# Supplementary material for: Dynamic characteristics of scraper conveyor chain drive system under the impact condition of lump coal
Source: PLoS One. 2024 Mar 1;19(3):e0299044. doi: 10.1371/journal.pone.0299044 (PMC10906879; doi:10.1371/journal.pone.0299044)
Supplement: S1 File — (ZIP) [file pone.0299044.s001.zip]

Archive with 17 entries (14 files):
- 10Hz  1m   variable mass  (1.5kg-5kg 8times)/
- 10Hz  1m   variable mass  (1.5kg-5kg 8times)/No. 1.xlsx
- 10Hz  1m   variable mass  (1.5kg-5kg 8times)/No. 2.xlsx
- 10Hz  1m   variable mass  (1.5kg-5kg 8times)/No. 3.xlsx
- 10Hz  1m   variable mass  (1.5kg-5kg 8times)/raw data.xlsx
- 10Hz  5kg   variable height  (40cm-220cm 10times)/
- 10Hz  5kg   variable height  (40cm-220cm 10times)/No. 1.xlsx
- 10Hz  5kg   variable height  (40cm-220cm 10times)/No. 2.xlsx
- 10Hz  5kg   variable height  (40cm-220cm 10times)/No. 3.xlsx
- 10Hz  5kg   variable height  (40cm-220cm 10times)/raw data.xlsx
- 5kg   1m   variable speed(4Hz-22Hz 10times)/
- 5kg   1m   variable speed(4Hz-22Hz 10times)/No. 1.xlsx
- 5kg   1m   variable speed(4Hz-22Hz 10times)/No. 2.xlsx
- 5kg   1m   variable speed(4Hz-22Hz 10times)/No. 3.xlsx
- 5kg   1m   variable speed(4Hz-22Hz 10times)/raw data.xlsx
- 5kg   1m   variable speed(4Hz-22Hz 10times)/~$空载链环  全   5kg  1m  变速度.xlsx
- amplification.xlsx
