# Supplementary material for: Dynamic characteristics of scraper conveyor chain drive system under the impact condition of lump coal
Source: PLoS One. 2024 Mar 1;19(3):e0299044. doi: 10.1371/journal.pone.0299044 (PMC10906879; doi:10.1371/journal.pone.0299044)
Supplement: S1 File — (ZIP) [file pone.0299044.s001.zip › 10Hz 1m variable mass (1.5kg-5kg 8times)/No. 1.xlsx]

## Sheet: 1.5kg
设备名称	电压	版本	片上时间	加速度X(g)	加速度Y(g)	加速度Z(g)	角速度X(°/s)	角速度Y(°/s)	角速度Z(°/s)	角度X(°)	角度Y(°)	角度Z(°)	磁场X	磁场Y	磁场Z	四元数0	四元数1	四元数2	四元数3	状态
WT111(DD045F3F1DEA)	3.87	13108	2022-11-28 09:46:34.758	0.021	0.335	0.956	0.183	0	0	19.303	-1.214	-27.592	0	0	0	0	0	0	0
WT111(DD045F3F1DEA)	3.87	13108	2022-11-28 09:46:34.758	0.021	0.335	0.956	0.183	0	0	19.303	-1.214	-27.592	0	0	0	0	0	0	0
WT111(DD045F3F1DEA)	3.87	13108	2022-11-28 09:46:34.758	0.021	0.325	0.95	0	0	0	19.303	-1.214	-27.592	0	0	0	0	0	0	0
WT111(DD045F3F1DEA)	3.87	13108	2022-11-28 09:46:34.758	0.021	0.325	0.95	0	0	0	19.303	-1.214	-27.592	0	0	0	0	0	0	0
WT111(DD045F3F1DEA)	3.87	13108	2022-11-28 09:46:34.758	0.021	0.325	0.95	0	0	0	19.303	-1.214	-27.592	0	0	0	0	0	0	0
WT111(DD045F3F1DEA)	3.87	13108	2022-11-28 09:46:34.758	0.021	0.325	0.95	0	0	0	19.303	-1.214	-27.592	0	0	0	0	0	0	0
WT111(DD045F3F1DEA)	3.87	13108	2022-11-28 09:46:34.758	0.021	0.343	0.958	-0.244	0	0	19.303	-1.214	-27.592	0	0	0	0	0	0	0
WT111(DD045F3F1DEA)	3.87	13108	2022-11-28 09:46:34.758	0.021	0.343	0.958	-0.244	0	0	19.297	-1.214	-27.592	0	0	0	0	0	0	0
WT111(DD045F3F1DEA)	3.87	13108	2022-11-28 09:46:34.789	0.021	0.343	0.958	-0.244	0	0	19.297	-1.214	-27.592	0	0	0	0	0	0	0
WT111(DD045F3F1DEA)	3.87	13108	2022-11-28 09:46:34.789	0.021	0.343	0.958	-0.244	0	0	19.297	-1.214	-27.592	0	0	0	0	0	0	0
WT111(DD045F3F1DEA)	3.87	13108	2022-11-28 09:46:34.789	0.021	0.333	0.962	0.244	0	0	19.297	-1.214	-27.592	0	0	0	0	0	0	0
WT111(DD045F3F1DEA)	3.87	13108	2022-11-28 09:46:34.789	0.021	0.333	0.962	0.244	0	0	19.297	-1.214	-27.592	0	0	0	0	0	0	0
WT111(DD045F3F1DEA)	3.87	13108	2022-11-28 09:46:34.789	0.021	0.333	0.962	0.244	0	0	19.303	-1.214	-27.592	0	0	0	0	0	0	0
WT111(DD045F3F1DEA)	3.87	13108	2022-11-28 09:46:34.789	0.021	0.333	0.962	0.244	0	0	19.303	-1.214	-27.592	0	0	0	0	0	0	0
WT111(DD045F3F1DEA)	3.87	13108	2022-11-28 09:46:34.789	0.023	0.338	0.956	-0.305	0	0	19.303	-1.214	-27.592	0	0	0	0	0	0	0
WT111(DD045F3F1DEA)	3.87	13108	2022-11-28 09:46:34.789	0.023	0.338	0.956	-0.305	0	0	19.297	-1.214	-27.592	0	0	0	0	0	0	0
WT111(DD045F3F1DEA)	3.87	13108	2022-11-28 09:46:34.820	0.023	0.338	0.956	-0.305	0	0	19.297	-1.214	-27.592	0	0	0	0	0	0	0
WT111(DD045F3F1DEA)	3.87	13108	2022-11-28 09:46:34.820	0.023	0.338	0.956	-0.305	0	0	19.297	-1.214	-27.592	0	0	0	0	0	0	0
WT111(DD045F3F1DEA)	3.87	13108	2022-11-28 09:46:34.820	0.021	0.337	0.958	0.305	0	0	19.297	-1.214	-27.592	0	0	0	0	0	0	0
WT111(DD045F3F1DEA)	3.87	13108	2022-11-28 09:46:34.820	0.021	0.337	0.958	0.305	0	0	19.297	-1.214	-27.592	0	0	0	0	0	0	0
WT111(DD045F3F1DEA)	3.87	13108	2022-11-28 09:46:34.820	0.021	0.337	0.958	0.305	0	0	19.303	-1.214	-27.592	0	0	0	0	0	0	0
WT111(DD045F3F1DEA)	3.87	13108	2022-11-28 09:46:34.820	0.021	0.337	0.958	0.305	0	0	19.303	-1.214	-27.592	0	0	0	0	0	0	0
WT111(DD045F3F1DEA)	3.87	13108	2022-11-28 09:46:34.820	0.021	0.335	0.955	-0.061	0	0	19.303	-1.214	-27.592	0	0	0	0	0	0	0
WT111(DD045F3F1DEA)	3.87	13108	2022-11-28 09:46:34.820	0.021	0.335	0.955	-0.061	0	0	19.303	-1.214	-27.592	0	0	0	0	0	0	0
WT111(DD045F3F1DEA)	3.87	13108	2022-11-28 09:46:34.868	0.021	0.335	0.955	-0.061	0	0	19.303	-1.214	-27.592	0	0	0	0	0	0	0
WT111(DD045F3F1DEA)	3.87	13108	2022-11-28 09:46:34.868	0.022	0.325	0.953	-0.122	0	0	19.303	-1.214	-27.592	0	0	0	0	0	0	0
WT111(DD045F3F1DEA)	3.87	13108	2022-11-28 09:46:34.868	0.022	0.325	0.953	-0.122	0	0	19.303	-1.214	-27.592	0	0	0	0	0	0	0
WT111(DD045F3F1DEA)	3.87	13108	2022-11-28 09:46:34.868	0.022	0.325	0.953	-0.122	0	0	19.303	-1.214	-27.592	0	0	0	0	0	0	0
WT111(DD045F3F1DEA)	3.87	13108	2022-11-28 09:46:34.868	0.022	0.325	0.953	-0.122	0	0	19.297	-1.214	-27.592	0	0	0	0	0	0	0
WT111(DD045F3F1DEA)	3.87	13108	2022-11-28 09:46:34.868	0.022	0.355	0.963	0	0	0	19.297	-1.214	-27.592	0	0	0	0	0	0	0
WT111(DD045F3F1DEA)	3.87	13108	2022-11-28 09:46:34.868	0.022	0.355	0.963	0	0	0	19.297	-1.214	-27.592	0	0	0	0	0	0	0
WT111(DD045F3F1DEA)	3.87	13108	2022-11-28 09:46:34.868	0.022	0.355	0.963	0	0	0	19.297	-1.214	-27.592	0	0	0	0	0	0	0
WT111(DD045F3F1DEA)	3.87	13108	2022-11-28 09:46:34.898	0.022	0.355	0.963	0	0	0	19.303	-1.214	-27.592	0	0	0	0	0	0	0
WT111(DD045F3F1DEA)	3.87	13108	2022-11-28 09:46:34.898	0.019	0.32	0.954	0.305	0	0	19.303	-1.214	-27.592	0	0	0	0	0	0	0
WT111(DD045F3F1DEA)	3.87	13108	2022-11-28 09:46:34.898	0.019	0.32	0.954	0.305	0	0	19.303	-1.214	-27.592	0	0	0	0	0	0	0
WT111(DD045F3F1DEA)	3.87	13108	2022-11-28 09:46:34.898	0.019	0.32	0.954	0.305	0	0	19.303	-1.214	-27.592	0	0	0	0	0	0	0
WT111(DD045F3F1DEA)	3.87	13108	2022-11-28 09:46:34.898	0.019	0.32	0.954	0.305	0	0	19.308	-1.214	-27.592	0	0	0	0	0	0	0
WT111(DD045F3F1DEA)	3.87	13108	2022-11-28 09:46:34.898	0.022	0.339	0.957	-0.427	0	0	19.303	-1.214	-27.592	0	0	0	0	0	0	0
WT111(DD045F3F1DEA)	3.87	13108	2022-11-28 09:46:34.898	0.022	0.339	0.957	-0.427	0	0	19.303	-1.214	-27.592	0	0	0	0	0	0	0
WT111(DD045F3F1DEA)	3.87	13108	2022-11-28 09:46:34.898	0.022	0.339	0.957	-0.427	0	0	19.303	-1.214	-27.592	0	0	0	0	0	0	0
WT111(DD045F3F1DEA)	3.87	13108	2022-11-28 09:46:34.930	0.022	0.339	0.957	-0.427	0	0	19.297	-1.214	-27.592	0	0	0	0	0	0	0
WT111(DD045F3F1DEA)	3.87	13108	2022-11-28 09:46:34.930	0.021	0.338	0.96	0.366	0	0	19.297	-1.214	-27.592	0	0	0	0	0	0	0
WT111(DD045F3F1DEA)	3.87	13108	2022-11-28 09:46:34.930	0.021	0.338	0.96	0.366	0	0	19.303	-1.214	-27.592	0	0	0	0	0	0	0
WT111(DD045F3F1DEA)	3.87	13108	2022-11-28 09:46:34.930	0.021	0.338	0.96	0.366	0	0	19.303	-1.214	-27.592	0	0	0	0	0	0	0
WT111(DD045F3F1DEA)	3.87	13108	2022-11-28 09:46:34.930	0.021	0.338	0.96	0.366	0	0	19.308	-1.214	-27.592	0	0	0	0	0	0	0
WT111(DD045F3F1DEA)	3.87	13108	2022-11-28 09:46:34.930	0.022	0.34	0.956	-0.244	0	0	19.303	-1.214	-27.592	0	0	0	0	0	0	0
WT111(DD045F3F1DEA)	3.87	13108	2022-11-28 09:46:34.930	0.022	0.34	0.956	-0.244	0	0	19.303	-1.214	-27.592	0	0	0	0	0	0	0
WT111(DD045F3F1DEA)	3.87	13108	2022-11-28 09:46:34.930	0.022	0.34	0.956	-0.244	0	0	19.303	-1.214	-27.592	0	0	0	0	0	0	0
WT111(DD045F3F1DEA)	3.87	13108	2022-11-28 09:46:34.993	0.022	0.34	0.956	-0.244	0	0	19.303	-1.214	-27.592	0	0	0	0	0	0	0
WT111(DD045F3F1DEA)	3.87	13108	2022-11-28 09:46:34.993	0.021	0.323	0.955	0	0	0	19.303	-1.214	-27.592	0	0	0	0	0	0	0
WT111(DD045F3F1DEA)	3.87	13108	2022-11-28 09:46:34.993	0.021	0.323	0.955	0	0	0	19.303	-1.214	-27.592	0	0	0	0	0	0	0
WT111(DD045F3F1DEA)	3.87	13108	2022-11-28 09:46:34.993	0.021	0.323	0.955	0	0	0	19.303	-1.214	-27.592	0	0	0	0	0	0	0
WT111(DD045F3F1DEA)	3.87	13108	2022-11-28 09:46:34.993	0.021	0.323	0.955	0	0	0	19.303	-1.214	-27.592	0	0	0	0	0	0	0
WT111(DD045F3F1DEA)	3.87	13108	2022-11-28 09:46:34.993	0.022	0.35	0.961	-0.061	0	0	19.303	-1.214	-27.592	0	0	0	0	0	0	0
WT111(DD045F3F1DEA)	3.87	13108	2022-11-28 09:46:34.993	0.022	0.35	0.961	-0.061	0	0	19.303	-1.214	-27.592	0	0	0	0	0	0	0
WT111(DD045F3F1DEA)	3.87	13108	2022-11-28 09:46:34.993	0.022	0.35	0.961	-0.061	0	0	19.303	-1.214	-27.592	0	0	0	0	0	0	0
WT111(DD045F3F1DEA)	3.87	13108	2022-11-28 09:46:35.024	0.022	0.35	0.961	-0.061	0	0	19.303	-1.214	-27.592	0	0	0	0	0	0	0
WT111(DD045F3F1DEA)	3.87	13108	2022-11-28 09:46:35.024	0.02	0.325	0.954	0.122	0	0	19.303	-1.214	-27.592	0	0	0	0	0	0	0
WT111(DD045F3F1DEA)	3.87	13108	2022-11-28 09:46:35.024	0.02	0.325	0.954	0.122	0	0	19.303	-1.214	-27.592	0	0	0	0	0	0	0
WT111(DD045F3F1DEA)	3.87	13108	2022-11-28 09:46:35.024	0.02	0.325	0.954	0.122	0	0	19.303	-1.214	-27.592	0	0	0	0	0	0	0
WT111(DD045F3F1DEA)	3.87	13108	2022-11-28 09:46:35.024	0.02	0.325	0.954	0.122	0	0	19.303	-1.214	-27.592	0	0	0	0	0	0	0
WT111(DD045F3F1DEA)	3.87	13108	2022-11-28 09:46:35.024	0.021	0.34	0.955	-0.061	0	0	19.303	-1.214	-27.592	0	0	0	0	0	0	0
WT111(DD045F3F1DEA)	3.87	13108	2022-11-28 09:46:35.024	0.021	0.34	0.955	-0.061	0	0	19.303	-1.214	-27.592	0	0	0	0	0	0	0
WT111(DD045F3F1DEA)	3.87	13108	2022-11-28 09:46:35.024	0.021	0.34	0.955	-0.061	0	0	19.303	-1.214	-27.592	0	0	0	0	0	0	0
WT111(DD045F3F1DEA)	3.87	13108	2022-11-28 09:46:35.055	0.021	0.34	0.955	-0.061	0	0	19.303	-1.214	-27.592	0	0	0	0	0	0	0
WT111(DD045F3F1DEA)	3.87	13108	2022-11-28 09:46:35.055	0.021	0.334	0.96	0	0	0	19.303	-1.214	-27.592	0	0	0	0	0	0	0
WT111(DD045F3F1DEA)	3.87	13108	2022-11-28 09:46:35.055	0.021	0.334	0.96	0	0	0	19.303	-1.214	-27.592	0	0	0	0	0	0	0
WT111(DD045F3F1DEA)	3.87	13108	2022-11-28 09:46:35.055	0.021	0.334	0.96	0	0	0	19.303	-1.214	-27.592	0	0	0	0	0	0	0
WT111(DD045F3F1DEA)	3.87	13108	2022-11-28 09:46:35.055	0.021	0.334	0.96	0	0	0	19.303	-1.214	-27.592	0	0	0	0	0	0	0
WT111(DD045F3F1DEA)	3.87	13108	2022-11-28 09:46:35.055	0.022	0.34	0.959	-0.061	0	0	19.303	-1.214	-27.592	0	0	0	0	0	0	0
WT111(DD045F3F1DEA)	3.87	13108	2022-11-28 09:46:35.055	0.022	0.34	0.959	-0.061	0	0	19.303	-1.214	-27.592	0	0	0	0	0	0	0
WT111(DD045F3F1DEA)	3.87	13108	2022-11-28 09:46:35.055	0.022	0.34	0.959	-0.061	0	0	19.303	-1.214	-27.592	0	0	0	0	0	0	0
WT111(DD045F3F1DEA)	3.87	13108	2022-11-28 09:46:35.117	0.022	0.34	0.959	-0.061	0	0	19.303	-1.214	-27.592	0	0	0	0	0	0	0
WT111(DD045F3F1DEA)	3.87	13108	2022-11-28 09:46:35.117	0.021	0.331	0.951	0.061	0	0	19.303	-1.214	-27.592	0	0	0	0	0	0	0
WT111(DD045F3F1DEA)	3.87	13108	2022-11-28 09:46:35.117	0.021	0.331	0.951	0.061	0	0	19.303	-1.214	-27.592	0	0	0	0	0	0	0
WT111(DD045F3F1DEA)	3.87	13108	2022-11-28 09:46:35.117	0.021	0.331	0.951	0.061	0	0	19.303	-1.214	-27.592	0	0	0	0	0	0	0
WT111(DD045F3F1DEA)	3.87	13108	2022-11-28 09:46:35.117	0.021	0.331	0.951	0.061	0	0	19.303	-1.214	-27.592	0	0	0	0	0	0	0
WT111(DD045F3F1DEA)	3.87	13108	2022-11-28 09:46:35.117	0.021	0.333	0.96	0	0	0	19.303	-1.214	-27.592	0	0	0	0	0	0	0
WT111(DD045F3F1DEA)	3.87	13108	2022-11-28 09:46:35.117	0.021	0.333	0.96	0	0	0	19.303	-1.214	-27.592	0	0	0	0	0	0	0
WT111(DD045F3F1DEA)	3.87	13108	2022-11-28 09:46:35.117	0.021	0.333	0.96	0	0	0	19.303	-1.214	-27.592	0	0	0	0	0	0	0
WT111(DD045F3F1DEA)	3.87	13108	2022-11-28 09:46:35.149	0.021	0.333	0.96	0	0	0	19.303	-1.214	-27.592	0	0	0	0	0	0	0
WT111(DD045F3F1DEA)	3.87	13108	2022-11-28 09:46:35.149	0.022	0.349	0.961	0	0	0	19.303	-1.214	-27.592	0	0	0	0	0	0	0
WT111(DD045F3F1DEA)	3.87	13108	2022-11-28 09:46:35.149	0.022	0.349	0.961	0	0	0	19.303	-1.214	-27.592	0	0	0	0	0	0	0
WT111(DD045F3F1DEA)	3.87	13108	2022-11-28 09:46:35.149	0.022	0.349	0.961	0	0	0	19.303	-1.214	-27.592	0	0	0	0	0	0	0
WT111(DD045F3F1DEA)	3.87	13108	2022-11-28 09:46:35.149	0.022	0.349	0.961	0	0	0	19.303	-1.214	-27.592	0	0	0	0	0	0	0
WT111(DD045F3F1DEA)	3.87	13108	2022-11-28 09:46:35.149	0.02	0.328	0.951	0	0	0	19.303	-1.214	-27.592	0	0	0	0	0	0	0
WT111(DD045F3F1DEA)	3.87	13108	2022-11-28 09:46:35.149	0.02	0.328	0.951	0	0	0	19.303	-1.214	-27.592	0	0	0	0	0	0	0
WT111(DD045F3F1DEA)	3.87	13108	2022-11-28 09:46:35.149	0.02	0.328	0.951	0	0	0	19.303	-1.214	-27.592	0	0	0	0	0	0	0
WT111(DD045F3F1DEA)	3.87	13108	2022-11-28 09:46:35.180	0.02	0.328	0.951	0	0	0	19.303	-1.214	-27.592	0	0	0	0	0	0	0
WT111(DD045F3F1DEA)	3.87	13108	2022-11-28 09:46:35.180	0.021	0.335	0.959	0	0	0	19.303	-1.214	-27.592	0	0	0	0	0	0	0
WT111(DD045F3F1DEA)	3.87	13108	2022-11-28 09:46:35.180	0.021	0.335	0.959	0	0	0	19.303	-1.214	-27.592	0	0	0	0	0	0	0
WT111(DD045F3F1DEA)	3.87	13108	2022-11-28 09:46:35.180	0.021	0.335	0.959	0	0	0	19.303	-1.214	-27.592	0	0	0	0	0	0	0
WT111(DD045F3F1DEA)	3.87	13108	2022-11-28 09:46:35.180	0.021	0.335	0.959	0	0	0	19.308	-1.214	-27.592	0	0	0	0	0	0	0
WT111(DD045F3F1DEA)	3.87	13108	2022-11-28 09:46:35.180	0.022	0.343	0.958	0	0	0	19.308	-1.214	-27.592	0	0	0	0	0	0	0
WT111(DD045F3F1DEA)	3.87	13108	2022-11-28 09:46:35.180	0.022	0.343	0.958	0	0	0	19.308	-1.214	-27.592	0	0	0	0	0	0	0
WT111(DD045F3F1DEA)	3.87	13108	2022-11-28 09:46:35.180	0.022	0.343	0.958	0	0	0	19.308	-1.214	-27.592	0	0	0	0	0	0	0
WT111(DD045F3F1DEA)	3.87	13108	2022-11-28 09:46:35.227	0.022	0.343	0.958	0	0	0	19.308	-1.214	-27.592	0	0	0	0	0	0	0
WT111(DD045F3F1DEA)	3.87	13108	2022-11-28 09:46:35.242	0.019	0.292	0.906	-0.305	0	0	19.303	-1.214	-27.592	0	0	0	0	0	0	0
WT111(DD045F3F1DEA)	3.87	13108	2022-11-28 09:46:35.242	0.019	0.292	0.906	-0.305	0	0	19.303	-1.214	-27.592	0	0	0	0	0	0	0
WT111(DD045F3F1DEA)	3.87	13108	2022-11-28 09:46:35.242	0.019	0.292	0.906	-0.305	0	0	19.303	-1.214	-27.592	0	0	0	0	0	0	0
WT111(DD045F3F1DEA)	3.87	13108	2022-11-28 09:46:35.242	0.019	0.292	0.906	-0.305	0	0	19.297	-1.214	-27.592	0	0	0	0	0	0	0
WT111(DD045F3F1DEA)	3.87	13108	2022-11-28 09:46:35.242	0.029	0.466	1.06	0.061	0	0	19.297	-1.214	-27.592	0	0	0	0	0	0	0
WT111(DD045F3F1DEA)	3.87	13108	2022-11-28 09:46:35.242	0.029	0.466	1.06	0.061	0	0	19.303	-1.214	-27.592	0	0	0	0	0	0	0
WT111(DD045F3F1DEA)	3.87	13108	2022-11-28 09:46:35.242	0.029	0.466	1.06	0.061	0	0	19.303	-1.214	-27.592	0	0	0	0	0	0	0
WT111(DD045F3F1DEA)	3.87	13108	2022-11-28 09:46:35.258	0.029	0.466	1.06	0.061	0	0	19.308	-1.214	-27.592	0	0	0	0	0	0	0
WT111(DD045F3F1DEA)	3.87	13108	2022-11-28 09:46:35.258	0.016	0.243	0.896	0.183	0.061	0	19.308	-1.214	-27.592	0	0	0	0	0	0	0
WT111(DD045F3F1DEA)	3.87	13108	2022-11-28 09:46:35.258	0.016	0.243	0.896	0.183	0.061	0	19.308	-1.214	-27.592	0	0	0	0	0	0	0
WT111(DD045F3F1DEA)	3.87	13108	2022-11-28 09:46:35.258	0.016	0.243	0.896	0.183	0.061	0	19.314	-1.214	-27.592	0	0	0	0	0	0	0
WT111(DD045F3F1DEA)	3.87	13108	2022-11-28 09:46:35.258	0.016	0.243	0.896	0.183	0.061	0	19.314	-1.214	-27.592	0	0	0	0	0	0	0
WT111(DD045F3F1DEA)	3.87	13108	2022-11-28 09:46:35.258	0.022	0.332	0.964	-0.183	0	0	19.314	-1.214	-27.592	0	0	0	0	0	0	0
WT111(DD045F3F1DEA)	3.87	13108	2022-11-28 09:46:35.258	0.022	0.332	0.964	-0.183	0	0	19.308	-1.214	-27.592	0	0	0	0	0	0	0
WT111(DD045F3F1DEA)	3.87	13108	2022-11-28 09:46:35.258	0.022	0.332	0.964	-0.183	0	0	19.308	-1.214	-27.592	0	0	0	0	0	0	0
WT111(DD045F3F1DEA)	3.87	13108	2022-11-28 09:46:35.321	0.022	0.332	0.964	-0.183	0	0	19.308	-1.214	-27.592	0	0	0	0	0	0	0
WT111(DD045F3F1DEA)	3.87	13108	2022-11-28 09:46:35.321	0.022	0.346	0.963	-0.061	0	0	19.308	-1.214	-27.592	0	0	0	0	0	0	0
WT111(DD045F3F1DEA)	3.87	13108	2022-11-28 09:46:35.321	0.022	0.346	0.963	-0.061	0	0	19.308	-1.214	-27.592	0	0	0	0	0	0	0
WT111(DD045F3F1DEA)	3.87	13108	2022-11-28 09:46:35.321	0.022	0.346	0.963	-0.061	0	0	19.308	-1.214	-27.592	0	0	0	0	0	0	0
WT111(DD045F3F1DEA)	3.87	13108	2022-11-28 09:46:35.321	0.022	0.346	0.963	-0.061	0	0	19.308	-1.214	-27.592	0	0	0	0	0	0	0
WT111(DD045F3F1DEA)	3.87	13108	2022-11-28 09:46:35.321	0.021	0.318	0.946	0.183	0	0	19.308	-1.214	-27.592	0	0	0	0	0	0	0
WT111(DD045F3F1DEA)	3.87	13108	2022-11-28 09:46:35.321	0.021	0.318	0.946	0.183	0	0	19.308	-1.214	-27.592	0	0	0	0	0	0	0
WT111(DD045F3F1DEA)	3.87	13108	2022-11-28 09:46:35.321	0.021	0.318	0.946	0.183	0	0	19.308	-1.214	-27.592	0	0	0	0	0	0	0
WT111(DD045F3F1DEA)	3.87	13108	2022-11-28 09:46:35.352	0.021	0.318	0.946	0.183	0	0	19.308	-1.214	-27.592	0	0	0	0	0	0	0
WT111(DD045F3F1DEA)	3.87	13108	2022-11-28 09:46:35.352	0.023	0.357	0.961	-0.366	0	0	19.308	-1.214	-27.592	0	0	0	0	0	0	0
WT111(DD045F3F1DEA)	3.87	13108	2022-11-28 09:46:35.352	0.023	0.357	0.961	-0.366	0	0	19.303	-1.214	-27.592	0	0	0	0	0	0	0
WT111(DD045F3F1DEA)	3.87	13108	2022-11-28 09:46:35.352	0.023	0.357	0.961	-0.366	0	0	19.303	-1.214	-27.592	0	0	0	0	0	0	0
WT111(DD045F3F1DEA)	3.87	13108	2022-11-28 09:46:35.352	0.02	0.33	0.957	0.427	0	0	19.303	-1.214	-27.592	0	0	0	0	0	0	0
WT111(DD045F3F1DEA)	3.87	13108	2022-11-28 09:46:35.352	0.02	0.33	0.957	0.427	0	0	19.308	-1.214	-27.592	0	0	0	0	0	0	0
WT111(DD045F3F1DEA)	3.87	13108	2022-11-28 09:46:35.352	0.02	0.33	0.957	0.427	0	0	19.308	-1.214	-27.592	0	0	0	0	0	0	0
WT111(DD045F3F1DEA)	3.87	13108	2022-11-28 09:46:35.352	0.02	0.33	0.957	0.427	0	0	19.314	-1.214	-27.592	0	0	0	0	0	0	0
WT111(DD045F3F1DEA)	3.87	13108	2022-11-28 09:46:35.383	0.021	0.332	0.957	0.061	0	0	19.314	-1.214	-27.592	0	0	0	0	0	0	0
WT111(DD045F3F1DEA)	3.87	13108	2022-11-28 09:46:35.383	0.021	0.332	0.957	0.061	0	0	19.314	-1.214	-27.592	0	0	0	0	0	0	0
WT111(DD045F3F1DEA)	3.87	13108	2022-11-28 09:46:35.383	0.021	0.332	0.957	0.061	0	0	19.314	-1.214	-27.592	0	0	0	0	0	0	0
WT111(DD045F3F1DEA)	3.87	13108	2022-11-28 09:46:35.383	0.021	0.332	0.957	0.061	0	0	19.314	-1.214	-27.592	0	0	0	0	0	0	0
WT111(DD045F3F1DEA)	3.87	13108	2022-11-28 09:46:35.383	0.022	0.323	0.953	-0.061	0	0	19.314	-1.214	-27.592	0	0	0	0	0	0	0
WT111(DD045F3F1DEA)	3.87	13108	2022-11-28 09:46:35.383	0.022	0.323	0.953	-0.061	0	0	19.314	-1.214	-27.592	0	0	0	0	0	0	0
WT111(DD045F3F1DEA)	3.87	13108	2022-11-28 09:46:35.383	0.022	0.323	0.953	-0.061	0	0	19.308	-1.214	-27.592	0	0	0	0	0	0	0
WT111(DD045F3F1DEA)	3.87	13108	2022-11-28 09:46:35.383	0.022	0.323	0.953	-0.061	0	0	19.308	-1.214	-27.592	0	0	0	0	0	0	0
WT111(DD045F3F1DEA)	3.87	13108	2022-11-28 09:46:35.414	0.02	0.343	0.957	-0.061	0	0	19.308	-1.214	-27.592	0	0	0	0	0	0	0
WT111(DD045F3F1DEA)	3.87	13108	2022-11-28 09:46:35.414	0.02	0.343	0.957	-0.061	0	0	19.308	-1.214	-27.592	0	0	0	0	0	0	0
WT111(DD045F3F1DEA)	3.87	13108	2022-11-28 09:46:35.414	0.02	0.343	0.957	-0.061	0	0	19.308	-1.214	-27.592	0	0	0	0	0	0	0
WT111(DD045F3F1DEA)	3.87	13108	2022-11-28 09:46:35.414	0.02	0.343	0.957	-0.061	0	0	19.308	-1.214	-27.592	0	0	0	0	0	0	0
WT111(DD045F3F1DEA)	3.87	13108	2022-11-28 09:46:35.414	0.022	0.336	0.958	-0.061	0	0	19.308	-1.214	-27.592	0	0	0	0	0	0	0
WT111(DD045F3F1DEA)	3.87	13108	2022-11-28 09:46:35.414	0.022	0.336	0.958	-0.061	0	0	19.308	-1.214	-27.592	0	0	0	0	0	0	0
WT111(DD045F3F1DEA)	3.87	13108	2022-11-28 09:46:35.414	0.022	0.336	0.958	-0.061	0	0	19.308	-1.214	-27.592	0	0	0	0	0	0	0
WT111(DD045F3F1DEA)	3.87	13108	2022-11-28 09:46:35.414	0.022	0.336	0.958	-0.061	0	0	19.308	-1.214	-27.592	0	0	0	0	0	0	0
WT111(DD045F3F1DEA)	3.87	13108	2022-11-28 09:46:35.508	0.021	0.34	0.96	0.061	0	0	19.308	-1.214	-27.592	0	0	0	0	0	0	0
WT111(DD045F3F1DEA)	3.87	13108	2022-11-28 09:46:35.508	0.021	0.34	0.96	0.061	0	0	19.308	-1.214	-27.592	0	0	0	0	0	0	0
WT111(DD045F3F1DEA)	3.87	13108	2022-11-28 09:46:35.508	0.021	0.34	0.96	0.061	0	0	19.308	-1.214	-27.592	0	0	0	0	0	0	0
WT111(DD045F3F1DEA)	3.87	13108	2022-11-28 09:46:35.508	0.021	0.34	0.96	0.061	0	0	19.308	-1.214	-27.592	0	0	0	0	0	0	0
WT111(DD045F3F1DEA)	3.87	13108	2022-11-28 09:46:35.508	0.022	0.335	0.958	0	0	0	19.308	-1.214	-27.592	0	0	0	0	0	0	0
WT111(DD045F3F1DEA)	3.87	13108	2022-11-28 09:46:35.508	0.022	0.335	0.958	0	0	0	19.308	-1.214	-27.592	0	0	0	0	0	0	0
WT111(DD045F3F1DEA)	3.87	13108	2022-11-28 09:46:35.508	0.022	0.335	0.958	0	0	0	19.308	-1.214	-27.592	0	0	0	0	0	0	0
WT111(DD045F3F1DEA)	3.87	13108	2022-11-28 09:46:35.508	0.022	0.335	0.958	0	0	0	19.308	-1.214	-27.592	0	0	0	0	0	0	0
WT111(DD045F3F1DEA)	3.87	13108	2022-11-28 09:46:35.508	0.021	0.332	0.954	0.183	0	0	19.308	-1.214	-27.592	0	0	0	0	0	0	0
WT111(DD045F3F1DEA)	3.87	13108	2022-11-28 09:46:35.508	0.021	0.332	0.954	0.183	0	0	19.308	-1.214	-27.592	0	0	0	0	0	0	0
WT111(DD045F3F1DEA)	3.87	13108	2022-11-28 09:46:35.508	0.021	0.332	0.954	0.183	0	0	19.308	-1.214	-27.592	0	0	0	0	0	0	0
WT111(DD045F3F1DEA)	3.87	13108	2022-11-28 09:46:35.508	0.021	0.332	0.954	0.183	0	0	19.314	-1.214	-27.592	0	0	0	0	0	0	0
WT111(DD045F3F1DEA)	3.87	13108	2022-11-28 09:46:35.508	0.021	0.33	0.956	-0.366	0	0	19.308	-1.214	-27.592	0	0	0	0	0	0	0
WT111(DD045F3F1DEA)	3.87	13108	2022-11-28 09:46:35.508	0.021	0.33	0.956	-0.366	0	0	19.308	-1.214	-27.592	0	0	0	0	0	0	0
WT111(DD045F3F1DEA)	3.87	13108	2022-11-28 09:46:35.508	0.021	0.33	0.956	-0.366	0	0	19.308	-1.214	-27.592	0	0	0	0	0	0	0
WT111(DD045F3F1DEA)	3.87	13108	2022-11-28 09:46:35.508	0.021	0.33	0.956	-0.366	0	0	19.303	-1.214	-27.592	0	0	0	0	0	0	0
WT111(DD045F3F1DEA)	3.87	13108	2022-11-28 09:46:35.539	0.021	0.344	0.961	0.061	0	0	19.303	-1.214	-27.592	0	0	0	0	0	0	0
WT111(DD045F3F1DEA)	3.87	13108	2022-11-28 09:46:35.539	0.021	0.344	0.961	0.061	0	0	19.303	-1.214	-27.592	0	0	0	0	0	0	0
WT111(DD045F3F1DEA)	3.87	13108	2022-11-28 09:46:35.539	0.021	0.344	0.961	0.061	0	0	19.303	-1.214	-27.592	0	0	0	0	0	0	0
WT111(DD045F3F1DEA)	3.87	13108	2022-11-28 09:46:35.539	0.021	0.344	0.961	0.061	0	0	19.303	-1.214	-27.592	0	0	0	0	0	0	0
WT111(DD045F3F1DEA)	3.87	13108	2022-11-28 09:46:35.539	0.02	0.333	0.953	0	-0.061	0	19.303	-1.214	-27.592	0	0	0	0	0	0	0
WT111(DD045F3F1DEA)	3.87	13108	2022-11-28 09:46:35.539	0.02	0.333	0.953	0	-0.061	0	19.303	-1.214	-27.592	0	0	0	0	0	0	0
WT111(DD045F3F1DEA)	3.87	13108	2022-11-28 09:46:35.539	0.02	0.333	0.953	0	-0.061	0	19.303	-1.214	-27.592	0	0	0	0	0	0	0
WT111(DD045F3F1DEA)	3.87	13108	2022-11-28 09:46:35.539	0.02	0.333	0.953	0	-0.061	0	19.303	-1.214	-27.592	0	0	0	0	0	0	0
WT111(DD045F3F1DEA)	3.87	13108	2022-11-28 09:46:35.680	0.022	0.331	0.957	0	0	0	19.303	-1.214	-27.592	0	0	0	0	0	0	0
WT111(DD045F3F1DEA)	3.87	13108	2022-11-28 09:46:35.680	0.022	0.331	0.957	0	0	0	19.303	-1.214	-27.592	0	0	0	0	0	0	0
WT111(DD045F3F1DEA)	3.87	13108	2022-11-28 09:46:35.680	0.022	0.331	0.957	0	0	0	19.303	-1.214	-27.592	0	0	0	0	0	0	0
WT111(DD045F3F1DEA)	3.87	13108	2022-11-28 09:46:35.680	0.022	0.331	0.957	0	0	0	19.303	-1.214	-27.592	0	0	0	0	0	0	0
WT111(DD045F3F1DEA)	3.87	13108	2022-11-28 09:46:35.680	0.022	0.346	0.962	-0.122	0	0	19.303	-1.214	-27.592	0	0	0	0	0	0	0
WT111(DD045F3F1DEA)	3.87	13108	2022-11-28 09:46:35.680	0.022	0.346	0.962	-0.122	0	0	19.303	-1.214	-27.592	0	0	0	0	0	0	0
WT111(DD045F3F1DEA)	3.87	13108	2022-11-28 09:46:35.680	0.022	0.346	0.962	-0.122	0	0	19.303	-1.214	-27.592	0	0	0	0	0	0	0
WT111(DD045F3F1DEA)	3.87	13108	2022-11-28 09:46:35.680	0.022	0.346	0.962	-0.122	0	0	19.303	-1.214	-27.592	0	0	0	0	0	0	0
WT111(DD045F3F1DEA)	3.87	13108	2022-11-28 09:46:35.680	0.019	0.331	0.955	0.122	0	0	19.303	-1.214	-27.592	0	0	0	0	0	0	0
WT111(DD045F3F1DEA)	3.87	13108	2022-11-28 09:46:35.680	0.019	0.331	0.955	0.122	0	0	19.303	-1.214	-27.592	0	0	0	0	0	0	0
WT111(DD045F3F1DEA)	3.87	13108	2022-11-28 09:46:35.680	0.019	0.331	0.955	0.122	0	0	19.303	-1.214	-27.592	0	0	0	0	0	0	0
WT111(DD045F3F1DEA)	3.87	13108	2022-11-28 09:46:35.680	0.019	0.331	0.955	0.122	0	0	19.308	-1.214	-27.592	0	0	0	0	0	0	0
WT111(DD045F3F1DEA)	3.87	13108	2022-11-28 09:46:35.680	0.021	0.331	0.952	0.061	0	0	19.308	-1.214	-27.592	0	0	0	0	0	0	0
WT111(DD045F3F1DEA)	3.87	13108	2022-11-28 09:46:35.680	0.021	0.331	0.952	0.061	0	0	19.308	-1.214	-27.592	0	0	0	0	0	0	0
WT111(DD045F3F1DEA)	3.87	13108	2022-11-28 09:46:35.680	0.021	0.331	0.952	0.061	0	0	19.308	-1.214	-27.592	0	0	0	0	0	0	0
WT111(DD045F3F1DEA)	3.87	13108	2022-11-28 09:46:35.680	0.021	0.331	0.952	0.061	0	0	19.308	-1.214	-27.592	0	0	0	0	0	0	0
WT111(DD045F3F1DEA)	3.87	13108	2022-11-28 09:46:35.743	0.021	0.332	0.96	-0.244	0	0	19.308	-1.214	-27.592	0	0	0	0	0	0	0
WT111(DD045F3F1DEA)	3.87	13108	2022-11-28 09:46:35.743	0.021	0.332	0.96	-0.244	0	0	19.303	-1.214	-27.592	0	0	0	0	0	0	0
WT111(DD045F3F1DEA)	3.87	13108	2022-11-28 09:46:35.743	0.021	0.332	0.96	-0.244	0	0	19.303	-1.214	-27.592	0	0	0	0	0	0	0
WT111(DD045F3F1DEA)	3.87	13108	2022-11-28 09:46:35.743	0.021	0.332	0.96	-0.244	0	0	19.303	-1.214	-27.592	0	0	0	0	0	0	0
WT111(DD045F3F1DEA)	3.87	13108	2022-11-28 09:46:35.743	0.023	0.342	0.959	0.061	-0.061	0	19.303	-1.214	-27.592	0	0	0	0	0	0	0
WT111(DD045F3F1DEA)	3.87	13108	2022-11-28 09:46:35.743	0.023	0.342	0.959	0.061	-0.061	0	19.303	-1.214	-27.592	0	0	0	0	0	0	0
WT111(DD045F3F1DEA)	3.87	13108	2022-11-28 09:46:35.743	0.023	0.342	0.959	0.061	-0.061	0	19.303	-1.219	-27.592	0	0	0	0	0	0	0
WT111(DD045F3F1DEA)	3.87	13108	2022-11-28 09:46:35.743	0.023	0.342	0.959	0.061	-0.061	0	19.303	-1.219	-27.592	0	0	0	0	0	0	0
WT111(DD045F3F1DEA)	3.87	13108	2022-11-28 09:46:35.743	0.02	0.334	0.955	0	0	0	19.303	-1.219	-27.592	0	0	0	0	0	0	0
WT111(DD045F3F1DEA)	3.87	13108	2022-11-28 09:46:35.743	0.02	0.334	0.955	0	0	0	19.303	-1.219	-27.592	0	0	0	0	0	0	0
WT111(DD045F3F1DEA)	3.87	13108	2022-11-28 09:46:35.743	0.02	0.334	0.955	0	0	0	19.303	-1.219	-27.592	0	0	0	0	0	0	0
WT111(DD045F3F1DEA)	3.87	13108	2022-11-28 09:46:35.743	0.02	0.334	0.955	0	0	0	19.303	-1.219	-27.592	0	0	0	0	0	0	0
WT111(DD045F3F1DEA)	3.87	13108	2022-11-28 09:46:35.743	0.022	0.337	0.959	0	0	0	19.303	-1.219	-27.592	0	0	0	0	0	0	0
WT111(DD045F3F1DEA)	3.87	13108	2022-11-28 09:46:35.743	0.022	0.337	0.959	0	0	0	19.303	-1.219	-27.592	0	0	0	0	0	0	0
WT111(DD045F3F1DEA)	3.87	13108	2022-11-28 09:46:35.743	0.022	0.337	0.959	0	0	0	19.303	-1.219	-27.592	0	0	0	0	0	0	0
WT111(DD045F3F1DEA)	3.87	13108	2022-11-28 09:46:35.743	0.022	0.337	0.959	0	0	0	19.303	-1.219	-27.592	0	0	0	0	0	0	0
WT111(DD045F3F1DEA)	3.87	13108	2022-11-28 09:46:35.774	0.021	0.336	0.961	0.061	0	0	19.303	-1.219	-27.592	0	0	0	0	0	0	0

## Sheet: 2.0kg
设备名称	电压	版本	片上时间	加速度X(g)	加速度Y(g)	加速度Z(g)	角速度X(°/s)	角速度Y(°/s)	角速度Z(°/s)	角度X(°)	角度Y(°)	角度Z(°)	磁场X	磁场Y	磁场Z	四元数0	四元数1	四元数2	四元数3	状态
WT111(DD045F3F1DEA)	3.83	13108	2022-11-28 09:36:15.218	0.021	0.321	0.964	0.183	0	0	18.605	-1.181	-30.009	0	0	0	0	0	0	0
WT111(DD045F3F1DEA)	3.83	13108	2022-11-28 09:36:15.218	0.021	0.321	0.964	0.183	0	0	18.605	-1.181	-30.009	0	0	0	0	0	0	0
WT111(DD045F3F1DEA)	3.83	13108	2022-11-28 09:36:15.218	0.021	0.324	0.961	0	0	0	18.605	-1.181	-30.009	0	0	0	0	0	0	0
WT111(DD045F3F1DEA)	3.83	13108	2022-11-28 09:36:15.218	0.021	0.324	0.961	0	0	0	18.605	-1.181	-30.009	0	0	0	0	0	0	0
WT111(DD045F3F1DEA)	3.83	13108	2022-11-28 09:36:15.218	0.021	0.324	0.961	0	0	0	18.605	-1.181	-30.009	0	0	0	0	0	0	0
WT111(DD045F3F1DEA)	3.83	13108	2022-11-28 09:36:15.218	0.021	0.324	0.961	0	0	0	18.605	-1.181	-30.009	0	0	0	0	0	0	0
WT111(DD045F3F1DEA)	3.83	13108	2022-11-28 09:36:15.218	0.021	0.324	0.958	0.122	0	0	18.605	-1.181	-30.009	0	0	0	0	0	0	0
WT111(DD045F3F1DEA)	3.83	13108	2022-11-28 09:36:15.218	0.021	0.324	0.958	0.122	0	0	18.611	-1.181	-30.009	0	0	0	0	0	0	0
WT111(DD045F3F1DEA)	3.83	13108	2022-11-28 09:36:15.250	0.021	0.324	0.958	0.122	0	0	18.611	-1.181	-30.009	0	0	0	0	0	0	0
WT111(DD045F3F1DEA)	3.83	13108	2022-11-28 09:36:15.250	0.021	0.324	0.958	0.122	0	0	18.611	-1.181	-30.009	0	0	0	0	0	0	0
WT111(DD045F3F1DEA)	3.83	13108	2022-11-28 09:36:15.250	0.021	0.314	0.958	-0.305	0	0	18.611	-1.181	-30.009	0	0	0	0	0	0	0
WT111(DD045F3F1DEA)	3.83	13108	2022-11-28 09:36:15.250	0.021	0.314	0.958	-0.305	0	0	18.605	-1.181	-30.009	0	0	0	0	0	0	0
WT111(DD045F3F1DEA)	3.83	13108	2022-11-28 09:36:15.250	0.021	0.314	0.958	-0.305	0	0	18.605	-1.181	-30.009	0	0	0	0	0	0	0
WT111(DD045F3F1DEA)	3.83	13108	2022-11-28 09:36:15.250	0.021	0.314	0.958	-0.305	0	0	18.605	-1.181	-30.009	0	0	0	0	0	0	0
WT111(DD045F3F1DEA)	3.83	13108	2022-11-28 09:36:15.250	0.021	0.334	0.966	0.183	0	0	18.605	-1.181	-30.009	0	0	0	0	0	0	0
WT111(DD045F3F1DEA)	3.83	13108	2022-11-28 09:36:15.250	0.021	0.334	0.966	0.183	0	0	18.605	-1.181	-30.009	0	0	0	0	0	0	0
WT111(DD045F3F1DEA)	3.83	13108	2022-11-28 09:36:15.312	0.021	0.334	0.966	0.183	0	0	18.605	-1.181	-30.009	0	0	0	0	0	0	0
WT111(DD045F3F1DEA)	3.83	13108	2022-11-28 09:36:15.312	0.021	0.334	0.966	0.183	0	0	18.605	-1.181	-30.009	0	0	0	0	0	0	0
WT111(DD045F3F1DEA)	3.83	13108	2022-11-28 09:36:15.312	0.022	0.315	0.957	-0.244	0	0	18.605	-1.181	-30.009	0	0	0	0	0	0	0
WT111(DD045F3F1DEA)	3.83	13108	2022-11-28 09:36:15.312	0.022	0.315	0.957	-0.244	0	0	18.605	-1.181	-30.009	0	0	0	0	0	0	0
WT111(DD045F3F1DEA)	3.83	13108	2022-11-28 09:36:15.312	0.022	0.315	0.957	-0.244	0	0	18.605	-1.181	-30.009	0	0	0	0	0	0	0
WT111(DD045F3F1DEA)	3.83	13108	2022-11-28 09:36:15.312	0.022	0.315	0.957	-0.244	0	0	18.6	-1.181	-30.009	0	0	0	0	0	0	0
WT111(DD045F3F1DEA)	3.83	13108	2022-11-28 09:36:15.312	0.019	0.33	0.966	0.061	0	0	18.6	-1.181	-30.009	0	0	0	0	0	0	0
WT111(DD045F3F1DEA)	3.83	13108	2022-11-28 09:36:15.312	0.019	0.33	0.966	0.061	0	0	18.605	-1.181	-30.009	0	0	0	0	0	0	0
WT111(DD045F3F1DEA)	3.83	13108	2022-11-28 09:36:15.344	0.019	0.33	0.966	0.061	0	0	18.605	-1.181	-30.009	0	0	0	0	0	0	0
WT111(DD045F3F1DEA)	3.83	13108	2022-11-28 09:36:15.344	0.019	0.33	0.966	0.061	0	0	18.605	-1.181	-30.009	0	0	0	0	0	0	0
WT111(DD045F3F1DEA)	3.83	13108	2022-11-28 09:36:15.344	0.022	0.321	0.961	-0.122	0	0	18.605	-1.181	-30.009	0	0	0	0	0	0	0
WT111(DD045F3F1DEA)	3.83	13108	2022-11-28 09:36:15.344	0.022	0.321	0.961	-0.122	0	0	18.6	-1.181	-30.009	0	0	0	0	0	0	0
WT111(DD045F3F1DEA)	3.83	13108	2022-11-28 09:36:15.344	0.022	0.321	0.961	-0.122	0	0	18.6	-1.181	-30.009	0	0	0	0	0	0	0
WT111(DD045F3F1DEA)	3.83	13108	2022-11-28 09:36:15.344	0.022	0.321	0.961	-0.122	0	0	18.6	-1.181	-30.009	0	0	0	0	0	0	0
WT111(DD045F3F1DEA)	3.83	13108	2022-11-28 09:36:15.344	0.021	0.321	0.957	0.183	0	0	18.6	-1.181	-30.009	0	0	0	0	0	0	0
WT111(DD045F3F1DEA)	3.83	13108	2022-11-28 09:36:15.344	0.021	0.321	0.957	0.183	0	0	18.605	-1.181	-30.009	0	0	0	0	0	0	0
WT111(DD045F3F1DEA)	3.83	13108	2022-11-28 09:36:15.375	0.021	0.321	0.957	0.183	0	0	18.605	-1.181	-30.009	0	0	0	0	0	0	0
WT111(DD045F3F1DEA)	3.83	13108	2022-11-28 09:36:15.375	0.021	0.321	0.957	0.183	0	0	18.605	-1.181	-30.009	0	0	0	0	0	0	0
WT111(DD045F3F1DEA)	3.83	13108	2022-11-28 09:36:15.375	0.02	0.324	0.962	-0.366	0	0	18.605	-1.181	-30.009	0	0	0	0	0	0	0
WT111(DD045F3F1DEA)	3.83	13108	2022-11-28 09:36:15.375	0.02	0.324	0.962	-0.366	0	0	18.6	-1.181	-30.009	0	0	0	0	0	0	0
WT111(DD045F3F1DEA)	3.83	13108	2022-11-28 09:36:15.375	0.02	0.324	0.962	-0.366	0	0	18.6	-1.181	-30.009	0	0	0	0	0	0	0
WT111(DD045F3F1DEA)	3.83	13108	2022-11-28 09:36:15.375	0.02	0.324	0.962	-0.366	0	0	18.6	-1.181	-30.009	0	0	0	0	0	0	0
WT111(DD045F3F1DEA)	3.83	13108	2022-11-28 09:36:15.375	0.021	0.321	0.959	0.305	0	0	18.6	-1.181	-30.009	0	0	0	0	0	0	0
WT111(DD045F3F1DEA)	3.83	13108	2022-11-28 09:36:15.375	0.021	0.321	0.959	0.305	0	0	18.6	-1.181	-30.009	0	0	0	0	0	0	0
WT111(DD045F3F1DEA)	3.83	13108	2022-11-28 09:36:15.468	0.021	0.321	0.959	0.305	0	0	18.6	-1.181	-30.009	0	0	0	0	0	0	0
WT111(DD045F3F1DEA)	3.83	13108	2022-11-28 09:36:15.468	0.021	0.321	0.959	0.305	0	0	18.605	-1.181	-30.009	0	0	0	0	0	0	0
WT111(DD045F3F1DEA)	3.83	13108	2022-11-28 09:36:15.468	0.021	0.325	0.964	-0.427	0	0	18.6	-1.181	-30.009	0	0	0	0	0	0	0
WT111(DD045F3F1DEA)	3.83	13108	2022-11-28 09:36:15.468	0.021	0.325	0.964	-0.427	0	0	18.6	-1.181	-30.009	0	0	0	0	0	0	0
WT111(DD045F3F1DEA)	3.83	13108	2022-11-28 09:36:15.468	0.021	0.325	0.964	-0.427	0	0	18.594	-1.181	-30.009	0	0	0	0	0	0	0
WT111(DD045F3F1DEA)	3.83	13108	2022-11-28 09:36:15.468	0.021	0.325	0.964	-0.427	0	0	18.594	-1.181	-30.009	0	0	0	0	0	0	0
WT111(DD045F3F1DEA)	3.83	13108	2022-11-28 09:36:15.468	0.021	0.326	0.962	0.427	0	0	18.594	-1.181	-30.009	0	0	0	0	0	0	0
WT111(DD045F3F1DEA)	3.83	13108	2022-11-28 09:36:15.468	0.021	0.326	0.962	0.427	0	0	18.6	-1.181	-30.009	0	0	0	0	0	0	0
WT111(DD045F3F1DEA)	3.83	13108	2022-11-28 09:36:15.468	0.021	0.326	0.962	0.427	0	0	18.6	-1.181	-30.009	0	0	0	0	0	0	0
WT111(DD045F3F1DEA)	3.83	13108	2022-11-28 09:36:15.468	0.021	0.326	0.962	0.427	0	0	18.605	-1.181	-30.009	0	0	0	0	0	0	0
WT111(DD045F3F1DEA)	3.83	13108	2022-11-28 09:36:15.468	0.019	0.322	0.958	-0.183	0	0	18.6	-1.181	-30.009	0	0	0	0	0	0	0
WT111(DD045F3F1DEA)	3.83	13108	2022-11-28 09:36:15.468	0.019	0.322	0.958	-0.183	0	0	18.6	-1.181	-30.009	0	0	0	0	0	0	0
WT111(DD045F3F1DEA)	3.83	13108	2022-11-28 09:36:15.468	0.019	0.322	0.958	-0.183	0	0	18.6	-1.181	-30.009	0	0	0	0	0	0	0
WT111(DD045F3F1DEA)	3.83	13108	2022-11-28 09:36:15.468	0.019	0.322	0.958	-0.183	0	0	18.6	-1.181	-30.009	0	0	0	0	0	0	0
WT111(DD045F3F1DEA)	3.83	13108	2022-11-28 09:36:15.468	0.022	0.324	0.961	0.061	0	0	18.6	-1.181	-30.009	0	0	0	0	0	0	0
WT111(DD045F3F1DEA)	3.83	13108	2022-11-28 09:36:15.468	0.022	0.324	0.961	0.061	0	0	18.6	-1.181	-30.009	0	0	0	0	0	0	0
WT111(DD045F3F1DEA)	3.83	13108	2022-11-28 09:36:15.515	0.022	0.324	0.961	0.061	0	0	18.6	-1.181	-30.009	0	0	0	0	0	0	0
WT111(DD045F3F1DEA)	3.83	13108	2022-11-28 09:36:15.515	0.022	0.324	0.961	0.061	0	0	18.6	-1.181	-30.009	0	0	0	0	0	0	0
WT111(DD045F3F1DEA)	3.83	13108	2022-11-28 09:36:15.515	0.021	0.326	0.964	-0.183	0	0	18.6	-1.181	-30.009	0	0	0	0	0	0	0
WT111(DD045F3F1DEA)	3.83	13108	2022-11-28 09:36:15.515	0.021	0.326	0.964	-0.183	0	0	18.6	-1.181	-30.009	0	0	0	0	0	0	0
WT111(DD045F3F1DEA)	3.83	13108	2022-11-28 09:36:15.515	0.021	0.326	0.964	-0.183	0	0	18.6	-1.181	-30.009	0	0	0	0	0	0	0
WT111(DD045F3F1DEA)	3.83	13108	2022-11-28 09:36:15.515	0.021	0.326	0.964	-0.183	0	0	18.6	-1.181	-30.009	0	0	0	0	0	0	0
WT111(DD045F3F1DEA)	3.83	13108	2022-11-28 09:36:15.515	0.022	0.323	0.96	0.244	0	0	18.6	-1.181	-30.009	0	0	0	0	0	0	0
WT111(DD045F3F1DEA)	3.83	13108	2022-11-28 09:36:15.515	0.022	0.323	0.96	0.244	0	0	18.6	-1.181	-30.009	0	0	0	0	0	0	0
WT111(DD045F3F1DEA)	3.83	13108	2022-11-28 09:36:15.609	0.022	0.323	0.96	0.244	0	0	18.6	-1.181	-30.009	0	0	0	0	0	0	0
WT111(DD045F3F1DEA)	3.83	13108	2022-11-28 09:36:15.609	0.022	0.323	0.96	0.244	0	0	18.605	-1.181	-30.009	0	0	0	0	0	0	0
WT111(DD045F3F1DEA)	3.83	13108	2022-11-28 09:36:15.609	0.019	0.324	0.963	-0.305	0	0	18.6	-1.181	-30.009	0	0	0	0	0	0	0
WT111(DD045F3F1DEA)	3.83	13108	2022-11-28 09:36:15.609	0.019	0.324	0.963	-0.305	0	0	18.6	-1.181	-30.009	0	0	0	0	0	0	0
WT111(DD045F3F1DEA)	3.83	13108	2022-11-28 09:36:15.609	0.019	0.324	0.963	-0.305	0	0	18.6	-1.181	-30.009	0	0	0	0	0	0	0
WT111(DD045F3F1DEA)	3.83	13108	2022-11-28 09:36:15.609	0.019	0.324	0.963	-0.305	0	0	18.594	-1.181	-30.009	0	0	0	0	0	0	0
WT111(DD045F3F1DEA)	3.83	13108	2022-11-28 09:36:15.609	0.022	0.325	0.959	0.183	0	0	18.6	-1.181	-30.009	0	0	0	0	0	0	0
WT111(DD045F3F1DEA)	3.83	13108	2022-11-28 09:36:15.609	0.022	0.325	0.959	0.183	0	0	18.6	-1.181	-30.009	0	0	0	0	0	0	0
WT111(DD045F3F1DEA)	3.83	13108	2022-11-28 09:36:15.609	0.022	0.325	0.959	0.183	0	0	18.6	-1.181	-30.009	0	0	0	0	0	0	0
WT111(DD045F3F1DEA)	3.83	13108	2022-11-28 09:36:15.609	0.022	0.325	0.959	0.183	0	0	18.6	-1.181	-30.009	0	0	0	0	0	0	0
WT111(DD045F3F1DEA)	3.83	13108	2022-11-28 09:36:15.609	0.02	0.321	0.958	-0.183	0	0	18.6	-1.181	-30.009	0	0	0	0	0	0	0
WT111(DD045F3F1DEA)	3.83	13108	2022-11-28 09:36:15.609	0.02	0.321	0.958	-0.183	0	0	18.6	-1.181	-30.009	0	0	0	0	0	0	0
WT111(DD045F3F1DEA)	3.83	13108	2022-11-28 09:36:15.609	0.02	0.321	0.958	-0.183	0	0	18.6	-1.181	-30.009	0	0	0	0	0	0	0
WT111(DD045F3F1DEA)	3.83	13108	2022-11-28 09:36:15.609	0.02	0.321	0.958	-0.183	0	0	18.6	-1.181	-30.009	0	0	0	0	0	0	0
WT111(DD045F3F1DEA)	3.83	13108	2022-11-28 09:36:15.609	0.02	0.328	0.967	0.122	0	0	18.6	-1.181	-30.009	0	0	0	0	0	0	0
WT111(DD045F3F1DEA)	3.83	13108	2022-11-28 09:36:15.609	0.02	0.328	0.967	0.122	0	0	18.6	-1.181	-30.009	0	0	0	0	0	0	0
WT111(DD045F3F1DEA)	3.83	13108	2022-11-28 09:36:15.640	0.02	0.328	0.967	0.122	0	0	18.6	-1.181	-30.009	0	0	0	0	0	0	0
WT111(DD045F3F1DEA)	3.83	13108	2022-11-28 09:36:15.640	0.02	0.328	0.967	0.122	0	0	18.6	-1.181	-30.009	0	0	0	0	0	0	0
WT111(DD045F3F1DEA)	3.83	13108	2022-11-28 09:36:15.640	0.022	0.328	0.951	-0.122	0	0	18.6	-1.181	-30.009	0	0	0	0	0	0	0
WT111(DD045F3F1DEA)	3.83	13108	2022-11-28 09:36:15.640	0.022	0.328	0.951	-0.122	0	0	18.6	-1.181	-30.009	0	0	0	0	0	0	0
WT111(DD045F3F1DEA)	3.83	13108	2022-11-28 09:36:15.640	0.022	0.328	0.951	-0.122	0	0	18.6	-1.181	-30.009	0	0	0	0	0	0	0
WT111(DD045F3F1DEA)	3.83	13108	2022-11-28 09:36:15.640	0.022	0.328	0.951	-0.122	0	0	18.6	-1.181	-30.009	0	0	0	0	0	0	0
WT111(DD045F3F1DEA)	3.83	13108	2022-11-28 09:36:15.640	0.015	0.291	0.96	0.061	-0.305	0	18.6	-1.181	-30.009	0	0	0	0	0	0	0
WT111(DD045F3F1DEA)	3.83	13108	2022-11-28 09:36:15.640	0.015	0.291	0.96	0.061	-0.305	0	18.6	-1.181	-30.009	0	0	0	0	0	0	0
WT111(DD045F3F1DEA)	3.83	13108	2022-11-28 09:36:15.703	0.015	0.291	0.96	0.061	-0.305	0	18.6	-1.187	-30.009	0	0	0	0	0	0	0
WT111(DD045F3F1DEA)	3.83	13108	2022-11-28 09:36:15.703	0.015	0.291	0.96	0.061	-0.305	0	18.6	-1.187	-30.015	0	0	0	0	0	0	0
WT111(DD045F3F1DEA)	3.83	13108	2022-11-28 09:36:15.703	0.026	0.329	0.984	-0.671	0.183	0	18.594	-1.187	-30.015	0	0	0	0	0	0	0
WT111(DD045F3F1DEA)	3.83	13108	2022-11-28 09:36:15.703	0.026	0.329	0.984	-0.671	0.183	0	18.589	-1.181	-30.009	0	0	0	0	0	0	0
WT111(DD045F3F1DEA)	3.83	13108	2022-11-28 09:36:15.703	0.026	0.329	0.984	-0.671	0.183	0	18.589	-1.181	-30.009	0	0	0	0	0	0	0
WT111(DD045F3F1DEA)	3.83	13108	2022-11-28 09:36:15.703	0.026	0.329	0.984	-0.671	0.183	0	18.583	-1.181	-30.009	0	0	0	0	0	0	0
WT111(DD045F3F1DEA)	3.83	13108	2022-11-28 09:36:15.703	0.017	0.346	0.953	0.061	0.183	0	18.583	-1.181	-30.009	0	0	0	0	0	0	0
WT111(DD045F3F1DEA)	3.83	13108	2022-11-28 09:36:15.703	0.017	0.346	0.953	0.061	0.183	0	18.583	-1.181	-30.009	0	0	0	0	0	0	0
WT111(DD045F3F1DEA)	3.83	13108	2022-11-28 09:36:15.703	0.017	0.346	0.953	0.061	0.183	0	18.583	-1.181	-30.009	0	0	0	0	0	0	0
WT111(DD045F3F1DEA)	3.83	13108	2022-11-28 09:36:15.703	0.02	0.303	0.957	-0.488	0	0	18.583	-1.181	-30.009	0	0	0	0	0	0	0
WT111(DD045F3F1DEA)	3.83	13108	2022-11-28 09:36:15.703	0.02	0.303	0.957	-0.488	0	0	18.578	-1.181	-30.009	0	0	0	0	0	0	0
WT111(DD045F3F1DEA)	3.83	13108	2022-11-28 09:36:15.703	0.02	0.303	0.957	-0.488	0	0	18.578	-1.181	-30.009	0	0	0	0	0	0	0
WT111(DD045F3F1DEA)	3.83	13108	2022-11-28 09:36:15.703	0.02	0.303	0.957	-0.488	0	0	18.572	-1.181	-30.009	0	0	0	0	0	0	0
WT111(DD045F3F1DEA)	3.83	13108	2022-11-28 09:36:15.703	0.021	0.345	0.969	0.366	0	0	18.572	-1.181	-30.009	0	0	0	0	0	0	0
WT111(DD045F3F1DEA)	3.83	13108	2022-11-28 09:36:15.703	0.021	0.345	0.969	0.366	0	0	18.578	-1.181	-30.009	0	0	0	0	0	0	0
WT111(DD045F3F1DEA)	3.83	13108	2022-11-28 09:36:15.703	0.021	0.345	0.969	0.366	0	0	18.578	-1.181	-30.009	0	0	0	0	0	0	0
WT111(DD045F3F1DEA)	3.83	13108	2022-11-28 09:36:15.765	0.021	0.345	0.969	0.366	0	0	18.578	-1.181	-30.009	0	0	0	0	0	0	0
WT111(DD045F3F1DEA)	3.83	13108	2022-11-28 09:36:15.765	0.022	0.313	0.96	-0.244	0	0	18.578	-1.181	-30.009	0	0	0	0	0	0	0
WT111(DD045F3F1DEA)	3.83	13108	2022-11-28 09:36:15.765	0.022	0.313	0.96	-0.244	0	0	18.578	-1.181	-30.009	0	0	0	0	0	0	0
WT111(DD045F3F1DEA)	3.83	13108	2022-11-28 09:36:15.765	0.022	0.313	0.96	-0.244	0	0	18.578	-1.181	-30.009	0	0	0	0	0	0	0
WT111(DD045F3F1DEA)	3.83	13108	2022-11-28 09:36:15.765	0.022	0.313	0.96	-0.244	0	0	18.572	-1.181	-30.009	0	0	0	0	0	0	0
WT111(DD045F3F1DEA)	3.83	13108	2022-11-28 09:36:15.765	0.021	0.331	0.96	0.366	0	0	18.578	-1.181	-30.009	0	0	0	0	0	0	0
WT111(DD045F3F1DEA)	3.83	13108	2022-11-28 09:36:15.765	0.021	0.331	0.96	0.366	0	0	18.578	-1.181	-30.009	0	0	0	0	0	0	0
WT111(DD045F3F1DEA)	3.83	13108	2022-11-28 09:36:15.765	0.021	0.331	0.96	0.366	0	0	18.578	-1.181	-30.009	0	0	0	0	0	0	0
WT111(DD045F3F1DEA)	3.83	13108	2022-11-28 09:36:15.797	0.021	0.331	0.96	0.366	0	0	18.583	-1.181	-30.009	0	0	0	0	0	0	0
WT111(DD045F3F1DEA)	3.83	13108	2022-11-28 09:36:15.797	0.021	0.315	0.959	-0.488	0	0	18.578	-1.181	-30.009	0	0	0	0	0	0	0
WT111(DD045F3F1DEA)	3.83	13108	2022-11-28 09:36:15.797	0.021	0.315	0.959	-0.488	0	0	18.578	-1.181	-30.009	0	0	0	0	0	0	0
WT111(DD045F3F1DEA)	3.83	13108	2022-11-28 09:36:15.797	0.021	0.315	0.959	-0.488	0	0	18.572	-1.181	-30.009	0	0	0	0	0	0	0
WT111(DD045F3F1DEA)	3.83	13108	2022-11-28 09:36:15.797	0.021	0.315	0.959	-0.488	0	0	18.572	-1.181	-30.009	0	0	0	0	0	0	0
WT111(DD045F3F1DEA)	3.83	13108	2022-11-28 09:36:15.797	0.021	0.33	0.968	0.305	0	0	18.572	-1.181	-30.009	0	0	0	0	0	0	0
WT111(DD045F3F1DEA)	3.83	13108	2022-11-28 09:36:15.797	0.021	0.33	0.968	0.305	0	0	18.578	-1.181	-30.009	0	0	0	0	0	0	0
WT111(DD045F3F1DEA)	3.83	13108	2022-11-28 09:36:15.797	0.021	0.33	0.968	0.305	0	0	18.578	-1.181	-30.009	0	0	0	0	0	0	0
WT111(DD045F3F1DEA)	3.83	13108	2022-11-28 09:36:15.828	0.021	0.33	0.968	0.305	0	0	18.578	-1.181	-30.009	0	0	0	0	0	0	0
WT111(DD045F3F1DEA)	3.83	13108	2022-11-28 09:36:15.828	0.021	0.311	0.954	-0.305	0	0	18.578	-1.181	-30.009	0	0	0	0	0	0	0
WT111(DD045F3F1DEA)	3.83	13108	2022-11-28 09:36:15.828	0.021	0.311	0.954	-0.305	0	0	18.578	-1.181	-30.009	0	0	0	0	0	0	0
WT111(DD045F3F1DEA)	3.83	13108	2022-11-28 09:36:15.828	0.021	0.311	0.954	-0.305	0	0	18.572	-1.181	-30.009	0	0	0	0	0	0	0
WT111(DD045F3F1DEA)	3.83	13108	2022-11-28 09:36:15.828	0.021	0.311	0.954	-0.305	0	0	18.572	-1.181	-30.009	0	0	0	0	0	0	0
WT111(DD045F3F1DEA)	3.83	13108	2022-11-28 09:36:15.828	0.021	0.343	0.97	0.244	0	0	18.572	-1.181	-30.009	0	0	0	0	0	0	0
WT111(DD045F3F1DEA)	3.83	13108	2022-11-28 09:36:15.828	0.021	0.343	0.97	0.244	0	0	18.572	-1.181	-30.009	0	0	0	0	0	0	0
WT111(DD045F3F1DEA)	3.83	13108	2022-11-28 09:36:15.828	0.021	0.343	0.97	0.244	0	0	18.578	-1.181	-30.009	0	0	0	0	0	0	0
WT111(DD045F3F1DEA)	3.83	13108	2022-11-28 09:36:15.937	0.021	0.343	0.97	0.244	0	0	18.578	-1.181	-30.009	0	0	0	0	0	0	0
WT111(DD045F3F1DEA)	3.83	13108	2022-11-28 09:36:15.937	0.02	0.309	0.956	-0.061	0	0	18.578	-1.181	-30.009	0	0	0	0	0	0	0
WT111(DD045F3F1DEA)	3.83	13108	2022-11-28 09:36:15.937	0.02	0.309	0.956	-0.061	0	0	18.578	-1.181	-30.009	0	0	0	0	0	0	0
WT111(DD045F3F1DEA)	3.83	13108	2022-11-28 09:36:15.937	0.02	0.309	0.956	-0.061	0	0	18.578	-1.181	-30.009	0	0	0	0	0	0	0
WT111(DD045F3F1DEA)	3.83	13108	2022-11-28 09:36:15.937	0.02	0.309	0.956	-0.061	0	0	18.578	-1.181	-30.009	0	0	0	0	0	0	0
WT111(DD045F3F1DEA)	3.83	13108	2022-11-28 09:36:15.937	0.022	0.33	0.961	0.122	0	0	18.578	-1.181	-30.009	0	0	0	0	0	0	0
WT111(DD045F3F1DEA)	3.83	13108	2022-11-28 09:36:15.937	0.022	0.33	0.961	0.122	0	0	18.578	-1.181	-30.009	0	0	0	0	0	0	0
WT111(DD045F3F1DEA)	3.83	13108	2022-11-28 09:36:15.937	0.022	0.33	0.961	0.122	0	0	18.578	-1.181	-30.009	0	0	0	0	0	0	0
WT111(DD045F3F1DEA)	3.83	13108	2022-11-28 09:36:15.937	0.022	0.33	0.961	0.122	0	0	18.578	-1.181	-30.009	0	0	0	0	0	0	0
WT111(DD045F3F1DEA)	3.83	13108	2022-11-28 09:36:15.937	0.021	0.322	0.959	-0.061	0	0	18.578	-1.181	-30.009	0	0	0	0	0	0	0
WT111(DD045F3F1DEA)	3.83	13108	2022-11-28 09:36:15.937	0.021	0.322	0.959	-0.061	0	0	18.578	-1.181	-30.009	0	0	0	0	0	0	0
WT111(DD045F3F1DEA)	3.83	13108	2022-11-28 09:36:15.937	0.021	0.322	0.959	-0.061	0	0	18.578	-1.181	-30.009	0	0	0	0	0	0	0
WT111(DD045F3F1DEA)	3.83	13108	2022-11-28 09:36:15.937	0.021	0.322	0.959	-0.061	0	0	18.578	-1.181	-30.009	0	0	0	0	0	0	0
WT111(DD045F3F1DEA)	3.83	13108	2022-11-28 09:36:15.937	0.022	0.329	0.965	0	0	0	18.578	-1.181	-30.009	0	0	0	0	0	0	0
WT111(DD045F3F1DEA)	3.83	13108	2022-11-28 09:36:15.937	0.022	0.329	0.965	0	0	0	18.578	-1.181	-30.009	0	0	0	0	0	0	0
WT111(DD045F3F1DEA)	3.83	13108	2022-11-28 09:36:15.937	0.022	0.329	0.965	0	0	0	18.578	-1.181	-30.009	0	0	0	0	0	0	0
WT111(DD045F3F1DEA)	3.83	13108	2022-11-28 09:36:15.968	0.022	0.329	0.965	0	0	0	18.578	-1.181	-30.009	0	0	0	0	0	0	0
WT111(DD045F3F1DEA)	3.83	13108	2022-11-28 09:36:15.968	0.02	0.317	0.957	0	0	0	18.578	-1.181	-30.009	0	0	0	0	0	0	0
WT111(DD045F3F1DEA)	3.83	13108	2022-11-28 09:36:15.968	0.02	0.317	0.957	0	0	0	18.578	-1.181	-30.009	0	0	0	0	0	0	0
WT111(DD045F3F1DEA)	3.83	13108	2022-11-28 09:36:15.968	0.02	0.317	0.957	0	0	0	18.578	-1.181	-30.009	0	0	0	0	0	0	0
WT111(DD045F3F1DEA)	3.83	13108	2022-11-28 09:36:15.968	0.02	0.317	0.957	0	0	0	18.578	-1.181	-30.009	0	0	0	0	0	0	0
WT111(DD045F3F1DEA)	3.83	13108	2022-11-28 09:36:15.968	0.021	0.324	0.962	0	0	0	18.578	-1.181	-30.009	0	0	0	0	0	0	0
WT111(DD045F3F1DEA)	3.83	13108	2022-11-28 09:36:15.968	0.021	0.324	0.962	0	0	0	18.578	-1.181	-30.009	0	0	0	0	0	0	0
WT111(DD045F3F1DEA)	3.83	13108	2022-11-28 09:36:15.968	0.021	0.324	0.962	0	0	0	18.578	-1.181	-30.009	0	0	0	0	0	0	0
WT111(DD045F3F1DEA)	3.83	13108	2022-11-28 09:36:16.000	0.021	0.324	0.962	0	0	0	18.578	-1.181	-30.009	0	0	0	0	0	0	0
WT111(DD045F3F1DEA)	3.83	13108	2022-11-28 09:36:16.000	0.02	0.324	0.959	0	0	0	18.578	-1.181	-30.009	0	0	0	0	0	0	0
WT111(DD045F3F1DEA)	3.83	13108	2022-11-28 09:36:16.000	0.02	0.324	0.959	0	0	0	18.578	-1.181	-30.009	0	0	0	0	0	0	0
WT111(DD045F3F1DEA)	3.83	13108	2022-11-28 09:36:16.000	0.02	0.324	0.959	0	0	0	18.578	-1.181	-30.009	0	0	0	0	0	0	0
WT111(DD045F3F1DEA)	3.83	13108	2022-11-28 09:36:16.000	0.02	0.324	0.959	0	0	0	18.578	-1.181	-30.009	0	0	0	0	0	0	0
WT111(DD045F3F1DEA)	3.83	13108	2022-11-28 09:36:16.000	0.021	0.325	0.966	0	0	0	18.578	-1.181	-30.009	0	0	0	0	0	0	0
WT111(DD045F3F1DEA)	3.83	13108	2022-11-28 09:36:16.000	0.021	0.325	0.966	0	0	0	18.578	-1.181	-30.009	0	0	0	0	0	0	0
WT111(DD045F3F1DEA)	3.83	13108	2022-11-28 09:36:16.000	0.021	0.325	0.966	0	0	0	18.578	-1.181	-30.009	0	0	0	0	0	0	0
WT111(DD045F3F1DEA)	3.83	13108	2022-11-28 09:36:16.031	0.021	0.325	0.966	0	0	0	18.578	-1.181	-30.009	0	0	0	0	0	0	0
WT111(DD045F3F1DEA)	3.83	13108	2022-11-28 09:36:16.031	0.022	0.323	0.959	0.061	0	0	18.578	-1.181	-30.009	0	0	0	0	0	0	0
WT111(DD045F3F1DEA)	3.83	13108	2022-11-28 09:36:16.031	0.022	0.323	0.959	0.061	0	0	18.583	-1.181	-30.009	0	0	0	0	0	0	0
WT111(DD045F3F1DEA)	3.83	13108	2022-11-28 09:36:16.031	0.022	0.323	0.959	0.061	0	0	18.583	-1.181	-30.009	0	0	0	0	0	0	0
WT111(DD045F3F1DEA)	3.83	13108	2022-11-28 09:36:16.031	0.022	0.323	0.959	0.061	0	0	18.583	-1.181	-30.009	0	0	0	0	0	0	0
WT111(DD045F3F1DEA)	3.83	13108	2022-11-28 09:36:16.031	0.021	0.324	0.962	0	0	0	18.583	-1.181	-30.009	0	0	0	0	0	0	0
WT111(DD045F3F1DEA)	3.83	13108	2022-11-28 09:36:16.031	0.021	0.324	0.962	0	0	0	18.583	-1.181	-30.009	0	0	0	0	0	0	0
WT111(DD045F3F1DEA)	3.83	13108	2022-11-28 09:36:16.031	0.021	0.324	0.962	0	0	0	18.583	-1.181	-30.009	0	0	0	0	0	0	0
WT111(DD045F3F1DEA)	3.83	13108	2022-11-28 09:36:16.062	0.021	0.324	0.962	0	0	0	18.583	-1.181	-30.009	0	0	0	0	0	0	0
WT111(DD045F3F1DEA)	3.83	13108	2022-11-28 09:36:16.062	0.02	0.326	0.963	0	0	0	18.583	-1.181	-30.009	0	0	0	0	0	0	0
WT111(DD045F3F1DEA)	3.83	13108	2022-11-28 09:36:16.062	0.02	0.326	0.963	0	0	0	18.583	-1.181	-30.009	0	0	0	0	0	0	0
WT111(DD045F3F1DEA)	3.83	13108	2022-11-28 09:36:16.062	0.02	0.326	0.963	0	0	0	18.583	-1.181	-30.009	0	0	0	0	0	0	0
WT111(DD045F3F1DEA)	3.83	13108	2022-11-28 09:36:16.062	0.02	0.326	0.963	0	0	0	18.583	-1.181	-30.009	0	0	0	0	0	0	0
WT111(DD045F3F1DEA)	3.83	13108	2022-11-28 09:36:16.062	0.022	0.322	0.96	0	0	0	18.583	-1.181	-30.009	0	0	0	0	0	0	0
WT111(DD045F3F1DEA)	3.83	13108	2022-11-28 09:36:16.062	0.022	0.322	0.96	0	0	0	18.583	-1.181	-30.009	0	0	0	0	0	0	0
WT111(DD045F3F1DEA)	3.83	13108	2022-11-28 09:36:16.062	0.022	0.322	0.96	0	0	0	18.583	-1.181	-30.009	0	0	0	0	0	0	0
WT111(DD045F3F1DEA)	3.83	13108	2022-11-28 09:36:16.125	0.022	0.322	0.96	0	0	0	18.583	-1.181	-30.009	0	0	0	0	0	0	0
WT111(DD045F3F1DEA)	3.83	13108	2022-11-28 09:36:16.125	0.018	0.323	0.959	0	0	0	18.583	-1.181	-30.009	0	0	0	0	0	0	0
WT111(DD045F3F1DEA)	3.83	13108	2022-11-28 09:36:16.125	0.018	0.323	0.959	0	0	0	18.583	-1.181	-30.009	0	0	0	0	0	0	0
WT111(DD045F3F1DEA)	3.83	13108	2022-11-28 09:36:16.125	0.018	0.323	0.959	0	0	0	18.583	-1.181	-30.009	0	0	0	0	0	0	0
WT111(DD045F3F1DEA)	3.83	13108	2022-11-28 09:36:16.125	0.018	0.323	0.959	0	0	0	18.583	-1.181	-30.009	0	0	0	0	0	0	0
WT111(DD045F3F1DEA)	3.83	13108	2022-11-28 09:36:16.125	0.023	0.324	0.966	0	0	0	18.583	-1.181	-30.009	0	0	0	0	0	0	0
WT111(DD045F3F1DEA)	3.83	13108	2022-11-28 09:36:16.125	0.023	0.324	0.966	0	0	0	18.583	-1.181	-30.009	0	0	0	0	0	0	0
WT111(DD045F3F1DEA)	3.83	13108	2022-11-28 09:36:16.125	0.023	0.324	0.966	0	0	0	18.583	-1.181	-30.009	0	0	0	0	0	0	0
WT111(DD045F3F1DEA)	3.83	13108	2022-11-28 09:36:16.156	0.023	0.324	0.966	0	0	0	18.583	-1.181	-30.009	0	0	0	0	0	0	0
WT111(DD045F3F1DEA)	3.83	13108	2022-11-28 09:36:16.156	0.021	0.329	0.962	0.122	0	0	18.583	-1.181	-30.009	0	0	0	0	0	0	0
WT111(DD045F3F1DEA)	3.83	13108	2022-11-28 09:36:16.156	0.021	0.329	0.962	0.122	0	0	18.583	-1.181	-30.009	0	0	0	0	0	0	0
WT111(DD045F3F1DEA)	3.83	13108	2022-11-28 09:36:16.156	0.021	0.329	0.962	0.122	0	0	18.583	-1.181	-30.009	0	0	0	0	0	0	0
WT111(DD045F3F1DEA)	3.83	13108	2022-11-28 09:36:16.156	0.021	0.329	0.962	0.122	0	0	18.589	-1.181	-30.009	0	0	0	0	0	0	0
WT111(DD045F3F1DEA)	3.83	13108	2022-11-28 09:36:16.156	0.021	0.317	0.957	-0.183	0	0	18.583	-1.181	-30.009	0	0	0	0	0	0	0
WT111(DD045F3F1DEA)	3.83	13108	2022-11-28 09:36:16.156	0.021	0.317	0.957	-0.183	0	0	18.583	-1.181	-30.009	0	0	0	0	0	0	0
WT111(DD045F3F1DEA)	3.83	13108	2022-11-28 09:36:16.156	0.021	0.317	0.957	-0.183	0	0	18.583	-1.181	-30.009	0	0	0	0	0	0	0
WT111(DD045F3F1DEA)	3.83	13108	2022-11-28 09:36:16.250	0.021	0.317	0.957	-0.183	0	0	18.583	-1.181	-30.009	0	0	0	0	0	0	0
WT111(DD045F3F1DEA)	3.83	13108	2022-11-28 09:36:16.250	0.022	0.33	0.965	0.061	0	0	18.583	-1.181	-30.009	0	0	0	0	0	0	0
WT111(DD045F3F1DEA)	3.83	13108	2022-11-28 09:36:16.250	0.022	0.33	0.965	0.061	0	0	18.583	-1.181	-30.009	0	0	0	0	0	0	0
WT111(DD045F3F1DEA)	3.83	13108	2022-11-28 09:36:16.250	0.022	0.33	0.965	0.061	0	0	18.583	-1.181	-30.009	0	0	0	0	0	0	0
WT111(DD045F3F1DEA)	3.83	13108	2022-11-28 09:36:16.250	0.021	0.319	0.96	0	0	0	18.583	-1.181	-30.009	0	0	0	0	0	0	0
WT111(DD045F3F1DEA)	3.83	13108	2022-11-28 09:36:16.250	0.021	0.319	0.96	0	0	0	18.583	-1.181	-30.009	0	0	0	0	0	0	0
WT111(DD045F3F1DEA)	3.83	13108	2022-11-28 09:36:16.250	0.021	0.319	0.96	0	0	0	18.583	-1.181	-30.009	0	0	0	0	0	0	0
WT111(DD045F3F1DEA)	3.83	13108	2022-11-28 09:36:16.250	0.021	0.319	0.96	0	0	0	18.583	-1.181	-30.009	0	0	0	0	0	0	0
WT111(DD045F3F1DEA)	3.83	13108	2022-11-28 09:36:16.250	0.021	0.323	0.963	0	0	0	18.583	-1.181	-30.009	0	0	0	0	0	0	0

## Sheet: 2.5kg
设备名称	电压	版本	片上时间	加速度X(g)	加速度Y(g)	加速度Z(g)	角速度X(°/s)	角速度Y(°/s)	角速度Z(°/s)	角度X(°)	角度Y(°)	角度Z(°)	磁场X	磁场Y	磁场Z	四元数0	四元数1	四元数2	四元数3	状态
WT111(DD045F3F1DEA)	3.6	13108	2022-11-25 21:32:34.909	0.02	0.343	0.944	0	0	0	20.649	-1.176	-17.842	0	0	0	0	0	0	0
WT111(DD045F3F1DEA)	3.6	13108	2022-11-25 21:32:34.909	0.021	0.371	0.957	-0.305	0	0	20.649	-1.176	-17.842	0	0	0	0	0	0	0
WT111(DD045F3F1DEA)	3.6	13108	2022-11-25 21:32:34.909	0.021	0.371	0.957	-0.305	0	0	20.643	-1.176	-17.842	0	0	0	0	0	0	0
WT111(DD045F3F1DEA)	3.6	13108	2022-11-25 21:32:34.909	0.021	0.371	0.957	-0.305	0	0	20.643	-1.176	-17.842	0	0	0	0	0	0	0
WT111(DD045F3F1DEA)	3.6	13108	2022-11-25 21:32:34.909	0.021	0.371	0.957	-0.305	0	0	20.643	-1.176	-17.842	0	0	0	0	0	0	0
WT111(DD045F3F1DEA)	3.6	13108	2022-11-25 21:32:34.909	0.022	0.361	0.952	0.244	-0.061	0	20.643	-1.176	-17.842	0	0	0	0	0	0	0
WT111(DD045F3F1DEA)	3.6	13108	2022-11-25 21:32:34.956	0.022	0.361	0.952	0.244	-0.061	0	20.643	-1.176	-17.842	0	0	0	0	0	0	0
WT111(DD045F3F1DEA)	3.6	13108	2022-11-25 21:32:34.956	0.022	0.361	0.952	0.244	-0.061	0	20.643	-1.176	-17.842	0	0	0	0	0	0	0
WT111(DD045F3F1DEA)	3.6	13108	2022-11-25 21:32:34.956	0.022	0.361	0.952	0.244	-0.061	0	20.649	-1.176	-17.842	0	0	0	0	0	0	0
WT111(DD045F3F1DEA)	3.6	13108	2022-11-25 21:32:34.956	0.019	0.358	0.944	0.183	0.061	0	20.649	-1.176	-17.842	0	0	0	0	0	0	0
WT111(DD045F3F1DEA)	3.6	13108	2022-11-25 21:32:34.956	0.019	0.358	0.944	0.183	0.061	0	20.649	-1.176	-17.842	0	0	0	0	0	0	0
WT111(DD045F3F1DEA)	3.6	13108	2022-11-25 21:32:34.956	0.019	0.358	0.944	0.183	0.061	0	20.649	-1.176	-17.842	0	0	0	0	0	0	0
WT111(DD045F3F1DEA)	3.6	13108	2022-11-25 21:32:34.956	0.019	0.358	0.944	0.183	0.061	0	20.649	-1.176	-17.842	0	0	0	0	0	0	0
WT111(DD045F3F1DEA)	3.6	13108	2022-11-25 21:32:34.956	0.02	0.345	0.943	-0.122	0	0	20.649	-1.176	-17.842	0	0	0	0	0	0	0
WT111(DD045F3F1DEA)	3.6	13108	2022-11-25 21:32:34.987	0.02	0.345	0.943	-0.122	0	0	20.649	-1.176	-17.842	0	0	0	0	0	0	0
WT111(DD045F3F1DEA)	3.6	13108	2022-11-25 21:32:34.987	0.02	0.345	0.943	-0.122	0	0	20.649	-1.176	-17.842	0	0	0	0	0	0	0
WT111(DD045F3F1DEA)	3.6	13108	2022-11-25 21:32:34.987	0.02	0.345	0.943	-0.122	0	0	20.649	-1.176	-17.842	0	0	0	0	0	0	0
WT111(DD045F3F1DEA)	3.6	13108	2022-11-25 21:32:34.987	0.021	0.368	0.958	-0.183	0	0	20.649	-1.176	-17.842	0	0	0	0	0	0	0
WT111(DD045F3F1DEA)	3.6	13108	2022-11-25 21:32:34.987	0.021	0.368	0.958	-0.183	0	0	20.649	-1.176	-17.842	0	0	0	0	0	0	0
WT111(DD045F3F1DEA)	3.6	13108	2022-11-25 21:32:34.987	0.021	0.368	0.958	-0.183	0	0	20.643	-1.176	-17.842	0	0	0	0	0	0	0
WT111(DD045F3F1DEA)	3.6	13108	2022-11-25 21:32:34.987	0.021	0.368	0.958	-0.183	0	0	20.643	-1.176	-17.842	0	0	0	0	0	0	0
WT111(DD045F3F1DEA)	3.6	13108	2022-11-25 21:32:34.987	0.021	0.359	0.948	0.366	0	0	20.649	-1.176	-17.842	0	0	0	0	0	0	0
WT111(DD045F3F1DEA)	3.6	13108	2022-11-25 21:32:35.019	0.021	0.359	0.948	0.366	0	0	20.649	-1.176	-17.842	0	0	0	0	0	0	0
WT111(DD045F3F1DEA)	3.6	13108	2022-11-25 21:32:35.019	0.021	0.359	0.948	0.366	0	0	20.649	-1.176	-17.842	0	0	0	0	0	0	0
WT111(DD045F3F1DEA)	3.6	13108	2022-11-25 21:32:35.019	0.021	0.359	0.948	0.366	0	0	20.654	-1.176	-17.842	0	0	0	0	0	0	0
WT111(DD045F3F1DEA)	3.6	13108	2022-11-25 21:32:35.019	0.021	0.354	0.944	-0.061	0	0	20.654	-1.176	-17.842	0	0	0	0	0	0	0
WT111(DD045F3F1DEA)	3.6	13108	2022-11-25 21:32:35.019	0.021	0.354	0.944	-0.061	0	0	20.654	-1.176	-17.842	0	0	0	0	0	0	0
WT111(DD045F3F1DEA)	3.6	13108	2022-11-25 21:32:35.019	0.021	0.354	0.944	-0.061	0	0	20.654	-1.176	-17.842	0	0	0	0	0	0	0
WT111(DD045F3F1DEA)	3.6	13108	2022-11-25 21:32:35.019	0.021	0.354	0.944	-0.061	0	0	20.654	-1.176	-17.842	0	0	0	0	0	0	0
WT111(DD045F3F1DEA)	3.6	13108	2022-11-25 21:32:35.019	0.019	0.354	0.947	-0.244	0	0	20.649	-1.176	-17.842	0	0	0	0	0	0	0
WT111(DD045F3F1DEA)	3.6	13108	2022-11-25 21:32:35.112	0.019	0.354	0.947	-0.244	0	0	20.649	-1.176	-17.842	0	0	0	0	0	0	0
WT111(DD045F3F1DEA)	3.6	13108	2022-11-25 21:32:35.112	0.019	0.354	0.947	-0.244	0	0	20.649	-1.176	-17.842	0	0	0	0	0	0	0
WT111(DD045F3F1DEA)	3.6	13108	2022-11-25 21:32:35.112	0.019	0.354	0.947	-0.244	0	0	20.649	-1.176	-17.842	0	0	0	0	0	0	0
WT111(DD045F3F1DEA)	3.6	13108	2022-11-25 21:32:35.112	0.022	0.363	0.952	0.244	0	0	20.649	-1.176	-17.842	0	0	0	0	0	0	0
WT111(DD045F3F1DEA)	3.6	13108	2022-11-25 21:32:35.112	0.022	0.363	0.952	0.244	0	0	20.649	-1.176	-17.842	0	0	0	0	0	0	0
WT111(DD045F3F1DEA)	3.6	13108	2022-11-25 21:32:35.112	0.022	0.363	0.952	0.244	0	0	20.649	-1.176	-17.842	0	0	0	0	0	0	0
WT111(DD045F3F1DEA)	3.6	13108	2022-11-25 21:32:35.112	0.022	0.363	0.952	0.244	0	0	20.654	-1.176	-17.842	0	0	0	0	0	0	0
WT111(DD045F3F1DEA)	3.6	13108	2022-11-25 21:32:35.112	0.02	0.359	0.951	0	0	0	20.654	-1.176	-17.842	0	0	0	0	0	0	0
WT111(DD045F3F1DEA)	3.6	13108	2022-11-25 21:32:35.112	0.02	0.359	0.951	0	0	0	20.654	-1.176	-17.842	0	0	0	0	0	0	0
WT111(DD045F3F1DEA)	3.6	13108	2022-11-25 21:32:35.112	0.02	0.359	0.951	0	0	0	20.654	-1.176	-17.842	0	0	0	0	0	0	0
WT111(DD045F3F1DEA)	3.6	13108	2022-11-25 21:32:35.112	0.02	0.359	0.951	0	0	0	20.654	-1.176	-17.842	0	0	0	0	0	0	0
WT111(DD045F3F1DEA)	3.6	13108	2022-11-25 21:32:35.112	0.02	0.353	0.945	0.305	0	0	20.654	-1.176	-17.842	0	0	0	0	0	0	0
WT111(DD045F3F1DEA)	3.6	13108	2022-11-25 21:32:35.112	0.02	0.353	0.945	0.305	0	0	20.654	-1.176	-17.842	0	0	0	0	0	0	0
WT111(DD045F3F1DEA)	3.6	13108	2022-11-25 21:32:35.112	0.02	0.353	0.945	0.305	0	0	20.654	-1.176	-17.842	0	0	0	0	0	0	0
WT111(DD045F3F1DEA)	3.6	13108	2022-11-25 21:32:35.112	0.02	0.353	0.945	0.305	0	0	20.66	-1.176	-17.842	0	0	0	0	0	0	0
WT111(DD045F3F1DEA)	3.6	13108	2022-11-25 21:32:35.112	0.021	0.357	0.95	-0.366	0	0	20.654	-1.176	-17.842	0	0	0	0	0	0	0
WT111(DD045F3F1DEA)	3.6	13108	2022-11-25 21:32:35.143	0.021	0.357	0.95	-0.366	0	0	20.654	-1.176	-17.842	0	0	0	0	0	0	0
WT111(DD045F3F1DEA)	3.6	13108	2022-11-25 21:32:35.143	0.021	0.357	0.95	-0.366	0	0	20.654	-1.176	-17.842	0	0	0	0	0	0	0
WT111(DD045F3F1DEA)	3.6	13108	2022-11-25 21:32:35.143	0.021	0.356	0.95	-0.061	0	0	20.654	-1.176	-17.842	0	0	0	0	0	0	0
WT111(DD045F3F1DEA)	3.6	13108	2022-11-25 21:32:35.143	0.021	0.356	0.95	-0.061	0	0	20.654	-1.176	-17.842	0	0	0	0	0	0	0
WT111(DD045F3F1DEA)	3.6	13108	2022-11-25 21:32:35.143	0.021	0.356	0.95	-0.061	0	0	20.654	-1.17	-17.842	0	0	0	0	0	0	0
WT111(DD045F3F1DEA)	3.6	13108	2022-11-25 21:32:35.143	0.021	0.356	0.95	-0.061	0	0	20.649	-1.17	-17.842	0	0	0	0	0	0	0
WT111(DD045F3F1DEA)	3.6	13108	2022-11-25 21:32:35.143	0.022	0.369	0.955	0.183	-0.061	0	20.654	-1.176	-17.842	0	0	0	0	0	0	0
WT111(DD045F3F1DEA)	3.6	13108	2022-11-25 21:32:35.143	0.022	0.369	0.955	0.183	-0.061	0	20.654	-1.176	-17.842	0	0	0	0	0	0	0
WT111(DD045F3F1DEA)	3.6	13108	2022-11-25 21:32:35.222	0.022	0.369	0.955	0.183	-0.061	0	20.654	-1.176	-17.842	0	0	0	0	0	0	0
WT111(DD045F3F1DEA)	3.6	13108	2022-11-25 21:32:35.222	0.022	0.369	0.955	0.183	-0.061	0	20.654	-1.176	-17.842	0	0	0	0	0	0	0
WT111(DD045F3F1DEA)	3.6	13108	2022-11-25 21:32:35.222	0.019	0.345	0.942	0.183	0	0	20.654	-1.176	-17.842	0	0	0	0	0	0	0
WT111(DD045F3F1DEA)	3.6	13108	2022-11-25 21:32:35.222	0.019	0.345	0.942	0.183	0	0	20.66	-1.176	-17.842	0	0	0	0	0	0	0
WT111(DD045F3F1DEA)	3.6	13108	2022-11-25 21:32:35.222	0.019	0.345	0.942	0.183	0	0	20.66	-1.176	-17.842	0	0	0	0	0	0	0
WT111(DD045F3F1DEA)	3.6	13108	2022-11-25 21:32:35.222	0.019	0.345	0.942	0.183	0	0	20.66	-1.176	-17.842	0	0	0	0	0	0	0
WT111(DD045F3F1DEA)	3.6	13108	2022-11-25 21:32:35.222	0.021	0.352	0.944	-0.427	0	0	20.654	-1.176	-17.842	0	0	0	0	0	0	0
WT111(DD045F3F1DEA)	3.6	13108	2022-11-25 21:32:35.222	0.021	0.352	0.944	-0.427	0	0	20.654	-1.176	-17.842	0	0	0	0	0	0	0
WT111(DD045F3F1DEA)	3.6	13108	2022-11-25 21:32:35.237	0.021	0.352	0.944	-0.427	0	0	20.654	-1.176	-17.842	0	0	0	0	0	0	0
WT111(DD045F3F1DEA)	3.6	13108	2022-11-25 21:32:35.237	0.021	0.352	0.944	-0.427	0	0	20.649	-1.176	-17.842	0	0	0	0	0	0	0
WT111(DD045F3F1DEA)	3.6	13108	2022-11-25 21:32:35.237	0.022	0.372	0.955	-0.183	0	0	20.649	-1.176	-17.842	0	0	0	0	0	0	0
WT111(DD045F3F1DEA)	3.6	13108	2022-11-25 21:32:35.237	0.022	0.372	0.955	-0.183	0	0	20.649	-1.176	-17.842	0	0	0	0	0	0	0
WT111(DD045F3F1DEA)	3.6	13108	2022-11-25 21:32:35.237	0.022	0.372	0.955	-0.183	0	0	20.649	-1.176	-17.842	0	0	0	0	0	0	0
WT111(DD045F3F1DEA)	3.6	13108	2022-11-25 21:32:35.237	0.022	0.372	0.955	-0.183	0	0	20.649	-1.176	-17.842	0	0	0	0	0	0	0
WT111(DD045F3F1DEA)	3.6	13108	2022-11-25 21:32:35.237	0.02	0.356	0.951	0.305	-0.061	0	20.649	-1.176	-17.842	0	0	0	0	0	0	0
WT111(DD045F3F1DEA)	3.6	13108	2022-11-25 21:32:35.237	0.02	0.356	0.951	0.305	-0.061	0	20.649	-1.176	-17.842	0	0	0	0	0	0	0
WT111(DD045F3F1DEA)	3.6	13108	2022-11-25 21:32:35.253	0.02	0.356	0.951	0.305	-0.061	0	20.649	-1.176	-17.842	0	0	0	0	0	0	0
WT111(DD045F3F1DEA)	3.6	13108	2022-11-25 21:32:35.253	0.02	0.356	0.951	0.305	-0.061	0	20.654	-1.176	-17.842	0	0	0	0	0	0	0
WT111(DD045F3F1DEA)	3.6	13108	2022-11-25 21:32:35.253	0.02	0.352	0.945	0.061	0	0	20.654	-1.176	-17.842	0	0	0	0	0	0	0
WT111(DD045F3F1DEA)	3.6	13108	2022-11-25 21:32:35.253	0.02	0.352	0.945	0.061	0	0	20.654	-1.176	-17.842	0	0	0	0	0	0	0
WT111(DD045F3F1DEA)	3.6	13108	2022-11-25 21:32:35.253	0.02	0.352	0.945	0.061	0	0	20.654	-1.176	-17.842	0	0	0	0	0	0	0
WT111(DD045F3F1DEA)	3.6	13108	2022-11-25 21:32:35.253	0.02	0.352	0.945	0.061	0	0	20.654	-1.176	-17.842	0	0	0	0	0	0	0
WT111(DD045F3F1DEA)	3.6	13108	2022-11-25 21:32:35.253	0.021	0.363	0.951	-0.183	0	0	20.654	-1.176	-17.842	0	0	0	0	0	0	0
WT111(DD045F3F1DEA)	3.6	13108	2022-11-25 21:32:35.253	0.021	0.363	0.951	-0.183	0	0	20.654	-1.176	-17.842	0	0	0	0	0	0	0
WT111(DD045F3F1DEA)	3.6	13108	2022-11-25 21:32:35.316	0.021	0.363	0.951	-0.183	0	0	20.649	-1.176	-17.842	0	0	0	0	0	0	0
WT111(DD045F3F1DEA)	3.6	13108	2022-11-25 21:32:35.316	0.021	0.363	0.951	-0.183	0	0	20.649	-1.176	-17.842	0	0	0	0	0	0	0
WT111(DD045F3F1DEA)	3.6	13108	2022-11-25 21:32:35.316	0.019	0.353	0.948	0.183	0	0	20.649	-1.176	-17.842	0	0	0	0	0	0	0
WT111(DD045F3F1DEA)	3.6	13108	2022-11-25 21:32:35.316	0.019	0.353	0.948	0.183	0	0	20.654	-1.176	-17.842	0	0	0	0	0	0	0
WT111(DD045F3F1DEA)	3.6	13108	2022-11-25 21:32:35.316	0.019	0.353	0.948	0.183	0	0	20.654	-1.176	-17.842	0	0	0	0	0	0	0
WT111(DD045F3F1DEA)	3.6	13108	2022-11-25 21:32:35.316	0.019	0.353	0.948	0.183	0	0	20.654	-1.176	-17.842	0	0	0	0	0	0	0
WT111(DD045F3F1DEA)	3.6	13108	2022-11-25 21:32:35.316	0.022	0.369	0.952	-0.244	0	0	20.654	-1.176	-17.842	0	0	0	0	0	0	0
WT111(DD045F3F1DEA)	3.6	13108	2022-11-25 21:32:35.316	0.022	0.369	0.952	-0.244	0	0	20.654	-1.176	-17.842	0	0	0	0	0	0	0
WT111(DD045F3F1DEA)	3.6	13108	2022-11-25 21:32:35.347	0.022	0.369	0.952	-0.244	0	0	20.649	-1.176	-17.836	0	0	0	0	0	0	0
WT111(DD045F3F1DEA)	3.6	13108	2022-11-25 21:32:35.347	0.022	0.369	0.952	-0.244	0	0	20.649	-1.176	-17.836	0	0	0	0	0	0	0
WT111(DD045F3F1DEA)	3.6	13108	2022-11-25 21:32:35.347	0.02	0.35	0.948	0.244	-0.061	0	20.649	-1.176	-17.836	0	0	0	0	0	0	0
WT111(DD045F3F1DEA)	3.6	13108	2022-11-25 21:32:35.347	0.02	0.35	0.948	0.244	-0.061	0	20.654	-1.176	-17.842	0	0	0	0	0	0	0
WT111(DD045F3F1DEA)	3.6	13108	2022-11-25 21:32:35.347	0.02	0.35	0.948	0.244	-0.061	0	20.654	-1.176	-17.842	0	0	0	0	0	0	0
WT111(DD045F3F1DEA)	3.6	13108	2022-11-25 21:32:35.347	0.02	0.35	0.948	0.244	-0.061	0	20.654	-1.176	-17.842	0	0	0	0	0	0	0
WT111(DD045F3F1DEA)	3.6	13108	2022-11-25 21:32:35.347	0.02	0.355	0.943	-0.061	0	0	20.654	-1.176	-17.842	0	0	0	0	0	0	0
WT111(DD045F3F1DEA)	3.6	13108	2022-11-25 21:32:35.347	0.02	0.355	0.943	-0.061	0	0	20.654	-1.176	-17.842	0	0	0	0	0	0	0
WT111(DD045F3F1DEA)	3.6	13108	2022-11-25 21:32:35.378	0.02	0.355	0.943	-0.061	0	0	20.654	-1.176	-17.836	0	0	0	0	0	0	0
WT111(DD045F3F1DEA)	3.6	13108	2022-11-25 21:32:35.378	0.02	0.355	0.943	-0.061	0	0	20.654	-1.176	-17.836	0	0	0	0	0	0	0
WT111(DD045F3F1DEA)	3.6	13108	2022-11-25 21:32:35.378	0.026	0.383	0.919	-1.282	0.122	0	20.649	-1.176	-17.847	0	0	0	0	0	0	0
WT111(DD045F3F1DEA)	3.6	13108	2022-11-25 21:32:35.378	0.026	0.383	0.919	-1.282	0.122	0	20.643	-1.176	-17.858	0	0	0	0	0	0	0
WT111(DD045F3F1DEA)	3.6	13108	2022-11-25 21:32:35.378	0.026	0.383	0.919	-1.282	0.122	0	20.638	-1.176	-17.864	0	0	0	0	0	0	0
WT111(DD045F3F1DEA)	3.6	13108	2022-11-25 21:32:35.378	0.026	0.383	0.919	-1.282	0.122	0	20.632	-1.176	-17.875	0	0	0	0	0	0	0
WT111(DD045F3F1DEA)	3.6	13108	2022-11-25 21:32:35.378	0.013	0.313	1.003	3.174	-0.977	0	20.649	-1.181	-17.886	0	0	0	0	0	0	0
WT111(DD045F3F1DEA)	3.6	13108	2022-11-25 21:32:35.378	0.013	0.313	1.003	3.174	-0.977	0	20.665	-1.181	-17.897	0	0	0	0	0	0	0
WT111(DD045F3F1DEA)	3.6	13108	2022-11-25 21:32:35.441	0.013	0.313	1.003	3.174	-0.977	0	20.676	-1.187	-17.908	0	0	0	0	0	0	0
WT111(DD045F3F1DEA)	3.6	13108	2022-11-25 21:32:35.441	0.013	0.313	1.003	3.174	-0.977	0	20.693	-1.192	-17.919	0	0	0	0	0	0	0
WT111(DD045F3F1DEA)	3.6	13108	2022-11-25 21:32:35.441	0.022	0.353	0.93	-3.296	0.854	-0.549	20.676	-1.187	-17.93	0	0	0	0	0	0	0
WT111(DD045F3F1DEA)	3.6	13108	2022-11-25 21:32:35.441	0.022	0.353	0.93	-3.296	0.854	-0.549	20.66	-1.181	-17.941	0	0	0	0	0	0	0
WT111(DD045F3F1DEA)	3.6	13108	2022-11-25 21:32:35.441	0.022	0.353	0.93	-3.296	0.854	-0.549	20.643	-1.176	-17.952	0	0	0	0	0	0	0
WT111(DD045F3F1DEA)	3.6	13108	2022-11-25 21:32:35.441	0.022	0.353	0.93	-3.296	0.854	-0.549	20.621	-1.17	-17.963	0	0	0	0	0	0	0
WT111(DD045F3F1DEA)	3.6	13108	2022-11-25 21:32:35.441	0.022	0.401	0.961	1.587	-0.122	0.183	20.632	-1.17	-17.974	0	0	0	0	0	0	0
WT111(DD045F3F1DEA)	3.6	13108	2022-11-25 21:32:35.441	0.022	0.401	0.961	1.587	-0.122	0.183	20.638	-1.176	-17.979	0	0	0	0	0	0	0
WT111(DD045F3F1DEA)	3.6	13108	2022-11-25 21:32:35.472	0.022	0.401	0.961	1.587	-0.122	0.183	20.649	-1.176	-17.99	0	0	0	0	0	0	0
WT111(DD045F3F1DEA)	3.6	13108	2022-11-25 21:32:35.472	0.022	0.401	0.961	1.587	-0.122	0.183	20.654	-1.176	-17.996	0	0	0	0	0	0	0
WT111(DD045F3F1DEA)	3.6	13108	2022-11-25 21:32:35.472	0.018	0.321	0.924	-0.244	0	-0.061	20.654	-1.176	-18.007	0	0	0	0	0	0	0
WT111(DD045F3F1DEA)	3.6	13108	2022-11-25 21:32:35.472	0.018	0.321	0.924	-0.244	0	-0.061	20.654	-1.176	-18.018	0	0	0	0	0	0	0
WT111(DD045F3F1DEA)	3.6	13108	2022-11-25 21:32:35.472	0.018	0.321	0.924	-0.244	0	-0.061	20.654	-1.176	-18.023	0	0	0	0	0	0	0
WT111(DD045F3F1DEA)	3.6	13108	2022-11-25 21:32:35.472	0.018	0.321	0.924	-0.244	0	-0.061	20.649	-1.176	-18.034	0	0	0	0	0	0	0
WT111(DD045F3F1DEA)	3.6	13108	2022-11-25 21:32:35.472	0.021	0.362	0.954	-0.793	0	-0.061	20.649	-1.176	-18.045	0	0	0	0	0	0	0
WT111(DD045F3F1DEA)	3.6	13108	2022-11-25 21:32:35.472	0.021	0.362	0.954	-0.793	0	-0.061	20.643	-1.176	-18.056	0	0	0	0	0	0	0
WT111(DD045F3F1DEA)	3.6	13108	2022-11-25 21:32:35.503	0.021	0.362	0.954	-0.793	0	-0.061	20.638	-1.176	-18.062	0	0	0	0	0	0	0
WT111(DD045F3F1DEA)	3.6	13108	2022-11-25 21:32:35.503	0.021	0.362	0.954	-0.793	0	-0.061	20.632	-1.176	-18.073	0	0	0	0	0	0	0
WT111(DD045F3F1DEA)	3.6	13108	2022-11-25 21:32:35.503	0.024	0.388	0.968	0.244	0	0	20.632	-1.176	-18.083	0	0	0	0	0	0	0
WT111(DD045F3F1DEA)	3.6	13108	2022-11-25 21:32:35.503	0.024	0.388	0.968	0.244	0	0	20.638	-1.176	-18.089	0	0	0	0	0	0	0
WT111(DD045F3F1DEA)	3.6	13108	2022-11-25 21:32:35.503	0.024	0.388	0.968	0.244	0	0	20.638	-1.176	-18.1	0	0	0	0	0	0	0
WT111(DD045F3F1DEA)	3.6	13108	2022-11-25 21:32:35.503	0.024	0.388	0.968	0.244	0	0	20.638	-1.176	-18.105	0	0	0	0	0	0	0
WT111(DD045F3F1DEA)	3.6	13108	2022-11-25 21:32:35.503	0.02	0.342	0.943	0.427	0	0	20.643	-1.176	-18.116	0	0	0	0	0	0	0
WT111(DD045F3F1DEA)	3.6	13108	2022-11-25 21:32:35.503	0.02	0.342	0.943	0.427	0	0	20.643	-1.176	-18.122	0	0	0	0	0	0	0
WT111(DD045F3F1DEA)	3.6	13108	2022-11-25 21:32:35.565	0.02	0.342	0.943	0.427	0	0	20.649	-1.176	-18.133	0	0	0	0	0	0	0
WT111(DD045F3F1DEA)	3.6	13108	2022-11-25 21:32:35.565	0.02	0.342	0.943	0.427	0	0	20.649	-1.176	-18.138	0	0	0	0	0	0	0
WT111(DD045F3F1DEA)	3.6	13108	2022-11-25 21:32:35.565	0.02	0.35	0.939	-0.122	0	-0.061	20.649	-1.176	-18.149	0	0	0	0	0	0	0
WT111(DD045F3F1DEA)	3.6	13108	2022-11-25 21:32:35.565	0.02	0.35	0.939	-0.122	0	-0.061	20.649	-1.176	-18.16	0	0	0	0	0	0	0
WT111(DD045F3F1DEA)	3.6	13108	2022-11-25 21:32:35.565	0.02	0.35	0.939	-0.122	0	-0.061	20.649	-1.176	-18.166	0	0	0	0	0	0	0
WT111(DD045F3F1DEA)	3.6	13108	2022-11-25 21:32:35.565	0.02	0.35	0.939	-0.122	0	-0.061	20.649	-1.176	-18.177	0	0	0	0	0	0	0
WT111(DD045F3F1DEA)	3.6	13108	2022-11-25 21:32:35.565	0.021	0.366	0.957	-0.305	0	0	20.643	-1.176	-18.182	0	0	0	0	0	0	0
WT111(DD045F3F1DEA)	3.6	13108	2022-11-25 21:32:35.565	0.021	0.366	0.957	-0.305	0	0	20.643	-1.176	-18.193	0	0	0	0	0	0	0
WT111(DD045F3F1DEA)	3.6	13108	2022-11-25 21:32:35.597	0.021	0.366	0.957	-0.305	0	0	20.643	-1.176	-18.199	0	0	0	0	0	0	0
WT111(DD045F3F1DEA)	3.6	13108	2022-11-25 21:32:35.597	0.021	0.366	0.957	-0.305	0	0	20.638	-1.176	-18.21	0	0	0	0	0	0	0
WT111(DD045F3F1DEA)	3.6	13108	2022-11-25 21:32:35.597	0.022	0.364	0.952	0.183	-0.061	0	20.643	-1.176	-18.215	0	0	0	0	0	0	0
WT111(DD045F3F1DEA)	3.6	13108	2022-11-25 21:32:35.597	0.022	0.364	0.952	0.183	-0.061	0	20.643	-1.176	-18.226	0	0	0	0	0	0	0
WT111(DD045F3F1DEA)	3.6	13108	2022-11-25 21:32:35.597	0.022	0.364	0.952	0.183	-0.061	0	20.643	-1.176	-18.232	0	0	0	0	0	0	0
WT111(DD045F3F1DEA)	3.6	13108	2022-11-25 21:32:35.597	0.022	0.364	0.952	0.183	-0.061	0	20.643	-1.176	-18.243	0	0	0	0	0	0	0
WT111(DD045F3F1DEA)	3.6	13108	2022-11-25 21:32:35.597	0.021	0.353	0.943	0	0	0	20.643	-1.176	-18.248	0	0	0	0	0	0	0
WT111(DD045F3F1DEA)	3.6	13108	2022-11-25 21:32:35.597	0.021	0.353	0.943	0	0	0	20.643	-1.176	-18.259	0	0	0	0	0	0	0
WT111(DD045F3F1DEA)	3.6	13108	2022-11-25 21:32:35.644	0.021	0.353	0.943	0	0	0	20.643	-1.176	-18.265	0	0	0	0	0	0	0
WT111(DD045F3F1DEA)	3.6	13108	2022-11-25 21:32:35.644	0.021	0.353	0.943	0	0	0	20.643	-1.176	-18.276	0	0	0	0	0	0	0
WT111(DD045F3F1DEA)	3.6	13108	2022-11-25 21:32:35.644	0.021	0.353	0.95	-0.305	0	0	20.643	-1.176	-18.281	0	0	0	0	0	0	0
WT111(DD045F3F1DEA)	3.6	13108	2022-11-25 21:32:35.644	0.021	0.353	0.95	-0.305	0	0	20.643	-1.176	-18.292	0	0	0	0	0	0	0
WT111(DD045F3F1DEA)	3.6	13108	2022-11-25 21:32:35.644	0.021	0.353	0.95	-0.305	0	0	20.643	-1.176	-18.298	0	0	0	0	0	0	0
WT111(DD045F3F1DEA)	3.6	13108	2022-11-25 21:32:35.644	0.02	0.362	0.95	0.122	0	0	20.643	-1.176	-18.309	0	0	0	0	0	0	0
WT111(DD045F3F1DEA)	3.6	13108	2022-11-25 21:32:35.644	0.02	0.362	0.95	0.122	0	0	20.643	-1.176	-18.314	0	0	0	0	0	0	0
WT111(DD045F3F1DEA)	3.6	13108	2022-11-25 21:32:35.644	0.02	0.362	0.95	0.122	0	0	20.643	-1.176	-18.325	0	0	0	0	0	0	0
WT111(DD045F3F1DEA)	3.6	13108	2022-11-25 21:32:35.706	0.02	0.362	0.95	0.122	0	0	20.643	-1.176	-18.331	0	0	0	0	0	0	0
WT111(DD045F3F1DEA)	3.6	13108	2022-11-25 21:32:35.706	0.021	0.353	0.946	-0.061	0	0	20.643	-1.176	-18.342	0	0	0	0	0	0	0
WT111(DD045F3F1DEA)	3.6	13108	2022-11-25 21:32:35.706	0.021	0.353	0.946	-0.061	0	0	20.643	-1.176	-18.347	0	0	0	0	0	0	0
WT111(DD045F3F1DEA)	3.6	13108	2022-11-25 21:32:35.706	0.021	0.353	0.946	-0.061	0	0	20.643	-1.176	-18.353	0	0	0	0	0	0	0
WT111(DD045F3F1DEA)	3.6	13108	2022-11-25 21:32:35.706	0.021	0.353	0.946	-0.061	0	0	20.643	-1.176	-18.364	0	0	0	0	0	0	0
WT111(DD045F3F1DEA)	3.6	13108	2022-11-25 21:32:35.706	0.021	0.362	0.947	0.122	0	0	20.643	-1.176	-18.369	0	0	0	0	0	0	0
WT111(DD045F3F1DEA)	3.6	13108	2022-11-25 21:32:35.706	0.021	0.362	0.947	0.122	0	0	20.643	-1.176	-18.38	0	0	0	0	0	0	0
WT111(DD045F3F1DEA)	3.6	13108	2022-11-25 21:32:35.706	0.021	0.362	0.947	0.122	0	0	20.643	-1.176	-18.386	0	0	0	0	0	0	0
WT111(DD045F3F1DEA)	3.6	13108	2022-11-25 21:32:35.706	0.021	0.362	0.947	0.122	0	0	20.643	-1.176	-18.397	0	0	0	0	0	0	0
WT111(DD045F3F1DEA)	3.6	13108	2022-11-25 21:32:35.706	0.021	0.352	0.945	-0.122	0	0	20.643	-1.176	-18.402	0	0	0	0	0	0	0
WT111(DD045F3F1DEA)	3.6	13108	2022-11-25 21:32:35.706	0.021	0.352	0.945	-0.122	0	0	20.643	-1.176	-18.408	0	0	0	0	0	0	0
WT111(DD045F3F1DEA)	3.6	13108	2022-11-25 21:32:35.706	0.021	0.352	0.945	-0.122	0	0	20.643	-1.176	-18.419	0	0	0	0	0	0	0
WT111(DD045F3F1DEA)	3.6	13108	2022-11-25 21:32:35.706	0.021	0.352	0.945	-0.122	0	0	20.643	-1.176	-18.424	0	0	0	0	0	0	0
WT111(DD045F3F1DEA)	3.6	13108	2022-11-25 21:32:35.706	0.021	0.363	0.956	-0.366	0	0	20.643	-1.176	-18.43	0	0	0	0	0	0	0
WT111(DD045F3F1DEA)	3.6	13108	2022-11-25 21:32:35.706	0.021	0.363	0.956	-0.366	0	0	20.638	-1.176	-18.441	0	0	0	0	0	0	0
WT111(DD045F3F1DEA)	3.6	13108	2022-11-25 21:32:35.706	0.021	0.363	0.956	-0.366	0	0	20.638	-1.176	-18.446	0	0	0	0	0	0	0
WT111(DD045F3F1DEA)	3.6	13108	2022-11-25 21:32:35.768	0.021	0.363	0.956	-0.366	0	0	20.638	-1.176	-18.457	0	0	0	0	0	0	0
WT111(DD045F3F1DEA)	3.6	13108	2022-11-25 21:32:35.768	0.022	0.363	0.95	0.488	0	0.061	20.638	-1.176	-18.463	0	0	0	0	0	0	0
WT111(DD045F3F1DEA)	3.6	13108	2022-11-25 21:32:35.768	0.022	0.363	0.95	0.488	0	0.061	20.643	-1.176	-18.468	0	0	0	0	0	0	0
WT111(DD045F3F1DEA)	3.6	13108	2022-11-25 21:32:35.768	0.022	0.363	0.95	0.488	0	0.061	20.643	-1.176	-18.479	0	0	0	0	0	0	0
WT111(DD045F3F1DEA)	3.6	13108	2022-11-25 21:32:35.768	0.022	0.363	0.95	0.488	0	0.061	20.649	-1.176	-18.484	0	0	0	0	0	0	0
WT111(DD045F3F1DEA)	3.6	13108	2022-11-25 21:32:35.768	0.018	0.348	0.941	-0.061	0	-0.061	20.649	-1.176	-18.49	0	0	0	0	0	0	0
WT111(DD045F3F1DEA)	3.6	13108	2022-11-25 21:32:35.768	0.018	0.348	0.941	-0.061	0	-0.061	20.643	-1.176	-18.501	0	0	0	0	0	0	0
WT111(DD045F3F1DEA)	3.6	13108	2022-11-25 21:32:35.768	0.018	0.348	0.941	-0.061	0	-0.061	20.643	-1.176	-18.506	0	0	0	0	0	0	0
WT111(DD045F3F1DEA)	3.6	13108	2022-11-25 21:32:35.800	0.018	0.348	0.941	-0.061	0	-0.061	20.643	-1.176	-18.512	0	0	0	0	0	0	0
WT111(DD045F3F1DEA)	3.6	13108	2022-11-25 21:32:35.800	0.021	0.351	0.947	-0.183	0	0	20.643	-1.176	-18.523	0	0	0	0	0	0	0
WT111(DD045F3F1DEA)	3.6	13108	2022-11-25 21:32:35.800	0.021	0.351	0.947	-0.183	0	0	20.643	-1.176	-18.528	0	0	0	0	0	0	0
WT111(DD045F3F1DEA)	3.6	13108	2022-11-25 21:32:35.800	0.021	0.351	0.947	-0.183	0	0	20.643	-1.176	-18.539	0	0	0	0	0	0	0
WT111(DD045F3F1DEA)	3.6	13108	2022-11-25 21:32:35.800	0.021	0.351	0.947	-0.183	0	0	20.643	-1.176	-18.545	0	0	0	0	0	0	0
WT111(DD045F3F1DEA)	3.6	13108	2022-11-25 21:32:35.800	0.021	0.374	0.951	-0.061	0	0	20.643	-1.176	-18.55	0	0	0	0	0	0	0
WT111(DD045F3F1DEA)	3.6	13108	2022-11-25 21:32:35.800	0.021	0.374	0.951	-0.061	0	0	20.638	-1.176	-18.556	0	0	0	0	0	0	0
WT111(DD045F3F1DEA)	3.6	13108	2022-11-25 21:32:35.800	0.021	0.374	0.951	-0.061	0	0	20.638	-1.176	-18.567	0	0	0	0	0	0	0
WT111(DD045F3F1DEA)	3.6	13108	2022-11-25 21:32:35.831	0.021	0.374	0.951	-0.061	0	0	20.638	-1.176	-18.572	0	0	0	0	0	0	0
WT111(DD045F3F1DEA)	3.6	13108	2022-11-25 21:32:35.831	0.021	0.354	0.956	0.183	0	0	20.643	-1.176	-18.578	0	0	0	0	0	0	0
WT111(DD045F3F1DEA)	3.6	13108	2022-11-25 21:32:35.831	0.021	0.354	0.956	0.183	0	0	20.643	-1.176	-18.583	0	0	0	0	0	0	0
WT111(DD045F3F1DEA)	3.6	13108	2022-11-25 21:32:35.831	0.021	0.354	0.956	0.183	0	0	20.643	-1.176	-18.594	0	0	0	0	0	0	0
WT111(DD045F3F1DEA)	3.6	13108	2022-11-25 21:32:35.831	0.021	0.354	0.956	0.183	0	0	20.643	-1.176	-18.6	0	0	0	0	0	0	0
WT111(DD045F3F1DEA)	3.6	13108	2022-11-25 21:32:35.831	0.019	0.361	0.946	0	0	0	20.643	-1.176	-18.605	0	0	0	0	0	0	0
WT111(DD045F3F1DEA)	3.6	13108	2022-11-25 21:32:35.831	0.019	0.361	0.946	0	0	0	20.643	-1.176	-18.611	0	0	0	0	0	0	0
WT111(DD045F3F1DEA)	3.6	13108	2022-11-25 21:32:35.831	0.019	0.361	0.946	0	0	0	20.643	-1.176	-18.622	0	0	0	0	0	0	0
WT111(DD045F3F1DEA)	3.6	13108	2022-11-25 21:32:35.956	0.019	0.361	0.946	0	0	0	20.643	-1.176	-18.627	0	0	0	0	0	0	0
WT111(DD045F3F1DEA)	3.6	13108	2022-11-25 21:32:35.956	0.021	0.355	0.948	0.061	-0.061	0	20.643	-1.176	-18.633	0	0	0	0	0	0	0
WT111(DD045F3F1DEA)	3.6	13108	2022-11-25 21:32:35.956	0.021	0.355	0.948	0.061	-0.061	0	20.649	-1.176	-18.638	0	0	0	0	0	0	0
WT111(DD045F3F1DEA)	3.6	13108	2022-11-25 21:32:35.956	0.021	0.355	0.948	0.061	-0.061	0	20.649	-1.176	-18.644	0	0	0	0	0	0	0
WT111(DD045F3F1DEA)	3.6	13108	2022-11-25 21:32:35.956	0.021	0.355	0.948	0.061	-0.061	0	20.649	-1.176	-18.655	0	0	0	0	0	0	0
WT111(DD045F3F1DEA)	3.6	13108	2022-11-25 21:32:35.956	0.02	0.355	0.952	-0.183	0	0	20.649	-1.176	-18.66	0	0	0	0	0	0	0
WT111(DD045F3F1DEA)	3.6	13108	2022-11-25 21:32:35.956	0.02	0.355	0.952	-0.183	0	0	20.643	-1.176	-18.666	0	0	0	0	0	0	0
WT111(DD045F3F1DEA)	3.6	13108	2022-11-25 21:32:35.956	0.02	0.355	0.952	-0.183	0	0	20.643	-1.176	-18.671	0	0	0	0	0	0	0
WT111(DD045F3F1DEA)	3.6	13108	2022-11-25 21:32:35.956	0.02	0.355	0.952	-0.183	0	0	20.643	-1.176	-18.682	0	0	0	0	0	0	0
WT111(DD045F3F1DEA)	3.6	13108	2022-11-25 21:32:35.956	0.021	0.355	0.948	0	0	0	20.643	-1.176	-18.688	0	0	0	0	0	0	0
WT111(DD045F3F1DEA)	3.6	13108	2022-11-25 21:32:35.956	0.021	0.355	0.948	0	0	0	20.643	-1.176	-18.693	0	0	0	0	0	0	0

## Sheet: 3.0kg
设备名称	电压	版本	片上时间	加速度X(g)	加速度Y(g)	加速度Z(g)	角速度X(°/s)	角速度Y(°/s)	角速度Z(°/s)	角度X(°)	角度Y(°)	角度Z(°)	磁场X	磁场Y	磁场Z	四元数0	四元数1	四元数2	四元数3	状态
WT111(DD045F3F1DEA)	3.62	13108	2022-11-25 21:00:29.870	0.019	0.357	0.947	-0.305	0	0	20.632	-1.165	-17.364	0	0	0	0	0	0	0
WT111(DD045F3F1DEA)	3.62	13108	2022-11-25 21:00:29.870	0.019	0.357	0.947	-0.305	0	0	20.627	-1.165	-17.364	0	0	0	0	0	0	0
WT111(DD045F3F1DEA)	3.62	13108	2022-11-25 21:00:29.870	0.021	0.361	0.952	0	0	0	20.627	-1.165	-17.364	0	0	0	0	0	0	0
WT111(DD045F3F1DEA)	3.62	13108	2022-11-25 21:00:29.870	0.021	0.361	0.952	0	0	0	20.627	-1.165	-17.364	0	0	0	0	0	0	0
WT111(DD045F3F1DEA)	3.62	13108	2022-11-25 21:00:29.870	0.021	0.361	0.952	0	0	0	20.627	-1.165	-17.364	0	0	0	0	0	0	0
WT111(DD045F3F1DEA)	3.62	13108	2022-11-25 21:00:29.870	0.021	0.361	0.952	0	0	0	20.627	-1.165	-17.364	0	0	0	0	0	0	0
WT111(DD045F3F1DEA)	3.62	13108	2022-11-25 21:00:29.870	0.02	0.363	0.952	0	0	0	20.632	-1.165	-17.364	0	0	0	0	0	0	0
WT111(DD045F3F1DEA)	3.62	13108	2022-11-25 21:00:29.870	0.02	0.363	0.952	0	0	0	20.632	-1.165	-17.364	0	0	0	0	0	0	0
WT111(DD045F3F1DEA)	3.62	13108	2022-11-25 21:00:29.870	0.02	0.363	0.952	0	0	0	20.632	-1.165	-17.364	0	0	0	0	0	0	0
WT111(DD045F3F1DEA)	3.62	13108	2022-11-25 21:00:29.870	0.02	0.363	0.952	0	0	0	20.632	-1.165	-17.364	0	0	0	0	0	0	0
WT111(DD045F3F1DEA)	3.62	13108	2022-11-25 21:00:29.870	0.019	0.346	0.944	0	0	0	20.632	-1.165	-17.364	0	0	0	0	0	0	0
WT111(DD045F3F1DEA)	3.62	13108	2022-11-25 21:00:29.870	0.019	0.346	0.944	0	0	0	20.632	-1.165	-17.364	0	0	0	0	0	0	0
WT111(DD045F3F1DEA)	3.62	13108	2022-11-25 21:00:29.870	0.019	0.346	0.944	0	0	0	20.632	-1.165	-17.364	0	0	0	0	0	0	0
WT111(DD045F3F1DEA)	3.62	13108	2022-11-25 21:00:29.948	0.019	0.346	0.944	0	0	0	20.632	-1.165	-17.364	0	0	0	0	0	0	0
WT111(DD045F3F1DEA)	3.62	13108	2022-11-25 21:00:29.964	0.021	0.365	0.948	-0.305	0	0	20.627	-1.165	-17.364	0	0	0	0	0	0	0
WT111(DD045F3F1DEA)	3.62	13108	2022-11-25 21:00:29.964	0.021	0.365	0.948	-0.305	0	0	20.627	-1.165	-17.364	0	0	0	0	0	0	0
WT111(DD045F3F1DEA)	3.62	13108	2022-11-25 21:00:29.964	0.021	0.365	0.948	-0.305	0	0	20.627	-1.165	-17.364	0	0	0	0	0	0	0
WT111(DD045F3F1DEA)	3.62	13108	2022-11-25 21:00:29.964	0.021	0.365	0.948	-0.305	0	0	20.627	-1.165	-17.364	0	0	0	0	0	0	0
WT111(DD045F3F1DEA)	3.62	13108	2022-11-25 21:00:29.964	0.021	0.355	0.951	0.122	0	0	20.627	-1.165	-17.364	0	0	0	0	0	0	0
WT111(DD045F3F1DEA)	3.62	13108	2022-11-25 21:00:29.964	0.021	0.355	0.951	0.122	0	0	20.627	-1.165	-17.364	0	0	0	0	0	0	0
WT111(DD045F3F1DEA)	3.62	13108	2022-11-25 21:00:29.964	0.021	0.355	0.951	0.122	0	0	20.627	-1.165	-17.364	0	0	0	0	0	0	0
WT111(DD045F3F1DEA)	3.62	13108	2022-11-25 21:00:30.073	0.021	0.355	0.951	0.122	0	0	20.627	-1.165	-17.364	0	0	0	0	0	0	0
WT111(DD045F3F1DEA)	3.62	13108	2022-11-25 21:00:30.073	0.019	0.363	0.95	0	-0.061	0	20.627	-1.165	-17.364	0	0	0	0	0	0	0
WT111(DD045F3F1DEA)	3.62	13108	2022-11-25 21:00:30.073	0.019	0.363	0.95	0	-0.061	0	20.627	-1.165	-17.364	0	0	0	0	0	0	0
WT111(DD045F3F1DEA)	3.62	13108	2022-11-25 21:00:30.073	0.019	0.363	0.95	0	-0.061	0	20.627	-1.165	-17.364	0	0	0	0	0	0	0
WT111(DD045F3F1DEA)	3.62	13108	2022-11-25 21:00:30.073	0.019	0.363	0.95	0	-0.061	0	20.627	-1.165	-17.364	0	0	0	0	0	0	0
WT111(DD045F3F1DEA)	3.62	13108	2022-11-25 21:00:30.073	0.02	0.344	0.944	0.122	0	0	20.627	-1.165	-17.364	0	0	0	0	0	0	0
WT111(DD045F3F1DEA)	3.62	13108	2022-11-25 21:00:30.073	0.02	0.344	0.944	0.122	0	0	20.632	-1.165	-17.364	0	0	0	0	0	0	0
WT111(DD045F3F1DEA)	3.62	13108	2022-11-25 21:00:30.073	0.02	0.344	0.944	0.122	0	0	20.632	-1.165	-17.364	0	0	0	0	0	0	0
WT111(DD045F3F1DEA)	3.62	13108	2022-11-25 21:00:30.073	0.02	0.344	0.944	0.122	0	0	20.632	-1.165	-17.364	0	0	0	0	0	0	0
WT111(DD045F3F1DEA)	3.62	13108	2022-11-25 21:00:30.073	0.021	0.375	0.957	-0.244	0	0	20.627	-1.165	-17.364	0	0	0	0	0	0	0
WT111(DD045F3F1DEA)	3.62	13108	2022-11-25 21:00:30.073	0.021	0.375	0.957	-0.244	0	0	20.627	-1.165	-17.364	0	0	0	0	0	0	0
WT111(DD045F3F1DEA)	3.62	13108	2022-11-25 21:00:30.073	0.021	0.375	0.957	-0.244	0	0	20.627	-1.165	-17.364	0	0	0	0	0	0	0
WT111(DD045F3F1DEA)	3.62	13108	2022-11-25 21:00:30.073	0.021	0.375	0.957	-0.244	0	0	20.627	-1.165	-17.364	0	0	0	0	0	0	0
WT111(DD045F3F1DEA)	3.62	13108	2022-11-25 21:00:30.073	0.021	0.345	0.94	0.244	0	0	20.627	-1.165	-17.364	0	0	0	0	0	0	0
WT111(DD045F3F1DEA)	3.62	13108	2022-11-25 21:00:30.073	0.021	0.345	0.94	0.244	0	0	20.627	-1.165	-17.364	0	0	0	0	0	0	0
WT111(DD045F3F1DEA)	3.62	13108	2022-11-25 21:00:30.073	0.021	0.345	0.94	0.244	0	0	20.632	-1.165	-17.364	0	0	0	0	0	0	0
WT111(DD045F3F1DEA)	3.62	13108	2022-11-25 21:00:30.073	0.021	0.345	0.94	0.244	0	0	20.632	-1.165	-17.364	0	0	0	0	0	0	0
WT111(DD045F3F1DEA)	3.62	13108	2022-11-25 21:00:30.073	0.019	0.356	0.948	-0.366	0	0	20.632	-1.165	-17.364	0	0	0	0	0	0	0
WT111(DD045F3F1DEA)	3.62	13108	2022-11-25 21:00:30.073	0.019	0.356	0.948	-0.366	0	0	20.627	-1.165	-17.364	0	0	0	0	0	0	0
WT111(DD045F3F1DEA)	3.62	13108	2022-11-25 21:00:30.073	0.019	0.356	0.948	-0.366	0	0	20.627	-1.165	-17.364	0	0	0	0	0	0	0
WT111(DD045F3F1DEA)	3.62	13108	2022-11-25 21:00:30.073	0.019	0.356	0.948	-0.366	0	0	20.621	-1.165	-17.364	0	0	0	0	0	0	0
WT111(DD045F3F1DEA)	3.62	13108	2022-11-25 21:00:30.073	0.022	0.369	0.958	0.061	0	0	20.627	-1.165	-17.364	0	0	0	0	0	0	0
WT111(DD045F3F1DEA)	3.62	13108	2022-11-25 21:00:30.073	0.022	0.369	0.958	0.061	0	0	20.627	-1.165	-17.364	0	0	0	0	0	0	0
WT111(DD045F3F1DEA)	3.62	13108	2022-11-25 21:00:30.073	0.022	0.369	0.958	0.061	0	0	20.627	-1.165	-17.364	0	0	0	0	0	0	0
WT111(DD045F3F1DEA)	3.62	13108	2022-11-25 21:00:30.089	0.022	0.369	0.958	0.061	0	0	20.627	-1.165	-17.364	0	0	0	0	0	0	0
WT111(DD045F3F1DEA)	3.62	13108	2022-11-25 21:00:30.089	0.021	0.354	0.948	0.366	-0.061	0	20.627	-1.165	-17.364	0	0	0	0	0	0	0
WT111(DD045F3F1DEA)	3.62	13108	2022-11-25 21:00:30.089	0.021	0.354	0.948	0.366	-0.061	0	20.632	-1.165	-17.364	0	0	0	0	0	0	0
WT111(DD045F3F1DEA)	3.62	13108	2022-11-25 21:00:30.089	0.021	0.354	0.948	0.366	-0.061	0	20.632	-1.165	-17.364	0	0	0	0	0	0	0
WT111(DD045F3F1DEA)	3.62	13108	2022-11-25 21:00:30.089	0.021	0.354	0.948	0.366	-0.061	0	20.632	-1.165	-17.364	0	0	0	0	0	0	0
WT111(DD045F3F1DEA)	3.62	13108	2022-11-25 21:00:30.089	0.018	0.345	0.934	-0.244	0	0	20.632	-1.165	-17.364	0	0	0	0	0	0	0
WT111(DD045F3F1DEA)	3.62	13108	2022-11-25 21:00:30.089	0.018	0.345	0.934	-0.244	0	0	20.632	-1.165	-17.364	0	0	0	0	0	0	0
WT111(DD045F3F1DEA)	3.62	13108	2022-11-25 21:00:30.089	0.018	0.345	0.934	-0.244	0	0	20.632	-1.165	-17.364	0	0	0	0	0	0	0
WT111(DD045F3F1DEA)	3.62	13108	2022-11-25 21:00:30.136	0.018	0.345	0.934	-0.244	0	0	20.627	-1.165	-17.364	0	0	0	0	0	0	0
WT111(DD045F3F1DEA)	3.62	13108	2022-11-25 21:00:30.136	0.022	0.366	0.958	-0.427	0.061	0	20.627	-1.165	-17.364	0	0	0	0	0	0	0
WT111(DD045F3F1DEA)	3.62	13108	2022-11-25 21:00:30.136	0.022	0.366	0.958	-0.427	0.061	0	20.627	-1.165	-17.364	0	0	0	0	0	0	0
WT111(DD045F3F1DEA)	3.62	13108	2022-11-25 21:00:30.136	0.022	0.366	0.958	-0.427	0.061	0	20.621	-1.165	-17.364	0	0	0	0	0	0	0
WT111(DD045F3F1DEA)	3.62	13108	2022-11-25 21:00:30.136	0.022	0.366	0.958	-0.427	0.061	0	20.621	-1.165	-17.364	0	0	0	0	0	0	0
WT111(DD045F3F1DEA)	3.62	13108	2022-11-25 21:00:30.136	0.021	0.364	0.953	0.427	0	0	20.621	-1.165	-17.364	0	0	0	0	0	0	0
WT111(DD045F3F1DEA)	3.62	13108	2022-11-25 21:00:30.136	0.021	0.364	0.953	0.427	0	0	20.627	-1.165	-17.364	0	0	0	0	0	0	0
WT111(DD045F3F1DEA)	3.62	13108	2022-11-25 21:00:30.136	0.021	0.364	0.953	0.427	0	0	20.627	-1.165	-17.364	0	0	0	0	0	0	0
WT111(DD045F3F1DEA)	3.62	13108	2022-11-25 21:00:30.167	0.021	0.364	0.953	0.427	0	0	20.627	-1.165	-17.364	0	0	0	0	0	0	0
WT111(DD045F3F1DEA)	3.62	13108	2022-11-25 21:00:30.167	0.02	0.348	0.942	-0.122	0	0	20.627	-1.165	-17.364	0	0	0	0	0	0	0
WT111(DD045F3F1DEA)	3.62	13108	2022-11-25 21:00:30.167	0.02	0.348	0.942	-0.122	0	0	20.627	-1.165	-17.364	0	0	0	0	0	0	0
WT111(DD045F3F1DEA)	3.62	13108	2022-11-25 21:00:30.167	0.02	0.348	0.942	-0.122	0	0	20.627	-1.165	-17.364	0	0	0	0	0	0	0
WT111(DD045F3F1DEA)	3.62	13108	2022-11-25 21:00:30.167	0.02	0.348	0.942	-0.122	0	0	20.627	-1.165	-17.364	0	0	0	0	0	0	0
WT111(DD045F3F1DEA)	3.62	13108	2022-11-25 21:00:30.167	0.021	0.368	0.954	0	0	0	20.627	-1.165	-17.364	0	0	0	0	0	0	0
WT111(DD045F3F1DEA)	3.62	13108	2022-11-25 21:00:30.167	0.021	0.368	0.954	0	0	0	20.627	-1.165	-17.364	0	0	0	0	0	0	0
WT111(DD045F3F1DEA)	3.62	13108	2022-11-25 21:00:30.167	0.021	0.368	0.954	0	0	0	20.627	-1.165	-17.364	0	0	0	0	0	0	0
WT111(DD045F3F1DEA)	3.62	13108	2022-11-25 21:00:30.230	0.021	0.368	0.954	0	0	0	20.627	-1.165	-17.364	0	0	0	0	0	0	0
WT111(DD045F3F1DEA)	3.62	13108	2022-11-25 21:00:30.230	0.021	0.353	0.947	0.061	0	0	20.627	-1.165	-17.364	0	0	0	0	0	0	0
WT111(DD045F3F1DEA)	3.62	13108	2022-11-25 21:00:30.230	0.021	0.353	0.947	0.061	0	0	20.627	-1.165	-17.364	0	0	0	0	0	0	0
WT111(DD045F3F1DEA)	3.62	13108	2022-11-25 21:00:30.230	0.021	0.353	0.947	0.061	0	0	20.627	-1.165	-17.364	0	0	0	0	0	0	0
WT111(DD045F3F1DEA)	3.62	13108	2022-11-25 21:00:30.230	0.021	0.356	0.948	-0.183	0	0	20.627	-1.165	-17.364	0	0	0	0	0	0	0
WT111(DD045F3F1DEA)	3.62	13108	2022-11-25 21:00:30.230	0.021	0.356	0.948	-0.183	0	0	20.627	-1.165	-17.364	0	0	0	0	0	0	0
WT111(DD045F3F1DEA)	3.62	13108	2022-11-25 21:00:30.230	0.021	0.356	0.948	-0.183	0	0	20.627	-1.165	-17.364	0	0	0	0	0	0	0
WT111(DD045F3F1DEA)	3.62	13108	2022-11-25 21:00:30.230	0.021	0.356	0.948	-0.183	0	0	20.627	-1.165	-17.364	0	0	0	0	0	0	0
WT111(DD045F3F1DEA)	3.62	13108	2022-11-25 21:00:30.230	0.022	0.362	0.953	-0.061	0	0	20.627	-1.165	-17.364	0	0	0	0	0	0	0
WT111(DD045F3F1DEA)	3.62	13108	2022-11-25 21:00:30.230	0.022	0.362	0.953	-0.061	0	0	20.627	-1.165	-17.364	0	0	0	0	0	0	0
WT111(DD045F3F1DEA)	3.62	13108	2022-11-25 21:00:30.230	0.022	0.362	0.953	-0.061	0	0	20.627	-1.165	-17.364	0	0	0	0	0	0	0
WT111(DD045F3F1DEA)	3.62	13108	2022-11-25 21:00:30.230	0.022	0.362	0.953	-0.061	0	0	20.627	-1.165	-17.364	0	0	0	0	0	0	0
WT111(DD045F3F1DEA)	3.62	13108	2022-11-25 21:00:30.230	0.02	0.355	0.949	0.366	0	0	20.627	-1.165	-17.364	0	0	0	0	0	0	0
WT111(DD045F3F1DEA)	3.62	13108	2022-11-25 21:00:30.230	0.02	0.355	0.949	0.366	0	0	20.627	-1.165	-17.364	0	0	0	0	0	0	0
WT111(DD045F3F1DEA)	3.62	13108	2022-11-25 21:00:30.230	0.02	0.355	0.949	0.366	0	0	20.632	-1.165	-17.364	0	0	0	0	0	0	0
WT111(DD045F3F1DEA)	3.62	13108	2022-11-25 21:00:30.230	0.02	0.355	0.949	0.366	0	0	20.632	-1.165	-17.364	0	0	0	0	0	0	0
WT111(DD045F3F1DEA)	3.62	13108	2022-11-25 21:00:30.292	0.02	0.349	0.942	-0.183	0	0	20.632	-1.165	-17.364	0	0	0	0	0	0	0
WT111(DD045F3F1DEA)	3.62	13108	2022-11-25 21:00:30.292	0.02	0.349	0.942	-0.183	0	0	20.632	-1.165	-17.364	0	0	0	0	0	0	0
WT111(DD045F3F1DEA)	3.62	13108	2022-11-25 21:00:30.292	0.02	0.349	0.942	-0.183	0	0	20.632	-1.165	-17.364	0	0	0	0	0	0	0
WT111(DD045F3F1DEA)	3.62	13108	2022-11-25 21:00:30.292	0.02	0.349	0.942	-0.183	0	0	20.627	-1.165	-17.364	0	0	0	0	0	0	0
WT111(DD045F3F1DEA)	3.62	13108	2022-11-25 21:00:30.292	0.02	0.369	0.954	0	0	0	20.627	-1.165	-17.364	0	0	0	0	0	0	0
WT111(DD045F3F1DEA)	3.62	13108	2022-11-25 21:00:30.292	0.02	0.369	0.954	0	0	0	20.627	-1.165	-17.364	0	0	0	0	0	0	0
WT111(DD045F3F1DEA)	3.62	13108	2022-11-25 21:00:30.292	0.02	0.369	0.954	0	0	0	20.632	-1.165	-17.364	0	0	0	0	0	0	0
WT111(DD045F3F1DEA)	3.62	13108	2022-11-25 21:00:30.292	0.02	0.369	0.954	0	0	0	20.632	-1.165	-17.364	0	0	0	0	0	0	0
WT111(DD045F3F1DEA)	3.62	13108	2022-11-25 21:00:30.355	0.021	0.351	0.947	-0.061	0	0	20.632	-1.165	-17.364	0	0	0	0	0	0	0
WT111(DD045F3F1DEA)	3.62	13108	2022-11-25 21:00:30.355	0.021	0.351	0.947	-0.061	0	0	20.627	-1.165	-17.364	0	0	0	0	0	0	0
WT111(DD045F3F1DEA)	3.62	13108	2022-11-25 21:00:30.355	0.021	0.351	0.947	-0.061	0	0	20.627	-1.165	-17.364	0	0	0	0	0	0	0
WT111(DD045F3F1DEA)	3.62	13108	2022-11-25 21:00:30.355	0.021	0.351	0.947	-0.061	0	0	20.627	-1.165	-17.364	0	0	0	0	0	0	0
WT111(DD045F3F1DEA)	3.62	13108	2022-11-25 21:00:30.355	0.015	0.384	0.897	-0.977	-0.549	0	20.627	-1.165	-17.364	0	0	0	0	0	0	0
WT111(DD045F3F1DEA)	3.62	13108	2022-11-25 21:00:30.355	0.015	0.384	0.897	-0.977	-0.549	0	20.621	-1.17	-17.364	0	0	0	0	0	0	0
WT111(DD045F3F1DEA)	3.62	13108	2022-11-25 21:00:30.355	0.015	0.384	0.897	-0.977	-0.549	0	20.616	-1.17	-17.369	0	0	0	0	0	0	0
WT111(DD045F3F1DEA)	3.62	13108	2022-11-25 21:00:30.355	0.015	0.384	0.897	-0.977	-0.549	0	20.61	-1.176	-17.369	0	0	0	0	0	0	0
WT111(DD045F3F1DEA)	3.62	13108	2022-11-25 21:00:30.370	0.023	0.292	1.005	-0.793	0.183	0	20.61	-1.176	-17.369	0	0	0	0	0	0	0
WT111(DD045F3F1DEA)	3.62	13108	2022-11-25 21:00:30.370	0.023	0.292	1.005	-0.793	0.183	0	20.605	-1.17	-17.369	0	0	0	0	0	0	0
WT111(DD045F3F1DEA)	3.62	13108	2022-11-25 21:00:30.370	0.023	0.292	1.005	-0.793	0.183	0	20.599	-1.17	-17.369	0	0	0	0	0	0	0
WT111(DD045F3F1DEA)	3.62	13108	2022-11-25 21:00:30.370	0.023	0.292	1.005	-0.793	0.183	0	20.594	-1.17	-17.364	0	0	0	0	0	0	0
WT111(DD045F3F1DEA)	3.62	13108	2022-11-25 21:00:30.370	0.019	0.353	0.934	1.77	0.061	0.305	20.605	-1.17	-17.38	0	0	0	0	0	0	0
WT111(DD045F3F1DEA)	3.62	13108	2022-11-25 21:00:30.370	0.019	0.353	0.934	1.77	0.061	0.305	20.61	-1.17	-17.391	0	0	0	0	0	0	0
WT111(DD045F3F1DEA)	3.62	13108	2022-11-25 21:00:30.370	0.019	0.353	0.934	1.77	0.061	0.305	20.621	-1.17	-17.402	0	0	0	0	0	0	0
WT111(DD045F3F1DEA)	3.62	13108	2022-11-25 21:00:30.370	0.019	0.353	0.934	1.77	0.061	0.305	20.627	-1.17	-17.413	0	0	0	0	0	0	0
WT111(DD045F3F1DEA)	3.62	13108	2022-11-25 21:00:30.433	0.023	0.409	0.958	-1.465	0.061	-0.122	20.616	-1.17	-17.43	0	0	0	0	0	0	0
WT111(DD045F3F1DEA)	3.62	13108	2022-11-25 21:00:30.433	0.023	0.409	0.958	-1.465	0.061	-0.122	20.61	-1.17	-17.441	0	0	0	0	0	0	0
WT111(DD045F3F1DEA)	3.62	13108	2022-11-25 21:00:30.433	0.023	0.409	0.958	-1.465	0.061	-0.122	20.605	-1.17	-17.457	0	0	0	0	0	0	0
WT111(DD045F3F1DEA)	3.62	13108	2022-11-25 21:00:30.433	0.023	0.409	0.958	-1.465	0.061	-0.122	20.599	-1.17	-17.468	0	0	0	0	0	0	0
WT111(DD045F3F1DEA)	3.62	13108	2022-11-25 21:00:30.433	0.021	0.342	0.953	1.465	0	0.061	20.605	-1.17	-17.479	0	0	0	0	0	0	0
WT111(DD045F3F1DEA)	3.62	13108	2022-11-25 21:00:30.433	0.021	0.342	0.953	1.465	0	0.061	20.61	-1.17	-17.49	0	0	0	0	0	0	0
WT111(DD045F3F1DEA)	3.62	13108	2022-11-25 21:00:30.433	0.021	0.342	0.953	1.465	0	0.061	20.621	-1.17	-17.501	0	0	0	0	0	0	0
WT111(DD045F3F1DEA)	3.62	13108	2022-11-25 21:00:30.433	0.021	0.342	0.953	1.465	0	0.061	20.627	-1.17	-17.512	0	0	0	0	0	0	0
WT111(DD045F3F1DEA)	3.62	13108	2022-11-25 21:00:30.448	0.02	0.366	0.945	-0.122	0	0	20.627	-1.17	-17.529	0	0	0	0	0	0	0
WT111(DD045F3F1DEA)	3.62	13108	2022-11-25 21:00:30.448	0.02	0.366	0.945	-0.122	0	0	20.627	-1.17	-17.54	0	0	0	0	0	0	0
WT111(DD045F3F1DEA)	3.62	13108	2022-11-25 21:00:30.448	0.02	0.366	0.945	-0.122	0	0	20.627	-1.17	-17.551	0	0	0	0	0	0	0
WT111(DD045F3F1DEA)	3.62	13108	2022-11-25 21:00:30.448	0.02	0.366	0.945	-0.122	0	0	20.627	-1.17	-17.562	0	0	0	0	0	0	0
WT111(DD045F3F1DEA)	3.62	13108	2022-11-25 21:00:30.448	0.021	0.345	0.955	-0.183	-0.061	0	20.627	-1.17	-17.573	0	0	0	0	0	0	0
WT111(DD045F3F1DEA)	3.62	13108	2022-11-25 21:00:30.448	0.021	0.345	0.955	-0.183	-0.061	0	20.621	-1.17	-17.584	0	0	0	0	0	0	0
WT111(DD045F3F1DEA)	3.62	13108	2022-11-25 21:00:30.448	0.021	0.345	0.955	-0.183	-0.061	0	20.621	-1.17	-17.6	0	0	0	0	0	0	0
WT111(DD045F3F1DEA)	3.62	13108	2022-11-25 21:00:30.448	0.021	0.345	0.955	-0.183	-0.061	0	20.621	-1.17	-17.611	0	0	0	0	0	0	0
WT111(DD045F3F1DEA)	3.62	13108	2022-11-25 21:00:30.464	0.021	0.371	0.944	0.671	-0.061	0	20.627	-1.17	-17.622	0	0	0	0	0	0	0
WT111(DD045F3F1DEA)	3.62	13108	2022-11-25 21:00:30.464	0.021	0.371	0.944	0.671	-0.061	0	20.627	-1.17	-17.633	0	0	0	0	0	0	0
WT111(DD045F3F1DEA)	3.62	13108	2022-11-25 21:00:30.464	0.021	0.371	0.944	0.671	-0.061	0	20.632	-1.17	-17.644	0	0	0	0	0	0	0
WT111(DD045F3F1DEA)	3.62	13108	2022-11-25 21:00:30.464	0.021	0.371	0.944	0.671	-0.061	0	20.632	-1.17	-17.655	0	0	0	0	0	0	0
WT111(DD045F3F1DEA)	3.62	13108	2022-11-25 21:00:30.464	0.02	0.351	0.948	-0.732	0	0	20.632	-1.17	-17.666	0	0	0	0	0	0	0
WT111(DD045F3F1DEA)	3.62	13108	2022-11-25 21:00:30.464	0.02	0.351	0.948	-0.732	0	0	20.627	-1.17	-17.677	0	0	0	0	0	0	0
WT111(DD045F3F1DEA)	3.62	13108	2022-11-25 21:00:30.464	0.02	0.351	0.948	-0.732	0	0	20.627	-1.17	-17.688	0	0	0	0	0	0	0
WT111(DD045F3F1DEA)	3.62	13108	2022-11-25 21:00:30.464	0.02	0.351	0.948	-0.732	0	0	20.621	-1.17	-17.704	0	0	0	0	0	0	0
WT111(DD045F3F1DEA)	3.62	13108	2022-11-25 21:00:30.527	0.022	0.357	0.955	0.122	0	0	20.621	-1.17	-17.715	0	0	0	0	0	0	0
WT111(DD045F3F1DEA)	3.62	13108	2022-11-25 21:00:30.527	0.022	0.357	0.955	0.122	0	0	20.621	-1.17	-17.726	0	0	0	0	0	0	0
WT111(DD045F3F1DEA)	3.62	13108	2022-11-25 21:00:30.527	0.022	0.357	0.955	0.122	0	0	20.621	-1.17	-17.737	0	0	0	0	0	0	0
WT111(DD045F3F1DEA)	3.62	13108	2022-11-25 21:00:30.527	0.022	0.357	0.955	0.122	0	0	20.621	-1.17	-17.748	0	0	0	0	0	0	0
WT111(DD045F3F1DEA)	3.62	13108	2022-11-25 21:00:30.527	0.021	0.367	0.949	0.183	0	0.061	20.627	-1.17	-17.759	0	0	0	0	0	0	0
WT111(DD045F3F1DEA)	3.62	13108	2022-11-25 21:00:30.527	0.021	0.367	0.949	0.183	0	0.061	20.627	-1.17	-17.77	0	0	0	0	0	0	0
WT111(DD045F3F1DEA)	3.62	13108	2022-11-25 21:00:30.527	0.021	0.367	0.949	0.183	0	0.061	20.627	-1.17	-17.781	0	0	0	0	0	0	0
WT111(DD045F3F1DEA)	3.62	13108	2022-11-25 21:00:30.527	0.021	0.367	0.949	0.183	0	0.061	20.627	-1.17	-17.792	0	0	0	0	0	0	0
WT111(DD045F3F1DEA)	3.62	13108	2022-11-25 21:00:30.558	0.018	0.339	0.94	-0.366	0	0	20.627	-1.17	-17.803	0	0	0	0	0	0	0
WT111(DD045F3F1DEA)	3.62	13108	2022-11-25 21:00:30.558	0.018	0.339	0.94	-0.366	0	0	20.627	-1.17	-17.814	0	0	0	0	0	0	0
WT111(DD045F3F1DEA)	3.62	13108	2022-11-25 21:00:30.558	0.018	0.339	0.94	-0.366	0	0	20.621	-1.17	-17.825	0	0	0	0	0	0	0
WT111(DD045F3F1DEA)	3.62	13108	2022-11-25 21:00:30.558	0.018	0.339	0.94	-0.366	0	0	20.621	-1.17	-17.836	0	0	0	0	0	0	0
WT111(DD045F3F1DEA)	3.62	13108	2022-11-25 21:00:30.558	0.023	0.372	0.957	0.061	0	0	20.621	-1.17	-17.847	0	0	0	0	0	0	0
WT111(DD045F3F1DEA)	3.62	13108	2022-11-25 21:00:30.558	0.023	0.372	0.957	0.061	0	0	20.621	-1.17	-17.858	0	0	0	0	0	0	0
WT111(DD045F3F1DEA)	3.62	13108	2022-11-25 21:00:30.558	0.023	0.372	0.957	0.061	0	0	20.621	-1.17	-17.869	0	0	0	0	0	0	0
WT111(DD045F3F1DEA)	3.62	13108	2022-11-25 21:00:30.558	0.023	0.372	0.957	0.061	0	0	20.621	-1.17	-17.88	0	0	0	0	0	0	0
WT111(DD045F3F1DEA)	3.62	13108	2022-11-25 21:00:30.651	0.02	0.357	0.951	-0.061	0	0	20.621	-1.17	-17.891	0	0	0	0	0	0	0
WT111(DD045F3F1DEA)	3.62	13108	2022-11-25 21:00:30.651	0.02	0.357	0.951	-0.061	0	0	20.621	-1.17	-17.902	0	0	0	0	0	0	0
WT111(DD045F3F1DEA)	3.62	13108	2022-11-25 21:00:30.651	0.02	0.357	0.951	-0.061	0	0	20.621	-1.17	-17.908	0	0	0	0	0	0	0
WT111(DD045F3F1DEA)	3.62	13108	2022-11-25 21:00:30.651	0.02	0.357	0.951	-0.061	0	0	20.621	-1.17	-17.919	0	0	0	0	0	0	0
WT111(DD045F3F1DEA)	3.62	13108	2022-11-25 21:00:30.651	0.021	0.351	0.946	0.244	0	0	20.621	-1.17	-17.93	0	0	0	0	0	0	0
WT111(DD045F3F1DEA)	3.62	13108	2022-11-25 21:00:30.651	0.021	0.351	0.946	0.244	0	0	20.621	-1.17	-17.941	0	0	0	0	0	0	0
WT111(DD045F3F1DEA)	3.62	13108	2022-11-25 21:00:30.651	0.021	0.351	0.946	0.244	0	0	20.627	-1.17	-17.952	0	0	0	0	0	0	0
WT111(DD045F3F1DEA)	3.62	13108	2022-11-25 21:00:30.651	0.021	0.351	0.946	0.244	0	0	20.627	-1.17	-17.963	0	0	0	0	0	0	0
WT111(DD045F3F1DEA)	3.62	13108	2022-11-25 21:00:30.651	0.021	0.366	0.95	-0.183	0	0	20.627	-1.17	-17.968	0	0	0	0	0	0	0
WT111(DD045F3F1DEA)	3.62	13108	2022-11-25 21:00:30.651	0.021	0.366	0.95	-0.183	0	0	20.627	-1.17	-17.979	0	0	0	0	0	0	0
WT111(DD045F3F1DEA)	3.62	13108	2022-11-25 21:00:30.651	0.021	0.366	0.95	-0.183	0	0	20.621	-1.17	-17.99	0	0	0	0	0	0	0
WT111(DD045F3F1DEA)	3.62	13108	2022-11-25 21:00:30.651	0.021	0.366	0.95	-0.183	0	0	20.621	-1.17	-18.001	0	0	0	0	0	0	0
WT111(DD045F3F1DEA)	3.62	13108	2022-11-25 21:00:30.651	0.021	0.343	0.945	0.061	0	0	20.621	-1.17	-18.012	0	0	0	0	0	0	0
WT111(DD045F3F1DEA)	3.62	13108	2022-11-25 21:00:30.651	0.021	0.343	0.945	0.061	0	0	20.627	-1.17	-18.018	0	0	0	0	0	0	0
WT111(DD045F3F1DEA)	3.62	13108	2022-11-25 21:00:30.651	0.021	0.343	0.945	0.061	0	0	20.627	-1.17	-18.029	0	0	0	0	0	0	0
WT111(DD045F3F1DEA)	3.62	13108	2022-11-25 21:00:30.651	0.021	0.343	0.945	0.061	0	0	20.627	-1.17	-18.04	0	0	0	0	0	0	0
WT111(DD045F3F1DEA)	3.62	13108	2022-11-25 21:00:30.730	0.021	0.37	0.954	0.183	0	0	20.627	-1.17	-18.045	0	0	0	0	0	0	0
WT111(DD045F3F1DEA)	3.62	13108	2022-11-25 21:00:30.730	0.021	0.37	0.954	0.183	0	0	20.627	-1.17	-18.056	0	0	0	0	0	0	0
WT111(DD045F3F1DEA)	3.62	13108	2022-11-25 21:00:30.730	0.021	0.37	0.954	0.183	0	0	20.627	-1.17	-18.067	0	0	0	0	0	0	0
WT111(DD045F3F1DEA)	3.62	13108	2022-11-25 21:00:30.730	0.021	0.37	0.954	0.183	0	0	20.627	-1.17	-18.078	0	0	0	0	0	0	0
WT111(DD045F3F1DEA)	3.62	13108	2022-11-25 21:00:30.730	0.02	0.349	0.946	-0.305	0	0.061	20.627	-1.17	-18.083	0	0	0	0	0	0	0
WT111(DD045F3F1DEA)	3.62	13108	2022-11-25 21:00:30.730	0.02	0.349	0.946	-0.305	0	0.061	20.627	-1.17	-18.094	0	0	0	0	0	0	0
WT111(DD045F3F1DEA)	3.62	13108	2022-11-25 21:00:30.730	0.02	0.349	0.946	-0.305	0	0.061	20.621	-1.17	-18.105	0	0	0	0	0	0	0
WT111(DD045F3F1DEA)	3.62	13108	2022-11-25 21:00:30.730	0.02	0.349	0.946	-0.305	0	0.061	20.621	-1.17	-18.111	0	0	0	0	0	0	0
WT111(DD045F3F1DEA)	3.62	13108	2022-11-25 21:00:30.745	0.021	0.358	0.948	0.122	0	0	20.621	-1.17	-18.122	0	0	0	0	0	0	0
WT111(DD045F3F1DEA)	3.62	13108	2022-11-25 21:00:30.745	0.021	0.358	0.948	0.122	0	0	20.621	-1.17	-18.133	0	0	0	0	0	0	0
WT111(DD045F3F1DEA)	3.62	13108	2022-11-25 21:00:30.745	0.021	0.358	0.948	0.122	0	0	20.627	-1.17	-18.138	0	0	0	0	0	0	0
WT111(DD045F3F1DEA)	3.62	13108	2022-11-25 21:00:30.745	0.02	0.36	0.949	-0.244	0	0	20.621	-1.17	-18.149	0	0	0	0	0	0	0
WT111(DD045F3F1DEA)	3.62	13108	2022-11-25 21:00:30.745	0.02	0.36	0.949	-0.244	0	0	20.621	-1.17	-18.155	0	0	0	0	0	0	0
WT111(DD045F3F1DEA)	3.62	13108	2022-11-25 21:00:30.745	0.02	0.36	0.949	-0.244	0	0	20.621	-1.17	-18.166	0	0	0	0	0	0	0
WT111(DD045F3F1DEA)	3.62	13108	2022-11-25 21:00:30.745	0.02	0.36	0.949	-0.244	0	0	20.621	-1.17	-18.177	0	0	0	0	0	0	0
WT111(DD045F3F1DEA)	3.62	13108	2022-11-25 21:00:30.745	0.022	0.357	0.951	0	0	0	20.621	-1.17	-18.182	0	0	0	0	0	0	0
WT111(DD045F3F1DEA)	3.62	13108	2022-11-25 21:00:30.824	0.022	0.357	0.951	0	0	0	20.621	-1.17	-18.193	0	0	0	0	0	0	0
WT111(DD045F3F1DEA)	3.62	13108	2022-11-25 21:00:30.824	0.022	0.357	0.951	0	0	0	20.621	-1.17	-18.199	0	0	0	0	0	0	0
WT111(DD045F3F1DEA)	3.62	13108	2022-11-25 21:00:30.824	0.022	0.357	0.951	0	0	0	20.621	-1.17	-18.21	0	0	0	0	0	0	0
WT111(DD045F3F1DEA)	3.62	13108	2022-11-25 21:00:30.824	0.02	0.355	0.946	0	0	0	20.621	-1.176	-18.215	0	0	0	0	0	0	0
WT111(DD045F3F1DEA)	3.62	13108	2022-11-25 21:00:30.824	0.02	0.355	0.946	0	0	0	20.621	-1.176	-18.226	0	0	0	0	0	0	0
WT111(DD045F3F1DEA)	3.62	13108	2022-11-25 21:00:30.824	0.02	0.355	0.946	0	0	0	20.621	-1.176	-18.232	0	0	0	0	0	0	0
WT111(DD045F3F1DEA)	3.62	13108	2022-11-25 21:00:30.824	0.02	0.355	0.946	0	0	0	20.621	-1.176	-18.243	0	0	0	0	0	0	0
WT111(DD045F3F1DEA)	3.62	13108	2022-11-25 21:00:30.824	0.022	0.36	0.951	0	0	0	20.621	-1.176	-18.248	0	0	0	0	0	0	0
WT111(DD045F3F1DEA)	3.62	13108	2022-11-25 21:00:30.824	0.022	0.36	0.951	0	0	0	20.621	-1.176	-18.259	0	0	0	0	0	0	0
WT111(DD045F3F1DEA)	3.62	13108	2022-11-25 21:00:30.824	0.022	0.36	0.951	0	0	0	20.621	-1.176	-18.265	0	0	0	0	0	0	0
WT111(DD045F3F1DEA)	3.62	13108	2022-11-25 21:00:30.824	0.022	0.36	0.951	0	0	0	20.621	-1.176	-18.276	0	0	0	0	0	0	0
WT111(DD045F3F1DEA)	3.62	13108	2022-11-25 21:00:30.824	0.021	0.354	0.949	0	0	0	20.621	-1.176	-18.281	0	0	0	0	0	0	0
WT111(DD045F3F1DEA)	3.62	13108	2022-11-25 21:00:30.824	0.021	0.354	0.949	0	0	0	20.621	-1.176	-18.287	0	0	0	0	0	0	0
WT111(DD045F3F1DEA)	3.62	13108	2022-11-25 21:00:30.824	0.021	0.354	0.949	0	0	0	20.621	-1.176	-18.298	0	0	0	0	0	0	0
WT111(DD045F3F1DEA)	3.62	13108	2022-11-25 21:00:30.824	0.021	0.354	0.949	0	0	0	20.621	-1.176	-18.303	0	0	0	0	0	0	0
WT111(DD045F3F1DEA)	3.62	13108	2022-11-25 21:00:30.824	0.02	0.355	0.945	-0.244	0	0	20.621	-1.176	-18.309	0	0	0	0	0	0	0
WT111(DD045F3F1DEA)	3.62	13108	2022-11-25 21:00:30.824	0.02	0.355	0.945	-0.244	0	0	20.616	-1.176	-18.32	0	0	0	0	0	0	0
WT111(DD045F3F1DEA)	3.62	13108	2022-11-25 21:00:30.824	0.02	0.355	0.945	-0.244	0	0	20.616	-1.176	-18.325	0	0	0	0	0	0	0
WT111(DD045F3F1DEA)	3.62	13108	2022-11-25 21:00:30.824	0.02	0.355	0.945	-0.244	0	0	20.616	-1.176	-18.336	0	0	0	0	0	0	0
WT111(DD045F3F1DEA)	3.62	13108	2022-11-25 21:00:30.824	0.021	0.363	0.951	0.122	0	0	20.616	-1.176	-18.342	0	0	0	0	0	0	0

## Sheet: 3.5kg
设备名称	电压	版本	片上时间	加速度X(g)	加速度Y(g)	加速度Z(g)	角速度X(°/s)	角速度Y(°/s)	角速度Z(°/s)	角度X(°)	角度Y(°)	角度Z(°)	磁场X	磁场Y	磁场Z	四元数0	四元数1	四元数2	四元数3	状态
WT111(DD045F3F1DEA)	3.66	13108	2022-11-25 20:43:46.190	0.021	0.345	0.945	-0.122	0	0	20.616	-1.181	-20.149	0	0	0	0	0	0	0
WT111(DD045F3F1DEA)	3.66	13108	2022-11-25 20:43:46.190	0.021	0.345	0.945	-0.122	0	0	20.616	-1.181	-20.149	0	0	0	0	0	0	0
WT111(DD045F3F1DEA)	3.66	13108	2022-11-25 20:43:46.190	0.021	0.345	0.945	-0.122	0	0	20.616	-1.181	-20.149	0	0	0	0	0	0	0
WT111(DD045F3F1DEA)	3.66	13108	2022-11-25 20:43:46.190	0.02	0.367	0.949	-0.061	0	0	20.616	-1.181	-20.149	0	0	0	0	0	0	0
WT111(DD045F3F1DEA)	3.66	13108	2022-11-25 20:43:46.190	0.02	0.367	0.949	-0.061	0	0	20.616	-1.181	-20.149	0	0	0	0	0	0	0
WT111(DD045F3F1DEA)	3.66	13108	2022-11-25 20:43:46.221	0.021	0.356	0.948	0.061	0	0	20.621	-1.181	-20.149	0	0	0	0	0	0	0
WT111(DD045F3F1DEA)	3.66	13108	2022-11-25 20:43:46.221	0.02	0.351	0.946	-0.183	0	0	20.621	-1.181	-20.149	0	0	0	0	0	0	0
WT111(DD045F3F1DEA)	3.66	13108	2022-11-25 20:43:46.221	0.02	0.351	0.946	-0.183	0	0	20.616	-1.181	-20.149	0	0	0	0	0	0	0
WT111(DD045F3F1DEA)	3.66	13108	2022-11-25 20:43:46.221	0.02	0.351	0.946	-0.183	0	0	20.616	-1.181	-20.149	0	0	0	0	0	0	0
WT111(DD045F3F1DEA)	3.66	13108	2022-11-25 20:43:46.221	0.02	0.351	0.946	-0.183	0	0	20.616	-1.181	-20.149	0	0	0	0	0	0	0
WT111(DD045F3F1DEA)	3.66	13108	2022-11-25 20:43:46.221	0.023	0.372	0.959	-0.183	0	0	20.616	-1.181	-20.149	0	0	0	0	0	0	0
WT111(DD045F3F1DEA)	3.66	13108	2022-11-25 20:43:46.221	0.023	0.372	0.959	-0.183	0	0	20.616	-1.181	-20.149	0	0	0	0	0	0	0
WT111(DD045F3F1DEA)	3.66	13108	2022-11-25 20:43:46.221	0.023	0.372	0.959	-0.183	0	0	20.616	-1.181	-20.149	0	0	0	0	0	0	0
WT111(DD045F3F1DEA)	3.66	13108	2022-11-25 20:43:46.252	0.023	0.372	0.959	-0.183	0	0	20.61	-1.181	-20.149	0	0	0	0	0	0	0
WT111(DD045F3F1DEA)	3.66	13108	2022-11-25 20:43:46.252	0.021	0.356	0.948	0.488	0	0	20.616	-1.181	-20.149	0	0	0	0	0	0	0
WT111(DD045F3F1DEA)	3.66	13108	2022-11-25 20:43:46.252	0.021	0.356	0.948	0.488	0	0	20.616	-1.181	-20.149	0	0	0	0	0	0	0
WT111(DD045F3F1DEA)	3.66	13108	2022-11-25 20:43:46.252	0.021	0.356	0.948	0.488	0	0	20.621	-1.181	-20.149	0	0	0	0	0	0	0
WT111(DD045F3F1DEA)	3.66	13108	2022-11-25 20:43:46.252	0.021	0.356	0.948	0.488	0	0	20.621	-1.181	-20.149	0	0	0	0	0	0	0
WT111(DD045F3F1DEA)	3.66	13108	2022-11-25 20:43:46.252	0.021	0.352	0.945	-0.427	0	0	20.621	-1.181	-20.149	0	0	0	0	0	0	0
WT111(DD045F3F1DEA)	3.66	13108	2022-11-25 20:43:46.252	0.021	0.352	0.945	-0.427	0	0	20.621	-1.181	-20.149	0	0	0	0	0	0	0
WT111(DD045F3F1DEA)	3.66	13108	2022-11-25 20:43:46.252	0.021	0.352	0.945	-0.427	0	0	20.616	-1.181	-20.149	0	0	0	0	0	0	0
WT111(DD045F3F1DEA)	3.66	13108	2022-11-25 20:43:46.299	0.021	0.352	0.945	-0.427	0	0	20.616	-1.181	-20.149	0	0	0	0	0	0	0
WT111(DD045F3F1DEA)	3.66	13108	2022-11-25 20:43:46.315	0.02	0.356	0.952	0	0	0	20.616	-1.181	-20.149	0	0	0	0	0	0	0
WT111(DD045F3F1DEA)	3.66	13108	2022-11-25 20:43:46.315	0.02	0.356	0.952	0	0	0	20.616	-1.181	-20.149	0	0	0	0	0	0	0
WT111(DD045F3F1DEA)	3.66	13108	2022-11-25 20:43:46.315	0.02	0.356	0.952	0	0	0	20.616	-1.181	-20.149	0	0	0	0	0	0	0
WT111(DD045F3F1DEA)	3.66	13108	2022-11-25 20:43:46.315	0.02	0.356	0.952	0	0	0	20.616	-1.181	-20.149	0	0	0	0	0	0	0
WT111(DD045F3F1DEA)	3.66	13108	2022-11-25 20:43:46.315	0.021	0.359	0.948	0.244	0	0	20.616	-1.181	-20.149	0	0	0	0	0	0	0
WT111(DD045F3F1DEA)	3.66	13108	2022-11-25 20:43:46.315	0.021	0.359	0.948	0.244	0	0	20.616	-1.181	-20.149	0	0	0	0	0	0	0
WT111(DD045F3F1DEA)	3.66	13108	2022-11-25 20:43:46.315	0.021	0.359	0.948	0.244	0	0	20.621	-1.181	-20.149	0	0	0	0	0	0	0
WT111(DD045F3F1DEA)	3.66	13108	2022-11-25 20:43:46.330	0.021	0.359	0.948	0.244	0	0	20.621	-1.181	-20.149	0	0	0	0	0	0	0
WT111(DD045F3F1DEA)	3.66	13108	2022-11-25 20:43:46.330	0.022	0.346	0.944	-0.488	0	0	20.616	-1.181	-20.149	0	0	0	0	0	0	0
WT111(DD045F3F1DEA)	3.66	13108	2022-11-25 20:43:46.330	0.022	0.346	0.944	-0.488	0	0	20.616	-1.181	-20.149	0	0	0	0	0	0	0
WT111(DD045F3F1DEA)	3.66	13108	2022-11-25 20:43:46.330	0.022	0.346	0.944	-0.488	0	0	20.616	-1.181	-20.149	0	0	0	0	0	0	0
WT111(DD045F3F1DEA)	3.66	13108	2022-11-25 20:43:46.330	0.022	0.346	0.944	-0.488	0	0	20.61	-1.181	-20.149	0	0	0	0	0	0	0
WT111(DD045F3F1DEA)	3.66	13108	2022-11-25 20:43:46.330	0.021	0.371	0.954	0.244	0.061	0	20.61	-1.181	-20.149	0	0	0	0	0	0	0
WT111(DD045F3F1DEA)	3.66	13108	2022-11-25 20:43:46.330	0.021	0.371	0.954	0.244	0.061	0	20.61	-1.181	-20.149	0	0	0	0	0	0	0
WT111(DD045F3F1DEA)	3.66	13108	2022-11-25 20:43:46.330	0.021	0.371	0.954	0.244	0.061	0	20.616	-1.181	-20.149	0	0	0	0	0	0	0
WT111(DD045F3F1DEA)	3.66	13108	2022-11-25 20:43:46.424	0.021	0.371	0.954	0.244	0.061	0	20.616	-1.181	-20.149	0	0	0	0	0	0	0
WT111(DD045F3F1DEA)	3.66	13108	2022-11-25 20:43:46.424	0.02	0.354	0.946	0.061	0	0	20.616	-1.181	-20.149	0	0	0	0	0	0	0
WT111(DD045F3F1DEA)	3.66	13108	2022-11-25 20:43:46.424	0.02	0.354	0.946	0.061	0	0	20.616	-1.181	-20.149	0	0	0	0	0	0	0
WT111(DD045F3F1DEA)	3.66	13108	2022-11-25 20:43:46.424	0.02	0.354	0.946	0.061	0	0	20.616	-1.181	-20.149	0	0	0	0	0	0	0
WT111(DD045F3F1DEA)	3.66	13108	2022-11-25 20:43:46.424	0.02	0.354	0.946	0.061	0	0	20.616	-1.181	-20.149	0	0	0	0	0	0	0
WT111(DD045F3F1DEA)	3.66	13108	2022-11-25 20:43:46.424	0.019	0.352	0.946	-0.061	0	0	20.616	-1.181	-20.149	0	0	0	0	0	0	0
WT111(DD045F3F1DEA)	3.66	13108	2022-11-25 20:43:46.424	0.019	0.352	0.946	-0.061	0	0	20.616	-1.181	-20.149	0	0	0	0	0	0	0
WT111(DD045F3F1DEA)	3.66	13108	2022-11-25 20:43:46.424	0.019	0.352	0.946	-0.061	0	0	20.616	-1.181	-20.149	0	0	0	0	0	0	0
WT111(DD045F3F1DEA)	3.66	13108	2022-11-25 20:43:46.486	0.019	0.352	0.946	-0.061	0	0	20.616	-1.181	-20.149	0	0	0	0	0	0	0
WT111(DD045F3F1DEA)	3.66	13108	2022-11-25 20:43:46.486	0.021	0.361	0.954	0	0	0	20.616	-1.181	-20.149	0	0	0	0	0	0	0
WT111(DD045F3F1DEA)	3.66	13108	2022-11-25 20:43:46.486	0.021	0.361	0.954	0	0	0	20.616	-1.181	-20.149	0	0	0	0	0	0	0
WT111(DD045F3F1DEA)	3.66	13108	2022-11-25 20:43:46.486	0.021	0.361	0.954	0	0	0	20.616	-1.181	-20.149	0	0	0	0	0	0	0
WT111(DD045F3F1DEA)	3.66	13108	2022-11-25 20:43:46.486	0.021	0.361	0.954	0	0	0	20.616	-1.181	-20.149	0	0	0	0	0	0	0
WT111(DD045F3F1DEA)	3.66	13108	2022-11-25 20:43:46.486	0.022	0.36	0.95	-0.122	0	0	20.616	-1.181	-20.149	0	0	0	0	0	0	0
WT111(DD045F3F1DEA)	3.66	13108	2022-11-25 20:43:46.486	0.022	0.36	0.95	-0.122	0	0	20.616	-1.181	-20.149	0	0	0	0	0	0	0
WT111(DD045F3F1DEA)	3.66	13108	2022-11-25 20:43:46.486	0.022	0.36	0.95	-0.122	0	0	20.616	-1.181	-20.149	0	0	0	0	0	0	0
WT111(DD045F3F1DEA)	3.66	13108	2022-11-25 20:43:46.518	0.022	0.36	0.95	-0.122	0	0	20.616	-1.181	-20.149	0	0	0	0	0	0	0
WT111(DD045F3F1DEA)	3.66	13108	2022-11-25 20:43:46.518	0.021	0.357	0.949	0.122	0	0	20.616	-1.181	-20.149	0	0	0	0	0	0	0
WT111(DD045F3F1DEA)	3.66	13108	2022-11-25 20:43:46.518	0.021	0.357	0.949	0.122	0	0	20.616	-1.181	-20.149	0	0	0	0	0	0	0
WT111(DD045F3F1DEA)	3.66	13108	2022-11-25 20:43:46.518	0.021	0.357	0.949	0.122	0	0	20.616	-1.181	-20.149	0	0	0	0	0	0	0
WT111(DD045F3F1DEA)	3.66	13108	2022-11-25 20:43:46.518	0.021	0.357	0.949	0.122	0	0	20.616	-1.181	-20.149	0	0	0	0	0	0	0
WT111(DD045F3F1DEA)	3.66	13108	2022-11-25 20:43:46.518	0.019	0.351	0.946	-0.122	0	0	20.616	-1.181	-20.149	0	0	0	0	0	0	0
WT111(DD045F3F1DEA)	3.66	13108	2022-11-25 20:43:46.518	0.019	0.351	0.946	-0.122	0	0	20.616	-1.181	-20.149	0	0	0	0	0	0	0
WT111(DD045F3F1DEA)	3.66	13108	2022-11-25 20:43:46.518	0.019	0.351	0.946	-0.122	0	0	20.616	-1.181	-20.149	0	0	0	0	0	0	0
WT111(DD045F3F1DEA)	3.66	13108	2022-11-25 20:43:46.611	0.019	0.351	0.946	-0.122	0	0	20.616	-1.181	-20.149	0	0	0	0	0	0	0
WT111(DD045F3F1DEA)	3.66	13108	2022-11-25 20:43:46.611	0.022	0.365	0.951	0	0	0	20.616	-1.181	-20.149	0	0	0	0	0	0	0
WT111(DD045F3F1DEA)	3.66	13108	2022-11-25 20:43:46.611	0.022	0.365	0.951	0	0	0	20.616	-1.181	-20.149	0	0	0	0	0	0	0
WT111(DD045F3F1DEA)	3.66	13108	2022-11-25 20:43:46.611	0.022	0.365	0.951	0	0	0	20.616	-1.181	-20.149	0	0	0	0	0	0	0
WT111(DD045F3F1DEA)	3.66	13108	2022-11-25 20:43:46.611	0.022	0.365	0.951	0	0	0	20.616	-1.181	-20.149	0	0	0	0	0	0	0
WT111(DD045F3F1DEA)	3.66	13108	2022-11-25 20:43:46.611	0.02	0.356	0.947	0.061	0	0	20.616	-1.181	-20.149	0	0	0	0	0	0	0
WT111(DD045F3F1DEA)	3.66	13108	2022-11-25 20:43:46.611	0.02	0.356	0.947	0.061	0	0	20.616	-1.181	-20.149	0	0	0	0	0	0	0
WT111(DD045F3F1DEA)	3.66	13108	2022-11-25 20:43:46.611	0.02	0.356	0.947	0.061	0	0	20.616	-1.181	-20.149	0	0	0	0	0	0	0
WT111(DD045F3F1DEA)	3.66	13108	2022-11-25 20:43:46.690	0.02	0.356	0.947	0.061	0	0	20.616	-1.181	-20.149	0	0	0	0	0	0	0
WT111(DD045F3F1DEA)	3.66	13108	2022-11-25 20:43:46.690	0.021	0.354	0.948	-0.061	0	0	20.616	-1.181	-20.149	0	0	0	0	0	0	0
WT111(DD045F3F1DEA)	3.66	13108	2022-11-25 20:43:46.690	0.021	0.354	0.948	-0.061	0	0	20.616	-1.181	-20.149	0	0	0	0	0	0	0
WT111(DD045F3F1DEA)	3.66	13108	2022-11-25 20:43:46.690	0.021	0.354	0.948	-0.061	0	0	20.616	-1.181	-20.149	0	0	0	0	0	0	0
WT111(DD045F3F1DEA)	3.66	13108	2022-11-25 20:43:46.690	0.021	0.354	0.948	-0.061	0	0	20.616	-1.181	-20.149	0	0	0	0	0	0	0
WT111(DD045F3F1DEA)	3.66	13108	2022-11-25 20:43:46.690	0.02	0.353	0.949	-0.366	0	0	20.616	-1.181	-20.149	0	0	0	0	0	0	0
WT111(DD045F3F1DEA)	3.66	13108	2022-11-25 20:43:46.690	0.02	0.353	0.949	-0.366	0	0	20.61	-1.181	-20.149	0	0	0	0	0	0	0
WT111(DD045F3F1DEA)	3.66	13108	2022-11-25 20:43:46.690	0.02	0.353	0.949	-0.366	0	0	20.61	-1.181	-20.149	0	0	0	0	0	0	0
WT111(DD045F3F1DEA)	3.66	13108	2022-11-25 20:43:46.721	0.02	0.352	0.945	-0.244	0	0	20.61	-1.181	-20.149	0	0	0	0	0	0	0
WT111(DD045F3F1DEA)	3.66	13108	2022-11-25 20:43:46.721	0.021	0.361	0.954	0	0	0	20.61	-1.181	-20.149	0	0	0	0	0	0	0
WT111(DD045F3F1DEA)	3.66	13108	2022-11-25 20:43:46.721	0.021	0.361	0.954	0	0	0	20.61	-1.181	-20.149	0	0	0	0	0	0	0
WT111(DD045F3F1DEA)	3.66	13108	2022-11-25 20:43:46.721	0.021	0.361	0.954	0	0	0	20.61	-1.181	-20.149	0	0	0	0	0	0	0
WT111(DD045F3F1DEA)	3.66	13108	2022-11-25 20:43:46.721	0.021	0.361	0.954	0	0	0	20.61	-1.181	-20.149	0	0	0	0	0	0	0
WT111(DD045F3F1DEA)	3.66	13108	2022-11-25 20:43:46.721	0.022	0.361	0.952	0	0	0	20.61	-1.181	-20.149	0	0	0	0	0	0	0
WT111(DD045F3F1DEA)	3.66	13108	2022-11-25 20:43:46.721	0.022	0.361	0.952	0	0	0	20.61	-1.181	-20.149	0	0	0	0	0	0	0
WT111(DD045F3F1DEA)	3.66	13108	2022-11-25 20:43:46.721	0.022	0.361	0.952	0	0	0	20.61	-1.181	-20.149	0	0	0	0	0	0	0
WT111(DD045F3F1DEA)	3.66	13108	2022-11-25 20:43:46.815	0.019	0.358	0.953	0.183	0	0	20.605	-1.181	-20.149	0	0	0	0	0	0	0
WT111(DD045F3F1DEA)	3.66	13108	2022-11-25 20:43:46.815	0.019	0.358	0.953	0.183	0	0	20.61	-1.181	-20.149	0	0	0	0	0	0	0
WT111(DD045F3F1DEA)	3.66	13108	2022-11-25 20:43:46.815	0.019	0.358	0.953	0.183	0	0	20.61	-1.181	-20.149	0	0	0	0	0	0	0
WT111(DD045F3F1DEA)	3.66	13108	2022-11-25 20:43:46.815	0.019	0.358	0.953	0.183	0	0	20.61	-1.181	-20.149	0	0	0	0	0	0	0
WT111(DD045F3F1DEA)	3.66	13108	2022-11-25 20:43:46.815	0.02	0.358	0.945	-0.183	0	0	20.61	-1.181	-20.149	0	0	0	0	0	0	0
WT111(DD045F3F1DEA)	3.66	13108	2022-11-25 20:43:46.815	0.02	0.358	0.945	-0.183	0	0	20.61	-1.181	-20.149	0	0	0	0	0	0	0
WT111(DD045F3F1DEA)	3.66	13108	2022-11-25 20:43:46.815	0.02	0.358	0.945	-0.183	0	0	20.61	-1.181	-20.149	0	0	0	0	0	0	0
WT111(DD045F3F1DEA)	3.66	13108	2022-11-25 20:43:46.815	0.02	0.358	0.945	-0.183	0	0	20.61	-1.181	-20.149	0	0	0	0	0	0	0
WT111(DD045F3F1DEA)	3.66	13108	2022-11-25 20:43:46.846	0.022	0.363	0.958	0	0	0	20.61	-1.181	-20.149	0	0	0	0	0	0	0
WT111(DD045F3F1DEA)	3.66	13108	2022-11-25 20:43:46.846	0.022	0.363	0.958	0	0	0	20.61	-1.181	-20.149	0	0	0	0	0	0	0
WT111(DD045F3F1DEA)	3.66	13108	2022-11-25 20:43:46.846	0.022	0.363	0.958	0	0	0	20.61	-1.181	-20.149	0	0	0	0	0	0	0
WT111(DD045F3F1DEA)	3.66	13108	2022-11-25 20:43:46.846	0.022	0.363	0.958	0	0	0	20.61	-1.181	-20.149	0	0	0	0	0	0	0
WT111(DD045F3F1DEA)	3.66	13108	2022-11-25 20:43:46.846	0.025	0.37	0.929	0.61	0	0	20.61	-1.181	-20.149	0	0	0	0	0	0	0
WT111(DD045F3F1DEA)	3.66	13108	2022-11-25 20:43:46.846	0.025	0.37	0.929	0.61	0	0	20.616	-1.181	-20.149	0	0	0	0	0	0	0
WT111(DD045F3F1DEA)	3.66	13108	2022-11-25 20:43:46.846	0.025	0.37	0.929	0.61	0	0	20.621	-1.181	-20.149	0	0	0	0	0	0	0
WT111(DD045F3F1DEA)	3.66	13108	2022-11-25 20:43:46.846	0.025	0.37	0.929	0.61	0	0	20.621	-1.181	-20.149	0	0	0	0	0	0	0
WT111(DD045F3F1DEA)	3.66	13108	2022-11-25 20:43:46.877	0.013	0.353	0.875	0.977	0.305	0.305	20.594	-1.181	-20.116	0	0	0	0	0	0	0
WT111(DD045F3F1DEA)	3.66	13108	2022-11-25 20:43:46.877	0.013	0.353	0.875	0.977	0.305	0.305	20.599	-1.181	-20.11	0	0	0	0	0	0	0
WT111(DD045F3F1DEA)	3.66	13108	2022-11-25 20:43:46.877	0.013	0.353	0.875	0.977	0.305	0.305	20.605	-1.181	-20.099	0	0	0	0	0	0	0
WT111(DD045F3F1DEA)	3.66	13108	2022-11-25 20:43:46.877	0.013	0.353	0.875	0.977	0.305	0.305	20.61	-1.181	-20.094	0	0	0	0	0	0	0
WT111(DD045F3F1DEA)	3.66	13108	2022-11-25 20:43:46.877	0.023	0.355	0.97	-0.549	0	0	20.605	-1.181	-20.089	0	0	0	0	0	0	0
WT111(DD045F3F1DEA)	3.66	13108	2022-11-25 20:43:46.877	0.023	0.355	0.97	-0.549	0	0	20.605	-1.181	-20.083	0	0	0	0	0	0	0
WT111(DD045F3F1DEA)	3.66	13108	2022-11-25 20:43:46.877	0.023	0.355	0.97	-0.549	0	0	20.599	-1.181	-20.083	0	0	0	0	0	0	0
WT111(DD045F3F1DEA)	3.66	13108	2022-11-25 20:43:46.877	0.023	0.355	0.97	-0.549	0	0	20.599	-1.181	-20.078	0	0	0	0	0	0	0
WT111(DD045F3F1DEA)	3.66	13108	2022-11-25 20:43:47.018	0.02	0.369	0.949	0.549	0	0	20.605	-1.181	-20.034	0	0	0	0	0	0	0
WT111(DD045F3F1DEA)	3.66	13108	2022-11-25 20:43:47.033	0.02	0.369	0.949	0.549	0	0	20.605	-1.181	-20.028	0	0	0	0	0	0	0
WT111(DD045F3F1DEA)	3.66	13108	2022-11-25 20:43:47.033	0.02	0.369	0.949	0.549	0	0	20.61	-1.181	-20.023	0	0	0	0	0	0	0
WT111(DD045F3F1DEA)	3.66	13108	2022-11-25 20:43:47.033	0.02	0.369	0.949	0.549	0	0	20.616	-1.181	-20.023	0	0	0	0	0	0	0
WT111(DD045F3F1DEA)	3.66	13108	2022-11-25 20:43:47.033	0.021	0.354	0.949	-0.61	0	0	20.61	-1.181	-20.017	0	0	0	0	0	0	0
WT111(DD045F3F1DEA)	3.66	13108	2022-11-25 20:43:47.033	0.021	0.354	0.949	-0.61	0	0	20.61	-1.181	-20.012	0	0	0	0	0	0	0
WT111(DD045F3F1DEA)	3.66	13108	2022-11-25 20:43:47.033	0.021	0.354	0.949	-0.61	0	0	20.605	-1.181	-20.006	0	0	0	0	0	0	0
WT111(DD045F3F1DEA)	3.66	13108	2022-11-25 20:43:47.033	0.021	0.354	0.949	-0.61	0	0	20.599	-1.181	-20.001	0	0	0	0	0	0	0
WT111(DD045F3F1DEA)	3.66	13108	2022-11-25 20:43:47.080	0.02	0.363	0.953	0.244	-0.061	0	20.605	-1.181	-19.995	0	0	0	0	0	0	0
WT111(DD045F3F1DEA)	3.66	13108	2022-11-25 20:43:47.080	0.02	0.363	0.953	0.244	-0.061	0	20.605	-1.181	-19.99	0	0	0	0	0	0	0
WT111(DD045F3F1DEA)	3.66	13108	2022-11-25 20:43:47.080	0.02	0.363	0.953	0.244	-0.061	0	20.605	-1.181	-19.99	0	0	0	0	0	0	0
WT111(DD045F3F1DEA)	3.66	13108	2022-11-25 20:43:47.080	0.02	0.363	0.953	0.244	-0.061	0	20.61	-1.181	-19.984	0	0	0	0	0	0	0
WT111(DD045F3F1DEA)	3.66	13108	2022-11-25 20:43:47.080	0.021	0.352	0.945	0	0	0	20.61	-1.181	-19.979	0	0	0	0	0	0	0
WT111(DD045F3F1DEA)	3.66	13108	2022-11-25 20:43:47.080	0.021	0.352	0.945	0	0	0	20.61	-1.181	-19.973	0	0	0	0	0	0	0
WT111(DD045F3F1DEA)	3.66	13108	2022-11-25 20:43:47.080	0.021	0.352	0.945	0	0	0	20.61	-1.181	-19.968	0	0	0	0	0	0	0
WT111(DD045F3F1DEA)	3.66	13108	2022-11-25 20:43:47.080	0.021	0.352	0.945	0	0	0	20.61	-1.181	-19.962	0	0	0	0	0	0	0
WT111(DD045F3F1DEA)	3.66	13108	2022-11-25 20:43:47.112	0.019	0.349	0.949	0.488	0	0.061	20.605	-1.181	-19.918	0	0	0	0	0	0	0
WT111(DD045F3F1DEA)	3.66	13108	2022-11-25 20:43:47.112	0.019	0.349	0.949	0.488	0	0.061	20.605	-1.181	-19.918	0	0	0	0	0	0	0
WT111(DD045F3F1DEA)	3.66	13108	2022-11-25 20:43:47.112	0.019	0.349	0.949	0.488	0	0.061	20.61	-1.181	-19.913	0	0	0	0	0	0	0
WT111(DD045F3F1DEA)	3.66	13108	2022-11-25 20:43:47.112	0.019	0.349	0.949	0.488	0	0.061	20.61	-1.181	-19.907	0	0	0	0	0	0	0
WT111(DD045F3F1DEA)	3.66	13108	2022-11-25 20:43:47.112	0.021	0.355	0.947	-0.305	0	0	20.61	-1.181	-19.902	0	0	0	0	0	0	0
WT111(DD045F3F1DEA)	3.66	13108	2022-11-25 20:43:47.112	0.021	0.355	0.947	-0.305	0	0	20.61	-1.181	-19.896	0	0	0	0	0	0	0
WT111(DD045F3F1DEA)	3.66	13108	2022-11-25 20:43:47.112	0.021	0.355	0.947	-0.305	0	0	20.605	-1.181	-19.891	0	0	0	0	0	0	0
WT111(DD045F3F1DEA)	3.66	13108	2022-11-25 20:43:47.112	0.021	0.355	0.947	-0.305	0	0	20.605	-1.181	-19.885	0	0	0	0	0	0	0
WT111(DD045F3F1DEA)	3.66	13108	2022-11-25 20:43:47.174	0.021	0.36	0.948	0	0	0	20.605	-1.181	-19.88	0	0	0	0	0	0	0
WT111(DD045F3F1DEA)	3.66	13108	2022-11-25 20:43:47.174	0.021	0.36	0.948	0	0	0	20.605	-1.181	-19.88	0	0	0	0	0	0	0
WT111(DD045F3F1DEA)	3.66	13108	2022-11-25 20:43:47.174	0.021	0.36	0.948	0	0	0	20.605	-1.181	-19.874	0	0	0	0	0	0	0
WT111(DD045F3F1DEA)	3.66	13108	2022-11-25 20:43:47.174	0.021	0.36	0.948	0	0	0	20.605	-1.181	-19.869	0	0	0	0	0	0	0
WT111(DD045F3F1DEA)	3.66	13108	2022-11-25 20:43:47.174	0.021	0.355	0.95	0	0	0	20.605	-1.181	-19.863	0	0	0	0	0	0	0
WT111(DD045F3F1DEA)	3.66	13108	2022-11-25 20:43:47.174	0.021	0.355	0.95	0	0	0	20.605	-1.181	-19.858	0	0	0	0	0	0	0
WT111(DD045F3F1DEA)	3.66	13108	2022-11-25 20:43:47.174	0.021	0.355	0.95	0	0	0	20.605	-1.181	-19.852	0	0	0	0	0	0	0
WT111(DD045F3F1DEA)	3.66	13108	2022-11-25 20:43:47.174	0.021	0.355	0.95	0	0	0	20.605	-1.181	-19.847	0	0	0	0	0	0	0
WT111(DD045F3F1DEA)	3.66	13108	2022-11-25 20:43:47.236	0.019	0.354	0.945	0	0.061	0	20.605	-1.181	-19.841	0	0	0	0	0	0	0
WT111(DD045F3F1DEA)	3.66	13108	2022-11-25 20:43:47.236	0.019	0.354	0.945	0	0.061	0	20.605	-1.181	-19.841	0	0	0	0	0	0	0
WT111(DD045F3F1DEA)	3.66	13108	2022-11-25 20:43:47.236	0.019	0.354	0.945	0	0.061	0	20.605	-1.181	-19.836	0	0	0	0	0	0	0
WT111(DD045F3F1DEA)	3.66	13108	2022-11-25 20:43:47.236	0.019	0.354	0.945	0	0.061	0	20.605	-1.176	-19.83	0	0	0	0	0	0	0
WT111(DD045F3F1DEA)	3.66	13108	2022-11-25 20:43:47.236	0.022	0.362	0.953	-0.061	0	0	20.605	-1.176	-19.825	0	0	0	0	0	0	0
WT111(DD045F3F1DEA)	3.66	13108	2022-11-25 20:43:47.236	0.022	0.362	0.953	-0.061	0	0	20.605	-1.176	-19.819	0	0	0	0	0	0	0
WT111(DD045F3F1DEA)	3.66	13108	2022-11-25 20:43:47.236	0.022	0.362	0.953	-0.061	0	0	20.605	-1.176	-19.814	0	0	0	0	0	0	0
WT111(DD045F3F1DEA)	3.66	13108	2022-11-25 20:43:47.236	0.022	0.362	0.953	-0.061	0	0	20.605	-1.176	-19.808	0	0	0	0	0	0	0
WT111(DD045F3F1DEA)	3.66	13108	2022-11-25 20:43:47.268	0.021	0.355	0.951	-0.061	0	0	20.605	-1.176	-19.726	0	0	0	0	0	0	0
WT111(DD045F3F1DEA)	3.66	13108	2022-11-25 20:43:47.268	0.021	0.355	0.951	-0.061	0	0	20.605	-1.176	-19.72	0	0	0	0	0	0	0
WT111(DD045F3F1DEA)	3.66	13108	2022-11-25 20:43:47.268	0.021	0.355	0.951	-0.061	0	0	20.605	-1.176	-19.72	0	0	0	0	0	0	0
WT111(DD045F3F1DEA)	3.66	13108	2022-11-25 20:43:47.268	0.021	0.364	0.951	0.122	0	0	20.605	-1.176	-19.715	0	0	0	0	0	0	0
WT111(DD045F3F1DEA)	3.66	13108	2022-11-25 20:43:47.268	0.021	0.364	0.951	0.122	0	0	20.605	-1.176	-19.709	0	0	0	0	0	0	0
WT111(DD045F3F1DEA)	3.66	13108	2022-11-25 20:43:47.268	0.021	0.364	0.951	0.122	0	0	20.61	-1.176	-19.704	0	0	0	0	0	0	0
WT111(DD045F3F1DEA)	3.66	13108	2022-11-25 20:43:47.268	0.021	0.364	0.951	0.122	0	0	20.61	-1.176	-19.698	0	0	0	0	0	0	0
WT111(DD045F3F1DEA)	3.66	13108	2022-11-25 20:43:47.268	0.02	0.353	0.945	0	0	0	20.61	-1.176	-19.693	0	0	0	0	0	0	0
WT111(DD045F3F1DEA)	3.66	13108	2022-11-25 20:43:47.361	0.02	0.353	0.944	0.122	0	0	20.61	-1.176	-19.644	0	0	0	0	0	0	0
WT111(DD045F3F1DEA)	3.66	13108	2022-11-25 20:43:47.361	0.02	0.353	0.944	0.122	0	0	20.61	-1.176	-19.638	0	0	0	0	0	0	0
WT111(DD045F3F1DEA)	3.66	13108	2022-11-25 20:43:47.361	0.02	0.353	0.944	0.122	0	0	20.61	-1.176	-19.633	0	0	0	0	0	0	0
WT111(DD045F3F1DEA)	3.66	13108	2022-11-25 20:43:47.361	0.019	0.365	0.953	-0.183	0	0	20.61	-1.176	-19.627	0	0	0	0	0	0	0
WT111(DD045F3F1DEA)	3.66	13108	2022-11-25 20:43:47.361	0.019	0.365	0.953	-0.183	0	0	20.61	-1.176	-19.622	0	0	0	0	0	0	0
WT111(DD045F3F1DEA)	3.66	13108	2022-11-25 20:43:47.361	0.019	0.365	0.953	-0.183	0	0	20.605	-1.176	-19.616	0	0	0	0	0	0	0
WT111(DD045F3F1DEA)	3.66	13108	2022-11-25 20:43:47.361	0.019	0.365	0.953	-0.183	0	0	20.605	-1.176	-19.611	0	0	0	0	0	0	0
WT111(DD045F3F1DEA)	3.66	13108	2022-11-25 20:43:47.361	0.021	0.349	0.95	0.061	0	0	20.605	-1.176	-19.605	0	0	0	0	0	0	0
WT111(DD045F3F1DEA)	3.66	13108	2022-11-25 20:43:47.377	0.021	0.349	0.95	0.061	0	0	20.605	-1.176	-19.6	0	0	0	0	0	0	0
WT111(DD045F3F1DEA)	3.66	13108	2022-11-25 20:43:47.377	0.021	0.349	0.95	0.061	0	0	20.605	-1.176	-19.594	0	0	0	0	0	0	0
WT111(DD045F3F1DEA)	3.66	13108	2022-11-25 20:43:47.377	0.021	0.349	0.95	0.061	0	0	20.61	-1.176	-19.583	0	0	0	0	0	0	0
WT111(DD045F3F1DEA)	3.66	13108	2022-11-25 20:43:47.377	0.021	0.359	0.946	-0.061	0	0	20.605	-1.176	-19.578	0	0	0	0	0	0	0
WT111(DD045F3F1DEA)	3.66	13108	2022-11-25 20:43:47.377	0.021	0.359	0.946	-0.061	0	0	20.605	-1.176	-19.572	0	0	0	0	0	0	0
WT111(DD045F3F1DEA)	3.66	13108	2022-11-25 20:43:47.377	0.021	0.359	0.946	-0.061	0	0	20.605	-1.176	-19.567	0	0	0	0	0	0	0
WT111(DD045F3F1DEA)	3.66	13108	2022-11-25 20:43:47.377	0.021	0.359	0.946	-0.061	0	0	20.605	-1.176	-19.561	0	0	0	0	0	0	0
WT111(DD045F3F1DEA)	3.66	13108	2022-11-25 20:43:47.377	0.021	0.354	0.954	-0.061	0	0	20.605	-1.176	-19.556	0	0	0	0	0	0	0
WT111(DD045F3F1DEA)	3.66	13108	2022-11-25 20:43:47.408	0.021	0.354	0.954	-0.061	0	0	20.605	-1.176	-19.55	0	0	0	0	0	0	0
WT111(DD045F3F1DEA)	3.66	13108	2022-11-25 20:43:47.408	0.021	0.354	0.954	-0.061	0	0	20.605	-1.176	-19.545	0	0	0	0	0	0	0
WT111(DD045F3F1DEA)	3.66	13108	2022-11-25 20:43:47.408	0.021	0.354	0.954	-0.061	0	0	20.605	-1.176	-19.539	0	0	0	0	0	0	0
WT111(DD045F3F1DEA)	3.66	13108	2022-11-25 20:43:47.408	0.021	0.367	0.948	-0.061	0	0	20.605	-1.176	-19.528	0	0	0	0	0	0	0
WT111(DD045F3F1DEA)	3.66	13108	2022-11-25 20:43:47.408	0.021	0.367	0.948	-0.061	0	0	20.605	-1.176	-19.523	0	0	0	0	0	0	0
WT111(DD045F3F1DEA)	3.66	13108	2022-11-25 20:43:47.408	0.021	0.367	0.948	-0.061	0	0	20.605	-1.176	-19.517	0	0	0	0	0	0	0
WT111(DD045F3F1DEA)	3.66	13108	2022-11-25 20:43:47.408	0.021	0.367	0.948	-0.061	0	0	20.605	-1.176	-19.512	0	0	0	0	0	0	0
WT111(DD045F3F1DEA)	3.66	13108	2022-11-25 20:43:47.408	0.02	0.353	0.949	0.122	-0.061	0	20.605	-1.176	-19.506	0	0	0	0	0	0	0
WT111(DD045F3F1DEA)	3.66	13108	2022-11-25 20:43:47.471	0.02	0.353	0.949	0.122	-0.061	0	20.605	-1.176	-19.495	0	0	0	0	0	0	0
WT111(DD045F3F1DEA)	3.66	13108	2022-11-25 20:43:47.471	0.02	0.353	0.949	0.122	-0.061	0	20.605	-1.176	-19.49	0	0	0	0	0	0	0
WT111(DD045F3F1DEA)	3.66	13108	2022-11-25 20:43:47.471	0.02	0.353	0.949	0.122	-0.061	0	20.605	-1.176	-19.484	0	0	0	0	0	0	0
WT111(DD045F3F1DEA)	3.66	13108	2022-11-25 20:43:47.471	0.021	0.357	0.951	-0.122	0	0	20.605	-1.176	-19.479	0	0	0	0	0	0	0
WT111(DD045F3F1DEA)	3.66	13108	2022-11-25 20:43:47.471	0.021	0.357	0.951	-0.122	0	0	20.605	-1.176	-19.473	0	0	0	0	0	0	0
WT111(DD045F3F1DEA)	3.66	13108	2022-11-25 20:43:47.471	0.021	0.357	0.951	-0.122	0	0	20.605	-1.176	-19.468	0	0	0	0	0	0	0
WT111(DD045F3F1DEA)	3.66	13108	2022-11-25 20:43:47.471	0.021	0.357	0.951	-0.122	0	0	20.605	-1.176	-19.457	0	0	0	0	0	0	0
WT111(DD045F3F1DEA)	3.66	13108	2022-11-25 20:43:47.471	0.021	0.363	0.948	0.183	0	0	20.605	-1.176	-19.451	0	0	0	0	0	0	0
WT111(DD045F3F1DEA)	3.66	13108	2022-11-25 20:43:47.502	0.021	0.363	0.948	0.183	0	0	20.605	-1.176	-19.446	0	0	0	0	0	0	0
WT111(DD045F3F1DEA)	3.66	13108	2022-11-25 20:43:47.502	0.021	0.363	0.948	0.183	0	0	20.61	-1.176	-19.44	0	0	0	0	0	0	0
WT111(DD045F3F1DEA)	3.66	13108	2022-11-25 20:43:47.502	0.021	0.363	0.948	0.183	0	0	20.61	-1.176	-19.429	0	0	0	0	0	0	0
WT111(DD045F3F1DEA)	3.66	13108	2022-11-25 20:43:47.502	0.019	0.351	0.944	-0.061	0	0	20.61	-1.176	-19.424	0	0	0	0	0	0	0
WT111(DD045F3F1DEA)	3.66	13108	2022-11-25 20:43:47.502	0.019	0.351	0.944	-0.061	0	0	20.61	-1.176	-19.418	0	0	0	0	0	0	0
WT111(DD045F3F1DEA)	3.66	13108	2022-11-25 20:43:47.502	0.019	0.351	0.944	-0.061	0	0	20.61	-1.176	-19.413	0	0	0	0	0	0	0
WT111(DD045F3F1DEA)	3.66	13108	2022-11-25 20:43:47.502	0.019	0.351	0.944	-0.061	0	0	20.61	-1.176	-19.402	0	0	0	0	0	0	0
WT111(DD045F3F1DEA)	3.66	13108	2022-11-25 20:43:47.502	0.023	0.364	0.955	0	0	0	20.61	-1.176	-19.396	0	0	0	0	0	0	0
WT111(DD045F3F1DEA)	3.66	13108	2022-11-25 20:43:47.533	0.021	0.356	0.947	-0.122	0.061	0	20.61	-1.176	-19.336	0	0	0	0	0	0	0
WT111(DD045F3F1DEA)	3.66	13108	2022-11-25 20:43:47.533	0.021	0.356	0.947	-0.122	0.061	0	20.61	-1.176	-19.33	0	0	0	0	0	0	0
WT111(DD045F3F1DEA)	3.66	13108	2022-11-25 20:43:47.533	0.021	0.356	0.947	-0.122	0.061	0	20.61	-1.176	-19.325	0	0	0	0	0	0	0
WT111(DD045F3F1DEA)	3.66	13108	2022-11-25 20:43:47.533	0.022	0.359	0.948	-0.061	0	0	20.61	-1.176	-19.319	0	0	0	0	0	0	0

## Sheet: 4.0kg
设备名称	电压	版本	片上时间	加速度X(g)	加速度Y(g)	加速度Z(g)	角速度X(°/s)	角速度Y(°/s)	角速度Z(°/s)	角度X(°)	角度Y(°)	角度Z(°)	磁场X	磁场Y	磁场Z	四元数0	四元数1	四元数2	四元数3	状态
WT111(DD045F3F1DEA)	3.62	13108	2022-11-25 20:53:43.553	0.021	0.354	0.946	0	0	0	20.616	-1.17	-18.748	0	0	0	0	0	0	0
WT111(DD045F3F1DEA)	3.62	13108	2022-11-25 20:53:43.553	0.021	0.354	0.946	0	0	0	20.616	-1.17	-18.748	0	0	0	0	0	0	0
WT111(DD045F3F1DEA)	3.62	13108	2022-11-25 20:53:43.553	0.021	0.354	0.946	0	0	0	20.616	-1.17	-18.748	0	0	0	0	0	0	0
WT111(DD045F3F1DEA)	3.62	13108	2022-11-25 20:53:43.553	0.021	0.355	0.947	0	0	0	20.616	-1.17	-18.748	0	0	0	0	0	0	0
WT111(DD045F3F1DEA)	3.62	13108	2022-11-25 20:53:43.631	0.021	0.355	0.947	0	0	0	20.616	-1.17	-18.748	0	0	0	0	0	0	0
WT111(DD045F3F1DEA)	3.62	13108	2022-11-25 20:53:43.631	0.021	0.355	0.947	0	0	0	20.616	-1.17	-18.748	0	0	0	0	0	0	0
WT111(DD045F3F1DEA)	3.62	13108	2022-11-25 20:53:43.631	0.021	0.355	0.947	0	0	0	20.616	-1.17	-18.748	0	0	0	0	0	0	0
WT111(DD045F3F1DEA)	3.62	13108	2022-11-25 20:53:43.631	0.019	0.362	0.953	0	0	0	20.616	-1.17	-18.748	0	0	0	0	0	0	0
WT111(DD045F3F1DEA)	3.62	13108	2022-11-25 20:53:43.631	0.019	0.362	0.953	0	0	0	20.616	-1.17	-18.748	0	0	0	0	0	0	0
WT111(DD045F3F1DEA)	3.62	13108	2022-11-25 20:53:43.631	0.019	0.362	0.953	0	0	0	20.616	-1.17	-18.748	0	0	0	0	0	0	0
WT111(DD045F3F1DEA)	3.62	13108	2022-11-25 20:53:43.631	0.019	0.362	0.953	0	0	0	20.616	-1.17	-18.748	0	0	0	0	0	0	0
WT111(DD045F3F1DEA)	3.62	13108	2022-11-25 20:53:43.631	0.02	0.351	0.945	0	0	0	20.616	-1.17	-18.748	0	0	0	0	0	0	0
WT111(DD045F3F1DEA)	3.62	13108	2022-11-25 20:53:43.662	0.02	0.351	0.945	0	0	0	20.616	-1.17	-18.748	0	0	0	0	0	0	0
WT111(DD045F3F1DEA)	3.62	13108	2022-11-25 20:53:43.662	0.02	0.351	0.945	0	0	0	20.616	-1.17	-18.748	0	0	0	0	0	0	0
WT111(DD045F3F1DEA)	3.62	13108	2022-11-25 20:53:43.662	0.02	0.351	0.945	0	0	0	20.616	-1.17	-18.748	0	0	0	0	0	0	0
WT111(DD045F3F1DEA)	3.62	13108	2022-11-25 20:53:43.662	0.02	0.358	0.95	0	0	0	20.616	-1.17	-18.748	0	0	0	0	0	0	0
WT111(DD045F3F1DEA)	3.62	13108	2022-11-25 20:53:43.662	0.02	0.358	0.95	0	0	0	20.616	-1.17	-18.748	0	0	0	0	0	0	0
WT111(DD045F3F1DEA)	3.62	13108	2022-11-25 20:53:43.662	0.02	0.358	0.95	0	0	0	20.616	-1.17	-18.748	0	0	0	0	0	0	0
WT111(DD045F3F1DEA)	3.62	13108	2022-11-25 20:53:43.662	0.02	0.358	0.95	0	0	0	20.616	-1.17	-18.748	0	0	0	0	0	0	0
WT111(DD045F3F1DEA)	3.62	13108	2022-11-25 20:53:43.662	0.022	0.366	0.952	-0.122	0	0	20.616	-1.17	-18.748	0	0	0	0	0	0	0
WT111(DD045F3F1DEA)	3.62	13108	2022-11-25 20:53:43.694	0.022	0.366	0.952	-0.122	0	0	20.616	-1.17	-18.748	0	0	0	0	0	0	0
WT111(DD045F3F1DEA)	3.62	13108	2022-11-25 20:53:43.694	0.022	0.366	0.952	-0.122	0	0	20.616	-1.17	-18.748	0	0	0	0	0	0	0
WT111(DD045F3F1DEA)	3.62	13108	2022-11-25 20:53:43.694	0.022	0.366	0.952	-0.122	0	0	20.616	-1.17	-18.748	0	0	0	0	0	0	0
WT111(DD045F3F1DEA)	3.62	13108	2022-11-25 20:53:43.694	0.02	0.355	0.947	0.305	0	0	20.616	-1.17	-18.748	0	0	0	0	0	0	0
WT111(DD045F3F1DEA)	3.62	13108	2022-11-25 20:53:43.694	0.02	0.355	0.947	0.305	0	0	20.616	-1.17	-18.748	0	0	0	0	0	0	0
WT111(DD045F3F1DEA)	3.62	13108	2022-11-25 20:53:43.694	0.02	0.355	0.947	0.305	0	0	20.621	-1.17	-18.748	0	0	0	0	0	0	0
WT111(DD045F3F1DEA)	3.62	13108	2022-11-25 20:53:43.694	0.02	0.354	0.948	-0.305	0	0	20.616	-1.17	-18.748	0	0	0	0	0	0	0
WT111(DD045F3F1DEA)	3.62	13108	2022-11-25 20:53:43.694	0.02	0.354	0.948	-0.305	0	0	20.616	-1.17	-18.748	0	0	0	0	0	0	0
WT111(DD045F3F1DEA)	3.62	13108	2022-11-25 20:53:43.756	0.02	0.354	0.948	-0.305	0	0	20.616	-1.17	-18.748	0	0	0	0	0	0	0
WT111(DD045F3F1DEA)	3.62	13108	2022-11-25 20:53:43.756	0.02	0.354	0.948	-0.305	0	0	20.616	-1.17	-18.748	0	0	0	0	0	0	0
WT111(DD045F3F1DEA)	3.62	13108	2022-11-25 20:53:43.756	0.02	0.36	0.95	0.122	0	0	20.616	-1.17	-18.748	0	0	0	0	0	0	0
WT111(DD045F3F1DEA)	3.62	13108	2022-11-25 20:53:43.756	0.02	0.36	0.95	0.122	0	0	20.616	-1.17	-18.748	0	0	0	0	0	0	0
WT111(DD045F3F1DEA)	3.62	13108	2022-11-25 20:53:43.756	0.02	0.36	0.95	0.122	0	0	20.616	-1.17	-18.748	0	0	0	0	0	0	0
WT111(DD045F3F1DEA)	3.62	13108	2022-11-25 20:53:43.756	0.02	0.36	0.95	0.122	0	0	20.616	-1.17	-18.748	0	0	0	0	0	0	0
WT111(DD045F3F1DEA)	3.62	13108	2022-11-25 20:53:43.756	0.02	0.355	0.95	-0.183	0	0	20.616	-1.17	-18.748	0	0	0	0	0	0	0
WT111(DD045F3F1DEA)	3.62	13108	2022-11-25 20:53:43.756	0.02	0.355	0.95	-0.183	0	0	20.616	-1.17	-18.748	0	0	0	0	0	0	0
WT111(DD045F3F1DEA)	3.62	13108	2022-11-25 20:53:43.881	0.02	0.355	0.95	-0.183	0	0	20.616	-1.17	-18.748	0	0	0	0	0	0	0
WT111(DD045F3F1DEA)	3.62	13108	2022-11-25 20:53:43.881	0.02	0.355	0.95	-0.183	0	0	20.61	-1.17	-18.748	0	0	0	0	0	0	0
WT111(DD045F3F1DEA)	3.62	13108	2022-11-25 20:53:43.881	0.02	0.357	0.948	0.061	0	0	20.61	-1.17	-18.748	0	0	0	0	0	0	0
WT111(DD045F3F1DEA)	3.62	13108	2022-11-25 20:53:43.881	0.02	0.357	0.948	0.061	0	0	20.616	-1.17	-18.748	0	0	0	0	0	0	0
WT111(DD045F3F1DEA)	3.62	13108	2022-11-25 20:53:43.881	0.02	0.357	0.948	0.061	0	0	20.616	-1.17	-18.748	0	0	0	0	0	0	0
WT111(DD045F3F1DEA)	3.62	13108	2022-11-25 20:53:43.881	0.02	0.357	0.948	0.061	0	0	20.616	-1.17	-18.748	0	0	0	0	0	0	0
WT111(DD045F3F1DEA)	3.62	13108	2022-11-25 20:53:43.881	0.021	0.359	0.949	-0.183	0	0	20.616	-1.17	-18.748	0	0	0	0	0	0	0
WT111(DD045F3F1DEA)	3.62	13108	2022-11-25 20:53:43.881	0.021	0.359	0.949	-0.183	0	0	20.61	-1.17	-18.748	0	0	0	0	0	0	0
WT111(DD045F3F1DEA)	3.62	13108	2022-11-25 20:53:43.944	0.021	0.359	0.949	-0.183	0	0	20.61	-1.17	-18.748	0	0	0	0	0	0	0
WT111(DD045F3F1DEA)	3.62	13108	2022-11-25 20:53:43.944	0.021	0.359	0.949	-0.183	0	0	20.61	-1.17	-18.748	0	0	0	0	0	0	0
WT111(DD045F3F1DEA)	3.62	13108	2022-11-25 20:53:43.944	0.021	0.356	0.953	0.061	0	0	20.61	-1.17	-18.748	0	0	0	0	0	0	0
WT111(DD045F3F1DEA)	3.62	13108	2022-11-25 20:53:43.944	0.021	0.356	0.953	0.061	0	0	20.61	-1.17	-18.748	0	0	0	0	0	0	0
WT111(DD045F3F1DEA)	3.62	13108	2022-11-25 20:53:43.944	0.021	0.356	0.953	0.061	0	0	20.61	-1.17	-18.748	0	0	0	0	0	0	0
WT111(DD045F3F1DEA)	3.62	13108	2022-11-25 20:53:43.944	0.021	0.356	0.953	0.061	0	0	20.61	-1.17	-18.748	0	0	0	0	0	0	0
WT111(DD045F3F1DEA)	3.62	13108	2022-11-25 20:53:43.944	0.022	0.362	0.947	0.061	0	0	20.61	-1.17	-18.748	0	0	0	0	0	0	0
WT111(DD045F3F1DEA)	3.62	13108	2022-11-25 20:53:43.944	0.022	0.362	0.947	0.061	0	0	20.616	-1.17	-18.748	0	0	0	0	0	0	0
WT111(DD045F3F1DEA)	3.62	13108	2022-11-25 20:53:43.991	0.022	0.362	0.947	0.061	0	0	20.616	-1.17	-18.748	0	0	0	0	0	0	0
WT111(DD045F3F1DEA)	3.62	13108	2022-11-25 20:53:43.991	0.022	0.362	0.947	0.061	0	0	20.616	-1.17	-18.748	0	0	0	0	0	0	0
WT111(DD045F3F1DEA)	3.62	13108	2022-11-25 20:53:43.991	0.018	0.353	0.945	-0.061	0	0	20.616	-1.17	-18.748	0	0	0	0	0	0	0
WT111(DD045F3F1DEA)	3.62	13108	2022-11-25 20:53:43.991	0.018	0.353	0.945	-0.061	0	0	20.616	-1.17	-18.748	0	0	0	0	0	0	0
WT111(DD045F3F1DEA)	3.62	13108	2022-11-25 20:53:43.991	0.018	0.353	0.945	-0.061	0	0	20.616	-1.17	-18.748	0	0	0	0	0	0	0
WT111(DD045F3F1DEA)	3.62	13108	2022-11-25 20:53:43.991	0.018	0.353	0.945	-0.061	0	0	20.616	-1.17	-18.748	0	0	0	0	0	0	0
WT111(DD045F3F1DEA)	3.62	13108	2022-11-25 20:53:43.991	0.021	0.358	0.953	-0.122	0	0	20.61	-1.17	-18.748	0	0	0	0	0	0	0
WT111(DD045F3F1DEA)	3.62	13108	2022-11-25 20:53:43.991	0.021	0.358	0.953	-0.122	0	0	20.61	-1.17	-18.748	0	0	0	0	0	0	0
WT111(DD045F3F1DEA)	3.62	13108	2022-11-25 20:53:44.053	0.021	0.358	0.953	-0.122	0	0	20.61	-1.17	-18.748	0	0	0	0	0	0	0
WT111(DD045F3F1DEA)	3.62	13108	2022-11-25 20:53:44.053	0.021	0.358	0.953	-0.122	0	0	20.61	-1.17	-18.748	0	0	0	0	0	0	0
WT111(DD045F3F1DEA)	3.62	13108	2022-11-25 20:53:44.053	0.021	0.359	0.95	0.122	0	0	20.61	-1.17	-18.748	0	0	0	0	0	0	0
WT111(DD045F3F1DEA)	3.62	13108	2022-11-25 20:53:44.053	0.021	0.359	0.95	0.122	0	0	20.61	-1.17	-18.748	0	0	0	0	0	0	0
WT111(DD045F3F1DEA)	3.62	13108	2022-11-25 20:53:44.053	0.021	0.359	0.95	0.122	0	0	20.616	-1.17	-18.748	0	0	0	0	0	0	0
WT111(DD045F3F1DEA)	3.62	13108	2022-11-25 20:53:44.053	0.021	0.359	0.95	0.122	0	0	20.616	-1.17	-18.748	0	0	0	0	0	0	0
WT111(DD045F3F1DEA)	3.62	13108	2022-11-25 20:53:44.053	0.02	0.354	0.944	0.366	0	0	20.616	-1.17	-18.748	0	0	0	0	0	0	0
WT111(DD045F3F1DEA)	3.62	13108	2022-11-25 20:53:44.053	0.02	0.354	0.944	0.366	0	0	20.616	-1.17	-18.748	0	0	0	0	0	0	0
WT111(DD045F3F1DEA)	3.62	13108	2022-11-25 20:53:44.084	0.02	0.354	0.944	0.366	0	0	20.621	-1.17	-18.748	0	0	0	0	0	0	0
WT111(DD045F3F1DEA)	3.62	13108	2022-11-25 20:53:44.084	0.02	0.354	0.944	0.366	0	0	20.621	-1.17	-18.748	0	0	0	0	0	0	0
WT111(DD045F3F1DEA)	3.62	13108	2022-11-25 20:53:44.084	0.021	0.354	0.954	-0.916	0.061	0	20.616	-1.165	-18.748	0	0	0	0	0	0	0
WT111(DD045F3F1DEA)	3.62	13108	2022-11-25 20:53:44.084	0.021	0.354	0.954	-0.916	0.061	0	20.61	-1.165	-18.748	0	0	0	0	0	0	0
WT111(DD045F3F1DEA)	3.62	13108	2022-11-25 20:53:44.084	0.021	0.354	0.954	-0.916	0.061	0	20.61	-1.165	-18.748	0	0	0	0	0	0	0
WT111(DD045F3F1DEA)	3.62	13108	2022-11-25 20:53:44.084	0.021	0.354	0.954	-0.916	0.061	0	20.605	-1.165	-18.743	0	0	0	0	0	0	0
WT111(DD045F3F1DEA)	3.62	13108	2022-11-25 20:53:44.084	0.022	0.368	0.953	0.549	-0.061	0	20.605	-1.165	-18.748	0	0	0	0	0	0	0
WT111(DD045F3F1DEA)	3.62	13108	2022-11-25 20:53:44.084	0.022	0.368	0.953	0.549	-0.061	0	20.61	-1.165	-18.748	0	0	0	0	0	0	0
WT111(DD045F3F1DEA)	3.62	13108	2022-11-25 20:53:44.209	0.018	0.354	0.949	0.061	-0.061	0	20.616	-1.17	-18.748	0	0	0	0	0	0	0
WT111(DD045F3F1DEA)	3.62	13108	2022-11-25 20:53:44.209	0.018	0.354	0.949	0.061	-0.061	0	20.616	-1.17	-18.748	0	0	0	0	0	0	0
WT111(DD045F3F1DEA)	3.62	13108	2022-11-25 20:53:44.209	0.021	0.355	0.947	0	0	0	20.616	-1.17	-18.748	0	0	0	0	0	0	0
WT111(DD045F3F1DEA)	3.62	13108	2022-11-25 20:53:44.209	0.021	0.355	0.947	0	0	0	20.616	-1.17	-18.748	0	0	0	0	0	0	0
WT111(DD045F3F1DEA)	3.62	13108	2022-11-25 20:53:44.209	0.021	0.355	0.947	0	0	0	20.616	-1.17	-18.748	0	0	0	0	0	0	0
WT111(DD045F3F1DEA)	3.62	13108	2022-11-25 20:53:44.209	0.021	0.355	0.947	0	0	0	20.616	-1.17	-18.748	0	0	0	0	0	0	0
WT111(DD045F3F1DEA)	3.62	13108	2022-11-25 20:53:44.209	0.019	0.358	0.95	-0.061	0	0	20.616	-1.17	-18.748	0	0	0	0	0	0	0
WT111(DD045F3F1DEA)	3.62	13108	2022-11-25 20:53:44.209	0.019	0.358	0.95	-0.061	0	0	20.616	-1.17	-18.748	0	0	0	0	0	0	0
WT111(DD045F3F1DEA)	3.62	13108	2022-11-25 20:53:44.319	0.019	0.358	0.95	-0.061	0	0	20.616	-1.17	-18.748	0	0	0	0	0	0	0
WT111(DD045F3F1DEA)	3.62	13108	2022-11-25 20:53:44.334	0.019	0.358	0.95	-0.061	0	0	20.616	-1.17	-18.748	0	0	0	0	0	0	0
WT111(DD045F3F1DEA)	3.62	13108	2022-11-25 20:53:44.334	0.022	0.358	0.951	0.122	0	0	20.616	-1.17	-18.748	0	0	0	0	0	0	0
WT111(DD045F3F1DEA)	3.62	13108	2022-11-25 20:53:44.334	0.022	0.358	0.951	0.122	0	0	20.616	-1.17	-18.748	0	0	0	0	0	0	0
WT111(DD045F3F1DEA)	3.62	13108	2022-11-25 20:53:44.334	0.022	0.358	0.951	0.122	0	0	20.616	-1.17	-18.748	0	0	0	0	0	0	0
WT111(DD045F3F1DEA)	3.62	13108	2022-11-25 20:53:44.334	0.022	0.358	0.951	0.122	0	0	20.616	-1.17	-18.748	0	0	0	0	0	0	0
WT111(DD045F3F1DEA)	3.62	13108	2022-11-25 20:53:44.334	0.021	0.364	0.949	0	0	0	20.616	-1.17	-18.748	0	0	0	0	0	0	0
WT111(DD045F3F1DEA)	3.62	13108	2022-11-25 20:53:44.334	0.021	0.364	0.949	0	0	0	20.616	-1.17	-18.748	0	0	0	0	0	0	0
WT111(DD045F3F1DEA)	3.62	13108	2022-11-25 20:53:44.381	0.021	0.366	0.955	-0.549	0	0	20.61	-1.17	-18.748	0	0	0	0	0	0	0
WT111(DD045F3F1DEA)	3.62	13108	2022-11-25 20:53:44.381	0.021	0.366	0.955	-0.549	0	0	20.61	-1.17	-18.748	0	0	0	0	0	0	0
WT111(DD045F3F1DEA)	3.62	13108	2022-11-25 20:53:44.381	0.021	0.36	0.948	0.549	0	0	20.61	-1.17	-18.748	0	0	0	0	0	0	0
WT111(DD045F3F1DEA)	3.62	13108	2022-11-25 20:53:44.381	0.021	0.36	0.948	0.549	0	0	20.616	-1.17	-18.748	0	0	0	0	0	0	0
WT111(DD045F3F1DEA)	3.62	13108	2022-11-25 20:53:44.381	0.021	0.36	0.948	0.549	0	0	20.616	-1.17	-18.748	0	0	0	0	0	0	0
WT111(DD045F3F1DEA)	3.62	13108	2022-11-25 20:53:44.381	0.021	0.36	0.948	0.549	0	0	20.621	-1.17	-18.748	0	0	0	0	0	0	0
WT111(DD045F3F1DEA)	3.62	13108	2022-11-25 20:53:44.381	0.017	0.322	0.892	-0.549	-0.122	0	20.616	-1.17	-18.748	0	0	0	0	0	0	0
WT111(DD045F3F1DEA)	3.62	13108	2022-11-25 20:53:44.381	0.017	0.322	0.892	-0.549	-0.122	0	20.616	-1.17	-18.748	0	0	0	0	0	0	0
WT111(DD045F3F1DEA)	3.62	13108	2022-11-25 20:53:44.412	0.017	0.322	0.892	-0.549	-0.122	0	20.61	-1.17	-18.748	0	0	0	0	0	0	0
WT111(DD045F3F1DEA)	3.62	13108	2022-11-25 20:53:44.412	0.023	0.35	1.026	-0.305	-0.366	0	20.61	-1.176	-18.748	0	0	0	0	0	0	0
WT111(DD045F3F1DEA)	3.62	13108	2022-11-25 20:53:44.412	0.023	0.35	1.026	-0.305	-0.366	0	20.605	-1.176	-18.748	0	0	0	0	0	0	0
WT111(DD045F3F1DEA)	3.62	13108	2022-11-25 20:53:44.412	0.023	0.35	1.026	-0.305	-0.366	0	20.605	-1.176	-18.748	0	0	0	0	0	0	0
WT111(DD045F3F1DEA)	3.62	13108	2022-11-25 20:53:44.412	0.023	0.35	1.026	-0.305	-0.366	0	20.605	-1.176	-18.748	0	0	0	0	0	0	0
WT111(DD045F3F1DEA)	3.62	13108	2022-11-25 20:53:44.412	0.021	0.405	0.945	0.854	0.244	0	20.605	-1.176	-18.748	0	0	0	0	0	0	0
WT111(DD045F3F1DEA)	3.62	13108	2022-11-25 20:53:44.412	0.021	0.405	0.945	0.854	0.244	0	20.61	-1.176	-18.748	0	0	0	0	0	0	0
WT111(DD045F3F1DEA)	3.62	13108	2022-11-25 20:53:44.412	0.021	0.405	0.945	0.854	0.244	0	20.616	-1.176	-18.748	0	0	0	0	0	0	0
WT111(DD045F3F1DEA)	3.62	13108	2022-11-25 20:53:44.475	0.021	0.405	0.945	0.854	0.244	0	20.621	-1.176	-18.748	0	0	0	0	0	0	0
WT111(DD045F3F1DEA)	3.62	13108	2022-11-25 20:53:44.475	0.019	0.349	0.934	-0.916	0.061	0	20.616	-1.176	-18.748	0	0	0	0	0	0	0
WT111(DD045F3F1DEA)	3.62	13108	2022-11-25 20:53:44.475	0.019	0.349	0.934	-0.916	0.061	0	20.61	-1.17	-18.748	0	0	0	0	0	0	0
WT111(DD045F3F1DEA)	3.62	13108	2022-11-25 20:53:44.475	0.019	0.349	0.934	-0.916	0.061	0	20.605	-1.17	-18.748	0	0	0	0	0	0	0
WT111(DD045F3F1DEA)	3.62	13108	2022-11-25 20:53:44.475	0.019	0.349	0.934	-0.916	0.061	0	20.605	-1.17	-18.748	0	0	0	0	0	0	0
WT111(DD045F3F1DEA)	3.62	13108	2022-11-25 20:53:44.475	0.02	0.342	0.952	0.671	0	0	20.605	-1.17	-18.748	0	0	0	0	0	0	0
WT111(DD045F3F1DEA)	3.62	13108	2022-11-25 20:53:44.475	0.02	0.342	0.952	0.671	0	0	20.61	-1.17	-18.748	0	0	0	0	0	0	0
WT111(DD045F3F1DEA)	3.62	13108	2022-11-25 20:53:44.475	0.02	0.342	0.952	0.671	0	0	20.61	-1.17	-18.748	0	0	0	0	0	0	0
WT111(DD045F3F1DEA)	3.62	13108	2022-11-25 20:53:44.506	0.02	0.357	0.95	-0.305	0	0	20.605	-1.17	-18.748	0	0	0	0	0	0	0
WT111(DD045F3F1DEA)	3.62	13108	2022-11-25 20:53:44.506	0.021	0.359	0.949	0.488	0	0	20.61	-1.17	-18.748	0	0	0	0	0	0	0
WT111(DD045F3F1DEA)	3.62	13108	2022-11-25 20:53:44.506	0.021	0.359	0.949	0.488	0	0	20.61	-1.17	-18.748	0	0	0	0	0	0	0
WT111(DD045F3F1DEA)	3.62	13108	2022-11-25 20:53:44.506	0.021	0.359	0.949	0.488	0	0	20.616	-1.17	-18.748	0	0	0	0	0	0	0
WT111(DD045F3F1DEA)	3.62	13108	2022-11-25 20:53:44.506	0.021	0.359	0.949	0.488	0	0	20.616	-1.17	-18.748	0	0	0	0	0	0	0
WT111(DD045F3F1DEA)	3.62	13108	2022-11-25 20:53:44.506	0.022	0.361	0.951	-0.366	0	0	20.616	-1.17	-18.748	0	0	0	0	0	0	0
WT111(DD045F3F1DEA)	3.62	13108	2022-11-25 20:53:44.506	0.022	0.361	0.951	-0.366	0	0	20.616	-1.17	-18.748	0	0	0	0	0	0	0
WT111(DD045F3F1DEA)	3.62	13108	2022-11-25 20:53:44.506	0.022	0.361	0.951	-0.366	0	0	20.61	-1.17	-18.748	0	0	0	0	0	0	0
WT111(DD045F3F1DEA)	3.62	13108	2022-11-25 20:53:44.569	0.021	0.364	0.952	0.061	0	0	20.61	-1.17	-18.748	0	0	0	0	0	0	0
WT111(DD045F3F1DEA)	3.62	13108	2022-11-25 20:53:44.569	0.021	0.36	0.95	-0.183	0	0	20.61	-1.17	-18.748	0	0	0	0	0	0	0
WT111(DD045F3F1DEA)	3.62	13108	2022-11-25 20:53:44.569	0.021	0.36	0.95	-0.183	0	0	20.61	-1.17	-18.748	0	0	0	0	0	0	0
WT111(DD045F3F1DEA)	3.62	13108	2022-11-25 20:53:44.569	0.021	0.36	0.95	-0.183	0	0	20.61	-1.17	-18.748	0	0	0	0	0	0	0
WT111(DD045F3F1DEA)	3.62	13108	2022-11-25 20:53:44.569	0.021	0.36	0.95	-0.183	0	0	20.605	-1.17	-18.748	0	0	0	0	0	0	0
WT111(DD045F3F1DEA)	3.62	13108	2022-11-25 20:53:44.569	0.022	0.353	0.944	0.305	0	0	20.61	-1.17	-18.748	0	0	0	0	0	0	0
WT111(DD045F3F1DEA)	3.62	13108	2022-11-25 20:53:44.569	0.022	0.353	0.944	0.305	0	0	20.61	-1.17	-18.748	0	0	0	0	0	0	0
WT111(DD045F3F1DEA)	3.62	13108	2022-11-25 20:53:44.569	0.022	0.353	0.944	0.305	0	0	20.61	-1.17	-18.748	0	0	0	0	0	0	0
WT111(DD045F3F1DEA)	3.62	13108	2022-11-25 20:53:44.600	0.022	0.353	0.944	0.305	0	0	20.616	-1.17	-18.748	0	0	0	0	0	0	0
WT111(DD045F3F1DEA)	3.62	13108	2022-11-25 20:53:44.600	0.019	0.361	0.951	-0.122	0	0	20.61	-1.17	-18.748	0	0	0	0	0	0	0
WT111(DD045F3F1DEA)	3.62	13108	2022-11-25 20:53:44.600	0.019	0.361	0.951	-0.122	0	0	20.61	-1.17	-18.748	0	0	0	0	0	0	0
WT111(DD045F3F1DEA)	3.62	13108	2022-11-25 20:53:44.600	0.019	0.361	0.951	-0.122	0	0	20.61	-1.17	-18.748	0	0	0	0	0	0	0
WT111(DD045F3F1DEA)	3.62	13108	2022-11-25 20:53:44.600	0.019	0.361	0.951	-0.122	0	0	20.61	-1.17	-18.748	0	0	0	0	0	0	0
WT111(DD045F3F1DEA)	3.62	13108	2022-11-25 20:53:44.600	0.021	0.351	0.948	-0.122	0	0	20.61	-1.17	-18.748	0	0	0	0	0	0	0
WT111(DD045F3F1DEA)	3.62	13108	2022-11-25 20:53:44.600	0.021	0.351	0.948	-0.122	0	0	20.61	-1.17	-18.748	0	0	0	0	0	0	0
WT111(DD045F3F1DEA)	3.62	13108	2022-11-25 20:53:44.600	0.021	0.351	0.948	-0.122	0	0	20.61	-1.17	-18.748	0	0	0	0	0	0	0
WT111(DD045F3F1DEA)	3.62	13108	2022-11-25 20:53:44.631	0.021	0.351	0.948	-0.122	0	0	20.61	-1.17	-18.748	0	0	0	0	0	0	0
WT111(DD045F3F1DEA)	3.62	13108	2022-11-25 20:53:44.631	0.021	0.374	0.953	0.183	0	0	20.61	-1.17	-18.748	0	0	0	0	0	0	0
WT111(DD045F3F1DEA)	3.62	13108	2022-11-25 20:53:44.631	0.021	0.374	0.953	0.183	0	0	20.61	-1.17	-18.748	0	0	0	0	0	0	0
WT111(DD045F3F1DEA)	3.62	13108	2022-11-25 20:53:44.631	0.021	0.374	0.953	0.183	0	0	20.61	-1.17	-18.748	0	0	0	0	0	0	0
WT111(DD045F3F1DEA)	3.62	13108	2022-11-25 20:53:44.631	0.021	0.374	0.953	0.183	0	0	20.616	-1.17	-18.748	0	0	0	0	0	0	0
WT111(DD045F3F1DEA)	3.62	13108	2022-11-25 20:53:44.631	0.021	0.338	0.942	-0.244	0	0	20.61	-1.17	-18.748	0	0	0	0	0	0	0
WT111(DD045F3F1DEA)	3.62	13108	2022-11-25 20:53:44.631	0.021	0.338	0.942	-0.244	0	0	20.61	-1.17	-18.748	0	0	0	0	0	0	0
WT111(DD045F3F1DEA)	3.62	13108	2022-11-25 20:53:44.631	0.021	0.338	0.942	-0.244	0	0	20.61	-1.17	-18.748	0	0	0	0	0	0	0
WT111(DD045F3F1DEA)	3.62	13108	2022-11-25 20:53:44.709	0.019	0.348	0.947	0.061	0	0	20.61	-1.17	-18.748	0	0	0	0	0	0	0
WT111(DD045F3F1DEA)	3.62	13108	2022-11-25 20:53:44.709	0.022	0.359	0.945	0	0	0	20.61	-1.17	-18.748	0	0	0	0	0	0	0
WT111(DD045F3F1DEA)	3.62	13108	2022-11-25 20:53:44.709	0.022	0.359	0.945	0	0	0	20.61	-1.17	-18.748	0	0	0	0	0	0	0
WT111(DD045F3F1DEA)	3.62	13108	2022-11-25 20:53:44.709	0.022	0.359	0.945	0	0	0	20.61	-1.17	-18.748	0	0	0	0	0	0	0
WT111(DD045F3F1DEA)	3.62	13108	2022-11-25 20:53:44.709	0.022	0.359	0.945	0	0	0	20.61	-1.17	-18.748	0	0	0	0	0	0	0
WT111(DD045F3F1DEA)	3.62	13108	2022-11-25 20:53:44.709	0.021	0.358	0.956	-0.122	0	0	20.61	-1.17	-18.748	0	0	0	0	0	0	0
WT111(DD045F3F1DEA)	3.62	13108	2022-11-25 20:53:44.709	0.021	0.358	0.956	-0.122	0	0	20.61	-1.17	-18.748	0	0	0	0	0	0	0
WT111(DD045F3F1DEA)	3.62	13108	2022-11-25 20:53:44.709	0.021	0.358	0.956	-0.122	0	0	20.61	-1.17	-18.748	0	0	0	0	0	0	0
WT111(DD045F3F1DEA)	3.62	13108	2022-11-25 20:53:44.741	0.021	0.358	0.956	-0.122	0	0	20.61	-1.17	-18.748	0	0	0	0	0	0	0
WT111(DD045F3F1DEA)	3.62	13108	2022-11-25 20:53:44.741	0.022	0.357	0.946	0.244	0	0	20.61	-1.17	-18.748	0	0	0	0	0	0	0
WT111(DD045F3F1DEA)	3.62	13108	2022-11-25 20:53:44.741	0.022	0.357	0.946	0.244	0	0	20.61	-1.17	-18.748	0	0	0	0	0	0	0
WT111(DD045F3F1DEA)	3.62	13108	2022-11-25 20:53:44.741	0.022	0.357	0.946	0.244	0	0	20.616	-1.17	-18.748	0	0	0	0	0	0	0
WT111(DD045F3F1DEA)	3.62	13108	2022-11-25 20:53:44.741	0.022	0.357	0.946	0.244	0	0	20.616	-1.17	-18.748	0	0	0	0	0	0	0
WT111(DD045F3F1DEA)	3.62	13108	2022-11-25 20:53:44.741	0.02	0.352	0.945	-0.366	0	0	20.61	-1.17	-18.748	0	0	0	0	0	0	0
WT111(DD045F3F1DEA)	3.62	13108	2022-11-25 20:53:44.741	0.02	0.352	0.945	-0.366	0	0	20.61	-1.17	-18.748	0	0	0	0	0	0	0
WT111(DD045F3F1DEA)	3.62	13108	2022-11-25 20:53:44.741	0.02	0.352	0.945	-0.366	0	0	20.61	-1.17	-18.748	0	0	0	0	0	0	0
WT111(DD045F3F1DEA)	3.62	13108	2022-11-25 20:53:44.772	0.02	0.356	0.946	0.183	0	0	20.61	-1.17	-18.748	0	0	0	0	0	0	0
WT111(DD045F3F1DEA)	3.62	13108	2022-11-25 20:53:44.772	0.02	0.356	0.946	0.183	0	0	20.61	-1.17	-18.748	0	0	0	0	0	0	0
WT111(DD045F3F1DEA)	3.62	13108	2022-11-25 20:53:44.772	0.02	0.356	0.946	0.183	0	0	20.61	-1.17	-18.748	0	0	0	0	0	0	0
WT111(DD045F3F1DEA)	3.62	13108	2022-11-25 20:53:44.772	0.02	0.356	0.946	0.183	0	0	20.616	-1.17	-18.748	0	0	0	0	0	0	0
WT111(DD045F3F1DEA)	3.62	13108	2022-11-25 20:53:44.772	0.024	0.371	0.964	0.305	0	0	20.616	-1.17	-18.748	0	0	0	0	0	0	0
WT111(DD045F3F1DEA)	3.62	13108	2022-11-25 20:53:44.772	0.024	0.371	0.964	0.305	0	0	20.616	-1.17	-18.748	0	0	0	0	0	0	0
WT111(DD045F3F1DEA)	3.62	13108	2022-11-25 20:53:44.772	0.024	0.371	0.964	0.305	0	0	20.616	-1.17	-18.748	0	0	0	0	0	0	0
WT111(DD045F3F1DEA)	3.62	13108	2022-11-25 20:53:44.772	0.024	0.371	0.964	0.305	0	0	20.621	-1.17	-18.748	0	0	0	0	0	0	0
WT111(DD045F3F1DEA)	3.62	13108	2022-11-25 20:53:44.834	0.018	0.342	0.934	-0.061	0	0	20.621	-1.17	-18.748	0	0	0	0	0	0	0
WT111(DD045F3F1DEA)	3.62	13108	2022-11-25 20:53:44.834	0.018	0.342	0.934	-0.061	0	0	20.621	-1.17	-18.748	0	0	0	0	0	0	0
WT111(DD045F3F1DEA)	3.62	13108	2022-11-25 20:53:44.834	0.018	0.342	0.934	-0.061	0	0	20.621	-1.17	-18.748	0	0	0	0	0	0	0
WT111(DD045F3F1DEA)	3.62	13108	2022-11-25 20:53:44.834	0.018	0.342	0.934	-0.061	0	0	20.621	-1.17	-18.748	0	0	0	0	0	0	0
WT111(DD045F3F1DEA)	3.62	13108	2022-11-25 20:53:44.834	0.021	0.366	0.956	-0.366	0.061	0	20.616	-1.17	-18.748	0	0	0	0	0	0	0
WT111(DD045F3F1DEA)	3.62	13108	2022-11-25 20:53:44.834	0.021	0.366	0.956	-0.366	0.061	0	20.616	-1.17	-18.748	0	0	0	0	0	0	0
WT111(DD045F3F1DEA)	3.62	13108	2022-11-25 20:53:44.834	0.021	0.366	0.956	-0.366	0.061	0	20.616	-1.17	-18.748	0	0	0	0	0	0	0
WT111(DD045F3F1DEA)	3.62	13108	2022-11-25 20:53:44.834	0.021	0.366	0.956	-0.366	0.061	0	20.61	-1.17	-18.748	0	0	0	0	0	0	0
WT111(DD045F3F1DEA)	3.62	13108	2022-11-25 20:53:44.866	0.021	0.358	0.944	0	0	0	20.61	-1.17	-18.748	0	0	0	0	0	0	0
WT111(DD045F3F1DEA)	3.62	13108	2022-11-25 20:53:44.866	0.021	0.358	0.944	0	0	0	20.61	-1.17	-18.748	0	0	0	0	0	0	0
WT111(DD045F3F1DEA)	3.62	13108	2022-11-25 20:53:44.866	0.021	0.358	0.944	0	0	0	20.61	-1.17	-18.748	0	0	0	0	0	0	0
WT111(DD045F3F1DEA)	3.62	13108	2022-11-25 20:53:44.866	0.021	0.358	0.944	0	0	0	20.61	-1.17	-18.748	0	0	0	0	0	0	0
WT111(DD045F3F1DEA)	3.62	13108	2022-11-25 20:53:44.866	0.021	0.351	0.952	-0.061	0	0	20.61	-1.17	-18.748	0	0	0	0	0	0	0
WT111(DD045F3F1DEA)	3.62	13108	2022-11-25 20:53:44.866	0.021	0.351	0.952	-0.061	0	0	20.61	-1.17	-18.748	0	0	0	0	0	0	0
WT111(DD045F3F1DEA)	3.62	13108	2022-11-25 20:53:44.866	0.021	0.351	0.952	-0.061	0	0	20.61	-1.17	-18.748	0	0	0	0	0	0	0
WT111(DD045F3F1DEA)	3.62	13108	2022-11-25 20:53:44.866	0.021	0.351	0.952	-0.061	0	0	20.61	-1.17	-18.748	0	0	0	0	0	0	0
WT111(DD045F3F1DEA)	3.62	13108	2022-11-25 20:53:44.897	0.02	0.369	0.949	-0.244	0	0	20.61	-1.17	-18.748	0	0	0	0	0	0	0
WT111(DD045F3F1DEA)	3.62	13108	2022-11-25 20:53:44.897	0.02	0.369	0.949	-0.244	0	0	20.61	-1.17	-18.748	0	0	0	0	0	0	0
WT111(DD045F3F1DEA)	3.62	13108	2022-11-25 20:53:44.897	0.02	0.369	0.949	-0.244	0	0	20.61	-1.17	-18.748	0	0	0	0	0	0	0
WT111(DD045F3F1DEA)	3.62	13108	2022-11-25 20:53:44.897	0.02	0.369	0.949	-0.244	0	0	20.61	-1.17	-18.748	0	0	0	0	0	0	0
WT111(DD045F3F1DEA)	3.62	13108	2022-11-25 20:53:44.897	0.021	0.348	0.947	0.427	-0.061	0	20.61	-1.17	-18.748	0	0	0	0	0	0	0
WT111(DD045F3F1DEA)	3.62	13108	2022-11-25 20:53:44.897	0.021	0.348	0.947	0.427	-0.061	0	20.61	-1.17	-18.748	0	0	0	0	0	0	0
WT111(DD045F3F1DEA)	3.62	13108	2022-11-25 20:53:44.897	0.021	0.348	0.947	0.427	-0.061	0	20.616	-1.17	-18.748	0	0	0	0	0	0	0
WT111(DD045F3F1DEA)	3.62	13108	2022-11-25 20:53:44.897	0.021	0.348	0.947	0.427	-0.061	0	20.616	-1.17	-18.748	0	0	0	0	0	0	0
WT111(DD045F3F1DEA)	3.62	13108	2022-11-25 20:53:44.928	0.021	0.367	0.949	-0.305	0	0	20.616	-1.17	-18.748	0	0	0	0	0	0	0
WT111(DD045F3F1DEA)	3.62	13108	2022-11-25 20:53:44.928	0.021	0.367	0.949	-0.305	0	0	20.616	-1.17	-18.748	0	0	0	0	0	0	0
WT111(DD045F3F1DEA)	3.62	13108	2022-11-25 20:53:44.928	0.021	0.367	0.949	-0.305	0	0	20.61	-1.17	-18.748	0	0	0	0	0	0	0
WT111(DD045F3F1DEA)	3.62	13108	2022-11-25 20:53:44.928	0.021	0.367	0.949	-0.305	0	0	20.61	-1.17	-18.748	0	0	0	0	0	0	0
WT111(DD045F3F1DEA)	3.62	13108	2022-11-25 20:53:44.928	0.021	0.345	0.949	0	0	0	20.61	-1.17	-18.748	0	0	0	0	0	0	0

## Sheet: 4.5kg
设备名称	电压	版本	片上时间	加速度X(g)	加速度Y(g)	加速度Z(g)	角速度X(°/s)	角速度Y(°/s)	角速度Z(°/s)	角度X(°)	角度Y(°)	角度Z(°)	磁场X	磁场Y	磁场Z	四元数0	四元数1	四元数2	四元数3	状态
WT111(DD045F3F1DEA)	3.66	13108	2022-11-25 20:33:58.016	0.02	0.36	0.95	-0.183	0	0	20.588	-1.159	-21.649	0	0	0	0	0	0	0
WT111(DD045F3F1DEA)	3.66	13108	2022-11-25 20:33:58.016	0.02	0.36	0.95	-0.183	0	0	20.583	-1.159	-21.649	0	0	0	0	0	0	0
WT111(DD045F3F1DEA)	3.66	13108	2022-11-25 20:33:58.016	0.021	0.364	0.956	0.305	0	0	20.588	-1.159	-21.649	0	0	0	0	0	0	0
WT111(DD045F3F1DEA)	3.66	13108	2022-11-25 20:33:58.016	0.021	0.364	0.956	0.305	0	0	20.588	-1.159	-21.649	0	0	0	0	0	0	0
WT111(DD045F3F1DEA)	3.66	13108	2022-11-25 20:33:58.016	0.021	0.364	0.956	0.305	0	0	20.588	-1.159	-21.649	0	0	0	0	0	0	0
WT111(DD045F3F1DEA)	3.66	13108	2022-11-25 20:33:58.016	0.021	0.364	0.956	0.305	0	0	20.594	-1.159	-21.649	0	0	0	0	0	0	0
WT111(DD045F3F1DEA)	3.66	13108	2022-11-25 20:33:58.016	0.02	0.345	0.94	0	0	0	20.594	-1.159	-21.649	0	0	0	0	0	0	0
WT111(DD045F3F1DEA)	3.66	13108	2022-11-25 20:33:58.016	0.02	0.345	0.94	0	0	0	20.594	-1.159	-21.649	0	0	0	0	0	0	0
WT111(DD045F3F1DEA)	3.66	13108	2022-11-25 20:33:58.063	0.02	0.345	0.94	0	0	0	20.594	-1.159	-21.649	0	0	0	0	0	0	0
WT111(DD045F3F1DEA)	3.66	13108	2022-11-25 20:33:58.063	0.02	0.345	0.94	0	0	0	20.594	-1.159	-21.649	0	0	0	0	0	0	0
WT111(DD045F3F1DEA)	3.66	13108	2022-11-25 20:33:58.063	0.02	0.367	0.955	-0.122	0	0	20.594	-1.159	-21.649	0	0	0	0	0	0	0
WT111(DD045F3F1DEA)	3.66	13108	2022-11-25 20:33:58.063	0.02	0.367	0.955	-0.122	0	0	20.588	-1.159	-21.649	0	0	0	0	0	0	0
WT111(DD045F3F1DEA)	3.66	13108	2022-11-25 20:33:58.063	0.02	0.367	0.955	-0.122	0	0	20.588	-1.159	-21.649	0	0	0	0	0	0	0
WT111(DD045F3F1DEA)	3.66	13108	2022-11-25 20:33:58.063	0.02	0.367	0.955	-0.122	0	0	20.588	-1.159	-21.649	0	0	0	0	0	0	0
WT111(DD045F3F1DEA)	3.66	13108	2022-11-25 20:33:58.063	0.021	0.354	0.95	-0.122	0	0	20.588	-1.159	-21.649	0	0	0	0	0	0	0
WT111(DD045F3F1DEA)	3.66	13108	2022-11-25 20:33:58.063	0.021	0.354	0.95	-0.122	0	0	20.588	-1.159	-21.649	0	0	0	0	0	0	0
WT111(DD045F3F1DEA)	3.66	13108	2022-11-25 20:33:58.125	0.021	0.354	0.95	-0.122	0	0	20.588	-1.159	-21.649	0	0	0	0	0	0	0
WT111(DD045F3F1DEA)	3.66	13108	2022-11-25 20:33:58.125	0.021	0.354	0.95	-0.122	0	0	20.588	-1.159	-21.649	0	0	0	0	0	0	0
WT111(DD045F3F1DEA)	3.66	13108	2022-11-25 20:33:58.125	0.02	0.351	0.943	0.061	0	0	20.588	-1.159	-21.649	0	0	0	0	0	0	0
WT111(DD045F3F1DEA)	3.66	13108	2022-11-25 20:33:58.125	0.02	0.351	0.943	0.061	0	0	20.588	-1.159	-21.649	0	0	0	0	0	0	0
WT111(DD045F3F1DEA)	3.66	13108	2022-11-25 20:33:58.125	0.02	0.351	0.943	0.061	0	0	20.588	-1.159	-21.649	0	0	0	0	0	0	0
WT111(DD045F3F1DEA)	3.66	13108	2022-11-25 20:33:58.125	0.02	0.351	0.943	0.061	0	0	20.588	-1.159	-21.649	0	0	0	0	0	0	0
WT111(DD045F3F1DEA)	3.66	13108	2022-11-25 20:33:58.125	0.021	0.365	0.955	0	0	0	20.588	-1.159	-21.649	0	0	0	0	0	0	0
WT111(DD045F3F1DEA)	3.66	13108	2022-11-25 20:33:58.125	0.021	0.365	0.955	0	0	0	20.588	-1.159	-21.649	0	0	0	0	0	0	0
WT111(DD045F3F1DEA)	3.66	13108	2022-11-25 20:33:58.125	0.021	0.365	0.955	0	0	0	20.588	-1.159	-21.649	0	0	0	0	0	0	0
WT111(DD045F3F1DEA)	3.66	13108	2022-11-25 20:33:58.125	0.021	0.365	0.955	0	0	0	20.588	-1.159	-21.649	0	0	0	0	0	0	0
WT111(DD045F3F1DEA)	3.66	13108	2022-11-25 20:33:58.125	0.02	0.359	0.947	-0.061	0	0	20.588	-1.159	-21.649	0	0	0	0	0	0	0
WT111(DD045F3F1DEA)	3.66	13108	2022-11-25 20:33:58.125	0.02	0.359	0.947	-0.061	0	0	20.588	-1.159	-21.649	0	0	0	0	0	0	0
WT111(DD045F3F1DEA)	3.66	13108	2022-11-25 20:33:58.125	0.02	0.359	0.947	-0.061	0	0	20.588	-1.159	-21.649	0	0	0	0	0	0	0
WT111(DD045F3F1DEA)	3.66	13108	2022-11-25 20:33:58.125	0.02	0.359	0.947	-0.061	0	0	20.588	-1.159	-21.649	0	0	0	0	0	0	0
WT111(DD045F3F1DEA)	3.66	13108	2022-11-25 20:33:58.125	0.02	0.347	0.947	0.061	0	0	20.588	-1.159	-21.649	0	0	0	0	0	0	0
WT111(DD045F3F1DEA)	3.66	13108	2022-11-25 20:33:58.125	0.02	0.347	0.947	0.061	0	0	20.588	-1.159	-21.649	0	0	0	0	0	0	0
WT111(DD045F3F1DEA)	3.66	13108	2022-11-25 20:33:58.188	0.02	0.347	0.947	0.061	0	0	20.588	-1.159	-21.649	0	0	0	0	0	0	0
WT111(DD045F3F1DEA)	3.66	13108	2022-11-25 20:33:58.188	0.02	0.347	0.947	0.061	0	0	20.588	-1.159	-21.649	0	0	0	0	0	0	0
WT111(DD045F3F1DEA)	3.66	13108	2022-11-25 20:33:58.188	0.021	0.364	0.953	-0.061	0	0	20.588	-1.159	-21.649	0	0	0	0	0	0	0
WT111(DD045F3F1DEA)	3.66	13108	2022-11-25 20:33:58.188	0.021	0.364	0.953	-0.061	0	0	20.588	-1.159	-21.649	0	0	0	0	0	0	0
WT111(DD045F3F1DEA)	3.66	13108	2022-11-25 20:33:58.188	0.021	0.364	0.953	-0.061	0	0	20.588	-1.159	-21.649	0	0	0	0	0	0	0
WT111(DD045F3F1DEA)	3.66	13108	2022-11-25 20:33:58.188	0.021	0.364	0.953	-0.061	0	0	20.588	-1.159	-21.649	0	0	0	0	0	0	0
WT111(DD045F3F1DEA)	3.66	13108	2022-11-25 20:33:58.188	0.02	0.356	0.947	0.244	-0.061	0	20.588	-1.159	-21.649	0	0	0	0	0	0	0
WT111(DD045F3F1DEA)	3.66	13108	2022-11-25 20:33:58.188	0.02	0.356	0.947	0.244	-0.061	0	20.594	-1.159	-21.649	0	0	0	0	0	0	0
WT111(DD045F3F1DEA)	3.66	13108	2022-11-25 20:33:58.219	0.02	0.356	0.947	0.244	-0.061	0	20.594	-1.159	-21.649	0	0	0	0	0	0	0
WT111(DD045F3F1DEA)	3.66	13108	2022-11-25 20:33:58.219	0.02	0.356	0.947	0.244	-0.061	0	20.594	-1.159	-21.649	0	0	0	0	0	0	0
WT111(DD045F3F1DEA)	3.66	13108	2022-11-25 20:33:58.219	0.021	0.357	0.948	-0.122	0	0	20.594	-1.159	-21.649	0	0	0	0	0	0	0
WT111(DD045F3F1DEA)	3.66	13108	2022-11-25 20:33:58.219	0.021	0.357	0.948	-0.122	0	0	20.594	-1.159	-21.649	0	0	0	0	0	0	0
WT111(DD045F3F1DEA)	3.66	13108	2022-11-25 20:33:58.219	0.021	0.357	0.948	-0.122	0	0	20.594	-1.159	-21.649	0	0	0	0	0	0	0
WT111(DD045F3F1DEA)	3.66	13108	2022-11-25 20:33:58.219	0.021	0.357	0.948	-0.122	0	0	20.594	-1.159	-21.649	0	0	0	0	0	0	0
WT111(DD045F3F1DEA)	3.66	13108	2022-11-25 20:33:58.219	0.02	0.358	0.952	-0.183	0	0	20.594	-1.159	-21.649	0	0	0	0	0	0	0
WT111(DD045F3F1DEA)	3.66	13108	2022-11-25 20:33:58.219	0.02	0.358	0.952	-0.183	0	0	20.588	-1.159	-21.649	0	0	0	0	0	0	0
WT111(DD045F3F1DEA)	3.66	13108	2022-11-25 20:33:58.250	0.02	0.358	0.952	-0.183	0	0	20.588	-1.159	-21.649	0	0	0	0	0	0	0
WT111(DD045F3F1DEA)	3.66	13108	2022-11-25 20:33:58.250	0.02	0.358	0.952	-0.183	0	0	20.588	-1.159	-21.649	0	0	0	0	0	0	0
WT111(DD045F3F1DEA)	3.66	13108	2022-11-25 20:33:58.250	0.021	0.358	0.946	0.244	0	0	20.588	-1.159	-21.649	0	0	0	0	0	0	0
WT111(DD045F3F1DEA)	3.66	13108	2022-11-25 20:33:58.250	0.021	0.358	0.946	0.244	0	0	20.594	-1.159	-21.649	0	0	0	0	0	0	0
WT111(DD045F3F1DEA)	3.66	13108	2022-11-25 20:33:58.250	0.021	0.358	0.946	0.244	0	0	20.594	-1.159	-21.649	0	0	0	0	0	0	0
WT111(DD045F3F1DEA)	3.66	13108	2022-11-25 20:33:58.250	0.021	0.358	0.946	0.244	0	0	20.594	-1.159	-21.649	0	0	0	0	0	0	0
WT111(DD045F3F1DEA)	3.66	13108	2022-11-25 20:33:58.250	0.02	0.347	0.949	-0.122	0	0	20.594	-1.159	-21.649	0	0	0	0	0	0	0
WT111(DD045F3F1DEA)	3.66	13108	2022-11-25 20:33:58.250	0.02	0.347	0.949	-0.122	0	0	20.594	-1.159	-21.649	0	0	0	0	0	0	0
WT111(DD045F3F1DEA)	3.66	13108	2022-11-25 20:33:58.281	0.02	0.347	0.949	-0.122	0	0	20.594	-1.159	-21.649	0	0	0	0	0	0	0
WT111(DD045F3F1DEA)	3.66	13108	2022-11-25 20:33:58.281	0.02	0.347	0.949	-0.122	0	0	20.594	-1.159	-21.649	0	0	0	0	0	0	0
WT111(DD045F3F1DEA)	3.66	13108	2022-11-25 20:33:58.281	0.021	0.372	0.951	0.244	-0.061	0	20.594	-1.159	-21.649	0	0	0	0	0	0	0
WT111(DD045F3F1DEA)	3.66	13108	2022-11-25 20:33:58.281	0.021	0.372	0.951	0.244	-0.061	0	20.594	-1.159	-21.649	0	0	0	0	0	0	0
WT111(DD045F3F1DEA)	3.66	13108	2022-11-25 20:33:58.281	0.021	0.372	0.951	0.244	-0.061	0	20.594	-1.159	-21.649	0	0	0	0	0	0	0
WT111(DD045F3F1DEA)	3.66	13108	2022-11-25 20:33:58.281	0.021	0.372	0.951	0.244	-0.061	0	20.599	-1.159	-21.649	0	0	0	0	0	0	0
WT111(DD045F3F1DEA)	3.66	13108	2022-11-25 20:33:58.281	0.021	0.352	0.95	0.061	0	0	20.599	-1.159	-21.649	0	0	0	0	0	0	0
WT111(DD045F3F1DEA)	3.66	13108	2022-11-25 20:33:58.281	0.021	0.352	0.95	0.061	0	0	20.599	-1.159	-21.649	0	0	0	0	0	0	0
WT111(DD045F3F1DEA)	3.66	13108	2022-11-25 20:33:58.297	0.021	0.352	0.95	0.061	0	0	20.599	-1.159	-21.649	0	0	0	0	0	0	0
WT111(DD045F3F1DEA)	3.66	13108	2022-11-25 20:33:58.297	0.021	0.352	0.95	0.061	0	0	20.599	-1.159	-21.649	0	0	0	0	0	0	0
WT111(DD045F3F1DEA)	3.66	13108	2022-11-25 20:33:58.297	0.019	0.352	0.948	-0.427	0	0	20.599	-1.159	-21.649	0	0	0	0	0	0	0
WT111(DD045F3F1DEA)	3.66	13108	2022-11-25 20:33:58.297	0.019	0.352	0.948	-0.427	0	0	20.594	-1.159	-21.649	0	0	0	0	0	0	0
WT111(DD045F3F1DEA)	3.66	13108	2022-11-25 20:33:58.297	0.019	0.352	0.948	-0.427	0	0	20.594	-1.159	-21.649	0	0	0	0	0	0	0
WT111(DD045F3F1DEA)	3.66	13108	2022-11-25 20:33:58.297	0.019	0.352	0.948	-0.427	0	0	20.594	-1.159	-21.649	0	0	0	0	0	0	0
WT111(DD045F3F1DEA)	3.66	13108	2022-11-25 20:33:58.297	0.018	0.361	0.947	0.183	0	0	20.594	-1.159	-21.649	0	0	0	0	0	0	0
WT111(DD045F3F1DEA)	3.66	13108	2022-11-25 20:33:58.297	0.018	0.361	0.947	0.183	0	0	20.594	-1.159	-21.649	0	0	0	0	0	0	0
WT111(DD045F3F1DEA)	3.66	13108	2022-11-25 20:33:58.360	0.018	0.361	0.947	0.183	0	0	20.594	-1.159	-21.649	0	0	0	0	0	0	0
WT111(DD045F3F1DEA)	3.66	13108	2022-11-25 20:33:58.375	0.021	0.357	0.951	0	0	0	20.594	-1.159	-21.649	0	0	0	0	0	0	0
WT111(DD045F3F1DEA)	3.66	13108	2022-11-25 20:33:58.375	0.021	0.357	0.951	0	0	0	20.594	-1.159	-21.649	0	0	0	0	0	0	0
WT111(DD045F3F1DEA)	3.66	13108	2022-11-25 20:33:58.375	0.021	0.357	0.951	0	0	0	20.594	-1.159	-21.649	0	0	0	0	0	0	0
WT111(DD045F3F1DEA)	3.66	13108	2022-11-25 20:33:58.375	0.021	0.357	0.951	0	0	0	20.594	-1.159	-21.649	0	0	0	0	0	0	0
WT111(DD045F3F1DEA)	3.66	13108	2022-11-25 20:33:58.375	0.02	0.352	0.946	-0.061	0	0	20.594	-1.159	-21.649	0	0	0	0	0	0	0
WT111(DD045F3F1DEA)	3.66	13108	2022-11-25 20:33:58.375	0.02	0.352	0.946	-0.061	0	0	20.594	-1.159	-21.649	0	0	0	0	0	0	0
WT111(DD045F3F1DEA)	3.66	13108	2022-11-25 20:33:58.375	0.02	0.352	0.946	-0.061	0	0	20.594	-1.159	-21.649	0	0	0	0	0	0	0
WT111(DD045F3F1DEA)	3.66	13108	2022-11-25 20:33:58.391	0.02	0.352	0.946	-0.061	0	0	20.594	-1.159	-21.649	0	0	0	0	0	0	0
WT111(DD045F3F1DEA)	3.66	13108	2022-11-25 20:33:58.391	0.021	0.355	0.95	0	0	0	20.594	-1.159	-21.649	0	0	0	0	0	0	0
WT111(DD045F3F1DEA)	3.66	13108	2022-11-25 20:33:58.391	0.021	0.355	0.95	0	0	0	20.594	-1.159	-21.649	0	0	0	0	0	0	0
WT111(DD045F3F1DEA)	3.66	13108	2022-11-25 20:33:58.391	0.021	0.355	0.95	0	0	0	20.594	-1.159	-21.649	0	0	0	0	0	0	0
WT111(DD045F3F1DEA)	3.66	13108	2022-11-25 20:33:58.391	0.021	0.355	0.95	0	0	0	20.594	-1.159	-21.649	0	0	0	0	0	0	0
WT111(DD045F3F1DEA)	3.66	13108	2022-11-25 20:33:58.391	0.02	0.362	0.949	0	0	0	20.594	-1.159	-21.649	0	0	0	0	0	0	0
WT111(DD045F3F1DEA)	3.66	13108	2022-11-25 20:33:58.391	0.02	0.362	0.949	0	0	0	20.594	-1.159	-21.649	0	0	0	0	0	0	0
WT111(DD045F3F1DEA)	3.66	13108	2022-11-25 20:33:58.391	0.02	0.362	0.949	0	0	0	20.594	-1.159	-21.649	0	0	0	0	0	0	0
WT111(DD045F3F1DEA)	3.66	13108	2022-11-25 20:33:58.422	0.02	0.362	0.949	0	0	0	20.594	-1.159	-21.649	0	0	0	0	0	0	0
WT111(DD045F3F1DEA)	3.66	13108	2022-11-25 20:33:58.422	0.02	0.356	0.95	0	0	0	20.594	-1.159	-21.649	0	0	0	0	0	0	0
WT111(DD045F3F1DEA)	3.66	13108	2022-11-25 20:33:58.422	0.02	0.356	0.95	0	0	0	20.594	-1.159	-21.649	0	0	0	0	0	0	0
WT111(DD045F3F1DEA)	3.66	13108	2022-11-25 20:33:58.422	0.02	0.356	0.95	0	0	0	20.594	-1.159	-21.649	0	0	0	0	0	0	0
WT111(DD045F3F1DEA)	3.66	13108	2022-11-25 20:33:58.422	0.02	0.356	0.95	0	0	0	20.594	-1.159	-21.649	0	0	0	0	0	0	0
WT111(DD045F3F1DEA)	3.66	13108	2022-11-25 20:33:58.422	0.02	0.353	0.944	-0.122	0	0	20.594	-1.159	-21.649	0	0	0	0	0	0	0
WT111(DD045F3F1DEA)	3.66	13108	2022-11-25 20:33:58.422	0.02	0.353	0.944	-0.122	0	0	20.594	-1.159	-21.649	0	0	0	0	0	0	0
WT111(DD045F3F1DEA)	3.66	13108	2022-11-25 20:33:58.422	0.02	0.353	0.944	-0.122	0	0	20.594	-1.159	-21.649	0	0	0	0	0	0	0
WT111(DD045F3F1DEA)	3.66	13108	2022-11-25 20:33:58.484	0.02	0.353	0.944	-0.122	0	0	20.588	-1.159	-21.649	0	0	0	0	0	0	0
WT111(DD045F3F1DEA)	3.66	13108	2022-11-25 20:33:58.484	0.013	0.302	0.837	-2.991	-0.061	0	20.577	-1.159	-21.649	0	0	0	0	0	0	0
WT111(DD045F3F1DEA)	3.66	13108	2022-11-25 20:33:58.484	0.013	0.302	0.837	-2.991	-0.061	0	20.561	-1.159	-21.643	0	0	0	0	0	0	0
WT111(DD045F3F1DEA)	3.66	13108	2022-11-25 20:33:58.484	0.013	0.302	0.837	-2.991	-0.061	0	20.544	-1.159	-21.643	0	0	0	0	0	0	0
WT111(DD045F3F1DEA)	3.66	13108	2022-11-25 20:33:58.484	0.013	0.302	0.837	-2.991	-0.061	0	20.528	-1.159	-21.643	0	0	0	0	0	0	0
WT111(DD045F3F1DEA)	3.66	13108	2022-11-25 20:33:58.484	0.016	0.333	1.109	4.028	-2.014	0.305	20.55	-1.17	-21.643	0	0	0	0	0	0	0
WT111(DD045F3F1DEA)	3.66	13108	2022-11-25 20:33:58.484	0.016	0.333	1.109	4.028	-2.014	0.305	20.566	-1.176	-21.643	0	0	0	0	0	0	0
WT111(DD045F3F1DEA)	3.66	13108	2022-11-25 20:33:58.484	0.016	0.333	1.109	4.028	-2.014	0.305	20.588	-1.187	-21.643	0	0	0	0	0	0	0
WT111(DD045F3F1DEA)	3.66	13108	2022-11-25 20:33:58.547	0.016	0.333	1.109	4.028	-2.014	0.305	20.605	-1.198	-21.649	0	0	0	0	0	0	0
WT111(DD045F3F1DEA)	3.66	13108	2022-11-25 20:33:58.547	0.04	0.428	0.979	-1.648	2.014	-0.244	20.594	-1.187	-21.643	0	0	0	0	0	0	0
WT111(DD045F3F1DEA)	3.66	13108	2022-11-25 20:33:58.547	0.04	0.428	0.979	-1.648	2.014	-0.244	20.583	-1.176	-21.638	0	0	0	0	0	0	0
WT111(DD045F3F1DEA)	3.66	13108	2022-11-25 20:33:58.547	0.04	0.428	0.979	-1.648	2.014	-0.244	20.572	-1.165	-21.632	0	0	0	0	0	0	0
WT111(DD045F3F1DEA)	3.66	13108	2022-11-25 20:33:58.547	0.04	0.428	0.979	-1.648	2.014	-0.244	20.566	-1.159	-21.632	0	0	0	0	0	0	0
WT111(DD045F3F1DEA)	3.66	13108	2022-11-25 20:33:58.547	0.012	0.371	0.874	1.221	0	0.61	20.572	-1.159	-21.627	0	0	0	0	0	0	0
WT111(DD045F3F1DEA)	3.66	13108	2022-11-25 20:33:58.547	0.012	0.371	0.874	1.221	0	0.61	20.577	-1.159	-21.621	0	0	0	0	0	0	0
WT111(DD045F3F1DEA)	3.66	13108	2022-11-25 20:33:58.547	0.012	0.371	0.874	1.221	0	0.61	20.583	-1.159	-21.616	0	0	0	0	0	0	0
WT111(DD045F3F1DEA)	3.66	13108	2022-11-25 20:33:58.641	0.012	0.371	0.874	1.221	0	0.61	20.594	-1.159	-21.61	0	0	0	0	0	0	0
WT111(DD045F3F1DEA)	3.66	13108	2022-11-25 20:33:58.641	0.021	0.343	0.963	-0.61	0	-0.122	20.588	-1.159	-21.605	0	0	0	0	0	0	0
WT111(DD045F3F1DEA)	3.66	13108	2022-11-25 20:33:58.641	0.021	0.343	0.963	-0.61	0	-0.122	20.588	-1.159	-21.605	0	0	0	0	0	0	0
WT111(DD045F3F1DEA)	3.66	13108	2022-11-25 20:33:58.641	0.021	0.343	0.963	-0.61	0	-0.122	20.583	-1.159	-21.605	0	0	0	0	0	0	0
WT111(DD045F3F1DEA)	3.66	13108	2022-11-25 20:33:58.641	0.021	0.343	0.963	-0.61	0	-0.122	20.583	-1.159	-21.599	0	0	0	0	0	0	0
WT111(DD045F3F1DEA)	3.66	13108	2022-11-25 20:33:58.641	0.02	0.376	0.958	0.427	0	0.061	20.583	-1.159	-21.599	0	0	0	0	0	0	0
WT111(DD045F3F1DEA)	3.66	13108	2022-11-25 20:33:58.641	0.02	0.376	0.958	0.427	0	0.061	20.588	-1.159	-21.599	0	0	0	0	0	0	0
WT111(DD045F3F1DEA)	3.66	13108	2022-11-25 20:33:58.641	0.02	0.376	0.958	0.427	0	0.061	20.588	-1.159	-21.594	0	0	0	0	0	0	0
WT111(DD045F3F1DEA)	3.66	13108	2022-11-25 20:33:58.688	0.02	0.376	0.958	0.427	0	0.061	20.588	-1.159	-21.594	0	0	0	0	0	0	0
WT111(DD045F3F1DEA)	3.66	13108	2022-11-25 20:33:58.688	0.021	0.336	0.937	0.244	-0.061	0	20.594	-1.159	-21.588	0	0	0	0	0	0	0
WT111(DD045F3F1DEA)	3.66	13108	2022-11-25 20:33:58.688	0.021	0.336	0.937	0.244	-0.061	0	20.594	-1.159	-21.588	0	0	0	0	0	0	0
WT111(DD045F3F1DEA)	3.66	13108	2022-11-25 20:33:58.688	0.021	0.336	0.937	0.244	-0.061	0	20.594	-1.159	-21.583	0	0	0	0	0	0	0
WT111(DD045F3F1DEA)	3.66	13108	2022-11-25 20:33:58.688	0.021	0.336	0.937	0.244	-0.061	0	20.599	-1.159	-21.583	0	0	0	0	0	0	0
WT111(DD045F3F1DEA)	3.66	13108	2022-11-25 20:33:58.688	0.019	0.365	0.944	-0.732	0	0	20.594	-1.159	-21.577	0	0	0	0	0	0	0
WT111(DD045F3F1DEA)	3.66	13108	2022-11-25 20:33:58.688	0.019	0.365	0.944	-0.732	0	0	20.588	-1.159	-21.577	0	0	0	0	0	0	0
WT111(DD045F3F1DEA)	3.66	13108	2022-11-25 20:33:58.688	0.019	0.365	0.944	-0.732	0	0	20.588	-1.159	-21.572	0	0	0	0	0	0	0
WT111(DD045F3F1DEA)	3.66	13108	2022-11-25 20:33:58.719	0.019	0.365	0.944	-0.732	0	0	20.583	-1.159	-21.572	0	0	0	0	0	0	0
WT111(DD045F3F1DEA)	3.66	13108	2022-11-25 20:33:58.719	0.022	0.365	0.956	0.061	0	0	20.583	-1.159	-21.572	0	0	0	0	0	0	0
WT111(DD045F3F1DEA)	3.66	13108	2022-11-25 20:33:58.719	0.022	0.365	0.956	0.061	0	0	20.583	-1.159	-21.566	0	0	0	0	0	0	0
WT111(DD045F3F1DEA)	3.66	13108	2022-11-25 20:33:58.719	0.022	0.365	0.956	0.061	0	0	20.583	-1.159	-21.566	0	0	0	0	0	0	0
WT111(DD045F3F1DEA)	3.66	13108	2022-11-25 20:33:58.719	0.022	0.365	0.956	0.061	0	0	20.588	-1.159	-21.561	0	0	0	0	0	0	0
WT111(DD045F3F1DEA)	3.66	13108	2022-11-25 20:33:58.719	0.017	0.337	0.941	0	0	0	20.588	-1.159	-21.561	0	0	0	0	0	0	0
WT111(DD045F3F1DEA)	3.66	13108	2022-11-25 20:33:58.719	0.017	0.337	0.941	0	0	0	20.588	-1.159	-21.555	0	0	0	0	0	0	0
WT111(DD045F3F1DEA)	3.66	13108	2022-11-25 20:33:58.719	0.017	0.337	0.941	0	0	0	20.588	-1.159	-21.555	0	0	0	0	0	0	0
WT111(DD045F3F1DEA)	3.66	13108	2022-11-25 20:33:58.750	0.017	0.337	0.941	0	0	0	20.588	-1.159	-21.555	0	0	0	0	0	0	0
WT111(DD045F3F1DEA)	3.66	13108	2022-11-25 20:33:58.750	0.023	0.379	0.96	0.244	0	0	20.588	-1.159	-21.55	0	0	0	0	0	0	0
WT111(DD045F3F1DEA)	3.66	13108	2022-11-25 20:33:58.750	0.023	0.379	0.96	0.244	0	0	20.588	-1.159	-21.55	0	0	0	0	0	0	0
WT111(DD045F3F1DEA)	3.66	13108	2022-11-25 20:33:58.750	0.023	0.379	0.96	0.244	0	0	20.588	-1.159	-21.544	0	0	0	0	0	0	0
WT111(DD045F3F1DEA)	3.66	13108	2022-11-25 20:33:58.750	0.023	0.379	0.96	0.244	0	0	20.594	-1.159	-21.544	0	0	0	0	0	0	0
WT111(DD045F3F1DEA)	3.66	13108	2022-11-25 20:33:58.750	0.019	0.338	0.938	-0.061	0	0	20.594	-1.159	-21.539	0	0	0	0	0	0	0
WT111(DD045F3F1DEA)	3.66	13108	2022-11-25 20:33:58.750	0.019	0.338	0.938	-0.061	0	0	20.594	-1.159	-21.539	0	0	0	0	0	0	0
WT111(DD045F3F1DEA)	3.66	13108	2022-11-25 20:33:58.750	0.019	0.338	0.938	-0.061	0	0	20.594	-1.159	-21.533	0	0	0	0	0	0	0
WT111(DD045F3F1DEA)	3.66	13108	2022-11-25 20:33:58.750	0.019	0.338	0.938	-0.061	0	0	20.588	-1.159	-21.533	0	0	0	0	0	0	0
WT111(DD045F3F1DEA)	3.66	13108	2022-11-25 20:33:58.750	0.023	0.382	0.957	-0.061	0	0	20.588	-1.159	-21.528	0	0	0	0	0	0	0
WT111(DD045F3F1DEA)	3.66	13108	2022-11-25 20:33:58.750	0.023	0.382	0.957	-0.061	0	0	20.588	-1.159	-21.528	0	0	0	0	0	0	0
WT111(DD045F3F1DEA)	3.66	13108	2022-11-25 20:33:58.750	0.023	0.382	0.957	-0.061	0	0	20.588	-1.159	-21.522	0	0	0	0	0	0	0
WT111(DD045F3F1DEA)	3.66	13108	2022-11-25 20:33:58.750	0.023	0.382	0.957	-0.061	0	0	20.594	-1.159	-21.522	0	0	0	0	0	0	0
WT111(DD045F3F1DEA)	3.66	13108	2022-11-25 20:33:58.750	0.02	0.34	0.947	0.244	0	0	20.594	-1.159	-21.517	0	0	0	0	0	0	0
WT111(DD045F3F1DEA)	3.66	13108	2022-11-25 20:33:58.750	0.02	0.34	0.947	0.244	0	0	20.594	-1.159	-21.511	0	0	0	0	0	0	0
WT111(DD045F3F1DEA)	3.66	13108	2022-11-25 20:33:58.750	0.02	0.34	0.947	0.244	0	0	20.594	-1.159	-21.511	0	0	0	0	0	0	0
WT111(DD045F3F1DEA)	3.66	13108	2022-11-25 20:33:58.766	0.02	0.34	0.947	0.244	0	0	20.599	-1.159	-21.506	0	0	0	0	0	0	0
WT111(DD045F3F1DEA)	3.66	13108	2022-11-25 20:33:58.766	0.018	0.362	0.951	-0.122	0	0.061	20.594	-1.159	-21.506	0	0	0	0	0	0	0
WT111(DD045F3F1DEA)	3.66	13108	2022-11-25 20:33:58.766	0.018	0.362	0.951	-0.122	0	0.061	20.594	-1.159	-21.5	0	0	0	0	0	0	0
WT111(DD045F3F1DEA)	3.66	13108	2022-11-25 20:33:58.766	0.018	0.362	0.951	-0.122	0	0.061	20.594	-1.159	-21.5	0	0	0	0	0	0	0
WT111(DD045F3F1DEA)	3.66	13108	2022-11-25 20:33:58.766	0.018	0.362	0.951	-0.122	0	0.061	20.594	-1.159	-21.495	0	0	0	0	0	0	0
WT111(DD045F3F1DEA)	3.66	13108	2022-11-25 20:33:58.766	0.022	0.358	0.951	0.122	0	0	20.594	-1.159	-21.495	0	0	0	0	0	0	0
WT111(DD045F3F1DEA)	3.66	13108	2022-11-25 20:33:58.766	0.022	0.358	0.951	0.122	0	0	20.594	-1.159	-21.489	0	0	0	0	0	0	0
WT111(DD045F3F1DEA)	3.66	13108	2022-11-25 20:33:58.766	0.022	0.358	0.951	0.122	0	0	20.599	-1.159	-21.489	0	0	0	0	0	0	0
WT111(DD045F3F1DEA)	3.66	13108	2022-11-25 20:33:58.781	0.022	0.358	0.951	0.122	0	0	20.599	-1.159	-21.484	0	0	0	0	0	0	0
WT111(DD045F3F1DEA)	3.66	13108	2022-11-25 20:33:58.781	0.019	0.357	0.947	-0.061	0	0	20.599	-1.159	-21.484	0	0	0	0	0	0	0
WT111(DD045F3F1DEA)	3.66	13108	2022-11-25 20:33:58.781	0.019	0.357	0.947	-0.061	0	0	20.599	-1.159	-21.478	0	0	0	0	0	0	0
WT111(DD045F3F1DEA)	3.66	13108	2022-11-25 20:33:58.781	0.019	0.357	0.947	-0.061	0	0	20.599	-1.159	-21.478	0	0	0	0	0	0	0
WT111(DD045F3F1DEA)	3.66	13108	2022-11-25 20:33:58.781	0.019	0.357	0.947	-0.061	0	0	20.599	-1.159	-21.473	0	0	0	0	0	0	0
WT111(DD045F3F1DEA)	3.66	13108	2022-11-25 20:33:58.781	0.022	0.36	0.955	0	0	0	20.599	-1.159	-21.473	0	0	0	0	0	0	0
WT111(DD045F3F1DEA)	3.66	13108	2022-11-25 20:33:58.781	0.022	0.36	0.955	0	0	0	20.599	-1.159	-21.467	0	0	0	0	0	0	0
WT111(DD045F3F1DEA)	3.66	13108	2022-11-25 20:33:58.781	0.022	0.36	0.955	0	0	0	20.599	-1.159	-21.467	0	0	0	0	0	0	0
WT111(DD045F3F1DEA)	3.66	13108	2022-11-25 20:33:58.875	0.022	0.36	0.955	0	0	0	20.599	-1.159	-21.462	0	0	0	0	0	0	0
WT111(DD045F3F1DEA)	3.66	13108	2022-11-25 20:33:58.875	0.018	0.353	0.944	0.122	0	0	20.599	-1.159	-21.462	0	0	0	0	0	0	0
WT111(DD045F3F1DEA)	3.66	13108	2022-11-25 20:33:58.875	0.018	0.353	0.944	0.122	0	0	20.599	-1.159	-21.462	0	0	0	0	0	0	0
WT111(DD045F3F1DEA)	3.66	13108	2022-11-25 20:33:58.875	0.018	0.353	0.944	0.122	0	0	20.599	-1.159	-21.456	0	0	0	0	0	0	0
WT111(DD045F3F1DEA)	3.66	13108	2022-11-25 20:33:58.875	0.021	0.355	0.948	-0.061	0	0	20.599	-1.159	-21.456	0	0	0	0	0	0	0
WT111(DD045F3F1DEA)	3.66	13108	2022-11-25 20:33:58.875	0.021	0.355	0.948	-0.061	0	0	20.599	-1.159	-21.451	0	0	0	0	0	0	0
WT111(DD045F3F1DEA)	3.66	13108	2022-11-25 20:33:58.875	0.021	0.355	0.948	-0.061	0	0	20.599	-1.159	-21.451	0	0	0	0	0	0	0
WT111(DD045F3F1DEA)	3.66	13108	2022-11-25 20:33:58.875	0.021	0.355	0.948	-0.061	0	0	20.599	-1.159	-21.451	0	0	0	0	0	0	0
WT111(DD045F3F1DEA)	3.66	13108	2022-11-25 20:33:58.875	0.021	0.364	0.953	0.183	0	0	20.599	-1.159	-21.445	0	0	0	0	0	0	0
WT111(DD045F3F1DEA)	3.66	13108	2022-11-25 20:33:58.875	0.021	0.364	0.953	0.183	0	0	20.599	-1.159	-21.445	0	0	0	0	0	0	0
WT111(DD045F3F1DEA)	3.66	13108	2022-11-25 20:33:58.875	0.021	0.364	0.953	0.183	0	0	20.605	-1.159	-21.44	0	0	0	0	0	0	0
WT111(DD045F3F1DEA)	3.66	13108	2022-11-25 20:33:58.875	0.021	0.364	0.953	0.183	0	0	20.605	-1.159	-21.44	0	0	0	0	0	0	0
WT111(DD045F3F1DEA)	3.66	13108	2022-11-25 20:33:58.875	0.019	0.347	0.944	-0.061	0	0	20.605	-1.159	-21.44	0	0	0	0	0	0	0
WT111(DD045F3F1DEA)	3.66	13108	2022-11-25 20:33:58.875	0.019	0.347	0.944	-0.061	0	0	20.605	-1.159	-21.434	0	0	0	0	0	0	0
WT111(DD045F3F1DEA)	3.66	13108	2022-11-25 20:33:58.875	0.019	0.347	0.944	-0.061	0	0	20.605	-1.159	-21.434	0	0	0	0	0	0	0
WT111(DD045F3F1DEA)	3.66	13108	2022-11-25 20:33:58.875	0.019	0.347	0.944	-0.061	0	0	20.605	-1.159	-21.429	0	0	0	0	0	0	0
WT111(DD045F3F1DEA)	3.66	13108	2022-11-25 20:33:59.079	0.023	0.367	0.955	-0.061	0	0	20.599	-1.159	-21.429	0	0	0	0	0	0	0
WT111(DD045F3F1DEA)	3.66	13108	2022-11-25 20:33:59.094	0.023	0.367	0.955	-0.061	0	0	20.599	-1.159	-21.429	0	0	0	0	0	0	0
WT111(DD045F3F1DEA)	3.66	13108	2022-11-25 20:33:59.094	0.023	0.367	0.955	-0.061	0	0	20.599	-1.159	-21.423	0	0	0	0	0	0	0
WT111(DD045F3F1DEA)	3.66	13108	2022-11-25 20:33:59.094	0.023	0.367	0.955	-0.061	0	0	20.599	-1.159	-21.423	0	0	0	0	0	0	0
WT111(DD045F3F1DEA)	3.66	13108	2022-11-25 20:33:59.094	0.019	0.354	0.949	0	0	0.061	20.599	-1.159	-21.418	0	0	0	0	0	0	0
WT111(DD045F3F1DEA)	3.66	13108	2022-11-25 20:33:59.094	0.019	0.354	0.949	0	0	0.061	20.599	-1.159	-21.418	0	0	0	0	0	0	0
WT111(DD045F3F1DEA)	3.66	13108	2022-11-25 20:33:59.094	0.019	0.354	0.949	0	0	0.061	20.599	-1.159	-21.412	0	0	0	0	0	0	0
WT111(DD045F3F1DEA)	3.66	13108	2022-11-25 20:33:59.094	0.019	0.354	0.949	0	0	0.061	20.599	-1.165	-21.412	0	0	0	0	0	0	0
WT111(DD045F3F1DEA)	3.66	13108	2022-11-25 20:33:59.203	0.02	0.355	0.948	0	0	0	20.599	-1.165	-21.407	0	0	0	0	0	0	0
WT111(DD045F3F1DEA)	3.66	13108	2022-11-25 20:33:59.203	0.02	0.355	0.948	0	0	0	20.599	-1.165	-21.407	0	0	0	0	0	0	0
WT111(DD045F3F1DEA)	3.66	13108	2022-11-25 20:33:59.203	0.02	0.355	0.948	0	0	0	20.599	-1.159	-21.407	0	0	0	0	0	0	0
WT111(DD045F3F1DEA)	3.66	13108	2022-11-25 20:33:59.203	0.02	0.355	0.948	0	0	0	20.599	-1.159	-21.401	0	0	0	0	0	0	0
WT111(DD045F3F1DEA)	3.66	13108	2022-11-25 20:33:59.203	0.021	0.36	0.951	-0.061	0	0	20.599	-1.159	-21.401	0	0	0	0	0	0	0
WT111(DD045F3F1DEA)	3.66	13108	2022-11-25 20:33:59.203	0.021	0.36	0.951	-0.061	0	0	20.599	-1.159	-21.396	0	0	0	0	0	0	0
WT111(DD045F3F1DEA)	3.66	13108	2022-11-25 20:33:59.203	0.021	0.36	0.951	-0.061	0	0	20.599	-1.159	-21.396	0	0	0	0	0	0	0
WT111(DD045F3F1DEA)	3.66	13108	2022-11-25 20:33:59.203	0.021	0.36	0.951	-0.061	0	0	20.599	-1.159	-21.39	0	0	0	0	0	0	0
WT111(DD045F3F1DEA)	3.66	13108	2022-11-25 20:33:59.203	0.021	0.355	0.949	0	-0.061	0	20.599	-1.165	-21.39	0	0	0	0	0	0	0

## Sheet: 5.0kg
设备名称	电压	版本	片上时间	加速度X(g)	加速度Y(g)	加速度Z(g)	角速度X(°/s)	角速度Y(°/s)	角速度Z(°/s)	角度X(°)	角度Y(°)	角度Z(°)	磁场X	磁场Y	磁场Z	四元数0	四元数1	四元数2	四元数3	状态
WT111(DD045F3F1DEA)	3.67	13108	2022-11-25 20:23:41.835	0.019	0.349	0.947	-0.122	0	0	20.599	-1.176	-21	0	0	0	0	0	0	0
WT111(DD045F3F1DEA)	3.67	13108	2022-11-25 20:23:41.835	0.019	0.349	0.947	-0.122	0	0	20.599	-1.176	-21	0	0	0	0	0	0	0
WT111(DD045F3F1DEA)	3.67	13108	2022-11-25 20:23:41.835	0.019	0.349	0.947	-0.122	0	0	20.599	-1.176	-21	0	0	0	0	0	0	0
WT111(DD045F3F1DEA)	3.67	13108	2022-11-25 20:23:41.835	0.019	0.349	0.947	-0.122	0	0	20.599	-1.176	-21	0	0	0	0	0	0	0
WT111(DD045F3F1DEA)	3.67	13108	2022-11-25 20:23:41.835	0.021	0.359	0.949	0.122	0	0	20.599	-1.176	-21	0	0	0	0	0	0	0
WT111(DD045F3F1DEA)	3.67	13108	2022-11-25 20:23:41.960	0.021	0.359	0.949	0.122	0	0	20.599	-1.176	-21	0	0	0	0	0	0	0
WT111(DD045F3F1DEA)	3.67	13108	2022-11-25 20:23:41.960	0.021	0.359	0.949	0.122	0	0	20.599	-1.176	-21	0	0	0	0	0	0	0
WT111(DD045F3F1DEA)	3.67	13108	2022-11-25 20:23:41.960	0.021	0.359	0.949	0.122	0	0	20.599	-1.176	-21	0	0	0	0	0	0	0
WT111(DD045F3F1DEA)	3.67	13108	2022-11-25 20:23:41.960	0.022	0.361	0.955	0	0	0	20.599	-1.176	-21	0	0	0	0	0	0	0
WT111(DD045F3F1DEA)	3.67	13108	2022-11-25 20:23:41.960	0.022	0.361	0.955	0	0	0	20.599	-1.176	-21	0	0	0	0	0	0	0
WT111(DD045F3F1DEA)	3.67	13108	2022-11-25 20:23:41.960	0.022	0.361	0.955	0	0	0	20.599	-1.176	-21	0	0	0	0	0	0	0
WT111(DD045F3F1DEA)	3.67	13108	2022-11-25 20:23:41.960	0.022	0.361	0.955	0	0	0	20.599	-1.176	-21	0	0	0	0	0	0	0
WT111(DD045F3F1DEA)	3.67	13108	2022-11-25 20:23:41.960	0.02	0.348	0.942	0	0	0	20.599	-1.176	-21	0	0	0	0	0	0	0
WT111(DD045F3F1DEA)	3.67	13108	2022-11-25 20:23:41.960	0.02	0.348	0.942	0	0	0	20.599	-1.176	-21	0	0	0	0	0	0	0
WT111(DD045F3F1DEA)	3.67	13108	2022-11-25 20:23:41.960	0.02	0.348	0.942	0	0	0	20.599	-1.176	-21	0	0	0	0	0	0	0
WT111(DD045F3F1DEA)	3.67	13108	2022-11-25 20:23:41.960	0.02	0.348	0.942	0	0	0	20.599	-1.176	-21	0	0	0	0	0	0	0
WT111(DD045F3F1DEA)	3.67	13108	2022-11-25 20:23:41.960	0.021	0.361	0.95	-0.122	0	0	20.599	-1.176	-21	0	0	0	0	0	0	0
WT111(DD045F3F1DEA)	3.67	13108	2022-11-25 20:23:41.960	0.021	0.361	0.95	-0.122	0	0	20.599	-1.176	-21	0	0	0	0	0	0	0
WT111(DD045F3F1DEA)	3.67	13108	2022-11-25 20:23:41.960	0.021	0.361	0.95	-0.122	0	0	20.599	-1.176	-21	0	0	0	0	0	0	0
WT111(DD045F3F1DEA)	3.67	13108	2022-11-25 20:23:41.960	0.021	0.361	0.95	-0.122	0	0	20.599	-1.176	-21	0	0	0	0	0	0	0
WT111(DD045F3F1DEA)	3.67	13108	2022-11-25 20:23:41.960	0.021	0.364	0.955	0.122	0	0	20.599	-1.176	-21	0	0	0	0	0	0	0
WT111(DD045F3F1DEA)	3.67	13108	2022-11-25 20:23:41.960	0.021	0.364	0.955	0.122	0	0	20.599	-1.176	-21	0	0	0	0	0	0	0
WT111(DD045F3F1DEA)	3.67	13108	2022-11-25 20:23:41.960	0.021	0.364	0.955	0.122	0	0	20.599	-1.176	-21	0	0	0	0	0	0	0
WT111(DD045F3F1DEA)	3.67	13108	2022-11-25 20:23:41.960	0.021	0.364	0.955	0.122	0	0	20.599	-1.176	-21	0	0	0	0	0	0	0
WT111(DD045F3F1DEA)	3.67	13108	2022-11-25 20:23:41.960	0.02	0.351	0.945	-0.183	0	0	20.599	-1.176	-21	0	0	0	0	0	0	0
WT111(DD045F3F1DEA)	3.67	13108	2022-11-25 20:23:41.960	0.02	0.351	0.945	-0.183	0	0	20.599	-1.176	-21	0	0	0	0	0	0	0
WT111(DD045F3F1DEA)	3.67	13108	2022-11-25 20:23:41.960	0.02	0.351	0.945	-0.183	0	0	20.599	-1.176	-21	0	0	0	0	0	0	0
WT111(DD045F3F1DEA)	3.67	13108	2022-11-25 20:23:41.960	0.02	0.351	0.945	-0.183	0	0	20.599	-1.176	-21	0	0	0	0	0	0	0
WT111(DD045F3F1DEA)	3.67	13108	2022-11-25 20:23:41.960	0.021	0.363	0.953	0.244	0	0	20.599	-1.176	-21	0	0	0	0	0	0	0
WT111(DD045F3F1DEA)	3.67	13108	2022-11-25 20:23:41.976	0.021	0.363	0.953	0.244	0	0	20.599	-1.176	-21	0	0	0	0	0	0	0
WT111(DD045F3F1DEA)	3.67	13108	2022-11-25 20:23:41.976	0.021	0.363	0.953	0.244	0	0	20.605	-1.176	-21	0	0	0	0	0	0	0
WT111(DD045F3F1DEA)	3.67	13108	2022-11-25 20:23:41.976	0.021	0.363	0.953	0.244	0	0	20.605	-1.176	-21	0	0	0	0	0	0	0
WT111(DD045F3F1DEA)	3.67	13108	2022-11-25 20:23:41.976	0.02	0.349	0.946	0.061	0	0	20.605	-1.176	-21	0	0	0	0	0	0	0
WT111(DD045F3F1DEA)	3.67	13108	2022-11-25 20:23:41.976	0.02	0.349	0.946	0.061	0	0	20.605	-1.176	-21	0	0	0	0	0	0	0
WT111(DD045F3F1DEA)	3.67	13108	2022-11-25 20:23:41.976	0.02	0.349	0.946	0.061	0	0	20.605	-1.176	-21	0	0	0	0	0	0	0
WT111(DD045F3F1DEA)	3.67	13108	2022-11-25 20:23:41.976	0.02	0.349	0.946	0.061	0	0	20.605	-1.176	-21	0	0	0	0	0	0	0
WT111(DD045F3F1DEA)	3.67	13108	2022-11-25 20:23:41.976	0.02	0.365	0.954	-0.366	0.061	0	20.605	-1.176	-21	0	0	0	0	0	0	0
WT111(DD045F3F1DEA)	3.67	13108	2022-11-25 20:23:42.007	0.02	0.365	0.954	-0.366	0.061	0	20.599	-1.176	-21	0	0	0	0	0	0	0
WT111(DD045F3F1DEA)	3.67	13108	2022-11-25 20:23:42.007	0.02	0.365	0.954	-0.366	0.061	0	20.599	-1.176	-21	0	0	0	0	0	0	0
WT111(DD045F3F1DEA)	3.67	13108	2022-11-25 20:23:42.007	0.02	0.365	0.954	-0.366	0.061	0	20.599	-1.176	-21	0	0	0	0	0	0	0
WT111(DD045F3F1DEA)	3.67	13108	2022-11-25 20:23:42.007	0.021	0.347	0.945	0.427	0	0	20.599	-1.176	-21	0	0	0	0	0	0	0
WT111(DD045F3F1DEA)	3.67	13108	2022-11-25 20:23:42.007	0.021	0.347	0.945	0.427	0	0	20.599	-1.176	-21	0	0	0	0	0	0	0
WT111(DD045F3F1DEA)	3.67	13108	2022-11-25 20:23:42.007	0.021	0.347	0.945	0.427	0	0	20.605	-1.176	-21	0	0	0	0	0	0	0
WT111(DD045F3F1DEA)	3.67	13108	2022-11-25 20:23:42.007	0.021	0.347	0.945	0.427	0	0	20.605	-1.176	-21	0	0	0	0	0	0	0
WT111(DD045F3F1DEA)	3.67	13108	2022-11-25 20:23:42.007	0.02	0.361	0.947	-0.183	0	0	20.605	-1.176	-21	0	0	0	0	0	0	0
WT111(DD045F3F1DEA)	3.67	13108	2022-11-25 20:23:42.069	0.02	0.361	0.947	-0.183	0	0	20.605	-1.176	-21	0	0	0	0	0	0	0
WT111(DD045F3F1DEA)	3.67	13108	2022-11-25 20:23:42.069	0.02	0.361	0.947	-0.183	0	0	20.605	-1.176	-21	0	0	0	0	0	0	0
WT111(DD045F3F1DEA)	3.67	13108	2022-11-25 20:23:42.069	0.02	0.361	0.947	-0.183	0	0	20.605	-1.176	-21	0	0	0	0	0	0	0
WT111(DD045F3F1DEA)	3.67	13108	2022-11-25 20:23:42.069	0.021	0.358	0.951	-0.305	0	0	20.599	-1.176	-21	0	0	0	0	0	0	0
WT111(DD045F3F1DEA)	3.67	13108	2022-11-25 20:23:42.069	0.021	0.358	0.951	-0.305	0	0	20.599	-1.176	-21	0	0	0	0	0	0	0
WT111(DD045F3F1DEA)	3.67	13108	2022-11-25 20:23:42.069	0.021	0.358	0.951	-0.305	0	0	20.599	-1.176	-21	0	0	0	0	0	0	0
WT111(DD045F3F1DEA)	3.67	13108	2022-11-25 20:23:42.069	0.021	0.358	0.951	-0.305	0	0	20.594	-1.176	-21	0	0	0	0	0	0	0
WT111(DD045F3F1DEA)	3.67	13108	2022-11-25 20:23:42.069	0.02	0.359	0.954	0.305	0	0	20.599	-1.176	-21	0	0	0	0	0	0	0
WT111(DD045F3F1DEA)	3.67	13108	2022-11-25 20:23:42.101	0.02	0.359	0.954	0.305	0	0	20.599	-1.176	-21	0	0	0	0	0	0	0
WT111(DD045F3F1DEA)	3.67	13108	2022-11-25 20:23:42.101	0.02	0.359	0.954	0.305	0	0	20.599	-1.176	-21	0	0	0	0	0	0	0
WT111(DD045F3F1DEA)	3.67	13108	2022-11-25 20:23:42.101	0.02	0.359	0.954	0.305	0	0	20.605	-1.176	-21	0	0	0	0	0	0	0
WT111(DD045F3F1DEA)	3.67	13108	2022-11-25 20:23:42.101	0.022	0.365	0.946	0	0	0	20.605	-1.176	-21	0	0	0	0	0	0	0
WT111(DD045F3F1DEA)	3.67	13108	2022-11-25 20:23:42.101	0.022	0.365	0.946	0	0	0	20.605	-1.176	-21	0	0	0	0	0	0	0
WT111(DD045F3F1DEA)	3.67	13108	2022-11-25 20:23:42.101	0.022	0.365	0.946	0	0	0	20.605	-1.176	-21	0	0	0	0	0	0	0
WT111(DD045F3F1DEA)	3.67	13108	2022-11-25 20:23:42.101	0.022	0.365	0.946	0	0	0	20.605	-1.176	-21	0	0	0	0	0	0	0
WT111(DD045F3F1DEA)	3.67	13108	2022-11-25 20:23:42.101	0.02	0.338	0.946	-0.061	0	0	20.605	-1.176	-21	0	0	0	0	0	0	0
WT111(DD045F3F1DEA)	3.67	13108	2022-11-25 20:23:42.163	0.02	0.338	0.946	-0.061	0	0	20.605	-1.176	-21	0	0	0	0	0	0	0
WT111(DD045F3F1DEA)	3.67	13108	2022-11-25 20:23:42.163	0.02	0.338	0.946	-0.061	0	0	20.605	-1.176	-21	0	0	0	0	0	0	0
WT111(DD045F3F1DEA)	3.67	13108	2022-11-25 20:23:42.163	0.02	0.338	0.946	-0.061	0	0	20.605	-1.176	-21	0	0	0	0	0	0	0
WT111(DD045F3F1DEA)	3.67	13108	2022-11-25 20:23:42.163	0.02	0.374	0.955	-0.122	0	0	20.599	-1.176	-21	0	0	0	0	0	0	0
WT111(DD045F3F1DEA)	3.67	13108	2022-11-25 20:23:42.163	0.02	0.374	0.955	-0.122	0	0	20.599	-1.176	-21	0	0	0	0	0	0	0
WT111(DD045F3F1DEA)	3.67	13108	2022-11-25 20:23:42.163	0.02	0.374	0.955	-0.122	0	0	20.599	-1.176	-21	0	0	0	0	0	0	0
WT111(DD045F3F1DEA)	3.67	13108	2022-11-25 20:23:42.163	0.02	0.374	0.955	-0.122	0	0	20.599	-1.176	-21	0	0	0	0	0	0	0
WT111(DD045F3F1DEA)	3.67	13108	2022-11-25 20:23:42.163	0.02	0.349	0.942	-0.183	0	0	20.599	-1.176	-21	0	0	0	0	0	0	0
WT111(DD045F3F1DEA)	3.67	13108	2022-11-25 20:23:42.226	0.02	0.349	0.942	-0.183	0	0	20.599	-1.176	-21	0	0	0	0	0	0	0
WT111(DD045F3F1DEA)	3.67	13108	2022-11-25 20:23:42.226	0.02	0.349	0.942	-0.183	0	0	20.599	-1.176	-21	0	0	0	0	0	0	0
WT111(DD045F3F1DEA)	3.67	13108	2022-11-25 20:23:42.226	0.02	0.349	0.942	-0.183	0	0	20.599	-1.176	-21	0	0	0	0	0	0	0
WT111(DD045F3F1DEA)	3.67	13108	2022-11-25 20:23:42.226	0.021	0.364	0.96	0.122	0	0	20.599	-1.176	-21	0	0	0	0	0	0	0
WT111(DD045F3F1DEA)	3.67	13108	2022-11-25 20:23:42.226	0.021	0.364	0.96	0.122	0	0	20.599	-1.176	-21	0	0	0	0	0	0	0
WT111(DD045F3F1DEA)	3.67	13108	2022-11-25 20:23:42.226	0.021	0.364	0.96	0.122	0	0	20.599	-1.176	-21	0	0	0	0	0	0	0
WT111(DD045F3F1DEA)	3.67	13108	2022-11-25 20:23:42.226	0.022	0.355	0.94	0.061	0	0	20.599	-1.176	-21	0	0	0	0	0	0	0
WT111(DD045F3F1DEA)	3.67	13108	2022-11-25 20:23:42.226	0.022	0.355	0.94	0.061	0	0	20.599	-1.176	-21	0	0	0	0	0	0	0
WT111(DD045F3F1DEA)	3.67	13108	2022-11-25 20:23:42.257	0.022	0.355	0.94	0.061	0	0	20.599	-1.176	-21	0	0	0	0	0	0	0
WT111(DD045F3F1DEA)	3.67	13108	2022-11-25 20:23:42.257	0.022	0.355	0.94	0.061	0	0	20.599	-1.176	-21	0	0	0	0	0	0	0
WT111(DD045F3F1DEA)	3.67	13108	2022-11-25 20:23:42.257	0.02	0.353	0.949	0.305	0	0	20.605	-1.176	-21	0	0	0	0	0	0	0
WT111(DD045F3F1DEA)	3.67	13108	2022-11-25 20:23:42.257	0.02	0.353	0.949	0.305	0	0	20.605	-1.176	-21	0	0	0	0	0	0	0
WT111(DD045F3F1DEA)	3.67	13108	2022-11-25 20:23:42.257	0.02	0.353	0.949	0.305	0	0	20.605	-1.176	-21	0	0	0	0	0	0	0
WT111(DD045F3F1DEA)	3.67	13108	2022-11-25 20:23:42.257	0.02	0.353	0.949	0.305	0	0	20.605	-1.176	-21	0	0	0	0	0	0	0
WT111(DD045F3F1DEA)	3.67	13108	2022-11-25 20:23:42.257	0.021	0.358	0.953	-0.122	0	0	20.605	-1.176	-21	0	0	0	0	0	0	0
WT111(DD045F3F1DEA)	3.67	13108	2022-11-25 20:23:42.257	0.021	0.358	0.953	-0.122	0	0	20.605	-1.176	-21	0	0	0	0	0	0	0
WT111(DD045F3F1DEA)	3.67	13108	2022-11-25 20:23:42.288	0.021	0.358	0.953	-0.122	0	0	20.605	-1.176	-21	0	0	0	0	0	0	0
WT111(DD045F3F1DEA)	3.67	13108	2022-11-25 20:23:42.288	0.021	0.358	0.953	-0.122	0	0	20.605	-1.176	-21	0	0	0	0	0	0	0
WT111(DD045F3F1DEA)	3.67	13108	2022-11-25 20:23:42.288	0.02	0.358	0.949	-0.061	0	0	20.605	-1.176	-21	0	0	0	0	0	0	0
WT111(DD045F3F1DEA)	3.67	13108	2022-11-25 20:23:42.288	0.02	0.358	0.949	-0.061	0	0	20.605	-1.176	-21	0	0	0	0	0	0	0
WT111(DD045F3F1DEA)	3.67	13108	2022-11-25 20:23:42.288	0.02	0.358	0.949	-0.061	0	0	20.605	-1.176	-21	0	0	0	0	0	0	0
WT111(DD045F3F1DEA)	3.67	13108	2022-11-25 20:23:42.288	0.02	0.358	0.949	-0.061	0	0	20.605	-1.176	-21	0	0	0	0	0	0	0
WT111(DD045F3F1DEA)	3.67	13108	2022-11-25 20:23:42.288	0.021	0.352	0.947	0.061	0	0	20.605	-1.176	-21	0	0	0	0	0	0	0
WT111(DD045F3F1DEA)	3.67	13108	2022-11-25 20:23:42.288	0.021	0.352	0.947	0.061	0	0	20.605	-1.176	-21	0	0	0	0	0	0	0
WT111(DD045F3F1DEA)	3.67	13108	2022-11-25 20:23:42.320	0.021	0.352	0.947	0.061	0	0	20.605	-1.176	-21	0	0	0	0	0	0	0
WT111(DD045F3F1DEA)	3.67	13108	2022-11-25 20:23:42.320	0.021	0.352	0.947	0.061	0	0	20.605	-1.176	-21	0	0	0	0	0	0	0
WT111(DD045F3F1DEA)	3.67	13108	2022-11-25 20:23:42.320	0.015	0.359	0.87	-1.343	-0.427	0	20.599	-1.176	-20.995	0	0	0	0	0	0	0
WT111(DD045F3F1DEA)	3.67	13108	2022-11-25 20:23:42.320	0.015	0.359	0.87	-1.343	-0.427	0	20.594	-1.176	-20.995	0	0	0	0	0	0	0
WT111(DD045F3F1DEA)	3.67	13108	2022-11-25 20:23:42.320	0.015	0.359	0.87	-1.343	-0.427	0	20.583	-1.181	-20.989	0	0	0	0	0	0	0
WT111(DD045F3F1DEA)	3.67	13108	2022-11-25 20:23:42.320	0.015	0.359	0.87	-1.343	-0.427	0	20.577	-1.181	-20.989	0	0	0	0	0	0	0
WT111(DD045F3F1DEA)	3.67	13108	2022-11-25 20:23:42.320	0.021	0.319	1.069	-0.916	-0.61	0	20.577	-1.181	-20.989	0	0	0	0	0	0	0
WT111(DD045F3F1DEA)	3.67	13108	2022-11-25 20:23:42.320	0.021	0.319	1.069	-0.916	-0.61	0	20.572	-1.187	-20.984	0	0	0	0	0	0	0
WT111(DD045F3F1DEA)	3.67	13108	2022-11-25 20:23:42.351	0.021	0.319	1.069	-0.916	-0.61	0	20.566	-1.187	-20.984	0	0	0	0	0	0	0
WT111(DD045F3F1DEA)	3.67	13108	2022-11-25 20:23:42.351	0.021	0.319	1.069	-0.916	-0.61	0	20.561	-1.192	-20.984	0	0	0	0	0	0	0
WT111(DD045F3F1DEA)	3.67	13108	2022-11-25 20:23:42.351	0.024	0.386	0.928	1.038	0.61	0	20.561	-1.187	-20.984	0	0	0	0	0	0	0
WT111(DD045F3F1DEA)	3.67	13108	2022-11-25 20:23:42.351	0.024	0.386	0.928	1.038	0.61	0	20.566	-1.187	-20.978	0	0	0	0	0	0	0
WT111(DD045F3F1DEA)	3.67	13108	2022-11-25 20:23:42.351	0.024	0.386	0.928	1.038	0.61	0	20.572	-1.181	-20.978	0	0	0	0	0	0	0
WT111(DD045F3F1DEA)	3.67	13108	2022-11-25 20:23:42.351	0.024	0.386	0.928	1.038	0.61	0	20.577	-1.181	-20.973	0	0	0	0	0	0	0
WT111(DD045F3F1DEA)	3.67	13108	2022-11-25 20:23:42.351	0.023	0.39	0.944	0.854	0	0	20.583	-1.181	-20.967	0	0	0	0	0	0	0
WT111(DD045F3F1DEA)	3.67	13108	2022-11-25 20:23:42.351	0.023	0.39	0.944	0.854	0	0	20.583	-1.181	-20.967	0	0	0	0	0	0	0
WT111(DD045F3F1DEA)	3.67	13108	2022-11-25 20:23:42.367	0.023	0.39	0.944	0.854	0	0	20.588	-1.181	-20.962	0	0	0	0	0	0	0
WT111(DD045F3F1DEA)	3.67	13108	2022-11-25 20:23:42.367	0.023	0.39	0.944	0.854	0	0	20.594	-1.181	-20.962	0	0	0	0	0	0	0
WT111(DD045F3F1DEA)	3.67	13108	2022-11-25 20:23:42.367	0.016	0.31	0.929	-0.183	0	0	20.594	-1.181	-20.956	0	0	0	0	0	0	0
WT111(DD045F3F1DEA)	3.67	13108	2022-11-25 20:23:42.367	0.016	0.31	0.929	-0.183	0	0	20.594	-1.181	-20.956	0	0	0	0	0	0	0
WT111(DD045F3F1DEA)	3.67	13108	2022-11-25 20:23:42.367	0.016	0.31	0.929	-0.183	0	0	20.594	-1.181	-20.951	0	0	0	0	0	0	0
WT111(DD045F3F1DEA)	3.67	13108	2022-11-25 20:23:42.367	0.016	0.31	0.929	-0.183	0	0	20.594	-1.181	-20.951	0	0	0	0	0	0	0
WT111(DD045F3F1DEA)	3.67	13108	2022-11-25 20:23:42.367	0.024	0.386	0.96	0.305	0	0	20.594	-1.181	-20.945	0	0	0	0	0	0	0
WT111(DD045F3F1DEA)	3.67	13108	2022-11-25 20:23:42.367	0.024	0.386	0.96	0.305	0	0	20.594	-1.181	-20.945	0	0	0	0	0	0	0
WT111(DD045F3F1DEA)	3.67	13108	2022-11-25 20:23:42.429	0.024	0.386	0.96	0.305	0	0	20.594	-1.181	-20.94	0	0	0	0	0	0	0
WT111(DD045F3F1DEA)	3.67	13108	2022-11-25 20:23:42.429	0.024	0.386	0.96	0.305	0	0	20.599	-1.181	-20.94	0	0	0	0	0	0	0
WT111(DD045F3F1DEA)	3.67	13108	2022-11-25 20:23:42.429	0.019	0.351	0.944	-0.061	0	0	20.599	-1.181	-20.934	0	0	0	0	0	0	0
WT111(DD045F3F1DEA)	3.67	13108	2022-11-25 20:23:42.429	0.019	0.351	0.944	-0.061	0	0	20.599	-1.181	-20.929	0	0	0	0	0	0	0
WT111(DD045F3F1DEA)	3.67	13108	2022-11-25 20:23:42.429	0.019	0.351	0.944	-0.061	0	0	20.599	-1.181	-20.929	0	0	0	0	0	0	0
WT111(DD045F3F1DEA)	3.67	13108	2022-11-25 20:23:42.429	0.019	0.351	0.944	-0.061	0	0	20.599	-1.181	-20.923	0	0	0	0	0	0	0
WT111(DD045F3F1DEA)	3.67	13108	2022-11-25 20:23:42.429	0.018	0.331	0.941	-0.244	0	0	20.594	-1.181	-20.923	0	0	0	0	0	0	0
WT111(DD045F3F1DEA)	3.67	13108	2022-11-25 20:23:42.429	0.018	0.331	0.941	-0.244	0	0	20.594	-1.181	-20.918	0	0	0	0	0	0	0
WT111(DD045F3F1DEA)	3.67	13108	2022-11-25 20:23:42.460	0.018	0.331	0.941	-0.244	0	0	20.594	-1.181	-20.918	0	0	0	0	0	0	0
WT111(DD045F3F1DEA)	3.67	13108	2022-11-25 20:23:42.460	0.018	0.331	0.941	-0.244	0	0	20.594	-1.181	-20.912	0	0	0	0	0	0	0
WT111(DD045F3F1DEA)	3.67	13108	2022-11-25 20:23:42.460	0.025	0.399	0.969	-0.366	0	0	20.588	-1.181	-20.912	0	0	0	0	0	0	0
WT111(DD045F3F1DEA)	3.67	13108	2022-11-25 20:23:42.460	0.025	0.399	0.969	-0.366	0	0	20.588	-1.181	-20.907	0	0	0	0	0	0	0
WT111(DD045F3F1DEA)	3.67	13108	2022-11-25 20:23:42.460	0.025	0.399	0.969	-0.366	0	0	20.588	-1.181	-20.907	0	0	0	0	0	0	0
WT111(DD045F3F1DEA)	3.67	13108	2022-11-25 20:23:42.460	0.025	0.399	0.969	-0.366	0	0	20.583	-1.181	-20.901	0	0	0	0	0	0	0
WT111(DD045F3F1DEA)	3.67	13108	2022-11-25 20:23:42.460	0.018	0.328	0.934	0.305	-0.061	0	20.588	-1.181	-20.901	0	0	0	0	0	0	0
WT111(DD045F3F1DEA)	3.67	13108	2022-11-25 20:23:42.460	0.018	0.328	0.934	0.305	-0.061	0	20.588	-1.181	-20.896	0	0	0	0	0	0	0
WT111(DD045F3F1DEA)	3.67	13108	2022-11-25 20:23:42.492	0.018	0.328	0.934	0.305	-0.061	0	20.588	-1.181	-20.896	0	0	0	0	0	0	0
WT111(DD045F3F1DEA)	3.67	13108	2022-11-25 20:23:42.492	0.018	0.328	0.934	0.305	-0.061	0	20.594	-1.181	-20.891	0	0	0	0	0	0	0
WT111(DD045F3F1DEA)	3.67	13108	2022-11-25 20:23:42.492	0.021	0.365	0.949	0	0	0	20.594	-1.181	-20.891	0	0	0	0	0	0	0
WT111(DD045F3F1DEA)	3.67	13108	2022-11-25 20:23:42.492	0.021	0.365	0.949	0	0	0	20.594	-1.181	-20.885	0	0	0	0	0	0	0
WT111(DD045F3F1DEA)	3.67	13108	2022-11-25 20:23:42.492	0.021	0.365	0.949	0	0	0	20.594	-1.181	-20.885	0	0	0	0	0	0	0
WT111(DD045F3F1DEA)	3.67	13108	2022-11-25 20:23:42.492	0.021	0.365	0.949	0	0	0	20.594	-1.181	-20.88	0	0	0	0	0	0	0
WT111(DD045F3F1DEA)	3.67	13108	2022-11-25 20:23:42.492	0.022	0.363	0.957	-0.122	0	0	20.588	-1.181	-20.88	0	0	0	0	0	0	0
WT111(DD045F3F1DEA)	3.67	13108	2022-11-25 20:23:42.492	0.022	0.363	0.957	-0.122	0	0	20.588	-1.181	-20.874	0	0	0	0	0	0	0
WT111(DD045F3F1DEA)	3.67	13108	2022-11-25 20:23:42.585	0.022	0.363	0.957	-0.122	0	0	20.588	-1.181	-20.874	0	0	0	0	0	0	0
WT111(DD045F3F1DEA)	3.67	13108	2022-11-25 20:23:42.585	0.022	0.363	0.957	-0.122	0	0	20.588	-1.181	-20.869	0	0	0	0	0	0	0
WT111(DD045F3F1DEA)	3.67	13108	2022-11-25 20:23:42.585	0.02	0.346	0.944	0.183	0	0	20.588	-1.181	-20.869	0	0	0	0	0	0	0
WT111(DD045F3F1DEA)	3.67	13108	2022-11-25 20:23:42.585	0.02	0.346	0.944	0.183	0	0	20.594	-1.181	-20.863	0	0	0	0	0	0	0
WT111(DD045F3F1DEA)	3.67	13108	2022-11-25 20:23:42.585	0.02	0.346	0.944	0.183	0	0	20.594	-1.181	-20.863	0	0	0	0	0	0	0
WT111(DD045F3F1DEA)	3.67	13108	2022-11-25 20:23:42.585	0.02	0.346	0.944	0.183	0	0	20.594	-1.181	-20.858	0	0	0	0	0	0	0
WT111(DD045F3F1DEA)	3.67	13108	2022-11-25 20:23:42.585	0.022	0.375	0.961	-0.183	0.061	0	20.594	-1.181	-20.858	0	0	0	0	0	0	0
WT111(DD045F3F1DEA)	3.67	13108	2022-11-25 20:23:42.585	0.022	0.375	0.961	-0.183	0.061	0	20.594	-1.181	-20.858	0	0	0	0	0	0	0
WT111(DD045F3F1DEA)	3.67	13108	2022-11-25 20:23:42.616	0.022	0.375	0.961	-0.183	0.061	0	20.588	-1.181	-20.852	0	0	0	0	0	0	0
WT111(DD045F3F1DEA)	3.67	13108	2022-11-25 20:23:42.616	0.022	0.375	0.961	-0.183	0.061	0	20.588	-1.176	-20.852	0	0	0	0	0	0	0
WT111(DD045F3F1DEA)	3.67	13108	2022-11-25 20:23:42.616	0.02	0.343	0.94	-0.061	0	0	20.588	-1.176	-20.847	0	0	0	0	0	0	0
WT111(DD045F3F1DEA)	3.67	13108	2022-11-25 20:23:42.616	0.02	0.343	0.94	-0.061	0	0	20.588	-1.176	-20.847	0	0	0	0	0	0	0
WT111(DD045F3F1DEA)	3.67	13108	2022-11-25 20:23:42.616	0.02	0.343	0.94	-0.061	0	0	20.588	-1.176	-20.841	0	0	0	0	0	0	0
WT111(DD045F3F1DEA)	3.67	13108	2022-11-25 20:23:42.616	0.02	0.343	0.94	-0.061	0	0	20.588	-1.176	-20.841	0	0	0	0	0	0	0
WT111(DD045F3F1DEA)	3.67	13108	2022-11-25 20:23:42.616	0.021	0.366	0.955	0	0	0	20.588	-1.176	-20.836	0	0	0	0	0	0	0
WT111(DD045F3F1DEA)	3.67	13108	2022-11-25 20:23:42.616	0.021	0.366	0.955	0	0	0	20.588	-1.176	-20.836	0	0	0	0	0	0	0
WT111(DD045F3F1DEA)	3.67	13108	2022-11-25 20:23:42.648	0.021	0.366	0.955	0	0	0	20.588	-1.176	-20.83	0	0	0	0	0	0	0
WT111(DD045F3F1DEA)	3.67	13108	2022-11-25 20:23:42.648	0.021	0.366	0.955	0	0	0	20.588	-1.176	-20.83	0	0	0	0	0	0	0
WT111(DD045F3F1DEA)	3.67	13108	2022-11-25 20:23:42.648	0.021	0.352	0.945	0.061	0	0	20.588	-1.176	-20.825	0	0	0	0	0	0	0
WT111(DD045F3F1DEA)	3.67	13108	2022-11-25 20:23:42.648	0.021	0.352	0.945	0.061	0	0	20.594	-1.176	-20.819	0	0	0	0	0	0	0
WT111(DD045F3F1DEA)	3.67	13108	2022-11-25 20:23:42.648	0.021	0.352	0.945	0.061	0	0	20.594	-1.176	-20.819	0	0	0	0	0	0	0
WT111(DD045F3F1DEA)	3.67	13108	2022-11-25 20:23:42.648	0.021	0.352	0.945	0.061	0	0	20.594	-1.176	-20.814	0	0	0	0	0	0	0
WT111(DD045F3F1DEA)	3.67	13108	2022-11-25 20:23:42.648	0.021	0.36	0.949	0.122	0	0	20.594	-1.176	-20.814	0	0	0	0	0	0	0
WT111(DD045F3F1DEA)	3.67	13108	2022-11-25 20:23:42.648	0.021	0.36	0.949	0.122	0	0	20.594	-1.176	-20.808	0	0	0	0	0	0	0
WT111(DD045F3F1DEA)	3.67	13108	2022-11-25 20:23:42.679	0.021	0.36	0.949	0.122	0	0	20.594	-1.176	-20.803	0	0	0	0	0	0	0
WT111(DD045F3F1DEA)	3.67	13108	2022-11-25 20:23:42.679	0.021	0.36	0.949	0.122	0	0	20.594	-1.176	-20.803	0	0	0	0	0	0	0
WT111(DD045F3F1DEA)	3.67	13108	2022-11-25 20:23:42.679	0.019	0.349	0.949	-0.305	0	0	20.594	-1.176	-20.797	0	0	0	0	0	0	0
WT111(DD045F3F1DEA)	3.67	13108	2022-11-25 20:23:42.679	0.019	0.349	0.949	-0.305	0	0	20.594	-1.176	-20.797	0	0	0	0	0	0	0
WT111(DD045F3F1DEA)	3.67	13108	2022-11-25 20:23:42.679	0.019	0.349	0.949	-0.305	0	0	20.588	-1.176	-20.792	0	0	0	0	0	0	0
WT111(DD045F3F1DEA)	3.67	13108	2022-11-25 20:23:42.679	0.019	0.349	0.949	-0.305	0	0	20.588	-1.176	-20.786	0	0	0	0	0	0	0
WT111(DD045F3F1DEA)	3.67	13108	2022-11-25 20:23:42.679	0.021	0.359	0.945	0.122	0	0	20.588	-1.176	-20.786	0	0	0	0	0	0	0
WT111(DD045F3F1DEA)	3.67	13108	2022-11-25 20:23:42.679	0.021	0.359	0.945	0.122	0	0	20.588	-1.176	-20.781	0	0	0	0	0	0	0
WT111(DD045F3F1DEA)	3.67	13108	2022-11-25 20:23:42.710	0.021	0.359	0.945	0.122	0	0	20.588	-1.176	-20.781	0	0	0	0	0	0	0
WT111(DD045F3F1DEA)	3.67	13108	2022-11-25 20:23:42.710	0.021	0.359	0.945	0.122	0	0	20.594	-1.176	-20.775	0	0	0	0	0	0	0
WT111(DD045F3F1DEA)	3.67	13108	2022-11-25 20:23:42.710	0.022	0.36	0.948	-0.061	0	0	20.588	-1.176	-20.775	0	0	0	0	0	0	0
WT111(DD045F3F1DEA)	3.67	13108	2022-11-25 20:23:42.710	0.022	0.36	0.948	-0.061	0	0	20.588	-1.176	-20.77	0	0	0	0	0	0	0
WT111(DD045F3F1DEA)	3.67	13108	2022-11-25 20:23:42.710	0.022	0.36	0.948	-0.061	0	0	20.588	-1.176	-20.77	0	0	0	0	0	0	0
WT111(DD045F3F1DEA)	3.67	13108	2022-11-25 20:23:42.710	0.02	0.353	0.95	0	0	0	20.588	-1.176	-20.764	0	0	0	0	0	0	0
WT111(DD045F3F1DEA)	3.67	13108	2022-11-25 20:23:42.710	0.02	0.353	0.95	0	0	0	20.588	-1.176	-20.764	0	0	0	0	0	0	0
WT111(DD045F3F1DEA)	3.67	13108	2022-11-25 20:23:42.710	0.02	0.353	0.95	0	0	0	20.588	-1.176	-20.759	0	0	0	0	0	0	0
WT111(DD045F3F1DEA)	3.67	13108	2022-11-25 20:23:42.757	0.02	0.353	0.95	0	0	0	20.588	-1.176	-20.753	0	0	0	0	0	0	0
WT111(DD045F3F1DEA)	3.67	13108	2022-11-25 20:23:42.757	0.021	0.357	0.95	0	0	0	20.588	-1.176	-20.753	0	0	0	0	0	0	0
WT111(DD045F3F1DEA)	3.67	13108	2022-11-25 20:23:42.757	0.021	0.357	0.95	0	0	0	20.588	-1.176	-20.748	0	0	0	0	0	0	0
WT111(DD045F3F1DEA)	3.67	13108	2022-11-25 20:23:42.757	0.021	0.357	0.95	0	0	0	20.588	-1.176	-20.748	0	0	0	0	0	0	0
WT111(DD045F3F1DEA)	3.67	13108	2022-11-25 20:23:42.757	0.021	0.357	0.95	0	0	0	20.588	-1.176	-20.742	0	0	0	0	0	0	0
WT111(DD045F3F1DEA)	3.67	13108	2022-11-25 20:23:42.757	0.021	0.362	0.949	-0.061	0	0	20.588	-1.176	-20.737	0	0	0	0	0	0	0
WT111(DD045F3F1DEA)	3.67	13108	2022-11-25 20:23:42.757	0.021	0.362	0.949	-0.061	0	0	20.588	-1.176	-20.737	0	0	0	0	0	0	0
WT111(DD045F3F1DEA)	3.67	13108	2022-11-25 20:23:42.757	0.021	0.362	0.949	-0.061	0	0	20.588	-1.176	-20.731	0	0	0	0	0	0	0
WT111(DD045F3F1DEA)	3.67	13108	2022-11-25 20:23:42.789	0.021	0.362	0.949	-0.061	0	0	20.588	-1.176	-20.731	0	0	0	0	0	0	0
WT111(DD045F3F1DEA)	3.67	13108	2022-11-25 20:23:42.789	0.021	0.348	0.944	0.122	0	0	20.588	-1.176	-20.726	0	0	0	0	0	0	0
WT111(DD045F3F1DEA)	3.67	13108	2022-11-25 20:23:42.789	0.021	0.348	0.944	0.122	0	0	20.594	-1.176	-20.72	0	0	0	0	0	0	0
WT111(DD045F3F1DEA)	3.67	13108	2022-11-25 20:23:42.789	0.021	0.348	0.944	0.122	0	0	20.594	-1.176	-20.72	0	0	0	0	0	0	0
WT111(DD045F3F1DEA)	3.67	13108	2022-11-25 20:23:42.789	0.021	0.348	0.944	0.122	0	0	20.594	-1.176	-20.715	0	0	0	0	0	0	0
WT111(DD045F3F1DEA)	3.67	13108	2022-11-25 20:23:42.789	0.021	0.364	0.954	-0.122	0	0	20.594	-1.176	-20.709	0	0	0	0	0	0	0
WT111(DD045F3F1DEA)	3.67	13108	2022-11-25 20:23:42.789	0.021	0.364	0.954	-0.122	0	0	20.594	-1.176	-20.709	0	0	0	0	0	0	0
WT111(DD045F3F1DEA)	3.67	13108	2022-11-25 20:23:42.789	0.021	0.364	0.954	-0.122	0	0	20.588	-1.176	-20.704	0	0	0	0	0	0	0
WT111(DD045F3F1DEA)	3.67	13108	2022-11-25 20:23:42.851	0.021	0.364	0.954	-0.122	0	0	20.588	-1.176	-20.698	0	0	0	0	0	0	0
WT111(DD045F3F1DEA)	3.67	13108	2022-11-25 20:23:42.851	0.021	0.351	0.944	0	0	0	20.588	-1.176	-20.698	0	0	0	0	0	0	0
WT111(DD045F3F1DEA)	3.67	13108	2022-11-25 20:23:42.851	0.021	0.351	0.944	0	0	0	20.588	-1.176	-20.693	0	0	0	0	0	0	0
WT111(DD045F3F1DEA)	3.67	13108	2022-11-25 20:23:42.851	0.021	0.351	0.944	0	0	0	20.588	-1.176	-20.687	0	0	0	0	0	0	0
