# Supplementary material for: Dynamic characteristics of scraper conveyor chain drive system under the impact condition of lump coal
Source: PLoS One. 2024 Mar 1;19(3):e0299044. doi: 10.1371/journal.pone.0299044 (PMC10906879; doi:10.1371/journal.pone.0299044)
Supplement: S1 File — (ZIP) [file pone.0299044.s001.zip › 10Hz 1m variable mass (1.5kg-5kg 8times)/No. 2.xlsx]

## Sheet: 1.5kg
设备名称	电压	版本	片上时间	加速度X(g)	加速度Y(g)	加速度Z(g)	角速度X(°/s)	角速度Y(°/s)	角速度Z(°/s)	角度X(°)	角度Y(°)	角度Z(°)	磁场X	磁场Y	磁场Z	四元数0	四元数1	四元数2	四元数3	状态
WT222(CAA14FCCF874)	3.79	13105	2022-11-28 09:46:35.946	-0.001	-0.001	0.997	-0.549	0.305	-0.061	-0.983	-0.681	83.881	0	0	0	0	0	0	0
WT222(CAA14FCCF874)	3.79	13105	2022-11-28 09:46:35.946	-0.001	-0.001	0.997	-0.549	0.305	-0.061	-0.983	-0.681	83.903	0	0	0	0	0	0	0
WT222(CAA14FCCF874)	3.79	13105	2022-11-28 09:46:35.946	-0.004	0.002	1.028	-1.648	-0.183	0.122	-0.994	-0.681	83.925	0	0	0	0	0	0	0
WT222(CAA14FCCF874)	3.79	13105	2022-11-28 09:46:35.946	-0.004	0.002	1.028	-1.648	-0.183	0.122	-1	-0.681	83.947	0	0	0	0	0	0	0
WT222(CAA14FCCF874)	3.79	13105	2022-11-28 09:46:35.946	-0.004	0.002	1.028	-1.648	-0.183	0.122	-1.005	-0.681	83.969	0	0	0	0	0	0	0
WT222(CAA14FCCF874)	3.79	13105	2022-11-28 09:46:35.977	-0.004	0.002	1.028	-1.648	-0.183	0.122	-1.016	-0.681	83.996	0	0	0	0	0	0	0
WT222(CAA14FCCF874)	3.79	13105	2022-11-28 09:46:35.977	0.049	-0.051	0.983	-4.333	1.831	0	-1.038	-0.67	84.018	0	0	0	0	0	0	0
WT222(CAA14FCCF874)	3.79	13105	2022-11-28 09:46:35.977	0.049	-0.051	0.983	-4.333	1.831	0	-1.06	-0.665	84.04	0	0	0	0	0	0	0
WT222(CAA14FCCF874)	3.79	13105	2022-11-28 09:46:35.977	0.049	-0.051	0.983	-4.333	1.831	0	-1.082	-0.654	84.062	0	0	0	0	0	0	0
WT222(CAA14FCCF874)	3.79	13105	2022-11-28 09:46:35.977	0.049	-0.051	0.983	-4.333	1.831	0	-1.099	-0.648	84.084	0	0	0	0	0	0	0
WT222(CAA14FCCF874)	3.79	13105	2022-11-28 09:46:35.977	0.076	-0.017	1.022	5.432	-1.709	0	-1.077	-0.654	84.111	0	0	0	0	0	0	0
WT222(CAA14FCCF874)	3.79	13105	2022-11-28 09:46:35.977	0.076	-0.017	1.022	5.432	-1.709	0	-1.049	-0.665	84.133	0	0	0	0	0	0	0
WT222(CAA14FCCF874)	3.79	13105	2022-11-28 09:46:35.977	0.076	-0.017	1.022	5.432	-1.709	0	-1.022	-0.676	84.155	0	0	0	0	0	0	0
WT222(CAA14FCCF874)	3.79	13105	2022-11-28 09:46:36.024	0.076	-0.017	1.022	5.432	-1.709	0	-0.994	-0.687	84.183	0	0	0	0	0	0	0
WT222(CAA14FCCF874)	3.79	13105	2022-11-28 09:46:36.024	-0.016	0.005	1.014	-0.732	2.808	0.122	-1	-0.676	84.205	0	0	0	0	0	0	0
WT222(CAA14FCCF874)	3.79	13105	2022-11-28 09:46:36.024	-0.016	0.005	1.014	-0.732	2.808	0.122	-1	-0.665	84.227	0	0	0	0	0	0	0
WT222(CAA14FCCF874)	3.79	13105	2022-11-28 09:46:36.024	-0.016	0.005	1.014	-0.732	2.808	0.122	-1.005	-0.654	84.249	0	0	0	0	0	0	0
WT222(CAA14FCCF874)	3.79	13105	2022-11-28 09:46:36.024	-0.016	0.005	1.014	-0.732	2.808	0.122	-1.005	-0.637	84.276	0	0	0	0	0	0	0
WT222(CAA14FCCF874)	3.79	13105	2022-11-28 09:46:36.024	0	-0.068	0.983	2.991	0.366	-0.061	-0.994	-0.637	84.298	0	0	0	0	0	0	0
WT222(CAA14FCCF874)	3.79	13105	2022-11-28 09:46:36.024	0	-0.068	0.983	2.991	0.366	-0.061	-0.978	-0.637	84.32	0	0	0	0	0	0	0
WT222(CAA14FCCF874)	3.79	13105	2022-11-28 09:46:36.024	0	-0.068	0.983	2.991	0.366	-0.061	-0.961	-0.637	84.348	0	0	0	0	0	0	0
WT222(CAA14FCCF874)	3.79	13105	2022-11-28 09:46:36.024	0	-0.068	0.983	2.991	0.366	-0.061	-0.95	-0.637	84.37	0	0	0	0	0	0	0
WT222(CAA14FCCF874)	3.79	13105	2022-11-28 09:46:36.024	0.056	0.019	1.016	2.502	1.831	0.366	-0.939	-0.626	84.397	0	0	0	0	0	0	0
WT222(CAA14FCCF874)	3.79	13105	2022-11-28 09:46:36.024	0.056	0.019	1.016	2.502	1.831	0.366	-0.928	-0.621	84.424	0	0	0	0	0	0	0
WT222(CAA14FCCF874)	3.79	13105	2022-11-28 09:46:36.024	0.056	0.019	1.016	2.502	1.831	0.366	-0.912	-0.615	84.452	0	0	0	0	0	0	0
WT222(CAA14FCCF874)	3.79	13105	2022-11-28 09:46:36.024	0.056	0.019	1.016	2.502	1.831	0.366	-0.901	-0.604	84.474	0	0	0	0	0	0	0
WT222(CAA14FCCF874)	3.79	13105	2022-11-28 09:46:36.024	0.044	0.005	1.007	0.244	0.244	0	-0.901	-0.61	84.501	0	0	0	0	0	0	0
WT222(CAA14FCCF874)	3.79	13105	2022-11-28 09:46:36.024	0.044	0.005	1.007	0.244	0.244	0	-0.901	-0.61	84.523	0	0	0	0	0	0	0
WT222(CAA14FCCF874)	3.79	13105	2022-11-28 09:46:36.024	0.044	0.005	1.007	0.244	0.244	0	-0.895	-0.61	84.545	0	0	0	0	0	0	0
WT222(CAA14FCCF874)	3.79	13105	2022-11-28 09:46:36.055	0.044	0.005	1.007	0.244	0.244	0	-0.895	-0.61	84.573	0	0	0	0	0	0	0
WT222(CAA14FCCF874)	3.79	13105	2022-11-28 09:46:36.055	-0.005	-0.021	0.976	0	-0.305	-0.061	-0.895	-0.615	84.595	0	0	0	0	0	0	0
WT222(CAA14FCCF874)	3.79	13105	2022-11-28 09:46:36.055	-0.005	-0.021	0.976	0	-0.305	-0.061	-0.895	-0.621	84.617	0	0	0	0	0	0	0
WT222(CAA14FCCF874)	3.79	13105	2022-11-28 09:46:36.055	-0.005	-0.021	0.976	0	-0.305	-0.061	-0.895	-0.626	84.639	0	0	0	0	0	0	0
WT222(CAA14FCCF874)	3.79	13105	2022-11-28 09:46:36.055	-0.005	-0.021	0.976	0	-0.305	-0.061	-0.895	-0.626	84.666	0	0	0	0	0	0	0
WT222(CAA14FCCF874)	3.79	13105	2022-11-28 09:46:36.055	0.054	-0.016	1.036	-0.488	0.854	0	-0.895	-0.626	84.688	0	0	0	0	0	0	0
WT222(CAA14FCCF874)	3.79	13105	2022-11-28 09:46:36.055	0.054	-0.016	1.036	-0.488	0.854	0	-0.895	-0.621	84.716	0	0	0	0	0	0	0
WT222(CAA14FCCF874)	3.79	13105	2022-11-28 09:46:36.055	0.054	-0.016	1.036	-0.488	0.854	0	-0.901	-0.621	84.738	0	0	0	0	0	0	0
WT222(CAA14FCCF874)	3.79	13105	2022-11-28 09:46:36.118	0.054	-0.016	1.036	-0.488	0.854	0	-0.901	-0.621	84.765	0	0	0	0	0	0	0
WT222(CAA14FCCF874)	3.79	13105	2022-11-28 09:46:36.118	-0.061	-0.03	0.976	3.052	0	0.061	-0.884	-0.621	84.787	0	0	0	0	0	0	0
WT222(CAA14FCCF874)	3.79	13105	2022-11-28 09:46:36.118	-0.061	-0.03	0.976	3.052	0	0.061	-0.873	-0.621	84.814	0	0	0	0	0	0	0
WT222(CAA14FCCF874)	3.79	13105	2022-11-28 09:46:36.118	-0.061	-0.03	0.976	3.052	0	0.061	-0.857	-0.621	84.842	0	0	0	0	0	0	0
WT222(CAA14FCCF874)	3.79	13105	2022-11-28 09:46:36.118	-0.061	-0.03	0.976	3.052	0	0.061	-0.84	-0.626	84.869	0	0	0	0	0	0	0
WT222(CAA14FCCF874)	3.79	13105	2022-11-28 09:46:36.118	0.009	0.004	1.021	3.296	0.122	0.122	-0.824	-0.621	84.891	0	0	0	0	0	0	0
WT222(CAA14FCCF874)	3.79	13105	2022-11-28 09:46:36.118	0.009	0.004	1.021	3.296	0.122	0.122	-0.807	-0.621	84.919	0	0	0	0	0	0	0
WT222(CAA14FCCF874)	3.79	13105	2022-11-28 09:46:36.118	0.009	0.004	1.021	3.296	0.122	0.122	-0.791	-0.621	84.946	0	0	0	0	0	0	0
WT222(CAA14FCCF874)	3.79	13105	2022-11-28 09:46:36.149	0.009	0.004	1.021	3.296	0.122	0.122	-0.775	-0.621	84.974	0	0	0	0	0	0	0
WT222(CAA14FCCF874)	3.79	13105	2022-11-28 09:46:36.149	0.022	0.004	1.006	-0.549	0.305	0	-0.78	-0.621	84.996	0	0	0	0	0	0	0
WT222(CAA14FCCF874)	3.79	13105	2022-11-28 09:46:36.149	0.022	0.004	1.006	-0.549	0.305	0	-0.78	-0.621	85.023	0	0	0	0	0	0	0
WT222(CAA14FCCF874)	3.79	13105	2022-11-28 09:46:36.149	0.022	0.004	1.006	-0.549	0.305	0	-0.786	-0.615	85.045	0	0	0	0	0	0	0
WT222(CAA14FCCF874)	3.79	13105	2022-11-28 09:46:36.149	0.022	0.004	1.006	-0.549	0.305	0	-0.786	-0.615	85.073	0	0	0	0	0	0	0
WT222(CAA14FCCF874)	3.79	13105	2022-11-28 09:46:36.149	0.083	-0.003	1.031	-2.563	0.305	-0.122	-0.797	-0.615	85.095	0	0	0	0	0	0	0
WT222(CAA14FCCF874)	3.79	13105	2022-11-28 09:46:36.149	0.083	-0.003	1.031	-2.563	0.305	-0.122	-0.807	-0.615	85.122	0	0	0	0	0	0	0
WT222(CAA14FCCF874)	3.79	13105	2022-11-28 09:46:36.149	0.083	-0.003	1.031	-2.563	0.305	-0.122	-0.818	-0.615	85.144	0	0	0	0	0	0	0
WT222(CAA14FCCF874)	3.79	13105	2022-11-28 09:46:36.211	0.083	-0.003	1.031	-2.563	0.305	-0.122	-0.835	-0.615	85.172	0	0	0	0	0	0	0
WT222(CAA14FCCF874)	3.79	13105	2022-11-28 09:46:36.211	0.02	-0.027	0.987	0.366	0.854	0.244	-0.829	-0.615	85.193	0	0	0	0	0	0	0
WT222(CAA14FCCF874)	3.79	13105	2022-11-28 09:46:36.211	0.02	-0.027	0.987	0.366	0.854	0.244	-0.829	-0.615	85.221	0	0	0	0	0	0	0
WT222(CAA14FCCF874)	3.79	13105	2022-11-28 09:46:36.211	0.02	-0.027	0.987	0.366	0.854	0.244	-0.824	-0.61	85.248	0	0	0	0	0	0	0
WT222(CAA14FCCF874)	3.79	13105	2022-11-28 09:46:36.211	0.02	-0.027	0.987	0.366	0.854	0.244	-0.824	-0.61	85.276	0	0	0	0	0	0	0
WT222(CAA14FCCF874)	3.79	13105	2022-11-28 09:46:36.211	-0.01	0.025	1.007	-1.526	1.16	-0.183	-0.829	-0.604	85.303	0	0	0	0	0	0	0
WT222(CAA14FCCF874)	3.79	13105	2022-11-28 09:46:36.211	-0.01	0.025	1.007	-1.526	1.16	-0.183	-0.835	-0.599	85.325	0	0	0	0	0	0	0
WT222(CAA14FCCF874)	3.79	13105	2022-11-28 09:46:36.211	-0.01	0.025	1.007	-1.526	1.16	-0.183	-0.84	-0.599	85.353	0	0	0	0	0	0	0
WT222(CAA14FCCF874)	3.79	13105	2022-11-28 09:46:36.242	-0.01	0.025	1.007	-1.526	1.16	-0.183	-0.846	-0.593	85.375	0	0	0	0	0	0	0
WT222(CAA14FCCF874)	3.79	13105	2022-11-28 09:46:36.242	-0.031	-0.027	0.983	-2.441	-0.549	0.122	-0.857	-0.593	85.402	0	0	0	0	0	0	0
WT222(CAA14FCCF874)	3.79	13105	2022-11-28 09:46:36.242	-0.031	-0.027	0.983	-2.441	-0.549	0.122	-0.868	-0.599	85.43	0	0	0	0	0	0	0
WT222(CAA14FCCF874)	3.79	13105	2022-11-28 09:46:36.242	-0.031	-0.027	0.983	-2.441	-0.549	0.122	-0.879	-0.604	85.457	0	0	0	0	0	0	0
WT222(CAA14FCCF874)	3.79	13105	2022-11-28 09:46:36.242	-0.031	-0.027	0.983	-2.441	-0.549	0.122	-0.89	-0.604	85.485	0	0	0	0	0	0	0
WT222(CAA14FCCF874)	3.79	13105	2022-11-28 09:46:36.242	0.041	-0.03	1.032	-3.296	0.732	0	-0.906	-0.599	85.507	0	0	0	0	0	0	0
WT222(CAA14FCCF874)	3.79	13105	2022-11-28 09:46:36.242	0.041	-0.03	1.032	-3.296	0.732	0	-0.923	-0.599	85.534	0	0	0	0	0	0	0
WT222(CAA14FCCF874)	3.79	13105	2022-11-28 09:46:36.242	0.041	-0.03	1.032	-3.296	0.732	0	-0.939	-0.593	85.562	0	0	0	0	0	0	0
WT222(CAA14FCCF874)	3.79	13105	2022-11-28 09:46:36.274	-0.008	0	0.989	-1.099	0.183	0.061	-0.945	-0.593	85.589	0	0	0	0	0	0	0
WT222(CAA14FCCF874)	3.79	13105	2022-11-28 09:46:36.274	-0.008	0	0.989	-1.099	0.183	0.061	-0.945	-0.593	85.616	0	0	0	0	0	0	0
WT222(CAA14FCCF874)	3.79	13105	2022-11-28 09:46:36.274	-0.008	0	0.989	-1.099	0.183	0.061	-0.95	-0.593	85.644	0	0	0	0	0	0	0
WT222(CAA14FCCF874)	3.79	13105	2022-11-28 09:46:36.274	-0.008	0	0.989	-1.099	0.183	0.061	-0.956	-0.588	85.671	0	0	0	0	0	0	0
WT222(CAA14FCCF874)	3.79	13105	2022-11-28 09:46:36.274	0.039	0.016	1.022	-4.333	-0.366	-0.061	-0.978	-0.593	85.699	0	0	0	0	0	0	0
WT222(CAA14FCCF874)	3.79	13105	2022-11-28 09:46:36.274	0.039	0.016	1.022	-4.333	-0.366	-0.061	-0.994	-0.593	85.726	0	0	0	0	0	0	0
WT222(CAA14FCCF874)	3.79	13105	2022-11-28 09:46:36.274	0.039	0.016	1.022	-4.333	-0.366	-0.061	-1.016	-0.599	85.748	0	0	0	0	0	0	0
WT222(CAA14FCCF874)	3.79	13105	2022-11-28 09:46:36.274	0.039	0.016	1.022	-4.333	-0.366	-0.061	-1.033	-0.599	85.776	0	0	0	0	0	0	0
WT222(CAA14FCCF874)	3.79	13105	2022-11-28 09:46:36.336	-0.104	-0.037	1.001	-3.296	0.488	0.183	-1.049	-0.593	85.803	0	0	0	0	0	0	0
WT222(CAA14FCCF874)	3.79	13105	2022-11-28 09:46:36.336	-0.104	-0.037	1.001	-3.296	0.488	0.183	-1.066	-0.593	85.831	0	0	0	0	0	0	0
WT222(CAA14FCCF874)	3.79	13105	2022-11-28 09:46:36.336	-0.104	-0.037	1.001	-3.296	0.488	0.183	-1.077	-0.588	85.858	0	0	0	0	0	0	0
WT222(CAA14FCCF874)	3.79	13105	2022-11-28 09:46:36.336	-0.104	-0.037	1.001	-3.296	0.488	0.183	-1.093	-0.582	85.891	0	0	0	0	0	0	0
WT222(CAA14FCCF874)	3.79	13105	2022-11-28 09:46:36.336	0.081	-0.021	1.049	1.587	-0.061	0	-1.088	-0.582	85.919	0	0	0	0	0	0	0
WT222(CAA14FCCF874)	3.79	13105	2022-11-28 09:46:36.336	0.081	-0.021	1.049	1.587	-0.061	0	-1.077	-0.577	85.946	0	0	0	0	0	0	0
WT222(CAA14FCCF874)	3.79	13105	2022-11-28 09:46:36.336	0.081	-0.021	1.049	1.587	-0.061	0	-1.066	-0.577	85.974	0	0	0	0	0	0	0
WT222(CAA14FCCF874)	3.79	13105	2022-11-28 09:46:36.336	0.081	-0.021	1.049	1.587	-0.061	0	-1.06	-0.577	86.001	0	0	0	0	0	0	0
WT222(CAA14FCCF874)	3.79	13105	2022-11-28 09:46:36.383	-0.022	-0.004	0.97	0.488	0.305	0	-1.055	-0.577	86.028	0	0	0	0	0	0	0
WT222(CAA14FCCF874)	3.79	13105	2022-11-28 09:46:36.383	-0.022	-0.004	0.97	0.488	0.305	0	-1.049	-0.571	86.056	0	0	0	0	0	0	0
WT222(CAA14FCCF874)	3.79	13105	2022-11-28 09:46:36.383	-0.022	-0.004	0.97	0.488	0.305	0	-1.049	-0.571	86.083	0	0	0	0	0	0	0
WT222(CAA14FCCF874)	3.79	13105	2022-11-28 09:46:36.383	-0.022	-0.004	0.97	0.488	0.305	0	-1.044	-0.566	86.116	0	0	0	0	0	0	0
WT222(CAA14FCCF874)	3.79	13105	2022-11-28 09:46:36.383	0.093	0.011	1.038	-1.038	0.122	-0.183	-1.049	-0.566	86.144	0	0	0	0	0	0	0
WT222(CAA14FCCF874)	3.79	13105	2022-11-28 09:46:36.383	0.093	0.011	1.038	-1.038	0.122	-0.183	-1.055	-0.566	86.171	0	0	0	0	0	0	0
WT222(CAA14FCCF874)	3.79	13105	2022-11-28 09:46:36.383	0.093	0.011	1.038	-1.038	0.122	-0.183	-1.055	-0.566	86.193	0	0	0	0	0	0	0
WT222(CAA14FCCF874)	3.79	13105	2022-11-28 09:46:36.383	0.093	0.011	1.038	-1.038	0.122	-0.183	-1.06	-0.566	86.221	0	0	0	0	0	0	0
WT222(CAA14FCCF874)	3.79	13105	2022-11-28 09:46:36.414	0.609	-0.004	0.852	-1.465	-6.226	-3.906	-1.066	-0.604	86.232	0	0	0	0	0	0	0
WT222(CAA14FCCF874)	3.79	13105	2022-11-28 09:46:36.414	0.609	-0.004	0.852	-1.465	-6.226	-3.906	-1.066	-0.648	86.237	0	0	0	0	0	0	0
WT222(CAA14FCCF874)	3.79	13105	2022-11-28 09:46:36.414	0.609	-0.004	0.852	-1.465	-6.226	-3.906	-1.071	-0.698	86.243	0	0	0	0	0	0	0
WT222(CAA14FCCF874)	3.79	13105	2022-11-28 09:46:36.414	0.609	-0.004	0.852	-1.465	-6.226	-3.906	-1.077	-0.747	86.254	0	0	0	0	0	0	0
WT222(CAA14FCCF874)	3.79	13105	2022-11-28 09:46:36.414	-0.648	-0.022	0.827	-9.888	-1.77	3.296	-1.121	-0.769	86.298	0	0	0	0	0	0	0
WT222(CAA14FCCF874)	3.79	13105	2022-11-28 09:46:36.414	-0.648	-0.022	0.827	-9.888	-1.77	3.296	-1.17	-0.786	86.342	0	0	0	0	0	0	0
WT222(CAA14FCCF874)	3.79	13105	2022-11-28 09:46:36.414	-0.648	-0.022	0.827	-9.888	-1.77	3.296	-1.214	-0.791	86.385	0	0	0	0	0	0	0
WT222(CAA14FCCF874)	3.79	13105	2022-11-28 09:46:36.414	-0.648	-0.022	0.827	-9.888	-1.77	3.296	-1.263	-0.797	86.429	0	0	0	0	0	0	0
WT222(CAA14FCCF874)	3.79	13105	2022-11-28 09:46:36.477	-0.339	0.026	1.345	-16.602	20.264	-1.831	-1.346	-0.687	86.451	0	0	0	0	0	0	0
WT222(CAA14FCCF874)	3.79	13105	2022-11-28 09:46:36.477	-0.339	0.026	1.345	-16.602	20.264	-1.831	-1.423	-0.577	86.468	0	0	0	0	0	0	0
WT222(CAA14FCCF874)	3.79	13105	2022-11-28 09:46:36.477	-0.339	0.026	1.345	-16.602	20.264	-1.831	-1.505	-0.461	86.484	0	0	0	0	0	0	0
WT222(CAA14FCCF874)	3.79	13105	2022-11-28 09:46:36.477	-0.339	0.026	1.345	-16.602	20.264	-1.831	-1.588	-0.346	86.501	0	0	0	0	0	0	0
WT222(CAA14FCCF874)	3.79	13105	2022-11-28 09:46:36.477	-0.026	-0.058	1.013	8.728	-11.475	-2.197	-1.538	-0.39	86.523	0	0	0	0	0	0	0
WT222(CAA14FCCF874)	3.79	13105	2022-11-28 09:46:36.477	-0.026	-0.058	1.013	8.728	-11.475	-2.197	-1.494	-0.434	86.545	0	0	0	0	0	0	0
WT222(CAA14FCCF874)	3.79	13105	2022-11-28 09:46:36.477	-0.026	-0.058	1.013	8.728	-11.475	-2.197	-1.45	-0.483	86.567	0	0	0	0	0	0	0
WT222(CAA14FCCF874)	3.79	13105	2022-11-28 09:46:36.477	-0.026	-0.058	1.013	8.728	-11.475	-2.197	-1.406	-0.527	86.583	0	0	0	0	0	0	0
WT222(CAA14FCCF874)	3.79	13105	2022-11-28 09:46:36.508	0.335	-0.011	1.055	-3.54	8.545	1.16	-1.423	-0.472	86.622	0	0	0	0	0	0	0
WT222(CAA14FCCF874)	3.79	13105	2022-11-28 09:46:36.508	0.335	-0.011	1.055	-3.54	8.545	1.16	-1.434	-0.423	86.655	0	0	0	0	0	0	0
WT222(CAA14FCCF874)	3.79	13105	2022-11-28 09:46:36.508	0.335	-0.011	1.055	-3.54	8.545	1.16	-1.45	-0.379	86.693	0	0	0	0	0	0	0
WT222(CAA14FCCF874)	3.79	13105	2022-11-28 09:46:36.508	0.335	-0.011	1.055	-3.54	8.545	1.16	-1.467	-0.335	86.726	0	0	0	0	0	0	0
WT222(CAA14FCCF874)	3.79	13105	2022-11-28 09:46:36.508	-0.037	0.015	0.9	0.122	3.235	0.671	-1.467	-0.319	86.759	0	0	0	0	0	0	0
WT222(CAA14FCCF874)	3.79	13105	2022-11-28 09:46:36.508	-0.037	0.015	0.9	0.122	3.235	0.671	-1.461	-0.302	86.792	0	0	0	0	0	0	0
WT222(CAA14FCCF874)	3.79	13105	2022-11-28 09:46:36.508	-0.037	0.015	0.9	0.122	3.235	0.671	-1.456	-0.286	86.819	0	0	0	0	0	0	0
WT222(CAA14FCCF874)	3.79	13105	2022-11-28 09:46:36.508	-0.037	0.015	0.9	0.122	3.235	0.671	-1.456	-0.269	86.852	0	0	0	0	0	0	0
WT222(CAA14FCCF874)	3.79	13105	2022-11-28 09:46:36.539	0.025	0.026	1.026	-1.099	-1.648	0.305	-1.456	-0.275	86.885	0	0	0	0	0	0	0
WT222(CAA14FCCF874)	3.79	13105	2022-11-28 09:46:36.539	0.025	0.026	1.026	-1.099	-1.648	0.305	-1.456	-0.286	86.913	0	0	0	0	0	0	0
WT222(CAA14FCCF874)	3.79	13105	2022-11-28 09:46:36.539	0.025	0.026	1.026	-1.099	-1.648	0.305	-1.461	-0.291	86.946	0	0	0	0	0	0	0
WT222(CAA14FCCF874)	3.79	13105	2022-11-28 09:46:36.539	0.025	0.026	1.026	-1.099	-1.648	0.305	-1.461	-0.297	86.973	0	0	0	0	0	0	0
WT222(CAA14FCCF874)	3.79	13105	2022-11-28 09:46:36.539	-0.038	-0.038	1.01	-3.906	2.075	0.488	-1.478	-0.286	87.006	0	0	0	0	0	0	0
WT222(CAA14FCCF874)	3.79	13105	2022-11-28 09:46:36.539	-0.038	-0.038	1.01	-3.906	2.075	0.488	-1.494	-0.275	87.034	0	0	0	0	0	0	0
WT222(CAA14FCCF874)	3.79	13105	2022-11-28 09:46:36.539	-0.038	-0.038	1.01	-3.906	2.075	0.488	-1.511	-0.264	87.067	0	0	0	0	0	0	0
WT222(CAA14FCCF874)	3.79	13105	2022-11-28 09:46:36.539	-0.038	-0.038	1.01	-3.906	2.075	0.488	-1.527	-0.253	87.1	0	0	0	0	0	0	0
WT222(CAA14FCCF874)	3.79	13105	2022-11-28 09:46:36.602	-0.104	-0.048	0.987	3.906	1.465	0.61	-1.505	-0.242	87.133	0	0	0	0	0	0	0
WT222(CAA14FCCF874)	3.79	13105	2022-11-28 09:46:36.602	-0.104	-0.048	0.987	3.906	1.465	0.61	-1.483	-0.231	87.166	0	0	0	0	0	0	0
WT222(CAA14FCCF874)	3.79	13105	2022-11-28 09:46:36.602	-0.104	-0.048	0.987	3.906	1.465	0.61	-1.461	-0.22	87.198	0	0	0	0	0	0	0
WT222(CAA14FCCF874)	3.79	13105	2022-11-28 09:46:36.602	-0.104	-0.048	0.987	3.906	1.465	0.61	-1.439	-0.209	87.231	0	0	0	0	0	0	0
WT222(CAA14FCCF874)	3.79	13105	2022-11-28 09:46:36.602	-0.022	0.012	1.008	4.272	0.61	-0.244	-1.417	-0.203	87.259	0	0	0	0	0	0	0
WT222(CAA14FCCF874)	3.79	13105	2022-11-28 09:46:36.602	-0.022	0.012	1.008	4.272	0.61	-0.244	-1.395	-0.192	87.292	0	0	0	0	0	0	0
WT222(CAA14FCCF874)	3.79	13105	2022-11-28 09:46:36.602	-0.022	0.012	1.008	4.272	0.61	-0.244	-1.373	-0.187	87.319	0	0	0	0	0	0	0
WT222(CAA14FCCF874)	3.79	13105	2022-11-28 09:46:36.602	-0.022	0.012	1.008	4.272	0.61	-0.244	-1.346	-0.181	87.352	0	0	0	0	0	0	0
WT222(CAA14FCCF874)	3.79	13105	2022-11-28 09:46:36.633	-0.076	-0.02	0.955	-1.587	1.221	-0.183	-1.351	-0.17	87.38	0	0	0	0	0	0	0
WT222(CAA14FCCF874)	3.79	13105	2022-11-28 09:46:36.633	-0.076	-0.02	0.955	-1.587	1.221	-0.183	-1.362	-0.154	87.407	0	0	0	0	0	0	0
WT222(CAA14FCCF874)	3.79	13105	2022-11-28 09:46:36.633	-0.076	-0.02	0.955	-1.587	1.221	-0.183	-1.368	-0.143	87.44	0	0	0	0	0	0	0
WT222(CAA14FCCF874)	3.79	13105	2022-11-28 09:46:36.633	-0.076	-0.02	0.955	-1.587	1.221	-0.183	-1.373	-0.132	87.468	0	0	0	0	0	0	0
WT222(CAA14FCCF874)	3.79	13105	2022-11-28 09:46:36.633	0.056	-0.018	0.996	-2.38	2.563	0.61	-1.384	-0.115	87.501	0	0	0	0	0	0	0
WT222(CAA14FCCF874)	3.79	13105	2022-11-28 09:46:36.633	0.056	-0.018	0.996	-2.38	2.563	0.61	-1.395	-0.099	87.539	0	0	0	0	0	0	0
WT222(CAA14FCCF874)	3.79	13105	2022-11-28 09:46:36.633	0.056	-0.018	0.996	-2.38	2.563	0.61	-1.401	-0.082	87.572	0	0	0	0	0	0	0
WT222(CAA14FCCF874)	3.79	13105	2022-11-28 09:46:36.633	0.056	-0.018	0.996	-2.38	2.563	0.61	-1.412	-0.066	87.605	0	0	0	0	0	0	0
WT222(CAA14FCCF874)	3.79	13105	2022-11-28 09:46:36.664	-0.057	-0.037	0.97	1.953	-0.244	-0.427	-1.401	-0.06	87.632	0	0	0	0	0	0	0
WT222(CAA14FCCF874)	3.79	13105	2022-11-28 09:46:36.664	-0.057	-0.037	0.97	1.953	-0.244	-0.427	-1.39	-0.06	87.665	0	0	0	0	0	0	0
WT222(CAA14FCCF874)	3.79	13105	2022-11-28 09:46:36.664	-0.057	-0.037	0.97	1.953	-0.244	-0.427	-1.379	-0.055	87.693	0	0	0	0	0	0	0
WT222(CAA14FCCF874)	3.79	13105	2022-11-28 09:46:36.664	-0.058	-0.01	0.974	-1.648	0.793	-0.61	-1.39	-0.049	87.72	0	0	0	0	0	0	0
WT222(CAA14FCCF874)	3.79	13105	2022-11-28 09:46:36.664	-0.058	-0.01	0.974	-1.648	0.793	-0.61	-1.395	-0.038	87.753	0	0	0	0	0	0	0
WT222(CAA14FCCF874)	3.79	13105	2022-11-28 09:46:36.664	-0.058	-0.01	0.974	-1.648	0.793	-0.61	-1.401	-0.033	87.781	0	0	0	0	0	0	0
WT222(CAA14FCCF874)	3.79	13105	2022-11-28 09:46:36.664	-0.058	-0.01	0.974	-1.648	0.793	-0.61	-1.412	-0.022	87.808	0	0	0	0	0	0	0
WT222(CAA14FCCF874)	3.79	13105	2022-11-28 09:46:36.664	-0.079	-0.036	0.989	0.854	0.122	0.183	-1.406	-0.016	87.841	0	0	0	0	0	0	0
WT222(CAA14FCCF874)	3.79	13105	2022-11-28 09:46:36.695	-0.079	-0.036	0.989	0.854	0.122	0.183	-1.401	-0.011	87.874	0	0	0	0	0	0	0
WT222(CAA14FCCF874)	3.79	13105	2022-11-28 09:46:36.695	-0.079	-0.036	0.989	0.854	0.122	0.183	-1.395	-0.005	87.907	0	0	0	0	0	0	0
WT222(CAA14FCCF874)	3.79	13105	2022-11-28 09:46:36.695	-0.079	-0.036	0.989	0.854	0.122	0.183	-1.39	0	87.94	0	0	0	0	0	0	0
WT222(CAA14FCCF874)	3.79	13105	2022-11-28 09:46:36.695	-0.024	-0.015	0.972	-3.723	2.136	0	-1.406	0.016	87.973	0	0	0	0	0	0	0
WT222(CAA14FCCF874)	3.79	13105	2022-11-28 09:46:36.695	-0.024	-0.015	0.972	-3.723	2.136	0	-1.428	0.033	88.006	0	0	0	0	0	0	0
WT222(CAA14FCCF874)	3.79	13105	2022-11-28 09:46:36.695	-0.024	-0.015	0.972	-3.723	2.136	0	-1.445	0.049	88.039	0	0	0	0	0	0	0
WT222(CAA14FCCF874)	3.79	13105	2022-11-28 09:46:36.695	-0.024	-0.015	0.972	-3.723	2.136	0	-1.461	0.066	88.072	0	0	0	0	0	0	0
WT222(CAA14FCCF874)	3.79	13105	2022-11-28 09:46:36.695	-0.024	-0.069	0.951	1.892	-1.831	0.122	-1.456	0.066	88.105	0	0	0	0	0	0	0
WT222(CAA14FCCF874)	3.79	13105	2022-11-28 09:46:36.758	-0.024	-0.069	0.951	1.892	-1.831	0.122	-1.445	0.06	88.143	0	0	0	0	0	0	0
WT222(CAA14FCCF874)	3.79	13105	2022-11-28 09:46:36.758	-0.024	-0.069	0.951	1.892	-1.831	0.122	-1.434	0.055	88.176	0	0	0	0	0	0	0
WT222(CAA14FCCF874)	3.79	13105	2022-11-28 09:46:36.758	-0.024	-0.069	0.951	1.892	-1.831	0.122	-1.428	0.055	88.209	0	0	0	0	0	0	0
WT222(CAA14FCCF874)	3.79	13105	2022-11-28 09:46:36.758	0.004	0.032	1.005	-1.648	2.136	0.305	-1.434	0.071	88.248	0	0	0	0	0	0	0
WT222(CAA14FCCF874)	3.79	13105	2022-11-28 09:46:36.758	0.004	0.032	1.005	-1.648	2.136	0.305	-1.445	0.082	88.281	0	0	0	0	0	0	0
WT222(CAA14FCCF874)	3.79	13105	2022-11-28 09:46:36.758	0.004	0.032	1.005	-1.648	2.136	0.305	-1.45	0.099	88.314	0	0	0	0	0	0	0
WT222(CAA14FCCF874)	3.79	13105	2022-11-28 09:46:36.758	0.004	0.032	1.005	-1.648	2.136	0.305	-1.461	0.115	88.347	0	0	0	0	0	0	0
WT222(CAA14FCCF874)	3.79	13105	2022-11-28 09:46:36.758	-0.06	-0.055	0.917	-2.869	-0.977	0	-1.472	0.115	88.38	0	0	0	0	0	0	0
WT222(CAA14FCCF874)	3.79	13105	2022-11-28 09:46:36.774	-0.06	-0.055	0.917	-2.869	-0.977	0	-1.489	0.115	88.412	0	0	0	0	0	0	0
WT222(CAA14FCCF874)	3.79	13105	2022-11-28 09:46:36.774	-0.06	-0.055	0.917	-2.869	-0.977	0	-1.5	0.115	88.445	0	0	0	0	0	0	0
WT222(CAA14FCCF874)	3.79	13105	2022-11-28 09:46:36.774	-0.06	-0.055	0.917	-2.869	-0.977	0	-1.516	0.115	88.478	0	0	0	0	0	0	0
WT222(CAA14FCCF874)	3.79	13105	2022-11-28 09:46:36.774	0.029	-0.036	1.01	3.296	-1.648	0	-1.5	0.11	88.517	0	0	0	0	0	0	0
WT222(CAA14FCCF874)	3.79	13105	2022-11-28 09:46:36.774	0.029	-0.036	1.01	3.296	-1.648	0	-1.483	0.11	88.55	0	0	0	0	0	0	0
WT222(CAA14FCCF874)	3.79	13105	2022-11-28 09:46:36.774	0.029	-0.036	1.01	3.296	-1.648	0	-1.467	0.104	88.583	0	0	0	0	0	0	0
WT222(CAA14FCCF874)	3.79	13105	2022-11-28 09:46:36.774	0.029	-0.036	1.01	3.296	-1.648	0	-1.45	0.099	88.616	0	0	0	0	0	0	0
WT222(CAA14FCCF874)	3.79	13105	2022-11-28 09:46:36.774	-0.056	-0.006	0.958	-2.197	0.793	-0.427	-1.461	0.104	88.649	0	0	0	0	0	0	0
WT222(CAA14FCCF874)	3.79	13105	2022-11-28 09:46:36.805	-0.056	-0.006	0.958	-2.197	0.793	-0.427	-1.472	0.115	88.676	0	0	0	0	0	0	0
WT222(CAA14FCCF874)	3.79	13105	2022-11-28 09:46:36.805	-0.056	-0.006	0.958	-2.197	0.793	-0.427	-1.483	0.121	88.709	0	0	0	0	0	0	0
WT222(CAA14FCCF874)	3.79	13105	2022-11-28 09:46:36.805	-0.056	-0.006	0.958	-2.197	0.793	-0.427	-1.494	0.132	88.737	0	0	0	0	0	0	0
WT222(CAA14FCCF874)	3.79	13105	2022-11-28 09:46:36.805	0.017	-0.044	0.977	-4.333	-1.099	0.061	-1.516	0.132	88.775	0	0	0	0	0	0	0
WT222(CAA14FCCF874)	3.79	13105	2022-11-28 09:46:36.805	0.017	-0.044	0.977	-4.333	-1.099	0.061	-1.538	0.126	88.808	0	0	0	0	0	0	0
WT222(CAA14FCCF874)	3.79	13105	2022-11-28 09:46:36.805	0.017	-0.044	0.977	-4.333	-1.099	0.061	-1.56	0.126	88.841	0	0	0	0	0	0	0
WT222(CAA14FCCF874)	3.79	13105	2022-11-28 09:46:36.805	0.017	-0.044	0.977	-4.333	-1.099	0.061	-1.582	0.126	88.874	0	0	0	0	0	0	0
WT222(CAA14FCCF874)	3.79	13105	2022-11-28 09:46:36.805	0.019	-0.011	0.997	2.563	0.549	0	-1.571	0.126	88.907	0	0	0	0	0	0	0
WT222(CAA14FCCF874)	3.79	13105	2022-11-28 09:46:36.836	0.019	-0.011	0.997	2.563	0.549	0	-1.56	0.132	88.94	0	0	0	0	0	0	0
WT222(CAA14FCCF874)	3.79	13105	2022-11-28 09:46:36.836	0.019	-0.011	0.997	2.563	0.549	0	-1.544	0.137	88.973	0	0	0	0	0	0	0
WT222(CAA14FCCF874)	3.79	13105	2022-11-28 09:46:36.836	0.019	-0.011	0.997	2.563	0.549	0	-1.533	0.143	89.006	0	0	0	0	0	0	0
WT222(CAA14FCCF874)	3.79	13105	2022-11-28 09:46:36.836	0.013	-0.029	0.986	-1.648	-0.122	-0.427	-1.538	0.143	89.033	0	0	0	0	0	0	0
WT222(CAA14FCCF874)	3.79	13105	2022-11-28 09:46:36.836	0.013	-0.029	0.986	-1.648	-0.122	-0.427	-1.549	0.143	89.061	0	0	0	0	0	0	0
WT222(CAA14FCCF874)	3.79	13105	2022-11-28 09:46:36.836	0.013	-0.029	0.986	-1.648	-0.122	-0.427	-1.555	0.143	89.094	0	0	0	0	0	0	0
WT222(CAA14FCCF874)	3.79	13105	2022-11-28 09:46:36.836	0.013	-0.029	0.986	-1.648	-0.122	-0.427	-1.566	0.143	89.121	0	0	0	0	0	0	0
WT222(CAA14FCCF874)	3.79	13105	2022-11-28 09:46:36.836	-0.077	-0.044	0.971	4.883	0.122	0.061	-1.538	0.148	89.154	0	0	0	0	0	0	0
WT222(CAA14FCCF874)	3.79	13105	2022-11-28 09:46:36.867	-0.077	-0.044	0.971	4.883	0.122	0.061	-1.516	0.148	89.187	0	0	0	0	0	0	0
WT222(CAA14FCCF874)	3.79	13105	2022-11-28 09:46:36.867	-0.077	-0.044	0.971	4.883	0.122	0.061	-1.489	0.154	89.22	0	0	0	0	0	0	0
WT222(CAA14FCCF874)	3.79	13105	2022-11-28 09:46:36.867	-0.077	-0.044	0.971	4.883	0.122	0.061	-1.467	0.159	89.253	0	0	0	0	0	0	0
WT222(CAA14FCCF874)	3.79	13105	2022-11-28 09:46:36.867	-0.034	0.006	0.961	-1.343	1.831	0.183	-1.472	0.17	89.286	0	0	0	0	0	0	0
WT222(CAA14FCCF874)	3.79	13105	2022-11-28 09:46:36.867	-0.034	0.006	0.961	-1.343	1.831	0.183	-1.483	0.181	89.319	0	0	0	0	0	0	0
WT222(CAA14FCCF874)	3.79	13105	2022-11-28 09:46:36.867	-0.034	0.006	0.961	-1.343	1.831	0.183	-1.489	0.192	89.352	0	0	0	0	0	0	0
WT222(CAA14FCCF874)	3.79	13105	2022-11-28 09:46:36.867	-0.034	0.006	0.961	-1.343	1.831	0.183	-1.494	0.209	89.385	0	0	0	0	0	0	0
WT222(CAA14FCCF874)	3.79	13105	2022-11-28 09:46:36.867	-0.033	-0.002	0.974	-5.127	1.099	-0.427	-1.522	0.214	89.418	0	0	0	0	0	0	0
WT222(CAA14FCCF874)	3.79	13105	2022-11-28 09:46:36.961	-0.033	-0.002	0.974	-5.127	1.099	-0.427	-1.544	0.225	89.445	0	0	0	0	0	0	0
WT222(CAA14FCCF874)	3.79	13105	2022-11-28 09:46:36.961	-0.033	-0.002	0.974	-5.127	1.099	-0.427	-1.571	0.236	89.473	0	0	0	0	0	0	0
WT222(CAA14FCCF874)	3.79	13105	2022-11-28 09:46:36.961	-0.033	-0.002	0.974	-5.127	1.099	-0.427	-1.593	0.242	89.506	0	0	0	0	0	0	0
WT222(CAA14FCCF874)	3.79	13105	2022-11-28 09:46:36.961	-0.043	-0.036	0.961	-5.981	0.549	-0.122	-1.62	0.253	89.533	0	0	0	0	0	0	0

## Sheet: 2.0kg
设备名称	电压	版本	片上时间	加速度X(g)	加速度Y(g)	加速度Z(g)	角速度X(°/s)	角速度Y(°/s)	角速度Z(°/s)	角度X(°)	角度Y(°)	角度Z(°)	磁场X	磁场Y	磁场Z	四元数0	四元数1	四元数2	四元数3	状态
WT222(CAA14FCCF874)	3.82	13105	2022-11-28 09:36:08.671	-0.071	0.003	0.961	-0.549	1.343	-0.061	-0.291	-0.126	90.818	0	0	0	0	0	0	0
WT222(CAA14FCCF874)	3.82	13105	2022-11-28 09:36:08.671	-0.071	0.003	0.961	-0.549	1.343	-0.061	-0.291	-0.115	90.84	0	0	0	0	0	0	0
WT222(CAA14FCCF874)	3.82	13105	2022-11-28 09:36:08.671	0.047	-0.005	0.984	-1.404	-1.77	-0.305	-0.297	-0.121	90.857	0	0	0	0	0	0	0
WT222(CAA14FCCF874)	3.82	13105	2022-11-28 09:36:08.671	0.047	-0.005	0.984	-1.404	-1.77	-0.305	-0.302	-0.126	90.873	0	0	0	0	0	0	0
WT222(CAA14FCCF874)	3.82	13105	2022-11-28 09:36:08.671	0.047	-0.005	0.984	-1.404	-1.77	-0.305	-0.308	-0.137	90.89	0	0	0	0	0	0	0
WT222(CAA14FCCF874)	3.82	13105	2022-11-28 09:36:08.702	0.047	-0.005	0.984	-1.404	-1.77	-0.305	-0.313	-0.143	90.912	0	0	0	0	0	0	0
WT222(CAA14FCCF874)	3.82	13105	2022-11-28 09:36:08.702	0.049	-0.019	1.037	-2.38	-0.671	0.061	-0.324	-0.148	90.928	0	0	0	0	0	0	0
WT222(CAA14FCCF874)	3.82	13105	2022-11-28 09:36:08.702	0.049	-0.019	1.037	-2.38	-0.671	0.061	-0.335	-0.154	90.95	0	0	0	0	0	0	0
WT222(CAA14FCCF874)	3.82	13105	2022-11-28 09:36:08.702	0.049	-0.019	1.037	-2.38	-0.671	0.061	-0.346	-0.154	90.967	0	0	0	0	0	0	0
WT222(CAA14FCCF874)	3.82	13105	2022-11-28 09:36:08.702	0.049	-0.019	1.037	-2.38	-0.671	0.061	-0.357	-0.159	90.989	0	0	0	0	0	0	0
WT222(CAA14FCCF874)	3.82	13105	2022-11-28 09:36:08.702	-0.031	-0.019	0.962	-2.014	0.916	-0.183	-0.368	-0.154	91.011	0	0	0	0	0	0	0
WT222(CAA14FCCF874)	3.82	13105	2022-11-28 09:36:08.702	-0.031	-0.019	0.962	-2.014	0.916	-0.183	-0.379	-0.154	91.027	0	0	0	0	0	0	0
WT222(CAA14FCCF874)	3.82	13105	2022-11-28 09:36:08.702	-0.031	-0.019	0.962	-2.014	0.916	-0.183	-0.39	-0.148	91.049	0	0	0	0	0	0	0
WT222(CAA14FCCF874)	3.82	13105	2022-11-28 09:36:08.734	-0.031	-0.019	0.962	-2.014	0.916	-0.183	-0.401	-0.143	91.071	0	0	0	0	0	0	0
WT222(CAA14FCCF874)	3.82	13105	2022-11-28 09:36:08.734	0.059	0.006	1.031	-1.16	0	0.366	-0.406	-0.143	91.093	0	0	0	0	0	0	0
WT222(CAA14FCCF874)	3.82	13105	2022-11-28 09:36:08.734	0.059	0.006	1.031	-1.16	0	0.366	-0.412	-0.143	91.115	0	0	0	0	0	0	0
WT222(CAA14FCCF874)	3.82	13105	2022-11-28 09:36:08.734	0.059	0.006	1.031	-1.16	0	0.366	-0.417	-0.143	91.137	0	0	0	0	0	0	0
WT222(CAA14FCCF874)	3.82	13105	2022-11-28 09:36:08.734	0.059	0.006	1.031	-1.16	0	0.366	-0.417	-0.143	91.159	0	0	0	0	0	0	0
WT222(CAA14FCCF874)	3.82	13105	2022-11-28 09:36:08.734	0.013	-0.015	0.991	-4.089	0	-0.305	-0.439	-0.148	91.176	0	0	0	0	0	0	0
WT222(CAA14FCCF874)	3.82	13105	2022-11-28 09:36:08.734	0.013	-0.015	0.991	-4.089	0	-0.305	-0.461	-0.148	91.198	0	0	0	0	0	0	0
WT222(CAA14FCCF874)	3.82	13105	2022-11-28 09:36:08.734	0.013	-0.015	0.991	-4.089	0	-0.305	-0.478	-0.148	91.214	0	0	0	0	0	0	0
WT222(CAA14FCCF874)	3.82	13105	2022-11-28 09:36:08.796	0.013	-0.015	0.991	-4.089	0	-0.305	-0.5	-0.154	91.236	0	0	0	0	0	0	0
WT222(CAA14FCCF874)	3.82	13105	2022-11-28 09:36:08.796	0.014	-0.017	0.996	1.953	-0.183	0.061	-0.489	-0.154	91.258	0	0	0	0	0	0	0
WT222(CAA14FCCF874)	3.82	13105	2022-11-28 09:36:08.796	0.014	-0.017	0.996	1.953	-0.183	0.061	-0.478	-0.159	91.28	0	0	0	0	0	0	0
WT222(CAA14FCCF874)	3.82	13105	2022-11-28 09:36:08.796	0.014	-0.017	0.996	1.953	-0.183	0.061	-0.467	-0.159	91.302	0	0	0	0	0	0	0
WT222(CAA14FCCF874)	3.82	13105	2022-11-28 09:36:08.796	0.014	-0.017	0.996	1.953	-0.183	0.061	-0.461	-0.159	91.324	0	0	0	0	0	0	0
WT222(CAA14FCCF874)	3.82	13105	2022-11-28 09:36:08.796	-0.006	-0.003	1.03	0.244	-2.258	-0.61	-0.456	-0.176	91.34	0	0	0	0	0	0	0
WT222(CAA14FCCF874)	3.82	13105	2022-11-28 09:36:08.796	-0.006	-0.003	1.03	0.244	-2.258	-0.61	-0.456	-0.187	91.362	0	0	0	0	0	0	0
WT222(CAA14FCCF874)	3.82	13105	2022-11-28 09:36:08.796	-0.006	-0.003	1.03	0.244	-2.258	-0.61	-0.456	-0.198	91.379	0	0	0	0	0	0	0
WT222(CAA14FCCF874)	3.82	13105	2022-11-28 09:36:08.827	-0.006	-0.003	1.03	0.244	-2.258	-0.61	-0.456	-0.214	91.395	0	0	0	0	0	0	0
WT222(CAA14FCCF874)	3.82	13105	2022-11-28 09:36:08.827	0.007	0.016	1.048	0.854	1.709	0.183	-0.45	-0.203	91.417	0	0	0	0	0	0	0
WT222(CAA14FCCF874)	3.82	13105	2022-11-28 09:36:08.827	0.007	0.016	1.048	0.854	1.709	0.183	-0.445	-0.198	91.439	0	0	0	0	0	0	0
WT222(CAA14FCCF874)	3.82	13105	2022-11-28 09:36:08.827	0.007	0.016	1.048	0.854	1.709	0.183	-0.439	-0.187	91.461	0	0	0	0	0	0	0
WT222(CAA14FCCF874)	3.82	13105	2022-11-28 09:36:08.827	0.007	0.016	1.048	0.854	1.709	0.183	-0.434	-0.181	91.483	0	0	0	0	0	0	0
WT222(CAA14FCCF874)	3.82	13105	2022-11-28 09:36:08.827	-0.063	-0.02	0.959	-0.488	0.854	-0.244	-0.434	-0.176	91.505	0	0	0	0	0	0	0
WT222(CAA14FCCF874)	3.82	13105	2022-11-28 09:36:08.827	-0.063	-0.02	0.959	-0.488	0.854	-0.244	-0.439	-0.17	91.527	0	0	0	0	0	0	0
WT222(CAA14FCCF874)	3.82	13105	2022-11-28 09:36:08.827	-0.063	-0.02	0.959	-0.488	0.854	-0.244	-0.439	-0.165	91.544	0	0	0	0	0	0	0
WT222(CAA14FCCF874)	3.82	13105	2022-11-28 09:36:08.905	-0.063	-0.02	0.959	-0.488	0.854	-0.244	-0.439	-0.159	91.566	0	0	0	0	0	0	0
WT222(CAA14FCCF874)	3.82	13105	2022-11-28 09:36:08.905	-0.001	0.008	1.013	0.488	-0.061	0.732	-0.439	-0.159	91.593	0	0	0	0	0	0	0
WT222(CAA14FCCF874)	3.82	13105	2022-11-28 09:36:08.905	-0.001	0.008	1.013	0.488	-0.061	0.732	-0.434	-0.159	91.62	0	0	0	0	0	0	0
WT222(CAA14FCCF874)	3.82	13105	2022-11-28 09:36:08.905	-0.001	0.008	1.013	0.488	-0.061	0.732	-0.434	-0.159	91.642	0	0	0	0	0	0	0
WT222(CAA14FCCF874)	3.82	13105	2022-11-28 09:36:08.905	-0.001	0.008	1.013	0.488	-0.061	0.732	-0.428	-0.159	91.67	0	0	0	0	0	0	0
WT222(CAA14FCCF874)	3.82	13105	2022-11-28 09:36:08.905	-0.042	-0.012	1.018	-2.197	-0.916	-0.183	-0.439	-0.159	91.692	0	0	0	0	0	0	0
WT222(CAA14FCCF874)	3.82	13105	2022-11-28 09:36:08.905	-0.042	-0.012	1.018	-2.197	-0.916	-0.183	-0.45	-0.165	91.714	0	0	0	0	0	0	0
WT222(CAA14FCCF874)	3.82	13105	2022-11-28 09:36:08.905	-0.042	-0.012	1.018	-2.197	-0.916	-0.183	-0.461	-0.165	91.73	0	0	0	0	0	0	0
WT222(CAA14FCCF874)	3.82	13105	2022-11-28 09:36:08.937	-0.042	-0.012	1.018	-2.197	-0.916	-0.183	-0.472	-0.17	91.752	0	0	0	0	0	0	0
WT222(CAA14FCCF874)	3.82	13105	2022-11-28 09:36:08.937	-0.006	-0.035	1.029	2.197	0	-0.183	-0.461	-0.165	91.774	0	0	0	0	0	0	0
WT222(CAA14FCCF874)	3.82	13105	2022-11-28 09:36:08.937	-0.006	-0.035	1.029	2.197	0	-0.183	-0.45	-0.165	91.796	0	0	0	0	0	0	0
WT222(CAA14FCCF874)	3.82	13105	2022-11-28 09:36:08.937	-0.006	-0.035	1.029	2.197	0	-0.183	-0.439	-0.159	91.818	0	0	0	0	0	0	0
WT222(CAA14FCCF874)	3.82	13105	2022-11-28 09:36:08.937	-0.006	-0.035	1.029	2.197	0	-0.183	-0.428	-0.159	91.846	0	0	0	0	0	0	0
WT222(CAA14FCCF874)	3.82	13105	2022-11-28 09:36:08.937	0.04	0.033	1.037	-0.549	2.136	0.122	-0.434	-0.148	91.868	0	0	0	0	0	0	0
WT222(CAA14FCCF874)	3.82	13105	2022-11-28 09:36:08.937	0.04	0.033	1.037	-0.549	2.136	0.122	-0.434	-0.132	91.89	0	0	0	0	0	0	0
WT222(CAA14FCCF874)	3.82	13105	2022-11-28 09:36:08.937	0.04	0.033	1.037	-0.549	2.136	0.122	-0.439	-0.121	91.912	0	0	0	0	0	0	0
WT222(CAA14FCCF874)	3.82	13105	2022-11-28 09:36:08.937	0.04	0.033	1.037	-0.549	2.136	0.122	-0.439	-0.11	91.934	0	0	0	0	0	0	0
WT222(CAA14FCCF874)	3.82	13105	2022-11-28 09:36:08.937	0.006	0.008	0.948	-4.578	1.038	0.305	-0.461	-0.104	91.961	0	0	0	0	0	0	0
WT222(CAA14FCCF874)	3.82	13105	2022-11-28 09:36:08.937	0.006	0.008	0.948	-4.578	1.038	0.305	-0.483	-0.099	91.983	0	0	0	0	0	0	0
WT222(CAA14FCCF874)	3.82	13105	2022-11-28 09:36:08.937	0.006	0.008	0.948	-4.578	1.038	0.305	-0.505	-0.093	92.005	0	0	0	0	0	0	0
WT222(CAA14FCCF874)	3.82	13105	2022-11-28 09:36:08.937	0.006	0.008	0.948	-4.578	1.038	0.305	-0.527	-0.088	92.027	0	0	0	0	0	0	0
WT222(CAA14FCCF874)	3.82	13105	2022-11-28 09:36:08.937	-0.038	-0.054	1.005	0.61	-1.404	0.61	-0.522	-0.093	92.054	0	0	0	0	0	0	0
WT222(CAA14FCCF874)	3.82	13105	2022-11-28 09:36:08.937	-0.038	-0.054	1.005	0.61	-1.404	0.61	-0.516	-0.099	92.082	0	0	0	0	0	0	0
WT222(CAA14FCCF874)	3.82	13105	2022-11-28 09:36:08.937	-0.038	-0.054	1.005	0.61	-1.404	0.61	-0.516	-0.11	92.109	0	0	0	0	0	0	0
WT222(CAA14FCCF874)	3.82	13105	2022-11-28 09:36:09.030	-0.038	-0.054	1.005	0.61	-1.404	0.61	-0.511	-0.11	92.131	0	0	0	0	0	0	0
WT222(CAA14FCCF874)	3.82	13105	2022-11-28 09:36:09.030	-0.017	0.027	1.072	2.747	-0.671	0.122	-0.5	-0.115	92.159	0	0	0	0	0	0	0
WT222(CAA14FCCF874)	3.82	13105	2022-11-28 09:36:09.030	-0.017	0.027	1.072	2.747	-0.671	0.122	-0.483	-0.115	92.181	0	0	0	0	0	0	0
WT222(CAA14FCCF874)	3.82	13105	2022-11-28 09:36:09.030	-0.017	0.027	1.072	2.747	-0.671	0.122	-0.472	-0.115	92.203	0	0	0	0	0	0	0
WT222(CAA14FCCF874)	3.82	13105	2022-11-28 09:36:09.030	-0.084	-0.01	1.008	-0.671	2.075	0.244	-0.472	-0.104	92.23	0	0	0	0	0	0	0
WT222(CAA14FCCF874)	3.82	13105	2022-11-28 09:36:09.030	-0.084	-0.01	1.008	-0.671	2.075	0.244	-0.478	-0.093	92.252	0	0	0	0	0	0	0
WT222(CAA14FCCF874)	3.82	13105	2022-11-28 09:36:09.030	-0.084	-0.01	1.008	-0.671	2.075	0.244	-0.478	-0.077	92.28	0	0	0	0	0	0	0
WT222(CAA14FCCF874)	3.82	13105	2022-11-28 09:36:09.030	-0.084	-0.01	1.008	-0.671	2.075	0.244	-0.483	-0.06	92.302	0	0	0	0	0	0	0
WT222(CAA14FCCF874)	3.82	13105	2022-11-28 09:36:09.030	0.059	0.02	1	-0.488	0.793	-0.061	-0.483	-0.055	92.329	0	0	0	0	0	0	0
WT222(CAA14FCCF874)	3.82	13105	2022-11-28 09:36:09.030	0.059	0.02	1	-0.488	0.793	-0.061	-0.489	-0.049	92.351	0	0	0	0	0	0	0
WT222(CAA14FCCF874)	3.82	13105	2022-11-28 09:36:09.030	0.059	0.02	1	-0.488	0.793	-0.061	-0.489	-0.044	92.373	0	0	0	0	0	0	0
WT222(CAA14FCCF874)	3.82	13105	2022-11-28 09:36:09.030	0.059	0.02	1	-0.488	0.793	-0.061	-0.489	-0.038	92.395	0	0	0	0	0	0	0
WT222(CAA14FCCF874)	3.82	13105	2022-11-28 09:36:09.030	-0.058	-0.028	0.988	-0.793	-0.122	0.244	-0.494	-0.038	92.417	0	0	0	0	0	0	0
WT222(CAA14FCCF874)	3.82	13105	2022-11-28 09:36:09.030	-0.058	-0.028	0.988	-0.793	-0.122	0.244	-0.494	-0.033	92.444	0	0	0	0	0	0	0
WT222(CAA14FCCF874)	3.82	13105	2022-11-28 09:36:09.030	-0.058	-0.028	0.988	-0.793	-0.122	0.244	-0.5	-0.033	92.466	0	0	0	0	0	0	0
WT222(CAA14FCCF874)	3.82	13105	2022-11-28 09:36:09.030	-0.058	-0.028	0.988	-0.793	-0.122	0.244	-0.5	-0.027	92.494	0	0	0	0	0	0	0
WT222(CAA14FCCF874)	3.82	13105	2022-11-28 09:36:09.093	0.006	0.001	1.029	0	0.061	0.427	-0.5	-0.027	92.521	0	0	0	0	0	0	0
WT222(CAA14FCCF874)	3.82	13105	2022-11-28 09:36:09.093	0.006	0.001	1.029	0	0.061	0.427	-0.5	-0.022	92.543	0	0	0	0	0	0	0
WT222(CAA14FCCF874)	3.82	13105	2022-11-28 09:36:09.093	0.006	0.001	1.029	0	0.061	0.427	-0.5	-0.022	92.571	0	0	0	0	0	0	0
WT222(CAA14FCCF874)	3.82	13105	2022-11-28 09:36:09.093	0.006	0.001	1.029	0	0.061	0.427	-0.5	-0.016	92.598	0	0	0	0	0	0	0
WT222(CAA14FCCF874)	3.82	13105	2022-11-28 09:36:09.093	-0.034	-0.012	1.026	-1.343	-0.427	-0.244	-0.505	-0.016	92.62	0	0	0	0	0	0	0
WT222(CAA14FCCF874)	3.82	13105	2022-11-28 09:36:09.093	-0.034	-0.012	1.026	-1.343	-0.427	-0.244	-0.511	-0.016	92.642	0	0	0	0	0	0	0
WT222(CAA14FCCF874)	3.82	13105	2022-11-28 09:36:09.093	-0.034	-0.012	1.026	-1.343	-0.427	-0.244	-0.522	-0.016	92.664	0	0	0	0	0	0	0
WT222(CAA14FCCF874)	3.82	13105	2022-11-28 09:36:09.093	-0.034	-0.012	1.026	-1.343	-0.427	-0.244	-0.527	-0.016	92.686	0	0	0	0	0	0	0
WT222(CAA14FCCF874)	3.82	13105	2022-11-28 09:36:09.093	-0.067	-0.028	0.987	4.089	-0.427	0.122	-0.505	-0.016	92.714	0	0	0	0	0	0	0
WT222(CAA14FCCF874)	3.82	13105	2022-11-28 09:36:09.093	-0.067	-0.028	0.987	4.089	-0.427	0.122	-0.483	-0.016	92.736	0	0	0	0	0	0	0
WT222(CAA14FCCF874)	3.82	13105	2022-11-28 09:36:09.093	-0.067	-0.028	0.987	4.089	-0.427	0.122	-0.467	-0.011	92.763	0	0	0	0	0	0	0
WT222(CAA14FCCF874)	3.82	13105	2022-11-28 09:36:09.093	-0.067	-0.028	0.987	4.089	-0.427	0.122	-0.445	-0.011	92.791	0	0	0	0	0	0	0
WT222(CAA14FCCF874)	3.82	13105	2022-11-28 09:36:09.093	0.052	0.033	1.075	1.282	1.526	-0.427	-0.439	0	92.813	0	0	0	0	0	0	0
WT222(CAA14FCCF874)	3.82	13105	2022-11-28 09:36:09.093	0.052	0.033	1.075	1.282	1.526	-0.427	-0.434	0.005	92.834	0	0	0	0	0	0	0
WT222(CAA14FCCF874)	3.82	13105	2022-11-28 09:36:09.093	0.052	0.033	1.075	1.282	1.526	-0.427	-0.428	0.016	92.851	0	0	0	0	0	0	0
WT222(CAA14FCCF874)	3.82	13105	2022-11-28 09:36:09.093	0.052	0.033	1.075	1.282	1.526	-0.427	-0.417	0.027	92.873	0	0	0	0	0	0	0
WT222(CAA14FCCF874)	3.82	13105	2022-11-28 09:36:09.187	0.008	-0.025	0.914	-1.099	0.305	-0.305	-0.423	0.027	92.895	0	0	0	0	0	0	0
WT222(CAA14FCCF874)	3.82	13105	2022-11-28 09:36:09.187	0.008	-0.025	0.914	-1.099	0.305	-0.305	-0.428	0.033	92.917	0	0	0	0	0	0	0
WT222(CAA14FCCF874)	3.82	13105	2022-11-28 09:36:09.187	0.008	-0.025	0.914	-1.099	0.305	-0.305	-0.434	0.033	92.939	0	0	0	0	0	0	0
WT222(CAA14FCCF874)	3.82	13105	2022-11-28 09:36:09.187	0.008	-0.025	0.914	-1.099	0.305	-0.305	-0.439	0.038	92.961	0	0	0	0	0	0	0
WT222(CAA14FCCF874)	3.82	13105	2022-11-28 09:36:09.187	-0.089	-0.005	0.925	-0.122	-6.226	-0.671	-0.439	0.011	92.983	0	0	0	0	0	0	0
WT222(CAA14FCCF874)	3.82	13105	2022-11-28 09:36:09.187	-0.089	-0.005	0.925	-0.122	-6.226	-0.671	-0.439	-0.016	93.005	0	0	0	0	0	0	0
WT222(CAA14FCCF874)	3.82	13105	2022-11-28 09:36:09.187	-0.089	-0.005	0.925	-0.122	-6.226	-0.671	-0.439	-0.044	93.027	0	0	0	0	0	0	0
WT222(CAA14FCCF874)	3.82	13105	2022-11-28 09:36:09.187	-0.089	-0.005	0.925	-0.122	-6.226	-0.671	-0.445	-0.066	93.043	0	0	0	0	0	0	0
WT222(CAA14FCCF874)	3.82	13105	2022-11-28 09:36:09.187	0.098	0.009	1.236	-5.31	-0.122	1.709	-0.467	-0.066	93.076	0	0	0	0	0	0	0
WT222(CAA14FCCF874)	3.82	13105	2022-11-28 09:36:09.187	0.098	0.009	1.236	-5.31	-0.122	1.709	-0.494	-0.066	93.109	0	0	0	0	0	0	0
WT222(CAA14FCCF874)	3.82	13105	2022-11-28 09:36:09.187	0.098	0.009	1.236	-5.31	-0.122	1.709	-0.522	-0.066	93.142	0	0	0	0	0	0	0
WT222(CAA14FCCF874)	3.82	13105	2022-11-28 09:36:09.187	0.098	0.009	1.236	-5.31	-0.122	1.709	-0.544	-0.066	93.17	0	0	0	0	0	0	0
WT222(CAA14FCCF874)	3.82	13105	2022-11-28 09:36:09.187	-0.065	-0.06	1.011	-2.686	5.981	0.854	-0.56	-0.033	93.197	0	0	0	0	0	0	0
WT222(CAA14FCCF874)	3.82	13105	2022-11-28 09:36:09.187	-0.065	-0.06	1.011	-2.686	5.981	0.854	-0.571	0	93.224	0	0	0	0	0	0	0
WT222(CAA14FCCF874)	3.82	13105	2022-11-28 09:36:09.187	-0.065	-0.06	1.011	-2.686	5.981	0.854	-0.588	0.022	93.257	0	0	0	0	0	0	0
WT222(CAA14FCCF874)	3.82	13105	2022-11-28 09:36:09.187	-0.065	-0.06	1.011	-2.686	5.981	0.854	-0.599	0.055	93.285	0	0	0	0	0	0	0
WT222(CAA14FCCF874)	3.82	13105	2022-11-28 09:36:09.234	-0.046	-0.059	0.845	16.602	-1.953	-0.488	-0.516	0.049	93.307	0	0	0	0	0	0	0
WT222(CAA14FCCF874)	3.82	13105	2022-11-28 09:36:09.234	-0.046	-0.059	0.845	16.602	-1.953	-0.488	-0.439	0.038	93.334	0	0	0	0	0	0	0
WT222(CAA14FCCF874)	3.82	13105	2022-11-28 09:36:09.234	-0.046	-0.059	0.845	16.602	-1.953	-0.488	-0.357	0.033	93.356	0	0	0	0	0	0	0
WT222(CAA14FCCF874)	3.82	13105	2022-11-28 09:36:09.234	-0.046	-0.059	0.845	16.602	-1.953	-0.488	-0.275	0.027	93.378	0	0	0	0	0	0	0
WT222(CAA14FCCF874)	3.82	13105	2022-11-28 09:36:09.234	-0.008	0.024	1.116	17.883	-5.737	-0.305	-0.192	0	93.406	0	0	0	0	0	0	0
WT222(CAA14FCCF874)	3.82	13105	2022-11-28 09:36:09.234	-0.008	0.024	1.116	17.883	-5.737	-0.305	-0.104	-0.016	93.433	0	0	0	0	0	0	0
WT222(CAA14FCCF874)	3.82	13105	2022-11-28 09:36:09.234	-0.008	0.024	1.116	17.883	-5.737	-0.305	-0.016	-0.044	93.455	0	0	0	0	0	0	0
WT222(CAA14FCCF874)	3.82	13105	2022-11-28 09:36:09.234	-0.008	0.024	1.116	17.883	-5.737	-0.305	0.066	-0.071	93.477	0	0	0	0	0	0	0
WT222(CAA14FCCF874)	3.82	13105	2022-11-28 09:36:09.327	-0.019	0.042	1.059	-0.366	3.052	1.099	0.06	-0.055	93.51	0	0	0	0	0	0	0
WT222(CAA14FCCF874)	3.82	13105	2022-11-28 09:36:09.327	-0.019	0.042	1.059	-0.366	3.052	1.099	0.055	-0.033	93.538	0	0	0	0	0	0	0
WT222(CAA14FCCF874)	3.82	13105	2022-11-28 09:36:09.327	-0.019	0.042	1.059	-0.366	3.052	1.099	0.055	-0.016	93.565	0	0	0	0	0	0	0
WT222(CAA14FCCF874)	3.82	13105	2022-11-28 09:36:09.327	-0.019	0.042	1.059	-0.366	3.052	1.099	0.049	0	93.593	0	0	0	0	0	0	0
WT222(CAA14FCCF874)	3.82	13105	2022-11-28 09:36:09.327	-0.08	-0.016	0.858	0.183	-0.061	-0.305	0.049	0	93.615	0	0	0	0	0	0	0
WT222(CAA14FCCF874)	3.82	13105	2022-11-28 09:36:09.327	-0.08	-0.016	0.858	0.183	-0.061	-0.305	0.049	0.005	93.636	0	0	0	0	0	0	0
WT222(CAA14FCCF874)	3.82	13105	2022-11-28 09:36:09.327	-0.08	-0.016	0.858	0.183	-0.061	-0.305	0.049	0.005	93.658	0	0	0	0	0	0	0
WT222(CAA14FCCF874)	3.82	13105	2022-11-28 09:36:09.327	-0.08	-0.016	0.858	0.183	-0.061	-0.305	0.049	0.011	93.686	0	0	0	0	0	0	0
WT222(CAA14FCCF874)	3.82	13105	2022-11-28 09:36:09.327	0.092	-0.032	1.092	5.066	1.099	-0.305	0.071	0.022	93.708	0	0	0	0	0	0	0
WT222(CAA14FCCF874)	3.82	13105	2022-11-28 09:36:09.327	0.092	-0.032	1.092	5.066	1.099	-0.305	0.093	0.027	93.73	0	0	0	0	0	0	0
WT222(CAA14FCCF874)	3.82	13105	2022-11-28 09:36:09.327	0.092	-0.032	1.092	5.066	1.099	-0.305	0.121	0.038	93.752	0	0	0	0	0	0	0
WT222(CAA14FCCF874)	3.82	13105	2022-11-28 09:36:09.327	0.092	-0.032	1.092	5.066	1.099	-0.305	0.143	0.044	93.774	0	0	0	0	0	0	0
WT222(CAA14FCCF874)	3.82	13105	2022-11-28 09:36:09.327	-0.14	0.021	0.902	0.488	2.991	1.221	0.143	0.06	93.807	0	0	0	0	0	0	0
WT222(CAA14FCCF874)	3.82	13105	2022-11-28 09:36:09.327	-0.14	0.021	0.902	0.488	2.991	1.221	0.143	0.077	93.834	0	0	0	0	0	0	0
WT222(CAA14FCCF874)	3.82	13105	2022-11-28 09:36:09.327	-0.14	0.021	0.902	0.488	2.991	1.221	0.143	0.099	93.867	0	0	0	0	0	0	0
WT222(CAA14FCCF874)	3.82	13105	2022-11-28 09:36:09.327	-0.14	0.021	0.902	0.488	2.991	1.221	0.143	0.115	93.895	0	0	0	0	0	0	0
WT222(CAA14FCCF874)	3.82	13105	2022-11-28 09:36:09.343	0.048	0.007	1.069	1.16	3.235	-1.038	0.148	0.137	93.917	0	0	0	0	0	0	0
WT222(CAA14FCCF874)	3.82	13105	2022-11-28 09:36:09.343	0.048	0.007	1.069	1.16	3.235	-1.038	0.154	0.154	93.933	0	0	0	0	0	0	0
WT222(CAA14FCCF874)	3.82	13105	2022-11-28 09:36:09.343	0.048	0.007	1.069	1.16	3.235	-1.038	0.159	0.176	93.955	0	0	0	0	0	0	0
WT222(CAA14FCCF874)	3.82	13105	2022-11-28 09:36:09.343	0.048	0.007	1.069	1.16	3.235	-1.038	0.165	0.192	93.972	0	0	0	0	0	0	0
WT222(CAA14FCCF874)	3.82	13105	2022-11-28 09:36:09.343	-0.105	0.026	0.931	-0.488	0.671	0.122	0.159	0.198	93.994	0	0	0	0	0	0	0
WT222(CAA14FCCF874)	3.82	13105	2022-11-28 09:36:09.343	-0.105	0.026	0.931	-0.488	0.671	0.122	0.154	0.209	94.021	0	0	0	0	0	0	0
WT222(CAA14FCCF874)	3.82	13105	2022-11-28 09:36:09.343	-0.105	0.026	0.931	-0.488	0.671	0.122	0.154	0.214	94.043	0	0	0	0	0	0	0
WT222(CAA14FCCF874)	3.82	13105	2022-11-28 09:36:09.343	0.086	0.02	0.984	-1.892	-0.244	-0.488	0.143	0.214	94.065	0	0	0	0	0	0	0
WT222(CAA14FCCF874)	3.82	13105	2022-11-28 09:36:09.390	0.086	0.02	0.984	-1.892	-0.244	-0.488	0.132	0.22	94.081	0	0	0	0	0	0	0
WT222(CAA14FCCF874)	3.82	13105	2022-11-28 09:36:09.390	0.086	0.02	0.984	-1.892	-0.244	-0.488	0.126	0.22	94.103	0	0	0	0	0	0	0
WT222(CAA14FCCF874)	3.82	13105	2022-11-28 09:36:09.390	0.086	0.02	0.984	-1.892	-0.244	-0.488	0.115	0.22	94.125	0	0	0	0	0	0	0
WT222(CAA14FCCF874)	3.82	13105	2022-11-28 09:36:09.390	-0.032	-0.032	0.939	1.221	-0.366	-0.671	0.121	0.214	94.142	0	0	0	0	0	0	0
WT222(CAA14FCCF874)	3.82	13105	2022-11-28 09:36:09.390	-0.032	-0.032	0.939	1.221	-0.366	-0.671	0.126	0.214	94.164	0	0	0	0	0	0	0
WT222(CAA14FCCF874)	3.82	13105	2022-11-28 09:36:09.390	-0.032	-0.032	0.939	1.221	-0.366	-0.671	0.132	0.214	94.186	0	0	0	0	0	0	0
WT222(CAA14FCCF874)	3.82	13105	2022-11-28 09:36:09.390	-0.032	-0.032	0.939	1.221	-0.366	-0.671	0.137	0.214	94.202	0	0	0	0	0	0	0
WT222(CAA14FCCF874)	3.82	13105	2022-11-28 09:36:09.390	0.006	0.03	1.043	0.793	-0.732	-0.305	0.143	0.214	94.224	0	0	0	0	0	0	0
WT222(CAA14FCCF874)	3.82	13105	2022-11-28 09:36:09.624	0.006	0.03	1.043	0.793	-0.732	-0.305	0.143	0.209	94.246	0	0	0	0	0	0	0
WT222(CAA14FCCF874)	3.82	13105	2022-11-28 09:36:09.640	0.006	0.03	1.043	0.793	-0.732	-0.305	0.148	0.209	94.268	0	0	0	0	0	0	0
WT222(CAA14FCCF874)	3.82	13105	2022-11-28 09:36:09.640	0.006	0.03	1.043	0.793	-0.732	-0.305	0.154	0.203	94.29	0	0	0	0	0	0	0
WT222(CAA14FCCF874)	3.82	13105	2022-11-28 09:36:09.640	-0.084	-0.01	0.949	0.427	0.793	-0.122	0.154	0.209	94.312	0	0	0	0	0	0	0
WT222(CAA14FCCF874)	3.82	13105	2022-11-28 09:36:09.640	-0.084	-0.01	0.949	0.427	0.793	-0.122	0.159	0.214	94.334	0	0	0	0	0	0	0
WT222(CAA14FCCF874)	3.82	13105	2022-11-28 09:36:09.640	-0.084	-0.01	0.949	0.427	0.793	-0.122	0.159	0.225	94.356	0	0	0	0	0	0	0
WT222(CAA14FCCF874)	3.82	13105	2022-11-28 09:36:09.640	-0.084	-0.01	0.949	0.427	0.793	-0.122	0.159	0.231	94.384	0	0	0	0	0	0	0
WT222(CAA14FCCF874)	3.82	13105	2022-11-28 09:36:09.640	0.056	0.009	1.01	0.061	-1.282	-0.732	0.159	0.225	94.4	0	0	0	0	0	0	0
WT222(CAA14FCCF874)	3.82	13105	2022-11-28 09:36:09.656	0.056	0.009	1.01	0.061	-1.282	-0.732	0.159	0.22	94.422	0	0	0	0	0	0	0
WT222(CAA14FCCF874)	3.82	13105	2022-11-28 09:36:09.656	0.056	0.009	1.01	0.061	-1.282	-0.732	0.159	0.214	94.438	0	0	0	0	0	0	0
WT222(CAA14FCCF874)	3.82	13105	2022-11-28 09:36:09.656	0.056	0.009	1.01	0.061	-1.282	-0.732	0.159	0.209	94.46	0	0	0	0	0	0	0
WT222(CAA14FCCF874)	3.82	13105	2022-11-28 09:36:09.656	-0.058	-0.031	0.943	0.305	-0.732	-0.183	0.165	0.209	94.482	0	0	0	0	0	0	0
WT222(CAA14FCCF874)	3.82	13105	2022-11-28 09:36:09.656	-0.058	-0.031	0.943	0.305	-0.732	-0.183	0.165	0.209	94.504	0	0	0	0	0	0	0
WT222(CAA14FCCF874)	3.82	13105	2022-11-28 09:36:09.656	-0.058	-0.031	0.943	0.305	-0.732	-0.183	0.165	0.203	94.526	0	0	0	0	0	0	0
WT222(CAA14FCCF874)	3.82	13105	2022-11-28 09:36:09.656	-0.058	-0.031	0.943	0.305	-0.732	-0.183	0.165	0.203	94.548	0	0	0	0	0	0	0
WT222(CAA14FCCF874)	3.82	13105	2022-11-28 09:36:09.656	0.065	0.061	1.025	1.77	-1.038	-1.16	0.17	0.198	94.57	0	0	0	0	0	0	0
WT222(CAA14FCCF874)	3.82	13105	2022-11-28 09:36:09.749	0.065	0.061	1.025	1.77	-1.038	-1.16	0.181	0.198	94.587	0	0	0	0	0	0	0
WT222(CAA14FCCF874)	3.82	13105	2022-11-28 09:36:09.749	0.065	0.061	1.025	1.77	-1.038	-1.16	0.192	0.192	94.603	0	0	0	0	0	0	0
WT222(CAA14FCCF874)	3.82	13105	2022-11-28 09:36:09.749	0.065	0.061	1.025	1.77	-1.038	-1.16	0.198	0.187	94.62	0	0	0	0	0	0	0
WT222(CAA14FCCF874)	3.82	13105	2022-11-28 09:36:09.749	-0.02	-0.002	0.979	-3.54	-0.061	-0.977	0.181	0.187	94.636	0	0	0	0	0	0	0
WT222(CAA14FCCF874)	3.82	13105	2022-11-28 09:36:09.749	-0.02	-0.002	0.979	-3.54	-0.061	-0.977	0.165	0.187	94.653	0	0	0	0	0	0	0
WT222(CAA14FCCF874)	3.82	13105	2022-11-28 09:36:09.749	-0.02	-0.002	0.979	-3.54	-0.061	-0.977	0.148	0.187	94.669	0	0	0	0	0	0	0
WT222(CAA14FCCF874)	3.82	13105	2022-11-28 09:36:09.749	-0.02	-0.002	0.979	-3.54	-0.061	-0.977	0.132	0.187	94.686	0	0	0	0	0	0	0
WT222(CAA14FCCF874)	3.82	13105	2022-11-28 09:36:09.749	0.049	0.003	0.985	-0.183	-0.549	0.122	0.132	0.181	94.708	0	0	0	0	0	0	0
WT222(CAA14FCCF874)	3.82	13105	2022-11-28 09:36:09.781	0.049	0.003	0.985	-0.183	-0.549	0.122	0.132	0.181	94.73	0	0	0	0	0	0	0
WT222(CAA14FCCF874)	3.82	13105	2022-11-28 09:36:09.781	0.049	0.003	0.985	-0.183	-0.549	0.122	0.132	0.176	94.752	0	0	0	0	0	0	0
WT222(CAA14FCCF874)	3.82	13105	2022-11-28 09:36:09.781	0.049	0.003	0.985	-0.183	-0.549	0.122	0.132	0.17	94.774	0	0	0	0	0	0	0
WT222(CAA14FCCF874)	3.82	13105	2022-11-28 09:36:09.781	-0.068	0.005	0.985	-1.16	-0.122	-0.793	0.126	0.17	94.796	0	0	0	0	0	0	0
WT222(CAA14FCCF874)	3.82	13105	2022-11-28 09:36:09.781	-0.068	0.005	0.985	-1.16	-0.122	-0.793	0.121	0.17	94.812	0	0	0	0	0	0	0
WT222(CAA14FCCF874)	3.82	13105	2022-11-28 09:36:09.781	-0.068	0.005	0.985	-1.16	-0.122	-0.793	0.115	0.17	94.828	0	0	0	0	0	0	0
WT222(CAA14FCCF874)	3.82	13105	2022-11-28 09:36:09.781	-0.068	0.005	0.985	-1.16	-0.122	-0.793	0.11	0.17	94.85	0	0	0	0	0	0	0
WT222(CAA14FCCF874)	3.82	13105	2022-11-28 09:36:09.781	0.02	-0.003	1.006	1.648	-0.671	-0.549	0.121	0.165	94.867	0	0	0	0	0	0	0
WT222(CAA14FCCF874)	3.82	13105	2022-11-28 09:36:09.781	0.02	-0.003	1.006	1.648	-0.671	-0.549	0.126	0.165	94.889	0	0	0	0	0	0	0
WT222(CAA14FCCF874)	3.82	13105	2022-11-28 09:36:09.781	0.02	-0.003	1.006	1.648	-0.671	-0.549	0.137	0.159	94.905	0	0	0	0	0	0	0
WT222(CAA14FCCF874)	3.82	13105	2022-11-28 09:36:09.781	0.02	-0.003	1.006	1.648	-0.671	-0.549	0.143	0.159	94.927	0	0	0	0	0	0	0
WT222(CAA14FCCF874)	3.82	13105	2022-11-28 09:36:09.781	-0.026	0.029	0.981	-3.906	0	-0.366	0.126	0.159	94.949	0	0	0	0	0	0	0
WT222(CAA14FCCF874)	3.82	13105	2022-11-28 09:36:09.781	-0.026	0.029	0.981	-3.906	0	-0.366	0.11	0.159	94.966	0	0	0	0	0	0	0
WT222(CAA14FCCF874)	3.82	13105	2022-11-28 09:36:09.781	-0.026	0.029	0.981	-3.906	0	-0.366	0.088	0.159	94.988	0	0	0	0	0	0	0
WT222(CAA14FCCF874)	3.82	13105	2022-11-28 09:36:09.781	-0.026	0.029	0.981	-3.906	0	-0.366	0.071	0.159	95.004	0	0	0	0	0	0	0
WT222(CAA14FCCF874)	3.82	13105	2022-11-28 09:36:09.781	0.028	-0.011	0.999	-1.77	-0.61	-0.793	0.06	0.159	95.026	0	0	0	0	0	0	0
WT222(CAA14FCCF874)	3.82	13105	2022-11-28 09:36:09.781	0.011	-0.002	0.985	-0.366	0.244	-0.244	0.016	0.154	95.208	0	0	0	0	0	0	0
WT222(CAA14FCCF874)	3.82	13105	2022-11-28 09:36:09.781	0.011	-0.002	0.985	-0.366	0.244	-0.244	0.016	0.159	95.229	0	0	0	0	0	0	0
WT222(CAA14FCCF874)	3.82	13105	2022-11-28 09:36:09.781	0.011	-0.002	0.985	-0.366	0.244	-0.244	0.011	0.159	95.251	0	0	0	0	0	0	0
WT222(CAA14FCCF874)	3.82	13105	2022-11-28 09:36:09.781	-0.052	-0.018	0.964	-0.671	-0.427	-0.061	0.011	0.159	95.273	0	0	0	0	0	0	0
WT222(CAA14FCCF874)	3.82	13105	2022-11-28 09:36:09.781	-0.052	-0.018	0.964	-0.671	-0.427	-0.061	0.005	0.154	95.295	0	0	0	0	0	0	0
WT222(CAA14FCCF874)	3.82	13105	2022-11-28 09:36:09.781	-0.052	-0.018	0.964	-0.671	-0.427	-0.061	0	0.154	95.317	0	0	0	0	0	0	0
WT222(CAA14FCCF874)	3.82	13105	2022-11-28 09:36:09.781	-0.052	-0.018	0.964	-0.671	-0.427	-0.061	0	0.154	95.339	0	0	0	0	0	0	0
WT222(CAA14FCCF874)	3.82	13105	2022-11-28 09:36:09.781	0.054	-0.05	1.021	7.568	-0.488	-0.671	0.033	0.154	95.356	0	0	0	0	0	0	0
WT222(CAA14FCCF874)	3.82	13105	2022-11-28 09:36:09.781	0.054	-0.05	1.021	7.568	-0.488	-0.671	0.071	0.154	95.378	0	0	0	0	0	0	0
WT222(CAA14FCCF874)	3.82	13105	2022-11-28 09:36:09.781	0.054	-0.05	1.021	7.568	-0.488	-0.671	0.11	0.148	95.4	0	0	0	0	0	0	0
WT222(CAA14FCCF874)	3.82	13105	2022-11-28 09:36:09.781	0.054	-0.05	1.021	7.568	-0.488	-0.671	0.143	0.148	95.416	0	0	0	0	0	0	0
WT222(CAA14FCCF874)	3.82	13105	2022-11-28 09:36:09.781	-0.023	0.042	0.971	6.226	-1.099	-0.732	0.17	0.143	95.438	0	0	0	0	0	0	0

## Sheet: 2.5kg
设备名称	电压	版本	片上时间	加速度X(g)	加速度Y(g)	加速度Z(g)	角速度X(°/s)	角速度Y(°/s)	角速度Z(°/s)	角度X(°)	角度Y(°)	角度Z(°)	磁场X	磁场Y	磁场Z	四元数0	四元数1	四元数2	四元数3	状态
WT222(CAA14FCCF874)	3.7	13105	2022-11-25 21:32:42.333	-0.061	-0.004	1.037	2.625	0.671	0.793	-0.736	4.504	104.914	0	0	0	0	0	0	0
WT222(CAA14FCCF874)	3.7	13105	2022-11-25 21:32:42.333	-0.061	-0.004	1.037	2.625	0.671	0.793	-0.72	4.51	104.903	0	0	0	0	0	0	0
WT222(CAA14FCCF874)	3.7	13105	2022-11-25 21:32:42.333	-0.117	0.001	0.983	1.526	-0.183	-0.183	-0.714	4.504	104.886	0	0	0	0	0	0	0
WT222(CAA14FCCF874)	3.7	13105	2022-11-25 21:32:42.333	-0.117	0.001	0.983	1.526	-0.183	-0.183	-0.703	4.504	104.87	0	0	0	0	0	0	0
WT222(CAA14FCCF874)	3.7	13105	2022-11-25 21:32:42.333	-0.117	0.001	0.983	1.526	-0.183	-0.183	-0.692	4.504	104.848	0	0	0	0	0	0	0
WT222(CAA14FCCF874)	3.7	13105	2022-11-25 21:32:42.395	-0.099	-0.001	1.003	-0.488	0.244	0.183	-0.676	4.499	104.7	0	0	0	0	0	0	0
WT222(CAA14FCCF874)	3.7	13105	2022-11-25 21:32:42.395	-0.059	-0.022	0.991	-0.732	0.793	0.183	-0.676	4.499	104.683	0	0	0	0	0	0	0
WT222(CAA14FCCF874)	3.7	13105	2022-11-25 21:32:42.395	-0.059	-0.022	0.991	-0.732	0.793	0.183	-0.681	4.504	104.667	0	0	0	0	0	0	0
WT222(CAA14FCCF874)	3.7	13105	2022-11-25 21:32:42.395	-0.059	-0.022	0.991	-0.732	0.793	0.183	-0.681	4.504	104.65	0	0	0	0	0	0	0
WT222(CAA14FCCF874)	3.7	13105	2022-11-25 21:32:42.395	-0.059	-0.022	0.991	-0.732	0.793	0.183	-0.687	4.51	104.634	0	0	0	0	0	0	0
WT222(CAA14FCCF874)	3.7	13105	2022-11-25 21:32:42.395	-0.066	0.017	0.994	-1.038	0	0.183	-0.692	4.51	104.617	0	0	0	0	0	0	0
WT222(CAA14FCCF874)	3.7	13105	2022-11-25 21:32:42.395	-0.066	0.017	0.994	-1.038	0	0.183	-0.692	4.51	104.595	0	0	0	0	0	0	0
WT222(CAA14FCCF874)	3.7	13105	2022-11-25 21:32:42.395	-0.066	0.017	0.994	-1.038	0	0.183	-0.698	4.51	104.579	0	0	0	0	0	0	0
WT222(CAA14FCCF874)	3.7	13105	2022-11-25 21:32:42.458	-0.066	0.017	0.994	-1.038	0	0.183	-0.703	4.504	104.562	0	0	0	0	0	0	0
WT222(CAA14FCCF874)	3.7	13105	2022-11-25 21:32:42.458	-0.057	-0.021	1.012	-2.808	-0.122	0.122	-0.714	4.504	104.54	0	0	0	0	0	0	0
WT222(CAA14FCCF874)	3.7	13105	2022-11-25 21:32:42.458	-0.057	-0.021	1.012	-2.808	-0.122	0.122	-0.725	4.504	104.524	0	0	0	0	0	0	0
WT222(CAA14FCCF874)	3.7	13105	2022-11-25 21:32:42.458	-0.057	-0.021	1.012	-2.808	-0.122	0.122	-0.742	4.499	104.507	0	0	0	0	0	0	0
WT222(CAA14FCCF874)	3.7	13105	2022-11-25 21:32:42.458	-0.115	-0.03	0.971	1.282	0	0.427	-0.731	4.499	104.485	0	0	0	0	0	0	0
WT222(CAA14FCCF874)	3.7	13105	2022-11-25 21:32:42.458	-0.115	-0.03	0.971	1.282	0	0.427	-0.725	4.499	104.469	0	0	0	0	0	0	0
WT222(CAA14FCCF874)	3.7	13105	2022-11-25 21:32:42.458	-0.115	-0.03	0.971	1.282	0	0.427	-0.72	4.499	104.453	0	0	0	0	0	0	0
WT222(CAA14FCCF874)	3.7	13105	2022-11-25 21:32:42.458	-0.115	-0.03	0.971	1.282	0	0.427	-0.709	4.499	104.436	0	0	0	0	0	0	0
WT222(CAA14FCCF874)	3.7	13105	2022-11-25 21:32:42.520	-0.079	0	1.005	-1.16	0.488	0.122	-0.692	4.504	104.26	0	0	0	0	0	0	0
WT222(CAA14FCCF874)	3.7	13105	2022-11-25 21:32:42.520	-0.079	0	1.005	-1.16	0.488	0.122	-0.698	4.51	104.238	0	0	0	0	0	0	0
WT222(CAA14FCCF874)	3.7	13105	2022-11-25 21:32:42.520	-0.079	0	1.005	-1.16	0.488	0.122	-0.703	4.51	104.216	0	0	0	0	0	0	0
WT222(CAA14FCCF874)	3.7	13105	2022-11-25 21:32:42.520	-0.079	0	1.005	-1.16	0.488	0.122	-0.709	4.515	104.194	0	0	0	0	0	0	0
WT222(CAA14FCCF874)	3.7	13105	2022-11-25 21:32:42.520	-0.102	-0.014	1.003	2.075	-0.427	0.061	-0.698	4.51	104.172	0	0	0	0	0	0	0
WT222(CAA14FCCF874)	3.7	13105	2022-11-25 21:32:42.520	-0.102	-0.014	1.003	2.075	-0.427	0.061	-0.687	4.51	104.156	0	0	0	0	0	0	0
WT222(CAA14FCCF874)	3.7	13105	2022-11-25 21:32:42.520	-0.102	-0.014	1.003	2.075	-0.427	0.061	-0.676	4.51	104.134	0	0	0	0	0	0	0
WT222(CAA14FCCF874)	3.7	13105	2022-11-25 21:32:42.520	-0.102	-0.014	1.003	2.075	-0.427	0.061	-0.665	4.51	104.112	0	0	0	0	0	0	0
WT222(CAA14FCCF874)	3.7	13105	2022-11-25 21:32:42.630	-0.052	-0.025	0.989	-0.732	0.244	0.305	-0.659	4.526	103.744	0	0	0	0	0	0	0
WT222(CAA14FCCF874)	3.7	13105	2022-11-25 21:32:42.630	-0.052	-0.025	0.989	-0.732	0.244	0.305	-0.665	4.526	103.722	0	0	0	0	0	0	0
WT222(CAA14FCCF874)	3.7	13105	2022-11-25 21:32:42.630	-0.052	-0.025	0.989	-0.732	0.244	0.305	-0.665	4.526	103.7	0	0	0	0	0	0	0
WT222(CAA14FCCF874)	3.7	13105	2022-11-25 21:32:42.630	-0.052	-0.025	0.989	-0.732	0.244	0.305	-0.67	4.526	103.678	0	0	0	0	0	0	0
WT222(CAA14FCCF874)	3.7	13105	2022-11-25 21:32:42.630	-0.098	0.01	1.019	-2.136	-0.061	-0.427	-0.681	4.526	103.651	0	0	0	0	0	0	0
WT222(CAA14FCCF874)	3.7	13105	2022-11-25 21:32:42.630	-0.098	0.01	1.019	-2.136	-0.061	-0.427	-0.692	4.526	103.623	0	0	0	0	0	0	0
WT222(CAA14FCCF874)	3.7	13105	2022-11-25 21:32:42.630	-0.098	0.01	1.019	-2.136	-0.061	-0.427	-0.703	4.526	103.596	0	0	0	0	0	0	0
WT222(CAA14FCCF874)	3.7	13105	2022-11-25 21:32:42.630	-0.098	0.01	1.019	-2.136	-0.061	-0.427	-0.709	4.521	103.568	0	0	0	0	0	0	0
WT222(CAA14FCCF874)	3.7	13105	2022-11-25 21:32:42.692	-0.054	-0.09	0.993	1.038	-0.366	0.549	-0.868	4.543	103.403	0	0	0	0	0	0	0
WT222(CAA14FCCF874)	3.7	13105	2022-11-25 21:32:42.692	-0.054	-0.09	0.993	1.038	-0.366	0.549	-0.862	4.543	103.381	0	0	0	0	0	0	0
WT222(CAA14FCCF874)	3.7	13105	2022-11-25 21:32:42.692	-0.054	-0.09	0.993	1.038	-0.366	0.549	-0.857	4.543	103.359	0	0	0	0	0	0	0
WT222(CAA14FCCF874)	3.7	13105	2022-11-25 21:32:42.692	-0.054	-0.09	0.993	1.038	-0.366	0.549	-0.857	4.543	103.337	0	0	0	0	0	0	0
WT222(CAA14FCCF874)	3.7	13105	2022-11-25 21:32:42.692	-0.103	-0.007	0.978	4.822	-0.427	0.244	-0.835	4.537	103.315	0	0	0	0	0	0	0
WT222(CAA14FCCF874)	3.7	13105	2022-11-25 21:32:42.692	-0.103	-0.007	0.978	4.822	-0.427	0.244	-0.807	4.537	103.293	0	0	0	0	0	0	0
WT222(CAA14FCCF874)	3.7	13105	2022-11-25 21:32:42.692	-0.103	-0.007	0.978	4.822	-0.427	0.244	-0.786	4.537	103.271	0	0	0	0	0	0	0
WT222(CAA14FCCF874)	3.7	13105	2022-11-25 21:32:42.692	-0.103	-0.007	0.978	4.822	-0.427	0.244	-0.764	4.537	103.244	0	0	0	0	0	0	0
WT222(CAA14FCCF874)	3.7	13105	2022-11-25 21:32:43.021	-0.067	-0.004	0.992	-0.488	0.183	-0.183	-0.769	4.537	103.222	0	0	0	0	0	0	0
WT222(CAA14FCCF874)	3.7	13105	2022-11-25 21:32:43.021	-0.067	-0.004	0.992	-0.488	0.183	-0.183	-0.769	4.537	103.195	0	0	0	0	0	0	0
WT222(CAA14FCCF874)	3.7	13105	2022-11-25 21:32:43.021	-0.067	-0.004	0.992	-0.488	0.183	-0.183	-0.775	4.537	103.167	0	0	0	0	0	0	0
WT222(CAA14FCCF874)	3.7	13105	2022-11-25 21:32:43.021	-0.067	-0.004	0.992	-0.488	0.183	-0.183	-0.775	4.543	103.14	0	0	0	0	0	0	0
WT222(CAA14FCCF874)	3.7	13105	2022-11-25 21:32:43.021	-0.049	-0.016	0.996	0.549	0.183	0.61	-0.775	4.543	103.118	0	0	0	0	0	0	0
WT222(CAA14FCCF874)	3.7	13105	2022-11-25 21:32:43.021	-0.049	-0.016	0.996	0.549	0.183	0.61	-0.775	4.543	103.096	0	0	0	0	0	0	0
WT222(CAA14FCCF874)	3.7	13105	2022-11-25 21:32:43.021	-0.049	-0.016	0.996	0.549	0.183	0.61	-0.769	4.543	103.074	0	0	0	0	0	0	0
WT222(CAA14FCCF874)	3.7	13105	2022-11-25 21:32:43.021	-0.049	-0.016	0.996	0.549	0.183	0.61	-0.769	4.543	103.052	0	0	0	0	0	0	0
WT222(CAA14FCCF874)	3.7	13105	2022-11-25 21:32:43.114	-0.094	-0.025	0.964	0.61	0.183	0.244	-0.769	4.548	102.821	0	0	0	0	0	0	0
WT222(CAA14FCCF874)	3.7	13105	2022-11-25 21:32:43.114	-0.094	-0.025	0.964	0.61	0.183	0.244	-0.764	4.554	102.799	0	0	0	0	0	0	0
WT222(CAA14FCCF874)	3.7	13105	2022-11-25 21:32:43.114	-0.094	-0.025	0.964	0.61	0.183	0.244	-0.764	4.554	102.772	0	0	0	0	0	0	0
WT222(CAA14FCCF874)	3.7	13105	2022-11-25 21:32:43.114	-0.115	-0.004	0.977	2.808	-1.221	-0.671	-0.753	4.548	102.744	0	0	0	0	0	0	0
WT222(CAA14FCCF874)	3.7	13105	2022-11-25 21:32:43.114	-0.115	-0.004	0.977	2.808	-1.221	-0.671	-0.736	4.548	102.717	0	0	0	0	0	0	0
WT222(CAA14FCCF874)	3.7	13105	2022-11-25 21:32:43.114	-0.115	-0.004	0.977	2.808	-1.221	-0.671	-0.725	4.543	102.684	0	0	0	0	0	0	0
WT222(CAA14FCCF874)	3.7	13105	2022-11-25 21:32:43.114	-0.115	-0.004	0.977	2.808	-1.221	-0.671	-0.714	4.537	102.656	0	0	0	0	0	0	0
WT222(CAA14FCCF874)	3.7	13105	2022-11-25 21:32:43.114	-0.095	0.019	0.996	-3.723	0.061	0	-0.731	4.543	102.629	0	0	0	0	0	0	0
WT222(CAA14FCCF874)	3.7	13105	2022-11-25 21:32:43.239	-0.095	0.019	0.996	-3.723	0.061	0	-0.747	4.543	102.601	0	0	0	0	0	0	0
WT222(CAA14FCCF874)	3.7	13105	2022-11-25 21:32:43.239	-0.095	0.019	0.996	-3.723	0.061	0	-0.769	4.548	102.574	0	0	0	0	0	0	0
WT222(CAA14FCCF874)	3.7	13105	2022-11-25 21:32:43.239	-0.095	0.019	0.996	-3.723	0.061	0	-0.786	4.548	102.546	0	0	0	0	0	0	0
WT222(CAA14FCCF874)	3.7	13105	2022-11-25 21:32:43.239	-0.112	-0.027	0.972	-3.601	-0.549	-0.732	-0.802	4.548	102.513	0	0	0	0	0	0	0
WT222(CAA14FCCF874)	3.7	13105	2022-11-25 21:32:43.239	-0.112	-0.027	0.972	-3.601	-0.549	-0.732	-0.818	4.548	102.48	0	0	0	0	0	0	0
WT222(CAA14FCCF874)	3.7	13105	2022-11-25 21:32:43.239	-0.112	-0.027	0.972	-3.601	-0.549	-0.732	-0.84	4.548	102.453	0	0	0	0	0	0	0
WT222(CAA14FCCF874)	3.7	13105	2022-11-25 21:32:43.239	-0.112	-0.027	0.972	-3.601	-0.549	-0.732	-0.857	4.548	102.42	0	0	0	0	0	0	0
WT222(CAA14FCCF874)	3.7	13105	2022-11-25 21:32:43.239	-0.069	-0.02	1.015	-3.357	-0.061	-0.61	-0.873	4.554	102.387	0	0	0	0	0	0	0
WT222(CAA14FCCF874)	3.7	13105	2022-11-25 21:32:43.318	-0.055	-0.013	1	-1.099	0.671	-0.61	-0.901	4.614	101.893	0	0	0	0	0	0	0
WT222(CAA14FCCF874)	3.7	13105	2022-11-25 21:32:43.318	-0.055	-0.013	1	-1.099	0.671	-0.61	-0.906	4.62	101.86	0	0	0	0	0	0	0
WT222(CAA14FCCF874)	3.7	13105	2022-11-25 21:32:43.318	-0.055	-0.013	1	-1.099	0.671	-0.61	-0.912	4.625	101.832	0	0	0	0	0	0	0
WT222(CAA14FCCF874)	3.7	13105	2022-11-25 21:32:43.318	-0.117	-0.021	0.989	-1.099	0.61	0	-0.917	4.625	101.799	0	0	0	0	0	0	0
WT222(CAA14FCCF874)	3.7	13105	2022-11-25 21:32:43.318	-0.117	-0.021	0.989	-1.099	0.61	0	-0.923	4.631	101.772	0	0	0	0	0	0	0
WT222(CAA14FCCF874)	3.7	13105	2022-11-25 21:32:43.318	-0.117	-0.021	0.989	-1.099	0.61	0	-0.928	4.636	101.744	0	0	0	0	0	0	0
WT222(CAA14FCCF874)	3.7	13105	2022-11-25 21:32:43.318	-0.117	-0.021	0.989	-1.099	0.61	0	-0.934	4.642	101.717	0	0	0	0	0	0	0
WT222(CAA14FCCF874)	3.7	13105	2022-11-25 21:32:43.318	-0.06	-0.018	1.009	-0.793	0.488	0.427	-0.934	4.647	101.689	0	0	0	0	0	0	0
WT222(CAA14FCCF874)	3.7	13105	2022-11-25 21:32:43.380	-0.088	-0.016	0.995	2.075	-1.16	-0.305	-0.901	4.68	101.437	0	0	0	0	0	0	0
WT222(CAA14FCCF874)	3.7	13105	2022-11-25 21:32:43.380	-0.088	-0.016	0.995	2.075	-1.16	-0.305	-0.89	4.68	101.404	0	0	0	0	0	0	0
WT222(CAA14FCCF874)	3.7	13105	2022-11-25 21:32:43.380	-0.088	-0.016	0.995	2.075	-1.16	-0.305	-0.884	4.675	101.376	0	0	0	0	0	0	0
WT222(CAA14FCCF874)	3.7	13105	2022-11-25 21:32:43.380	-0.083	-0.008	0.989	1.404	1.099	0.732	-0.873	4.686	101.349	0	0	0	0	0	0	0
WT222(CAA14FCCF874)	3.7	13105	2022-11-25 21:32:43.380	-0.083	-0.008	0.989	1.404	1.099	0.732	-0.868	4.691	101.327	0	0	0	0	0	0	0
WT222(CAA14FCCF874)	3.7	13105	2022-11-25 21:32:43.380	-0.083	-0.008	0.989	1.404	1.099	0.732	-0.862	4.697	101.299	0	0	0	0	0	0	0
WT222(CAA14FCCF874)	3.7	13105	2022-11-25 21:32:43.380	-0.083	-0.008	0.989	1.404	1.099	0.732	-0.851	4.708	101.277	0	0	0	0	0	0	0
WT222(CAA14FCCF874)	3.7	13105	2022-11-25 21:32:43.380	-0.116	-0.001	1.009	0.488	-1.038	-0.549	-0.851	4.702	101.245	0	0	0	0	0	0	0
WT222(CAA14FCCF874)	3.7	13105	2022-11-25 21:32:43.443	-0.05	-0.026	0.993	-0.854	-0.732	-0.183	-0.736	4.642	99.602	0	0	0	0	0	0	0
WT222(CAA14FCCF874)	3.7	13105	2022-11-25 21:32:43.443	-0.05	-0.026	0.993	-0.854	-0.732	-0.183	-0.736	4.642	99.575	0	0	0	0	0	0	0
WT222(CAA14FCCF874)	3.7	13105	2022-11-25 21:32:43.443	-0.123	-0.012	0.998	-0.671	0	0.183	-0.742	4.642	99.547	0	0	0	0	0	0	0
WT222(CAA14FCCF874)	3.7	13105	2022-11-25 21:32:43.443	-0.123	-0.012	0.998	-0.671	0	0.183	-0.742	4.642	99.52	0	0	0	0	0	0	0
WT222(CAA14FCCF874)	3.7	13105	2022-11-25 21:32:43.443	-0.123	-0.012	0.998	-0.671	0	0.183	-0.742	4.647	99.492	0	0	0	0	0	0	0
WT222(CAA14FCCF874)	3.7	13105	2022-11-25 21:32:43.443	-0.123	-0.012	0.998	-0.671	0	0.183	-0.747	4.647	99.465	0	0	0	0	0	0	0
WT222(CAA14FCCF874)	3.7	13105	2022-11-25 21:32:43.443	-0.001	-0.012	0.989	-1.465	-0.549	-0.366	-0.753	4.647	99.432	0	0	0	0	0	0	0
WT222(CAA14FCCF874)	3.7	13105	2022-11-25 21:32:43.443	-0.001	-0.012	0.989	-1.465	-0.549	-0.366	-0.758	4.642	99.404	0	0	0	0	0	0	0
WT222(CAA14FCCF874)	3.7	13105	2022-11-25 21:32:43.505	-0.03	-0.014	0.984	-0.732	-0.366	0.488	-0.791	4.609	99.157	0	0	0	0	0	0	0
WT222(CAA14FCCF874)	3.7	13105	2022-11-25 21:32:43.505	-0.03	-0.014	0.984	-0.732	-0.366	0.488	-0.797	4.609	99.13	0	0	0	0	0	0	0
WT222(CAA14FCCF874)	3.7	13105	2022-11-25 21:32:43.505	-0.119	-0.027	0.998	-2.197	-0.916	0.244	-0.807	4.603	99.108	0	0	0	0	0	0	0
WT222(CAA14FCCF874)	3.7	13105	2022-11-25 21:32:43.505	-0.119	-0.027	0.998	-2.197	-0.916	0.244	-0.813	4.598	99.08	0	0	0	0	0	0	0
WT222(CAA14FCCF874)	3.7	13105	2022-11-25 21:32:43.505	-0.119	-0.027	0.998	-2.197	-0.916	0.244	-0.824	4.592	99.053	0	0	0	0	0	0	0
WT222(CAA14FCCF874)	3.7	13105	2022-11-25 21:32:43.505	-0.119	-0.027	0.998	-2.197	-0.916	0.244	-0.835	4.587	99.025	0	0	0	0	0	0	0
WT222(CAA14FCCF874)	3.7	13105	2022-11-25 21:32:43.505	-0.102	-0.021	0.975	-4.272	-0.427	-0.183	-0.857	4.587	98.998	0	0	0	0	0	0	0
WT222(CAA14FCCF874)	3.7	13105	2022-11-25 21:32:43.505	-0.102	-0.021	0.975	-4.272	-0.427	-0.183	-0.879	4.587	98.97	0	0	0	0	0	0	0
WT222(CAA14FCCF874)	3.7	13105	2022-11-25 21:32:43.568	0.886	0.068	1.019	2.136	-3.052	-0.854	-0.851	4.384	98.509	0	0	0	0	0	0	0
WT222(CAA14FCCF874)	3.7	13105	2022-11-25 21:32:43.568	-0.674	0.002	0.989	-2.441	-4.089	-3.052	-0.862	4.34	98.465	0	0	0	0	0	0	0
WT222(CAA14FCCF874)	3.7	13105	2022-11-25 21:32:43.568	-0.674	0.002	0.989	-2.441	-4.089	-3.052	-0.873	4.301	98.421	0	0	0	0	0	0	0
WT222(CAA14FCCF874)	3.7	13105	2022-11-25 21:32:43.568	-0.674	0.002	0.989	-2.441	-4.089	-3.052	-0.884	4.268	98.383	0	0	0	0	0	0	0
WT222(CAA14FCCF874)	3.7	13105	2022-11-25 21:32:43.568	-0.674	0.002	0.989	-2.441	-4.089	-3.052	-0.895	4.241	98.339	0	0	0	0	0	0	0
WT222(CAA14FCCF874)	3.7	13105	2022-11-25 21:32:43.568	-0.697	-0.028	0.99	-8.85	2.197	1.709	-0.939	4.252	98.322	0	0	0	0	0	0	0
WT222(CAA14FCCF874)	3.7	13105	2022-11-25 21:32:43.568	-0.697	-0.028	0.99	-8.85	2.197	1.709	-0.978	4.263	98.3	0	0	0	0	0	0	0
WT222(CAA14FCCF874)	3.7	13105	2022-11-25 21:32:43.568	-0.697	-0.028	0.99	-8.85	2.197	1.709	-1.022	4.285	98.284	0	0	0	0	0	0	0
WT222(CAA14FCCF874)	3.7	13105	2022-11-25 21:32:43.661	0.137	0.047	1.036	12.085	0.427	1.831	-0.725	4.384	98.091	0	0	0	0	0	0	0
WT222(CAA14FCCF874)	3.7	13105	2022-11-25 21:32:43.661	-0.1	-0.017	0.956	1.282	-1.831	0.732	-0.72	4.373	98.069	0	0	0	0	0	0	0
WT222(CAA14FCCF874)	3.7	13105	2022-11-25 21:32:43.661	-0.1	-0.017	0.956	1.282	-1.831	0.732	-0.714	4.367	98.047	0	0	0	0	0	0	0
WT222(CAA14FCCF874)	3.7	13105	2022-11-25 21:32:43.661	-0.1	-0.017	0.956	1.282	-1.831	0.732	-0.709	4.356	98.026	0	0	0	0	0	0	0
WT222(CAA14FCCF874)	3.7	13105	2022-11-25 21:32:43.661	-0.1	-0.017	0.956	1.282	-1.831	0.732	-0.703	4.351	98.009	0	0	0	0	0	0	0
WT222(CAA14FCCF874)	3.7	13105	2022-11-25 21:32:43.661	-0.069	0.048	1.013	-0.793	-0.305	-0.854	-0.709	4.351	97.982	0	0	0	0	0	0	0
WT222(CAA14FCCF874)	3.7	13105	2022-11-25 21:32:43.661	-0.069	0.048	1.013	-0.793	-0.305	-0.854	-0.714	4.351	97.949	0	0	0	0	0	0	0
WT222(CAA14FCCF874)	3.7	13105	2022-11-25 21:32:43.661	-0.069	0.048	1.013	-0.793	-0.305	-0.854	-0.714	4.351	97.921	0	0	0	0	0	0	0
WT222(CAA14FCCF874)	3.7	13105	2022-11-25 21:32:43.708	-0.127	-0.005	0.946	2.869	0.977	1.465	-0.703	4.356	97.707	0	0	0	0	0	0	0
WT222(CAA14FCCF874)	3.7	13105	2022-11-25 21:32:43.708	-0.105	-0.041	0.972	1.953	-1.404	-0.61	-0.692	4.356	97.685	0	0	0	0	0	0	0
WT222(CAA14FCCF874)	3.7	13105	2022-11-25 21:32:43.708	-0.105	-0.041	0.972	1.953	-1.404	-0.61	-0.687	4.351	97.657	0	0	0	0	0	0	0
WT222(CAA14FCCF874)	3.7	13105	2022-11-25 21:32:43.708	-0.105	-0.041	0.972	1.953	-1.404	-0.61	-0.676	4.351	97.635	0	0	0	0	0	0	0
WT222(CAA14FCCF874)	3.7	13105	2022-11-25 21:32:43.708	-0.105	-0.041	0.972	1.953	-1.404	-0.61	-0.665	4.345	97.608	0	0	0	0	0	0	0
WT222(CAA14FCCF874)	3.7	13105	2022-11-25 21:32:43.708	-0.06	0.027	0.965	-2.808	1.343	0.244	-0.681	4.356	97.586	0	0	0	0	0	0	0
WT222(CAA14FCCF874)	3.7	13105	2022-11-25 21:32:43.708	-0.06	0.027	0.965	-2.808	1.343	0.244	-0.692	4.367	97.57	0	0	0	0	0	0	0
WT222(CAA14FCCF874)	3.7	13105	2022-11-25 21:32:43.708	-0.06	0.027	0.965	-2.808	1.343	0.244	-0.709	4.378	97.548	0	0	0	0	0	0	0
WT222(CAA14FCCF874)	3.7	13105	2022-11-25 21:32:43.833	-0.06	0.027	0.965	-2.808	1.343	0.244	-0.72	4.389	97.526	0	0	0	0	0	0	0
WT222(CAA14FCCF874)	3.7	13105	2022-11-25 21:32:43.833	0.001	-0.051	1.056	1.465	-1.648	-1.831	-0.714	4.384	97.493	0	0	0	0	0	0	0
WT222(CAA14FCCF874)	3.7	13105	2022-11-25 21:32:43.833	0.001	-0.051	1.056	1.465	-1.648	-1.831	-0.709	4.373	97.465	0	0	0	0	0	0	0
WT222(CAA14FCCF874)	3.7	13105	2022-11-25 21:32:43.833	0.001	-0.051	1.056	1.465	-1.648	-1.831	-0.703	4.367	97.432	0	0	0	0	0	0	0
WT222(CAA14FCCF874)	3.7	13105	2022-11-25 21:32:43.833	0.001	-0.051	1.056	1.465	-1.648	-1.831	-0.692	4.362	97.405	0	0	0	0	0	0	0
WT222(CAA14FCCF874)	3.7	13105	2022-11-25 21:32:43.833	-0.094	0.015	0.92	0.793	-0.244	0.061	-0.692	4.356	97.383	0	0	0	0	0	0	0
WT222(CAA14FCCF874)	3.7	13105	2022-11-25 21:32:43.833	-0.094	0.015	0.92	0.793	-0.244	0.061	-0.687	4.356	97.361	0	0	0	0	0	0	0
WT222(CAA14FCCF874)	3.7	13105	2022-11-25 21:32:43.833	-0.094	0.015	0.92	0.793	-0.244	0.061	-0.681	4.356	97.339	0	0	0	0	0	0	0
WT222(CAA14FCCF874)	3.7	13105	2022-11-25 21:32:43.958	-0.128	0.011	0.996	0.427	0.305	0.061	-0.615	4.34	97.147	0	0	0	0	0	0	0
WT222(CAA14FCCF874)	3.7	13105	2022-11-25 21:32:43.958	-0.077	-0.007	1.029	-1.099	-0.549	-0.427	-0.621	4.34	97.125	0	0	0	0	0	0	0
WT222(CAA14FCCF874)	3.7	13105	2022-11-25 21:32:43.958	-0.077	-0.007	1.029	-1.099	-0.549	-0.427	-0.626	4.34	97.103	0	0	0	0	0	0	0
WT222(CAA14FCCF874)	3.7	13105	2022-11-25 21:32:43.958	-0.077	-0.007	1.029	-1.099	-0.549	-0.427	-0.632	4.34	97.081	0	0	0	0	0	0	0
WT222(CAA14FCCF874)	3.7	13105	2022-11-25 21:32:43.958	-0.077	-0.007	1.029	-1.099	-0.549	-0.427	-0.632	4.34	97.059	0	0	0	0	0	0	0
WT222(CAA14FCCF874)	3.7	13105	2022-11-25 21:32:43.958	-0.044	-0.021	0.972	-1.221	-0.122	0.122	-0.637	4.34	97.037	0	0	0	0	0	0	0
WT222(CAA14FCCF874)	3.7	13105	2022-11-25 21:32:43.958	-0.044	-0.021	0.972	-1.221	-0.122	0.122	-0.643	4.34	97.015	0	0	0	0	0	0	0
WT222(CAA14FCCF874)	3.7	13105	2022-11-25 21:32:43.958	-0.044	-0.021	0.972	-1.221	-0.122	0.122	-0.648	4.34	96.998	0	0	0	0	0	0	0
WT222(CAA14FCCF874)	3.7	13105	2022-11-25 21:32:43.989	-0.044	-0.021	0.972	-1.221	-0.122	0.122	-0.654	4.34	96.976	0	0	0	0	0	0	0
WT222(CAA14FCCF874)	3.7	13105	2022-11-25 21:32:43.989	-0.001	-0.02	1.035	0.183	-0.549	-1.038	-0.654	4.34	96.954	0	0	0	0	0	0	0
WT222(CAA14FCCF874)	3.7	13105	2022-11-25 21:32:43.989	-0.001	-0.02	1.035	0.183	-0.549	-1.038	-0.654	4.334	96.927	0	0	0	0	0	0	0
WT222(CAA14FCCF874)	3.7	13105	2022-11-25 21:32:43.989	-0.001	-0.02	1.035	0.183	-0.549	-1.038	-0.654	4.329	96.905	0	0	0	0	0	0	0
WT222(CAA14FCCF874)	3.7	13105	2022-11-25 21:32:43.989	-0.02	0.001	1.003	1.404	-0.488	-0.122	-0.648	4.323	96.883	0	0	0	0	0	0	0
WT222(CAA14FCCF874)	3.7	13105	2022-11-25 21:32:43.989	-0.02	0.001	1.003	1.404	-0.488	-0.122	-0.637	4.323	96.866	0	0	0	0	0	0	0
WT222(CAA14FCCF874)	3.7	13105	2022-11-25 21:32:43.989	-0.02	0.001	1.003	1.404	-0.488	-0.122	-0.632	4.318	96.844	0	0	0	0	0	0	0
WT222(CAA14FCCF874)	3.7	13105	2022-11-25 21:32:43.989	-0.02	0.001	1.003	1.404	-0.488	-0.122	-0.626	4.312	96.828	0	0	0	0	0	0	0
WT222(CAA14FCCF874)	3.7	13105	2022-11-25 21:32:44.130	-0.05	-0.009	1.029	0.061	-0.549	-0.427	-0.527	4.263	96.652	0	0	0	0	0	0	0
WT222(CAA14FCCF874)	3.7	13105	2022-11-25 21:32:44.130	-0.05	-0.009	1.029	0.061	-0.549	-0.427	-0.522	4.257	96.636	0	0	0	0	0	0	0
WT222(CAA14FCCF874)	3.7	13105	2022-11-25 21:32:44.130	-0.05	-0.009	1.029	0.061	-0.549	-0.427	-0.522	4.252	96.614	0	0	0	0	0	0	0
WT222(CAA14FCCF874)	3.7	13105	2022-11-25 21:32:44.130	-0.05	-0.009	1.029	0.061	-0.549	-0.427	-0.522	4.246	96.592	0	0	0	0	0	0	0
WT222(CAA14FCCF874)	3.7	13105	2022-11-25 21:32:44.130	-0.069	-0.01	0.978	-2.38	-0.061	0.183	-0.533	4.241	96.575	0	0	0	0	0	0	0
WT222(CAA14FCCF874)	3.7	13105	2022-11-25 21:32:44.130	-0.069	-0.01	0.978	-2.38	-0.061	0.183	-0.544	4.241	96.559	0	0	0	0	0	0	0
WT222(CAA14FCCF874)	3.7	13105	2022-11-25 21:32:44.130	-0.069	-0.01	0.978	-2.38	-0.061	0.183	-0.555	4.235	96.542	0	0	0	0	0	0	0
WT222(CAA14FCCF874)	3.7	13105	2022-11-25 21:32:44.130	-0.069	-0.01	0.978	-2.38	-0.061	0.183	-0.566	4.235	96.531	0	0	0	0	0	0	0
WT222(CAA14FCCF874)	3.7	13105	2022-11-25 21:32:44.193	-0.055	0.026	1.008	0.671	-0.488	-0.183	-0.483	4.197	96.389	0	0	0	0	0	0	0
WT222(CAA14FCCF874)	3.7	13105	2022-11-25 21:32:44.193	-0.055	0.026	1.008	0.671	-0.488	-0.183	-0.483	4.191	96.372	0	0	0	0	0	0	0
WT222(CAA14FCCF874)	3.7	13105	2022-11-25 21:32:44.193	-0.055	0.026	1.008	0.671	-0.488	-0.183	-0.478	4.186	96.356	0	0	0	0	0	0	0
WT222(CAA14FCCF874)	3.7	13105	2022-11-25 21:32:44.193	-0.055	0.026	1.008	0.671	-0.488	-0.183	-0.472	4.18	96.339	0	0	0	0	0	0	0
WT222(CAA14FCCF874)	3.7	13105	2022-11-25 21:32:44.193	-0.116	-0.012	0.998	-1.648	-0.122	-0.305	-0.483	4.18	96.323	0	0	0	0	0	0	0
WT222(CAA14FCCF874)	3.7	13105	2022-11-25 21:32:44.193	-0.116	-0.012	0.998	-1.648	-0.122	-0.305	-0.489	4.175	96.306	0	0	0	0	0	0	0
WT222(CAA14FCCF874)	3.7	13105	2022-11-25 21:32:44.193	-0.116	-0.012	0.998	-1.648	-0.122	-0.305	-0.5	4.175	96.29	0	0	0	0	0	0	0
WT222(CAA14FCCF874)	3.7	13105	2022-11-25 21:32:44.193	-0.116	-0.012	0.998	-1.648	-0.122	-0.305	-0.505	4.175	96.273	0	0	0	0	0	0	0
WT222(CAA14FCCF874)	3.7	13105	2022-11-25 21:32:44.224	-0.093	0.019	1.007	6.653	-0.122	1.16	-0.341	4.114	96.075	0	0	0	0	0	0	0
WT222(CAA14FCCF874)	3.7	13105	2022-11-25 21:32:44.224	-0.093	0.019	1.007	6.653	-0.122	1.16	-0.308	4.109	96.07	0	0	0	0	0	0	0
WT222(CAA14FCCF874)	3.7	13105	2022-11-25 21:32:44.224	-0.093	0.019	1.007	6.653	-0.122	1.16	-0.275	4.109	96.064	0	0	0	0	0	0	0
WT222(CAA14FCCF874)	3.7	13105	2022-11-25 21:32:44.224	-0.093	0.019	1.007	6.653	-0.122	1.16	-0.242	4.103	96.059	0	0	0	0	0	0	0
WT222(CAA14FCCF874)	3.7	13105	2022-11-25 21:32:44.224	-0.08	0.044	0.982	-2.747	-0.122	-0.305	-0.253	4.103	96.048	0	0	0	0	0	0	0
WT222(CAA14FCCF874)	3.7	13105	2022-11-25 21:32:44.224	-0.08	0.044	0.982	-2.747	-0.122	-0.305	-0.269	4.098	96.037	0	0	0	0	0	0	0
WT222(CAA14FCCF874)	3.7	13105	2022-11-25 21:32:44.224	-0.08	0.044	0.982	-2.747	-0.122	-0.305	-0.28	4.098	96.026	0	0	0	0	0	0	0
WT222(CAA14FCCF874)	3.7	13105	2022-11-25 21:32:44.224	-0.08	0.044	0.982	-2.747	-0.122	-0.305	-0.297	4.092	96.01	0	0	0	0	0	0	0
WT222(CAA14FCCF874)	3.7	13105	2022-11-25 21:32:44.255	-0.041	-0.03	1.001	2.563	0.305	0.916	-0.341	4.054	95.872	0	0	0	0	0	0	0
WT222(CAA14FCCF874)	3.7	13105	2022-11-25 21:32:44.255	-0.041	-0.03	1.001	2.563	0.305	0.916	-0.33	4.054	95.872	0	0	0	0	0	0	0
WT222(CAA14FCCF874)	3.7	13105	2022-11-25 21:32:44.255	-0.041	-0.03	1.001	2.563	0.305	0.916	-0.319	4.054	95.867	0	0	0	0	0	0	0
WT222(CAA14FCCF874)	3.7	13105	2022-11-25 21:32:44.255	-0.061	-0.009	0.986	2.075	0.427	0.549	-0.308	4.054	95.867	0	0	0	0	0	0	0
WT222(CAA14FCCF874)	3.7	13105	2022-11-25 21:32:44.255	-0.061	-0.009	0.986	2.075	0.427	0.549	-0.297	4.048	95.861	0	0	0	0	0	0	0
WT222(CAA14FCCF874)	3.7	13105	2022-11-25 21:32:44.255	-0.061	-0.009	0.986	2.075	0.427	0.549	-0.286	4.048	95.856	0	0	0	0	0	0	0
WT222(CAA14FCCF874)	3.7	13105	2022-11-25 21:32:44.255	-0.061	-0.009	0.986	2.075	0.427	0.549	-0.275	4.048	95.856	0	0	0	0	0	0	0
WT222(CAA14FCCF874)	3.7	13105	2022-11-25 21:32:44.255	-0.02	-0.016	1	6.348	0	0.549	-0.247	4.048	95.85	0	0	0	0	0	0	0
WT222(CAA14FCCF874)	3.7	13105	2022-11-25 21:32:44.286	-0.02	-0.016	1	6.348	0	0.549	-0.214	4.043	95.85	0	0	0	0	0	0	0
WT222(CAA14FCCF874)	3.7	13105	2022-11-25 21:32:44.286	-0.02	-0.016	1	6.348	0	0.549	-0.181	4.043	95.845	0	0	0	0	0	0	0
WT222(CAA14FCCF874)	3.7	13105	2022-11-25 21:32:44.286	-0.02	-0.016	1	6.348	0	0.549	-0.154	4.037	95.845	0	0	0	0	0	0	0
WT222(CAA14FCCF874)	3.7	13105	2022-11-25 21:32:44.286	-0.07	0.009	0.972	4.15	0.305	1.282	-0.132	4.037	95.845	0	0	0	0	0	0	0
WT222(CAA14FCCF874)	3.7	13105	2022-11-25 21:32:44.286	-0.07	0.009	0.972	4.15	0.305	1.282	-0.11	4.032	95.85	0	0	0	0	0	0	0
WT222(CAA14FCCF874)	3.7	13105	2022-11-25 21:32:44.286	-0.07	0.009	0.972	4.15	0.305	1.282	-0.088	4.032	95.85	0	0	0	0	0	0	0
WT222(CAA14FCCF874)	3.7	13105	2022-11-25 21:32:44.286	-0.07	0.009	0.972	4.15	0.305	1.282	-0.071	4.032	95.85	0	0	0	0	0	0	0
WT222(CAA14FCCF874)	3.7	13105	2022-11-25 21:32:44.286	-0.098	0.035	1.046	-0.244	0.244	-0.427	-0.071	4.032	95.845	0	0	0	0	0	0	0
WT222(CAA14FCCF874)	3.7	13105	2022-11-25 21:32:44.318	-0.139	-0.014	0.939	-0.916	0.671	0.122	-0.181	4.021	95.795	0	0	0	0	0	0	0
WT222(CAA14FCCF874)	3.7	13105	2022-11-25 21:32:44.318	-0.139	-0.014	0.939	-0.916	0.671	0.122	-0.187	4.026	95.795	0	0	0	0	0	0	0
WT222(CAA14FCCF874)	3.7	13105	2022-11-25 21:32:44.318	-0.139	-0.014	0.939	-0.916	0.671	0.122	-0.187	4.032	95.795	0	0	0	0	0	0	0
WT222(CAA14FCCF874)	3.7	13105	2022-11-25 21:32:44.318	-0.04	-0.01	1.168	3.662	0.61	0.61	-0.17	4.032	95.801	0	0	0	0	0	0	0
WT222(CAA14FCCF874)	3.7	13105	2022-11-25 21:32:44.318	-0.04	-0.01	1.168	3.662	0.61	0.61	-0.154	4.037	95.801	0	0	0	0	0	0	0
WT222(CAA14FCCF874)	3.7	13105	2022-11-25 21:32:44.318	-0.04	-0.01	1.168	3.662	0.61	0.61	-0.132	4.043	95.806	0	0	0	0	0	0	0
WT222(CAA14FCCF874)	3.7	13105	2022-11-25 21:32:44.318	-0.04	-0.01	1.168	3.662	0.61	0.61	-0.115	4.043	95.806	0	0	0	0	0	0	0
WT222(CAA14FCCF874)	3.7	13105	2022-11-25 21:32:44.318	-0.081	0.048	0.93	0.305	-1.282	0.061	-0.115	4.037	95.812	0	0	0	0	0	0	0
WT222(CAA14FCCF874)	3.7	13105	2022-11-25 21:32:44.381	-0.026	0.026	1	-2.075	-0.854	-0.244	-0.159	3.983	95.867	0	0	0	0	0	0	0
WT222(CAA14FCCF874)	3.7	13105	2022-11-25 21:32:44.381	-0.026	0.026	1	-2.075	-0.854	-0.244	-0.17	3.977	95.867	0	0	0	0	0	0	0
WT222(CAA14FCCF874)	3.7	13105	2022-11-25 21:32:44.381	-0.026	0.026	1	-2.075	-0.854	-0.244	-0.176	3.972	95.867	0	0	0	0	0	0	0
WT222(CAA14FCCF874)	3.7	13105	2022-11-25 21:32:44.381	-0.135	-0.014	0.997	-2.686	-0.427	-0.366	-0.192	3.972	95.872	0	0	0	0	0	0	0

## Sheet: 3.0kg
设备名称	电压	版本	片上时间	加速度X(g)	加速度Y(g)	加速度Z(g)	角速度X(°/s)	角速度Y(°/s)	角速度Z(°/s)	角度X(°)	角度Y(°)	角度Z(°)	磁场X	磁场Y	磁场Z	四元数0	四元数1	四元数2	四元数3	状态
WT222(CAA14FCCF874)	3.71	13105	2022-11-25 21:00:37.183	-0.088	0.018	0.996	-1.099	0	-0.183	0.203	3.939	101.975	0	0	0	0	0	0	0
WT222(CAA14FCCF874)	3.71	13105	2022-11-25 21:00:37.183	-0.088	0.018	0.996	-1.099	0	-0.183	0.198	3.939	101.948	0	0	0	0	0	0	0
WT222(CAA14FCCF874)	3.71	13105	2022-11-25 21:00:37.183	-0.088	0.018	0.996	-1.099	0	-0.183	0.192	3.939	101.915	0	0	0	0	0	0	0
WT222(CAA14FCCF874)	3.71	13105	2022-11-25 21:00:37.183	-0.032	-0.022	0.996	0.549	0.793	-0.916	0.198	3.944	101.882	0	0	0	0	0	0	0
WT222(CAA14FCCF874)	3.71	13105	2022-11-25 21:00:37.183	-0.032	-0.022	0.996	0.549	0.793	-0.916	0.198	3.95	101.849	0	0	0	0	0	0	0
WT222(CAA14FCCF874)	3.71	13105	2022-11-25 21:00:37.183	-0.032	-0.022	0.996	0.549	0.793	-0.916	0.198	3.955	101.816	0	0	0	0	0	0	0
WT222(CAA14FCCF874)	3.71	13105	2022-11-25 21:00:37.183	-0.076	0.009	0.996	-1.953	0.061	-1.099	0.203	3.961	101.541	0	0	0	0	0	0	0
WT222(CAA14FCCF874)	3.71	13105	2022-11-25 21:00:37.183	-0.114	-0.007	0.999	-1.038	0.854	0.183	0.198	3.966	101.514	0	0	0	0	0	0	0
WT222(CAA14FCCF874)	3.71	13105	2022-11-25 21:00:37.183	-0.114	-0.007	0.999	-1.038	0.854	0.183	0.192	3.972	101.486	0	0	0	0	0	0	0
WT222(CAA14FCCF874)	3.71	13105	2022-11-25 21:00:37.183	-0.114	-0.007	0.999	-1.038	0.854	0.183	0.187	3.977	101.453	0	0	0	0	0	0	0
WT222(CAA14FCCF874)	3.71	13105	2022-11-25 21:00:37.183	-0.114	-0.007	0.999	-1.038	0.854	0.183	0.181	3.983	101.426	0	0	0	0	0	0	0
WT222(CAA14FCCF874)	3.71	13105	2022-11-25 21:00:37.183	-0.065	-0.001	1.002	-0.366	-0.61	-0.122	0.176	3.983	101.398	0	0	0	0	0	0	0
WT222(CAA14FCCF874)	3.71	13105	2022-11-25 21:00:37.183	-0.065	-0.001	1.002	-0.366	-0.61	-0.122	0.176	3.977	101.371	0	0	0	0	0	0	0
WT222(CAA14FCCF874)	3.71	13105	2022-11-25 21:00:37.183	-0.065	-0.001	1.002	-0.366	-0.61	-0.122	0.176	3.977	101.338	0	0	0	0	0	0	0
WT222(CAA14FCCF874)	3.71	13105	2022-11-25 21:00:37.277	-0.065	-0.001	1.002	-0.366	-0.61	-0.122	0.17	3.977	101.31	0	0	0	0	0	0	0
WT222(CAA14FCCF874)	3.71	13105	2022-11-25 21:00:37.277	-0.092	-0.011	1.005	0.488	0.061	-0.061	0.176	3.977	101.277	0	0	0	0	0	0	0
WT222(CAA14FCCF874)	3.71	13105	2022-11-25 21:00:37.277	-0.092	-0.011	1.005	0.488	0.061	-0.061	0.176	3.977	101.25	0	0	0	0	0	0	0
WT222(CAA14FCCF874)	3.71	13105	2022-11-25 21:00:37.277	-0.092	-0.011	1.005	0.488	0.061	-0.061	0.176	3.977	101.223	0	0	0	0	0	0	0
WT222(CAA14FCCF874)	3.71	13105	2022-11-25 21:00:37.277	-0.092	-0.011	1.005	0.488	0.061	-0.061	0.181	3.983	101.19	0	0	0	0	0	0	0
WT222(CAA14FCCF874)	3.71	13105	2022-11-25 21:00:37.277	-0.106	-0.002	0.997	1.343	-0.061	0.122	0.187	3.983	101.162	0	0	0	0	0	0	0
WT222(CAA14FCCF874)	3.71	13105	2022-11-25 21:00:37.277	-0.106	-0.002	0.997	1.343	-0.061	0.122	0.192	3.983	101.135	0	0	0	0	0	0	0
WT222(CAA14FCCF874)	3.71	13105	2022-11-25 21:00:37.277	-0.106	-0.002	0.997	1.343	-0.061	0.122	0.198	3.988	101.107	0	0	0	0	0	0	0
WT222(CAA14FCCF874)	3.71	13105	2022-11-25 21:00:37.308	-0.106	-0.002	0.997	1.343	-0.061	0.122	0.203	3.988	101.08	0	0	0	0	0	0	0
WT222(CAA14FCCF874)	3.71	13105	2022-11-25 21:00:37.308	-0.1	-0.011	0.99	0.671	-0.671	-0.916	0.209	3.988	101.041	0	0	0	0	0	0	0
WT222(CAA14FCCF874)	3.71	13105	2022-11-25 21:00:37.308	-0.1	-0.011	0.99	0.671	-0.671	-0.916	0.209	3.988	101.008	0	0	0	0	0	0	0
WT222(CAA14FCCF874)	3.71	13105	2022-11-25 21:00:37.308	-0.1	-0.011	0.99	0.671	-0.671	-0.916	0.209	3.988	100.975	0	0	0	0	0	0	0
WT222(CAA14FCCF874)	3.71	13105	2022-11-25 21:00:37.308	-0.1	-0.011	0.99	0.671	-0.671	-0.916	0.214	3.988	100.942	0	0	0	0	0	0	0
WT222(CAA14FCCF874)	3.71	13105	2022-11-25 21:00:37.308	0.002	0.017	0.998	0.61	-1.038	0.122	0.214	3.983	100.915	0	0	0	0	0	0	0
WT222(CAA14FCCF874)	3.71	13105	2022-11-25 21:00:37.308	0.002	0.017	0.998	0.61	-1.038	0.122	0.22	3.983	100.887	0	0	0	0	0	0	0
WT222(CAA14FCCF874)	3.71	13105	2022-11-25 21:00:37.308	0.002	0.017	0.998	0.61	-1.038	0.122	0.22	3.977	100.854	0	0	0	0	0	0	0
WT222(CAA14FCCF874)	3.71	13105	2022-11-25 21:00:37.339	-0.082	-0.015	1.015	0.122	0.977	0.305	0.198	3.977	100.596	0	0	0	0	0	0	0
WT222(CAA14FCCF874)	3.71	13105	2022-11-25 21:00:37.339	-0.021	-0.003	0.981	1.648	-0.793	-0.549	0.209	3.977	100.563	0	0	0	0	0	0	0
WT222(CAA14FCCF874)	3.71	13105	2022-11-25 21:00:37.339	-0.021	-0.003	0.981	1.648	-0.793	-0.549	0.214	3.972	100.53	0	0	0	0	0	0	0
WT222(CAA14FCCF874)	3.71	13105	2022-11-25 21:00:37.339	-0.021	-0.003	0.981	1.648	-0.793	-0.549	0.22	3.966	100.503	0	0	0	0	0	0	0
WT222(CAA14FCCF874)	3.71	13105	2022-11-25 21:00:37.339	-0.021	-0.003	0.981	1.648	-0.793	-0.549	0.231	3.966	100.47	0	0	0	0	0	0	0
WT222(CAA14FCCF874)	3.71	13105	2022-11-25 21:00:37.339	-0.001	0.015	0.999	1.404	-0.732	0.671	0.236	3.961	100.443	0	0	0	0	0	0	0
WT222(CAA14FCCF874)	3.71	13105	2022-11-25 21:00:37.339	-0.001	0.015	0.999	1.404	-0.732	0.671	0.242	3.955	100.415	0	0	0	0	0	0	0
WT222(CAA14FCCF874)	3.71	13105	2022-11-25 21:00:37.339	-0.001	0.015	0.999	1.404	-0.732	0.671	0.247	3.95	100.388	0	0	0	0	0	0	0
WT222(CAA14FCCF874)	3.71	13105	2022-11-25 21:00:37.339	-0.063	0.017	1.005	-1.282	0.977	0	0.28	3.906	100.135	0	0	0	0	0	0	0
WT222(CAA14FCCF874)	3.71	13105	2022-11-25 21:00:37.339	-0.063	0.017	1.005	-1.282	0.977	0	0.275	3.911	100.107	0	0	0	0	0	0	0
WT222(CAA14FCCF874)	3.71	13105	2022-11-25 21:00:37.339	-0.063	0.017	1.005	-1.282	0.977	0	0.269	3.911	100.074	0	0	0	0	0	0	0
WT222(CAA14FCCF874)	3.71	13105	2022-11-25 21:00:37.339	-0.063	0.017	1.005	-1.282	0.977	0	0.264	3.917	100.047	0	0	0	0	0	0	0
WT222(CAA14FCCF874)	3.71	13105	2022-11-25 21:00:37.339	-0.081	-0.015	0.973	1.587	0.183	0.122	0.269	3.911	100.02	0	0	0	0	0	0	0
WT222(CAA14FCCF874)	3.71	13105	2022-11-25 21:00:37.339	-0.081	-0.015	0.973	1.587	0.183	0.122	0.28	3.911	99.987	0	0	0	0	0	0	0
WT222(CAA14FCCF874)	3.71	13105	2022-11-25 21:00:37.339	-0.081	-0.015	0.973	1.587	0.183	0.122	0.286	3.911	99.959	0	0	0	0	0	0	0
WT222(CAA14FCCF874)	3.71	13105	2022-11-25 21:00:37.339	-0.081	-0.015	0.973	1.587	0.183	0.122	0.291	3.911	99.932	0	0	0	0	0	0	0
WT222(CAA14FCCF874)	3.71	13105	2022-11-25 21:00:37.371	-0.113	0.019	0.998	1.16	-0.793	0.061	0.297	3.906	99.904	0	0	0	0	0	0	0
WT222(CAA14FCCF874)	3.71	13105	2022-11-25 21:00:37.371	-0.113	0.019	0.998	1.16	-0.793	0.061	0.302	3.906	99.871	0	0	0	0	0	0	0
WT222(CAA14FCCF874)	3.71	13105	2022-11-25 21:00:37.371	-0.113	0.019	0.998	1.16	-0.793	0.061	0.308	3.9	99.844	0	0	0	0	0	0	0
WT222(CAA14FCCF874)	3.71	13105	2022-11-25 21:00:37.371	-0.113	0.019	0.998	1.16	-0.793	0.061	0.313	3.895	99.816	0	0	0	0	0	0	0
WT222(CAA14FCCF874)	3.71	13105	2022-11-25 21:00:37.371	-0.009	0.003	1.004	0.122	-1.587	-0.549	0.313	3.889	99.783	0	0	0	0	0	0	0
WT222(CAA14FCCF874)	3.71	13105	2022-11-25 21:00:37.371	-0.009	0.003	1.004	0.122	-1.587	-0.549	0.313	3.878	99.75	0	0	0	0	0	0	0
WT222(CAA14FCCF874)	3.71	13105	2022-11-25 21:00:37.371	-0.009	0.003	1.004	0.122	-1.587	-0.549	0.319	3.873	99.717	0	0	0	0	0	0	0
WT222(CAA14FCCF874)	3.71	13105	2022-11-25 21:00:37.371	-0.009	0.003	1.004	0.122	-1.587	-0.549	0.319	3.862	99.684	0	0	0	0	0	0	0
WT222(CAA14FCCF874)	3.71	13105	2022-11-25 21:00:37.418	-0.056	0.007	1.005	0	0.061	0.183	0.319	3.862	99.657	0	0	0	0	0	0	0
WT222(CAA14FCCF874)	3.71	13105	2022-11-25 21:00:37.418	-0.056	0.007	1.005	0	0.061	0.183	0.313	3.856	99.63	0	0	0	0	0	0	0
WT222(CAA14FCCF874)	3.71	13105	2022-11-25 21:00:37.418	-0.056	0.007	1.005	0	0.061	0.183	0.313	3.856	99.602	0	0	0	0	0	0	0
WT222(CAA14FCCF874)	3.71	13105	2022-11-25 21:00:37.418	-0.056	0.007	1.005	0	0.061	0.183	0.313	3.856	99.575	0	0	0	0	0	0	0
WT222(CAA14FCCF874)	3.71	13105	2022-11-25 21:00:37.418	-0.009	0.006	0.994	-0.122	-0.244	-0.366	0.313	3.851	99.542	0	0	0	0	0	0	0
WT222(CAA14FCCF874)	3.71	13105	2022-11-25 21:00:37.418	-0.009	0.006	0.994	-0.122	-0.244	-0.366	0.313	3.851	99.514	0	0	0	0	0	0	0
WT222(CAA14FCCF874)	3.71	13105	2022-11-25 21:00:37.418	-0.009	0.006	0.994	-0.122	-0.244	-0.366	0.313	3.845	99.481	0	0	0	0	0	0	0
WT222(CAA14FCCF874)	3.71	13105	2022-11-25 21:00:37.418	-0.009	0.006	0.994	-0.122	-0.244	-0.366	0.313	3.84	99.448	0	0	0	0	0	0	0
WT222(CAA14FCCF874)	3.71	13105	2022-11-25 21:00:37.449	-0.094	0.006	0.997	-0.366	0.977	0.793	0.308	3.845	99.426	0	0	0	0	0	0	0
WT222(CAA14FCCF874)	3.71	13105	2022-11-25 21:00:37.449	-0.094	0.006	0.997	-0.366	0.977	0.793	0.308	3.845	99.399	0	0	0	0	0	0	0
WT222(CAA14FCCF874)	3.71	13105	2022-11-25 21:00:37.449	-0.094	0.006	0.997	-0.366	0.977	0.793	0.308	3.851	99.377	0	0	0	0	0	0	0
WT222(CAA14FCCF874)	3.71	13105	2022-11-25 21:00:37.449	-0.094	0.006	0.997	-0.366	0.977	0.793	0.302	3.851	99.349	0	0	0	0	0	0	0
WT222(CAA14FCCF874)	3.71	13105	2022-11-25 21:00:37.449	-0.063	0.002	0.988	-0.793	-0.305	-0.488	0.302	3.851	99.322	0	0	0	0	0	0	0
WT222(CAA14FCCF874)	3.71	13105	2022-11-25 21:00:37.449	-0.063	0.002	0.988	-0.793	-0.305	-0.488	0.297	3.845	99.289	0	0	0	0	0	0	0
WT222(CAA14FCCF874)	3.71	13105	2022-11-25 21:00:37.449	-0.063	0.002	0.988	-0.793	-0.305	-0.488	0.291	3.845	99.256	0	0	0	0	0	0	0
WT222(CAA14FCCF874)	3.71	13105	2022-11-25 21:00:37.449	-0.063	0.002	0.988	-0.793	-0.305	-0.488	0.286	3.84	99.229	0	0	0	0	0	0	0
WT222(CAA14FCCF874)	3.71	13105	2022-11-25 21:00:37.449	-0.054	0.008	0.986	-2.38	-0.671	-0.488	0.275	3.834	99.196	0	0	0	0	0	0	0
WT222(CAA14FCCF874)	3.71	13105	2022-11-25 21:00:37.449	-0.054	0.008	0.986	-2.38	-0.671	-0.488	0.264	3.829	99.168	0	0	0	0	0	0	0
WT222(CAA14FCCF874)	3.71	13105	2022-11-25 21:00:37.449	-0.054	0.008	0.986	-2.38	-0.671	-0.488	0.253	3.829	99.135	0	0	0	0	0	0	0
WT222(CAA14FCCF874)	3.71	13105	2022-11-25 21:00:37.449	-0.054	0.008	0.986	-2.38	-0.671	-0.488	0.242	3.823	99.108	0	0	0	0	0	0	0
WT222(CAA14FCCF874)	3.71	13105	2022-11-25 21:00:37.449	-0.054	-0.007	1.009	0.977	-0.793	0.122	0.247	3.818	99.08	0	0	0	0	0	0	0
WT222(CAA14FCCF874)	3.71	13105	2022-11-25 21:00:37.449	-0.054	-0.007	1.009	0.977	-0.793	0.122	0.247	3.812	99.053	0	0	0	0	0	0	0
WT222(CAA14FCCF874)	3.71	13105	2022-11-25 21:00:37.449	-0.054	-0.007	1.009	0.977	-0.793	0.122	0.253	3.807	99.025	0	0	0	0	0	0	0
WT222(CAA14FCCF874)	3.71	13105	2022-11-25 21:00:37.449	-0.054	-0.007	1.009	0.977	-0.793	0.122	0.258	3.801	98.998	0	0	0	0	0	0	0
WT222(CAA14FCCF874)	3.71	13105	2022-11-25 21:00:37.543	-0.062	0.012	1.007	-0.977	-0.183	-0.122	0.253	3.796	98.97	0	0	0	0	0	0	0
WT222(CAA14FCCF874)	3.71	13105	2022-11-25 21:00:37.543	-0.062	0.012	1.007	-0.977	-0.183	-0.122	0.247	3.796	98.943	0	0	0	0	0	0	0
WT222(CAA14FCCF874)	3.71	13105	2022-11-25 21:00:37.543	-0.062	0.012	1.007	-0.977	-0.183	-0.122	0.242	3.79	98.915	0	0	0	0	0	0	0
WT222(CAA14FCCF874)	3.71	13105	2022-11-25 21:00:37.543	-0.062	0.012	1.007	-0.977	-0.183	-0.122	0.236	3.79	98.882	0	0	0	0	0	0	0
WT222(CAA14FCCF874)	3.71	13105	2022-11-25 21:00:37.543	-0.091	0.012	1.003	-2.441	-0.549	0	0.225	3.785	98.855	0	0	0	0	0	0	0
WT222(CAA14FCCF874)	3.71	13105	2022-11-25 21:00:37.543	-0.091	0.012	1.003	-2.441	-0.549	0	0.214	3.785	98.828	0	0	0	0	0	0	0
WT222(CAA14FCCF874)	3.71	13105	2022-11-25 21:00:37.543	-0.091	0.012	1.003	-2.441	-0.549	0	0.203	3.779	98.8	0	0	0	0	0	0	0
WT222(CAA14FCCF874)	3.71	13105	2022-11-25 21:00:37.543	-0.091	0.012	1.003	-2.441	-0.549	0	0.192	3.774	98.773	0	0	0	0	0	0	0
WT222(CAA14FCCF874)	3.71	13105	2022-11-25 21:00:37.543	-0.053	-0.025	1.002	-1.465	-0.671	0.183	0.181	3.774	98.751	0	0	0	0	0	0	0
WT222(CAA14FCCF874)	3.71	13105	2022-11-25 21:00:37.543	-0.053	-0.025	1.002	-1.465	-0.671	0.183	0.176	3.768	98.723	0	0	0	0	0	0	0
WT222(CAA14FCCF874)	3.71	13105	2022-11-25 21:00:37.543	-0.053	-0.025	1.002	-1.465	-0.671	0.183	0.17	3.763	98.696	0	0	0	0	0	0	0
WT222(CAA14FCCF874)	3.71	13105	2022-11-25 21:00:37.543	-0.053	-0.025	1.002	-1.465	-0.671	0.183	0.159	3.763	98.668	0	0	0	0	0	0	0
WT222(CAA14FCCF874)	3.71	13105	2022-11-25 21:00:37.543	-0.06	-0.008	1.011	1.526	-0.916	0.244	0.17	3.757	98.646	0	0	0	0	0	0	0
WT222(CAA14FCCF874)	3.71	13105	2022-11-25 21:00:37.543	-0.06	-0.008	1.011	1.526	-0.916	0.244	0.176	3.752	98.619	0	0	0	0	0	0	0
WT222(CAA14FCCF874)	3.71	13105	2022-11-25 21:00:37.543	-0.06	-0.008	1.011	1.526	-0.916	0.244	0.181	3.746	98.597	0	0	0	0	0	0	0
WT222(CAA14FCCF874)	3.71	13105	2022-11-25 21:00:37.543	-0.06	-0.008	1.011	1.526	-0.916	0.244	0.187	3.741	98.569	0	0	0	0	0	0	0
WT222(CAA14FCCF874)	3.71	13105	2022-11-25 21:00:37.574	0.006	0	0.992	-1.892	-0.305	0.61	0.181	3.735	98.547	0	0	0	0	0	0	0
WT222(CAA14FCCF874)	3.71	13105	2022-11-25 21:00:37.574	0.006	0	0.992	-1.892	-0.305	0.61	0.17	3.735	98.525	0	0	0	0	0	0	0
WT222(CAA14FCCF874)	3.71	13105	2022-11-25 21:00:37.574	0.006	0	0.992	-1.892	-0.305	0.61	0.159	3.73	98.498	0	0	0	0	0	0	0
WT222(CAA14FCCF874)	3.71	13105	2022-11-25 21:00:37.574	0.006	0	0.992	-1.892	-0.305	0.61	0.148	3.724	98.476	0	0	0	0	0	0	0
WT222(CAA14FCCF874)	3.71	13105	2022-11-25 21:00:37.574	0.972	0.033	1.078	3.113	-2.014	-2.441	0.165	3.702	98.438	0	0	0	0	0	0	0
WT222(CAA14FCCF874)	3.71	13105	2022-11-25 21:00:37.574	1.947	0.079	2.185	3.113	-2.014	-2.441	0.176	3.669	98.399	0	0	0	0	0	0	0
WT222(CAA14FCCF874)	3.71	13105	2022-11-25 21:00:37.574	3.896	0.172	4.397	3.113	-2.014	-2.441	0.187	3.609	98.361	0	0	0	0	0	0	0
WT222(CAA14FCCF874)	3.71	13105	2022-11-25 21:00:37.574	7.795	0.357	8.824	3.113	-2.014	-2.441	0.198	3.521	98.322	0	0	0	0	0	0	0
WT222(CAA14FCCF874)	3.71	13105	2022-11-25 21:00:37.699	-0.631	0.028	0.918	7.996	0	0.61	0.236	3.45	98.3	0	0	0	0	0	0	0
WT222(CAA14FCCF874)	3.71	13105	2022-11-25 21:00:37.699	-0.631	0.028	0.918	7.996	0	0.61	0.275	3.378	98.278	0	0	0	0	0	0	0
WT222(CAA14FCCF874)	3.71	13105	2022-11-25 21:00:37.699	-0.631	0.028	0.918	7.996	0	0.61	0.313	3.318	98.251	0	0	0	0	0	0	0
WT222(CAA14FCCF874)	3.71	13105	2022-11-25 21:00:37.699	-0.631	0.028	0.918	7.996	0	0.61	0.346	3.257	98.229	0	0	0	0	0	0	0
WT222(CAA14FCCF874)	3.71	13105	2022-11-25 21:00:37.699	-0.648	0.054	1.006	3.418	0.488	-1.465	0.363	3.208	98.196	0	0	0	0	0	0	0
WT222(CAA14FCCF874)	3.71	13105	2022-11-25 21:00:37.699	-0.648	0.054	1.006	3.418	0.488	-1.465	0.379	3.164	98.163	0	0	0	0	0	0	0
WT222(CAA14FCCF874)	3.71	13105	2022-11-25 21:00:37.699	-0.648	0.054	1.006	3.418	0.488	-1.465	0.396	3.126	98.13	0	0	0	0	0	0	0
WT222(CAA14FCCF874)	3.71	13105	2022-11-25 21:00:37.699	-0.029	0.017	0.958	-0.427	-3.54	-0.732	0.396	3.065	98.097	0	0	0	0	0	0	0
WT222(CAA14FCCF874)	3.71	13105	2022-11-25 21:00:37.761	-0.029	0.017	0.958	-0.427	-3.54	-0.732	0.39	3.01	98.069	0	0	0	0	0	0	0
WT222(CAA14FCCF874)	3.71	13105	2022-11-25 21:00:37.761	-0.029	0.017	0.958	-0.427	-3.54	-0.732	0.39	2.955	98.036	0	0	0	0	0	0	0
WT222(CAA14FCCF874)	3.71	13105	2022-11-25 21:00:37.761	-0.029	0.017	0.958	-0.427	-3.54	-0.732	0.385	2.9	98.009	0	0	0	0	0	0	0
WT222(CAA14FCCF874)	3.71	13105	2022-11-25 21:00:37.761	0.185	0.07	1.053	-5.615	0.916	0.427	0.357	2.867	97.982	0	0	0	0	0	0	0
WT222(CAA14FCCF874)	3.71	13105	2022-11-25 21:00:37.761	0.185	0.07	1.053	-5.615	0.916	0.427	0.33	2.834	97.96	0	0	0	0	0	0	0
WT222(CAA14FCCF874)	3.71	13105	2022-11-25 21:00:37.761	0.185	0.07	1.053	-5.615	0.916	0.427	0.302	2.807	97.938	0	0	0	0	0	0	0
WT222(CAA14FCCF874)	3.71	13105	2022-11-25 21:00:37.761	0.185	0.07	1.053	-5.615	0.916	0.427	0.275	2.774	97.91	0	0	0	0	0	0	0
WT222(CAA14FCCF874)	3.71	13105	2022-11-25 21:00:37.761	-0.117	-0.075	1.009	-4.089	-1.099	0.671	0.258	2.736	97.888	0	0	0	0	0	0	0
WT222(CAA14FCCF874)	3.71	13105	2022-11-25 21:00:37.808	-0.117	-0.075	1.009	-4.089	-1.099	0.671	0.236	2.697	97.866	0	0	0	0	0	0	0
WT222(CAA14FCCF874)	3.71	13105	2022-11-25 21:00:37.824	-0.117	-0.075	1.009	-4.089	-1.099	0.671	0.22	2.659	97.844	0	0	0	0	0	0	0
WT222(CAA14FCCF874)	3.71	13105	2022-11-25 21:00:37.824	-0.117	-0.075	1.009	-4.089	-1.099	0.671	0.198	2.626	97.822	0	0	0	0	0	0	0
WT222(CAA14FCCF874)	3.71	13105	2022-11-25 21:00:37.824	-0.002	-0.012	0.972	6.165	-1.831	-0.732	0.225	2.587	97.795	0	0	0	0	0	0	0
WT222(CAA14FCCF874)	3.71	13105	2022-11-25 21:00:37.824	-0.002	-0.012	0.972	6.165	-1.831	-0.732	0.258	2.554	97.767	0	0	0	0	0	0	0
WT222(CAA14FCCF874)	3.71	13105	2022-11-25 21:00:37.824	-0.002	-0.012	0.972	6.165	-1.831	-0.732	0.286	2.516	97.74	0	0	0	0	0	0	0
WT222(CAA14FCCF874)	3.71	13105	2022-11-25 21:00:37.824	-0.002	-0.012	0.972	6.165	-1.831	-0.732	0.319	2.483	97.712	0	0	0	0	0	0	0
WT222(CAA14FCCF874)	3.71	13105	2022-11-25 21:00:37.824	-0.101	0.026	1.016	-1.099	-1.099	0.183	0.313	2.455	97.69	0	0	0	0	0	0	0
WT222(CAA14FCCF874)	3.71	13105	2022-11-25 21:00:37.871	-0.101	0.026	1.016	-1.099	-1.099	0.183	0.302	2.428	97.668	0	0	0	0	0	0	0
WT222(CAA14FCCF874)	3.71	13105	2022-11-25 21:00:37.871	-0.101	0.026	1.016	-1.099	-1.099	0.183	0.297	2.401	97.641	0	0	0	0	0	0	0
WT222(CAA14FCCF874)	3.71	13105	2022-11-25 21:00:37.871	-0.101	0.026	1.016	-1.099	-1.099	0.183	0.291	2.373	97.619	0	0	0	0	0	0	0
WT222(CAA14FCCF874)	3.71	13105	2022-11-25 21:00:37.871	-0.081	0.02	0.995	3.235	-0.793	-0.977	0.308	2.351	97.592	0	0	0	0	0	0	0
WT222(CAA14FCCF874)	3.71	13105	2022-11-25 21:00:37.871	-0.081	0.02	0.995	3.235	-0.793	-0.977	0.324	2.335	97.564	0	0	0	0	0	0	0
WT222(CAA14FCCF874)	3.71	13105	2022-11-25 21:00:37.871	-0.081	0.02	0.995	3.235	-0.793	-0.977	0.341	2.313	97.537	0	0	0	0	0	0	0
WT222(CAA14FCCF874)	3.71	13105	2022-11-25 21:00:37.871	-0.081	0.02	0.995	3.235	-0.793	-0.977	0.357	2.296	97.504	0	0	0	0	0	0	0
WT222(CAA14FCCF874)	3.71	13105	2022-11-25 21:00:37.871	-0.054	-0.011	0.987	-2.869	-0.244	-1.16	0.341	2.28	97.476	0	0	0	0	0	0	0
WT222(CAA14FCCF874)	3.71	13105	2022-11-25 21:00:37.902	-0.054	-0.011	0.987	-2.869	-0.244	-1.16	0.33	2.263	97.449	0	0	0	0	0	0	0
WT222(CAA14FCCF874)	3.71	13105	2022-11-25 21:00:37.902	-0.054	-0.011	0.987	-2.869	-0.244	-1.16	0.313	2.252	97.416	0	0	0	0	0	0	0
WT222(CAA14FCCF874)	3.71	13105	2022-11-25 21:00:37.902	-0.054	-0.011	0.987	-2.869	-0.244	-1.16	0.297	2.241	97.388	0	0	0	0	0	0	0
WT222(CAA14FCCF874)	3.71	13105	2022-11-25 21:00:37.902	-0.021	0.021	0.995	-0.061	-0.122	1.404	0.297	2.225	97.372	0	0	0	0	0	0	0
WT222(CAA14FCCF874)	3.71	13105	2022-11-25 21:00:37.902	-0.021	0.021	0.995	-0.061	-0.122	1.404	0.302	2.214	97.355	0	0	0	0	0	0	0
WT222(CAA14FCCF874)	3.71	13105	2022-11-25 21:00:37.902	-0.021	0.021	0.995	-0.061	-0.122	1.404	0.302	2.203	97.339	0	0	0	0	0	0	0
WT222(CAA14FCCF874)	3.71	13105	2022-11-25 21:00:37.902	-0.021	0.021	0.995	-0.061	-0.122	1.404	0.302	2.192	97.322	0	0	0	0	0	0	0
WT222(CAA14FCCF874)	3.71	13105	2022-11-25 21:00:37.902	-0.03	-0.024	1.012	1.282	0.061	-0.549	0.308	2.186	97.3	0	0	0	0	0	0	0
WT222(CAA14FCCF874)	3.71	13105	2022-11-25 21:00:37.933	-0.03	-0.024	1.012	1.282	0.061	-0.549	0.313	2.175	97.273	0	0	0	0	0	0	0
WT222(CAA14FCCF874)	3.71	13105	2022-11-25 21:00:37.933	-0.03	-0.024	1.012	1.282	0.061	-0.549	0.319	2.17	97.251	0	0	0	0	0	0	0
WT222(CAA14FCCF874)	3.71	13105	2022-11-25 21:00:37.933	-0.03	-0.024	1.012	1.282	0.061	-0.549	0.324	2.159	97.224	0	0	0	0	0	0	0
WT222(CAA14FCCF874)	3.71	13105	2022-11-25 21:00:37.933	-0.031	0.015	0.974	0.549	-0.183	0.366	0.324	2.148	97.202	0	0	0	0	0	0	0
WT222(CAA14FCCF874)	3.71	13105	2022-11-25 21:00:37.933	-0.031	0.015	0.974	0.549	-0.183	0.366	0.33	2.142	97.185	0	0	0	0	0	0	0
WT222(CAA14FCCF874)	3.71	13105	2022-11-25 21:00:37.933	-0.031	0.015	0.974	0.549	-0.183	0.366	0.33	2.131	97.163	0	0	0	0	0	0	0
WT222(CAA14FCCF874)	3.71	13105	2022-11-25 21:00:37.933	-0.031	0.015	0.974	0.549	-0.183	0.366	0.335	2.126	97.147	0	0	0	0	0	0	0
WT222(CAA14FCCF874)	3.71	13105	2022-11-25 21:00:37.933	-0.118	0.019	1.025	1.282	-0.793	-1.343	0.341	2.115	97.114	0	0	0	0	0	0	0
WT222(CAA14FCCF874)	3.71	13105	2022-11-25 21:00:37.933	-0.118	0.019	1.025	1.282	-0.793	-1.343	0.346	2.109	97.086	0	0	0	0	0	0	0
WT222(CAA14FCCF874)	3.71	13105	2022-11-25 21:00:37.933	-0.118	0.019	1.025	1.282	-0.793	-1.343	0.352	2.098	97.059	0	0	0	0	0	0	0
WT222(CAA14FCCF874)	3.71	13105	2022-11-25 21:00:37.933	-0.118	0.019	1.025	1.282	-0.793	-1.343	0.357	2.093	97.031	0	0	0	0	0	0	0
WT222(CAA14FCCF874)	3.71	13105	2022-11-25 21:00:37.933	-0.092	0.003	0.99	-2.38	0.305	0.671	0.346	2.093	97.015	0	0	0	0	0	0	0
WT222(CAA14FCCF874)	3.71	13105	2022-11-25 21:00:37.933	-0.092	0.003	0.99	-2.38	0.305	0.671	0.335	2.087	96.993	0	0	0	0	0	0	0
WT222(CAA14FCCF874)	3.71	13105	2022-11-25 21:00:37.933	-0.092	0.003	0.99	-2.38	0.305	0.671	0.324	2.087	96.976	0	0	0	0	0	0	0
WT222(CAA14FCCF874)	3.71	13105	2022-11-25 21:00:37.933	-0.092	0.003	0.99	-2.38	0.305	0.671	0.313	2.093	96.96	0	0	0	0	0	0	0
WT222(CAA14FCCF874)	3.71	13105	2022-11-25 21:00:37.933	-0.05	0.013	1.024	0.549	0.183	0.427	0.319	2.093	96.943	0	0	0	0	0	0	0
WT222(CAA14FCCF874)	3.71	13105	2022-11-25 21:00:37.964	-0.102	-0.027	0.99	3.601	0.244	0.244	0.352	2.098	96.768	0	0	0	0	0	0	0
WT222(CAA14FCCF874)	3.71	13105	2022-11-25 21:00:37.964	-0.102	-0.027	0.99	3.601	0.244	0.244	0.368	2.098	96.751	0	0	0	0	0	0	0
WT222(CAA14FCCF874)	3.71	13105	2022-11-25 21:00:37.964	-0.102	-0.027	0.99	3.601	0.244	0.244	0.385	2.104	96.729	0	0	0	0	0	0	0
WT222(CAA14FCCF874)	3.71	13105	2022-11-25 21:00:37.964	-0.036	0.03	0.969	3.662	-0.366	0	0.406	2.104	96.713	0	0	0	0	0	0	0
WT222(CAA14FCCF874)	3.71	13105	2022-11-25 21:00:37.964	-0.036	0.03	0.969	3.662	-0.366	0	0.423	2.104	96.696	0	0	0	0	0	0	0
WT222(CAA14FCCF874)	3.71	13105	2022-11-25 21:00:37.964	-0.036	0.03	0.969	3.662	-0.366	0	0.439	2.104	96.674	0	0	0	0	0	0	0
WT222(CAA14FCCF874)	3.71	13105	2022-11-25 21:00:37.964	-0.036	0.03	0.969	3.662	-0.366	0	0.456	2.104	96.658	0	0	0	0	0	0	0
WT222(CAA14FCCF874)	3.71	13105	2022-11-25 21:00:37.964	-0.06	0.035	1.012	-0.793	-0.183	0.122	0.456	2.104	96.636	0	0	0	0	0	0	0
WT222(CAA14FCCF874)	3.71	13105	2022-11-25 21:00:37.996	-0.06	0.035	1.012	-0.793	-0.183	0.122	0.45	2.104	96.619	0	0	0	0	0	0	0
WT222(CAA14FCCF874)	3.71	13105	2022-11-25 21:00:37.996	-0.06	0.035	1.012	-0.793	-0.183	0.122	0.445	2.109	96.603	0	0	0	0	0	0	0
WT222(CAA14FCCF874)	3.71	13105	2022-11-25 21:00:37.996	-0.06	0.035	1.012	-0.793	-0.183	0.122	0.445	2.109	96.581	0	0	0	0	0	0	0
WT222(CAA14FCCF874)	3.71	13105	2022-11-25 21:00:37.996	-0.051	-0.009	1.014	0.122	-0.488	-0.793	0.445	2.109	96.559	0	0	0	0	0	0	0
WT222(CAA14FCCF874)	3.71	13105	2022-11-25 21:00:37.996	-0.051	-0.009	1.014	0.122	-0.488	-0.793	0.445	2.109	96.537	0	0	0	0	0	0	0
WT222(CAA14FCCF874)	3.71	13105	2022-11-25 21:00:37.996	-0.051	-0.009	1.014	0.122	-0.488	-0.793	0.445	2.109	96.515	0	0	0	0	0	0	0
WT222(CAA14FCCF874)	3.71	13105	2022-11-25 21:00:37.996	-0.051	-0.009	1.014	0.122	-0.488	-0.793	0.445	2.109	96.493	0	0	0	0	0	0	0
WT222(CAA14FCCF874)	3.71	13105	2022-11-25 21:00:37.996	-0.04	0.004	0.99	0.61	0	0	0.45	2.109	96.476	0	0	0	0	0	0	0
WT222(CAA14FCCF874)	3.71	13105	2022-11-25 21:00:38.089	-0.04	0.004	0.99	0.61	0	0	0.456	2.109	96.46	0	0	0	0	0	0	0
WT222(CAA14FCCF874)	3.71	13105	2022-11-25 21:00:38.089	-0.04	0.004	0.99	0.61	0	0	0.456	2.115	96.443	0	0	0	0	0	0	0
WT222(CAA14FCCF874)	3.71	13105	2022-11-25 21:00:38.089	-0.049	0.008	1.033	-1.343	-0.122	-0.427	0.45	2.115	96.422	0	0	0	0	0	0	0
WT222(CAA14FCCF874)	3.71	13105	2022-11-25 21:00:38.089	-0.049	0.008	1.033	-1.343	-0.122	-0.427	0.445	2.115	96.405	0	0	0	0	0	0	0
WT222(CAA14FCCF874)	3.71	13105	2022-11-25 21:00:38.089	-0.049	0.008	1.033	-1.343	-0.122	-0.427	0.434	2.115	96.383	0	0	0	0	0	0	0
WT222(CAA14FCCF874)	3.71	13105	2022-11-25 21:00:38.089	-0.049	0.008	1.033	-1.343	-0.122	-0.427	0.428	2.12	96.367	0	0	0	0	0	0	0
WT222(CAA14FCCF874)	3.71	13105	2022-11-25 21:00:38.089	-0.068	0.008	0.972	1.16	-0.122	-0.122	0.434	2.12	96.35	0	0	0	0	0	0	0
WT222(CAA14FCCF874)	3.71	13105	2022-11-25 21:00:38.089	-0.068	0.008	0.972	1.16	-0.122	-0.122	0.439	2.12	96.334	0	0	0	0	0	0	0
WT222(CAA14FCCF874)	3.71	13105	2022-11-25 21:00:38.089	-0.068	0.008	0.972	1.16	-0.122	-0.122	0.445	2.12	96.317	0	0	0	0	0	0	0
WT222(CAA14FCCF874)	3.71	13105	2022-11-25 21:00:38.089	-0.068	0.008	0.972	1.16	-0.122	-0.122	0.45	2.126	96.301	0	0	0	0	0	0	0
WT222(CAA14FCCF874)	3.71	13105	2022-11-25 21:00:38.089	-0.037	0.002	1.011	1.099	0.061	0.183	0.456	2.126	96.284	0	0	0	0	0	0	0
WT222(CAA14FCCF874)	3.71	13105	2022-11-25 21:00:38.089	-0.037	0.002	1.011	1.099	0.061	0.183	0.461	2.131	96.273	0	0	0	0	0	0	0
WT222(CAA14FCCF874)	3.71	13105	2022-11-25 21:00:38.089	-0.037	0.002	1.011	1.099	0.061	0.183	0.467	2.131	96.257	0	0	0	0	0	0	0
WT222(CAA14FCCF874)	3.71	13105	2022-11-25 21:00:38.089	-0.037	0.002	1.011	1.099	0.061	0.183	0.472	2.137	96.24	0	0	0	0	0	0	0
WT222(CAA14FCCF874)	3.71	13105	2022-11-25 21:00:38.089	-0.066	0.035	0.985	-0.427	0	0.305	0.472	2.137	96.229	0	0	0	0	0	0	0
WT222(CAA14FCCF874)	3.71	13105	2022-11-25 21:00:38.089	-0.066	0.035	0.985	-0.427	0	0.305	0.472	2.137	96.213	0	0	0	0	0	0	0
WT222(CAA14FCCF874)	3.71	13105	2022-11-25 21:00:38.121	-0.066	0.035	0.985	-0.427	0	0.305	0.467	2.142	96.202	0	0	0	0	0	0	0
WT222(CAA14FCCF874)	3.71	13105	2022-11-25 21:00:38.121	-0.066	0.035	0.985	-0.427	0	0.305	0.467	2.142	96.185	0	0	0	0	0	0	0
WT222(CAA14FCCF874)	3.71	13105	2022-11-25 21:00:38.121	-0.054	-0.021	1.014	-1.709	0	-0.183	0.461	2.148	96.174	0	0	0	0	0	0	0
WT222(CAA14FCCF874)	3.71	13105	2022-11-25 21:00:38.121	-0.054	-0.021	1.014	-1.709	0	-0.183	0.45	2.148	96.158	0	0	0	0	0	0	0
WT222(CAA14FCCF874)	3.71	13105	2022-11-25 21:00:38.121	-0.054	-0.021	1.014	-1.709	0	-0.183	0.445	2.153	96.141	0	0	0	0	0	0	0
WT222(CAA14FCCF874)	3.71	13105	2022-11-25 21:00:38.121	-0.054	-0.021	1.014	-1.709	0	-0.183	0.434	2.153	96.125	0	0	0	0	0	0	0
WT222(CAA14FCCF874)	3.71	13105	2022-11-25 21:00:38.121	-0.095	-0.004	0.993	0.854	0	0.061	0.439	2.159	96.114	0	0	0	0	0	0	0
WT222(CAA14FCCF874)	3.71	13105	2022-11-25 21:00:38.121	-0.095	-0.004	0.993	0.854	0	0.061	0.439	2.159	96.103	0	0	0	0	0	0	0
WT222(CAA14FCCF874)	3.71	13105	2022-11-25 21:00:38.152	-0.095	-0.004	0.993	0.854	0	0.061	0.445	2.164	96.086	0	0	0	0	0	0	0
WT222(CAA14FCCF874)	3.71	13105	2022-11-25 21:00:38.152	-0.095	-0.004	0.993	0.854	0	0.061	0.45	2.17	96.075	0	0	0	0	0	0	0
WT222(CAA14FCCF874)	3.71	13105	2022-11-25 21:00:38.152	-0.01	0.011	1.003	0.854	0	0.244	0.45	2.17	96.064	0	0	0	0	0	0	0

## Sheet: 3.5kg
设备名称	电压	版本	片上时间	加速度X(g)	加速度Y(g)	加速度Z(g)	角速度X(°/s)	角速度Y(°/s)	角速度Z(°/s)	角度X(°)	角度Y(°)	角度Z(°)	磁场X	磁场Y	磁场Z	四元数0	四元数1	四元数2	四元数3	状态
WT222(CAA14FCCF874)	3.71	13105	2022-11-25 20:43:57.876	0.031	-0.039	1.009	-0.671	0	0.854	-3.032	-0.692	96.141	0	0	0	0	0	0	0
WT222(CAA14FCCF874)	3.71	13105	2022-11-25 20:43:57.876	0.031	-0.039	1.009	-0.671	0	0.854	-3.032	-0.692	96.13	0	0	0	0	0	0	0
WT222(CAA14FCCF874)	3.71	13105	2022-11-25 20:43:57.876	0.021	-0.049	0.995	0.916	0	0.061	-3.027	-0.698	96.114	0	0	0	0	0	0	0
WT222(CAA14FCCF874)	3.71	13105	2022-11-25 20:43:57.876	0.021	-0.049	0.995	0.916	0	0.061	-3.027	-0.698	96.097	0	0	0	0	0	0	0
WT222(CAA14FCCF874)	3.71	13105	2022-11-25 20:43:57.969	0.021	-0.049	0.995	0.916	0	0.061	-3.021	-0.703	96.081	0	0	0	0	0	0	0
WT222(CAA14FCCF874)	3.71	13105	2022-11-25 20:43:57.969	0.021	-0.049	0.995	0.916	0	0.061	-3.016	-0.709	96.064	0	0	0	0	0	0	0
WT222(CAA14FCCF874)	3.71	13105	2022-11-25 20:43:57.969	0.041	-0.031	1	2.625	0.366	-1.404	-2.999	-0.709	96.042	0	0	0	0	0	0	0
WT222(CAA14FCCF874)	3.71	13105	2022-11-25 20:43:57.969	0.041	-0.031	1	2.625	0.366	-1.404	-2.988	-0.709	96.015	0	0	0	0	0	0	0
WT222(CAA14FCCF874)	3.71	13105	2022-11-25 20:43:57.969	0.041	-0.031	1	2.625	0.366	-1.404	-2.977	-0.714	95.993	0	0	0	0	0	0	0
WT222(CAA14FCCF874)	3.71	13105	2022-11-25 20:43:57.969	0.041	-0.031	1	2.625	0.366	-1.404	-2.961	-0.714	95.971	0	0	0	0	0	0	0
WT222(CAA14FCCF874)	3.71	13105	2022-11-25 20:43:57.969	0.041	-0.051	0.996	2.93	1.099	-0.977	-2.944	-0.714	95.944	0	0	0	0	0	0	0
WT222(CAA14FCCF874)	3.71	13105	2022-11-25 20:43:57.969	0.041	-0.051	0.996	2.93	1.099	-0.977	-2.933	-0.709	95.922	0	0	0	0	0	0	0
WT222(CAA14FCCF874)	3.71	13105	2022-11-25 20:43:57.969	0.041	-0.051	0.996	2.93	1.099	-0.977	-2.917	-0.709	95.9	0	0	0	0	0	0	0
WT222(CAA14FCCF874)	3.71	13105	2022-11-25 20:43:57.969	0.041	-0.051	0.996	2.93	1.099	-0.977	-2.9	-0.709	95.878	0	0	0	0	0	0	0
WT222(CAA14FCCF874)	3.71	13105	2022-11-25 20:43:57.969	-0.063	-0.068	1	2.197	1.038	1.038	-2.889	-0.703	95.867	0	0	0	0	0	0	0
WT222(CAA14FCCF874)	3.71	13105	2022-11-25 20:43:57.969	-0.063	-0.068	1	2.197	1.038	1.038	-2.878	-0.703	95.856	0	0	0	0	0	0	0
WT222(CAA14FCCF874)	3.71	13105	2022-11-25 20:43:57.969	-0.063	-0.068	1	2.197	1.038	1.038	-2.867	-0.698	95.839	0	0	0	0	0	0	0
WT222(CAA14FCCF874)	3.71	13105	2022-11-25 20:43:57.969	-0.063	-0.068	1	2.197	1.038	1.038	-2.856	-0.692	95.828	0	0	0	0	0	0	0
WT222(CAA14FCCF874)	3.71	13105	2022-11-25 20:43:57.969	0.043	0.038	0.995	2.075	0.977	8.423	-2.851	-0.687	95.85	0	0	0	0	0	0	0
WT222(CAA14FCCF874)	3.71	13105	2022-11-25 20:43:57.969	0.043	0.038	0.995	2.075	0.977	8.423	-2.84	-0.681	95.878	0	0	0	0	0	0	0
WT222(CAA14FCCF874)	3.71	13105	2022-11-25 20:43:58.032	0.043	0.038	0.995	2.075	0.977	8.423	-2.829	-0.676	95.9	0	0	0	0	0	0	0
WT222(CAA14FCCF874)	3.71	13105	2022-11-25 20:43:58.032	0.043	0.038	0.995	2.075	0.977	8.423	-2.813	-0.67	95.922	0	0	0	0	0	0	0
WT222(CAA14FCCF874)	3.71	13105	2022-11-25 20:43:58.032	0.022	-0.159	0.989	6.897	0.427	-5.737	-2.78	-0.67	95.872	0	0	0	0	0	0	0
WT222(CAA14FCCF874)	3.71	13105	2022-11-25 20:43:58.032	0.022	-0.159	0.989	6.897	0.427	-5.737	-2.747	-0.67	95.823	0	0	0	0	0	0	0
WT222(CAA14FCCF874)	3.71	13105	2022-11-25 20:43:58.032	0.022	-0.159	0.989	6.897	0.427	-5.737	-2.708	-0.67	95.779	0	0	0	0	0	0	0
WT222(CAA14FCCF874)	3.71	13105	2022-11-25 20:43:58.032	0.022	-0.159	0.989	6.897	0.427	-5.737	-2.675	-0.676	95.735	0	0	0	0	0	0	0
WT222(CAA14FCCF874)	3.71	13105	2022-11-25 20:43:58.032	0.042	-0.087	0.983	-0.061	0.549	-1.282	-2.681	-0.67	95.707	0	0	0	0	0	0	0
WT222(CAA14FCCF874)	3.71	13105	2022-11-25 20:43:58.032	0.042	-0.087	0.983	-0.061	0.549	-1.282	-2.681	-0.67	95.685	0	0	0	0	0	0	0
WT222(CAA14FCCF874)	3.71	13105	2022-11-25 20:43:58.095	0.042	-0.087	0.983	-0.061	0.549	-1.282	-2.686	-0.67	95.658	0	0	0	0	0	0	0
WT222(CAA14FCCF874)	3.71	13105	2022-11-25 20:43:58.095	0.042	-0.087	0.983	-0.061	0.549	-1.282	-2.692	-0.67	95.636	0	0	0	0	0	0	0
WT222(CAA14FCCF874)	3.71	13105	2022-11-25 20:43:58.095	0.028	-0.067	0.994	-0.061	0	-1.526	-2.692	-0.676	95.614	0	0	0	0	0	0	0
WT222(CAA14FCCF874)	3.71	13105	2022-11-25 20:43:58.095	0.028	-0.067	0.994	-0.061	0	-1.526	-2.697	-0.676	95.587	0	0	0	0	0	0	0
WT222(CAA14FCCF874)	3.71	13105	2022-11-25 20:43:58.095	0.028	-0.067	0.994	-0.061	0	-1.526	-2.697	-0.681	95.565	0	0	0	0	0	0	0
WT222(CAA14FCCF874)	3.71	13105	2022-11-25 20:43:58.095	0.028	-0.067	0.994	-0.061	0	-1.526	-2.703	-0.681	95.537	0	0	0	0	0	0	0
WT222(CAA14FCCF874)	3.71	13105	2022-11-25 20:43:58.095	0.04	-0.041	0.997	2.014	-0.305	3.479	-2.697	-0.687	95.537	0	0	0	0	0	0	0
WT222(CAA14FCCF874)	3.71	13105	2022-11-25 20:43:58.095	0.04	-0.041	0.997	2.014	-0.305	3.479	-2.686	-0.687	95.537	0	0	0	0	0	0	0
WT222(CAA14FCCF874)	3.71	13105	2022-11-25 20:43:58.235	0.04	-0.041	0.997	2.014	-0.305	3.479	-2.681	-0.692	95.537	0	0	0	0	0	0	0
WT222(CAA14FCCF874)	3.71	13105	2022-11-25 20:43:58.235	0.04	-0.041	0.997	2.014	-0.305	3.479	-2.675	-0.692	95.537	0	0	0	0	0	0	0
WT222(CAA14FCCF874)	3.71	13105	2022-11-25 20:43:58.235	-0.037	-0.021	1.003	1.648	-0.122	-0.061	-2.67	-0.698	95.515	0	0	0	0	0	0	0
WT222(CAA14FCCF874)	3.71	13105	2022-11-25 20:43:58.235	-0.037	-0.021	1.003	1.648	-0.122	-0.061	-2.664	-0.698	95.499	0	0	0	0	0	0	0
WT222(CAA14FCCF874)	3.71	13105	2022-11-25 20:43:58.235	-0.037	-0.021	1.003	1.648	-0.122	-0.061	-2.653	-0.703	95.482	0	0	0	0	0	0	0
WT222(CAA14FCCF874)	3.71	13105	2022-11-25 20:43:58.235	-0.037	-0.021	1.003	1.648	-0.122	-0.061	-2.648	-0.703	95.46	0	0	0	0	0	0	0
WT222(CAA14FCCF874)	3.71	13105	2022-11-25 20:43:58.235	0.045	-0.087	0.988	7.263	-1.099	1.953	-2.615	-0.709	95.449	0	0	0	0	0	0	0
WT222(CAA14FCCF874)	3.71	13105	2022-11-25 20:43:58.235	0.045	-0.087	0.988	7.263	-1.099	1.953	-2.582	-0.714	95.444	0	0	0	0	0	0	0
WT222(CAA14FCCF874)	3.71	13105	2022-11-25 20:43:58.360	0.045	-0.087	0.988	7.263	-1.099	1.953	-2.543	-0.72	95.433	0	0	0	0	0	0	0
WT222(CAA14FCCF874)	3.71	13105	2022-11-25 20:43:58.360	0.045	-0.087	0.988	7.263	-1.099	1.953	-2.51	-0.725	95.427	0	0	0	0	0	0	0
WT222(CAA14FCCF874)	3.71	13105	2022-11-25 20:43:58.360	0.05	-0.076	0.965	0.122	-6.775	-3.479	-2.516	-0.764	95.389	0	0	0	0	0	0	0
WT222(CAA14FCCF874)	3.71	13105	2022-11-25 20:43:58.360	0.05	-0.076	0.965	0.122	-6.775	-3.479	-2.516	-0.802	95.356	0	0	0	0	0	0	0
WT222(CAA14FCCF874)	3.71	13105	2022-11-25 20:43:58.360	0.05	-0.076	0.965	0.122	-6.775	-3.479	-2.521	-0.835	95.323	0	0	0	0	0	0	0
WT222(CAA14FCCF874)	3.71	13105	2022-11-25 20:43:58.360	0.05	-0.076	0.965	0.122	-6.775	-3.479	-2.521	-0.873	95.29	0	0	0	0	0	0	0
WT222(CAA14FCCF874)	3.71	13105	2022-11-25 20:43:58.360	0.026	0.012	0.999	-1.282	-4.15	4.456	-2.532	-0.895	95.295	0	0	0	0	0	0	0
WT222(CAA14FCCF874)	3.71	13105	2022-11-25 20:43:58.360	0.026	0.012	0.999	-1.282	-4.15	4.456	-2.538	-0.917	95.295	0	0	0	0	0	0	0
WT222(CAA14FCCF874)	3.71	13105	2022-11-25 20:43:58.360	0.026	0.012	0.999	-1.282	-4.15	4.456	-2.549	-0.939	95.301	0	0	0	0	0	0	0
WT222(CAA14FCCF874)	3.71	13105	2022-11-25 20:43:58.360	0.026	0.012	0.999	-1.282	-4.15	4.456	-2.554	-0.956	95.306	0	0	0	0	0	0	0
WT222(CAA14FCCF874)	3.71	13105	2022-11-25 20:43:58.360	0.062	-0.058	1.019	-9.888	-1.831	-3.479	-2.604	-0.972	95.268	0	0	0	0	0	0	0
WT222(CAA14FCCF874)	3.71	13105	2022-11-25 20:43:58.360	0.062	-0.058	1.019	-9.888	-1.831	-3.479	-2.653	-0.983	95.229	0	0	0	0	0	0	0
WT222(CAA14FCCF874)	3.71	13105	2022-11-25 20:43:58.360	0.062	-0.058	1.019	-9.888	-1.831	-3.479	-2.703	-0.994	95.197	0	0	0	0	0	0	0
WT222(CAA14FCCF874)	3.71	13105	2022-11-25 20:43:58.360	0.062	-0.058	1.019	-9.888	-1.831	-3.479	-2.758	-1.005	95.158	0	0	0	0	0	0	0
WT222(CAA14FCCF874)	3.71	13105	2022-11-25 20:43:58.360	0.045	-0.095	0.991	-2.197	-1.648	2.991	-2.769	-1.016	95.153	0	0	0	0	0	0	0
WT222(CAA14FCCF874)	3.71	13105	2022-11-25 20:43:58.360	0.045	-0.095	0.991	-2.197	-1.648	2.991	-2.78	-1.027	95.147	0	0	0	0	0	0	0
WT222(CAA14FCCF874)	3.71	13105	2022-11-25 20:43:58.391	0.045	-0.095	0.991	-2.197	-1.648	2.991	-2.791	-1.038	95.147	0	0	0	0	0	0	0
WT222(CAA14FCCF874)	3.71	13105	2022-11-25 20:43:58.391	0.045	-0.095	0.991	-2.197	-1.648	2.991	-2.807	-1.049	95.142	0	0	0	0	0	0	0
WT222(CAA14FCCF874)	3.71	13105	2022-11-25 20:43:58.391	0.093	0.081	1.108	-2.991	1.892	1.038	-2.823	-1.044	95.125	0	0	0	0	0	0	0
WT222(CAA14FCCF874)	3.71	13105	2022-11-25 20:43:58.391	0.093	0.081	1.108	-2.991	1.892	1.038	-2.834	-1.038	95.109	0	0	0	0	0	0	0
WT222(CAA14FCCF874)	3.71	13105	2022-11-25 20:43:58.391	0.093	0.081	1.108	-2.991	1.892	1.038	-2.851	-1.033	95.092	0	0	0	0	0	0	0
WT222(CAA14FCCF874)	3.71	13105	2022-11-25 20:43:58.391	0.093	0.081	1.108	-2.991	1.892	1.038	-2.862	-1.027	95.076	0	0	0	0	0	0	0
WT222(CAA14FCCF874)	3.71	13105	2022-11-25 20:43:58.391	-0.025	-0.115	0.887	-1.099	1.831	-1.404	-2.862	-1.022	95.048	0	0	0	0	0	0	0
WT222(CAA14FCCF874)	3.71	13105	2022-11-25 20:43:58.391	-0.025	-0.115	0.887	-1.099	1.831	-1.404	-2.867	-1.016	95.015	0	0	0	0	0	0	0
WT222(CAA14FCCF874)	3.71	13105	2022-11-25 20:43:58.423	-0.025	-0.115	0.887	-1.099	1.831	-1.404	-2.873	-1.011	94.988	0	0	0	0	0	0	0
WT222(CAA14FCCF874)	3.71	13105	2022-11-25 20:43:58.423	-0.025	-0.115	0.887	-1.099	1.831	-1.404	-2.878	-1.005	94.96	0	0	0	0	0	0	0
WT222(CAA14FCCF874)	3.71	13105	2022-11-25 20:43:58.423	0.028	-0.082	0.905	2.502	0.366	-0.977	-2.867	-1.005	94.933	0	0	0	0	0	0	0
WT222(CAA14FCCF874)	3.71	13105	2022-11-25 20:43:58.423	0.028	-0.082	0.905	2.502	0.366	-0.977	-2.851	-1.005	94.911	0	0	0	0	0	0	0
WT222(CAA14FCCF874)	3.71	13105	2022-11-25 20:43:58.423	0.028	-0.082	0.905	2.502	0.366	-0.977	-2.84	-1.011	94.883	0	0	0	0	0	0	0
WT222(CAA14FCCF874)	3.71	13105	2022-11-25 20:43:58.423	0.028	-0.082	0.905	2.502	0.366	-0.977	-2.829	-1.011	94.856	0	0	0	0	0	0	0
WT222(CAA14FCCF874)	3.71	13105	2022-11-25 20:43:58.423	-0.011	-0.151	1.11	-1.465	1.099	-3.784	-2.84	-1.005	94.818	0	0	0	0	0	0	0
WT222(CAA14FCCF874)	3.71	13105	2022-11-25 20:43:58.423	-0.011	-0.151	1.11	-1.465	1.099	-3.784	-2.851	-1.005	94.779	0	0	0	0	0	0	0
WT222(CAA14FCCF874)	3.71	13105	2022-11-25 20:43:58.454	-0.011	-0.151	1.11	-1.465	1.099	-3.784	-2.862	-1	94.741	0	0	0	0	0	0	0
WT222(CAA14FCCF874)	3.71	13105	2022-11-25 20:43:58.454	0.065	-0.036	0.977	2.319	0.427	0.671	-2.851	-1	94.724	0	0	0	0	0	0	0
WT222(CAA14FCCF874)	3.71	13105	2022-11-25 20:43:58.454	0.065	-0.036	0.977	2.319	0.427	0.671	-2.84	-1	94.708	0	0	0	0	0	0	0
WT222(CAA14FCCF874)	3.71	13105	2022-11-25 20:43:58.454	0.065	-0.036	0.977	2.319	0.427	0.671	-2.834	-1	94.691	0	0	0	0	0	0	0
WT222(CAA14FCCF874)	3.71	13105	2022-11-25 20:43:58.454	0.065	-0.036	0.977	2.319	0.427	0.671	-2.823	-1	94.675	0	0	0	0	0	0	0
WT222(CAA14FCCF874)	3.71	13105	2022-11-25 20:43:58.454	-0.085	-0.016	1.014	-0.793	0.183	-1.038	-2.829	-1	94.647	0	0	0	0	0	0	0
WT222(CAA14FCCF874)	3.71	13105	2022-11-25 20:43:58.454	-0.085	-0.016	1.014	-0.793	0.183	-1.038	-2.834	-1	94.625	0	0	0	0	0	0	0
WT222(CAA14FCCF874)	3.71	13105	2022-11-25 20:43:58.454	-0.085	-0.016	1.014	-0.793	0.183	-1.038	-2.84	-1	94.598	0	0	0	0	0	0	0
WT222(CAA14FCCF874)	3.71	13105	2022-11-25 20:43:58.454	0.013	-0.065	0.979	-0.305	-0.305	-1.831	-2.851	-0.961	94.191	0	0	0	0	0	0	0
WT222(CAA14FCCF874)	3.71	13105	2022-11-25 20:43:58.454	0.029	0.022	1.21	-1.038	-0.366	1.16	-2.856	-0.967	94.175	0	0	0	0	0	0	0
WT222(CAA14FCCF874)	3.71	13105	2022-11-25 20:43:58.454	0.029	0.022	1.21	-1.038	-0.366	1.16	-2.862	-0.967	94.158	0	0	0	0	0	0	0
WT222(CAA14FCCF874)	3.71	13105	2022-11-25 20:43:58.454	0.029	0.022	1.21	-1.038	-0.366	1.16	-2.862	-0.972	94.142	0	0	0	0	0	0	0
WT222(CAA14FCCF874)	3.71	13105	2022-11-25 20:43:58.454	0.029	0.022	1.21	-1.038	-0.366	1.16	-2.867	-0.972	94.125	0	0	0	0	0	0	0
WT222(CAA14FCCF874)	3.71	13105	2022-11-25 20:43:58.454	0.106	-0.026	0.817	-4.15	0.854	-0.122	-2.884	-0.972	94.098	0	0	0	0	0	0	0
WT222(CAA14FCCF874)	3.71	13105	2022-11-25 20:43:58.454	0.106	-0.026	0.817	-4.15	0.854	-0.122	-2.906	-0.967	94.076	0	0	0	0	0	0	0
WT222(CAA14FCCF874)	3.71	13105	2022-11-25 20:43:58.454	0.106	-0.026	0.817	-4.15	0.854	-0.122	-2.922	-0.967	94.054	0	0	0	0	0	0	0
WT222(CAA14FCCF874)	3.71	13105	2022-11-25 20:43:58.516	0.106	-0.026	0.817	-4.15	0.854	-0.122	-2.939	-0.967	94.032	0	0	0	0	0	0	0
WT222(CAA14FCCF874)	3.71	13105	2022-11-25 20:43:58.516	-0.075	-0.154	0.931	-10.254	3.235	-2.502	-2.988	-0.956	93.994	0	0	0	0	0	0	0
WT222(CAA14FCCF874)	3.71	13105	2022-11-25 20:43:58.516	-0.075	-0.154	0.931	-10.254	3.235	-2.502	-3.043	-0.939	93.961	0	0	0	0	0	0	0
WT222(CAA14FCCF874)	3.71	13105	2022-11-25 20:43:58.516	-0.075	-0.154	0.931	-10.254	3.235	-2.502	-3.093	-0.928	93.922	0	0	0	0	0	0	0
WT222(CAA14FCCF874)	3.71	13105	2022-11-25 20:43:58.516	-0.075	-0.154	0.931	-10.254	3.235	-2.502	-3.142	-0.912	93.889	0	0	0	0	0	0	0
WT222(CAA14FCCF874)	3.71	13105	2022-11-25 20:43:58.516	-0.024	-0.164	0.74	0.61	-0.061	1.282	-3.142	-0.912	93.873	0	0	0	0	0	0	0
WT222(CAA14FCCF874)	3.71	13105	2022-11-25 20:43:58.516	-0.024	-0.164	0.74	0.61	-0.061	1.282	-3.142	-0.912	93.856	0	0	0	0	0	0	0
WT222(CAA14FCCF874)	3.71	13105	2022-11-25 20:43:58.516	-0.024	-0.164	0.74	0.61	-0.061	1.282	-3.142	-0.912	93.845	0	0	0	0	0	0	0
WT222(CAA14FCCF874)	3.71	13105	2022-11-25 20:43:58.548	-0.024	-0.164	0.74	0.61	-0.061	1.282	-3.148	-0.912	93.834	0	0	0	0	0	0	0
WT222(CAA14FCCF874)	3.71	13105	2022-11-25 20:43:58.548	-0.009	0.052	1.291	23.743	-1.648	1.709	-3.032	-0.917	93.818	0	0	0	0	0	0	0
WT222(CAA14FCCF874)	3.71	13105	2022-11-25 20:43:58.548	-0.009	0.052	1.291	23.743	-1.648	1.709	-2.917	-0.923	93.807	0	0	0	0	0	0	0
WT222(CAA14FCCF874)	3.71	13105	2022-11-25 20:43:58.548	-0.009	0.052	1.291	23.743	-1.648	1.709	-2.796	-0.928	93.796	0	0	0	0	0	0	0
WT222(CAA14FCCF874)	3.71	13105	2022-11-25 20:43:58.548	-0.009	0.052	1.291	23.743	-1.648	1.709	-2.681	-0.934	93.785	0	0	0	0	0	0	0
WT222(CAA14FCCF874)	3.71	13105	2022-11-25 20:43:58.548	0.056	0.024	0.992	-3.479	0.732	-1.16	-2.697	-0.928	93.752	0	0	0	0	0	0	0
WT222(CAA14FCCF874)	3.71	13105	2022-11-25 20:43:58.548	0.056	0.024	0.992	-3.479	0.732	-1.16	-2.714	-0.923	93.724	0	0	0	0	0	0	0
WT222(CAA14FCCF874)	3.71	13105	2022-11-25 20:43:58.548	0.056	0.024	0.992	-3.479	0.732	-1.16	-2.73	-0.923	93.697	0	0	0	0	0	0	0
WT222(CAA14FCCF874)	3.71	13105	2022-11-25 20:43:58.548	0.056	0.024	0.992	-3.479	0.732	-1.16	-2.747	-0.917	93.669	0	0	0	0	0	0	0
WT222(CAA14FCCF874)	3.71	13105	2022-11-25 20:43:58.548	-0.005	-0.047	0.996	-1.831	1.587	0.061	-2.758	-0.912	93.642	0	0	0	0	0	0	0
WT222(CAA14FCCF874)	3.71	13105	2022-11-25 20:43:58.548	-0.005	-0.047	0.996	-1.831	1.587	0.061	-2.763	-0.901	93.62	0	0	0	0	0	0	0
WT222(CAA14FCCF874)	3.71	13105	2022-11-25 20:43:58.548	-0.005	-0.047	0.996	-1.831	1.587	0.061	-2.769	-0.895	93.598	0	0	0	0	0	0	0
WT222(CAA14FCCF874)	3.71	13105	2022-11-25 20:43:58.548	-0.005	-0.047	0.996	-1.831	1.587	0.061	-2.78	-0.884	93.576	0	0	0	0	0	0	0
WT222(CAA14FCCF874)	3.71	13105	2022-11-25 20:43:58.548	0.01	-0.106	1.007	-1.221	0.427	-0.549	-2.785	-0.884	93.549	0	0	0	0	0	0	0
WT222(CAA14FCCF874)	3.71	13105	2022-11-25 20:43:58.548	0.01	-0.106	1.007	-1.221	0.427	-0.549	-2.791	-0.879	93.521	0	0	0	0	0	0	0
WT222(CAA14FCCF874)	3.71	13105	2022-11-25 20:43:58.548	0.01	-0.106	1.007	-1.221	0.427	-0.549	-2.796	-0.879	93.499	0	0	0	0	0	0	0
WT222(CAA14FCCF874)	3.71	13105	2022-11-25 20:43:58.579	0.01	-0.106	1.007	-1.221	0.427	-0.549	-2.802	-0.873	93.472	0	0	0	0	0	0	0
WT222(CAA14FCCF874)	3.71	13105	2022-11-25 20:43:58.579	0.042	0.06	0.983	-0.366	0.549	-0.122	-2.802	-0.873	93.45	0	0	0	0	0	0	0
WT222(CAA14FCCF874)	3.71	13105	2022-11-25 20:43:58.579	0.042	0.06	0.983	-0.366	0.549	-0.122	-2.807	-0.868	93.428	0	0	0	0	0	0	0
WT222(CAA14FCCF874)	3.71	13105	2022-11-25 20:43:58.579	0.042	0.06	0.983	-0.366	0.549	-0.122	-2.802	-0.868	93.4	0	0	0	0	0	0	0
WT222(CAA14FCCF874)	3.71	13105	2022-11-25 20:43:58.579	0.042	0.06	0.983	-0.366	0.549	-0.122	-2.802	-0.862	93.378	0	0	0	0	0	0	0
WT222(CAA14FCCF874)	3.71	13105	2022-11-25 20:43:58.579	0.019	-0.124	1.003	-0.427	0.549	-1.16	-2.802	-0.862	93.345	0	0	0	0	0	0	0
WT222(CAA14FCCF874)	3.71	13105	2022-11-25 20:43:58.579	0.019	-0.124	1.003	-0.427	0.549	-1.16	-2.802	-0.862	93.318	0	0	0	0	0	0	0
WT222(CAA14FCCF874)	3.71	13105	2022-11-25 20:43:58.579	0.019	-0.124	1.003	-0.427	0.549	-1.16	-2.807	-0.857	93.29	0	0	0	0	0	0	0
WT222(CAA14FCCF874)	3.71	13105	2022-11-25 20:43:58.610	0.019	-0.124	1.003	-0.427	0.549	-1.16	-2.807	-0.857	93.257	0	0	0	0	0	0	0
WT222(CAA14FCCF874)	3.71	13105	2022-11-25 20:43:58.610	0.066	-0.005	0.994	6.348	0.061	3.052	-2.774	-0.857	93.252	0	0	0	0	0	0	0
WT222(CAA14FCCF874)	3.71	13105	2022-11-25 20:43:58.610	0.066	-0.005	0.994	6.348	0.061	3.052	-2.741	-0.857	93.246	0	0	0	0	0	0	0
WT222(CAA14FCCF874)	3.71	13105	2022-11-25 20:43:58.610	0.066	-0.005	0.994	6.348	0.061	3.052	-2.714	-0.857	93.235	0	0	0	0	0	0	0
WT222(CAA14FCCF874)	3.71	13105	2022-11-25 20:43:58.610	0.066	-0.005	0.994	6.348	0.061	3.052	-2.681	-0.857	93.23	0	0	0	0	0	0	0
WT222(CAA14FCCF874)	3.71	13105	2022-11-25 20:43:58.610	0.061	-0.069	1.005	0.549	1.038	-2.075	-2.675	-0.857	93.192	0	0	0	0	0	0	0
WT222(CAA14FCCF874)	3.71	13105	2022-11-25 20:43:58.610	0.061	-0.069	1.005	0.549	1.038	-2.075	-2.67	-0.851	93.159	0	0	0	0	0	0	0
WT222(CAA14FCCF874)	3.71	13105	2022-11-25 20:43:58.610	0.061	-0.069	1.005	0.549	1.038	-2.075	-2.67	-0.851	93.126	0	0	0	0	0	0	0
WT222(CAA14FCCF874)	3.71	13105	2022-11-25 20:43:58.657	-0.116	-0.067	0.988	-1.099	1.465	0.061	-2.675	-0.846	93.104	0	0	0	0	0	0	0
WT222(CAA14FCCF874)	3.71	13105	2022-11-25 20:43:58.673	-0.116	-0.067	0.988	-1.099	1.465	0.061	-2.681	-0.84	93.082	0	0	0	0	0	0	0
WT222(CAA14FCCF874)	3.71	13105	2022-11-25 20:43:58.673	-0.116	-0.067	0.988	-1.099	1.465	0.061	-2.686	-0.829	93.054	0	0	0	0	0	0	0
WT222(CAA14FCCF874)	3.71	13105	2022-11-25 20:43:58.673	-0.116	-0.067	0.988	-1.099	1.465	0.061	-2.692	-0.824	93.032	0	0	0	0	0	0	0
WT222(CAA14FCCF874)	3.71	13105	2022-11-25 20:43:58.673	0.036	0.024	1.018	-3.052	0.793	1.648	-2.708	-0.818	93.016	0	0	0	0	0	0	0
WT222(CAA14FCCF874)	3.71	13105	2022-11-25 20:43:58.673	0.036	0.024	1.018	-3.052	0.793	1.648	-2.719	-0.813	92.999	0	0	0	0	0	0	0
WT222(CAA14FCCF874)	3.71	13105	2022-11-25 20:43:58.673	0.036	0.024	1.018	-3.052	0.793	1.648	-2.736	-0.807	92.983	0	0	0	0	0	0	0
WT222(CAA14FCCF874)	3.71	13105	2022-11-25 20:43:58.673	0.036	0.024	1.018	-3.052	0.793	1.648	-2.747	-0.802	92.966	0	0	0	0	0	0	0
WT222(CAA14FCCF874)	3.71	13105	2022-11-25 20:43:58.688	-0.079	0.002	0.992	-4.456	0.549	2.808	-2.769	-0.797	92.955	0	0	0	0	0	0	0
WT222(CAA14FCCF874)	3.71	13105	2022-11-25 20:43:58.688	-0.079	0.002	0.992	-4.456	0.549	2.808	-2.785	-0.791	92.944	0	0	0	0	0	0	0
WT222(CAA14FCCF874)	3.71	13105	2022-11-25 20:43:58.688	-0.079	0.002	0.992	-4.456	0.549	2.808	-2.807	-0.786	92.933	0	0	0	0	0	0	0
WT222(CAA14FCCF874)	3.71	13105	2022-11-25 20:43:58.688	-0.079	0.002	0.992	-4.456	0.549	2.808	-2.823	-0.78	92.922	0	0	0	0	0	0	0
WT222(CAA14FCCF874)	3.71	13105	2022-11-25 20:43:58.688	-0.017	-0.176	1.001	0.305	0.427	-0.366	-2.818	-0.775	92.895	0	0	0	0	0	0	0
WT222(CAA14FCCF874)	3.71	13105	2022-11-25 20:43:58.688	-0.017	-0.176	1.001	0.305	0.427	-0.366	-2.818	-0.769	92.867	0	0	0	0	0	0	0
WT222(CAA14FCCF874)	3.71	13105	2022-11-25 20:43:58.688	-0.017	-0.176	1.001	0.305	0.427	-0.366	-2.818	-0.764	92.84	0	0	0	0	0	0	0
WT222(CAA14FCCF874)	3.71	13105	2022-11-25 20:43:58.688	-0.017	-0.176	1.001	0.305	0.427	-0.366	-2.818	-0.753	92.818	0	0	0	0	0	0	0
WT222(CAA14FCCF874)	3.71	13105	2022-11-25 20:43:58.720	0.117	-0.064	0.995	0.793	0.366	-1.709	-2.813	-0.753	92.785	0	0	0	0	0	0	0
WT222(CAA14FCCF874)	3.71	13105	2022-11-25 20:43:58.720	0.117	-0.064	0.995	0.793	0.366	-1.709	-2.807	-0.747	92.752	0	0	0	0	0	0	0
WT222(CAA14FCCF874)	3.71	13105	2022-11-25 20:43:58.720	0.117	-0.064	0.995	0.793	0.366	-1.709	-2.807	-0.747	92.719	0	0	0	0	0	0	0
WT222(CAA14FCCF874)	3.71	13105	2022-11-25 20:43:58.720	0.117	-0.064	0.995	0.793	0.366	-1.709	-2.802	-0.747	92.686	0	0	0	0	0	0	0
WT222(CAA14FCCF874)	3.71	13105	2022-11-25 20:43:58.720	0.011	-0.032	1.005	1.099	0.549	-0.061	-2.802	-0.742	92.659	0	0	0	0	0	0	0
WT222(CAA14FCCF874)	3.71	13105	2022-11-25 20:43:58.720	0.011	-0.032	1.005	1.099	0.549	-0.061	-2.796	-0.742	92.637	0	0	0	0	0	0	0
WT222(CAA14FCCF874)	3.71	13105	2022-11-25 20:43:58.720	0.011	-0.032	1.005	1.099	0.549	-0.061	-2.791	-0.736	92.609	0	0	0	0	0	0	0
WT222(CAA14FCCF874)	3.71	13105	2022-11-25 20:43:58.720	0.011	-0.032	1.005	1.099	0.549	-0.061	-2.785	-0.736	92.587	0	0	0	0	0	0	0
WT222(CAA14FCCF874)	3.71	13105	2022-11-25 20:43:58.782	-0.029	-0.052	1.001	1.526	0.61	0.183	-2.78	-0.731	92.565	0	0	0	0	0	0	0
WT222(CAA14FCCF874)	3.71	13105	2022-11-25 20:43:58.782	-0.029	-0.052	1.001	1.526	0.61	0.183	-2.774	-0.725	92.538	0	0	0	0	0	0	0
WT222(CAA14FCCF874)	3.71	13105	2022-11-25 20:43:58.782	-0.029	-0.052	1.001	1.526	0.61	0.183	-2.763	-0.725	92.516	0	0	0	0	0	0	0
WT222(CAA14FCCF874)	3.71	13105	2022-11-25 20:43:58.782	-0.029	-0.052	1.001	1.526	0.61	0.183	-2.758	-0.72	92.494	0	0	0	0	0	0	0
WT222(CAA14FCCF874)	3.71	13105	2022-11-25 20:43:58.782	-0.033	-0.037	0.997	2.136	0.549	1.16	-2.747	-0.714	92.472	0	0	0	0	0	0	0
WT222(CAA14FCCF874)	3.71	13105	2022-11-25 20:43:58.782	-0.033	-0.037	0.997	2.136	0.549	1.16	-2.736	-0.709	92.455	0	0	0	0	0	0	0
WT222(CAA14FCCF874)	3.71	13105	2022-11-25 20:43:58.782	-0.033	-0.037	0.997	2.136	0.549	1.16	-2.73	-0.703	92.433	0	0	0	0	0	0	0
WT222(CAA14FCCF874)	3.71	13105	2022-11-25 20:43:58.782	-0.033	-0.037	0.997	2.136	0.549	1.16	-2.719	-0.698	92.417	0	0	0	0	0	0	0
WT222(CAA14FCCF874)	3.71	13105	2022-11-25 20:43:58.814	0.039	-0.031	1.004	0	0.732	-0.122	-2.719	-0.692	92.39	0	0	0	0	0	0	0
WT222(CAA14FCCF874)	3.71	13105	2022-11-25 20:43:58.814	0.039	-0.031	1.004	0	0.732	-0.122	-2.719	-0.687	92.362	0	0	0	0	0	0	0
WT222(CAA14FCCF874)	3.71	13105	2022-11-25 20:43:58.814	0.039	-0.031	1.004	0	0.732	-0.122	-2.719	-0.681	92.335	0	0	0	0	0	0	0
WT222(CAA14FCCF874)	3.71	13105	2022-11-25 20:43:58.814	0.039	-0.031	1.004	0	0.732	-0.122	-2.719	-0.681	92.307	0	0	0	0	0	0	0
WT222(CAA14FCCF874)	3.71	13105	2022-11-25 20:43:58.814	0.019	-0.081	0.996	-2.625	0.061	-0.305	-2.73	-0.676	92.285	0	0	0	0	0	0	0
WT222(CAA14FCCF874)	3.71	13105	2022-11-25 20:43:58.814	0.019	-0.081	0.996	-2.625	0.061	-0.305	-2.741	-0.676	92.258	0	0	0	0	0	0	0
WT222(CAA14FCCF874)	3.71	13105	2022-11-25 20:43:58.814	0.019	-0.081	0.996	-2.625	0.061	-0.305	-2.758	-0.676	92.23	0	0	0	0	0	0	0
WT222(CAA14FCCF874)	3.71	13105	2022-11-25 20:43:58.814	0.019	-0.081	0.996	-2.625	0.061	-0.305	-2.769	-0.676	92.203	0	0	0	0	0	0	0
WT222(CAA14FCCF874)	3.71	13105	2022-11-25 20:43:58.845	0.02	-0.031	0.993	-1.709	0.549	-0.854	-2.78	-0.67	92.17	0	0	0	0	0	0	0
WT222(CAA14FCCF874)	3.71	13105	2022-11-25 20:43:58.845	0.02	-0.031	0.993	-1.709	0.549	-0.854	-2.791	-0.67	92.142	0	0	0	0	0	0	0
WT222(CAA14FCCF874)	3.71	13105	2022-11-25 20:43:58.845	0.02	-0.031	0.993	-1.709	0.549	-0.854	-2.796	-0.665	92.109	0	0	0	0	0	0	0
WT222(CAA14FCCF874)	3.71	13105	2022-11-25 20:43:58.845	0.02	-0.031	0.993	-1.709	0.549	-0.854	-2.807	-0.665	92.082	0	0	0	0	0	0	0
WT222(CAA14FCCF874)	3.71	13105	2022-11-25 20:43:58.845	0.009	-0.086	0.988	-2.014	0.732	-0.61	-2.818	-0.659	92.054	0	0	0	0	0	0	0
WT222(CAA14FCCF874)	3.71	13105	2022-11-25 20:43:58.845	0.009	-0.086	0.988	-2.014	0.732	-0.61	-2.823	-0.654	92.021	0	0	0	0	0	0	0
WT222(CAA14FCCF874)	3.71	13105	2022-11-25 20:43:58.845	0.009	-0.086	0.988	-2.014	0.732	-0.61	-2.834	-0.654	91.994	0	0	0	0	0	0	0
WT222(CAA14FCCF874)	3.71	13105	2022-11-25 20:43:58.845	0.009	-0.086	0.988	-2.014	0.732	-0.61	-2.845	-0.648	91.967	0	0	0	0	0	0	0
WT222(CAA14FCCF874)	3.71	13105	2022-11-25 20:43:58.907	0.011	-0.052	1.008	5.432	0.122	0.671	-2.823	-0.648	91.945	0	0	0	0	0	0	0
WT222(CAA14FCCF874)	3.71	13105	2022-11-25 20:43:58.907	0.011	-0.052	1.008	5.432	0.122	0.671	-2.796	-0.648	91.923	0	0	0	0	0	0	0
WT222(CAA14FCCF874)	3.71	13105	2022-11-25 20:43:58.907	0.011	-0.052	1.008	5.432	0.122	0.671	-2.769	-0.648	91.901	0	0	0	0	0	0	0
WT222(CAA14FCCF874)	3.71	13105	2022-11-25 20:43:58.907	0.011	-0.052	1.008	5.432	0.122	0.671	-2.747	-0.643	91.879	0	0	0	0	0	0	0
WT222(CAA14FCCF874)	3.71	13105	2022-11-25 20:43:58.907	-0.023	-0.032	0.964	0.427	0	0	-2.741	-0.643	91.851	0	0	0	0	0	0	0
WT222(CAA14FCCF874)	3.71	13105	2022-11-25 20:43:58.907	-0.023	-0.032	0.964	0.427	0	0	-2.741	-0.643	91.824	0	0	0	0	0	0	0
WT222(CAA14FCCF874)	3.71	13105	2022-11-25 20:43:58.907	-0.023	-0.032	0.964	0.427	0	0	-2.741	-0.643	91.796	0	0	0	0	0	0	0
WT222(CAA14FCCF874)	3.71	13105	2022-11-25 20:43:58.907	-0.023	-0.032	0.964	0.427	0	0	-2.741	-0.643	91.774	0	0	0	0	0	0	0
WT222(CAA14FCCF874)	3.71	13105	2022-11-25 20:43:58.969	-0.007	-0.054	1	-1.465	0.122	-1.465	-2.747	-0.637	91.736	0	0	0	0	0	0	0
WT222(CAA14FCCF874)	3.71	13105	2022-11-25 20:43:58.969	-0.007	-0.054	1	-1.465	0.122	-1.465	-2.752	-0.637	91.703	0	0	0	0	0	0	0
WT222(CAA14FCCF874)	3.71	13105	2022-11-25 20:43:58.969	-0.007	-0.054	1	-1.465	0.122	-1.465	-2.763	-0.637	91.67	0	0	0	0	0	0	0
WT222(CAA14FCCF874)	3.71	13105	2022-11-25 20:43:58.969	-0.007	-0.054	1	-1.465	0.122	-1.465	-2.769	-0.632	91.637	0	0	0	0	0	0	0
WT222(CAA14FCCF874)	3.71	13105	2022-11-25 20:43:58.969	-0.035	-0.089	0.988	0.549	0.427	-0.122	-2.769	-0.632	91.609	0	0	0	0	0	0	0
WT222(CAA14FCCF874)	3.71	13105	2022-11-25 20:43:58.969	-0.035	-0.089	0.988	0.549	0.427	-0.122	-2.763	-0.626	91.582	0	0	0	0	0	0	0
WT222(CAA14FCCF874)	3.71	13105	2022-11-25 20:43:58.969	-0.035	-0.089	0.988	0.549	0.427	-0.122	-2.763	-0.621	91.56	0	0	0	0	0	0	0
WT222(CAA14FCCF874)	3.71	13105	2022-11-25 20:43:58.969	-0.035	-0.089	0.988	0.549	0.427	-0.122	-2.763	-0.615	91.533	0	0	0	0	0	0	0
WT222(CAA14FCCF874)	3.71	13105	2022-11-25 20:43:58.985	-0.048	-0.023	1.028	3.052	-5.676	0.122	-2.747	-0.643	91.505	0	0	0	0	0	0	0
WT222(CAA14FCCF874)	3.71	13105	2022-11-25 20:43:59.001	-0.048	-0.023	1.028	3.052	-5.676	0.122	-2.736	-0.665	91.483	0	0	0	0	0	0	0
WT222(CAA14FCCF874)	3.71	13105	2022-11-25 20:43:59.001	-0.048	-0.023	1.028	3.052	-5.676	0.122	-2.719	-0.692	91.461	0	0	0	0	0	0	0
WT222(CAA14FCCF874)	3.71	13105	2022-11-25 20:43:59.001	-0.048	-0.023	1.028	3.052	-5.676	0.122	-2.708	-0.714	91.434	0	0	0	0	0	0	0
WT222(CAA14FCCF874)	3.71	13105	2022-11-25 20:43:59.001	0.047	-0.095	1.14	4.578	-6.042	-0.427	-2.686	-0.742	91.406	0	0	0	0	0	0	0

## Sheet: 4.0kg
设备名称	电压	版本	片上时间	加速度X(g)	加速度Y(g)	加速度Z(g)	角速度X(°/s)	角速度Y(°/s)	角速度Z(°/s)	角度X(°)	角度Y(°)	角度Z(°)	磁场X	磁场Y	磁场Z	四元数0	四元数1	四元数2	四元数3	状态
WT222(CAA14FCCF874)	3.69	13105	2022-11-25 20:53:32.738	-0.088	-0.055	1.019	4.944	0.427	0.732	-3.17	1.071	82.244	0	0	0	0	0	0	0
WT222(CAA14FCCF874)	3.69	13105	2022-11-25 20:53:32.738	-0.088	-0.055	1.019	4.944	0.427	0.732	-3.142	1.077	82.26	0	0	0	0	0	0	0
WT222(CAA14FCCF874)	3.69	13105	2022-11-25 20:53:32.738	-0.088	-0.055	1.019	4.944	0.427	0.732	-3.12	1.077	82.277	0	0	0	0	0	0	0
WT222(CAA14FCCF874)	3.69	13105	2022-11-25 20:53:32.738	-0.088	-0.055	1.019	4.944	0.427	0.732	-3.093	1.082	82.293	0	0	0	0	0	0	0
WT222(CAA14FCCF874)	3.69	13105	2022-11-25 20:53:32.738	-0.068	-0.041	0.991	-3.601	0.061	-0.244	-3.109	1.082	82.299	0	0	0	0	0	0	0
WT222(CAA14FCCF874)	3.69	13105	2022-11-25 20:53:32.738	-0.068	-0.041	0.991	-3.601	0.061	-0.244	-3.126	1.082	82.31	0	0	0	0	0	0	0
WT222(CAA14FCCF874)	3.69	13105	2022-11-25 20:53:32.738	-0.068	-0.041	0.991	-3.601	0.061	-0.244	-3.148	1.088	82.321	0	0	0	0	0	0	0
WT222(CAA14FCCF874)	3.69	13105	2022-11-25 20:53:32.832	-0.026	-0.075	0.983	1.221	-0.061	0.244	-3.093	1.088	82.936	0	0	0	0	0	0	0
WT222(CAA14FCCF874)	3.69	13105	2022-11-25 20:53:32.832	-0.026	-0.075	0.983	1.221	-0.061	0.244	-3.087	1.088	82.952	0	0	0	0	0	0	0
WT222(CAA14FCCF874)	3.69	13105	2022-11-25 20:53:32.832	-0.026	-0.075	0.983	1.221	-0.061	0.244	-3.082	1.093	82.963	0	0	0	0	0	0	0
WT222(CAA14FCCF874)	3.69	13105	2022-11-25 20:53:32.832	-0.026	-0.075	0.983	1.221	-0.061	0.244	-3.076	1.093	82.98	0	0	0	0	0	0	0
WT222(CAA14FCCF874)	3.69	13105	2022-11-25 20:53:32.832	0.009	-0.026	1.022	4.883	-0.427	-0.061	-3.049	1.088	82.996	0	0	0	0	0	0	0
WT222(CAA14FCCF874)	3.69	13105	2022-11-25 20:53:32.832	0.009	-0.026	1.022	4.883	-0.427	-0.061	-3.027	1.088	83.007	0	0	0	0	0	0	0
WT222(CAA14FCCF874)	3.69	13105	2022-11-25 20:53:32.832	0.009	-0.026	1.022	4.883	-0.427	-0.061	-3.005	1.088	83.018	0	0	0	0	0	0	0
WT222(CAA14FCCF874)	3.69	13105	2022-11-25 20:53:32.832	0.009	-0.026	1.022	4.883	-0.427	-0.061	-2.977	1.082	83.035	0	0	0	0	0	0	0
WT222(CAA14FCCF874)	3.69	13105	2022-11-25 20:53:32.864	-0.051	-0.039	1.014	-4.333	-0.427	0.122	-3.06	1.077	83.156	0	0	0	0	0	0	0
WT222(CAA14FCCF874)	3.69	13105	2022-11-25 20:53:32.864	-0.051	-0.039	1.014	-4.333	-0.427	0.122	-3.076	1.071	83.172	0	0	0	0	0	0	0
WT222(CAA14FCCF874)	3.69	13105	2022-11-25 20:53:32.864	-0.051	-0.039	1.014	-4.333	-0.427	0.122	-3.098	1.071	83.188	0	0	0	0	0	0	0
WT222(CAA14FCCF874)	3.69	13105	2022-11-25 20:53:32.864	-0.051	-0.039	1.014	-4.333	-0.427	0.122	-3.12	1.071	83.199	0	0	0	0	0	0	0
WT222(CAA14FCCF874)	3.69	13105	2022-11-25 20:53:32.864	0.032	-0.096	1.02	0.854	0	-0.061	-3.115	1.071	83.216	0	0	0	0	0	0	0
WT222(CAA14FCCF874)	3.69	13105	2022-11-25 20:53:32.864	0.032	-0.096	1.02	0.854	0	-0.061	-3.109	1.066	83.227	0	0	0	0	0	0	0
WT222(CAA14FCCF874)	3.69	13105	2022-11-25 20:53:32.864	0.032	-0.096	1.02	0.854	0	-0.061	-3.104	1.066	83.243	0	0	0	0	0	0	0
WT222(CAA14FCCF874)	3.69	13105	2022-11-25 20:53:32.864	0.032	-0.096	1.02	0.854	0	-0.061	-3.104	1.066	83.254	0	0	0	0	0	0	0
WT222(CAA14FCCF874)	3.69	13105	2022-11-25 20:53:32.864	-0.059	-0.074	0.987	7.141	-0.854	0.183	-3.065	1.06	83.271	0	0	0	0	0	0	0
WT222(CAA14FCCF874)	3.69	13105	2022-11-25 20:53:32.864	-0.059	-0.074	0.987	7.141	-0.854	0.183	-3.032	1.055	83.287	0	0	0	0	0	0	0
WT222(CAA14FCCF874)	3.69	13105	2022-11-25 20:53:32.864	-0.059	-0.074	0.987	7.141	-0.854	0.183	-2.999	1.049	83.304	0	0	0	0	0	0	0
WT222(CAA14FCCF874)	3.69	13105	2022-11-25 20:53:32.864	-0.059	-0.074	0.987	7.141	-0.854	0.183	-2.966	1.044	83.32	0	0	0	0	0	0	0
WT222(CAA14FCCF874)	3.69	13105	2022-11-25 20:53:32.864	0.037	0.015	0.999	1.526	0.183	0.122	-2.955	1.049	83.337	0	0	0	0	0	0	0
WT222(CAA14FCCF874)	3.69	13105	2022-11-25 20:53:32.864	0.037	0.015	0.999	1.526	0.183	0.122	-2.95	1.049	83.348	0	0	0	0	0	0	0
WT222(CAA14FCCF874)	3.69	13105	2022-11-25 20:53:32.864	0.037	0.015	0.999	1.526	0.183	0.122	-2.939	1.049	83.364	0	0	0	0	0	0	0
WT222(CAA14FCCF874)	3.69	13105	2022-11-25 20:53:32.864	0.037	0.015	0.999	1.526	0.183	0.122	-2.933	1.044	83.381	0	0	0	0	0	0	0
WT222(CAA14FCCF874)	3.69	13105	2022-11-25 20:53:32.926	-0.063	-0.048	0.99	-3.845	-0.244	-0.122	-2.95	1.044	83.392	0	0	0	0	0	0	0
WT222(CAA14FCCF874)	3.69	13105	2022-11-25 20:53:32.926	-0.063	-0.048	0.99	-3.845	-0.244	-0.122	-2.972	1.044	83.408	0	0	0	0	0	0	0
WT222(CAA14FCCF874)	3.69	13105	2022-11-25 20:53:32.926	-0.063	-0.048	0.99	-3.845	-0.244	-0.122	-2.988	1.038	83.419	0	0	0	0	0	0	0
WT222(CAA14FCCF874)	3.69	13105	2022-11-25 20:53:32.926	-0.063	-0.048	0.99	-3.845	-0.244	-0.122	-3.005	1.038	83.43	0	0	0	0	0	0	0
WT222(CAA14FCCF874)	3.69	13105	2022-11-25 20:53:32.926	0.002	-0.078	0.996	0.244	-0.061	0.122	-3.005	1.038	83.447	0	0	0	0	0	0	0
WT222(CAA14FCCF874)	3.69	13105	2022-11-25 20:53:32.926	0.002	-0.078	0.996	0.244	-0.061	0.122	-3.005	1.038	83.463	0	0	0	0	0	0	0
WT222(CAA14FCCF874)	3.69	13105	2022-11-25 20:53:32.926	0.002	-0.078	0.996	0.244	-0.061	0.122	-2.999	1.038	83.48	0	0	0	0	0	0	0
WT222(CAA14FCCF874)	3.69	13105	2022-11-25 20:53:32.926	0.002	-0.078	0.996	0.244	-0.061	0.122	-2.999	1.038	83.491	0	0	0	0	0	0	0
WT222(CAA14FCCF874)	3.69	13105	2022-11-25 20:53:33.051	-0.052	-0.055	0.985	2.38	0.122	0.366	-2.988	1.038	83.507	0	0	0	0	0	0	0
WT222(CAA14FCCF874)	3.69	13105	2022-11-25 20:53:33.051	-0.052	-0.055	0.985	2.38	0.122	0.366	-2.977	1.038	83.529	0	0	0	0	0	0	0
WT222(CAA14FCCF874)	3.69	13105	2022-11-25 20:53:33.051	-0.052	-0.055	0.985	2.38	0.122	0.366	-2.966	1.038	83.546	0	0	0	0	0	0	0
WT222(CAA14FCCF874)	3.69	13105	2022-11-25 20:53:33.051	-0.052	-0.055	0.985	2.38	0.122	0.366	-2.955	1.038	83.562	0	0	0	0	0	0	0
WT222(CAA14FCCF874)	3.69	13105	2022-11-25 20:53:33.051	-0.047	-0.023	1.007	-1.038	-0.488	-0.122	-2.961	1.038	83.573	0	0	0	0	0	0	0
WT222(CAA14FCCF874)	3.69	13105	2022-11-25 20:53:33.051	-0.047	-0.023	1.007	-1.038	-0.488	-0.122	-2.961	1.038	83.589	0	0	0	0	0	0	0
WT222(CAA14FCCF874)	3.69	13105	2022-11-25 20:53:33.051	-0.047	-0.023	1.007	-1.038	-0.488	-0.122	-2.966	1.038	83.6	0	0	0	0	0	0	0
WT222(CAA14FCCF874)	3.69	13105	2022-11-25 20:53:33.051	-0.047	-0.023	1.007	-1.038	-0.488	-0.122	-2.972	1.033	83.617	0	0	0	0	0	0	0
WT222(CAA14FCCF874)	3.69	13105	2022-11-25 20:53:33.051	-0.037	-0.067	0.975	-1.099	0	0.244	-2.977	1.038	83.633	0	0	0	0	0	0	0
WT222(CAA14FCCF874)	3.69	13105	2022-11-25 20:53:33.051	-0.037	-0.067	0.975	-1.099	0	0.244	-2.983	1.038	83.65	0	0	0	0	0	0	0
WT222(CAA14FCCF874)	3.69	13105	2022-11-25 20:53:33.051	-0.037	-0.067	0.975	-1.099	0	0.244	-2.988	1.038	83.666	0	0	0	0	0	0	0
WT222(CAA14FCCF874)	3.69	13105	2022-11-25 20:53:33.051	-0.037	-0.067	0.975	-1.099	0	0.244	-2.994	1.044	83.683	0	0	0	0	0	0	0
WT222(CAA14FCCF874)	3.69	13105	2022-11-25 20:53:33.051	0.025	-0.069	1.001	0.793	-0.122	-0.305	-2.988	1.044	83.699	0	0	0	0	0	0	0
WT222(CAA14FCCF874)	3.69	13105	2022-11-25 20:53:33.051	0.025	-0.069	1.001	0.793	-0.122	-0.305	-2.988	1.044	83.71	0	0	0	0	0	0	0
WT222(CAA14FCCF874)	3.69	13105	2022-11-25 20:53:33.051	0.025	-0.069	1.001	0.793	-0.122	-0.305	-2.983	1.044	83.727	0	0	0	0	0	0	0
WT222(CAA14FCCF874)	3.69	13105	2022-11-25 20:53:33.051	0.025	-0.069	1.001	0.793	-0.122	-0.305	-2.977	1.044	83.738	0	0	0	0	0	0	0
WT222(CAA14FCCF874)	3.69	13105	2022-11-25 20:53:33.098	-0.035	-0.046	0.996	0.854	-0.305	0.061	-2.977	1.038	83.754	0	0	0	0	0	0	0
WT222(CAA14FCCF874)	3.69	13105	2022-11-25 20:53:33.098	-0.035	-0.046	0.996	0.854	-0.305	0.061	-2.972	1.038	83.771	0	0	0	0	0	0	0
WT222(CAA14FCCF874)	3.69	13105	2022-11-25 20:53:33.098	-0.035	-0.046	0.996	0.854	-0.305	0.061	-2.966	1.038	83.787	0	0	0	0	0	0	0
WT222(CAA14FCCF874)	3.69	13105	2022-11-25 20:53:33.098	-0.035	-0.046	0.996	0.854	-0.305	0.061	-2.961	1.038	83.804	0	0	0	0	0	0	0
WT222(CAA14FCCF874)	3.69	13105	2022-11-25 20:53:33.098	-0.013	-0.048	0.991	0.061	0	0.061	-2.961	1.038	83.82	0	0	0	0	0	0	0
WT222(CAA14FCCF874)	3.69	13105	2022-11-25 20:53:33.098	-0.013	-0.048	0.991	0.061	0	0.061	-2.961	1.038	83.837	0	0	0	0	0	0	0
WT222(CAA14FCCF874)	3.69	13105	2022-11-25 20:53:33.098	-0.013	-0.048	0.991	0.061	0	0.061	-2.961	1.038	83.853	0	0	0	0	0	0	0
WT222(CAA14FCCF874)	3.69	13105	2022-11-25 20:53:33.098	-0.013	-0.048	0.991	0.061	0	0.061	-2.961	1.038	83.87	0	0	0	0	0	0	0
WT222(CAA14FCCF874)	3.69	13105	2022-11-25 20:53:33.160	-0.077	-0.058	0.996	0.854	-0.061	0.366	-2.961	1.038	83.886	0	0	0	0	0	0	0
WT222(CAA14FCCF874)	3.69	13105	2022-11-25 20:53:33.160	-0.077	-0.058	0.996	0.854	-0.061	0.366	-2.955	1.038	83.908	0	0	0	0	0	0	0
WT222(CAA14FCCF874)	3.69	13105	2022-11-25 20:53:33.160	-0.077	-0.058	0.996	0.854	-0.061	0.366	-2.95	1.044	83.925	0	0	0	0	0	0	0
WT222(CAA14FCCF874)	3.69	13105	2022-11-25 20:53:33.160	-0.006	-0.044	1.013	-0.061	0.122	0.122	-2.95	1.044	83.941	0	0	0	0	0	0	0
WT222(CAA14FCCF874)	3.69	13105	2022-11-25 20:53:33.160	-0.006	-0.044	1.013	-0.061	0.122	0.122	-2.95	1.044	83.958	0	0	0	0	0	0	0
WT222(CAA14FCCF874)	3.69	13105	2022-11-25 20:53:33.160	-0.006	-0.044	1.013	-0.061	0.122	0.122	-2.95	1.049	83.974	0	0	0	0	0	0	0
WT222(CAA14FCCF874)	3.69	13105	2022-11-25 20:53:33.160	-0.006	-0.044	1.013	-0.061	0.122	0.122	-2.95	1.049	83.99	0	0	0	0	0	0	0
WT222(CAA14FCCF874)	3.69	13105	2022-11-25 20:53:33.160	0.008	-0.051	1.005	1.648	0.488	0.122	-2.944	1.055	84.007	0	0	0	0	0	0	0
WT222(CAA14FCCF874)	3.69	13105	2022-11-25 20:53:33.192	0.008	-0.051	1.005	1.648	0.488	0.122	-2.933	1.055	84.023	0	0	0	0	0	0	0
WT222(CAA14FCCF874)	3.69	13105	2022-11-25 20:53:33.192	0.008	-0.051	1.005	1.648	0.488	0.122	-2.928	1.06	84.04	0	0	0	0	0	0	0
WT222(CAA14FCCF874)	3.69	13105	2022-11-25 20:53:33.192	0.008	-0.051	1.005	1.648	0.488	0.122	-2.922	1.06	84.056	0	0	0	0	0	0	0
WT222(CAA14FCCF874)	3.69	13105	2022-11-25 20:53:33.192	-0.026	-0.033	1.021	-0.488	-0.366	-0.244	-2.922	1.06	84.073	0	0	0	0	0	0	0
WT222(CAA14FCCF874)	3.69	13105	2022-11-25 20:53:33.192	-0.026	-0.033	1.021	-0.488	-0.366	-0.244	-2.922	1.055	84.089	0	0	0	0	0	0	0
WT222(CAA14FCCF874)	3.69	13105	2022-11-25 20:53:33.192	-0.026	-0.033	1.021	-0.488	-0.366	-0.244	-2.928	1.055	84.1	0	0	0	0	0	0	0
WT222(CAA14FCCF874)	3.69	13105	2022-11-25 20:53:33.192	-0.026	-0.033	1.021	-0.488	-0.366	-0.244	-2.928	1.055	84.117	0	0	0	0	0	0	0
WT222(CAA14FCCF874)	3.69	13105	2022-11-25 20:53:33.192	0.008	-0.067	1.022	-0.061	-0.488	-0.061	-2.928	1.049	84.133	0	0	0	0	0	0	0
WT222(CAA14FCCF874)	3.69	13105	2022-11-25 20:53:33.254	-0.049	-0.083	0.93	-4.333	-2.563	-0.183	-2.966	0.989	84.282	0	0	0	0	0	0	0
WT222(CAA14FCCF874)	3.69	13105	2022-11-25 20:53:33.254	-0.049	-0.083	0.93	-4.333	-2.563	-0.183	-2.988	0.972	84.298	0	0	0	0	0	0	0
WT222(CAA14FCCF874)	3.69	13105	2022-11-25 20:53:33.254	-0.049	-0.083	0.93	-4.333	-2.563	-0.183	-3.01	0.961	84.315	0	0	0	0	0	0	0
WT222(CAA14FCCF874)	3.69	13105	2022-11-25 20:53:33.254	-0.025	-0.073	0.93	-1.404	-0.488	-0.061	-3.016	0.961	84.331	0	0	0	0	0	0	0
WT222(CAA14FCCF874)	3.69	13105	2022-11-25 20:53:33.254	-0.025	-0.073	0.93	-1.404	-0.488	-0.061	-3.027	0.961	84.348	0	0	0	0	0	0	0
WT222(CAA14FCCF874)	3.69	13105	2022-11-25 20:53:33.254	-0.025	-0.073	0.93	-1.404	-0.488	-0.061	-3.032	0.961	84.364	0	0	0	0	0	0	0
WT222(CAA14FCCF874)	3.69	13105	2022-11-25 20:53:33.254	-0.025	-0.073	0.93	-1.404	-0.488	-0.061	-3.043	0.956	84.386	0	0	0	0	0	0	0
WT222(CAA14FCCF874)	3.69	13105	2022-11-25 20:53:33.254	-0.04	-0.016	0.99	1.16	0.916	0.61	-3.038	0.967	84.402	0	0	0	0	0	0	0
WT222(CAA14FCCF874)	3.69	13105	2022-11-25 20:53:33.254	-0.04	-0.016	0.99	1.16	0.916	0.61	-3.032	0.972	84.424	0	0	0	0	0	0	0
WT222(CAA14FCCF874)	3.69	13105	2022-11-25 20:53:33.254	-0.04	-0.016	0.99	1.16	0.916	0.61	-3.027	0.978	84.446	0	0	0	0	0	0	0
WT222(CAA14FCCF874)	3.69	13105	2022-11-25 20:53:33.254	-0.04	-0.016	0.99	1.16	0.916	0.61	-3.021	0.983	84.468	0	0	0	0	0	0	0
WT222(CAA14FCCF874)	3.69	13105	2022-11-25 20:53:33.254	0.021	-0.052	0.968	-1.953	1.709	-0.122	-3.027	0.994	84.485	0	0	0	0	0	0	0
WT222(CAA14FCCF874)	3.69	13105	2022-11-25 20:53:33.254	0.021	-0.052	0.968	-1.953	1.709	-0.122	-3.038	1.005	84.501	0	0	0	0	0	0	0
WT222(CAA14FCCF874)	3.69	13105	2022-11-25 20:53:33.254	0.021	-0.052	0.968	-1.953	1.709	-0.122	-3.049	1.011	84.518	0	0	0	0	0	0	0
WT222(CAA14FCCF874)	3.69	13105	2022-11-25 20:53:33.254	0.021	-0.052	0.968	-1.953	1.709	-0.122	-3.06	1.022	84.534	0	0	0	0	0	0	0
WT222(CAA14FCCF874)	3.69	13105	2022-11-25 20:53:33.254	0.151	-0.081	0.981	1.648	-1.587	-0.793	-3.049	1.011	84.545	0	0	0	0	0	0	0
WT222(CAA14FCCF874)	3.69	13105	2022-11-25 20:53:33.348	0.151	-0.081	0.981	1.648	-1.587	-0.793	-3.043	1	84.562	0	0	0	0	0	0	0
WT222(CAA14FCCF874)	3.69	13105	2022-11-25 20:53:33.348	0.151	-0.081	0.981	1.648	-1.587	-0.793	-3.032	0.989	84.578	0	0	0	0	0	0	0
WT222(CAA14FCCF874)	3.69	13105	2022-11-25 20:53:33.348	0.151	-0.081	0.981	1.648	-1.587	-0.793	-3.027	0.972	84.589	0	0	0	0	0	0	0
WT222(CAA14FCCF874)	3.69	13105	2022-11-25 20:53:33.348	-0.839	-0.017	1.117	2.258	5.066	1.709	-3.016	1	84.617	0	0	0	0	0	0	0
WT222(CAA14FCCF874)	3.69	13105	2022-11-25 20:53:33.348	-0.839	-0.017	1.117	2.258	5.066	1.709	-3.005	1.038	84.639	0	0	0	0	0	0	0
WT222(CAA14FCCF874)	3.69	13105	2022-11-25 20:53:33.348	-0.839	-0.017	1.117	2.258	5.066	1.709	-2.994	1.077	84.666	0	0	0	0	0	0	0
WT222(CAA14FCCF874)	3.69	13105	2022-11-25 20:53:33.348	-0.839	-0.017	1.117	2.258	5.066	1.709	-2.983	1.126	84.688	0	0	0	0	0	0	0
WT222(CAA14FCCF874)	3.69	13105	2022-11-25 20:53:33.348	-0.298	-0.093	1.161	4.822	-1.587	0.061	-2.961	1.137	84.71	0	0	0	0	0	0	0
WT222(CAA14FCCF874)	3.69	13105	2022-11-25 20:53:33.348	-0.298	-0.093	1.161	4.822	-1.587	0.061	-2.939	1.154	84.727	0	0	0	0	0	0	0
WT222(CAA14FCCF874)	3.69	13105	2022-11-25 20:53:33.348	-0.298	-0.093	1.161	4.822	-1.587	0.061	-2.911	1.17	84.749	0	0	0	0	0	0	0
WT222(CAA14FCCF874)	3.69	13105	2022-11-25 20:53:33.348	-0.298	-0.093	1.161	4.822	-1.587	0.061	-2.895	1.187	84.765	0	0	0	0	0	0	0
WT222(CAA14FCCF874)	3.69	13105	2022-11-25 20:53:33.348	0.001	-0.093	0.868	-4.7	-6.775	-2.075	-2.917	1.176	84.776	0	0	0	0	0	0	0
WT222(CAA14FCCF874)	3.69	13105	2022-11-25 20:53:33.348	0.001	-0.093	0.868	-4.7	-6.775	-2.075	-2.944	1.165	84.787	0	0	0	0	0	0	0
WT222(CAA14FCCF874)	3.69	13105	2022-11-25 20:53:33.348	0.001	-0.093	0.868	-4.7	-6.775	-2.075	-2.972	1.154	84.798	0	0	0	0	0	0	0
WT222(CAA14FCCF874)	3.69	13105	2022-11-25 20:53:33.348	0.001	-0.093	0.868	-4.7	-6.775	-2.075	-2.999	1.137	84.809	0	0	0	0	0	0	0
WT222(CAA14FCCF874)	3.69	13105	2022-11-25 20:53:33.348	0.339	-0.067	0.86	5.92	3.174	1.038	-2.972	1.17	84.831	0	0	0	0	0	0	0
WT222(CAA14FCCF874)	3.69	13105	2022-11-25 20:53:33.379	0.339	-0.067	0.86	5.92	3.174	1.038	-2.944	1.198	84.858	0	0	0	0	0	0	0
WT222(CAA14FCCF874)	3.69	13105	2022-11-25 20:53:33.379	0.339	-0.067	0.86	5.92	3.174	1.038	-2.917	1.225	84.88	0	0	0	0	0	0	0
WT222(CAA14FCCF874)	3.69	13105	2022-11-25 20:53:33.379	0.339	-0.067	0.86	5.92	3.174	1.038	-2.889	1.241	84.908	0	0	0	0	0	0	0
WT222(CAA14FCCF874)	3.69	13105	2022-11-25 20:53:33.379	-0.148	-0.037	1.006	1.404	-0.977	-0.61	-2.889	1.247	84.924	0	0	0	0	0	0	0
WT222(CAA14FCCF874)	3.69	13105	2022-11-25 20:53:33.379	-0.148	-0.037	1.006	1.404	-0.977	-0.61	-2.884	1.247	84.941	0	0	0	0	0	0	0
WT222(CAA14FCCF874)	3.69	13105	2022-11-25 20:53:33.379	-0.148	-0.037	1.006	1.404	-0.977	-0.61	-2.878	1.247	84.957	0	0	0	0	0	0	0
WT222(CAA14FCCF874)	3.69	13105	2022-11-25 20:53:33.379	-0.148	-0.037	1.006	1.404	-0.977	-0.61	-2.873	1.252	84.974	0	0	0	0	0	0	0
WT222(CAA14FCCF874)	3.69	13105	2022-11-25 20:53:33.379	-0.076	-0.005	1.063	-0.61	1.77	0.549	-2.878	1.269	84.996	0	0	0	0	0	0	0
WT222(CAA14FCCF874)	3.69	13105	2022-11-25 20:53:33.426	0	-0.031	1.041	-0.671	2.563	0.488	-2.917	1.368	85.182	0	0	0	0	0	0	0
WT222(CAA14FCCF874)	3.69	13105	2022-11-25 20:53:33.426	0	-0.031	1.041	-0.671	2.563	0.488	-2.917	1.39	85.199	0	0	0	0	0	0	0
WT222(CAA14FCCF874)	3.69	13105	2022-11-25 20:53:33.426	0	-0.031	1.041	-0.671	2.563	0.488	-2.922	1.406	85.221	0	0	0	0	0	0	0
WT222(CAA14FCCF874)	3.69	13105	2022-11-25 20:53:33.426	0.019	-0.059	0.975	0.977	-1.343	0.061	-2.917	1.406	85.237	0	0	0	0	0	0	0
WT222(CAA14FCCF874)	3.69	13105	2022-11-25 20:53:33.426	0.019	-0.059	0.975	0.977	-1.343	0.061	-2.911	1.406	85.254	0	0	0	0	0	0	0
WT222(CAA14FCCF874)	3.69	13105	2022-11-25 20:53:33.426	0.019	-0.059	0.975	0.977	-1.343	0.061	-2.906	1.406	85.276	0	0	0	0	0	0	0
WT222(CAA14FCCF874)	3.69	13105	2022-11-25 20:53:33.426	-0.049	-0.064	1.019	1.16	-0.183	-0.366	-2.9	1.406	85.292	0	0	0	0	0	0	0
WT222(CAA14FCCF874)	3.69	13105	2022-11-25 20:53:33.426	-0.049	-0.064	1.019	1.16	-0.183	-0.366	-2.895	1.412	85.309	0	0	0	0	0	0	0
WT222(CAA14FCCF874)	3.69	13105	2022-11-25 20:53:33.457	-0.049	-0.064	1.019	1.16	-0.183	-0.366	-2.889	1.417	85.32	0	0	0	0	0	0	0
WT222(CAA14FCCF874)	3.69	13105	2022-11-25 20:53:33.473	-0.049	-0.064	1.019	1.16	-0.183	-0.366	-2.884	1.417	85.336	0	0	0	0	0	0	0
WT222(CAA14FCCF874)	3.69	13105	2022-11-25 20:53:33.473	0.027	-0.026	0.918	-0.122	1.709	0.549	-2.884	1.434	85.358	0	0	0	0	0	0	0
WT222(CAA14FCCF874)	3.69	13105	2022-11-25 20:53:33.473	0.027	-0.026	0.918	-0.122	1.709	0.549	-2.884	1.445	85.38	0	0	0	0	0	0	0
WT222(CAA14FCCF874)	3.69	13105	2022-11-25 20:53:33.473	0.027	-0.026	0.918	-0.122	1.709	0.549	-2.884	1.456	85.397	0	0	0	0	0	0	0
WT222(CAA14FCCF874)	3.69	13105	2022-11-25 20:53:33.473	0.027	-0.026	0.918	-0.122	1.709	0.549	-2.884	1.467	85.419	0	0	0	0	0	0	0
WT222(CAA14FCCF874)	3.69	13105	2022-11-25 20:53:33.473	-0.09	-0.029	1.069	0.793	-0.732	-0.122	-2.878	1.467	85.435	0	0	0	0	0	0	0
WT222(CAA14FCCF874)	3.69	13105	2022-11-25 20:53:33.473	-0.09	-0.029	1.069	0.793	-0.732	-0.122	-2.873	1.461	85.452	0	0	0	0	0	0	0
WT222(CAA14FCCF874)	3.69	13105	2022-11-25 20:53:33.489	-0.09	-0.029	1.069	0.793	-0.732	-0.122	-2.867	1.461	85.468	0	0	0	0	0	0	0
WT222(CAA14FCCF874)	3.69	13105	2022-11-25 20:53:33.489	-0.09	-0.029	1.069	0.793	-0.732	-0.122	-2.862	1.461	85.485	0	0	0	0	0	0	0
WT222(CAA14FCCF874)	3.69	13105	2022-11-25 20:53:33.489	-0.039	-0.057	0.976	-1.709	2.136	0.244	-2.873	1.478	85.501	0	0	0	0	0	0	0
WT222(CAA14FCCF874)	3.69	13105	2022-11-25 20:53:33.489	-0.039	-0.057	0.976	-1.709	2.136	0.244	-2.878	1.489	85.523	0	0	0	0	0	0	0
WT222(CAA14FCCF874)	3.69	13105	2022-11-25 20:53:33.489	-0.039	-0.057	0.976	-1.709	2.136	0.244	-2.889	1.505	85.54	0	0	0	0	0	0	0
WT222(CAA14FCCF874)	3.69	13105	2022-11-25 20:53:33.489	-0.039	-0.057	0.976	-1.709	2.136	0.244	-2.895	1.522	85.556	0	0	0	0	0	0	0
WT222(CAA14FCCF874)	3.69	13105	2022-11-25 20:53:33.489	-0.017	-0.061	1.008	0.916	-2.258	-0.732	-2.889	1.511	85.573	0	0	0	0	0	0	0
WT222(CAA14FCCF874)	3.69	13105	2022-11-25 20:53:33.489	-0.017	-0.061	1.008	0.916	-2.258	-0.732	-2.884	1.5	85.583	0	0	0	0	0	0	0
WT222(CAA14FCCF874)	3.69	13105	2022-11-25 20:53:33.551	-0.017	-0.061	1.008	0.916	-2.258	-0.732	-2.878	1.494	85.6	0	0	0	0	0	0	0
WT222(CAA14FCCF874)	3.69	13105	2022-11-25 20:53:33.551	-0.017	-0.061	1.008	0.916	-2.258	-0.732	-2.878	1.483	85.616	0	0	0	0	0	0	0
WT222(CAA14FCCF874)	3.69	13105	2022-11-25 20:53:33.551	0.017	-0.034	0.99	0.061	1.221	0.366	-2.873	1.494	85.633	0	0	0	0	0	0	0
WT222(CAA14FCCF874)	3.69	13105	2022-11-25 20:53:33.551	0.017	-0.034	0.99	0.061	1.221	0.366	-2.873	1.5	85.655	0	0	0	0	0	0	0
WT222(CAA14FCCF874)	3.69	13105	2022-11-25 20:53:33.551	0.017	-0.034	0.99	0.061	1.221	0.366	-2.873	1.505	85.671	0	0	0	0	0	0	0
WT222(CAA14FCCF874)	3.69	13105	2022-11-25 20:53:33.551	0.017	-0.034	0.99	0.061	1.221	0.366	-2.873	1.516	85.688	0	0	0	0	0	0	0
WT222(CAA14FCCF874)	3.69	13105	2022-11-25 20:53:33.551	-0.059	-0.073	0.984	-0.427	-1.16	-0.244	-2.873	1.511	85.704	0	0	0	0	0	0	0
WT222(CAA14FCCF874)	3.69	13105	2022-11-25 20:53:33.551	-0.059	-0.073	0.984	-0.427	-1.16	-0.244	-2.878	1.505	85.721	0	0	0	0	0	0	0
WT222(CAA14FCCF874)	3.69	13105	2022-11-25 20:53:33.582	-0.059	-0.073	0.984	-0.427	-1.16	-0.244	-2.878	1.5	85.743	0	0	0	0	0	0	0
WT222(CAA14FCCF874)	3.69	13105	2022-11-25 20:53:33.582	-0.059	-0.073	0.984	-0.427	-1.16	-0.244	-2.878	1.494	85.759	0	0	0	0	0	0	0
WT222(CAA14FCCF874)	3.69	13105	2022-11-25 20:53:33.582	0.028	-0.047	1	1.587	1.404	0.61	-2.873	1.505	85.776	0	0	0	0	0	0	0
WT222(CAA14FCCF874)	3.69	13105	2022-11-25 20:53:33.582	0.028	-0.047	1	1.587	1.404	0.61	-2.862	1.511	85.798	0	0	0	0	0	0	0
WT222(CAA14FCCF874)	3.69	13105	2022-11-25 20:53:33.582	0.028	-0.047	1	1.587	1.404	0.61	-2.856	1.516	85.82	0	0	0	0	0	0	0
WT222(CAA14FCCF874)	3.69	13105	2022-11-25 20:53:33.582	0.028	-0.047	1	1.587	1.404	0.61	-2.851	1.522	85.836	0	0	0	0	0	0	0
WT222(CAA14FCCF874)	3.69	13105	2022-11-25 20:53:33.582	-0.025	-0.042	1	-0.732	-1.221	-0.366	-2.851	1.516	85.853	0	0	0	0	0	0	0
WT222(CAA14FCCF874)	3.69	13105	2022-11-25 20:53:33.582	-0.025	-0.042	1	-0.732	-1.221	-0.366	-2.856	1.511	85.869	0	0	0	0	0	0	0
WT222(CAA14FCCF874)	3.69	13105	2022-11-25 20:53:33.582	-0.025	-0.042	1	-0.732	-1.221	-0.366	-2.862	1.505	85.886	0	0	0	0	0	0	0
WT222(CAA14FCCF874)	3.69	13105	2022-11-25 20:53:33.582	-0.025	-0.042	1	-0.732	-1.221	-0.366	-2.862	1.5	85.902	0	0	0	0	0	0	0
WT222(CAA14FCCF874)	3.69	13105	2022-11-25 20:53:33.582	0.043	-0.053	0.991	-0.244	0.793	0.366	-2.862	1.5	85.919	0	0	0	0	0	0	0
WT222(CAA14FCCF874)	3.69	13105	2022-11-25 20:53:33.582	0.043	-0.053	0.991	-0.244	0.793	0.366	-2.867	1.505	85.941	0	0	0	0	0	0	0
WT222(CAA14FCCF874)	3.69	13105	2022-11-25 20:53:33.582	0.043	-0.053	0.991	-0.244	0.793	0.366	-2.867	1.505	85.957	0	0	0	0	0	0	0
WT222(CAA14FCCF874)	3.69	13105	2022-11-25 20:53:33.582	0.043	-0.053	0.991	-0.244	0.793	0.366	-2.867	1.505	85.979	0	0	0	0	0	0	0
WT222(CAA14FCCF874)	3.69	13105	2022-11-25 20:53:33.582	-0.113	-0.055	1.002	1.16	-0.793	0	-2.862	1.5	85.995	0	0	0	0	0	0	0
WT222(CAA14FCCF874)	3.69	13105	2022-11-25 20:53:33.582	-0.113	-0.055	1.002	1.16	-0.793	0	-2.856	1.494	86.012	0	0	0	0	0	0	0
WT222(CAA14FCCF874)	3.69	13105	2022-11-25 20:53:33.645	-0.113	-0.055	1.002	1.16	-0.793	0	-2.851	1.494	86.028	0	0	0	0	0	0	0
WT222(CAA14FCCF874)	3.69	13105	2022-11-25 20:53:33.645	-0.113	-0.055	1.002	1.16	-0.793	0	-2.845	1.489	86.045	0	0	0	0	0	0	0
WT222(CAA14FCCF874)	3.69	13105	2022-11-25 20:53:33.645	0.075	-0.047	0.978	-0.427	0.244	0.305	-2.845	1.489	86.067	0	0	0	0	0	0	0
WT222(CAA14FCCF874)	3.69	13105	2022-11-25 20:53:33.645	0.075	-0.047	0.978	-0.427	0.244	0.305	-2.851	1.489	86.083	0	0	0	0	0	0	0
WT222(CAA14FCCF874)	3.69	13105	2022-11-25 20:53:33.645	0.075	-0.047	0.978	-0.427	0.244	0.305	-2.851	1.489	86.105	0	0	0	0	0	0	0
WT222(CAA14FCCF874)	3.69	13105	2022-11-25 20:53:33.645	0.075	-0.047	0.978	-0.427	0.244	0.305	-2.851	1.489	86.122	0	0	0	0	0	0	0
WT222(CAA14FCCF874)	3.69	13105	2022-11-25 20:53:33.645	-0.062	-0.056	1.006	0.427	0.793	0	-2.851	1.489	86.138	0	0	0	0	0	0	0
WT222(CAA14FCCF874)	3.69	13105	2022-11-25 20:53:33.645	-0.062	-0.056	1.006	0.427	0.793	0	-2.851	1.494	86.155	0	0	0	0	0	0	0
WT222(CAA14FCCF874)	3.69	13105	2022-11-25 20:53:33.676	-0.062	-0.056	1.006	0.427	0.793	0	-2.845	1.494	86.171	0	0	0	0	0	0	0
WT222(CAA14FCCF874)	3.69	13105	2022-11-25 20:53:33.676	-0.062	-0.056	1.006	0.427	0.793	0	-2.845	1.5	86.188	0	0	0	0	0	0	0
WT222(CAA14FCCF874)	3.69	13105	2022-11-25 20:53:33.676	0.058	-0.057	1.017	-1.465	-0.793	-0.061	-2.851	1.494	86.204	0	0	0	0	0	0	0
WT222(CAA14FCCF874)	3.69	13105	2022-11-25 20:53:33.676	0.058	-0.057	1.017	-1.465	-0.793	-0.061	-2.862	1.483	86.221	0	0	0	0	0	0	0
WT222(CAA14FCCF874)	3.69	13105	2022-11-25 20:53:33.676	0.058	-0.057	1.017	-1.465	-0.793	-0.061	-2.867	1.478	86.243	0	0	0	0	0	0	0
WT222(CAA14FCCF874)	3.69	13105	2022-11-25 20:53:33.676	0.058	-0.057	1.017	-1.465	-0.793	-0.061	-2.873	1.472	86.259	0	0	0	0	0	0	0
WT222(CAA14FCCF874)	3.69	13105	2022-11-25 20:53:33.676	-0.053	-0.024	1.001	2.319	1.465	0.061	-2.862	1.478	86.276	0	0	0	0	0	0	0
WT222(CAA14FCCF874)	3.69	13105	2022-11-25 20:53:33.676	-0.053	-0.024	1.001	2.319	1.465	0.061	-2.851	1.478	86.292	0	0	0	0	0	0	0
WT222(CAA14FCCF874)	3.69	13105	2022-11-25 20:53:33.738	-0.053	-0.024	1.001	2.319	1.465	0.061	-2.84	1.483	86.309	0	0	0	0	0	0	0
WT222(CAA14FCCF874)	3.69	13105	2022-11-25 20:53:33.738	-0.053	-0.024	1.001	2.319	1.465	0.061	-2.829	1.489	86.325	0	0	0	0	0	0	0
WT222(CAA14FCCF874)	3.69	13105	2022-11-25 20:53:33.738	0.005	-0.068	0.997	-0.977	1.831	-0.549	-2.829	1.5	86.336	0	0	0	0	0	0	0
WT222(CAA14FCCF874)	3.69	13105	2022-11-25 20:53:33.738	0.005	-0.068	0.997	-0.977	1.831	-0.549	-2.834	1.505	86.353	0	0	0	0	0	0	0
WT222(CAA14FCCF874)	3.69	13105	2022-11-25 20:53:33.738	0.005	-0.068	0.997	-0.977	1.831	-0.549	-2.84	1.511	86.364	0	0	0	0	0	0	0
WT222(CAA14FCCF874)	3.69	13105	2022-11-25 20:53:33.738	0.005	-0.068	0.997	-0.977	1.831	-0.549	-2.845	1.516	86.38	0	0	0	0	0	0	0
WT222(CAA14FCCF874)	3.69	13105	2022-11-25 20:53:33.738	-0.089	-0.024	0.996	1.587	1.892	0.916	-2.84	1.522	86.396	0	0	0	0	0	0	0
WT222(CAA14FCCF874)	3.69	13105	2022-11-25 20:53:33.738	-0.089	-0.024	0.996	1.587	1.892	0.916	-2.829	1.533	86.418	0	0	0	0	0	0	0
WT222(CAA14FCCF874)	3.69	13105	2022-11-25 20:53:33.941	-0.089	-0.024	0.996	1.587	1.892	0.916	-2.823	1.544	86.44	0	0	0	0	0	0	0
WT222(CAA14FCCF874)	3.69	13105	2022-11-25 20:53:33.941	-0.089	-0.024	0.996	1.587	1.892	0.916	-2.813	1.549	86.462	0	0	0	0	0	0	0
WT222(CAA14FCCF874)	3.69	13105	2022-11-25 20:53:33.941	0.039	-0.058	1.006	-1.16	2.258	0	-2.818	1.56	86.473	0	0	0	0	0	0	0
WT222(CAA14FCCF874)	3.69	13105	2022-11-25 20:53:33.941	0.039	-0.058	1.006	-1.16	2.258	0	-2.823	1.571	86.49	0	0	0	0	0	0	0
WT222(CAA14FCCF874)	3.69	13105	2022-11-25 20:53:33.941	0.039	-0.058	1.006	-1.16	2.258	0	-2.829	1.582	86.506	0	0	0	0	0	0	0
WT222(CAA14FCCF874)	3.69	13105	2022-11-25 20:53:33.941	-0.041	-0.038	0.99	1.282	1.465	0.061	-2.823	1.588	86.523	0	0	0	0	0	0	0
WT222(CAA14FCCF874)	3.69	13105	2022-11-25 20:53:33.941	-0.041	-0.038	0.99	1.282	1.465	0.061	-2.818	1.593	86.539	0	0	0	0	0	0	0
WT222(CAA14FCCF874)	3.69	13105	2022-11-25 20:53:33.941	-0.041	-0.038	0.99	1.282	1.465	0.061	-2.807	1.599	86.556	0	0	0	0	0	0	0
WT222(CAA14FCCF874)	3.69	13105	2022-11-25 20:53:34.035	-0.041	-0.038	0.99	1.282	1.465	0.061	-2.802	1.604	86.572	0	0	0	0	0	0	0
WT222(CAA14FCCF874)	3.69	13105	2022-11-25 20:53:34.035	0.076	-0.056	1.014	-0.244	1.404	0.549	-2.802	1.609	86.589	0	0	0	0	0	0	0

## Sheet: 4.5kg
设备名称	电压	版本	片上时间	加速度X(g)	加速度Y(g)	加速度Z(g)	角速度X(°/s)	角速度Y(°/s)	角速度Z(°/s)	角度X(°)	角度Y(°)	角度Z(°)	磁场X	磁场Y	磁场Z	四元数0	四元数1	四元数2	四元数3	状态
WT222(CAA14FCCF874)	3.72	13105	2022-11-25 20:33:38.138	0.013	-0.084	0.988	2.93	-1.099	0.793	-3.367	-2.12	92.51	0	0	0	0	0	0	0
WT222(CAA14FCCF874)	3.72	13105	2022-11-25 20:33:38.138	0.013	-0.084	0.988	2.93	-1.099	0.793	-3.356	-2.126	92.532	0	0	0	0	0	0	0
WT222(CAA14FCCF874)	3.72	13105	2022-11-25 20:33:38.138	0.013	-0.084	0.988	2.93	-1.099	0.793	-3.34	-2.126	92.554	0	0	0	0	0	0	0
WT222(CAA14FCCF874)	3.72	13105	2022-11-25 20:33:38.138	0.013	-0.084	0.988	2.93	-1.099	0.793	-3.329	-2.131	92.571	0	0	0	0	0	0	0
WT222(CAA14FCCF874)	3.72	13105	2022-11-25 20:33:38.138	0.034	-0.059	1.004	1.099	2.014	0.366	-3.323	-2.12	92.587	0	0	0	0	0	0	0
WT222(CAA14FCCF874)	3.72	13105	2022-11-25 20:33:38.138	0.034	-0.059	1.004	1.099	2.014	0.366	-3.318	-2.109	92.604	0	0	0	0	0	0	0
WT222(CAA14FCCF874)	3.72	13105	2022-11-25 20:33:38.138	0.034	-0.059	1.004	1.099	2.014	0.366	-3.312	-2.098	92.626	0	0	0	0	0	0	0
WT222(CAA14FCCF874)	3.72	13105	2022-11-25 20:33:38.138	0.034	-0.059	1.004	1.099	2.014	0.366	-3.307	-2.087	92.642	0	0	0	0	0	0	0
WT222(CAA14FCCF874)	3.72	13105	2022-11-25 20:33:38.169	0.043	-0.052	1	-1.953	-2.197	-0.854	-3.318	-2.098	92.653	0	0	0	0	0	0	0
WT222(CAA14FCCF874)	3.72	13105	2022-11-25 20:33:38.169	0.043	-0.052	1	-1.953	-2.197	-0.854	-3.329	-2.109	92.664	0	0	0	0	0	0	0
WT222(CAA14FCCF874)	3.72	13105	2022-11-25 20:33:38.169	0.043	-0.052	1	-1.953	-2.197	-0.854	-3.34	-2.115	92.675	0	0	0	0	0	0	0
WT222(CAA14FCCF874)	3.72	13105	2022-11-25 20:33:38.169	0.043	-0.052	1	-1.953	-2.197	-0.854	-3.345	-2.126	92.686	0	0	0	0	0	0	0
WT222(CAA14FCCF874)	3.72	13105	2022-11-25 20:33:38.169	0.057	-0.062	0.993	0	1.587	-0.122	-3.345	-2.12	92.697	0	0	0	0	0	0	0
WT222(CAA14FCCF874)	3.72	13105	2022-11-25 20:33:38.169	0.057	-0.062	0.993	0	1.587	-0.122	-3.345	-2.109	92.714	0	0	0	0	0	0	0
WT222(CAA14FCCF874)	3.72	13105	2022-11-25 20:33:38.169	0.057	-0.062	0.993	0	1.587	-0.122	-3.345	-2.104	92.725	0	0	0	0	0	0	0
WT222(CAA14FCCF874)	3.72	13105	2022-11-25 20:33:38.169	0.057	-0.062	0.993	0	1.587	-0.122	-3.351	-2.093	92.736	0	0	0	0	0	0	0
WT222(CAA14FCCF874)	3.72	13105	2022-11-25 20:33:38.169	0.03	-0.053	1.004	2.014	-0.549	-0.916	-3.34	-2.098	92.747	0	0	0	0	0	0	0
WT222(CAA14FCCF874)	3.72	13105	2022-11-25 20:33:38.169	0.03	-0.053	1.004	2.014	-0.549	-0.916	-3.329	-2.104	92.758	0	0	0	0	0	0	0
WT222(CAA14FCCF874)	3.72	13105	2022-11-25 20:33:38.169	0.03	-0.053	1.004	2.014	-0.549	-0.916	-3.318	-2.104	92.763	0	0	0	0	0	0	0
WT222(CAA14FCCF874)	3.72	13105	2022-11-25 20:33:38.169	0.03	-0.053	1.004	2.014	-0.549	-0.916	-3.307	-2.109	92.774	0	0	0	0	0	0	0
WT222(CAA14FCCF874)	3.72	13105	2022-11-25 20:33:38.169	0.05	-0.053	0.987	1.587	0	0.916	-3.301	-2.109	92.791	0	0	0	0	0	0	0
WT222(CAA14FCCF874)	3.72	13105	2022-11-25 20:33:38.169	0.05	-0.053	0.987	1.587	0	0.916	-3.29	-2.109	92.813	0	0	0	0	0	0	0
WT222(CAA14FCCF874)	3.72	13105	2022-11-25 20:33:38.169	0.05	-0.053	0.987	1.587	0	0.916	-3.285	-2.104	92.829	0	0	0	0	0	0	0
WT222(CAA14FCCF874)	3.72	13105	2022-11-25 20:33:38.169	0.05	-0.053	0.987	1.587	0	0.916	-3.279	-2.109	92.845	0	0	0	0	0	0	0
WT222(CAA14FCCF874)	3.72	13105	2022-11-25 20:33:38.419	-0.008	-0.05	1.018	-0.488	0.183	0	-3.279	-2.104	92.856	0	0	0	0	0	0	0
WT222(CAA14FCCF874)	3.72	13105	2022-11-25 20:33:38.419	-0.008	-0.05	1.018	-0.488	0.183	0	-3.285	-2.104	92.873	0	0	0	0	0	0	0
WT222(CAA14FCCF874)	3.72	13105	2022-11-25 20:33:38.419	-0.008	-0.05	1.018	-0.488	0.183	0	-3.285	-2.104	92.884	0	0	0	0	0	0	0
WT222(CAA14FCCF874)	3.72	13105	2022-11-25 20:33:38.419	-0.008	-0.05	1.018	-0.488	0.183	0	-3.285	-2.098	92.895	0	0	0	0	0	0	0
WT222(CAA14FCCF874)	3.72	13105	2022-11-25 20:33:38.419	-0.002	-0.077	0.997	-0.061	-1.404	-0.61	-3.285	-2.104	92.906	0	0	0	0	0	0	0
WT222(CAA14FCCF874)	3.72	13105	2022-11-25 20:33:38.419	-0.002	-0.077	0.997	-0.061	-1.404	-0.61	-3.29	-2.109	92.917	0	0	0	0	0	0	0
WT222(CAA14FCCF874)	3.72	13105	2022-11-25 20:33:38.419	-0.002	-0.077	0.997	-0.061	-1.404	-0.61	-3.29	-2.115	92.928	0	0	0	0	0	0	0
WT222(CAA14FCCF874)	3.72	13105	2022-11-25 20:33:38.419	-0.002	-0.077	0.997	-0.061	-1.404	-0.61	-3.29	-2.12	92.933	0	0	0	0	0	0	0
WT222(CAA14FCCF874)	3.72	13105	2022-11-25 20:33:38.529	0.101	-0.063	0.988	0.732	0.916	1.831	-3.285	-2.115	92.955	0	0	0	0	0	0	0
WT222(CAA14FCCF874)	3.72	13105	2022-11-25 20:33:38.529	0.101	-0.063	0.988	0.732	0.916	1.831	-3.285	-2.109	92.977	0	0	0	0	0	0	0
WT222(CAA14FCCF874)	3.72	13105	2022-11-25 20:33:38.529	0.101	-0.063	0.988	0.732	0.916	1.831	-3.279	-2.104	92.999	0	0	0	0	0	0	0
WT222(CAA14FCCF874)	3.72	13105	2022-11-25 20:33:38.529	0.101	-0.063	0.988	0.732	0.916	1.831	-3.279	-2.098	93.021	0	0	0	0	0	0	0
WT222(CAA14FCCF874)	3.72	13105	2022-11-25 20:33:38.529	0.059	-0.04	0.993	-1.709	-0.916	-0.977	-3.285	-2.104	93.027	0	0	0	0	0	0	0
WT222(CAA14FCCF874)	3.72	13105	2022-11-25 20:33:38.529	0.059	-0.04	0.993	-1.709	-0.916	-0.977	-3.296	-2.109	93.032	0	0	0	0	0	0	0
WT222(CAA14FCCF874)	3.72	13105	2022-11-25 20:33:38.529	0.059	-0.04	0.993	-1.709	-0.916	-0.977	-3.301	-2.115	93.038	0	0	0	0	0	0	0
WT222(CAA14FCCF874)	3.72	13105	2022-11-25 20:33:38.529	0.059	-0.04	0.993	-1.709	-0.916	-0.977	-3.312	-2.12	93.049	0	0	0	0	0	0	0
WT222(CAA14FCCF874)	3.72	13105	2022-11-25 20:33:38.591	0.085	-0.073	0.998	0.366	1.953	-0.488	-3.312	-2.115	93.054	0	0	0	0	0	0	0
WT222(CAA14FCCF874)	3.72	13105	2022-11-25 20:33:38.591	0.085	-0.073	0.998	0.366	1.953	-0.488	-3.307	-2.104	93.06	0	0	0	0	0	0	0
WT222(CAA14FCCF874)	3.72	13105	2022-11-25 20:33:38.591	0.085	-0.073	0.998	0.366	1.953	-0.488	-3.307	-2.098	93.071	0	0	0	0	0	0	0
WT222(CAA14FCCF874)	3.72	13105	2022-11-25 20:33:38.591	0.085	-0.073	0.998	0.366	1.953	-0.488	-3.307	-2.087	93.076	0	0	0	0	0	0	0
WT222(CAA14FCCF874)	3.72	13105	2022-11-25 20:33:38.591	-0.028	-0.05	0.999	2.563	-1.404	0	-3.29	-2.098	93.087	0	0	0	0	0	0	0
WT222(CAA14FCCF874)	3.72	13105	2022-11-25 20:33:38.591	-0.028	-0.05	0.999	2.563	-1.404	0	-3.279	-2.104	93.098	0	0	0	0	0	0	0
WT222(CAA14FCCF874)	3.72	13105	2022-11-25 20:33:38.591	-0.028	-0.05	0.999	2.563	-1.404	0	-3.268	-2.115	93.109	0	0	0	0	0	0	0
WT222(CAA14FCCF874)	3.72	13105	2022-11-25 20:33:38.591	-0.028	-0.05	0.999	2.563	-1.404	0	-3.252	-2.12	93.12	0	0	0	0	0	0	0
WT222(CAA14FCCF874)	3.72	13105	2022-11-25 20:33:38.623	0.021	-0.042	0.998	0	0.305	0.183	-3.257	-2.12	93.131	0	0	0	0	0	0	0
WT222(CAA14FCCF874)	3.72	13105	2022-11-25 20:33:38.623	0.021	-0.042	0.998	0	0.305	0.183	-3.257	-2.115	93.142	0	0	0	0	0	0	0
WT222(CAA14FCCF874)	3.72	13105	2022-11-25 20:33:38.623	0.021	-0.042	0.998	0	0.305	0.183	-3.252	-2.115	93.153	0	0	0	0	0	0	0
WT222(CAA14FCCF874)	3.72	13105	2022-11-25 20:33:38.623	0.021	-0.042	0.998	0	0.305	0.183	-3.252	-2.109	93.164	0	0	0	0	0	0	0
WT222(CAA14FCCF874)	3.72	13105	2022-11-25 20:33:38.623	0.081	-0.079	0.996	0	-0.427	-0.366	-3.252	-2.115	93.17	0	0	0	0	0	0	0
WT222(CAA14FCCF874)	3.72	13105	2022-11-25 20:33:38.623	0.081	-0.079	0.996	0	-0.427	-0.366	-3.252	-2.115	93.175	0	0	0	0	0	0	0
WT222(CAA14FCCF874)	3.72	13105	2022-11-25 20:33:38.623	0.081	-0.079	0.996	0	-0.427	-0.366	-3.252	-2.12	93.186	0	0	0	0	0	0	0
WT222(CAA14FCCF874)	3.72	13105	2022-11-25 20:33:38.623	0.081	-0.079	0.996	0	-0.427	-0.366	-3.257	-2.12	93.192	0	0	0	0	0	0	0
WT222(CAA14FCCF874)	3.72	13105	2022-11-25 20:33:38.623	0.014	-0.065	1.002	2.502	-0.671	0.916	-3.241	-2.126	93.208	0	0	0	0	0	0	0
WT222(CAA14FCCF874)	3.72	13105	2022-11-25 20:33:38.623	0.014	-0.065	1.002	2.502	-0.671	0.916	-3.23	-2.131	93.219	0	0	0	0	0	0	0
WT222(CAA14FCCF874)	3.72	13105	2022-11-25 20:33:38.623	0.014	-0.065	1.002	2.502	-0.671	0.916	-3.219	-2.131	93.235	0	0	0	0	0	0	0
WT222(CAA14FCCF874)	3.72	13105	2022-11-25 20:33:38.623	0.052	-0.026	1	-0.916	-0.366	-0.916	-3.224	-2.137	93.241	0	0	0	0	0	0	0
WT222(CAA14FCCF874)	3.72	13105	2022-11-25 20:33:38.623	0.052	-0.026	1	-0.916	-0.366	-0.916	-3.23	-2.137	93.241	0	0	0	0	0	0	0
WT222(CAA14FCCF874)	3.72	13105	2022-11-25 20:33:38.623	0.052	-0.026	1	-0.916	-0.366	-0.916	-3.235	-2.142	93.246	0	0	0	0	0	0	0
WT222(CAA14FCCF874)	3.72	13105	2022-11-25 20:33:38.623	0.052	-0.026	1	-0.916	-0.366	-0.916	-3.235	-2.142	93.252	0	0	0	0	0	0	0
WT222(CAA14FCCF874)	3.72	13105	2022-11-25 20:33:38.623	0.033	-0.074	1.001	-0.854	-0.427	-0.61	-3.241	-2.142	93.257	0	0	0	0	0	0	0
WT222(CAA14FCCF874)	3.72	13105	2022-11-25 20:33:38.654	0.044	-0.042	0.997	-1.221	-0.122	0	-3.214	-2.159	93.334	0	0	0	0	0	0	0
WT222(CAA14FCCF874)	3.72	13105	2022-11-25 20:33:38.654	0.044	-0.042	0.997	-1.221	-0.122	0	-3.219	-2.159	93.34	0	0	0	0	0	0	0
WT222(CAA14FCCF874)	3.72	13105	2022-11-25 20:33:38.654	0.044	-0.042	0.997	-1.221	-0.122	0	-3.224	-2.159	93.345	0	0	0	0	0	0	0
WT222(CAA14FCCF874)	3.72	13105	2022-11-25 20:33:38.654	0.063	-0.066	0.997	-1.16	-0.122	-0.488	-3.23	-2.164	93.351	0	0	0	0	0	0	0
WT222(CAA14FCCF874)	3.72	13105	2022-11-25 20:33:38.654	0.063	-0.066	0.997	-1.16	-0.122	-0.488	-3.235	-2.164	93.356	0	0	0	0	0	0	0
WT222(CAA14FCCF874)	3.72	13105	2022-11-25 20:33:38.654	0.063	-0.066	0.997	-1.16	-0.122	-0.488	-3.241	-2.164	93.356	0	0	0	0	0	0	0
WT222(CAA14FCCF874)	3.72	13105	2022-11-25 20:33:38.654	0.063	-0.066	0.997	-1.16	-0.122	-0.488	-3.246	-2.17	93.362	0	0	0	0	0	0	0
WT222(CAA14FCCF874)	3.72	13105	2022-11-25 20:33:38.654	0.084	-0.071	1.001	1.587	0.122	0.366	-3.241	-2.17	93.367	0	0	0	0	0	0	0
WT222(CAA14FCCF874)	3.72	13105	2022-11-25 20:33:38.716	0.047	-0.075	0.987	0.61	-1.038	-1.221	-3.268	-2.186	93.433	0	0	0	0	0	0	0
WT222(CAA14FCCF874)	3.72	13105	2022-11-25 20:33:38.716	0.047	-0.075	0.987	0.61	-1.038	-1.221	-3.263	-2.197	93.433	0	0	0	0	0	0	0
WT222(CAA14FCCF874)	3.72	13105	2022-11-25 20:33:38.716	0.047	-0.075	0.987	0.61	-1.038	-1.221	-3.257	-2.203	93.428	0	0	0	0	0	0	0
WT222(CAA14FCCF874)	3.72	13105	2022-11-25 20:33:38.716	-0.041	-0.057	1.011	2.869	-0.305	1.587	-3.246	-2.203	93.439	0	0	0	0	0	0	0
WT222(CAA14FCCF874)	3.72	13105	2022-11-25 20:33:38.716	-0.041	-0.057	1.011	2.869	-0.305	1.587	-3.23	-2.203	93.455	0	0	0	0	0	0	0
WT222(CAA14FCCF874)	3.72	13105	2022-11-25 20:33:38.716	-0.041	-0.057	1.011	2.869	-0.305	1.587	-3.219	-2.203	93.466	0	0	0	0	0	0	0
WT222(CAA14FCCF874)	3.72	13105	2022-11-25 20:33:38.716	-0.041	-0.057	1.011	2.869	-0.305	1.587	-3.203	-2.203	93.477	0	0	0	0	0	0	0
WT222(CAA14FCCF874)	3.72	13105	2022-11-25 20:33:38.716	0.075	-0.063	1	-2.441	0.122	-0.366	-3.214	-2.203	93.477	0	0	0	0	0	0	0
WT222(CAA14FCCF874)	3.72	13105	2022-11-25 20:33:38.779	0.044	-0.022	0.996	1.16	-0.854	1.038	-3.214	-2.192	93.51	0	0	0	0	0	0	0
WT222(CAA14FCCF874)	3.72	13105	2022-11-25 20:33:38.779	0.044	-0.022	0.996	1.16	-0.854	1.038	-3.208	-2.192	93.516	0	0	0	0	0	0	0
WT222(CAA14FCCF874)	3.72	13105	2022-11-25 20:33:38.779	0.044	-0.022	0.996	1.16	-0.854	1.038	-3.203	-2.197	93.527	0	0	0	0	0	0	0
WT222(CAA14FCCF874)	3.72	13105	2022-11-25 20:33:38.779	-0.003	-0.064	0.997	-3.052	0.671	-0.488	-3.219	-2.192	93.527	0	0	0	0	0	0	0
WT222(CAA14FCCF874)	3.72	13105	2022-11-25 20:33:38.779	-0.003	-0.064	0.997	-3.052	0.671	-0.488	-3.235	-2.186	93.521	0	0	0	0	0	0	0
WT222(CAA14FCCF874)	3.72	13105	2022-11-25 20:33:38.779	-0.003	-0.064	0.997	-3.052	0.671	-0.488	-3.246	-2.181	93.521	0	0	0	0	0	0	0
WT222(CAA14FCCF874)	3.72	13105	2022-11-25 20:33:38.779	-0.003	-0.064	0.997	-3.052	0.671	-0.488	-3.263	-2.175	93.521	0	0	0	0	0	0	0
WT222(CAA14FCCF874)	3.72	13105	2022-11-25 20:33:38.779	0.074	-0.065	0.998	0.793	-0.61	0.244	-3.257	-2.175	93.527	0	0	0	0	0	0	0
WT222(CAA14FCCF874)	3.72	13105	2022-11-25 20:33:38.888	0.074	-0.065	0.998	0.793	-0.61	0.244	-3.257	-2.175	93.532	0	0	0	0	0	0	0
WT222(CAA14FCCF874)	3.72	13105	2022-11-25 20:33:38.888	0.074	-0.065	0.998	0.793	-0.61	0.244	-3.252	-2.181	93.532	0	0	0	0	0	0	0
WT222(CAA14FCCF874)	3.72	13105	2022-11-25 20:33:38.888	0.074	-0.065	0.998	0.793	-0.61	0.244	-3.246	-2.181	93.538	0	0	0	0	0	0	0
WT222(CAA14FCCF874)	3.72	13105	2022-11-25 20:33:38.888	0.094	-0.023	0.999	-3.052	-0.244	-1.77	-3.263	-2.181	93.527	0	0	0	0	0	0	0
WT222(CAA14FCCF874)	3.72	13105	2022-11-25 20:33:38.888	0.094	-0.023	0.999	-3.052	-0.244	-1.77	-3.279	-2.186	93.521	0	0	0	0	0	0	0
WT222(CAA14FCCF874)	3.72	13105	2022-11-25 20:33:38.888	0.094	-0.023	0.999	-3.052	-0.244	-1.77	-3.29	-2.186	93.51	0	0	0	0	0	0	0
WT222(CAA14FCCF874)	3.72	13105	2022-11-25 20:33:38.888	0.094	-0.023	0.999	-3.052	-0.244	-1.77	-3.307	-2.192	93.505	0	0	0	0	0	0	0
WT222(CAA14FCCF874)	3.72	13105	2022-11-25 20:33:38.888	0.102	-0.08	0.993	-1.038	-0.305	1.343	-3.312	-2.192	93.51	0	0	0	0	0	0	0
WT222(CAA14FCCF874)	3.72	13105	2022-11-25 20:33:38.888	0.102	-0.08	0.993	-1.038	-0.305	1.343	-3.318	-2.197	93.516	0	0	0	0	0	0	0
WT222(CAA14FCCF874)	3.72	13105	2022-11-25 20:33:38.888	0.102	-0.08	0.993	-1.038	-0.305	1.343	-3.323	-2.197	93.527	0	0	0	0	0	0	0
WT222(CAA14FCCF874)	3.72	13105	2022-11-25 20:33:38.888	0.102	-0.08	0.993	-1.038	-0.305	1.343	-3.329	-2.203	93.532	0	0	0	0	0	0	0
WT222(CAA14FCCF874)	3.72	13105	2022-11-25 20:33:38.888	1.156	-0.078	0.912	-2.014	2.747	-0.854	-3.334	-2.203	93.527	0	0	0	0	0	0	0
WT222(CAA14FCCF874)	3.72	13105	2022-11-25 20:33:38.888	2.314	-0.142	1.853	-2.014	2.747	-0.854	-3.345	-2.219	93.521	0	0	0	0	0	0	0
WT222(CAA14FCCF874)	3.72	13105	2022-11-25 20:33:38.888	4.631	-0.271	3.735	-2.014	2.747	-0.854	-3.356	-2.258	93.516	0	0	0	0	0	0	0
WT222(CAA14FCCF874)	3.72	13105	2022-11-25 20:33:38.888	-0.836	-0.003	1.052	-2.991	11.536	1.77	-3.373	-2.247	93.516	0	0	0	0	0	0	0
WT222(CAA14FCCF874)	3.72	13105	2022-11-25 20:33:38.888	-0.836	-0.003	1.052	-2.991	11.536	1.77	-3.389	-2.23	93.521	0	0	0	0	0	0	0
WT222(CAA14FCCF874)	3.72	13105	2022-11-25 20:33:38.950	-0.836	-0.003	1.052	-2.991	11.536	1.77	-3.4	-2.203	93.527	0	0	0	0	0	0	0
WT222(CAA14FCCF874)	3.72	13105	2022-11-25 20:33:38.950	-0.836	-0.003	1.052	-2.991	11.536	1.77	-3.417	-2.17	93.527	0	0	0	0	0	0	0
WT222(CAA14FCCF874)	3.72	13105	2022-11-25 20:33:38.950	-0.612	-0.041	0.964	-12.207	-1.404	1.526	-3.477	-2.192	93.532	0	0	0	0	0	0	0
WT222(CAA14FCCF874)	3.72	13105	2022-11-25 20:33:38.950	-0.612	-0.041	0.964	-12.207	-1.404	1.526	-3.538	-2.214	93.538	0	0	0	0	0	0	0
WT222(CAA14FCCF874)	3.72	13105	2022-11-25 20:33:38.950	-0.612	-0.041	0.964	-12.207	-1.404	1.526	-3.593	-2.225	93.543	0	0	0	0	0	0	0
WT222(CAA14FCCF874)	3.72	13105	2022-11-25 20:33:38.950	-0.612	-0.041	0.964	-12.207	-1.404	1.526	-3.653	-2.23	93.549	0	0	0	0	0	0	0
WT222(CAA14FCCF874)	3.72	13105	2022-11-25 20:33:38.950	0.228	-0.052	0.987	-8.789	0.732	-2.991	-3.697	-2.23	93.532	0	0	0	0	0	0	0
WT222(CAA14FCCF874)	3.72	13105	2022-11-25 20:33:38.950	0.228	-0.052	0.987	-8.789	0.732	-2.991	-3.735	-2.236	93.516	0	0	0	0	0	0	0
WT222(CAA14FCCF874)	3.72	13105	2022-11-25 20:33:38.950	0.228	-0.052	0.987	-8.789	0.732	-2.991	-3.779	-2.236	93.499	0	0	0	0	0	0	0
WT222(CAA14FCCF874)	3.72	13105	2022-11-25 20:33:38.950	0.228	-0.052	0.987	-8.789	0.732	-2.991	-3.818	-2.241	93.477	0	0	0	0	0	0	0
WT222(CAA14FCCF874)	3.72	13105	2022-11-25 20:33:38.950	0.245	-0.146	0.989	-2.991	0.061	-0.244	-3.829	-2.247	93.477	0	0	0	0	0	0	0
WT222(CAA14FCCF874)	3.72	13105	2022-11-25 20:33:38.950	0.245	-0.146	0.989	-2.991	0.061	-0.244	-3.845	-2.258	93.472	0	0	0	0	0	0	0
WT222(CAA14FCCF874)	3.72	13105	2022-11-25 20:33:38.950	0.245	-0.146	0.989	-2.991	0.061	-0.244	-3.856	-2.269	93.472	0	0	0	0	0	0	0
WT222(CAA14FCCF874)	3.72	13105	2022-11-25 20:33:38.950	0.245	-0.146	0.989	-2.991	0.061	-0.244	-3.873	-2.28	93.466	0	0	0	0	0	0	0
WT222(CAA14FCCF874)	3.72	13105	2022-11-25 20:33:38.950	0.127	-0.108	0.958	8.179	-0.488	0.671	-3.834	-2.291	93.472	0	0	0	0	0	0	0
WT222(CAA14FCCF874)	3.72	13105	2022-11-25 20:33:38.950	0.127	-0.108	0.958	8.179	-0.488	0.671	-3.796	-2.307	93.472	0	0	0	0	0	0	0
WT222(CAA14FCCF874)	3.72	13105	2022-11-25 20:33:39.013	0.127	-0.108	0.958	8.179	-0.488	0.671	-3.752	-2.318	93.477	0	0	0	0	0	0	0
WT222(CAA14FCCF874)	3.72	13105	2022-11-25 20:33:39.013	0.127	-0.108	0.958	8.179	-0.488	0.671	-3.713	-2.335	93.477	0	0	0	0	0	0	0
WT222(CAA14FCCF874)	3.72	13105	2022-11-25 20:33:39.013	0.02	-0.016	1.01	-1.709	-0.916	-0.916	-3.724	-2.351	93.472	0	0	0	0	0	0	0
WT222(CAA14FCCF874)	3.72	13105	2022-11-25 20:33:39.013	0.02	-0.016	1.01	-1.709	-0.916	-0.916	-3.735	-2.368	93.466	0	0	0	0	0	0	0
WT222(CAA14FCCF874)	3.72	13105	2022-11-25 20:33:39.013	0.02	-0.016	1.01	-1.709	-0.916	-0.916	-3.741	-2.379	93.461	0	0	0	0	0	0	0
WT222(CAA14FCCF874)	3.72	13105	2022-11-25 20:33:39.013	0.02	-0.016	1.01	-1.709	-0.916	-0.916	-3.752	-2.395	93.455	0	0	0	0	0	0	0
WT222(CAA14FCCF874)	3.72	13105	2022-11-25 20:33:39.013	-0.058	-0.078	1.004	-2.93	-0.366	0.366	-3.763	-2.406	93.455	0	0	0	0	0	0	0
WT222(CAA14FCCF874)	3.72	13105	2022-11-25 20:33:39.013	-0.058	-0.078	1.004	-2.93	-0.366	0.366	-3.779	-2.411	93.45	0	0	0	0	0	0	0
WT222(CAA14FCCF874)	3.72	13105	2022-11-25 20:33:39.013	0.093	-0.078	1.008	2.625	-0.488	1.16	-3.741	-2.455	93.455	0	0	0	0	0	0	0
WT222(CAA14FCCF874)	3.72	13105	2022-11-25 20:33:39.013	0.093	-0.078	1.008	2.625	-0.488	1.16	-3.73	-2.461	93.461	0	0	0	0	0	0	0
WT222(CAA14FCCF874)	3.72	13105	2022-11-25 20:33:39.013	-0.021	-0.141	0.967	7.324	-0.549	-0.854	-3.697	-2.461	93.45	0	0	0	0	0	0	0
WT222(CAA14FCCF874)	3.72	13105	2022-11-25 20:33:39.013	-0.021	-0.141	0.967	7.324	-0.549	-0.854	-3.658	-2.466	93.444	0	0	0	0	0	0	0
WT222(CAA14FCCF874)	3.72	13105	2022-11-25 20:33:39.013	-0.021	-0.141	0.967	7.324	-0.549	-0.854	-3.625	-2.472	93.439	0	0	0	0	0	0	0
WT222(CAA14FCCF874)	3.72	13105	2022-11-25 20:33:39.013	-0.021	-0.141	0.967	7.324	-0.549	-0.854	-3.593	-2.472	93.433	0	0	0	0	0	0	0
WT222(CAA14FCCF874)	3.72	13105	2022-11-25 20:33:39.013	0.154	-0.026	0.981	7.874	-0.183	-0.366	-3.554	-2.477	93.428	0	0	0	0	0	0	0
WT222(CAA14FCCF874)	3.72	13105	2022-11-25 20:33:39.013	0.154	-0.026	0.981	7.874	-0.183	-0.366	-3.521	-2.477	93.422	0	0	0	0	0	0	0
WT222(CAA14FCCF874)	3.72	13105	2022-11-25 20:33:39.013	0.154	-0.026	0.981	7.874	-0.183	-0.366	-3.483	-2.483	93.417	0	0	0	0	0	0	0
WT222(CAA14FCCF874)	3.72	13105	2022-11-25 20:33:39.013	0.154	-0.026	0.981	7.874	-0.183	-0.366	-3.444	-2.488	93.406	0	0	0	0	0	0	0
WT222(CAA14FCCF874)	3.72	13105	2022-11-25 20:33:39.013	-0.035	-0.062	1.002	14.893	-0.61	-0.122	-3.373	-2.494	93.4	0	0	0	0	0	0	0
WT222(CAA14FCCF874)	3.72	13105	2022-11-25 20:33:39.013	-0.035	-0.062	1.002	14.893	-0.61	-0.122	-3.301	-2.499	93.4	0	0	0	0	0	0	0
WT222(CAA14FCCF874)	3.72	13105	2022-11-25 20:33:39.013	-0.035	-0.062	1.002	14.893	-0.61	-0.122	-3.23	-2.499	93.395	0	0	0	0	0	0	0
WT222(CAA14FCCF874)	3.72	13105	2022-11-25 20:33:39.013	-0.035	-0.062	1.002	14.893	-0.61	-0.122	-3.159	-2.505	93.384	0	0	0	0	0	0	0
WT222(CAA14FCCF874)	3.72	13105	2022-11-25 20:33:39.013	-0.009	-0.039	0.987	6.775	-0.61	0.122	-3.126	-2.505	93.384	0	0	0	0	0	0	0
WT222(CAA14FCCF874)	3.72	13105	2022-11-25 20:33:39.013	-0.009	-0.039	0.987	6.775	-0.61	0.122	-3.093	-2.51	93.378	0	0	0	0	0	0	0
WT222(CAA14FCCF874)	3.72	13105	2022-11-25 20:33:39.044	-0.009	-0.039	0.987	6.775	-0.61	0.122	-3.065	-2.51	93.373	0	0	0	0	0	0	0
WT222(CAA14FCCF874)	3.72	13105	2022-11-25 20:33:39.044	-0.009	-0.039	0.987	6.775	-0.61	0.122	-3.032	-2.51	93.367	0	0	0	0	0	0	0
WT222(CAA14FCCF874)	3.72	13105	2022-11-25 20:33:39.044	-0.015	-0.043	1.004	1.648	-0.183	-0.183	-3.027	-2.51	93.356	0	0	0	0	0	0	0
WT222(CAA14FCCF874)	3.72	13105	2022-11-25 20:33:39.044	-0.015	-0.043	1.004	1.648	-0.183	-0.183	-3.016	-2.51	93.351	0	0	0	0	0	0	0
WT222(CAA14FCCF874)	3.72	13105	2022-11-25 20:33:39.044	-0.015	-0.043	1.004	1.648	-0.183	-0.183	-3.01	-2.51	93.345	0	0	0	0	0	0	0
WT222(CAA14FCCF874)	3.72	13105	2022-11-25 20:33:39.044	-0.015	-0.043	1.004	1.648	-0.183	-0.183	-3.005	-2.505	93.334	0	0	0	0	0	0	0
WT222(CAA14FCCF874)	3.72	13105	2022-11-25 20:33:39.044	0.054	-0.012	1.004	1.831	-0.61	-0.305	-2.994	-2.505	93.323	0	0	0	0	0	0	0
WT222(CAA14FCCF874)	3.72	13105	2022-11-25 20:33:39.044	0.054	-0.012	1.004	1.831	-0.61	-0.305	-2.988	-2.505	93.318	0	0	0	0	0	0	0
WT222(CAA14FCCF874)	3.72	13105	2022-11-25 20:33:39.107	0.054	-0.012	1.004	1.831	-0.61	-0.305	-2.977	-2.51	93.307	0	0	0	0	0	0	0
WT222(CAA14FCCF874)	3.72	13105	2022-11-25 20:33:39.107	0.054	-0.012	1.004	1.831	-0.61	-0.305	-2.972	-2.51	93.296	0	0	0	0	0	0	0
WT222(CAA14FCCF874)	3.72	13105	2022-11-25 20:33:39.107	0.055	-0.015	0.986	-7.446	-0.549	-0.061	-3.005	-2.51	93.285	0	0	0	0	0	0	0
WT222(CAA14FCCF874)	3.72	13105	2022-11-25 20:33:39.107	0.055	-0.015	0.986	-7.446	-0.549	-0.061	-3.043	-2.51	93.274	0	0	0	0	0	0	0
WT222(CAA14FCCF874)	3.72	13105	2022-11-25 20:33:39.107	0.055	-0.015	0.986	-7.446	-0.549	-0.061	-3.076	-2.51	93.263	0	0	0	0	0	0	0
WT222(CAA14FCCF874)	3.72	13105	2022-11-25 20:33:39.107	0.055	-0.015	0.986	-7.446	-0.549	-0.061	-3.115	-2.51	93.252	0	0	0	0	0	0	0
WT222(CAA14FCCF874)	3.72	13105	2022-11-25 20:33:39.107	0.086	-0.054	0.999	-13.245	-0.366	0.244	-3.181	-2.516	93.246	0	0	0	0	0	0	0
WT222(CAA14FCCF874)	3.72	13105	2022-11-25 20:33:39.107	0.086	-0.054	0.999	-13.245	-0.366	0.244	-3.241	-2.516	93.235	0	0	0	0	0	0	0
WT222(CAA14FCCF874)	3.72	13105	2022-11-25 20:33:39.248	0.086	-0.054	0.999	-13.245	-0.366	0.244	-3.307	-2.516	93.224	0	0	0	0	0	0	0
WT222(CAA14FCCF874)	3.72	13105	2022-11-25 20:33:39.248	0.086	-0.054	0.999	-13.245	-0.366	0.244	-3.373	-2.521	93.214	0	0	0	0	0	0	0
WT222(CAA14FCCF874)	3.72	13105	2022-11-25 20:33:39.248	0.001	-0.126	0.999	-3.967	-0.305	0.366	-3.389	-2.521	93.208	0	0	0	0	0	0	0
WT222(CAA14FCCF874)	3.72	13105	2022-11-25 20:33:39.248	0.001	-0.126	0.999	-3.967	-0.305	0.366	-3.411	-2.521	93.197	0	0	0	0	0	0	0
WT222(CAA14FCCF874)	3.72	13105	2022-11-25 20:33:39.248	0.001	-0.126	0.999	-3.967	-0.305	0.366	-3.428	-2.521	93.192	0	0	0	0	0	0	0
WT222(CAA14FCCF874)	3.72	13105	2022-11-25 20:33:39.248	0.048	-0.063	0.993	2.014	-0.61	1.343	-3.417	-2.521	93.186	0	0	0	0	0	0	0
WT222(CAA14FCCF874)	3.72	13105	2022-11-25 20:33:39.248	0.048	-0.063	0.993	2.014	-0.61	1.343	-3.411	-2.527	93.181	0	0	0	0	0	0	0
WT222(CAA14FCCF874)	3.72	13105	2022-11-25 20:33:39.248	0.048	-0.063	0.993	2.014	-0.61	1.343	-3.4	-2.527	93.181	0	0	0	0	0	0	0
WT222(CAA14FCCF874)	3.72	13105	2022-11-25 20:33:39.248	0.048	-0.063	0.993	2.014	-0.61	1.343	-3.389	-2.527	93.175	0	0	0	0	0	0	0
WT222(CAA14FCCF874)	3.72	13105	2022-11-25 20:33:39.248	0	-0.042	0.989	-0.488	-1.038	-2.136	-3.389	-2.532	93.153	0	0	0	0	0	0	0
WT222(CAA14FCCF874)	3.72	13105	2022-11-25 20:33:39.248	0	-0.042	0.989	-0.488	-1.038	-2.136	-3.395	-2.538	93.131	0	0	0	0	0	0	0
WT222(CAA14FCCF874)	3.72	13105	2022-11-25 20:33:39.248	0	-0.042	0.989	-0.488	-1.038	-2.136	-3.395	-2.543	93.109	0	0	0	0	0	0	0
WT222(CAA14FCCF874)	3.72	13105	2022-11-25 20:33:39.248	0	-0.042	0.989	-0.488	-1.038	-2.136	-3.395	-2.549	93.087	0	0	0	0	0	0	0
WT222(CAA14FCCF874)	3.72	13105	2022-11-25 20:33:39.248	0.035	-0.046	1.004	-1.038	-1.221	2.563	-3.4	-2.549	93.087	0	0	0	0	0	0	0
WT222(CAA14FCCF874)	3.72	13105	2022-11-25 20:33:39.248	0.035	-0.046	1.004	-1.038	-1.221	2.563	-3.406	-2.554	93.093	0	0	0	0	0	0	0
WT222(CAA14FCCF874)	3.72	13105	2022-11-25 20:33:39.248	0.035	-0.046	1.004	-1.038	-1.221	2.563	-3.411	-2.554	93.093	0	0	0	0	0	0	0
WT222(CAA14FCCF874)	3.72	13105	2022-11-25 20:33:39.341	0.035	-0.046	1.004	-1.038	-1.221	2.563	-3.417	-2.56	93.093	0	0	0	0	0	0	0
WT222(CAA14FCCF874)	3.72	13105	2022-11-25 20:33:39.341	0.037	-0.041	1.002	0.427	-0.488	2.258	-3.411	-2.56	93.093	0	0	0	0	0	0	0
WT222(CAA14FCCF874)	3.72	13105	2022-11-25 20:33:39.341	0.037	-0.041	1.002	0.427	-0.488	2.258	-3.411	-2.56	93.087	0	0	0	0	0	0	0
WT222(CAA14FCCF874)	3.72	13105	2022-11-25 20:33:39.341	0.037	-0.041	1.002	0.427	-0.488	2.258	-3.406	-2.56	93.087	0	0	0	0	0	0	0
WT222(CAA14FCCF874)	3.72	13105	2022-11-25 20:33:39.341	0.037	-0.041	1.002	0.427	-0.488	2.258	-3.4	-2.56	93.087	0	0	0	0	0	0	0
WT222(CAA14FCCF874)	3.72	13105	2022-11-25 20:33:39.341	0.062	-0.041	1.002	-3.906	-0.183	0.854	-3.422	-2.56	93.076	0	0	0	0	0	0	0
WT222(CAA14FCCF874)	3.72	13105	2022-11-25 20:33:39.341	0.062	-0.041	1.002	-3.906	-0.183	0.854	-3.439	-2.56	93.065	0	0	0	0	0	0	0
WT222(CAA14FCCF874)	3.72	13105	2022-11-25 20:33:39.341	0.062	-0.041	1.002	-3.906	-0.183	0.854	-3.455	-2.56	93.054	0	0	0	0	0	0	0
WT222(CAA14FCCF874)	3.72	13105	2022-11-25 20:33:39.372	0.062	-0.041	1.002	-3.906	-0.183	0.854	-3.477	-2.56	93.043	0	0	0	0	0	0	0
WT222(CAA14FCCF874)	3.72	13105	2022-11-25 20:33:39.372	0.007	-0.084	1	-3.723	-0.488	1.221	-3.494	-2.56	93.038	0	0	0	0	0	0	0
WT222(CAA14FCCF874)	3.72	13105	2022-11-25 20:33:39.372	0.007	-0.084	1	-3.723	-0.488	1.221	-3.51	-2.56	93.027	0	0	0	0	0	0	0
WT222(CAA14FCCF874)	3.72	13105	2022-11-25 20:33:39.372	0.007	-0.084	1	-3.723	-0.488	1.221	-3.527	-2.56	93.021	0	0	0	0	0	0	0
WT222(CAA14FCCF874)	3.72	13105	2022-11-25 20:33:39.372	0.007	-0.084	1	-3.723	-0.488	1.221	-3.543	-2.56	93.01	0	0	0	0	0	0	0
WT222(CAA14FCCF874)	3.72	13105	2022-11-25 20:33:39.372	0.041	-0.079	0.993	0.793	-0.549	0	-3.538	-2.56	92.994	0	0	0	0	0	0	0
WT222(CAA14FCCF874)	3.72	13105	2022-11-25 20:33:39.372	0.041	-0.079	0.993	0.793	-0.549	0	-3.538	-2.56	92.983	0	0	0	0	0	0	0
WT222(CAA14FCCF874)	3.72	13105	2022-11-25 20:33:39.372	0.041	-0.079	0.993	0.793	-0.549	0	-3.532	-2.56	92.966	0	0	0	0	0	0	0
WT222(CAA14FCCF874)	3.72	13105	2022-11-25 20:33:39.435	0.041	-0.079	0.993	0.793	-0.549	0	-3.527	-2.565	92.955	0	0	0	0	0	0	0
WT222(CAA14FCCF874)	3.72	13105	2022-11-25 20:33:39.435	0.017	-0.074	1.013	-2.686	-0.122	0.122	-3.538	-2.56	92.939	0	0	0	0	0	0	0
WT222(CAA14FCCF874)	3.72	13105	2022-11-25 20:33:39.435	0.017	-0.074	1.013	-2.686	-0.122	0.122	-3.554	-2.56	92.928	0	0	0	0	0	0	0
WT222(CAA14FCCF874)	3.72	13105	2022-11-25 20:33:39.435	0.017	-0.074	1.013	-2.686	-0.122	0.122	-3.565	-2.56	92.911	0	0	0	0	0	0	0
WT222(CAA14FCCF874)	3.72	13105	2022-11-25 20:33:39.435	0.017	-0.074	1.013	-2.686	-0.122	0.122	-3.582	-2.56	92.895	0	0	0	0	0	0	0
WT222(CAA14FCCF874)	3.72	13105	2022-11-25 20:33:39.435	0.07	-0.034	0.998	0.305	-0.732	-0.793	-3.576	-2.56	92.878	0	0	0	0	0	0	0
WT222(CAA14FCCF874)	3.72	13105	2022-11-25 20:33:39.435	0.07	-0.034	0.998	0.305	-0.732	-0.793	-3.576	-2.56	92.856	0	0	0	0	0	0	0
WT222(CAA14FCCF874)	3.72	13105	2022-11-25 20:33:39.435	0.07	-0.034	0.998	0.305	-0.732	-0.793	-3.571	-2.565	92.84	0	0	0	0	0	0	0
WT222(CAA14FCCF874)	3.72	13105	2022-11-25 20:33:39.435	0.07	-0.034	0.998	0.305	-0.732	-0.793	-3.571	-2.565	92.818	0	0	0	0	0	0	0

## Sheet: 5.0kg
设备名称	电压	版本	片上时间	加速度X(g)	加速度Y(g)	加速度Z(g)	角速度X(°/s)	角速度Y(°/s)	角速度Z(°/s)	角度X(°)	角度Y(°)	角度Z(°)	磁场X	磁场Y	磁场Z	四元数0	四元数1	四元数2	四元数3	状态
WT222(CAA14FCCF874)	3.71	13105	2022-11-25 20:23:41.851	-0.075	0.015	0.953	-0.671	0.305	0.183	-0.319	3.911	79.915	0	0	0	0	0	0	0
WT222(CAA14FCCF874)	3.71	13105	2022-11-25 20:23:41.851	-0.075	0.015	0.953	-0.671	0.305	0.183	-0.324	3.911	79.926	0	0	0	0	0	0	0
WT222(CAA14FCCF874)	3.71	13105	2022-11-25 20:23:41.851	-0.127	0.049	0.985	-3.967	0.549	-0.854	-0.341	3.917	79.931	0	0	0	0	0	0	0
WT222(CAA14FCCF874)	3.71	13105	2022-11-25 20:23:41.851	-0.127	0.049	0.985	-3.967	0.549	-0.854	-0.363	3.922	79.931	0	0	0	0	0	0	0
WT222(CAA14FCCF874)	3.71	13105	2022-11-25 20:23:41.851	-0.127	0.049	0.985	-3.967	0.549	-0.854	-0.385	3.928	79.931	0	0	0	0	0	0	0
WT222(CAA14FCCF874)	3.71	13105	2022-11-25 20:23:41.851	-0.127	0.049	0.985	-3.967	0.549	-0.854	-0.401	3.933	79.937	0	0	0	0	0	0	0
WT222(CAA14FCCF874)	3.71	13105	2022-11-25 20:23:41.913	-0.067	-0.011	0.984	-6.165	1.709	-0.122	-0.428	3.944	79.942	0	0	0	0	0	0	0
WT222(CAA14FCCF874)	3.71	13105	2022-11-25 20:23:41.913	-0.067	-0.011	0.984	-6.165	1.709	-0.122	-0.461	3.955	79.948	0	0	0	0	0	0	0
WT222(CAA14FCCF874)	3.71	13105	2022-11-25 20:23:41.913	-0.067	-0.011	0.984	-6.165	1.709	-0.122	-0.489	3.966	79.953	0	0	0	0	0	0	0
WT222(CAA14FCCF874)	3.71	13105	2022-11-25 20:23:41.913	-0.067	-0.011	0.984	-6.165	1.709	-0.122	-0.522	3.977	79.958	0	0	0	0	0	0	0
WT222(CAA14FCCF874)	3.71	13105	2022-11-25 20:23:41.913	-0.153	-0.03	0.989	-4.761	-0.122	-0.122	-0.544	3.977	79.964	0	0	0	0	0	0	0
WT222(CAA14FCCF874)	3.71	13105	2022-11-25 20:23:41.913	-0.153	-0.03	0.989	-4.761	-0.122	-0.122	-0.566	3.983	79.969	0	0	0	0	0	0	0
WT222(CAA14FCCF874)	3.71	13105	2022-11-25 20:23:41.913	-0.153	-0.03	0.989	-4.761	-0.122	-0.122	-0.588	3.983	79.975	0	0	0	0	0	0	0
WT222(CAA14FCCF874)	3.71	13105	2022-11-25 20:23:41.913	-0.153	-0.03	0.989	-4.761	-0.122	-0.122	-0.61	3.988	79.98	0	0	0	0	0	0	0
WT222(CAA14FCCF874)	3.71	13105	2022-11-25 20:23:41.960	-0.047	0.055	0.996	-2.014	0.793	4.272	-0.621	3.999	80.008	0	0	0	0	0	0	0
WT222(CAA14FCCF874)	3.71	13105	2022-11-25 20:23:41.960	-0.047	0.055	0.996	-2.014	0.793	4.272	-0.626	4.005	80.035	0	0	0	0	0	0	0
WT222(CAA14FCCF874)	3.71	13105	2022-11-25 20:23:41.960	-0.047	0.055	0.996	-2.014	0.793	4.272	-0.632	4.01	80.063	0	0	0	0	0	0	0
WT222(CAA14FCCF874)	3.71	13105	2022-11-25 20:23:41.960	-0.047	0.055	0.996	-2.014	0.793	4.272	-0.637	4.021	80.09	0	0	0	0	0	0	0
WT222(CAA14FCCF874)	3.71	13105	2022-11-25 20:23:41.960	-0.124	-0.089	1.004	-3.174	-0.671	-4.7	-0.654	4.021	80.068	0	0	0	0	0	0	0
WT222(CAA14FCCF874)	3.71	13105	2022-11-25 20:23:41.960	-0.124	-0.089	1.004	-3.174	-0.671	-4.7	-0.67	4.021	80.052	0	0	0	0	0	0	0
WT222(CAA14FCCF874)	3.71	13105	2022-11-25 20:23:41.960	-0.124	-0.089	1.004	-3.174	-0.671	-4.7	-0.687	4.021	80.035	0	0	0	0	0	0	0
WT222(CAA14FCCF874)	3.71	13105	2022-11-25 20:23:41.960	-0.124	-0.089	1.004	-3.174	-0.671	-4.7	-0.703	4.021	80.019	0	0	0	0	0	0	0
WT222(CAA14FCCF874)	3.71	13105	2022-11-25 20:23:41.991	-0.055	-0.024	0.996	3.54	0.854	1.282	-0.687	4.026	80.03	0	0	0	0	0	0	0
WT222(CAA14FCCF874)	3.71	13105	2022-11-25 20:23:41.991	-0.055	-0.024	0.996	3.54	0.854	1.282	-0.67	4.032	80.046	0	0	0	0	0	0	0
WT222(CAA14FCCF874)	3.71	13105	2022-11-25 20:23:41.991	-0.055	-0.024	0.996	3.54	0.854	1.282	-0.654	4.043	80.057	0	0	0	0	0	0	0
WT222(CAA14FCCF874)	3.71	13105	2022-11-25 20:23:41.991	-0.055	-0.024	0.996	3.54	0.854	1.282	-0.632	4.048	80.074	0	0	0	0	0	0	0
WT222(CAA14FCCF874)	3.71	13105	2022-11-25 20:23:41.991	-0.112	-0.008	0.993	2.93	0.122	-0.122	-0.621	4.054	80.079	0	0	0	0	0	0	0
WT222(CAA14FCCF874)	3.71	13105	2022-11-25 20:23:41.991	-0.112	-0.008	0.993	2.93	0.122	-0.122	-0.604	4.054	80.085	0	0	0	0	0	0	0
WT222(CAA14FCCF874)	3.71	13105	2022-11-25 20:23:41.991	-0.112	-0.008	0.993	2.93	0.122	-0.122	-0.593	4.059	80.09	0	0	0	0	0	0	0
WT222(CAA14FCCF874)	3.71	13105	2022-11-25 20:23:41.991	-0.112	-0.008	0.993	2.93	0.122	-0.122	-0.577	4.065	80.096	0	0	0	0	0	0	0
WT222(CAA14FCCF874)	3.71	13105	2022-11-25 20:23:41.991	-0.004	0.008	0.997	0.671	-0.366	-1.221	-0.577	4.065	80.101	0	0	0	0	0	0	0
WT222(CAA14FCCF874)	3.71	13105	2022-11-25 20:23:41.991	-0.004	0.008	0.997	0.671	-0.366	-1.221	-0.571	4.065	80.101	0	0	0	0	0	0	0
WT222(CAA14FCCF874)	3.71	13105	2022-11-25 20:23:41.991	-0.004	0.008	0.997	0.671	-0.366	-1.221	-0.571	4.065	80.101	0	0	0	0	0	0	0
WT222(CAA14FCCF874)	3.71	13105	2022-11-25 20:23:41.991	-0.004	0.008	0.997	0.671	-0.366	-1.221	-0.566	4.065	80.101	0	0	0	0	0	0	0
WT222(CAA14FCCF874)	3.71	13105	2022-11-25 20:23:41.991	-0.119	0.009	0.986	-2.014	0.854	1.526	-0.577	4.07	80.118	0	0	0	0	0	0	0
WT222(CAA14FCCF874)	3.71	13105	2022-11-25 20:23:41.991	-0.119	0.009	0.986	-2.014	0.854	1.526	-0.588	4.076	80.129	0	0	0	0	0	0	0
WT222(CAA14FCCF874)	3.71	13105	2022-11-25 20:23:41.991	-0.119	0.009	0.986	-2.014	0.854	1.526	-0.593	4.081	80.145	0	0	0	0	0	0	0
WT222(CAA14FCCF874)	3.71	13105	2022-11-25 20:23:41.991	-0.119	0.009	0.986	-2.014	0.854	1.526	-0.604	4.087	80.156	0	0	0	0	0	0	0
WT222(CAA14FCCF874)	3.71	13105	2022-11-25 20:23:42.023	-0.091	-0.048	0.998	3.418	0.671	-0.366	-0.588	4.092	80.162	0	0	0	0	0	0	0
WT222(CAA14FCCF874)	3.71	13105	2022-11-25 20:23:42.023	-0.091	-0.048	0.998	3.418	0.671	-0.366	-0.571	4.098	80.167	0	0	0	0	0	0	0
WT222(CAA14FCCF874)	3.71	13105	2022-11-25 20:23:42.023	-0.091	-0.048	0.998	3.418	0.671	-0.366	-0.555	4.103	80.167	0	0	0	0	0	0	0
WT222(CAA14FCCF874)	3.71	13105	2022-11-25 20:23:42.023	-0.091	-0.048	0.998	3.418	0.671	-0.366	-0.538	4.109	80.173	0	0	0	0	0	0	0
WT222(CAA14FCCF874)	3.71	13105	2022-11-25 20:23:42.023	-0.11	-0.046	0.982	3.662	-0.793	-0.122	-0.522	4.109	80.178	0	0	0	0	0	0	0
WT222(CAA14FCCF874)	3.71	13105	2022-11-25 20:23:42.023	-0.11	-0.046	0.982	3.662	-0.793	-0.122	-0.505	4.109	80.184	0	0	0	0	0	0	0
WT222(CAA14FCCF874)	3.71	13105	2022-11-25 20:23:42.023	-0.11	-0.046	0.982	3.662	-0.793	-0.122	-0.489	4.103	80.195	0	0	0	0	0	0	0
WT222(CAA14FCCF874)	3.71	13105	2022-11-25 20:23:42.023	-0.11	-0.046	0.982	3.662	-0.793	-0.122	-0.472	4.103	80.2	0	0	0	0	0	0	0
WT222(CAA14FCCF874)	3.71	13105	2022-11-25 20:23:42.085	-0.07	0.023	1.002	3.723	1.343	-0.122	-0.456	4.114	80.206	0	0	0	0	0	0	0
WT222(CAA14FCCF874)	3.71	13105	2022-11-25 20:23:42.085	-0.07	0.023	1.002	3.723	1.343	-0.122	-0.434	4.125	80.211	0	0	0	0	0	0	0
WT222(CAA14FCCF874)	3.71	13105	2022-11-25 20:23:42.085	-0.07	0.023	1.002	3.723	1.343	-0.122	-0.417	4.131	80.217	0	0	0	0	0	0	0
WT222(CAA14FCCF874)	3.71	13105	2022-11-25 20:23:42.085	-0.114	0.104	1.002	-7.08	-0.305	5.249	-0.45	4.136	80.25	0	0	0	0	0	0	0
WT222(CAA14FCCF874)	3.71	13105	2022-11-25 20:23:42.085	-0.114	0.104	1.002	-7.08	-0.305	5.249	-0.483	4.136	80.283	0	0	0	0	0	0	0
WT222(CAA14FCCF874)	3.71	13105	2022-11-25 20:23:42.085	-0.114	0.104	1.002	-7.08	-0.305	5.249	-0.516	4.136	80.316	0	0	0	0	0	0	0
WT222(CAA14FCCF874)	3.71	13105	2022-11-25 20:23:42.085	-0.114	0.104	1.002	-7.08	-0.305	5.249	-0.549	4.142	80.343	0	0	0	0	0	0	0
WT222(CAA14FCCF874)	3.71	13105	2022-11-25 20:23:42.085	-0.097	-0.096	1.01	-3.418	2.319	-4.761	-0.566	4.153	80.327	0	0	0	0	0	0	0
WT222(CAA14FCCF874)	3.71	13105	2022-11-25 20:23:42.116	-0.097	-0.096	1.01	-3.418	2.319	-4.761	-0.582	4.169	80.305	0	0	0	0	0	0	0
WT222(CAA14FCCF874)	3.71	13105	2022-11-25 20:23:42.116	-0.097	-0.096	1.01	-3.418	2.319	-4.761	-0.599	4.186	80.288	0	0	0	0	0	0	0
WT222(CAA14FCCF874)	3.71	13105	2022-11-25 20:23:42.116	-0.097	-0.096	1.01	-3.418	2.319	-4.761	-0.621	4.197	80.272	0	0	0	0	0	0	0
WT222(CAA14FCCF874)	3.71	13105	2022-11-25 20:23:42.116	-0.061	-0.014	0.971	0.61	-2.319	0.854	-0.615	4.191	80.283	0	0	0	0	0	0	0
WT222(CAA14FCCF874)	3.71	13105	2022-11-25 20:23:42.116	-0.061	-0.014	0.971	0.61	-2.319	0.854	-0.61	4.18	80.288	0	0	0	0	0	0	0
WT222(CAA14FCCF874)	3.71	13105	2022-11-25 20:23:42.116	-0.061	-0.014	0.971	0.61	-2.319	0.854	-0.61	4.175	80.299	0	0	0	0	0	0	0
WT222(CAA14FCCF874)	3.71	13105	2022-11-25 20:23:42.116	-0.061	-0.014	0.971	0.61	-2.319	0.854	-0.604	4.164	80.31	0	0	0	0	0	0	0
WT222(CAA14FCCF874)	3.71	13105	2022-11-25 20:23:42.116	-0.05	-0.015	1.005	5.066	1.587	0.427	-0.582	4.175	80.321	0	0	0	0	0	0	0
WT222(CAA14FCCF874)	3.71	13105	2022-11-25 20:23:42.148	-0.05	-0.015	1.005	5.066	1.587	0.427	-0.555	4.186	80.332	0	0	0	0	0	0	0
WT222(CAA14FCCF874)	3.71	13105	2022-11-25 20:23:42.148	-0.05	-0.015	1.005	5.066	1.587	0.427	-0.533	4.191	80.338	0	0	0	0	0	0	0
WT222(CAA14FCCF874)	3.71	13105	2022-11-25 20:23:42.148	-0.05	-0.015	1.005	5.066	1.587	0.427	-0.505	4.202	80.349	0	0	0	0	0	0	0
WT222(CAA14FCCF874)	3.71	13105	2022-11-25 20:23:42.148	-0.125	-0.075	0.969	3.235	-1.648	-1.282	-0.489	4.197	80.349	0	0	0	0	0	0	0
WT222(CAA14FCCF874)	3.71	13105	2022-11-25 20:23:42.148	-0.125	-0.075	0.969	3.235	-1.648	-1.282	-0.478	4.191	80.349	0	0	0	0	0	0	0
WT222(CAA14FCCF874)	3.71	13105	2022-11-25 20:23:42.148	-0.125	-0.075	0.969	3.235	-1.648	-1.282	-0.461	4.186	80.349	0	0	0	0	0	0	0
WT222(CAA14FCCF874)	3.71	13105	2022-11-25 20:23:42.148	-0.125	-0.075	0.969	3.235	-1.648	-1.282	-0.45	4.18	80.354	0	0	0	0	0	0	0
WT222(CAA14FCCF874)	3.71	13105	2022-11-25 20:23:42.148	-0.07	0.021	1.015	4.15	0	0.366	-0.434	4.18	80.359	0	0	0	0	0	0	0
WT222(CAA14FCCF874)	3.71	13105	2022-11-25 20:23:42.179	-0.07	0.021	1.015	4.15	0	0.366	-0.412	4.18	80.37	0	0	0	0	0	0	0
WT222(CAA14FCCF874)	3.71	13105	2022-11-25 20:23:42.179	-0.07	0.021	1.015	4.15	0	0.366	-0.396	4.186	80.381	0	0	0	0	0	0	0
WT222(CAA14FCCF874)	3.71	13105	2022-11-25 20:23:42.179	-0.07	0.021	1.015	4.15	0	0.366	-0.374	4.186	80.387	0	0	0	0	0	0	0
WT222(CAA14FCCF874)	3.71	13105	2022-11-25 20:23:42.179	-0.136	-0.012	0.956	1.526	-0.977	-0.671	-0.368	4.186	80.392	0	0	0	0	0	0	0
WT222(CAA14FCCF874)	3.71	13105	2022-11-25 20:23:42.179	-0.136	-0.012	0.956	1.526	-0.977	-0.671	-0.363	4.18	80.398	0	0	0	0	0	0	0
WT222(CAA14FCCF874)	3.71	13105	2022-11-25 20:23:42.179	-0.136	-0.012	0.956	1.526	-0.977	-0.671	-0.357	4.18	80.398	0	0	0	0	0	0	0
WT222(CAA14FCCF874)	3.71	13105	2022-11-25 20:23:42.179	-0.136	-0.012	0.956	1.526	-0.977	-0.671	-0.352	4.18	80.403	0	0	0	0	0	0	0
WT222(CAA14FCCF874)	3.71	13105	2022-11-25 20:23:42.179	-0.082	0.001	1.026	-0.061	-0.183	0.549	-0.352	4.18	80.414	0	0	0	0	0	0	0
WT222(CAA14FCCF874)	3.71	13105	2022-11-25 20:23:42.210	-0.082	0.001	1.026	-0.061	-0.183	0.549	-0.357	4.186	80.425	0	0	0	0	0	0	0
WT222(CAA14FCCF874)	3.71	13105	2022-11-25 20:23:42.210	-0.082	0.001	1.026	-0.061	-0.183	0.549	-0.357	4.186	80.431	0	0	0	0	0	0	0
WT222(CAA14FCCF874)	3.71	13105	2022-11-25 20:23:42.210	-0.082	0.001	1.026	-0.061	-0.183	0.549	-0.357	4.191	80.442	0	0	0	0	0	0	0
WT222(CAA14FCCF874)	3.71	13105	2022-11-25 20:23:42.210	-0.079	0.005	0.974	-0.244	0.305	-0.305	-0.357	4.197	80.447	0	0	0	0	0	0	0
WT222(CAA14FCCF874)	3.71	13105	2022-11-25 20:23:42.210	-0.079	0.005	0.974	-0.244	0.305	-0.305	-0.363	4.202	80.453	0	0	0	0	0	0	0
WT222(CAA14FCCF874)	3.71	13105	2022-11-25 20:23:42.210	-0.079	0.005	0.974	-0.244	0.305	-0.305	-0.363	4.202	80.458	0	0	0	0	0	0	0
WT222(CAA14FCCF874)	3.71	13105	2022-11-25 20:23:42.210	-0.079	0.005	0.974	-0.244	0.305	-0.305	-0.368	4.208	80.464	0	0	0	0	0	0	0
WT222(CAA14FCCF874)	3.71	13105	2022-11-25 20:23:42.210	-0.028	-0.006	1.02	-0.122	-2.441	-0.244	-0.368	4.197	80.469	0	0	0	0	0	0	0
WT222(CAA14FCCF874)	3.71	13105	2022-11-25 20:23:42.288	-0.028	-0.006	1.02	-0.122	-2.441	-0.244	-0.368	4.191	80.475	0	0	0	0	0	0	0
WT222(CAA14FCCF874)	3.71	13105	2022-11-25 20:23:42.288	-0.028	-0.006	1.02	-0.122	-2.441	-0.244	-0.368	4.18	80.48	0	0	0	0	0	0	0
WT222(CAA14FCCF874)	3.71	13105	2022-11-25 20:23:42.288	-0.028	-0.006	1.02	-0.122	-2.441	-0.244	-0.368	4.169	80.486	0	0	0	0	0	0	0
WT222(CAA14FCCF874)	3.71	13105	2022-11-25 20:23:42.288	-0.077	-0.01	0.987	-1.404	1.892	-0.061	-0.379	4.175	80.491	0	0	0	0	0	0	0
WT222(CAA14FCCF874)	3.71	13105	2022-11-25 20:23:42.288	-0.077	-0.01	0.987	-1.404	1.892	-0.061	-0.385	4.186	80.502	0	0	0	0	0	0	0
WT222(CAA14FCCF874)	3.71	13105	2022-11-25 20:23:42.288	-0.077	-0.01	0.987	-1.404	1.892	-0.061	-0.39	4.197	80.508	0	0	0	0	0	0	0
WT222(CAA14FCCF874)	3.71	13105	2022-11-25 20:23:42.288	-0.077	-0.01	0.987	-1.404	1.892	-0.061	-0.401	4.208	80.513	0	0	0	0	0	0	0
WT222(CAA14FCCF874)	3.71	13105	2022-11-25 20:23:42.288	-0.091	-0.021	1.006	0.854	-2.258	0	-0.396	4.197	80.524	0	0	0	0	0	0	0
WT222(CAA14FCCF874)	3.71	13105	2022-11-25 20:23:42.320	-0.091	-0.021	1.006	0.854	-2.258	0	-0.39	4.186	80.53	0	0	0	0	0	0	0
WT222(CAA14FCCF874)	3.71	13105	2022-11-25 20:23:42.320	-0.091	-0.021	1.006	0.854	-2.258	0	-0.39	4.18	80.535	0	0	0	0	0	0	0
WT222(CAA14FCCF874)	3.71	13105	2022-11-25 20:23:42.320	-0.091	-0.021	1.006	0.854	-2.258	0	-0.385	4.169	80.546	0	0	0	0	0	0	0
WT222(CAA14FCCF874)	3.71	13105	2022-11-25 20:23:42.320	-0.128	-0.015	0.98	4.883	0.793	0.244	-0.363	4.175	80.552	0	0	0	0	0	0	0
WT222(CAA14FCCF874)	3.71	13105	2022-11-25 20:23:42.320	-0.128	-0.015	0.98	4.883	0.793	0.244	-0.335	4.18	80.563	0	0	0	0	0	0	0
WT222(CAA14FCCF874)	3.71	13105	2022-11-25 20:23:42.320	-0.128	-0.015	0.98	4.883	0.793	0.244	-0.313	4.186	80.574	0	0	0	0	0	0	0
WT222(CAA14FCCF874)	3.71	13105	2022-11-25 20:23:42.320	-0.128	-0.015	0.98	4.883	0.793	0.244	-0.291	4.191	80.585	0	0	0	0	0	0	0
WT222(CAA14FCCF874)	3.71	13105	2022-11-25 20:23:42.320	0.246	0.197	1.177	-4.456	3.296	-0.732	-0.313	4.208	80.585	0	0	0	0	0	0	0
WT222(CAA14FCCF874)	3.71	13105	2022-11-25 20:23:42.351	0.246	0.197	1.177	-4.456	3.296	-0.732	-0.33	4.224	80.59	0	0	0	0	0	0	0
WT222(CAA14FCCF874)	3.71	13105	2022-11-25 20:23:42.351	0.246	0.197	1.177	-4.456	3.296	-0.732	-0.352	4.235	80.59	0	0	0	0	0	0	0
WT222(CAA14FCCF874)	3.71	13105	2022-11-25 20:23:42.351	0.246	0.197	1.177	-4.456	3.296	-0.732	-0.368	4.241	80.59	0	0	0	0	0	0	0
WT222(CAA14FCCF874)	3.71	13105	2022-11-25 20:23:42.351	-0.285	-0.031	1.015	-8.362	1.587	0.061	-0.401	4.246	80.596	0	0	0	0	0	0	0
WT222(CAA14FCCF874)	3.71	13105	2022-11-25 20:23:42.351	-0.285	-0.031	1.015	-8.362	1.587	0.061	-0.439	4.246	80.601	0	0	0	0	0	0	0
WT222(CAA14FCCF874)	3.71	13105	2022-11-25 20:23:42.351	-0.285	-0.031	1.015	-8.362	1.587	0.061	-0.478	4.252	80.607	0	0	0	0	0	0	0
WT222(CAA14FCCF874)	3.71	13105	2022-11-25 20:23:42.351	-0.285	-0.031	1.015	-8.362	1.587	0.061	-0.516	4.263	80.612	0	0	0	0	0	0	0
WT222(CAA14FCCF874)	3.71	13105	2022-11-25 20:23:42.351	-0.092	-0.072	1.003	0.671	-2.075	1.587	-0.505	4.252	80.629	0	0	0	0	0	0	0
WT222(CAA14FCCF874)	3.71	13105	2022-11-25 20:23:42.382	-0.092	-0.072	1.003	0.671	-2.075	1.587	-0.5	4.241	80.64	0	0	0	0	0	0	0
WT222(CAA14FCCF874)	3.71	13105	2022-11-25 20:23:42.382	-0.092	-0.072	1.003	0.671	-2.075	1.587	-0.494	4.23	80.656	0	0	0	0	0	0	0
WT222(CAA14FCCF874)	3.71	13105	2022-11-25 20:23:42.382	-0.092	-0.072	1.003	0.671	-2.075	1.587	-0.489	4.219	80.673	0	0	0	0	0	0	0
WT222(CAA14FCCF874)	3.71	13105	2022-11-25 20:23:42.382	0.03	-0.093	0.972	11.108	2.38	-0.671	-0.434	4.235	80.678	0	0	0	0	0	0	0
WT222(CAA14FCCF874)	3.71	13105	2022-11-25 20:23:42.382	0.03	-0.093	0.972	11.108	2.38	-0.671	-0.379	4.246	80.684	0	0	0	0	0	0	0
WT222(CAA14FCCF874)	3.71	13105	2022-11-25 20:23:42.382	0.03	-0.093	0.972	11.108	2.38	-0.671	-0.324	4.252	80.689	0	0	0	0	0	0	0
WT222(CAA14FCCF874)	3.71	13105	2022-11-25 20:23:42.382	0.03	-0.093	0.972	11.108	2.38	-0.671	-0.269	4.263	80.7	0	0	0	0	0	0	0
WT222(CAA14FCCF874)	3.71	13105	2022-11-25 20:23:42.382	-0.028	0.044	1.008	3.113	-2.869	1.404	-0.258	4.246	80.717	0	0	0	0	0	0	0
WT222(CAA14FCCF874)	3.71	13105	2022-11-25 20:23:42.413	-0.028	0.044	1.008	3.113	-2.869	1.404	-0.242	4.224	80.733	0	0	0	0	0	0	0
WT222(CAA14FCCF874)	3.71	13105	2022-11-25 20:23:42.413	-0.028	0.044	1.008	3.113	-2.869	1.404	-0.225	4.208	80.75	0	0	0	0	0	0	0
WT222(CAA14FCCF874)	3.71	13105	2022-11-25 20:23:42.413	-0.162	0.016	1.014	-3.113	0.854	0.366	-0.242	4.213	80.76	0	0	0	0	0	0	0
WT222(CAA14FCCF874)	3.71	13105	2022-11-25 20:23:42.413	-0.162	0.016	1.014	-3.113	0.854	0.366	-0.258	4.213	80.771	0	0	0	0	0	0	0
WT222(CAA14FCCF874)	3.71	13105	2022-11-25 20:23:42.413	-0.162	0.016	1.014	-3.113	0.854	0.366	-0.275	4.219	80.782	0	0	0	0	0	0	0
WT222(CAA14FCCF874)	3.71	13105	2022-11-25 20:23:42.413	-0.162	0.016	1.014	-3.113	0.854	0.366	-0.291	4.219	80.793	0	0	0	0	0	0	0
WT222(CAA14FCCF874)	3.71	13105	2022-11-25 20:23:42.413	0.019	0.006	1.007	0	0	-0.061	-0.286	4.219	80.804	0	0	0	0	0	0	0
WT222(CAA14FCCF874)	3.71	13105	2022-11-25 20:23:42.413	0.019	0.006	1.007	0	0	-0.061	-0.286	4.219	80.815	0	0	0	0	0	0	0
WT222(CAA14FCCF874)	3.71	13105	2022-11-25 20:23:42.444	0.019	0.006	1.007	0	0	-0.061	-0.286	4.213	80.826	0	0	0	0	0	0	0
WT222(CAA14FCCF874)	3.71	13105	2022-11-25 20:23:42.444	0.019	0.006	1.007	0	0	-0.061	-0.286	4.213	80.832	0	0	0	0	0	0	0
WT222(CAA14FCCF874)	3.71	13105	2022-11-25 20:23:42.444	-0.104	0.041	1.002	-6.104	-0.305	0.732	-0.319	4.208	80.848	0	0	0	0	0	0	0
WT222(CAA14FCCF874)	3.71	13105	2022-11-25 20:23:42.444	-0.104	0.041	1.002	-6.104	-0.305	0.732	-0.346	4.208	80.859	0	0	0	0	0	0	0
WT222(CAA14FCCF874)	3.71	13105	2022-11-25 20:23:42.444	-0.104	0.041	1.002	-6.104	-0.305	0.732	-0.374	4.202	80.87	0	0	0	0	0	0	0
WT222(CAA14FCCF874)	3.71	13105	2022-11-25 20:23:42.444	-0.104	0.041	1.002	-6.104	-0.305	0.732	-0.401	4.197	80.887	0	0	0	0	0	0	0
WT222(CAA14FCCF874)	3.71	13105	2022-11-25 20:23:42.444	0.008	-0.038	1	-8.301	0.671	-3.235	-0.439	4.202	80.881	0	0	0	0	0	0	0
WT222(CAA14FCCF874)	3.71	13105	2022-11-25 20:23:42.444	0.008	-0.038	1	-8.301	0.671	-3.235	-0.483	4.202	80.87	0	0	0	0	0	0	0
WT222(CAA14FCCF874)	3.71	13105	2022-11-25 20:23:42.539	0.008	-0.038	1	-8.301	0.671	-3.235	-0.522	4.202	80.865	0	0	0	0	0	0	0
WT222(CAA14FCCF874)	3.71	13105	2022-11-25 20:23:42.539	0.008	-0.038	1	-8.301	0.671	-3.235	-0.566	4.202	80.859	0	0	0	0	0	0	0
WT222(CAA14FCCF874)	3.71	13105	2022-11-25 20:23:42.539	-0.111	-0.082	0.995	4.211	0	0.61	-0.544	4.197	80.876	0	0	0	0	0	0	0
WT222(CAA14FCCF874)	3.71	13105	2022-11-25 20:23:42.539	-0.111	-0.082	0.995	4.211	0	0.61	-0.522	4.197	80.892	0	0	0	0	0	0	0
WT222(CAA14FCCF874)	3.71	13105	2022-11-25 20:23:42.539	-0.111	-0.082	0.995	4.211	0	0.61	-0.5	4.191	80.903	0	0	0	0	0	0	0
WT222(CAA14FCCF874)	3.71	13105	2022-11-25 20:23:42.539	-0.111	-0.082	0.995	4.211	0	0.61	-0.483	4.191	80.92	0	0	0	0	0	0	0
WT222(CAA14FCCF874)	3.71	13105	2022-11-25 20:23:42.539	-0.041	-0.024	0.996	4.761	-0.427	-0.549	-0.461	4.186	80.931	0	0	0	0	0	0	0
WT222(CAA14FCCF874)	3.71	13105	2022-11-25 20:23:42.539	-0.041	-0.024	0.996	4.761	-0.427	-0.549	-0.439	4.18	80.942	0	0	0	0	0	0	0
WT222(CAA14FCCF874)	3.71	13105	2022-11-25 20:23:42.539	-0.041	-0.024	0.996	4.761	-0.427	-0.549	-0.417	4.175	80.953	0	0	0	0	0	0	0
WT222(CAA14FCCF874)	3.71	13105	2022-11-25 20:23:42.539	-0.041	-0.024	0.996	4.761	-0.427	-0.549	-0.396	4.175	80.964	0	0	0	0	0	0	0
WT222(CAA14FCCF874)	3.71	13105	2022-11-25 20:23:42.539	-0.064	0.013	0.997	1.404	-0.122	0	-0.39	4.169	80.975	0	0	0	0	0	0	0
WT222(CAA14FCCF874)	3.71	13105	2022-11-25 20:23:42.539	-0.064	0.013	0.997	1.404	-0.122	0	-0.385	4.164	80.991	0	0	0	0	0	0	0
WT222(CAA14FCCF874)	3.71	13105	2022-11-25 20:23:42.539	-0.064	0.013	0.997	1.404	-0.122	0	-0.379	4.164	81.002	0	0	0	0	0	0	0
WT222(CAA14FCCF874)	3.71	13105	2022-11-25 20:23:42.539	-0.064	0.013	0.997	1.404	-0.122	0	-0.374	4.158	81.013	0	0	0	0	0	0	0
WT222(CAA14FCCF874)	3.71	13105	2022-11-25 20:23:42.539	-0.065	-0.045	1.005	4.7	0.244	0.122	-0.346	4.158	81.03	0	0	0	0	0	0	0
WT222(CAA14FCCF874)	3.71	13105	2022-11-25 20:23:42.539	-0.065	-0.045	1.005	4.7	0.244	0.122	-0.324	4.158	81.041	0	0	0	0	0	0	0
WT222(CAA14FCCF874)	3.71	13105	2022-11-25 20:23:42.601	-0.065	-0.045	1.005	4.7	0.244	0.122	-0.308	4.158	81.057	0	0	0	0	0	0	0
WT222(CAA14FCCF874)	3.71	13105	2022-11-25 20:23:42.601	-0.065	-0.045	1.005	4.7	0.244	0.122	-0.286	4.158	81.074	0	0	0	0	0	0	0
WT222(CAA14FCCF874)	3.71	13105	2022-11-25 20:23:42.601	-0.152	0.038	1.009	4.517	1.221	0.122	-0.264	4.164	81.085	0	0	0	0	0	0	0
WT222(CAA14FCCF874)	3.71	13105	2022-11-25 20:23:42.601	-0.152	0.038	1.009	4.517	1.221	0.122	-0.242	4.169	81.101	0	0	0	0	0	0	0
WT222(CAA14FCCF874)	3.71	13105	2022-11-25 20:23:42.601	-0.152	0.038	1.009	4.517	1.221	0.122	-0.22	4.175	81.118	0	0	0	0	0	0	0
WT222(CAA14FCCF874)	3.71	13105	2022-11-25 20:23:42.601	-0.152	0.038	1.009	4.517	1.221	0.122	-0.198	4.18	81.129	0	0	0	0	0	0	0
WT222(CAA14FCCF874)	3.71	13105	2022-11-25 20:23:42.601	0.029	0.063	0.998	-6.897	1.343	-0.427	-0.236	4.186	81.14	0	0	0	0	0	0	0
WT222(CAA14FCCF874)	3.71	13105	2022-11-25 20:23:42.601	0.029	0.063	0.998	-6.897	1.343	-0.427	-0.269	4.191	81.151	0	0	0	0	0	0	0
WT222(CAA14FCCF874)	3.71	13105	2022-11-25 20:23:42.663	0.029	0.063	0.998	-6.897	1.343	-0.427	-0.302	4.197	81.161	0	0	0	0	0	0	0
WT222(CAA14FCCF874)	3.71	13105	2022-11-25 20:23:42.663	0.029	0.063	0.998	-6.897	1.343	-0.427	-0.335	4.202	81.172	0	0	0	0	0	0	0
WT222(CAA14FCCF874)	3.71	13105	2022-11-25 20:23:42.663	-0.063	-0.058	0.979	-0.671	-0.61	0.366	-0.335	4.197	81.183	0	0	0	0	0	0	0
WT222(CAA14FCCF874)	3.71	13105	2022-11-25 20:23:42.663	-0.063	-0.058	0.979	-0.671	-0.61	0.366	-0.335	4.191	81.2	0	0	0	0	0	0	0
WT222(CAA14FCCF874)	3.71	13105	2022-11-25 20:23:42.663	-0.063	-0.058	0.979	-0.671	-0.61	0.366	-0.341	4.186	81.216	0	0	0	0	0	0	0
WT222(CAA14FCCF874)	3.71	13105	2022-11-25 20:23:42.663	-0.063	-0.058	0.979	-0.671	-0.61	0.366	-0.346	4.18	81.227	0	0	0	0	0	0	0
WT222(CAA14FCCF874)	3.71	13105	2022-11-25 20:23:42.663	-0.033	-0.008	1.003	-0.793	-0.549	-0.671	-0.346	4.175	81.238	0	0	0	0	0	0	0
WT222(CAA14FCCF874)	3.71	13105	2022-11-25 20:23:42.663	-0.033	-0.008	1.003	-0.793	-0.549	-0.671	-0.352	4.169	81.249	0	0	0	0	0	0	0
WT222(CAA14FCCF874)	3.71	13105	2022-11-25 20:23:42.663	-0.033	-0.008	1.003	-0.793	-0.549	-0.671	-0.357	4.164	81.26	0	0	0	0	0	0	0
WT222(CAA14FCCF874)	3.71	13105	2022-11-25 20:23:42.663	-0.033	-0.008	1.003	-0.793	-0.549	-0.671	-0.363	4.158	81.271	0	0	0	0	0	0	0
WT222(CAA14FCCF874)	3.71	13105	2022-11-25 20:23:42.663	-0.142	0.016	0.999	-0.732	0.732	0	-0.363	4.158	81.288	0	0	0	0	0	0	0
WT222(CAA14FCCF874)	3.71	13105	2022-11-25 20:23:42.663	-0.142	0.016	0.999	-0.732	0.732	0	-0.368	4.158	81.299	0	0	0	0	0	0	0
WT222(CAA14FCCF874)	3.71	13105	2022-11-25 20:23:42.663	-0.142	0.016	0.999	-0.732	0.732	0	-0.368	4.164	81.315	0	0	0	0	0	0	0
WT222(CAA14FCCF874)	3.71	13105	2022-11-25 20:23:42.663	-0.142	0.016	0.999	-0.732	0.732	0	-0.374	4.164	81.326	0	0	0	0	0	0	0
WT222(CAA14FCCF874)	3.71	13105	2022-11-25 20:23:42.663	-0.05	-0.009	0.997	0.61	-0.549	-0.366	-0.368	4.164	81.343	0	0	0	0	0	0	0
WT222(CAA14FCCF874)	3.71	13105	2022-11-25 20:23:42.663	-0.05	-0.009	0.997	0.61	-0.549	-0.366	-0.368	4.158	81.354	0	0	0	0	0	0	0
WT222(CAA14FCCF874)	3.71	13105	2022-11-25 20:23:42.679	-0.05	-0.009	0.997	0.61	-0.549	-0.366	-0.363	4.153	81.365	0	0	0	0	0	0	0
WT222(CAA14FCCF874)	3.71	13105	2022-11-25 20:23:42.679	-0.05	-0.009	0.997	0.61	-0.549	-0.366	-0.357	4.153	81.376	0	0	0	0	0	0	0
WT222(CAA14FCCF874)	3.71	13105	2022-11-25 20:23:42.679	-0.116	0	0.991	0	-0.305	0	-0.357	4.147	81.392	0	0	0	0	0	0	0
WT222(CAA14FCCF874)	3.71	13105	2022-11-25 20:23:42.679	-0.116	0	0.991	0	-0.305	0	-0.357	4.147	81.409	0	0	0	0	0	0	0
WT222(CAA14FCCF874)	3.71	13105	2022-11-25 20:23:42.679	-0.116	0	0.991	0	-0.305	0	-0.357	4.147	81.42	0	0	0	0	0	0	0
WT222(CAA14FCCF874)	3.71	13105	2022-11-25 20:23:42.679	-0.116	0	0.991	0	-0.305	0	-0.357	4.147	81.436	0	0	0	0	0	0	0
WT222(CAA14FCCF874)	3.71	13105	2022-11-25 20:23:42.679	-0.001	-0.005	0.995	0	-0.122	0.061	-0.357	4.142	81.453	0	0	0	0	0	0	0
WT222(CAA14FCCF874)	3.71	13105	2022-11-25 20:23:42.679	-0.001	-0.005	0.995	0	-0.122	0.061	-0.357	4.142	81.469	0	0	0	0	0	0	0
WT222(CAA14FCCF874)	3.71	13105	2022-11-25 20:23:42.741	-0.001	-0.005	0.995	0	-0.122	0.061	-0.357	4.142	81.48	0	0	0	0	0	0	0
WT222(CAA14FCCF874)	3.71	13105	2022-11-25 20:23:42.741	-0.001	-0.005	0.995	0	-0.122	0.061	-0.357	4.142	81.497	0	0	0	0	0	0	0
WT222(CAA14FCCF874)	3.71	13105	2022-11-25 20:23:42.741	-0.112	-0.011	0.992	-0.549	0	-0.244	-0.357	4.136	81.513	0	0	0	0	0	0	0
WT222(CAA14FCCF874)	3.71	13105	2022-11-25 20:23:42.741	-0.112	-0.011	0.992	-0.549	0	-0.244	-0.363	4.136	81.524	0	0	0	0	0	0	0
WT222(CAA14FCCF874)	3.71	13105	2022-11-25 20:23:42.741	-0.112	-0.011	0.992	-0.549	0	-0.244	-0.363	4.136	81.541	0	0	0	0	0	0	0
WT222(CAA14FCCF874)	3.71	13105	2022-11-25 20:23:42.741	-0.112	-0.011	0.992	-0.549	0	-0.244	-0.368	4.136	81.557	0	0	0	0	0	0	0
WT222(CAA14FCCF874)	3.71	13105	2022-11-25 20:23:42.741	0.017	0.016	1.011	-0.671	0	0.427	-0.368	4.136	81.573	0	0	0	0	0	0	0
WT222(CAA14FCCF874)	3.71	13105	2022-11-25 20:23:42.741	0.017	0.016	1.011	-0.671	0	0.427	-0.368	4.136	81.59	0	0	0	0	0	0	0
WT222(CAA14FCCF874)	3.71	13105	2022-11-25 20:23:42.804	0.017	0.016	1.011	-0.671	0	0.427	-0.374	4.131	81.606	0	0	0	0	0	0	0
WT222(CAA14FCCF874)	3.71	13105	2022-11-25 20:23:42.804	0.017	0.016	1.011	-0.671	0	0.427	-0.374	4.131	81.623	0	0	0	0	0	0	0
WT222(CAA14FCCF874)	3.71	13105	2022-11-25 20:23:42.804	-0.105	-0.025	0.992	0.854	-0.366	0.122	-0.368	4.125	81.639	0	0	0	0	0	0	0
WT222(CAA14FCCF874)	3.71	13105	2022-11-25 20:23:42.804	-0.105	-0.025	0.992	0.854	-0.366	0.122	-0.363	4.12	81.656	0	0	0	0	0	0	0
WT222(CAA14FCCF874)	3.71	13105	2022-11-25 20:23:42.804	-0.105	-0.025	0.992	0.854	-0.366	0.122	-0.363	4.114	81.672	0	0	0	0	0	0	0
WT222(CAA14FCCF874)	3.71	13105	2022-11-25 20:23:42.804	-0.013	0.014	1	0.122	-0.244	0.244	-0.357	4.114	81.694	0	0	0	0	0	0	0
WT222(CAA14FCCF874)	3.71	13105	2022-11-25 20:23:42.804	-0.013	0.014	1	0.122	-0.244	0.244	-0.357	4.109	81.711	0	0	0	0	0	0	0
WT222(CAA14FCCF874)	3.71	13105	2022-11-25 20:23:42.804	-0.013	0.014	1	0.122	-0.244	0.244	-0.357	4.103	81.727	0	0	0	0	0	0	0
WT222(CAA14FCCF874)	3.71	13105	2022-11-25 20:23:42.835	-0.013	0.014	1	0.122	-0.244	0.244	-0.357	4.103	81.744	0	0	0	0	0	0	0
WT222(CAA14FCCF874)	3.71	13105	2022-11-25 20:23:42.835	-0.128	-0.009	0.999	-0.061	-0.122	0.549	-0.352	4.098	81.76	0	0	0	0	0	0	0
WT222(CAA14FCCF874)	3.71	13105	2022-11-25 20:23:42.835	-0.128	-0.009	0.999	-0.061	-0.122	0.549	-0.352	4.098	81.782	0	0	0	0	0	0	0
