# Supplementary material for: Dynamic characteristics of scraper conveyor chain drive system under the impact condition of lump coal
Source: PLoS One. 2024 Mar 1;19(3):e0299044. doi: 10.1371/journal.pone.0299044 (PMC10906879; doi:10.1371/journal.pone.0299044)
Supplement: S1 File — (ZIP) [file pone.0299044.s001.zip › 10Hz 1m variable mass (1.5kg-5kg 8times)/No. 3.xlsx]

## Sheet: 1.5kg
设备名称	电压	版本	片上时间	加速度X(g)	加速度Y(g)	加速度Z(g)	角速度X(°/s)	角速度Y(°/s)	角速度Z(°/s)	角度X(°)	角度Y(°)	角度Z(°)	磁场X	磁场Y	磁场Z	四元数0	四元数1	四元数2	四元数3	状态
WT333(F4E4E1AF1293)	3.87	13105	2022-11-28 09:46:35.930	-0.038	0.008	1.008	4.028	0.122	-0.549	1.538	0	-24.494	0	0	0	0	0	0	0
WT333(F4E4E1AF1293)	3.87	13105	2022-11-28 09:46:35.930	-0.038	0.008	1.008	4.028	0.122	-0.549	1.555	0.005	-24.505	0	0	0	0	0	0	0
WT333(F4E4E1AF1293)	3.87	13105	2022-11-28 09:46:35.930	-0.011	0.027	1.024	1.465	0.183	0	1.566	0.005	-24.51	0	0	0	0	0	0	0
WT333(F4E4E1AF1293)	3.87	13105	2022-11-28 09:46:35.930	-0.011	0.027	1.024	1.465	0.183	0	1.571	0.011	-24.521	0	0	0	0	0	0	0
WT333(F4E4E1AF1293)	3.87	13105	2022-11-28 09:46:35.930	-0.011	0.027	1.024	1.465	0.183	0	1.577	0.011	-24.527	0	0	0	0	0	0	0
WT333(F4E4E1AF1293)	3.87	13105	2022-11-28 09:46:35.930	-0.011	0.027	1.024	1.465	0.183	0	1.582	0.016	-24.532	0	0	0	0	0	0	0
WT333(F4E4E1AF1293)	3.87	13105	2022-11-28 09:46:35.930	-0.03	0.028	1.028	-1.77	0.305	0.305	1.571	0.022	-24.538	0	0	0	0	0	0	0
WT333(F4E4E1AF1293)	3.87	13105	2022-11-28 09:46:35.930	-0.03	0.028	1.028	-1.77	0.305	0.305	1.566	0.022	-24.543	0	0	0	0	0	0	0
WT333(F4E4E1AF1293)	3.87	13105	2022-11-28 09:46:35.930	-0.03	0.028	1.028	-1.77	0.305	0.305	1.555	0.027	-24.549	0	0	0	0	0	0	0
WT333(F4E4E1AF1293)	3.87	13105	2022-11-28 09:46:35.930	-0.03	0.028	1.028	-1.77	0.305	0.305	1.544	0.033	-24.554	0	0	0	0	0	0	0
WT333(F4E4E1AF1293)	3.87	13105	2022-11-28 09:46:35.930	-0.002	0.027	1.01	-5.737	0	-0.244	1.516	0.033	-24.565	0	0	0	0	0	0	0
WT333(F4E4E1AF1293)	3.87	13105	2022-11-28 09:46:35.930	-0.002	0.027	1.01	-5.737	0	-0.244	1.483	0.038	-24.571	0	0	0	0	0	0	0
WT333(F4E4E1AF1293)	3.87	13105	2022-11-28 09:46:35.930	-0.002	0.027	1.01	-5.737	0	-0.244	1.456	0.038	-24.582	0	0	0	0	0	0	0
WT333(F4E4E1AF1293)	3.87	13105	2022-11-28 09:46:35.930	-0.002	0.027	1.01	-5.737	0	-0.244	1.428	0.038	-24.587	0	0	0	0	0	0	0
WT333(F4E4E1AF1293)	3.87	13105	2022-11-28 09:46:36.024	-0.002	0.01	1.001	-1.16	0.305	0.061	1.423	0.044	-24.593	0	0	0	0	0	0	0
WT333(F4E4E1AF1293)	3.87	13105	2022-11-28 09:46:36.024	-0.002	0.01	1.001	-1.16	0.305	0.061	1.417	0.049	-24.598	0	0	0	0	0	0	0
WT333(F4E4E1AF1293)	3.87	13105	2022-11-28 09:46:36.024	-0.002	0.01	1.001	-1.16	0.305	0.061	1.412	0.049	-24.604	0	0	0	0	0	0	0
WT333(F4E4E1AF1293)	3.87	13105	2022-11-28 09:46:36.024	-0.002	0.01	1.001	-1.16	0.305	0.061	1.401	0.055	-24.609	0	0	0	0	0	0	0
WT333(F4E4E1AF1293)	3.87	13105	2022-11-28 09:46:36.024	0.018	0.035	1.024	2.319	0.183	-0.061	1.417	0.055	-24.615	0	0	0	0	0	0	0
WT333(F4E4E1AF1293)	3.87	13105	2022-11-28 09:46:36.024	0.018	0.035	1.024	2.319	0.183	-0.061	1.428	0.06	-24.62	0	0	0	0	0	0	0
WT333(F4E4E1AF1293)	3.87	13105	2022-11-28 09:46:36.024	0.018	0.035	1.024	2.319	0.183	-0.061	1.439	0.06	-24.626	0	0	0	0	0	0	0
WT333(F4E4E1AF1293)	3.87	13105	2022-11-28 09:46:36.024	0.018	0.035	1.024	2.319	0.183	-0.061	1.45	0.06	-24.631	0	0	0	0	0	0	0
WT333(F4E4E1AF1293)	3.87	13105	2022-11-28 09:46:36.024	-0.017	0.03	1.01	0.488	0.183	-0.488	1.45	0.066	-24.637	0	0	0	0	0	0	0
WT333(F4E4E1AF1293)	3.87	13105	2022-11-28 09:46:36.024	-0.017	0.03	1.01	0.488	0.183	-0.488	1.456	0.066	-24.642	0	0	0	0	0	0	0
WT333(F4E4E1AF1293)	3.87	13105	2022-11-28 09:46:36.024	-0.017	0.03	1.01	0.488	0.183	-0.488	1.456	0.066	-24.648	0	0	0	0	0	0	0
WT333(F4E4E1AF1293)	3.87	13105	2022-11-28 09:46:36.024	-0.017	0.03	1.01	0.488	0.183	-0.488	1.456	0.071	-24.653	0	0	0	0	0	0	0
WT333(F4E4E1AF1293)	3.87	13105	2022-11-28 09:46:36.024	-0.028	0.005	1.007	2.502	0	-0.366	1.472	0.071	-24.659	0	0	0	0	0	0	0
WT333(F4E4E1AF1293)	3.87	13105	2022-11-28 09:46:36.024	-0.028	0.005	1.007	2.502	0	-0.366	1.483	0.071	-24.664	0	0	0	0	0	0	0
WT333(F4E4E1AF1293)	3.87	13105	2022-11-28 09:46:36.024	-0.028	0.005	1.007	2.502	0	-0.366	1.494	0.077	-24.67	0	0	0	0	0	0	0
WT333(F4E4E1AF1293)	3.87	13105	2022-11-28 09:46:36.024	-0.028	0.005	1.007	2.502	0	-0.366	1.505	0.077	-24.675	0	0	0	0	0	0	0
WT333(F4E4E1AF1293)	3.87	13105	2022-11-28 09:46:36.118	-0.102	0.038	1.012	2.563	0.427	0.305	1.516	0.082	-24.675	0	0	0	0	0	0	0
WT333(F4E4E1AF1293)	3.87	13105	2022-11-28 09:46:36.118	-0.102	0.038	1.012	2.563	0.427	0.305	1.527	0.088	-24.675	0	0	0	0	0	0	0
WT333(F4E4E1AF1293)	3.87	13105	2022-11-28 09:46:36.118	-0.102	0.038	1.012	2.563	0.427	0.305	1.544	0.093	-24.675	0	0	0	0	0	0	0
WT333(F4E4E1AF1293)	3.87	13105	2022-11-28 09:46:36.118	-0.102	0.038	1.012	2.563	0.427	0.305	1.555	0.099	-24.675	0	0	0	0	0	0	0
WT333(F4E4E1AF1293)	3.87	13105	2022-11-28 09:46:36.118	0.065	0.016	1.016	-1.16	0.122	-0.061	1.549	0.104	-24.675	0	0	0	0	0	0	0
WT333(F4E4E1AF1293)	3.87	13105	2022-11-28 09:46:36.118	0.065	0.016	1.016	-1.16	0.122	-0.061	1.544	0.104	-24.675	0	0	0	0	0	0	0
WT333(F4E4E1AF1293)	3.87	13105	2022-11-28 09:46:36.118	0.065	0.016	1.016	-1.16	0.122	-0.061	1.533	0.11	-24.675	0	0	0	0	0	0	0
WT333(F4E4E1AF1293)	3.87	13105	2022-11-28 09:46:36.118	0.065	0.016	1.016	-1.16	0.122	-0.061	1.527	0.11	-24.681	0	0	0	0	0	0	0
WT333(F4E4E1AF1293)	3.87	13105	2022-11-28 09:46:36.133	-0.034	0.044	1.01	-0.366	0.366	0.061	1.527	0.115	-24.675	0	0	0	0	0	0	0
WT333(F4E4E1AF1293)	3.87	13105	2022-11-28 09:46:36.133	-0.034	0.044	1.01	-0.366	0.366	0.061	1.522	0.121	-24.675	0	0	0	0	0	0	0
WT333(F4E4E1AF1293)	3.87	13105	2022-11-28 09:46:36.133	-0.034	0.044	1.01	-0.366	0.366	0.061	1.522	0.121	-24.675	0	0	0	0	0	0	0
WT333(F4E4E1AF1293)	3.87	13105	2022-11-28 09:46:36.133	-0.034	0.044	1.01	-0.366	0.366	0.061	1.522	0.126	-24.675	0	0	0	0	0	0	0
WT333(F4E4E1AF1293)	3.87	13105	2022-11-28 09:46:36.133	0.012	-0.002	1.004	1.099	0.427	0.122	1.527	0.132	-24.67	0	0	0	0	0	0	0
WT333(F4E4E1AF1293)	3.87	13105	2022-11-28 09:46:36.133	0.012	-0.002	1.004	1.099	0.427	0.122	1.533	0.137	-24.67	0	0	0	0	0	0	0
WT333(F4E4E1AF1293)	3.87	13105	2022-11-28 09:46:36.133	0.012	-0.002	1.004	1.099	0.427	0.122	1.533	0.137	-24.664	0	0	0	0	0	0	0
WT333(F4E4E1AF1293)	3.87	13105	2022-11-28 09:46:36.133	0.012	-0.002	1.004	1.099	0.427	0.122	1.538	0.143	-24.664	0	0	0	0	0	0	0
WT333(F4E4E1AF1293)	3.87	13105	2022-11-28 09:46:36.164	-0.052	0.048	1.029	3.784	0.427	0	1.56	0.148	-24.659	0	0	0	0	0	0	0
WT333(F4E4E1AF1293)	3.87	13105	2022-11-28 09:46:36.164	-0.052	0.048	1.029	3.784	0.427	0	1.577	0.148	-24.659	0	0	0	0	0	0	0
WT333(F4E4E1AF1293)	3.87	13105	2022-11-28 09:46:36.164	-0.052	0.048	1.029	3.784	0.427	0	1.593	0.154	-24.653	0	0	0	0	0	0	0
WT333(F4E4E1AF1293)	3.87	13105	2022-11-28 09:46:36.164	-0.052	0.048	1.029	3.784	0.427	0	1.615	0.159	-24.648	0	0	0	0	0	0	0
WT333(F4E4E1AF1293)	3.87	13105	2022-11-28 09:46:36.164	0.007	0.031	1.016	2.869	0.305	0.122	1.626	0.165	-24.648	0	0	0	0	0	0	0
WT333(F4E4E1AF1293)	3.87	13105	2022-11-28 09:46:36.164	0.007	0.031	1.016	2.869	0.305	0.122	1.642	0.165	-24.642	0	0	0	0	0	0	0
WT333(F4E4E1AF1293)	3.87	13105	2022-11-28 09:46:36.164	0.007	0.031	1.016	2.869	0.305	0.122	1.653	0.17	-24.637	0	0	0	0	0	0	0
WT333(F4E4E1AF1293)	3.87	13105	2022-11-28 09:46:36.164	0.007	0.031	1.016	2.869	0.305	0.122	1.67	0.176	-24.631	0	0	0	0	0	0	0
WT333(F4E4E1AF1293)	3.87	13105	2022-11-28 09:46:36.195	-0.022	0.047	1.013	-4.089	0.183	0	1.648	0.176	-24.626	0	0	0	0	0	0	0
WT333(F4E4E1AF1293)	3.87	13105	2022-11-28 09:46:36.195	-0.022	0.047	1.013	-4.089	0.183	0	1.626	0.181	-24.62	0	0	0	0	0	0	0
WT333(F4E4E1AF1293)	3.87	13105	2022-11-28 09:46:36.195	-0.022	0.047	1.013	-4.089	0.183	0	1.609	0.181	-24.615	0	0	0	0	0	0	0
WT333(F4E4E1AF1293)	3.87	13105	2022-11-28 09:46:36.195	-0.022	0.047	1.013	-4.089	0.183	0	1.588	0.187	-24.609	0	0	0	0	0	0	0
WT333(F4E4E1AF1293)	3.87	13105	2022-11-28 09:46:36.195	0.029	0.021	1.018	-2.075	0.305	0.061	1.577	0.187	-24.604	0	0	0	0	0	0	0
WT333(F4E4E1AF1293)	3.87	13105	2022-11-28 09:46:36.195	0.029	0.021	1.018	-2.075	0.305	0.061	1.566	0.192	-24.598	0	0	0	0	0	0	0
WT333(F4E4E1AF1293)	3.87	13105	2022-11-28 09:46:36.195	0.029	0.021	1.018	-2.075	0.305	0.061	1.56	0.192	-24.593	0	0	0	0	0	0	0
WT333(F4E4E1AF1293)	3.87	13105	2022-11-28 09:46:36.195	0.029	0.021	1.018	-2.075	0.305	0.061	1.549	0.192	-24.587	0	0	0	0	0	0	0
WT333(F4E4E1AF1293)	3.87	13105	2022-11-28 09:46:36.195	-0.029	0.042	1.016	0.916	0.549	-0.427	1.555	0.198	-24.582	0	0	0	0	0	0	0
WT333(F4E4E1AF1293)	3.87	13105	2022-11-28 09:46:36.195	-0.029	0.042	1.016	0.916	0.549	-0.427	1.555	0.203	-24.582	0	0	0	0	0	0	0
WT333(F4E4E1AF1293)	3.87	13105	2022-11-28 09:46:36.195	-0.029	0.042	1.016	0.916	0.549	-0.427	1.56	0.209	-24.576	0	0	0	0	0	0	0
WT333(F4E4E1AF1293)	3.87	13105	2022-11-28 09:46:36.195	-0.029	0.042	1.016	0.916	0.549	-0.427	1.566	0.209	-24.571	0	0	0	0	0	0	0
WT333(F4E4E1AF1293)	3.87	13105	2022-11-28 09:46:36.195	0.054	0.037	1.017	-0.732	0.305	-0.122	1.566	0.214	-24.565	0	0	0	0	0	0	0
WT333(F4E4E1AF1293)	3.87	13105	2022-11-28 09:46:36.195	0.054	0.037	1.017	-0.732	0.305	-0.122	1.56	0.214	-24.56	0	0	0	0	0	0	0
WT333(F4E4E1AF1293)	3.87	13105	2022-11-28 09:46:36.195	0.054	0.037	1.017	-0.732	0.305	-0.122	1.56	0.214	-24.549	0	0	0	0	0	0	0
WT333(F4E4E1AF1293)	3.87	13105	2022-11-28 09:46:36.195	0.054	0.037	1.017	-0.732	0.305	-0.122	1.555	0.214	-24.543	0	0	0	0	0	0	0
WT333(F4E4E1AF1293)	3.87	13105	2022-11-28 09:46:36.258	-0.093	0.013	1.004	-6.958	0.366	0.244	1.522	0.22	-24.538	0	0	0	0	0	0	0
WT333(F4E4E1AF1293)	3.87	13105	2022-11-28 09:46:36.258	-0.093	0.013	1.004	-6.958	0.366	0.244	1.489	0.22	-24.527	0	0	0	0	0	0	0
WT333(F4E4E1AF1293)	3.87	13105	2022-11-28 09:46:36.258	-0.093	0.013	1.004	-6.958	0.366	0.244	1.456	0.225	-24.516	0	0	0	0	0	0	0
WT333(F4E4E1AF1293)	3.87	13105	2022-11-28 09:46:36.258	-0.093	0.013	1.004	-6.958	0.366	0.244	1.417	0.225	-24.505	0	0	0	0	0	0	0
WT333(F4E4E1AF1293)	3.87	13105	2022-11-28 09:46:36.258	0.04	0.006	1.013	-0.305	0	-0.305	1.417	0.231	-24.5	0	0	0	0	0	0	0
WT333(F4E4E1AF1293)	3.87	13105	2022-11-28 09:46:36.258	0.04	0.006	1.013	-0.305	0	-0.305	1.417	0.231	-24.494	0	0	0	0	0	0	0
WT333(F4E4E1AF1293)	3.87	13105	2022-11-28 09:46:36.258	0.04	0.006	1.013	-0.305	0	-0.305	1.417	0.231	-24.483	0	0	0	0	0	0	0
WT333(F4E4E1AF1293)	3.87	13105	2022-11-28 09:46:36.258	0.04	0.006	1.013	-0.305	0	-0.305	1.412	0.231	-24.478	0	0	0	0	0	0	0
WT333(F4E4E1AF1293)	3.87	13105	2022-11-28 09:46:36.289	-0.079	0.043	1.025	-5.432	0	-0.244	1.39	0.231	-24.472	0	0	0	0	0	0	0
WT333(F4E4E1AF1293)	3.87	13105	2022-11-28 09:46:36.289	-0.079	0.043	1.025	-5.432	0	-0.244	1.362	0.236	-24.467	0	0	0	0	0	0	0
WT333(F4E4E1AF1293)	3.87	13105	2022-11-28 09:46:36.289	-0.079	0.043	1.025	-5.432	0	-0.244	1.335	0.236	-24.456	0	0	0	0	0	0	0
WT333(F4E4E1AF1293)	3.87	13105	2022-11-28 09:46:36.289	-0.079	0.043	1.025	-5.432	0	-0.244	1.307	0.236	-24.45	0	0	0	0	0	0	0
WT333(F4E4E1AF1293)	3.87	13105	2022-11-28 09:46:36.289	0.028	0.038	1.011	-4.639	0.122	0.122	1.285	0.242	-24.439	0	0	0	0	0	0	0
WT333(F4E4E1AF1293)	3.87	13105	2022-11-28 09:46:36.289	0.028	0.038	1.011	-4.639	0.122	0.122	1.263	0.242	-24.428	0	0	0	0	0	0	0
WT333(F4E4E1AF1293)	3.87	13105	2022-11-28 09:46:36.289	0.028	0.038	1.011	-4.639	0.122	0.122	1.241	0.247	-24.423	0	0	0	0	0	0	0
WT333(F4E4E1AF1293)	3.87	13105	2022-11-28 09:46:36.289	0.028	0.038	1.011	-4.639	0.122	0.122	1.219	0.247	-24.412	0	0	0	0	0	0	0
WT333(F4E4E1AF1293)	3.87	13105	2022-11-28 09:46:36.383	-0.098	0.005	0.994	-3.601	-0.305	-0.122	1.203	0.247	-24.406	0	0	0	0	0	0	0
WT333(F4E4E1AF1293)	3.87	13105	2022-11-28 09:46:36.383	-0.098	0.005	0.994	-3.601	-0.305	-0.122	1.187	0.247	-24.395	0	0	0	0	0	0	0
WT333(F4E4E1AF1293)	3.87	13105	2022-11-28 09:46:36.383	-0.098	0.005	0.994	-3.601	-0.305	-0.122	1.17	0.253	-24.39	0	0	0	0	0	0	0
WT333(F4E4E1AF1293)	3.87	13105	2022-11-28 09:46:36.383	-0.098	0.005	0.994	-3.601	-0.305	-0.122	1.154	0.253	-24.379	0	0	0	0	0	0	0
WT333(F4E4E1AF1293)	3.87	13105	2022-11-28 09:46:36.383	-0.004	0.028	1.033	0.244	-0.671	0.061	1.154	0.253	-24.368	0	0	0	0	0	0	0
WT333(F4E4E1AF1293)	3.87	13105	2022-11-28 09:46:36.383	-0.004	0.028	1.033	0.244	-0.671	0.061	1.154	0.253	-24.362	0	0	0	0	0	0	0
WT333(F4E4E1AF1293)	3.87	13105	2022-11-28 09:46:36.383	-0.004	0.028	1.033	0.244	-0.671	0.061	1.159	0.253	-24.351	0	0	0	0	0	0	0
WT333(F4E4E1AF1293)	3.87	13105	2022-11-28 09:46:36.383	-0.004	0.028	1.033	0.244	-0.671	0.061	1.159	0.253	-24.346	0	0	0	0	0	0	0
WT333(F4E4E1AF1293)	3.87	13105	2022-11-28 09:46:36.383	0.002	0.04	1.007	-0.366	-0.244	-0.671	1.159	0.253	-24.34	0	0	0	0	0	0	0
WT333(F4E4E1AF1293)	3.87	13105	2022-11-28 09:46:36.383	0.002	0.04	1.007	-0.366	-0.244	-0.671	1.159	0.258	-24.335	0	0	0	0	0	0	0
WT333(F4E4E1AF1293)	3.87	13105	2022-11-28 09:46:36.383	0.002	0.04	1.007	-0.366	-0.244	-0.671	1.159	0.258	-24.335	0	0	0	0	0	0	0
WT333(F4E4E1AF1293)	3.87	13105	2022-11-28 09:46:36.383	0.042	0.029	1.028	-2.563	-0.793	0	1.148	0.253	-24.329	0	0	0	0	0	0	0
WT333(F4E4E1AF1293)	3.87	13105	2022-11-28 09:46:36.383	0.042	0.029	1.028	-2.563	-0.793	0	1.132	0.253	-24.318	0	0	0	0	0	0	0
WT333(F4E4E1AF1293)	3.87	13105	2022-11-28 09:46:36.383	0.042	0.029	1.028	-2.563	-0.793	0	1.121	0.247	-24.313	0	0	0	0	0	0	0
WT333(F4E4E1AF1293)	3.87	13105	2022-11-28 09:46:36.383	0.042	0.029	1.028	-2.563	-0.793	0	1.11	0.247	-24.313	0	0	0	0	0	0	0
WT333(F4E4E1AF1293)	3.87	13105	2022-11-28 09:46:36.383	0.778	-0.085	0.916	-0.366	4.395	1.404	1.11	0.264	-24.302	0	0	0	0	0	0	0
WT333(F4E4E1AF1293)	3.87	13105	2022-11-28 09:46:36.414	0.778	-0.085	0.916	-0.366	4.395	1.404	1.11	0.269	-24.296	0	0	0	0	0	0	0
WT333(F4E4E1AF1293)	3.87	13105	2022-11-28 09:46:36.414	0.778	-0.085	0.916	-0.366	4.395	1.404	1.104	0.275	-24.291	0	0	0	0	0	0	0
WT333(F4E4E1AF1293)	3.87	13105	2022-11-28 09:46:36.414	0.778	-0.085	0.916	-0.366	4.395	1.404	1.099	0.269	-24.291	0	0	0	0	0	0	0
WT333(F4E4E1AF1293)	3.87	13105	2022-11-28 09:46:36.414	-0.495	-0.167	1.022	3.845	5.066	-1.343	1.115	0.28	-24.302	0	0	0	0	0	0	0
WT333(F4E4E1AF1293)	3.87	13105	2022-11-28 09:46:36.414	-0.495	-0.167	1.022	3.845	5.066	-1.343	1.132	0.291	-24.313	0	0	0	0	0	0	0
WT333(F4E4E1AF1293)	3.87	13105	2022-11-28 09:46:36.414	-0.495	-0.167	1.022	3.845	5.066	-1.343	1.143	0.308	-24.324	0	0	0	0	0	0	0
WT333(F4E4E1AF1293)	3.87	13105	2022-11-28 09:46:36.414	-0.495	-0.167	1.022	3.845	5.066	-1.343	1.154	0.324	-24.335	0	0	0	0	0	0	0
WT333(F4E4E1AF1293)	3.87	13105	2022-11-28 09:46:36.414	-0.575	-0.07	0.824	-28.503	-4.822	-2.136	1.005	0.302	-24.346	0	0	0	0	0	0	0
WT333(F4E4E1AF1293)	3.87	13105	2022-11-28 09:46:36.445	-0.575	-0.07	0.824	-28.503	-4.822	-2.136	0.851	0.286	-24.357	0	0	0	0	0	0	0
WT333(F4E4E1AF1293)	3.87	13105	2022-11-28 09:46:36.445	-0.575	-0.07	0.824	-28.503	-4.822	-2.136	0.703	0.269	-24.368	0	0	0	0	0	0	0
WT333(F4E4E1AF1293)	3.87	13105	2022-11-28 09:46:36.445	-0.575	-0.07	0.824	-28.503	-4.822	-2.136	0.549	0.264	-24.373	0	0	0	0	0	0	0
WT333(F4E4E1AF1293)	3.87	13105	2022-11-28 09:46:36.445	0.213	0.054	1.037	-14.771	-1.282	-0.061	0.472	0.269	-24.368	0	0	0	0	0	0	0
WT333(F4E4E1AF1293)	3.87	13105	2022-11-28 09:46:36.445	0.213	0.054	1.037	-14.771	-1.282	-0.061	0.39	0.275	-24.368	0	0	0	0	0	0	0
WT333(F4E4E1AF1293)	3.87	13105	2022-11-28 09:46:36.445	0.213	0.054	1.037	-14.771	-1.282	-0.061	0.313	0.275	-24.373	0	0	0	0	0	0	0
WT333(F4E4E1AF1293)	3.87	13105	2022-11-28 09:46:36.445	0.213	0.054	1.037	-14.771	-1.282	-0.061	0.236	0.269	-24.373	0	0	0	0	0	0	0
WT333(F4E4E1AF1293)	3.87	13105	2022-11-28 09:46:36.445	0.16	0.028	1.04	10.986	-0.427	-0.793	0.286	0.275	-24.384	0	0	0	0	0	0	0
WT333(F4E4E1AF1293)	3.87	13105	2022-11-28 09:46:36.492	0.16	0.028	1.04	10.986	-0.427	-0.793	0.341	0.275	-24.395	0	0	0	0	0	0	0
WT333(F4E4E1AF1293)	3.87	13105	2022-11-28 09:46:36.508	0.16	0.028	1.04	10.986	-0.427	-0.793	0.39	0.269	-24.412	0	0	0	0	0	0	0
WT333(F4E4E1AF1293)	3.87	13105	2022-11-28 09:46:36.508	0.16	0.028	1.04	10.986	-0.427	-0.793	0.439	0.269	-24.428	0	0	0	0	0	0	0
WT333(F4E4E1AF1293)	3.87	13105	2022-11-28 09:46:36.508	0.098	0.078	1.044	3.845	-0.061	-0.671	0.461	0.264	-24.445	0	0	0	0	0	0	0
WT333(F4E4E1AF1293)	3.87	13105	2022-11-28 09:46:36.508	0.098	0.078	1.044	3.845	-0.061	-0.671	0.478	0.264	-24.461	0	0	0	0	0	0	0
WT333(F4E4E1AF1293)	3.87	13105	2022-11-28 09:46:36.508	0.098	0.078	1.044	3.845	-0.061	-0.671	0.494	0.258	-24.483	0	0	0	0	0	0	0
WT333(F4E4E1AF1293)	3.87	13105	2022-11-28 09:46:36.508	0.098	0.078	1.044	3.845	-0.061	-0.671	0.511	0.253	-24.505	0	0	0	0	0	0	0
WT333(F4E4E1AF1293)	3.87	13105	2022-11-28 09:46:36.508	-0.023	0.007	0.979	-4.272	-0.122	-0.061	0.489	0.247	-24.527	0	0	0	0	0	0	0
WT333(F4E4E1AF1293)	3.87	13105	2022-11-28 09:46:36.524	-0.023	0.007	0.979	-4.272	-0.122	-0.061	0.467	0.247	-24.549	0	0	0	0	0	0	0
WT333(F4E4E1AF1293)	3.87	13105	2022-11-28 09:46:36.524	-0.023	0.007	0.979	-4.272	-0.122	-0.061	0.45	0.242	-24.571	0	0	0	0	0	0	0
WT333(F4E4E1AF1293)	3.87	13105	2022-11-28 09:46:36.524	-0.023	0.007	0.979	-4.272	-0.122	-0.061	0.428	0.236	-24.593	0	0	0	0	0	0	0
WT333(F4E4E1AF1293)	3.87	13105	2022-11-28 09:46:36.524	-0.091	-0.014	1.004	-0.244	-0.183	0.244	0.423	0.236	-24.62	0	0	0	0	0	0	0
WT333(F4E4E1AF1293)	3.87	13105	2022-11-28 09:46:36.524	-0.091	-0.014	1.004	-0.244	-0.183	0.244	0.423	0.236	-24.642	0	0	0	0	0	0	0
WT333(F4E4E1AF1293)	3.87	13105	2022-11-28 09:46:36.524	-0.091	-0.014	1.004	-0.244	-0.183	0.244	0.423	0.231	-24.664	0	0	0	0	0	0	0
WT333(F4E4E1AF1293)	3.87	13105	2022-11-28 09:46:36.524	-0.091	-0.014	1.004	-0.244	-0.183	0.244	0.417	0.231	-24.692	0	0	0	0	0	0	0
WT333(F4E4E1AF1293)	3.87	13105	2022-11-28 09:46:36.524	-0.052	-0.009	0.999	7.507	-0.244	-0.122	0.456	0.231	-24.725	0	0	0	0	0	0	0
WT333(F4E4E1AF1293)	3.87	13105	2022-11-28 09:46:36.555	-0.052	-0.009	0.999	7.507	-0.244	-0.122	0.494	0.231	-24.752	0	0	0	0	0	0	0
WT333(F4E4E1AF1293)	3.87	13105	2022-11-28 09:46:36.555	-0.052	-0.009	0.999	7.507	-0.244	-0.122	0.527	0.231	-24.785	0	0	0	0	0	0	0
WT333(F4E4E1AF1293)	3.87	13105	2022-11-28 09:46:36.555	-0.052	-0.009	0.999	7.507	-0.244	-0.122	0.566	0.236	-24.818	0	0	0	0	0	0	0
WT333(F4E4E1AF1293)	3.87	13105	2022-11-28 09:46:36.555	0.115	0.056	1.043	-0.916	0.732	-0.183	0.56	0.236	-24.857	0	0	0	0	0	0	0
WT333(F4E4E1AF1293)	3.87	13105	2022-11-28 09:46:36.555	0.115	0.056	1.043	-0.916	0.732	-0.183	0.555	0.242	-24.901	0	0	0	0	0	0	0
WT333(F4E4E1AF1293)	3.87	13105	2022-11-28 09:46:36.555	0.115	0.056	1.043	-0.916	0.732	-0.183	0.549	0.242	-24.944	0	0	0	0	0	0	0
WT333(F4E4E1AF1293)	3.87	13105	2022-11-28 09:46:36.555	0.115	0.056	1.043	-0.916	0.732	-0.183	0.544	0.247	-24.988	0	0	0	0	0	0	0
WT333(F4E4E1AF1293)	3.87	13105	2022-11-28 09:46:36.555	0.077	-0.003	1.008	1.831	0.061	-0.549	0.555	0.242	-25.043	0	0	0	0	0	0	0
WT333(F4E4E1AF1293)	3.87	13105	2022-11-28 09:46:36.618	0.077	-0.003	1.008	1.831	0.061	-0.549	0.56	0.242	-25.093	0	0	0	0	0	0	0
WT333(F4E4E1AF1293)	3.87	13105	2022-11-28 09:46:36.618	0.077	-0.003	1.008	1.831	0.061	-0.549	0.571	0.236	-25.153	0	0	0	0	0	0	0
WT333(F4E4E1AF1293)	3.87	13105	2022-11-28 09:46:36.618	0.077	-0.003	1.008	1.831	0.061	-0.549	0.577	0.231	-25.208	0	0	0	0	0	0	0
WT333(F4E4E1AF1293)	3.87	13105	2022-11-28 09:46:36.618	0.045	0.019	0.999	2.808	1.343	0.305	0.593	0.236	-25.269	0	0	0	0	0	0	0
WT333(F4E4E1AF1293)	3.87	13105	2022-11-28 09:46:36.618	0.045	0.019	0.999	2.808	1.343	0.305	0.604	0.236	-25.329	0	0	0	0	0	0	0
WT333(F4E4E1AF1293)	3.87	13105	2022-11-28 09:46:36.618	0.045	0.019	0.999	2.808	1.343	0.305	0.615	0.236	-25.389	0	0	0	0	0	0	0
WT333(F4E4E1AF1293)	3.87	13105	2022-11-28 09:46:36.618	0.045	0.019	0.999	2.808	1.343	0.305	0.632	0.242	-25.455	0	0	0	0	0	0	0
WT333(F4E4E1AF1293)	3.87	13105	2022-11-28 09:46:36.618	-0.021	0.016	1.024	2.686	1.648	-0.549	0.643	0.242	-25.527	0	0	0	0	0	0	0
WT333(F4E4E1AF1293)	3.87	13105	2022-11-28 09:46:36.649	-0.021	0.016	1.024	2.686	1.648	-0.549	0.654	0.247	-25.604	0	0	0	0	0	0	0
WT333(F4E4E1AF1293)	3.87	13105	2022-11-28 09:46:36.649	-0.021	0.016	1.024	2.686	1.648	-0.549	0.67	0.253	-25.686	0	0	0	0	0	0	0
WT333(F4E4E1AF1293)	3.87	13105	2022-11-28 09:46:36.649	-0.021	0.016	1.024	2.686	1.648	-0.549	0.681	0.258	-25.763	0	0	0	0	0	0	0
WT333(F4E4E1AF1293)	3.87	13105	2022-11-28 09:46:36.649	-0.03	0.027	1.02	1.709	0.671	0.061	0.687	0.258	-25.845	0	0	0	0	0	0	0
WT333(F4E4E1AF1293)	3.87	13105	2022-11-28 09:46:36.649	-0.03	0.027	1.02	1.709	0.671	0.061	0.698	0.258	-25.928	0	0	0	0	0	0	0
WT333(F4E4E1AF1293)	3.87	13105	2022-11-28 09:46:36.649	-0.03	0.027	1.02	1.709	0.671	0.061	0.703	0.258	-26.016	0	0	0	0	0	0	0
WT333(F4E4E1AF1293)	3.87	13105	2022-11-28 09:46:36.649	-0.03	0.027	1.02	1.709	0.671	0.061	0.714	0.258	-26.104	0	0	0	0	0	0	0
WT333(F4E4E1AF1293)	3.87	13105	2022-11-28 09:46:36.649	0.018	0.008	1.021	3.174	0.061	-0.732	0.725	0.258	-26.202	0	0	0	0	0	0	0
WT333(F4E4E1AF1293)	3.87	13105	2022-11-28 09:46:36.680	0.018	0.008	1.021	3.174	0.061	-0.732	0.742	0.258	-26.301	0	0	0	0	0	0	0
WT333(F4E4E1AF1293)	3.87	13105	2022-11-28 09:46:36.680	0.018	0.008	1.021	3.174	0.061	-0.732	0.758	0.253	-26.4	0	0	0	0	0	0	0
WT333(F4E4E1AF1293)	3.87	13105	2022-11-28 09:46:36.680	0.018	0.008	1.021	3.174	0.061	-0.732	0.775	0.253	-26.505	0	0	0	0	0	0	0
WT333(F4E4E1AF1293)	3.87	13105	2022-11-28 09:46:36.680	-0.029	0.02	1.032	2.869	0	0.305	0.786	0.247	-26.609	0	0	0	0	0	0	0
WT333(F4E4E1AF1293)	3.87	13105	2022-11-28 09:46:36.680	-0.029	0.02	1.032	2.869	0	0.305	0.802	0.247	-26.708	0	0	0	0	0	0	0
WT333(F4E4E1AF1293)	3.87	13105	2022-11-28 09:46:36.680	-0.029	0.02	1.032	2.869	0	0.305	0.813	0.247	-26.818	0	0	0	0	0	0	0
WT333(F4E4E1AF1293)	3.87	13105	2022-11-28 09:46:36.680	-0.029	0.02	1.032	2.869	0	0.305	0.829	0.247	-26.933	0	0	0	0	0	0	0
WT333(F4E4E1AF1293)	3.87	13105	2022-11-28 09:46:36.680	0.04	0	1.007	5.493	-0.061	-0.427	0.857	0.242	-27.048	0	0	0	0	0	0	0
WT333(F4E4E1AF1293)	3.87	13105	2022-11-28 09:46:36.742	0.04	0	1.007	5.493	-0.061	-0.427	0.879	0.242	-27.169	0	0	0	0	0	0	0
WT333(F4E4E1AF1293)	3.87	13105	2022-11-28 09:46:36.742	0.04	0	1.007	5.493	-0.061	-0.427	0.906	0.242	-27.29	0	0	0	0	0	0	0
WT333(F4E4E1AF1293)	3.87	13105	2022-11-28 09:46:36.742	0.04	0	1.007	5.493	-0.061	-0.427	0.934	0.236	-27.422	0	0	0	0	0	0	0
WT333(F4E4E1AF1293)	3.87	13105	2022-11-28 09:46:36.742	0.01	0.014	1.032	4.883	-0.549	0.061	0.956	0.231	-27.548	0	0	0	0	0	0	0
WT333(F4E4E1AF1293)	3.87	13105	2022-11-28 09:46:36.742	0.01	0.014	1.032	4.883	-0.549	0.061	0.978	0.231	-27.686	0	0	0	0	0	0	0
WT333(F4E4E1AF1293)	3.87	13105	2022-11-28 09:46:36.742	0.01	0.014	1.032	4.883	-0.549	0.061	1	0.225	-27.817	0	0	0	0	0	0	0
WT333(F4E4E1AF1293)	3.87	13105	2022-11-28 09:46:36.742	0.01	0.014	1.032	4.883	-0.549	0.061	1.022	0.22	-27.96	0	0	0	0	0	0	0
WT333(F4E4E1AF1293)	3.87	13105	2022-11-28 09:46:36.742	0.017	0.017	1.026	1.709	-0.183	0.183	1.033	0.22	-28.103	0	0	0	0	0	0	0
WT333(F4E4E1AF1293)	3.87	13105	2022-11-28 09:46:36.774	0.017	0.017	1.026	1.709	-0.183	0.183	1.038	0.214	-28.251	0	0	0	0	0	0	0
WT333(F4E4E1AF1293)	3.87	13105	2022-11-28 09:46:36.774	0.017	0.017	1.026	1.709	-0.183	0.183	1.044	0.214	-28.4	0	0	0	0	0	0	0
WT333(F4E4E1AF1293)	3.87	13105	2022-11-28 09:46:36.774	0.017	0.017	1.026	1.709	-0.183	0.183	1.049	0.209	-28.553	0	0	0	0	0	0	0
WT333(F4E4E1AF1293)	3.87	13105	2022-11-28 09:46:36.774	0.018	0.01	1.021	6.775	-0.183	-0.122	1.082	0.209	-28.713	0	0	0	0	0	0	0
WT333(F4E4E1AF1293)	3.87	13105	2022-11-28 09:46:36.774	0.018	0.01	1.021	6.775	-0.183	-0.122	1.115	0.203	-28.872	0	0	0	0	0	0	0
WT333(F4E4E1AF1293)	3.87	13105	2022-11-28 09:46:36.774	0.018	0.01	1.021	6.775	-0.183	-0.122	1.148	0.203	-29.037	0	0	0	0	0	0	0
WT333(F4E4E1AF1293)	3.87	13105	2022-11-28 09:46:36.774	0.018	0.01	1.021	6.775	-0.183	-0.122	1.176	0.198	-29.202	0	0	0	0	0	0	0
WT333(F4E4E1AF1293)	3.87	13105	2022-11-28 09:46:36.774	0.044	0.042	1.048	-0.732	-0.183	0.061	1.17	0.198	-29.372	0	0	0	0	0	0	0
WT333(F4E4E1AF1293)	3.87	13105	2022-11-28 09:46:36.805	0.044	0.042	1.048	-0.732	-0.183	0.061	1.165	0.192	-29.548	0	0	0	0	0	0	0
WT333(F4E4E1AF1293)	3.87	13105	2022-11-28 09:46:36.805	0.044	0.042	1.048	-0.732	-0.183	0.061	1.159	0.187	-29.724	0	0	0	0	0	0	0
WT333(F4E4E1AF1293)	3.87	13105	2022-11-28 09:46:36.805	0.044	0.042	1.048	-0.732	-0.183	0.061	1.154	0.187	-29.905	0	0	0	0	0	0	0
WT333(F4E4E1AF1293)	3.87	13105	2022-11-28 09:46:36.805	-0.026	-0.023	1.005	3.418	0.061	0.061	1.17	0.181	-30.086	0	0	0	0	0	0	0
WT333(F4E4E1AF1293)	3.87	13105	2022-11-28 09:46:36.805	-0.026	-0.023	1.005	3.418	0.061	0.061	1.181	0.181	-30.267	0	0	0	0	0	0	0
WT333(F4E4E1AF1293)	3.87	13105	2022-11-28 09:46:36.805	-0.026	-0.023	1.005	3.418	0.061	0.061	1.198	0.181	-30.454	0	0	0	0	0	0	0
WT333(F4E4E1AF1293)	3.87	13105	2022-11-28 09:46:36.805	-0.026	-0.023	1.005	3.418	0.061	0.061	1.208	0.181	-30.646	0	0	0	0	0	0	0
WT333(F4E4E1AF1293)	3.87	13105	2022-11-28 09:46:36.805	-0.02	0.039	1.04	3.845	0.61	0.122	1.225	0.181	-30.839	0	0	0	0	0	0	0
WT333(F4E4E1AF1293)	3.87	13105	2022-11-28 09:46:36.852	-0.02	0.039	1.04	3.845	0.61	0.122	1.241	0.187	-31.036	0	0	0	0	0	0	0
WT333(F4E4E1AF1293)	3.87	13105	2022-11-28 09:46:36.867	-0.02	0.039	1.04	3.845	0.61	0.122	1.263	0.187	-31.234	0	0	0	0	0	0	0
WT333(F4E4E1AF1293)	3.87	13105	2022-11-28 09:46:36.867	-0.02	0.039	1.04	3.845	0.61	0.122	1.28	0.192	-31.443	0	0	0	0	0	0	0
WT333(F4E4E1AF1293)	3.87	13105	2022-11-28 09:46:36.867	0.021	-0.007	0.985	3.723	0.427	0.366	1.296	0.192	-31.646	0	0	0	0	0	0	0
WT333(F4E4E1AF1293)	3.87	13105	2022-11-28 09:46:36.867	0.021	-0.007	0.985	3.723	0.427	0.366	1.313	0.192	-31.849	0	0	0	0	0	0	0
WT333(F4E4E1AF1293)	3.87	13105	2022-11-28 09:46:36.867	0.021	-0.007	0.985	3.723	0.427	0.366	1.329	0.198	-32.064	0	0	0	0	0	0	0
WT333(F4E4E1AF1293)	3.87	13105	2022-11-28 09:46:36.867	0.021	-0.007	0.985	3.723	0.427	0.366	1.346	0.198	-32.272	0	0	0	0	0	0	0
WT333(F4E4E1AF1293)	3.87	13105	2022-11-28 09:46:36.867	0.032	0.034	1.07	10.254	0.183	-0.183	1.39	0.198	-32.492	0	0	0	0	0	0	0
WT333(F4E4E1AF1293)	3.87	13105	2022-11-28 09:46:36.914	0.032	0.034	1.07	10.254	0.183	-0.183	1.439	0.198	-32.712	0	0	0	0	0	0	0
WT333(F4E4E1AF1293)	3.87	13105	2022-11-28 09:46:36.914	0.032	0.034	1.07	10.254	0.183	-0.183	1.489	0.198	-32.937	0	0	0	0	0	0	0
WT333(F4E4E1AF1293)	3.87	13105	2022-11-28 09:46:36.914	-0.047	0.003	1.03	4.15	0.427	0	1.505	0.203	-33.157	0	0	0	0	0	0	0

## Sheet: 2.0kg
设备名称	电压	版本	片上时间	加速度X(g)	加速度Y(g)	加速度Z(g)	角速度X(°/s)	角速度Y(°/s)	角速度Z(°/s)	角度X(°)	角度Y(°)	角度Z(°)	磁场X	磁场Y	磁场Z	四元数0	四元数1	四元数2	四元数3	状态
WT333(F4E4E1AF1293)	3.89	13105	2022-11-28 09:36:15.140	-0.021	0.003	1.045	-1.892	2.991	-0.244	1.011	-1.066	-21.703	0	0	0	0	0	0	0
WT333(F4E4E1AF1293)	3.89	13105	2022-11-28 09:36:15.140	-0.021	0.003	1.045	-1.892	2.991	-0.244	1.005	-1.049	-21.66	0	0	0	0	0	0	0
WT333(F4E4E1AF1293)	3.89	13105	2022-11-28 09:36:15.140	0.043	0.036	0.967	4.089	-0.854	-0.061	1.027	-1.055	-21.621	0	0	0	0	0	0	0
WT333(F4E4E1AF1293)	3.89	13105	2022-11-28 09:36:15.140	0.043	0.036	0.967	4.089	-0.854	-0.061	1.049	-1.06	-21.583	0	0	0	0	0	0	0
WT333(F4E4E1AF1293)	3.89	13105	2022-11-28 09:36:15.140	0.043	0.036	0.967	4.089	-0.854	-0.061	1.071	-1.06	-21.539	0	0	0	0	0	0	0
WT333(F4E4E1AF1293)	3.89	13105	2022-11-28 09:36:15.140	0.043	0.036	0.967	4.089	-0.854	-0.061	1.093	-1.066	-21.5	0	0	0	0	0	0	0
WT333(F4E4E1AF1293)	3.89	13105	2022-11-28 09:36:15.140	-0.019	0.007	1.053	5.859	-0.916	0.061	1.126	-1.071	-21.456	0	0	0	0	0	0	0
WT333(F4E4E1AF1293)	3.89	13105	2022-11-28 09:36:15.203	-0.019	0.007	1.053	5.859	-0.916	0.061	1.154	-1.077	-21.418	0	0	0	0	0	0	0
WT333(F4E4E1AF1293)	3.89	13105	2022-11-28 09:36:15.203	-0.019	0.007	1.053	5.859	-0.916	0.061	1.187	-1.077	-21.379	0	0	0	0	0	0	0
WT333(F4E4E1AF1293)	3.89	13105	2022-11-28 09:36:15.203	-0.019	0.007	1.053	5.859	-0.916	0.061	1.214	-1.082	-21.341	0	0	0	0	0	0	0
WT333(F4E4E1AF1293)	3.89	13105	2022-11-28 09:36:15.203	-0.02	0.077	1.016	-7.385	2.441	2.808	1.181	-1.071	-21.286	0	0	0	0	0	0	0
WT333(F4E4E1AF1293)	3.89	13105	2022-11-28 09:36:15.203	-0.02	0.077	1.016	-7.385	2.441	2.808	1.143	-1.055	-21.231	0	0	0	0	0	0	0
WT333(F4E4E1AF1293)	3.89	13105	2022-11-28 09:36:15.203	-0.02	0.077	1.016	-7.385	2.441	2.808	1.11	-1.044	-21.176	0	0	0	0	0	0	0
WT333(F4E4E1AF1293)	3.89	13105	2022-11-28 09:36:15.203	-0.021	-0.012	0.995	-10.986	-1.282	-1.404	1.055	-1.044	-21.149	0	0	0	0	0	0	0
WT333(F4E4E1AF1293)	3.89	13105	2022-11-28 09:36:15.203	-0.021	-0.012	0.995	-10.986	-1.282	-1.404	1.005	-1.049	-21.116	0	0	0	0	0	0	0
WT333(F4E4E1AF1293)	3.89	13105	2022-11-28 09:36:15.234	-0.021	-0.012	0.995	-10.986	-1.282	-1.404	0.95	-1.055	-21.083	0	0	0	0	0	0	0
WT333(F4E4E1AF1293)	3.89	13105	2022-11-28 09:36:15.234	-0.021	-0.012	0.995	-10.986	-1.282	-1.404	0.895	-1.055	-21.055	0	0	0	0	0	0	0
WT333(F4E4E1AF1293)	3.89	13105	2022-11-28 09:36:15.234	0.055	0	1.012	3.418	0.244	0.671	0.912	-1.055	-21.011	0	0	0	0	0	0	0
WT333(F4E4E1AF1293)	3.89	13105	2022-11-28 09:36:15.234	0.055	0	1.012	3.418	0.244	0.671	0.934	-1.049	-20.973	0	0	0	0	0	0	0
WT333(F4E4E1AF1293)	3.89	13105	2022-11-28 09:36:15.234	0.055	0	1.012	3.418	0.244	0.671	0.95	-1.049	-20.929	0	0	0	0	0	0	0
WT333(F4E4E1AF1293)	3.89	13105	2022-11-28 09:36:15.234	0.055	0	1.012	3.418	0.244	0.671	0.967	-1.044	-20.885	0	0	0	0	0	0	0
WT333(F4E4E1AF1293)	3.89	13105	2022-11-28 09:36:15.234	-0.058	0.005	1.017	5.31	2.075	0.427	0.994	-1.033	-20.847	0	0	0	0	0	0	0
WT333(F4E4E1AF1293)	3.89	13105	2022-11-28 09:36:15.234	-0.058	0.005	1.017	5.31	2.075	0.427	1.022	-1.022	-20.808	0	0	0	0	0	0	0
WT333(F4E4E1AF1293)	3.89	13105	2022-11-28 09:36:15.265	-0.058	0.005	1.017	5.31	2.075	0.427	1.044	-1.011	-20.77	0	0	0	0	0	0	0
WT333(F4E4E1AF1293)	3.89	13105	2022-11-28 09:36:15.265	-0.058	0.005	1.017	5.31	2.075	0.427	1.071	-0.994	-20.731	0	0	0	0	0	0	0
WT333(F4E4E1AF1293)	3.89	13105	2022-11-28 09:36:15.265	-0.006	0.026	1.013	2.38	1.099	-0.61	1.082	-0.989	-20.698	0	0	0	0	0	0	0
WT333(F4E4E1AF1293)	3.89	13105	2022-11-28 09:36:15.265	-0.006	0.026	1.013	2.38	1.099	-0.61	1.093	-0.978	-20.665	0	0	0	0	0	0	0
WT333(F4E4E1AF1293)	3.89	13105	2022-11-28 09:36:15.265	-0.006	0.026	1.013	2.38	1.099	-0.61	1.104	-0.967	-20.632	0	0	0	0	0	0	0
WT333(F4E4E1AF1293)	3.89	13105	2022-11-28 09:36:15.265	-0.006	0.026	1.013	2.38	1.099	-0.61	1.121	-0.961	-20.599	0	0	0	0	0	0	0
WT333(F4E4E1AF1293)	3.89	13105	2022-11-28 09:36:15.265	-0.003	0.046	1.034	0.244	1.77	0.305	1.121	-0.95	-20.561	0	0	0	0	0	0	0
WT333(F4E4E1AF1293)	3.89	13105	2022-11-28 09:36:15.265	-0.003	0.046	1.034	0.244	1.77	0.305	1.121	-0.934	-20.522	0	0	0	0	0	0	0
WT333(F4E4E1AF1293)	3.89	13105	2022-11-28 09:36:15.312	-0.003	0.046	1.034	0.244	1.77	0.305	1.121	-0.923	-20.484	0	0	0	0	0	0	0
WT333(F4E4E1AF1293)	3.89	13105	2022-11-28 09:36:15.328	-0.003	0.046	1.034	0.244	1.77	0.305	1.126	-0.912	-20.446	0	0	0	0	0	0	0
WT333(F4E4E1AF1293)	3.89	13105	2022-11-28 09:36:15.328	0.103	0.025	1.001	-3.174	1.038	-0.122	1.11	-0.906	-20.413	0	0	0	0	0	0	0
WT333(F4E4E1AF1293)	3.89	13105	2022-11-28 09:36:15.328	0.103	0.025	1.001	-3.174	1.038	-0.122	1.093	-0.901	-20.374	0	0	0	0	0	0	0
WT333(F4E4E1AF1293)	3.89	13105	2022-11-28 09:36:15.328	0.103	0.025	1.001	-3.174	1.038	-0.122	1.077	-0.89	-20.341	0	0	0	0	0	0	0
WT333(F4E4E1AF1293)	3.89	13105	2022-11-28 09:36:15.328	0.103	0.025	1.001	-3.174	1.038	-0.122	1.066	-0.89	-20.303	0	0	0	0	0	0	0
WT333(F4E4E1AF1293)	3.89	13105	2022-11-28 09:36:15.328	-0.042	0.015	1.017	1.587	1.587	0	1.071	-0.879	-20.27	0	0	0	0	0	0	0
WT333(F4E4E1AF1293)	3.89	13105	2022-11-28 09:36:15.328	-0.042	0.015	1.017	1.587	1.587	0	1.082	-0.868	-20.231	0	0	0	0	0	0	0
WT333(F4E4E1AF1293)	3.89	13105	2022-11-28 09:36:15.344	-0.042	0.015	1.017	1.587	1.587	0	1.088	-0.862	-20.198	0	0	0	0	0	0	0
WT333(F4E4E1AF1293)	3.89	13105	2022-11-28 09:36:15.344	-0.042	0.015	1.017	1.587	1.587	0	1.099	-0.851	-20.16	0	0	0	0	0	0	0
WT333(F4E4E1AF1293)	3.89	13105	2022-11-28 09:36:15.344	0.041	0.027	1.011	-2.625	0.916	-0.183	1.082	-0.846	-20.127	0	0	0	0	0	0	0
WT333(F4E4E1AF1293)	3.89	13105	2022-11-28 09:36:15.344	0.041	0.027	1.011	-2.625	0.916	-0.183	1.071	-0.84	-20.094	0	0	0	0	0	0	0
WT333(F4E4E1AF1293)	3.89	13105	2022-11-28 09:36:15.344	0.041	0.027	1.011	-2.625	0.916	-0.183	1.06	-0.835	-20.061	0	0	0	0	0	0	0
WT333(F4E4E1AF1293)	3.89	13105	2022-11-28 09:36:15.344	0.041	0.027	1.011	-2.625	0.916	-0.183	1.049	-0.829	-20.028	0	0	0	0	0	0	0
WT333(F4E4E1AF1293)	3.89	13105	2022-11-28 09:36:15.344	-0.048	0.062	1.021	-6.714	1.892	1.77	1.016	-0.818	-19.984	0	0	0	0	0	0	0
WT333(F4E4E1AF1293)	3.89	13105	2022-11-28 09:36:15.344	-0.048	0.062	1.021	-6.714	1.892	1.77	0.983	-0.807	-19.94	0	0	0	0	0	0	0
WT333(F4E4E1AF1293)	3.89	13105	2022-11-28 09:36:15.437	-0.048	0.062	1.021	-6.714	1.892	1.77	0.95	-0.797	-19.896	0	0	0	0	0	0	0
WT333(F4E4E1AF1293)	3.89	13105	2022-11-28 09:36:15.437	-0.048	0.062	1.021	-6.714	1.892	1.77	0.917	-0.786	-19.858	0	0	0	0	0	0	0
WT333(F4E4E1AF1293)	3.89	13105	2022-11-28 09:36:15.437	0.02	-0.029	0.996	-4.944	0.793	-1.77	0.895	-0.78	-19.83	0	0	0	0	0	0	0
WT333(F4E4E1AF1293)	3.89	13105	2022-11-28 09:36:15.437	0.02	-0.029	0.996	-4.944	0.793	-1.77	0.873	-0.775	-19.808	0	0	0	0	0	0	0
WT333(F4E4E1AF1293)	3.89	13105	2022-11-28 09:36:15.437	0.02	-0.029	0.996	-4.944	0.793	-1.77	0.851	-0.769	-19.786	0	0	0	0	0	0	0
WT333(F4E4E1AF1293)	3.89	13105	2022-11-28 09:36:15.437	0.02	-0.029	0.996	-4.944	0.793	-1.77	0.824	-0.764	-19.764	0	0	0	0	0	0	0
WT333(F4E4E1AF1293)	3.89	13105	2022-11-28 09:36:15.437	-0.049	0.013	1.014	5.249	1.709	0	0.851	-0.753	-19.731	0	0	0	0	0	0	0
WT333(F4E4E1AF1293)	3.89	13105	2022-11-28 09:36:15.437	-0.049	0.013	1.014	5.249	1.709	0	0.879	-0.742	-19.698	0	0	0	0	0	0	0
WT333(F4E4E1AF1293)	3.89	13105	2022-11-28 09:36:15.437	-0.049	0.013	1.014	5.249	1.709	0	0.906	-0.731	-19.671	0	0	0	0	0	0	0
WT333(F4E4E1AF1293)	3.89	13105	2022-11-28 09:36:15.437	-0.049	0.013	1.014	5.249	1.709	0	0.934	-0.72	-19.638	0	0	0	0	0	0	0
WT333(F4E4E1AF1293)	3.89	13105	2022-11-28 09:36:15.437	0.041	0.024	1.022	5.432	0.488	-1.038	0.961	-0.714	-19.616	0	0	0	0	0	0	0
WT333(F4E4E1AF1293)	3.89	13105	2022-11-28 09:36:15.437	0.041	0.024	1.022	5.432	0.488	-1.038	0.989	-0.709	-19.589	0	0	0	0	0	0	0
WT333(F4E4E1AF1293)	3.89	13105	2022-11-28 09:36:15.437	0.041	0.024	1.022	5.432	0.488	-1.038	1.016	-0.703	-19.567	0	0	0	0	0	0	0
WT333(F4E4E1AF1293)	3.89	13105	2022-11-28 09:36:15.437	0.041	0.024	1.022	5.432	0.488	-1.038	1.044	-0.698	-19.545	0	0	0	0	0	0	0
WT333(F4E4E1AF1293)	3.89	13105	2022-11-28 09:36:15.437	-0.03	0.038	1.018	4.456	0.671	0.183	1.066	-0.692	-19.512	0	0	0	0	0	0	0
WT333(F4E4E1AF1293)	3.89	13105	2022-11-28 09:36:15.437	-0.03	0.038	1.018	4.456	0.671	0.183	1.088	-0.687	-19.484	0	0	0	0	0	0	0
WT333(F4E4E1AF1293)	3.89	13105	2022-11-28 09:36:15.531	-0.03	0.038	1.018	4.456	0.671	0.183	1.11	-0.681	-19.457	0	0	0	0	0	0	0
WT333(F4E4E1AF1293)	3.89	13105	2022-11-28 09:36:15.531	-0.03	0.038	1.018	4.456	0.671	0.183	1.132	-0.676	-19.429	0	0	0	0	0	0	0
WT333(F4E4E1AF1293)	3.89	13105	2022-11-28 09:36:15.531	0.098	0.027	1.019	0.977	0.061	-1.038	1.137	-0.676	-19.407	0	0	0	0	0	0	0
WT333(F4E4E1AF1293)	3.89	13105	2022-11-28 09:36:15.531	0.098	0.027	1.019	0.977	0.061	-1.038	1.143	-0.676	-19.385	0	0	0	0	0	0	0
WT333(F4E4E1AF1293)	3.89	13105	2022-11-28 09:36:15.531	0.098	0.027	1.019	0.977	0.061	-1.038	1.148	-0.676	-19.363	0	0	0	0	0	0	0
WT333(F4E4E1AF1293)	3.89	13105	2022-11-28 09:36:15.531	0.098	0.027	1.019	0.977	0.061	-1.038	1.154	-0.676	-19.341	0	0	0	0	0	0	0
WT333(F4E4E1AF1293)	3.89	13105	2022-11-28 09:36:15.531	-0.035	0.058	1.022	-2.441	1.221	-0.061	1.143	-0.67	-19.319	0	0	0	0	0	0	0
WT333(F4E4E1AF1293)	3.89	13105	2022-11-28 09:36:15.531	-0.035	0.058	1.022	-2.441	1.221	-0.061	1.132	-0.659	-19.292	0	0	0	0	0	0	0
WT333(F4E4E1AF1293)	3.89	13105	2022-11-28 09:36:15.562	-0.035	0.058	1.022	-2.441	1.221	-0.061	1.121	-0.654	-19.27	0	0	0	0	0	0	0
WT333(F4E4E1AF1293)	3.89	13105	2022-11-28 09:36:15.562	-0.035	0.058	1.022	-2.441	1.221	-0.061	1.11	-0.648	-19.243	0	0	0	0	0	0	0
WT333(F4E4E1AF1293)	3.89	13105	2022-11-28 09:36:15.562	0.066	0.024	1.015	-4.028	0	-1.16	1.093	-0.648	-19.226	0	0	0	0	0	0	0
WT333(F4E4E1AF1293)	3.89	13105	2022-11-28 09:36:15.562	0.066	0.024	1.015	-4.028	0	-1.16	1.071	-0.648	-19.21	0	0	0	0	0	0	0
WT333(F4E4E1AF1293)	3.89	13105	2022-11-28 09:36:15.562	0.066	0.024	1.015	-4.028	0	-1.16	1.055	-0.648	-19.193	0	0	0	0	0	0	0
WT333(F4E4E1AF1293)	3.89	13105	2022-11-28 09:36:15.562	0.066	0.024	1.015	-4.028	0	-1.16	1.038	-0.648	-19.177	0	0	0	0	0	0	0
WT333(F4E4E1AF1293)	3.89	13105	2022-11-28 09:36:15.562	-0.075	0.002	1.012	-0.183	1.282	0.244	1.038	-0.643	-19.149	0	0	0	0	0	0	0
WT333(F4E4E1AF1293)	3.89	13105	2022-11-28 09:36:15.562	-0.075	0.002	1.012	-0.183	1.282	0.244	1.038	-0.637	-19.127	0	0	0	0	0	0	0
WT333(F4E4E1AF1293)	3.89	13105	2022-11-28 09:36:15.562	-0.075	0.002	1.012	-0.183	1.282	0.244	1.038	-0.626	-19.111	0	0	0	0	0	0	0
WT333(F4E4E1AF1293)	3.89	13105	2022-11-28 09:36:15.562	-0.075	0.002	1.012	-0.183	1.282	0.244	1.038	-0.621	-19.089	0	0	0	0	0	0	0
WT333(F4E4E1AF1293)	3.89	13105	2022-11-28 09:36:15.562	0.104	0.019	1.019	0	0.305	-0.549	1.038	-0.615	-19.072	0	0	0	0	0	0	0
WT333(F4E4E1AF1293)	3.89	13105	2022-11-28 09:36:15.562	0.104	0.019	1.019	0	0.305	-0.549	1.038	-0.615	-19.056	0	0	0	0	0	0	0
WT333(F4E4E1AF1293)	3.89	13105	2022-11-28 09:36:15.562	0.104	0.019	1.019	0	0.305	-0.549	1.038	-0.615	-19.039	0	0	0	0	0	0	0
WT333(F4E4E1AF1293)	3.89	13105	2022-11-28 09:36:15.562	0.104	0.019	1.019	0	0.305	-0.549	1.038	-0.615	-19.023	0	0	0	0	0	0	0
WT333(F4E4E1AF1293)	3.89	13105	2022-11-28 09:36:15.562	-0.073	0.039	1.018	2.197	0.854	0.183	1.055	-0.61	-19.006	0	0	0	0	0	0	0
WT333(F4E4E1AF1293)	3.89	13105	2022-11-28 09:36:15.562	-0.073	0.039	1.018	2.197	0.854	0.183	1.066	-0.604	-18.99	0	0	0	0	0	0	0
WT333(F4E4E1AF1293)	3.89	13105	2022-11-28 09:36:15.656	-0.073	0.039	1.018	2.197	0.854	0.183	1.077	-0.599	-18.973	0	0	0	0	0	0	0
WT333(F4E4E1AF1293)	3.89	13105	2022-11-28 09:36:15.656	-0.073	0.039	1.018	2.197	0.854	0.183	1.088	-0.593	-18.957	0	0	0	0	0	0	0
WT333(F4E4E1AF1293)	3.89	13105	2022-11-28 09:36:15.656	0.138	0.037	1.014	-2.625	0.549	0.183	1.077	-0.593	-18.94	0	0	0	0	0	0	0
WT333(F4E4E1AF1293)	3.89	13105	2022-11-28 09:36:15.656	0.138	0.037	1.014	-2.625	0.549	0.183	1.066	-0.588	-18.924	0	0	0	0	0	0	0
WT333(F4E4E1AF1293)	3.89	13105	2022-11-28 09:36:15.656	0.138	0.037	1.014	-2.625	0.549	0.183	1.055	-0.588	-18.907	0	0	0	0	0	0	0
WT333(F4E4E1AF1293)	3.89	13105	2022-11-28 09:36:15.656	0.138	0.037	1.014	-2.625	0.549	0.183	1.044	-0.588	-18.891	0	0	0	0	0	0	0
WT333(F4E4E1AF1293)	3.89	13105	2022-11-28 09:36:15.656	-0.181	0.019	1.015	-0.244	0.488	-0.183	1.044	-0.588	-18.88	0	0	0	0	0	0	0
WT333(F4E4E1AF1293)	3.89	13105	2022-11-28 09:36:15.656	-0.181	0.019	1.015	-0.244	0.488	-0.183	1.044	-0.582	-18.869	0	0	0	0	0	0	0
WT333(F4E4E1AF1293)	3.89	13105	2022-11-28 09:36:15.656	-0.181	0.019	1.015	-0.244	0.488	-0.183	1.044	-0.582	-18.858	0	0	0	0	0	0	0
WT333(F4E4E1AF1293)	3.89	13105	2022-11-28 09:36:15.656	-0.181	0.019	1.015	-0.244	0.488	-0.183	1.044	-0.571	-18.853	0	0	0	0	0	0	0
WT333(F4E4E1AF1293)	3.89	13105	2022-11-28 09:36:15.656	0.155	0.033	1.006	0	-0.183	0	1.044	-0.571	-18.842	0	0	0	0	0	0	0
WT333(F4E4E1AF1293)	3.89	13105	2022-11-28 09:36:15.656	0.155	0.033	1.006	0	-0.183	0	1.044	-0.571	-18.831	0	0	0	0	0	0	0
WT333(F4E4E1AF1293)	3.89	13105	2022-11-28 09:36:15.656	0.155	0.033	1.006	0	-0.183	0	1.049	-0.571	-18.82	0	0	0	0	0	0	0
WT333(F4E4E1AF1293)	3.89	13105	2022-11-28 09:36:15.656	0.155	0.033	1.006	0	-0.183	0	1.049	-0.577	-18.814	0	0	0	0	0	0	0
WT333(F4E4E1AF1293)	3.89	13105	2022-11-28 09:36:15.656	-0.11	0.22	1.079	-3.418	-2.197	-3.052	1.033	-0.588	-18.82	0	0	0	0	0	0	0
WT333(F4E4E1AF1293)	3.89	13105	2022-11-28 09:36:15.656	-0.11	0.22	1.079	-3.418	-2.197	-3.052	1.022	-0.599	-18.825	0	0	0	0	0	0	0
WT333(F4E4E1AF1293)	3.89	13105	2022-11-28 09:36:15.703	-0.11	0.22	1.079	-3.418	-2.197	-3.052	1.011	-0.604	-18.836	0	0	0	0	0	0	0
WT333(F4E4E1AF1293)	3.89	13105	2022-11-28 09:36:15.703	-0.11	0.22	1.079	-3.418	-2.197	-3.052	1	-0.615	-18.842	0	0	0	0	0	0	0
WT333(F4E4E1AF1293)	3.89	13105	2022-11-28 09:36:15.703	0.103	-0.088	0.919	-20.508	1.221	1.404	0.906	-0.604	-18.831	0	0	0	0	0	0	0
WT333(F4E4E1AF1293)	3.89	13105	2022-11-28 09:36:15.703	0.103	-0.088	0.919	-20.508	1.221	1.404	0.807	-0.599	-18.82	0	0	0	0	0	0	0
WT333(F4E4E1AF1293)	3.89	13105	2022-11-28 09:36:15.703	0.103	-0.088	0.919	-20.508	1.221	1.404	0.714	-0.593	-18.803	0	0	0	0	0	0	0
WT333(F4E4E1AF1293)	3.89	13105	2022-11-28 09:36:15.703	0.103	-0.088	0.919	-20.508	1.221	1.404	0.615	-0.588	-18.792	0	0	0	0	0	0	0
WT333(F4E4E1AF1293)	3.89	13105	2022-11-28 09:36:15.703	-0.071	-0.058	0.994	13.184	0.244	3.174	0.681	-0.588	-18.77	0	0	0	0	0	0	0
WT333(F4E4E1AF1293)	3.89	13105	2022-11-28 09:36:15.703	-0.071	-0.058	0.994	13.184	0.244	3.174	0.753	-0.588	-18.754	0	0	0	0	0	0	0
WT333(F4E4E1AF1293)	3.89	13105	2022-11-28 09:36:15.718	-0.071	-0.058	0.994	13.184	0.244	3.174	0.818	-0.582	-18.737	0	0	0	0	0	0	0
WT333(F4E4E1AF1293)	3.89	13105	2022-11-28 09:36:15.718	-0.071	-0.058	0.994	13.184	0.244	3.174	0.884	-0.582	-18.715	0	0	0	0	0	0	0
WT333(F4E4E1AF1293)	3.89	13105	2022-11-28 09:36:15.718	0.072	0.04	1.024	1.77	0.305	-0.793	0.89	-0.577	-18.721	0	0	0	0	0	0	0
WT333(F4E4E1AF1293)	3.89	13105	2022-11-28 09:36:15.718	0.072	0.04	1.024	1.77	0.305	-0.793	0.901	-0.577	-18.721	0	0	0	0	0	0	0
WT333(F4E4E1AF1293)	3.89	13105	2022-11-28 09:36:15.718	0.072	0.04	1.024	1.77	0.305	-0.793	0.912	-0.577	-18.726	0	0	0	0	0	0	0
WT333(F4E4E1AF1293)	3.89	13105	2022-11-28 09:36:15.718	-0.014	0.077	1.015	2.258	0	-0.793	0.923	-0.577	-18.726	0	0	0	0	0	0	0
WT333(F4E4E1AF1293)	3.89	13105	2022-11-28 09:36:15.718	-0.014	0.077	1.015	2.258	0	-0.793	0.939	-0.571	-18.732	0	0	0	0	0	0	0
WT333(F4E4E1AF1293)	3.89	13105	2022-11-28 09:36:15.718	-0.014	0.077	1.015	2.258	0	-0.793	0.95	-0.571	-18.737	0	0	0	0	0	0	0
WT333(F4E4E1AF1293)	3.89	13105	2022-11-28 09:36:15.734	-0.014	0.077	1.015	2.258	0	-0.793	0.967	-0.571	-18.743	0	0	0	0	0	0	0
WT333(F4E4E1AF1293)	3.89	13105	2022-11-28 09:36:15.734	-0.017	0.124	1.026	-4.028	0.305	0.732	0.95	-0.571	-18.737	0	0	0	0	0	0	0
WT333(F4E4E1AF1293)	3.89	13105	2022-11-28 09:36:15.734	-0.017	0.124	1.026	-4.028	0.305	0.732	0.934	-0.566	-18.737	0	0	0	0	0	0	0
WT333(F4E4E1AF1293)	3.89	13105	2022-11-28 09:36:15.734	-0.017	0.124	1.026	-4.028	0.305	0.732	0.917	-0.566	-18.737	0	0	0	0	0	0	0
WT333(F4E4E1AF1293)	3.89	13105	2022-11-28 09:36:15.734	-0.017	0.124	1.026	-4.028	0.305	0.732	0.901	-0.56	-18.732	0	0	0	0	0	0	0
WT333(F4E4E1AF1293)	3.89	13105	2022-11-28 09:36:15.734	0.006	0.043	1.016	-7.813	-0.366	-0.732	0.868	-0.56	-18.737	0	0	0	0	0	0	0
WT333(F4E4E1AF1293)	3.89	13105	2022-11-28 09:36:15.734	0.006	0.043	1.016	-7.813	-0.366	-0.732	0.835	-0.56	-18.748	0	0	0	0	0	0	0
WT333(F4E4E1AF1293)	3.89	13105	2022-11-28 09:36:15.734	0.006	0.043	1.016	-7.813	-0.366	-0.732	0.802	-0.56	-18.754	0	0	0	0	0	0	0
WT333(F4E4E1AF1293)	3.89	13105	2022-11-28 09:36:15.797	0.006	0.043	1.016	-7.813	-0.366	-0.732	0.769	-0.566	-18.759	0	0	0	0	0	0	0
WT333(F4E4E1AF1293)	3.89	13105	2022-11-28 09:36:15.797	0.004	-0.019	0.983	-7.629	0.061	0.183	0.736	-0.56	-18.765	0	0	0	0	0	0	0
WT333(F4E4E1AF1293)	3.89	13105	2022-11-28 09:36:15.797	0.004	-0.019	0.983	-7.629	0.061	0.183	0.703	-0.56	-18.765	0	0	0	0	0	0	0
WT333(F4E4E1AF1293)	3.89	13105	2022-11-28 09:36:15.797	0.004	-0.019	0.983	-7.629	0.061	0.183	0.67	-0.56	-18.77	0	0	0	0	0	0	0
WT333(F4E4E1AF1293)	3.89	13105	2022-11-28 09:36:15.797	0.004	-0.019	0.983	-7.629	0.061	0.183	0.637	-0.555	-18.776	0	0	0	0	0	0	0
WT333(F4E4E1AF1293)	3.89	13105	2022-11-28 09:36:15.797	0.004	0	1.01	8.728	-0.488	-0.732	0.681	-0.56	-18.787	0	0	0	0	0	0	0
WT333(F4E4E1AF1293)	3.89	13105	2022-11-28 09:36:15.797	0.004	0	1.01	8.728	-0.488	-0.732	0.731	-0.56	-18.792	0	0	0	0	0	0	0
WT333(F4E4E1AF1293)	3.89	13105	2022-11-28 09:36:15.797	0.004	0	1.01	8.728	-0.488	-0.732	0.775	-0.56	-18.803	0	0	0	0	0	0	0
WT333(F4E4E1AF1293)	3.89	13105	2022-11-28 09:36:15.828	0.004	0	1.01	8.728	-0.488	-0.732	0.824	-0.56	-18.814	0	0	0	0	0	0	0
WT333(F4E4E1AF1293)	3.89	13105	2022-11-28 09:36:15.828	-0.042	0.041	1.011	5.554	0.061	-0.183	0.851	-0.56	-18.825	0	0	0	0	0	0	0
WT333(F4E4E1AF1293)	3.89	13105	2022-11-28 09:36:15.828	-0.042	0.041	1.011	5.554	0.061	-0.183	0.884	-0.56	-18.836	0	0	0	0	0	0	0
WT333(F4E4E1AF1293)	3.89	13105	2022-11-28 09:36:15.828	-0.042	0.041	1.011	5.554	0.061	-0.183	0.912	-0.555	-18.842	0	0	0	0	0	0	0
WT333(F4E4E1AF1293)	3.89	13105	2022-11-28 09:36:15.828	-0.042	0.041	1.011	5.554	0.061	-0.183	0.945	-0.555	-18.853	0	0	0	0	0	0	0
WT333(F4E4E1AF1293)	3.89	13105	2022-11-28 09:36:15.828	-0.027	0.06	1.03	3.357	-0.366	-0.61	0.961	-0.549	-18.864	0	0	0	0	0	0	0
WT333(F4E4E1AF1293)	3.89	13105	2022-11-28 09:36:15.828	-0.027	0.06	1.03	3.357	-0.366	-0.61	0.983	-0.549	-18.875	0	0	0	0	0	0	0
WT333(F4E4E1AF1293)	3.89	13105	2022-11-28 09:36:15.828	-0.027	0.06	1.03	3.357	-0.366	-0.61	1	-0.549	-18.891	0	0	0	0	0	0	0
WT333(F4E4E1AF1293)	3.89	13105	2022-11-28 09:36:15.890	-0.027	0.06	1.03	3.357	-0.366	-0.61	1.022	-0.549	-18.902	0	0	0	0	0	0	0
WT333(F4E4E1AF1293)	3.89	13105	2022-11-28 09:36:15.890	0.019	0.032	1.043	-0.671	0.305	0.549	1.022	-0.544	-18.907	0	0	0	0	0	0	0
WT333(F4E4E1AF1293)	3.89	13105	2022-11-28 09:36:15.890	0.019	0.032	1.043	-0.671	0.305	0.549	1.022	-0.538	-18.918	0	0	0	0	0	0	0
WT333(F4E4E1AF1293)	3.89	13105	2022-11-28 09:36:15.890	0.019	0.032	1.043	-0.671	0.305	0.549	1.022	-0.533	-18.924	0	0	0	0	0	0	0
WT333(F4E4E1AF1293)	3.89	13105	2022-11-28 09:36:15.890	0.019	0.032	1.043	-0.671	0.305	0.549	1.022	-0.533	-18.935	0	0	0	0	0	0	0
WT333(F4E4E1AF1293)	3.89	13105	2022-11-28 09:36:15.890	0.007	0.028	0.984	-5.188	0.61	0.122	1	-0.527	-18.946	0	0	0	0	0	0	0
WT333(F4E4E1AF1293)	3.89	13105	2022-11-28 09:36:15.890	0.007	0.028	0.984	-5.188	0.61	0.122	0.972	-0.522	-18.951	0	0	0	0	0	0	0
WT333(F4E4E1AF1293)	3.89	13105	2022-11-28 09:36:15.890	0.007	0.028	0.984	-5.188	0.61	0.122	0.95	-0.516	-18.962	0	0	0	0	0	0	0
WT333(F4E4E1AF1293)	3.89	13105	2022-11-28 09:36:15.922	0.007	0.028	0.984	-5.188	0.61	0.122	0.928	-0.511	-18.973	0	0	0	0	0	0	0
WT333(F4E4E1AF1293)	3.89	13105	2022-11-28 09:36:15.922	0.062	0.028	0.992	4.211	0.122	-0.732	0.95	-0.511	-18.99	0	0	0	0	0	0	0
WT333(F4E4E1AF1293)	3.89	13105	2022-11-28 09:36:15.922	0.062	0.028	0.992	4.211	0.122	-0.732	0.978	-0.511	-19.006	0	0	0	0	0	0	0
WT333(F4E4E1AF1293)	3.89	13105	2022-11-28 09:36:15.922	0.062	0.028	0.992	4.211	0.122	-0.732	1	-0.505	-19.023	0	0	0	0	0	0	0
WT333(F4E4E1AF1293)	3.89	13105	2022-11-28 09:36:15.922	0.062	0.028	0.992	4.211	0.122	-0.732	1.022	-0.505	-19.034	0	0	0	0	0	0	0
WT333(F4E4E1AF1293)	3.89	13105	2022-11-28 09:36:15.922	-0.008	0.05	1.012	0.488	-0.061	-0.61	1.027	-0.505	-19.05	0	0	0	0	0	0	0
WT333(F4E4E1AF1293)	3.89	13105	2022-11-28 09:36:15.922	-0.008	0.05	1.012	0.488	-0.061	-0.61	1.033	-0.505	-19.067	0	0	0	0	0	0	0
WT333(F4E4E1AF1293)	3.89	13105	2022-11-28 09:36:15.922	-0.008	0.05	1.012	0.488	-0.061	-0.61	1.038	-0.505	-19.078	0	0	0	0	0	0	0
WT333(F4E4E1AF1293)	3.89	13105	2022-11-28 09:36:15.984	-0.008	0.05	1.012	0.488	-0.061	-0.61	1.044	-0.505	-19.094	0	0	0	0	0	0	0
WT333(F4E4E1AF1293)	3.89	13105	2022-11-28 09:36:15.984	0.048	0.047	1.038	0.244	0.305	0.183	1.049	-0.505	-19.105	0	0	0	0	0	0	0
WT333(F4E4E1AF1293)	3.89	13105	2022-11-28 09:36:15.984	0.048	0.047	1.038	0.244	0.305	0.183	1.055	-0.505	-19.116	0	0	0	0	0	0	0
WT333(F4E4E1AF1293)	3.89	13105	2022-11-28 09:36:15.984	0.048	0.047	1.038	0.244	0.305	0.183	1.06	-0.505	-19.127	0	0	0	0	0	0	0
WT333(F4E4E1AF1293)	3.89	13105	2022-11-28 09:36:15.984	0.048	0.047	1.038	0.244	0.305	0.183	1.066	-0.505	-19.138	0	0	0	0	0	0	0
WT333(F4E4E1AF1293)	3.89	13105	2022-11-28 09:36:15.984	-0.006	0.032	1.007	0.916	0.549	-0.427	1.071	-0.5	-19.155	0	0	0	0	0	0	0
WT333(F4E4E1AF1293)	3.89	13105	2022-11-28 09:36:15.984	-0.006	0.032	1.007	0.916	0.549	-0.427	1.077	-0.5	-19.166	0	0	0	0	0	0	0
WT333(F4E4E1AF1293)	3.89	13105	2022-11-28 09:36:15.984	-0.006	0.032	1.007	0.916	0.549	-0.427	1.088	-0.494	-19.182	0	0	0	0	0	0	0
WT333(F4E4E1AF1293)	3.89	13105	2022-11-28 09:36:15.984	-0.006	0.032	1.007	0.916	0.549	-0.427	1.093	-0.494	-19.199	0	0	0	0	0	0	0
WT333(F4E4E1AF1293)	3.89	13105	2022-11-28 09:36:15.984	0.01	0.038	1.028	-1.526	1.526	-0.183	1.088	-0.489	-19.21	0	0	0	0	0	0	0
WT333(F4E4E1AF1293)	3.89	13105	2022-11-28 09:36:15.984	0.01	0.038	1.028	-1.526	1.526	-0.183	1.088	-0.478	-19.226	0	0	0	0	0	0	0
WT333(F4E4E1AF1293)	3.89	13105	2022-11-28 09:36:15.984	0.01	0.038	1.028	-1.526	1.526	-0.183	1.082	-0.472	-19.237	0	0	0	0	0	0	0
WT333(F4E4E1AF1293)	3.89	13105	2022-11-28 09:36:15.984	0.01	0.038	1.028	-1.526	1.526	-0.183	1.077	-0.467	-19.248	0	0	0	0	0	0	0
WT333(F4E4E1AF1293)	3.89	13105	2022-11-28 09:36:15.984	0	0.022	0.992	-0.244	0.549	-0.549	1.077	-0.461	-19.265	0	0	0	0	0	0	0
WT333(F4E4E1AF1293)	3.89	13105	2022-11-28 09:36:15.984	0	0.022	0.992	-0.244	0.549	-0.549	1.077	-0.461	-19.281	0	0	0	0	0	0	0
WT333(F4E4E1AF1293)	3.89	13105	2022-11-28 09:36:15.984	0	0.022	0.992	-0.244	0.549	-0.549	1.082	-0.456	-19.297	0	0	0	0	0	0	0
WT333(F4E4E1AF1293)	3.89	13105	2022-11-28 09:36:16.046	0	0.022	0.992	-0.244	0.549	-0.549	1.082	-0.456	-19.314	0	0	0	0	0	0	0
WT333(F4E4E1AF1293)	3.89	13105	2022-11-28 09:36:16.046	0.039	0.022	0.993	2.014	0.61	-0.061	1.093	-0.45	-19.325	0	0	0	0	0	0	0
WT333(F4E4E1AF1293)	3.89	13105	2022-11-28 09:36:16.046	0.039	0.022	0.993	2.014	0.61	-0.061	1.11	-0.45	-19.341	0	0	0	0	0	0	0
WT333(F4E4E1AF1293)	3.89	13105	2022-11-28 09:36:16.046	0.039	0.022	0.993	2.014	0.61	-0.061	1.121	-0.45	-19.352	0	0	0	0	0	0	0
WT333(F4E4E1AF1293)	3.89	13105	2022-11-28 09:36:16.046	0.039	0.022	0.993	2.014	0.61	-0.061	1.132	-0.445	-19.369	0	0	0	0	0	0	0
WT333(F4E4E1AF1293)	3.89	13105	2022-11-28 09:36:16.046	0.013	0.036	1.021	0	-0.366	-0.549	1.132	-0.45	-19.38	0	0	0	0	0	0	0
WT333(F4E4E1AF1293)	3.89	13105	2022-11-28 09:36:16.046	0.013	0.036	1.021	0	-0.366	-0.549	1.137	-0.45	-19.396	0	0	0	0	0	0	0
WT333(F4E4E1AF1293)	3.89	13105	2022-11-28 09:36:16.046	0.013	0.036	1.021	0	-0.366	-0.549	1.137	-0.456	-19.413	0	0	0	0	0	0	0
WT333(F4E4E1AF1293)	3.89	13105	2022-11-28 09:36:16.062	0.013	0.036	1.021	0	-0.366	-0.549	1.143	-0.456	-19.429	0	0	0	0	0	0	0
WT333(F4E4E1AF1293)	3.89	13105	2022-11-28 09:36:16.062	0.033	0.068	1.024	-4.761	0	0	1.121	-0.461	-19.44	0	0	0	0	0	0	0
WT333(F4E4E1AF1293)	3.89	13105	2022-11-28 09:36:16.062	0.033	0.068	1.024	-4.761	0	0	1.099	-0.461	-19.457	0	0	0	0	0	0	0
WT333(F4E4E1AF1293)	3.89	13105	2022-11-28 09:36:16.062	0.033	0.068	1.024	-4.761	0	0	1.077	-0.461	-19.468	0	0	0	0	0	0	0
WT333(F4E4E1AF1293)	3.89	13105	2022-11-28 09:36:16.062	0.033	0.068	1.024	-4.761	0	0	1.055	-0.461	-19.479	0	0	0	0	0	0	0
WT333(F4E4E1AF1293)	3.89	13105	2022-11-28 09:36:16.062	0.067	0.012	1.002	-0.183	-0.977	-0.488	1.06	-0.472	-19.495	0	0	0	0	0	0	0
WT333(F4E4E1AF1293)	3.89	13105	2022-11-28 09:36:16.062	0.067	0.012	1.002	-0.183	-0.977	-0.488	1.06	-0.478	-19.512	0	0	0	0	0	0	0
WT333(F4E4E1AF1293)	3.89	13105	2022-11-28 09:36:16.062	0.067	0.012	1.002	-0.183	-0.977	-0.488	1.066	-0.483	-19.523	0	0	0	0	0	0	0
WT333(F4E4E1AF1293)	3.89	13105	2022-11-28 09:36:16.281	0.067	0.012	1.002	-0.183	-0.977	-0.488	1.066	-0.494	-19.539	0	0	0	0	0	0	0
WT333(F4E4E1AF1293)	3.89	13105	2022-11-28 09:36:16.281	0.03	0.021	1.008	-2.747	-0.549	0.427	1.055	-0.5	-19.55	0	0	0	0	0	0	0
WT333(F4E4E1AF1293)	3.89	13105	2022-11-28 09:36:16.281	0.03	0.021	1.008	-2.747	-0.549	0.427	1.044	-0.505	-19.561	0	0	0	0	0	0	0
WT333(F4E4E1AF1293)	3.89	13105	2022-11-28 09:36:16.281	0.03	0.021	1.008	-2.747	-0.549	0.427	1.033	-0.511	-19.572	0	0	0	0	0	0	0
WT333(F4E4E1AF1293)	3.89	13105	2022-11-28 09:36:16.281	0.03	0.021	1.008	-2.747	-0.549	0.427	1.022	-0.516	-19.578	0	0	0	0	0	0	0
WT333(F4E4E1AF1293)	3.89	13105	2022-11-28 09:36:16.281	0.007	-0.006	1.003	4.883	-0.366	0.061	1.044	-0.522	-19.594	0	0	0	0	0	0	0
WT333(F4E4E1AF1293)	3.89	13105	2022-11-28 09:36:16.281	0.007	-0.006	1.003	4.883	-0.366	0.061	1.071	-0.527	-19.605	0	0	0	0	0	0	0
WT333(F4E4E1AF1293)	3.89	13105	2022-11-28 09:36:16.281	0.007	-0.006	1.003	4.883	-0.366	0.061	1.099	-0.533	-19.616	0	0	0	0	0	0	0
WT333(F4E4E1AF1293)	3.89	13105	2022-11-28 09:36:16.281	0.007	-0.006	1.003	4.883	-0.366	0.061	1.121	-0.533	-19.627	0	0	0	0	0	0	0
WT333(F4E4E1AF1293)	3.89	13105	2022-11-28 09:36:16.281	0.015	0.056	1.024	4.517	-0.183	0.305	1.148	-0.538	-19.638	0	0	0	0	0	0	0

## Sheet: 2.5kg
设备名称	电压	版本	片上时间	加速度X(g)	加速度Y(g)	加速度Z(g)	角速度X(°/s)	角速度Y(°/s)	角速度Z(°/s)	角度X(°)	角度Y(°)	角度Z(°)	磁场X	磁场Y	磁场Z	四元数0	四元数1	四元数2	四元数3	状态
WT333(F4E4E1AF1293)	3.73	13105	2022-11-25 21:32:42.364	0	0.063	1.023	4.578	-0.061	0	3.109	-1.159	-170.008	0	0	0	0	0	0	0
WT333(F4E4E1AF1293)	3.73	13105	2022-11-25 21:32:42.364	0	0.063	1.023	4.578	-0.061	0	3.131	-1.159	-170.002	0	0	0	0	0	0	0
WT333(F4E4E1AF1293)	3.73	13105	2022-11-25 21:32:42.364	0	0.063	1.023	4.578	-0.061	0	3.153	-1.159	-169.997	0	0	0	0	0	0	0
WT333(F4E4E1AF1293)	3.73	13105	2022-11-25 21:32:42.427	-0.005	0.018	1.019	0	0	0	3.175	-1.165	-169.953	0	0	0	0	0	0	0
WT333(F4E4E1AF1293)	3.73	13105	2022-11-25 21:32:42.427	0.056	0.054	1.006	0.427	-0.061	0.183	3.175	-1.165	-169.942	0	0	0	0	0	0	0
WT333(F4E4E1AF1293)	3.73	13105	2022-11-25 21:32:42.427	0.056	0.054	1.006	0.427	-0.061	0.183	3.175	-1.165	-169.937	0	0	0	0	0	0	0
WT333(F4E4E1AF1293)	3.73	13105	2022-11-25 21:32:42.427	0.056	0.054	1.006	0.427	-0.061	0.183	3.181	-1.165	-169.931	0	0	0	0	0	0	0
WT333(F4E4E1AF1293)	3.73	13105	2022-11-25 21:32:42.427	0.056	0.054	1.006	0.427	-0.061	0.183	3.181	-1.165	-169.926	0	0	0	0	0	0	0
WT333(F4E4E1AF1293)	3.73	13105	2022-11-25 21:32:42.427	0.02	0.063	1.025	0.671	0.122	0.122	3.181	-1.165	-169.915	0	0	0	0	0	0	0
WT333(F4E4E1AF1293)	3.73	13105	2022-11-25 21:32:42.427	0.02	0.063	1.025	0.671	0.122	0.122	3.186	-1.165	-169.909	0	0	0	0	0	0	0
WT333(F4E4E1AF1293)	3.73	13105	2022-11-25 21:32:42.427	0.02	0.063	1.025	0.671	0.122	0.122	3.186	-1.165	-169.904	0	0	0	0	0	0	0
WT333(F4E4E1AF1293)	3.73	13105	2022-11-25 21:32:42.489	0.02	0.063	1.025	0.671	0.122	0.122	3.186	-1.165	-169.898	0	0	0	0	0	0	0
WT333(F4E4E1AF1293)	3.73	13105	2022-11-25 21:32:42.489	0.04	0.049	1.029	1.282	0	-0.122	3.192	-1.165	-169.893	0	0	0	0	0	0	0
WT333(F4E4E1AF1293)	3.73	13105	2022-11-25 21:32:42.489	0.04	0.049	1.029	1.282	0	-0.122	3.203	-1.165	-169.882	0	0	0	0	0	0	0
WT333(F4E4E1AF1293)	3.73	13105	2022-11-25 21:32:42.489	0.04	0.049	1.029	1.282	0	-0.122	3.203	-1.165	-169.876	0	0	0	0	0	0	0
WT333(F4E4E1AF1293)	3.73	13105	2022-11-25 21:32:42.489	0.04	0.049	1.029	1.282	0	-0.122	3.208	-1.17	-169.871	0	0	0	0	0	0	0
WT333(F4E4E1AF1293)	3.73	13105	2022-11-25 21:32:42.489	0.017	0.075	1.026	-0.732	0.183	0.183	3.208	-1.17	-169.865	0	0	0	0	0	0	0
WT333(F4E4E1AF1293)	3.73	13105	2022-11-25 21:32:42.489	0.017	0.075	1.026	-0.732	0.183	0.183	3.203	-1.17	-169.854	0	0	0	0	0	0	0
WT333(F4E4E1AF1293)	3.73	13105	2022-11-25 21:32:42.489	0.017	0.075	1.026	-0.732	0.183	0.183	3.197	-1.17	-169.849	0	0	0	0	0	0	0
WT333(F4E4E1AF1293)	3.73	13105	2022-11-25 21:32:42.724	0.017	0.075	1.026	-0.732	0.183	0.183	3.192	-1.17	-169.838	0	0	0	0	0	0	0
WT333(F4E4E1AF1293)	3.73	13105	2022-11-25 21:32:42.724	0.042	0.047	1.013	-2.93	-0.244	0.244	3.181	-1.17	-169.827	0	0	0	0	0	0	0
WT333(F4E4E1AF1293)	3.73	13105	2022-11-25 21:32:42.724	0.042	0.047	1.013	-2.93	-0.244	0.244	3.164	-1.17	-169.821	0	0	0	0	0	0	0
WT333(F4E4E1AF1293)	3.73	13105	2022-11-25 21:32:42.724	0.042	0.047	1.013	-2.93	-0.244	0.244	3.148	-1.176	-169.81	0	0	0	0	0	0	0
WT333(F4E4E1AF1293)	3.73	13105	2022-11-25 21:32:42.724	0.042	0.047	1.013	-2.93	-0.244	0.244	3.137	-1.176	-169.799	0	0	0	0	0	0	0
WT333(F4E4E1AF1293)	3.73	13105	2022-11-25 21:32:42.724	-0.007	0.045	1.049	-2.625	0	-0.244	3.12	-1.176	-169.794	0	0	0	0	0	0	0
WT333(F4E4E1AF1293)	3.73	13105	2022-11-25 21:32:42.724	-0.007	0.045	1.049	-2.625	0	-0.244	3.109	-1.181	-169.788	0	0	0	0	0	0	0
WT333(F4E4E1AF1293)	3.73	13105	2022-11-25 21:32:42.724	-0.007	0.045	1.049	-2.625	0	-0.244	3.093	-1.181	-169.777	0	0	0	0	0	0	0
WT333(F4E4E1AF1293)	3.73	13105	2022-11-25 21:32:42.849	-0.007	0.045	1.049	-2.625	0	-0.244	3.082	-1.181	-169.772	0	0	0	0	0	0	0
WT333(F4E4E1AF1293)	3.73	13105	2022-11-25 21:32:42.849	0.039	0.122	0.983	-3.601	0.61	1.953	3.06	-1.176	-169.75	0	0	0	0	0	0	0
WT333(F4E4E1AF1293)	3.73	13105	2022-11-25 21:32:42.849	0.039	0.122	0.983	-3.601	0.61	1.953	3.043	-1.176	-169.733	0	0	0	0	0	0	0
WT333(F4E4E1AF1293)	3.73	13105	2022-11-25 21:32:42.849	0.039	0.122	0.983	-3.601	0.61	1.953	3.027	-1.17	-169.711	0	0	0	0	0	0	0
WT333(F4E4E1AF1293)	3.73	13105	2022-11-25 21:32:42.849	0.039	0.122	0.983	-3.601	0.61	1.953	3.01	-1.17	-169.695	0	0	0	0	0	0	0
WT333(F4E4E1AF1293)	3.73	13105	2022-11-25 21:32:42.849	-0.019	0.056	1.018	-7.69	-0.061	1.953	2.977	-1.17	-169.673	0	0	0	0	0	0	0
WT333(F4E4E1AF1293)	3.73	13105	2022-11-25 21:32:42.849	-0.019	0.056	1.018	-7.69	-0.061	1.953	2.939	-1.17	-169.656	0	0	0	0	0	0	0
WT333(F4E4E1AF1293)	3.73	13105	2022-11-25 21:32:42.849	-0.019	0.056	1.018	-7.69	-0.061	1.953	2.9	-1.17	-169.634	0	0	0	0	0	0	0
WT333(F4E4E1AF1293)	3.73	13105	2022-11-25 21:32:42.927	0.005	0.021	1.006	0.854	0	-0.366	2.856	-1.17	-169.541	0	0	0	0	0	0	0
WT333(F4E4E1AF1293)	3.73	13105	2022-11-25 21:32:42.927	0.029	0.057	1.01	-1.77	-0.061	0.122	2.851	-1.17	-169.525	0	0	0	0	0	0	0
WT333(F4E4E1AF1293)	3.73	13105	2022-11-25 21:32:42.927	0.029	0.057	1.01	-1.77	-0.061	0.122	2.84	-1.17	-169.514	0	0	0	0	0	0	0
WT333(F4E4E1AF1293)	3.73	13105	2022-11-25 21:32:42.927	0.029	0.057	1.01	-1.77	-0.061	0.122	2.829	-1.17	-169.497	0	0	0	0	0	0	0
WT333(F4E4E1AF1293)	3.73	13105	2022-11-25 21:32:42.927	0.029	0.057	1.01	-1.77	-0.061	0.122	2.818	-1.17	-169.486	0	0	0	0	0	0	0
WT333(F4E4E1AF1293)	3.73	13105	2022-11-25 21:32:42.927	0.05	0.029	1.017	0.793	0.305	0.122	2.823	-1.17	-169.47	0	0	0	0	0	0	0
WT333(F4E4E1AF1293)	3.73	13105	2022-11-25 21:32:42.927	0.05	0.029	1.017	0.793	0.305	0.122	2.823	-1.17	-169.459	0	0	0	0	0	0	0
WT333(F4E4E1AF1293)	3.73	13105	2022-11-25 21:32:42.927	0.05	0.029	1.017	0.793	0.305	0.122	2.829	-1.17	-169.442	0	0	0	0	0	0	0
WT333(F4E4E1AF1293)	3.73	13105	2022-11-25 21:32:42.989	0.05	0.029	1.017	0.793	0.305	0.122	2.829	-1.165	-169.426	0	0	0	0	0	0	0
WT333(F4E4E1AF1293)	3.73	13105	2022-11-25 21:32:42.989	0.049	0.034	1.018	-1.221	-0.122	-0.122	2.823	-1.17	-169.415	0	0	0	0	0	0	0
WT333(F4E4E1AF1293)	3.73	13105	2022-11-25 21:32:42.989	0.049	0.034	1.018	-1.221	-0.122	-0.122	2.818	-1.17	-169.398	0	0	0	0	0	0	0
WT333(F4E4E1AF1293)	3.73	13105	2022-11-25 21:32:42.989	0.049	0.034	1.018	-1.221	-0.122	-0.122	2.807	-1.17	-169.387	0	0	0	0	0	0	0
WT333(F4E4E1AF1293)	3.73	13105	2022-11-25 21:32:42.989	0.049	0.034	1.018	-1.221	-0.122	-0.122	2.802	-1.176	-169.371	0	0	0	0	0	0	0
WT333(F4E4E1AF1293)	3.73	13105	2022-11-25 21:32:42.989	-0.068	0.06	1.016	0.977	0	0.183	2.807	-1.176	-169.354	0	0	0	0	0	0	0
WT333(F4E4E1AF1293)	3.73	13105	2022-11-25 21:32:42.989	-0.068	0.06	1.016	0.977	0	0.183	2.807	-1.176	-169.338	0	0	0	0	0	0	0
WT333(F4E4E1AF1293)	3.73	13105	2022-11-25 21:32:42.989	-0.068	0.06	1.016	0.977	0	0.183	2.813	-1.176	-169.321	0	0	0	0	0	0	0
WT333(F4E4E1AF1293)	3.73	13105	2022-11-25 21:32:43.052	-0.016	-0.018	0.97	-0.061	0.305	-0.488	2.708	-1.154	-169.184	0	0	0	0	0	0	0
WT333(F4E4E1AF1293)	3.73	13105	2022-11-25 21:32:43.052	0.021	0.052	1.001	-1.77	-0.305	0.061	2.697	-1.154	-169.167	0	0	0	0	0	0	0
WT333(F4E4E1AF1293)	3.73	13105	2022-11-25 21:32:43.052	0.021	0.052	1.001	-1.77	-0.305	0.061	2.686	-1.154	-169.146	0	0	0	0	0	0	0
WT333(F4E4E1AF1293)	3.73	13105	2022-11-25 21:32:43.052	0.021	0.052	1.001	-1.77	-0.305	0.061	2.675	-1.154	-169.129	0	0	0	0	0	0	0
WT333(F4E4E1AF1293)	3.73	13105	2022-11-25 21:32:43.052	0.021	0.052	1.001	-1.77	-0.305	0.061	2.664	-1.154	-169.113	0	0	0	0	0	0	0
WT333(F4E4E1AF1293)	3.73	13105	2022-11-25 21:32:43.052	-0.002	0.018	0.994	-4.333	-0.244	-0.244	2.642	-1.154	-169.091	0	0	0	0	0	0	0
WT333(F4E4E1AF1293)	3.73	13105	2022-11-25 21:32:43.052	-0.002	0.018	0.994	-4.333	-0.244	-0.244	2.615	-1.154	-169.074	0	0	0	0	0	0	0
WT333(F4E4E1AF1293)	3.73	13105	2022-11-25 21:32:43.052	-0.002	0.018	0.994	-4.333	-0.244	-0.244	2.593	-1.154	-169.058	0	0	0	0	0	0	0
WT333(F4E4E1AF1293)	3.73	13105	2022-11-25 21:32:43.208	-0.005	0.051	1.014	0	-0.732	-0.61	2.472	-1.088	-168.124	0	0	0	0	0	0	0
WT333(F4E4E1AF1293)	3.73	13105	2022-11-25 21:32:43.208	-0.005	0.051	1.014	0	-0.732	-0.61	2.472	-1.093	-168.107	0	0	0	0	0	0	0
WT333(F4E4E1AF1293)	3.73	13105	2022-11-25 21:32:43.208	-0.005	0.051	1.014	0	-0.732	-0.61	2.472	-1.093	-168.085	0	0	0	0	0	0	0
WT333(F4E4E1AF1293)	3.73	13105	2022-11-25 21:32:43.208	-0.005	0.051	1.014	0	-0.732	-0.61	2.472	-1.093	-168.063	0	0	0	0	0	0	0
WT333(F4E4E1AF1293)	3.73	13105	2022-11-25 21:32:43.208	-0.042	0.035	1.021	-1.831	0.183	0.061	2.461	-1.093	-168.041	0	0	0	0	0	0	0
WT333(F4E4E1AF1293)	3.73	13105	2022-11-25 21:32:43.208	-0.042	0.035	1.021	-1.831	0.183	0.061	2.45	-1.088	-168.019	0	0	0	0	0	0	0
WT333(F4E4E1AF1293)	3.73	13105	2022-11-25 21:32:43.208	-0.042	0.035	1.021	-1.831	0.183	0.061	2.439	-1.082	-167.992	0	0	0	0	0	0	0
WT333(F4E4E1AF1293)	3.73	13105	2022-11-25 21:32:43.208	-0.042	0.035	1.021	-1.831	0.183	0.061	2.433	-1.077	-167.97	0	0	0	0	0	0	0
WT333(F4E4E1AF1293)	3.73	13105	2022-11-25 21:32:43.286	0.06	0.012	1.021	2.197	-0.61	-0.549	2.494	-1.077	-167.772	0	0	0	0	0	0	0
WT333(F4E4E1AF1293)	3.73	13105	2022-11-25 21:32:43.286	0.06	0.012	1.021	2.197	-0.61	-0.549	2.505	-1.077	-167.756	0	0	0	0	0	0	0
WT333(F4E4E1AF1293)	3.73	13105	2022-11-25 21:32:43.286	0.06	0.012	1.021	2.197	-0.61	-0.549	2.516	-1.082	-167.734	0	0	0	0	0	0	0
WT333(F4E4E1AF1293)	3.73	13105	2022-11-25 21:32:43.286	0.06	0.012	1.021	2.197	-0.61	-0.549	2.527	-1.082	-167.717	0	0	0	0	0	0	0
WT333(F4E4E1AF1293)	3.73	13105	2022-11-25 21:32:43.286	0	0.063	1.006	0.488	-0.854	-0.488	2.527	-1.088	-167.695	0	0	0	0	0	0	0
WT333(F4E4E1AF1293)	3.73	13105	2022-11-25 21:32:43.286	0	0.063	1.006	0.488	-0.854	-0.488	2.532	-1.088	-167.679	0	0	0	0	0	0	0
WT333(F4E4E1AF1293)	3.73	13105	2022-11-25 21:32:43.286	0	0.063	1.006	0.488	-0.854	-0.488	2.532	-1.093	-167.662	0	0	0	0	0	0	0
WT333(F4E4E1AF1293)	3.73	13105	2022-11-25 21:32:43.286	0	0.063	1.006	0.488	-0.854	-0.488	2.538	-1.093	-167.64	0	0	0	0	0	0	0
WT333(F4E4E1AF1293)	3.73	13105	2022-11-25 21:32:43.411	0.021	0.053	1.041	0.061	0.244	0.244	2.67	-1.104	-167.3	0	0	0	0	0	0	0
WT333(F4E4E1AF1293)	3.73	13105	2022-11-25 21:32:43.411	0.021	0.053	1.041	0.061	0.244	0.244	2.67	-1.099	-167.278	0	0	0	0	0	0	0
WT333(F4E4E1AF1293)	3.73	13105	2022-11-25 21:32:43.411	0.021	0.053	1.041	0.061	0.244	0.244	2.67	-1.099	-167.256	0	0	0	0	0	0	0
WT333(F4E4E1AF1293)	3.73	13105	2022-11-25 21:32:43.411	0.021	0.053	1.041	0.061	0.244	0.244	2.67	-1.099	-167.239	0	0	0	0	0	0	0
WT333(F4E4E1AF1293)	3.73	13105	2022-11-25 21:32:43.411	-0.008	0.037	1.024	0.305	-0.427	-0.183	2.67	-1.099	-167.223	0	0	0	0	0	0	0
WT333(F4E4E1AF1293)	3.73	13105	2022-11-25 21:32:43.411	-0.008	0.037	1.024	0.305	-0.427	-0.183	2.675	-1.099	-167.206	0	0	0	0	0	0	0
WT333(F4E4E1AF1293)	3.73	13105	2022-11-25 21:32:43.411	-0.008	0.037	1.024	0.305	-0.427	-0.183	2.675	-1.099	-167.19	0	0	0	0	0	0	0
WT333(F4E4E1AF1293)	3.73	13105	2022-11-25 21:32:43.411	-0.008	0.037	1.024	0.305	-0.427	-0.183	2.675	-1.104	-167.179	0	0	0	0	0	0	0
WT333(F4E4E1AF1293)	3.73	13105	2022-11-25 21:32:43.474	0.045	0.086	1.025	-1.038	-0.549	-0.427	2.67	-1.104	-167.162	0	0	0	0	0	0	0
WT333(F4E4E1AF1293)	3.73	13105	2022-11-25 21:32:43.474	0.045	0.086	1.025	-1.038	-0.549	-0.427	2.664	-1.104	-167.151	0	0	0	0	0	0	0
WT333(F4E4E1AF1293)	3.73	13105	2022-11-25 21:32:43.474	0.045	0.086	1.025	-1.038	-0.549	-0.427	2.659	-1.11	-167.135	0	0	0	0	0	0	0
WT333(F4E4E1AF1293)	3.73	13105	2022-11-25 21:32:43.474	0.045	0.086	1.025	-1.038	-0.549	-0.427	2.659	-1.11	-167.124	0	0	0	0	0	0	0
WT333(F4E4E1AF1293)	3.73	13105	2022-11-25 21:32:43.474	-0.002	0.096	1.025	0.549	-0.671	0.061	2.659	-1.115	-167.108	0	0	0	0	0	0	0
WT333(F4E4E1AF1293)	3.73	13105	2022-11-25 21:32:43.474	-0.002	0.096	1.025	0.549	-0.671	0.061	2.664	-1.115	-167.091	0	0	0	0	0	0	0
WT333(F4E4E1AF1293)	3.73	13105	2022-11-25 21:32:43.474	-0.002	0.096	1.025	0.549	-0.671	0.061	2.67	-1.115	-167.075	0	0	0	0	0	0	0
WT333(F4E4E1AF1293)	3.73	13105	2022-11-25 21:32:43.474	-0.002	0.096	1.025	0.549	-0.671	0.061	2.675	-1.121	-167.058	0	0	0	0	0	0	0
WT333(F4E4E1AF1293)	3.73	13105	2022-11-25 21:32:43.536	0.069	0.024	1.017	-1.831	0.061	0.183	2.653	-1.132	-166.932	0	0	0	0	0	0	0
WT333(F4E4E1AF1293)	3.73	13105	2022-11-25 21:32:43.536	0.069	0.024	1.017	-1.831	0.061	0.183	2.648	-1.132	-166.921	0	0	0	0	0	0	0
WT333(F4E4E1AF1293)	3.73	13105	2022-11-25 21:32:43.536	0.069	0.024	1.017	-1.831	0.061	0.183	2.637	-1.132	-166.904	0	0	0	0	0	0	0
WT333(F4E4E1AF1293)	3.73	13105	2022-11-25 21:32:43.536	0.069	0.024	1.017	-1.831	0.061	0.183	2.626	-1.132	-166.893	0	0	0	0	0	0	0
WT333(F4E4E1AF1293)	3.73	13105	2022-11-25 21:32:43.536	0.031	0.057	1.015	-0.793	-0.671	-0.244	2.626	-1.137	-166.882	0	0	0	0	0	0	0
WT333(F4E4E1AF1293)	3.73	13105	2022-11-25 21:32:43.536	0.031	0.057	1.015	-0.793	-0.671	-0.244	2.62	-1.143	-166.871	0	0	0	0	0	0	0
WT333(F4E4E1AF1293)	3.73	13105	2022-11-25 21:32:43.536	0.031	0.057	1.015	-0.793	-0.671	-0.244	2.615	-1.148	-166.86	0	0	0	0	0	0	0
WT333(F4E4E1AF1293)	3.73	13105	2022-11-25 21:32:43.536	0.031	0.057	1.015	-0.793	-0.671	-0.244	2.615	-1.154	-166.849	0	0	0	0	0	0	0
WT333(F4E4E1AF1293)	3.73	13105	2022-11-25 21:32:43.599	0.074	0.053	1.059	-0.916	-3.052	-0.366	2.576	-1.208	-166.635	0	0	0	0	0	0	0
WT333(F4E4E1AF1293)	3.73	13105	2022-11-25 21:32:43.599	0.074	0.053	1.059	-0.916	-3.052	-0.366	2.576	-1.225	-166.63	0	0	0	0	0	0	0
WT333(F4E4E1AF1293)	3.73	13105	2022-11-25 21:32:43.599	0.074	0.053	1.059	-0.916	-3.052	-0.366	2.571	-1.247	-166.619	0	0	0	0	0	0	0
WT333(F4E4E1AF1293)	3.73	13105	2022-11-25 21:32:43.599	0.07	0.056	0.96	1.465	0.671	-0.61	2.576	-1.241	-166.613	0	0	0	0	0	0	0
WT333(F4E4E1AF1293)	3.73	13105	2022-11-25 21:32:43.599	0.07	0.056	0.96	1.465	0.671	-0.61	2.582	-1.241	-166.602	0	0	0	0	0	0	0
WT333(F4E4E1AF1293)	3.73	13105	2022-11-25 21:32:43.599	0.07	0.056	0.96	1.465	0.671	-0.61	2.593	-1.241	-166.597	0	0	0	0	0	0	0
WT333(F4E4E1AF1293)	3.73	13105	2022-11-25 21:32:43.599	0.07	0.056	0.96	1.465	0.671	-0.61	2.598	-1.241	-166.586	0	0	0	0	0	0	0
WT333(F4E4E1AF1293)	3.73	13105	2022-11-25 21:32:43.599	1.063	0.048	0.949	0.671	2.136	0.122	2.604	-1.241	-166.575	0	0	0	0	0	0	0
WT333(F4E4E1AF1293)	3.73	13105	2022-11-25 21:32:43.677	0.185	0.059	1.022	2.441	-0.244	0.244	2.747	-2.005	-166.207	0	0	0	0	0	0	0
WT333(F4E4E1AF1293)	3.73	13105	2022-11-25 21:32:43.692	0.185	0.059	1.022	2.441	-0.244	0.244	2.758	-2.038	-166.19	0	0	0	0	0	0	0
WT333(F4E4E1AF1293)	3.73	13105	2022-11-25 21:32:43.692	0.185	0.059	1.022	2.441	-0.244	0.244	2.769	-2.071	-166.179	0	0	0	0	0	0	0
WT333(F4E4E1AF1293)	3.73	13105	2022-11-25 21:32:43.692	0.047	0.073	1.02	2.075	-0.061	-0.183	2.78	-2.104	-166.163	0	0	0	0	0	0	0
WT333(F4E4E1AF1293)	3.73	13105	2022-11-25 21:32:43.692	0.047	0.073	1.02	2.075	-0.061	-0.183	2.791	-2.137	-166.152	0	0	0	0	0	0	0
WT333(F4E4E1AF1293)	3.73	13105	2022-11-25 21:32:43.692	0.047	0.073	1.02	2.075	-0.061	-0.183	2.796	-2.164	-166.141	0	0	0	0	0	0	0
WT333(F4E4E1AF1293)	3.73	13105	2022-11-25 21:32:43.692	0.047	0.073	1.02	2.075	-0.061	-0.183	2.807	-2.192	-166.13	0	0	0	0	0	0	0
WT333(F4E4E1AF1293)	3.73	13105	2022-11-25 21:32:43.692	0.02	0.077	0.996	-8.667	-1.099	-0.427	2.763	-2.225	-166.124	0	0	0	0	0	0	0
WT333(F4E4E1AF1293)	3.73	13105	2022-11-25 21:32:43.739	0.051	0.014	0.907	-8.545	-1.77	0.549	2.752	-2.477	-165.965	0	0	0	0	0	0	0
WT333(F4E4E1AF1293)	3.73	13105	2022-11-25 21:32:43.739	0.051	0.014	0.907	-8.545	-1.77	0.549	2.708	-2.494	-165.948	0	0	0	0	0	0	0
WT333(F4E4E1AF1293)	3.73	13105	2022-11-25 21:32:43.739	0.051	0.014	0.907	-8.545	-1.77	0.549	2.664	-2.51	-165.938	0	0	0	0	0	0	0
WT333(F4E4E1AF1293)	3.73	13105	2022-11-25 21:32:43.739	0.114	0.026	1.095	1.343	0.366	-1.221	2.67	-2.516	-165.932	0	0	0	0	0	0	0
WT333(F4E4E1AF1293)	3.73	13105	2022-11-25 21:32:43.739	0.114	0.026	1.095	1.343	0.366	-1.221	2.675	-2.521	-165.927	0	0	0	0	0	0	0
WT333(F4E4E1AF1293)	3.73	13105	2022-11-25 21:32:43.739	0.114	0.026	1.095	1.343	0.366	-1.221	2.681	-2.527	-165.921	0	0	0	0	0	0	0
WT333(F4E4E1AF1293)	3.73	13105	2022-11-25 21:32:43.739	0.114	0.026	1.095	1.343	0.366	-1.221	2.686	-2.532	-165.91	0	0	0	0	0	0	0
WT333(F4E4E1AF1293)	3.73	13105	2022-11-25 21:32:43.739	0.022	0.071	0.961	0.793	0.183	-0.793	2.686	-2.538	-165.905	0	0	0	0	0	0	0
WT333(F4E4E1AF1293)	3.73	13105	2022-11-25 21:32:43.864	0.022	0.071	0.961	0.793	0.183	-0.793	2.692	-2.549	-165.894	0	0	0	0	0	0	0
WT333(F4E4E1AF1293)	3.73	13105	2022-11-25 21:32:43.864	0.022	0.071	0.961	0.793	0.183	-0.793	2.697	-2.554	-165.888	0	0	0	0	0	0	0
WT333(F4E4E1AF1293)	3.73	13105	2022-11-25 21:32:43.864	0.022	0.071	0.961	0.793	0.183	-0.793	2.697	-2.554	-165.877	0	0	0	0	0	0	0
WT333(F4E4E1AF1293)	3.73	13105	2022-11-25 21:32:43.864	-0.038	0.101	1.091	2.258	0.061	0	2.708	-2.56	-165.866	0	0	0	0	0	0	0
WT333(F4E4E1AF1293)	3.73	13105	2022-11-25 21:32:43.864	-0.038	0.101	1.091	2.258	0.061	0	2.719	-2.565	-165.855	0	0	0	0	0	0	0
WT333(F4E4E1AF1293)	3.73	13105	2022-11-25 21:32:43.864	-0.038	0.101	1.091	2.258	0.061	0	2.73	-2.565	-165.844	0	0	0	0	0	0	0
WT333(F4E4E1AF1293)	3.73	13105	2022-11-25 21:32:43.864	-0.038	0.101	1.091	2.258	0.061	0	2.741	-2.571	-165.833	0	0	0	0	0	0	0
WT333(F4E4E1AF1293)	3.73	13105	2022-11-25 21:32:43.864	-0.038	0.079	1.025	-3.052	-0.488	-0.366	2.73	-2.576	-165.822	0	0	0	0	0	0	0
WT333(F4E4E1AF1293)	3.73	13105	2022-11-25 21:32:43.927	0.039	0.031	0.995	-2.686	-0.305	0.061	2.615	-2.576	-165.707	0	0	0	0	0	0	0
WT333(F4E4E1AF1293)	3.73	13105	2022-11-25 21:32:43.927	0.039	0.031	0.995	-2.686	-0.305	0.061	2.604	-2.576	-165.696	0	0	0	0	0	0	0
WT333(F4E4E1AF1293)	3.73	13105	2022-11-25 21:32:43.927	0.039	0.031	0.995	-2.686	-0.305	0.061	2.593	-2.576	-165.679	0	0	0	0	0	0	0
WT333(F4E4E1AF1293)	3.73	13105	2022-11-25 21:32:43.927	0.059	0.025	1.033	-2.258	-0.61	-0.183	2.582	-2.576	-165.668	0	0	0	0	0	0	0
WT333(F4E4E1AF1293)	3.73	13105	2022-11-25 21:32:43.927	0.059	0.025	1.033	-2.258	-0.61	-0.183	2.571	-2.582	-165.657	0	0	0	0	0	0	0
WT333(F4E4E1AF1293)	3.73	13105	2022-11-25 21:32:43.927	0.059	0.025	1.033	-2.258	-0.61	-0.183	2.56	-2.582	-165.641	0	0	0	0	0	0	0
WT333(F4E4E1AF1293)	3.73	13105	2022-11-25 21:32:43.927	0.059	0.025	1.033	-2.258	-0.61	-0.183	2.549	-2.582	-165.63	0	0	0	0	0	0	0
WT333(F4E4E1AF1293)	3.73	13105	2022-11-25 21:32:43.927	0.033	0.071	1.019	-0.549	-0.366	0	2.549	-2.582	-165.613	0	0	0	0	0	0	0
WT333(F4E4E1AF1293)	3.73	13105	2022-11-25 21:32:44.036	0.033	0.071	1.019	-0.549	-0.366	0	2.543	-2.582	-165.597	0	0	0	0	0	0	0
WT333(F4E4E1AF1293)	3.73	13105	2022-11-25 21:32:44.052	0.033	0.071	1.019	-0.549	-0.366	0	2.543	-2.582	-165.58	0	0	0	0	0	0	0
WT333(F4E4E1AF1293)	3.73	13105	2022-11-25 21:32:44.052	0.033	0.071	1.019	-0.549	-0.366	0	2.543	-2.582	-165.564	0	0	0	0	0	0	0
WT333(F4E4E1AF1293)	3.73	13105	2022-11-25 21:32:44.052	-0.019	0.085	1.074	4.7	-0.122	0	2.565	-2.582	-165.547	0	0	0	0	0	0	0
WT333(F4E4E1AF1293)	3.73	13105	2022-11-25 21:32:44.052	-0.019	0.085	1.074	4.7	-0.122	0	2.593	-2.582	-165.531	0	0	0	0	0	0	0
WT333(F4E4E1AF1293)	3.73	13105	2022-11-25 21:32:44.052	-0.019	0.085	1.074	4.7	-0.122	0	2.615	-2.576	-165.515	0	0	0	0	0	0	0
WT333(F4E4E1AF1293)	3.73	13105	2022-11-25 21:32:44.052	-0.019	0.085	1.074	4.7	-0.122	0	2.642	-2.576	-165.498	0	0	0	0	0	0	0
WT333(F4E4E1AF1293)	3.73	13105	2022-11-25 21:32:44.052	0.031	0.042	0.999	-2.563	-0.122	0.061	2.631	-2.576	-165.482	0	0	0	0	0	0	0
WT333(F4E4E1AF1293)	3.73	13105	2022-11-25 21:32:44.099	0.004	0.05	0.999	-2.136	0	0.183	2.521	-2.56	-165.306	0	0	0	0	0	0	0
WT333(F4E4E1AF1293)	3.73	13105	2022-11-25 21:32:44.099	0.004	0.05	0.999	-2.136	0	0.183	2.516	-2.554	-165.284	0	0	0	0	0	0	0
WT333(F4E4E1AF1293)	3.73	13105	2022-11-25 21:32:44.099	0.082	0.043	1.015	2.502	-0.183	0	2.527	-2.554	-165.262	0	0	0	0	0	0	0
WT333(F4E4E1AF1293)	3.73	13105	2022-11-25 21:32:44.099	0.082	0.043	1.015	2.502	-0.183	0	2.543	-2.549	-165.24	0	0	0	0	0	0	0
WT333(F4E4E1AF1293)	3.73	13105	2022-11-25 21:32:44.099	0.082	0.043	1.015	2.502	-0.183	0	2.554	-2.549	-165.218	0	0	0	0	0	0	0
WT333(F4E4E1AF1293)	3.73	13105	2022-11-25 21:32:44.099	0.082	0.043	1.015	2.502	-0.183	0	2.571	-2.549	-165.196	0	0	0	0	0	0	0
WT333(F4E4E1AF1293)	3.73	13105	2022-11-25 21:32:44.099	0.021	0.025	1.012	3.906	0	-0.366	2.587	-2.543	-165.174	0	0	0	0	0	0	0
WT333(F4E4E1AF1293)	3.73	13105	2022-11-25 21:32:44.099	0.021	0.025	1.012	3.906	0	-0.366	2.609	-2.543	-165.146	0	0	0	0	0	0	0
WT333(F4E4E1AF1293)	3.73	13105	2022-11-25 21:32:44.099	-0.025	0.053	1.005	-0.183	-0.366	0	2.642	-2.538	-164.932	0	0	0	0	0	0	0
WT333(F4E4E1AF1293)	3.73	13105	2022-11-25 21:32:44.099	-0.025	0.053	1.005	-0.183	-0.366	0	2.642	-2.538	-164.905	0	0	0	0	0	0	0
WT333(F4E4E1AF1293)	3.73	13105	2022-11-25 21:32:44.099	0.041	0.064	1.034	1.16	-1.282	-0.122	2.648	-2.538	-164.877	0	0	0	0	0	0	0
WT333(F4E4E1AF1293)	3.73	13105	2022-11-25 21:32:44.099	0.041	0.064	1.034	1.16	-1.282	-0.122	2.653	-2.543	-164.85	0	0	0	0	0	0	0
WT333(F4E4E1AF1293)	3.73	13105	2022-11-25 21:32:44.099	0.041	0.064	1.034	1.16	-1.282	-0.122	2.664	-2.543	-164.828	0	0	0	0	0	0	0
WT333(F4E4E1AF1293)	3.73	13105	2022-11-25 21:32:44.099	0.041	0.064	1.034	1.16	-1.282	-0.122	2.67	-2.549	-164.8	0	0	0	0	0	0	0
WT333(F4E4E1AF1293)	3.73	13105	2022-11-25 21:32:44.099	0.083	0.059	1.008	0.183	-0.244	0.366	2.67	-2.549	-164.767	0	0	0	0	0	0	0
WT333(F4E4E1AF1293)	3.73	13105	2022-11-25 21:32:44.099	0.083	0.059	1.008	0.183	-0.244	0.366	2.67	-2.549	-164.734	0	0	0	0	0	0	0
WT333(F4E4E1AF1293)	3.73	13105	2022-11-25 21:32:47.818	-0.014	0.077	1.029	-4.639	-0.122	0	2.84	-2.527	-164.152	0	0	0	0	0	0	0
WT333(F4E4E1AF1293)	3.73	13105	2022-11-25 21:32:47.833	-0.014	0.077	1.029	-4.639	-0.122	0	2.818	-2.521	-164.119	0	0	0	0	0	0	0
WT333(F4E4E1AF1293)	3.73	13105	2022-11-25 21:32:47.833	0.037	0.025	0.991	-2.319	0	0	2.807	-2.516	-164.081	0	0	0	0	0	0	0
WT333(F4E4E1AF1293)	3.73	13105	2022-11-25 21:32:47.833	0.037	0.025	0.991	-2.319	0	0	2.796	-2.51	-164.042	0	0	0	0	0	0	0
WT333(F4E4E1AF1293)	3.73	13105	2022-11-25 21:32:47.833	0.037	0.025	0.991	-2.319	0	0	2.785	-2.505	-164.004	0	0	0	0	0	0	0
WT333(F4E4E1AF1293)	3.73	13105	2022-11-25 21:32:47.833	0.037	0.025	0.991	-2.319	0	0	2.774	-2.505	-163.96	0	0	0	0	0	0	0
WT333(F4E4E1AF1293)	3.73	13105	2022-11-25 21:32:47.833	-0.011	0.04	1.022	2.991	0.244	0.244	2.785	-2.499	-163.922	0	0	0	0	0	0	0
WT333(F4E4E1AF1293)	3.73	13105	2022-11-25 21:32:47.833	-0.011	0.04	1.022	2.991	0.244	0.244	2.802	-2.494	-163.878	0	0	0	0	0	0	0
WT333(F4E4E1AF1293)	3.73	13105	2022-11-25 21:32:48.005	-0.011	0.04	1.022	2.991	0.244	0.244	2.813	-2.488	-163.834	0	0	0	0	0	0	0
WT333(F4E4E1AF1293)	3.73	13105	2022-11-25 21:32:48.005	-0.011	0.04	1.022	2.991	0.244	0.244	2.829	-2.483	-163.795	0	0	0	0	0	0	0
WT333(F4E4E1AF1293)	3.73	13105	2022-11-25 21:32:48.005	-0.011	0.073	1.034	-1.038	-0.244	0.122	2.823	-2.477	-163.751	0	0	0	0	0	0	0
WT333(F4E4E1AF1293)	3.73	13105	2022-11-25 21:32:48.005	-0.011	0.073	1.034	-1.038	-0.244	0.122	2.818	-2.472	-163.707	0	0	0	0	0	0	0
WT333(F4E4E1AF1293)	3.73	13105	2022-11-25 21:32:48.005	-0.011	0.073	1.034	-1.038	-0.244	0.122	2.813	-2.466	-163.663	0	0	0	0	0	0	0
WT333(F4E4E1AF1293)	3.73	13105	2022-11-25 21:32:48.005	-0.011	0.073	1.034	-1.038	-0.244	0.122	2.807	-2.466	-163.614	0	0	0	0	0	0	0
WT333(F4E4E1AF1293)	3.73	13105	2022-11-25 21:32:48.005	-0.027	0.05	1.024	-2.747	0	0.244	2.791	-2.455	-163.57	0	0	0	0	0	0	0
WT333(F4E4E1AF1293)	3.73	13105	2022-11-25 21:32:48.005	-0.027	0.05	1.024	-2.747	0	0.244	2.774	-2.45	-163.521	0	0	0	0	0	0	0
WT333(F4E4E1AF1293)	3.73	13105	2022-11-25 21:32:48.130	0.013	0.094	1.01	5.188	0	-0.305	3.148	-2.362	-162.614	0	0	0	0	0	0	0
WT333(F4E4E1AF1293)	3.73	13105	2022-11-25 21:32:48.130	0.013	0.094	1.01	5.188	0	-0.305	3.175	-2.357	-162.559	0	0	0	0	0	0	0
WT333(F4E4E1AF1293)	3.73	13105	2022-11-25 21:32:48.130	-0.005	0.076	1.03	-3.296	-0.427	-0.061	3.159	-2.351	-162.499	0	0	0	0	0	0	0
WT333(F4E4E1AF1293)	3.73	13105	2022-11-25 21:32:48.130	-0.005	0.076	1.03	-3.296	-0.427	-0.061	3.142	-2.351	-162.438	0	0	0	0	0	0	0
WT333(F4E4E1AF1293)	3.73	13105	2022-11-25 21:32:48.130	-0.005	0.076	1.03	-3.296	-0.427	-0.061	3.126	-2.346	-162.378	0	0	0	0	0	0	0
WT333(F4E4E1AF1293)	3.73	13105	2022-11-25 21:32:48.130	-0.005	0.076	1.03	-3.296	-0.427	-0.061	3.109	-2.34	-162.312	0	0	0	0	0	0	0
WT333(F4E4E1AF1293)	3.73	13105	2022-11-25 21:32:48.130	0.059	0.047	0.991	-0.427	0.244	-0.061	3.104	-2.335	-162.246	0	0	0	0	0	0	0
WT333(F4E4E1AF1293)	3.73	13105	2022-11-25 21:32:48.130	0.059	0.047	0.991	-0.427	0.244	-0.061	3.104	-2.329	-162.18	0	0	0	0	0	0	0
WT333(F4E4E1AF1293)	3.73	13105	2022-11-25 21:32:48.208	0.129	0.052	0.979	-2.869	-0.122	0.366	2.972	-2.28	-161.526	0	0	0	0	0	0	0
WT333(F4E4E1AF1293)	3.73	13105	2022-11-25 21:32:48.208	0.129	0.052	0.979	-2.869	-0.122	0.366	2.955	-2.28	-161.45	0	0	0	0	0	0	0
WT333(F4E4E1AF1293)	3.73	13105	2022-11-25 21:32:48.208	0.018	0.008	0.944	-0.183	1.709	0	2.955	-2.269	-161.373	0	0	0	0	0	0	0
WT333(F4E4E1AF1293)	3.73	13105	2022-11-25 21:32:48.208	0.018	0.008	0.944	-0.183	1.709	0	2.955	-2.258	-161.296	0	0	0	0	0	0	0
WT333(F4E4E1AF1293)	3.73	13105	2022-11-25 21:32:48.208	0.018	0.008	0.944	-0.183	1.709	0	2.95	-2.247	-161.213	0	0	0	0	0	0	0
WT333(F4E4E1AF1293)	3.73	13105	2022-11-25 21:32:48.208	0.018	0.008	0.944	-0.183	1.709	0	2.95	-2.236	-161.136	0	0	0	0	0	0	0
WT333(F4E4E1AF1293)	3.73	13105	2022-11-25 21:32:48.208	0	0.027	1.039	-2.869	-2.197	0.977	2.933	-2.241	-161.054	0	0	0	0	0	0	0
WT333(F4E4E1AF1293)	3.73	13105	2022-11-25 21:32:48.208	0	0.027	1.039	-2.869	-2.197	0.977	2.917	-2.252	-160.966	0	0	0	0	0	0	0
WT333(F4E4E1AF1293)	3.73	13105	2022-11-25 21:32:48.302	0	0.027	1.039	-2.869	-2.197	0.977	2.9	-2.263	-160.884	0	0	0	0	0	0	0
WT333(F4E4E1AF1293)	3.73	13105	2022-11-25 21:32:48.302	0	0.027	1.039	-2.869	-2.197	0.977	2.884	-2.269	-160.796	0	0	0	0	0	0	0
WT333(F4E4E1AF1293)	3.73	13105	2022-11-25 21:32:48.302	0.008	0.012	0.997	-2.319	-1.587	0.305	2.873	-2.274	-160.714	0	0	0	0	0	0	0
WT333(F4E4E1AF1293)	3.73	13105	2022-11-25 21:32:48.302	0.008	0.012	0.997	-2.319	-1.587	0.305	2.856	-2.28	-160.626	0	0	0	0	0	0	0
WT333(F4E4E1AF1293)	3.73	13105	2022-11-25 21:32:48.302	0.008	0.012	0.997	-2.319	-1.587	0.305	2.845	-2.285	-160.538	0	0	0	0	0	0	0
WT333(F4E4E1AF1293)	3.73	13105	2022-11-25 21:32:48.302	-0.057	0.028	0.975	-3.479	-0.916	0.488	2.823	-2.285	-160.45	0	0	0	0	0	0	0

## Sheet: 3.0kg
设备名称	电压	版本	片上时间	加速度X(g)	加速度Y(g)	加速度Z(g)	角速度X(°/s)	角速度Y(°/s)	角速度Z(°/s)	角度X(°)	角度Y(°)	角度Z(°)	磁场X	磁场Y	磁场Z	四元数0	四元数1	四元数2	四元数3	状态
WT333(F4E4E1AF1293)	3.72	13105	2022-11-25 21:00:29.823	0.026	0.027	1.024	-1.16	1.221	-0.305	1.219	1.445	-24.049	0	0	0	0	0	0	0
WT333(F4E4E1AF1293)	3.72	13105	2022-11-25 21:00:29.823	0.026	0.027	1.024	-1.16	1.221	-0.305	1.214	1.445	-23.983	0	0	0	0	0	0	0
WT333(F4E4E1AF1293)	3.72	13105	2022-11-25 21:00:29.823	-0.058	0.027	1.018	-3.357	0.916	0.122	1.198	1.45	-23.917	0	0	0	0	0	0	0
WT333(F4E4E1AF1293)	3.72	13105	2022-11-25 21:00:29.823	-0.058	0.027	1.018	-3.357	0.916	0.122	1.181	1.45	-23.851	0	0	0	0	0	0	0
WT333(F4E4E1AF1293)	3.72	13105	2022-11-25 21:00:29.823	-0.058	0.027	1.018	-3.357	0.916	0.122	1.165	1.45	-23.785	0	0	0	0	0	0	0
WT333(F4E4E1AF1293)	3.72	13105	2022-11-25 21:00:29.823	-0.058	0.027	1.018	-3.357	0.916	0.122	1.148	1.45	-23.725	0	0	0	0	0	0	0
WT333(F4E4E1AF1293)	3.72	13105	2022-11-25 21:00:29.823	-0.019	-0.006	1	-0.61	0.793	-0.061	1.148	1.45	-23.659	0	0	0	0	0	0	0
WT333(F4E4E1AF1293)	3.72	13105	2022-11-25 21:00:29.855	-0.019	-0.006	1	-0.61	0.793	-0.061	1.143	1.456	-23.599	0	0	0	0	0	0	0
WT333(F4E4E1AF1293)	3.72	13105	2022-11-25 21:00:29.855	-0.019	-0.006	1	-0.61	0.793	-0.061	1.143	1.456	-23.538	0	0	0	0	0	0	0
WT333(F4E4E1AF1293)	3.72	13105	2022-11-25 21:00:29.855	-0.019	-0.006	1	-0.61	0.793	-0.061	1.137	1.456	-23.478	0	0	0	0	0	0	0
WT333(F4E4E1AF1293)	3.72	13105	2022-11-25 21:00:29.855	-0.048	0.06	1.04	-2.686	0.244	-0.61	1.126	1.456	-23.423	0	0	0	0	0	0	0
WT333(F4E4E1AF1293)	3.72	13105	2022-11-25 21:00:29.855	-0.048	0.06	1.04	-2.686	0.244	-0.61	1.11	1.456	-23.368	0	0	0	0	0	0	0
WT333(F4E4E1AF1293)	3.72	13105	2022-11-25 21:00:29.855	-0.048	0.06	1.04	-2.686	0.244	-0.61	1.099	1.456	-23.313	0	0	0	0	0	0	0
WT333(F4E4E1AF1293)	3.72	13105	2022-11-25 21:00:29.855	-0.048	0.06	1.04	-2.686	0.244	-0.61	1.088	1.456	-23.258	0	0	0	0	0	0	0
WT333(F4E4E1AF1293)	3.72	13105	2022-11-25 21:00:29.855	-0.008	-0.017	0.998	-1.221	0.61	0.061	1.082	1.456	-23.203	0	0	0	0	0	0	0
WT333(F4E4E1AF1293)	3.72	13105	2022-11-25 21:00:29.948	-0.008	-0.017	0.998	-1.221	0.61	0.061	1.077	1.456	-23.143	0	0	0	0	0	0	0
WT333(F4E4E1AF1293)	3.72	13105	2022-11-25 21:00:29.948	-0.008	-0.017	0.998	-1.221	0.61	0.061	1.066	1.461	-23.088	0	0	0	0	0	0	0
WT333(F4E4E1AF1293)	3.72	13105	2022-11-25 21:00:29.948	-0.008	-0.017	0.998	-1.221	0.61	0.061	1.06	1.461	-23.033	0	0	0	0	0	0	0
WT333(F4E4E1AF1293)	3.72	13105	2022-11-25 21:00:29.948	0.014	0.042	1.021	0.183	0.183	-0.488	1.06	1.461	-22.983	0	0	0	0	0	0	0
WT333(F4E4E1AF1293)	3.72	13105	2022-11-25 21:00:29.948	0.014	0.042	1.021	0.183	0.183	-0.488	1.066	1.461	-22.928	0	0	0	0	0	0	0
WT333(F4E4E1AF1293)	3.72	13105	2022-11-25 21:00:29.948	0.014	0.042	1.021	0.183	0.183	-0.488	1.066	1.456	-22.879	0	0	0	0	0	0	0
WT333(F4E4E1AF1293)	3.72	13105	2022-11-25 21:00:29.948	0.014	0.042	1.021	0.183	0.183	-0.488	1.066	1.456	-22.83	0	0	0	0	0	0	0
WT333(F4E4E1AF1293)	3.72	13105	2022-11-25 21:00:29.948	-0.106	-0.005	1.02	0.854	1.77	0.305	1.071	1.461	-22.775	0	0	0	0	0	0	0
WT333(F4E4E1AF1293)	3.72	13105	2022-11-25 21:00:30.011	-0.106	-0.005	1.02	0.854	1.77	0.305	1.077	1.472	-22.725	0	0	0	0	0	0	0
WT333(F4E4E1AF1293)	3.72	13105	2022-11-25 21:00:30.011	-0.106	-0.005	1.02	0.854	1.77	0.305	1.082	1.478	-22.676	0	0	0	0	0	0	0
WT333(F4E4E1AF1293)	3.72	13105	2022-11-25 21:00:30.011	-0.106	-0.005	1.02	0.854	1.77	0.305	1.082	1.489	-22.626	0	0	0	0	0	0	0
WT333(F4E4E1AF1293)	3.72	13105	2022-11-25 21:00:30.011	-0.003	-0.001	1.003	2.686	1.099	-0.061	1.099	1.494	-22.577	0	0	0	0	0	0	0
WT333(F4E4E1AF1293)	3.72	13105	2022-11-25 21:00:30.011	-0.003	-0.001	1.003	2.686	1.099	-0.061	1.11	1.5	-22.527	0	0	0	0	0	0	0
WT333(F4E4E1AF1293)	3.72	13105	2022-11-25 21:00:30.011	-0.003	-0.001	1.003	2.686	1.099	-0.061	1.121	1.505	-22.484	0	0	0	0	0	0	0
WT333(F4E4E1AF1293)	3.72	13105	2022-11-25 21:00:30.011	-0.003	-0.001	1.003	2.686	1.099	-0.061	1.132	1.511	-22.434	0	0	0	0	0	0	0
WT333(F4E4E1AF1293)	3.72	13105	2022-11-25 21:00:30.011	-0.024	0.05	1.04	2.869	0.793	-0.549	1.148	1.511	-22.396	0	0	0	0	0	0	0
WT333(F4E4E1AF1293)	3.72	13105	2022-11-25 21:00:30.011	-0.024	0.05	1.04	2.869	0.793	-0.549	1.159	1.516	-22.352	0	0	0	0	0	0	0
WT333(F4E4E1AF1293)	3.72	13105	2022-11-25 21:00:30.011	-0.024	0.05	1.04	2.869	0.793	-0.549	1.176	1.516	-22.308	0	0	0	0	0	0	0
WT333(F4E4E1AF1293)	3.72	13105	2022-11-25 21:00:30.011	-0.024	0.05	1.04	2.869	0.793	-0.549	1.187	1.522	-22.269	0	0	0	0	0	0	0
WT333(F4E4E1AF1293)	3.72	13105	2022-11-25 21:00:30.011	-0.062	0.021	1.014	-3.784	0.732	0.305	1.17	1.527	-22.225	0	0	0	0	0	0	0
WT333(F4E4E1AF1293)	3.72	13105	2022-11-25 21:00:30.011	-0.062	0.021	1.014	-3.784	0.732	0.305	1.154	1.527	-22.181	0	0	0	0	0	0	0
WT333(F4E4E1AF1293)	3.72	13105	2022-11-25 21:00:30.011	-0.062	0.021	1.014	-3.784	0.732	0.305	1.132	1.533	-22.137	0	0	0	0	0	0	0
WT333(F4E4E1AF1293)	3.72	13105	2022-11-25 21:00:30.011	-0.062	0.021	1.014	-3.784	0.732	0.305	1.115	1.538	-22.094	0	0	0	0	0	0	0
WT333(F4E4E1AF1293)	3.72	13105	2022-11-25 21:00:30.011	0.029	0.001	1.014	-1.953	-0.061	0.061	1.104	1.538	-22.055	0	0	0	0	0	0	0
WT333(F4E4E1AF1293)	3.72	13105	2022-11-25 21:00:30.058	0.029	0.001	1.014	-1.953	-0.061	0.061	1.093	1.538	-22.011	0	0	0	0	0	0	0
WT333(F4E4E1AF1293)	3.72	13105	2022-11-25 21:00:30.073	0.029	0.001	1.014	-1.953	-0.061	0.061	1.082	1.533	-21.973	0	0	0	0	0	0	0
WT333(F4E4E1AF1293)	3.72	13105	2022-11-25 21:00:30.073	0.029	0.001	1.014	-1.953	-0.061	0.061	1.071	1.533	-21.934	0	0	0	0	0	0	0
WT333(F4E4E1AF1293)	3.72	13105	2022-11-25 21:00:30.073	-0.049	0.02	1.016	4.028	0.61	-0.061	1.093	1.538	-21.896	0	0	0	0	0	0	0
WT333(F4E4E1AF1293)	3.72	13105	2022-11-25 21:00:30.073	-0.049	0.02	1.016	4.028	0.61	-0.061	1.115	1.538	-21.857	0	0	0	0	0	0	0
WT333(F4E4E1AF1293)	3.72	13105	2022-11-25 21:00:30.073	-0.049	0.02	1.016	4.028	0.61	-0.061	1.132	1.538	-21.819	0	0	0	0	0	0	0
WT333(F4E4E1AF1293)	3.72	13105	2022-11-25 21:00:30.073	-0.049	0.02	1.016	4.028	0.61	-0.061	1.154	1.544	-21.786	0	0	0	0	0	0	0
WT333(F4E4E1AF1293)	3.72	13105	2022-11-25 21:00:30.073	-0.029	0.012	1.021	-0.854	0.488	-0.427	1.148	1.544	-21.747	0	0	0	0	0	0	0
WT333(F4E4E1AF1293)	3.72	13105	2022-11-25 21:00:30.073	-0.029	0.012	1.021	-0.854	0.488	-0.427	1.143	1.549	-21.714	0	0	0	0	0	0	0
WT333(F4E4E1AF1293)	3.72	13105	2022-11-25 21:00:30.073	-0.029	0.012	1.021	-0.854	0.488	-0.427	1.137	1.549	-21.687	0	0	0	0	0	0	0
WT333(F4E4E1AF1293)	3.72	13105	2022-11-25 21:00:30.073	-0.029	0.012	1.021	-0.854	0.488	-0.427	1.132	1.549	-21.654	0	0	0	0	0	0	0
WT333(F4E4E1AF1293)	3.72	13105	2022-11-25 21:00:30.073	-0.032	0.02	1.018	-0.427	0.122	0.305	1.132	1.549	-21.616	0	0	0	0	0	0	0
WT333(F4E4E1AF1293)	3.72	13105	2022-11-25 21:00:30.073	-0.032	0.02	1.018	-0.427	0.122	0.305	1.126	1.549	-21.583	0	0	0	0	0	0	0
WT333(F4E4E1AF1293)	3.72	13105	2022-11-25 21:00:30.073	-0.032	0.02	1.018	-0.427	0.122	0.305	1.126	1.555	-21.55	0	0	0	0	0	0	0
WT333(F4E4E1AF1293)	3.72	13105	2022-11-25 21:00:30.073	-0.032	0.02	1.018	-0.427	0.122	0.305	1.121	1.555	-21.517	0	0	0	0	0	0	0
WT333(F4E4E1AF1293)	3.72	13105	2022-11-25 21:00:30.073	-0.021	0.01	1.006	-2.93	0.122	-0.122	1.104	1.555	-21.489	0	0	0	0	0	0	0
WT333(F4E4E1AF1293)	3.72	13105	2022-11-25 21:00:30.152	-0.021	0.01	1.006	-2.93	0.122	-0.122	1.093	1.555	-21.456	0	0	0	0	0	0	0
WT333(F4E4E1AF1293)	3.72	13105	2022-11-25 21:00:30.152	-0.021	0.01	1.006	-2.93	0.122	-0.122	1.077	1.555	-21.429	0	0	0	0	0	0	0
WT333(F4E4E1AF1293)	3.72	13105	2022-11-25 21:00:30.152	-0.021	0.01	1.006	-2.93	0.122	-0.122	1.06	1.555	-21.401	0	0	0	0	0	0	0
WT333(F4E4E1AF1293)	3.72	13105	2022-11-25 21:00:30.152	-0.008	0.025	1.013	-0.366	0.061	-0.549	1.06	1.555	-21.374	0	0	0	0	0	0	0
WT333(F4E4E1AF1293)	3.72	13105	2022-11-25 21:00:30.152	-0.008	0.025	1.013	-0.366	0.061	-0.549	1.055	1.555	-21.352	0	0	0	0	0	0	0
WT333(F4E4E1AF1293)	3.72	13105	2022-11-25 21:00:30.152	-0.008	0.025	1.013	-0.366	0.061	-0.549	1.055	1.555	-21.33	0	0	0	0	0	0	0
WT333(F4E4E1AF1293)	3.72	13105	2022-11-25 21:00:30.152	-0.008	0.025	1.013	-0.366	0.061	-0.549	1.055	1.555	-21.308	0	0	0	0	0	0	0
WT333(F4E4E1AF1293)	3.72	13105	2022-11-25 21:00:30.152	0	0.004	1.004	-1.526	0.427	0.122	1.044	1.555	-21.281	0	0	0	0	0	0	0
WT333(F4E4E1AF1293)	3.72	13105	2022-11-25 21:00:30.152	0	0.004	1.004	-1.526	0.427	0.122	1.038	1.555	-21.253	0	0	0	0	0	0	0
WT333(F4E4E1AF1293)	3.72	13105	2022-11-25 21:00:30.152	0	0.004	1.004	-1.526	0.427	0.122	1.027	1.555	-21.231	0	0	0	0	0	0	0
WT333(F4E4E1AF1293)	3.72	13105	2022-11-25 21:00:30.152	0	0.004	1.004	-1.526	0.427	0.122	1.022	1.555	-21.204	0	0	0	0	0	0	0
WT333(F4E4E1AF1293)	3.72	13105	2022-11-25 21:00:30.152	-0.003	0.024	1.027	-2.686	0.549	-0.916	1.005	1.56	-21.187	0	0	0	0	0	0	0
WT333(F4E4E1AF1293)	3.72	13105	2022-11-25 21:00:30.152	-0.003	0.024	1.027	-2.686	0.549	-0.916	0.994	1.56	-21.171	0	0	0	0	0	0	0
WT333(F4E4E1AF1293)	3.72	13105	2022-11-25 21:00:30.152	-0.003	0.024	1.027	-2.686	0.549	-0.916	0.978	1.56	-21.154	0	0	0	0	0	0	0
WT333(F4E4E1AF1293)	3.72	13105	2022-11-25 21:00:30.152	-0.003	0.024	1.027	-2.686	0.549	-0.916	0.967	1.56	-21.138	0	0	0	0	0	0	0
WT333(F4E4E1AF1293)	3.72	13105	2022-11-25 21:00:30.152	-0.072	0.022	1	-3.601	-0.061	0	0.95	1.56	-21.116	0	0	0	0	0	0	0
WT333(F4E4E1AF1293)	3.72	13105	2022-11-25 21:00:30.214	-0.072	0.022	1	-3.601	-0.061	0	0.928	1.555	-21.099	0	0	0	0	0	0	0
WT333(F4E4E1AF1293)	3.72	13105	2022-11-25 21:00:30.214	-0.072	0.022	1	-3.601	-0.061	0	0.912	1.555	-21.083	0	0	0	0	0	0	0
WT333(F4E4E1AF1293)	3.72	13105	2022-11-25 21:00:30.214	-0.072	0.022	1	-3.601	-0.061	0	0.895	1.555	-21.061	0	0	0	0	0	0	0
WT333(F4E4E1AF1293)	3.72	13105	2022-11-25 21:00:30.214	-0.053	-0.041	1.098	1.526	1.465	1.526	0.901	1.56	-21.039	0	0	0	0	0	0	0
WT333(F4E4E1AF1293)	3.72	13105	2022-11-25 21:00:30.214	-0.053	-0.041	1.098	1.526	1.465	1.526	0.912	1.571	-21.017	0	0	0	0	0	0	0
WT333(F4E4E1AF1293)	3.72	13105	2022-11-25 21:00:30.214	-0.053	-0.041	1.098	1.526	1.465	1.526	0.917	1.577	-20.995	0	0	0	0	0	0	0
WT333(F4E4E1AF1293)	3.72	13105	2022-11-25 21:00:30.214	-0.053	-0.041	1.098	1.526	1.465	1.526	0.923	1.582	-20.973	0	0	0	0	0	0	0
WT333(F4E4E1AF1293)	3.72	13105	2022-11-25 21:00:30.214	-0.033	0.034	1.005	4.761	2.319	0.549	0.945	1.599	-20.962	0	0	0	0	0	0	0
WT333(F4E4E1AF1293)	3.72	13105	2022-11-25 21:00:30.277	-0.033	0.034	1.005	4.761	2.319	0.549	0.967	1.609	-20.945	0	0	0	0	0	0	0
WT333(F4E4E1AF1293)	3.72	13105	2022-11-25 21:00:30.277	-0.033	0.034	1.005	4.761	2.319	0.549	0.989	1.62	-20.929	0	0	0	0	0	0	0
WT333(F4E4E1AF1293)	3.72	13105	2022-11-25 21:00:30.277	-0.033	0.034	1.005	4.761	2.319	0.549	1.016	1.631	-20.918	0	0	0	0	0	0	0
WT333(F4E4E1AF1293)	3.72	13105	2022-11-25 21:00:30.277	-0.028	0.009	1.015	3.479	1.709	-0.061	1.033	1.642	-20.907	0	0	0	0	0	0	0
WT333(F4E4E1AF1293)	3.72	13105	2022-11-25 21:00:30.277	-0.028	0.009	1.015	3.479	1.709	-0.061	1.044	1.648	-20.896	0	0	0	0	0	0	0
WT333(F4E4E1AF1293)	3.72	13105	2022-11-25 21:00:30.277	-0.028	0.009	1.015	3.479	1.709	-0.061	1.06	1.659	-20.891	0	0	0	0	0	0	0
WT333(F4E4E1AF1293)	3.72	13105	2022-11-25 21:00:30.277	-0.053	0.047	1.02	2.258	0.854	0.488	1.071	1.664	-20.88	0	0	0	0	0	0	0
WT333(F4E4E1AF1293)	3.72	13105	2022-11-25 21:00:30.277	-0.053	0.047	1.02	2.258	0.854	0.488	1.082	1.67	-20.869	0	0	0	0	0	0	0
WT333(F4E4E1AF1293)	3.72	13105	2022-11-25 21:00:30.308	-0.053	0.047	1.02	2.258	0.854	0.488	1.093	1.675	-20.858	0	0	0	0	0	0	0
WT333(F4E4E1AF1293)	3.72	13105	2022-11-25 21:00:30.308	-0.053	0.047	1.02	2.258	0.854	0.488	1.104	1.681	-20.852	0	0	0	0	0	0	0
WT333(F4E4E1AF1293)	3.72	13105	2022-11-25 21:00:30.308	-0.047	0.026	0.997	-2.014	0.427	0.61	1.093	1.681	-20.841	0	0	0	0	0	0	0
WT333(F4E4E1AF1293)	3.72	13105	2022-11-25 21:00:30.308	-0.047	0.026	0.997	-2.014	0.427	0.61	1.088	1.686	-20.836	0	0	0	0	0	0	0
WT333(F4E4E1AF1293)	3.72	13105	2022-11-25 21:00:30.308	-0.047	0.026	0.997	-2.014	0.427	0.61	1.077	1.686	-20.825	0	0	0	0	0	0	0
WT333(F4E4E1AF1293)	3.72	13105	2022-11-25 21:00:30.308	-0.047	0.026	0.997	-2.014	0.427	0.61	1.066	1.692	-20.819	0	0	0	0	0	0	0
WT333(F4E4E1AF1293)	3.72	13105	2022-11-25 21:00:30.308	-0.052	0.059	1.016	-2.502	-0.183	-1.404	1.055	1.692	-20.825	0	0	0	0	0	0	0
WT333(F4E4E1AF1293)	3.72	13105	2022-11-25 21:00:30.308	-0.052	0.059	1.016	-2.502	-0.183	-1.404	1.044	1.692	-20.825	0	0	0	0	0	0	0
WT333(F4E4E1AF1293)	3.72	13105	2022-11-25 21:00:30.308	-0.052	0.059	1.016	-2.502	-0.183	-1.404	1.027	1.692	-20.83	0	0	0	0	0	0	0
WT333(F4E4E1AF1293)	3.72	13105	2022-11-25 21:00:30.308	-0.052	0.059	1.016	-2.502	-0.183	-1.404	1.016	1.692	-20.836	0	0	0	0	0	0	0
WT333(F4E4E1AF1293)	3.72	13105	2022-11-25 21:00:30.308	0.018	0.02	1.021	1.648	-1.038	0.732	1.027	1.692	-20.83	0	0	0	0	0	0	0
WT333(F4E4E1AF1293)	3.72	13105	2022-11-25 21:00:30.308	0.018	0.02	1.021	1.648	-1.038	0.732	1.038	1.686	-20.825	0	0	0	0	0	0	0
WT333(F4E4E1AF1293)	3.72	13105	2022-11-25 21:00:30.308	0.018	0.02	1.021	1.648	-1.038	0.732	1.049	1.681	-20.819	0	0	0	0	0	0	0
WT333(F4E4E1AF1293)	3.72	13105	2022-11-25 21:00:30.308	0.018	0.02	1.021	1.648	-1.038	0.732	1.055	1.675	-20.814	0	0	0	0	0	0	0
WT333(F4E4E1AF1293)	3.72	13105	2022-11-25 21:00:30.308	0.035	-0.237	1.16	-39.978	5.859	14.221	0.857	1.703	-20.742	0	0	0	0	0	0	0
WT333(F4E4E1AF1293)	3.72	13105	2022-11-25 21:00:30.308	0.035	-0.237	1.16	-39.978	5.859	14.221	0.659	1.73	-20.671	0	0	0	0	0	0	0
WT333(F4E4E1AF1293)	3.72	13105	2022-11-25 21:00:30.370	0.035	-0.237	1.16	-39.978	5.859	14.221	0.456	1.758	-20.605	0	0	0	0	0	0	0
WT333(F4E4E1AF1293)	3.72	13105	2022-11-25 21:00:30.370	0.035	-0.237	1.16	-39.978	5.859	14.221	0.258	1.785	-20.533	0	0	0	0	0	0	0
WT333(F4E4E1AF1293)	3.72	13105	2022-11-25 21:00:30.370	-0.038	0.091	0.747	-53.711	-0.854	-7.568	-0.011	1.774	-20.572	0	0	0	0	0	0	0
WT333(F4E4E1AF1293)	3.72	13105	2022-11-25 21:00:30.370	-0.038	0.091	0.747	-53.711	-0.854	-7.568	-0.28	1.769	-20.616	0	0	0	0	0	0	0
WT333(F4E4E1AF1293)	3.72	13105	2022-11-25 21:00:30.370	-0.038	0.091	0.747	-53.711	-0.854	-7.568	-0.549	1.763	-20.654	0	0	0	0	0	0	0
WT333(F4E4E1AF1293)	3.72	13105	2022-11-25 21:00:30.370	-0.038	0.091	0.747	-53.711	-0.854	-7.568	-0.818	1.758	-20.693	0	0	0	0	0	0	0
WT333(F4E4E1AF1293)	3.72	13105	2022-11-25 21:00:30.370	-0.055	-0.304	0.908	23.621	1.892	2.563	-0.703	1.763	-20.687	0	0	0	0	0	0	0
WT333(F4E4E1AF1293)	3.72	13105	2022-11-25 21:00:30.370	-0.055	-0.304	0.908	23.621	1.892	2.563	-0.588	1.774	-20.676	0	0	0	0	0	0	0
WT333(F4E4E1AF1293)	3.72	13105	2022-11-25 21:00:30.402	-0.055	-0.304	0.908	23.621	1.892	2.563	-0.472	1.785	-20.671	0	0	0	0	0	0	0
WT333(F4E4E1AF1293)	3.72	13105	2022-11-25 21:00:30.402	-0.055	-0.304	0.908	23.621	1.892	2.563	-0.363	1.791	-20.66	0	0	0	0	0	0	0
WT333(F4E4E1AF1293)	3.72	13105	2022-11-25 21:00:30.402	-0.066	-0.069	0.984	29.724	1.465	2.014	-0.225	1.802	-20.66	0	0	0	0	0	0	0
WT333(F4E4E1AF1293)	3.72	13105	2022-11-25 21:00:30.402	-0.066	-0.069	0.984	29.724	1.465	2.014	-0.088	1.807	-20.654	0	0	0	0	0	0	0
WT333(F4E4E1AF1293)	3.72	13105	2022-11-25 21:00:30.402	-0.066	-0.069	0.984	29.724	1.465	2.014	0.044	1.813	-20.649	0	0	0	0	0	0	0
WT333(F4E4E1AF1293)	3.72	13105	2022-11-25 21:00:30.402	-0.066	-0.069	0.984	29.724	1.465	2.014	0.181	1.824	-20.649	0	0	0	0	0	0	0
WT333(F4E4E1AF1293)	3.72	13105	2022-11-25 21:00:30.402	-0.054	0.132	1.056	21.729	0.977	-0.732	0.28	1.829	-20.66	0	0	0	0	0	0	0
WT333(F4E4E1AF1293)	3.72	13105	2022-11-25 21:00:30.402	-0.054	0.132	1.056	21.729	0.977	-0.732	0.385	1.835	-20.665	0	0	0	0	0	0	0
WT333(F4E4E1AF1293)	3.72	13105	2022-11-25 21:00:30.433	-0.054	0.132	1.056	21.729	0.977	-0.732	0.483	1.84	-20.676	0	0	0	0	0	0	0
WT333(F4E4E1AF1293)	3.72	13105	2022-11-25 21:00:30.433	-0.054	0.132	1.056	21.729	0.977	-0.732	0.588	1.846	-20.687	0	0	0	0	0	0	0
WT333(F4E4E1AF1293)	3.72	13105	2022-11-25 21:00:30.433	0.028	0.127	1.053	-0.61	0.549	-0.366	0.577	1.851	-20.693	0	0	0	0	0	0	0
WT333(F4E4E1AF1293)	3.72	13105	2022-11-25 21:00:30.433	0.028	0.127	1.053	-0.61	0.549	-0.366	0.571	1.851	-20.698	0	0	0	0	0	0	0
WT333(F4E4E1AF1293)	3.72	13105	2022-11-25 21:00:30.433	0.028	0.127	1.053	-0.61	0.549	-0.366	0.566	1.857	-20.704	0	0	0	0	0	0	0
WT333(F4E4E1AF1293)	3.72	13105	2022-11-25 21:00:30.433	0.028	0.127	1.053	-0.61	0.549	-0.366	0.56	1.857	-20.709	0	0	0	0	0	0	0
WT333(F4E4E1AF1293)	3.72	13105	2022-11-25 21:00:30.433	-0.082	0.076	1.002	-13.245	0.061	-0.488	0.494	1.857	-20.715	0	0	0	0	0	0	0
WT333(F4E4E1AF1293)	3.72	13105	2022-11-25 21:00:30.433	-0.082	0.076	1.002	-13.245	0.061	-0.488	0.428	1.857	-20.72	0	0	0	0	0	0	0
WT333(F4E4E1AF1293)	3.72	13105	2022-11-25 21:00:30.480	-0.082	0.076	1.002	-13.245	0.061	-0.488	0.368	1.857	-20.726	0	0	0	0	0	0	0
WT333(F4E4E1AF1293)	3.72	13105	2022-11-25 21:00:30.495	-0.082	0.076	1.002	-13.245	0.061	-0.488	0.302	1.857	-20.731	0	0	0	0	0	0	0
WT333(F4E4E1AF1293)	3.72	13105	2022-11-25 21:00:30.495	-0.035	0.01	1.013	-6.714	-0.366	-2.563	0.269	1.857	-20.748	0	0	0	0	0	0	0
WT333(F4E4E1AF1293)	3.72	13105	2022-11-25 21:00:30.495	-0.035	0.01	1.013	-6.714	-0.366	-2.563	0.236	1.857	-20.764	0	0	0	0	0	0	0
WT333(F4E4E1AF1293)	3.72	13105	2022-11-25 21:00:30.495	-0.035	0.01	1.013	-6.714	-0.366	-2.563	0.203	1.857	-20.781	0	0	0	0	0	0	0
WT333(F4E4E1AF1293)	3.72	13105	2022-11-25 21:00:30.495	-0.035	0.01	1.013	-6.714	-0.366	-2.563	0.176	1.851	-20.797	0	0	0	0	0	0	0
WT333(F4E4E1AF1293)	3.72	13105	2022-11-25 21:00:30.495	-0.036	0.056	1.021	-4.333	-0.244	-1.221	0.154	1.851	-20.808	0	0	0	0	0	0	0
WT333(F4E4E1AF1293)	3.72	13105	2022-11-25 21:00:30.495	-0.036	0.056	1.021	-4.333	-0.244	-1.221	0.137	1.851	-20.819	0	0	0	0	0	0	0
WT333(F4E4E1AF1293)	3.72	13105	2022-11-25 21:00:30.511	-0.036	0.056	1.021	-4.333	-0.244	-1.221	0.115	1.851	-20.825	0	0	0	0	0	0	0
WT333(F4E4E1AF1293)	3.72	13105	2022-11-25 21:00:30.511	-0.036	0.056	1.021	-4.333	-0.244	-1.221	0.099	1.851	-20.836	0	0	0	0	0	0	0
WT333(F4E4E1AF1293)	3.72	13105	2022-11-25 21:00:30.511	0	0.031	1.023	-3.296	-0.366	-0.854	0.088	1.851	-20.841	0	0	0	0	0	0	0
WT333(F4E4E1AF1293)	3.72	13105	2022-11-25 21:00:30.511	0	0.031	1.023	-3.296	-0.366	-0.854	0.071	1.846	-20.852	0	0	0	0	0	0	0
WT333(F4E4E1AF1293)	3.72	13105	2022-11-25 21:00:30.511	0	0.031	1.023	-3.296	-0.366	-0.854	0.06	1.846	-20.858	0	0	0	0	0	0	0
WT333(F4E4E1AF1293)	3.72	13105	2022-11-25 21:00:30.511	0	0.031	1.023	-3.296	-0.366	-0.854	0.049	1.84	-20.863	0	0	0	0	0	0	0
WT333(F4E4E1AF1293)	3.72	13105	2022-11-25 21:00:30.511	-0.052	0	1.02	5.249	0.366	-0.122	0.077	1.846	-20.863	0	0	0	0	0	0	0
WT333(F4E4E1AF1293)	3.72	13105	2022-11-25 21:00:30.511	-0.052	0	1.02	5.249	0.366	-0.122	0.11	1.846	-20.869	0	0	0	0	0	0	0
WT333(F4E4E1AF1293)	3.72	13105	2022-11-25 21:00:30.542	-0.052	0	1.02	5.249	0.366	-0.122	0.137	1.846	-20.869	0	0	0	0	0	0	0
WT333(F4E4E1AF1293)	3.72	13105	2022-11-25 21:00:30.542	-0.052	0	1.02	5.249	0.366	-0.122	0.165	1.851	-20.869	0	0	0	0	0	0	0
WT333(F4E4E1AF1293)	3.72	13105	2022-11-25 21:00:30.542	-0.03	0.03	1.023	-3.296	0.305	-0.549	0.154	1.851	-20.874	0	0	0	0	0	0	0
WT333(F4E4E1AF1293)	3.72	13105	2022-11-25 21:00:30.542	-0.03	0.03	1.023	-3.296	0.305	-0.549	0.137	1.851	-20.88	0	0	0	0	0	0	0
WT333(F4E4E1AF1293)	3.72	13105	2022-11-25 21:00:30.542	-0.03	0.03	1.023	-3.296	0.305	-0.549	0.126	1.857	-20.88	0	0	0	0	0	0	0
WT333(F4E4E1AF1293)	3.72	13105	2022-11-25 21:00:30.542	-0.03	0.03	1.023	-3.296	0.305	-0.549	0.115	1.857	-20.885	0	0	0	0	0	0	0
WT333(F4E4E1AF1293)	3.72	13105	2022-11-25 21:00:30.542	-0.027	0.09	1.015	-11.719	0	-0.732	0.06	1.857	-20.891	0	0	0	0	0	0	0
WT333(F4E4E1AF1293)	3.72	13105	2022-11-25 21:00:30.542	-0.027	0.09	1.015	-11.719	0	-0.732	0.005	1.857	-20.891	0	0	0	0	0	0	0
WT333(F4E4E1AF1293)	3.72	13105	2022-11-25 21:00:30.605	-0.027	0.09	1.015	-11.719	0	-0.732	-0.044	1.857	-20.896	0	0	0	0	0	0	0
WT333(F4E4E1AF1293)	3.72	13105	2022-11-25 21:00:30.605	-0.027	0.09	1.015	-11.719	0	-0.732	-0.093	1.857	-20.896	0	0	0	0	0	0	0
WT333(F4E4E1AF1293)	3.72	13105	2022-11-25 21:00:30.605	-0.015	-0.018	0.984	-5.249	0	-0.183	-0.115	1.857	-20.896	0	0	0	0	0	0	0
WT333(F4E4E1AF1293)	3.72	13105	2022-11-25 21:00:30.605	-0.015	-0.018	0.984	-5.249	0	-0.183	-0.137	1.857	-20.896	0	0	0	0	0	0	0
WT333(F4E4E1AF1293)	3.72	13105	2022-11-25 21:00:30.605	-0.015	-0.018	0.984	-5.249	0	-0.183	-0.159	1.857	-20.896	0	0	0	0	0	0	0
WT333(F4E4E1AF1293)	3.72	13105	2022-11-25 21:00:30.605	-0.015	-0.018	0.984	-5.249	0	-0.183	-0.181	1.851	-20.896	0	0	0	0	0	0	0
WT333(F4E4E1AF1293)	3.72	13105	2022-11-25 21:00:30.605	0.027	-0.029	1.008	6.714	0.122	-0.366	-0.143	1.851	-20.891	0	0	0	0	0	0	0
WT333(F4E4E1AF1293)	3.72	13105	2022-11-25 21:00:30.605	0.027	-0.029	1.008	6.714	0.122	-0.366	-0.104	1.851	-20.891	0	0	0	0	0	0	0
WT333(F4E4E1AF1293)	3.72	13105	2022-11-25 21:00:30.667	0.027	-0.029	1.008	6.714	0.122	-0.366	-0.066	1.851	-20.891	0	0	0	0	0	0	0
WT333(F4E4E1AF1293)	3.72	13105	2022-11-25 21:00:30.667	0.027	-0.029	1.008	6.714	0.122	-0.366	-0.033	1.851	-20.885	0	0	0	0	0	0	0
WT333(F4E4E1AF1293)	3.72	13105	2022-11-25 21:00:30.667	-0.081	0.027	1.002	8.606	0.854	-1.16	0.011	1.851	-20.891	0	0	0	0	0	0	0
WT333(F4E4E1AF1293)	3.72	13105	2022-11-25 21:00:30.667	-0.081	0.027	1.002	8.606	0.854	-1.16	0.055	1.857	-20.891	0	0	0	0	0	0	0
WT333(F4E4E1AF1293)	3.72	13105	2022-11-25 21:00:30.667	-0.081	0.027	1.002	8.606	0.854	-1.16	0.099	1.857	-20.891	0	0	0	0	0	0	0
WT333(F4E4E1AF1293)	3.72	13105	2022-11-25 21:00:30.667	-0.081	0.027	1.002	8.606	0.854	-1.16	0.143	1.862	-20.891	0	0	0	0	0	0	0
WT333(F4E4E1AF1293)	3.72	13105	2022-11-25 21:00:30.667	-0.16	0.053	1.033	3.418	0	-0.916	0.165	1.862	-20.891	0	0	0	0	0	0	0
WT333(F4E4E1AF1293)	3.72	13105	2022-11-25 21:00:30.667	-0.16	0.053	1.033	3.418	0	-0.916	0.187	1.862	-20.891	0	0	0	0	0	0	0
WT333(F4E4E1AF1293)	3.72	13105	2022-11-25 21:00:30.730	-0.16	0.053	1.033	3.418	0	-0.916	0.203	1.868	-20.891	0	0	0	0	0	0	0
WT333(F4E4E1AF1293)	3.72	13105	2022-11-25 21:00:30.730	-0.16	0.053	1.033	3.418	0	-0.916	0.225	1.868	-20.885	0	0	0	0	0	0	0
WT333(F4E4E1AF1293)	3.72	13105	2022-11-25 21:00:30.730	-0.001	0.03	1.013	2.197	-0.549	0.549	0.242	1.873	-20.88	0	0	0	0	0	0	0
WT333(F4E4E1AF1293)	3.72	13105	2022-11-25 21:00:30.730	-0.001	0.03	1.013	2.197	-0.549	0.549	0.253	1.873	-20.869	0	0	0	0	0	0	0
WT333(F4E4E1AF1293)	3.72	13105	2022-11-25 21:00:30.730	-0.001	0.03	1.013	2.197	-0.549	0.549	0.269	1.868	-20.858	0	0	0	0	0	0	0
WT333(F4E4E1AF1293)	3.72	13105	2022-11-25 21:00:30.730	-0.001	0.03	1.013	2.197	-0.549	0.549	0.28	1.868	-20.847	0	0	0	0	0	0	0
WT333(F4E4E1AF1293)	3.72	13105	2022-11-25 21:00:30.730	0.043	0.019	1.021	-2.441	-0.122	0.061	0.275	1.868	-20.841	0	0	0	0	0	0	0
WT333(F4E4E1AF1293)	3.72	13105	2022-11-25 21:00:30.730	0.043	0.019	1.021	-2.441	-0.122	0.061	0.264	1.868	-20.83	0	0	0	0	0	0	0
WT333(F4E4E1AF1293)	3.72	13105	2022-11-25 21:00:30.730	0.043	0.019	1.021	-2.441	-0.122	0.061	0.258	1.868	-20.819	0	0	0	0	0	0	0
WT333(F4E4E1AF1293)	3.72	13105	2022-11-25 21:00:30.730	0.043	0.019	1.021	-2.441	-0.122	0.061	0.247	1.868	-20.808	0	0	0	0	0	0	0
WT333(F4E4E1AF1293)	3.72	13105	2022-11-25 21:00:30.730	-0.006	0.031	1.012	-1.831	-0.061	0.061	0.242	1.868	-20.797	0	0	0	0	0	0	0
WT333(F4E4E1AF1293)	3.72	13105	2022-11-25 21:00:30.730	-0.006	0.031	1.012	-1.831	-0.061	0.061	0.236	1.868	-20.786	0	0	0	0	0	0	0
WT333(F4E4E1AF1293)	3.72	13105	2022-11-25 21:00:30.730	-0.006	0.031	1.012	-1.831	-0.061	0.061	0.231	1.862	-20.775	0	0	0	0	0	0	0
WT333(F4E4E1AF1293)	3.72	13105	2022-11-25 21:00:30.730	-0.006	0.031	1.012	-1.831	-0.061	0.061	0.225	1.862	-20.759	0	0	0	0	0	0	0
WT333(F4E4E1AF1293)	3.72	13105	2022-11-25 21:00:30.730	-0.064	0.031	1.008	-1.465	0.061	-0.183	0.22	1.862	-20.748	0	0	0	0	0	0	0
WT333(F4E4E1AF1293)	3.72	13105	2022-11-25 21:00:30.730	-0.064	0.031	1.008	-1.465	0.061	-0.183	0.22	1.862	-20.737	0	0	0	0	0	0	0
WT333(F4E4E1AF1293)	3.72	13105	2022-11-25 21:00:30.761	-0.064	0.031	1.008	-1.465	0.061	-0.183	0.214	1.862	-20.726	0	0	0	0	0	0	0
WT333(F4E4E1AF1293)	3.72	13105	2022-11-25 21:00:30.761	-0.064	0.031	1.008	-1.465	0.061	-0.183	0.209	1.862	-20.709	0	0	0	0	0	0	0
WT333(F4E4E1AF1293)	3.72	13105	2022-11-25 21:00:30.761	-0.021	0.028	1.012	-4.639	-0.061	-0.427	0.192	1.862	-20.698	0	0	0	0	0	0	0
WT333(F4E4E1AF1293)	3.72	13105	2022-11-25 21:00:30.761	-0.021	0.028	1.012	-4.639	-0.061	-0.427	0.17	1.862	-20.687	0	0	0	0	0	0	0
WT333(F4E4E1AF1293)	3.72	13105	2022-11-25 21:00:30.761	-0.021	0.028	1.012	-4.639	-0.061	-0.427	0.154	1.862	-20.671	0	0	0	0	0	0	0
WT333(F4E4E1AF1293)	3.72	13105	2022-11-25 21:00:30.761	-0.067	0.006	1.002	2.136	0.061	-0.488	0.165	1.862	-20.66	0	0	0	0	0	0	0
WT333(F4E4E1AF1293)	3.72	13105	2022-11-25 21:00:30.761	-0.067	0.006	1.002	2.136	0.061	-0.488	0.181	1.862	-20.649	0	0	0	0	0	0	0
WT333(F4E4E1AF1293)	3.72	13105	2022-11-25 21:00:30.761	-0.067	0.006	1.002	2.136	0.061	-0.488	0.198	1.862	-20.632	0	0	0	0	0	0	0
WT333(F4E4E1AF1293)	3.72	13105	2022-11-25 21:00:30.792	-0.067	0.006	1.002	2.136	0.061	-0.488	0.209	1.862	-20.621	0	0	0	0	0	0	0
WT333(F4E4E1AF1293)	3.72	13105	2022-11-25 21:00:30.792	-0.022	0.029	1.011	3.357	0.183	-0.244	0.231	1.862	-20.605	0	0	0	0	0	0	0
WT333(F4E4E1AF1293)	3.72	13105	2022-11-25 21:00:30.792	-0.022	0.029	1.011	3.357	0.183	-0.244	0.247	1.868	-20.588	0	0	0	0	0	0	0
WT333(F4E4E1AF1293)	3.72	13105	2022-11-25 21:00:30.792	-0.022	0.029	1.011	3.357	0.183	-0.244	0.269	1.868	-20.572	0	0	0	0	0	0	0
WT333(F4E4E1AF1293)	3.72	13105	2022-11-25 21:00:30.792	-0.022	0.029	1.011	3.357	0.183	-0.244	0.291	1.868	-20.555	0	0	0	0	0	0	0
WT333(F4E4E1AF1293)	3.72	13105	2022-11-25 21:00:30.792	-0.05	0.038	1.036	3.052	0.305	-0.122	0.308	1.868	-20.539	0	0	0	0	0	0	0
WT333(F4E4E1AF1293)	3.72	13105	2022-11-25 21:00:30.792	-0.05	0.038	1.036	3.052	0.305	-0.122	0.324	1.873	-20.522	0	0	0	0	0	0	0
WT333(F4E4E1AF1293)	3.72	13105	2022-11-25 21:00:30.792	-0.05	0.038	1.036	3.052	0.305	-0.122	0.346	1.873	-20.506	0	0	0	0	0	0	0
WT333(F4E4E1AF1293)	3.72	13105	2022-11-25 21:00:30.839	-0.05	0.038	1.036	3.052	0.305	-0.122	0.363	1.879	-20.484	0	0	0	0	0	0	0
WT333(F4E4E1AF1293)	3.72	13105	2022-11-25 21:00:30.855	-0.058	0.024	0.996	0.488	0	0.366	0.368	1.879	-20.462	0	0	0	0	0	0	0

## Sheet: 3.5kg
设备名称	电压	版本	片上时间	加速度X(g)	加速度Y(g)	加速度Z(g)	角速度X(°/s)	角速度Y(°/s)	角速度Z(°/s)	角度X(°)	角度Y(°)	角度Z(°)	磁场X	磁场Y	磁场Z	四元数0	四元数1	四元数2	四元数3	状态
WT333(F4E4E1AF1293)	3.72	13105	2022-11-25 20:43:28.204	-0.191	-0.027	1.049	4.272	0.427	-0.122	-2.192	-0.599	119.361	0	0	0	0	0	0	0
WT333(F4E4E1AF1293)	3.72	13105	2022-11-25 20:43:28.204	-0.191	-0.027	1.049	4.272	0.427	-0.122	-2.164	-0.599	119.702	0	0	0	0	0	0	0
WT333(F4E4E1AF1293)	3.72	13105	2022-11-25 20:43:28.204	-0.191	-0.027	1.049	4.272	0.427	-0.122	-2.148	-0.593	120.042	0	0	0	0	0	0	0
WT333(F4E4E1AF1293)	3.72	13105	2022-11-25 20:43:28.204	-0.191	-0.027	1.049	4.272	0.427	-0.122	-2.126	-0.588	120.383	0	0	0	0	0	0	0
WT333(F4E4E1AF1293)	3.72	13105	2022-11-25 20:43:28.204	-0.029	-0.039	1.031	1.282	-0.793	-0.122	-2.12	-0.588	120.723	0	0	0	0	0	0	0
WT333(F4E4E1AF1293)	3.72	13105	2022-11-25 20:43:28.204	-0.029	-0.039	1.031	1.282	-0.793	-0.122	-2.12	-0.593	121.064	0	0	0	0	0	0	0
WT333(F4E4E1AF1293)	3.72	13105	2022-11-25 20:43:28.407	-0.029	-0.039	1.031	1.282	-0.793	-0.122	-2.115	-0.593	121.404	0	0	0	0	0	0	0
WT333(F4E4E1AF1293)	3.72	13105	2022-11-25 20:43:28.423	-0.029	-0.039	1.031	1.282	-0.793	-0.122	-2.109	-0.593	121.745	0	0	0	0	0	0	0
WT333(F4E4E1AF1293)	3.72	13105	2022-11-25 20:43:28.423	0.176	-0.059	0.996	-1.404	-0.122	0.183	-2.12	-0.593	122.091	0	0	0	0	0	0	0
WT333(F4E4E1AF1293)	3.72	13105	2022-11-25 20:43:28.423	0.176	-0.059	0.996	-1.404	-0.122	0.183	-2.126	-0.593	122.432	0	0	0	0	0	0	0
WT333(F4E4E1AF1293)	3.72	13105	2022-11-25 20:43:28.423	0.176	-0.059	0.996	-1.404	-0.122	0.183	-2.131	-0.593	122.772	0	0	0	0	0	0	0
WT333(F4E4E1AF1293)	3.72	13105	2022-11-25 20:43:28.423	0.176	-0.059	0.996	-1.404	-0.122	0.183	-2.137	-0.593	123.118	0	0	0	0	0	0	0
WT333(F4E4E1AF1293)	3.72	13105	2022-11-25 20:43:28.423	0.046	-0.079	0.993	1.221	-0.122	-0.427	-2.126	-0.593	123.459	0	0	0	0	0	0	0
WT333(F4E4E1AF1293)	3.72	13105	2022-11-25 20:43:28.423	0.046	-0.079	0.993	1.221	-0.122	-0.427	-2.12	-0.593	123.794	0	0	0	0	0	0	0
WT333(F4E4E1AF1293)	3.72	13105	2022-11-25 20:43:28.423	0.055	-0.025	1.009	0.793	0.122	0.183	-2.159	-0.588	132.369	0	0	0	0	0	0	0
WT333(F4E4E1AF1293)	3.72	13105	2022-11-25 20:43:28.423	0.055	-0.025	1.009	0.793	0.122	0.183	-2.153	-0.588	132.715	0	0	0	0	0	0	0
WT333(F4E4E1AF1293)	3.72	13105	2022-11-25 20:43:28.423	0.02	-0.012	1.018	0.549	0.305	-0.061	-2.153	-0.582	133.055	0	0	0	0	0	0	0
WT333(F4E4E1AF1293)	3.72	13105	2022-11-25 20:43:28.423	0.02	-0.012	1.018	0.549	0.305	-0.061	-2.148	-0.582	133.401	0	0	0	0	0	0	0
WT333(F4E4E1AF1293)	3.72	13105	2022-11-25 20:43:28.423	0.02	-0.012	1.018	0.549	0.305	-0.061	-2.142	-0.582	133.742	0	0	0	0	0	0	0
WT333(F4E4E1AF1293)	3.72	13105	2022-11-25 20:43:28.423	0.02	-0.012	1.018	0.549	0.305	-0.061	-2.142	-0.582	134.088	0	0	0	0	0	0	0
WT333(F4E4E1AF1293)	3.72	13105	2022-11-25 20:43:28.423	0	-0.027	1.017	4.822	0.244	0	-2.115	-0.577	134.429	0	0	0	0	0	0	0
WT333(F4E4E1AF1293)	3.72	13105	2022-11-25 20:43:28.423	0	-0.027	1.017	4.822	0.244	0	-2.087	-0.577	134.775	0	0	0	0	0	0	0
WT333(F4E4E1AF1293)	3.72	13105	2022-11-25 20:43:28.470	-0.1	-0.051	1.01	-3.479	0.061	-0.061	-1.241	-0.615	146.129	0	0	0	0	0	0	0
WT333(F4E4E1AF1293)	3.72	13105	2022-11-25 20:43:28.470	0.036	0.02	1.031	-1.77	-0.061	0.366	-1.247	-0.615	146.475	0	0	0	0	0	0	0
WT333(F4E4E1AF1293)	3.72	13105	2022-11-25 20:43:28.470	0.036	0.02	1.031	-1.77	-0.061	0.366	-1.258	-0.615	146.821	0	0	0	0	0	0	0
WT333(F4E4E1AF1293)	3.72	13105	2022-11-25 20:43:28.470	0.036	0.02	1.031	-1.77	-0.061	0.366	-1.269	-0.621	147.167	0	0	0	0	0	0	0
WT333(F4E4E1AF1293)	3.72	13105	2022-11-25 20:43:28.470	0.036	0.02	1.031	-1.77	-0.061	0.366	-1.28	-0.621	147.513	0	0	0	0	0	0	0
WT333(F4E4E1AF1293)	3.72	13105	2022-11-25 20:43:28.470	0.037	-0.021	1.011	-1.038	-0.244	0	-1.28	-0.621	147.859	0	0	0	0	0	0	0
WT333(F4E4E1AF1293)	3.72	13105	2022-11-25 20:43:28.470	0.037	-0.021	1.011	-1.038	-0.244	0	-1.285	-0.621	148.206	0	0	0	0	0	0	0
WT333(F4E4E1AF1293)	3.72	13105	2022-11-25 20:43:28.470	0.037	-0.021	1.011	-1.038	-0.244	0	-1.291	-0.621	148.546	0	0	0	0	0	0	0
WT333(F4E4E1AF1293)	3.72	13105	2022-11-25 20:43:28.532	-0.005	-0.028	1.025	5.005	0.244	-0.671	-1.412	-0.665	159.95	0	0	0	0	0	0	0
WT333(F4E4E1AF1293)	3.72	13105	2022-11-25 20:43:28.532	0.031	-0.003	1.025	2.686	0.061	-0.122	-1.395	-0.665	160.296	0	0	0	0	0	0	0
WT333(F4E4E1AF1293)	3.75	13105	2022-11-25 20:43:28.532	0.031	-0.003	1.025	2.686	0.061	-0.122	-1.384	-0.67	160.637	0	0	0	0	0	0	0
WT333(F4E4E1AF1293)	3.75	13105	2022-11-25 20:43:28.532	0.031	-0.003	1.025	2.686	0.061	-0.122	-1.368	-0.67	160.983	0	0	0	0	0	0	0
WT333(F4E4E1AF1293)	3.75	13105	2022-11-25 20:43:28.532	0.031	-0.003	1.025	2.686	0.061	-0.122	-1.357	-0.67	161.329	0	0	0	0	0	0	0
WT333(F4E4E1AF1293)	3.75	13105	2022-11-25 20:43:28.532	-0.063	-0.012	1.038	-1.953	-0.549	-0.61	-1.362	-0.67	161.669	0	0	0	0	0	0	0
WT333(F4E4E1AF1293)	3.75	13105	2022-11-25 20:43:28.532	-0.063	-0.012	1.038	-1.953	-0.549	-0.61	-1.373	-0.676	162.01	0	0	0	0	0	0	0
WT333(F4E4E1AF1293)	3.75	13105	2022-11-25 20:43:28.532	-0.063	-0.012	1.038	-1.953	-0.549	-0.61	-1.384	-0.676	162.35	0	0	0	0	0	0	0
WT333(F4E4E1AF1293)	3.75	13105	2022-11-25 20:43:28.532	-0.063	-0.012	1.038	-1.953	-0.549	-0.61	-1.395	-0.681	162.691	0	0	0	0	0	0	0
WT333(F4E4E1AF1293)	3.75	13105	2022-11-25 20:43:28.532	0.023	-0.01	1.003	-1.831	-0.244	-1.099	-1.406	-0.681	163.032	0	0	0	0	0	0	0
WT333(F4E4E1AF1293)	3.75	13105	2022-11-25 20:43:28.532	0.023	-0.01	1.003	-1.831	-0.244	-1.099	-1.417	-0.681	163.372	0	0	0	0	0	0	0
WT333(F4E4E1AF1293)	3.75	13105	2022-11-25 20:43:28.532	0.023	-0.01	1.003	-1.831	-0.244	-1.099	-1.428	-0.681	163.713	0	0	0	0	0	0	0
WT333(F4E4E1AF1293)	3.75	13105	2022-11-25 20:43:28.532	0.023	-0.01	1.003	-1.831	-0.244	-1.099	-1.439	-0.681	164.053	0	0	0	0	0	0	0
WT333(F4E4E1AF1293)	3.75	13105	2022-11-25 20:43:28.532	0.016	-0.056	1.034	-9.949	0.305	0.61	-1.489	-0.681	164.399	0	0	0	0	0	0	0
WT333(F4E4E1AF1293)	3.75	13105	2022-11-25 20:43:28.532	0.016	-0.056	1.034	-9.949	0.305	0.61	-1.538	-0.676	164.745	0	0	0	0	0	0	0
WT333(F4E4E1AF1293)	3.75	13105	2022-11-25 20:43:28.532	0.016	-0.056	1.034	-9.949	0.305	0.61	-1.588	-0.676	165.092	0	0	0	0	0	0	0
WT333(F4E4E1AF1293)	3.75	13105	2022-11-25 20:43:28.564	-0.069	-0.01	1.131	5.798	1.038	-3.967	-1.307	-0.538	173.65	0	0	0	0	0	0	0
WT333(F4E4E1AF1293)	3.75	13105	2022-11-25 20:43:28.564	0.019	-0.071	0.979	-11.292	0	-0.061	-1.368	-0.538	173.99	0	0	0	0	0	0	0
WT333(F4E4E1AF1293)	3.75	13105	2022-11-25 20:43:28.564	0.019	-0.071	0.979	-11.292	0	-0.061	-1.423	-0.533	174.337	0	0	0	0	0	0	0
WT333(F4E4E1AF1293)	3.75	13105	2022-11-25 20:43:28.564	0.019	-0.071	0.979	-11.292	0	-0.061	-1.478	-0.533	174.683	0	0	0	0	0	0	0
WT333(F4E4E1AF1293)	3.75	13105	2022-11-25 20:43:28.564	0.019	-0.071	0.979	-11.292	0	-0.061	-1.538	-0.533	175.029	0	0	0	0	0	0	0
WT333(F4E4E1AF1293)	3.75	13105	2022-11-25 20:43:28.564	0.005	-0.06	1.024	-10.071	0.061	-0.366	-1.588	-0.527	175.369	0	0	0	0	0	0	0
WT333(F4E4E1AF1293)	3.75	13105	2022-11-25 20:43:28.564	0.005	-0.06	1.024	-10.071	0.061	-0.366	-1.642	-0.527	175.71	0	0	0	0	0	0	0
WT333(F4E4E1AF1293)	3.75	13105	2022-11-25 20:43:28.564	0.005	-0.06	1.024	-10.071	0.061	-0.366	-1.692	-0.527	176.056	0	0	0	0	0	0	0
WT333(F4E4E1AF1293)	3.75	13105	2022-11-25 20:43:28.657	0.005	-0.06	1.024	-10.071	0.061	-0.366	-1.741	-0.522	176.396	0	0	0	0	0	0	0
WT333(F4E4E1AF1293)	3.75	13105	2022-11-25 20:43:28.657	-0.021	0.128	1.049	5.981	-0.61	2.38	-1.714	-0.527	176.754	0	0	0	0	0	0	0
WT333(F4E4E1AF1293)	3.75	13105	2022-11-25 20:43:28.657	-0.021	0.128	1.049	5.981	-0.61	2.38	-1.686	-0.522	177.111	0	0	0	0	0	0	0
WT333(F4E4E1AF1293)	3.75	13105	2022-11-25 20:43:28.657	-0.021	0.128	1.049	5.981	-0.61	2.38	-1.659	-0.522	177.468	0	0	0	0	0	0	0
WT333(F4E4E1AF1293)	3.75	13105	2022-11-25 20:43:28.657	-0.021	0.128	1.049	5.981	-0.61	2.38	-1.626	-0.522	177.825	0	0	0	0	0	0	0
WT333(F4E4E1AF1293)	3.75	13105	2022-11-25 20:43:28.657	-0.012	-0.091	1.018	4.395	0.061	0.244	-1.609	-0.516	178.171	0	0	0	0	0	0	0
WT333(F4E4E1AF1293)	3.75	13105	2022-11-25 20:43:28.657	-0.012	-0.091	1.018	4.395	0.061	0.244	-1.588	-0.511	178.517	0	0	0	0	0	0	0
WT333(F4E4E1AF1293)	3.75	13105	2022-11-25 20:43:28.657	-0.012	-0.091	1.018	4.395	0.061	0.244	-1.566	-0.505	178.863	0	0	0	0	0	0	0
WT333(F4E4E1AF1293)	3.75	13105	2022-11-25 20:43:28.657	0.123	-0.076	1.003	-2.869	-0.244	-1.648	-1.582	-0.505	179.198	0	0	0	0	0	0	0
WT333(F4E4E1AF1293)	3.75	13105	2022-11-25 20:43:28.657	0.123	-0.076	1.003	-2.869	-0.244	-1.648	-1.599	-0.505	179.533	0	0	0	0	0	0	0
WT333(F4E4E1AF1293)	3.75	13105	2022-11-25 20:43:28.657	0.123	-0.076	1.003	-2.869	-0.244	-1.648	-1.609	-0.505	179.874	0	0	0	0	0	0	0
WT333(F4E4E1AF1293)	3.75	13105	2022-11-25 20:43:28.657	0.123	-0.076	1.003	-2.869	-0.244	-1.648	-1.62	-0.505	-179.786	0	0	0	0	0	0	0
WT333(F4E4E1AF1293)	3.75	13105	2022-11-25 20:43:28.657	0.015	-0.034	1.046	-5.31	-0.366	-0.977	-1.648	-0.505	-179.445	0	0	0	0	0	0	0
WT333(F4E4E1AF1293)	3.75	13105	2022-11-25 20:43:28.657	0.015	-0.034	1.046	-5.31	-0.366	-0.977	-1.67	-0.505	-179.105	0	0	0	0	0	0	0
WT333(F4E4E1AF1293)	3.75	13105	2022-11-25 20:43:28.657	0.015	-0.034	1.046	-5.31	-0.366	-0.977	-1.697	-0.505	-178.764	0	0	0	0	0	0	0
WT333(F4E4E1AF1293)	3.75	13105	2022-11-25 20:43:28.657	0.015	-0.034	1.046	-5.31	-0.366	-0.977	-1.719	-0.505	-178.429	0	0	0	0	0	0	0
WT333(F4E4E1AF1293)	3.75	13105	2022-11-25 20:43:28.720	0.21	0.052	1.058	2.38	-0.916	0.916	-1.708	-0.511	-178.077	0	0	0	0	0	0	0
WT333(F4E4E1AF1293)	3.75	13105	2022-11-25 20:43:28.720	0.21	0.052	1.058	2.38	-0.916	0.916	-1.697	-0.516	-178.418	0	0	0	0	0	0	0
WT333(F4E4E1AF1293)	3.75	13105	2022-11-25 20:43:28.720	0.21	0.052	1.058	2.38	-0.916	0.916	-1.692	-0.527	-178.759	0	0	0	0	0	0	0
WT333(F4E4E1AF1293)	3.75	13105	2022-11-25 20:43:28.720	0.21	0.052	1.058	2.38	-0.916	0.916	-1.686	-0.533	-179.099	0	0	0	0	0	0	0
WT333(F4E4E1AF1293)	3.75	13105	2022-11-25 20:43:28.720	-0.172	-0.091	1.011	7.69	0.61	1.038	-1.653	-0.533	-179.434	0	0	0	0	0	0	0
WT333(F4E4E1AF1293)	3.75	13105	2022-11-25 20:43:28.720	-0.172	-0.091	1.011	7.69	0.61	1.038	-1.62	-0.533	-179.775	0	0	0	0	0	0	0
WT333(F4E4E1AF1293)	3.75	13105	2022-11-25 20:43:28.720	-0.172	-0.091	1.011	7.69	0.61	1.038	-1.588	-0.527	179.879	0	0	0	0	0	0	0
WT333(F4E4E1AF1293)	3.75	13105	2022-11-25 20:43:28.720	-0.172	-0.091	1.011	7.69	0.61	1.038	-1.549	-0.527	179.539	0	0	0	0	0	0	0
WT333(F4E4E1AF1293)	3.75	13105	2022-11-25 20:43:28.720	-0.081	-0.074	0.933	-8.85	0.061	-0.488	-1.593	-0.527	179.193	0	0	0	0	0	0	0
WT333(F4E4E1AF1293)	3.75	13105	2022-11-25 20:43:28.720	-0.081	-0.074	0.933	-8.85	0.061	-0.488	-1.637	-0.527	178.846	0	0	0	0	0	0	0
WT333(F4E4E1AF1293)	3.75	13105	2022-11-25 20:43:28.720	-0.081	-0.074	0.933	-8.85	0.061	-0.488	-1.675	-0.527	178.5	0	0	0	0	0	0	0
WT333(F4E4E1AF1293)	3.75	13105	2022-11-25 20:43:28.720	-0.081	-0.074	0.933	-8.85	0.061	-0.488	-1.719	-0.522	178.149	0	0	0	0	0	0	0
WT333(F4E4E1AF1293)	3.75	13105	2022-11-25 20:43:28.720	0.257	0.024	1.118	-10.803	-1.099	-0.488	-1.774	-0.527	177.803	0	0	0	0	0	0	0
WT333(F4E4E1AF1293)	3.75	13105	2022-11-25 20:43:28.720	0.257	0.024	1.118	-10.803	-1.099	-0.488	-1.829	-0.538	177.457	0	0	0	0	0	0	0
WT333(F4E4E1AF1293)	3.75	13105	2022-11-25 20:43:28.720	0.257	0.024	1.118	-10.803	-1.099	-0.488	-1.884	-0.544	177.111	0	0	0	0	0	0	0
WT333(F4E4E1AF1293)	3.75	13105	2022-11-25 20:43:28.720	0.257	0.024	1.118	-10.803	-1.099	-0.488	-1.945	-0.549	176.765	0	0	0	0	0	0	0
WT333(F4E4E1AF1293)	3.75	13105	2022-11-25 20:43:28.767	0.169	0.088	1.148	12.451	-0.305	0.122	-1.923	-0.604	173.727	0	0	0	0	0	0	0
WT333(F4E4E1AF1293)	3.75	13105	2022-11-25 20:43:28.782	0.169	0.088	1.148	12.451	-0.305	0.122	-1.862	-0.615	173.386	0	0	0	0	0	0	0
WT333(F4E4E1AF1293)	3.75	13105	2022-11-25 20:43:28.782	0.169	0.088	1.148	12.451	-0.305	0.122	-1.807	-0.626	173.046	0	0	0	0	0	0	0
WT333(F4E4E1AF1293)	3.75	13105	2022-11-25 20:43:28.782	0.169	0.088	1.148	12.451	-0.305	0.122	-1.752	-0.637	172.705	0	0	0	0	0	0	0
WT333(F4E4E1AF1293)	3.75	13105	2022-11-25 20:43:28.782	0.065	0.047	1.101	9.277	-1.16	-0.366	-1.714	-0.654	172.365	0	0	0	0	0	0	0
WT333(F4E4E1AF1293)	3.75	13105	2022-11-25 20:43:28.782	0.065	0.047	1.101	9.277	-1.16	-0.366	-1.67	-0.67	172.024	0	0	0	0	0	0	0
WT333(F4E4E1AF1293)	3.75	13105	2022-11-25 20:43:28.782	0.065	0.047	1.101	9.277	-1.16	-0.366	-1.631	-0.681	171.683	0	0	0	0	0	0	0
WT333(F4E4E1AF1293)	3.75	13105	2022-11-25 20:43:28.782	0.065	0.047	1.101	9.277	-1.16	-0.366	-1.593	-0.698	171.343	0	0	0	0	0	0	0
WT333(F4E4E1AF1293)	3.75	13105	2022-11-25 20:43:28.782	0.049	0.026	1.082	13.977	1.099	1.709	-1.527	-0.703	171.008	0	0	0	0	0	0	0
WT333(F4E4E1AF1293)	3.75	13105	2022-11-25 20:43:28.782	0.049	0.026	1.082	13.977	1.099	1.709	-1.467	-0.709	170.678	0	0	0	0	0	0	0
WT333(F4E4E1AF1293)	3.75	13105	2022-11-25 20:43:28.782	0.049	0.026	1.082	13.977	1.099	1.709	-1.401	-0.714	170.349	0	0	0	0	0	0	0
WT333(F4E4E1AF1293)	3.75	13105	2022-11-25 20:43:28.782	0.049	0.026	1.082	13.977	1.099	1.709	-1.335	-0.714	170.019	0	0	0	0	0	0	0
WT333(F4E4E1AF1293)	3.75	13105	2022-11-25 20:43:28.782	0.09	-0.318	1.368	-6.348	-0.488	0	-1.373	-0.725	169.678	0	0	0	0	0	0	0
WT333(F4E4E1AF1293)	3.75	13105	2022-11-25 20:43:28.782	0.18	-0.636	2.736	-6.348	-0.488	0	-1.412	-0.731	169.343	0	0	0	0	0	0	0
WT333(F4E4E1AF1293)	3.75	13105	2022-11-25 20:43:28.782	0.359	-1.271	5.472	-6.348	-0.488	0	-1.456	-0.731	169.003	0	0	0	0	0	0	0
WT333(F4E4E1AF1293)	3.75	13105	2022-11-25 20:43:28.782	0.719	-2.543	10.943	-6.348	-0.488	0	-1.5	-0.72	168.668	0	0	0	0	0	0	0
WT333(F4E4E1AF1293)	3.75	13105	2022-11-25 20:43:28.798	0.022	0.25	1.153	3.357	-1.404	6.409	-1.489	-0.714	168.365	0	0	0	0	0	0	0
WT333(F4E4E1AF1293)	3.75	13105	2022-11-25 20:43:28.798	0.022	0.25	1.153	3.357	-1.404	6.409	-1.483	-0.714	168.063	0	0	0	0	0	0	0
WT333(F4E4E1AF1293)	3.75	13105	2022-11-25 20:43:28.798	0.022	0.25	1.153	3.357	-1.404	6.409	-1.478	-0.709	167.761	0	0	0	0	0	0	0
WT333(F4E4E1AF1293)	3.75	13105	2022-11-25 20:43:28.798	0.022	0.25	1.153	3.357	-1.404	6.409	-1.472	-0.709	167.459	0	0	0	0	0	0	0
WT333(F4E4E1AF1293)	3.75	13105	2022-11-25 20:43:28.798	-0.064	0.109	1.044	-8.423	-4.7	2.502	-1.522	-0.731	167.135	0	0	0	0	0	0	0
WT333(F4E4E1AF1293)	3.75	13105	2022-11-25 20:43:28.798	-0.064	0.109	1.044	-8.423	-4.7	2.502	-1.571	-0.747	166.811	0	0	0	0	0	0	0
WT333(F4E4E1AF1293)	3.75	13105	2022-11-25 20:43:28.798	-0.064	0.109	1.044	-8.423	-4.7	2.502	-1.62	-0.769	166.492	0	0	0	0	0	0	0
WT333(F4E4E1AF1293)	3.75	13105	2022-11-25 20:43:28.798	-0.064	0.109	1.044	-8.423	-4.7	2.502	-1.67	-0.791	166.168	0	0	0	0	0	0	0
WT333(F4E4E1AF1293)	3.75	13105	2022-11-25 20:43:28.798	0.014	-0.054	0.944	-8.667	-4.272	-1.099	-1.714	-0.807	165.828	0	0	0	0	0	0	0
WT333(F4E4E1AF1293)	3.75	13105	2022-11-25 20:43:28.798	0.014	-0.054	0.944	-8.667	-4.272	-1.099	-1.763	-0.829	165.493	0	0	0	0	0	0	0
WT333(F4E4E1AF1293)	3.75	13105	2022-11-25 20:43:28.798	0.014	-0.054	0.944	-8.667	-4.272	-1.099	-1.813	-0.846	165.152	0	0	0	0	0	0	0
WT333(F4E4E1AF1293)	3.75	13105	2022-11-25 20:43:28.798	0.014	-0.054	0.944	-8.667	-4.272	-1.099	-1.862	-0.868	164.811	0	0	0	0	0	0	0
WT333(F4E4E1AF1293)	3.75	13105	2022-11-25 20:43:28.798	0.027	-0.168	0.778	-2.014	1.77	-5.31	-1.873	-0.857	164.454	0	0	0	0	0	0	0
WT333(F4E4E1AF1293)	3.75	13105	2022-11-25 20:43:28.798	0.027	-0.168	0.778	-2.014	1.77	-5.31	-1.89	-0.846	164.092	0	0	0	0	0	0	0
WT333(F4E4E1AF1293)	3.75	13105	2022-11-25 20:43:28.798	0.027	-0.168	0.778	-2.014	1.77	-5.31	-1.906	-0.835	163.735	0	0	0	0	0	0	0
WT333(F4E4E1AF1293)	3.75	13105	2022-11-25 20:43:28.798	0.027	-0.168	0.778	-2.014	1.77	-5.31	-1.917	-0.818	163.378	0	0	0	0	0	0	0
WT333(F4E4E1AF1293)	3.75	13105	2022-11-25 20:43:28.860	-0.032	0.46	1.447	36.072	3.784	-7.935	-1.741	-0.802	163.004	0	0	0	0	0	0	0
WT333(F4E4E1AF1293)	3.75	13105	2022-11-25 20:43:28.860	-0.032	0.46	1.447	36.072	3.784	-7.935	-1.566	-0.786	162.631	0	0	0	0	0	0	0
WT333(F4E4E1AF1293)	3.75	13105	2022-11-25 20:43:28.860	-0.032	0.46	1.447	36.072	3.784	-7.935	-1.384	-0.769	162.263	0	0	0	0	0	0	0
WT333(F4E4E1AF1293)	3.75	13105	2022-11-25 20:43:28.860	-0.032	0.46	1.447	36.072	3.784	-7.935	-1.208	-0.758	161.889	0	0	0	0	0	0	0
WT333(F4E4E1AF1293)	3.75	13105	2022-11-25 20:43:28.860	-0.188	-0.261	0.832	-19.958	0.61	-5.127	-1.307	-0.758	161.532	0	0	0	0	0	0	0
WT333(F4E4E1AF1293)	3.75	13105	2022-11-25 20:43:28.860	-0.188	-0.261	0.832	-19.958	0.61	-5.127	-1.406	-0.758	161.175	0	0	0	0	0	0	0
WT333(F4E4E1AF1293)	3.75	13105	2022-11-25 20:43:28.860	-0.188	-0.261	0.832	-19.958	0.61	-5.127	-1.5	-0.753	160.823	0	0	0	0	0	0	0
WT333(F4E4E1AF1293)	3.75	13105	2022-11-25 20:43:28.860	-0.188	-0.261	0.832	-19.958	0.61	-5.127	-1.599	-0.753	160.466	0	0	0	0	0	0	0
WT333(F4E4E1AF1293)	3.75	13105	2022-11-25 20:43:28.985	0.18	0.084	1.116	-4.944	0.427	1.16	-1.62	-0.747	160.142	0	0	0	0	0	0	0
WT333(F4E4E1AF1293)	3.75	13105	2022-11-25 20:43:28.985	0.18	0.084	1.116	-4.944	0.427	1.16	-1.648	-0.747	159.818	0	0	0	0	0	0	0
WT333(F4E4E1AF1293)	3.75	13105	2022-11-25 20:43:28.985	0.18	0.084	1.116	-4.944	0.427	1.16	-1.67	-0.747	159.494	0	0	0	0	0	0	0
WT333(F4E4E1AF1293)	3.75	13105	2022-11-25 20:43:28.985	0.18	0.084	1.116	-4.944	0.427	1.16	-1.697	-0.747	159.175	0	0	0	0	0	0	0
WT333(F4E4E1AF1293)	3.75	13105	2022-11-25 20:43:28.985	0.074	0.01	1.08	-18.066	-0.732	0.61	-1.785	-0.753	158.846	0	0	0	0	0	0	0
WT333(F4E4E1AF1293)	3.75	13105	2022-11-25 20:43:28.985	0.074	0.01	1.08	-18.066	-0.732	0.61	-1.879	-0.764	158.522	0	0	0	0	0	0	0
WT333(F4E4E1AF1293)	3.75	13105	2022-11-25 20:43:28.985	0.074	0.01	1.08	-18.066	-0.732	0.61	-1.972	-0.769	158.203	0	0	0	0	0	0	0
WT333(F4E4E1AF1293)	3.75	13105	2022-11-25 20:43:28.985	0.074	0.01	1.08	-18.066	-0.732	0.61	-2.06	-0.78	157.879	0	0	0	0	0	0	0
WT333(F4E4E1AF1293)	3.75	13105	2022-11-25 20:43:28.985	-0.071	-0.043	0.988	-21.362	-0.244	1.343	-2.17	-0.786	157.56	0	0	0	0	0	0	0
WT333(F4E4E1AF1293)	3.75	13105	2022-11-25 20:43:28.985	-0.071	-0.043	0.988	-21.362	-0.244	1.343	-2.274	-0.791	157.236	0	0	0	0	0	0	0
WT333(F4E4E1AF1293)	3.75	13105	2022-11-25 20:43:28.985	-0.071	-0.043	0.988	-21.362	-0.244	1.343	-2.384	-0.797	156.918	0	0	0	0	0	0	0
WT333(F4E4E1AF1293)	3.75	13105	2022-11-25 20:43:28.985	-0.071	-0.043	0.988	-21.362	-0.244	1.343	-2.488	-0.802	156.599	0	0	0	0	0	0	0
WT333(F4E4E1AF1293)	3.75	13105	2022-11-25 20:43:28.985	0.062	-0.072	0.992	43.03	-0.305	2.075	-2.274	-0.807	156.286	0	0	0	0	0	0	0
WT333(F4E4E1AF1293)	3.75	13105	2022-11-25 20:43:28.985	0.062	-0.072	0.992	43.03	-0.305	2.075	-2.054	-0.813	155.973	0	0	0	0	0	0	0
WT333(F4E4E1AF1293)	3.75	13105	2022-11-25 20:43:28.985	0.062	-0.072	0.992	43.03	-0.305	2.075	-1.84	-0.813	155.654	0	0	0	0	0	0	0
WT333(F4E4E1AF1293)	3.75	13105	2022-11-25 20:43:28.985	0.062	-0.072	0.992	43.03	-0.305	2.075	-1.626	-0.818	155.341	0	0	0	0	0	0	0
WT333(F4E4E1AF1293)	3.75	13105	2022-11-25 20:43:29.110	0.015	-0.111	0.927	26.489	0.671	-2.258	-1.5	-0.813	155.006	0	0	0	0	0	0	0
WT333(F4E4E1AF1293)	3.75	13105	2022-11-25 20:43:29.110	0.015	-0.111	0.927	26.489	0.671	-2.258	-1.368	-0.813	154.671	0	0	0	0	0	0	0
WT333(F4E4E1AF1293)	3.75	13105	2022-11-25 20:43:29.110	0.015	-0.111	0.927	26.489	0.671	-2.258	-1.236	-0.807	154.341	0	0	0	0	0	0	0
WT333(F4E4E1AF1293)	3.75	13105	2022-11-25 20:43:29.110	0.015	-0.111	0.927	26.489	0.671	-2.258	-1.104	-0.802	154.006	0	0	0	0	0	0	0
WT333(F4E4E1AF1293)	3.75	13105	2022-11-25 20:43:29.110	-0.057	-0.058	0.856	21.179	-0.549	0.244	-1	-0.797	153.682	0	0	0	0	0	0	0
WT333(F4E4E1AF1293)	3.75	13105	2022-11-25 20:43:29.110	-0.057	-0.058	0.856	21.179	-0.549	0.244	-0.895	-0.797	153.364	0	0	0	0	0	0	0
WT333(F4E4E1AF1293)	3.75	13105	2022-11-25 20:43:29.110	-0.057	-0.058	0.856	21.179	-0.549	0.244	-0.791	-0.797	153.045	0	0	0	0	0	0	0
WT333(F4E4E1AF1293)	3.75	13105	2022-11-25 20:43:29.110	-0.057	-0.058	0.856	21.179	-0.549	0.244	-0.687	-0.791	152.721	0	0	0	0	0	0	0
WT333(F4E4E1AF1293)	3.75	13105	2022-11-25 20:43:29.110	0.01	-0.137	0.939	4.578	-0.305	-1.343	-0.665	-0.786	152.391	0	0	0	0	0	0	0
WT333(F4E4E1AF1293)	3.75	13105	2022-11-25 20:43:29.110	0.01	-0.137	0.939	4.578	-0.305	-1.343	-0.648	-0.78	152.067	0	0	0	0	0	0	0
WT333(F4E4E1AF1293)	3.75	13105	2022-11-25 20:43:29.110	0.01	-0.137	0.939	4.578	-0.305	-1.343	-0.626	-0.775	151.738	0	0	0	0	0	0	0
WT333(F4E4E1AF1293)	3.75	13105	2022-11-25 20:43:29.110	0.01	-0.137	0.939	4.578	-0.305	-1.343	-0.604	-0.769	151.408	0	0	0	0	0	0	0
WT333(F4E4E1AF1293)	3.75	13105	2022-11-25 20:43:29.110	-0.004	-0.09	0.977	-5.92	-0.244	-0.183	-0.637	-0.764	151.089	0	0	0	0	0	0	0
WT333(F4E4E1AF1293)	3.75	13105	2022-11-25 20:43:29.110	-0.004	-0.09	0.977	-5.92	-0.244	-0.183	-0.67	-0.753	150.771	0	0	0	0	0	0	0
WT333(F4E4E1AF1293)	3.75	13105	2022-11-25 20:43:29.110	-0.004	-0.09	0.977	-5.92	-0.244	-0.183	-0.698	-0.747	150.447	0	0	0	0	0	0	0
WT333(F4E4E1AF1293)	3.75	13105	2022-11-25 20:43:29.110	-0.02	-0.032	1.01	-11.902	-0.122	0.366	-0.764	-0.742	150.128	0	0	0	0	0	0	0
WT333(F4E4E1AF1293)	3.75	13105	2022-11-25 20:43:29.141	-0.02	-0.032	1.01	-11.902	-0.122	0.366	-0.824	-0.731	149.81	0	0	0	0	0	0	0
WT333(F4E4E1AF1293)	3.75	13105	2022-11-25 20:43:29.141	-0.02	-0.032	1.01	-11.902	-0.122	0.366	-0.884	-0.725	149.491	0	0	0	0	0	0	0
WT333(F4E4E1AF1293)	3.75	13105	2022-11-25 20:43:29.141	-0.02	-0.032	1.01	-11.902	-0.122	0.366	-0.945	-0.72	149.178	0	0	0	0	0	0	0
WT333(F4E4E1AF1293)	3.75	13105	2022-11-25 20:43:29.141	0.01	-0.003	0.99	-12.756	-0.732	0	-1.011	-0.714	148.854	0	0	0	0	0	0	0
WT333(F4E4E1AF1293)	3.75	13105	2022-11-25 20:43:29.141	0.01	-0.003	0.99	-12.756	-0.732	0	-1.071	-0.714	148.535	0	0	0	0	0	0	0
WT333(F4E4E1AF1293)	3.75	13105	2022-11-25 20:43:29.141	0.01	-0.003	0.99	-12.756	-0.732	0	-1.137	-0.709	148.217	0	0	0	0	0	0	0
WT333(F4E4E1AF1293)	3.75	13105	2022-11-25 20:43:29.141	0.01	-0.003	0.99	-12.756	-0.732	0	-1.203	-0.709	147.898	0	0	0	0	0	0	0
WT333(F4E4E1AF1293)	3.75	13105	2022-11-25 20:43:29.141	0.137	-0.074	0.985	13.733	0.305	0.427	-1.137	-0.703	147.585	0	0	0	0	0	0	0
WT333(F4E4E1AF1293)	3.75	13105	2022-11-25 20:43:29.157	0.137	-0.074	0.985	13.733	0.305	0.427	-1.071	-0.698	147.266	0	0	0	0	0	0	0
WT333(F4E4E1AF1293)	3.75	13105	2022-11-25 20:43:29.157	0.137	-0.074	0.985	13.733	0.305	0.427	-1.005	-0.687	146.953	0	0	0	0	0	0	0
WT333(F4E4E1AF1293)	3.75	13105	2022-11-25 20:43:29.157	0.137	-0.074	0.985	13.733	0.305	0.427	-0.939	-0.681	146.64	0	0	0	0	0	0	0
WT333(F4E4E1AF1293)	3.75	13105	2022-11-25 20:43:29.157	0.091	0.001	1.042	22.583	1.587	0.549	-0.835	-0.67	146.327	0	0	0	0	0	0	0
WT333(F4E4E1AF1293)	3.75	13105	2022-11-25 20:43:29.157	0.091	0.001	1.042	22.583	1.587	0.549	-0.725	-0.659	146.014	0	0	0	0	0	0	0
WT333(F4E4E1AF1293)	3.75	13105	2022-11-25 20:43:29.157	0.091	0.001	1.042	22.583	1.587	0.549	-0.621	-0.648	145.701	0	0	0	0	0	0	0
WT333(F4E4E1AF1293)	3.75	13105	2022-11-25 20:43:29.157	0.091	0.001	1.042	22.583	1.587	0.549	-0.516	-0.637	145.388	0	0	0	0	0	0	0
WT333(F4E4E1AF1293)	3.75	13105	2022-11-25 20:43:29.157	-0.039	-0.027	1.132	12.695	0.671	-0.671	-0.456	-0.626	145.069	0	0	0	0	0	0	0
WT333(F4E4E1AF1293)	3.75	13105	2022-11-25 20:43:29.173	-0.039	-0.027	1.132	12.695	0.671	-0.671	-0.401	-0.621	144.75	0	0	0	0	0	0	0
WT333(F4E4E1AF1293)	3.75	13105	2022-11-25 20:43:29.173	-0.039	-0.027	1.132	12.695	0.671	-0.671	-0.341	-0.615	144.432	0	0	0	0	0	0	0
WT333(F4E4E1AF1293)	3.75	13105	2022-11-25 20:43:29.173	-0.039	-0.027	1.132	12.695	0.671	-0.671	-0.28	-0.604	144.113	0	0	0	0	0	0	0
WT333(F4E4E1AF1293)	3.75	13105	2022-11-25 20:43:29.173	-0.053	0.071	1.111	-7.751	-2.747	0.061	-0.324	-0.615	143.8	0	0	0	0	0	0	0
WT333(F4E4E1AF1293)	3.75	13105	2022-11-25 20:43:29.173	-0.053	0.071	1.111	-7.751	-2.747	0.061	-0.363	-0.626	143.487	0	0	0	0	0	0	0
WT333(F4E4E1AF1293)	3.75	13105	2022-11-25 20:43:29.173	-0.053	0.071	1.111	-7.751	-2.747	0.061	-0.406	-0.637	143.168	0	0	0	0	0	0	0
WT333(F4E4E1AF1293)	3.75	13105	2022-11-25 20:43:29.173	-0.053	0.071	1.111	-7.751	-2.747	0.061	-0.445	-0.648	142.855	0	0	0	0	0	0	0
WT333(F4E4E1AF1293)	3.75	13105	2022-11-25 20:43:29.173	0.093	-0.055	0.893	-10.193	-0.549	-0.732	-0.494	-0.648	142.537	0	0	0	0	0	0	0
WT333(F4E4E1AF1293)	3.75	13105	2022-11-25 20:43:29.251	0.093	-0.055	0.893	-10.193	-0.549	-0.732	-0.549	-0.654	142.218	0	0	0	0	0	0	0
WT333(F4E4E1AF1293)	3.75	13105	2022-11-25 20:43:29.251	0.093	-0.055	0.893	-10.193	-0.549	-0.732	-0.604	-0.654	141.899	0	0	0	0	0	0	0
WT333(F4E4E1AF1293)	3.75	13105	2022-11-25 20:43:29.251	0.093	-0.055	0.893	-10.193	-0.549	-0.732	-0.659	-0.654	141.581	0	0	0	0	0	0	0
WT333(F4E4E1AF1293)	3.75	13105	2022-11-25 20:43:29.251	-0.066	-0.093	0.983	-8.057	0	-1.282	-0.703	-0.654	141.257	0	0	0	0	0	0	0
WT333(F4E4E1AF1293)	3.75	13105	2022-11-25 20:43:29.251	-0.066	-0.093	0.983	-8.057	0	-1.282	-0.742	-0.648	140.938	0	0	0	0	0	0	0
WT333(F4E4E1AF1293)	3.75	13105	2022-11-25 20:43:29.251	-0.066	-0.093	0.983	-8.057	0	-1.282	-0.786	-0.648	140.614	0	0	0	0	0	0	0
WT333(F4E4E1AF1293)	3.75	13105	2022-11-25 20:43:29.251	-0.066	-0.093	0.983	-8.057	0	-1.282	-0.824	-0.643	140.295	0	0	0	0	0	0	0
WT333(F4E4E1AF1293)	3.75	13105	2022-11-25 20:43:29.251	0.009	-0.084	1.042	2.625	1.709	-0.793	-0.813	-0.632	139.977	0	0	0	0	0	0	0
WT333(F4E4E1AF1293)	3.75	13105	2022-11-25 20:43:29.251	0.009	-0.084	1.042	2.625	1.709	-0.793	-0.802	-0.615	139.658	0	0	0	0	0	0	0
WT333(F4E4E1AF1293)	3.75	13105	2022-11-25 20:43:29.251	0.009	-0.084	1.042	2.625	1.709	-0.793	-0.791	-0.604	139.34	0	0	0	0	0	0	0
WT333(F4E4E1AF1293)	3.75	13105	2022-11-25 20:43:29.251	0.009	-0.084	1.042	2.625	1.709	-0.793	-0.78	-0.588	139.021	0	0	0	0	0	0	0
WT333(F4E4E1AF1293)	3.75	13105	2022-11-25 20:43:29.251	0.114	-0.105	0.995	7.263	-0.671	-0.671	-0.747	-0.588	138.702	0	0	0	0	0	0	0
WT333(F4E4E1AF1293)	3.75	13105	2022-11-25 20:43:29.251	0.114	-0.105	0.995	7.263	-0.671	-0.671	-0.714	-0.588	138.389	0	0	0	0	0	0	0
WT333(F4E4E1AF1293)	3.75	13105	2022-11-25 20:43:29.251	0.114	-0.105	0.995	7.263	-0.671	-0.671	-0.687	-0.582	138.071	0	0	0	0	0	0	0
WT333(F4E4E1AF1293)	3.75	13105	2022-11-25 20:43:29.251	0.114	-0.105	0.995	7.263	-0.671	-0.671	-0.654	-0.582	137.758	0	0	0	0	0	0	0
WT333(F4E4E1AF1293)	3.75	13105	2022-11-25 20:43:29.251	0.015	-0.014	0.898	-1.099	-1.16	0.793	-0.665	-0.582	137.45	0	0	0	0	0	0	0
WT333(F4E4E1AF1293)	3.75	13105	2022-11-25 20:43:29.438	0.015	-0.014	0.898	-1.099	-1.16	0.793	-0.676	-0.582	137.142	0	0	0	0	0	0	0
WT333(F4E4E1AF1293)	3.75	13105	2022-11-25 20:43:29.438	0.015	-0.014	0.898	-1.099	-1.16	0.793	-0.687	-0.582	136.835	0	0	0	0	0	0	0
WT333(F4E4E1AF1293)	3.75	13105	2022-11-25 20:43:29.438	0.015	-0.014	0.898	-1.099	-1.16	0.793	-0.698	-0.582	136.527	0	0	0	0	0	0	0

## Sheet: 4.0kg
设备名称	电压	版本	片上时间	加速度X(g)	加速度Y(g)	加速度Z(g)	角速度X(°/s)	角速度Y(°/s)	角速度Z(°/s)	角度X(°)	角度Y(°)	角度Z(°)	磁场X	磁场Y	磁场Z	四元数0	四元数1	四元数2	四元数3	状态
WT333(F4E4E1AF1293)	3.73	13105	2022-11-25 20:53:43.600	0.011	0.009	1.022	0.549	0.366	0	0.22	-1.686	59.057	0	0	0	0	0	0	0
WT333(F4E4E1AF1293)	3.73	13105	2022-11-25 20:53:43.600	0.011	0.009	1.022	0.549	0.366	0	0.225	-1.686	58.898	0	0	0	0	0	0	0
WT333(F4E4E1AF1293)	3.73	13105	2022-11-25 20:53:43.600	0.011	0.009	1.022	0.549	0.366	0	0.231	-1.681	58.744	0	0	0	0	0	0	0
WT333(F4E4E1AF1293)	3.73	13105	2022-11-25 20:53:43.600	-0.006	0.008	1.012	0	0.244	-0.244	0.231	-1.675	58.59	0	0	0	0	0	0	0
WT333(F4E4E1AF1293)	3.73	13105	2022-11-25 20:53:43.600	-0.006	0.008	1.012	0	0.244	-0.244	0.231	-1.67	58.431	0	0	0	0	0	0	0
WT333(F4E4E1AF1293)	3.73	13105	2022-11-25 20:53:43.600	-0.006	0.008	1.012	0	0.244	-0.244	0.236	-1.67	58.277	0	0	0	0	0	0	0
WT333(F4E4E1AF1293)	3.73	13105	2022-11-25 20:53:43.647	-0.006	0.008	1.012	0	0.244	-0.244	0.236	-1.664	58.118	0	0	0	0	0	0	0
WT333(F4E4E1AF1293)	3.73	13105	2022-11-25 20:53:43.647	0.056	0.014	1.022	1.648	-0.244	-0.488	0.247	-1.664	57.964	0	0	0	0	0	0	0
WT333(F4E4E1AF1293)	3.73	13105	2022-11-25 20:53:43.647	0.056	0.014	1.022	1.648	-0.244	-0.488	0.258	-1.664	57.805	0	0	0	0	0	0	0
WT333(F4E4E1AF1293)	3.73	13105	2022-11-25 20:53:43.647	0.056	0.014	1.022	1.648	-0.244	-0.488	0.269	-1.664	57.651	0	0	0	0	0	0	0
WT333(F4E4E1AF1293)	3.73	13105	2022-11-25 20:53:43.647	0.056	0.014	1.022	1.648	-0.244	-0.488	0.275	-1.659	57.491	0	0	0	0	0	0	0
WT333(F4E4E1AF1293)	3.73	13105	2022-11-25 20:53:43.647	0.006	0.028	1.034	-3.601	0.488	0.183	0.258	-1.659	57.343	0	0	0	0	0	0	0
WT333(F4E4E1AF1293)	3.73	13105	2022-11-25 20:53:43.647	0.006	0.028	1.034	-3.601	0.488	0.183	0.242	-1.653	57.189	0	0	0	0	0	0	0
WT333(F4E4E1AF1293)	3.73	13105	2022-11-25 20:53:43.647	0.006	0.028	1.034	-3.601	0.488	0.183	0.231	-1.648	57.036	0	0	0	0	0	0	0
WT333(F4E4E1AF1293)	3.73	13105	2022-11-25 20:53:43.740	0.006	0.028	1.034	-3.601	0.488	0.183	0.214	-1.648	56.882	0	0	0	0	0	0	0
WT333(F4E4E1AF1293)	3.73	13105	2022-11-25 20:53:43.740	0.055	0.001	0.996	-4.578	0	-0.671	0.192	-1.642	56.728	0	0	0	0	0	0	0
WT333(F4E4E1AF1293)	3.73	13105	2022-11-25 20:53:43.740	0.055	0.001	0.996	-4.578	0	-0.671	0.17	-1.642	56.569	0	0	0	0	0	0	0
WT333(F4E4E1AF1293)	3.73	13105	2022-11-25 20:53:43.740	0.055	0.001	0.996	-4.578	0	-0.671	0.148	-1.642	56.415	0	0	0	0	0	0	0
WT333(F4E4E1AF1293)	3.73	13105	2022-11-25 20:53:43.740	0.055	0.001	0.996	-4.578	0	-0.671	0.126	-1.642	56.261	0	0	0	0	0	0	0
WT333(F4E4E1AF1293)	3.73	13105	2022-11-25 20:53:43.740	-0.033	-0.021	1.016	-0.732	0.183	0.427	0.126	-1.642	56.107	0	0	0	0	0	0	0
WT333(F4E4E1AF1293)	3.73	13105	2022-11-25 20:53:43.740	-0.033	-0.021	1.016	-0.732	0.183	0.427	0.126	-1.637	55.959	0	0	0	0	0	0	0
WT333(F4E4E1AF1293)	3.73	13105	2022-11-25 20:53:43.740	-0.033	-0.021	1.016	-0.732	0.183	0.427	0.121	-1.637	55.811	0	0	0	0	0	0	0
WT333(F4E4E1AF1293)	3.73	13105	2022-11-25 20:53:43.740	-0.033	-0.021	1.016	-0.732	0.183	0.427	0.121	-1.631	55.657	0	0	0	0	0	0	0
WT333(F4E4E1AF1293)	3.73	13105	2022-11-25 20:53:43.740	0.117	-0.024	0.993	0	0.061	0	0.121	-1.631	55.508	0	0	0	0	0	0	0
WT333(F4E4E1AF1293)	3.73	13105	2022-11-25 20:53:43.740	0.117	-0.024	0.993	0	0.061	0	0.121	-1.631	55.355	0	0	0	0	0	0	0
WT333(F4E4E1AF1293)	3.73	13105	2022-11-25 20:53:43.740	0.117	-0.024	0.993	0	0.061	0	0.121	-1.631	55.206	0	0	0	0	0	0	0
WT333(F4E4E1AF1293)	3.73	13105	2022-11-25 20:53:43.740	0.117	-0.024	0.993	0	0.061	0	0.121	-1.631	55.052	0	0	0	0	0	0	0
WT333(F4E4E1AF1293)	3.73	13105	2022-11-25 20:53:43.740	0.002	-0.008	1.01	2.258	-0.61	-0.977	0.132	-1.631	54.899	0	0	0	0	0	0	0
WT333(F4E4E1AF1293)	3.73	13105	2022-11-25 20:53:43.740	0.002	-0.008	1.01	2.258	-0.61	-0.977	0.143	-1.637	54.745	0	0	0	0	0	0	0
WT333(F4E4E1AF1293)	3.73	13105	2022-11-25 20:53:43.740	0.002	-0.008	1.01	2.258	-0.61	-0.977	0.154	-1.637	54.586	0	0	0	0	0	0	0
WT333(F4E4E1AF1293)	3.73	13105	2022-11-25 20:53:43.756	0.002	-0.008	1.01	2.258	-0.61	-0.977	0.165	-1.642	54.432	0	0	0	0	0	0	0
WT333(F4E4E1AF1293)	3.73	13105	2022-11-25 20:53:43.756	-0.113	0.018	1.034	4.517	0.671	0.671	0.187	-1.637	54.289	0	0	0	0	0	0	0
WT333(F4E4E1AF1293)	3.73	13105	2022-11-25 20:53:43.756	-0.113	0.018	1.034	4.517	0.671	0.671	0.209	-1.631	54.141	0	0	0	0	0	0	0
WT333(F4E4E1AF1293)	3.73	13105	2022-11-25 20:53:43.756	-0.113	0.018	1.034	4.517	0.671	0.671	0.231	-1.62	53.992	0	0	0	0	0	0	0
WT333(F4E4E1AF1293)	3.73	13105	2022-11-25 20:53:43.756	-0.113	0.018	1.034	4.517	0.671	0.671	0.258	-1.615	53.849	0	0	0	0	0	0	0
WT333(F4E4E1AF1293)	3.73	13105	2022-11-25 20:53:43.756	-0.07	0.031	1.027	-1.831	1.282	0.671	0.253	-1.604	53.701	0	0	0	0	0	0	0
WT333(F4E4E1AF1293)	3.73	13105	2022-11-25 20:53:43.756	-0.07	0.031	1.027	-1.831	1.282	0.671	0.242	-1.593	53.558	0	0	0	0	0	0	0
WT333(F4E4E1AF1293)	3.73	13105	2022-11-25 20:53:43.756	-0.07	0.031	1.027	-1.831	1.282	0.671	0.236	-1.582	53.41	0	0	0	0	0	0	0
WT333(F4E4E1AF1293)	3.73	13105	2022-11-25 20:53:43.803	-0.07	0.031	1.027	-1.831	1.282	0.671	0.231	-1.566	53.267	0	0	0	0	0	0	0
WT333(F4E4E1AF1293)	3.73	13105	2022-11-25 20:53:43.803	0.082	-0.004	1.006	-4.456	0.732	0.244	0.214	-1.56	53.119	0	0	0	0	0	0	0
WT333(F4E4E1AF1293)	3.73	13105	2022-11-25 20:53:43.803	0.082	-0.004	1.006	-4.456	0.732	0.244	0.192	-1.549	52.971	0	0	0	0	0	0	0
WT333(F4E4E1AF1293)	3.73	13105	2022-11-25 20:53:43.803	0.082	-0.004	1.006	-4.456	0.732	0.244	0.17	-1.544	52.828	0	0	0	0	0	0	0
WT333(F4E4E1AF1293)	3.73	13105	2022-11-25 20:53:43.803	0.082	-0.004	1.006	-4.456	0.732	0.244	0.154	-1.538	52.679	0	0	0	0	0	0	0
WT333(F4E4E1AF1293)	3.73	13105	2022-11-25 20:53:43.803	0.008	0.007	1.017	-1.892	0.549	0.488	0.143	-1.527	52.537	0	0	0	0	0	0	0
WT333(F4E4E1AF1293)	3.73	13105	2022-11-25 20:53:43.803	0.008	0.007	1.017	-1.892	0.549	0.488	0.137	-1.522	52.394	0	0	0	0	0	0	0
WT333(F4E4E1AF1293)	3.73	13105	2022-11-25 20:53:43.803	0.008	0.007	1.017	-1.892	0.549	0.488	0.132	-1.516	52.245	0	0	0	0	0	0	0
WT333(F4E4E1AF1293)	3.73	13105	2022-11-25 20:53:43.834	0.008	0.007	1.017	-1.892	0.549	0.488	0.121	-1.511	52.103	0	0	0	0	0	0	0
WT333(F4E4E1AF1293)	3.73	13105	2022-11-25 20:53:43.834	0.077	-0.029	1.019	1.404	-1.038	-0.916	0.132	-1.516	51.954	0	0	0	0	0	0	0
WT333(F4E4E1AF1293)	3.73	13105	2022-11-25 20:53:43.834	0.077	-0.029	1.019	1.404	-1.038	-0.916	0.137	-1.516	51.806	0	0	0	0	0	0	0
WT333(F4E4E1AF1293)	3.73	13105	2022-11-25 20:53:43.834	0.077	-0.029	1.019	1.404	-1.038	-0.916	0.148	-1.522	51.658	0	0	0	0	0	0	0
WT333(F4E4E1AF1293)	3.73	13105	2022-11-25 20:53:43.834	0.077	-0.029	1.019	1.404	-1.038	-0.916	0.154	-1.527	51.509	0	0	0	0	0	0	0
WT333(F4E4E1AF1293)	3.73	13105	2022-11-25 20:53:43.834	0.031	0.02	1.039	-1.038	-0.793	-0.061	0.148	-1.527	51.361	0	0	0	0	0	0	0
WT333(F4E4E1AF1293)	3.73	13105	2022-11-25 20:53:43.834	0.031	0.02	1.039	-1.038	-0.793	-0.061	0.143	-1.533	51.218	0	0	0	0	0	0	0
WT333(F4E4E1AF1293)	3.73	13105	2022-11-25 20:53:43.834	0.031	0.02	1.039	-1.038	-0.793	-0.061	0.137	-1.533	51.075	0	0	0	0	0	0	0
WT333(F4E4E1AF1293)	3.73	13105	2022-11-25 20:53:43.928	0.031	0.02	1.039	-1.038	-0.793	-0.061	0.132	-1.538	50.933	0	0	0	0	0	0	0
WT333(F4E4E1AF1293)	3.73	13105	2022-11-25 20:53:43.928	0.07	0.008	0.98	4.761	-0.366	0.244	0.159	-1.538	50.795	0	0	0	0	0	0	0
WT333(F4E4E1AF1293)	3.73	13105	2022-11-25 20:53:43.928	0.07	0.008	0.98	4.761	-0.366	0.244	0.181	-1.538	50.652	0	0	0	0	0	0	0
WT333(F4E4E1AF1293)	3.73	13105	2022-11-25 20:53:43.928	0.07	0.008	0.98	4.761	-0.366	0.244	0.203	-1.544	50.515	0	0	0	0	0	0	0
WT333(F4E4E1AF1293)	3.73	13105	2022-11-25 20:53:43.928	0.07	0.008	0.98	4.761	-0.366	0.244	0.231	-1.544	50.378	0	0	0	0	0	0	0
WT333(F4E4E1AF1293)	3.73	13105	2022-11-25 20:53:43.928	-0.003	0.044	1.026	-4.15	0.183	-0.244	0.209	-1.544	50.235	0	0	0	0	0	0	0
WT333(F4E4E1AF1293)	3.73	13105	2022-11-25 20:53:43.928	-0.003	0.044	1.026	-4.15	0.183	-0.244	0.187	-1.544	50.092	0	0	0	0	0	0	0
WT333(F4E4E1AF1293)	3.73	13105	2022-11-25 20:53:43.928	-0.003	0.044	1.026	-4.15	0.183	-0.244	0.17	-1.544	49.955	0	0	0	0	0	0	0
WT333(F4E4E1AF1293)	3.73	13105	2022-11-25 20:53:43.928	0.024	-0.017	0.993	-0.366	0.427	0.366	0.17	-1.538	49.818	0	0	0	0	0	0	0
WT333(F4E4E1AF1293)	3.73	13105	2022-11-25 20:53:43.928	0.024	-0.017	0.993	-0.366	0.427	0.366	0.165	-1.538	49.68	0	0	0	0	0	0	0
WT333(F4E4E1AF1293)	3.73	13105	2022-11-25 20:53:43.928	0.024	-0.017	0.993	-0.366	0.427	0.366	0.165	-1.533	49.543	0	0	0	0	0	0	0
WT333(F4E4E1AF1293)	3.73	13105	2022-11-25 20:53:43.928	0.024	-0.017	0.993	-0.366	0.427	0.366	0.165	-1.533	49.406	0	0	0	0	0	0	0
WT333(F4E4E1AF1293)	3.73	13105	2022-11-25 20:53:43.928	0.024	-0.003	0.983	-0.488	0	-0.427	0.159	-1.533	49.268	0	0	0	0	0	0	0
WT333(F4E4E1AF1293)	3.73	13105	2022-11-25 20:53:43.928	0.024	-0.003	0.983	-0.488	0	-0.427	0.159	-1.533	49.131	0	0	0	0	0	0	0
WT333(F4E4E1AF1293)	3.73	13105	2022-11-25 20:53:43.928	0.024	-0.003	0.983	-0.488	0	-0.427	0.159	-1.533	48.994	0	0	0	0	0	0	0
WT333(F4E4E1AF1293)	3.73	13105	2022-11-25 20:53:43.928	0.024	-0.003	0.983	-0.488	0	-0.427	0.154	-1.533	48.856	0	0	0	0	0	0	0
WT333(F4E4E1AF1293)	3.73	13105	2022-11-25 20:53:44.022	0.015	0.002	1.04	-1.465	0.427	-0.061	0.148	-1.527	48.719	0	0	0	0	0	0	0
WT333(F4E4E1AF1293)	3.73	13105	2022-11-25 20:53:44.022	0.015	0.002	1.04	-1.465	0.427	-0.061	0.143	-1.527	48.587	0	0	0	0	0	0	0
WT333(F4E4E1AF1293)	3.73	13105	2022-11-25 20:53:44.022	0.015	0.002	1.04	-1.465	0.427	-0.061	0.132	-1.522	48.45	0	0	0	0	0	0	0
WT333(F4E4E1AF1293)	3.73	13105	2022-11-25 20:53:44.022	0.015	0.002	1.04	-1.465	0.427	-0.061	0.126	-1.522	48.318	0	0	0	0	0	0	0
WT333(F4E4E1AF1293)	3.73	13105	2022-11-25 20:53:44.022	-0.006	0.026	1.024	-3.052	0.488	0.061	0.115	-1.516	48.186	0	0	0	0	0	0	0
WT333(F4E4E1AF1293)	3.73	13105	2022-11-25 20:53:44.022	-0.006	0.026	1.024	-3.052	0.488	0.061	0.099	-1.516	48.049	0	0	0	0	0	0	0
WT333(F4E4E1AF1293)	3.73	13105	2022-11-25 20:53:44.022	-0.006	0.026	1.024	-3.052	0.488	0.061	0.082	-1.511	47.917	0	0	0	0	0	0	0
WT333(F4E4E1AF1293)	3.73	13105	2022-11-25 20:53:44.022	-0.006	0.026	1.024	-3.052	0.488	0.061	0.071	-1.511	47.785	0	0	0	0	0	0	0
WT333(F4E4E1AF1293)	3.73	13105	2022-11-25 20:53:44.022	0.056	-0.026	0.99	-1.282	-0.183	0	0.066	-1.511	47.659	0	0	0	0	0	0	0
WT333(F4E4E1AF1293)	3.73	13105	2022-11-25 20:53:44.022	0.056	-0.026	0.99	-1.282	-0.183	0	0.06	-1.511	47.527	0	0	0	0	0	0	0
WT333(F4E4E1AF1293)	3.73	13105	2022-11-25 20:53:44.022	0.056	-0.026	0.99	-1.282	-0.183	0	0.055	-1.511	47.395	0	0	0	0	0	0	0
WT333(F4E4E1AF1293)	3.73	13105	2022-11-25 20:53:44.022	0.056	-0.026	0.99	-1.282	-0.183	0	0.049	-1.511	47.263	0	0	0	0	0	0	0
WT333(F4E4E1AF1293)	3.73	13105	2022-11-25 20:53:44.022	0	-0.025	1.002	0.061	0.427	0.488	0.049	-1.505	47.137	0	0	0	0	0	0	0
WT333(F4E4E1AF1293)	3.73	13105	2022-11-25 20:53:44.022	0	-0.025	1.002	0.061	0.427	0.488	0.049	-1.505	47.01	0	0	0	0	0	0	0
WT333(F4E4E1AF1293)	3.73	13105	2022-11-25 20:53:44.022	0	-0.025	1.002	0.061	0.427	0.488	0.049	-1.5	46.884	0	0	0	0	0	0	0
WT333(F4E4E1AF1293)	3.73	13105	2022-11-25 20:53:44.022	0	-0.025	1.002	0.061	0.427	0.488	0.049	-1.5	46.758	0	0	0	0	0	0	0
WT333(F4E4E1AF1293)	3.73	13105	2022-11-25 20:53:44.069	-0.03	-0.005	1	-0.244	0.366	0.122	0.044	-1.494	46.631	0	0	0	0	0	0	0
WT333(F4E4E1AF1293)	3.73	13105	2022-11-25 20:53:44.069	-0.03	-0.005	1	-0.244	0.366	0.122	0.044	-1.489	46.505	0	0	0	0	0	0	0
WT333(F4E4E1AF1293)	3.73	13105	2022-11-25 20:53:44.069	-0.03	-0.005	1	-0.244	0.366	0.122	0.044	-1.489	46.379	0	0	0	0	0	0	0
WT333(F4E4E1AF1293)	3.73	13105	2022-11-25 20:53:44.069	-0.03	-0.005	1	-0.244	0.366	0.122	0.044	-1.483	46.252	0	0	0	0	0	0	0
WT333(F4E4E1AF1293)	3.73	13105	2022-11-25 20:53:44.069	0.04	-0.046	1.004	-0.122	0.854	0	0.044	-1.472	46.126	0	0	0	0	0	0	0
WT333(F4E4E1AF1293)	3.73	13105	2022-11-25 20:53:44.069	0.04	-0.046	1.004	-0.122	0.854	0	0.038	-1.467	46	0	0	0	0	0	0	0
WT333(F4E4E1AF1293)	3.73	13105	2022-11-25 20:53:44.069	0.04	-0.046	1.004	-0.122	0.854	0	0.038	-1.461	45.879	0	0	0	0	0	0	0
WT333(F4E4E1AF1293)	3.73	13105	2022-11-25 20:53:44.069	0.04	-0.046	1.004	-0.122	0.854	0	0.038	-1.456	45.753	0	0	0	0	0	0	0
WT333(F4E4E1AF1293)	3.73	13105	2022-11-25 20:53:44.100	0.072	-0.013	0.977	0.305	0.793	-0.061	0.038	-1.45	45.632	0	0	0	0	0	0	0
WT333(F4E4E1AF1293)	3.73	13105	2022-11-25 20:53:44.100	0.072	-0.013	0.977	0.305	0.793	-0.061	0.038	-1.445	45.505	0	0	0	0	0	0	0
WT333(F4E4E1AF1293)	3.73	13105	2022-11-25 20:53:44.100	0.072	-0.013	0.977	0.305	0.793	-0.061	0.038	-1.439	45.385	0	0	0	0	0	0	0
WT333(F4E4E1AF1293)	3.73	13105	2022-11-25 20:53:44.100	0.072	-0.013	0.977	0.305	0.793	-0.061	0.033	-1.434	45.264	0	0	0	0	0	0	0
WT333(F4E4E1AF1293)	3.73	13105	2022-11-25 20:53:44.100	0.029	0.689	1.376	-20.325	-1.221	2.502	-0.055	-1.445	45.154	0	0	0	0	0	0	0
WT333(F4E4E1AF1293)	3.73	13105	2022-11-25 20:53:44.100	0.058	1.378	2.752	-20.325	-1.221	2.502	-0.143	-1.456	45.044	0	0	0	0	0	0	0
WT333(F4E4E1AF1293)	3.73	13105	2022-11-25 20:53:44.100	0.117	2.756	5.505	-20.325	-1.221	2.502	-0.22	-1.472	44.934	0	0	0	0	0	0	0
WT333(F4E4E1AF1293)	3.73	13105	2022-11-25 20:53:44.100	0.233	5.512	11.011	-20.325	-1.221	2.502	-0.28	-1.494	44.824	0	0	0	0	0	0	0
WT333(F4E4E1AF1293)	3.73	13105	2022-11-25 20:53:44.163	0.068	0.138	1.189	32.104	-2.686	-3.845	-0.077	-1.522	44.681	0	0	0	0	0	0	0
WT333(F4E4E1AF1293)	3.73	13105	2022-11-25 20:53:44.163	0.068	0.138	1.189	32.104	-2.686	-3.845	0.121	-1.549	44.544	0	0	0	0	0	0	0
WT333(F4E4E1AF1293)	3.73	13105	2022-11-25 20:53:44.163	0.068	0.138	1.189	32.104	-2.686	-3.845	0.319	-1.577	44.401	0	0	0	0	0	0	0
WT333(F4E4E1AF1293)	3.73	13105	2022-11-25 20:53:44.163	0.068	0.138	1.189	32.104	-2.686	-3.845	0.522	-1.604	44.264	0	0	0	0	0	0	0
WT333(F4E4E1AF1293)	3.73	13105	2022-11-25 20:53:44.163	0.029	0.076	1.059	-2.136	0	1.221	0.544	-1.62	44.149	0	0	0	0	0	0	0
WT333(F4E4E1AF1293)	3.73	13105	2022-11-25 20:53:44.163	0.029	0.076	1.059	-2.136	0	1.221	0.571	-1.631	44.033	0	0	0	0	0	0	0
WT333(F4E4E1AF1293)	3.73	13105	2022-11-25 20:53:44.163	0.029	0.076	1.059	-2.136	0	1.221	0.599	-1.642	43.923	0	0	0	0	0	0	0
WT333(F4E4E1AF1293)	3.73	13105	2022-11-25 20:53:44.163	0.029	0.076	1.059	-2.136	0	1.221	0.621	-1.659	43.808	0	0	0	0	0	0	0
WT333(F4E4E1AF1293)	3.73	13105	2022-11-25 20:53:44.163	0.029	0.072	1.077	-15.442	1.099	1.282	0.577	-1.664	43.698	0	0	0	0	0	0	0
WT333(F4E4E1AF1293)	3.73	13105	2022-11-25 20:53:44.163	0.029	0.072	1.077	-15.442	1.099	1.282	0.533	-1.67	43.583	0	0	0	0	0	0	0
WT333(F4E4E1AF1293)	3.73	13105	2022-11-25 20:53:44.163	0.029	0.072	1.077	-15.442	1.099	1.282	0.489	-1.675	43.473	0	0	0	0	0	0	0
WT333(F4E4E1AF1293)	3.73	13105	2022-11-25 20:53:44.163	0.029	0.072	1.077	-15.442	1.099	1.282	0.439	-1.681	43.358	0	0	0	0	0	0	0
WT333(F4E4E1AF1293)	3.73	13105	2022-11-25 20:53:44.163	-0.004	-0.105	0.93	-18.982	0.183	-0.061	0.374	-1.692	43.237	0	0	0	0	0	0	0
WT333(F4E4E1AF1293)	3.73	13105	2022-11-25 20:53:44.163	-0.004	-0.105	0.93	-18.982	0.183	-0.061	0.308	-1.703	43.121	0	0	0	0	0	0	0
WT333(F4E4E1AF1293)	3.73	13105	2022-11-25 20:53:44.163	-0.004	-0.105	0.93	-18.982	0.183	-0.061	0.242	-1.708	43	0	0	0	0	0	0	0
WT333(F4E4E1AF1293)	3.73	13105	2022-11-25 20:53:44.163	-0.004	-0.105	0.93	-18.982	0.183	-0.061	0.176	-1.719	42.885	0	0	0	0	0	0	0
WT333(F4E4E1AF1293)	3.73	13105	2022-11-25 20:53:44.225	0.007	-0.021	0.985	-4.089	0.793	0.305	0.181	-1.719	42.764	0	0	0	0	0	0	0
WT333(F4E4E1AF1293)	3.73	13105	2022-11-25 20:53:44.225	0.007	-0.021	0.985	-4.089	0.793	0.305	0.181	-1.725	42.649	0	0	0	0	0	0	0
WT333(F4E4E1AF1293)	3.73	13105	2022-11-25 20:53:44.225	0.007	-0.021	0.985	-4.089	0.793	0.305	0.187	-1.73	42.534	0	0	0	0	0	0	0
WT333(F4E4E1AF1293)	3.73	13105	2022-11-25 20:53:44.225	0.007	-0.021	0.985	-4.089	0.793	0.305	0.187	-1.73	42.418	0	0	0	0	0	0	0
WT333(F4E4E1AF1293)	3.73	13105	2022-11-25 20:53:44.225	0.082	-0.065	0.981	1.221	0	-1.404	0.214	-1.736	42.292	0	0	0	0	0	0	0
WT333(F4E4E1AF1293)	3.73	13105	2022-11-25 20:53:44.225	0.082	-0.065	0.981	1.221	0	-1.404	0.242	-1.741	42.166	0	0	0	0	0	0	0
WT333(F4E4E1AF1293)	3.73	13105	2022-11-25 20:53:44.225	0.082	-0.065	0.981	1.221	0	-1.404	0.264	-1.747	42.039	0	0	0	0	0	0	0
WT333(F4E4E1AF1293)	3.73	13105	2022-11-25 20:53:44.225	0.082	-0.065	0.981	1.221	0	-1.404	0.291	-1.758	41.918	0	0	0	0	0	0	0
WT333(F4E4E1AF1293)	3.73	13105	2022-11-25 20:53:44.225	0.03	-0.02	0.999	9.766	0.122	-0.305	0.357	-1.758	41.797	0	0	0	0	0	0	0
WT333(F4E4E1AF1293)	3.73	13105	2022-11-25 20:53:44.225	0.03	-0.02	0.999	9.766	0.122	-0.305	0.417	-1.763	41.682	0	0	0	0	0	0	0
WT333(F4E4E1AF1293)	3.73	13105	2022-11-25 20:53:44.225	0.03	-0.02	0.999	9.766	0.122	-0.305	0.483	-1.769	41.561	0	0	0	0	0	0	0
WT333(F4E4E1AF1293)	3.73	13105	2022-11-25 20:53:44.225	0.03	-0.02	0.999	9.766	0.122	-0.305	0.544	-1.774	41.446	0	0	0	0	0	0	0
WT333(F4E4E1AF1293)	3.73	13105	2022-11-25 20:53:44.225	0.077	0.008	1.021	4.15	-0.061	-0.61	0.577	-1.78	41.325	0	0	0	0	0	0	0
WT333(F4E4E1AF1293)	3.73	13105	2022-11-25 20:53:44.225	0.077	0.008	1.021	4.15	-0.061	-0.61	0.61	-1.785	41.204	0	0	0	0	0	0	0
WT333(F4E4E1AF1293)	3.73	13105	2022-11-25 20:53:44.225	0.077	0.008	1.021	4.15	-0.061	-0.61	0.637	-1.791	41.083	0	0	0	0	0	0	0
WT333(F4E4E1AF1293)	3.73	13105	2022-11-25 20:53:44.225	0.077	0.008	1.021	4.15	-0.061	-0.61	0.67	-1.791	40.963	0	0	0	0	0	0	0
WT333(F4E4E1AF1293)	3.73	13105	2022-11-25 20:53:44.288	0.158	0.01	1.001	4.272	1.77	0	0.703	-1.791	40.847	0	0	0	0	0	0	0
WT333(F4E4E1AF1293)	3.73	13105	2022-11-25 20:53:44.288	0.158	0.01	1.001	4.272	1.77	0	0.731	-1.785	40.732	0	0	0	0	0	0	0
WT333(F4E4E1AF1293)	3.73	13105	2022-11-25 20:53:44.288	0.158	0.01	1.001	4.272	1.77	0	0.758	-1.785	40.616	0	0	0	0	0	0	0
WT333(F4E4E1AF1293)	3.73	13105	2022-11-25 20:53:44.288	0.158	0.01	1.001	4.272	1.77	0	0.791	-1.785	40.501	0	0	0	0	0	0	0
WT333(F4E4E1AF1293)	3.73	13105	2022-11-25 20:53:44.288	-0.105	-0.003	1.014	0.854	1.038	-1.221	0.802	-1.785	40.375	0	0	0	0	0	0	0
WT333(F4E4E1AF1293)	3.73	13105	2022-11-25 20:53:44.288	-0.105	-0.003	1.014	0.854	1.038	-1.221	0.813	-1.785	40.254	0	0	0	0	0	0	0
WT333(F4E4E1AF1293)	3.73	13105	2022-11-25 20:53:44.288	-0.105	-0.003	1.014	0.854	1.038	-1.221	0.824	-1.78	40.133	0	0	0	0	0	0	0
WT333(F4E4E1AF1293)	3.73	13105	2022-11-25 20:53:44.288	-0.105	-0.003	1.014	0.854	1.038	-1.221	0.835	-1.78	40.007	0	0	0	0	0	0	0
WT333(F4E4E1AF1293)	3.73	13105	2022-11-25 20:53:44.319	0.082	0.009	1.006	3.906	1.343	0.427	0.857	-1.774	39.891	0	0	0	0	0	0	0
WT333(F4E4E1AF1293)	3.73	13105	2022-11-25 20:53:44.319	0.082	0.009	1.006	3.906	1.343	0.427	0.884	-1.769	39.776	0	0	0	0	0	0	0
WT333(F4E4E1AF1293)	3.73	13105	2022-11-25 20:53:44.319	0.082	0.009	1.006	3.906	1.343	0.427	0.906	-1.763	39.661	0	0	0	0	0	0	0
WT333(F4E4E1AF1293)	3.73	13105	2022-11-25 20:53:44.319	0.082	0.009	1.006	3.906	1.343	0.427	0.928	-1.763	39.545	0	0	0	0	0	0	0
WT333(F4E4E1AF1293)	3.73	13105	2022-11-25 20:53:44.319	0.132	0.014	1.008	0.732	0.732	0	0.939	-1.763	39.424	0	0	0	0	0	0	0
WT333(F4E4E1AF1293)	3.73	13105	2022-11-25 20:53:44.319	0.132	0.014	1.008	0.732	0.732	0	0.945	-1.763	39.309	0	0	0	0	0	0	0
WT333(F4E4E1AF1293)	3.73	13105	2022-11-25 20:53:44.319	0.132	0.014	1.008	0.732	0.732	0	0.95	-1.763	39.188	0	0	0	0	0	0	0
WT333(F4E4E1AF1293)	3.73	13105	2022-11-25 20:53:44.319	0.132	0.014	1.008	0.732	0.732	0	0.956	-1.763	39.073	0	0	0	0	0	0	0
WT333(F4E4E1AF1293)	3.73	13105	2022-11-25 20:53:44.350	-0.028	0.005	1.012	0.793	1.221	1.038	0.967	-1.763	38.958	0	0	0	0	0	0	0
WT333(F4E4E1AF1293)	3.73	13105	2022-11-25 20:53:44.350	-0.028	0.005	1.012	0.793	1.221	1.038	0.972	-1.763	38.842	0	0	0	0	0	0	0
WT333(F4E4E1AF1293)	3.73	13105	2022-11-25 20:53:44.350	-0.028	0.005	1.012	0.793	1.221	1.038	0.978	-1.758	38.727	0	0	0	0	0	0	0
WT333(F4E4E1AF1293)	3.73	13105	2022-11-25 20:53:44.350	-0.028	0.005	1.012	0.793	1.221	1.038	0.983	-1.758	38.617	0	0	0	0	0	0	0
WT333(F4E4E1AF1293)	3.73	13105	2022-11-25 20:53:44.350	0.043	0.001	1.018	-1.099	0.427	-0.244	0.978	-1.758	38.496	0	0	0	0	0	0	0
WT333(F4E4E1AF1293)	3.73	13105	2022-11-25 20:53:44.350	0.043	0.001	1.018	-1.099	0.427	-0.244	0.978	-1.758	38.375	0	0	0	0	0	0	0
WT333(F4E4E1AF1293)	3.73	13105	2022-11-25 20:53:44.350	0.043	0.001	1.018	-1.099	0.427	-0.244	0.972	-1.758	38.249	0	0	0	0	0	0	0
WT333(F4E4E1AF1293)	3.73	13105	2022-11-25 20:53:44.350	0.043	0.001	1.018	-1.099	0.427	-0.244	0.967	-1.758	38.128	0	0	0	0	0	0	0
WT333(F4E4E1AF1293)	3.73	13105	2022-11-25 20:53:44.397	0.065	0.036	1.019	-3.479	0.305	-0.183	0.95	-1.758	38.007	0	0	0	0	0	0	0
WT333(F4E4E1AF1293)	3.73	13105	2022-11-25 20:53:44.412	0.065	0.036	1.019	-3.479	0.305	-0.183	0.934	-1.758	37.881	0	0	0	0	0	0	0
WT333(F4E4E1AF1293)	3.73	13105	2022-11-25 20:53:44.412	0.065	0.036	1.019	-3.479	0.305	-0.183	0.917	-1.758	37.76	0	0	0	0	0	0	0
WT333(F4E4E1AF1293)	3.73	13105	2022-11-25 20:53:44.412	0.065	0.036	1.019	-3.479	0.305	-0.183	0.901	-1.763	37.634	0	0	0	0	0	0	0
WT333(F4E4E1AF1293)	3.73	13105	2022-11-25 20:53:44.412	0.009	0.029	1.015	-1.221	1.892	-0.61	0.901	-1.758	37.507	0	0	0	0	0	0	0
WT333(F4E4E1AF1293)	3.73	13105	2022-11-25 20:53:44.412	0.009	0.029	1.015	-1.221	1.892	-0.61	0.895	-1.747	37.381	0	0	0	0	0	0	0
WT333(F4E4E1AF1293)	3.73	13105	2022-11-25 20:53:44.412	0.009	0.029	1.015	-1.221	1.892	-0.61	0.89	-1.741	37.255	0	0	0	0	0	0	0
WT333(F4E4E1AF1293)	3.73	13105	2022-11-25 20:53:44.412	0.048	-0.002	1.021	-3.54	0.427	0.122	0.873	-1.741	37.134	0	0	0	0	0	0	0
WT333(F4E4E1AF1293)	3.73	13105	2022-11-25 20:53:44.428	0.048	-0.002	1.021	-3.54	0.427	0.122	0.857	-1.741	37.007	0	0	0	0	0	0	0
WT333(F4E4E1AF1293)	3.73	13105	2022-11-25 20:53:44.428	0.048	-0.002	1.021	-3.54	0.427	0.122	0.84	-1.741	36.881	0	0	0	0	0	0	0
WT333(F4E4E1AF1293)	3.73	13105	2022-11-25 20:53:44.428	0.048	-0.002	1.021	-3.54	0.427	0.122	0.824	-1.741	36.755	0	0	0	0	0	0	0
WT333(F4E4E1AF1293)	3.73	13105	2022-11-25 20:53:44.428	0.053	0.011	1.013	-3.967	0.488	-0.122	0.802	-1.741	36.628	0	0	0	0	0	0	0
WT333(F4E4E1AF1293)	3.73	13105	2022-11-25 20:53:44.428	0.053	0.011	1.013	-3.967	0.488	-0.122	0.786	-1.741	36.502	0	0	0	0	0	0	0
WT333(F4E4E1AF1293)	3.73	13105	2022-11-25 20:53:44.428	0.053	0.011	1.013	-3.967	0.488	-0.122	0.764	-1.741	36.376	0	0	0	0	0	0	0
WT333(F4E4E1AF1293)	3.73	13105	2022-11-25 20:53:44.428	0.053	0.011	1.013	-3.967	0.488	-0.122	0.747	-1.741	36.249	0	0	0	0	0	0	0
WT333(F4E4E1AF1293)	3.73	13105	2022-11-25 20:53:44.428	0.027	-0.008	0.997	1.099	0.183	0	0.753	-1.741	36.118	0	0	0	0	0	0	0
WT333(F4E4E1AF1293)	3.73	13105	2022-11-25 20:53:44.491	0.027	-0.008	0.997	1.099	0.183	0	0.758	-1.747	35.991	0	0	0	0	0	0	0
WT333(F4E4E1AF1293)	3.73	13105	2022-11-25 20:53:44.491	0.027	-0.008	0.997	1.099	0.183	0	0.764	-1.747	35.859	0	0	0	0	0	0	0
WT333(F4E4E1AF1293)	3.73	13105	2022-11-25 20:53:44.491	0.027	-0.008	0.997	1.099	0.183	0	0.769	-1.747	35.733	0	0	0	0	0	0	0
WT333(F4E4E1AF1293)	3.73	13105	2022-11-25 20:53:44.491	0.08	0.003	1.017	-1.282	0	-0.061	0.764	-1.747	35.601	0	0	0	0	0	0	0
WT333(F4E4E1AF1293)	3.73	13105	2022-11-25 20:53:44.491	0.08	0.003	1.017	-1.282	0	-0.061	0.753	-1.752	35.469	0	0	0	0	0	0	0
WT333(F4E4E1AF1293)	3.73	13105	2022-11-25 20:53:44.491	0.08	0.003	1.017	-1.282	0	-0.061	0.747	-1.752	35.338	0	0	0	0	0	0	0
WT333(F4E4E1AF1293)	3.73	13105	2022-11-25 20:53:44.491	0.08	0.003	1.017	-1.282	0	-0.061	0.742	-1.758	35.206	0	0	0	0	0	0	0
WT333(F4E4E1AF1293)	3.73	13105	2022-11-25 20:53:44.491	0.004	0.007	1.019	1.648	0.549	0	0.747	-1.758	35.074	0	0	0	0	0	0	0
WT333(F4E4E1AF1293)	3.73	13105	2022-11-25 20:53:44.522	0.004	0.007	1.019	1.648	0.549	0	0.753	-1.752	34.942	0	0	0	0	0	0	0
WT333(F4E4E1AF1293)	3.73	13105	2022-11-25 20:53:44.522	0.004	0.007	1.019	1.648	0.549	0	0.764	-1.752	34.81	0	0	0	0	0	0	0
WT333(F4E4E1AF1293)	3.73	13105	2022-11-25 20:53:44.522	0.004	0.007	1.019	1.648	0.549	0	0.769	-1.752	34.678	0	0	0	0	0	0	0
WT333(F4E4E1AF1293)	3.73	13105	2022-11-25 20:53:44.522	0.042	0.016	1.016	-1.892	0.244	0	0.758	-1.752	34.541	0	0	0	0	0	0	0
WT333(F4E4E1AF1293)	3.73	13105	2022-11-25 20:53:44.522	0.042	0.016	1.016	-1.892	0.244	0	0.747	-1.752	34.409	0	0	0	0	0	0	0
WT333(F4E4E1AF1293)	3.73	13105	2022-11-25 20:53:44.522	0.042	0.016	1.016	-1.892	0.244	0	0.742	-1.752	34.272	0	0	0	0	0	0	0
WT333(F4E4E1AF1293)	3.73	13105	2022-11-25 20:53:44.522	0.042	0.016	1.016	-1.892	0.244	0	0.731	-1.752	34.135	0	0	0	0	0	0	0
WT333(F4E4E1AF1293)	3.73	13105	2022-11-25 20:53:44.522	0.01	0.015	1.027	-4.15	0.122	-0.061	0.709	-1.752	34.003	0	0	0	0	0	0	0
WT333(F4E4E1AF1293)	3.73	13105	2022-11-25 20:53:44.553	0.01	0.015	1.027	-4.15	0.122	-0.061	0.687	-1.752	33.865	0	0	0	0	0	0	0
WT333(F4E4E1AF1293)	3.73	13105	2022-11-25 20:53:44.553	0.01	0.015	1.027	-4.15	0.122	-0.061	0.665	-1.752	33.728	0	0	0	0	0	0	0
WT333(F4E4E1AF1293)	3.73	13105	2022-11-25 20:53:44.553	0.01	0.015	1.027	-4.15	0.122	-0.061	0.648	-1.752	33.591	0	0	0	0	0	0	0
WT333(F4E4E1AF1293)	3.73	13105	2022-11-25 20:53:44.553	0.038	-0.003	1.017	-4.761	1.099	0.549	0.621	-1.752	33.459	0	0	0	0	0	0	0
WT333(F4E4E1AF1293)	3.73	13105	2022-11-25 20:53:44.553	0.038	-0.003	1.017	-4.761	1.099	0.549	0.599	-1.747	33.322	0	0	0	0	0	0	0
WT333(F4E4E1AF1293)	3.73	13105	2022-11-25 20:53:44.553	0.038	-0.003	1.017	-4.761	1.099	0.549	0.577	-1.741	33.19	0	0	0	0	0	0	0
WT333(F4E4E1AF1293)	3.73	13105	2022-11-25 20:53:44.553	0.038	-0.003	1.017	-4.761	1.099	0.549	0.549	-1.736	33.052	0	0	0	0	0	0	0
WT333(F4E4E1AF1293)	3.73	13105	2022-11-25 20:53:44.553	0.036	0.002	1.019	3.723	0.793	0	0.566	-1.73	32.915	0	0	0	0	0	0	0
WT333(F4E4E1AF1293)	3.73	13105	2022-11-25 20:53:44.616	0.036	0.002	1.019	3.723	0.793	0	0.588	-1.73	32.778	0	0	0	0	0	0	0
WT333(F4E4E1AF1293)	3.73	13105	2022-11-25 20:53:44.616	0.036	0.002	1.019	3.723	0.793	0	0.604	-1.725	32.64	0	0	0	0	0	0	0
WT333(F4E4E1AF1293)	3.73	13105	2022-11-25 20:53:44.616	0.036	0.002	1.019	3.723	0.793	0	0.621	-1.725	32.503	0	0	0	0	0	0	0

## Sheet: 4.5kg
设备名称	电压	版本	片上时间	加速度X(g)	加速度Y(g)	加速度Z(g)	角速度X(°/s)	角速度Y(°/s)	角速度Z(°/s)	角度X(°)	角度Y(°)	角度Z(°)	磁场X	磁场Y	磁场Z	四元数0	四元数1	四元数2	四元数3	状态
WT333(F4E4E1AF1293)	3.76	13105	2022-11-25 20:34:02.110	0.087	0.091	0.988	2.197	-0.732	-0.671	3.966	-1.346	-118.608	0	0	0	0	0	0	0
WT333(F4E4E1AF1293)	3.76	13105	2022-11-25 20:34:02.110	0.087	0.091	0.988	2.197	-0.732	-0.671	3.977	-1.346	-118.795	0	0	0	0	0	0	0
WT333(F4E4E1AF1293)	3.76	13105	2022-11-25 20:34:02.110	0.087	0.091	0.988	2.197	-0.732	-0.671	3.994	-1.351	-118.982	0	0	0	0	0	0	0
WT333(F4E4E1AF1293)	3.76	13105	2022-11-25 20:34:02.126	0.038	0.104	1.02	4.517	-0.549	-0.305	4.016	-1.357	-119.169	0	0	0	0	0	0	0
WT333(F4E4E1AF1293)	3.76	13105	2022-11-25 20:34:02.126	0.038	0.104	1.02	4.517	-0.549	-0.305	4.043	-1.362	-119.361	0	0	0	0	0	0	0
WT333(F4E4E1AF1293)	3.76	13105	2022-11-25 20:34:02.126	0.038	0.104	1.02	4.517	-0.549	-0.305	4.07	-1.362	-119.548	0	0	0	0	0	0	0
WT333(F4E4E1AF1293)	3.76	13105	2022-11-25 20:34:02.126	0.038	0.104	1.02	4.517	-0.549	-0.305	4.092	-1.368	-119.734	0	0	0	0	0	0	0
WT333(F4E4E1AF1293)	3.76	13105	2022-11-25 20:34:02.126	-0.042	0.049	1.047	6.104	0	-0.427	4.125	-1.368	-119.927	0	0	0	0	0	0	0
WT333(F4E4E1AF1293)	3.76	13105	2022-11-25 20:34:02.126	-0.042	0.049	1.047	6.104	0	-0.427	4.164	-1.368	-120.119	0	0	0	0	0	0	0
WT333(F4E4E1AF1293)	3.76	13105	2022-11-25 20:34:02.126	-0.042	0.049	1.047	6.104	0	-0.427	4.197	-1.368	-120.311	0	0	0	0	0	0	0
WT333(F4E4E1AF1293)	3.76	13105	2022-11-25 20:34:02.126	-0.042	0.049	1.047	6.104	0	-0.427	4.23	-1.368	-120.509	0	0	0	0	0	0	0
WT333(F4E4E1AF1293)	3.76	13105	2022-11-25 20:34:02.157	0.056	0.443	0.928	-14.404	-3.479	-3.601	4.158	-1.384	-120.718	0	0	0	0	0	0	0
WT333(F4E4E1AF1293)	3.76	13105	2022-11-25 20:34:02.157	0.056	0.443	0.928	-14.404	-3.479	-3.601	4.098	-1.401	-120.932	0	0	0	0	0	0	0
WT333(F4E4E1AF1293)	3.76	13105	2022-11-25 20:34:02.157	0.056	0.443	0.928	-14.404	-3.479	-3.601	4.032	-1.423	-121.141	0	0	0	0	0	0	0
WT333(F4E4E1AF1293)	3.76	13105	2022-11-25 20:34:02.157	0.056	0.443	0.928	-14.404	-3.479	-3.601	3.977	-1.445	-121.349	0	0	0	0	0	0	0
WT333(F4E4E1AF1293)	3.76	13105	2022-11-25 20:34:02.157	-0.044	-0.04	1.107	21.423	-0.549	2.93	4.092	-1.456	-121.525	0	0	0	0	0	0	0
WT333(F4E4E1AF1293)	3.76	13105	2022-11-25 20:34:02.157	-0.044	-0.04	1.107	21.423	-0.549	2.93	4.208	-1.461	-121.707	0	0	0	0	0	0	0
WT333(F4E4E1AF1293)	3.76	13105	2022-11-25 20:34:02.157	-0.044	-0.04	1.107	21.423	-0.549	2.93	4.323	-1.467	-121.888	0	0	0	0	0	0	0
WT333(F4E4E1AF1293)	3.76	13105	2022-11-25 20:34:02.157	0.119	0.108	0.979	-19.714	-1.709	-5.493	4.23	-1.478	-122.108	0	0	0	0	0	0	0
WT333(F4E4E1AF1293)	3.76	13105	2022-11-25 20:34:02.219	0.119	0.108	0.979	-19.714	-1.709	-5.493	4.142	-1.489	-122.333	0	0	0	0	0	0	0
WT333(F4E4E1AF1293)	3.76	13105	2022-11-25 20:34:02.219	0.119	0.108	0.979	-19.714	-1.709	-5.493	4.048	-1.5	-122.552	0	0	0	0	0	0	0
WT333(F4E4E1AF1293)	3.76	13105	2022-11-25 20:34:02.219	0.119	0.108	0.979	-19.714	-1.709	-5.493	3.961	-1.511	-122.767	0	0	0	0	0	0	0
WT333(F4E4E1AF1293)	3.76	13105	2022-11-25 20:34:02.219	0.036	-0.203	0.962	-8.972	0	3.479	3.917	-1.516	-122.943	0	0	0	0	0	0	0
WT333(F4E4E1AF1293)	3.76	13105	2022-11-25 20:34:02.219	0.036	-0.203	0.962	-8.972	0	3.479	3.878	-1.522	-123.118	0	0	0	0	0	0	0
WT333(F4E4E1AF1293)	3.76	13105	2022-11-25 20:34:02.219	0.036	-0.203	0.962	-8.972	0	3.479	3.834	-1.522	-123.3	0	0	0	0	0	0	0
WT333(F4E4E1AF1293)	3.76	13105	2022-11-25 20:34:02.219	0.036	-0.203	0.962	-8.972	0	3.479	3.785	-1.522	-123.481	0	0	0	0	0	0	0
WT333(F4E4E1AF1293)	3.76	13105	2022-11-25 20:34:02.219	-0.065	0.137	1.064	23.499	0.916	9.888	3.9	-1.522	-123.629	0	0	0	0	0	0	0
WT333(F4E4E1AF1293)	3.76	13105	2022-11-25 20:34:02.251	-0.065	0.137	1.064	23.499	0.916	9.888	4.016	-1.522	-123.783	0	0	0	0	0	0	0
WT333(F4E4E1AF1293)	3.76	13105	2022-11-25 20:34:02.251	-0.065	0.137	1.064	23.499	0.916	9.888	4.136	-1.516	-123.942	0	0	0	0	0	0	0
WT333(F4E4E1AF1293)	3.76	13105	2022-11-25 20:34:02.251	-0.065	0.137	1.064	23.499	0.916	9.888	4.252	-1.516	-124.102	0	0	0	0	0	0	0
WT333(F4E4E1AF1293)	3.76	13105	2022-11-25 20:34:02.251	0.04	0.063	0.967	-7.507	-1.16	-6.409	4.213	-1.516	-124.343	0	0	0	0	0	0	0
WT333(F4E4E1AF1293)	3.76	13105	2022-11-25 20:34:02.251	0.04	0.063	0.967	-7.507	-1.16	-6.409	4.18	-1.516	-124.579	0	0	0	0	0	0	0
WT333(F4E4E1AF1293)	3.76	13105	2022-11-25 20:34:02.251	0.04	0.063	0.967	-7.507	-1.16	-6.409	4.142	-1.522	-124.821	0	0	0	0	0	0	0
WT333(F4E4E1AF1293)	3.76	13105	2022-11-25 20:34:02.251	0.04	0.063	0.967	-7.507	-1.16	-6.409	4.109	-1.522	-125.063	0	0	0	0	0	0	0
WT333(F4E4E1AF1293)	3.76	13105	2022-11-25 20:34:02.251	0.037	0.016	1.009	4.028	0.183	2.136	4.131	-1.522	-125.261	0	0	0	0	0	0	0
WT333(F4E4E1AF1293)	3.76	13105	2022-11-25 20:34:02.313	0.037	0.016	1.009	4.028	0.183	2.136	4.147	-1.522	-125.464	0	0	0	0	0	0	0
WT333(F4E4E1AF1293)	3.76	13105	2022-11-25 20:34:02.313	0.037	0.016	1.009	4.028	0.183	2.136	4.169	-1.516	-125.667	0	0	0	0	0	0	0
WT333(F4E4E1AF1293)	3.76	13105	2022-11-25 20:34:02.313	0.037	0.016	1.009	4.028	0.183	2.136	4.186	-1.516	-125.865	0	0	0	0	0	0	0
WT333(F4E4E1AF1293)	3.76	13105	2022-11-25 20:34:02.313	0.005	-0.058	0.986	9.155	0.427	1.221	4.23	-1.511	-126.074	0	0	0	0	0	0	0
WT333(F4E4E1AF1293)	3.76	13105	2022-11-25 20:34:02.313	0.005	-0.058	0.986	9.155	0.427	1.221	4.274	-1.505	-126.282	0	0	0	0	0	0	0
WT333(F4E4E1AF1293)	3.76	13105	2022-11-25 20:34:02.313	0.005	-0.058	0.986	9.155	0.427	1.221	4.318	-1.5	-126.491	0	0	0	0	0	0	0
WT333(F4E4E1AF1293)	3.76	13105	2022-11-25 20:34:02.313	0.005	-0.058	0.986	9.155	0.427	1.221	4.356	-1.494	-126.705	0	0	0	0	0	0	0
WT333(F4E4E1AF1293)	3.76	13105	2022-11-25 20:34:02.313	0.015	0.119	1.016	5.249	-0.244	-2.686	4.378	-1.489	-126.936	0	0	0	0	0	0	0
WT333(F4E4E1AF1293)	3.76	13105	2022-11-25 20:34:02.344	0.015	0.119	1.016	5.249	-0.244	-2.686	4.406	-1.483	-127.167	0	0	0	0	0	0	0
WT333(F4E4E1AF1293)	3.76	13105	2022-11-25 20:34:02.344	0.015	0.119	1.016	5.249	-0.244	-2.686	4.427	-1.483	-127.397	0	0	0	0	0	0	0
WT333(F4E4E1AF1293)	3.76	13105	2022-11-25 20:34:02.344	0.015	0.119	1.016	5.249	-0.244	-2.686	4.449	-1.478	-127.628	0	0	0	0	0	0	0
WT333(F4E4E1AF1293)	3.76	13105	2022-11-25 20:34:02.344	-0.084	0.132	0.995	8.728	-0.061	-1.526	4.493	-1.472	-127.853	0	0	0	0	0	0	0
WT333(F4E4E1AF1293)	3.76	13105	2022-11-25 20:34:02.344	-0.084	0.132	0.995	8.728	-0.061	-1.526	4.537	-1.472	-128.084	0	0	0	0	0	0	0
WT333(F4E4E1AF1293)	3.76	13105	2022-11-25 20:34:02.344	-0.084	0.132	0.995	8.728	-0.061	-1.526	4.581	-1.467	-128.309	0	0	0	0	0	0	0
WT333(F4E4E1AF1293)	3.76	13105	2022-11-25 20:34:02.344	-0.084	0.132	0.995	8.728	-0.061	-1.526	4.625	-1.461	-128.54	0	0	0	0	0	0	0
WT333(F4E4E1AF1293)	3.76	13105	2022-11-25 20:34:02.344	0.029	0.019	0.956	-2.686	0.854	-0.122	4.614	-1.45	-128.765	0	0	0	0	0	0	0
WT333(F4E4E1AF1293)	3.76	13105	2022-11-25 20:34:02.375	0.029	0.019	0.956	-2.686	0.854	-0.122	4.603	-1.439	-128.985	0	0	0	0	0	0	0
WT333(F4E4E1AF1293)	3.76	13105	2022-11-25 20:34:02.375	0.029	0.019	0.956	-2.686	0.854	-0.122	4.587	-1.434	-129.21	0	0	0	0	0	0	0
WT333(F4E4E1AF1293)	3.76	13105	2022-11-25 20:34:02.375	0.029	0.019	0.956	-2.686	0.854	-0.122	4.576	-1.423	-129.43	0	0	0	0	0	0	0
WT333(F4E4E1AF1293)	3.76	13105	2022-11-25 20:34:02.375	0.095	0.035	0.996	-3.357	1.587	-0.977	4.559	-1.412	-129.655	0	0	0	0	0	0	0
WT333(F4E4E1AF1293)	3.76	13105	2022-11-25 20:34:02.375	0.095	0.035	0.996	-3.357	1.587	-0.977	4.537	-1.401	-129.88	0	0	0	0	0	0	0
WT333(F4E4E1AF1293)	3.76	13105	2022-11-25 20:34:02.375	0.095	0.035	0.996	-3.357	1.587	-0.977	4.521	-1.384	-130.106	0	0	0	0	0	0	0
WT333(F4E4E1AF1293)	3.76	13105	2022-11-25 20:34:02.375	0.095	0.035	0.996	-3.357	1.587	-0.977	4.499	-1.373	-130.325	0	0	0	0	0	0	0
WT333(F4E4E1AF1293)	3.76	13105	2022-11-25 20:34:02.375	0.077	0.419	1.047	13.184	-1.709	-3.235	4.565	-1.384	-130.556	0	0	0	0	0	0	0
WT333(F4E4E1AF1293)	3.76	13105	2022-11-25 20:34:02.438	0.077	0.419	1.047	13.184	-1.709	-3.235	4.631	-1.39	-130.787	0	0	0	0	0	0	0
WT333(F4E4E1AF1293)	3.76	13105	2022-11-25 20:34:02.438	0.077	0.419	1.047	13.184	-1.709	-3.235	4.702	-1.401	-131.012	0	0	0	0	0	0	0
WT333(F4E4E1AF1293)	3.76	13105	2022-11-25 20:34:02.438	0.077	0.419	1.047	13.184	-1.709	-3.235	4.774	-1.412	-131.237	0	0	0	0	0	0	0
WT333(F4E4E1AF1293)	3.76	13105	2022-11-25 20:34:02.438	0.078	-0.459	0.788	-25.452	-1.16	0.366	4.647	-1.423	-131.446	0	0	0	0	0	0	0
WT333(F4E4E1AF1293)	3.76	13105	2022-11-25 20:34:02.438	0.078	-0.459	0.788	-25.452	-1.16	0.366	4.515	-1.428	-131.655	0	0	0	0	0	0	0
WT333(F4E4E1AF1293)	3.76	13105	2022-11-25 20:34:02.438	0.078	-0.459	0.788	-25.452	-1.16	0.366	4.384	-1.434	-131.869	0	0	0	0	0	0	0
WT333(F4E4E1AF1293)	3.76	13105	2022-11-25 20:34:02.438	0.078	-0.459	0.788	-25.452	-1.16	0.366	4.246	-1.434	-132.089	0	0	0	0	0	0	0
WT333(F4E4E1AF1293)	3.76	13105	2022-11-25 20:34:02.438	-0.042	0.327	1.237	12.085	-0.488	4.333	4.296	-1.434	-132.286	0	0	0	0	0	0	0
WT333(F4E4E1AF1293)	3.76	13105	2022-11-25 20:34:02.485	-0.042	0.327	1.237	12.085	-0.488	4.333	4.351	-1.434	-132.484	0	0	0	0	0	0	0
WT333(F4E4E1AF1293)	3.76	13105	2022-11-25 20:34:02.485	-0.042	0.327	1.237	12.085	-0.488	4.333	4.411	-1.439	-132.676	0	0	0	0	0	0	0
WT333(F4E4E1AF1293)	3.76	13105	2022-11-25 20:34:02.485	-0.042	0.327	1.237	12.085	-0.488	4.333	4.471	-1.439	-132.874	0	0	0	0	0	0	0
WT333(F4E4E1AF1293)	3.76	13105	2022-11-25 20:34:02.485	0.047	-0.127	0.896	-5.981	-2.136	-5.798	4.438	-1.45	-133.121	0	0	0	0	0	0	0
WT333(F4E4E1AF1293)	3.76	13105	2022-11-25 20:34:02.485	0.047	-0.127	0.896	-5.981	-2.136	-5.798	4.406	-1.456	-133.369	0	0	0	0	0	0	0
WT333(F4E4E1AF1293)	3.76	13105	2022-11-25 20:34:02.485	0.047	-0.127	0.896	-5.981	-2.136	-5.798	4.373	-1.461	-133.616	0	0	0	0	0	0	0
WT333(F4E4E1AF1293)	3.76	13105	2022-11-25 20:34:02.485	0.047	-0.127	0.896	-5.981	-2.136	-5.798	4.34	-1.467	-133.863	0	0	0	0	0	0	0
WT333(F4E4E1AF1293)	3.76	13105	2022-11-25 20:34:02.485	-0.045	0.226	1.118	-19.287	0.732	1.343	4.235	-1.456	-134.077	0	0	0	0	0	0	0
WT333(F4E4E1AF1293)	3.76	13105	2022-11-25 20:34:02.500	-0.045	0.226	1.118	-19.287	0.732	1.343	4.136	-1.45	-134.286	0	0	0	0	0	0	0
WT333(F4E4E1AF1293)	3.76	13105	2022-11-25 20:34:02.500	-0.045	0.226	1.118	-19.287	0.732	1.343	4.043	-1.445	-134.495	0	0	0	0	0	0	0
WT333(F4E4E1AF1293)	3.76	13105	2022-11-25 20:34:02.500	-0.045	0.226	1.118	-19.287	0.732	1.343	3.944	-1.445	-134.709	0	0	0	0	0	0	0
WT333(F4E4E1AF1293)	3.76	13105	2022-11-25 20:34:02.500	0.031	0.024	0.969	-7.629	-0.305	-1.648	3.911	-1.445	-134.934	0	0	0	0	0	0	0
WT333(F4E4E1AF1293)	3.76	13105	2022-11-25 20:34:02.500	0.031	0.024	0.969	-7.629	-0.305	-1.648	3.873	-1.445	-135.159	0	0	0	0	0	0	0
WT333(F4E4E1AF1293)	3.76	13105	2022-11-25 20:34:02.500	0.031	0.024	0.969	-7.629	-0.305	-1.648	3.834	-1.439	-135.385	0	0	0	0	0	0	0
WT333(F4E4E1AF1293)	3.76	13105	2022-11-25 20:34:02.500	0.031	0.024	0.969	-7.629	-0.305	-1.648	3.796	-1.439	-135.61	0	0	0	0	0	0	0
WT333(F4E4E1AF1293)	3.76	13105	2022-11-25 20:34:02.500	0.11	0.161	0.929	-6.226	1.343	-0.977	3.763	-1.434	-135.829	0	0	0	0	0	0	0
WT333(F4E4E1AF1293)	3.76	13105	2022-11-25 20:34:02.547	0.11	0.161	0.929	-6.226	1.343	-0.977	3.735	-1.428	-136.049	0	0	0	0	0	0	0
WT333(F4E4E1AF1293)	3.76	13105	2022-11-25 20:34:02.547	0.11	0.161	0.929	-6.226	1.343	-0.977	3.702	-1.423	-136.269	0	0	0	0	0	0	0
WT333(F4E4E1AF1293)	3.76	13105	2022-11-25 20:34:02.547	0.11	0.161	0.929	-6.226	1.343	-0.977	3.675	-1.417	-136.483	0	0	0	0	0	0	0
WT333(F4E4E1AF1293)	3.76	13105	2022-11-25 20:34:02.547	0.273	0.068	1.021	-23.376	-3.357	-1.099	3.56	-1.439	-136.703	0	0	0	0	0	0	0
WT333(F4E4E1AF1293)	3.76	13105	2022-11-25 20:34:02.547	0.273	0.068	1.021	-23.376	-3.357	-1.099	3.439	-1.461	-136.917	0	0	0	0	0	0	0
WT333(F4E4E1AF1293)	3.76	13105	2022-11-25 20:34:02.547	0.273	0.068	1.021	-23.376	-3.357	-1.099	3.323	-1.489	-137.126	0	0	0	0	0	0	0
WT333(F4E4E1AF1293)	3.76	13105	2022-11-25 20:34:02.547	0.273	0.068	1.021	-23.376	-3.357	-1.099	3.203	-1.516	-137.34	0	0	0	0	0	0	0
WT333(F4E4E1AF1293)	3.76	13105	2022-11-25 20:34:02.547	-0.061	0.072	1.021	4.7	-1.465	0.366	3.224	-1.533	-137.543	0	0	0	0	0	0	0
WT333(F4E4E1AF1293)	3.76	13105	2022-11-25 20:34:02.579	-0.061	0.072	1.021	4.7	-1.465	0.366	3.246	-1.544	-137.752	0	0	0	0	0	0	0
WT333(F4E4E1AF1293)	3.76	13105	2022-11-25 20:34:02.579	-0.061	0.072	1.021	4.7	-1.465	0.366	3.268	-1.56	-137.955	0	0	0	0	0	0	0
WT333(F4E4E1AF1293)	3.76	13105	2022-11-25 20:34:02.579	-0.061	0.072	1.021	4.7	-1.465	0.366	3.296	-1.571	-138.164	0	0	0	0	0	0	0
WT333(F4E4E1AF1293)	3.76	13105	2022-11-25 20:34:02.579	0.024	-0.126	0.982	-8.423	-0.305	-0.549	3.252	-1.577	-138.378	0	0	0	0	0	0	0
WT333(F4E4E1AF1293)	3.76	13105	2022-11-25 20:34:02.579	0.024	-0.126	0.982	-8.423	-0.305	-0.549	3.208	-1.582	-138.593	0	0	0	0	0	0	0
WT333(F4E4E1AF1293)	3.76	13105	2022-11-25 20:34:02.579	0.024	-0.126	0.982	-8.423	-0.305	-0.549	3.159	-1.588	-138.812	0	0	0	0	0	0	0
WT333(F4E4E1AF1293)	3.76	13105	2022-11-25 20:34:02.579	0.024	-0.126	0.982	-8.423	-0.305	-0.549	3.115	-1.588	-139.026	0	0	0	0	0	0	0
WT333(F4E4E1AF1293)	3.76	13105	2022-11-25 20:34:02.579	-0.085	0.85	1.134	14.526	-4.517	-10.681	3.192	-1.609	-139.29	0	0	0	0	0	0	0
WT333(F4E4E1AF1293)	3.76	13105	2022-11-25 20:34:02.610	-0.171	1.699	2.269	14.526	-4.517	-10.681	3.279	-1.642	-139.548	0	0	0	0	0	0	0
WT333(F4E4E1AF1293)	3.76	13105	2022-11-25 20:34:02.610	-0.343	3.399	4.537	14.526	-4.517	-10.681	3.384	-1.675	-139.807	0	0	0	0	0	0	0
WT333(F4E4E1AF1293)	3.76	13105	2022-11-25 20:34:02.610	-0.687	6.798	9.074	14.526	-4.517	-10.681	3.505	-1.719	-140.048	0	0	0	0	0	0	0
WT333(F4E4E1AF1293)	3.76	13105	2022-11-25 20:34:02.610	0.097	-0.339	0.962	0.854	2.258	4.639	3.554	-1.736	-140.219	0	0	0	0	0	0	0
WT333(F4E4E1AF1293)	3.76	13105	2022-11-25 20:34:02.610	0.097	-0.339	0.962	0.854	2.258	4.639	3.598	-1.747	-140.389	0	0	0	0	0	0	0
WT333(F4E4E1AF1293)	3.76	13105	2022-11-25 20:34:02.610	0.097	-0.339	0.962	0.854	2.258	4.639	3.642	-1.758	-140.559	0	0	0	0	0	0	0
WT333(F4E4E1AF1293)	3.76	13105	2022-11-25 20:34:02.610	0.097	-0.339	0.962	0.854	2.258	4.639	3.68	-1.763	-140.729	0	0	0	0	0	0	0
WT333(F4E4E1AF1293)	3.76	13105	2022-11-25 20:34:02.610	-0.085	0.176	1.027	-9.399	-0.549	10.437	3.669	-1.785	-140.872	0	0	0	0	0	0	0
WT333(F4E4E1AF1293)	3.76	13105	2022-11-25 20:34:02.672	-0.085	0.176	1.027	-9.399	-0.549	10.437	3.658	-1.813	-141.015	0	0	0	0	0	0	0
WT333(F4E4E1AF1293)	3.76	13105	2022-11-25 20:34:02.672	-0.085	0.176	1.027	-9.399	-0.549	10.437	3.642	-1.835	-141.158	0	0	0	0	0	0	0
WT333(F4E4E1AF1293)	3.76	13105	2022-11-25 20:34:02.672	-0.085	0.176	1.027	-9.399	-0.549	10.437	3.631	-1.857	-141.301	0	0	0	0	0	0	0
WT333(F4E4E1AF1293)	3.76	13105	2022-11-25 20:34:02.672	-0.005	-0.058	1.053	1.831	0.244	-2.686	3.675	-1.868	-141.509	0	0	0	0	0	0	0
WT333(F4E4E1AF1293)	3.76	13105	2022-11-25 20:34:02.672	-0.005	-0.058	1.053	1.831	0.244	-2.686	3.713	-1.879	-141.718	0	0	0	0	0	0	0
WT333(F4E4E1AF1293)	3.76	13105	2022-11-25 20:34:02.672	-0.005	-0.058	1.053	1.831	0.244	-2.686	3.752	-1.884	-141.927	0	0	0	0	0	0	0
WT333(F4E4E1AF1293)	3.76	13105	2022-11-25 20:34:02.672	-0.005	-0.058	1.053	1.831	0.244	-2.686	3.79	-1.895	-142.136	0	0	0	0	0	0	0
WT333(F4E4E1AF1293)	3.76	13105	2022-11-25 20:34:02.672	0.037	-0.01	0.911	-4.15	0.061	-1.282	3.796	-1.901	-142.333	0	0	0	0	0	0	0
WT333(F4E4E1AF1293)	3.76	13105	2022-11-25 20:34:02.766	0.037	-0.01	0.911	-4.15	0.061	-1.282	3.801	-1.912	-142.537	0	0	0	0	0	0	0
WT333(F4E4E1AF1293)	3.76	13105	2022-11-25 20:34:02.766	0.037	-0.01	0.911	-4.15	0.061	-1.282	3.807	-1.917	-142.734	0	0	0	0	0	0	0
WT333(F4E4E1AF1293)	3.76	13105	2022-11-25 20:34:02.766	0.037	-0.01	0.911	-4.15	0.061	-1.282	3.807	-1.928	-142.938	0	0	0	0	0	0	0
WT333(F4E4E1AF1293)	3.76	13105	2022-11-25 20:34:02.766	-0.022	-0.059	0.94	-4.761	-0.732	0	3.807	-1.939	-143.13	0	0	0	0	0	0	0
WT333(F4E4E1AF1293)	3.76	13105	2022-11-25 20:34:02.766	-0.022	-0.059	0.94	-4.761	-0.732	0	3.801	-1.945	-143.322	0	0	0	0	0	0	0
WT333(F4E4E1AF1293)	3.76	13105	2022-11-25 20:34:02.766	-0.022	-0.059	0.94	-4.761	-0.732	0	3.801	-1.956	-143.514	0	0	0	0	0	0	0
WT333(F4E4E1AF1293)	3.76	13105	2022-11-25 20:34:02.766	0.064	0.566	1.147	-11.658	-0.732	-5.188	3.763	-1.961	-143.734	0	0	0	0	0	0	0
WT333(F4E4E1AF1293)	3.76	13105	2022-11-25 20:34:02.766	0.064	0.566	1.147	-11.658	-0.732	-5.188	3.73	-1.972	-143.948	0	0	0	0	0	0	0
WT333(F4E4E1AF1293)	3.76	13105	2022-11-25 20:34:02.766	0.064	0.566	1.147	-11.658	-0.732	-5.188	3.697	-1.983	-144.163	0	0	0	0	0	0	0
WT333(F4E4E1AF1293)	3.76	13105	2022-11-25 20:34:02.766	0.064	0.566	1.147	-11.658	-0.732	-5.188	3.664	-2	-144.377	0	0	0	0	0	0	0
WT333(F4E4E1AF1293)	3.76	13105	2022-11-25 20:34:02.766	0.099	0.065	1.096	2.014	-0.549	0.183	3.702	-2.01	-144.558	0	0	0	0	0	0	0
WT333(F4E4E1AF1293)	3.76	13105	2022-11-25 20:34:02.766	0.099	0.065	1.096	2.014	-0.549	0.183	3.735	-2.027	-144.739	0	0	0	0	0	0	0
WT333(F4E4E1AF1293)	3.76	13105	2022-11-25 20:34:02.766	0.099	0.065	1.096	2.014	-0.549	0.183	3.768	-2.038	-144.926	0	0	0	0	0	0	0
WT333(F4E4E1AF1293)	3.76	13105	2022-11-25 20:34:02.766	0.099	0.065	1.096	2.014	-0.549	0.183	3.796	-2.049	-145.107	0	0	0	0	0	0	0
WT333(F4E4E1AF1293)	3.76	13105	2022-11-25 20:34:02.766	0.041	0.04	1.02	-7.263	0.488	1.892	3.779	-2.054	-145.278	0	0	0	0	0	0	0
WT333(F4E4E1AF1293)	3.76	13105	2022-11-25 20:34:02.766	0.041	0.04	1.02	-7.263	0.488	1.892	3.763	-2.065	-145.448	0	0	0	0	0	0	0
WT333(F4E4E1AF1293)	3.76	13105	2022-11-25 20:34:02.797	0.041	0.04	1.02	-7.263	0.488	1.892	3.746	-2.071	-145.618	0	0	0	0	0	0	0
WT333(F4E4E1AF1293)	3.76	13105	2022-11-25 20:34:02.797	0.041	0.04	1.02	-7.263	0.488	1.892	3.724	-2.076	-145.789	0	0	0	0	0	0	0
WT333(F4E4E1AF1293)	3.76	13105	2022-11-25 20:34:02.797	0.092	-0.113	0.973	3.052	-0.244	2.258	3.757	-2.087	-145.953	0	0	0	0	0	0	0
WT333(F4E4E1AF1293)	3.76	13105	2022-11-25 20:34:02.797	0.092	-0.113	0.973	3.052	-0.244	2.258	3.785	-2.093	-146.118	0	0	0	0	0	0	0
WT333(F4E4E1AF1293)	3.76	13105	2022-11-25 20:34:02.797	0.092	-0.113	0.973	3.052	-0.244	2.258	3.812	-2.104	-146.288	0	0	0	0	0	0	0
WT333(F4E4E1AF1293)	3.76	13105	2022-11-25 20:34:02.797	0.092	-0.113	0.973	3.052	-0.244	2.258	3.834	-2.109	-146.448	0	0	0	0	0	0	0
WT333(F4E4E1AF1293)	3.76	13105	2022-11-25 20:34:02.797	-0.004	-0.057	1.004	0.61	-0.244	1.648	3.845	-2.115	-146.618	0	0	0	0	0	0	0
WT333(F4E4E1AF1293)	3.76	13105	2022-11-25 20:34:02.797	-0.004	-0.057	1.004	0.61	-0.244	1.648	3.856	-2.12	-146.783	0	0	0	0	0	0	0
WT333(F4E4E1AF1293)	3.76	13105	2022-11-25 20:34:02.876	-0.004	-0.057	1.004	0.61	-0.244	1.648	3.862	-2.12	-146.948	0	0	0	0	0	0	0
WT333(F4E4E1AF1293)	3.76	13105	2022-11-25 20:34:02.891	-0.004	-0.057	1.004	0.61	-0.244	1.648	3.873	-2.126	-147.112	0	0	0	0	0	0	0
WT333(F4E4E1AF1293)	3.76	13105	2022-11-25 20:34:02.891	-0.009	-0.068	1.006	-5.798	0.366	0.61	3.845	-2.126	-147.283	0	0	0	0	0	0	0
WT333(F4E4E1AF1293)	3.76	13105	2022-11-25 20:34:02.891	-0.009	-0.068	1.006	-5.798	0.366	0.61	3.823	-2.12	-147.453	0	0	0	0	0	0	0
WT333(F4E4E1AF1293)	3.76	13105	2022-11-25 20:34:02.891	-0.009	-0.068	1.006	-5.798	0.366	0.61	3.796	-2.12	-147.623	0	0	0	0	0	0	0
WT333(F4E4E1AF1293)	3.76	13105	2022-11-25 20:34:02.891	-0.009	-0.068	1.006	-5.798	0.366	0.61	3.768	-2.115	-147.788	0	0	0	0	0	0	0
WT333(F4E4E1AF1293)	3.76	13105	2022-11-25 20:34:02.891	0.011	0.05	0.976	-1.404	0.427	0.671	3.763	-2.109	-147.958	0	0	0	0	0	0	0
WT333(F4E4E1AF1293)	3.76	13105	2022-11-25 20:34:02.891	0.011	0.05	0.976	-1.404	0.427	0.671	3.757	-2.109	-148.123	0	0	0	0	0	0	0
WT333(F4E4E1AF1293)	3.76	13105	2022-11-25 20:34:02.891	0.011	0.05	0.976	-1.404	0.427	0.671	3.752	-2.104	-148.288	0	0	0	0	0	0	0
WT333(F4E4E1AF1293)	3.76	13105	2022-11-25 20:34:02.891	0.011	0.05	0.976	-1.404	0.427	0.671	3.746	-2.098	-148.447	0	0	0	0	0	0	0
WT333(F4E4E1AF1293)	3.76	13105	2022-11-25 20:34:02.891	0.051	0.02	0.999	-15.381	0.061	-2.197	3.669	-2.093	-148.623	0	0	0	0	0	0	0
WT333(F4E4E1AF1293)	3.76	13105	2022-11-25 20:34:02.891	0.051	0.02	0.999	-15.381	0.061	-2.197	3.593	-2.093	-148.799	0	0	0	0	0	0	0
WT333(F4E4E1AF1293)	3.76	13105	2022-11-25 20:34:02.891	0.051	0.02	0.999	-15.381	0.061	-2.197	3.521	-2.087	-148.975	0	0	0	0	0	0	0
WT333(F4E4E1AF1293)	3.76	13105	2022-11-25 20:34:02.891	0.051	0.02	0.999	-15.381	0.061	-2.197	3.444	-2.087	-149.145	0	0	0	0	0	0	0
WT333(F4E4E1AF1293)	3.76	13105	2022-11-25 20:34:02.891	-0.008	0.02	1.073	-3.906	0.61	1.099	3.422	-2.082	-149.299	0	0	0	0	0	0	0
WT333(F4E4E1AF1293)	3.76	13105	2022-11-25 20:34:02.891	-0.008	0.02	1.073	-3.906	0.61	1.099	3.406	-2.076	-149.453	0	0	0	0	0	0	0
WT333(F4E4E1AF1293)	3.76	13105	2022-11-25 20:34:02.907	-0.008	0.02	1.073	-3.906	0.61	1.099	3.384	-2.071	-149.606	0	0	0	0	0	0	0
WT333(F4E4E1AF1293)	3.76	13105	2022-11-25 20:34:02.907	-0.008	0.02	1.073	-3.906	0.61	1.099	3.367	-2.065	-149.76	0	0	0	0	0	0	0
WT333(F4E4E1AF1293)	3.76	13105	2022-11-25 20:34:02.907	0.051	0.32	1.025	12.451	-0.549	-0.916	3.428	-2.065	-149.919	0	0	0	0	0	0	0
WT333(F4E4E1AF1293)	3.76	13105	2022-11-25 20:34:02.907	0.051	0.32	1.025	12.451	-0.549	-0.916	3.494	-2.065	-150.079	0	0	0	0	0	0	0
WT333(F4E4E1AF1293)	3.76	13105	2022-11-25 20:34:02.907	0.051	0.32	1.025	12.451	-0.549	-0.916	3.565	-2.071	-150.238	0	0	0	0	0	0	0
WT333(F4E4E1AF1293)	3.76	13105	2022-11-25 20:34:02.907	0.051	0.32	1.025	12.451	-0.549	-0.916	3.631	-2.071	-150.392	0	0	0	0	0	0	0
WT333(F4E4E1AF1293)	3.76	13105	2022-11-25 20:34:02.907	0.005	-0.224	0.971	-6.042	0.671	-1.038	3.604	-2.065	-150.551	0	0	0	0	0	0	0
WT333(F4E4E1AF1293)	3.76	13105	2022-11-25 20:34:02.907	0.005	-0.224	0.971	-6.042	0.671	-1.038	3.576	-2.06	-150.705	0	0	0	0	0	0	0
WT333(F4E4E1AF1293)	3.76	13105	2022-11-25 20:34:02.938	0.005	-0.224	0.971	-6.042	0.671	-1.038	3.549	-2.054	-150.859	0	0	0	0	0	0	0
WT333(F4E4E1AF1293)	3.76	13105	2022-11-25 20:34:02.938	0.005	-0.224	0.971	-6.042	0.671	-1.038	3.516	-2.049	-151.013	0	0	0	0	0	0	0
WT333(F4E4E1AF1293)	3.76	13105	2022-11-25 20:34:02.938	0.057	0.134	1.066	-4.028	0.244	1.282	3.494	-2.043	-151.155	0	0	0	0	0	0	0
WT333(F4E4E1AF1293)	3.76	13105	2022-11-25 20:34:02.938	0.057	0.134	1.066	-4.028	0.244	1.282	3.472	-2.043	-151.298	0	0	0	0	0	0	0
WT333(F4E4E1AF1293)	3.76	13105	2022-11-25 20:34:02.938	0.057	0.134	1.066	-4.028	0.244	1.282	3.45	-2.038	-151.436	0	0	0	0	0	0	0
WT333(F4E4E1AF1293)	3.76	13105	2022-11-25 20:34:02.938	0.057	0.134	1.066	-4.028	0.244	1.282	3.428	-2.038	-151.573	0	0	0	0	0	0	0
WT333(F4E4E1AF1293)	3.76	13105	2022-11-25 20:34:02.938	-0.007	-0.038	1.039	-4.028	0.488	-0.549	3.411	-2.032	-151.721	0	0	0	0	0	0	0
WT333(F4E4E1AF1293)	3.76	13105	2022-11-25 20:34:02.938	-0.007	-0.038	1.039	-4.028	0.488	-0.549	3.389	-2.027	-151.864	0	0	0	0	0	0	0
WT333(F4E4E1AF1293)	3.76	13105	2022-11-25 20:34:02.969	-0.007	-0.038	1.039	-4.028	0.488	-0.549	3.367	-2.021	-152.012	0	0	0	0	0	0	0
WT333(F4E4E1AF1293)	3.76	13105	2022-11-25 20:34:02.969	-0.007	-0.038	1.039	-4.028	0.488	-0.549	3.345	-2.016	-152.155	0	0	0	0	0	0	0
WT333(F4E4E1AF1293)	3.76	13105	2022-11-25 20:34:02.969	0.074	-0.099	1	-17.334	0.793	0.488	3.257	-2.005	-152.292	0	0	0	0	0	0	0
WT333(F4E4E1AF1293)	3.76	13105	2022-11-25 20:34:02.969	0.074	-0.099	1	-17.334	0.793	0.488	3.164	-2	-152.43	0	0	0	0	0	0	0
WT333(F4E4E1AF1293)	3.76	13105	2022-11-25 20:34:02.969	0.074	-0.099	1	-17.334	0.793	0.488	3.071	-1.994	-152.567	0	0	0	0	0	0	0
WT333(F4E4E1AF1293)	3.76	13105	2022-11-25 20:34:02.969	0.074	-0.099	1	-17.334	0.793	0.488	2.983	-1.983	-152.699	0	0	0	0	0	0	0
WT333(F4E4E1AF1293)	3.76	13105	2022-11-25 20:34:02.969	0.03	0.077	1.036	5.31	0.061	0.977	3.005	-1.983	-152.831	0	0	0	0	0	0	0
WT333(F4E4E1AF1293)	3.76	13105	2022-11-25 20:34:02.969	0.03	0.077	1.036	5.31	0.061	0.977	3.021	-1.978	-152.963	0	0	0	0	0	0	0
WT333(F4E4E1AF1293)	3.76	13105	2022-11-25 20:34:03.063	0.03	0.077	1.036	5.31	0.061	0.977	3.043	-1.978	-153.094	0	0	0	0	0	0	0
WT333(F4E4E1AF1293)	3.76	13105	2022-11-25 20:34:03.063	0.03	0.077	1.036	5.31	0.061	0.977	3.065	-1.972	-153.226	0	0	0	0	0	0	0
WT333(F4E4E1AF1293)	3.76	13105	2022-11-25 20:34:03.063	-0.003	0.111	1.023	-2.38	0.061	-1.465	3.054	-1.972	-153.364	0	0	0	0	0	0	0
WT333(F4E4E1AF1293)	3.76	13105	2022-11-25 20:34:03.063	-0.003	0.111	1.023	-2.38	0.061	-1.465	3.038	-1.967	-153.506	0	0	0	0	0	0	0
WT333(F4E4E1AF1293)	3.76	13105	2022-11-25 20:34:03.063	-0.003	0.111	1.023	-2.38	0.061	-1.465	3.027	-1.967	-153.644	0	0	0	0	0	0	0
WT333(F4E4E1AF1293)	3.76	13105	2022-11-25 20:34:03.063	-0.003	0.111	1.023	-2.38	0.061	-1.465	3.01	-1.961	-153.787	0	0	0	0	0	0	0
WT333(F4E4E1AF1293)	3.76	13105	2022-11-25 20:34:03.063	-0.055	0.106	1.029	0.366	0.305	-0.183	3.016	-1.956	-153.918	0	0	0	0	0	0	0
WT333(F4E4E1AF1293)	3.76	13105	2022-11-25 20:34:03.063	-0.055	0.106	1.029	0.366	0.305	-0.183	3.016	-1.95	-154.05	0	0	0	0	0	0	0
WT333(F4E4E1AF1293)	3.76	13105	2022-11-25 20:34:03.188	-0.055	0.106	1.029	0.366	0.305	-0.183	3.021	-1.945	-154.182	0	0	0	0	0	0	0
WT333(F4E4E1AF1293)	3.76	13105	2022-11-25 20:34:03.188	-0.055	0.106	1.029	0.366	0.305	-0.183	3.021	-1.939	-154.308	0	0	0	0	0	0	0
WT333(F4E4E1AF1293)	3.76	13105	2022-11-25 20:34:03.188	0.058	0.112	1.024	-0.916	0	-0.427	3.021	-1.939	-154.44	0	0	0	0	0	0	0
WT333(F4E4E1AF1293)	3.76	13105	2022-11-25 20:34:03.188	0.058	0.112	1.024	-0.916	0	-0.427	3.016	-1.934	-154.572	0	0	0	0	0	0	0
WT333(F4E4E1AF1293)	3.76	13105	2022-11-25 20:34:03.188	0.058	0.112	1.024	-0.916	0	-0.427	3.016	-1.934	-154.698	0	0	0	0	0	0	0
WT333(F4E4E1AF1293)	3.76	13105	2022-11-25 20:34:03.188	0.058	0.112	1.024	-0.916	0	-0.427	3.016	-1.934	-154.83	0	0	0	0	0	0	0
WT333(F4E4E1AF1293)	3.76	13105	2022-11-25 20:34:03.188	-0.043	0.098	1.039	1.16	0	-0.427	3.021	-1.928	-154.957	0	0	0	0	0	0	0
WT333(F4E4E1AF1293)	3.76	13105	2022-11-25 20:34:03.188	-0.043	0.098	1.039	1.16	0	-0.427	3.032	-1.928	-155.083	0	0	0	0	0	0	0
WT333(F4E4E1AF1293)	3.76	13105	2022-11-25 20:34:03.188	-0.043	0.098	1.039	1.16	0	-0.427	3.043	-1.923	-155.209	0	0	0	0	0	0	0
WT333(F4E4E1AF1293)	3.76	13105	2022-11-25 20:34:03.188	-0.043	0.098	1.039	1.16	0	-0.427	3.049	-1.917	-155.336	0	0	0	0	0	0	0
WT333(F4E4E1AF1293)	3.76	13105	2022-11-25 20:34:03.188	0.116	0.076	1.007	2.075	0	-0.427	3.065	-1.917	-155.462	0	0	0	0	0	0	0
WT333(F4E4E1AF1293)	3.76	13105	2022-11-25 20:34:03.188	0.116	0.076	1.007	2.075	0	-0.427	3.082	-1.917	-155.588	0	0	0	0	0	0	0
WT333(F4E4E1AF1293)	3.76	13105	2022-11-25 20:34:03.188	0.116	0.076	1.007	2.075	0	-0.427	3.093	-1.912	-155.709	0	0	0	0	0	0	0
WT333(F4E4E1AF1293)	3.76	13105	2022-11-25 20:34:03.188	0.116	0.076	1.007	2.075	0	-0.427	3.104	-1.912	-155.83	0	0	0	0	0	0	0

## Sheet: 5.0kg
设备名称	电压	版本	片上时间	加速度X(g)	加速度Y(g)	加速度Z(g)	角速度X(°/s)	角速度Y(°/s)	角速度Z(°/s)	角度X(°)	角度Y(°)	角度Z(°)	磁场X	磁场Y	磁场Z	四元数0	四元数1	四元数2	四元数3	状态
WT333(F4E4E1AF1293)	3.73	13105	2022-11-25 20:23:38.585	0.035	0.078	1.051	1.099	0.061	0.549	2.769	-0.807	-66.412	0	0	0	0	0	0	0
WT333(F4E4E1AF1293)	3.73	13105	2022-11-25 20:23:38.585	0.035	0.078	1.051	1.099	0.061	0.549	2.774	-0.807	-66.368	0	0	0	0	0	0	0
WT333(F4E4E1AF1293)	3.73	13105	2022-11-25 20:23:38.585	0.035	0.078	1.051	1.099	0.061	0.549	2.78	-0.807	-66.324	0	0	0	0	0	0	0
WT333(F4E4E1AF1293)	3.73	13105	2022-11-25 20:23:38.616	0.028	0.056	0.993	6.226	0.183	-0.244	2.813	-0.802	-66.275	0	0	0	0	0	0	0
WT333(F4E4E1AF1293)	3.73	13105	2022-11-25 20:23:38.616	0.028	0.056	0.993	6.226	0.183	-0.244	2.845	-0.802	-66.226	0	0	0	0	0	0	0
WT333(F4E4E1AF1293)	3.73	13105	2022-11-25 20:23:38.616	0.028	0.056	0.993	6.226	0.183	-0.244	2.873	-0.797	-66.176	0	0	0	0	0	0	0
WT333(F4E4E1AF1293)	3.73	13105	2022-11-25 20:23:38.616	0.028	0.056	0.993	6.226	0.183	-0.244	2.906	-0.797	-66.121	0	0	0	0	0	0	0
WT333(F4E4E1AF1293)	3.73	13105	2022-11-25 20:23:38.616	-0.003	0.147	1.093	4.395	-2.075	-1.648	2.928	-0.807	-66.072	0	0	0	0	0	0	0
WT333(F4E4E1AF1293)	3.73	13105	2022-11-25 20:23:38.616	-0.003	0.147	1.093	4.395	-2.075	-1.648	2.95	-0.813	-66.022	0	0	0	0	0	0	0
WT333(F4E4E1AF1293)	3.73	13105	2022-11-25 20:23:38.616	-0.003	0.147	1.093	4.395	-2.075	-1.648	2.977	-0.824	-65.978	0	0	0	0	0	0	0
WT333(F4E4E1AF1293)	3.73	13105	2022-11-25 20:23:38.616	-0.003	0.147	1.093	4.395	-2.075	-1.648	2.999	-0.829	-65.923	0	0	0	0	0	0	0
WT333(F4E4E1AF1293)	3.73	13105	2022-11-25 20:23:38.647	-0.04	0.086	1.017	2.93	1.953	-0.427	3.016	-0.818	-65.858	0	0	0	0	0	0	0
WT333(F4E4E1AF1293)	3.73	13105	2022-11-25 20:23:38.647	-0.04	0.086	1.017	2.93	1.953	-0.427	3.032	-0.807	-65.792	0	0	0	0	0	0	0
WT333(F4E4E1AF1293)	3.73	13105	2022-11-25 20:23:38.647	-0.04	0.086	1.017	2.93	1.953	-0.427	3.049	-0.791	-65.715	0	0	0	0	0	0	0
WT333(F4E4E1AF1293)	3.73	13105	2022-11-25 20:23:38.647	-0.04	0.086	1.017	2.93	1.953	-0.427	3.071	-0.78	-65.643	0	0	0	0	0	0	0
WT333(F4E4E1AF1293)	3.73	13105	2022-11-25 20:23:38.647	-0.008	0.127	1.002	-5.31	-2.075	-0.732	3.043	-0.786	-65.561	0	0	0	0	0	0	0
WT333(F4E4E1AF1293)	3.73	13105	2022-11-25 20:23:38.647	-0.008	0.127	1.002	-5.31	-2.075	-0.732	3.021	-0.791	-65.484	0	0	0	0	0	0	0
WT333(F4E4E1AF1293)	3.73	13105	2022-11-25 20:23:38.647	-0.008	0.127	1.002	-5.31	-2.075	-0.732	2.999	-0.802	-65.402	0	0	0	0	0	0	0
WT333(F4E4E1AF1293)	3.73	13105	2022-11-25 20:23:38.647	-0.008	0.127	1.002	-5.31	-2.075	-0.732	2.977	-0.807	-65.319	0	0	0	0	0	0	0
WT333(F4E4E1AF1293)	3.73	13105	2022-11-25 20:23:38.679	-0.025	0.046	1.016	-0.732	-0.122	0.244	2.977	-0.802	-65.226	0	0	0	0	0	0	0
WT333(F4E4E1AF1293)	3.73	13105	2022-11-25 20:23:38.679	-0.025	0.046	1.016	-0.732	-0.122	0.244	2.977	-0.797	-65.132	0	0	0	0	0	0	0
WT333(F4E4E1AF1293)	3.73	13105	2022-11-25 20:23:38.679	-0.025	0.046	1.016	-0.732	-0.122	0.244	2.977	-0.797	-65.028	0	0	0	0	0	0	0
WT333(F4E4E1AF1293)	3.73	13105	2022-11-25 20:23:38.679	-0.025	0.046	1.016	-0.732	-0.122	0.244	2.972	-0.791	-64.924	0	0	0	0	0	0	0
WT333(F4E4E1AF1293)	3.73	13105	2022-11-25 20:23:38.679	-0.073	0.034	1.027	-1.892	2.869	1.526	2.966	-0.769	-64.808	0	0	0	0	0	0	0
WT333(F4E4E1AF1293)	3.73	13105	2022-11-25 20:23:38.679	-0.073	0.034	1.027	-1.892	2.869	1.526	2.961	-0.753	-64.688	0	0	0	0	0	0	0
WT333(F4E4E1AF1293)	3.73	13105	2022-11-25 20:23:38.679	-0.073	0.034	1.027	-1.892	2.869	1.526	2.95	-0.731	-64.561	0	0	0	0	0	0	0
WT333(F4E4E1AF1293)	3.73	13105	2022-11-25 20:23:38.679	-0.073	0.034	1.027	-1.892	2.869	1.526	2.939	-0.714	-64.435	0	0	0	0	0	0	0
WT333(F4E4E1AF1293)	3.73	13105	2022-11-25 20:23:38.710	0.026	0.047	0.997	7.019	-0.427	-0.366	2.977	-0.709	-64.314	0	0	0	0	0	0	0
WT333(F4E4E1AF1293)	3.73	13105	2022-11-25 20:23:38.710	0.026	0.047	0.997	7.019	-0.427	-0.366	3.01	-0.703	-64.193	0	0	0	0	0	0	0
WT333(F4E4E1AF1293)	3.73	13105	2022-11-25 20:23:38.710	0.026	0.047	0.997	7.019	-0.427	-0.366	3.049	-0.703	-64.067	0	0	0	0	0	0	0
WT333(F4E4E1AF1293)	3.73	13105	2022-11-25 20:23:38.710	0.026	0.047	0.997	7.019	-0.427	-0.366	3.082	-0.703	-63.946	0	0	0	0	0	0	0
WT333(F4E4E1AF1293)	3.73	13105	2022-11-25 20:23:38.710	-0.116	0.137	1.056	0.793	0.122	-2.014	3.087	-0.692	-63.831	0	0	0	0	0	0	0
WT333(F4E4E1AF1293)	3.73	13105	2022-11-25 20:23:38.710	-0.116	0.137	1.056	0.793	0.122	-2.014	3.093	-0.687	-63.715	0	0	0	0	0	0	0
WT333(F4E4E1AF1293)	3.73	13105	2022-11-25 20:23:38.710	-0.116	0.137	1.056	0.793	0.122	-2.014	3.098	-0.681	-63.589	0	0	0	0	0	0	0
WT333(F4E4E1AF1293)	3.73	13105	2022-11-25 20:23:38.710	-0.116	0.137	1.056	0.793	0.122	-2.014	3.104	-0.67	-63.468	0	0	0	0	0	0	0
WT333(F4E4E1AF1293)	3.73	13105	2022-11-25 20:23:38.741	0.058	0.048	1.041	-2.686	-0.916	0.305	3.087	-0.665	-63.331	0	0	0	0	0	0	0
WT333(F4E4E1AF1293)	3.73	13105	2022-11-25 20:23:38.741	0.058	0.048	1.041	-2.686	-0.916	0.305	3.076	-0.665	-63.193	0	0	0	0	0	0	0
WT333(F4E4E1AF1293)	3.73	13105	2022-11-25 20:23:38.741	0.058	0.048	1.041	-2.686	-0.916	0.305	3.065	-0.665	-63.062	0	0	0	0	0	0	0
WT333(F4E4E1AF1293)	3.73	13105	2022-11-25 20:23:38.741	0.058	0.048	1.041	-2.686	-0.916	0.305	3.049	-0.665	-62.93	0	0	0	0	0	0	0
WT333(F4E4E1AF1293)	3.73	13105	2022-11-25 20:23:38.741	0.085	0.069	1.034	6.165	0	-0.732	3.082	-0.659	-62.798	0	0	0	0	0	0	0
WT333(F4E4E1AF1293)	3.73	13105	2022-11-25 20:23:38.741	0.085	0.069	1.034	6.165	0	-0.732	3.115	-0.654	-62.672	0	0	0	0	0	0	0
WT333(F4E4E1AF1293)	3.73	13105	2022-11-25 20:23:38.741	0.085	0.069	1.034	6.165	0	-0.732	3.148	-0.654	-62.545	0	0	0	0	0	0	0
WT333(F4E4E1AF1293)	3.73	13105	2022-11-25 20:23:38.741	0.085	0.069	1.034	6.165	0	-0.732	3.181	-0.648	-62.419	0	0	0	0	0	0	0
WT333(F4E4E1AF1293)	3.73	13105	2022-11-25 20:23:38.772	0.023	0.1	0.986	-3.052	-0.183	-1.404	3.17	-0.648	-62.298	0	0	0	0	0	0	0
WT333(F4E4E1AF1293)	3.73	13105	2022-11-25 20:23:38.772	0.023	0.1	0.986	-3.052	-0.183	-1.404	3.153	-0.648	-62.177	0	0	0	0	0	0	0
WT333(F4E4E1AF1293)	3.73	13105	2022-11-25 20:23:38.772	0.023	0.1	0.986	-3.052	-0.183	-1.404	3.142	-0.643	-62.051	0	0	0	0	0	0	0
WT333(F4E4E1AF1293)	3.73	13105	2022-11-25 20:23:38.772	0.023	0.1	0.986	-3.052	-0.183	-1.404	3.131	-0.643	-61.93	0	0	0	0	0	0	0
WT333(F4E4E1AF1293)	3.73	13105	2022-11-25 20:23:38.772	-0.039	0.011	1.007	-0.61	-0.854	0.549	3.131	-0.648	-61.793	0	0	0	0	0	0	0
WT333(F4E4E1AF1293)	3.73	13105	2022-11-25 20:23:38.772	-0.039	0.011	1.007	-0.61	-0.854	0.549	3.126	-0.648	-61.655	0	0	0	0	0	0	0
WT333(F4E4E1AF1293)	3.73	13105	2022-11-25 20:23:38.772	-0.039	0.011	1.007	-0.61	-0.854	0.549	3.126	-0.648	-61.518	0	0	0	0	0	0	0
WT333(F4E4E1AF1293)	3.73	13105	2022-11-25 20:23:38.772	0.062	0.102	1.015	0.916	1.587	-0.854	3.131	-0.637	-61.386	0	0	0	0	0	0	0
WT333(F4E4E1AF1293)	3.73	13105	2022-11-25 20:23:38.804	0.062	0.102	1.015	0.916	1.587	-0.854	3.137	-0.632	-61.254	0	0	0	0	0	0	0
WT333(F4E4E1AF1293)	3.73	13105	2022-11-25 20:23:38.804	0.062	0.102	1.015	0.916	1.587	-0.854	3.148	-0.621	-61.122	0	0	0	0	0	0	0
WT333(F4E4E1AF1293)	3.73	13105	2022-11-25 20:23:38.804	0.062	0.102	1.015	0.916	1.587	-0.854	3.153	-0.61	-60.991	0	0	0	0	0	0	0
WT333(F4E4E1AF1293)	3.73	13105	2022-11-25 20:23:38.804	-0.012	0.075	1.054	-1.77	-0.916	-0.183	3.148	-0.615	-60.859	0	0	0	0	0	0	0
WT333(F4E4E1AF1293)	3.73	13105	2022-11-25 20:23:38.804	-0.012	0.075	1.054	-1.77	-0.916	-0.183	3.142	-0.621	-60.721	0	0	0	0	0	0	0
WT333(F4E4E1AF1293)	3.73	13105	2022-11-25 20:23:38.804	-0.012	0.075	1.054	-1.77	-0.916	-0.183	3.137	-0.621	-60.59	0	0	0	0	0	0	0
WT333(F4E4E1AF1293)	3.73	13105	2022-11-25 20:23:38.804	-0.012	0.075	1.054	-1.77	-0.916	-0.183	3.131	-0.626	-60.452	0	0	0	0	0	0	0
WT333(F4E4E1AF1293)	3.73	13105	2022-11-25 20:23:38.804	0.092	0.075	1.025	-0.977	0.916	0.122	3.126	-0.621	-60.315	0	0	0	0	0	0	0
WT333(F4E4E1AF1293)	3.73	13105	2022-11-25 20:23:38.835	0.092	0.075	1.025	-0.977	0.916	0.122	3.126	-0.615	-60.178	0	0	0	0	0	0	0
WT333(F4E4E1AF1293)	3.73	13105	2022-11-25 20:23:38.835	0.092	0.075	1.025	-0.977	0.916	0.122	3.126	-0.61	-60.04	0	0	0	0	0	0	0
WT333(F4E4E1AF1293)	3.73	13105	2022-11-25 20:23:38.835	0.092	0.075	1.025	-0.977	0.916	0.122	3.12	-0.604	-59.903	0	0	0	0	0	0	0
WT333(F4E4E1AF1293)	3.73	13105	2022-11-25 20:23:38.835	-0.073	0.069	1.02	1.831	-0.671	0.549	3.137	-0.61	-59.76	0	0	0	0	0	0	0
WT333(F4E4E1AF1293)	3.73	13105	2022-11-25 20:23:38.835	-0.073	0.069	1.02	1.831	-0.671	0.549	3.148	-0.61	-59.617	0	0	0	0	0	0	0
WT333(F4E4E1AF1293)	3.73	13105	2022-11-25 20:23:38.835	-0.073	0.069	1.02	1.831	-0.671	0.549	3.159	-0.615	-59.474	0	0	0	0	0	0	0
WT333(F4E4E1AF1293)	3.73	13105	2022-11-25 20:23:38.835	-0.073	0.069	1.02	1.831	-0.671	0.549	3.17	-0.615	-59.326	0	0	0	0	0	0	0
WT333(F4E4E1AF1293)	3.73	13105	2022-11-25 20:23:38.835	0.105	0.065	1.018	1.343	0.244	-0.488	3.181	-0.615	-59.189	0	0	0	0	0	0	0
WT333(F4E4E1AF1293)	3.73	13105	2022-11-25 20:23:38.866	0.105	0.065	1.018	1.343	0.244	-0.488	3.192	-0.61	-59.046	0	0	0	0	0	0	0
WT333(F4E4E1AF1293)	3.73	13105	2022-11-25 20:23:38.866	0.105	0.065	1.018	1.343	0.244	-0.488	3.197	-0.61	-58.909	0	0	0	0	0	0	0
WT333(F4E4E1AF1293)	3.73	13105	2022-11-25 20:23:38.866	0.105	0.065	1.018	1.343	0.244	-0.488	3.208	-0.61	-58.771	0	0	0	0	0	0	0
WT333(F4E4E1AF1293)	3.73	13105	2022-11-25 20:23:38.866	-0.08	0.069	1.005	-1.099	-1.16	-0.183	3.208	-0.615	-58.629	0	0	0	0	0	0	0
WT333(F4E4E1AF1293)	3.73	13105	2022-11-25 20:23:38.866	-0.08	0.069	1.005	-1.099	-1.16	-0.183	3.203	-0.621	-58.491	0	0	0	0	0	0	0
WT333(F4E4E1AF1293)	3.73	13105	2022-11-25 20:23:38.866	-0.08	0.069	1.005	-1.099	-1.16	-0.183	3.197	-0.626	-58.348	0	0	0	0	0	0	0
WT333(F4E4E1AF1293)	3.73	13105	2022-11-25 20:23:38.866	-0.08	0.069	1.005	-1.099	-1.16	-0.183	3.197	-0.626	-58.206	0	0	0	0	0	0	0
WT333(F4E4E1AF1293)	3.73	13105	2022-11-25 20:23:38.866	0.024	0.042	1	-0.488	0.427	-0.61	3.197	-0.626	-58.063	0	0	0	0	0	0	0
WT333(F4E4E1AF1293)	3.73	13105	2022-11-25 20:23:38.913	0.024	0.042	1	-0.488	0.427	-0.61	3.192	-0.621	-57.92	0	0	0	0	0	0	0
WT333(F4E4E1AF1293)	3.73	13105	2022-11-25 20:23:38.913	0.024	0.042	1	-0.488	0.427	-0.61	3.192	-0.615	-57.777	0	0	0	0	0	0	0
WT333(F4E4E1AF1293)	3.73	13105	2022-11-25 20:23:38.913	0.024	0.042	1	-0.488	0.427	-0.61	3.192	-0.615	-57.64	0	0	0	0	0	0	0
WT333(F4E4E1AF1293)	3.73	13105	2022-11-25 20:23:38.913	0.002	0.057	1.003	0.916	0	0.732	3.197	-0.615	-57.491	0	0	0	0	0	0	0
WT333(F4E4E1AF1293)	3.73	13105	2022-11-25 20:23:38.913	0.002	0.057	1.003	0.916	0	0.732	3.203	-0.61	-57.343	0	0	0	0	0	0	0
WT333(F4E4E1AF1293)	3.73	13105	2022-11-25 20:23:38.913	0.002	0.057	1.003	0.916	0	0.732	3.208	-0.61	-57.2	0	0	0	0	0	0	0
WT333(F4E4E1AF1293)	3.73	13105	2022-11-25 20:23:38.913	0.002	0.057	1.003	0.916	0	0.732	3.214	-0.61	-57.052	0	0	0	0	0	0	0
WT333(F4E4E1AF1293)	3.73	13105	2022-11-25 20:23:38.913	0.026	0.063	1	3.235	0.183	-0.061	3.23	-0.61	-56.909	0	0	0	0	0	0	0
WT333(F4E4E1AF1293)	3.73	13105	2022-11-25 20:23:38.944	0.026	0.063	1	3.235	0.183	-0.061	3.246	-0.604	-56.766	0	0	0	0	0	0	0
WT333(F4E4E1AF1293)	3.73	13105	2022-11-25 20:23:38.944	0.026	0.063	1	3.235	0.183	-0.061	3.263	-0.604	-56.624	0	0	0	0	0	0	0
WT333(F4E4E1AF1293)	3.73	13105	2022-11-25 20:23:38.944	0.026	0.063	1	3.235	0.183	-0.061	3.285	-0.604	-56.481	0	0	0	0	0	0	0
WT333(F4E4E1AF1293)	3.73	13105	2022-11-25 20:23:38.944	0.014	0.066	1.009	0.549	0.061	0.671	3.285	-0.604	-56.338	0	0	0	0	0	0	0
WT333(F4E4E1AF1293)	3.73	13105	2022-11-25 20:23:38.944	0.014	0.066	1.009	0.549	0.061	0.671	3.29	-0.604	-56.195	0	0	0	0	0	0	0
WT333(F4E4E1AF1293)	3.73	13105	2022-11-25 20:23:38.944	0.014	0.066	1.009	0.549	0.061	0.671	3.296	-0.604	-56.052	0	0	0	0	0	0	0
WT333(F4E4E1AF1293)	3.73	13105	2022-11-25 20:23:38.944	0.014	0.066	1.009	0.549	0.061	0.671	3.296	-0.604	-55.904	0	0	0	0	0	0	0
WT333(F4E4E1AF1293)	3.73	13105	2022-11-25 20:23:38.944	0.034	0.074	1.011	2.38	-0.122	-0.732	3.312	-0.604	-55.767	0	0	0	0	0	0	0
WT333(F4E4E1AF1293)	3.73	13105	2022-11-25 20:23:39.007	0.034	0.074	1.011	2.38	-0.122	-0.732	3.323	-0.604	-55.635	0	0	0	0	0	0	0
WT333(F4E4E1AF1293)	3.73	13105	2022-11-25 20:23:39.007	0.034	0.074	1.011	2.38	-0.122	-0.732	3.334	-0.604	-55.497	0	0	0	0	0	0	0
WT333(F4E4E1AF1293)	3.73	13105	2022-11-25 20:23:39.007	0.034	0.074	1.011	2.38	-0.122	-0.732	3.351	-0.604	-55.36	0	0	0	0	0	0	0
WT333(F4E4E1AF1293)	3.73	13105	2022-11-25 20:23:39.007	0.024	0.056	1.022	1.831	0	0.122	3.362	-0.604	-55.217	0	0	0	0	0	0	0
WT333(F4E4E1AF1293)	3.73	13105	2022-11-25 20:23:39.007	0.024	0.056	1.022	1.831	0	0.122	3.373	-0.604	-55.074	0	0	0	0	0	0	0
WT333(F4E4E1AF1293)	3.73	13105	2022-11-25 20:23:39.007	0.024	0.056	1.022	1.831	0	0.122	3.384	-0.604	-54.937	0	0	0	0	0	0	0
WT333(F4E4E1AF1293)	3.73	13105	2022-11-25 20:23:39.007	0.024	0.056	1.022	1.831	0	0.122	3.389	-0.604	-54.794	0	0	0	0	0	0	0
WT333(F4E4E1AF1293)	3.73	13105	2022-11-25 20:23:39.007	1.047	0.036	0.97	-0.61	-1.77	-0.977	3.395	-0.621	-54.668	0	0	0	0	0	0	0
WT333(F4E4E1AF1293)	3.73	13105	2022-11-25 20:23:39.038	2.095	0.072	1.939	-0.61	-1.831	-0.977	3.4	-0.654	-54.553	0	0	0	0	0	0	0
WT333(F4E4E1AF1293)	3.73	13105	2022-11-25 20:23:39.038	4.191	0.145	3.879	-0.61	-1.831	-0.977	3.411	-0.714	-54.459	0	0	0	0	0	0	0
WT333(F4E4E1AF1293)	3.73	13105	2022-11-25 20:23:39.038	8.382	0.289	7.759	-0.61	-1.831	-0.977	3.428	-0.797	-54.377	0	0	0	0	0	0	0
WT333(F4E4E1AF1293)	3.73	13105	2022-11-25 20:23:39.038	-0.879	0.15	1.096	0.244	0.793	0.732	3.444	-0.862	-54.283	0	0	0	0	0	0	0
WT333(F4E4E1AF1293)	3.73	13105	2022-11-25 20:23:39.038	-0.879	0.15	1.096	0.244	0.793	0.732	3.466	-0.917	-54.185	0	0	0	0	0	0	0
WT333(F4E4E1AF1293)	3.73	13105	2022-11-25 20:23:39.038	-0.879	0.15	1.096	0.244	0.793	0.732	3.483	-0.972	-54.086	0	0	0	0	0	0	0
WT333(F4E4E1AF1293)	3.73	13105	2022-11-25 20:23:39.038	-0.879	0.15	1.096	0.244	0.793	0.732	3.499	-1.016	-53.976	0	0	0	0	0	0	0
WT333(F4E4E1AF1293)	3.73	13105	2022-11-25 20:23:39.038	-0.155	0.1	1.091	3.723	-1.282	-0.854	3.532	-1.066	-53.877	0	0	0	0	0	0	0
WT333(F4E4E1AF1293)	3.73	13105	2022-11-25 20:23:39.101	-0.155	0.1	1.091	3.723	-1.282	-0.854	3.565	-1.115	-53.773	0	0	0	0	0	0	0
WT333(F4E4E1AF1293)	3.73	13105	2022-11-25 20:23:39.101	-0.155	0.1	1.091	3.723	-1.282	-0.854	3.598	-1.159	-53.668	0	0	0	0	0	0	0
WT333(F4E4E1AF1293)	3.73	13105	2022-11-25 20:23:39.101	-0.155	0.1	1.091	3.723	-1.282	-0.854	3.631	-1.203	-53.564	0	0	0	0	0	0	0
WT333(F4E4E1AF1293)	3.73	13105	2022-11-25 20:23:39.101	0.21	0.041	0.969	0	0.549	-0.244	3.642	-1.236	-53.454	0	0	0	0	0	0	0
WT333(F4E4E1AF1293)	3.73	13105	2022-11-25 20:23:39.101	0.21	0.041	0.969	0	0.549	-0.244	3.658	-1.269	-53.339	0	0	0	0	0	0	0
WT333(F4E4E1AF1293)	3.73	13105	2022-11-25 20:23:39.101	0.21	0.041	0.969	0	0.549	-0.244	3.669	-1.302	-53.229	0	0	0	0	0	0	0
WT333(F4E4E1AF1293)	3.73	13105	2022-11-25 20:23:39.101	0.21	0.041	0.969	0	0.549	-0.244	3.68	-1.335	-53.119	0	0	0	0	0	0	0
WT333(F4E4E1AF1293)	3.73	13105	2022-11-25 20:23:39.101	-0.137	0.077	1.081	9.521	0.488	0.671	3.741	-1.368	-52.998	0	0	0	0	0	0	0
WT333(F4E4E1AF1293)	3.73	13105	2022-11-25 20:23:39.132	-0.137	0.077	1.081	9.521	0.488	0.671	3.801	-1.395	-52.883	0	0	0	0	0	0	0
WT333(F4E4E1AF1293)	3.73	13105	2022-11-25 20:23:39.132	-0.137	0.077	1.081	9.521	0.488	0.671	3.856	-1.423	-52.762	0	0	0	0	0	0	0
WT333(F4E4E1AF1293)	3.73	13105	2022-11-25 20:23:39.132	-0.137	0.077	1.081	9.521	0.488	0.671	3.911	-1.445	-52.635	0	0	0	0	0	0	0
WT333(F4E4E1AF1293)	3.73	13105	2022-11-25 20:23:39.132	0.192	0.097	1.04	-0.854	0	0	3.917	-1.472	-52.515	0	0	0	0	0	0	0
WT333(F4E4E1AF1293)	3.73	13105	2022-11-25 20:23:39.132	0.192	0.097	1.04	-0.854	0	0	3.922	-1.494	-52.399	0	0	0	0	0	0	0
WT333(F4E4E1AF1293)	3.73	13105	2022-11-25 20:23:39.132	0.192	0.097	1.04	-0.854	0	0	3.928	-1.522	-52.278	0	0	0	0	0	0	0
WT333(F4E4E1AF1293)	3.73	13105	2022-11-25 20:23:39.132	0.192	0.097	1.04	-0.854	0	0	3.933	-1.549	-52.158	0	0	0	0	0	0	0
WT333(F4E4E1AF1293)	3.73	13105	2022-11-25 20:23:39.132	0.079	0.03	0.992	5.005	0.183	0	3.966	-1.571	-52.037	0	0	0	0	0	0	0
WT333(F4E4E1AF1293)	3.73	13105	2022-11-25 20:23:39.163	0.079	0.03	0.992	5.005	0.183	0	3.999	-1.593	-51.921	0	0	0	0	0	0	0
WT333(F4E4E1AF1293)	3.73	13105	2022-11-25 20:23:39.163	0.079	0.03	0.992	5.005	0.183	0	4.032	-1.62	-51.801	0	0	0	0	0	0	0
WT333(F4E4E1AF1293)	3.73	13105	2022-11-25 20:23:39.163	0.079	0.03	0.992	5.005	0.183	0	4.065	-1.642	-51.68	0	0	0	0	0	0	0
WT333(F4E4E1AF1293)	3.73	13105	2022-11-25 20:23:39.163	0.058	0.087	1.013	2.441	-0.366	-0.427	4.087	-1.664	-51.559	0	0	0	0	0	0	0
WT333(F4E4E1AF1293)	3.73	13105	2022-11-25 20:23:39.163	0.058	0.087	1.013	2.441	-0.366	-0.427	4.103	-1.686	-51.438	0	0	0	0	0	0	0
WT333(F4E4E1AF1293)	3.73	13105	2022-11-25 20:23:39.163	0.058	0.087	1.013	2.441	-0.366	-0.427	4.125	-1.708	-51.323	0	0	0	0	0	0	0
WT333(F4E4E1AF1293)	3.73	13105	2022-11-25 20:23:39.163	0.058	0.087	1.013	2.441	-0.366	-0.427	4.142	-1.73	-51.202	0	0	0	0	0	0	0
WT333(F4E4E1AF1293)	3.73	13105	2022-11-25 20:23:39.163	0.047	0.076	1.032	1.221	0.061	0.122	4.158	-1.752	-51.075	0	0	0	0	0	0	0
WT333(F4E4E1AF1293)	3.73	13105	2022-11-25 20:23:39.226	0.047	0.076	1.032	1.221	0.061	0.122	4.169	-1.769	-50.955	0	0	0	0	0	0	0
WT333(F4E4E1AF1293)	3.73	13105	2022-11-25 20:23:39.226	0.047	0.076	1.032	1.221	0.061	0.122	4.18	-1.785	-50.828	0	0	0	0	0	0	0
WT333(F4E4E1AF1293)	3.73	13105	2022-11-25 20:23:39.226	0.047	0.076	1.032	1.221	0.061	0.122	4.191	-1.802	-50.707	0	0	0	0	0	0	0
WT333(F4E4E1AF1293)	3.73	13105	2022-11-25 20:23:39.226	0.121	0.055	1.007	1.831	0.122	0.244	4.208	-1.818	-50.581	0	0	0	0	0	0	0
WT333(F4E4E1AF1293)	3.73	13105	2022-11-25 20:23:39.226	0.121	0.055	1.007	1.831	0.122	0.244	4.219	-1.835	-50.46	0	0	0	0	0	0	0
WT333(F4E4E1AF1293)	3.73	13105	2022-11-25 20:23:39.226	0.121	0.055	1.007	1.831	0.122	0.244	4.235	-1.851	-50.334	0	0	0	0	0	0	0
WT333(F4E4E1AF1293)	3.73	13105	2022-11-25 20:23:39.226	0.121	0.055	1.007	1.831	0.122	0.244	4.246	-1.868	-50.213	0	0	0	0	0	0	0
WT333(F4E4E1AF1293)	3.73	13105	2022-11-25 20:23:39.226	-0.219	0.103	1.021	1.282	-0.61	-0.183	4.257	-1.884	-50.087	0	0	0	0	0	0	0
WT333(F4E4E1AF1293)	3.73	13105	2022-11-25 20:23:39.257	-0.219	0.103	1.021	1.282	-0.61	-0.183	4.268	-1.895	-49.966	0	0	0	0	0	0	0
WT333(F4E4E1AF1293)	3.73	13105	2022-11-25 20:23:39.257	-0.219	0.103	1.021	1.282	-0.61	-0.183	4.279	-1.906	-49.839	0	0	0	0	0	0	0
WT333(F4E4E1AF1293)	3.73	13105	2022-11-25 20:23:39.257	-0.219	0.103	1.021	1.282	-0.61	-0.183	4.285	-1.917	-49.713	0	0	0	0	0	0	0
WT333(F4E4E1AF1293)	3.73	13105	2022-11-25 20:23:39.257	0.026	0.085	1.032	-0.854	0.061	0.244	4.285	-1.923	-49.587	0	0	0	0	0	0	0
WT333(F4E4E1AF1293)	3.73	13105	2022-11-25 20:23:39.257	0.026	0.085	1.032	-0.854	0.061	0.244	4.279	-1.928	-49.46	0	0	0	0	0	0	0
WT333(F4E4E1AF1293)	3.73	13105	2022-11-25 20:23:39.257	0.026	0.085	1.032	-0.854	0.061	0.244	4.279	-1.934	-49.329	0	0	0	0	0	0	0
WT333(F4E4E1AF1293)	3.73	13105	2022-11-25 20:23:39.257	0.026	0.085	1.032	-0.854	0.061	0.244	4.274	-1.939	-49.202	0	0	0	0	0	0	0
WT333(F4E4E1AF1293)	3.73	13105	2022-11-25 20:23:39.257	0.017	0.063	1.002	-1.587	-0.366	-0.854	4.268	-1.945	-49.081	0	0	0	0	0	0	0
WT333(F4E4E1AF1293)	3.73	13105	2022-11-25 20:23:39.272	0.017	0.063	1.002	-1.587	-0.366	-0.854	4.263	-1.95	-48.955	0	0	0	0	0	0	0
WT333(F4E4E1AF1293)	3.73	13105	2022-11-25 20:23:39.272	0.017	0.063	1.002	-1.587	-0.366	-0.854	4.257	-1.956	-48.834	0	0	0	0	0	0	0
WT333(F4E4E1AF1293)	3.73	13105	2022-11-25 20:23:39.272	0.122	0.033	0.988	-1.16	-0.183	0.977	4.252	-1.961	-48.702	0	0	0	0	0	0	0
WT333(F4E4E1AF1293)	3.73	13105	2022-11-25 20:23:39.272	0.122	0.033	0.988	-1.16	-0.183	0.977	4.246	-1.967	-48.576	0	0	0	0	0	0	0
WT333(F4E4E1AF1293)	3.73	13105	2022-11-25 20:23:39.272	0.122	0.033	0.988	-1.16	-0.183	0.977	4.241	-1.972	-48.444	0	0	0	0	0	0	0
WT333(F4E4E1AF1293)	3.73	13105	2022-11-25 20:23:39.272	0.122	0.033	0.988	-1.16	-0.183	0.977	4.235	-1.978	-48.312	0	0	0	0	0	0	0
WT333(F4E4E1AF1293)	3.73	13105	2022-11-25 20:23:39.272	-0.021	0.068	1.034	5.615	0.366	0.671	4.263	-1.983	-48.186	0	0	0	0	0	0	0
WT333(F4E4E1AF1293)	3.73	13105	2022-11-25 20:23:39.272	-0.021	0.068	1.034	5.615	0.366	0.671	4.29	-1.989	-48.06	0	0	0	0	0	0	0
WT333(F4E4E1AF1293)	3.73	13105	2022-11-25 20:23:39.304	-0.021	0.068	1.034	5.615	0.366	0.671	4.318	-1.989	-47.928	0	0	0	0	0	0	0
WT333(F4E4E1AF1293)	3.73	13105	2022-11-25 20:23:39.304	-0.021	0.068	1.034	5.615	0.366	0.671	4.345	-1.994	-47.802	0	0	0	0	0	0	0
WT333(F4E4E1AF1293)	3.73	13105	2022-11-25 20:23:39.304	0.025	0.111	1.032	2.075	-0.061	0.183	4.356	-1.994	-47.675	0	0	0	0	0	0	0
WT333(F4E4E1AF1293)	3.73	13105	2022-11-25 20:23:39.304	0.025	0.111	1.032	2.075	-0.061	0.183	4.367	-2	-47.549	0	0	0	0	0	0	0
WT333(F4E4E1AF1293)	3.73	13105	2022-11-25 20:23:39.304	0.025	0.111	1.032	2.075	-0.061	0.183	4.378	-2	-47.428	0	0	0	0	0	0	0
WT333(F4E4E1AF1293)	3.73	13105	2022-11-25 20:23:39.304	0.025	0.111	1.032	2.075	-0.061	0.183	4.389	-2.005	-47.302	0	0	0	0	0	0	0
WT333(F4E4E1AF1293)	3.73	13105	2022-11-25 20:23:39.304	0.019	0.005	0.972	0.793	0.061	0.793	4.389	-2.005	-47.175	0	0	0	0	0	0	0
WT333(F4E4E1AF1293)	3.73	13105	2022-11-25 20:23:39.304	0.019	0.005	0.972	0.793	0.061	0.793	4.395	-2.005	-47.043	0	0	0	0	0	0	0
WT333(F4E4E1AF1293)	3.73	13105	2022-11-25 20:23:39.366	0.019	0.005	0.972	0.793	0.061	0.793	4.395	-2.01	-46.917	0	0	0	0	0	0	0
WT333(F4E4E1AF1293)	3.73	13105	2022-11-25 20:23:39.366	0.019	0.005	0.972	0.793	0.061	0.793	4.4	-2.01	-46.791	0	0	0	0	0	0	0
WT333(F4E4E1AF1293)	3.73	13105	2022-11-25 20:23:39.366	-0.022	0.124	1.049	4.395	-0.061	0.122	4.417	-2.016	-46.664	0	0	0	0	0	0	0
WT333(F4E4E1AF1293)	3.73	13105	2022-11-25 20:23:39.366	-0.022	0.124	1.049	4.395	-0.061	0.122	4.438	-2.016	-46.544	0	0	0	0	0	0	0
WT333(F4E4E1AF1293)	3.73	13105	2022-11-25 20:23:39.366	-0.022	0.124	1.049	4.395	-0.061	0.122	4.46	-2.016	-46.417	0	0	0	0	0	0	0
WT333(F4E4E1AF1293)	3.73	13105	2022-11-25 20:23:39.366	-0.022	0.124	1.049	4.395	-0.061	0.122	4.482	-2.016	-46.296	0	0	0	0	0	0	0
WT333(F4E4E1AF1293)	3.73	13105	2022-11-25 20:23:39.366	0.067	0.051	1.006	-3.174	-0.488	-0.549	4.46	-2.016	-46.176	0	0	0	0	0	0	0
WT333(F4E4E1AF1293)	3.73	13105	2022-11-25 20:23:39.366	0.067	0.051	1.006	-3.174	-0.488	-0.549	4.444	-2.021	-46.06	0	0	0	0	0	0	0
WT333(F4E4E1AF1293)	3.73	13105	2022-11-25 20:23:39.398	0.067	0.051	1.006	-3.174	-0.488	-0.549	4.427	-2.021	-45.939	0	0	0	0	0	0	0
WT333(F4E4E1AF1293)	3.73	13105	2022-11-25 20:23:39.398	0.067	0.051	1.006	-3.174	-0.488	-0.549	4.411	-2.027	-45.824	0	0	0	0	0	0	0
WT333(F4E4E1AF1293)	3.73	13105	2022-11-25 20:23:39.398	0.017	0.053	1.015	0.671	-0.305	-0.305	4.411	-2.027	-45.703	0	0	0	0	0	0	0
WT333(F4E4E1AF1293)	3.73	13105	2022-11-25 20:23:39.398	0.017	0.053	1.015	0.671	-0.305	-0.305	4.417	-2.032	-45.582	0	0	0	0	0	0	0
WT333(F4E4E1AF1293)	3.73	13105	2022-11-25 20:23:39.398	0.017	0.053	1.015	0.671	-0.305	-0.305	4.417	-2.032	-45.467	0	0	0	0	0	0	0
WT333(F4E4E1AF1293)	3.73	13105	2022-11-25 20:23:39.398	0.017	0.053	1.015	0.671	-0.305	-0.305	4.417	-2.032	-45.352	0	0	0	0	0	0	0
WT333(F4E4E1AF1293)	3.73	13105	2022-11-25 20:23:39.398	0.039	0.098	1.021	0.854	-0.244	-0.671	4.422	-2.032	-45.236	0	0	0	0	0	0	0
WT333(F4E4E1AF1293)	3.73	13105	2022-11-25 20:23:39.398	0.039	0.098	1.021	0.854	-0.244	-0.671	4.422	-2.038	-45.121	0	0	0	0	0	0	0
WT333(F4E4E1AF1293)	3.73	13105	2022-11-25 20:23:39.429	0.039	0.098	1.021	0.854	-0.244	-0.671	4.427	-2.038	-45.005	0	0	0	0	0	0	0
WT333(F4E4E1AF1293)	3.73	13105	2022-11-25 20:23:39.429	0.039	0.098	1.021	0.854	-0.244	-0.671	4.427	-2.038	-44.89	0	0	0	0	0	0	0
WT333(F4E4E1AF1293)	3.73	13105	2022-11-25 20:23:39.429	-0.016	0.052	1.004	-1.587	0	-0.244	4.422	-2.038	-44.769	0	0	0	0	0	0	0
WT333(F4E4E1AF1293)	3.73	13105	2022-11-25 20:23:39.429	-0.016	0.052	1.004	-1.587	0	-0.244	4.411	-2.038	-44.654	0	0	0	0	0	0	0
WT333(F4E4E1AF1293)	3.73	13105	2022-11-25 20:23:39.429	-0.016	0.052	1.004	-1.587	0	-0.244	4.4	-2.038	-44.539	0	0	0	0	0	0	0
WT333(F4E4E1AF1293)	3.73	13105	2022-11-25 20:23:39.429	-0.016	0.052	1.004	-1.587	0	-0.244	4.389	-2.032	-44.423	0	0	0	0	0	0	0
WT333(F4E4E1AF1293)	3.73	13105	2022-11-25 20:23:39.429	0.021	0.068	1.039	3.723	-0.244	0.366	4.406	-2.032	-44.302	0	0	0	0	0	0	0
WT333(F4E4E1AF1293)	3.73	13105	2022-11-25 20:23:39.429	0.021	0.068	1.039	3.723	-0.244	0.366	4.422	-2.038	-44.187	0	0	0	0	0	0	0
WT333(F4E4E1AF1293)	3.73	13105	2022-11-25 20:23:39.491	0.021	0.068	1.039	3.723	-0.244	0.366	4.438	-2.038	-44.066	0	0	0	0	0	0	0
WT333(F4E4E1AF1293)	3.73	13105	2022-11-25 20:23:39.491	0.021	0.068	1.039	3.723	-0.244	0.366	4.455	-2.038	-43.951	0	0	0	0	0	0	0
WT333(F4E4E1AF1293)	3.73	13105	2022-11-25 20:23:39.491	-0.029	0.087	1.041	-1.038	-0.305	0.916	4.449	-2.038	-43.83	0	0	0	0	0	0	0
WT333(F4E4E1AF1293)	3.73	13105	2022-11-25 20:23:39.491	-0.029	0.087	1.041	-1.038	-0.305	0.916	4.438	-2.038	-43.709	0	0	0	0	0	0	0
WT333(F4E4E1AF1293)	3.73	13105	2022-11-25 20:23:39.491	-0.029	0.087	1.041	-1.038	-0.305	0.916	4.433	-2.032	-43.588	0	0	0	0	0	0	0
WT333(F4E4E1AF1293)	3.73	13105	2022-11-25 20:23:39.491	-0.029	0.087	1.041	-1.038	-0.305	0.916	4.422	-2.032	-43.473	0	0	0	0	0	0	0
WT333(F4E4E1AF1293)	3.73	13105	2022-11-25 20:23:39.491	0.019	0.074	0.996	-0.305	0.366	0.671	4.422	-2.027	-43.352	0	0	0	0	0	0	0
WT333(F4E4E1AF1293)	3.73	13105	2022-11-25 20:23:39.491	0.019	0.074	0.996	-0.305	0.366	0.671	4.417	-2.027	-43.231	0	0	0	0	0	0	0
WT333(F4E4E1AF1293)	3.73	13105	2022-11-25 20:23:39.522	0.019	0.074	0.996	-0.305	0.366	0.671	4.411	-2.021	-43.116	0	0	0	0	0	0	0
WT333(F4E4E1AF1293)	3.73	13105	2022-11-25 20:23:39.522	0.019	0.074	0.996	-0.305	0.366	0.671	4.411	-2.016	-43	0	0	0	0	0	0	0
WT333(F4E4E1AF1293)	3.73	13105	2022-11-25 20:23:39.522	0.029	0.084	1.028	0.549	0.244	0.732	4.411	-2.01	-42.88	0	0	0	0	0	0	0
WT333(F4E4E1AF1293)	3.73	13105	2022-11-25 20:23:39.522	0.029	0.084	1.028	0.549	0.244	0.732	4.411	-2.01	-42.764	0	0	0	0	0	0	0
WT333(F4E4E1AF1293)	3.73	13105	2022-11-25 20:23:39.522	0.029	0.084	1.028	0.549	0.244	0.732	4.411	-2.005	-42.649	0	0	0	0	0	0	0
WT333(F4E4E1AF1293)	3.73	13105	2022-11-25 20:23:39.522	0.029	0.084	1.028	0.549	0.244	0.732	4.411	-2	-42.534	0	0	0	0	0	0	0
