# Supplementary material for: Dynamic characteristics of scraper conveyor chain drive system under the impact condition of lump coal
Source: PLoS One. 2024 Mar 1;19(3):e0299044. doi: 10.1371/journal.pone.0299044 (PMC10906879; doi:10.1371/journal.pone.0299044)
Supplement: S1 File — (ZIP) [file pone.0299044.s001.zip › 10Hz 1m variable mass (1.5kg-5kg 8times)/raw data.xlsx]

## Sheet: 1.5kg
设备名称	电压	版本	片上时间	加速度X(g)	加速度Y(g)	加速度Z(g)	角速度X(°/s)	角速度Y(°/s)	角速度Z(°/s)	角度X(°)	角度Y(°)	角度Z(°)	磁场X	磁场Y	磁场Z	四元数0	四元数1	四元数2	四元数3	状态
WT111(DD045F3F1DEA)	3.81	13108	2022-11-28 09:46:08.629	0.022	0.335	0.958	0	0	0	19.314	-1.236	-27.576	0	0	0	0	0	0	0
WT111(DD045F3F1DEA)	3.81	13108	2022-11-28 09:46:08.629	0.021	0.336	0.958	0	0	0	19.314	-1.236	-27.576	0	0	0	0	0	0	0
WT111(DD045F3F1DEA)	3.81	13108	2022-11-28 09:46:08.629	0.021	0.336	0.958	0	0	0	19.314	-1.236	-27.576	0	0	0	0	0	0	0
WT111(DD045F3F1DEA)	3.81	13108	2022-11-28 09:46:08.629	0.021	0.336	0.958	0	0	0	19.314	-1.236	-27.576	0	0	0	0	0	0	0
WT111(DD045F3F1DEA)	3.81	13108	2022-11-28 09:46:08.629	0.021	0.336	0.958	0	0	0	19.314	-1.236	-27.576	0	0	0	0	0	0	0
WT111(DD045F3F1DEA)	3.81	13108	2022-11-28 09:46:08.629	0.022	0.335	0.958	0	0	0	19.314	-1.236	-27.576	0	0	0	0	0	0	0
WT111(DD045F3F1DEA)	3.81	13108	2022-11-28 09:46:08.629	0.022	0.335	0.958	0	0	0	19.314	-1.236	-27.576	0	0	0	0	0	0	0
WT111(DD045F3F1DEA)	3.81	13108	2022-11-28 09:46:08.629	0.022	0.335	0.958	0	0	0	19.314	-1.236	-27.576	0	0	0	0	0	0	0
WT111(DD045F3F1DEA)	3.81	13108	2022-11-28 09:46:08.660	0.022	0.335	0.958	0	0	0	19.314	-1.236	-27.576	0	0	0	0	0	0	0
WT111(DD045F3F1DEA)	3.81	13108	2022-11-28 09:46:08.660	0.022	0.334	0.958	0	0	0	19.314	-1.236	-27.576	0	0	0	0	0	0	0
WT111(DD045F3F1DEA)	3.81	13108	2022-11-28 09:46:08.660	0.022	0.334	0.958	0	0	0	19.314	-1.236	-27.576	0	0	0	0	0	0	0
WT111(DD045F3F1DEA)	3.81	13108	2022-11-28 09:46:08.660	0.022	0.334	0.958	0	0	0	19.314	-1.236	-27.576	0	0	0	0	0	0	0
WT111(DD045F3F1DEA)	3.81	13108	2022-11-28 09:46:08.660	0.022	0.334	0.958	0	0	0	19.314	-1.236	-27.576	0	0	0	0	0	0	0
WT111(DD045F3F1DEA)	3.81	13108	2022-11-28 09:46:08.660	0.022	0.336	0.958	0	0	0	19.314	-1.236	-27.576	0	0	0	0	0	0	0
WT111(DD045F3F1DEA)	3.81	13108	2022-11-28 09:46:08.660	0.022	0.336	0.958	0	0	0	19.314	-1.236	-27.576	0	0	0	0	0	0	0
WT111(DD045F3F1DEA)	3.81	13108	2022-11-28 09:46:08.660	0.022	0.336	0.958	0	0	0	19.314	-1.236	-27.576	0	0	0	0	0	0	0
WT111(DD045F3F1DEA)	3.81	13108	2022-11-28 09:46:08.692	0.022	0.336	0.958	0	0	0	19.314	-1.236	-27.576	0	0	0	0	0	0	0
WT111(DD045F3F1DEA)	3.81	13108	2022-11-28 09:46:08.692	0.022	0.335	0.958	0	0	0	19.314	-1.236	-27.576	0	0	0	0	0	0	0
WT111(DD045F3F1DEA)	3.81	13108	2022-11-28 09:46:08.692	0.022	0.335	0.958	0	0	0	19.314	-1.236	-27.576	0	0	0	0	0	0	0
WT111(DD045F3F1DEA)	3.81	13108	2022-11-28 09:46:08.692	0.022	0.335	0.958	0	0	0	19.314	-1.236	-27.576	0	0	0	0	0	0	0
WT111(DD045F3F1DEA)	3.81	13108	2022-11-28 09:46:08.692	0.022	0.335	0.958	0	0	0	19.314	-1.236	-27.576	0	0	0	0	0	0	0
WT111(DD045F3F1DEA)	3.81	13108	2022-11-28 09:46:08.692	0.021	0.335	0.958	0	0	0	19.314	-1.236	-27.576	0	0	0	0	0	0	0
WT111(DD045F3F1DEA)	3.81	13108	2022-11-28 09:46:08.692	0.021	0.335	0.958	0	0	0	19.314	-1.236	-27.576	0	0	0	0	0	0	0
WT111(DD045F3F1DEA)	3.81	13108	2022-11-28 09:46:08.692	0.021	0.335	0.958	0	0	0	19.314	-1.236	-27.576	0	0	0	0	0	0	0
WT111(DD045F3F1DEA)	3.81	13108	2022-11-28 09:46:08.707	0.021	0.335	0.958	0	0	0	19.314	-1.236	-27.576	0	0	0	0	0	0	0
WT111(DD045F3F1DEA)	3.81	13108	2022-11-28 09:46:08.707	0.021	0.336	0.958	0	0	0	19.314	-1.236	-27.576	0	0	0	0	0	0	0
WT111(DD045F3F1DEA)	3.81	13108	2022-11-28 09:46:08.707	0.021	0.336	0.958	0	0	0	19.314	-1.236	-27.576	0	0	0	0	0	0	0
WT111(DD045F3F1DEA)	3.81	13108	2022-11-28 09:46:08.707	0.021	0.336	0.958	0	0	0	19.314	-1.236	-27.576	0	0	0	0	0	0	0
WT111(DD045F3F1DEA)	3.81	13108	2022-11-28 09:46:08.707	0.022	0.336	0.958	0	0	0	19.314	-1.236	-27.576	0	0	0	0	0	0	0
WT111(DD045F3F1DEA)	3.81	13108	2022-11-28 09:46:08.707	0.022	0.336	0.958	0	0	0	19.314	-1.236	-27.576	0	0	0	0	0	0	0
WT111(DD045F3F1DEA)	3.81	13108	2022-11-28 09:46:08.707	0.022	0.336	0.958	0	0	0	19.314	-1.236	-27.576	0	0	0	0	0	0	0
WT111(DD045F3F1DEA)	3.81	13108	2022-11-28 09:46:08.707	0.022	0.336	0.958	0	0	0	19.314	-1.236	-27.576	0	0	0	0	0	0	0
WT111(DD045F3F1DEA)	3.81	13108	2022-11-28 09:46:08.739	0.021	0.335	0.958	0	0	0	19.314	-1.236	-27.576	0	0	0	0	0	0	0
WT111(DD045F3F1DEA)	3.81	13108	2022-11-28 09:46:08.739	0.021	0.335	0.958	0	0	0	19.314	-1.236	-27.576	0	0	0	0	0	0	0
WT111(DD045F3F1DEA)	3.81	13108	2022-11-28 09:46:08.739	0.021	0.335	0.958	0	0	0	19.314	-1.236	-27.576	0	0	0	0	0	0	0
WT111(DD045F3F1DEA)	3.81	13108	2022-11-28 09:46:08.739	0.021	0.335	0.958	0	0	0	19.314	-1.236	-27.576	0	0	0	0	0	0	0
WT111(DD045F3F1DEA)	3.81	13108	2022-11-28 09:46:08.739	0.022	0.336	0.958	0	0	0	19.314	-1.236	-27.576	0	0	0	0	0	0	0
WT111(DD045F3F1DEA)	3.81	13108	2022-11-28 09:46:08.739	0.022	0.336	0.958	0	0	0	19.314	-1.236	-27.576	0	0	0	0	0	0	0
WT111(DD045F3F1DEA)	3.81	13108	2022-11-28 09:46:08.739	0.022	0.336	0.958	0	0	0	19.314	-1.236	-27.576	0	0	0	0	0	0	0
WT111(DD045F3F1DEA)	3.81	13108	2022-11-28 09:46:08.739	0.022	0.336	0.958	0	0	0	19.314	-1.236	-27.576	0	0	0	0	0	0	0
WT111(DD045F3F1DEA)	3.81	13108	2022-11-28 09:46:08.801	0.022	0.336	0.958	0	0	0	19.314	-1.236	-27.576	0	0	0	0	0	0	0
WT111(DD045F3F1DEA)	3.81	13108	2022-11-28 09:46:08.801	0.022	0.336	0.958	0	0	0	19.314	-1.236	-27.576	0	0	0	0	0	0	0
WT111(DD045F3F1DEA)	3.81	13108	2022-11-28 09:46:08.801	0.022	0.336	0.958	0	0	0	19.314	-1.236	-27.576	0	0	0	0	0	0	0
WT111(DD045F3F1DEA)	3.81	13108	2022-11-28 09:46:08.801	0.022	0.336	0.958	0	0	0	19.314	-1.236	-27.576	0	0	0	0	0	0	0
WT111(DD045F3F1DEA)	3.81	13108	2022-11-28 09:46:08.801	0.022	0.335	0.958	0	0	0	19.314	-1.236	-27.576	0	0	0	0	0	0	0
WT111(DD045F3F1DEA)	3.81	13108	2022-11-28 09:46:08.801	0.022	0.335	0.958	0	0	0	19.314	-1.236	-27.576	0	0	0	0	0	0	0
WT111(DD045F3F1DEA)	3.81	13108	2022-11-28 09:46:08.801	0.022	0.335	0.958	0	0	0	19.314	-1.236	-27.576	0	0	0	0	0	0	0
WT111(DD045F3F1DEA)	3.81	13108	2022-11-28 09:46:08.801	0.022	0.335	0.958	0	0	0	19.314	-1.236	-27.576	0	0	0	0	0	0	0
WT111(DD045F3F1DEA)	3.81	13108	2022-11-28 09:46:08.832	0.021	0.335	0.958	0	0	0	19.314	-1.236	-27.576	0	0	0	0	0	0	0
WT111(DD045F3F1DEA)	3.81	13108	2022-11-28 09:46:08.832	0.021	0.335	0.958	0	0	0	19.314	-1.236	-27.576	0	0	0	0	0	0	0
WT111(DD045F3F1DEA)	3.81	13108	2022-11-28 09:46:08.832	0.021	0.335	0.958	0	0	0	19.314	-1.236	-27.576	0	0	0	0	0	0	0
WT111(DD045F3F1DEA)	3.81	13108	2022-11-28 09:46:08.832	0.021	0.335	0.958	0	0	0	19.314	-1.236	-27.576	0	0	0	0	0	0	0
WT111(DD045F3F1DEA)	3.81	13108	2022-11-28 09:46:08.832	0.021	0.336	0.958	0	0	0	19.314	-1.236	-27.576	0	0	0	0	0	0	0
WT111(DD045F3F1DEA)	3.81	13108	2022-11-28 09:46:08.832	0.021	0.336	0.958	0	0	0	19.314	-1.236	-27.576	0	0	0	0	0	0	0
WT111(DD045F3F1DEA)	3.81	13108	2022-11-28 09:46:08.832	0.021	0.336	0.958	0	0	0	19.314	-1.236	-27.576	0	0	0	0	0	0	0
WT111(DD045F3F1DEA)	3.81	13108	2022-11-28 09:46:08.832	0.021	0.336	0.958	0	0	0	19.314	-1.236	-27.576	0	0	0	0	0	0	0
WT333(F4E4E1AF1293)	3.87	13105	2022-11-28 09:46:08.832	-0.003	0.003	1.018	0	0	0	0.093	0.181	177.583	0	0	0	0	0	0	0
WT333(F4E4E1AF1293)	3.87	13105	2022-11-28 09:46:08.848	-0.002	0.002	1.019	0	0	0	0.093	0.181	177.583	0	0	0	0	0	0	0
WT333(F4E4E1AF1293)	3.87	13105	2022-11-28 09:46:08.848	-0.002	0.002	1.019	0	0	0	0.093	0.181	177.583	0	0	0	0	0	0	0
WT333(F4E4E1AF1293)	3.87	13105	2022-11-28 09:46:08.848	-0.002	0.002	1.019	0	0	0	0.093	0.181	177.583	0	0	0	0	0	0	0
WT333(F4E4E1AF1293)	3.87	13105	2022-11-28 09:46:08.848	-0.002	0.002	1.019	0	0	0	0.093	0.181	177.583	0	0	0	0	0	0	0
WT333(F4E4E1AF1293)	3.87	13105	2022-11-28 09:46:08.848	-0.003	0.003	1.018	0	0	0	0.093	0.181	177.583	0	0	0	0	0	0	0
WT333(F4E4E1AF1293)	3.87	13105	2022-11-28 09:46:08.848	-0.003	0.003	1.018	0	0	0	0.093	0.181	177.583	0	0	0	0	0	0	0
WT333(F4E4E1AF1293)	3.87	13105	2022-11-28 09:46:08.848	-0.003	0.003	1.018	0	0	0	0.093	0.181	177.583	0	0	0	0	0	0	0
WT333(F4E4E1AF1293)	3.87	13105	2022-11-28 09:46:08.848	-0.003	0.003	1.018	0	0	0	0.093	0.181	177.583	0	0	0	0	0	0	0
WT333(F4E4E1AF1293)	3.87	13105	2022-11-28 09:46:08.848	-0.003	0.002	1.019	0	0	0	0.099	0.181	177.583	0	0	0	0	0	0	0
WT333(F4E4E1AF1293)	3.87	13105	2022-11-28 09:46:08.848	-0.003	0.002	1.019	0	0	0	0.099	0.181	177.583	0	0	0	0	0	0	0
WT333(F4E4E1AF1293)	3.87	13105	2022-11-28 09:46:08.848	-0.003	0.002	1.019	0	0	0	0.099	0.181	177.583	0	0	0	0	0	0	0
WT333(F4E4E1AF1293)	3.87	13105	2022-11-28 09:46:08.848	-0.003	0.002	1.019	0	0	0	0.099	0.181	177.583	0	0	0	0	0	0	0
WT333(F4E4E1AF1293)	3.87	13105	2022-11-28 09:46:08.848	-0.003	0.003	1.018	0	0	0	0.099	0.181	177.583	0	0	0	0	0	0	0
WT333(F4E4E1AF1293)	3.87	13105	2022-11-28 09:46:08.848	-0.003	0.003	1.018	0	0	0	0.099	0.181	177.583	0	0	0	0	0	0	0
WT333(F4E4E1AF1293)	3.87	13105	2022-11-28 09:46:08.848	-0.003	0.003	1.018	0	0	0	0.099	0.181	177.583	0	0	0	0	0	0	0
WT333(F4E4E1AF1293)	3.87	13105	2022-11-28 09:46:08.895	-0.003	0.002	1.018	0	0	0	0.104	0.181	177.583	0	0	0	0	0	0	0
WT333(F4E4E1AF1293)	3.87	13105	2022-11-28 09:46:08.895	-0.003	0.003	1.018	0	0	0	0.104	0.181	177.583	0	0	0	0	0	0	0
WT333(F4E4E1AF1293)	3.87	13105	2022-11-28 09:46:08.895	-0.003	0.003	1.018	0	0	0	0.104	0.181	177.583	0	0	0	0	0	0	0
WT333(F4E4E1AF1293)	3.87	13105	2022-11-28 09:46:08.895	-0.003	0.003	1.018	0	0	0	0.104	0.181	177.583	0	0	0	0	0	0	0
WT333(F4E4E1AF1293)	3.87	13105	2022-11-28 09:46:08.895	-0.003	0.003	1.018	0	0	0	0.104	0.181	177.583	0	0	0	0	0	0	0
WT333(F4E4E1AF1293)	3.87	13105	2022-11-28 09:46:08.895	-0.003	0.002	1.018	0	0	0	0.104	0.181	177.583	0	0	0	0	0	0	0
WT333(F4E4E1AF1293)	3.87	13105	2022-11-28 09:46:08.895	-0.003	0.002	1.018	0	0	0	0.104	0.181	177.583	0	0	0	0	0	0	0
WT333(F4E4E1AF1293)	3.87	13105	2022-11-28 09:46:08.895	-0.003	0.002	1.018	0	0	0	0.104	0.181	177.583	0	0	0	0	0	0	0
WT111(DD045F3F1DEA)	3.81	13108	2022-11-28 09:46:08.926	0.021	0.336	0.958	0	0	0	19.314	-1.236	-27.576	0	0	0	0	0	0	0
WT111(DD045F3F1DEA)	3.81	13108	2022-11-28 09:46:08.926	0.021	0.336	0.958	0	0	0	19.314	-1.236	-27.576	0	0	0	0	0	0	0
WT111(DD045F3F1DEA)	3.81	13108	2022-11-28 09:46:08.926	0.021	0.336	0.958	0	0	0	19.314	-1.236	-27.576	0	0	0	0	0	0	0
WT111(DD045F3F1DEA)	3.81	13108	2022-11-28 09:46:08.926	0.021	0.336	0.958	0	0	0	19.314	-1.236	-27.576	0	0	0	0	0	0	0
WT111(DD045F3F1DEA)	3.81	13108	2022-11-28 09:46:08.926	0.022	0.336	0.958	0	0	0	19.314	-1.236	-27.576	0	0	0	0	0	0	0
WT111(DD045F3F1DEA)	3.81	13108	2022-11-28 09:46:08.926	0.022	0.336	0.958	0	0	0	19.314	-1.236	-27.576	0	0	0	0	0	0	0
WT111(DD045F3F1DEA)	3.81	13108	2022-11-28 09:46:08.926	0.022	0.336	0.958	0	0	0	19.314	-1.236	-27.576	0	0	0	0	0	0	0
WT111(DD045F3F1DEA)	3.81	13108	2022-11-28 09:46:08.926	0.022	0.336	0.958	0	0	0	19.314	-1.236	-27.576	0	0	0	0	0	0	0
WT111(DD045F3F1DEA)	3.81	13108	2022-11-28 09:46:08.926	0.022	0.336	0.958	0	0	0	19.314	-1.236	-27.576	0	0	0	0	0	0	0
WT111(DD045F3F1DEA)	3.81	13108	2022-11-28 09:46:08.926	0.022	0.336	0.958	0	0	0	19.314	-1.236	-27.576	0	0	0	0	0	0	0
WT111(DD045F3F1DEA)	3.81	13108	2022-11-28 09:46:08.926	0.022	0.336	0.958	0	0	0	19.314	-1.236	-27.576	0	0	0	0	0	0	0
WT111(DD045F3F1DEA)	3.81	13108	2022-11-28 09:46:08.926	0.022	0.336	0.958	0	0	0	19.314	-1.236	-27.576	0	0	0	0	0	0	0
WT111(DD045F3F1DEA)	3.81	13108	2022-11-28 09:46:08.926	0.022	0.335	0.958	0	0	0	19.314	-1.236	-27.576	0	0	0	0	0	0	0
WT111(DD045F3F1DEA)	3.81	13108	2022-11-28 09:46:08.926	0.022	0.335	0.958	0	0	0	19.314	-1.236	-27.576	0	0	0	0	0	0	0
WT111(DD045F3F1DEA)	3.81	13108	2022-11-28 09:46:08.926	0.022	0.335	0.958	0	0	0	19.314	-1.236	-27.576	0	0	0	0	0	0	0
WT111(DD045F3F1DEA)	3.81	13108	2022-11-28 09:46:08.926	0.022	0.335	0.958	0	0	0	19.314	-1.236	-27.576	0	0	0	0	0	0	0
WT111(DD045F3F1DEA)	3.81	13108	2022-11-28 09:46:08.989	0.022	0.336	0.958	0	0	0	19.314	-1.236	-27.576	0	0	0	0	0	0	0
WT111(DD045F3F1DEA)	3.81	13108	2022-11-28 09:46:08.989	0.022	0.336	0.958	0	0	0	19.314	-1.236	-27.576	0	0	0	0	0	0	0
WT111(DD045F3F1DEA)	3.81	13108	2022-11-28 09:46:08.989	0.022	0.336	0.958	0	0	0	19.314	-1.236	-27.576	0	0	0	0	0	0	0
WT111(DD045F3F1DEA)	3.81	13108	2022-11-28 09:46:08.989	0.022	0.336	0.958	0	0	0	19.314	-1.236	-27.576	0	0	0	0	0	0	0
WT111(DD045F3F1DEA)	3.81	13108	2022-11-28 09:46:08.989	0.021	0.335	0.958	0	0	0	19.314	-1.236	-27.576	0	0	0	0	0	0	0
WT111(DD045F3F1DEA)	3.81	13108	2022-11-28 09:46:08.989	0.021	0.335	0.958	0	0	0	19.314	-1.236	-27.576	0	0	0	0	0	0	0
WT111(DD045F3F1DEA)	3.81	13108	2022-11-28 09:46:08.989	0.021	0.335	0.958	0	0	0	19.314	-1.236	-27.576	0	0	0	0	0	0	0
WT111(DD045F3F1DEA)	3.81	13108	2022-11-28 09:46:08.989	0.021	0.335	0.958	0	0	0	19.314	-1.236	-27.576	0	0	0	0	0	0	0
WT111(DD045F3F1DEA)	3.81	13108	2022-11-28 09:46:09.020	0.021	0.335	0.958	0	0	0	19.314	-1.236	-27.576	0	0	0	0	0	0	0
WT111(DD045F3F1DEA)	3.81	13108	2022-11-28 09:46:09.020	0.021	0.335	0.958	0	0	0	19.314	-1.236	-27.576	0	0	0	0	0	0	0
WT111(DD045F3F1DEA)	3.81	13108	2022-11-28 09:46:09.020	0.021	0.335	0.958	0	0	0	19.314	-1.236	-27.576	0	0	0	0	0	0	0
WT111(DD045F3F1DEA)	3.81	13108	2022-11-28 09:46:09.020	0.021	0.335	0.958	0	0	0	19.314	-1.236	-27.576	0	0	0	0	0	0	0
WT111(DD045F3F1DEA)	3.81	13108	2022-11-28 09:46:09.020	0.021	0.336	0.957	0	0	0	19.314	-1.236	-27.576	0	0	0	0	0	0	0
WT111(DD045F3F1DEA)	3.81	13108	2022-11-28 09:46:09.020	0.021	0.336	0.957	0	0	0	19.314	-1.236	-27.576	0	0	0	0	0	0	0
WT111(DD045F3F1DEA)	3.81	13108	2022-11-28 09:46:09.020	0.021	0.336	0.957	0	0	0	19.314	-1.236	-27.576	0	0	0	0	0	0	0
WT111(DD045F3F1DEA)	3.81	13108	2022-11-28 09:46:09.020	0.021	0.336	0.957	0	0	0	19.314	-1.236	-27.576	0	0	0	0	0	0	0
WT222(CAA14FCCF874)	3.79	13105	2022-11-28 09:46:09.036	0.006	-0.035	1.001	0	0	0	-2.065	-0.313	100.003	0	0	0	0	0	0	0
WT222(CAA14FCCF874)	3.79	13105	2022-11-28 09:46:09.036	0.006	-0.035	1.001	0	0	0	-2.065	-0.313	100.003	0	0	0	0	0	0	0
WT222(CAA14FCCF874)	3.79	13105	2022-11-28 09:46:09.036	0.006	-0.035	1.001	0	0	0	-2.065	-0.313	100.003	0	0	0	0	0	0	0
WT222(CAA14FCCF874)	3.79	13105	2022-11-28 09:46:09.036	0.006	-0.035	1.001	0	0	0	-2.065	-0.313	100.003	0	0	0	0	0	0	0
WT222(CAA14FCCF874)	3.79	13105	2022-11-28 09:46:09.036	0.006	-0.035	1.001	0	0	0	-2.065	-0.313	100.003	0	0	0	0	0	0	0
WT222(CAA14FCCF874)	3.79	13105	2022-11-28 09:46:09.036	0.006	-0.035	1.001	0	0	0	-2.065	-0.313	100.003	0	0	0	0	0	0	0
WT222(CAA14FCCF874)	3.79	13105	2022-11-28 09:46:09.036	0.006	-0.035	1.001	0	0	0	-2.065	-0.313	100.003	0	0	0	0	0	0	0
WT222(CAA14FCCF874)	3.79	13105	2022-11-28 09:46:09.036	0.005	-0.035	1.001	0	0	0	-2.065	-0.313	100.003	0	0	0	0	0	0	0
WT111(DD045F3F1DEA)	3.81	13108	2022-11-28 09:46:09.051	0.021	0.336	0.958	0	0	0	19.314	-1.236	-27.576	0	0	0	0	0	0	0
WT111(DD045F3F1DEA)	3.81	13108	2022-11-28 09:46:09.051	0.021	0.336	0.958	0	0	0	19.314	-1.236	-27.576	0	0	0	0	0	0	0
WT111(DD045F3F1DEA)	3.81	13108	2022-11-28 09:46:09.051	0.021	0.336	0.958	0	0	0	19.314	-1.236	-27.576	0	0	0	0	0	0	0
WT111(DD045F3F1DEA)	3.81	13108	2022-11-28 09:46:09.051	0.021	0.336	0.958	0	0	0	19.314	-1.236	-27.576	0	0	0	0	0	0	0
WT111(DD045F3F1DEA)	3.81	13108	2022-11-28 09:46:09.051	0.022	0.335	0.958	0	0	0	19.314	-1.236	-27.576	0	0	0	0	0	0	0
WT111(DD045F3F1DEA)	3.81	13108	2022-11-28 09:46:09.051	0.022	0.335	0.958	0	0	0	19.314	-1.236	-27.576	0	0	0	0	0	0	0
WT111(DD045F3F1DEA)	3.81	13108	2022-11-28 09:46:09.051	0.022	0.335	0.958	0	0	0	19.314	-1.236	-27.576	0	0	0	0	0	0	0
WT111(DD045F3F1DEA)	3.81	13108	2022-11-28 09:46:09.051	0.022	0.335	0.958	0	0	0	19.314	-1.236	-27.576	0	0	0	0	0	0	0
WT222(CAA14FCCF874)	3.79	13105	2022-11-28 09:46:09.129	0.006	-0.035	1.001	0	0	0	-2.06	-0.319	100.003	0	0	0	0	0	0	0
WT222(CAA14FCCF874)	3.79	13105	2022-11-28 09:46:09.129	0.006	-0.035	1.001	0	0	0	-2.06	-0.319	100.003	0	0	0	0	0	0	0
WT222(CAA14FCCF874)	3.79	13105	2022-11-28 09:46:09.129	0.006	-0.035	1.001	0	0	0	-2.06	-0.319	100.003	0	0	0	0	0	0	0
WT222(CAA14FCCF874)	3.79	13105	2022-11-28 09:46:09.129	0.006	-0.035	1.001	0	0	0	-2.06	-0.319	100.003	0	0	0	0	0	0	0
WT222(CAA14FCCF874)	3.79	13105	2022-11-28 09:46:09.129	0.006	-0.035	1.001	0	0	0	-2.06	-0.319	100.003	0	0	0	0	0	0	0
WT222(CAA14FCCF874)	3.79	13105	2022-11-28 09:46:09.129	0.006	-0.035	1.001	0	0	0	-2.06	-0.319	100.003	0	0	0	0	0	0	0
WT222(CAA14FCCF874)	3.79	13105	2022-11-28 09:46:09.129	0.006	-0.035	1.001	0	0	0	-2.06	-0.319	100.003	0	0	0	0	0	0	0
WT222(CAA14FCCF874)	3.79	13105	2022-11-28 09:46:09.129	0.006	-0.035	1	0	0	0	-2.06	-0.319	100.003	0	0	0	0	0	0	0
WT111(DD045F3F1DEA)	3.81	13108	2022-11-28 09:46:09.161	0.022	0.336	0.958	0	0	0	19.314	-1.236	-27.576	0	0	0	0	0	0	0
WT111(DD045F3F1DEA)	3.81	13108	2022-11-28 09:46:09.161	0.022	0.336	0.958	0	0	0	19.314	-1.236	-27.576	0	0	0	0	0	0	0
WT111(DD045F3F1DEA)	3.81	13108	2022-11-28 09:46:09.161	0.022	0.336	0.958	0	0	0	19.314	-1.236	-27.576	0	0	0	0	0	0	0
WT111(DD045F3F1DEA)	3.81	13108	2022-11-28 09:46:09.161	0.022	0.336	0.958	0	0	0	19.314	-1.236	-27.576	0	0	0	0	0	0	0
WT111(DD045F3F1DEA)	3.81	13108	2022-11-28 09:46:09.161	0.022	0.335	0.958	0	0	0	19.314	-1.236	-27.576	0	0	0	0	0	0	0
WT111(DD045F3F1DEA)	3.81	13108	2022-11-28 09:46:09.161	0.022	0.335	0.958	0	0	0	19.314	-1.236	-27.576	0	0	0	0	0	0	0
WT111(DD045F3F1DEA)	3.81	13108	2022-11-28 09:46:09.161	0.022	0.335	0.958	0	0	0	19.314	-1.236	-27.576	0	0	0	0	0	0	0
WT111(DD045F3F1DEA)	3.81	13108	2022-11-28 09:46:09.161	0.022	0.335	0.958	0	0	0	19.314	-1.236	-27.576	0	0	0	0	0	0	0
WT333(F4E4E1AF1293)	3.87	13105	2022-11-28 09:46:09.207	-0.003	0.002	1.018	0	0	0	0.104	0.181	177.583	0	0	0	0	0	0	0
WT333(F4E4E1AF1293)	3.87	13105	2022-11-28 09:46:09.207	-0.003	0.003	1.019	0	0	0	0.104	0.181	177.583	0	0	0	0	0	0	0
WT333(F4E4E1AF1293)	3.87	13105	2022-11-28 09:46:09.207	-0.003	0.003	1.019	0	0	0	0.104	0.181	177.583	0	0	0	0	0	0	0
WT333(F4E4E1AF1293)	3.87	13105	2022-11-28 09:46:09.207	-0.003	0.003	1.019	0	0	0	0.104	0.181	177.583	0	0	0	0	0	0	0
WT333(F4E4E1AF1293)	3.87	13105	2022-11-28 09:46:09.207	-0.003	0.003	1.019	0	0	0	0.104	0.181	177.583	0	0	0	0	0	0	0
WT333(F4E4E1AF1293)	3.87	13105	2022-11-28 09:46:09.207	-0.003	0.002	1.018	0	0	0	0.104	0.181	177.583	0	0	0	0	0	0	0
WT333(F4E4E1AF1293)	3.87	13105	2022-11-28 09:46:09.207	-0.003	0.002	1.018	0	0	0	0.104	0.181	177.583	0	0	0	0	0	0	0
WT333(F4E4E1AF1293)	3.87	13105	2022-11-28 09:46:09.207	-0.003	0.002	1.018	0	0	0	0.104	0.181	177.583	0	0	0	0	0	0	0
WT333(F4E4E1AF1293)	3.87	13105	2022-11-28 09:46:09.207	-0.003	0.002	1.018	0	0	0	0.104	0.181	177.583	0	0	0	0	0	0	0
WT333(F4E4E1AF1293)	3.87	13105	2022-11-28 09:46:09.207	-0.003	0.003	1.018	0	0	0	0.104	0.181	177.583	0	0	0	0	0	0	0
WT333(F4E4E1AF1293)	3.87	13105	2022-11-28 09:46:09.207	-0.003	0.003	1.018	0	0	0	0.104	0.181	177.583	0	0	0	0	0	0	0
WT333(F4E4E1AF1293)	3.87	13105	2022-11-28 09:46:09.207	-0.003	0.003	1.018	0	0	0	0.104	0.181	177.583	0	0	0	0	0	0	0
WT333(F4E4E1AF1293)	3.87	13105	2022-11-28 09:46:09.207	-0.003	0.003	1.018	0	0	0	0.104	0.181	177.583	0	0	0	0	0	0	0
WT333(F4E4E1AF1293)	3.87	13105	2022-11-28 09:46:09.207	-0.003	0.003	1.018	0	0	0	0.104	0.181	177.583	0	0	0	0	0	0	0
WT333(F4E4E1AF1293)	3.87	13105	2022-11-28 09:46:09.207	-0.003	0.003	1.018	0	0	0	0.104	0.181	177.583	0	0	0	0	0	0	0
WT333(F4E4E1AF1293)	3.87	13105	2022-11-28 09:46:09.207	-0.003	0.003	1.018	0	0	0	0.104	0.181	177.583	0	0	0	0	0	0	0
WT333(F4E4E1AF1293)	3.87	13105	2022-11-28 09:46:09.207	-0.003	0.003	1.018	0	0	0	0.115	0.187	177.583	0	0	0	0	0	0	0
WT333(F4E4E1AF1293)	3.87	13105	2022-11-28 09:46:09.207	-0.003	0.003	1.018	0	0	0	0.115	0.187	177.583	0	0	0	0	0	0	0
WT333(F4E4E1AF1293)	3.87	13105	2022-11-28 09:46:09.207	-0.003	0.003	1.018	0	0	0	0.115	0.187	177.583	0	0	0	0	0	0	0
WT333(F4E4E1AF1293)	3.87	13105	2022-11-28 09:46:09.207	-0.003	0.003	1.018	0	0	0	0.115	0.187	177.583	0	0	0	0	0	0	0
WT333(F4E4E1AF1293)	3.87	13105	2022-11-28 09:46:09.207	-0.003	0.003	1.018	0	0	0	0.115	0.187	177.583	0	0	0	0	0	0	0
WT333(F4E4E1AF1293)	3.87	13105	2022-11-28 09:46:09.207	-0.003	0.003	1.018	0	0	0	0.115	0.187	177.583	0	0	0	0	0	0	0
WT333(F4E4E1AF1293)	3.87	13105	2022-11-28 09:46:09.207	-0.003	0.003	1.018	0	0	0	0.115	0.187	177.583	0	0	0	0	0	0	0
WT333(F4E4E1AF1293)	3.87	13105	2022-11-28 09:46:09.207	-0.003	0.003	1.018	0	0	0	0.115	0.187	177.583	0	0	0	0	0	0	0
WT111(DD045F3F1DEA)	3.81	13108	2022-11-28 09:46:09.223	0.021	0.336	0.958	0	0	0	19.314	-1.236	-27.576	0	0	0	0	0	0	0
WT111(DD045F3F1DEA)	3.81	13108	2022-11-28 09:46:09.223	0.021	0.336	0.958	0	0	0	19.314	-1.236	-27.576	0	0	0	0	0	0	0
WT111(DD045F3F1DEA)	3.81	13108	2022-11-28 09:46:09.223	0.021	0.336	0.958	0	0	0	19.314	-1.236	-27.576	0	0	0	0	0	0	0
WT111(DD045F3F1DEA)	3.81	13108	2022-11-28 09:46:09.223	0.021	0.336	0.958	0	0	0	19.314	-1.236	-27.576	0	0	0	0	0	0	0
WT111(DD045F3F1DEA)	3.81	13108	2022-11-28 09:46:09.223	0.022	0.336	0.958	0	0	0	19.314	-1.236	-27.576	0	0	0	0	0	0	0
WT111(DD045F3F1DEA)	3.81	13108	2022-11-28 09:46:09.223	0.022	0.336	0.958	0	0	0	19.314	-1.236	-27.576	0	0	0	0	0	0	0
WT111(DD045F3F1DEA)	3.81	13108	2022-11-28 09:46:09.223	0.022	0.336	0.958	0	0	0	19.314	-1.236	-27.576	0	0	0	0	0	0	0
WT111(DD045F3F1DEA)	3.81	13108	2022-11-28 09:46:09.223	0.022	0.336	0.958	0	0	0	19.314	-1.236	-27.576	0	0	0	0	0	0	0
WT111(DD045F3F1DEA)	3.81	13108	2022-11-28 09:46:09.223	0.022	0.335	0.958	0	0	0	19.314	-1.236	-27.576	0	0	0	0	0	0	0
WT111(DD045F3F1DEA)	3.81	13108	2022-11-28 09:46:09.223	0.022	0.335	0.958	0	0	0	19.314	-1.236	-27.576	0	0	0	0	0	0	0
WT111(DD045F3F1DEA)	3.81	13108	2022-11-28 09:46:09.223	0.022	0.335	0.958	0	0	0	19.314	-1.236	-27.576	0	0	0	0	0	0	0
WT111(DD045F3F1DEA)	3.81	13108	2022-11-28 09:46:09.223	0.022	0.335	0.958	0	0	0	19.314	-1.236	-27.576	0	0	0	0	0	0	0
WT111(DD045F3F1DEA)	3.81	13108	2022-11-28 09:46:09.223	0.022	0.336	0.958	0	0	0	19.314	-1.236	-27.576	0	0	0	0	0	0	0
WT111(DD045F3F1DEA)	3.81	13108	2022-11-28 09:46:09.223	0.022	0.336	0.958	0	0	0	19.314	-1.236	-27.576	0	0	0	0	0	0	0
WT111(DD045F3F1DEA)	3.81	13108	2022-11-28 09:46:09.223	0.022	0.336	0.958	0	0	0	19.314	-1.236	-27.576	0	0	0	0	0	0	0
WT111(DD045F3F1DEA)	3.81	13108	2022-11-28 09:46:09.223	0.022	0.336	0.958	0	0	0	19.314	-1.236	-27.576	0	0	0	0	0	0	0
WT111(DD045F3F1DEA)	3.81	13108	2022-11-28 09:46:09.254	0.022	0.336	0.958	0	0	0	19.314	-1.236	-27.576	0	0	0	0	0	0	0
WT111(DD045F3F1DEA)	3.81	13108	2022-11-28 09:46:09.254	0.022	0.336	0.958	0	0	0	19.314	-1.236	-27.576	0	0	0	0	0	0	0
WT111(DD045F3F1DEA)	3.81	13108	2022-11-28 09:46:09.254	0.022	0.336	0.958	0	0	0	19.314	-1.236	-27.576	0	0	0	0	0	0	0
WT111(DD045F3F1DEA)	3.81	13108	2022-11-28 09:46:09.254	0.022	0.336	0.958	0	0	0	19.314	-1.236	-27.576	0	0	0	0	0	0	0
WT111(DD045F3F1DEA)	3.81	13108	2022-11-28 09:46:09.254	0.022	0.336	0.958	0	0	0	19.314	-1.236	-27.576	0	0	0	0	0	0	0
WT111(DD045F3F1DEA)	3.81	13108	2022-11-28 09:46:09.254	0.022	0.336	0.958	0	0	0	19.314	-1.236	-27.576	0	0	0	0	0	0	0
WT111(DD045F3F1DEA)	3.81	13108	2022-11-28 09:46:09.254	0.022	0.336	0.958	0	0	0	19.314	-1.236	-27.576	0	0	0	0	0	0	0
WT111(DD045F3F1DEA)	3.81	13108	2022-11-28 09:46:09.254	0.022	0.335	0.958	0	0	0	19.314	-1.236	-27.576	0	0	0	0	0	0	0
WT111(DD045F3F1DEA)	3.81	13108	2022-11-28 09:46:09.286	0.022	0.335	0.958	0	0	0	19.314	-1.236	-27.576	0	0	0	0	0	0	0
WT111(DD045F3F1DEA)	3.81	13108	2022-11-28 09:46:09.286	0.022	0.335	0.958	0	0	0	19.314	-1.236	-27.576	0	0	0	0	0	0	0
WT111(DD045F3F1DEA)	3.81	13108	2022-11-28 09:46:09.286	0.022	0.335	0.958	0	0	0	19.314	-1.236	-27.576	0	0	0	0	0	0	0
WT111(DD045F3F1DEA)	3.81	13108	2022-11-28 09:46:09.286	0.021	0.336	0.958	0	0	0	19.314	-1.236	-27.576	0	0	0	0	0	0	0
WT111(DD045F3F1DEA)	3.81	13108	2022-11-28 09:46:09.286	0.021	0.336	0.958	0	0	0	19.314	-1.236	-27.576	0	0	0	0	0	0	0
WT111(DD045F3F1DEA)	3.81	13108	2022-11-28 09:46:09.286	0.021	0.336	0.958	0	0	0	19.314	-1.236	-27.576	0	0	0	0	0	0	0
WT111(DD045F3F1DEA)	3.81	13108	2022-11-28 09:46:09.286	0.021	0.336	0.958	0	0	0	19.314	-1.236	-27.576	0	0	0	0	0	0	0
WT111(DD045F3F1DEA)	3.81	13108	2022-11-28 09:46:09.286	0.021	0.337	0.958	0	0	0	19.314	-1.236	-27.576	0	0	0	0	0	0	0
WT222(CAA14FCCF874)	3.79	13105	2022-11-28 09:46:09.301	0.006	-0.035	1.001	0	0	0	-2.06	-0.319	100.003	0	0	0	0	0	0	0
WT222(CAA14FCCF874)	3.79	13105	2022-11-28 09:46:09.301	0.006	-0.035	1.001	0	0	0	-2.06	-0.319	100.003	0	0	0	0	0	0	0
WT222(CAA14FCCF874)	3.79	13105	2022-11-28 09:46:09.301	0.006	-0.035	1.001	0	0	0	-2.06	-0.319	100.003	0	0	0	0	0	0	0
WT222(CAA14FCCF874)	3.79	13105	2022-11-28 09:46:09.301	0.006	-0.035	1.001	0	0	0	-2.06	-0.319	100.003	0	0	0	0	0	0	0
WT222(CAA14FCCF874)	3.79	13105	2022-11-28 09:46:09.301	0.006	-0.035	1.001	0	0	0	-2.06	-0.319	100.003	0	0	0	0	0	0	0
WT222(CAA14FCCF874)	3.79	13105	2022-11-28 09:46:09.301	0.006	-0.035	1.001	0	0	0	-2.06	-0.319	100.003	0	0	0	0	0	0	0
WT222(CAA14FCCF874)	3.79	13105	2022-11-28 09:46:09.301	0.006	-0.035	1.001	0	0	0	-2.06	-0.319	100.003	0	0	0	0	0	0	0
WT222(CAA14FCCF874)	3.79	13105	2022-11-28 09:46:09.301	0.005	-0.035	1.001	0	0	0	-2.06	-0.319	100.003	0	0	0	0	0	0	0
WT111(DD045F3F1DEA)	3.81	13108	2022-11-28 09:46:09.348	0.021	0.337	0.958	0	0	0	19.314	-1.236	-27.576	0	0	0	0	0	0	0
WT111(DD045F3F1DEA)	3.81	13108	2022-11-28 09:46:09.348	0.021	0.337	0.958	0	0	0	19.314	-1.236	-27.576	0	0	0	0	0	0	0
WT111(DD045F3F1DEA)	3.81	13108	2022-11-28 09:46:09.348	0.021	0.337	0.958	0	0	0	19.314	-1.236	-27.576	0	0	0	0	0	0	0
WT111(DD045F3F1DEA)	3.81	13108	2022-11-28 09:46:09.348	0.021	0.336	0.958	0	0	0	19.314	-1.236	-27.576	0	0	0	0	0	0	0
WT111(DD045F3F1DEA)	3.81	13108	2022-11-28 09:46:09.348	0.021	0.336	0.958	0	0	0	19.314	-1.236	-27.576	0	0	0	0	0	0	0
WT111(DD045F3F1DEA)	3.81	13108	2022-11-28 09:46:09.348	0.021	0.336	0.958	0	0	0	19.314	-1.236	-27.576	0	0	0	0	0	0	0
WT111(DD045F3F1DEA)	3.81	13108	2022-11-28 09:46:09.348	0.021	0.336	0.958	0	0	0	19.314	-1.236	-27.576	0	0	0	0	0	0	0
WT111(DD045F3F1DEA)	3.81	13108	2022-11-28 09:46:09.348	0.021	0.336	0.958	0	0	0	19.314	-1.236	-27.576	0	0	0	0	0	0	0
WT111(DD045F3F1DEA)	3.81	13108	2022-11-28 09:46:09.348	0.021	0.336	0.958	0	0	0	19.314	-1.236	-27.576	0	0	0	0	0	0	0
WT111(DD045F3F1DEA)	3.81	13108	2022-11-28 09:46:09.348	0.021	0.336	0.958	0	0	0	19.314	-1.236	-27.576	0	0	0	0	0	0	0
WT111(DD045F3F1DEA)	3.81	13108	2022-11-28 09:46:09.348	0.021	0.336	0.958	0	0	0	19.314	-1.236	-27.576	0	0	0	0	0	0	0
WT111(DD045F3F1DEA)	3.81	13108	2022-11-28 09:46:09.348	0.022	0.336	0.958	0	0	0	19.314	-1.236	-27.576	0	0	0	0	0	0	0
WT111(DD045F3F1DEA)	3.81	13108	2022-11-28 09:46:09.348	0.022	0.336	0.958	0	0	0	19.314	-1.236	-27.576	0	0	0	0	0	0	0
WT111(DD045F3F1DEA)	3.81	13108	2022-11-28 09:46:09.348	0.022	0.336	0.958	0	0	0	19.314	-1.236	-27.576	0	0	0	0	0	0	0
WT111(DD045F3F1DEA)	3.81	13108	2022-11-28 09:46:09.348	0.022	0.336	0.958	0	0	0	19.314	-1.236	-27.576	0	0	0	0	0	0	0
WT111(DD045F3F1DEA)	3.81	13108	2022-11-28 09:46:09.348	0.021	0.336	0.958	0	0	0	19.314	-1.236	-27.576	0	0	0	0	0	0	0
WT111(DD045F3F1DEA)	3.81	13108	2022-11-28 09:46:09.379	0.021	0.336	0.958	0	0	0	19.314	-1.236	-27.576	0	0	0	0	0	0	0
WT111(DD045F3F1DEA)	3.81	13108	2022-11-28 09:46:09.379	0.021	0.336	0.958	0	0	0	19.314	-1.236	-27.576	0	0	0	0	0	0	0
WT111(DD045F3F1DEA)	3.81	13108	2022-11-28 09:46:09.379	0.021	0.336	0.958	0	0	0	19.314	-1.236	-27.576	0	0	0	0	0	0	0
WT111(DD045F3F1DEA)	3.81	13108	2022-11-28 09:46:09.379	0.021	0.335	0.958	0	0	0	19.314	-1.236	-27.576	0	0	0	0	0	0	0
WT111(DD045F3F1DEA)	3.81	13108	2022-11-28 09:46:09.379	0.021	0.335	0.958	0	0	0	19.314	-1.236	-27.576	0	0	0	0	0	0	0
WT111(DD045F3F1DEA)	3.81	13108	2022-11-28 09:46:09.379	0.021	0.335	0.958	0	0	0	19.314	-1.236	-27.576	0	0	0	0	0	0	0
WT111(DD045F3F1DEA)	3.81	13108	2022-11-28 09:46:09.379	0.021	0.335	0.958	0	0	0	19.314	-1.236	-27.576	0	0	0	0	0	0	0
WT111(DD045F3F1DEA)	3.81	13108	2022-11-28 09:46:09.379	0.022	0.336	0.958	0	0	0	19.314	-1.236	-27.576	0	0	0	0	0	0	0
WT333(F4E4E1AF1293)	3.87	13105	2022-11-28 09:46:09.379	-0.003	0.003	1.019	0	0	0	0.115	0.187	177.583	0	0	0	0	0	0	0
WT333(F4E4E1AF1293)	3.87	13105	2022-11-28 09:46:09.379	-0.003	0.003	1.019	0	0	0	0.115	0.187	177.583	0	0	0	0	0	0	0
WT333(F4E4E1AF1293)	3.87	13105	2022-11-28 09:46:09.379	-0.003	0.003	1.019	0	0	0	0.115	0.187	177.583	0	0	0	0	0	0	0
WT333(F4E4E1AF1293)	3.87	13105	2022-11-28 09:46:09.379	-0.003	0.003	1.019	0	0	0	0.121	0.187	177.583	0	0	0	0	0	0	0
WT333(F4E4E1AF1293)	3.87	13105	2022-11-28 09:46:09.379	-0.003	0.004	1.019	0	0	0	0.121	0.187	177.583	0	0	0	0	0	0	0
WT333(F4E4E1AF1293)	3.87	13105	2022-11-28 09:46:09.379	-0.003	0.004	1.019	0	0	0	0.121	0.187	177.583	0	0	0	0	0	0	0
WT333(F4E4E1AF1293)	3.87	13105	2022-11-28 09:46:09.379	-0.003	0.004	1.019	0	0	0	0.121	0.187	177.583	0	0	0	0	0	0	0
WT333(F4E4E1AF1293)	3.87	13105	2022-11-28 09:46:09.379	-0.003	0.004	1.019	0	0	0	0.121	0.187	177.583	0	0	0	0	0	0	0
WT333(F4E4E1AF1293)	3.87	13105	2022-11-28 09:46:09.379	-0.003	0.003	1.018	0	0	0	0.121	0.187	177.583	0	0	0	0	0	0	0
WT333(F4E4E1AF1293)	3.87	13105	2022-11-28 09:46:09.379	-0.003	0.003	1.018	0	0	0	0.121	0.187	177.583	0	0	0	0	0	0	0
WT333(F4E4E1AF1293)	3.87	13105	2022-11-28 09:46:09.379	-0.003	0.003	1.018	0	0	0	0.121	0.187	177.583	0	0	0	0	0	0	0
WT333(F4E4E1AF1293)	3.87	13105	2022-11-28 09:46:09.379	-0.003	0.003	1.018	0	0	0	0.121	0.187	177.583	0	0	0	0	0	0	0
WT333(F4E4E1AF1293)	3.87	13105	2022-11-28 09:46:09.379	-0.004	0.003	1.018	0	0	0	0.121	0.187	177.583	0	0	0	0	0	0	0
WT333(F4E4E1AF1293)	3.87	13105	2022-11-28 09:46:09.379	-0.004	0.003	1.018	0	0	0	0.121	0.187	177.583	0	0	0	0	0	0	0
WT333(F4E4E1AF1293)	3.87	13105	2022-11-28 09:46:09.379	-0.004	0.003	1.018	0	0	0	0.121	0.187	177.583	0	0	0	0	0	0	0
WT333(F4E4E1AF1293)	3.87	13105	2022-11-28 09:46:09.379	-0.004	0.003	1.018	0	0	0	0.121	0.187	177.583	0	0	0	0	0	0	0
WT333(F4E4E1AF1293)	3.87	13105	2022-11-28 09:46:09.410	-0.003	0.003	1.018	0	0	0	0.132	0.187	177.583	0	0	0	0	0	0	0
WT333(F4E4E1AF1293)	3.87	13105	2022-11-28 09:46:09.410	-0.003	0.003	1.018	0	0	0	0.132	0.187	177.583	0	0	0	0	0	0	0
WT333(F4E4E1AF1293)	3.87	13105	2022-11-28 09:46:09.410	-0.003	0.003	1.018	0	0	0	0.132	0.187	177.583	0	0	0	0	0	0	0
WT333(F4E4E1AF1293)	3.87	13105	2022-11-28 09:46:09.410	-0.003	0.003	1.019	0	0	0	0.132	0.187	177.583	0	0	0	0	0	0	0
WT333(F4E4E1AF1293)	3.87	13105	2022-11-28 09:46:09.410	-0.003	0.003	1.019	0	0	0	0.132	0.187	177.583	0	0	0	0	0	0	0
WT333(F4E4E1AF1293)	3.87	13105	2022-11-28 09:46:09.410	-0.003	0.003	1.019	0	0	0	0.132	0.187	177.583	0	0	0	0	0	0	0
WT333(F4E4E1AF1293)	3.87	13105	2022-11-28 09:46:09.410	-0.003	0.003	1.019	0	0	0	0.132	0.187	177.583	0	0	0	0	0	0	0
WT333(F4E4E1AF1293)	3.87	13105	2022-11-28 09:46:09.410	-0.003	0.003	1.017	0	0	0	0.132	0.187	177.583	0	0	0	0	0	0	0
WT333(F4E4E1AF1293)	3.87	13105	2022-11-28 09:46:09.410	-0.003	0.003	1.017	0	0	0	0.132	0.187	177.583	0	0	0	0	0	0	0
WT333(F4E4E1AF1293)	3.87	13105	2022-11-28 09:46:09.410	-0.003	0.003	1.017	0	0	0	0.132	0.187	177.583	0	0	0	0	0	0	0
WT333(F4E4E1AF1293)	3.87	13105	2022-11-28 09:46:09.410	-0.003	0.003	1.017	0	0	0	0.132	0.187	177.583	0	0	0	0	0	0	0
WT333(F4E4E1AF1293)	3.87	13105	2022-11-28 09:46:09.410	-0.003	0.003	1.018	0	0	0	0.132	0.187	177.583	0	0	0	0	0	0	0
WT333(F4E4E1AF1293)	3.87	13105	2022-11-28 09:46:09.410	-0.003	0.003	1.018	0	0	0	0.132	0.187	177.583	0	0	0	0	0	0	0
WT333(F4E4E1AF1293)	3.87	13105	2022-11-28 09:46:09.410	-0.003	0.003	1.018	0	0	0	0.132	0.187	177.583	0	0	0	0	0	0	0
WT333(F4E4E1AF1293)	3.87	13105	2022-11-28 09:46:09.410	-0.003	0.003	1.018	0	0	0	0.132	0.187	177.583	0	0	0	0	0	0	0
WT333(F4E4E1AF1293)	3.87	13105	2022-11-28 09:46:09.410	-0.003	0.003	1.017	0	0	0	0.132	0.187	177.583	0	0	0	0	0	0	0
WT333(F4E4E1AF1293)	3.87	13105	2022-11-28 09:46:09.410	-0.003	0.003	1.017	0	0	0	0.132	0.187	177.583	0	0	0	0	0	0	0
WT333(F4E4E1AF1293)	3.87	13105	2022-11-28 09:46:09.410	-0.003	0.003	1.017	0	0	0	0.132	0.187	177.583	0	0	0	0	0	0	0
WT333(F4E4E1AF1293)	3.87	13105	2022-11-28 09:46:09.410	-0.003	0.003	1.017	0	0	0	0.132	0.187	177.583	0	0	0	0	0	0	0
WT333(F4E4E1AF1293)	3.87	13105	2022-11-28 09:46:09.410	-0.003	0.003	1.018	0	0	0	0.137	0.187	177.583	0	0	0	0	0	0	0
WT333(F4E4E1AF1293)	3.87	13105	2022-11-28 09:46:09.410	-0.003	0.003	1.018	0	0	0	0.137	0.187	177.583	0	0	0	0	0	0	0
WT333(F4E4E1AF1293)	3.87	13105	2022-11-28 09:46:09.410	-0.003	0.003	1.018	0	0	0	0.137	0.187	177.583	0	0	0	0	0	0	0
WT333(F4E4E1AF1293)	3.87	13105	2022-11-28 09:46:09.410	-0.003	0.003	1.018	0	0	0	0.137	0.187	177.583	0	0	0	0	0	0	0
WT333(F4E4E1AF1293)	3.87	13105	2022-11-28 09:46:09.410	-0.003	0.004	1.018	0	0	0	0.137	0.187	177.583	0	0	0	0	0	0	0
WT111(DD045F3F1DEA)	3.81	13108	2022-11-28 09:46:09.426	0.022	0.336	0.958	0	0	0	19.314	-1.236	-27.576	0	0	0	0	0	0	0
WT111(DD045F3F1DEA)	3.81	13108	2022-11-28 09:46:09.426	0.022	0.336	0.958	0	0	0	19.314	-1.236	-27.576	0	0	0	0	0	0	0
WT111(DD045F3F1DEA)	3.81	13108	2022-11-28 09:46:09.426	0.022	0.336	0.958	0	0	0	19.314	-1.236	-27.576	0	0	0	0	0	0	0
WT111(DD045F3F1DEA)	3.81	13108	2022-11-28 09:46:09.426	0.021	0.335	0.958	0	0	0	19.314	-1.236	-27.576	0	0	0	0	0	0	0
WT111(DD045F3F1DEA)	3.81	13108	2022-11-28 09:46:09.426	0.021	0.335	0.958	0	0	0	19.314	-1.236	-27.576	0	0	0	0	0	0	0
WT111(DD045F3F1DEA)	3.81	13108	2022-11-28 09:46:09.426	0.021	0.335	0.958	0	0	0	19.314	-1.236	-27.576	0	0	0	0	0	0	0
WT111(DD045F3F1DEA)	3.81	13108	2022-11-28 09:46:09.426	0.021	0.335	0.958	0	0	0	19.314	-1.236	-27.576	0	0	0	0	0	0	0
WT111(DD045F3F1DEA)	3.81	13108	2022-11-28 09:46:09.426	0.021	0.336	0.958	0	0	0	19.314	-1.236	-27.576	0	0	0	0	0	0	0
WT111(DD045F3F1DEA)	3.81	13108	2022-11-28 09:46:09.442	0.021	0.336	0.958	0	0	0	19.314	-1.236	-27.576	0	0	0	0	0	0	0
WT111(DD045F3F1DEA)	3.81	13108	2022-11-28 09:46:09.442	0.021	0.336	0.958	0	0	0	19.314	-1.236	-27.576	0	0	0	0	0	0	0
WT111(DD045F3F1DEA)	3.81	13108	2022-11-28 09:46:09.442	0.021	0.336	0.958	0	0	0	19.314	-1.236	-27.576	0	0	0	0	0	0	0
WT111(DD045F3F1DEA)	3.81	13108	2022-11-28 09:46:09.442	0.021	0.335	0.958	0	0	0	19.314	-1.236	-27.576	0	0	0	0	0	0	0
WT111(DD045F3F1DEA)	3.81	13108	2022-11-28 09:46:09.442	0.021	0.335	0.958	0	0	0	19.314	-1.236	-27.576	0	0	0	0	0	0	0
WT111(DD045F3F1DEA)	3.81	13108	2022-11-28 09:46:09.442	0.021	0.335	0.958	0	0	0	19.314	-1.236	-27.576	0	0	0	0	0	0	0
WT111(DD045F3F1DEA)	3.81	13108	2022-11-28 09:46:09.442	0.021	0.335	0.958	0	0	0	19.314	-1.236	-27.576	0	0	0	0	0	0	0
WT111(DD045F3F1DEA)	3.81	13108	2022-11-28 09:46:09.442	0.021	0.335	0.958	0	0	0	19.314	-1.236	-27.576	0	0	0	0	0	0	0
WT111(DD045F3F1DEA)	3.81	13108	2022-11-28 09:46:09.489	0.021	0.335	0.958	0	0	0	19.314	-1.236	-27.576	0	0	0	0	0	0	0
WT111(DD045F3F1DEA)	3.81	13108	2022-11-28 09:46:09.489	0.021	0.335	0.958	0	0	0	19.314	-1.236	-27.576	0	0	0	0	0	0	0
WT111(DD045F3F1DEA)	3.81	13108	2022-11-28 09:46:09.489	0.021	0.335	0.958	0	0	0	19.314	-1.236	-27.576	0	0	0	0	0	0	0
WT111(DD045F3F1DEA)	3.81	13108	2022-11-28 09:46:09.489	0.021	0.335	0.957	0	0	0	19.314	-1.236	-27.576	0	0	0	0	0	0	0
WT111(DD045F3F1DEA)	3.81	13108	2022-11-28 09:46:09.489	0.021	0.335	0.957	0	0	0	19.314	-1.236	-27.576	0	0	0	0	0	0	0
WT111(DD045F3F1DEA)	3.81	13108	2022-11-28 09:46:09.489	0.021	0.335	0.957	0	0	0	19.314	-1.236	-27.576	0	0	0	0	0	0	0
WT111(DD045F3F1DEA)	3.81	13108	2022-11-28 09:46:09.489	0.021	0.335	0.957	0	0	0	19.314	-1.236	-27.576	0	0	0	0	0	0	0
WT111(DD045F3F1DEA)	3.81	13108	2022-11-28 09:46:09.489	0.022	0.335	0.958	0	0	0	19.314	-1.236	-27.576	0	0	0	0	0	0	0
WT111(DD045F3F1DEA)	3.81	13108	2022-11-28 09:46:09.551	0.022	0.335	0.958	0	0	0	19.314	-1.236	-27.576	0	0	0	0	0	0	0
WT111(DD045F3F1DEA)	3.81	13108	2022-11-28 09:46:09.551	0.022	0.335	0.958	0	0	0	19.314	-1.236	-27.576	0	0	0	0	0	0	0
WT111(DD045F3F1DEA)	3.81	13108	2022-11-28 09:46:09.551	0.022	0.335	0.958	0	0	0	19.314	-1.236	-27.576	0	0	0	0	0	0	0
WT111(DD045F3F1DEA)	3.81	13108	2022-11-28 09:46:09.551	0.021	0.335	0.957	0	0	0	19.314	-1.236	-27.576	0	0	0	0	0	0	0
WT111(DD045F3F1DEA)	3.81	13108	2022-11-28 09:46:09.551	0.021	0.335	0.957	0	0	0	19.314	-1.236	-27.576	0	0	0	0	0	0	0
WT111(DD045F3F1DEA)	3.81	13108	2022-11-28 09:46:09.551	0.021	0.335	0.957	0	0	0	19.314	-1.236	-27.576	0	0	0	0	0	0	0
WT111(DD045F3F1DEA)	3.81	13108	2022-11-28 09:46:09.551	0.021	0.335	0.957	0	0	0	19.314	-1.236	-27.576	0	0	0	0	0	0	0
WT111(DD045F3F1DEA)	3.81	13108	2022-11-28 09:46:09.551	0.021	0.336	0.958	0	0	0	19.314	-1.236	-27.576	0	0	0	0	0	0	0
WT111(DD045F3F1DEA)	3.81	13108	2022-11-28 09:46:09.551	0.021	0.336	0.958	0	0	0	19.314	-1.236	-27.576	0	0	0	0	0	0	0
WT111(DD045F3F1DEA)	3.81	13108	2022-11-28 09:46:09.551	0.021	0.336	0.958	0	0	0	19.314	-1.236	-27.576	0	0	0	0	0	0	0
WT111(DD045F3F1DEA)	3.81	13108	2022-11-28 09:46:09.551	0.021	0.336	0.958	0	0	0	19.314	-1.236	-27.576	0	0	0	0	0	0	0
WT111(DD045F3F1DEA)	3.81	13108	2022-11-28 09:46:09.551	0.021	0.336	0.958	0	0	0	19.314	-1.236	-27.576	0	0	0	0	0	0	0
WT111(DD045F3F1DEA)	3.81	13108	2022-11-28 09:46:09.551	0.021	0.336	0.958	0	0	0	19.314	-1.236	-27.576	0	0	0	0	0	0	0
WT111(DD045F3F1DEA)	3.81	13108	2022-11-28 09:46:09.551	0.021	0.336	0.958	0	0	0	19.314	-1.236	-27.576	0	0	0	0	0	0	0
WT111(DD045F3F1DEA)	3.81	13108	2022-11-28 09:46:09.551	0.021	0.336	0.958	0	0	0	19.314	-1.236	-27.576	0	0	0	0	0	0	0
WT111(DD045F3F1DEA)	3.81	13108	2022-11-28 09:46:09.551	0.022	0.335	0.958	0	0	0	19.314	-1.236	-27.576	0	0	0	0	0	0	0
WT333(F4E4E1AF1293)	3.87	13105	2022-11-28 09:46:09.567	-0.003	0.003	1.018	0	0	0	0.137	0.187	177.583	0	0	0	0	0	0	0
WT333(F4E4E1AF1293)	3.87	13105	2022-11-28 09:46:09.567	-0.003	0.003	1.018	0	0	0	0.137	0.187	177.583	0	0	0	0	0	0	0
WT333(F4E4E1AF1293)	3.87	13105	2022-11-28 09:46:09.567	-0.003	0.003	1.018	0	0	0	0.137	0.187	177.583	0	0	0	0	0	0	0
WT333(F4E4E1AF1293)	3.87	13105	2022-11-28 09:46:09.567	-0.003	0.004	1.018	0	0	0	0.137	0.187	177.583	0	0	0	0	0	0	0
WT333(F4E4E1AF1293)	3.87	13105	2022-11-28 09:46:09.567	-0.003	0.004	1.018	0	0	0	0.143	0.187	177.583	0	0	0	0	0	0	0
WT333(F4E4E1AF1293)	3.87	13105	2022-11-28 09:46:09.567	-0.003	0.004	1.018	0	0	0	0.143	0.187	177.583	0	0	0	0	0	0	0
WT333(F4E4E1AF1293)	3.87	13105	2022-11-28 09:46:09.567	-0.003	0.004	1.018	0	0	0	0.143	0.187	177.583	0	0	0	0	0	0	0
WT333(F4E4E1AF1293)	3.87	13105	2022-11-28 09:46:09.567	-0.003	0.003	1.018	0	0	0	0.143	0.187	177.583	0	0	0	0	0	0	0
WT333(F4E4E1AF1293)	3.87	13105	2022-11-28 09:46:09.567	-0.003	0.003	1.018	0	0	0	0.143	0.187	177.583	0	0	0	0	0	0	0
WT333(F4E4E1AF1293)	3.87	13105	2022-11-28 09:46:09.567	-0.003	0.003	1.018	0	0	0	0.143	0.187	177.583	0	0	0	0	0	0	0
WT333(F4E4E1AF1293)	3.87	13105	2022-11-28 09:46:09.567	-0.003	0.003	1.018	0	0	0	0.143	0.187	177.583	0	0	0	0	0	0	0
WT333(F4E4E1AF1293)	3.87	13105	2022-11-28 09:46:09.567	-0.003	0.003	1.018	0	0	0	0.143	0.187	177.583	0	0	0	0	0	0	0
WT333(F4E4E1AF1293)	3.87	13105	2022-11-28 09:46:09.567	-0.003	0.003	1.018	0	0	0	0.143	0.187	177.583	0	0	0	0	0	0	0
WT333(F4E4E1AF1293)	3.87	13105	2022-11-28 09:46:09.567	-0.003	0.003	1.018	0	0	0	0.143	0.187	177.583	0	0	0	0	0	0	0
WT333(F4E4E1AF1293)	3.87	13105	2022-11-28 09:46:09.567	-0.003	0.003	1.018	0	0	0	0.143	0.187	177.583	0	0	0	0	0	0	0
WT333(F4E4E1AF1293)	3.87	13105	2022-11-28 09:46:09.567	-0.003	0.003	1.018	0	0	0	0.143	0.187	177.583	0	0	0	0	0	0	0
WT333(F4E4E1AF1293)	3.87	13105	2022-11-28 09:46:09.567	-0.003	0.003	1.018	0	0	0	0.143	0.187	177.583	0	0	0	0	0	0	0
WT333(F4E4E1AF1293)	3.87	13105	2022-11-28 09:46:09.567	-0.003	0.003	1.018	0	0	0	0.143	0.187	177.583	0	0	0	0	0	0	0
WT333(F4E4E1AF1293)	3.87	13105	2022-11-28 09:46:09.567	-0.003	0.003	1.018	0	0	0	0.143	0.187	177.583	0	0	0	0	0	0	0
WT333(F4E4E1AF1293)	3.87	13105	2022-11-28 09:46:09.567	-0.003	0.004	1.018	0	0	0	0.143	0.187	177.583	0	0	0	0	0	0	0
WT333(F4E4E1AF1293)	3.87	13105	2022-11-28 09:46:09.567	-0.003	0.004	1.018	0	0	0	0.143	0.187	177.583	0	0	0	0	0	0	0
WT333(F4E4E1AF1293)	3.87	13105	2022-11-28 09:46:09.567	-0.003	0.004	1.018	0	0	0	0.143	0.187	177.583	0	0	0	0	0	0	0
WT333(F4E4E1AF1293)	3.87	13105	2022-11-28 09:46:09.567	-0.003	0.004	1.018	0	0	0	0.143	0.187	177.583	0	0	0	0	0	0	0
WT333(F4E4E1AF1293)	3.87	13105	2022-11-28 09:46:09.567	-0.003	0.004	1.018	0	0	0	0.143	0.187	177.583	0	0	0	0	0	0	0
WT333(F4E4E1AF1293)	3.87	13105	2022-11-28 09:46:09.645	-0.003	0.004	1.018	0	0	0	0.143	0.187	177.583	0	0	0	0	0	0	0
WT333(F4E4E1AF1293)	3.87	13105	2022-11-28 09:46:09.645	-0.003	0.004	1.018	0	0	0	0.143	0.187	177.583	0	0	0	0	0	0	0
WT333(F4E4E1AF1293)	3.87	13105	2022-11-28 09:46:09.645	-0.003	0.004	1.018	0	0	0	0.143	0.187	177.583	0	0	0	0	0	0	0
WT333(F4E4E1AF1293)	3.87	13105	2022-11-28 09:46:09.645	-0.003	0.004	1.018	0	0	0	0.143	0.187	177.583	0	0	0	0	0	0	0
WT333(F4E4E1AF1293)	3.87	13105	2022-11-28 09:46:09.645	-0.003	0.004	1.018	0	0	0	0.143	0.187	177.583	0	0	0	0	0	0	0
WT333(F4E4E1AF1293)	3.87	13105	2022-11-28 09:46:09.645	-0.003	0.004	1.018	0	0	0	0.143	0.187	177.583	0	0	0	0	0	0	0
WT333(F4E4E1AF1293)	3.87	13105	2022-11-28 09:46:09.645	-0.003	0.004	1.018	0	0	0	0.148	0.187	177.583	0	0	0	0	0	0	0
WT333(F4E4E1AF1293)	3.87	13105	2022-11-28 09:46:09.645	-0.003	0.004	1.019	0	0	0	0.148	0.187	177.583	0	0	0	0	0	0	0
WT333(F4E4E1AF1293)	3.87	13105	2022-11-28 09:46:09.645	-0.003	0.004	1.019	0	0	0	0.148	0.187	177.583	0	0	0	0	0	0	0
WT333(F4E4E1AF1293)	3.87	13105	2022-11-28 09:46:09.645	-0.003	0.004	1.019	0	0	0	0.148	0.187	177.583	0	0	0	0	0	0	0
WT333(F4E4E1AF1293)	3.87	13105	2022-11-28 09:46:09.645	-0.003	0.004	1.019	0	0	0	0.148	0.187	177.583	0	0	0	0	0	0	0
WT333(F4E4E1AF1293)	3.87	13105	2022-11-28 09:46:09.645	-0.003	0.003	1.018	0	0	0	0.148	0.187	177.583	0	0	0	0	0	0	0
WT333(F4E4E1AF1293)	3.87	13105	2022-11-28 09:46:09.645	-0.003	0.003	1.018	0	0	0	0.148	0.187	177.583	0	0	0	0	0	0	0
WT333(F4E4E1AF1293)	3.87	13105	2022-11-28 09:46:09.645	-0.003	0.003	1.018	0	0	0	0.148	0.187	177.583	0	0	0	0	0	0	0
WT333(F4E4E1AF1293)	3.87	13105	2022-11-28 09:46:09.645	-0.003	0.003	1.018	0	0	0	0.148	0.187	177.583	0	0	0	0	0	0	0
WT333(F4E4E1AF1293)	3.87	13105	2022-11-28 09:46:09.645	-0.003	0.004	1.018	0	0	0	0.148	0.187	177.583	0	0	0	0	0	0	0
WT111(DD045F3F1DEA)	3.81	13108	2022-11-28 09:46:09.676	0.022	0.335	0.958	0	0	0	19.314	-1.236	-27.576	0	0	0	0	0	0	0
WT111(DD045F3F1DEA)	3.81	13108	2022-11-28 09:46:09.676	0.022	0.335	0.958	0	0	0	19.314	-1.236	-27.576	0	0	0	0	0	0	0
WT111(DD045F3F1DEA)	3.81	13108	2022-11-28 09:46:09.676	0.022	0.335	0.958	0	0	0	19.314	-1.236	-27.576	0	0	0	0	0	0	0
WT111(DD045F3F1DEA)	3.81	13108	2022-11-28 09:46:09.676	0.022	0.336	0.958	0	0	0	19.314	-1.236	-27.576	0	0	0	0	0	0	0
WT111(DD045F3F1DEA)	3.81	13108	2022-11-28 09:46:09.676	0.022	0.336	0.958	0	0	0	19.314	-1.236	-27.576	0	0	0	0	0	0	0
WT111(DD045F3F1DEA)	3.81	13108	2022-11-28 09:46:09.676	0.022	0.336	0.958	0	0	0	19.314	-1.236	-27.576	0	0	0	0	0	0	0
WT111(DD045F3F1DEA)	3.81	13108	2022-11-28 09:46:09.676	0.022	0.336	0.958	0	0	0	19.314	-1.236	-27.576	0	0	0	0	0	0	0
WT111(DD045F3F1DEA)	3.81	13108	2022-11-28 09:46:09.676	0.022	0.335	0.958	0	0	0	19.314	-1.236	-27.576	0	0	0	0	0	0	0
WT111(DD045F3F1DEA)	3.81	13108	2022-11-28 09:46:09.676	0.022	0.335	0.958	0	0	0	19.314	-1.236	-27.576	0	0	0	0	0	0	0
WT111(DD045F3F1DEA)	3.81	13108	2022-11-28 09:46:09.676	0.022	0.335	0.958	0	0	0	19.314	-1.236	-27.576	0	0	0	0	0	0	0
WT111(DD045F3F1DEA)	3.81	13108	2022-11-28 09:46:09.676	0.022	0.335	0.958	0	0	0	19.314	-1.236	-27.576	0	0	0	0	0	0	0
WT111(DD045F3F1DEA)	3.81	13108	2022-11-28 09:46:09.676	0.022	0.336	0.959	0	0	0	19.314	-1.236	-27.576	0	0	0	0	0	0	0
WT111(DD045F3F1DEA)	3.81	13108	2022-11-28 09:46:09.676	0.022	0.336	0.959	0	0	0	19.314	-1.236	-27.576	0	0	0	0	0	0	0
WT111(DD045F3F1DEA)	3.81	13108	2022-11-28 09:46:09.676	0.022	0.336	0.959	0	0	0	19.314	-1.236	-27.576	0	0	0	0	0	0	0
WT111(DD045F3F1DEA)	3.81	13108	2022-11-28 09:46:09.676	0.022	0.336	0.959	0	0	0	19.314	-1.236	-27.576	0	0	0	0	0	0	0
WT111(DD045F3F1DEA)	3.81	13108	2022-11-28 09:46:09.676	0.022	0.336	0.958	0	0	0	19.314	-1.236	-27.576	0	0	0	0	0	0	0
WT111(DD045F3F1DEA)	3.81	13108	2022-11-28 09:46:09.707	0.022	0.336	0.958	0	0	0	19.314	-1.236	-27.576	0	0	0	0	0	0	0
WT111(DD045F3F1DEA)	3.81	13108	2022-11-28 09:46:09.707	0.022	0.336	0.958	0	0	0	19.314	-1.236	-27.576	0	0	0	0	0	0	0
WT111(DD045F3F1DEA)	3.81	13108	2022-11-28 09:46:09.707	0.022	0.336	0.958	0	0	0	19.314	-1.236	-27.576	0	0	0	0	0	0	0
WT111(DD045F3F1DEA)	3.81	13108	2022-11-28 09:46:09.707	0.022	0.335	0.958	0	0	0	19.314	-1.236	-27.576	0	0	0	0	0	0	0
WT111(DD045F3F1DEA)	3.81	13108	2022-11-28 09:46:09.707	0.022	0.335	0.958	0	0	0	19.314	-1.236	-27.576	0	0	0	0	0	0	0
WT111(DD045F3F1DEA)	3.81	13108	2022-11-28 09:46:09.707	0.022	0.335	0.958	0	0	0	19.314	-1.236	-27.576	0	0	0	0	0	0	0
WT111(DD045F3F1DEA)	3.81	13108	2022-11-28 09:46:09.707	0.022	0.335	0.958	0	0	0	19.314	-1.236	-27.576	0	0	0	0	0	0	0
WT111(DD045F3F1DEA)	3.81	13108	2022-11-28 09:46:09.707	0.021	0.335	0.958	0	0	0	19.314	-1.236	-27.576	0	0	0	0	0	0	0
WT111(DD045F3F1DEA)	3.81	13108	2022-11-28 09:46:09.739	0.021	0.335	0.958	0	0	0	19.314	-1.236	-27.576	0	0	0	0	0	0	0
WT111(DD045F3F1DEA)	3.81	13108	2022-11-28 09:46:09.739	0.021	0.335	0.958	0	0	0	19.314	-1.236	-27.576	0	0	0	0	0	0	0
WT111(DD045F3F1DEA)	3.81	13108	2022-11-28 09:46:09.739	0.021	0.335	0.958	0	0	0	19.314	-1.236	-27.576	0	0	0	0	0	0	0
WT111(DD045F3F1DEA)	3.81	13108	2022-11-28 09:46:09.739	0.021	0.336	0.958	0	0	0	19.314	-1.236	-27.576	0	0	0	0	0	0	0
WT111(DD045F3F1DEA)	3.81	13108	2022-11-28 09:46:09.739	0.021	0.336	0.958	0	0	0	19.314	-1.236	-27.576	0	0	0	0	0	0	0
WT111(DD045F3F1DEA)	3.81	13108	2022-11-28 09:46:09.739	0.021	0.336	0.958	0	0	0	19.314	-1.236	-27.576	0	0	0	0	0	0	0
WT111(DD045F3F1DEA)	3.81	13108	2022-11-28 09:46:09.739	0.023	0.336	0.958	0	0	0	19.314	-1.236	-27.576	0	0	0	0	0	0	0
WT111(DD045F3F1DEA)	3.81	13108	2022-11-28 09:46:09.739	0.023	0.336	0.958	0	0	0	19.314	-1.236	-27.576	0	0	0	0	0	0	0
WT111(DD045F3F1DEA)	3.81	13108	2022-11-28 09:46:09.817	0.023	0.336	0.958	0	0	0	19.314	-1.236	-27.576	0	0	0	0	0	0	0
WT111(DD045F3F1DEA)	3.81	13108	2022-11-28 09:46:09.817	0.023	0.336	0.958	0	0	0	19.314	-1.236	-27.576	0	0	0	0	0	0	0
WT111(DD045F3F1DEA)	3.81	13108	2022-11-28 09:46:09.817	0.022	0.336	0.958	0	0	0	19.314	-1.236	-27.576	0	0	0	0	0	0	0
WT111(DD045F3F1DEA)	3.81	13108	2022-11-28 09:46:09.817	0.022	0.336	0.958	0	0	0	19.314	-1.236	-27.576	0	0	0	0	0	0	0
WT111(DD045F3F1DEA)	3.81	13108	2022-11-28 09:46:09.817	0.022	0.336	0.958	0	0	0	19.314	-1.236	-27.576	0	0	0	0	0	0	0
WT111(DD045F3F1DEA)	3.81	13108	2022-11-28 09:46:09.817	0.022	0.336	0.958	0	0	0	19.314	-1.236	-27.576	0	0	0	0	0	0	0
WT111(DD045F3F1DEA)	3.81	13108	2022-11-28 09:46:09.817	0.021	0.335	0.958	0	0	0	19.314	-1.236	-27.576	0	0	0	0	0	0	0
WT111(DD045F3F1DEA)	3.81	13108	2022-11-28 09:46:09.817	0.021	0.335	0.958	0	0	0	19.314	-1.236	-27.576	0	0	0	0	0	0	0
WT111(DD045F3F1DEA)	3.81	13108	2022-11-28 09:46:09.832	0.021	0.335	0.958	0	0	0	19.314	-1.236	-27.576	0	0	0	0	0	0	0
WT111(DD045F3F1DEA)	3.81	13108	2022-11-28 09:46:09.832	0.021	0.335	0.958	0	0	0	19.314	-1.236	-27.576	0	0	0	0	0	0	0
WT111(DD045F3F1DEA)	3.81	13108	2022-11-28 09:46:09.832	0.021	0.335	0.958	0	0	0	19.314	-1.236	-27.576	0	0	0	0	0	0	0
WT111(DD045F3F1DEA)	3.81	13108	2022-11-28 09:46:09.832	0.021	0.335	0.958	0	0	0	19.314	-1.236	-27.576	0	0	0	0	0	0	0
WT111(DD045F3F1DEA)	3.81	13108	2022-11-28 09:46:09.832	0.021	0.335	0.958	0	0	0	19.314	-1.236	-27.576	0	0	0	0	0	0	0
WT111(DD045F3F1DEA)	3.81	13108	2022-11-28 09:46:09.832	0.021	0.335	0.958	0	0	0	19.314	-1.236	-27.576	0	0	0	0	0	0	0
WT111(DD045F3F1DEA)	3.81	13108	2022-11-28 09:46:09.832	0.021	0.335	0.958	0	0	0	19.314	-1.236	-27.576	0	0	0	0	0	0	0
WT111(DD045F3F1DEA)	3.81	13108	2022-11-28 09:46:09.832	0.021	0.335	0.958	0	0	0	19.314	-1.236	-27.576	0	0	0	0	0	0	0
WT111(DD045F3F1DEA)	3.81	13108	2022-11-28 09:46:09.879	0.021	0.335	0.958	0	0	0	19.314	-1.236	-27.576	0	0	0	0	0	0	0
WT111(DD045F3F1DEA)	3.81	13108	2022-11-28 09:46:09.879	0.021	0.335	0.958	0	0	0	19.314	-1.236	-27.576	0	0	0	0	0	0	0
WT111(DD045F3F1DEA)	3.81	13108	2022-11-28 09:46:09.879	0.022	0.335	0.958	0	0	0	19.314	-1.236	-27.576	0	0	0	0	0	0	0
WT111(DD045F3F1DEA)	3.81	13108	2022-11-28 09:46:09.879	0.022	0.335	0.958	0	0	0	19.314	-1.236	-27.576	0	0	0	0	0	0	0
WT111(DD045F3F1DEA)	3.81	13108	2022-11-28 09:46:09.879	0.022	0.335	0.958	0	0	0	19.314	-1.236	-27.576	0	0	0	0	0	0	0
WT111(DD045F3F1DEA)	3.81	13108	2022-11-28 09:46:09.879	0.022	0.335	0.958	0	0	0	19.314	-1.236	-27.576	0	0	0	0	0	0	0
WT111(DD045F3F1DEA)	3.81	13108	2022-11-28 09:46:09.879	0.022	0.335	0.958	0	0	0	19.314	-1.236	-27.576	0	0	0	0	0	0	0
WT111(DD045F3F1DEA)	3.81	13108	2022-11-28 09:46:09.879	0.022	0.335	0.958	0	0	0	19.314	-1.236	-27.576	0	0	0	0	0	0	0
WT111(DD045F3F1DEA)	3.81	13108	2022-11-28 09:46:09.879	0.022	0.335	0.958	0	0	0	19.314	-1.236	-27.576	0	0	0	0	0	0	0
WT111(DD045F3F1DEA)	3.81	13108	2022-11-28 09:46:09.879	0.022	0.335	0.958	0	0	0	19.314	-1.236	-27.576	0	0	0	0	0	0	0
WT111(DD045F3F1DEA)	3.81	13108	2022-11-28 09:46:09.879	0.021	0.336	0.958	0	0	0	19.314	-1.236	-27.576	0	0	0	0	0	0	0
WT111(DD045F3F1DEA)	3.81	13108	2022-11-28 09:46:09.879	0.021	0.336	0.958	0	0	0	19.314	-1.236	-27.576	0	0	0	0	0	0	0
WT111(DD045F3F1DEA)	3.81	13108	2022-11-28 09:46:09.879	0.021	0.336	0.958	0	0	0	19.314	-1.236	-27.576	0	0	0	0	0	0	0
WT111(DD045F3F1DEA)	3.81	13108	2022-11-28 09:46:09.879	0.021	0.336	0.958	0	0	0	19.314	-1.236	-27.576	0	0	0	0	0	0	0
WT111(DD045F3F1DEA)	3.81	13108	2022-11-28 09:46:09.879	0.021	0.336	0.958	0	0	0	19.314	-1.236	-27.576	0	0	0	0	0	0	0
WT111(DD045F3F1DEA)	3.81	13108	2022-11-28 09:46:09.879	0.021	0.336	0.958	0	0	0	19.314	-1.236	-27.576	0	0	0	0	0	0	0
WT111(DD045F3F1DEA)	3.81	13108	2022-11-28 09:46:09.911	0.021	0.336	0.958	0	0	0	19.314	-1.236	-27.576	0	0	0	0	0	0	0
WT111(DD045F3F1DEA)	3.81	13108	2022-11-28 09:46:09.911	0.021	0.336	0.958	0	0	0	19.314	-1.236	-27.576	0	0	0	0	0	0	0
WT111(DD045F3F1DEA)	3.81	13108	2022-11-28 09:46:09.911	0.021	0.335	0.958	0	0	0	19.314	-1.236	-27.576	0	0	0	0	0	0	0
WT111(DD045F3F1DEA)	3.81	13108	2022-11-28 09:46:09.911	0.021	0.335	0.958	0	0	0	19.314	-1.236	-27.576	0	0	0	0	0	0	0
WT111(DD045F3F1DEA)	3.81	13108	2022-11-28 09:46:09.911	0.021	0.335	0.958	0	0	0	19.314	-1.236	-27.576	0	0	0	0	0	0	0
WT111(DD045F3F1DEA)	3.81	13108	2022-11-28 09:46:09.911	0.021	0.335	0.958	0	0	0	19.314	-1.236	-27.576	0	0	0	0	0	0	0
WT111(DD045F3F1DEA)	3.81	13108	2022-11-28 09:46:09.911	0.022	0.336	0.958	0	0	0	19.314	-1.236	-27.576	0	0	0	0	0	0	0
WT111(DD045F3F1DEA)	3.81	13108	2022-11-28 09:46:09.911	0.022	0.336	0.958	0	0	0	19.314	-1.236	-27.576	0	0	0	0	0	0	0
WT222(CAA14FCCF874)	3.79	13105	2022-11-28 09:46:09.957	0.006	-0.034	1.001	0	0	0	-2.043	-0.324	100.003	0	0	0	0	0	0	0
WT222(CAA14FCCF874)	3.79	13105	2022-11-28 09:46:09.957	0.006	-0.035	1.001	0	0	0	-2.043	-0.324	100.003	0	0	0	0	0	0	0
WT222(CAA14FCCF874)	3.79	13105	2022-11-28 09:46:09.957	0.006	-0.035	1.001	0	0	0	-2.043	-0.324	100.003	0	0	0	0	0	0	0
WT222(CAA14FCCF874)	3.79	13105	2022-11-28 09:46:09.957	0.006	-0.035	1.001	0	0	0	-2.043	-0.324	100.003	0	0	0	0	0	0	0
WT222(CAA14FCCF874)	3.79	13105	2022-11-28 09:46:09.957	0.006	-0.035	1.001	0	0	0	-2.043	-0.324	100.003	0	0	0	0	0	0	0
WT222(CAA14FCCF874)	3.79	13105	2022-11-28 09:46:09.957	0.007	-0.035	1.001	0	0	0	-2.043	-0.324	100.003	0	0	0	0	0	0	0
WT222(CAA14FCCF874)	3.79	13105	2022-11-28 09:46:09.957	0.007	-0.035	1.001	0	0	0	-2.043	-0.324	100.003	0	0	0	0	0	0	0
WT222(CAA14FCCF874)	3.79	13105	2022-11-28 09:46:09.957	0.007	-0.035	1.001	0	0	0	-2.043	-0.324	100.003	0	0	0	0	0	0	0
WT111(DD045F3F1DEA)	3.81	13108	2022-11-28 09:46:10.004	0.022	0.336	0.958	0	0	0	19.314	-1.236	-27.576	0	0	0	0	0	0	0
WT111(DD045F3F1DEA)	3.81	13108	2022-11-28 09:46:10.004	0.022	0.336	0.958	0	0	0	19.314	-1.236	-27.576	0	0	0	0	0	0	0
WT111(DD045F3F1DEA)	3.81	13108	2022-11-28 09:46:10.004	0.022	0.336	0.958	0	0	0	19.314	-1.236	-27.576	0	0	0	0	0	0	0
WT111(DD045F3F1DEA)	3.81	13108	2022-11-28 09:46:10.004	0.022	0.336	0.958	0	0	0	19.314	-1.236	-27.576	0	0	0	0	0	0	0
WT111(DD045F3F1DEA)	3.81	13108	2022-11-28 09:46:10.004	0.022	0.336	0.958	0	0	0	19.314	-1.236	-27.576	0	0	0	0	0	0	0
WT111(DD045F3F1DEA)	3.81	13108	2022-11-28 09:46:10.004	0.022	0.336	0.958	0	0	0	19.314	-1.236	-27.576	0	0	0	0	0	0	0
WT111(DD045F3F1DEA)	3.81	13108	2022-11-28 09:46:10.004	0.021	0.336	0.958	0	0	0	19.314	-1.236	-27.576	0	0	0	0	0	0	0
WT111(DD045F3F1DEA)	3.81	13108	2022-11-28 09:46:10.004	0.021	0.336	0.958	0	0	0	19.314	-1.236	-27.576	0	0	0	0	0	0	0
WT111(DD045F3F1DEA)	3.81	13108	2022-11-28 09:46:10.004	0.021	0.336	0.958	0	0	0	19.314	-1.236	-27.576	0	0	0	0	0	0	0
WT111(DD045F3F1DEA)	3.81	13108	2022-11-28 09:46:10.004	0.021	0.336	0.958	0	0	0	19.314	-1.236	-27.576	0	0	0	0	0	0	0
WT111(DD045F3F1DEA)	3.81	13108	2022-11-28 09:46:10.004	0.021	0.336	0.958	0	0	0	19.314	-1.236	-27.576	0	0	0	0	0	0	0
WT111(DD045F3F1DEA)	3.81	13108	2022-11-28 09:46:10.004	0.021	0.336	0.958	0	0	0	19.314	-1.236	-27.576	0	0	0	0	0	0	0
WT111(DD045F3F1DEA)	3.81	13108	2022-11-28 09:46:10.004	0.021	0.336	0.958	0	0	0	19.314	-1.236	-27.576	0	0	0	0	0	0	0
WT111(DD045F3F1DEA)	3.81	13108	2022-11-28 09:46:10.004	0.021	0.336	0.958	0	0	0	19.314	-1.236	-27.576	0	0	0	0	0	0	0
WT111(DD045F3F1DEA)	3.81	13108	2022-11-28 09:46:10.004	0.022	0.335	0.958	0	0	0	19.314	-1.236	-27.576	0	0	0	0	0	0	0
WT111(DD045F3F1DEA)	3.81	13108	2022-11-28 09:46:10.004	0.022	0.335	0.958	0	0	0	19.314	-1.236	-27.576	0	0	0	0	0	0	0
WT333(F4E4E1AF1293)	3.87	13105	2022-11-28 09:46:10.004	-0.003	0.004	1.018	0	0	0	0.148	0.187	177.583	0	0	0	0	0	0	0
WT333(F4E4E1AF1293)	3.87	13105	2022-11-28 09:46:10.004	-0.003	0.004	1.018	0	0	0	0.148	0.187	177.583	0	0	0	0	0	0	0
WT333(F4E4E1AF1293)	3.87	13105	2022-11-28 09:46:10.004	-0.003	0.004	1.018	0	0	0	0.148	0.187	177.583	0	0	0	0	0	0	0
WT333(F4E4E1AF1293)	3.87	13105	2022-11-28 09:46:10.004	-0.002	0.003	1.018	0	0	0	0.148	0.187	177.583	0	0	0	0	0	0	0
WT333(F4E4E1AF1293)	3.87	13105	2022-11-28 09:46:10.004	-0.002	0.003	1.018	0	0	0	0.148	0.187	177.583	0	0	0	0	0	0	0
WT333(F4E4E1AF1293)	3.87	13105	2022-11-28 09:46:10.004	-0.002	0.003	1.018	0	0	0	0.148	0.187	177.583	0	0	0	0	0	0	0
WT333(F4E4E1AF1293)	3.87	13105	2022-11-28 09:46:10.004	-0.002	0.003	1.018	0	0	0	0.148	0.187	177.583	0	0	0	0	0	0	0
WT333(F4E4E1AF1293)	3.87	13105	2022-11-28 09:46:10.004	-0.003	0.003	1.018	0	0	0	0.148	0.187	177.583	0	0	0	0	0	0	0
WT333(F4E4E1AF1293)	3.87	13105	2022-11-28 09:46:10.067	-0.003	0.003	1.018	0	0	0	0.148	0.187	177.583	0	0	0	0	0	0	0
WT333(F4E4E1AF1293)	3.87	13105	2022-11-28 09:46:10.067	-0.003	0.003	1.018	0	0	0	0.148	0.187	177.583	0	0	0	0	0	0	0
WT333(F4E4E1AF1293)	3.87	13105	2022-11-28 09:46:10.067	-0.003	0.003	1.018	0	0	0	0.148	0.187	177.583	0	0	0	0	0	0	0
WT333(F4E4E1AF1293)	3.87	13105	2022-11-28 09:46:10.067	-0.003	0.004	1.019	0	0	0	0.148	0.187	177.583	0	0	0	0	0	0	0
WT333(F4E4E1AF1293)	3.87	13105	2022-11-28 09:46:10.067	-0.003	0.004	1.019	0	0	0	0.148	0.187	177.583	0	0	0	0	0	0	0
WT333(F4E4E1AF1293)	3.87	13105	2022-11-28 09:46:10.067	-0.003	0.004	1.019	0	0	0	0.148	0.187	177.583	0	0	0	0	0	0	0
WT333(F4E4E1AF1293)	3.87	13105	2022-11-28 09:46:10.067	-0.003	0.004	1.019	0	0	0	0.148	0.187	177.583	0	0	0	0	0	0	0
WT333(F4E4E1AF1293)	3.87	13105	2022-11-28 09:46:10.067	-0.003	0.004	1.019	0	0	0	0.148	0.187	177.583	0	0	0	0	0	0	0
WT333(F4E4E1AF1293)	3.87	13105	2022-11-28 09:46:10.067	-0.003	0.004	1.019	0	0	0	0.154	0.187	177.583	0	0	0	0	0	0	0
WT333(F4E4E1AF1293)	3.87	13105	2022-11-28 09:46:10.067	-0.003	0.004	1.019	0	0	0	0.154	0.187	177.583	0	0	0	0	0	0	0
WT333(F4E4E1AF1293)	3.87	13105	2022-11-28 09:46:10.067	-0.003	0.004	1.018	0	0	0	0.154	0.187	177.583	0	0	0	0	0	0	0
WT333(F4E4E1AF1293)	3.87	13105	2022-11-28 09:46:10.067	-0.003	0.004	1.018	0	0	0	0.154	0.187	177.583	0	0	0	0	0	0	0
WT333(F4E4E1AF1293)	3.87	13105	2022-11-28 09:46:10.067	-0.003	0.004	1.018	0	0	0	0.154	0.187	177.583	0	0	0	0	0	0	0
WT333(F4E4E1AF1293)	3.87	13105	2022-11-28 09:46:10.067	-0.003	0.004	1.018	0	0	0	0.154	0.187	177.583	0	0	0	0	0	0	0
WT333(F4E4E1AF1293)	3.87	13105	2022-11-28 09:46:10.067	-0.003	0.003	1.018	0	0	0	0.154	0.187	177.583	0	0	0	0	0	0	0
WT333(F4E4E1AF1293)	3.87	13105	2022-11-28 09:46:10.067	-0.003	0.003	1.018	0	0	0	0.154	0.187	177.583	0	0	0	0	0	0	0
WT333(F4E4E1AF1293)	3.87	13105	2022-11-28 09:46:10.067	-0.003	0.003	1.018	0	0	0	0.154	0.187	177.583	0	0	0	0	0	0	0
WT333(F4E4E1AF1293)	3.87	13105	2022-11-28 09:46:10.067	-0.003	0.003	1.018	0	0	0	0.154	0.187	177.583	0	0	0	0	0	0	0
WT333(F4E4E1AF1293)	3.87	13105	2022-11-28 09:46:10.067	-0.003	0.003	1.018	0	0	0	0.154	0.187	177.583	0	0	0	0	0	0	0
WT333(F4E4E1AF1293)	3.87	13105	2022-11-28 09:46:10.067	-0.003	0.003	1.018	0	0	0	0.154	0.187	177.583	0	0	0	0	0	0	0
WT333(F4E4E1AF1293)	3.87	13105	2022-11-28 09:46:10.067	-0.003	0.003	1.018	0	0	0	0.154	0.187	177.583	0	0	0	0	0	0	0
WT333(F4E4E1AF1293)	3.87	13105	2022-11-28 09:46:10.067	-0.003	0.003	1.018	0	0	0	0.154	0.187	177.583	0	0	0	0	0	0	0
WT333(F4E4E1AF1293)	3.87	13105	2022-11-28 09:46:10.067	-0.003	0.004	1.018	0	0	0	0.154	0.187	177.583	0	0	0	0	0	0	0
WT333(F4E4E1AF1293)	3.87	13105	2022-11-28 09:46:10.067	-0.003	0.004	1.018	0	0	0	0.154	0.187	177.583	0	0	0	0	0	0	0
WT111(DD045F3F1DEA)	3.81	13108	2022-11-28 09:46:10.098	0.022	0.335	0.958	0	0	0	19.314	-1.236	-27.576	0	0	0	0	0	0	0
WT111(DD045F3F1DEA)	3.81	13108	2022-11-28 09:46:10.098	0.022	0.335	0.958	0	0	0	19.314	-1.236	-27.576	0	0	0	0	0	0	0
WT111(DD045F3F1DEA)	3.81	13108	2022-11-28 09:46:10.098	0.022	0.336	0.958	0	0	0	19.314	-1.236	-27.576	0	0	0	0	0	0	0
WT111(DD045F3F1DEA)	3.81	13108	2022-11-28 09:46:10.098	0.022	0.336	0.958	0	0	0	19.314	-1.236	-27.576	0	0	0	0	0	0	0
WT111(DD045F3F1DEA)	3.81	13108	2022-11-28 09:46:10.098	0.022	0.336	0.958	0	0	0	19.314	-1.236	-27.576	0	0	0	0	0	0	0
WT111(DD045F3F1DEA)	3.81	13108	2022-11-28 09:46:10.098	0.022	0.336	0.958	0	0	0	19.314	-1.236	-27.576	0	0	0	0	0	0	0
WT111(DD045F3F1DEA)	3.81	13108	2022-11-28 09:46:10.098	0.022	0.335	0.958	0	0	0	19.314	-1.236	-27.576	0	0	0	0	0	0	0
WT111(DD045F3F1DEA)	3.81	13108	2022-11-28 09:46:10.098	0.022	0.335	0.958	0	0	0	19.314	-1.236	-27.576	0	0	0	0	0	0	0
WT111(DD045F3F1DEA)	3.81	13108	2022-11-28 09:46:10.098	0.022	0.335	0.958	0	0	0	19.314	-1.236	-27.576	0	0	0	0	0	0	0
WT111(DD045F3F1DEA)	3.81	13108	2022-11-28 09:46:10.098	0.022	0.335	0.958	0	0	0	19.314	-1.236	-27.576	0	0	0	0	0	0	0
WT111(DD045F3F1DEA)	3.81	13108	2022-11-28 09:46:10.098	0.022	0.337	0.958	0	0	0	19.314	-1.236	-27.576	0	0	0	0	0	0	0
WT111(DD045F3F1DEA)	3.81	13108	2022-11-28 09:46:10.098	0.022	0.337	0.958	0	0	0	19.314	-1.236	-27.576	0	0	0	0	0	0	0
WT111(DD045F3F1DEA)	3.81	13108	2022-11-28 09:46:10.098	0.022	0.337	0.958	0	0	0	19.314	-1.236	-27.576	0	0	0	0	0	0	0
WT111(DD045F3F1DEA)	3.81	13108	2022-11-28 09:46:10.098	0.022	0.337	0.958	0	0	0	19.314	-1.236	-27.576	0	0	0	0	0	0	0
WT111(DD045F3F1DEA)	3.81	13108	2022-11-28 09:46:10.098	0.022	0.336	0.958	0	0	0	19.314	-1.236	-27.576	0	0	0	0	0	0	0
WT111(DD045F3F1DEA)	3.81	13108	2022-11-28 09:46:10.098	0.022	0.336	0.958	0	0	0	19.314	-1.236	-27.576	0	0	0	0	0	0	0
WT111(DD045F3F1DEA)	3.81	13108	2022-11-28 09:46:10.129	0.022	0.336	0.958	0	0	0	19.314	-1.236	-27.576	0	0	0	0	0	0	0
WT111(DD045F3F1DEA)	3.81	13108	2022-11-28 09:46:10.129	0.022	0.336	0.958	0	0	0	19.314	-1.236	-27.576	0	0	0	0	0	0	0
WT111(DD045F3F1DEA)	3.81	13108	2022-11-28 09:46:10.129	0.021	0.336	0.958	0	0	0	19.314	-1.236	-27.576	0	0	0	0	0	0	0
WT111(DD045F3F1DEA)	3.81	13108	2022-11-28 09:46:10.129	0.021	0.336	0.958	0	0	0	19.314	-1.236	-27.576	0	0	0	0	0	0	0
WT111(DD045F3F1DEA)	3.81	13108	2022-11-28 09:46:10.129	0.021	0.336	0.958	0	0	0	19.314	-1.236	-27.576	0	0	0	0	0	0	0
WT111(DD045F3F1DEA)	3.81	13108	2022-11-28 09:46:10.129	0.021	0.336	0.958	0	0	0	19.314	-1.236	-27.576	0	0	0	0	0	0	0
WT111(DD045F3F1DEA)	3.81	13108	2022-11-28 09:46:10.129	0.022	0.336	0.958	0	0	0	19.314	-1.236	-27.576	0	0	0	0	0	0	0
WT111(DD045F3F1DEA)	3.81	13108	2022-11-28 09:46:10.129	0.022	0.336	0.958	0	0	0	19.314	-1.236	-27.576	0	0	0	0	0	0	0
WT333(F4E4E1AF1293)	3.87	13105	2022-11-28 09:46:10.129	-0.003	0.004	1.018	0	0	0	0.154	0.187	177.583	0	0	0	0	0	0	0
WT333(F4E4E1AF1293)	3.87	13105	2022-11-28 09:46:10.129	-0.003	0.004	1.018	0	0	0	0.154	0.187	177.583	0	0	0	0	0	0	0
WT333(F4E4E1AF1293)	3.87	13105	2022-11-28 09:46:10.129	-0.003	0.004	1.018	0	0	0	0.154	0.187	177.583	0	0	0	0	0	0	0
WT333(F4E4E1AF1293)	3.87	13105	2022-11-28 09:46:10.129	-0.003	0.004	1.018	0	0	0	0.154	0.187	177.583	0	0	0	0	0	0	0
WT333(F4E4E1AF1293)	3.87	13105	2022-11-28 09:46:10.129	-0.003	0.004	1.018	0	0	0	0.154	0.187	177.583	0	0	0	0	0	0	0
WT333(F4E4E1AF1293)	3.87	13105	2022-11-28 09:46:10.129	-0.003	0.004	1.018	0	0	0	0.154	0.187	177.583	0	0	0	0	0	0	0
WT333(F4E4E1AF1293)	3.87	13105	2022-11-28 09:46:10.129	-0.003	0.004	1.018	0	0	0	0.154	0.187	177.583	0	0	0	0	0	0	0
WT333(F4E4E1AF1293)	3.87	13105	2022-11-28 09:46:10.129	-0.003	0.004	1.018	0	0	0	0.154	0.187	177.583	0	0	0	0	0	0	0
WT333(F4E4E1AF1293)	3.87	13105	2022-11-28 09:46:10.129	-0.009	0.012	1.025	0.977	0	0	0.11	0.165	177.599	0	0	0	0	0	0	0
WT333(F4E4E1AF1293)	3.87	13105	2022-11-28 09:46:10.129	-0.009	0.012	1.025	0.977	0	0	0.115	0.165	177.599	0	0	0	0	0	0	0
WT333(F4E4E1AF1293)	3.87	13105	2022-11-28 09:46:10.129	-0.006	0.012	1.023	-2.014	0	0	0.104	0.165	177.599	0	0	0	0	0	0	0
WT333(F4E4E1AF1293)	3.87	13105	2022-11-28 09:46:10.129	-0.006	0.012	1.023	-2.014	0	0	0.093	0.165	177.599	0	0	0	0	0	0	0
WT333(F4E4E1AF1293)	3.87	13105	2022-11-28 09:46:10.129	-0.006	0.012	1.023	-2.014	0	0	0.088	0.165	177.599	0	0	0	0	0	0	0
WT333(F4E4E1AF1293)	3.87	13105	2022-11-28 09:46:10.129	-0.006	0.012	1.023	-2.014	0	0	0.077	0.165	177.594	0	0	0	0	0	0	0
WT333(F4E4E1AF1293)	3.87	13105	2022-11-28 09:46:10.129	0.004	-0.007	1.011	-0.549	0	0	0.077	0.165	177.594	0	0	0	0	0	0	0
WT333(F4E4E1AF1293)	3.87	13105	2022-11-28 09:46:10.129	0.004	-0.007	1.011	-0.549	0	0	0.071	0.165	177.594	0	0	0	0	0	0	0
WT111(DD045F3F1DEA)	3.81	13108	2022-11-28 09:46:10.160	0.022	0.336	0.958	0	0	0	19.314	-1.236	-27.576	0	0	0	0	0	0	0
WT111(DD045F3F1DEA)	3.81	13108	2022-11-28 09:46:10.160	0.022	0.336	0.958	0	0	0	19.314	-1.236	-27.576	0	0	0	0	0	0	0
WT111(DD045F3F1DEA)	3.81	13108	2022-11-28 09:46:10.160	0.021	0.336	0.958	0	0	0	19.314	-1.236	-27.576	0	0	0	0	0	0	0
WT111(DD045F3F1DEA)	3.81	13108	2022-11-28 09:46:10.160	0.021	0.336	0.958	0	0	0	19.314	-1.236	-27.576	0	0	0	0	0	0	0
WT111(DD045F3F1DEA)	3.81	13108	2022-11-28 09:46:10.160	0.021	0.336	0.958	0	0	0	19.314	-1.236	-27.576	0	0	0	0	0	0	0
WT111(DD045F3F1DEA)	3.81	13108	2022-11-28 09:46:10.160	0.021	0.336	0.958	0	0	0	19.314	-1.236	-27.576	0	0	0	0	0	0	0
WT111(DD045F3F1DEA)	3.81	13108	2022-11-28 09:46:10.160	0.022	0.335	0.958	0	0	0	19.314	-1.236	-27.576	0	0	0	0	0	0	0
WT111(DD045F3F1DEA)	3.81	13108	2022-11-28 09:46:10.160	0.022	0.335	0.958	0	0	0	19.314	-1.236	-27.576	0	0	0	0	0	0	0
WT111(DD045F3F1DEA)	3.81	13108	2022-11-28 09:46:10.208	0.022	0.335	0.958	0	0	0	19.314	-1.236	-27.576	0	0	0	0	0	0	0
WT111(DD045F3F1DEA)	3.81	13108	2022-11-28 09:46:10.223	0.022	0.335	0.958	0	0	0	19.314	-1.236	-27.576	0	0	0	0	0	0	0
WT111(DD045F3F1DEA)	3.81	13108	2022-11-28 09:46:10.223	0.021	0.336	0.958	0	0	0	19.314	-1.236	-27.576	0	0	0	0	0	0	0
WT111(DD045F3F1DEA)	3.81	13108	2022-11-28 09:46:10.223	0.021	0.336	0.958	0	0	0	19.314	-1.236	-27.576	0	0	0	0	0	0	0
WT111(DD045F3F1DEA)	3.81	13108	2022-11-28 09:46:10.223	0.021	0.336	0.958	0	0	0	19.314	-1.236	-27.576	0	0	0	0	0	0	0
WT111(DD045F3F1DEA)	3.81	13108	2022-11-28 09:46:10.223	0.021	0.336	0.958	0	0	0	19.314	-1.236	-27.576	0	0	0	0	0	0	0
WT111(DD045F3F1DEA)	3.81	13108	2022-11-28 09:46:10.223	0.021	0.335	0.958	0	0	0	19.314	-1.236	-27.576	0	0	0	0	0	0	0
WT111(DD045F3F1DEA)	3.81	13108	2022-11-28 09:46:10.223	0.021	0.335	0.958	0	0	0	19.314	-1.236	-27.576	0	0	0	0	0	0	0
WT111(DD045F3F1DEA)	3.81	13108	2022-11-28 09:46:10.239	0.021	0.335	0.958	0	0	0	19.314	-1.236	-27.576	0	0	0	0	0	0	0
WT111(DD045F3F1DEA)	3.81	13108	2022-11-28 09:46:10.239	0.021	0.335	0.958	0	0	0	19.314	-1.236	-27.576	0	0	0	0	0	0	0
WT111(DD045F3F1DEA)	3.81	13108	2022-11-28 09:46:10.239	0.021	0.336	0.958	0	0	0	19.314	-1.236	-27.576	0	0	0	0	0	0	0
WT111(DD045F3F1DEA)	3.81	13108	2022-11-28 09:46:10.239	0.021	0.336	0.958	0	0	0	19.314	-1.236	-27.576	0	0	0	0	0	0	0
WT111(DD045F3F1DEA)	3.81	13108	2022-11-28 09:46:10.239	0.021	0.336	0.958	0	0	0	19.314	-1.236	-27.576	0	0	0	0	0	0	0
WT111(DD045F3F1DEA)	3.81	13108	2022-11-28 09:46:10.239	0.021	0.336	0.958	0	0	0	19.314	-1.236	-27.576	0	0	0	0	0	0	0
WT111(DD045F3F1DEA)	3.81	13108	2022-11-28 09:46:10.239	0.021	0.336	0.958	0	0	0	19.314	-1.236	-27.576	0	0	0	0	0	0	0
WT111(DD045F3F1DEA)	3.81	13108	2022-11-28 09:46:10.239	0.021	0.336	0.958	0	0	0	19.314	-1.236	-27.576	0	0	0	0	0	0	0
WT111(DD045F3F1DEA)	3.81	13108	2022-11-28 09:46:10.270	0.021	0.336	0.958	0	0	0	19.314	-1.236	-27.576	0	0	0	0	0	0	0
WT111(DD045F3F1DEA)	3.81	13108	2022-11-28 09:46:10.270	0.022	0.336	0.958	0	0	0	19.314	-1.236	-27.576	0	0	0	0	0	0	0
WT111(DD045F3F1DEA)	3.81	13108	2022-11-28 09:46:10.270	0.022	0.336	0.958	0	0	0	19.314	-1.236	-27.576	0	0	0	0	0	0	0
WT111(DD045F3F1DEA)	3.81	13108	2022-11-28 09:46:10.270	0.022	0.336	0.958	0	0	0	19.314	-1.236	-27.576	0	0	0	0	0	0	0
WT111(DD045F3F1DEA)	3.81	13108	2022-11-28 09:46:10.270	0.022	0.336	0.958	0	0	0	19.314	-1.236	-27.576	0	0	0	0	0	0	0
WT111(DD045F3F1DEA)	3.81	13108	2022-11-28 09:46:10.270	0.022	0.334	0.958	0	0	0	19.314	-1.236	-27.576	0	0	0	0	0	0	0
WT111(DD045F3F1DEA)	3.81	13108	2022-11-28 09:46:10.270	0.022	0.334	0.958	0	0	0	19.314	-1.236	-27.576	0	0	0	0	0	0	0
WT111(DD045F3F1DEA)	3.81	13108	2022-11-28 09:46:10.270	0.022	0.334	0.958	0	0	0	19.314	-1.236	-27.576	0	0	0	0	0	0	0
WT111(DD045F3F1DEA)	3.81	13108	2022-11-28 09:46:10.364	0.022	0.334	0.958	0	0	0	19.314	-1.236	-27.576	0	0	0	0	0	0	0
WT111(DD045F3F1DEA)	3.81	13108	2022-11-28 09:46:10.364	0.022	0.339	0.959	0	0	0	19.314	-1.236	-27.576	0	0	0	0	0	0	0
WT111(DD045F3F1DEA)	3.81	13108	2022-11-28 09:46:10.364	0.022	0.339	0.959	0	0	0	19.314	-1.236	-27.576	0	0	0	0	0	0	0
WT111(DD045F3F1DEA)	3.81	13108	2022-11-28 09:46:10.364	0.022	0.339	0.959	0	0	0	19.314	-1.236	-27.576	0	0	0	0	0	0	0
WT111(DD045F3F1DEA)	3.81	13108	2022-11-28 09:46:10.364	0.022	0.339	0.959	0	0	0	19.314	-1.236	-27.576	0	0	0	0	0	0	0
WT111(DD045F3F1DEA)	3.81	13108	2022-11-28 09:46:10.364	0.021	0.333	0.957	0	0	0	19.314	-1.236	-27.576	0	0	0	0	0	0	0
WT111(DD045F3F1DEA)	3.81	13108	2022-11-28 09:46:10.364	0.021	0.333	0.957	0	0	0	19.319	-1.236	-27.576	0	0	0	0	0	0	0
WT111(DD045F3F1DEA)	3.81	13108	2022-11-28 09:46:10.364	0.021	0.333	0.957	0	0	0	19.319	-1.236	-27.576	0	0	0	0	0	0	0
WT111(DD045F3F1DEA)	3.81	13108	2022-11-28 09:46:10.364	0.021	0.333	0.957	0	0	0	19.319	-1.236	-27.576	0	0	0	0	0	0	0
WT111(DD045F3F1DEA)	3.81	13108	2022-11-28 09:46:10.364	0.021	0.337	0.958	0	0	0	19.319	-1.236	-27.576	0	0	0	0	0	0	0
WT111(DD045F3F1DEA)	3.81	13108	2022-11-28 09:46:10.364	0.021	0.337	0.958	0	0	0	19.319	-1.236	-27.576	0	0	0	0	0	0	0
WT111(DD045F3F1DEA)	3.81	13108	2022-11-28 09:46:10.364	0.021	0.337	0.958	0	0	0	19.319	-1.236	-27.576	0	0	0	0	0	0	0
WT111(DD045F3F1DEA)	3.81	13108	2022-11-28 09:46:10.364	0.021	0.337	0.958	0	0	0	19.319	-1.236	-27.576	0	0	0	0	0	0	0
WT111(DD045F3F1DEA)	3.81	13108	2022-11-28 09:46:10.364	0.022	0.334	0.958	0	0	0	19.319	-1.236	-27.576	0	0	0	0	0	0	0
WT111(DD045F3F1DEA)	3.81	13108	2022-11-28 09:46:10.364	0.022	0.334	0.958	0	0	0	19.319	-1.236	-27.576	0	0	0	0	0	0	0
WT111(DD045F3F1DEA)	3.81	13108	2022-11-28 09:46:10.364	0.022	0.334	0.958	0	0	0	19.319	-1.236	-27.576	0	0	0	0	0	0	0
WT333(F4E4E1AF1293)	3.87	13105	2022-11-28 09:46:10.364	0.004	-0.007	1.011	-0.549	0	0	0.071	0.165	177.594	0	0	0	0	0	0	0
WT333(F4E4E1AF1293)	3.87	13105	2022-11-28 09:46:10.364	0.004	-0.007	1.011	-0.549	0	0	0.066	0.165	177.594	0	0	0	0	0	0	0
WT333(F4E4E1AF1293)	3.87	13105	2022-11-28 09:46:10.364	0.006	0.003	1.017	1.892	0	0	0.077	0.159	177.594	0	0	0	0	0	0	0
WT333(F4E4E1AF1293)	3.87	13105	2022-11-28 09:46:10.364	0.006	0.003	1.017	1.892	0	0	0.088	0.159	177.589	0	0	0	0	0	0	0
WT333(F4E4E1AF1293)	3.87	13105	2022-11-28 09:46:10.364	0.006	0.003	1.017	1.892	0	0	0.099	0.159	177.589	0	0	0	0	0	0	0
WT333(F4E4E1AF1293)	3.87	13105	2022-11-28 09:46:10.364	0.006	0.003	1.017	1.892	0	0	0.104	0.159	177.589	0	0	0	0	0	0	0
WT333(F4E4E1AF1293)	3.87	13105	2022-11-28 09:46:10.364	-0.005	0.011	1.021	0	0	0	0.104	0.159	177.589	0	0	0	0	0	0	0
WT333(F4E4E1AF1293)	3.87	13105	2022-11-28 09:46:10.364	-0.005	0.011	1.021	0	0	0	0.104	0.159	177.583	0	0	0	0	0	0	0
WT111(DD045F3F1DEA)	3.81	13108	2022-11-28 09:46:10.426	0.022	0.334	0.958	0	0	0	19.319	-1.236	-27.576	0	0	0	0	0	0	0
WT111(DD045F3F1DEA)	3.81	13108	2022-11-28 09:46:10.426	0.022	0.335	0.958	0	0	0	19.319	-1.236	-27.576	0	0	0	0	0	0	0
WT111(DD045F3F1DEA)	3.81	13108	2022-11-28 09:46:10.426	0.022	0.335	0.958	0	0	0	19.314	-1.236	-27.576	0	0	0	0	0	0	0
WT111(DD045F3F1DEA)	3.81	13108	2022-11-28 09:46:10.426	0.022	0.335	0.958	0	0	0	19.314	-1.236	-27.576	0	0	0	0	0	0	0
WT111(DD045F3F1DEA)	3.81	13108	2022-11-28 09:46:10.426	0.022	0.335	0.958	0	0	0	19.314	-1.236	-27.576	0	0	0	0	0	0	0
WT111(DD045F3F1DEA)	3.81	13108	2022-11-28 09:46:10.426	0.021	0.338	0.958	0	0	0	19.314	-1.236	-27.576	0	0	0	0	0	0	0
WT111(DD045F3F1DEA)	3.81	13108	2022-11-28 09:46:10.426	0.021	0.338	0.958	0	0	0	19.314	-1.236	-27.576	0	0	0	0	0	0	0
WT111(DD045F3F1DEA)	3.81	13108	2022-11-28 09:46:10.426	0.021	0.338	0.958	0	0	0	19.314	-1.236	-27.576	0	0	0	0	0	0	0
WT111(DD045F3F1DEA)	3.81	13108	2022-11-28 09:46:10.489	0.021	0.338	0.958	0	0	0	19.314	-1.236	-27.576	0	0	0	0	0	0	0
WT111(DD045F3F1DEA)	3.81	13108	2022-11-28 09:46:10.489	0.021	0.333	0.957	0	0	0	19.314	-1.236	-27.576	0	0	0	0	0	0	0
WT111(DD045F3F1DEA)	3.81	13108	2022-11-28 09:46:10.489	0.021	0.333	0.957	0	0	0	19.314	-1.236	-27.576	0	0	0	0	0	0	0
WT111(DD045F3F1DEA)	3.81	13108	2022-11-28 09:46:10.489	0.021	0.333	0.957	0	0	0	19.314	-1.236	-27.576	0	0	0	0	0	0	0
WT111(DD045F3F1DEA)	3.81	13108	2022-11-28 09:46:10.489	0.021	0.333	0.957	0	0	0	19.314	-1.236	-27.576	0	0	0	0	0	0	0
WT111(DD045F3F1DEA)	3.81	13108	2022-11-28 09:46:10.489	0.022	0.336	0.958	0	0	0	19.314	-1.236	-27.576	0	0	0	0	0	0	0
WT111(DD045F3F1DEA)	3.81	13108	2022-11-28 09:46:10.489	0.022	0.336	0.958	0	0	0	19.314	-1.236	-27.576	0	0	0	0	0	0	0
WT111(DD045F3F1DEA)	3.81	13108	2022-11-28 09:46:10.489	0.022	0.336	0.958	0	0	0	19.314	-1.236	-27.576	0	0	0	0	0	0	0
WT111(DD045F3F1DEA)	3.81	13108	2022-11-28 09:46:10.489	0.022	0.336	0.958	0	0	0	19.314	-1.236	-27.576	0	0	0	0	0	0	0
WT111(DD045F3F1DEA)	3.81	13108	2022-11-28 09:46:10.489	0.021	0.336	0.958	0	0	0	19.314	-1.236	-27.576	0	0	0	0	0	0	0
WT111(DD045F3F1DEA)	3.81	13108	2022-11-28 09:46:10.489	0.021	0.336	0.958	0	0	0	19.314	-1.236	-27.576	0	0	0	0	0	0	0
WT111(DD045F3F1DEA)	3.81	13108	2022-11-28 09:46:10.489	0.021	0.336	0.958	0	0	0	19.314	-1.236	-27.576	0	0	0	0	0	0	0
WT111(DD045F3F1DEA)	3.81	13108	2022-11-28 09:46:10.489	0.021	0.336	0.958	0	0	0	19.314	-1.236	-27.576	0	0	0	0	0	0	0
WT111(DD045F3F1DEA)	3.81	13108	2022-11-28 09:46:10.489	0.021	0.335	0.958	0	0	0	19.314	-1.236	-27.576	0	0	0	0	0	0	0
WT111(DD045F3F1DEA)	3.81	13108	2022-11-28 09:46:10.489	0.021	0.335	0.958	0	0	0	19.314	-1.236	-27.576	0	0	0	0	0	0	0
WT111(DD045F3F1DEA)	3.81	13108	2022-11-28 09:46:10.489	0.021	0.335	0.958	0	0	0	19.314	-1.236	-27.576	0	0	0	0	0	0	0
WT333(F4E4E1AF1293)	3.87	13105	2022-11-28 09:46:10.520	-0.005	0.011	1.021	0	0	0	0.11	0.159	177.583	0	0	0	0	0	0	0
WT333(F4E4E1AF1293)	3.87	13105	2022-11-28 09:46:10.520	-0.005	0.011	1.021	0	0	0	0.11	0.159	177.583	0	0	0	0	0	0	0
WT333(F4E4E1AF1293)	3.87	13105	2022-11-28 09:46:10.520	-0.001	0	1.015	-0.732	0	0	0.104	0.154	177.583	0	0	0	0	0	0	0
WT333(F4E4E1AF1293)	3.87	13105	2022-11-28 09:46:10.520	-0.001	0	1.015	-0.732	0	0	0.099	0.154	177.578	0	0	0	0	0	0	0
WT333(F4E4E1AF1293)	3.87	13105	2022-11-28 09:46:10.520	-0.001	0	1.015	-0.732	0	0	0.099	0.154	177.578	0	0	0	0	0	0	0
WT333(F4E4E1AF1293)	3.87	13105	2022-11-28 09:46:10.520	-0.001	0	1.015	-0.732	0	0	0.093	0.154	177.578	0	0	0	0	0	0	0
WT333(F4E4E1AF1293)	3.87	13105	2022-11-28 09:46:10.520	0.001	-0.005	1.014	0.488	0	0	0.099	0.154	177.572	0	0	0	0	0	0	0
WT333(F4E4E1AF1293)	3.87	13105	2022-11-28 09:46:10.520	0.001	-0.005	1.014	0.488	0	0	0.099	0.154	177.572	0	0	0	0	0	0	0
WT333(F4E4E1AF1293)	3.87	13105	2022-11-28 09:46:10.520	0.001	-0.005	1.014	0.488	0	0	0.104	0.154	177.572	0	0	0	0	0	0	0
WT333(F4E4E1AF1293)	3.87	13105	2022-11-28 09:46:10.520	0.001	-0.005	1.014	0.488	0	0	0.104	0.154	177.567	0	0	0	0	0	0	0
WT333(F4E4E1AF1293)	3.87	13105	2022-11-28 09:46:10.520	0.01	0.006	1.018	-0.183	0	0	0.104	0.154	177.567	0	0	0	0	0	0	0
WT333(F4E4E1AF1293)	3.87	13105	2022-11-28 09:46:10.520	0.01	0.006	1.018	-0.183	0	0	0.104	0.154	177.561	0	0	0	0	0	0	0
WT333(F4E4E1AF1293)	3.87	13105	2022-11-28 09:46:10.520	0.01	0.006	1.018	-0.183	0	0	0.104	0.148	177.561	0	0	0	0	0	0	0
WT333(F4E4E1AF1293)	3.87	13105	2022-11-28 09:46:10.520	0.01	0.006	1.018	-0.183	0	0	0.104	0.148	177.556	0	0	0	0	0	0	0
WT333(F4E4E1AF1293)	3.87	13105	2022-11-28 09:46:10.520	-0.001	-0.003	1.012	-0.793	0	0	0.099	0.148	177.556	0	0	0	0	0	0	0
WT333(F4E4E1AF1293)	3.87	13105	2022-11-28 09:46:10.520	-0.001	-0.003	1.012	-0.793	0	0	0.093	0.148	177.55	0	0	0	0	0	0	0
WT111(DD045F3F1DEA)	3.81	13108	2022-11-28 09:46:10.551	0.021	0.335	0.958	0	0	0	19.314	-1.236	-27.576	0	0	0	0	0	0	0
WT111(DD045F3F1DEA)	3.81	13108	2022-11-28 09:46:10.551	0.022	0.336	0.958	0	0	0	19.314	-1.236	-27.576	0	0	0	0	0	0	0
WT111(DD045F3F1DEA)	3.81	13108	2022-11-28 09:46:10.551	0.022	0.336	0.958	0	0	0	19.314	-1.236	-27.576	0	0	0	0	0	0	0
WT111(DD045F3F1DEA)	3.81	13108	2022-11-28 09:46:10.551	0.022	0.336	0.958	0	0	0	19.314	-1.236	-27.576	0	0	0	0	0	0	0
WT111(DD045F3F1DEA)	3.81	13108	2022-11-28 09:46:10.551	0.022	0.336	0.958	0	0	0	19.314	-1.236	-27.576	0	0	0	0	0	0	0
WT111(DD045F3F1DEA)	3.81	13108	2022-11-28 09:46:10.551	0.022	0.337	0.958	0	0	0	19.314	-1.236	-27.576	0	0	0	0	0	0	0
WT111(DD045F3F1DEA)	3.81	13108	2022-11-28 09:46:10.551	0.022	0.337	0.958	0	0	0	19.314	-1.236	-27.576	0	0	0	0	0	0	0
WT111(DD045F3F1DEA)	3.81	13108	2022-11-28 09:46:10.551	0.022	0.337	0.958	0	0	0	19.314	-1.236	-27.576	0	0	0	0	0	0	0
WT333(F4E4E1AF1293)	3.87	13105	2022-11-28 09:46:10.551	-0.001	-0.003	1.012	-0.793	0	0	0.088	0.148	177.545	0	0	0	0	0	0	0
WT333(F4E4E1AF1293)	3.87	13105	2022-11-28 09:46:10.551	-0.004	-0.004	1.014	0.671	0	0	0.093	0.148	177.545	0	0	0	0	0	0	0
WT333(F4E4E1AF1293)	3.87	13105	2022-11-28 09:46:10.551	-0.004	-0.004	1.014	0.671	0	0	0.099	0.148	177.539	0	0	0	0	0	0	0
WT333(F4E4E1AF1293)	3.87	13105	2022-11-28 09:46:10.551	-0.004	-0.004	1.014	0.671	0	0	0.099	0.148	177.534	0	0	0	0	0	0	0
WT333(F4E4E1AF1293)	3.87	13105	2022-11-28 09:46:10.551	-0.004	-0.004	1.014	0.671	0	0	0.104	0.143	177.534	0	0	0	0	0	0	0
WT333(F4E4E1AF1293)	3.87	13105	2022-11-28 09:46:10.551	0.001	0.005	1.02	0.488	0	0	0.104	0.143	177.528	0	0	0	0	0	0	0
WT333(F4E4E1AF1293)	3.87	13105	2022-11-28 09:46:10.551	0.001	0.005	1.02	0.488	0	0	0.11	0.143	177.523	0	0	0	0	0	0	0
WT333(F4E4E1AF1293)	3.87	13105	2022-11-28 09:46:10.551	0.001	0.005	1.02	0.488	0	0	0.11	0.143	177.523	0	0	0	0	0	0	0
WT333(F4E4E1AF1293)	3.87	13105	2022-11-28 09:46:10.551	0.001	0.005	1.02	0.488	0	0	0.11	0.143	177.517	0	0	0	0	0	0	0
WT333(F4E4E1AF1293)	3.87	13105	2022-11-28 09:46:10.551	0.003	0.004	1.018	-0.549	0	0	0.11	0.143	177.517	0	0	0	0	0	0	0
WT333(F4E4E1AF1293)	3.87	13105	2022-11-28 09:46:10.551	0.003	0.004	1.018	-0.549	0	0	0.104	0.143	177.512	0	0	0	0	0	0	0
WT333(F4E4E1AF1293)	3.87	13105	2022-11-28 09:46:10.551	0.003	0.004	1.018	-0.549	0	0	0.104	0.143	177.506	0	0	0	0	0	0	0
WT333(F4E4E1AF1293)	3.87	13105	2022-11-28 09:46:10.551	0.003	0.004	1.018	-0.549	0	0	0.104	0.143	177.506	0	0	0	0	0	0	0
WT333(F4E4E1AF1293)	3.87	13105	2022-11-28 09:46:10.551	0.003	0	1.016	0.366	0	0	0.104	0.137	177.501	0	0	0	0	0	0	0
WT333(F4E4E1AF1293)	3.87	13105	2022-11-28 09:46:10.551	0.003	0	1.016	0.366	0	0	0.104	0.137	177.495	0	0	0	0	0	0	0
WT333(F4E4E1AF1293)	3.87	13105	2022-11-28 09:46:10.551	0.003	0	1.016	0.366	0	0	0.11	0.137	177.49	0	0	0	0	0	0	0
WT111(DD045F3F1DEA)	3.81	13108	2022-11-28 09:46:10.567	0.022	0.337	0.958	0	0	0	19.314	-1.236	-27.576	0	0	0	0	0	0	0
WT111(DD045F3F1DEA)	3.81	13108	2022-11-28 09:46:10.567	0.022	0.333	0.957	0	0	0	19.314	-1.236	-27.576	0	0	0	0	0	0	0
WT111(DD045F3F1DEA)	3.81	13108	2022-11-28 09:46:10.567	0.022	0.333	0.957	0	0	0	19.314	-1.236	-27.576	0	0	0	0	0	0	0
WT111(DD045F3F1DEA)	3.81	13108	2022-11-28 09:46:10.567	0.022	0.333	0.957	0	0	0	19.314	-1.236	-27.576	0	0	0	0	0	0	0
WT111(DD045F3F1DEA)	3.81	13108	2022-11-28 09:46:10.567	0.022	0.333	0.957	0	0	0	19.314	-1.236	-27.576	0	0	0	0	0	0	0
WT111(DD045F3F1DEA)	3.81	13108	2022-11-28 09:46:10.567	0.021	0.334	0.958	0	0	0	19.314	-1.236	-27.576	0	0	0	0	0	0	0
WT111(DD045F3F1DEA)	3.81	13108	2022-11-28 09:46:10.567	0.021	0.334	0.958	0	0	0	19.314	-1.236	-27.576	0	0	0	0	0	0	0
WT111(DD045F3F1DEA)	3.81	13108	2022-11-28 09:46:10.567	0.021	0.334	0.958	0	0	0	19.314	-1.236	-27.576	0	0	0	0	0	0	0
WT333(F4E4E1AF1293)	3.87	13105	2022-11-28 09:46:10.583	0.006	0.002	1.021	0.244	0.061	0	0.104	0.132	177.396	0	0	0	0	0	0	0
WT333(F4E4E1AF1293)	3.87	13105	2022-11-28 09:46:10.583	-0.008	0.004	1.02	-0.305	0	0	0.104	0.132	177.385	0	0	0	0	0	0	0
WT333(F4E4E1AF1293)	3.87	13105	2022-11-28 09:46:10.583	-0.008	0.004	1.02	-0.305	0	0	0.104	0.126	177.38	0	0	0	0	0	0	0
WT333(F4E4E1AF1293)	3.87	13105	2022-11-28 09:46:10.583	-0.008	0.004	1.02	-0.305	0	0	0.104	0.126	177.374	0	0	0	0	0	0	0
WT333(F4E4E1AF1293)	3.87	13105	2022-11-28 09:46:10.583	-0.008	0.004	1.02	-0.305	0	0	0.099	0.126	177.369	0	0	0	0	0	0	0
WT333(F4E4E1AF1293)	3.87	13105	2022-11-28 09:46:10.583	-0.019	0.001	1.017	0.305	0	0	0.104	0.126	177.358	0	0	0	0	0	0	0
WT333(F4E4E1AF1293)	3.87	13105	2022-11-28 09:46:10.583	-0.019	0.001	1.017	0.305	0	0	0.104	0.126	177.352	0	0	0	0	0	0	0
WT333(F4E4E1AF1293)	3.87	13105	2022-11-28 09:46:10.583	-0.019	0.001	1.017	0.305	0	0	0.104	0.126	177.341	0	0	0	0	0	0	0
WT111(DD045F3F1DEA)	3.81	13108	2022-11-28 09:46:10.629	0.021	0.334	0.958	0	0	0	19.314	-1.236	-27.576	0	0	0	0	0	0	0
WT111(DD045F3F1DEA)	3.81	13108	2022-11-28 09:46:10.629	0.022	0.341	0.96	0	0	0	19.314	-1.236	-27.576	0	0	0	0	0	0	0
WT111(DD045F3F1DEA)	3.81	13108	2022-11-28 09:46:10.629	0.022	0.341	0.96	0	0	0	19.314	-1.236	-27.576	0	0	0	0	0	0	0
WT111(DD045F3F1DEA)	3.81	13108	2022-11-28 09:46:10.629	0.022	0.341	0.96	0	0	0	19.314	-1.236	-27.576	0	0	0	0	0	0	0
WT111(DD045F3F1DEA)	3.81	13108	2022-11-28 09:46:10.629	0.022	0.341	0.96	0	0	0	19.314	-1.236	-27.576	0	0	0	0	0	0	0
WT111(DD045F3F1DEA)	3.81	13108	2022-11-28 09:46:10.629	0.022	0.332	0.957	0	0	0	19.314	-1.236	-27.576	0	0	0	0	0	0	0
WT111(DD045F3F1DEA)	3.81	13108	2022-11-28 09:46:10.629	0.022	0.332	0.957	0	0	0	19.314	-1.236	-27.576	0	0	0	0	0	0	0
WT111(DD045F3F1DEA)	3.81	13108	2022-11-28 09:46:10.629	0.022	0.332	0.957	0	0	0	19.314	-1.236	-27.576	0	0	0	0	0	0	0
WT111(DD045F3F1DEA)	3.81	13108	2022-11-28 09:46:10.661	0.022	0.332	0.957	0	0	0	19.314	-1.236	-27.576	0	0	0	0	0	0	0
WT111(DD045F3F1DEA)	3.81	13108	2022-11-28 09:46:10.661	0.021	0.334	0.957	0	0	0	19.314	-1.236	-27.576	0	0	0	0	0	0	0
WT111(DD045F3F1DEA)	3.81	13108	2022-11-28 09:46:10.661	0.021	0.334	0.957	0	0	0	19.314	-1.236	-27.576	0	0	0	0	0	0	0
WT111(DD045F3F1DEA)	3.81	13108	2022-11-28 09:46:10.661	0.021	0.334	0.957	0	0	0	19.314	-1.236	-27.576	0	0	0	0	0	0	0
WT111(DD045F3F1DEA)	3.81	13108	2022-11-28 09:46:10.661	0.021	0.334	0.957	0	0	0	19.314	-1.236	-27.576	0	0	0	0	0	0	0
WT111(DD045F3F1DEA)	3.81	13108	2022-11-28 09:46:10.661	0.021	0.337	0.958	0	0	0	19.314	-1.236	-27.576	0	0	0	0	0	0	0
WT111(DD045F3F1DEA)	3.81	13108	2022-11-28 09:46:10.661	0.021	0.337	0.958	0	0	0	19.314	-1.236	-27.576	0	0	0	0	0	0	0
WT111(DD045F3F1DEA)	3.81	13108	2022-11-28 09:46:10.661	0.021	0.337	0.958	0	0	0	19.314	-1.236	-27.576	0	0	0	0	0	0	0
WT333(F4E4E1AF1293)	3.87	13105	2022-11-28 09:46:10.676	-0.008	0.003	1.016	-0.366	0	0	0.126	0.115	177.072	0	0	0	0	0	0	0
WT333(F4E4E1AF1293)	3.87	13105	2022-11-28 09:46:10.676	-0.001	-0.003	1.016	0.244	0	0	0.126	0.115	177.061	0	0	0	0	0	0	0
WT333(F4E4E1AF1293)	3.87	13105	2022-11-28 09:46:10.676	-0.001	-0.003	1.016	0.244	0	0	0.126	0.115	177.045	0	0	0	0	0	0	0
WT333(F4E4E1AF1293)	3.87	13105	2022-11-28 09:46:10.676	-0.001	-0.003	1.016	0.244	0	0	0.126	0.115	177.034	0	0	0	0	0	0	0
WT333(F4E4E1AF1293)	3.87	13105	2022-11-28 09:46:10.676	-0.001	-0.003	1.016	0.244	0	0	0.132	0.115	177.017	0	0	0	0	0	0	0
WT333(F4E4E1AF1293)	3.87	13105	2022-11-28 09:46:10.676	0.005	0.003	1.018	0.366	0	0	0.132	0.115	177.006	0	0	0	0	0	0	0
WT333(F4E4E1AF1293)	3.87	13105	2022-11-28 09:46:10.676	0.005	0.003	1.018	0.366	0	0	0.132	0.115	176.99	0	0	0	0	0	0	0
WT333(F4E4E1AF1293)	3.87	13105	2022-11-28 09:46:10.676	0.005	0.003	1.018	0.366	0	0	0.137	0.115	176.979	0	0	0	0	0	0	0
WT333(F4E4E1AF1293)	3.87	13105	2022-11-28 09:46:10.676	0.005	0.003	1.018	0.366	0	0	0.137	0.11	176.962	0	0	0	0	0	0	0
WT333(F4E4E1AF1293)	3.87	13105	2022-11-28 09:46:10.676	0	-0.003	1.016	0.671	0	0	0.137	0.11	176.946	0	0	0	0	0	0	0
WT333(F4E4E1AF1293)	3.87	13105	2022-11-28 09:46:10.676	0	-0.003	1.016	0.671	0	0	0.143	0.11	176.929	0	0	0	0	0	0	0
WT333(F4E4E1AF1293)	3.87	13105	2022-11-28 09:46:10.676	0	-0.003	1.016	0.671	0	0	0.148	0.11	176.918	0	0	0	0	0	0	0
WT333(F4E4E1AF1293)	3.87	13105	2022-11-28 09:46:10.676	0	-0.003	1.016	0.671	0	0	0.148	0.11	176.902	0	0	0	0	0	0	0
WT333(F4E4E1AF1293)	3.87	13105	2022-11-28 09:46:10.676	-0.008	0	1.018	0.916	0	0	0.154	0.11	176.885	0	0	0	0	0	0	0
WT333(F4E4E1AF1293)	3.87	13105	2022-11-28 09:46:10.676	-0.008	0	1.018	0.916	0	0	0.159	0.11	176.869	0	0	0	0	0	0	0
WT333(F4E4E1AF1293)	3.87	13105	2022-11-28 09:46:10.676	-0.008	0	1.018	0.916	0	0	0.165	0.11	176.852	0	0	0	0	0	0	0
WT111(DD045F3F1DEA)	3.81	13108	2022-11-28 09:46:10.692	0.021	0.337	0.958	0	0	0	19.314	-1.236	-27.576	0	0	0	0	0	0	0
WT111(DD045F3F1DEA)	3.81	13108	2022-11-28 09:46:10.692	0.021	0.334	0.958	0	0	0	19.314	-1.236	-27.576	0	0	0	0	0	0	0
WT111(DD045F3F1DEA)	3.81	13108	2022-11-28 09:46:10.692	0.021	0.334	0.958	0	0	0	19.314	-1.236	-27.576	0	0	0	0	0	0	0
WT111(DD045F3F1DEA)	3.81	13108	2022-11-28 09:46:10.692	0.021	0.334	0.958	0	0	0	19.314	-1.236	-27.576	0	0	0	0	0	0	0
WT111(DD045F3F1DEA)	3.81	13108	2022-11-28 09:46:10.692	0.021	0.334	0.958	0	0	0	19.314	-1.236	-27.576	0	0	0	0	0	0	0
WT111(DD045F3F1DEA)	3.81	13108	2022-11-28 09:46:10.692	0.022	0.336	0.958	0	0	0	19.314	-1.236	-27.576	0	0	0	0	0	0	0
WT111(DD045F3F1DEA)	3.81	13108	2022-11-28 09:46:10.692	0.022	0.336	0.958	0	0	0	19.314	-1.236	-27.576	0	0	0	0	0	0	0
WT111(DD045F3F1DEA)	3.81	13108	2022-11-28 09:46:10.692	0.022	0.336	0.958	0	0	0	19.314	-1.236	-27.576	0	0	0	0	0	0	0
WT111(DD045F3F1DEA)	3.81	13108	2022-11-28 09:46:10.723	0.022	0.336	0.958	0	0	0	19.314	-1.236	-27.576	0	0	0	0	0	0	0
WT111(DD045F3F1DEA)	3.81	13108	2022-11-28 09:46:10.723	0.022	0.338	0.958	0	0	0	19.314	-1.236	-27.576	0	0	0	0	0	0	0
WT111(DD045F3F1DEA)	3.81	13108	2022-11-28 09:46:10.723	0.022	0.338	0.958	0	0	0	19.314	-1.236	-27.576	0	0	0	0	0	0	0
WT111(DD045F3F1DEA)	3.81	13108	2022-11-28 09:46:10.723	0.022	0.338	0.958	0	0	0	19.314	-1.236	-27.576	0	0	0	0	0	0	0
WT111(DD045F3F1DEA)	3.81	13108	2022-11-28 09:46:10.723	0.022	0.338	0.958	0	0	0	19.314	-1.236	-27.576	0	0	0	0	0	0	0
WT111(DD045F3F1DEA)	3.81	13108	2022-11-28 09:46:10.723	0.022	0.332	0.957	0	0	0	19.314	-1.236	-27.576	0	0	0	0	0	0	0
WT111(DD045F3F1DEA)	3.81	13108	2022-11-28 09:46:10.723	0.022	0.332	0.957	0	0	0	19.314	-1.236	-27.576	0	0	0	0	0	0	0
WT111(DD045F3F1DEA)	3.81	13108	2022-11-28 09:46:10.723	0.022	0.332	0.957	0	0	0	19.314	-1.236	-27.576	0	0	0	0	0	0	0
WT111(DD045F3F1DEA)	3.81	13108	2022-11-28 09:46:10.786	0.022	0.338	0.958	0	0	0	19.314	-1.236	-27.576	0	0	0	0	0	0	0
WT111(DD045F3F1DEA)	3.81	13108	2022-11-28 09:46:10.786	0.022	0.338	0.958	0	0	0	19.314	-1.236	-27.576	0	0	0	0	0	0	0
WT111(DD045F3F1DEA)	3.81	13108	2022-11-28 09:46:10.786	0.022	0.338	0.958	0	0	0	19.314	-1.236	-27.576	0	0	0	0	0	0	0
WT111(DD045F3F1DEA)	3.81	13108	2022-11-28 09:46:10.786	0.022	0.338	0.958	0	0	0	19.314	-1.236	-27.576	0	0	0	0	0	0	0
WT111(DD045F3F1DEA)	3.81	13108	2022-11-28 09:46:10.786	0.021	0.335	0.959	0	0	0	19.314	-1.236	-27.576	0	0	0	0	0	0	0
WT111(DD045F3F1DEA)	3.81	13108	2022-11-28 09:46:10.786	0.021	0.335	0.959	0	0	0	19.314	-1.236	-27.576	0	0	0	0	0	0	0
WT111(DD045F3F1DEA)	3.81	13108	2022-11-28 09:46:10.786	0.021	0.335	0.959	0	0	0	19.314	-1.236	-27.576	0	0	0	0	0	0	0
WT111(DD045F3F1DEA)	3.81	13108	2022-11-28 09:46:10.786	0.021	0.335	0.959	0	0	0	19.314	-1.236	-27.576	0	0	0	0	0	0	0
WT333(F4E4E1AF1293)	3.87	13105	2022-11-28 09:46:10.786	-0.008	0	1.018	0.916	0	0	0.165	0.11	176.836	0	0	0	0	0	0	0
WT333(F4E4E1AF1293)	3.87	13105	2022-11-28 09:46:10.786	-0.004	0.004	1.023	0.488	0	0	0.17	0.11	176.819	0	0	0	0	0	0	0
WT333(F4E4E1AF1293)	3.87	13105	2022-11-28 09:46:10.786	-0.004	0.004	1.023	0.488	0	0	0.17	0.11	176.803	0	0	0	0	0	0	0
WT333(F4E4E1AF1293)	3.87	13105	2022-11-28 09:46:10.786	-0.004	0.004	1.023	0.488	0	0	0.176	0.11	176.786	0	0	0	0	0	0	0
WT333(F4E4E1AF1293)	3.87	13105	2022-11-28 09:46:10.786	-0.004	0.004	1.023	0.488	0	0	0.176	0.11	176.77	0	0	0	0	0	0	0
WT333(F4E4E1AF1293)	3.87	13105	2022-11-28 09:46:10.786	0.003	0	1.019	-0.549	0	0	0.17	0.11	176.754	0	0	0	0	0	0	0
WT333(F4E4E1AF1293)	3.87	13105	2022-11-28 09:46:10.786	0.003	0	1.019	-0.549	0	0	0.17	0.11	176.737	0	0	0	0	0	0	0
WT333(F4E4E1AF1293)	3.87	13105	2022-11-28 09:46:10.786	0.003	0	1.019	-0.549	0	0	0.165	0.11	176.721	0	0	0	0	0	0	0
WT333(F4E4E1AF1293)	3.87	13105	2022-11-28 09:46:10.786	0.003	0	1.019	-0.549	0	0	0.165	0.11	176.699	0	0	0	0	0	0	0
WT333(F4E4E1AF1293)	3.87	13105	2022-11-28 09:46:10.786	0.009	-0.003	1.017	0.366	0	0	0.165	0.11	176.682	0	0	0	0	0	0	0
WT333(F4E4E1AF1293)	3.87	13105	2022-11-28 09:46:10.786	0.009	-0.003	1.017	0.366	0	0	0.165	0.11	176.666	0	0	0	0	0	0	0
WT333(F4E4E1AF1293)	3.87	13105	2022-11-28 09:46:10.786	0.009	-0.003	1.017	0.366	0	0	0.17	0.11	176.649	0	0	0	0	0	0	0
WT333(F4E4E1AF1293)	3.87	13105	2022-11-28 09:46:10.786	0.009	-0.003	1.017	0.366	0	0	0.17	0.11	176.633	0	0	0	0	0	0	0
WT333(F4E4E1AF1293)	3.87	13105	2022-11-28 09:46:10.786	-0.017	0.012	1.023	0.549	0	0	0.17	0.11	176.611	0	0	0	0	0	0	0
WT333(F4E4E1AF1293)	3.87	13105	2022-11-28 09:46:10.786	-0.017	0.012	1.023	0.549	0	0	0.176	0.11	176.594	0	0	0	0	0	0	0
WT333(F4E4E1AF1293)	3.87	13105	2022-11-28 09:46:10.786	-0.017	0.012	1.023	0.549	0	0	0.176	0.11	176.578	0	0	0	0	0	0	0
WT333(F4E4E1AF1293)	3.87	13105	2022-11-28 09:46:10.801	-0.017	0.012	1.023	0.549	0	0	0.181	0.11	176.556	0	0	0	0	0	0	0
WT333(F4E4E1AF1293)	3.87	13105	2022-11-28 09:46:10.801	-0.007	-0.002	1.019	-0.183	0	0	0.176	0.11	176.539	0	0	0	0	0	0	0
WT333(F4E4E1AF1293)	3.87	13105	2022-11-28 09:46:10.801	-0.007	-0.002	1.019	-0.183	0	0	0.176	0.11	176.517	0	0	0	0	0	0	0
WT333(F4E4E1AF1293)	3.87	13105	2022-11-28 09:46:10.801	-0.007	-0.002	1.019	-0.183	0	0	0.176	0.11	176.495	0	0	0	0	0	0	0
WT333(F4E4E1AF1293)	3.87	13105	2022-11-28 09:46:10.801	-0.007	-0.002	1.019	-0.183	0	0	0.176	0.11	176.473	0	0	0	0	0	0	0
WT333(F4E4E1AF1293)	3.87	13105	2022-11-28 09:46:10.801	0.019	0.005	1.016	0.183	0	0	0.176	0.11	176.451	0	0	0	0	0	0	0
WT333(F4E4E1AF1293)	3.87	13105	2022-11-28 09:46:10.801	0.019	0.005	1.016	0.183	0	0	0.176	0.11	176.429	0	0	0	0	0	0	0
WT333(F4E4E1AF1293)	3.87	13105	2022-11-28 09:46:10.801	0.019	0.005	1.016	0.183	0	0	0.176	0.11	176.413	0	0	0	0	0	0	0
WT333(F4E4E1AF1293)	3.87	13105	2022-11-28 09:46:10.817	-0.013	0.007	1.021	0.183	0	0	0.176	0.11	176.391	0	0	0	0	0	0	0
WT333(F4E4E1AF1293)	3.87	13105	2022-11-28 09:46:10.817	-0.013	0.007	1.021	0.183	0	0	0.181	0.11	176.369	0	0	0	0	0	0	0
WT333(F4E4E1AF1293)	3.87	13105	2022-11-28 09:46:10.817	-0.013	0.007	1.021	0.183	0	0	0.181	0.11	176.347	0	0	0	0	0	0	0
WT333(F4E4E1AF1293)	3.87	13105	2022-11-28 09:46:10.817	-0.013	0.007	1.021	0.183	0	0	0.181	0.11	176.325	0	0	0	0	0	0	0
WT333(F4E4E1AF1293)	3.87	13105	2022-11-28 09:46:10.817	-0.013	0.001	1.015	-0.244	0	0	0.181	0.11	176.303	0	0	0	0	0	0	0
WT333(F4E4E1AF1293)	3.87	13105	2022-11-28 09:46:10.817	-0.013	0.001	1.015	-0.244	0	0	0.176	0.11	176.281	0	0	0	0	0	0	0
WT333(F4E4E1AF1293)	3.87	13105	2022-11-28 09:46:10.817	-0.013	0.001	1.015	-0.244	0	0	0.176	0.11	176.259	0	0	0	0	0	0	0
WT333(F4E4E1AF1293)	3.87	13105	2022-11-28 09:46:10.817	-0.013	0.001	1.015	-0.244	0	0	0.176	0.11	176.237	0	0	0	0	0	0	0
WT333(F4E4E1AF1293)	3.87	13105	2022-11-28 09:46:10.817	0.001	0.005	1.02	0.977	0	0	0.181	0.11	176.215	0	0	0	0	0	0	0
WT333(F4E4E1AF1293)	3.87	13105	2022-11-28 09:46:10.817	0.001	0.005	1.02	0.977	0	0	0.187	0.11	176.193	0	0	0	0	0	0	0
WT333(F4E4E1AF1293)	3.87	13105	2022-11-28 09:46:10.817	0.001	0.005	1.02	0.977	0	0	0.192	0.11	176.166	0	0	0	0	0	0	0
WT333(F4E4E1AF1293)	3.87	13105	2022-11-28 09:46:10.817	0.001	0.005	1.02	0.977	0	0	0.198	0.11	176.144	0	0	0	0	0	0	0
WT333(F4E4E1AF1293)	3.87	13105	2022-11-28 09:46:10.817	0.017	0.015	1.025	-0.427	0.061	0	0.192	0.11	176.122	0	0	0	0	0	0	0
WT333(F4E4E1AF1293)	3.87	13105	2022-11-28 09:46:10.817	0.017	0.015	1.025	-0.427	0.061	0	0.192	0.11	176.1	0	0	0	0	0	0	0
WT333(F4E4E1AF1293)	3.87	13105	2022-11-28 09:46:10.817	0.017	0.015	1.025	-0.427	0.061	0	0.187	0.11	176.072	0	0	0	0	0	0	0
WT333(F4E4E1AF1293)	3.87	13105	2022-11-28 09:46:10.817	0.017	0.015	1.025	-0.427	0.061	0	0.187	0.11	176.05	0	0	0	0	0	0	0
WT111(DD045F3F1DEA)	3.81	13108	2022-11-28 09:46:10.879	0.022	0.338	0.958	0	0	0	19.314	-1.236	-27.576	0	0	0	0	0	0	0
WT111(DD045F3F1DEA)	3.81	13108	2022-11-28 09:46:10.879	0.022	0.338	0.958	0	0	0	19.314	-1.236	-27.576	0	0	0	0	0	0	0
WT111(DD045F3F1DEA)	3.81	13108	2022-11-28 09:46:10.879	0.022	0.338	0.958	0	0	0	19.314	-1.236	-27.576	0	0	0	0	0	0	0
WT111(DD045F3F1DEA)	3.81	13108	2022-11-28 09:46:10.879	0.022	0.338	0.958	0	0	0	19.314	-1.236	-27.576	0	0	0	0	0	0	0
WT111(DD045F3F1DEA)	3.81	13108	2022-11-28 09:46:10.879	0.021	0.332	0.956	0	0	0	19.314	-1.236	-27.576	0	0	0	0	0	0	0
WT111(DD045F3F1DEA)	3.81	13108	2022-11-28 09:46:10.879	0.021	0.332	0.956	0	0	0	19.314	-1.236	-27.576	0	0	0	0	0	0	0
WT111(DD045F3F1DEA)	3.81	13108	2022-11-28 09:46:10.879	0.021	0.332	0.956	0	0	0	19.314	-1.236	-27.576	0	0	0	0	0	0	0
WT111(DD045F3F1DEA)	3.81	13108	2022-11-28 09:46:10.879	0.021	0.332	0.956	0	0	0	19.314	-1.236	-27.576	0	0	0	0	0	0	0
WT111(DD045F3F1DEA)	3.81	13108	2022-11-28 09:46:10.879	0.022	0.338	0.959	0	0	0	19.314	-1.236	-27.576	0	0	0	0	0	0	0
WT111(DD045F3F1DEA)	3.81	13108	2022-11-28 09:46:10.879	0.022	0.338	0.959	0	0	0	19.314	-1.236	-27.576	0	0	0	0	0	0	0
WT111(DD045F3F1DEA)	3.81	13108	2022-11-28 09:46:10.879	0.022	0.338	0.959	0	0	0	19.314	-1.236	-27.576	0	0	0	0	0	0	0
WT111(DD045F3F1DEA)	3.81	13108	2022-11-28 09:46:10.879	0.022	0.338	0.959	0	0	0	19.314	-1.236	-27.576	0	0	0	0	0	0	0
WT111(DD045F3F1DEA)	3.81	13108	2022-11-28 09:46:10.879	0.021	0.335	0.958	0	0	0	19.314	-1.236	-27.576	0	0	0	0	0	0	0
WT111(DD045F3F1DEA)	3.81	13108	2022-11-28 09:46:10.879	0.021	0.335	0.958	0	0	0	19.314	-1.236	-27.576	0	0	0	0	0	0	0
WT111(DD045F3F1DEA)	3.81	13108	2022-11-28 09:46:10.879	0.021	0.335	0.958	0	0	0	19.314	-1.236	-27.576	0	0	0	0	0	0	0
WT111(DD045F3F1DEA)	3.81	13108	2022-11-28 09:46:10.879	0.021	0.335	0.958	0	0	0	19.314	-1.236	-27.576	0	0	0	0	0	0	0
WT333(F4E4E1AF1293)	3.87	13105	2022-11-28 09:46:10.879	0.004	0.009	1.019	-1.282	0.061	0	0.181	0.11	176.028	0	0	0	0	0	0	0
WT333(F4E4E1AF1293)	3.87	13105	2022-11-28 09:46:10.879	0.004	0.009	1.019	-1.282	0.061	0	0.176	0.11	176.001	0	0	0	0	0	0	0
WT333(F4E4E1AF1293)	3.87	13105	2022-11-28 09:46:10.879	0.004	0.009	1.019	-1.282	0.061	0	0.17	0.11	175.979	0	0	0	0	0	0	0
WT333(F4E4E1AF1293)	3.87	13105	2022-11-28 09:46:10.879	0.004	0.009	1.019	-1.282	0.061	0	0.165	0.11	175.957	0	0	0	0	0	0	0
WT333(F4E4E1AF1293)	3.87	13105	2022-11-28 09:46:10.879	0.006	-0.007	1.009	1.343	0	0	0.17	0.11	175.93	0	0	0	0	0	0	0
WT333(F4E4E1AF1293)	3.87	13105	2022-11-28 09:46:10.879	0.006	-0.007	1.009	1.343	0	0	0.176	0.11	175.902	0	0	0	0	0	0	0
WT333(F4E4E1AF1293)	3.87	13105	2022-11-28 09:46:10.879	0.006	-0.007	1.009	1.343	0	0	0.187	0.104	175.88	0	0	0	0	0	0	0
WT333(F4E4E1AF1293)	3.87	13105	2022-11-28 09:46:10.879	0.006	-0.007	1.009	1.343	0	0	0.192	0.104	175.853	0	0	0	0	0	0	0
WT333(F4E4E1AF1293)	3.87	13105	2022-11-28 09:46:10.879	0	0.007	1.015	2.808	0.061	0	0.203	0.104	175.825	0	0	0	0	0	0	0
WT333(F4E4E1AF1293)	3.87	13105	2022-11-28 09:46:10.879	0	0.007	1.015	2.808	0.061	0	0.22	0.104	175.798	0	0	0	0	0	0	0
WT333(F4E4E1AF1293)	3.87	13105	2022-11-28 09:46:10.879	0	0.007	1.015	2.808	0.061	0	0.231	0.104	175.776	0	0	0	0	0	0	0
WT333(F4E4E1AF1293)	3.87	13105	2022-11-28 09:46:10.879	0	0.007	1.015	2.808	0.061	0	0.247	0.104	175.748	0	0	0	0	0	0	0
WT333(F4E4E1AF1293)	3.87	13105	2022-11-28 09:46:10.879	-0.023	0.016	1.026	-0.61	0	0	0.242	0.104	175.721	0	0	0	0	0	0	0
WT333(F4E4E1AF1293)	3.87	13105	2022-11-28 09:46:10.879	-0.023	0.016	1.026	-0.61	0	0	0.242	0.104	175.693	0	0	0	0	0	0	0
WT333(F4E4E1AF1293)	3.87	13105	2022-11-28 09:46:10.879	-0.023	0.016	1.026	-0.61	0	0	0.236	0.104	175.666	0	0	0	0	0	0	0
WT333(F4E4E1AF1293)	3.87	13105	2022-11-28 09:46:10.879	-0.023	0.016	1.026	-0.61	0	0	0.236	0.104	175.638	0	0	0	0	0	0	0
WT111(DD045F3F1DEA)	3.81	13108	2022-11-28 09:46:10.895	0.022	0.338	0.958	0	0	0	19.314	-1.236	-27.576	0	0	0	0	0	0	0
WT111(DD045F3F1DEA)	3.81	13108	2022-11-28 09:46:10.910	0.022	0.338	0.958	0	0	0	19.314	-1.236	-27.576	0	0	0	0	0	0	0
WT111(DD045F3F1DEA)	3.81	13108	2022-11-28 09:46:10.910	0.022	0.338	0.958	0	0	0	19.314	-1.236	-27.576	0	0	0	0	0	0	0
WT111(DD045F3F1DEA)	3.81	13108	2022-11-28 09:46:10.910	0.022	0.338	0.958	0	0	0	19.314	-1.236	-27.576	0	0	0	0	0	0	0
WT111(DD045F3F1DEA)	3.81	13108	2022-11-28 09:46:10.910	0.021	0.332	0.957	0	0	0	19.314	-1.236	-27.576	0	0	0	0	0	0	0
WT111(DD045F3F1DEA)	3.81	13108	2022-11-28 09:46:10.910	0.021	0.332	0.957	0	0	0	19.314	-1.236	-27.576	0	0	0	0	0	0	0
WT111(DD045F3F1DEA)	3.81	13108	2022-11-28 09:46:10.910	0.021	0.332	0.957	0	0	0	19.314	-1.236	-27.576	0	0	0	0	0	0	0
WT111(DD045F3F1DEA)	3.81	13108	2022-11-28 09:46:10.910	0.021	0.332	0.957	0	0	0	19.314	-1.236	-27.576	0	0	0	0	0	0	0
WT333(F4E4E1AF1293)	3.87	13105	2022-11-28 09:46:10.910	-0.01	0.015	1.026	0.549	0	0	0.236	0.104	175.611	0	0	0	0	0	0	0
WT333(F4E4E1AF1293)	3.87	13105	2022-11-28 09:46:10.910	-0.01	0.015	1.026	0.549	0	0	0.242	0.104	175.583	0	0	0	0	0	0	0
WT333(F4E4E1AF1293)	3.87	13105	2022-11-28 09:46:10.910	-0.01	0.015	1.026	0.549	0	0	0.247	0.104	175.556	0	0	0	0	0	0	0
WT333(F4E4E1AF1293)	3.87	13105	2022-11-28 09:46:10.910	-0.01	0.015	1.026	0.549	0	0	0.247	0.104	175.529	0	0	0	0	0	0	0
WT333(F4E4E1AF1293)	3.87	13105	2022-11-28 09:46:10.910	0.017	-0.027	0.985	-1.831	-0.122	0	0.242	0.104	175.501	0	0	0	0	0	0	0
WT333(F4E4E1AF1293)	3.87	13105	2022-11-28 09:46:10.910	0.017	-0.027	0.985	-1.831	-0.122	0	0.231	0.104	175.474	0	0	0	0	0	0	0
WT333(F4E4E1AF1293)	3.87	13105	2022-11-28 09:46:10.910	0.017	-0.027	0.985	-1.831	-0.122	0	0.22	0.104	175.446	0	0	0	0	0	0	0
WT333(F4E4E1AF1293)	3.87	13105	2022-11-28 09:46:10.910	0.017	-0.027	0.985	-1.831	-0.122	0	0.214	0.104	175.419	0	0	0	0	0	0	0
WT111(DD045F3F1DEA)	3.81	13108	2022-11-28 09:46:10.926	0.021	0.335	0.958	0	0	0	19.314	-1.236	-27.576	0	0	0	0	0	0	0
WT111(DD045F3F1DEA)	3.81	13108	2022-11-28 09:46:10.926	0.021	0.335	0.958	0	0	0	19.314	-1.236	-27.576	0	0	0	0	0	0	0
WT111(DD045F3F1DEA)	3.81	13108	2022-11-28 09:46:10.926	0.021	0.335	0.958	0	0	0	19.314	-1.236	-27.576	0	0	0	0	0	0	0
WT111(DD045F3F1DEA)	3.81	13108	2022-11-28 09:46:10.926	0.021	0.335	0.958	0	0	0	19.314	-1.236	-27.576	0	0	0	0	0	0	0
WT111(DD045F3F1DEA)	3.81	13108	2022-11-28 09:46:10.926	0.022	0.338	0.959	0	0	0	19.314	-1.236	-27.576	0	0	0	0	0	0	0
WT111(DD045F3F1DEA)	3.81	13108	2022-11-28 09:46:10.926	0.022	0.338	0.959	0	0	0	19.314	-1.236	-27.576	0	0	0	0	0	0	0
WT111(DD045F3F1DEA)	3.81	13108	2022-11-28 09:46:10.926	0.022	0.338	0.959	0	0	0	19.314	-1.236	-27.576	0	0	0	0	0	0	0
WT111(DD045F3F1DEA)	3.81	13108	2022-11-28 09:46:10.926	0.022	0.338	0.959	0	0	0	19.314	-1.236	-27.576	0	0	0	0	0	0	0
WT111(DD045F3F1DEA)	3.81	13108	2022-11-28 09:46:10.957	0.021	0.335	0.958	0	0	0	19.314	-1.236	-27.576	0	0	0	0	0	0	0
WT111(DD045F3F1DEA)	3.81	13108	2022-11-28 09:46:10.957	0.021	0.335	0.958	0	0	0	19.314	-1.236	-27.576	0	0	0	0	0	0	0
WT111(DD045F3F1DEA)	3.81	13108	2022-11-28 09:46:10.957	0.021	0.335	0.958	0	0	0	19.314	-1.236	-27.576	0	0	0	0	0	0	0
WT111(DD045F3F1DEA)	3.81	13108	2022-11-28 09:46:10.957	0.021	0.335	0.958	0	0	0	19.314	-1.236	-27.576	0	0	0	0	0	0	0
WT111(DD045F3F1DEA)	3.81	13108	2022-11-28 09:46:10.957	0.022	0.335	0.957	0	0	0	19.314	-1.236	-27.576	0	0	0	0	0	0	0
WT111(DD045F3F1DEA)	3.81	13108	2022-11-28 09:46:10.957	0.022	0.335	0.957	0	0	0	19.314	-1.236	-27.576	0	0	0	0	0	0	0
WT111(DD045F3F1DEA)	3.81	13108	2022-11-28 09:46:10.957	0.022	0.335	0.957	0	0	0	19.314	-1.236	-27.576	0	0	0	0	0	0	0
WT111(DD045F3F1DEA)	3.81	13108	2022-11-28 09:46:10.957	0.022	0.335	0.957	0	0	0	19.314	-1.236	-27.576	0	0	0	0	0	0	0
WT333(F4E4E1AF1293)	3.87	13105	2022-11-28 09:46:10.973	0.008	-0.004	1.007	-0.977	-0.305	0	0.209	0.099	175.391	0	0	0	0	0	0	0
WT333(F4E4E1AF1293)	3.87	13105	2022-11-28 09:46:10.973	0.008	-0.004	1.007	-0.977	-0.305	0	0.203	0.099	175.364	0	0	0	0	0	0	0
WT333(F4E4E1AF1293)	3.87	13105	2022-11-28 09:46:10.973	0.008	-0.004	1.007	-0.977	-0.305	0	0.198	0.099	175.336	0	0	0	0	0	0	0
WT333(F4E4E1AF1293)	3.87	13105	2022-11-28 09:46:10.973	0.008	-0.004	1.007	-0.977	-0.305	0	0.192	0.093	175.309	0	0	0	0	0	0	0
WT333(F4E4E1AF1293)	3.87	13105	2022-11-28 09:46:10.973	0	0.026	1.034	-1.099	0.061	0	0.187	0.093	175.281	0	0	0	0	0	0	0
WT333(F4E4E1AF1293)	3.87	13105	2022-11-28 09:46:10.973	0	0.026	1.034	-1.099	0.061	0	0.181	0.093	175.254	0	0	0	0	0	0	0
WT333(F4E4E1AF1293)	3.87	13105	2022-11-28 09:46:10.973	0	0.026	1.034	-1.099	0.061	0	0.176	0.093	175.221	0	0	0	0	0	0	0
WT333(F4E4E1AF1293)	3.87	13105	2022-11-28 09:46:10.973	0	0.026	1.034	-1.099	0.061	0	0.17	0.093	175.193	0	0	0	0	0	0	0
WT333(F4E4E1AF1293)	3.87	13105	2022-11-28 09:46:11.004	0.001	0.016	1.033	0.244	0.061	0	0.17	0.093	175.166	0	0	0	0	0	0	0
WT333(F4E4E1AF1293)	3.87	13105	2022-11-28 09:46:11.004	0.001	0.016	1.033	0.244	0.061	0	0.17	0.093	175.139	0	0	0	0	0	0	0
WT333(F4E4E1AF1293)	3.87	13105	2022-11-28 09:46:11.004	0.001	0.016	1.033	0.244	0.061	0	0.176	0.093	175.106	0	0	0	0	0	0	0
WT333(F4E4E1AF1293)	3.87	13105	2022-11-28 09:46:11.004	0.001	0.016	1.033	0.244	0.061	0	0.176	0.093	175.078	0	0	0	0	0	0	0
WT333(F4E4E1AF1293)	3.87	13105	2022-11-28 09:46:11.004	0.002	0.012	1.014	-1.038	0.061	0	0.17	0.093	175.051	0	0	0	0	0	0	0
WT333(F4E4E1AF1293)	3.87	13105	2022-11-28 09:46:11.004	0.002	0.012	1.014	-1.038	0.061	0	0.165	0.093	175.023	0	0	0	0	0	0	0
WT333(F4E4E1AF1293)	3.87	13105	2022-11-28 09:46:11.004	0.002	0.012	1.014	-1.038	0.061	0	0.165	0.093	174.99	0	0	0	0	0	0	0
WT333(F4E4E1AF1293)	3.87	13105	2022-11-28 09:46:11.004	0.002	0.012	1.014	-1.038	0.061	0	0.159	0.093	174.963	0	0	0	0	0	0	0
WT111(DD045F3F1DEA)	3.81	13108	2022-11-28 09:46:11.051	0.021	0.332	0.957	0	0	0	19.314	-1.236	-27.576	0	0	0	0	0	0	0
WT111(DD045F3F1DEA)	3.81	13108	2022-11-28 09:46:11.051	0.021	0.332	0.957	0	0	0	19.314	-1.236	-27.576	0	0	0	0	0	0	0
WT111(DD045F3F1DEA)	3.81	13108	2022-11-28 09:46:11.051	0.021	0.332	0.957	0	0	0	19.314	-1.236	-27.576	0	0	0	0	0	0	0
WT111(DD045F3F1DEA)	3.81	13108	2022-11-28 09:46:11.051	0.021	0.332	0.957	0	0	0	19.314	-1.236	-27.576	0	0	0	0	0	0	0
WT111(DD045F3F1DEA)	3.81	13108	2022-11-28 09:46:11.051	0.021	0.34	0.959	0	0	0	19.314	-1.236	-27.576	0	0	0	0	0	0	0
WT111(DD045F3F1DEA)	3.81	13108	2022-11-28 09:46:11.051	0.021	0.34	0.959	0	0	0	19.314	-1.236	-27.576	0	0	0	0	0	0	0
WT111(DD045F3F1DEA)	3.81	13108	2022-11-28 09:46:11.051	0.021	0.34	0.959	0	0	0	19.314	-1.236	-27.576	0	0	0	0	0	0	0
WT111(DD045F3F1DEA)	3.81	13108	2022-11-28 09:46:11.051	0.021	0.34	0.959	0	0	0	19.314	-1.236	-27.576	0	0	0	0	0	0	0
WT111(DD045F3F1DEA)	3.81	13108	2022-11-28 09:46:11.051	0.022	0.336	0.959	0	0	0	19.314	-1.236	-27.576	0	0	0	0	0	0	0
WT111(DD045F3F1DEA)	3.81	13108	2022-11-28 09:46:11.051	0.022	0.336	0.959	0	0	0	19.314	-1.236	-27.576	0	0	0	0	0	0	0
WT111(DD045F3F1DEA)	3.81	13108	2022-11-28 09:46:11.051	0.022	0.336	0.959	0	0	0	19.314	-1.236	-27.576	0	0	0	0	0	0	0
WT111(DD045F3F1DEA)	3.81	13108	2022-11-28 09:46:11.051	0.022	0.336	0.959	0	0	0	19.314	-1.236	-27.576	0	0	0	0	0	0	0
WT111(DD045F3F1DEA)	3.81	13108	2022-11-28 09:46:11.051	0.022	0.335	0.956	0	0	0	19.314	-1.236	-27.576	0	0	0	0	0	0	0
WT111(DD045F3F1DEA)	3.81	13108	2022-11-28 09:46:11.051	0.022	0.335	0.956	0	0	0	19.314	-1.236	-27.576	0	0	0	0	0	0	0
WT111(DD045F3F1DEA)	3.81	13108	2022-11-28 09:46:11.051	0.022	0.335	0.956	0	0	0	19.314	-1.236	-27.576	0	0	0	0	0	0	0
WT111(DD045F3F1DEA)	3.81	13108	2022-11-28 09:46:11.051	0.022	0.335	0.956	0	0	0	19.314	-1.236	-27.576	0	0	0	0	0	0	0
WT111(DD045F3F1DEA)	3.81	13108	2022-11-28 09:46:11.082	0.021	0.334	0.958	0	0	0	19.314	-1.236	-27.576	0	0	0	0	0	0	0
WT111(DD045F3F1DEA)	3.81	13108	2022-11-28 09:46:11.082	0.021	0.334	0.958	0	0	0	19.314	-1.236	-27.576	0	0	0	0	0	0	0
WT111(DD045F3F1DEA)	3.81	13108	2022-11-28 09:46:11.082	0.021	0.334	0.958	0	0	0	19.314	-1.236	-27.576	0	0	0	0	0	0	0
WT111(DD045F3F1DEA)	3.81	13108	2022-11-28 09:46:11.082	0.021	0.334	0.958	0	0	0	19.314	-1.236	-27.576	0	0	0	0	0	0	0
WT111(DD045F3F1DEA)	3.81	13108	2022-11-28 09:46:11.082	0.022	0.338	0.959	0	0	0	19.314	-1.236	-27.576	0	0	0	0	0	0	0
WT111(DD045F3F1DEA)	3.81	13108	2022-11-28 09:46:11.082	0.022	0.338	0.959	0	0	0	19.314	-1.236	-27.576	0	0	0	0	0	0	0
WT111(DD045F3F1DEA)	3.81	13108	2022-11-28 09:46:11.082	0.022	0.338	0.959	0	0	0	19.314	-1.236	-27.576	0	0	0	0	0	0	0
WT111(DD045F3F1DEA)	3.81	13108	2022-11-28 09:46:11.082	0.022	0.338	0.959	0	0	0	19.314	-1.236	-27.576	0	0	0	0	0	0	0
WT333(F4E4E1AF1293)	3.87	13105	2022-11-28 09:46:11.098	-0.026	0.003	1.019	0.549	0	0	0.165	0.093	174.935	0	0	0	0	0	0	0
WT333(F4E4E1AF1293)	3.87	13105	2022-11-28 09:46:11.098	-0.026	0.003	1.019	0.549	0	0	0.165	0.093	174.902	0	0	0	0	0	0	0
WT333(F4E4E1AF1293)	3.87	13105	2022-11-28 09:46:11.098	-0.026	0.003	1.019	0.549	0	0	0.17	0.093	174.875	0	0	0	0	0	0	0
WT333(F4E4E1AF1293)	3.87	13105	2022-11-28 09:46:11.098	-0.026	0.003	1.019	0.549	0	0	0.17	0.093	174.842	0	0	0	0	0	0	0
WT333(F4E4E1AF1293)	3.87	13105	2022-11-28 09:46:11.098	-0.003	0.014	1.008	-0.366	0	0	0.17	0.093	174.809	0	0	0	0	0	0	0
WT333(F4E4E1AF1293)	3.87	13105	2022-11-28 09:46:11.098	-0.003	0.014	1.008	-0.366	0	0	0.17	0.093	174.781	0	0	0	0	0	0	0
WT333(F4E4E1AF1293)	3.87	13105	2022-11-28 09:46:11.098	-0.003	0.014	1.008	-0.366	0	0	0.17	0.093	174.749	0	0	0	0	0	0	0
WT333(F4E4E1AF1293)	3.87	13105	2022-11-28 09:46:11.098	-0.003	0.014	1.008	-0.366	0	0	0.17	0.093	174.721	0	0	0	0	0	0	0
WT333(F4E4E1AF1293)	3.87	13105	2022-11-28 09:46:11.098	0.008	-0.004	1.015	-2.808	0	0	0.154	0.093	174.688	0	0	0	0	0	0	0
WT333(F4E4E1AF1293)	3.87	13105	2022-11-28 09:46:11.098	0.008	-0.004	1.015	-2.808	0	0	0.143	0.093	174.655	0	0	0	0	0	0	0
WT333(F4E4E1AF1293)	3.87	13105	2022-11-28 09:46:11.098	0.008	-0.004	1.015	-2.808	0	0	0.132	0.093	174.628	0	0	0	0	0	0	0
WT333(F4E4E1AF1293)	3.87	13105	2022-11-28 09:46:11.098	0.008	-0.004	1.015	-2.808	0	0	0.115	0.093	174.595	0	0	0	0	0	0	0
WT333(F4E4E1AF1293)	3.87	13105	2022-11-28 09:46:11.098	-0.001	-0.015	1.019	0.916	0	0	0.121	0.093	174.562	0	0	0	0	0	0	0
WT333(F4E4E1AF1293)	3.87	13105	2022-11-28 09:46:11.098	-0.001	-0.015	1.019	0.916	0	0	0.126	0.093	174.529	0	0	0	0	0	0	0
WT333(F4E4E1AF1293)	3.87	13105	2022-11-28 09:46:11.098	-0.001	-0.015	1.019	0.916	0	0	0.132	0.093	174.496	0	0	0	0	0	0	0
WT333(F4E4E1AF1293)	3.87	13105	2022-11-28 09:46:11.098	-0.001	-0.015	1.019	0.916	0	0	0.137	0.093	174.468	0	0	0	0	0	0	0
WT222(CAA14FCCF874)	3.79	13105	2022-11-28 09:46:11.129	0.006	-0.035	1.001	0	0	0	-2.032	-0.33	100.003	0	0	0	0	0	0	0
WT222(CAA14FCCF874)	3.79	13105	2022-11-28 09:46:11.129	0.006	-0.035	1.001	0	0	0	-2.032	-0.33	100.003	0	0	0	0	0	0	0
WT222(CAA14FCCF874)	3.79	13105	2022-11-28 09:46:11.129	0.006	-0.035	1.001	0	0	0	-2.032	-0.33	100.003	0	0	0	0	0	0	0
WT222(CAA14FCCF874)	3.79	13105	2022-11-28 09:46:11.129	0.006	-0.035	1.001	0	0	0	-2.032	-0.33	100.003	0	0	0	0	0	0	0
WT222(CAA14FCCF874)	3.79	13105	2022-11-28 09:46:11.129	0.006	-0.035	1.001	0	0	0	-2.032	-0.33	100.003	0	0	0	0	0	0	0
WT222(CAA14FCCF874)	3.79	13105	2022-11-28 09:46:11.129	0.006	-0.035	1.001	0	0	0	-2.032	-0.33	100.003	0	0	0	0	0	0	0
WT222(CAA14FCCF874)	3.79	13105	2022-11-28 09:46:11.129	0.006	-0.035	1.001	0	0	0	-2.032	-0.33	100.003	0	0	0	0	0	0	0
WT222(CAA14FCCF874)	3.79	13105	2022-11-28 09:46:11.129	0.006	-0.035	1.001	0	0	0	-2.032	-0.33	100.003	0	0	0	0	0	0	0
WT111(DD045F3F1DEA)	3.81	13108	2022-11-28 09:46:11.145	0.022	0.334	0.957	0	0	0	19.314	-1.236	-27.576	0	0	0	0	0	0	0
WT111(DD045F3F1DEA)	3.81	13108	2022-11-28 09:46:11.145	0.022	0.334	0.957	0	0	0	19.314	-1.236	-27.576	0	0	0	0	0	0	0
WT111(DD045F3F1DEA)	3.81	13108	2022-11-28 09:46:11.145	0.022	0.334	0.957	0	0	0	19.314	-1.236	-27.576	0	0	0	0	0	0	0
WT111(DD045F3F1DEA)	3.81	13108	2022-11-28 09:46:11.145	0.022	0.334	0.957	0	0	0	19.314	-1.236	-27.576	0	0	0	0	0	0	0
WT111(DD045F3F1DEA)	3.81	13108	2022-11-28 09:46:11.145	0.021	0.335	0.956	0	0	0	19.314	-1.236	-27.576	0	0	0	0	0	0	0
WT111(DD045F3F1DEA)	3.81	13108	2022-11-28 09:46:11.145	0.021	0.335	0.956	0	0	0	19.314	-1.236	-27.576	0	0	0	0	0	0	0
WT111(DD045F3F1DEA)	3.81	13108	2022-11-28 09:46:11.145	0.021	0.335	0.956	0	0	0	19.314	-1.236	-27.576	0	0	0	0	0	0	0
WT111(DD045F3F1DEA)	3.81	13108	2022-11-28 09:46:11.145	0.021	0.335	0.956	0	0	0	19.314	-1.236	-27.576	0	0	0	0	0	0	0
WT333(F4E4E1AF1293)	3.87	13105	2022-11-28 09:46:11.145	-0.003	-0.026	1.018	2.808	0.122	0	0.148	0.093	174.435	0	0	0	0	0	0	0
WT333(F4E4E1AF1293)	3.87	13105	2022-11-28 09:46:11.145	-0.003	-0.026	1.018	2.808	0.122	0	0.165	0.093	174.402	0	0	0	0	0	0	0
WT333(F4E4E1AF1293)	3.87	13105	2022-11-28 09:46:11.145	-0.003	-0.026	1.018	2.808	0.122	0	0.176	0.093	174.37	0	0	0	0	0	0	0
WT333(F4E4E1AF1293)	3.87	13105	2022-11-28 09:46:11.145	-0.003	-0.026	1.018	2.808	0.122	0	0.187	0.093	174.337	0	0	0	0	0	0	0
WT333(F4E4E1AF1293)	3.87	13105	2022-11-28 09:46:11.145	-0.015	0.015	1.022	1.831	0.183	0	0.198	0.099	174.304	0	0	0	0	0	0	0
WT333(F4E4E1AF1293)	3.87	13105	2022-11-28 09:46:11.145	-0.015	0.015	1.022	1.831	0.183	0	0.203	0.099	174.271	0	0	0	0	0	0	0
WT333(F4E4E1AF1293)	3.87	13105	2022-11-28 09:46:11.145	-0.015	0.015	1.022	1.831	0.183	0	0.214	0.099	174.238	0	0	0	0	0	0	0
WT333(F4E4E1AF1293)	3.87	13105	2022-11-28 09:46:11.145	-0.015	0.015	1.022	1.831	0.183	0	0.22	0.099	174.205	0	0	0	0	0	0	0
WT333(F4E4E1AF1293)	3.87	13105	2022-11-28 09:46:11.176	0.021	0.015	1.043	1.099	0	0	0.225	0.099	174.172	0	0	0	0	0	0	0
WT333(F4E4E1AF1293)	3.87	13105	2022-11-28 09:46:11.176	0.021	0.015	1.043	1.099	0	0	0.231	0.099	174.139	0	0	0	0	0	0	0
WT333(F4E4E1AF1293)	3.87	13105	2022-11-28 09:46:11.176	0.021	0.015	1.043	1.099	0	0	0.236	0.099	174.106	0	0	0	0	0	0	0
WT333(F4E4E1AF1293)	3.87	13105	2022-11-28 09:46:11.176	0.021	0.015	1.043	1.099	0	0	0.242	0.099	174.067	0	0	0	0	0	0	0
WT333(F4E4E1AF1293)	3.87	13105	2022-11-28 09:46:11.176	0.013	0.025	1.027	1.282	0.122	0	0.247	0.099	174.034	0	0	0	0	0	0	0
WT333(F4E4E1AF1293)	3.87	13105	2022-11-28 09:46:11.176	0.013	0.025	1.027	1.282	0.122	0	0.253	0.099	174.001	0	0	0	0	0	0	0
WT333(F4E4E1AF1293)	3.87	13105	2022-11-28 09:46:11.176	0.013	0.025	1.027	1.282	0.122	0	0.264	0.099	173.969	0	0	0	0	0	0	0
WT333(F4E4E1AF1293)	3.87	13105	2022-11-28 09:46:11.176	0.013	0.025	1.027	1.282	0.122	0	0.269	0.099	173.93	0	0	0	0	0	0	0
WT222(CAA14FCCF874)	3.79	13105	2022-11-28 09:46:11.192	0.006	-0.034	1.001	0	0	0	-2	-0.352	100.009	0	0	0	0	0	0	0
WT222(CAA14FCCF874)	3.79	13105	2022-11-28 09:46:11.192	0.006	-0.034	1.001	0	0	0	-2	-0.352	100.009	0	0	0	0	0	0	0
WT222(CAA14FCCF874)	3.79	13105	2022-11-28 09:46:11.192	0.006	-0.034	1.001	0	0	0	-2	-0.352	100.009	0	0	0	0	0	0	0
WT222(CAA14FCCF874)	3.79	13105	2022-11-28 09:46:11.192	0.006	-0.034	1.001	0	0	0	-2	-0.352	100.009	0	0	0	0	0	0	0
WT222(CAA14FCCF874)	3.79	13105	2022-11-28 09:46:11.192	0.006	-0.034	1.001	0	0	0	-2	-0.352	100.009	0	0	0	0	0	0	0
WT222(CAA14FCCF874)	3.79	13105	2022-11-28 09:46:11.192	0.007	-0.034	1.001	0	0	0	-2	-0.352	100.009	0	0	0	0	0	0	0
WT222(CAA14FCCF874)	3.79	13105	2022-11-28 09:46:11.192	0.007	-0.034	1.001	0	0	0	-2	-0.352	100.009	0	0	0	0	0	0	0
WT222(CAA14FCCF874)	3.79	13105	2022-11-28 09:46:11.192	0.007	-0.034	1.001	0	0	0	-2	-0.352	100.009	0	0	0	0	0	0	0
WT111(DD045F3F1DEA)	3.81	13108	2022-11-28 09:46:11.239	0.022	0.335	0.958	0	0	0	19.314	-1.236	-27.576	0	0	0	0	0	0	0
WT111(DD045F3F1DEA)	3.81	13108	2022-11-28 09:46:11.239	0.022	0.335	0.958	0	0	0	19.314	-1.236	-27.576	0	0	0	0	0	0	0
WT111(DD045F3F1DEA)	3.81	13108	2022-11-28 09:46:11.239	0.022	0.335	0.958	0	0	0	19.314	-1.236	-27.576	0	0	0	0	0	0	0
WT111(DD045F3F1DEA)	3.81	13108	2022-11-28 09:46:11.239	0.022	0.335	0.958	0	0	0	19.314	-1.236	-27.576	0	0	0	0	0	0	0
WT111(DD045F3F1DEA)	3.81	13108	2022-11-28 09:46:11.239	0.022	0.337	0.959	0	0	0	19.314	-1.236	-27.576	0	0	0	0	0	0	0
WT111(DD045F3F1DEA)	3.81	13108	2022-11-28 09:46:11.239	0.022	0.337	0.959	0	0	0	19.314	-1.236	-27.576	0	0	0	0	0	0	0
WT111(DD045F3F1DEA)	3.81	13108	2022-11-28 09:46:11.239	0.022	0.337	0.959	0	0	0	19.314	-1.236	-27.576	0	0	0	0	0	0	0
WT111(DD045F3F1DEA)	3.81	13108	2022-11-28 09:46:11.239	0.022	0.337	0.959	0	0	0	19.314	-1.236	-27.576	0	0	0	0	0	0	0
WT111(DD045F3F1DEA)	3.81	13108	2022-11-28 09:46:11.239	0.021	0.336	0.958	0	0	0	19.314	-1.236	-27.576	0	0	0	0	0	0	0
WT111(DD045F3F1DEA)	3.81	13108	2022-11-28 09:46:11.239	0.021	0.336	0.958	0	0	0	19.314	-1.236	-27.576	0	0	0	0	0	0	0
WT111(DD045F3F1DEA)	3.81	13108	2022-11-28 09:46:11.239	0.021	0.336	0.958	0	0	0	19.314	-1.236	-27.576	0	0	0	0	0	0	0
WT111(DD045F3F1DEA)	3.81	13108	2022-11-28 09:46:11.239	0.021	0.336	0.958	0	0	0	19.314	-1.236	-27.576	0	0	0	0	0	0	0
WT111(DD045F3F1DEA)	3.81	13108	2022-11-28 09:46:11.239	0.021	0.329	0.956	0	0	0	19.314	-1.236	-27.576	0	0	0	0	0	0	0
WT111(DD045F3F1DEA)	3.81	13108	2022-11-28 09:46:11.239	0.021	0.329	0.956	0	0	0	19.314	-1.236	-27.576	0	0	0	0	0	0	0
WT111(DD045F3F1DEA)	3.81	13108	2022-11-28 09:46:11.239	0.021	0.329	0.956	0	0	0	19.314	-1.236	-27.576	0	0	0	0	0	0	0
WT111(DD045F3F1DEA)	3.81	13108	2022-11-28 09:46:11.239	0.021	0.329	0.956	0	0	0	19.314	-1.236	-27.576	0	0	0	0	0	0	0
WT333(F4E4E1AF1293)	3.87	13105	2022-11-28 09:46:11.239	0.009	0.014	1.014	-0.427	0.122	0	0.269	0.099	173.897	0	0	0	0	0	0	0
WT333(F4E4E1AF1293)	3.87	13105	2022-11-28 09:46:11.239	0.009	0.014	1.014	-0.427	0.122	0	0.264	0.099	173.859	0	0	0	0	0	0	0
WT333(F4E4E1AF1293)	3.87	13105	2022-11-28 09:46:11.239	0.009	0.014	1.014	-0.427	0.122	0	0.264	0.099	173.826	0	0	0	0	0	0	0
WT333(F4E4E1AF1293)	3.87	13105	2022-11-28 09:46:11.239	0.009	0.014	1.014	-0.427	0.122	0	0.264	0.099	173.787	0	0	0	0	0	0	0
WT333(F4E4E1AF1293)	3.87	13105	2022-11-28 09:46:11.239	-0.01	0.036	1.024	0.488	0	0	0.264	0.099	173.754	0	0	0	0	0	0	0
WT333(F4E4E1AF1293)	3.87	13105	2022-11-28 09:46:11.239	-0.01	0.036	1.024	0.488	0	0	0.269	0.099	173.716	0	0	0	0	0	0	0
WT333(F4E4E1AF1293)	3.87	13105	2022-11-28 09:46:11.239	-0.01	0.036	1.024	0.488	0	0	0.275	0.093	173.677	0	0	0	0	0	0	0
WT333(F4E4E1AF1293)	3.87	13105	2022-11-28 09:46:11.239	-0.01	0.036	1.024	0.488	0	0	0.275	0.093	173.644	0	0	0	0	0	0	0
WT333(F4E4E1AF1293)	3.87	13105	2022-11-28 09:46:11.239	-0.031	0.015	1.013	-1.221	0	0	0.269	0.093	173.606	0	0	0	0	0	0	0
WT333(F4E4E1AF1293)	3.87	13105	2022-11-28 09:46:11.239	-0.031	0.015	1.013	-1.221	0	0	0.269	0.093	173.568	0	0	0	0	0	0	0
WT333(F4E4E1AF1293)	3.87	13105	2022-11-28 09:46:11.239	-0.031	0.015	1.013	-1.221	0	0	0.264	0.093	173.529	0	0	0	0	0	0	0
WT333(F4E4E1AF1293)	3.87	13105	2022-11-28 09:46:11.239	-0.031	0.015	1.013	-1.221	0	0	0.258	0.093	173.491	0	0	0	0	0	0	0
WT333(F4E4E1AF1293)	3.87	13105	2022-11-28 09:46:11.239	0.01	0.002	1.021	-2.563	-0.183	0	0.247	0.093	173.447	0	0	0	0	0	0	0
WT333(F4E4E1AF1293)	3.87	13105	2022-11-28 09:46:11.239	0.01	0.002	1.021	-2.563	-0.183	0	0.236	0.093	173.408	0	0	0	0	0	0	0
WT333(F4E4E1AF1293)	3.87	13105	2022-11-28 09:46:11.239	0.01	0.002	1.021	-2.563	-0.183	0	0.225	0.093	173.37	0	0	0	0	0	0	0
WT333(F4E4E1AF1293)	3.87	13105	2022-11-28 09:46:11.239	0.003	-0.035	1.003	-1.282	0	0	0.22	0.093	173.331	0	0	0	0	0	0	0
WT111(DD045F3F1DEA)	3.81	13108	2022-11-28 09:46:11.270	0.021	0.34	0.96	0	0	0	19.314	-1.236	-27.576	0	0	0	0	0	0	0
WT111(DD045F3F1DEA)	3.81	13108	2022-11-28 09:46:11.270	0.021	0.34	0.96	0	0	0	19.314	-1.236	-27.576	0	0	0	0	0	0	0
WT111(DD045F3F1DEA)	3.81	13108	2022-11-28 09:46:11.270	0.021	0.34	0.96	0	0	0	19.314	-1.236	-27.576	0	0	0	0	0	0	0
WT111(DD045F3F1DEA)	3.81	13108	2022-11-28 09:46:11.270	0.021	0.34	0.96	0	0	0	19.314	-1.236	-27.576	0	0	0	0	0	0	0
WT111(DD045F3F1DEA)	3.81	13108	2022-11-28 09:46:11.270	0.022	0.336	0.961	0	0	0	19.314	-1.236	-27.576	0	0	0	0	0	0	0
WT111(DD045F3F1DEA)	3.81	13108	2022-11-28 09:46:11.270	0.022	0.336	0.961	0	0	0	19.314	-1.236	-27.576	0	0	0	0	0	0	0
WT111(DD045F3F1DEA)	3.81	13108	2022-11-28 09:46:11.270	0.022	0.336	0.961	0	0	0	19.314	-1.236	-27.576	0	0	0	0	0	0	0
WT111(DD045F3F1DEA)	3.81	13108	2022-11-28 09:46:11.270	0.022	0.337	0.959	0	0	0	19.314	-1.236	-27.576	0	0	0	0	0	0	0
WT111(DD045F3F1DEA)	3.81	13108	2022-11-28 09:46:11.317	0.022	0.337	0.959	0	0	0	19.314	-1.236	-27.576	0	0	0	0	0	0	0
WT111(DD045F3F1DEA)	3.81	13108	2022-11-28 09:46:11.317	0.022	0.337	0.959	0	0	0	19.314	-1.236	-27.576	0	0	0	0	0	0	0
WT111(DD045F3F1DEA)	3.81	13108	2022-11-28 09:46:11.317	0.022	0.337	0.959	0	0	0	19.314	-1.236	-27.576	0	0	0	0	0	0	0
WT111(DD045F3F1DEA)	3.81	13108	2022-11-28 09:46:11.317	0.021	0.33	0.956	0	0	0	19.314	-1.236	-27.576	0	0	0	0	0	0	0
WT111(DD045F3F1DEA)	3.81	13108	2022-11-28 09:46:11.317	0.021	0.33	0.956	0	0	0	19.314	-1.236	-27.576	0	0	0	0	0	0	0
WT111(DD045F3F1DEA)	3.81	13108	2022-11-28 09:46:11.317	0.021	0.33	0.956	0	0	0	19.314	-1.236	-27.576	0	0	0	0	0	0	0
WT111(DD045F3F1DEA)	3.81	13108	2022-11-28 09:46:11.317	0.021	0.33	0.956	0	0	0	19.314	-1.236	-27.576	0	0	0	0	0	0	0
WT111(DD045F3F1DEA)	3.81	13108	2022-11-28 09:46:11.317	0.021	0.336	0.956	0	0	0	19.314	-1.236	-27.576	0	0	0	0	0	0	0
WT111(DD045F3F1DEA)	3.81	13108	2022-11-28 09:46:11.332	0.021	0.336	0.956	0	0	0	19.314	-1.236	-27.576	0	0	0	0	0	0	0
WT111(DD045F3F1DEA)	3.81	13108	2022-11-28 09:46:11.332	0.021	0.336	0.956	0	0	0	19.314	-1.236	-27.576	0	0	0	0	0	0	0
WT111(DD045F3F1DEA)	3.81	13108	2022-11-28 09:46:11.332	0.021	0.336	0.956	0	0	0	19.314	-1.236	-27.576	0	0	0	0	0	0	0
WT111(DD045F3F1DEA)	3.81	13108	2022-11-28 09:46:11.332	0.022	0.338	0.961	0	0	0	19.314	-1.236	-27.576	0	0	0	0	0	0	0
WT111(DD045F3F1DEA)	3.81	13108	2022-11-28 09:46:11.332	0.022	0.338	0.961	0	0	0	19.314	-1.236	-27.576	0	0	0	0	0	0	0
WT111(DD045F3F1DEA)	3.81	13108	2022-11-28 09:46:11.332	0.022	0.338	0.961	0	0	0	19.314	-1.236	-27.576	0	0	0	0	0	0	0
WT111(DD045F3F1DEA)	3.81	13108	2022-11-28 09:46:11.332	0.022	0.338	0.961	0	0	0	19.314	-1.236	-27.576	0	0	0	0	0	0	0
WT111(DD045F3F1DEA)	3.81	13108	2022-11-28 09:46:11.332	0.021	0.337	0.958	0	0	0	19.314	-1.236	-27.576	0	0	0	0	0	0	0
WT333(F4E4E1AF1293)	3.87	13105	2022-11-28 09:46:11.364	0.003	-0.035	1.003	-1.282	0	0	0.214	0.093	173.293	0	0	0	0	0	0	0
WT333(F4E4E1AF1293)	3.87	13105	2022-11-28 09:46:11.364	0.003	-0.035	1.003	-1.282	0	0	0.209	0.093	173.254	0	0	0	0	0	0	0
WT333(F4E4E1AF1293)	3.87	13105	2022-11-28 09:46:11.364	0.003	-0.035	1.003	-1.282	0	0	0.198	0.093	173.216	0	0	0	0	0	0	0
WT333(F4E4E1AF1293)	3.87	13105	2022-11-28 09:46:11.364	0	-0.002	1.015	0.427	0.305	0	0.203	0.093	173.177	0	0	0	0	0	0	0
WT333(F4E4E1AF1293)	3.87	13105	2022-11-28 09:46:11.364	0	-0.002	1.015	0.427	0.305	0	0.203	0.093	173.134	0	0	0	0	0	0	0
WT333(F4E4E1AF1293)	3.87	13105	2022-11-28 09:46:11.364	0	-0.002	1.015	0.427	0.305	0	0.203	0.099	173.095	0	0	0	0	0	0	0
WT333(F4E4E1AF1293)	3.87	13105	2022-11-28 09:46:11.364	0	-0.002	1.015	0.427	0.305	0	0.209	0.099	173.057	0	0	0	0	0	0	0
WT333(F4E4E1AF1293)	3.87	13105	2022-11-28 09:46:11.364	-0.015	0.021	1.036	2.136	0.122	0	0.22	0.099	173.018	0	0	0	0	0	0	0
WT111(DD045F3F1DEA)	3.81	13108	2022-11-28 09:46:11.380	0.021	0.337	0.958	0	0	0	19.314	-1.236	-27.576	0	0	0	0	0	0	0
WT111(DD045F3F1DEA)	3.81	13108	2022-11-28 09:46:11.380	0.021	0.337	0.958	0	0	0	19.314	-1.236	-27.576	0	0	0	0	0	0	0
WT111(DD045F3F1DEA)	3.81	13108	2022-11-28 09:46:11.380	0.021	0.337	0.958	0	0	0	19.314	-1.236	-27.576	0	0	0	0	0	0	0
WT111(DD045F3F1DEA)	3.81	13108	2022-11-28 09:46:11.380	0.022	0.333	0.956	0	0	0	19.314	-1.236	-27.576	0	0	0	0	0	0	0
WT111(DD045F3F1DEA)	3.81	13108	2022-11-28 09:46:11.380	0.022	0.333	0.956	0	0	0	19.314	-1.236	-27.576	0	0	0	0	0	0	0
WT111(DD045F3F1DEA)	3.81	13108	2022-11-28 09:46:11.380	0.022	0.333	0.956	0	0	0	19.314	-1.236	-27.576	0	0	0	0	0	0	0
WT111(DD045F3F1DEA)	3.81	13108	2022-11-28 09:46:11.380	0.022	0.333	0.956	0	0	0	19.314	-1.236	-27.576	0	0	0	0	0	0	0
WT111(DD045F3F1DEA)	3.81	13108	2022-11-28 09:46:11.380	0.021	0.333	0.956	0	0	0	19.314	-1.236	-27.576	0	0	0	0	0	0	0
WT111(DD045F3F1DEA)	3.81	13108	2022-11-28 09:46:11.411	0.021	0.333	0.956	0	0	0	19.314	-1.236	-27.576	0	0	0	0	0	0	0
WT111(DD045F3F1DEA)	3.81	13108	2022-11-28 09:46:11.411	0.021	0.333	0.956	0	0	0	19.314	-1.236	-27.576	0	0	0	0	0	0	0
WT111(DD045F3F1DEA)	3.81	13108	2022-11-28 09:46:11.411	0.021	0.333	0.956	0	0	0	19.314	-1.236	-27.576	0	0	0	0	0	0	0
WT111(DD045F3F1DEA)	3.81	13108	2022-11-28 09:46:11.411	0.021	0.338	0.96	0	0	0	19.314	-1.236	-27.576	0	0	0	0	0	0	0
WT111(DD045F3F1DEA)	3.81	13108	2022-11-28 09:46:11.411	0.021	0.338	0.96	0	0	0	19.314	-1.236	-27.576	0	0	0	0	0	0	0
WT111(DD045F3F1DEA)	3.81	13108	2022-11-28 09:46:11.411	0.021	0.338	0.96	0	0	0	19.314	-1.236	-27.576	0	0	0	0	0	0	0
WT111(DD045F3F1DEA)	3.81	13108	2022-11-28 09:46:11.411	0.021	0.338	0.96	0	0	0	19.314	-1.236	-27.576	0	0	0	0	0	0	0
WT111(DD045F3F1DEA)	3.81	13108	2022-11-28 09:46:11.411	0.022	0.337	0.958	0	0	0	19.314	-1.236	-27.576	0	0	0	0	0	0	0
WT111(DD045F3F1DEA)	3.81	13108	2022-11-28 09:46:11.442	0.022	0.337	0.958	0	0	0	19.314	-1.236	-27.576	0	0	0	0	0	0	0
WT111(DD045F3F1DEA)	3.81	13108	2022-11-28 09:46:11.442	0.022	0.337	0.958	0	0	0	19.314	-1.236	-27.576	0	0	0	0	0	0	0
WT111(DD045F3F1DEA)	3.81	13108	2022-11-28 09:46:11.442	0.022	0.337	0.958	0	0	0	19.314	-1.236	-27.576	0	0	0	0	0	0	0
WT111(DD045F3F1DEA)	3.81	13108	2022-11-28 09:46:11.442	0.021	0.338	0.958	0	0	0	19.314	-1.236	-27.576	0	0	0	0	0	0	0
WT111(DD045F3F1DEA)	3.81	13108	2022-11-28 09:46:11.442	0.021	0.338	0.958	0	0	0	19.314	-1.236	-27.576	0	0	0	0	0	0	0
WT111(DD045F3F1DEA)	3.81	13108	2022-11-28 09:46:11.442	0.021	0.338	0.958	0	0	0	19.314	-1.236	-27.576	0	0	0	0	0	0	0
WT111(DD045F3F1DEA)	3.81	13108	2022-11-28 09:46:11.442	0.021	0.338	0.958	0	0	0	19.314	-1.236	-27.576	0	0	0	0	0	0	0
WT111(DD045F3F1DEA)	3.81	13108	2022-11-28 09:46:11.442	0.022	0.331	0.956	0	0	0	19.314	-1.236	-27.576	0	0	0	0	0	0	0
WT333(F4E4E1AF1293)	3.87	13105	2022-11-28 09:46:11.442	-0.015	0.021	1.036	2.136	0.122	0	0.231	0.099	172.974	0	0	0	0	0	0	0
WT333(F4E4E1AF1293)	3.87	13105	2022-11-28 09:46:11.442	-0.015	0.021	1.036	2.136	0.122	0	0.242	0.099	172.936	0	0	0	0	0	0	0
WT333(F4E4E1AF1293)	3.87	13105	2022-11-28 09:46:11.442	-0.015	0.021	1.036	2.136	0.122	0	0.253	0.099	172.897	0	0	0	0	0	0	0
WT333(F4E4E1AF1293)	3.87	13105	2022-11-28 09:46:11.442	-0.003	0.025	1.035	1.038	0.061	0	0.258	0.104	172.853	0	0	0	0	0	0	0
WT333(F4E4E1AF1293)	3.87	13105	2022-11-28 09:46:11.442	-0.003	0.025	1.035	1.038	0.061	0	0.264	0.104	172.815	0	0	0	0	0	0	0
WT333(F4E4E1AF1293)	3.87	13105	2022-11-28 09:46:11.442	-0.003	0.025	1.035	1.038	0.061	0	0.269	0.104	172.776	0	0	0	0	0	0	0
WT333(F4E4E1AF1293)	3.87	13105	2022-11-28 09:46:11.442	-0.003	0.025	1.035	1.038	0.061	0	0.275	0.104	172.733	0	0	0	0	0	0	0
WT333(F4E4E1AF1293)	3.87	13105	2022-11-28 09:46:11.442	0.037	0.03	1.037	1.77	0.061	0	0.286	0.104	172.694	0	0	0	0	0	0	0
WT333(F4E4E1AF1293)	3.87	13105	2022-11-28 09:46:11.458	0.037	0.03	1.037	1.77	0.061	0	0.291	0.104	172.65	0	0	0	0	0	0	0
WT333(F4E4E1AF1293)	3.87	13105	2022-11-28 09:46:11.458	0.037	0.03	1.037	1.77	0.061	0	0.302	0.104	172.612	0	0	0	0	0	0	0
WT333(F4E4E1AF1293)	3.87	13105	2022-11-28 09:46:11.458	0.037	0.03	1.037	1.77	0.061	0	0.313	0.104	172.568	0	0	0	0	0	0	0
WT333(F4E4E1AF1293)	3.87	13105	2022-11-28 09:46:11.458	-0.008	0.023	1.023	0.305	0.183	0	0.319	0.104	172.524	0	0	0	0	0	0	0
WT333(F4E4E1AF1293)	3.87	13105	2022-11-28 09:46:11.458	-0.008	0.023	1.023	0.305	0.183	0	0.319	0.104	172.485	0	0	0	0	0	0	0
WT333(F4E4E1AF1293)	3.87	13105	2022-11-28 09:46:11.458	-0.008	0.023	1.023	0.305	0.183	0	0.324	0.104	172.441	0	0	0	0	0	0	0
WT333(F4E4E1AF1293)	3.87	13105	2022-11-28 09:46:11.458	-0.008	0.023	1.023	0.305	0.183	0	0.324	0.104	172.397	0	0	0	0	0	0	0
WT333(F4E4E1AF1293)	3.87	13105	2022-11-28 09:46:11.458	-0.015	0.021	1.021	-0.793	0.183	0	0.324	0.104	172.354	0	0	0	0	0	0	0
WT333(F4E4E1AF1293)	3.87	13105	2022-11-28 09:46:11.473	-0.015	0.021	1.021	-0.793	0.183	0	0.319	0.104	172.315	0	0	0	0	0	0	0
WT333(F4E4E1AF1293)	3.87	13105	2022-11-28 09:46:11.473	-0.015	0.021	1.021	-0.793	0.183	0	0.319	0.104	172.271	0	0	0	0	0	0	0
WT333(F4E4E1AF1293)	3.87	13105	2022-11-28 09:46:11.473	-0.015	0.021	1.021	-0.793	0.183	0	0.313	0.104	172.227	0	0	0	0	0	0	0
WT333(F4E4E1AF1293)	3.87	13105	2022-11-28 09:46:11.473	-0.01	0.003	1.019	1.038	0.061	0	0.324	0.104	172.183	0	0	0	0	0	0	0
WT333(F4E4E1AF1293)	3.87	13105	2022-11-28 09:46:11.473	-0.01	0.003	1.019	1.038	0.061	0	0.33	0.104	172.139	0	0	0	0	0	0	0
WT333(F4E4E1AF1293)	3.87	13105	2022-11-28 09:46:11.473	-0.01	0.003	1.019	1.038	0.061	0	0.335	0.104	172.095	0	0	0	0	0	0	0
WT333(F4E4E1AF1293)	3.87	13105	2022-11-28 09:46:11.473	-0.01	0.003	1.019	1.038	0.061	0	0.341	0.104	172.051	0	0	0	0	0	0	0
WT333(F4E4E1AF1293)	3.87	13105	2022-11-28 09:46:11.473	0	0.007	1.022	0.977	0	0	0.346	0.104	172.007	0	0	0	0	0	0	0
WT333(F4E4E1AF1293)	3.87	13105	2022-11-28 09:46:11.489	0	0.007	1.022	0.977	0	0	0.357	0.104	171.964	0	0	0	0	0	0	0
WT333(F4E4E1AF1293)	3.87	13105	2022-11-28 09:46:11.489	0	0.007	1.022	0.977	0	0	0.363	0.104	171.92	0	0	0	0	0	0	0
WT333(F4E4E1AF1293)	3.87	13105	2022-11-28 09:46:11.489	0	0.007	1.022	0.977	0	0	0.368	0.104	171.876	0	0	0	0	0	0	0
WT333(F4E4E1AF1293)	3.87	13105	2022-11-28 09:46:11.489	0.01	0.021	1.031	-1.892	0.183	0	0.357	0.104	171.832	0	0	0	0	0	0	0
WT333(F4E4E1AF1293)	3.87	13105	2022-11-28 09:46:11.489	0.01	0.021	1.031	-1.892	0.183	0	0.352	0.11	171.782	0	0	0	0	0	0	0
WT333(F4E4E1AF1293)	3.87	13105	2022-11-28 09:46:11.489	0.01	0.021	1.031	-1.892	0.183	0	0.341	0.11	171.738	0	0	0	0	0	0	0
WT333(F4E4E1AF1293)	3.87	13105	2022-11-28 09:46:11.489	0.01	0.021	1.031	-1.892	0.183	0	0.335	0.11	171.694	0	0	0	0	0	0	0
WT333(F4E4E1AF1293)	3.87	13105	2022-11-28 09:46:11.489	0.007	0.024	1.018	-3.662	0.061	0	0.319	0.11	171.65	0	0	0	0	0	0	0
WT333(F4E4E1AF1293)	3.87	13105	2022-11-28 09:46:11.489	0.007	0.024	1.018	-3.662	0.061	0	0.302	0.11	171.606	0	0	0	0	0	0	0
WT333(F4E4E1AF1293)	3.87	13105	2022-11-28 09:46:11.489	0.007	0.024	1.018	-3.662	0.061	0	0.286	0.11	171.563	0	0	0	0	0	0	0
WT333(F4E4E1AF1293)	3.87	13105	2022-11-28 09:46:11.489	0.007	0.024	1.018	-3.662	0.061	0	0.269	0.11	171.519	0	0	0	0	0	0	0
WT333(F4E4E1AF1293)	3.87	13105	2022-11-28 09:46:11.489	0.004	-0.003	1.014	4.639	0.244	0	0.291	0.11	171.475	0	0	0	0	0	0	0
WT333(F4E4E1AF1293)	3.87	13105	2022-11-28 09:46:11.489	0.004	-0.003	1.014	4.639	0.244	0	0.319	0.11	171.425	0	0	0	0	0	0	0
WT333(F4E4E1AF1293)	3.87	13105	2022-11-28 09:46:11.489	0.004	-0.003	1.014	4.639	0.244	0	0.341	0.11	171.381	0	0	0	0	0	0	0
WT333(F4E4E1AF1293)	3.87	13105	2022-11-28 09:46:11.489	0.004	-0.003	1.014	4.639	0.244	0	0.363	0.11	171.337	0	0	0	0	0	0	0
WT333(F4E4E1AF1293)	3.87	13105	2022-11-28 09:46:11.489	0	0.035	1.021	0.671	0.061	0	0.368	0.11	171.293	0	0	0	0	0	0	0
WT222(CAA14FCCF874)	3.79	13105	2022-11-28 09:46:11.489	0.007	-0.035	1	0	0	0	-1.994	-0.352	100.009	0	0	0	0	0	0	0
WT222(CAA14FCCF874)	3.79	13105	2022-11-28 09:46:11.489	0.006	-0.034	1	0	0	0	-1.994	-0.352	100.009	0	0	0	0	0	0	0
WT222(CAA14FCCF874)	3.79	13105	2022-11-28 09:46:11.489	0.006	-0.034	1	0	0	0	-1.994	-0.352	100.009	0	0	0	0	0	0	0
WT222(CAA14FCCF874)	3.79	13105	2022-11-28 09:46:11.489	0.006	-0.034	1	0	0	0	-1.994	-0.352	100.009	0	0	0	0	0	0	0
WT222(CAA14FCCF874)	3.79	13105	2022-11-28 09:46:11.489	0.006	-0.034	1	0	0	0	-1.994	-0.352	100.009	0	0	0	0	0	0	0
WT222(CAA14FCCF874)	3.79	13105	2022-11-28 09:46:11.489	0.007	-0.034	1.001	0	0	0	-1.994	-0.352	100.009	0	0	0	0	0	0	0
WT222(CAA14FCCF874)	3.79	13105	2022-11-28 09:46:11.489	0.007	-0.034	1.001	0	0	0	-1.994	-0.352	100.009	0	0	0	0	0	0	0
WT222(CAA14FCCF874)	3.79	13105	2022-11-28 09:46:11.489	0.007	-0.034	1.001	0	0	0	-1.994	-0.352	100.009	0	0	0	0	0	0	0
WT111(DD045F3F1DEA)	3.81	13108	2022-11-28 09:46:11.504	0.022	0.331	0.956	0	0	0	19.314	-1.236	-27.576	0	0	0	0	0	0	0
WT111(DD045F3F1DEA)	3.81	13108	2022-11-28 09:46:11.504	0.022	0.331	0.956	0	0	0	19.314	-1.236	-27.576	0	0	0	0	0	0	0
WT111(DD045F3F1DEA)	3.81	13108	2022-11-28 09:46:11.504	0.022	0.331	0.956	0	0	0	19.314	-1.236	-27.576	0	0	0	0	0	0	0
WT111(DD045F3F1DEA)	3.81	13108	2022-11-28 09:46:11.504	0.021	0.336	0.956	0	0	0	19.314	-1.236	-27.576	0	0	0	0	0	0	0
WT111(DD045F3F1DEA)	3.81	13108	2022-11-28 09:46:11.504	0.021	0.336	0.956	0	0	0	19.314	-1.236	-27.576	0	0	0	0	0	0	0
WT111(DD045F3F1DEA)	3.81	13108	2022-11-28 09:46:11.504	0.021	0.336	0.956	0	0	0	19.314	-1.236	-27.576	0	0	0	0	0	0	0
WT111(DD045F3F1DEA)	3.81	13108	2022-11-28 09:46:11.504	0.021	0.336	0.956	0	0	0	19.314	-1.236	-27.576	0	0	0	0	0	0	0
WT111(DD045F3F1DEA)	3.81	13108	2022-11-28 09:46:11.504	0.021	0.338	0.962	0	0	0	19.314	-1.236	-27.576	0	0	0	0	0	0	0
WT222(CAA14FCCF874)	3.79	13105	2022-11-28 09:46:11.520	0.007	-0.034	1.001	0	0	0	-1.994	-0.357	100.009	0	0	0	0	0	0	0
WT222(CAA14FCCF874)	3.79	13105	2022-11-28 09:46:11.520	0.007	-0.034	1.001	0	0	0	-1.994	-0.357	100.009	0	0	0	0	0	0	0
WT222(CAA14FCCF874)	3.79	13105	2022-11-28 09:46:11.520	0.007	-0.034	1.001	0	0	0	-1.994	-0.357	100.009	0	0	0	0	0	0	0
WT222(CAA14FCCF874)	3.79	13105	2022-11-28 09:46:11.520	0.007	-0.034	1.001	0	0	0	-1.994	-0.357	100.009	0	0	0	0	0	0	0
WT222(CAA14FCCF874)	3.79	13105	2022-11-28 09:46:11.520	0.007	-0.034	1.001	0	0	0	-1.994	-0.357	100.009	0	0	0	0	0	0	0
WT222(CAA14FCCF874)	3.79	13105	2022-11-28 09:46:11.520	0.007	-0.034	1.001	0	0	0	-1.994	-0.357	100.009	0	0	0	0	0	0	0
WT222(CAA14FCCF874)	3.79	13105	2022-11-28 09:46:11.520	0.007	-0.034	1.001	0	0	0	-1.994	-0.357	100.009	0	0	0	0	0	0	0
WT222(CAA14FCCF874)	3.79	13105	2022-11-28 09:46:11.520	0.007	-0.034	1.001	0	0	0	-1.994	-0.357	100.009	0	0	0	0	0	0	0
WT333(F4E4E1AF1293)	3.87	13105	2022-11-28 09:46:11.536	0	0.035	1.021	0.671	0.061	0	0.374	0.11	171.244	0	0	0	0	0	0	0
WT333(F4E4E1AF1293)	3.87	13105	2022-11-28 09:46:11.536	0	0.035	1.021	0.671	0.061	0	0.379	0.11	171.2	0	0	0	0	0	0	0
WT333(F4E4E1AF1293)	3.87	13105	2022-11-28 09:46:11.536	0	0.035	1.021	0.671	0.061	0	0.385	0.11	171.151	0	0	0	0	0	0	0
WT333(F4E4E1AF1293)	3.87	13105	2022-11-28 09:46:11.536	0.011	-0.018	0.999	-0.854	0	0	0.379	0.104	171.107	0	0	0	0	0	0	0
WT333(F4E4E1AF1293)	3.87	13105	2022-11-28 09:46:11.536	0.011	-0.018	0.999	-0.854	0	0	0.379	0.104	171.057	0	0	0	0	0	0	0
WT333(F4E4E1AF1293)	3.87	13105	2022-11-28 09:46:11.536	0.011	-0.018	0.999	-0.854	0	0	0.374	0.104	171.008	0	0	0	0	0	0	0
WT333(F4E4E1AF1293)	3.87	13105	2022-11-28 09:46:11.536	0.011	-0.018	0.999	-0.854	0	0	0.368	0.104	170.964	0	0	0	0	0	0	0
WT333(F4E4E1AF1293)	3.87	13105	2022-11-28 09:46:11.536	0.011	0.005	1.016	0.977	0.061	0	0.374	0.104	170.914	0	0	0	0	0	0	0
WT111(DD045F3F1DEA)	3.81	13108	2022-11-28 09:46:11.567	0.021	0.338	0.962	0	0	0	19.314	-1.236	-27.576	0	0	0	0	0	0	0
WT111(DD045F3F1DEA)	3.81	13108	2022-11-28 09:46:11.567	0.021	0.338	0.962	0	0	0	19.314	-1.236	-27.576	0	0	0	0	0	0	0
WT111(DD045F3F1DEA)	3.81	13108	2022-11-28 09:46:11.567	0.021	0.338	0.962	0	0	0	19.314	-1.236	-27.576	0	0	0	0	0	0	0
WT111(DD045F3F1DEA)	3.81	13108	2022-11-28 09:46:11.567	0.021	0.335	0.958	0	0	0	19.314	-1.236	-27.576	0	0	0	0	0	0	0
WT111(DD045F3F1DEA)	3.81	13108	2022-11-28 09:46:11.567	0.021	0.335	0.958	0	0	0	19.314	-1.236	-27.576	0	0	0	0	0	0	0
WT111(DD045F3F1DEA)	3.81	13108	2022-11-28 09:46:11.567	0.021	0.335	0.958	0	0	0	19.314	-1.23	-27.576	0	0	0	0	0	0	0
WT111(DD045F3F1DEA)	3.81	13108	2022-11-28 09:46:11.567	0.021	0.335	0.958	0	0	0	19.314	-1.23	-27.576	0	0	0	0	0	0	0
WT111(DD045F3F1DEA)	3.81	13108	2022-11-28 09:46:11.567	0.022	0.334	0.957	0	0	0	19.314	-1.23	-27.576	0	0	0	0	0	0	0
WT111(DD045F3F1DEA)	3.81	13108	2022-11-28 09:46:11.567	0.022	0.334	0.957	0	0	0	19.314	-1.23	-27.576	0	0	0	0	0	0	0
WT111(DD045F3F1DEA)	3.81	13108	2022-11-28 09:46:11.567	0.022	0.334	0.957	0	0	0	19.314	-1.23	-27.576	0	0	0	0	0	0	0
WT111(DD045F3F1DEA)	3.81	13108	2022-11-28 09:46:11.567	0.022	0.334	0.957	0	0	0	19.314	-1.23	-27.576	0	0	0	0	0	0	0
WT111(DD045F3F1DEA)	3.81	13108	2022-11-28 09:46:11.567	0.021	0.338	0.958	0	0	0	19.314	-1.23	-27.576	0	0	0	0	0	0	0
WT111(DD045F3F1DEA)	3.81	13108	2022-11-28 09:46:11.567	0.021	0.338	0.958	0	0	0	19.314	-1.23	-27.576	0	0	0	0	0	0	0
WT111(DD045F3F1DEA)	3.81	13108	2022-11-28 09:46:11.567	0.021	0.338	0.958	0	0	0	19.314	-1.23	-27.576	0	0	0	0	0	0	0
WT111(DD045F3F1DEA)	3.81	13108	2022-11-28 09:46:11.567	0.021	0.338	0.958	0	0	0	19.314	-1.23	-27.576	0	0	0	0	0	0	0
WT111(DD045F3F1DEA)	3.81	13108	2022-11-28 09:46:11.567	0.021	0.334	0.956	0	0	0	19.314	-1.23	-27.576	0	0	0	0	0	0	0
WT222(CAA14FCCF874)	3.79	13105	2022-11-28 09:46:11.614	0.021	-0.04	0.999	-0.854	0	0	-2.054	-0.374	99.992	0	0	0	0	0	0	0
WT222(CAA14FCCF874)	3.79	13105	2022-11-28 09:46:11.614	0.021	-0.04	0.999	-0.854	0	0	-2.054	-0.374	99.992	0	0	0	0	0	0	0
WT222(CAA14FCCF874)	3.79	13105	2022-11-28 09:46:11.614	0.021	-0.04	0.999	-0.854	0	0	-2.06	-0.374	99.992	0	0	0	0	0	0	0
WT222(CAA14FCCF874)	3.79	13105	2022-11-28 09:46:11.614	0.018	-0.041	1.001	0.671	0	0	-2.054	-0.374	99.987	0	0	0	0	0	0	0
WT222(CAA14FCCF874)	3.79	13105	2022-11-28 09:46:11.614	0.018	-0.041	1.001	0.671	0	0	-2.054	-0.379	99.987	0	0	0	0	0	0	0
WT222(CAA14FCCF874)	3.79	13105	2022-11-28 09:46:11.614	0.018	-0.041	1.001	0.671	0	0	-2.049	-0.379	99.987	0	0	0	0	0	0	0
WT222(CAA14FCCF874)	3.79	13105	2022-11-28 09:46:11.614	0.018	-0.041	1.001	0.671	0	0	-2.049	-0.379	99.987	0	0	0	0	0	0	0
WT222(CAA14FCCF874)	3.79	13105	2022-11-28 09:46:11.614	0	-0.032	1.003	1.221	0.122	0	-2.038	-0.379	99.987	0	0	0	0	0	0	0
WT222(CAA14FCCF874)	3.79	13105	2022-11-28 09:46:11.614	0.009	-0.034	0.995	0.061	-0.427	0	-1.928	-0.472	98.987	0	0	0	0	0	0	0
WT222(CAA14FCCF874)	3.79	13105	2022-11-28 09:46:11.614	0.009	-0.034	0.995	0.061	-0.427	0	-1.928	-0.478	98.976	0	0	0	0	0	0	0
WT222(CAA14FCCF874)	3.79	13105	2022-11-28 09:46:11.614	0.009	-0.034	0.995	0.061	-0.427	0	-1.928	-0.478	98.97	0	0	0	0	0	0	0
WT222(CAA14FCCF874)	3.79	13105	2022-11-28 09:46:11.614	0.012	-0.05	0.997	1.831	-0.671	0.244	-1.923	-0.483	98.959	0	0	0	0	0	0	0
WT222(CAA14FCCF874)	3.79	13105	2022-11-28 09:46:11.614	0.012	-0.05	0.997	1.831	-0.671	0.244	-1.912	-0.483	98.954	0	0	0	0	0	0	0
WT222(CAA14FCCF874)	3.79	13105	2022-11-28 09:46:11.614	0.012	-0.05	0.997	1.831	-0.671	0.244	-1.901	-0.489	98.948	0	0	0	0	0	0	0
WT222(CAA14FCCF874)	3.79	13105	2022-11-28 09:46:11.614	0.012	-0.05	0.997	1.831	-0.671	0.244	-1.895	-0.494	98.943	0	0	0	0	0	0	0
WT222(CAA14FCCF874)	3.79	13105	2022-11-28 09:46:11.614	0.006	-0.026	1.015	2.014	-0.549	-0.061	-1.884	-0.494	98.932	0	0	0	0	0	0	0
WT222(CAA14FCCF874)	3.79	13105	2022-11-28 09:46:11.614	0.006	-0.026	1.015	2.014	-0.549	-0.061	-1.879	-0.5	98.926	0	0	0	0	0	0	0
WT222(CAA14FCCF874)	3.79	13105	2022-11-28 09:46:11.614	0.006	-0.026	1.015	2.014	-0.549	-0.061	-1.868	-0.5	98.915	0	0	0	0	0	0	0
WT222(CAA14FCCF874)	3.79	13105	2022-11-28 09:46:11.614	0.006	-0.026	1.015	2.014	-0.549	-0.061	-1.857	-0.505	98.91	0	0	0	0	0	0	0
WT222(CAA14FCCF874)	3.79	13105	2022-11-28 09:46:11.614	-0.01	-0.019	1.016	-0.183	0	0.122	-1.857	-0.505	98.899	0	0	0	0	0	0	0
WT222(CAA14FCCF874)	3.79	13105	2022-11-28 09:46:11.614	-0.01	-0.019	1.016	-0.183	0	0.122	-1.862	-0.505	98.893	0	0	0	0	0	0	0
WT222(CAA14FCCF874)	3.79	13105	2022-11-28 09:46:11.614	-0.01	-0.019	1.016	-0.183	0	0.122	-1.862	-0.505	98.882	0	0	0	0	0	0	0
WT222(CAA14FCCF874)	3.79	13105	2022-11-28 09:46:11.614	-0.01	-0.019	1.016	-0.183	0	0.122	-1.862	-0.505	98.877	0	0	0	0	0	0	0
WT222(CAA14FCCF874)	3.79	13105	2022-11-28 09:46:11.614	0.047	-0.015	1.025	-2.197	1.099	0	-1.873	-0.5	98.866	0	0	0	0	0	0	0
WT222(CAA14FCCF874)	3.79	13105	2022-11-28 09:46:11.614	0.01	-0.057	0.994	-1.038	0.244	-0.061	-2.021	-0.467	98.295	0	0	0	0	0	0	0
WT222(CAA14FCCF874)	3.79	13105	2022-11-28 09:46:11.614	0.01	-0.057	0.994	-1.038	0.244	-0.061	-2.027	-0.467	98.284	0	0	0	0	0	0	0
WT222(CAA14FCCF874)	3.79	13105	2022-11-28 09:46:11.614	0.01	-0.057	0.994	-1.038	0.244	-0.061	-2.032	-0.467	98.273	0	0	0	0	0	0	0
WT222(CAA14FCCF874)	3.79	13105	2022-11-28 09:46:11.614	0.024	-0.042	0.994	1.16	-0.427	0.061	-2.027	-0.467	98.262	0	0	0	0	0	0	0
WT222(CAA14FCCF874)	3.79	13105	2022-11-28 09:46:11.614	0.024	-0.042	0.994	1.16	-0.427	0.061	-2.021	-0.472	98.251	0	0	0	0	0	0	0
WT222(CAA14FCCF874)	3.79	13105	2022-11-28 09:46:11.614	0.024	-0.042	0.994	1.16	-0.427	0.061	-2.016	-0.478	98.24	0	0	0	0	0	0	0
WT222(CAA14FCCF874)	3.79	13105	2022-11-28 09:46:11.614	0.027	-0.013	1.013	-0.488	-0.793	-0.061	-2.021	-0.478	98.229	0	0	0	0	0	0	0
WT222(CAA14FCCF874)	3.79	13105	2022-11-28 09:46:11.614	0.027	-0.013	1.013	-0.488	-0.793	-0.061	-2.021	-0.483	98.218	0	0	0	0	0	0	0
WT111(DD045F3F1DEA)	3.81	13108	2022-11-28 09:46:11.629	0.021	0.334	0.956	0	0	0	19.314	-1.23	-27.576	0	0	0	0	0	0	0
WT111(DD045F3F1DEA)	3.81	13108	2022-11-28 09:46:11.629	0.021	0.334	0.956	0	0	0	19.314	-1.23	-27.576	0	0	0	0	0	0	0
WT111(DD045F3F1DEA)	3.81	13108	2022-11-28 09:46:11.629	0.021	0.334	0.956	0	0	0	19.314	-1.23	-27.576	0	0	0	0	0	0	0
WT111(DD045F3F1DEA)	3.81	13108	2022-11-28 09:46:11.629	0.022	0.337	0.96	0	0	0	19.314	-1.23	-27.576	0	0	0	0	0	0	0
WT111(DD045F3F1DEA)	3.81	13108	2022-11-28 09:46:11.629	0.022	0.337	0.96	0	0	0	19.314	-1.23	-27.576	0	0	0	0	0	0	0
WT111(DD045F3F1DEA)	3.81	13108	2022-11-28 09:46:11.629	0.022	0.337	0.96	0	0	0	19.314	-1.23	-27.576	0	0	0	0	0	0	0
WT111(DD045F3F1DEA)	3.81	13108	2022-11-28 09:46:11.629	0.022	0.337	0.96	0	0	0	19.314	-1.23	-27.576	0	0	0	0	0	0	0
WT111(DD045F3F1DEA)	3.81	13108	2022-11-28 09:46:11.629	0.021	0.337	0.958	0	0	0	19.314	-1.23	-27.576	0	0	0	0	0	0	0
WT111(DD045F3F1DEA)	3.81	13108	2022-11-28 09:46:11.661	0.021	0.337	0.958	0	0	0	19.314	-1.23	-27.576	0	0	0	0	0	0	0
WT111(DD045F3F1DEA)	3.81	13108	2022-11-28 09:46:11.661	0.021	0.337	0.958	0	0	0	19.314	-1.23	-27.576	0	0	0	0	0	0	0
WT111(DD045F3F1DEA)	3.81	13108	2022-11-28 09:46:11.661	0.021	0.337	0.958	0	0	0	19.314	-1.23	-27.576	0	0	0	0	0	0	0
WT111(DD045F3F1DEA)	3.81	13108	2022-11-28 09:46:11.661	0.021	0.327	0.953	0	0	0	19.314	-1.23	-27.576	0	0	0	0	0	0	0
WT111(DD045F3F1DEA)	3.81	13108	2022-11-28 09:46:11.661	0.021	0.327	0.953	0	0	0	19.314	-1.23	-27.576	0	0	0	0	0	0	0
WT111(DD045F3F1DEA)	3.81	13108	2022-11-28 09:46:11.661	0.021	0.327	0.953	0	0	0	19.314	-1.23	-27.576	0	0	0	0	0	0	0
WT111(DD045F3F1DEA)	3.81	13108	2022-11-28 09:46:11.661	0.021	0.327	0.953	0	0	0	19.314	-1.23	-27.576	0	0	0	0	0	0	0
WT111(DD045F3F1DEA)	3.81	13108	2022-11-28 09:46:11.661	0.021	0.334	0.961	0	0	0	19.314	-1.23	-27.576	0	0	0	0	0	0	0
WT333(F4E4E1AF1293)	3.87	13105	2022-11-28 09:46:11.661	0.011	0.005	1.016	0.977	0.061	0	0.379	0.104	170.865	0	0	0	0	0	0	0
WT333(F4E4E1AF1293)	3.87	13105	2022-11-28 09:46:11.661	0.011	0.005	1.016	0.977	0.061	0	0.385	0.104	170.815	0	0	0	0	0	0	0
WT333(F4E4E1AF1293)	3.87	13105	2022-11-28 09:46:11.661	0.011	0.005	1.016	0.977	0.061	0	0.39	0.099	170.766	0	0	0	0	0	0	0
WT333(F4E4E1AF1293)	3.87	13105	2022-11-28 09:46:11.661	0	0.025	1.011	-1.099	0	0	0.385	0.099	170.717	0	0	0	0	0	0	0
WT333(F4E4E1AF1293)	3.87	13105	2022-11-28 09:46:11.661	0	0.025	1.011	-1.099	0	0	0.379	0.099	170.667	0	0	0	0	0	0	0
WT333(F4E4E1AF1293)	3.87	13105	2022-11-28 09:46:11.661	0	0.025	1.011	-1.099	0	0	0.374	0.099	170.618	0	0	0	0	0	0	0
WT333(F4E4E1AF1293)	3.87	13105	2022-11-28 09:46:11.661	0	0.025	1.011	-1.099	0	0	0.374	0.099	170.568	0	0	0	0	0	0	0
WT333(F4E4E1AF1293)	3.87	13105	2022-11-28 09:46:11.661	-0.009	-0.001	0.996	-4.578	0	0	0.352	0.093	170.519	0	0	0	0	0	0	0
WT333(F4E4E1AF1293)	3.87	13105	2022-11-28 09:46:11.661	-0.009	-0.001	0.996	-4.578	0	0	0.324	0.093	170.469	0	0	0	0	0	0	0
WT333(F4E4E1AF1293)	3.87	13105	2022-11-28 09:46:11.661	-0.009	-0.001	0.996	-4.578	0	0	0.302	0.093	170.414	0	0	0	0	0	0	0
WT333(F4E4E1AF1293)	3.87	13105	2022-11-28 09:46:11.661	-0.009	-0.001	0.996	-4.578	0	0	0.28	0.093	170.365	0	0	0	0	0	0	0
WT333(F4E4E1AF1293)	3.87	13105	2022-11-28 09:46:11.661	0.022	-0.028	1.004	-1.343	-0.366	0	0.275	0.093	170.316	0	0	0	0	0	0	0
WT333(F4E4E1AF1293)	3.87	13105	2022-11-28 09:46:11.661	0.022	-0.028	1.004	-1.343	-0.366	0	0.269	0.088	170.266	0	0	0	0	0	0	0
WT333(F4E4E1AF1293)	3.87	13105	2022-11-28 09:46:11.661	0.022	-0.028	1.004	-1.343	-0.366	0	0.264	0.088	170.217	0	0	0	0	0	0	0
WT333(F4E4E1AF1293)	3.87	13105	2022-11-28 09:46:11.661	0.022	-0.028	1.004	-1.343	-0.366	0	0.258	0.082	170.162	0	0	0	0	0	0	0
WT333(F4E4E1AF1293)	3.87	13105	2022-11-28 09:46:11.661	-0.035	-0.015	1.008	0.732	0	0	0.258	0.082	170.112	0	0	0	0	0	0	0
WT111(DD045F3F1DEA)	3.81	13108	2022-11-28 09:46:11.676	0.021	0.334	0.961	0	0	0	19.314	-1.23	-27.576	0	0	0	0	0	0	0
WT111(DD045F3F1DEA)	3.81	13108	2022-11-28 09:46:11.676	0.021	0.334	0.961	0	0	0	19.314	-1.23	-27.576	0	0	0	0	0	0	0
WT111(DD045F3F1DEA)	3.81	13108	2022-11-28 09:46:11.676	0.021	0.334	0.961	0	0	0	19.314	-1.23	-27.576	0	0	0	0	0	0	0
WT111(DD045F3F1DEA)	3.81	13108	2022-11-28 09:46:11.676	0.023	0.345	0.962	0	0	0	19.314	-1.23	-27.576	0	0	0	0	0	0	0
WT111(DD045F3F1DEA)	3.81	13108	2022-11-28 09:46:11.676	0.023	0.345	0.962	0	0	0	19.314	-1.23	-27.576	0	0	0	0	0	0	0
WT111(DD045F3F1DEA)	3.81	13108	2022-11-28 09:46:11.676	0.023	0.345	0.962	0	0	0	19.314	-1.23	-27.576	0	0	0	0	0	0	0
WT111(DD045F3F1DEA)	3.81	13108	2022-11-28 09:46:11.676	0.023	0.345	0.962	0	0	0	19.314	-1.23	-27.576	0	0	0	0	0	0	0
WT111(DD045F3F1DEA)	3.81	13108	2022-11-28 09:46:11.676	0.021	0.331	0.954	0	0	0	19.314	-1.23	-27.576	0	0	0	0	0	0	0
WT333(F4E4E1AF1293)	3.87	13105	2022-11-28 09:46:11.692	-0.035	-0.015	1.008	0.732	0	0	0.264	0.082	170.063	0	0	0	0	0	0	0
WT333(F4E4E1AF1293)	3.87	13105	2022-11-28 09:46:11.692	-0.035	-0.015	1.008	0.732	0	0	0.264	0.082	170.013	0	0	0	0	0	0	0
WT333(F4E4E1AF1293)	3.87	13105	2022-11-28 09:46:11.692	-0.035	-0.015	1.008	0.732	0	0	0.269	0.082	169.958	0	0	0	0	0	0	0
WT333(F4E4E1AF1293)	3.87	13105	2022-11-28 09:46:11.692	0.016	-0.001	1.04	2.625	0.244	0	0.28	0.082	169.909	0	0	0	0	0	0	0
WT333(F4E4E1AF1293)	3.87	13105	2022-11-28 09:46:11.692	0.016	-0.001	1.04	2.625	0.244	0	0.291	0.082	169.86	0	0	0	0	0	0	0
WT333(F4E4E1AF1293)	3.87	13105	2022-11-28 09:46:11.692	0.016	-0.001	1.04	2.625	0.244	0	0.302	0.088	169.805	0	0	0	0	0	0	0
WT333(F4E4E1AF1293)	3.87	13105	2022-11-28 09:46:11.692	0.016	-0.001	1.04	2.625	0.244	0	0.313	0.088	169.755	0	0	0	0	0	0	0
WT333(F4E4E1AF1293)	3.87	13105	2022-11-28 09:46:11.692	-0.01	0.018	1.052	6.47	0.305	0	0.346	0.088	169.7	0	0	0	0	0	0	0
WT333(F4E4E1AF1293)	3.87	13105	2022-11-28 09:46:11.692	-0.01	0.018	1.052	6.47	0.305	0	0.379	0.088	169.651	0	0	0	0	0	0	0
WT333(F4E4E1AF1293)	3.87	13105	2022-11-28 09:46:11.692	-0.01	0.018	1.052	6.47	0.305	0	0.412	0.093	169.596	0	0	0	0	0	0	0
WT333(F4E4E1AF1293)	3.87	13105	2022-11-28 09:46:11.692	-0.01	0.018	1.052	6.47	0.305	0	0.439	0.093	169.547	0	0	0	0	0	0	0
WT333(F4E4E1AF1293)	3.87	13105	2022-11-28 09:46:11.692	0.003	0.061	1.054	4.089	0.122	0	0.461	0.093	169.492	0	0	0	0	0	0	0
WT333(F4E4E1AF1293)	3.87	13105	2022-11-28 09:46:11.692	0.003	0.061	1.054	4.089	0.122	0	0.483	0.093	169.437	0	0	0	0	0	0	0
WT333(F4E4E1AF1293)	3.87	13105	2022-11-28 09:46:11.692	0.003	0.061	1.054	4.089	0.122	0	0.5	0.093	169.387	0	0	0	0	0	0	0
WT333(F4E4E1AF1293)	3.87	13105	2022-11-28 09:46:11.692	0.003	0.061	1.054	4.089	0.122	0	0.522	0.093	169.338	0	0	0	0	0	0	0
WT333(F4E4E1AF1293)	3.87	13105	2022-11-28 09:46:11.692	0.004	-0.008	1.046	-2.197	0.061	0	0.511	0.093	169.283	0	0	0	0	0	0	0
WT111(DD045F3F1DEA)	3.81	13108	2022-11-28 09:46:11.739	0.021	0.331	0.954	0	0	0	19.314	-1.23	-27.576	0	0	0	0	0	0	0
WT111(DD045F3F1DEA)	3.81	13108	2022-11-28 09:46:11.739	0.021	0.331	0.954	0	0	0	19.314	-1.23	-27.576	0	0	0	0	0	0	0
WT111(DD045F3F1DEA)	3.81	13108	2022-11-28 09:46:11.739	0.021	0.331	0.954	0	0	0	19.314	-1.23	-27.576	0	0	0	0	0	0	0
WT111(DD045F3F1DEA)	3.81	13108	2022-11-28 09:46:11.739	0.021	0.332	0.955	0	0	0	19.314	-1.23	-27.576	0	0	0	0	0	0	0
WT111(DD045F3F1DEA)	3.81	13108	2022-11-28 09:46:11.739	0.021	0.332	0.955	0	0	0	19.314	-1.23	-27.576	0	0	0	0	0	0	0
WT111(DD045F3F1DEA)	3.81	13108	2022-11-28 09:46:11.739	0.021	0.332	0.955	0	0	0	19.314	-1.23	-27.576	0	0	0	0	0	0	0
WT111(DD045F3F1DEA)	3.81	13108	2022-11-28 09:46:11.739	0.021	0.332	0.955	0	0	0	19.314	-1.23	-27.576	0	0	0	0	0	0	0
WT111(DD045F3F1DEA)	3.81	13108	2022-11-28 09:46:11.739	0.021	0.337	0.96	0	0	0	19.314	-1.23	-27.576	0	0	0	0	0	0	0
WT333(F4E4E1AF1293)	3.87	13105	2022-11-28 09:46:11.754	0.004	-0.008	1.046	-2.197	0.061	0	0.5	0.093	169.233	0	0	0	0	0	0	0
WT333(F4E4E1AF1293)	3.87	13105	2022-11-28 09:46:11.754	0.004	-0.008	1.046	-2.197	0.061	0	0.489	0.093	169.178	0	0	0	0	0	0	0
WT333(F4E4E1AF1293)	3.87	13105	2022-11-28 09:46:11.754	0.004	-0.008	1.046	-2.197	0.061	0	0.478	0.093	169.129	0	0	0	0	0	0	0
WT333(F4E4E1AF1293)	3.87	13105	2022-11-28 09:46:11.754	-0.005	0.075	1.099	4.395	0.122	0	0.505	0.093	169.074	0	0	0	0	0	0	0
WT333(F4E4E1AF1293)	3.87	13105	2022-11-28 09:46:11.754	-0.005	0.075	1.099	4.395	0.122	0	0.527	0.093	169.019	0	0	0	0	0	0	0
WT333(F4E4E1AF1293)	3.87	13105	2022-11-28 09:46:11.754	-0.005	0.075	1.099	4.395	0.122	0	0.549	0.093	168.964	0	0	0	0	0	0	0
WT333(F4E4E1AF1293)	3.87	13105	2022-11-28 09:46:11.754	-0.005	0.075	1.099	4.395	0.122	0	0.571	0.093	168.909	0	0	0	0	0	0	0
WT333(F4E4E1AF1293)	3.87	13105	2022-11-28 09:46:11.754	-0.016	0.048	1.048	2.747	0.183	0	0.588	0.093	168.854	0	0	0	0	0	0	0
WT333(F4E4E1AF1293)	3.87	13105	2022-11-28 09:46:11.754	-0.016	0.048	1.048	2.747	0.183	0	0.604	0.093	168.805	0	0	0	0	0	0	0
WT333(F4E4E1AF1293)	3.87	13105	2022-11-28 09:46:11.754	-0.016	0.048	1.048	2.747	0.183	0	0.621	0.093	168.75	0	0	0	0	0	0	0
WT333(F4E4E1AF1293)	3.87	13105	2022-11-28 09:46:11.754	-0.016	0.048	1.048	2.747	0.183	0	0.637	0.099	168.695	0	0	0	0	0	0	0
WT333(F4E4E1AF1293)	3.87	13105	2022-11-28 09:46:11.754	0.016	0.043	1.041	-0.916	-0.244	-0.305	0.637	0.093	168.64	0	0	0	0	0	0	0
WT333(F4E4E1AF1293)	3.87	13105	2022-11-28 09:46:11.754	0.016	0.043	1.041	-0.916	-0.244	-0.305	0.632	0.093	168.58	0	0	0	0	0	0	0
WT333(F4E4E1AF1293)	3.87	13105	2022-11-28 09:46:11.754	0.016	0.043	1.041	-0.916	-0.244	-0.305	0.632	0.093	168.525	0	0	0	0	0	0	0
WT333(F4E4E1AF1293)	3.87	13105	2022-11-28 09:46:11.754	0.016	0.043	1.041	-0.916	-0.244	-0.305	0.632	0.088	168.47	0	0	0	0	0	0	0
WT333(F4E4E1AF1293)	3.87	13105	2022-11-28 09:46:11.754	0	0.034	1.036	-3.052	0	-0.122	0.615	0.088	168.415	0	0	0	0	0	0	0
WT111(DD045F3F1DEA)	3.81	13108	2022-11-28 09:46:11.801	0.021	0.337	0.96	0	0	0	19.314	-1.23	-27.576	0	0	0	0	0	0	0
WT111(DD045F3F1DEA)	3.81	13108	2022-11-28 09:46:11.801	0.021	0.337	0.96	0	0	0	19.314	-1.23	-27.576	0	0	0	0	0	0	0
WT111(DD045F3F1DEA)	3.81	13108	2022-11-28 09:46:11.801	0.021	0.337	0.96	0	0	0	19.314	-1.23	-27.576	0	0	0	0	0	0	0
WT111(DD045F3F1DEA)	3.81	13108	2022-11-28 09:46:11.801	0.021	0.338	0.96	0	0	0	19.314	-1.23	-27.576	0	0	0	0	0	0	0
WT111(DD045F3F1DEA)	3.81	13108	2022-11-28 09:46:11.801	0.021	0.338	0.96	0	0	0	19.314	-1.23	-27.576	0	0	0	0	0	0	0
WT111(DD045F3F1DEA)	3.81	13108	2022-11-28 09:46:11.801	0.021	0.338	0.96	0	0	0	19.314	-1.23	-27.576	0	0	0	0	0	0	0
WT111(DD045F3F1DEA)	3.81	13108	2022-11-28 09:46:11.801	0.021	0.336	0.955	0	0	0	19.314	-1.23	-27.576	0	0	0	0	0	0	0
WT111(DD045F3F1DEA)	3.81	13108	2022-11-28 09:46:11.801	0.021	0.336	0.955	0	0	0	19.314	-1.23	-27.576	0	0	0	0	0	0	0
WT333(F4E4E1AF1293)	3.87	13105	2022-11-28 09:46:11.801	0	0.034	1.036	-3.052	0	-0.122	0.604	0.088	168.354	0	0	0	0	0	0	0
WT333(F4E4E1AF1293)	3.87	13105	2022-11-28 09:46:11.801	0	0.034	1.036	-3.052	0	-0.122	0.593	0.088	168.3	0	0	0	0	0	0	0
WT333(F4E4E1AF1293)	3.87	13105	2022-11-28 09:46:11.801	0.001	0	1.021	0.183	0	0	0.599	0.088	168.239	0	0	0	0	0	0	0
WT333(F4E4E1AF1293)	3.87	13105	2022-11-28 09:46:11.801	0.001	0	1.021	0.183	0	0	0.599	0.088	168.184	0	0	0	0	0	0	0
WT333(F4E4E1AF1293)	3.87	13105	2022-11-28 09:46:11.801	0.001	0	1.021	0.183	0	0	0.604	0.082	168.129	0	0	0	0	0	0	0
WT333(F4E4E1AF1293)	3.87	13105	2022-11-28 09:46:11.801	0.001	0	1.021	0.183	0	0	0.604	0.082	168.074	0	0	0	0	0	0	0
WT333(F4E4E1AF1293)	3.87	13105	2022-11-28 09:46:11.801	-0.024	0.003	1.012	-0.366	0.061	0	0.604	0.082	168.014	0	0	0	0	0	0	0
WT333(F4E4E1AF1293)	3.87	13105	2022-11-28 09:46:11.817	-0.024	0.003	1.012	-0.366	0.061	0	0.604	0.082	167.959	0	0	0	0	0	0	0
WT222(CAA14FCCF874)	3.79	13105	2022-11-28 09:46:11.817	0.027	-0.013	1.013	-0.488	-0.793	-0.061	-2.027	-0.489	98.207	0	0	0	0	0	0	0
WT222(CAA14FCCF874)	3.79	13105	2022-11-28 09:46:11.817	0.027	-0.013	1.013	-0.488	-0.793	-0.061	-2.027	-0.494	98.196	0	0	0	0	0	0	0
WT222(CAA14FCCF874)	3.79	13105	2022-11-28 09:46:11.817	-0.01	-0.042	1.005	-1.221	-0.244	-0.122	-2.032	-0.5	98.185	0	0	0	0	0	0	0
WT222(CAA14FCCF874)	3.79	13105	2022-11-28 09:46:11.817	-0.01	-0.042	1.005	-1.221	-0.244	-0.122	-2.038	-0.5	98.168	0	0	0	0	0	0	0
WT222(CAA14FCCF874)	3.79	13105	2022-11-28 09:46:11.817	-0.01	-0.042	1.005	-1.221	-0.244	-0.122	-2.043	-0.5	98.157	0	0	0	0	0	0	0
WT222(CAA14FCCF874)	3.79	13105	2022-11-28 09:46:11.817	-0.01	-0.042	1.005	-1.221	-0.244	-0.122	-2.049	-0.505	98.146	0	0	0	0	0	0	0
WT222(CAA14FCCF874)	3.79	13105	2022-11-28 09:46:11.817	0.084	-0.025	1.032	1.16	-0.122	-0.061	-2.043	-0.505	98.135	0	0	0	0	0	0	0
WT222(CAA14FCCF874)	3.79	13105	2022-11-28 09:46:11.817	0.084	-0.025	1.032	1.16	-0.122	-0.061	-2.038	-0.505	98.119	0	0	0	0	0	0	0
WT111(DD045F3F1DEA)	3.81	13108	2022-11-28 09:46:11.832	0.021	0.336	0.955	0	0	0	19.314	-1.23	-27.576	0	0	0	0	0	0	0
WT111(DD045F3F1DEA)	3.81	13108	2022-11-28 09:46:11.832	0.021	0.336	0.955	0	0	0	19.314	-1.23	-27.576	0	0	0	0	0	0	0
WT111(DD045F3F1DEA)	3.81	13108	2022-11-28 09:46:11.832	0.021	0.333	0.956	0	0	0	19.314	-1.23	-27.576	0	0	0	0	0	0	0
WT111(DD045F3F1DEA)	3.81	13108	2022-11-28 09:46:11.832	0.021	0.333	0.956	0	0	0	19.314	-1.23	-27.576	0	0	0	0	0	0	0
WT111(DD045F3F1DEA)	3.81	13108	2022-11-28 09:46:11.832	0.021	0.333	0.956	0	0	0	19.314	-1.23	-27.576	0	0	0	0	0	0	0
WT111(DD045F3F1DEA)	3.81	13108	2022-11-28 09:46:11.832	0.021	0.333	0.956	0	0	0	19.314	-1.23	-27.576	0	0	0	0	0	0	0
WT111(DD045F3F1DEA)	3.81	13108	2022-11-28 09:46:11.832	0.021	0.337	0.957	0	0	0	19.314	-1.23	-27.576	0	0	0	0	0	0	0
WT111(DD045F3F1DEA)	3.81	13108	2022-11-28 09:46:11.832	0.021	0.337	0.957	0	0	0	19.314	-1.23	-27.576	0	0	0	0	0	0	0
WT111(DD045F3F1DEA)	3.81	13108	2022-11-28 09:46:11.864	0.021	0.337	0.957	0	0	0	19.314	-1.23	-27.576	0	0	0	0	0	0	0
WT111(DD045F3F1DEA)	3.81	13108	2022-11-28 09:46:11.864	0.021	0.337	0.957	0	0	0	19.314	-1.23	-27.576	0	0	0	0	0	0	0
WT111(DD045F3F1DEA)	3.81	13108	2022-11-28 09:46:11.864	0.022	0.336	0.959	0	0	0	19.314	-1.23	-27.576	0	0	0	0	0	0	0
WT111(DD045F3F1DEA)	3.81	13108	2022-11-28 09:46:11.864	0.022	0.336	0.959	0	0	0	19.314	-1.23	-27.576	0	0	0	0	0	0	0
WT111(DD045F3F1DEA)	3.81	13108	2022-11-28 09:46:11.864	0.022	0.336	0.959	0	0	0	19.314	-1.23	-27.576	0	0	0	0	0	0	0
WT111(DD045F3F1DEA)	3.81	13108	2022-11-28 09:46:11.864	0.022	0.336	0.959	0	0	0	19.314	-1.23	-27.576	0	0	0	0	0	0	0
WT111(DD045F3F1DEA)	3.81	13108	2022-11-28 09:46:11.864	0.021	0.337	0.957	0	0	0	19.314	-1.23	-27.576	0	0	0	0	0	0	0
WT111(DD045F3F1DEA)	3.81	13108	2022-11-28 09:46:11.864	0.021	0.337	0.957	0	0	0	19.314	-1.23	-27.576	0	0	0	0	0	0	0
WT111(DD045F3F1DEA)	3.81	13108	2022-11-28 09:46:11.895	0.021	0.337	0.957	0	0	0	19.314	-1.23	-27.576	0	0	0	0	0	0	0
WT111(DD045F3F1DEA)	3.81	13108	2022-11-28 09:46:11.895	0.021	0.337	0.957	0	0	0	19.314	-1.23	-27.576	0	0	0	0	0	0	0
WT111(DD045F3F1DEA)	3.81	13108	2022-11-28 09:46:11.895	0.021	0.334	0.957	0	0	0	19.314	-1.23	-27.576	0	0	0	0	0	0	0
WT111(DD045F3F1DEA)	3.81	13108	2022-11-28 09:46:11.895	0.021	0.334	0.957	0	0	0	19.314	-1.23	-27.576	0	0	0	0	0	0	0
WT111(DD045F3F1DEA)	3.81	13108	2022-11-28 09:46:11.895	0.021	0.334	0.957	0	0	0	19.314	-1.23	-27.576	0	0	0	0	0	0	0
WT111(DD045F3F1DEA)	3.81	13108	2022-11-28 09:46:11.895	0.021	0.334	0.957	0	0	0	19.314	-1.23	-27.576	0	0	0	0	0	0	0
WT111(DD045F3F1DEA)	3.81	13108	2022-11-28 09:46:11.895	0.023	0.332	0.955	0	0	0	19.314	-1.23	-27.576	0	0	0	0	0	0	0
WT111(DD045F3F1DEA)	3.81	13108	2022-11-28 09:46:11.895	0.023	0.332	0.955	0	0	0	19.314	-1.23	-27.576	0	0	0	0	0	0	0
WT333(F4E4E1AF1293)	3.87	13105	2022-11-28 09:46:11.895	-0.024	0.003	1.012	-0.366	0.061	0	0.604	0.082	167.899	0	0	0	0	0	0	0
WT333(F4E4E1AF1293)	3.87	13105	2022-11-28 09:46:11.895	-0.024	0.003	1.012	-0.366	0.061	0	0.604	0.082	167.844	0	0	0	0	0	0	0
WT333(F4E4E1AF1293)	3.87	13105	2022-11-28 09:46:11.895	-0.002	0.021	1.047	0.305	0	-0.183	0.61	0.088	167.783	0	0	0	0	0	0	0
WT333(F4E4E1AF1293)	3.87	13105	2022-11-28 09:46:11.895	-0.002	0.021	1.047	0.305	0	-0.183	0.615	0.088	167.723	0	0	0	0	0	0	0
WT333(F4E4E1AF1293)	3.87	13105	2022-11-28 09:46:11.895	-0.002	0.021	1.047	0.305	0	-0.183	0.615	0.088	167.662	0	0	0	0	0	0	0
WT333(F4E4E1AF1293)	3.87	13105	2022-11-28 09:46:11.895	-0.002	0.021	1.047	0.305	0	-0.183	0.621	0.088	167.607	0	0	0	0	0	0	0
WT333(F4E4E1AF1293)	3.87	13105	2022-11-28 09:46:11.895	0.003	0.026	1.064	-2.136	0	0	0.61	0.088	167.547	0	0	0	0	0	0	0
WT333(F4E4E1AF1293)	3.87	13105	2022-11-28 09:46:11.895	0.003	0.026	1.064	-2.136	0	0	0.599	0.088	167.487	0	0	0	0	0	0	0
WT333(F4E4E1AF1293)	3.87	13105	2022-11-28 09:46:11.911	0.003	0.026	1.064	-2.136	0	0	0.593	0.088	167.432	0	0	0	0	0	0	0
WT333(F4E4E1AF1293)	3.87	13105	2022-11-28 09:46:11.911	0.003	0.026	1.064	-2.136	0	0	0.582	0.088	167.371	0	0	0	0	0	0	0
WT333(F4E4E1AF1293)	3.87	13105	2022-11-28 09:46:11.911	0.046	0.124	1.103	6.653	0.549	0	0.621	0.088	167.316	0	0	0	0	0	0	0
WT333(F4E4E1AF1293)	3.87	13105	2022-11-28 09:46:11.911	0.046	0.124	1.103	6.653	0.549	0	0.654	0.088	167.256	0	0	0	0	0	0	0
WT333(F4E4E1AF1293)	3.87	13105	2022-11-28 09:46:11.911	0.046	0.124	1.103	6.653	0.549	0	0.692	0.088	167.195	0	0	0	0	0	0	0
WT333(F4E4E1AF1293)	3.87	13105	2022-11-28 09:46:11.911	0.046	0.124	1.103	6.653	0.549	0	0.731	0.093	167.141	0	0	0	0	0	0	0
WT333(F4E4E1AF1293)	3.87	13105	2022-11-28 09:46:11.911	-0.051	0.123	1.09	4.211	0.366	0	0.758	0.093	167.08	0	0	0	0	0	0	0
WT333(F4E4E1AF1293)	3.87	13105	2022-11-28 09:46:11.911	-0.051	0.123	1.09	4.211	0.366	0	0.78	0.093	167.02	0	0	0	0	0	0	0
WT333(F4E4E1AF1293)	3.87	13105	2022-11-28 09:46:11.926	-0.051	0.123	1.09	4.211	0.366	0	0.807	0.093	166.965	0	0	0	0	0	0	0
WT333(F4E4E1AF1293)	3.87	13105	2022-11-28 09:46:11.926	-0.051	0.123	1.09	4.211	0.366	0	0.835	0.093	166.904	0	0	0	0	0	0	0
WT333(F4E4E1AF1293)	3.87	13105	2022-11-28 09:46:11.926	0.013	0.089	1.012	0.427	-0.183	-0.244	0.846	0.093	166.844	0	0	0	0	0	0	0
WT333(F4E4E1AF1293)	3.87	13105	2022-11-28 09:46:11.926	0.013	0.089	1.012	0.427	-0.183	-0.244	0.857	0.088	166.778	0	0	0	0	0	0	0
WT333(F4E4E1AF1293)	3.87	13105	2022-11-28 09:46:11.926	0.013	0.089	1.012	0.427	-0.183	-0.244	0.862	0.088	166.718	0	0	0	0	0	0	0
WT333(F4E4E1AF1293)	3.87	13105	2022-11-28 09:46:11.926	0.013	0.089	1.012	0.427	-0.183	-0.244	0.873	0.082	166.657	0	0	0	0	0	0	0
WT333(F4E4E1AF1293)	3.87	13105	2022-11-28 09:46:11.926	0.004	0.056	1.018	-5.493	-0.183	-0.061	0.851	0.082	166.591	0	0	0	0	0	0	0
WT333(F4E4E1AF1293)	3.87	13105	2022-11-28 09:46:11.926	0.004	0.056	1.018	-5.493	-0.183	-0.061	0.835	0.082	166.531	0	0	0	0	0	0	0
WT333(F4E4E1AF1293)	3.87	13105	2022-11-28 09:46:11.958	0.004	0.056	1.018	-5.493	-0.183	-0.061	0.813	0.077	166.47	0	0	0	0	0	0	0
WT333(F4E4E1AF1293)	3.87	13105	2022-11-28 09:46:11.958	0.004	0.056	1.018	-5.493	-0.183	-0.061	0.797	0.077	166.404	0	0	0	0	0	0	0
WT333(F4E4E1AF1293)	3.87	13105	2022-11-28 09:46:11.958	-0.029	0.019	0.969	-4.7	-0.427	0.488	0.78	0.071	166.344	0	0	0	0	0	0	0
WT333(F4E4E1AF1293)	3.87	13105	2022-11-28 09:46:11.958	-0.029	0.019	0.969	-4.7	-0.427	0.488	0.764	0.066	166.284	0	0	0	0	0	0	0
WT333(F4E4E1AF1293)	3.87	13105	2022-11-28 09:46:11.958	-0.029	0.019	0.969	-4.7	-0.427	0.488	0.747	0.066	166.229	0	0	0	0	0	0	0
WT333(F4E4E1AF1293)	3.87	13105	2022-11-28 09:46:11.958	-0.029	0.019	0.969	-4.7	-0.427	0.488	0.731	0.06	166.163	0	0	0	0	0	0	0
WT333(F4E4E1AF1293)	3.87	13105	2022-11-28 09:46:11.958	0.034	-0.037	0.973	-10.62	-0.122	0.122	0.681	0.06	166.102	0	0	0	0	0	0	0
WT333(F4E4E1AF1293)	3.87	13105	2022-11-28 09:46:11.958	0.034	-0.037	0.973	-10.62	-0.122	0.122	0.632	0.06	166.036	0	0	0	0	0	0	0
WT222(CAA14FCCF874)	3.79	13105	2022-11-28 09:46:11.973	-0.005	-0.048	0.971	-1.953	1.831	0	-2.082	-0.478	98.004	0	0	0	0	0	0	0
WT222(CAA14FCCF874)	3.79	13105	2022-11-28 09:46:11.973	-0.005	-0.048	0.971	-1.953	1.831	0	-2.093	-0.467	97.987	0	0	0	0	0	0	0
WT222(CAA14FCCF874)	3.79	13105	2022-11-28 09:46:11.973	-0.021	-0.045	0.97	0.793	0.671	0.122	-2.087	-0.467	97.976	0	0	0	0	0	0	0
WT222(CAA14FCCF874)	3.79	13105	2022-11-28 09:46:11.973	-0.021	-0.045	0.97	0.793	0.671	0.122	-2.082	-0.461	97.965	0	0	0	0	0	0	0
WT222(CAA14FCCF874)	3.79	13105	2022-11-28 09:46:11.973	-0.021	-0.045	0.97	0.793	0.671	0.122	-2.076	-0.456	97.954	0	0	0	0	0	0	0
WT222(CAA14FCCF874)	3.79	13105	2022-11-28 09:46:11.973	-0.021	-0.045	0.97	0.793	0.671	0.122	-2.071	-0.456	97.943	0	0	0	0	0	0	0
WT222(CAA14FCCF874)	3.79	13105	2022-11-28 09:46:11.973	0.008	-0.008	0.986	-0.793	0	-0.061	-2.076	-0.45	97.932	0	0	0	0	0	0	0
WT222(CAA14FCCF874)	3.79	13105	2022-11-28 09:46:11.973	0.008	-0.008	0.986	-0.793	0	-0.061	-2.082	-0.45	97.916	0	0	0	0	0	0	0
WT111(DD045F3F1DEA)	3.81	13108	2022-11-28 09:46:11.989	0.023	0.332	0.955	0	0	0	19.314	-1.23	-27.576	0	0	0	0	0	0	0
WT111(DD045F3F1DEA)	3.81	13108	2022-11-28 09:46:11.989	0.023	0.332	0.955	0	0	0	19.314	-1.23	-27.576	0	0	0	0	0	0	0
WT111(DD045F3F1DEA)	3.81	13108	2022-11-28 09:46:11.989	0.022	0.341	0.96	0	0	0	19.314	-1.23	-27.576	0	0	0	0	0	0	0
WT111(DD045F3F1DEA)	3.81	13108	2022-11-28 09:46:11.989	0.022	0.341	0.96	0	0	0	19.314	-1.23	-27.576	0	0	0	0	0	0	0
WT111(DD045F3F1DEA)	3.81	13108	2022-11-28 09:46:11.989	0.022	0.341	0.96	0	0	0	19.314	-1.23	-27.576	0	0	0	0	0	0	0
WT111(DD045F3F1DEA)	3.81	13108	2022-11-28 09:46:11.989	0.022	0.341	0.96	0	0	0	19.314	-1.23	-27.576	0	0	0	0	0	0	0
WT111(DD045F3F1DEA)	3.81	13108	2022-11-28 09:46:11.989	0.021	0.331	0.956	0	0	0	19.314	-1.23	-27.576	0	0	0	0	0	0	0
WT111(DD045F3F1DEA)	3.81	13108	2022-11-28 09:46:11.989	0.021	0.331	0.956	0	0	0	19.314	-1.23	-27.576	0	0	0	0	0	0	0
WT111(DD045F3F1DEA)	3.81	13108	2022-11-28 09:46:11.989	0.021	0.331	0.956	0	0	0	19.314	-1.23	-27.576	0	0	0	0	0	0	0
WT111(DD045F3F1DEA)	3.81	13108	2022-11-28 09:46:11.989	0.021	0.331	0.956	0	0	0	19.314	-1.23	-27.576	0	0	0	0	0	0	0
WT111(DD045F3F1DEA)	3.81	13108	2022-11-28 09:46:11.989	0.021	0.341	0.958	0	0	0	19.314	-1.23	-27.576	0	0	0	0	0	0	0
WT111(DD045F3F1DEA)	3.81	13108	2022-11-28 09:46:11.989	0.021	0.341	0.958	0	0	0	19.314	-1.23	-27.576	0	0	0	0	0	0	0
WT111(DD045F3F1DEA)	3.81	13108	2022-11-28 09:46:11.989	0.021	0.341	0.958	0	0	0	19.314	-1.23	-27.576	0	0	0	0	0	0	0
WT111(DD045F3F1DEA)	3.81	13108	2022-11-28 09:46:11.989	0.021	0.341	0.958	0	0	0	19.314	-1.23	-27.576	0	0	0	0	0	0	0
WT111(DD045F3F1DEA)	3.81	13108	2022-11-28 09:46:11.989	0.022	0.327	0.955	0	0	0	19.314	-1.23	-27.576	0	0	0	0	0	0	0
WT111(DD045F3F1DEA)	3.81	13108	2022-11-28 09:46:11.989	0.022	0.327	0.955	0	0	0	19.314	-1.23	-27.576	0	0	0	0	0	0	0
WT111(DD045F3F1DEA)	3.81	13108	2022-11-28 09:46:12.020	0.022	0.327	0.955	0	0	0	19.314	-1.23	-27.576	0	0	0	0	0	0	0
WT111(DD045F3F1DEA)	3.81	13108	2022-11-28 09:46:12.020	0.022	0.327	0.955	0	0	0	19.314	-1.23	-27.576	0	0	0	0	0	0	0
WT111(DD045F3F1DEA)	3.81	13108	2022-11-28 09:46:12.020	0.021	0.342	0.958	0	0	0	19.314	-1.23	-27.576	0	0	0	0	0	0	0
WT111(DD045F3F1DEA)	3.81	13108	2022-11-28 09:46:12.020	0.021	0.342	0.958	0	0	0	19.314	-1.23	-27.576	0	0	0	0	0	0	0
WT111(DD045F3F1DEA)	3.81	13108	2022-11-28 09:46:12.020	0.021	0.342	0.958	0	0	0	19.314	-1.23	-27.576	0	0	0	0	0	0	0
WT111(DD045F3F1DEA)	3.81	13108	2022-11-28 09:46:12.020	0.021	0.342	0.958	0	0	0	19.314	-1.23	-27.576	0	0	0	0	0	0	0
WT111(DD045F3F1DEA)	3.81	13108	2022-11-28 09:46:12.020	0.021	0.334	0.958	0	0	0	19.314	-1.23	-27.576	0	0	0	0	0	0	0
WT111(DD045F3F1DEA)	3.81	13108	2022-11-28 09:46:12.020	0.021	0.334	0.958	0	0	0	19.314	-1.23	-27.576	0	0	0	0	0	0	0
WT333(F4E4E1AF1293)	3.87	13105	2022-11-28 09:46:12.020	0.034	-0.037	0.973	-10.62	-0.122	0.122	0.588	0.06	165.976	0	0	0	0	0	0	0
WT333(F4E4E1AF1293)	3.87	13105	2022-11-28 09:46:12.020	0.034	-0.037	0.973	-10.62	-0.122	0.122	0.538	0.055	165.91	0	0	0	0	0	0	0
WT333(F4E4E1AF1293)	3.87	13105	2022-11-28 09:46:12.020	-0.016	-0.003	0.984	-4.15	-0.305	0	0.522	0.055	165.844	0	0	0	0	0	0	0
WT333(F4E4E1AF1293)	3.87	13105	2022-11-28 09:46:12.020	-0.016	-0.003	0.984	-4.15	-0.305	0	0.505	0.049	165.778	0	0	0	0	0	0	0
WT333(F4E4E1AF1293)	3.87	13105	2022-11-28 09:46:12.020	-0.016	-0.003	0.984	-4.15	-0.305	0	0.483	0.049	165.718	0	0	0	0	0	0	0
WT333(F4E4E1AF1293)	3.87	13105	2022-11-28 09:46:12.020	-0.016	-0.003	0.984	-4.15	-0.305	0	0.467	0.044	165.652	0	0	0	0	0	0	0
WT333(F4E4E1AF1293)	3.87	13105	2022-11-28 09:46:12.020	0.011	0.002	1.021	-2.014	0.122	0.366	0.461	0.044	165.591	0	0	0	0	0	0	0
WT333(F4E4E1AF1293)	3.87	13105	2022-11-28 09:46:12.020	0.011	0.002	1.021	-2.014	0.122	0.366	0.456	0.044	165.526	0	0	0	0	0	0	0
WT333(F4E4E1AF1293)	3.87	13105	2022-11-28 09:46:12.051	0.011	0.002	1.021	-2.014	0.122	0.366	0.445	0.044	165.46	0	0	0	0	0	0	0
WT333(F4E4E1AF1293)	3.87	13105	2022-11-28 09:46:12.051	0.011	0.002	1.021	-2.014	0.122	0.366	0.439	0.044	165.399	0	0	0	0	0	0	0
WT333(F4E4E1AF1293)	3.87	13105	2022-11-28 09:46:12.051	-0.021	0.064	1.076	-1.709	0.061	-0.305	0.434	0.044	165.333	0	0	0	0	0	0	0
WT333(F4E4E1AF1293)	3.87	13105	2022-11-28 09:46:12.051	-0.021	0.064	1.076	-1.709	0.061	-0.305	0.428	0.044	165.262	0	0	0	0	0	0	0
WT333(F4E4E1AF1293)	3.87	13105	2022-11-28 09:46:12.051	-0.021	0.064	1.076	-1.709	0.061	-0.305	0.423	0.044	165.196	0	0	0	0	0	0	0
WT333(F4E4E1AF1293)	3.87	13105	2022-11-28 09:46:12.051	-0.021	0.064	1.076	-1.709	0.061	-0.305	0.423	0.044	165.125	0	0	0	0	0	0	0
WT333(F4E4E1AF1293)	3.87	13105	2022-11-28 09:46:12.051	-0.008	-0.012	1	-3.967	0.244	0.183	0.406	0.044	165.059	0	0	0	0	0	0	0
WT333(F4E4E1AF1293)	3.87	13105	2022-11-28 09:46:12.051	-0.008	-0.012	1	-3.967	0.244	0.183	0.39	0.049	164.993	0	0	0	0	0	0	0
WT333(F4E4E1AF1293)	3.87	13105	2022-11-28 09:46:12.082	-0.008	-0.012	1	-3.967	0.244	0.183	0.374	0.049	164.921	0	0	0	0	0	0	0
WT333(F4E4E1AF1293)	3.87	13105	2022-11-28 09:46:12.082	-0.008	-0.012	1	-3.967	0.244	0.183	0.357	0.049	164.855	0	0	0	0	0	0	0
WT333(F4E4E1AF1293)	3.87	13105	2022-11-28 09:46:12.082	-0.006	-0.007	1.021	-0.61	-0.122	-0.244	0.352	0.049	164.778	0	0	0	0	0	0	0
WT333(F4E4E1AF1293)	3.87	13105	2022-11-28 09:46:12.082	-0.006	-0.007	1.021	-0.61	-0.122	-0.244	0.352	0.049	164.707	0	0	0	0	0	0	0
WT333(F4E4E1AF1293)	3.87	13105	2022-11-28 09:46:12.082	-0.006	-0.007	1.021	-0.61	-0.122	-0.244	0.352	0.049	164.636	0	0	0	0	0	0	0
WT333(F4E4E1AF1293)	3.87	13105	2022-11-28 09:46:12.082	-0.006	-0.007	1.021	-0.61	-0.122	-0.244	0.352	0.049	164.564	0	0	0	0	0	0	0
WT333(F4E4E1AF1293)	3.87	13105	2022-11-28 09:46:12.082	-0.04	-0.015	1.021	2.625	0.061	0.122	0.368	0.049	164.493	0	0	0	0	0	0	0
WT333(F4E4E1AF1293)	3.87	13105	2022-11-28 09:46:12.082	-0.04	-0.015	1.021	2.625	0.061	0.122	0.379	0.049	164.421	0	0	0	0	0	0	0
WT111(DD045F3F1DEA)	3.81	13108	2022-11-28 09:46:12.098	0.021	0.334	0.958	0	0	0	19.314	-1.23	-27.576	0	0	0	0	0	0	0
WT111(DD045F3F1DEA)	3.81	13108	2022-11-28 09:46:12.098	0.021	0.334	0.958	0	0	0	19.314	-1.23	-27.576	0	0	0	0	0	0	0
WT111(DD045F3F1DEA)	3.81	13108	2022-11-28 09:46:12.098	0.022	0.337	0.958	0	0	0	19.314	-1.23	-27.576	0	0	0	0	0	0	0
WT111(DD045F3F1DEA)	3.81	13108	2022-11-28 09:46:12.098	0.022	0.337	0.958	0	0	0	19.314	-1.23	-27.576	0	0	0	0	0	0	0
WT111(DD045F3F1DEA)	3.81	13108	2022-11-28 09:46:12.098	0.022	0.337	0.958	0	0	0	19.314	-1.23	-27.576	0	0	0	0	0	0	0
WT111(DD045F3F1DEA)	3.81	13108	2022-11-28 09:46:12.098	0.022	0.337	0.958	0	0	0	19.314	-1.23	-27.576	0	0	0	0	0	0	0
WT111(DD045F3F1DEA)	3.81	13108	2022-11-28 09:46:12.098	0.022	0.333	0.957	0	0	0	19.314	-1.23	-27.576	0	0	0	0	0	0	0
WT111(DD045F3F1DEA)	3.81	13108	2022-11-28 09:46:12.098	0.022	0.333	0.957	0	0	0	19.314	-1.23	-27.576	0	0	0	0	0	0	0
WT111(DD045F3F1DEA)	3.81	13108	2022-11-28 09:46:12.098	0.022	0.333	0.957	0	0	0	19.314	-1.23	-27.576	0	0	0	0	0	0	0
WT111(DD045F3F1DEA)	3.81	13108	2022-11-28 09:46:12.098	0.022	0.333	0.957	0	0	0	19.314	-1.23	-27.576	0	0	0	0	0	0	0
WT111(DD045F3F1DEA)	3.81	13108	2022-11-28 09:46:12.098	0.022	0.336	0.958	0	0	0	19.314	-1.23	-27.576	0	0	0	0	0	0	0
WT111(DD045F3F1DEA)	3.81	13108	2022-11-28 09:46:12.098	0.022	0.336	0.958	0	0	0	19.314	-1.23	-27.576	0	0	0	0	0	0	0
WT111(DD045F3F1DEA)	3.81	13108	2022-11-28 09:46:12.098	0.022	0.336	0.958	0	0	0	19.314	-1.23	-27.576	0	0	0	0	0	0	0
WT111(DD045F3F1DEA)	3.81	13108	2022-11-28 09:46:12.098	0.022	0.336	0.958	0	0	0	19.314	-1.23	-27.576	0	0	0	0	0	0	0
WT111(DD045F3F1DEA)	3.81	13108	2022-11-28 09:46:12.098	0.021	0.34	0.959	0	0	0	19.314	-1.23	-27.576	0	0	0	0	0	0	0
WT111(DD045F3F1DEA)	3.81	13108	2022-11-28 09:46:12.098	0.021	0.34	0.959	0	0	0	19.314	-1.23	-27.576	0	0	0	0	0	0	0
WT111(DD045F3F1DEA)	3.81	13108	2022-11-28 09:46:12.129	0.021	0.34	0.959	0	0	0	19.314	-1.23	-27.576	0	0	0	0	0	0	0
WT111(DD045F3F1DEA)	3.81	13108	2022-11-28 09:46:12.129	0.021	0.34	0.959	0	0	0	19.314	-1.23	-27.576	0	0	0	0	0	0	0
WT111(DD045F3F1DEA)	3.81	13108	2022-11-28 09:46:12.129	0.021	0.331	0.955	0	0	0	19.314	-1.23	-27.576	0	0	0	0	0	0	0
WT111(DD045F3F1DEA)	3.81	13108	2022-11-28 09:46:12.129	0.021	0.331	0.955	0	0	0	19.314	-1.23	-27.576	0	0	0	0	0	0	0
WT111(DD045F3F1DEA)	3.81	13108	2022-11-28 09:46:12.129	0.021	0.331	0.955	0	0	0	19.314	-1.23	-27.576	0	0	0	0	0	0	0
WT111(DD045F3F1DEA)	3.81	13108	2022-11-28 09:46:12.129	0.021	0.331	0.955	0	0	0	19.314	-1.23	-27.576	0	0	0	0	0	0	0
WT111(DD045F3F1DEA)	3.81	13108	2022-11-28 09:46:12.129	0.022	0.333	0.957	0	0	0	19.314	-1.23	-27.576	0	0	0	0	0	0	0
WT111(DD045F3F1DEA)	3.81	13108	2022-11-28 09:46:12.129	0.022	0.333	0.957	0	0	0	19.314	-1.23	-27.576	0	0	0	0	0	0	0
WT333(F4E4E1AF1293)	3.87	13105	2022-11-28 09:46:12.176	-0.04	-0.015	1.021	2.625	0.061	0.122	0.396	0.049	164.35	0	0	0	0	0	0	0
WT333(F4E4E1AF1293)	3.87	13105	2022-11-28 09:46:12.176	-0.04	-0.015	1.021	2.625	0.061	0.122	0.412	0.055	164.279	0	0	0	0	0	0	0
WT333(F4E4E1AF1293)	3.87	13105	2022-11-28 09:46:12.176	0.043	0.03	1.018	-1.404	0.183	0.244	0.406	0.055	164.202	0	0	0	0	0	0	0
WT333(F4E4E1AF1293)	3.87	13105	2022-11-28 09:46:12.176	0.043	0.03	1.018	-1.404	0.183	0.244	0.396	0.055	164.13	0	0	0	0	0	0	0
WT333(F4E4E1AF1293)	3.87	13105	2022-11-28 09:46:12.176	0.043	0.03	1.018	-1.404	0.183	0.244	0.39	0.055	164.053	0	0	0	0	0	0	0
WT333(F4E4E1AF1293)	3.87	13105	2022-11-28 09:46:12.176	0.043	0.03	1.018	-1.404	0.183	0.244	0.385	0.055	163.971	0	0	0	0	0	0	0
WT333(F4E4E1AF1293)	3.87	13105	2022-11-28 09:46:12.176	0.017	0.049	1.033	-2.563	0	-0.122	0.374	0.055	163.894	0	0	0	0	0	0	0
WT333(F4E4E1AF1293)	3.87	13105	2022-11-28 09:46:12.176	0.017	0.049	1.033	-2.563	0	-0.122	0.363	0.055	163.806	0	0	0	0	0	0	0
WT333(F4E4E1AF1293)	3.87	13105	2022-11-28 09:46:12.176	0.017	0.049	1.033	-2.563	0	-0.122	0.352	0.055	163.724	0	0	0	0	0	0	0
WT333(F4E4E1AF1293)	3.87	13105	2022-11-28 09:46:12.176	0.017	0.049	1.033	-2.563	0	-0.122	0.346	0.055	163.636	0	0	0	0	0	0	0
WT333(F4E4E1AF1293)	3.87	13105	2022-11-28 09:46:12.176	-0.026	0.008	1.034	1.77	0.122	0.305	0.357	0.055	163.553	0	0	0	0	0	0	0
WT333(F4E4E1AF1293)	3.87	13105	2022-11-28 09:46:12.176	-0.026	0.008	1.034	1.77	0.122	0.305	0.368	0.055	163.466	0	0	0	0	0	0	0
WT333(F4E4E1AF1293)	3.87	13105	2022-11-28 09:46:12.176	-0.026	0.008	1.034	1.77	0.122	0.305	0.379	0.055	163.383	0	0	0	0	0	0	0
WT333(F4E4E1AF1293)	3.87	13105	2022-11-28 09:46:12.176	-0.026	0.008	1.034	1.77	0.122	0.305	0.39	0.055	163.295	0	0	0	0	0	0	0
WT333(F4E4E1AF1293)	3.87	13105	2022-11-28 09:46:12.176	0.001	0.004	1.01	2.014	-0.061	0.122	0.401	0.055	163.207	0	0	0	0	0	0	0
WT333(F4E4E1AF1293)	3.87	13105	2022-11-28 09:46:12.176	0.001	0.004	1.01	2.014	-0.061	0.122	0.412	0.055	163.12	0	0	0	0	0	0	0
WT111(DD045F3F1DEA)	3.81	13108	2022-11-28 09:46:12.223	0.022	0.333	0.957	0	0	0	19.314	-1.23	-27.576	0	0	0	0	0	0	0
WT111(DD045F3F1DEA)	3.81	13108	2022-11-28 09:46:12.223	0.022	0.333	0.957	0	0	0	19.314	-1.23	-27.576	0	0	0	0	0	0	0
WT111(DD045F3F1DEA)	3.81	13108	2022-11-28 09:46:12.223	0.021	0.344	0.96	0	0	0	19.314	-1.23	-27.576	0	0	0	0	0	0	0
WT111(DD045F3F1DEA)	3.81	13108	2022-11-28 09:46:12.223	0.021	0.344	0.96	0	0	0	19.314	-1.23	-27.576	0	0	0	0	0	0	0
WT111(DD045F3F1DEA)	3.81	13108	2022-11-28 09:46:12.223	0.021	0.344	0.96	0	0	0	19.314	-1.23	-27.576	0	0	0	0	0	0	0
WT111(DD045F3F1DEA)	3.81	13108	2022-11-28 09:46:12.223	0.021	0.344	0.96	0	0	0	19.314	-1.23	-27.576	0	0	0	0	0	0	0
WT111(DD045F3F1DEA)	3.81	13108	2022-11-28 09:46:12.223	0.021	0.328	0.953	0	0	0	19.314	-1.23	-27.576	0	0	0	0	0	0	0
WT111(DD045F3F1DEA)	3.81	13108	2022-11-28 09:46:12.223	0.021	0.328	0.953	0	0	0	19.314	-1.23	-27.576	0	0	0	0	0	0	0
WT111(DD045F3F1DEA)	3.81	13108	2022-11-28 09:46:12.254	0.021	0.328	0.953	0	0	0	19.314	-1.23	-27.576	0	0	0	0	0	0	0
WT111(DD045F3F1DEA)	3.81	13108	2022-11-28 09:46:12.254	0.021	0.328	0.953	0	0	0	19.314	-1.23	-27.576	0	0	0	0	0	0	0
WT111(DD045F3F1DEA)	3.81	13108	2022-11-28 09:46:12.254	0.021	0.334	0.957	0	0	0	19.314	-1.23	-27.576	0	0	0	0	0	0	0
WT111(DD045F3F1DEA)	3.81	13108	2022-11-28 09:46:12.254	0.021	0.334	0.957	0	0	0	19.314	-1.23	-27.576	0	0	0	0	0	0	0
WT111(DD045F3F1DEA)	3.81	13108	2022-11-28 09:46:12.254	0.021	0.334	0.957	0	0	0	19.314	-1.23	-27.576	0	0	0	0	0	0	0
WT111(DD045F3F1DEA)	3.81	13108	2022-11-28 09:46:12.254	0.021	0.334	0.957	0	0	0	19.314	-1.23	-27.576	0	0	0	0	0	0	0
WT111(DD045F3F1DEA)	3.81	13108	2022-11-28 09:46:12.254	0.022	0.342	0.96	0	0	0	19.314	-1.23	-27.576	0	0	0	0	0	0	0
WT111(DD045F3F1DEA)	3.81	13108	2022-11-28 09:46:12.254	0.022	0.342	0.96	0	0	0	19.314	-1.23	-27.576	0	0	0	0	0	0	0
WT111(DD045F3F1DEA)	3.81	13108	2022-11-28 09:46:12.254	0.022	0.342	0.96	0	0	0	19.314	-1.23	-27.576	0	0	0	0	0	0	0
WT111(DD045F3F1DEA)	3.81	13108	2022-11-28 09:46:12.254	0.022	0.342	0.96	0	0	0	19.314	-1.23	-27.576	0	0	0	0	0	0	0
WT111(DD045F3F1DEA)	3.81	13108	2022-11-28 09:46:12.254	0.02	0.33	0.956	0	0	0	19.314	-1.23	-27.576	0	0	0	0	0	0	0
WT111(DD045F3F1DEA)	3.81	13108	2022-11-28 09:46:12.254	0.02	0.33	0.956	0	0	0	19.314	-1.23	-27.576	0	0	0	0	0	0	0
WT111(DD045F3F1DEA)	3.81	13108	2022-11-28 09:46:12.254	0.02	0.33	0.956	0	0	0	19.314	-1.23	-27.576	0	0	0	0	0	0	0
WT111(DD045F3F1DEA)	3.81	13108	2022-11-28 09:46:12.254	0.02	0.33	0.956	0	0	0	19.314	-1.23	-27.576	0	0	0	0	0	0	0
WT111(DD045F3F1DEA)	3.81	13108	2022-11-28 09:46:12.254	0.021	0.338	0.957	0	0	0	19.314	-1.23	-27.576	0	0	0	0	0	0	0
WT111(DD045F3F1DEA)	3.81	13108	2022-11-28 09:46:12.254	0.021	0.338	0.957	0	0	0	19.314	-1.23	-27.576	0	0	0	0	0	0	0
WT333(F4E4E1AF1293)	3.87	13105	2022-11-28 09:46:12.286	0.001	0.004	1.01	2.014	-0.061	0.122	0.423	0.055	163.026	0	0	0	0	0	0	0
WT333(F4E4E1AF1293)	3.87	13105	2022-11-28 09:46:12.286	0.001	0.004	1.01	2.014	-0.061	0.122	0.434	0.055	162.938	0	0	0	0	0	0	0
WT333(F4E4E1AF1293)	3.87	13105	2022-11-28 09:46:12.286	0.029	0.004	1.024	5.493	0	0	0.461	0.049	162.845	0	0	0	0	0	0	0
WT333(F4E4E1AF1293)	3.87	13105	2022-11-28 09:46:12.286	0.029	0.004	1.024	5.493	0	0	0.489	0.049	162.751	0	0	0	0	0	0	0
WT333(F4E4E1AF1293)	3.87	13105	2022-11-28 09:46:12.286	0.029	0.004	1.024	5.493	0	0	0.522	0.049	162.658	0	0	0	0	0	0	0
WT333(F4E4E1AF1293)	3.87	13105	2022-11-28 09:46:12.286	0.029	0.004	1.024	5.493	0	0	0.549	0.049	162.559	0	0	0	0	0	0	0
WT333(F4E4E1AF1293)	3.87	13105	2022-11-28 09:46:12.286	-0.007	0.002	1.016	1.587	0	0	0.555	0.049	162.46	0	0	0	0	0	0	0
WT333(F4E4E1AF1293)	3.87	13105	2022-11-28 09:46:12.286	-0.007	0.002	1.016	1.587	0	0	0.566	0.049	162.361	0	0	0	0	0	0	0
WT333(F4E4E1AF1293)	3.87	13105	2022-11-28 09:46:12.301	-0.007	0.002	1.016	1.587	0	0	0.571	0.049	162.263	0	0	0	0	0	0	0
WT333(F4E4E1AF1293)	3.87	13105	2022-11-28 09:46:12.301	-0.007	0.002	1.016	1.587	0	0	0.582	0.049	162.164	0	0	0	0	0	0	0
WT333(F4E4E1AF1293)	3.87	13105	2022-11-28 09:46:12.301	-0.005	0.037	1.018	0.549	-0.061	0.061	0.582	0.044	162.065	0	0	0	0	0	0	0
WT333(F4E4E1AF1293)	3.87	13105	2022-11-28 09:46:12.301	-0.005	0.037	1.018	0.549	-0.061	0.061	0.588	0.044	161.966	0	0	0	0	0	0	0
WT333(F4E4E1AF1293)	3.87	13105	2022-11-28 09:46:12.301	-0.005	0.037	1.018	0.549	-0.061	0.061	0.588	0.044	161.862	0	0	0	0	0	0	0
WT333(F4E4E1AF1293)	3.87	13105	2022-11-28 09:46:12.301	-0.005	0.037	1.018	0.549	-0.061	0.061	0.593	0.044	161.757	0	0	0	0	0	0	0
WT333(F4E4E1AF1293)	3.87	13105	2022-11-28 09:46:12.301	-0.015	0.001	1.017	0.061	-0.244	0.122	0.593	0.044	161.653	0	0	0	0	0	0	0
WT333(F4E4E1AF1293)	3.87	13105	2022-11-28 09:46:12.301	-0.015	0.001	1.017	0.061	-0.244	0.122	0.593	0.038	161.548	0	0	0	0	0	0	0
WT111(DD045F3F1DEA)	3.81	13108	2022-11-28 09:46:12.317	0.021	0.338	0.957	0	0	0	19.314	-1.23	-27.576	0	0	0	0	0	0	0
WT111(DD045F3F1DEA)	3.81	13108	2022-11-28 09:46:12.317	0.02	0.333	0.956	0	0	0	19.314	-1.23	-27.576	0	0	0	0	0	0	0
WT111(DD045F3F1DEA)	3.81	13108	2022-11-28 09:46:12.317	0.02	0.333	0.956	0	0	0	19.314	-1.23	-27.576	0	0	0	0	0	0	0
WT111(DD045F3F1DEA)	3.81	13108	2022-11-28 09:46:12.317	0.02	0.333	0.956	0	0	0	19.314	-1.23	-27.576	0	0	0	0	0	0	0
WT111(DD045F3F1DEA)	3.81	13108	2022-11-28 09:46:12.317	0.02	0.333	0.956	0	0	0	19.314	-1.23	-27.576	0	0	0	0	0	0	0
WT111(DD045F3F1DEA)	3.81	13108	2022-11-28 09:46:12.317	0.022	0.333	0.958	0	0	0	19.314	-1.23	-27.576	0	0	0	0	0	0	0
WT111(DD045F3F1DEA)	3.81	13108	2022-11-28 09:46:12.317	0.022	0.333	0.958	0	0	0	19.314	-1.23	-27.576	0	0	0	0	0	0	0
WT111(DD045F3F1DEA)	3.81	13108	2022-11-28 09:46:12.317	0.022	0.333	0.958	0	0	0	19.314	-1.23	-27.576	0	0	0	0	0	0	0
WT111(DD045F3F1DEA)	3.81	13108	2022-11-28 09:46:12.348	0.022	0.333	0.958	0	0	0	19.314	-1.23	-27.576	0	0	0	0	0	0	0
WT111(DD045F3F1DEA)	3.81	13108	2022-11-28 09:46:12.348	0.021	0.337	0.958	0	0	0	19.314	-1.23	-27.576	0	0	0	0	0	0	0
WT111(DD045F3F1DEA)	3.81	13108	2022-11-28 09:46:12.348	0.021	0.337	0.958	0	0	0	19.314	-1.23	-27.576	0	0	0	0	0	0	0
WT111(DD045F3F1DEA)	3.81	13108	2022-11-28 09:46:12.348	0.021	0.337	0.958	0	0	0	19.314	-1.23	-27.576	0	0	0	0	0	0	0
WT111(DD045F3F1DEA)	3.81	13108	2022-11-28 09:46:12.348	0.021	0.337	0.958	0	0	0	19.314	-1.23	-27.576	0	0	0	0	0	0	0
WT111(DD045F3F1DEA)	3.81	13108	2022-11-28 09:46:12.348	0.021	0.336	0.958	0.305	0	0	19.314	-1.23	-27.576	0	0	0	0	0	0	0
WT111(DD045F3F1DEA)	3.81	13108	2022-11-28 09:46:12.348	0.021	0.336	0.958	0.305	0	0	19.319	-1.23	-27.576	0	0	0	0	0	0	0
WT111(DD045F3F1DEA)	3.81	13108	2022-11-28 09:46:12.348	0.021	0.336	0.958	0.305	0	0	19.319	-1.23	-27.576	0	0	0	0	0	0	0
WT222(CAA14FCCF874)	3.79	13105	2022-11-28 09:46:12.364	0.008	-0.008	0.986	-0.793	0	-0.061	-2.082	-0.45	97.905	0	0	0	0	0	0	0
WT222(CAA14FCCF874)	3.79	13105	2022-11-28 09:46:12.364	0.008	-0.008	0.986	-0.793	0	-0.061	-2.087	-0.45	97.888	0	0	0	0	0	0	0
WT222(CAA14FCCF874)	3.79	13105	2022-11-28 09:46:12.364	-0.024	-0.095	0.952	1.038	1.16	0.671	-2.082	-0.445	97.883	0	0	0	0	0	0	0
WT222(CAA14FCCF874)	3.79	13105	2022-11-28 09:46:12.364	-0.024	-0.095	0.952	1.038	1.16	0.671	-2.076	-0.439	97.872	0	0	0	0	0	0	0
WT222(CAA14FCCF874)	3.79	13105	2022-11-28 09:46:12.364	-0.024	-0.095	0.952	1.038	1.16	0.671	-2.071	-0.434	97.866	0	0	0	0	0	0	0
WT222(CAA14FCCF874)	3.79	13105	2022-11-28 09:46:12.364	-0.024	-0.095	0.952	1.038	1.16	0.671	-2.065	-0.423	97.855	0	0	0	0	0	0	0
WT222(CAA14FCCF874)	3.79	13105	2022-11-28 09:46:12.364	-0.03	-0.043	0.96	0.183	0.854	0.549	-2.065	-0.417	97.85	0	0	0	0	0	0	0
WT222(CAA14FCCF874)	3.79	13105	2022-11-28 09:46:12.364	-0.03	-0.043	0.96	0.183	0.854	0.549	-2.065	-0.412	97.844	0	0	0	0	0	0	0
WT222(CAA14FCCF874)	3.79	13105	2022-11-28 09:46:12.395	-0.03	-0.043	0.96	0.183	0.854	0.549	-2.065	-0.406	97.833	0	0	0	0	0	0	0
WT222(CAA14FCCF874)	3.79	13105	2022-11-28 09:46:12.395	-0.03	-0.043	0.96	0.183	0.854	0.549	-2.065	-0.401	97.828	0	0	0	0	0	0	0
WT222(CAA14FCCF874)	3.79	13105	2022-11-28 09:46:12.395	-0.017	-0.046	0.974	3.113	-0.244	0.122	-2.054	-0.396	97.817	0	0	0	0	0	0	0
WT222(CAA14FCCF874)	3.79	13105	2022-11-28 09:46:12.395	-0.017	-0.046	0.974	3.113	-0.244	0.122	-2.038	-0.396	97.811	0	0	0	0	0	0	0
WT222(CAA14FCCF874)	3.79	13105	2022-11-28 09:46:12.395	-0.017	-0.046	0.974	3.113	-0.244	0.122	-2.021	-0.396	97.8	0	0	0	0	0	0	0
WT222(CAA14FCCF874)	3.79	13105	2022-11-28 09:46:12.395	-0.017	-0.046	0.974	3.113	-0.244	0.122	-2.01	-0.396	97.789	0	0	0	0	0	0	0
WT222(CAA14FCCF874)	3.79	13105	2022-11-28 09:46:12.395	0.047	-0.025	0.995	2.258	-0.977	-0.061	-2	-0.396	97.778	0	0	0	0	0	0	0
WT222(CAA14FCCF874)	3.79	13105	2022-11-28 09:46:12.395	0.047	-0.025	0.995	2.258	-0.977	-0.061	-1.989	-0.401	97.773	0	0	0	0	0	0	0
WT222(CAA14FCCF874)	3.79	13105	2022-11-28 09:46:12.395	0.047	-0.025	0.995	2.258	-0.977	-0.061	-1.978	-0.401	97.762	0	0	0	0	0	0	0
WT222(CAA14FCCF874)	3.79	13105	2022-11-28 09:46:12.395	0.047	-0.025	0.995	2.258	-0.977	-0.061	-1.972	-0.406	97.751	0	0	0	0	0	0	0
WT222(CAA14FCCF874)	3.79	13105	2022-11-28 09:46:12.395	0.009	-0.03	1.011	-0.854	0	0.061	-1.972	-0.406	97.74	0	0	0	0	0	0	0
WT222(CAA14FCCF874)	3.79	13105	2022-11-28 09:46:12.395	0.009	-0.03	1.011	-0.854	0	0.061	-1.978	-0.406	97.729	0	0	0	0	0	0	0
WT222(CAA14FCCF874)	3.79	13105	2022-11-28 09:46:12.395	0.009	-0.03	1.011	-0.854	0	0.061	-1.983	-0.406	97.718	0	0	0	0	0	0	0
WT222(CAA14FCCF874)	3.79	13105	2022-11-28 09:46:12.395	0.009	-0.03	1.011	-0.854	0	0.061	-1.989	-0.406	97.707	0	0	0	0	0	0	0
WT222(CAA14FCCF874)	3.79	13105	2022-11-28 09:46:12.395	0.032	-0.02	1.013	-0.122	0	-0.061	-1.989	-0.406	97.696	0	0	0	0	0	0	0
WT222(CAA14FCCF874)	3.79	13105	2022-11-28 09:46:12.395	0.032	-0.02	1.013	-0.122	0	-0.061	-1.994	-0.406	97.679	0	0	0	0	0	0	0
WT222(CAA14FCCF874)	3.79	13105	2022-11-28 09:46:12.395	0.009	-0.028	0.993	-3.113	1.282	-0.122	-2.065	-0.374	97.57	0	0	0	0	0	0	0
WT222(CAA14FCCF874)	3.79	13105	2022-11-28 09:46:12.395	0.009	-0.028	0.993	-3.113	1.282	-0.122	-2.082	-0.363	97.559	0	0	0	0	0	0	0
WT222(CAA14FCCF874)	3.79	13105	2022-11-28 09:46:12.395	-0.028	-0.128	0.928	-2.869	2.38	1.038	-2.098	-0.352	97.553	0	0	0	0	0	0	0
WT222(CAA14FCCF874)	3.79	13105	2022-11-28 09:46:12.395	-0.028	-0.128	0.928	-2.869	2.38	1.038	-2.115	-0.341	97.542	0	0	0	0	0	0	0
WT222(CAA14FCCF874)	3.79	13105	2022-11-28 09:46:12.395	-0.028	-0.128	0.928	-2.869	2.38	1.038	-2.131	-0.324	97.542	0	0	0	0	0	0	0
WT222(CAA14FCCF874)	3.79	13105	2022-11-28 09:46:12.395	-0.028	-0.128	0.928	-2.869	2.38	1.038	-2.148	-0.313	97.537	0	0	0	0	0	0	0
WT222(CAA14FCCF874)	3.79	13105	2022-11-28 09:46:12.395	-0.02	-0.066	0.923	1.404	1.465	0.427	-2.142	-0.302	97.531	0	0	0	0	0	0	0
WT222(CAA14FCCF874)	3.79	13105	2022-11-28 09:46:12.395	-0.02	-0.066	0.923	1.404	1.465	0.427	-2.137	-0.291	97.526	0	0	0	0	0	0	0
WT222(CAA14FCCF874)	3.79	13105	2022-11-28 09:46:12.395	0	-0.019	1.005	-0.488	-0.671	-0.61	-1.939	-0.396	97.267	0	0	0	0	0	0	0
WT222(CAA14FCCF874)	3.79	13105	2022-11-28 09:46:12.395	0.01	-0.027	1.004	-2.563	0.671	0.061	-1.956	-0.39	97.256	0	0	0	0	0	0	0
WT222(CAA14FCCF874)	3.79	13105	2022-11-28 09:46:12.395	0.01	-0.027	1.004	-2.563	0.671	0.061	-1.967	-0.385	97.245	0	0	0	0	0	0	0
WT222(CAA14FCCF874)	3.79	13105	2022-11-28 09:46:12.395	0.01	-0.027	1.004	-2.563	0.671	0.061	-1.978	-0.385	97.229	0	0	0	0	0	0	0
WT222(CAA14FCCF874)	3.79	13105	2022-11-28 09:46:12.395	0.01	-0.027	1.004	-2.563	0.671	0.061	-1.989	-0.379	97.218	0	0	0	0	0	0	0
WT222(CAA14FCCF874)	3.79	13105	2022-11-28 09:46:12.395	0.023	-0.017	1	-7.507	0.366	-0.854	-2.027	-0.379	97.202	0	0	0	0	0	0	0
WT222(CAA14FCCF874)	3.79	13105	2022-11-28 09:46:12.395	0.023	-0.017	1	-7.507	0.366	-0.854	-2.06	-0.379	97.18	0	0	0	0	0	0	0
WT222(CAA14FCCF874)	3.79	13105	2022-11-28 09:46:12.395	0.023	-0.017	1	-7.507	0.366	-0.854	-2.098	-0.374	97.163	0	0	0	0	0	0	0
WT222(CAA14FCCF874)	3.79	13105	2022-11-28 09:46:12.395	0.016	0.006	1.003	0.793	-0.305	-0.61	-1.835	-0.286	96.493	0	0	0	0	0	0	0
WT222(CAA14FCCF874)	3.79	13105	2022-11-28 09:46:12.395	0.016	0.006	1.003	0.793	-0.305	-0.61	-1.829	-0.286	96.476	0	0	0	0	0	0	0
WT222(CAA14FCCF874)	3.79	13105	2022-11-28 09:46:12.395	0.016	0.006	1.003	0.793	-0.305	-0.61	-1.829	-0.286	96.465	0	0	0	0	0	0	0
WT222(CAA14FCCF874)	3.79	13105	2022-11-28 09:46:12.395	0.016	0.006	1.003	0.793	-0.305	-0.61	-1.824	-0.286	96.449	0	0	0	0	0	0	0
WT222(CAA14FCCF874)	3.79	13105	2022-11-28 09:46:12.395	-0.019	-0.039	0.994	-2.014	0.671	0	-1.835	-0.286	96.432	0	0	0	0	0	0	0
WT222(CAA14FCCF874)	3.79	13105	2022-11-28 09:46:12.395	-0.019	-0.039	0.994	-2.014	0.671	0	-1.846	-0.28	96.422	0	0	0	0	0	0	0
WT222(CAA14FCCF874)	3.79	13105	2022-11-28 09:46:12.395	-0.019	-0.039	0.994	-2.014	0.671	0	-1.857	-0.275	96.411	0	0	0	0	0	0	0
WT222(CAA14FCCF874)	3.79	13105	2022-11-28 09:46:12.395	-0.019	-0.039	0.994	-2.014	0.671	0	-1.868	-0.269	96.394	0	0	0	0	0	0	0
WT333(F4E4E1AF1293)	3.87	13105	2022-11-28 09:46:12.442	-0.015	0.001	1.017	0.061	-0.244	0.122	0.599	0.038	161.444	0	0	0	0	0	0	0
WT333(F4E4E1AF1293)	3.87	13105	2022-11-28 09:46:12.442	-0.015	0.001	1.017	0.061	-0.244	0.122	0.599	0.038	161.334	0	0	0	0	0	0	0
WT333(F4E4E1AF1293)	3.87	13105	2022-11-28 09:46:12.442	0.005	-0.015	1.014	-3.418	-0.305	0.977	0.582	0.038	161.23	0	0	0	0	0	0	0
WT333(F4E4E1AF1293)	3.87	13105	2022-11-28 09:46:12.442	0.005	-0.015	1.014	-3.418	-0.305	0.977	0.566	0.033	161.125	0	0	0	0	0	0	0
WT333(F4E4E1AF1293)	3.87	13105	2022-11-28 09:46:12.442	0.005	-0.015	1.014	-3.418	-0.305	0.977	0.549	0.033	161.021	0	0	0	0	0	0	0
WT333(F4E4E1AF1293)	3.87	13105	2022-11-28 09:46:12.442	0.005	-0.015	1.014	-3.418	-0.305	0.977	0.527	0.033	160.917	0	0	0	0	0	0	0
WT333(F4E4E1AF1293)	3.87	13105	2022-11-28 09:46:12.442	0.013	-0.067	1.005	-4.517	-0.305	-0.366	0.505	0.033	160.801	0	0	0	0	0	0	0
WT333(F4E4E1AF1293)	3.87	13105	2022-11-28 09:46:12.442	0.013	-0.067	1.005	-4.517	-0.305	-0.366	0.483	0.027	160.692	0	0	0	0	0	0	0
WT111(DD045F3F1DEA)	3.81	13108	2022-11-28 09:46:12.458	0.021	0.336	0.958	0.305	0	0	19.319	-1.23	-27.576	0	0	0	0	0	0	0
WT111(DD045F3F1DEA)	3.81	13108	2022-11-28 09:46:12.458	0.021	0.334	0.956	-0.244	0	0	19.319	-1.23	-27.576	0	0	0	0	0	0	0
WT111(DD045F3F1DEA)	3.81	13108	2022-11-28 09:46:12.458	0.021	0.334	0.956	-0.244	0	0	19.319	-1.23	-27.576	0	0	0	0	0	0	0
WT111(DD045F3F1DEA)	3.81	13108	2022-11-28 09:46:12.458	0.021	0.334	0.956	-0.244	0	0	19.314	-1.23	-27.576	0	0	0	0	0	0	0
WT111(DD045F3F1DEA)	3.81	13108	2022-11-28 09:46:12.458	0.021	0.334	0.956	-0.244	0	0	19.314	-1.23	-27.576	0	0	0	0	0	0	0
WT111(DD045F3F1DEA)	3.81	13108	2022-11-28 09:46:12.458	0.021	0.335	0.959	0	0	0	19.314	-1.23	-27.576	0	0	0	0	0	0	0
WT111(DD045F3F1DEA)	3.81	13108	2022-11-28 09:46:12.458	0.021	0.335	0.959	0	0	0	19.314	-1.23	-27.576	0	0	0	0	0	0	0
WT111(DD045F3F1DEA)	3.81	13108	2022-11-28 09:46:12.458	0.021	0.335	0.959	0	0	0	19.314	-1.23	-27.576	0	0	0	0	0	0	0
WT111(DD045F3F1DEA)	3.81	13108	2022-11-28 09:46:12.458	0.021	0.335	0.959	0	0	0	19.314	-1.23	-27.576	0	0	0	0	0	0	0
WT111(DD045F3F1DEA)	3.81	13108	2022-11-28 09:46:12.458	0.023	0.338	0.958	0	0	0	19.314	-1.23	-27.576	0	0	0	0	0	0	0
WT111(DD045F3F1DEA)	3.81	13108	2022-11-28 09:46:12.458	0.023	0.338	0.958	0	0	0	19.314	-1.23	-27.576	0	0	0	0	0	0	0
WT111(DD045F3F1DEA)	3.81	13108	2022-11-28 09:46:12.458	0.023	0.338	0.958	0	0	0	19.314	-1.23	-27.576	0	0	0	0	0	0	0
WT111(DD045F3F1DEA)	3.81	13108	2022-11-28 09:46:12.458	0.023	0.338	0.958	0	0	0	19.314	-1.23	-27.576	0	0	0	0	0	0	0
WT111(DD045F3F1DEA)	3.81	13108	2022-11-28 09:46:12.458	0.021	0.332	0.956	-0.061	0	0	19.314	-1.23	-27.576	0	0	0	0	0	0	0
WT111(DD045F3F1DEA)	3.81	13108	2022-11-28 09:46:12.458	0.021	0.332	0.956	-0.061	0	0	19.314	-1.23	-27.576	0	0	0	0	0	0	0
WT111(DD045F3F1DEA)	3.81	13108	2022-11-28 09:46:12.458	0.021	0.332	0.956	-0.061	0	0	19.314	-1.23	-27.576	0	0	0	0	0	0	0
WT333(F4E4E1AF1293)	3.87	13105	2022-11-28 09:46:12.505	0.013	-0.067	1.005	-4.517	-0.305	-0.366	0.456	0.027	160.576	0	0	0	0	0	0	0
WT333(F4E4E1AF1293)	3.87	13105	2022-11-28 09:46:12.505	0.021	0.044	1.075	10.864	0	0.061	0.511	0.027	160.455	0	0	0	0	0	0	0
WT333(F4E4E1AF1293)	3.87	13105	2022-11-28 09:46:12.505	0.021	0.044	1.075	10.864	0	0.061	0.566	0.027	160.34	0	0	0	0	0	0	0
WT333(F4E4E1AF1293)	3.87	13105	2022-11-28 09:46:12.505	0.021	0.044	1.075	10.864	0	0.061	0.615	0.027	160.219	0	0	0	0	0	0	0
WT333(F4E4E1AF1293)	3.87	13105	2022-11-28 09:46:12.505	0.021	0.044	1.075	10.864	0	0.061	0.67	0.027	160.098	0	0	0	0	0	0	0
WT333(F4E4E1AF1293)	3.87	13105	2022-11-28 09:46:12.505	-0.043	0.029	1.034	1.648	-0.122	0.122	0.676	0.027	159.972	0	0	0	0	0	0	0
WT333(F4E4E1AF1293)	3.87	13105	2022-11-28 09:46:12.505	-0.043	0.029	1.034	1.648	-0.122	0.122	0.687	0.027	159.851	0	0	0	0	0	0	0
WT333(F4E4E1AF1293)	3.87	13105	2022-11-28 09:46:12.505	-0.043	0.029	1.034	1.648	-0.122	0.122	0.692	0.027	159.725	0	0	0	0	0	0	0
WT333(F4E4E1AF1293)	3.87	13105	2022-11-28 09:46:12.505	-0.043	0.029	1.034	1.648	-0.122	0.122	0.703	0.027	159.598	0	0	0	0	0	0	0
WT333(F4E4E1AF1293)	3.87	13105	2022-11-28 09:46:12.505	-0.014	0.017	1.033	-0.305	-0.122	-0.732	0.698	0.027	159.472	0	0	0	0	0	0	0
WT333(F4E4E1AF1293)	3.87	13105	2022-11-28 09:46:12.505	-0.014	0.017	1.033	-0.305	-0.122	-0.732	0.698	0.027	159.335	0	0	0	0	0	0	0
WT333(F4E4E1AF1293)	3.87	13105	2022-11-28 09:46:12.505	-0.014	0.017	1.033	-0.305	-0.122	-0.732	0.698	0.027	159.203	0	0	0	0	0	0	0
WT333(F4E4E1AF1293)	3.87	13105	2022-11-28 09:46:12.505	-0.014	0.017	1.033	-0.305	-0.122	-0.732	0.698	0.027	159.071	0	0	0	0	0	0	0
WT333(F4E4E1AF1293)	3.87	13105	2022-11-28 09:46:12.505	0.007	0.054	1.029	0	-0.122	-0.244	0.698	0.027	158.934	0	0	0	0	0	0	0
WT333(F4E4E1AF1293)	3.87	13105	2022-11-28 09:46:12.505	0.007	0.054	1.029	0	-0.122	-0.244	0.698	0.027	158.796	0	0	0	0	0	0	0
WT333(F4E4E1AF1293)	3.87	13105	2022-11-28 09:46:12.505	0.007	0.054	1.029	0	-0.122	-0.244	0.698	0.027	158.659	0	0	0	0	0	0	0
WT333(F4E4E1AF1293)	3.87	13105	2022-11-28 09:46:12.505	0.007	0.054	1.029	0	-0.122	-0.244	0.698	0.027	158.516	0	0	0	0	0	0	0
WT333(F4E4E1AF1293)	3.87	13105	2022-11-28 09:46:12.505	-0.02	-0.004	1.016	-1.648	0	-0.427	0.692	0.027	158.373	0	0	0	0	0	0	0
WT333(F4E4E1AF1293)	3.87	13105	2022-11-28 09:46:12.505	-0.02	-0.004	1.016	-1.648	0	-0.427	0.687	0.027	158.231	0	0	0	0	0	0	0
WT333(F4E4E1AF1293)	3.87	13105	2022-11-28 09:46:12.505	-0.02	-0.004	1.016	-1.648	0	-0.427	0.676	0.027	158.088	0	0	0	0	0	0	0
WT333(F4E4E1AF1293)	3.87	13105	2022-11-28 09:46:12.505	-0.02	-0.004	1.016	-1.648	0	-0.427	0.67	0.027	157.939	0	0	0	0	0	0	0
WT333(F4E4E1AF1293)	3.87	13105	2022-11-28 09:46:12.505	0.009	-0.011	1.021	-6.287	-0.183	-0.61	0.637	0.027	157.797	0	0	0	0	0	0	0
WT333(F4E4E1AF1293)	3.87	13105	2022-11-28 09:46:12.505	0.009	-0.011	1.021	-6.287	-0.183	-0.61	0.61	0.027	157.643	0	0	0	0	0	0	0
WT333(F4E4E1AF1293)	3.87	13105	2022-11-28 09:46:12.505	0.009	-0.011	1.021	-6.287	-0.183	-0.61	0.577	0.027	157.495	0	0	0	0	0	0	0
WT111(DD045F3F1DEA)	3.81	13108	2022-11-28 09:46:12.520	0.021	0.332	0.956	-0.061	0	0	19.314	-1.23	-27.576	0	0	0	0	0	0	0
WT111(DD045F3F1DEA)	3.81	13108	2022-11-28 09:46:12.520	0.022	0.339	0.96	0	0	0	19.314	-1.23	-27.576	0	0	0	0	0	0	0
WT111(DD045F3F1DEA)	3.81	13108	2022-11-28 09:46:12.520	0.022	0.339	0.96	0	0	0	19.314	-1.23	-27.576	0	0	0	0	0	0	0
WT111(DD045F3F1DEA)	3.81	13108	2022-11-28 09:46:12.520	0.022	0.339	0.96	0	0	0	19.314	-1.23	-27.576	0	0	0	0	0	0	0
WT111(DD045F3F1DEA)	3.81	13108	2022-11-28 09:46:12.520	0.022	0.339	0.96	0	0	0	19.314	-1.23	-27.576	0	0	0	0	0	0	0
WT111(DD045F3F1DEA)	3.81	13108	2022-11-28 09:46:12.520	0.022	0.339	0.959	0.061	0	0	19.314	-1.23	-27.576	0	0	0	0	0	0	0
WT111(DD045F3F1DEA)	3.81	13108	2022-11-28 09:46:12.520	0.022	0.339	0.959	0.061	0	0	19.314	-1.23	-27.576	0	0	0	0	0	0	0
WT111(DD045F3F1DEA)	3.81	13108	2022-11-28 09:46:12.520	0.022	0.339	0.959	0.061	0	0	19.314	-1.23	-27.576	0	0	0	0	0	0	0
WT111(DD045F3F1DEA)	3.81	13108	2022-11-28 09:46:12.520	0.022	0.339	0.959	0.061	0	0	19.314	-1.23	-27.576	0	0	0	0	0	0	0
WT111(DD045F3F1DEA)	3.81	13108	2022-11-28 09:46:12.520	0.021	0.327	0.952	0	0	0	19.314	-1.23	-27.576	0	0	0	0	0	0	0
WT111(DD045F3F1DEA)	3.81	13108	2022-11-28 09:46:12.520	0.021	0.327	0.952	0	0	0	19.314	-1.23	-27.576	0	0	0	0	0	0	0
WT111(DD045F3F1DEA)	3.81	13108	2022-11-28 09:46:12.520	0.021	0.327	0.952	0	0	0	19.314	-1.23	-27.576	0	0	0	0	0	0	0
WT111(DD045F3F1DEA)	3.81	13108	2022-11-28 09:46:12.520	0.021	0.327	0.952	0	0	0	19.314	-1.23	-27.576	0	0	0	0	0	0	0
WT111(DD045F3F1DEA)	3.81	13108	2022-11-28 09:46:12.520	0.022	0.338	0.958	-0.183	0	0	19.314	-1.23	-27.576	0	0	0	0	0	0	0
WT111(DD045F3F1DEA)	3.81	13108	2022-11-28 09:46:12.520	0.022	0.338	0.958	-0.183	0	0	19.314	-1.23	-27.576	0	0	0	0	0	0	0
WT111(DD045F3F1DEA)	3.81	13108	2022-11-28 09:46:12.520	0.022	0.338	0.958	-0.183	0	0	19.314	-1.23	-27.576	0	0	0	0	0	0	0
WT111(DD045F3F1DEA)	3.81	13108	2022-11-28 09:46:12.551	0.022	0.338	0.958	-0.183	0	0	19.308	-1.23	-27.576	0	0	0	0	0	0	0
WT111(DD045F3F1DEA)	3.81	13108	2022-11-28 09:46:12.551	0.022	0.339	0.958	0.122	0	0	19.314	-1.23	-27.576	0	0	0	0	0	0	0
WT111(DD045F3F1DEA)	3.81	13108	2022-11-28 09:46:12.551	0.022	0.339	0.958	0.122	0	0	19.314	-1.23	-27.576	0	0	0	0	0	0	0
WT111(DD045F3F1DEA)	3.81	13108	2022-11-28 09:46:12.551	0.022	0.339	0.958	0.122	0	0	19.314	-1.23	-27.576	0	0	0	0	0	0	0
WT111(DD045F3F1DEA)	3.81	13108	2022-11-28 09:46:12.551	0.022	0.339	0.958	0.122	0	0	19.314	-1.23	-27.576	0	0	0	0	0	0	0
WT111(DD045F3F1DEA)	3.81	13108	2022-11-28 09:46:12.551	0.021	0.337	0.956	0	-0.061	0	19.314	-1.23	-27.576	0	0	0	0	0	0	0
WT111(DD045F3F1DEA)	3.81	13108	2022-11-28 09:46:12.551	0.021	0.337	0.956	0	-0.061	0	19.314	-1.23	-27.576	0	0	0	0	0	0	0
WT111(DD045F3F1DEA)	3.81	13108	2022-11-28 09:46:12.551	0.021	0.337	0.956	0	-0.061	0	19.314	-1.23	-27.576	0	0	0	0	0	0	0
WT111(DD045F3F1DEA)	3.81	13108	2022-11-28 09:46:12.583	0.021	0.337	0.956	0	-0.061	0	19.314	-1.23	-27.576	0	0	0	0	0	0	0
WT111(DD045F3F1DEA)	3.81	13108	2022-11-28 09:46:12.583	0.021	0.33	0.956	-0.061	0	0	19.314	-1.23	-27.576	0	0	0	0	0	0	0
WT111(DD045F3F1DEA)	3.81	13108	2022-11-28 09:46:12.583	0.021	0.33	0.956	-0.061	0	0	19.314	-1.23	-27.576	0	0	0	0	0	0	0
WT111(DD045F3F1DEA)	3.81	13108	2022-11-28 09:46:12.583	0.021	0.33	0.956	-0.061	0	0	19.314	-1.23	-27.576	0	0	0	0	0	0	0
WT111(DD045F3F1DEA)	3.81	13108	2022-11-28 09:46:12.583	0.021	0.33	0.956	-0.061	0	0	19.314	-1.23	-27.576	0	0	0	0	0	0	0
WT111(DD045F3F1DEA)	3.81	13108	2022-11-28 09:46:12.583	0.022	0.343	0.959	0	0	0	19.314	-1.23	-27.576	0	0	0	0	0	0	0
WT111(DD045F3F1DEA)	3.81	13108	2022-11-28 09:46:12.583	0.022	0.343	0.959	0	0	0	19.314	-1.23	-27.576	0	0	0	0	0	0	0
WT111(DD045F3F1DEA)	3.81	13108	2022-11-28 09:46:12.583	0.022	0.343	0.959	0	0	0	19.314	-1.23	-27.576	0	0	0	0	0	0	0
WT333(F4E4E1AF1293)	3.87	13105	2022-11-28 09:46:12.583	0.009	-0.011	1.021	-6.287	-0.183	-0.61	0.544	0.027	157.341	0	0	0	0	0	0	0
WT333(F4E4E1AF1293)	3.87	13105	2022-11-28 09:46:12.598	-0.008	0.021	1.015	-1.77	-0.122	0	0.538	0.027	157.187	0	0	0	0	0	0	0
WT333(F4E4E1AF1293)	3.87	13105	2022-11-28 09:46:12.598	-0.008	0.021	1.015	-1.77	-0.122	0	0.527	0.027	157.033	0	0	0	0	0	0	0
WT333(F4E4E1AF1293)	3.87	13105	2022-11-28 09:46:12.598	-0.008	0.021	1.015	-1.77	-0.122	0	0.522	0.027	156.879	0	0	0	0	0	0	0
WT333(F4E4E1AF1293)	3.87	13105	2022-11-28 09:46:12.598	-0.008	0.021	1.015	-1.77	-0.122	0	0.511	0.027	156.72	0	0	0	0	0	0	0
WT333(F4E4E1AF1293)	3.87	13105	2022-11-28 09:46:12.598	-0.019	0.005	1.013	-3.54	-0.061	-0.488	0.494	0.027	156.561	0	0	0	0	0	0	0
WT333(F4E4E1AF1293)	3.87	13105	2022-11-28 09:46:12.598	-0.019	0.005	1.013	-3.54	-0.061	-0.488	0.478	0.027	156.396	0	0	0	0	0	0	0
WT333(F4E4E1AF1293)	3.87	13105	2022-11-28 09:46:12.598	-0.019	0.005	1.013	-3.54	-0.061	-0.488	0.461	0.027	156.231	0	0	0	0	0	0	0
WT222(CAA14FCCF874)	3.79	13105	2022-11-28 09:46:12.598	0.007	-0.06	0.988	-1.038	-0.488	0	-1.873	-0.269	96.383	0	0	0	0	0	0	0
WT222(CAA14FCCF874)	3.79	13105	2022-11-28 09:46:12.598	0.007	-0.06	0.988	-1.038	-0.488	0	-1.879	-0.275	96.372	0	0	0	0	0	0	0
WT222(CAA14FCCF874)	3.79	13105	2022-11-28 09:46:12.598	0.007	-0.06	0.988	-1.038	-0.488	0	-1.884	-0.275	96.356	0	0	0	0	0	0	0
WT222(CAA14FCCF874)	3.79	13105	2022-11-28 09:46:12.598	0.007	-0.06	0.988	-1.038	-0.488	0	-1.89	-0.275	96.345	0	0	0	0	0	0	0
WT222(CAA14FCCF874)	3.79	13105	2022-11-28 09:46:12.598	0.006	0.005	1.007	-0.671	-0.671	-0.305	-1.895	-0.28	96.334	0	0	0	0	0	0	0
WT222(CAA14FCCF874)	3.79	13105	2022-11-28 09:46:12.598	0.006	0.005	1.007	-0.671	-0.671	-0.305	-1.901	-0.28	96.317	0	0	0	0	0	0	0
WT222(CAA14FCCF874)	3.79	13105	2022-11-28 09:46:12.598	0.006	0.005	1.007	-0.671	-0.671	-0.305	-1.906	-0.286	96.301	0	0	0	0	0	0	0
WT222(CAA14FCCF874)	3.79	13105	2022-11-28 09:46:12.598	0.006	0.005	1.007	-0.671	-0.671	-0.305	-1.906	-0.286	96.284	0	0	0	0	0	0	0
WT222(CAA14FCCF874)	3.79	13105	2022-11-28 09:46:12.630	-0.01	-0.021	1.001	-3.418	0	-0.793	-1.923	-0.286	96.268	0	0	0	0	0	0	0
WT222(CAA14FCCF874)	3.79	13105	2022-11-28 09:46:12.630	-0.01	-0.021	1.001	-3.418	0	-0.793	-1.939	-0.286	96.251	0	0	0	0	0	0	0
WT222(CAA14FCCF874)	3.79	13105	2022-11-28 09:46:12.630	-0.01	-0.021	1.001	-3.418	0	-0.793	-1.956	-0.286	96.229	0	0	0	0	0	0	0
WT222(CAA14FCCF874)	3.79	13105	2022-11-28 09:46:12.630	-0.01	-0.021	1.001	-3.418	0	-0.793	-1.972	-0.286	96.213	0	0	0	0	0	0	0
WT222(CAA14FCCF874)	3.79	13105	2022-11-28 09:46:12.630	0.035	-0.029	1.005	-1.221	-0.305	-0.305	-1.978	-0.286	96.196	0	0	0	0	0	0	0
WT222(CAA14FCCF874)	3.79	13105	2022-11-28 09:46:12.630	0.035	-0.029	1.005	-1.221	-0.305	-0.305	-1.983	-0.286	96.18	0	0	0	0	0	0	0
WT222(CAA14FCCF874)	3.79	13105	2022-11-28 09:46:12.630	0.035	-0.029	1.005	-1.221	-0.305	-0.305	-1.989	-0.286	96.163	0	0	0	0	0	0	0
WT222(CAA14FCCF874)	3.79	13105	2022-11-28 09:46:12.630	0.035	-0.029	1.005	-1.221	-0.305	-0.305	-1.994	-0.291	96.147	0	0	0	0	0	0	0
WT222(CAA14FCCF874)	3.79	13105	2022-11-28 09:46:12.630	0.035	-0.03	1.002	-3.601	0	-0.122	-2.01	-0.291	96.13	0	0	0	0	0	0	0
WT222(CAA14FCCF874)	3.79	13105	2022-11-28 09:46:12.630	0.035	-0.03	1.002	-3.601	0	-0.122	-2.027	-0.291	96.114	0	0	0	0	0	0	0
WT222(CAA14FCCF874)	3.79	13105	2022-11-28 09:46:12.630	0.035	-0.03	1.002	-3.601	0	-0.122	-2.043	-0.291	96.097	0	0	0	0	0	0	0
WT222(CAA14FCCF874)	3.79	13105	2022-11-28 09:46:12.630	0.035	-0.03	1.002	-3.601	0	-0.122	-2.065	-0.291	96.081	0	0	0	0	0	0	0
WT222(CAA14FCCF874)	3.79	13105	2022-11-28 09:46:12.630	-0.028	-0.026	1.002	-1.038	-0.793	-0.183	-2.065	-0.297	96.064	0	0	0	0	0	0	0
WT222(CAA14FCCF874)	3.79	13105	2022-11-28 09:46:12.630	-0.028	-0.026	1.002	-1.038	-0.793	-0.183	-2.071	-0.302	96.048	0	0	0	0	0	0	0
WT222(CAA14FCCF874)	3.79	13105	2022-11-28 09:46:12.630	-0.028	-0.026	1.002	-1.038	-0.793	-0.183	-2.076	-0.308	96.031	0	0	0	0	0	0	0
WT222(CAA14FCCF874)	3.79	13105	2022-11-28 09:46:12.630	-0.028	-0.026	1.002	-1.038	-0.793	-0.183	-2.082	-0.308	96.015	0	0	0	0	0	0	0
WT222(CAA14FCCF874)	3.79	13105	2022-11-28 09:46:12.630	-0.003	-0.03	0.996	-2.747	-0.244	0.427	-2.093	-0.308	95.999	0	0	0	0	0	0	0
WT222(CAA14FCCF874)	3.79	13105	2022-11-28 09:46:12.630	-0.003	-0.03	0.996	-2.747	-0.244	0.427	-2.104	-0.313	95.988	0	0	0	0	0	0	0
WT222(CAA14FCCF874)	3.79	13105	2022-11-28 09:46:12.630	-0.003	-0.03	0.996	-2.747	-0.244	0.427	-2.115	-0.313	95.971	0	0	0	0	0	0	0
WT222(CAA14FCCF874)	3.79	13105	2022-11-28 09:46:12.630	-0.003	-0.03	0.996	-2.747	-0.244	0.427	-2.131	-0.313	95.96	0	0	0	0	0	0	0
WT222(CAA14FCCF874)	3.79	13105	2022-11-28 09:46:12.630	0.014	-0.031	1.003	-5.005	-0.305	0.122	-2.153	-0.313	95.944	0	0	0	0	0	0	0
WT222(CAA14FCCF874)	3.79	13105	2022-11-28 09:46:12.630	0.014	-0.031	1.003	-5.005	-0.305	0.122	-2.175	-0.313	95.927	0	0	0	0	0	0	0
WT222(CAA14FCCF874)	3.79	13105	2022-11-28 09:46:12.630	0.014	-0.031	1.003	-5.005	-0.305	0.122	-2.203	-0.313	95.911	0	0	0	0	0	0	0
WT222(CAA14FCCF874)	3.79	13105	2022-11-28 09:46:12.630	0.014	-0.031	1.003	-5.005	-0.305	0.122	-2.225	-0.319	95.9	0	0	0	0	0	0	0
WT222(CAA14FCCF874)	3.79	13105	2022-11-28 09:46:12.630	0.06	-0.045	1.002	-3.418	-0.488	-0.61	-2.241	-0.319	95.878	0	0	0	0	0	0	0
WT222(CAA14FCCF874)	3.79	13105	2022-11-28 09:46:12.630	0.06	-0.045	1.002	-3.418	-0.488	-0.61	-2.258	-0.324	95.861	0	0	0	0	0	0	0
WT222(CAA14FCCF874)	3.79	13105	2022-11-28 09:46:12.630	0.06	-0.045	1.002	-3.418	-0.488	-0.61	-2.269	-0.33	95.839	0	0	0	0	0	0	0
WT222(CAA14FCCF874)	3.79	13105	2022-11-28 09:46:12.630	0.06	-0.045	1.002	-3.418	-0.488	-0.61	-2.285	-0.33	95.823	0	0	0	0	0	0	0
WT222(CAA14FCCF874)	3.79	13105	2022-11-28 09:46:12.630	-0.033	-0.048	0.997	-1.587	-0.427	0.183	-2.296	-0.335	95.806	0	0	0	0	0	0	0
WT222(CAA14FCCF874)	3.79	13105	2022-11-28 09:46:12.630	-0.033	-0.048	0.997	-1.587	-0.427	0.183	-2.302	-0.335	95.79	0	0	0	0	0	0	0
WT222(CAA14FCCF874)	3.79	13105	2022-11-28 09:46:12.630	-0.033	-0.048	0.997	-1.587	-0.427	0.183	-2.307	-0.341	95.779	0	0	0	0	0	0	0
WT222(CAA14FCCF874)	3.79	13105	2022-11-28 09:46:12.645	-0.033	-0.048	0.997	-1.587	-0.427	0.183	-2.313	-0.341	95.762	0	0	0	0	0	0	0
WT111(DD045F3F1DEA)	3.81	13108	2022-11-28 09:46:12.645	0.022	0.343	0.959	0	0	0	19.314	-1.23	-27.576	0	0	0	0	0	0	0
WT111(DD045F3F1DEA)	3.81	13108	2022-11-28 09:46:12.645	0.021	0.333	0.958	0.061	0	0	19.314	-1.23	-27.576	0	0	0	0	0	0	0
WT111(DD045F3F1DEA)	3.81	13108	2022-11-28 09:46:12.645	0.021	0.333	0.958	0.061	0	0	19.314	-1.23	-27.576	0	0	0	0	0	0	0
WT111(DD045F3F1DEA)	3.81	13108	2022-11-28 09:46:12.645	0.021	0.333	0.958	0.061	0	0	19.314	-1.23	-27.576	0	0	0	0	0	0	0
WT111(DD045F3F1DEA)	3.81	13108	2022-11-28 09:46:12.645	0.021	0.333	0.958	0.061	0	0	19.314	-1.23	-27.576	0	0	0	0	0	0	0
WT111(DD045F3F1DEA)	3.81	13108	2022-11-28 09:46:12.645	0.021	0.335	0.954	-0.061	0	0	19.314	-1.23	-27.576	0	0	0	0	0	0	0
WT111(DD045F3F1DEA)	3.81	13108	2022-11-28 09:46:12.645	0.021	0.335	0.954	-0.061	0	0	19.314	-1.23	-27.576	0	0	0	0	0	0	0
WT111(DD045F3F1DEA)	3.81	13108	2022-11-28 09:46:12.645	0.021	0.335	0.954	-0.061	0	0	19.314	-1.23	-27.576	0	0	0	0	0	0	0
WT111(DD045F3F1DEA)	3.81	13108	2022-11-28 09:46:12.676	0.021	0.335	0.954	-0.061	0	0	19.314	-1.23	-27.576	0	0	0	0	0	0	0
WT111(DD045F3F1DEA)	3.81	13108	2022-11-28 09:46:12.676	0.021	0.332	0.956	-0.061	0	0	19.314	-1.23	-27.576	0	0	0	0	0	0	0
WT111(DD045F3F1DEA)	3.81	13108	2022-11-28 09:46:12.676	0.021	0.332	0.956	-0.061	0	0	19.314	-1.23	-27.576	0	0	0	0	0	0	0
WT111(DD045F3F1DEA)	3.81	13108	2022-11-28 09:46:12.676	0.021	0.332	0.956	-0.061	0	0	19.314	-1.23	-27.576	0	0	0	0	0	0	0
WT111(DD045F3F1DEA)	3.81	13108	2022-11-28 09:46:12.676	0.021	0.332	0.956	-0.061	0	0	19.314	-1.23	-27.576	0	0	0	0	0	0	0
WT111(DD045F3F1DEA)	3.81	13108	2022-11-28 09:46:12.676	0.022	0.339	0.96	0	0	0	19.314	-1.23	-27.576	0	0	0	0	0	0	0
WT111(DD045F3F1DEA)	3.81	13108	2022-11-28 09:46:12.676	0.022	0.339	0.96	0	0	0	19.314	-1.23	-27.576	0	0	0	0	0	0	0
WT111(DD045F3F1DEA)	3.81	13108	2022-11-28 09:46:12.676	0.022	0.339	0.96	0	0	0	19.314	-1.23	-27.576	0	0	0	0	0	0	0
WT111(DD045F3F1DEA)	3.81	13108	2022-11-28 09:46:12.707	0.022	0.339	0.96	0	0	0	19.314	-1.23	-27.576	0	0	0	0	0	0	0
WT111(DD045F3F1DEA)	3.81	13108	2022-11-28 09:46:12.707	0.021	0.333	0.956	0	0	0	19.314	-1.23	-27.576	0	0	0	0	0	0	0
WT111(DD045F3F1DEA)	3.81	13108	2022-11-28 09:46:12.707	0.021	0.333	0.956	0	0	0	19.314	-1.23	-27.576	0	0	0	0	0	0	0
WT111(DD045F3F1DEA)	3.81	13108	2022-11-28 09:46:12.707	0.021	0.333	0.956	0	0	0	19.314	-1.23	-27.576	0	0	0	0	0	0	0
WT111(DD045F3F1DEA)	3.81	13108	2022-11-28 09:46:12.707	0.021	0.333	0.956	0	0	0	19.314	-1.23	-27.576	0	0	0	0	0	0	0
WT111(DD045F3F1DEA)	3.81	13108	2022-11-28 09:46:12.707	0.021	0.336	0.959	0.061	0	0	19.314	-1.23	-27.576	0	0	0	0	0	0	0
WT111(DD045F3F1DEA)	3.81	13108	2022-11-28 09:46:12.707	0.021	0.336	0.959	0.061	0	0	19.314	-1.23	-27.576	0	0	0	0	0	0	0
WT111(DD045F3F1DEA)	3.81	13108	2022-11-28 09:46:12.707	0.021	0.336	0.959	0.061	0	0	19.314	-1.23	-27.576	0	0	0	0	0	0	0
WT333(F4E4E1AF1293)	3.87	13105	2022-11-28 09:46:12.707	-0.019	0.005	1.013	-3.54	-0.061	-0.488	0.445	0.027	156.066	0	0	0	0	0	0	0
WT333(F4E4E1AF1293)	3.87	13105	2022-11-28 09:46:12.707	0.034	-0.004	1	-2.38	0	-0.305	0.434	0.027	155.896	0	0	0	0	0	0	0
WT333(F4E4E1AF1293)	3.87	13105	2022-11-28 09:46:12.707	0.034	-0.004	1	-2.38	0	-0.305	0.423	0.027	155.726	0	0	0	0	0	0	0
WT333(F4E4E1AF1293)	3.87	13105	2022-11-28 09:46:12.707	0.034	-0.004	1	-2.38	0	-0.305	0.412	0.027	155.555	0	0	0	0	0	0	0
WT333(F4E4E1AF1293)	3.87	13105	2022-11-28 09:46:12.707	0.034	-0.004	1	-2.38	0	-0.305	0.401	0.027	155.38	0	0	0	0	0	0	0
WT333(F4E4E1AF1293)	3.87	13105	2022-11-28 09:46:12.707	0.018	0.018	1.029	-1.709	-0.061	-0.061	0.39	0.027	155.204	0	0	0	0	0	0	0
WT333(F4E4E1AF1293)	3.87	13105	2022-11-28 09:46:12.707	0.018	0.018	1.029	-1.709	-0.061	-0.061	0.385	0.027	155.023	0	0	0	0	0	0	0
WT333(F4E4E1AF1293)	3.87	13105	2022-11-28 09:46:12.707	0.018	0.018	1.029	-1.709	-0.061	-0.061	0.374	0.022	154.847	0	0	0	0	0	0	0
WT333(F4E4E1AF1293)	3.87	13105	2022-11-28 09:46:12.707	0.018	0.018	1.029	-1.709	-0.061	-0.061	0.368	0.022	154.666	0	0	0	0	0	0	0
WT333(F4E4E1AF1293)	3.87	13105	2022-11-28 09:46:12.707	-0.038	0.009	1.021	-0.122	0.061	0	0.368	0.022	154.479	0	0	0	0	0	0	0
WT333(F4E4E1AF1293)	3.87	13105	2022-11-28 09:46:12.707	-0.038	0.009	1.021	-0.122	0.061	0	0.368	0.022	154.297	0	0	0	0	0	0	0
WT333(F4E4E1AF1293)	3.87	13105	2022-11-28 09:46:12.707	-0.038	0.009	1.021	-0.122	0.061	0	0.368	0.022	154.111	0	0	0	0	0	0	0
WT333(F4E4E1AF1293)	3.87	13105	2022-11-28 09:46:12.707	-0.038	0.009	1.021	-0.122	0.061	0	0.368	0.022	153.924	0	0	0	0	0	0	0
WT333(F4E4E1AF1293)	3.87	13105	2022-11-28 09:46:12.707	0	0	1.015	-3.357	0	0.183	0.352	0.022	153.743	0	0	0	0	0	0	0
WT333(F4E4E1AF1293)	3.87	13105	2022-11-28 09:46:12.707	0	0	1.015	-3.357	0	0.183	0.335	0.022	153.556	0	0	0	0	0	0	0
WT333(F4E4E1AF1293)	3.87	13105	2022-11-28 09:46:12.707	0	0	1.015	-3.357	0	0.183	0.319	0.022	153.364	0	0	0	0	0	0	0
WT333(F4E4E1AF1293)	3.87	13105	2022-11-28 09:46:12.707	0	0	1.015	-3.357	0	0.183	0.302	0.022	153.177	0	0	0	0	0	0	0
WT333(F4E4E1AF1293)	3.87	13105	2022-11-28 09:46:12.707	-0.004	0.021	1.023	-5.066	-0.122	0	0.275	0.022	152.985	0	0	0	0	0	0	0
WT333(F4E4E1AF1293)	3.87	13105	2022-11-28 09:46:12.707	-0.004	0.021	1.023	-5.066	-0.122	0	0.253	0.022	152.787	0	0	0	0	0	0	0
WT333(F4E4E1AF1293)	3.87	13105	2022-11-28 09:46:12.707	-0.004	0.021	1.023	-5.066	-0.122	0	0.231	0.022	152.595	0	0	0	0	0	0	0
WT333(F4E4E1AF1293)	3.87	13105	2022-11-28 09:46:12.707	-0.004	0.021	1.023	-5.066	-0.122	0	0.203	0.022	152.391	0	0	0	0	0	0	0
WT333(F4E4E1AF1293)	3.87	13105	2022-11-28 09:46:12.707	0.049	-0.007	1.022	-3.967	0	-0.671	0.187	0.022	152.188	0	0	0	0	0	0	0
WT333(F4E4E1AF1293)	3.87	13105	2022-11-28 09:46:12.707	0.049	-0.007	1.022	-3.967	0	-0.671	0.165	0.022	151.985	0	0	0	0	0	0	0
WT333(F4E4E1AF1293)	3.87	13105	2022-11-28 09:46:12.707	0.049	-0.007	1.022	-3.967	0	-0.671	0.148	0.016	151.782	0	0	0	0	0	0	0
WT111(DD045F3F1DEA)	3.81	13108	2022-11-28 09:46:12.739	0.021	0.336	0.959	0.061	0	0	19.314	-1.23	-27.576	0	0	0	0	0	0	0
WT111(DD045F3F1DEA)	3.81	13108	2022-11-28 09:46:12.739	0.021	0.335	0.959	-0.122	0	0	19.314	-1.23	-27.576	0	0	0	0	0	0	0
WT111(DD045F3F1DEA)	3.81	13108	2022-11-28 09:46:12.739	0.021	0.335	0.959	-0.122	0	0	19.314	-1.23	-27.576	0	0	0	0	0	0	0
WT111(DD045F3F1DEA)	3.81	13108	2022-11-28 09:46:12.739	0.021	0.335	0.959	-0.122	0	0	19.314	-1.23	-27.576	0	0	0	0	0	0	0
WT111(DD045F3F1DEA)	3.81	13108	2022-11-28 09:46:12.739	0.021	0.335	0.959	-0.122	0	0	19.314	-1.23	-27.576	0	0	0	0	0	0	0
WT111(DD045F3F1DEA)	3.81	13108	2022-11-28 09:46:12.739	0.022	0.337	0.958	0	0	0	19.314	-1.23	-27.576	0	0	0	0	0	0	0
WT111(DD045F3F1DEA)	3.81	13108	2022-11-28 09:46:12.739	0.022	0.337	0.958	0	0	0	19.314	-1.23	-27.576	0	0	0	0	0	0	0
WT111(DD045F3F1DEA)	3.81	13108	2022-11-28 09:46:12.739	0.022	0.337	0.958	0	0	0	19.314	-1.23	-27.576	0	0	0	0	0	0	0
WT333(F4E4E1AF1293)	3.87	13105	2022-11-28 09:46:12.739	0.049	-0.007	1.022	-3.967	0	-0.671	0.126	0.016	151.573	0	0	0	0	0	0	0
WT333(F4E4E1AF1293)	3.87	13105	2022-11-28 09:46:12.739	-0.042	0.007	1.018	-1.221	-0.061	0.183	0.121	0.016	151.37	0	0	0	0	0	0	0
WT333(F4E4E1AF1293)	3.87	13105	2022-11-28 09:46:12.739	-0.042	0.007	1.018	-1.221	-0.061	0.183	0.115	0.016	151.166	0	0	0	0	0	0	0
WT333(F4E4E1AF1293)	3.87	13105	2022-11-28 09:46:12.739	-0.042	0.007	1.018	-1.221	-0.061	0.183	0.11	0.016	150.963	0	0	0	0	0	0	0
WT333(F4E4E1AF1293)	3.87	13105	2022-11-28 09:46:12.739	-0.042	0.007	1.018	-1.221	-0.061	0.183	0.104	0.016	150.754	0	0	0	0	0	0	0
WT333(F4E4E1AF1293)	3.87	13105	2022-11-28 09:46:12.739	-0.038	-0.003	1.028	-0.122	-0.061	-0.061	0.104	0.011	150.546	0	0	0	0	0	0	0
WT333(F4E4E1AF1293)	3.87	13105	2022-11-28 09:46:12.739	-0.038	-0.003	1.028	-0.122	-0.061	-0.061	0.104	0.011	150.331	0	0	0	0	0	0	0
WT333(F4E4E1AF1293)	3.87	13105	2022-11-28 09:46:12.739	-0.038	-0.003	1.028	-0.122	-0.061	-0.061	0.104	0.016	150.117	0	0	0	0	0	0	0
WT333(F4E4E1AF1293)	3.87	13105	2022-11-28 09:46:12.739	-0.038	-0.003	1.028	-0.122	-0.061	-0.061	0.104	0.016	149.903	0	0	0	0	0	0	0
WT333(F4E4E1AF1293)	3.87	13105	2022-11-28 09:46:12.739	0.025	0.03	1.026	-0.427	0	-0.183	0.104	0.016	149.689	0	0	0	0	0	0	0
WT333(F4E4E1AF1293)	3.87	13105	2022-11-28 09:46:12.739	0.025	0.03	1.026	-0.427	0	-0.183	0.104	0.016	149.469	0	0	0	0	0	0	0
WT333(F4E4E1AF1293)	3.87	13105	2022-11-28 09:46:12.739	0.025	0.03	1.026	-0.427	0	-0.183	0.104	0.016	149.249	0	0	0	0	0	0	0
WT333(F4E4E1AF1293)	3.87	13105	2022-11-28 09:46:12.739	0.025	0.03	1.026	-0.427	0	-0.183	0.104	0.016	149.024	0	0	0	0	0	0	0
WT333(F4E4E1AF1293)	3.87	13105	2022-11-28 09:46:12.739	0.005	0.051	1.036	1.282	0.061	0	0.11	0.011	148.804	0	0	0	0	0	0	0
WT333(F4E4E1AF1293)	3.87	13105	2022-11-28 09:46:12.739	0.005	0.051	1.036	1.282	0.061	0	0.121	0.011	148.579	0	0	0	0	0	0	0
WT333(F4E4E1AF1293)	3.87	13105	2022-11-28 09:46:12.739	0.005	0.051	1.036	1.282	0.061	0	0.126	0.011	148.354	0	0	0	0	0	0	0
WT333(F4E4E1AF1293)	3.87	13105	2022-11-28 09:46:12.770	0.012	-0.004	0.999	-8.118	-0.549	-0.061	-0.225	-0.049	144.355	0	0	0	0	0	0	0
WT333(F4E4E1AF1293)	3.87	13105	2022-11-28 09:46:12.770	-0.008	0.003	0.993	-7.69	-0.183	0.122	-0.258	-0.049	144.113	0	0	0	0	0	0	0
WT333(F4E4E1AF1293)	3.87	13105	2022-11-28 09:46:12.770	-0.008	0.003	0.993	-7.69	-0.183	0.122	-0.297	-0.055	143.866	0	0	0	0	0	0	0
WT333(F4E4E1AF1293)	3.87	13105	2022-11-28 09:46:12.770	-0.008	0.003	0.993	-7.69	-0.183	0.122	-0.33	-0.055	143.624	0	0	0	0	0	0	0
WT333(F4E4E1AF1293)	3.87	13105	2022-11-28 09:46:12.770	-0.008	0.003	0.993	-7.69	-0.183	0.122	-0.368	-0.06	143.377	0	0	0	0	0	0	0
WT333(F4E4E1AF1293)	3.87	13105	2022-11-28 09:46:12.770	0	-0.001	1.016	-6.714	0	0.854	-0.396	-0.066	143.135	0	0	0	0	0	0	0
WT333(F4E4E1AF1293)	3.87	13105	2022-11-28 09:46:12.770	0	-0.001	1.016	-6.714	0	0.854	-0.428	-0.066	142.894	0	0	0	0	0	0	0
WT333(F4E4E1AF1293)	3.87	13105	2022-11-28 09:46:12.770	0	-0.001	1.016	-6.714	0	0.854	-0.461	-0.071	142.646	0	0	0	0	0	0	0
WT111(DD045F3F1DEA)	3.81	13108	2022-11-28 09:46:12.801	0.022	0.337	0.958	0	0	0	19.314	-1.23	-27.576	0	0	0	0	0	0	0
WT111(DD045F3F1DEA)	3.81	13108	2022-11-28 09:46:12.801	0.021	0.334	0.956	0	0	0	19.314	-1.23	-27.576	0	0	0	0	0	0	0
WT111(DD045F3F1DEA)	3.81	13108	2022-11-28 09:46:12.801	0.021	0.334	0.956	0	0	0	19.314	-1.23	-27.576	0	0	0	0	0	0	0
WT111(DD045F3F1DEA)	3.81	13108	2022-11-28 09:46:12.801	0.021	0.334	0.956	0	0	0	19.314	-1.23	-27.576	0	0	0	0	0	0	0
WT111(DD045F3F1DEA)	3.81	13108	2022-11-28 09:46:12.801	0.021	0.334	0.956	0	0	0	19.314	-1.23	-27.576	0	0	0	0	0	0	0
WT111(DD045F3F1DEA)	3.81	13108	2022-11-28 09:46:12.801	0.021	0.334	0.954	0	0	0	19.314	-1.23	-27.576	0	0	0	0	0	0	0
WT111(DD045F3F1DEA)	3.81	13108	2022-11-28 09:46:12.801	0.021	0.334	0.954	0	0	0	19.314	-1.23	-27.576	0	0	0	0	0	0	0
WT111(DD045F3F1DEA)	3.81	13108	2022-11-28 09:46:12.801	0.021	0.334	0.954	0	0	0	19.314	-1.225	-27.576	0	0	0	0	0	0	0
WT333(F4E4E1AF1293)	3.87	13105	2022-11-28 09:46:12.801	0	-0.001	1.016	-6.714	0	0.854	-0.489	-0.071	142.405	0	0	0	0	0	0	0
WT333(F4E4E1AF1293)	3.87	13105	2022-11-28 09:46:12.801	0.059	0.042	1.049	-4.333	-0.122	-0.427	-0.511	-0.077	142.152	0	0	0	0	0	0	0
WT333(F4E4E1AF1293)	3.87	13105	2022-11-28 09:46:12.801	0.059	0.042	1.049	-4.333	-0.122	-0.427	-0.527	-0.077	141.899	0	0	0	0	0	0	0
WT333(F4E4E1AF1293)	3.87	13105	2022-11-28 09:46:12.801	0.059	0.042	1.049	-4.333	-0.122	-0.427	-0.549	-0.082	141.641	0	0	0	0	0	0	0
WT333(F4E4E1AF1293)	3.87	13105	2022-11-28 09:46:12.801	0.059	0.042	1.049	-4.333	-0.122	-0.427	-0.566	-0.088	141.389	0	0	0	0	0	0	0
WT333(F4E4E1AF1293)	3.87	13105	2022-11-28 09:46:12.801	-0.021	0.015	1.01	-2.319	-0.183	0.122	-0.577	-0.093	141.136	0	0	0	0	0	0	0
WT333(F4E4E1AF1293)	3.87	13105	2022-11-28 09:46:12.801	-0.021	0.015	1.01	-2.319	-0.183	0.122	-0.588	-0.099	140.878	0	0	0	0	0	0	0
WT333(F4E4E1AF1293)	3.87	13105	2022-11-28 09:46:12.801	-0.021	0.015	1.01	-2.319	-0.183	0.122	-0.593	-0.104	140.625	0	0	0	0	0	0	0
WT222(CAA14FCCF874)	3.79	13105	2022-11-28 09:46:12.817	-0.026	-0.038	1.007	-1.16	-0.061	-0.244	-2.318	-0.341	95.746	0	0	0	0	0	0	0
WT222(CAA14FCCF874)	3.79	13105	2022-11-28 09:46:12.817	-0.026	-0.038	1.007	-1.16	-0.061	-0.244	-2.324	-0.341	95.729	0	0	0	0	0	0	0
WT222(CAA14FCCF874)	3.79	13105	2022-11-28 09:46:12.817	-0.026	-0.038	1.007	-1.16	-0.061	-0.244	-2.329	-0.341	95.713	0	0	0	0	0	0	0
WT222(CAA14FCCF874)	3.79	13105	2022-11-28 09:46:12.817	-0.026	-0.038	1.007	-1.16	-0.061	-0.244	-2.335	-0.341	95.696	0	0	0	0	0	0	0
WT222(CAA14FCCF874)	3.79	13105	2022-11-28 09:46:12.817	0.028	-0.04	0.987	-2.441	1.221	-0.244	-2.346	-0.335	95.68	0	0	0	0	0	0	0
WT222(CAA14FCCF874)	3.79	13105	2022-11-28 09:46:12.817	0.028	-0.04	0.987	-2.441	1.221	-0.244	-2.357	-0.33	95.663	0	0	0	0	0	0	0
WT222(CAA14FCCF874)	3.79	13105	2022-11-28 09:46:12.817	0.028	-0.04	0.987	-2.441	1.221	-0.244	-2.368	-0.319	95.647	0	0	0	0	0	0	0
WT222(CAA14FCCF874)	3.79	13105	2022-11-28 09:46:12.817	0.028	-0.04	0.987	-2.441	1.221	-0.244	-2.379	-0.313	95.63	0	0	0	0	0	0	0
WT111(DD045F3F1DEA)	3.81	13108	2022-11-28 09:46:12.848	0.022	0.329	0.958	-0.305	0	0	19.308	-1.225	-27.576	0	0	0	0	0	0	0
WT111(DD045F3F1DEA)	3.81	13108	2022-11-28 09:46:12.848	0.022	0.329	0.958	-0.305	0	0	19.308	-1.225	-27.576	0	0	0	0	0	0	0
WT111(DD045F3F1DEA)	3.81	13108	2022-11-28 09:46:12.848	0.022	0.329	0.958	-0.305	0	0	19.308	-1.225	-27.576	0	0	0	0	0	0	0
WT111(DD045F3F1DEA)	3.81	13108	2022-11-28 09:46:12.848	0.022	0.329	0.958	-0.305	0	0	19.303	-1.225	-27.576	0	0	0	0	0	0	0
WT111(DD045F3F1DEA)	3.81	13108	2022-11-28 09:46:12.848	0.022	0.353	0.966	0.305	0	0	19.308	-1.225	-27.576	0	0	0	0	0	0	0
WT111(DD045F3F1DEA)	3.81	13108	2022-11-28 09:46:12.848	0.022	0.353	0.966	0.305	0	0	19.308	-1.225	-27.576	0	0	0	0	0	0	0
WT111(DD045F3F1DEA)	3.81	13108	2022-11-28 09:46:12.848	0.022	0.353	0.966	0.305	0	0	19.308	-1.225	-27.576	0	0	0	0	0	0	0
WT111(DD045F3F1DEA)	3.81	13108	2022-11-28 09:46:12.848	0.022	0.353	0.966	0.305	0	0	19.314	-1.225	-27.576	0	0	0	0	0	0	0
WT111(DD045F3F1DEA)	3.81	13108	2022-11-28 09:46:12.848	0.021	0.322	0.95	0.061	0	0	19.314	-1.225	-27.576	0	0	0	0	0	0	0
WT111(DD045F3F1DEA)	3.81	13108	2022-11-28 09:46:12.848	0.021	0.322	0.95	0.061	0	0	19.314	-1.225	-27.576	0	0	0	0	0	0	0
WT111(DD045F3F1DEA)	3.81	13108	2022-11-28 09:46:12.848	0.021	0.322	0.95	0.061	0	0	19.314	-1.225	-27.576	0	0	0	0	0	0	0
WT111(DD045F3F1DEA)	3.81	13108	2022-11-28 09:46:12.848	0.021	0.322	0.95	0.061	0	0	19.314	-1.225	-27.576	0	0	0	0	0	0	0
WT111(DD045F3F1DEA)	3.81	13108	2022-11-28 09:46:12.848	0.021	0.33	0.952	-0.061	0.061	0	19.314	-1.225	-27.576	0	0	0	0	0	0	0
WT111(DD045F3F1DEA)	3.81	13108	2022-11-28 09:46:12.848	0.021	0.33	0.952	-0.061	0.061	0	19.314	-1.225	-27.576	0	0	0	0	0	0	0
WT111(DD045F3F1DEA)	3.81	13108	2022-11-28 09:46:12.848	0.021	0.33	0.952	-0.061	0.061	0	19.314	-1.225	-27.576	0	0	0	0	0	0	0
WT111(DD045F3F1DEA)	3.81	13108	2022-11-28 09:46:12.848	0.021	0.33	0.952	-0.061	0.061	0	19.308	-1.225	-27.576	0	0	0	0	0	0	0
WT333(F4E4E1AF1293)	3.87	13105	2022-11-28 09:46:12.895	-0.035	0.014	0.99	-5.981	-0.183	0.183	-0.621	-0.11	140.367	0	0	0	0	0	0	0
WT333(F4E4E1AF1293)	3.87	13105	2022-11-28 09:46:12.895	-0.035	0.014	0.99	-5.981	-0.183	0.183	-0.648	-0.115	140.109	0	0	0	0	0	0	0
WT333(F4E4E1AF1293)	3.87	13105	2022-11-28 09:46:12.895	-0.035	0.014	0.99	-5.981	-0.183	0.183	-0.676	-0.121	139.85	0	0	0	0	0	0	0
WT333(F4E4E1AF1293)	3.87	13105	2022-11-28 09:46:12.895	-0.035	0.014	0.99	-5.981	-0.183	0.183	-0.703	-0.121	139.587	0	0	0	0	0	0	0
WT333(F4E4E1AF1293)	3.87	13105	2022-11-28 09:46:12.895	-0.002	0.024	1.014	-4.7	0	-0.122	-0.72	-0.126	139.329	0	0	0	0	0	0	0
WT333(F4E4E1AF1293)	3.87	13105	2022-11-28 09:46:12.895	-0.002	0.024	1.014	-4.7	0	-0.122	-0.742	-0.132	139.059	0	0	0	0	0	0	0
WT333(F4E4E1AF1293)	3.87	13105	2022-11-28 09:46:12.895	-0.002	0.024	1.014	-4.7	0	-0.122	-0.758	-0.132	138.796	0	0	0	0	0	0	0
WT333(F4E4E1AF1293)	3.87	13105	2022-11-28 09:46:12.895	-0.002	0.024	1.014	-4.7	0	-0.122	-0.78	-0.137	138.527	0	0	0	0	0	0	0
WT333(F4E4E1AF1293)	3.87	13105	2022-11-28 09:46:12.895	-0.005	-0.007	1.003	-0.549	-0.122	-0.122	-0.78	-0.143	138.257	0	0	0	0	0	0	0
WT333(F4E4E1AF1293)	3.87	13105	2022-11-28 09:46:12.895	-0.005	-0.007	1.003	-0.549	-0.122	-0.122	-0.78	-0.148	137.994	0	0	0	0	0	0	0
WT333(F4E4E1AF1293)	3.87	13105	2022-11-28 09:46:12.895	-0.005	-0.007	1.003	-0.549	-0.122	-0.122	-0.775	-0.148	137.719	0	0	0	0	0	0	0
WT333(F4E4E1AF1293)	3.87	13105	2022-11-28 09:46:12.895	-0.005	-0.007	1.003	-0.549	-0.122	-0.122	-0.775	-0.154	137.45	0	0	0	0	0	0	0
WT333(F4E4E1AF1293)	3.87	13105	2022-11-28 09:46:12.895	0.014	-0.069	0.988	0.427	0	0.305	-0.769	-0.159	137.186	0	0	0	0	0	0	0
WT333(F4E4E1AF1293)	3.87	13105	2022-11-28 09:46:12.895	0.014	-0.069	0.988	0.427	0	0.305	-0.769	-0.159	136.917	0	0	0	0	0	0	0
WT333(F4E4E1AF1293)	3.87	13105	2022-11-28 09:46:12.895	0.014	-0.069	0.988	0.427	0	0.305	-0.764	-0.159	136.648	0	0	0	0	0	0	0
WT333(F4E4E1AF1293)	3.87	13105	2022-11-28 09:46:12.895	0.014	-0.069	0.988	0.427	0	0.305	-0.758	-0.159	136.384	0	0	0	0	0	0	0
WT111(DD045F3F1DEA)	3.81	13108	2022-11-28 09:46:12.911	0.022	0.344	0.963	-0.244	0	0	19.308	-1.225	-27.576	0	0	0	0	0	0	0
WT111(DD045F3F1DEA)	3.81	13108	2022-11-28 09:46:12.911	0.022	0.344	0.963	-0.244	0	0	19.308	-1.225	-27.576	0	0	0	0	0	0	0
WT111(DD045F3F1DEA)	3.81	13108	2022-11-28 09:46:12.911	0.022	0.344	0.963	-0.244	0	0	19.308	-1.225	-27.576	0	0	0	0	0	0	0
WT111(DD045F3F1DEA)	3.81	13108	2022-11-28 09:46:12.911	0.022	0.344	0.963	-0.244	0	0	19.308	-1.225	-27.576	0	0	0	0	0	0	0
WT111(DD045F3F1DEA)	3.81	13108	2022-11-28 09:46:12.911	0.022	0.338	0.962	0.183	0	0	19.308	-1.225	-27.576	0	0	0	0	0	0	0
WT111(DD045F3F1DEA)	3.81	13108	2022-11-28 09:46:12.911	0.022	0.338	0.962	0.183	0	0	19.308	-1.225	-27.576	0	0	0	0	0	0	0
WT111(DD045F3F1DEA)	3.81	13108	2022-11-28 09:46:12.911	0.022	0.338	0.962	0.183	0	0	19.308	-1.225	-27.576	0	0	0	0	0	0	0
WT111(DD045F3F1DEA)	3.81	13108	2022-11-28 09:46:12.911	0.022	0.338	0.962	0.183	0	0	19.308	-1.225	-27.576	0	0	0	0	0	0	0
WT333(F4E4E1AF1293)	3.87	13105	2022-11-28 09:46:12.926	-0.01	0.002	1.029	2.075	0	0.244	-0.747	-0.165	136.11	0	0	0	0	0	0	0
WT333(F4E4E1AF1293)	3.87	13105	2022-11-28 09:46:12.926	-0.01	0.002	1.029	2.075	0	0.244	-0.736	-0.165	135.84	0	0	0	0	0	0	0
WT333(F4E4E1AF1293)	3.87	13105	2022-11-28 09:46:12.926	-0.01	0.002	1.029	2.075	0	0.244	-0.725	-0.165	135.571	0	0	0	0	0	0	0
WT333(F4E4E1AF1293)	3.87	13105	2022-11-28 09:46:12.926	-0.01	0.002	1.029	2.075	0	0.244	-0.709	-0.165	135.297	0	0	0	0	0	0	0
WT333(F4E4E1AF1293)	3.87	13105	2022-11-28 09:46:12.926	-0.015	0.046	1.047	1.831	-0.244	-0.122	-0.698	-0.17	135.022	0	0	0	0	0	0	0
WT333(F4E4E1AF1293)	3.87	13105	2022-11-28 09:46:12.926	-0.015	0.046	1.047	1.831	-0.244	-0.122	-0.687	-0.17	134.747	0	0	0	0	0	0	0
WT333(F4E4E1AF1293)	3.87	13105	2022-11-28 09:46:12.926	-0.015	0.046	1.047	1.831	-0.244	-0.122	-0.676	-0.176	134.467	0	0	0	0	0	0	0
WT333(F4E4E1AF1293)	3.87	13105	2022-11-28 09:46:12.926	-0.015	0.046	1.047	1.831	-0.244	-0.122	-0.665	-0.181	134.187	0	0	0	0	0	0	0
WT111(DD045F3F1DEA)	3.81	13108	2022-11-28 09:46:12.942	0.021	0.334	0.955	0.061	0	0	19.308	-1.225	-27.576	0	0	0	0	0	0	0
WT111(DD045F3F1DEA)	3.81	13108	2022-11-28 09:46:12.942	0.021	0.334	0.955	0.061	0	0	19.308	-1.225	-27.576	0	0	0	0	0	0	0
WT111(DD045F3F1DEA)	3.81	13108	2022-11-28 09:46:12.942	0.021	0.334	0.955	0.061	0	0	19.308	-1.225	-27.576	0	0	0	0	0	0	0
WT111(DD045F3F1DEA)	3.81	13108	2022-11-28 09:46:12.942	0.021	0.334	0.955	0.061	0	0	19.314	-1.225	-27.576	0	0	0	0	0	0	0
WT111(DD045F3F1DEA)	3.81	13108	2022-11-28 09:46:12.942	0.021	0.329	0.953	0	0	0	19.314	-1.225	-27.576	0	0	0	0	0	0	0
WT111(DD045F3F1DEA)	3.81	13108	2022-11-28 09:46:12.942	0.021	0.329	0.953	0	0	0	19.308	-1.225	-27.576	0	0	0	0	0	0	0
WT111(DD045F3F1DEA)	3.81	13108	2022-11-28 09:46:12.942	0.021	0.329	0.953	0	0	0	19.308	-1.225	-27.576	0	0	0	0	0	0	0
WT111(DD045F3F1DEA)	3.81	13108	2022-11-28 09:46:12.942	0.021	0.329	0.953	0	0	0	19.308	-1.225	-27.576	0	0	0	0	0	0	0
WT111(DD045F3F1DEA)	3.81	13108	2022-11-28 09:46:12.973	0.02	0.337	0.958	-0.122	0	0	19.308	-1.225	-27.576	0	0	0	0	0	0	0
WT111(DD045F3F1DEA)	3.81	13108	2022-11-28 09:46:12.973	0.02	0.337	0.958	-0.122	0	0	19.308	-1.225	-27.576	0	0	0	0	0	0	0
WT111(DD045F3F1DEA)	3.81	13108	2022-11-28 09:46:12.973	0.02	0.337	0.958	-0.122	0	0	19.308	-1.225	-27.576	0	0	0	0	0	0	0
WT111(DD045F3F1DEA)	3.81	13108	2022-11-28 09:46:12.973	0.02	0.337	0.958	-0.122	0	0	19.308	-1.225	-27.576	0	0	0	0	0	0	0
WT111(DD045F3F1DEA)	3.81	13108	2022-11-28 09:46:12.973	0.022	0.333	0.959	0	0	0	19.308	-1.225	-27.576	0	0	0	0	0	0	0
WT111(DD045F3F1DEA)	3.81	13108	2022-11-28 09:46:12.973	0.022	0.333	0.959	0	0	0	19.308	-1.225	-27.576	0	0	0	0	0	0	0
WT111(DD045F3F1DEA)	3.81	13108	2022-11-28 09:46:12.973	0.022	0.333	0.959	0	0	0	19.308	-1.225	-27.576	0	0	0	0	0	0	0
WT111(DD045F3F1DEA)	3.81	13108	2022-11-28 09:46:12.973	0.022	0.333	0.959	0	0	0	19.308	-1.225	-27.576	0	0	0	0	0	0	0
WT333(F4E4E1AF1293)	3.87	13105	2022-11-28 09:46:12.973	0.023	0.034	1.031	-4.578	-0.122	0.122	-0.687	-0.181	133.907	0	0	0	0	0	0	0
WT333(F4E4E1AF1293)	3.87	13105	2022-11-28 09:46:12.973	0.023	0.034	1.031	-4.578	-0.122	0.122	-0.703	-0.187	133.627	0	0	0	0	0	0	0
WT333(F4E4E1AF1293)	3.87	13105	2022-11-28 09:46:12.973	0.023	0.034	1.031	-4.578	-0.122	0.122	-0.725	-0.187	133.347	0	0	0	0	0	0	0
WT333(F4E4E1AF1293)	3.87	13105	2022-11-28 09:46:12.973	0.023	0.034	1.031	-4.578	-0.122	0.122	-0.742	-0.192	133.066	0	0	0	0	0	0	0
WT333(F4E4E1AF1293)	3.87	13105	2022-11-28 09:46:12.973	-0.016	0.049	1.036	-2.869	0.122	0	-0.758	-0.198	132.781	0	0	0	0	0	0	0
WT333(F4E4E1AF1293)	3.87	13105	2022-11-28 09:46:12.973	-0.016	0.049	1.036	-2.869	0.122	0	-0.769	-0.198	132.495	0	0	0	0	0	0	0
WT333(F4E4E1AF1293)	3.87	13105	2022-11-28 09:46:12.973	-0.016	0.049	1.036	-2.869	0.122	0	-0.775	-0.203	132.209	0	0	0	0	0	0	0
WT333(F4E4E1AF1293)	3.87	13105	2022-11-28 09:46:12.973	-0.016	0.049	1.036	-2.869	0.122	0	-0.786	-0.209	131.924	0	0	0	0	0	0	0
WT111(DD045F3F1DEA)	3.81	13108	2022-11-28 09:46:13.036	0.022	0.34	0.955	0	0	0	19.308	-1.225	-27.576	0	0	0	0	0	0	0
WT111(DD045F3F1DEA)	3.81	13108	2022-11-28 09:46:13.036	0.022	0.34	0.955	0	0	0	19.308	-1.225	-27.576	0	0	0	0	0	0	0
WT111(DD045F3F1DEA)	3.81	13108	2022-11-28 09:46:13.036	0.022	0.34	0.955	0	0	0	19.308	-1.225	-27.576	0	0	0	0	0	0	0
WT111(DD045F3F1DEA)	3.81	13108	2022-11-28 09:46:13.036	0.022	0.34	0.955	0	0	0	19.308	-1.225	-27.576	0	0	0	0	0	0	0
WT111(DD045F3F1DEA)	3.81	13108	2022-11-28 09:46:13.036	0.021	0.331	0.962	0.061	0	0	19.308	-1.225	-27.576	0	0	0	0	0	0	0
WT111(DD045F3F1DEA)	3.81	13108	2022-11-28 09:46:13.036	0.021	0.331	0.962	0.061	0	0	19.308	-1.225	-27.576	0	0	0	0	0	0	0
WT111(DD045F3F1DEA)	3.81	13108	2022-11-28 09:46:13.036	0.021	0.331	0.962	0.061	0	0	19.308	-1.225	-27.576	0	0	0	0	0	0	0
WT111(DD045F3F1DEA)	3.81	13108	2022-11-28 09:46:13.036	0.021	0.331	0.962	0.061	0	0	19.308	-1.225	-27.576	0	0	0	0	0	0	0
WT333(F4E4E1AF1293)	3.87	13105	2022-11-28 09:46:13.036	0.011	0.092	1.037	-4.578	0	0.183	-0.807	-0.209	131.633	0	0	0	0	0	0	0
WT333(F4E4E1AF1293)	3.87	13105	2022-11-28 09:46:13.036	0.011	0.092	1.037	-4.578	0	0.183	-0.824	-0.214	131.347	0	0	0	0	0	0	0
WT333(F4E4E1AF1293)	3.87	13105	2022-11-28 09:46:13.036	0.011	0.092	1.037	-4.578	0	0.183	-0.84	-0.22	131.056	0	0	0	0	0	0	0
WT333(F4E4E1AF1293)	3.87	13105	2022-11-28 09:46:13.036	0.011	0.092	1.037	-4.578	0	0.183	-0.862	-0.231	130.77	0	0	0	0	0	0	0
WT333(F4E4E1AF1293)	3.87	13105	2022-11-28 09:46:13.036	0.018	0.037	0.975	-8.362	-0.305	-0.061	-0.895	-0.236	130.479	0	0	0	0	0	0	0
WT333(F4E4E1AF1293)	3.87	13105	2022-11-28 09:46:13.036	0.018	0.037	0.975	-8.362	-0.305	-0.061	-0.934	-0.247	130.188	0	0	0	0	0	0	0
WT333(F4E4E1AF1293)	3.87	13105	2022-11-28 09:46:13.036	0.018	0.037	0.975	-8.362	-0.305	-0.061	-0.972	-0.253	129.897	0	0	0	0	0	0	0
WT333(F4E4E1AF1293)	3.87	13105	2022-11-28 09:46:13.036	0.018	0.037	0.975	-8.362	-0.305	-0.061	-1.011	-0.264	129.606	0	0	0	0	0	0	0
WT111(DD045F3F1DEA)	3.81	13108	2022-11-28 09:46:13.067	0.021	0.339	0.954	-0.122	0	0	19.308	-1.225	-27.576	0	0	0	0	0	0	0
WT111(DD045F3F1DEA)	3.81	13108	2022-11-28 09:46:13.067	0.021	0.339	0.954	-0.122	0	0	19.308	-1.225	-27.576	0	0	0	0	0	0	0
WT111(DD045F3F1DEA)	3.81	13108	2022-11-28 09:46:13.067	0.021	0.339	0.954	-0.122	0	0	19.308	-1.225	-27.576	0	0	0	0	0	0	0
WT111(DD045F3F1DEA)	3.81	13108	2022-11-28 09:46:13.067	0.021	0.339	0.954	-0.122	0	0	19.308	-1.225	-27.576	0	0	0	0	0	0	0
WT111(DD045F3F1DEA)	3.81	13108	2022-11-28 09:46:13.067	0.021	0.33	0.958	0.061	0	0	19.308	-1.225	-27.576	0	0	0	0	0	0	0
WT111(DD045F3F1DEA)	3.81	13108	2022-11-28 09:46:13.067	0.021	0.33	0.958	0.061	0	0	19.308	-1.225	-27.576	0	0	0	0	0	0	0
WT111(DD045F3F1DEA)	3.81	13108	2022-11-28 09:46:13.067	0.021	0.33	0.958	0.061	0	0	19.308	-1.225	-27.576	0	0	0	0	0	0	0
WT111(DD045F3F1DEA)	3.81	13108	2022-11-28 09:46:13.067	0.021	0.33	0.958	0.061	0	0	19.308	-1.225	-27.576	0	0	0	0	0	0	0
WT333(F4E4E1AF1293)	3.87	13105	2022-11-28 09:46:13.067	-0.002	-0.015	0.982	-8.789	-0.305	0	-1.049	-0.269	129.315	0	0	0	0	0	0	0
WT333(F4E4E1AF1293)	3.87	13105	2022-11-28 09:46:13.067	-0.002	-0.015	0.982	-8.789	-0.305	0	-1.088	-0.28	129.023	0	0	0	0	0	0	0
WT333(F4E4E1AF1293)	3.87	13105	2022-11-28 09:46:13.067	-0.002	-0.015	0.982	-8.789	-0.305	0	-1.126	-0.286	128.727	0	0	0	0	0	0	0
WT333(F4E4E1AF1293)	3.87	13105	2022-11-28 09:46:13.067	-0.002	-0.015	0.982	-8.789	-0.305	0	-1.165	-0.297	128.43	0	0	0	0	0	0	0
WT333(F4E4E1AF1293)	3.87	13105	2022-11-28 09:46:13.067	-0.018	-0.045	0.983	-1.77	-0.183	0.488	-1.17	-0.302	128.139	0	0	0	0	0	0	0
WT333(F4E4E1AF1293)	3.87	13105	2022-11-28 09:46:13.067	-0.018	-0.045	0.983	-1.77	-0.183	0.488	-1.176	-0.308	127.848	0	0	0	0	0	0	0
WT333(F4E4E1AF1293)	3.87	13105	2022-11-28 09:46:13.067	-0.018	-0.045	0.983	-1.77	-0.183	0.488	-1.181	-0.313	127.551	0	0	0	0	0	0	0
WT333(F4E4E1AF1293)	3.87	13105	2022-11-28 09:46:13.067	-0.018	-0.045	0.983	-1.77	-0.183	0.488	-1.187	-0.319	127.255	0	0	0	0	0	0	0
WT111(DD045F3F1DEA)	3.81	13108	2022-11-28 09:46:13.098	0.021	0.341	0.959	0	0	0	19.308	-1.225	-27.576	0	0	0	0	0	0	0
WT111(DD045F3F1DEA)	3.81	13108	2022-11-28 09:46:13.098	0.021	0.341	0.959	0	0	0	19.308	-1.225	-27.576	0	0	0	0	0	0	0
WT111(DD045F3F1DEA)	3.81	13108	2022-11-28 09:46:13.098	0.021	0.341	0.959	0	0	0	19.308	-1.225	-27.576	0	0	0	0	0	0	0
WT111(DD045F3F1DEA)	3.81	13108	2022-11-28 09:46:13.098	0.021	0.341	0.959	0	0	0	19.308	-1.225	-27.576	0	0	0	0	0	0	0
WT111(DD045F3F1DEA)	3.81	13108	2022-11-28 09:46:13.098	0.021	0.331	0.951	-0.122	0	0	19.308	-1.225	-27.576	0	0	0	0	0	0	0
WT111(DD045F3F1DEA)	3.81	13108	2022-11-28 09:46:13.098	0.021	0.331	0.951	-0.122	0	0	19.308	-1.225	-27.576	0	0	0	0	0	0	0
WT111(DD045F3F1DEA)	3.81	13108	2022-11-28 09:46:13.098	0.021	0.331	0.951	-0.122	0	0	19.308	-1.225	-27.576	0	0	0	0	0	0	0
WT111(DD045F3F1DEA)	3.81	13108	2022-11-28 09:46:13.098	0.021	0.331	0.951	-0.122	0	0	19.303	-1.225	-27.576	0	0	0	0	0	0	0
WT222(CAA14FCCF874)	3.79	13105	2022-11-28 09:46:13.114	-0.004	-0.037	0.974	-1.587	1.465	0.183	-2.39	-0.308	95.62	0	0	0	0	0	0	0
WT222(CAA14FCCF874)	3.79	13105	2022-11-28 09:46:13.114	-0.004	-0.037	0.974	-1.587	1.465	0.183	-2.395	-0.302	95.603	0	0	0	0	0	0	0
WT222(CAA14FCCF874)	3.79	13105	2022-11-28 09:46:13.114	-0.004	-0.037	0.974	-1.587	1.465	0.183	-2.401	-0.291	95.587	0	0	0	0	0	0	0
WT222(CAA14FCCF874)	3.79	13105	2022-11-28 09:46:13.114	-0.015	-0.045	0.979	-1.343	0.549	0	-2.406	-0.291	95.57	0	0	0	0	0	0	0
WT222(CAA14FCCF874)	3.79	13105	2022-11-28 09:46:13.114	-0.015	-0.045	0.979	-1.343	0.549	0	-2.411	-0.286	95.559	0	0	0	0	0	0	0
WT222(CAA14FCCF874)	3.79	13105	2022-11-28 09:46:13.114	-0.015	-0.045	0.979	-1.343	0.549	0	-2.417	-0.286	95.543	0	0	0	0	0	0	0
WT222(CAA14FCCF874)	3.79	13105	2022-11-28 09:46:13.114	-0.015	-0.045	0.979	-1.343	0.549	0	-2.422	-0.28	95.526	0	0	0	0	0	0	0
WT222(CAA14FCCF874)	3.79	13105	2022-11-28 09:46:13.114	0.011	-0.044	0.967	0.061	-0.244	0	-2.422	-0.28	95.515	0	0	0	0	0	0	0
WT111(DD045F3F1DEA)	3.81	13108	2022-11-28 09:46:13.161	0.021	0.346	0.964	0	0	0	19.303	-1.225	-27.576	0	0	0	0	0	0	0
WT111(DD045F3F1DEA)	3.81	13108	2022-11-28 09:46:13.161	0.021	0.346	0.964	0	0	0	19.303	-1.225	-27.576	0	0	0	0	0	0	0
WT111(DD045F3F1DEA)	3.81	13108	2022-11-28 09:46:13.161	0.021	0.346	0.964	0	0	0	19.303	-1.225	-27.576	0	0	0	0	0	0	0
WT111(DD045F3F1DEA)	3.81	13108	2022-11-28 09:46:13.161	0.021	0.346	0.964	0	0	0	19.308	-1.225	-27.576	0	0	0	0	0	0	0
WT111(DD045F3F1DEA)	3.81	13108	2022-11-28 09:46:13.161	0.021	0.325	0.954	0.122	0	0	19.308	-1.225	-27.576	0	0	0	0	0	0	0
WT111(DD045F3F1DEA)	3.81	13108	2022-11-28 09:46:13.161	0.021	0.325	0.954	0.122	0	0	19.308	-1.225	-27.576	0	0	0	0	0	0	0
WT111(DD045F3F1DEA)	3.81	13108	2022-11-28 09:46:13.161	0.021	0.325	0.954	0.122	0	0	19.308	-1.225	-27.576	0	0	0	0	0	0	0
WT111(DD045F3F1DEA)	3.81	13108	2022-11-28 09:46:13.161	0.021	0.325	0.954	0.122	0	0	19.308	-1.225	-27.576	0	0	0	0	0	0	0
WT222(CAA14FCCF874)	3.79	13105	2022-11-28 09:46:13.176	0.011	-0.044	0.967	0.061	-0.244	0	-2.422	-0.28	95.499	0	0	0	0	0	0	0
WT222(CAA14FCCF874)	3.79	13105	2022-11-28 09:46:13.176	0.011	-0.044	0.967	0.061	-0.244	0	-2.422	-0.28	95.482	0	0	0	0	0	0	0
WT222(CAA14FCCF874)	3.79	13105	2022-11-28 09:46:13.176	0.011	-0.044	0.967	0.061	-0.244	0	-2.422	-0.28	95.471	0	0	0	0	0	0	0
WT222(CAA14FCCF874)	3.79	13105	2022-11-28 09:46:13.176	-0.021	-0.049	0.964	-0.183	-1.038	0.427	-2.422	-0.286	95.455	0	0	0	0	0	0	0
WT222(CAA14FCCF874)	3.79	13105	2022-11-28 09:46:13.176	-0.021	-0.049	0.964	-0.183	-1.038	0.427	-2.422	-0.291	95.444	0	0	0	0	0	0	0
WT222(CAA14FCCF874)	3.79	13105	2022-11-28 09:46:13.176	-0.021	-0.049	0.964	-0.183	-1.038	0.427	-2.422	-0.297	95.433	0	0	0	0	0	0	0
WT222(CAA14FCCF874)	3.79	13105	2022-11-28 09:46:13.176	-0.021	-0.049	0.964	-0.183	-1.038	0.427	-2.422	-0.297	95.422	0	0	0	0	0	0	0
WT222(CAA14FCCF874)	3.79	13105	2022-11-28 09:46:13.176	0.017	-0.062	0.973	-0.244	-0.916	-0.366	-2.428	-0.302	95.405	0	0	0	0	0	0	0
WT111(DD045F3F1DEA)	3.81	13108	2022-11-28 09:46:13.176	0.021	0.335	0.957	-0.244	0	0	19.308	-1.225	-27.576	0	0	0	0	0	0	0
WT111(DD045F3F1DEA)	3.81	13108	2022-11-28 09:46:13.176	0.021	0.335	0.957	-0.244	0	0	19.303	-1.225	-27.576	0	0	0	0	0	0	0
WT111(DD045F3F1DEA)	3.81	13108	2022-11-28 09:46:13.176	0.021	0.335	0.957	-0.244	0	0	19.303	-1.225	-27.576	0	0	0	0	0	0	0
WT111(DD045F3F1DEA)	3.81	13108	2022-11-28 09:46:13.176	0.021	0.335	0.957	-0.244	0	0	19.303	-1.225	-27.576	0	0	0	0	0	0	0
WT111(DD045F3F1DEA)	3.81	13108	2022-11-28 09:46:13.176	0.023	0.342	0.957	0.061	0	0	19.303	-1.225	-27.576	0	0	0	0	0	0	0
WT111(DD045F3F1DEA)	3.81	13108	2022-11-28 09:46:13.176	0.023	0.342	0.957	0.061	0	0	19.303	-1.225	-27.576	0	0	0	0	0	0	0
WT111(DD045F3F1DEA)	3.81	13108	2022-11-28 09:46:13.176	0.023	0.342	0.957	0.061	0	0	19.303	-1.225	-27.576	0	0	0	0	0	0	0
WT111(DD045F3F1DEA)	3.81	13108	2022-11-28 09:46:13.176	0.023	0.342	0.957	0.061	0	0	19.303	-1.225	-27.576	0	0	0	0	0	0	0
WT333(F4E4E1AF1293)	3.87	13105	2022-11-28 09:46:13.223	-0.004	-0.01	1.003	-9.277	-0.061	-0.061	-1.23	-0.324	126.958	0	0	0	0	0	0	0
WT333(F4E4E1AF1293)	3.87	13105	2022-11-28 09:46:13.223	-0.004	-0.01	1.003	-9.277	-0.061	-0.061	-1.269	-0.33	126.661	0	0	0	0	0	0	0
WT333(F4E4E1AF1293)	3.87	13105	2022-11-28 09:46:13.223	-0.004	-0.01	1.003	-9.277	-0.061	-0.061	-1.313	-0.335	126.359	0	0	0	0	0	0	0
WT333(F4E4E1AF1293)	3.87	13105	2022-11-28 09:46:13.223	-0.004	-0.01	1.003	-9.277	-0.061	-0.061	-1.357	-0.335	126.063	0	0	0	0	0	0	0
WT333(F4E4E1AF1293)	3.87	13105	2022-11-28 09:46:13.223	0.051	-0.06	1.005	-2.502	0.122	0.366	-1.368	-0.341	125.76	0	0	0	0	0	0	0
WT333(F4E4E1AF1293)	3.87	13105	2022-11-28 09:46:13.223	0.051	-0.06	1.005	-2.502	0.122	0.366	-1.373	-0.346	125.464	0	0	0	0	0	0	0
WT333(F4E4E1AF1293)	3.87	13105	2022-11-28 09:46:13.223	0.051	-0.06	1.005	-2.502	0.122	0.366	-1.384	-0.346	125.167	0	0	0	0	0	0	0
WT333(F4E4E1AF1293)	3.87	13105	2022-11-28 09:46:13.223	0.051	-0.06	1.005	-2.502	0.122	0.366	-1.395	-0.346	124.871	0	0	0	0	0	0	0
WT111(DD045F3F1DEA)	3.81	13108	2022-11-28 09:46:13.270	0.021	0.333	0.961	-0.061	0	0	19.303	-1.225	-27.576	0	0	0	0	0	0	0
WT111(DD045F3F1DEA)	3.81	13108	2022-11-28 09:46:13.270	0.021	0.333	0.961	-0.061	0	0	19.303	-1.225	-27.576	0	0	0	0	0	0	0
WT111(DD045F3F1DEA)	3.81	13108	2022-11-28 09:46:13.270	0.021	0.333	0.961	-0.061	0	0	19.303	-1.225	-27.576	0	0	0	0	0	0	0
WT111(DD045F3F1DEA)	3.81	13108	2022-11-28 09:46:13.270	0.021	0.333	0.961	-0.061	0	0	19.303	-1.225	-27.576	0	0	0	0	0	0	0
WT111(DD045F3F1DEA)	3.81	13108	2022-11-28 09:46:13.270	0.022	0.328	0.955	-0.061	0	0	19.303	-1.225	-27.576	0	0	0	0	0	0	0
WT111(DD045F3F1DEA)	3.81	13108	2022-11-28 09:46:13.270	0.022	0.328	0.955	-0.061	0	0	19.303	-1.225	-27.576	0	0	0	0	0	0	0
WT111(DD045F3F1DEA)	3.81	13108	2022-11-28 09:46:13.270	0.022	0.328	0.955	-0.061	0	0	19.303	-1.225	-27.576	0	0	0	0	0	0	0
WT111(DD045F3F1DEA)	3.81	13108	2022-11-28 09:46:13.270	0.022	0.328	0.955	-0.061	0	0	19.303	-1.225	-27.576	0	0	0	0	0	0	0
WT111(DD045F3F1DEA)	3.81	13108	2022-11-28 09:46:13.270	0.02	0.342	0.957	0.061	0	0	19.303	-1.225	-27.576	0	0	0	0	0	0	0
WT111(DD045F3F1DEA)	3.81	13108	2022-11-28 09:46:13.270	0.02	0.342	0.957	0.061	0	0	19.303	-1.225	-27.576	0	0	0	0	0	0	0
WT111(DD045F3F1DEA)	3.81	13108	2022-11-28 09:46:13.270	0.02	0.342	0.957	0.061	0	0	19.303	-1.225	-27.576	0	0	0	0	0	0	0
WT111(DD045F3F1DEA)	3.81	13108	2022-11-28 09:46:13.270	0.02	0.342	0.957	0.061	0	0	19.303	-1.225	-27.576	0	0	0	0	0	0	0
WT111(DD045F3F1DEA)	3.81	13108	2022-11-28 09:46:13.270	0.021	0.33	0.955	0	0	0	19.303	-1.225	-27.576	0	0	0	0	0	0	0
WT111(DD045F3F1DEA)	3.81	13108	2022-11-28 09:46:13.270	0.021	0.33	0.955	0	0	0	19.303	-1.225	-27.576	0	0	0	0	0	0	0
WT111(DD045F3F1DEA)	3.81	13108	2022-11-28 09:46:13.270	0.021	0.33	0.955	0	0	0	19.303	-1.225	-27.576	0	0	0	0	0	0	0
WT111(DD045F3F1DEA)	3.81	13108	2022-11-28 09:46:13.270	0.021	0.33	0.955	0	0	0	19.303	-1.225	-27.576	0	0	0	0	0	0	0
WT111(DD045F3F1DEA)	3.81	13108	2022-11-28 09:46:13.302	0.023	0.335	0.958	0	0	0	19.303	-1.225	-27.576	0	0	0	0	0	0	0
WT111(DD045F3F1DEA)	3.81	13108	2022-11-28 09:46:13.302	0.023	0.335	0.958	0	0	0	19.303	-1.225	-27.576	0	0	0	0	0	0	0
WT111(DD045F3F1DEA)	3.81	13108	2022-11-28 09:46:13.302	0.023	0.335	0.958	0	0	0	19.303	-1.225	-27.576	0	0	0	0	0	0	0
WT111(DD045F3F1DEA)	3.81	13108	2022-11-28 09:46:13.302	0.023	0.335	0.958	0	0	0	19.303	-1.225	-27.576	0	0	0	0	0	0	0
WT111(DD045F3F1DEA)	3.81	13108	2022-11-28 09:46:13.302	0.021	0.343	0.958	0	0	0	19.303	-1.225	-27.576	0	0	0	0	0	0	0
WT111(DD045F3F1DEA)	3.81	13108	2022-11-28 09:46:13.302	0.021	0.343	0.958	0	0	0	19.303	-1.225	-27.576	0	0	0	0	0	0	0
WT111(DD045F3F1DEA)	3.81	13108	2022-11-28 09:46:13.302	0.021	0.343	0.958	0	0	0	19.303	-1.225	-27.576	0	0	0	0	0	0	0
WT111(DD045F3F1DEA)	3.81	13108	2022-11-28 09:46:13.302	0.021	0.335	0.959	0.122	0	0	19.303	-1.225	-27.576	0	0	0	0	0	0	0
WT333(F4E4E1AF1293)	3.87	13105	2022-11-28 09:46:13.333	-0.043	-0.024	1	-0.916	0.244	0	-1.401	-0.352	124.568	0	0	0	0	0	0	0
WT333(F4E4E1AF1293)	3.87	13105	2022-11-28 09:46:13.348	-0.043	-0.024	1	-0.916	0.244	0	-1.401	-0.352	124.266	0	0	0	0	0	0	0
WT333(F4E4E1AF1293)	3.87	13105	2022-11-28 09:46:13.348	-0.043	-0.024	1	-0.916	0.244	0	-1.406	-0.352	123.964	0	0	0	0	0	0	0
WT333(F4E4E1AF1293)	3.87	13105	2022-11-28 09:46:13.348	-0.043	-0.024	1	-0.916	0.244	0	-1.406	-0.352	123.662	0	0	0	0	0	0	0
WT333(F4E4E1AF1293)	3.87	13105	2022-11-28 09:46:13.348	0.005	-0.029	0.999	-2.014	-0.061	0.244	-1.417	-0.357	123.36	0	0	0	0	0	0	0
WT333(F4E4E1AF1293)	3.87	13105	2022-11-28 09:46:13.348	0.005	-0.029	0.999	-2.014	-0.061	0.244	-1.423	-0.357	123.058	0	0	0	0	0	0	0
WT333(F4E4E1AF1293)	3.87	13105	2022-11-28 09:46:13.348	0.005	-0.029	0.999	-2.014	-0.061	0.244	-1.428	-0.357	122.756	0	0	0	0	0	0	0
WT333(F4E4E1AF1293)	3.87	13105	2022-11-28 09:46:13.348	0.005	-0.029	0.999	-2.014	-0.061	0.244	-1.439	-0.363	122.454	0	0	0	0	0	0	0
WT333(F4E4E1AF1293)	3.87	13105	2022-11-28 09:46:13.348	0.01	0.044	1.032	-0.732	0	0.427	-1.439	-0.363	122.151	0	0	0	0	0	0	0
WT333(F4E4E1AF1293)	3.87	13105	2022-11-28 09:46:13.348	0.01	0.044	1.032	-0.732	0	0.427	-1.439	-0.363	121.855	0	0	0	0	0	0	0
WT333(F4E4E1AF1293)	3.87	13105	2022-11-28 09:46:13.348	0.01	0.044	1.032	-0.732	0	0.427	-1.445	-0.368	121.553	0	0	0	0	0	0	0
WT333(F4E4E1AF1293)	3.87	13105	2022-11-28 09:46:13.348	0.01	0.044	1.032	-0.732	0	0.427	-1.445	-0.368	121.251	0	0	0	0	0	0	0
WT333(F4E4E1AF1293)	3.87	13105	2022-11-28 09:46:13.348	0.001	-0.029	1.008	-3.357	-0.244	0	-1.456	-0.374	120.943	0	0	0	0	0	0	0
WT333(F4E4E1AF1293)	3.87	13105	2022-11-28 09:46:13.348	0.001	-0.029	1.008	-3.357	-0.244	0	-1.472	-0.379	120.641	0	0	0	0	0	0	0
WT333(F4E4E1AF1293)	3.87	13105	2022-11-28 09:46:13.348	0.001	-0.029	1.008	-3.357	-0.244	0	-1.489	-0.385	120.333	0	0	0	0	0	0	0
WT333(F4E4E1AF1293)	3.87	13105	2022-11-28 09:46:13.348	0.001	-0.029	1.008	-3.357	-0.244	0	-1.5	-0.385	120.031	0	0	0	0	0	0	0
WT333(F4E4E1AF1293)	3.87	13105	2022-11-28 09:46:13.348	-0.005	-0.028	1.007	-1.404	-0.183	0.366	-1.505	-0.39	119.724	0	0	0	0	0	0	0
WT333(F4E4E1AF1293)	3.87	13105	2022-11-28 09:46:13.348	-0.005	-0.028	1.007	-1.404	-0.183	0.366	-1.511	-0.396	119.421	0	0	0	0	0	0	0
WT333(F4E4E1AF1293)	3.87	13105	2022-11-28 09:46:13.348	-0.005	-0.028	1.007	-1.404	-0.183	0.366	-1.516	-0.396	119.119	0	0	0	0	0	0	0
WT333(F4E4E1AF1293)	3.87	13105	2022-11-28 09:46:13.348	-0.005	-0.028	1.007	-1.404	-0.183	0.366	-1.522	-0.401	118.812	0	0	0	0	0	0	0
WT333(F4E4E1AF1293)	3.87	13105	2022-11-28 09:46:13.348	-0.003	0.015	1.028	0.488	-0.488	-0.122	-1.516	-0.401	118.504	0	0	0	0	0	0	0
WT333(F4E4E1AF1293)	3.87	13105	2022-11-28 09:46:13.348	-0.003	0.015	1.028	0.488	-0.488	-0.122	-1.511	-0.406	118.196	0	0	0	0	0	0	0
WT333(F4E4E1AF1293)	3.87	13105	2022-11-28 09:46:13.348	-0.003	0.015	1.028	0.488	-0.488	-0.122	-1.505	-0.412	117.894	0	0	0	0	0	0	0
WT333(F4E4E1AF1293)	3.87	13105	2022-11-28 09:46:13.348	-0.003	0.015	1.028	0.488	-0.488	-0.122	-1.5	-0.417	117.587	0	0	0	0	0	0	0
WT222(CAA14FCCF874)	3.79	13105	2022-11-28 09:46:13.379	0.017	-0.062	0.973	-0.244	-0.916	-0.366	-2.428	-0.308	95.389	0	0	0	0	0	0	0
WT222(CAA14FCCF874)	3.79	13105	2022-11-28 09:46:13.379	0.017	-0.062	0.973	-0.244	-0.916	-0.366	-2.428	-0.308	95.378	0	0	0	0	0	0	0
WT222(CAA14FCCF874)	3.79	13105	2022-11-28 09:46:13.379	0.017	-0.062	0.973	-0.244	-0.916	-0.366	-2.428	-0.313	95.361	0	0	0	0	0	0	0
WT222(CAA14FCCF874)	3.79	13105	2022-11-28 09:46:13.379	-0.015	-0.048	0.974	-0.61	-0.122	0	-2.433	-0.313	95.35	0	0	0	0	0	0	0
WT222(CAA14FCCF874)	3.79	13105	2022-11-28 09:46:13.379	-0.015	-0.048	0.974	-0.61	-0.122	0	-2.439	-0.313	95.334	0	0	0	0	0	0	0
WT222(CAA14FCCF874)	3.79	13105	2022-11-28 09:46:13.379	-0.015	-0.048	0.974	-0.61	-0.122	0	-2.444	-0.313	95.323	0	0	0	0	0	0	0
WT222(CAA14FCCF874)	3.79	13105	2022-11-28 09:46:13.379	-0.015	-0.048	0.974	-0.61	-0.122	0	-2.444	-0.313	95.306	0	0	0	0	0	0	0
WT222(CAA14FCCF874)	3.79	13105	2022-11-28 09:46:13.379	-0.009	-0.054	0.982	-1.343	1.099	1.16	-2.455	-0.302	95.301	0	0	0	0	0	0	0
WT111(DD045F3F1DEA)	3.81	13108	2022-11-28 09:46:13.395	0.021	0.335	0.959	0.122	0	0	19.303	-1.225	-27.576	0	0	0	0	0	0	0
WT111(DD045F3F1DEA)	3.81	13108	2022-11-28 09:46:13.395	0.021	0.335	0.959	0.122	0	0	19.303	-1.225	-27.576	0	0	0	0	0	0	0
WT111(DD045F3F1DEA)	3.81	13108	2022-11-28 09:46:13.395	0.021	0.335	0.959	0.122	0	0	19.308	-1.225	-27.576	0	0	0	0	0	0	0
WT111(DD045F3F1DEA)	3.81	13108	2022-11-28 09:46:13.395	0.021	0.327	0.953	-0.122	0	0	19.303	-1.225	-27.576	0	0	0	0	0	0	0
WT111(DD045F3F1DEA)	3.81	13108	2022-11-28 09:46:13.395	0.021	0.327	0.953	-0.122	0	0	19.303	-1.225	-27.576	0	0	0	0	0	0	0
WT111(DD045F3F1DEA)	3.81	13108	2022-11-28 09:46:13.395	0.021	0.327	0.953	-0.122	0	0	19.303	-1.225	-27.576	0	0	0	0	0	0	0
WT111(DD045F3F1DEA)	3.81	13108	2022-11-28 09:46:13.395	0.021	0.327	0.953	-0.122	0	0	19.303	-1.225	-27.576	0	0	0	0	0	0	0
WT111(DD045F3F1DEA)	3.81	13108	2022-11-28 09:46:13.395	0.021	0.334	0.958	0	0	0	19.303	-1.225	-27.576	0	0	0	0	0	0	0
WT111(DD045F3F1DEA)	3.81	13108	2022-11-28 09:46:13.395	0.021	0.334	0.958	0	0	0	19.303	-1.225	-27.576	0	0	0	0	0	0	0
WT111(DD045F3F1DEA)	3.81	13108	2022-11-28 09:46:13.395	0.021	0.334	0.958	0	0	0	19.303	-1.225	-27.576	0	0	0	0	0	0	0
WT111(DD045F3F1DEA)	3.81	13108	2022-11-28 09:46:13.395	0.021	0.334	0.958	0	0	0	19.303	-1.225	-27.576	0	0	0	0	0	0	0
WT111(DD045F3F1DEA)	3.81	13108	2022-11-28 09:46:13.395	0.022	0.349	0.966	0	0	0	19.303	-1.225	-27.576	0	0	0	0	0	0	0
WT111(DD045F3F1DEA)	3.81	13108	2022-11-28 09:46:13.395	0.022	0.349	0.966	0	0	0	19.303	-1.225	-27.576	0	0	0	0	0	0	0
WT111(DD045F3F1DEA)	3.81	13108	2022-11-28 09:46:13.395	0.022	0.349	0.966	0	0	0	19.303	-1.225	-27.576	0	0	0	0	0	0	0
WT111(DD045F3F1DEA)	3.81	13108	2022-11-28 09:46:13.395	0.022	0.349	0.966	0	0	0	19.303	-1.225	-27.576	0	0	0	0	0	0	0
WT111(DD045F3F1DEA)	3.81	13108	2022-11-28 09:46:13.395	0.021	0.327	0.955	0.122	0	0	19.303	-1.225	-27.576	0	0	0	0	0	0	0
WT333(F4E4E1AF1293)	3.87	13105	2022-11-28 09:46:13.395	0.037	0.002	1.029	-0.549	0	0.061	-1.5	-0.423	117.279	0	0	0	0	0	0	0
WT333(F4E4E1AF1293)	3.87	13105	2022-11-28 09:46:13.395	0.037	0.002	1.029	-0.549	0	0.061	-1.5	-0.423	116.971	0	0	0	0	0	0	0
WT333(F4E4E1AF1293)	3.87	13105	2022-11-28 09:46:13.395	0.037	0.002	1.029	-0.549	0	0.061	-1.5	-0.428	116.669	0	0	0	0	0	0	0
WT333(F4E4E1AF1293)	3.87	13105	2022-11-28 09:46:13.395	0.037	0.002	1.029	-0.549	0	0.061	-1.505	-0.428	116.362	0	0	0	0	0	0	0
WT333(F4E4E1AF1293)	3.87	13105	2022-11-28 09:46:13.395	-0.025	-0.002	1.024	-0.916	0	0.061	-1.505	-0.434	116.054	0	0	0	0	0	0	0
WT333(F4E4E1AF1293)	3.87	13105	2022-11-28 09:46:13.395	-0.025	-0.002	1.024	-0.916	0	0.061	-1.505	-0.434	115.752	0	0	0	0	0	0	0
WT333(F4E4E1AF1293)	3.87	13105	2022-11-28 09:46:13.395	-0.025	-0.002	1.024	-0.916	0	0.061	-1.511	-0.439	115.444	0	0	0	0	0	0	0
WT333(F4E4E1AF1293)	3.87	13105	2022-11-28 09:46:13.395	-0.025	-0.002	1.024	-0.916	0	0.061	-1.511	-0.439	115.137	0	0	0	0	0	0	0
WT333(F4E4E1AF1293)	3.87	13105	2022-11-28 09:46:13.411	0.036	-0.048	1.012	7.446	0.183	0.366	-1.472	-0.445	114.835	0	0	0	0	0	0	0
WT333(F4E4E1AF1293)	3.87	13105	2022-11-28 09:46:13.411	0.036	-0.048	1.012	7.446	0.183	0.366	-1.434	-0.445	114.527	0	0	0	0	0	0	0
WT333(F4E4E1AF1293)	3.87	13105	2022-11-28 09:46:13.411	0.036	-0.048	1.012	7.446	0.183	0.366	-1.395	-0.445	114.225	0	0	0	0	0	0	0
WT333(F4E4E1AF1293)	3.87	13105	2022-11-28 09:46:13.411	0.036	-0.048	1.012	7.446	0.183	0.366	-1.357	-0.445	113.923	0	0	0	0	0	0	0
WT333(F4E4E1AF1293)	3.87	13105	2022-11-28 09:46:13.411	0.031	-0.026	1.023	8.179	0.183	0.122	-1.313	-0.445	113.621	0	0	0	0	0	0	0
WT333(F4E4E1AF1293)	3.87	13105	2022-11-28 09:46:13.411	0.031	-0.026	1.023	8.179	0.183	0.122	-1.274	-0.445	113.313	0	0	0	0	0	0	0
WT333(F4E4E1AF1293)	3.87	13105	2022-11-28 09:46:13.411	0.031	-0.026	1.023	8.179	0.183	0.122	-1.23	-0.45	113.011	0	0	0	0	0	0	0
WT333(F4E4E1AF1293)	3.87	13105	2022-11-28 09:46:13.411	0.031	-0.026	1.023	8.179	0.183	0.122	-1.192	-0.45	112.709	0	0	0	0	0	0	0
WT333(F4E4E1AF1293)	3.87	13105	2022-11-28 09:46:13.426	0.091	0.03	0.989	-16.052	-0.305	0	-1.439	-0.456	109.968	0	0	0	0	0	0	0
WT333(F4E4E1AF1293)	3.87	13105	2022-11-28 09:46:13.426	0.091	0.03	0.989	-16.052	-0.305	0	-1.516	-0.461	109.66	0	0	0	0	0	0	0
WT333(F4E4E1AF1293)	3.87	13105	2022-11-28 09:46:13.426	0.091	0.03	0.989	-16.052	-0.305	0	-1.599	-0.467	109.358	0	0	0	0	0	0	0
WT333(F4E4E1AF1293)	3.87	13105	2022-11-28 09:46:13.426	-0.021	-0.09	0.985	-9.888	-0.305	-0.305	-1.642	-0.467	109.05	0	0	0	0	0	0	0
WT333(F4E4E1AF1293)	3.87	13105	2022-11-28 09:46:13.426	-0.021	-0.09	0.985	-9.888	-0.305	-0.305	-1.692	-0.472	108.748	0	0	0	0	0	0	0
WT333(F4E4E1AF1293)	3.87	13105	2022-11-28 09:46:13.426	-0.021	-0.09	0.985	-9.888	-0.305	-0.305	-1.741	-0.478	108.441	0	0	0	0	0	0	0
WT333(F4E4E1AF1293)	3.87	13105	2022-11-28 09:46:13.426	-0.021	-0.09	0.985	-9.888	-0.305	-0.305	-1.785	-0.478	108.133	0	0	0	0	0	0	0
WT333(F4E4E1AF1293)	3.87	13105	2022-11-28 09:46:13.426	0.008	0.06	1.063	2.93	-0.122	-0.122	-1.769	-0.483	107.831	0	0	0	0	0	0	0
WT333(F4E4E1AF1293)	3.87	13105	2022-11-28 09:46:13.426	0.008	0.06	1.063	2.93	-0.122	-0.122	-1.752	-0.483	107.529	0	0	0	0	0	0	0
WT333(F4E4E1AF1293)	3.87	13105	2022-11-28 09:46:13.426	0.008	0.06	1.063	2.93	-0.122	-0.122	-1.736	-0.489	107.221	0	0	0	0	0	0	0
WT333(F4E4E1AF1293)	3.87	13105	2022-11-28 09:46:13.426	0.008	0.06	1.063	2.93	-0.122	-0.122	-1.719	-0.489	106.919	0	0	0	0	0	0	0
WT333(F4E4E1AF1293)	3.87	13105	2022-11-28 09:46:13.426	-0.023	0.067	1.034	-2.869	0.122	-0.244	-1.73	-0.494	106.617	0	0	0	0	0	0	0
WT333(F4E4E1AF1293)	3.87	13105	2022-11-28 09:46:13.426	-0.023	0.067	1.034	-2.869	0.122	-0.244	-1.741	-0.5	106.315	0	0	0	0	0	0	0
WT333(F4E4E1AF1293)	3.87	13105	2022-11-28 09:46:13.426	-0.023	0.067	1.034	-2.869	0.122	-0.244	-1.752	-0.5	106.007	0	0	0	0	0	0	0
WT333(F4E4E1AF1293)	3.87	13105	2022-11-28 09:46:13.426	-0.023	0.067	1.034	-2.869	0.122	-0.244	-1.758	-0.505	105.705	0	0	0	0	0	0	0
WT333(F4E4E1AF1293)	3.87	13105	2022-11-28 09:46:13.426	-0.014	0.064	1.037	-2.38	-0.122	-0.427	-1.769	-0.511	105.403	0	0	0	0	0	0	0
WT111(DD045F3F1DEA)	3.81	13108	2022-11-28 09:46:13.458	0.021	0.327	0.955	0.122	0	0	19.303	-1.225	-27.576	0	0	0	0	0	0	0
WT111(DD045F3F1DEA)	3.81	13108	2022-11-28 09:46:13.458	0.021	0.327	0.955	0.122	0	0	19.303	-1.225	-27.576	0	0	0	0	0	0	0
WT111(DD045F3F1DEA)	3.81	13108	2022-11-28 09:46:13.458	0.021	0.327	0.955	0.122	0	0	19.303	-1.225	-27.576	0	0	0	0	0	0	0
WT111(DD045F3F1DEA)	3.81	13108	2022-11-28 09:46:13.458	0.021	0.333	0.955	-0.122	0	0	19.303	-1.225	-27.576	0	0	0	0	0	0	0
WT111(DD045F3F1DEA)	3.81	13108	2022-11-28 09:46:13.458	0.021	0.333	0.955	-0.122	0	0	19.303	-1.225	-27.576	0	0	0	0	0	0	0
WT111(DD045F3F1DEA)	3.81	13108	2022-11-28 09:46:13.458	0.021	0.333	0.955	-0.122	0	0	19.303	-1.225	-27.576	0	0	0	0	0	0	0
WT111(DD045F3F1DEA)	3.81	13108	2022-11-28 09:46:13.458	0.021	0.333	0.955	-0.122	0	0	19.303	-1.225	-27.576	0	0	0	0	0	0	0
WT111(DD045F3F1DEA)	3.81	13108	2022-11-28 09:46:13.458	0.022	0.333	0.956	0.122	0	0	19.303	-1.225	-27.576	0	0	0	0	0	0	0
WT111(DD045F3F1DEA)	3.81	13108	2022-11-28 09:46:13.489	0.022	0.333	0.956	0.122	0	0	19.303	-1.225	-27.576	0	0	0	0	0	0	0
WT111(DD045F3F1DEA)	3.81	13108	2022-11-28 09:46:13.489	0.022	0.333	0.956	0.122	0	0	19.303	-1.225	-27.576	0	0	0	0	0	0	0
WT111(DD045F3F1DEA)	3.81	13108	2022-11-28 09:46:13.489	0.022	0.333	0.956	0.122	0	0	19.303	-1.225	-27.576	0	0	0	0	0	0	0
WT111(DD045F3F1DEA)	3.81	13108	2022-11-28 09:46:13.489	0.021	0.343	0.96	-0.061	0	0	19.303	-1.225	-27.576	0	0	0	0	0	0	0
WT111(DD045F3F1DEA)	3.81	13108	2022-11-28 09:46:13.489	0.021	0.343	0.96	-0.061	0	0	19.303	-1.225	-27.576	0	0	0	0	0	0	0
WT111(DD045F3F1DEA)	3.81	13108	2022-11-28 09:46:13.489	0.021	0.343	0.96	-0.061	0	0	19.303	-1.225	-27.576	0	0	0	0	0	0	0
WT111(DD045F3F1DEA)	3.81	13108	2022-11-28 09:46:13.489	0.021	0.343	0.96	-0.061	0	0	19.303	-1.225	-27.576	0	0	0	0	0	0	0
WT111(DD045F3F1DEA)	3.81	13108	2022-11-28 09:46:13.489	0.021	0.328	0.956	-0.061	0	0	19.303	-1.225	-27.576	0	0	0	0	0	0	0
WT333(F4E4E1AF1293)	3.87	13105	2022-11-28 09:46:13.489	-0.014	0.064	1.037	-2.38	-0.122	-0.427	-1.774	-0.516	105.101	0	0	0	0	0	0	0
WT333(F4E4E1AF1293)	3.87	13105	2022-11-28 09:46:13.489	-0.014	0.064	1.037	-2.38	-0.122	-0.427	-1.78	-0.527	104.799	0	0	0	0	0	0	0
WT333(F4E4E1AF1293)	3.87	13105	2022-11-28 09:46:13.489	-0.014	0.064	1.037	-2.38	-0.122	-0.427	-1.785	-0.533	104.496	0	0	0	0	0	0	0
WT333(F4E4E1AF1293)	3.87	13105	2022-11-28 09:46:13.489	0.021	-0.014	1.019	-2.869	-0.061	0	-1.796	-0.538	104.194	0	0	0	0	0	0	0
WT333(F4E4E1AF1293)	3.87	13105	2022-11-28 09:46:13.489	0.021	-0.014	1.019	-2.869	-0.061	0	-1.802	-0.544	103.898	0	0	0	0	0	0	0
WT333(F4E4E1AF1293)	3.87	13105	2022-11-28 09:46:13.489	0.021	-0.014	1.019	-2.869	-0.061	0	-1.813	-0.549	103.601	0	0	0	0	0	0	0
WT333(F4E4E1AF1293)	3.87	13105	2022-11-28 09:46:13.489	0.021	-0.014	1.019	-2.869	-0.061	0	-1.818	-0.555	103.299	0	0	0	0	0	0	0
WT333(F4E4E1AF1293)	3.87	13105	2022-11-28 09:46:13.489	0.012	0.061	1.063	1.282	-0.061	-0.183	-1.807	-0.566	103.002	0	0	0	0	0	0	0
WT111(DD045F3F1DEA)	3.81	13108	2022-11-28 09:46:13.520	0.021	0.328	0.956	-0.061	0	0	19.303	-1.225	-27.576	0	0	0	0	0	0	0
WT111(DD045F3F1DEA)	3.81	13108	2022-11-28 09:46:13.520	0.021	0.328	0.956	-0.061	0	0	19.303	-1.225	-27.576	0	0	0	0	0	0	0
WT111(DD045F3F1DEA)	3.81	13108	2022-11-28 09:46:13.520	0.021	0.328	0.956	-0.061	0	0	19.303	-1.225	-27.576	0	0	0	0	0	0	0
WT111(DD045F3F1DEA)	3.81	13108	2022-11-28 09:46:13.520	0.021	0.344	0.958	0.061	0	0	19.303	-1.225	-27.576	0	0	0	0	0	0	0
WT111(DD045F3F1DEA)	3.81	13108	2022-11-28 09:46:13.520	0.021	0.344	0.958	0.061	0	0	19.303	-1.225	-27.576	0	0	0	0	0	0	0
WT111(DD045F3F1DEA)	3.81	13108	2022-11-28 09:46:13.520	0.021	0.344	0.958	0.061	0	0	19.303	-1.225	-27.576	0	0	0	0	0	0	0
WT111(DD045F3F1DEA)	3.81	13108	2022-11-28 09:46:13.520	0.021	0.344	0.958	0.061	0	0	19.303	-1.225	-27.576	0	0	0	0	0	0	0
[truncated: 21,817 more rows]

## Sheet: 2.0kg
设备名称	电压	版本	片上时间	加速度X(g)	加速度Y(g)	加速度Z(g)	角速度X(°/s)	角速度Y(°/s)	角速度Z(°/s)	角度X(°)	角度Y(°)	角度Z(°)	磁场X	磁场Y	磁场Z	四元数0	四元数1	四元数2	四元数3	状态
WT222(CAA14FCCF874)	3.82	13105	2022-11-28 09:35:51.869	-0.015	-0.002	0.999	0	0	0	-0.027	0.824	99.333	0	0	0	0	0	0	0
WT222(CAA14FCCF874)	3.82	13105	2022-11-28 09:35:51.869	-0.015	-0.002	0.999	0	0	0	-0.027	0.824	99.333	0	0	0	0	0	0	0
WT222(CAA14FCCF874)	3.82	13105	2022-11-28 09:35:51.869	-0.015	-0.002	0.999	0	0	0	-0.027	0.829	99.333	0	0	0	0	0	0	0
WT222(CAA14FCCF874)	3.82	13105	2022-11-28 09:35:51.869	-0.014	-0.002	0.999	0	0	0	-0.027	0.829	99.333	0	0	0	0	0	0	0
WT222(CAA14FCCF874)	3.82	13105	2022-11-28 09:35:51.869	-0.014	-0.002	0.999	0	0	0	-0.033	0.829	99.338	0	0	0	0	0	0	0
WT222(CAA14FCCF874)	3.82	13105	2022-11-28 09:35:51.869	-0.014	-0.002	0.999	0	0	0	-0.033	0.829	99.338	0	0	0	0	0	0	0
WT222(CAA14FCCF874)	3.82	13105	2022-11-28 09:35:51.869	-0.014	-0.002	0.999	0	0	0	-0.033	0.829	99.338	0	0	0	0	0	0	0
WT222(CAA14FCCF874)	3.82	13105	2022-11-28 09:35:51.869	-0.014	-0.003	0.999	0	0	0	-0.033	0.829	99.338	0	0	0	0	0	0	0
WT111(DD045F3F1DEA)	3.83	13108	2022-11-28 09:35:51.869	0.021	0.323	0.963	0	0	0	18.589	-1.203	-30.004	0	0	0	0	0	0	0
WT111(DD045F3F1DEA)	3.83	13108	2022-11-28 09:35:51.869	0.021	0.323	0.963	0	0	0	18.589	-1.203	-30.004	0	0	0	0	0	0	0
WT111(DD045F3F1DEA)	3.83	13108	2022-11-28 09:35:51.869	0.021	0.323	0.963	0	0	0	18.589	-1.203	-30.004	0	0	0	0	0	0	0
WT111(DD045F3F1DEA)	3.83	13108	2022-11-28 09:35:51.869	0.021	0.323	0.963	0	0	0	18.589	-1.203	-30.004	0	0	0	0	0	0	0
WT111(DD045F3F1DEA)	3.83	13108	2022-11-28 09:35:51.869	0.021	0.324	0.963	0	0	0	18.589	-1.203	-30.004	0	0	0	0	0	0	0
WT111(DD045F3F1DEA)	3.83	13108	2022-11-28 09:35:51.869	0.021	0.324	0.963	0	0	0	18.589	-1.203	-30.004	0	0	0	0	0	0	0
WT111(DD045F3F1DEA)	3.83	13108	2022-11-28 09:35:51.869	0.021	0.324	0.963	0	0	0	18.589	-1.203	-30.004	0	0	0	0	0	0	0
WT111(DD045F3F1DEA)	3.83	13108	2022-11-28 09:35:51.869	0.021	0.324	0.963	0	0	0	18.589	-1.203	-30.004	0	0	0	0	0	0	0
WT333(F4E4E1AF1293)	3.89	13105	2022-11-28 09:35:51.885	0.016	0.027	1.016	0	0	0	1.835	-0.868	168.333	0	0	0	0	0	0	0
WT333(F4E4E1AF1293)	3.89	13105	2022-11-28 09:35:51.885	0.016	0.027	1.016	0	0	0	1.835	-0.868	168.333	0	0	0	0	0	0	0
WT333(F4E4E1AF1293)	3.89	13105	2022-11-28 09:35:51.885	0.016	0.027	1.016	0	0	0	1.829	-0.868	168.333	0	0	0	0	0	0	0
WT333(F4E4E1AF1293)	3.89	13105	2022-11-28 09:35:51.885	0.016	0.027	1.016	0	0	0	1.829	-0.868	168.333	0	0	0	0	0	0	0
WT333(F4E4E1AF1293)	3.89	13105	2022-11-28 09:35:51.885	0.016	0.027	1.016	0	0	0	1.829	-0.868	168.333	0	0	0	0	0	0	0
WT333(F4E4E1AF1293)	3.89	13105	2022-11-28 09:35:51.885	0.016	0.027	1.016	0	0	0	1.829	-0.868	168.333	0	0	0	0	0	0	0
WT333(F4E4E1AF1293)	3.89	13105	2022-11-28 09:35:51.885	0.016	0.027	1.016	0	0	0	1.829	-0.868	168.333	0	0	0	0	0	0	0
WT333(F4E4E1AF1293)	3.89	13105	2022-11-28 09:35:51.885	0.016	0.027	1.016	0	0	0	1.829	-0.868	168.333	0	0	0	0	0	0	0
WT111(DD045F3F1DEA)	3.83	13108	2022-11-28 09:35:51.916	0.022	0.324	0.963	0	0	0	18.589	-1.203	-30.004	0	0	0	0	0	0	0
WT111(DD045F3F1DEA)	3.83	13108	2022-11-28 09:35:51.916	0.022	0.324	0.963	0	0	0	18.589	-1.203	-30.004	0	0	0	0	0	0	0
WT111(DD045F3F1DEA)	3.83	13108	2022-11-28 09:35:51.916	0.022	0.324	0.963	0	0	0	18.589	-1.203	-30.004	0	0	0	0	0	0	0
WT111(DD045F3F1DEA)	3.83	13108	2022-11-28 09:35:51.916	0.022	0.324	0.963	0	0	0	18.589	-1.203	-30.004	0	0	0	0	0	0	0
WT111(DD045F3F1DEA)	3.83	13108	2022-11-28 09:35:51.916	0.021	0.324	0.963	0	0	0	18.589	-1.203	-30.004	0	0	0	0	0	0	0
WT111(DD045F3F1DEA)	3.83	13108	2022-11-28 09:35:51.916	0.021	0.324	0.963	0	0	0	18.589	-1.203	-30.004	0	0	0	0	0	0	0
WT111(DD045F3F1DEA)	3.83	13108	2022-11-28 09:35:51.916	0.021	0.324	0.963	0	0	0	18.589	-1.203	-30.004	0	0	0	0	0	0	0
WT111(DD045F3F1DEA)	3.83	13108	2022-11-28 09:35:51.916	0.021	0.324	0.963	0	0	0	18.589	-1.203	-30.004	0	0	0	0	0	0	0
WT222(CAA14FCCF874)	3.82	13105	2022-11-28 09:35:51.931	-0.014	-0.003	0.999	0	0	0	-0.033	0.829	99.338	0	0	0	0	0	0	0
WT222(CAA14FCCF874)	3.82	13105	2022-11-28 09:35:51.931	-0.014	-0.003	0.999	0	0	0	-0.033	0.829	99.338	0	0	0	0	0	0	0
WT222(CAA14FCCF874)	3.82	13105	2022-11-28 09:35:51.931	-0.014	-0.003	0.999	0	0	0	-0.033	0.829	99.338	0	0	0	0	0	0	0
WT222(CAA14FCCF874)	3.82	13105	2022-11-28 09:35:51.931	-0.014	-0.002	0.999	0	0	0	-0.033	0.829	99.338	0	0	0	0	0	0	0
WT222(CAA14FCCF874)	3.82	13105	2022-11-28 09:35:51.931	-0.014	-0.002	0.999	0	0	0	-0.033	0.829	99.338	0	0	0	0	0	0	0
WT222(CAA14FCCF874)	3.82	13105	2022-11-28 09:35:51.931	-0.014	-0.002	0.999	0	0	0	-0.033	0.829	99.338	0	0	0	0	0	0	0
WT222(CAA14FCCF874)	3.82	13105	2022-11-28 09:35:51.931	-0.014	-0.002	0.999	0	0	0	-0.033	0.829	99.338	0	0	0	0	0	0	0
WT222(CAA14FCCF874)	3.82	13105	2022-11-28 09:35:51.931	-0.014	-0.002	0.999	0	0	0	-0.033	0.829	99.338	0	0	0	0	0	0	0
WT222(CAA14FCCF874)	3.82	13105	2022-11-28 09:35:51.931	-0.014	-0.002	0.999	0	0	0	-0.033	0.829	99.338	0	0	0	0	0	0	0
WT222(CAA14FCCF874)	3.82	13105	2022-11-28 09:35:51.931	-0.014	-0.002	0.999	0	0	0	-0.033	0.829	99.338	0	0	0	0	0	0	0
WT222(CAA14FCCF874)	3.82	13105	2022-11-28 09:35:51.931	-0.014	-0.002	0.999	0	0	0	-0.033	0.829	99.338	0	0	0	0	0	0	0
WT222(CAA14FCCF874)	3.82	13105	2022-11-28 09:35:51.931	-0.015	-0.002	0.999	0	0	0	-0.033	0.829	99.338	0	0	0	0	0	0	0
WT222(CAA14FCCF874)	3.82	13105	2022-11-28 09:35:51.931	-0.015	-0.002	0.999	0	0	0	-0.033	0.829	99.338	0	0	0	0	0	0	0
WT222(CAA14FCCF874)	3.82	13105	2022-11-28 09:35:51.931	-0.015	-0.002	0.999	0	0	0	-0.033	0.829	99.338	0	0	0	0	0	0	0
WT222(CAA14FCCF874)	3.82	13105	2022-11-28 09:35:51.931	-0.015	-0.002	0.999	0	0	0	-0.038	0.829	99.338	0	0	0	0	0	0	0
WT222(CAA14FCCF874)	3.82	13105	2022-11-28 09:35:51.931	-0.014	-0.002	1	0	0	0	-0.038	0.829	99.338	0	0	0	0	0	0	0
WT222(CAA14FCCF874)	3.82	13105	2022-11-28 09:35:51.931	-0.014	-0.002	1	0	0	0	-0.038	0.829	99.338	0	0	0	0	0	0	0
WT222(CAA14FCCF874)	3.82	13105	2022-11-28 09:35:51.931	-0.014	-0.002	1	0	0	0	-0.038	0.829	99.338	0	0	0	0	0	0	0
WT222(CAA14FCCF874)	3.82	13105	2022-11-28 09:35:51.931	-0.014	-0.002	1	0	0	0	-0.038	0.829	99.338	0	0	0	0	0	0	0
WT222(CAA14FCCF874)	3.82	13105	2022-11-28 09:35:51.931	-0.015	-0.002	1	0	0	0	-0.038	0.829	99.338	0	0	0	0	0	0	0
WT222(CAA14FCCF874)	3.82	13105	2022-11-28 09:35:51.931	-0.015	-0.002	1	0	0	0	-0.038	0.829	99.338	0	0	0	0	0	0	0
WT222(CAA14FCCF874)	3.82	13105	2022-11-28 09:35:51.931	-0.015	-0.002	1	0	0	0	-0.038	0.829	99.338	0	0	0	0	0	0	0
WT222(CAA14FCCF874)	3.82	13105	2022-11-28 09:35:51.931	-0.015	-0.002	1	0	0	0	-0.038	0.829	99.338	0	0	0	0	0	0	0
WT222(CAA14FCCF874)	3.82	13105	2022-11-28 09:35:51.931	-0.014	-0.002	0.999	0	0	0	-0.038	0.829	99.338	0	0	0	0	0	0	0
WT222(CAA14FCCF874)	3.82	13105	2022-11-28 09:35:51.931	-0.014	-0.002	0.999	0	0	0	-0.038	0.829	99.338	0	0	0	0	0	0	0
WT222(CAA14FCCF874)	3.82	13105	2022-11-28 09:35:51.931	-0.014	-0.002	0.999	0	0	0	-0.038	0.829	99.338	0	0	0	0	0	0	0
WT222(CAA14FCCF874)	3.82	13105	2022-11-28 09:35:51.931	-0.015	-0.002	1	0	0	0	-0.038	0.829	99.338	0	0	0	0	0	0	0
WT222(CAA14FCCF874)	3.82	13105	2022-11-28 09:35:51.931	-0.015	-0.002	1	0	0	0	-0.038	0.829	99.338	0	0	0	0	0	0	0
WT222(CAA14FCCF874)	3.82	13105	2022-11-28 09:35:51.931	-0.015	-0.002	1	0	0	0	-0.038	0.829	99.338	0	0	0	0	0	0	0
WT222(CAA14FCCF874)	3.82	13105	2022-11-28 09:35:51.931	-0.015	-0.002	1	0	0	0	-0.038	0.829	99.338	0	0	0	0	0	0	0
WT222(CAA14FCCF874)	3.82	13105	2022-11-28 09:35:51.931	-0.015	-0.002	1	0	0	0	-0.038	0.829	99.338	0	0	0	0	0	0	0
WT222(CAA14FCCF874)	3.82	13105	2022-11-28 09:35:51.931	-0.015	-0.002	1	0	0	0	-0.038	0.829	99.338	0	0	0	0	0	0	0
WT222(CAA14FCCF874)	3.82	13105	2022-11-28 09:35:51.931	-0.015	-0.002	1	0	0	0	-0.038	0.829	99.338	0	0	0	0	0	0	0
WT222(CAA14FCCF874)	3.82	13105	2022-11-28 09:35:51.931	-0.015	-0.002	1	0	0	0	-0.044	0.829	99.338	0	0	0	0	0	0	0
WT222(CAA14FCCF874)	3.82	13105	2022-11-28 09:35:51.931	-0.015	-0.002	0.999	0	0	0	-0.044	0.829	99.338	0	0	0	0	0	0	0
WT222(CAA14FCCF874)	3.82	13105	2022-11-28 09:35:51.931	-0.015	-0.002	0.999	0	0	0	-0.044	0.829	99.338	0	0	0	0	0	0	0
WT222(CAA14FCCF874)	3.82	13105	2022-11-28 09:35:51.931	-0.015	-0.002	0.999	0	0	0	-0.044	0.829	99.338	0	0	0	0	0	0	0
WT222(CAA14FCCF874)	3.82	13105	2022-11-28 09:35:51.931	-0.015	-0.002	0.999	0	0	0	-0.044	0.829	99.338	0	0	0	0	0	0	0
WT222(CAA14FCCF874)	3.82	13105	2022-11-28 09:35:51.931	-0.014	-0.002	0.999	0	0	0	-0.044	0.829	99.338	0	0	0	0	0	0	0
WT222(CAA14FCCF874)	3.82	13105	2022-11-28 09:35:51.931	-0.014	-0.002	0.999	0	0	0	-0.044	0.829	99.338	0	0	0	0	0	0	0
WT111(DD045F3F1DEA)	3.83	13108	2022-11-28 09:35:51.947	0.021	0.324	0.963	0	0	0	18.589	-1.203	-30.004	0	0	0	0	0	0	0
WT111(DD045F3F1DEA)	3.83	13108	2022-11-28 09:35:51.947	0.021	0.324	0.963	0	0	0	18.589	-1.203	-30.004	0	0	0	0	0	0	0
WT111(DD045F3F1DEA)	3.83	13108	2022-11-28 09:35:51.947	0.021	0.324	0.963	0	0	0	18.589	-1.203	-30.004	0	0	0	0	0	0	0
WT111(DD045F3F1DEA)	3.83	13108	2022-11-28 09:35:51.947	0.021	0.324	0.963	0	0	0	18.589	-1.203	-30.004	0	0	0	0	0	0	0
WT111(DD045F3F1DEA)	3.83	13108	2022-11-28 09:35:51.947	0.021	0.323	0.962	0	0	0	18.589	-1.203	-30.004	0	0	0	0	0	0	0
WT111(DD045F3F1DEA)	3.83	13108	2022-11-28 09:35:51.947	0.021	0.323	0.962	0	0	0	18.589	-1.203	-30.004	0	0	0	0	0	0	0
WT111(DD045F3F1DEA)	3.83	13108	2022-11-28 09:35:51.947	0.021	0.323	0.962	0	0	0	18.589	-1.203	-30.004	0	0	0	0	0	0	0
WT111(DD045F3F1DEA)	3.83	13108	2022-11-28 09:35:51.947	0.021	0.323	0.962	0	0	0	18.589	-1.203	-30.004	0	0	0	0	0	0	0
WT111(DD045F3F1DEA)	3.83	13108	2022-11-28 09:35:51.978	0.021	0.324	0.962	0	0	0	18.589	-1.203	-30.004	0	0	0	0	0	0	0
WT111(DD045F3F1DEA)	3.83	13108	2022-11-28 09:35:51.978	0.021	0.324	0.962	0	0	0	18.589	-1.203	-30.004	0	0	0	0	0	0	0
WT111(DD045F3F1DEA)	3.83	13108	2022-11-28 09:35:51.978	0.021	0.324	0.962	0	0	0	18.589	-1.203	-30.004	0	0	0	0	0	0	0
WT111(DD045F3F1DEA)	3.83	13108	2022-11-28 09:35:51.978	0.021	0.324	0.962	0	0	0	18.589	-1.203	-30.004	0	0	0	0	0	0	0
WT111(DD045F3F1DEA)	3.83	13108	2022-11-28 09:35:51.978	0.021	0.324	0.962	0	0	0	18.589	-1.203	-30.004	0	0	0	0	0	0	0
WT111(DD045F3F1DEA)	3.83	13108	2022-11-28 09:35:51.978	0.021	0.324	0.962	0	0	0	18.589	-1.203	-30.004	0	0	0	0	0	0	0
WT111(DD045F3F1DEA)	3.83	13108	2022-11-28 09:35:51.978	0.021	0.324	0.962	0	0	0	18.589	-1.203	-30.004	0	0	0	0	0	0	0
WT111(DD045F3F1DEA)	3.83	13108	2022-11-28 09:35:51.978	0.021	0.324	0.962	0	0	0	18.589	-1.203	-30.004	0	0	0	0	0	0	0
WT333(F4E4E1AF1293)	3.89	13105	2022-11-28 09:35:51.978	0.016	0.027	1.016	0	0	0	1.824	-0.868	168.333	0	0	0	0	0	0	0
WT333(F4E4E1AF1293)	3.89	13105	2022-11-28 09:35:51.978	0.016	0.027	1.016	0	0	0	1.824	-0.868	168.333	0	0	0	0	0	0	0
WT333(F4E4E1AF1293)	3.89	13105	2022-11-28 09:35:51.978	0.016	0.027	1.016	0	0	0	1.824	-0.868	168.333	0	0	0	0	0	0	0
WT333(F4E4E1AF1293)	3.89	13105	2022-11-28 09:35:51.978	0.016	0.027	1.016	0	0	0	1.824	-0.868	168.333	0	0	0	0	0	0	0
WT333(F4E4E1AF1293)	3.89	13105	2022-11-28 09:35:51.978	0.016	0.027	1.016	0	0	0	1.824	-0.868	168.327	0	0	0	0	0	0	0
WT333(F4E4E1AF1293)	3.89	13105	2022-11-28 09:35:51.978	0.016	0.027	1.016	0	0	0	1.824	-0.868	168.327	0	0	0	0	0	0	0
WT333(F4E4E1AF1293)	3.89	13105	2022-11-28 09:35:51.978	0.016	0.027	1.016	0	0	0	1.818	-0.868	168.327	0	0	0	0	0	0	0
WT333(F4E4E1AF1293)	3.89	13105	2022-11-28 09:35:51.978	0.016	0.027	1.016	0	0	0	1.818	-0.868	168.327	0	0	0	0	0	0	0
WT333(F4E4E1AF1293)	3.89	13105	2022-11-28 09:35:52.010	0.016	0.027	1.016	0	0	0	1.818	-0.868	168.327	0	0	0	0	0	0	0
WT333(F4E4E1AF1293)	3.89	13105	2022-11-28 09:35:52.010	0.016	0.027	1.016	0	0	0	1.818	-0.868	168.327	0	0	0	0	0	0	0
WT333(F4E4E1AF1293)	3.89	13105	2022-11-28 09:35:52.010	0.016	0.027	1.016	0	0	0	1.818	-0.868	168.327	0	0	0	0	0	0	0
WT333(F4E4E1AF1293)	3.89	13105	2022-11-28 09:35:52.010	0.016	0.027	1.016	0	0	0	1.818	-0.868	168.327	0	0	0	0	0	0	0
WT333(F4E4E1AF1293)	3.89	13105	2022-11-28 09:35:52.010	0.016	0.027	1.017	0	0	0	1.818	-0.868	168.327	0	0	0	0	0	0	0
WT333(F4E4E1AF1293)	3.89	13105	2022-11-28 09:35:52.010	0.016	0.027	1.017	0	0	0	1.813	-0.868	168.327	0	0	0	0	0	0	0
WT333(F4E4E1AF1293)	3.89	13105	2022-11-28 09:35:52.010	0.016	0.027	1.017	0	0	0	1.813	-0.868	168.327	0	0	0	0	0	0	0
WT333(F4E4E1AF1293)	3.89	13105	2022-11-28 09:35:52.010	0.016	0.027	1.016	0	0	0	1.813	-0.868	168.327	0	0	0	0	0	0	0
WT333(F4E4E1AF1293)	3.89	13105	2022-11-28 09:35:52.010	0.016	0.027	1.016	0	0	0	1.813	-0.868	168.327	0	0	0	0	0	0	0
WT333(F4E4E1AF1293)	3.89	13105	2022-11-28 09:35:52.010	0.016	0.027	1.016	0	0	0	1.813	-0.868	168.327	0	0	0	0	0	0	0
WT333(F4E4E1AF1293)	3.89	13105	2022-11-28 09:35:52.010	0.016	0.027	1.016	0	0	0	1.813	-0.868	168.322	0	0	0	0	0	0	0
WT333(F4E4E1AF1293)	3.89	13105	2022-11-28 09:35:52.010	0.016	0.027	1.016	0	0	0	1.807	-0.868	168.322	0	0	0	0	0	0	0
WT333(F4E4E1AF1293)	3.89	13105	2022-11-28 09:35:52.010	0.016	0.027	1.016	0	0	0	1.807	-0.868	168.322	0	0	0	0	0	0	0
WT333(F4E4E1AF1293)	3.89	13105	2022-11-28 09:35:52.010	0.016	0.027	1.016	0	0	0	1.807	-0.868	168.322	0	0	0	0	0	0	0
WT333(F4E4E1AF1293)	3.89	13105	2022-11-28 09:35:52.010	0.016	0.027	1.016	0	0	0	1.807	-0.868	168.322	0	0	0	0	0	0	0
WT333(F4E4E1AF1293)	3.89	13105	2022-11-28 09:35:52.010	0.016	0.027	1.016	0	0	0	1.807	-0.868	168.322	0	0	0	0	0	0	0
WT222(CAA14FCCF874)	3.82	13105	2022-11-28 09:35:52.025	-0.014	-0.002	1	0	0	0	-0.044	0.829	99.338	0	0	0	0	0	0	0
WT222(CAA14FCCF874)	3.82	13105	2022-11-28 09:35:52.025	-0.014	-0.002	1	0	0	0	-0.044	0.829	99.338	0	0	0	0	0	0	0
WT222(CAA14FCCF874)	3.82	13105	2022-11-28 09:35:52.025	-0.015	-0.002	0.999	0	0	0	-0.044	0.829	99.338	0	0	0	0	0	0	0
WT222(CAA14FCCF874)	3.82	13105	2022-11-28 09:35:52.025	-0.015	-0.002	0.999	0	0	0	-0.044	0.829	99.338	0	0	0	0	0	0	0
WT222(CAA14FCCF874)	3.82	13105	2022-11-28 09:35:52.025	-0.015	-0.002	0.999	0	0	0	-0.049	0.829	99.338	0	0	0	0	0	0	0
WT222(CAA14FCCF874)	3.82	13105	2022-11-28 09:35:52.025	-0.015	-0.002	0.999	0	0	0	-0.049	0.829	99.338	0	0	0	0	0	0	0
WT222(CAA14FCCF874)	3.82	13105	2022-11-28 09:35:52.025	-0.014	-0.002	1	0	0	0	-0.049	0.829	99.338	0	0	0	0	0	0	0
WT222(CAA14FCCF874)	3.82	13105	2022-11-28 09:35:52.025	-0.014	-0.002	1	0	0	0	-0.049	0.829	99.344	0	0	0	0	0	0	0
WT222(CAA14FCCF874)	3.82	13105	2022-11-28 09:35:52.025	-0.014	-0.002	1	0	0	0	-0.049	0.829	99.344	0	0	0	0	0	0	0
WT222(CAA14FCCF874)	3.82	13105	2022-11-28 09:35:52.025	-0.014	-0.002	1	0	0	0	-0.049	0.829	99.344	0	0	0	0	0	0	0
WT222(CAA14FCCF874)	3.82	13105	2022-11-28 09:35:52.025	-0.015	-0.002	1	0	0	0	-0.049	0.829	99.344	0	0	0	0	0	0	0
WT222(CAA14FCCF874)	3.82	13105	2022-11-28 09:35:52.025	-0.015	-0.002	1	0	0	0	-0.049	0.829	99.344	0	0	0	0	0	0	0
WT222(CAA14FCCF874)	3.82	13105	2022-11-28 09:35:52.025	-0.015	-0.002	1	0	0	0	-0.049	0.829	99.344	0	0	0	0	0	0	0
WT222(CAA14FCCF874)	3.82	13105	2022-11-28 09:35:52.025	-0.015	-0.002	1	0	0	0	-0.049	0.829	99.344	0	0	0	0	0	0	0
WT222(CAA14FCCF874)	3.82	13105	2022-11-28 09:35:52.025	-0.014	-0.002	0.999	0	0	0	-0.049	0.829	99.344	0	0	0	0	0	0	0
WT222(CAA14FCCF874)	3.82	13105	2022-11-28 09:35:52.025	-0.014	-0.002	0.999	0	0	0	-0.049	0.829	99.344	0	0	0	0	0	0	0
WT111(DD045F3F1DEA)	3.83	13108	2022-11-28 09:35:52.025	0.021	0.324	0.963	0	0	0	18.589	-1.203	-30.004	0	0	0	0	0	0	0
WT111(DD045F3F1DEA)	3.83	13108	2022-11-28 09:35:52.025	0.021	0.324	0.963	0	0	0	18.589	-1.203	-30.004	0	0	0	0	0	0	0
WT111(DD045F3F1DEA)	3.83	13108	2022-11-28 09:35:52.025	0.021	0.324	0.963	0	0	0	18.589	-1.203	-30.004	0	0	0	0	0	0	0
WT111(DD045F3F1DEA)	3.83	13108	2022-11-28 09:35:52.025	0.021	0.324	0.963	0	0	0	18.589	-1.203	-30.004	0	0	0	0	0	0	0
WT111(DD045F3F1DEA)	3.83	13108	2022-11-28 09:35:52.025	0.021	0.324	0.962	0	0	0	18.589	-1.203	-30.004	0	0	0	0	0	0	0
WT111(DD045F3F1DEA)	3.83	13108	2022-11-28 09:35:52.025	0.021	0.324	0.962	0	0	0	18.589	-1.203	-30.004	0	0	0	0	0	0	0
WT111(DD045F3F1DEA)	3.83	13108	2022-11-28 09:35:52.025	0.021	0.324	0.962	0	0	0	18.589	-1.203	-30.004	0	0	0	0	0	0	0
WT111(DD045F3F1DEA)	3.83	13108	2022-11-28 09:35:52.025	0.021	0.324	0.962	0	0	0	18.589	-1.203	-30.004	0	0	0	0	0	0	0
WT333(F4E4E1AF1293)	3.89	13105	2022-11-28 09:35:52.041	0.016	0.027	1.016	0	0	0	1.807	-0.868	168.322	0	0	0	0	0	0	0
WT333(F4E4E1AF1293)	3.89	13105	2022-11-28 09:35:52.041	0.016	0.027	1.016	0	0	0	1.807	-0.873	168.322	0	0	0	0	0	0	0
WT333(F4E4E1AF1293)	3.89	13105	2022-11-28 09:35:52.041	0.016	0.027	1.016	0	0	0	1.802	-0.873	168.322	0	0	0	0	0	0	0
WT333(F4E4E1AF1293)	3.89	13105	2022-11-28 09:35:52.041	0.016	0.027	1.015	0	0	0	1.802	-0.873	168.322	0	0	0	0	0	0	0
WT333(F4E4E1AF1293)	3.89	13105	2022-11-28 09:35:52.041	0.016	0.027	1.015	0	0	0	1.802	-0.873	168.322	0	0	0	0	0	0	0
WT333(F4E4E1AF1293)	3.89	13105	2022-11-28 09:35:52.041	0.016	0.027	1.015	0	0	0	1.802	-0.873	168.322	0	0	0	0	0	0	0
WT333(F4E4E1AF1293)	3.89	13105	2022-11-28 09:35:52.041	0.016	0.027	1.015	0	0	0	1.802	-0.873	168.322	0	0	0	0	0	0	0
WT333(F4E4E1AF1293)	3.89	13105	2022-11-28 09:35:52.041	0.016	0.027	1.016	0	0	0	1.802	-0.873	168.322	0	0	0	0	0	0	0
WT111(DD045F3F1DEA)	3.83	13108	2022-11-28 09:35:52.056	0.021	0.324	0.962	0	0	0	18.589	-1.203	-30.004	0	0	0	0	0	0	0
WT111(DD045F3F1DEA)	3.83	13108	2022-11-28 09:35:52.056	0.021	0.324	0.962	0	0	0	18.589	-1.203	-30.004	0	0	0	0	0	0	0
WT111(DD045F3F1DEA)	3.83	13108	2022-11-28 09:35:52.056	0.021	0.324	0.962	0	0	0	18.589	-1.203	-30.004	0	0	0	0	0	0	0
WT111(DD045F3F1DEA)	3.83	13108	2022-11-28 09:35:52.056	0.021	0.324	0.962	0	0	0	18.589	-1.203	-30.004	0	0	0	0	0	0	0
WT111(DD045F3F1DEA)	3.83	13108	2022-11-28 09:35:52.056	0.021	0.324	0.962	0	0	0	18.589	-1.203	-30.004	0	0	0	0	0	0	0
WT111(DD045F3F1DEA)	3.83	13108	2022-11-28 09:35:52.056	0.021	0.324	0.962	0	0	0	18.589	-1.203	-30.004	0	0	0	0	0	0	0
WT111(DD045F3F1DEA)	3.83	13108	2022-11-28 09:35:52.056	0.021	0.324	0.962	0	0	0	18.589	-1.203	-30.004	0	0	0	0	0	0	0
WT111(DD045F3F1DEA)	3.83	13108	2022-11-28 09:35:52.056	0.021	0.324	0.962	0	0	0	18.589	-1.203	-30.004	0	0	0	0	0	0	0
WT333(F4E4E1AF1293)	3.89	13105	2022-11-28 09:35:52.072	0.016	0.027	1.016	0	0	0	1.796	-0.873	168.322	0	0	0	0	0	0	0
WT333(F4E4E1AF1293)	3.89	13105	2022-11-28 09:35:52.072	0.016	0.027	1.016	0	0	0	1.796	-0.873	168.316	0	0	0	0	0	0	0
WT333(F4E4E1AF1293)	3.89	13105	2022-11-28 09:35:52.072	0.016	0.027	1.016	0	0	0	1.796	-0.873	168.316	0	0	0	0	0	0	0
WT333(F4E4E1AF1293)	3.89	13105	2022-11-28 09:35:52.072	0.016	0.027	1.016	0	0	0	1.796	-0.873	168.316	0	0	0	0	0	0	0
WT333(F4E4E1AF1293)	3.89	13105	2022-11-28 09:35:52.072	0.016	0.027	1.016	0	0	0	1.796	-0.873	168.316	0	0	0	0	0	0	0
WT333(F4E4E1AF1293)	3.89	13105	2022-11-28 09:35:52.072	0.016	0.027	1.016	0	0	0	1.796	-0.873	168.316	0	0	0	0	0	0	0
WT333(F4E4E1AF1293)	3.89	13105	2022-11-28 09:35:52.072	0.016	0.027	1.016	0	0	0	1.796	-0.873	168.316	0	0	0	0	0	0	0
WT333(F4E4E1AF1293)	3.89	13105	2022-11-28 09:35:52.072	0.017	0.026	1.016	0	0	0	1.791	-0.873	168.316	0	0	0	0	0	0	0
WT333(F4E4E1AF1293)	3.89	13105	2022-11-28 09:35:52.072	0.017	0.026	1.016	0	0	0	1.791	-0.873	168.316	0	0	0	0	0	0	0
WT333(F4E4E1AF1293)	3.89	13105	2022-11-28 09:35:52.072	0.017	0.026	1.016	0	0	0	1.791	-0.873	168.316	0	0	0	0	0	0	0
WT333(F4E4E1AF1293)	3.89	13105	2022-11-28 09:35:52.072	0.017	0.026	1.016	0	0	0	1.791	-0.873	168.316	0	0	0	0	0	0	0
WT333(F4E4E1AF1293)	3.89	13105	2022-11-28 09:35:52.072	0.016	0.027	1.016	0	0	0	1.791	-0.873	168.316	0	0	0	0	0	0	0
WT333(F4E4E1AF1293)	3.89	13105	2022-11-28 09:35:52.072	0.016	0.027	1.016	0	0	0	1.791	-0.873	168.316	0	0	0	0	0	0	0
WT333(F4E4E1AF1293)	3.89	13105	2022-11-28 09:35:52.072	0.016	0.027	1.016	0	0	0	1.791	-0.873	168.316	0	0	0	0	0	0	0
WT333(F4E4E1AF1293)	3.89	13105	2022-11-28 09:35:52.072	0.016	0.027	1.016	0	0	0	1.785	-0.873	168.316	0	0	0	0	0	0	0
WT333(F4E4E1AF1293)	3.89	13105	2022-11-28 09:35:52.072	0.017	0.027	1.017	0	0	0	1.785	-0.873	168.316	0	0	0	0	0	0	0
WT222(CAA14FCCF874)	3.82	13105	2022-11-28 09:35:52.088	-0.014	-0.002	0.999	0	0	0	-0.049	0.829	99.344	0	0	0	0	0	0	0
WT222(CAA14FCCF874)	3.82	13105	2022-11-28 09:35:52.088	-0.014	-0.002	0.999	0	0	0	-0.049	0.829	99.344	0	0	0	0	0	0	0
WT222(CAA14FCCF874)	3.82	13105	2022-11-28 09:35:52.088	-0.015	-0.002	1	0	0	0	-0.049	0.829	99.344	0	0	0	0	0	0	0
WT222(CAA14FCCF874)	3.82	13105	2022-11-28 09:35:52.088	-0.015	-0.002	1	0	0	0	-0.049	0.829	99.344	0	0	0	0	0	0	0
WT222(CAA14FCCF874)	3.82	13105	2022-11-28 09:35:52.088	-0.015	-0.002	1	0	0	0	-0.049	0.829	99.344	0	0	0	0	0	0	0
WT222(CAA14FCCF874)	3.82	13105	2022-11-28 09:35:52.088	-0.015	-0.002	1	0	0	0	-0.049	0.829	99.344	0	0	0	0	0	0	0
WT222(CAA14FCCF874)	3.82	13105	2022-11-28 09:35:52.088	-0.014	-0.003	0.999	0	0	0	-0.049	0.829	99.344	0	0	0	0	0	0	0
WT222(CAA14FCCF874)	3.82	13105	2022-11-28 09:35:52.088	-0.014	-0.003	0.999	0	0	0	-0.049	0.829	99.344	0	0	0	0	0	0	0
WT111(DD045F3F1DEA)	3.83	13108	2022-11-28 09:35:52.088	0.021	0.324	0.962	0	0	0	18.589	-1.203	-30.004	0	0	0	0	0	0	0
WT111(DD045F3F1DEA)	3.83	13108	2022-11-28 09:35:52.088	0.021	0.324	0.962	0	0	0	18.589	-1.203	-30.004	0	0	0	0	0	0	0
WT111(DD045F3F1DEA)	3.83	13108	2022-11-28 09:35:52.088	0.021	0.324	0.962	0	0	0	18.589	-1.203	-30.004	0	0	0	0	0	0	0
WT111(DD045F3F1DEA)	3.83	13108	2022-11-28 09:35:52.088	0.021	0.324	0.962	0	0	0	18.589	-1.203	-30.004	0	0	0	0	0	0	0
WT111(DD045F3F1DEA)	3.83	13108	2022-11-28 09:35:52.088	0.021	0.324	0.962	0	0	0	18.589	-1.203	-30.004	0	0	0	0	0	0	0
WT111(DD045F3F1DEA)	3.83	13108	2022-11-28 09:35:52.088	0.021	0.324	0.962	0	0	0	18.589	-1.203	-30.004	0	0	0	0	0	0	0
WT111(DD045F3F1DEA)	3.83	13108	2022-11-28 09:35:52.088	0.021	0.324	0.962	0	0	0	18.589	-1.203	-30.004	0	0	0	0	0	0	0
WT111(DD045F3F1DEA)	3.83	13108	2022-11-28 09:35:52.088	0.021	0.323	0.963	0	0	0	18.589	-1.203	-30.004	0	0	0	0	0	0	0
WT222(CAA14FCCF874)	3.82	13105	2022-11-28 09:35:52.135	-0.014	-0.003	0.999	0	0	0	-0.049	0.829	99.344	0	0	0	0	0	0	0
WT222(CAA14FCCF874)	3.82	13105	2022-11-28 09:35:52.135	-0.014	-0.003	0.999	0	0	0	-0.055	0.829	99.344	0	0	0	0	0	0	0
WT222(CAA14FCCF874)	3.82	13105	2022-11-28 09:35:52.135	-0.014	-0.002	1	0	0	0	-0.055	0.829	99.344	0	0	0	0	0	0	0
WT222(CAA14FCCF874)	3.82	13105	2022-11-28 09:35:52.135	-0.014	-0.002	1	0	0	0	-0.055	0.829	99.344	0	0	0	0	0	0	0
WT222(CAA14FCCF874)	3.82	13105	2022-11-28 09:35:52.135	-0.014	-0.002	1	0	0	0	-0.055	0.829	99.344	0	0	0	0	0	0	0
WT222(CAA14FCCF874)	3.82	13105	2022-11-28 09:35:52.135	-0.014	-0.002	1	0	0	0	-0.055	0.829	99.344	0	0	0	0	0	0	0
WT222(CAA14FCCF874)	3.82	13105	2022-11-28 09:35:52.135	-0.015	-0.002	0.999	0	0	0	-0.055	0.829	99.344	0	0	0	0	0	0	0
WT222(CAA14FCCF874)	3.82	13105	2022-11-28 09:35:52.135	-0.015	-0.002	0.999	0	0	0	-0.055	0.829	99.344	0	0	0	0	0	0	0
WT222(CAA14FCCF874)	3.82	13105	2022-11-28 09:35:52.135	-0.015	-0.002	0.999	0	0	0	-0.055	0.829	99.344	0	0	0	0	0	0	0
WT222(CAA14FCCF874)	3.82	13105	2022-11-28 09:35:52.135	-0.015	-0.002	0.999	0	0	0	-0.055	0.829	99.344	0	0	0	0	0	0	0
WT222(CAA14FCCF874)	3.82	13105	2022-11-28 09:35:52.135	-0.014	-0.002	1	0	0	0	-0.055	0.829	99.344	0	0	0	0	0	0	0
WT222(CAA14FCCF874)	3.82	13105	2022-11-28 09:35:52.135	-0.014	-0.002	1	0	0	0	-0.055	0.829	99.344	0	0	0	0	0	0	0
WT222(CAA14FCCF874)	3.82	13105	2022-11-28 09:35:52.150	-0.014	-0.002	1	0	0	0	-0.055	0.829	99.344	0	0	0	0	0	0	0
WT222(CAA14FCCF874)	3.82	13105	2022-11-28 09:35:52.150	-0.014	-0.002	1	0	0	0	-0.055	0.829	99.344	0	0	0	0	0	0	0
WT222(CAA14FCCF874)	3.82	13105	2022-11-28 09:35:52.150	-0.014	-0.002	0.999	0	0	0	-0.055	0.829	99.344	0	0	0	0	0	0	0
WT222(CAA14FCCF874)	3.82	13105	2022-11-28 09:35:52.150	-0.014	-0.002	0.999	0	0	0	-0.055	0.829	99.344	0	0	0	0	0	0	0
WT111(DD045F3F1DEA)	3.83	13108	2022-11-28 09:35:52.150	0.021	0.323	0.963	0	0	0	18.589	-1.203	-30.004	0	0	0	0	0	0	0
WT111(DD045F3F1DEA)	3.83	13108	2022-11-28 09:35:52.150	0.021	0.323	0.963	0	0	0	18.589	-1.203	-30.004	0	0	0	0	0	0	0
WT111(DD045F3F1DEA)	3.83	13108	2022-11-28 09:35:52.150	0.021	0.323	0.963	0	0	0	18.589	-1.203	-30.004	0	0	0	0	0	0	0
WT111(DD045F3F1DEA)	3.83	13108	2022-11-28 09:35:52.150	0.021	0.323	0.962	0	0	0	18.589	-1.203	-30.004	0	0	0	0	0	0	0
WT111(DD045F3F1DEA)	3.83	13108	2022-11-28 09:35:52.150	0.021	0.323	0.962	0	0	0	18.589	-1.203	-30.004	0	0	0	0	0	0	0
WT111(DD045F3F1DEA)	3.83	13108	2022-11-28 09:35:52.150	0.021	0.323	0.962	0	0	0	18.589	-1.203	-30.004	0	0	0	0	0	0	0
WT111(DD045F3F1DEA)	3.83	13108	2022-11-28 09:35:52.150	0.021	0.323	0.962	0	0	0	18.589	-1.203	-30.004	0	0	0	0	0	0	0
WT111(DD045F3F1DEA)	3.83	13108	2022-11-28 09:35:52.150	0.021	0.323	0.962	0	0	0	18.589	-1.203	-30.004	0	0	0	0	0	0	0
WT333(F4E4E1AF1293)	3.89	13105	2022-11-28 09:35:52.166	0.017	0.027	1.017	0	0	0	1.785	-0.873	168.311	0	0	0	0	0	0	0
WT333(F4E4E1AF1293)	3.89	13105	2022-11-28 09:35:52.166	0.017	0.027	1.017	0	0	0	1.785	-0.873	168.311	0	0	0	0	0	0	0
WT333(F4E4E1AF1293)	3.89	13105	2022-11-28 09:35:52.166	0.017	0.027	1.017	0	0	0	1.785	-0.873	168.311	0	0	0	0	0	0	0
WT333(F4E4E1AF1293)	3.89	13105	2022-11-28 09:35:52.166	0.016	0.027	1.017	0	0	0	1.785	-0.873	168.311	0	0	0	0	0	0	0
WT333(F4E4E1AF1293)	3.89	13105	2022-11-28 09:35:52.166	0.016	0.027	1.017	0	0	0	1.785	-0.873	168.311	0	0	0	0	0	0	0
WT333(F4E4E1AF1293)	3.89	13105	2022-11-28 09:35:52.166	0.016	0.027	1.017	0	0	0	1.785	-0.873	168.311	0	0	0	0	0	0	0
WT333(F4E4E1AF1293)	3.89	13105	2022-11-28 09:35:52.166	0.016	0.027	1.017	0	0	0	1.78	-0.873	168.311	0	0	0	0	0	0	0
WT333(F4E4E1AF1293)	3.89	13105	2022-11-28 09:35:52.166	0.016	0.027	1.017	0	0	0	1.78	-0.873	168.311	0	0	0	0	0	0	0
WT333(F4E4E1AF1293)	3.89	13105	2022-11-28 09:35:52.166	0.016	0.027	1.017	0	0	0	1.78	-0.873	168.311	0	0	0	0	0	0	0
WT333(F4E4E1AF1293)	3.89	13105	2022-11-28 09:35:52.166	0.016	0.027	1.017	0	0	0	1.78	-0.873	168.311	0	0	0	0	0	0	0
WT333(F4E4E1AF1293)	3.89	13105	2022-11-28 09:35:52.166	0.016	0.027	1.017	0	0	0	1.78	-0.873	168.311	0	0	0	0	0	0	0
WT333(F4E4E1AF1293)	3.89	13105	2022-11-28 09:35:52.166	0.016	0.027	1.016	0	0	0	1.78	-0.873	168.311	0	0	0	0	0	0	0
WT333(F4E4E1AF1293)	3.89	13105	2022-11-28 09:35:52.166	0.016	0.027	1.016	0	0	0	1.78	-0.873	168.311	0	0	0	0	0	0	0
WT333(F4E4E1AF1293)	3.89	13105	2022-11-28 09:35:52.166	0.016	0.027	1.016	0	0	0	1.774	-0.873	168.311	0	0	0	0	0	0	0
WT333(F4E4E1AF1293)	3.89	13105	2022-11-28 09:35:52.166	0.016	0.027	1.016	0	0	0	1.774	-0.873	168.311	0	0	0	0	0	0	0
WT333(F4E4E1AF1293)	3.89	13105	2022-11-28 09:35:52.166	0.016	0.027	1.016	0	0	0	1.774	-0.873	168.311	0	0	0	0	0	0	0
WT222(CAA14FCCF874)	3.82	13105	2022-11-28 09:35:52.166	-0.014	-0.002	0.999	0	0	0	-0.055	0.829	99.344	0	0	0	0	0	0	0
WT222(CAA14FCCF874)	3.82	13105	2022-11-28 09:35:52.166	-0.014	-0.002	0.999	0	0	0	-0.055	0.829	99.344	0	0	0	0	0	0	0
WT222(CAA14FCCF874)	3.82	13105	2022-11-28 09:35:52.166	-0.014	-0.002	0.999	0	0	0	-0.055	0.829	99.344	0	0	0	0	0	0	0
WT222(CAA14FCCF874)	3.82	13105	2022-11-28 09:35:52.166	-0.014	-0.002	0.999	0	0	0	-0.055	0.829	99.344	0	0	0	0	0	0	0
WT222(CAA14FCCF874)	3.82	13105	2022-11-28 09:35:52.166	-0.014	-0.002	0.999	0	0	0	-0.055	0.829	99.344	0	0	0	0	0	0	0
WT222(CAA14FCCF874)	3.82	13105	2022-11-28 09:35:52.166	-0.014	-0.002	0.999	0	0	0	-0.055	0.829	99.344	0	0	0	0	0	0	0
WT222(CAA14FCCF874)	3.82	13105	2022-11-28 09:35:52.166	-0.014	-0.002	1	0	0	0	-0.06	0.829	99.344	0	0	0	0	0	0	0
WT222(CAA14FCCF874)	3.82	13105	2022-11-28 09:35:52.166	-0.014	-0.002	1	0	0	0	-0.06	0.829	99.344	0	0	0	0	0	0	0
WT111(DD045F3F1DEA)	3.83	13108	2022-11-28 09:35:52.213	0.021	0.323	0.962	0	0	0	18.589	-1.203	-30.004	0	0	0	0	0	0	0
WT111(DD045F3F1DEA)	3.83	13108	2022-11-28 09:35:52.213	0.021	0.323	0.962	0	0	0	18.589	-1.203	-30.004	0	0	0	0	0	0	0
WT111(DD045F3F1DEA)	3.83	13108	2022-11-28 09:35:52.213	0.021	0.323	0.962	0	0	0	18.589	-1.203	-30.004	0	0	0	0	0	0	0
WT111(DD045F3F1DEA)	3.83	13108	2022-11-28 09:35:52.213	0.021	0.323	0.962	0	0	0	18.589	-1.203	-30.004	0	0	0	0	0	0	0
WT111(DD045F3F1DEA)	3.83	13108	2022-11-28 09:35:52.213	0.021	0.323	0.962	0	0	0	18.589	-1.203	-30.004	0	0	0	0	0	0	0
WT111(DD045F3F1DEA)	3.83	13108	2022-11-28 09:35:52.213	0.021	0.323	0.962	0	0	0	18.589	-1.203	-30.004	0	0	0	0	0	0	0
WT111(DD045F3F1DEA)	3.83	13108	2022-11-28 09:35:52.213	0.021	0.323	0.962	0	0	0	18.589	-1.203	-30.004	0	0	0	0	0	0	0
WT111(DD045F3F1DEA)	3.83	13108	2022-11-28 09:35:52.213	0.021	0.324	0.962	0	0	0	18.589	-1.203	-30.004	0	0	0	0	0	0	0
WT111(DD045F3F1DEA)	3.83	13108	2022-11-28 09:35:52.213	0.021	0.324	0.962	0	0	0	18.589	-1.203	-30.004	0	0	0	0	0	0	0
WT111(DD045F3F1DEA)	3.83	13108	2022-11-28 09:35:52.213	0.021	0.324	0.962	0	0	0	18.589	-1.203	-30.004	0	0	0	0	0	0	0
WT111(DD045F3F1DEA)	3.83	13108	2022-11-28 09:35:52.213	0.021	0.324	0.962	0	0	0	18.589	-1.203	-30.004	0	0	0	0	0	0	0
WT111(DD045F3F1DEA)	3.83	13108	2022-11-28 09:35:52.213	0.021	0.324	0.963	0	0	0	18.589	-1.203	-30.004	0	0	0	0	0	0	0
WT111(DD045F3F1DEA)	3.83	13108	2022-11-28 09:35:52.213	0.021	0.324	0.963	0	0	0	18.589	-1.203	-30.004	0	0	0	0	0	0	0
WT111(DD045F3F1DEA)	3.83	13108	2022-11-28 09:35:52.213	0.021	0.324	0.963	0	0	0	18.589	-1.203	-30.004	0	0	0	0	0	0	0
WT111(DD045F3F1DEA)	3.83	13108	2022-11-28 09:35:52.213	0.021	0.324	0.963	0	0	0	18.589	-1.203	-30.004	0	0	0	0	0	0	0
WT111(DD045F3F1DEA)	3.83	13108	2022-11-28 09:35:52.213	0.021	0.325	0.961	0	0	0	18.589	-1.203	-30.004	0	0	0	0	0	0	0
WT222(CAA14FCCF874)	3.82	13105	2022-11-28 09:35:52.260	-0.014	-0.002	1	0	0	0	-0.06	0.829	99.344	0	0	0	0	0	0	0
WT222(CAA14FCCF874)	3.82	13105	2022-11-28 09:35:52.260	-0.014	-0.002	1	0	0	0	-0.06	0.829	99.344	0	0	0	0	0	0	0
WT222(CAA14FCCF874)	3.82	13105	2022-11-28 09:35:52.260	-0.015	-0.002	0.999	0	0	0	-0.06	0.829	99.344	0	0	0	0	0	0	0
WT222(CAA14FCCF874)	3.82	13105	2022-11-28 09:35:52.260	-0.015	-0.002	0.999	0	0	0	-0.06	0.829	99.344	0	0	0	0	0	0	0
WT222(CAA14FCCF874)	3.82	13105	2022-11-28 09:35:52.260	-0.015	-0.002	0.999	0	0	0	-0.06	0.829	99.344	0	0	0	0	0	0	0
WT222(CAA14FCCF874)	3.82	13105	2022-11-28 09:35:52.260	-0.015	-0.002	0.999	0	0	0	-0.06	0.829	99.344	0	0	0	0	0	0	0
WT222(CAA14FCCF874)	3.82	13105	2022-11-28 09:35:52.260	-0.015	-0.002	0.999	0	0	0	-0.06	0.829	99.344	0	0	0	0	0	0	0
WT222(CAA14FCCF874)	3.82	13105	2022-11-28 09:35:52.260	-0.015	-0.002	0.999	0	0	0	-0.06	0.829	99.344	0	0	0	0	0	0	0
WT111(DD045F3F1DEA)	3.83	13108	2022-11-28 09:35:52.275	0.021	0.325	0.961	0	0	0	18.589	-1.203	-30.004	0	0	0	0	0	0	0
WT111(DD045F3F1DEA)	3.83	13108	2022-11-28 09:35:52.275	0.021	0.325	0.961	0	0	0	18.589	-1.203	-30.004	0	0	0	0	0	0	0
WT111(DD045F3F1DEA)	3.83	13108	2022-11-28 09:35:52.275	0.021	0.325	0.961	0	0	0	18.589	-1.203	-30.004	0	0	0	0	0	0	0
WT111(DD045F3F1DEA)	3.83	13108	2022-11-28 09:35:52.275	0.021	0.324	0.961	0	0	0	18.589	-1.203	-30.004	0	0	0	0	0	0	0
WT111(DD045F3F1DEA)	3.83	13108	2022-11-28 09:35:52.275	0.021	0.324	0.961	0	0	0	18.589	-1.203	-30.004	0	0	0	0	0	0	0
WT111(DD045F3F1DEA)	3.83	13108	2022-11-28 09:35:52.275	0.021	0.324	0.961	0	0	0	18.589	-1.203	-30.004	0	0	0	0	0	0	0
WT111(DD045F3F1DEA)	3.83	13108	2022-11-28 09:35:52.275	0.021	0.324	0.961	0	0	0	18.589	-1.203	-30.004	0	0	0	0	0	0	0
WT111(DD045F3F1DEA)	3.83	13108	2022-11-28 09:35:52.275	0.021	0.324	0.962	0	0	0	18.589	-1.203	-30.004	0	0	0	0	0	0	0
WT222(CAA14FCCF874)	3.82	13105	2022-11-28 09:35:52.291	-0.015	-0.002	0.999	0	0	0	-0.06	0.829	99.344	0	0	0	0	0	0	0
WT222(CAA14FCCF874)	3.82	13105	2022-11-28 09:35:52.291	-0.014	-0.002	0.999	0	0	0	-0.06	0.829	99.344	0	0	0	0	0	0	0
WT222(CAA14FCCF874)	3.82	13105	2022-11-28 09:35:52.291	-0.014	-0.002	0.999	0	0	0	-0.06	0.829	99.344	0	0	0	0	0	0	0
WT222(CAA14FCCF874)	3.82	13105	2022-11-28 09:35:52.291	-0.014	-0.002	0.999	0	0	0	-0.06	0.829	99.344	0	0	0	0	0	0	0
WT222(CAA14FCCF874)	3.82	13105	2022-11-28 09:35:52.291	-0.014	-0.002	0.999	0	0	0	-0.06	0.829	99.344	0	0	0	0	0	0	0
WT222(CAA14FCCF874)	3.82	13105	2022-11-28 09:35:52.291	-0.015	-0.002	0.999	0	0	0	-0.06	0.829	99.344	0	0	0	0	0	0	0
WT222(CAA14FCCF874)	3.82	13105	2022-11-28 09:35:52.291	-0.015	-0.002	0.999	0	0	0	-0.06	0.829	99.344	0	0	0	0	0	0	0
WT222(CAA14FCCF874)	3.82	13105	2022-11-28 09:35:52.291	-0.015	-0.002	0.999	0	0	0	-0.06	0.829	99.344	0	0	0	0	0	0	0
WT222(CAA14FCCF874)	3.82	13105	2022-11-28 09:35:52.291	-0.015	-0.002	0.999	0	0	0	-0.06	0.829	99.344	0	0	0	0	0	0	0
WT222(CAA14FCCF874)	3.82	13105	2022-11-28 09:35:52.291	-0.015	-0.002	1	0	0	0	-0.06	0.829	99.344	0	0	0	0	0	0	0
WT222(CAA14FCCF874)	3.82	13105	2022-11-28 09:35:52.291	-0.015	-0.002	1	0	0	0	-0.06	0.829	99.344	0	0	0	0	0	0	0
WT222(CAA14FCCF874)	3.82	13105	2022-11-28 09:35:52.291	-0.015	-0.002	1	0	0	0	-0.06	0.829	99.344	0	0	0	0	0	0	0
WT222(CAA14FCCF874)	3.82	13105	2022-11-28 09:35:52.291	-0.015	-0.002	1	0	0	0	-0.06	0.829	99.344	0	0	0	0	0	0	0
WT222(CAA14FCCF874)	3.82	13105	2022-11-28 09:35:52.291	-0.015	-0.002	0.999	0	0	0	-0.066	0.829	99.344	0	0	0	0	0	0	0
WT222(CAA14FCCF874)	3.82	13105	2022-11-28 09:35:52.291	-0.015	-0.002	0.999	0	0	0	-0.066	0.829	99.344	0	0	0	0	0	0	0
WT222(CAA14FCCF874)	3.82	13105	2022-11-28 09:35:52.291	-0.015	-0.002	0.999	0	0	0	-0.066	0.829	99.344	0	0	0	0	0	0	0
WT111(DD045F3F1DEA)	3.83	13108	2022-11-28 09:35:52.307	0.021	0.324	0.962	0	0	0	18.589	-1.203	-30.004	0	0	0	0	0	0	0
WT111(DD045F3F1DEA)	3.83	13108	2022-11-28 09:35:52.307	0.021	0.324	0.962	0	0	0	18.589	-1.203	-30.004	0	0	0	0	0	0	0
WT111(DD045F3F1DEA)	3.83	13108	2022-11-28 09:35:52.307	0.021	0.324	0.962	0	0	0	18.589	-1.203	-30.004	0	0	0	0	0	0	0
WT111(DD045F3F1DEA)	3.83	13108	2022-11-28 09:35:52.307	0.021	0.323	0.963	0	0	0	18.589	-1.203	-30.004	0	0	0	0	0	0	0
WT111(DD045F3F1DEA)	3.83	13108	2022-11-28 09:35:52.307	0.021	0.323	0.963	0	0	0	18.589	-1.203	-30.004	0	0	0	0	0	0	0
WT111(DD045F3F1DEA)	3.83	13108	2022-11-28 09:35:52.307	0.021	0.323	0.963	0	0	0	18.589	-1.203	-30.004	0	0	0	0	0	0	0
WT111(DD045F3F1DEA)	3.83	13108	2022-11-28 09:35:52.307	0.021	0.323	0.963	0	0	0	18.589	-1.203	-30.004	0	0	0	0	0	0	0
WT111(DD045F3F1DEA)	3.83	13108	2022-11-28 09:35:52.307	0.022	0.324	0.962	0	0	0	18.589	-1.203	-30.004	0	0	0	0	0	0	0
WT111(DD045F3F1DEA)	3.83	13108	2022-11-28 09:35:52.400	0.022	0.324	0.962	0	0	0	18.589	-1.203	-30.004	0	0	0	0	0	0	0
WT111(DD045F3F1DEA)	3.83	13108	2022-11-28 09:35:52.400	0.022	0.324	0.962	0	0	0	18.589	-1.203	-30.004	0	0	0	0	0	0	0
WT111(DD045F3F1DEA)	3.83	13108	2022-11-28 09:35:52.400	0.022	0.324	0.962	0	0	0	18.589	-1.203	-30.004	0	0	0	0	0	0	0
WT111(DD045F3F1DEA)	3.83	13108	2022-11-28 09:35:52.400	0.021	0.324	0.962	0	0	0	18.589	-1.203	-30.004	0	0	0	0	0	0	0
WT111(DD045F3F1DEA)	3.83	13108	2022-11-28 09:35:52.400	0.021	0.324	0.962	0	0	0	18.589	-1.203	-30.004	0	0	0	0	0	0	0
WT111(DD045F3F1DEA)	3.83	13108	2022-11-28 09:35:52.400	0.021	0.324	0.962	0	0	0	18.589	-1.203	-30.004	0	0	0	0	0	0	0
WT111(DD045F3F1DEA)	3.83	13108	2022-11-28 09:35:52.400	0.021	0.324	0.962	0	0	0	18.589	-1.203	-30.004	0	0	0	0	0	0	0
WT111(DD045F3F1DEA)	3.83	13108	2022-11-28 09:35:52.400	0.021	0.324	0.962	0	0	0	18.589	-1.203	-30.004	0	0	0	0	0	0	0
WT111(DD045F3F1DEA)	3.83	13108	2022-11-28 09:35:52.400	0.021	0.324	0.962	0	0	0	18.589	-1.203	-30.004	0	0	0	0	0	0	0
WT111(DD045F3F1DEA)	3.83	13108	2022-11-28 09:35:52.400	0.021	0.324	0.962	0	0	0	18.589	-1.203	-30.004	0	0	0	0	0	0	0
WT111(DD045F3F1DEA)	3.83	13108	2022-11-28 09:35:52.400	0.021	0.324	0.962	0	0	0	18.589	-1.203	-30.004	0	0	0	0	0	0	0
WT111(DD045F3F1DEA)	3.83	13108	2022-11-28 09:35:52.400	0.021	0.324	0.962	0	0	0	18.589	-1.203	-30.004	0	0	0	0	0	0	0
WT111(DD045F3F1DEA)	3.83	13108	2022-11-28 09:35:52.400	0.021	0.324	0.962	0	0	0	18.589	-1.203	-30.004	0	0	0	0	0	0	0
WT111(DD045F3F1DEA)	3.83	13108	2022-11-28 09:35:52.400	0.021	0.324	0.962	0	0	0	18.589	-1.203	-30.004	0	0	0	0	0	0	0
WT111(DD045F3F1DEA)	3.83	13108	2022-11-28 09:35:52.400	0.021	0.324	0.962	0	0	0	18.589	-1.203	-30.004	0	0	0	0	0	0	0
WT111(DD045F3F1DEA)	3.83	13108	2022-11-28 09:35:52.400	0.021	0.324	0.962	0	0	0	18.589	-1.203	-30.004	0	0	0	0	0	0	0
WT111(DD045F3F1DEA)	3.83	13108	2022-11-28 09:35:52.416	0.021	0.324	0.962	0	0	0	18.589	-1.203	-30.004	0	0	0	0	0	0	0
WT111(DD045F3F1DEA)	3.83	13108	2022-11-28 09:35:52.416	0.021	0.324	0.962	0	0	0	18.589	-1.203	-30.004	0	0	0	0	0	0	0
WT111(DD045F3F1DEA)	3.83	13108	2022-11-28 09:35:52.416	0.021	0.324	0.962	0	0	0	18.589	-1.203	-30.004	0	0	0	0	0	0	0
WT111(DD045F3F1DEA)	3.83	13108	2022-11-28 09:35:52.416	0.021	0.323	0.962	0	0	0	18.589	-1.203	-30.004	0	0	0	0	0	0	0
WT111(DD045F3F1DEA)	3.83	13108	2022-11-28 09:35:52.416	0.021	0.323	0.962	0	0	0	18.589	-1.203	-30.004	0	0	0	0	0	0	0
WT111(DD045F3F1DEA)	3.83	13108	2022-11-28 09:35:52.416	0.021	0.323	0.962	0	0	0	18.589	-1.203	-30.004	0	0	0	0	0	0	0
WT111(DD045F3F1DEA)	3.83	13108	2022-11-28 09:35:52.416	0.021	0.323	0.962	0	0	0	18.589	-1.203	-30.004	0	0	0	0	0	0	0
WT111(DD045F3F1DEA)	3.83	13108	2022-11-28 09:35:52.416	0.021	0.324	0.962	0	0	0	18.589	-1.203	-30.004	0	0	0	0	0	0	0
WT111(DD045F3F1DEA)	3.83	13108	2022-11-28 09:35:52.447	0.021	0.324	0.962	0	0	0	18.589	-1.203	-30.004	0	0	0	0	0	0	0
WT111(DD045F3F1DEA)	3.83	13108	2022-11-28 09:35:52.447	0.021	0.324	0.962	0	0	0	18.589	-1.203	-30.004	0	0	0	0	0	0	0
WT111(DD045F3F1DEA)	3.83	13108	2022-11-28 09:35:52.447	0.021	0.324	0.962	0	0	0	18.589	-1.203	-30.004	0	0	0	0	0	0	0
WT111(DD045F3F1DEA)	3.83	13108	2022-11-28 09:35:52.447	0.021	0.324	0.962	0	0	0	18.589	-1.203	-30.004	0	0	0	0	0	0	0
WT111(DD045F3F1DEA)	3.83	13108	2022-11-28 09:35:52.447	0.021	0.324	0.962	0	0	0	18.589	-1.203	-30.004	0	0	0	0	0	0	0
WT111(DD045F3F1DEA)	3.83	13108	2022-11-28 09:35:52.447	0.021	0.324	0.962	0	0	0	18.589	-1.203	-30.004	0	0	0	0	0	0	0
WT111(DD045F3F1DEA)	3.83	13108	2022-11-28 09:35:52.447	0.021	0.324	0.962	0	0	0	18.589	-1.203	-30.004	0	0	0	0	0	0	0
WT111(DD045F3F1DEA)	3.83	13108	2022-11-28 09:35:52.447	0.021	0.324	0.962	0	0	0	18.589	-1.203	-30.004	0	0	0	0	0	0	0
WT333(F4E4E1AF1293)	3.89	13105	2022-11-28 09:35:52.463	0.016	0.027	1.016	0	0	0	1.774	-0.873	168.305	0	0	0	0	0	0	0
WT333(F4E4E1AF1293)	3.89	13105	2022-11-28 09:35:52.463	0.016	0.027	1.016	0	0	0	1.774	-0.873	168.305	0	0	0	0	0	0	0
WT333(F4E4E1AF1293)	3.89	13105	2022-11-28 09:35:52.463	0.016	0.027	1.016	0	0	0	1.774	-0.873	168.305	0	0	0	0	0	0	0
WT333(F4E4E1AF1293)	3.89	13105	2022-11-28 09:35:52.463	0.016	0.027	1.016	0	0	0	1.774	-0.873	168.305	0	0	0	0	0	0	0
WT333(F4E4E1AF1293)	3.89	13105	2022-11-28 09:35:52.463	0.016	0.027	1.016	0	0	0	1.774	-0.873	168.305	0	0	0	0	0	0	0
WT333(F4E4E1AF1293)	3.89	13105	2022-11-28 09:35:52.463	0.016	0.027	1.016	0	0	0	1.769	-0.873	168.305	0	0	0	0	0	0	0
WT333(F4E4E1AF1293)	3.89	13105	2022-11-28 09:35:52.463	0.016	0.027	1.016	0	0	0	1.769	-0.873	168.305	0	0	0	0	0	0	0
WT333(F4E4E1AF1293)	3.89	13105	2022-11-28 09:35:52.463	0.016	0.027	1.016	0	0	0	1.769	-0.873	168.305	0	0	0	0	0	0	0
WT333(F4E4E1AF1293)	3.89	13105	2022-11-28 09:35:52.463	0.016	0.027	1.016	0	0	0	1.769	-0.873	168.305	0	0	0	0	0	0	0
WT333(F4E4E1AF1293)	3.89	13105	2022-11-28 09:35:52.463	0.016	0.027	1.016	0	0	0	1.769	-0.879	168.305	0	0	0	0	0	0	0
WT333(F4E4E1AF1293)	3.89	13105	2022-11-28 09:35:52.463	0.016	0.027	1.016	0	0	0	1.769	-0.879	168.305	0	0	0	0	0	0	0
WT333(F4E4E1AF1293)	3.89	13105	2022-11-28 09:35:52.463	0.016	0.027	1.016	0	0	0	1.769	-0.879	168.305	0	0	0	0	0	0	0
WT333(F4E4E1AF1293)	3.89	13105	2022-11-28 09:35:52.463	0.016	0.027	1.016	0	0	0	1.769	-0.879	168.305	0	0	0	0	0	0	0
WT333(F4E4E1AF1293)	3.89	13105	2022-11-28 09:35:52.463	0.016	0.027	1.016	0	0	0	1.763	-0.879	168.305	0	0	0	0	0	0	0
WT333(F4E4E1AF1293)	3.89	13105	2022-11-28 09:35:52.463	0.016	0.027	1.016	0	0	0	1.763	-0.879	168.305	0	0	0	0	0	0	0
WT333(F4E4E1AF1293)	3.89	13105	2022-11-28 09:35:52.463	0.016	0.028	1.016	0	0	0	1.763	-0.879	168.305	0	0	0	0	0	0	0
WT333(F4E4E1AF1293)	3.89	13105	2022-11-28 09:35:52.463	0.016	0.028	1.016	0	0	0	1.763	-0.879	168.305	0	0	0	0	0	0	0
WT333(F4E4E1AF1293)	3.89	13105	2022-11-28 09:35:52.463	0.016	0.028	1.016	0	0	0	1.763	-0.879	168.3	0	0	0	0	0	0	0
WT333(F4E4E1AF1293)	3.89	13105	2022-11-28 09:35:52.463	0.016	0.028	1.016	0	0	0	1.763	-0.879	168.3	0	0	0	0	0	0	0
WT333(F4E4E1AF1293)	3.89	13105	2022-11-28 09:35:52.463	0.016	0.027	1.016	0	0	0	1.763	-0.879	168.3	0	0	0	0	0	0	0
WT333(F4E4E1AF1293)	3.89	13105	2022-11-28 09:35:52.463	0.016	0.027	1.016	0	0	0	1.763	-0.879	168.3	0	0	0	0	0	0	0
WT333(F4E4E1AF1293)	3.89	13105	2022-11-28 09:35:52.463	0.016	0.027	1.016	0	0	0	1.758	-0.879	168.3	0	0	0	0	0	0	0
WT333(F4E4E1AF1293)	3.89	13105	2022-11-28 09:35:52.463	0.016	0.027	1.016	0	0	0	1.758	-0.879	168.3	0	0	0	0	0	0	0
WT333(F4E4E1AF1293)	3.89	13105	2022-11-28 09:35:52.463	0.016	0.027	1.016	0	0	0	1.758	-0.879	168.3	0	0	0	0	0	0	0
WT222(CAA14FCCF874)	3.82	13105	2022-11-28 09:35:52.463	-0.015	-0.002	0.999	0	0	0	-0.066	0.829	99.344	0	0	0	0	0	0	0
WT222(CAA14FCCF874)	3.82	13105	2022-11-28 09:35:52.478	-0.014	-0.002	1	0	0	0	-0.066	0.829	99.344	0	0	0	0	0	0	0
WT222(CAA14FCCF874)	3.82	13105	2022-11-28 09:35:52.478	-0.014	-0.002	1	0	0	0	-0.066	0.829	99.344	0	0	0	0	0	0	0
WT222(CAA14FCCF874)	3.82	13105	2022-11-28 09:35:52.478	-0.014	-0.002	1	0	0	0	-0.066	0.829	99.344	0	0	0	0	0	0	0
WT222(CAA14FCCF874)	3.82	13105	2022-11-28 09:35:52.478	-0.014	-0.002	1	0	0	0	-0.066	0.829	99.344	0	0	0	0	0	0	0
WT222(CAA14FCCF874)	3.82	13105	2022-11-28 09:35:52.478	-0.015	-0.003	0.999	0	0	0	-0.066	0.829	99.344	0	0	0	0	0	0	0
WT222(CAA14FCCF874)	3.82	13105	2022-11-28 09:35:52.478	-0.015	-0.003	0.999	0	0	0	-0.066	0.829	99.344	0	0	0	0	0	0	0
WT222(CAA14FCCF874)	3.82	13105	2022-11-28 09:35:52.478	-0.015	-0.003	0.999	0	0	0	-0.066	0.829	99.344	0	0	0	0	0	0	0
WT333(F4E4E1AF1293)	3.89	13105	2022-11-28 09:35:52.494	0.016	0.027	1.016	0	0	0	1.758	-0.879	168.3	0	0	0	0	0	0	0
WT333(F4E4E1AF1293)	3.89	13105	2022-11-28 09:35:52.494	0.016	0.027	1.016	0	0	0	1.758	-0.879	168.3	0	0	0	0	0	0	0
WT333(F4E4E1AF1293)	3.89	13105	2022-11-28 09:35:52.494	0.016	0.027	1.016	0	0	0	1.758	-0.879	168.3	0	0	0	0	0	0	0
WT333(F4E4E1AF1293)	3.89	13105	2022-11-28 09:35:52.494	0.016	0.027	1.016	0	0	0	1.758	-0.879	168.3	0	0	0	0	0	0	0
WT333(F4E4E1AF1293)	3.89	13105	2022-11-28 09:35:52.494	0.016	0.027	1.016	0	0	0	1.758	-0.879	168.3	0	0	0	0	0	0	0
WT333(F4E4E1AF1293)	3.89	13105	2022-11-28 09:35:52.494	0.016	0.027	1.016	0	0	0	1.752	-0.879	168.3	0	0	0	0	0	0	0
WT333(F4E4E1AF1293)	3.89	13105	2022-11-28 09:35:52.494	0.016	0.027	1.016	0	0	0	1.752	-0.879	168.3	0	0	0	0	0	0	0
WT333(F4E4E1AF1293)	3.89	13105	2022-11-28 09:35:52.494	0.016	0.027	1.016	0	0	0	1.752	-0.879	168.3	0	0	0	0	0	0	0
WT333(F4E4E1AF1293)	3.89	13105	2022-11-28 09:35:52.494	0.016	0.027	1.016	0	0	0	1.752	-0.879	168.3	0	0	0	0	0	0	0
WT333(F4E4E1AF1293)	3.89	13105	2022-11-28 09:35:52.494	0.016	0.027	1.016	0	0	0	1.752	-0.879	168.3	0	0	0	0	0	0	0
WT333(F4E4E1AF1293)	3.89	13105	2022-11-28 09:35:52.494	0.016	0.027	1.016	0	0	0	1.752	-0.879	168.3	0	0	0	0	0	0	0
WT333(F4E4E1AF1293)	3.89	13105	2022-11-28 09:35:52.494	0.016	0.027	1.016	0	0	0	1.752	-0.879	168.294	0	0	0	0	0	0	0
WT333(F4E4E1AF1293)	3.89	13105	2022-11-28 09:35:52.494	0.016	0.027	1.016	0	0	0	1.752	-0.879	168.294	0	0	0	0	0	0	0
WT333(F4E4E1AF1293)	3.89	13105	2022-11-28 09:35:52.494	0.016	0.027	1.016	0	0	0	1.752	-0.879	168.294	0	0	0	0	0	0	0
WT333(F4E4E1AF1293)	3.89	13105	2022-11-28 09:35:52.494	0.016	0.027	1.016	0	0	0	1.747	-0.879	168.294	0	0	0	0	0	0	0
WT333(F4E4E1AF1293)	3.89	13105	2022-11-28 09:35:52.494	0.016	0.027	1.016	0	0	0	1.747	-0.879	168.294	0	0	0	0	0	0	0
WT111(DD045F3F1DEA)	3.83	13108	2022-11-28 09:35:52.510	0.021	0.324	0.962	0	0	0	18.589	-1.203	-30.004	0	0	0	0	0	0	0
WT111(DD045F3F1DEA)	3.83	13108	2022-11-28 09:35:52.510	0.021	0.324	0.962	0	0	0	18.589	-1.203	-30.004	0	0	0	0	0	0	0
WT111(DD045F3F1DEA)	3.83	13108	2022-11-28 09:35:52.510	0.021	0.324	0.962	0	0	0	18.589	-1.203	-30.004	0	0	0	0	0	0	0
WT111(DD045F3F1DEA)	3.83	13108	2022-11-28 09:35:52.510	0.021	0.324	0.962	0	0	0	18.589	-1.203	-30.004	0	0	0	0	0	0	0
WT111(DD045F3F1DEA)	3.83	13108	2022-11-28 09:35:52.510	0.021	0.324	0.962	0	0	0	18.589	-1.203	-30.004	0	0	0	0	0	0	0
WT111(DD045F3F1DEA)	3.83	13108	2022-11-28 09:35:52.510	0.021	0.324	0.962	0	0	0	18.589	-1.203	-30.004	0	0	0	0	0	0	0
WT111(DD045F3F1DEA)	3.83	13108	2022-11-28 09:35:52.510	0.021	0.324	0.962	0	0	0	18.589	-1.203	-30.004	0	0	0	0	0	0	0
WT111(DD045F3F1DEA)	3.83	13108	2022-11-28 09:35:52.510	0.021	0.324	0.962	0	0	0	18.589	-1.203	-30.004	0	0	0	0	0	0	0
WT333(F4E4E1AF1293)	3.89	13105	2022-11-28 09:35:52.525	0.016	0.027	1.016	0	0	0	1.736	-0.879	168.289	0	0	0	0	0	0	0
WT333(F4E4E1AF1293)	3.89	13105	2022-11-28 09:35:52.525	0.016	0.027	1.016	0	0	0	1.73	-0.879	168.289	0	0	0	0	0	0	0
WT333(F4E4E1AF1293)	3.89	13105	2022-11-28 09:35:52.525	0.016	0.027	1.017	0	0	0	1.73	-0.879	168.289	0	0	0	0	0	0	0
WT333(F4E4E1AF1293)	3.89	13105	2022-11-28 09:35:52.525	0.016	0.027	1.017	0	0	0	1.73	-0.879	168.289	0	0	0	0	0	0	0
WT333(F4E4E1AF1293)	3.89	13105	2022-11-28 09:35:52.525	0.016	0.027	1.017	0	0	0	1.73	-0.879	168.289	0	0	0	0	0	0	0
WT333(F4E4E1AF1293)	3.89	13105	2022-11-28 09:35:52.525	0.016	0.027	1.017	0	0	0	1.73	-0.879	168.289	0	0	0	0	0	0	0
WT333(F4E4E1AF1293)	3.89	13105	2022-11-28 09:35:52.525	0.016	0.027	1.016	0	0	0	1.73	-0.879	168.289	0	0	0	0	0	0	0
WT333(F4E4E1AF1293)	3.89	13105	2022-11-28 09:35:52.525	0.016	0.027	1.016	0	0	0	1.73	-0.879	168.289	0	0	0	0	0	0	0
WT222(CAA14FCCF874)	3.82	13105	2022-11-28 09:35:52.525	-0.015	-0.003	0.999	0	0	0	-0.066	0.829	99.349	0	0	0	0	0	0	0
WT222(CAA14FCCF874)	3.82	13105	2022-11-28 09:35:52.525	-0.014	-0.002	0.999	0	0	0	-0.066	0.829	99.349	0	0	0	0	0	0	0
WT222(CAA14FCCF874)	3.82	13105	2022-11-28 09:35:52.525	-0.014	-0.002	0.999	0	0	0	-0.066	0.829	99.349	0	0	0	0	0	0	0
WT222(CAA14FCCF874)	3.82	13105	2022-11-28 09:35:52.525	-0.014	-0.002	0.999	0	0	0	-0.066	0.829	99.349	0	0	0	0	0	0	0
WT222(CAA14FCCF874)	3.82	13105	2022-11-28 09:35:52.525	-0.014	-0.002	0.999	0	0	0	-0.066	0.829	99.349	0	0	0	0	0	0	0
WT222(CAA14FCCF874)	3.82	13105	2022-11-28 09:35:52.525	-0.014	-0.002	1	0	0	0	-0.066	0.829	99.349	0	0	0	0	0	0	0
WT222(CAA14FCCF874)	3.82	13105	2022-11-28 09:35:52.525	-0.014	-0.002	1	0	0	0	-0.066	0.829	99.349	0	0	0	0	0	0	0
WT222(CAA14FCCF874)	3.82	13105	2022-11-28 09:35:52.525	-0.014	-0.002	1	0	0	0	-0.066	0.829	99.349	0	0	0	0	0	0	0
WT222(CAA14FCCF874)	3.82	13105	2022-11-28 09:35:52.541	-0.014	-0.002	1	0	0	0	-0.066	0.829	99.349	0	0	0	0	0	0	0
WT222(CAA14FCCF874)	3.82	13105	2022-11-28 09:35:52.541	-0.014	-0.002	0.999	0	0	0	-0.066	0.829	99.349	0	0	0	0	0	0	0
WT222(CAA14FCCF874)	3.82	13105	2022-11-28 09:35:52.541	-0.014	-0.002	0.999	0	0	0	-0.066	0.829	99.349	0	0	0	0	0	0	0
WT222(CAA14FCCF874)	3.82	13105	2022-11-28 09:35:52.541	-0.014	-0.002	0.999	0	0	0	-0.066	0.829	99.349	0	0	0	0	0	0	0
WT222(CAA14FCCF874)	3.82	13105	2022-11-28 09:35:52.541	-0.014	-0.002	0.999	0	0	0	-0.066	0.829	99.349	0	0	0	0	0	0	0
WT222(CAA14FCCF874)	3.82	13105	2022-11-28 09:35:52.541	-0.014	-0.002	1	0	0	0	-0.066	0.829	99.349	0	0	0	0	0	0	0
WT222(CAA14FCCF874)	3.82	13105	2022-11-28 09:35:52.541	-0.014	-0.002	1	0	0	0	-0.071	0.829	99.349	0	0	0	0	0	0	0
WT222(CAA14FCCF874)	3.82	13105	2022-11-28 09:35:52.541	-0.014	-0.002	1	0	0	0	-0.071	0.829	99.349	0	0	0	0	0	0	0
WT333(F4E4E1AF1293)	3.89	13105	2022-11-28 09:35:52.556	0.016	0.027	1.016	0	0	0	1.73	-0.879	168.289	0	0	0	0	0	0	0
WT333(F4E4E1AF1293)	3.89	13105	2022-11-28 09:35:52.556	0.016	0.027	1.016	0	0	0	1.73	-0.879	168.289	0	0	0	0	0	0	0
WT333(F4E4E1AF1293)	3.89	13105	2022-11-28 09:35:52.556	0.016	0.028	1.016	0	0	0	1.73	-0.879	168.283	0	0	0	0	0	0	0
WT333(F4E4E1AF1293)	3.89	13105	2022-11-28 09:35:52.556	0.016	0.028	1.016	0	0	0	1.725	-0.879	168.283	0	0	0	0	0	0	0
WT333(F4E4E1AF1293)	3.89	13105	2022-11-28 09:35:52.556	0.016	0.028	1.016	0	0	0	1.725	-0.879	168.283	0	0	0	0	0	0	0
WT333(F4E4E1AF1293)	3.89	13105	2022-11-28 09:35:52.556	0.016	0.028	1.016	0	0	0	1.725	-0.879	168.283	0	0	0	0	0	0	0
WT333(F4E4E1AF1293)	3.89	13105	2022-11-28 09:35:52.556	0.016	0.027	1.016	0	0	0	1.725	-0.884	168.283	0	0	0	0	0	0	0
WT333(F4E4E1AF1293)	3.89	13105	2022-11-28 09:35:52.556	0.016	0.027	1.016	0	0	0	1.725	-0.884	168.283	0	0	0	0	0	0	0
WT111(DD045F3F1DEA)	3.83	13108	2022-11-28 09:35:52.572	0.021	0.324	0.962	0	0	0	18.589	-1.203	-30.004	0	0	0	0	0	0	0
WT111(DD045F3F1DEA)	3.83	13108	2022-11-28 09:35:52.572	0.021	0.324	0.962	0	0	0	18.589	-1.203	-30.004	0	0	0	0	0	0	0
WT111(DD045F3F1DEA)	3.83	13108	2022-11-28 09:35:52.572	0.021	0.324	0.962	0	0	0	18.589	-1.203	-30.004	0	0	0	0	0	0	0
WT111(DD045F3F1DEA)	3.83	13108	2022-11-28 09:35:52.572	0.021	0.323	0.962	0	0	0	18.589	-1.203	-30.004	0	0	0	0	0	0	0
WT111(DD045F3F1DEA)	3.83	13108	2022-11-28 09:35:52.572	0.021	0.323	0.962	0	0	0	18.589	-1.203	-30.004	0	0	0	0	0	0	0
WT111(DD045F3F1DEA)	3.83	13108	2022-11-28 09:35:52.572	0.021	0.323	0.962	0	0	0	18.589	-1.203	-30.004	0	0	0	0	0	0	0
WT111(DD045F3F1DEA)	3.83	13108	2022-11-28 09:35:52.572	0.021	0.323	0.962	0	0	0	18.589	-1.203	-30.004	0	0	0	0	0	0	0
WT111(DD045F3F1DEA)	3.83	13108	2022-11-28 09:35:52.572	0.021	0.324	0.962	0	0	0	18.589	-1.203	-30.004	0	0	0	0	0	0	0
WT222(CAA14FCCF874)	3.82	13105	2022-11-28 09:35:52.588	-0.014	-0.002	1	0	0	0	-0.071	0.829	99.349	0	0	0	0	0	0	0
WT222(CAA14FCCF874)	3.82	13105	2022-11-28 09:35:52.588	-0.015	-0.002	1	0	0	0	-0.071	0.829	99.349	0	0	0	0	0	0	0
WT222(CAA14FCCF874)	3.82	13105	2022-11-28 09:35:52.588	-0.015	-0.002	1	0	0	0	-0.071	0.829	99.349	0	0	0	0	0	0	0
WT222(CAA14FCCF874)	3.82	13105	2022-11-28 09:35:52.588	-0.015	-0.002	1	0	0	0	-0.071	0.829	99.349	0	0	0	0	0	0	0
WT222(CAA14FCCF874)	3.82	13105	2022-11-28 09:35:52.588	-0.015	-0.002	1	0	0	0	-0.071	0.829	99.349	0	0	0	0	0	0	0
WT222(CAA14FCCF874)	3.82	13105	2022-11-28 09:35:52.588	-0.014	-0.002	0.999	0	0	0	-0.071	0.829	99.349	0	0	0	0	0	0	0
WT222(CAA14FCCF874)	3.82	13105	2022-11-28 09:35:52.588	-0.014	-0.002	0.999	0	0	0	-0.071	0.829	99.349	0	0	0	0	0	0	0
WT222(CAA14FCCF874)	3.82	13105	2022-11-28 09:35:52.588	-0.014	-0.002	0.999	0	0	0	-0.071	0.829	99.349	0	0	0	0	0	0	0
WT111(DD045F3F1DEA)	3.83	13108	2022-11-28 09:35:52.604	0.021	0.324	0.962	0	0	0	18.589	-1.203	-30.004	0	0	0	0	0	0	0
WT111(DD045F3F1DEA)	3.83	13108	2022-11-28 09:35:52.604	0.021	0.324	0.962	0	0	0	18.589	-1.203	-30.004	0	0	0	0	0	0	0
WT111(DD045F3F1DEA)	3.83	13108	2022-11-28 09:35:52.604	0.021	0.324	0.962	0	0	0	18.589	-1.203	-30.004	0	0	0	0	0	0	0
WT111(DD045F3F1DEA)	3.83	13108	2022-11-28 09:35:52.604	0.021	0.324	0.963	0	0	0	18.589	-1.203	-30.004	0	0	0	0	0	0	0
WT111(DD045F3F1DEA)	3.83	13108	2022-11-28 09:35:52.604	0.021	0.324	0.963	0	0	0	18.589	-1.203	-30.004	0	0	0	0	0	0	0
WT111(DD045F3F1DEA)	3.83	13108	2022-11-28 09:35:52.604	0.021	0.324	0.963	0	0	0	18.589	-1.203	-30.004	0	0	0	0	0	0	0
WT111(DD045F3F1DEA)	3.83	13108	2022-11-28 09:35:52.604	0.021	0.324	0.963	0	0	0	18.589	-1.203	-30.004	0	0	0	0	0	0	0
WT111(DD045F3F1DEA)	3.83	13108	2022-11-28 09:35:52.604	0.021	0.324	0.963	0	0	0	18.589	-1.203	-30.004	0	0	0	0	0	0	0
WT333(F4E4E1AF1293)	3.89	13105	2022-11-28 09:35:52.604	0.016	0.027	1.016	0	0	0	1.725	-0.884	168.283	0	0	0	0	0	0	0
WT333(F4E4E1AF1293)	3.89	13105	2022-11-28 09:35:52.604	0.016	0.027	1.016	0	0	0	1.725	-0.884	168.283	0	0	0	0	0	0	0
WT333(F4E4E1AF1293)	3.89	13105	2022-11-28 09:35:52.604	0.016	0.027	1.016	0	0	0	1.725	-0.884	168.283	0	0	0	0	0	0	0
WT333(F4E4E1AF1293)	3.89	13105	2022-11-28 09:35:52.604	0.016	0.027	1.016	0	0	0	1.725	-0.884	168.283	0	0	0	0	0	0	0
WT333(F4E4E1AF1293)	3.89	13105	2022-11-28 09:35:52.604	0.016	0.027	1.016	0	0	0	1.725	-0.884	168.283	0	0	0	0	0	0	0
WT333(F4E4E1AF1293)	3.89	13105	2022-11-28 09:35:52.604	0.016	0.027	1.016	0	0	0	1.719	-0.884	168.283	0	0	0	0	0	0	0
WT333(F4E4E1AF1293)	3.89	13105	2022-11-28 09:35:52.604	0.016	0.027	1.016	0	0	0	1.719	-0.884	168.283	0	0	0	0	0	0	0
WT333(F4E4E1AF1293)	3.89	13105	2022-11-28 09:35:52.604	0.016	0.027	1.016	0	0	0	1.719	-0.884	168.283	0	0	0	0	0	0	0
WT333(F4E4E1AF1293)	3.89	13105	2022-11-28 09:35:52.635	0.016	0.027	1.016	0	0	0	1.719	-0.884	168.283	0	0	0	0	0	0	0
WT333(F4E4E1AF1293)	3.89	13105	2022-11-28 09:35:52.635	0.016	0.027	1.016	0	0	0	1.719	-0.884	168.283	0	0	0	0	0	0	0
WT333(F4E4E1AF1293)	3.89	13105	2022-11-28 09:35:52.635	0.016	0.028	1.016	0	0	0	1.719	-0.884	168.283	0	0	0	0	0	0	0
WT333(F4E4E1AF1293)	3.89	13105	2022-11-28 09:35:52.635	0.016	0.028	1.016	0	0	0	1.719	-0.884	168.283	0	0	0	0	0	0	0
WT333(F4E4E1AF1293)	3.89	13105	2022-11-28 09:35:52.635	0.016	0.028	1.016	0	0	0	1.719	-0.884	168.283	0	0	0	0	0	0	0
WT333(F4E4E1AF1293)	3.89	13105	2022-11-28 09:35:52.635	0.016	0.028	1.016	0	0	0	1.719	-0.884	168.283	0	0	0	0	0	0	0
WT333(F4E4E1AF1293)	3.89	13105	2022-11-28 09:35:52.635	0.016	0.027	1.016	0	0	0	1.719	-0.884	168.283	0	0	0	0	0	0	0
WT333(F4E4E1AF1293)	3.89	13105	2022-11-28 09:35:52.635	0.016	0.027	1.016	0	0	0	1.714	-0.884	168.283	0	0	0	0	0	0	0
WT222(CAA14FCCF874)	3.82	13105	2022-11-28 09:35:52.650	-0.014	-0.002	0.999	0	0	0	-0.071	0.829	99.349	0	0	0	0	0	0	0
WT222(CAA14FCCF874)	3.82	13105	2022-11-28 09:35:52.650	-0.014	-0.002	1	0	0	0	-0.071	0.829	99.349	0	0	0	0	0	0	0
WT222(CAA14FCCF874)	3.82	13105	2022-11-28 09:35:52.650	-0.014	-0.002	1	0	0	0	-0.071	0.829	99.349	0	0	0	0	0	0	0
WT222(CAA14FCCF874)	3.82	13105	2022-11-28 09:35:52.650	-0.014	-0.002	1	0	0	0	-0.071	0.829	99.349	0	0	0	0	0	0	0
WT222(CAA14FCCF874)	3.82	13105	2022-11-28 09:35:52.650	-0.014	-0.002	1	0	0	0	-0.071	0.829	99.349	0	0	0	0	0	0	0
WT222(CAA14FCCF874)	3.82	13105	2022-11-28 09:35:52.650	-0.014	-0.002	0.999	0	0	0	-0.071	0.829	99.349	0	0	0	0	0	0	0
WT222(CAA14FCCF874)	3.82	13105	2022-11-28 09:35:52.650	-0.014	-0.002	0.999	0	0	0	-0.071	0.829	99.349	0	0	0	0	0	0	0
WT222(CAA14FCCF874)	3.82	13105	2022-11-28 09:35:52.650	-0.014	-0.002	0.999	0	0	0	-0.071	0.829	99.349	0	0	0	0	0	0	0
WT111(DD045F3F1DEA)	3.83	13108	2022-11-28 09:35:52.666	0.021	0.324	0.963	0	0	0	18.589	-1.203	-30.004	0	0	0	0	0	0	0
WT111(DD045F3F1DEA)	3.83	13108	2022-11-28 09:35:52.666	0.021	0.324	0.963	0	0	0	18.594	-1.203	-30.004	0	0	0	0	0	0	0
WT111(DD045F3F1DEA)	3.83	13108	2022-11-28 09:35:52.666	0.021	0.324	0.962	0	0	0	18.594	-1.203	-30.004	0	0	0	0	0	0	0
WT111(DD045F3F1DEA)	3.83	13108	2022-11-28 09:35:52.666	0.021	0.324	0.962	0	0	0	18.594	-1.203	-30.004	0	0	0	0	0	0	0
WT111(DD045F3F1DEA)	3.83	13108	2022-11-28 09:35:52.666	0.021	0.324	0.962	0	0	0	18.594	-1.203	-30.004	0	0	0	0	0	0	0
WT111(DD045F3F1DEA)	3.83	13108	2022-11-28 09:35:52.666	0.021	0.324	0.962	0	0	0	18.594	-1.203	-30.004	0	0	0	0	0	0	0
WT111(DD045F3F1DEA)	3.83	13108	2022-11-28 09:35:52.666	0.021	0.323	0.962	0	0	0	18.594	-1.203	-30.004	0	0	0	0	0	0	0
WT111(DD045F3F1DEA)	3.83	13108	2022-11-28 09:35:52.666	0.021	0.323	0.962	0	0	0	18.594	-1.203	-30.004	0	0	0	0	0	0	0
WT111(DD045F3F1DEA)	3.83	13108	2022-11-28 09:35:52.666	0.021	0.323	0.962	0	0	0	18.594	-1.203	-30.004	0	0	0	0	0	0	0
WT111(DD045F3F1DEA)	3.83	13108	2022-11-28 09:35:52.666	0.021	0.323	0.962	0	0	0	18.594	-1.203	-30.004	0	0	0	0	0	0	0
WT111(DD045F3F1DEA)	3.83	13108	2022-11-28 09:35:52.666	0.022	0.324	0.962	0	0	0	18.594	-1.203	-30.004	0	0	0	0	0	0	0
WT111(DD045F3F1DEA)	3.83	13108	2022-11-28 09:35:52.666	0.022	0.324	0.962	0	0	0	18.594	-1.203	-30.004	0	0	0	0	0	0	0
WT111(DD045F3F1DEA)	3.83	13108	2022-11-28 09:35:52.666	0.022	0.324	0.962	0	0	0	18.594	-1.203	-30.004	0	0	0	0	0	0	0
WT111(DD045F3F1DEA)	3.83	13108	2022-11-28 09:35:52.666	0.022	0.324	0.962	0	0	0	18.594	-1.203	-30.004	0	0	0	0	0	0	0
WT111(DD045F3F1DEA)	3.83	13108	2022-11-28 09:35:52.666	0.021	0.324	0.962	0	0	0	18.594	-1.203	-30.004	0	0	0	0	0	0	0
WT111(DD045F3F1DEA)	3.83	13108	2022-11-28 09:35:52.666	0.021	0.324	0.962	0	0	0	18.594	-1.203	-30.004	0	0	0	0	0	0	0
WT333(F4E4E1AF1293)	3.89	13105	2022-11-28 09:35:52.666	0.016	0.027	1.016	0	0	0	1.714	-0.884	168.278	0	0	0	0	0	0	0
WT333(F4E4E1AF1293)	3.89	13105	2022-11-28 09:35:52.666	0.016	0.027	1.016	0	0	0	1.714	-0.884	168.278	0	0	0	0	0	0	0
WT333(F4E4E1AF1293)	3.89	13105	2022-11-28 09:35:52.666	0.016	0.027	1.016	0	0	0	1.714	-0.884	168.278	0	0	0	0	0	0	0
WT333(F4E4E1AF1293)	3.89	13105	2022-11-28 09:35:52.666	0.016	0.027	1.016	0	0	0	1.714	-0.884	168.278	0	0	0	0	0	0	0
WT333(F4E4E1AF1293)	3.89	13105	2022-11-28 09:35:52.666	0.016	0.027	1.016	0	0	0	1.714	-0.884	168.278	0	0	0	0	0	0	0
WT333(F4E4E1AF1293)	3.89	13105	2022-11-28 09:35:52.666	0.016	0.027	1.016	0	0	0	1.714	-0.884	168.278	0	0	0	0	0	0	0
WT333(F4E4E1AF1293)	3.89	13105	2022-11-28 09:35:52.666	0.016	0.027	1.016	0	0	0	1.714	-0.884	168.278	0	0	0	0	0	0	0
WT333(F4E4E1AF1293)	3.89	13105	2022-11-28 09:35:52.666	0.016	0.027	1.016	0	0	0	1.714	-0.884	168.278	0	0	0	0	0	0	0
WT222(CAA14FCCF874)	3.82	13105	2022-11-28 09:35:52.681	-0.014	-0.002	0.999	0	0	0	-0.071	0.829	99.349	0	0	0	0	0	0	0
WT222(CAA14FCCF874)	3.82	13105	2022-11-28 09:35:52.681	-0.015	-0.002	1	0	0	0	-0.071	0.829	99.349	0	0	0	0	0	0	0
WT222(CAA14FCCF874)	3.82	13105	2022-11-28 09:35:52.681	-0.015	-0.002	1	0	0	0	-0.071	0.829	99.349	0	0	0	0	0	0	0
WT222(CAA14FCCF874)	3.82	13105	2022-11-28 09:35:52.681	-0.015	-0.002	1	0	0	0	-0.071	0.829	99.349	0	0	0	0	0	0	0
WT222(CAA14FCCF874)	3.82	13105	2022-11-28 09:35:52.681	-0.015	-0.002	1	0	0	0	-0.071	0.829	99.349	0	0	0	0	0	0	0
WT222(CAA14FCCF874)	3.82	13105	2022-11-28 09:35:52.681	-0.015	-0.002	1	0	0	0	-0.071	0.829	99.349	0	0	0	0	0	0	0
WT222(CAA14FCCF874)	3.82	13105	2022-11-28 09:35:52.681	-0.015	-0.002	1	0	0	0	-0.071	0.829	99.349	0	0	0	0	0	0	0
WT222(CAA14FCCF874)	3.82	13105	2022-11-28 09:35:52.681	-0.015	-0.002	1	0	0	0	-0.071	0.829	99.349	0	0	0	0	0	0	0
WT222(CAA14FCCF874)	3.82	13105	2022-11-28 09:35:52.681	-0.015	-0.002	1	0	0	0	-0.071	0.829	99.349	0	0	0	0	0	0	0
WT222(CAA14FCCF874)	3.82	13105	2022-11-28 09:35:52.681	-0.015	-0.002	1	0	0	0	-0.077	0.829	99.349	0	0	0	0	0	0	0
WT222(CAA14FCCF874)	3.82	13105	2022-11-28 09:35:52.681	-0.015	-0.002	1	0	0	0	-0.077	0.829	99.349	0	0	0	0	0	0	0
WT222(CAA14FCCF874)	3.82	13105	2022-11-28 09:35:52.681	-0.015	-0.002	1	0	0	0	-0.077	0.829	99.349	0	0	0	0	0	0	0
WT222(CAA14FCCF874)	3.82	13105	2022-11-28 09:35:52.681	-0.015	-0.002	1	0	0	0	-0.077	0.829	99.349	0	0	0	0	0	0	0
WT222(CAA14FCCF874)	3.82	13105	2022-11-28 09:35:52.681	-0.014	-0.002	0.999	0	0	0	-0.077	0.829	99.349	0	0	0	0	0	0	0
WT222(CAA14FCCF874)	3.82	13105	2022-11-28 09:35:52.681	-0.014	-0.002	0.999	0	0	0	-0.077	0.829	99.349	0	0	0	0	0	0	0
WT222(CAA14FCCF874)	3.82	13105	2022-11-28 09:35:52.681	-0.014	-0.002	0.999	0	0	0	-0.077	0.829	99.349	0	0	0	0	0	0	0
WT222(CAA14FCCF874)	3.82	13105	2022-11-28 09:35:52.681	-0.014	-0.002	0.999	0	0	0	-0.077	0.829	99.349	0	0	0	0	0	0	0
WT222(CAA14FCCF874)	3.82	13105	2022-11-28 09:35:52.681	-0.014	-0.002	0.999	0	0	0	-0.077	0.829	99.349	0	0	0	0	0	0	0
WT222(CAA14FCCF874)	3.82	13105	2022-11-28 09:35:52.681	-0.014	-0.002	0.999	0	0	0	-0.077	0.829	99.349	0	0	0	0	0	0	0
WT222(CAA14FCCF874)	3.82	13105	2022-11-28 09:35:52.681	-0.014	-0.002	0.999	0	0	0	-0.077	0.829	99.349	0	0	0	0	0	0	0
WT222(CAA14FCCF874)	3.82	13105	2022-11-28 09:35:52.681	-0.014	-0.002	0.999	0	0	0	-0.077	0.829	99.349	0	0	0	0	0	0	0
WT222(CAA14FCCF874)	3.82	13105	2022-11-28 09:35:52.681	-0.014	-0.002	0.999	0	0	0	-0.077	0.829	99.349	0	0	0	0	0	0	0
WT222(CAA14FCCF874)	3.82	13105	2022-11-28 09:35:52.681	-0.014	-0.002	0.999	0	0	0	-0.077	0.829	99.349	0	0	0	0	0	0	0
WT222(CAA14FCCF874)	3.82	13105	2022-11-28 09:35:52.681	-0.014	-0.002	0.999	0	0	0	-0.077	0.829	99.349	0	0	0	0	0	0	0
WT222(CAA14FCCF874)	3.82	13105	2022-11-28 09:35:52.681	-0.015	-0.003	1	0	0	0	-0.077	0.829	99.349	0	0	0	0	0	0	0
WT222(CAA14FCCF874)	3.82	13105	2022-11-28 09:35:52.681	-0.015	-0.003	1	0	0	0	-0.077	0.829	99.349	0	0	0	0	0	0	0
WT222(CAA14FCCF874)	3.82	13105	2022-11-28 09:35:52.681	-0.015	-0.003	1	0	0	0	-0.077	0.829	99.349	0	0	0	0	0	0	0
WT222(CAA14FCCF874)	3.82	13105	2022-11-28 09:35:52.681	-0.015	-0.003	1	0	0	0	-0.077	0.829	99.349	0	0	0	0	0	0	0
WT222(CAA14FCCF874)	3.82	13105	2022-11-28 09:35:52.681	-0.014	-0.002	1	0	0	0	-0.077	0.829	99.349	0	0	0	0	0	0	0
WT222(CAA14FCCF874)	3.82	13105	2022-11-28 09:35:52.681	-0.014	-0.002	1	0	0	0	-0.077	0.829	99.349	0	0	0	0	0	0	0
WT222(CAA14FCCF874)	3.82	13105	2022-11-28 09:35:52.681	-0.014	-0.002	1	0	0	0	-0.077	0.829	99.349	0	0	0	0	0	0	0
WT222(CAA14FCCF874)	3.82	13105	2022-11-28 09:35:52.681	-0.014	-0.002	1	0	0	0	-0.077	0.829	99.349	0	0	0	0	0	0	0
WT333(F4E4E1AF1293)	3.89	13105	2022-11-28 09:35:52.697	0.016	0.027	1.016	0	0	0	1.714	-0.884	168.278	0	0	0	0	0	0	0
WT333(F4E4E1AF1293)	3.89	13105	2022-11-28 09:35:52.697	0.016	0.027	1.016	0	0	0	1.714	-0.884	168.278	0	0	0	0	0	0	0
WT333(F4E4E1AF1293)	3.89	13105	2022-11-28 09:35:52.697	0.016	0.027	1.017	0	0	0	1.708	-0.884	168.278	0	0	0	0	0	0	0
WT333(F4E4E1AF1293)	3.89	13105	2022-11-28 09:35:52.697	0.016	0.027	1.017	0	0	0	1.708	-0.884	168.278	0	0	0	0	0	0	0
WT333(F4E4E1AF1293)	3.89	13105	2022-11-28 09:35:52.697	0.016	0.027	1.017	0	0	0	1.708	-0.884	168.278	0	0	0	0	0	0	0
WT333(F4E4E1AF1293)	3.89	13105	2022-11-28 09:35:52.697	0.016	0.027	1.017	0	0	0	1.708	-0.884	168.278	0	0	0	0	0	0	0
WT333(F4E4E1AF1293)	3.89	13105	2022-11-28 09:35:52.697	0.016	0.027	1.016	0	0	0	1.708	-0.884	168.278	0	0	0	0	0	0	0
WT333(F4E4E1AF1293)	3.89	13105	2022-11-28 09:35:52.697	0.016	0.027	1.016	0	0	0	1.708	-0.884	168.278	0	0	0	0	0	0	0
WT222(CAA14FCCF874)	3.82	13105	2022-11-28 09:35:52.744	-0.014	-0.002	0.999	0	0	0	-0.077	0.829	99.349	0	0	0	0	0	0	0
WT222(CAA14FCCF874)	3.82	13105	2022-11-28 09:35:52.744	-0.014	-0.002	0.999	0	0	0	-0.077	0.829	99.349	0	0	0	0	0	0	0
WT222(CAA14FCCF874)	3.82	13105	2022-11-28 09:35:52.744	-0.014	-0.002	0.999	0	0	0	-0.077	0.829	99.349	0	0	0	0	0	0	0
WT222(CAA14FCCF874)	3.82	13105	2022-11-28 09:35:52.744	-0.014	-0.002	0.999	0	0	0	-0.077	0.829	99.349	0	0	0	0	0	0	0
WT222(CAA14FCCF874)	3.82	13105	2022-11-28 09:35:52.744	-0.015	-0.002	0.999	0	0	0	-0.077	0.829	99.349	0	0	0	0	0	0	0
WT222(CAA14FCCF874)	3.82	13105	2022-11-28 09:35:52.744	-0.015	-0.002	0.999	0	0	0	-0.082	0.829	99.349	0	0	0	0	0	0	0
WT222(CAA14FCCF874)	3.82	13105	2022-11-28 09:35:52.744	-0.015	-0.002	0.999	0	0	0	-0.082	0.829	99.349	0	0	0	0	0	0	0
WT222(CAA14FCCF874)	3.82	13105	2022-11-28 09:35:52.744	-0.015	-0.002	0.999	0	0	0	-0.082	0.829	99.349	0	0	0	0	0	0	0
WT111(DD045F3F1DEA)	3.83	13108	2022-11-28 09:35:52.760	0.021	0.324	0.962	0	0	0	18.594	-1.203	-30.004	0	0	0	0	0	0	0
WT111(DD045F3F1DEA)	3.83	13108	2022-11-28 09:35:52.760	0.021	0.324	0.962	0	0	0	18.594	-1.203	-30.004	0	0	0	0	0	0	0
WT111(DD045F3F1DEA)	3.83	13108	2022-11-28 09:35:52.760	0.021	0.324	0.963	0	0	0	18.594	-1.203	-30.004	0	0	0	0	0	0	0
WT111(DD045F3F1DEA)	3.83	13108	2022-11-28 09:35:52.760	0.021	0.324	0.963	0	0	0	18.594	-1.203	-30.004	0	0	0	0	0	0	0
WT111(DD045F3F1DEA)	3.83	13108	2022-11-28 09:35:52.760	0.021	0.324	0.963	0	0	0	18.594	-1.203	-30.004	0	0	0	0	0	0	0
WT111(DD045F3F1DEA)	3.83	13108	2022-11-28 09:35:52.760	0.021	0.324	0.963	0	0	0	18.594	-1.203	-30.004	0	0	0	0	0	0	0
WT111(DD045F3F1DEA)	3.83	13108	2022-11-28 09:35:52.760	0.021	0.323	0.962	0	0	0	18.594	-1.203	-30.004	0	0	0	0	0	0	0
WT111(DD045F3F1DEA)	3.83	13108	2022-11-28 09:35:52.760	0.021	0.323	0.962	0	0	0	18.594	-1.203	-30.004	0	0	0	0	0	0	0
WT111(DD045F3F1DEA)	3.83	13108	2022-11-28 09:35:52.760	0.021	0.323	0.962	0	0	0	18.594	-1.203	-30.004	0	0	0	0	0	0	0
WT111(DD045F3F1DEA)	3.83	13108	2022-11-28 09:35:52.760	0.021	0.323	0.962	0	0	0	18.594	-1.203	-30.004	0	0	0	0	0	0	0
WT111(DD045F3F1DEA)	3.83	13108	2022-11-28 09:35:52.760	0.021	0.324	0.962	0	0	0	18.594	-1.203	-30.004	0	0	0	0	0	0	0
WT111(DD045F3F1DEA)	3.83	13108	2022-11-28 09:35:52.760	0.021	0.324	0.962	0	0	0	18.594	-1.203	-30.004	0	0	0	0	0	0	0
WT111(DD045F3F1DEA)	3.83	13108	2022-11-28 09:35:52.760	0.021	0.324	0.962	0	0	0	18.594	-1.203	-30.004	0	0	0	0	0	0	0
WT111(DD045F3F1DEA)	3.83	13108	2022-11-28 09:35:52.760	0.021	0.324	0.962	0	0	0	18.594	-1.203	-30.004	0	0	0	0	0	0	0
WT111(DD045F3F1DEA)	3.83	13108	2022-11-28 09:35:52.760	0.021	0.324	0.962	0	0	0	18.594	-1.203	-30.004	0	0	0	0	0	0	0
WT111(DD045F3F1DEA)	3.83	13108	2022-11-28 09:35:52.760	0.021	0.324	0.962	0	0	0	18.594	-1.203	-30.004	0	0	0	0	0	0	0
WT333(F4E4E1AF1293)	3.89	13105	2022-11-28 09:35:52.760	0.016	0.027	1.016	0	0	0	1.708	-0.884	168.278	0	0	0	0	0	0	0
WT333(F4E4E1AF1293)	3.89	13105	2022-11-28 09:35:52.760	0.016	0.027	1.016	0	0	0	1.708	-0.884	168.278	0	0	0	0	0	0	0
WT333(F4E4E1AF1293)	3.89	13105	2022-11-28 09:35:52.760	0.016	0.028	1.016	0	0	0	1.708	-0.884	168.278	0	0	0	0	0	0	0
WT333(F4E4E1AF1293)	3.89	13105	2022-11-28 09:35:52.760	0.016	0.028	1.016	0	0	0	1.708	-0.884	168.278	0	0	0	0	0	0	0
WT333(F4E4E1AF1293)	3.89	13105	2022-11-28 09:35:52.760	0.016	0.028	1.016	0	0	0	1.708	-0.884	168.278	0	0	0	0	0	0	0
WT333(F4E4E1AF1293)	3.89	13105	2022-11-28 09:35:52.760	0.016	0.028	1.016	0	0	0	1.703	-0.884	168.278	0	0	0	0	0	0	0
WT333(F4E4E1AF1293)	3.89	13105	2022-11-28 09:35:52.760	0.016	0.027	1.017	0	0	0	1.703	-0.884	168.272	0	0	0	0	0	0	0
WT333(F4E4E1AF1293)	3.89	13105	2022-11-28 09:35:52.760	0.016	0.027	1.017	0	0	0	1.703	-0.884	168.272	0	0	0	0	0	0	0
WT222(CAA14FCCF874)	3.82	13105	2022-11-28 09:35:52.775	-0.014	-0.002	0.999	0	0	0	-0.082	0.829	99.349	0	0	0	0	0	0	0
WT222(CAA14FCCF874)	3.82	13105	2022-11-28 09:35:52.775	-0.014	-0.002	0.999	0	0	0	-0.082	0.829	99.349	0	0	0	0	0	0	0
WT222(CAA14FCCF874)	3.82	13105	2022-11-28 09:35:52.775	-0.014	-0.002	0.999	0	0	0	-0.082	0.829	99.349	0	0	0	0	0	0	0
WT222(CAA14FCCF874)	3.82	13105	2022-11-28 09:35:52.775	-0.014	-0.002	0.999	0	0	0	-0.082	0.829	99.349	0	0	0	0	0	0	0
WT222(CAA14FCCF874)	3.82	13105	2022-11-28 09:35:52.775	-0.014	-0.002	1	0	0	0	-0.082	0.829	99.349	0	0	0	0	0	0	0
WT222(CAA14FCCF874)	3.82	13105	2022-11-28 09:35:52.775	-0.014	-0.002	1	0	0	0	-0.082	0.829	99.349	0	0	0	0	0	0	0
WT222(CAA14FCCF874)	3.82	13105	2022-11-28 09:35:52.775	-0.014	-0.002	1	0	0	0	-0.082	0.829	99.349	0	0	0	0	0	0	0
WT222(CAA14FCCF874)	3.82	13105	2022-11-28 09:35:52.775	-0.014	-0.002	1	0	0	0	-0.082	0.829	99.349	0	0	0	0	0	0	0
WT222(CAA14FCCF874)	3.82	13105	2022-11-28 09:35:52.775	-0.015	-0.003	0.999	0	0	0	-0.082	0.829	99.349	0	0	0	0	0	0	0
WT222(CAA14FCCF874)	3.82	13105	2022-11-28 09:35:52.775	-0.015	-0.003	0.999	0	0	0	-0.082	0.829	99.349	0	0	0	0	0	0	0
WT222(CAA14FCCF874)	3.82	13105	2022-11-28 09:35:52.775	-0.015	-0.003	0.999	0	0	0	-0.082	0.829	99.349	0	0	0	0	0	0	0
WT222(CAA14FCCF874)	3.82	13105	2022-11-28 09:35:52.775	-0.015	-0.003	0.999	0	0	0	-0.082	0.829	99.349	0	0	0	0	0	0	0
WT222(CAA14FCCF874)	3.82	13105	2022-11-28 09:35:52.775	-0.014	-0.003	1	0	0	0	-0.082	0.829	99.349	0	0	0	0	0	0	0
WT222(CAA14FCCF874)	3.82	13105	2022-11-28 09:35:52.775	-0.014	-0.003	1	0	0	0	-0.082	0.829	99.349	0	0	0	0	0	0	0
WT222(CAA14FCCF874)	3.82	13105	2022-11-28 09:35:52.775	-0.014	-0.003	1	0	0	0	-0.082	0.829	99.349	0	0	0	0	0	0	0
WT222(CAA14FCCF874)	3.82	13105	2022-11-28 09:35:52.775	-0.014	-0.003	1	0	0	0	-0.082	0.829	99.349	0	0	0	0	0	0	0
WT111(DD045F3F1DEA)	3.83	13108	2022-11-28 09:35:52.775	0.021	0.324	0.962	0	0	0	18.594	-1.203	-30.004	0	0	0	0	0	0	0
WT111(DD045F3F1DEA)	3.83	13108	2022-11-28 09:35:52.775	0.021	0.324	0.962	0	0	0	18.594	-1.203	-30.004	0	0	0	0	0	0	0
WT111(DD045F3F1DEA)	3.83	13108	2022-11-28 09:35:52.775	0.021	0.323	0.962	0	0	0	18.594	-1.203	-30.004	0	0	0	0	0	0	0
WT111(DD045F3F1DEA)	3.83	13108	2022-11-28 09:35:52.775	0.021	0.323	0.962	0	0	0	18.594	-1.203	-30.004	0	0	0	0	0	0	0
WT111(DD045F3F1DEA)	3.83	13108	2022-11-28 09:35:52.775	0.021	0.323	0.962	0	0	0	18.594	-1.203	-30.004	0	0	0	0	0	0	0
WT111(DD045F3F1DEA)	3.83	13108	2022-11-28 09:35:52.775	0.021	0.323	0.962	0	0	0	18.594	-1.203	-30.004	0	0	0	0	0	0	0
WT111(DD045F3F1DEA)	3.83	13108	2022-11-28 09:35:52.775	0.021	0.324	0.962	0	0	0	18.594	-1.203	-30.004	0	0	0	0	0	0	0
WT111(DD045F3F1DEA)	3.83	13108	2022-11-28 09:35:52.775	0.021	0.324	0.962	0	0	0	18.594	-1.203	-30.004	0	0	0	0	0	0	0
WT333(F4E4E1AF1293)	3.89	13105	2022-11-28 09:35:52.791	0.016	0.027	1.017	0	0	0	1.703	-0.884	168.272	0	0	0	0	0	0	0
WT333(F4E4E1AF1293)	3.89	13105	2022-11-28 09:35:52.791	0.016	0.027	1.017	0	0	0	1.703	-0.884	168.272	0	0	0	0	0	0	0
WT333(F4E4E1AF1293)	3.89	13105	2022-11-28 09:35:52.791	0.016	0.027	1.016	0	0	0	1.703	-0.884	168.272	0	0	0	0	0	0	0
WT333(F4E4E1AF1293)	3.89	13105	2022-11-28 09:35:52.791	0.016	0.027	1.016	0	0	0	1.703	-0.884	168.272	0	0	0	0	0	0	0
WT333(F4E4E1AF1293)	3.89	13105	2022-11-28 09:35:52.791	0.016	0.027	1.016	0	0	0	1.703	-0.884	168.272	0	0	0	0	0	0	0
WT333(F4E4E1AF1293)	3.89	13105	2022-11-28 09:35:52.791	0.016	0.027	1.016	0	0	0	1.703	-0.884	168.272	0	0	0	0	0	0	0
WT333(F4E4E1AF1293)	3.89	13105	2022-11-28 09:35:52.791	0.016	0.027	1.016	0	0	0	1.703	-0.884	168.272	0	0	0	0	0	0	0
WT333(F4E4E1AF1293)	3.89	13105	2022-11-28 09:35:52.791	0.016	0.027	1.016	0	0	0	1.703	-0.884	168.272	0	0	0	0	0	0	0
WT333(F4E4E1AF1293)	3.89	13105	2022-11-28 09:35:52.822	0.016	0.027	1.016	0	0	0	1.703	-0.884	168.272	0	0	0	0	0	0	0
WT333(F4E4E1AF1293)	3.89	13105	2022-11-28 09:35:52.822	0.016	0.027	1.016	0	0	0	1.697	-0.884	168.272	0	0	0	0	0	0	0
WT333(F4E4E1AF1293)	3.89	13105	2022-11-28 09:35:52.822	0.016	0.026	1.016	0	0	0	1.697	-0.884	168.272	0	0	0	0	0	0	0
WT333(F4E4E1AF1293)	3.89	13105	2022-11-28 09:35:52.822	0.016	0.026	1.016	0	0	0	1.697	-0.884	168.272	0	0	0	0	0	0	0
WT333(F4E4E1AF1293)	3.89	13105	2022-11-28 09:35:52.822	0.016	0.026	1.016	0	0	0	1.697	-0.884	168.272	0	0	0	0	0	0	0
WT333(F4E4E1AF1293)	3.89	13105	2022-11-28 09:35:52.822	0.016	0.026	1.016	0	0	0	1.697	-0.884	168.272	0	0	0	0	0	0	0
WT333(F4E4E1AF1293)	3.89	13105	2022-11-28 09:35:52.822	0.016	0.027	1.016	0	0	0	1.697	-0.884	168.272	0	0	0	0	0	0	0
WT333(F4E4E1AF1293)	3.89	13105	2022-11-28 09:35:52.822	0.016	0.027	1.016	0	0	0	1.697	-0.884	168.272	0	0	0	0	0	0	0
WT222(CAA14FCCF874)	3.82	13105	2022-11-28 09:35:52.838	-0.014	-0.003	0.999	0	0	0	-0.082	0.829	99.349	0	0	0	0	0	0	0
WT222(CAA14FCCF874)	3.82	13105	2022-11-28 09:35:52.838	-0.014	-0.003	0.999	0	0	0	-0.082	0.829	99.349	0	0	0	0	0	0	0
WT222(CAA14FCCF874)	3.82	13105	2022-11-28 09:35:52.838	-0.014	-0.003	0.999	0	0	0	-0.082	0.829	99.349	0	0	0	0	0	0	0
WT222(CAA14FCCF874)	3.82	13105	2022-11-28 09:35:52.838	-0.014	-0.003	0.999	0	0	0	-0.082	0.829	99.349	0	0	0	0	0	0	0
WT222(CAA14FCCF874)	3.82	13105	2022-11-28 09:35:52.838	-0.014	-0.002	1	0	0	0	-0.082	0.829	99.355	0	0	0	0	0	0	0
WT222(CAA14FCCF874)	3.82	13105	2022-11-28 09:35:52.838	-0.014	-0.002	1	0	0	0	-0.082	0.829	99.355	0	0	0	0	0	0	0
WT222(CAA14FCCF874)	3.82	13105	2022-11-28 09:35:52.838	-0.014	-0.002	1	0	0	0	-0.082	0.829	99.355	0	0	0	0	0	0	0
WT222(CAA14FCCF874)	3.82	13105	2022-11-28 09:35:52.838	-0.014	-0.002	1	0	0	0	-0.082	0.829	99.355	0	0	0	0	0	0	0
WT111(DD045F3F1DEA)	3.83	13108	2022-11-28 09:35:52.869	0.021	0.324	0.962	0	0	0	18.594	-1.203	-30.004	0	0	0	0	0	0	0
WT111(DD045F3F1DEA)	3.83	13108	2022-11-28 09:35:52.869	0.021	0.324	0.962	0	0	0	18.594	-1.203	-30.004	0	0	0	0	0	0	0
WT111(DD045F3F1DEA)	3.83	13108	2022-11-28 09:35:52.869	0.021	0.324	0.962	0	0	0	18.594	-1.203	-30.004	0	0	0	0	0	0	0
WT111(DD045F3F1DEA)	3.83	13108	2022-11-28 09:35:52.869	0.021	0.324	0.962	0	0	0	18.594	-1.203	-30.004	0	0	0	0	0	0	0
WT111(DD045F3F1DEA)	3.83	13108	2022-11-28 09:35:52.869	0.021	0.324	0.962	0	0	0	18.594	-1.203	-30.004	0	0	0	0	0	0	0
WT111(DD045F3F1DEA)	3.83	13108	2022-11-28 09:35:52.869	0.021	0.324	0.962	0	0	0	18.594	-1.203	-30.004	0	0	0	0	0	0	0
WT111(DD045F3F1DEA)	3.83	13108	2022-11-28 09:35:52.869	0.022	0.323	0.963	0	0	0	18.594	-1.203	-30.004	0	0	0	0	0	0	0
WT111(DD045F3F1DEA)	3.83	13108	2022-11-28 09:35:52.869	0.022	0.323	0.963	0	0	0	18.594	-1.203	-30.004	0	0	0	0	0	0	0
WT111(DD045F3F1DEA)	3.83	13108	2022-11-28 09:35:52.869	0.022	0.323	0.963	0	0	0	18.594	-1.203	-30.004	0	0	0	0	0	0	0
WT111(DD045F3F1DEA)	3.83	13108	2022-11-28 09:35:52.869	0.022	0.323	0.963	0	0	0	18.594	-1.203	-30.004	0	0	0	0	0	0	0
WT111(DD045F3F1DEA)	3.83	13108	2022-11-28 09:35:52.869	0.021	0.324	0.962	0	0	0	18.594	-1.203	-30.004	0	0	0	0	0	0	0
WT111(DD045F3F1DEA)	3.83	13108	2022-11-28 09:35:52.869	0.021	0.324	0.962	0	0	0	18.594	-1.203	-30.004	0	0	0	0	0	0	0
WT111(DD045F3F1DEA)	3.83	13108	2022-11-28 09:35:52.869	0.021	0.324	0.962	0	0	0	18.594	-1.203	-30.004	0	0	0	0	0	0	0
WT111(DD045F3F1DEA)	3.83	13108	2022-11-28 09:35:52.869	0.021	0.324	0.962	0	0	0	18.594	-1.203	-30.004	0	0	0	0	0	0	0
WT111(DD045F3F1DEA)	3.83	13108	2022-11-28 09:35:52.869	0.021	0.324	0.962	0	0	0	18.594	-1.203	-30.004	0	0	0	0	0	0	0
WT111(DD045F3F1DEA)	3.83	13108	2022-11-28 09:35:52.869	0.021	0.324	0.962	0	0	0	18.594	-1.203	-30.004	0	0	0	0	0	0	0
WT222(CAA14FCCF874)	3.82	13105	2022-11-28 09:35:52.885	-0.014	-0.002	0.999	0	0	0	-0.082	0.829	99.355	0	0	0	0	0	0	0
WT222(CAA14FCCF874)	3.82	13105	2022-11-28 09:35:52.885	-0.014	-0.002	0.999	0	0	0	-0.088	0.829	99.355	0	0	0	0	0	0	0
WT222(CAA14FCCF874)	3.82	13105	2022-11-28 09:35:52.885	-0.014	-0.002	0.999	0	0	0	-0.088	0.829	99.355	0	0	0	0	0	0	0
WT222(CAA14FCCF874)	3.82	13105	2022-11-28 09:35:52.885	-0.014	-0.002	0.999	0	0	0	-0.088	0.829	99.355	0	0	0	0	0	0	0
WT222(CAA14FCCF874)	3.82	13105	2022-11-28 09:35:52.885	-0.014	-0.002	1	0	0	0	-0.088	0.829	99.355	0	0	0	0	0	0	0
WT222(CAA14FCCF874)	3.82	13105	2022-11-28 09:35:52.885	-0.014	-0.002	1	0	0	0	-0.088	0.829	99.355	0	0	0	0	0	0	0
WT222(CAA14FCCF874)	3.82	13105	2022-11-28 09:35:52.885	-0.014	-0.002	1	0	0	0	-0.088	0.829	99.355	0	0	0	0	0	0	0
WT222(CAA14FCCF874)	3.82	13105	2022-11-28 09:35:52.885	-0.014	-0.002	1	0	0	0	-0.088	0.829	99.355	0	0	0	0	0	0	0
WT111(DD045F3F1DEA)	3.83	13108	2022-11-28 09:35:52.900	0.021	0.324	0.962	0	0	0	18.594	-1.203	-30.004	0	0	0	0	0	0	0
WT111(DD045F3F1DEA)	3.83	13108	2022-11-28 09:35:52.900	0.021	0.324	0.962	0	0	0	18.594	-1.203	-30.004	0	0	0	0	0	0	0
WT111(DD045F3F1DEA)	3.83	13108	2022-11-28 09:35:52.900	0.021	0.324	0.962	0	0	0	18.594	-1.203	-30.004	0	0	0	0	0	0	0
WT111(DD045F3F1DEA)	3.83	13108	2022-11-28 09:35:52.900	0.021	0.324	0.962	0	0	0	18.594	-1.203	-30.004	0	0	0	0	0	0	0
WT111(DD045F3F1DEA)	3.83	13108	2022-11-28 09:35:52.900	0.021	0.324	0.962	0	0	0	18.594	-1.203	-30.004	0	0	0	0	0	0	0
WT111(DD045F3F1DEA)	3.83	13108	2022-11-28 09:35:52.900	0.021	0.324	0.962	0	0	0	18.594	-1.203	-30.004	0	0	0	0	0	0	0
WT111(DD045F3F1DEA)	3.83	13108	2022-11-28 09:35:52.900	0.021	0.323	0.962	0	0	0	18.594	-1.203	-30.004	0	0	0	0	0	0	0
WT111(DD045F3F1DEA)	3.83	13108	2022-11-28 09:35:52.900	0.021	0.323	0.962	0	0	0	18.594	-1.203	-30.004	0	0	0	0	0	0	0
WT111(DD045F3F1DEA)	3.83	13108	2022-11-28 09:35:52.964	0.021	0.323	0.962	0	0	0	18.594	-1.203	-30.004	0	0	0	0	0	0	0
WT111(DD045F3F1DEA)	3.83	13108	2022-11-28 09:35:52.964	0.021	0.323	0.962	0	0	0	18.594	-1.203	-30.004	0	0	0	0	0	0	0
WT111(DD045F3F1DEA)	3.83	13108	2022-11-28 09:35:52.964	0.021	0.324	0.962	0	0	0	18.594	-1.203	-30.004	0	0	0	0	0	0	0
WT111(DD045F3F1DEA)	3.83	13108	2022-11-28 09:35:52.964	0.021	0.324	0.962	0	0	0	18.594	-1.203	-30.004	0	0	0	0	0	0	0
WT111(DD045F3F1DEA)	3.83	13108	2022-11-28 09:35:52.964	0.021	0.324	0.962	0	0	0	18.594	-1.203	-30.004	0	0	0	0	0	0	0
WT111(DD045F3F1DEA)	3.83	13108	2022-11-28 09:35:52.964	0.021	0.324	0.962	0	0	0	18.594	-1.203	-30.004	0	0	0	0	0	0	0
WT111(DD045F3F1DEA)	3.83	13108	2022-11-28 09:35:52.964	0.021	0.323	0.962	0	0	0	18.594	-1.203	-30.004	0	0	0	0	0	0	0
WT111(DD045F3F1DEA)	3.83	13108	2022-11-28 09:35:52.964	0.021	0.323	0.962	0	0	0	18.594	-1.203	-30.004	0	0	0	0	0	0	0
WT333(F4E4E1AF1293)	3.89	13105	2022-11-28 09:35:52.964	0.016	0.027	1.016	0	0	0	1.697	-0.884	168.272	0	0	0	0	0	0	0
WT333(F4E4E1AF1293)	3.89	13105	2022-11-28 09:35:52.964	0.016	0.027	1.016	0	0	0	1.697	-0.884	168.272	0	0	0	0	0	0	0
WT333(F4E4E1AF1293)	3.89	13105	2022-11-28 09:35:52.964	0.016	0.027	1.016	0	0	0	1.697	-0.884	168.272	0	0	0	0	0	0	0
WT333(F4E4E1AF1293)	3.89	13105	2022-11-28 09:35:52.964	0.016	0.027	1.016	0	0	0	1.697	-0.884	168.272	0	0	0	0	0	0	0
WT333(F4E4E1AF1293)	3.89	13105	2022-11-28 09:35:52.964	0.016	0.027	1.016	0	0	0	1.692	-0.884	168.272	0	0	0	0	0	0	0
WT333(F4E4E1AF1293)	3.89	13105	2022-11-28 09:35:52.964	0.016	0.027	1.016	0	0	0	1.692	-0.884	168.272	0	0	0	0	0	0	0
WT333(F4E4E1AF1293)	3.89	13105	2022-11-28 09:35:52.964	0.016	0.027	1.016	0	0	0	1.692	-0.884	168.272	0	0	0	0	0	0	0
WT333(F4E4E1AF1293)	3.89	13105	2022-11-28 09:35:52.964	0.016	0.027	1.016	0	0	0	1.692	-0.884	168.267	0	0	0	0	0	0	0
WT333(F4E4E1AF1293)	3.89	13105	2022-11-28 09:35:52.964	0.016	0.027	1.016	0	0	0	1.692	-0.884	168.267	0	0	0	0	0	0	0
WT333(F4E4E1AF1293)	3.89	13105	2022-11-28 09:35:52.964	0.016	0.027	1.016	0	0	0	1.692	-0.884	168.267	0	0	0	0	0	0	0
WT333(F4E4E1AF1293)	3.89	13105	2022-11-28 09:35:52.964	0.016	0.027	1.016	0	0	0	1.692	-0.884	168.267	0	0	0	0	0	0	0
WT333(F4E4E1AF1293)	3.89	13105	2022-11-28 09:35:52.964	0.016	0.027	1.016	0	0	0	1.692	-0.884	168.267	0	0	0	0	0	0	0
WT333(F4E4E1AF1293)	3.89	13105	2022-11-28 09:35:52.964	0.016	0.027	1.016	0	0	0	1.692	-0.884	168.267	0	0	0	0	0	0	0
WT333(F4E4E1AF1293)	3.89	13105	2022-11-28 09:35:52.964	0.016	0.027	1.016	0	0	0	1.692	-0.884	168.267	0	0	0	0	0	0	0
WT333(F4E4E1AF1293)	3.89	13105	2022-11-28 09:35:52.964	0.016	0.028	1.017	0	0	0	1.692	-0.884	168.267	0	0	0	0	0	0	0
WT333(F4E4E1AF1293)	3.89	13105	2022-11-28 09:35:52.964	0.016	0.028	1.017	0	0	0	1.692	-0.884	168.267	0	0	0	0	0	0	0
WT333(F4E4E1AF1293)	3.89	13105	2022-11-28 09:35:52.980	0.016	0.028	1.017	0	0	0	1.686	-0.884	168.267	0	0	0	0	0	0	0
WT333(F4E4E1AF1293)	3.89	13105	2022-11-28 09:35:52.980	0.016	0.028	1.017	0	0	0	1.686	-0.884	168.267	0	0	0	0	0	0	0
WT333(F4E4E1AF1293)	3.89	13105	2022-11-28 09:35:52.980	0.016	0.027	1.017	0	0	0	1.686	-0.884	168.267	0	0	0	0	0	0	0
WT333(F4E4E1AF1293)	3.89	13105	2022-11-28 09:35:52.980	0.016	0.027	1.017	0	0	0	1.686	-0.884	168.267	0	0	0	0	0	0	0
WT333(F4E4E1AF1293)	3.89	13105	2022-11-28 09:35:52.980	0.016	0.027	1.017	0	0	0	1.686	-0.884	168.267	0	0	0	0	0	0	0
WT333(F4E4E1AF1293)	3.89	13105	2022-11-28 09:35:52.980	0.016	0.027	1.016	0	0	0	1.686	-0.884	168.267	0	0	0	0	0	0	0
WT333(F4E4E1AF1293)	3.89	13105	2022-11-28 09:35:52.980	0.016	0.027	1.016	0	0	0	1.686	-0.884	168.267	0	0	0	0	0	0	0
WT333(F4E4E1AF1293)	3.89	13105	2022-11-28 09:35:52.980	0.016	0.027	1.016	0	0	0	1.686	-0.884	168.267	0	0	0	0	0	0	0
WT111(DD045F3F1DEA)	3.83	13108	2022-11-28 09:35:52.996	0.021	0.323	0.962	0	0	0	18.594	-1.203	-30.004	0	0	0	0	0	0	0
WT111(DD045F3F1DEA)	3.83	13108	2022-11-28 09:35:52.996	0.021	0.323	0.962	0	0	0	18.594	-1.203	-30.004	0	0	0	0	0	0	0
WT111(DD045F3F1DEA)	3.83	13108	2022-11-28 09:35:52.996	0.021	0.323	0.962	0	0	0	18.594	-1.203	-30.004	0	0	0	0	0	0	0
WT111(DD045F3F1DEA)	3.83	13108	2022-11-28 09:35:52.996	0.021	0.323	0.962	0	0	0	18.594	-1.203	-30.004	0	0	0	0	0	0	0
WT111(DD045F3F1DEA)	3.83	13108	2022-11-28 09:35:52.996	0.021	0.323	0.962	0	0	0	18.594	-1.203	-30.004	0	0	0	0	0	0	0
WT111(DD045F3F1DEA)	3.83	13108	2022-11-28 09:35:52.996	0.021	0.323	0.962	0	0	0	18.594	-1.203	-30.004	0	0	0	0	0	0	0
WT111(DD045F3F1DEA)	3.83	13108	2022-11-28 09:35:52.996	0.021	0.323	0.962	0	0	0	18.594	-1.203	-30.004	0	0	0	0	0	0	0
WT111(DD045F3F1DEA)	3.83	13108	2022-11-28 09:35:52.996	0.021	0.323	0.962	0	0	0	18.594	-1.203	-30.004	0	0	0	0	0	0	0
WT222(CAA14FCCF874)	3.82	13105	2022-11-28 09:35:53.011	-0.015	-0.003	1	0	0	0	-0.088	0.829	99.355	0	0	0	0	0	0	0
WT222(CAA14FCCF874)	3.82	13105	2022-11-28 09:35:53.011	-0.015	-0.003	1	0	0	0	-0.088	0.829	99.355	0	0	0	0	0	0	0
WT222(CAA14FCCF874)	3.82	13105	2022-11-28 09:35:53.011	-0.015	-0.003	1	0	0	0	-0.088	0.829	99.355	0	0	0	0	0	0	0
WT222(CAA14FCCF874)	3.82	13105	2022-11-28 09:35:53.011	-0.015	-0.003	1	0	0	0	-0.088	0.829	99.355	0	0	0	0	0	0	0
WT222(CAA14FCCF874)	3.82	13105	2022-11-28 09:35:53.011	-0.015	-0.002	0.999	0	0	0	-0.088	0.829	99.355	0	0	0	0	0	0	0
WT222(CAA14FCCF874)	3.82	13105	2022-11-28 09:35:53.011	-0.015	-0.002	0.999	0	0	0	-0.088	0.829	99.355	0	0	0	0	0	0	0
WT222(CAA14FCCF874)	3.82	13105	2022-11-28 09:35:53.011	-0.015	-0.002	0.999	0	0	0	-0.088	0.829	99.355	0	0	0	0	0	0	0
WT222(CAA14FCCF874)	3.82	13105	2022-11-28 09:35:53.011	-0.015	-0.002	0.999	0	0	0	-0.088	0.829	99.355	0	0	0	0	0	0	0
WT111(DD045F3F1DEA)	3.83	13108	2022-11-28 09:35:53.027	0.021	0.323	0.962	0	0	0	18.594	-1.203	-30.004	0	0	0	0	0	0	0
WT111(DD045F3F1DEA)	3.83	13108	2022-11-28 09:35:53.027	0.021	0.323	0.962	0	0	0	18.594	-1.203	-30.004	0	0	0	0	0	0	0
WT111(DD045F3F1DEA)	3.83	13108	2022-11-28 09:35:53.027	0.021	0.323	0.963	0	0	0	18.594	-1.203	-30.004	0	0	0	0	0	0	0
WT111(DD045F3F1DEA)	3.83	13108	2022-11-28 09:35:53.027	0.021	0.323	0.963	0	0	0	18.594	-1.203	-30.004	0	0	0	0	0	0	0
WT111(DD045F3F1DEA)	3.83	13108	2022-11-28 09:35:53.027	0.021	0.323	0.963	0	0	0	18.594	-1.203	-30.004	0	0	0	0	0	0	0
WT111(DD045F3F1DEA)	3.83	13108	2022-11-28 09:35:53.027	0.021	0.323	0.963	0	0	0	18.594	-1.203	-30.004	0	0	0	0	0	0	0
WT111(DD045F3F1DEA)	3.83	13108	2022-11-28 09:35:53.027	0.021	0.324	0.962	0	0	0	18.594	-1.203	-30.004	0	0	0	0	0	0	0
WT111(DD045F3F1DEA)	3.83	13108	2022-11-28 09:35:53.027	0.021	0.324	0.962	0	0	0	18.594	-1.203	-30.004	0	0	0	0	0	0	0
WT333(F4E4E1AF1293)	3.89	13105	2022-11-28 09:35:53.027	0.016	0.027	1.016	0	0	0	1.686	-0.884	168.267	0	0	0	0	0	0	0
WT333(F4E4E1AF1293)	3.89	13105	2022-11-28 09:35:53.027	0.016	0.027	1.016	0	0	0	1.686	-0.884	168.267	0	0	0	0	0	0	0
WT333(F4E4E1AF1293)	3.89	13105	2022-11-28 09:35:53.027	0.016	0.027	1.016	0	0	0	1.686	-0.884	168.267	0	0	0	0	0	0	0
WT333(F4E4E1AF1293)	3.89	13105	2022-11-28 09:35:53.027	0.016	0.027	1.016	0	0	0	1.686	-0.884	168.267	0	0	0	0	0	0	0
WT333(F4E4E1AF1293)	3.89	13105	2022-11-28 09:35:53.027	0.016	0.027	1.016	0	0	0	1.686	-0.884	168.267	0	0	0	0	0	0	0
WT333(F4E4E1AF1293)	3.89	13105	2022-11-28 09:35:53.027	0.016	0.027	1.016	0	0	0	1.681	-0.884	168.267	0	0	0	0	0	0	0
WT333(F4E4E1AF1293)	3.89	13105	2022-11-28 09:35:53.027	0.016	0.027	1.016	0	0	0	1.681	-0.884	168.267	0	0	0	0	0	0	0
WT333(F4E4E1AF1293)	3.89	13105	2022-11-28 09:35:53.027	0.016	0.027	1.016	0	0	0	1.681	-0.884	168.267	0	0	0	0	0	0	0
WT333(F4E4E1AF1293)	3.89	13105	2022-11-28 09:35:53.058	0.016	0.027	1.016	0	0	0	1.681	-0.884	168.267	0	0	0	0	0	0	0
WT333(F4E4E1AF1293)	3.89	13105	2022-11-28 09:35:53.058	0.016	0.028	1.016	0	0	0	1.681	-0.89	168.261	0	0	0	0	0	0	0
WT333(F4E4E1AF1293)	3.89	13105	2022-11-28 09:35:53.058	0.016	0.028	1.016	0	0	0	1.681	-0.89	168.261	0	0	0	0	0	0	0
WT333(F4E4E1AF1293)	3.89	13105	2022-11-28 09:35:53.058	0.016	0.028	1.016	0	0	0	1.681	-0.89	168.261	0	0	0	0	0	0	0
WT333(F4E4E1AF1293)	3.89	13105	2022-11-28 09:35:53.058	0.016	0.028	1.016	0	0	0	1.681	-0.89	168.261	0	0	0	0	0	0	0
WT333(F4E4E1AF1293)	3.89	13105	2022-11-28 09:35:53.058	0.016	0.026	1.016	0	0	0	1.681	-0.89	168.261	0	0	0	0	0	0	0
WT333(F4E4E1AF1293)	3.89	13105	2022-11-28 09:35:53.058	0.016	0.026	1.016	0	0	0	1.681	-0.89	168.261	0	0	0	0	0	0	0
WT333(F4E4E1AF1293)	3.89	13105	2022-11-28 09:35:53.058	0.016	0.026	1.016	0	0	0	1.681	-0.89	168.261	0	0	0	0	0	0	0
WT333(F4E4E1AF1293)	3.89	13105	2022-11-28 09:35:53.058	0.016	0.026	1.016	0	0	0	1.681	-0.89	168.261	0	0	0	0	0	0	0
WT333(F4E4E1AF1293)	3.89	13105	2022-11-28 09:35:53.058	0.016	0.027	1.016	0	0	0	1.681	-0.89	168.261	0	0	0	0	0	0	0
WT333(F4E4E1AF1293)	3.89	13105	2022-11-28 09:35:53.058	0.016	0.027	1.016	0	0	0	1.675	-0.89	168.261	0	0	0	0	0	0	0
WT333(F4E4E1AF1293)	3.89	13105	2022-11-28 09:35:53.058	0.016	0.027	1.016	0	0	0	1.675	-0.89	168.261	0	0	0	0	0	0	0
WT333(F4E4E1AF1293)	3.89	13105	2022-11-28 09:35:53.058	0.016	0.027	1.016	0	0	0	1.675	-0.89	168.261	0	0	0	0	0	0	0
WT333(F4E4E1AF1293)	3.89	13105	2022-11-28 09:35:53.058	0.016	0.028	1.016	0	0	0	1.675	-0.89	168.261	0	0	0	0	0	0	0
WT333(F4E4E1AF1293)	3.89	13105	2022-11-28 09:35:53.058	0.016	0.028	1.016	0	0	0	1.675	-0.89	168.261	0	0	0	0	0	0	0
WT333(F4E4E1AF1293)	3.89	13105	2022-11-28 09:35:53.058	0.016	0.028	1.016	0	0	0	1.675	-0.89	168.261	0	0	0	0	0	0	0
WT111(DD045F3F1DEA)	3.83	13108	2022-11-28 09:35:53.105	0.021	0.324	0.962	0	0	0	18.594	-1.203	-30.004	0	0	0	0	0	0	0
WT111(DD045F3F1DEA)	3.83	13108	2022-11-28 09:35:53.120	0.021	0.324	0.962	0	0	0	18.594	-1.203	-30.004	0	0	0	0	0	0	0
WT111(DD045F3F1DEA)	3.83	13108	2022-11-28 09:35:53.120	0.021	0.324	0.962	0	0	0	18.594	-1.203	-30.004	0	0	0	0	0	0	0
WT111(DD045F3F1DEA)	3.83	13108	2022-11-28 09:35:53.120	0.021	0.324	0.962	0	0	0	18.594	-1.203	-30.004	0	0	0	0	0	0	0
WT111(DD045F3F1DEA)	3.83	13108	2022-11-28 09:35:53.120	0.021	0.324	0.962	0	0	0	18.594	-1.203	-30.004	0	0	0	0	0	0	0
WT111(DD045F3F1DEA)	3.83	13108	2022-11-28 09:35:53.120	0.021	0.324	0.962	0	0	0	18.594	-1.203	-30.004	0	0	0	0	0	0	0
WT111(DD045F3F1DEA)	3.83	13108	2022-11-28 09:35:53.120	0.021	0.324	0.962	0	0	0	18.594	-1.203	-30.004	0	0	0	0	0	0	0
WT111(DD045F3F1DEA)	3.83	13108	2022-11-28 09:35:53.120	0.021	0.324	0.962	0	0	0	18.594	-1.203	-30.004	0	0	0	0	0	0	0
WT111(DD045F3F1DEA)	3.83	13108	2022-11-28 09:35:53.120	0.021	0.324	0.962	0	0	0	18.594	-1.203	-30.004	0	0	0	0	0	0	0
WT111(DD045F3F1DEA)	3.83	13108	2022-11-28 09:35:53.120	0.021	0.324	0.962	0	0	0	18.594	-1.203	-30.004	0	0	0	0	0	0	0
WT111(DD045F3F1DEA)	3.83	13108	2022-11-28 09:35:53.120	0.021	0.324	0.962	0	0	0	18.594	-1.203	-30.004	0	0	0	0	0	0	0
WT111(DD045F3F1DEA)	3.83	13108	2022-11-28 09:35:53.120	0.021	0.324	0.962	0	0	0	18.594	-1.203	-30.004	0	0	0	0	0	0	0
WT111(DD045F3F1DEA)	3.83	13108	2022-11-28 09:35:53.120	0.021	0.324	0.962	0	0	0	18.594	-1.203	-30.004	0	0	0	0	0	0	0
WT111(DD045F3F1DEA)	3.83	13108	2022-11-28 09:35:53.120	0.021	0.324	0.962	0	0	0	18.594	-1.203	-30.004	0	0	0	0	0	0	0
WT111(DD045F3F1DEA)	3.83	13108	2022-11-28 09:35:53.120	0.021	0.324	0.962	0	0	0	18.594	-1.203	-30.004	0	0	0	0	0	0	0
WT111(DD045F3F1DEA)	3.83	13108	2022-11-28 09:35:53.120	0.021	0.324	0.962	0	0	0	18.594	-1.203	-30.004	0	0	0	0	0	0	0
WT222(CAA14FCCF874)	3.82	13105	2022-11-28 09:35:53.120	-0.014	-0.002	0.999	0	0	0	-0.088	0.829	99.355	0	0	0	0	0	0	0
WT222(CAA14FCCF874)	3.82	13105	2022-11-28 09:35:53.136	-0.014	-0.002	0.999	0	0	0	-0.088	0.829	99.355	0	0	0	0	0	0	0
WT222(CAA14FCCF874)	3.82	13105	2022-11-28 09:35:53.136	-0.014	-0.002	0.999	0	0	0	-0.088	0.829	99.355	0	0	0	0	0	0	0
WT222(CAA14FCCF874)	3.82	13105	2022-11-28 09:35:53.136	-0.014	-0.002	0.999	0	0	0	-0.088	0.829	99.355	0	0	0	0	0	0	0
WT222(CAA14FCCF874)	3.82	13105	2022-11-28 09:35:53.136	-0.014	-0.002	0.999	0	0	0	-0.088	0.829	99.355	0	0	0	0	0	0	0
WT222(CAA14FCCF874)	3.82	13105	2022-11-28 09:35:53.136	-0.014	-0.002	0.999	0	0	0	-0.088	0.829	99.355	0	0	0	0	0	0	0
WT222(CAA14FCCF874)	3.82	13105	2022-11-28 09:35:53.136	-0.014	-0.002	0.999	0	0	0	-0.088	0.829	99.355	0	0	0	0	0	0	0
WT222(CAA14FCCF874)	3.82	13105	2022-11-28 09:35:53.136	-0.014	-0.002	0.999	0	0	0	-0.088	0.829	99.355	0	0	0	0	0	0	0
WT111(DD045F3F1DEA)	3.83	13108	2022-11-28 09:35:53.136	0.021	0.324	0.962	0	0	0	18.594	-1.203	-30.004	0	0	0	0	0	0	0
WT111(DD045F3F1DEA)	3.83	13108	2022-11-28 09:35:53.136	0.021	0.324	0.962	0	0	0	18.594	-1.203	-30.004	0	0	0	0	0	0	0
WT111(DD045F3F1DEA)	3.83	13108	2022-11-28 09:35:53.136	0.021	0.324	0.962	0	0	0	18.594	-1.203	-30.004	0	0	0	0	0	0	0
WT111(DD045F3F1DEA)	3.83	13108	2022-11-28 09:35:53.136	0.021	0.324	0.962	0	0	0	18.594	-1.203	-30.004	0	0	0	0	0	0	0
WT111(DD045F3F1DEA)	3.83	13108	2022-11-28 09:35:53.136	0.021	0.324	0.962	0	0	0	18.594	-1.203	-30.004	0	0	0	0	0	0	0
WT111(DD045F3F1DEA)	3.83	13108	2022-11-28 09:35:53.136	0.021	0.324	0.962	0	0	0	18.594	-1.203	-30.004	0	0	0	0	0	0	0
WT111(DD045F3F1DEA)	3.83	13108	2022-11-28 09:35:53.136	0.021	0.324	0.962	0	0	0	18.594	-1.203	-30.004	0	0	0	0	0	0	0
WT111(DD045F3F1DEA)	3.83	13108	2022-11-28 09:35:53.136	0.021	0.324	0.962	0	0	0	18.594	-1.203	-30.004	0	0	0	0	0	0	0
WT333(F4E4E1AF1293)	3.89	13105	2022-11-28 09:35:53.152	0.016	0.028	1.016	0	0	0	1.675	-0.89	168.261	0	0	0	0	0	0	0
WT333(F4E4E1AF1293)	3.89	13105	2022-11-28 09:35:53.152	0.016	0.028	1.016	0	0	0	1.675	-0.89	168.261	0	0	0	0	0	0	0
WT333(F4E4E1AF1293)	3.89	13105	2022-11-28 09:35:53.152	0.016	0.028	1.016	0	0	0	1.675	-0.89	168.261	0	0	0	0	0	0	0
WT333(F4E4E1AF1293)	3.89	13105	2022-11-28 09:35:53.152	0.016	0.028	1.016	0	0	0	1.675	-0.89	168.261	0	0	0	0	0	0	0
WT333(F4E4E1AF1293)	3.89	13105	2022-11-28 09:35:53.152	0.016	0.028	1.016	0	0	0	1.675	-0.89	168.261	0	0	0	0	0	0	0
WT333(F4E4E1AF1293)	3.89	13105	2022-11-28 09:35:53.152	0.016	0.026	1.016	0	0	0	1.675	-0.89	168.261	0	0	0	0	0	0	0
WT333(F4E4E1AF1293)	3.89	13105	2022-11-28 09:35:53.152	0.016	0.026	1.016	0	0	0	1.675	-0.89	168.261	0	0	0	0	0	0	0
WT333(F4E4E1AF1293)	3.89	13105	2022-11-28 09:35:53.152	0.016	0.026	1.016	0	0	0	1.67	-0.89	168.261	0	0	0	0	0	0	0
WT333(F4E4E1AF1293)	3.89	13105	2022-11-28 09:35:53.183	0.016	0.026	1.016	0	0	0	1.67	-0.89	168.261	0	0	0	0	0	0	0
WT333(F4E4E1AF1293)	3.89	13105	2022-11-28 09:35:53.183	0.016	0.027	1.016	0	0	0	1.67	-0.89	168.261	0	0	0	0	0	0	0
WT333(F4E4E1AF1293)	3.89	13105	2022-11-28 09:35:53.183	0.016	0.027	1.016	0	0	0	1.67	-0.89	168.261	0	0	0	0	0	0	0
WT333(F4E4E1AF1293)	3.89	13105	2022-11-28 09:35:53.183	0.016	0.027	1.016	0	0	0	1.67	-0.89	168.261	0	0	0	0	0	0	0
WT333(F4E4E1AF1293)	3.89	13105	2022-11-28 09:35:53.183	0.016	0.027	1.016	0	0	0	1.67	-0.89	168.261	0	0	0	0	0	0	0
WT333(F4E4E1AF1293)	3.89	13105	2022-11-28 09:35:53.183	0.015	0.028	1.017	0	0	0	1.67	-0.89	168.261	0	0	0	0	0	0	0
WT333(F4E4E1AF1293)	3.89	13105	2022-11-28 09:35:53.183	0.015	0.028	1.017	0	0	0	1.67	-0.89	168.256	0	0	0	0	0	0	0
WT333(F4E4E1AF1293)	3.89	13105	2022-11-28 09:35:53.183	0.015	0.028	1.017	0	0	0	1.67	-0.89	168.256	0	0	0	0	0	0	0
WT222(CAA14FCCF874)	3.82	13105	2022-11-28 09:35:53.199	-0.014	-0.002	0.999	0	0	0	-0.088	0.829	99.355	0	0	0	0	0	0	0
WT222(CAA14FCCF874)	3.82	13105	2022-11-28 09:35:53.199	-0.014	-0.002	0.999	0	0	0	-0.088	0.829	99.355	0	0	0	0	0	0	0
WT222(CAA14FCCF874)	3.82	13105	2022-11-28 09:35:53.199	-0.014	-0.002	0.999	0	0	0	-0.088	0.829	99.355	0	0	0	0	0	0	0
WT222(CAA14FCCF874)	3.82	13105	2022-11-28 09:35:53.199	-0.014	-0.002	0.999	0	0	0	-0.088	0.829	99.355	0	0	0	0	0	0	0
WT222(CAA14FCCF874)	3.82	13105	2022-11-28 09:35:53.199	-0.014	-0.002	0.999	0	0	0	-0.088	0.829	99.355	0	0	0	0	0	0	0
WT222(CAA14FCCF874)	3.82	13105	2022-11-28 09:35:53.199	-0.014	-0.002	0.999	0	0	0	-0.088	0.829	99.355	0	0	0	0	0	0	0
WT222(CAA14FCCF874)	3.82	13105	2022-11-28 09:35:53.199	-0.014	-0.002	0.999	0	0	0	-0.088	0.829	99.355	0	0	0	0	0	0	0
WT222(CAA14FCCF874)	3.82	13105	2022-11-28 09:35:53.199	-0.015	-0.002	0.999	0	0	0	-0.088	0.829	99.355	0	0	0	0	0	0	0
WT111(DD045F3F1DEA)	3.83	13108	2022-11-28 09:35:53.199	0.021	0.324	0.962	0	0	0	18.594	-1.203	-30.004	0	0	0	0	0	0	0
WT111(DD045F3F1DEA)	3.83	13108	2022-11-28 09:35:53.199	0.022	0.324	0.962	0	0	0	18.594	-1.203	-30.004	0	0	0	0	0	0	0
WT111(DD045F3F1DEA)	3.83	13108	2022-11-28 09:35:53.199	0.022	0.324	0.962	0	0	0	18.594	-1.203	-30.004	0	0	0	0	0	0	0
WT111(DD045F3F1DEA)	3.83	13108	2022-11-28 09:35:53.199	0.022	0.324	0.962	0	0	0	18.594	-1.203	-30.004	0	0	0	0	0	0	0
WT111(DD045F3F1DEA)	3.83	13108	2022-11-28 09:35:53.199	0.022	0.324	0.962	0	0	0	18.594	-1.203	-30.004	0	0	0	0	0	0	0
WT111(DD045F3F1DEA)	3.83	13108	2022-11-28 09:35:53.199	0.022	0.324	0.963	0	0	0	18.594	-1.203	-30.004	0	0	0	0	0	0	0
WT111(DD045F3F1DEA)	3.83	13108	2022-11-28 09:35:53.199	0.022	0.324	0.963	0	0	0	18.594	-1.203	-30.004	0	0	0	0	0	0	0
WT111(DD045F3F1DEA)	3.83	13108	2022-11-28 09:35:53.199	0.022	0.324	0.963	0	0	0	18.594	-1.203	-30.004	0	0	0	0	0	0	0
WT222(CAA14FCCF874)	3.82	13105	2022-11-28 09:35:53.214	-0.015	-0.002	0.999	0	0	0	-0.088	0.829	99.355	0	0	0	0	0	0	0
WT222(CAA14FCCF874)	3.82	13105	2022-11-28 09:35:53.214	-0.015	-0.002	0.999	0	0	0	-0.093	0.829	99.355	0	0	0	0	0	0	0
WT222(CAA14FCCF874)	3.82	13105	2022-11-28 09:35:53.214	-0.015	-0.002	0.999	0	0	0	-0.093	0.829	99.355	0	0	0	0	0	0	0
WT222(CAA14FCCF874)	3.82	13105	2022-11-28 09:35:53.214	-0.014	-0.002	1	0	0	0	-0.093	0.829	99.355	0	0	0	0	0	0	0
WT222(CAA14FCCF874)	3.82	13105	2022-11-28 09:35:53.214	-0.014	-0.002	1	0	0	0	-0.093	0.829	99.355	0	0	0	0	0	0	0
WT222(CAA14FCCF874)	3.82	13105	2022-11-28 09:35:53.214	-0.014	-0.002	1	0	0	0	-0.093	0.829	99.355	0	0	0	0	0	0	0
WT222(CAA14FCCF874)	3.82	13105	2022-11-28 09:35:53.214	-0.014	-0.002	1	0	0	0	-0.093	0.829	99.355	0	0	0	0	0	0	0
WT222(CAA14FCCF874)	3.82	13105	2022-11-28 09:35:53.214	-0.014	-0.003	1	0	0	0	-0.093	0.829	99.355	0	0	0	0	0	0	0
WT333(F4E4E1AF1293)	3.89	13105	2022-11-28 09:35:53.245	0.015	0.028	1.017	0	0	0	1.67	-0.89	168.256	0	0	0	0	0	0	0
WT333(F4E4E1AF1293)	3.89	13105	2022-11-28 09:35:53.245	0.016	0.027	1.016	0	0	0	1.67	-0.89	168.256	0	0	0	0	0	0	0
WT333(F4E4E1AF1293)	3.89	13105	2022-11-28 09:35:53.245	0.016	0.027	1.016	0	0	0	1.67	-0.89	168.256	0	0	0	0	0	0	0
WT333(F4E4E1AF1293)	3.89	13105	2022-11-28 09:35:53.245	0.016	0.027	1.016	0	0	0	1.67	-0.89	168.256	0	0	0	0	0	0	0
WT333(F4E4E1AF1293)	3.89	13105	2022-11-28 09:35:53.245	0.016	0.027	1.016	0	0	0	1.67	-0.89	168.256	0	0	0	0	0	0	0
WT333(F4E4E1AF1293)	3.89	13105	2022-11-28 09:35:53.245	0.016	0.026	1.016	0	0	0	1.67	-0.89	168.256	0	0	0	0	0	0	0
WT333(F4E4E1AF1293)	3.89	13105	2022-11-28 09:35:53.245	0.016	0.026	1.016	0	0	0	1.664	-0.89	168.256	0	0	0	0	0	0	0
WT333(F4E4E1AF1293)	3.89	13105	2022-11-28 09:35:53.245	0.016	0.026	1.016	0	0	0	1.664	-0.89	168.256	0	0	0	0	0	0	0
WT111(DD045F3F1DEA)	3.83	13108	2022-11-28 09:35:53.261	0.022	0.324	0.963	0	0	0	18.594	-1.203	-30.004	0	0	0	0	0	0	0
WT111(DD045F3F1DEA)	3.83	13108	2022-11-28 09:35:53.261	0.021	0.323	0.962	0	0	0	18.594	-1.203	-30.004	0	0	0	0	0	0	0
WT111(DD045F3F1DEA)	3.83	13108	2022-11-28 09:35:53.261	0.021	0.323	0.962	0	0	0	18.594	-1.203	-30.004	0	0	0	0	0	0	0
WT111(DD045F3F1DEA)	3.83	13108	2022-11-28 09:35:53.261	0.021	0.323	0.962	0	0	0	18.594	-1.203	-30.004	0	0	0	0	0	0	0
WT111(DD045F3F1DEA)	3.83	13108	2022-11-28 09:35:53.261	0.021	0.323	0.962	0	0	0	18.594	-1.203	-30.004	0	0	0	0	0	0	0
WT111(DD045F3F1DEA)	3.83	13108	2022-11-28 09:35:53.261	0.021	0.324	0.963	0	0	0	18.594	-1.203	-30.004	0	0	0	0	0	0	0
WT111(DD045F3F1DEA)	3.83	13108	2022-11-28 09:35:53.261	0.021	0.324	0.963	0	0	0	18.594	-1.203	-30.004	0	0	0	0	0	0	0
WT111(DD045F3F1DEA)	3.83	13108	2022-11-28 09:35:53.261	0.021	0.324	0.963	0	0	0	18.594	-1.203	-30.004	0	0	0	0	0	0	0
WT333(F4E4E1AF1293)	3.89	13105	2022-11-28 09:35:53.261	0.016	0.026	1.016	0	0	0	1.664	-0.89	168.256	0	0	0	0	0	0	0
WT333(F4E4E1AF1293)	3.89	13105	2022-11-28 09:35:53.261	0.016	0.027	1.016	0	0	0	1.664	-0.89	168.256	0	0	0	0	0	0	0
WT333(F4E4E1AF1293)	3.89	13105	2022-11-28 09:35:53.261	0.016	0.027	1.016	0	0	0	1.664	-0.89	168.256	0	0	0	0	0	0	0
WT333(F4E4E1AF1293)	3.89	13105	2022-11-28 09:35:53.261	0.016	0.027	1.016	0	0	0	1.664	-0.89	168.256	0	0	0	0	0	0	0
WT333(F4E4E1AF1293)	3.89	13105	2022-11-28 09:35:53.261	0.016	0.027	1.016	0	0	0	1.664	-0.89	168.256	0	0	0	0	0	0	0
WT333(F4E4E1AF1293)	3.89	13105	2022-11-28 09:35:53.261	0.016	0.027	1.016	0	0	0	1.664	-0.89	168.256	0	0	0	0	0	0	0
WT333(F4E4E1AF1293)	3.89	13105	2022-11-28 09:35:53.261	0.016	0.027	1.016	0	0	0	1.664	-0.89	168.256	0	0	0	0	0	0	0
WT333(F4E4E1AF1293)	3.89	13105	2022-11-28 09:35:53.261	0.016	0.027	1.016	0	0	0	1.664	-0.89	168.256	0	0	0	0	0	0	0
WT333(F4E4E1AF1293)	3.89	13105	2022-11-28 09:35:53.277	0.016	0.027	1.016	0	0	0	1.664	-0.89	168.256	0	0	0	0	0	0	0
WT333(F4E4E1AF1293)	3.89	13105	2022-11-28 09:35:53.277	0.016	0.027	1.016	0	0	0	1.664	-0.89	168.256	0	0	0	0	0	0	0
WT333(F4E4E1AF1293)	3.89	13105	2022-11-28 09:35:53.277	0.016	0.027	1.016	0	0	0	1.664	-0.89	168.256	0	0	0	0	0	0	0
WT333(F4E4E1AF1293)	3.89	13105	2022-11-28 09:35:53.277	0.016	0.027	1.016	0	0	0	1.664	-0.89	168.256	0	0	0	0	0	0	0
WT333(F4E4E1AF1293)	3.89	13105	2022-11-28 09:35:53.277	0.016	0.027	1.016	0	0	0	1.659	-0.89	168.256	0	0	0	0	0	0	0
WT333(F4E4E1AF1293)	3.89	13105	2022-11-28 09:35:53.277	0.016	0.027	1.016	0	0	0	1.659	-0.89	168.256	0	0	0	0	0	0	0
WT333(F4E4E1AF1293)	3.89	13105	2022-11-28 09:35:53.277	0.016	0.027	1.016	0	0	0	1.659	-0.89	168.256	0	0	0	0	0	0	0
WT333(F4E4E1AF1293)	3.89	13105	2022-11-28 09:35:53.277	0.016	0.027	1.016	0	0	0	1.659	-0.89	168.256	0	0	0	0	0	0	0
WT222(CAA14FCCF874)	3.82	13105	2022-11-28 09:35:53.277	-0.014	-0.003	1	0	0	0	-0.093	0.829	99.355	0	0	0	0	0	0	0
WT222(CAA14FCCF874)	3.82	13105	2022-11-28 09:35:53.277	-0.014	-0.003	1	0	0	0	-0.093	0.829	99.355	0	0	0	0	0	0	0
WT222(CAA14FCCF874)	3.82	13105	2022-11-28 09:35:53.277	-0.014	-0.003	1	0	0	0	-0.093	0.829	99.355	0	0	0	0	0	0	0
WT222(CAA14FCCF874)	3.82	13105	2022-11-28 09:35:53.277	-0.015	-0.002	0.999	0	0	0	-0.093	0.829	99.355	0	0	0	0	0	0	0
WT222(CAA14FCCF874)	3.82	13105	2022-11-28 09:35:53.277	-0.015	-0.002	0.999	0	0	0	-0.093	0.829	99.355	0	0	0	0	0	0	0
WT222(CAA14FCCF874)	3.82	13105	2022-11-28 09:35:53.277	-0.015	-0.002	0.999	0	0	0	-0.093	0.829	99.355	0	0	0	0	0	0	0
WT222(CAA14FCCF874)	3.82	13105	2022-11-28 09:35:53.277	-0.015	-0.002	0.999	0	0	0	-0.093	0.829	99.355	0	0	0	0	0	0	0
WT222(CAA14FCCF874)	3.82	13105	2022-11-28 09:35:53.277	-0.015	-0.002	0.999	0	0	0	-0.093	0.829	99.355	0	0	0	0	0	0	0
WT222(CAA14FCCF874)	3.82	13105	2022-11-28 09:35:53.277	-0.015	-0.002	0.999	0	0	0	-0.093	0.829	99.355	0	0	0	0	0	0	0
WT222(CAA14FCCF874)	3.82	13105	2022-11-28 09:35:53.277	-0.015	-0.002	0.999	0	0	0	-0.093	0.829	99.355	0	0	0	0	0	0	0
WT222(CAA14FCCF874)	3.82	13105	2022-11-28 09:35:53.277	-0.015	-0.002	0.999	0	0	0	-0.093	0.829	99.355	0	0	0	0	0	0	0
WT222(CAA14FCCF874)	3.82	13105	2022-11-28 09:35:53.277	-0.014	-0.001	0.999	0	0	0	-0.093	0.829	99.355	0	0	0	0	0	0	0
WT222(CAA14FCCF874)	3.82	13105	2022-11-28 09:35:53.277	-0.014	-0.001	0.999	0	0	0	-0.093	0.829	99.355	0	0	0	0	0	0	0
WT222(CAA14FCCF874)	3.82	13105	2022-11-28 09:35:53.277	-0.014	-0.001	0.999	0	0	0	-0.093	0.829	99.355	0	0	0	0	0	0	0
WT222(CAA14FCCF874)	3.82	13105	2022-11-28 09:35:53.277	-0.014	-0.001	0.999	0	0	0	-0.093	0.829	99.355	0	0	0	0	0	0	0
WT222(CAA14FCCF874)	3.82	13105	2022-11-28 09:35:53.277	-0.014	-0.002	1	0	0	0	-0.093	0.829	99.355	0	0	0	0	0	0	0
WT222(CAA14FCCF874)	3.82	13105	2022-11-28 09:35:53.277	-0.014	-0.002	1	0	0	0	-0.093	0.829	99.355	0	0	0	0	0	0	0
WT222(CAA14FCCF874)	3.82	13105	2022-11-28 09:35:53.277	-0.014	-0.002	1	0	0	0	-0.093	0.829	99.355	0	0	0	0	0	0	0
WT222(CAA14FCCF874)	3.82	13105	2022-11-28 09:35:53.277	-0.014	-0.002	1	0	0	0	-0.093	0.829	99.355	0	0	0	0	0	0	0
WT222(CAA14FCCF874)	3.82	13105	2022-11-28 09:35:53.277	-0.014	-0.002	0.999	0	0	0	-0.093	0.829	99.355	0	0	0	0	0	0	0
WT222(CAA14FCCF874)	3.82	13105	2022-11-28 09:35:53.277	-0.014	-0.002	0.999	0	0	0	-0.093	0.829	99.355	0	0	0	0	0	0	0
WT222(CAA14FCCF874)	3.82	13105	2022-11-28 09:35:53.277	-0.014	-0.002	0.999	0	0	0	-0.093	0.829	99.355	0	0	0	0	0	0	0
WT222(CAA14FCCF874)	3.82	13105	2022-11-28 09:35:53.277	-0.014	-0.002	0.999	0	0	0	-0.093	0.829	99.355	0	0	0	0	0	0	0
WT222(CAA14FCCF874)	3.82	13105	2022-11-28 09:35:53.277	-0.014	-0.002	1	0	0	0	-0.093	0.829	99.355	0	0	0	0	0	0	0
WT222(CAA14FCCF874)	3.82	13105	2022-11-28 09:35:53.277	-0.015	-0.003	1	0	0	0	-0.093	0.829	99.355	0	0	0	0	0	0	0
WT222(CAA14FCCF874)	3.82	13105	2022-11-28 09:35:53.277	-0.015	-0.003	1	0	0	0	-0.093	0.829	99.355	0	0	0	0	0	0	0
WT222(CAA14FCCF874)	3.82	13105	2022-11-28 09:35:53.277	-0.015	-0.003	1	0	0	0	-0.093	0.829	99.355	0	0	0	0	0	0	0
WT222(CAA14FCCF874)	3.82	13105	2022-11-28 09:35:53.277	-0.015	-0.002	1	0	0	0	-0.093	0.829	99.355	0	0	0	0	0	0	0
WT222(CAA14FCCF874)	3.82	13105	2022-11-28 09:35:53.277	-0.015	-0.002	1	0	0	0	-0.099	0.829	99.355	0	0	0	0	0	0	0
WT222(CAA14FCCF874)	3.82	13105	2022-11-28 09:35:53.277	-0.015	-0.002	1	0	0	0	-0.099	0.829	99.355	0	0	0	0	0	0	0
WT222(CAA14FCCF874)	3.82	13105	2022-11-28 09:35:53.277	-0.015	-0.002	1	0	0	0	-0.099	0.829	99.355	0	0	0	0	0	0	0
WT222(CAA14FCCF874)	3.82	13105	2022-11-28 09:35:53.277	-0.014	-0.002	1	0	0	0	-0.099	0.829	99.355	0	0	0	0	0	0	0
WT222(CAA14FCCF874)	3.82	13105	2022-11-28 09:35:53.292	-0.014	-0.002	1	0	0	0	-0.099	0.829	99.355	0	0	0	0	0	0	0
WT222(CAA14FCCF874)	3.82	13105	2022-11-28 09:35:53.292	-0.014	-0.002	1	0	0	0	-0.099	0.829	99.355	0	0	0	0	0	0	0
WT222(CAA14FCCF874)	3.82	13105	2022-11-28 09:35:53.292	-0.014	-0.002	1	0	0	0	-0.099	0.829	99.355	0	0	0	0	0	0	0
WT222(CAA14FCCF874)	3.82	13105	2022-11-28 09:35:53.292	-0.015	-0.002	1	0	0	0	-0.099	0.829	99.355	0	0	0	0	0	0	0
WT222(CAA14FCCF874)	3.82	13105	2022-11-28 09:35:53.292	-0.015	-0.002	1	0	0	0	-0.099	0.829	99.355	0	0	0	0	0	0	0
WT222(CAA14FCCF874)	3.82	13105	2022-11-28 09:35:53.292	-0.015	-0.002	1	0	0	0	-0.099	0.829	99.355	0	0	0	0	0	0	0
WT222(CAA14FCCF874)	3.82	13105	2022-11-28 09:35:53.292	-0.015	-0.002	1	0	0	0	-0.099	0.829	99.355	0	0	0	0	0	0	0
WT222(CAA14FCCF874)	3.82	13105	2022-11-28 09:35:53.292	-0.014	-0.003	0.999	0	0	0	-0.099	0.829	99.355	0	0	0	0	0	0	0
WT111(DD045F3F1DEA)	3.83	13108	2022-11-28 09:35:53.292	0.021	0.324	0.963	0	0	0	18.594	-1.203	-30.004	0	0	0	0	0	0	0
WT111(DD045F3F1DEA)	3.83	13108	2022-11-28 09:35:53.292	0.021	0.324	0.963	0	0	0	18.594	-1.203	-30.004	0	0	0	0	0	0	0
WT111(DD045F3F1DEA)	3.83	13108	2022-11-28 09:35:53.292	0.021	0.324	0.963	0	0	0	18.594	-1.203	-30.004	0	0	0	0	0	0	0
WT111(DD045F3F1DEA)	3.83	13108	2022-11-28 09:35:53.292	0.021	0.324	0.963	0	0	0	18.594	-1.203	-30.004	0	0	0	0	0	0	0
WT111(DD045F3F1DEA)	3.83	13108	2022-11-28 09:35:53.292	0.021	0.324	0.963	0	0	0	18.594	-1.203	-30.004	0	0	0	0	0	0	0
WT111(DD045F3F1DEA)	3.83	13108	2022-11-28 09:35:53.292	0.021	0.324	0.962	0	0	0	18.594	-1.203	-30.004	0	0	0	0	0	0	0
WT111(DD045F3F1DEA)	3.83	13108	2022-11-28 09:35:53.292	0.021	0.324	0.962	0	0	0	18.594	-1.203	-30.004	0	0	0	0	0	0	0
WT111(DD045F3F1DEA)	3.83	13108	2022-11-28 09:35:53.292	0.021	0.324	0.962	0	0	0	18.594	-1.203	-30.004	0	0	0	0	0	0	0
WT111(DD045F3F1DEA)	3.83	13108	2022-11-28 09:35:53.324	0.021	0.324	0.962	0	0	0	18.594	-1.203	-30.004	0	0	0	0	0	0	0
WT111(DD045F3F1DEA)	3.83	13108	2022-11-28 09:35:53.324	0.021	0.323	0.962	0	0	0	18.594	-1.203	-30.004	0	0	0	0	0	0	0
WT111(DD045F3F1DEA)	3.83	13108	2022-11-28 09:35:53.324	0.021	0.323	0.962	0	0	0	18.594	-1.203	-30.004	0	0	0	0	0	0	0
WT111(DD045F3F1DEA)	3.83	13108	2022-11-28 09:35:53.324	0.021	0.323	0.962	0	0	0	18.594	-1.203	-30.004	0	0	0	0	0	0	0
WT111(DD045F3F1DEA)	3.83	13108	2022-11-28 09:35:53.324	0.021	0.323	0.962	0	0	0	18.594	-1.203	-30.004	0	0	0	0	0	0	0
WT111(DD045F3F1DEA)	3.83	13108	2022-11-28 09:35:53.324	0.021	0.324	0.962	0	0	0	18.594	-1.203	-30.004	0	0	0	0	0	0	0
WT111(DD045F3F1DEA)	3.83	13108	2022-11-28 09:35:53.324	0.021	0.324	0.962	0	0	0	18.594	-1.203	-30.004	0	0	0	0	0	0	0
WT111(DD045F3F1DEA)	3.83	13108	2022-11-28 09:35:53.324	0.021	0.324	0.962	0	0	0	18.594	-1.203	-30.004	0	0	0	0	0	0	0
WT333(F4E4E1AF1293)	3.89	13105	2022-11-28 09:35:53.324	0.016	0.027	1.016	0	0	0	1.659	-0.89	168.256	0	0	0	0	0	0	0
WT333(F4E4E1AF1293)	3.89	13105	2022-11-28 09:35:53.324	0.016	0.028	1.017	0	0	0	1.659	-0.89	168.256	0	0	0	0	0	0	0
WT333(F4E4E1AF1293)	3.89	13105	2022-11-28 09:35:53.324	0.016	0.028	1.017	0	0	0	1.659	-0.89	168.256	0	0	0	0	0	0	0
WT333(F4E4E1AF1293)	3.89	13105	2022-11-28 09:35:53.324	0.016	0.028	1.017	0	0	0	1.659	-0.89	168.256	0	0	0	0	0	0	0
WT333(F4E4E1AF1293)	3.89	13105	2022-11-28 09:35:53.324	0.016	0.028	1.017	0	0	0	1.659	-0.89	168.256	0	0	0	0	0	0	0
WT333(F4E4E1AF1293)	3.89	13105	2022-11-28 09:35:53.324	0.016	0.027	1.016	0	0	0	1.659	-0.89	168.25	0	0	0	0	0	0	0
WT333(F4E4E1AF1293)	3.89	13105	2022-11-28 09:35:53.324	0.016	0.027	1.016	0	0	0	1.659	-0.89	168.25	0	0	0	0	0	0	0
WT333(F4E4E1AF1293)	3.89	13105	2022-11-28 09:35:53.324	0.016	0.027	1.016	0	0	0	1.659	-0.89	168.25	0	0	0	0	0	0	0
WT222(CAA14FCCF874)	3.82	13105	2022-11-28 09:35:53.339	-0.014	-0.003	0.999	0	0	0	-0.099	0.829	99.355	0	0	0	0	0	0	0
WT222(CAA14FCCF874)	3.82	13105	2022-11-28 09:35:53.339	-0.014	-0.003	0.999	0	0	0	-0.099	0.829	99.355	0	0	0	0	0	0	0
WT222(CAA14FCCF874)	3.82	13105	2022-11-28 09:35:53.339	-0.014	-0.003	0.999	0	0	0	-0.099	0.829	99.355	0	0	0	0	0	0	0
WT222(CAA14FCCF874)	3.82	13105	2022-11-28 09:35:53.339	-0.015	-0.002	0.999	0	0	0	-0.099	0.829	99.355	0	0	0	0	0	0	0
WT222(CAA14FCCF874)	3.82	13105	2022-11-28 09:35:53.339	-0.015	-0.002	0.999	0	0	0	-0.099	0.829	99.355	0	0	0	0	0	0	0
WT222(CAA14FCCF874)	3.82	13105	2022-11-28 09:35:53.339	-0.015	-0.002	0.999	0	0	0	-0.099	0.829	99.355	0	0	0	0	0	0	0
WT222(CAA14FCCF874)	3.82	13105	2022-11-28 09:35:53.339	-0.015	-0.002	0.999	0	0	0	-0.099	0.829	99.355	0	0	0	0	0	0	0
WT222(CAA14FCCF874)	3.82	13105	2022-11-28 09:35:53.339	-0.014	-0.003	0.999	0	0	0	-0.099	0.829	99.355	0	0	0	0	0	0	0
WT111(DD045F3F1DEA)	3.83	13108	2022-11-28 09:35:53.355	0.021	0.324	0.962	0	0	0	18.594	-1.203	-30.004	0	0	0	0	0	0	0
WT111(DD045F3F1DEA)	3.83	13108	2022-11-28 09:35:53.355	0.021	0.324	0.962	0	0	0	18.594	-1.203	-30.004	0	0	0	0	0	0	0
WT111(DD045F3F1DEA)	3.83	13108	2022-11-28 09:35:53.355	0.021	0.324	0.962	0	0	0	18.594	-1.203	-30.004	0	0	0	0	0	0	0
WT111(DD045F3F1DEA)	3.83	13108	2022-11-28 09:35:53.355	0.021	0.324	0.962	0	0	0	18.594	-1.203	-30.004	0	0	0	0	0	0	0
WT111(DD045F3F1DEA)	3.83	13108	2022-11-28 09:35:53.355	0.021	0.324	0.962	0	0	0	18.594	-1.203	-30.004	0	0	0	0	0	0	0
WT111(DD045F3F1DEA)	3.83	13108	2022-11-28 09:35:53.355	0.021	0.323	0.963	0	0	0	18.594	-1.203	-30.004	0	0	0	0	0	0	0
WT111(DD045F3F1DEA)	3.83	13108	2022-11-28 09:35:53.355	0.021	0.323	0.963	0	0	0	18.594	-1.203	-30.004	0	0	0	0	0	0	0
WT111(DD045F3F1DEA)	3.83	13108	2022-11-28 09:35:53.355	0.021	0.323	0.963	0	0	0	18.594	-1.203	-30.004	0	0	0	0	0	0	0
WT222(CAA14FCCF874)	3.82	13105	2022-11-28 09:35:53.371	-0.014	-0.003	0.999	0	0	0	-0.099	0.829	99.355	0	0	0	0	0	0	0
WT222(CAA14FCCF874)	3.82	13105	2022-11-28 09:35:53.371	-0.014	-0.003	0.999	0	0	0	-0.099	0.829	99.355	0	0	0	0	0	0	0
WT222(CAA14FCCF874)	3.82	13105	2022-11-28 09:35:53.371	-0.014	-0.002	0.999	0	0	0	-0.099	0.829	99.355	0	0	0	0	0	0	0
WT222(CAA14FCCF874)	3.82	13105	2022-11-28 09:35:53.371	-0.014	-0.002	0.999	0	0	0	-0.099	0.829	99.355	0	0	0	0	0	0	0
WT222(CAA14FCCF874)	3.82	13105	2022-11-28 09:35:53.371	-0.014	-0.002	0.999	0	0	0	-0.099	0.829	99.355	0	0	0	0	0	0	0
WT222(CAA14FCCF874)	3.82	13105	2022-11-28 09:35:53.371	-0.014	-0.002	0.999	0	0	0	-0.099	0.829	99.355	0	0	0	0	0	0	0
WT222(CAA14FCCF874)	3.82	13105	2022-11-28 09:35:53.371	-0.014	-0.002	1	0	0	0	-0.099	0.829	99.355	0	0	0	0	0	0	0
WT222(CAA14FCCF874)	3.82	13105	2022-11-28 09:35:53.371	-0.014	-0.002	1	0	0	0	-0.099	0.829	99.355	0	0	0	0	0	0	0
WT111(DD045F3F1DEA)	3.83	13108	2022-11-28 09:35:53.386	0.021	0.323	0.963	0	0	0	18.594	-1.203	-30.004	0	0	0	0	0	0	0
WT111(DD045F3F1DEA)	3.83	13108	2022-11-28 09:35:53.386	0.021	0.324	0.963	0	0	0	18.594	-1.203	-30.004	0	0	0	0	0	0	0
WT111(DD045F3F1DEA)	3.83	13108	2022-11-28 09:35:53.386	0.021	0.324	0.963	0	0	0	18.594	-1.203	-30.004	0	0	0	0	0	0	0
WT111(DD045F3F1DEA)	3.83	13108	2022-11-28 09:35:53.386	0.021	0.324	0.963	0	0	0	18.594	-1.203	-30.004	0	0	0	0	0	0	0
WT111(DD045F3F1DEA)	3.83	13108	2022-11-28 09:35:53.386	0.021	0.324	0.963	0	0	0	18.594	-1.203	-30.004	0	0	0	0	0	0	0
WT111(DD045F3F1DEA)	3.83	13108	2022-11-28 09:35:53.386	0.021	0.324	0.962	0	0	0	18.594	-1.203	-30.004	0	0	0	0	0	0	0
WT111(DD045F3F1DEA)	3.83	13108	2022-11-28 09:35:53.386	0.021	0.324	0.962	0	0	0	18.594	-1.203	-30.004	0	0	0	0	0	0	0
WT111(DD045F3F1DEA)	3.83	13108	2022-11-28 09:35:53.386	0.021	0.324	0.962	0	0	0	18.594	-1.203	-30.004	0	0	0	0	0	0	0
WT333(F4E4E1AF1293)	3.89	13105	2022-11-28 09:35:53.386	0.016	0.027	1.016	0	0	0	1.659	-0.89	168.25	0	0	0	0	0	0	0
WT333(F4E4E1AF1293)	3.89	13105	2022-11-28 09:35:53.386	0.016	0.027	1.017	0	0	0	1.659	-0.89	168.25	0	0	0	0	0	0	0
WT333(F4E4E1AF1293)	3.89	13105	2022-11-28 09:35:53.386	0.016	0.027	1.017	0	0	0	1.659	-0.89	168.25	0	0	0	0	0	0	0
WT333(F4E4E1AF1293)	3.89	13105	2022-11-28 09:35:53.386	0.016	0.027	1.017	0	0	0	1.653	-0.89	168.25	0	0	0	0	0	0	0
WT333(F4E4E1AF1293)	3.89	13105	2022-11-28 09:35:53.386	0.016	0.027	1.017	0	0	0	1.653	-0.89	168.25	0	0	0	0	0	0	0
WT333(F4E4E1AF1293)	3.89	13105	2022-11-28 09:35:53.386	0.017	0.028	1.016	0	0	0	1.653	-0.89	168.25	0	0	0	0	0	0	0
WT333(F4E4E1AF1293)	3.89	13105	2022-11-28 09:35:53.386	0.017	0.028	1.016	0	0	0	1.653	-0.89	168.25	0	0	0	0	0	0	0
WT333(F4E4E1AF1293)	3.89	13105	2022-11-28 09:35:53.386	0.017	0.028	1.016	0	0	0	1.653	-0.89	168.25	0	0	0	0	0	0	0
WT222(CAA14FCCF874)	3.82	13105	2022-11-28 09:35:53.402	-0.014	-0.002	1	0	0	0	-0.099	0.829	99.355	0	0	0	0	0	0	0
WT222(CAA14FCCF874)	3.82	13105	2022-11-28 09:35:53.402	-0.014	-0.002	1	0	0	0	-0.099	0.829	99.355	0	0	0	0	0	0	0
WT222(CAA14FCCF874)	3.82	13105	2022-11-28 09:35:53.402	-0.015	-0.002	1	0	0	0	-0.099	0.829	99.355	0	0	0	0	0	0	0
WT222(CAA14FCCF874)	3.82	13105	2022-11-28 09:35:53.402	-0.015	-0.002	1	0	0	0	-0.099	0.829	99.355	0	0	0	0	0	0	0
WT222(CAA14FCCF874)	3.82	13105	2022-11-28 09:35:53.402	-0.015	-0.002	1	0	0	0	-0.099	0.829	99.355	0	0	0	0	0	0	0
WT222(CAA14FCCF874)	3.82	13105	2022-11-28 09:35:53.402	-0.015	-0.002	1	0	0	0	-0.099	0.829	99.355	0	0	0	0	0	0	0
WT222(CAA14FCCF874)	3.82	13105	2022-11-28 09:35:53.402	-0.014	-0.002	1	0	0	0	-0.099	0.829	99.355	0	0	0	0	0	0	0
WT222(CAA14FCCF874)	3.82	13105	2022-11-28 09:35:53.402	-0.014	-0.002	1	0	0	0	-0.099	0.829	99.355	0	0	0	0	0	0	0
WT333(F4E4E1AF1293)	3.89	13105	2022-11-28 09:35:53.417	0.017	0.028	1.016	0	0	0	1.653	-0.89	168.25	0	0	0	0	0	0	0
WT333(F4E4E1AF1293)	3.89	13105	2022-11-28 09:35:53.417	0.016	0.027	1.016	0	0	0	1.653	-0.89	168.25	0	0	0	0	0	0	0
WT333(F4E4E1AF1293)	3.89	13105	2022-11-28 09:35:53.417	0.016	0.027	1.016	0	0	0	1.653	-0.89	168.25	0	0	0	0	0	0	0
WT333(F4E4E1AF1293)	3.89	13105	2022-11-28 09:35:53.417	0.016	0.027	1.016	0	0	0	1.653	-0.89	168.25	0	0	0	0	0	0	0
WT333(F4E4E1AF1293)	3.89	13105	2022-11-28 09:35:53.417	0.016	0.027	1.016	0	0	0	1.653	-0.89	168.25	0	0	0	0	0	0	0
WT333(F4E4E1AF1293)	3.89	13105	2022-11-28 09:35:53.417	0.016	0.027	1.016	0	0	0	1.653	-0.89	168.25	0	0	0	0	0	0	0
WT333(F4E4E1AF1293)	3.89	13105	2022-11-28 09:35:53.417	0.016	0.027	1.016	0	0	0	1.653	-0.89	168.25	0	0	0	0	0	0	0
WT333(F4E4E1AF1293)	3.89	13105	2022-11-28 09:35:53.417	0.016	0.027	1.016	0	0	0	1.653	-0.89	168.25	0	0	0	0	0	0	0
WT222(CAA14FCCF874)	3.82	13105	2022-11-28 09:35:53.433	-0.014	-0.002	1	0	0	0	-0.099	0.829	99.355	0	0	0	0	0	0	0
WT222(CAA14FCCF874)	3.82	13105	2022-11-28 09:35:53.433	-0.014	-0.002	1	0	0	0	-0.099	0.829	99.355	0	0	0	0	0	0	0
WT222(CAA14FCCF874)	3.82	13105	2022-11-28 09:35:53.433	-0.014	-0.002	0.999	0	0	0	-0.099	0.829	99.355	0	0	0	0	0	0	0
WT222(CAA14FCCF874)	3.82	13105	2022-11-28 09:35:53.433	-0.014	-0.002	0.999	0	0	0	-0.099	0.829	99.355	0	0	0	0	0	0	0
WT222(CAA14FCCF874)	3.82	13105	2022-11-28 09:35:53.433	-0.014	-0.002	0.999	0	0	0	-0.099	0.829	99.355	0	0	0	0	0	0	0
WT222(CAA14FCCF874)	3.82	13105	2022-11-28 09:35:53.433	-0.014	-0.002	0.999	0	0	0	-0.099	0.829	99.355	0	0	0	0	0	0	0
WT222(CAA14FCCF874)	3.82	13105	2022-11-28 09:35:53.433	-0.014	-0.002	1	0	0	0	-0.104	0.829	99.355	0	0	0	0	0	0	0
WT222(CAA14FCCF874)	3.82	13105	2022-11-28 09:35:53.433	-0.014	-0.002	1	0	0	0	-0.104	0.829	99.355	0	0	0	0	0	0	0
WT111(DD045F3F1DEA)	3.83	13108	2022-11-28 09:35:53.449	0.021	0.324	0.962	0	0	0	18.594	-1.203	-30.004	0	0	0	0	0	0	0
WT111(DD045F3F1DEA)	3.83	13108	2022-11-28 09:35:53.449	0.021	0.324	0.962	0	0	0	18.594	-1.203	-30.004	0	0	0	0	0	0	0
WT111(DD045F3F1DEA)	3.83	13108	2022-11-28 09:35:53.449	0.021	0.324	0.962	0	0	0	18.594	-1.203	-30.004	0	0	0	0	0	0	0
WT111(DD045F3F1DEA)	3.83	13108	2022-11-28 09:35:53.449	0.021	0.324	0.962	0	0	0	18.594	-1.203	-30.004	0	0	0	0	0	0	0
WT111(DD045F3F1DEA)	3.83	13108	2022-11-28 09:35:53.449	0.021	0.324	0.962	0	0	0	18.594	-1.203	-30.004	0	0	0	0	0	0	0
WT111(DD045F3F1DEA)	3.83	13108	2022-11-28 09:35:53.449	0.021	0.323	0.962	0	0	0	18.594	-1.203	-30.004	0	0	0	0	0	0	0
WT111(DD045F3F1DEA)	3.83	13108	2022-11-28 09:35:53.449	0.021	0.323	0.962	0	0	0	18.594	-1.203	-30.004	0	0	0	0	0	0	0
WT111(DD045F3F1DEA)	3.83	13108	2022-11-28 09:35:53.449	0.021	0.323	0.962	0	0	0	18.594	-1.203	-30.004	0	0	0	0	0	0	0
WT111(DD045F3F1DEA)	3.83	13108	2022-11-28 09:35:53.495	0.021	0.323	0.962	0	0	0	18.594	-1.203	-30.004	0	0	0	0	0	0	0
WT111(DD045F3F1DEA)	3.83	13108	2022-11-28 09:35:53.511	0.021	0.324	0.962	0	0	0	18.594	-1.203	-30.004	0	0	0	0	0	0	0
WT111(DD045F3F1DEA)	3.83	13108	2022-11-28 09:35:53.511	0.021	0.324	0.962	0	0	0	18.594	-1.203	-30.004	0	0	0	0	0	0	0
WT111(DD045F3F1DEA)	3.83	13108	2022-11-28 09:35:53.511	0.021	0.324	0.962	0	0	0	18.594	-1.203	-30.004	0	0	0	0	0	0	0
WT111(DD045F3F1DEA)	3.83	13108	2022-11-28 09:35:53.511	0.021	0.324	0.962	0	0	0	18.594	-1.203	-30.004	0	0	0	0	0	0	0
WT111(DD045F3F1DEA)	3.83	13108	2022-11-28 09:35:53.511	0.021	0.324	0.962	0	0	0	18.594	-1.203	-30.004	0	0	0	0	0	0	0
WT111(DD045F3F1DEA)	3.83	13108	2022-11-28 09:35:53.511	0.021	0.324	0.962	0	0	0	18.594	-1.203	-30.004	0	0	0	0	0	0	0
WT111(DD045F3F1DEA)	3.83	13108	2022-11-28 09:35:53.511	0.021	0.324	0.962	0	0	0	18.594	-1.203	-30.004	0	0	0	0	0	0	0
WT111(DD045F3F1DEA)	3.83	13108	2022-11-28 09:35:53.511	0.021	0.324	0.962	0	0	0	18.594	-1.203	-30.004	0	0	0	0	0	0	0
WT111(DD045F3F1DEA)	3.83	13108	2022-11-28 09:35:53.511	0.021	0.323	0.962	0	0	0	18.594	-1.203	-30.004	0	0	0	0	0	0	0
WT111(DD045F3F1DEA)	3.83	13108	2022-11-28 09:35:53.511	0.021	0.323	0.962	0	0	0	18.594	-1.203	-30.004	0	0	0	0	0	0	0
WT111(DD045F3F1DEA)	3.83	13108	2022-11-28 09:35:53.511	0.021	0.323	0.962	0	0	0	18.594	-1.203	-30.004	0	0	0	0	0	0	0
WT111(DD045F3F1DEA)	3.83	13108	2022-11-28 09:35:53.511	0.021	0.323	0.962	0	0	0	18.594	-1.203	-30.004	0	0	0	0	0	0	0
WT111(DD045F3F1DEA)	3.83	13108	2022-11-28 09:35:53.511	0.021	0.325	0.963	0	0	0	18.594	-1.203	-30.004	0	0	0	0	0	0	0
WT111(DD045F3F1DEA)	3.83	13108	2022-11-28 09:35:53.511	0.021	0.325	0.963	0	0	0	18.594	-1.203	-30.004	0	0	0	0	0	0	0
WT111(DD045F3F1DEA)	3.83	13108	2022-11-28 09:35:53.511	0.021	0.325	0.963	0	0	0	18.594	-1.203	-30.004	0	0	0	0	0	0	0
WT222(CAA14FCCF874)	3.82	13105	2022-11-28 09:35:53.527	-0.014	-0.002	1	0	0	0	-0.104	0.829	99.355	0	0	0	0	0	0	0
WT222(CAA14FCCF874)	3.82	13105	2022-11-28 09:35:53.527	-0.014	-0.002	1	0	0	0	-0.104	0.829	99.36	0	0	0	0	0	0	0
WT222(CAA14FCCF874)	3.82	13105	2022-11-28 09:35:53.527	-0.013	-0.002	1	0	0	0	-0.104	0.829	99.36	0	0	0	0	0	0	0
WT222(CAA14FCCF874)	3.82	13105	2022-11-28 09:35:53.527	-0.013	-0.002	1	0	0	0	-0.104	0.829	99.36	0	0	0	0	0	0	0
WT222(CAA14FCCF874)	3.82	13105	2022-11-28 09:35:53.527	-0.013	-0.002	1	0	0	0	-0.104	0.829	99.36	0	0	0	0	0	0	0
WT222(CAA14FCCF874)	3.82	13105	2022-11-28 09:35:53.527	-0.013	-0.002	1	0	0	0	-0.104	0.829	99.36	0	0	0	0	0	0	0
WT222(CAA14FCCF874)	3.82	13105	2022-11-28 09:35:53.527	0	-0.002	0.996	0	0	0	-0.104	0.829	99.36	0	0	0	0	0	0	0
WT222(CAA14FCCF874)	3.82	13105	2022-11-28 09:35:53.527	0	-0.002	0.996	0	0	0	-0.104	0.829	99.36	0	0	0	0	0	0	0
WT222(CAA14FCCF874)	3.82	13105	2022-11-28 09:35:53.527	0	-0.002	0.996	0	0	0	-0.104	0.829	99.36	0	0	0	0	0	0	0
WT222(CAA14FCCF874)	3.82	13105	2022-11-28 09:35:53.527	0	-0.002	0.996	0	0	0	-0.104	0.829	99.36	0	0	0	0	0	0	0
WT222(CAA14FCCF874)	3.82	13105	2022-11-28 09:35:53.527	0	0.001	0.999	-0.427	-0.488	0	-0.104	0.829	99.36	0	0	0	0	0	0	0
WT222(CAA14FCCF874)	3.82	13105	2022-11-28 09:35:53.527	0	0.001	0.999	-0.427	-0.488	0	-0.11	0.824	99.36	0	0	0	0	0	0	0
WT222(CAA14FCCF874)	3.82	13105	2022-11-28 09:35:53.527	0	0.001	0.999	-0.427	-0.488	0	-0.11	0.824	99.36	0	0	0	0	0	0	0
WT222(CAA14FCCF874)	3.82	13105	2022-11-28 09:35:53.527	0	0.001	0.999	-0.427	-0.488	0	-0.11	0.818	99.36	0	0	0	0	0	0	0
WT222(CAA14FCCF874)	3.82	13105	2022-11-28 09:35:53.527	-0.005	0	1	-0.732	0.061	0	-0.115	0.818	99.36	0	0	0	0	0	0	0
WT222(CAA14FCCF874)	3.82	13105	2022-11-28 09:35:53.527	-0.005	0	1	-0.732	0.061	0	-0.121	0.818	99.36	0	0	0	0	0	0	0
WT111(DD045F3F1DEA)	3.83	13108	2022-11-28 09:35:53.558	0.021	0.325	0.963	0	0	0	18.594	-1.203	-30.004	0	0	0	0	0	0	0
WT111(DD045F3F1DEA)	3.83	13108	2022-11-28 09:35:53.558	0.021	0.322	0.961	0	0	0	18.594	-1.203	-30.004	0	0	0	0	0	0	0
WT111(DD045F3F1DEA)	3.83	13108	2022-11-28 09:35:53.558	0.021	0.322	0.961	0	0	0	18.594	-1.203	-30.004	0	0	0	0	0	0	0
WT111(DD045F3F1DEA)	3.83	13108	2022-11-28 09:35:53.558	0.021	0.322	0.961	0	0	0	18.594	-1.203	-30.004	0	0	0	0	0	0	0
WT111(DD045F3F1DEA)	3.83	13108	2022-11-28 09:35:53.558	0.021	0.322	0.961	0	0	0	18.594	-1.203	-30.004	0	0	0	0	0	0	0
WT111(DD045F3F1DEA)	3.83	13108	2022-11-28 09:35:53.558	0.021	0.325	0.963	0	0	0	18.594	-1.203	-30.004	0	0	0	0	0	0	0
WT111(DD045F3F1DEA)	3.83	13108	2022-11-28 09:35:53.558	0.021	0.325	0.963	0	0	0	18.594	-1.203	-30.004	0	0	0	0	0	0	0
WT111(DD045F3F1DEA)	3.83	13108	2022-11-28 09:35:53.558	0.021	0.325	0.963	0	0	0	18.594	-1.203	-30.004	0	0	0	0	0	0	0
WT222(CAA14FCCF874)	3.82	13105	2022-11-28 09:35:53.574	-0.005	0	1	-0.732	0.061	0	-0.121	0.818	99.36	0	0	0	0	0	0	0
WT222(CAA14FCCF874)	3.82	13105	2022-11-28 09:35:53.574	-0.005	0	1	-0.732	0.061	0	-0.126	0.813	99.36	0	0	0	0	0	0	0
WT222(CAA14FCCF874)	3.82	13105	2022-11-28 09:35:53.574	-0.009	-0.005	1	-1.221	0	0	-0.132	0.813	99.355	0	0	0	0	0	0	0
WT222(CAA14FCCF874)	3.82	13105	2022-11-28 09:35:53.574	-0.009	-0.005	1	-1.221	0	0	-0.137	0.813	99.355	0	0	0	0	0	0	0
WT222(CAA14FCCF874)	3.82	13105	2022-11-28 09:35:53.574	-0.009	-0.005	1	-1.221	0	0	-0.143	0.813	99.355	0	0	0	0	0	0	0
WT222(CAA14FCCF874)	3.82	13105	2022-11-28 09:35:53.574	-0.009	-0.005	1	-1.221	0	0	-0.148	0.813	99.355	0	0	0	0	0	0	0
WT222(CAA14FCCF874)	3.82	13105	2022-11-28 09:35:53.574	-0.009	-0.014	0.998	0.305	-0.366	0	-0.148	0.807	99.355	0	0	0	0	0	0	0
WT222(CAA14FCCF874)	3.82	13105	2022-11-28 09:35:53.574	-0.009	-0.014	0.998	0.305	-0.366	0	-0.148	0.807	99.355	0	0	0	0	0	0	0
WT111(DD045F3F1DEA)	3.83	13108	2022-11-28 09:35:53.589	0.021	0.325	0.963	0	0	0	18.594	-1.203	-30.004	0	0	0	0	0	0	0
WT111(DD045F3F1DEA)	3.83	13108	2022-11-28 09:35:53.589	0.021	0.322	0.962	0	0	0	18.594	-1.203	-30.004	0	0	0	0	0	0	0
WT111(DD045F3F1DEA)	3.83	13108	2022-11-28 09:35:53.589	0.021	0.322	0.962	0	0	0	18.594	-1.203	-30.004	0	0	0	0	0	0	0
WT111(DD045F3F1DEA)	3.83	13108	2022-11-28 09:35:53.589	0.021	0.322	0.962	0	0	0	18.594	-1.203	-30.004	0	0	0	0	0	0	0
WT111(DD045F3F1DEA)	3.83	13108	2022-11-28 09:35:53.589	0.021	0.322	0.962	0	0	0	18.594	-1.203	-30.004	0	0	0	0	0	0	0
WT111(DD045F3F1DEA)	3.83	13108	2022-11-28 09:35:53.589	0.021	0.324	0.963	0	0	0	18.594	-1.203	-30.004	0	0	0	0	0	0	0
WT111(DD045F3F1DEA)	3.83	13108	2022-11-28 09:35:53.589	0.021	0.324	0.963	0	0	0	18.594	-1.203	-30.004	0	0	0	0	0	0	0
WT111(DD045F3F1DEA)	3.83	13108	2022-11-28 09:35:53.589	0.021	0.324	0.963	0	0	0	18.594	-1.203	-30.004	0	0	0	0	0	0	0
WT333(F4E4E1AF1293)	3.89	13105	2022-11-28 09:35:53.605	0.016	0.027	1.016	0	0	0	1.653	-0.89	168.25	0	0	0	0	0	0	0
WT333(F4E4E1AF1293)	3.89	13105	2022-11-28 09:35:53.605	0.016	0.027	1.016	0	0	0	1.653	-0.89	168.25	0	0	0	0	0	0	0
WT333(F4E4E1AF1293)	3.89	13105	2022-11-28 09:35:53.605	0.016	0.027	1.016	0	0	0	1.653	-0.89	168.25	0	0	0	0	0	0	0
WT333(F4E4E1AF1293)	3.89	13105	2022-11-28 09:35:53.605	0.016	0.027	1.016	0	0	0	1.653	-0.89	168.25	0	0	0	0	0	0	0
WT333(F4E4E1AF1293)	3.89	13105	2022-11-28 09:35:53.605	0.016	0.027	1.016	0	0	0	1.648	-0.89	168.25	0	0	0	0	0	0	0
WT333(F4E4E1AF1293)	3.89	13105	2022-11-28 09:35:53.605	0.015	0.027	1.017	0	0	0	1.648	-0.89	168.25	0	0	0	0	0	0	0
WT333(F4E4E1AF1293)	3.89	13105	2022-11-28 09:35:53.605	0.015	0.027	1.017	0	0	0	1.648	-0.89	168.25	0	0	0	0	0	0	0
WT333(F4E4E1AF1293)	3.89	13105	2022-11-28 09:35:53.605	0.015	0.027	1.017	0	0	0	1.648	-0.89	168.25	0	0	0	0	0	0	0
WT333(F4E4E1AF1293)	3.89	13105	2022-11-28 09:35:53.605	0.015	0.027	1.017	0	0	0	1.648	-0.89	168.25	0	0	0	0	0	0	0
WT333(F4E4E1AF1293)	3.89	13105	2022-11-28 09:35:53.605	0.017	0.026	1.017	0	0	0	1.648	-0.89	168.25	0	0	0	0	0	0	0
WT333(F4E4E1AF1293)	3.89	13105	2022-11-28 09:35:53.605	0.017	0.026	1.017	0	0	0	1.648	-0.89	168.25	0	0	0	0	0	0	0
WT333(F4E4E1AF1293)	3.89	13105	2022-11-28 09:35:53.605	0.017	0.026	1.017	0	0	0	1.648	-0.89	168.25	0	0	0	0	0	0	0
WT333(F4E4E1AF1293)	3.89	13105	2022-11-28 09:35:53.605	0.024	0.027	1.023	0.305	0.122	0	1.648	-0.89	168.25	0	0	0	0	0	0	0
WT333(F4E4E1AF1293)	3.89	13105	2022-11-28 09:35:53.605	0.024	0.027	1.023	0.305	0.122	0	1.648	-0.89	168.25	0	0	0	0	0	0	0
WT333(F4E4E1AF1293)	3.89	13105	2022-11-28 09:35:53.605	0.024	0.027	1.023	0.305	0.122	0	1.653	-0.89	168.25	0	0	0	0	0	0	0
WT333(F4E4E1AF1293)	3.89	13105	2022-11-28 09:35:53.605	0.024	0.027	1.023	0.305	0.122	0	1.653	-0.89	168.25	0	0	0	0	0	0	0
WT333(F4E4E1AF1293)	3.89	13105	2022-11-28 09:35:53.605	0.029	0.034	1.02	0.854	-0.122	0	1.659	-0.89	168.245	0	0	0	0	0	0	0
WT333(F4E4E1AF1293)	3.89	13105	2022-11-28 09:35:53.605	0.029	0.034	1.02	0.854	-0.122	0	1.659	-0.89	168.245	0	0	0	0	0	0	0
WT333(F4E4E1AF1293)	3.89	13105	2022-11-28 09:35:53.605	0.029	0.034	1.02	0.854	-0.122	0	1.664	-0.895	168.245	0	0	0	0	0	0	0
WT333(F4E4E1AF1293)	3.89	13105	2022-11-28 09:35:53.605	0.029	0.034	1.02	0.854	-0.122	0	1.67	-0.895	168.245	0	0	0	0	0	0	0
WT333(F4E4E1AF1293)	3.89	13105	2022-11-28 09:35:53.605	0.028	0.025	1.017	-0.671	0.061	0	1.664	-0.895	168.245	0	0	0	0	0	0	0
WT333(F4E4E1AF1293)	3.89	13105	2022-11-28 09:35:53.605	0.028	0.025	1.017	-0.671	0.061	0	1.664	-0.895	168.245	0	0	0	0	0	0	0
WT333(F4E4E1AF1293)	3.89	13105	2022-11-28 09:35:53.605	0.028	0.025	1.017	-0.671	0.061	0	1.659	-0.895	168.245	0	0	0	0	0	0	0
WT333(F4E4E1AF1293)	3.89	13105	2022-11-28 09:35:53.605	0.028	0.025	1.017	-0.671	0.061	0	1.653	-0.895	168.245	0	0	0	0	0	0	0
WT222(CAA14FCCF874)	3.82	13105	2022-11-28 09:35:53.605	-0.009	-0.014	0.998	0.305	-0.366	0	-0.148	0.802	99.349	0	0	0	0	0	0	0
WT222(CAA14FCCF874)	3.82	13105	2022-11-28 09:35:53.605	-0.009	-0.014	0.998	0.305	-0.366	0	-0.143	0.802	99.349	0	0	0	0	0	0	0
WT222(CAA14FCCF874)	3.82	13105	2022-11-28 09:35:53.605	-0.003	0	1.002	1.16	0.061	0	-0.137	0.802	99.349	0	0	0	0	0	0	0
WT222(CAA14FCCF874)	3.82	13105	2022-11-28 09:35:53.605	-0.003	0	1.002	1.16	0.061	0	-0.132	0.802	99.349	0	0	0	0	0	0	0
WT222(CAA14FCCF874)	3.82	13105	2022-11-28 09:35:53.605	-0.003	0	1.002	1.16	0.061	0	-0.126	0.797	99.349	0	0	0	0	0	0	0
WT222(CAA14FCCF874)	3.82	13105	2022-11-28 09:35:53.605	-0.003	0	1.002	1.16	0.061	0	-0.121	0.797	99.349	0	0	0	0	0	0	0
WT222(CAA14FCCF874)	3.82	13105	2022-11-28 09:35:53.605	-0.011	0.009	0.998	-0.61	0	0	-0.126	0.797	99.349	0	0	0	0	0	0	0
WT222(CAA14FCCF874)	3.82	13105	2022-11-28 09:35:53.605	-0.011	0.009	0.998	-0.61	0	0	-0.126	0.797	99.349	0	0	0	0	0	0	0
WT111(DD045F3F1DEA)	3.83	13108	2022-11-28 09:35:53.621	0.021	0.324	0.963	0	0	0	18.594	-1.203	-30.004	0	0	0	0	0	0	0
WT111(DD045F3F1DEA)	3.83	13108	2022-11-28 09:35:53.621	0.021	0.324	0.962	0	0	0	18.594	-1.203	-30.004	0	0	0	0	0	0	0
WT111(DD045F3F1DEA)	3.83	13108	2022-11-28 09:35:53.621	0.021	0.324	0.962	0	0	0	18.594	-1.203	-30.004	0	0	0	0	0	0	0
WT111(DD045F3F1DEA)	3.83	13108	2022-11-28 09:35:53.621	0.021	0.324	0.962	0	0	0	18.594	-1.203	-30.004	0	0	0	0	0	0	0
WT111(DD045F3F1DEA)	3.83	13108	2022-11-28 09:35:53.621	0.021	0.322	0.962	0	0	0	18.594	-1.203	-30.004	0	0	0	0	0	0	0
WT111(DD045F3F1DEA)	3.83	13108	2022-11-28 09:35:53.621	0.021	0.322	0.962	0	0	0	18.594	-1.203	-30.004	0	0	0	0	0	0	0
WT111(DD045F3F1DEA)	3.83	13108	2022-11-28 09:35:53.621	0.021	0.322	0.962	0	0	0	18.594	-1.203	-30.004	0	0	0	0	0	0	0
WT111(DD045F3F1DEA)	3.83	13108	2022-11-28 09:35:53.621	0.021	0.322	0.962	0	0	0	18.594	-1.203	-30.004	0	0	0	0	0	0	0
WT222(CAA14FCCF874)	3.82	13105	2022-11-28 09:35:53.636	-0.011	0.009	0.998	-0.61	0	0	-0.132	0.797	99.349	0	0	0	0	0	0	0
WT222(CAA14FCCF874)	3.82	13105	2022-11-28 09:35:53.636	-0.011	0.009	0.998	-0.61	0	0	-0.132	0.797	99.344	0	0	0	0	0	0	0
WT222(CAA14FCCF874)	3.82	13105	2022-11-28 09:35:53.636	-0.008	-0.009	1	-1.465	-0.122	0	-0.143	0.791	99.344	0	0	0	0	0	0	0
WT222(CAA14FCCF874)	3.82	13105	2022-11-28 09:35:53.636	-0.008	-0.009	1	-1.465	-0.122	0	-0.148	0.791	99.344	0	0	0	0	0	0	0
WT222(CAA14FCCF874)	3.82	13105	2022-11-28 09:35:53.636	-0.008	-0.009	1	-1.465	-0.122	0	-0.154	0.791	99.344	0	0	0	0	0	0	0
WT222(CAA14FCCF874)	3.82	13105	2022-11-28 09:35:53.636	-0.008	-0.009	1	-1.465	-0.122	0	-0.165	0.786	99.338	0	0	0	0	0	0	0
WT222(CAA14FCCF874)	3.82	13105	2022-11-28 09:35:53.636	-0.006	-0.014	1	0.549	0.061	0	-0.159	0.786	99.338	0	0	0	0	0	0	0
WT222(CAA14FCCF874)	3.82	13105	2022-11-28 09:35:53.636	-0.006	-0.014	1	0.549	0.061	0	-0.159	0.786	99.338	0	0	0	0	0	0	0
WT222(CAA14FCCF874)	3.82	13105	2022-11-28 09:35:53.668	-0.006	-0.014	1	0.549	0.061	0	-0.154	0.786	99.338	0	0	0	0	0	0	0
WT222(CAA14FCCF874)	3.82	13105	2022-11-28 09:35:53.668	-0.006	-0.014	1	0.549	0.061	0	-0.154	0.786	99.338	0	0	0	0	0	0	0
WT222(CAA14FCCF874)	3.82	13105	2022-11-28 09:35:53.668	-0.006	0.008	0.997	0.427	-0.183	0	-0.154	0.786	99.338	0	0	0	0	0	0	0
WT222(CAA14FCCF874)	3.82	13105	2022-11-28 09:35:53.668	-0.006	0.008	0.997	0.427	-0.183	0	-0.148	0.78	99.338	0	0	0	0	0	0	0
WT222(CAA14FCCF874)	3.82	13105	2022-11-28 09:35:53.668	-0.006	0.008	0.997	0.427	-0.183	0	-0.148	0.78	99.333	0	0	0	0	0	0	0
WT222(CAA14FCCF874)	3.82	13105	2022-11-28 09:35:53.668	-0.006	0.008	0.997	0.427	-0.183	0	-0.143	0.78	99.333	0	0	0	0	0	0	0
WT222(CAA14FCCF874)	3.82	13105	2022-11-28 09:35:53.668	-0.021	0.002	1.002	-1.526	-0.122	0	-0.154	0.775	99.333	0	0	0	0	0	0	0
WT222(CAA14FCCF874)	3.82	13105	2022-11-28 09:35:53.668	-0.021	0.002	1.002	-1.526	-0.122	0	-0.159	0.775	99.333	0	0	0	0	0	0	0
WT111(DD045F3F1DEA)	3.83	13108	2022-11-28 09:35:53.683	0.021	0.325	0.962	0	0	0	18.594	-1.203	-30.004	0	0	0	0	0	0	0
WT111(DD045F3F1DEA)	3.83	13108	2022-11-28 09:35:53.683	0.021	0.325	0.962	0	0	0	18.594	-1.203	-30.004	0	0	0	0	0	0	0
WT111(DD045F3F1DEA)	3.83	13108	2022-11-28 09:35:53.683	0.021	0.325	0.962	0	0	0	18.594	-1.203	-30.004	0	0	0	0	0	0	0
WT111(DD045F3F1DEA)	3.83	13108	2022-11-28 09:35:53.683	0.021	0.325	0.962	0	0	0	18.594	-1.203	-30.004	0	0	0	0	0	0	0
WT111(DD045F3F1DEA)	3.83	13108	2022-11-28 09:35:53.683	0.021	0.322	0.961	0	0	0	18.594	-1.203	-30.004	0	0	0	0	0	0	0
WT111(DD045F3F1DEA)	3.83	13108	2022-11-28 09:35:53.683	0.021	0.322	0.961	0	0	0	18.594	-1.203	-30.004	0	0	0	0	0	0	0
WT111(DD045F3F1DEA)	3.83	13108	2022-11-28 09:35:53.683	0.021	0.322	0.961	0	0	0	18.594	-1.203	-30.004	0	0	0	0	0	0	0
WT111(DD045F3F1DEA)	3.83	13108	2022-11-28 09:35:53.683	0.021	0.322	0.961	0	0	0	18.594	-1.203	-30.004	0	0	0	0	0	0	0
WT111(DD045F3F1DEA)	3.83	13108	2022-11-28 09:35:53.714	0.021	0.325	0.962	0	0	0	18.594	-1.203	-30.004	0	0	0	0	0	0	0
WT111(DD045F3F1DEA)	3.83	13108	2022-11-28 09:35:53.714	0.021	0.325	0.962	0	0	0	18.594	-1.203	-30.004	0	0	0	0	0	0	0
WT111(DD045F3F1DEA)	3.83	13108	2022-11-28 09:35:53.714	0.021	0.325	0.962	0	0	0	18.594	-1.203	-30.004	0	0	0	0	0	0	0
WT111(DD045F3F1DEA)	3.83	13108	2022-11-28 09:35:53.714	0.021	0.325	0.962	0	0	0	18.594	-1.203	-30.004	0	0	0	0	0	0	0
WT111(DD045F3F1DEA)	3.83	13108	2022-11-28 09:35:53.714	0.021	0.323	0.962	0	0	0	18.594	-1.203	-30.004	0	0	0	0	0	0	0
WT111(DD045F3F1DEA)	3.83	13108	2022-11-28 09:35:53.714	0.021	0.323	0.962	0	0	0	18.594	-1.203	-30.004	0	0	0	0	0	0	0
WT111(DD045F3F1DEA)	3.83	13108	2022-11-28 09:35:53.714	0.021	0.323	0.962	0	0	0	18.594	-1.203	-30.004	0	0	0	0	0	0	0
WT111(DD045F3F1DEA)	3.83	13108	2022-11-28 09:35:53.714	0.021	0.323	0.962	0	0	0	18.594	-1.203	-30.004	0	0	0	0	0	0	0
WT111(DD045F3F1DEA)	3.83	13108	2022-11-28 09:35:53.746	0.022	0.324	0.963	0	0	0	18.594	-1.203	-30.004	0	0	0	0	0	0	0
WT111(DD045F3F1DEA)	3.83	13108	2022-11-28 09:35:53.746	0.022	0.324	0.963	0	0	0	18.594	-1.203	-30.004	0	0	0	0	0	0	0
WT111(DD045F3F1DEA)	3.83	13108	2022-11-28 09:35:53.746	0.022	0.324	0.963	0	0	0	18.594	-1.203	-30.004	0	0	0	0	0	0	0
WT111(DD045F3F1DEA)	3.83	13108	2022-11-28 09:35:53.746	0.022	0.324	0.963	0	0	0	18.594	-1.203	-30.004	0	0	0	0	0	0	0
WT111(DD045F3F1DEA)	3.83	13108	2022-11-28 09:35:53.746	0.02	0.324	0.963	0	0	0	18.594	-1.203	-30.004	0	0	0	0	0	0	0
WT111(DD045F3F1DEA)	3.83	13108	2022-11-28 09:35:53.746	0.02	0.324	0.963	0	0	0	18.594	-1.203	-30.004	0	0	0	0	0	0	0
WT111(DD045F3F1DEA)	3.83	13108	2022-11-28 09:35:53.746	0.02	0.324	0.963	0	0	0	18.594	-1.203	-30.004	0	0	0	0	0	0	0
WT111(DD045F3F1DEA)	3.83	13108	2022-11-28 09:35:53.746	0.02	0.324	0.963	0	0	0	18.594	-1.203	-30.004	0	0	0	0	0	0	0
WT333(F4E4E1AF1293)	3.89	13105	2022-11-28 09:35:53.746	0.018	0.029	1.019	-1.587	0	0	1.648	-0.895	167.904	0	0	0	0	0	0	0
WT333(F4E4E1AF1293)	3.89	13105	2022-11-28 09:35:53.746	0.018	0.029	1.019	-1.587	0	0	1.637	-0.895	167.558	0	0	0	0	0	0	0
WT333(F4E4E1AF1293)	3.89	13105	2022-11-28 09:35:53.746	0.018	0.029	1.019	-1.587	0	0	1.626	-0.895	167.212	0	0	0	0	0	0	0
WT333(F4E4E1AF1293)	3.89	13105	2022-11-28 09:35:53.746	0.018	0.029	1.019	-1.587	0	0	1.62	-0.895	166.871	0	0	0	0	0	0	0
WT333(F4E4E1AF1293)	3.89	13105	2022-11-28 09:35:53.746	0.019	0.018	1.011	0.549	-0.122	0	1.62	-0.895	166.525	0	0	0	0	0	0	0
WT333(F4E4E1AF1293)	3.89	13105	2022-11-28 09:35:53.746	0.019	0.018	1.011	0.549	-0.122	0	1.626	-0.895	166.185	0	0	0	0	0	0	0
WT333(F4E4E1AF1293)	3.89	13105	2022-11-28 09:35:53.746	0.019	0.018	1.011	0.549	-0.122	0	1.626	-0.895	165.839	0	0	0	0	0	0	0
WT333(F4E4E1AF1293)	3.89	13105	2022-11-28 09:35:53.746	0.019	0.018	1.011	0.549	-0.122	0	1.626	-0.895	165.498	0	0	0	0	0	0	0
WT333(F4E4E1AF1293)	3.89	13105	2022-11-28 09:35:53.761	0.028	0.027	1.015	1.404	0	0	1.631	-0.895	165.152	0	0	0	0	0	0	0
WT333(F4E4E1AF1293)	3.89	13105	2022-11-28 09:35:53.761	0.028	0.027	1.015	1.404	0	0	1.637	-0.895	164.806	0	0	0	0	0	0	0
WT333(F4E4E1AF1293)	3.89	13105	2022-11-28 09:35:53.761	0.028	0.027	1.015	1.404	0	0	1.648	-0.895	164.465	0	0	0	0	0	0	0
WT333(F4E4E1AF1293)	3.89	13105	2022-11-28 09:35:53.761	0.028	0.027	1.015	1.404	0	0	1.653	-0.895	164.119	0	0	0	0	0	0	0
WT333(F4E4E1AF1293)	3.89	13105	2022-11-28 09:35:53.761	0.018	0.034	1.018	-0.61	0	0	1.648	-0.895	163.779	0	0	0	0	0	0	0
WT333(F4E4E1AF1293)	3.89	13105	2022-11-28 09:35:53.761	0.018	0.034	1.018	-0.61	0	0	1.642	-0.895	163.438	0	0	0	0	0	0	0
WT333(F4E4E1AF1293)	3.89	13105	2022-11-28 09:35:53.761	0.018	0.034	1.018	-0.61	0	0	1.637	-0.895	163.092	0	0	0	0	0	0	0
WT333(F4E4E1AF1293)	3.89	13105	2022-11-28 09:35:53.761	0.018	0.034	1.018	-0.61	0	0	1.637	-0.895	162.751	0	0	0	0	0	0	0
WT333(F4E4E1AF1293)	3.89	13105	2022-11-28 09:35:53.777	0.022	0.022	1.012	-1.892	-0.061	0	1.626	-0.895	162.405	0	0	0	0	0	0	0
WT333(F4E4E1AF1293)	3.89	13105	2022-11-28 09:35:53.777	0.022	0.022	1.012	-1.892	-0.061	0	1.615	-0.895	162.065	0	0	0	0	0	0	0
WT333(F4E4E1AF1293)	3.89	13105	2022-11-28 09:35:53.777	0.022	0.022	1.012	-1.892	-0.061	0	1.604	-0.895	161.724	0	0	0	0	0	0	0
WT333(F4E4E1AF1293)	3.89	13105	2022-11-28 09:35:53.777	0.022	0.022	1.012	-1.892	-0.061	0	1.593	-0.895	161.378	0	0	0	0	0	0	0
WT333(F4E4E1AF1293)	3.89	13105	2022-11-28 09:35:53.777	0.023	0.017	1.013	0.61	0	0	1.599	-0.895	161.038	0	0	0	0	0	0	0
WT333(F4E4E1AF1293)	3.89	13105	2022-11-28 09:35:53.777	0.023	0.017	1.013	0.61	0	0	1.599	-0.895	160.697	0	0	0	0	0	0	0
WT333(F4E4E1AF1293)	3.89	13105	2022-11-28 09:35:53.777	0.023	0.017	1.013	0.61	0	0	1.599	-0.895	160.351	0	0	0	0	0	0	0
WT333(F4E4E1AF1293)	3.89	13105	2022-11-28 09:35:53.777	0.023	0.017	1.013	0.61	0	0	1.604	-0.895	160.01	0	0	0	0	0	0	0
WT222(CAA14FCCF874)	3.82	13105	2022-11-28 09:35:53.793	-0.021	0.002	1.002	-1.526	-0.122	0	-0.165	0.775	99.333	0	0	0	0	0	0	0
WT222(CAA14FCCF874)	3.82	13105	2022-11-28 09:35:53.793	-0.021	0.002	1.002	-1.526	-0.122	0	-0.176	0.775	99.327	0	0	0	0	0	0	0
WT222(CAA14FCCF874)	3.82	13105	2022-11-28 09:35:53.793	-0.014	-0.019	1	-0.671	0.061	0	-0.176	0.775	99.327	0	0	0	0	0	0	0
WT222(CAA14FCCF874)	3.82	13105	2022-11-28 09:35:53.793	-0.014	-0.019	1	-0.671	0.061	0	-0.181	0.775	99.327	0	0	0	0	0	0	0
WT222(CAA14FCCF874)	3.82	13105	2022-11-28 09:35:53.793	-0.014	-0.019	1	-0.671	0.061	0	-0.187	0.775	99.327	0	0	0	0	0	0	0
WT222(CAA14FCCF874)	3.82	13105	2022-11-28 09:35:53.793	-0.009	-0.01	0.998	1.892	0	0	-0.176	0.769	99.327	0	0	0	0	0	0	0
WT222(CAA14FCCF874)	3.82	13105	2022-11-28 09:35:53.793	-0.009	-0.01	0.998	1.892	0	0	-0.165	0.769	99.327	0	0	0	0	0	0	0
WT222(CAA14FCCF874)	3.82	13105	2022-11-28 09:35:53.793	-0.009	-0.01	0.998	1.892	0	0	-0.159	0.769	99.327	0	0	0	0	0	0	0
WT111(DD045F3F1DEA)	3.83	13108	2022-11-28 09:35:53.808	0.022	0.324	0.963	0	0	0	18.594	-1.203	-30.004	0	0	0	0	0	0	0
WT111(DD045F3F1DEA)	3.83	13108	2022-11-28 09:35:53.808	0.022	0.324	0.963	0	0	0	18.594	-1.203	-30.004	0	0	0	0	0	0	0
WT111(DD045F3F1DEA)	3.83	13108	2022-11-28 09:35:53.808	0.022	0.324	0.963	0	0	0	18.594	-1.203	-30.004	0	0	0	0	0	0	0
WT111(DD045F3F1DEA)	3.83	13108	2022-11-28 09:35:53.808	0.022	0.324	0.963	0	0	0	18.594	-1.203	-30.004	0	0	0	0	0	0	0
WT111(DD045F3F1DEA)	3.83	13108	2022-11-28 09:35:53.808	0.021	0.324	0.962	0	0	0	18.594	-1.203	-30.004	0	0	0	0	0	0	0
WT111(DD045F3F1DEA)	3.83	13108	2022-11-28 09:35:53.808	0.021	0.324	0.962	0	0	0	18.594	-1.203	-30.004	0	0	0	0	0	0	0
WT111(DD045F3F1DEA)	3.83	13108	2022-11-28 09:35:53.808	0.021	0.324	0.962	0	0	0	18.594	-1.203	-30.004	0	0	0	0	0	0	0
WT111(DD045F3F1DEA)	3.83	13108	2022-11-28 09:35:53.808	0.021	0.324	0.962	0	0	0	18.594	-1.203	-30.004	0	0	0	0	0	0	0
WT333(F4E4E1AF1293)	3.89	13105	2022-11-28 09:35:53.840	0.021	0.032	1.021	0.793	0	0	1.604	-0.895	159.67	0	0	0	0	0	0	0
WT333(F4E4E1AF1293)	3.89	13105	2022-11-28 09:35:53.840	0.021	0.032	1.021	0.793	0	0	1.609	-0.895	159.329	0	0	0	0	0	0	0
WT333(F4E4E1AF1293)	3.89	13105	2022-11-28 09:35:53.840	0.021	0.032	1.021	0.793	0	0	1.609	-0.895	158.989	0	0	0	0	0	0	0
WT333(F4E4E1AF1293)	3.89	13105	2022-11-28 09:35:53.840	0.021	0.032	1.021	0.793	0	0	1.615	-0.89	158.648	0	0	0	0	0	0	0
WT333(F4E4E1AF1293)	3.89	13105	2022-11-28 09:35:53.840	0.012	0.029	1.017	-1.587	0	0	1.604	-0.89	158.302	0	0	0	0	0	0	0
WT333(F4E4E1AF1293)	3.89	13105	2022-11-28 09:35:53.840	0.012	0.029	1.017	-1.587	0	0	1.599	-0.89	157.961	0	0	0	0	0	0	0
WT333(F4E4E1AF1293)	3.89	13105	2022-11-28 09:35:53.840	0.012	0.029	1.017	-1.587	0	0	1.588	-0.89	157.621	0	0	0	0	0	0	0
WT333(F4E4E1AF1293)	3.89	13105	2022-11-28 09:35:53.840	0.012	0.029	1.017	-1.587	0	0	1.577	-0.89	157.28	0	0	0	0	0	0	0
WT333(F4E4E1AF1293)	3.89	13105	2022-11-28 09:35:53.840	0.016	0.014	1.012	-1.099	0	0	1.571	-0.89	156.94	0	0	0	0	0	0	0
WT333(F4E4E1AF1293)	3.89	13105	2022-11-28 09:35:53.840	0.016	0.014	1.012	-1.099	0	0	1.566	-0.89	156.605	0	0	0	0	0	0	0
WT333(F4E4E1AF1293)	3.89	13105	2022-11-28 09:35:53.840	0.016	0.014	1.012	-1.099	0	0	1.56	-0.89	156.264	0	0	0	0	0	0	0
WT333(F4E4E1AF1293)	3.89	13105	2022-11-28 09:35:53.840	0.016	0.014	1.012	-1.099	0	0	1.555	-0.89	155.923	0	0	0	0	0	0	0
WT333(F4E4E1AF1293)	3.89	13105	2022-11-28 09:35:53.840	0.017	0.022	1.018	2.441	0	0	1.566	-0.89	155.583	0	0	0	0	0	0	0
WT333(F4E4E1AF1293)	3.89	13105	2022-11-28 09:35:53.840	0.017	0.022	1.018	2.441	0	0	1.577	-0.89	155.248	0	0	0	0	0	0	0
WT333(F4E4E1AF1293)	3.89	13105	2022-11-28 09:35:53.840	0.017	0.022	1.018	2.441	0	0	1.588	-0.89	154.907	0	0	0	0	0	0	0
WT333(F4E4E1AF1293)	3.89	13105	2022-11-28 09:35:53.840	0.017	0.022	1.018	2.441	0	0	1.599	-0.89	154.567	0	0	0	0	0	0	0
WT222(CAA14FCCF874)	3.82	13105	2022-11-28 09:35:53.855	-0.009	-0.01	0.998	1.892	0	0	-0.148	0.769	99.327	0	0	0	0	0	0	0
WT222(CAA14FCCF874)	3.82	13105	2022-11-28 09:35:53.855	-0.01	0.013	0.999	0.427	-0.122	0	-0.148	0.769	99.327	0	0	0	0	0	0	0
WT222(CAA14FCCF874)	3.82	13105	2022-11-28 09:35:53.855	-0.01	0.013	0.999	0.427	-0.122	0	-0.143	0.769	99.327	0	0	0	0	0	0	0
WT222(CAA14FCCF874)	3.82	13105	2022-11-28 09:35:53.855	-0.01	0.013	0.999	0.427	-0.122	0	-0.143	0.769	99.327	0	0	0	0	0	0	0
WT222(CAA14FCCF874)	3.82	13105	2022-11-28 09:35:53.855	-0.01	0.013	0.999	0.427	-0.122	0	-0.137	0.764	99.322	0	0	0	0	0	0	0
WT222(CAA14FCCF874)	3.82	13105	2022-11-28 09:35:53.855	-0.008	-0.006	1	-1.526	0.061	0	-0.148	0.764	99.322	0	0	0	0	0	0	0
WT222(CAA14FCCF874)	3.82	13105	2022-11-28 09:35:53.855	-0.008	-0.006	1	-1.526	0.061	0	-0.154	0.764	99.322	0	0	0	0	0	0	0
WT222(CAA14FCCF874)	3.82	13105	2022-11-28 09:35:53.855	-0.008	-0.006	1	-1.526	0.061	0	-0.165	0.764	99.322	0	0	0	0	0	0	0
WT111(DD045F3F1DEA)	3.83	13108	2022-11-28 09:35:53.855	0.021	0.323	0.962	0	0	0	18.594	-1.203	-30.004	0	0	0	0	0	0	0
WT111(DD045F3F1DEA)	3.83	13108	2022-11-28 09:35:53.855	0.021	0.323	0.962	0	0	0	18.594	-1.203	-30.004	0	0	0	0	0	0	0
WT111(DD045F3F1DEA)	3.83	13108	2022-11-28 09:35:53.855	0.021	0.323	0.962	0	0	0	18.594	-1.203	-30.004	0	0	0	0	0	0	0
WT111(DD045F3F1DEA)	3.83	13108	2022-11-28 09:35:53.855	0.021	0.323	0.962	0	0	0	18.594	-1.203	-30.004	0	0	0	0	0	0	0
WT111(DD045F3F1DEA)	3.83	13108	2022-11-28 09:35:53.855	0.021	0.324	0.963	0	0	0	18.594	-1.203	-30.004	0	0	0	0	0	0	0
WT111(DD045F3F1DEA)	3.83	13108	2022-11-28 09:35:53.855	0.021	0.324	0.963	0	0	0	18.594	-1.203	-30.004	0	0	0	0	0	0	0
WT111(DD045F3F1DEA)	3.83	13108	2022-11-28 09:35:53.855	0.021	0.324	0.963	0	0	0	18.594	-1.203	-30.004	0	0	0	0	0	0	0
WT111(DD045F3F1DEA)	3.83	13108	2022-11-28 09:35:53.855	0.021	0.324	0.963	0	0	0	18.594	-1.203	-30.004	0	0	0	0	0	0	0
WT111(DD045F3F1DEA)	3.83	13108	2022-11-28 09:35:53.871	0.021	0.323	0.962	0	0	0	18.594	-1.203	-30.004	0	0	0	0	0	0	0
WT111(DD045F3F1DEA)	3.83	13108	2022-11-28 09:35:53.871	0.021	0.323	0.962	0	0	0	18.594	-1.203	-30.004	0	0	0	0	0	0	0
WT111(DD045F3F1DEA)	3.83	13108	2022-11-28 09:35:53.871	0.021	0.323	0.962	0	0	0	18.594	-1.203	-30.004	0	0	0	0	0	0	0
WT111(DD045F3F1DEA)	3.83	13108	2022-11-28 09:35:53.871	0.021	0.323	0.962	0	0	0	18.594	-1.203	-30.004	0	0	0	0	0	0	0
WT111(DD045F3F1DEA)	3.83	13108	2022-11-28 09:35:53.871	0.021	0.324	0.963	0	0	0	18.594	-1.203	-30.004	0	0	0	0	0	0	0
WT111(DD045F3F1DEA)	3.83	13108	2022-11-28 09:35:53.871	0.021	0.324	0.963	0	0	0	18.594	-1.203	-30.004	0	0	0	0	0	0	0
WT111(DD045F3F1DEA)	3.83	13108	2022-11-28 09:35:53.871	0.021	0.324	0.963	0	0	0	18.594	-1.203	-30.004	0	0	0	0	0	0	0
WT111(DD045F3F1DEA)	3.83	13108	2022-11-28 09:35:53.871	0.021	0.324	0.963	0	0	0	18.594	-1.203	-30.004	0	0	0	0	0	0	0
WT222(CAA14FCCF874)	3.82	13105	2022-11-28 09:35:53.886	-0.008	-0.006	1	-1.526	0.061	0	-0.17	0.764	99.316	0	0	0	0	0	0	0
WT222(CAA14FCCF874)	3.82	13105	2022-11-28 09:35:53.886	-0.01	-0.016	0.997	0.549	0.061	0	-0.165	0.764	99.316	0	0	0	0	0	0	0
WT222(CAA14FCCF874)	3.82	13105	2022-11-28 09:35:53.886	-0.01	-0.016	0.997	0.549	0.061	0	-0.165	0.764	99.316	0	0	0	0	0	0	0
WT222(CAA14FCCF874)	3.82	13105	2022-11-28 09:35:53.886	-0.01	-0.016	0.997	0.549	0.061	0	-0.165	0.764	99.316	0	0	0	0	0	0	0
WT222(CAA14FCCF874)	3.82	13105	2022-11-28 09:35:53.886	-0.01	-0.016	0.997	0.549	0.061	0	-0.159	0.764	99.316	0	0	0	0	0	0	0
WT222(CAA14FCCF874)	3.82	13105	2022-11-28 09:35:53.886	-0.01	0.003	1.001	0.977	-0.183	0	-0.154	0.764	99.316	0	0	0	0	0	0	0
WT222(CAA14FCCF874)	3.82	13105	2022-11-28 09:35:53.886	-0.01	0.003	1.001	0.977	-0.183	0	-0.148	0.758	99.316	0	0	0	0	0	0	0
WT222(CAA14FCCF874)	3.82	13105	2022-11-28 09:35:53.886	-0.01	0.003	1.001	0.977	-0.183	0	-0.148	0.758	99.311	0	0	0	0	0	0	0
WT222(CAA14FCCF874)	3.82	13105	2022-11-28 09:35:53.886	-0.01	0.003	1.001	0.977	-0.183	0	-0.143	0.758	99.311	0	0	0	0	0	0	0
WT222(CAA14FCCF874)	3.82	13105	2022-11-28 09:35:53.886	-0.006	0.01	1.002	-0.732	-0.061	0	-0.143	0.758	99.311	0	0	0	0	0	0	0
WT222(CAA14FCCF874)	3.82	13105	2022-11-28 09:35:53.886	-0.006	0.01	1.002	-0.732	-0.061	0	-0.148	0.758	99.311	0	0	0	0	0	0	0
WT222(CAA14FCCF874)	3.82	13105	2022-11-28 09:35:53.886	-0.006	0.01	1.002	-0.732	-0.061	0	-0.154	0.753	99.311	0	0	0	0	0	0	0
WT222(CAA14FCCF874)	3.82	13105	2022-11-28 09:35:53.886	-0.006	0.01	1.002	-0.732	-0.061	0	-0.154	0.753	99.305	0	0	0	0	0	0	0
WT222(CAA14FCCF874)	3.82	13105	2022-11-28 09:35:53.886	-0.008	-0.011	0.998	-1.77	0.122	0	-0.165	0.753	99.305	0	0	0	0	0	0	0
WT222(CAA14FCCF874)	3.82	13105	2022-11-28 09:35:53.886	-0.008	-0.011	0.998	-1.77	0.122	0	-0.17	0.753	99.305	0	0	0	0	0	0	0
WT222(CAA14FCCF874)	3.82	13105	2022-11-28 09:35:53.886	-0.008	-0.011	0.998	-1.77	0.122	0	-0.181	0.753	99.3	0	0	0	0	0	0	0
WT222(CAA14FCCF874)	3.82	13105	2022-11-28 09:35:53.886	-0.008	-0.011	0.998	-1.77	0.122	0	-0.192	0.753	99.3	0	0	0	0	0	0	0
WT222(CAA14FCCF874)	3.82	13105	2022-11-28 09:35:53.886	-0.015	-0.01	1	0.366	-0.183	0	-0.187	0.753	99.3	0	0	0	0	0	0	0
WT222(CAA14FCCF874)	3.82	13105	2022-11-28 09:35:53.886	-0.015	-0.01	1	0.366	-0.183	0	-0.187	0.753	99.3	0	0	0	0	0	0	0
WT222(CAA14FCCF874)	3.82	13105	2022-11-28 09:35:53.886	-0.015	-0.01	1	0.366	-0.183	0	-0.187	0.747	99.3	0	0	0	0	0	0	0
WT222(CAA14FCCF874)	3.82	13105	2022-11-28 09:35:53.886	-0.015	-0.01	1	0.366	-0.183	0	-0.181	0.747	99.294	0	0	0	0	0	0	0
WT222(CAA14FCCF874)	3.82	13105	2022-11-28 09:35:53.886	-0.012	0.005	1.002	-0.366	0	0	-0.187	0.747	99.294	0	0	0	0	0	0	0
WT222(CAA14FCCF874)	3.82	13105	2022-11-28 09:35:53.886	-0.012	0.005	1.002	-0.366	0	0	-0.187	0.747	99.294	0	0	0	0	0	0	0
WT222(CAA14FCCF874)	3.82	13105	2022-11-28 09:35:53.886	-0.012	0.005	1.002	-0.366	0	0	-0.187	0.747	99.294	0	0	0	0	0	0	0
WT333(F4E4E1AF1293)	3.89	13105	2022-11-28 09:35:53.902	0.018	0.018	1.013	0.549	0.061	0	1.571	-0.884	151.529	0	0	0	0	0	0	0
WT333(F4E4E1AF1293)	3.89	13105	2022-11-28 09:35:53.902	0.018	0.018	1.013	0.549	0.061	0	1.571	-0.884	151.194	0	0	0	0	0	0	0
WT333(F4E4E1AF1293)	3.89	13105	2022-11-28 09:35:53.902	0.018	0.018	1.013	0.549	0.061	0	1.577	-0.884	150.859	0	0	0	0	0	0	0
WT333(F4E4E1AF1293)	3.89	13105	2022-11-28 09:35:53.902	0.018	0.018	1.013	0.549	0.061	0	1.577	-0.884	150.524	0	0	0	0	0	0	0
WT333(F4E4E1AF1293)	3.89	13105	2022-11-28 09:35:53.902	0.02	0.033	1.019	1.465	-0.061	0	1.582	-0.884	150.189	0	0	0	0	0	0	0
WT333(F4E4E1AF1293)	3.89	13105	2022-11-28 09:35:53.902	0.02	0.033	1.019	1.465	-0.061	0	1.593	-0.884	149.859	0	0	0	0	0	0	0
WT333(F4E4E1AF1293)	3.89	13105	2022-11-28 09:35:53.902	0.02	0.033	1.019	1.465	-0.061	0	1.599	-0.884	149.524	0	0	0	0	0	0	0
WT333(F4E4E1AF1293)	3.89	13105	2022-11-28 09:35:53.902	0.02	0.033	1.019	1.465	-0.061	0	1.604	-0.884	149.189	0	0	0	0	0	0	0
WT333(F4E4E1AF1293)	3.89	13105	2022-11-28 09:35:53.902	0.027	0.034	1.02	-0.732	0	0	1.599	-0.884	148.859	0	0	0	0	0	0	0
WT333(F4E4E1AF1293)	3.89	13105	2022-11-28 09:35:53.902	0.027	0.034	1.02	-0.732	0	0	1.593	-0.884	148.524	0	0	0	0	0	0	0
WT333(F4E4E1AF1293)	3.89	13105	2022-11-28 09:35:53.902	0.027	0.034	1.02	-0.732	0	0	1.588	-0.884	148.189	0	0	0	0	0	0	0
WT333(F4E4E1AF1293)	3.89	13105	2022-11-28 09:35:53.902	0.027	0.034	1.02	-0.732	0	0	1.588	-0.884	147.859	0	0	0	0	0	0	0
WT333(F4E4E1AF1293)	3.89	13105	2022-11-28 09:35:53.902	0.021	0.022	1.016	-1.953	0.061	0	1.577	-0.884	147.53	0	0	0	0	0	0	0
WT333(F4E4E1AF1293)	3.89	13105	2022-11-28 09:35:53.902	0.021	0.022	1.016	-1.953	0.061	0	1.566	-0.884	147.195	0	0	0	0	0	0	0
WT333(F4E4E1AF1293)	3.89	13105	2022-11-28 09:35:53.902	0.021	0.022	1.016	-1.953	0.061	0	1.555	-0.884	146.865	0	0	0	0	0	0	0
WT333(F4E4E1AF1293)	3.89	13105	2022-11-28 09:35:53.902	0.021	0.022	1.016	-1.953	0.061	0	1.544	-0.884	146.536	0	0	0	0	0	0	0
WT333(F4E4E1AF1293)	3.89	13105	2022-11-28 09:35:53.902	0.015	0.021	1.016	0.854	0	0	1.549	-0.884	146.206	0	0	0	0	0	0	0
WT333(F4E4E1AF1293)	3.89	13105	2022-11-28 09:35:53.902	0.015	0.021	1.016	0.854	0	0	1.549	-0.884	145.871	0	0	0	0	0	0	0
WT333(F4E4E1AF1293)	3.89	13105	2022-11-28 09:35:53.902	0.015	0.021	1.016	0.854	0	0	1.555	-0.884	145.541	0	0	0	0	0	0	0
WT333(F4E4E1AF1293)	3.89	13105	2022-11-28 09:35:53.902	0.015	0.021	1.016	0.854	0	0	1.555	-0.884	145.212	0	0	0	0	0	0	0
WT333(F4E4E1AF1293)	3.89	13105	2022-11-28 09:35:53.902	0.021	0.033	1.018	-0.122	0	0	1.555	-0.884	144.882	0	0	0	0	0	0	0
WT333(F4E4E1AF1293)	3.89	13105	2022-11-28 09:35:53.902	0.021	0.033	1.018	-0.122	0	0	1.555	-0.884	144.553	0	0	0	0	0	0	0
WT333(F4E4E1AF1293)	3.89	13105	2022-11-28 09:35:53.902	0.021	0.033	1.018	-0.122	0	0	1.555	-0.884	144.223	0	0	0	0	0	0	0
WT333(F4E4E1AF1293)	3.89	13105	2022-11-28 09:35:53.902	0.021	0.033	1.018	-0.122	0	0	1.549	-0.884	143.899	0	0	0	0	0	0	0
WT111(DD045F3F1DEA)	3.83	13108	2022-11-28 09:35:53.917	0.021	0.323	0.962	0	0	0	18.594	-1.203	-30.004	0	0	0	0	0	0	0
WT111(DD045F3F1DEA)	3.83	13108	2022-11-28 09:35:53.917	0.021	0.323	0.962	0	0	0	18.594	-1.203	-30.004	0	0	0	0	0	0	0
WT111(DD045F3F1DEA)	3.83	13108	2022-11-28 09:35:53.917	0.021	0.323	0.962	0	0	0	18.594	-1.203	-30.004	0	0	0	0	0	0	0
WT111(DD045F3F1DEA)	3.83	13108	2022-11-28 09:35:53.917	0.021	0.323	0.962	0	0	0	18.594	-1.203	-30.004	0	0	0	0	0	0	0
WT111(DD045F3F1DEA)	3.83	13108	2022-11-28 09:35:53.917	0.021	0.325	0.962	0	0	0	18.594	-1.203	-30.004	0	0	0	0	0	0	0
WT111(DD045F3F1DEA)	3.83	13108	2022-11-28 09:35:53.917	0.021	0.325	0.962	0	0	0	18.594	-1.203	-30.004	0	0	0	0	0	0	0
WT111(DD045F3F1DEA)	3.83	13108	2022-11-28 09:35:53.917	0.021	0.325	0.962	0	0	0	18.594	-1.203	-30.004	0	0	0	0	0	0	0
WT111(DD045F3F1DEA)	3.83	13108	2022-11-28 09:35:53.917	0.021	0.325	0.962	0	0	0	18.594	-1.203	-30.004	0	0	0	0	0	0	0
WT222(CAA14FCCF874)	3.82	13105	2022-11-28 09:35:53.933	-0.012	0.005	1.002	-0.366	0	0	-0.192	0.747	99.294	0	0	0	0	0	0	0
WT222(CAA14FCCF874)	3.82	13105	2022-11-28 09:35:53.933	-0.033	-0.007	0.999	-0.732	0.244	0	-0.192	0.747	99.289	0	0	0	0	0	0	0
WT222(CAA14FCCF874)	3.82	13105	2022-11-28 09:35:53.933	-0.033	-0.007	0.999	-0.732	0.244	0	-0.198	0.747	99.289	0	0	0	0	0	0	0
WT222(CAA14FCCF874)	3.82	13105	2022-11-28 09:35:53.933	-0.033	-0.007	0.999	-0.732	0.244	0	-0.203	0.747	99.289	0	0	0	0	0	0	0
WT222(CAA14FCCF874)	3.82	13105	2022-11-28 09:35:53.933	-0.033	-0.007	0.999	-0.732	0.244	0	-0.203	0.753	99.289	0	0	0	0	0	0	0
WT222(CAA14FCCF874)	3.82	13105	2022-11-28 09:35:53.933	0.017	-0.009	0.998	0.122	-0.305	0	-0.203	0.747	99.283	0	0	0	0	0	0	0
WT222(CAA14FCCF874)	3.82	13105	2022-11-28 09:35:53.933	0.017	-0.009	0.998	0.122	-0.305	0	-0.203	0.747	99.283	0	0	0	0	0	0	0
WT222(CAA14FCCF874)	3.82	13105	2022-11-28 09:35:53.933	0.017	-0.009	0.998	0.122	-0.305	0	-0.203	0.747	99.283	0	0	0	0	0	0	0
WT222(CAA14FCCF874)	3.82	13105	2022-11-28 09:35:53.949	0.017	-0.009	0.998	0.122	-0.305	0	-0.203	0.742	99.283	0	0	0	0	0	0	0
WT222(CAA14FCCF874)	3.82	13105	2022-11-28 09:35:53.949	-0.028	-0.007	1.002	0.977	0.183	0	-0.198	0.742	99.283	0	0	0	0	0	0	0
WT222(CAA14FCCF874)	3.82	13105	2022-11-28 09:35:53.949	-0.028	-0.007	1.002	0.977	0.183	0	-0.192	0.747	99.278	0	0	0	0	0	0	0
WT222(CAA14FCCF874)	3.82	13105	2022-11-28 09:35:53.949	-0.028	-0.007	1.002	0.977	0.183	0	-0.187	0.747	99.278	0	0	0	0	0	0	0
WT222(CAA14FCCF874)	3.82	13105	2022-11-28 09:35:53.949	-0.028	-0.007	1.002	0.977	0.183	0	-0.181	0.747	99.278	0	0	0	0	0	0	0
WT222(CAA14FCCF874)	3.82	13105	2022-11-28 09:35:53.949	-0.008	0.008	0.997	0.061	-0.122	0	-0.181	0.747	99.278	0	0	0	0	0	0	0
WT222(CAA14FCCF874)	3.82	13105	2022-11-28 09:35:53.949	-0.008	0.008	0.997	0.061	-0.122	0	-0.181	0.747	99.278	0	0	0	0	0	0	0
WT222(CAA14FCCF874)	3.82	13105	2022-11-28 09:35:53.949	-0.008	0.008	0.997	0.061	-0.122	0	-0.181	0.742	99.272	0	0	0	0	0	0	0
WT111(DD045F3F1DEA)	3.83	13108	2022-11-28 09:35:53.949	0.021	0.324	0.964	0	0	0	18.594	-1.203	-30.004	0	0	0	0	0	0	0
WT111(DD045F3F1DEA)	3.83	13108	2022-11-28 09:35:53.949	0.021	0.324	0.964	0	0	0	18.594	-1.203	-30.004	0	0	0	0	0	0	0
WT111(DD045F3F1DEA)	3.83	13108	2022-11-28 09:35:53.949	0.021	0.324	0.964	0	0	0	18.594	-1.203	-30.004	0	0	0	0	0	0	0
WT111(DD045F3F1DEA)	3.83	13108	2022-11-28 09:35:53.949	0.021	0.324	0.964	0	0	0	18.594	-1.203	-30.004	0	0	0	0	0	0	0
WT111(DD045F3F1DEA)	3.83	13108	2022-11-28 09:35:53.949	0.021	0.323	0.962	0	0	0	18.594	-1.203	-30.004	0	0	0	0	0	0	0
WT111(DD045F3F1DEA)	3.83	13108	2022-11-28 09:35:53.949	0.021	0.323	0.962	0	0	0	18.594	-1.203	-30.004	0	0	0	0	0	0	0
WT111(DD045F3F1DEA)	3.83	13108	2022-11-28 09:35:53.949	0.021	0.323	0.962	0	0	0	18.594	-1.203	-30.004	0	0	0	0	0	0	0
WT111(DD045F3F1DEA)	3.83	13108	2022-11-28 09:35:53.949	0.021	0.323	0.962	0	0	0	18.594	-1.203	-30.004	0	0	0	0	0	0	0
WT333(F4E4E1AF1293)	3.89	13105	2022-11-28 09:35:53.996	0	0.023	1.014	-0.793	0	0	1.549	-0.884	143.569	0	0	0	0	0	0	0
WT333(F4E4E1AF1293)	3.89	13105	2022-11-28 09:35:53.996	0	0.023	1.014	-0.793	0	0	1.544	-0.884	143.245	0	0	0	0	0	0	0
WT333(F4E4E1AF1293)	3.89	13105	2022-11-28 09:35:53.996	0	0.023	1.014	-0.793	0	0	1.538	-0.884	142.921	0	0	0	0	0	0	0
WT333(F4E4E1AF1293)	3.89	13105	2022-11-28 09:35:53.996	0	0.023	1.014	-0.793	0	0	1.533	-0.884	142.592	0	0	0	0	0	0	0
WT333(F4E4E1AF1293)	3.89	13105	2022-11-28 09:35:53.996	0.045	0.021	1.015	0.305	-0.122	0	1.533	-0.884	142.267	0	0	0	0	0	0	0
WT333(F4E4E1AF1293)	3.89	13105	2022-11-28 09:35:53.996	0.045	0.021	1.015	0.305	-0.122	0	1.538	-0.884	141.943	0	0	0	0	0	0	0
WT333(F4E4E1AF1293)	3.89	13105	2022-11-28 09:35:53.996	0.045	0.021	1.015	0.305	-0.122	0	1.538	-0.884	141.625	0	0	0	0	0	0	0
WT333(F4E4E1AF1293)	3.89	13105	2022-11-28 09:35:53.996	0.045	0.021	1.015	0.305	-0.122	0	1.538	-0.884	141.306	0	0	0	0	0	0	0
WT111(DD045F3F1DEA)	3.83	13108	2022-11-28 09:35:54.011	0.021	0.326	0.962	0	0	0	18.594	-1.203	-30.004	0	0	0	0	0	0	0
WT111(DD045F3F1DEA)	3.83	13108	2022-11-28 09:35:54.011	0.021	0.326	0.962	0	0	0	18.594	-1.203	-30.004	0	0	0	0	0	0	0
WT111(DD045F3F1DEA)	3.83	13108	2022-11-28 09:35:54.011	0.021	0.326	0.962	0	0	0	18.594	-1.203	-30.004	0	0	0	0	0	0	0
WT111(DD045F3F1DEA)	3.83	13108	2022-11-28 09:35:54.011	0.021	0.326	0.962	0	0	0	18.594	-1.203	-30.004	0	0	0	0	0	0	0
WT111(DD045F3F1DEA)	3.83	13108	2022-11-28 09:35:54.011	0.021	0.322	0.962	0	0	0	18.594	-1.203	-30.004	0	0	0	0	0	0	0
WT111(DD045F3F1DEA)	3.83	13108	2022-11-28 09:35:54.011	0.021	0.322	0.962	0	0	0	18.594	-1.203	-30.004	0	0	0	0	0	0	0
WT111(DD045F3F1DEA)	3.83	13108	2022-11-28 09:35:54.011	0.021	0.322	0.962	0	0	0	18.594	-1.203	-30.004	0	0	0	0	0	0	0
WT111(DD045F3F1DEA)	3.83	13108	2022-11-28 09:35:54.011	0.021	0.322	0.962	0	0	0	18.594	-1.203	-30.004	0	0	0	0	0	0	0
WT222(CAA14FCCF874)	3.82	13105	2022-11-28 09:35:54.027	-0.008	0.008	0.997	0.061	-0.122	0	-0.181	0.742	99.272	0	0	0	0	0	0	0
WT222(CAA14FCCF874)	3.82	13105	2022-11-28 09:35:54.027	-0.01	-0.005	1	-1.282	-0.427	0	-0.187	0.742	99.272	0	0	0	0	0	0	0
WT222(CAA14FCCF874)	3.82	13105	2022-11-28 09:35:54.027	-0.01	-0.005	1	-1.282	-0.427	0	-0.198	0.736	99.267	0	0	0	0	0	0	0
WT222(CAA14FCCF874)	3.82	13105	2022-11-28 09:35:54.027	-0.01	-0.005	1	-1.282	-0.427	0	-0.203	0.736	99.267	0	0	0	0	0	0	0
WT222(CAA14FCCF874)	3.82	13105	2022-11-28 09:35:54.027	-0.01	-0.005	1	-1.282	-0.427	0	-0.209	0.736	99.267	0	0	0	0	0	0	0
WT222(CAA14FCCF874)	3.82	13105	2022-11-28 09:35:54.027	-0.001	-0.016	1.001	-0.061	0.427	0	-0.209	0.736	99.261	0	0	0	0	0	0	0
WT222(CAA14FCCF874)	3.82	13105	2022-11-28 09:35:54.027	-0.001	-0.016	1.001	-0.061	0.427	0	-0.209	0.736	99.261	0	0	0	0	0	0	0
WT222(CAA14FCCF874)	3.82	13105	2022-11-28 09:35:54.027	-0.001	-0.016	1.001	-0.061	0.427	0	-0.209	0.736	99.261	0	0	0	0	0	0	0
WT222(CAA14FCCF874)	3.82	13105	2022-11-28 09:35:54.027	-0.001	-0.016	1.001	-0.061	0.427	0	-0.209	0.742	99.261	0	0	0	0	0	0	0
WT222(CAA14FCCF874)	3.82	13105	2022-11-28 09:35:54.027	-0.021	-0.003	0.997	0.977	0.122	0	-0.203	0.742	99.261	0	0	0	0	0	0	0
WT222(CAA14FCCF874)	3.82	13105	2022-11-28 09:35:54.027	-0.021	-0.003	0.997	0.977	0.122	0	-0.198	0.742	99.256	0	0	0	0	0	0	0
WT222(CAA14FCCF874)	3.82	13105	2022-11-28 09:35:54.027	-0.021	-0.003	0.997	0.977	0.122	0	-0.198	0.742	99.256	0	0	0	0	0	0	0
WT222(CAA14FCCF874)	3.82	13105	2022-11-28 09:35:54.027	-0.021	-0.003	0.997	0.977	0.122	0	-0.192	0.742	99.256	0	0	0	0	0	0	0
WT222(CAA14FCCF874)	3.82	13105	2022-11-28 09:35:54.027	-0.012	0.003	1	0	-0.183	0	-0.192	0.742	99.256	0	0	0	0	0	0	0
WT222(CAA14FCCF874)	3.82	13105	2022-11-28 09:35:54.027	-0.012	0.003	1	0	-0.183	0	-0.192	0.742	99.256	0	0	0	0	0	0	0
WT222(CAA14FCCF874)	3.82	13105	2022-11-28 09:35:54.027	-0.012	0.003	1	0	-0.183	0	-0.192	0.736	99.25	0	0	0	0	0	0	0
WT111(DD045F3F1DEA)	3.83	13108	2022-11-28 09:35:54.074	0.021	0.327	0.963	0	0	0	18.594	-1.203	-30.004	0	0	0	0	0	0	0
WT111(DD045F3F1DEA)	3.83	13108	2022-11-28 09:35:54.074	0.021	0.327	0.963	0	0	0	18.594	-1.203	-30.004	0	0	0	0	0	0	0
WT111(DD045F3F1DEA)	3.83	13108	2022-11-28 09:35:54.074	0.021	0.327	0.963	0	0	0	18.594	-1.203	-30.004	0	0	0	0	0	0	0
WT111(DD045F3F1DEA)	3.83	13108	2022-11-28 09:35:54.074	0.021	0.327	0.963	0	0	0	18.594	-1.203	-30.004	0	0	0	0	0	0	0
WT111(DD045F3F1DEA)	3.83	13108	2022-11-28 09:35:54.074	0.021	0.322	0.963	0	0	0	18.594	-1.203	-30.004	0	0	0	0	0	0	0
WT111(DD045F3F1DEA)	3.83	13108	2022-11-28 09:35:54.074	0.021	0.322	0.963	0	0	0	18.594	-1.203	-30.004	0	0	0	0	0	0	0
WT111(DD045F3F1DEA)	3.83	13108	2022-11-28 09:35:54.074	0.021	0.322	0.963	0	0	0	18.594	-1.203	-30.004	0	0	0	0	0	0	0
WT111(DD045F3F1DEA)	3.83	13108	2022-11-28 09:35:54.074	0.021	0.322	0.963	0	0	0	18.594	-1.203	-30.004	0	0	0	0	0	0	0
WT111(DD045F3F1DEA)	3.83	13108	2022-11-28 09:35:54.074	0.021	0.325	0.962	0	0	0	18.594	-1.203	-30.004	0	0	0	0	0	0	0
WT111(DD045F3F1DEA)	3.83	13108	2022-11-28 09:35:54.074	0.021	0.325	0.962	0	0	0	18.594	-1.203	-30.004	0	0	0	0	0	0	0
WT111(DD045F3F1DEA)	3.83	13108	2022-11-28 09:35:54.074	0.021	0.325	0.962	0	0	0	18.594	-1.203	-30.004	0	0	0	0	0	0	0
WT111(DD045F3F1DEA)	3.83	13108	2022-11-28 09:35:54.074	0.021	0.325	0.962	0	0	0	18.594	-1.203	-30.004	0	0	0	0	0	0	0
WT111(DD045F3F1DEA)	3.83	13108	2022-11-28 09:35:54.074	0.021	0.322	0.961	0	0	0	18.594	-1.203	-30.004	0	0	0	0	0	0	0
WT111(DD045F3F1DEA)	3.83	13108	2022-11-28 09:35:54.074	0.021	0.322	0.961	0	0	0	18.594	-1.203	-30.004	0	0	0	0	0	0	0
WT111(DD045F3F1DEA)	3.83	13108	2022-11-28 09:35:54.074	0.021	0.322	0.961	0	0	0	18.594	-1.203	-30.004	0	0	0	0	0	0	0
WT111(DD045F3F1DEA)	3.83	13108	2022-11-28 09:35:54.074	0.021	0.322	0.961	0	0	0	18.594	-1.203	-30.004	0	0	0	0	0	0	0
WT333(F4E4E1AF1293)	3.89	13105	2022-11-28 09:35:54.074	0.004	0.022	1.013	1.282	0	0	1.544	-0.884	140.982	0	0	0	0	0	0	0
WT333(F4E4E1AF1293)	3.89	13105	2022-11-28 09:35:54.074	0.004	0.022	1.013	1.282	0	0	1.549	-0.884	140.663	0	0	0	0	0	0	0
WT333(F4E4E1AF1293)	3.89	13105	2022-11-28 09:35:54.074	0.004	0.022	1.013	1.282	0	0	1.555	-0.884	140.345	0	0	0	0	0	0	0
WT333(F4E4E1AF1293)	3.89	13105	2022-11-28 09:35:54.074	0.004	0.022	1.013	1.282	0	0	1.56	-0.884	140.026	0	0	0	0	0	0	0
WT333(F4E4E1AF1293)	3.89	13105	2022-11-28 09:35:54.074	0.019	0.035	1.023	0.183	-0.061	0	1.56	-0.884	139.708	0	0	0	0	0	0	0
WT333(F4E4E1AF1293)	3.89	13105	2022-11-28 09:35:54.074	0.019	0.035	1.023	0.183	-0.061	0	1.56	-0.884	139.389	0	0	0	0	0	0	0
WT333(F4E4E1AF1293)	3.89	13105	2022-11-28 09:35:54.074	0.019	0.035	1.023	0.183	-0.061	0	1.56	-0.884	139.076	0	0	0	0	0	0	0
WT333(F4E4E1AF1293)	3.89	13105	2022-11-28 09:35:54.074	0.019	0.035	1.023	0.183	-0.061	0	1.56	-0.884	138.757	0	0	0	0	0	0	0
WT222(CAA14FCCF874)	3.82	13105	2022-11-28 09:35:54.090	-0.012	0.003	1	0	-0.183	0	-0.192	0.736	99.25	0	0	0	0	0	0	0
WT222(CAA14FCCF874)	3.82	13105	2022-11-28 09:35:54.090	0.002	-0.004	0.998	-0.305	0.061	0	-0.192	0.736	99.25	0	0	0	0	0	0	0
WT222(CAA14FCCF874)	3.82	13105	2022-11-28 09:35:54.090	0.002	-0.004	0.998	-0.305	0.061	0	-0.192	0.736	99.245	0	0	0	0	0	0	0
WT222(CAA14FCCF874)	3.82	13105	2022-11-28 09:35:54.090	0.002	-0.004	0.998	-0.305	0.061	0	-0.198	0.736	99.245	0	0	0	0	0	0	0
WT222(CAA14FCCF874)	3.82	13105	2022-11-28 09:35:54.090	0.002	-0.004	0.998	-0.305	0.061	0	-0.198	0.736	99.245	0	0	0	0	0	0	0
WT222(CAA14FCCF874)	3.82	13105	2022-11-28 09:35:54.090	-0.004	-0.006	1.003	0	-0.183	0	-0.198	0.736	99.245	0	0	0	0	0	0	0
WT222(CAA14FCCF874)	3.82	13105	2022-11-28 09:35:54.090	-0.004	-0.006	1.003	0	-0.183	0	-0.198	0.731	99.24	0	0	0	0	0	0	0
WT222(CAA14FCCF874)	3.82	13105	2022-11-28 09:35:54.090	-0.004	-0.006	1.003	0	-0.183	0	-0.198	0.731	99.24	0	0	0	0	0	0	0
WT333(F4E4E1AF1293)	3.89	13105	2022-11-28 09:35:54.105	0.021	0.021	1.017	-1.16	-0.122	0	1.555	-0.884	138.439	0	0	0	0	0	0	0
WT333(F4E4E1AF1293)	3.89	13105	2022-11-28 09:35:54.105	0.021	0.021	1.017	-1.16	-0.122	0	1.549	-0.884	138.126	0	0	0	0	0	0	0
WT333(F4E4E1AF1293)	3.89	13105	2022-11-28 09:35:54.105	0.021	0.021	1.017	-1.16	-0.122	0	1.544	-0.89	137.807	0	0	0	0	0	0	0
WT333(F4E4E1AF1293)	3.89	13105	2022-11-28 09:35:54.105	0.027	0.019	1.011	0	0.244	0	1.544	-0.884	137.494	0	0	0	0	0	0	0
WT333(F4E4E1AF1293)	3.89	13105	2022-11-28 09:35:54.105	0.027	0.019	1.011	0	0.244	0	1.538	-0.884	137.181	0	0	0	0	0	0	0
WT333(F4E4E1AF1293)	3.89	13105	2022-11-28 09:35:54.105	0.027	0.019	1.011	0	0.244	0	1.538	-0.884	136.868	0	0	0	0	0	0	0
WT333(F4E4E1AF1293)	3.89	13105	2022-11-28 09:35:54.105	0.027	0.019	1.011	0	0.244	0	1.538	-0.884	136.555	0	0	0	0	0	0	0
WT333(F4E4E1AF1293)	3.89	13105	2022-11-28 09:35:54.105	0.009	0.028	1.02	1.16	0.061	0	1.544	-0.884	136.241	0	0	0	0	0	0	0
WT333(F4E4E1AF1293)	3.89	13105	2022-11-28 09:35:54.105	0.009	0.028	1.02	1.16	0.061	0	1.549	-0.884	135.934	0	0	0	0	0	0	0
WT333(F4E4E1AF1293)	3.89	13105	2022-11-28 09:35:54.105	0.009	0.028	1.02	1.16	0.061	0	1.555	-0.879	135.621	0	0	0	0	0	0	0
WT333(F4E4E1AF1293)	3.89	13105	2022-11-28 09:35:54.105	0.009	0.028	1.02	1.16	0.061	0	1.56	-0.879	135.308	0	0	0	0	0	0	0
WT333(F4E4E1AF1293)	3.89	13105	2022-11-28 09:35:54.105	0.023	0.031	1.018	-0.061	-0.061	0	1.56	-0.879	135	0	0	0	0	0	0	0
WT333(F4E4E1AF1293)	3.89	13105	2022-11-28 09:35:54.105	0.023	0.031	1.018	-0.061	-0.061	0	1.56	-0.879	134.687	0	0	0	0	0	0	0
WT333(F4E4E1AF1293)	3.89	13105	2022-11-28 09:35:54.105	0.023	0.031	1.018	-0.061	-0.061	0	1.555	-0.884	134.379	0	0	0	0	0	0	0
WT333(F4E4E1AF1293)	3.89	13105	2022-11-28 09:35:54.105	0.023	0.031	1.018	-0.061	-0.061	0	1.555	-0.884	134.072	0	0	0	0	0	0	0
WT333(F4E4E1AF1293)	3.89	13105	2022-11-28 09:35:54.105	0.027	0.025	1.019	-0.183	0.122	0	1.555	-0.879	133.764	0	0	0	0	0	0	0
WT222(CAA14FCCF874)	3.82	13105	2022-11-28 09:35:54.121	-0.029	-0.006	0.999	0.61	0.244	0	-0.192	0.731	99.24	0	0	0	0	0	0	0
WT222(CAA14FCCF874)	3.82	13105	2022-11-28 09:35:54.121	-0.029	-0.006	0.999	0.61	0.244	0	-0.192	0.731	99.234	0	0	0	0	0	0	0
WT222(CAA14FCCF874)	3.82	13105	2022-11-28 09:35:54.121	-0.029	-0.006	0.999	0.61	0.244	0	-0.187	0.736	99.234	0	0	0	0	0	0	0
WT222(CAA14FCCF874)	3.82	13105	2022-11-28 09:35:54.121	-0.029	-0.006	0.999	0.61	0.244	0	-0.187	0.736	99.234	0	0	0	0	0	0	0
WT222(CAA14FCCF874)	3.82	13105	2022-11-28 09:35:54.121	-0.005	0	0.999	0.488	-0.305	0	-0.181	0.736	99.234	0	0	0	0	0	0	0
WT222(CAA14FCCF874)	3.82	13105	2022-11-28 09:35:54.121	-0.005	0	0.999	0.488	-0.305	0	-0.181	0.731	99.229	0	0	0	0	0	0	0
WT222(CAA14FCCF874)	3.82	13105	2022-11-28 09:35:54.121	-0.005	0	0.999	0.488	-0.305	0	-0.181	0.731	99.229	0	0	0	0	0	0	0
WT222(CAA14FCCF874)	3.82	13105	2022-11-28 09:35:54.121	-0.005	0	0.999	0.488	-0.305	0	-0.176	0.731	99.229	0	0	0	0	0	0	0
WT111(DD045F3F1DEA)	3.83	13108	2022-11-28 09:35:54.136	0.021	0.327	0.964	0	0	0	18.594	-1.203	-30.004	0	0	0	0	0	0	0
WT111(DD045F3F1DEA)	3.83	13108	2022-11-28 09:35:54.136	0.021	0.327	0.964	0	0	0	18.594	-1.203	-30.004	0	0	0	0	0	0	0
WT111(DD045F3F1DEA)	3.83	13108	2022-11-28 09:35:54.136	0.021	0.327	0.964	0	0	0	18.594	-1.203	-30.004	0	0	0	0	0	0	0
WT111(DD045F3F1DEA)	3.83	13108	2022-11-28 09:35:54.136	0.021	0.327	0.964	0	0	0	18.594	-1.203	-30.004	0	0	0	0	0	0	0
WT111(DD045F3F1DEA)	3.83	13108	2022-11-28 09:35:54.136	0.021	0.32	0.96	0	0	0	18.594	-1.203	-30.004	0	0	0	0	0	0	0
WT111(DD045F3F1DEA)	3.83	13108	2022-11-28 09:35:54.136	0.021	0.32	0.96	0	0	0	18.594	-1.203	-30.004	0	0	0	0	0	0	0
WT111(DD045F3F1DEA)	3.83	13108	2022-11-28 09:35:54.136	0.021	0.32	0.96	0	0	0	18.594	-1.203	-30.004	0	0	0	0	0	0	0
WT111(DD045F3F1DEA)	3.83	13108	2022-11-28 09:35:54.136	0.021	0.325	0.962	0	0	0	18.594	-1.203	-30.004	0	0	0	0	0	0	0
WT333(F4E4E1AF1293)	3.89	13105	2022-11-28 09:35:54.136	0.027	0.025	1.019	-0.183	0.122	0	1.555	-0.879	133.456	0	0	0	0	0	0	0
WT333(F4E4E1AF1293)	3.89	13105	2022-11-28 09:35:54.136	0.027	0.025	1.019	-0.183	0.122	0	1.549	-0.879	133.149	0	0	0	0	0	0	0
WT333(F4E4E1AF1293)	3.89	13105	2022-11-28 09:35:54.136	0.027	0.025	1.019	-0.183	0.122	0	1.549	-0.879	132.841	0	0	0	0	0	0	0
WT333(F4E4E1AF1293)	3.89	13105	2022-11-28 09:35:54.136	0.031	0.022	1.013	0	-0.122	0	1.549	-0.879	132.539	0	0	0	0	0	0	0
WT333(F4E4E1AF1293)	3.89	13105	2022-11-28 09:35:54.136	0.031	0.022	1.013	0	-0.122	0	1.549	-0.884	132.231	0	0	0	0	0	0	0
WT333(F4E4E1AF1293)	3.89	13105	2022-11-28 09:35:54.136	0.031	0.022	1.013	0	-0.122	0	1.544	-0.884	131.929	0	0	0	0	0	0	0
WT333(F4E4E1AF1293)	3.89	13105	2022-11-28 09:35:54.136	0.031	0.022	1.013	0	-0.122	0	1.544	-0.884	131.633	0	0	0	0	0	0	0
WT333(F4E4E1AF1293)	3.89	13105	2022-11-28 09:35:54.136	0	0.025	1.018	1.099	0.122	0	1.549	-0.884	131.331	0	0	0	0	0	0	0
WT333(F4E4E1AF1293)	3.89	13105	2022-11-28 09:35:54.136	0	0.025	1.018	1.099	0.122	0	1.555	-0.884	131.028	0	0	0	0	0	0	0
WT333(F4E4E1AF1293)	3.89	13105	2022-11-28 09:35:54.136	0	0.025	1.018	1.099	0.122	0	1.56	-0.884	130.732	0	0	0	0	0	0	0
WT333(F4E4E1AF1293)	3.89	13105	2022-11-28 09:35:54.136	0	0.025	1.018	1.099	0.122	0	1.566	-0.884	130.435	0	0	0	0	0	0	0
WT333(F4E4E1AF1293)	3.89	13105	2022-11-28 09:35:54.136	0.023	0.024	1.02	0.732	-0.061	0	1.566	-0.884	130.144	0	0	0	0	0	0	0
WT333(F4E4E1AF1293)	3.89	13105	2022-11-28 09:35:54.136	0.023	0.024	1.02	0.732	-0.061	0	1.571	-0.884	129.853	0	0	0	0	0	0	0
WT333(F4E4E1AF1293)	3.89	13105	2022-11-28 09:35:54.136	0.023	0.024	1.02	0.732	-0.061	0	1.571	-0.884	129.562	0	0	0	0	0	0	0
WT333(F4E4E1AF1293)	3.89	13105	2022-11-28 09:35:54.136	0.023	0.024	1.02	0.732	-0.061	0	1.577	-0.884	129.276	0	0	0	0	0	0	0
WT333(F4E4E1AF1293)	3.89	13105	2022-11-28 09:35:54.136	0	0.026	1.014	-0.183	-0.061	0	1.577	-0.884	128.985	0	0	0	0	0	0	0
WT111(DD045F3F1DEA)	3.83	13108	2022-11-28 09:35:54.199	0.021	0.325	0.962	0	0	0	18.594	-1.203	-30.004	0	0	0	0	0	0	0
WT111(DD045F3F1DEA)	3.83	13108	2022-11-28 09:35:54.199	0.021	0.325	0.962	0	0	0	18.594	-1.203	-30.004	0	0	0	0	0	0	0
WT111(DD045F3F1DEA)	3.83	13108	2022-11-28 09:35:54.199	0.021	0.325	0.962	0	0	0	18.594	-1.203	-30.004	0	0	0	0	0	0	0
WT111(DD045F3F1DEA)	3.83	13108	2022-11-28 09:35:54.199	0.021	0.322	0.961	0	0	0	18.594	-1.203	-30.004	0	0	0	0	0	0	0
WT111(DD045F3F1DEA)	3.83	13108	2022-11-28 09:35:54.199	0.021	0.322	0.961	0	0	0	18.594	-1.203	-30.004	0	0	0	0	0	0	0
WT111(DD045F3F1DEA)	3.83	13108	2022-11-28 09:35:54.199	0.021	0.322	0.961	0	0	0	18.594	-1.203	-30.004	0	0	0	0	0	0	0
WT111(DD045F3F1DEA)	3.83	13108	2022-11-28 09:35:54.199	0.021	0.322	0.961	0	0	0	18.594	-1.203	-30.004	0	0	0	0	0	0	0
WT111(DD045F3F1DEA)	3.83	13108	2022-11-28 09:35:54.199	0.022	0.326	0.964	0	0	0	18.594	-1.203	-30.004	0	0	0	0	0	0	0
WT111(DD045F3F1DEA)	3.83	13108	2022-11-28 09:35:54.199	0.022	0.326	0.964	0	0	0	18.594	-1.203	-30.004	0	0	0	0	0	0	0
WT111(DD045F3F1DEA)	3.83	13108	2022-11-28 09:35:54.199	0.022	0.326	0.964	0	0	0	18.594	-1.203	-30.004	0	0	0	0	0	0	0
WT111(DD045F3F1DEA)	3.83	13108	2022-11-28 09:35:54.199	0.022	0.326	0.964	0	0	0	18.594	-1.203	-30.004	0	0	0	0	0	0	0
WT111(DD045F3F1DEA)	3.83	13108	2022-11-28 09:35:54.199	0.021	0.322	0.961	0	0	0	18.594	-1.203	-30.004	0	0	0	0	0	0	0
WT111(DD045F3F1DEA)	3.83	13108	2022-11-28 09:35:54.199	0.021	0.322	0.961	0	0	0	18.594	-1.203	-30.004	0	0	0	0	0	0	0
WT111(DD045F3F1DEA)	3.83	13108	2022-11-28 09:35:54.199	0.021	0.322	0.961	0	0	0	18.594	-1.203	-30.004	0	0	0	0	0	0	0
WT111(DD045F3F1DEA)	3.83	13108	2022-11-28 09:35:54.199	0.021	0.322	0.961	0	0	0	18.594	-1.203	-30.004	0	0	0	0	0	0	0
WT111(DD045F3F1DEA)	3.83	13108	2022-11-28 09:35:54.199	0.021	0.324	0.962	0	0	0	18.594	-1.203	-30.004	0	0	0	0	0	0	0
WT333(F4E4E1AF1293)	3.89	13105	2022-11-28 09:35:54.199	0	0.026	1.014	-0.183	-0.061	0	1.571	-0.884	128.694	0	0	0	0	0	0	0
WT333(F4E4E1AF1293)	3.89	13105	2022-11-28 09:35:54.199	0	0.026	1.014	-0.183	-0.061	0	1.571	-0.884	128.408	0	0	0	0	0	0	0
WT333(F4E4E1AF1293)	3.89	13105	2022-11-28 09:35:54.199	0	0.026	1.014	-0.183	-0.061	0	1.571	-0.884	128.117	0	0	0	0	0	0	0
WT333(F4E4E1AF1293)	3.89	13105	2022-11-28 09:35:54.199	0.031	0.026	1.017	-0.854	0	0	1.566	-0.884	127.831	0	0	0	0	0	0	0
WT333(F4E4E1AF1293)	3.89	13105	2022-11-28 09:35:54.199	0.031	0.026	1.017	-0.854	0	0	1.56	-0.884	127.54	0	0	0	0	0	0	0
WT333(F4E4E1AF1293)	3.89	13105	2022-11-28 09:35:54.199	0.031	0.026	1.017	-0.854	0	0	1.555	-0.884	127.266	0	0	0	0	0	0	0
WT333(F4E4E1AF1293)	3.89	13105	2022-11-28 09:35:54.199	0.031	0.026	1.017	-0.854	0	0	1.549	-0.884	126.991	0	0	0	0	0	0	0
[truncated: 22,049 more rows]

## Sheet: 2.5kg
设备名称	电压	版本	片上时间	加速度X(g)	加速度Y(g)	加速度Z(g)	角速度X(°/s)	角速度Y(°/s)	角速度Z(°/s)	角度X(°)	角度Y(°)	角度Z(°)	磁场X	磁场Y	磁场Z	四元数0	四元数1	四元数2	四元数3	状态
[truncated: 15,024 more rows]

[truncated: 5 more sheets: 3.0kg, 3.5kg, 4.0kg, 4.5kg, 5.0kg]
