# Supplementary material for: Dynamic characteristics of scraper conveyor chain drive system under the impact condition of lump coal
Source: PLoS One. 2024 Mar 1;19(3):e0299044. doi: 10.1371/journal.pone.0299044 (PMC10906879; doi:10.1371/journal.pone.0299044)
Supplement: S1 File — (ZIP) [file pone.0299044.s001.zip › 10Hz 5kg variable height (40cm-220cm 10times)/No. 1.xlsx]

## Sheet: 40cm
设备名称	电压	版本	片上时间	加速度X(g)	加速度Y(g)	加速度Z(g)	角速度X(°/s)	角速度Y(°/s)	角速度Z(°/s)	角度X(°)	角度Y(°)	角度Z(°)	磁场X	磁场Y	磁场Z	四元数0	四元数1	四元数2	四元数3	状态
WT111(DD045F3F1DEA)	3.79	13108	2022-11-25 09:41:55.949	0.025	0.296	0.966	-0.183	0	0	17.325	-1.527	-23.538	0	0	0	0	0	0	0
WT111(DD045F3F1DEA)	3.79	13108	2022-11-25 09:41:55.949	0.028	0.308	0.973	0.122	0	0	17.325	-1.527	-23.538	0	0	0	0	0	0	0
WT111(DD045F3F1DEA)	3.79	13108	2022-11-25 09:41:55.949	0.028	0.308	0.973	0.122	0	0	17.325	-1.527	-23.538	0	0	0	0	0	0	0
WT111(DD045F3F1DEA)	3.79	13108	2022-11-25 09:41:55.949	0.028	0.308	0.973	0.122	0	0	17.325	-1.527	-23.538	0	0	0	0	0	0	0
WT111(DD045F3F1DEA)	3.79	13108	2022-11-25 09:41:55.949	0.028	0.308	0.973	0.122	0	0	17.331	-1.527	-23.538	0	0	0	0	0	0	0
WT111(DD045F3F1DEA)	3.79	13108	2022-11-25 09:41:56.011	0.027	0.305	0.968	-0.061	0	0	17.331	-1.527	-23.538	0	0	0	0	0	0	0
WT111(DD045F3F1DEA)	3.79	13108	2022-11-25 09:41:56.011	0.027	0.305	0.968	-0.061	0	0	17.331	-1.527	-23.538	0	0	0	0	0	0	0
WT111(DD045F3F1DEA)	3.79	13108	2022-11-25 09:41:56.011	0.027	0.305	0.968	-0.061	0	0	17.331	-1.527	-23.538	0	0	0	0	0	0	0
WT111(DD045F3F1DEA)	3.79	13108	2022-11-25 09:41:56.011	0.027	0.305	0.968	-0.061	0	0	17.331	-1.527	-23.538	0	0	0	0	0	0	0
WT111(DD045F3F1DEA)	3.79	13108	2022-11-25 09:41:56.011	0.027	0.295	0.967	0.061	0	0	17.331	-1.527	-23.538	0	0	0	0	0	0	0
WT111(DD045F3F1DEA)	3.79	13108	2022-11-25 09:41:56.011	0.027	0.295	0.967	0.061	0	0	17.331	-1.527	-23.538	0	0	0	0	0	0	0
WT111(DD045F3F1DEA)	3.79	13108	2022-11-25 09:41:56.011	0.027	0.295	0.967	0.061	0	0	17.331	-1.527	-23.538	0	0	0	0	0	0	0
WT111(DD045F3F1DEA)	3.79	13108	2022-11-25 09:41:56.011	0.027	0.295	0.967	0.061	0	0	17.331	-1.527	-23.538	0	0	0	0	0	0	0
WT111(DD045F3F1DEA)	3.79	13108	2022-11-25 09:41:56.058	0.027	0.309	0.973	-0.122	0	0	17.331	-1.527	-23.538	0	0	0	0	0	0	0
WT111(DD045F3F1DEA)	3.79	13108	2022-11-25 09:41:56.058	0.027	0.309	0.973	-0.122	0	0	17.331	-1.527	-23.538	0	0	0	0	0	0	0
WT111(DD045F3F1DEA)	3.79	13108	2022-11-25 09:41:56.058	0.027	0.309	0.973	-0.122	0	0	17.325	-1.527	-23.538	0	0	0	0	0	0	0
WT111(DD045F3F1DEA)	3.79	13108	2022-11-25 09:41:56.058	0.027	0.309	0.973	-0.122	0	0	17.325	-1.527	-23.538	0	0	0	0	0	0	0
WT111(DD045F3F1DEA)	3.79	13108	2022-11-25 09:41:56.058	0.026	0.299	0.965	0.061	0	0	17.325	-1.527	-23.538	0	0	0	0	0	0	0
WT111(DD045F3F1DEA)	3.79	13108	2022-11-25 09:41:56.058	0.026	0.299	0.965	0.061	0	0	17.325	-1.527	-23.538	0	0	0	0	0	0	0
WT111(DD045F3F1DEA)	3.79	13108	2022-11-25 09:41:56.058	0.026	0.299	0.965	0.061	0	0	17.331	-1.527	-23.538	0	0	0	0	0	0	0
WT111(DD045F3F1DEA)	3.79	13108	2022-11-25 09:41:56.058	0.026	0.299	0.965	0.061	0	0	17.331	-1.527	-23.538	0	0	0	0	0	0	0
WT111(DD045F3F1DEA)	3.79	13108	2022-11-25 09:41:56.121	0.025	0.297	0.965	0	0	0	17.331	-1.527	-23.538	0	0	0	0	0	0	0
WT111(DD045F3F1DEA)	3.79	13108	2022-11-25 09:41:56.121	0.025	0.297	0.965	0	0	0	17.331	-1.527	-23.538	0	0	0	0	0	0	0
WT111(DD045F3F1DEA)	3.79	13108	2022-11-25 09:41:56.121	0.025	0.297	0.965	0	0	0	17.331	-1.527	-23.538	0	0	0	0	0	0	0
WT111(DD045F3F1DEA)	3.79	13108	2022-11-25 09:41:56.121	0.025	0.297	0.965	0	0	0	17.331	-1.527	-23.538	0	0	0	0	0	0	0
WT111(DD045F3F1DEA)	3.79	13108	2022-11-25 09:41:56.121	0.028	0.308	0.975	-0.183	0	0	17.325	-1.527	-23.538	0	0	0	0	0	0	0
WT111(DD045F3F1DEA)	3.79	13108	2022-11-25 09:41:56.121	0.028	0.308	0.975	-0.183	0	0	17.325	-1.527	-23.538	0	0	0	0	0	0	0
WT111(DD045F3F1DEA)	3.79	13108	2022-11-25 09:41:56.121	0.028	0.308	0.975	-0.183	0	0	17.325	-1.527	-23.538	0	0	0	0	0	0	0
WT111(DD045F3F1DEA)	3.79	13108	2022-11-25 09:41:56.121	0.028	0.308	0.975	-0.183	0	0	17.325	-1.527	-23.538	0	0	0	0	0	0	0
WT111(DD045F3F1DEA)	3.79	13108	2022-11-25 09:41:56.152	0.026	0.302	0.964	0.427	-0.061	0	17.325	-1.527	-23.538	0	0	0	0	0	0	0
WT111(DD045F3F1DEA)	3.79	13108	2022-11-25 09:41:56.152	0.026	0.302	0.964	0.427	-0.061	0	17.331	-1.527	-23.538	0	0	0	0	0	0	0
WT111(DD045F3F1DEA)	3.79	13108	2022-11-25 09:41:56.152	0.026	0.302	0.964	0.427	-0.061	0	17.331	-1.527	-23.538	0	0	0	0	0	0	0
WT111(DD045F3F1DEA)	3.79	13108	2022-11-25 09:41:56.152	0.026	0.302	0.964	0.427	-0.061	0	17.331	-1.527	-23.538	0	0	0	0	0	0	0
WT111(DD045F3F1DEA)	3.79	13108	2022-11-25 09:41:56.152	0.025	0.295	0.967	-0.427	0	0	17.331	-1.527	-23.538	0	0	0	0	0	0	0
WT111(DD045F3F1DEA)	3.79	13108	2022-11-25 09:41:56.152	0.025	0.295	0.967	-0.427	0	0	17.331	-1.527	-23.538	0	0	0	0	0	0	0
WT111(DD045F3F1DEA)	3.79	13108	2022-11-25 09:41:56.152	0.025	0.295	0.967	-0.427	0	0	17.325	-1.527	-23.538	0	0	0	0	0	0	0
WT111(DD045F3F1DEA)	3.79	13108	2022-11-25 09:41:56.152	0.025	0.295	0.967	-0.427	0	0	17.325	-1.527	-23.538	0	0	0	0	0	0	0
WT111(DD045F3F1DEA)	3.79	13108	2022-11-25 09:41:56.183	0.027	0.311	0.973	0.122	0	0	17.325	-1.527	-23.538	0	0	0	0	0	0	0
WT111(DD045F3F1DEA)	3.79	13108	2022-11-25 09:41:56.183	0.027	0.311	0.973	0.122	0	0	17.325	-1.527	-23.538	0	0	0	0	0	0	0
WT111(DD045F3F1DEA)	3.79	13108	2022-11-25 09:41:56.183	0.027	0.311	0.973	0.122	0	0	17.325	-1.527	-23.538	0	0	0	0	0	0	0
WT111(DD045F3F1DEA)	3.79	13108	2022-11-25 09:41:56.183	0.027	0.311	0.973	0.122	0	0	17.325	-1.527	-23.538	0	0	0	0	0	0	0
WT111(DD045F3F1DEA)	3.79	13108	2022-11-25 09:41:56.183	0.027	0.299	0.965	0	-0.061	0	17.325	-1.527	-23.538	0	0	0	0	0	0	0
WT111(DD045F3F1DEA)	3.79	13108	2022-11-25 09:41:56.183	0.027	0.299	0.965	0	-0.061	0	17.325	-1.527	-23.538	0	0	0	0	0	0	0
WT111(DD045F3F1DEA)	3.79	13108	2022-11-25 09:41:56.183	0.027	0.299	0.965	0	-0.061	0	17.325	-1.527	-23.538	0	0	0	0	0	0	0
WT111(DD045F3F1DEA)	3.79	13108	2022-11-25 09:41:56.183	0.027	0.299	0.965	0	-0.061	0	17.325	-1.527	-23.538	0	0	0	0	0	0	0
WT111(DD045F3F1DEA)	3.79	13108	2022-11-25 09:41:56.214	0.027	0.298	0.97	-0.061	0	0	17.325	-1.527	-23.538	0	0	0	0	0	0	0
WT111(DD045F3F1DEA)	3.79	13108	2022-11-25 09:41:56.214	0.027	0.298	0.97	-0.061	0	0	17.325	-1.527	-23.538	0	0	0	0	0	0	0
WT111(DD045F3F1DEA)	3.79	13108	2022-11-25 09:41:56.214	0.027	0.298	0.97	-0.061	0	0	17.325	-1.527	-23.538	0	0	0	0	0	0	0
WT111(DD045F3F1DEA)	3.79	13108	2022-11-25 09:41:56.214	0.027	0.298	0.97	-0.061	0	0	17.325	-1.527	-23.538	0	0	0	0	0	0	0
WT111(DD045F3F1DEA)	3.79	13108	2022-11-25 09:41:56.214	0.027	0.313	0.972	0.244	0	0	17.325	-1.527	-23.538	0	0	0	0	0	0	0
WT111(DD045F3F1DEA)	3.79	13108	2022-11-25 09:41:56.214	0.027	0.313	0.972	0.244	0	0	17.325	-1.527	-23.538	0	0	0	0	0	0	0
WT111(DD045F3F1DEA)	3.79	13108	2022-11-25 09:41:56.214	0.027	0.313	0.972	0.244	0	0	17.331	-1.527	-23.538	0	0	0	0	0	0	0
WT111(DD045F3F1DEA)	3.79	13108	2022-11-25 09:41:56.214	0.027	0.313	0.972	0.244	0	0	17.331	-1.527	-23.538	0	0	0	0	0	0	0
WT111(DD045F3F1DEA)	3.79	13108	2022-11-25 09:41:56.277	0.026	0.291	0.965	-0.061	0	0	17.331	-1.527	-23.538	0	0	0	0	0	0	0
WT111(DD045F3F1DEA)	3.79	13108	2022-11-25 09:41:56.277	0.026	0.291	0.965	-0.061	0	0	17.331	-1.527	-23.538	0	0	0	0	0	0	0
WT111(DD045F3F1DEA)	3.79	13108	2022-11-25 09:41:56.277	0.026	0.291	0.965	-0.061	0	0	17.331	-1.527	-23.538	0	0	0	0	0	0	0
WT111(DD045F3F1DEA)	3.79	13108	2022-11-25 09:41:56.277	0.026	0.291	0.965	-0.061	0	0	17.331	-1.527	-23.538	0	0	0	0	0	0	0
WT111(DD045F3F1DEA)	3.79	13108	2022-11-25 09:41:56.277	0.025	0.313	0.97	-0.122	0	0	17.331	-1.527	-23.538	0	0	0	0	0	0	0
WT111(DD045F3F1DEA)	3.79	13108	2022-11-25 09:41:56.277	0.025	0.313	0.97	-0.122	0	0	17.325	-1.527	-23.538	0	0	0	0	0	0	0
WT111(DD045F3F1DEA)	3.79	13108	2022-11-25 09:41:56.277	0.025	0.313	0.97	-0.122	0	0	17.325	-1.527	-23.538	0	0	0	0	0	0	0
WT111(DD045F3F1DEA)	3.79	13108	2022-11-25 09:41:56.277	0.025	0.313	0.97	-0.122	0	0	17.325	-1.527	-23.538	0	0	0	0	0	0	0
WT111(DD045F3F1DEA)	3.79	13108	2022-11-25 09:41:56.370	0.028	0.304	0.967	0	0	0	17.331	-1.527	-23.538	0	0	0	0	0	0	0
WT111(DD045F3F1DEA)	3.79	13108	2022-11-25 09:41:56.370	0.028	0.304	0.967	0	0	0	17.331	-1.527	-23.538	0	0	0	0	0	0	0
WT111(DD045F3F1DEA)	3.79	13108	2022-11-25 09:41:56.370	0.028	0.304	0.967	0	0	0	17.331	-1.527	-23.538	0	0	0	0	0	0	0
WT111(DD045F3F1DEA)	3.79	13108	2022-11-25 09:41:56.370	0.028	0.304	0.967	0	0	0	17.331	-1.527	-23.538	0	0	0	0	0	0	0
WT111(DD045F3F1DEA)	3.79	13108	2022-11-25 09:41:56.370	0.025	0.305	0.971	0.061	-0.061	0	17.331	-1.527	-23.538	0	0	0	0	0	0	0
WT111(DD045F3F1DEA)	3.79	13108	2022-11-25 09:41:56.370	0.025	0.305	0.971	0.061	-0.061	0	17.331	-1.527	-23.538	0	0	0	0	0	0	0
WT111(DD045F3F1DEA)	3.79	13108	2022-11-25 09:41:56.370	0.025	0.305	0.971	0.061	-0.061	0	17.331	-1.527	-23.538	0	0	0	0	0	0	0
WT111(DD045F3F1DEA)	3.79	13108	2022-11-25 09:41:56.370	0.025	0.305	0.971	0.061	-0.061	0	17.331	-1.527	-23.538	0	0	0	0	0	0	0
WT111(DD045F3F1DEA)	3.79	13108	2022-11-25 09:41:56.417	0.027	0.3	0.967	-0.122	0	0	17.331	-1.527	-23.538	0	0	0	0	0	0	0
WT111(DD045F3F1DEA)	3.79	13108	2022-11-25 09:41:56.417	0.027	0.3	0.967	-0.122	0	0	17.331	-1.527	-23.538	0	0	0	0	0	0	0
WT111(DD045F3F1DEA)	3.79	13108	2022-11-25 09:41:56.417	0.027	0.3	0.967	-0.122	0	0	17.331	-1.527	-23.538	0	0	0	0	0	0	0
WT111(DD045F3F1DEA)	3.79	13108	2022-11-25 09:41:56.417	0.025	0.298	0.968	0.122	0	0	17.331	-1.527	-23.538	0	0	0	0	0	0	0
WT111(DD045F3F1DEA)	3.79	13108	2022-11-25 09:41:56.417	0.025	0.298	0.968	0.122	0	0	17.331	-1.527	-23.538	0	0	0	0	0	0	0
WT111(DD045F3F1DEA)	3.79	13108	2022-11-25 09:41:56.417	0.025	0.298	0.968	0.122	0	0	17.331	-1.527	-23.538	0	0	0	0	0	0	0
WT111(DD045F3F1DEA)	3.79	13108	2022-11-25 09:41:56.417	0.025	0.298	0.968	0.122	0	0	17.331	-1.527	-23.538	0	0	0	0	0	0	0
WT111(DD045F3F1DEA)	3.79	13108	2022-11-25 09:41:56.417	0.027	0.303	0.966	-0.183	0	0	17.331	-1.527	-23.538	0	0	0	0	0	0	0
WT111(DD045F3F1DEA)	3.79	13108	2022-11-25 09:41:56.449	0.027	0.303	0.966	-0.183	0	0	17.331	-1.527	-23.538	0	0	0	0	0	0	0
WT111(DD045F3F1DEA)	3.79	13108	2022-11-25 09:41:56.449	0.027	0.303	0.966	-0.183	0	0	17.331	-1.527	-23.538	0	0	0	0	0	0	0
WT111(DD045F3F1DEA)	3.79	13108	2022-11-25 09:41:56.449	0.027	0.303	0.966	-0.183	0	0	17.331	-1.527	-23.538	0	0	0	0	0	0	0
WT111(DD045F3F1DEA)	3.79	13108	2022-11-25 09:41:56.449	0.027	0.308	0.976	0.122	0	0	17.331	-1.527	-23.538	0	0	0	0	0	0	0
WT111(DD045F3F1DEA)	3.79	13108	2022-11-25 09:41:56.449	0.027	0.308	0.976	0.122	0	0	17.331	-1.527	-23.538	0	0	0	0	0	0	0
WT111(DD045F3F1DEA)	3.79	13108	2022-11-25 09:41:56.449	0.027	0.308	0.976	0.122	0	0	17.331	-1.527	-23.538	0	0	0	0	0	0	0
WT111(DD045F3F1DEA)	3.79	13108	2022-11-25 09:41:56.449	0.027	0.308	0.976	0.122	0	0	17.331	-1.527	-23.538	0	0	0	0	0	0	0
WT111(DD045F3F1DEA)	3.79	13108	2022-11-25 09:41:56.449	0.025	0.301	0.963	0.061	0	0	17.331	-1.527	-23.538	0	0	0	0	0	0	0
WT111(DD045F3F1DEA)	3.79	13108	2022-11-25 09:41:56.480	0.025	0.301	0.963	0.061	0	0	17.331	-1.527	-23.538	0	0	0	0	0	0	0
WT111(DD045F3F1DEA)	3.79	13108	2022-11-25 09:41:56.480	0.025	0.301	0.963	0.061	0	0	17.331	-1.527	-23.538	0	0	0	0	0	0	0
WT111(DD045F3F1DEA)	3.79	13108	2022-11-25 09:41:56.480	0.025	0.301	0.963	0.061	0	0	17.331	-1.527	-23.538	0	0	0	0	0	0	0
WT111(DD045F3F1DEA)	3.79	13108	2022-11-25 09:41:56.480	0.026	0.296	0.97	-0.244	0	0	17.331	-1.527	-23.538	0	0	0	0	0	0	0
WT111(DD045F3F1DEA)	3.79	13108	2022-11-25 09:41:56.480	0.026	0.296	0.97	-0.244	0	0	17.331	-1.527	-23.538	0	0	0	0	0	0	0
WT111(DD045F3F1DEA)	3.79	13108	2022-11-25 09:41:56.480	0.026	0.296	0.97	-0.244	0	0	17.331	-1.522	-23.538	0	0	0	0	0	0	0
WT111(DD045F3F1DEA)	3.79	13108	2022-11-25 09:41:56.480	0.026	0.296	0.97	-0.244	0	0	17.325	-1.522	-23.538	0	0	0	0	0	0	0
WT111(DD045F3F1DEA)	3.79	13108	2022-11-25 09:41:56.480	0.03	0.312	0.969	0.244	0	0	17.331	-1.522	-23.538	0	0	0	0	0	0	0
WT111(DD045F3F1DEA)	3.79	13108	2022-11-25 09:41:56.480	0.03	0.312	0.969	0.244	0	0	17.331	-1.522	-23.538	0	0	0	0	0	0	0
WT111(DD045F3F1DEA)	3.79	13108	2022-11-25 09:41:56.480	0.03	0.312	0.969	0.244	0	0	17.331	-1.522	-23.538	0	0	0	0	0	0	0
WT111(DD045F3F1DEA)	3.79	13108	2022-11-25 09:41:56.480	0.03	0.312	0.969	0.244	0	0	17.331	-1.522	-23.538	0	0	0	0	0	0	0
WT111(DD045F3F1DEA)	3.79	13108	2022-11-25 09:41:56.480	0.021	0.289	0.967	0	0	0	17.331	-1.522	-23.538	0	0	0	0	0	0	0
WT111(DD045F3F1DEA)	3.79	13108	2022-11-25 09:41:56.480	0.021	0.289	0.967	0	0	0	17.331	-1.522	-23.538	0	0	0	0	0	0	0
WT111(DD045F3F1DEA)	3.79	13108	2022-11-25 09:41:56.480	0.021	0.289	0.967	0	0	0	17.331	-1.522	-23.538	0	0	0	0	0	0	0
WT111(DD045F3F1DEA)	3.79	13108	2022-11-25 09:41:56.480	0.021	0.289	0.967	0	0	0	17.331	-1.522	-23.538	0	0	0	0	0	0	0
WT111(DD045F3F1DEA)	3.79	13108	2022-11-25 09:41:56.480	0.029	0.303	0.965	-0.427	0	0	17.331	-1.522	-23.538	0	0	0	0	0	0	0
WT111(DD045F3F1DEA)	3.79	13108	2022-11-25 09:41:56.542	0.038	0.379	1.043	-3.052	0.671	-0.305	17.331	-1.533	-23.533	0	0	0	0	0	0	0
WT111(DD045F3F1DEA)	3.79	13108	2022-11-25 09:41:56.542	0.038	0.379	1.043	-3.052	0.671	-0.305	17.32	-1.527	-23.527	0	0	0	0	0	0	0
WT111(DD045F3F1DEA)	3.79	13108	2022-11-25 09:41:56.542	0.038	0.379	1.043	-3.052	0.671	-0.305	17.303	-1.522	-23.527	0	0	0	0	0	0	0
WT111(DD045F3F1DEA)	3.79	13108	2022-11-25 09:41:56.542	0.02	0.296	0.959	0.793	-0.061	0	17.309	-1.522	-23.527	0	0	0	0	0	0	0
WT111(DD045F3F1DEA)	3.79	13108	2022-11-25 09:41:56.542	0.02	0.296	0.959	0.793	-0.061	0	17.309	-1.527	-23.522	0	0	0	0	0	0	0
WT111(DD045F3F1DEA)	3.79	13108	2022-11-25 09:41:56.542	0.02	0.296	0.959	0.793	-0.061	0	17.314	-1.527	-23.522	0	0	0	0	0	0	0
WT111(DD045F3F1DEA)	3.79	13108	2022-11-25 09:41:56.542	0.02	0.296	0.959	0.793	-0.061	0	17.32	-1.527	-23.516	0	0	0	0	0	0	0
WT111(DD045F3F1DEA)	3.79	13108	2022-11-25 09:41:56.542	0.026	0.28	0.955	-0.244	0.183	-0.122	17.32	-1.522	-23.516	0	0	0	0	0	0	0
WT111(DD045F3F1DEA)	3.79	13108	2022-11-25 09:41:56.636	0.026	0.28	0.955	-0.244	0.183	-0.122	17.314	-1.522	-23.516	0	0	0	0	0	0	0
WT111(DD045F3F1DEA)	3.79	13108	2022-11-25 09:41:56.636	0.026	0.28	0.955	-0.244	0.183	-0.122	17.314	-1.522	-23.511	0	0	0	0	0	0	0
WT111(DD045F3F1DEA)	3.79	13108	2022-11-25 09:41:56.636	0.026	0.28	0.955	-0.244	0.183	-0.122	17.314	-1.522	-23.511	0	0	0	0	0	0	0
WT111(DD045F3F1DEA)	3.79	13108	2022-11-25 09:41:56.636	0.029	0.33	0.985	-0.244	-0.061	0	17.314	-1.522	-23.511	0	0	0	0	0	0	0
WT111(DD045F3F1DEA)	3.79	13108	2022-11-25 09:41:56.636	0.029	0.33	0.985	-0.244	-0.061	0	17.309	-1.522	-23.505	0	0	0	0	0	0	0
WT111(DD045F3F1DEA)	3.79	13108	2022-11-25 09:41:56.636	0.029	0.33	0.985	-0.244	-0.061	0	17.309	-1.522	-23.505	0	0	0	0	0	0	0
WT111(DD045F3F1DEA)	3.79	13108	2022-11-25 09:41:56.636	0.029	0.33	0.985	-0.244	-0.061	0	17.309	-1.522	-23.5	0	0	0	0	0	0	0
WT111(DD045F3F1DEA)	3.79	13108	2022-11-25 09:41:56.636	0.024	0.285	0.961	0.732	-0.061	0	17.314	-1.522	-23.5	0	0	0	0	0	0	0
WT111(DD045F3F1DEA)	3.79	13108	2022-11-25 09:41:56.667	0.024	0.285	0.961	0.732	-0.061	0	17.32	-1.522	-23.494	0	0	0	0	0	0	0
WT111(DD045F3F1DEA)	3.79	13108	2022-11-25 09:41:56.667	0.024	0.285	0.961	0.732	-0.061	0	17.32	-1.522	-23.494	0	0	0	0	0	0	0
WT111(DD045F3F1DEA)	3.79	13108	2022-11-25 09:41:56.667	0.024	0.285	0.961	0.732	-0.061	0	17.325	-1.522	-23.494	0	0	0	0	0	0	0
WT111(DD045F3F1DEA)	3.79	13108	2022-11-25 09:41:56.667	0.026	0.296	0.959	-0.549	0	-0.061	17.32	-1.522	-23.489	0	0	0	0	0	0	0
WT111(DD045F3F1DEA)	3.79	13108	2022-11-25 09:41:56.667	0.026	0.296	0.959	-0.549	0	-0.061	17.32	-1.522	-23.489	0	0	0	0	0	0	0
WT111(DD045F3F1DEA)	3.79	13108	2022-11-25 09:41:56.667	0.026	0.296	0.959	-0.549	0	-0.061	17.314	-1.522	-23.489	0	0	0	0	0	0	0
WT111(DD045F3F1DEA)	3.79	13108	2022-11-25 09:41:56.667	0.026	0.296	0.959	-0.549	0	-0.061	17.314	-1.522	-23.483	0	0	0	0	0	0	0
WT111(DD045F3F1DEA)	3.79	13108	2022-11-25 09:41:56.667	0.027	0.313	0.979	0.305	0	0.061	17.314	-1.522	-23.483	0	0	0	0	0	0	0
WT111(DD045F3F1DEA)	3.79	13108	2022-11-25 09:41:56.698	0.027	0.313	0.979	0.305	0	0.061	17.314	-1.522	-23.478	0	0	0	0	0	0	0
WT111(DD045F3F1DEA)	3.79	13108	2022-11-25 09:41:56.698	0.027	0.313	0.979	0.305	0	0.061	17.314	-1.522	-23.478	0	0	0	0	0	0	0
WT111(DD045F3F1DEA)	3.79	13108	2022-11-25 09:41:56.698	0.027	0.313	0.979	0.305	0	0.061	17.32	-1.522	-23.472	0	0	0	0	0	0	0
WT111(DD045F3F1DEA)	3.79	13108	2022-11-25 09:41:56.698	0.025	0.3	0.967	0	0	0	17.32	-1.522	-23.472	0	0	0	0	0	0	0
WT111(DD045F3F1DEA)	3.79	13108	2022-11-25 09:41:56.698	0.025	0.3	0.967	0	0	0	17.32	-1.522	-23.467	0	0	0	0	0	0	0
WT111(DD045F3F1DEA)	3.79	13108	2022-11-25 09:41:56.698	0.025	0.3	0.967	0	0	0	17.32	-1.522	-23.467	0	0	0	0	0	0	0
WT111(DD045F3F1DEA)	3.79	13108	2022-11-25 09:41:56.698	0.025	0.3	0.967	0	0	0	17.32	-1.522	-23.467	0	0	0	0	0	0	0
WT111(DD045F3F1DEA)	3.79	13108	2022-11-25 09:41:56.698	0.026	0.293	0.964	0	0	0	17.32	-1.522	-23.461	0	0	0	0	0	0	0
WT111(DD045F3F1DEA)	3.79	13108	2022-11-25 09:41:56.730	0.026	0.293	0.964	0	0	0	17.32	-1.522	-23.461	0	0	0	0	0	0	0
WT111(DD045F3F1DEA)	3.79	13108	2022-11-25 09:41:56.730	0.026	0.293	0.964	0	0	0	17.32	-1.522	-23.456	0	0	0	0	0	0	0
WT111(DD045F3F1DEA)	3.79	13108	2022-11-25 09:41:56.730	0.026	0.293	0.964	0	0	0	17.32	-1.522	-23.456	0	0	0	0	0	0	0
WT111(DD045F3F1DEA)	3.79	13108	2022-11-25 09:41:56.730	0.027	0.309	0.97	-0.061	0	0	17.32	-1.522	-23.456	0	0	0	0	0	0	0
WT111(DD045F3F1DEA)	3.79	13108	2022-11-25 09:41:56.730	0.027	0.309	0.97	-0.061	0	0	17.32	-1.522	-23.45	0	0	0	0	0	0	0
WT111(DD045F3F1DEA)	3.79	13108	2022-11-25 09:41:56.730	0.027	0.309	0.97	-0.061	0	0	17.314	-1.522	-23.45	0	0	0	0	0	0	0
WT111(DD045F3F1DEA)	3.79	13108	2022-11-25 09:41:56.730	0.027	0.309	0.97	-0.061	0	0	17.314	-1.522	-23.45	0	0	0	0	0	0	0
WT111(DD045F3F1DEA)	3.79	13108	2022-11-25 09:41:56.730	0.026	0.296	0.968	0	-0.061	0	17.314	-1.522	-23.445	0	0	0	0	0	0	0
WT111(DD045F3F1DEA)	3.79	13108	2022-11-25 09:41:56.777	0.026	0.296	0.968	0	-0.061	0	17.314	-1.522	-23.445	0	0	0	0	0	0	0
WT111(DD045F3F1DEA)	3.79	13108	2022-11-25 09:41:56.777	0.026	0.296	0.968	0	-0.061	0	17.314	-1.522	-23.439	0	0	0	0	0	0	0
WT111(DD045F3F1DEA)	3.79	13108	2022-11-25 09:41:56.777	0.026	0.296	0.968	0	-0.061	0	17.314	-1.522	-23.439	0	0	0	0	0	0	0
WT111(DD045F3F1DEA)	3.79	13108	2022-11-25 09:41:56.777	0.026	0.303	0.97	0.122	0	0	17.314	-1.522	-23.439	0	0	0	0	0	0	0
WT111(DD045F3F1DEA)	3.79	13108	2022-11-25 09:41:56.777	0.026	0.303	0.97	0.122	0	0	17.32	-1.522	-23.434	0	0	0	0	0	0	0
WT111(DD045F3F1DEA)	3.79	13108	2022-11-25 09:41:56.777	0.026	0.303	0.97	0.122	0	0	17.32	-1.522	-23.434	0	0	0	0	0	0	0
WT111(DD045F3F1DEA)	3.79	13108	2022-11-25 09:41:56.777	0.026	0.303	0.97	0.122	0	0	17.32	-1.522	-23.428	0	0	0	0	0	0	0
WT111(DD045F3F1DEA)	3.79	13108	2022-11-25 09:41:56.777	0.026	0.302	0.964	0	0	0.061	17.32	-1.522	-23.428	0	0	0	0	0	0	0
WT111(DD045F3F1DEA)	3.79	13108	2022-11-25 09:41:56.808	0.026	0.302	0.964	0	0	0.061	17.32	-1.522	-23.428	0	0	0	0	0	0	0
WT111(DD045F3F1DEA)	3.79	13108	2022-11-25 09:41:56.808	0.026	0.302	0.964	0	0	0.061	17.32	-1.522	-23.423	0	0	0	0	0	0	0
WT111(DD045F3F1DEA)	3.79	13108	2022-11-25 09:41:56.808	0.026	0.302	0.964	0	0	0.061	17.32	-1.522	-23.423	0	0	0	0	0	0	0
WT111(DD045F3F1DEA)	3.79	13108	2022-11-25 09:41:56.808	0.027	0.297	0.972	0.061	-0.061	0	17.32	-1.522	-23.417	0	0	0	0	0	0	0
WT111(DD045F3F1DEA)	3.79	13108	2022-11-25 09:41:56.808	0.027	0.297	0.972	0.061	-0.061	0	17.32	-1.522	-23.417	0	0	0	0	0	0	0
WT111(DD045F3F1DEA)	3.79	13108	2022-11-25 09:41:56.808	0.027	0.297	0.972	0.061	-0.061	0	17.32	-1.522	-23.417	0	0	0	0	0	0	0
WT111(DD045F3F1DEA)	3.79	13108	2022-11-25 09:41:56.808	0.027	0.297	0.972	0.061	-0.061	0	17.32	-1.522	-23.412	0	0	0	0	0	0	0
WT111(DD045F3F1DEA)	3.79	13108	2022-11-25 09:41:56.808	0.029	0.317	0.974	0.122	0	0	17.32	-1.522	-23.412	0	0	0	0	0	0	0
WT111(DD045F3F1DEA)	3.79	13108	2022-11-25 09:41:56.839	0.029	0.317	0.974	0.122	0	0	17.32	-1.522	-23.412	0	0	0	0	0	0	0
WT111(DD045F3F1DEA)	3.79	13108	2022-11-25 09:41:56.839	0.029	0.317	0.974	0.122	0	0	17.32	-1.522	-23.406	0	0	0	0	0	0	0
WT111(DD045F3F1DEA)	3.79	13108	2022-11-25 09:41:56.839	0.029	0.317	0.974	0.122	0	0	17.32	-1.522	-23.406	0	0	0	0	0	0	0
WT111(DD045F3F1DEA)	3.79	13108	2022-11-25 09:41:56.839	0.024	0.283	0.959	-0.244	0	0	17.32	-1.522	-23.406	0	0	0	0	0	0	0
WT111(DD045F3F1DEA)	3.79	13108	2022-11-25 09:41:56.839	0.024	0.283	0.959	-0.244	0	0	17.32	-1.522	-23.401	0	0	0	0	0	0	0
WT111(DD045F3F1DEA)	3.79	13108	2022-11-25 09:41:56.839	0.024	0.283	0.959	-0.244	0	0	17.32	-1.522	-23.401	0	0	0	0	0	0	0
WT111(DD045F3F1DEA)	3.79	13108	2022-11-25 09:41:56.839	0.024	0.283	0.959	-0.244	0	0	17.314	-1.522	-23.401	0	0	0	0	0	0	0
WT111(DD045F3F1DEA)	3.79	13108	2022-11-25 09:41:56.839	0.026	0.317	0.976	-0.061	0	0	17.314	-1.522	-23.395	0	0	0	0	0	0	0
WT111(DD045F3F1DEA)	3.79	13108	2022-11-25 09:41:56.902	0.026	0.317	0.976	-0.061	0	0	17.314	-1.522	-23.395	0	0	0	0	0	0	0
WT111(DD045F3F1DEA)	3.79	13108	2022-11-25 09:41:56.902	0.026	0.317	0.976	-0.061	0	0	17.314	-1.522	-23.395	0	0	0	0	0	0	0
WT111(DD045F3F1DEA)	3.79	13108	2022-11-25 09:41:56.902	0.027	0.301	0.969	0.305	0	0	17.314	-1.522	-23.39	0	0	0	0	0	0	0
WT111(DD045F3F1DEA)	3.79	13108	2022-11-25 09:41:56.902	0.027	0.301	0.969	0.305	0	0	17.32	-1.522	-23.39	0	0	0	0	0	0	0
WT111(DD045F3F1DEA)	3.79	13108	2022-11-25 09:41:56.902	0.027	0.301	0.969	0.305	0	0	17.32	-1.522	-23.39	0	0	0	0	0	0	0
WT111(DD045F3F1DEA)	3.79	13108	2022-11-25 09:41:56.902	0.027	0.301	0.969	0.305	0	0	17.32	-1.522	-23.384	0	0	0	0	0	0	0
WT111(DD045F3F1DEA)	3.79	13108	2022-11-25 09:41:56.902	0.026	0.295	0.965	0	0	0	17.32	-1.522	-23.384	0	0	0	0	0	0	0
WT111(DD045F3F1DEA)	3.79	13108	2022-11-25 09:41:56.902	0.026	0.295	0.965	0	0	0	17.32	-1.522	-23.384	0	0	0	0	0	0	0
WT111(DD045F3F1DEA)	3.79	13108	2022-11-25 09:41:56.933	0.026	0.295	0.965	0	0	0	17.32	-1.522	-23.379	0	0	0	0	0	0	0
WT111(DD045F3F1DEA)	3.79	13108	2022-11-25 09:41:56.933	0.026	0.295	0.965	0	0	0	17.32	-1.522	-23.379	0	0	0	0	0	0	0
WT111(DD045F3F1DEA)	3.79	13108	2022-11-25 09:41:56.933	0.026	0.307	0.971	-0.183	0	0	17.32	-1.522	-23.373	0	0	0	0	0	0	0
WT111(DD045F3F1DEA)	3.79	13108	2022-11-25 09:41:56.933	0.026	0.307	0.971	-0.183	0	0	17.32	-1.522	-23.373	0	0	0	0	0	0	0
WT111(DD045F3F1DEA)	3.79	13108	2022-11-25 09:41:56.933	0.026	0.307	0.971	-0.183	0	0	17.32	-1.522	-23.373	0	0	0	0	0	0	0
WT111(DD045F3F1DEA)	3.79	13108	2022-11-25 09:41:56.933	0.026	0.307	0.971	-0.183	0	0	17.314	-1.522	-23.368	0	0	0	0	0	0	0
WT111(DD045F3F1DEA)	3.79	13108	2022-11-25 09:41:56.933	0.026	0.302	0.968	0.305	0	0.061	17.32	-1.522	-23.368	0	0	0	0	0	0	0
WT111(DD045F3F1DEA)	3.79	13108	2022-11-25 09:41:56.933	0.026	0.302	0.968	0.305	0	0.061	17.32	-1.522	-23.362	0	0	0	0	0	0	0
WT111(DD045F3F1DEA)	3.79	13108	2022-11-25 09:41:56.964	0.026	0.302	0.968	0.305	0	0.061	17.32	-1.522	-23.362	0	0	0	0	0	0	0
WT111(DD045F3F1DEA)	3.79	13108	2022-11-25 09:41:56.964	0.026	0.302	0.968	0.305	0	0.061	17.325	-1.522	-23.362	0	0	0	0	0	0	0
WT111(DD045F3F1DEA)	3.79	13108	2022-11-25 09:41:56.964	0.027	0.294	0.965	-0.061	0	0	17.32	-1.522	-23.357	0	0	0	0	0	0	0
WT111(DD045F3F1DEA)	3.79	13108	2022-11-25 09:41:56.964	0.027	0.294	0.965	-0.061	0	0	17.32	-1.522	-23.357	0	0	0	0	0	0	0
WT111(DD045F3F1DEA)	3.79	13108	2022-11-25 09:41:56.964	0.027	0.294	0.965	-0.061	0	0	17.32	-1.522	-23.357	0	0	0	0	0	0	0
WT111(DD045F3F1DEA)	3.79	13108	2022-11-25 09:41:56.964	0.027	0.294	0.965	-0.061	0	0	17.32	-1.522	-23.351	0	0	0	0	0	0	0
WT111(DD045F3F1DEA)	3.79	13108	2022-11-25 09:41:56.964	0.026	0.312	0.976	-0.122	0	0	17.32	-1.516	-23.351	0	0	0	0	0	0	0
WT111(DD045F3F1DEA)	3.79	13108	2022-11-25 09:41:56.964	0.026	0.312	0.976	-0.122	0	0	17.32	-1.516	-23.351	0	0	0	0	0	0	0
WT111(DD045F3F1DEA)	3.79	13108	2022-11-25 09:41:56.996	0.026	0.312	0.976	-0.122	0	0	17.32	-1.516	-23.346	0	0	0	0	0	0	0
WT111(DD045F3F1DEA)	3.79	13108	2022-11-25 09:41:56.996	0.026	0.312	0.976	-0.122	0	0	17.32	-1.516	-23.346	0	0	0	0	0	0	0
WT111(DD045F3F1DEA)	3.79	13108	2022-11-25 09:41:56.996	0.028	0.3	0.969	0.244	-0.061	0	17.32	-1.522	-23.34	0	0	0	0	0	0	0
WT111(DD045F3F1DEA)	3.79	13108	2022-11-25 09:41:56.996	0.028	0.3	0.969	0.244	-0.061	0	17.32	-1.522	-23.34	0	0	0	0	0	0	0
WT111(DD045F3F1DEA)	3.79	13108	2022-11-25 09:41:56.996	0.028	0.3	0.969	0.244	-0.061	0	17.32	-1.522	-23.34	0	0	0	0	0	0	0
WT111(DD045F3F1DEA)	3.79	13108	2022-11-25 09:41:56.996	0.028	0.3	0.969	0.244	-0.061	0	17.325	-1.522	-23.34	0	0	0	0	0	0	0
WT111(DD045F3F1DEA)	3.79	13108	2022-11-25 09:41:56.996	0.025	0.302	0.969	-0.366	0	0	17.32	-1.522	-23.335	0	0	0	0	0	0	0
WT111(DD045F3F1DEA)	3.79	13108	2022-11-25 09:41:56.996	0.025	0.302	0.969	-0.366	0	0	17.32	-1.522	-23.335	0	0	0	0	0	0	0
WT111(DD045F3F1DEA)	3.79	13108	2022-11-25 09:41:57.027	0.025	0.302	0.969	-0.366	0	0	17.32	-1.522	-23.335	0	0	0	0	0	0	0
WT111(DD045F3F1DEA)	3.79	13108	2022-11-25 09:41:57.027	0.025	0.302	0.969	-0.366	0	0	17.314	-1.522	-23.329	0	0	0	0	0	0	0
WT111(DD045F3F1DEA)	3.79	13108	2022-11-25 09:41:57.027	0.026	0.299	0.964	0.244	-0.061	0	17.32	-1.522	-23.329	0	0	0	0	0	0	0
WT111(DD045F3F1DEA)	3.79	13108	2022-11-25 09:41:57.027	0.026	0.299	0.964	0.244	-0.061	0	17.32	-1.522	-23.329	0	0	0	0	0	0	0

## Sheet: 60cm
设备名称	电压	版本	片上时间	加速度X(g)	加速度Y(g)	加速度Z(g)	角速度X(°/s)	角速度Y(°/s)	角速度Z(°/s)	角度X(°)	角度Y(°)	角度Z(°)	磁场X	磁场Y	磁场Z	四元数0	四元数1	四元数2	四元数3	状态
WT111(DD045F3F1DEA)	3.72	13108	2022-11-25 09:46:17.613	0.026	0.301	0.966	0	0.061	0	17.397	-1.45	-19.907	0	0	0	0	0	0	0
WT111(DD045F3F1DEA)	3.72	13108	2022-11-25 09:46:17.613	0.026	0.301	0.966	0	0.061	0	17.397	-1.45	-19.907	0	0	0	0	0	0	0
WT111(DD045F3F1DEA)	3.72	13108	2022-11-25 09:46:17.613	0.028	0.312	0.978	0.122	0	0	17.397	-1.45	-19.907	0	0	0	0	0	0	0
WT111(DD045F3F1DEA)	3.72	13108	2022-11-25 09:46:17.613	0.028	0.312	0.978	0.122	0	0	17.397	-1.45	-19.907	0	0	0	0	0	0	0
WT111(DD045F3F1DEA)	3.72	13108	2022-11-25 09:46:17.613	0.028	0.312	0.978	0.122	0	0	17.397	-1.45	-19.907	0	0	0	0	0	0	0
WT111(DD045F3F1DEA)	3.72	13108	2022-11-25 09:46:17.613	0.028	0.312	0.978	0.122	0	0	17.402	-1.45	-19.907	0	0	0	0	0	0	0
WT111(DD045F3F1DEA)	3.72	13108	2022-11-25 09:46:17.629	0.023	0.293	0.957	-0.183	0.061	0	17.397	-1.45	-19.907	0	0	0	0	0	0	0
WT111(DD045F3F1DEA)	3.72	13108	2022-11-25 09:46:17.629	0.023	0.293	0.957	-0.183	0.061	0	17.397	-1.45	-19.907	0	0	0	0	0	0	0
WT111(DD045F3F1DEA)	3.72	13108	2022-11-25 09:46:17.629	0.023	0.293	0.957	-0.183	0.061	0	17.397	-1.45	-19.907	0	0	0	0	0	0	0
WT111(DD045F3F1DEA)	3.72	13108	2022-11-25 09:46:17.629	0.023	0.293	0.957	-0.183	0.061	0	17.397	-1.45	-19.907	0	0	0	0	0	0	0
WT111(DD045F3F1DEA)	3.72	13108	2022-11-25 09:46:17.629	0.027	0.313	0.975	0.183	0	0	17.397	-1.45	-19.907	0	0	0	0	0	0	0
WT111(DD045F3F1DEA)	3.72	13108	2022-11-25 09:46:17.629	0.027	0.313	0.975	0.183	0	0	17.397	-1.45	-19.907	0	0	0	0	0	0	0
WT111(DD045F3F1DEA)	3.72	13108	2022-11-25 09:46:17.629	0.027	0.313	0.975	0.183	0	0	17.397	-1.45	-19.907	0	0	0	0	0	0	0
WT111(DD045F3F1DEA)	3.72	13108	2022-11-25 09:46:17.629	0.027	0.313	0.975	0.183	0	0	17.397	-1.45	-19.907	0	0	0	0	0	0	0
WT111(DD045F3F1DEA)	3.72	13108	2022-11-25 09:46:17.660	0.025	0.294	0.963	-0.061	0	0	17.397	-1.45	-19.907	0	0	0	0	0	0	0
WT111(DD045F3F1DEA)	3.72	13108	2022-11-25 09:46:17.660	0.025	0.294	0.963	-0.061	0	0	17.397	-1.45	-19.907	0	0	0	0	0	0	0
WT111(DD045F3F1DEA)	3.72	13108	2022-11-25 09:46:17.660	0.025	0.294	0.963	-0.061	0	0	17.397	-1.45	-19.907	0	0	0	0	0	0	0
WT111(DD045F3F1DEA)	3.72	13108	2022-11-25 09:46:17.660	0.025	0.294	0.963	-0.061	0	0	17.397	-1.45	-19.907	0	0	0	0	0	0	0
WT111(DD045F3F1DEA)	3.72	13108	2022-11-25 09:46:17.660	0.026	0.31	0.97	-0.061	0	0	17.397	-1.45	-19.907	0	0	0	0	0	0	0
WT111(DD045F3F1DEA)	3.72	13108	2022-11-25 09:46:17.660	0.026	0.31	0.97	-0.061	0	0	17.397	-1.45	-19.907	0	0	0	0	0	0	0
WT111(DD045F3F1DEA)	3.72	13108	2022-11-25 09:46:17.660	0.026	0.31	0.97	-0.061	0	0	17.397	-1.45	-19.907	0	0	0	0	0	0	0
WT111(DD045F3F1DEA)	3.72	13108	2022-11-25 09:46:17.660	0.026	0.31	0.97	-0.061	0	0	17.397	-1.45	-19.907	0	0	0	0	0	0	0
WT111(DD045F3F1DEA)	3.72	13108	2022-11-25 09:46:17.723	0.025	0.299	0.964	0.183	0	0	17.397	-1.45	-19.907	0	0	0	0	0	0	0
WT111(DD045F3F1DEA)	3.72	13108	2022-11-25 09:46:17.723	0.025	0.299	0.964	0.183	0	0	17.397	-1.45	-19.907	0	0	0	0	0	0	0
WT111(DD045F3F1DEA)	3.72	13108	2022-11-25 09:46:17.723	0.025	0.299	0.964	0.183	0	0	17.397	-1.45	-19.907	0	0	0	0	0	0	0
WT111(DD045F3F1DEA)	3.72	13108	2022-11-25 09:46:17.723	0.025	0.299	0.964	0.183	0	0	17.402	-1.45	-19.907	0	0	0	0	0	0	0
WT111(DD045F3F1DEA)	3.72	13108	2022-11-25 09:46:17.723	0.025	0.299	0.968	-0.122	0	0	17.402	-1.45	-19.907	0	0	0	0	0	0	0
WT111(DD045F3F1DEA)	3.72	13108	2022-11-25 09:46:17.723	0.025	0.299	0.968	-0.122	0	0	17.397	-1.45	-19.907	0	0	0	0	0	0	0
WT111(DD045F3F1DEA)	3.72	13108	2022-11-25 09:46:17.723	0.025	0.299	0.968	-0.122	0	0	17.397	-1.45	-19.907	0	0	0	0	0	0	0
WT111(DD045F3F1DEA)	3.72	13108	2022-11-25 09:46:17.723	0.025	0.299	0.968	-0.122	0	0	17.397	-1.45	-19.907	0	0	0	0	0	0	0
WT111(DD045F3F1DEA)	3.72	13108	2022-11-25 09:46:17.754	0.028	0.313	0.972	0	0.122	0	17.397	-1.45	-19.907	0	0	0	0	0	0	0
WT111(DD045F3F1DEA)	3.72	13108	2022-11-25 09:46:17.754	0.028	0.313	0.972	0	0.122	0	17.397	-1.45	-19.907	0	0	0	0	0	0	0
WT111(DD045F3F1DEA)	3.72	13108	2022-11-25 09:46:17.754	0.028	0.313	0.972	0	0.122	0	17.397	-1.45	-19.907	0	0	0	0	0	0	0
WT111(DD045F3F1DEA)	3.72	13108	2022-11-25 09:46:17.754	0.028	0.313	0.972	0	0.122	0	17.397	-1.45	-19.907	0	0	0	0	0	0	0
WT111(DD045F3F1DEA)	3.72	13108	2022-11-25 09:46:17.754	0.026	0.294	0.963	-0.122	0	0	17.397	-1.45	-19.907	0	0	0	0	0	0	0
WT111(DD045F3F1DEA)	3.72	13108	2022-11-25 09:46:17.754	0.026	0.294	0.963	-0.122	0	0	17.397	-1.45	-19.907	0	0	0	0	0	0	0
WT111(DD045F3F1DEA)	3.72	13108	2022-11-25 09:46:17.754	0.026	0.294	0.963	-0.122	0	0	17.397	-1.45	-19.907	0	0	0	0	0	0	0
WT111(DD045F3F1DEA)	3.72	13108	2022-11-25 09:46:17.754	0.026	0.294	0.963	-0.122	0	0	17.397	-1.45	-19.907	0	0	0	0	0	0	0
WT111(DD045F3F1DEA)	3.72	13108	2022-11-25 09:46:17.816	0.027	0.312	0.977	0.122	0	0	17.397	-1.45	-19.907	0	0	0	0	0	0	0
WT111(DD045F3F1DEA)	3.72	13108	2022-11-25 09:46:17.816	0.027	0.312	0.977	0.122	0	0	17.397	-1.45	-19.907	0	0	0	0	0	0	0
WT111(DD045F3F1DEA)	3.72	13108	2022-11-25 09:46:17.816	0.027	0.312	0.977	0.122	0	0	17.397	-1.45	-19.907	0	0	0	0	0	0	0
WT111(DD045F3F1DEA)	3.72	13108	2022-11-25 09:46:17.816	0.027	0.312	0.977	0.122	0	0	17.397	-1.45	-19.907	0	0	0	0	0	0	0
WT111(DD045F3F1DEA)	3.72	13108	2022-11-25 09:46:17.816	0.025	0.297	0.963	0.122	0	0	17.397	-1.45	-19.907	0	0	0	0	0	0	0
WT111(DD045F3F1DEA)	3.72	13108	2022-11-25 09:46:17.816	0.025	0.297	0.963	0.122	0	0	17.397	-1.45	-19.907	0	0	0	0	0	0	0
WT111(DD045F3F1DEA)	3.72	13108	2022-11-25 09:46:17.816	0.025	0.297	0.963	0.122	0	0	17.397	-1.45	-19.907	0	0	0	0	0	0	0
WT111(DD045F3F1DEA)	3.72	13108	2022-11-25 09:46:17.816	0.025	0.297	0.963	0.122	0	0	17.402	-1.45	-19.907	0	0	0	0	0	0	0
WT111(DD045F3F1DEA)	3.72	13108	2022-11-25 09:46:17.848	0.026	0.3	0.965	-0.183	0.061	0	17.397	-1.45	-19.907	0	0	0	0	0	0	0
WT111(DD045F3F1DEA)	3.72	13108	2022-11-25 09:46:17.848	0.026	0.3	0.965	-0.183	0.061	0	17.397	-1.45	-19.907	0	0	0	0	0	0	0
WT111(DD045F3F1DEA)	3.72	13108	2022-11-25 09:46:17.848	0.026	0.3	0.965	-0.183	0.061	0	17.397	-1.45	-19.907	0	0	0	0	0	0	0
WT111(DD045F3F1DEA)	3.72	13108	2022-11-25 09:46:17.848	0.027	0.316	0.981	0.183	0	0	17.397	-1.45	-19.907	0	0	0	0	0	0	0
WT111(DD045F3F1DEA)	3.72	13108	2022-11-25 09:46:17.848	0.027	0.316	0.981	0.183	0	0	17.397	-1.45	-19.907	0	0	0	0	0	0	0
WT111(DD045F3F1DEA)	3.72	13108	2022-11-25 09:46:17.848	0.027	0.316	0.981	0.183	0	0	17.397	-1.45	-19.907	0	0	0	0	0	0	0
WT111(DD045F3F1DEA)	3.72	13108	2022-11-25 09:46:17.848	0.027	0.316	0.981	0.183	0	0	17.402	-1.45	-19.907	0	0	0	0	0	0	0
WT111(DD045F3F1DEA)	3.72	13108	2022-11-25 09:46:17.848	0.024	0.289	0.957	-0.061	0	0	17.402	-1.45	-19.907	0	0	0	0	0	0	0
WT111(DD045F3F1DEA)	3.72	13108	2022-11-25 09:46:17.879	0.024	0.289	0.957	-0.061	0	0	17.402	-1.45	-19.907	0	0	0	0	0	0	0
WT111(DD045F3F1DEA)	3.72	13108	2022-11-25 09:46:17.879	0.024	0.289	0.957	-0.061	0	0	17.402	-1.45	-19.907	0	0	0	0	0	0	0
WT111(DD045F3F1DEA)	3.72	13108	2022-11-25 09:46:17.879	0.024	0.289	0.957	-0.061	0	0	17.397	-1.45	-19.907	0	0	0	0	0	0	0
WT111(DD045F3F1DEA)	3.72	13108	2022-11-25 09:46:17.879	0.029	0.316	0.981	0.061	0	0	17.397	-1.45	-19.907	0	0	0	0	0	0	0
WT111(DD045F3F1DEA)	3.72	13108	2022-11-25 09:46:17.879	0.029	0.316	0.981	0.061	0	0	17.402	-1.45	-19.907	0	0	0	0	0	0	0
WT111(DD045F3F1DEA)	3.72	13108	2022-11-25 09:46:17.879	0.029	0.316	0.981	0.061	0	0	17.402	-1.45	-19.907	0	0	0	0	0	0	0
WT111(DD045F3F1DEA)	3.72	13108	2022-11-25 09:46:17.879	0.029	0.316	0.981	0.061	0	0	17.402	-1.45	-19.907	0	0	0	0	0	0	0
WT111(DD045F3F1DEA)	3.72	13108	2022-11-25 09:46:17.879	0.024	0.301	0.964	-0.061	0	0	17.402	-1.45	-19.907	0	0	0	0	0	0	0
WT111(DD045F3F1DEA)	3.72	13108	2022-11-25 09:46:17.910	0.024	0.301	0.964	-0.061	0	0	17.402	-1.45	-19.907	0	0	0	0	0	0	0
WT111(DD045F3F1DEA)	3.72	13108	2022-11-25 09:46:17.910	0.024	0.301	0.964	-0.061	0	0	17.402	-1.45	-19.907	0	0	0	0	0	0	0
WT111(DD045F3F1DEA)	3.72	13108	2022-11-25 09:46:17.910	0.024	0.301	0.964	-0.061	0	0	17.402	-1.45	-19.907	0	0	0	0	0	0	0
WT111(DD045F3F1DEA)	3.72	13108	2022-11-25 09:46:17.910	0.025	0.294	0.968	0	0	0	17.402	-1.45	-19.907	0	0	0	0	0	0	0
WT111(DD045F3F1DEA)	3.72	13108	2022-11-25 09:46:17.910	0.025	0.294	0.968	0	0	0	17.397	-1.45	-19.907	0	0	0	0	0	0	0
WT111(DD045F3F1DEA)	3.72	13108	2022-11-25 09:46:17.910	0.025	0.294	0.968	0	0	0	17.397	-1.45	-19.907	0	0	0	0	0	0	0
WT111(DD045F3F1DEA)	3.72	13108	2022-11-25 09:46:17.910	0.025	0.294	0.968	0	0	0	17.397	-1.45	-19.907	0	0	0	0	0	0	0
WT111(DD045F3F1DEA)	3.72	13108	2022-11-25 09:46:17.910	0.027	0.312	0.971	0.061	0	0	17.397	-1.45	-19.907	0	0	0	0	0	0	0
WT111(DD045F3F1DEA)	3.72	13108	2022-11-25 09:46:17.957	0.027	0.312	0.971	0.061	0	0	17.402	-1.45	-19.907	0	0	0	0	0	0	0
WT111(DD045F3F1DEA)	3.72	13108	2022-11-25 09:46:17.957	0.027	0.312	0.971	0.061	0	0	17.402	-1.45	-19.907	0	0	0	0	0	0	0
WT111(DD045F3F1DEA)	3.72	13108	2022-11-25 09:46:17.957	0.027	0.312	0.971	0.061	0	0	17.402	-1.45	-19.907	0	0	0	0	0	0	0
WT111(DD045F3F1DEA)	3.72	13108	2022-11-25 09:46:17.957	0.025	0.293	0.962	-0.122	0	0	17.402	-1.45	-19.907	0	0	0	0	0	0	0
WT111(DD045F3F1DEA)	3.72	13108	2022-11-25 09:46:17.957	0.025	0.293	0.962	-0.122	0	0	17.397	-1.45	-19.907	0	0	0	0	0	0	0
WT111(DD045F3F1DEA)	3.72	13108	2022-11-25 09:46:17.957	0.025	0.293	0.962	-0.122	0	0	17.397	-1.45	-19.907	0	0	0	0	0	0	0
WT111(DD045F3F1DEA)	3.72	13108	2022-11-25 09:46:17.957	0.025	0.293	0.962	-0.122	0	0	17.397	-1.45	-19.907	0	0	0	0	0	0	0
WT111(DD045F3F1DEA)	3.72	13108	2022-11-25 09:46:17.957	0.025	0.314	0.974	-0.122	0.061	0	17.397	-1.45	-19.907	0	0	0	0	0	0	0
WT111(DD045F3F1DEA)	3.72	13108	2022-11-25 09:46:17.988	0.025	0.314	0.974	-0.122	0.061	0	17.397	-1.45	-19.907	0	0	0	0	0	0	0
WT111(DD045F3F1DEA)	3.72	13108	2022-11-25 09:46:17.988	0.025	0.314	0.974	-0.122	0.061	0	17.397	-1.45	-19.907	0	0	0	0	0	0	0
WT111(DD045F3F1DEA)	3.72	13108	2022-11-25 09:46:17.988	0.025	0.314	0.974	-0.122	0.061	0	17.397	-1.45	-19.907	0	0	0	0	0	0	0
WT111(DD045F3F1DEA)	3.72	13108	2022-11-25 09:46:17.988	0.025	0.303	0.969	0.183	0	0	17.397	-1.45	-19.907	0	0	0	0	0	0	0
WT111(DD045F3F1DEA)	3.72	13108	2022-11-25 09:46:17.988	0.025	0.303	0.969	0.183	0	0	17.397	-1.45	-19.907	0	0	0	0	0	0	0
WT111(DD045F3F1DEA)	3.72	13108	2022-11-25 09:46:17.988	0.025	0.303	0.969	0.183	0	0	17.397	-1.45	-19.907	0	0	0	0	0	0	0
WT111(DD045F3F1DEA)	3.72	13108	2022-11-25 09:46:17.988	0.025	0.303	0.969	0.183	0	0	17.397	-1.45	-19.907	0	0	0	0	0	0	0
WT111(DD045F3F1DEA)	3.72	13108	2022-11-25 09:46:17.988	0.028	0.294	0.964	0.244	0	0	17.402	-1.45	-19.907	0	0	0	0	0	0	0
WT111(DD045F3F1DEA)	3.72	13108	2022-11-25 09:46:18.114	0.028	0.294	0.964	0.244	0	0	17.402	-1.45	-19.907	0	0	0	0	0	0	0
WT111(DD045F3F1DEA)	3.72	13108	2022-11-25 09:46:18.114	0.028	0.294	0.964	0.244	0	0	17.402	-1.45	-19.907	0	0	0	0	0	0	0
WT111(DD045F3F1DEA)	3.72	13108	2022-11-25 09:46:18.114	0.028	0.294	0.964	0.244	0	0	17.402	-1.45	-19.907	0	0	0	0	0	0	0
WT111(DD045F3F1DEA)	3.72	13108	2022-11-25 09:46:18.114	0.025	0.308	0.966	-0.366	0.061	0	17.402	-1.45	-19.907	0	0	0	0	0	0	0
WT111(DD045F3F1DEA)	3.72	13108	2022-11-25 09:46:18.114	0.025	0.308	0.966	-0.366	0.061	0	17.402	-1.45	-19.907	0	0	0	0	0	0	0
WT111(DD045F3F1DEA)	3.72	13108	2022-11-25 09:46:18.114	0.025	0.308	0.966	-0.366	0.061	0	17.397	-1.45	-19.907	0	0	0	0	0	0	0
WT111(DD045F3F1DEA)	3.72	13108	2022-11-25 09:46:18.114	0.025	0.308	0.966	-0.366	0.061	0	17.397	-1.45	-19.907	0	0	0	0	0	0	0
WT111(DD045F3F1DEA)	3.72	13108	2022-11-25 09:46:18.114	0.024	0.297	0.97	0.244	0	0	17.397	-1.45	-19.907	0	0	0	0	0	0	0
WT111(DD045F3F1DEA)	3.72	13108	2022-11-25 09:46:18.145	0.024	0.297	0.97	0.244	0	0	17.397	-1.45	-19.907	0	0	0	0	0	0	0
WT111(DD045F3F1DEA)	3.72	13108	2022-11-25 09:46:18.145	0.024	0.297	0.97	0.244	0	0	17.402	-1.45	-19.907	0	0	0	0	0	0	0
WT111(DD045F3F1DEA)	3.72	13108	2022-11-25 09:46:18.145	0.024	0.297	0.97	0.244	0	0	17.402	-1.45	-19.907	0	0	0	0	0	0	0
WT111(DD045F3F1DEA)	3.72	13108	2022-11-25 09:46:18.145	0.016	0.209	0.862	6.165	-0.977	0.61	17.43	-1.456	-19.913	0	0	0	0	0	0	0
WT111(DD045F3F1DEA)	3.72	13108	2022-11-25 09:46:18.145	0.016	0.209	0.862	6.165	-0.977	0.61	17.463	-1.461	-19.918	0	0	0	0	0	0	0
WT111(DD045F3F1DEA)	3.72	13108	2022-11-25 09:46:18.145	0.016	0.209	0.862	6.165	-0.977	0.61	17.49	-1.467	-19.924	0	0	0	0	0	0	0
WT111(DD045F3F1DEA)	3.72	13108	2022-11-25 09:46:18.145	0.016	0.209	0.862	6.165	-0.977	0.61	17.518	-1.472	-19.929	0	0	0	0	0	0	0
WT111(DD045F3F1DEA)	3.72	13108	2022-11-25 09:46:18.145	0.048	0.403	1.111	-5.92	0.122	-0.305	17.485	-1.472	-19.94	0	0	0	0	0	0	0
WT111(DD045F3F1DEA)	3.72	13108	2022-11-25 09:46:18.207	0.048	0.403	1.111	-5.92	0.122	-0.305	17.457	-1.467	-19.946	0	0	0	0	0	0	0
WT111(DD045F3F1DEA)	3.72	13108	2022-11-25 09:46:18.207	0.048	0.403	1.111	-5.92	0.122	-0.305	17.424	-1.467	-19.957	0	0	0	0	0	0	0
WT111(DD045F3F1DEA)	3.72	13108	2022-11-25 09:46:18.207	0.048	0.403	1.111	-5.92	0.122	-0.305	17.397	-1.467	-19.962	0	0	0	0	0	0	0
WT111(DD045F3F1DEA)	3.72	13108	2022-11-25 09:46:18.207	0.019	0.327	0.967	-0.854	0.854	-0.305	17.391	-1.461	-19.968	0	0	0	0	0	0	0
WT111(DD045F3F1DEA)	3.72	13108	2022-11-25 09:46:18.207	0.019	0.327	0.967	-0.854	0.854	-0.305	17.386	-1.461	-19.973	0	0	0	0	0	0	0
WT111(DD045F3F1DEA)	3.72	13108	2022-11-25 09:46:18.207	0.019	0.327	0.967	-0.854	0.854	-0.305	17.386	-1.456	-19.979	0	0	0	0	0	0	0
WT111(DD045F3F1DEA)	3.72	13108	2022-11-25 09:46:18.207	0.019	0.327	0.967	-0.854	0.854	-0.305	17.38	-1.45	-19.984	0	0	0	0	0	0	0
WT111(DD045F3F1DEA)	3.72	13108	2022-11-25 09:46:18.207	0.017	0.247	0.934	0.183	0	0.061	17.38	-1.45	-19.99	0	0	0	0	0	0	0
WT111(DD045F3F1DEA)	3.72	13108	2022-11-25 09:46:18.301	0.017	0.247	0.934	0.183	0	0.061	17.386	-1.45	-19.995	0	0	0	0	0	0	0
WT111(DD045F3F1DEA)	3.72	13108	2022-11-25 09:46:18.301	0.017	0.247	0.934	0.183	0	0.061	17.386	-1.45	-20.001	0	0	0	0	0	0	0
WT111(DD045F3F1DEA)	3.72	13108	2022-11-25 09:46:18.301	0.017	0.247	0.934	0.183	0	0.061	17.386	-1.45	-20.006	0	0	0	0	0	0	0
WT111(DD045F3F1DEA)	3.72	13108	2022-11-25 09:46:18.301	0.03	0.321	0.978	0.61	-0.183	0.061	17.386	-1.45	-20.017	0	0	0	0	0	0	0
WT111(DD045F3F1DEA)	3.72	13108	2022-11-25 09:46:18.301	0.03	0.321	0.978	0.61	-0.183	0.061	17.391	-1.45	-20.023	0	0	0	0	0	0	0
WT111(DD045F3F1DEA)	3.72	13108	2022-11-25 09:46:18.301	0.03	0.321	0.978	0.61	-0.183	0.061	17.391	-1.456	-20.028	0	0	0	0	0	0	0
WT111(DD045F3F1DEA)	3.72	13108	2022-11-25 09:46:18.301	0.03	0.321	0.978	0.61	-0.183	0.061	17.397	-1.456	-20.034	0	0	0	0	0	0	0
WT111(DD045F3F1DEA)	3.72	13108	2022-11-25 09:46:18.301	0.024	0.316	0.972	-0.061	-0.122	0	17.397	-1.456	-20.039	0	0	0	0	0	0	0
WT111(DD045F3F1DEA)	3.72	13108	2022-11-25 09:46:18.316	0.024	0.316	0.972	-0.061	-0.122	0	17.397	-1.456	-20.045	0	0	0	0	0	0	0
WT111(DD045F3F1DEA)	3.72	13108	2022-11-25 09:46:18.316	0.024	0.316	0.972	-0.061	-0.122	0	17.397	-1.456	-20.05	0	0	0	0	0	0	0
WT111(DD045F3F1DEA)	3.72	13108	2022-11-25 09:46:18.316	0.024	0.316	0.972	-0.061	-0.122	0	17.391	-1.456	-20.056	0	0	0	0	0	0	0
WT111(DD045F3F1DEA)	3.72	13108	2022-11-25 09:46:18.316	0.03	0.29	0.973	-0.427	0.061	0	17.391	-1.456	-20.061	0	0	0	0	0	0	0
WT111(DD045F3F1DEA)	3.72	13108	2022-11-25 09:46:18.316	0.03	0.29	0.973	-0.427	0.061	0	17.391	-1.456	-20.067	0	0	0	0	0	0	0
WT111(DD045F3F1DEA)	3.72	13108	2022-11-25 09:46:18.316	0.03	0.29	0.973	-0.427	0.061	0	17.386	-1.456	-20.072	0	0	0	0	0	0	0
WT111(DD045F3F1DEA)	3.72	13108	2022-11-25 09:46:18.316	0.03	0.29	0.973	-0.427	0.061	0	17.386	-1.456	-20.078	0	0	0	0	0	0	0
WT111(DD045F3F1DEA)	3.72	13108	2022-11-25 09:46:18.316	0.023	0.312	0.966	0.732	-0.061	0	17.391	-1.456	-20.089	0	0	0	0	0	0	0
WT111(DD045F3F1DEA)	3.72	13108	2022-11-25 09:46:18.348	0.023	0.312	0.966	0.732	-0.061	0	17.391	-1.456	-20.094	0	0	0	0	0	0	0
WT111(DD045F3F1DEA)	3.72	13108	2022-11-25 09:46:18.348	0.023	0.312	0.966	0.732	-0.061	0	17.397	-1.456	-20.099	0	0	0	0	0	0	0
WT111(DD045F3F1DEA)	3.72	13108	2022-11-25 09:46:18.348	0.023	0.312	0.966	0.732	-0.061	0	17.397	-1.456	-20.105	0	0	0	0	0	0	0
WT111(DD045F3F1DEA)	3.72	13108	2022-11-25 09:46:18.348	0.028	0.308	0.964	-0.427	0	0	17.397	-1.456	-20.11	0	0	0	0	0	0	0
WT111(DD045F3F1DEA)	3.72	13108	2022-11-25 09:46:18.348	0.028	0.308	0.964	-0.427	0	0	17.397	-1.456	-20.116	0	0	0	0	0	0	0
WT111(DD045F3F1DEA)	3.72	13108	2022-11-25 09:46:18.348	0.028	0.308	0.964	-0.427	0	0	17.391	-1.456	-20.121	0	0	0	0	0	0	0
WT111(DD045F3F1DEA)	3.72	13108	2022-11-25 09:46:18.348	0.028	0.308	0.964	-0.427	0	0	17.391	-1.456	-20.127	0	0	0	0	0	0	0
WT111(DD045F3F1DEA)	3.72	13108	2022-11-25 09:46:18.348	0.025	0.294	0.972	-0.061	0	0	17.391	-1.456	-20.132	0	0	0	0	0	0	0
WT111(DD045F3F1DEA)	3.72	13108	2022-11-25 09:46:18.379	0.025	0.294	0.972	-0.061	0	0	17.391	-1.456	-20.138	0	0	0	0	0	0	0
WT111(DD045F3F1DEA)	3.72	13108	2022-11-25 09:46:18.379	0.025	0.294	0.972	-0.061	0	0	17.391	-1.456	-20.143	0	0	0	0	0	0	0
WT111(DD045F3F1DEA)	3.72	13108	2022-11-25 09:46:18.379	0.025	0.294	0.972	-0.061	0	0	17.391	-1.456	-20.149	0	0	0	0	0	0	0
WT111(DD045F3F1DEA)	3.72	13108	2022-11-25 09:46:18.379	0.028	0.308	0.969	0.366	-0.122	0	17.391	-1.456	-20.154	0	0	0	0	0	0	0
WT111(DD045F3F1DEA)	3.72	13108	2022-11-25 09:46:18.379	0.028	0.308	0.969	0.366	-0.122	0	17.391	-1.461	-20.16	0	0	0	0	0	0	0
WT111(DD045F3F1DEA)	3.72	13108	2022-11-25 09:46:18.379	0.028	0.308	0.969	0.366	-0.122	0	17.397	-1.461	-20.165	0	0	0	0	0	0	0
WT111(DD045F3F1DEA)	3.72	13108	2022-11-25 09:46:18.379	0.028	0.308	0.969	0.366	-0.122	0	17.397	-1.461	-20.171	0	0	0	0	0	0	0
WT111(DD045F3F1DEA)	3.72	13108	2022-11-25 09:46:18.379	0.025	0.296	0.963	-0.549	0.122	-0.061	17.397	-1.461	-20.176	0	0	0	0	0	0	0
WT111(DD045F3F1DEA)	3.72	13108	2022-11-25 09:46:18.410	0.025	0.296	0.963	-0.549	0.122	-0.061	17.391	-1.461	-20.182	0	0	0	0	0	0	0
WT111(DD045F3F1DEA)	3.72	13108	2022-11-25 09:46:18.410	0.025	0.296	0.963	-0.549	0.122	-0.061	17.391	-1.456	-20.187	0	0	0	0	0	0	0
WT111(DD045F3F1DEA)	3.72	13108	2022-11-25 09:46:18.410	0.025	0.296	0.963	-0.549	0.122	-0.061	17.386	-1.456	-20.193	0	0	0	0	0	0	0
WT111(DD045F3F1DEA)	3.72	13108	2022-11-25 09:46:18.410	0.025	0.305	0.979	0.427	0	0	17.386	-1.456	-20.198	0	0	0	0	0	0	0
WT111(DD045F3F1DEA)	3.72	13108	2022-11-25 09:46:18.410	0.025	0.305	0.979	0.427	0	0	17.391	-1.456	-20.204	0	0	0	0	0	0	0
WT111(DD045F3F1DEA)	3.72	13108	2022-11-25 09:46:18.410	0.025	0.305	0.979	0.427	0	0	17.391	-1.456	-20.209	0	0	0	0	0	0	0
WT111(DD045F3F1DEA)	3.72	13108	2022-11-25 09:46:18.410	0.025	0.305	0.979	0.427	0	0	17.397	-1.456	-20.215	0	0	0	0	0	0	0
WT111(DD045F3F1DEA)	3.72	13108	2022-11-25 09:46:18.410	0.026	0.308	0.963	0	0	0	17.397	-1.456	-20.22	0	0	0	0	0	0	0
WT111(DD045F3F1DEA)	3.72	13108	2022-11-25 09:46:18.441	0.026	0.308	0.963	0	0	0	17.397	-1.456	-20.226	0	0	0	0	0	0	0
WT111(DD045F3F1DEA)	3.72	13108	2022-11-25 09:46:18.441	0.026	0.308	0.963	0	0	0	17.397	-1.456	-20.231	0	0	0	0	0	0	0
WT111(DD045F3F1DEA)	3.72	13108	2022-11-25 09:46:18.441	0.027	0.31	0.976	-0.122	0	-0.061	17.391	-1.456	-20.237	0	0	0	0	0	0	0
WT111(DD045F3F1DEA)	3.72	13108	2022-11-25 09:46:18.441	0.027	0.31	0.976	-0.122	0	-0.061	17.391	-1.456	-20.242	0	0	0	0	0	0	0
WT111(DD045F3F1DEA)	3.72	13108	2022-11-25 09:46:18.441	0.027	0.31	0.976	-0.122	0	-0.061	17.391	-1.456	-20.248	0	0	0	0	0	0	0
WT111(DD045F3F1DEA)	3.72	13108	2022-11-25 09:46:18.441	0.027	0.31	0.976	-0.122	0	-0.061	17.391	-1.456	-20.253	0	0	0	0	0	0	0
WT111(DD045F3F1DEA)	3.72	13108	2022-11-25 09:46:18.441	0.024	0.29	0.963	0.244	0	0	17.391	-1.456	-20.259	0	0	0	0	0	0	0
WT111(DD045F3F1DEA)	3.72	13108	2022-11-25 09:46:18.441	0.024	0.29	0.963	0.244	0	0	17.397	-1.456	-20.264	0	0	0	0	0	0	0
WT111(DD045F3F1DEA)	3.72	13108	2022-11-25 09:46:18.473	0.024	0.29	0.963	0.244	0	0	17.397	-1.456	-20.27	0	0	0	0	0	0	0
WT111(DD045F3F1DEA)	3.72	13108	2022-11-25 09:46:18.473	0.024	0.29	0.963	0.244	0	0	17.397	-1.456	-20.275	0	0	0	0	0	0	0
WT111(DD045F3F1DEA)	3.72	13108	2022-11-25 09:46:18.473	0.027	0.313	0.974	0.061	0	0	17.397	-1.456	-20.281	0	0	0	0	0	0	0
WT111(DD045F3F1DEA)	3.72	13108	2022-11-25 09:46:18.473	0.027	0.313	0.974	0.061	0	0	17.397	-1.456	-20.286	0	0	0	0	0	0	0
WT111(DD045F3F1DEA)	3.72	13108	2022-11-25 09:46:18.473	0.027	0.313	0.974	0.061	0	0	17.397	-1.461	-20.292	0	0	0	0	0	0	0
WT111(DD045F3F1DEA)	3.72	13108	2022-11-25 09:46:18.473	0.027	0.313	0.974	0.061	0	0	17.397	-1.461	-20.297	0	0	0	0	0	0	0
WT111(DD045F3F1DEA)	3.72	13108	2022-11-25 09:46:18.473	0.025	0.298	0.965	-0.122	0	0	17.397	-1.461	-20.303	0	0	0	0	0	0	0
WT111(DD045F3F1DEA)	3.72	13108	2022-11-25 09:46:18.473	0.025	0.298	0.965	-0.122	0	0	17.397	-1.461	-20.308	0	0	0	0	0	0	0
WT111(DD045F3F1DEA)	3.72	13108	2022-11-25 09:46:18.504	0.025	0.298	0.965	-0.122	0	0	17.397	-1.461	-20.314	0	0	0	0	0	0	0
WT111(DD045F3F1DEA)	3.72	13108	2022-11-25 09:46:18.504	0.025	0.298	0.965	-0.122	0	0	17.397	-1.461	-20.319	0	0	0	0	0	0	0
WT111(DD045F3F1DEA)	3.72	13108	2022-11-25 09:46:18.504	0.028	0.304	0.969	0.122	0	0	17.397	-1.461	-20.325	0	0	0	0	0	0	0
WT111(DD045F3F1DEA)	3.72	13108	2022-11-25 09:46:18.504	0.028	0.304	0.969	0.122	0	0	17.397	-1.461	-20.33	0	0	0	0	0	0	0
WT111(DD045F3F1DEA)	3.72	13108	2022-11-25 09:46:18.504	0.028	0.304	0.969	0.122	0	0	17.397	-1.461	-20.336	0	0	0	0	0	0	0
WT111(DD045F3F1DEA)	3.72	13108	2022-11-25 09:46:18.504	0.028	0.304	0.969	0.122	0	0	17.397	-1.461	-20.341	0	0	0	0	0	0	0
WT111(DD045F3F1DEA)	3.72	13108	2022-11-25 09:46:18.504	0.026	0.304	0.968	-0.183	0.061	0	17.397	-1.461	-20.347	0	0	0	0	0	0	0
WT111(DD045F3F1DEA)	3.72	13108	2022-11-25 09:46:18.504	0.026	0.304	0.968	-0.183	0.061	0	17.397	-1.461	-20.352	0	0	0	0	0	0	0
WT111(DD045F3F1DEA)	3.72	13108	2022-11-25 09:46:18.535	0.026	0.304	0.968	-0.183	0.061	0	17.397	-1.461	-20.358	0	0	0	0	0	0	0
WT111(DD045F3F1DEA)	3.72	13108	2022-11-25 09:46:18.535	0.026	0.304	0.968	-0.183	0.061	0	17.391	-1.456	-20.363	0	0	0	0	0	0	0
WT111(DD045F3F1DEA)	3.72	13108	2022-11-25 09:46:18.535	0.026	0.303	0.968	0.244	0	0	17.397	-1.456	-20.369	0	0	0	0	0	0	0
WT111(DD045F3F1DEA)	3.72	13108	2022-11-25 09:46:18.535	0.026	0.303	0.968	0.244	0	0	17.397	-1.461	-20.374	0	0	0	0	0	0	0
WT111(DD045F3F1DEA)	3.72	13108	2022-11-25 09:46:18.535	0.026	0.303	0.968	0.244	0	0	17.397	-1.461	-20.38	0	0	0	0	0	0	0
WT111(DD045F3F1DEA)	3.72	13108	2022-11-25 09:46:18.535	0.026	0.303	0.968	0.244	0	0	17.397	-1.461	-20.385	0	0	0	0	0	0	0
WT111(DD045F3F1DEA)	3.72	13108	2022-11-25 09:46:18.535	0.025	0.302	0.964	0	0	0	17.397	-1.461	-20.391	0	0	0	0	0	0	0
WT111(DD045F3F1DEA)	3.72	13108	2022-11-25 09:46:18.535	0.025	0.302	0.964	0	0	0	17.397	-1.461	-20.396	0	0	0	0	0	0	0
WT111(DD045F3F1DEA)	3.72	13108	2022-11-25 09:46:18.566	0.025	0.302	0.964	0	0	0	17.397	-1.461	-20.402	0	0	0	0	0	0	0
WT111(DD045F3F1DEA)	3.72	13108	2022-11-25 09:46:18.566	0.025	0.302	0.964	0	0	0	17.397	-1.461	-20.407	0	0	0	0	0	0	0
WT111(DD045F3F1DEA)	3.72	13108	2022-11-25 09:46:18.566	0.028	0.3	0.972	-0.061	0	0	17.397	-1.461	-20.413	0	0	0	0	0	0	0
WT111(DD045F3F1DEA)	3.72	13108	2022-11-25 09:46:18.566	0.028	0.3	0.972	-0.061	0	0	17.397	-1.461	-20.418	0	0	0	0	0	0	0
WT111(DD045F3F1DEA)	3.72	13108	2022-11-25 09:46:18.566	0.028	0.3	0.972	-0.061	0	0	17.397	-1.461	-20.424	0	0	0	0	0	0	0
WT111(DD045F3F1DEA)	3.72	13108	2022-11-25 09:46:18.566	0.028	0.3	0.972	-0.061	0	0	17.397	-1.461	-20.429	0	0	0	0	0	0	0
WT111(DD045F3F1DEA)	3.72	13108	2022-11-25 09:46:18.566	0.025	0.308	0.965	0	0.061	-0.061	17.397	-1.461	-20.435	0	0	0	0	0	0	0
WT111(DD045F3F1DEA)	3.72	13108	2022-11-25 09:46:18.566	0.025	0.308	0.965	0	0.061	-0.061	17.397	-1.461	-20.44	0	0	0	0	0	0	0
WT111(DD045F3F1DEA)	3.72	13108	2022-11-25 09:46:18.598	0.025	0.308	0.965	0	0.061	-0.061	17.397	-1.461	-20.446	0	0	0	0	0	0	0
WT111(DD045F3F1DEA)	3.72	13108	2022-11-25 09:46:18.598	0.025	0.308	0.965	0	0.061	-0.061	17.397	-1.456	-20.451	0	0	0	0	0	0	0
WT111(DD045F3F1DEA)	3.72	13108	2022-11-25 09:46:18.598	0.027	0.302	0.969	-0.183	0	0	17.397	-1.461	-20.457	0	0	0	0	0	0	0
WT111(DD045F3F1DEA)	3.72	13108	2022-11-25 09:46:18.598	0.027	0.302	0.969	-0.183	0	0	17.397	-1.461	-20.462	0	0	0	0	0	0	0
WT111(DD045F3F1DEA)	3.72	13108	2022-11-25 09:46:18.598	0.027	0.302	0.969	-0.183	0	0	17.397	-1.461	-20.468	0	0	0	0	0	0	0
WT111(DD045F3F1DEA)	3.72	13108	2022-11-25 09:46:18.598	0.027	0.302	0.969	-0.183	0	0	17.391	-1.461	-20.473	0	0	0	0	0	0	0
WT111(DD045F3F1DEA)	3.72	13108	2022-11-25 09:46:18.598	0.026	0.301	0.967	0.183	0	0	17.397	-1.461	-20.479	0	0	0	0	0	0	0
WT111(DD045F3F1DEA)	3.72	13108	2022-11-25 09:46:18.598	0.026	0.301	0.967	0.183	0	0	17.397	-1.461	-20.484	0	0	0	0	0	0	0
WT111(DD045F3F1DEA)	3.72	13108	2022-11-25 09:46:18.629	0.026	0.301	0.967	0.183	0	0	17.397	-1.461	-20.49	0	0	0	0	0	0	0
WT111(DD045F3F1DEA)	3.72	13108	2022-11-25 09:46:18.629	0.026	0.301	0.967	0.183	0	0	17.397	-1.461	-20.495	0	0	0	0	0	0	0
WT111(DD045F3F1DEA)	3.72	13108	2022-11-25 09:46:18.629	0.027	0.311	0.968	0	0	0	17.397	-1.461	-20.5	0	0	0	0	0	0	0

## Sheet: 80cm
设备名称	电压	版本	片上时间	加速度X(g)	加速度Y(g)	加速度Z(g)	角速度X(°/s)	角速度Y(°/s)	角速度Z(°/s)	角度X(°)	角度Y(°)	角度Z(°)	磁场X	磁场Y	磁场Z	四元数0	四元数1	四元数2	四元数3	状态
WT111(DD045F3F1DEA)	3.74	13108	2022-11-25 09:52:37.524	0.027	0.313	0.974	0	0	0	17.529	-1.5	-21.896	0	0	0	0	0	0	0
WT111(DD045F3F1DEA)	3.74	13108	2022-11-25 09:52:37.524	0.027	0.313	0.974	0	0	0	17.523	-1.5	-21.896	0	0	0	0	0	0	0
WT111(DD045F3F1DEA)	3.74	13108	2022-11-25 09:52:37.524	0.025	0.301	0.965	0.061	0	0	17.529	-1.5	-21.896	0	0	0	0	0	0	0
WT111(DD045F3F1DEA)	3.74	13108	2022-11-25 09:52:37.524	0.025	0.301	0.965	0.061	0	0	17.529	-1.494	-21.896	0	0	0	0	0	0	0
WT111(DD045F3F1DEA)	3.74	13108	2022-11-25 09:52:37.524	0.025	0.301	0.965	0.061	0	0	17.529	-1.494	-21.896	0	0	0	0	0	0	0
WT111(DD045F3F1DEA)	3.74	13108	2022-11-25 09:52:37.524	0.025	0.301	0.965	0.061	0	0	17.529	-1.494	-21.896	0	0	0	0	0	0	0
WT111(DD045F3F1DEA)	3.74	13108	2022-11-25 09:52:37.524	0.026	0.311	0.971	0.061	-0.061	0	17.529	-1.5	-21.896	0	0	0	0	0	0	0
WT111(DD045F3F1DEA)	3.74	13108	2022-11-25 09:52:37.524	0.026	0.311	0.971	0.061	-0.061	0	17.529	-1.5	-21.896	0	0	0	0	0	0	0
WT111(DD045F3F1DEA)	3.74	13108	2022-11-25 09:52:37.524	0.026	0.311	0.971	0.061	-0.061	0	17.529	-1.5	-21.896	0	0	0	0	0	0	0
WT111(DD045F3F1DEA)	3.74	13108	2022-11-25 09:52:37.524	0.026	0.297	0.964	0	0	0	17.529	-1.5	-21.896	0	0	0	0	0	0	0
WT111(DD045F3F1DEA)	3.74	13108	2022-11-25 09:52:37.524	0.026	0.297	0.964	0	0	0	17.529	-1.5	-21.896	0	0	0	0	0	0	0
WT111(DD045F3F1DEA)	3.74	13108	2022-11-25 09:52:37.524	0.026	0.297	0.964	0	0	0	17.529	-1.5	-21.896	0	0	0	0	0	0	0
WT111(DD045F3F1DEA)	3.74	13108	2022-11-25 09:52:37.524	0.026	0.297	0.964	0	0	0	17.529	-1.5	-21.896	0	0	0	0	0	0	0
WT111(DD045F3F1DEA)	3.74	13108	2022-11-25 09:52:37.524	0.026	0.311	0.97	-0.305	0	0	17.523	-1.5	-21.896	0	0	0	0	0	0	0
WT111(DD045F3F1DEA)	3.74	13108	2022-11-25 09:52:37.524	0.026	0.311	0.97	-0.305	0	0	17.523	-1.5	-21.896	0	0	0	0	0	0	0
WT111(DD045F3F1DEA)	3.74	13108	2022-11-25 09:52:37.524	0.026	0.311	0.97	-0.305	0	0	17.523	-1.5	-21.896	0	0	0	0	0	0	0
WT111(DD045F3F1DEA)	3.74	13108	2022-11-25 09:52:37.555	0.026	0.311	0.97	-0.305	0	0	17.518	-1.5	-21.896	0	0	0	0	0	0	0
WT111(DD045F3F1DEA)	3.74	13108	2022-11-25 09:52:37.555	0.026	0.301	0.964	0.183	0	0	17.523	-1.5	-21.896	0	0	0	0	0	0	0
WT111(DD045F3F1DEA)	3.74	13108	2022-11-25 09:52:37.555	0.026	0.301	0.964	0.183	0	0	17.523	-1.5	-21.896	0	0	0	0	0	0	0
WT111(DD045F3F1DEA)	3.74	13108	2022-11-25 09:52:37.555	0.026	0.301	0.964	0.183	0	0	17.523	-1.5	-21.896	0	0	0	0	0	0	0
WT111(DD045F3F1DEA)	3.74	13108	2022-11-25 09:52:37.555	0.026	0.301	0.964	0.183	0	0	17.523	-1.5	-21.896	0	0	0	0	0	0	0
WT111(DD045F3F1DEA)	3.74	13108	2022-11-25 09:52:37.555	0.024	0.303	0.966	0	0	0	17.523	-1.5	-21.896	0	0	0	0	0	0	0
WT111(DD045F3F1DEA)	3.74	13108	2022-11-25 09:52:37.555	0.024	0.303	0.966	0	0	0	17.523	-1.5	-21.896	0	0	0	0	0	0	0
WT111(DD045F3F1DEA)	3.74	13108	2022-11-25 09:52:37.555	0.024	0.303	0.966	0	0	0	17.523	-1.5	-21.896	0	0	0	0	0	0	0
WT111(DD045F3F1DEA)	3.74	13108	2022-11-25 09:52:37.555	0.024	0.303	0.966	0	0	0	17.523	-1.5	-21.896	0	0	0	0	0	0	0
WT111(DD045F3F1DEA)	3.74	13108	2022-11-25 09:52:37.555	0.026	0.303	0.969	0.183	0	0	17.523	-1.5	-21.896	0	0	0	0	0	0	0
WT111(DD045F3F1DEA)	3.74	13108	2022-11-25 09:52:37.555	0.026	0.303	0.969	0.183	0	0	17.523	-1.5	-21.896	0	0	0	0	0	0	0
WT111(DD045F3F1DEA)	3.74	13108	2022-11-25 09:52:37.555	0.026	0.303	0.969	0.183	0	0	17.523	-1.494	-21.896	0	0	0	0	0	0	0
WT111(DD045F3F1DEA)	3.74	13108	2022-11-25 09:52:37.555	0.026	0.303	0.969	0.183	0	0	17.523	-1.494	-21.896	0	0	0	0	0	0	0
WT111(DD045F3F1DEA)	3.74	13108	2022-11-25 09:52:37.555	0.027	0.309	0.967	-0.183	0	0	17.523	-1.494	-21.896	0	0	0	0	0	0	0
WT111(DD045F3F1DEA)	3.74	13108	2022-11-25 09:52:37.555	0.027	0.309	0.967	-0.183	0	0	17.523	-1.494	-21.896	0	0	0	0	0	0	0
WT111(DD045F3F1DEA)	3.74	13108	2022-11-25 09:52:37.555	0.027	0.309	0.967	-0.183	0	0	17.523	-1.494	-21.896	0	0	0	0	0	0	0
WT111(DD045F3F1DEA)	3.74	13108	2022-11-25 09:52:37.586	0.027	0.309	0.967	-0.183	0	0	17.523	-1.494	-21.896	0	0	0	0	0	0	0
WT111(DD045F3F1DEA)	3.74	13108	2022-11-25 09:52:37.586	0.025	0.301	0.965	0.183	0	0	17.523	-1.494	-21.896	0	0	0	0	0	0	0
WT111(DD045F3F1DEA)	3.74	13108	2022-11-25 09:52:37.586	0.025	0.301	0.965	0.183	0	0	17.523	-1.494	-21.896	0	0	0	0	0	0	0
WT111(DD045F3F1DEA)	3.74	13108	2022-11-25 09:52:37.586	0.025	0.301	0.965	0.183	0	0	17.523	-1.494	-21.896	0	0	0	0	0	0	0
WT111(DD045F3F1DEA)	3.74	13108	2022-11-25 09:52:37.586	0.025	0.301	0.965	0.183	0	0	17.523	-1.494	-21.896	0	0	0	0	0	0	0
WT111(DD045F3F1DEA)	3.74	13108	2022-11-25 09:52:37.586	0.026	0.303	0.969	-0.061	0	0	17.523	-1.494	-21.896	0	0	0	0	0	0	0
WT111(DD045F3F1DEA)	3.74	13108	2022-11-25 09:52:37.586	0.026	0.303	0.969	-0.061	0	0	17.523	-1.494	-21.896	0	0	0	0	0	0	0
WT111(DD045F3F1DEA)	3.74	13108	2022-11-25 09:52:37.586	0.026	0.303	0.969	-0.061	0	0	17.523	-1.494	-21.896	0	0	0	0	0	0	0
WT111(DD045F3F1DEA)	3.74	13108	2022-11-25 09:52:37.649	0.026	0.303	0.969	-0.061	0	0	17.523	-1.494	-21.896	0	0	0	0	0	0	0
WT111(DD045F3F1DEA)	3.74	13108	2022-11-25 09:52:37.649	0.025	0.309	0.966	0.183	0	0	17.523	-1.494	-21.896	0	0	0	0	0	0	0
WT111(DD045F3F1DEA)	3.74	13108	2022-11-25 09:52:37.649	0.025	0.309	0.966	0.183	0	0	17.523	-1.494	-21.896	0	0	0	0	0	0	0
WT111(DD045F3F1DEA)	3.74	13108	2022-11-25 09:52:37.649	0.025	0.309	0.966	0.183	0	0	17.523	-1.494	-21.896	0	0	0	0	0	0	0
WT111(DD045F3F1DEA)	3.74	13108	2022-11-25 09:52:37.649	0.025	0.309	0.966	0.183	0	0	17.523	-1.494	-21.896	0	0	0	0	0	0	0
WT111(DD045F3F1DEA)	3.74	13108	2022-11-25 09:52:37.649	0.025	0.299	0.968	-0.183	-0.061	0	17.523	-1.494	-21.896	0	0	0	0	0	0	0
WT111(DD045F3F1DEA)	3.74	13108	2022-11-25 09:52:37.649	0.025	0.299	0.968	-0.183	-0.061	0	17.523	-1.494	-21.896	0	0	0	0	0	0	0
WT111(DD045F3F1DEA)	3.74	13108	2022-11-25 09:52:37.649	0.025	0.299	0.968	-0.183	-0.061	0	17.523	-1.494	-21.896	0	0	0	0	0	0	0
WT111(DD045F3F1DEA)	3.74	13108	2022-11-25 09:52:37.696	0.025	0.299	0.968	-0.183	-0.061	0	17.523	-1.494	-21.896	0	0	0	0	0	0	0
WT111(DD045F3F1DEA)	3.74	13108	2022-11-25 09:52:37.696	0.026	0.315	0.969	0.488	0	0	17.523	-1.494	-21.896	0	0	0	0	0	0	0
WT111(DD045F3F1DEA)	3.74	13108	2022-11-25 09:52:37.696	0.026	0.315	0.969	0.488	0	0	17.529	-1.494	-21.896	0	0	0	0	0	0	0
WT111(DD045F3F1DEA)	3.74	13108	2022-11-25 09:52:37.696	0.026	0.315	0.969	0.488	0	0	17.529	-1.494	-21.896	0	0	0	0	0	0	0
WT111(DD045F3F1DEA)	3.74	13108	2022-11-25 09:52:37.696	0.026	0.315	0.969	0.488	0	0	17.529	-1.494	-21.896	0	0	0	0	0	0	0
WT111(DD045F3F1DEA)	3.74	13108	2022-11-25 09:52:37.696	0.026	0.3	0.967	-0.244	0	0	17.529	-1.494	-21.896	0	0	0	0	0	0	0
WT111(DD045F3F1DEA)	3.74	13108	2022-11-25 09:52:37.696	0.026	0.3	0.967	-0.244	0	0	17.529	-1.494	-21.896	0	0	0	0	0	0	0
WT111(DD045F3F1DEA)	3.74	13108	2022-11-25 09:52:37.696	0.026	0.3	0.967	-0.244	0	0	17.529	-1.494	-21.896	0	0	0	0	0	0	0
WT111(DD045F3F1DEA)	3.74	13108	2022-11-25 09:52:37.711	0.026	0.3	0.967	-0.244	0	0	17.523	-1.494	-21.896	0	0	0	0	0	0	0
WT111(DD045F3F1DEA)	3.74	13108	2022-11-25 09:52:37.711	0.025	0.305	0.965	0	0	0	17.523	-1.494	-21.896	0	0	0	0	0	0	0
WT111(DD045F3F1DEA)	3.74	13108	2022-11-25 09:52:37.711	0.025	0.305	0.965	0	0	0	17.523	-1.494	-21.896	0	0	0	0	0	0	0
WT111(DD045F3F1DEA)	3.74	13108	2022-11-25 09:52:37.711	0.025	0.305	0.965	0	0	0	17.523	-1.494	-21.896	0	0	0	0	0	0	0
WT111(DD045F3F1DEA)	3.74	13108	2022-11-25 09:52:37.711	0.025	0.305	0.965	0	0	0	17.523	-1.494	-21.896	0	0	0	0	0	0	0
WT111(DD045F3F1DEA)	3.74	13108	2022-11-25 09:52:37.711	0.026	0.304	0.968	0	0	0	17.523	-1.494	-21.896	0	0	0	0	0	0	0
WT111(DD045F3F1DEA)	3.74	13108	2022-11-25 09:52:37.711	0.026	0.304	0.968	0	0	0	17.523	-1.494	-21.896	0	0	0	0	0	0	0
WT111(DD045F3F1DEA)	3.74	13108	2022-11-25 09:52:37.711	0.026	0.304	0.968	0	0	0	17.523	-1.494	-21.896	0	0	0	0	0	0	0
WT111(DD045F3F1DEA)	3.74	13108	2022-11-25 09:52:37.758	0.026	0.304	0.968	0	0	0	17.523	-1.494	-21.896	0	0	0	0	0	0	0
WT111(DD045F3F1DEA)	3.74	13108	2022-11-25 09:52:37.758	0.026	0.306	0.968	0.244	-0.061	0	17.529	-1.494	-21.896	0	0	0	0	0	0	0
WT111(DD045F3F1DEA)	3.74	13108	2022-11-25 09:52:37.758	0.026	0.306	0.968	0.244	-0.061	0	17.529	-1.494	-21.896	0	0	0	0	0	0	0
WT111(DD045F3F1DEA)	3.74	13108	2022-11-25 09:52:37.758	0.026	0.306	0.968	0.244	-0.061	0	17.529	-1.494	-21.896	0	0	0	0	0	0	0
WT111(DD045F3F1DEA)	3.74	13108	2022-11-25 09:52:37.758	0.026	0.306	0.968	0.244	-0.061	0	17.529	-1.494	-21.896	0	0	0	0	0	0	0
WT111(DD045F3F1DEA)	3.74	13108	2022-11-25 09:52:37.758	0.025	0.296	0.965	-0.427	0	0	17.529	-1.494	-21.896	0	0	0	0	0	0	0
WT111(DD045F3F1DEA)	3.74	13108	2022-11-25 09:52:37.758	0.025	0.296	0.965	-0.427	0	0	17.523	-1.494	-21.896	0	0	0	0	0	0	0
WT111(DD045F3F1DEA)	3.74	13108	2022-11-25 09:52:37.758	0.025	0.296	0.965	-0.427	0	0	17.523	-1.494	-21.896	0	0	0	0	0	0	0
WT111(DD045F3F1DEA)	3.74	13108	2022-11-25 09:52:37.821	0.025	0.296	0.965	-0.427	0	0	17.518	-1.494	-21.896	0	0	0	0	0	0	0
WT111(DD045F3F1DEA)	3.74	13108	2022-11-25 09:52:37.821	0.027	0.315	0.968	0.488	0	0	17.523	-1.494	-21.896	0	0	0	0	0	0	0
WT111(DD045F3F1DEA)	3.74	13108	2022-11-25 09:52:37.821	0.027	0.315	0.968	0.488	0	0	17.523	-1.494	-21.896	0	0	0	0	0	0	0
WT111(DD045F3F1DEA)	3.74	13108	2022-11-25 09:52:37.821	0.027	0.315	0.968	0.488	0	0	17.529	-1.494	-21.896	0	0	0	0	0	0	0
WT111(DD045F3F1DEA)	3.74	13108	2022-11-25 09:52:37.821	0.027	0.315	0.968	0.488	0	0	17.529	-1.494	-21.896	0	0	0	0	0	0	0
WT111(DD045F3F1DEA)	3.74	13108	2022-11-25 09:52:37.821	0.026	0.3	0.968	-0.122	0	0	17.529	-1.494	-21.896	0	0	0	0	0	0	0
WT111(DD045F3F1DEA)	3.74	13108	2022-11-25 09:52:37.821	0.026	0.3	0.968	-0.122	0	0	17.529	-1.494	-21.896	0	0	0	0	0	0	0
WT111(DD045F3F1DEA)	3.74	13108	2022-11-25 09:52:37.821	0.026	0.3	0.968	-0.122	0	0	17.529	-1.494	-21.896	0	0	0	0	0	0	0
WT111(DD045F3F1DEA)	3.74	13108	2022-11-25 09:52:37.821	0.026	0.3	0.968	-0.122	0	0	17.529	-1.494	-21.896	0	0	0	0	0	0	0
WT111(DD045F3F1DEA)	3.74	13108	2022-11-25 09:52:37.821	0.025	0.305	0.966	0.122	0	0	17.529	-1.494	-21.896	0	0	0	0	0	0	0
WT111(DD045F3F1DEA)	3.74	13108	2022-11-25 09:52:37.821	0.025	0.305	0.966	0.122	0	0	17.529	-1.494	-21.896	0	0	0	0	0	0	0
WT111(DD045F3F1DEA)	3.74	13108	2022-11-25 09:52:37.821	0.025	0.305	0.966	0.122	0	0	17.529	-1.494	-21.896	0	0	0	0	0	0	0
WT111(DD045F3F1DEA)	3.74	13108	2022-11-25 09:52:37.821	0.025	0.305	0.966	0.122	0	0	17.529	-1.494	-21.896	0	0	0	0	0	0	0
WT111(DD045F3F1DEA)	3.74	13108	2022-11-25 09:52:37.821	0.027	0.305	0.969	-0.122	0	0	17.529	-1.494	-21.896	0	0	0	0	0	0	0
WT111(DD045F3F1DEA)	3.74	13108	2022-11-25 09:52:37.821	0.027	0.305	0.969	-0.122	0	0	17.529	-1.494	-21.896	0	0	0	0	0	0	0
WT111(DD045F3F1DEA)	3.74	13108	2022-11-25 09:52:37.821	0.027	0.305	0.969	-0.122	0	0	17.529	-1.494	-21.896	0	0	0	0	0	0	0
WT111(DD045F3F1DEA)	3.74	13108	2022-11-25 09:52:37.884	0.027	0.305	0.969	-0.122	0	0	17.523	-1.494	-21.896	0	0	0	0	0	0	0
WT111(DD045F3F1DEA)	3.74	13108	2022-11-25 09:52:37.884	0.026	0.308	0.972	0	-0.061	0	17.523	-1.494	-21.896	0	0	0	0	0	0	0
WT111(DD045F3F1DEA)	3.74	13108	2022-11-25 09:52:37.884	0.026	0.308	0.972	0	-0.061	0	17.523	-1.494	-21.896	0	0	0	0	0	0	0
WT111(DD045F3F1DEA)	3.74	13108	2022-11-25 09:52:37.884	0.026	0.308	0.972	0	-0.061	0	17.523	-1.494	-21.896	0	0	0	0	0	0	0
WT111(DD045F3F1DEA)	3.74	13108	2022-11-25 09:52:37.884	0.026	0.308	0.972	0	-0.061	0	17.523	-1.494	-21.896	0	0	0	0	0	0	0
WT111(DD045F3F1DEA)	3.74	13108	2022-11-25 09:52:37.884	0.026	0.303	0.963	0.122	0	0	17.529	-1.494	-21.896	0	0	0	0	0	0	0
WT111(DD045F3F1DEA)	3.74	13108	2022-11-25 09:52:37.884	0.026	0.303	0.963	0.122	0	0	17.529	-1.494	-21.896	0	0	0	0	0	0	0
WT111(DD045F3F1DEA)	3.74	13108	2022-11-25 09:52:37.884	0.026	0.303	0.963	0.122	0	0	17.529	-1.494	-21.896	0	0	0	0	0	0	0
WT111(DD045F3F1DEA)	3.74	13108	2022-11-25 09:52:37.915	0.026	0.303	0.963	0.122	0	0	17.529	-1.494	-21.896	0	0	0	0	0	0	0
WT111(DD045F3F1DEA)	3.74	13108	2022-11-25 09:52:37.915	0.005	0.11	0.838	0.366	-0.366	0	17.529	-1.5	-21.896	0	0	0	0	0	0	0
WT111(DD045F3F1DEA)	3.74	13108	2022-11-25 09:52:37.915	0.005	0.11	0.838	0.366	-0.366	0	17.529	-1.5	-21.896	0	0	0	0	0	0	0
WT111(DD045F3F1DEA)	3.74	13108	2022-11-25 09:52:37.915	0.005	0.11	0.838	0.366	-0.366	0	17.523	-1.5	-21.896	0	0	0	0	0	0	0
WT111(DD045F3F1DEA)	3.74	13108	2022-11-25 09:52:37.915	0.005	0.11	0.838	0.366	-0.366	0	17.523	-1.5	-21.901	0	0	0	0	0	0	0
WT111(DD045F3F1DEA)	3.74	13108	2022-11-25 09:52:37.915	0.052	0.525	1.126	-1.465	-0.122	0	17.512	-1.5	-21.896	0	0	0	0	0	0	0
WT111(DD045F3F1DEA)	3.74	13108	2022-11-25 09:52:37.915	0.052	0.525	1.126	-1.465	-0.122	0	17.501	-1.5	-21.89	0	0	0	0	0	0	0
WT111(DD045F3F1DEA)	3.74	13108	2022-11-25 09:52:37.915	0.052	0.525	1.126	-1.465	-0.122	0	17.496	-1.505	-21.885	0	0	0	0	0	0	0
WT111(DD045F3F1DEA)	3.74	13108	2022-11-25 09:52:37.946	0.052	0.525	1.126	-1.465	-0.122	0	17.49	-1.505	-21.879	0	0	0	0	0	0	0
WT111(DD045F3F1DEA)	3.74	13108	2022-11-25 09:52:37.946	0.016	0.279	0.942	-0.366	0.244	0	17.49	-1.505	-21.874	0	0	0	0	0	0	0
WT111(DD045F3F1DEA)	3.74	13108	2022-11-25 09:52:37.946	0.016	0.279	0.942	-0.366	0.244	0	17.49	-1.5	-21.863	0	0	0	0	0	0	0
WT111(DD045F3F1DEA)	3.74	13108	2022-11-25 09:52:37.946	0.016	0.279	0.942	-0.366	0.244	0	17.485	-1.5	-21.857	0	0	0	0	0	0	0
WT111(DD045F3F1DEA)	3.74	13108	2022-11-25 09:52:37.946	0.016	0.279	0.942	-0.366	0.244	0	17.485	-1.5	-21.852	0	0	0	0	0	0	0
WT111(DD045F3F1DEA)	3.74	13108	2022-11-25 09:52:37.946	0.025	0.29	0.97	0.977	0	0	17.49	-1.5	-21.846	0	0	0	0	0	0	0
WT111(DD045F3F1DEA)	3.74	13108	2022-11-25 09:52:37.946	0.025	0.29	0.97	0.977	0	0	17.496	-1.5	-21.841	0	0	0	0	0	0	0
WT111(DD045F3F1DEA)	3.74	13108	2022-11-25 09:52:37.946	0.025	0.29	0.97	0.977	0	0	17.501	-1.5	-21.835	0	0	0	0	0	0	0
WT111(DD045F3F1DEA)	3.74	13108	2022-11-25 09:52:38.009	0.028	0.32	0.968	0	0	0	17.501	-1.5	-21.83	0	0	0	0	0	0	0
WT111(DD045F3F1DEA)	3.74	13108	2022-11-25 09:52:38.009	0.028	0.32	0.968	0	0	0	17.501	-1.5	-21.824	0	0	0	0	0	0	0
WT111(DD045F3F1DEA)	3.74	13108	2022-11-25 09:52:38.009	0.028	0.32	0.968	0	0	0	17.501	-1.5	-21.819	0	0	0	0	0	0	0
WT111(DD045F3F1DEA)	3.74	13108	2022-11-25 09:52:38.009	0.028	0.32	0.968	0	0	0	17.501	-1.5	-21.813	0	0	0	0	0	0	0
WT111(DD045F3F1DEA)	3.74	13108	2022-11-25 09:52:38.009	0.025	0.299	0.971	0.366	-0.061	0	17.507	-1.5	-21.808	0	0	0	0	0	0	0
WT111(DD045F3F1DEA)	3.74	13108	2022-11-25 09:52:38.009	0.025	0.299	0.971	0.366	-0.061	0	17.507	-1.5	-21.802	0	0	0	0	0	0	0
WT111(DD045F3F1DEA)	3.74	13108	2022-11-25 09:52:38.009	0.025	0.299	0.971	0.366	-0.061	0	17.507	-1.5	-21.797	0	0	0	0	0	0	0
WT111(DD045F3F1DEA)	3.74	13108	2022-11-25 09:52:38.009	0.025	0.299	0.971	0.366	-0.061	0	17.512	-1.5	-21.791	0	0	0	0	0	0	0
WT111(DD045F3F1DEA)	3.74	13108	2022-11-25 09:52:38.040	0.028	0.319	0.971	0	0	0	17.512	-1.5	-21.786	0	0	0	0	0	0	0
WT111(DD045F3F1DEA)	3.74	13108	2022-11-25 09:52:38.040	0.028	0.319	0.971	0	0	0	17.512	-1.5	-21.78	0	0	0	0	0	0	0
WT111(DD045F3F1DEA)	3.74	13108	2022-11-25 09:52:38.040	0.028	0.319	0.971	0	0	0	17.512	-1.5	-21.775	0	0	0	0	0	0	0
WT111(DD045F3F1DEA)	3.74	13108	2022-11-25 09:52:38.040	0.028	0.319	0.971	0	0	0	17.512	-1.5	-21.769	0	0	0	0	0	0	0
WT111(DD045F3F1DEA)	3.74	13108	2022-11-25 09:52:38.040	0.024	0.289	0.964	0.244	-0.061	0	17.512	-1.5	-21.764	0	0	0	0	0	0	0
WT111(DD045F3F1DEA)	3.74	13108	2022-11-25 09:52:38.040	0.024	0.289	0.964	0.244	-0.061	0	17.518	-1.5	-21.758	0	0	0	0	0	0	0
WT111(DD045F3F1DEA)	3.74	13108	2022-11-25 09:52:38.040	0.024	0.289	0.964	0.244	-0.061	0	17.518	-1.5	-21.753	0	0	0	0	0	0	0
WT111(DD045F3F1DEA)	3.74	13108	2022-11-25 09:52:38.040	0.024	0.289	0.964	0.244	-0.061	0	17.518	-1.5	-21.747	0	0	0	0	0	0	0
WT111(DD045F3F1DEA)	3.74	13108	2022-11-25 09:52:38.102	0.027	0.313	0.972	-0.488	0.061	0	17.518	-1.5	-21.742	0	0	0	0	0	0	0
WT111(DD045F3F1DEA)	3.74	13108	2022-11-25 09:52:38.102	0.027	0.313	0.972	-0.488	0.061	0	17.512	-1.5	-21.736	0	0	0	0	0	0	0
WT111(DD045F3F1DEA)	3.74	13108	2022-11-25 09:52:38.102	0.027	0.313	0.972	-0.488	0.061	0	17.512	-1.5	-21.731	0	0	0	0	0	0	0
WT111(DD045F3F1DEA)	3.74	13108	2022-11-25 09:52:38.102	0.027	0.313	0.972	-0.488	0.061	0	17.507	-1.5	-21.725	0	0	0	0	0	0	0
WT111(DD045F3F1DEA)	3.74	13108	2022-11-25 09:52:38.102	0.027	0.31	0.971	0.183	0	0	17.512	-1.5	-21.72	0	0	0	0	0	0	0
WT111(DD045F3F1DEA)	3.74	13108	2022-11-25 09:52:38.102	0.027	0.31	0.971	0.183	0	0	17.512	-1.5	-21.714	0	0	0	0	0	0	0
WT111(DD045F3F1DEA)	3.74	13108	2022-11-25 09:52:38.102	0.027	0.31	0.971	0.183	0	0	17.512	-1.5	-21.709	0	0	0	0	0	0	0
WT111(DD045F3F1DEA)	3.74	13108	2022-11-25 09:52:38.102	0.027	0.31	0.971	0.183	0	0	17.512	-1.5	-21.703	0	0	0	0	0	0	0
WT111(DD045F3F1DEA)	3.74	13108	2022-11-25 09:52:38.149	0.025	0.297	0.962	0.122	0	0	17.512	-1.5	-21.698	0	0	0	0	0	0	0
WT111(DD045F3F1DEA)	3.74	13108	2022-11-25 09:52:38.149	0.025	0.297	0.962	0.122	0	0	17.512	-1.5	-21.693	0	0	0	0	0	0	0
WT111(DD045F3F1DEA)	3.74	13108	2022-11-25 09:52:38.149	0.025	0.297	0.962	0.122	0	0	17.518	-1.5	-21.687	0	0	0	0	0	0	0
WT111(DD045F3F1DEA)	3.74	13108	2022-11-25 09:52:38.149	0.025	0.297	0.962	0.122	0	0	17.518	-1.5	-21.682	0	0	0	0	0	0	0
WT111(DD045F3F1DEA)	3.74	13108	2022-11-25 09:52:38.149	0.025	0.302	0.968	-0.488	0.061	0	17.512	-1.5	-21.676	0	0	0	0	0	0	0
WT111(DD045F3F1DEA)	3.74	13108	2022-11-25 09:52:38.149	0.025	0.302	0.968	-0.488	0.061	0	17.512	-1.5	-21.671	0	0	0	0	0	0	0
WT111(DD045F3F1DEA)	3.74	13108	2022-11-25 09:52:38.149	0.025	0.302	0.968	-0.488	0.061	0	17.507	-1.494	-21.665	0	0	0	0	0	0	0
WT111(DD045F3F1DEA)	3.74	13108	2022-11-25 09:52:38.149	0.025	0.302	0.968	-0.488	0.061	0	17.507	-1.494	-21.66	0	0	0	0	0	0	0
WT111(DD045F3F1DEA)	3.74	13108	2022-11-25 09:52:38.149	0.027	0.311	0.97	0.244	0	0	17.507	-1.494	-21.654	0	0	0	0	0	0	0
WT111(DD045F3F1DEA)	3.74	13108	2022-11-25 09:52:38.149	0.027	0.311	0.97	0.244	0	0	17.507	-1.494	-21.649	0	0	0	0	0	0	0
WT111(DD045F3F1DEA)	3.74	13108	2022-11-25 09:52:38.149	0.027	0.311	0.97	0.244	0	0	17.512	-1.494	-21.643	0	0	0	0	0	0	0
WT111(DD045F3F1DEA)	3.74	13108	2022-11-25 09:52:38.149	0.027	0.311	0.97	0.244	0	0	17.512	-1.494	-21.638	0	0	0	0	0	0	0
WT111(DD045F3F1DEA)	3.74	13108	2022-11-25 09:52:38.149	0.025	0.3	0.968	0	0	0	17.512	-1.494	-21.632	0	0	0	0	0	0	0
WT111(DD045F3F1DEA)	3.74	13108	2022-11-25 09:52:38.149	0.025	0.3	0.968	0	0	0	17.512	-1.494	-21.627	0	0	0	0	0	0	0
WT111(DD045F3F1DEA)	3.74	13108	2022-11-25 09:52:38.149	0.025	0.3	0.968	0	0	0	17.512	-1.494	-21.621	0	0	0	0	0	0	0
WT111(DD045F3F1DEA)	3.74	13108	2022-11-25 09:52:38.149	0.025	0.3	0.968	0	0	0	17.512	-1.494	-21.621	0	0	0	0	0	0	0
WT111(DD045F3F1DEA)	3.74	13108	2022-11-25 09:52:38.211	0.03	0.316	0.975	0.061	0.122	0	17.512	-1.494	-21.616	0	0	0	0	0	0	0
WT111(DD045F3F1DEA)	3.74	13108	2022-11-25 09:52:38.211	0.03	0.316	0.975	0.061	0.122	0	17.512	-1.494	-21.61	0	0	0	0	0	0	0
WT111(DD045F3F1DEA)	3.74	13108	2022-11-25 09:52:38.211	0.03	0.316	0.975	0.061	0.122	0	17.512	-1.494	-21.605	0	0	0	0	0	0	0
WT111(DD045F3F1DEA)	3.74	13108	2022-11-25 09:52:38.211	0.03	0.316	0.975	0.061	0.122	0	17.512	-1.494	-21.599	0	0	0	0	0	0	0
WT111(DD045F3F1DEA)	3.74	13108	2022-11-25 09:52:38.211	0.024	0.296	0.963	-0.061	0.122	0	17.512	-1.494	-21.594	0	0	0	0	0	0	0
WT111(DD045F3F1DEA)	3.74	13108	2022-11-25 09:52:38.211	0.024	0.296	0.963	-0.061	0.122	0	17.512	-1.494	-21.583	0	0	0	0	0	0	0
WT111(DD045F3F1DEA)	3.74	13108	2022-11-25 09:52:38.211	0.024	0.296	0.963	-0.061	0.122	0	17.512	-1.494	-21.577	0	0	0	0	0	0	0
WT111(DD045F3F1DEA)	3.74	13108	2022-11-25 09:52:38.211	0.024	0.296	0.963	-0.061	0.122	0	17.512	-1.489	-21.572	0	0	0	0	0	0	0
WT111(DD045F3F1DEA)	3.74	13108	2022-11-25 09:52:38.306	0.025	0.304	0.966	-0.183	0	0	17.512	-1.489	-21.566	0	0	0	0	0	0	0
WT111(DD045F3F1DEA)	3.74	13108	2022-11-25 09:52:38.306	0.025	0.304	0.966	-0.183	0	0	17.507	-1.489	-21.561	0	0	0	0	0	0	0
WT111(DD045F3F1DEA)	3.74	13108	2022-11-25 09:52:38.306	0.025	0.304	0.966	-0.183	0	0	17.507	-1.489	-21.555	0	0	0	0	0	0	0
WT111(DD045F3F1DEA)	3.74	13108	2022-11-25 09:52:38.306	0.025	0.304	0.966	-0.183	0	0	17.507	-1.489	-21.55	0	0	0	0	0	0	0
WT111(DD045F3F1DEA)	3.74	13108	2022-11-25 09:52:38.306	0.025	0.307	0.962	0.183	0	0	17.507	-1.489	-21.55	0	0	0	0	0	0	0
WT111(DD045F3F1DEA)	3.74	13108	2022-11-25 09:52:38.306	0.025	0.307	0.962	0.183	0	0	17.507	-1.489	-21.544	0	0	0	0	0	0	0
WT111(DD045F3F1DEA)	3.74	13108	2022-11-25 09:52:38.306	0.025	0.307	0.962	0.183	0	0	17.512	-1.489	-21.539	0	0	0	0	0	0	0
WT111(DD045F3F1DEA)	3.74	13108	2022-11-25 09:52:38.306	0.025	0.307	0.962	0.183	0	0	17.512	-1.489	-21.533	0	0	0	0	0	0	0
WT111(DD045F3F1DEA)	3.74	13108	2022-11-25 09:52:38.368	0.028	0.304	0.971	0	0	0	17.512	-1.489	-21.528	0	0	0	0	0	0	0
WT111(DD045F3F1DEA)	3.74	13108	2022-11-25 09:52:38.368	0.028	0.304	0.971	0	0	0	17.512	-1.489	-21.522	0	0	0	0	0	0	0
WT111(DD045F3F1DEA)	3.74	13108	2022-11-25 09:52:38.368	0.028	0.304	0.971	0	0	0	17.512	-1.489	-21.517	0	0	0	0	0	0	0
WT111(DD045F3F1DEA)	3.74	13108	2022-11-25 09:52:38.368	0.028	0.304	0.971	0	0	0	17.512	-1.489	-21.511	0	0	0	0	0	0	0
WT111(DD045F3F1DEA)	3.74	13108	2022-11-25 09:52:38.368	0.024	0.3	0.96	-0.122	0	0	17.512	-1.489	-21.506	0	0	0	0	0	0	0
WT111(DD045F3F1DEA)	3.74	13108	2022-11-25 09:52:38.368	0.024	0.3	0.96	-0.122	0	0	17.507	-1.489	-21.5	0	0	0	0	0	0	0
WT111(DD045F3F1DEA)	3.74	13108	2022-11-25 09:52:38.368	0.024	0.3	0.96	-0.122	0	0	17.507	-1.489	-21.495	0	0	0	0	0	0	0
WT111(DD045F3F1DEA)	3.74	13108	2022-11-25 09:52:38.368	0.024	0.3	0.96	-0.122	0	0	17.507	-1.489	-21.489	0	0	0	0	0	0	0
WT111(DD045F3F1DEA)	3.74	13108	2022-11-25 09:52:38.368	0.027	0.315	0.976	0	0	0	17.507	-1.489	-21.489	0	0	0	0	0	0	0
WT111(DD045F3F1DEA)	3.74	13108	2022-11-25 09:52:38.368	0.027	0.315	0.976	0	0	0	17.507	-1.489	-21.484	0	0	0	0	0	0	0
WT111(DD045F3F1DEA)	3.74	13108	2022-11-25 09:52:38.368	0.027	0.315	0.976	0	0	0	17.507	-1.489	-21.478	0	0	0	0	0	0	0
WT111(DD045F3F1DEA)	3.74	13108	2022-11-25 09:52:38.368	0.027	0.315	0.976	0	0	0	17.507	-1.489	-21.473	0	0	0	0	0	0	0
WT111(DD045F3F1DEA)	3.74	13108	2022-11-25 09:52:38.368	0.026	0.294	0.966	0.061	0	0	17.507	-1.489	-21.467	0	0	0	0	0	0	0
WT111(DD045F3F1DEA)	3.74	13108	2022-11-25 09:52:38.368	0.026	0.294	0.966	0.061	0	0	17.507	-1.489	-21.462	0	0	0	0	0	0	0
WT111(DD045F3F1DEA)	3.74	13108	2022-11-25 09:52:38.368	0.026	0.294	0.966	0.061	0	0	17.507	-1.489	-21.456	0	0	0	0	0	0	0
WT111(DD045F3F1DEA)	3.74	13108	2022-11-25 09:52:38.368	0.026	0.294	0.966	0.061	0	0	17.507	-1.489	-21.451	0	0	0	0	0	0	0
WT111(DD045F3F1DEA)	3.74	13108	2022-11-25 09:52:38.368	0.032	0.304	0.966	-0.244	0.061	0	17.507	-1.489	-21.445	0	0	0	0	0	0	0
WT111(DD045F3F1DEA)	3.74	13108	2022-11-25 09:52:38.368	0.032	0.304	0.966	-0.244	0.061	0	17.507	-1.489	-21.44	0	0	0	0	0	0	0
WT111(DD045F3F1DEA)	3.74	13108	2022-11-25 09:52:38.368	0.032	0.304	0.966	-0.244	0.061	0	17.507	-1.489	-21.434	0	0	0	0	0	0	0
WT111(DD045F3F1DEA)	3.74	13108	2022-11-25 09:52:38.368	0.032	0.304	0.966	-0.244	0.061	0	17.501	-1.489	-21.429	0	0	0	0	0	0	0
WT111(DD045F3F1DEA)	3.74	13108	2022-11-25 09:52:38.368	0.02	0.308	0.964	0.183	0	0	17.501	-1.489	-21.423	0	0	0	0	0	0	0
WT111(DD045F3F1DEA)	3.74	13108	2022-11-25 09:52:38.368	0.02	0.308	0.964	0.183	0	0	17.507	-1.489	-21.418	0	0	0	0	0	0	0
WT111(DD045F3F1DEA)	3.74	13108	2022-11-25 09:52:38.368	0.02	0.308	0.964	0.183	0	0	17.507	-1.489	-21.412	0	0	0	0	0	0	0
WT111(DD045F3F1DEA)	3.74	13108	2022-11-25 09:52:38.368	0.02	0.308	0.964	0.183	0	0	17.507	-1.489	-21.407	0	0	0	0	0	0	0
WT111(DD045F3F1DEA)	3.74	13108	2022-11-25 09:52:38.430	0.025	0.309	0.969	0.183	0	0	17.507	-1.489	-21.401	0	0	0	0	0	0	0
WT111(DD045F3F1DEA)	3.74	13108	2022-11-25 09:52:38.430	0.025	0.309	0.969	0.183	0	0	17.507	-1.489	-21.396	0	0	0	0	0	0	0
WT111(DD045F3F1DEA)	3.74	13108	2022-11-25 09:52:38.430	0.025	0.309	0.969	0.183	0	0	17.507	-1.489	-21.39	0	0	0	0	0	0	0
WT111(DD045F3F1DEA)	3.74	13108	2022-11-25 09:52:38.430	0.025	0.309	0.969	0.183	0	0	17.512	-1.489	-21.385	0	0	0	0	0	0	0
WT111(DD045F3F1DEA)	3.74	13108	2022-11-25 09:52:38.430	0.025	0.302	0.967	0.061	-0.061	0	17.512	-1.489	-21.379	0	0	0	0	0	0	0
WT111(DD045F3F1DEA)	3.74	13108	2022-11-25 09:52:38.430	0.025	0.302	0.967	0.061	-0.061	0	17.512	-1.489	-21.374	0	0	0	0	0	0	0
WT111(DD045F3F1DEA)	3.74	13108	2022-11-25 09:52:38.430	0.025	0.302	0.967	0.061	-0.061	0	17.512	-1.489	-21.368	0	0	0	0	0	0	0
WT111(DD045F3F1DEA)	3.74	13108	2022-11-25 09:52:38.430	0.025	0.302	0.967	0.061	-0.061	0	17.512	-1.489	-21.363	0	0	0	0	0	0	0
WT111(DD045F3F1DEA)	3.74	13108	2022-11-25 09:52:38.462	0.025	0.307	0.968	0.244	-0.061	0	17.512	-1.489	-21.357	0	0	0	0	0	0	0

## Sheet: 100cm
设备名称	电压	版本	片上时间	加速度X(g)	加速度Y(g)	加速度Z(g)	角速度X(°/s)	角速度Y(°/s)	角速度Z(°/s)	角度X(°)	角度Y(°)	角度Z(°)	磁场X	磁场Y	磁场Z	四元数0	四元数1	四元数2	四元数3	状态
WT111(DD045F3F1DEA)	3.74	13108	2022-11-25 10:05:35.301	0.026	0.299	0.964	-0.122	0	0	17.699	-1.483	-18.726	0	0	0	0	0	0	0
WT111(DD045F3F1DEA)	3.74	13108	2022-11-25 10:05:35.301	0.026	0.299	0.964	-0.122	0	0	17.699	-1.483	-18.726	0	0	0	0	0	0	0
WT111(DD045F3F1DEA)	3.74	13108	2022-11-25 10:05:35.301	0.027	0.319	0.972	0.244	0	0	17.699	-1.483	-18.726	0	0	0	0	0	0	0
WT111(DD045F3F1DEA)	3.74	13108	2022-11-25 10:05:35.301	0.027	0.319	0.972	0.244	0	0	17.699	-1.483	-18.726	0	0	0	0	0	0	0
WT111(DD045F3F1DEA)	3.74	13108	2022-11-25 10:05:35.301	0.027	0.319	0.972	0.244	0	0	17.704	-1.483	-18.726	0	0	0	0	0	0	0
WT111(DD045F3F1DEA)	3.74	13108	2022-11-25 10:05:35.301	0.027	0.319	0.972	0.244	0	0	17.704	-1.483	-18.726	0	0	0	0	0	0	0
WT111(DD045F3F1DEA)	3.74	13108	2022-11-25 10:05:35.364	0.025	0.297	0.966	-0.305	0	0	17.704	-1.483	-18.726	0	0	0	0	0	0	0
WT111(DD045F3F1DEA)	3.74	13108	2022-11-25 10:05:35.364	0.025	0.297	0.966	-0.305	0	0	17.699	-1.483	-18.726	0	0	0	0	0	0	0
WT111(DD045F3F1DEA)	3.74	13108	2022-11-25 10:05:35.364	0.025	0.297	0.966	-0.305	0	0	17.699	-1.483	-18.726	0	0	0	0	0	0	0
WT111(DD045F3F1DEA)	3.74	13108	2022-11-25 10:05:35.364	0.025	0.297	0.966	-0.305	0	0	17.699	-1.483	-18.726	0	0	0	0	0	0	0
WT111(DD045F3F1DEA)	3.74	13108	2022-11-25 10:05:35.364	0.025	0.308	0.968	0.183	0	0	17.699	-1.483	-18.726	0	0	0	0	0	0	0
WT111(DD045F3F1DEA)	3.74	13108	2022-11-25 10:05:35.364	0.025	0.308	0.968	0.183	0	0	17.699	-1.483	-18.726	0	0	0	0	0	0	0
WT111(DD045F3F1DEA)	3.74	13108	2022-11-25 10:05:35.364	0.025	0.308	0.968	0.183	0	0	17.699	-1.483	-18.726	0	0	0	0	0	0	0
WT111(DD045F3F1DEA)	3.74	13108	2022-11-25 10:05:35.364	0.025	0.308	0.968	0.183	0	0	17.699	-1.483	-18.726	0	0	0	0	0	0	0
WT111(DD045F3F1DEA)	3.74	13108	2022-11-25 10:05:35.427	0.027	0.309	0.963	-0.061	0	0	17.699	-1.483	-18.726	0	0	0	0	0	0	0
WT111(DD045F3F1DEA)	3.74	13108	2022-11-25 10:05:35.427	0.027	0.309	0.963	-0.061	0	0	17.699	-1.483	-18.726	0	0	0	0	0	0	0
WT111(DD045F3F1DEA)	3.74	13108	2022-11-25 10:05:35.427	0.027	0.309	0.963	-0.061	0	0	17.699	-1.483	-18.726	0	0	0	0	0	0	0
WT111(DD045F3F1DEA)	3.74	13108	2022-11-25 10:05:35.427	0.027	0.309	0.963	-0.061	0	0	17.699	-1.483	-18.726	0	0	0	0	0	0	0
WT111(DD045F3F1DEA)	3.74	13108	2022-11-25 10:05:35.427	0.025	0.308	0.971	-0.061	0	0	17.699	-1.483	-18.726	0	0	0	0	0	0	0
WT111(DD045F3F1DEA)	3.74	13108	2022-11-25 10:05:35.427	0.025	0.308	0.971	-0.061	0	0	17.699	-1.483	-18.726	0	0	0	0	0	0	0
WT111(DD045F3F1DEA)	3.74	13108	2022-11-25 10:05:35.427	0.025	0.308	0.971	-0.061	0	0	17.693	-1.483	-18.726	0	0	0	0	0	0	0
WT111(DD045F3F1DEA)	3.74	13108	2022-11-25 10:05:35.427	0.025	0.308	0.971	-0.061	0	0	17.693	-1.483	-18.726	0	0	0	0	0	0	0
WT111(DD045F3F1DEA)	3.74	13108	2022-11-25 10:05:35.458	0.027	0.308	0.962	0.305	-0.061	0	17.699	-1.483	-18.726	0	0	0	0	0	0	0
WT111(DD045F3F1DEA)	3.74	13108	2022-11-25 10:05:35.458	0.027	0.308	0.962	0.305	-0.061	0	17.699	-1.483	-18.726	0	0	0	0	0	0	0
WT111(DD045F3F1DEA)	3.74	13108	2022-11-25 10:05:35.458	0.027	0.308	0.962	0.305	-0.061	0	17.699	-1.483	-18.726	0	0	0	0	0	0	0
WT111(DD045F3F1DEA)	3.74	13108	2022-11-25 10:05:35.458	0.027	0.308	0.962	0.305	-0.061	0	17.699	-1.483	-18.726	0	0	0	0	0	0	0
WT111(DD045F3F1DEA)	3.74	13108	2022-11-25 10:05:35.458	0.025	0.309	0.968	0	0	0	17.699	-1.483	-18.726	0	0	0	0	0	0	0
WT111(DD045F3F1DEA)	3.74	13108	2022-11-25 10:05:35.458	0.025	0.309	0.968	0	0	0	17.699	-1.483	-18.726	0	0	0	0	0	0	0
WT111(DD045F3F1DEA)	3.74	13108	2022-11-25 10:05:35.458	0.025	0.309	0.968	0	0	0	17.699	-1.483	-18.726	0	0	0	0	0	0	0
WT111(DD045F3F1DEA)	3.74	13108	2022-11-25 10:05:35.458	0.025	0.309	0.968	0	0	0	17.699	-1.483	-18.726	0	0	0	0	0	0	0
WT111(DD045F3F1DEA)	3.74	13108	2022-11-25 10:05:35.489	0.025	0.299	0.964	-0.305	0	0	17.699	-1.483	-18.726	0	0	0	0	0	0	0
WT111(DD045F3F1DEA)	3.74	13108	2022-11-25 10:05:35.489	0.025	0.299	0.964	-0.305	0	0	17.699	-1.483	-18.726	0	0	0	0	0	0	0
WT111(DD045F3F1DEA)	3.74	13108	2022-11-25 10:05:35.489	0.025	0.299	0.964	-0.305	0	0	17.699	-1.483	-18.726	0	0	0	0	0	0	0
WT111(DD045F3F1DEA)	3.74	13108	2022-11-25 10:05:35.489	0.025	0.299	0.964	-0.305	0	0	17.699	-1.483	-18.726	0	0	0	0	0	0	0
WT111(DD045F3F1DEA)	3.74	13108	2022-11-25 10:05:35.489	0.026	0.309	0.968	0.244	0	0	17.699	-1.483	-18.726	0	0	0	0	0	0	0
WT111(DD045F3F1DEA)	3.74	13108	2022-11-25 10:05:35.489	0.026	0.309	0.968	0.244	0	0	17.699	-1.483	-18.726	0	0	0	0	0	0	0
WT111(DD045F3F1DEA)	3.74	13108	2022-11-25 10:05:35.489	0.026	0.309	0.968	0.244	0	0	17.699	-1.483	-18.726	0	0	0	0	0	0	0
WT111(DD045F3F1DEA)	3.74	13108	2022-11-25 10:05:35.489	0.026	0.309	0.968	0.244	0	0	17.699	-1.483	-18.726	0	0	0	0	0	0	0
WT111(DD045F3F1DEA)	3.74	13108	2022-11-25 10:05:35.505	0.027	0.309	0.97	0	0	0	17.699	-1.483	-18.726	0	0	0	0	0	0	0
WT111(DD045F3F1DEA)	3.74	13108	2022-11-25 10:05:35.505	0.027	0.309	0.97	0	0	0	17.699	-1.483	-18.726	0	0	0	0	0	0	0
WT111(DD045F3F1DEA)	3.74	13108	2022-11-25 10:05:35.505	0.027	0.309	0.97	0	0	0	17.699	-1.483	-18.726	0	0	0	0	0	0	0
WT111(DD045F3F1DEA)	3.74	13108	2022-11-25 10:05:35.505	0.027	0.309	0.97	0	0	0	17.699	-1.483	-18.726	0	0	0	0	0	0	0
WT111(DD045F3F1DEA)	3.74	13108	2022-11-25 10:05:35.505	0.025	0.311	0.968	-0.061	0	0	17.699	-1.483	-18.726	0	0	0	0	0	0	0
WT111(DD045F3F1DEA)	3.74	13108	2022-11-25 10:05:35.505	0.025	0.311	0.968	-0.061	0	0	17.699	-1.483	-18.726	0	0	0	0	0	0	0
WT111(DD045F3F1DEA)	3.74	13108	2022-11-25 10:05:35.505	0.025	0.311	0.968	-0.061	0	0	17.699	-1.483	-18.726	0	0	0	0	0	0	0
WT111(DD045F3F1DEA)	3.74	13108	2022-11-25 10:05:35.505	0.025	0.311	0.968	-0.061	0	0	17.699	-1.483	-18.726	0	0	0	0	0	0	0
WT111(DD045F3F1DEA)	3.74	13108	2022-11-25 10:05:35.567	0.028	0.313	0.97	0.183	0	0	17.699	-1.483	-18.726	0	0	0	0	0	0	0
WT111(DD045F3F1DEA)	3.74	13108	2022-11-25 10:05:35.567	0.028	0.313	0.97	0.183	0	0	17.699	-1.483	-18.726	0	0	0	0	0	0	0
WT111(DD045F3F1DEA)	3.74	13108	2022-11-25 10:05:35.567	0.028	0.313	0.97	0.183	0	0	17.699	-1.483	-18.726	0	0	0	0	0	0	0
WT111(DD045F3F1DEA)	3.74	13108	2022-11-25 10:05:35.567	0.028	0.313	0.97	0.183	0	0	17.699	-1.483	-18.726	0	0	0	0	0	0	0
WT111(DD045F3F1DEA)	3.74	13108	2022-11-25 10:05:35.567	0.026	0.305	0.965	0	0	0	17.699	-1.483	-18.726	0	0	0	0	0	0	0
WT111(DD045F3F1DEA)	3.74	13108	2022-11-25 10:05:35.567	0.026	0.305	0.965	0	0	0	17.699	-1.483	-18.726	0	0	0	0	0	0	0
WT111(DD045F3F1DEA)	3.74	13108	2022-11-25 10:05:35.567	0.026	0.305	0.965	0	0	0	17.699	-1.483	-18.726	0	0	0	0	0	0	0
WT111(DD045F3F1DEA)	3.74	13108	2022-11-25 10:05:35.567	0.026	0.305	0.965	0	0	0	17.699	-1.483	-18.726	0	0	0	0	0	0	0
WT111(DD045F3F1DEA)	3.74	13108	2022-11-25 10:05:35.599	0.026	0.303	0.966	0	0	0	17.699	-1.483	-18.726	0	0	0	0	0	0	0
WT111(DD045F3F1DEA)	3.74	13108	2022-11-25 10:05:35.599	0.026	0.303	0.966	0	0	0	17.699	-1.483	-18.726	0	0	0	0	0	0	0
WT111(DD045F3F1DEA)	3.74	13108	2022-11-25 10:05:35.599	0.026	0.303	0.966	0	0	0	17.699	-1.483	-18.726	0	0	0	0	0	0	0
WT111(DD045F3F1DEA)	3.74	13108	2022-11-25 10:05:35.599	0.026	0.303	0.966	0	0	0	17.699	-1.483	-18.726	0	0	0	0	0	0	0
WT111(DD045F3F1DEA)	3.74	13108	2022-11-25 10:05:35.599	0.027	0.32	0.974	0.122	-0.061	0	17.699	-1.483	-18.726	0	0	0	0	0	0	0
WT111(DD045F3F1DEA)	3.74	13108	2022-11-25 10:05:35.599	0.027	0.32	0.974	0.122	-0.061	0	17.699	-1.483	-18.726	0	0	0	0	0	0	0
WT111(DD045F3F1DEA)	3.74	13108	2022-11-25 10:05:35.599	0.027	0.32	0.974	0.122	-0.061	0	17.699	-1.483	-18.726	0	0	0	0	0	0	0
WT111(DD045F3F1DEA)	3.74	13108	2022-11-25 10:05:35.599	0.027	0.32	0.974	0.122	-0.061	0	17.699	-1.483	-18.726	0	0	0	0	0	0	0
WT111(DD045F3F1DEA)	3.74	13108	2022-11-25 10:05:35.630	0.025	0.291	0.956	-0.061	0	0	17.699	-1.483	-18.726	0	0	0	0	0	0	0
WT111(DD045F3F1DEA)	3.74	13108	2022-11-25 10:05:35.630	0.025	0.291	0.956	-0.061	0	0	17.699	-1.483	-18.726	0	0	0	0	0	0	0
WT111(DD045F3F1DEA)	3.74	13108	2022-11-25 10:05:35.630	0.025	0.291	0.956	-0.061	0	0	17.699	-1.483	-18.726	0	0	0	0	0	0	0
WT111(DD045F3F1DEA)	3.74	13108	2022-11-25 10:05:35.630	0.025	0.32	0.971	0	0	0	17.699	-1.483	-18.726	0	0	0	0	0	0	0
WT111(DD045F3F1DEA)	3.74	13108	2022-11-25 10:05:35.630	0.025	0.32	0.971	0	0	0	17.699	-1.483	-18.726	0	0	0	0	0	0	0
WT111(DD045F3F1DEA)	3.74	13108	2022-11-25 10:05:35.630	0.025	0.32	0.971	0	0	0	17.699	-1.483	-18.726	0	0	0	0	0	0	0
WT111(DD045F3F1DEA)	3.74	13108	2022-11-25 10:05:35.630	0.025	0.32	0.971	0	0	0	17.699	-1.483	-18.726	0	0	0	0	0	0	0
WT111(DD045F3F1DEA)	3.74	13108	2022-11-25 10:05:35.630	0.027	0.299	0.966	0.122	0	0	17.699	-1.483	-18.726	0	0	0	0	0	0	0
WT111(DD045F3F1DEA)	3.74	13108	2022-11-25 10:05:35.661	0.027	0.299	0.966	0.122	0	0	17.699	-1.483	-18.726	0	0	0	0	0	0	0
WT111(DD045F3F1DEA)	3.74	13108	2022-11-25 10:05:35.661	0.027	0.299	0.966	0.122	0	0	17.699	-1.483	-18.726	0	0	0	0	0	0	0
WT111(DD045F3F1DEA)	3.74	13108	2022-11-25 10:05:35.661	0.027	0.299	0.966	0.122	0	0	17.704	-1.483	-18.726	0	0	0	0	0	0	0
WT111(DD045F3F1DEA)	3.74	13108	2022-11-25 10:05:35.661	0.026	0.312	0.968	0	0	0	17.699	-1.483	-18.726	0	0	0	0	0	0	0
WT111(DD045F3F1DEA)	3.74	13108	2022-11-25 10:05:35.661	0.026	0.312	0.968	0	0	0	17.699	-1.483	-18.726	0	0	0	0	0	0	0
WT111(DD045F3F1DEA)	3.74	13108	2022-11-25 10:05:35.661	0.026	0.312	0.968	0	0	0	17.699	-1.483	-18.726	0	0	0	0	0	0	0
WT111(DD045F3F1DEA)	3.74	13108	2022-11-25 10:05:35.661	0.026	0.312	0.968	0	0	0	17.699	-1.483	-18.726	0	0	0	0	0	0	0
WT111(DD045F3F1DEA)	3.74	13108	2022-11-25 10:05:35.661	0.026	0.302	0.967	-0.061	-0.061	0	17.699	-1.483	-18.726	0	0	0	0	0	0	0
WT111(DD045F3F1DEA)	3.74	13108	2022-11-25 10:05:35.692	0.026	0.302	0.967	-0.061	-0.061	0	17.699	-1.489	-18.726	0	0	0	0	0	0	0
WT111(DD045F3F1DEA)	3.74	13108	2022-11-25 10:05:35.692	0.026	0.302	0.967	-0.061	-0.061	0	17.699	-1.489	-18.726	0	0	0	0	0	0	0
WT111(DD045F3F1DEA)	3.74	13108	2022-11-25 10:05:35.692	0.026	0.302	0.967	-0.061	-0.061	0	17.699	-1.489	-18.732	0	0	0	0	0	0	0
WT111(DD045F3F1DEA)	3.74	13108	2022-11-25 10:05:35.692	0.025	0.314	0.968	0.122	0	0	17.699	-1.489	-18.732	0	0	0	0	0	0	0
WT111(DD045F3F1DEA)	3.74	13108	2022-11-25 10:05:35.692	0.025	0.314	0.968	0.122	0	0	17.699	-1.489	-18.732	0	0	0	0	0	0	0
WT111(DD045F3F1DEA)	3.74	13108	2022-11-25 10:05:35.692	0.025	0.314	0.968	0.122	0	0	17.699	-1.489	-18.732	0	0	0	0	0	0	0
WT111(DD045F3F1DEA)	3.74	13108	2022-11-25 10:05:35.692	0.025	0.314	0.968	0.122	0	0	17.699	-1.489	-18.732	0	0	0	0	0	0	0
WT111(DD045F3F1DEA)	3.74	13108	2022-11-25 10:05:35.692	0.026	0.306	0.966	-0.244	0	0	17.699	-1.489	-18.732	0	0	0	0	0	0	0
WT111(DD045F3F1DEA)	3.74	13108	2022-11-25 10:05:35.755	0.026	0.306	0.966	-0.244	0	0	17.699	-1.489	-18.732	0	0	0	0	0	0	0
WT111(DD045F3F1DEA)	3.74	13108	2022-11-25 10:05:35.755	0.026	0.306	0.966	-0.244	0	0	17.699	-1.489	-18.732	0	0	0	0	0	0	0
WT111(DD045F3F1DEA)	3.74	13108	2022-11-25 10:05:35.755	0.026	0.306	0.966	-0.244	0	0	17.699	-1.489	-18.732	0	0	0	0	0	0	0
WT111(DD045F3F1DEA)	3.74	13108	2022-11-25 10:05:35.755	0.027	0.313	0.972	0.183	0	0	17.699	-1.489	-18.732	0	0	0	0	0	0	0
WT111(DD045F3F1DEA)	3.74	13108	2022-11-25 10:05:35.755	0.027	0.313	0.972	0.183	0	0	17.699	-1.489	-18.732	0	0	0	0	0	0	0
WT111(DD045F3F1DEA)	3.74	13108	2022-11-25 10:05:35.755	0.027	0.313	0.972	0.183	0	0	17.699	-1.489	-18.732	0	0	0	0	0	0	0
WT111(DD045F3F1DEA)	3.74	13108	2022-11-25 10:05:35.755	0.027	0.313	0.972	0.183	0	0	17.699	-1.489	-18.732	0	0	0	0	0	0	0
WT111(DD045F3F1DEA)	3.74	13108	2022-11-25 10:05:35.755	0.016	0.235	0.944	12.451	-2.014	0.61	17.759	-1.494	-18.732	0	0	0	0	0	0	0
WT111(DD045F3F1DEA)	3.74	13108	2022-11-25 10:05:35.864	0.016	0.235	0.944	12.451	-2.014	0.61	17.82	-1.505	-18.737	0	0	0	0	0	0	0
WT111(DD045F3F1DEA)	3.74	13108	2022-11-25 10:05:35.880	0.016	0.235	0.944	12.451	-2.014	0.61	17.88	-1.516	-18.743	0	0	0	0	0	0	0
WT111(DD045F3F1DEA)	3.74	13108	2022-11-25 10:05:35.880	0.016	0.235	0.944	12.451	-2.014	0.61	17.941	-1.527	-18.748	0	0	0	0	0	0	0
WT111(DD045F3F1DEA)	3.74	13108	2022-11-25 10:05:35.880	0.04	0.328	0.988	-13.306	1.648	-1.038	17.875	-1.516	-18.754	0	0	0	0	0	0	0
WT111(DD045F3F1DEA)	3.74	13108	2022-11-25 10:05:35.880	0.04	0.328	0.988	-13.306	1.648	-1.038	17.803	-1.505	-18.759	0	0	0	0	0	0	0
WT111(DD045F3F1DEA)	3.74	13108	2022-11-25 10:05:35.880	0.04	0.328	0.988	-13.306	1.648	-1.038	17.737	-1.5	-18.765	0	0	0	0	0	0	0
WT111(DD045F3F1DEA)	3.74	13108	2022-11-25 10:05:35.880	0.04	0.328	0.988	-13.306	1.648	-1.038	17.672	-1.489	-18.77	0	0	0	0	0	0	0
WT111(DD045F3F1DEA)	3.74	13108	2022-11-25 10:05:35.880	0.022	0.393	0.998	1.16	0.122	0.122	17.677	-1.489	-18.776	0	0	0	0	0	0	0
WT111(DD045F3F1DEA)	3.74	13108	2022-11-25 10:05:35.927	0.022	0.393	0.998	1.16	0.122	0.122	17.682	-1.489	-18.776	0	0	0	0	0	0	0
WT111(DD045F3F1DEA)	3.74	13108	2022-11-25 10:05:35.927	0.022	0.393	0.998	1.16	0.122	0.122	17.688	-1.489	-18.776	0	0	0	0	0	0	0
WT111(DD045F3F1DEA)	3.74	13108	2022-11-25 10:05:35.927	0.022	0.393	0.998	1.16	0.122	0.122	17.693	-1.489	-18.781	0	0	0	0	0	0	0
WT111(DD045F3F1DEA)	3.74	13108	2022-11-25 10:05:35.927	0.02	0.241	0.938	0.244	0.061	-0.061	17.693	-1.489	-18.781	0	0	0	0	0	0	0
WT111(DD045F3F1DEA)	3.74	13108	2022-11-25 10:05:35.927	0.02	0.241	0.938	0.244	0.061	-0.061	17.699	-1.489	-18.787	0	0	0	0	0	0	0
WT111(DD045F3F1DEA)	3.74	13108	2022-11-25 10:05:35.927	0.02	0.241	0.938	0.244	0.061	-0.061	17.699	-1.489	-18.787	0	0	0	0	0	0	0
WT111(DD045F3F1DEA)	3.74	13108	2022-11-25 10:05:35.927	0.02	0.241	0.938	0.244	0.061	-0.061	17.699	-1.483	-18.792	0	0	0	0	0	0	0
WT111(DD045F3F1DEA)	3.74	13108	2022-11-25 10:05:35.927	0.034	0.356	0.991	-0.183	-0.122	0.061	17.699	-1.489	-18.798	0	0	0	0	0	0	0
WT111(DD045F3F1DEA)	3.74	13108	2022-11-25 10:05:35.958	0.034	0.356	0.991	-0.183	-0.122	0.061	17.699	-1.489	-18.798	0	0	0	0	0	0	0
WT111(DD045F3F1DEA)	3.74	13108	2022-11-25 10:05:35.958	0.034	0.356	0.991	-0.183	-0.122	0.061	17.693	-1.489	-18.803	0	0	0	0	0	0	0
WT111(DD045F3F1DEA)	3.74	13108	2022-11-25 10:05:35.958	0.034	0.356	0.991	-0.183	-0.122	0.061	17.693	-1.489	-18.809	0	0	0	0	0	0	0
WT111(DD045F3F1DEA)	3.74	13108	2022-11-25 10:05:35.958	0.022	0.282	0.957	0.244	-0.061	0	17.699	-1.489	-18.809	0	0	0	0	0	0	0
WT111(DD045F3F1DEA)	3.74	13108	2022-11-25 10:05:35.958	0.022	0.282	0.957	0.244	-0.061	0	17.699	-1.489	-18.814	0	0	0	0	0	0	0
WT111(DD045F3F1DEA)	3.74	13108	2022-11-25 10:05:35.958	0.022	0.282	0.957	0.244	-0.061	0	17.699	-1.489	-18.814	0	0	0	0	0	0	0
WT111(DD045F3F1DEA)	3.74	13108	2022-11-25 10:05:35.958	0.022	0.282	0.957	0.244	-0.061	0	17.699	-1.489	-18.82	0	0	0	0	0	0	0
WT111(DD045F3F1DEA)	3.74	13108	2022-11-25 10:05:35.958	0.026	0.31	0.967	-0.366	0	0	17.699	-1.489	-18.82	0	0	0	0	0	0	0
WT111(DD045F3F1DEA)	3.74	13108	2022-11-25 10:05:36.083	0.026	0.31	0.967	-0.366	0	0	17.699	-1.489	-18.825	0	0	0	0	0	0	0
WT111(DD045F3F1DEA)	3.74	13108	2022-11-25 10:05:36.083	0.026	0.31	0.967	-0.366	0	0	17.693	-1.489	-18.831	0	0	0	0	0	0	0
WT111(DD045F3F1DEA)	3.74	13108	2022-11-25 10:05:36.083	0.026	0.31	0.967	-0.366	0	0	17.693	-1.489	-18.831	0	0	0	0	0	0	0
WT111(DD045F3F1DEA)	3.74	13108	2022-11-25 10:05:36.083	0.028	0.32	0.98	0.366	0	0	17.693	-1.489	-18.836	0	0	0	0	0	0	0
WT111(DD045F3F1DEA)	3.74	13108	2022-11-25 10:05:36.083	0.028	0.32	0.98	0.366	0	0	17.699	-1.489	-18.836	0	0	0	0	0	0	0
WT111(DD045F3F1DEA)	3.74	13108	2022-11-25 10:05:36.083	0.028	0.32	0.98	0.366	0	0	17.699	-1.489	-18.842	0	0	0	0	0	0	0
WT111(DD045F3F1DEA)	3.74	13108	2022-11-25 10:05:36.083	0.028	0.32	0.98	0.366	0	0	17.699	-1.489	-18.842	0	0	0	0	0	0	0
WT111(DD045F3F1DEA)	3.74	13108	2022-11-25 10:05:36.083	0.024	0.294	0.949	0.305	0	0.061	17.704	-1.489	-18.847	0	0	0	0	0	0	0
WT111(DD045F3F1DEA)	3.74	13108	2022-11-25 10:05:36.114	0.024	0.294	0.949	0.305	0	0.061	17.704	-1.489	-18.847	0	0	0	0	0	0	0
WT111(DD045F3F1DEA)	3.74	13108	2022-11-25 10:05:36.114	0.024	0.294	0.949	0.305	0	0.061	17.704	-1.489	-18.853	0	0	0	0	0	0	0
WT111(DD045F3F1DEA)	3.74	13108	2022-11-25 10:05:36.114	0.024	0.294	0.949	0.305	0	0.061	17.704	-1.489	-18.853	0	0	0	0	0	0	0
WT111(DD045F3F1DEA)	3.74	13108	2022-11-25 10:05:36.114	0.026	0.318	0.972	-0.427	0.061	0	17.704	-1.489	-18.853	0	0	0	0	0	0	0
WT111(DD045F3F1DEA)	3.74	13108	2022-11-25 10:05:36.114	0.026	0.318	0.972	-0.427	0.061	0	17.699	-1.489	-18.858	0	0	0	0	0	0	0
WT111(DD045F3F1DEA)	3.74	13108	2022-11-25 10:05:36.114	0.026	0.318	0.972	-0.427	0.061	0	17.699	-1.489	-18.858	0	0	0	0	0	0	0
WT111(DD045F3F1DEA)	3.74	13108	2022-11-25 10:05:36.114	0.026	0.318	0.972	-0.427	0.061	0	17.699	-1.489	-18.864	0	0	0	0	0	0	0
WT111(DD045F3F1DEA)	3.74	13108	2022-11-25 10:05:36.114	0.026	0.303	0.965	0.488	-0.061	0	17.699	-1.489	-18.869	0	0	0	0	0	0	0
WT111(DD045F3F1DEA)	3.74	13108	2022-11-25 10:05:36.208	0.023	0.293	0.957	-0.183	0	0	17.704	-1.489	-18.891	0	0	0	0	0	0	0
WT111(DD045F3F1DEA)	3.74	13108	2022-11-25 10:05:36.208	0.023	0.293	0.957	-0.183	0	0	17.704	-1.489	-18.896	0	0	0	0	0	0	0
WT111(DD045F3F1DEA)	3.74	13108	2022-11-25 10:05:36.208	0.023	0.293	0.957	-0.183	0	0	17.699	-1.489	-18.896	0	0	0	0	0	0	0
WT111(DD045F3F1DEA)	3.74	13108	2022-11-25 10:05:36.208	0.028	0.32	0.975	0.122	0	0	17.699	-1.489	-18.902	0	0	0	0	0	0	0
WT111(DD045F3F1DEA)	3.74	13108	2022-11-25 10:05:36.208	0.028	0.32	0.975	0.122	0	0	17.704	-1.489	-18.902	0	0	0	0	0	0	0
WT111(DD045F3F1DEA)	3.74	13108	2022-11-25 10:05:36.208	0.028	0.32	0.975	0.122	0	0	17.704	-1.489	-18.907	0	0	0	0	0	0	0
WT111(DD045F3F1DEA)	3.74	13108	2022-11-25 10:05:36.208	0.028	0.32	0.975	0.122	0	0	17.704	-1.489	-18.907	0	0	0	0	0	0	0
WT111(DD045F3F1DEA)	3.74	13108	2022-11-25 10:05:36.208	0.026	0.303	0.965	0	0	0	17.704	-1.489	-18.913	0	0	0	0	0	0	0
WT111(DD045F3F1DEA)	3.74	13108	2022-11-25 10:05:36.255	0.026	0.297	0.961	-0.183	0	-0.061	17.704	-1.489	-18.94	0	0	0	0	0	0	0
WT111(DD045F3F1DEA)	3.74	13108	2022-11-25 10:05:36.255	0.026	0.297	0.961	-0.183	0	-0.061	17.699	-1.489	-18.94	0	0	0	0	0	0	0
WT111(DD045F3F1DEA)	3.74	13108	2022-11-25 10:05:36.255	0.026	0.297	0.961	-0.183	0	-0.061	17.699	-1.489	-18.946	0	0	0	0	0	0	0
WT111(DD045F3F1DEA)	3.74	13108	2022-11-25 10:05:36.255	0.025	0.324	0.976	0.244	-0.061	0	17.699	-1.489	-18.951	0	0	0	0	0	0	0
WT111(DD045F3F1DEA)	3.74	13108	2022-11-25 10:05:36.255	0.025	0.324	0.976	0.244	-0.061	0	17.704	-1.489	-18.951	0	0	0	0	0	0	0
WT111(DD045F3F1DEA)	3.74	13108	2022-11-25 10:05:36.255	0.025	0.324	0.976	0.244	-0.061	0	17.704	-1.489	-18.957	0	0	0	0	0	0	0
WT111(DD045F3F1DEA)	3.74	13108	2022-11-25 10:05:36.255	0.025	0.29	0.952	-0.122	0	0	17.704	-1.489	-18.957	0	0	0	0	0	0	0
WT111(DD045F3F1DEA)	3.74	13108	2022-11-25 10:05:36.255	0.025	0.29	0.952	-0.122	0	0	17.704	-1.489	-18.962	0	0	0	0	0	0	0
WT111(DD045F3F1DEA)	3.74	13108	2022-11-25 10:05:36.286	0.025	0.29	0.952	-0.122	0	0	17.699	-1.489	-18.962	0	0	0	0	0	0	0
WT111(DD045F3F1DEA)	3.74	13108	2022-11-25 10:05:36.286	0.025	0.29	0.952	-0.122	0	0	17.699	-1.489	-18.968	0	0	0	0	0	0	0
WT111(DD045F3F1DEA)	3.74	13108	2022-11-25 10:05:36.286	0.027	0.322	0.981	0	0	0	17.699	-1.489	-18.968	0	0	0	0	0	0	0
WT111(DD045F3F1DEA)	3.74	13108	2022-11-25 10:05:36.286	0.027	0.322	0.981	0	0	0	17.699	-1.489	-18.973	0	0	0	0	0	0	0
WT111(DD045F3F1DEA)	3.74	13108	2022-11-25 10:05:36.286	0.027	0.322	0.981	0	0	0	17.699	-1.489	-18.973	0	0	0	0	0	0	0
WT111(DD045F3F1DEA)	3.74	13108	2022-11-25 10:05:36.286	0.027	0.322	0.981	0	0	0	17.699	-1.489	-18.979	0	0	0	0	0	0	0
WT111(DD045F3F1DEA)	3.74	13108	2022-11-25 10:05:36.286	0.028	0.306	0.965	0.244	-0.061	0	17.699	-1.489	-18.984	0	0	0	0	0	0	0
WT111(DD045F3F1DEA)	3.74	13108	2022-11-25 10:05:36.286	0.028	0.306	0.965	0.244	-0.061	0	17.704	-1.489	-18.984	0	0	0	0	0	0	0
WT111(DD045F3F1DEA)	3.74	13108	2022-11-25 10:05:36.349	0.027	0.304	0.964	0	-0.061	0	17.704	-1.489	-19.034	0	0	0	0	0	0	0
WT111(DD045F3F1DEA)	3.74	13108	2022-11-25 10:05:36.349	0.027	0.304	0.964	0	-0.061	0	17.704	-1.489	-19.039	0	0	0	0	0	0	0
WT111(DD045F3F1DEA)	3.74	13108	2022-11-25 10:05:36.349	0.025	0.31	0.968	0	0	0	17.704	-1.489	-19.039	0	0	0	0	0	0	0
WT111(DD045F3F1DEA)	3.74	13108	2022-11-25 10:05:36.349	0.025	0.31	0.968	0	0	0	17.704	-1.489	-19.045	0	0	0	0	0	0	0
WT111(DD045F3F1DEA)	3.74	13108	2022-11-25 10:05:36.349	0.025	0.31	0.968	0	0	0	17.704	-1.489	-19.045	0	0	0	0	0	0	0
WT111(DD045F3F1DEA)	3.74	13108	2022-11-25 10:05:36.349	0.025	0.31	0.968	0	0	0	17.704	-1.489	-19.045	0	0	0	0	0	0	0
WT111(DD045F3F1DEA)	3.74	13108	2022-11-25 10:05:36.349	0.025	0.3	0.961	0	0	0	17.704	-1.489	-19.05	0	0	0	0	0	0	0
WT111(DD045F3F1DEA)	3.74	13108	2022-11-25 10:05:36.349	0.025	0.3	0.961	0	0	0	17.704	-1.489	-19.05	0	0	0	0	0	0	0
WT111(DD045F3F1DEA)	3.74	13108	2022-11-25 10:05:36.411	0.025	0.3	0.961	0	0	0	17.704	-1.489	-19.056	0	0	0	0	0	0	0
WT111(DD045F3F1DEA)	3.74	13108	2022-11-25 10:05:36.411	0.025	0.3	0.961	0	0	0	17.704	-1.489	-19.056	0	0	0	0	0	0	0
WT111(DD045F3F1DEA)	3.74	13108	2022-11-25 10:05:36.411	0.026	0.311	0.972	-0.061	0	0	17.704	-1.489	-19.061	0	0	0	0	0	0	0
WT111(DD045F3F1DEA)	3.74	13108	2022-11-25 10:05:36.411	0.026	0.311	0.972	-0.061	0	0	17.704	-1.489	-19.061	0	0	0	0	0	0	0
WT111(DD045F3F1DEA)	3.74	13108	2022-11-25 10:05:36.411	0.026	0.311	0.972	-0.061	0	0	17.699	-1.489	-19.067	0	0	0	0	0	0	0
WT111(DD045F3F1DEA)	3.74	13108	2022-11-25 10:05:36.411	0.026	0.311	0.972	-0.061	0	0	17.699	-1.489	-19.067	0	0	0	0	0	0	0
WT111(DD045F3F1DEA)	3.74	13108	2022-11-25 10:05:36.411	0.027	0.315	0.966	0.427	-0.061	0	17.704	-1.489	-19.072	0	0	0	0	0	0	0
WT111(DD045F3F1DEA)	3.74	13108	2022-11-25 10:05:36.411	0.027	0.315	0.966	0.427	-0.061	0	17.704	-1.489	-19.072	0	0	0	0	0	0	0
WT111(DD045F3F1DEA)	3.74	13108	2022-11-25 10:05:36.442	0.026	0.324	0.975	0.427	0	0	17.71	-1.489	-19.094	0	0	0	0	0	0	0
WT111(DD045F3F1DEA)	3.74	13108	2022-11-25 10:05:36.442	0.026	0.324	0.975	0.427	0	0	17.71	-1.489	-19.1	0	0	0	0	0	0	0
WT111(DD045F3F1DEA)	3.74	13108	2022-11-25 10:05:36.442	0.024	0.29	0.957	-0.366	0	0	17.71	-1.489	-19.1	0	0	0	0	0	0	0
WT111(DD045F3F1DEA)	3.74	13108	2022-11-25 10:05:36.442	0.024	0.29	0.957	-0.366	0	0	17.704	-1.489	-19.1	0	0	0	0	0	0	0
WT111(DD045F3F1DEA)	3.74	13108	2022-11-25 10:05:36.442	0.024	0.29	0.957	-0.366	0	0	17.704	-1.489	-19.105	0	0	0	0	0	0	0
WT111(DD045F3F1DEA)	3.74	13108	2022-11-25 10:05:36.442	0.024	0.29	0.957	-0.366	0	0	17.704	-1.489	-19.105	0	0	0	0	0	0	0
WT111(DD045F3F1DEA)	3.74	13108	2022-11-25 10:05:36.442	0.028	0.311	0.966	0.244	0	0	17.704	-1.489	-19.111	0	0	0	0	0	0	0
WT111(DD045F3F1DEA)	3.74	13108	2022-11-25 10:05:36.442	0.028	0.311	0.966	0.244	0	0	17.704	-1.489	-19.111	0	0	0	0	0	0	0
WT111(DD045F3F1DEA)	3.74	13108	2022-11-25 10:05:36.473	0.028	0.311	0.966	0.244	0	0	17.704	-1.489	-19.111	0	0	0	0	0	0	0
WT111(DD045F3F1DEA)	3.74	13108	2022-11-25 10:05:36.473	0.028	0.311	0.966	0.244	0	0	17.704	-1.489	-19.116	0	0	0	0	0	0	0
WT111(DD045F3F1DEA)	3.74	13108	2022-11-25 10:05:36.473	0.026	0.313	0.97	-0.183	0	0	17.704	-1.489	-19.116	0	0	0	0	0	0	0
WT111(DD045F3F1DEA)	3.74	13108	2022-11-25 10:05:36.473	0.026	0.313	0.97	-0.183	0	0	17.704	-1.489	-19.122	0	0	0	0	0	0	0
WT111(DD045F3F1DEA)	3.74	13108	2022-11-25 10:05:36.473	0.026	0.313	0.97	-0.183	0	0	17.704	-1.489	-19.122	0	0	0	0	0	0	0
WT111(DD045F3F1DEA)	3.74	13108	2022-11-25 10:05:36.473	0.026	0.313	0.97	-0.183	0	0	17.704	-1.489	-19.122	0	0	0	0	0	0	0
WT111(DD045F3F1DEA)	3.74	13108	2022-11-25 10:05:36.473	0.026	0.299	0.963	0.305	0	0	17.704	-1.489	-19.127	0	0	0	0	0	0	0
WT111(DD045F3F1DEA)	3.74	13108	2022-11-25 10:05:36.473	0.026	0.299	0.963	0.305	0	0	17.704	-1.489	-19.127	0	0	0	0	0	0	0
WT111(DD045F3F1DEA)	3.74	13108	2022-11-25 10:05:36.505	0.026	0.299	0.963	0.305	0	0	17.704	-1.489	-19.127	0	0	0	0	0	0	0
WT111(DD045F3F1DEA)	3.74	13108	2022-11-25 10:05:36.505	0.026	0.299	0.963	0.305	0	0	17.71	-1.489	-19.133	0	0	0	0	0	0	0
WT111(DD045F3F1DEA)	3.74	13108	2022-11-25 10:05:36.505	0.026	0.318	0.965	0	0	0	17.704	-1.489	-19.133	0	0	0	0	0	0	0
WT111(DD045F3F1DEA)	3.74	13108	2022-11-25 10:05:36.505	0.026	0.318	0.965	0	0	0	17.704	-1.489	-19.133	0	0	0	0	0	0	0
WT111(DD045F3F1DEA)	3.74	13108	2022-11-25 10:05:36.505	0.026	0.318	0.965	0	0	0	17.704	-1.489	-19.138	0	0	0	0	0	0	0
WT111(DD045F3F1DEA)	3.74	13108	2022-11-25 10:05:36.505	0.026	0.318	0.965	0	0	0	17.704	-1.489	-19.138	0	0	0	0	0	0	0
WT111(DD045F3F1DEA)	3.74	13108	2022-11-25 10:05:36.505	0.027	0.299	0.963	0.122	0	0	17.71	-1.489	-19.138	0	0	0	0	0	0	0
WT111(DD045F3F1DEA)	3.74	13108	2022-11-25 10:05:36.505	0.027	0.299	0.963	0.122	0	0	17.71	-1.489	-19.144	0	0	0	0	0	0	0
WT111(DD045F3F1DEA)	3.74	13108	2022-11-25 10:05:36.536	0.027	0.299	0.963	0.122	0	0	17.71	-1.489	-19.144	0	0	0	0	0	0	0
WT111(DD045F3F1DEA)	3.74	13108	2022-11-25 10:05:36.536	0.027	0.299	0.963	0.122	0	0	17.71	-1.489	-19.144	0	0	0	0	0	0	0
WT111(DD045F3F1DEA)	3.74	13108	2022-11-25 10:05:36.536	0.025	0.312	0.972	0	0	0	17.71	-1.489	-19.149	0	0	0	0	0	0	0

## Sheet: 120cm
设备名称	电压	版本	片上时间	加速度X(g)	加速度Y(g)	加速度Z(g)	角速度X(°/s)	角速度Y(°/s)	角速度Z(°/s)	角度X(°)	角度Y(°)	角度Z(°)	磁场X	磁场Y	磁场Z	四元数0	四元数1	四元数2	四元数3	状态
WT111(DD045F3F1DEA)	3.67	13108	2022-11-25 16:22:07.956	0.028	0.337	0.959	0.061	0	0	19.127	-1.511	-21.879	0	0	0	0	0	0	0
WT111(DD045F3F1DEA)	3.67	13108	2022-11-25 16:22:08.034	0.028	0.337	0.959	0.061	0	0	19.127	-1.511	-21.879	0	0	0	0	0	0	0
WT111(DD045F3F1DEA)	3.67	13108	2022-11-25 16:22:08.034	0.025	0.326	0.954	-0.061	0	0	19.127	-1.511	-21.879	0	0	0	0	0	0	0
WT111(DD045F3F1DEA)	3.67	13108	2022-11-25 16:22:08.034	0.025	0.326	0.954	-0.061	0	0	19.127	-1.511	-21.879	0	0	0	0	0	0	0
WT111(DD045F3F1DEA)	3.67	13108	2022-11-25 16:22:08.034	0.025	0.326	0.954	-0.061	0	0	19.127	-1.511	-21.879	0	0	0	0	0	0	0
WT111(DD045F3F1DEA)	3.67	13108	2022-11-25 16:22:08.034	0.027	0.33	0.957	0	0	0	19.127	-1.511	-21.879	0	0	0	0	0	0	0
WT111(DD045F3F1DEA)	3.67	13108	2022-11-25 16:22:08.034	0.027	0.33	0.957	0	0	0	19.127	-1.511	-21.879	0	0	0	0	0	0	0
WT111(DD045F3F1DEA)	3.67	13108	2022-11-25 16:22:08.034	0.027	0.33	0.957	0	0	0	19.127	-1.511	-21.879	0	0	0	0	0	0	0
WT111(DD045F3F1DEA)	3.67	13108	2022-11-25 16:22:08.034	0.027	0.33	0.957	0	0	0	19.127	-1.511	-21.879	0	0	0	0	0	0	0
WT111(DD045F3F1DEA)	3.67	13108	2022-11-25 16:22:08.065	0.028	0.339	0.96	-0.244	0	0	19.122	-1.511	-21.879	0	0	0	0	0	0	0
WT111(DD045F3F1DEA)	3.67	13108	2022-11-25 16:22:08.065	0.028	0.339	0.96	-0.244	0	0	19.122	-1.511	-21.879	0	0	0	0	0	0	0
WT111(DD045F3F1DEA)	3.67	13108	2022-11-25 16:22:08.065	0.028	0.339	0.96	-0.244	0	0	19.122	-1.511	-21.879	0	0	0	0	0	0	0
WT111(DD045F3F1DEA)	3.67	13108	2022-11-25 16:22:08.065	0.028	0.339	0.96	-0.244	0	0	19.122	-1.511	-21.879	0	0	0	0	0	0	0
WT111(DD045F3F1DEA)	3.67	13108	2022-11-25 16:22:08.065	0.027	0.331	0.963	0.122	0	0	19.122	-1.511	-21.879	0	0	0	0	0	0	0
WT111(DD045F3F1DEA)	3.67	13108	2022-11-25 16:22:08.065	0.027	0.331	0.963	0.122	0	0	19.122	-1.511	-21.879	0	0	0	0	0	0	0
WT111(DD045F3F1DEA)	3.67	13108	2022-11-25 16:22:08.065	0.027	0.331	0.963	0.122	0	0	19.122	-1.511	-21.879	0	0	0	0	0	0	0
WT111(DD045F3F1DEA)	3.67	13108	2022-11-25 16:22:08.065	0.027	0.331	0.963	0.122	0	0	19.122	-1.511	-21.879	0	0	0	0	0	0	0
WT111(DD045F3F1DEA)	3.67	13108	2022-11-25 16:22:08.128	0.027	0.339	0.958	-0.122	0	0	19.122	-1.511	-21.879	0	0	0	0	0	0	0
WT111(DD045F3F1DEA)	3.67	13108	2022-11-25 16:22:08.128	0.027	0.339	0.958	-0.122	0	0	19.122	-1.511	-21.879	0	0	0	0	0	0	0
WT111(DD045F3F1DEA)	3.67	13108	2022-11-25 16:22:08.128	0.027	0.339	0.958	-0.122	0	0	19.122	-1.511	-21.879	0	0	0	0	0	0	0
WT111(DD045F3F1DEA)	3.67	13108	2022-11-25 16:22:08.128	0.027	0.339	0.958	-0.122	0	0	19.122	-1.511	-21.879	0	0	0	0	0	0	0
WT111(DD045F3F1DEA)	3.67	13108	2022-11-25 16:22:08.128	0.027	0.326	0.955	0.366	0	0	19.122	-1.511	-21.879	0	0	0	0	0	0	0
WT111(DD045F3F1DEA)	3.67	13108	2022-11-25 16:22:08.128	0.027	0.326	0.955	0.366	0	0	19.127	-1.511	-21.879	0	0	0	0	0	0	0
WT111(DD045F3F1DEA)	3.67	13108	2022-11-25 16:22:08.128	0.027	0.326	0.955	0.366	0	0	19.127	-1.511	-21.879	0	0	0	0	0	0	0
WT111(DD045F3F1DEA)	3.67	13108	2022-11-25 16:22:08.128	0.027	0.326	0.955	0.366	0	0	19.127	-1.511	-21.879	0	0	0	0	0	0	0
WT111(DD045F3F1DEA)	3.67	13108	2022-11-25 16:22:08.159	0.027	0.334	0.959	-0.366	0	0	19.127	-1.511	-21.879	0	0	0	0	0	0	0
WT111(DD045F3F1DEA)	3.67	13108	2022-11-25 16:22:08.159	0.027	0.334	0.959	-0.366	0	0	19.127	-1.511	-21.879	0	0	0	0	0	0	0
WT111(DD045F3F1DEA)	3.67	13108	2022-11-25 16:22:08.159	0.027	0.334	0.959	-0.366	0	0	19.122	-1.511	-21.879	0	0	0	0	0	0	0
WT111(DD045F3F1DEA)	3.67	13108	2022-11-25 16:22:08.159	0.027	0.334	0.959	-0.366	0	0	19.122	-1.511	-21.879	0	0	0	0	0	0	0
WT111(DD045F3F1DEA)	3.67	13108	2022-11-25 16:22:08.159	0.026	0.334	0.96	0	0	0	19.122	-1.511	-21.879	0	0	0	0	0	0	0
WT111(DD045F3F1DEA)	3.67	13108	2022-11-25 16:22:08.159	0.026	0.334	0.96	0	0	0	19.122	-1.511	-21.879	0	0	0	0	0	0	0
WT111(DD045F3F1DEA)	3.67	13108	2022-11-25 16:22:08.159	0.026	0.334	0.96	0	0	0	19.122	-1.511	-21.879	0	0	0	0	0	0	0
WT111(DD045F3F1DEA)	3.67	13108	2022-11-25 16:22:08.159	0.026	0.334	0.96	0	0	0	19.122	-1.511	-21.879	0	0	0	0	0	0	0
WT111(DD045F3F1DEA)	3.67	13108	2022-11-25 16:22:08.190	0.027	0.329	0.956	0.183	-0.061	0	19.122	-1.511	-21.879	0	0	0	0	0	0	0
WT111(DD045F3F1DEA)	3.67	13108	2022-11-25 16:22:08.190	0.027	0.329	0.956	0.183	-0.061	0	19.122	-1.511	-21.879	0	0	0	0	0	0	0
WT111(DD045F3F1DEA)	3.67	13108	2022-11-25 16:22:08.190	0.027	0.329	0.956	0.183	-0.061	0	19.127	-1.511	-21.879	0	0	0	0	0	0	0
WT111(DD045F3F1DEA)	3.67	13108	2022-11-25 16:22:08.190	0.027	0.329	0.956	0.183	-0.061	0	19.127	-1.511	-21.879	0	0	0	0	0	0	0
WT111(DD045F3F1DEA)	3.67	13108	2022-11-25 16:22:08.190	0.026	0.337	0.96	0	0	0	19.127	-1.511	-21.879	0	0	0	0	0	0	0
WT111(DD045F3F1DEA)	3.67	13108	2022-11-25 16:22:08.190	0.026	0.337	0.96	0	0	0	19.127	-1.511	-21.879	0	0	0	0	0	0	0
WT111(DD045F3F1DEA)	3.67	13108	2022-11-25 16:22:08.190	0.026	0.337	0.96	0	0	0	19.127	-1.511	-21.879	0	0	0	0	0	0	0
WT111(DD045F3F1DEA)	3.67	13108	2022-11-25 16:22:08.190	0.026	0.337	0.96	0	0	0	19.127	-1.511	-21.879	0	0	0	0	0	0	0
WT111(DD045F3F1DEA)	3.67	13108	2022-11-25 16:22:08.253	0.025	0.323	0.956	0.122	0	0	19.127	-1.511	-21.879	0	0	0	0	0	0	0
WT111(DD045F3F1DEA)	3.67	13108	2022-11-25 16:22:08.253	0.025	0.323	0.956	0.122	0	0	19.127	-1.511	-21.879	0	0	0	0	0	0	0
WT111(DD045F3F1DEA)	3.67	13108	2022-11-25 16:22:08.253	0.025	0.323	0.956	0.122	0	0	19.127	-1.511	-21.879	0	0	0	0	0	0	0
WT111(DD045F3F1DEA)	3.67	13108	2022-11-25 16:22:08.253	0.025	0.323	0.956	0.122	0	0	19.127	-1.511	-21.879	0	0	0	0	0	0	0
WT111(DD045F3F1DEA)	3.67	13108	2022-11-25 16:22:08.253	0.027	0.341	0.959	-0.305	0	0	19.127	-1.511	-21.879	0	0	0	0	0	0	0
WT111(DD045F3F1DEA)	3.67	13108	2022-11-25 16:22:08.253	0.027	0.341	0.959	-0.305	0	0	19.127	-1.511	-21.879	0	0	0	0	0	0	0
WT111(DD045F3F1DEA)	3.67	13108	2022-11-25 16:22:08.253	0.027	0.341	0.959	-0.305	0	0	19.122	-1.511	-21.879	0	0	0	0	0	0	0
WT111(DD045F3F1DEA)	3.67	13108	2022-11-25 16:22:08.253	0.027	0.341	0.959	-0.305	0	0	19.122	-1.511	-21.879	0	0	0	0	0	0	0
WT111(DD045F3F1DEA)	3.67	13108	2022-11-25 16:22:08.300	0.027	0.329	0.958	0.183	0	0	19.122	-1.511	-21.879	0	0	0	0	0	0	0
WT111(DD045F3F1DEA)	3.67	13108	2022-11-25 16:22:08.300	0.027	0.329	0.958	0.183	0	0	19.127	-1.511	-21.879	0	0	0	0	0	0	0
WT111(DD045F3F1DEA)	3.67	13108	2022-11-25 16:22:08.300	0.027	0.329	0.958	0.183	0	0	19.127	-1.511	-21.879	0	0	0	0	0	0	0
WT111(DD045F3F1DEA)	3.67	13108	2022-11-25 16:22:08.300	0.027	0.329	0.958	0.183	0	0	19.127	-1.511	-21.879	0	0	0	0	0	0	0
WT111(DD045F3F1DEA)	3.67	13108	2022-11-25 16:22:08.300	0.026	0.336	0.957	-0.061	0	0	19.127	-1.511	-21.879	0	0	0	0	0	0	0
WT111(DD045F3F1DEA)	3.67	13108	2022-11-25 16:22:08.300	0.026	0.336	0.957	-0.061	0	0	19.127	-1.511	-21.879	0	0	0	0	0	0	0
WT111(DD045F3F1DEA)	3.67	13108	2022-11-25 16:22:08.300	0.026	0.336	0.957	-0.061	0	0	19.127	-1.511	-21.879	0	0	0	0	0	0	0
WT111(DD045F3F1DEA)	3.67	13108	2022-11-25 16:22:08.300	0.026	0.336	0.957	-0.061	0	0	19.127	-1.511	-21.879	0	0	0	0	0	0	0
WT111(DD045F3F1DEA)	3.67	13108	2022-11-25 16:22:08.315	0.026	0.324	0.955	0	0	0	19.127	-1.511	-21.879	0	0	0	0	0	0	0
WT111(DD045F3F1DEA)	3.67	13108	2022-11-25 16:22:08.315	0.026	0.324	0.955	0	0	0	19.127	-1.511	-21.879	0	0	0	0	0	0	0
WT111(DD045F3F1DEA)	3.67	13108	2022-11-25 16:22:08.315	0.026	0.324	0.955	0	0	0	19.127	-1.511	-21.879	0	0	0	0	0	0	0
WT111(DD045F3F1DEA)	3.67	13108	2022-11-25 16:22:08.315	0.026	0.324	0.955	0	0	0	19.127	-1.511	-21.879	0	0	0	0	0	0	0
WT111(DD045F3F1DEA)	3.67	13108	2022-11-25 16:22:08.315	0.026	0.345	0.964	0.061	0	0	19.127	-1.511	-21.879	0	0	0	0	0	0	0
WT111(DD045F3F1DEA)	3.67	13108	2022-11-25 16:22:08.315	0.026	0.345	0.964	0.061	0	0	19.127	-1.511	-21.879	0	0	0	0	0	0	0
WT111(DD045F3F1DEA)	3.67	13108	2022-11-25 16:22:08.315	0.026	0.345	0.964	0.061	0	0	19.127	-1.511	-21.879	0	0	0	0	0	0	0
WT111(DD045F3F1DEA)	3.67	13108	2022-11-25 16:22:08.315	0.026	0.345	0.964	0.061	0	0	19.127	-1.511	-21.879	0	0	0	0	0	0	0
WT111(DD045F3F1DEA)	3.67	13108	2022-11-25 16:22:08.331	0.027	0.326	0.958	0	0	0	19.127	-1.511	-21.879	0	0	0	0	0	0	0
WT111(DD045F3F1DEA)	3.67	13108	2022-11-25 16:22:08.331	0.027	0.326	0.958	0	0	0	19.127	-1.511	-21.879	0	0	0	0	0	0	0
WT111(DD045F3F1DEA)	3.67	13108	2022-11-25 16:22:08.331	0.027	0.326	0.958	0	0	0	19.127	-1.511	-21.879	0	0	0	0	0	0	0
WT111(DD045F3F1DEA)	3.67	13108	2022-11-25 16:22:08.331	0.027	0.326	0.958	0	0	0	19.127	-1.511	-21.879	0	0	0	0	0	0	0
WT111(DD045F3F1DEA)	3.67	13108	2022-11-25 16:22:08.331	0.024	0.336	0.954	0.061	0	0	19.127	-1.511	-21.879	0	0	0	0	0	0	0
WT111(DD045F3F1DEA)	3.67	13108	2022-11-25 16:22:08.331	0.024	0.336	0.954	0.061	0	0	19.127	-1.511	-21.879	0	0	0	0	0	0	0
WT111(DD045F3F1DEA)	3.67	13108	2022-11-25 16:22:08.331	0.024	0.336	0.954	0.061	0	0	19.127	-1.511	-21.879	0	0	0	0	0	0	0
WT111(DD045F3F1DEA)	3.67	13108	2022-11-25 16:22:08.331	0.024	0.336	0.954	0.061	0	0	19.127	-1.511	-21.879	0	0	0	0	0	0	0
WT111(DD045F3F1DEA)	3.67	13108	2022-11-25 16:22:08.362	0.025	0.321	0.956	-0.305	0	0	19.127	-1.511	-21.879	0	0	0	0	0	0	0
WT111(DD045F3F1DEA)	3.67	13108	2022-11-25 16:22:08.362	0.025	0.321	0.956	-0.305	0	0	19.127	-1.511	-21.879	0	0	0	0	0	0	0
WT111(DD045F3F1DEA)	3.67	13108	2022-11-25 16:22:08.362	0.025	0.321	0.956	-0.305	0	0	19.127	-1.511	-21.879	0	0	0	0	0	0	0
WT111(DD045F3F1DEA)	3.67	13108	2022-11-25 16:22:08.362	0.025	0.321	0.956	-0.305	0	0	19.122	-1.511	-21.879	0	0	0	0	0	0	0
WT111(DD045F3F1DEA)	3.67	13108	2022-11-25 16:22:08.362	0.027	0.351	0.967	0.061	0	0	19.122	-1.511	-21.879	0	0	0	0	0	0	0
WT111(DD045F3F1DEA)	3.67	13108	2022-11-25 16:22:08.362	0.027	0.351	0.967	0.061	0	0	19.122	-1.511	-21.879	0	0	0	0	0	0	0
WT111(DD045F3F1DEA)	3.67	13108	2022-11-25 16:22:08.362	0.027	0.351	0.967	0.061	0	0	19.122	-1.511	-21.879	0	0	0	0	0	0	0
WT111(DD045F3F1DEA)	3.67	13108	2022-11-25 16:22:08.362	0.027	0.351	0.967	0.061	0	0	19.127	-1.511	-21.879	0	0	0	0	0	0	0
WT111(DD045F3F1DEA)	3.67	13108	2022-11-25 16:22:08.425	0.028	0.327	0.958	0.122	-0.061	0	19.127	-1.511	-21.879	0	0	0	0	0	0	0
WT111(DD045F3F1DEA)	3.67	13108	2022-11-25 16:22:08.425	0.028	0.327	0.958	0.122	-0.061	0	19.127	-1.511	-21.879	0	0	0	0	0	0	0
WT111(DD045F3F1DEA)	3.67	13108	2022-11-25 16:22:08.425	0.028	0.327	0.958	0.122	-0.061	0	19.127	-1.511	-21.879	0	0	0	0	0	0	0
WT111(DD045F3F1DEA)	3.67	13108	2022-11-25 16:22:08.425	0.028	0.327	0.958	0.122	-0.061	0	19.127	-1.511	-21.879	0	0	0	0	0	0	0
WT111(DD045F3F1DEA)	3.67	13108	2022-11-25 16:22:08.425	0.026	0.328	0.95	0	0	0	19.127	-1.511	-21.879	0	0	0	0	0	0	0
WT111(DD045F3F1DEA)	3.67	13108	2022-11-25 16:22:08.425	0.026	0.328	0.95	0	0	0	19.127	-1.511	-21.879	0	0	0	0	0	0	0
WT111(DD045F3F1DEA)	3.67	13108	2022-11-25 16:22:08.425	0.026	0.328	0.95	0	0	0	19.127	-1.511	-21.879	0	0	0	0	0	0	0
WT111(DD045F3F1DEA)	3.67	13108	2022-11-25 16:22:08.425	0.026	0.328	0.95	0	0	0	19.127	-1.511	-21.879	0	0	0	0	0	0	0
WT111(DD045F3F1DEA)	3.67	13108	2022-11-25 16:22:08.456	0.026	0.333	0.959	-0.183	0	0	19.127	-1.511	-21.879	0	0	0	0	0	0	0
WT111(DD045F3F1DEA)	3.67	13108	2022-11-25 16:22:08.456	0.026	0.333	0.959	-0.183	0	0	19.127	-1.511	-21.879	0	0	0	0	0	0	0
WT111(DD045F3F1DEA)	3.67	13108	2022-11-25 16:22:08.456	0.026	0.333	0.959	-0.183	0	0	19.127	-1.511	-21.879	0	0	0	0	0	0	0
WT111(DD045F3F1DEA)	3.67	13108	2022-11-25 16:22:08.456	0.026	0.333	0.959	-0.183	0	0	19.127	-1.511	-21.879	0	0	0	0	0	0	0
WT111(DD045F3F1DEA)	3.67	13108	2022-11-25 16:22:08.456	0.023	0.323	0.911	-2.38	0.122	0	19.111	-1.511	-21.885	0	0	0	0	0	0	0
WT111(DD045F3F1DEA)	3.67	13108	2022-11-25 16:22:08.456	0.023	0.323	0.911	-2.38	0.122	0	19.1	-1.511	-21.89	0	0	0	0	0	0	0
WT111(DD045F3F1DEA)	3.67	13108	2022-11-25 16:22:08.456	0.023	0.323	0.911	-2.38	0.122	0	19.089	-1.511	-21.896	0	0	0	0	0	0	0
WT111(DD045F3F1DEA)	3.67	13108	2022-11-25 16:22:08.456	0.023	0.323	0.911	-2.38	0.122	0	19.078	-1.511	-21.907	0	0	0	0	0	0	0
WT111(DD045F3F1DEA)	3.67	13108	2022-11-25 16:22:08.487	0.009	0.206	0.954	2.93	-1.648	0.488	19.094	-1.516	-21.912	0	0	0	0	0	0	0
WT111(DD045F3F1DEA)	3.67	13108	2022-11-25 16:22:08.487	0.009	0.206	0.954	2.93	-1.648	0.488	19.105	-1.527	-21.918	0	0	0	0	0	0	0
WT111(DD045F3F1DEA)	3.67	13108	2022-11-25 16:22:08.487	0.009	0.206	0.954	2.93	-1.648	0.488	19.116	-1.533	-21.929	0	0	0	0	0	0	0
WT111(DD045F3F1DEA)	3.67	13108	2022-11-25 16:22:08.487	0.009	0.206	0.954	2.93	-1.648	0.488	19.127	-1.538	-21.934	0	0	0	0	0	0	0
WT111(DD045F3F1DEA)	3.67	13108	2022-11-25 16:22:08.487	0.054	0.496	1.078	-5.31	1.953	-1.099	19.1	-1.527	-21.945	0	0	0	0	0	0	0
WT111(DD045F3F1DEA)	3.67	13108	2022-11-25 16:22:08.487	0.054	0.496	1.078	-5.31	1.953	-1.099	19.072	-1.516	-21.956	0	0	0	0	0	0	0
WT111(DD045F3F1DEA)	3.67	13108	2022-11-25 16:22:08.487	0.054	0.496	1.078	-5.31	1.953	-1.099	19.045	-1.505	-21.962	0	0	0	0	0	0	0
WT111(DD045F3F1DEA)	3.67	13108	2022-11-25 16:22:08.487	0.019	0.31	0.9	5.31	-0.427	0.488	19.072	-1.511	-21.967	0	0	0	0	0	0	0
WT111(DD045F3F1DEA)	3.67	13108	2022-11-25 16:22:08.550	0.019	0.31	0.9	5.31	-0.427	0.488	19.1	-1.511	-21.967	0	0	0	0	0	0	0
WT111(DD045F3F1DEA)	3.67	13108	2022-11-25 16:22:08.550	0.019	0.31	0.9	5.31	-0.427	0.488	19.127	-1.516	-21.973	0	0	0	0	0	0	0
WT111(DD045F3F1DEA)	3.67	13108	2022-11-25 16:22:08.550	0.019	0.31	0.9	5.31	-0.427	0.488	19.149	-1.516	-21.978	0	0	0	0	0	0	0
WT111(DD045F3F1DEA)	3.67	13108	2022-11-25 16:22:08.550	0.025	0.327	0.96	-1.831	0.305	-0.061	19.144	-1.516	-21.984	0	0	0	0	0	0	0
WT111(DD045F3F1DEA)	3.67	13108	2022-11-25 16:22:08.550	0.025	0.327	0.96	-1.831	0.305	-0.061	19.133	-1.516	-21.989	0	0	0	0	0	0	0
WT111(DD045F3F1DEA)	3.67	13108	2022-11-25 16:22:08.550	0.025	0.327	0.96	-1.831	0.305	-0.061	19.122	-1.511	-21.995	0	0	0	0	0	0	0
WT111(DD045F3F1DEA)	3.67	13108	2022-11-25 16:22:08.550	0.025	0.327	0.96	-1.831	0.305	-0.061	19.111	-1.511	-22	0	0	0	0	0	0	0
WT111(DD045F3F1DEA)	3.67	13108	2022-11-25 16:22:08.550	0.03	0.362	0.981	1.099	-0.061	0.061	19.116	-1.511	-22	0	0	0	0	0	0	0
WT111(DD045F3F1DEA)	3.67	13108	2022-11-25 16:22:08.581	0.03	0.362	0.981	1.099	-0.061	0.061	19.122	-1.511	-22.006	0	0	0	0	0	0	0
WT111(DD045F3F1DEA)	3.67	13108	2022-11-25 16:22:08.581	0.03	0.362	0.981	1.099	-0.061	0.061	19.127	-1.511	-22.011	0	0	0	0	0	0	0
WT111(DD045F3F1DEA)	3.67	13108	2022-11-25 16:22:08.581	0.03	0.362	0.981	1.099	-0.061	0.061	19.138	-1.511	-22.017	0	0	0	0	0	0	0
WT111(DD045F3F1DEA)	3.67	13108	2022-11-25 16:22:08.581	0.023	0.295	0.94	0.244	-0.061	0	19.138	-1.511	-22.022	0	0	0	0	0	0	0
WT111(DD045F3F1DEA)	3.67	13108	2022-11-25 16:22:08.581	0.023	0.295	0.94	0.244	-0.061	0	19.138	-1.511	-22.028	0	0	0	0	0	0	0
WT111(DD045F3F1DEA)	3.67	13108	2022-11-25 16:22:08.581	0.023	0.295	0.94	0.244	-0.061	0	19.138	-1.511	-22.033	0	0	0	0	0	0	0
WT111(DD045F3F1DEA)	3.67	13108	2022-11-25 16:22:08.581	0.023	0.295	0.94	0.244	-0.061	0	19.138	-1.511	-22.039	0	0	0	0	0	0	0
WT111(DD045F3F1DEA)	3.67	13108	2022-11-25 16:22:08.581	0.024	0.329	0.95	-0.488	0.061	0	19.138	-1.511	-22.044	0	0	0	0	0	0	0
WT111(DD045F3F1DEA)	3.67	13108	2022-11-25 16:22:08.643	0.024	0.329	0.95	-0.488	0.061	0	19.133	-1.511	-22.05	0	0	0	0	0	0	0
WT111(DD045F3F1DEA)	3.67	13108	2022-11-25 16:22:08.643	0.024	0.329	0.95	-0.488	0.061	0	19.133	-1.511	-22.055	0	0	0	0	0	0	0
WT111(DD045F3F1DEA)	3.67	13108	2022-11-25 16:22:08.643	0.024	0.329	0.95	-0.488	0.061	0	19.127	-1.511	-22.061	0	0	0	0	0	0	0
WT111(DD045F3F1DEA)	3.67	13108	2022-11-25 16:22:08.643	0.027	0.343	0.964	-0.244	0	0	19.127	-1.511	-22.066	0	0	0	0	0	0	0
WT111(DD045F3F1DEA)	3.67	13108	2022-11-25 16:22:08.643	0.027	0.343	0.964	-0.244	0	0	19.122	-1.511	-22.072	0	0	0	0	0	0	0
WT111(DD045F3F1DEA)	3.67	13108	2022-11-25 16:22:08.643	0.027	0.343	0.964	-0.244	0	0	19.122	-1.511	-22.077	0	0	0	0	0	0	0
WT111(DD045F3F1DEA)	3.67	13108	2022-11-25 16:22:08.643	0.027	0.343	0.964	-0.244	0	0	19.122	-1.511	-22.083	0	0	0	0	0	0	0
WT111(DD045F3F1DEA)	3.67	13108	2022-11-25 16:22:08.643	0.027	0.333	0.956	0.305	-0.061	0	19.122	-1.511	-22.088	0	0	0	0	0	0	0
WT111(DD045F3F1DEA)	3.67	13108	2022-11-25 16:22:08.706	0.027	0.333	0.956	0.305	-0.061	0	19.122	-1.511	-22.094	0	0	0	0	0	0	0
WT111(DD045F3F1DEA)	3.67	13108	2022-11-25 16:22:08.706	0.027	0.333	0.956	0.305	-0.061	0	19.127	-1.511	-22.099	0	0	0	0	0	0	0
WT111(DD045F3F1DEA)	3.67	13108	2022-11-25 16:22:08.706	0.027	0.333	0.956	0.305	-0.061	0	19.127	-1.511	-22.104	0	0	0	0	0	0	0
WT111(DD045F3F1DEA)	3.67	13108	2022-11-25 16:22:08.706	0.028	0.343	0.972	0.122	0	0	19.127	-1.511	-22.11	0	0	0	0	0	0	0
WT111(DD045F3F1DEA)	3.67	13108	2022-11-25 16:22:08.706	0.028	0.343	0.972	0.122	0	0	19.127	-1.511	-22.11	0	0	0	0	0	0	0
WT111(DD045F3F1DEA)	3.67	13108	2022-11-25 16:22:08.706	0.028	0.343	0.972	0.122	0	0	19.127	-1.511	-22.115	0	0	0	0	0	0	0
WT111(DD045F3F1DEA)	3.67	13108	2022-11-25 16:22:08.706	0.028	0.343	0.972	0.122	0	0	19.127	-1.511	-22.121	0	0	0	0	0	0	0
WT111(DD045F3F1DEA)	3.67	13108	2022-11-25 16:22:08.706	0.025	0.321	0.947	-0.244	0	0	19.127	-1.511	-22.126	0	0	0	0	0	0	0
WT111(DD045F3F1DEA)	3.67	13108	2022-11-25 16:22:08.753	0.025	0.321	0.947	-0.244	0	0	19.127	-1.511	-22.132	0	0	0	0	0	0	0
WT111(DD045F3F1DEA)	3.67	13108	2022-11-25 16:22:08.753	0.025	0.321	0.947	-0.244	0	0	19.127	-1.511	-22.137	0	0	0	0	0	0	0
WT111(DD045F3F1DEA)	3.67	13108	2022-11-25 16:22:08.753	0.025	0.321	0.947	-0.244	0	0	19.122	-1.511	-22.143	0	0	0	0	0	0	0
WT111(DD045F3F1DEA)	3.67	13108	2022-11-25 16:22:08.753	0.027	0.337	0.96	-0.061	0	0	19.122	-1.511	-22.148	0	0	0	0	0	0	0
WT111(DD045F3F1DEA)	3.67	13108	2022-11-25 16:22:08.753	0.027	0.337	0.96	-0.061	0	0	19.122	-1.511	-22.148	0	0	0	0	0	0	0
WT111(DD045F3F1DEA)	3.67	13108	2022-11-25 16:22:08.753	0.027	0.337	0.96	-0.061	0	0	19.122	-1.511	-22.154	0	0	0	0	0	0	0
WT111(DD045F3F1DEA)	3.67	13108	2022-11-25 16:22:08.753	0.027	0.337	0.96	-0.061	0	0	19.122	-1.511	-22.159	0	0	0	0	0	0	0
WT111(DD045F3F1DEA)	3.67	13108	2022-11-25 16:22:08.753	0.027	0.338	0.965	0	0	0	19.122	-1.511	-22.165	0	0	0	0	0	0	0
WT111(DD045F3F1DEA)	3.67	13108	2022-11-25 16:22:08.784	0.027	0.338	0.965	0	0	0	19.122	-1.511	-22.17	0	0	0	0	0	0	0
WT111(DD045F3F1DEA)	3.67	13108	2022-11-25 16:22:08.784	0.027	0.338	0.965	0	0	0	19.122	-1.511	-22.17	0	0	0	0	0	0	0
WT111(DD045F3F1DEA)	3.67	13108	2022-11-25 16:22:08.784	0.027	0.338	0.965	0	0	0	19.122	-1.511	-22.176	0	0	0	0	0	0	0
WT111(DD045F3F1DEA)	3.67	13108	2022-11-25 16:22:08.784	0.024	0.327	0.957	-0.122	0	0	19.122	-1.511	-22.181	0	0	0	0	0	0	0
WT111(DD045F3F1DEA)	3.67	13108	2022-11-25 16:22:08.784	0.024	0.327	0.957	-0.122	0	0	19.122	-1.511	-22.187	0	0	0	0	0	0	0
WT111(DD045F3F1DEA)	3.67	13108	2022-11-25 16:22:08.784	0.024	0.327	0.957	-0.122	0	0	19.122	-1.511	-22.192	0	0	0	0	0	0	0
WT111(DD045F3F1DEA)	3.67	13108	2022-11-25 16:22:08.784	0.024	0.327	0.957	-0.122	0	0	19.122	-1.511	-22.192	0	0	0	0	0	0	0
WT111(DD045F3F1DEA)	3.67	13108	2022-11-25 16:22:08.784	0.027	0.341	0.956	0.183	-0.061	0	19.122	-1.511	-22.198	0	0	0	0	0	0	0
WT111(DD045F3F1DEA)	3.67	13108	2022-11-25 16:22:08.816	0.027	0.341	0.956	0.183	-0.061	0	19.122	-1.511	-22.203	0	0	0	0	0	0	0
WT111(DD045F3F1DEA)	3.67	13108	2022-11-25 16:22:08.816	0.027	0.341	0.956	0.183	-0.061	0	19.122	-1.511	-22.209	0	0	0	0	0	0	0
WT111(DD045F3F1DEA)	3.67	13108	2022-11-25 16:22:08.816	0.027	0.341	0.956	0.183	-0.061	0	19.127	-1.511	-22.209	0	0	0	0	0	0	0
WT111(DD045F3F1DEA)	3.67	13108	2022-11-25 16:22:08.816	0.026	0.323	0.96	0	0	0	19.127	-1.511	-22.214	0	0	0	0	0	0	0
WT111(DD045F3F1DEA)	3.67	13108	2022-11-25 16:22:08.816	0.026	0.323	0.96	0	0	0	19.127	-1.511	-22.22	0	0	0	0	0	0	0
WT111(DD045F3F1DEA)	3.67	13108	2022-11-25 16:22:08.816	0.026	0.323	0.96	0	0	0	19.127	-1.511	-22.225	0	0	0	0	0	0	0
WT111(DD045F3F1DEA)	3.67	13108	2022-11-25 16:22:08.816	0.026	0.323	0.96	0	0	0	19.127	-1.511	-22.225	0	0	0	0	0	0	0
WT111(DD045F3F1DEA)	3.67	13108	2022-11-25 16:22:08.816	0.026	0.339	0.958	0	0	0	19.127	-1.511	-22.231	0	0	0	0	0	0	0
WT111(DD045F3F1DEA)	3.67	13108	2022-11-25 16:22:08.847	0.026	0.339	0.958	0	0	0	19.127	-1.511	-22.236	0	0	0	0	0	0	0
WT111(DD045F3F1DEA)	3.67	13108	2022-11-25 16:22:08.847	0.026	0.339	0.958	0	0	0	19.127	-1.511	-22.236	0	0	0	0	0	0	0
WT111(DD045F3F1DEA)	3.67	13108	2022-11-25 16:22:08.847	0.026	0.339	0.958	0	0	0	19.127	-1.511	-22.242	0	0	0	0	0	0	0
WT111(DD045F3F1DEA)	3.67	13108	2022-11-25 16:22:08.847	0.025	0.327	0.956	-0.061	0	0	19.127	-1.511	-22.247	0	0	0	0	0	0	0
WT111(DD045F3F1DEA)	3.67	13108	2022-11-25 16:22:08.847	0.025	0.327	0.956	-0.061	0	0	19.127	-1.511	-22.247	0	0	0	0	0	0	0
WT111(DD045F3F1DEA)	3.67	13108	2022-11-25 16:22:08.847	0.025	0.327	0.956	-0.061	0	0	19.127	-1.511	-22.253	0	0	0	0	0	0	0
WT111(DD045F3F1DEA)	3.67	13108	2022-11-25 16:22:08.847	0.025	0.327	0.956	-0.061	0	0	19.122	-1.511	-22.258	0	0	0	0	0	0	0
WT111(DD045F3F1DEA)	3.67	13108	2022-11-25 16:22:08.847	0.028	0.334	0.959	0	0	0	19.122	-1.511	-22.264	0	0	0	0	0	0	0
WT111(DD045F3F1DEA)	3.67	13108	2022-11-25 16:22:08.878	0.028	0.334	0.959	0	0	0	19.122	-1.511	-22.264	0	0	0	0	0	0	0
WT111(DD045F3F1DEA)	3.67	13108	2022-11-25 16:22:08.878	0.028	0.334	0.959	0	0	0	19.122	-1.511	-22.269	0	0	0	0	0	0	0
WT111(DD045F3F1DEA)	3.67	13108	2022-11-25 16:22:08.878	0.028	0.334	0.959	0	0	0	19.127	-1.511	-22.275	0	0	0	0	0	0	0
WT111(DD045F3F1DEA)	3.67	13108	2022-11-25 16:22:08.878	0.026	0.338	0.962	0	0	0.061	19.127	-1.511	-22.28	0	0	0	0	0	0	0
WT111(DD045F3F1DEA)	3.67	13108	2022-11-25 16:22:08.878	0.026	0.338	0.962	0	0	0.061	19.127	-1.511	-22.28	0	0	0	0	0	0	0
WT111(DD045F3F1DEA)	3.67	13108	2022-11-25 16:22:08.878	0.026	0.338	0.962	0	0	0.061	19.127	-1.511	-22.286	0	0	0	0	0	0	0
WT111(DD045F3F1DEA)	3.67	13108	2022-11-25 16:22:08.878	0.026	0.338	0.962	0	0	0.061	19.127	-1.511	-22.286	0	0	0	0	0	0	0
WT111(DD045F3F1DEA)	3.67	13108	2022-11-25 16:22:08.878	0.026	0.328	0.955	0.122	0	0	19.127	-1.511	-22.291	0	0	0	0	0	0	0
WT111(DD045F3F1DEA)	3.67	13108	2022-11-25 16:22:08.909	0.026	0.328	0.955	0.122	0	0	19.127	-1.511	-22.297	0	0	0	0	0	0	0
WT111(DD045F3F1DEA)	3.67	13108	2022-11-25 16:22:08.909	0.026	0.328	0.955	0.122	0	0	19.127	-1.511	-22.297	0	0	0	0	0	0	0
WT111(DD045F3F1DEA)	3.67	13108	2022-11-25 16:22:08.909	0.026	0.328	0.955	0.122	0	0	19.127	-1.511	-22.302	0	0	0	0	0	0	0
WT111(DD045F3F1DEA)	3.67	13108	2022-11-25 16:22:08.909	0.026	0.333	0.961	-0.244	0	0	19.127	-1.511	-22.308	0	0	0	0	0	0	0
WT111(DD045F3F1DEA)	3.67	13108	2022-11-25 16:22:08.909	0.026	0.333	0.961	-0.244	0	0	19.127	-1.511	-22.313	0	0	0	0	0	0	0
WT111(DD045F3F1DEA)	3.67	13108	2022-11-25 16:22:08.909	0.026	0.333	0.961	-0.244	0	0	19.122	-1.511	-22.313	0	0	0	0	0	0	0
WT111(DD045F3F1DEA)	3.67	13108	2022-11-25 16:22:08.909	0.026	0.333	0.961	-0.244	0	0	19.122	-1.511	-22.319	0	0	0	0	0	0	0
WT111(DD045F3F1DEA)	3.67	13108	2022-11-25 16:22:08.909	0.026	0.334	0.958	0.183	0	0.061	19.122	-1.511	-22.324	0	0	0	0	0	0	0
WT111(DD045F3F1DEA)	3.67	13108	2022-11-25 16:22:08.941	0.026	0.334	0.958	0.183	0	0.061	19.127	-1.511	-22.324	0	0	0	0	0	0	0
WT111(DD045F3F1DEA)	3.67	13108	2022-11-25 16:22:08.941	0.026	0.334	0.958	0.183	0	0.061	19.127	-1.511	-22.33	0	0	0	0	0	0	0
WT111(DD045F3F1DEA)	3.67	13108	2022-11-25 16:22:08.941	0.026	0.334	0.958	0.183	0	0.061	19.127	-1.511	-22.33	0	0	0	0	0	0	0
WT111(DD045F3F1DEA)	3.67	13108	2022-11-25 16:22:08.941	0.026	0.33	0.958	-0.122	0	0	19.127	-1.511	-22.335	0	0	0	0	0	0	0
WT111(DD045F3F1DEA)	3.67	13108	2022-11-25 16:22:08.941	0.026	0.33	0.958	-0.122	0	0	19.127	-1.511	-22.341	0	0	0	0	0	0	0
WT111(DD045F3F1DEA)	3.67	13108	2022-11-25 16:22:08.941	0.026	0.33	0.958	-0.122	0	0	19.127	-1.511	-22.341	0	0	0	0	0	0	0
WT111(DD045F3F1DEA)	3.67	13108	2022-11-25 16:22:08.941	0.026	0.33	0.958	-0.122	0	0	19.127	-1.511	-22.346	0	0	0	0	0	0	0
WT111(DD045F3F1DEA)	3.67	13108	2022-11-25 16:22:08.941	0.028	0.332	0.956	0.122	0	0	19.127	-1.511	-22.352	0	0	0	0	0	0	0
WT111(DD045F3F1DEA)	3.67	13108	2022-11-25 16:22:09.034	0.028	0.332	0.956	0.122	0	0	19.127	-1.511	-22.352	0	0	0	0	0	0	0
WT111(DD045F3F1DEA)	3.67	13108	2022-11-25 16:22:09.034	0.028	0.332	0.956	0.122	0	0	19.127	-1.511	-22.357	0	0	0	0	0	0	0
WT111(DD045F3F1DEA)	3.67	13108	2022-11-25 16:22:09.034	0.028	0.332	0.956	0.122	0	0	19.127	-1.511	-22.363	0	0	0	0	0	0	0
WT111(DD045F3F1DEA)	3.67	13108	2022-11-25 16:22:09.034	0.025	0.329	0.955	0	0	0	19.127	-1.511	-22.363	0	0	0	0	0	0	0
WT111(DD045F3F1DEA)	3.67	13108	2022-11-25 16:22:09.034	0.025	0.329	0.955	0	0	0	19.127	-1.511	-22.368	0	0	0	0	0	0	0
WT111(DD045F3F1DEA)	3.67	13108	2022-11-25 16:22:09.034	0.025	0.329	0.955	0	0	0	19.127	-1.511	-22.374	0	0	0	0	0	0	0
WT111(DD045F3F1DEA)	3.67	13108	2022-11-25 16:22:09.034	0.025	0.329	0.955	0	0	0	19.127	-1.511	-22.374	0	0	0	0	0	0	0
WT111(DD045F3F1DEA)	3.67	13108	2022-11-25 16:22:09.034	0.027	0.338	0.96	-0.122	0	0	19.127	-1.511	-22.379	0	0	0	0	0	0	0

## Sheet: 140cm
设备名称	电压	版本	片上时间	加速度X(g)	加速度Y(g)	加速度Z(g)	角速度X(°/s)	角速度Y(°/s)	角速度Z(°/s)	角度X(°)	角度Y(°)	角度Z(°)	磁场X	磁场Y	磁场Z	四元数0	四元数1	四元数2	四元数3	状态
WT111(DD045F3F1DEA)	3.67	13108	2022-11-25 16:28:35.254	0.026	0.326	0.954	-0.061	0	0	19.144	-1.494	-21.094	0	0	0	0	0	0	0
WT111(DD045F3F1DEA)	3.67	13108	2022-11-25 16:28:35.254	0.026	0.326	0.954	-0.061	0	0	19.144	-1.494	-21.094	0	0	0	0	0	0	0
WT111(DD045F3F1DEA)	3.67	13108	2022-11-25 16:28:35.254	0.025	0.336	0.956	-0.122	0	0	19.138	-1.494	-21.094	0	0	0	0	0	0	0
WT111(DD045F3F1DEA)	3.67	13108	2022-11-25 16:28:35.254	0.025	0.336	0.956	-0.122	0	0	19.138	-1.494	-21.094	0	0	0	0	0	0	0
WT111(DD045F3F1DEA)	3.67	13108	2022-11-25 16:28:35.254	0.025	0.336	0.956	-0.122	0	0	19.138	-1.494	-21.094	0	0	0	0	0	0	0
WT111(DD045F3F1DEA)	3.67	13108	2022-11-25 16:28:35.363	0.025	0.336	0.956	-0.122	0	0	19.138	-1.494	-21.094	0	0	0	0	0	0	0
WT111(DD045F3F1DEA)	3.67	13108	2022-11-25 16:28:35.379	0.027	0.332	0.964	-0.061	0	0	19.138	-1.494	-21.094	0	0	0	0	0	0	0
WT111(DD045F3F1DEA)	3.67	13108	2022-11-25 16:28:35.379	0.027	0.332	0.964	-0.061	0	0	19.138	-1.494	-21.094	0	0	0	0	0	0	0
WT111(DD045F3F1DEA)	3.67	13108	2022-11-25 16:28:35.379	0.027	0.332	0.964	-0.061	0	0	19.138	-1.494	-21.094	0	0	0	0	0	0	0
WT111(DD045F3F1DEA)	3.67	13108	2022-11-25 16:28:35.379	0.027	0.332	0.964	-0.061	0	0	19.138	-1.494	-21.094	0	0	0	0	0	0	0
WT111(DD045F3F1DEA)	3.67	13108	2022-11-25 16:28:35.379	0.026	0.335	0.955	-0.061	0	0	19.138	-1.494	-21.094	0	0	0	0	0	0	0
WT111(DD045F3F1DEA)	3.67	13108	2022-11-25 16:28:35.379	0.026	0.335	0.955	-0.061	0	0	19.138	-1.494	-21.094	0	0	0	0	0	0	0
WT111(DD045F3F1DEA)	3.67	13108	2022-11-25 16:28:35.379	0.026	0.335	0.955	-0.061	0	0	19.138	-1.494	-21.094	0	0	0	0	0	0	0
WT111(DD045F3F1DEA)	3.67	13108	2022-11-25 16:28:35.426	0.026	0.335	0.955	-0.061	0	0	19.138	-1.494	-21.094	0	0	0	0	0	0	0
WT111(DD045F3F1DEA)	3.67	13108	2022-11-25 16:28:35.426	0.027	0.323	0.956	-0.183	0	0	19.138	-1.494	-21.094	0	0	0	0	0	0	0
WT111(DD045F3F1DEA)	3.67	13108	2022-11-25 16:28:35.426	0.027	0.323	0.956	-0.183	0	0	19.133	-1.494	-21.094	0	0	0	0	0	0	0
WT111(DD045F3F1DEA)	3.67	13108	2022-11-25 16:28:35.426	0.027	0.323	0.956	-0.183	0	0	19.133	-1.494	-21.094	0	0	0	0	0	0	0
WT111(DD045F3F1DEA)	3.67	13108	2022-11-25 16:28:35.426	0.027	0.323	0.956	-0.183	0	0	19.133	-1.494	-21.094	0	0	0	0	0	0	0
WT111(DD045F3F1DEA)	3.67	13108	2022-11-25 16:28:35.426	0.024	0.332	0.952	-0.183	0.061	0	19.133	-1.494	-21.094	0	0	0	0	0	0	0
WT111(DD045F3F1DEA)	3.67	13108	2022-11-25 16:28:35.426	0.024	0.332	0.952	-0.183	0.061	0	19.133	-1.494	-21.094	0	0	0	0	0	0	0
WT111(DD045F3F1DEA)	3.67	13108	2022-11-25 16:28:35.426	0.024	0.332	0.952	-0.183	0.061	0	19.127	-1.489	-21.094	0	0	0	0	0	0	0
WT111(DD045F3F1DEA)	3.67	13108	2022-11-25 16:28:35.457	0.024	0.332	0.952	-0.183	0.061	0	19.127	-1.489	-21.094	0	0	0	0	0	0	0
WT111(DD045F3F1DEA)	3.67	13108	2022-11-25 16:28:35.457	0.026	0.335	0.962	0.305	-0.061	0	19.127	-1.489	-21.094	0	0	0	0	0	0	0
WT111(DD045F3F1DEA)	3.67	13108	2022-11-25 16:28:35.457	0.026	0.335	0.962	0.305	-0.061	0	19.133	-1.489	-21.094	0	0	0	0	0	0	0
WT111(DD045F3F1DEA)	3.67	13108	2022-11-25 16:28:35.457	0.026	0.335	0.962	0.305	-0.061	0	19.133	-1.494	-21.094	0	0	0	0	0	0	0
WT111(DD045F3F1DEA)	3.67	13108	2022-11-25 16:28:35.457	0.026	0.335	0.962	0.305	-0.061	0	19.133	-1.494	-21.094	0	0	0	0	0	0	0
WT111(DD045F3F1DEA)	3.67	13108	2022-11-25 16:28:35.457	0.025	0.333	0.959	-0.244	0.061	0	19.133	-1.494	-21.094	0	0	0	0	0	0	0
WT111(DD045F3F1DEA)	3.67	13108	2022-11-25 16:28:35.457	0.025	0.333	0.959	-0.244	0.061	0	19.133	-1.489	-21.094	0	0	0	0	0	0	0
WT111(DD045F3F1DEA)	3.67	13108	2022-11-25 16:28:35.457	0.025	0.333	0.959	-0.244	0.061	0	19.133	-1.489	-21.094	0	0	0	0	0	0	0
WT111(DD045F3F1DEA)	3.67	13108	2022-11-25 16:28:35.488	0.025	0.333	0.959	-0.244	0.061	0	19.127	-1.489	-21.094	0	0	0	0	0	0	0
WT111(DD045F3F1DEA)	3.67	13108	2022-11-25 16:28:35.488	0.026	0.327	0.953	0	0	0	19.127	-1.489	-21.094	0	0	0	0	0	0	0
WT111(DD045F3F1DEA)	3.67	13108	2022-11-25 16:28:35.488	0.026	0.327	0.953	0	0	0	19.127	-1.489	-21.094	0	0	0	0	0	0	0
WT111(DD045F3F1DEA)	3.67	13108	2022-11-25 16:28:35.488	0.026	0.327	0.953	0	0	0	19.127	-1.489	-21.094	0	0	0	0	0	0	0
WT111(DD045F3F1DEA)	3.67	13108	2022-11-25 16:28:35.488	0.026	0.327	0.953	0	0	0	19.127	-1.489	-21.094	0	0	0	0	0	0	0
WT111(DD045F3F1DEA)	3.67	13108	2022-11-25 16:28:35.488	0.027	0.345	0.962	0	0	0	19.127	-1.489	-21.094	0	0	0	0	0	0	0
WT111(DD045F3F1DEA)	3.67	13108	2022-11-25 16:28:35.488	0.027	0.345	0.962	0	0	0	19.127	-1.489	-21.094	0	0	0	0	0	0	0
WT111(DD045F3F1DEA)	3.67	13108	2022-11-25 16:28:35.488	0.027	0.345	0.962	0	0	0	19.127	-1.489	-21.094	0	0	0	0	0	0	0
WT111(DD045F3F1DEA)	3.67	13108	2022-11-25 16:28:35.520	0.027	0.345	0.962	0	0	0	19.127	-1.489	-21.094	0	0	0	0	0	0	0
WT111(DD045F3F1DEA)	3.67	13108	2022-11-25 16:28:35.520	0.027	0.333	0.958	0	0	0	19.127	-1.489	-21.094	0	0	0	0	0	0	0
WT111(DD045F3F1DEA)	3.67	13108	2022-11-25 16:28:35.520	0.027	0.333	0.958	0	0	0	19.127	-1.489	-21.094	0	0	0	0	0	0	0
WT111(DD045F3F1DEA)	3.67	13108	2022-11-25 16:28:35.520	0.027	0.333	0.958	0	0	0	19.133	-1.489	-21.094	0	0	0	0	0	0	0
WT111(DD045F3F1DEA)	3.67	13108	2022-11-25 16:28:35.520	0.027	0.333	0.958	0	0	0	19.133	-1.489	-21.094	0	0	0	0	0	0	0
WT111(DD045F3F1DEA)	3.67	13108	2022-11-25 16:28:35.520	0.025	0.329	0.961	0.183	0	0	19.133	-1.489	-21.094	0	0	0	0	0	0	0
WT111(DD045F3F1DEA)	3.67	13108	2022-11-25 16:28:35.520	0.025	0.329	0.961	0.183	0	0	19.133	-1.489	-21.094	0	0	0	0	0	0	0
WT111(DD045F3F1DEA)	3.67	13108	2022-11-25 16:28:35.520	0.025	0.329	0.961	0.183	0	0	19.133	-1.489	-21.094	0	0	0	0	0	0	0
WT111(DD045F3F1DEA)	3.67	13108	2022-11-25 16:28:35.582	0.024	0.332	0.96	-0.427	0	0	19.127	-1.489	-21.094	0	0	0	0	0	0	0
WT111(DD045F3F1DEA)	3.67	13108	2022-11-25 16:28:35.582	0.03	0.342	0.964	0.488	0	0	19.127	-1.489	-21.094	0	0	0	0	0	0	0
WT111(DD045F3F1DEA)	3.67	13108	2022-11-25 16:28:35.582	0.03	0.342	0.964	0.488	0	0	19.133	-1.489	-21.094	0	0	0	0	0	0	0
WT111(DD045F3F1DEA)	3.67	13108	2022-11-25 16:28:35.582	0.03	0.342	0.964	0.488	0	0	19.133	-1.489	-21.094	0	0	0	0	0	0	0
WT111(DD045F3F1DEA)	3.67	13108	2022-11-25 16:28:35.582	0.03	0.342	0.964	0.488	0	0	19.138	-1.489	-21.094	0	0	0	0	0	0	0
WT111(DD045F3F1DEA)	3.67	13108	2022-11-25 16:28:35.582	0.023	0.319	0.944	-0.427	0	0	19.133	-1.489	-21.094	0	0	0	0	0	0	0
WT111(DD045F3F1DEA)	3.67	13108	2022-11-25 16:28:35.582	0.023	0.319	0.944	-0.427	0	0	19.133	-1.489	-21.094	0	0	0	0	0	0	0
WT111(DD045F3F1DEA)	3.67	13108	2022-11-25 16:28:35.582	0.023	0.319	0.944	-0.427	0	0	19.133	-1.489	-21.094	0	0	0	0	0	0	0
WT111(DD045F3F1DEA)	3.67	13108	2022-11-25 16:28:35.613	0.025	0.321	0.952	0.427	-0.061	0	19.133	-1.489	-21.094	0	0	0	0	0	0	0
WT111(DD045F3F1DEA)	3.67	13108	2022-11-25 16:28:35.613	0.025	0.321	0.952	0.427	-0.061	0	19.133	-1.489	-21.094	0	0	0	0	0	0	0
WT111(DD045F3F1DEA)	3.67	13108	2022-11-25 16:28:35.613	0.025	0.321	0.952	0.427	-0.061	0	19.138	-1.489	-21.094	0	0	0	0	0	0	0
WT111(DD045F3F1DEA)	3.67	13108	2022-11-25 16:28:35.613	0.025	0.321	0.952	0.427	-0.061	0	19.138	-1.489	-21.094	0	0	0	0	0	0	0
WT111(DD045F3F1DEA)	3.67	13108	2022-11-25 16:28:35.613	0.025	0.334	0.955	-0.61	0	0	19.133	-1.489	-21.094	0	0	0	0	0	0	0
WT111(DD045F3F1DEA)	3.67	13108	2022-11-25 16:28:35.613	0.025	0.334	0.955	-0.61	0	0	19.133	-1.489	-21.094	0	0	0	0	0	0	0
WT111(DD045F3F1DEA)	3.67	13108	2022-11-25 16:28:35.613	0.025	0.334	0.955	-0.61	0	0	19.127	-1.489	-21.094	0	0	0	0	0	0	0
WT111(DD045F3F1DEA)	3.67	13108	2022-11-25 16:28:35.613	0.025	0.334	0.955	-0.61	0	0	19.127	-1.489	-21.094	0	0	0	0	0	0	0
WT111(DD045F3F1DEA)	3.67	13108	2022-11-25 16:28:35.645	0.027	0.337	0.968	0.427	0	0	19.127	-1.489	-21.094	0	0	0	0	0	0	0
WT111(DD045F3F1DEA)	3.67	13108	2022-11-25 16:28:35.645	0.027	0.337	0.968	0.427	0	0	19.127	-1.489	-21.094	0	0	0	0	0	0	0
WT111(DD045F3F1DEA)	3.67	13108	2022-11-25 16:28:35.645	0.027	0.337	0.968	0.427	0	0	19.133	-1.489	-21.094	0	0	0	0	0	0	0
WT111(DD045F3F1DEA)	3.67	13108	2022-11-25 16:28:35.645	0.027	0.337	0.968	0.427	0	0	19.133	-1.489	-21.094	0	0	0	0	0	0	0
WT111(DD045F3F1DEA)	3.67	13108	2022-11-25 16:28:35.645	0.026	0.328	0.952	-0.366	0	0	19.133	-1.489	-21.094	0	0	0	0	0	0	0
WT111(DD045F3F1DEA)	3.67	13108	2022-11-25 16:28:35.645	0.026	0.328	0.952	-0.366	0	0	19.133	-1.489	-21.094	0	0	0	0	0	0	0
WT111(DD045F3F1DEA)	3.67	13108	2022-11-25 16:28:35.645	0.026	0.328	0.952	-0.366	0	0	19.127	-1.489	-21.094	0	0	0	0	0	0	0
WT111(DD045F3F1DEA)	3.67	13108	2022-11-25 16:28:35.645	0.026	0.328	0.952	-0.366	0	0	19.127	-1.489	-21.094	0	0	0	0	0	0	0
WT111(DD045F3F1DEA)	3.67	13108	2022-11-25 16:28:35.660	0.026	0.342	0.961	0.244	0	0	19.127	-1.489	-21.094	0	0	0	0	0	0	0
WT111(DD045F3F1DEA)	3.67	13108	2022-11-25 16:28:35.660	0.026	0.342	0.961	0.244	0	0	19.127	-1.489	-21.094	0	0	0	0	0	0	0
WT111(DD045F3F1DEA)	3.67	13108	2022-11-25 16:28:35.660	0.026	0.342	0.961	0.244	0	0	19.133	-1.489	-21.094	0	0	0	0	0	0	0
WT111(DD045F3F1DEA)	3.67	13108	2022-11-25 16:28:35.660	0.026	0.342	0.961	0.244	0	0	19.133	-1.489	-21.094	0	0	0	0	0	0	0
WT111(DD045F3F1DEA)	3.67	13108	2022-11-25 16:28:35.660	0.026	0.333	0.962	-0.122	0	0	19.133	-1.489	-21.094	0	0	0	0	0	0	0
WT111(DD045F3F1DEA)	3.67	13108	2022-11-25 16:28:35.660	0.026	0.333	0.962	-0.122	0	0	19.133	-1.489	-21.094	0	0	0	0	0	0	0
WT111(DD045F3F1DEA)	3.67	13108	2022-11-25 16:28:35.660	0.026	0.333	0.962	-0.122	0	0	19.133	-1.489	-21.094	0	0	0	0	0	0	0
WT111(DD045F3F1DEA)	3.67	13108	2022-11-25 16:28:35.660	0.026	0.333	0.962	-0.122	0	0	19.133	-1.489	-21.094	0	0	0	0	0	0	0
WT111(DD045F3F1DEA)	3.67	13108	2022-11-25 16:28:35.692	0.026	0.331	0.956	0.122	0	0	19.133	-1.489	-21.094	0	0	0	0	0	0	0
WT111(DD045F3F1DEA)	3.67	13108	2022-11-25 16:28:35.707	0.026	0.331	0.956	0.122	0	0	19.133	-1.489	-21.094	0	0	0	0	0	0	0
WT111(DD045F3F1DEA)	3.67	13108	2022-11-25 16:28:35.707	0.026	0.331	0.956	0.122	0	0	19.133	-1.489	-21.094	0	0	0	0	0	0	0
WT111(DD045F3F1DEA)	3.67	13108	2022-11-25 16:28:35.707	0.026	0.331	0.956	0.122	0	0	19.133	-1.489	-21.094	0	0	0	0	0	0	0
WT111(DD045F3F1DEA)	3.67	13108	2022-11-25 16:28:35.707	0.027	0.333	0.959	0	-0.061	0	19.133	-1.489	-21.094	0	0	0	0	0	0	0
WT111(DD045F3F1DEA)	3.67	13108	2022-11-25 16:28:35.707	0.027	0.333	0.959	0	-0.061	0	19.133	-1.489	-21.094	0	0	0	0	0	0	0
WT111(DD045F3F1DEA)	3.67	13108	2022-11-25 16:28:35.707	0.027	0.333	0.959	0	-0.061	0	19.133	-1.489	-21.094	0	0	0	0	0	0	0
WT111(DD045F3F1DEA)	3.67	13108	2022-11-25 16:28:35.707	0.027	0.333	0.959	0	-0.061	0	19.133	-1.489	-21.094	0	0	0	0	0	0	0
WT111(DD045F3F1DEA)	3.67	13108	2022-11-25 16:28:35.817	0.025	0.328	0.955	0	0	0	19.133	-1.489	-21.094	0	0	0	0	0	0	0
WT111(DD045F3F1DEA)	3.67	13108	2022-11-25 16:28:35.817	0.025	0.328	0.955	0	0	0	19.133	-1.489	-21.094	0	0	0	0	0	0	0
WT111(DD045F3F1DEA)	3.67	13108	2022-11-25 16:28:35.817	0.025	0.328	0.955	0	0	0	19.133	-1.489	-21.094	0	0	0	0	0	0	0
WT111(DD045F3F1DEA)	3.67	13108	2022-11-25 16:28:35.817	0.025	0.328	0.955	0	0	0	19.133	-1.489	-21.094	0	0	0	0	0	0	0
WT111(DD045F3F1DEA)	3.67	13108	2022-11-25 16:28:35.817	0.026	0.337	0.958	0.183	0	0	19.133	-1.489	-21.094	0	0	0	0	0	0	0
WT111(DD045F3F1DEA)	3.67	13108	2022-11-25 16:28:35.817	0.026	0.337	0.958	0.183	0	0	19.133	-1.489	-21.094	0	0	0	0	0	0	0
WT111(DD045F3F1DEA)	3.67	13108	2022-11-25 16:28:35.817	0.026	0.337	0.958	0.183	0	0	19.138	-1.489	-21.094	0	0	0	0	0	0	0
WT111(DD045F3F1DEA)	3.67	13108	2022-11-25 16:28:35.817	0.026	0.337	0.958	0.183	0	0	19.138	-1.489	-21.094	0	0	0	0	0	0	0
WT111(DD045F3F1DEA)	3.67	13108	2022-11-25 16:28:35.848	0.026	0.322	0.953	-0.122	0	0	19.138	-1.489	-21.094	0	0	0	0	0	0	0
WT111(DD045F3F1DEA)	3.67	13108	2022-11-25 16:28:35.848	0.026	0.322	0.953	-0.122	0	0	19.138	-1.489	-21.094	0	0	0	0	0	0	0
WT111(DD045F3F1DEA)	3.67	13108	2022-11-25 16:28:35.848	0.026	0.322	0.953	-0.122	0	0	19.138	-1.489	-21.094	0	0	0	0	0	0	0
WT111(DD045F3F1DEA)	3.67	13108	2022-11-25 16:28:35.848	0.026	0.322	0.953	-0.122	0	0	19.133	-1.489	-21.094	0	0	0	0	0	0	0
WT111(DD045F3F1DEA)	3.67	13108	2022-11-25 16:28:35.848	0.008	0.217	0.804	3.845	-1.038	0.61	19.155	-1.494	-21.094	0	0	0	0	0	0	0
WT111(DD045F3F1DEA)	3.67	13108	2022-11-25 16:28:35.848	0.008	0.217	0.804	3.845	-1.038	0.61	19.171	-1.5	-21.099	0	0	0	0	0	0	0
WT111(DD045F3F1DEA)	3.67	13108	2022-11-25 16:28:35.848	0.008	0.217	0.804	3.845	-1.038	0.61	19.188	-1.505	-21.099	0	0	0	0	0	0	0
WT111(DD045F3F1DEA)	3.67	13108	2022-11-25 16:28:35.848	0.008	0.217	0.804	3.845	-1.038	0.61	19.204	-1.511	-21.105	0	0	0	0	0	0	0
WT111(DD045F3F1DEA)	3.67	13108	2022-11-25 16:28:35.879	0.054	0.558	1.274	-5.127	-0.244	-0.244	19.177	-1.511	-21.11	0	0	0	0	0	0	0
WT111(DD045F3F1DEA)	3.67	13108	2022-11-25 16:28:35.879	0.054	0.558	1.274	-5.127	-0.244	-0.244	19.155	-1.511	-21.116	0	0	0	0	0	0	0
WT111(DD045F3F1DEA)	3.67	13108	2022-11-25 16:28:35.879	0.054	0.558	1.274	-5.127	-0.244	-0.244	19.127	-1.516	-21.116	0	0	0	0	0	0	0
WT111(DD045F3F1DEA)	3.67	13108	2022-11-25 16:28:35.879	0.054	0.558	1.274	-5.127	-0.244	-0.244	19.105	-1.516	-21.121	0	0	0	0	0	0	0
WT111(DD045F3F1DEA)	3.67	13108	2022-11-25 16:28:35.879	0.014	0.245	0.851	2.808	1.404	-0.183	19.122	-1.511	-21.121	0	0	0	0	0	0	0
WT111(DD045F3F1DEA)	3.67	13108	2022-11-25 16:28:35.879	0.014	0.245	0.851	2.808	1.404	-0.183	19.133	-1.5	-21.121	0	0	0	0	0	0	0
WT111(DD045F3F1DEA)	3.67	13108	2022-11-25 16:28:35.879	0.014	0.245	0.851	2.808	1.404	-0.183	19.149	-1.494	-21.121	0	0	0	0	0	0	0
WT111(DD045F3F1DEA)	3.67	13108	2022-11-25 16:28:35.879	0.014	0.245	0.851	2.808	1.404	-0.183	19.166	-1.489	-21.121	0	0	0	0	0	0	0
WT111(DD045F3F1DEA)	3.67	13108	2022-11-25 16:28:35.910	0.022	0.292	0.929	-1.099	-0.183	0	19.16	-1.489	-21.127	0	0	0	0	0	0	0
WT111(DD045F3F1DEA)	3.67	13108	2022-11-25 16:28:35.910	0.022	0.292	0.929	-1.099	-0.183	0	19.149	-1.489	-21.127	0	0	0	0	0	0	0
WT111(DD045F3F1DEA)	3.67	13108	2022-11-25 16:28:35.910	0.022	0.292	0.929	-1.099	-0.183	0	19.144	-1.489	-21.132	0	0	0	0	0	0	0
WT111(DD045F3F1DEA)	3.67	13108	2022-11-25 16:28:35.910	0.022	0.292	0.929	-1.099	-0.183	0	19.138	-1.489	-21.138	0	0	0	0	0	0	0
WT111(DD045F3F1DEA)	3.67	13108	2022-11-25 16:28:35.910	0.029	0.351	0.943	-0.244	0	0.061	19.138	-1.489	-21.138	0	0	0	0	0	0	0
WT111(DD045F3F1DEA)	3.67	13108	2022-11-25 16:28:35.910	0.029	0.351	0.943	-0.244	0	0.061	19.133	-1.489	-21.143	0	0	0	0	0	0	0
WT111(DD045F3F1DEA)	3.67	13108	2022-11-25 16:28:35.910	0.029	0.351	0.943	-0.244	0	0.061	19.133	-1.489	-21.149	0	0	0	0	0	0	0
WT111(DD045F3F1DEA)	3.67	13108	2022-11-25 16:28:35.910	0.029	0.351	0.943	-0.244	0	0.061	19.133	-1.489	-21.149	0	0	0	0	0	0	0
WT111(DD045F3F1DEA)	3.67	13108	2022-11-25 16:28:35.941	0.027	0.346	0.977	-0.366	0	-0.061	19.133	-1.489	-21.149	0	0	0	0	0	0	0
WT111(DD045F3F1DEA)	3.67	13108	2022-11-25 16:28:35.941	0.027	0.346	0.977	-0.366	0	-0.061	19.127	-1.489	-21.154	0	0	0	0	0	0	0
WT111(DD045F3F1DEA)	3.67	13108	2022-11-25 16:28:35.941	0.027	0.346	0.977	-0.366	0	-0.061	19.127	-1.489	-21.154	0	0	0	0	0	0	0
WT111(DD045F3F1DEA)	3.67	13108	2022-11-25 16:28:35.941	0.027	0.346	0.977	-0.366	0	-0.061	19.127	-1.489	-21.16	0	0	0	0	0	0	0
WT111(DD045F3F1DEA)	3.67	13108	2022-11-25 16:28:35.941	0.026	0.319	0.957	0.488	0	0.122	19.127	-1.489	-21.16	0	0	0	0	0	0	0
WT111(DD045F3F1DEA)	3.67	13108	2022-11-25 16:28:35.941	0.026	0.319	0.957	0.488	0	0.122	19.133	-1.489	-21.16	0	0	0	0	0	0	0
WT111(DD045F3F1DEA)	3.67	13108	2022-11-25 16:28:35.941	0.026	0.319	0.957	0.488	0	0.122	19.133	-1.489	-21.165	0	0	0	0	0	0	0
WT111(DD045F3F1DEA)	3.67	13108	2022-11-25 16:28:35.941	0.026	0.319	0.957	0.488	0	0.122	19.138	-1.489	-21.165	0	0	0	0	0	0	0
WT111(DD045F3F1DEA)	3.67	13108	2022-11-25 16:28:35.973	0.028	0.331	0.951	-0.061	-0.061	0.061	19.138	-1.489	-21.187	0	0	0	0	0	0	0
WT111(DD045F3F1DEA)	3.67	13108	2022-11-25 16:28:35.973	0.028	0.331	0.951	-0.061	-0.061	0.061	19.133	-1.489	-21.187	0	0	0	0	0	0	0
WT111(DD045F3F1DEA)	3.67	13108	2022-11-25 16:28:35.973	0.028	0.331	0.951	-0.061	-0.061	0.061	19.133	-1.489	-21.193	0	0	0	0	0	0	0
WT111(DD045F3F1DEA)	3.67	13108	2022-11-25 16:28:35.973	0.028	0.331	0.951	-0.061	-0.061	0.061	19.133	-1.489	-21.193	0	0	0	0	0	0	0
WT111(DD045F3F1DEA)	3.67	13108	2022-11-25 16:28:35.973	0.026	0.346	0.961	-0.122	0	0	19.133	-1.489	-21.193	0	0	0	0	0	0	0
WT111(DD045F3F1DEA)	3.67	13108	2022-11-25 16:28:35.973	0.026	0.346	0.961	-0.122	0	0	19.133	-1.489	-21.198	0	0	0	0	0	0	0
WT111(DD045F3F1DEA)	3.67	13108	2022-11-25 16:28:35.973	0.026	0.346	0.961	-0.122	0	0	19.133	-1.489	-21.198	0	0	0	0	0	0	0
WT111(DD045F3F1DEA)	3.67	13108	2022-11-25 16:28:35.973	0.026	0.346	0.961	-0.122	0	0	19.133	-1.489	-21.198	0	0	0	0	0	0	0
WT111(DD045F3F1DEA)	3.67	13108	2022-11-25 16:28:36.004	0.026	0.322	0.958	0.305	-0.061	0	19.133	-1.489	-21.204	0	0	0	0	0	0	0
WT111(DD045F3F1DEA)	3.67	13108	2022-11-25 16:28:36.004	0.026	0.322	0.958	0.305	-0.061	0	19.138	-1.489	-21.204	0	0	0	0	0	0	0
WT111(DD045F3F1DEA)	3.67	13108	2022-11-25 16:28:36.004	0.026	0.322	0.958	0.305	-0.061	0	19.138	-1.494	-21.204	0	0	0	0	0	0	0
WT111(DD045F3F1DEA)	3.67	13108	2022-11-25 16:28:36.004	0.026	0.322	0.958	0.305	-0.061	0	19.138	-1.494	-21.209	0	0	0	0	0	0	0
WT111(DD045F3F1DEA)	3.67	13108	2022-11-25 16:28:36.004	0.027	0.338	0.96	-0.366	0	0	19.138	-1.494	-21.209	0	0	0	0	0	0	0
WT111(DD045F3F1DEA)	3.67	13108	2022-11-25 16:28:36.004	0.027	0.338	0.96	-0.366	0	0	19.133	-1.494	-21.209	0	0	0	0	0	0	0
WT111(DD045F3F1DEA)	3.67	13108	2022-11-25 16:28:36.004	0.027	0.338	0.96	-0.366	0	0	19.133	-1.494	-21.215	0	0	0	0	0	0	0
WT111(DD045F3F1DEA)	3.67	13108	2022-11-25 16:28:36.004	0.027	0.338	0.96	-0.366	0	0	19.133	-1.494	-21.215	0	0	0	0	0	0	0
WT111(DD045F3F1DEA)	3.67	13108	2022-11-25 16:28:36.035	0.024	0.32	0.952	0.183	0	0	19.133	-1.494	-21.215	0	0	0	0	0	0	0
WT111(DD045F3F1DEA)	3.67	13108	2022-11-25 16:28:36.035	0.024	0.32	0.952	0.183	0	0	19.133	-1.494	-21.215	0	0	0	0	0	0	0
WT111(DD045F3F1DEA)	3.67	13108	2022-11-25 16:28:36.035	0.024	0.32	0.952	0.183	0	0	19.133	-1.494	-21.22	0	0	0	0	0	0	0
WT111(DD045F3F1DEA)	3.67	13108	2022-11-25 16:28:36.035	0.027	0.349	0.962	-0.122	0	0	19.133	-1.494	-21.22	0	0	0	0	0	0	0
WT111(DD045F3F1DEA)	3.67	13108	2022-11-25 16:28:36.035	0.027	0.349	0.962	-0.122	0	0	19.133	-1.494	-21.22	0	0	0	0	0	0	0
WT111(DD045F3F1DEA)	3.67	13108	2022-11-25 16:28:36.035	0.027	0.349	0.962	-0.122	0	0	19.133	-1.494	-21.22	0	0	0	0	0	0	0
WT111(DD045F3F1DEA)	3.67	13108	2022-11-25 16:28:36.035	0.027	0.349	0.962	-0.122	0	0	19.133	-1.494	-21.226	0	0	0	0	0	0	0
WT111(DD045F3F1DEA)	3.67	13108	2022-11-25 16:28:36.035	0.027	0.322	0.955	0.183	-0.061	0	19.133	-1.494	-21.226	0	0	0	0	0	0	0
WT111(DD045F3F1DEA)	3.67	13108	2022-11-25 16:28:36.051	0.027	0.322	0.955	0.183	-0.061	0	19.133	-1.494	-21.226	0	0	0	0	0	0	0
WT111(DD045F3F1DEA)	3.67	13108	2022-11-25 16:28:36.051	0.027	0.322	0.955	0.183	-0.061	0	19.138	-1.494	-21.226	0	0	0	0	0	0	0
WT111(DD045F3F1DEA)	3.67	13108	2022-11-25 16:28:36.051	0.027	0.322	0.955	0.183	-0.061	0	19.138	-1.494	-21.231	0	0	0	0	0	0	0
WT111(DD045F3F1DEA)	3.67	13108	2022-11-25 16:28:36.051	0.025	0.337	0.958	-0.366	0.061	0	19.133	-1.494	-21.231	0	0	0	0	0	0	0
WT111(DD045F3F1DEA)	3.67	13108	2022-11-25 16:28:36.051	0.025	0.337	0.958	-0.366	0.061	0	19.133	-1.494	-21.231	0	0	0	0	0	0	0
WT111(DD045F3F1DEA)	3.67	13108	2022-11-25 16:28:36.051	0.025	0.337	0.958	-0.366	0.061	0	19.133	-1.494	-21.231	0	0	0	0	0	0	0
WT111(DD045F3F1DEA)	3.67	13108	2022-11-25 16:28:36.051	0.025	0.337	0.958	-0.366	0.061	0	19.127	-1.494	-21.231	0	0	0	0	0	0	0
WT111(DD045F3F1DEA)	3.67	13108	2022-11-25 16:28:36.051	0.028	0.339	0.963	0	0	0	19.127	-1.494	-21.231	0	0	0	0	0	0	0
WT111(DD045F3F1DEA)	3.67	13108	2022-11-25 16:28:36.145	0.028	0.339	0.963	0	0	0	19.133	-1.494	-21.237	0	0	0	0	0	0	0
WT111(DD045F3F1DEA)	3.67	13108	2022-11-25 16:28:36.145	0.028	0.339	0.963	0	0	0	19.133	-1.494	-21.237	0	0	0	0	0	0	0
WT111(DD045F3F1DEA)	3.67	13108	2022-11-25 16:28:36.145	0.028	0.339	0.963	0	0	0	19.133	-1.494	-21.237	0	0	0	0	0	0	0
WT111(DD045F3F1DEA)	3.67	13108	2022-11-25 16:28:36.145	0.024	0.33	0.952	0.488	0	0.061	19.133	-1.494	-21.237	0	0	0	0	0	0	0
WT111(DD045F3F1DEA)	3.67	13108	2022-11-25 16:28:36.145	0.024	0.33	0.952	0.488	0	0.061	19.138	-1.494	-21.237	0	0	0	0	0	0	0
WT111(DD045F3F1DEA)	3.67	13108	2022-11-25 16:28:36.145	0.024	0.33	0.952	0.488	0	0.061	19.138	-1.494	-21.237	0	0	0	0	0	0	0
WT111(DD045F3F1DEA)	3.67	13108	2022-11-25 16:28:36.145	0.024	0.33	0.952	0.488	0	0.061	19.144	-1.494	-21.237	0	0	0	0	0	0	0
WT111(DD045F3F1DEA)	3.67	13108	2022-11-25 16:28:36.145	0.025	0.321	0.955	-0.671	0.061	0	19.138	-1.494	-21.237	0	0	0	0	0	0	0
WT111(DD045F3F1DEA)	3.67	13108	2022-11-25 16:28:36.270	0.025	0.321	0.955	-0.671	0.061	0	19.133	-1.494	-21.242	0	0	0	0	0	0	0
WT111(DD045F3F1DEA)	3.67	13108	2022-11-25 16:28:36.270	0.025	0.321	0.955	-0.671	0.061	0	19.133	-1.489	-21.242	0	0	0	0	0	0	0
WT111(DD045F3F1DEA)	3.67	13108	2022-11-25 16:28:36.270	0.025	0.321	0.955	-0.671	0.061	0	19.127	-1.489	-21.242	0	0	0	0	0	0	0
WT111(DD045F3F1DEA)	3.67	13108	2022-11-25 16:28:36.270	0.03	0.352	0.971	0	0	0	19.127	-1.489	-21.242	0	0	0	0	0	0	0
WT111(DD045F3F1DEA)	3.67	13108	2022-11-25 16:28:36.270	0.03	0.352	0.971	0	0	0	19.127	-1.489	-21.242	0	0	0	0	0	0	0
WT111(DD045F3F1DEA)	3.67	13108	2022-11-25 16:28:36.270	0.03	0.352	0.971	0	0	0	19.127	-1.489	-21.242	0	0	0	0	0	0	0
WT111(DD045F3F1DEA)	3.67	13108	2022-11-25 16:28:36.270	0.03	0.352	0.971	0	0	0	19.127	-1.489	-21.242	0	0	0	0	0	0	0
WT111(DD045F3F1DEA)	3.67	13108	2022-11-25 16:28:36.270	0.025	0.324	0.95	0.305	0	0	19.133	-1.489	-21.242	0	0	0	0	0	0	0
WT111(DD045F3F1DEA)	3.67	13108	2022-11-25 16:28:36.332	0.025	0.324	0.95	0.305	0	0	19.133	-1.489	-21.248	0	0	0	0	0	0	0
WT111(DD045F3F1DEA)	3.67	13108	2022-11-25 16:28:36.332	0.025	0.324	0.95	0.305	0	0	19.133	-1.489	-21.248	0	0	0	0	0	0	0
WT111(DD045F3F1DEA)	3.67	13108	2022-11-25 16:28:36.332	0.025	0.324	0.95	0.305	0	0	19.133	-1.489	-21.248	0	0	0	0	0	0	0
WT111(DD045F3F1DEA)	3.67	13108	2022-11-25 16:28:36.332	0.026	0.329	0.959	-0.244	0	0	19.133	-1.489	-21.248	0	0	0	0	0	0	0
WT111(DD045F3F1DEA)	3.67	13108	2022-11-25 16:28:36.332	0.026	0.329	0.959	-0.244	0	0	19.133	-1.489	-21.248	0	0	0	0	0	0	0
WT111(DD045F3F1DEA)	3.67	13108	2022-11-25 16:28:36.332	0.026	0.329	0.959	-0.244	0	0	19.133	-1.489	-21.248	0	0	0	0	0	0	0
WT111(DD045F3F1DEA)	3.67	13108	2022-11-25 16:28:36.332	0.026	0.329	0.959	-0.244	0	0	19.133	-1.494	-21.248	0	0	0	0	0	0	0
WT111(DD045F3F1DEA)	3.67	13108	2022-11-25 16:28:36.332	0.027	0.341	0.962	0	0	0.061	19.133	-1.494	-21.248	0	0	0	0	0	0	0
WT111(DD045F3F1DEA)	3.67	13108	2022-11-25 16:28:36.410	0.027	0.341	0.962	0	0	0.061	19.133	-1.494	-21.248	0	0	0	0	0	0	0
WT111(DD045F3F1DEA)	3.67	13108	2022-11-25 16:28:36.426	0.027	0.341	0.962	0	0	0.061	19.133	-1.494	-21.248	0	0	0	0	0	0	0
WT111(DD045F3F1DEA)	3.67	13108	2022-11-25 16:28:36.426	0.027	0.341	0.962	0	0	0.061	19.133	-1.494	-21.253	0	0	0	0	0	0	0
WT111(DD045F3F1DEA)	3.67	13108	2022-11-25 16:28:36.426	0.026	0.326	0.954	0.061	0	0	19.133	-1.494	-21.253	0	0	0	0	0	0	0
WT111(DD045F3F1DEA)	3.67	13108	2022-11-25 16:28:36.426	0.026	0.326	0.954	0.061	0	0	19.133	-1.494	-21.253	0	0	0	0	0	0	0
WT111(DD045F3F1DEA)	3.67	13108	2022-11-25 16:28:36.426	0.026	0.326	0.954	0.061	0	0	19.133	-1.494	-21.253	0	0	0	0	0	0	0
WT111(DD045F3F1DEA)	3.67	13108	2022-11-25 16:28:36.426	0.026	0.326	0.954	0.061	0	0	19.133	-1.494	-21.253	0	0	0	0	0	0	0
WT111(DD045F3F1DEA)	3.67	13108	2022-11-25 16:28:36.426	0.027	0.335	0.96	-0.244	0	0.061	19.133	-1.494	-21.253	0	0	0	0	0	0	0
WT111(DD045F3F1DEA)	3.67	13108	2022-11-25 16:28:36.442	0.027	0.335	0.96	-0.244	0	0.061	19.133	-1.494	-21.253	0	0	0	0	0	0	0
WT111(DD045F3F1DEA)	3.67	13108	2022-11-25 16:28:36.442	0.027	0.335	0.96	-0.244	0	0.061	19.127	-1.494	-21.253	0	0	0	0	0	0	0
WT111(DD045F3F1DEA)	3.67	13108	2022-11-25 16:28:36.442	0.027	0.335	0.96	-0.244	0	0.061	19.127	-1.494	-21.253	0	0	0	0	0	0	0
WT111(DD045F3F1DEA)	3.67	13108	2022-11-25 16:28:36.442	0.026	0.335	0.96	0.427	0	0	19.133	-1.494	-21.253	0	0	0	0	0	0	0
WT111(DD045F3F1DEA)	3.67	13108	2022-11-25 16:28:36.442	0.026	0.335	0.96	0.427	0	0	19.133	-1.494	-21.253	0	0	0	0	0	0	0
WT111(DD045F3F1DEA)	3.67	13108	2022-11-25 16:28:36.442	0.026	0.335	0.96	0.427	0	0	19.133	-1.494	-21.253	0	0	0	0	0	0	0
WT111(DD045F3F1DEA)	3.67	13108	2022-11-25 16:28:36.442	0.026	0.335	0.96	0.427	0	0	19.138	-1.494	-21.253	0	0	0	0	0	0	0
WT111(DD045F3F1DEA)	3.67	13108	2022-11-25 16:28:36.442	0.028	0.332	0.957	-0.732	0.061	0	19.133	-1.494	-21.253	0	0	0	0	0	0	0
WT111(DD045F3F1DEA)	3.67	13108	2022-11-25 16:28:36.535	0.028	0.332	0.957	-0.732	0.061	0	19.127	-1.494	-21.253	0	0	0	0	0	0	0
WT111(DD045F3F1DEA)	3.67	13108	2022-11-25 16:28:36.535	0.028	0.332	0.957	-0.732	0.061	0	19.127	-1.494	-21.253	0	0	0	0	0	0	0
WT111(DD045F3F1DEA)	3.67	13108	2022-11-25 16:28:36.535	0.028	0.332	0.957	-0.732	0.061	0	19.122	-1.494	-21.253	0	0	0	0	0	0	0
WT111(DD045F3F1DEA)	3.67	13108	2022-11-25 16:28:36.535	0.024	0.34	0.964	0.549	0	0	19.127	-1.494	-21.253	0	0	0	0	0	0	0

## Sheet: 160cm
设备名称	电压	版本	片上时间	加速度X(g)	加速度Y(g)	加速度Z(g)	角速度X(°/s)	角速度Y(°/s)	角速度Z(°/s)	角度X(°)	角度Y(°)	角度Z(°)	磁场X	磁场Y	磁场Z	四元数0	四元数1	四元数2	四元数3	状态
WT111(DD045F3F1DEA)	3.68	13108	2022-11-25 16:08:56.610	0.025	0.32	0.947	0.305	0	0	19.144	-1.522	-20.517	0	0	0	0	0	0	0
WT111(DD045F3F1DEA)	3.68	13108	2022-11-25 16:08:56.610	0.026	0.329	0.958	-0.549	0	0	19.138	-1.522	-20.517	0	0	0	0	0	0	0
WT111(DD045F3F1DEA)	3.68	13108	2022-11-25 16:08:56.610	0.026	0.329	0.958	-0.549	0	0	19.138	-1.522	-20.517	0	0	0	0	0	0	0
WT111(DD045F3F1DEA)	3.68	13108	2022-11-25 16:08:56.610	0.026	0.329	0.958	-0.549	0	0	19.133	-1.522	-20.517	0	0	0	0	0	0	0
WT111(DD045F3F1DEA)	3.68	13108	2022-11-25 16:08:56.610	0.026	0.329	0.958	-0.549	0	0	19.133	-1.522	-20.517	0	0	0	0	0	0	0
WT111(DD045F3F1DEA)	3.68	13108	2022-11-25 16:08:56.610	0.029	0.336	0.965	-0.061	0	0	19.133	-1.522	-20.517	0	0	0	0	0	0	0
WT111(DD045F3F1DEA)	3.68	13108	2022-11-25 16:08:56.610	0.029	0.336	0.965	-0.061	0	0	19.133	-1.522	-20.517	0	0	0	0	0	0	0
WT111(DD045F3F1DEA)	3.68	13108	2022-11-25 16:08:56.720	0.029	0.336	0.965	-0.061	0	0	19.133	-1.522	-20.517	0	0	0	0	0	0	0
WT111(DD045F3F1DEA)	3.68	13108	2022-11-25 16:08:56.735	0.029	0.336	0.965	-0.061	0	0	19.133	-1.522	-20.517	0	0	0	0	0	0	0
WT111(DD045F3F1DEA)	3.68	13108	2022-11-25 16:08:56.735	0.026	0.337	0.957	0.244	0	0	19.133	-1.522	-20.517	0	0	0	0	0	0	0
WT111(DD045F3F1DEA)	3.68	13108	2022-11-25 16:08:56.735	0.026	0.337	0.957	0.244	0	0	19.133	-1.522	-20.517	0	0	0	0	0	0	0
WT111(DD045F3F1DEA)	3.68	13108	2022-11-25 16:08:56.735	0.026	0.337	0.957	0.244	0	0	19.133	-1.522	-20.517	0	0	0	0	0	0	0
WT111(DD045F3F1DEA)	3.68	13108	2022-11-25 16:08:56.735	0.026	0.337	0.957	0.244	0	0	19.133	-1.522	-20.517	0	0	0	0	0	0	0
WT111(DD045F3F1DEA)	3.68	13108	2022-11-25 16:08:56.735	0.027	0.331	0.96	-0.366	0	0	19.133	-1.522	-20.517	0	0	0	0	0	0	0
WT111(DD045F3F1DEA)	3.68	13108	2022-11-25 16:08:56.735	0.027	0.331	0.96	-0.366	0	0	19.133	-1.522	-20.517	0	0	0	0	0	0	0
WT111(DD045F3F1DEA)	3.68	13108	2022-11-25 16:08:56.751	0.027	0.331	0.96	-0.366	0	0	19.127	-1.522	-20.517	0	0	0	0	0	0	0
WT111(DD045F3F1DEA)	3.68	13108	2022-11-25 16:08:56.751	0.027	0.331	0.96	-0.366	0	0	19.127	-1.522	-20.517	0	0	0	0	0	0	0
WT111(DD045F3F1DEA)	3.68	13108	2022-11-25 16:08:56.751	0.027	0.337	0.962	0.305	-0.061	0	19.127	-1.522	-20.517	0	0	0	0	0	0	0
WT111(DD045F3F1DEA)	3.68	13108	2022-11-25 16:08:56.751	0.027	0.337	0.962	0.305	-0.061	0	19.133	-1.522	-20.517	0	0	0	0	0	0	0
WT111(DD045F3F1DEA)	3.68	13108	2022-11-25 16:08:56.751	0.027	0.337	0.962	0.305	-0.061	0	19.133	-1.522	-20.517	0	0	0	0	0	0	0
WT111(DD045F3F1DEA)	3.68	13108	2022-11-25 16:08:56.751	0.027	0.337	0.962	0.305	-0.061	0	19.133	-1.522	-20.517	0	0	0	0	0	0	0
WT111(DD045F3F1DEA)	3.68	13108	2022-11-25 16:08:56.751	0.026	0.33	0.954	0	0	0	19.133	-1.522	-20.517	0	0	0	0	0	0	0
WT111(DD045F3F1DEA)	3.68	13108	2022-11-25 16:08:56.751	0.026	0.33	0.954	0	0	0	19.133	-1.522	-20.517	0	0	0	0	0	0	0
WT111(DD045F3F1DEA)	3.68	13108	2022-11-25 16:08:56.782	0.026	0.33	0.954	0	0	0	19.133	-1.522	-20.517	0	0	0	0	0	0	0
WT111(DD045F3F1DEA)	3.68	13108	2022-11-25 16:08:56.782	0.026	0.33	0.954	0	0	0	19.133	-1.522	-20.517	0	0	0	0	0	0	0
WT111(DD045F3F1DEA)	3.68	13108	2022-11-25 16:08:56.782	0.026	0.328	0.957	-0.244	0	0	19.133	-1.522	-20.517	0	0	0	0	0	0	0
WT111(DD045F3F1DEA)	3.68	13108	2022-11-25 16:08:56.782	0.026	0.328	0.957	-0.244	0	0	19.133	-1.522	-20.517	0	0	0	0	0	0	0
WT111(DD045F3F1DEA)	3.68	13108	2022-11-25 16:08:56.782	0.026	0.328	0.957	-0.244	0	0	19.133	-1.522	-20.517	0	0	0	0	0	0	0
WT111(DD045F3F1DEA)	3.68	13108	2022-11-25 16:08:56.782	0.026	0.328	0.957	-0.244	0	0	19.127	-1.522	-20.517	0	0	0	0	0	0	0
WT111(DD045F3F1DEA)	3.68	13108	2022-11-25 16:08:56.782	0.029	0.341	0.964	0.366	0	0	19.133	-1.522	-20.517	0	0	0	0	0	0	0
WT111(DD045F3F1DEA)	3.68	13108	2022-11-25 16:08:56.782	0.029	0.341	0.964	0.366	0	0	19.133	-1.522	-20.517	0	0	0	0	0	0	0
WT111(DD045F3F1DEA)	3.68	13108	2022-11-25 16:08:56.813	0.029	0.341	0.964	0.366	0	0	19.133	-1.522	-20.517	0	0	0	0	0	0	0
WT111(DD045F3F1DEA)	3.68	13108	2022-11-25 16:08:56.813	0.029	0.341	0.964	0.366	0	0	19.138	-1.522	-20.517	0	0	0	0	0	0	0
WT111(DD045F3F1DEA)	3.68	13108	2022-11-25 16:08:56.813	0.026	0.331	0.955	-0.244	0	0	19.138	-1.522	-20.517	0	0	0	0	0	0	0
WT111(DD045F3F1DEA)	3.68	13108	2022-11-25 16:08:56.813	0.026	0.331	0.955	-0.244	0	0	19.133	-1.522	-20.517	0	0	0	0	0	0	0
WT111(DD045F3F1DEA)	3.68	13108	2022-11-25 16:08:56.813	0.026	0.331	0.955	-0.244	0	0	19.133	-1.522	-20.517	0	0	0	0	0	0	0
WT111(DD045F3F1DEA)	3.68	13108	2022-11-25 16:08:56.813	0.026	0.331	0.955	-0.244	0	0	19.133	-1.522	-20.517	0	0	0	0	0	0	0
WT111(DD045F3F1DEA)	3.68	13108	2022-11-25 16:08:56.813	0.025	0.327	0.955	0.061	0	0	19.133	-1.522	-20.517	0	0	0	0	0	0	0
WT111(DD045F3F1DEA)	3.68	13108	2022-11-25 16:08:56.813	0.025	0.327	0.955	0.061	0	0	19.133	-1.522	-20.517	0	0	0	0	0	0	0
WT111(DD045F3F1DEA)	3.68	13108	2022-11-25 16:08:56.844	0.025	0.327	0.955	0.061	0	0	19.133	-1.522	-20.517	0	0	0	0	0	0	0
WT111(DD045F3F1DEA)	3.68	13108	2022-11-25 16:08:56.844	0.028	0.341	0.964	-0.122	0	0	19.133	-1.522	-20.517	0	0	0	0	0	0	0
WT111(DD045F3F1DEA)	3.68	13108	2022-11-25 16:08:56.844	0.028	0.341	0.964	-0.122	0	0	19.133	-1.522	-20.517	0	0	0	0	0	0	0
WT111(DD045F3F1DEA)	3.68	13108	2022-11-25 16:08:56.844	0.028	0.341	0.964	-0.122	0	0	19.133	-1.522	-20.517	0	0	0	0	0	0	0
WT111(DD045F3F1DEA)	3.68	13108	2022-11-25 16:08:56.844	0.028	0.341	0.964	-0.122	0	0	19.133	-1.522	-20.517	0	0	0	0	0	0	0
WT111(DD045F3F1DEA)	3.68	13108	2022-11-25 16:08:56.844	0.026	0.325	0.958	0.671	0	0	19.133	-1.522	-20.517	0	0	0	0	0	0	0
WT111(DD045F3F1DEA)	3.68	13108	2022-11-25 16:08:56.844	0.026	0.325	0.958	0.671	0	0	19.138	-1.522	-20.517	0	0	0	0	0	0	0
WT111(DD045F3F1DEA)	3.68	13108	2022-11-25 16:08:56.844	0.026	0.325	0.958	0.671	0	0	19.144	-1.522	-20.517	0	0	0	0	0	0	0
WT111(DD045F3F1DEA)	3.68	13108	2022-11-25 16:08:56.938	0.026	0.325	0.958	0.671	0	0	19.144	-1.522	-20.517	0	0	0	0	0	0	0
WT111(DD045F3F1DEA)	3.68	13108	2022-11-25 16:08:56.938	0.025	0.336	0.953	-0.549	0	0	19.144	-1.522	-20.517	0	0	0	0	0	0	0
WT111(DD045F3F1DEA)	3.68	13108	2022-11-25 16:08:56.938	0.025	0.336	0.953	-0.549	0	0	19.138	-1.522	-20.517	0	0	0	0	0	0	0
WT111(DD045F3F1DEA)	3.68	13108	2022-11-25 16:08:56.938	0.025	0.336	0.953	-0.549	0	0	19.138	-1.522	-20.517	0	0	0	0	0	0	0
WT111(DD045F3F1DEA)	3.68	13108	2022-11-25 16:08:56.938	0.025	0.336	0.953	-0.549	0	0	19.133	-1.522	-20.517	0	0	0	0	0	0	0
WT111(DD045F3F1DEA)	3.68	13108	2022-11-25 16:08:56.938	0.027	0.328	0.959	0.122	0	0	19.133	-1.522	-20.517	0	0	0	0	0	0	0
WT111(DD045F3F1DEA)	3.68	13108	2022-11-25 16:08:56.938	0.027	0.328	0.959	0.122	0	0	19.138	-1.522	-20.517	0	0	0	0	0	0	0
WT111(DD045F3F1DEA)	3.68	13108	2022-11-25 16:08:56.938	0.027	0.328	0.959	0.122	0	0	19.138	-1.522	-20.517	0	0	0	0	0	0	0
WT111(DD045F3F1DEA)	3.68	13108	2022-11-25 16:08:56.969	0.027	0.328	0.959	0.122	0	0	19.138	-1.522	-20.517	0	0	0	0	0	0	0
WT111(DD045F3F1DEA)	3.68	13108	2022-11-25 16:08:56.969	0.026	0.338	0.958	0.183	0	0	19.138	-1.522	-20.517	0	0	0	0	0	0	0
WT111(DD045F3F1DEA)	3.68	13108	2022-11-25 16:08:56.969	0.026	0.338	0.958	0.183	0	0	19.138	-1.522	-20.517	0	0	0	0	0	0	0
WT111(DD045F3F1DEA)	3.68	13108	2022-11-25 16:08:56.969	0.026	0.338	0.958	0.183	0	0	19.138	-1.522	-20.517	0	0	0	0	0	0	0
WT111(DD045F3F1DEA)	3.68	13108	2022-11-25 16:08:56.969	0.026	0.338	0.958	0.183	0	0	19.138	-1.522	-20.517	0	0	0	0	0	0	0
WT111(DD045F3F1DEA)	3.68	13108	2022-11-25 16:08:56.969	0.028	0.331	0.963	-0.122	0	0	19.138	-1.522	-20.517	0	0	0	0	0	0	0
WT111(DD045F3F1DEA)	3.68	13108	2022-11-25 16:08:56.969	0.028	0.331	0.963	-0.122	0	0	19.138	-1.522	-20.517	0	0	0	0	0	0	0
WT111(DD045F3F1DEA)	3.68	13108	2022-11-25 16:08:56.969	0.028	0.331	0.963	-0.122	0	0	19.138	-1.522	-20.517	0	0	0	0	0	0	0
WT111(DD045F3F1DEA)	3.68	13108	2022-11-25 16:08:57.001	0.028	0.331	0.963	-0.122	0	0	19.138	-1.522	-20.517	0	0	0	0	0	0	0
WT111(DD045F3F1DEA)	3.68	13108	2022-11-25 16:08:57.001	0.025	0.323	0.955	-0.305	0	0	19.138	-1.522	-20.517	0	0	0	0	0	0	0
WT111(DD045F3F1DEA)	3.68	13108	2022-11-25 16:08:57.001	0.025	0.323	0.955	-0.305	0	0	19.133	-1.522	-20.517	0	0	0	0	0	0	0
WT111(DD045F3F1DEA)	3.68	13108	2022-11-25 16:08:57.001	0.025	0.323	0.955	-0.305	0	0	19.133	-1.522	-20.517	0	0	0	0	0	0	0
WT111(DD045F3F1DEA)	3.68	13108	2022-11-25 16:08:57.001	0.025	0.323	0.955	-0.305	0	0	19.133	-1.522	-20.517	0	0	0	0	0	0	0
WT111(DD045F3F1DEA)	3.68	13108	2022-11-25 16:08:57.001	0.028	0.345	0.964	0.427	0	0	19.133	-1.522	-20.517	0	0	0	0	0	0	0
WT111(DD045F3F1DEA)	3.68	13108	2022-11-25 16:08:57.001	0.028	0.345	0.964	0.427	0	0	19.138	-1.522	-20.517	0	0	0	0	0	0	0
WT111(DD045F3F1DEA)	3.68	13108	2022-11-25 16:08:57.001	0.028	0.345	0.964	0.427	0	0	19.138	-1.522	-20.517	0	0	0	0	0	0	0
WT111(DD045F3F1DEA)	3.68	13108	2022-11-25 16:08:57.032	0.028	0.345	0.964	0.427	0	0	19.138	-1.522	-20.517	0	0	0	0	0	0	0
WT111(DD045F3F1DEA)	3.68	13108	2022-11-25 16:08:57.032	0.028	0.33	0.958	-0.183	0	0	19.138	-1.522	-20.517	0	0	0	0	0	0	0
WT111(DD045F3F1DEA)	3.68	13108	2022-11-25 16:08:57.032	0.028	0.33	0.958	-0.183	0	0	19.138	-1.522	-20.517	0	0	0	0	0	0	0
WT111(DD045F3F1DEA)	3.68	13108	2022-11-25 16:08:57.032	0.028	0.33	0.958	-0.183	0	0	19.138	-1.522	-20.517	0	0	0	0	0	0	0
WT111(DD045F3F1DEA)	3.68	13108	2022-11-25 16:08:57.032	0.028	0.33	0.958	-0.183	0	0	19.138	-1.522	-20.517	0	0	0	0	0	0	0
WT111(DD045F3F1DEA)	3.68	13108	2022-11-25 16:08:57.032	0.025	0.331	0.956	0.122	-0.061	0	19.138	-1.522	-20.517	0	0	0	0	0	0	0
WT111(DD045F3F1DEA)	3.68	13108	2022-11-25 16:08:57.032	0.025	0.331	0.956	0.122	-0.061	0	19.138	-1.522	-20.517	0	0	0	0	0	0	0
WT111(DD045F3F1DEA)	3.68	13108	2022-11-25 16:08:57.032	0.025	0.331	0.956	0.122	-0.061	0	19.138	-1.527	-20.517	0	0	0	0	0	0	0
WT111(DD045F3F1DEA)	3.68	13108	2022-11-25 16:08:57.079	0.025	0.331	0.956	0.122	-0.061	0	19.138	-1.527	-20.517	0	0	0	0	0	0	0
WT111(DD045F3F1DEA)	3.68	13108	2022-11-25 16:08:57.079	0.025	0.333	0.953	-0.183	0	0	19.138	-1.527	-20.517	0	0	0	0	0	0	0
WT111(DD045F3F1DEA)	3.68	13108	2022-11-25 16:08:57.079	0.025	0.333	0.953	-0.183	0	0	19.138	-1.527	-20.517	0	0	0	0	0	0	0
WT111(DD045F3F1DEA)	3.68	13108	2022-11-25 16:08:57.079	0.025	0.333	0.953	-0.183	0	0	19.138	-1.527	-20.517	0	0	0	0	0	0	0
WT111(DD045F3F1DEA)	3.68	13108	2022-11-25 16:08:57.079	0.025	0.333	0.953	-0.183	0	0	19.138	-1.527	-20.517	0	0	0	0	0	0	0
WT111(DD045F3F1DEA)	3.68	13108	2022-11-25 16:08:57.079	0.027	0.328	0.964	0.061	-0.061	0	19.138	-1.527	-20.517	0	0	0	0	0	0	0
WT111(DD045F3F1DEA)	3.68	13108	2022-11-25 16:08:57.079	0.027	0.328	0.964	0.061	-0.061	0	19.138	-1.527	-20.517	0	0	0	0	0	0	0
WT111(DD045F3F1DEA)	3.68	13108	2022-11-25 16:08:57.079	0.027	0.328	0.964	0.061	-0.061	0	19.138	-1.527	-20.517	0	0	0	0	0	0	0
WT111(DD045F3F1DEA)	3.68	13108	2022-11-25 16:08:57.141	0.026	0.331	0.954	-0.122	0	0	19.133	-1.527	-20.522	0	0	0	0	0	0	0
WT111(DD045F3F1DEA)	3.68	13108	2022-11-25 16:08:57.141	0.028	0.337	0.963	-0.122	0	0	19.133	-1.527	-20.522	0	0	0	0	0	0	0
WT111(DD045F3F1DEA)	3.68	13108	2022-11-25 16:08:57.141	0.028	0.337	0.963	-0.122	0	0	19.133	-1.527	-20.522	0	0	0	0	0	0	0
WT111(DD045F3F1DEA)	3.68	13108	2022-11-25 16:08:57.141	0.028	0.337	0.963	-0.122	0	0	19.133	-1.527	-20.522	0	0	0	0	0	0	0
WT111(DD045F3F1DEA)	3.68	13108	2022-11-25 16:08:57.141	0.028	0.337	0.963	-0.122	0	0	19.133	-1.527	-20.522	0	0	0	0	0	0	0
WT111(DD045F3F1DEA)	3.68	13108	2022-11-25 16:08:57.141	0.028	0.333	0.959	0.122	0	0	19.133	-1.527	-20.522	0	0	0	0	0	0	0
WT111(DD045F3F1DEA)	3.68	13108	2022-11-25 16:08:57.141	0.028	0.333	0.959	0.122	0	0	19.133	-1.527	-20.522	0	0	0	0	0	0	0
WT111(DD045F3F1DEA)	3.68	13108	2022-11-25 16:08:57.141	0.028	0.333	0.959	0.122	0	0	19.133	-1.527	-20.522	0	0	0	0	0	0	0
WT111(DD045F3F1DEA)	3.68	13108	2022-11-25 16:08:57.204	0.028	0.333	0.959	0.122	0	0	19.133	-1.527	-20.522	0	0	0	0	0	0	0
WT111(DD045F3F1DEA)	3.68	13108	2022-11-25 16:08:57.204	0.029	0.362	0.932	-0.366	0.183	0	19.133	-1.527	-20.517	0	0	0	0	0	0	0
WT111(DD045F3F1DEA)	3.68	13108	2022-11-25 16:08:57.204	0.029	0.362	0.932	-0.366	0.183	0	19.133	-1.527	-20.517	0	0	0	0	0	0	0
WT111(DD045F3F1DEA)	3.68	13108	2022-11-25 16:08:57.204	0.029	0.362	0.932	-0.366	0.183	0	19.127	-1.527	-20.517	0	0	0	0	0	0	0
WT111(DD045F3F1DEA)	3.68	13108	2022-11-25 16:08:57.204	0.029	0.362	0.932	-0.366	0.183	0	19.127	-1.522	-20.517	0	0	0	0	0	0	0
WT111(DD045F3F1DEA)	3.68	13108	2022-11-25 16:08:57.204	-0.005	0.252	1.007	4.944	-2.502	0.549	19.155	-1.538	-20.528	0	0	0	0	0	0	0
WT111(DD045F3F1DEA)	3.68	13108	2022-11-25 16:08:57.204	-0.005	0.252	1.007	4.944	-2.502	0.549	19.177	-1.549	-20.539	0	0	0	0	0	0	0
WT111(DD045F3F1DEA)	3.68	13108	2022-11-25 16:08:57.204	-0.005	0.252	1.007	4.944	-2.502	0.549	19.199	-1.56	-20.55	0	0	0	0	0	0	0
WT111(DD045F3F1DEA)	3.68	13108	2022-11-25 16:08:57.298	-0.005	0.252	1.007	4.944	-2.502	0.549	19.226	-1.571	-20.561	0	0	0	0	0	0	0
WT111(DD045F3F1DEA)	3.68	13108	2022-11-25 16:08:57.298	0.061	0.337	0.969	-8.057	2.502	-1.404	19.182	-1.555	-20.572	0	0	0	0	0	0	0
WT111(DD045F3F1DEA)	3.68	13108	2022-11-25 16:08:57.298	0.061	0.337	0.969	-8.057	2.502	-1.404	19.138	-1.544	-20.583	0	0	0	0	0	0	0
WT111(DD045F3F1DEA)	3.68	13108	2022-11-25 16:08:57.298	0.061	0.337	0.969	-8.057	2.502	-1.404	19.1	-1.527	-20.594	0	0	0	0	0	0	0
WT111(DD045F3F1DEA)	3.68	13108	2022-11-25 16:08:57.298	0.061	0.337	0.969	-8.057	2.502	-1.404	19.056	-1.516	-20.605	0	0	0	0	0	0	0
WT111(DD045F3F1DEA)	3.68	13108	2022-11-25 16:08:57.298	0.012	0.34	0.904	3.601	-0.244	0.488	19.072	-1.516	-20.61	0	0	0	0	0	0	0
WT111(DD045F3F1DEA)	3.68	13108	2022-11-25 16:08:57.298	0.012	0.34	0.904	3.601	-0.244	0.488	19.089	-1.516	-20.616	0	0	0	0	0	0	0
WT111(DD045F3F1DEA)	3.68	13108	2022-11-25 16:08:57.298	0.012	0.34	0.904	3.601	-0.244	0.488	19.105	-1.522	-20.621	0	0	0	0	0	0	0
WT111(DD045F3F1DEA)	3.68	13108	2022-11-25 16:08:57.329	0.012	0.34	0.904	3.601	-0.244	0.488	19.127	-1.522	-20.621	0	0	0	0	0	0	0
WT111(DD045F3F1DEA)	3.68	13108	2022-11-25 16:08:57.329	0.041	0.391	1.019	-0.671	0.183	0	19.122	-1.522	-20.632	0	0	0	0	0	0	0
WT111(DD045F3F1DEA)	3.68	13108	2022-11-25 16:08:57.329	0.041	0.391	1.019	-0.671	0.183	0	19.116	-1.522	-20.638	0	0	0	0	0	0	0
WT111(DD045F3F1DEA)	3.68	13108	2022-11-25 16:08:57.329	0.041	0.391	1.019	-0.671	0.183	0	19.116	-1.522	-20.643	0	0	0	0	0	0	0
WT111(DD045F3F1DEA)	3.68	13108	2022-11-25 16:08:57.329	0.041	0.391	1.019	-0.671	0.183	0	19.111	-1.522	-20.643	0	0	0	0	0	0	0
WT111(DD045F3F1DEA)	3.68	13108	2022-11-25 16:08:57.329	0.025	0.319	0.942	0.183	0	0	19.116	-1.522	-20.649	0	0	0	0	0	0	0
WT111(DD045F3F1DEA)	3.68	13108	2022-11-25 16:08:57.329	0.025	0.319	0.942	0.183	0	0	19.116	-1.522	-20.654	0	0	0	0	0	0	0
WT111(DD045F3F1DEA)	3.68	13108	2022-11-25 16:08:57.329	0.025	0.319	0.942	0.183	0	0	19.116	-1.522	-20.66	0	0	0	0	0	0	0
WT111(DD045F3F1DEA)	3.68	13108	2022-11-25 16:08:57.423	0.025	0.319	0.942	0.183	0	0	19.116	-1.522	-20.671	0	0	0	0	0	0	0
WT111(DD045F3F1DEA)	3.68	13108	2022-11-25 16:08:57.423	0.024	0.321	0.956	-0.793	0.061	0	19.116	-1.522	-20.676	0	0	0	0	0	0	0
WT111(DD045F3F1DEA)	3.68	13108	2022-11-25 16:08:57.423	0.024	0.321	0.956	-0.793	0.061	0	19.111	-1.522	-20.682	0	0	0	0	0	0	0
WT111(DD045F3F1DEA)	3.68	13108	2022-11-25 16:08:57.423	0.024	0.321	0.956	-0.793	0.061	0	19.105	-1.522	-20.687	0	0	0	0	0	0	0
WT111(DD045F3F1DEA)	3.68	13108	2022-11-25 16:08:57.423	0.024	0.321	0.956	-0.793	0.061	0	19.105	-1.522	-20.693	0	0	0	0	0	0	0
WT111(DD045F3F1DEA)	3.68	13108	2022-11-25 16:08:57.423	0.027	0.337	0.963	0	-0.061	0	19.105	-1.522	-20.698	0	0	0	0	0	0	0
WT111(DD045F3F1DEA)	3.68	13108	2022-11-25 16:08:57.423	0.027	0.337	0.963	0	-0.061	0	19.105	-1.522	-20.704	0	0	0	0	0	0	0
WT111(DD045F3F1DEA)	3.68	13108	2022-11-25 16:08:57.423	0.027	0.337	0.963	0	-0.061	0	19.105	-1.522	-20.709	0	0	0	0	0	0	0
WT111(DD045F3F1DEA)	3.68	13108	2022-11-25 16:08:57.470	0.027	0.337	0.963	0	-0.061	0	19.105	-1.522	-20.715	0	0	0	0	0	0	0
WT111(DD045F3F1DEA)	3.68	13108	2022-11-25 16:08:57.470	0.028	0.344	0.964	0.671	0	0	19.105	-1.522	-20.72	0	0	0	0	0	0	0
WT111(DD045F3F1DEA)	3.68	13108	2022-11-25 16:08:57.470	0.028	0.344	0.964	0.671	0	0	19.111	-1.522	-20.726	0	0	0	0	0	0	0
WT111(DD045F3F1DEA)	3.68	13108	2022-11-25 16:08:57.470	0.028	0.344	0.964	0.671	0	0	19.116	-1.522	-20.731	0	0	0	0	0	0	0
WT111(DD045F3F1DEA)	3.68	13108	2022-11-25 16:08:57.470	0.028	0.344	0.964	0.671	0	0	19.116	-1.522	-20.742	0	0	0	0	0	0	0
WT111(DD045F3F1DEA)	3.68	13108	2022-11-25 16:08:57.470	0.023	0.311	0.942	-0.122	0	0	19.116	-1.522	-20.748	0	0	0	0	0	0	0
WT111(DD045F3F1DEA)	3.68	13108	2022-11-25 16:08:57.470	0.023	0.311	0.942	-0.122	0	0	19.116	-1.522	-20.753	0	0	0	0	0	0	0
WT111(DD045F3F1DEA)	3.68	13108	2022-11-25 16:08:57.470	0.023	0.311	0.942	-0.122	0	0	19.116	-1.522	-20.759	0	0	0	0	0	0	0
WT111(DD045F3F1DEA)	3.68	13108	2022-11-25 16:08:57.501	0.027	0.343	0.964	-0.366	0.061	0	19.116	-1.522	-20.764	0	0	0	0	0	0	0
WT111(DD045F3F1DEA)	3.68	13108	2022-11-25 16:08:57.501	0.027	0.343	0.964	-0.366	0.061	0	19.116	-1.522	-20.77	0	0	0	0	0	0	0
WT111(DD045F3F1DEA)	3.68	13108	2022-11-25 16:08:57.501	0.027	0.343	0.964	-0.366	0.061	0	19.111	-1.522	-20.775	0	0	0	0	0	0	0
WT111(DD045F3F1DEA)	3.68	13108	2022-11-25 16:08:57.501	0.027	0.343	0.964	-0.366	0.061	0	19.111	-1.522	-20.781	0	0	0	0	0	0	0
WT111(DD045F3F1DEA)	3.68	13108	2022-11-25 16:08:57.501	0.029	0.337	0.963	0.183	0	0	19.111	-1.522	-20.786	0	0	0	0	0	0	0
WT111(DD045F3F1DEA)	3.68	13108	2022-11-25 16:08:57.501	0.029	0.337	0.963	0.183	0	0	19.111	-1.522	-20.792	0	0	0	0	0	0	0
WT111(DD045F3F1DEA)	3.68	13108	2022-11-25 16:08:57.501	0.029	0.337	0.963	0.183	0	0	19.116	-1.522	-20.797	0	0	0	0	0	0	0
WT111(DD045F3F1DEA)	3.68	13108	2022-11-25 16:08:57.501	0.029	0.337	0.963	0.183	0	0	19.116	-1.522	-20.803	0	0	0	0	0	0	0
WT111(DD045F3F1DEA)	3.68	13108	2022-11-25 16:08:57.532	0.026	0.341	0.964	-0.183	0	0	19.122	-1.522	-20.896	0	0	0	0	0	0	0
WT111(DD045F3F1DEA)	3.68	13108	2022-11-25 16:08:57.532	0.026	0.341	0.964	-0.183	0	0	19.116	-1.522	-20.901	0	0	0	0	0	0	0
WT111(DD045F3F1DEA)	3.68	13108	2022-11-25 16:08:57.532	0.026	0.341	0.964	-0.183	0	0	19.116	-1.522	-20.907	0	0	0	0	0	0	0
WT111(DD045F3F1DEA)	3.68	13108	2022-11-25 16:08:57.532	0.026	0.341	0.964	-0.183	0	0	19.116	-1.522	-20.912	0	0	0	0	0	0	0
WT111(DD045F3F1DEA)	3.68	13108	2022-11-25 16:08:57.532	0.028	0.321	0.955	0.366	0	0	19.122	-1.522	-20.918	0	0	0	0	0	0	0
WT111(DD045F3F1DEA)	3.68	13108	2022-11-25 16:08:57.532	0.028	0.321	0.955	0.366	0	0	19.122	-1.522	-20.923	0	0	0	0	0	0	0
WT111(DD045F3F1DEA)	3.68	13108	2022-11-25 16:08:57.532	0.028	0.321	0.955	0.366	0	0	19.122	-1.522	-20.929	0	0	0	0	0	0	0
WT111(DD045F3F1DEA)	3.68	13108	2022-11-25 16:08:57.532	0.028	0.321	0.955	0.366	0	0	19.127	-1.522	-20.929	0	0	0	0	0	0	0
WT111(DD045F3F1DEA)	3.68	13108	2022-11-25 16:08:57.563	0.028	0.347	0.96	-0.305	0	0	19.122	-1.522	-20.934	0	0	0	0	0	0	0
WT111(DD045F3F1DEA)	3.68	13108	2022-11-25 16:08:57.563	0.028	0.347	0.96	-0.305	0	0	19.122	-1.522	-20.94	0	0	0	0	0	0	0
WT111(DD045F3F1DEA)	3.68	13108	2022-11-25 16:08:57.563	0.028	0.347	0.96	-0.305	0	0	19.122	-1.522	-20.945	0	0	0	0	0	0	0
WT111(DD045F3F1DEA)	3.68	13108	2022-11-25 16:08:57.563	0.028	0.347	0.96	-0.305	0	0	19.122	-1.522	-20.951	0	0	0	0	0	0	0
WT111(DD045F3F1DEA)	3.68	13108	2022-11-25 16:08:57.563	0.027	0.313	0.956	0.061	0	0	19.122	-1.522	-20.956	0	0	0	0	0	0	0
WT111(DD045F3F1DEA)	3.68	13108	2022-11-25 16:08:57.563	0.027	0.313	0.956	0.061	0	0	19.122	-1.522	-20.962	0	0	0	0	0	0	0
WT111(DD045F3F1DEA)	3.68	13108	2022-11-25 16:08:57.563	0.027	0.313	0.956	0.061	0	0	19.122	-1.522	-20.967	0	0	0	0	0	0	0
WT111(DD045F3F1DEA)	3.68	13108	2022-11-25 16:08:57.563	0.027	0.313	0.956	0.061	0	0	19.122	-1.522	-20.967	0	0	0	0	0	0	0
WT111(DD045F3F1DEA)	3.68	13108	2022-11-25 16:08:57.720	0.029	0.351	0.966	0.244	0	0	19.122	-1.522	-21.011	0	0	0	0	0	0	0
WT111(DD045F3F1DEA)	3.68	13108	2022-11-25 16:08:57.720	0.029	0.351	0.966	0.244	0	0	19.122	-1.522	-21.011	0	0	0	0	0	0	0
WT111(DD045F3F1DEA)	3.68	13108	2022-11-25 16:08:57.720	0.029	0.351	0.966	0.244	0	0	19.122	-1.522	-21.017	0	0	0	0	0	0	0
WT111(DD045F3F1DEA)	3.68	13108	2022-11-25 16:08:57.720	0.029	0.351	0.966	0.244	0	0	19.127	-1.522	-21.022	0	0	0	0	0	0	0
WT111(DD045F3F1DEA)	3.68	13108	2022-11-25 16:08:57.720	0.027	0.322	0.958	-0.061	0	0	19.127	-1.522	-21.028	0	0	0	0	0	0	0
WT111(DD045F3F1DEA)	3.68	13108	2022-11-25 16:08:57.720	0.027	0.322	0.958	-0.061	0	0	19.127	-1.522	-21.033	0	0	0	0	0	0	0
WT111(DD045F3F1DEA)	3.68	13108	2022-11-25 16:08:57.720	0.027	0.322	0.958	-0.061	0	0	19.122	-1.522	-21.033	0	0	0	0	0	0	0
WT111(DD045F3F1DEA)	3.68	13108	2022-11-25 16:08:57.720	0.027	0.322	0.958	-0.061	0	0	19.122	-1.522	-21.039	0	0	0	0	0	0	0
WT111(DD045F3F1DEA)	3.68	13108	2022-11-25 16:08:57.813	0.026	0.326	0.955	-0.122	0	0	19.122	-1.522	-21.044	0	0	0	0	0	0	0
WT111(DD045F3F1DEA)	3.68	13108	2022-11-25 16:08:57.813	0.026	0.326	0.955	-0.122	0	0	19.122	-1.522	-21.05	0	0	0	0	0	0	0
WT111(DD045F3F1DEA)	3.68	13108	2022-11-25 16:08:57.813	0.026	0.326	0.955	-0.122	0	0	19.122	-1.522	-21.055	0	0	0	0	0	0	0
WT111(DD045F3F1DEA)	3.68	13108	2022-11-25 16:08:57.813	0.026	0.326	0.955	-0.122	0	0	19.122	-1.522	-21.055	0	0	0	0	0	0	0
WT111(DD045F3F1DEA)	3.68	13108	2022-11-25 16:08:57.813	0.028	0.345	0.966	-0.366	0.061	0	19.116	-1.522	-21.061	0	0	0	0	0	0	0
WT111(DD045F3F1DEA)	3.68	13108	2022-11-25 16:08:57.813	0.028	0.345	0.966	-0.366	0.061	0	19.116	-1.522	-21.066	0	0	0	0	0	0	0
WT111(DD045F3F1DEA)	3.68	13108	2022-11-25 16:08:57.813	0.028	0.345	0.966	-0.366	0.061	0	19.116	-1.522	-21.066	0	0	0	0	0	0	0
WT111(DD045F3F1DEA)	3.68	13108	2022-11-25 16:08:57.813	0.028	0.345	0.966	-0.366	0.061	0	19.116	-1.522	-21.072	0	0	0	0	0	0	0
WT111(DD045F3F1DEA)	3.68	13108	2022-11-25 16:08:57.829	0.027	0.325	0.958	0.671	0	0	19.116	-1.522	-21.077	0	0	0	0	0	0	0
WT111(DD045F3F1DEA)	3.68	13108	2022-11-25 16:08:57.829	0.027	0.325	0.958	0.671	0	0	19.122	-1.522	-21.083	0	0	0	0	0	0	0
WT111(DD045F3F1DEA)	3.68	13108	2022-11-25 16:08:57.829	0.027	0.325	0.958	0.671	0	0	19.122	-1.522	-21.083	0	0	0	0	0	0	0
WT111(DD045F3F1DEA)	3.68	13108	2022-11-25 16:08:57.829	0.027	0.325	0.958	0.671	0	0	19.127	-1.522	-21.088	0	0	0	0	0	0	0
WT111(DD045F3F1DEA)	3.68	13108	2022-11-25 16:08:57.829	0.026	0.339	0.956	-0.366	0.061	0	19.127	-1.522	-21.094	0	0	0	0	0	0	0
WT111(DD045F3F1DEA)	3.68	13108	2022-11-25 16:08:57.829	0.026	0.339	0.956	-0.366	0.061	0	19.122	-1.522	-21.094	0	0	0	0	0	0	0
WT111(DD045F3F1DEA)	3.68	13108	2022-11-25 16:08:57.829	0.026	0.339	0.956	-0.366	0.061	0	19.122	-1.522	-21.099	0	0	0	0	0	0	0
WT111(DD045F3F1DEA)	3.68	13108	2022-11-25 16:08:57.844	0.026	0.339	0.956	-0.366	0.061	0	19.122	-1.522	-21.099	0	0	0	0	0	0	0
WT111(DD045F3F1DEA)	3.68	13108	2022-11-25 16:08:57.860	0.027	0.316	0.957	-0.305	0	0	19.116	-1.522	-21.105	0	0	0	0	0	0	0
WT111(DD045F3F1DEA)	3.68	13108	2022-11-25 16:08:57.860	0.027	0.316	0.957	-0.305	0	0	19.116	-1.522	-21.11	0	0	0	0	0	0	0
WT111(DD045F3F1DEA)	3.68	13108	2022-11-25 16:08:57.860	0.027	0.316	0.957	-0.305	0	0	19.116	-1.522	-21.11	0	0	0	0	0	0	0
WT111(DD045F3F1DEA)	3.68	13108	2022-11-25 16:08:57.860	0.027	0.316	0.957	-0.305	0	0	19.111	-1.522	-21.116	0	0	0	0	0	0	0
WT111(DD045F3F1DEA)	3.68	13108	2022-11-25 16:08:57.860	0.028	0.355	0.967	0.549	0	0	19.116	-1.522	-21.121	0	0	0	0	0	0	0
WT111(DD045F3F1DEA)	3.68	13108	2022-11-25 16:08:57.860	0.028	0.355	0.967	0.549	0	0	19.116	-1.522	-21.121	0	0	0	0	0	0	0
WT111(DD045F3F1DEA)	3.68	13108	2022-11-25 16:08:57.860	0.028	0.355	0.967	0.549	0	0	19.122	-1.522	-21.127	0	0	0	0	0	0	0
WT111(DD045F3F1DEA)	3.68	13108	2022-11-25 16:08:57.860	0.028	0.355	0.967	0.549	0	0	19.127	-1.522	-21.132	0	0	0	0	0	0	0
WT111(DD045F3F1DEA)	3.68	13108	2022-11-25 16:08:57.891	0.027	0.333	0.954	-0.061	0	0	19.122	-1.522	-21.16	0	0	0	0	0	0	0
WT111(DD045F3F1DEA)	3.68	13108	2022-11-25 16:08:57.891	0.027	0.333	0.954	-0.061	0	0	19.122	-1.522	-21.165	0	0	0	0	0	0	0
WT111(DD045F3F1DEA)	3.68	13108	2022-11-25 16:08:57.891	0.027	0.333	0.954	-0.061	0	0	19.122	-1.522	-21.165	0	0	0	0	0	0	0
WT111(DD045F3F1DEA)	3.68	13108	2022-11-25 16:08:57.891	0.027	0.333	0.954	-0.061	0	0	19.122	-1.522	-21.171	0	0	0	0	0	0	0
WT111(DD045F3F1DEA)	3.68	13108	2022-11-25 16:08:57.891	0.027	0.327	0.958	0.122	-0.061	0	19.122	-1.522	-21.171	0	0	0	0	0	0	0
WT111(DD045F3F1DEA)	3.68	13108	2022-11-25 16:08:57.891	0.027	0.327	0.958	0.122	-0.061	0	19.122	-1.522	-21.176	0	0	0	0	0	0	0
WT111(DD045F3F1DEA)	3.68	13108	2022-11-25 16:08:57.891	0.027	0.327	0.958	0.122	-0.061	0	19.122	-1.522	-21.176	0	0	0	0	0	0	0
WT111(DD045F3F1DEA)	3.68	13108	2022-11-25 16:08:57.891	0.027	0.327	0.958	0.122	-0.061	0	19.122	-1.527	-21.182	0	0	0	0	0	0	0
WT111(DD045F3F1DEA)	3.68	13108	2022-11-25 16:08:57.954	0.027	0.327	0.957	0	0	0	19.127	-1.527	-21.22	0	0	0	0	0	0	0
WT111(DD045F3F1DEA)	3.68	13108	2022-11-25 16:08:57.954	0.027	0.327	0.957	0	0	0	19.127	-1.527	-21.22	0	0	0	0	0	0	0

## Sheet: 180cm
设备名称	电压	版本	片上时间	加速度X(g)	加速度Y(g)	加速度Z(g)	角速度X(°/s)	角速度Y(°/s)	角速度Z(°/s)	角度X(°)	角度Y(°)	角度Z(°)	磁场X	磁场Y	磁场Z	四元数0	四元数1	四元数2	四元数3	状态
WT111(DD045F3F1DEA)	3.66	13108	2022-11-25 16:53:16.159	0.026	0.332	0.956	0.427	0	0	19.177	-1.494	-19.523	0	0	0	0	0	0	0
WT111(DD045F3F1DEA)	3.66	13108	2022-11-25 16:53:16.159	0.026	0.332	0.956	0.427	0	0	19.182	-1.494	-19.523	0	0	0	0	0	0	0
WT111(DD045F3F1DEA)	3.66	13108	2022-11-25 16:53:16.159	0.027	0.336	0.958	-0.305	0	0	19.177	-1.494	-19.523	0	0	0	0	0	0	0
WT111(DD045F3F1DEA)	3.66	13108	2022-11-25 16:53:16.159	0.027	0.336	0.958	-0.305	0	0	19.177	-1.494	-19.523	0	0	0	0	0	0	0
WT111(DD045F3F1DEA)	3.66	13108	2022-11-25 16:53:16.159	0.027	0.336	0.958	-0.305	0	0	19.177	-1.494	-19.523	0	0	0	0	0	0	0
WT111(DD045F3F1DEA)	3.66	13108	2022-11-25 16:53:16.190	0.027	0.336	0.958	-0.305	0	0	19.177	-1.494	-19.523	0	0	0	0	0	0	0
WT111(DD045F3F1DEA)	3.66	13108	2022-11-25 16:53:16.190	0.026	0.331	0.958	-0.183	0	0	19.171	-1.494	-19.523	0	0	0	0	0	0	0
WT111(DD045F3F1DEA)	3.66	13108	2022-11-25 16:53:16.190	0.026	0.331	0.958	-0.183	0	0	19.171	-1.494	-19.523	0	0	0	0	0	0	0
WT111(DD045F3F1DEA)	3.66	13108	2022-11-25 16:53:16.190	0.026	0.331	0.958	-0.183	0	0	19.171	-1.494	-19.523	0	0	0	0	0	0	0
WT111(DD045F3F1DEA)	3.66	13108	2022-11-25 16:53:16.190	0.026	0.331	0.958	-0.183	0	0	19.171	-1.494	-19.523	0	0	0	0	0	0	0
WT111(DD045F3F1DEA)	3.66	13108	2022-11-25 16:53:16.190	0.026	0.337	0.958	0.305	0	0	19.171	-1.494	-19.523	0	0	0	0	0	0	0
WT111(DD045F3F1DEA)	3.66	13108	2022-11-25 16:53:16.190	0.026	0.337	0.958	0.305	0	0	19.177	-1.494	-19.523	0	0	0	0	0	0	0
WT111(DD045F3F1DEA)	3.66	13108	2022-11-25 16:53:16.190	0.026	0.337	0.958	0.305	0	0	19.177	-1.494	-19.523	0	0	0	0	0	0	0
WT111(DD045F3F1DEA)	3.66	13108	2022-11-25 16:53:16.268	0.026	0.337	0.958	0.305	0	0	19.177	-1.494	-19.523	0	0	0	0	0	0	0
WT111(DD045F3F1DEA)	3.66	13108	2022-11-25 16:53:16.268	0.027	0.338	0.961	-0.305	0	0	19.177	-1.494	-19.523	0	0	0	0	0	0	0
WT111(DD045F3F1DEA)	3.66	13108	2022-11-25 16:53:16.268	0.027	0.338	0.961	-0.305	0	0	19.177	-1.494	-19.523	0	0	0	0	0	0	0
WT111(DD045F3F1DEA)	3.66	13108	2022-11-25 16:53:16.268	0.027	0.338	0.961	-0.305	0	0	19.177	-1.494	-19.523	0	0	0	0	0	0	0
WT111(DD045F3F1DEA)	3.66	13108	2022-11-25 16:53:16.268	0.027	0.338	0.961	-0.305	0	0	19.171	-1.494	-19.523	0	0	0	0	0	0	0
WT111(DD045F3F1DEA)	3.66	13108	2022-11-25 16:53:16.268	0.027	0.328	0.954	0.244	0	0	19.177	-1.494	-19.523	0	0	0	0	0	0	0
WT111(DD045F3F1DEA)	3.66	13108	2022-11-25 16:53:16.268	0.027	0.328	0.954	0.244	0	0	19.177	-1.494	-19.523	0	0	0	0	0	0	0
WT111(DD045F3F1DEA)	3.66	13108	2022-11-25 16:53:16.268	0.027	0.328	0.954	0.244	0	0	19.177	-1.494	-19.523	0	0	0	0	0	0	0
WT111(DD045F3F1DEA)	3.66	13108	2022-11-25 16:53:16.268	0.027	0.328	0.954	0.244	0	0	19.177	-1.494	-19.523	0	0	0	0	0	0	0
WT111(DD045F3F1DEA)	3.66	13108	2022-11-25 16:53:16.268	0.027	0.337	0.961	0	0	0	19.177	-1.494	-19.523	0	0	0	0	0	0	0
WT111(DD045F3F1DEA)	3.66	13108	2022-11-25 16:53:16.268	0.027	0.337	0.961	0	0	0	19.177	-1.494	-19.523	0	0	0	0	0	0	0
WT111(DD045F3F1DEA)	3.66	13108	2022-11-25 16:53:16.268	0.027	0.337	0.961	0	0	0	19.177	-1.494	-19.523	0	0	0	0	0	0	0
WT111(DD045F3F1DEA)	3.66	13108	2022-11-25 16:53:16.268	0.027	0.337	0.961	0	0	0	19.177	-1.494	-19.523	0	0	0	0	0	0	0
WT111(DD045F3F1DEA)	3.66	13108	2022-11-25 16:53:16.268	0.025	0.327	0.955	0.122	0	0	19.182	-1.494	-19.523	0	0	0	0	0	0	0
WT111(DD045F3F1DEA)	3.66	13108	2022-11-25 16:53:16.268	0.025	0.327	0.955	0.122	0	0	19.182	-1.494	-19.523	0	0	0	0	0	0	0
WT111(DD045F3F1DEA)	3.66	13108	2022-11-25 16:53:16.268	0.025	0.327	0.955	0.122	0	0	19.182	-1.494	-19.523	0	0	0	0	0	0	0
WT111(DD045F3F1DEA)	3.66	13108	2022-11-25 16:53:16.299	0.025	0.327	0.955	0.122	0	0	19.182	-1.494	-19.523	0	0	0	0	0	0	0
WT111(DD045F3F1DEA)	3.66	13108	2022-11-25 16:53:16.299	0.027	0.344	0.958	-0.366	0	0	19.182	-1.494	-19.523	0	0	0	0	0	0	0
WT111(DD045F3F1DEA)	3.66	13108	2022-11-25 16:53:16.299	0.027	0.344	0.958	-0.366	0	0	19.177	-1.494	-19.523	0	0	0	0	0	0	0
WT111(DD045F3F1DEA)	3.66	13108	2022-11-25 16:53:16.299	0.027	0.344	0.958	-0.366	0	0	19.177	-1.494	-19.523	0	0	0	0	0	0	0
WT111(DD045F3F1DEA)	3.66	13108	2022-11-25 16:53:16.299	0.027	0.344	0.958	-0.366	0	0	19.177	-1.494	-19.523	0	0	0	0	0	0	0
WT111(DD045F3F1DEA)	3.66	13108	2022-11-25 16:53:16.299	0.025	0.322	0.956	0.183	-0.061	0	19.177	-1.494	-19.523	0	0	0	0	0	0	0
WT111(DD045F3F1DEA)	3.66	13108	2022-11-25 16:53:16.299	0.025	0.322	0.956	0.183	-0.061	0	19.177	-1.494	-19.523	0	0	0	0	0	0	0
WT111(DD045F3F1DEA)	3.66	13108	2022-11-25 16:53:16.299	0.025	0.322	0.956	0.183	-0.061	0	19.177	-1.494	-19.523	0	0	0	0	0	0	0
WT111(DD045F3F1DEA)	3.66	13108	2022-11-25 16:53:16.487	0.025	0.322	0.956	0.183	-0.061	0	19.177	-1.494	-19.523	0	0	0	0	0	0	0
WT111(DD045F3F1DEA)	3.66	13108	2022-11-25 16:53:16.487	0.027	0.339	0.958	-0.061	0	0	19.177	-1.494	-19.523	0	0	0	0	0	0	0
WT111(DD045F3F1DEA)	3.66	13108	2022-11-25 16:53:16.487	0.027	0.339	0.958	-0.061	0	0	19.177	-1.494	-19.523	0	0	0	0	0	0	0
WT111(DD045F3F1DEA)	3.66	13108	2022-11-25 16:53:16.487	0.027	0.339	0.958	-0.061	0	0	19.177	-1.494	-19.523	0	0	0	0	0	0	0
WT111(DD045F3F1DEA)	3.66	13108	2022-11-25 16:53:16.487	0.027	0.339	0.958	-0.061	0	0	19.177	-1.494	-19.523	0	0	0	0	0	0	0
WT111(DD045F3F1DEA)	3.66	13108	2022-11-25 16:53:16.487	0.027	0.334	0.959	0	0	0	19.177	-1.494	-19.523	0	0	0	0	0	0	0
WT111(DD045F3F1DEA)	3.66	13108	2022-11-25 16:53:16.487	0.027	0.334	0.959	0	0	0	19.177	-1.494	-19.523	0	0	0	0	0	0	0
WT111(DD045F3F1DEA)	3.66	13108	2022-11-25 16:53:16.487	0.027	0.334	0.959	0	0	0	19.177	-1.494	-19.523	0	0	0	0	0	0	0
WT111(DD045F3F1DEA)	3.66	13108	2022-11-25 16:53:16.549	0.027	0.334	0.959	0	0	0	19.177	-1.494	-19.523	0	0	0	0	0	0	0
WT111(DD045F3F1DEA)	3.66	13108	2022-11-25 16:53:16.549	0.026	0.326	0.951	0.061	0	0	19.177	-1.494	-19.523	0	0	0	0	0	0	0
WT111(DD045F3F1DEA)	3.66	13108	2022-11-25 16:53:16.549	0.026	0.326	0.951	0.061	0	0	19.177	-1.494	-19.523	0	0	0	0	0	0	0
WT111(DD045F3F1DEA)	3.66	13108	2022-11-25 16:53:16.549	0.026	0.326	0.951	0.061	0	0	19.182	-1.494	-19.523	0	0	0	0	0	0	0
WT111(DD045F3F1DEA)	3.66	13108	2022-11-25 16:53:16.549	0.026	0.326	0.951	0.061	0	0	19.182	-1.494	-19.523	0	0	0	0	0	0	0
WT111(DD045F3F1DEA)	3.66	13108	2022-11-25 16:53:16.549	0.026	0.336	0.962	-0.244	0	0	19.177	-1.494	-19.523	0	0	0	0	0	0	0
WT111(DD045F3F1DEA)	3.66	13108	2022-11-25 16:53:16.549	0.026	0.336	0.962	-0.244	0	0	19.177	-1.494	-19.523	0	0	0	0	0	0	0
WT111(DD045F3F1DEA)	3.66	13108	2022-11-25 16:53:16.549	0.026	0.336	0.962	-0.244	0	0	19.177	-1.494	-19.523	0	0	0	0	0	0	0
WT111(DD045F3F1DEA)	3.66	13108	2022-11-25 16:53:16.581	0.026	0.336	0.962	-0.244	0	0	19.177	-1.494	-19.523	0	0	0	0	0	0	0
WT111(DD045F3F1DEA)	3.66	13108	2022-11-25 16:53:16.581	0.026	0.336	0.963	0.122	0	0	19.177	-1.494	-19.523	0	0	0	0	0	0	0
WT111(DD045F3F1DEA)	3.66	13108	2022-11-25 16:53:16.581	0.026	0.336	0.963	0.122	0	0	19.177	-1.494	-19.523	0	0	0	0	0	0	0
WT111(DD045F3F1DEA)	3.66	13108	2022-11-25 16:53:16.581	0.026	0.336	0.963	0.122	0	0	19.177	-1.494	-19.523	0	0	0	0	0	0	0
WT111(DD045F3F1DEA)	3.66	13108	2022-11-25 16:53:16.581	0.026	0.336	0.963	0.122	0	0	19.177	-1.494	-19.523	0	0	0	0	0	0	0
WT111(DD045F3F1DEA)	3.66	13108	2022-11-25 16:53:16.581	0.026	0.331	0.953	-0.122	0	0	19.177	-1.494	-19.523	0	0	0	0	0	0	0
WT111(DD045F3F1DEA)	3.66	13108	2022-11-25 16:53:16.581	0.026	0.331	0.953	-0.122	0	0	19.177	-1.494	-19.523	0	0	0	0	0	0	0
WT111(DD045F3F1DEA)	3.66	13108	2022-11-25 16:53:16.581	0.026	0.331	0.953	-0.122	0	0	19.177	-1.494	-19.523	0	0	0	0	0	0	0
WT111(DD045F3F1DEA)	3.66	13108	2022-11-25 16:53:16.721	0.026	0.331	0.953	-0.122	0	0	19.177	-1.494	-19.523	0	0	0	0	0	0	0
WT111(DD045F3F1DEA)	3.66	13108	2022-11-25 16:53:16.721	0.027	0.334	0.961	0	0	0	19.177	-1.494	-19.523	0	0	0	0	0	0	0
WT111(DD045F3F1DEA)	3.66	13108	2022-11-25 16:53:16.721	0.027	0.334	0.961	0	0	0	19.177	-1.494	-19.523	0	0	0	0	0	0	0
WT111(DD045F3F1DEA)	3.66	13108	2022-11-25 16:53:16.721	0.027	0.334	0.961	0	0	0	19.177	-1.494	-19.523	0	0	0	0	0	0	0
WT111(DD045F3F1DEA)	3.66	13108	2022-11-25 16:53:16.721	0.027	0.334	0.961	0	0	0	19.177	-1.494	-19.523	0	0	0	0	0	0	0
WT111(DD045F3F1DEA)	3.66	13108	2022-11-25 16:53:16.721	0.026	0.342	0.96	0.061	-0.061	0	19.177	-1.5	-19.523	0	0	0	0	0	0	0
WT111(DD045F3F1DEA)	3.66	13108	2022-11-25 16:53:16.721	0.026	0.342	0.96	0.061	-0.061	0	19.177	-1.5	-19.523	0	0	0	0	0	0	0
WT111(DD045F3F1DEA)	3.66	13108	2022-11-25 16:53:16.721	0.026	0.342	0.96	0.061	-0.061	0	19.177	-1.5	-19.523	0	0	0	0	0	0	0
WT111(DD045F3F1DEA)	3.66	13108	2022-11-25 16:53:16.815	0.026	0.342	0.96	0.061	-0.061	0	19.177	-1.5	-19.523	0	0	0	0	0	0	0
WT111(DD045F3F1DEA)	3.66	13108	2022-11-25 16:53:16.815	0.025	0.324	0.954	-0.122	0	0	19.177	-1.5	-19.523	0	0	0	0	0	0	0
WT111(DD045F3F1DEA)	3.66	13108	2022-11-25 16:53:16.815	0.025	0.324	0.954	-0.122	0	0	19.177	-1.5	-19.523	0	0	0	0	0	0	0
WT111(DD045F3F1DEA)	3.66	13108	2022-11-25 16:53:16.815	0.025	0.324	0.954	-0.122	0	0	19.177	-1.5	-19.523	0	0	0	0	0	0	0
WT111(DD045F3F1DEA)	3.66	13108	2022-11-25 16:53:16.815	0.025	0.324	0.954	-0.122	0	0	19.177	-1.5	-19.523	0	0	0	0	0	0	0
WT111(DD045F3F1DEA)	3.66	13108	2022-11-25 16:53:16.815	0.028	0.335	0.958	-0.122	0	0	19.177	-1.5	-19.523	0	0	0	0	0	0	0
WT111(DD045F3F1DEA)	3.66	13108	2022-11-25 16:53:16.815	0.028	0.335	0.958	-0.122	0	0	19.177	-1.5	-19.523	0	0	0	0	0	0	0
WT111(DD045F3F1DEA)	3.66	13108	2022-11-25 16:53:16.815	0.028	0.335	0.958	-0.122	0	0	19.171	-1.5	-19.523	0	0	0	0	0	0	0
WT111(DD045F3F1DEA)	3.66	13108	2022-11-25 16:53:16.846	0.028	0.335	0.958	-0.122	0	0	19.171	-1.5	-19.523	0	0	0	0	0	0	0
WT111(DD045F3F1DEA)	3.66	13108	2022-11-25 16:53:16.846	0.026	0.341	0.965	0.061	0	0	19.171	-1.5	-19.523	0	0	0	0	0	0	0
WT111(DD045F3F1DEA)	3.66	13108	2022-11-25 16:53:16.846	0.026	0.341	0.965	0.061	0	0	19.177	-1.5	-19.523	0	0	0	0	0	0	0
WT111(DD045F3F1DEA)	3.66	13108	2022-11-25 16:53:16.846	0.026	0.341	0.965	0.061	0	0	19.177	-1.5	-19.523	0	0	0	0	0	0	0
WT111(DD045F3F1DEA)	3.66	13108	2022-11-25 16:53:16.846	0.026	0.341	0.965	0.061	0	0	19.177	-1.5	-19.523	0	0	0	0	0	0	0
WT111(DD045F3F1DEA)	3.66	13108	2022-11-25 16:53:16.846	0.023	0.324	0.951	0.244	0	0	19.177	-1.5	-19.523	0	0	0	0	0	0	0
WT111(DD045F3F1DEA)	3.66	13108	2022-11-25 16:53:16.846	0.023	0.324	0.951	0.244	0	0	19.177	-1.5	-19.523	0	0	0	0	0	0	0
WT111(DD045F3F1DEA)	3.66	13108	2022-11-25 16:53:16.846	0.023	0.324	0.951	0.244	0	0	19.177	-1.5	-19.523	0	0	0	0	0	0	0
WT111(DD045F3F1DEA)	3.66	13108	2022-11-25 16:53:16.956	0.023	0.324	0.951	0.244	0	0	19.182	-1.5	-19.523	0	0	0	0	0	0	0
WT111(DD045F3F1DEA)	3.66	13108	2022-11-25 16:53:16.956	0.027	0.336	0.96	-0.122	0	0	19.182	-1.5	-19.523	0	0	0	0	0	0	0
WT111(DD045F3F1DEA)	3.66	13108	2022-11-25 16:53:16.956	0.027	0.336	0.96	-0.122	0	0	19.177	-1.5	-19.523	0	0	0	0	0	0	0
WT111(DD045F3F1DEA)	3.66	13108	2022-11-25 16:53:16.956	0.027	0.336	0.96	-0.122	0	0	19.177	-1.5	-19.523	0	0	0	0	0	0	0
WT111(DD045F3F1DEA)	3.66	13108	2022-11-25 16:53:16.956	0.027	0.336	0.96	-0.122	0	0	19.177	-1.5	-19.523	0	0	0	0	0	0	0
WT111(DD045F3F1DEA)	3.66	13108	2022-11-25 16:53:16.956	0.026	0.337	0.961	0	-0.061	0	19.177	-1.5	-19.523	0	0	0	0	0	0	0
WT111(DD045F3F1DEA)	3.66	13108	2022-11-25 16:53:16.956	0.026	0.337	0.961	0	-0.061	0	19.177	-1.5	-19.523	0	0	0	0	0	0	0
WT111(DD045F3F1DEA)	3.66	13108	2022-11-25 16:53:16.956	0.026	0.337	0.961	0	-0.061	0	19.177	-1.5	-19.523	0	0	0	0	0	0	0
WT111(DD045F3F1DEA)	3.66	13108	2022-11-25 16:53:16.987	0.026	0.337	0.961	0	-0.061	0	19.177	-1.5	-19.523	0	0	0	0	0	0	0
WT111(DD045F3F1DEA)	3.66	13108	2022-11-25 16:53:16.987	0.024	0.327	0.955	0	0	0	19.177	-1.5	-19.523	0	0	0	0	0	0	0
WT111(DD045F3F1DEA)	3.66	13108	2022-11-25 16:53:16.987	0.024	0.327	0.955	0	0	0	19.177	-1.5	-19.523	0	0	0	0	0	0	0
WT111(DD045F3F1DEA)	3.66	13108	2022-11-25 16:53:16.987	0.024	0.327	0.955	0	0	0	19.177	-1.5	-19.523	0	0	0	0	0	0	0
WT111(DD045F3F1DEA)	3.66	13108	2022-11-25 16:53:16.987	0.024	0.327	0.955	0	0	0	19.177	-1.5	-19.523	0	0	0	0	0	0	0
WT111(DD045F3F1DEA)	3.66	13108	2022-11-25 16:53:16.987	0.025	0.336	0.955	0	-0.061	0	19.177	-1.5	-19.523	0	0	0	0	0	0	0
WT111(DD045F3F1DEA)	3.66	13108	2022-11-25 16:53:16.987	0.025	0.336	0.955	0	-0.061	0	19.177	-1.5	-19.523	0	0	0	0	0	0	0
WT111(DD045F3F1DEA)	3.66	13108	2022-11-25 16:53:16.987	0.025	0.336	0.955	0	-0.061	0	19.177	-1.5	-19.523	0	0	0	0	0	0	0
WT111(DD045F3F1DEA)	3.66	13108	2022-11-25 16:53:17.049	0.071	0.413	1.194	-10.925	1.16	-1.404	19.215	-1.533	-19.578	0	0	0	0	0	0	0
WT111(DD045F3F1DEA)	3.66	13108	2022-11-25 16:53:17.065	0.071	0.413	1.194	-10.925	1.16	-1.404	19.16	-1.522	-19.589	0	0	0	0	0	0	0
WT111(DD045F3F1DEA)	3.66	13108	2022-11-25 16:53:17.065	0.071	0.413	1.194	-10.925	1.16	-1.404	19.1	-1.516	-19.605	0	0	0	0	0	0	0
WT111(DD045F3F1DEA)	3.66	13108	2022-11-25 16:53:17.065	0.071	0.413	1.194	-10.925	1.16	-1.404	19.045	-1.505	-19.616	0	0	0	0	0	0	0
WT111(DD045F3F1DEA)	3.66	13108	2022-11-25 16:53:17.065	0.006	0.367	0.899	4.517	0.488	0.427	19.067	-1.505	-19.622	0	0	0	0	0	0	0
WT111(DD045F3F1DEA)	3.66	13108	2022-11-25 16:53:17.065	0.006	0.367	0.899	4.517	0.488	0.427	19.089	-1.505	-19.627	0	0	0	0	0	0	0
WT111(DD045F3F1DEA)	3.66	13108	2022-11-25 16:53:17.065	0.006	0.367	0.899	4.517	0.488	0.427	19.111	-1.505	-19.633	0	0	0	0	0	0	0
WT111(DD045F3F1DEA)	3.66	13108	2022-11-25 16:53:17.065	0.006	0.367	0.899	4.517	0.488	0.427	19.138	-1.5	-19.633	0	0	0	0	0	0	0
WT111(DD045F3F1DEA)	3.66	13108	2022-11-25 16:53:17.237	0.027	0.333	0.961	-0.122	-0.061	0.061	19.171	-1.505	-19.688	0	0	0	0	0	0	0
WT111(DD045F3F1DEA)	3.66	13108	2022-11-25 16:53:17.237	0.027	0.333	0.961	-0.122	-0.061	0.061	19.171	-1.505	-19.698	0	0	0	0	0	0	0
WT111(DD045F3F1DEA)	3.66	13108	2022-11-25 16:53:17.237	0.027	0.333	0.961	-0.122	-0.061	0.061	19.171	-1.505	-19.704	0	0	0	0	0	0	0
WT111(DD045F3F1DEA)	3.66	13108	2022-11-25 16:53:17.237	0.027	0.333	0.961	-0.122	-0.061	0.061	19.166	-1.505	-19.709	0	0	0	0	0	0	0
WT111(DD045F3F1DEA)	3.66	13108	2022-11-25 16:53:17.237	0.025	0.335	0.961	-0.549	0	-0.061	19.166	-1.505	-19.715	0	0	0	0	0	0	0
WT111(DD045F3F1DEA)	3.66	13108	2022-11-25 16:53:17.237	0.025	0.335	0.961	-0.549	0	-0.061	19.16	-1.505	-19.72	0	0	0	0	0	0	0
WT111(DD045F3F1DEA)	3.66	13108	2022-11-25 16:53:17.237	0.025	0.335	0.961	-0.549	0	-0.061	19.16	-1.505	-19.731	0	0	0	0	0	0	0
WT111(DD045F3F1DEA)	3.66	13108	2022-11-25 16:53:17.237	0.025	0.335	0.961	-0.549	0	-0.061	19.155	-1.505	-19.737	0	0	0	0	0	0	0
WT111(DD045F3F1DEA)	3.66	13108	2022-11-25 16:53:17.237	0.027	0.335	0.958	0.732	0	0	19.16	-1.505	-19.742	0	0	0	0	0	0	0
WT111(DD045F3F1DEA)	3.66	13108	2022-11-25 16:53:17.237	0.027	0.335	0.958	0.732	0	0	19.166	-1.505	-19.748	0	0	0	0	0	0	0
WT111(DD045F3F1DEA)	3.66	13108	2022-11-25 16:53:17.237	0.027	0.335	0.958	0.732	0	0	19.166	-1.505	-19.753	0	0	0	0	0	0	0
WT111(DD045F3F1DEA)	3.66	13108	2022-11-25 16:53:17.237	0.027	0.335	0.958	0.732	0	0	19.171	-1.505	-19.759	0	0	0	0	0	0	0
WT111(DD045F3F1DEA)	3.66	13108	2022-11-25 16:53:17.237	0.026	0.336	0.963	-0.977	0	0	19.166	-1.505	-19.77	0	0	0	0	0	0	0
WT111(DD045F3F1DEA)	3.66	13108	2022-11-25 16:53:17.237	0.026	0.336	0.963	-0.977	0	0	19.16	-1.505	-19.775	0	0	0	0	0	0	0
WT111(DD045F3F1DEA)	3.66	13108	2022-11-25 16:53:17.237	0.026	0.336	0.963	-0.977	0	0	19.16	-1.505	-19.781	0	0	0	0	0	0	0
WT111(DD045F3F1DEA)	3.66	13108	2022-11-25 16:53:17.237	0.026	0.336	0.963	-0.977	0	0	19.155	-1.505	-19.786	0	0	0	0	0	0	0
WT111(DD045F3F1DEA)	3.66	13108	2022-11-25 16:53:17.315	0.026	0.317	0.952	-0.427	0	0	19.166	-1.505	-19.885	0	0	0	0	0	0	0
WT111(DD045F3F1DEA)	3.66	13108	2022-11-25 16:53:17.315	0.026	0.317	0.952	-0.427	0	0	19.166	-1.505	-19.891	0	0	0	0	0	0	0
WT111(DD045F3F1DEA)	3.66	13108	2022-11-25 16:53:17.315	0.026	0.317	0.952	-0.427	0	0	19.16	-1.505	-19.896	0	0	0	0	0	0	0
WT111(DD045F3F1DEA)	3.66	13108	2022-11-25 16:53:17.315	0.026	0.317	0.952	-0.427	0	0	19.16	-1.505	-19.902	0	0	0	0	0	0	0
WT111(DD045F3F1DEA)	3.66	13108	2022-11-25 16:53:17.315	0.029	0.348	0.965	0.305	-0.061	0	19.16	-1.505	-19.907	0	0	0	0	0	0	0
WT111(DD045F3F1DEA)	3.66	13108	2022-11-25 16:53:17.315	0.029	0.348	0.965	0.305	-0.061	0	19.166	-1.505	-19.913	0	0	0	0	0	0	0
WT111(DD045F3F1DEA)	3.66	13108	2022-11-25 16:53:17.315	0.029	0.348	0.965	0.305	-0.061	0	19.166	-1.505	-19.918	0	0	0	0	0	0	0
WT111(DD045F3F1DEA)	3.66	13108	2022-11-25 16:53:17.315	0.029	0.348	0.965	0.305	-0.061	0	19.166	-1.505	-19.918	0	0	0	0	0	0	0
WT111(DD045F3F1DEA)	3.66	13108	2022-11-25 16:53:17.331	0.025	0.329	0.956	-0.488	0	0	19.166	-1.505	-19.924	0	0	0	0	0	0	0
WT111(DD045F3F1DEA)	3.66	13108	2022-11-25 16:53:17.331	0.025	0.329	0.956	-0.488	0	0	19.16	-1.505	-19.929	0	0	0	0	0	0	0
WT111(DD045F3F1DEA)	3.66	13108	2022-11-25 16:53:17.331	0.025	0.329	0.956	-0.488	0	0	19.16	-1.505	-19.935	0	0	0	0	0	0	0
WT111(DD045F3F1DEA)	3.66	13108	2022-11-25 16:53:17.331	0.025	0.329	0.956	-0.488	0	0	19.16	-1.505	-19.94	0	0	0	0	0	0	0
WT111(DD045F3F1DEA)	3.66	13108	2022-11-25 16:53:17.331	0.025	0.319	0.947	-0.122	0	0	19.155	-1.505	-19.946	0	0	0	0	0	0	0
WT111(DD045F3F1DEA)	3.66	13108	2022-11-25 16:53:17.331	0.025	0.319	0.947	-0.122	0	0	19.155	-1.505	-19.951	0	0	0	0	0	0	0
WT111(DD045F3F1DEA)	3.66	13108	2022-11-25 16:53:17.331	0.025	0.319	0.947	-0.122	0	0	19.155	-1.505	-19.957	0	0	0	0	0	0	0
WT111(DD045F3F1DEA)	3.66	13108	2022-11-25 16:53:17.331	0.025	0.319	0.947	-0.122	0	0	19.155	-1.505	-19.962	0	0	0	0	0	0	0
WT111(DD045F3F1DEA)	3.66	13108	2022-11-25 16:53:17.331	0.027	0.349	0.961	0	0	0	19.155	-1.505	-19.968	0	0	0	0	0	0	0
WT111(DD045F3F1DEA)	3.66	13108	2022-11-25 16:53:17.331	0.027	0.349	0.961	0	0	0	19.155	-1.505	-19.973	0	0	0	0	0	0	0
WT111(DD045F3F1DEA)	3.66	13108	2022-11-25 16:53:17.331	0.027	0.349	0.961	0	0	0	19.155	-1.505	-19.979	0	0	0	0	0	0	0
WT111(DD045F3F1DEA)	3.66	13108	2022-11-25 16:53:17.331	0.027	0.349	0.961	0	0	0	19.155	-1.505	-19.984	0	0	0	0	0	0	0
WT111(DD045F3F1DEA)	3.66	13108	2022-11-25 16:53:17.331	0.028	0.327	0.964	0.427	0	0	19.16	-1.505	-19.99	0	0	0	0	0	0	0
WT111(DD045F3F1DEA)	3.66	13108	2022-11-25 16:53:17.331	0.028	0.327	0.964	0.427	0	0	19.16	-1.505	-19.995	0	0	0	0	0	0	0
WT111(DD045F3F1DEA)	3.66	13108	2022-11-25 16:53:17.331	0.028	0.327	0.964	0.427	0	0	19.16	-1.505	-20.001	0	0	0	0	0	0	0
WT111(DD045F3F1DEA)	3.66	13108	2022-11-25 16:53:17.331	0.028	0.327	0.964	0.427	0	0	19.166	-1.505	-20.006	0	0	0	0	0	0	0
WT111(DD045F3F1DEA)	3.66	13108	2022-11-25 16:53:17.346	0.027	0.346	0.959	-0.305	0	0	19.166	-1.505	-20.116	0	0	0	0	0	0	0
WT111(DD045F3F1DEA)	3.66	13108	2022-11-25 16:53:17.346	0.027	0.346	0.959	-0.305	0	0	19.16	-1.505	-20.121	0	0	0	0	0	0	0
WT111(DD045F3F1DEA)	3.66	13108	2022-11-25 16:53:17.346	0.027	0.346	0.959	-0.305	0	0	19.16	-1.505	-20.127	0	0	0	0	0	0	0
WT111(DD045F3F1DEA)	3.66	13108	2022-11-25 16:53:17.346	0.027	0.33	0.962	0	0	0	19.16	-1.505	-20.127	0	0	0	0	0	0	0
WT111(DD045F3F1DEA)	3.66	13108	2022-11-25 16:53:17.346	0.027	0.33	0.962	0	0	0	19.16	-1.505	-20.132	0	0	0	0	0	0	0
WT111(DD045F3F1DEA)	3.66	13108	2022-11-25 16:53:17.346	0.027	0.33	0.962	0	0	0	19.16	-1.505	-20.138	0	0	0	0	0	0	0
WT111(DD045F3F1DEA)	3.66	13108	2022-11-25 16:53:17.346	0.027	0.33	0.962	0	0	0	19.16	-1.505	-20.143	0	0	0	0	0	0	0
WT111(DD045F3F1DEA)	3.66	13108	2022-11-25 16:53:17.346	0.026	0.335	0.953	0.183	0	0	19.16	-1.505	-20.143	0	0	0	0	0	0	0
WT111(DD045F3F1DEA)	3.66	13108	2022-11-25 16:53:17.409	0.026	0.335	0.953	0.183	0	0	19.166	-1.505	-20.149	0	0	0	0	0	0	0
WT111(DD045F3F1DEA)	3.66	13108	2022-11-25 16:53:17.409	0.026	0.335	0.953	0.183	0	0	19.166	-1.505	-20.154	0	0	0	0	0	0	0
WT111(DD045F3F1DEA)	3.66	13108	2022-11-25 16:53:17.409	0.026	0.335	0.953	0.183	0	0	19.166	-1.505	-20.16	0	0	0	0	0	0	0
WT111(DD045F3F1DEA)	3.66	13108	2022-11-25 16:53:17.409	0.028	0.336	0.965	-0.366	0	-0.061	19.166	-1.505	-20.16	0	0	0	0	0	0	0
WT111(DD045F3F1DEA)	3.66	13108	2022-11-25 16:53:17.409	0.028	0.336	0.965	-0.366	0	-0.061	19.16	-1.505	-20.165	0	0	0	0	0	0	0
WT111(DD045F3F1DEA)	3.66	13108	2022-11-25 16:53:17.409	0.028	0.336	0.965	-0.366	0	-0.061	19.16	-1.505	-20.171	0	0	0	0	0	0	0
WT111(DD045F3F1DEA)	3.66	13108	2022-11-25 16:53:17.409	0.028	0.336	0.965	-0.366	0	-0.061	19.16	-1.505	-20.176	0	0	0	0	0	0	0
WT111(DD045F3F1DEA)	3.66	13108	2022-11-25 16:53:17.409	0.027	0.332	0.953	0.244	-0.061	0	19.16	-1.505	-20.176	0	0	0	0	0	0	0
WT111(DD045F3F1DEA)	3.66	13108	2022-11-25 16:53:17.440	0.026	0.33	0.961	0	0	0	19.16	-1.511	-20.215	0	0	0	0	0	0	0
WT111(DD045F3F1DEA)	3.66	13108	2022-11-25 16:53:17.440	0.026	0.33	0.961	0	0	0	19.16	-1.511	-20.215	0	0	0	0	0	0	0
WT111(DD045F3F1DEA)	3.66	13108	2022-11-25 16:53:17.440	0.026	0.33	0.961	0	0	0	19.16	-1.511	-20.22	0	0	0	0	0	0	0
WT111(DD045F3F1DEA)	3.66	13108	2022-11-25 16:53:17.440	0.028	0.344	0.96	0.183	0	0	19.166	-1.511	-20.22	0	0	0	0	0	0	0
WT111(DD045F3F1DEA)	3.66	13108	2022-11-25 16:53:17.440	0.028	0.344	0.96	0.183	0	0	19.166	-1.511	-20.226	0	0	0	0	0	0	0
WT111(DD045F3F1DEA)	3.66	13108	2022-11-25 16:53:17.440	0.028	0.344	0.96	0.183	0	0	19.166	-1.511	-20.231	0	0	0	0	0	0	0
WT111(DD045F3F1DEA)	3.66	13108	2022-11-25 16:53:17.440	0.028	0.344	0.96	0.183	0	0	19.166	-1.511	-20.231	0	0	0	0	0	0	0
WT111(DD045F3F1DEA)	3.66	13108	2022-11-25 16:53:17.440	0.025	0.317	0.952	-0.122	0	0	19.166	-1.511	-20.237	0	0	0	0	0	0	0
WT111(DD045F3F1DEA)	3.66	13108	2022-11-25 16:53:17.440	0.025	0.317	0.952	-0.122	0	0	19.166	-1.511	-20.237	0	0	0	0	0	0	0
WT111(DD045F3F1DEA)	3.66	13108	2022-11-25 16:53:17.440	0.025	0.317	0.952	-0.122	0	0	19.166	-1.511	-20.242	0	0	0	0	0	0	0
WT111(DD045F3F1DEA)	3.66	13108	2022-11-25 16:53:17.440	0.025	0.317	0.952	-0.122	0	0	19.166	-1.511	-20.248	0	0	0	0	0	0	0
WT111(DD045F3F1DEA)	3.66	13108	2022-11-25 16:53:17.440	0.028	0.349	0.966	0	0	0	19.166	-1.511	-20.248	0	0	0	0	0	0	0
WT111(DD045F3F1DEA)	3.66	13108	2022-11-25 16:53:17.440	0.028	0.349	0.966	0	0	0	19.166	-1.511	-20.253	0	0	0	0	0	0	0
WT111(DD045F3F1DEA)	3.66	13108	2022-11-25 16:53:17.440	0.028	0.349	0.966	0	0	0	19.166	-1.511	-20.253	0	0	0	0	0	0	0
WT111(DD045F3F1DEA)	3.66	13108	2022-11-25 16:53:17.440	0.028	0.349	0.966	0	0	0	19.166	-1.511	-20.259	0	0	0	0	0	0	0
WT111(DD045F3F1DEA)	3.66	13108	2022-11-25 16:53:17.440	0.027	0.33	0.953	0.305	-0.061	0	19.166	-1.511	-20.259	0	0	0	0	0	0	0
WT111(DD045F3F1DEA)	3.66	13108	2022-11-25 16:53:17.440	0.027	0.33	0.953	0.305	-0.061	0	19.171	-1.511	-20.264	0	0	0	0	0	0	0
WT111(DD045F3F1DEA)	3.66	13108	2022-11-25 16:53:17.440	0.027	0.33	0.953	0.305	-0.061	0	19.171	-1.511	-20.264	0	0	0	0	0	0	0
WT111(DD045F3F1DEA)	3.66	13108	2022-11-25 16:53:17.440	0.027	0.33	0.953	0.305	-0.061	0	19.171	-1.511	-20.27	0	0	0	0	0	0	0
WT111(DD045F3F1DEA)	3.66	13108	2022-11-25 16:53:17.440	0.024	0.322	0.951	-0.305	0	0	19.171	-1.511	-20.27	0	0	0	0	0	0	0
WT111(DD045F3F1DEA)	3.66	13108	2022-11-25 16:53:17.440	0.024	0.322	0.951	-0.305	0	0	19.171	-1.511	-20.275	0	0	0	0	0	0	0
WT111(DD045F3F1DEA)	3.66	13108	2022-11-25 16:53:17.440	0.024	0.322	0.951	-0.305	0	0	19.166	-1.511	-20.281	0	0	0	0	0	0	0
WT111(DD045F3F1DEA)	3.66	13108	2022-11-25 16:53:17.440	0.024	0.322	0.951	-0.305	0	0	19.166	-1.511	-20.281	0	0	0	0	0	0	0
WT111(DD045F3F1DEA)	3.66	13108	2022-11-25 16:53:17.440	0.029	0.347	0.967	-0.183	0	0	19.166	-1.511	-20.286	0	0	0	0	0	0	0
WT111(DD045F3F1DEA)	3.66	13108	2022-11-25 16:53:17.503	0.029	0.347	0.967	-0.183	0	0	19.166	-1.511	-20.286	0	0	0	0	0	0	0
WT111(DD045F3F1DEA)	3.66	13108	2022-11-25 16:53:17.503	0.029	0.347	0.967	-0.183	0	0	19.166	-1.511	-20.292	0	0	0	0	0	0	0
WT111(DD045F3F1DEA)	3.66	13108	2022-11-25 16:53:17.503	0.029	0.347	0.967	-0.183	0	0	19.166	-1.511	-20.292	0	0	0	0	0	0	0
WT111(DD045F3F1DEA)	3.66	13108	2022-11-25 16:53:17.503	0.026	0.328	0.954	0.427	0	0	19.166	-1.511	-20.297	0	0	0	0	0	0	0
WT111(DD045F3F1DEA)	3.66	13108	2022-11-25 16:53:17.503	0.026	0.328	0.954	0.427	0	0	19.166	-1.511	-20.297	0	0	0	0	0	0	0
WT111(DD045F3F1DEA)	3.66	13108	2022-11-25 16:53:17.503	0.026	0.328	0.954	0.427	0	0	19.171	-1.511	-20.297	0	0	0	0	0	0	0
WT111(DD045F3F1DEA)	3.66	13108	2022-11-25 16:53:17.503	0.026	0.328	0.954	0.427	0	0	19.171	-1.511	-20.303	0	0	0	0	0	0	0
WT111(DD045F3F1DEA)	3.66	13108	2022-11-25 16:53:17.503	0.026	0.33	0.956	-0.427	0	0	19.171	-1.511	-20.303	0	0	0	0	0	0	0
WT111(DD045F3F1DEA)	3.66	13108	2022-11-25 16:53:17.565	0.026	0.33	0.956	-0.427	0	0	19.166	-1.511	-20.308	0	0	0	0	0	0	0
WT111(DD045F3F1DEA)	3.66	13108	2022-11-25 16:53:17.565	0.026	0.33	0.956	-0.427	0	0	19.166	-1.511	-20.308	0	0	0	0	0	0	0
WT111(DD045F3F1DEA)	3.66	13108	2022-11-25 16:53:17.565	0.026	0.33	0.956	-0.427	0	0	19.166	-1.511	-20.314	0	0	0	0	0	0	0
WT111(DD045F3F1DEA)	3.66	13108	2022-11-25 16:53:17.565	0.028	0.342	0.961	0.427	0	0	19.166	-1.511	-20.314	0	0	0	0	0	0	0

## Sheet: 200cm
设备名称	电压	版本	片上时间	加速度X(g)	加速度Y(g)	加速度Z(g)	角速度X(°/s)	角速度Y(°/s)	角速度Z(°/s)	角度X(°)	角度Y(°)	角度Z(°)	磁场X	磁场Y	磁场Z	四元数0	四元数1	四元数2	四元数3	状态
WT111(DD045F3F1DEA)	3.71	13108	2022-11-25 11:03:51.953	0.026	0.323	0.969	0.488	0	0	18.342	-1.461	-22.176	0	0	0	0	0	0	0
WT111(DD045F3F1DEA)	3.71	13108	2022-11-25 11:03:51.953	0.026	0.323	0.969	0.488	0	0	18.347	-1.461	-22.176	0	0	0	0	0	0	0
WT111(DD045F3F1DEA)	3.71	13108	2022-11-25 11:03:51.953	0.024	0.314	0.958	-0.061	0	0	18.342	-1.461	-22.176	0	0	0	0	0	0	0
WT111(DD045F3F1DEA)	3.71	13108	2022-11-25 11:03:51.953	0.024	0.314	0.958	-0.061	0	0	18.342	-1.461	-22.176	0	0	0	0	0	0	0
WT111(DD045F3F1DEA)	3.71	13108	2022-11-25 11:03:52.031	0.024	0.314	0.958	-0.061	0	0	18.342	-1.461	-22.176	0	0	0	0	0	0	0
WT111(DD045F3F1DEA)	3.71	13108	2022-11-25 11:03:52.031	0.024	0.314	0.958	-0.061	0	0	18.342	-1.461	-22.176	0	0	0	0	0	0	0
WT111(DD045F3F1DEA)	3.71	13108	2022-11-25 11:03:52.031	0.025	0.311	0.965	-0.061	0	0	18.342	-1.461	-22.176	0	0	0	0	0	0	0
WT111(DD045F3F1DEA)	3.71	13108	2022-11-25 11:03:52.031	0.025	0.311	0.965	-0.061	0	0	18.342	-1.461	-22.176	0	0	0	0	0	0	0
WT111(DD045F3F1DEA)	3.71	13108	2022-11-25 11:03:52.031	0.025	0.311	0.965	-0.061	0	0	18.342	-1.461	-22.176	0	0	0	0	0	0	0
WT111(DD045F3F1DEA)	3.71	13108	2022-11-25 11:03:52.031	0.025	0.311	0.965	-0.061	0	0	18.342	-1.461	-22.176	0	0	0	0	0	0	0
WT111(DD045F3F1DEA)	3.71	13108	2022-11-25 11:03:52.031	0.027	0.331	0.968	0	0	0	18.342	-1.461	-22.176	0	0	0	0	0	0	0
WT111(DD045F3F1DEA)	3.71	13108	2022-11-25 11:03:52.031	0.027	0.331	0.968	0	0	0	18.342	-1.461	-22.176	0	0	0	0	0	0	0
WT111(DD045F3F1DEA)	3.71	13108	2022-11-25 11:03:52.046	0.027	0.331	0.968	0	0	0	18.342	-1.461	-22.176	0	0	0	0	0	0	0
WT111(DD045F3F1DEA)	3.71	13108	2022-11-25 11:03:52.046	0.027	0.331	0.968	0	0	0	18.342	-1.461	-22.176	0	0	0	0	0	0	0
WT111(DD045F3F1DEA)	3.71	13108	2022-11-25 11:03:52.046	0.023	0.314	0.96	0.305	-0.061	0	18.342	-1.461	-22.176	0	0	0	0	0	0	0
WT111(DD045F3F1DEA)	3.71	13108	2022-11-25 11:03:52.046	0.023	0.314	0.96	0.305	-0.061	0	18.342	-1.461	-22.176	0	0	0	0	0	0	0
WT111(DD045F3F1DEA)	3.71	13108	2022-11-25 11:03:52.046	0.023	0.314	0.96	0.305	-0.061	0	18.342	-1.461	-22.176	0	0	0	0	0	0	0
WT111(DD045F3F1DEA)	3.71	13108	2022-11-25 11:03:52.046	0.023	0.314	0.96	0.305	-0.061	0	18.347	-1.461	-22.176	0	0	0	0	0	0	0
WT111(DD045F3F1DEA)	3.71	13108	2022-11-25 11:03:52.046	0.026	0.307	0.955	-0.305	0	0	18.342	-1.461	-22.176	0	0	0	0	0	0	0
WT111(DD045F3F1DEA)	3.71	13108	2022-11-25 11:03:52.046	0.026	0.307	0.955	-0.305	0	0	18.342	-1.461	-22.176	0	0	0	0	0	0	0
WT111(DD045F3F1DEA)	3.71	13108	2022-11-25 11:03:52.062	0.026	0.307	0.955	-0.305	0	0	18.342	-1.461	-22.176	0	0	0	0	0	0	0
WT111(DD045F3F1DEA)	3.71	13108	2022-11-25 11:03:52.062	0.026	0.307	0.955	-0.305	0	0	18.336	-1.461	-22.176	0	0	0	0	0	0	0
WT111(DD045F3F1DEA)	3.71	13108	2022-11-25 11:03:52.062	0.026	0.337	0.979	0.061	0	0	18.336	-1.461	-22.176	0	0	0	0	0	0	0
WT111(DD045F3F1DEA)	3.71	13108	2022-11-25 11:03:52.062	0.026	0.337	0.979	0.061	0	0	18.336	-1.461	-22.176	0	0	0	0	0	0	0
WT111(DD045F3F1DEA)	3.71	13108	2022-11-25 11:03:52.062	0.026	0.337	0.979	0.061	0	0	18.336	-1.461	-22.176	0	0	0	0	0	0	0
WT111(DD045F3F1DEA)	3.71	13108	2022-11-25 11:03:52.062	0.026	0.337	0.979	0.061	0	0	18.342	-1.461	-22.176	0	0	0	0	0	0	0
WT111(DD045F3F1DEA)	3.71	13108	2022-11-25 11:03:52.062	0.025	0.309	0.957	0.305	0	0	18.342	-1.461	-22.176	0	0	0	0	0	0	0
WT111(DD045F3F1DEA)	3.71	13108	2022-11-25 11:03:52.062	0.025	0.309	0.957	0.305	0	0	18.342	-1.461	-22.176	0	0	0	0	0	0	0
WT111(DD045F3F1DEA)	3.71	13108	2022-11-25 11:03:52.093	0.025	0.309	0.957	0.305	0	0	18.342	-1.461	-22.176	0	0	0	0	0	0	0
WT111(DD045F3F1DEA)	3.71	13108	2022-11-25 11:03:52.093	0.025	0.309	0.957	0.305	0	0	18.347	-1.461	-22.176	0	0	0	0	0	0	0
WT111(DD045F3F1DEA)	3.71	13108	2022-11-25 11:03:52.093	0.025	0.32	0.961	0	-0.061	0	18.347	-1.461	-22.176	0	0	0	0	0	0	0
WT111(DD045F3F1DEA)	3.71	13108	2022-11-25 11:03:52.093	0.025	0.32	0.961	0	-0.061	0	18.342	-1.461	-22.176	0	0	0	0	0	0	0
WT111(DD045F3F1DEA)	3.71	13108	2022-11-25 11:03:52.093	0.025	0.32	0.961	0	-0.061	0	18.342	-1.461	-22.176	0	0	0	0	0	0	0
WT111(DD045F3F1DEA)	3.71	13108	2022-11-25 11:03:52.093	0.025	0.32	0.961	0	-0.061	0	18.342	-1.461	-22.176	0	0	0	0	0	0	0
WT111(DD045F3F1DEA)	3.71	13108	2022-11-25 11:03:52.093	0.025	0.309	0.964	-0.122	0	0	18.342	-1.461	-22.176	0	0	0	0	0	0	0
WT111(DD045F3F1DEA)	3.71	13108	2022-11-25 11:03:52.093	0.025	0.309	0.964	-0.122	0	0	18.342	-1.461	-22.176	0	0	0	0	0	0	0
WT111(DD045F3F1DEA)	3.71	13108	2022-11-25 11:03:52.155	0.025	0.309	0.964	-0.122	0	0	18.342	-1.461	-22.176	0	0	0	0	0	0	0
WT111(DD045F3F1DEA)	3.71	13108	2022-11-25 11:03:52.155	0.025	0.309	0.964	-0.122	0	0	18.342	-1.461	-22.176	0	0	0	0	0	0	0
WT111(DD045F3F1DEA)	3.71	13108	2022-11-25 11:03:52.155	0.027	0.335	0.966	0.305	0	0	18.342	-1.461	-22.176	0	0	0	0	0	0	0
WT111(DD045F3F1DEA)	3.71	13108	2022-11-25 11:03:52.155	0.027	0.335	0.966	0.305	0	0	18.342	-1.461	-22.176	0	0	0	0	0	0	0
WT111(DD045F3F1DEA)	3.71	13108	2022-11-25 11:03:52.155	0.027	0.335	0.966	0.305	0	0	18.347	-1.461	-22.176	0	0	0	0	0	0	0
WT111(DD045F3F1DEA)	3.71	13108	2022-11-25 11:03:52.155	0.027	0.335	0.966	0.305	0	0	18.347	-1.461	-22.176	0	0	0	0	0	0	0
WT111(DD045F3F1DEA)	3.71	13108	2022-11-25 11:03:52.155	0.023	0.305	0.956	-0.122	0	0	18.347	-1.461	-22.176	0	0	0	0	0	0	0
WT111(DD045F3F1DEA)	3.71	13108	2022-11-25 11:03:52.155	0.023	0.305	0.956	-0.122	0	0	18.347	-1.461	-22.176	0	0	0	0	0	0	0
WT111(DD045F3F1DEA)	3.71	13108	2022-11-25 11:03:52.218	0.023	0.305	0.956	-0.122	0	0	18.342	-1.461	-22.176	0	0	0	0	0	0	0
WT111(DD045F3F1DEA)	3.71	13108	2022-11-25 11:03:52.218	0.023	0.305	0.956	-0.122	0	0	18.342	-1.461	-22.176	0	0	0	0	0	0	0
WT111(DD045F3F1DEA)	3.71	13108	2022-11-25 11:03:52.218	0.025	0.322	0.966	-0.061	0	0	18.342	-1.461	-22.176	0	0	0	0	0	0	0
WT111(DD045F3F1DEA)	3.71	13108	2022-11-25 11:03:52.218	0.025	0.322	0.966	-0.061	0	0	18.342	-1.461	-22.176	0	0	0	0	0	0	0
WT111(DD045F3F1DEA)	3.71	13108	2022-11-25 11:03:52.218	0.025	0.322	0.966	-0.061	0	0	18.342	-1.461	-22.176	0	0	0	0	0	0	0
WT111(DD045F3F1DEA)	3.71	13108	2022-11-25 11:03:52.218	0.025	0.322	0.966	-0.061	0	0	18.342	-1.461	-22.176	0	0	0	0	0	0	0
WT111(DD045F3F1DEA)	3.71	13108	2022-11-25 11:03:52.218	0.027	0.322	0.967	-0.061	0.061	0	18.342	-1.461	-22.176	0	0	0	0	0	0	0
WT111(DD045F3F1DEA)	3.71	13108	2022-11-25 11:03:52.218	0.027	0.322	0.967	-0.061	0.061	0	18.342	-1.461	-22.176	0	0	0	0	0	0	0
WT111(DD045F3F1DEA)	3.71	13108	2022-11-25 11:03:52.280	0.027	0.322	0.967	-0.061	0.061	0	18.342	-1.461	-22.176	0	0	0	0	0	0	0
WT111(DD045F3F1DEA)	3.71	13108	2022-11-25 11:03:52.280	0.024	0.323	0.96	0.183	0.061	0	18.342	-1.456	-22.176	0	0	0	0	0	0	0
WT111(DD045F3F1DEA)	3.71	13108	2022-11-25 11:03:52.280	0.024	0.323	0.96	0.183	0.061	0	18.342	-1.456	-22.176	0	0	0	0	0	0	0
WT111(DD045F3F1DEA)	3.71	13108	2022-11-25 11:03:52.280	0.024	0.323	0.96	0.183	0.061	0	18.342	-1.456	-22.176	0	0	0	0	0	0	0
WT111(DD045F3F1DEA)	3.71	13108	2022-11-25 11:03:52.280	0.024	0.323	0.96	0.183	0.061	0	18.342	-1.456	-22.176	0	0	0	0	0	0	0
WT111(DD045F3F1DEA)	3.71	13108	2022-11-25 11:03:52.280	0.024	0.308	0.959	-0.244	0	0	18.342	-1.456	-22.176	0	0	0	0	0	0	0
WT111(DD045F3F1DEA)	3.71	13108	2022-11-25 11:03:52.280	0.024	0.308	0.959	-0.244	0	0	18.342	-1.456	-22.176	0	0	0	0	0	0	0
WT111(DD045F3F1DEA)	3.71	13108	2022-11-25 11:03:52.280	0.024	0.308	0.959	-0.244	0	0	18.342	-1.456	-22.176	0	0	0	0	0	0	0
WT111(DD045F3F1DEA)	3.71	13108	2022-11-25 11:03:52.312	0.024	0.308	0.959	-0.244	0	0	18.336	-1.456	-22.176	0	0	0	0	0	0	0
WT111(DD045F3F1DEA)	3.71	13108	2022-11-25 11:03:52.312	0.026	0.328	0.97	0	0	0	18.336	-1.456	-22.176	0	0	0	0	0	0	0
WT111(DD045F3F1DEA)	3.71	13108	2022-11-25 11:03:52.312	0.026	0.328	0.97	0	0	0	18.336	-1.456	-22.176	0	0	0	0	0	0	0
WT111(DD045F3F1DEA)	3.71	13108	2022-11-25 11:03:52.312	0.026	0.328	0.97	0	0	0	18.336	-1.456	-22.176	0	0	0	0	0	0	0
WT111(DD045F3F1DEA)	3.71	13108	2022-11-25 11:03:52.312	0.026	0.328	0.97	0	0	0	18.336	-1.456	-22.176	0	0	0	0	0	0	0
WT111(DD045F3F1DEA)	3.71	13108	2022-11-25 11:03:52.312	0.023	0.315	0.962	0.183	0	0	18.336	-1.456	-22.176	0	0	0	0	0	0	0
WT111(DD045F3F1DEA)	3.71	13108	2022-11-25 11:03:52.312	0.023	0.315	0.962	0.183	0	0	18.342	-1.456	-22.176	0	0	0	0	0	0	0
WT111(DD045F3F1DEA)	3.71	13108	2022-11-25 11:03:52.312	0.023	0.315	0.962	0.183	0	0	18.342	-1.456	-22.176	0	0	0	0	0	0	0
WT111(DD045F3F1DEA)	3.71	13108	2022-11-25 11:03:52.312	0.023	0.315	0.962	0.183	0	0	18.342	-1.456	-22.176	0	0	0	0	0	0	0
WT111(DD045F3F1DEA)	3.71	13108	2022-11-25 11:03:52.312	0.025	0.318	0.962	-0.061	0	0	18.342	-1.456	-22.176	0	0	0	0	0	0	0
WT111(DD045F3F1DEA)	3.71	13108	2022-11-25 11:03:52.312	0.025	0.318	0.962	-0.061	0	0	18.342	-1.456	-22.176	0	0	0	0	0	0	0
WT111(DD045F3F1DEA)	3.71	13108	2022-11-25 11:03:52.312	0.025	0.318	0.962	-0.061	0	0	18.342	-1.456	-22.176	0	0	0	0	0	0	0
WT111(DD045F3F1DEA)	3.71	13108	2022-11-25 11:03:52.312	0.025	0.318	0.962	-0.061	0	0	18.336	-1.456	-22.176	0	0	0	0	0	0	0
WT111(DD045F3F1DEA)	3.71	13108	2022-11-25 11:03:52.312	0.028	0.329	0.969	0	-0.061	0	18.336	-1.456	-22.176	0	0	0	0	0	0	0
WT111(DD045F3F1DEA)	3.71	13108	2022-11-25 11:03:52.312	0.028	0.329	0.969	0	-0.061	0	18.336	-1.456	-22.176	0	0	0	0	0	0	0
WT111(DD045F3F1DEA)	3.71	13108	2022-11-25 11:03:52.312	0.028	0.329	0.969	0	-0.061	0	18.336	-1.456	-22.176	0	0	0	0	0	0	0
WT111(DD045F3F1DEA)	3.71	13108	2022-11-25 11:03:52.343	0.028	0.329	0.969	0	-0.061	0	18.342	-1.456	-22.176	0	0	0	0	0	0	0
WT111(DD045F3F1DEA)	3.71	13108	2022-11-25 11:03:52.343	0.022	0.307	0.956	0	0.061	0	18.342	-1.456	-22.176	0	0	0	0	0	0	0
WT111(DD045F3F1DEA)	3.71	13108	2022-11-25 11:03:52.343	0.022	0.307	0.956	0	0.061	0	18.342	-1.456	-22.176	0	0	0	0	0	0	0
WT111(DD045F3F1DEA)	3.71	13108	2022-11-25 11:03:52.343	0.022	0.307	0.956	0	0.061	0	18.336	-1.456	-22.176	0	0	0	0	0	0	0
WT111(DD045F3F1DEA)	3.71	13108	2022-11-25 11:03:52.343	0.022	0.307	0.956	0	0.061	0	18.336	-1.456	-22.176	0	0	0	0	0	0	0
WT111(DD045F3F1DEA)	3.71	13108	2022-11-25 11:03:52.343	0.027	0.328	0.972	0	0	0	18.336	-1.456	-22.176	0	0	0	0	0	0	0
WT111(DD045F3F1DEA)	3.71	13108	2022-11-25 11:03:52.343	0.027	0.328	0.972	0	0	0	18.336	-1.456	-22.176	0	0	0	0	0	0	0
WT111(DD045F3F1DEA)	3.71	13108	2022-11-25 11:03:52.343	0.027	0.328	0.972	0	0	0	18.336	-1.456	-22.176	0	0	0	0	0	0	0
WT111(DD045F3F1DEA)	3.71	13108	2022-11-25 11:03:52.390	0.027	0.328	0.972	0	0	0	18.336	-1.456	-22.176	0	0	0	0	0	0	0
WT111(DD045F3F1DEA)	3.71	13108	2022-11-25 11:03:52.405	0.022	0.304	0.953	0.305	0	0	18.342	-1.456	-22.176	0	0	0	0	0	0	0
WT111(DD045F3F1DEA)	3.71	13108	2022-11-25 11:03:52.405	0.022	0.304	0.953	0.305	0	0	18.342	-1.456	-22.176	0	0	0	0	0	0	0
WT111(DD045F3F1DEA)	3.71	13108	2022-11-25 11:03:52.405	0.022	0.304	0.953	0.305	0	0	18.342	-1.456	-22.176	0	0	0	0	0	0	0
WT111(DD045F3F1DEA)	3.71	13108	2022-11-25 11:03:52.405	0.022	0.304	0.953	0.305	0	0	18.342	-1.456	-22.176	0	0	0	0	0	0	0
WT111(DD045F3F1DEA)	3.71	13108	2022-11-25 11:03:52.405	0.024	0.324	0.962	-0.244	0	0	18.342	-1.456	-22.176	0	0	0	0	0	0	0
WT111(DD045F3F1DEA)	3.71	13108	2022-11-25 11:03:52.405	0.024	0.324	0.962	-0.244	0	0	18.342	-1.456	-22.176	0	0	0	0	0	0	0
WT111(DD045F3F1DEA)	3.71	13108	2022-11-25 11:03:52.405	0.024	0.324	0.962	-0.244	0	0	18.342	-1.456	-22.176	0	0	0	0	0	0	0
WT111(DD045F3F1DEA)	3.71	13108	2022-11-25 11:03:52.453	0.024	0.324	0.962	-0.244	0	0	18.336	-1.456	-22.176	0	0	0	0	0	0	0
WT111(DD045F3F1DEA)	3.71	13108	2022-11-25 11:03:52.453	0.021	0.356	0.873	-3.296	-0.183	0	18.32	-1.456	-22.159	0	0	0	0	0	0	0
WT111(DD045F3F1DEA)	3.71	13108	2022-11-25 11:03:52.453	0.021	0.356	0.873	-3.296	-0.183	0	18.309	-1.456	-22.143	0	0	0	0	0	0	0
WT111(DD045F3F1DEA)	3.71	13108	2022-11-25 11:03:52.453	0.021	0.356	0.873	-3.296	-0.183	0	18.292	-1.456	-22.132	0	0	0	0	0	0	0
WT111(DD045F3F1DEA)	3.71	13108	2022-11-25 11:03:52.453	0.021	0.356	0.873	-3.296	-0.183	0	18.276	-1.456	-22.115	0	0	0	0	0	0	0
WT111(DD045F3F1DEA)	3.71	13108	2022-11-25 11:03:52.453	0.022	0.177	1.054	5.493	-1.282	0.305	18.303	-1.461	-22.104	0	0	0	0	0	0	0
WT111(DD045F3F1DEA)	3.71	13108	2022-11-25 11:03:52.453	0.022	0.177	1.054	5.493	-1.282	0.305	18.331	-1.467	-22.088	0	0	0	0	0	0	0
WT111(DD045F3F1DEA)	3.71	13108	2022-11-25 11:03:52.453	0.022	0.177	1.054	5.493	-1.282	0.305	18.358	-1.478	-22.077	0	0	0	0	0	0	0
WT111(DD045F3F1DEA)	3.71	13108	2022-11-25 11:03:52.484	0.022	0.177	1.054	5.493	-1.282	0.305	18.38	-1.483	-22.066	0	0	0	0	0	0	0
WT111(DD045F3F1DEA)	3.71	13108	2022-11-25 11:03:52.484	0.035	0.434	1.022	-3.662	0.916	-0.366	18.358	-1.478	-22.055	0	0	0	0	0	0	0
WT111(DD045F3F1DEA)	3.71	13108	2022-11-25 11:03:52.484	0.035	0.434	1.022	-3.662	0.916	-0.366	18.342	-1.472	-22.044	0	0	0	0	0	0	0
WT111(DD045F3F1DEA)	3.71	13108	2022-11-25 11:03:52.484	0.035	0.434	1.022	-3.662	0.916	-0.366	18.32	-1.467	-22.028	0	0	0	0	0	0	0
WT111(DD045F3F1DEA)	3.71	13108	2022-11-25 11:03:52.484	0.035	0.434	1.022	-3.662	0.916	-0.366	18.303	-1.461	-22.017	0	0	0	0	0	0	0
WT111(DD045F3F1DEA)	3.71	13108	2022-11-25 11:03:52.484	0.021	0.333	0.939	1.953	0	0	18.314	-1.461	-22	0	0	0	0	0	0	0
WT111(DD045F3F1DEA)	3.71	13108	2022-11-25 11:03:52.484	0.021	0.333	0.939	1.953	0	0	18.32	-1.461	-21.989	0	0	0	0	0	0	0
WT111(DD045F3F1DEA)	3.71	13108	2022-11-25 11:03:52.484	0.021	0.333	0.939	1.953	0	0	18.331	-1.461	-21.973	0	0	0	0	0	0	0
WT111(DD045F3F1DEA)	3.71	13108	2022-11-25 11:03:52.609	0.021	0.333	0.939	1.953	0	0	18.342	-1.461	-21.962	0	0	0	0	0	0	0
WT111(DD045F3F1DEA)	3.71	13108	2022-11-25 11:03:52.609	0.023	0.273	0.948	0.305	0	-0.061	18.342	-1.461	-21.945	0	0	0	0	0	0	0
WT111(DD045F3F1DEA)	3.71	13108	2022-11-25 11:03:52.609	0.023	0.273	0.948	0.305	0	-0.061	18.347	-1.461	-21.934	0	0	0	0	0	0	0
WT111(DD045F3F1DEA)	3.71	13108	2022-11-25 11:03:52.609	0.023	0.273	0.948	0.305	0	-0.061	18.347	-1.461	-21.923	0	0	0	0	0	0	0
WT111(DD045F3F1DEA)	3.71	13108	2022-11-25 11:03:52.609	0.023	0.273	0.948	0.305	0	-0.061	18.347	-1.461	-21.907	0	0	0	0	0	0	0
WT111(DD045F3F1DEA)	3.71	13108	2022-11-25 11:03:52.609	0.031	0.352	0.977	-0.122	-0.061	0.061	18.347	-1.461	-21.896	0	0	0	0	0	0	0
WT111(DD045F3F1DEA)	3.71	13108	2022-11-25 11:03:52.609	0.031	0.352	0.977	-0.122	-0.061	0.061	18.347	-1.461	-21.879	0	0	0	0	0	0	0
WT111(DD045F3F1DEA)	3.71	13108	2022-11-25 11:03:52.609	0.031	0.352	0.977	-0.122	-0.061	0.061	18.347	-1.461	-21.868	0	0	0	0	0	0	0
WT111(DD045F3F1DEA)	3.71	13108	2022-11-25 11:03:52.640	0.031	0.352	0.977	-0.122	-0.061	0.061	18.347	-1.461	-21.852	0	0	0	0	0	0	0
WT111(DD045F3F1DEA)	3.71	13108	2022-11-25 11:03:52.640	0.022	0.281	0.947	0.061	0	0	18.347	-1.461	-21.841	0	0	0	0	0	0	0
WT111(DD045F3F1DEA)	3.71	13108	2022-11-25 11:03:52.640	0.022	0.281	0.947	0.061	0	0	18.347	-1.461	-21.824	0	0	0	0	0	0	0
WT111(DD045F3F1DEA)	3.71	13108	2022-11-25 11:03:52.640	0.022	0.281	0.947	0.061	0	0	18.347	-1.461	-21.813	0	0	0	0	0	0	0
WT111(DD045F3F1DEA)	3.71	13108	2022-11-25 11:03:52.640	0.022	0.281	0.947	0.061	0	0	18.342	-1.461	-21.802	0	0	0	0	0	0	0
WT111(DD045F3F1DEA)	3.71	13108	2022-11-25 11:03:52.640	0.027	0.336	0.96	-0.244	0	0	18.342	-1.461	-21.786	0	0	0	0	0	0	0
WT111(DD045F3F1DEA)	3.71	13108	2022-11-25 11:03:52.640	0.027	0.336	0.96	-0.244	0	0	18.342	-1.461	-21.775	0	0	0	0	0	0	0
WT111(DD045F3F1DEA)	3.71	13108	2022-11-25 11:03:52.640	0.027	0.336	0.96	-0.244	0	0	18.342	-1.461	-21.758	0	0	0	0	0	0	0
WT111(DD045F3F1DEA)	3.71	13108	2022-11-25 11:03:52.640	0.027	0.336	0.96	-0.244	0	0	18.336	-1.461	-21.747	0	0	0	0	0	0	0
WT111(DD045F3F1DEA)	3.71	13108	2022-11-25 11:03:52.640	0.023	0.309	0.961	-0.305	0	0	18.336	-1.461	-21.731	0	0	0	0	0	0	0
WT111(DD045F3F1DEA)	3.71	13108	2022-11-25 11:03:52.640	0.023	0.309	0.961	-0.305	0	0	18.336	-1.461	-21.72	0	0	0	0	0	0	0
WT111(DD045F3F1DEA)	3.71	13108	2022-11-25 11:03:52.640	0.023	0.309	0.961	-0.305	0	0	18.331	-1.461	-21.709	0	0	0	0	0	0	0
WT111(DD045F3F1DEA)	3.71	13108	2022-11-25 11:03:52.640	0.023	0.309	0.961	-0.305	0	0	18.331	-1.461	-21.693	0	0	0	0	0	0	0
WT111(DD045F3F1DEA)	3.71	13108	2022-11-25 11:03:52.640	0.028	0.337	0.974	0.427	0	0	18.331	-1.461	-21.682	0	0	0	0	0	0	0
WT111(DD045F3F1DEA)	3.71	13108	2022-11-25 11:03:52.640	0.028	0.337	0.974	0.427	0	0	18.336	-1.461	-21.665	0	0	0	0	0	0	0
WT111(DD045F3F1DEA)	3.71	13108	2022-11-25 11:03:52.640	0.028	0.337	0.974	0.427	0	0	18.336	-1.461	-21.654	0	0	0	0	0	0	0
WT111(DD045F3F1DEA)	3.71	13108	2022-11-25 11:03:52.671	0.028	0.337	0.974	0.427	0	0	18.342	-1.461	-21.643	0	0	0	0	0	0	0
WT111(DD045F3F1DEA)	3.71	13108	2022-11-25 11:03:52.671	0.022	0.301	0.954	-0.122	-0.061	0	18.336	-1.461	-21.627	0	0	0	0	0	0	0
WT111(DD045F3F1DEA)	3.71	13108	2022-11-25 11:03:52.671	0.022	0.301	0.954	-0.122	-0.061	0	18.336	-1.461	-21.616	0	0	0	0	0	0	0
WT111(DD045F3F1DEA)	3.71	13108	2022-11-25 11:03:52.671	0.022	0.301	0.954	-0.122	-0.061	0	18.336	-1.461	-21.605	0	0	0	0	0	0	0
WT111(DD045F3F1DEA)	3.71	13108	2022-11-25 11:03:52.671	0.022	0.301	0.954	-0.122	-0.061	0	18.336	-1.461	-21.588	0	0	0	0	0	0	0
WT111(DD045F3F1DEA)	3.71	13108	2022-11-25 11:03:52.671	0.025	0.321	0.962	0.061	0	0.061	18.336	-1.461	-21.577	0	0	0	0	0	0	0
WT111(DD045F3F1DEA)	3.71	13108	2022-11-25 11:03:52.671	0.025	0.321	0.962	0.061	0	0.061	18.336	-1.461	-21.561	0	0	0	0	0	0	0
WT111(DD045F3F1DEA)	3.71	13108	2022-11-25 11:03:52.671	0.025	0.321	0.962	0.061	0	0.061	18.336	-1.461	-21.55	0	0	0	0	0	0	0
WT111(DD045F3F1DEA)	3.71	13108	2022-11-25 11:03:52.671	0.025	0.321	0.962	0.061	0	0.061	18.336	-1.461	-21.533	0	0	0	0	0	0	0
WT111(DD045F3F1DEA)	3.71	13108	2022-11-25 11:03:52.671	0.027	0.321	0.967	-0.061	0	0.061	18.336	-1.461	-21.522	0	0	0	0	0	0	0
WT111(DD045F3F1DEA)	3.71	13108	2022-11-25 11:03:52.671	0.027	0.321	0.967	-0.061	0	0.061	18.336	-1.461	-21.511	0	0	0	0	0	0	0
WT111(DD045F3F1DEA)	3.71	13108	2022-11-25 11:03:52.671	0.027	0.321	0.967	-0.061	0	0.061	18.336	-1.461	-21.495	0	0	0	0	0	0	0
WT111(DD045F3F1DEA)	3.71	13108	2022-11-25 11:03:52.671	0.027	0.321	0.967	-0.061	0	0.061	18.336	-1.461	-21.484	0	0	0	0	0	0	0
WT111(DD045F3F1DEA)	3.71	13108	2022-11-25 11:03:52.671	0.026	0.315	0.957	0.183	0	0	18.336	-1.461	-21.467	0	0	0	0	0	0	0
WT111(DD045F3F1DEA)	3.71	13108	2022-11-25 11:03:52.671	0.026	0.315	0.957	0.183	0	0	18.336	-1.461	-21.456	0	0	0	0	0	0	0
WT111(DD045F3F1DEA)	3.71	13108	2022-11-25 11:03:52.671	0.026	0.315	0.957	0.183	0	0	18.336	-1.461	-21.44	0	0	0	0	0	0	0
WT111(DD045F3F1DEA)	3.71	13108	2022-11-25 11:03:52.703	0.026	0.315	0.957	0.183	0	0	18.336	-1.461	-21.429	0	0	0	0	0	0	0
WT111(DD045F3F1DEA)	3.71	13108	2022-11-25 11:03:52.703	0.025	0.326	0.966	-0.244	0	0	18.336	-1.461	-21.418	0	0	0	0	0	0	0
WT111(DD045F3F1DEA)	3.71	13108	2022-11-25 11:03:52.703	0.025	0.326	0.966	-0.244	0	0	18.336	-1.461	-21.401	0	0	0	0	0	0	0
WT111(DD045F3F1DEA)	3.71	13108	2022-11-25 11:03:52.703	0.025	0.326	0.966	-0.244	0	0	18.331	-1.461	-21.39	0	0	0	0	0	0	0
WT111(DD045F3F1DEA)	3.71	13108	2022-11-25 11:03:52.703	0.025	0.326	0.966	-0.244	0	0	18.331	-1.461	-21.374	0	0	0	0	0	0	0
WT111(DD045F3F1DEA)	3.71	13108	2022-11-25 11:03:52.703	0.026	0.311	0.964	0	0	0	18.331	-1.461	-21.363	0	0	0	0	0	0	0
WT111(DD045F3F1DEA)	3.71	13108	2022-11-25 11:03:52.703	0.026	0.311	0.964	0	0	0	18.331	-1.461	-21.352	0	0	0	0	0	0	0
WT111(DD045F3F1DEA)	3.71	13108	2022-11-25 11:03:52.703	0.026	0.311	0.964	0	0	0	18.331	-1.461	-21.335	0	0	0	0	0	0	0
WT111(DD045F3F1DEA)	3.71	13108	2022-11-25 11:03:52.843	0.026	0.331	0.967	0.305	-0.061	0	18.331	-1.461	-21.324	0	0	0	0	0	0	0
WT111(DD045F3F1DEA)	3.71	13108	2022-11-25 11:03:52.843	0.026	0.331	0.967	0.305	-0.061	0	18.336	-1.461	-21.313	0	0	0	0	0	0	0
WT111(DD045F3F1DEA)	3.71	13108	2022-11-25 11:03:52.843	0.026	0.331	0.967	0.305	-0.061	0	18.336	-1.461	-21.297	0	0	0	0	0	0	0
WT111(DD045F3F1DEA)	3.71	13108	2022-11-25 11:03:52.843	0.026	0.331	0.967	0.305	-0.061	0	18.336	-1.461	-21.286	0	0	0	0	0	0	0
WT111(DD045F3F1DEA)	3.71	13108	2022-11-25 11:03:52.843	0.023	0.301	0.954	-0.061	0	0	18.336	-1.461	-21.275	0	0	0	0	0	0	0
WT111(DD045F3F1DEA)	3.71	13108	2022-11-25 11:03:52.843	0.023	0.301	0.954	-0.061	0	0	18.336	-1.461	-21.259	0	0	0	0	0	0	0
WT111(DD045F3F1DEA)	3.71	13108	2022-11-25 11:03:52.843	0.023	0.301	0.954	-0.061	0	0	18.336	-1.461	-21.248	0	0	0	0	0	0	0
WT111(DD045F3F1DEA)	3.71	13108	2022-11-25 11:03:52.843	0.023	0.301	0.954	-0.061	0	0	18.336	-1.461	-21.237	0	0	0	0	0	0	0
WT111(DD045F3F1DEA)	3.71	13108	2022-11-25 11:03:52.843	0.028	0.332	0.97	-0.061	0	0	18.336	-1.461	-21.22	0	0	0	0	0	0	0
WT111(DD045F3F1DEA)	3.71	13108	2022-11-25 11:03:52.843	0.028	0.332	0.97	-0.061	0	0	18.336	-1.461	-21.209	0	0	0	0	0	0	0
WT111(DD045F3F1DEA)	3.71	13108	2022-11-25 11:03:52.843	0.028	0.332	0.97	-0.061	0	0	18.336	-1.461	-21.198	0	0	0	0	0	0	0
WT111(DD045F3F1DEA)	3.71	13108	2022-11-25 11:03:52.843	0.028	0.332	0.97	-0.061	0	0	18.336	-1.461	-21.182	0	0	0	0	0	0	0
WT111(DD045F3F1DEA)	3.71	13108	2022-11-25 11:03:52.843	0.025	0.316	0.966	0	0	0.061	18.336	-1.461	-21.171	0	0	0	0	0	0	0
WT111(DD045F3F1DEA)	3.71	13108	2022-11-25 11:03:52.843	0.025	0.316	0.966	0	0	0.061	18.336	-1.461	-21.16	0	0	0	0	0	0	0
WT111(DD045F3F1DEA)	3.71	13108	2022-11-25 11:03:52.843	0.025	0.316	0.966	0	0	0.061	18.336	-1.461	-21.143	0	0	0	0	0	0	0
WT111(DD045F3F1DEA)	3.71	13108	2022-11-25 11:03:52.843	0.025	0.316	0.966	0	0	0.061	18.336	-1.461	-21.132	0	0	0	0	0	0	0
WT111(DD045F3F1DEA)	3.71	13108	2022-11-25 11:03:52.906	0.027	0.316	0.963	0.366	-0.061	0	18.336	-1.461	-21.116	0	0	0	0	0	0	0
WT111(DD045F3F1DEA)	3.71	13108	2022-11-25 11:03:52.906	0.027	0.316	0.963	0.366	-0.061	0	18.336	-1.461	-21.105	0	0	0	0	0	0	0
WT111(DD045F3F1DEA)	3.71	13108	2022-11-25 11:03:52.906	0.027	0.316	0.963	0.366	-0.061	0	18.342	-1.461	-21.094	0	0	0	0	0	0	0
WT111(DD045F3F1DEA)	3.71	13108	2022-11-25 11:03:52.906	0.027	0.316	0.963	0.366	-0.061	0	18.342	-1.461	-21.077	0	0	0	0	0	0	0
WT111(DD045F3F1DEA)	3.71	13108	2022-11-25 11:03:52.906	0.025	0.324	0.964	-0.305	0	0	18.342	-1.461	-21.066	0	0	0	0	0	0	0
WT111(DD045F3F1DEA)	3.71	13108	2022-11-25 11:03:52.906	0.025	0.324	0.964	-0.305	0	0	18.336	-1.461	-21.055	0	0	0	0	0	0	0
WT111(DD045F3F1DEA)	3.71	13108	2022-11-25 11:03:52.906	0.025	0.324	0.964	-0.305	0	0	18.336	-1.461	-21.039	0	0	0	0	0	0	0
WT111(DD045F3F1DEA)	3.71	13108	2022-11-25 11:03:52.906	0.025	0.324	0.964	-0.305	0	0	18.336	-1.461	-21.028	0	0	0	0	0	0	0
WT111(DD045F3F1DEA)	3.71	13108	2022-11-25 11:03:52.906	0.026	0.314	0.962	0.366	0	0	18.336	-1.461	-21.017	0	0	0	0	0	0	0
WT111(DD045F3F1DEA)	3.71	13108	2022-11-25 11:03:52.906	0.026	0.314	0.962	0.366	0	0	18.336	-1.461	-21	0	0	0	0	0	0	0
WT111(DD045F3F1DEA)	3.71	13108	2022-11-25 11:03:52.906	0.026	0.314	0.962	0.366	0	0	18.342	-1.461	-20.989	0	0	0	0	0	0	0
WT111(DD045F3F1DEA)	3.71	13108	2022-11-25 11:03:52.906	0.026	0.314	0.962	0.366	0	0	18.342	-1.461	-20.973	0	0	0	0	0	0	0
WT111(DD045F3F1DEA)	3.71	13108	2022-11-25 11:03:52.906	0.024	0.323	0.963	-0.244	0	0	18.342	-1.461	-20.962	0	0	0	0	0	0	0
WT111(DD045F3F1DEA)	3.71	13108	2022-11-25 11:03:52.906	0.024	0.323	0.963	-0.244	0	0	18.342	-1.461	-20.951	0	0	0	0	0	0	0
WT111(DD045F3F1DEA)	3.71	13108	2022-11-25 11:03:52.906	0.024	0.323	0.963	-0.244	0	0	18.336	-1.461	-20.934	0	0	0	0	0	0	0
WT111(DD045F3F1DEA)	3.71	13108	2022-11-25 11:03:52.906	0.024	0.323	0.963	-0.244	0	0	18.336	-1.461	-20.923	0	0	0	0	0	0	0
WT111(DD045F3F1DEA)	3.71	13108	2022-11-25 11:03:52.937	0.025	0.315	0.965	0	0	0	18.336	-1.461	-20.912	0	0	0	0	0	0	0
WT111(DD045F3F1DEA)	3.71	13108	2022-11-25 11:03:52.937	0.025	0.315	0.965	0	0	0	18.336	-1.461	-20.896	0	0	0	0	0	0	0
WT111(DD045F3F1DEA)	3.71	13108	2022-11-25 11:03:52.937	0.025	0.315	0.965	0	0	0	18.336	-1.461	-20.885	0	0	0	0	0	0	0
WT111(DD045F3F1DEA)	3.71	13108	2022-11-25 11:03:52.937	0.025	0.315	0.965	0	0	0	18.336	-1.461	-20.874	0	0	0	0	0	0	0
WT111(DD045F3F1DEA)	3.71	13108	2022-11-25 11:03:52.937	0.025	0.319	0.96	0.366	0	0.061	18.336	-1.461	-20.858	0	0	0	0	0	0	0
WT111(DD045F3F1DEA)	3.71	13108	2022-11-25 11:03:52.937	0.025	0.319	0.96	0.366	0	0.061	18.342	-1.461	-20.847	0	0	0	0	0	0	0
WT111(DD045F3F1DEA)	3.71	13108	2022-11-25 11:03:52.937	0.025	0.319	0.96	0.366	0	0.061	18.342	-1.461	-20.83	0	0	0	0	0	0	0
WT111(DD045F3F1DEA)	3.71	13108	2022-11-25 11:03:52.937	0.025	0.319	0.96	0.366	0	0.061	18.342	-1.461	-20.819	0	0	0	0	0	0	0
WT111(DD045F3F1DEA)	3.71	13108	2022-11-25 11:03:53.001	0.024	0.309	0.96	-0.305	0	0	18.342	-1.461	-20.808	0	0	0	0	0	0	0
WT111(DD045F3F1DEA)	3.71	13108	2022-11-25 11:03:53.001	0.024	0.309	0.96	-0.305	0	0	18.342	-1.461	-20.792	0	0	0	0	0	0	0
WT111(DD045F3F1DEA)	3.71	13108	2022-11-25 11:03:53.001	0.024	0.309	0.96	-0.305	0	0	18.336	-1.461	-20.781	0	0	0	0	0	0	0
WT111(DD045F3F1DEA)	3.71	13108	2022-11-25 11:03:53.001	0.024	0.309	0.96	-0.305	0	0	18.336	-1.461	-20.764	0	0	0	0	0	0	0
WT111(DD045F3F1DEA)	3.71	13108	2022-11-25 11:03:53.001	0.028	0.332	0.971	0.305	0	0	18.336	-1.461	-20.753	0	0	0	0	0	0	0

## Sheet: 220cm
设备名称	电压	版本	片上时间	加速度X(g)	加速度Y(g)	加速度Z(g)	角速度X(°/s)	角速度Y(°/s)	角速度Z(°/s)	角度X(°)	角度Y(°)	角度Z(°)	磁场X	磁场Y	磁场Z	四元数0	四元数1	四元数2	四元数3	状态
WT111(DD045F3F1DEA)	3.63	13108	2022-11-25 17:07:36.322	0.025	0.332	0.958	-0.183	0	0	19.177	-1.494	-19.21	0	0	0	0	0	0	0
WT111(DD045F3F1DEA)	3.63	13108	2022-11-25 17:07:36.322	0.025	0.332	0.958	-0.183	0	0	19.177	-1.494	-19.21	0	0	0	0	0	0	0
WT111(DD045F3F1DEA)	3.63	13108	2022-11-25 17:07:36.322	0.027	0.334	0.957	0.366	0	0	19.177	-1.494	-19.21	0	0	0	0	0	0	0
WT111(DD045F3F1DEA)	3.63	13108	2022-11-25 17:07:36.322	0.027	0.334	0.957	0.366	0	0	19.182	-1.494	-19.21	0	0	0	0	0	0	0
WT111(DD045F3F1DEA)	3.63	13108	2022-11-25 17:07:36.322	0.027	0.334	0.957	0.366	0	0	19.182	-1.494	-19.21	0	0	0	0	0	0	0
WT111(DD045F3F1DEA)	3.63	13108	2022-11-25 17:07:36.322	0.027	0.334	0.957	0.366	0	0	19.188	-1.494	-19.21	0	0	0	0	0	0	0
WT111(DD045F3F1DEA)	3.63	13108	2022-11-25 17:07:36.337	0.026	0.334	0.956	-0.183	0	0	19.182	-1.494	-19.21	0	0	0	0	0	0	0
WT111(DD045F3F1DEA)	3.63	13108	2022-11-25 17:07:36.337	0.026	0.334	0.956	-0.183	0	0	19.182	-1.494	-19.21	0	0	0	0	0	0	0
WT111(DD045F3F1DEA)	3.63	13108	2022-11-25 17:07:36.337	0.026	0.334	0.956	-0.183	0	0	19.182	-1.494	-19.21	0	0	0	0	0	0	0
WT111(DD045F3F1DEA)	3.63	13108	2022-11-25 17:07:36.337	0.026	0.334	0.956	-0.183	0	0	19.182	-1.494	-19.21	0	0	0	0	0	0	0
WT111(DD045F3F1DEA)	3.63	13108	2022-11-25 17:07:36.337	0.025	0.336	0.962	0	-0.061	0	19.182	-1.494	-19.21	0	0	0	0	0	0	0
WT111(DD045F3F1DEA)	3.63	13108	2022-11-25 17:07:36.337	0.025	0.336	0.962	0	-0.061	0	19.182	-1.494	-19.21	0	0	0	0	0	0	0
WT111(DD045F3F1DEA)	3.63	13108	2022-11-25 17:07:36.337	0.025	0.336	0.962	0	-0.061	0	19.182	-1.494	-19.21	0	0	0	0	0	0	0
WT111(DD045F3F1DEA)	3.63	13108	2022-11-25 17:07:36.337	0.025	0.336	0.962	0	-0.061	0	19.182	-1.494	-19.21	0	0	0	0	0	0	0
WT111(DD045F3F1DEA)	3.63	13108	2022-11-25 17:07:36.369	0.026	0.334	0.956	0.061	0	0	19.182	-1.494	-19.21	0	0	0	0	0	0	0
WT111(DD045F3F1DEA)	3.63	13108	2022-11-25 17:07:36.369	0.026	0.334	0.956	0.061	0	0	19.182	-1.494	-19.21	0	0	0	0	0	0	0
WT111(DD045F3F1DEA)	3.63	13108	2022-11-25 17:07:36.369	0.026	0.334	0.956	0.061	0	0	19.182	-1.494	-19.21	0	0	0	0	0	0	0
WT111(DD045F3F1DEA)	3.63	13108	2022-11-25 17:07:36.369	0.026	0.334	0.956	0.061	0	0	19.182	-1.494	-19.21	0	0	0	0	0	0	0
WT111(DD045F3F1DEA)	3.63	13108	2022-11-25 17:07:36.369	0.026	0.326	0.956	-0.122	0	0	19.182	-1.494	-19.21	0	0	0	0	0	0	0
WT111(DD045F3F1DEA)	3.63	13108	2022-11-25 17:07:36.369	0.026	0.326	0.956	-0.122	0	0	19.182	-1.494	-19.21	0	0	0	0	0	0	0
WT111(DD045F3F1DEA)	3.63	13108	2022-11-25 17:07:36.369	0.026	0.326	0.956	-0.122	0	0	19.182	-1.494	-19.21	0	0	0	0	0	0	0
WT111(DD045F3F1DEA)	3.63	13108	2022-11-25 17:07:36.369	0.026	0.326	0.956	-0.122	0	0	19.182	-1.494	-19.21	0	0	0	0	0	0	0
WT111(DD045F3F1DEA)	3.63	13108	2022-11-25 17:07:36.400	0.026	0.339	0.963	0	-0.061	0	19.182	-1.494	-19.21	0	0	0	0	0	0	0
WT111(DD045F3F1DEA)	3.63	13108	2022-11-25 17:07:36.400	0.026	0.339	0.963	0	-0.061	0	19.182	-1.494	-19.21	0	0	0	0	0	0	0
WT111(DD045F3F1DEA)	3.63	13108	2022-11-25 17:07:36.400	0.026	0.339	0.963	0	-0.061	0	19.182	-1.494	-19.21	0	0	0	0	0	0	0
WT111(DD045F3F1DEA)	3.63	13108	2022-11-25 17:07:36.400	0.026	0.339	0.963	0	-0.061	0	19.182	-1.494	-19.21	0	0	0	0	0	0	0
WT111(DD045F3F1DEA)	3.63	13108	2022-11-25 17:07:36.400	0.028	0.339	0.957	0.244	0	0	19.182	-1.494	-19.21	0	0	0	0	0	0	0
WT111(DD045F3F1DEA)	3.63	13108	2022-11-25 17:07:36.400	0.028	0.339	0.957	0.244	0	0	19.188	-1.494	-19.21	0	0	0	0	0	0	0
WT111(DD045F3F1DEA)	3.63	13108	2022-11-25 17:07:36.400	0.028	0.339	0.957	0.244	0	0	19.188	-1.494	-19.21	0	0	0	0	0	0	0
WT111(DD045F3F1DEA)	3.63	13108	2022-11-25 17:07:36.400	0.028	0.339	0.957	0.244	0	0	19.188	-1.494	-19.21	0	0	0	0	0	0	0
WT111(DD045F3F1DEA)	3.63	13108	2022-11-25 17:07:36.431	0.025	0.328	0.958	0	-0.061	0	19.188	-1.494	-19.21	0	0	0	0	0	0	0
WT111(DD045F3F1DEA)	3.63	13108	2022-11-25 17:07:36.431	0.025	0.328	0.958	0	-0.061	0	19.188	-1.494	-19.21	0	0	0	0	0	0	0
WT111(DD045F3F1DEA)	3.63	13108	2022-11-25 17:07:36.431	0.025	0.328	0.958	0	-0.061	0	19.188	-1.494	-19.21	0	0	0	0	0	0	0
WT111(DD045F3F1DEA)	3.63	13108	2022-11-25 17:07:36.431	0.025	0.328	0.958	0	-0.061	0	19.188	-1.494	-19.21	0	0	0	0	0	0	0
WT111(DD045F3F1DEA)	3.63	13108	2022-11-25 17:07:36.431	0.026	0.337	0.953	-0.244	0	0	19.188	-1.494	-19.21	0	0	0	0	0	0	0
WT111(DD045F3F1DEA)	3.63	13108	2022-11-25 17:07:36.431	0.026	0.337	0.953	-0.244	0	0	19.188	-1.494	-19.21	0	0	0	0	0	0	0
WT111(DD045F3F1DEA)	3.63	13108	2022-11-25 17:07:36.431	0.026	0.337	0.953	-0.244	0	0	19.188	-1.494	-19.21	0	0	0	0	0	0	0
WT111(DD045F3F1DEA)	3.63	13108	2022-11-25 17:07:36.431	0.026	0.332	0.962	0	0	0	19.188	-1.494	-19.21	0	0	0	0	0	0	0
WT111(DD045F3F1DEA)	3.63	13108	2022-11-25 17:07:36.494	0.026	0.332	0.962	0	0	0	19.188	-1.494	-19.21	0	0	0	0	0	0	0
WT111(DD045F3F1DEA)	3.63	13108	2022-11-25 17:07:36.494	0.026	0.332	0.962	0	0	0	19.188	-1.494	-19.21	0	0	0	0	0	0	0
WT111(DD045F3F1DEA)	3.63	13108	2022-11-25 17:07:36.494	0.026	0.332	0.962	0	0	0	19.188	-1.494	-19.21	0	0	0	0	0	0	0
WT111(DD045F3F1DEA)	3.63	13108	2022-11-25 17:07:36.494	0.026	0.333	0.956	0.061	0	0	19.188	-1.494	-19.21	0	0	0	0	0	0	0
WT111(DD045F3F1DEA)	3.63	13108	2022-11-25 17:07:36.494	0.026	0.333	0.956	0.061	0	0	19.188	-1.494	-19.21	0	0	0	0	0	0	0
WT111(DD045F3F1DEA)	3.63	13108	2022-11-25 17:07:36.494	0.026	0.333	0.956	0.061	0	0	19.188	-1.494	-19.21	0	0	0	0	0	0	0
WT111(DD045F3F1DEA)	3.63	13108	2022-11-25 17:07:36.494	0.026	0.333	0.956	0.061	0	0	19.188	-1.494	-19.21	0	0	0	0	0	0	0
WT111(DD045F3F1DEA)	3.63	13108	2022-11-25 17:07:36.494	0.025	0.333	0.956	-0.061	0	0	19.188	-1.494	-19.21	0	0	0	0	0	0	0
WT111(DD045F3F1DEA)	3.63	13108	2022-11-25 17:07:36.525	0.025	0.333	0.956	-0.061	0	0	19.188	-1.494	-19.21	0	0	0	0	0	0	0
WT111(DD045F3F1DEA)	3.63	13108	2022-11-25 17:07:36.525	0.025	0.333	0.956	-0.061	0	0	19.188	-1.494	-19.21	0	0	0	0	0	0	0
WT111(DD045F3F1DEA)	3.63	13108	2022-11-25 17:07:36.525	0.025	0.333	0.956	-0.061	0	0	19.188	-1.494	-19.21	0	0	0	0	0	0	0
WT111(DD045F3F1DEA)	3.63	13108	2022-11-25 17:07:36.525	0.025	0.334	0.96	0	0	0	19.188	-1.494	-19.21	0	0	0	0	0	0	0
WT111(DD045F3F1DEA)	3.63	13108	2022-11-25 17:07:36.525	0.025	0.334	0.96	0	0	0	19.188	-1.494	-19.21	0	0	0	0	0	0	0
WT111(DD045F3F1DEA)	3.63	13108	2022-11-25 17:07:36.525	0.025	0.334	0.96	0	0	0	19.188	-1.494	-19.21	0	0	0	0	0	0	0
WT111(DD045F3F1DEA)	3.63	13108	2022-11-25 17:07:36.525	0.025	0.334	0.96	0	0	0	19.188	-1.494	-19.21	0	0	0	0	0	0	0
WT111(DD045F3F1DEA)	3.63	13108	2022-11-25 17:07:36.525	0.027	0.337	0.956	0.061	0	0	19.188	-1.494	-19.21	0	0	0	0	0	0	0
WT111(DD045F3F1DEA)	3.63	13108	2022-11-25 17:07:36.650	0.027	0.337	0.956	0.061	0	0	19.188	-1.494	-19.21	0	0	0	0	0	0	0
WT111(DD045F3F1DEA)	3.63	13108	2022-11-25 17:07:36.650	0.027	0.337	0.956	0.061	0	0	19.188	-1.494	-19.21	0	0	0	0	0	0	0
WT111(DD045F3F1DEA)	3.63	13108	2022-11-25 17:07:36.650	0.027	0.337	0.956	0.061	0	0	19.188	-1.494	-19.21	0	0	0	0	0	0	0
WT111(DD045F3F1DEA)	3.63	13108	2022-11-25 17:07:36.650	0.026	0.333	0.953	-0.183	0	0	19.188	-1.494	-19.21	0	0	0	0	0	0	0
WT111(DD045F3F1DEA)	3.63	13108	2022-11-25 17:07:36.650	0.026	0.333	0.953	-0.183	0	0	19.188	-1.494	-19.21	0	0	0	0	0	0	0
WT111(DD045F3F1DEA)	3.63	13108	2022-11-25 17:07:36.650	0.026	0.333	0.953	-0.183	0	0	19.188	-1.494	-19.21	0	0	0	0	0	0	0
WT111(DD045F3F1DEA)	3.63	13108	2022-11-25 17:07:36.650	0.026	0.333	0.953	-0.183	0	0	19.188	-1.494	-19.21	0	0	0	0	0	0	0
WT111(DD045F3F1DEA)	3.63	13108	2022-11-25 17:07:36.650	0.026	0.339	0.969	0.305	0	0	19.188	-1.494	-19.21	0	0	0	0	0	0	0
WT111(DD045F3F1DEA)	3.63	13108	2022-11-25 17:07:36.759	0.026	0.339	0.969	0.305	0	0	19.188	-1.494	-19.21	0	0	0	0	0	0	0
WT111(DD045F3F1DEA)	3.63	13108	2022-11-25 17:07:36.759	0.026	0.339	0.969	0.305	0	0	19.188	-1.494	-19.21	0	0	0	0	0	0	0
WT111(DD045F3F1DEA)	3.63	13108	2022-11-25 17:07:36.759	0.026	0.339	0.969	0.305	0	0	19.193	-1.494	-19.21	0	0	0	0	0	0	0
WT111(DD045F3F1DEA)	3.63	13108	2022-11-25 17:07:36.759	0.025	0.328	0.954	-0.183	0	0	19.193	-1.494	-19.21	0	0	0	0	0	0	0
WT111(DD045F3F1DEA)	3.63	13108	2022-11-25 17:07:36.759	0.025	0.328	0.954	-0.183	0	0	19.188	-1.494	-19.21	0	0	0	0	0	0	0
WT111(DD045F3F1DEA)	3.63	13108	2022-11-25 17:07:36.759	0.025	0.328	0.954	-0.183	0	0	19.188	-1.494	-19.21	0	0	0	0	0	0	0
WT111(DD045F3F1DEA)	3.63	13108	2022-11-25 17:07:36.759	0.025	0.328	0.954	-0.183	0	0	19.188	-1.494	-19.21	0	0	0	0	0	0	0
WT111(DD045F3F1DEA)	3.63	13108	2022-11-25 17:07:36.759	0.026	0.341	0.959	0	0	0	19.188	-1.494	-19.21	0	0	0	0	0	0	0
WT111(DD045F3F1DEA)	3.63	13108	2022-11-25 17:07:36.791	0.026	0.341	0.959	0	0	0	19.188	-1.494	-19.21	0	0	0	0	0	0	0
WT111(DD045F3F1DEA)	3.63	13108	2022-11-25 17:07:36.791	0.026	0.341	0.959	0	0	0	19.188	-1.494	-19.21	0	0	0	0	0	0	0
WT111(DD045F3F1DEA)	3.63	13108	2022-11-25 17:07:36.791	0.026	0.341	0.959	0	0	0	19.188	-1.494	-19.21	0	0	0	0	0	0	0
WT111(DD045F3F1DEA)	3.63	13108	2022-11-25 17:07:36.791	0.027	0.333	0.956	0.366	0	0	19.193	-1.494	-19.21	0	0	0	0	0	0	0
WT111(DD045F3F1DEA)	3.63	13108	2022-11-25 17:07:36.791	0.027	0.333	0.956	0.366	0	0	19.193	-1.494	-19.21	0	0	0	0	0	0	0
WT111(DD045F3F1DEA)	3.63	13108	2022-11-25 17:07:36.791	0.027	0.333	0.956	0.366	0	0	19.193	-1.494	-19.21	0	0	0	0	0	0	0
WT111(DD045F3F1DEA)	3.63	13108	2022-11-25 17:07:36.791	0.027	0.333	0.956	0.366	0	0	19.199	-1.494	-19.21	0	0	0	0	0	0	0
WT111(DD045F3F1DEA)	3.63	13108	2022-11-25 17:07:36.791	0.025	0.324	0.951	-0.366	0	0	19.199	-1.494	-19.21	0	0	0	0	0	0	0
WT111(DD045F3F1DEA)	3.63	13108	2022-11-25 17:07:36.853	0.025	0.324	0.951	-0.366	0	0	19.193	-1.494	-19.21	0	0	0	0	0	0	0
WT111(DD045F3F1DEA)	3.63	13108	2022-11-25 17:07:36.853	0.025	0.324	0.951	-0.366	0	0	19.193	-1.494	-19.21	0	0	0	0	0	0	0
WT111(DD045F3F1DEA)	3.63	13108	2022-11-25 17:07:36.853	0.025	0.324	0.951	-0.366	0	0	19.193	-1.494	-19.21	0	0	0	0	0	0	0
WT111(DD045F3F1DEA)	3.63	13108	2022-11-25 17:07:36.853	0.027	0.338	0.966	-0.061	0	0	19.188	-1.494	-19.21	0	0	0	0	0	0	0
WT111(DD045F3F1DEA)	3.63	13108	2022-11-25 17:07:36.853	0.027	0.338	0.966	-0.061	0	0	19.188	-1.494	-19.21	0	0	0	0	0	0	0
WT111(DD045F3F1DEA)	3.63	13108	2022-11-25 17:07:36.853	0.027	0.338	0.966	-0.061	0	0	19.188	-1.494	-19.21	0	0	0	0	0	0	0
WT111(DD045F3F1DEA)	3.63	13108	2022-11-25 17:07:36.853	0.027	0.338	0.966	-0.061	0	0	19.188	-1.494	-19.21	0	0	0	0	0	0	0
WT111(DD045F3F1DEA)	3.63	13108	2022-11-25 17:07:36.853	0.027	0.335	0.956	0.183	-0.061	0	19.193	-1.494	-19.21	0	0	0	0	0	0	0
WT111(DD045F3F1DEA)	3.63	13108	2022-11-25 17:07:36.884	0.027	0.335	0.956	0.183	-0.061	0	19.193	-1.494	-19.21	0	0	0	0	0	0	0
WT111(DD045F3F1DEA)	3.63	13108	2022-11-25 17:07:36.884	0.027	0.335	0.956	0.183	-0.061	0	19.193	-1.494	-19.21	0	0	0	0	0	0	0
WT111(DD045F3F1DEA)	3.63	13108	2022-11-25 17:07:36.884	0.027	0.335	0.956	0.183	-0.061	0	19.193	-1.494	-19.21	0	0	0	0	0	0	0
WT111(DD045F3F1DEA)	3.63	13108	2022-11-25 17:07:36.884	0.023	0.33	0.951	-0.061	0	0	19.193	-1.494	-19.21	0	0	0	0	0	0	0
WT111(DD045F3F1DEA)	3.63	13108	2022-11-25 17:07:36.884	0.023	0.33	0.951	-0.061	0	0	19.193	-1.494	-19.21	0	0	0	0	0	0	0
WT111(DD045F3F1DEA)	3.63	13108	2022-11-25 17:07:36.884	0.023	0.33	0.951	-0.061	0	0	19.193	-1.494	-19.21	0	0	0	0	0	0	0
WT111(DD045F3F1DEA)	3.63	13108	2022-11-25 17:07:36.884	0.023	0.33	0.951	-0.061	0	0	19.193	-1.494	-19.21	0	0	0	0	0	0	0
WT111(DD045F3F1DEA)	3.63	13108	2022-11-25 17:07:36.884	0.027	0.339	0.964	-0.061	0	0	19.193	-1.494	-19.21	0	0	0	0	0	0	0
WT111(DD045F3F1DEA)	3.63	13108	2022-11-25 17:07:36.915	0.027	0.339	0.964	-0.061	0	0	19.193	-1.494	-19.21	0	0	0	0	0	0	0
WT111(DD045F3F1DEA)	3.63	13108	2022-11-25 17:07:36.915	0.027	0.339	0.964	-0.061	0	0	19.193	-1.494	-19.21	0	0	0	0	0	0	0
WT111(DD045F3F1DEA)	3.63	13108	2022-11-25 17:07:36.915	0.027	0.339	0.964	-0.061	0	0	19.193	-1.494	-19.21	0	0	0	0	0	0	0
WT111(DD045F3F1DEA)	3.63	13108	2022-11-25 17:07:36.915	0.005	0.291	0.93	0.977	-1.709	0	19.199	-1.5	-19.221	0	0	0	0	0	0	0
WT111(DD045F3F1DEA)	3.63	13108	2022-11-25 17:07:36.915	0.005	0.291	0.93	0.977	-1.709	0	19.199	-1.511	-19.226	0	0	0	0	0	0	0
WT111(DD045F3F1DEA)	3.63	13108	2022-11-25 17:07:36.915	0.005	0.291	0.93	0.977	-1.709	0	19.204	-1.516	-19.237	0	0	0	0	0	0	0
WT111(DD045F3F1DEA)	3.63	13108	2022-11-25 17:07:36.915	0.005	0.291	0.93	0.977	-1.709	0	19.21	-1.527	-19.243	0	0	0	0	0	0	0
WT111(DD045F3F1DEA)	3.63	13108	2022-11-25 17:07:36.915	0.058	0.353	1.087	-0.305	0.671	-0.549	19.21	-1.522	-19.254	0	0	0	0	0	0	0
WT111(DD045F3F1DEA)	3.63	13108	2022-11-25 17:07:37.009	0.028	0.37	0.973	-0.549	-0.061	0	19.177	-1.5	-19.325	0	0	0	0	0	0	0
WT111(DD045F3F1DEA)	3.63	13108	2022-11-25 17:07:37.009	0.028	0.37	0.973	-0.549	-0.061	0	19.177	-1.5	-19.33	0	0	0	0	0	0	0
WT111(DD045F3F1DEA)	3.63	13108	2022-11-25 17:07:37.009	0.028	0.37	0.973	-0.549	-0.061	0	19.177	-1.5	-19.336	0	0	0	0	0	0	0
WT111(DD045F3F1DEA)	3.63	13108	2022-11-25 17:07:37.009	0.025	0.313	0.955	0.305	0	0.061	19.177	-1.5	-19.336	0	0	0	0	0	0	0
WT111(DD045F3F1DEA)	3.63	13108	2022-11-25 17:07:37.009	0.025	0.313	0.955	0.305	0	0.061	19.177	-1.5	-19.341	0	0	0	0	0	0	0
WT111(DD045F3F1DEA)	3.63	13108	2022-11-25 17:07:37.009	0.025	0.313	0.955	0.305	0	0.061	19.182	-1.5	-19.347	0	0	0	0	0	0	0
WT111(DD045F3F1DEA)	3.63	13108	2022-11-25 17:07:37.009	0.025	0.313	0.955	0.305	0	0.061	19.182	-1.5	-19.347	0	0	0	0	0	0	0
WT111(DD045F3F1DEA)	3.63	13108	2022-11-25 17:07:37.009	0.027	0.341	0.953	0.244	-0.061	0	19.182	-1.5	-19.352	0	0	0	0	0	0	0
WT111(DD045F3F1DEA)	3.63	13108	2022-11-25 17:07:37.056	0.027	0.341	0.953	0.244	-0.061	0	19.182	-1.5	-19.358	0	0	0	0	0	0	0
WT111(DD045F3F1DEA)	3.63	13108	2022-11-25 17:07:37.056	0.027	0.341	0.953	0.244	-0.061	0	19.188	-1.5	-19.363	0	0	0	0	0	0	0
WT111(DD045F3F1DEA)	3.63	13108	2022-11-25 17:07:37.056	0.027	0.341	0.953	0.244	-0.061	0	19.188	-1.5	-19.363	0	0	0	0	0	0	0
WT111(DD045F3F1DEA)	3.63	13108	2022-11-25 17:07:37.056	0.028	0.34	0.965	-0.427	0.061	0	19.182	-1.5	-19.369	0	0	0	0	0	0	0
WT111(DD045F3F1DEA)	3.63	13108	2022-11-25 17:07:37.072	0.028	0.34	0.965	-0.427	0.061	0	19.182	-1.5	-19.369	0	0	0	0	0	0	0
WT111(DD045F3F1DEA)	3.63	13108	2022-11-25 17:07:37.072	0.028	0.34	0.965	-0.427	0.061	0	19.182	-1.5	-19.374	0	0	0	0	0	0	0
WT111(DD045F3F1DEA)	3.63	13108	2022-11-25 17:07:37.072	0.028	0.34	0.965	-0.427	0.061	0	19.177	-1.5	-19.38	0	0	0	0	0	0	0
WT111(DD045F3F1DEA)	3.63	13108	2022-11-25 17:07:37.072	0.025	0.322	0.955	-0.061	-0.061	0	19.177	-1.5	-19.38	0	0	0	0	0	0	0
WT111(DD045F3F1DEA)	3.63	13108	2022-11-25 17:07:37.087	0.025	0.322	0.955	-0.061	-0.061	0	19.177	-1.5	-19.385	0	0	0	0	0	0	0
WT111(DD045F3F1DEA)	3.63	13108	2022-11-25 17:07:37.087	0.025	0.322	0.955	-0.061	-0.061	0	19.177	-1.5	-19.391	0	0	0	0	0	0	0
WT111(DD045F3F1DEA)	3.63	13108	2022-11-25 17:07:37.087	0.027	0.34	0.957	0.305	0	0.122	19.182	-1.5	-19.391	0	0	0	0	0	0	0
WT111(DD045F3F1DEA)	3.63	13108	2022-11-25 17:07:37.087	0.027	0.34	0.957	0.305	0	0.122	19.182	-1.5	-19.396	0	0	0	0	0	0	0
WT111(DD045F3F1DEA)	3.63	13108	2022-11-25 17:07:37.087	0.027	0.34	0.957	0.305	0	0.122	19.182	-1.5	-19.402	0	0	0	0	0	0	0
WT111(DD045F3F1DEA)	3.63	13108	2022-11-25 17:07:37.087	0.027	0.34	0.957	0.305	0	0.122	19.188	-1.5	-19.402	0	0	0	0	0	0	0
WT111(DD045F3F1DEA)	3.63	13108	2022-11-25 17:07:37.087	0.026	0.324	0.951	0.122	-0.183	0.122	19.188	-1.5	-19.407	0	0	0	0	0	0	0
WT111(DD045F3F1DEA)	3.63	13108	2022-11-25 17:07:37.087	0.026	0.324	0.951	0.122	-0.183	0.122	19.188	-1.5	-19.407	0	0	0	0	0	0	0
WT111(DD045F3F1DEA)	3.63	13108	2022-11-25 17:07:37.118	0.026	0.324	0.951	0.122	-0.183	0.122	19.188	-1.505	-19.413	0	0	0	0	0	0	0
WT111(DD045F3F1DEA)	3.63	13108	2022-11-25 17:07:37.118	0.026	0.324	0.951	0.122	-0.183	0.122	19.188	-1.505	-19.418	0	0	0	0	0	0	0
WT111(DD045F3F1DEA)	3.63	13108	2022-11-25 17:07:37.118	0.025	0.349	0.966	0.732	0.305	-0.305	19.193	-1.5	-19.424	0	0	0	0	0	0	0
WT111(DD045F3F1DEA)	3.63	13108	2022-11-25 17:07:37.118	0.025	0.349	0.966	0.732	0.305	-0.305	19.193	-1.5	-19.429	0	0	0	0	0	0	0
WT111(DD045F3F1DEA)	3.63	13108	2022-11-25 17:07:37.118	0.025	0.349	0.966	0.732	0.305	-0.305	19.199	-1.5	-19.429	0	0	0	0	0	0	0
WT111(DD045F3F1DEA)	3.63	13108	2022-11-25 17:07:37.118	0.025	0.349	0.966	0.732	0.305	-0.305	19.204	-1.494	-19.435	0	0	0	0	0	0	0
WT111(DD045F3F1DEA)	3.63	13108	2022-11-25 17:07:37.118	0.028	0.329	0.957	0.61	-0.122	-0.122	19.21	-1.494	-19.44	0	0	0	0	0	0	0
WT111(DD045F3F1DEA)	3.63	13108	2022-11-25 17:07:37.118	0.028	0.329	0.957	0.61	-0.122	-0.122	19.21	-1.5	-19.446	0	0	0	0	0	0	0
WT111(DD045F3F1DEA)	3.63	13108	2022-11-25 17:07:37.150	0.028	0.329	0.957	0.61	-0.122	-0.122	19.215	-1.5	-19.451	0	0	0	0	0	0	0
WT111(DD045F3F1DEA)	3.63	13108	2022-11-25 17:07:37.150	0.028	0.329	0.957	0.61	-0.122	-0.122	19.215	-1.5	-19.457	0	0	0	0	0	0	0
WT111(DD045F3F1DEA)	3.63	13108	2022-11-25 17:07:37.150	0.024	0.335	0.956	-0.244	0.061	0.122	19.215	-1.5	-19.457	0	0	0	0	0	0	0
WT111(DD045F3F1DEA)	3.63	13108	2022-11-25 17:07:37.150	0.024	0.335	0.956	-0.244	0.061	0.122	19.215	-1.5	-19.462	0	0	0	0	0	0	0
WT111(DD045F3F1DEA)	3.63	13108	2022-11-25 17:07:37.150	0.024	0.335	0.956	-0.244	0.061	0.122	19.215	-1.5	-19.462	0	0	0	0	0	0	0
WT111(DD045F3F1DEA)	3.63	13108	2022-11-25 17:07:37.150	0.024	0.335	0.956	-0.244	0.061	0.122	19.21	-1.5	-19.468	0	0	0	0	0	0	0
WT111(DD045F3F1DEA)	3.63	13108	2022-11-25 17:07:37.150	0.028	0.341	0.96	-1.099	-0.061	0.183	19.21	-1.5	-19.468	0	0	0	0	0	0	0
WT111(DD045F3F1DEA)	3.63	13108	2022-11-25 17:07:37.150	0.028	0.341	0.96	-1.099	-0.061	0.183	19.204	-1.5	-19.473	0	0	0	0	0	0	0
WT111(DD045F3F1DEA)	3.63	13108	2022-11-25 17:07:37.181	0.029	0.34	0.959	0	0	0	19.188	-1.5	-19.495	0	0	0	0	0	0	0
WT111(DD045F3F1DEA)	3.63	13108	2022-11-25 17:07:37.181	0.029	0.34	0.959	0	0	0	19.188	-1.5	-19.501	0	0	0	0	0	0	0
WT111(DD045F3F1DEA)	3.63	13108	2022-11-25 17:07:37.181	0.023	0.326	0.948	-0.488	0.061	0	19.188	-1.5	-19.506	0	0	0	0	0	0	0
WT111(DD045F3F1DEA)	3.63	13108	2022-11-25 17:07:37.181	0.023	0.326	0.948	-0.488	0.061	0	19.182	-1.5	-19.506	0	0	0	0	0	0	0
WT111(DD045F3F1DEA)	3.63	13108	2022-11-25 17:07:37.181	0.023	0.326	0.948	-0.488	0.061	0	19.182	-1.5	-19.512	0	0	0	0	0	0	0
WT111(DD045F3F1DEA)	3.63	13108	2022-11-25 17:07:37.181	0.023	0.326	0.948	-0.488	0.061	0	19.182	-1.5	-19.517	0	0	0	0	0	0	0
WT111(DD045F3F1DEA)	3.63	13108	2022-11-25 17:07:37.181	0.03	0.34	0.966	0.183	-0.061	0	19.182	-1.5	-19.517	0	0	0	0	0	0	0
WT111(DD045F3F1DEA)	3.63	13108	2022-11-25 17:07:37.181	0.03	0.34	0.966	0.183	-0.061	0	19.182	-1.5	-19.523	0	0	0	0	0	0	0
WT111(DD045F3F1DEA)	3.63	13108	2022-11-25 17:07:37.244	0.03	0.34	0.966	0.183	-0.061	0	19.182	-1.5	-19.528	0	0	0	0	0	0	0
WT111(DD045F3F1DEA)	3.63	13108	2022-11-25 17:07:37.244	0.03	0.34	0.966	0.183	-0.061	0	19.188	-1.5	-19.528	0	0	0	0	0	0	0
WT111(DD045F3F1DEA)	3.63	13108	2022-11-25 17:07:37.244	0.023	0.327	0.95	-0.427	0	0	19.182	-1.5	-19.534	0	0	0	0	0	0	0
WT111(DD045F3F1DEA)	3.63	13108	2022-11-25 17:07:37.244	0.023	0.327	0.95	-0.427	0	0	19.182	-1.5	-19.534	0	0	0	0	0	0	0
WT111(DD045F3F1DEA)	3.63	13108	2022-11-25 17:07:37.244	0.023	0.327	0.95	-0.427	0	0	19.177	-1.5	-19.539	0	0	0	0	0	0	0
WT111(DD045F3F1DEA)	3.63	13108	2022-11-25 17:07:37.244	0.023	0.327	0.95	-0.427	0	0	19.177	-1.5	-19.545	0	0	0	0	0	0	0
WT111(DD045F3F1DEA)	3.63	13108	2022-11-25 17:07:37.244	0.028	0.332	0.963	-0.183	0	0.061	19.177	-1.5	-19.545	0	0	0	0	0	0	0
WT111(DD045F3F1DEA)	3.63	13108	2022-11-25 17:07:37.244	0.028	0.332	0.963	-0.183	0	0.061	19.177	-1.5	-19.55	0	0	0	0	0	0	0
WT111(DD045F3F1DEA)	3.63	13108	2022-11-25 17:07:37.275	0.028	0.332	0.963	-0.183	0	0.061	19.177	-1.5	-19.55	0	0	0	0	0	0	0
WT111(DD045F3F1DEA)	3.63	13108	2022-11-25 17:07:37.275	0.028	0.332	0.963	-0.183	0	0.061	19.171	-1.5	-19.556	0	0	0	0	0	0	0
WT111(DD045F3F1DEA)	3.63	13108	2022-11-25 17:07:37.275	0.024	0.342	0.958	-0.183	0.061	0	19.171	-1.5	-19.556	0	0	0	0	0	0	0
WT111(DD045F3F1DEA)	3.63	13108	2022-11-25 17:07:37.275	0.024	0.342	0.958	-0.183	0.061	0	19.171	-1.5	-19.561	0	0	0	0	0	0	0
WT111(DD045F3F1DEA)	3.63	13108	2022-11-25 17:07:37.275	0.024	0.342	0.958	-0.183	0.061	0	19.171	-1.5	-19.567	0	0	0	0	0	0	0
WT111(DD045F3F1DEA)	3.63	13108	2022-11-25 17:07:37.275	0.024	0.342	0.958	-0.183	0.061	0	19.171	-1.5	-19.567	0	0	0	0	0	0	0
WT111(DD045F3F1DEA)	3.63	13108	2022-11-25 17:07:37.275	0.026	0.325	0.954	-0.183	0.122	0	19.171	-1.5	-19.572	0	0	0	0	0	0	0
WT111(DD045F3F1DEA)	3.63	13108	2022-11-25 17:07:37.275	0.026	0.325	0.954	-0.183	0.122	0	19.171	-1.5	-19.572	0	0	0	0	0	0	0
WT111(DD045F3F1DEA)	3.63	13108	2022-11-25 17:07:37.306	0.026	0.325	0.954	-0.183	0.122	0	19.171	-1.5	-19.578	0	0	0	0	0	0	0
WT111(DD045F3F1DEA)	3.63	13108	2022-11-25 17:07:37.306	0.026	0.325	0.954	-0.183	0.122	0	19.166	-1.494	-19.583	0	0	0	0	0	0	0
WT111(DD045F3F1DEA)	3.63	13108	2022-11-25 17:07:37.306	0.026	0.34	0.958	-0.305	0.061	0.061	19.166	-1.494	-19.583	0	0	0	0	0	0	0
WT111(DD045F3F1DEA)	3.63	13108	2022-11-25 17:07:37.306	0.026	0.34	0.958	-0.305	0.061	0.061	19.166	-1.494	-19.589	0	0	0	0	0	0	0
WT111(DD045F3F1DEA)	3.63	13108	2022-11-25 17:07:37.306	0.026	0.34	0.958	-0.305	0.061	0.061	19.166	-1.494	-19.589	0	0	0	0	0	0	0
WT111(DD045F3F1DEA)	3.63	13108	2022-11-25 17:07:37.306	0.026	0.34	0.958	-0.305	0.061	0.061	19.16	-1.494	-19.594	0	0	0	0	0	0	0
WT111(DD045F3F1DEA)	3.63	13108	2022-11-25 17:07:37.306	0.025	0.327	0.957	-0.244	0	0.061	19.16	-1.494	-19.594	0	0	0	0	0	0	0
WT111(DD045F3F1DEA)	3.63	13108	2022-11-25 17:07:37.306	0.025	0.327	0.957	-0.244	0	0.061	19.16	-1.494	-19.6	0	0	0	0	0	0	0
WT111(DD045F3F1DEA)	3.63	13108	2022-11-25 17:07:37.369	0.025	0.327	0.957	-0.244	0	0.061	19.16	-1.494	-19.6	0	0	0	0	0	0	0
WT111(DD045F3F1DEA)	3.63	13108	2022-11-25 17:07:37.369	0.025	0.327	0.957	-0.244	0	0.061	19.16	-1.494	-19.605	0	0	0	0	0	0	0
WT111(DD045F3F1DEA)	3.63	13108	2022-11-25 17:07:37.369	0.026	0.338	0.957	0.183	0	0	19.16	-1.494	-19.605	0	0	0	0	0	0	0
WT111(DD045F3F1DEA)	3.63	13108	2022-11-25 17:07:37.369	0.026	0.338	0.957	0.183	0	0	19.16	-1.494	-19.611	0	0	0	0	0	0	0
WT111(DD045F3F1DEA)	3.63	13108	2022-11-25 17:07:37.369	0.026	0.338	0.957	0.183	0	0	19.16	-1.494	-19.616	0	0	0	0	0	0	0
WT111(DD045F3F1DEA)	3.63	13108	2022-11-25 17:07:37.369	0.026	0.338	0.957	0.183	0	0	19.16	-1.494	-19.616	0	0	0	0	0	0	0
WT111(DD045F3F1DEA)	3.63	13108	2022-11-25 17:07:37.369	0.028	0.336	0.961	-0.183	0	-0.122	19.16	-1.494	-19.622	0	0	0	0	0	0	0
WT111(DD045F3F1DEA)	3.63	13108	2022-11-25 17:07:37.369	0.028	0.336	0.961	-0.183	0	-0.122	19.16	-1.494	-19.622	0	0	0	0	0	0	0
WT111(DD045F3F1DEA)	3.63	13108	2022-11-25 17:07:37.400	0.028	0.336	0.961	-0.183	0	-0.122	19.16	-1.494	-19.627	0	0	0	0	0	0	0
WT111(DD045F3F1DEA)	3.63	13108	2022-11-25 17:07:37.400	0.028	0.336	0.961	-0.183	0	-0.122	19.16	-1.494	-19.627	0	0	0	0	0	0	0
WT111(DD045F3F1DEA)	3.63	13108	2022-11-25 17:07:37.400	0.024	0.328	0.955	-0.305	0	0	19.16	-1.494	-19.633	0	0	0	0	0	0	0
WT111(DD045F3F1DEA)	3.63	13108	2022-11-25 17:07:37.400	0.024	0.328	0.955	-0.305	0	0	19.155	-1.494	-19.633	0	0	0	0	0	0	0
WT111(DD045F3F1DEA)	3.63	13108	2022-11-25 17:07:37.400	0.024	0.328	0.955	-0.305	0	0	19.155	-1.494	-19.638	0	0	0	0	0	0	0
WT111(DD045F3F1DEA)	3.63	13108	2022-11-25 17:07:37.400	0.024	0.328	0.955	-0.305	0	0	19.155	-1.494	-19.644	0	0	0	0	0	0	0
WT111(DD045F3F1DEA)	3.63	13108	2022-11-25 17:07:37.400	0.027	0.336	0.959	0.305	0	0.061	19.155	-1.494	-19.644	0	0	0	0	0	0	0
WT111(DD045F3F1DEA)	3.63	13108	2022-11-25 17:07:37.400	0.027	0.336	0.959	0.305	0	0.061	19.16	-1.494	-19.644	0	0	0	0	0	0	0
WT111(DD045F3F1DEA)	3.63	13108	2022-11-25 17:07:37.431	0.027	0.336	0.959	0.305	0	0.061	19.16	-1.494	-19.649	0	0	0	0	0	0	0
WT111(DD045F3F1DEA)	3.63	13108	2022-11-25 17:07:37.431	0.027	0.336	0.959	0.305	0	0.061	19.16	-1.494	-19.649	0	0	0	0	0	0	0
WT111(DD045F3F1DEA)	3.63	13108	2022-11-25 17:07:37.431	0.028	0.339	0.96	0.244	0	-0.061	19.16	-1.494	-19.655	0	0	0	0	0	0	0
WT111(DD045F3F1DEA)	3.63	13108	2022-11-25 17:07:37.431	0.028	0.339	0.96	0.244	0	-0.061	19.166	-1.494	-19.655	0	0	0	0	0	0	0
WT111(DD045F3F1DEA)	3.63	13108	2022-11-25 17:07:37.431	0.028	0.339	0.96	0.244	0	-0.061	19.166	-1.494	-19.66	0	0	0	0	0	0	0
WT111(DD045F3F1DEA)	3.63	13108	2022-11-25 17:07:37.431	0.028	0.339	0.96	0.244	0	-0.061	19.166	-1.494	-19.66	0	0	0	0	0	0	0
WT111(DD045F3F1DEA)	3.63	13108	2022-11-25 17:07:37.431	0.022	0.318	0.949	-0.427	0	0	19.166	-1.494	-19.666	0	0	0	0	0	0	0
WT111(DD045F3F1DEA)	3.63	13108	2022-11-25 17:07:37.431	0.022	0.318	0.949	-0.427	0	0	19.166	-1.494	-19.666	0	0	0	0	0	0	0
WT111(DD045F3F1DEA)	3.63	13108	2022-11-25 17:07:37.509	0.022	0.318	0.949	-0.427	0	0	19.16	-1.494	-19.666	0	0	0	0	0	0	0
WT111(DD045F3F1DEA)	3.63	13108	2022-11-25 17:07:37.509	0.022	0.318	0.949	-0.427	0	0	19.16	-1.494	-19.671	0	0	0	0	0	0	0
WT111(DD045F3F1DEA)	3.63	13108	2022-11-25 17:07:37.509	0.029	0.349	0.968	-0.122	0	-0.061	19.16	-1.494	-19.671	0	0	0	0	0	0	0
