# Supplementary material for: Dynamic characteristics of scraper conveyor chain drive system under the impact condition of lump coal
Source: PLoS One. 2024 Mar 1;19(3):e0299044. doi: 10.1371/journal.pone.0299044 (PMC10906879; doi:10.1371/journal.pone.0299044)
Supplement: S1 File — (ZIP) [file pone.0299044.s001.zip › 10Hz 5kg variable height (40cm-220cm 10times)/No. 2.xlsx]

## Sheet: 40cm
设备名称	电压	版本	片上时间	加速度X(g)	加速度Y(g)	加速度Z(g)	角速度X(°/s)	角速度Y(°/s)	角速度Z(°/s)	角度X(°)	角度Y(°)	角度Z(°)	磁场X	磁场Y	磁场Z	四元数0	四元数1	四元数2	四元数3	状态
WT222(CAA14FCCF874)	3.75	13105	2022-11-25 09:41:49.415	-0.024	-0.025	0.987	0.916	0.305	0.366	-1.263	1.412	86.385	0	0	0	0	0	0	0
WT222(CAA14FCCF874)	3.75	13105	2022-11-25 09:41:49.415	-0.024	-0.025	0.987	0.916	0.305	0.366	-1.258	1.412	86.402	0	0	0	0	0	0	0
WT222(CAA14FCCF874)	3.75	13105	2022-11-25 09:41:49.415	-0.024	-0.025	0.987	0.916	0.305	0.366	-1.258	1.412	86.413	0	0	0	0	0	0	0
WT222(CAA14FCCF874)	3.75	13105	2022-11-25 09:41:49.415	-0.053	-0.021	1	0.977	-0.366	-0.366	-1.252	1.412	86.424	0	0	0	0	0	0	0
WT222(CAA14FCCF874)	3.75	13105	2022-11-25 09:41:49.415	-0.053	-0.021	1	0.977	-0.366	-0.366	-1.247	1.406	86.435	0	0	0	0	0	0	0
WT222(CAA14FCCF874)	3.75	13105	2022-11-25 09:41:49.556	-0.053	-0.021	1	0.977	-0.366	-0.366	-1.241	1.406	86.44	0	0	0	0	0	0	0
WT222(CAA14FCCF874)	3.75	13105	2022-11-25 09:41:49.556	-0.053	-0.021	1	0.977	-0.366	-0.366	-1.236	1.401	86.451	0	0	0	0	0	0	0
WT222(CAA14FCCF874)	3.75	13105	2022-11-25 09:41:49.556	-0.024	-0.022	1.002	0.305	0.061	0.732	-1.236	1.401	86.468	0	0	0	0	0	0	0
WT222(CAA14FCCF874)	3.75	13105	2022-11-25 09:41:49.556	-0.024	-0.022	1.002	0.305	0.061	0.732	-1.236	1.401	86.484	0	0	0	0	0	0	0
WT222(CAA14FCCF874)	3.75	13105	2022-11-25 09:41:49.556	-0.024	-0.022	1.002	0.305	0.061	0.732	-1.236	1.406	86.501	0	0	0	0	0	0	0
WT222(CAA14FCCF874)	3.75	13105	2022-11-25 09:41:49.556	-0.024	-0.022	1.002	0.305	0.061	0.732	-1.23	1.406	86.512	0	0	0	0	0	0	0
WT222(CAA14FCCF874)	3.75	13105	2022-11-25 09:41:49.556	0.019	-0.015	1.016	1.099	-0.671	-0.671	-1.225	1.401	86.523	0	0	0	0	0	0	0
WT222(CAA14FCCF874)	3.75	13105	2022-11-25 09:41:49.556	0.019	-0.015	1.016	1.099	-0.671	-0.671	-1.225	1.395	86.528	0	0	0	0	0	0	0
WT222(CAA14FCCF874)	3.75	13105	2022-11-25 09:41:49.618	0.019	-0.015	1.016	1.099	-0.671	-0.671	-1.219	1.39	86.539	0	0	0	0	0	0	0
WT222(CAA14FCCF874)	3.75	13105	2022-11-25 09:41:49.618	0.019	-0.015	1.016	1.099	-0.671	-0.671	-1.214	1.384	86.545	0	0	0	0	0	0	0
WT222(CAA14FCCF874)	3.75	13105	2022-11-25 09:41:49.618	-0.012	-0.031	0.988	-0.061	0.366	0.061	-1.214	1.384	86.556	0	0	0	0	0	0	0
WT222(CAA14FCCF874)	3.75	13105	2022-11-25 09:41:49.618	-0.012	-0.031	0.988	-0.061	0.366	0.061	-1.214	1.39	86.572	0	0	0	0	0	0	0
WT222(CAA14FCCF874)	3.75	13105	2022-11-25 09:41:49.618	-0.012	-0.031	0.988	-0.061	0.366	0.061	-1.214	1.39	86.583	0	0	0	0	0	0	0
WT222(CAA14FCCF874)	3.75	13105	2022-11-25 09:41:49.618	-0.012	-0.031	0.988	-0.061	0.366	0.061	-1.214	1.39	86.594	0	0	0	0	0	0	0
WT222(CAA14FCCF874)	3.75	13105	2022-11-25 09:41:49.618	-0.054	-0.022	1.02	0.977	-0.61	-0.122	-1.208	1.384	86.605	0	0	0	0	0	0	0
WT222(CAA14FCCF874)	3.75	13105	2022-11-25 09:41:49.618	-0.054	-0.022	1.02	0.977	-0.61	-0.122	-1.203	1.379	86.616	0	0	0	0	0	0	0
WT222(CAA14FCCF874)	3.75	13105	2022-11-25 09:41:49.618	-0.054	-0.022	1.02	0.977	-0.61	-0.122	-1.203	1.379	86.633	0	0	0	0	0	0	0
WT222(CAA14FCCF874)	3.75	13105	2022-11-25 09:41:49.618	-0.054	-0.022	1.02	0.977	-0.61	-0.122	-1.198	1.373	86.644	0	0	0	0	0	0	0
WT222(CAA14FCCF874)	3.75	13105	2022-11-25 09:41:49.618	-0.001	-0.023	0.977	-1.038	0.244	0.427	-1.203	1.373	86.655	0	0	0	0	0	0	0
WT222(CAA14FCCF874)	3.75	13105	2022-11-25 09:41:49.618	-0.001	-0.023	0.977	-1.038	0.244	0.427	-1.208	1.373	86.671	0	0	0	0	0	0	0
WT222(CAA14FCCF874)	3.75	13105	2022-11-25 09:41:49.618	-0.001	-0.023	0.977	-1.038	0.244	0.427	-1.214	1.373	86.688	0	0	0	0	0	0	0
WT222(CAA14FCCF874)	3.75	13105	2022-11-25 09:41:49.618	-0.001	-0.023	0.977	-1.038	0.244	0.427	-1.219	1.373	86.699	0	0	0	0	0	0	0
WT222(CAA14FCCF874)	3.75	13105	2022-11-25 09:41:49.618	-0.078	-0.017	1.031	1.404	-0.366	-0.183	-1.214	1.373	86.715	0	0	0	0	0	0	0
WT222(CAA14FCCF874)	3.75	13105	2022-11-25 09:41:49.618	-0.078	-0.017	1.031	1.404	-0.366	-0.183	-1.203	1.373	86.726	0	0	0	0	0	0	0
WT222(CAA14FCCF874)	3.75	13105	2022-11-25 09:41:49.650	-0.078	-0.017	1.031	1.404	-0.366	-0.183	-1.198	1.368	86.737	0	0	0	0	0	0	0
WT222(CAA14FCCF874)	3.75	13105	2022-11-25 09:41:49.650	-0.078	-0.017	1.031	1.404	-0.366	-0.183	-1.192	1.368	86.748	0	0	0	0	0	0	0
WT222(CAA14FCCF874)	3.75	13105	2022-11-25 09:41:49.650	-0.013	-0.03	0.981	-0.977	0.061	0.61	-1.198	1.368	86.765	0	0	0	0	0	0	0
WT222(CAA14FCCF874)	3.75	13105	2022-11-25 09:41:49.650	-0.013	-0.03	0.981	-0.977	0.061	0.61	-1.203	1.373	86.781	0	0	0	0	0	0	0
WT222(CAA14FCCF874)	3.75	13105	2022-11-25 09:41:49.650	-0.013	-0.03	0.981	-0.977	0.061	0.61	-1.208	1.373	86.792	0	0	0	0	0	0	0
WT222(CAA14FCCF874)	3.75	13105	2022-11-25 09:41:49.650	-0.013	-0.03	0.981	-0.977	0.061	0.61	-1.214	1.373	86.808	0	0	0	0	0	0	0
WT222(CAA14FCCF874)	3.75	13105	2022-11-25 09:41:49.650	0.034	-0.024	1.011	0.488	-0.854	-0.122	-1.208	1.368	86.825	0	0	0	0	0	0	0
WT222(CAA14FCCF874)	3.75	13105	2022-11-25 09:41:49.650	0.034	-0.024	1.011	0.488	-0.854	-0.122	-1.208	1.362	86.836	0	0	0	0	0	0	0
WT222(CAA14FCCF874)	3.75	13105	2022-11-25 09:41:49.650	0.034	-0.024	1.011	0.488	-0.854	-0.122	-1.208	1.357	86.847	0	0	0	0	0	0	0
WT222(CAA14FCCF874)	3.75	13105	2022-11-25 09:41:49.650	0.034	-0.024	1.011	0.488	-0.854	-0.122	-1.203	1.351	86.858	0	0	0	0	0	0	0
WT222(CAA14FCCF874)	3.75	13105	2022-11-25 09:41:49.650	-0.048	0.002	1.004	0.793	0.305	0.122	-1.203	1.351	86.874	0	0	0	0	0	0	0
WT222(CAA14FCCF874)	3.75	13105	2022-11-25 09:41:49.650	-0.048	0.002	1.004	0.793	0.305	0.122	-1.198	1.351	86.885	0	0	0	0	0	0	0
WT222(CAA14FCCF874)	3.75	13105	2022-11-25 09:41:49.650	-0.048	0.002	1.004	0.793	0.305	0.122	-1.192	1.357	86.902	0	0	0	0	0	0	0
WT222(CAA14FCCF874)	3.75	13105	2022-11-25 09:41:49.650	-0.048	0.002	1.004	0.793	0.305	0.122	-1.187	1.357	86.913	0	0	0	0	0	0	0
WT222(CAA14FCCF874)	3.75	13105	2022-11-25 09:41:49.650	-0.004	-0.032	0.985	0.061	-0.122	-0.366	-1.187	1.357	86.924	0	0	0	0	0	0	0
WT222(CAA14FCCF874)	3.75	13105	2022-11-25 09:41:49.650	-0.004	-0.032	0.985	0.061	-0.122	-0.366	-1.187	1.351	86.935	0	0	0	0	0	0	0
WT222(CAA14FCCF874)	3.75	13105	2022-11-25 09:41:49.712	-0.004	-0.032	0.985	0.061	-0.122	-0.366	-1.187	1.351	86.946	0	0	0	0	0	0	0
WT222(CAA14FCCF874)	3.75	13105	2022-11-25 09:41:49.712	-0.004	-0.032	0.985	0.061	-0.122	-0.366	-1.187	1.351	86.957	0	0	0	0	0	0	0
WT222(CAA14FCCF874)	3.75	13105	2022-11-25 09:41:49.712	-0.054	-0.023	1.003	-0.122	-0.244	0.183	-1.187	1.346	86.968	0	0	0	0	0	0	0
WT222(CAA14FCCF874)	3.75	13105	2022-11-25 09:41:49.712	-0.054	-0.023	1.003	-0.122	-0.244	0.183	-1.187	1.346	86.984	0	0	0	0	0	0	0
WT222(CAA14FCCF874)	3.75	13105	2022-11-25 09:41:49.712	-0.054	-0.023	1.003	-0.122	-0.244	0.183	-1.187	1.346	86.995	0	0	0	0	0	0	0
WT222(CAA14FCCF874)	3.75	13105	2022-11-25 09:41:49.712	-0.054	-0.023	1.003	-0.122	-0.244	0.183	-1.192	1.346	87.012	0	0	0	0	0	0	0
WT222(CAA14FCCF874)	3.75	13105	2022-11-25 09:41:49.712	0.007	0.004	1.015	1.038	-1.038	-0.366	-1.187	1.34	87.023	0	0	0	0	0	0	0
WT222(CAA14FCCF874)	3.75	13105	2022-11-25 09:41:49.712	0.007	0.004	1.015	1.038	-1.038	-0.366	-1.181	1.335	87.034	0	0	0	0	0	0	0
WT222(CAA14FCCF874)	3.75	13105	2022-11-25 09:41:49.712	0.007	0.004	1.015	1.038	-1.038	-0.366	-1.176	1.329	87.045	0	0	0	0	0	0	0
WT222(CAA14FCCF874)	3.75	13105	2022-11-25 09:41:49.712	0.007	0.004	1.015	1.038	-1.038	-0.366	-1.17	1.324	87.056	0	0	0	0	0	0	0
WT222(CAA14FCCF874)	3.75	13105	2022-11-25 09:41:49.712	-0.048	-0.034	1.004	-0.916	-0.183	0.183	-1.17	1.318	87.067	0	0	0	0	0	0	0
WT222(CAA14FCCF874)	3.75	13105	2022-11-25 09:41:49.712	-0.048	-0.034	1.004	-0.916	-0.183	0.183	-1.176	1.318	87.083	0	0	0	0	0	0	0
WT222(CAA14FCCF874)	3.75	13105	2022-11-25 09:41:49.712	-0.048	-0.034	1.004	-0.916	-0.183	0.183	-1.181	1.318	87.094	0	0	0	0	0	0	0
WT222(CAA14FCCF874)	3.75	13105	2022-11-25 09:41:49.712	-0.048	-0.034	1.004	-0.916	-0.183	0.183	-1.187	1.318	87.105	0	0	0	0	0	0	0
WT222(CAA14FCCF874)	3.75	13105	2022-11-25 09:41:49.712	0.06	-0.023	1	1.099	-0.183	0	-1.181	1.318	87.122	0	0	0	0	0	0	0
WT222(CAA14FCCF874)	3.75	13105	2022-11-25 09:41:49.712	0.06	-0.023	1	1.099	-0.183	0	-1.176	1.313	87.133	0	0	0	0	0	0	0
WT222(CAA14FCCF874)	3.75	13105	2022-11-25 09:41:49.775	0.06	-0.023	1	1.099	-0.183	0	-1.17	1.313	87.144	0	0	0	0	0	0	0
WT222(CAA14FCCF874)	3.75	13105	2022-11-25 09:41:49.775	0.06	-0.023	1	1.099	-0.183	0	-1.165	1.307	87.16	0	0	0	0	0	0	0
WT222(CAA14FCCF874)	3.75	13105	2022-11-25 09:41:49.775	0.075	-0.035	0.989	1.221	1.038	-0.122	-1.159	1.313	87.171	0	0	0	0	0	0	0
WT222(CAA14FCCF874)	3.75	13105	2022-11-25 09:41:49.775	0.075	-0.035	0.989	1.221	1.038	-0.122	-1.148	1.313	87.182	0	0	0	0	0	0	0
WT222(CAA14FCCF874)	3.75	13105	2022-11-25 09:41:49.775	0.075	-0.035	0.989	1.221	1.038	-0.122	-1.143	1.313	87.193	0	0	0	0	0	0	0
WT222(CAA14FCCF874)	3.75	13105	2022-11-25 09:41:49.775	0.075	-0.035	0.989	1.221	1.038	-0.122	-1.137	1.313	87.209	0	0	0	0	0	0	0
WT222(CAA14FCCF874)	3.75	13105	2022-11-25 09:41:49.775	-0.289	0.005	1.001	2.014	0.366	0	-1.132	1.313	87.22	0	0	0	0	0	0	0
WT222(CAA14FCCF874)	3.75	13105	2022-11-25 09:41:49.775	-0.289	0.005	1.001	2.014	0.366	0	-1.121	1.313	87.231	0	0	0	0	0	0	0
WT222(CAA14FCCF874)	3.75	13105	2022-11-25 09:41:49.775	-0.289	0.005	1.001	2.014	0.366	0	-1.11	1.318	87.248	0	0	0	0	0	0	0
WT222(CAA14FCCF874)	3.75	13105	2022-11-25 09:41:49.775	0.168	-0.039	0.998	-2.502	-0.305	0.549	-1.121	1.318	87.264	0	0	0	0	0	0	0
WT222(CAA14FCCF874)	3.75	13105	2022-11-25 09:41:49.775	0.168	-0.039	0.998	-2.502	-0.305	0.549	-1.137	1.313	87.281	0	0	0	0	0	0	0
WT222(CAA14FCCF874)	3.75	13105	2022-11-25 09:41:49.775	0.168	-0.039	0.998	-2.502	-0.305	0.549	-1.148	1.307	87.292	0	0	0	0	0	0	0
WT222(CAA14FCCF874)	3.75	13105	2022-11-25 09:41:49.775	0.168	-0.039	0.998	-2.502	-0.305	0.549	-1.159	1.302	87.308	0	0	0	0	0	0	0
WT222(CAA14FCCF874)	3.75	13105	2022-11-25 09:41:49.775	-0.326	-0.002	1.03	3.662	-0.122	0.122	-1.143	1.302	87.325	0	0	0	0	0	0	0
WT222(CAA14FCCF874)	3.75	13105	2022-11-25 09:41:49.775	-0.326	-0.002	1.03	3.662	-0.122	0.122	-1.126	1.302	87.336	0	0	0	0	0	0	0
WT222(CAA14FCCF874)	3.75	13105	2022-11-25 09:41:49.775	-0.326	-0.002	1.03	3.662	-0.122	0.122	-1.104	1.307	87.352	0	0	0	0	0	0	0
WT222(CAA14FCCF874)	3.75	13105	2022-11-25 09:41:49.806	-0.326	-0.002	1.03	3.662	-0.122	0.122	-1.088	1.313	87.363	0	0	0	0	0	0	0
WT222(CAA14FCCF874)	3.75	13105	2022-11-25 09:41:49.806	0.122	-0.065	1.039	-3.479	1.282	4.028	-1.104	1.324	87.396	0	0	0	0	0	0	0
WT222(CAA14FCCF874)	3.75	13105	2022-11-25 09:41:49.806	0.122	-0.065	1.039	-3.479	1.282	4.028	-1.121	1.329	87.435	0	0	0	0	0	0	0
WT222(CAA14FCCF874)	3.75	13105	2022-11-25 09:41:49.806	0.122	-0.065	1.039	-3.479	1.282	4.028	-1.143	1.34	87.468	0	0	0	0	0	0	0
WT222(CAA14FCCF874)	3.75	13105	2022-11-25 09:41:49.806	0.122	-0.065	1.039	-3.479	1.282	4.028	-1.159	1.346	87.501	0	0	0	0	0	0	0
WT222(CAA14FCCF874)	3.75	13105	2022-11-25 09:41:49.806	-0.091	-0.099	0.886	6.348	1.038	0.732	-1.132	1.351	87.517	0	0	0	0	0	0	0
WT222(CAA14FCCF874)	3.75	13105	2022-11-25 09:41:49.806	-0.091	-0.099	0.886	6.348	1.038	0.732	-1.099	1.357	87.539	0	0	0	0	0	0	0
WT222(CAA14FCCF874)	3.75	13105	2022-11-25 09:41:49.806	-0.091	-0.099	0.886	6.348	1.038	0.732	-1.071	1.368	87.556	0	0	0	0	0	0	0
WT222(CAA14FCCF874)	3.75	13105	2022-11-25 09:41:49.806	-0.091	-0.099	0.886	6.348	1.038	0.732	-1.044	1.373	87.578	0	0	0	0	0	0	0
WT222(CAA14FCCF874)	3.75	13105	2022-11-25 09:41:49.806	0.048	0.044	1.007	6.958	-1.038	2.197	-1.011	1.368	87.605	0	0	0	0	0	0	0
WT222(CAA14FCCF874)	3.75	13105	2022-11-25 09:41:49.806	0.048	0.044	1.007	6.958	-1.038	2.197	-0.978	1.368	87.627	0	0	0	0	0	0	0
WT222(CAA14FCCF874)	3.75	13105	2022-11-25 09:41:49.806	0.048	0.044	1.007	6.958	-1.038	2.197	-0.945	1.362	87.654	0	0	0	0	0	0	0
WT222(CAA14FCCF874)	3.75	13105	2022-11-25 09:41:49.806	0.048	0.044	1.007	6.958	-1.038	2.197	-0.912	1.357	87.682	0	0	0	0	0	0	0
WT222(CAA14FCCF874)	3.75	13105	2022-11-25 09:41:49.806	-0.061	0.041	1.104	2.075	1.282	1.465	-0.906	1.362	87.704	0	0	0	0	0	0	0
WT222(CAA14FCCF874)	3.75	13105	2022-11-25 09:41:49.806	-0.061	0.041	1.104	2.075	1.282	1.465	-0.895	1.368	87.72	0	0	0	0	0	0	0
WT222(CAA14FCCF874)	3.75	13105	2022-11-25 09:41:49.806	-0.061	0.041	1.104	2.075	1.282	1.465	-0.884	1.373	87.742	0	0	0	0	0	0	0
WT222(CAA14FCCF874)	3.75	13105	2022-11-25 09:41:49.868	-0.061	0.041	1.104	2.075	1.282	1.465	-0.873	1.384	87.764	0	0	0	0	0	0	0
WT222(CAA14FCCF874)	3.75	13105	2022-11-25 09:41:49.868	0.048	-0.025	0.924	2.258	-0.671	1.465	-0.862	1.379	87.781	0	0	0	0	0	0	0
WT222(CAA14FCCF874)	3.75	13105	2022-11-25 09:41:49.868	0.048	-0.025	0.924	2.258	-0.671	1.465	-0.851	1.379	87.803	0	0	0	0	0	0	0
WT222(CAA14FCCF874)	3.75	13105	2022-11-25 09:41:49.868	0.048	-0.025	0.924	2.258	-0.671	1.465	-0.84	1.373	87.825	0	0	0	0	0	0	0
WT222(CAA14FCCF874)	3.75	13105	2022-11-25 09:41:49.868	0.048	-0.025	0.924	2.258	-0.671	1.465	-0.824	1.368	87.841	0	0	0	0	0	0	0
WT222(CAA14FCCF874)	3.75	13105	2022-11-25 09:41:49.868	-0.025	-0.013	1.075	2.197	0.549	-0.916	-0.813	1.368	87.852	0	0	0	0	0	0	0
WT222(CAA14FCCF874)	3.75	13105	2022-11-25 09:41:49.868	-0.025	-0.013	1.075	2.197	0.549	-0.916	-0.807	1.368	87.858	0	0	0	0	0	0	0
WT222(CAA14FCCF874)	3.75	13105	2022-11-25 09:41:49.868	-0.025	-0.013	1.075	2.197	0.549	-0.916	-0.797	1.368	87.869	0	0	0	0	0	0	0
WT222(CAA14FCCF874)	3.75	13105	2022-11-25 09:41:49.884	-0.025	-0.013	1.075	2.197	0.549	-0.916	-0.786	1.373	87.88	0	0	0	0	0	0	0
WT222(CAA14FCCF874)	3.75	13105	2022-11-25 09:41:49.884	-0.061	-0.024	0.945	1.099	-0.427	1.77	-0.78	1.368	87.902	0	0	0	0	0	0	0
WT222(CAA14FCCF874)	3.75	13105	2022-11-25 09:41:49.884	-0.061	-0.024	0.945	1.099	-0.427	1.77	-0.775	1.368	87.924	0	0	0	0	0	0	0
WT222(CAA14FCCF874)	3.75	13105	2022-11-25 09:41:49.884	-0.061	-0.024	0.945	1.099	-0.427	1.77	-0.769	1.362	87.946	0	0	0	0	0	0	0
WT222(CAA14FCCF874)	3.75	13105	2022-11-25 09:41:49.884	-0.061	-0.024	0.945	1.099	-0.427	1.77	-0.764	1.362	87.968	0	0	0	0	0	0	0
WT222(CAA14FCCF874)	3.75	13105	2022-11-25 09:41:49.884	-0.066	-0.015	1.047	2.869	2.197	-0.732	-0.747	1.373	87.979	0	0	0	0	0	0	0
WT222(CAA14FCCF874)	3.75	13105	2022-11-25 09:41:49.884	-0.066	-0.015	1.047	2.869	2.197	-0.732	-0.736	1.384	87.99	0	0	0	0	0	0	0
WT222(CAA14FCCF874)	3.75	13105	2022-11-25 09:41:49.884	-0.066	-0.015	1.047	2.869	2.197	-0.732	-0.72	1.395	88	0	0	0	0	0	0	0
WT222(CAA14FCCF874)	3.75	13105	2022-11-25 09:41:49.915	-0.066	-0.015	1.047	2.869	2.197	-0.732	-0.709	1.412	88.006	0	0	0	0	0	0	0
WT222(CAA14FCCF874)	3.75	13105	2022-11-25 09:41:49.915	-0.049	0.085	0.981	0.671	-0.488	-1.709	-0.703	1.406	88.011	0	0	0	0	0	0	0
WT222(CAA14FCCF874)	3.75	13105	2022-11-25 09:41:49.915	-0.049	0.085	0.981	0.671	-0.488	-1.709	-0.698	1.406	88.017	0	0	0	0	0	0	0
WT222(CAA14FCCF874)	3.75	13105	2022-11-25 09:41:49.915	-0.049	0.085	0.981	0.671	-0.488	-1.709	-0.698	1.406	88.022	0	0	0	0	0	0	0
WT222(CAA14FCCF874)	3.75	13105	2022-11-25 09:41:49.915	-0.049	0.085	0.981	0.671	-0.488	-1.709	-0.692	1.406	88.022	0	0	0	0	0	0	0
WT222(CAA14FCCF874)	3.75	13105	2022-11-25 09:41:49.915	0.024	-0.059	0.995	-0.061	-1.038	0	-0.687	1.401	88.033	0	0	0	0	0	0	0
WT222(CAA14FCCF874)	3.75	13105	2022-11-25 09:41:49.915	0.024	-0.059	0.995	-0.061	-1.038	0	-0.687	1.395	88.05	0	0	0	0	0	0	0
WT222(CAA14FCCF874)	3.75	13105	2022-11-25 09:41:49.915	0.024	-0.059	0.995	-0.061	-1.038	0	-0.687	1.395	88.061	0	0	0	0	0	0	0
WT222(CAA14FCCF874)	3.75	13105	2022-11-25 09:41:49.978	0.024	-0.059	0.995	-0.061	-1.038	0	-0.687	1.39	88.077	0	0	0	0	0	0	0
WT222(CAA14FCCF874)	3.75	13105	2022-11-25 09:41:49.978	-0.072	-0.073	0.998	2.869	0.427	2.075	-0.67	1.39	88.099	0	0	0	0	0	0	0
WT222(CAA14FCCF874)	3.75	13105	2022-11-25 09:41:49.978	-0.072	-0.073	0.998	2.869	0.427	2.075	-0.659	1.395	88.121	0	0	0	0	0	0	0
WT222(CAA14FCCF874)	3.75	13105	2022-11-25 09:41:49.978	-0.072	-0.073	0.998	2.869	0.427	2.075	-0.643	1.395	88.149	0	0	0	0	0	0	0
WT222(CAA14FCCF874)	3.75	13105	2022-11-25 09:41:49.978	-0.072	-0.073	0.998	2.869	0.427	2.075	-0.632	1.401	88.176	0	0	0	0	0	0	0
WT222(CAA14FCCF874)	3.75	13105	2022-11-25 09:41:49.978	-0.021	-0.005	1.042	2.625	-0.549	0.549	-0.621	1.401	88.193	0	0	0	0	0	0	0
WT222(CAA14FCCF874)	3.75	13105	2022-11-25 09:41:49.978	-0.021	-0.005	1.042	2.625	-0.549	0.549	-0.61	1.395	88.209	0	0	0	0	0	0	0
WT222(CAA14FCCF874)	3.75	13105	2022-11-25 09:41:49.978	-0.021	-0.005	1.042	2.625	-0.549	0.549	-0.599	1.395	88.226	0	0	0	0	0	0	0
WT222(CAA14FCCF874)	3.75	13105	2022-11-25 09:41:50.009	-0.021	-0.005	1.042	2.625	-0.549	0.549	-0.582	1.395	88.242	0	0	0	0	0	0	0
WT222(CAA14FCCF874)	3.75	13105	2022-11-25 09:41:50.009	-0.056	0.073	1.016	2.747	0.488	-2.38	-0.571	1.401	88.248	0	0	0	0	0	0	0
WT222(CAA14FCCF874)	3.75	13105	2022-11-25 09:41:50.009	-0.056	0.073	1.016	2.747	0.488	-2.38	-0.56	1.401	88.248	0	0	0	0	0	0	0
WT222(CAA14FCCF874)	3.75	13105	2022-11-25 09:41:50.009	-0.056	0.073	1.016	2.747	0.488	-2.38	-0.544	1.406	88.248	0	0	0	0	0	0	0
WT222(CAA14FCCF874)	3.75	13105	2022-11-25 09:41:50.009	-0.056	0.073	1.016	2.747	0.488	-2.38	-0.527	1.412	88.253	0	0	0	0	0	0	0
WT222(CAA14FCCF874)	3.75	13105	2022-11-25 09:41:50.009	0.017	-0.083	1.004	-1.038	-0.488	2.136	-0.533	1.412	88.275	0	0	0	0	0	0	0
WT222(CAA14FCCF874)	3.75	13105	2022-11-25 09:41:50.009	0.017	-0.083	1.004	-1.038	-0.488	2.136	-0.538	1.406	88.297	0	0	0	0	0	0	0
WT222(CAA14FCCF874)	3.75	13105	2022-11-25 09:41:50.009	0.017	-0.083	1.004	-1.038	-0.488	2.136	-0.544	1.406	88.325	0	0	0	0	0	0	0
WT222(CAA14FCCF874)	3.75	13105	2022-11-25 09:41:50.072	0.017	-0.083	1.004	-1.038	-0.488	2.136	-0.549	1.406	88.352	0	0	0	0	0	0	0
WT222(CAA14FCCF874)	3.75	13105	2022-11-25 09:41:50.072	-0.053	0.039	1.013	3.601	0	-2.93	-0.533	1.406	88.347	0	0	0	0	0	0	0
WT222(CAA14FCCF874)	3.75	13105	2022-11-25 09:41:50.072	-0.053	0.039	1.013	3.601	0	-2.93	-0.516	1.406	88.347	0	0	0	0	0	0	0
WT222(CAA14FCCF874)	3.75	13105	2022-11-25 09:41:50.072	-0.053	0.039	1.013	3.601	0	-2.93	-0.5	1.406	88.347	0	0	0	0	0	0	0
WT222(CAA14FCCF874)	3.75	13105	2022-11-25 09:41:50.072	-0.053	0.039	1.013	3.601	0	-2.93	-0.478	1.406	88.347	0	0	0	0	0	0	0
WT222(CAA14FCCF874)	3.75	13105	2022-11-25 09:41:50.072	-0.019	0.038	0.989	-2.319	-0.366	-1.648	-0.489	1.406	88.352	0	0	0	0	0	0	0
WT222(CAA14FCCF874)	3.75	13105	2022-11-25 09:41:50.072	-0.019	0.038	0.989	-2.319	-0.366	-1.648	-0.5	1.406	88.358	0	0	0	0	0	0	0
WT222(CAA14FCCF874)	3.75	13105	2022-11-25 09:41:50.072	-0.019	0.038	0.989	-2.319	-0.366	-1.648	-0.511	1.401	88.363	0	0	0	0	0	0	0
WT222(CAA14FCCF874)	3.75	13105	2022-11-25 09:41:50.228	-0.019	0.038	0.989	-2.319	-0.366	-1.648	-0.522	1.401	88.369	0	0	0	0	0	0	0
WT222(CAA14FCCF874)	3.75	13105	2022-11-25 09:41:50.228	-0.076	-0.015	0.987	0.549	-0.183	-0.732	-0.516	1.401	88.374	0	0	0	0	0	0	0
WT222(CAA14FCCF874)	3.75	13105	2022-11-25 09:41:50.228	-0.076	-0.015	0.987	0.549	-0.183	-0.732	-0.511	1.401	88.385	0	0	0	0	0	0	0
WT222(CAA14FCCF874)	3.75	13105	2022-11-25 09:41:50.228	-0.076	-0.015	0.987	0.549	-0.183	-0.732	-0.511	1.406	88.396	0	0	0	0	0	0	0
WT222(CAA14FCCF874)	3.75	13105	2022-11-25 09:41:50.228	0	-0.036	1.015	-1.038	-0.244	-0.366	-0.511	1.406	88.407	0	0	0	0	0	0	0
WT222(CAA14FCCF874)	3.75	13105	2022-11-25 09:41:50.228	0	-0.036	1.015	-1.038	-0.244	-0.366	-0.516	1.406	88.418	0	0	0	0	0	0	0
WT222(CAA14FCCF874)	3.75	13105	2022-11-25 09:41:50.228	0	-0.036	1.015	-1.038	-0.244	-0.366	-0.522	1.406	88.429	0	0	0	0	0	0	0
WT222(CAA14FCCF874)	3.75	13105	2022-11-25 09:41:50.228	0	-0.036	1.015	-1.038	-0.244	-0.366	-0.527	1.406	88.445	0	0	0	0	0	0	0
WT222(CAA14FCCF874)	3.75	13105	2022-11-25 09:41:50.228	-0.056	-0.017	1.009	0.305	0	-0.793	-0.527	1.406	88.456	0	0	0	0	0	0	0
WT222(CAA14FCCF874)	3.75	13105	2022-11-25 09:41:50.228	-0.056	-0.017	1.009	0.305	0	-0.793	-0.522	1.406	88.462	0	0	0	0	0	0	0
WT222(CAA14FCCF874)	3.75	13105	2022-11-25 09:41:50.228	-0.056	-0.017	1.009	0.305	0	-0.793	-0.522	1.406	88.473	0	0	0	0	0	0	0
WT222(CAA14FCCF874)	3.75	13105	2022-11-25 09:41:50.228	-0.056	-0.017	1.009	0.305	0	-0.793	-0.522	1.406	88.484	0	0	0	0	0	0	0
WT222(CAA14FCCF874)	3.75	13105	2022-11-25 09:41:50.228	-0.027	-0.003	1.011	-1.221	0.061	-0.061	-0.527	1.412	88.5	0	0	0	0	0	0	0
WT222(CAA14FCCF874)	3.75	13105	2022-11-25 09:41:50.228	-0.027	-0.003	1.011	-1.221	0.061	-0.061	-0.533	1.412	88.511	0	0	0	0	0	0	0
WT222(CAA14FCCF874)	3.75	13105	2022-11-25 09:41:50.228	-0.027	-0.003	1.011	-1.221	0.061	-0.061	-0.538	1.412	88.528	0	0	0	0	0	0	0
WT222(CAA14FCCF874)	3.75	13105	2022-11-25 09:41:50.228	-0.027	-0.003	1.011	-1.221	0.061	-0.061	-0.544	1.417	88.544	0	0	0	0	0	0	0
WT222(CAA14FCCF874)	3.75	13105	2022-11-25 09:41:50.259	-0.046	-0.013	1.008	-1.16	-0.122	0.488	-0.549	1.417	88.561	0	0	0	0	0	0	0
WT222(CAA14FCCF874)	3.75	13105	2022-11-25 09:41:50.259	-0.046	-0.013	1.008	-1.16	-0.122	0.488	-0.555	1.417	88.577	0	0	0	0	0	0	0
WT222(CAA14FCCF874)	3.75	13105	2022-11-25 09:41:50.259	-0.046	-0.013	1.008	-1.16	-0.122	0.488	-0.56	1.417	88.594	0	0	0	0	0	0	0
WT222(CAA14FCCF874)	3.75	13105	2022-11-25 09:41:50.259	-0.046	-0.013	1.008	-1.16	-0.122	0.488	-0.566	1.417	88.61	0	0	0	0	0	0	0
WT222(CAA14FCCF874)	3.75	13105	2022-11-25 09:41:50.259	-0.019	-0.006	1.016	0.671	0.122	-0.427	-0.56	1.423	88.621	0	0	0	0	0	0	0
WT222(CAA14FCCF874)	3.75	13105	2022-11-25 09:41:50.259	-0.019	-0.006	1.016	0.671	0.122	-0.427	-0.56	1.423	88.632	0	0	0	0	0	0	0
WT222(CAA14FCCF874)	3.75	13105	2022-11-25 09:41:50.259	-0.019	-0.006	1.016	0.671	0.122	-0.427	-0.555	1.428	88.649	0	0	0	0	0	0	0
WT222(CAA14FCCF874)	3.75	13105	2022-11-25 09:41:50.259	-0.019	-0.006	1.016	0.671	0.122	-0.427	-0.555	1.428	88.66	0	0	0	0	0	0	0
WT222(CAA14FCCF874)	3.75	13105	2022-11-25 09:41:50.259	-0.035	-0.019	0.995	-0.549	0	0.427	-0.555	1.428	88.676	0	0	0	0	0	0	0
WT222(CAA14FCCF874)	3.75	13105	2022-11-25 09:41:50.259	-0.035	-0.019	0.995	-0.549	0	0.427	-0.555	1.428	88.693	0	0	0	0	0	0	0
WT222(CAA14FCCF874)	3.75	13105	2022-11-25 09:41:50.259	-0.035	-0.019	0.995	-0.549	0	0.427	-0.56	1.434	88.709	0	0	0	0	0	0	0
WT222(CAA14FCCF874)	3.75	13105	2022-11-25 09:41:50.259	-0.035	-0.019	0.995	-0.549	0	0.427	-0.56	1.434	88.726	0	0	0	0	0	0	0
WT222(CAA14FCCF874)	3.75	13105	2022-11-25 09:41:50.259	-0.006	0.005	1.022	0.793	0	-0.061	-0.56	1.434	88.742	0	0	0	0	0	0	0
WT222(CAA14FCCF874)	3.75	13105	2022-11-25 09:41:50.259	-0.006	0.005	1.022	0.793	0	-0.061	-0.555	1.434	88.759	0	0	0	0	0	0	0
WT222(CAA14FCCF874)	3.75	13105	2022-11-25 09:41:50.259	-0.006	0.005	1.022	0.793	0	-0.061	-0.549	1.434	88.77	0	0	0	0	0	0	0
WT222(CAA14FCCF874)	3.75	13105	2022-11-25 09:41:50.259	-0.006	0.005	1.022	0.793	0	-0.061	-0.544	1.434	88.786	0	0	0	0	0	0	0
WT222(CAA14FCCF874)	3.75	13105	2022-11-25 09:41:50.275	-0.023	0.005	1.011	-0.488	0	-0.244	-0.549	1.434	88.797	0	0	0	0	0	0	0
WT222(CAA14FCCF874)	3.75	13105	2022-11-25 09:41:50.275	-0.023	0.005	1.011	-0.488	0	-0.244	-0.549	1.439	88.813	0	0	0	0	0	0	0
WT222(CAA14FCCF874)	3.75	13105	2022-11-25 09:41:50.275	-0.023	0.005	1.011	-0.488	0	-0.244	-0.549	1.439	88.824	0	0	0	0	0	0	0
WT222(CAA14FCCF874)	3.75	13105	2022-11-25 09:41:50.275	-0.023	0.005	1.011	-0.488	0	-0.244	-0.555	1.439	88.841	0	0	0	0	0	0	0
WT222(CAA14FCCF874)	3.75	13105	2022-11-25 09:41:50.275	-0.031	-0.022	0.987	-1.404	-0.061	-0.305	-0.56	1.439	88.852	0	0	0	0	0	0	0
WT222(CAA14FCCF874)	3.75	13105	2022-11-25 09:41:50.275	-0.031	-0.022	0.987	-1.404	-0.061	-0.305	-0.566	1.439	88.863	0	0	0	0	0	0	0
WT222(CAA14FCCF874)	3.75	13105	2022-11-25 09:41:50.275	-0.031	-0.022	0.987	-1.404	-0.061	-0.305	-0.571	1.439	88.879	0	0	0	0	0	0	0
WT222(CAA14FCCF874)	3.75	13105	2022-11-25 09:41:50.275	-0.031	-0.022	0.987	-1.404	-0.061	-0.305	-0.582	1.439	88.89	0	0	0	0	0	0	0
WT222(CAA14FCCF874)	3.75	13105	2022-11-25 09:41:50.306	-0.032	-0.018	0.997	-0.671	0	0.305	-0.582	1.439	88.907	0	0	0	0	0	0	0
WT222(CAA14FCCF874)	3.75	13105	2022-11-25 09:41:50.306	-0.032	-0.018	0.997	-0.671	0	0.305	-0.588	1.439	88.923	0	0	0	0	0	0	0
WT222(CAA14FCCF874)	3.75	13105	2022-11-25 09:41:50.306	-0.032	-0.018	0.997	-0.671	0	0.305	-0.588	1.439	88.94	0	0	0	0	0	0	0
WT222(CAA14FCCF874)	3.75	13105	2022-11-25 09:41:50.306	-0.032	-0.018	0.997	-0.671	0	0.305	-0.593	1.439	88.962	0	0	0	0	0	0	0
WT222(CAA14FCCF874)	3.75	13105	2022-11-25 09:41:50.306	-0.016	-0.012	1.018	0.122	0.122	0.061	-0.593	1.439	88.973	0	0	0	0	0	0	0
WT222(CAA14FCCF874)	3.75	13105	2022-11-25 09:41:50.306	-0.016	-0.012	1.018	0.122	0.122	0.061	-0.593	1.439	88.989	0	0	0	0	0	0	0
WT222(CAA14FCCF874)	3.75	13105	2022-11-25 09:41:50.306	-0.016	-0.012	1.018	0.122	0.122	0.061	-0.588	1.445	89.006	0	0	0	0	0	0	0
WT222(CAA14FCCF874)	3.75	13105	2022-11-25 09:41:50.306	-0.016	-0.012	1.018	0.122	0.122	0.061	-0.588	1.445	89.022	0	0	0	0	0	0	0
WT222(CAA14FCCF874)	3.75	13105	2022-11-25 09:41:50.337	-0.046	-0.012	1	0.732	0	-0.305	-0.588	1.445	89.039	0	0	0	0	0	0	0
WT222(CAA14FCCF874)	3.75	13105	2022-11-25 09:41:50.337	-0.046	-0.012	1	0.732	0	-0.305	-0.582	1.445	89.05	0	0	0	0	0	0	0
WT222(CAA14FCCF874)	3.75	13105	2022-11-25 09:41:50.337	-0.046	-0.012	1	0.732	0	-0.305	-0.577	1.445	89.066	0	0	0	0	0	0	0
WT222(CAA14FCCF874)	3.75	13105	2022-11-25 09:41:50.337	-0.046	-0.012	1	0.732	0	-0.305	-0.577	1.445	89.083	0	0	0	0	0	0	0
WT222(CAA14FCCF874)	3.75	13105	2022-11-25 09:41:50.337	0.001	-0.01	0.997	-0.183	-0.427	0.671	-0.577	1.445	89.099	0	0	0	0	0	0	0
WT222(CAA14FCCF874)	3.75	13105	2022-11-25 09:41:50.337	0.001	-0.01	0.997	-0.183	-0.427	0.671	-0.577	1.445	89.121	0	0	0	0	0	0	0
WT222(CAA14FCCF874)	3.75	13105	2022-11-25 09:41:50.337	0.001	-0.01	0.997	-0.183	-0.427	0.671	-0.577	1.439	89.138	0	0	0	0	0	0	0
WT222(CAA14FCCF874)	3.75	13105	2022-11-25 09:41:50.337	0.001	-0.01	0.997	-0.183	-0.427	0.671	-0.577	1.439	89.16	0	0	0	0	0	0	0
WT222(CAA14FCCF874)	3.75	13105	2022-11-25 09:41:50.369	-0.057	-0.005	1	0.427	-0.305	-0.122	-0.577	1.439	89.176	0	0	0	0	0	0	0
WT222(CAA14FCCF874)	3.75	13105	2022-11-25 09:41:50.369	-0.057	-0.005	1	0.427	-0.305	-0.122	-0.577	1.434	89.193	0	0	0	0	0	0	0
WT222(CAA14FCCF874)	3.75	13105	2022-11-25 09:41:50.369	-0.057	-0.005	1	0.427	-0.305	-0.122	-0.571	1.434	89.209	0	0	0	0	0	0	0
WT222(CAA14FCCF874)	3.75	13105	2022-11-25 09:41:50.369	-0.057	-0.005	1	0.427	-0.305	-0.122	-0.571	1.434	89.225	0	0	0	0	0	0	0

## Sheet: 60cm
设备名称	电压	版本	片上时间	加速度X(g)	加速度Y(g)	加速度Z(g)	角速度X(°/s)	角速度Y(°/s)	角速度Z(°/s)	角度X(°)	角度Y(°)	角度Z(°)	磁场X	磁场Y	磁场Z	四元数0	四元数1	四元数2	四元数3	状态
WT222(CAA14FCCF874)	3.74	13105	2022-11-25 09:45:58.173	0.042	-0.043	0.994	2.258	0.122	-2.075	-2.39	-1.714	91.604	0	0	0	0	0	0	0
WT222(CAA14FCCF874)	3.74	13105	2022-11-25 09:45:58.173	0.042	-0.043	0.994	2.258	0.122	-2.075	-2.379	-1.708	91.615	0	0	0	0	0	0	0
WT222(CAA14FCCF874)	3.74	13105	2022-11-25 09:45:58.173	0.042	-0.043	0.994	2.258	0.122	-2.075	-2.368	-1.708	91.626	0	0	0	0	0	0	0
WT222(CAA14FCCF874)	3.74	13105	2022-11-25 09:45:58.173	0.025	-0.037	1	2.747	0.244	0.916	-2.357	-1.708	91.648	0	0	0	0	0	0	0
WT222(CAA14FCCF874)	3.74	13105	2022-11-25 09:45:58.204	0.025	-0.037	1	2.747	0.244	0.916	-2.346	-1.703	91.67	0	0	0	0	0	0	0
WT222(CAA14FCCF874)	3.74	13105	2022-11-25 09:45:58.204	0.025	-0.037	1	2.747	0.244	0.916	-2.329	-1.703	91.697	0	0	0	0	0	0	0
WT222(CAA14FCCF874)	3.74	13105	2022-11-25 09:45:58.204	0.025	-0.037	1	2.747	0.244	0.916	-2.318	-1.697	91.719	0	0	0	0	0	0	0
WT222(CAA14FCCF874)	3.74	13105	2022-11-25 09:45:58.204	-0.03	-0.019	0.997	-0.244	-0.244	0.916	-2.318	-1.697	91.741	0	0	0	0	0	0	0
WT222(CAA14FCCF874)	3.74	13105	2022-11-25 09:45:58.204	-0.03	-0.019	0.997	-0.244	-0.244	0.916	-2.324	-1.697	91.763	0	0	0	0	0	0	0
WT222(CAA14FCCF874)	3.74	13105	2022-11-25 09:45:58.204	-0.03	-0.019	0.997	-0.244	-0.244	0.916	-2.324	-1.692	91.785	0	0	0	0	0	0	0
WT222(CAA14FCCF874)	3.74	13105	2022-11-25 09:45:58.204	-0.03	-0.019	0.997	-0.244	-0.244	0.916	-2.324	-1.692	91.807	0	0	0	0	0	0	0
WT222(CAA14FCCF874)	3.74	13105	2022-11-25 09:45:58.204	0.061	-0.048	0.992	-2.563	-0.549	-0.244	-2.335	-1.692	91.824	0	0	0	0	0	0	0
WT222(CAA14FCCF874)	3.74	13105	2022-11-25 09:45:58.236	0.061	-0.048	0.992	-2.563	-0.549	-0.244	-2.351	-1.692	91.84	0	0	0	0	0	0	0
WT222(CAA14FCCF874)	3.74	13105	2022-11-25 09:45:58.236	0.061	-0.048	0.992	-2.563	-0.549	-0.244	-2.362	-1.692	91.857	0	0	0	0	0	0	0
WT222(CAA14FCCF874)	3.74	13105	2022-11-25 09:45:58.236	0.061	-0.048	0.992	-2.563	-0.549	-0.244	-2.373	-1.697	91.873	0	0	0	0	0	0	0
WT222(CAA14FCCF874)	3.74	13105	2022-11-25 09:45:58.236	0.028	-0.051	0.99	-1.587	-0.183	0.977	-2.384	-1.697	91.89	0	0	0	0	0	0	0
WT222(CAA14FCCF874)	3.74	13105	2022-11-25 09:45:58.236	0.028	-0.051	0.99	-1.587	-0.183	0.977	-2.39	-1.692	91.912	0	0	0	0	0	0	0
WT222(CAA14FCCF874)	3.74	13105	2022-11-25 09:45:58.236	0.028	-0.051	0.99	-1.587	-0.183	0.977	-2.401	-1.692	91.934	0	0	0	0	0	0	0
WT222(CAA14FCCF874)	3.74	13105	2022-11-25 09:45:58.236	0.028	-0.051	0.99	-1.587	-0.183	0.977	-2.406	-1.692	91.956	0	0	0	0	0	0	0
WT222(CAA14FCCF874)	3.74	13105	2022-11-25 09:45:58.236	0.019	-0.047	1.001	3.418	-0.549	-1.099	-2.39	-1.697	91.967	0	0	0	0	0	0	0
WT222(CAA14FCCF874)	3.74	13105	2022-11-25 09:45:58.267	0.019	-0.047	1.001	3.418	-0.549	-1.099	-2.373	-1.697	91.978	0	0	0	0	0	0	0
WT222(CAA14FCCF874)	3.74	13105	2022-11-25 09:45:58.267	0.019	-0.047	1.001	3.418	-0.549	-1.099	-2.357	-1.697	91.989	0	0	0	0	0	0	0
WT222(CAA14FCCF874)	3.74	13105	2022-11-25 09:45:58.267	0.019	-0.047	1.001	3.418	-0.549	-1.099	-2.34	-1.703	92	0	0	0	0	0	0	0
WT222(CAA14FCCF874)	3.74	13105	2022-11-25 09:45:58.267	0	-0.016	1.001	2.014	-0.671	-0.671	-2.329	-1.703	92.01	0	0	0	0	0	0	0
WT222(CAA14FCCF874)	3.74	13105	2022-11-25 09:45:58.267	0	-0.016	1.001	2.014	-0.671	-0.671	-2.324	-1.703	92.021	0	0	0	0	0	0	0
WT222(CAA14FCCF874)	3.74	13105	2022-11-25 09:45:58.267	0	-0.016	1.001	2.014	-0.671	-0.671	-2.313	-1.708	92.038	0	0	0	0	0	0	0
WT222(CAA14FCCF874)	3.74	13105	2022-11-25 09:45:58.267	0.047	-0.032	0.998	-1.404	-0.732	0.244	-2.318	-1.708	92.049	0	0	0	0	0	0	0
WT222(CAA14FCCF874)	3.74	13105	2022-11-25 09:45:58.267	0.047	-0.032	0.998	-1.404	-0.732	0.244	-2.324	-1.708	92.065	0	0	0	0	0	0	0
WT222(CAA14FCCF874)	3.74	13105	2022-11-25 09:45:58.408	0.047	-0.032	0.998	-1.404	-0.732	0.244	-2.335	-1.714	92.082	0	0	0	0	0	0	0
WT222(CAA14FCCF874)	3.74	13105	2022-11-25 09:45:58.408	0.047	-0.032	0.998	-1.404	-0.732	0.244	-2.34	-1.714	92.098	0	0	0	0	0	0	0
WT222(CAA14FCCF874)	3.74	13105	2022-11-25 09:45:58.408	-0.02	-0.063	1.003	-1.709	-0.549	0.244	-2.346	-1.714	92.115	0	0	0	0	0	0	0
WT222(CAA14FCCF874)	3.74	13105	2022-11-25 09:45:58.408	-0.02	-0.063	1.003	-1.709	-0.549	0.244	-2.357	-1.719	92.126	0	0	0	0	0	0	0
WT222(CAA14FCCF874)	3.74	13105	2022-11-25 09:45:58.408	-0.02	-0.063	1.003	-1.709	-0.549	0.244	-2.368	-1.719	92.142	0	0	0	0	0	0	0
WT222(CAA14FCCF874)	3.74	13105	2022-11-25 09:45:58.408	-0.02	-0.063	1.003	-1.709	-0.549	0.244	-2.373	-1.719	92.159	0	0	0	0	0	0	0
WT222(CAA14FCCF874)	3.74	13105	2022-11-25 09:45:58.408	0.07	-0.052	0.994	3.54	-0.549	0.854	-2.357	-1.719	92.175	0	0	0	0	0	0	0
WT222(CAA14FCCF874)	3.74	13105	2022-11-25 09:45:58.408	0.07	-0.052	0.994	3.54	-0.549	0.854	-2.34	-1.719	92.197	0	0	0	0	0	0	0
WT222(CAA14FCCF874)	3.74	13105	2022-11-25 09:45:58.470	0.07	-0.052	0.994	3.54	-0.549	0.854	-2.324	-1.719	92.214	0	0	0	0	0	0	0
WT222(CAA14FCCF874)	3.74	13105	2022-11-25 09:45:58.470	0.07	-0.052	0.994	3.54	-0.549	0.854	-2.307	-1.725	92.23	0	0	0	0	0	0	0
WT222(CAA14FCCF874)	3.74	13105	2022-11-25 09:45:58.470	-0.005	-0.022	1	2.319	-0.244	-0.671	-2.296	-1.725	92.241	0	0	0	0	0	0	0
WT222(CAA14FCCF874)	3.74	13105	2022-11-25 09:45:58.470	-0.005	-0.022	1	2.319	-0.244	-0.671	-2.285	-1.725	92.252	0	0	0	0	0	0	0
WT222(CAA14FCCF874)	3.74	13105	2022-11-25 09:45:58.470	-0.005	-0.022	1	2.319	-0.244	-0.671	-2.274	-1.725	92.263	0	0	0	0	0	0	0
WT222(CAA14FCCF874)	3.74	13105	2022-11-25 09:45:58.470	-0.005	-0.022	1	2.319	-0.244	-0.671	-2.263	-1.725	92.269	0	0	0	0	0	0	0
WT222(CAA14FCCF874)	3.74	13105	2022-11-25 09:45:58.470	0.005	-0.029	1.002	-0.732	-0.122	-0.366	-2.263	-1.725	92.28	0	0	0	0	0	0	0
WT222(CAA14FCCF874)	3.74	13105	2022-11-25 09:45:58.470	0.005	-0.029	1.002	-0.732	-0.122	-0.366	-2.269	-1.719	92.291	0	0	0	0	0	0	0
WT222(CAA14FCCF874)	3.74	13105	2022-11-25 09:45:58.470	0.005	-0.029	1.002	-0.732	-0.122	-0.366	-2.274	-1.719	92.302	0	0	0	0	0	0	0
WT222(CAA14FCCF874)	3.74	13105	2022-11-25 09:45:58.470	0.005	-0.029	1.002	-0.732	-0.122	-0.366	-2.274	-1.719	92.313	0	0	0	0	0	0	0
WT222(CAA14FCCF874)	3.74	13105	2022-11-25 09:45:58.470	0.027	-0.049	0.995	0.366	-0.244	0.549	-2.274	-1.719	92.324	0	0	0	0	0	0	0
WT222(CAA14FCCF874)	3.74	13105	2022-11-25 09:45:58.470	0.027	-0.049	0.995	0.366	-0.244	0.549	-2.274	-1.714	92.34	0	0	0	0	0	0	0
WT222(CAA14FCCF874)	3.74	13105	2022-11-25 09:45:58.470	0.027	-0.049	0.995	0.366	-0.244	0.549	-2.269	-1.714	92.351	0	0	0	0	0	0	0
WT222(CAA14FCCF874)	3.74	13105	2022-11-25 09:45:58.470	0.027	-0.049	0.995	0.366	-0.244	0.549	-2.269	-1.714	92.368	0	0	0	0	0	0	0
WT222(CAA14FCCF874)	3.74	13105	2022-11-25 09:45:58.470	0.029	-0.031	0.997	0.427	-0.183	0	-2.269	-1.714	92.379	0	0	0	0	0	0	0
WT222(CAA14FCCF874)	3.74	13105	2022-11-25 09:45:58.470	0.029	-0.031	0.997	0.427	-0.183	0	-2.263	-1.714	92.39	0	0	0	0	0	0	0
WT222(CAA14FCCF874)	3.74	13105	2022-11-25 09:45:58.532	0.029	-0.031	0.997	0.427	-0.183	0	-2.263	-1.714	92.401	0	0	0	0	0	0	0
WT222(CAA14FCCF874)	3.74	13105	2022-11-25 09:45:58.532	0.029	-0.031	0.997	0.427	-0.183	0	-2.263	-1.714	92.411	0	0	0	0	0	0	0
WT222(CAA14FCCF874)	3.74	13105	2022-11-25 09:45:58.532	0.031	-0.058	0.994	0.61	-0.122	0	-2.258	-1.708	92.417	0	0	0	0	0	0	0
WT222(CAA14FCCF874)	3.74	13105	2022-11-25 09:45:58.532	0.031	-0.058	0.994	0.61	-0.122	0	-2.258	-1.708	92.428	0	0	0	0	0	0	0
WT222(CAA14FCCF874)	3.74	13105	2022-11-25 09:45:58.532	0.031	-0.058	0.994	0.61	-0.122	0	-2.252	-1.708	92.439	0	0	0	0	0	0	0
WT222(CAA14FCCF874)	3.74	13105	2022-11-25 09:45:58.532	0.031	-0.058	0.994	0.61	-0.122	0	-2.252	-1.708	92.45	0	0	0	0	0	0	0
WT222(CAA14FCCF874)	3.74	13105	2022-11-25 09:45:58.532	0.063	-0.021	1.004	1.831	0	-0.122	-2.241	-1.708	92.461	0	0	0	0	0	0	0
WT222(CAA14FCCF874)	3.74	13105	2022-11-25 09:45:58.532	0.063	-0.021	1.004	1.831	0	-0.122	-2.23	-1.708	92.466	0	0	0	0	0	0	0
WT222(CAA14FCCF874)	3.74	13105	2022-11-25 09:45:58.532	0.063	-0.021	1.004	1.831	0	-0.122	-2.225	-1.708	92.477	0	0	0	0	0	0	0
WT222(CAA14FCCF874)	3.74	13105	2022-11-25 09:45:58.532	0.063	-0.021	1.004	1.831	0	-0.122	-2.214	-1.708	92.488	0	0	0	0	0	0	0
WT222(CAA14FCCF874)	3.74	13105	2022-11-25 09:45:58.532	-0.008	-0.062	0.996	-1.343	-0.244	1.404	-2.219	-1.708	92.499	0	0	0	0	0	0	0
WT222(CAA14FCCF874)	3.74	13105	2022-11-25 09:45:58.532	-0.008	-0.062	0.996	-1.343	-0.244	1.404	-2.23	-1.708	92.516	0	0	0	0	0	0	0
WT222(CAA14FCCF874)	3.74	13105	2022-11-25 09:45:58.532	-0.008	-0.062	0.996	-1.343	-0.244	1.404	-2.236	-1.708	92.532	0	0	0	0	0	0	0
WT222(CAA14FCCF874)	3.74	13105	2022-11-25 09:45:58.532	-0.008	-0.062	0.996	-1.343	-0.244	1.404	-2.241	-1.708	92.549	0	0	0	0	0	0	0
WT222(CAA14FCCF874)	3.74	13105	2022-11-25 09:45:58.532	0.035	0	1.001	-1.709	0.061	-1.892	-2.252	-1.708	92.549	0	0	0	0	0	0	0
WT222(CAA14FCCF874)	3.74	13105	2022-11-25 09:45:58.532	0.035	0	1.001	-1.709	0.061	-1.892	-2.258	-1.708	92.549	0	0	0	0	0	0	0
WT222(CAA14FCCF874)	3.74	13105	2022-11-25 09:45:58.564	0.035	0	1.001	-1.709	0.061	-1.892	-2.269	-1.708	92.549	0	0	0	0	0	0	0
WT222(CAA14FCCF874)	3.74	13105	2022-11-25 09:45:58.564	0.035	0	1.001	-1.709	0.061	-1.892	-2.274	-1.703	92.543	0	0	0	0	0	0	0
WT222(CAA14FCCF874)	3.74	13105	2022-11-25 09:45:58.564	0.016	-0.079	1.001	0.488	-0.183	-0.183	-2.274	-1.703	92.549	0	0	0	0	0	0	0
WT222(CAA14FCCF874)	3.74	13105	2022-11-25 09:45:58.564	0.016	-0.079	1.001	0.488	-0.183	-0.183	-2.269	-1.703	92.56	0	0	0	0	0	0	0
WT222(CAA14FCCF874)	3.74	13105	2022-11-25 09:45:58.564	0.016	-0.079	1.001	0.488	-0.183	-0.183	-2.269	-1.703	92.565	0	0	0	0	0	0	0
WT222(CAA14FCCF874)	3.74	13105	2022-11-25 09:45:58.564	0.016	-0.079	1.001	0.488	-0.183	-0.183	-2.263	-1.703	92.571	0	0	0	0	0	0	0
WT222(CAA14FCCF874)	3.74	13105	2022-11-25 09:45:58.564	-0.037	-0.038	0.999	2.136	-0.061	1.892	-2.258	-1.703	92.593	0	0	0	0	0	0	0
WT222(CAA14FCCF874)	3.74	13105	2022-11-25 09:45:58.564	-0.037	-0.038	0.999	2.136	-0.061	1.892	-2.247	-1.703	92.609	0	0	0	0	0	0	0
WT222(CAA14FCCF874)	3.74	13105	2022-11-25 09:45:58.564	-0.037	-0.038	0.999	2.136	-0.061	1.892	-2.236	-1.697	92.626	0	0	0	0	0	0	0
WT222(CAA14FCCF874)	3.74	13105	2022-11-25 09:45:58.564	-0.037	-0.038	0.999	2.136	-0.061	1.892	-2.225	-1.697	92.642	0	0	0	0	0	0	0
WT222(CAA14FCCF874)	3.74	13105	2022-11-25 09:45:58.564	0.01	-0.013	0.993	-2.869	-0.183	-1.953	-2.241	-1.692	92.637	0	0	0	0	0	0	0
WT222(CAA14FCCF874)	3.74	13105	2022-11-25 09:45:58.564	0.01	-0.013	0.993	-2.869	-0.183	-1.953	-2.252	-1.692	92.637	0	0	0	0	0	0	0
WT222(CAA14FCCF874)	3.74	13105	2022-11-25 09:45:58.564	0.01	-0.013	0.993	-2.869	-0.183	-1.953	-2.269	-1.692	92.631	0	0	0	0	0	0	0
WT222(CAA14FCCF874)	3.74	13105	2022-11-25 09:45:58.564	0.01	-0.013	0.993	-2.869	-0.183	-1.953	-2.28	-1.692	92.631	0	0	0	0	0	0	0
WT222(CAA14FCCF874)	3.74	13105	2022-11-25 09:45:58.564	0.044	-0.071	1.006	3.052	0	1.77	-2.269	-1.686	92.642	0	0	0	0	0	0	0
WT222(CAA14FCCF874)	3.74	13105	2022-11-25 09:45:58.564	0.044	-0.071	1.006	3.052	0	1.77	-2.252	-1.681	92.659	0	0	0	0	0	0	0
WT222(CAA14FCCF874)	3.74	13105	2022-11-25 09:45:58.720	0.044	-0.071	1.006	3.052	0	1.77	-2.236	-1.681	92.675	0	0	0	0	0	0	0
WT222(CAA14FCCF874)	3.74	13105	2022-11-25 09:45:58.720	0.044	-0.071	1.006	3.052	0	1.77	-2.225	-1.681	92.692	0	0	0	0	0	0	0
WT222(CAA14FCCF874)	3.74	13105	2022-11-25 09:45:58.720	-0.042	-0.001	1.002	-1.099	-0.244	0.183	-2.23	-1.675	92.697	0	0	0	0	0	0	0
WT222(CAA14FCCF874)	3.74	13105	2022-11-25 09:45:58.720	-0.042	-0.001	1.002	-1.099	-0.244	0.183	-2.236	-1.675	92.703	0	0	0	0	0	0	0
WT222(CAA14FCCF874)	3.74	13105	2022-11-25 09:45:58.720	-0.042	-0.001	1.002	-1.099	-0.244	0.183	-2.241	-1.675	92.714	0	0	0	0	0	0	0
WT222(CAA14FCCF874)	3.74	13105	2022-11-25 09:45:58.720	-0.042	-0.001	1.002	-1.099	-0.244	0.183	-2.247	-1.67	92.719	0	0	0	0	0	0	0
WT222(CAA14FCCF874)	3.74	13105	2022-11-25 09:45:58.720	0.061	-0.048	1.002	-7.141	-1.16	0.671	-2.28	-1.675	92.725	0	0	0	0	0	0	0
WT222(CAA14FCCF874)	3.74	13105	2022-11-25 09:45:58.720	0.061	-0.048	1.002	-7.141	-1.16	0.671	-2.313	-1.675	92.736	0	0	0	0	0	0	0
WT222(CAA14FCCF874)	3.74	13105	2022-11-25 09:45:59.548	0.061	-0.048	1.002	-7.141	-1.16	0.671	-2.351	-1.681	92.741	0	0	0	0	0	0	0
WT222(CAA14FCCF874)	3.74	13105	2022-11-25 09:45:59.548	0.061	-0.048	1.002	-7.141	-1.16	0.671	-2.384	-1.681	92.752	0	0	0	0	0	0	0
WT222(CAA14FCCF874)	3.74	13105	2022-11-25 09:45:59.548	0.014	-0.051	1.027	1.953	-0.305	-0.793	-2.373	-1.681	92.752	0	0	0	0	0	0	0
WT222(CAA14FCCF874)	3.74	13105	2022-11-25 09:45:59.548	0.014	-0.051	1.027	1.953	-0.305	-0.793	-2.362	-1.681	92.752	0	0	0	0	0	0	0
WT222(CAA14FCCF874)	3.74	13105	2022-11-25 09:45:59.548	0.014	-0.051	1.027	1.953	-0.305	-0.793	-2.357	-1.681	92.752	0	0	0	0	0	0	0
WT222(CAA14FCCF874)	3.74	13105	2022-11-25 09:45:59.548	0.108	-0.077	1.035	0.427	-1.587	0.488	-2.351	-1.686	92.758	0	0	0	0	0	0	0
WT222(CAA14FCCF874)	3.74	13105	2022-11-25 09:45:59.548	0.108	-0.077	1.035	0.427	-1.587	0.488	-2.351	-1.692	92.769	0	0	0	0	0	0	0
WT222(CAA14FCCF874)	3.74	13105	2022-11-25 09:45:59.548	0.108	-0.077	1.035	0.427	-1.587	0.488	-2.351	-1.703	92.774	0	0	0	0	0	0	0
WT222(CAA14FCCF874)	3.74	13105	2022-11-25 09:45:59.548	0.108	-0.077	1.035	0.427	-1.587	0.488	-2.346	-1.708	92.78	0	0	0	0	0	0	0
WT222(CAA14FCCF874)	3.74	13105	2022-11-25 09:45:59.548	0.925	-0.025	0.78	-5.554	0.977	1.892	-2.379	-1.714	92.796	0	0	0	0	0	0	0
WT222(CAA14FCCF874)	3.74	13105	2022-11-25 09:45:59.548	0.925	-0.025	0.78	-5.554	0.977	1.892	-2.406	-1.725	92.807	0	0	0	0	0	0	0
WT222(CAA14FCCF874)	3.74	13105	2022-11-25 09:45:59.548	0.925	-0.025	0.78	-5.554	0.977	1.892	-2.433	-1.741	92.818	0	0	0	0	0	0	0
WT222(CAA14FCCF874)	3.74	13105	2022-11-25 09:45:59.548	0.925	-0.025	0.78	-5.554	0.977	1.892	-2.461	-1.763	92.829	0	0	0	0	0	0	0
WT222(CAA14FCCF874)	3.74	13105	2022-11-25 09:45:59.548	-0.802	-0.039	0.943	-10.071	13.55	0	-2.51	-1.719	92.829	0	0	0	0	0	0	0
WT222(CAA14FCCF874)	3.74	13105	2022-11-25 09:45:59.548	-0.802	-0.039	0.943	-10.071	13.55	0	-2.56	-1.664	92.829	0	0	0	0	0	0	0
WT222(CAA14FCCF874)	3.74	13105	2022-11-25 09:45:59.548	-0.802	-0.039	0.943	-10.071	13.55	0	-2.609	-1.604	92.823	0	0	0	0	0	0	0
WT222(CAA14FCCF874)	3.74	13105	2022-11-25 09:45:59.579	-0.802	-0.039	0.943	-10.071	13.55	0	-2.659	-1.533	92.823	0	0	0	0	0	0	0
WT222(CAA14FCCF874)	3.74	13105	2022-11-25 09:45:59.579	-0.458	-0.088	1.229	-13.062	-2.014	2.258	-2.725	-1.533	92.84	0	0	0	0	0	0	0
WT222(CAA14FCCF874)	3.74	13105	2022-11-25 09:45:59.579	-0.458	-0.088	1.229	-13.062	-2.014	2.258	-2.791	-1.533	92.856	0	0	0	0	0	0	0
WT222(CAA14FCCF874)	3.74	13105	2022-11-25 09:45:59.579	-0.458	-0.088	1.229	-13.062	-2.014	2.258	-2.856	-1.527	92.867	0	0	0	0	0	0	0
WT222(CAA14FCCF874)	3.74	13105	2022-11-25 09:45:59.579	-0.458	-0.088	1.229	-13.062	-2.014	2.258	-2.922	-1.522	92.884	0	0	0	0	0	0	0
WT222(CAA14FCCF874)	3.74	13105	2022-11-25 09:45:59.579	0.266	-0.106	0.88	-0.549	-1.77	-3.479	-2.928	-1.516	92.873	0	0	0	0	0	0	0
WT222(CAA14FCCF874)	3.74	13105	2022-11-25 09:45:59.579	0.266	-0.106	0.88	-0.549	-1.77	-3.479	-2.928	-1.516	92.862	0	0	0	0	0	0	0
WT222(CAA14FCCF874)	3.74	13105	2022-11-25 09:45:59.579	0.266	-0.106	0.88	-0.549	-1.77	-3.479	-2.933	-1.516	92.851	0	0	0	0	0	0	0
WT222(CAA14FCCF874)	3.74	13105	2022-11-25 09:45:59.642	0.266	-0.106	0.88	-0.549	-1.77	-3.479	-2.939	-1.522	92.834	0	0	0	0	0	0	0
WT222(CAA14FCCF874)	3.74	13105	2022-11-25 09:45:59.642	0.11	-0.062	1.023	6.348	0.671	-1.77	-2.906	-1.511	92.834	0	0	0	0	0	0	0
WT222(CAA14FCCF874)	3.74	13105	2022-11-25 09:45:59.642	0.11	-0.062	1.023	6.348	0.671	-1.77	-2.878	-1.505	92.829	0	0	0	0	0	0	0
WT222(CAA14FCCF874)	3.74	13105	2022-11-25 09:45:59.642	0.11	-0.062	1.023	6.348	0.671	-1.77	-2.845	-1.5	92.823	0	0	0	0	0	0	0
WT222(CAA14FCCF874)	3.74	13105	2022-11-25 09:45:59.642	0.11	-0.062	1.023	6.348	0.671	-1.77	-2.818	-1.494	92.818	0	0	0	0	0	0	0
WT222(CAA14FCCF874)	3.74	13105	2022-11-25 09:45:59.642	0.068	-0.092	0.968	7.141	0.061	2.075	-2.785	-1.489	92.834	0	0	0	0	0	0	0
WT222(CAA14FCCF874)	3.74	13105	2022-11-25 09:45:59.642	0.068	-0.092	0.968	7.141	0.061	2.075	-2.752	-1.489	92.845	0	0	0	0	0	0	0
WT222(CAA14FCCF874)	3.74	13105	2022-11-25 09:45:59.642	0.068	-0.092	0.968	7.141	0.061	2.075	-2.719	-1.483	92.862	0	0	0	0	0	0	0
WT222(CAA14FCCF874)	3.74	13105	2022-11-25 09:45:59.642	0.068	-0.092	0.968	7.141	0.061	2.075	-2.686	-1.483	92.878	0	0	0	0	0	0	0
WT222(CAA14FCCF874)	3.74	13105	2022-11-25 09:45:59.642	0.066	-0.084	0.954	-0.366	0.305	-0.916	-2.692	-1.483	92.878	0	0	0	0	0	0	0
WT222(CAA14FCCF874)	3.74	13105	2022-11-25 09:45:59.642	0.066	-0.084	0.954	-0.366	0.305	-0.916	-2.697	-1.483	92.878	0	0	0	0	0	0	0
WT222(CAA14FCCF874)	3.74	13105	2022-11-25 09:45:59.642	0.066	-0.084	0.954	-0.366	0.305	-0.916	-2.703	-1.478	92.878	0	0	0	0	0	0	0
WT222(CAA14FCCF874)	3.74	13105	2022-11-25 09:45:59.642	0.066	-0.084	0.954	-0.366	0.305	-0.916	-2.708	-1.478	92.878	0	0	0	0	0	0	0
WT222(CAA14FCCF874)	3.74	13105	2022-11-25 09:45:59.642	-0.093	0.007	0.998	-7.019	-0.671	0.305	-2.747	-1.483	92.884	0	0	0	0	0	0	0
WT222(CAA14FCCF874)	3.74	13105	2022-11-25 09:45:59.642	-0.093	0.007	0.998	-7.019	-0.671	0.305	-2.785	-1.483	92.889	0	0	0	0	0	0	0
WT222(CAA14FCCF874)	3.74	13105	2022-11-25 09:45:59.642	-0.093	0.007	0.998	-7.019	-0.671	0.305	-2.823	-1.483	92.889	0	0	0	0	0	0	0
WT222(CAA14FCCF874)	3.74	13105	2022-11-25 09:45:59.705	0.023	-0.016	1	-0.366	-0.427	-0.061	-2.637	-1.725	90.89	0	0	0	0	0	0	0
WT222(CAA14FCCF874)	3.74	13105	2022-11-25 09:45:59.705	0.023	-0.016	1	-0.366	-0.427	-0.061	-2.637	-1.73	90.862	0	0	0	0	0	0	0
WT222(CAA14FCCF874)	3.74	13105	2022-11-25 09:45:59.705	0.023	-0.016	1	-0.366	-0.427	-0.061	-2.642	-1.73	90.84	0	0	0	0	0	0	0
WT222(CAA14FCCF874)	3.74	13105	2022-11-25 09:45:59.705	0.04	-0.058	1.002	0.122	0	0.916	-2.642	-1.73	90.824	0	0	0	0	0	0	0
WT222(CAA14FCCF874)	3.74	13105	2022-11-25 09:45:59.705	0.04	-0.058	1.002	0.122	0	0.916	-2.637	-1.73	90.802	0	0	0	0	0	0	0
WT222(CAA14FCCF874)	3.74	13105	2022-11-25 09:45:59.705	0.04	-0.058	1.002	0.122	0	0.916	-2.637	-1.73	90.786	0	0	0	0	0	0	0
WT222(CAA14FCCF874)	3.74	13105	2022-11-25 09:45:59.705	0.04	-0.058	1.002	0.122	0	0.916	-2.637	-1.736	90.769	0	0	0	0	0	0	0
WT222(CAA14FCCF874)	3.74	13105	2022-11-25 09:45:59.705	0.063	-0.044	0.993	-1.709	1.038	0.61	-2.648	-1.73	90.747	0	0	0	0	0	0	0
WT222(CAA14FCCF874)	3.74	13105	2022-11-25 09:45:59.767	0.063	-0.044	0.993	-1.709	1.038	0.61	-2.653	-1.725	90.725	0	0	0	0	0	0	0
WT222(CAA14FCCF874)	3.74	13105	2022-11-25 09:45:59.767	0.063	-0.044	0.993	-1.709	1.038	0.61	-2.664	-1.719	90.709	0	0	0	0	0	0	0
WT222(CAA14FCCF874)	3.74	13105	2022-11-25 09:45:59.767	0.063	-0.044	0.993	-1.709	1.038	0.61	-2.67	-1.719	90.687	0	0	0	0	0	0	0
WT222(CAA14FCCF874)	3.74	13105	2022-11-25 09:45:59.767	0.029	-0.053	0.999	1.343	1.16	0.916	-2.664	-1.714	90.67	0	0	0	0	0	0	0
WT222(CAA14FCCF874)	3.74	13105	2022-11-25 09:45:59.767	0.029	-0.053	0.999	1.343	1.16	0.916	-2.659	-1.708	90.648	0	0	0	0	0	0	0
WT222(CAA14FCCF874)	3.74	13105	2022-11-25 09:45:59.767	0.029	-0.053	0.999	1.343	1.16	0.916	-2.653	-1.703	90.632	0	0	0	0	0	0	0
WT222(CAA14FCCF874)	3.74	13105	2022-11-25 09:45:59.767	0.029	-0.053	0.999	1.343	1.16	0.916	-2.648	-1.697	90.61	0	0	0	0	0	0	0
WT222(CAA14FCCF874)	3.74	13105	2022-11-25 09:45:59.767	0.023	-0.067	0.99	4.028	0.366	-2.502	-2.626	-1.697	90.577	0	0	0	0	0	0	0
WT222(CAA14FCCF874)	3.74	13105	2022-11-25 09:45:59.767	0.023	-0.067	0.99	4.028	0.366	-2.502	-2.604	-1.697	90.538	0	0	0	0	0	0	0
WT222(CAA14FCCF874)	3.74	13105	2022-11-25 09:45:59.767	0.023	-0.067	0.99	4.028	0.366	-2.502	-2.587	-1.697	90.505	0	0	0	0	0	0	0
WT222(CAA14FCCF874)	3.74	13105	2022-11-25 09:45:59.767	0.023	-0.067	0.99	4.028	0.366	-2.502	-2.565	-1.697	90.472	0	0	0	0	0	0	0
WT222(CAA14FCCF874)	3.74	13105	2022-11-25 09:45:59.767	0.071	-0.015	1.014	-0.488	1.16	0.122	-2.571	-1.692	90.45	0	0	0	0	0	0	0
WT222(CAA14FCCF874)	3.74	13105	2022-11-25 09:45:59.767	0.071	-0.015	1.014	-0.488	1.16	0.122	-2.571	-1.686	90.423	0	0	0	0	0	0	0
WT222(CAA14FCCF874)	3.74	13105	2022-11-25 09:45:59.767	0.071	-0.015	1.014	-0.488	1.16	0.122	-2.576	-1.686	90.401	0	0	0	0	0	0	0
WT222(CAA14FCCF874)	3.74	13105	2022-11-25 09:45:59.767	0.071	-0.015	1.014	-0.488	1.16	0.122	-2.576	-1.681	90.379	0	0	0	0	0	0	0
WT222(CAA14FCCF874)	3.74	13105	2022-11-25 09:45:59.767	0.028	-0.049	1	-2.38	0.366	0.854	-2.593	-1.681	90.363	0	0	0	0	0	0	0
WT222(CAA14FCCF874)	3.74	13105	2022-11-25 09:45:59.798	0.028	-0.049	1	-2.38	0.366	0.854	-2.604	-1.681	90.341	0	0	0	0	0	0	0
WT222(CAA14FCCF874)	3.74	13105	2022-11-25 09:45:59.798	0.028	-0.049	1	-2.38	0.366	0.854	-2.615	-1.681	90.319	0	0	0	0	0	0	0
WT222(CAA14FCCF874)	3.74	13105	2022-11-25 09:45:59.798	0.028	-0.049	1	-2.38	0.366	0.854	-2.626	-1.681	90.302	0	0	0	0	0	0	0
WT222(CAA14FCCF874)	3.74	13105	2022-11-25 09:45:59.798	-0.021	-0.02	0.992	2.991	0.061	-0.122	-2.609	-1.681	90.275	0	0	0	0	0	0	0
WT222(CAA14FCCF874)	3.74	13105	2022-11-25 09:45:59.798	-0.021	-0.02	0.992	2.991	0.061	-0.122	-2.598	-1.681	90.253	0	0	0	0	0	0	0
WT222(CAA14FCCF874)	3.74	13105	2022-11-25 09:45:59.798	-0.021	-0.02	0.992	2.991	0.061	-0.122	-2.582	-1.681	90.225	0	0	0	0	0	0	0
WT222(CAA14FCCF874)	3.74	13105	2022-11-25 09:45:59.798	-0.021	-0.02	0.992	2.991	0.061	-0.122	-2.565	-1.681	90.203	0	0	0	0	0	0	0
WT222(CAA14FCCF874)	3.74	13105	2022-11-25 09:45:59.798	0.045	-0.035	0.997	4.272	0.305	0.549	-2.543	-1.681	90.181	0	0	0	0	0	0	0
WT222(CAA14FCCF874)	3.74	13105	2022-11-25 09:45:59.829	0.045	-0.035	0.997	4.272	0.305	0.549	-2.521	-1.675	90.159	0	0	0	0	0	0	0
WT222(CAA14FCCF874)	3.74	13105	2022-11-25 09:45:59.829	0.045	-0.035	0.997	4.272	0.305	0.549	-2.499	-1.675	90.137	0	0	0	0	0	0	0
WT222(CAA14FCCF874)	3.74	13105	2022-11-25 09:45:59.829	0.045	-0.035	0.997	4.272	0.305	0.549	-2.477	-1.675	90.115	0	0	0	0	0	0	0
WT222(CAA14FCCF874)	3.74	13105	2022-11-25 09:45:59.829	0.042	-0.046	1	-1.587	0.122	1.099	-2.483	-1.675	90.093	0	0	0	0	0	0	0
WT222(CAA14FCCF874)	3.74	13105	2022-11-25 09:45:59.829	0.042	-0.046	1	-1.587	0.122	1.099	-2.494	-1.675	90.077	0	0	0	0	0	0	0
WT222(CAA14FCCF874)	3.74	13105	2022-11-25 09:45:59.829	0.042	-0.046	1	-1.587	0.122	1.099	-2.499	-1.675	90.06	0	0	0	0	0	0	0
WT222(CAA14FCCF874)	3.74	13105	2022-11-25 09:45:59.829	0.078	-0.055	1.003	-0.244	-0.061	0.427	-2.499	-1.675	90.038	0	0	0	0	0	0	0
WT222(CAA14FCCF874)	3.74	13105	2022-11-25 09:45:59.829	0.078	-0.055	1.003	-0.244	-0.061	0.427	-2.499	-1.675	90.016	0	0	0	0	0	0	0
WT222(CAA14FCCF874)	3.74	13105	2022-11-25 09:45:59.829	0.078	-0.055	1.003	-0.244	-0.061	0.427	-2.505	-1.675	89.995	0	0	0	0	0	0	0
WT222(CAA14FCCF874)	3.74	13105	2022-11-25 09:45:59.829	0.078	-0.055	1.003	-0.244	-0.061	0.427	-2.505	-1.681	89.973	0	0	0	0	0	0	0
WT222(CAA14FCCF874)	3.74	13105	2022-11-25 09:45:59.829	0.003	-0.015	1.003	3.601	0.061	0.305	-2.488	-1.681	89.951	0	0	0	0	0	0	0
WT222(CAA14FCCF874)	3.74	13105	2022-11-25 09:45:59.829	0.003	-0.015	1.003	3.601	0.061	0.305	-2.466	-1.681	89.929	0	0	0	0	0	0	0
WT222(CAA14FCCF874)	3.74	13105	2022-11-25 09:45:59.829	0.003	-0.015	1.003	3.601	0.061	0.305	-2.45	-1.681	89.907	0	0	0	0	0	0	0
WT222(CAA14FCCF874)	3.74	13105	2022-11-25 09:45:59.829	0.003	-0.015	1.003	3.601	0.061	0.305	-2.428	-1.681	89.885	0	0	0	0	0	0	0
WT222(CAA14FCCF874)	3.74	13105	2022-11-25 09:45:59.829	0.042	-0.038	0.996	-1.709	-0.061	1.404	-2.439	-1.686	89.863	0	0	0	0	0	0	0
WT222(CAA14FCCF874)	3.74	13105	2022-11-25 09:45:59.829	0.042	-0.038	0.996	-1.709	-0.061	1.404	-2.444	-1.686	89.846	0	0	0	0	0	0	0
WT222(CAA14FCCF874)	3.74	13105	2022-11-25 09:45:59.861	0.042	-0.038	0.996	-1.709	-0.061	1.404	-2.455	-1.686	89.83	0	0	0	0	0	0	0
WT222(CAA14FCCF874)	3.74	13105	2022-11-25 09:45:59.861	0.042	-0.038	0.996	-1.709	-0.061	1.404	-2.461	-1.686	89.813	0	0	0	0	0	0	0
WT222(CAA14FCCF874)	3.74	13105	2022-11-25 09:45:59.861	0.019	-0.067	0.991	0.671	-0.488	0.793	-2.461	-1.692	89.791	0	0	0	0	0	0	0
WT222(CAA14FCCF874)	3.74	13105	2022-11-25 09:45:59.861	0.019	-0.067	0.991	0.671	-0.488	0.793	-2.455	-1.692	89.775	0	0	0	0	0	0	0
WT222(CAA14FCCF874)	3.74	13105	2022-11-25 09:45:59.861	0.019	-0.067	0.991	0.671	-0.488	0.793	-2.45	-1.697	89.753	0	0	0	0	0	0	0
WT222(CAA14FCCF874)	3.74	13105	2022-11-25 09:45:59.861	0.019	-0.067	0.991	0.671	-0.488	0.793	-2.45	-1.697	89.736	0	0	0	0	0	0	0
WT222(CAA14FCCF874)	3.74	13105	2022-11-25 09:45:59.861	0.042	0.018	1.012	-1.404	-0.061	-2.869	-2.455	-1.703	89.698	0	0	0	0	0	0	0
WT222(CAA14FCCF874)	3.74	13105	2022-11-25 09:45:59.861	0.042	0.018	1.012	-1.404	-0.061	-2.869	-2.461	-1.703	89.659	0	0	0	0	0	0	0
WT222(CAA14FCCF874)	3.74	13105	2022-11-25 09:45:59.908	0.042	0.018	1.012	-1.404	-0.061	-2.869	-2.466	-1.703	89.621	0	0	0	0	0	0	0
WT222(CAA14FCCF874)	3.74	13105	2022-11-25 09:45:59.908	0.042	0.018	1.012	-1.404	-0.061	-2.869	-2.472	-1.708	89.583	0	0	0	0	0	0	0
WT222(CAA14FCCF874)	3.74	13105	2022-11-25 09:45:59.908	0.007	-0.064	0.996	1.587	0	1.343	-2.461	-1.708	89.566	0	0	0	0	0	0	0
WT222(CAA14FCCF874)	3.74	13105	2022-11-25 09:45:59.908	0.007	-0.064	0.996	1.587	0	1.343	-2.45	-1.708	89.55	0	0	0	0	0	0	0
WT222(CAA14FCCF874)	3.74	13105	2022-11-25 09:45:59.908	0.007	-0.064	0.996	1.587	0	1.343	-2.444	-1.708	89.533	0	0	0	0	0	0	0
WT222(CAA14FCCF874)	3.74	13105	2022-11-25 09:45:59.908	0.007	-0.064	0.996	1.587	0	1.343	-2.433	-1.708	89.511	0	0	0	0	0	0	0
WT222(CAA14FCCF874)	3.74	13105	2022-11-25 09:45:59.908	0.058	-0.082	1.005	1.77	0	1.099	-2.428	-1.708	89.495	0	0	0	0	0	0	0
WT222(CAA14FCCF874)	3.74	13105	2022-11-25 09:45:59.908	0.058	-0.082	1.005	1.77	0	1.099	-2.417	-1.708	89.478	0	0	0	0	0	0	0
WT222(CAA14FCCF874)	3.74	13105	2022-11-25 09:45:59.939	0.058	-0.082	1.005	1.77	0	1.099	-2.406	-1.708	89.462	0	0	0	0	0	0	0
WT222(CAA14FCCF874)	3.74	13105	2022-11-25 09:45:59.939	0.058	-0.082	1.005	1.77	0	1.099	-2.401	-1.708	89.445	0	0	0	0	0	0	0
WT222(CAA14FCCF874)	3.74	13105	2022-11-25 09:45:59.939	0.007	-0.009	0.994	1.404	-0.183	-0.549	-2.395	-1.708	89.423	0	0	0	0	0	0	0
WT222(CAA14FCCF874)	3.74	13105	2022-11-25 09:45:59.939	0.007	-0.009	0.994	1.404	-0.183	-0.549	-2.39	-1.708	89.396	0	0	0	0	0	0	0
WT222(CAA14FCCF874)	3.74	13105	2022-11-25 09:45:59.939	0.007	-0.009	0.994	1.404	-0.183	-0.549	-2.379	-1.708	89.374	0	0	0	0	0	0	0

## Sheet: 80cm
设备名称	电压	版本	片上时间	加速度X(g)	加速度Y(g)	加速度Z(g)	角速度X(°/s)	角速度Y(°/s)	角速度Z(°/s)	角度X(°)	角度Y(°)	角度Z(°)	磁场X	磁场Y	磁场Z	四元数0	四元数1	四元数2	四元数3	状态
WT222(CAA14FCCF874)	3.73	13105	2022-11-25 09:52:20.039	0.062	-0.069	0.994	2.991	0	-1.709	-0.599	-0.533	89.599	0	0	0	0	0	0	0
WT222(CAA14FCCF874)	3.73	13105	2022-11-25 09:52:20.039	0.062	-0.069	0.994	2.991	0	-1.709	-0.588	-0.538	89.577	0	0	0	0	0	0	0
WT222(CAA14FCCF874)	3.73	13105	2022-11-25 09:52:20.039	0.062	-0.069	0.994	2.991	0	-1.709	-0.577	-0.538	89.555	0	0	0	0	0	0	0
WT222(CAA14FCCF874)	3.73	13105	2022-11-25 09:52:20.039	0.017	0.002	0.995	1.221	2.075	-0.061	-0.571	-0.527	89.539	0	0	0	0	0	0	0
WT222(CAA14FCCF874)	3.73	13105	2022-11-25 09:52:20.039	0.017	0.002	0.995	1.221	2.075	-0.061	-0.566	-0.522	89.522	0	0	0	0	0	0	0
WT222(CAA14FCCF874)	3.73	13105	2022-11-25 09:52:20.039	0.017	0.002	0.995	1.221	2.075	-0.061	-0.56	-0.511	89.506	0	0	0	0	0	0	0
WT222(CAA14FCCF874)	3.73	13105	2022-11-25 09:52:20.070	0.017	0.002	0.995	1.221	2.075	-0.061	-0.555	-0.5	89.495	0	0	0	0	0	0	0
WT222(CAA14FCCF874)	3.73	13105	2022-11-25 09:52:20.070	-0.06	0.008	0.992	-1.343	-0.732	1.221	-0.566	-0.505	89.484	0	0	0	0	0	0	0
WT222(CAA14FCCF874)	3.73	13105	2022-11-25 09:52:20.070	-0.06	0.008	0.992	-1.343	-0.732	1.221	-0.571	-0.511	89.473	0	0	0	0	0	0	0
WT222(CAA14FCCF874)	3.73	13105	2022-11-25 09:52:20.070	-0.06	0.008	0.992	-1.343	-0.732	1.221	-0.582	-0.511	89.462	0	0	0	0	0	0	0
WT222(CAA14FCCF874)	3.73	13105	2022-11-25 09:52:20.070	-0.06	0.008	0.992	-1.343	-0.732	1.221	-0.588	-0.516	89.456	0	0	0	0	0	0	0
WT222(CAA14FCCF874)	3.73	13105	2022-11-25 09:52:20.070	0.066	-0.008	1.019	-3.418	-5.066	-3.052	-0.604	-0.538	89.423	0	0	0	0	0	0	0
WT222(CAA14FCCF874)	3.73	13105	2022-11-25 09:52:20.070	0.066	-0.008	1.019	-3.418	-5.066	-3.052	-0.621	-0.566	89.396	0	0	0	0	0	0	0
WT222(CAA14FCCF874)	3.73	13105	2022-11-25 09:52:20.070	0.066	-0.008	1.019	-3.418	-5.066	-3.052	-0.637	-0.593	89.363	0	0	0	0	0	0	0
WT222(CAA14FCCF874)	3.73	13105	2022-11-25 09:52:20.101	0.066	-0.008	1.019	-3.418	-5.066	-3.052	-0.654	-0.615	89.33	0	0	0	0	0	0	0
WT222(CAA14FCCF874)	3.73	13105	2022-11-25 09:52:20.101	0.064	-0.003	1.014	-2.686	-2.625	-2.869	-0.67	-0.632	89.302	0	0	0	0	0	0	0
WT222(CAA14FCCF874)	3.73	13105	2022-11-25 09:52:20.101	0.064	-0.003	1.014	-2.686	-2.625	-2.869	-0.681	-0.648	89.275	0	0	0	0	0	0	0
WT222(CAA14FCCF874)	3.73	13105	2022-11-25 09:52:20.101	0.064	-0.003	1.014	-2.686	-2.625	-2.869	-0.698	-0.659	89.242	0	0	0	0	0	0	0
WT222(CAA14FCCF874)	3.73	13105	2022-11-25 09:52:20.101	0.064	-0.003	1.014	-2.686	-2.625	-2.869	-0.709	-0.676	89.214	0	0	0	0	0	0	0
WT222(CAA14FCCF874)	3.73	13105	2022-11-25 09:52:20.101	0.015	0.028	0.994	-2.136	-3.601	1.282	-0.72	-0.698	89.203	0	0	0	0	0	0	0
WT222(CAA14FCCF874)	3.73	13105	2022-11-25 09:52:20.101	0.015	0.028	0.994	-2.136	-3.601	1.282	-0.731	-0.714	89.193	0	0	0	0	0	0	0
WT222(CAA14FCCF874)	3.73	13105	2022-11-25 09:52:20.101	0.015	0.028	0.994	-2.136	-3.601	1.282	-0.736	-0.736	89.187	0	0	0	0	0	0	0
WT222(CAA14FCCF874)	3.73	13105	2022-11-25 09:52:20.195	0.015	0.028	0.994	-2.136	-3.601	1.282	-0.747	-0.753	89.176	0	0	0	0	0	0	0
WT222(CAA14FCCF874)	3.73	13105	2022-11-25 09:52:20.195	0.063	-0.064	1.04	-4.211	0.671	-1.709	-0.764	-0.753	89.149	0	0	0	0	0	0	0
WT222(CAA14FCCF874)	3.73	13105	2022-11-25 09:52:20.195	0.063	-0.064	1.04	-4.211	0.671	-1.709	-0.786	-0.753	89.127	0	0	0	0	0	0	0
WT222(CAA14FCCF874)	3.73	13105	2022-11-25 09:52:20.195	0.063	-0.064	1.04	-4.211	0.671	-1.709	-0.807	-0.753	89.099	0	0	0	0	0	0	0
WT222(CAA14FCCF874)	3.73	13105	2022-11-25 09:52:20.195	0.063	-0.064	1.04	-4.211	0.671	-1.709	-0.829	-0.753	89.077	0	0	0	0	0	0	0
WT222(CAA14FCCF874)	3.73	13105	2022-11-25 09:52:20.195	0.053	-0.054	1.021	-2.625	0.183	-0.427	-0.84	-0.753	89.061	0	0	0	0	0	0	0
WT222(CAA14FCCF874)	3.73	13105	2022-11-25 09:52:20.195	0.053	-0.054	1.021	-2.625	0.183	-0.427	-0.857	-0.758	89.044	0	0	0	0	0	0	0
WT222(CAA14FCCF874)	3.73	13105	2022-11-25 09:52:20.195	0.053	-0.054	1.021	-2.625	0.183	-0.427	-0.868	-0.758	89.033	0	0	0	0	0	0	0
WT222(CAA14FCCF874)	3.73	13105	2022-11-25 09:52:20.320	0.053	-0.054	1.021	-2.625	0.183	-0.427	-0.884	-0.764	89.017	0	0	0	0	0	0	0
WT222(CAA14FCCF874)	3.73	13105	2022-11-25 09:52:20.320	-0.034	0.074	1.011	0.61	1.343	3.906	-0.879	-0.758	89.022	0	0	0	0	0	0	0
WT222(CAA14FCCF874)	3.73	13105	2022-11-25 09:52:20.320	-0.034	0.074	1.011	0.61	1.343	3.906	-0.879	-0.753	89.028	0	0	0	0	0	0	0
WT222(CAA14FCCF874)	3.73	13105	2022-11-25 09:52:20.320	-0.034	0.074	1.011	0.61	1.343	3.906	-0.873	-0.747	89.028	0	0	0	0	0	0	0
WT222(CAA14FCCF874)	3.73	13105	2022-11-25 09:52:20.320	-0.034	0.074	1.011	0.61	1.343	3.906	-0.868	-0.742	89.033	0	0	0	0	0	0	0
WT222(CAA14FCCF874)	3.73	13105	2022-11-25 09:52:20.320	0.147	-0.002	0.962	8.972	0.61	-3.174	-0.824	-0.742	89	0	0	0	0	0	0	0
WT222(CAA14FCCF874)	3.73	13105	2022-11-25 09:52:20.320	0.147	-0.002	0.962	8.972	0.61	-3.174	-0.775	-0.742	88.967	0	0	0	0	0	0	0
WT222(CAA14FCCF874)	3.73	13105	2022-11-25 09:52:20.320	0.147	-0.002	0.962	8.972	0.61	-3.174	-0.731	-0.742	88.934	0	0	0	0	0	0	0
WT222(CAA14FCCF874)	3.73	13105	2022-11-25 09:52:20.398	0.147	-0.002	0.962	8.972	0.61	-3.174	-0.681	-0.747	88.901	0	0	0	0	0	0	0
WT222(CAA14FCCF874)	3.73	13105	2022-11-25 09:52:20.398	-0.296	0.039	1.064	4.578	-4.944	-2.563	-0.659	-0.775	88.874	0	0	0	0	0	0	0
WT222(CAA14FCCF874)	3.73	13105	2022-11-25 09:52:20.398	-0.296	0.039	1.064	4.578	-4.944	-2.563	-0.632	-0.797	88.846	0	0	0	0	0	0	0
WT222(CAA14FCCF874)	3.73	13105	2022-11-25 09:52:20.398	-0.296	0.039	1.064	4.578	-4.944	-2.563	-0.61	-0.818	88.813	0	0	0	0	0	0	0
WT222(CAA14FCCF874)	3.73	13105	2022-11-25 09:52:20.398	-0.296	0.039	1.064	4.578	-4.944	-2.563	-0.582	-0.84	88.786	0	0	0	0	0	0	0
WT222(CAA14FCCF874)	3.73	13105	2022-11-25 09:52:20.398	0.173	0.007	0.936	-6.226	2.747	-0.671	-0.61	-0.824	88.764	0	0	0	0	0	0	0
WT222(CAA14FCCF874)	3.73	13105	2022-11-25 09:52:20.398	0.173	0.007	0.936	-6.226	2.747	-0.671	-0.637	-0.807	88.742	0	0	0	0	0	0	0
WT222(CAA14FCCF874)	3.73	13105	2022-11-25 09:52:20.398	0.173	0.007	0.936	-6.226	2.747	-0.671	-0.665	-0.791	88.72	0	0	0	0	0	0	0
WT222(CAA14FCCF874)	3.73	13105	2022-11-25 09:52:20.398	0.173	0.007	0.936	-6.226	2.747	-0.671	-0.698	-0.78	88.698	0	0	0	0	0	0	0
WT222(CAA14FCCF874)	3.73	13105	2022-11-25 09:52:20.398	0.104	-0.01	1.043	-6.775	0.122	0.854	-0.725	-0.78	88.687	0	0	0	0	0	0	0
WT222(CAA14FCCF874)	3.73	13105	2022-11-25 09:52:20.398	0.104	-0.01	1.043	-6.775	0.122	0.854	-0.758	-0.78	88.676	0	0	0	0	0	0	0
WT222(CAA14FCCF874)	3.73	13105	2022-11-25 09:52:20.398	0.104	-0.01	1.043	-6.775	0.122	0.854	-0.791	-0.786	88.66	0	0	0	0	0	0	0
WT222(CAA14FCCF874)	3.73	13105	2022-11-25 09:52:20.398	0.104	-0.01	1.043	-6.775	0.122	0.854	-0.818	-0.786	88.649	0	0	0	0	0	0	0
WT222(CAA14FCCF874)	3.73	13105	2022-11-25 09:52:20.398	0.054	-0.079	0.993	4.333	-0.366	0.854	-0.797	-0.791	88.638	0	0	0	0	0	0	0
WT222(CAA14FCCF874)	3.73	13105	2022-11-25 09:52:20.398	0.054	-0.079	0.993	4.333	-0.366	0.854	-0.775	-0.797	88.627	0	0	0	0	0	0	0
WT222(CAA14FCCF874)	3.73	13105	2022-11-25 09:52:20.398	0.054	-0.079	0.993	4.333	-0.366	0.854	-0.753	-0.802	88.621	0	0	0	0	0	0	0
WT222(CAA14FCCF874)	3.73	13105	2022-11-25 09:52:20.492	0.054	-0.079	0.993	4.333	-0.366	0.854	-0.731	-0.807	88.61	0	0	0	0	0	0	0
WT222(CAA14FCCF874)	3.73	13105	2022-11-25 09:52:20.492	-0.006	0.08	1.019	2.014	-0.427	0.732	-0.72	-0.813	88.599	0	0	0	0	0	0	0
WT222(CAA14FCCF874)	3.73	13105	2022-11-25 09:52:20.492	-0.006	0.08	1.019	2.014	-0.427	0.732	-0.709	-0.818	88.588	0	0	0	0	0	0	0
WT222(CAA14FCCF874)	3.73	13105	2022-11-25 09:52:20.492	-0.006	0.08	1.019	2.014	-0.427	0.732	-0.698	-0.824	88.577	0	0	0	0	0	0	0
WT222(CAA14FCCF874)	3.73	13105	2022-11-25 09:52:20.492	-0.006	0.08	1.019	2.014	-0.427	0.732	-0.681	-0.829	88.561	0	0	0	0	0	0	0
WT222(CAA14FCCF874)	3.73	13105	2022-11-25 09:52:20.492	0.072	-0.013	1.027	1.709	-0.427	-0.977	-0.67	-0.835	88.539	0	0	0	0	0	0	0
WT222(CAA14FCCF874)	3.73	13105	2022-11-25 09:52:20.492	0.072	-0.013	1.027	1.709	-0.427	-0.977	-0.659	-0.84	88.517	0	0	0	0	0	0	0
WT222(CAA14FCCF874)	3.73	13105	2022-11-25 09:52:20.492	0.072	-0.013	1.027	1.709	-0.427	-0.977	-0.648	-0.846	88.5	0	0	0	0	0	0	0
WT222(CAA14FCCF874)	3.73	13105	2022-11-25 09:52:20.492	0.072	-0.013	1.027	1.709	-0.427	-0.977	-0.643	-0.851	88.478	0	0	0	0	0	0	0
WT222(CAA14FCCF874)	3.73	13105	2022-11-25 09:52:20.492	-0.083	-0.015	0.99	-0.122	1.16	1.038	-0.637	-0.846	88.467	0	0	0	0	0	0	0
WT222(CAA14FCCF874)	3.73	13105	2022-11-25 09:52:20.492	-0.083	-0.015	0.99	-0.122	1.16	1.038	-0.637	-0.846	88.456	0	0	0	0	0	0	0
WT222(CAA14FCCF874)	3.73	13105	2022-11-25 09:52:20.492	-0.083	-0.015	0.99	-0.122	1.16	1.038	-0.637	-0.84	88.445	0	0	0	0	0	0	0
WT222(CAA14FCCF874)	3.73	13105	2022-11-25 09:52:20.492	-0.083	-0.015	0.99	-0.122	1.16	1.038	-0.637	-0.835	88.434	0	0	0	0	0	0	0
WT222(CAA14FCCF874)	3.73	13105	2022-11-25 09:52:20.492	0.071	-0.074	0.992	-1.648	-0.183	-1.221	-0.643	-0.835	88.412	0	0	0	0	0	0	0
WT222(CAA14FCCF874)	3.73	13105	2022-11-25 09:52:20.492	0.071	-0.074	0.992	-1.648	-0.183	-1.221	-0.654	-0.835	88.391	0	0	0	0	0	0	0
WT222(CAA14FCCF874)	3.73	13105	2022-11-25 09:52:20.492	0.071	-0.074	0.992	-1.648	-0.183	-1.221	-0.659	-0.84	88.374	0	0	0	0	0	0	0
WT222(CAA14FCCF874)	3.73	13105	2022-11-25 09:52:20.523	0.298	-0.021	0.987	-2.136	0.061	1.77	-0.714	-0.846	88.259	0	0	0	0	0	0	0
WT222(CAA14FCCF874)	3.73	13105	2022-11-25 09:52:20.523	0.298	-0.021	0.987	-2.136	0.061	1.77	-0.725	-0.851	88.259	0	0	0	0	0	0	0
WT222(CAA14FCCF874)	3.73	13105	2022-11-25 09:52:20.523	0.298	-0.021	0.987	-2.136	0.061	1.77	-0.736	-0.857	88.253	0	0	0	0	0	0	0
WT222(CAA14FCCF874)	3.73	13105	2022-11-25 09:52:20.523	0.298	-0.021	0.987	-2.136	0.061	1.77	-0.753	-0.868	88.253	0	0	0	0	0	0	0
WT222(CAA14FCCF874)	3.73	13105	2022-11-25 09:52:20.523	-0.246	-0.061	1.034	-6.348	2.319	0.854	-0.786	-0.862	88.248	0	0	0	0	0	0	0
WT222(CAA14FCCF874)	3.73	13105	2022-11-25 09:52:20.523	-0.246	-0.061	1.034	-6.348	2.319	0.854	-0.818	-0.857	88.237	0	0	0	0	0	0	0
WT222(CAA14FCCF874)	3.73	13105	2022-11-25 09:52:20.523	-0.246	-0.061	1.034	-6.348	2.319	0.854	-0.851	-0.846	88.231	0	0	0	0	0	0	0
WT222(CAA14FCCF874)	3.73	13105	2022-11-25 09:52:20.523	-0.246	-0.061	1.034	-6.348	2.319	0.854	-0.884	-0.835	88.226	0	0	0	0	0	0	0
WT222(CAA14FCCF874)	3.73	13105	2022-11-25 09:52:20.554	-0.186	-0.05	0.96	5.066	-4.333	1.221	-0.566	-1.198	87.885	0	0	0	0	0	0	0
WT222(CAA14FCCF874)	3.73	13105	2022-11-25 09:52:20.554	-0.186	-0.05	0.96	5.066	-4.333	1.221	-0.538	-1.225	87.88	0	0	0	0	0	0	0
WT222(CAA14FCCF874)	3.73	13105	2022-11-25 09:52:20.554	-0.186	-0.05	0.96	5.066	-4.333	1.221	-0.511	-1.247	87.869	0	0	0	0	0	0	0
WT222(CAA14FCCF874)	3.73	13105	2022-11-25 09:52:20.554	-0.186	-0.05	0.96	5.066	-4.333	1.221	-0.489	-1.263	87.858	0	0	0	0	0	0	0
WT222(CAA14FCCF874)	3.73	13105	2022-11-25 09:52:20.554	0.438	-0.234	1.195	21.606	7.385	22.888	-0.385	-1.23	87.962	0	0	0	0	0	0	0
WT222(CAA14FCCF874)	3.73	13105	2022-11-25 09:52:20.554	0.438	-0.234	1.195	21.606	7.385	22.888	-0.28	-1.198	88.066	0	0	0	0	0	0	0
WT222(CAA14FCCF874)	3.73	13105	2022-11-25 09:52:20.554	0.438	-0.234	1.195	21.606	7.385	22.888	-0.181	-1.17	88.171	0	0	0	0	0	0	0
WT222(CAA14FCCF874)	3.73	13105	2022-11-25 09:52:20.554	0.438	-0.234	1.195	21.606	7.385	22.888	-0.082	-1.143	88.275	0	0	0	0	0	0	0
WT222(CAA14FCCF874)	3.73	13105	2022-11-25 09:52:20.695	0.026	0.052	1.117	-7.019	16.602	54.199	-0.126	-1.071	88.539	0	0	0	0	0	0	0
WT222(CAA14FCCF874)	3.73	13105	2022-11-25 09:52:20.695	0.026	0.052	1.117	-7.019	16.602	54.199	-0.17	-1	88.802	0	0	0	0	0	0	0
WT222(CAA14FCCF874)	3.73	13105	2022-11-25 09:52:20.695	0.026	0.052	1.117	-7.019	16.602	54.199	-0.214	-0.928	89.061	0	0	0	0	0	0	0
WT222(CAA14FCCF874)	3.73	13105	2022-11-25 09:52:20.695	0.026	0.052	1.117	-7.019	16.602	54.199	-0.258	-0.851	89.319	0	0	0	0	0	0	0
WT222(CAA14FCCF874)	3.73	13105	2022-11-25 09:52:20.695	0.012	-0.031	0.896	-5.92	9.155	58.594	-0.297	-0.813	89.594	0	0	0	0	0	0	0
WT222(CAA14FCCF874)	3.73	13105	2022-11-25 09:52:20.695	0.012	-0.031	0.896	-5.92	9.155	58.594	-0.335	-0.78	89.874	0	0	0	0	0	0	0
WT222(CAA14FCCF874)	3.73	13105	2022-11-25 09:52:20.695	0.012	-0.031	0.896	-5.92	9.155	58.594	-0.374	-0.742	90.148	0	0	0	0	0	0	0
WT222(CAA14FCCF874)	3.73	13105	2022-11-25 09:52:20.695	0.012	-0.031	0.896	-5.92	9.155	58.594	-0.406	-0.703	90.423	0	0	0	0	0	0	0
WT222(CAA14FCCF874)	3.73	13105	2022-11-25 09:52:20.851	-0.134	-0.17	0.722	9.888	1.526	45.288	-0.368	-0.698	90.637	0	0	0	0	0	0	0
WT222(CAA14FCCF874)	3.73	13105	2022-11-25 09:52:20.851	-0.134	-0.17	0.722	9.888	1.526	45.288	-0.324	-0.698	90.846	0	0	0	0	0	0	0
WT222(CAA14FCCF874)	3.73	13105	2022-11-25 09:52:20.851	-0.134	-0.17	0.722	9.888	1.526	45.288	-0.286	-0.692	91.055	0	0	0	0	0	0	0
WT222(CAA14FCCF874)	3.73	13105	2022-11-25 09:52:20.851	-0.134	-0.17	0.722	9.888	1.526	45.288	-0.247	-0.687	91.269	0	0	0	0	0	0	0
WT222(CAA14FCCF874)	3.73	13105	2022-11-25 09:52:20.851	0.162	0.56	1.539	45.227	-22.827	-32.959	-0.022	-0.802	91.082	0	0	0	0	0	0	0
WT222(CAA14FCCF874)	3.73	13105	2022-11-25 09:52:20.851	0.326	1.133	3.106	45.227	-22.827	-32.959	0.203	-0.923	90.89	0	0	0	0	0	0	0
WT222(CAA14FCCF874)	3.73	13105	2022-11-25 09:52:20.851	0.654	2.279	6.242	45.227	-22.827	-32.959	0.45	-1.044	90.681	0	0	0	0	0	0	0
WT222(CAA14FCCF874)	3.73	13105	2022-11-25 09:52:20.851	1.311	4.572	12.512	45.227	-22.827	-32.959	0.709	-1.17	90.461	0	0	0	0	0	0	0
WT222(CAA14FCCF874)	3.73	13105	2022-11-25 09:52:20.914	0.067	0.047	1.031	-8.057	0.427	-8.789	0.692	-1.181	90.363	0	0	0	0	0	0	0
WT222(CAA14FCCF874)	3.73	13105	2022-11-25 09:52:20.914	0.067	0.047	1.031	-8.057	0.427	-8.789	0.681	-1.192	90.269	0	0	0	0	0	0	0
WT222(CAA14FCCF874)	3.73	13105	2022-11-25 09:52:20.914	0.067	0.047	1.031	-8.057	0.427	-8.789	0.67	-1.203	90.17	0	0	0	0	0	0	0
WT222(CAA14FCCF874)	3.73	13105	2022-11-25 09:52:20.914	0.067	0.047	1.031	-8.057	0.427	-8.789	0.659	-1.214	90.077	0	0	0	0	0	0	0
WT222(CAA14FCCF874)	3.73	13105	2022-11-25 09:52:20.914	0.012	0.09	0.973	-10.071	1.77	2.808	0.632	-1.219	90.044	0	0	0	0	0	0	0
WT222(CAA14FCCF874)	3.73	13105	2022-11-25 09:52:20.914	0.012	0.09	0.973	-10.071	1.77	2.808	0.61	-1.219	90.005	0	0	0	0	0	0	0
WT222(CAA14FCCF874)	3.73	13105	2022-11-25 09:52:20.914	0.012	0.09	0.973	-10.071	1.77	2.808	0.582	-1.225	89.967	0	0	0	0	0	0	0
WT222(CAA14FCCF874)	3.73	13105	2022-11-25 09:52:20.914	0.012	0.09	0.973	-10.071	1.77	2.808	0.56	-1.225	89.934	0	0	0	0	0	0	0
WT222(CAA14FCCF874)	3.73	13105	2022-11-25 09:52:20.914	-0.035	0.064	0.982	-17.151	-0.671	1.343	0.494	-1.241	89.89	0	0	0	0	0	0	0
WT222(CAA14FCCF874)	3.73	13105	2022-11-25 09:52:20.914	-0.035	0.064	0.982	-17.151	-0.671	1.343	0.434	-1.252	89.846	0	0	0	0	0	0	0
WT222(CAA14FCCF874)	3.73	13105	2022-11-25 09:52:20.914	-0.035	0.064	0.982	-17.151	-0.671	1.343	0.374	-1.269	89.808	0	0	0	0	0	0	0
WT222(CAA14FCCF874)	3.73	13105	2022-11-25 09:52:20.914	-0.035	0.064	0.982	-17.151	-0.671	1.343	0.313	-1.28	89.764	0	0	0	0	0	0	0
WT222(CAA14FCCF874)	3.73	13105	2022-11-25 09:52:20.914	0.041	-0.01	0.999	-18.677	-1.16	0	0.242	-1.296	89.714	0	0	0	0	0	0	0
WT222(CAA14FCCF874)	3.73	13105	2022-11-25 09:52:20.914	0.041	-0.01	0.999	-18.677	-1.16	0	0.176	-1.307	89.67	0	0	0	0	0	0	0
WT222(CAA14FCCF874)	3.73	13105	2022-11-25 09:52:20.914	0.041	-0.01	0.999	-18.677	-1.16	0	0.104	-1.324	89.626	0	0	0	0	0	0	0
WT222(CAA14FCCF874)	3.73	13105	2022-11-25 09:52:20.914	0.041	-0.01	0.999	-18.677	-1.16	0	0.033	-1.335	89.583	0	0	0	0	0	0	0
WT222(CAA14FCCF874)	3.73	13105	2022-11-25 09:52:20.945	-0.021	-0.28	0.774	29.236	-5.066	0.977	0.198	-1.368	89.544	0	0	0	0	0	0	0
WT222(CAA14FCCF874)	3.73	13105	2022-11-25 09:52:20.945	-0.021	-0.28	0.774	29.236	-5.066	0.977	0.357	-1.401	89.506	0	0	0	0	0	0	0
WT222(CAA14FCCF874)	3.73	13105	2022-11-25 09:52:20.945	-0.021	-0.28	0.774	29.236	-5.066	0.977	0.516	-1.428	89.473	0	0	0	0	0	0	0
WT222(CAA14FCCF874)	3.73	13105	2022-11-25 09:52:20.945	-0.021	-0.28	0.774	29.236	-5.066	0.977	0.676	-1.461	89.445	0	0	0	0	0	0	0
WT222(CAA14FCCF874)	3.73	13105	2022-11-25 09:52:20.945	0.03	0.046	0.954	12.695	-3.174	-0.61	0.747	-1.478	89.407	0	0	0	0	0	0	0
WT222(CAA14FCCF874)	3.73	13105	2022-11-25 09:52:20.945	0.03	0.046	0.954	12.695	-3.174	-0.61	0.824	-1.5	89.368	0	0	0	0	0	0	0
WT222(CAA14FCCF874)	3.73	13105	2022-11-25 09:52:20.945	0.03	0.046	0.954	12.695	-3.174	-0.61	0.895	-1.522	89.33	0	0	0	0	0	0	0
WT222(CAA14FCCF874)	3.73	13105	2022-11-25 09:52:20.945	0.016	-0.079	1.043	6.409	-1.831	0.305	0.934	-1.533	89.297	0	0	0	0	0	0	0
WT222(CAA14FCCF874)	3.73	13105	2022-11-25 09:52:21.179	0.014	0.04	1.012	-2.38	1.099	2.686	1.11	-1.599	89.017	0	0	0	0	0	0	0
WT222(CAA14FCCF874)	3.73	13105	2022-11-25 09:52:21.179	0.014	0.04	1.012	-2.38	1.099	2.686	1.104	-1.593	89	0	0	0	0	0	0	0
WT222(CAA14FCCF874)	3.73	13105	2022-11-25 09:52:21.179	0.014	0.04	1.012	-2.38	1.099	2.686	1.099	-1.593	88.984	0	0	0	0	0	0	0
WT222(CAA14FCCF874)	3.73	13105	2022-11-25 09:52:21.179	0.093	0.05	1.094	-4.944	2.747	-4.456	1.082	-1.582	88.929	0	0	0	0	0	0	0
WT222(CAA14FCCF874)	3.73	13105	2022-11-25 09:52:21.179	0.093	0.05	1.094	-4.944	2.747	-4.456	1.066	-1.571	88.874	0	0	0	0	0	0	0
WT222(CAA14FCCF874)	3.73	13105	2022-11-25 09:52:21.179	0.093	0.05	1.094	-4.944	2.747	-4.456	1.049	-1.566	88.819	0	0	0	0	0	0	0
WT222(CAA14FCCF874)	3.73	13105	2022-11-25 09:52:21.179	0.093	0.05	1.094	-4.944	2.747	-4.456	1.033	-1.555	88.77	0	0	0	0	0	0	0
WT222(CAA14FCCF874)	3.73	13105	2022-11-25 09:52:21.179	-0.019	0.115	1.041	-8.606	2.991	-0.244	0.994	-1.544	88.737	0	0	0	0	0	0	0
WT222(CAA14FCCF874)	3.73	13105	2022-11-25 09:52:21.179	0.054	-0.049	0.978	-9.033	0	0.61	0.374	-1.522	87.913	0	0	0	0	0	0	0
WT222(CAA14FCCF874)	3.73	13105	2022-11-25 09:52:21.179	0.054	-0.049	0.978	-9.033	0	0.61	0.324	-1.516	87.896	0	0	0	0	0	0	0
WT222(CAA14FCCF874)	3.73	13105	2022-11-25 09:52:21.179	0.054	-0.049	0.978	-9.033	0	0.61	0.28	-1.516	87.88	0	0	0	0	0	0	0
WT222(CAA14FCCF874)	3.73	13105	2022-11-25 09:52:21.179	-0.163	-0.087	0.896	4.7	-2.014	2.991	0.297	-1.522	87.88	0	0	0	0	0	0	0
WT222(CAA14FCCF874)	3.73	13105	2022-11-25 09:52:21.179	-0.163	-0.087	0.896	4.7	-2.014	2.991	0.319	-1.527	87.874	0	0	0	0	0	0	0
WT222(CAA14FCCF874)	3.73	13105	2022-11-25 09:52:21.179	-0.163	-0.087	0.896	4.7	-2.014	2.991	0.335	-1.533	87.874	0	0	0	0	0	0	0
WT222(CAA14FCCF874)	3.73	13105	2022-11-25 09:52:21.179	-0.163	-0.087	0.896	4.7	-2.014	2.991	0.357	-1.538	87.874	0	0	0	0	0	0	0
WT222(CAA14FCCF874)	3.73	13105	2022-11-25 09:52:21.179	-0.195	0.093	0.985	-9.46	7.08	5.432	0.308	-1.494	87.88	0	0	0	0	0	0	0
WT222(CAA14FCCF874)	3.73	13105	2022-11-25 09:52:21.210	-0.195	0.093	0.985	-9.46	7.08	5.432	0.253	-1.45	87.891	0	0	0	0	0	0	0
WT222(CAA14FCCF874)	3.73	13105	2022-11-25 09:52:21.210	-0.195	0.093	0.985	-9.46	7.08	5.432	0.209	-1.401	87.896	0	0	0	0	0	0	0
WT222(CAA14FCCF874)	3.73	13105	2022-11-25 09:52:21.210	-0.195	0.093	0.985	-9.46	7.08	5.432	0.159	-1.351	87.902	0	0	0	0	0	0	0
WT222(CAA14FCCF874)	3.73	13105	2022-11-25 09:52:21.210	0.074	0.088	1.003	-1.77	-2.136	-5.066	0.154	-1.351	87.852	0	0	0	0	0	0	0
WT222(CAA14FCCF874)	3.73	13105	2022-11-25 09:52:21.210	0.074	0.088	1.003	-1.77	-2.136	-5.066	0.143	-1.351	87.803	0	0	0	0	0	0	0
WT222(CAA14FCCF874)	3.73	13105	2022-11-25 09:52:21.210	0.074	0.088	1.003	-1.77	-2.136	-5.066	0.137	-1.357	87.753	0	0	0	0	0	0	0
WT222(CAA14FCCF874)	3.73	13105	2022-11-25 09:52:21.210	0.074	0.088	1.003	-1.77	-2.136	-5.066	0.132	-1.357	87.704	0	0	0	0	0	0	0
WT222(CAA14FCCF874)	3.73	13105	2022-11-25 09:52:21.210	0.01	-0.187	0.849	-4.578	1.16	-5.127	0.115	-1.346	87.654	0	0	0	0	0	0	0
WT222(CAA14FCCF874)	3.73	13105	2022-11-25 09:52:21.304	0.01	-0.187	0.849	-4.578	1.16	-5.127	0.088	-1.329	87.61	0	0	0	0	0	0	0
WT222(CAA14FCCF874)	3.73	13105	2022-11-25 09:52:21.304	0.01	-0.187	0.849	-4.578	1.16	-5.127	0.066	-1.318	87.567	0	0	0	0	0	0	0
WT222(CAA14FCCF874)	3.73	13105	2022-11-25 09:52:21.304	0.01	-0.187	0.849	-4.578	1.16	-5.127	0.038	-1.302	87.523	0	0	0	0	0	0	0
WT222(CAA14FCCF874)	3.73	13105	2022-11-25 09:52:21.304	0.007	0	1.044	-3.967	-1.099	0.366	0.016	-1.302	87.506	0	0	0	0	0	0	0
WT222(CAA14FCCF874)	3.73	13105	2022-11-25 09:52:21.304	0.007	0	1.044	-3.967	-1.099	0.366	0	-1.302	87.495	0	0	0	0	0	0	0
WT222(CAA14FCCF874)	3.73	13105	2022-11-25 09:52:21.304	0.007	0	1.044	-3.967	-1.099	0.366	-0.022	-1.296	87.479	0	0	0	0	0	0	0
WT222(CAA14FCCF874)	3.73	13105	2022-11-25 09:52:21.304	0.007	0	1.044	-3.967	-1.099	0.366	-0.044	-1.296	87.462	0	0	0	0	0	0	0
WT222(CAA14FCCF874)	3.73	13105	2022-11-25 09:52:21.304	0.082	-0.093	0.913	-3.723	0.793	0.732	-0.066	-1.291	87.451	0	0	0	0	0	0	0
WT222(CAA14FCCF874)	3.73	13105	2022-11-25 09:52:21.539	0.082	-0.093	0.913	-3.723	0.793	0.732	-0.088	-1.28	87.44	0	0	0	0	0	0	0
WT222(CAA14FCCF874)	3.73	13105	2022-11-25 09:52:21.539	0.082	-0.093	0.913	-3.723	0.793	0.732	-0.115	-1.274	87.429	0	0	0	0	0	0	0
WT222(CAA14FCCF874)	3.73	13105	2022-11-25 09:52:21.539	0.082	-0.093	0.913	-3.723	0.793	0.732	-0.137	-1.263	87.418	0	0	0	0	0	0	0
WT222(CAA14FCCF874)	3.73	13105	2022-11-25 09:52:21.539	-0.003	0.049	1.011	3.601	-3.906	5.493	-0.126	-1.28	87.429	0	0	0	0	0	0	0
WT222(CAA14FCCF874)	3.73	13105	2022-11-25 09:52:21.539	-0.003	0.049	1.011	3.601	-3.906	5.493	-0.11	-1.296	87.446	0	0	0	0	0	0	0
WT222(CAA14FCCF874)	3.73	13105	2022-11-25 09:52:21.539	-0.003	0.049	1.011	3.601	-3.906	5.493	-0.099	-1.313	87.457	0	0	0	0	0	0	0
WT222(CAA14FCCF874)	3.73	13105	2022-11-25 09:52:21.539	-0.003	0.049	1.011	3.601	-3.906	5.493	-0.082	-1.329	87.462	0	0	0	0	0	0	0
WT222(CAA14FCCF874)	3.73	13105	2022-11-25 09:52:21.539	-0.064	-0.069	1.038	-3.235	1.892	-0.61	-0.099	-1.313	87.446	0	0	0	0	0	0	0
WT222(CAA14FCCF874)	3.73	13105	2022-11-25 09:52:21.570	0.003	-0.127	0.981	2.93	2.991	3.845	-0.165	-1.214	86.957	0	0	0	0	0	0	0
WT222(CAA14FCCF874)	3.73	13105	2022-11-25 09:52:21.570	0.003	-0.127	0.981	2.93	2.991	3.845	-0.159	-1.198	86.962	0	0	0	0	0	0	0
WT222(CAA14FCCF874)	3.73	13105	2022-11-25 09:52:21.570	0.063	0.143	0.916	4.395	0.244	-6.042	-0.143	-1.198	86.918	0	0	0	0	0	0	0
WT222(CAA14FCCF874)	3.73	13105	2022-11-25 09:52:21.570	0.063	0.143	0.916	4.395	0.244	-6.042	-0.121	-1.192	86.874	0	0	0	0	0	0	0
WT222(CAA14FCCF874)	3.73	13105	2022-11-25 09:52:21.570	0.063	0.143	0.916	4.395	0.244	-6.042	-0.104	-1.192	86.825	0	0	0	0	0	0	0
WT222(CAA14FCCF874)	3.73	13105	2022-11-25 09:52:21.570	0.063	0.143	0.916	4.395	0.244	-6.042	-0.082	-1.192	86.776	0	0	0	0	0	0	0
WT222(CAA14FCCF874)	3.73	13105	2022-11-25 09:52:21.570	0.01	0.025	1.04	-3.479	0.549	-2.075	-0.099	-1.187	86.748	0	0	0	0	0	0	0
WT222(CAA14FCCF874)	3.73	13105	2022-11-25 09:52:21.570	0.01	0.025	1.04	-3.479	0.549	-2.075	-0.115	-1.187	86.715	0	0	0	0	0	0	0
WT222(CAA14FCCF874)	3.73	13105	2022-11-25 09:52:21.898	0.01	0.025	1.04	-3.479	0.549	-2.075	-0.132	-1.181	86.688	0	0	0	0	0	0	0
WT222(CAA14FCCF874)	3.73	13105	2022-11-25 09:52:21.898	0.01	0.025	1.04	-3.479	0.549	-2.075	-0.148	-1.181	86.655	0	0	0	0	0	0	0
WT222(CAA14FCCF874)	3.73	13105	2022-11-25 09:52:21.898	0.073	0.067	1.022	0.122	-0.61	-0.122	-0.148	-1.181	86.633	0	0	0	0	0	0	0
WT222(CAA14FCCF874)	3.73	13105	2022-11-25 09:52:21.898	0.073	0.067	1.022	0.122	-0.61	-0.122	-0.148	-1.187	86.611	0	0	0	0	0	0	0
WT222(CAA14FCCF874)	3.73	13105	2022-11-25 09:52:21.898	0.073	0.067	1.022	0.122	-0.61	-0.122	-0.143	-1.192	86.589	0	0	0	0	0	0	0
WT222(CAA14FCCF874)	3.73	13105	2022-11-25 09:52:21.898	0.073	0.067	1.022	0.122	-0.61	-0.122	-0.143	-1.192	86.567	0	0	0	0	0	0	0
WT222(CAA14FCCF874)	3.73	13105	2022-11-25 09:52:21.898	0.004	0.027	1.01	-10.01	0.183	0.122	-0.187	-1.192	86.545	0	0	0	0	0	0	0
WT222(CAA14FCCF874)	3.73	13105	2022-11-25 09:52:21.898	0.004	0.027	1.01	-10.01	0.183	0.122	-0.236	-1.192	86.523	0	0	0	0	0	0	0
WT222(CAA14FCCF874)	3.73	13105	2022-11-25 09:52:21.960	0.004	0.027	1.01	-10.01	0.183	0.122	-0.28	-1.192	86.501	0	0	0	0	0	0	0
WT222(CAA14FCCF874)	3.73	13105	2022-11-25 09:52:21.960	0.004	0.027	1.01	-10.01	0.183	0.122	-0.33	-1.192	86.479	0	0	0	0	0	0	0
WT222(CAA14FCCF874)	3.73	13105	2022-11-25 09:52:21.960	-0.04	-0.097	0.964	-3.296	-0.061	-0.244	-0.341	-1.198	86.457	0	0	0	0	0	0	0
WT222(CAA14FCCF874)	3.73	13105	2022-11-25 09:52:21.960	-0.04	-0.097	0.964	-3.296	-0.061	-0.244	-0.357	-1.198	86.435	0	0	0	0	0	0	0
WT222(CAA14FCCF874)	3.73	13105	2022-11-25 09:52:21.960	-0.04	-0.097	0.964	-3.296	-0.061	-0.244	-0.374	-1.192	86.413	0	0	0	0	0	0	0
WT222(CAA14FCCF874)	3.73	13105	2022-11-25 09:52:21.960	-0.04	-0.097	0.964	-3.296	-0.061	-0.244	-0.39	-1.192	86.391	0	0	0	0	0	0	0
WT222(CAA14FCCF874)	3.73	13105	2022-11-25 09:52:21.960	-0.021	-0.054	1	1.038	0.305	1.038	-0.385	-1.192	86.38	0	0	0	0	0	0	0
WT222(CAA14FCCF874)	3.73	13105	2022-11-25 09:52:21.960	-0.021	-0.054	1	1.038	0.305	1.038	-0.379	-1.187	86.364	0	0	0	0	0	0	0
WT222(CAA14FCCF874)	3.73	13105	2022-11-25 09:52:21.992	-0.021	-0.054	1	1.038	0.305	1.038	-0.374	-1.181	86.353	0	0	0	0	0	0	0
WT222(CAA14FCCF874)	3.73	13105	2022-11-25 09:52:21.992	-0.021	-0.054	1	1.038	0.305	1.038	-0.374	-1.176	86.342	0	0	0	0	0	0	0
WT222(CAA14FCCF874)	3.73	13105	2022-11-25 09:52:21.992	0.089	0.003	0.994	5.432	0.122	-0.366	-0.346	-1.176	86.32	0	0	0	0	0	0	0
WT222(CAA14FCCF874)	3.73	13105	2022-11-25 09:52:21.992	0.089	0.003	0.994	5.432	0.122	-0.366	-0.319	-1.176	86.298	0	0	0	0	0	0	0
WT222(CAA14FCCF874)	3.73	13105	2022-11-25 09:52:21.992	0.089	0.003	0.994	5.432	0.122	-0.366	-0.297	-1.17	86.281	0	0	0	0	0	0	0
WT222(CAA14FCCF874)	3.73	13105	2022-11-25 09:52:21.992	0.089	0.003	0.994	5.432	0.122	-0.366	-0.269	-1.17	86.259	0	0	0	0	0	0	0
WT222(CAA14FCCF874)	3.73	13105	2022-11-25 09:52:21.992	0	0.081	1.032	3.845	-0.916	-2.625	-0.247	-1.176	86.226	0	0	0	0	0	0	0
WT222(CAA14FCCF874)	3.73	13105	2022-11-25 09:52:21.992	0	0.081	1.032	3.845	-0.916	-2.625	-0.231	-1.181	86.199	0	0	0	0	0	0	0
WT222(CAA14FCCF874)	3.73	13105	2022-11-25 09:52:22.086	-0.024	0.004	0.971	1.587	-1.77	-0.977	-0.483	-0.994	85.501	0	0	0	0	0	0	0
WT222(CAA14FCCF874)	3.73	13105	2022-11-25 09:52:22.086	0.105	0.049	1.035	0.549	-1.282	-0.122	-0.483	-1	85.485	0	0	0	0	0	0	0
WT222(CAA14FCCF874)	3.73	13105	2022-11-25 09:52:22.086	0.105	0.049	1.035	0.549	-1.282	-0.122	-0.483	-1.005	85.468	0	0	0	0	0	0	0

## Sheet: 100cm
设备名称	电压	版本	片上时间	加速度X(g)	加速度Y(g)	加速度Z(g)	角速度X(°/s)	角速度Y(°/s)	角速度Z(°/s)	角度X(°)	角度Y(°)	角度Z(°)	磁场X	磁场Y	磁场Z	四元数0	四元数1	四元数2	四元数3	状态
WT222(CAA14FCCF874)	3.74	13105	2022-11-25 10:05:19.238	-0.004	-0.033	0.969	1.526	-1.953	0.61	-0.698	0.297	83.32	0	0	0	0	0	0	0
WT222(CAA14FCCF874)	3.74	13105	2022-11-25 10:05:19.238	-0.004	-0.033	0.969	1.526	-1.953	0.61	-0.687	0.286	83.315	0	0	0	0	0	0	0
WT222(CAA14FCCF874)	3.74	13105	2022-11-25 10:05:19.238	-0.004	-0.033	0.969	1.526	-1.953	0.61	-0.681	0.28	83.304	0	0	0	0	0	0	0
WT222(CAA14FCCF874)	3.74	13105	2022-11-25 10:05:19.238	-0.088	0.015	1.036	-0.793	0.366	0.793	-0.687	0.28	83.298	0	0	0	0	0	0	0
WT222(CAA14FCCF874)	3.74	13105	2022-11-25 10:05:19.238	-0.088	0.015	1.036	-0.793	0.366	0.793	-0.687	0.28	83.293	0	0	0	0	0	0	0
WT222(CAA14FCCF874)	3.74	13105	2022-11-25 10:05:19.238	-0.088	0.015	1.036	-0.793	0.366	0.793	-0.692	0.286	83.282	0	0	0	0	0	0	0
WT222(CAA14FCCF874)	3.74	13105	2022-11-25 10:05:19.238	-0.088	0.015	1.036	-0.793	0.366	0.793	-0.692	0.291	83.276	0	0	0	0	0	0	0
WT222(CAA14FCCF874)	3.74	13105	2022-11-25 10:05:19.238	0	0.007	0.989	-1.709	1.343	-0.244	-0.703	0.297	83.26	0	0	0	0	0	0	0
WT222(CAA14FCCF874)	3.74	13105	2022-11-25 10:05:19.238	0	0.007	0.989	-1.709	1.343	-0.244	-0.709	0.308	83.249	0	0	0	0	0	0	0
WT222(CAA14FCCF874)	3.74	13105	2022-11-25 10:05:19.269	0	0.007	0.989	-1.709	1.343	-0.244	-0.714	0.313	83.232	0	0	0	0	0	0	0
WT222(CAA14FCCF874)	3.74	13105	2022-11-25 10:05:19.269	0	0.007	0.989	-1.709	1.343	-0.244	-0.72	0.324	83.221	0	0	0	0	0	0	0
WT222(CAA14FCCF874)	3.74	13105	2022-11-25 10:05:19.269	0.02	-0.046	0.989	-0.793	0.427	0.732	-0.725	0.324	83.216	0	0	0	0	0	0	0
WT222(CAA14FCCF874)	3.74	13105	2022-11-25 10:05:19.269	0.02	-0.046	0.989	-0.793	0.427	0.732	-0.725	0.33	83.205	0	0	0	0	0	0	0
WT222(CAA14FCCF874)	3.74	13105	2022-11-25 10:05:19.269	0.02	-0.046	0.989	-0.793	0.427	0.732	-0.731	0.33	83.199	0	0	0	0	0	0	0
WT222(CAA14FCCF874)	3.74	13105	2022-11-25 10:05:19.269	0.02	-0.046	0.989	-0.793	0.427	0.732	-0.736	0.335	83.188	0	0	0	0	0	0	0
WT222(CAA14FCCF874)	3.74	13105	2022-11-25 10:05:19.269	0.016	0.018	0.957	-0.854	-0.061	-0.549	-0.736	0.335	83.177	0	0	0	0	0	0	0
WT222(CAA14FCCF874)	3.74	13105	2022-11-25 10:05:19.269	0.016	0.018	0.957	-0.854	-0.061	-0.549	-0.742	0.335	83.167	0	0	0	0	0	0	0
WT222(CAA14FCCF874)	3.74	13105	2022-11-25 10:05:19.332	0.016	0.018	0.957	-0.854	-0.061	-0.549	-0.747	0.335	83.15	0	0	0	0	0	0	0
WT222(CAA14FCCF874)	3.74	13105	2022-11-25 10:05:19.332	0.016	0.018	0.957	-0.854	-0.061	-0.549	-0.747	0.33	83.134	0	0	0	0	0	0	0
WT222(CAA14FCCF874)	3.74	13105	2022-11-25 10:05:19.332	-0.047	-0.019	1.037	-0.427	0.671	0.732	-0.747	0.335	83.128	0	0	0	0	0	0	0
WT222(CAA14FCCF874)	3.74	13105	2022-11-25 10:05:19.332	-0.047	-0.019	1.037	-0.427	0.671	0.732	-0.747	0.341	83.123	0	0	0	0	0	0	0
WT222(CAA14FCCF874)	3.74	13105	2022-11-25 10:05:19.332	-0.047	-0.019	1.037	-0.427	0.671	0.732	-0.753	0.341	83.112	0	0	0	0	0	0	0
WT222(CAA14FCCF874)	3.74	13105	2022-11-25 10:05:19.332	-0.047	-0.019	1.037	-0.427	0.671	0.732	-0.753	0.346	83.106	0	0	0	0	0	0	0
WT222(CAA14FCCF874)	3.74	13105	2022-11-25 10:05:19.332	0.083	-0.014	1.005	-1.831	1.831	-0.671	-0.758	0.357	83.09	0	0	0	0	0	0	0
WT222(CAA14FCCF874)	3.74	13105	2022-11-25 10:05:19.332	0.083	-0.014	1.005	-1.831	1.831	-0.671	-0.769	0.363	83.079	0	0	0	0	0	0	0
WT222(CAA14FCCF874)	3.74	13105	2022-11-25 10:05:19.363	0.083	-0.014	1.005	-1.831	1.831	-0.671	-0.775	0.374	83.062	0	0	0	0	0	0	0
WT222(CAA14FCCF874)	3.74	13105	2022-11-25 10:05:19.363	-0.054	-0.028	0.926	-0.793	0.061	0	-0.78	0.374	83.051	0	0	0	0	0	0	0
WT222(CAA14FCCF874)	3.74	13105	2022-11-25 10:05:19.363	-0.054	-0.028	0.926	-0.793	0.061	0	-0.786	0.374	83.04	0	0	0	0	0	0	0
WT222(CAA14FCCF874)	3.74	13105	2022-11-25 10:05:19.363	-0.054	-0.028	0.926	-0.793	0.061	0	-0.786	0.374	83.035	0	0	0	0	0	0	0
WT222(CAA14FCCF874)	3.74	13105	2022-11-25 10:05:19.363	-0.054	-0.028	0.926	-0.793	0.061	0	-0.791	0.374	83.024	0	0	0	0	0	0	0
WT222(CAA14FCCF874)	3.74	13105	2022-11-25 10:05:19.363	0.008	-0.003	1.034	3.174	-1.709	0.366	-0.775	0.363	83.013	0	0	0	0	0	0	0
WT222(CAA14FCCF874)	3.74	13105	2022-11-25 10:05:19.363	0.008	-0.003	1.034	3.174	-1.709	0.366	-0.758	0.357	83.007	0	0	0	0	0	0	0
WT222(CAA14FCCF874)	3.74	13105	2022-11-25 10:05:19.363	0.008	-0.003	1.034	3.174	-1.709	0.366	-0.742	0.346	82.996	0	0	0	0	0	0	0
WT222(CAA14FCCF874)	3.74	13105	2022-11-25 10:05:19.457	0.008	-0.003	1.034	3.174	-1.709	0.366	-0.725	0.341	82.991	0	0	0	0	0	0	0
WT222(CAA14FCCF874)	3.74	13105	2022-11-25 10:05:19.457	-0.015	0.031	1.034	-2.502	1.526	0	-0.736	0.346	82.98	0	0	0	0	0	0	0
WT222(CAA14FCCF874)	3.74	13105	2022-11-25 10:05:19.457	-0.015	0.031	1.034	-2.502	1.526	0	-0.747	0.352	82.969	0	0	0	0	0	0	0
WT222(CAA14FCCF874)	3.74	13105	2022-11-25 10:05:19.457	-0.015	0.031	1.034	-2.502	1.526	0	-0.758	0.363	82.958	0	0	0	0	0	0	0
WT222(CAA14FCCF874)	3.74	13105	2022-11-25 10:05:19.457	-0.015	0.031	1.034	-2.502	1.526	0	-0.769	0.368	82.947	0	0	0	0	0	0	0
WT222(CAA14FCCF874)	3.74	13105	2022-11-25 10:05:19.457	-0.014	-0.081	0.933	-1.709	0.549	0.61	-0.78	0.374	82.936	0	0	0	0	0	0	0
WT222(CAA14FCCF874)	3.74	13105	2022-11-25 10:05:19.457	-0.014	-0.081	0.933	-1.709	0.549	0.61	-0.786	0.374	82.93	0	0	0	0	0	0	0
WT222(CAA14FCCF874)	3.74	13105	2022-11-25 10:05:19.457	-0.014	-0.081	0.933	-1.709	0.549	0.61	-0.797	0.379	82.925	0	0	0	0	0	0	0
WT222(CAA14FCCF874)	3.74	13105	2022-11-25 10:05:19.504	-0.014	-0.081	0.933	-1.709	0.549	0.61	-0.802	0.379	82.919	0	0	0	0	0	0	0
WT222(CAA14FCCF874)	3.74	13105	2022-11-25 10:05:19.504	-0.142	0.017	1.007	2.38	-1.587	0	-0.791	0.374	82.908	0	0	0	0	0	0	0
WT222(CAA14FCCF874)	3.74	13105	2022-11-25 10:05:19.504	-0.142	0.017	1.007	2.38	-1.587	0	-0.78	0.368	82.903	0	0	0	0	0	0	0
WT222(CAA14FCCF874)	3.74	13105	2022-11-25 10:05:19.504	-0.142	0.017	1.007	2.38	-1.587	0	-0.769	0.363	82.892	0	0	0	0	0	0	0
WT222(CAA14FCCF874)	3.74	13105	2022-11-25 10:05:19.504	-0.142	0.017	1.007	2.38	-1.587	0	-0.758	0.363	82.881	0	0	0	0	0	0	0
WT222(CAA14FCCF874)	3.74	13105	2022-11-25 10:05:19.504	0.066	-0.015	1.058	-5.92	2.869	0.366	-0.786	0.379	82.87	0	0	0	0	0	0	0
WT222(CAA14FCCF874)	3.74	13105	2022-11-25 10:05:19.504	0.066	-0.015	1.058	-5.92	2.869	0.366	-0.813	0.396	82.864	0	0	0	0	0	0	0
WT222(CAA14FCCF874)	3.74	13105	2022-11-25 10:05:19.504	0.066	-0.015	1.058	-5.92	2.869	0.366	-0.846	0.412	82.853	0	0	0	0	0	0	0
WT222(CAA14FCCF874)	3.74	13105	2022-11-25 10:05:19.519	0.066	-0.015	1.058	-5.92	2.869	0.366	-0.873	0.428	82.848	0	0	0	0	0	0	0
WT222(CAA14FCCF874)	3.74	13105	2022-11-25 10:05:19.519	-0.11	-0.035	0.912	-1.953	1.16	-0.122	-0.879	0.434	82.837	0	0	0	0	0	0	0
WT222(CAA14FCCF874)	3.74	13105	2022-11-25 10:05:19.519	-0.11	-0.035	0.912	-1.953	1.16	-0.122	-0.89	0.445	82.826	0	0	0	0	0	0	0
WT222(CAA14FCCF874)	3.74	13105	2022-11-25 10:05:19.519	-0.11	-0.035	0.912	-1.953	1.16	-0.122	-0.901	0.456	82.82	0	0	0	0	0	0	0
WT222(CAA14FCCF874)	3.74	13105	2022-11-25 10:05:19.519	-0.11	-0.035	0.912	-1.953	1.16	-0.122	-0.912	0.461	82.809	0	0	0	0	0	0	0
WT222(CAA14FCCF874)	3.74	13105	2022-11-25 10:05:19.519	0.07	0.003	1.052	2.93	-1.526	-0.488	-0.895	0.461	82.798	0	0	0	0	0	0	0
WT222(CAA14FCCF874)	3.74	13105	2022-11-25 10:05:19.519	0.07	0.003	1.052	2.93	-1.526	-0.488	-0.879	0.456	82.787	0	0	0	0	0	0	0
WT222(CAA14FCCF874)	3.74	13105	2022-11-25 10:05:19.519	0.07	0.003	1.052	2.93	-1.526	-0.488	-0.868	0.45	82.776	0	0	0	0	0	0	0
WT222(CAA14FCCF874)	3.74	13105	2022-11-25 10:05:19.535	0.07	0.003	1.052	2.93	-1.526	-0.488	-0.851	0.439	82.766	0	0	0	0	0	0	0
WT222(CAA14FCCF874)	3.74	13105	2022-11-25 10:05:19.535	-0.076	0	0.96	-1.892	1.465	0.366	-0.857	0.45	82.76	0	0	0	0	0	0	0
WT222(CAA14FCCF874)	3.74	13105	2022-11-25 10:05:19.535	-0.076	0	0.96	-1.892	1.465	0.366	-0.868	0.461	82.749	0	0	0	0	0	0	0
WT222(CAA14FCCF874)	3.74	13105	2022-11-25 10:05:19.535	-0.076	0	0.96	-1.892	1.465	0.366	-0.879	0.472	82.744	0	0	0	0	0	0	0
WT222(CAA14FCCF874)	3.74	13105	2022-11-25 10:05:19.535	-0.076	0	0.96	-1.892	1.465	0.366	-0.884	0.478	82.738	0	0	0	0	0	0	0
WT222(CAA14FCCF874)	3.74	13105	2022-11-25 10:05:19.535	0.079	-0.014	1.018	0.061	-0.183	0.488	-0.884	0.483	82.733	0	0	0	0	0	0	0
WT222(CAA14FCCF874)	3.74	13105	2022-11-25 10:05:19.535	0.079	-0.014	1.018	0.061	-0.183	0.488	-0.884	0.483	82.727	0	0	0	0	0	0	0
WT222(CAA14FCCF874)	3.74	13105	2022-11-25 10:05:19.535	0.079	-0.014	1.018	0.061	-0.183	0.488	-0.879	0.483	82.722	0	0	0	0	0	0	0
WT222(CAA14FCCF874)	3.74	13105	2022-11-25 10:05:19.566	0.079	-0.014	1.018	0.061	-0.183	0.488	-0.879	0.478	82.716	0	0	0	0	0	0	0
WT222(CAA14FCCF874)	3.74	13105	2022-11-25 10:05:19.566	-0.093	-0.028	0.956	2.197	-1.16	0.183	-0.868	0.472	82.705	0	0	0	0	0	0	0
WT222(CAA14FCCF874)	3.74	13105	2022-11-25 10:05:19.566	-0.093	-0.028	0.956	2.197	-1.16	0.183	-0.857	0.467	82.7	0	0	0	0	0	0	0
WT222(CAA14FCCF874)	3.74	13105	2022-11-25 10:05:19.566	-0.093	-0.028	0.956	2.197	-1.16	0.183	-0.846	0.467	82.694	0	0	0	0	0	0	0
WT222(CAA14FCCF874)	3.74	13105	2022-11-25 10:05:19.566	-0.093	-0.028	0.956	2.197	-1.16	0.183	-0.835	0.461	82.689	0	0	0	0	0	0	0
WT222(CAA14FCCF874)	3.74	13105	2022-11-25 10:05:19.566	0.039	0.007	1.042	0	-1.099	-0.61	-0.835	0.456	82.678	0	0	0	0	0	0	0
WT222(CAA14FCCF874)	3.74	13105	2022-11-25 10:05:19.566	0.039	0.007	1.042	0	-1.099	-0.61	-0.835	0.456	82.667	0	0	0	0	0	0	0
WT222(CAA14FCCF874)	3.74	13105	2022-11-25 10:05:19.566	0.039	0.007	1.042	0	-1.099	-0.61	-0.835	0.45	82.656	0	0	0	0	0	0	0
WT222(CAA14FCCF874)	3.74	13105	2022-11-25 10:05:19.628	0.039	0.007	1.042	0	-1.099	-0.61	-0.835	0.445	82.645	0	0	0	0	0	0	0
WT222(CAA14FCCF874)	3.74	13105	2022-11-25 10:05:19.628	-0.057	-0.045	0.927	-2.502	2.075	0	-0.846	0.456	82.639	0	0	0	0	0	0	0
WT222(CAA14FCCF874)	3.74	13105	2022-11-25 10:05:19.628	-0.057	-0.045	0.927	-2.502	2.075	0	-0.857	0.467	82.628	0	0	0	0	0	0	0
WT222(CAA14FCCF874)	3.74	13105	2022-11-25 10:05:19.628	-0.057	-0.045	0.927	-2.502	2.075	0	-0.868	0.478	82.623	0	0	0	0	0	0	0
WT222(CAA14FCCF874)	3.74	13105	2022-11-25 10:05:19.628	-0.057	-0.045	0.927	-2.502	2.075	0	-0.884	0.489	82.617	0	0	0	0	0	0	0
WT222(CAA14FCCF874)	3.74	13105	2022-11-25 10:05:19.628	-0.012	-0.026	0.989	5.493	-3.418	-0.793	-0.857	0.478	82.606	0	0	0	0	0	0	0
WT222(CAA14FCCF874)	3.74	13105	2022-11-25 10:05:19.628	-0.012	-0.026	0.989	5.493	-3.418	-0.793	-0.829	0.461	82.595	0	0	0	0	0	0	0
WT222(CAA14FCCF874)	3.74	13105	2022-11-25 10:05:19.628	-0.012	-0.026	0.989	5.493	-3.418	-0.793	-0.802	0.445	82.59	0	0	0	0	0	0	0
WT222(CAA14FCCF874)	3.74	13105	2022-11-25 10:05:19.628	-0.012	-0.026	0.989	5.493	-3.418	-0.793	-0.775	0.428	82.579	0	0	0	0	0	0	0
WT222(CAA14FCCF874)	3.74	13105	2022-11-25 10:05:19.628	-0.057	0.012	1.042	0.244	0.427	-0.732	-0.775	0.434	82.568	0	0	0	0	0	0	0
WT222(CAA14FCCF874)	3.74	13105	2022-11-25 10:05:19.628	-0.057	0.012	1.042	0.244	0.427	-0.732	-0.775	0.439	82.557	0	0	0	0	0	0	0
WT222(CAA14FCCF874)	3.74	13105	2022-11-25 10:05:19.628	-0.057	0.012	1.042	0.244	0.427	-0.732	-0.775	0.445	82.546	0	0	0	0	0	0	0
WT222(CAA14FCCF874)	3.74	13105	2022-11-25 10:05:19.628	-0.057	0.012	1.042	0.244	0.427	-0.732	-0.769	0.45	82.535	0	0	0	0	0	0	0
WT222(CAA14FCCF874)	3.74	13105	2022-11-25 10:05:19.628	-0.036	-0.042	0.917	0.427	-0.793	-0.366	-0.769	0.45	82.529	0	0	0	0	0	0	0
WT222(CAA14FCCF874)	3.74	13105	2022-11-25 10:05:19.628	-0.036	-0.042	0.917	0.427	-0.793	-0.366	-0.769	0.445	82.518	0	0	0	0	0	0	0
WT222(CAA14FCCF874)	3.74	13105	2022-11-25 10:05:19.628	-0.036	-0.042	0.917	0.427	-0.793	-0.366	-0.764	0.445	82.513	0	0	0	0	0	0	0
WT222(CAA14FCCF874)	3.74	13105	2022-11-25 10:05:19.691	-0.036	-0.042	0.917	0.427	-0.793	-0.366	-0.764	0.445	82.507	0	0	0	0	0	0	0
WT222(CAA14FCCF874)	3.74	13105	2022-11-25 10:05:19.691	-0.077	-0.003	1.039	1.16	-1.282	-0.122	-0.758	0.445	82.502	0	0	0	0	0	0	0
WT222(CAA14FCCF874)	3.74	13105	2022-11-25 10:05:19.691	-0.077	-0.003	1.039	1.16	-1.282	-0.122	-0.753	0.439	82.491	0	0	0	0	0	0	0
WT222(CAA14FCCF874)	3.74	13105	2022-11-25 10:05:19.691	-0.077	-0.003	1.039	1.16	-1.282	-0.122	-0.747	0.439	82.485	0	0	0	0	0	0	0
WT222(CAA14FCCF874)	3.74	13105	2022-11-25 10:05:19.691	-0.077	-0.003	1.039	1.16	-1.282	-0.122	-0.742	0.439	82.48	0	0	0	0	0	0	0
WT222(CAA14FCCF874)	3.74	13105	2022-11-25 10:05:19.691	0.043	0.002	0.972	-3.845	2.625	0.061	-0.764	0.456	82.474	0	0	0	0	0	0	0
WT222(CAA14FCCF874)	3.74	13105	2022-11-25 10:05:19.691	0.043	0.002	0.972	-3.845	2.625	0.061	-0.78	0.472	82.469	0	0	0	0	0	0	0
WT222(CAA14FCCF874)	3.74	13105	2022-11-25 10:05:19.691	0.043	0.002	0.972	-3.845	2.625	0.061	-0.802	0.489	82.463	0	0	0	0	0	0	0
WT222(CAA14FCCF874)	3.74	13105	2022-11-25 10:05:19.722	-0.075	-0.029	0.944	2.686	-2.441	-0.366	-0.786	0.478	82.452	0	0	0	0	0	0	0
WT222(CAA14FCCF874)	3.74	13105	2022-11-25 10:05:19.722	-0.075	-0.029	0.944	2.686	-2.441	-0.366	-0.775	0.472	82.447	0	0	0	0	0	0	0
WT222(CAA14FCCF874)	3.74	13105	2022-11-25 10:05:19.722	-0.075	-0.029	0.944	2.686	-2.441	-0.366	-0.758	0.461	82.436	0	0	0	0	0	0	0
WT222(CAA14FCCF874)	3.74	13105	2022-11-25 10:05:19.722	-0.075	-0.029	0.944	2.686	-2.441	-0.366	-0.747	0.456	82.43	0	0	0	0	0	0	0
WT222(CAA14FCCF874)	3.74	13105	2022-11-25 10:05:19.722	0.181	0.066	1.231	-7.08	5.127	0.916	-0.78	0.483	82.43	0	0	0	0	0	0	0
WT222(CAA14FCCF874)	3.74	13105	2022-11-25 10:05:19.722	0.181	0.066	1.231	-7.08	5.127	0.916	-0.818	0.511	82.425	0	0	0	0	0	0	0
WT222(CAA14FCCF874)	3.74	13105	2022-11-25 10:05:19.722	0.181	0.066	1.231	-7.08	5.127	0.916	-0.851	0.533	82.425	0	0	0	0	0	0	0
WT222(CAA14FCCF874)	3.74	13105	2022-11-25 10:05:19.722	0.181	0.066	1.231	-7.08	5.127	0.916	-0.884	0.56	82.419	0	0	0	0	0	0	0
WT222(CAA14FCCF874)	3.74	13105	2022-11-25 10:05:19.863	-0.046	0	0.989	-1.16	-1.587	-0.793	-0.884	0.549	82.408	0	0	0	0	0	0	0
WT222(CAA14FCCF874)	3.74	13105	2022-11-25 10:05:19.878	-0.046	0	0.989	-1.16	-1.587	-0.793	-0.89	0.538	82.397	0	0	0	0	0	0	0
WT222(CAA14FCCF874)	3.74	13105	2022-11-25 10:05:19.878	-0.046	0	0.989	-1.16	-1.587	-0.793	-0.895	0.527	82.386	0	0	0	0	0	0	0
WT222(CAA14FCCF874)	3.74	13105	2022-11-25 10:05:19.878	-0.046	0	0.989	-1.16	-1.587	-0.793	-0.895	0.522	82.375	0	0	0	0	0	0	0
WT222(CAA14FCCF874)	3.74	13105	2022-11-25 10:05:19.878	0.025	-0.029	0.941	-2.441	-1.038	0	-0.906	0.511	82.37	0	0	0	0	0	0	0
WT222(CAA14FCCF874)	3.74	13105	2022-11-25 10:05:19.878	0.025	-0.029	0.941	-2.441	-1.038	0	-0.917	0.505	82.365	0	0	0	0	0	0	0
WT222(CAA14FCCF874)	3.74	13105	2022-11-25 10:05:19.878	0.025	-0.029	0.941	-2.441	-1.038	0	-0.928	0.5	82.359	0	0	0	0	0	0	0
WT222(CAA14FCCF874)	3.74	13105	2022-11-25 10:05:19.878	0.025	-0.029	0.941	-2.441	-1.038	0	-0.939	0.494	82.354	0	0	0	0	0	0	0
WT222(CAA14FCCF874)	3.74	13105	2022-11-25 10:05:19.878	-0.084	0.022	1.074	-5.066	1.343	0.427	-0.961	0.5	82.348	0	0	0	0	0	0	0
WT222(CAA14FCCF874)	3.74	13105	2022-11-25 10:05:19.878	-0.084	0.022	1.074	-5.066	1.343	0.427	-0.983	0.505	82.343	0	0	0	0	0	0	0
WT222(CAA14FCCF874)	3.74	13105	2022-11-25 10:05:19.878	-0.084	0.022	1.074	-5.066	1.343	0.427	-1.005	0.511	82.337	0	0	0	0	0	0	0
WT222(CAA14FCCF874)	3.74	13105	2022-11-25 10:05:19.878	-0.084	0.022	1.074	-5.066	1.343	0.427	-1.027	0.522	82.337	0	0	0	0	0	0	0
WT222(CAA14FCCF874)	3.74	13105	2022-11-25 10:05:19.878	0.011	-0.011	0.964	-6.897	-1.648	0.61	-1.06	0.511	82.332	0	0	0	0	0	0	0
WT222(CAA14FCCF874)	3.74	13105	2022-11-25 10:05:19.878	0.011	-0.011	0.964	-6.897	-1.648	0.61	-1.093	0.505	82.326	0	0	0	0	0	0	0
WT222(CAA14FCCF874)	3.74	13105	2022-11-25 10:05:19.878	0.011	-0.011	0.964	-6.897	-1.648	0.61	-1.121	0.494	82.326	0	0	0	0	0	0	0
WT222(CAA14FCCF874)	3.74	13105	2022-11-25 10:05:19.878	0.011	-0.011	0.964	-6.897	-1.648	0.61	-1.154	0.489	82.321	0	0	0	0	0	0	0
WT222(CAA14FCCF874)	3.74	13105	2022-11-25 10:05:19.925	-0.033	-0.055	0.953	-4.822	1.892	-1.404	-1.176	0.5	82.304	0	0	0	0	0	0	0
WT222(CAA14FCCF874)	3.74	13105	2022-11-25 10:05:19.925	-0.033	-0.055	0.953	-4.822	1.892	-1.404	-1.198	0.505	82.293	0	0	0	0	0	0	0
WT222(CAA14FCCF874)	3.74	13105	2022-11-25 10:05:19.925	-0.033	-0.055	0.953	-4.822	1.892	-1.404	-1.219	0.516	82.282	0	0	0	0	0	0	0
WT222(CAA14FCCF874)	3.74	13105	2022-11-25 10:05:19.925	-0.033	-0.055	0.953	-4.822	1.892	-1.404	-1.241	0.527	82.266	0	0	0	0	0	0	0
WT222(CAA14FCCF874)	3.74	13105	2022-11-25 10:05:19.925	0.004	0.032	1.031	-0.793	-1.221	1.404	-1.241	0.522	82.271	0	0	0	0	0	0	0
WT222(CAA14FCCF874)	3.74	13105	2022-11-25 10:05:19.925	0.004	0.032	1.031	-0.793	-1.221	1.404	-1.247	0.516	82.271	0	0	0	0	0	0	0
WT222(CAA14FCCF874)	3.74	13105	2022-11-25 10:05:19.925	0.004	0.032	1.031	-0.793	-1.221	1.404	-1.247	0.511	82.271	0	0	0	0	0	0	0
WT222(CAA14FCCF874)	3.74	13105	2022-11-25 10:05:19.925	0.004	0.032	1.031	-0.793	-1.221	1.404	-1.247	0.505	82.271	0	0	0	0	0	0	0
WT222(CAA14FCCF874)	3.74	13105	2022-11-25 10:05:19.957	-0.022	-0.044	0.974	-2.319	1.099	0	-1.258	0.511	82.266	0	0	0	0	0	0	0
WT222(CAA14FCCF874)	3.74	13105	2022-11-25 10:05:19.957	-0.022	-0.044	0.974	-2.319	1.099	0	-1.263	0.516	82.26	0	0	0	0	0	0	0
WT222(CAA14FCCF874)	3.74	13105	2022-11-25 10:05:19.957	-0.022	-0.044	0.974	-2.319	1.099	0	-1.274	0.522	82.255	0	0	0	0	0	0	0
WT222(CAA14FCCF874)	3.74	13105	2022-11-25 10:05:19.957	-0.022	-0.044	0.974	-2.319	1.099	0	-1.285	0.527	82.249	0	0	0	0	0	0	0
WT222(CAA14FCCF874)	3.74	13105	2022-11-25 10:05:19.957	0.018	0.012	1.018	-1.282	2.258	-0.61	-1.291	0.544	82.238	0	0	0	0	0	0	0
WT222(CAA14FCCF874)	3.74	13105	2022-11-25 10:05:19.957	0.018	0.012	1.018	-1.282	2.258	-0.61	-1.291	0.555	82.227	0	0	0	0	0	0	0
WT222(CAA14FCCF874)	3.74	13105	2022-11-25 10:05:19.957	0.018	0.012	1.018	-1.282	2.258	-0.61	-1.296	0.566	82.222	0	0	0	0	0	0	0
WT222(CAA14FCCF874)	3.74	13105	2022-11-25 10:05:19.957	0.018	0.012	1.018	-1.282	2.258	-0.61	-1.302	0.577	82.211	0	0	0	0	0	0	0
WT222(CAA14FCCF874)	3.74	13105	2022-11-25 10:05:19.957	-0.041	-0.05	0.946	-0.244	-0.977	-0.244	-1.302	0.571	82.205	0	0	0	0	0	0	0
WT222(CAA14FCCF874)	3.74	13105	2022-11-25 10:05:19.957	-0.041	-0.05	0.946	-0.244	-0.977	-0.244	-1.296	0.566	82.194	0	0	0	0	0	0	0
WT222(CAA14FCCF874)	3.74	13105	2022-11-25 10:05:19.957	-0.041	-0.05	0.946	-0.244	-0.977	-0.244	-1.296	0.56	82.189	0	0	0	0	0	0	0
WT222(CAA14FCCF874)	3.74	13105	2022-11-25 10:05:19.957	-0.041	-0.05	0.946	-0.244	-0.977	-0.244	-1.296	0.555	82.183	0	0	0	0	0	0	0
WT222(CAA14FCCF874)	3.74	13105	2022-11-25 10:05:19.957	0.087	-0.01	1.036	-0.61	0	0.122	-1.302	0.555	82.178	0	0	0	0	0	0	0
WT222(CAA14FCCF874)	3.74	13105	2022-11-25 10:05:19.957	0.087	-0.01	1.036	-0.61	0	0.122	-1.302	0.555	82.172	0	0	0	0	0	0	0
WT222(CAA14FCCF874)	3.74	13105	2022-11-25 10:05:19.957	0.087	-0.01	1.036	-0.61	0	0.122	-1.302	0.555	82.167	0	0	0	0	0	0	0
WT222(CAA14FCCF874)	3.74	13105	2022-11-25 10:05:19.957	0.087	-0.01	1.036	-0.61	0	0.122	-1.307	0.549	82.161	0	0	0	0	0	0	0
WT222(CAA14FCCF874)	3.74	13105	2022-11-25 10:05:19.957	-0.061	-0.046	0.975	-1.038	0.366	0.671	-1.307	0.549	82.161	0	0	0	0	0	0	0
WT222(CAA14FCCF874)	3.74	13105	2022-11-25 10:05:19.957	-0.061	-0.046	0.975	-1.038	0.366	0.671	-1.313	0.549	82.161	0	0	0	0	0	0	0
WT222(CAA14FCCF874)	3.74	13105	2022-11-25 10:05:19.957	-0.061	-0.046	0.975	-1.038	0.366	0.671	-1.318	0.549	82.156	0	0	0	0	0	0	0
WT222(CAA14FCCF874)	3.74	13105	2022-11-25 10:05:19.957	-0.061	-0.046	0.975	-1.038	0.366	0.671	-1.324	0.555	82.156	0	0	0	0	0	0	0
WT222(CAA14FCCF874)	3.74	13105	2022-11-25 10:05:19.957	0.085	-0.002	1.03	-1.343	-0.122	-0.61	-1.329	0.549	82.145	0	0	0	0	0	0	0
WT222(CAA14FCCF874)	3.74	13105	2022-11-25 10:05:19.957	0.085	-0.002	1.03	-1.343	-0.122	-0.61	-1.335	0.549	82.139	0	0	0	0	0	0	0
WT222(CAA14FCCF874)	3.74	13105	2022-11-25 10:05:19.957	0.085	-0.002	1.03	-1.343	-0.122	-0.61	-1.34	0.544	82.128	0	0	0	0	0	0	0
WT222(CAA14FCCF874)	3.74	13105	2022-11-25 10:05:19.957	0.085	-0.002	1.03	-1.343	-0.122	-0.61	-1.346	0.538	82.123	0	0	0	0	0	0	0
WT222(CAA14FCCF874)	3.74	13105	2022-11-25 10:05:19.988	-0.059	-0.046	0.991	-0.854	0.061	-0.244	-1.351	0.538	82.117	0	0	0	0	0	0	0
WT222(CAA14FCCF874)	3.74	13105	2022-11-25 10:05:19.988	-0.059	-0.046	0.991	-0.854	0.061	-0.244	-1.351	0.538	82.106	0	0	0	0	0	0	0
WT222(CAA14FCCF874)	3.74	13105	2022-11-25 10:05:19.988	-0.059	-0.046	0.991	-0.854	0.061	-0.244	-1.357	0.533	82.101	0	0	0	0	0	0	0
WT222(CAA14FCCF874)	3.74	13105	2022-11-25 10:05:19.988	-0.059	-0.046	0.991	-0.854	0.061	-0.244	-1.362	0.533	82.095	0	0	0	0	0	0	0
WT222(CAA14FCCF874)	3.74	13105	2022-11-25 10:05:19.988	0.053	0.019	1.015	-0.366	-1.587	0	-1.362	0.522	82.09	0	0	0	0	0	0	0
WT222(CAA14FCCF874)	3.74	13105	2022-11-25 10:05:19.988	0.053	0.019	1.015	-0.366	-1.587	0	-1.362	0.516	82.084	0	0	0	0	0	0	0
WT222(CAA14FCCF874)	3.74	13105	2022-11-25 10:05:19.988	0.053	0.019	1.015	-0.366	-1.587	0	-1.362	0.505	82.079	0	0	0	0	0	0	0
WT222(CAA14FCCF874)	3.74	13105	2022-11-25 10:05:19.988	0.053	0.019	1.015	-0.366	-1.587	0	-1.362	0.494	82.073	0	0	0	0	0	0	0
WT222(CAA14FCCF874)	3.74	13105	2022-11-25 10:05:20.050	-0.064	-0.042	0.997	-7.202	3.723	-0.061	-1.401	0.511	82.062	0	0	0	0	0	0	0
WT222(CAA14FCCF874)	3.74	13105	2022-11-25 10:05:20.050	-0.064	-0.042	0.997	-7.202	3.723	-0.061	-1.434	0.527	82.057	0	0	0	0	0	0	0
WT222(CAA14FCCF874)	3.74	13105	2022-11-25 10:05:20.050	-0.064	-0.042	0.997	-7.202	3.723	-0.061	-1.467	0.544	82.051	0	0	0	0	0	0	0
WT222(CAA14FCCF874)	3.74	13105	2022-11-25 10:05:20.050	-0.064	-0.042	0.997	-7.202	3.723	-0.061	-1.505	0.56	82.04	0	0	0	0	0	0	0
WT222(CAA14FCCF874)	3.74	13105	2022-11-25 10:05:20.050	-0.019	-0.024	1.02	-0.61	-2.258	0.427	-1.505	0.549	82.04	0	0	0	0	0	0	0
WT222(CAA14FCCF874)	3.74	13105	2022-11-25 10:05:20.050	-0.019	-0.024	1.02	-0.61	-2.258	0.427	-1.505	0.538	82.035	0	0	0	0	0	0	0
WT222(CAA14FCCF874)	3.74	13105	2022-11-25 10:05:20.050	-0.019	-0.024	1.02	-0.61	-2.258	0.427	-1.511	0.527	82.029	0	0	0	0	0	0	0
WT222(CAA14FCCF874)	3.74	13105	2022-11-25 10:05:20.050	-0.019	-0.024	1.02	-0.61	-2.258	0.427	-1.511	0.516	82.024	0	0	0	0	0	0	0
WT222(CAA14FCCF874)	3.74	13105	2022-11-25 10:05:20.113	0.009	-0.019	1.016	-0.244	2.563	0	-1.511	0.527	82.018	0	0	0	0	0	0	0
WT222(CAA14FCCF874)	3.74	13105	2022-11-25 10:05:20.113	0.009	-0.019	1.016	-0.244	2.563	0	-1.511	0.538	82.007	0	0	0	0	0	0	0
WT222(CAA14FCCF874)	3.74	13105	2022-11-25 10:05:20.113	0.009	-0.019	1.016	-0.244	2.563	0	-1.511	0.555	82.002	0	0	0	0	0	0	0
WT222(CAA14FCCF874)	3.74	13105	2022-11-25 10:05:20.113	0.015	-0.055	0.952	2.197	-1.953	-0.244	-1.5	0.544	81.991	0	0	0	0	0	0	0
WT222(CAA14FCCF874)	3.74	13105	2022-11-25 10:05:20.113	0.015	-0.055	0.952	2.197	-1.953	-0.244	-1.489	0.533	81.985	0	0	0	0	0	0	0
WT222(CAA14FCCF874)	3.74	13105	2022-11-25 10:05:20.113	0.015	-0.055	0.952	2.197	-1.953	-0.244	-1.478	0.522	81.98	0	0	0	0	0	0	0
WT222(CAA14FCCF874)	3.74	13105	2022-11-25 10:05:20.113	0.015	-0.055	0.952	2.197	-1.953	-0.244	-1.467	0.511	81.969	0	0	0	0	0	0	0
WT222(CAA14FCCF874)	3.74	13105	2022-11-25 10:05:20.113	0.012	-0.009	1.046	0.793	0.488	0.305	-1.461	0.511	81.964	0	0	0	0	0	0	0
WT222(CAA14FCCF874)	3.74	13105	2022-11-25 10:05:20.113	0.012	-0.009	1.046	0.793	0.488	0.305	-1.461	0.511	81.958	0	0	0	0	0	0	0
WT222(CAA14FCCF874)	3.74	13105	2022-11-25 10:05:20.113	0.012	-0.009	1.046	0.793	0.488	0.305	-1.456	0.511	81.953	0	0	0	0	0	0	0
WT222(CAA14FCCF874)	3.74	13105	2022-11-25 10:05:20.113	0.012	-0.009	1.046	0.793	0.488	0.305	-1.45	0.511	81.947	0	0	0	0	0	0	0
WT222(CAA14FCCF874)	3.74	13105	2022-11-25 10:05:20.113	0.015	-0.015	0.987	0.854	-1.221	0	-1.445	0.505	81.936	0	0	0	0	0	0	0
WT222(CAA14FCCF874)	3.74	13105	2022-11-25 10:05:20.113	0.015	-0.015	0.987	0.854	-1.221	0	-1.439	0.494	81.931	0	0	0	0	0	0	0
WT222(CAA14FCCF874)	3.74	13105	2022-11-25 10:05:20.113	0.015	-0.015	0.987	0.854	-1.221	0	-1.434	0.489	81.92	0	0	0	0	0	0	0
WT222(CAA14FCCF874)	3.74	13105	2022-11-25 10:05:20.113	0.015	-0.015	0.987	0.854	-1.221	0	-1.434	0.483	81.914	0	0	0	0	0	0	0
WT222(CAA14FCCF874)	3.74	13105	2022-11-25 10:05:20.113	-0.045	-0.011	0.997	-1.77	3.479	-0.305	-1.439	0.494	81.903	0	0	0	0	0	0	0
WT222(CAA14FCCF874)	3.74	13105	2022-11-25 10:05:20.176	-0.045	-0.011	0.997	-1.77	3.479	-0.305	-1.45	0.511	81.892	0	0	0	0	0	0	0
WT222(CAA14FCCF874)	3.74	13105	2022-11-25 10:05:20.176	-0.045	-0.011	0.997	-1.77	3.479	-0.305	-1.456	0.527	81.881	0	0	0	0	0	0	0
WT222(CAA14FCCF874)	3.74	13105	2022-11-25 10:05:20.176	-0.045	-0.011	0.997	-1.77	3.479	-0.305	-1.461	0.544	81.87	0	0	0	0	0	0	0
WT222(CAA14FCCF874)	3.74	13105	2022-11-25 10:05:20.176	-0.226	-0.025	0.954	0.732	-1.038	1.099	-1.461	0.544	81.865	0	0	0	0	0	0	0
WT222(CAA14FCCF874)	3.74	13105	2022-11-25 10:05:20.176	-0.226	-0.025	0.954	0.732	-1.038	1.099	-1.456	0.538	81.859	0	0	0	0	0	0	0
WT222(CAA14FCCF874)	3.74	13105	2022-11-25 10:05:20.176	-0.226	-0.025	0.954	0.732	-1.038	1.099	-1.45	0.538	81.854	0	0	0	0	0	0	0
WT222(CAA14FCCF874)	3.74	13105	2022-11-25 10:05:20.176	-0.226	-0.025	0.954	0.732	-1.038	1.099	-1.445	0.538	81.848	0	0	0	0	0	0	0
WT222(CAA14FCCF874)	3.74	13105	2022-11-25 10:05:20.176	0.177	0.028	1.084	-0.732	0.183	0.183	-1.445	0.544	81.843	0	0	0	0	0	0	0
WT222(CAA14FCCF874)	3.74	13105	2022-11-25 10:05:20.254	0.177	0.028	1.084	-0.732	0.183	0.183	-1.45	0.549	81.832	0	0	0	0	0	0	0
WT222(CAA14FCCF874)	3.74	13105	2022-11-25 10:05:20.254	0.177	0.028	1.084	-0.732	0.183	0.183	-1.45	0.549	81.821	0	0	0	0	0	0	0
WT222(CAA14FCCF874)	3.74	13105	2022-11-25 10:05:20.254	0.177	0.028	1.084	-0.732	0.183	0.183	-1.45	0.549	81.81	0	0	0	0	0	0	0
WT222(CAA14FCCF874)	3.74	13105	2022-11-25 10:05:20.254	-0.014	-0.052	0.977	-2.991	2.38	0	-1.467	0.56	81.799	0	0	0	0	0	0	0
WT222(CAA14FCCF874)	3.74	13105	2022-11-25 10:05:20.254	-0.014	-0.052	0.977	-2.991	2.38	0	-1.478	0.571	81.788	0	0	0	0	0	0	0
WT222(CAA14FCCF874)	3.74	13105	2022-11-25 10:05:20.254	-0.014	-0.052	0.977	-2.991	2.38	0	-1.494	0.582	81.777	0	0	0	0	0	0	0
WT222(CAA14FCCF874)	3.74	13105	2022-11-25 10:05:20.254	-0.014	-0.052	0.977	-2.991	2.38	0	-1.505	0.599	81.766	0	0	0	0	0	0	0
WT222(CAA14FCCF874)	3.74	13105	2022-11-25 10:05:20.254	0.01	-0.009	1.03	1.038	-0.61	0	-1.5	0.593	81.755	0	0	0	0	0	0	0

## Sheet: 120cm
设备名称	电压	版本	片上时间	加速度X(g)	加速度Y(g)	加速度Z(g)	角速度X(°/s)	角速度Y(°/s)	角速度Z(°/s)	角度X(°)	角度Y(°)	角度Z(°)	磁场X	磁场Y	磁场Z	四元数0	四元数1	四元数2	四元数3	状态
WT222(CAA14FCCF874)	3.72	13105	2022-11-25 16:22:07.892	0	0.008	1.001	-5.005	0.183	1.038	0	2.444	78.799	0	0	0	0	0	0	0
WT222(CAA14FCCF874)	3.72	13105	2022-11-25 16:22:07.892	0	0.008	1.001	-5.005	0.183	1.038	-0.022	2.444	78.81	0	0	0	0	0	0	0
WT222(CAA14FCCF874)	3.72	13105	2022-11-25 16:22:08.019	-0.086	0.023	1.01	1.404	0.916	0	0.06	2.45	78.915	0	0	0	0	0	0	0
WT222(CAA14FCCF874)	3.72	13105	2022-11-25 16:22:08.019	-0.063	0.074	0.984	-6.714	1.282	3.113	0.027	2.455	78.937	0	0	0	0	0	0	0
WT222(CAA14FCCF874)	3.72	13105	2022-11-25 16:22:08.019	-0.063	0.074	0.984	-6.714	1.282	3.113	0	2.461	78.964	0	0	0	0	0	0	0
WT222(CAA14FCCF874)	3.72	13105	2022-11-25 16:22:08.019	-0.063	0.074	0.984	-6.714	1.282	3.113	-0.027	2.466	78.986	0	0	0	0	0	0	0
WT222(CAA14FCCF874)	3.72	13105	2022-11-25 16:22:08.019	-0.031	-0.048	0.997	3.601	-0.183	0.793	-0.005	2.466	78.997	0	0	0	0	0	0	0
WT222(CAA14FCCF874)	3.72	13105	2022-11-25 16:22:08.019	-0.031	-0.048	0.997	3.601	-0.183	0.793	0.005	2.466	79.008	0	0	0	0	0	0	0
WT222(CAA14FCCF874)	3.72	13105	2022-11-25 16:22:08.019	-0.031	-0.048	0.997	3.601	-0.183	0.793	0.027	2.466	79.025	0	0	0	0	0	0	0
WT222(CAA14FCCF874)	3.72	13105	2022-11-25 16:22:08.019	-0.031	-0.048	0.997	3.601	-0.183	0.793	0.044	2.466	79.036	0	0	0	0	0	0	0
WT222(CAA14FCCF874)	3.72	13105	2022-11-25 16:22:08.097	-0.093	0.01	1.055	1.343	1.16	0.671	0.055	2.472	79.047	0	0	0	0	0	0	0
WT222(CAA14FCCF874)	3.72	13105	2022-11-25 16:22:08.097	-0.093	0.01	1.055	1.343	1.16	0.671	0.06	2.477	79.063	0	0	0	0	0	0	0
WT222(CAA14FCCF874)	3.72	13105	2022-11-25 16:22:08.097	-0.093	0.01	1.055	1.343	1.16	0.671	0.066	2.483	79.074	0	0	0	0	0	0	0
WT222(CAA14FCCF874)	3.72	13105	2022-11-25 16:22:08.097	-0.093	0.01	1.055	1.343	1.16	0.671	0.077	2.488	79.085	0	0	0	0	0	0	0
WT222(CAA14FCCF874)	3.72	13105	2022-11-25 16:22:08.097	-0.043	-0.023	0.978	3.54	0.732	-0.122	0.093	2.494	79.096	0	0	0	0	0	0	0
WT222(CAA14FCCF874)	3.72	13105	2022-11-25 16:22:08.097	-0.043	-0.023	0.978	3.54	0.732	-0.122	0.11	2.499	79.107	0	0	0	0	0	0	0
WT222(CAA14FCCF874)	3.72	13105	2022-11-25 16:22:08.097	-0.043	-0.023	0.978	3.54	0.732	-0.122	0.126	2.505	79.113	0	0	0	0	0	0	0
WT222(CAA14FCCF874)	3.72	13105	2022-11-25 16:22:08.097	-0.043	-0.023	0.978	3.54	0.732	-0.122	0.148	2.51	79.124	0	0	0	0	0	0	0
WT222(CAA14FCCF874)	3.72	13105	2022-11-25 16:22:08.097	-0.059	-0.016	0.982	-0.488	-1.221	-0.427	0.143	2.505	79.135	0	0	0	0	0	0	0
WT222(CAA14FCCF874)	3.72	13105	2022-11-25 16:22:08.097	-0.059	-0.016	0.982	-0.488	-1.221	-0.427	0.137	2.499	79.14	0	0	0	0	0	0	0
WT222(CAA14FCCF874)	3.72	13105	2022-11-25 16:22:08.097	-0.059	-0.016	0.982	-0.488	-1.221	-0.427	0.137	2.494	79.151	0	0	0	0	0	0	0
WT222(CAA14FCCF874)	3.72	13105	2022-11-25 16:22:08.097	-0.059	-0.016	0.982	-0.488	-1.221	-0.427	0.132	2.488	79.156	0	0	0	0	0	0	0
WT222(CAA14FCCF874)	3.72	13105	2022-11-25 16:22:08.097	-0.054	0.006	1.026	1.343	0.122	-0.488	0.137	2.494	79.167	0	0	0	0	0	0	0
WT222(CAA14FCCF874)	3.72	13105	2022-11-25 16:22:08.097	-0.054	0.006	1.026	1.343	0.122	-0.488	0.143	2.494	79.173	0	0	0	0	0	0	0
WT222(CAA14FCCF874)	3.72	13105	2022-11-25 16:22:08.097	-0.054	0.006	1.026	1.343	0.122	-0.488	0.148	2.494	79.184	0	0	0	0	0	0	0
WT222(CAA14FCCF874)	3.72	13105	2022-11-25 16:22:08.097	-0.054	0.006	1.026	1.343	0.122	-0.488	0.154	2.499	79.189	0	0	0	0	0	0	0
WT222(CAA14FCCF874)	3.72	13105	2022-11-25 16:22:08.190	-0.078	0.003	1.024	1.038	0.183	-0.061	0.198	2.516	79.261	0	0	0	0	0	0	0
WT222(CAA14FCCF874)	3.72	13105	2022-11-25 16:22:08.190	-0.078	0.003	1.024	1.038	0.183	-0.061	0.203	2.521	79.272	0	0	0	0	0	0	0
WT222(CAA14FCCF874)	3.72	13105	2022-11-25 16:22:08.190	-0.078	0.003	1.024	1.038	0.183	-0.061	0.209	2.521	79.283	0	0	0	0	0	0	0
WT222(CAA14FCCF874)	3.72	13105	2022-11-25 16:22:08.190	-0.078	0.003	1.024	1.038	0.183	-0.061	0.214	2.521	79.294	0	0	0	0	0	0	0
WT222(CAA14FCCF874)	3.72	13105	2022-11-25 16:22:08.190	0.064	-0.052	0.969	-2.197	-1.404	-0.977	0.203	2.516	79.299	0	0	0	0	0	0	0
WT222(CAA14FCCF874)	3.72	13105	2022-11-25 16:22:08.190	0.064	-0.052	0.969	-2.197	-1.404	-0.977	0.187	2.51	79.305	0	0	0	0	0	0	0
WT222(CAA14FCCF874)	3.72	13105	2022-11-25 16:22:08.190	0.064	-0.052	0.969	-2.197	-1.404	-0.977	0.176	2.499	79.31	0	0	0	0	0	0	0
WT222(CAA14FCCF874)	3.72	13105	2022-11-25 16:22:08.190	0.064	-0.052	0.969	-2.197	-1.404	-0.977	0.165	2.494	79.316	0	0	0	0	0	0	0
WT222(CAA14FCCF874)	3.72	13105	2022-11-25 16:22:08.190	-0.092	0.037	0.995	0.427	-0.977	0.61	0.165	2.483	79.327	0	0	0	0	0	0	0
WT222(CAA14FCCF874)	3.72	13105	2022-11-25 16:22:08.190	-0.092	0.037	0.995	0.427	-0.977	0.61	0.165	2.477	79.343	0	0	0	0	0	0	0
WT222(CAA14FCCF874)	3.72	13105	2022-11-25 16:22:08.190	-0.092	0.037	0.995	0.427	-0.977	0.61	0.17	2.472	79.354	0	0	0	0	0	0	0
WT222(CAA14FCCF874)	3.72	13105	2022-11-25 16:22:08.190	-0.092	0.037	0.995	0.427	-0.977	0.61	0.17	2.466	79.365	0	0	0	0	0	0	0
WT222(CAA14FCCF874)	3.72	13105	2022-11-25 16:22:08.190	-0.124	0.026	0.999	0.793	1.16	0.366	0.176	2.472	79.376	0	0	0	0	0	0	0
WT222(CAA14FCCF874)	3.72	13105	2022-11-25 16:22:08.190	-0.124	0.026	0.999	0.793	1.16	0.366	0.176	2.483	79.387	0	0	0	0	0	0	0
WT222(CAA14FCCF874)	3.72	13105	2022-11-25 16:22:08.190	-0.124	0.026	0.999	0.793	1.16	0.366	0.181	2.488	79.398	0	0	0	0	0	0	0
WT222(CAA14FCCF874)	3.72	13105	2022-11-25 16:22:08.190	-0.124	0.026	0.999	0.793	1.16	0.366	0.187	2.494	79.409	0	0	0	0	0	0	0
WT222(CAA14FCCF874)	3.72	13105	2022-11-25 16:22:08.284	-0.14	-0.004	0.994	1.404	0.793	0.427	0.231	2.527	79.459	0	0	0	0	0	0	0
WT222(CAA14FCCF874)	3.72	13105	2022-11-25 16:22:08.284	-0.14	-0.004	0.994	1.404	0.793	0.427	0.236	2.532	79.47	0	0	0	0	0	0	0
WT222(CAA14FCCF874)	3.72	13105	2022-11-25 16:22:08.284	-0.14	-0.004	0.994	1.404	0.793	0.427	0.247	2.543	79.475	0	0	0	0	0	0	0
WT222(CAA14FCCF874)	3.72	13105	2022-11-25 16:22:08.284	-0.14	-0.004	0.994	1.404	0.793	0.427	0.253	2.549	79.486	0	0	0	0	0	0	0
WT222(CAA14FCCF874)	3.72	13105	2022-11-25 16:22:08.284	0	0.022	0.993	-5.798	0.366	0.305	0.225	2.554	79.492	0	0	0	0	0	0	0
WT222(CAA14FCCF874)	3.72	13105	2022-11-25 16:22:08.284	0	0.022	0.993	-5.798	0.366	0.305	0.198	2.56	79.497	0	0	0	0	0	0	0
WT222(CAA14FCCF874)	3.72	13105	2022-11-25 16:22:08.284	0	0.022	0.993	-5.798	0.366	0.305	0.17	2.565	79.508	0	0	0	0	0	0	0
WT222(CAA14FCCF874)	3.72	13105	2022-11-25 16:22:08.284	0	0.022	0.993	-5.798	0.366	0.305	0.143	2.571	79.514	0	0	0	0	0	0	0
WT222(CAA14FCCF874)	3.72	13105	2022-11-25 16:22:08.284	-0.143	0.023	1.042	-0.854	3.601	0.549	0.286	2.609	79.601	0	0	0	0	0	0	0
WT222(CAA14FCCF874)	3.72	13105	2022-11-25 16:22:08.284	-0.143	0.023	1.042	-0.854	3.601	0.549	0.28	2.631	79.607	0	0	0	0	0	0	0
WT222(CAA14FCCF874)	3.72	13105	2022-11-25 16:22:08.284	-0.143	0.023	1.042	-0.854	3.601	0.549	0.28	2.648	79.618	0	0	0	0	0	0	0
WT222(CAA14FCCF874)	3.72	13105	2022-11-25 16:22:08.284	-0.143	0.023	1.042	-0.854	3.601	0.549	0.275	2.67	79.623	0	0	0	0	0	0	0
WT222(CAA14FCCF874)	3.72	13105	2022-11-25 16:22:08.284	-0.033	0	0.951	-1.648	0.305	-0.183	0.269	2.675	79.629	0	0	0	0	0	0	0
WT222(CAA14FCCF874)	3.72	13105	2022-11-25 16:22:08.284	-0.033	0	0.951	-1.648	0.305	-0.183	0.258	2.681	79.634	0	0	0	0	0	0	0
WT222(CAA14FCCF874)	3.72	13105	2022-11-25 16:22:08.284	-0.033	0	0.951	-1.648	0.305	-0.183	0.253	2.686	79.64	0	0	0	0	0	0	0
WT222(CAA14FCCF874)	3.72	13105	2022-11-25 16:22:08.284	-0.084	0.03	1	0.122	0.122	0.122	0.253	2.692	79.645	0	0	0	0	0	0	0
WT222(CAA14FCCF874)	3.72	13105	2022-11-25 16:22:08.284	-0.084	0.03	1	0.122	0.122	0.122	0.253	2.697	79.651	0	0	0	0	0	0	0
WT222(CAA14FCCF874)	3.72	13105	2022-11-25 16:22:08.284	-0.084	0.03	1	0.122	0.122	0.122	0.258	2.697	79.656	0	0	0	0	0	0	0
WT222(CAA14FCCF874)	3.72	13105	2022-11-25 16:22:08.284	-0.084	0.03	1	0.122	0.122	0.122	0.258	2.703	79.662	0	0	0	0	0	0	0
WT222(CAA14FCCF874)	3.72	13105	2022-11-25 16:22:08.284	-0.051	0.01	0.992	0.671	0.244	0.427	0.264	2.708	79.667	0	0	0	0	0	0	0
WT222(CAA14FCCF874)	3.72	13105	2022-11-25 16:22:08.284	-0.051	0.01	0.992	0.671	0.244	0.427	0.269	2.714	79.673	0	0	0	0	0	0	0
WT222(CAA14FCCF874)	3.72	13105	2022-11-25 16:22:08.284	-0.051	0.01	0.992	0.671	0.244	0.427	0.269	2.719	79.678	0	0	0	0	0	0	0
WT222(CAA14FCCF874)	3.72	13105	2022-11-25 16:22:08.284	-0.051	0.01	0.992	0.671	0.244	0.427	0.275	2.719	79.684	0	0	0	0	0	0	0
WT222(CAA14FCCF874)	3.72	13105	2022-11-25 16:22:08.284	-0.085	0.019	0.989	0.549	0	-0.305	0.28	2.725	79.689	0	0	0	0	0	0	0
WT222(CAA14FCCF874)	3.72	13105	2022-11-25 16:22:08.456	-0.085	0.019	0.989	0.549	0	-0.305	0.286	2.73	79.689	0	0	0	0	0	0	0
WT222(CAA14FCCF874)	3.72	13105	2022-11-25 16:22:08.472	-0.085	0.019	0.989	0.549	0	-0.305	0.286	2.73	79.695	0	0	0	0	0	0	0
WT222(CAA14FCCF874)	3.72	13105	2022-11-25 16:22:08.472	-0.085	0.019	0.989	0.549	0	-0.305	0.291	2.736	79.695	0	0	0	0	0	0	0
WT222(CAA14FCCF874)	3.72	13105	2022-11-25 16:22:08.472	-0.058	0	1.008	0.793	-0.183	0.305	0.297	2.741	79.7	0	0	0	0	0	0	0
WT222(CAA14FCCF874)	3.72	13105	2022-11-25 16:22:08.472	-0.058	0	1.008	0.793	-0.183	0.305	0.302	2.741	79.706	0	0	0	0	0	0	0
WT222(CAA14FCCF874)	3.72	13105	2022-11-25 16:22:08.472	-0.058	0	1.008	0.793	-0.183	0.305	0.308	2.747	79.711	0	0	0	0	0	0	0
WT222(CAA14FCCF874)	3.72	13105	2022-11-25 16:22:08.472	-0.058	0	1.008	0.793	-0.183	0.305	0.313	2.747	79.717	0	0	0	0	0	0	0
WT222(CAA14FCCF874)	3.72	13105	2022-11-25 16:22:08.472	-0.067	0.002	0.982	1.038	0	0	0.319	2.752	79.722	0	0	0	0	0	0	0
WT222(CAA14FCCF874)	3.72	13105	2022-11-25 16:22:08.472	-0.067	0.002	0.982	1.038	0	0	0.324	2.752	79.722	0	0	0	0	0	0	0
WT222(CAA14FCCF874)	3.72	13105	2022-11-25 16:22:08.472	-0.067	0.002	0.982	1.038	0	0	0.33	2.758	79.728	0	0	0	0	0	0	0
WT222(CAA14FCCF874)	3.72	13105	2022-11-25 16:22:08.472	-0.067	0.002	0.982	1.038	0	0	0.335	2.758	79.733	0	0	0	0	0	0	0
WT222(CAA14FCCF874)	3.72	13105	2022-11-25 16:22:08.472	-0.078	0.017	1.001	0.183	-0.427	0.427	0.335	2.763	79.739	0	0	0	0	0	0	0
WT222(CAA14FCCF874)	3.72	13105	2022-11-25 16:22:08.472	-0.078	0.017	1.001	0.183	-0.427	0.427	0.335	2.763	79.744	0	0	0	0	0	0	0
WT222(CAA14FCCF874)	3.72	13105	2022-11-25 16:22:08.472	-0.078	0.017	1.001	0.183	-0.427	0.427	0.341	2.763	79.75	0	0	0	0	0	0	0
WT222(CAA14FCCF874)	3.72	13105	2022-11-25 16:22:08.472	-0.078	0.017	1.001	0.183	-0.427	0.427	0.341	2.763	79.755	0	0	0	0	0	0	0
WT222(CAA14FCCF874)	3.72	13105	2022-11-25 16:22:08.472	-0.035	0.027	0.994	0.305	0.366	0.183	0.346	2.769	79.761	0	0	0	0	0	0	0
WT222(CAA14FCCF874)	3.72	13105	2022-11-25 16:22:08.472	-0.098	0.022	0.994	1.404	2.075	0.427	0.396	2.829	79.816	0	0	0	0	0	0	0
WT222(CAA14FCCF874)	3.72	13105	2022-11-25 16:22:08.472	-0.098	0.022	0.994	1.404	2.075	0.427	0.401	2.84	79.821	0	0	0	0	0	0	0
WT222(CAA14FCCF874)	3.72	13105	2022-11-25 16:22:08.472	-0.098	0.022	0.994	1.404	2.075	0.427	0.412	2.851	79.827	0	0	0	0	0	0	0
WT222(CAA14FCCF874)	3.72	13105	2022-11-25 16:22:08.472	-0.052	0.003	1.005	1.282	0.244	0	0.417	2.856	79.832	0	0	0	0	0	0	0
WT222(CAA14FCCF874)	3.72	13105	2022-11-25 16:22:08.472	-0.052	0.003	1.005	1.282	0.244	0	0.423	2.862	79.838	0	0	0	0	0	0	0
WT222(CAA14FCCF874)	3.72	13105	2022-11-25 16:22:08.472	-0.052	0.003	1.005	1.282	0.244	0	0.428	2.867	79.838	0	0	0	0	0	0	0
WT222(CAA14FCCF874)	3.72	13105	2022-11-25 16:22:08.472	-0.052	0.003	1.005	1.282	0.244	0	0.439	2.867	79.843	0	0	0	0	0	0	0
WT222(CAA14FCCF874)	3.72	13105	2022-11-25 16:22:08.472	-0.067	0.02	0.992	0.549	1.16	0.549	0.439	2.878	79.849	0	0	0	0	0	0	0
WT222(CAA14FCCF874)	3.72	13105	2022-11-25 16:22:08.550	-0.067	0.02	0.992	0.549	1.16	0.549	0.445	2.884	79.86	0	0	0	0	0	0	0
WT222(CAA14FCCF874)	3.72	13105	2022-11-25 16:22:08.550	-0.067	0.02	0.992	0.549	1.16	0.549	0.445	2.895	79.865	0	0	0	0	0	0	0
WT222(CAA14FCCF874)	3.72	13105	2022-11-25 16:22:08.550	-0.067	0.02	0.992	0.549	1.16	0.549	0.45	2.9	79.871	0	0	0	0	0	0	0
WT222(CAA14FCCF874)	3.72	13105	2022-11-25 16:22:08.550	-0.06	-0.012	1	0.488	-0.244	-0.183	0.45	2.9	79.876	0	0	0	0	0	0	0
WT222(CAA14FCCF874)	3.72	13105	2022-11-25 16:22:08.550	-0.06	-0.012	1	0.488	-0.244	-0.183	0.456	2.906	79.876	0	0	0	0	0	0	0
WT222(CAA14FCCF874)	3.72	13105	2022-11-25 16:22:08.550	-0.06	-0.012	1	0.488	-0.244	-0.183	0.456	2.906	79.882	0	0	0	0	0	0	0
WT222(CAA14FCCF874)	3.72	13105	2022-11-25 16:22:08.550	-0.06	-0.012	1	0.488	-0.244	-0.183	0.461	2.906	79.887	0	0	0	0	0	0	0
WT222(CAA14FCCF874)	3.72	13105	2022-11-25 16:22:08.550	-0.185	0.375	0.886	-9.705	-3.052	-2.441	0.412	2.895	79.876	0	0	0	0	0	0	0
WT222(CAA14FCCF874)	3.72	13105	2022-11-25 16:22:08.550	-0.185	0.375	0.886	-9.705	-3.052	-2.441	0.374	2.884	79.86	0	0	0	0	0	0	0
WT222(CAA14FCCF874)	3.72	13105	2022-11-25 16:22:08.550	-0.185	0.375	0.886	-9.705	-3.052	-2.441	0.33	2.873	79.843	0	0	0	0	0	0	0
WT222(CAA14FCCF874)	3.72	13105	2022-11-25 16:22:08.550	-0.185	0.375	0.886	-9.705	-3.052	-2.441	0.297	2.862	79.821	0	0	0	0	0	0	0
WT222(CAA14FCCF874)	3.72	13105	2022-11-25 16:22:08.550	0.271	0.099	1.26	-94.36	7.446	-10.254	-0.159	2.906	79.766	0	0	0	0	0	0	0
WT222(CAA14FCCF874)	3.72	13105	2022-11-25 16:22:08.550	0.271	0.099	1.26	-94.36	7.446	-10.254	-0.621	2.939	79.711	0	0	0	0	0	0	0
WT222(CAA14FCCF874)	3.72	13105	2022-11-25 16:22:08.550	0.271	0.099	1.26	-94.36	7.446	-10.254	-1.077	2.972	79.651	0	0	0	0	0	0	0
WT222(CAA14FCCF874)	3.72	13105	2022-11-25 16:22:08.550	0.271	0.099	1.26	-94.36	7.446	-10.254	-1.533	3.005	79.596	0	0	0	0	0	0	0
WT222(CAA14FCCF874)	3.72	13105	2022-11-25 16:22:08.550	-0.058	-0.583	0.793	8.728	3.845	6.104	-1.478	3.021	79.629	0	0	0	0	0	0	0
WT222(CAA14FCCF874)	3.72	13105	2022-11-25 16:22:08.675	-0.068	0.199	1.01	41.26	1.16	2.747	0.11	2.961	79.816	0	0	0	0	0	0	0
WT222(CAA14FCCF874)	3.72	13105	2022-11-25 16:22:08.675	-0.068	0.199	1.01	41.26	1.16	2.747	0.313	2.966	79.843	0	0	0	0	0	0	0
WT222(CAA14FCCF874)	3.72	13105	2022-11-25 16:22:08.675	-0.068	0.199	1.01	41.26	1.16	2.747	0.511	2.966	79.871	0	0	0	0	0	0	0
WT222(CAA14FCCF874)	3.72	13105	2022-11-25 16:22:08.675	-0.016	0.225	0.961	0.427	-0.427	-2.686	0.511	2.961	79.871	0	0	0	0	0	0	0
WT222(CAA14FCCF874)	3.72	13105	2022-11-25 16:22:08.675	-0.016	0.225	0.961	0.427	-0.427	-2.686	0.511	2.955	79.865	0	0	0	0	0	0	0
WT222(CAA14FCCF874)	3.72	13105	2022-11-25 16:22:08.675	-0.016	0.225	0.961	0.427	-0.427	-2.686	0.511	2.95	79.86	0	0	0	0	0	0	0
WT222(CAA14FCCF874)	3.72	13105	2022-11-25 16:22:08.675	-0.19	0.059	1.018	-15.015	-0.61	0.549	0.439	2.944	79.865	0	0	0	0	0	0	0
WT222(CAA14FCCF874)	3.72	13105	2022-11-25 16:22:08.675	-0.19	0.059	1.018	-15.015	-0.61	0.549	0.363	2.939	79.876	0	0	0	0	0	0	0
WT222(CAA14FCCF874)	3.72	13105	2022-11-25 16:22:08.675	-0.19	0.059	1.018	-15.015	-0.61	0.549	0.291	2.933	79.887	0	0	0	0	0	0	0
WT222(CAA14FCCF874)	3.72	13105	2022-11-25 16:22:08.675	-0.19	0.059	1.018	-15.015	-0.61	0.549	0.22	2.933	79.893	0	0	0	0	0	0	0
WT222(CAA14FCCF874)	3.72	13105	2022-11-25 16:22:08.675	-0.047	-0.119	0.983	-7.874	0.793	0.549	0.181	2.939	79.904	0	0	0	0	0	0	0
WT222(CAA14FCCF874)	3.72	13105	2022-11-25 16:22:08.675	-0.047	-0.119	0.983	-7.874	0.793	0.549	0.143	2.944	79.915	0	0	0	0	0	0	0
WT222(CAA14FCCF874)	3.72	13105	2022-11-25 16:22:08.675	-0.047	-0.119	0.983	-7.874	0.793	0.549	0.104	2.95	79.926	0	0	0	0	0	0	0
WT222(CAA14FCCF874)	3.72	13105	2022-11-25 16:22:08.675	-0.047	-0.119	0.983	-7.874	0.793	0.549	0.06	2.955	79.937	0	0	0	0	0	0	0
WT222(CAA14FCCF874)	3.72	13105	2022-11-25 16:22:08.675	-0.041	-0.043	0.989	9.338	0.061	1.892	0.11	2.955	79.958	0	0	0	0	0	0	0
WT222(CAA14FCCF874)	3.72	13105	2022-11-25 16:22:08.675	-0.041	-0.043	0.989	9.338	0.061	1.892	0.154	2.955	79.975	0	0	0	0	0	0	0
WT222(CAA14FCCF874)	3.72	13105	2022-11-25 16:22:08.675	-0.041	-0.043	0.989	9.338	0.061	1.892	0.198	2.955	79.997	0	0	0	0	0	0	0
WT222(CAA14FCCF874)	3.72	13105	2022-11-25 16:22:08.675	-0.041	-0.043	0.989	9.338	0.061	1.892	0.242	2.955	80.019	0	0	0	0	0	0	0
WT222(CAA14FCCF874)	3.72	13105	2022-11-25 16:22:08.675	-0.02	-0.098	0.988	13.062	-0.61	2.93	0.302	2.955	80.046	0	0	0	0	0	0	0
WT222(CAA14FCCF874)	3.72	13105	2022-11-25 16:22:08.675	-0.02	-0.098	0.988	13.062	-0.61	2.93	0.363	2.95	80.074	0	0	0	0	0	0	0
WT222(CAA14FCCF874)	3.72	13105	2022-11-25 16:22:08.675	-0.02	-0.098	0.988	13.062	-0.61	2.93	0.423	2.944	80.101	0	0	0	0	0	0	0
WT222(CAA14FCCF874)	3.72	13105	2022-11-25 16:22:08.675	-0.02	-0.098	0.988	13.062	-0.61	2.93	0.483	2.944	80.129	0	0	0	0	0	0	0
WT222(CAA14FCCF874)	3.72	13105	2022-11-25 16:22:08.675	-0.082	0.097	0.996	2.38	-0.244	-0.732	0.489	2.939	80.14	0	0	0	0	0	0	0
WT222(CAA14FCCF874)	3.72	13105	2022-11-25 16:22:08.675	-0.082	0.097	0.996	2.38	-0.244	-0.732	0.5	2.939	80.151	0	0	0	0	0	0	0
WT222(CAA14FCCF874)	3.72	13105	2022-11-25 16:22:08.784	-0.082	0.097	0.996	2.38	-0.244	-0.732	0.505	2.939	80.156	0	0	0	0	0	0	0
WT222(CAA14FCCF874)	3.72	13105	2022-11-25 16:22:08.800	-0.082	0.097	0.996	2.38	-0.244	-0.732	0.516	2.939	80.162	0	0	0	0	0	0	0
WT222(CAA14FCCF874)	3.72	13105	2022-11-25 16:22:08.800	-0.027	0.115	1.026	-7.141	-0.305	-1.099	0.478	2.933	80.167	0	0	0	0	0	0	0
WT222(CAA14FCCF874)	3.72	13105	2022-11-25 16:22:08.800	-0.027	0.115	1.026	-7.141	-0.305	-1.099	0.439	2.933	80.173	0	0	0	0	0	0	0
WT222(CAA14FCCF874)	3.72	13105	2022-11-25 16:22:08.800	-0.027	0.115	1.026	-7.141	-0.305	-1.099	0.406	2.933	80.173	0	0	0	0	0	0	0
WT222(CAA14FCCF874)	3.72	13105	2022-11-25 16:22:08.800	-0.027	0.115	1.026	-7.141	-0.305	-1.099	0.374	2.933	80.178	0	0	0	0	0	0	0
WT222(CAA14FCCF874)	3.72	13105	2022-11-25 16:22:08.800	-0.074	-0.018	0.987	-4.028	-0.488	-0.549	0.352	2.928	80.184	0	0	0	0	0	0	0
WT222(CAA14FCCF874)	3.72	13105	2022-11-25 16:22:08.800	-0.074	-0.018	0.987	-4.028	-0.488	-0.549	0.335	2.928	80.189	0	0	0	0	0	0	0
WT222(CAA14FCCF874)	3.72	13105	2022-11-25 16:22:08.800	-0.074	-0.018	0.987	-4.028	-0.488	-0.549	0.313	2.922	80.195	0	0	0	0	0	0	0
WT222(CAA14FCCF874)	3.72	13105	2022-11-25 16:22:08.800	-0.074	-0.018	0.987	-4.028	-0.488	-0.549	0.297	2.922	80.2	0	0	0	0	0	0	0
WT222(CAA14FCCF874)	3.72	13105	2022-11-25 16:22:08.800	-0.017	-0.009	0.991	-4.272	-0.183	-0.854	0.275	2.922	80.206	0	0	0	0	0	0	0
WT222(CAA14FCCF874)	3.72	13105	2022-11-25 16:22:08.800	-0.017	-0.009	0.991	-4.272	-0.183	-0.854	0.253	2.922	80.211	0	0	0	0	0	0	0
WT222(CAA14FCCF874)	3.72	13105	2022-11-25 16:22:08.800	-0.017	-0.009	0.991	-4.272	-0.183	-0.854	0.231	2.917	80.217	0	0	0	0	0	0	0
WT222(CAA14FCCF874)	3.72	13105	2022-11-25 16:22:08.800	-0.017	-0.009	0.991	-4.272	-0.183	-0.854	0.209	2.917	80.222	0	0	0	0	0	0	0
WT222(CAA14FCCF874)	3.72	13105	2022-11-25 16:22:08.800	-0.072	0	1.01	-2.563	0	-0.793	0.198	2.917	80.228	0	0	0	0	0	0	0
WT222(CAA14FCCF874)	3.72	13105	2022-11-25 16:22:08.800	-0.072	0	1.01	-2.563	0	-0.793	0.187	2.917	80.239	0	0	0	0	0	0	0
WT222(CAA14FCCF874)	3.72	13105	2022-11-25 16:22:08.878	-0.072	0	1.01	-2.563	0	-0.793	0.176	2.917	80.244	0	0	0	0	0	0	0
WT222(CAA14FCCF874)	3.72	13105	2022-11-25 16:22:08.878	-0.072	0	1.01	-2.563	0	-0.793	0.159	2.917	80.25	0	0	0	0	0	0	0
WT222(CAA14FCCF874)	3.72	13105	2022-11-25 16:22:08.878	-0.029	-0.008	1.009	-1.038	-0.488	-0.732	0.154	2.917	80.255	0	0	0	0	0	0	0
WT222(CAA14FCCF874)	3.72	13105	2022-11-25 16:22:08.878	-0.029	-0.008	1.009	-1.038	-0.488	-0.732	0.148	2.911	80.266	0	0	0	0	0	0	0
WT222(CAA14FCCF874)	3.72	13105	2022-11-25 16:22:08.878	-0.029	-0.008	1.009	-1.038	-0.488	-0.732	0.143	2.911	80.272	0	0	0	0	0	0	0
WT222(CAA14FCCF874)	3.72	13105	2022-11-25 16:22:08.878	-0.029	-0.008	1.009	-1.038	-0.488	-0.732	0.143	2.906	80.283	0	0	0	0	0	0	0
WT222(CAA14FCCF874)	3.72	13105	2022-11-25 16:22:08.878	-0.034	0.002	0.994	-1.16	-1.343	-1.282	0.132	2.9	80.288	0	0	0	0	0	0	0
WT222(CAA14FCCF874)	3.72	13105	2022-11-25 16:22:08.878	-0.034	0.002	0.994	-1.16	-1.343	-1.282	0.126	2.889	80.294	0	0	0	0	0	0	0
WT222(CAA14FCCF874)	3.72	13105	2022-11-25 16:22:08.878	-0.034	0.002	0.994	-1.16	-1.343	-1.282	0.121	2.884	80.299	0	0	0	0	0	0	0
WT222(CAA14FCCF874)	3.72	13105	2022-11-25 16:22:08.878	-0.034	0.002	0.994	-1.16	-1.343	-1.282	0.115	2.878	80.305	0	0	0	0	0	0	0
WT222(CAA14FCCF874)	3.72	13105	2022-11-25 16:22:08.878	0.006	-0.06	1.004	-0.916	0	-0.183	0.11	2.873	80.316	0	0	0	0	0	0	0
WT222(CAA14FCCF874)	3.72	13105	2022-11-25 16:22:08.878	0.006	-0.06	1.004	-0.916	0	-0.183	0.104	2.873	80.327	0	0	0	0	0	0	0
WT222(CAA14FCCF874)	3.72	13105	2022-11-25 16:22:08.878	0.006	-0.06	1.004	-0.916	0	-0.183	0.099	2.873	80.343	0	0	0	0	0	0	0
WT222(CAA14FCCF874)	3.72	13105	2022-11-25 16:22:08.878	0.006	-0.06	1.004	-0.916	0	-0.183	0.093	2.867	80.354	0	0	0	0	0	0	0
WT222(CAA14FCCF874)	3.72	13105	2022-11-25 16:22:08.878	-0.129	-0.01	0.998	3.54	0.183	0.366	0.11	2.867	80.37	0	0	0	0	0	0	0
WT222(CAA14FCCF874)	3.72	13105	2022-11-25 16:22:08.878	-0.129	-0.01	0.998	3.54	0.183	0.366	0.126	2.867	80.387	0	0	0	0	0	0	0
WT222(CAA14FCCF874)	3.72	13105	2022-11-25 16:22:08.893	-0.129	-0.01	0.998	3.54	0.183	0.366	0.143	2.867	80.403	0	0	0	0	0	0	0
WT222(CAA14FCCF874)	3.72	13105	2022-11-25 16:22:08.893	-0.129	-0.01	0.998	3.54	0.183	0.366	0.159	2.867	80.42	0	0	0	0	0	0	0
WT222(CAA14FCCF874)	3.72	13105	2022-11-25 16:22:08.893	-0.031	-0.001	1.009	4.272	3.296	1.831	0.176	2.884	80.442	0	0	0	0	0	0	0
WT222(CAA14FCCF874)	3.72	13105	2022-11-25 16:22:08.893	-0.031	-0.001	1.009	4.272	3.296	1.831	0.198	2.9	80.464	0	0	0	0	0	0	0
WT222(CAA14FCCF874)	3.72	13105	2022-11-25 16:22:08.893	-0.031	-0.001	1.009	4.272	3.296	1.831	0.214	2.917	80.491	0	0	0	0	0	0	0
WT222(CAA14FCCF874)	3.72	13105	2022-11-25 16:22:08.893	-0.031	-0.001	1.009	4.272	3.296	1.831	0.236	2.933	80.513	0	0	0	0	0	0	0
WT222(CAA14FCCF874)	3.72	13105	2022-11-25 16:22:08.893	-0.102	0.02	0.978	3.357	2.075	1.343	0.253	2.944	80.535	0	0	0	0	0	0	0
WT222(CAA14FCCF874)	3.72	13105	2022-11-25 16:22:08.893	-0.102	0.02	0.978	3.357	2.075	1.343	0.269	2.955	80.557	0	0	0	0	0	0	0
WT222(CAA14FCCF874)	3.72	13105	2022-11-25 16:22:08.972	-0.102	0.02	0.978	3.357	2.075	1.343	0.28	2.966	80.574	0	0	0	0	0	0	0
WT222(CAA14FCCF874)	3.72	13105	2022-11-25 16:22:08.972	-0.102	0.02	0.978	3.357	2.075	1.343	0.297	2.977	80.596	0	0	0	0	0	0	0
WT222(CAA14FCCF874)	3.72	13105	2022-11-25 16:22:08.972	-0.019	0.011	1.003	0.549	0.244	0.732	0.302	2.977	80.612	0	0	0	0	0	0	0
WT222(CAA14FCCF874)	3.72	13105	2022-11-25 16:22:08.972	-0.019	0.011	1.003	0.549	0.244	0.732	0.302	2.983	80.629	0	0	0	0	0	0	0
WT222(CAA14FCCF874)	3.72	13105	2022-11-25 16:22:08.972	-0.019	0.011	1.003	0.549	0.244	0.732	0.302	2.983	80.651	0	0	0	0	0	0	0
WT222(CAA14FCCF874)	3.72	13105	2022-11-25 16:22:08.972	-0.019	0.011	1.003	0.549	0.244	0.732	0.308	2.983	80.667	0	0	0	0	0	0	0
WT222(CAA14FCCF874)	3.72	13105	2022-11-25 16:22:08.972	-0.099	-0.004	0.974	0.305	0.244	0	0.308	2.983	80.678	0	0	0	0	0	0	0
WT222(CAA14FCCF874)	3.72	13105	2022-11-25 16:22:08.972	-0.099	-0.004	0.974	0.305	0.244	0	0.308	2.988	80.695	0	0	0	0	0	0	0
WT222(CAA14FCCF874)	3.72	13105	2022-11-25 16:22:08.972	-0.099	-0.004	0.974	0.305	0.244	0	0.308	2.988	80.706	0	0	0	0	0	0	0
WT222(CAA14FCCF874)	3.72	13105	2022-11-25 16:22:08.972	-0.099	-0.004	0.974	0.305	0.244	0	0.308	2.994	80.722	0	0	0	0	0	0	0
WT222(CAA14FCCF874)	3.72	13105	2022-11-25 16:22:08.972	-0.053	0.013	0.989	-1.648	0.061	-0.183	0.297	2.994	80.733	0	0	0	0	0	0	0
WT222(CAA14FCCF874)	3.72	13105	2022-11-25 16:22:08.972	-0.053	0.013	0.989	-1.648	0.061	-0.183	0.291	2.994	80.75	0	0	0	0	0	0	0
WT222(CAA14FCCF874)	3.72	13105	2022-11-25 16:22:08.972	-0.053	0.013	0.989	-1.648	0.061	-0.183	0.28	2.994	80.76	0	0	0	0	0	0	0
WT222(CAA14FCCF874)	3.72	13105	2022-11-25 16:22:08.972	-0.053	0.013	0.989	-1.648	0.061	-0.183	0.269	2.999	80.771	0	0	0	0	0	0	0
WT222(CAA14FCCF874)	3.72	13105	2022-11-25 16:22:08.972	-0.05	0.006	0.99	1.465	-1.343	-0.488	0.275	2.994	80.782	0	0	0	0	0	0	0
WT222(CAA14FCCF874)	3.72	13105	2022-11-25 16:22:08.972	-0.05	0.006	0.99	1.465	-1.343	-0.488	0.286	2.988	80.793	0	0	0	0	0	0	0
WT222(CAA14FCCF874)	3.72	13105	2022-11-25 16:22:09.065	-0.036	-0.045	0.968	3.296	-1.465	0.488	0.363	2.928	80.942	0	0	0	0	0	0	0
WT222(CAA14FCCF874)	3.72	13105	2022-11-25 16:22:09.065	-0.043	0.022	1.019	0.061	-0.183	-0.305	0.357	2.922	80.953	0	0	0	0	0	0	0
WT222(CAA14FCCF874)	3.72	13105	2022-11-25 16:22:09.065	-0.043	0.022	1.019	0.061	-0.183	-0.305	0.357	2.922	80.969	0	0	0	0	0	0	0
WT222(CAA14FCCF874)	3.72	13105	2022-11-25 16:22:09.065	-0.043	0.022	1.019	0.061	-0.183	-0.305	0.357	2.922	80.98	0	0	0	0	0	0	0
WT222(CAA14FCCF874)	3.72	13105	2022-11-25 16:22:09.065	-0.043	0.022	1.019	0.061	-0.183	-0.305	0.357	2.917	80.997	0	0	0	0	0	0	0
WT222(CAA14FCCF874)	3.72	13105	2022-11-25 16:22:09.065	-0.045	-0.033	1.008	2.441	1.465	0.61	0.368	2.922	81.013	0	0	0	0	0	0	0
WT222(CAA14FCCF874)	3.72	13105	2022-11-25 16:22:09.065	-0.045	-0.033	1.008	2.441	1.465	0.61	0.379	2.933	81.03	0	0	0	0	0	0	0
WT222(CAA14FCCF874)	3.72	13105	2022-11-25 16:22:09.065	-0.045	-0.033	1.008	2.441	1.465	0.61	0.39	2.939	81.052	0	0	0	0	0	0	0
WT222(CAA14FCCF874)	3.72	13105	2022-11-25 16:22:09.065	-0.045	-0.033	1.008	2.441	1.465	0.61	0.396	2.944	81.068	0	0	0	0	0	0	0
WT222(CAA14FCCF874)	3.72	13105	2022-11-25 16:22:09.065	-0.033	0.069	0.995	0.488	1.099	0.977	0.401	2.95	81.09	0	0	0	0	0	0	0
WT222(CAA14FCCF874)	3.72	13105	2022-11-25 16:22:09.065	-0.033	0.069	0.995	0.488	1.099	0.977	0.401	2.95	81.112	0	0	0	0	0	0	0
WT222(CAA14FCCF874)	3.72	13105	2022-11-25 16:22:09.065	-0.033	0.069	0.995	0.488	1.099	0.977	0.401	2.955	81.134	0	0	0	0	0	0	0
WT222(CAA14FCCF874)	3.72	13105	2022-11-25 16:22:09.065	-0.033	0.069	0.995	0.488	1.099	0.977	0.406	2.961	81.151	0	0	0	0	0	0	0
WT222(CAA14FCCF874)	3.72	13105	2022-11-25 16:22:09.065	-0.101	0.014	0.976	-3.479	-0.916	0	0.39	2.955	81.167	0	0	0	0	0	0	0
WT222(CAA14FCCF874)	3.72	13105	2022-11-25 16:22:09.065	-0.101	0.014	0.976	-3.479	-0.916	0	0.374	2.95	81.178	0	0	0	0	0	0	0

## Sheet: 140cm
设备名称	电压	版本	片上时间	加速度X(g)	加速度Y(g)	加速度Z(g)	角速度X(°/s)	角速度Y(°/s)	角速度Z(°/s)	角度X(°)	角度Y(°)	角度Z(°)	磁场X	磁场Y	磁场Z	四元数0	四元数1	四元数2	四元数3	状态
WT222(CAA14FCCF874)	3.7	13105	2022-11-25 16:28:37.113	-0.032	-0.018	1.006	-0.916	0	0.061	0.681	1.939	85.117	0	0	0	0	0	0	0
WT222(CAA14FCCF874)	3.7	13105	2022-11-25 16:28:37.113	-0.032	-0.018	1.006	-0.916	0	0.061	0.676	1.939	85.139	0	0	0	0	0	0	0
WT222(CAA14FCCF874)	3.7	13105	2022-11-25 16:28:37.113	-0.039	0.042	0.989	1.648	-0.244	-0.305	0.681	1.945	85.155	0	0	0	0	0	0	0
WT222(CAA14FCCF874)	3.7	13105	2022-11-25 16:28:37.113	-0.039	0.042	0.989	1.648	-0.244	-0.305	0.692	1.945	85.177	0	0	0	0	0	0	0
WT222(CAA14FCCF874)	3.7	13105	2022-11-25 16:28:37.113	-0.039	0.042	0.989	1.648	-0.244	-0.305	0.698	1.945	85.199	0	0	0	0	0	0	0
WT222(CAA14FCCF874)	3.7	13105	2022-11-25 16:28:37.535	-0.039	0.042	0.989	1.648	-0.244	-0.305	0.703	1.945	85.215	0	0	0	0	0	0	0
WT222(CAA14FCCF874)	3.7	13105	2022-11-25 16:28:37.535	-0.03	-0.004	1.037	-2.197	0.549	-0.488	0.692	1.95	85.237	0	0	0	0	0	0	0
WT222(CAA14FCCF874)	3.7	13105	2022-11-25 16:28:37.535	-0.03	-0.004	1.037	-2.197	0.549	-0.488	0.681	1.956	85.254	0	0	0	0	0	0	0
WT222(CAA14FCCF874)	3.7	13105	2022-11-25 16:28:37.535	-0.03	-0.004	1.037	-2.197	0.549	-0.488	0.67	1.961	85.276	0	0	0	0	0	0	0
WT222(CAA14FCCF874)	3.7	13105	2022-11-25 16:28:37.535	-0.03	-0.004	1.037	-2.197	0.549	-0.488	0.659	1.967	85.292	0	0	0	0	0	0	0
WT222(CAA14FCCF874)	3.7	13105	2022-11-25 16:28:37.535	-0.065	0.02	1.022	0.793	0.732	0.183	0.659	1.972	85.314	0	0	0	0	0	0	0
WT222(CAA14FCCF874)	3.7	13105	2022-11-25 16:28:37.535	-0.065	0.02	1.022	0.793	0.732	0.183	0.665	1.978	85.342	0	0	0	0	0	0	0
WT222(CAA14FCCF874)	3.7	13105	2022-11-25 16:28:37.535	-0.065	0.02	1.022	0.793	0.732	0.183	0.67	1.983	85.364	0	0	0	0	0	0	0
WT222(CAA14FCCF874)	3.7	13105	2022-11-25 16:28:37.535	-0.065	0.02	1.022	0.793	0.732	0.183	0.67	1.989	85.386	0	0	0	0	0	0	0
WT222(CAA14FCCF874)	3.7	13105	2022-11-25 16:28:37.535	-0.035	-0.02	0.985	-2.136	1.465	-0.427	0.659	2	85.402	0	0	0	0	0	0	0
WT222(CAA14FCCF874)	3.7	13105	2022-11-25 16:28:37.535	-0.035	-0.02	0.985	-2.136	1.465	-0.427	0.648	2.01	85.424	0	0	0	0	0	0	0
WT222(CAA14FCCF874)	3.7	13105	2022-11-25 16:28:37.535	-0.035	-0.02	0.985	-2.136	1.465	-0.427	0.637	2.016	85.441	0	0	0	0	0	0	0
WT222(CAA14FCCF874)	3.7	13105	2022-11-25 16:28:37.535	-0.035	-0.02	0.985	-2.136	1.465	-0.427	0.626	2.027	85.463	0	0	0	0	0	0	0
WT222(CAA14FCCF874)	3.7	13105	2022-11-25 16:28:37.535	-0.127	0.027	0.967	1.16	-1.343	-1.099	0.626	2.021	85.479	0	0	0	0	0	0	0
WT222(CAA14FCCF874)	3.7	13105	2022-11-25 16:28:37.535	-0.127	0.027	0.967	1.16	-1.343	-1.099	0.632	2.021	85.496	0	0	0	0	0	0	0
WT222(CAA14FCCF874)	3.7	13105	2022-11-25 16:28:37.535	-0.127	0.027	0.967	1.16	-1.343	-1.099	0.637	2.016	85.512	0	0	0	0	0	0	0
WT222(CAA14FCCF874)	3.7	13105	2022-11-25 16:28:37.676	-0.127	0.027	0.967	1.16	-1.343	-1.099	0.643	2.016	85.523	0	0	0	0	0	0	0
WT222(CAA14FCCF874)	3.7	13105	2022-11-25 16:28:37.676	0.024	-0.078	0.892	3.113	0.854	0.305	0.654	2.021	85.551	0	0	0	0	0	0	0
WT222(CAA14FCCF874)	3.7	13105	2022-11-25 16:28:37.676	0.024	-0.078	0.892	3.113	0.854	0.305	0.67	2.032	85.573	0	0	0	0	0	0	0
WT222(CAA14FCCF874)	3.7	13105	2022-11-25 16:28:37.676	0.024	-0.078	0.892	3.113	0.854	0.305	0.681	2.038	85.594	0	0	0	0	0	0	0
WT222(CAA14FCCF874)	3.7	13105	2022-11-25 16:28:37.676	0.024	-0.078	0.892	3.113	0.854	0.305	0.692	2.043	85.622	0	0	0	0	0	0	0
WT222(CAA14FCCF874)	3.7	13105	2022-11-25 16:28:37.676	0.024	0.092	1.036	-13.855	0.61	0	0.621	2.049	85.644	0	0	0	0	0	0	0
WT222(CAA14FCCF874)	3.7	13105	2022-11-25 16:28:37.676	0.024	0.092	1.036	-13.855	0.61	0	0.555	2.049	85.66	0	0	0	0	0	0	0
WT222(CAA14FCCF874)	3.7	13105	2022-11-25 16:28:37.676	0.024	0.092	1.036	-13.855	0.61	0	0.483	2.054	85.682	0	0	0	0	0	0	0
WT222(CAA14FCCF874)	3.7	13105	2022-11-25 16:28:37.676	0.024	0.092	1.036	-13.855	0.61	0	0.412	2.054	85.704	0	0	0	0	0	0	0
WT222(CAA14FCCF874)	3.7	13105	2022-11-25 16:28:37.676	-0.133	-0.063	1.016	-7.69	-0.549	-0.183	0.374	2.054	85.726	0	0	0	0	0	0	0
WT222(CAA14FCCF874)	3.7	13105	2022-11-25 16:28:37.676	-0.133	-0.063	1.016	-7.69	-0.549	-0.183	0.335	2.054	85.743	0	0	0	0	0	0	0
WT222(CAA14FCCF874)	3.7	13105	2022-11-25 16:28:37.676	-0.133	-0.063	1.016	-7.69	-0.549	-0.183	0.297	2.049	85.765	0	0	0	0	0	0	0
WT222(CAA14FCCF874)	3.7	13105	2022-11-25 16:28:37.676	-0.133	-0.063	1.016	-7.69	-0.549	-0.183	0.258	2.049	85.787	0	0	0	0	0	0	0
WT222(CAA14FCCF874)	3.7	13105	2022-11-25 16:28:37.676	0.023	-0.019	1.011	11.169	-0.427	0	0.313	2.049	85.809	0	0	0	0	0	0	0
WT222(CAA14FCCF874)	3.7	13105	2022-11-25 16:28:37.676	0.023	-0.019	1.011	11.169	-0.427	0	0.368	2.049	85.831	0	0	0	0	0	0	0
WT222(CAA14FCCF874)	3.7	13105	2022-11-25 16:28:37.676	0.023	-0.019	1.011	11.169	-0.427	0	0.417	2.049	85.853	0	0	0	0	0	0	0
WT222(CAA14FCCF874)	3.7	13105	2022-11-25 16:28:37.692	0.023	-0.019	1.011	11.169	-0.427	0	0.472	2.049	85.875	0	0	0	0	0	0	0
WT222(CAA14FCCF874)	3.7	13105	2022-11-25 16:28:37.692	-0.011	0.102	0.95	-4.639	0.122	0.183	0.45	2.049	85.897	0	0	0	0	0	0	0
WT222(CAA14FCCF874)	3.7	13105	2022-11-25 16:28:37.692	-0.011	0.102	0.95	-4.639	0.122	0.183	0.423	2.049	85.919	0	0	0	0	0	0	0
WT222(CAA14FCCF874)	3.7	13105	2022-11-25 16:28:37.692	-0.011	0.102	0.95	-4.639	0.122	0.183	0.401	2.049	85.935	0	0	0	0	0	0	0
WT222(CAA14FCCF874)	3.7	13105	2022-11-25 16:28:37.692	-0.098	-0.117	1.042	6.775	-1.587	-0.244	0.434	2.038	85.957	0	0	0	0	0	0	0
WT222(CAA14FCCF874)	3.7	13105	2022-11-25 16:28:37.692	-0.098	-0.117	1.042	6.775	-1.587	-0.244	0.467	2.032	85.979	0	0	0	0	0	0	0
WT222(CAA14FCCF874)	3.7	13105	2022-11-25 16:28:37.692	-0.098	-0.117	1.042	6.775	-1.587	-0.244	0.5	2.027	85.995	0	0	0	0	0	0	0
WT222(CAA14FCCF874)	3.7	13105	2022-11-25 16:28:37.692	-0.098	-0.117	1.042	6.775	-1.587	-0.244	0.527	2.021	86.017	0	0	0	0	0	0	0
WT222(CAA14FCCF874)	3.7	13105	2022-11-25 16:28:37.864	0.056	0.009	1.092	1.465	0.549	0.488	0.549	1.862	87.138	0	0	0	0	0	0	0
WT222(CAA14FCCF874)	3.7	13105	2022-11-25 16:28:37.864	0.056	0.009	1.092	1.465	0.549	0.488	0.56	1.868	87.16	0	0	0	0	0	0	0
WT222(CAA14FCCF874)	3.7	13105	2022-11-25 16:28:37.864	0.056	0.009	1.092	1.465	0.549	0.488	0.566	1.868	87.182	0	0	0	0	0	0	0
WT222(CAA14FCCF874)	3.7	13105	2022-11-25 16:28:37.864	0.056	0.009	1.092	1.465	0.549	0.488	0.571	1.873	87.204	0	0	0	0	0	0	0
WT222(CAA14FCCF874)	3.7	13105	2022-11-25 16:28:37.864	-0.142	0.058	0.874	-0.793	-0.122	-0.305	0.571	1.873	87.22	0	0	0	0	0	0	0
WT222(CAA14FCCF874)	3.7	13105	2022-11-25 16:28:37.864	-0.142	0.058	0.874	-0.793	-0.122	-0.305	0.566	1.873	87.237	0	0	0	0	0	0	0
WT222(CAA14FCCF874)	3.7	13105	2022-11-25 16:28:37.864	-0.142	0.058	0.874	-0.793	-0.122	-0.305	0.56	1.873	87.253	0	0	0	0	0	0	0
WT222(CAA14FCCF874)	3.7	13105	2022-11-25 16:28:37.864	-0.142	0.058	0.874	-0.793	-0.122	-0.305	0.56	1.873	87.27	0	0	0	0	0	0	0
WT222(CAA14FCCF874)	3.7	13105	2022-11-25 16:28:37.864	0.06	-0.047	1.098	0.488	-2.075	-0.427	0.56	1.868	87.286	0	0	0	0	0	0	0
WT222(CAA14FCCF874)	3.7	13105	2022-11-25 16:28:37.864	0.06	-0.047	1.098	0.488	-2.075	-0.427	0.566	1.857	87.303	0	0	0	0	0	0	0
WT222(CAA14FCCF874)	3.7	13105	2022-11-25 16:28:37.864	0.06	-0.047	1.098	0.488	-2.075	-0.427	0.566	1.846	87.319	0	0	0	0	0	0	0
WT222(CAA14FCCF874)	3.7	13105	2022-11-25 16:28:37.864	0.06	-0.047	1.098	0.488	-2.075	-0.427	0.571	1.835	87.336	0	0	0	0	0	0	0
WT222(CAA14FCCF874)	3.7	13105	2022-11-25 16:28:37.864	-0.041	0.046	0.97	0.549	1.282	-0.488	0.571	1.84	87.352	0	0	0	0	0	0	0
WT222(CAA14FCCF874)	3.7	13105	2022-11-25 16:28:37.864	-0.041	0.046	0.97	0.549	1.282	-0.488	0.577	1.846	87.369	0	0	0	0	0	0	0
WT222(CAA14FCCF874)	3.7	13105	2022-11-25 16:28:37.864	-0.041	0.046	0.97	0.549	1.282	-0.488	0.577	1.857	87.385	0	0	0	0	0	0	0
WT222(CAA14FCCF874)	3.7	13105	2022-11-25 16:28:37.864	-0.161	-0.016	0.922	-1.709	-0.977	0.549	0.571	1.851	87.402	0	0	0	0	0	0	0
WT222(CAA14FCCF874)	3.7	13105	2022-11-25 16:28:38.036	-0.034	0.006	1.09	0.183	-1.099	0.793	0.527	1.89	87.753	0	0	0	0	0	0	0
WT222(CAA14FCCF874)	3.7	13105	2022-11-25 16:28:38.036	-0.034	0.006	1.09	0.183	-1.099	0.793	0.533	1.89	87.775	0	0	0	0	0	0	0
WT222(CAA14FCCF874)	3.7	13105	2022-11-25 16:28:38.036	-0.034	0.006	1.09	0.183	-1.099	0.793	0.533	1.89	87.797	0	0	0	0	0	0	0
WT222(CAA14FCCF874)	3.7	13105	2022-11-25 16:28:38.051	-0.031	0.021	0.998	4.089	0.488	-0.183	0.549	1.895	87.814	0	0	0	0	0	0	0
WT222(CAA14FCCF874)	3.7	13105	2022-11-25 16:28:38.051	-0.031	0.021	0.998	4.089	0.488	-0.183	0.571	1.901	87.83	0	0	0	0	0	0	0
WT222(CAA14FCCF874)	3.7	13105	2022-11-25 16:28:38.051	-0.031	0.021	0.998	4.089	0.488	-0.183	0.593	1.906	87.847	0	0	0	0	0	0	0
WT222(CAA14FCCF874)	3.7	13105	2022-11-25 16:28:38.051	-0.031	0.021	0.998	4.089	0.488	-0.183	0.615	1.912	87.863	0	0	0	0	0	0	0
WT222(CAA14FCCF874)	3.7	13105	2022-11-25 16:28:38.051	-0.015	0.05	0.989	-0.061	0	-0.061	0.615	1.912	87.88	0	0	0	0	0	0	0
WT222(CAA14FCCF874)	3.7	13105	2022-11-25 16:28:38.051	-0.015	0.05	0.989	-0.061	0	-0.061	0.615	1.917	87.902	0	0	0	0	0	0	0
WT222(CAA14FCCF874)	3.7	13105	2022-11-25 16:28:38.051	-0.015	0.05	0.989	-0.061	0	-0.061	0.615	1.917	87.918	0	0	0	0	0	0	0
WT222(CAA14FCCF874)	3.7	13105	2022-11-25 16:28:38.051	-0.015	0.05	0.989	-0.061	0	-0.061	0.615	1.923	87.935	0	0	0	0	0	0	0
WT222(CAA14FCCF874)	3.7	13105	2022-11-25 16:28:38.051	0.048	0.021	1.04	-1.831	3.54	-0.366	0.61	1.939	87.946	0	0	0	0	0	0	0
WT222(CAA14FCCF874)	3.7	13105	2022-11-25 16:28:38.051	0.048	0.021	1.04	-1.831	3.54	-0.366	0.599	1.956	87.962	0	0	0	0	0	0	0
WT222(CAA14FCCF874)	3.7	13105	2022-11-25 16:28:38.051	0.048	0.021	1.04	-1.831	3.54	-0.366	0.593	1.972	87.979	0	0	0	0	0	0	0
WT222(CAA14FCCF874)	3.7	13105	2022-11-25 16:28:38.051	0.048	0.021	1.04	-1.831	3.54	-0.366	0.582	1.989	87.99	0	0	0	0	0	0	0
WT222(CAA14FCCF874)	3.7	13105	2022-11-25 16:28:38.051	-0.053	0.027	0.893	2.93	0	0.549	0.599	1.989	88.011	0	0	0	0	0	0	0
WT222(CAA14FCCF874)	3.7	13105	2022-11-25 16:28:38.129	-0.053	0.027	0.893	2.93	0	0.549	0.615	1.989	88.028	0	0	0	0	0	0	0
WT222(CAA14FCCF874)	3.7	13105	2022-11-25 16:28:38.129	-0.053	0.027	0.893	2.93	0	0.549	0.632	1.989	88.05	0	0	0	0	0	0	0
WT222(CAA14FCCF874)	3.7	13105	2022-11-25 16:28:38.129	-0.053	0.027	0.893	2.93	0	0.549	0.648	1.989	88.066	0	0	0	0	0	0	0
WT222(CAA14FCCF874)	3.7	13105	2022-11-25 16:28:38.129	-0.038	-0.048	1.035	-2.563	-3.113	-0.61	0.637	1.972	88.083	0	0	0	0	0	0	0
WT222(CAA14FCCF874)	3.7	13105	2022-11-25 16:28:38.129	-0.038	-0.048	1.035	-2.563	-3.113	-0.61	0.626	1.956	88.094	0	0	0	0	0	0	0
WT222(CAA14FCCF874)	3.7	13105	2022-11-25 16:28:38.129	-0.038	-0.048	1.035	-2.563	-3.113	-0.61	0.615	1.939	88.105	0	0	0	0	0	0	0
WT222(CAA14FCCF874)	3.7	13105	2022-11-25 16:28:38.129	-0.038	-0.048	1.035	-2.563	-3.113	-0.61	0.599	1.923	88.121	0	0	0	0	0	0	0
WT222(CAA14FCCF874)	3.7	13105	2022-11-25 16:28:38.129	-0.085	0.023	1.1	4.456	1.831	0.732	0.621	1.934	88.143	0	0	0	0	0	0	0
WT222(CAA14FCCF874)	3.7	13105	2022-11-25 16:28:38.317	-0.011	0.011	1.068	0.916	-2.075	0.183	0.654	1.928	88.297	0	0	0	0	0	0	0
WT222(CAA14FCCF874)	3.7	13105	2022-11-25 16:28:38.317	-0.011	0.011	1.068	0.916	-2.075	0.183	0.659	1.917	88.314	0	0	0	0	0	0	0
WT222(CAA14FCCF874)	3.7	13105	2022-11-25 16:28:38.317	-0.011	0.011	1.068	0.916	-2.075	0.183	0.665	1.906	88.33	0	0	0	0	0	0	0
WT222(CAA14FCCF874)	3.7	13105	2022-11-25 16:28:38.317	-0.044	-0.006	0.962	-1.099	0.61	0	0.659	1.906	88.347	0	0	0	0	0	0	0
WT222(CAA14FCCF874)	3.7	13105	2022-11-25 16:28:38.317	-0.044	-0.006	0.962	-1.099	0.61	0	0.654	1.912	88.363	0	0	0	0	0	0	0
WT222(CAA14FCCF874)	3.7	13105	2022-11-25 16:28:38.317	-0.044	-0.006	0.962	-1.099	0.61	0	0.648	1.912	88.38	0	0	0	0	0	0	0
WT222(CAA14FCCF874)	3.7	13105	2022-11-25 16:28:38.317	-0.044	-0.006	0.962	-1.099	0.61	0	0.643	1.912	88.396	0	0	0	0	0	0	0
WT222(CAA14FCCF874)	3.7	13105	2022-11-25 16:28:38.317	-0.06	0.028	1.018	2.38	-0.732	-0.366	0.654	1.912	88.407	0	0	0	0	0	0	0
WT222(CAA14FCCF874)	3.7	13105	2022-11-25 16:28:38.317	-0.06	0.028	1.018	2.38	-0.732	-0.366	0.665	1.906	88.423	0	0	0	0	0	0	0
WT222(CAA14FCCF874)	3.7	13105	2022-11-25 16:28:38.317	-0.06	0.028	1.018	2.38	-0.732	-0.366	0.676	1.901	88.434	0	0	0	0	0	0	0
WT222(CAA14FCCF874)	3.7	13105	2022-11-25 16:28:38.317	-0.06	0.028	1.018	2.38	-0.732	-0.366	0.692	1.895	88.451	0	0	0	0	0	0	0
WT222(CAA14FCCF874)	3.7	13105	2022-11-25 16:28:38.317	-0.029	0.028	1.028	2.38	-0.183	0.488	0.703	1.895	88.467	0	0	0	0	0	0	0
WT222(CAA14FCCF874)	3.7	13105	2022-11-25 16:28:38.317	-0.029	0.028	1.028	2.38	-0.183	0.488	0.714	1.895	88.484	0	0	0	0	0	0	0
WT222(CAA14FCCF874)	3.7	13105	2022-11-25 16:28:38.317	-0.029	0.028	1.028	2.38	-0.183	0.488	0.725	1.895	88.506	0	0	0	0	0	0	0
WT222(CAA14FCCF874)	3.7	13105	2022-11-25 16:28:38.317	-0.029	0.028	1.028	2.38	-0.183	0.488	0.742	1.895	88.522	0	0	0	0	0	0	0
WT222(CAA14FCCF874)	3.7	13105	2022-11-25 16:28:38.317	0.034	0.011	1.026	0.488	0.183	-0.061	0.742	1.895	88.533	0	0	0	0	0	0	0
WT222(CAA14FCCF874)	3.7	13105	2022-11-25 16:28:38.551	0.124	0.002	1.247	2.319	-0.244	-0.61	0.753	1.802	88.896	0	0	0	0	0	0	0
WT222(CAA14FCCF874)	3.7	13105	2022-11-25 16:28:38.551	0.124	0.002	1.247	2.319	-0.244	-0.61	0.764	1.796	88.907	0	0	0	0	0	0	0
WT222(CAA14FCCF874)	3.7	13105	2022-11-25 16:28:38.551	-0.001	0.022	0.78	1.282	-0.305	-0.854	0.769	1.791	88.918	0	0	0	0	0	0	0
WT222(CAA14FCCF874)	3.7	13105	2022-11-25 16:28:38.551	-0.001	0.022	0.78	1.282	-0.305	-0.854	0.775	1.785	88.929	0	0	0	0	0	0	0
WT222(CAA14FCCF874)	3.7	13105	2022-11-25 16:28:38.551	-0.001	0.022	0.78	1.282	-0.305	-0.854	0.78	1.78	88.94	0	0	0	0	0	0	0
WT222(CAA14FCCF874)	3.7	13105	2022-11-25 16:28:38.551	-0.001	0.022	0.78	1.282	-0.305	-0.854	0.786	1.78	88.945	0	0	0	0	0	0	0
WT222(CAA14FCCF874)	3.7	13105	2022-11-25 16:28:38.551	-0.087	0.006	1.02	2.014	-1.099	0.732	0.797	1.769	88.967	0	0	0	0	0	0	0
WT222(CAA14FCCF874)	3.7	13105	2022-11-25 16:28:38.551	-0.087	0.006	1.02	2.014	-1.099	0.732	0.807	1.763	88.984	0	0	0	0	0	0	0
WT222(CAA14FCCF874)	3.7	13105	2022-11-25 16:28:38.786	-0.087	0.006	1.02	2.014	-1.099	0.732	0.818	1.758	89	0	0	0	0	0	0	0
WT222(CAA14FCCF874)	3.7	13105	2022-11-25 16:28:38.801	-0.087	0.006	1.02	2.014	-1.099	0.732	0.829	1.747	89.017	0	0	0	0	0	0	0
WT222(CAA14FCCF874)	3.7	13105	2022-11-25 16:28:38.801	-0.046	-0.007	0.993	-1.221	0.122	-0.244	0.818	1.747	89.033	0	0	0	0	0	0	0
WT222(CAA14FCCF874)	3.7	13105	2022-11-25 16:28:38.801	-0.046	-0.007	0.993	-1.221	0.122	-0.244	0.813	1.752	89.044	0	0	0	0	0	0	0
WT222(CAA14FCCF874)	3.7	13105	2022-11-25 16:28:38.801	-0.046	-0.007	0.993	-1.221	0.122	-0.244	0.807	1.752	89.055	0	0	0	0	0	0	0
WT222(CAA14FCCF874)	3.7	13105	2022-11-25 16:28:38.801	-0.046	-0.007	0.993	-1.221	0.122	-0.244	0.802	1.752	89.072	0	0	0	0	0	0	0
WT222(CAA14FCCF874)	3.7	13105	2022-11-25 16:28:38.801	0.035	0.057	1.085	3.052	-1.709	0	0.813	1.741	89.083	0	0	0	0	0	0	0
WT222(CAA14FCCF874)	3.7	13105	2022-11-25 16:28:38.801	0.035	0.057	1.085	3.052	-1.709	0	0.829	1.73	89.099	0	0	0	0	0	0	0
WT222(CAA14FCCF874)	3.7	13105	2022-11-25 16:28:38.910	0.035	0.057	1.085	3.052	-1.709	0	0.846	1.719	89.11	0	0	0	0	0	0	0
WT222(CAA14FCCF874)	3.7	13105	2022-11-25 16:28:38.910	0.035	0.057	1.085	3.052	-1.709	0	0.862	1.714	89.127	0	0	0	0	0	0	0
WT222(CAA14FCCF874)	3.7	13105	2022-11-25 16:28:38.910	0.095	0.02	1.001	1.465	0.427	-1.282	0.868	1.708	89.132	0	0	0	0	0	0	0
WT222(CAA14FCCF874)	3.7	13105	2022-11-25 16:28:38.910	0.095	0.02	1.001	1.465	0.427	-1.282	0.873	1.708	89.138	0	0	0	0	0	0	0
WT222(CAA14FCCF874)	3.7	13105	2022-11-25 16:28:38.910	0.095	0.02	1.001	1.465	0.427	-1.282	0.884	1.708	89.149	0	0	0	0	0	0	0
WT222(CAA14FCCF874)	3.7	13105	2022-11-25 16:28:38.910	0.095	0.02	1.001	1.465	0.427	-1.282	0.89	1.703	89.154	0	0	0	0	0	0	0
WT222(CAA14FCCF874)	3.7	13105	2022-11-25 16:28:38.910	-0.18	0.048	1.011	2.563	-1.648	-0.366	0.906	1.692	89.165	0	0	0	0	0	0	0
WT222(CAA14FCCF874)	3.7	13105	2022-11-25 16:28:38.910	-0.18	0.048	1.011	2.563	-1.648	-0.366	0.917	1.681	89.176	0	0	0	0	0	0	0
WT222(CAA14FCCF874)	3.7	13105	2022-11-25 16:28:38.910	-0.031	0.015	1.037	-2.747	-0.488	-1.648	0.681	1.571	89.484	0	0	0	0	0	0	0
WT222(CAA14FCCF874)	3.7	13105	2022-11-25 16:28:38.910	-0.031	0.015	1.037	-2.747	-0.488	-1.648	0.67	1.56	89.489	0	0	0	0	0	0	0
WT222(CAA14FCCF874)	3.7	13105	2022-11-25 16:28:38.910	-0.25	-0.007	0.958	-7.263	7.385	1.465	0.637	1.593	89.511	0	0	0	0	0	0	0
WT222(CAA14FCCF874)	3.7	13105	2022-11-25 16:28:38.910	-0.25	-0.007	0.958	-7.263	7.385	1.465	0.599	1.626	89.533	0	0	0	0	0	0	0
WT222(CAA14FCCF874)	3.7	13105	2022-11-25 16:28:38.910	-0.25	-0.007	0.958	-7.263	7.385	1.465	0.566	1.664	89.555	0	0	0	0	0	0	0
WT222(CAA14FCCF874)	3.7	13105	2022-11-25 16:28:38.910	-0.25	-0.007	0.958	-7.263	7.385	1.465	0.527	1.703	89.577	0	0	0	0	0	0	0
WT222(CAA14FCCF874)	3.7	13105	2022-11-25 16:28:38.910	-0.068	-0.047	0.929	-3.479	-2.319	-0.488	0.511	1.692	89.588	0	0	0	0	0	0	0
WT222(CAA14FCCF874)	3.7	13105	2022-11-25 16:28:38.910	-0.068	-0.047	0.929	-3.479	-2.319	-0.488	0.494	1.686	89.599	0	0	0	0	0	0	0
WT222(CAA14FCCF874)	3.7	13105	2022-11-25 16:28:39.035	-0.068	-0.047	0.929	-3.479	-2.319	-0.488	0.478	1.675	89.61	0	0	0	0	0	0	0
WT222(CAA14FCCF874)	3.7	13105	2022-11-25 16:28:39.035	0.011	-0.014	1.024	1.648	-0.244	-0.183	0.483	1.675	89.621	0	0	0	0	0	0	0
WT222(CAA14FCCF874)	3.7	13105	2022-11-25 16:28:39.035	0.011	-0.014	1.024	1.648	-0.244	-0.183	0.489	1.675	89.637	0	0	0	0	0	0	0
WT222(CAA14FCCF874)	3.7	13105	2022-11-25 16:28:39.035	0.011	-0.014	1.024	1.648	-0.244	-0.183	0.494	1.675	89.648	0	0	0	0	0	0	0
WT222(CAA14FCCF874)	3.7	13105	2022-11-25 16:28:39.035	0.011	-0.014	1.024	1.648	-0.244	-0.183	0.505	1.675	89.659	0	0	0	0	0	0	0
WT222(CAA14FCCF874)	3.7	13105	2022-11-25 16:28:39.035	-0.039	0.046	0.966	1.77	0.061	-0.244	0.511	1.675	89.676	0	0	0	0	0	0	0
WT222(CAA14FCCF874)	3.7	13105	2022-11-25 16:28:39.035	-0.039	0.046	0.966	1.77	0.061	-0.244	0.522	1.675	89.687	0	0	0	0	0	0	0
WT222(CAA14FCCF874)	3.7	13105	2022-11-25 16:28:39.035	-0.039	0.046	0.966	1.77	0.061	-0.244	0.527	1.681	89.698	0	0	0	0	0	0	0
WT222(CAA14FCCF874)	3.7	13105	2022-11-25 16:28:39.035	-0.004	0.039	1.021	0.488	-0.305	0	0.439	1.626	90.159	0	0	0	0	0	0	0
WT222(CAA14FCCF874)	3.7	13105	2022-11-25 16:28:39.035	-0.127	-0.021	1.01	-0.732	1.526	-0.122	0.439	1.631	90.17	0	0	0	0	0	0	0
WT222(CAA14FCCF874)	3.7	13105	2022-11-25 16:28:39.035	-0.127	-0.021	1.01	-0.732	1.526	-0.122	0.434	1.637	90.187	0	0	0	0	0	0	0
WT222(CAA14FCCF874)	3.7	13105	2022-11-25 16:28:39.035	-0.127	-0.021	1.01	-0.732	1.526	-0.122	0.428	1.642	90.198	0	0	0	0	0	0	0
WT222(CAA14FCCF874)	3.7	13105	2022-11-25 16:28:39.035	-0.127	-0.021	1.01	-0.732	1.526	-0.122	0.428	1.653	90.209	0	0	0	0	0	0	0
WT222(CAA14FCCF874)	3.7	13105	2022-11-25 16:28:39.035	0.009	-0.021	0.962	0.732	0.061	0.122	0.428	1.653	90.225	0	0	0	0	0	0	0
WT222(CAA14FCCF874)	3.7	13105	2022-11-25 16:28:39.035	0.009	-0.021	0.962	0.732	0.061	0.122	0.434	1.653	90.236	0	0	0	0	0	0	0
WT222(CAA14FCCF874)	3.7	13105	2022-11-25 16:28:39.035	0.009	-0.021	0.962	0.732	0.061	0.122	0.434	1.653	90.253	0	0	0	0	0	0	0
WT222(CAA14FCCF874)	3.7	13105	2022-11-25 16:28:39.035	-0.084	0.001	1	-0.977	0.061	0.183	0.335	1.604	90.764	0	0	0	0	0	0	0
WT222(CAA14FCCF874)	3.7	13105	2022-11-25 16:28:39.035	-0.084	0.001	1	-0.977	0.061	0.183	0.33	1.609	90.78	0	0	0	0	0	0	0
WT222(CAA14FCCF874)	3.7	13105	2022-11-25 16:28:39.035	-0.084	0.001	1	-0.977	0.061	0.183	0.324	1.609	90.791	0	0	0	0	0	0	0
WT222(CAA14FCCF874)	3.7	13105	2022-11-25 16:28:39.035	-0.084	0.001	1	-0.977	0.061	0.183	0.319	1.609	90.802	0	0	0	0	0	0	0
WT222(CAA14FCCF874)	3.7	13105	2022-11-25 16:28:39.035	0.019	0.011	0.994	-0.916	0.183	-0.366	0.313	1.609	90.813	0	0	0	0	0	0	0
WT222(CAA14FCCF874)	3.7	13105	2022-11-25 16:28:39.035	0.019	0.011	0.994	-0.916	0.183	-0.366	0.313	1.615	90.824	0	0	0	0	0	0	0
WT222(CAA14FCCF874)	3.7	13105	2022-11-25 16:28:39.035	0.019	0.011	0.994	-0.916	0.183	-0.366	0.308	1.615	90.835	0	0	0	0	0	0	0
WT222(CAA14FCCF874)	3.7	13105	2022-11-25 16:28:39.035	0.019	0.011	0.994	-0.916	0.183	-0.366	0.302	1.615	90.846	0	0	0	0	0	0	0
WT222(CAA14FCCF874)	3.7	13105	2022-11-25 16:28:39.301	-0.03	-0.006	0.994	2.014	-0.061	0.122	0.264	1.631	91.06	0	0	0	0	0	0	0
WT222(CAA14FCCF874)	3.7	13105	2022-11-25 16:28:39.301	-0.03	-0.006	0.994	2.014	-0.061	0.122	0.275	1.626	91.071	0	0	0	0	0	0	0
WT222(CAA14FCCF874)	3.7	13105	2022-11-25 16:28:39.301	-0.03	-0.006	0.994	2.014	-0.061	0.122	0.286	1.626	91.082	0	0	0	0	0	0	0
WT222(CAA14FCCF874)	3.7	13105	2022-11-25 16:28:39.301	-0.03	-0.006	0.994	2.014	-0.061	0.122	0.291	1.626	91.099	0	0	0	0	0	0	0
WT222(CAA14FCCF874)	3.7	13105	2022-11-25 16:28:39.301	-0.014	0.033	0.986	-1.099	0	0	0.291	1.626	91.11	0	0	0	0	0	0	0
WT222(CAA14FCCF874)	3.7	13105	2022-11-25 16:28:39.301	-0.014	0.033	0.986	-1.099	0	0	0.286	1.626	91.126	0	0	0	0	0	0	0
WT222(CAA14FCCF874)	3.7	13105	2022-11-25 16:28:39.301	-0.014	0.033	0.986	-1.099	0	0	0.28	1.626	91.137	0	0	0	0	0	0	0
WT222(CAA14FCCF874)	3.7	13105	2022-11-25 16:28:39.301	-0.014	0.033	0.986	-1.099	0	0	0.275	1.626	91.148	0	0	0	0	0	0	0
WT222(CAA14FCCF874)	3.7	13105	2022-11-25 16:28:39.301	-0.016	0	1.008	-1.282	-0.061	0	0.269	1.626	91.165	0	0	0	0	0	0	0
WT222(CAA14FCCF874)	3.7	13105	2022-11-25 16:28:39.301	-0.016	0	1.008	-1.282	-0.061	0	0.264	1.626	91.176	0	0	0	0	0	0	0
WT222(CAA14FCCF874)	3.7	13105	2022-11-25 16:28:39.301	-0.016	0	1.008	-1.282	-0.061	0	0.258	1.626	91.187	0	0	0	0	0	0	0
WT222(CAA14FCCF874)	3.7	13105	2022-11-25 16:28:39.301	-0.016	0	1.008	-1.282	-0.061	0	0.253	1.626	91.203	0	0	0	0	0	0	0
WT222(CAA14FCCF874)	3.7	13105	2022-11-25 16:28:39.301	-0.101	-0.069	1.002	7.141	0.671	-0.427	0.286	1.626	91.214	0	0	0	0	0	0	0
WT222(CAA14FCCF874)	3.7	13105	2022-11-25 16:28:39.301	-0.101	-0.069	1.002	7.141	0.671	-0.427	0.324	1.631	91.225	0	0	0	0	0	0	0
WT222(CAA14FCCF874)	3.7	13105	2022-11-25 16:28:39.301	-0.101	-0.069	1.002	7.141	0.671	-0.427	0.357	1.637	91.236	0	0	0	0	0	0	0
WT222(CAA14FCCF874)	3.7	13105	2022-11-25 16:28:39.301	-0.101	-0.069	1.002	7.141	0.671	-0.427	0.39	1.642	91.247	0	0	0	0	0	0	0
WT222(CAA14FCCF874)	3.7	13105	2022-11-25 16:28:39.520	0.096	0	0.983	-2.625	0	0.793	0.522	1.648	91.384	0	0	0	0	0	0	0
WT222(CAA14FCCF874)	3.7	13105	2022-11-25 16:28:39.520	0.096	0	0.983	-2.625	0	0.793	0.511	1.642	91.401	0	0	0	0	0	0	0
WT222(CAA14FCCF874)	3.7	13105	2022-11-25 16:28:39.520	0.096	0	0.983	-2.625	0	0.793	0.5	1.642	91.417	0	0	0	0	0	0	0
WT222(CAA14FCCF874)	3.7	13105	2022-11-25 16:28:39.520	0.096	0	0.983	-2.625	0	0.793	0.483	1.637	91.439	0	0	0	0	0	0	0
WT222(CAA14FCCF874)	3.7	13105	2022-11-25 16:28:39.520	-0.134	0.021	0.998	-2.136	0.183	-0.488	0.478	1.631	91.45	0	0	0	0	0	0	0
WT222(CAA14FCCF874)	3.7	13105	2022-11-25 16:28:39.520	-0.134	0.021	0.998	-2.136	0.183	-0.488	0.467	1.631	91.461	0	0	0	0	0	0	0
WT222(CAA14FCCF874)	3.7	13105	2022-11-25 16:28:39.520	-0.134	0.021	0.998	-2.136	0.183	-0.488	0.456	1.631	91.472	0	0	0	0	0	0	0
WT222(CAA14FCCF874)	3.7	13105	2022-11-25 16:28:39.520	-0.134	0.021	0.998	-2.136	0.183	-0.488	0.45	1.631	91.483	0	0	0	0	0	0	0
WT222(CAA14FCCF874)	3.7	13105	2022-11-25 16:28:39.520	0.038	0.04	0.996	-7.813	0.061	0.671	0.412	1.631	91.5	0	0	0	0	0	0	0
WT222(CAA14FCCF874)	3.7	13105	2022-11-25 16:28:39.520	0.038	0.04	0.996	-7.813	0.061	0.671	0.374	1.631	91.516	0	0	0	0	0	0	0
WT222(CAA14FCCF874)	3.7	13105	2022-11-25 16:28:39.520	0.038	0.04	0.996	-7.813	0.061	0.671	0.335	1.626	91.533	0	0	0	0	0	0	0
WT222(CAA14FCCF874)	3.7	13105	2022-11-25 16:28:39.520	0.038	0.04	0.996	-7.813	0.061	0.671	0.302	1.626	91.549	0	0	0	0	0	0	0
WT222(CAA14FCCF874)	3.7	13105	2022-11-25 16:28:39.520	-0.013	-0.03	0.99	-8.118	-0.793	-0.793	0.264	1.62	91.56	0	0	0	0	0	0	0
WT222(CAA14FCCF874)	3.7	13105	2022-11-25 16:28:39.520	-0.013	-0.03	0.99	-8.118	-0.793	-0.793	0.225	1.615	91.571	0	0	0	0	0	0	0
WT222(CAA14FCCF874)	3.7	13105	2022-11-25 16:28:39.520	-0.013	-0.03	0.99	-8.118	-0.793	-0.793	0.187	1.609	91.582	0	0	0	0	0	0	0
WT222(CAA14FCCF874)	3.7	13105	2022-11-25 16:28:39.520	-0.155	-0.041	0.994	4.7	-0.122	0	0.209	1.604	91.593	0	0	0	0	0	0	0
WT222(CAA14FCCF874)	3.7	13105	2022-11-25 16:28:39.520	-0.155	-0.041	0.994	4.7	-0.122	0	0.231	1.604	91.609	0	0	0	0	0	0	0
WT222(CAA14FCCF874)	3.7	13105	2022-11-25 16:28:39.520	-0.155	-0.041	0.994	4.7	-0.122	0	0.258	1.604	91.626	0	0	0	0	0	0	0
WT222(CAA14FCCF874)	3.7	13105	2022-11-25 16:28:39.520	-0.155	-0.041	0.994	4.7	-0.122	0	0.28	1.609	91.637	0	0	0	0	0	0	0
WT222(CAA14FCCF874)	3.7	13105	2022-11-25 16:28:39.520	-0.034	0	0.984	1.16	-0.061	0.244	0.286	1.609	91.653	0	0	0	0	0	0	0
WT222(CAA14FCCF874)	3.7	13105	2022-11-25 16:28:39.520	-0.034	0	0.984	1.16	-0.061	0.244	0.291	1.609	91.67	0	0	0	0	0	0	0
WT222(CAA14FCCF874)	3.7	13105	2022-11-25 16:28:39.520	-0.034	0	0.984	1.16	-0.061	0.244	0.297	1.609	91.692	0	0	0	0	0	0	0
WT222(CAA14FCCF874)	3.7	13105	2022-11-25 16:28:39.520	-0.034	0	0.984	1.16	-0.061	0.244	0.302	1.615	91.708	0	0	0	0	0	0	0
WT222(CAA14FCCF874)	3.7	13105	2022-11-25 16:28:39.520	0.042	-0.014	1.006	4.333	0	-1.099	0.324	1.615	91.714	0	0	0	0	0	0	0
WT222(CAA14FCCF874)	3.7	13105	2022-11-25 16:28:39.692	-0.005	-0.024	0.991	-2.014	-0.427	-0.244	0.577	1.653	92.362	0	0	0	0	0	0	0
WT222(CAA14FCCF874)	3.7	13105	2022-11-25 16:28:39.692	-0.005	-0.024	0.991	-2.014	-0.427	-0.244	0.566	1.653	92.384	0	0	0	0	0	0	0
WT222(CAA14FCCF874)	3.7	13105	2022-11-25 16:28:39.692	-0.005	-0.024	0.991	-2.014	-0.427	-0.244	0.555	1.653	92.401	0	0	0	0	0	0	0
WT222(CAA14FCCF874)	3.7	13105	2022-11-25 16:28:39.692	-0.063	0.028	0.959	-0.916	-0.122	1.038	0.549	1.648	92.428	0	0	0	0	0	0	0

## Sheet: 160cm
设备名称	电压	版本	片上时间	加速度X(g)	加速度Y(g)	加速度Z(g)	角速度X(°/s)	角速度Y(°/s)	角速度Z(°/s)	角度X(°)	角度Y(°)	角度Z(°)	磁场X	磁场Y	磁场Z	四元数0	四元数1	四元数2	四元数3	状态
WT222(CAA14FCCF874)	3.73	13105	2022-11-25 16:08:56.282	-0.011	-0.004	1.008	0.305	-1.526	-1.953	-0.797	-0.945	79.069	0	0	0	0	0	0	0
WT222(CAA14FCCF874)	3.73	13105	2022-11-25 16:08:56.282	-0.011	-0.004	1.008	0.305	-1.526	-1.953	-0.797	-0.956	79.063	0	0	0	0	0	0	0
WT222(CAA14FCCF874)	3.73	13105	2022-11-25 16:08:56.282	-0.011	-0.004	1.008	0.305	-1.526	-1.953	-0.797	-0.961	79.058	0	0	0	0	0	0	0
WT222(CAA14FCCF874)	3.73	13105	2022-11-25 16:08:56.547	-0.011	-0.004	1.008	0.305	-1.526	-1.953	-0.791	-0.972	79.052	0	0	0	0	0	0	0
WT222(CAA14FCCF874)	3.73	13105	2022-11-25 16:08:56.547	0.086	-0.017	0.992	0.732	-1.648	0	-0.791	-0.978	79.058	0	0	0	0	0	0	0
WT222(CAA14FCCF874)	3.73	13105	2022-11-25 16:08:56.547	0.086	-0.017	0.992	0.732	-1.648	0	-0.786	-0.989	79.063	0	0	0	0	0	0	0
WT222(CAA14FCCF874)	3.73	13105	2022-11-25 16:08:56.547	0.086	-0.017	0.992	0.732	-1.648	0	-0.78	-1	79.069	0	0	0	0	0	0	0
WT222(CAA14FCCF874)	3.73	13105	2022-11-25 16:08:56.547	0.086	-0.017	0.992	0.732	-1.648	0	-0.78	-1.011	79.08	0	0	0	0	0	0	0
WT222(CAA14FCCF874)	3.73	13105	2022-11-25 16:08:56.547	-0.03	0.013	1.001	-2.747	1.953	0.183	-0.791	-1.005	79.085	0	0	0	0	0	0	0
WT222(CAA14FCCF874)	3.73	13105	2022-11-25 16:08:56.547	-0.03	0.013	1.001	-2.747	1.953	0.183	-0.807	-0.994	79.091	0	0	0	0	0	0	0
WT222(CAA14FCCF874)	3.73	13105	2022-11-25 16:08:56.547	-0.03	0.013	1.001	-2.747	1.953	0.183	-0.818	-0.983	79.096	0	0	0	0	0	0	0
WT222(CAA14FCCF874)	3.73	13105	2022-11-25 16:08:56.641	-0.03	0.013	1.001	-2.747	1.953	0.183	-0.829	-0.978	79.107	0	0	0	0	0	0	0
WT222(CAA14FCCF874)	3.73	13105	2022-11-25 16:08:56.641	0.009	-0.063	1.002	-1.282	1.099	-0.793	-0.835	-0.972	79.107	0	0	0	0	0	0	0
WT222(CAA14FCCF874)	3.73	13105	2022-11-25 16:08:56.641	0.009	-0.063	1.002	-1.282	1.099	-0.793	-0.846	-0.967	79.113	0	0	0	0	0	0	0
WT222(CAA14FCCF874)	3.73	13105	2022-11-25 16:08:56.641	0.009	-0.063	1.002	-1.282	1.099	-0.793	-0.851	-0.961	79.113	0	0	0	0	0	0	0
WT222(CAA14FCCF874)	3.73	13105	2022-11-25 16:08:56.641	0.034	-0.034	1.003	0.427	0.183	0.061	-0.851	-0.961	79.124	0	0	0	0	0	0	0
WT222(CAA14FCCF874)	3.73	13105	2022-11-25 16:08:56.641	0.034	-0.034	1.003	0.427	0.183	0.061	-0.846	-0.961	79.129	0	0	0	0	0	0	0
WT222(CAA14FCCF874)	3.73	13105	2022-11-25 16:08:56.641	0.034	-0.034	1.003	0.427	0.183	0.061	-0.846	-0.961	79.14	0	0	0	0	0	0	0
WT222(CAA14FCCF874)	3.73	13105	2022-11-25 16:08:56.641	0.034	-0.034	1.003	0.427	0.183	0.061	-0.846	-0.961	79.146	0	0	0	0	0	0	0
WT222(CAA14FCCF874)	3.73	13105	2022-11-25 16:08:56.766	0.02	-0.013	0.993	-0.427	0.488	0.366	-0.846	-0.956	79.156	0	0	0	0	0	0	0
WT222(CAA14FCCF874)	3.73	13105	2022-11-25 16:08:56.766	0.02	-0.013	0.993	-0.427	0.488	0.366	-0.851	-0.956	79.167	0	0	0	0	0	0	0
WT222(CAA14FCCF874)	3.73	13105	2022-11-25 16:08:56.766	0.02	-0.013	0.993	-0.427	0.488	0.366	-0.851	-0.956	79.178	0	0	0	0	0	0	0
WT222(CAA14FCCF874)	3.73	13105	2022-11-25 16:08:56.766	0.02	-0.013	0.993	-0.427	0.488	0.366	-0.857	-0.956	79.189	0	0	0	0	0	0	0
WT222(CAA14FCCF874)	3.73	13105	2022-11-25 16:08:56.766	0.017	-0.023	0.994	-0.671	0.671	-0.305	-0.862	-0.95	79.195	0	0	0	0	0	0	0
WT222(CAA14FCCF874)	3.73	13105	2022-11-25 16:08:56.766	0.017	-0.023	0.994	-0.671	0.671	-0.305	-0.862	-0.95	79.206	0	0	0	0	0	0	0
WT222(CAA14FCCF874)	3.73	13105	2022-11-25 16:08:56.766	0.017	-0.023	0.994	-0.671	0.671	-0.305	-0.868	-0.945	79.211	0	0	0	0	0	0	0
WT222(CAA14FCCF874)	3.73	13105	2022-11-25 16:08:56.766	0.017	-0.023	0.994	-0.671	0.671	-0.305	-0.873	-0.945	79.222	0	0	0	0	0	0	0
WT222(CAA14FCCF874)	3.73	13105	2022-11-25 16:08:56.766	0.027	-0.019	1.006	0.122	0.061	0.427	-0.873	-0.945	79.233	0	0	0	0	0	0	0
WT222(CAA14FCCF874)	3.73	13105	2022-11-25 16:08:56.766	0.027	-0.019	1.006	0.122	0.061	0.427	-0.873	-0.945	79.244	0	0	0	0	0	0	0
WT222(CAA14FCCF874)	3.73	13105	2022-11-25 16:08:56.766	0.027	-0.019	1.006	0.122	0.061	0.427	-0.873	-0.945	79.255	0	0	0	0	0	0	0
WT222(CAA14FCCF874)	3.73	13105	2022-11-25 16:08:56.766	0.027	-0.019	1.006	0.122	0.061	0.427	-0.873	-0.945	79.266	0	0	0	0	0	0	0
WT222(CAA14FCCF874)	3.73	13105	2022-11-25 16:08:56.766	0.001	-0.004	1.006	0.854	-0.061	0.061	-0.868	-0.945	79.277	0	0	0	0	0	0	0
WT222(CAA14FCCF874)	3.73	13105	2022-11-25 16:08:56.766	0.001	-0.004	1.006	0.854	-0.061	0.061	-0.868	-0.945	79.288	0	0	0	0	0	0	0
WT222(CAA14FCCF874)	3.73	13105	2022-11-25 16:08:56.766	0.001	-0.004	1.006	0.854	-0.061	0.061	-0.862	-0.945	79.299	0	0	0	0	0	0	0
WT222(CAA14FCCF874)	3.73	13105	2022-11-25 16:08:56.766	0.001	-0.004	1.006	0.854	-0.061	0.061	-0.857	-0.95	79.31	0	0	0	0	0	0	0
WT222(CAA14FCCF874)	3.73	13105	2022-11-25 16:08:56.844	0.067	-0.007	1.001	0	0	-0.244	-0.857	-0.95	79.316	0	0	0	0	0	0	0
WT222(CAA14FCCF874)	3.73	13105	2022-11-25 16:08:56.844	0.067	-0.007	1.001	0	0	-0.244	-0.857	-0.95	79.327	0	0	0	0	0	0	0
WT222(CAA14FCCF874)	3.73	13105	2022-11-25 16:08:56.844	0.067	-0.007	1.001	0	0	-0.244	-0.857	-0.95	79.338	0	0	0	0	0	0	0
WT222(CAA14FCCF874)	3.73	13105	2022-11-25 16:08:56.844	0.067	-0.007	1.001	0	0	-0.244	-0.857	-0.95	79.343	0	0	0	0	0	0	0
WT222(CAA14FCCF874)	3.73	13105	2022-11-25 16:08:56.844	-0.055	-0.02	1.001	0.122	-0.305	-0.244	-0.857	-0.956	79.354	0	0	0	0	0	0	0
WT222(CAA14FCCF874)	3.73	13105	2022-11-25 16:08:56.844	-0.055	-0.02	1.001	0.122	-0.305	-0.244	-0.857	-0.956	79.365	0	0	0	0	0	0	0
WT222(CAA14FCCF874)	3.73	13105	2022-11-25 16:08:56.844	-0.055	-0.02	1.001	0.122	-0.305	-0.244	-0.857	-0.961	79.371	0	0	0	0	0	0	0
WT222(CAA14FCCF874)	3.73	13105	2022-11-25 16:08:56.844	-0.055	-0.02	1.001	0.122	-0.305	-0.244	-0.857	-0.961	79.382	0	0	0	0	0	0	0
WT222(CAA14FCCF874)	3.73	13105	2022-11-25 16:08:56.844	-0.014	-0.013	0.993	-0.854	-0.305	-1.282	-0.632	-0.851	79.722	0	0	0	0	0	0	0
WT222(CAA14FCCF874)	3.73	13105	2022-11-25 16:08:56.844	-0.014	-0.013	0.993	-0.854	-0.305	-1.282	-0.637	-0.851	79.728	0	0	0	0	0	0	0
WT222(CAA14FCCF874)	3.73	13105	2022-11-25 16:08:56.844	-0.014	-0.013	0.993	-0.854	-0.305	-1.282	-0.643	-0.851	79.728	0	0	0	0	0	0	0
WT222(CAA14FCCF874)	3.73	13105	2022-11-25 16:08:56.844	-0.014	-0.013	0.993	-0.854	-0.305	-1.282	-0.648	-0.851	79.733	0	0	0	0	0	0	0
WT222(CAA14FCCF874)	3.73	13105	2022-11-25 16:08:56.844	-0.007	0.018	1.01	-1.587	0.244	0.916	-0.659	-0.851	79.75	0	0	0	0	0	0	0
WT222(CAA14FCCF874)	3.73	13105	2022-11-25 16:08:56.844	-0.007	0.018	1.01	-1.587	0.244	0.916	-0.665	-0.846	79.766	0	0	0	0	0	0	0
WT222(CAA14FCCF874)	3.73	13105	2022-11-25 16:08:56.844	-0.007	0.018	1.01	-1.587	0.244	0.916	-0.67	-0.84	79.777	0	0	0	0	0	0	0
WT222(CAA14FCCF874)	3.73	13105	2022-11-25 16:08:56.844	-0.007	0.018	1.01	-1.587	0.244	0.916	-0.681	-0.84	79.794	0	0	0	0	0	0	0
WT222(CAA14FCCF874)	3.73	13105	2022-11-25 16:08:56.860	-0.03	-0.016	0.986	0.183	-0.122	-0.793	-0.692	-0.818	79.898	0	0	0	0	0	0	0
WT222(CAA14FCCF874)	3.73	13105	2022-11-25 16:08:56.860	-0.03	-0.016	0.986	0.183	-0.122	-0.793	-0.692	-0.813	79.904	0	0	0	0	0	0	0
WT222(CAA14FCCF874)	3.73	13105	2022-11-25 16:08:56.860	-0.03	-0.016	0.986	0.183	-0.122	-0.793	-0.692	-0.813	79.909	0	0	0	0	0	0	0
WT222(CAA14FCCF874)	3.73	13105	2022-11-25 16:08:56.860	0.015	-0.005	1.015	-0.977	0.793	0.61	-0.698	-0.807	79.92	0	0	0	0	0	0	0
WT222(CAA14FCCF874)	3.73	13105	2022-11-25 16:08:56.860	0.015	-0.005	1.015	-0.977	0.793	0.61	-0.703	-0.797	79.931	0	0	0	0	0	0	0
WT222(CAA14FCCF874)	3.73	13105	2022-11-25 16:08:56.860	0.015	-0.005	1.015	-0.977	0.793	0.61	-0.703	-0.791	79.948	0	0	0	0	0	0	0
WT222(CAA14FCCF874)	3.73	13105	2022-11-25 16:08:56.860	0.015	-0.005	1.015	-0.977	0.793	0.61	-0.709	-0.786	79.958	0	0	0	0	0	0	0
WT222(CAA14FCCF874)	3.73	13105	2022-11-25 16:08:56.860	0.098	-0.023	1.002	1.77	-0.183	-0.61	-0.703	-0.786	79.964	0	0	0	0	0	0	0
WT222(CAA14FCCF874)	3.73	13105	2022-11-25 16:08:57.001	0.017	-0.011	1.005	0.366	0.244	-0.61	-0.643	-0.78	80.112	0	0	0	0	0	0	0
WT222(CAA14FCCF874)	3.73	13105	2022-11-25 16:08:57.001	0.017	-0.011	1.005	0.366	0.244	-0.61	-0.643	-0.775	80.118	0	0	0	0	0	0	0
WT222(CAA14FCCF874)	3.73	13105	2022-11-25 16:08:57.001	0.017	-0.011	1.005	0.366	0.244	-0.61	-0.643	-0.775	80.123	0	0	0	0	0	0	0
WT222(CAA14FCCF874)	3.73	13105	2022-11-25 16:08:57.001	-0.066	0.037	1.007	-0.122	0.732	2.686	-0.643	-0.769	80.145	0	0	0	0	0	0	0
WT222(CAA14FCCF874)	3.73	13105	2022-11-25 16:08:57.001	-0.066	0.037	1.007	-0.122	0.732	2.686	-0.643	-0.764	80.167	0	0	0	0	0	0	0
WT222(CAA14FCCF874)	3.73	13105	2022-11-25 16:08:57.001	-0.066	0.037	1.007	-0.122	0.732	2.686	-0.643	-0.758	80.189	0	0	0	0	0	0	0
WT222(CAA14FCCF874)	3.73	13105	2022-11-25 16:08:57.001	-0.066	0.037	1.007	-0.122	0.732	2.686	-0.643	-0.753	80.211	0	0	0	0	0	0	0
WT222(CAA14FCCF874)	3.73	13105	2022-11-25 16:08:57.001	0.023	-0.042	1.017	-1.465	-0.122	-2.197	-0.648	-0.753	80.211	0	0	0	0	0	0	0
WT222(CAA14FCCF874)	3.73	13105	2022-11-25 16:08:57.001	0.023	-0.042	1.017	-1.465	-0.122	-2.197	-0.654	-0.753	80.206	0	0	0	0	0	0	0
WT222(CAA14FCCF874)	3.73	13105	2022-11-25 16:08:57.001	0.023	-0.042	1.017	-1.465	-0.122	-2.197	-0.659	-0.747	80.206	0	0	0	0	0	0	0
WT222(CAA14FCCF874)	3.73	13105	2022-11-25 16:08:57.001	0.023	-0.042	1.017	-1.465	-0.122	-2.197	-0.665	-0.747	80.206	0	0	0	0	0	0	0
WT222(CAA14FCCF874)	3.73	13105	2022-11-25 16:08:57.001	-0.036	-0.013	1.012	-1.343	0	1.465	-0.676	-0.747	80.222	0	0	0	0	0	0	0
WT222(CAA14FCCF874)	3.73	13105	2022-11-25 16:08:57.001	-0.036	-0.013	1.012	-1.343	0	1.465	-0.681	-0.742	80.239	0	0	0	0	0	0	0
WT222(CAA14FCCF874)	3.73	13105	2022-11-25 16:08:57.001	-0.036	-0.013	1.012	-1.343	0	1.465	-0.687	-0.742	80.255	0	0	0	0	0	0	0
WT222(CAA14FCCF874)	3.73	13105	2022-11-25 16:08:57.001	-0.036	-0.013	1.012	-1.343	0	1.465	-0.692	-0.736	80.272	0	0	0	0	0	0	0
WT222(CAA14FCCF874)	3.73	13105	2022-11-25 16:08:57.001	0.084	-0.05	0.988	0.427	-0.305	-1.16	-0.692	-0.736	80.277	0	0	0	0	0	0	0
WT222(CAA14FCCF874)	3.73	13105	2022-11-25 16:08:57.001	0.084	-0.05	0.988	0.427	-0.305	-1.16	-0.692	-0.736	80.277	0	0	0	0	0	0	0
WT222(CAA14FCCF874)	3.73	13105	2022-11-25 16:08:57.001	0.084	-0.05	0.988	0.427	-0.305	-1.16	-0.687	-0.736	80.283	0	0	0	0	0	0	0
WT222(CAA14FCCF874)	3.73	13105	2022-11-25 16:08:57.001	0.084	-0.05	0.988	0.427	-0.305	-1.16	-0.687	-0.736	80.288	0	0	0	0	0	0	0
WT222(CAA14FCCF874)	3.73	13105	2022-11-25 16:08:57.001	0.006	-0.048	1.005	3.418	0.061	-0.61	-0.67	-0.736	80.299	0	0	0	0	0	0	0
WT222(CAA14FCCF874)	3.73	13105	2022-11-25 16:08:57.001	0.006	-0.048	1.005	3.418	0.061	-0.61	-0.659	-0.736	80.305	0	0	0	0	0	0	0
WT222(CAA14FCCF874)	3.73	13105	2022-11-25 16:08:57.001	0.006	-0.048	1.005	3.418	0.061	-0.61	-0.643	-0.736	80.316	0	0	0	0	0	0	0
WT222(CAA14FCCF874)	3.73	13105	2022-11-25 16:08:57.001	0.006	-0.048	1.005	3.418	0.061	-0.61	-0.626	-0.736	80.321	0	0	0	0	0	0	0
WT222(CAA14FCCF874)	3.73	13105	2022-11-25 16:08:57.001	0.127	0.015	1	3.357	0.732	0.854	-0.61	-0.736	80.338	0	0	0	0	0	0	0
WT222(CAA14FCCF874)	3.73	13105	2022-11-25 16:08:57.094	0.127	0.015	1	3.357	0.732	0.854	-0.599	-0.731	80.354	0	0	0	0	0	0	0
WT222(CAA14FCCF874)	3.73	13105	2022-11-25 16:08:57.094	0.127	0.015	1	3.357	0.732	0.854	-0.582	-0.731	80.37	0	0	0	0	0	0	0
WT222(CAA14FCCF874)	3.73	13105	2022-11-25 16:08:57.094	0.127	0.015	1	3.357	0.732	0.854	-0.566	-0.731	80.387	0	0	0	0	0	0	0
WT222(CAA14FCCF874)	3.73	13105	2022-11-25 16:08:57.094	-0.088	-0.002	1.016	3.113	0.732	-0.916	-0.549	-0.731	80.392	0	0	0	0	0	0	0
WT222(CAA14FCCF874)	3.73	13105	2022-11-25 16:08:57.094	-0.088	-0.002	1.016	3.113	0.732	-0.916	-0.538	-0.725	80.398	0	0	0	0	0	0	0
WT222(CAA14FCCF874)	3.73	13105	2022-11-25 16:08:57.094	-0.088	-0.002	1.016	3.113	0.732	-0.916	-0.522	-0.725	80.403	0	0	0	0	0	0	0
WT222(CAA14FCCF874)	3.73	13105	2022-11-25 16:08:57.094	-0.088	-0.002	1.016	3.113	0.732	-0.916	-0.505	-0.72	80.409	0	0	0	0	0	0	0
WT222(CAA14FCCF874)	3.73	13105	2022-11-25 16:08:57.094	0.1	0.021	0.998	-0.671	-0.244	-0.366	-0.511	-0.72	80.42	0	0	0	0	0	0	0
WT222(CAA14FCCF874)	3.73	13105	2022-11-25 16:08:57.094	0.1	0.021	0.998	-0.671	-0.244	-0.366	-0.516	-0.725	80.431	0	0	0	0	0	0	0
WT222(CAA14FCCF874)	3.73	13105	2022-11-25 16:08:57.094	0.1	0.021	0.998	-0.671	-0.244	-0.366	-0.516	-0.725	80.436	0	0	0	0	0	0	0
WT222(CAA14FCCF874)	3.73	13105	2022-11-25 16:08:57.094	0.1	0.021	0.998	-0.671	-0.244	-0.366	-0.522	-0.731	80.447	0	0	0	0	0	0	0
WT222(CAA14FCCF874)	3.73	13105	2022-11-25 16:08:57.094	-0.024	-0.036	0.998	0.549	0.366	-0.061	-0.516	-0.731	80.458	0	0	0	0	0	0	0
WT222(CAA14FCCF874)	3.73	13105	2022-11-25 16:08:57.094	-0.024	-0.036	0.998	0.549	0.366	-0.061	-0.516	-0.731	80.464	0	0	0	0	0	0	0
WT222(CAA14FCCF874)	3.73	13105	2022-11-25 16:08:57.094	-0.024	-0.036	0.998	0.549	0.366	-0.061	-0.511	-0.731	80.475	0	0	0	0	0	0	0
WT222(CAA14FCCF874)	3.73	13105	2022-11-25 16:08:57.094	-0.024	-0.036	0.998	0.549	0.366	-0.061	-0.511	-0.731	80.486	0	0	0	0	0	0	0
WT222(CAA14FCCF874)	3.73	13105	2022-11-25 16:08:57.094	0.026	-0.034	0.996	6.775	0	-0.366	-0.478	-0.731	80.497	0	0	0	0	0	0	0
WT222(CAA14FCCF874)	3.73	13105	2022-11-25 16:08:57.094	-0.062	0.027	0.976	-6.592	1.404	-0.061	-0.439	-0.714	80.59	0	0	0	0	0	0	0
WT222(CAA14FCCF874)	3.73	13105	2022-11-25 16:08:57.094	-0.062	0.027	0.976	-6.592	1.404	-0.061	-0.472	-0.703	80.601	0	0	0	0	0	0	0
WT222(CAA14FCCF874)	3.73	13105	2022-11-25 16:08:57.094	0.075	-0.284	1.352	-4.517	7.08	-2.625	-0.494	-0.67	80.601	0	0	0	0	0	0	0
WT222(CAA14FCCF874)	3.73	13105	2022-11-25 16:08:57.094	0.075	-0.284	1.352	-4.517	7.08	-2.625	-0.522	-0.632	80.601	0	0	0	0	0	0	0
WT222(CAA14FCCF874)	3.73	13105	2022-11-25 16:08:57.094	0.075	-0.284	1.352	-4.517	7.08	-2.625	-0.549	-0.599	80.601	0	0	0	0	0	0	0
WT222(CAA14FCCF874)	3.73	13105	2022-11-25 16:08:57.094	0.075	-0.284	1.352	-4.517	7.08	-2.625	-0.582	-0.566	80.607	0	0	0	0	0	0	0
WT222(CAA14FCCF874)	3.73	13105	2022-11-25 16:08:57.094	-0.026	-0.043	0.834	23.376	1.953	-1.709	-0.472	-0.555	80.618	0	0	0	0	0	0	0
WT222(CAA14FCCF874)	3.73	13105	2022-11-25 16:08:57.094	-0.026	-0.043	0.834	23.376	1.953	-1.709	-0.363	-0.544	80.629	0	0	0	0	0	0	0
WT222(CAA14FCCF874)	3.73	13105	2022-11-25 16:08:57.266	-0.026	-0.043	0.834	23.376	1.953	-1.709	-0.253	-0.538	80.64	0	0	0	0	0	0	0
WT222(CAA14FCCF874)	3.73	13105	2022-11-25 16:08:57.266	-0.026	-0.043	0.834	23.376	1.953	-1.709	-0.143	-0.527	80.645	0	0	0	0	0	0	0
WT222(CAA14FCCF874)	3.73	13105	2022-11-25 16:08:57.266	-0.045	0.137	0.975	-6.104	0.61	-0.122	-0.181	-0.522	80.667	0	0	0	0	0	0	0
WT222(CAA14FCCF874)	3.73	13105	2022-11-25 16:08:57.266	-0.045	0.137	0.975	-6.104	0.61	-0.122	-0.214	-0.516	80.678	0	0	0	0	0	0	0
WT222(CAA14FCCF874)	3.73	13105	2022-11-25 16:08:57.266	-0.045	0.137	0.975	-6.104	0.61	-0.122	-0.253	-0.516	80.695	0	0	0	0	0	0	0
WT222(CAA14FCCF874)	3.73	13105	2022-11-25 16:08:57.266	-0.045	0.137	0.975	-6.104	0.61	-0.122	-0.286	-0.511	80.706	0	0	0	0	0	0	0
WT222(CAA14FCCF874)	3.73	13105	2022-11-25 16:08:57.266	-0.007	0.009	0.963	-18.738	-0.305	-0.977	-0.379	-0.511	80.717	0	0	0	0	0	0	0
WT222(CAA14FCCF874)	3.73	13105	2022-11-25 16:08:57.266	-0.007	0.009	0.963	-18.738	-0.305	-0.977	-0.472	-0.511	80.722	0	0	0	0	0	0	0
WT222(CAA14FCCF874)	3.73	13105	2022-11-25 16:08:57.266	-0.007	0.009	0.963	-18.738	-0.305	-0.977	-0.566	-0.505	80.733	0	0	0	0	0	0	0
WT222(CAA14FCCF874)	3.73	13105	2022-11-25 16:08:57.266	-0.007	0.009	0.963	-18.738	-0.305	-0.977	-0.665	-0.505	80.739	0	0	0	0	0	0	0
WT222(CAA14FCCF874)	3.73	13105	2022-11-25 16:08:57.266	-0.037	-0.071	0.988	-8.484	-0.183	0.732	-0.703	-0.505	80.755	0	0	0	0	0	0	0
WT222(CAA14FCCF874)	3.73	13105	2022-11-25 16:08:57.266	-0.037	-0.071	0.988	-8.484	-0.183	0.732	-0.747	-0.505	80.777	0	0	0	0	0	0	0
WT222(CAA14FCCF874)	3.73	13105	2022-11-25 16:08:57.266	-0.037	-0.071	0.988	-8.484	-0.183	0.732	-0.791	-0.5	80.793	0	0	0	0	0	0	0
WT222(CAA14FCCF874)	3.73	13105	2022-11-25 16:08:57.266	-0.037	-0.071	0.988	-8.484	-0.183	0.732	-0.835	-0.5	80.81	0	0	0	0	0	0	0
WT222(CAA14FCCF874)	3.73	13105	2022-11-25 16:08:57.266	0.066	-0.034	0.998	-0.488	0.427	-0.427	-0.84	-0.494	80.826	0	0	0	0	0	0	0
WT222(CAA14FCCF874)	3.73	13105	2022-11-25 16:08:57.266	0.066	-0.034	0.998	-0.488	0.427	-0.427	-0.846	-0.489	80.837	0	0	0	0	0	0	0
WT222(CAA14FCCF874)	3.73	13105	2022-11-25 16:08:57.360	0.066	-0.034	0.998	-0.488	0.427	-0.427	-0.851	-0.489	80.848	0	0	0	0	0	0	0
WT222(CAA14FCCF874)	3.73	13105	2022-11-25 16:08:57.360	0.066	-0.034	0.998	-0.488	0.427	-0.427	-0.851	-0.483	80.865	0	0	0	0	0	0	0
WT222(CAA14FCCF874)	3.73	13105	2022-11-25 16:08:57.360	-0.002	0.025	0.995	-2.38	-0.244	-1.16	-0.868	-0.483	80.876	0	0	0	0	0	0	0
WT222(CAA14FCCF874)	3.73	13105	2022-11-25 16:08:57.360	-0.002	0.025	0.995	-2.38	-0.244	-1.16	-0.879	-0.489	80.881	0	0	0	0	0	0	0
WT222(CAA14FCCF874)	3.73	13105	2022-11-25 16:08:57.360	-0.002	0.025	0.995	-2.38	-0.244	-1.16	-0.89	-0.489	80.892	0	0	0	0	0	0	0
WT222(CAA14FCCF874)	3.73	13105	2022-11-25 16:08:57.360	-0.002	0.025	0.995	-2.38	-0.244	-1.16	-0.901	-0.489	80.898	0	0	0	0	0	0	0
WT222(CAA14FCCF874)	3.73	13105	2022-11-25 16:08:57.360	0.024	0.002	1.02	-6.836	0	-0.488	-0.939	-0.489	80.914	0	0	0	0	0	0	0
WT222(CAA14FCCF874)	3.73	13105	2022-11-25 16:08:57.360	0.024	0.002	1.02	-6.836	0	-0.488	-0.972	-0.483	80.925	0	0	0	0	0	0	0
WT222(CAA14FCCF874)	3.73	13105	2022-11-25 16:08:57.360	0.024	0.002	1.02	-6.836	0	-0.488	-1.005	-0.483	80.936	0	0	0	0	0	0	0
WT222(CAA14FCCF874)	3.73	13105	2022-11-25 16:08:57.360	0.024	0.002	1.02	-6.836	0	-0.488	-1.038	-0.483	80.947	0	0	0	0	0	0	0
WT222(CAA14FCCF874)	3.73	13105	2022-11-25 16:08:57.360	-0.038	0.017	0.999	-0.732	-0.244	3.967	-1.038	-0.483	80.98	0	0	0	0	0	0	0
WT222(CAA14FCCF874)	3.73	13105	2022-11-25 16:08:57.360	-0.038	0.017	0.999	-0.732	-0.244	3.967	-1.044	-0.483	81.013	0	0	0	0	0	0	0
WT222(CAA14FCCF874)	3.73	13105	2022-11-25 16:08:57.360	-0.038	0.017	0.999	-0.732	-0.244	3.967	-1.044	-0.483	81.046	0	0	0	0	0	0	0
WT222(CAA14FCCF874)	3.73	13105	2022-11-25 16:08:57.360	-0.038	0.017	0.999	-0.732	-0.244	3.967	-1.049	-0.483	81.079	0	0	0	0	0	0	0
WT222(CAA14FCCF874)	3.73	13105	2022-11-25 16:08:57.360	0.003	-0.133	0.991	1.648	0	0	-1.038	-0.483	81.09	0	0	0	0	0	0	0
WT222(CAA14FCCF874)	3.73	13105	2022-11-25 16:08:57.360	0.003	-0.133	0.991	1.648	0	0	-1.027	-0.478	81.107	0	0	0	0	0	0	0
WT222(CAA14FCCF874)	3.73	13105	2022-11-25 16:08:57.360	0.003	-0.133	0.991	1.648	0	0	-1.022	-0.478	81.123	0	0	0	0	0	0	0
WT222(CAA14FCCF874)	3.73	13105	2022-11-25 16:08:57.360	0.003	-0.133	0.991	1.648	0	0	-1.016	-0.478	81.14	0	0	0	0	0	0	0
WT222(CAA14FCCF874)	3.73	13105	2022-11-25 16:08:57.360	-0.013	-0.014	1.007	6.165	0	-0.183	-0.989	-0.478	81.156	0	0	0	0	0	0	0
WT222(CAA14FCCF874)	3.73	13105	2022-11-25 16:08:57.360	-0.013	-0.014	1.007	6.165	0	-0.183	-0.961	-0.472	81.172	0	0	0	0	0	0	0
WT222(CAA14FCCF874)	3.73	13105	2022-11-25 16:08:57.360	-0.013	-0.014	1.007	6.165	0	-0.183	-0.928	-0.472	81.189	0	0	0	0	0	0	0
WT222(CAA14FCCF874)	3.73	13105	2022-11-25 16:08:57.360	-0.013	-0.014	1.007	6.165	0	-0.183	-0.901	-0.472	81.205	0	0	0	0	0	0	0
WT222(CAA14FCCF874)	3.73	13105	2022-11-25 16:08:57.360	0.092	-0.004	0.992	1.709	0	0.061	-0.895	-0.472	81.222	0	0	0	0	0	0	0
WT222(CAA14FCCF874)	3.73	13105	2022-11-25 16:08:57.360	0.092	-0.004	0.992	1.709	0	0.061	-0.89	-0.472	81.238	0	0	0	0	0	0	0
WT222(CAA14FCCF874)	3.73	13105	2022-11-25 16:08:57.516	0.092	-0.004	0.992	1.709	0	0.061	-0.879	-0.472	81.255	0	0	0	0	0	0	0
WT222(CAA14FCCF874)	3.73	13105	2022-11-25 16:08:57.516	0.092	-0.004	0.992	1.709	0	0.061	-0.873	-0.472	81.271	0	0	0	0	0	0	0
WT222(CAA14FCCF874)	3.73	13105	2022-11-25 16:08:57.516	-0.054	-0.022	0.99	-1.099	0.488	-0.305	-0.879	-0.467	81.288	0	0	0	0	0	0	0
WT222(CAA14FCCF874)	3.73	13105	2022-11-25 16:08:57.516	-0.054	-0.022	0.99	-1.099	0.488	-0.305	-0.89	-0.467	81.304	0	0	0	0	0	0	0
WT222(CAA14FCCF874)	3.73	13105	2022-11-25 16:08:57.516	-0.054	-0.022	0.99	-1.099	0.488	-0.305	-0.895	-0.467	81.315	0	0	0	0	0	0	0
WT222(CAA14FCCF874)	3.73	13105	2022-11-25 16:08:57.516	-0.054	-0.022	0.99	-1.099	0.488	-0.305	-0.901	-0.461	81.332	0	0	0	0	0	0	0
WT222(CAA14FCCF874)	3.73	13105	2022-11-25 16:08:57.516	0.049	0.005	0.999	-3.479	0	-0.244	-0.917	-0.461	81.348	0	0	0	0	0	0	0
WT222(CAA14FCCF874)	3.73	13105	2022-11-25 16:08:57.516	0.049	0.005	0.999	-3.479	0	-0.244	-0.939	-0.461	81.365	0	0	0	0	0	0	0
WT222(CAA14FCCF874)	3.73	13105	2022-11-25 16:08:57.516	0.049	0.005	0.999	-3.479	0	-0.244	-0.956	-0.461	81.381	0	0	0	0	0	0	0
WT222(CAA14FCCF874)	3.73	13105	2022-11-25 16:08:57.516	0.049	0.005	0.999	-3.479	0	-0.244	-0.972	-0.461	81.392	0	0	0	0	0	0	0
WT222(CAA14FCCF874)	3.73	13105	2022-11-25 16:08:57.516	-0.03	-0.031	1.001	-1.709	0.732	-0.427	-0.983	-0.456	81.409	0	0	0	0	0	0	0
WT222(CAA14FCCF874)	3.73	13105	2022-11-25 16:08:57.516	-0.03	-0.031	1.001	-1.709	0.732	-0.427	-0.989	-0.456	81.425	0	0	0	0	0	0	0
WT222(CAA14FCCF874)	3.73	13105	2022-11-25 16:08:57.516	-0.03	-0.031	1.001	-1.709	0.732	-0.427	-1	-0.45	81.436	0	0	0	0	0	0	0
WT222(CAA14FCCF874)	3.73	13105	2022-11-25 16:08:57.516	-0.03	-0.031	1.001	-1.709	0.732	-0.427	-1.011	-0.445	81.453	0	0	0	0	0	0	0
WT222(CAA14FCCF874)	3.73	13105	2022-11-25 16:08:57.516	0.002	0	1.007	0.366	0	-0.122	-1.005	-0.445	81.469	0	0	0	0	0	0	0
WT222(CAA14FCCF874)	3.73	13105	2022-11-25 16:08:57.516	0.002	0	1.007	0.366	0	-0.122	-1.005	-0.445	81.486	0	0	0	0	0	0	0
WT222(CAA14FCCF874)	3.73	13105	2022-11-25 16:08:57.516	0.01	-0.009	1.001	0.244	0.549	0	-0.989	-0.423	81.634	0	0	0	0	0	0	0
WT222(CAA14FCCF874)	3.73	13105	2022-11-25 16:08:57.516	-0.049	-0.026	1.004	0.671	0.366	-0.366	-0.989	-0.423	81.65	0	0	0	0	0	0	0
WT222(CAA14FCCF874)	3.73	13105	2022-11-25 16:08:57.516	-0.049	-0.026	1.004	0.671	0.366	-0.366	-0.983	-0.417	81.667	0	0	0	0	0	0	0
WT222(CAA14FCCF874)	3.73	13105	2022-11-25 16:08:57.516	-0.049	-0.026	1.004	0.671	0.366	-0.366	-0.978	-0.417	81.683	0	0	0	0	0	0	0
WT222(CAA14FCCF874)	3.73	13105	2022-11-25 16:08:57.516	-0.049	-0.026	1.004	0.671	0.366	-0.366	-0.978	-0.412	81.7	0	0	0	0	0	0	0
WT222(CAA14FCCF874)	3.73	13105	2022-11-25 16:08:57.516	-0.014	-0.008	0.999	0.366	0.244	0.061	-0.978	-0.406	81.716	0	0	0	0	0	0	0
WT222(CAA14FCCF874)	3.73	13105	2022-11-25 16:08:57.516	-0.014	-0.008	0.999	0.366	0.244	0.061	-0.972	-0.406	81.738	0	0	0	0	0	0	0
WT222(CAA14FCCF874)	3.73	13105	2022-11-25 16:08:57.516	-0.014	-0.008	0.999	0.366	0.244	0.061	-0.972	-0.401	81.755	0	0	0	0	0	0	0
WT222(CAA14FCCF874)	3.73	13105	2022-11-25 16:08:57.844	-0.014	-0.008	0.999	0.366	0.244	0.061	-0.972	-0.401	81.777	0	0	0	0	0	0	0
WT222(CAA14FCCF874)	3.73	13105	2022-11-25 16:08:57.844	0.025	-0.021	0.992	0.366	0.122	0	-0.967	-0.396	81.793	0	0	0	0	0	0	0
WT222(CAA14FCCF874)	3.73	13105	2022-11-25 16:08:57.844	0.025	-0.021	0.992	0.366	0.122	0	-0.967	-0.396	81.81	0	0	0	0	0	0	0
WT222(CAA14FCCF874)	3.73	13105	2022-11-25 16:08:57.844	0.025	-0.021	0.992	0.366	0.122	0	-0.967	-0.39	81.832	0	0	0	0	0	0	0
WT222(CAA14FCCF874)	3.73	13105	2022-11-25 16:08:57.844	0.025	-0.021	0.992	0.366	0.122	0	-0.967	-0.39	81.848	0	0	0	0	0	0	0
WT222(CAA14FCCF874)	3.73	13105	2022-11-25 16:08:57.844	0.041	-0.034	1	1.892	0.061	0	-0.956	-0.39	81.87	0	0	0	0	0	0	0
WT222(CAA14FCCF874)	3.73	13105	2022-11-25 16:08:57.844	0.041	-0.034	1	1.892	0.061	0	-0.945	-0.39	81.887	0	0	0	0	0	0	0
WT222(CAA14FCCF874)	3.73	13105	2022-11-25 16:08:57.844	0.041	-0.034	1	1.892	0.061	0	-0.939	-0.385	81.909	0	0	0	0	0	0	0
WT222(CAA14FCCF874)	3.73	13105	2022-11-25 16:08:57.844	0.041	-0.034	1	1.892	0.061	0	-0.928	-0.385	81.925	0	0	0	0	0	0	0
WT222(CAA14FCCF874)	3.73	13105	2022-11-25 16:08:57.844	-0.029	-0.024	0.999	4.7	0.366	-0.427	-0.906	-0.385	81.942	0	0	0	0	0	0	0
WT222(CAA14FCCF874)	3.73	13105	2022-11-25 16:08:57.844	-0.029	-0.024	0.999	4.7	0.366	-0.427	-0.884	-0.385	81.964	0	0	0	0	0	0	0
WT222(CAA14FCCF874)	3.73	13105	2022-11-25 16:08:57.844	-0.029	-0.024	0.999	4.7	0.366	-0.427	-0.862	-0.379	81.98	0	0	0	0	0	0	0
WT222(CAA14FCCF874)	3.73	13105	2022-11-25 16:08:57.844	-0.029	-0.024	0.999	4.7	0.366	-0.427	-0.84	-0.379	81.996	0	0	0	0	0	0	0
WT222(CAA14FCCF874)	3.73	13105	2022-11-25 16:08:57.844	0.03	-0.016	0.997	3.845	0.061	-0.732	-0.824	-0.379	82.013	0	0	0	0	0	0	0
WT222(CAA14FCCF874)	3.73	13105	2022-11-25 16:08:57.844	0.03	-0.016	0.997	3.845	0.061	-0.732	-0.802	-0.374	82.029	0	0	0	0	0	0	0
WT222(CAA14FCCF874)	3.73	13105	2022-11-25 16:08:57.844	0.03	-0.016	0.997	3.845	0.061	-0.732	-0.786	-0.374	82.046	0	0	0	0	0	0	0
WT222(CAA14FCCF874)	3.73	13105	2022-11-25 16:08:57.938	0.03	-0.016	0.997	3.845	0.061	-0.732	-0.769	-0.374	82.062	0	0	0	0	0	0	0
WT222(CAA14FCCF874)	3.73	13105	2022-11-25 16:08:57.938	-0.035	0.012	0.996	0.122	0	-0.427	-0.769	-0.374	82.084	0	0	0	0	0	0	0
WT222(CAA14FCCF874)	3.73	13105	2022-11-25 16:08:57.938	-0.035	0.012	0.996	0.122	0	-0.427	-0.769	-0.374	82.101	0	0	0	0	0	0	0
WT222(CAA14FCCF874)	3.73	13105	2022-11-25 16:08:57.938	-0.035	0.012	0.996	0.122	0	-0.427	-0.769	-0.374	82.117	0	0	0	0	0	0	0
WT222(CAA14FCCF874)	3.73	13105	2022-11-25 16:08:57.938	-0.035	0.012	0.996	0.122	0	-0.427	-0.769	-0.374	82.134	0	0	0	0	0	0	0
WT222(CAA14FCCF874)	3.73	13105	2022-11-25 16:08:57.938	-0.041	0	0.991	-1.892	0	0	-0.775	-0.368	82.156	0	0	0	0	0	0	0
WT222(CAA14FCCF874)	3.73	13105	2022-11-25 16:08:57.938	-0.041	0	0.991	-1.892	0	0	-0.786	-0.368	82.178	0	0	0	0	0	0	0
WT222(CAA14FCCF874)	3.73	13105	2022-11-25 16:08:57.938	-0.041	0	0.991	-1.892	0	0	-0.797	-0.363	82.194	0	0	0	0	0	0	0
WT222(CAA14FCCF874)	3.73	13105	2022-11-25 16:08:57.938	-0.041	0	0.991	-1.892	0	0	-0.807	-0.363	82.216	0	0	0	0	0	0	0
WT222(CAA14FCCF874)	3.73	13105	2022-11-25 16:08:57.938	0.011	0.003	1.007	-4.639	-0.061	0.183	-0.829	-0.363	82.238	0	0	0	0	0	0	0
WT222(CAA14FCCF874)	3.73	13105	2022-11-25 16:08:57.938	0.011	0.003	1.007	-4.639	-0.061	0.183	-0.851	-0.357	82.26	0	0	0	0	0	0	0
WT222(CAA14FCCF874)	3.73	13105	2022-11-25 16:08:57.938	0.011	0.003	1.007	-4.639	-0.061	0.183	-0.873	-0.357	82.277	0	0	0	0	0	0	0
WT222(CAA14FCCF874)	3.73	13105	2022-11-25 16:08:57.938	0.011	0.003	1.007	-4.639	-0.061	0.183	-0.895	-0.357	82.299	0	0	0	0	0	0	0
WT222(CAA14FCCF874)	3.73	13105	2022-11-25 16:08:57.938	0.069	-0.052	0.976	0.732	-0.061	-0.061	-0.89	-0.352	82.321	0	0	0	0	0	0	0

## Sheet: 180cm
设备名称	电压	版本	片上时间	加速度X(g)	加速度Y(g)	加速度Z(g)	角速度X(°/s)	角速度Y(°/s)	角速度Z(°/s)	角度X(°)	角度Y(°)	角度Z(°)	磁场X	磁场Y	磁场Z	四元数0	四元数1	四元数2	四元数3	状态
WT222(CAA14FCCF874)	3.71	13105	2022-11-25 16:53:16.159	0.006	0.015	1.004	1.099	-0.061	-0.305	0.374	1.807	81.238	0	0	0	0	0	0	0
WT222(CAA14FCCF874)	3.71	13105	2022-11-25 16:53:16.159	0.006	0.015	1.004	1.099	-0.061	-0.305	0.379	1.807	81.238	0	0	0	0	0	0	0
WT222(CAA14FCCF874)	3.71	13105	2022-11-25 16:53:16.159	0.006	0.015	1.004	1.099	-0.061	-0.305	0.385	1.807	81.244	0	0	0	0	0	0	0
WT222(CAA14FCCF874)	3.71	13105	2022-11-25 16:53:16.252	0.006	0.015	1.004	1.099	-0.061	-0.305	0.39	1.802	81.244	0	0	0	0	0	0	0
WT222(CAA14FCCF874)	3.71	13105	2022-11-25 16:53:16.252	-0.078	-0.01	0.992	-1.282	0.305	0.183	0.385	1.802	81.249	0	0	0	0	0	0	0
WT222(CAA14FCCF874)	3.71	13105	2022-11-25 16:53:16.252	-0.078	-0.01	0.992	-1.282	0.305	0.183	0.379	1.802	81.255	0	0	0	0	0	0	0
WT222(CAA14FCCF874)	3.71	13105	2022-11-25 16:53:16.252	-0.078	-0.01	0.992	-1.282	0.305	0.183	0.374	1.807	81.26	0	0	0	0	0	0	0
WT222(CAA14FCCF874)	3.71	13105	2022-11-25 16:53:16.252	-0.078	-0.01	0.992	-1.282	0.305	0.183	0.368	1.807	81.266	0	0	0	0	0	0	0
WT222(CAA14FCCF874)	3.71	13105	2022-11-25 16:53:16.252	-0.025	-0.009	0.998	0.61	-0.305	-0.305	0.368	1.807	81.271	0	0	0	0	0	0	0
WT222(CAA14FCCF874)	3.71	13105	2022-11-25 16:53:16.252	-0.025	-0.009	0.998	0.61	-0.305	-0.305	0.368	1.802	81.277	0	0	0	0	0	0	0
WT222(CAA14FCCF874)	3.71	13105	2022-11-25 16:53:16.252	-0.025	-0.009	0.998	0.61	-0.305	-0.305	0.374	1.802	81.282	0	0	0	0	0	0	0
WT222(CAA14FCCF874)	3.71	13105	2022-11-25 16:53:16.331	-0.025	-0.009	0.998	0.61	-0.305	-0.305	0.374	1.802	81.282	0	0	0	0	0	0	0
WT222(CAA14FCCF874)	3.71	13105	2022-11-25 16:53:16.331	-0.07	0.004	1.003	0.244	-0.244	-0.305	0.374	1.796	81.288	0	0	0	0	0	0	0
WT222(CAA14FCCF874)	3.71	13105	2022-11-25 16:53:16.331	-0.07	0.004	1.003	0.244	-0.244	-0.305	0.374	1.796	81.293	0	0	0	0	0	0	0
WT222(CAA14FCCF874)	3.71	13105	2022-11-25 16:53:16.331	-0.07	0.004	1.003	0.244	-0.244	-0.305	0.374	1.796	81.299	0	0	0	0	0	0	0
WT222(CAA14FCCF874)	3.71	13105	2022-11-25 16:53:16.331	-0.07	0.004	1.003	0.244	-0.244	-0.305	0.374	1.796	81.304	0	0	0	0	0	0	0
WT222(CAA14FCCF874)	3.71	13105	2022-11-25 16:53:16.331	0.019	0	0.991	0.366	-0.427	-0.244	0.379	1.796	81.31	0	0	0	0	0	0	0
WT222(CAA14FCCF874)	3.71	13105	2022-11-25 16:53:16.331	0.019	0	0.991	0.366	-0.427	-0.244	0.379	1.791	81.315	0	0	0	0	0	0	0
WT222(CAA14FCCF874)	3.71	13105	2022-11-25 16:53:16.331	0.019	0	0.991	0.366	-0.427	-0.244	0.379	1.791	81.321	0	0	0	0	0	0	0
WT222(CAA14FCCF874)	3.71	13105	2022-11-25 16:53:16.518	0.019	0	0.991	0.366	-0.427	-0.244	0.379	1.791	81.326	0	0	0	0	0	0	0
WT222(CAA14FCCF874)	3.71	13105	2022-11-25 16:53:16.518	-0.083	0.015	1.006	-0.854	0	-0.671	0.374	1.785	81.332	0	0	0	0	0	0	0
WT222(CAA14FCCF874)	3.71	13105	2022-11-25 16:53:16.518	-0.083	0.015	1.006	-0.854	0	-0.671	0.368	1.791	81.332	0	0	0	0	0	0	0
WT222(CAA14FCCF874)	3.71	13105	2022-11-25 16:53:16.518	-0.083	0.015	1.006	-0.854	0	-0.671	0.363	1.791	81.337	0	0	0	0	0	0	0
WT222(CAA14FCCF874)	3.71	13105	2022-11-25 16:53:16.518	-0.083	0.015	1.006	-0.854	0	-0.671	0.363	1.791	81.343	0	0	0	0	0	0	0
WT222(CAA14FCCF874)	3.71	13105	2022-11-25 16:53:16.518	0.002	0.001	1	-0.305	0.732	0.244	0.357	1.796	81.354	0	0	0	0	0	0	0
WT222(CAA14FCCF874)	3.71	13105	2022-11-25 16:53:16.518	0.002	0.001	1	-0.305	0.732	0.244	0.357	1.796	81.359	0	0	0	0	0	0	0
WT222(CAA14FCCF874)	3.71	13105	2022-11-25 16:53:16.518	0.002	0.001	1	-0.305	0.732	0.244	0.357	1.802	81.37	0	0	0	0	0	0	0
WT222(CAA14FCCF874)	3.71	13105	2022-11-25 16:53:16.549	0.02	0.009	0.997	0.061	0.244	0.122	0.346	1.818	81.447	0	0	0	0	0	0	0
WT222(CAA14FCCF874)	3.71	13105	2022-11-25 16:53:16.549	-0.021	-0.003	0.997	0.061	0	-0.427	0.346	1.818	81.453	0	0	0	0	0	0	0
WT222(CAA14FCCF874)	3.71	13105	2022-11-25 16:53:16.549	-0.021	-0.003	0.997	0.061	0	-0.427	0.346	1.818	81.464	0	0	0	0	0	0	0
WT222(CAA14FCCF874)	3.71	13105	2022-11-25 16:53:16.549	-0.021	-0.003	0.997	0.061	0	-0.427	0.346	1.818	81.469	0	0	0	0	0	0	0
WT222(CAA14FCCF874)	3.71	13105	2022-11-25 16:53:16.549	-0.021	-0.003	0.997	0.061	0	-0.427	0.346	1.813	81.475	0	0	0	0	0	0	0
WT222(CAA14FCCF874)	3.71	13105	2022-11-25 16:53:16.549	-0.023	0.011	1.008	1.465	-0.122	0.061	0.352	1.813	81.486	0	0	0	0	0	0	0
WT222(CAA14FCCF874)	3.71	13105	2022-11-25 16:53:16.549	-0.023	0.011	1.008	1.465	-0.122	0.061	0.357	1.813	81.497	0	0	0	0	0	0	0
WT222(CAA14FCCF874)	3.71	13105	2022-11-25 16:53:16.549	-0.023	0.011	1.008	1.465	-0.122	0.061	0.368	1.807	81.508	0	0	0	0	0	0	0
WT222(CAA14FCCF874)	3.71	13105	2022-11-25 16:53:16.612	-0.022	0.018	1.006	0	-0.549	-0.61	0.379	1.796	81.59	0	0	0	0	0	0	0
WT222(CAA14FCCF874)	3.71	13105	2022-11-25 16:53:16.612	-0.022	0.018	1.006	0	-0.549	-0.61	0.379	1.796	81.595	0	0	0	0	0	0	0
WT222(CAA14FCCF874)	3.71	13105	2022-11-25 16:53:16.612	-0.022	0.018	1.006	0	-0.549	-0.61	0.379	1.791	81.601	0	0	0	0	0	0	0
WT222(CAA14FCCF874)	3.71	13105	2022-11-25 16:53:16.612	-0.022	0.018	1.006	0	-0.549	-0.61	0.379	1.791	81.612	0	0	0	0	0	0	0
WT222(CAA14FCCF874)	3.71	13105	2022-11-25 16:53:16.612	0.014	0.004	1.002	-0.61	-1.465	-1.099	0.379	1.78	81.617	0	0	0	0	0	0	0
WT222(CAA14FCCF874)	3.71	13105	2022-11-25 16:53:16.612	0.014	0.004	1.002	-0.61	-1.465	-1.099	0.374	1.774	81.617	0	0	0	0	0	0	0
WT222(CAA14FCCF874)	3.71	13105	2022-11-25 16:53:16.612	0.014	0.004	1.002	-0.61	-1.465	-1.099	0.374	1.763	81.623	0	0	0	0	0	0	0
WT222(CAA14FCCF874)	3.71	13105	2022-11-25 16:53:16.612	0.014	0.004	1.002	-0.61	-1.465	-1.099	0.368	1.752	81.628	0	0	0	0	0	0	0
WT222(CAA14FCCF874)	3.71	13105	2022-11-25 16:53:16.628	-0.007	-0.003	1.016	4.639	1.221	0.122	0.396	1.763	81.727	0	0	0	0	0	0	0
WT222(CAA14FCCF874)	3.71	13105	2022-11-25 16:53:16.628	-0.007	-0.003	1.016	4.639	1.221	0.122	0.417	1.769	81.738	0	0	0	0	0	0	0
WT222(CAA14FCCF874)	3.71	13105	2022-11-25 16:53:16.628	-0.007	-0.003	1.016	4.639	1.221	0.122	0.439	1.774	81.749	0	0	0	0	0	0	0
WT222(CAA14FCCF874)	3.71	13105	2022-11-25 16:53:16.628	-0.007	-0.003	1.016	4.639	1.221	0.122	0.461	1.78	81.76	0	0	0	0	0	0	0
WT222(CAA14FCCF874)	3.71	13105	2022-11-25 16:53:16.628	0.033	0.01	0.96	2.686	0.549	0.366	0.478	1.78	81.777	0	0	0	0	0	0	0
WT222(CAA14FCCF874)	3.71	13105	2022-11-25 16:53:16.628	0.033	0.01	0.96	2.686	0.549	0.366	0.489	1.785	81.788	0	0	0	0	0	0	0
WT222(CAA14FCCF874)	3.71	13105	2022-11-25 16:53:16.628	0.033	0.01	0.96	2.686	0.549	0.366	0.5	1.785	81.799	0	0	0	0	0	0	0
WT222(CAA14FCCF874)	3.71	13105	2022-11-25 16:53:16.628	0.033	0.01	0.96	2.686	0.549	0.366	0.516	1.785	81.815	0	0	0	0	0	0	0
WT222(CAA14FCCF874)	3.71	13105	2022-11-25 16:53:16.628	-0.103	0.018	0.998	0.366	0.305	0.427	0.505	1.785	81.925	0	0	0	0	0	0	0
WT222(CAA14FCCF874)	3.71	13105	2022-11-25 16:53:16.628	-0.103	0.018	0.998	0.366	0.305	0.427	0.505	1.785	81.936	0	0	0	0	0	0	0
WT222(CAA14FCCF874)	3.71	13105	2022-11-25 16:53:16.628	-0.103	0.018	0.998	0.366	0.305	0.427	0.505	1.791	81.947	0	0	0	0	0	0	0
WT222(CAA14FCCF874)	3.71	13105	2022-11-25 16:53:16.628	-0.103	0.018	0.998	0.366	0.305	0.427	0.505	1.791	81.964	0	0	0	0	0	0	0
WT222(CAA14FCCF874)	3.71	13105	2022-11-25 16:53:16.628	-0.028	0.03	0.983	-0.488	-0.061	0	0.505	1.791	81.974	0	0	0	0	0	0	0
WT222(CAA14FCCF874)	3.71	13105	2022-11-25 16:53:16.628	-0.028	0.03	0.983	-0.488	-0.061	0	0.505	1.791	81.985	0	0	0	0	0	0	0
WT222(CAA14FCCF874)	3.71	13105	2022-11-25 16:53:16.628	-0.028	0.03	0.983	-0.488	-0.061	0	0.5	1.796	81.996	0	0	0	0	0	0	0
WT222(CAA14FCCF874)	3.71	13105	2022-11-25 16:53:16.628	-0.028	0.03	0.983	-0.488	-0.061	0	0.5	1.796	82.002	0	0	0	0	0	0	0
WT222(CAA14FCCF874)	3.71	13105	2022-11-25 16:53:16.659	-0.044	0	1.001	0	-0.122	-0.061	0.549	1.835	82.343	0	0	0	0	0	0	0
WT222(CAA14FCCF874)	3.71	13105	2022-11-25 16:53:16.659	-0.044	0	1.001	0	-0.122	-0.061	0.549	1.835	82.354	0	0	0	0	0	0	0
WT222(CAA14FCCF874)	3.71	13105	2022-11-25 16:53:16.659	-0.044	0	1.001	0	-0.122	-0.061	0.549	1.835	82.365	0	0	0	0	0	0	0
WT222(CAA14FCCF874)	3.71	13105	2022-11-25 16:53:16.659	-0.02	0.012	1.007	0.366	0.549	0.061	0.555	1.84	82.375	0	0	0	0	0	0	0
WT222(CAA14FCCF874)	3.71	13105	2022-11-25 16:53:16.659	-0.02	0.012	1.007	0.366	0.549	0.061	0.555	1.84	82.386	0	0	0	0	0	0	0
WT222(CAA14FCCF874)	3.71	13105	2022-11-25 16:53:16.659	-0.02	0.012	1.007	0.366	0.549	0.061	0.555	1.846	82.397	0	0	0	0	0	0	0
WT222(CAA14FCCF874)	3.71	13105	2022-11-25 16:53:16.659	-0.02	0.012	1.007	0.366	0.549	0.061	0.555	1.846	82.408	0	0	0	0	0	0	0
WT222(CAA14FCCF874)	3.71	13105	2022-11-25 16:53:16.659	-0.04	0.104	0.992	-0.366	0.732	3.906	0.555	1.851	82.436	0	0	0	0	0	0	0
WT222(CAA14FCCF874)	3.71	13105	2022-11-25 16:53:16.721	-0.04	0.104	0.992	-0.366	0.732	3.906	0.555	1.857	82.463	0	0	0	0	0	0	0
WT222(CAA14FCCF874)	3.71	13105	2022-11-25 16:53:16.721	-0.04	0.104	0.992	-0.366	0.732	3.906	0.555	1.857	82.491	0	0	0	0	0	0	0
WT222(CAA14FCCF874)	3.71	13105	2022-11-25 16:53:16.721	-0.04	0.104	0.992	-0.366	0.732	3.906	0.56	1.862	82.518	0	0	0	0	0	0	0
WT222(CAA14FCCF874)	3.71	13105	2022-11-25 16:53:16.721	-0.049	-0.004	0.994	-2.075	-0.183	-1.648	0.549	1.862	82.518	0	0	0	0	0	0	0
WT222(CAA14FCCF874)	3.71	13105	2022-11-25 16:53:16.721	-0.049	-0.004	0.994	-2.075	-0.183	-1.648	0.544	1.862	82.518	0	0	0	0	0	0	0
WT222(CAA14FCCF874)	3.71	13105	2022-11-25 16:53:16.721	-0.049	-0.004	0.994	-2.075	-0.183	-1.648	0.533	1.862	82.518	0	0	0	0	0	0	0
WT222(CAA14FCCF874)	3.71	13105	2022-11-25 16:53:16.721	-0.049	-0.004	0.994	-2.075	-0.183	-1.648	0.527	1.862	82.518	0	0	0	0	0	0	0
WT222(CAA14FCCF874)	3.71	13105	2022-11-25 16:53:16.721	-0.041	-0.012	0.995	-0.244	-0.61	-0.244	0.527	1.862	82.529	0	0	0	0	0	0	0
WT222(CAA14FCCF874)	3.71	13105	2022-11-25 16:53:16.752	-0.041	-0.012	0.995	-0.244	-0.61	-0.244	0.527	1.857	82.535	0	0	0	0	0	0	0
WT222(CAA14FCCF874)	3.71	13105	2022-11-25 16:53:16.752	-0.041	-0.012	0.995	-0.244	-0.61	-0.244	0.527	1.857	82.54	0	0	0	0	0	0	0
WT222(CAA14FCCF874)	3.71	13105	2022-11-25 16:53:16.752	-0.041	-0.012	0.995	-0.244	-0.61	-0.244	0.527	1.857	82.551	0	0	0	0	0	0	0
WT222(CAA14FCCF874)	3.71	13105	2022-11-25 16:53:16.752	0.003	0.014	0.996	-0.244	-0.183	-0.366	0.522	1.857	82.557	0	0	0	0	0	0	0
WT222(CAA14FCCF874)	3.71	13105	2022-11-25 16:53:16.752	0.003	0.014	0.996	-0.244	-0.183	-0.366	0.522	1.851	82.562	0	0	0	0	0	0	0
WT222(CAA14FCCF874)	3.71	13105	2022-11-25 16:53:16.752	0.003	0.014	0.996	-0.244	-0.183	-0.366	0.522	1.851	82.573	0	0	0	0	0	0	0
WT222(CAA14FCCF874)	3.71	13105	2022-11-25 16:53:16.752	0.003	0.014	0.996	-0.244	-0.183	-0.366	0.522	1.851	82.579	0	0	0	0	0	0	0
WT222(CAA14FCCF874)	3.71	13105	2022-11-25 16:53:16.752	0.032	-0.01	1.002	-0.61	-0.549	-0.427	0.522	1.846	82.584	0	0	0	0	0	0	0
WT222(CAA14FCCF874)	3.71	13105	2022-11-25 16:53:16.815	0.032	-0.01	1.002	-0.61	-0.549	-0.427	0.516	1.846	82.595	0	0	0	0	0	0	0
WT222(CAA14FCCF874)	3.71	13105	2022-11-25 16:53:16.815	0.032	-0.01	1.002	-0.61	-0.549	-0.427	0.516	1.84	82.601	0	0	0	0	0	0	0
WT222(CAA14FCCF874)	3.71	13105	2022-11-25 16:53:16.815	0.032	-0.01	1.002	-0.61	-0.549	-0.427	0.511	1.835	82.606	0	0	0	0	0	0	0
WT222(CAA14FCCF874)	3.71	13105	2022-11-25 16:53:16.815	-0.14	-0.008	1.001	3.113	1.099	0.671	0.527	1.84	82.623	0	0	0	0	0	0	0
WT222(CAA14FCCF874)	3.71	13105	2022-11-25 16:53:16.815	-0.14	-0.008	1.001	3.113	1.099	0.671	0.544	1.846	82.634	0	0	0	0	0	0	0
WT222(CAA14FCCF874)	3.71	13105	2022-11-25 16:53:16.815	-0.14	-0.008	1.001	3.113	1.099	0.671	0.56	1.851	82.65	0	0	0	0	0	0	0
WT222(CAA14FCCF874)	3.71	13105	2022-11-25 16:53:16.815	-0.14	-0.008	1.001	3.113	1.099	0.671	0.571	1.857	82.661	0	0	0	0	0	0	0
WT222(CAA14FCCF874)	3.71	13105	2022-11-25 16:53:16.815	-0.055	0.023	1.003	3.296	-1.038	-0.427	0.588	1.851	82.667	0	0	0	0	0	0	0
WT222(CAA14FCCF874)	3.71	13105	2022-11-25 16:53:16.846	-0.055	0.023	1.003	3.296	-1.038	-0.427	0.604	1.851	82.678	0	0	0	0	0	0	0
WT222(CAA14FCCF874)	3.71	13105	2022-11-25 16:53:16.846	-0.055	0.023	1.003	3.296	-1.038	-0.427	0.621	1.846	82.683	0	0	0	0	0	0	0
WT222(CAA14FCCF874)	3.71	13105	2022-11-25 16:53:16.846	-0.055	0.023	1.003	3.296	-1.038	-0.427	0.637	1.846	82.694	0	0	0	0	0	0	0
WT222(CAA14FCCF874)	3.71	13105	2022-11-25 16:53:16.846	0.008	0.039	1.003	0.854	1.099	0.488	0.643	1.851	82.705	0	0	0	0	0	0	0
WT222(CAA14FCCF874)	3.71	13105	2022-11-25 16:53:16.846	0.008	0.039	1.003	0.854	1.099	0.488	0.648	1.857	82.716	0	0	0	0	0	0	0
WT222(CAA14FCCF874)	3.71	13105	2022-11-25 16:53:16.846	0.008	0.039	1.003	0.854	1.099	0.488	0.654	1.862	82.727	0	0	0	0	0	0	0
WT222(CAA14FCCF874)	3.71	13105	2022-11-25 16:53:16.846	0.008	0.039	1.003	0.854	1.099	0.488	0.654	1.868	82.738	0	0	0	0	0	0	0
WT222(CAA14FCCF874)	3.71	13105	2022-11-25 16:53:16.846	0.127	0.418	1.376	9.766	7.385	-5.92	0.709	1.906	82.716	0	0	0	0	0	0	0
WT222(CAA14FCCF874)	3.71	13105	2022-11-25 16:53:16.940	0.257	0.85	2.782	9.766	7.385	-5.92	0.764	1.939	82.694	0	0	0	0	0	0	0
WT222(CAA14FCCF874)	3.71	13105	2022-11-25 16:53:16.940	0.516	1.713	5.592	9.766	7.385	-5.92	0.829	1.967	82.667	0	0	0	0	0	0	0
WT222(CAA14FCCF874)	3.71	13105	2022-11-25 16:53:16.940	1.035	3.439	11.213	9.766	7.385	-5.92	0.906	1.994	82.634	0	0	0	0	0	0	0
WT222(CAA14FCCF874)	3.71	13105	2022-11-25 16:53:16.940	-0.027	-0.387	0.718	1.587	-2.686	13.977	0.939	1.967	82.7	0	0	0	0	0	0	0
WT222(CAA14FCCF874)	3.71	13105	2022-11-25 16:53:16.940	-0.027	-0.387	0.718	1.587	-2.686	13.977	0.972	1.939	82.771	0	0	0	0	0	0	0
WT222(CAA14FCCF874)	3.71	13105	2022-11-25 16:53:16.940	-0.027	-0.387	0.718	1.587	-2.686	13.977	1.005	1.917	82.837	0	0	0	0	0	0	0
WT222(CAA14FCCF874)	3.71	13105	2022-11-25 16:53:16.940	-0.027	-0.387	0.718	1.587	-2.686	13.977	1.033	1.89	82.908	0	0	0	0	0	0	0
WT222(CAA14FCCF874)	3.71	13105	2022-11-25 16:53:16.940	-0.024	-0.021	0.951	4.7	2.502	-2.441	1.071	1.89	82.897	0	0	0	0	0	0	0
WT222(CAA14FCCF874)	3.71	13105	2022-11-25 16:53:16.987	-0.024	-0.021	0.951	4.7	2.502	-2.441	1.11	1.895	82.886	0	0	0	0	0	0	0
WT222(CAA14FCCF874)	3.71	13105	2022-11-25 16:53:16.987	-0.024	-0.021	0.951	4.7	2.502	-2.441	1.148	1.895	82.875	0	0	0	0	0	0	0
WT222(CAA14FCCF874)	3.71	13105	2022-11-25 16:53:16.987	-0.024	-0.021	0.951	4.7	2.502	-2.441	1.181	1.901	82.864	0	0	0	0	0	0	0
WT222(CAA14FCCF874)	3.71	13105	2022-11-25 16:53:16.987	-0.131	0.033	0.971	15.259	-0.671	-1.953	1.274	1.89	82.859	0	0	0	0	0	0	0
WT222(CAA14FCCF874)	3.71	13105	2022-11-25 16:53:16.987	-0.131	0.033	0.971	15.259	-0.671	-1.953	1.362	1.879	82.853	0	0	0	0	0	0	0
WT222(CAA14FCCF874)	3.71	13105	2022-11-25 16:53:16.987	-0.131	0.033	0.971	15.259	-0.671	-1.953	1.45	1.868	82.848	0	0	0	0	0	0	0
WT222(CAA14FCCF874)	3.71	13105	2022-11-25 16:53:16.987	-0.131	0.033	0.971	15.259	-0.671	-1.953	1.538	1.857	82.837	0	0	0	0	0	0	0
WT222(CAA14FCCF874)	3.71	13105	2022-11-25 16:53:16.987	-0.001	0.125	1.034	-1.831	0	1.282	1.538	1.851	82.848	0	0	0	0	0	0	0
WT222(CAA14FCCF874)	3.71	13105	2022-11-25 16:53:17.018	-0.001	0.125	1.034	-1.831	0	1.282	1.544	1.846	82.859	0	0	0	0	0	0	0
WT222(CAA14FCCF874)	3.71	13105	2022-11-25 16:53:17.018	-0.001	0.125	1.034	-1.831	0	1.282	1.544	1.84	82.87	0	0	0	0	0	0	0
WT222(CAA14FCCF874)	3.71	13105	2022-11-25 16:53:17.018	-0.001	0.125	1.034	-1.831	0	1.282	1.549	1.835	82.875	0	0	0	0	0	0	0
WT222(CAA14FCCF874)	3.71	13105	2022-11-25 16:53:17.018	0.042	0.017	0.98	-8.362	0.183	-0.366	1.516	1.829	82.881	0	0	0	0	0	0	0
WT222(CAA14FCCF874)	3.71	13105	2022-11-25 16:53:17.018	0.042	0.017	0.98	-8.362	0.183	-0.366	1.489	1.824	82.881	0	0	0	0	0	0	0
WT222(CAA14FCCF874)	3.71	13105	2022-11-25 16:53:17.018	0.042	0.017	0.98	-8.362	0.183	-0.366	1.456	1.818	82.881	0	0	0	0	0	0	0
WT222(CAA14FCCF874)	3.71	13105	2022-11-25 16:53:17.018	0.042	0.017	0.98	-8.362	0.183	-0.366	1.423	1.813	82.886	0	0	0	0	0	0	0
WT222(CAA14FCCF874)	3.71	13105	2022-11-25 16:53:17.018	-0.056	-0.001	1.018	-2.441	0	-1.404	1.423	1.807	82.886	0	0	0	0	0	0	0
WT222(CAA14FCCF874)	3.71	13105	2022-11-25 16:53:17.049	-0.056	-0.001	1.018	-2.441	0	-1.404	1.417	1.802	82.881	0	0	0	0	0	0	0
WT222(CAA14FCCF874)	3.71	13105	2022-11-25 16:53:17.049	-0.056	-0.001	1.018	-2.441	0	-1.404	1.412	1.796	82.881	0	0	0	0	0	0	0
WT222(CAA14FCCF874)	3.71	13105	2022-11-25 16:53:17.049	-0.056	-0.001	1.018	-2.441	0	-1.404	1.412	1.791	82.881	0	0	0	0	0	0	0
WT222(CAA14FCCF874)	3.71	13105	2022-11-25 16:53:17.049	0.001	0.024	1.01	0.183	0.305	-0.549	1.417	1.785	82.881	0	0	0	0	0	0	0
WT222(CAA14FCCF874)	3.71	13105	2022-11-25 16:53:17.049	0.001	0.024	1.01	0.183	0.305	-0.549	1.428	1.785	82.886	0	0	0	0	0	0	0
WT222(CAA14FCCF874)	3.71	13105	2022-11-25 16:53:17.049	0.001	0.024	1.01	0.183	0.305	-0.549	1.434	1.78	82.886	0	0	0	0	0	0	0
WT222(CAA14FCCF874)	3.71	13105	2022-11-25 16:53:17.049	0.001	0.024	1.01	0.183	0.305	-0.549	1.445	1.774	82.892	0	0	0	0	0	0	0
WT222(CAA14FCCF874)	3.71	13105	2022-11-25 16:53:17.049	-0.015	-0.003	0.988	1.77	-0.305	0.549	1.456	1.769	82.903	0	0	0	0	0	0	0
WT222(CAA14FCCF874)	3.71	13105	2022-11-25 16:53:17.081	-0.015	-0.003	0.988	1.77	-0.305	0.549	1.472	1.763	82.914	0	0	0	0	0	0	0
WT222(CAA14FCCF874)	3.71	13105	2022-11-25 16:53:17.081	-0.015	-0.003	0.988	1.77	-0.305	0.549	1.489	1.758	82.919	0	0	0	0	0	0	0
WT222(CAA14FCCF874)	3.71	13105	2022-11-25 16:53:17.081	-0.043	0.051	1.015	0.793	0.671	-0.061	1.494	1.758	82.93	0	0	0	0	0	0	0
WT222(CAA14FCCF874)	3.71	13105	2022-11-25 16:53:17.081	-0.043	0.051	1.015	0.793	0.671	-0.061	1.505	1.758	82.936	0	0	0	0	0	0	0
WT222(CAA14FCCF874)	3.71	13105	2022-11-25 16:53:17.081	-0.043	0.051	1.015	0.793	0.671	-0.061	1.516	1.758	82.941	0	0	0	0	0	0	0
WT222(CAA14FCCF874)	3.71	13105	2022-11-25 16:53:17.081	-0.043	0.051	1.015	0.793	0.671	-0.061	1.522	1.758	82.952	0	0	0	0	0	0	0
WT222(CAA14FCCF874)	3.71	13105	2022-11-25 16:53:17.081	-0.008	0.022	1.008	-0.183	-0.061	-0.916	1.527	1.752	82.952	0	0	0	0	0	0	0
WT222(CAA14FCCF874)	3.71	13105	2022-11-25 16:53:17.081	-0.008	0.022	1.008	-0.183	-0.061	-0.916	1.527	1.747	82.958	0	0	0	0	0	0	0
WT222(CAA14FCCF874)	3.71	13105	2022-11-25 16:53:17.112	-0.008	0.022	1.008	-0.183	-0.061	-0.916	1.533	1.741	82.963	0	0	0	0	0	0	0
WT222(CAA14FCCF874)	3.71	13105	2022-11-25 16:53:17.112	-0.008	0.022	1.008	-0.183	-0.061	-0.916	1.538	1.741	82.969	0	0	0	0	0	0	0
WT222(CAA14FCCF874)	3.71	13105	2022-11-25 16:53:17.112	-0.053	0.039	1.001	-1.831	-0.122	-2.014	1.533	1.736	82.963	0	0	0	0	0	0	0
WT222(CAA14FCCF874)	3.71	13105	2022-11-25 16:53:17.112	-0.053	0.039	1.001	-1.831	-0.122	-2.014	1.527	1.736	82.963	0	0	0	0	0	0	0
WT222(CAA14FCCF874)	3.71	13105	2022-11-25 16:53:17.112	-0.053	0.039	1.001	-1.831	-0.122	-2.014	1.522	1.73	82.963	0	0	0	0	0	0	0
WT222(CAA14FCCF874)	3.71	13105	2022-11-25 16:53:17.112	-0.053	0.039	1.001	-1.831	-0.122	-2.014	1.511	1.73	82.963	0	0	0	0	0	0	0
WT222(CAA14FCCF874)	3.71	13105	2022-11-25 16:53:17.112	-0.021	0.112	1.01	-0.366	-0.488	2.319	1.516	1.725	82.98	0	0	0	0	0	0	0
WT222(CAA14FCCF874)	3.71	13105	2022-11-25 16:53:17.112	-0.021	0.112	1.01	-0.366	-0.488	2.319	1.522	1.719	83.002	0	0	0	0	0	0	0
WT222(CAA14FCCF874)	3.71	13105	2022-11-25 16:53:17.143	-0.003	0.017	0.994	-1.221	0.061	-0.427	1.467	1.708	83.09	0	0	0	0	0	0	0
WT222(CAA14FCCF874)	3.71	13105	2022-11-25 16:53:17.143	-0.003	0.017	0.994	-1.221	0.061	-0.427	1.461	1.703	83.101	0	0	0	0	0	0	0
WT222(CAA14FCCF874)	3.71	13105	2022-11-25 16:53:17.143	-0.032	0.013	1.013	-0.122	-0.244	-0.854	1.461	1.703	83.106	0	0	0	0	0	0	0
WT222(CAA14FCCF874)	3.71	13105	2022-11-25 16:53:17.143	-0.032	0.013	1.013	-0.122	-0.244	-0.854	1.461	1.703	83.117	0	0	0	0	0	0	0
WT222(CAA14FCCF874)	3.71	13105	2022-11-25 16:53:17.143	-0.032	0.013	1.013	-0.122	-0.244	-0.854	1.456	1.697	83.123	0	0	0	0	0	0	0
WT222(CAA14FCCF874)	3.71	13105	2022-11-25 16:53:17.143	-0.032	0.013	1.013	-0.122	-0.244	-0.854	1.456	1.697	83.134	0	0	0	0	0	0	0
WT222(CAA14FCCF874)	3.71	13105	2022-11-25 16:53:17.143	-0.036	-0.002	0.971	-1.404	0.549	-0.732	1.45	1.697	83.139	0	0	0	0	0	0	0
WT222(CAA14FCCF874)	3.71	13105	2022-11-25 16:53:17.143	-0.036	-0.002	0.971	-1.404	0.549	-0.732	1.439	1.697	83.15	0	0	0	0	0	0	0
WT222(CAA14FCCF874)	3.71	13105	2022-11-25 16:53:17.175	-0.036	-0.002	0.971	-1.404	0.549	-0.732	1.434	1.703	83.156	0	0	0	0	0	0	0
WT222(CAA14FCCF874)	3.71	13105	2022-11-25 16:53:17.175	-0.036	-0.002	0.971	-1.404	0.549	-0.732	1.428	1.703	83.167	0	0	0	0	0	0	0
WT222(CAA14FCCF874)	3.71	13105	2022-11-25 16:53:17.175	0.003	-0.026	0.999	0.793	-0.061	-0.61	1.428	1.703	83.177	0	0	0	0	0	0	0
WT222(CAA14FCCF874)	3.71	13105	2022-11-25 16:53:17.175	0.003	-0.026	0.999	0.793	-0.061	-0.61	1.428	1.703	83.188	0	0	0	0	0	0	0
WT222(CAA14FCCF874)	3.71	13105	2022-11-25 16:53:17.175	0.003	-0.026	0.999	0.793	-0.061	-0.61	1.434	1.697	83.199	0	0	0	0	0	0	0
WT222(CAA14FCCF874)	3.71	13105	2022-11-25 16:53:17.175	0.003	-0.026	0.999	0.793	-0.061	-0.61	1.434	1.697	83.205	0	0	0	0	0	0	0
WT222(CAA14FCCF874)	3.71	13105	2022-11-25 16:53:17.175	-0.026	0.004	1.005	3.662	-0.183	-0.305	1.45	1.697	83.221	0	0	0	0	0	0	0
WT222(CAA14FCCF874)	3.71	13105	2022-11-25 16:53:17.175	-0.026	0.004	1.005	3.662	-0.183	-0.305	1.467	1.692	83.232	0	0	0	0	0	0	0
WT222(CAA14FCCF874)	3.71	13105	2022-11-25 16:53:17.268	-0.026	0.004	1.005	3.662	-0.183	-0.305	1.483	1.692	83.243	0	0	0	0	0	0	0
WT222(CAA14FCCF874)	3.71	13105	2022-11-25 16:53:17.268	-0.026	0.004	1.005	3.662	-0.183	-0.305	1.494	1.686	83.26	0	0	0	0	0	0	0
WT222(CAA14FCCF874)	3.71	13105	2022-11-25 16:53:17.268	-0.011	0.003	0.988	1.892	0.122	0.244	1.505	1.686	83.271	0	0	0	0	0	0	0
WT222(CAA14FCCF874)	3.71	13105	2022-11-25 16:53:17.268	-0.011	0.003	0.988	1.892	0.122	0.244	1.511	1.686	83.287	0	0	0	0	0	0	0
WT222(CAA14FCCF874)	3.71	13105	2022-11-25 16:53:17.268	-0.011	0.003	0.988	1.892	0.122	0.244	1.516	1.686	83.304	0	0	0	0	0	0	0
WT222(CAA14FCCF874)	3.71	13105	2022-11-25 16:53:17.268	-0.011	0.003	0.988	1.892	0.122	0.244	1.522	1.681	83.32	0	0	0	0	0	0	0
WT222(CAA14FCCF874)	3.71	13105	2022-11-25 16:53:17.268	-0.086	0.002	1	2.563	-0.122	-0.244	1.533	1.681	83.331	0	0	0	0	0	0	0
WT222(CAA14FCCF874)	3.71	13105	2022-11-25 16:53:17.268	-0.086	0.002	1	2.563	-0.122	-0.244	1.544	1.681	83.348	0	0	0	0	0	0	0
WT222(CAA14FCCF874)	3.71	13105	2022-11-25 16:53:17.409	-0.086	0.002	1	2.563	-0.122	-0.244	1.549	1.681	83.359	0	0	0	0	0	0	0
WT222(CAA14FCCF874)	3.71	13105	2022-11-25 16:53:17.409	-0.086	0.002	1	2.563	-0.122	-0.244	1.56	1.681	83.375	0	0	0	0	0	0	0
WT222(CAA14FCCF874)	3.71	13105	2022-11-25 16:53:17.409	-0.013	0.018	0.986	1.892	1.404	0.671	1.566	1.686	83.392	0	0	0	0	0	0	0
WT222(CAA14FCCF874)	3.71	13105	2022-11-25 16:53:17.409	-0.013	0.018	0.986	1.892	1.404	0.671	1.571	1.692	83.414	0	0	0	0	0	0	0
WT222(CAA14FCCF874)	3.71	13105	2022-11-25 16:53:17.409	-0.013	0.018	0.986	1.892	1.404	0.671	1.577	1.697	83.43	0	0	0	0	0	0	0
WT222(CAA14FCCF874)	3.71	13105	2022-11-25 16:53:17.409	-0.013	0.018	0.986	1.892	1.404	0.671	1.588	1.708	83.447	0	0	0	0	0	0	0
WT222(CAA14FCCF874)	3.71	13105	2022-11-25 16:53:17.409	-0.026	0.021	0.999	0.793	-0.732	-1.16	1.588	1.703	83.458	0	0	0	0	0	0	0
WT222(CAA14FCCF874)	3.71	13105	2022-11-25 16:53:17.409	-0.026	0.021	0.999	0.793	-0.732	-1.16	1.588	1.697	83.469	0	0	0	0	0	0	0
WT222(CAA14FCCF874)	3.71	13105	2022-11-25 16:53:17.503	-0.026	0.021	0.999	0.793	-0.732	-1.16	1.588	1.697	83.48	0	0	0	0	0	0	0
WT222(CAA14FCCF874)	3.71	13105	2022-11-25 16:53:17.503	-0.026	0.021	0.999	0.793	-0.732	-1.16	1.588	1.692	83.491	0	0	0	0	0	0	0
WT222(CAA14FCCF874)	3.71	13105	2022-11-25 16:53:17.503	-0.081	0.045	1.02	-2.38	-0.061	-0.183	1.577	1.692	83.502	0	0	0	0	0	0	0
WT222(CAA14FCCF874)	3.71	13105	2022-11-25 16:53:17.503	-0.081	0.045	1.02	-2.38	-0.061	-0.183	1.56	1.692	83.518	0	0	0	0	0	0	0
WT222(CAA14FCCF874)	3.71	13105	2022-11-25 16:53:17.503	-0.081	0.045	1.02	-2.38	-0.061	-0.183	1.549	1.692	83.535	0	0	0	0	0	0	0
WT222(CAA14FCCF874)	3.71	13105	2022-11-25 16:53:17.503	-0.081	0.045	1.02	-2.38	-0.061	-0.183	1.533	1.692	83.546	0	0	0	0	0	0	0
WT222(CAA14FCCF874)	3.71	13105	2022-11-25 16:53:17.503	-0.028	0.029	1.001	-3.174	-0.305	-0.061	1.516	1.692	83.562	0	0	0	0	0	0	0
WT222(CAA14FCCF874)	3.71	13105	2022-11-25 16:53:17.503	-0.028	0.029	1.001	-3.174	-0.305	-0.061	1.5	1.692	83.578	0	0	0	0	0	0	0
WT222(CAA14FCCF874)	3.71	13105	2022-11-25 16:53:17.534	-0.028	0.029	1.001	-3.174	-0.305	-0.061	1.483	1.692	83.589	0	0	0	0	0	0	0
WT222(CAA14FCCF874)	3.71	13105	2022-11-25 16:53:17.534	-0.028	0.029	1.001	-3.174	-0.305	-0.061	1.467	1.692	83.606	0	0	0	0	0	0	0
WT222(CAA14FCCF874)	3.71	13105	2022-11-25 16:53:17.534	-0.048	-0.009	1	-0.854	0	-0.122	1.461	1.692	83.622	0	0	0	0	0	0	0
WT222(CAA14FCCF874)	3.71	13105	2022-11-25 16:53:17.534	-0.048	-0.009	1	-0.854	0	-0.122	1.456	1.692	83.639	0	0	0	0	0	0	0
WT222(CAA14FCCF874)	3.71	13105	2022-11-25 16:53:17.534	-0.048	-0.009	1	-0.854	0	-0.122	1.445	1.697	83.65	0	0	0	0	0	0	0
WT222(CAA14FCCF874)	3.71	13105	2022-11-25 16:53:17.534	-0.048	-0.009	1	-0.854	0	-0.122	1.439	1.697	83.666	0	0	0	0	0	0	0
WT222(CAA14FCCF874)	3.71	13105	2022-11-25 16:53:17.534	-0.012	0.013	1.017	2.441	-0.183	-0.366	1.45	1.697	83.683	0	0	0	0	0	0	0
WT222(CAA14FCCF874)	3.71	13105	2022-11-25 16:53:17.534	-0.012	0.013	1.017	2.441	-0.183	-0.366	1.461	1.697	83.694	0	0	0	0	0	0	0
WT222(CAA14FCCF874)	3.71	13105	2022-11-25 16:53:17.596	-0.012	0.013	1.017	2.441	-0.183	-0.366	1.472	1.697	83.71	0	0	0	0	0	0	0
WT222(CAA14FCCF874)	3.71	13105	2022-11-25 16:53:17.596	-0.012	0.013	1.017	2.441	-0.183	-0.366	1.483	1.697	83.727	0	0	0	0	0	0	0
WT222(CAA14FCCF874)	3.71	13105	2022-11-25 16:53:17.596	-0.04	0	0.996	0.061	0.305	-0.305	1.478	1.697	83.738	0	0	0	0	0	0	0
WT222(CAA14FCCF874)	3.71	13105	2022-11-25 16:53:17.596	-0.04	0	0.996	0.061	0.305	-0.305	1.478	1.703	83.754	0	0	0	0	0	0	0
WT222(CAA14FCCF874)	3.71	13105	2022-11-25 16:53:17.596	-0.04	0	0.996	0.061	0.305	-0.305	1.478	1.703	83.771	0	0	0	0	0	0	0
WT222(CAA14FCCF874)	3.71	13105	2022-11-25 16:53:17.596	-0.019	0.021	1.01	3.967	-0.305	0	1.494	1.703	83.787	0	0	0	0	0	0	0

## Sheet: 200cm
设备名称	电压	版本	片上时间	加速度X(g)	加速度Y(g)	加速度Z(g)	角速度X(°/s)	角速度Y(°/s)	角速度Z(°/s)	角度X(°)	角度Y(°)	角度Z(°)	磁场X	磁场Y	磁场Z	四元数0	四元数1	四元数2	四元数3	状态
WT222(CAA14FCCF874)	3.69	13105	2022-11-25 11:03:51.953	0.043	-0.127	1.001	-0.244	0.61	-0.244	-5.345	-0.049	82.375	0	0	0	0	0	0	0
WT222(CAA14FCCF874)	3.69	13105	2022-11-25 11:03:51.953	0.043	-0.127	1.001	-0.244	0.61	-0.244	-5.345	-0.049	82.386	0	0	0	0	0	0	0
WT222(CAA14FCCF874)	3.69	13105	2022-11-25 11:03:51.953	0.053	-0.055	0.998	5.859	0.122	-0.427	-5.317	-0.049	82.392	0	0	0	0	0	0	0
WT222(CAA14FCCF874)	3.69	13105	2022-11-25 11:03:51.953	0.053	-0.055	0.998	5.859	0.122	-0.427	-5.284	-0.055	82.397	0	0	0	0	0	0	0
WT222(CAA14FCCF874)	3.69	13105	2022-11-25 11:03:51.953	0.053	-0.055	0.998	5.859	0.122	-0.427	-5.257	-0.06	82.403	0	0	0	0	0	0	0
WT222(CAA14FCCF874)	3.69	13105	2022-11-25 11:03:51.953	0.053	-0.055	0.998	5.859	0.122	-0.427	-5.224	-0.06	82.408	0	0	0	0	0	0	0
WT222(CAA14FCCF874)	3.69	13105	2022-11-25 11:03:51.953	0.02	-0.086	0.988	-4.639	0.61	-0.854	-5.251	-0.066	82.414	0	0	0	0	0	0	0
WT222(CAA14FCCF874)	3.69	13105	2022-11-25 11:03:51.953	0.02	-0.086	0.988	-4.639	0.61	-0.854	-5.273	-0.066	82.414	0	0	0	0	0	0	0
WT222(CAA14FCCF874)	3.69	13105	2022-11-25 11:03:51.984	0.02	-0.086	0.988	-4.639	0.61	-0.854	-5.295	-0.066	82.419	0	0	0	0	0	0	0
WT222(CAA14FCCF874)	3.69	13105	2022-11-25 11:03:51.984	0.02	-0.086	0.988	-4.639	0.61	-0.854	-5.317	-0.066	82.425	0	0	0	0	0	0	0
WT222(CAA14FCCF874)	3.69	13105	2022-11-25 11:03:51.984	-0.021	-0.09	1.004	1.404	0.183	1.465	-5.306	-0.071	82.441	0	0	0	0	0	0	0
WT222(CAA14FCCF874)	3.69	13105	2022-11-25 11:03:51.984	-0.021	-0.09	1.004	1.404	0.183	1.465	-5.301	-0.071	82.452	0	0	0	0	0	0	0
WT222(CAA14FCCF874)	3.69	13105	2022-11-25 11:03:51.984	-0.021	-0.09	1.004	1.404	0.183	1.465	-5.295	-0.071	82.469	0	0	0	0	0	0	0
WT222(CAA14FCCF874)	3.69	13105	2022-11-25 11:03:51.984	-0.021	-0.09	1.004	1.404	0.183	1.465	-5.284	-0.077	82.485	0	0	0	0	0	0	0
WT222(CAA14FCCF874)	3.69	13105	2022-11-25 11:03:51.984	-0.061	-0.054	1.008	-0.061	0.061	0.488	-5.284	-0.077	82.496	0	0	0	0	0	0	0
WT222(CAA14FCCF874)	3.69	13105	2022-11-25 11:03:51.984	-0.061	-0.054	1.008	-0.061	0.061	0.488	-5.284	-0.077	82.507	0	0	0	0	0	0	0
WT222(CAA14FCCF874)	3.69	13105	2022-11-25 11:03:52.109	-0.061	-0.054	1.008	-0.061	0.061	0.488	-5.284	-0.077	82.513	0	0	0	0	0	0	0
WT222(CAA14FCCF874)	3.69	13105	2022-11-25 11:03:52.109	-0.061	-0.054	1.008	-0.061	0.061	0.488	-5.279	-0.077	82.524	0	0	0	0	0	0	0
WT222(CAA14FCCF874)	3.69	13105	2022-11-25 11:03:52.109	-0.012	-0.128	0.997	-1.892	1.099	0	-5.29	-0.071	82.529	0	0	0	0	0	0	0
WT222(CAA14FCCF874)	3.69	13105	2022-11-25 11:03:52.109	-0.012	-0.128	0.997	-1.892	1.099	0	-5.295	-0.066	82.54	0	0	0	0	0	0	0
WT222(CAA14FCCF874)	3.69	13105	2022-11-25 11:03:52.109	-0.012	-0.128	0.997	-1.892	1.099	0	-5.306	-0.06	82.546	0	0	0	0	0	0	0
WT222(CAA14FCCF874)	3.69	13105	2022-11-25 11:03:52.109	-0.012	-0.128	0.997	-1.892	1.099	0	-5.317	-0.055	82.551	0	0	0	0	0	0	0
WT222(CAA14FCCF874)	3.69	13105	2022-11-25 11:03:52.109	0.019	-0.093	1.003	4.761	0.977	-0.732	-5.29	-0.049	82.557	0	0	0	0	0	0	0
WT222(CAA14FCCF874)	3.69	13105	2022-11-25 11:03:52.109	0.019	-0.093	1.003	4.761	0.977	-0.732	-5.268	-0.044	82.562	0	0	0	0	0	0	0
WT222(CAA14FCCF874)	3.69	13105	2022-11-25 11:03:52.140	0.019	-0.093	1.003	4.761	0.977	-0.732	-5.24	-0.038	82.568	0	0	0	0	0	0	0
WT222(CAA14FCCF874)	3.69	13105	2022-11-25 11:03:52.140	0.019	-0.093	1.003	4.761	0.977	-0.732	-5.219	-0.038	82.568	0	0	0	0	0	0	0
WT222(CAA14FCCF874)	3.69	13105	2022-11-25 11:03:52.140	-0.108	-0.082	1.002	0.366	2.93	0.305	-5.219	-0.022	82.579	0	0	0	0	0	0	0
WT222(CAA14FCCF874)	3.69	13105	2022-11-25 11:03:52.140	-0.108	-0.082	1.002	0.366	2.93	0.305	-5.213	-0.005	82.59	0	0	0	0	0	0	0
WT222(CAA14FCCF874)	3.69	13105	2022-11-25 11:03:52.140	-0.108	-0.082	1.002	0.366	2.93	0.305	-5.213	0.005	82.595	0	0	0	0	0	0	0
WT222(CAA14FCCF874)	3.69	13105	2022-11-25 11:03:52.140	-0.108	-0.082	1.002	0.366	2.93	0.305	-5.213	0.022	82.606	0	0	0	0	0	0	0
WT222(CAA14FCCF874)	3.69	13105	2022-11-25 11:03:52.140	-0.057	-0.073	0.987	4.822	-1.892	0.122	-5.186	0.016	82.612	0	0	0	0	0	0	0
WT222(CAA14FCCF874)	3.69	13105	2022-11-25 11:03:52.140	-0.057	-0.073	0.987	4.822	-1.892	0.122	-5.164	0.011	82.623	0	0	0	0	0	0	0
WT222(CAA14FCCF874)	3.69	13105	2022-11-25 11:03:52.218	-0.057	-0.073	0.987	4.822	-1.892	0.122	-5.136	0.005	82.634	0	0	0	0	0	0	0
WT222(CAA14FCCF874)	3.69	13105	2022-11-25 11:03:52.218	-0.057	-0.073	0.987	4.822	-1.892	0.122	-5.114	0	82.645	0	0	0	0	0	0	0
WT222(CAA14FCCF874)	3.69	13105	2022-11-25 11:03:52.218	0.116	-0.067	1	-3.906	-0.427	-0.366	-5.131	0.005	82.65	0	0	0	0	0	0	0
WT222(CAA14FCCF874)	3.69	13105	2022-11-25 11:03:52.218	0.116	-0.067	1	-3.906	-0.427	-0.366	-5.153	0.005	82.656	0	0	0	0	0	0	0
WT222(CAA14FCCF874)	3.69	13105	2022-11-25 11:03:52.218	0.116	-0.067	1	-3.906	-0.427	-0.366	-5.169	0	82.661	0	0	0	0	0	0	0
WT222(CAA14FCCF874)	3.69	13105	2022-11-25 11:03:52.218	0.116	-0.067	1	-3.906	-0.427	-0.366	-5.186	0	82.667	0	0	0	0	0	0	0
WT222(CAA14FCCF874)	3.69	13105	2022-11-25 11:03:52.218	-0.012	-0.138	1.007	2.686	0.122	0.061	-5.175	0	82.678	0	0	0	0	0	0	0
WT222(CAA14FCCF874)	3.69	13105	2022-11-25 11:03:52.218	-0.012	-0.138	1.007	2.686	0.122	0.061	-5.158	0	82.689	0	0	0	0	0	0	0
WT222(CAA14FCCF874)	3.69	13105	2022-11-25 11:03:52.312	-0.012	-0.138	1.007	2.686	0.122	0.061	-5.147	0	82.694	0	0	0	0	0	0	0
WT222(CAA14FCCF874)	3.69	13105	2022-11-25 11:03:52.312	-0.012	-0.138	1.007	2.686	0.122	0.061	-5.136	0	82.705	0	0	0	0	0	0	0
WT222(CAA14FCCF874)	3.69	13105	2022-11-25 11:03:52.312	0.002	-0.056	0.997	1.648	0.854	-0.061	-5.125	0.005	82.716	0	0	0	0	0	0	0
WT222(CAA14FCCF874)	3.69	13105	2022-11-25 11:03:52.312	0.002	-0.056	0.997	1.648	0.854	-0.061	-5.12	0.011	82.722	0	0	0	0	0	0	0
WT222(CAA14FCCF874)	3.69	13105	2022-11-25 11:03:52.312	0.002	-0.056	0.997	1.648	0.854	-0.061	-5.109	0.016	82.733	0	0	0	0	0	0	0
WT222(CAA14FCCF874)	3.69	13105	2022-11-25 11:03:52.312	0.002	-0.056	0.997	1.648	0.854	-0.061	-5.098	0.022	82.738	0	0	0	0	0	0	0
WT222(CAA14FCCF874)	3.69	13105	2022-11-25 11:03:52.312	-0.006	-0.107	0.991	-1.099	0.427	0.244	-5.103	0.022	82.749	0	0	0	0	0	0	0
WT222(CAA14FCCF874)	3.69	13105	2022-11-25 11:03:52.312	-0.006	-0.107	0.991	-1.099	0.427	0.244	-5.109	0.022	82.76	0	0	0	0	0	0	0
WT222(CAA14FCCF874)	3.69	13105	2022-11-25 11:03:52.343	-0.006	-0.107	0.991	-1.099	0.427	0.244	-5.114	0.027	82.766	0	0	0	0	0	0	0
WT222(CAA14FCCF874)	3.69	13105	2022-11-25 11:03:52.343	-0.006	-0.107	0.991	-1.099	0.427	0.244	-5.12	0.027	82.776	0	0	0	0	0	0	0
WT222(CAA14FCCF874)	3.69	13105	2022-11-25 11:03:52.343	-0.031	-0.085	1.008	1.465	0.793	0.549	-5.114	0.033	82.787	0	0	0	0	0	0	0
WT222(CAA14FCCF874)	3.69	13105	2022-11-25 11:03:52.343	-0.031	-0.085	1.008	1.465	0.793	0.549	-5.109	0.038	82.804	0	0	0	0	0	0	0
WT222(CAA14FCCF874)	3.69	13105	2022-11-25 11:03:52.343	-0.031	-0.085	1.008	1.465	0.793	0.549	-5.098	0.044	82.815	0	0	0	0	0	0	0
WT222(CAA14FCCF874)	3.69	13105	2022-11-25 11:03:52.343	-0.031	-0.085	1.008	1.465	0.793	0.549	-5.092	0.049	82.826	0	0	0	0	0	0	0
WT222(CAA14FCCF874)	3.69	13105	2022-11-25 11:03:52.343	0.022	-0.083	0.995	-0.671	0.183	-0.122	-5.098	0.049	82.831	0	0	0	0	0	0	0
WT222(CAA14FCCF874)	3.69	13105	2022-11-25 11:03:52.343	0.022	-0.083	0.995	-0.671	0.183	-0.122	-5.098	0.049	82.842	0	0	0	0	0	0	0
WT222(CAA14FCCF874)	3.69	13105	2022-11-25 11:03:52.374	0.022	-0.083	0.995	-0.671	0.183	-0.122	-5.103	0.055	82.853	0	0	0	0	0	0	0
WT222(CAA14FCCF874)	3.69	13105	2022-11-25 11:03:52.374	0.022	-0.083	0.995	-0.671	0.183	-0.122	-5.109	0.055	82.859	0	0	0	0	0	0	0
WT222(CAA14FCCF874)	3.69	13105	2022-11-25 11:03:52.374	-0.016	-0.082	0.996	-2.747	0.977	0	-5.12	0.06	82.87	0	0	0	0	0	0	0
WT222(CAA14FCCF874)	3.69	13105	2022-11-25 11:03:52.374	-0.016	-0.082	0.996	-2.747	0.977	0	-5.131	0.066	82.875	0	0	0	0	0	0	0
WT222(CAA14FCCF874)	3.69	13105	2022-11-25 11:03:52.374	-0.016	-0.082	0.996	-2.747	0.977	0	-5.147	0.071	82.886	0	0	0	0	0	0	0
WT222(CAA14FCCF874)	3.69	13105	2022-11-25 11:03:52.374	-0.016	-0.082	0.996	-2.747	0.977	0	-5.158	0.077	82.897	0	0	0	0	0	0	0
WT222(CAA14FCCF874)	3.69	13105	2022-11-25 11:03:52.374	0.033	-0.09	1.003	-0.305	-0.854	0.427	-5.158	0.071	82.908	0	0	0	0	0	0	0
WT222(CAA14FCCF874)	3.69	13105	2022-11-25 11:03:52.374	0.033	-0.09	1.003	-0.305	-0.854	0.427	-5.164	0.066	82.919	0	0	0	0	0	0	0
WT222(CAA14FCCF874)	3.69	13105	2022-11-25 11:03:52.437	0.033	-0.09	1.003	-0.305	-0.854	0.427	-5.164	0.06	82.93	0	0	0	0	0	0	0
WT222(CAA14FCCF874)	3.69	13105	2022-11-25 11:03:52.437	0.033	-0.09	1.003	-0.305	-0.854	0.427	-5.164	0.06	82.947	0	0	0	0	0	0	0
WT222(CAA14FCCF874)	3.69	13105	2022-11-25 11:03:52.437	-0.041	-0.065	1.008	-2.991	0.549	-0.183	-5.18	0.06	82.952	0	0	0	0	0	0	0
WT222(CAA14FCCF874)	3.69	13105	2022-11-25 11:03:52.437	-0.041	-0.065	1.008	-2.991	0.549	-0.183	-5.191	0.066	82.963	0	0	0	0	0	0	0
WT222(CAA14FCCF874)	3.69	13105	2022-11-25 11:03:52.437	-0.041	-0.065	1.008	-2.991	0.549	-0.183	-5.208	0.066	82.969	0	0	0	0	0	0	0
WT222(CAA14FCCF874)	3.69	13105	2022-11-25 11:03:52.437	-0.041	-0.065	1.008	-2.991	0.549	-0.183	-5.219	0.071	82.98	0	0	0	0	0	0	0
WT222(CAA14FCCF874)	3.69	13105	2022-11-25 11:03:52.437	-0.013	-0.104	0.992	0.549	-0.366	0.061	-5.213	0.071	82.985	0	0	0	0	0	0	0
WT222(CAA14FCCF874)	3.69	13105	2022-11-25 11:03:52.437	-0.013	-0.104	0.992	0.549	-0.366	0.061	-5.213	0.066	82.996	0	0	0	0	0	0	0
WT222(CAA14FCCF874)	3.69	13105	2022-11-25 11:03:52.468	-0.007	-0.046	1.009	-0.122	-0.488	-0.183	-5.213	0.066	83.084	0	0	0	0	0	0	0
WT222(CAA14FCCF874)	3.69	13105	2022-11-25 11:03:52.468	0.037	-0.108	0.992	-0.488	0	0.488	-5.219	0.066	83.101	0	0	0	0	0	0	0
WT222(CAA14FCCF874)	3.69	13105	2022-11-25 11:03:52.468	0.037	-0.108	0.992	-0.488	0	0.488	-5.219	0.066	83.112	0	0	0	0	0	0	0
WT222(CAA14FCCF874)	3.69	13105	2022-11-25 11:03:52.468	0.037	-0.108	0.992	-0.488	0	0.488	-5.219	0.066	83.123	0	0	0	0	0	0	0
WT222(CAA14FCCF874)	3.69	13105	2022-11-25 11:03:52.468	0.037	-0.108	0.992	-0.488	0	0.488	-5.219	0.066	83.139	0	0	0	0	0	0	0
WT222(CAA14FCCF874)	3.69	13105	2022-11-25 11:03:52.468	0.036	-0.139	0.978	-0.488	-0.183	-1.099	-5.224	0.06	83.145	0	0	0	0	0	0	0
WT222(CAA14FCCF874)	3.69	13105	2022-11-25 11:03:52.468	0.036	-0.139	0.978	-0.488	-0.183	-1.099	-5.224	0.06	83.15	0	0	0	0	0	0	0
WT222(CAA14FCCF874)	3.69	13105	2022-11-25 11:03:52.468	0.036	-0.139	0.978	-0.488	-0.183	-1.099	-5.229	0.055	83.156	0	0	0	0	0	0	0
WT222(CAA14FCCF874)	3.69	13105	2022-11-25 11:03:52.499	0.033	-0.111	0.993	1.892	-0.854	0.061	-5.197	0.027	83.265	0	0	0	0	0	0	0
WT222(CAA14FCCF874)	3.69	13105	2022-11-25 11:03:52.499	-0.006	-0.088	0.99	-3.052	0.305	-1.953	-5.213	0.027	83.265	0	0	0	0	0	0	0
WT222(CAA14FCCF874)	3.69	13105	2022-11-25 11:03:52.499	-0.006	-0.088	0.99	-3.052	0.305	-1.953	-5.229	0.027	83.271	0	0	0	0	0	0	0
WT222(CAA14FCCF874)	3.69	13105	2022-11-25 11:03:52.499	-0.006	-0.088	0.99	-3.052	0.305	-1.953	-5.246	0.027	83.271	0	0	0	0	0	0	0
WT222(CAA14FCCF874)	3.69	13105	2022-11-25 11:03:52.499	-0.006	-0.088	0.99	-3.052	0.305	-1.953	-5.262	0.027	83.271	0	0	0	0	0	0	0
WT222(CAA14FCCF874)	3.69	13105	2022-11-25 11:03:52.499	0.066	-0.106	0.985	3.906	-0.488	2.075	-5.24	0.022	83.298	0	0	0	0	0	0	0
WT222(CAA14FCCF874)	3.69	13105	2022-11-25 11:03:52.499	0.066	-0.106	0.985	3.906	-0.488	2.075	-5.224	0.022	83.32	0	0	0	0	0	0	0
WT222(CAA14FCCF874)	3.69	13105	2022-11-25 11:03:52.499	0.066	-0.106	0.985	3.906	-0.488	2.075	-5.202	0.016	83.342	0	0	0	0	0	0	0
WT222(CAA14FCCF874)	3.69	13105	2022-11-25 11:03:52.530	0.066	-0.106	0.985	3.906	-0.488	2.075	-5.186	0.011	83.37	0	0	0	0	0	0	0
WT222(CAA14FCCF874)	3.69	13105	2022-11-25 11:03:52.530	-0.016	-0.139	0.977	0.549	2.686	0	-5.186	0.022	83.381	0	0	0	0	0	0	0
WT222(CAA14FCCF874)	3.69	13105	2022-11-25 11:03:52.530	-0.016	-0.139	0.977	0.549	2.686	0	-5.18	0.033	83.392	0	0	0	0	0	0	0
WT222(CAA14FCCF874)	3.69	13105	2022-11-25 11:03:52.530	-0.016	-0.139	0.977	0.549	2.686	0	-5.18	0.044	83.403	0	0	0	0	0	0	0
WT222(CAA14FCCF874)	3.69	13105	2022-11-25 11:03:52.530	-0.016	-0.139	0.977	0.549	2.686	0	-5.18	0.06	83.414	0	0	0	0	0	0	0
WT222(CAA14FCCF874)	3.69	13105	2022-11-25 11:03:52.530	-0.027	-0.121	0.982	1.221	1.404	-0.366	-5.175	0.06	83.43	0	0	0	0	0	0	0
WT222(CAA14FCCF874)	3.69	13105	2022-11-25 11:03:52.530	-0.027	-0.121	0.982	1.221	1.404	-0.366	-5.175	0.071	83.441	0	0	0	0	0	0	0
WT222(CAA14FCCF874)	3.69	13105	2022-11-25 11:03:52.530	-0.027	-0.121	0.982	1.221	1.404	-0.366	-5.169	0.077	83.452	0	0	0	0	0	0	0
WT222(CAA14FCCF874)	3.69	13105	2022-11-25 11:03:52.546	-0.027	-0.121	0.982	1.221	1.404	-0.366	-5.169	0.082	83.463	0	0	0	0	0	0	0
WT222(CAA14FCCF874)	3.69	13105	2022-11-25 11:03:52.546	-0.165	-0.059	0.97	3.174	1.526	2.014	-5.153	0.088	83.485	0	0	0	0	0	0	0
WT222(CAA14FCCF874)	3.69	13105	2022-11-25 11:03:52.546	-0.165	-0.059	0.97	3.174	1.526	2.014	-5.142	0.099	83.513	0	0	0	0	0	0	0
WT222(CAA14FCCF874)	3.69	13105	2022-11-25 11:03:52.546	-0.165	-0.059	0.97	3.174	1.526	2.014	-5.125	0.11	83.535	0	0	0	0	0	0	0
WT222(CAA14FCCF874)	3.69	13105	2022-11-25 11:03:52.546	-0.165	-0.059	0.97	3.174	1.526	2.014	-5.114	0.126	83.557	0	0	0	0	0	0	0
WT222(CAA14FCCF874)	3.69	13105	2022-11-25 11:03:52.546	-0.192	-0.33	1.213	-38.818	5.371	-9.644	-5.312	0.154	83.524	0	0	0	0	0	0	0
WT222(CAA14FCCF874)	3.69	13105	2022-11-25 11:03:52.546	-0.192	-0.33	1.213	-38.818	5.371	-9.644	-5.51	0.181	83.485	0	0	0	0	0	0	0
WT222(CAA14FCCF874)	3.69	13105	2022-11-25 11:03:52.546	-0.192	-0.33	1.213	-38.818	5.371	-9.644	-5.707	0.214	83.452	0	0	0	0	0	0	0
WT222(CAA14FCCF874)	3.69	13105	2022-11-25 11:03:52.671	-0.192	-0.33	1.213	-38.818	5.371	-9.644	-5.911	0.242	83.419	0	0	0	0	0	0	0
WT222(CAA14FCCF874)	3.69	13105	2022-11-25 11:03:52.671	-0.025	0.073	1.083	10.498	-1.221	-1.587	-5.861	0.247	83.43	0	0	0	0	0	0	0
WT222(CAA14FCCF874)	3.69	13105	2022-11-25 11:03:52.671	-0.025	0.073	1.083	10.498	-1.221	-1.587	-5.812	0.247	83.436	0	0	0	0	0	0	0
WT222(CAA14FCCF874)	3.69	13105	2022-11-25 11:03:52.671	-0.025	0.073	1.083	10.498	-1.221	-1.587	-5.762	0.247	83.447	0	0	0	0	0	0	0
WT222(CAA14FCCF874)	3.69	13105	2022-11-25 11:03:52.671	-0.025	0.073	1.083	10.498	-1.221	-1.587	-5.707	0.247	83.452	0	0	0	0	0	0	0
WT222(CAA14FCCF874)	3.69	13105	2022-11-25 11:03:52.671	0.102	-0.066	0.978	-1.221	0.305	-1.587	-5.713	0.258	83.458	0	0	0	0	0	0	0
WT222(CAA14FCCF874)	3.69	13105	2022-11-25 11:03:52.671	0.102	-0.066	0.978	-1.221	0.305	-1.587	-5.718	0.264	83.463	0	0	0	0	0	0	0
WT222(CAA14FCCF874)	3.69	13105	2022-11-25 11:03:52.671	0.102	-0.066	0.978	-1.221	0.305	-1.587	-5.724	0.269	83.469	0	0	0	0	0	0	0
WT222(CAA14FCCF874)	3.69	13105	2022-11-25 11:03:52.734	0.102	-0.066	0.978	-1.221	0.305	-1.587	-5.729	0.269	83.474	0	0	0	0	0	0	0
WT222(CAA14FCCF874)	3.69	13105	2022-11-25 11:03:52.734	0.02	-0.128	0.988	11.23	-0.671	0.854	-5.674	0.269	83.491	0	0	0	0	0	0	0
WT222(CAA14FCCF874)	3.69	13105	2022-11-25 11:03:52.734	0.02	-0.128	0.988	11.23	-0.671	0.854	-5.614	0.269	83.513	0	0	0	0	0	0	0
WT222(CAA14FCCF874)	3.69	13105	2022-11-25 11:03:52.734	0.02	-0.128	0.988	11.23	-0.671	0.854	-5.559	0.269	83.529	0	0	0	0	0	0	0
WT222(CAA14FCCF874)	3.69	13105	2022-11-25 11:03:52.734	0.02	-0.128	0.988	11.23	-0.671	0.854	-5.504	0.269	83.551	0	0	0	0	0	0	0
WT222(CAA14FCCF874)	3.69	13105	2022-11-25 11:03:52.734	0.004	-0.095	0.995	-1.526	-0.427	0.305	-5.51	0.269	83.568	0	0	0	0	0	0	0
WT222(CAA14FCCF874)	3.69	13105	2022-11-25 11:03:52.734	0.004	-0.095	0.995	-1.526	-0.427	0.305	-5.521	0.269	83.584	0	0	0	0	0	0	0
WT222(CAA14FCCF874)	3.69	13105	2022-11-25 11:03:52.734	0.004	-0.095	0.995	-1.526	-0.427	0.305	-5.526	0.269	83.6	0	0	0	0	0	0	0
WT222(CAA14FCCF874)	3.69	13105	2022-11-25 11:03:52.796	0.004	-0.095	0.995	-1.526	-0.427	0.305	-5.537	0.269	83.617	0	0	0	0	0	0	0
WT222(CAA14FCCF874)	3.69	13105	2022-11-25 11:03:52.796	-0.056	-0.08	0.995	-3.174	0.244	0.366	-5.554	0.269	83.633	0	0	0	0	0	0	0
WT222(CAA14FCCF874)	3.69	13105	2022-11-25 11:03:52.796	-0.056	-0.08	0.995	-3.174	0.244	0.366	-5.57	0.275	83.65	0	0	0	0	0	0	0
WT222(CAA14FCCF874)	3.69	13105	2022-11-25 11:03:52.796	-0.056	-0.08	0.995	-3.174	0.244	0.366	-5.581	0.28	83.666	0	0	0	0	0	0	0
WT222(CAA14FCCF874)	3.69	13105	2022-11-25 11:03:52.796	-0.056	-0.08	0.995	-3.174	0.244	0.366	-5.598	0.28	83.683	0	0	0	0	0	0	0
WT222(CAA14FCCF874)	3.69	13105	2022-11-25 11:03:52.796	0.041	-0.128	1.001	-2.869	-0.061	-0.427	-5.614	0.286	83.699	0	0	0	0	0	0	0
WT222(CAA14FCCF874)	3.69	13105	2022-11-25 11:03:52.796	0.041	-0.128	1.001	-2.869	-0.061	-0.427	-5.625	0.286	83.71	0	0	0	0	0	0	0
WT222(CAA14FCCF874)	3.69	13105	2022-11-25 11:03:52.796	0.041	-0.128	1.001	-2.869	-0.061	-0.427	-5.641	0.286	83.721	0	0	0	0	0	0	0
WT222(CAA14FCCF874)	3.69	13105	2022-11-25 11:03:52.828	0.041	-0.128	1.001	-2.869	-0.061	-0.427	-5.658	0.286	83.738	0	0	0	0	0	0	0
WT222(CAA14FCCF874)	3.69	13105	2022-11-25 11:03:52.828	-0.026	-0.081	0.986	2.808	0.305	0.244	-5.641	0.286	83.754	0	0	0	0	0	0	0
WT222(CAA14FCCF874)	3.69	13105	2022-11-25 11:03:52.828	-0.026	-0.081	0.986	2.808	0.305	0.244	-5.63	0.291	83.771	0	0	0	0	0	0	0
WT222(CAA14FCCF874)	3.69	13105	2022-11-25 11:03:52.828	-0.026	-0.081	0.986	2.808	0.305	0.244	-5.614	0.291	83.787	0	0	0	0	0	0	0
WT222(CAA14FCCF874)	3.69	13105	2022-11-25 11:03:52.828	-0.026	-0.081	0.986	2.808	0.305	0.244	-5.603	0.297	83.804	0	0	0	0	0	0	0
WT222(CAA14FCCF874)	3.69	13105	2022-11-25 11:03:52.828	0.069	-0.099	0.969	5.066	-0.305	0	-5.576	0.297	83.82	0	0	0	0	0	0	0
WT222(CAA14FCCF874)	3.69	13105	2022-11-25 11:03:52.828	0.069	-0.099	0.969	5.066	-0.305	0	-5.548	0.291	83.837	0	0	0	0	0	0	0
WT222(CAA14FCCF874)	3.69	13105	2022-11-25 11:03:52.828	0.069	-0.099	0.969	5.066	-0.305	0	-5.526	0.291	83.853	0	0	0	0	0	0	0
WT222(CAA14FCCF874)	3.69	13105	2022-11-25 11:03:52.890	0.001	-0.091	0.999	0.793	0	0.61	-5.521	0.291	83.87	0	0	0	0	0	0	0
WT222(CAA14FCCF874)	3.69	13105	2022-11-25 11:03:52.890	0.001	-0.091	0.999	0.793	0	0.61	-5.515	0.291	83.892	0	0	0	0	0	0	0
WT222(CAA14FCCF874)	3.69	13105	2022-11-25 11:03:52.890	0.001	-0.091	0.999	0.793	0	0.61	-5.515	0.291	83.908	0	0	0	0	0	0	0
WT222(CAA14FCCF874)	3.69	13105	2022-11-25 11:03:52.890	0.001	-0.091	0.999	0.793	0	0.61	-5.51	0.286	83.93	0	0	0	0	0	0	0
WT222(CAA14FCCF874)	3.69	13105	2022-11-25 11:03:52.890	0.014	-0.104	0.994	-0.061	-0.122	-0.549	-5.51	0.286	83.941	0	0	0	0	0	0	0
WT222(CAA14FCCF874)	3.69	13105	2022-11-25 11:03:52.890	0.014	-0.104	0.994	-0.061	-0.122	-0.549	-5.51	0.286	83.958	0	0	0	0	0	0	0
WT222(CAA14FCCF874)	3.69	13105	2022-11-25 11:03:52.890	0.014	-0.104	0.994	-0.061	-0.122	-0.549	-5.51	0.28	83.969	0	0	0	0	0	0	0
WT222(CAA14FCCF874)	3.69	13105	2022-11-25 11:03:52.890	0.014	-0.104	0.994	-0.061	-0.122	-0.549	-5.51	0.28	83.985	0	0	0	0	0	0	0
WT222(CAA14FCCF874)	3.69	13105	2022-11-25 11:03:52.906	-0.053	-0.091	0.997	-3.357	0	-0.366	-5.515	0.258	84.128	0	0	0	0	0	0	0
WT222(CAA14FCCF874)	3.69	13105	2022-11-25 11:03:52.906	-0.053	-0.091	0.997	-3.357	0	-0.366	-5.532	0.258	84.139	0	0	0	0	0	0	0
WT222(CAA14FCCF874)	3.69	13105	2022-11-25 11:03:52.906	-0.053	-0.091	0.997	-3.357	0	-0.366	-5.548	0.258	84.155	0	0	0	0	0	0	0
WT222(CAA14FCCF874)	3.69	13105	2022-11-25 11:03:52.906	-0.053	-0.091	0.997	-3.357	0	-0.366	-5.565	0.258	84.172	0	0	0	0	0	0	0
WT222(CAA14FCCF874)	3.69	13105	2022-11-25 11:03:52.906	-0.015	-0.094	0.995	-1.404	0.183	0.122	-5.57	0.258	84.188	0	0	0	0	0	0	0
WT222(CAA14FCCF874)	3.69	13105	2022-11-25 11:03:52.921	-0.015	-0.094	0.995	-1.404	0.183	0.122	-5.576	0.264	84.205	0	0	0	0	0	0	0
WT222(CAA14FCCF874)	3.69	13105	2022-11-25 11:03:52.921	-0.015	-0.094	0.995	-1.404	0.183	0.122	-5.581	0.264	84.221	0	0	0	0	0	0	0
WT222(CAA14FCCF874)	3.69	13105	2022-11-25 11:03:52.921	-0.015	-0.094	0.995	-1.404	0.183	0.122	-5.587	0.264	84.238	0	0	0	0	0	0	0
WT222(CAA14FCCF874)	3.69	13105	2022-11-25 11:03:52.970	0.025	-0.069	1.005	4.028	-0.793	1.221	-5.554	0.286	84.408	0	0	0	0	0	0	0
WT222(CAA14FCCF874)	3.69	13105	2022-11-25 11:03:52.970	0.025	-0.069	1.005	4.028	-0.793	1.221	-5.532	0.28	84.435	0	0	0	0	0	0	0
WT222(CAA14FCCF874)	3.69	13105	2022-11-25 11:03:52.970	0.025	-0.069	1.005	4.028	-0.793	1.221	-5.51	0.28	84.457	0	0	0	0	0	0	0
WT222(CAA14FCCF874)	3.69	13105	2022-11-25 11:03:52.970	0.025	-0.069	1.005	4.028	-0.793	1.221	-5.493	0.275	84.479	0	0	0	0	0	0	0
WT222(CAA14FCCF874)	3.69	13105	2022-11-25 11:03:52.970	0.051	-0.093	0.992	-2.563	0.061	-0.305	-5.504	0.275	84.496	0	0	0	0	0	0	0
WT222(CAA14FCCF874)	3.69	13105	2022-11-25 11:03:52.970	0.051	-0.093	0.992	-2.563	0.061	-0.305	-5.515	0.275	84.512	0	0	0	0	0	0	0
WT222(CAA14FCCF874)	3.69	13105	2022-11-25 11:03:52.970	0.051	-0.093	0.992	-2.563	0.061	-0.305	-5.526	0.275	84.529	0	0	0	0	0	0	0
WT222(CAA14FCCF874)	3.69	13105	2022-11-25 11:03:52.970	0.051	-0.093	0.992	-2.563	0.061	-0.305	-5.543	0.275	84.545	0	0	0	0	0	0	0
WT222(CAA14FCCF874)	3.69	13105	2022-11-25 11:03:53.032	0.011	-0.1	0.999	0.61	0.122	0.427	-5.537	0.269	84.567	0	0	0	0	0	0	0
WT222(CAA14FCCF874)	3.69	13105	2022-11-25 11:03:53.032	0.011	-0.1	0.999	0.61	0.122	0.427	-5.532	0.269	84.584	0	0	0	0	0	0	0
WT222(CAA14FCCF874)	3.69	13105	2022-11-25 11:03:53.032	0.011	-0.1	0.999	0.61	0.122	0.427	-5.532	0.269	84.606	0	0	0	0	0	0	0
WT222(CAA14FCCF874)	3.69	13105	2022-11-25 11:03:53.032	0.011	-0.1	0.999	0.61	0.122	0.427	-5.526	0.269	84.622	0	0	0	0	0	0	0
WT222(CAA14FCCF874)	3.69	13105	2022-11-25 11:03:53.032	0.037	-0.078	0.994	0.854	0.549	0.183	-5.521	0.269	84.644	0	0	0	0	0	0	0
WT222(CAA14FCCF874)	3.69	13105	2022-11-25 11:03:53.032	0.037	-0.078	0.994	0.854	0.549	0.183	-5.515	0.269	84.661	0	0	0	0	0	0	0
WT222(CAA14FCCF874)	3.69	13105	2022-11-25 11:03:53.032	0.037	-0.078	0.994	0.854	0.549	0.183	-5.51	0.269	84.677	0	0	0	0	0	0	0
WT222(CAA14FCCF874)	3.69	13105	2022-11-25 11:03:53.032	0.037	-0.078	0.994	0.854	0.549	0.183	-5.504	0.269	84.699	0	0	0	0	0	0	0
WT222(CAA14FCCF874)	3.69	13105	2022-11-25 11:03:53.032	-0.008	-0.073	1.017	0.122	0	-1.404	-5.504	0.269	84.71	0	0	0	0	0	0	0
WT222(CAA14FCCF874)	3.69	13105	2022-11-25 11:03:53.032	-0.008	-0.073	1.017	0.122	0	-1.404	-5.504	0.264	84.721	0	0	0	0	0	0	0
WT222(CAA14FCCF874)	3.69	13105	2022-11-25 11:03:53.032	-0.008	-0.073	1.017	0.122	0	-1.404	-5.499	0.264	84.732	0	0	0	0	0	0	0
WT222(CAA14FCCF874)	3.69	13105	2022-11-25 11:03:53.032	-0.008	-0.073	1.017	0.122	0	-1.404	-5.499	0.258	84.738	0	0	0	0	0	0	0
WT222(CAA14FCCF874)	3.69	13105	2022-11-25 11:03:53.032	0.01	-0.056	1.025	1.831	-0.244	0.427	-5.488	0.258	84.76	0	0	0	0	0	0	0
WT222(CAA14FCCF874)	3.69	13105	2022-11-25 11:03:53.032	0.01	-0.056	1.025	1.831	-0.244	0.427	-5.477	0.253	84.781	0	0	0	0	0	0	0
WT222(CAA14FCCF874)	3.69	13105	2022-11-25 11:03:53.032	0.01	-0.056	1.025	1.831	-0.244	0.427	-5.466	0.247	84.798	0	0	0	0	0	0	0
WT222(CAA14FCCF874)	3.69	13105	2022-11-25 11:03:53.032	0.01	-0.056	1.025	1.831	-0.244	0.427	-5.455	0.247	84.82	0	0	0	0	0	0	0
WT222(CAA14FCCF874)	3.69	13105	2022-11-25 11:03:53.157	0.025	-0.12	0.985	1.587	0.183	-0.61	-5.444	0.247	84.831	0	0	0	0	0	0	0
WT222(CAA14FCCF874)	3.69	13105	2022-11-25 11:03:53.157	0.025	-0.12	0.985	1.587	0.183	-0.61	-5.433	0.242	84.847	0	0	0	0	0	0	0
WT222(CAA14FCCF874)	3.69	13105	2022-11-25 11:03:53.157	0.025	-0.12	0.985	1.587	0.183	-0.61	-5.427	0.242	84.864	0	0	0	0	0	0	0
WT222(CAA14FCCF874)	3.69	13105	2022-11-25 11:03:53.157	0.025	-0.12	0.985	1.587	0.183	-0.61	-5.416	0.242	84.875	0	0	0	0	0	0	0
WT222(CAA14FCCF874)	3.69	13105	2022-11-25 11:03:53.157	0.011	-0.075	1.01	-0.671	0.549	-0.916	-5.416	0.242	84.891	0	0	0	0	0	0	0
WT222(CAA14FCCF874)	3.69	13105	2022-11-25 11:03:53.157	0.011	-0.075	1.01	-0.671	0.549	-0.916	-5.422	0.236	84.902	0	0	0	0	0	0	0
WT222(CAA14FCCF874)	3.69	13105	2022-11-25 11:03:53.157	0.011	-0.075	1.01	-0.671	0.549	-0.916	-5.422	0.236	84.913	0	0	0	0	0	0	0
WT222(CAA14FCCF874)	3.69	13105	2022-11-25 11:03:53.157	0.011	-0.075	1.01	-0.671	0.549	-0.916	-5.422	0.236	84.93	0	0	0	0	0	0	0
WT222(CAA14FCCF874)	3.69	13105	2022-11-25 11:03:53.188	0.025	-0.093	1.013	0.244	0.488	-0.916	-5.422	0.236	84.941	0	0	0	0	0	0	0
WT222(CAA14FCCF874)	3.69	13105	2022-11-25 11:03:53.188	0.025	-0.093	1.013	0.244	0.488	-0.916	-5.416	0.236	84.957	0	0	0	0	0	0	0
WT222(CAA14FCCF874)	3.69	13105	2022-11-25 11:03:53.188	0.025	-0.093	1.013	0.244	0.488	-0.916	-5.416	0.236	84.968	0	0	0	0	0	0	0
WT222(CAA14FCCF874)	3.69	13105	2022-11-25 11:03:53.188	0.025	-0.093	1.013	0.244	0.488	-0.916	-5.411	0.236	84.985	0	0	0	0	0	0	0
WT222(CAA14FCCF874)	3.69	13105	2022-11-25 11:03:53.188	0.042	-0.079	1.006	-1.343	0.122	-0.244	-5.416	0.231	85.001	0	0	0	0	0	0	0
WT222(CAA14FCCF874)	3.69	13105	2022-11-25 11:03:53.188	0.042	-0.079	1.006	-1.343	0.122	-0.244	-5.422	0.231	85.018	0	0	0	0	0	0	0
WT222(CAA14FCCF874)	3.69	13105	2022-11-25 11:03:53.188	0.042	-0.079	1.006	-1.343	0.122	-0.244	-5.427	0.225	85.034	0	0	0	0	0	0	0
WT222(CAA14FCCF874)	3.69	13105	2022-11-25 11:03:53.188	0.042	-0.079	1.006	-1.343	0.122	-0.244	-5.433	0.22	85.051	0	0	0	0	0	0	0
WT222(CAA14FCCF874)	3.69	13105	2022-11-25 11:03:53.220	-0.009	-0.067	0.985	-1.221	0.305	0.366	-5.378	0.209	85.21	0	0	0	0	0	0	0
WT222(CAA14FCCF874)	3.69	13105	2022-11-25 11:03:53.220	-0.009	-0.067	0.985	-1.221	0.305	0.366	-5.378	0.209	85.232	0	0	0	0	0	0	0
WT222(CAA14FCCF874)	3.69	13105	2022-11-25 11:03:53.220	-0.009	-0.067	0.985	-1.221	0.305	0.366	-5.383	0.209	85.254	0	0	0	0	0	0	0
WT222(CAA14FCCF874)	3.69	13105	2022-11-25 11:03:53.220	-0.037	-0.075	1.006	-0.854	0.122	0.061	-5.383	0.209	85.27	0	0	0	0	0	0	0
WT222(CAA14FCCF874)	3.69	13105	2022-11-25 11:03:53.220	-0.037	-0.075	1.006	-0.854	0.122	0.061	-5.389	0.203	85.287	0	0	0	0	0	0	0
WT222(CAA14FCCF874)	3.69	13105	2022-11-25 11:03:53.220	-0.037	-0.075	1.006	-0.854	0.122	0.061	-5.389	0.203	85.309	0	0	0	0	0	0	0
WT222(CAA14FCCF874)	3.69	13105	2022-11-25 11:03:53.220	-0.037	-0.075	1.006	-0.854	0.122	0.061	-5.389	0.203	85.325	0	0	0	0	0	0	0
WT222(CAA14FCCF874)	3.69	13105	2022-11-25 11:03:53.220	-0.008	-0.09	1.003	-0.122	-0.427	-0.061	-5.389	0.198	85.342	0	0	0	0	0	0	0
WT222(CAA14FCCF874)	3.69	13105	2022-11-25 11:03:53.267	-0.008	-0.09	1.003	-0.122	-0.427	-0.061	-5.389	0.198	85.364	0	0	0	0	0	0	0

## Sheet: 220cm
设备名称	电压	版本	片上时间	加速度X(g)	加速度Y(g)	加速度Z(g)	角速度X(°/s)	角速度Y(°/s)	角速度Z(°/s)	角度X(°)	角度Y(°)	角度Z(°)	磁场X	磁场Y	磁场Z	四元数0	四元数1	四元数2	四元数3	状态
WT222(CAA14FCCF874)	3.7	13105	2022-11-25 17:07:28.571	0.045	-0.041	0.995	-3.174	0	-0.549	-2.258	-1.302	87.814	0	0	0	0	0	0	0
WT222(CAA14FCCF874)	3.7	13105	2022-11-25 17:07:28.571	0.045	-0.041	0.995	-3.174	0	-0.549	-2.274	-1.307	87.814	0	0	0	0	0	0	0
WT222(CAA14FCCF874)	3.7	13105	2022-11-25 17:07:28.571	0.045	-0.041	0.995	-3.174	0	-0.549	-2.285	-1.307	87.814	0	0	0	0	0	0	0
WT222(CAA14FCCF874)	3.7	13105	2022-11-25 17:07:28.571	0.042	-0.062	1.005	-0.305	-0.305	0.183	-2.285	-1.307	87.814	0	0	0	0	0	0	0
WT222(CAA14FCCF874)	3.7	13105	2022-11-25 17:07:28.571	0.042	-0.062	1.005	-0.305	-0.305	0.183	-2.285	-1.313	87.819	0	0	0	0	0	0	0
WT222(CAA14FCCF874)	3.7	13105	2022-11-25 17:07:28.931	0.011	-0.019	1.003	3.296	-1.038	0.366	-1.719	-1.335	88.022	0	0	0	0	0	0	0
WT222(CAA14FCCF874)	3.7	13105	2022-11-25 17:07:28.946	0.074	-0.04	1.008	2.197	-0.977	-0.488	-1.708	-1.34	88.017	0	0	0	0	0	0	0
WT222(CAA14FCCF874)	3.7	13105	2022-11-25 17:07:28.946	0.074	-0.04	1.008	2.197	-0.977	-0.488	-1.697	-1.346	88.017	0	0	0	0	0	0	0
WT222(CAA14FCCF874)	3.7	13105	2022-11-25 17:07:28.946	0.074	-0.04	1.008	2.197	-0.977	-0.488	-1.686	-1.351	88.017	0	0	0	0	0	0	0
WT222(CAA14FCCF874)	3.7	13105	2022-11-25 17:07:28.946	0.074	-0.04	1.008	2.197	-0.977	-0.488	-1.675	-1.357	88.017	0	0	0	0	0	0	0
WT222(CAA14FCCF874)	3.7	13105	2022-11-25 17:07:28.946	-0.134	0.018	1.028	0.854	3.052	1.831	-1.675	-1.34	88.028	0	0	0	0	0	0	0
WT222(CAA14FCCF874)	3.7	13105	2022-11-25 17:07:28.946	-0.134	0.018	1.028	0.854	3.052	1.831	-1.67	-1.324	88.039	0	0	0	0	0	0	0
WT222(CAA14FCCF874)	3.7	13105	2022-11-25 17:07:28.946	-0.134	0.018	1.028	0.854	3.052	1.831	-1.664	-1.307	88.044	0	0	0	0	0	0	0
WT222(CAA14FCCF874)	3.7	13105	2022-11-25 17:07:29.540	0.054	-0.058	0.917	-0.61	-0.061	0	-2.186	-1.176	88.083	0	0	0	0	0	0	0
WT222(CAA14FCCF874)	3.7	13105	2022-11-25 17:07:29.540	0.054	-0.058	0.917	-0.61	-0.061	0	-2.186	-1.176	88.083	0	0	0	0	0	0	0
WT222(CAA14FCCF874)	3.7	13105	2022-11-25 17:07:29.540	0.054	-0.058	0.917	-0.61	-0.061	0	-2.192	-1.176	88.088	0	0	0	0	0	0	0
WT222(CAA14FCCF874)	3.7	13105	2022-11-25 17:07:29.540	0.054	-0.058	0.917	-0.61	-0.061	0	-2.197	-1.176	88.088	0	0	0	0	0	0	0
WT222(CAA14FCCF874)	3.7	13105	2022-11-25 17:07:29.540	-0.039	-0.014	1.066	-0.671	-0.61	-1.221	-2.203	-1.176	88.083	0	0	0	0	0	0	0
WT222(CAA14FCCF874)	3.7	13105	2022-11-25 17:07:29.540	-0.039	-0.014	1.066	-0.671	-0.61	-1.221	-2.203	-1.181	88.083	0	0	0	0	0	0	0
WT222(CAA14FCCF874)	3.7	13105	2022-11-25 17:07:29.540	-0.039	-0.014	1.066	-0.671	-0.61	-1.221	-2.208	-1.181	88.077	0	0	0	0	0	0	0
WT222(CAA14FCCF874)	3.7	13105	2022-11-25 17:07:29.540	-0.039	-0.014	1.066	-0.671	-0.61	-1.221	-2.208	-1.181	88.072	0	0	0	0	0	0	0
WT222(CAA14FCCF874)	3.7	13105	2022-11-25 17:07:29.868	0.031	-0.075	0.99	-1.526	-0.305	0.244	-1.961	-1.181	88.286	0	0	0	0	0	0	0
WT222(CAA14FCCF874)	3.7	13105	2022-11-25 17:07:29.868	0.031	-0.075	0.99	-1.526	-0.305	0.244	-1.967	-1.181	88.292	0	0	0	0	0	0	0
WT222(CAA14FCCF874)	3.7	13105	2022-11-25 17:07:29.868	0.031	-0.075	0.99	-1.526	-0.305	0.244	-1.972	-1.187	88.297	0	0	0	0	0	0	0
WT222(CAA14FCCF874)	3.7	13105	2022-11-25 17:07:29.868	-0.019	-0.057	1.015	1.892	-1.526	0.427	-1.967	-1.192	88.303	0	0	0	0	0	0	0
WT222(CAA14FCCF874)	3.7	13105	2022-11-25 17:07:29.868	-0.019	-0.057	1.015	1.892	-1.526	0.427	-1.956	-1.198	88.314	0	0	0	0	0	0	0
WT222(CAA14FCCF874)	3.7	13105	2022-11-25 17:07:29.868	-0.019	-0.057	1.015	1.892	-1.526	0.427	-1.945	-1.208	88.319	0	0	0	0	0	0	0
WT222(CAA14FCCF874)	3.7	13105	2022-11-25 17:07:29.868	-0.019	-0.057	1.015	1.892	-1.526	0.427	-1.939	-1.214	88.325	0	0	0	0	0	0	0
WT222(CAA14FCCF874)	3.7	13105	2022-11-25 17:07:29.868	0.037	-0.041	0.977	4.456	0.366	0	-1.917	-1.208	88.33	0	0	0	0	0	0	0
WT222(CAA14FCCF874)	3.7	13105	2022-11-25 17:07:30.196	0.003	-0.03	0.976	1.465	0.732	-0.122	-1.868	-1.214	88.369	0	0	0	0	0	0	0
WT222(CAA14FCCF874)	3.7	13105	2022-11-25 17:07:30.196	0.003	-0.03	0.976	1.465	0.732	-0.122	-1.862	-1.214	88.374	0	0	0	0	0	0	0
WT222(CAA14FCCF874)	3.7	13105	2022-11-25 17:07:30.196	0.003	-0.03	0.976	1.465	0.732	-0.122	-1.857	-1.208	88.38	0	0	0	0	0	0	0
WT222(CAA14FCCF874)	3.7	13105	2022-11-25 17:07:30.196	0.056	-0.019	1.012	-6.653	-1.526	0.244	-1.89	-1.219	88.385	0	0	0	0	0	0	0
WT222(CAA14FCCF874)	3.7	13105	2022-11-25 17:07:30.196	0.056	-0.019	1.012	-6.653	-1.526	0.244	-1.923	-1.23	88.391	0	0	0	0	0	0	0
WT222(CAA14FCCF874)	3.7	13105	2022-11-25 17:07:30.196	0.056	-0.019	1.012	-6.653	-1.526	0.244	-1.956	-1.236	88.396	0	0	0	0	0	0	0
WT222(CAA14FCCF874)	3.7	13105	2022-11-25 17:07:30.196	0.056	-0.019	1.012	-6.653	-1.526	0.244	-1.989	-1.247	88.401	0	0	0	0	0	0	0
WT222(CAA14FCCF874)	3.7	13105	2022-11-25 17:07:30.196	-0.041	-0.072	1.013	-0.61	0.305	0.671	-1.989	-1.247	88.412	0	0	0	0	0	0	0
WT222(CAA14FCCF874)	3.7	13105	2022-11-25 17:07:30.321	-0.021	-0.003	0.992	-1.404	-2.38	-0.183	-1.725	-1.346	88.654	0	0	0	0	0	0	0
WT222(CAA14FCCF874)	3.7	13105	2022-11-25 17:07:30.321	-0.021	-0.003	0.992	-1.404	-2.38	-0.183	-1.73	-1.357	88.66	0	0	0	0	0	0	0
WT222(CAA14FCCF874)	3.7	13105	2022-11-25 17:07:30.321	-0.021	-0.003	0.992	-1.404	-2.38	-0.183	-1.741	-1.368	88.665	0	0	0	0	0	0	0
WT222(CAA14FCCF874)	3.7	13105	2022-11-25 17:07:30.321	0.043	-0.042	1.005	-1.282	-0.793	0	-1.747	-1.373	88.671	0	0	0	0	0	0	0
WT222(CAA14FCCF874)	3.7	13105	2022-11-25 17:07:30.321	0.043	-0.042	1.005	-1.282	-0.793	0	-1.752	-1.373	88.682	0	0	0	0	0	0	0
WT222(CAA14FCCF874)	3.7	13105	2022-11-25 17:07:30.321	0.043	-0.042	1.005	-1.282	-0.793	0	-1.758	-1.379	88.687	0	0	0	0	0	0	0
WT222(CAA14FCCF874)	3.7	13105	2022-11-25 17:07:30.321	-0.021	-0.048	1.016	2.686	-0.183	0.061	-1.747	-1.379	88.693	0	0	0	0	0	0	0
WT222(CAA14FCCF874)	3.7	13105	2022-11-25 17:07:30.321	-0.021	-0.048	1.016	2.686	-0.183	0.061	-1.73	-1.379	88.698	0	0	0	0	0	0	0
WT222(CAA14FCCF874)	3.7	13105	2022-11-25 17:07:30.399	0.104	-0.075	1.004	4.822	-0.549	0.183	-1.818	-1.428	89.061	0	0	0	0	0	0	0
WT222(CAA14FCCF874)	3.7	13105	2022-11-25 17:07:30.399	0.104	-0.075	1.004	4.822	-0.549	0.183	-1.796	-1.439	89.072	0	0	0	0	0	0	0
WT222(CAA14FCCF874)	3.7	13105	2022-11-25 17:07:30.399	0.024	-0.043	0.941	2.808	0.305	0.549	-1.78	-1.439	89.083	0	0	0	0	0	0	0
WT222(CAA14FCCF874)	3.7	13105	2022-11-25 17:07:30.399	0.024	-0.043	0.941	2.808	0.305	0.549	-1.769	-1.445	89.094	0	0	0	0	0	0	0
WT222(CAA14FCCF874)	3.7	13105	2022-11-25 17:07:30.399	0.024	-0.043	0.941	2.808	0.305	0.549	-1.758	-1.445	89.105	0	0	0	0	0	0	0
WT222(CAA14FCCF874)	3.7	13105	2022-11-25 17:07:30.399	0.024	-0.043	0.941	2.808	0.305	0.549	-1.747	-1.445	89.116	0	0	0	0	0	0	0
WT222(CAA14FCCF874)	3.7	13105	2022-11-25 17:07:30.399	0.011	-0.021	1.015	10.254	-1.282	0	-1.697	-1.456	89.121	0	0	0	0	0	0	0
WT222(CAA14FCCF874)	3.7	13105	2022-11-25 17:07:30.399	0.011	-0.021	1.015	10.254	-1.282	0	-1.648	-1.467	89.132	0	0	0	0	0	0	0
WT222(CAA14FCCF874)	3.7	13105	2022-11-25 17:07:30.493	0.032	-0.042	0.921	-6.775	0.916	0	-1.313	-1.659	90.198	0	0	0	0	0	0	0
WT222(CAA14FCCF874)	3.7	13105	2022-11-25 17:07:30.493	0.032	-0.042	0.921	-6.775	0.916	0	-1.346	-1.653	90.209	0	0	0	0	0	0	0
WT222(CAA14FCCF874)	3.7	13105	2022-11-25 17:07:30.493	0.032	-0.042	0.921	-6.775	0.916	0	-1.379	-1.653	90.22	0	0	0	0	0	0	0
WT222(CAA14FCCF874)	3.7	13105	2022-11-25 17:07:30.493	0.032	-0.042	0.921	-6.775	0.916	0	-1.412	-1.648	90.231	0	0	0	0	0	0	0
WT222(CAA14FCCF874)	3.7	13105	2022-11-25 17:07:30.493	0.079	-0.027	1.028	1.648	-0.854	0.488	-1.401	-1.653	90.247	0	0	0	0	0	0	0
WT222(CAA14FCCF874)	3.7	13105	2022-11-25 17:07:30.493	0.079	-0.027	1.028	1.648	-0.854	0.488	-1.395	-1.659	90.258	0	0	0	0	0	0	0
WT222(CAA14FCCF874)	3.7	13105	2022-11-25 17:07:30.493	0.079	-0.027	1.028	1.648	-0.854	0.488	-1.384	-1.664	90.275	0	0	0	0	0	0	0
WT222(CAA14FCCF874)	3.7	13105	2022-11-25 17:07:30.493	0.079	-0.027	1.028	1.648	-0.854	0.488	-1.379	-1.67	90.286	0	0	0	0	0	0	0
WT222(CAA14FCCF874)	3.7	13105	2022-11-25 17:07:30.650	0	0.01	1.009	-4.456	-0.061	-0.061	-1.022	-1.747	90.956	0	0	0	0	0	0	0
WT222(CAA14FCCF874)	3.7	13105	2022-11-25 17:07:30.650	0	0.01	1.009	-4.456	-0.061	-0.061	-1.038	-1.747	90.967	0	0	0	0	0	0	0
WT222(CAA14FCCF874)	3.7	13105	2022-11-25 17:07:30.650	0	0.01	1.009	-4.456	-0.061	-0.061	-1.06	-1.741	90.978	0	0	0	0	0	0	0
WT222(CAA14FCCF874)	3.7	13105	2022-11-25 17:07:30.650	0.041	-0.003	1.03	-4.761	0	-0.366	-1.082	-1.741	90.989	0	0	0	0	0	0	0
WT222(CAA14FCCF874)	3.7	13105	2022-11-25 17:07:30.650	0.041	-0.003	1.03	-4.761	0	-0.366	-1.104	-1.741	91	0	0	0	0	0	0	0
WT222(CAA14FCCF874)	3.7	13105	2022-11-25 17:07:30.650	0.041	-0.003	1.03	-4.761	0	-0.366	-1.126	-1.741	91.011	0	0	0	0	0	0	0
WT222(CAA14FCCF874)	3.7	13105	2022-11-25 17:07:30.650	0.041	-0.003	1.03	-4.761	0	-0.366	-1.143	-1.741	91.027	0	0	0	0	0	0	0
WT222(CAA14FCCF874)	3.7	13105	2022-11-25 17:07:30.650	0.027	0.009	1.01	-11.719	-0.61	0.366	-1.203	-1.741	91.038	0	0	0	0	0	0	0
WT222(CAA14FCCF874)	3.7	13105	2022-11-25 17:07:31.040	0.017	-0.044	1.012	-1.221	1.465	1.465	-1.703	-1.774	92.049	0	0	0	0	0	0	0
WT222(CAA14FCCF874)	3.7	13105	2022-11-25 17:07:31.040	0.017	-0.044	1.012	-1.221	1.465	1.465	-1.708	-1.763	92.071	0	0	0	0	0	0	0
WT222(CAA14FCCF874)	3.7	13105	2022-11-25 17:07:31.040	0.076	-0.018	0.994	1.343	0.671	-0.488	-1.703	-1.763	92.087	0	0	0	0	0	0	0
WT222(CAA14FCCF874)	3.7	13105	2022-11-25 17:07:31.040	0.076	-0.018	0.994	1.343	0.671	-0.488	-1.692	-1.758	92.104	0	0	0	0	0	0	0
WT222(CAA14FCCF874)	3.7	13105	2022-11-25 17:07:31.040	0.076	-0.018	0.994	1.343	0.671	-0.488	-1.686	-1.758	92.115	0	0	0	0	0	0	0
WT222(CAA14FCCF874)	3.7	13105	2022-11-25 17:07:31.040	0.076	-0.018	0.994	1.343	0.671	-0.488	-1.681	-1.752	92.131	0	0	0	0	0	0	0
WT222(CAA14FCCF874)	3.7	13105	2022-11-25 17:07:31.040	0.002	-0.019	0.988	0.183	0.916	-0.122	-1.681	-1.747	92.148	0	0	0	0	0	0	0
WT222(CAA14FCCF874)	3.7	13105	2022-11-25 17:07:31.040	0.002	-0.019	0.988	0.183	0.916	-0.122	-1.675	-1.747	92.164	0	0	0	0	0	0	0
WT222(CAA14FCCF874)	3.7	13105	2022-11-25 17:07:31.118	-0.048	-0.018	0.984	-0.061	-0.366	-0.977	-1.675	-1.758	92.439	0	0	0	0	0	0	0
WT222(CAA14FCCF874)	3.7	13105	2022-11-25 17:07:31.118	-0.048	-0.018	0.984	-0.061	-0.366	-0.977	-1.675	-1.758	92.45	0	0	0	0	0	0	0
WT222(CAA14FCCF874)	3.7	13105	2022-11-25 17:07:31.118	0.058	0	1.005	-1.099	0	-0.854	-1.681	-1.752	92.466	0	0	0	0	0	0	0
WT222(CAA14FCCF874)	3.7	13105	2022-11-25 17:07:31.118	0.058	0	1.005	-1.099	0	-0.854	-1.681	-1.752	92.477	0	0	0	0	0	0	0
WT222(CAA14FCCF874)	3.7	13105	2022-11-25 17:07:31.134	0.058	0	1.005	-1.099	0	-0.854	-1.686	-1.752	92.494	0	0	0	0	0	0	0
WT222(CAA14FCCF874)	3.7	13105	2022-11-25 17:07:31.134	0.058	0	1.005	-1.099	0	-0.854	-1.692	-1.752	92.505	0	0	0	0	0	0	0
WT222(CAA14FCCF874)	3.7	13105	2022-11-25 17:07:31.134	0	-0.096	0.993	-0.61	0.366	1.038	-1.692	-1.747	92.527	0	0	0	0	0	0	0
WT222(CAA14FCCF874)	3.7	13105	2022-11-25 17:07:31.134	0	-0.096	0.993	-0.61	0.366	1.038	-1.697	-1.741	92.549	0	0	0	0	0	0	0
WT222(CAA14FCCF874)	3.7	13105	2022-11-25 17:07:31.368	0.019	-0.069	0.994	1.282	2.808	-2.075	-1.653	-1.725	92.692	0	0	0	0	0	0	0
WT222(CAA14FCCF874)	3.7	13105	2022-11-25 17:07:31.368	0.019	-0.069	0.994	1.282	2.808	-2.075	-1.648	-1.714	92.697	0	0	0	0	0	0	0
WT222(CAA14FCCF874)	3.7	13105	2022-11-25 17:07:31.368	0.023	-0.034	0.988	2.686	-0.977	2.625	-1.637	-1.714	92.725	0	0	0	0	0	0	0
WT222(CAA14FCCF874)	3.7	13105	2022-11-25 17:07:31.368	0.023	-0.034	0.988	2.686	-0.977	2.625	-1.62	-1.719	92.758	0	0	0	0	0	0	0
WT222(CAA14FCCF874)	3.7	13105	2022-11-25 17:07:31.368	0.023	-0.034	0.988	2.686	-0.977	2.625	-1.609	-1.725	92.791	0	0	0	0	0	0	0
WT222(CAA14FCCF874)	3.7	13105	2022-11-25 17:07:31.368	0.023	-0.034	0.988	2.686	-0.977	2.625	-1.599	-1.725	92.818	0	0	0	0	0	0	0
WT222(CAA14FCCF874)	3.7	13105	2022-11-25 17:07:31.368	0.044	0.004	1.022	-0.488	1.709	0	-1.599	-1.719	92.84	0	0	0	0	0	0	0
WT222(CAA14FCCF874)	3.7	13105	2022-11-25 17:07:31.368	0.044	0.004	1.022	-0.488	1.709	0	-1.604	-1.708	92.856	0	0	0	0	0	0	0
WT222(CAA14FCCF874)	3.7	13105	2022-11-25 17:07:31.790	0.018	-0.061	1.047	-0.793	2.502	0.183	-1.686	-1.67	92.988	0	0	0	0	0	0	0
WT222(CAA14FCCF874)	3.7	13105	2022-11-25 17:07:31.790	0.035	-0.029	0.954	0.366	1.404	0.366	-1.681	-1.659	93.005	0	0	0	0	0	0	0
WT222(CAA14FCCF874)	3.7	13105	2022-11-25 17:07:31.790	0.035	-0.029	0.954	0.366	1.404	0.366	-1.681	-1.653	93.027	0	0	0	0	0	0	0
WT222(CAA14FCCF874)	3.7	13105	2022-11-25 17:07:31.790	0.035	-0.029	0.954	0.366	1.404	0.366	-1.681	-1.642	93.049	0	0	0	0	0	0	0
WT222(CAA14FCCF874)	3.7	13105	2022-11-25 17:07:31.790	0.035	-0.029	0.954	0.366	1.404	0.366	-1.681	-1.637	93.065	0	0	0	0	0	0	0
WT222(CAA14FCCF874)	3.7	13105	2022-11-25 17:07:31.790	0.045	-0.035	1.023	3.296	-0.305	-0.061	-1.664	-1.637	93.082	0	0	0	0	0	0	0
WT222(CAA14FCCF874)	3.7	13105	2022-11-25 17:07:31.790	0.045	-0.035	1.023	3.296	-0.305	-0.061	-1.648	-1.637	93.098	0	0	0	0	0	0	0
WT222(CAA14FCCF874)	3.7	13105	2022-11-25 17:07:31.790	0.045	-0.035	1.023	3.296	-0.305	-0.061	-1.631	-1.637	93.12	0	0	0	0	0	0	0
WT222(CAA14FCCF874)	3.7	13105	2022-11-25 17:07:31.790	0.12	0.057	1.144	2.747	2.93	-0.366	-1.648	-1.791	93.516	0	0	0	0	0	0	0
WT222(CAA14FCCF874)	3.7	13105	2022-11-25 17:07:31.790	-0.042	-0.065	0.918	-9.888	4.272	0.549	-1.697	-1.774	93.538	0	0	0	0	0	0	0
WT222(CAA14FCCF874)	3.7	13105	2022-11-25 17:07:31.790	-0.042	-0.065	0.918	-9.888	4.272	0.549	-1.747	-1.752	93.554	0	0	0	0	0	0	0
WT222(CAA14FCCF874)	3.7	13105	2022-11-25 17:07:31.790	-0.042	-0.065	0.918	-9.888	4.272	0.549	-1.796	-1.73	93.571	0	0	0	0	0	0	0
WT222(CAA14FCCF874)	3.7	13105	2022-11-25 17:07:31.790	-0.042	-0.065	0.918	-9.888	4.272	0.549	-1.846	-1.708	93.593	0	0	0	0	0	0	0
WT222(CAA14FCCF874)	3.7	13105	2022-11-25 17:07:31.790	0.014	0	1.025	5.676	-7.202	-0.122	-1.818	-1.741	93.609	0	0	0	0	0	0	0
WT222(CAA14FCCF874)	3.7	13105	2022-11-25 17:07:31.790	0.014	0	1.025	5.676	-7.202	-0.122	-1.785	-1.78	93.625	0	0	0	0	0	0	0
WT222(CAA14FCCF874)	3.7	13105	2022-11-25 17:07:31.790	0.014	0	1.025	5.676	-7.202	-0.122	-1.758	-1.813	93.642	0	0	0	0	0	0	0
WT222(CAA14FCCF874)	3.7	13105	2022-11-25 17:07:31.884	0.084	-0.048	0.999	-4.211	0.061	0.183	-1.456	-1.549	94.609	0	0	0	0	0	0	0
WT222(CAA14FCCF874)	3.7	13105	2022-11-25 17:07:31.884	0.084	-0.048	0.999	-4.211	0.061	0.183	-1.478	-1.549	94.62	0	0	0	0	0	0	0
WT222(CAA14FCCF874)	3.7	13105	2022-11-25 17:07:31.884	0.084	-0.048	0.999	-4.211	0.061	0.183	-1.494	-1.549	94.631	0	0	0	0	0	0	0
WT222(CAA14FCCF874)	3.7	13105	2022-11-25 17:07:31.884	0.084	-0.048	0.999	-4.211	0.061	0.183	-1.516	-1.549	94.642	0	0	0	0	0	0	0
WT222(CAA14FCCF874)	3.7	13105	2022-11-25 17:07:31.884	0.004	-0.035	0.996	-0.427	0	-0.122	-1.516	-1.549	94.647	0	0	0	0	0	0	0
WT222(CAA14FCCF874)	3.7	13105	2022-11-25 17:07:31.884	0.004	-0.035	0.996	-0.427	0	-0.122	-1.516	-1.555	94.658	0	0	0	0	0	0	0
WT222(CAA14FCCF874)	3.7	13105	2022-11-25 17:07:31.884	0.004	-0.035	0.996	-0.427	0	-0.122	-1.516	-1.555	94.664	0	0	0	0	0	0	0
WT222(CAA14FCCF874)	3.7	13105	2022-11-25 17:07:31.884	0.004	-0.035	0.996	-0.427	0	-0.122	-1.516	-1.555	94.675	0	0	0	0	0	0	0
WT222(CAA14FCCF874)	3.7	13105	2022-11-25 17:07:31.962	0.023	-0.012	1.001	1.099	0.305	0.061	-1.5	-1.544	94.757	0	0	0	0	0	0	0
WT222(CAA14FCCF874)	3.7	13105	2022-11-25 17:07:31.962	0.023	-0.012	1.001	1.099	0.305	0.061	-1.494	-1.538	94.763	0	0	0	0	0	0	0
WT222(CAA14FCCF874)	3.7	13105	2022-11-25 17:07:31.962	0.023	-0.012	1.001	1.099	0.305	0.061	-1.489	-1.538	94.774	0	0	0	0	0	0	0
WT222(CAA14FCCF874)	3.7	13105	2022-11-25 17:07:31.962	0.023	-0.012	1.001	1.099	0.305	0.061	-1.483	-1.533	94.785	0	0	0	0	0	0	0
WT222(CAA14FCCF874)	3.7	13105	2022-11-25 17:07:31.962	0.024	-0.02	0.997	0.61	-0.061	-0.183	-1.478	-1.533	94.79	0	0	0	0	0	0	0
WT222(CAA14FCCF874)	3.7	13105	2022-11-25 17:07:31.962	0.024	-0.02	0.997	0.61	-0.061	-0.183	-1.478	-1.533	94.796	0	0	0	0	0	0	0
WT222(CAA14FCCF874)	3.7	13105	2022-11-25 17:07:31.962	0.024	-0.02	0.997	0.61	-0.061	-0.183	-1.472	-1.533	94.807	0	0	0	0	0	0	0
WT222(CAA14FCCF874)	3.7	13105	2022-11-25 17:07:31.962	0.024	-0.02	0.997	0.61	-0.061	-0.183	-1.467	-1.533	94.812	0	0	0	0	0	0	0
WT222(CAA14FCCF874)	3.7	13105	2022-11-25 17:07:32.181	0.084	-0.027	1	0.977	-0.305	0.549	-1.417	-1.571	95.015	0	0	0	0	0	0	0
WT222(CAA14FCCF874)	3.7	13105	2022-11-25 17:07:32.181	0.084	-0.027	1	0.977	-0.305	0.549	-1.417	-1.577	95.021	0	0	0	0	0	0	0
WT222(CAA14FCCF874)	3.7	13105	2022-11-25 17:07:32.181	0.084	-0.027	1	0.977	-0.305	0.549	-1.412	-1.577	95.026	0	0	0	0	0	0	0
WT222(CAA14FCCF874)	3.7	13105	2022-11-25 17:07:32.181	0.054	-0.026	1.012	1.648	0	0.549	-1.401	-1.582	95.032	0	0	0	0	0	0	0
WT222(CAA14FCCF874)	3.7	13105	2022-11-25 17:07:32.181	0.054	-0.026	1.012	1.648	0	0.549	-1.395	-1.582	95.037	0	0	0	0	0	0	0
WT222(CAA14FCCF874)	3.7	13105	2022-11-25 17:07:32.181	0.054	-0.026	1.012	1.648	0	0.549	-1.384	-1.588	95.037	0	0	0	0	0	0	0
WT222(CAA14FCCF874)	3.7	13105	2022-11-25 17:07:32.181	0.054	-0.026	1.012	1.648	0	0.549	-1.379	-1.588	95.043	0	0	0	0	0	0	0
WT222(CAA14FCCF874)	3.7	13105	2022-11-25 17:07:32.181	0.027	-0.015	1.002	0.854	0.061	-0.916	-1.373	-1.593	95.043	0	0	0	0	0	0	0
WT222(CAA14FCCF874)	3.7	13105	2022-11-25 17:07:32.259	-0.013	-0.038	1.008	1.343	-0.305	1.831	-1.214	-1.802	94.905	0	0	0	0	0	0	0
WT222(CAA14FCCF874)	3.7	13105	2022-11-25 17:07:32.259	-0.013	-0.038	1.008	1.343	-0.305	1.831	-1.208	-1.802	94.905	0	0	0	0	0	0	0
WT222(CAA14FCCF874)	3.7	13105	2022-11-25 17:07:32.259	0.049	-0.024	1.004	4.395	-0.122	0.671	-1.187	-1.802	94.9	0	0	0	0	0	0	0
WT222(CAA14FCCF874)	3.7	13105	2022-11-25 17:07:32.259	0.049	-0.024	1.004	4.395	-0.122	0.671	-1.165	-1.802	94.894	0	0	0	0	0	0	0
WT222(CAA14FCCF874)	3.7	13105	2022-11-25 17:07:32.259	0.049	-0.024	1.004	4.395	-0.122	0.671	-1.148	-1.802	94.889	0	0	0	0	0	0	0
WT222(CAA14FCCF874)	3.7	13105	2022-11-25 17:07:32.259	0.049	-0.024	1.004	4.395	-0.122	0.671	-1.126	-1.802	94.883	0	0	0	0	0	0	0
WT222(CAA14FCCF874)	3.7	13105	2022-11-25 17:07:32.259	0.027	-0.018	0.997	6.592	0	0.488	-1.093	-1.802	94.878	0	0	0	0	0	0	0
WT222(CAA14FCCF874)	3.7	13105	2022-11-25 17:07:32.259	0.027	-0.018	0.997	6.592	0	0.488	-1.06	-1.802	94.867	0	0	0	0	0	0	0
WT222(CAA14FCCF874)	3.7	13105	2022-11-25 17:07:32.650	0.027	-0.018	0.997	6.592	0	0.488	-1.033	-1.802	94.861	0	0	0	0	0	0	0
WT222(CAA14FCCF874)	3.7	13105	2022-11-25 17:07:32.665	0.027	-0.018	0.997	6.592	0	0.488	-1	-1.802	94.856	0	0	0	0	0	0	0
WT222(CAA14FCCF874)	3.7	13105	2022-11-25 17:07:32.665	0.045	0.022	0.993	3.906	-0.183	-1.221	-0.978	-1.802	94.839	0	0	0	0	0	0	0
WT222(CAA14FCCF874)	3.7	13105	2022-11-25 17:07:32.665	0.045	0.022	0.993	3.906	-0.183	-1.221	-0.961	-1.807	94.823	0	0	0	0	0	0	0
WT222(CAA14FCCF874)	3.7	13105	2022-11-25 17:07:32.665	0.045	0.022	0.993	3.906	-0.183	-1.221	-0.939	-1.807	94.807	0	0	0	0	0	0	0
WT222(CAA14FCCF874)	3.7	13105	2022-11-25 17:07:32.665	0.045	0.022	0.993	3.906	-0.183	-1.221	-0.923	-1.807	94.785	0	0	0	0	0	0	0
WT222(CAA14FCCF874)	3.7	13105	2022-11-25 17:07:32.665	-0.012	0.019	1.007	1.892	-0.305	-0.427	-0.912	-1.807	94.774	0	0	0	0	0	0	0
WT222(CAA14FCCF874)	3.7	13105	2022-11-25 17:07:32.665	-0.012	0.019	1.007	1.892	-0.305	-0.427	-0.901	-1.813	94.763	0	0	0	0	0	0	0
WT222(CAA14FCCF874)	3.7	13105	2022-11-25 17:07:33.228	-0.012	0.019	1.007	1.892	-0.305	-0.427	-0.89	-1.813	94.746	0	0	0	0	0	0	0
WT222(CAA14FCCF874)	3.7	13105	2022-11-25 17:07:33.228	-0.012	0.019	1.007	1.892	-0.305	-0.427	-0.879	-1.813	94.735	0	0	0	0	0	0	0
WT222(CAA14FCCF874)	3.7	13105	2022-11-25 17:07:33.228	0.065	0.012	0.993	-0.854	-0.244	-0.549	-0.884	-1.813	94.719	0	0	0	0	0	0	0
WT222(CAA14FCCF874)	3.7	13105	2022-11-25 17:07:33.228	0.065	0.012	0.993	-0.854	-0.244	-0.549	-0.884	-1.813	94.702	0	0	0	0	0	0	0
WT222(CAA14FCCF874)	3.7	13105	2022-11-25 17:07:33.228	0.065	0.012	0.993	-0.854	-0.244	-0.549	-0.89	-1.813	94.691	0	0	0	0	0	0	0
WT222(CAA14FCCF874)	3.7	13105	2022-11-25 17:07:33.228	0.065	0.012	0.993	-0.854	-0.244	-0.549	-0.89	-1.818	94.675	0	0	0	0	0	0	0
WT222(CAA14FCCF874)	3.7	13105	2022-11-25 17:07:33.228	0.021	-0.021	0.997	-4.7	-0.244	0.366	-0.912	-1.818	94.664	0	0	0	0	0	0	0
WT222(CAA14FCCF874)	3.7	13105	2022-11-25 17:07:33.228	0.021	-0.021	0.997	-4.7	-0.244	0.366	-0.934	-1.818	94.653	0	0	0	0	0	0	0
WT222(CAA14FCCF874)	3.7	13105	2022-11-25 17:07:33.399	0.025	0.03	1.004	0.061	-0.122	-0.549	-0.786	-1.813	94.438	0	0	0	0	0	0	0
WT222(CAA14FCCF874)	3.7	13105	2022-11-25 17:07:33.415	0.065	0.013	1	-4.395	-0.305	-0.671	-0.807	-1.813	94.417	0	0	0	0	0	0	0
WT222(CAA14FCCF874)	3.7	13105	2022-11-25 17:07:33.415	0.065	0.013	1	-4.395	-0.305	-0.671	-0.824	-1.813	94.4	0	0	0	0	0	0	0
WT222(CAA14FCCF874)	3.7	13105	2022-11-25 17:07:33.415	0.065	0.013	1	-4.395	-0.305	-0.671	-0.846	-1.813	94.384	0	0	0	0	0	0	0
WT222(CAA14FCCF874)	3.7	13105	2022-11-25 17:07:33.415	0.065	0.013	1	-4.395	-0.305	-0.671	-0.868	-1.818	94.367	0	0	0	0	0	0	0
WT222(CAA14FCCF874)	3.7	13105	2022-11-25 17:07:33.415	0.029	-0.026	1.002	-4.211	0	-0.427	-0.884	-1.818	94.351	0	0	0	0	0	0	0
WT222(CAA14FCCF874)	3.7	13105	2022-11-25 17:07:33.415	0.029	-0.026	1.002	-4.211	0	-0.427	-0.901	-1.818	94.334	0	0	0	0	0	0	0
WT222(CAA14FCCF874)	3.7	13105	2022-11-25 17:07:33.415	0.029	-0.026	1.002	-4.211	0	-0.427	-0.923	-1.818	94.318	0	0	0	0	0	0	0
WT222(CAA14FCCF874)	3.7	13105	2022-11-25 17:07:33.712	0.062	-0.024	0.994	1.404	0	-0.549	-0.873	-1.835	93.757	0	0	0	0	0	0	0
WT222(CAA14FCCF874)	3.7	13105	2022-11-25 17:07:33.712	0.037	-0.041	1.012	1.77	0.122	0.793	-0.862	-1.835	93.746	0	0	0	0	0	0	0
WT222(CAA14FCCF874)	3.7	13105	2022-11-25 17:07:33.712	0.037	-0.041	1.012	1.77	0.122	0.793	-0.857	-1.835	93.73	0	0	0	0	0	0	0
WT222(CAA14FCCF874)	3.7	13105	2022-11-25 17:07:33.712	0.037	-0.041	1.012	1.77	0.122	0.793	-0.851	-1.835	93.719	0	0	0	0	0	0	0
WT222(CAA14FCCF874)	3.7	13105	2022-11-25 17:07:33.712	0.037	-0.041	1.012	1.77	0.122	0.793	-0.84	-1.835	93.702	0	0	0	0	0	0	0
WT222(CAA14FCCF874)	3.7	13105	2022-11-25 17:07:33.712	0.033	0.05	0.991	6.775	-0.183	-3.662	-0.807	-1.84	93.669	0	0	0	0	0	0	0
WT222(CAA14FCCF874)	3.7	13105	2022-11-25 17:07:33.712	0.033	0.05	0.991	6.775	-0.183	-3.662	-0.775	-1.84	93.631	0	0	0	0	0	0	0
WT222(CAA14FCCF874)	3.7	13105	2022-11-25 17:07:33.712	0.033	0.05	0.991	6.775	-0.183	-3.662	-0.736	-1.846	93.598	0	0	0	0	0	0	0
WT222(CAA14FCCF874)	3.7	13105	2022-11-25 17:07:33.712	-0.026	-0.234	1.016	-11.353	-0.122	8.118	-0.961	-1.84	93.494	0	0	0	0	0	0	0
WT222(CAA14FCCF874)	3.7	13105	2022-11-25 17:07:33.712	0.091	0.017	1.013	2.441	-0.061	-0.977	-0.945	-1.846	93.466	0	0	0	0	0	0	0
WT222(CAA14FCCF874)	3.7	13105	2022-11-25 17:07:33.712	0.091	0.017	1.013	2.441	-0.061	-0.977	-0.934	-1.846	93.444	0	0	0	0	0	0	0
WT222(CAA14FCCF874)	3.7	13105	2022-11-25 17:07:33.712	0.091	0.017	1.013	2.441	-0.061	-0.977	-0.923	-1.851	93.422	0	0	0	0	0	0	0
WT222(CAA14FCCF874)	3.7	13105	2022-11-25 17:07:33.712	0.091	0.017	1.013	2.441	-0.061	-0.977	-0.912	-1.851	93.395	0	0	0	0	0	0	0
WT222(CAA14FCCF874)	3.7	13105	2022-11-25 17:07:33.712	0.002	0.02	0.992	0.793	0.061	0.244	-0.906	-1.851	93.378	0	0	0	0	0	0	0
WT222(CAA14FCCF874)	3.7	13105	2022-11-25 17:07:33.712	0.002	0.02	0.992	0.793	0.061	0.244	-0.901	-1.857	93.362	0	0	0	0	0	0	0
WT222(CAA14FCCF874)	3.7	13105	2022-11-25 17:07:33.712	0.002	0.02	0.992	0.793	0.061	0.244	-0.895	-1.857	93.34	0	0	0	0	0	0	0
WT222(CAA14FCCF874)	3.7	13105	2022-11-25 17:07:33.791	0.024	0	0.996	0.183	0	-0.244	-1.291	-1.807	91.725	0	0	0	0	0	0	0
WT222(CAA14FCCF874)	3.7	13105	2022-11-25 17:07:33.791	0.024	0	0.996	0.183	0	-0.244	-1.285	-1.807	91.697	0	0	0	0	0	0	0
WT222(CAA14FCCF874)	3.7	13105	2022-11-25 17:07:33.791	0.024	0	0.996	0.183	0	-0.244	-1.285	-1.807	91.67	0	0	0	0	0	0	0
WT222(CAA14FCCF874)	3.7	13105	2022-11-25 17:07:33.791	0.024	0	0.996	0.183	0	-0.244	-1.28	-1.807	91.648	0	0	0	0	0	0	0
WT222(CAA14FCCF874)	3.7	13105	2022-11-25 17:07:33.791	-0.049	-0.028	1.014	1.282	0.488	-0.488	-1.274	-1.802	91.62	0	0	0	0	0	0	0
WT222(CAA14FCCF874)	3.7	13105	2022-11-25 17:07:33.791	-0.049	-0.028	1.014	1.282	0.488	-0.488	-1.269	-1.802	91.593	0	0	0	0	0	0	0
WT222(CAA14FCCF874)	3.7	13105	2022-11-25 17:07:33.791	-0.049	-0.028	1.014	1.282	0.488	-0.488	-1.258	-1.796	91.566	0	0	0	0	0	0	0
WT222(CAA14FCCF874)	3.7	13105	2022-11-25 17:07:33.791	0.08	-0.063	0.979	-0.061	0.427	1.038	-1.258	-1.791	91.544	0	0	0	0	0	0	0
WT222(CAA14FCCF874)	3.7	13105	2022-11-25 17:07:33.884	-0.015	-0.038	0.998	5.737	0.244	2.136	-0.818	-1.675	88.577	0	0	0	0	0	0	0
WT222(CAA14FCCF874)	3.7	13105	2022-11-25 17:07:33.884	-0.015	-0.038	0.998	5.737	0.244	2.136	-0.791	-1.675	88.561	0	0	0	0	0	0	0
WT222(CAA14FCCF874)	3.7	13105	2022-11-25 17:07:33.884	0.029	0.042	0.993	-0.488	0.549	1.465	-0.791	-1.67	88.539	0	0	0	0	0	0	0
WT222(CAA14FCCF874)	3.7	13105	2022-11-25 17:07:33.884	0.029	0.042	0.993	-0.488	0.549	1.465	-0.791	-1.67	88.517	0	0	0	0	0	0	0
WT222(CAA14FCCF874)	3.7	13105	2022-11-25 17:07:33.884	0.029	0.042	0.993	-0.488	0.549	1.465	-0.791	-1.664	88.495	0	0	0	0	0	0	0
WT222(CAA14FCCF874)	3.7	13105	2022-11-25 17:07:33.884	0.029	0.042	0.993	-0.488	0.549	1.465	-0.791	-1.664	88.473	0	0	0	0	0	0	0
WT222(CAA14FCCF874)	3.7	13105	2022-11-25 17:07:33.884	0.062	-0.027	1.016	-4.822	0	1.038	-0.813	-1.664	88.445	0	0	0	0	0	0	0
WT222(CAA14FCCF874)	3.7	13105	2022-11-25 17:07:33.884	0.062	-0.027	1.016	-4.822	0	1.038	-0.84	-1.664	88.423	0	0	0	0	0	0	0
WT222(CAA14FCCF874)	3.7	13105	2022-11-25 17:07:34.900	0.01	-0.141	0.99	0.916	0.549	3.662	-0.703	-1.615	87.748	0	0	0	0	0	0	0
WT222(CAA14FCCF874)	3.7	13105	2022-11-25 17:07:34.915	0.01	-0.141	0.99	0.916	0.549	3.662	-0.703	-1.615	87.742	0	0	0	0	0	0	0
WT222(CAA14FCCF874)	3.7	13105	2022-11-25 17:07:34.915	0.046	0.053	0.997	2.258	0.122	1.343	-0.692	-1.609	87.72	0	0	0	0	0	0	0
WT222(CAA14FCCF874)	3.7	13105	2022-11-25 17:07:34.915	0.046	0.053	0.997	2.258	0.122	1.343	-0.687	-1.609	87.698	0	0	0	0	0	0	0
