# Supplementary material for: Dynamic characteristics of scraper conveyor chain drive system under the impact condition of lump coal
Source: PLoS One. 2024 Mar 1;19(3):e0299044. doi: 10.1371/journal.pone.0299044 (PMC10906879; doi:10.1371/journal.pone.0299044)
Supplement: S1 File — (ZIP) [file pone.0299044.s001.zip › 10Hz 5kg variable height (40cm-220cm 10times)/No. 3.xlsx]

## Sheet: 40cm
设备名称	电压	版本	片上时间	加速度X(g)	加速度Y(g)	加速度Z(g)	角速度X(°/s)	角速度Y(°/s)	角速度Z(°/s)	角度X(°)	角度Y(°)	角度Z(°)	磁场X	磁场Y	磁场Z	四元数0	四元数1	四元数2	四元数3	状态
WT333(F4E4E1AF1293)	3.79	13105	2022-11-25 09:42:00.715	-0.048	-0.072	1.002	1.465	-0.549	-0.427	-3.142	-0.489	-129.639	0	0	0	0	0	0	0
WT333(F4E4E1AF1293)	3.79	13105	2022-11-25 09:42:00.715	-0.048	-0.072	1.002	1.465	-0.549	-0.427	-3.131	-0.483	-129.825	0	0	0	0	0	0	0
WT333(F4E4E1AF1293)	3.79	13105	2022-11-25 09:42:00.715	0.003	-0.094	0.988	2.38	-0.061	-0.183	-3.12	-0.478	-130.012	0	0	0	0	0	0	0
WT333(F4E4E1AF1293)	3.79	13105	2022-11-25 09:42:00.715	0.003	-0.094	0.988	2.38	-0.061	-0.183	-3.104	-0.478	-130.199	0	0	0	0	0	0	0
WT333(F4E4E1AF1293)	3.79	13105	2022-11-25 09:42:00.715	0.003	-0.094	0.988	2.38	-0.061	-0.183	-3.093	-0.472	-130.386	0	0	0	0	0	0	0
WT333(F4E4E1AF1293)	3.79	13105	2022-11-25 09:42:00.715	0.003	-0.094	0.988	2.38	-0.061	-0.183	-3.082	-0.467	-130.573	0	0	0	0	0	0	0
WT333(F4E4E1AF1293)	3.79	13105	2022-11-25 09:42:00.746	-0.04	-0.067	0.991	1.099	0	-0.854	-3.076	-0.461	-130.759	0	0	0	0	0	0	0
WT333(F4E4E1AF1293)	3.79	13105	2022-11-25 09:42:00.746	-0.04	-0.067	0.991	1.099	0	-0.854	-3.065	-0.456	-130.952	0	0	0	0	0	0	0
WT333(F4E4E1AF1293)	3.79	13105	2022-11-25 09:42:00.746	-0.04	-0.067	0.991	1.099	0	-0.854	-3.06	-0.456	-131.144	0	0	0	0	0	0	0
WT333(F4E4E1AF1293)	3.79	13105	2022-11-25 09:42:00.746	-0.04	-0.067	0.991	1.099	0	-0.854	-3.054	-0.45	-131.336	0	0	0	0	0	0	0
WT333(F4E4E1AF1293)	3.79	13105	2022-11-25 09:42:00.746	-0.044	-0.058	0.993	1.343	1.038	0.488	-3.049	-0.439	-131.523	0	0	0	0	0	0	0
WT333(F4E4E1AF1293)	3.79	13105	2022-11-25 09:42:00.746	-0.044	-0.058	0.993	1.343	1.038	0.488	-3.038	-0.428	-131.71	0	0	0	0	0	0	0
WT333(F4E4E1AF1293)	3.79	13105	2022-11-25 09:42:00.746	-0.044	-0.058	0.993	1.343	1.038	0.488	-3.032	-0.417	-131.902	0	0	0	0	0	0	0
WT333(F4E4E1AF1293)	3.79	13105	2022-11-25 09:42:00.746	-0.044	-0.058	0.993	1.343	1.038	0.488	-3.021	-0.406	-132.089	0	0	0	0	0	0	0
WT333(F4E4E1AF1293)	3.79	13105	2022-11-25 09:42:00.777	-0.002	-0.085	1.021	-0.732	-1.648	-0.916	-3.027	-0.406	-132.286	0	0	0	0	0	0	0
WT333(F4E4E1AF1293)	3.79	13105	2022-11-25 09:42:00.777	-0.002	-0.085	1.021	-0.732	-1.648	-0.916	-3.027	-0.412	-132.484	0	0	0	0	0	0	0
WT333(F4E4E1AF1293)	3.79	13105	2022-11-25 09:42:00.777	-0.002	-0.085	1.021	-0.732	-1.648	-0.916	-3.032	-0.412	-132.682	0	0	0	0	0	0	0
WT333(F4E4E1AF1293)	3.79	13105	2022-11-25 09:42:00.777	-0.002	-0.085	1.021	-0.732	-1.648	-0.916	-3.032	-0.417	-132.88	0	0	0	0	0	0	0
WT333(F4E4E1AF1293)	3.79	13105	2022-11-25 09:42:00.777	0.013	-0.018	1.038	3.418	-1.221	-0.549	-3.016	-0.417	-133.072	0	0	0	0	0	0	0
WT333(F4E4E1AF1293)	3.79	13105	2022-11-25 09:42:00.777	0.013	-0.018	1.038	3.418	-1.221	-0.549	-2.999	-0.417	-133.264	0	0	0	0	0	0	0
WT333(F4E4E1AF1293)	3.79	13105	2022-11-25 09:42:00.777	0.013	-0.018	1.038	3.418	-1.221	-0.549	-2.983	-0.423	-133.462	0	0	0	0	0	0	0
WT333(F4E4E1AF1293)	3.79	13105	2022-11-25 09:42:00.777	0.013	-0.018	1.038	3.418	-1.221	-0.549	-2.961	-0.423	-133.654	0	0	0	0	0	0	0
WT333(F4E4E1AF1293)	3.79	13105	2022-11-25 09:42:00.808	-0.027	-0.029	1.044	-0.854	-0.427	0.061	-2.966	-0.423	-133.846	0	0	0	0	0	0	0
WT333(F4E4E1AF1293)	3.79	13105	2022-11-25 09:42:00.808	-0.027	-0.029	1.044	-0.854	-0.427	0.061	-2.966	-0.423	-134.039	0	0	0	0	0	0	0
WT333(F4E4E1AF1293)	3.79	13105	2022-11-25 09:42:00.808	-0.027	-0.029	1.044	-0.854	-0.427	0.061	-2.972	-0.417	-134.225	0	0	0	0	0	0	0
WT333(F4E4E1AF1293)	3.79	13105	2022-11-25 09:42:00.808	-0.027	-0.029	1.044	-0.854	-0.427	0.061	-2.972	-0.417	-134.418	0	0	0	0	0	0	0
WT333(F4E4E1AF1293)	3.79	13105	2022-11-25 09:42:00.808	0.029	-0.038	0.983	-0.732	0	-0.488	-2.972	-0.412	-134.615	0	0	0	0	0	0	0
WT333(F4E4E1AF1293)	3.79	13105	2022-11-25 09:42:00.808	0.029	-0.038	0.983	-0.732	0	-0.488	-2.977	-0.412	-134.808	0	0	0	0	0	0	0
WT333(F4E4E1AF1293)	3.79	13105	2022-11-25 09:42:00.808	0.029	-0.038	0.983	-0.732	0	-0.488	-2.977	-0.412	-135	0	0	0	0	0	0	0
WT333(F4E4E1AF1293)	3.79	13105	2022-11-25 09:42:00.808	0.029	-0.038	0.983	-0.732	0	-0.488	-2.977	-0.406	-135.187	0	0	0	0	0	0	0
WT333(F4E4E1AF1293)	3.79	13105	2022-11-25 09:42:00.840	-0.022	-0.026	1.048	3.113	-0.366	-0.61	-2.961	-0.406	-135.379	0	0	0	0	0	0	0
WT333(F4E4E1AF1293)	3.79	13105	2022-11-25 09:42:00.840	-0.022	-0.026	1.048	3.113	-0.366	-0.61	-2.944	-0.406	-135.577	0	0	0	0	0	0	0
WT333(F4E4E1AF1293)	3.79	13105	2022-11-25 09:42:00.840	-0.022	-0.026	1.048	3.113	-0.366	-0.61	-2.928	-0.406	-135.769	0	0	0	0	0	0	0
WT333(F4E4E1AF1293)	3.79	13105	2022-11-25 09:42:00.840	-0.022	-0.026	1.048	3.113	-0.366	-0.61	-2.906	-0.406	-135.961	0	0	0	0	0	0	0
WT333(F4E4E1AF1293)	3.79	13105	2022-11-25 09:42:00.840	0.02	-0.052	1	-3.052	-0.488	-0.549	-2.922	-0.406	-136.154	0	0	0	0	0	0	0
WT333(F4E4E1AF1293)	3.79	13105	2022-11-25 09:42:00.840	0.02	-0.052	1	-3.052	-0.488	-0.549	-2.933	-0.406	-136.346	0	0	0	0	0	0	0
WT333(F4E4E1AF1293)	3.79	13105	2022-11-25 09:42:00.840	0.02	-0.052	1	-3.052	-0.488	-0.549	-2.95	-0.412	-136.538	0	0	0	0	0	0	0
WT333(F4E4E1AF1293)	3.79	13105	2022-11-25 09:42:00.840	-0.016	-0.074	0.986	-3.845	-0.305	-0.61	-2.966	-0.412	-136.736	0	0	0	0	0	0	0
WT333(F4E4E1AF1293)	3.79	13105	2022-11-25 09:42:00.933	-0.016	-0.074	0.986	-3.845	-0.305	-0.61	-2.983	-0.412	-136.928	0	0	0	0	0	0	0
WT333(F4E4E1AF1293)	3.79	13105	2022-11-25 09:42:00.933	-0.016	-0.074	0.986	-3.845	-0.305	-0.61	-2.999	-0.412	-137.12	0	0	0	0	0	0	0
WT333(F4E4E1AF1293)	3.79	13105	2022-11-25 09:42:00.933	-0.016	-0.074	0.986	-3.845	-0.305	-0.61	-3.016	-0.412	-137.318	0	0	0	0	0	0	0
WT333(F4E4E1AF1293)	3.79	13105	2022-11-25 09:42:00.933	0.035	-0.065	0.999	0.183	-0.061	-0.61	-3.016	-0.406	-137.51	0	0	0	0	0	0	0
WT333(F4E4E1AF1293)	3.79	13105	2022-11-25 09:42:00.933	0.035	-0.065	0.999	0.183	-0.061	-0.61	-3.01	-0.406	-137.708	0	0	0	0	0	0	0
WT333(F4E4E1AF1293)	3.79	13105	2022-11-25 09:42:00.933	0.035	-0.065	0.999	0.183	-0.061	-0.61	-3.01	-0.406	-137.9	0	0	0	0	0	0	0
WT333(F4E4E1AF1293)	3.79	13105	2022-11-25 09:42:00.933	0.035	-0.065	0.999	0.183	-0.061	-0.61	-3.01	-0.406	-138.098	0	0	0	0	0	0	0
WT333(F4E4E1AF1293)	3.79	13105	2022-11-25 09:42:00.933	0.01	-0.084	1.013	1.221	0	0.244	-3.005	-0.401	-138.285	0	0	0	0	0	0	0
WT333(F4E4E1AF1293)	3.79	13105	2022-11-25 09:42:00.933	0.01	-0.084	1.013	1.221	0	0.244	-2.999	-0.401	-138.477	0	0	0	0	0	0	0
WT333(F4E4E1AF1293)	3.79	13105	2022-11-25 09:42:00.933	0.01	-0.084	1.013	1.221	0	0.244	-2.994	-0.401	-138.669	0	0	0	0	0	0	0
WT333(F4E4E1AF1293)	3.79	13105	2022-11-25 09:42:00.933	0.01	-0.084	1.013	1.221	0	0.244	-2.988	-0.401	-138.856	0	0	0	0	0	0	0
WT333(F4E4E1AF1293)	3.79	13105	2022-11-25 09:42:00.933	-0.023	-0.081	0.983	2.075	-0.305	0.061	-2.977	-0.401	-139.048	0	0	0	0	0	0	0
WT333(F4E4E1AF1293)	3.79	13105	2022-11-25 09:42:00.933	-0.023	-0.081	0.983	2.075	-0.305	0.061	-2.966	-0.401	-139.241	0	0	0	0	0	0	0
WT333(F4E4E1AF1293)	3.79	13105	2022-11-25 09:42:00.933	-0.023	-0.081	0.983	2.075	-0.305	0.061	-2.955	-0.396	-139.438	0	0	0	0	0	0	0
WT333(F4E4E1AF1293)	3.79	13105	2022-11-25 09:42:00.933	-0.023	-0.081	0.983	2.075	-0.305	0.061	-2.95	-0.396	-139.631	0	0	0	0	0	0	0
WT333(F4E4E1AF1293)	3.79	13105	2022-11-25 09:42:00.933	-0.028	-0.083	0.986	1.282	0.122	-0.122	-2.944	-0.396	-139.828	0	0	0	0	0	0	0
WT333(F4E4E1AF1293)	3.79	13105	2022-11-25 09:42:00.964	-0.028	-0.083	0.986	1.282	0.122	-0.122	-2.939	-0.39	-140.021	0	0	0	0	0	0	0
WT333(F4E4E1AF1293)	3.79	13105	2022-11-25 09:42:00.964	-0.028	-0.083	0.986	1.282	0.122	-0.122	-2.933	-0.385	-140.219	0	0	0	0	0	0	0
WT333(F4E4E1AF1293)	3.79	13105	2022-11-25 09:42:00.964	-0.028	-0.083	0.986	1.282	0.122	-0.122	-2.928	-0.379	-140.416	0	0	0	0	0	0	0
WT333(F4E4E1AF1293)	3.79	13105	2022-11-25 09:42:00.964	-0.001	0.027	1.129	-15.259	-0.61	-3.357	-2.999	-0.385	-140.625	0	0	0	0	0	0	0
WT333(F4E4E1AF1293)	3.79	13105	2022-11-25 09:42:00.964	-0.001	0.027	1.129	-15.259	-0.61	-3.357	-3.076	-0.385	-140.839	0	0	0	0	0	0	0
WT333(F4E4E1AF1293)	3.79	13105	2022-11-25 09:42:00.964	-0.001	0.027	1.129	-15.259	-0.61	-3.357	-3.153	-0.385	-141.048	0	0	0	0	0	0	0
WT333(F4E4E1AF1293)	3.79	13105	2022-11-25 09:42:00.964	-0.001	0.027	1.129	-15.259	-0.61	-3.357	-3.224	-0.39	-141.257	0	0	0	0	0	0	0
WT333(F4E4E1AF1293)	3.79	13105	2022-11-25 09:42:00.964	-0.033	0.083	1.092	-15.381	-0.854	-0.977	-3.296	-0.39	-141.454	0	0	0	0	0	0	0
WT333(F4E4E1AF1293)	3.79	13105	2022-11-25 09:42:01.011	-0.033	0.083	1.092	-15.381	-0.854	-0.977	-3.373	-0.396	-141.652	0	0	0	0	0	0	0
WT333(F4E4E1AF1293)	3.79	13105	2022-11-25 09:42:01.011	-0.033	0.083	1.092	-15.381	-0.854	-0.977	-3.444	-0.401	-141.85	0	0	0	0	0	0	0
WT333(F4E4E1AF1293)	3.79	13105	2022-11-25 09:42:01.011	-0.033	0.083	1.092	-15.381	-0.854	-0.977	-3.51	-0.406	-142.048	0	0	0	0	0	0	0
WT333(F4E4E1AF1293)	3.79	13105	2022-11-25 09:42:01.011	0.041	0.003	1.065	-5.676	-0.488	-0.366	-3.532	-0.412	-142.24	0	0	0	0	0	0	0
WT333(F4E4E1AF1293)	3.79	13105	2022-11-25 09:42:01.011	0.041	0.003	1.065	-5.676	-0.488	-0.366	-3.554	-0.417	-142.432	0	0	0	0	0	0	0
WT333(F4E4E1AF1293)	3.79	13105	2022-11-25 09:42:01.011	0.041	0.003	1.065	-5.676	-0.488	-0.366	-3.576	-0.423	-142.619	0	0	0	0	0	0	0
WT333(F4E4E1AF1293)	3.79	13105	2022-11-25 09:42:01.011	0.041	0.003	1.065	-5.676	-0.488	-0.366	-3.598	-0.428	-142.811	0	0	0	0	0	0	0
WT333(F4E4E1AF1293)	3.79	13105	2022-11-25 09:42:01.011	0.018	-0.105	1	-10.315	-0.122	-0.488	-3.642	-0.428	-143.004	0	0	0	0	0	0	0
WT333(F4E4E1AF1293)	3.79	13105	2022-11-25 09:42:01.043	0.018	-0.105	1	-10.315	-0.122	-0.488	-3.686	-0.434	-143.196	0	0	0	0	0	0	0
WT333(F4E4E1AF1293)	3.79	13105	2022-11-25 09:42:01.043	0.018	-0.105	1	-10.315	-0.122	-0.488	-3.735	-0.434	-143.388	0	0	0	0	0	0	0
WT333(F4E4E1AF1293)	3.79	13105	2022-11-25 09:42:01.043	0.018	-0.105	1	-10.315	-0.122	-0.488	-3.779	-0.439	-143.58	0	0	0	0	0	0	0
WT333(F4E4E1AF1293)	3.79	13105	2022-11-25 09:42:01.043	-0.003	0.014	1.004	-5.188	-0.427	-0.671	-3.801	-0.445	-143.773	0	0	0	0	0	0	0
WT333(F4E4E1AF1293)	3.79	13105	2022-11-25 09:42:01.043	-0.003	0.014	1.004	-5.188	-0.427	-0.671	-3.818	-0.45	-143.965	0	0	0	0	0	0	0
WT333(F4E4E1AF1293)	3.79	13105	2022-11-25 09:42:01.043	-0.003	0.014	1.004	-5.188	-0.427	-0.671	-3.84	-0.456	-144.157	0	0	0	0	0	0	0
WT333(F4E4E1AF1293)	3.79	13105	2022-11-25 09:42:01.043	-0.003	0.014	1.004	-5.188	-0.427	-0.671	-3.856	-0.461	-144.355	0	0	0	0	0	0	0
WT333(F4E4E1AF1293)	3.79	13105	2022-11-25 09:42:01.043	-0.01	-0.074	1.006	-0.244	0.244	0.244	-3.856	-0.461	-144.542	0	0	0	0	0	0	0
WT333(F4E4E1AF1293)	3.79	13105	2022-11-25 09:42:01.105	-0.01	-0.074	1.006	-0.244	0.244	0.244	-3.851	-0.461	-144.734	0	0	0	0	0	0	0
WT333(F4E4E1AF1293)	3.79	13105	2022-11-25 09:42:01.105	-0.01	-0.074	1.006	-0.244	0.244	0.244	-3.845	-0.461	-144.921	0	0	0	0	0	0	0
WT333(F4E4E1AF1293)	3.79	13105	2022-11-25 09:42:01.105	-0.01	-0.074	1.006	-0.244	0.244	0.244	-3.84	-0.461	-145.113	0	0	0	0	0	0	0
WT333(F4E4E1AF1293)	3.79	13105	2022-11-25 09:42:01.105	0.037	-0.023	1.065	0.793	0	0	-3.829	-0.467	-145.305	0	0	0	0	0	0	0
WT333(F4E4E1AF1293)	3.79	13105	2022-11-25 09:42:01.105	0.037	-0.023	1.065	0.793	0	0	-3.823	-0.467	-145.497	0	0	0	0	0	0	0
WT333(F4E4E1AF1293)	3.79	13105	2022-11-25 09:42:01.105	0.037	-0.023	1.065	0.793	0	0	-3.812	-0.472	-145.684	0	0	0	0	0	0	0
WT333(F4E4E1AF1293)	3.79	13105	2022-11-25 09:42:01.105	0.037	-0.023	1.065	0.793	0	0	-3.801	-0.472	-145.876	0	0	0	0	0	0	0
WT333(F4E4E1AF1293)	3.79	13105	2022-11-25 09:42:01.105	-0.036	-0.061	1.005	-12.024	-0.732	0.061	-3.856	-0.478	-146.069	0	0	0	0	0	0	0
WT333(F4E4E1AF1293)	3.79	13105	2022-11-25 09:42:01.136	-0.036	-0.061	1.005	-12.024	-0.732	0.061	-3.911	-0.483	-146.255	0	0	0	0	0	0	0
WT333(F4E4E1AF1293)	3.79	13105	2022-11-25 09:42:01.136	-0.036	-0.061	1.005	-12.024	-0.732	0.061	-3.966	-0.489	-146.448	0	0	0	0	0	0	0
WT333(F4E4E1AF1293)	3.79	13105	2022-11-25 09:42:01.136	-0.036	-0.061	1.005	-12.024	-0.732	0.061	-4.021	-0.494	-146.64	0	0	0	0	0	0	0
WT333(F4E4E1AF1293)	3.79	13105	2022-11-25 09:42:01.136	-0.052	-0.118	0.994	-7.935	0	0	-4.054	-0.494	-146.832	0	0	0	0	0	0	0
WT333(F4E4E1AF1293)	3.79	13105	2022-11-25 09:42:01.136	-0.052	-0.118	0.994	-7.935	0	0	-4.092	-0.494	-147.025	0	0	0	0	0	0	0
WT333(F4E4E1AF1293)	3.79	13105	2022-11-25 09:42:01.136	-0.052	-0.118	0.994	-7.935	0	0	-4.125	-0.494	-147.217	0	0	0	0	0	0	0
WT333(F4E4E1AF1293)	3.79	13105	2022-11-25 09:42:01.136	-0.052	-0.118	0.994	-7.935	0	0	-4.158	-0.494	-147.409	0	0	0	0	0	0	0
WT333(F4E4E1AF1293)	3.79	13105	2022-11-25 09:42:01.136	-0.021	-0.1	0.98	-4.272	-0.305	0.061	-4.175	-0.494	-147.607	0	0	0	0	0	0	0
WT333(F4E4E1AF1293)	3.79	13105	2022-11-25 09:42:01.168	-0.021	-0.1	0.98	-4.272	-0.305	0.061	-4.191	-0.494	-147.799	0	0	0	0	0	0	0
WT333(F4E4E1AF1293)	3.79	13105	2022-11-25 09:42:01.168	-0.021	-0.1	0.98	-4.272	-0.305	0.061	-4.208	-0.494	-147.991	0	0	0	0	0	0	0
WT333(F4E4E1AF1293)	3.79	13105	2022-11-25 09:42:01.168	-0.021	-0.1	0.98	-4.272	-0.305	0.061	-4.23	-0.494	-148.184	0	0	0	0	0	0	0
WT333(F4E4E1AF1293)	3.79	13105	2022-11-25 09:42:01.168	0.069	-0.082	1	0.916	-0.183	-0.366	-4.219	-0.494	-148.381	0	0	0	0	0	0	0
WT333(F4E4E1AF1293)	3.79	13105	2022-11-25 09:42:01.168	0.069	-0.082	1	0.916	-0.183	-0.366	-4.213	-0.494	-148.574	0	0	0	0	0	0	0
WT333(F4E4E1AF1293)	3.79	13105	2022-11-25 09:42:01.168	0.069	-0.082	1	0.916	-0.183	-0.366	-4.208	-0.494	-148.766	0	0	0	0	0	0	0
WT333(F4E4E1AF1293)	3.79	13105	2022-11-25 09:42:01.168	0.069	-0.082	1	0.916	-0.183	-0.366	-4.197	-0.5	-148.958	0	0	0	0	0	0	0
WT333(F4E4E1AF1293)	3.79	13105	2022-11-25 09:42:01.168	-0.034	0.297	1.161	-4.944	1.587	-3.296	-4.219	-0.494	-149.161	0	0	0	0	0	0	0
WT333(F4E4E1AF1293)	3.79	13105	2022-11-25 09:42:01.199	-0.034	0.297	1.161	-4.944	1.587	-3.296	-4.235	-0.489	-149.359	0	0	0	0	0	0	0
WT333(F4E4E1AF1293)	3.79	13105	2022-11-25 09:42:01.199	-0.034	0.297	1.161	-4.944	1.587	-3.296	-4.252	-0.483	-149.562	0	0	0	0	0	0	0
WT333(F4E4E1AF1293)	3.79	13105	2022-11-25 09:42:01.199	-0.034	0.297	1.161	-4.944	1.587	-3.296	-4.263	-0.483	-149.76	0	0	0	0	0	0	0
WT333(F4E4E1AF1293)	3.79	13105	2022-11-25 09:42:01.199	0.056	-0.167	0.946	-0.61	0.183	4.7	-4.257	-0.483	-149.914	0	0	0	0	0	0	0
WT333(F4E4E1AF1293)	3.79	13105	2022-11-25 09:42:01.199	0.056	-0.167	0.946	-0.61	0.183	4.7	-4.252	-0.489	-150.068	0	0	0	0	0	0	0
WT333(F4E4E1AF1293)	3.79	13105	2022-11-25 09:42:01.199	0.056	-0.167	0.946	-0.61	0.183	4.7	-4.246	-0.489	-150.227	0	0	0	0	0	0	0
WT333(F4E4E1AF1293)	3.79	13105	2022-11-25 09:42:01.199	0.056	-0.167	0.946	-0.61	0.183	4.7	-4.241	-0.489	-150.381	0	0	0	0	0	0	0
WT333(F4E4E1AF1293)	3.79	13105	2022-11-25 09:42:01.199	-0.021	-0.144	0.969	4.517	-0.793	1.709	-4.213	-0.494	-150.551	0	0	0	0	0	0	0
WT333(F4E4E1AF1293)	3.79	13105	2022-11-25 09:42:01.261	-0.021	-0.144	0.969	4.517	-0.793	1.709	-4.186	-0.5	-150.721	0	0	0	0	0	0	0
WT333(F4E4E1AF1293)	3.79	13105	2022-11-25 09:42:01.261	-0.021	-0.144	0.969	4.517	-0.793	1.709	-4.158	-0.505	-150.886	0	0	0	0	0	0	0
WT333(F4E4E1AF1293)	3.79	13105	2022-11-25 09:42:01.261	-0.021	-0.144	0.969	4.517	-0.793	1.709	-4.131	-0.511	-151.057	0	0	0	0	0	0	0
WT333(F4E4E1AF1293)	3.79	13105	2022-11-25 09:42:01.261	0.028	-0.119	1.009	5.371	-1.038	1.038	-4.103	-0.516	-151.227	0	0	0	0	0	0	0
WT333(F4E4E1AF1293)	3.79	13105	2022-11-25 09:42:01.261	0.028	-0.119	1.009	5.371	-1.038	1.038	-4.07	-0.522	-151.397	0	0	0	0	0	0	0
WT333(F4E4E1AF1293)	3.79	13105	2022-11-25 09:42:01.261	0.028	-0.119	1.009	5.371	-1.038	1.038	-4.043	-0.527	-151.567	0	0	0	0	0	0	0
WT333(F4E4E1AF1293)	3.79	13105	2022-11-25 09:42:01.261	0.028	-0.119	1.009	5.371	-1.038	1.038	-4.016	-0.533	-151.738	0	0	0	0	0	0	0
WT333(F4E4E1AF1293)	3.79	13105	2022-11-25 09:42:01.261	0.006	-0.104	0.988	-4.456	-0.305	-1.282	-4.037	-0.533	-151.919	0	0	0	0	0	0	0
WT333(F4E4E1AF1293)	3.79	13105	2022-11-25 09:42:01.293	0.006	-0.104	0.988	-4.456	-0.305	-1.282	-4.059	-0.533	-152.1	0	0	0	0	0	0	0
WT333(F4E4E1AF1293)	3.79	13105	2022-11-25 09:42:01.293	0.006	-0.104	0.988	-4.456	-0.305	-1.282	-4.076	-0.538	-152.276	0	0	0	0	0	0	0
WT333(F4E4E1AF1293)	3.79	13105	2022-11-25 09:42:01.293	0.006	-0.104	0.988	-4.456	-0.305	-1.282	-4.098	-0.538	-152.452	0	0	0	0	0	0	0
WT333(F4E4E1AF1293)	3.79	13105	2022-11-25 09:42:01.293	0.022	-0.125	0.972	-10.925	0.244	-0.671	-4.153	-0.538	-152.628	0	0	0	0	0	0	0
WT333(F4E4E1AF1293)	3.79	13105	2022-11-25 09:42:01.293	0.022	-0.125	0.972	-10.925	0.244	-0.671	-4.208	-0.538	-152.798	0	0	0	0	0	0	0
WT333(F4E4E1AF1293)	3.79	13105	2022-11-25 09:42:01.293	0.022	-0.125	0.972	-10.925	0.244	-0.671	-4.263	-0.533	-152.968	0	0	0	0	0	0	0
WT333(F4E4E1AF1293)	3.79	13105	2022-11-25 09:42:01.293	0.022	-0.125	0.972	-10.925	0.244	-0.671	-4.318	-0.533	-153.138	0	0	0	0	0	0	0
WT333(F4E4E1AF1293)	3.79	13105	2022-11-25 09:42:01.293	-0.008	-0.135	0.975	-25.635	-0.793	-2.38	-4.449	-0.538	-153.32	0	0	0	0	0	0	0
WT333(F4E4E1AF1293)	3.79	13105	2022-11-25 09:42:01.324	-0.008	-0.135	0.975	-25.635	-0.793	-2.38	-4.576	-0.544	-153.495	0	0	0	0	0	0	0
WT333(F4E4E1AF1293)	3.79	13105	2022-11-25 09:42:01.324	-0.008	-0.135	0.975	-25.635	-0.793	-2.38	-4.708	-0.544	-153.671	0	0	0	0	0	0	0
WT333(F4E4E1AF1293)	3.79	13105	2022-11-25 09:42:01.324	-0.008	-0.135	0.975	-25.635	-0.793	-2.38	-4.834	-0.549	-153.847	0	0	0	0	0	0	0
WT333(F4E4E1AF1293)	3.79	13105	2022-11-25 09:42:01.324	-0.068	-0.299	0.909	-8.362	-0.854	3.235	-4.878	-0.549	-153.995	0	0	0	0	0	0	0
WT333(F4E4E1AF1293)	3.79	13105	2022-11-25 09:42:01.324	-0.068	-0.299	0.909	-8.362	-0.854	3.235	-4.922	-0.549	-154.144	0	0	0	0	0	0	0
WT333(F4E4E1AF1293)	3.79	13105	2022-11-25 09:42:01.324	-0.068	-0.299	0.909	-8.362	-0.854	3.235	-4.971	-0.549	-154.292	0	0	0	0	0	0	0
WT333(F4E4E1AF1293)	3.79	13105	2022-11-25 09:42:01.324	-0.068	-0.299	0.909	-8.362	-0.854	3.235	-5.015	-0.544	-154.435	0	0	0	0	0	0	0
WT333(F4E4E1AF1293)	3.79	13105	2022-11-25 09:42:01.324	-0.024	-0.045	1.022	-7.08	-0.854	-1.404	-5.059	-0.544	-154.605	0	0	0	0	0	0	0
WT333(F4E4E1AF1293)	3.79	13105	2022-11-25 09:42:01.371	-0.024	-0.045	1.022	-7.08	-0.854	-1.404	-5.098	-0.544	-154.775	0	0	0	0	0	0	0
WT333(F4E4E1AF1293)	3.79	13105	2022-11-25 09:42:01.386	-0.024	-0.045	1.022	-7.08	-0.854	-1.404	-5.136	-0.544	-154.94	0	0	0	0	0	0	0
WT333(F4E4E1AF1293)	3.79	13105	2022-11-25 09:42:01.386	-0.024	-0.045	1.022	-7.08	-0.854	-1.404	-5.175	-0.538	-155.105	0	0	0	0	0	0	0
WT333(F4E4E1AF1293)	3.79	13105	2022-11-25 09:42:01.386	0.016	-0.021	1.037	8.057	0	-0.122	-5.131	-0.538	-155.264	0	0	0	0	0	0	0
WT333(F4E4E1AF1293)	3.79	13105	2022-11-25 09:42:01.386	0.016	-0.021	1.037	8.057	0	-0.122	-5.092	-0.533	-155.418	0	0	0	0	0	0	0
WT333(F4E4E1AF1293)	3.79	13105	2022-11-25 09:42:01.386	0.016	-0.021	1.037	8.057	0	-0.122	-5.054	-0.527	-155.572	0	0	0	0	0	0	0
WT333(F4E4E1AF1293)	3.79	13105	2022-11-25 09:42:01.386	0.012	-0.036	1.051	2.747	-0.793	-2.136	-5.043	-0.533	-155.731	0	0	0	0	0	0	0
WT333(F4E4E1AF1293)	3.79	13105	2022-11-25 09:42:01.386	0.012	-0.036	1.051	2.747	-0.793	-2.136	-5.026	-0.533	-155.891	0	0	0	0	0	0	0
WT333(F4E4E1AF1293)	3.79	13105	2022-11-25 09:42:01.402	0.012	-0.036	1.051	2.747	-0.793	-2.136	-5.015	-0.538	-156.05	0	0	0	0	0	0	0
WT333(F4E4E1AF1293)	3.79	13105	2022-11-25 09:42:01.402	0.012	-0.036	1.051	2.747	-0.793	-2.136	-4.999	-0.538	-156.209	0	0	0	0	0	0	0
WT333(F4E4E1AF1293)	3.79	13105	2022-11-25 09:42:01.402	0.015	-0.054	1.003	9.46	-0.427	0.305	-4.949	-0.538	-156.352	0	0	0	0	0	0	0
WT333(F4E4E1AF1293)	3.79	13105	2022-11-25 09:42:01.402	0.015	-0.054	1.003	9.46	-0.427	0.305	-4.9	-0.538	-156.495	0	0	0	0	0	0	0
WT333(F4E4E1AF1293)	3.79	13105	2022-11-25 09:42:01.402	0.015	-0.054	1.003	9.46	-0.427	0.305	-4.856	-0.538	-156.632	0	0	0	0	0	0	0
WT333(F4E4E1AF1293)	3.79	13105	2022-11-25 09:42:01.402	0.015	-0.054	1.003	9.46	-0.427	0.305	-4.807	-0.538	-156.775	0	0	0	0	0	0	0
WT333(F4E4E1AF1293)	3.79	13105	2022-11-25 09:42:01.402	0.013	-0.056	1.042	1.099	-0.916	-1.526	-4.801	-0.544	-156.918	0	0	0	0	0	0	0
WT333(F4E4E1AF1293)	3.79	13105	2022-11-25 09:42:01.402	0.013	-0.056	1.042	1.099	-0.916	-1.526	-4.79	-0.549	-157.066	0	0	0	0	0	0	0
WT333(F4E4E1AF1293)	3.79	13105	2022-11-25 09:42:01.433	0.013	-0.056	1.042	1.099	-0.916	-1.526	-4.785	-0.555	-157.209	0	0	0	0	0	0	0
WT333(F4E4E1AF1293)	3.79	13105	2022-11-25 09:42:01.433	0.013	-0.056	1.042	1.099	-0.916	-1.526	-4.779	-0.555	-157.357	0	0	0	0	0	0	0
WT333(F4E4E1AF1293)	3.79	13105	2022-11-25 09:42:01.433	0.019	-0.061	1.033	-3.906	0	-1.526	-4.796	-0.56	-157.5	0	0	0	0	0	0	0
WT333(F4E4E1AF1293)	3.79	13105	2022-11-25 09:42:01.433	0.019	-0.061	1.033	-3.906	0	-1.526	-4.812	-0.56	-157.637	0	0	0	0	0	0	0
WT333(F4E4E1AF1293)	3.79	13105	2022-11-25 09:42:01.433	0.019	-0.061	1.033	-3.906	0	-1.526	-4.828	-0.56	-157.78	0	0	0	0	0	0	0
WT333(F4E4E1AF1293)	3.79	13105	2022-11-25 09:42:01.433	0.019	-0.061	1.033	-3.906	0	-1.526	-4.845	-0.56	-157.917	0	0	0	0	0	0	0
WT333(F4E4E1AF1293)	3.79	13105	2022-11-25 09:42:01.433	-0.022	0.001	1.046	-0.488	-0.793	-1.038	-4.845	-0.566	-158.055	0	0	0	0	0	0	0
WT333(F4E4E1AF1293)	3.79	13105	2022-11-25 09:42:01.433	-0.022	0.001	1.046	-0.488	-0.793	-1.038	-4.845	-0.566	-158.187	0	0	0	0	0	0	0
WT333(F4E4E1AF1293)	3.79	13105	2022-11-25 09:42:01.496	-0.022	0.001	1.046	-0.488	-0.793	-1.038	-4.845	-0.571	-158.324	0	0	0	0	0	0	0
WT333(F4E4E1AF1293)	3.79	13105	2022-11-25 09:42:01.496	-0.022	0.001	1.046	-0.488	-0.793	-1.038	-4.839	-0.577	-158.456	0	0	0	0	0	0	0
WT333(F4E4E1AF1293)	3.79	13105	2022-11-25 09:42:01.496	-0.001	-0.016	1.048	-2.258	0.122	-0.061	-4.85	-0.577	-158.582	0	0	0	0	0	0	0
WT333(F4E4E1AF1293)	3.79	13105	2022-11-25 09:42:01.496	-0.001	-0.016	1.048	-2.258	0.122	-0.061	-4.856	-0.577	-158.708	0	0	0	0	0	0	0
WT333(F4E4E1AF1293)	3.79	13105	2022-11-25 09:42:01.496	-0.001	-0.016	1.048	-2.258	0.122	-0.061	-4.861	-0.577	-158.835	0	0	0	0	0	0	0
WT333(F4E4E1AF1293)	3.79	13105	2022-11-25 09:42:01.496	-0.001	-0.016	1.048	-2.258	0.122	-0.061	-4.867	-0.577	-158.956	0	0	0	0	0	0	0
WT333(F4E4E1AF1293)	3.79	13105	2022-11-25 09:42:01.496	0.025	-0.034	1.064	-2.075	-0.671	-1.16	-4.867	-0.582	-159.088	0	0	0	0	0	0	0
WT333(F4E4E1AF1293)	3.79	13105	2022-11-25 09:42:01.496	0.025	-0.034	1.064	-2.075	-0.671	-1.16	-4.872	-0.588	-159.214	0	0	0	0	0	0	0
WT333(F4E4E1AF1293)	3.79	13105	2022-11-25 09:42:01.527	0.025	-0.034	1.064	-2.075	-0.671	-1.16	-4.878	-0.593	-159.34	0	0	0	0	0	0	0
WT333(F4E4E1AF1293)	3.79	13105	2022-11-25 09:42:01.527	0.025	-0.034	1.064	-2.075	-0.671	-1.16	-4.878	-0.593	-159.467	0	0	0	0	0	0	0
WT333(F4E4E1AF1293)	3.79	13105	2022-11-25 09:42:01.527	-0.009	-0.018	1.012	7.507	0.061	0.366	-4.834	-0.599	-159.582	0	0	0	0	0	0	0
WT333(F4E4E1AF1293)	3.79	13105	2022-11-25 09:42:01.527	-0.009	-0.018	1.012	7.507	0.061	0.366	-4.79	-0.599	-159.697	0	0	0	0	0	0	0
WT333(F4E4E1AF1293)	3.79	13105	2022-11-25 09:42:01.527	-0.009	-0.018	1.012	7.507	0.061	0.366	-4.746	-0.599	-159.813	0	0	0	0	0	0	0
WT333(F4E4E1AF1293)	3.79	13105	2022-11-25 09:42:01.527	-0.009	-0.018	1.012	7.507	0.061	0.366	-4.702	-0.599	-159.928	0	0	0	0	0	0	0
WT333(F4E4E1AF1293)	3.79	13105	2022-11-25 09:42:01.527	-0.005	-0.059	1.063	-2.808	-0.61	-0.671	-4.708	-0.604	-160.049	0	0	0	0	0	0	0
WT333(F4E4E1AF1293)	3.79	13105	2022-11-25 09:42:01.527	-0.005	-0.059	1.063	-2.808	-0.61	-0.671	-4.719	-0.604	-160.164	0	0	0	0	0	0	0
WT333(F4E4E1AF1293)	3.79	13105	2022-11-25 09:42:01.621	-0.005	-0.059	1.063	-2.808	-0.61	-0.671	-4.724	-0.61	-160.28	0	0	0	0	0	0	0
WT333(F4E4E1AF1293)	3.79	13105	2022-11-25 09:42:01.621	-0.005	-0.059	1.063	-2.808	-0.61	-0.671	-4.73	-0.615	-160.4	0	0	0	0	0	0	0
WT333(F4E4E1AF1293)	3.79	13105	2022-11-25 09:42:01.621	0.027	-0.077	1.007	-3.967	0	0	-4.746	-0.615	-160.51	0	0	0	0	0	0	0
WT333(F4E4E1AF1293)	3.79	13105	2022-11-25 09:42:01.621	0.027	-0.077	1.007	-3.967	0	0	-4.757	-0.615	-160.626	0	0	0	0	0	0	0
WT333(F4E4E1AF1293)	3.79	13105	2022-11-25 09:42:01.621	0.027	-0.077	1.007	-3.967	0	0	-4.774	-0.615	-160.735	0	0	0	0	0	0	0
WT333(F4E4E1AF1293)	3.79	13105	2022-11-25 09:42:01.621	0.027	-0.077	1.007	-3.967	0	0	-4.785	-0.615	-160.845	0	0	0	0	0	0	0
WT333(F4E4E1AF1293)	3.79	13105	2022-11-25 09:42:01.621	0.043	-0.157	0.998	-1.587	-0.793	-1.16	-4.79	-0.621	-160.961	0	0	0	0	0	0	0
WT333(F4E4E1AF1293)	3.79	13105	2022-11-25 09:42:01.621	0.043	-0.157	0.998	-1.587	-0.793	-1.16	-4.796	-0.626	-161.076	0	0	0	0	0	0	0
WT333(F4E4E1AF1293)	3.79	13105	2022-11-25 09:42:01.621	0.043	-0.157	0.998	-1.587	-0.793	-1.16	-4.801	-0.632	-161.191	0	0	0	0	0	0	0
WT333(F4E4E1AF1293)	3.79	13105	2022-11-25 09:42:01.621	0.043	-0.157	0.998	-1.587	-0.793	-1.16	-4.807	-0.637	-161.307	0	0	0	0	0	0	0
WT333(F4E4E1AF1293)	3.79	13105	2022-11-25 09:42:01.621	0.021	-0.049	1.016	8.545	0.732	-0.244	-4.757	-0.637	-161.417	0	0	0	0	0	0	0
WT333(F4E4E1AF1293)	3.79	13105	2022-11-25 09:42:01.621	0.021	-0.049	1.016	8.545	0.732	-0.244	-4.713	-0.637	-161.526	0	0	0	0	0	0	0
WT333(F4E4E1AF1293)	3.79	13105	2022-11-25 09:42:01.621	0.021	-0.049	1.016	8.545	0.732	-0.244	-4.669	-0.632	-161.636	0	0	0	0	0	0	0
WT333(F4E4E1AF1293)	3.79	13105	2022-11-25 09:42:01.621	0.021	-0.049	1.016	8.545	0.732	-0.244	-4.625	-0.632	-161.746	0	0	0	0	0	0	0
WT333(F4E4E1AF1293)	3.79	13105	2022-11-25 09:42:01.621	0.041	-0.1	0.992	6.958	0.366	0	-4.587	-0.632	-161.851	0	0	0	0	0	0	0
WT333(F4E4E1AF1293)	3.79	13105	2022-11-25 09:42:01.621	0.041	-0.1	0.992	6.958	0.366	0	-4.554	-0.632	-161.955	0	0	0	0	0	0	0
WT333(F4E4E1AF1293)	3.79	13105	2022-11-25 09:42:01.652	0.041	-0.1	0.992	6.958	0.366	0	-4.515	-0.626	-162.065	0	0	0	0	0	0	0
WT333(F4E4E1AF1293)	3.79	13105	2022-11-25 09:42:01.652	0.041	-0.1	0.992	6.958	0.366	0	-4.482	-0.626	-162.169	0	0	0	0	0	0	0
WT333(F4E4E1AF1293)	3.79	13105	2022-11-25 09:42:01.652	0.023	-0.116	0.964	3.967	0.488	0	-4.46	-0.626	-162.274	0	0	0	0	0	0	0
WT333(F4E4E1AF1293)	3.79	13105	2022-11-25 09:42:01.652	0.023	-0.116	0.964	3.967	0.488	0	-4.438	-0.626	-162.378	0	0	0	0	0	0	0
WT333(F4E4E1AF1293)	3.79	13105	2022-11-25 09:42:01.652	0.023	-0.116	0.964	3.967	0.488	0	-4.422	-0.626	-162.482	0	0	0	0	0	0	0
WT333(F4E4E1AF1293)	3.79	13105	2022-11-25 09:42:01.652	0.023	-0.116	0.964	3.967	0.488	0	-4.4	-0.626	-162.587	0	0	0	0	0	0	0
WT333(F4E4E1AF1293)	3.79	13105	2022-11-25 09:42:01.652	0.009	-0.072	0.998	3.601	-0.366	-0.61	-4.384	-0.626	-162.691	0	0	0	0	0	0	0
WT333(F4E4E1AF1293)	3.79	13105	2022-11-25 09:42:01.652	0.009	-0.072	0.998	3.601	-0.366	-0.61	-4.367	-0.632	-162.795	0	0	0	0	0	0	0
WT333(F4E4E1AF1293)	3.79	13105	2022-11-25 09:42:01.714	0.009	-0.072	0.998	3.601	-0.366	-0.61	-4.351	-0.632	-162.9	0	0	0	0	0	0	0
WT333(F4E4E1AF1293)	3.79	13105	2022-11-25 09:42:01.714	0.009	-0.072	0.998	3.601	-0.366	-0.61	-4.334	-0.637	-163.004	0	0	0	0	0	0	0
WT333(F4E4E1AF1293)	3.79	13105	2022-11-25 09:42:01.714	-0.017	-0.086	1.002	-7.568	0.488	-0.366	-4.373	-0.637	-163.109	0	0	0	0	0	0	0

## Sheet: 60cm
设备名称	电压	版本	片上时间	加速度X(g)	加速度Y(g)	加速度Z(g)	角速度X(°/s)	角速度Y(°/s)	角速度Z(°/s)	角度X(°)	角度Y(°)	角度Z(°)	磁场X	磁场Y	磁场Z	四元数0	四元数1	四元数2	四元数3	状态
WT333(F4E4E1AF1293)	3.8	13105	2022-11-25 09:46:17.551	-0.032	-0.011	1.059	5.127	1.038	0.244	-3.104	-0.56	-25.565	0	0	0	0	0	0	0
WT333(F4E4E1AF1293)	3.8	13105	2022-11-25 09:46:17.551	0.001	-0.043	1.022	4.517	0.671	-0.549	-3.076	-0.56	-25.51	0	0	0	0	0	0	0
WT333(F4E4E1AF1293)	3.8	13105	2022-11-25 09:46:17.644	0.001	-0.043	1.022	4.517	0.671	-0.549	-3.049	-0.555	-25.455	0	0	0	0	0	0	0
WT333(F4E4E1AF1293)	3.8	13105	2022-11-25 09:46:17.644	0.001	-0.043	1.022	4.517	0.671	-0.549	-3.027	-0.549	-25.4	0	0	0	0	0	0	0
WT333(F4E4E1AF1293)	3.8	13105	2022-11-25 09:46:17.644	0.001	-0.043	1.022	4.517	0.671	-0.549	-2.999	-0.544	-25.345	0	0	0	0	0	0	0
WT333(F4E4E1AF1293)	3.8	13105	2022-11-25 09:46:17.644	0.001	0	1.039	2.014	-0.061	0.061	-2.988	-0.538	-25.291	0	0	0	0	0	0	0
WT333(F4E4E1AF1293)	3.8	13105	2022-11-25 09:46:17.644	0.001	0	1.039	2.014	-0.061	0.061	-2.977	-0.538	-25.236	0	0	0	0	0	0	0
WT333(F4E4E1AF1293)	3.8	13105	2022-11-25 09:46:17.644	0.001	0	1.039	2.014	-0.061	0.061	-2.966	-0.538	-25.181	0	0	0	0	0	0	0
WT333(F4E4E1AF1293)	3.8	13105	2022-11-25 09:46:17.644	0.001	0	1.039	2.014	-0.061	0.061	-2.95	-0.538	-25.126	0	0	0	0	0	0	0
WT333(F4E4E1AF1293)	3.8	13105	2022-11-25 09:46:17.644	-0.002	-0.099	0.978	-7.324	0	0.122	-2.983	-0.533	-25.071	0	0	0	0	0	0	0
WT333(F4E4E1AF1293)	3.8	13105	2022-11-25 09:46:17.660	-0.002	-0.099	0.978	-7.324	0	0.122	-3.021	-0.533	-25.016	0	0	0	0	0	0	0
WT333(F4E4E1AF1293)	3.8	13105	2022-11-25 09:46:17.660	-0.002	-0.099	0.978	-7.324	0	0.122	-3.054	-0.533	-24.961	0	0	0	0	0	0	0
WT333(F4E4E1AF1293)	3.8	13105	2022-11-25 09:46:17.660	-0.002	-0.099	0.978	-7.324	0	0.122	-3.087	-0.527	-24.906	0	0	0	0	0	0	0
WT333(F4E4E1AF1293)	3.8	13105	2022-11-25 09:46:17.660	0.058	-0.021	1.011	4.639	0.366	0.366	-3.065	-0.527	-24.851	0	0	0	0	0	0	0
WT333(F4E4E1AF1293)	3.8	13105	2022-11-25 09:46:17.660	0.058	-0.021	1.011	4.639	0.366	0.366	-3.038	-0.522	-24.796	0	0	0	0	0	0	0
WT333(F4E4E1AF1293)	3.8	13105	2022-11-25 09:46:17.660	0.058	-0.021	1.011	4.639	0.366	0.366	-3.016	-0.522	-24.741	0	0	0	0	0	0	0
WT333(F4E4E1AF1293)	3.8	13105	2022-11-25 09:46:17.660	0.058	-0.021	1.011	4.639	0.366	0.366	-2.988	-0.516	-24.686	0	0	0	0	0	0	0
WT333(F4E4E1AF1293)	3.8	13105	2022-11-25 09:46:17.660	0.002	-0.045	1.006	-2.197	-0.366	-0.427	-2.999	-0.522	-24.637	0	0	0	0	0	0	0
WT333(F4E4E1AF1293)	3.8	13105	2022-11-25 09:46:17.691	0.002	-0.045	1.006	-2.197	-0.366	-0.427	-3.005	-0.522	-24.587	0	0	0	0	0	0	0
WT333(F4E4E1AF1293)	3.8	13105	2022-11-25 09:46:17.691	0.002	-0.045	1.006	-2.197	-0.366	-0.427	-3.016	-0.522	-24.538	0	0	0	0	0	0	0
WT333(F4E4E1AF1293)	3.8	13105	2022-11-25 09:46:17.691	0.002	-0.045	1.006	-2.197	-0.366	-0.427	-3.021	-0.527	-24.489	0	0	0	0	0	0	0
WT333(F4E4E1AF1293)	3.8	13105	2022-11-25 09:46:17.691	-0.003	-0.044	1.015	-3.357	0.183	0	-3.038	-0.522	-24.439	0	0	0	0	0	0	0
WT333(F4E4E1AF1293)	3.8	13105	2022-11-25 09:46:17.691	-0.003	-0.044	1.015	-3.357	0.183	0	-3.054	-0.522	-24.39	0	0	0	0	0	0	0
WT333(F4E4E1AF1293)	3.8	13105	2022-11-25 09:46:17.691	-0.003	-0.044	1.015	-3.357	0.183	0	-3.065	-0.522	-24.34	0	0	0	0	0	0	0
WT333(F4E4E1AF1293)	3.8	13105	2022-11-25 09:46:17.691	-0.003	-0.044	1.015	-3.357	0.183	0	-3.082	-0.522	-24.291	0	0	0	0	0	0	0
WT333(F4E4E1AF1293)	3.8	13105	2022-11-25 09:46:17.691	-0.03	-0.053	1.011	5.31	0.061	0.122	-3.054	-0.516	-24.241	0	0	0	0	0	0	0
WT333(F4E4E1AF1293)	3.8	13105	2022-11-25 09:46:17.723	-0.03	-0.053	1.011	5.31	0.061	0.122	-3.027	-0.516	-24.192	0	0	0	0	0	0	0
WT333(F4E4E1AF1293)	3.8	13105	2022-11-25 09:46:17.723	-0.03	-0.053	1.011	5.31	0.061	0.122	-2.999	-0.516	-24.142	0	0	0	0	0	0	0
WT333(F4E4E1AF1293)	3.8	13105	2022-11-25 09:46:17.723	-0.03	-0.053	1.011	5.31	0.061	0.122	-2.972	-0.511	-24.099	0	0	0	0	0	0	0
WT333(F4E4E1AF1293)	3.8	13105	2022-11-25 09:46:17.723	-0.033	-0.022	1.037	5.31	0.305	0.488	-2.944	-0.511	-24.044	0	0	0	0	0	0	0
WT333(F4E4E1AF1293)	3.8	13105	2022-11-25 09:46:17.723	-0.033	-0.022	1.037	5.31	0.305	0.488	-2.917	-0.505	-23.994	0	0	0	0	0	0	0
WT333(F4E4E1AF1293)	3.8	13105	2022-11-25 09:46:17.723	-0.033	-0.022	1.037	5.31	0.305	0.488	-2.884	-0.5	-23.95	0	0	0	0	0	0	0
WT333(F4E4E1AF1293)	3.8	13105	2022-11-25 09:46:17.723	-0.033	-0.022	1.037	5.31	0.305	0.488	-2.856	-0.494	-23.901	0	0	0	0	0	0	0
WT333(F4E4E1AF1293)	3.8	13105	2022-11-25 09:46:17.723	-0.024	0.002	1.037	-1.953	0.122	-0.122	-2.867	-0.494	-23.851	0	0	0	0	0	0	0
WT333(F4E4E1AF1293)	3.8	13105	2022-11-25 09:46:17.785	-0.024	0.002	1.037	-1.953	0.122	-0.122	-2.873	-0.489	-23.807	0	0	0	0	0	0	0
WT333(F4E4E1AF1293)	3.8	13105	2022-11-25 09:46:17.785	-0.024	0.002	1.037	-1.953	0.122	-0.122	-2.878	-0.483	-23.763	0	0	0	0	0	0	0
WT333(F4E4E1AF1293)	3.8	13105	2022-11-25 09:46:17.785	-0.024	0.002	1.037	-1.953	0.122	-0.122	-2.889	-0.483	-23.719	0	0	0	0	0	0	0
WT333(F4E4E1AF1293)	3.8	13105	2022-11-25 09:46:17.785	0.034	-0.061	1.007	-4.211	-0.183	0.244	-2.906	-0.478	-23.676	0	0	0	0	0	0	0
WT333(F4E4E1AF1293)	3.8	13105	2022-11-25 09:46:17.785	0.034	-0.061	1.007	-4.211	-0.183	0.244	-2.922	-0.478	-23.626	0	0	0	0	0	0	0
WT333(F4E4E1AF1293)	3.8	13105	2022-11-25 09:46:17.785	0.034	-0.061	1.007	-4.211	-0.183	0.244	-2.944	-0.478	-23.582	0	0	0	0	0	0	0
WT333(F4E4E1AF1293)	3.8	13105	2022-11-25 09:46:17.785	0.034	-0.061	1.007	-4.211	-0.183	0.244	-2.961	-0.478	-23.538	0	0	0	0	0	0	0
WT333(F4E4E1AF1293)	3.8	13105	2022-11-25 09:46:17.785	0.144	-0.031	1.01	0.061	-0.305	-1.099	-2.961	-0.478	-23.5	0	0	0	0	0	0	0
WT333(F4E4E1AF1293)	3.8	13105	2022-11-25 09:46:17.848	0.144	-0.031	1.01	0.061	-0.305	-1.099	-2.955	-0.478	-23.461	0	0	0	0	0	0	0
WT333(F4E4E1AF1293)	3.8	13105	2022-11-25 09:46:17.848	0.144	-0.031	1.01	0.061	-0.305	-1.099	-2.955	-0.483	-23.423	0	0	0	0	0	0	0
WT333(F4E4E1AF1293)	3.8	13105	2022-11-25 09:46:17.848	0.144	-0.031	1.01	0.061	-0.305	-1.099	-2.95	-0.483	-23.379	0	0	0	0	0	0	0
WT333(F4E4E1AF1293)	3.8	13105	2022-11-25 09:46:17.848	-0.021	0.006	1.029	-4.15	-0.549	-0.488	-2.966	-0.489	-23.34	0	0	0	0	0	0	0
WT333(F4E4E1AF1293)	3.8	13105	2022-11-25 09:46:17.848	-0.021	0.006	1.029	-4.15	-0.549	-0.488	-2.983	-0.494	-23.297	0	0	0	0	0	0	0
WT333(F4E4E1AF1293)	3.8	13105	2022-11-25 09:46:17.848	-0.021	0.006	1.029	-4.15	-0.549	-0.488	-2.999	-0.5	-23.258	0	0	0	0	0	0	0
WT333(F4E4E1AF1293)	3.8	13105	2022-11-25 09:46:17.848	-0.021	0.006	1.029	-4.15	-0.549	-0.488	-3.016	-0.505	-23.214	0	0	0	0	0	0	0
WT333(F4E4E1AF1293)	3.8	13105	2022-11-25 09:46:17.848	0.022	0.004	1.192	4.639	0.977	-1.526	-2.988	-0.5	-23.181	0	0	0	0	0	0	0
WT333(F4E4E1AF1293)	3.8	13105	2022-11-25 09:46:17.879	0.022	0.004	1.192	4.639	0.977	-1.526	-2.961	-0.494	-23.148	0	0	0	0	0	0	0
WT333(F4E4E1AF1293)	3.8	13105	2022-11-25 09:46:17.879	0.022	0.004	1.192	4.639	0.977	-1.526	-2.933	-0.494	-23.11	0	0	0	0	0	0	0
WT333(F4E4E1AF1293)	3.8	13105	2022-11-25 09:46:17.879	0.022	0.004	1.192	4.639	0.977	-1.526	-2.906	-0.489	-23.077	0	0	0	0	0	0	0
WT333(F4E4E1AF1293)	3.8	13105	2022-11-25 09:46:17.879	0.014	-0.001	0.914	8.728	-0.122	0.488	-2.856	-0.489	-23.033	0	0	0	0	0	0	0
WT333(F4E4E1AF1293)	3.8	13105	2022-11-25 09:46:17.879	0.014	-0.001	0.914	8.728	-0.122	0.488	-2.807	-0.489	-22.989	0	0	0	0	0	0	0
WT333(F4E4E1AF1293)	3.8	13105	2022-11-25 09:46:17.879	0.014	-0.001	0.914	8.728	-0.122	0.488	-2.758	-0.494	-22.945	0	0	0	0	0	0	0
WT333(F4E4E1AF1293)	3.8	13105	2022-11-25 09:46:17.879	0.014	-0.001	0.914	8.728	-0.122	0.488	-2.708	-0.494	-22.901	0	0	0	0	0	0	0
WT333(F4E4E1AF1293)	3.8	13105	2022-11-25 09:46:17.879	0.032	-0.09	1.014	6.531	-2.563	0.549	-2.67	-0.505	-22.852	0	0	0	0	0	0	0
WT333(F4E4E1AF1293)	3.8	13105	2022-11-25 09:46:17.910	0.032	-0.09	1.014	6.531	-2.563	0.549	-2.637	-0.522	-22.808	0	0	0	0	0	0	0
WT333(F4E4E1AF1293)	3.8	13105	2022-11-25 09:46:17.910	0.032	-0.09	1.014	6.531	-2.563	0.549	-2.598	-0.533	-22.764	0	0	0	0	0	0	0
WT333(F4E4E1AF1293)	3.8	13105	2022-11-25 09:46:17.910	0.032	-0.09	1.014	6.531	-2.563	0.549	-2.565	-0.549	-22.72	0	0	0	0	0	0	0
WT333(F4E4E1AF1293)	3.8	13105	2022-11-25 09:46:17.910	-0.032	-0.069	0.958	-4.578	0.183	0.305	-2.582	-0.549	-22.676	0	0	0	0	0	0	0
WT333(F4E4E1AF1293)	3.8	13105	2022-11-25 09:46:17.910	-0.032	-0.069	0.958	-4.578	0.183	0.305	-2.604	-0.549	-22.632	0	0	0	0	0	0	0
WT333(F4E4E1AF1293)	3.8	13105	2022-11-25 09:46:17.910	-0.032	-0.069	0.958	-4.578	0.183	0.305	-2.626	-0.549	-22.588	0	0	0	0	0	0	0
WT333(F4E4E1AF1293)	3.8	13105	2022-11-25 09:46:17.910	-0.032	-0.069	0.958	-4.578	0.183	0.305	-2.648	-0.549	-22.549	0	0	0	0	0	0	0
WT333(F4E4E1AF1293)	3.8	13105	2022-11-25 09:46:17.910	0.061	-0.04	1.026	-4.517	-0.549	0	-2.67	-0.549	-22.505	0	0	0	0	0	0	0
WT333(F4E4E1AF1293)	3.8	13105	2022-11-25 09:46:17.973	0.061	-0.04	1.026	-4.517	-0.549	0	-2.692	-0.555	-22.467	0	0	0	0	0	0	0
WT333(F4E4E1AF1293)	3.8	13105	2022-11-25 09:46:17.973	0.061	-0.04	1.026	-4.517	-0.549	0	-2.714	-0.555	-22.423	0	0	0	0	0	0	0
WT333(F4E4E1AF1293)	3.8	13105	2022-11-25 09:46:17.973	0.061	-0.04	1.026	-4.517	-0.549	0	-2.73	-0.56	-22.385	0	0	0	0	0	0	0
WT333(F4E4E1AF1293)	3.8	13105	2022-11-25 09:46:17.973	0.026	-0.063	1.009	1.831	2.258	0.305	-2.719	-0.549	-22.341	0	0	0	0	0	0	0
WT333(F4E4E1AF1293)	3.8	13105	2022-11-25 09:46:17.973	0.026	-0.063	1.009	1.831	2.258	0.305	-2.708	-0.544	-22.297	0	0	0	0	0	0	0
WT333(F4E4E1AF1293)	3.8	13105	2022-11-25 09:46:17.973	0.026	-0.063	1.009	1.831	2.258	0.305	-2.703	-0.533	-22.258	0	0	0	0	0	0	0
WT333(F4E4E1AF1293)	3.8	13105	2022-11-25 09:46:17.973	0.026	-0.063	1.009	1.831	2.258	0.305	-2.692	-0.522	-22.214	0	0	0	0	0	0	0
WT333(F4E4E1AF1293)	3.8	13105	2022-11-25 09:46:17.973	-0.102	-0.007	1.043	4.456	-0.366	0.244	-2.67	-0.527	-22.176	0	0	0	0	0	0	0
WT333(F4E4E1AF1293)	3.8	13105	2022-11-25 09:46:17.973	-0.102	-0.007	1.043	4.456	-0.366	0.244	-2.642	-0.527	-22.132	0	0	0	0	0	0	0
WT333(F4E4E1AF1293)	3.8	13105	2022-11-25 09:46:17.973	-0.102	-0.007	1.043	4.456	-0.366	0.244	-2.62	-0.527	-22.088	0	0	0	0	0	0	0
WT333(F4E4E1AF1293)	3.8	13105	2022-11-25 09:46:17.973	-0.102	-0.007	1.043	4.456	-0.366	0.244	-2.598	-0.527	-22.05	0	0	0	0	0	0	0
WT333(F4E4E1AF1293)	3.8	13105	2022-11-25 09:46:17.973	0.145	-0.049	1.016	-2.014	-1.404	0.305	-2.604	-0.533	-22.006	0	0	0	0	0	0	0
WT333(F4E4E1AF1293)	3.8	13105	2022-11-25 09:46:17.973	0.145	-0.049	1.016	-2.014	-1.404	0.305	-2.615	-0.538	-21.967	0	0	0	0	0	0	0
WT333(F4E4E1AF1293)	3.8	13105	2022-11-25 09:46:17.973	0.145	-0.049	1.016	-2.014	-1.404	0.305	-2.62	-0.549	-21.923	0	0	0	0	0	0	0
WT333(F4E4E1AF1293)	3.8	13105	2022-11-25 09:46:17.973	0.145	-0.049	1.016	-2.014	-1.404	0.305	-2.631	-0.56	-21.879	0	0	0	0	0	0	0
WT333(F4E4E1AF1293)	3.8	13105	2022-11-25 09:46:17.973	-0.049	-0.082	0.986	-8.118	2.319	1.831	-2.67	-0.549	-21.83	0	0	0	0	0	0	0
WT333(F4E4E1AF1293)	3.8	13105	2022-11-25 09:46:18.004	-0.049	-0.082	0.986	-8.118	2.319	1.831	-2.708	-0.538	-21.786	0	0	0	0	0	0	0
WT333(F4E4E1AF1293)	3.8	13105	2022-11-25 09:46:18.004	-0.049	-0.082	0.986	-8.118	2.319	1.831	-2.752	-0.527	-21.736	0	0	0	0	0	0	0
WT333(F4E4E1AF1293)	3.8	13105	2022-11-25 09:46:18.004	-0.049	-0.082	0.986	-8.118	2.319	1.831	-2.791	-0.516	-21.687	0	0	0	0	0	0	0
WT333(F4E4E1AF1293)	3.8	13105	2022-11-25 09:46:18.004	0.087	0.007	1.027	5.676	-2.075	-1.77	-2.763	-0.527	-21.654	0	0	0	0	0	0	0
WT333(F4E4E1AF1293)	3.8	13105	2022-11-25 09:46:18.004	0.087	0.007	1.027	5.676	-2.075	-1.77	-2.73	-0.538	-21.621	0	0	0	0	0	0	0
WT333(F4E4E1AF1293)	3.8	13105	2022-11-25 09:46:18.004	0.087	0.007	1.027	5.676	-2.075	-1.77	-2.703	-0.549	-21.588	0	0	0	0	0	0	0
WT333(F4E4E1AF1293)	3.8	13105	2022-11-25 09:46:18.004	0.087	0.007	1.027	5.676	-2.075	-1.77	-2.67	-0.566	-21.555	0	0	0	0	0	0	0
WT333(F4E4E1AF1293)	3.8	13105	2022-11-25 09:46:18.004	0.048	-0.074	1.064	-2.319	1.77	-0.549	-2.681	-0.56	-21.517	0	0	0	0	0	0	0
WT333(F4E4E1AF1293)	3.8	13105	2022-11-25 09:46:18.051	0.048	-0.074	1.064	-2.319	1.77	-0.549	-2.692	-0.555	-21.484	0	0	0	0	0	0	0
WT333(F4E4E1AF1293)	3.8	13105	2022-11-25 09:46:18.051	0.048	-0.074	1.064	-2.319	1.77	-0.549	-2.703	-0.549	-21.445	0	0	0	0	0	0	0
WT333(F4E4E1AF1293)	3.8	13105	2022-11-25 09:46:18.051	0.048	-0.074	1.064	-2.319	1.77	-0.549	-2.708	-0.544	-21.407	0	0	0	0	0	0	0
WT333(F4E4E1AF1293)	3.8	13105	2022-11-25 09:46:18.051	-0.073	-0.002	0.952	2.319	-1.587	0.183	-2.697	-0.549	-21.363	0	0	0	0	0	0	0
WT333(F4E4E1AF1293)	3.8	13105	2022-11-25 09:46:18.051	-0.073	-0.002	0.952	2.319	-1.587	0.183	-2.686	-0.56	-21.324	0	0	0	0	0	0	0
WT333(F4E4E1AF1293)	3.8	13105	2022-11-25 09:46:18.051	-0.073	-0.002	0.952	2.319	-1.587	0.183	-2.67	-0.571	-21.281	0	0	0	0	0	0	0
WT333(F4E4E1AF1293)	3.8	13105	2022-11-25 09:46:18.051	-0.073	-0.002	0.952	2.319	-1.587	0.183	-2.659	-0.577	-21.242	0	0	0	0	0	0	0
WT333(F4E4E1AF1293)	3.8	13105	2022-11-25 09:46:18.051	0.081	-0.134	1.022	-0.488	1.709	1.282	-2.659	-0.571	-21.198	0	0	0	0	0	0	0
WT333(F4E4E1AF1293)	3.8	13105	2022-11-25 09:46:18.082	0.081	-0.134	1.022	-0.488	1.709	1.282	-2.659	-0.56	-21.149	0	0	0	0	0	0	0
WT333(F4E4E1AF1293)	3.8	13105	2022-11-25 09:46:18.082	0.081	-0.134	1.022	-0.488	1.709	1.282	-2.664	-0.555	-21.105	0	0	0	0	0	0	0
WT333(F4E4E1AF1293)	3.8	13105	2022-11-25 09:46:18.082	0.081	-0.134	1.022	-0.488	1.709	1.282	-2.67	-0.549	-21.061	0	0	0	0	0	0	0
WT333(F4E4E1AF1293)	3.8	13105	2022-11-25 09:46:18.098	0.119	-0.002	1.296	38.452	-11.047	4.761	-2.477	-0.604	-20.995	0	0	0	0	0	0	0
WT333(F4E4E1AF1293)	3.8	13105	2022-11-25 09:46:18.098	0.119	-0.002	1.296	38.452	-11.047	4.761	-2.285	-0.665	-20.929	0	0	0	0	0	0	0
WT333(F4E4E1AF1293)	3.8	13105	2022-11-25 09:46:18.098	0.119	-0.002	1.296	38.452	-11.047	4.761	-2.093	-0.72	-20.863	0	0	0	0	0	0	0
WT333(F4E4E1AF1293)	3.8	13105	2022-11-25 09:46:18.098	0.085	-0.31	0.8	0.793	3.113	2.502	-2.093	-0.709	-20.808	0	0	0	0	0	0	0
WT333(F4E4E1AF1293)	3.8	13105	2022-11-25 09:46:18.098	0.085	-0.31	0.8	0.793	3.113	2.502	-2.093	-0.698	-20.759	0	0	0	0	0	0	0
WT333(F4E4E1AF1293)	3.8	13105	2022-11-25 09:46:18.145	0.085	-0.31	0.8	0.793	3.113	2.502	-2.098	-0.692	-20.709	0	0	0	0	0	0	0
WT333(F4E4E1AF1293)	3.8	13105	2022-11-25 09:46:18.145	0.085	-0.31	0.8	0.793	3.113	2.502	-2.104	-0.681	-20.654	0	0	0	0	0	0	0
WT333(F4E4E1AF1293)	3.8	13105	2022-11-25 09:46:18.145	0.102	-0.086	0.979	-7.141	2.563	-2.075	-2.148	-0.676	-20.627	0	0	0	0	0	0	0
WT333(F4E4E1AF1293)	3.8	13105	2022-11-25 09:46:18.145	0.102	-0.086	0.979	-7.141	2.563	-2.075	-2.192	-0.67	-20.599	0	0	0	0	0	0	0
WT333(F4E4E1AF1293)	3.8	13105	2022-11-25 09:46:18.145	0.102	-0.086	0.979	-7.141	2.563	-2.075	-2.236	-0.67	-20.566	0	0	0	0	0	0	0
WT333(F4E4E1AF1293)	3.8	13105	2022-11-25 09:46:18.145	0.102	-0.086	0.979	-7.141	2.563	-2.075	-2.28	-0.665	-20.539	0	0	0	0	0	0	0
WT333(F4E4E1AF1293)	3.8	13105	2022-11-25 09:46:18.145	0.074	0.037	1.091	-2.991	0.732	-0.916	-2.302	-0.67	-20.506	0	0	0	0	0	0	0
WT333(F4E4E1AF1293)	3.8	13105	2022-11-25 09:46:18.145	0.074	0.037	1.091	-2.991	0.732	-0.916	-2.324	-0.676	-20.468	0	0	0	0	0	0	0
WT333(F4E4E1AF1293)	3.8	13105	2022-11-25 09:46:18.176	0.074	0.037	1.091	-2.991	0.732	-0.916	-2.346	-0.681	-20.435	0	0	0	0	0	0	0
WT333(F4E4E1AF1293)	3.8	13105	2022-11-25 09:46:18.176	0.074	0.037	1.091	-2.991	0.732	-0.916	-2.362	-0.687	-20.396	0	0	0	0	0	0	0
WT333(F4E4E1AF1293)	3.8	13105	2022-11-25 09:46:18.176	-0.076	-0.026	1.009	-9.277	0.061	1.648	-2.411	-0.692	-20.352	0	0	0	0	0	0	0
WT333(F4E4E1AF1293)	3.8	13105	2022-11-25 09:46:18.176	-0.076	-0.026	1.009	-9.277	0.061	1.648	-2.461	-0.698	-20.308	0	0	0	0	0	0	0
WT333(F4E4E1AF1293)	3.8	13105	2022-11-25 09:46:18.176	-0.076	-0.026	1.009	-9.277	0.061	1.648	-2.51	-0.703	-20.259	0	0	0	0	0	0	0
WT333(F4E4E1AF1293)	3.8	13105	2022-11-25 09:46:18.176	-0.076	-0.026	1.009	-9.277	0.061	1.648	-2.56	-0.703	-20.215	0	0	0	0	0	0	0
WT333(F4E4E1AF1293)	3.8	13105	2022-11-25 09:46:18.176	-0.053	-0.006	1.027	1.831	-0.122	-0.122	-2.554	-0.709	-20.182	0	0	0	0	0	0	0
WT333(F4E4E1AF1293)	3.8	13105	2022-11-25 09:46:18.176	-0.053	-0.006	1.027	1.831	-0.122	-0.122	-2.543	-0.714	-20.149	0	0	0	0	0	0	0
WT333(F4E4E1AF1293)	3.8	13105	2022-11-25 09:46:18.207	-0.053	-0.006	1.027	1.831	-0.122	-0.122	-2.538	-0.714	-20.116	0	0	0	0	0	0	0
WT333(F4E4E1AF1293)	3.8	13105	2022-11-25 09:46:18.207	-0.053	-0.006	1.027	1.831	-0.122	-0.122	-2.527	-0.714	-20.083	0	0	0	0	0	0	0
WT333(F4E4E1AF1293)	3.8	13105	2022-11-25 09:46:18.207	0.033	-0.063	1.019	2.625	0.793	-0.183	-2.516	-0.714	-20.05	0	0	0	0	0	0	0
WT333(F4E4E1AF1293)	3.8	13105	2022-11-25 09:46:18.207	0.033	-0.063	1.019	2.625	0.793	-0.183	-2.505	-0.709	-20.017	0	0	0	0	0	0	0
WT333(F4E4E1AF1293)	3.8	13105	2022-11-25 09:46:18.207	0.033	-0.063	1.019	2.625	0.793	-0.183	-2.494	-0.709	-19.984	0	0	0	0	0	0	0
WT333(F4E4E1AF1293)	3.8	13105	2022-11-25 09:46:18.207	0.033	-0.063	1.019	2.625	0.793	-0.183	-2.483	-0.703	-19.957	0	0	0	0	0	0	0
WT333(F4E4E1AF1293)	3.8	13105	2022-11-25 09:46:18.207	0.101	-0.041	1.015	6.287	0.122	-0.366	-2.45	-0.709	-19.924	0	0	0	0	0	0	0
WT333(F4E4E1AF1293)	3.8	13105	2022-11-25 09:46:18.207	0.101	-0.041	1.015	6.287	0.122	-0.366	-2.422	-0.709	-19.896	0	0	0	0	0	0	0
WT333(F4E4E1AF1293)	3.8	13105	2022-11-25 09:46:18.270	0.101	-0.041	1.015	6.287	0.122	-0.366	-2.39	-0.714	-19.863	0	0	0	0	0	0	0
WT333(F4E4E1AF1293)	3.8	13105	2022-11-25 09:46:18.270	0.101	-0.041	1.015	6.287	0.122	-0.366	-2.362	-0.714	-19.836	0	0	0	0	0	0	0
WT333(F4E4E1AF1293)	3.8	13105	2022-11-25 09:46:18.270	0.012	0.005	1.028	2.563	0.732	-0.366	-2.346	-0.714	-19.808	0	0	0	0	0	0	0
WT333(F4E4E1AF1293)	3.8	13105	2022-11-25 09:46:18.270	0.012	0.005	1.028	2.563	0.732	-0.366	-2.335	-0.714	-19.775	0	0	0	0	0	0	0
WT333(F4E4E1AF1293)	3.8	13105	2022-11-25 09:46:18.270	0.012	0.005	1.028	2.563	0.732	-0.366	-2.324	-0.714	-19.748	0	0	0	0	0	0	0
WT333(F4E4E1AF1293)	3.8	13105	2022-11-25 09:46:18.270	0.012	0.005	1.028	2.563	0.732	-0.366	-2.307	-0.714	-19.72	0	0	0	0	0	0	0
WT333(F4E4E1AF1293)	3.8	13105	2022-11-25 09:46:18.270	0.027	-0.018	1.016	-7.507	0.488	-0.244	-2.346	-0.714	-19.693	0	0	0	0	0	0	0
WT333(F4E4E1AF1293)	3.8	13105	2022-11-25 09:46:18.270	0.027	-0.018	1.016	-7.507	0.488	-0.244	-2.384	-0.72	-19.666	0	0	0	0	0	0	0
WT333(F4E4E1AF1293)	3.8	13105	2022-11-25 09:46:18.301	0.027	-0.018	1.016	-7.507	0.488	-0.244	-2.417	-0.72	-19.638	0	0	0	0	0	0	0
WT333(F4E4E1AF1293)	3.8	13105	2022-11-25 09:46:18.301	0.027	-0.018	1.016	-7.507	0.488	-0.244	-2.455	-0.72	-19.611	0	0	0	0	0	0	0
WT333(F4E4E1AF1293)	3.8	13105	2022-11-25 09:46:18.301	0	-0.052	1.013	-0.183	0.244	0.122	-2.455	-0.72	-19.583	0	0	0	0	0	0	0
WT333(F4E4E1AF1293)	3.8	13105	2022-11-25 09:46:18.301	0	-0.052	1.013	-0.183	0.244	0.122	-2.455	-0.72	-19.556	0	0	0	0	0	0	0
WT333(F4E4E1AF1293)	3.8	13105	2022-11-25 09:46:18.301	0	-0.052	1.013	-0.183	0.244	0.122	-2.455	-0.72	-19.528	0	0	0	0	0	0	0
WT333(F4E4E1AF1293)	3.8	13105	2022-11-25 09:46:18.301	0	-0.052	1.013	-0.183	0.244	0.122	-2.455	-0.72	-19.501	0	0	0	0	0	0	0
WT333(F4E4E1AF1293)	3.8	13105	2022-11-25 09:46:18.301	0.022	-0.046	1.004	1.526	0.366	0.244	-2.444	-0.725	-19.473	0	0	0	0	0	0	0
WT333(F4E4E1AF1293)	3.8	13105	2022-11-25 09:46:18.301	0.022	-0.046	1.004	1.526	0.366	0.244	-2.439	-0.725	-19.451	0	0	0	0	0	0	0
WT333(F4E4E1AF1293)	3.8	13105	2022-11-25 09:46:18.379	0.022	-0.046	1.004	1.526	0.366	0.244	-2.428	-0.725	-19.424	0	0	0	0	0	0	0
WT333(F4E4E1AF1293)	3.8	13105	2022-11-25 09:46:18.395	0.022	-0.046	1.004	1.526	0.366	0.244	-2.422	-0.725	-19.402	0	0	0	0	0	0	0
WT333(F4E4E1AF1293)	3.8	13105	2022-11-25 09:46:18.395	0.011	-0.033	1.023	-0.732	0.183	-0.61	-2.422	-0.725	-19.38	0	0	0	0	0	0	0
WT333(F4E4E1AF1293)	3.8	13105	2022-11-25 09:46:18.395	0.011	-0.033	1.023	-0.732	0.183	-0.61	-2.428	-0.725	-19.358	0	0	0	0	0	0	0
WT333(F4E4E1AF1293)	3.8	13105	2022-11-25 09:46:18.395	0.011	-0.033	1.023	-0.732	0.183	-0.61	-2.428	-0.725	-19.341	0	0	0	0	0	0	0
WT333(F4E4E1AF1293)	3.8	13105	2022-11-25 09:46:18.395	0.011	-0.033	1.023	-0.732	0.183	-0.61	-2.433	-0.725	-19.325	0	0	0	0	0	0	0
WT333(F4E4E1AF1293)	3.8	13105	2022-11-25 09:46:18.395	0.049	-0.017	1.026	2.93	0.183	-0.61	-2.417	-0.725	-19.308	0	0	0	0	0	0	0
WT333(F4E4E1AF1293)	3.8	13105	2022-11-25 09:46:18.395	0.049	-0.017	1.026	2.93	0.183	-0.61	-2.401	-0.731	-19.286	0	0	0	0	0	0	0
WT333(F4E4E1AF1293)	3.8	13105	2022-11-25 09:46:18.395	0.049	-0.017	1.026	2.93	0.183	-0.61	-2.384	-0.731	-19.27	0	0	0	0	0	0	0
WT333(F4E4E1AF1293)	3.8	13105	2022-11-25 09:46:18.395	0.049	-0.017	1.026	2.93	0.183	-0.61	-2.368	-0.731	-19.254	0	0	0	0	0	0	0
WT333(F4E4E1AF1293)	3.8	13105	2022-11-25 09:46:18.395	0.023	-0.037	1.016	0.793	0.122	-0.366	-2.368	-0.731	-19.237	0	0	0	0	0	0	0
WT333(F4E4E1AF1293)	3.8	13105	2022-11-25 09:46:18.395	0.023	-0.037	1.016	0.793	0.122	-0.366	-2.362	-0.736	-19.221	0	0	0	0	0	0	0
WT333(F4E4E1AF1293)	3.8	13105	2022-11-25 09:46:18.395	0.023	-0.037	1.016	0.793	0.122	-0.366	-2.357	-0.736	-19.204	0	0	0	0	0	0	0
WT333(F4E4E1AF1293)	3.8	13105	2022-11-25 09:46:18.395	0.023	-0.037	1.016	0.793	0.122	-0.366	-2.351	-0.736	-19.188	0	0	0	0	0	0	0
WT333(F4E4E1AF1293)	3.8	13105	2022-11-25 09:46:18.395	0.031	-0.036	1.016	-0.366	0.061	-0.183	-2.351	-0.742	-19.171	0	0	0	0	0	0	0
WT333(F4E4E1AF1293)	3.8	13105	2022-11-25 09:46:18.395	0.031	-0.036	1.016	-0.366	0.061	-0.183	-2.351	-0.742	-19.155	0	0	0	0	0	0	0
WT333(F4E4E1AF1293)	3.8	13105	2022-11-25 09:46:18.410	0.031	-0.036	1.016	-0.366	0.061	-0.183	-2.351	-0.742	-19.144	0	0	0	0	0	0	0
WT333(F4E4E1AF1293)	3.8	13105	2022-11-25 09:46:18.410	0.031	-0.036	1.016	-0.366	0.061	-0.183	-2.351	-0.747	-19.127	0	0	0	0	0	0	0
WT333(F4E4E1AF1293)	3.8	13105	2022-11-25 09:46:18.410	0.006	-0.023	1.03	1.221	0.366	0.183	-2.346	-0.747	-19.111	0	0	0	0	0	0	0
WT333(F4E4E1AF1293)	3.8	13105	2022-11-25 09:46:18.410	0.006	-0.023	1.03	1.221	0.366	0.183	-2.335	-0.747	-19.1	0	0	0	0	0	0	0
WT333(F4E4E1AF1293)	3.8	13105	2022-11-25 09:46:18.410	0.006	-0.023	1.03	1.221	0.366	0.183	-2.329	-0.747	-19.083	0	0	0	0	0	0	0
WT333(F4E4E1AF1293)	3.8	13105	2022-11-25 09:46:18.410	0.006	-0.023	1.03	1.221	0.366	0.183	-2.324	-0.747	-19.072	0	0	0	0	0	0	0
WT333(F4E4E1AF1293)	3.8	13105	2022-11-25 09:46:18.410	0.03	-0.035	1.012	0.916	0.183	-0.305	-2.318	-0.747	-19.061	0	0	0	0	0	0	0
WT333(F4E4E1AF1293)	3.8	13105	2022-11-25 09:46:18.410	0.03	-0.035	1.012	0.916	0.183	-0.305	-2.313	-0.747	-19.05	0	0	0	0	0	0	0
WT333(F4E4E1AF1293)	3.8	13105	2022-11-25 09:46:18.441	0.03	-0.035	1.012	0.916	0.183	-0.305	-2.302	-0.747	-19.039	0	0	0	0	0	0	0
WT333(F4E4E1AF1293)	3.8	13105	2022-11-25 09:46:18.441	0.03	-0.035	1.012	0.916	0.183	-0.305	-2.296	-0.753	-19.028	0	0	0	0	0	0	0
WT333(F4E4E1AF1293)	3.8	13105	2022-11-25 09:46:18.441	0.038	-0.033	1.015	1.282	0.61	-0.366	-2.291	-0.747	-19.017	0	0	0	0	0	0	0
WT333(F4E4E1AF1293)	3.8	13105	2022-11-25 09:46:18.441	0.038	-0.033	1.015	1.282	0.61	-0.366	-2.285	-0.747	-19.012	0	0	0	0	0	0	0
WT333(F4E4E1AF1293)	3.8	13105	2022-11-25 09:46:18.441	0.038	-0.033	1.015	1.282	0.61	-0.366	-2.274	-0.747	-19.001	0	0	0	0	0	0	0
WT333(F4E4E1AF1293)	3.8	13105	2022-11-25 09:46:18.441	0.038	-0.033	1.015	1.282	0.61	-0.366	-2.269	-0.747	-18.995	0	0	0	0	0	0	0
WT333(F4E4E1AF1293)	3.8	13105	2022-11-25 09:46:18.441	0.09	-0.027	1.019	-0.732	0.549	-0.122	-2.269	-0.747	-18.984	0	0	0	0	0	0	0
WT333(F4E4E1AF1293)	3.8	13105	2022-11-25 09:46:18.441	0.09	-0.027	1.019	-0.732	0.549	-0.122	-2.274	-0.747	-18.973	0	0	0	0	0	0	0
WT333(F4E4E1AF1293)	3.8	13105	2022-11-25 09:46:18.473	0.09	-0.027	1.019	-0.732	0.549	-0.122	-2.274	-0.747	-18.968	0	0	0	0	0	0	0
WT333(F4E4E1AF1293)	3.8	13105	2022-11-25 09:46:18.473	0.09	-0.027	1.019	-0.732	0.549	-0.122	-2.274	-0.753	-18.957	0	0	0	0	0	0	0
WT333(F4E4E1AF1293)	3.8	13105	2022-11-25 09:46:18.473	-0.04	-0.029	1.025	0.732	0.549	0.183	-2.274	-0.753	-18.951	0	0	0	0	0	0	0
WT333(F4E4E1AF1293)	3.8	13105	2022-11-25 09:46:18.473	-0.04	-0.029	1.025	0.732	0.549	0.183	-2.269	-0.753	-18.94	0	0	0	0	0	0	0
WT333(F4E4E1AF1293)	3.8	13105	2022-11-25 09:46:18.473	-0.04	-0.029	1.025	0.732	0.549	0.183	-2.263	-0.753	-18.935	0	0	0	0	0	0	0
WT333(F4E4E1AF1293)	3.8	13105	2022-11-25 09:46:18.473	-0.04	-0.029	1.025	0.732	0.549	0.183	-2.258	-0.753	-18.929	0	0	0	0	0	0	0
WT333(F4E4E1AF1293)	3.8	13105	2022-11-25 09:46:18.473	-0.014	-0.041	1.017	0.549	0.732	-0.122	-2.252	-0.747	-18.924	0	0	0	0	0	0	0
WT333(F4E4E1AF1293)	3.8	13105	2022-11-25 09:46:18.473	-0.014	-0.041	1.017	0.549	0.732	-0.122	-2.247	-0.747	-18.924	0	0	0	0	0	0	0
WT333(F4E4E1AF1293)	3.8	13105	2022-11-25 09:46:18.566	-0.014	-0.041	1.017	0.549	0.732	-0.122	-2.247	-0.742	-18.918	0	0	0	0	0	0	0
WT333(F4E4E1AF1293)	3.8	13105	2022-11-25 09:46:18.566	-0.014	-0.041	1.017	0.549	0.732	-0.122	-2.241	-0.742	-18.918	0	0	0	0	0	0	0
WT333(F4E4E1AF1293)	3.8	13105	2022-11-25 09:46:18.566	-0.002	-0.028	1.015	-0.244	0.732	-0.244	-2.241	-0.736	-18.918	0	0	0	0	0	0	0
WT333(F4E4E1AF1293)	3.8	13105	2022-11-25 09:46:18.566	-0.002	-0.028	1.015	-0.244	0.732	-0.244	-2.241	-0.736	-18.918	0	0	0	0	0	0	0
WT333(F4E4E1AF1293)	3.8	13105	2022-11-25 09:46:18.566	-0.002	-0.028	1.015	-0.244	0.732	-0.244	-2.241	-0.731	-18.918	0	0	0	0	0	0	0
WT333(F4E4E1AF1293)	3.8	13105	2022-11-25 09:46:18.566	-0.002	-0.028	1.015	-0.244	0.732	-0.244	-2.241	-0.725	-18.918	0	0	0	0	0	0	0
WT333(F4E4E1AF1293)	3.8	13105	2022-11-25 09:46:18.566	0.058	-0.041	1.012	0.061	0.61	0.305	-2.241	-0.725	-18.918	0	0	0	0	0	0	0
WT333(F4E4E1AF1293)	3.8	13105	2022-11-25 09:46:18.566	0.058	-0.041	1.012	0.061	0.61	0.305	-2.236	-0.72	-18.918	0	0	0	0	0	0	0
WT333(F4E4E1AF1293)	3.8	13105	2022-11-25 09:46:18.598	0.058	-0.041	1.012	0.061	0.61	0.305	-2.236	-0.72	-18.913	0	0	0	0	0	0	0
WT333(F4E4E1AF1293)	3.8	13105	2022-11-25 09:46:18.598	0.058	-0.041	1.012	0.061	0.61	0.305	-2.236	-0.72	-18.913	0	0	0	0	0	0	0
WT333(F4E4E1AF1293)	3.8	13105	2022-11-25 09:46:18.598	0.026	-0.034	1.014	-0.122	0.732	0.427	-2.236	-0.714	-18.913	0	0	0	0	0	0	0
WT333(F4E4E1AF1293)	3.8	13105	2022-11-25 09:46:18.598	0.026	-0.034	1.014	-0.122	0.732	0.427	-2.236	-0.714	-18.913	0	0	0	0	0	0	0
WT333(F4E4E1AF1293)	3.8	13105	2022-11-25 09:46:18.598	0.026	-0.034	1.014	-0.122	0.732	0.427	-2.236	-0.714	-18.907	0	0	0	0	0	0	0
WT333(F4E4E1AF1293)	3.8	13105	2022-11-25 09:46:18.598	0.026	-0.034	1.014	-0.122	0.732	0.427	-2.236	-0.709	-18.907	0	0	0	0	0	0	0
WT333(F4E4E1AF1293)	3.8	13105	2022-11-25 09:46:18.598	0.056	-0.042	1.01	-0.244	0.732	0	-2.236	-0.709	-18.913	0	0	0	0	0	0	0

## Sheet: 80cm
设备名称	电压	版本	片上时间	加速度X(g)	加速度Y(g)	加速度Z(g)	角速度X(°/s)	角速度Y(°/s)	角速度Z(°/s)	角度X(°)	角度Y(°)	角度Z(°)	磁场X	磁场Y	磁场Z	四元数0	四元数1	四元数2	四元数3	状态
WT333(F4E4E1AF1293)	3.79	13105	2022-11-25 09:52:19.663	-0.026	0.079	1.016	8.972	0	0.244	2.56	0.961	170.898	0	0	0	0	0	0	0
WT333(F4E4E1AF1293)	3.79	13105	2022-11-25 09:52:19.663	-0.026	0.079	1.016	8.972	0	0.244	2.609	0.961	171.211	0	0	0	0	0	0	0
WT333(F4E4E1AF1293)	3.79	13105	2022-11-25 09:52:19.663	-0.026	0.079	1.016	8.972	0	0.244	2.659	0.961	171.524	0	0	0	0	0	0	0
WT333(F4E4E1AF1293)	3.79	13105	2022-11-25 09:52:19.663	0.024	0.053	1.028	6.592	0.122	0.549	2.692	0.967	171.837	0	0	0	0	0	0	0
WT333(F4E4E1AF1293)	3.79	13105	2022-11-25 09:52:19.663	0.024	0.053	1.028	6.592	0.122	0.549	2.73	0.967	172.15	0	0	0	0	0	0	0
WT333(F4E4E1AF1293)	3.79	13105	2022-11-25 09:52:19.663	0.024	0.053	1.028	6.592	0.122	0.549	2.763	0.967	172.463	0	0	0	0	0	0	0
WT333(F4E4E1AF1293)	3.79	13105	2022-11-25 09:52:19.663	0.024	0.053	1.028	6.592	0.122	0.549	2.802	0.967	172.776	0	0	0	0	0	0	0
WT333(F4E4E1AF1293)	3.79	13105	2022-11-25 09:52:19.663	-0.016	0.04	0.993	7.263	0.061	0	2.84	0.967	173.09	0	0	0	0	0	0	0
WT333(F4E4E1AF1293)	3.79	13105	2022-11-25 09:52:19.663	-0.016	0.04	0.993	7.263	0.061	0	2.878	0.967	173.403	0	0	0	0	0	0	0
WT333(F4E4E1AF1293)	3.79	13105	2022-11-25 09:52:19.663	-0.016	0.04	0.993	7.263	0.061	0	2.917	0.972	173.71	0	0	0	0	0	0	0
WT333(F4E4E1AF1293)	3.79	13105	2022-11-25 09:52:19.663	-0.016	0.04	0.993	7.263	0.061	0	2.955	0.972	174.023	0	0	0	0	0	0	0
WT333(F4E4E1AF1293)	3.79	13105	2022-11-25 09:52:19.663	-0.027	-0.014	0.967	14.038	-0.427	0.549	3.027	0.967	174.342	0	0	0	0	0	0	0
WT333(F4E4E1AF1293)	3.79	13105	2022-11-25 09:52:19.663	-0.027	-0.014	0.967	14.038	-0.427	0.549	3.098	0.961	174.655	0	0	0	0	0	0	0
WT333(F4E4E1AF1293)	3.79	13105	2022-11-25 09:52:19.663	-0.027	-0.014	0.967	14.038	-0.427	0.549	3.17	0.956	174.974	0	0	0	0	0	0	0
WT333(F4E4E1AF1293)	3.79	13105	2022-11-25 09:52:19.663	-0.027	-0.014	0.967	14.038	-0.427	0.549	3.241	0.95	175.287	0	0	0	0	0	0	0
WT333(F4E4E1AF1293)	3.79	13105	2022-11-25 09:52:19.741	0.019	0.006	0.952	9.155	-0.122	0	3.285	0.95	175.6	0	0	0	0	0	0	0
WT333(F4E4E1AF1293)	3.79	13105	2022-11-25 09:52:19.741	0.019	0.006	0.952	9.155	-0.122	0	3.334	0.945	175.919	0	0	0	0	0	0	0
WT333(F4E4E1AF1293)	3.79	13105	2022-11-25 09:52:19.741	0.019	0.006	0.952	9.155	-0.122	0	3.378	0.939	176.232	0	0	0	0	0	0	0
WT333(F4E4E1AF1293)	3.79	13105	2022-11-25 09:52:19.741	0.019	0.006	0.952	9.155	-0.122	0	3.428	0.934	176.545	0	0	0	0	0	0	0
WT333(F4E4E1AF1293)	3.79	13105	2022-11-25 09:52:19.741	0.022	0.015	0.972	2.441	-0.427	0.183	3.439	0.928	176.858	0	0	0	0	0	0	0
WT333(F4E4E1AF1293)	3.79	13105	2022-11-25 09:52:19.741	0.022	0.015	0.972	2.441	-0.427	0.183	3.45	0.923	177.177	0	0	0	0	0	0	0
WT333(F4E4E1AF1293)	3.79	13105	2022-11-25 09:52:19.741	0.022	0.015	0.972	2.441	-0.427	0.183	3.466	0.912	177.49	0	0	0	0	0	0	0
WT333(F4E4E1AF1293)	3.79	13105	2022-11-25 09:52:19.741	0.022	0.015	0.972	2.441	-0.427	0.183	3.477	0.906	177.808	0	0	0	0	0	0	0
WT333(F4E4E1AF1293)	3.79	13105	2022-11-25 09:52:19.757	-0.083	0.032	1.01	-1.16	0.61	-0.793	3.472	0.901	178.121	0	0	0	0	0	0	0
WT333(F4E4E1AF1293)	3.79	13105	2022-11-25 09:52:19.757	-0.083	0.032	1.01	-1.16	0.61	-0.793	3.466	0.901	178.434	0	0	0	0	0	0	0
WT333(F4E4E1AF1293)	3.79	13105	2022-11-25 09:52:19.757	-0.083	0.032	1.01	-1.16	0.61	-0.793	3.461	0.901	178.742	0	0	0	0	0	0	0
WT333(F4E4E1AF1293)	3.79	13105	2022-11-25 09:52:19.757	-0.083	0.032	1.01	-1.16	0.61	-0.793	3.45	0.901	179.055	0	0	0	0	0	0	0
WT333(F4E4E1AF1293)	3.79	13105	2022-11-25 09:52:19.757	0.067	0.104	1.013	-1.16	-0.244	0	3.444	0.895	179.374	0	0	0	0	0	0	0
WT333(F4E4E1AF1293)	3.79	13105	2022-11-25 09:52:19.757	0.067	0.104	1.013	-1.16	-0.244	0	3.439	0.89	179.692	0	0	0	0	0	0	0
WT333(F4E4E1AF1293)	3.79	13105	2022-11-25 09:52:19.757	0.067	0.104	1.013	-1.16	-0.244	0	3.433	0.884	-179.984	0	0	0	0	0	0	0
WT333(F4E4E1AF1293)	3.79	13105	2022-11-25 09:52:19.757	0.067	0.104	1.013	-1.16	-0.244	0	3.428	0.879	-179.665	0	0	0	0	0	0	0
WT333(F4E4E1AF1293)	3.79	13105	2022-11-25 09:52:19.835	-0.147	0.014	1	-5.859	-1.099	-0.549	3.4	0.873	-179.352	0	0	0	0	0	0	0
WT333(F4E4E1AF1293)	3.79	13105	2022-11-25 09:52:19.835	-0.147	0.014	1	-5.859	-1.099	-0.549	3.373	0.862	-179.039	0	0	0	0	0	0	0
WT333(F4E4E1AF1293)	3.79	13105	2022-11-25 09:52:19.835	-0.147	0.014	1	-5.859	-1.099	-0.549	3.34	0.857	-178.72	0	0	0	0	0	0	0
WT333(F4E4E1AF1293)	3.79	13105	2022-11-25 09:52:19.835	-0.147	0.014	1	-5.859	-1.099	-0.549	3.307	0.846	-178.407	0	0	0	0	0	0	0
WT333(F4E4E1AF1293)	3.79	13105	2022-11-25 09:52:19.835	-0.006	0.106	1.019	2.014	0.488	0.732	3.312	0.846	-178.083	0	0	0	0	0	0	0
WT333(F4E4E1AF1293)	3.79	13105	2022-11-25 09:52:19.835	-0.006	0.106	1.019	2.014	0.488	0.732	3.323	0.851	-177.759	0	0	0	0	0	0	0
WT333(F4E4E1AF1293)	3.79	13105	2022-11-25 09:52:19.835	-0.006	0.106	1.019	2.014	0.488	0.732	3.329	0.851	-177.44	0	0	0	0	0	0	0
WT333(F4E4E1AF1293)	3.79	13105	2022-11-25 09:52:19.835	-0.006	0.106	1.019	2.014	0.488	0.732	3.34	0.851	-177.116	0	0	0	0	0	0	0
WT333(F4E4E1AF1293)	3.79	13105	2022-11-25 09:52:19.898	-0.014	0.041	1.012	1.648	-0.122	-0.427	3.345	0.851	-176.797	0	0	0	0	0	0	0
WT333(F4E4E1AF1293)	3.79	13105	2022-11-25 09:52:19.898	-0.014	0.041	1.012	1.648	-0.122	-0.427	3.351	0.851	-176.479	0	0	0	0	0	0	0
WT333(F4E4E1AF1293)	3.79	13105	2022-11-25 09:52:19.898	-0.014	0.041	1.012	1.648	-0.122	-0.427	3.356	0.851	-176.16	0	0	0	0	0	0	0
WT333(F4E4E1AF1293)	3.79	13105	2022-11-25 09:52:19.898	-0.014	0.041	1.012	1.648	-0.122	-0.427	3.367	0.846	-175.842	0	0	0	0	0	0	0
WT333(F4E4E1AF1293)	3.79	13105	2022-11-25 09:52:19.898	0.059	0.111	1.049	-6.226	-0.916	-1.16	3.334	0.84	-175.529	0	0	0	0	0	0	0
WT333(F4E4E1AF1293)	3.79	13105	2022-11-25 09:52:19.898	0.059	0.111	1.049	-6.226	-0.916	-1.16	3.301	0.84	-175.215	0	0	0	0	0	0	0
WT333(F4E4E1AF1293)	3.79	13105	2022-11-25 09:52:19.898	0.059	0.111	1.049	-6.226	-0.916	-1.16	3.274	0.835	-174.897	0	0	0	0	0	0	0
WT333(F4E4E1AF1293)	3.79	13105	2022-11-25 09:52:19.898	0.059	0.111	1.049	-6.226	-0.916	-1.16	3.241	0.829	-174.584	0	0	0	0	0	0	0
WT333(F4E4E1AF1293)	3.79	13105	2022-11-25 09:52:20.554	0.047	0.063	1.021	-3.906	0	-0.305	3.224	0.829	-174.265	0	0	0	0	0	0	0
WT333(F4E4E1AF1293)	3.79	13105	2022-11-25 09:52:20.554	0.047	0.063	1.021	-3.906	0	-0.305	3.208	0.829	-173.941	0	0	0	0	0	0	0
WT333(F4E4E1AF1293)	3.79	13105	2022-11-25 09:52:20.554	0.047	0.063	1.021	-3.906	0	-0.305	3.192	0.829	-173.622	0	0	0	0	0	0	0
WT333(F4E4E1AF1293)	3.79	13105	2022-11-25 09:52:20.554	0.047	0.063	1.021	-3.906	0	-0.305	3.175	0.829	-173.304	0	0	0	0	0	0	0
WT333(F4E4E1AF1293)	3.79	13105	2022-11-25 09:52:20.554	-0.036	0.061	0.997	2.747	0.061	0.183	3.192	0.829	-172.98	0	0	0	0	0	0	0
WT333(F4E4E1AF1293)	3.79	13105	2022-11-25 09:52:20.554	-0.036	0.061	0.997	2.747	0.061	0.183	3.208	0.829	-172.656	0	0	0	0	0	0	0
WT333(F4E4E1AF1293)	3.79	13105	2022-11-25 09:52:20.554	-0.036	0.061	0.997	2.747	0.061	0.183	3.224	0.829	-172.332	0	0	0	0	0	0	0
WT333(F4E4E1AF1293)	3.79	13105	2022-11-25 09:52:20.554	-0.036	0.061	0.997	2.747	0.061	0.183	3.241	0.829	-172.007	0	0	0	0	0	0	0
WT333(F4E4E1AF1293)	3.79	13105	2022-11-25 09:52:20.586	-0.023	0.035	0.997	-0.977	0.305	1.221	3.235	0.829	-171.678	0	0	0	0	0	0	0
WT333(F4E4E1AF1293)	3.79	13105	2022-11-25 09:52:20.586	-0.023	0.035	0.997	-0.977	0.305	1.221	3.23	0.835	-171.348	0	0	0	0	0	0	0
WT333(F4E4E1AF1293)	3.79	13105	2022-11-25 09:52:20.586	-0.023	0.035	0.997	-0.977	0.305	1.221	3.23	0.835	-171.019	0	0	0	0	0	0	0
WT333(F4E4E1AF1293)	3.79	13105	2022-11-25 09:52:20.586	-0.023	0.035	0.997	-0.977	0.305	1.221	3.224	0.835	-170.684	0	0	0	0	0	0	0
WT333(F4E4E1AF1293)	3.79	13105	2022-11-25 09:52:20.586	-0.021	0.088	0.992	-5.432	0	1.404	3.197	0.835	-170.354	0	0	0	0	0	0	0
WT333(F4E4E1AF1293)	3.79	13105	2022-11-25 09:52:20.586	-0.021	0.088	0.992	-5.432	0	1.404	3.175	0.835	-170.024	0	0	0	0	0	0	0
WT333(F4E4E1AF1293)	3.79	13105	2022-11-25 09:52:20.586	-0.021	0.088	0.992	-5.432	0	1.404	3.148	0.835	-169.695	0	0	0	0	0	0	0
WT333(F4E4E1AF1293)	3.79	13105	2022-11-25 09:52:20.586	-0.021	0.088	0.992	-5.432	0	1.404	3.12	0.835	-169.36	0	0	0	0	0	0	0
WT333(F4E4E1AF1293)	3.79	13105	2022-11-25 09:52:20.617	-0.058	0.047	1.011	3.296	1.404	1.099	3.137	0.84	-169.03	0	0	0	0	0	0	0
WT333(F4E4E1AF1293)	3.79	13105	2022-11-25 09:52:20.617	-0.058	0.047	1.011	3.296	1.404	1.099	3.159	0.851	-168.701	0	0	0	0	0	0	0
WT333(F4E4E1AF1293)	3.79	13105	2022-11-25 09:52:20.617	-0.058	0.047	1.011	3.296	1.404	1.099	3.175	0.857	-168.371	0	0	0	0	0	0	0
WT333(F4E4E1AF1293)	3.79	13105	2022-11-25 09:52:20.617	-0.058	0.047	1.011	3.296	1.404	1.099	3.192	0.862	-168.041	0	0	0	0	0	0	0
WT333(F4E4E1AF1293)	3.79	13105	2022-11-25 09:52:20.617	-0.002	0.014	1.004	0.427	-0.427	0.61	3.192	0.862	-167.712	0	0	0	0	0	0	0
WT333(F4E4E1AF1293)	3.79	13105	2022-11-25 09:52:20.617	-0.002	0.014	1.004	0.427	-0.427	0.61	3.192	0.862	-167.388	0	0	0	0	0	0	0
WT333(F4E4E1AF1293)	3.79	13105	2022-11-25 09:52:20.617	-0.002	0.014	1.004	0.427	-0.427	0.61	3.197	0.857	-167.058	0	0	0	0	0	0	0
WT333(F4E4E1AF1293)	3.79	13105	2022-11-25 09:52:20.617	-0.002	0.014	1.004	0.427	-0.427	0.61	3.197	0.857	-166.729	0	0	0	0	0	0	0
WT333(F4E4E1AF1293)	3.79	13105	2022-11-25 09:52:20.710	0.026	0.007	1.006	3.052	-0.427	-0.732	3.214	0.851	-166.41	0	0	0	0	0	0	0
WT333(F4E4E1AF1293)	3.79	13105	2022-11-25 09:52:20.710	0.026	0.007	1.006	3.052	-0.427	-0.732	3.224	0.846	-166.086	0	0	0	0	0	0	0
WT333(F4E4E1AF1293)	3.79	13105	2022-11-25 09:52:20.710	0.026	0.007	1.006	3.052	-0.427	-0.732	3.241	0.846	-165.767	0	0	0	0	0	0	0
WT333(F4E4E1AF1293)	3.79	13105	2022-11-25 09:52:20.710	0.026	0.007	1.006	3.052	-0.427	-0.732	3.257	0.84	-165.443	0	0	0	0	0	0	0
WT333(F4E4E1AF1293)	3.79	13105	2022-11-25 09:52:20.710	-0.005	0.049	1	-0.366	0.305	-0.732	3.257	0.84	-165.125	0	0	0	0	0	0	0
WT333(F4E4E1AF1293)	3.79	13105	2022-11-25 09:52:20.710	-0.005	0.049	1	-0.366	0.305	-0.732	3.252	0.835	-164.8	0	0	0	0	0	0	0
WT333(F4E4E1AF1293)	3.79	13105	2022-11-25 09:52:20.710	-0.005	0.049	1	-0.366	0.305	-0.732	3.252	0.835	-164.482	0	0	0	0	0	0	0
WT333(F4E4E1AF1293)	3.79	13105	2022-11-25 09:52:20.710	-0.005	0.049	1	-0.366	0.305	-0.732	3.252	0.835	-164.158	0	0	0	0	0	0	0
WT333(F4E4E1AF1293)	3.79	13105	2022-11-25 09:52:20.788	-0.1	0.101	0.991	0.122	-0.244	1.221	3.252	0.835	-163.828	0	0	0	0	0	0	0
WT333(F4E4E1AF1293)	3.79	13105	2022-11-25 09:52:20.788	-0.1	0.101	0.991	0.122	-0.244	1.221	3.252	0.829	-163.493	0	0	0	0	0	0	0
WT333(F4E4E1AF1293)	3.79	13105	2022-11-25 09:52:20.788	-0.1	0.101	0.991	0.122	-0.244	1.221	3.252	0.829	-163.163	0	0	0	0	0	0	0
WT333(F4E4E1AF1293)	3.79	13105	2022-11-25 09:52:20.788	-0.1	0.101	0.991	0.122	-0.244	1.221	3.252	0.824	-162.828	0	0	0	0	0	0	0
WT333(F4E4E1AF1293)	3.79	13105	2022-11-25 09:52:20.788	-0.04	0.065	0.982	-3.784	-2.136	-1.77	3.23	0.818	-162.515	0	0	0	0	0	0	0
WT333(F4E4E1AF1293)	3.79	13105	2022-11-25 09:52:20.788	-0.04	0.065	0.982	-3.784	-2.136	-1.77	3.208	0.807	-162.197	0	0	0	0	0	0	0
WT333(F4E4E1AF1293)	3.79	13105	2022-11-25 09:52:20.788	-0.04	0.065	0.982	-3.784	-2.136	-1.77	3.186	0.797	-161.884	0	0	0	0	0	0	0
WT333(F4E4E1AF1293)	3.79	13105	2022-11-25 09:52:20.788	-0.019	-0.008	1.019	-8.85	-0.122	0.244	3.142	0.797	-161.554	0	0	0	0	0	0	0
WT333(F4E4E1AF1293)	3.79	13105	2022-11-25 09:52:21.148	0.056	0.151	1.121	-5.371	0.122	-2.625	1.071	1.269	-124.464	0	0	0	0	0	0	0
WT333(F4E4E1AF1293)	3.79	13105	2022-11-25 09:52:21.163	0.056	0.151	1.121	-5.371	0.122	-2.625	1.055	1.28	-124.156	0	0	0	0	0	0	0
WT333(F4E4E1AF1293)	3.79	13105	2022-11-25 09:52:21.163	-0.043	0.158	1.081	-10.01	0.183	1.404	1.011	1.296	-123.821	0	0	0	0	0	0	0
WT333(F4E4E1AF1293)	3.79	13105	2022-11-25 09:52:21.163	-0.043	0.158	1.081	-10.01	0.183	1.404	0.967	1.313	-123.492	0	0	0	0	0	0	0
WT333(F4E4E1AF1293)	3.79	13105	2022-11-25 09:52:21.163	-0.043	0.158	1.081	-10.01	0.183	1.404	0.928	1.324	-123.162	0	0	0	0	0	0	0
WT333(F4E4E1AF1293)	3.79	13105	2022-11-25 09:52:21.163	-0.043	0.158	1.081	-10.01	0.183	1.404	0.884	1.34	-122.827	0	0	0	0	0	0	0
WT333(F4E4E1AF1293)	3.79	13105	2022-11-25 09:52:21.163	0.129	0.125	1.019	-22.949	-0.977	0.183	0.78	1.351	-122.503	0	0	0	0	0	0	0
WT333(F4E4E1AF1293)	3.79	13105	2022-11-25 09:52:21.163	0.129	0.125	1.019	-22.949	-0.977	0.183	0.676	1.362	-122.179	0	0	0	0	0	0	0
WT333(F4E4E1AF1293)	3.79	13105	2022-11-25 09:52:21.210	0.129	0.125	1.019	-22.949	-0.977	0.183	0.571	1.368	-121.855	0	0	0	0	0	0	0
WT333(F4E4E1AF1293)	3.79	13105	2022-11-25 09:52:21.210	0.129	0.125	1.019	-22.949	-0.977	0.183	0.472	1.379	-121.531	0	0	0	0	0	0	0
WT333(F4E4E1AF1293)	3.79	13105	2022-11-25 09:52:21.210	0.022	-0.105	1.019	-17.944	-0.122	0.549	0.396	1.395	-121.207	0	0	0	0	0	0	0
WT333(F4E4E1AF1293)	3.79	13105	2022-11-25 09:52:21.210	0.022	-0.105	1.019	-17.944	-0.122	0.549	0.313	1.406	-120.877	0	0	0	0	0	0	0
WT333(F4E4E1AF1293)	3.79	13105	2022-11-25 09:52:21.210	0.022	-0.105	1.019	-17.944	-0.122	0.549	0.236	1.412	-120.553	0	0	0	0	0	0	0
WT333(F4E4E1AF1293)	3.79	13105	2022-11-25 09:52:21.210	0.022	-0.105	1.019	-17.944	-0.122	0.549	0.159	1.423	-120.229	0	0	0	0	0	0	0
WT333(F4E4E1AF1293)	3.79	13105	2022-11-25 09:52:21.210	-0.018	0.242	1.248	40.894	-0.305	-0.061	0.374	1.428	-119.905	0	0	0	0	0	0	0
WT333(F4E4E1AF1293)	3.79	13105	2022-11-25 09:52:21.210	-0.018	0.242	1.248	40.894	-0.305	-0.061	0.588	1.439	-119.581	0	0	0	0	0	0	0
WT333(F4E4E1AF1293)	3.79	13105	2022-11-25 09:52:21.367	-0.018	0.242	1.248	40.894	-0.305	-0.061	0.802	1.445	-119.262	0	0	0	0	0	0	0
WT333(F4E4E1AF1293)	3.79	13105	2022-11-25 09:52:21.367	-0.018	0.242	1.248	40.894	-0.305	-0.061	1.022	1.456	-118.943	0	0	0	0	0	0	0
WT333(F4E4E1AF1293)	3.79	13105	2022-11-25 09:52:21.367	-0.056	0.181	1.112	16.296	-0.671	-0.61	1.11	1.467	-118.625	0	0	0	0	0	0	0
WT333(F4E4E1AF1293)	3.79	13105	2022-11-25 09:52:21.367	-0.056	0.181	1.112	16.296	-0.671	-0.61	1.203	1.472	-118.306	0	0	0	0	0	0	0
WT333(F4E4E1AF1293)	3.79	13105	2022-11-25 09:52:21.367	-0.056	0.181	1.112	16.296	-0.671	-0.61	1.296	1.483	-117.993	0	0	0	0	0	0	0
WT333(F4E4E1AF1293)	3.79	13105	2022-11-25 09:52:21.367	-0.056	0.181	1.112	16.296	-0.671	-0.61	1.384	1.489	-117.68	0	0	0	0	0	0	0
WT333(F4E4E1AF1293)	3.79	13105	2022-11-25 09:52:21.367	-0.101	0.021	0.976	8.667	-0.122	0.305	1.439	1.5	-117.361	0	0	0	0	0	0	0
WT333(F4E4E1AF1293)	3.79	13105	2022-11-25 09:52:21.367	-0.101	0.021	0.976	8.667	-0.122	0.305	1.489	1.511	-117.043	0	0	0	0	0	0	0
WT333(F4E4E1AF1293)	3.79	13105	2022-11-25 09:52:21.398	0.029	0.053	0.979	-12.207	-0.427	-0.854	1.115	1.588	-114.225	0	0	0	0	0	0	0
WT333(F4E4E1AF1293)	3.79	13105	2022-11-25 09:52:21.398	0.029	0.053	0.979	-12.207	-0.427	-0.854	1.06	1.599	-113.917	0	0	0	0	0	0	0
WT333(F4E4E1AF1293)	3.79	13105	2022-11-25 09:52:21.398	-0.107	-0.095	0.903	-9.766	-0.183	-0.916	1.016	1.604	-113.61	0	0	0	0	0	0	0
WT333(F4E4E1AF1293)	3.79	13105	2022-11-25 09:52:21.398	-0.107	-0.095	0.903	-9.766	-0.183	-0.916	0.972	1.609	-113.307	0	0	0	0	0	0	0
WT333(F4E4E1AF1293)	3.79	13105	2022-11-25 09:52:21.398	-0.107	-0.095	0.903	-9.766	-0.183	-0.916	0.928	1.615	-113	0	0	0	0	0	0	0
WT333(F4E4E1AF1293)	3.79	13105	2022-11-25 09:52:21.398	-0.107	-0.095	0.903	-9.766	-0.183	-0.916	0.884	1.615	-112.698	0	0	0	0	0	0	0
WT333(F4E4E1AF1293)	3.79	13105	2022-11-25 09:52:21.398	0.073	-0.008	0.974	-10.742	0	1.282	0.835	1.62	-112.385	0	0	0	0	0	0	0
WT333(F4E4E1AF1293)	3.79	13105	2022-11-25 09:52:21.398	0.073	-0.008	0.974	-10.742	0	1.282	0.786	1.626	-112.066	0	0	0	0	0	0	0
WT333(F4E4E1AF1293)	3.79	13105	2022-11-25 09:52:21.461	0.102	0.019	1.013	9.216	-1.16	-0.427	1.132	1.637	-109.281	0	0	0	0	0	0	0
WT333(F4E4E1AF1293)	3.79	13105	2022-11-25 09:52:21.461	0.102	0.019	1.013	9.216	-1.16	-0.427	1.187	1.631	-108.979	0	0	0	0	0	0	0
WT333(F4E4E1AF1293)	3.79	13105	2022-11-25 09:52:21.461	0.001	0.13	1.083	2.991	-1.587	-1.526	1.214	1.626	-108.682	0	0	0	0	0	0	0
WT333(F4E4E1AF1293)	3.79	13105	2022-11-25 09:52:21.461	0.001	0.13	1.083	2.991	-1.587	-1.526	1.236	1.615	-108.386	0	0	0	0	0	0	0
WT333(F4E4E1AF1293)	3.79	13105	2022-11-25 09:52:21.461	0.001	0.13	1.083	2.991	-1.587	-1.526	1.258	1.609	-108.094	0	0	0	0	0	0	0
WT333(F4E4E1AF1293)	3.79	13105	2022-11-25 09:52:21.461	0.001	0.13	1.083	2.991	-1.587	-1.526	1.285	1.604	-107.803	0	0	0	0	0	0	0
WT333(F4E4E1AF1293)	3.79	13105	2022-11-25 09:52:21.461	0.007	-0.038	0.986	2.93	-0.122	-1.038	1.307	1.604	-107.507	0	0	0	0	0	0	0
WT333(F4E4E1AF1293)	3.79	13105	2022-11-25 09:52:21.461	0.007	-0.038	0.986	2.93	-0.122	-1.038	1.329	1.604	-107.21	0	0	0	0	0	0	0
WT333(F4E4E1AF1293)	3.79	13105	2022-11-25 09:52:21.492	-0.025	0.147	1.1	-2.319	-0.061	0	2.362	1.406	-89.637	0	0	0	0	0	0	0
WT333(F4E4E1AF1293)	3.79	13105	2022-11-25 09:52:21.492	-0.046	-0.259	1.007	0.916	0.793	4.822	2.373	1.412	-89.374	0	0	0	0	0	0	0
WT333(F4E4E1AF1293)	3.79	13105	2022-11-25 09:52:21.492	-0.046	-0.259	1.007	0.916	0.793	4.822	2.379	1.412	-89.105	0	0	0	0	0	0	0
WT333(F4E4E1AF1293)	3.79	13105	2022-11-25 09:52:21.492	-0.046	-0.259	1.007	0.916	0.793	4.822	2.384	1.412	-88.841	0	0	0	0	0	0	0
WT333(F4E4E1AF1293)	3.79	13105	2022-11-25 09:52:21.492	-0.046	-0.259	1.007	0.916	0.793	4.822	2.39	1.412	-88.577	0	0	0	0	0	0	0
WT333(F4E4E1AF1293)	3.79	13105	2022-11-25 09:52:21.492	0.06	0.183	0.918	15.076	-0.061	1.709	2.461	1.406	-88.33	0	0	0	0	0	0	0
WT333(F4E4E1AF1293)	3.79	13105	2022-11-25 09:52:21.492	0.06	0.183	0.918	15.076	-0.061	1.709	2.538	1.406	-88.083	0	0	0	0	0	0	0
WT333(F4E4E1AF1293)	3.79	13105	2022-11-25 09:52:21.492	0.06	0.183	0.918	15.076	-0.061	1.709	2.62	1.401	-87.836	0	0	0	0	0	0	0
WT333(F4E4E1AF1293)	3.79	13105	2022-11-25 09:52:21.492	0.06	0.183	0.918	15.076	-0.061	1.709	2.697	1.395	-87.589	0	0	0	0	0	0	0
WT333(F4E4E1AF1293)	3.79	13105	2022-11-25 09:52:21.492	0.016	0.104	1.046	10.803	-0.61	-1.526	2.752	1.39	-87.358	0	0	0	0	0	0	0
WT333(F4E4E1AF1293)	3.79	13105	2022-11-25 09:52:21.492	0.016	0.104	1.046	10.803	-0.61	-1.526	2.813	1.384	-87.127	0	0	0	0	0	0	0
WT333(F4E4E1AF1293)	3.79	13105	2022-11-25 09:52:21.492	0.016	0.104	1.046	10.803	-0.61	-1.526	2.867	1.384	-86.896	0	0	0	0	0	0	0
WT333(F4E4E1AF1293)	3.79	13105	2022-11-25 09:52:21.492	0.016	0.104	1.046	10.803	-0.61	-1.526	2.928	1.379	-86.671	0	0	0	0	0	0	0
WT333(F4E4E1AF1293)	3.79	13105	2022-11-25 09:52:21.492	0.029	-0.016	0.899	1.709	-0.061	0.183	2.939	1.373	-86.435	0	0	0	0	0	0	0
WT333(F4E4E1AF1293)	3.79	13105	2022-11-25 09:52:21.492	0.029	-0.016	0.899	1.709	-0.061	0.183	2.95	1.368	-86.193	0	0	0	0	0	0	0
WT333(F4E4E1AF1293)	3.79	13105	2022-11-25 09:52:21.492	0.029	-0.016	0.899	1.709	-0.061	0.183	2.966	1.368	-85.963	0	0	0	0	0	0	0
WT333(F4E4E1AF1293)	3.79	13105	2022-11-25 09:52:21.492	0.061	0.046	0.964	-3.784	-0.122	0.427	2.329	1.241	-80.277	0	0	0	0	0	0	0
WT333(F4E4E1AF1293)	3.79	13105	2022-11-25 09:52:21.492	0.069	0.156	0.979	20.081	-1.16	-0.366	2.428	1.23	-80.057	0	0	0	0	0	0	0
WT333(F4E4E1AF1293)	3.79	13105	2022-11-25 09:52:21.492	0.069	0.156	0.979	20.081	-1.16	-0.366	2.532	1.219	-79.843	0	0	0	0	0	0	0
WT333(F4E4E1AF1293)	3.79	13105	2022-11-25 09:52:21.492	0.069	0.156	0.979	20.081	-1.16	-0.366	2.637	1.208	-79.623	0	0	0	0	0	0	0
WT333(F4E4E1AF1293)	3.79	13105	2022-11-25 09:52:21.492	0.069	0.156	0.979	20.081	-1.16	-0.366	2.741	1.198	-79.409	0	0	0	0	0	0	0
WT333(F4E4E1AF1293)	3.79	13105	2022-11-25 09:52:21.492	0.037	0.058	0.984	18.616	-0.549	-0.549	2.834	1.187	-79.195	0	0	0	0	0	0	0
WT333(F4E4E1AF1293)	3.79	13105	2022-11-25 09:52:21.492	0.037	0.058	0.984	18.616	-0.549	-0.549	2.933	1.181	-78.981	0	0	0	0	0	0	0
WT333(F4E4E1AF1293)	3.79	13105	2022-11-25 09:52:21.492	0.037	0.058	0.984	18.616	-0.549	-0.549	3.027	1.17	-78.766	0	0	0	0	0	0	0
WT333(F4E4E1AF1293)	3.79	13105	2022-11-25 09:52:21.492	0.037	0.058	0.984	18.616	-0.549	-0.549	3.126	1.159	-78.552	0	0	0	0	0	0	0
WT333(F4E4E1AF1293)	3.79	13105	2022-11-25 09:52:21.492	-0.039	-0.007	0.908	20.386	-0.183	2.197	3.23	1.154	-78.327	0	0	0	0	0	0	0
WT333(F4E4E1AF1293)	3.79	13105	2022-11-25 09:52:21.492	-0.039	-0.007	0.908	20.386	-0.183	2.197	3.329	1.143	-78.096	0	0	0	0	0	0	0
WT333(F4E4E1AF1293)	3.79	13105	2022-11-25 09:52:21.492	-0.039	-0.007	0.908	20.386	-0.183	2.197	3.433	1.137	-77.877	0	0	0	0	0	0	0
WT333(F4E4E1AF1293)	3.79	13105	2022-11-25 09:52:21.492	-0.039	-0.007	0.908	20.386	-0.183	2.197	3.538	1.126	-77.651	0	0	0	0	0	0	0
WT333(F4E4E1AF1293)	3.79	13105	2022-11-25 09:52:21.492	-0.078	0.166	0.981	4.211	0.183	-0.549	3.554	1.126	-77.443	0	0	0	0	0	0	0
WT333(F4E4E1AF1293)	3.79	13105	2022-11-25 09:52:21.492	-0.078	0.166	0.981	4.211	0.183	-0.549	3.576	1.121	-77.234	0	0	0	0	0	0	0
WT333(F4E4E1AF1293)	3.79	13105	2022-11-25 09:52:21.492	-0.078	0.166	0.981	4.211	0.183	-0.549	3.598	1.121	-77.025	0	0	0	0	0	0	0
WT333(F4E4E1AF1293)	3.79	13105	2022-11-25 09:52:21.492	-0.078	0.166	0.981	4.211	0.183	-0.549	3.62	1.115	-76.822	0	0	0	0	0	0	0
WT333(F4E4E1AF1293)	3.79	13105	2022-11-25 09:52:21.492	0.002	0.066	1.02	4.333	0.061	0.793	3.642	1.115	-76.608	0	0	0	0	0	0	0
WT333(F4E4E1AF1293)	3.79	13105	2022-11-25 09:52:21.492	0.002	0.066	1.02	4.333	0.061	0.793	3.664	1.115	-76.393	0	0	0	0	0	0	0
WT333(F4E4E1AF1293)	3.79	13105	2022-11-25 09:52:21.492	0.002	0.066	1.02	4.333	0.061	0.793	3.691	1.11	-76.185	0	0	0	0	0	0	0
WT333(F4E4E1AF1293)	3.79	13105	2022-11-25 09:52:21.492	0.002	0.066	1.02	4.333	0.061	0.793	3.713	1.11	-75.97	0	0	0	0	0	0	0
WT333(F4E4E1AF1293)	3.79	13105	2022-11-25 09:52:21.492	-0.004	0.162	1.003	10.132	-0.183	1.221	3.763	1.104	-75.762	0	0	0	0	0	0	0
WT333(F4E4E1AF1293)	3.79	13105	2022-11-25 09:52:21.492	-0.004	0.162	1.003	10.132	-0.183	1.221	3.818	1.104	-75.547	0	0	0	0	0	0	0
WT333(F4E4E1AF1293)	3.79	13105	2022-11-25 09:52:21.492	-0.004	0.162	1.003	10.132	-0.183	1.221	3.873	1.099	-75.339	0	0	0	0	0	0	0
WT333(F4E4E1AF1293)	3.79	13105	2022-11-25 09:52:21.539	-0.004	0.162	1.003	10.132	-0.183	1.221	3.922	1.099	-75.125	0	0	0	0	0	0	0
WT333(F4E4E1AF1293)	3.79	13105	2022-11-25 09:52:21.539	-0.055	0.022	1.055	8.484	0	-0.366	3.972	1.099	-74.921	0	0	0	0	0	0	0
WT333(F4E4E1AF1293)	3.79	13105	2022-11-25 09:52:21.539	-0.055	0.022	1.055	8.484	0	-0.366	4.016	1.099	-74.724	0	0	0	0	0	0	0
WT333(F4E4E1AF1293)	3.79	13105	2022-11-25 09:52:21.539	-0.055	0.022	1.055	8.484	0	-0.366	4.054	1.093	-74.52	0	0	0	0	0	0	0
WT333(F4E4E1AF1293)	3.79	13105	2022-11-25 09:52:21.539	-0.055	0.022	1.055	8.484	0	-0.366	4.098	1.093	-74.323	0	0	0	0	0	0	0
WT333(F4E4E1AF1293)	3.79	13105	2022-11-25 09:52:21.539	0.058	0.107	1.073	0.244	0	0.122	4.098	1.093	-74.119	0	0	0	0	0	0	0
WT333(F4E4E1AF1293)	3.79	13105	2022-11-25 09:52:21.539	0.058	0.107	1.073	0.244	0	0.122	4.103	1.093	-73.916	0	0	0	0	0	0	0
WT333(F4E4E1AF1293)	3.79	13105	2022-11-25 09:52:21.539	0.058	0.107	1.073	0.244	0	0.122	4.103	1.088	-73.718	0	0	0	0	0	0	0
WT333(F4E4E1AF1293)	3.79	13105	2022-11-25 09:52:21.570	0.058	0.107	1.073	0.244	0	0.122	4.109	1.088	-73.515	0	0	0	0	0	0	0
WT333(F4E4E1AF1293)	3.79	13105	2022-11-25 09:52:21.585	-0.012	0.161	1.081	-8.484	-0.366	-0.977	4.07	1.082	-73.317	0	0	0	0	0	0	0
WT333(F4E4E1AF1293)	3.79	13105	2022-11-25 09:52:21.585	-0.012	0.161	1.081	-8.484	-0.366	-0.977	4.032	1.082	-73.125	0	0	0	0	0	0	0
WT333(F4E4E1AF1293)	3.79	13105	2022-11-25 09:52:21.585	-0.012	0.161	1.081	-8.484	-0.366	-0.977	3.994	1.077	-72.933	0	0	0	0	0	0	0
WT333(F4E4E1AF1293)	3.79	13105	2022-11-25 09:52:21.585	-0.01	0.069	1.022	-3.662	0	0.549	3.977	1.077	-72.729	0	0	0	0	0	0	0
WT333(F4E4E1AF1293)	3.79	13105	2022-11-25 09:52:21.585	-0.01	0.069	1.022	-3.662	0	0.549	3.961	1.077	-72.532	0	0	0	0	0	0	0
WT333(F4E4E1AF1293)	3.79	13105	2022-11-25 09:52:21.585	-0.01	0.069	1.022	-3.662	0	0.549	3.95	1.077	-72.328	0	0	0	0	0	0	0
WT333(F4E4E1AF1293)	3.79	13105	2022-11-25 09:52:21.585	-0.01	0.069	1.022	-3.662	0	0.549	3.933	1.077	-72.131	0	0	0	0	0	0	0
WT333(F4E4E1AF1293)	3.79	13105	2022-11-25 09:52:21.695	-0.053	0.102	0.96	0.671	-0.122	0.671	3.939	1.077	-71.933	0	0	0	0	0	0	0
WT333(F4E4E1AF1293)	3.79	13105	2022-11-25 09:52:21.695	-0.053	0.102	0.96	0.671	-0.122	0.671	3.95	1.071	-71.735	0	0	0	0	0	0	0
WT333(F4E4E1AF1293)	3.79	13105	2022-11-25 09:52:21.695	-0.053	0.102	0.96	0.671	-0.122	0.671	3.955	1.071	-71.537	0	0	0	0	0	0	0
WT333(F4E4E1AF1293)	3.79	13105	2022-11-25 09:52:21.695	-0.053	0.102	0.96	0.671	-0.122	0.671	3.961	1.071	-71.34	0	0	0	0	0	0	0
WT333(F4E4E1AF1293)	3.79	13105	2022-11-25 09:52:21.695	0	-0.013	0.986	-4.272	-0.366	-1.77	3.939	1.071	-71.153	0	0	0	0	0	0	0
WT333(F4E4E1AF1293)	3.79	13105	2022-11-25 09:52:21.695	0	-0.013	0.986	-4.272	-0.366	-1.77	3.922	1.071	-70.972	0	0	0	0	0	0	0
WT333(F4E4E1AF1293)	3.79	13105	2022-11-25 09:52:21.695	0	-0.013	0.986	-4.272	-0.366	-1.77	3.9	1.071	-70.785	0	0	0	0	0	0	0
WT333(F4E4E1AF1293)	3.79	13105	2022-11-25 09:52:21.695	0	-0.013	0.986	-4.272	-0.366	-1.77	3.878	1.066	-70.604	0	0	0	0	0	0	0
WT333(F4E4E1AF1293)	3.79	13105	2022-11-25 09:52:21.726	-0.018	0.179	1.086	23.926	-0.61	0	3.999	1.06	-70.411	0	0	0	0	0	0	0
WT333(F4E4E1AF1293)	3.79	13105	2022-11-25 09:52:21.726	-0.018	0.179	1.086	23.926	-0.61	0	4.125	1.06	-70.225	0	0	0	0	0	0	0
WT333(F4E4E1AF1293)	3.79	13105	2022-11-25 09:52:21.726	-0.018	0.179	1.086	23.926	-0.61	0	4.246	1.055	-70.032	0	0	0	0	0	0	0
WT333(F4E4E1AF1293)	3.79	13105	2022-11-25 09:52:21.726	-0.018	0.179	1.086	23.926	-0.61	0	4.367	1.055	-69.846	0	0	0	0	0	0	0
WT333(F4E4E1AF1293)	3.79	13105	2022-11-25 09:52:21.726	0.045	0.093	1.017	0.366	-0.977	-2.197	4.373	1.049	-69.67	0	0	0	0	0	0	0
WT333(F4E4E1AF1293)	3.79	13105	2022-11-25 09:52:21.726	0.045	0.093	1.017	0.366	-0.977	-2.197	4.373	1.044	-69.489	0	0	0	0	0	0	0
WT333(F4E4E1AF1293)	3.79	13105	2022-11-25 09:52:21.726	0.045	0.093	1.017	0.366	-0.977	-2.197	4.378	1.038	-69.313	0	0	0	0	0	0	0
WT333(F4E4E1AF1293)	3.79	13105	2022-11-25 09:52:21.726	0.045	0.093	1.017	0.366	-0.977	-2.197	4.384	1.033	-69.137	0	0	0	0	0	0	0
WT333(F4E4E1AF1293)	3.79	13105	2022-11-25 09:52:21.726	0.009	0.151	1.06	-20.752	-1.099	-1.099	4.285	1.027	-68.956	0	0	0	0	0	0	0
WT333(F4E4E1AF1293)	3.79	13105	2022-11-25 09:52:21.726	0.009	0.151	1.06	-20.752	-1.099	-1.099	4.186	1.022	-68.774	0	0	0	0	0	0	0

## Sheet: 100cm
设备名称	电压	版本	片上时间	加速度X(g)	加速度Y(g)	加速度Z(g)	角速度X(°/s)	角速度Y(°/s)	角速度Z(°/s)	角度X(°)	角度Y(°)	角度Z(°)	磁场X	磁场Y	磁场Z	四元数0	四元数1	四元数2	四元数3	状态
WT333(F4E4E1AF1293)	3.79	13105	2022-11-25 10:05:39.600	0.008	0.036	0.98	-12.573	1.404	0.183	3.686	-0.637	-114.983	0	0	0	0	0	0	0
WT333(F4E4E1AF1293)	3.79	13105	2022-11-25 10:05:39.600	0.008	0.036	0.98	-12.573	1.404	0.183	3.62	-0.626	-115.181	0	0	0	0	0	0	0
WT333(F4E4E1AF1293)	3.79	13105	2022-11-25 10:05:39.600	0.092	0.163	1.04	-4.578	-1.343	-1.465	3.593	-0.632	-115.384	0	0	0	0	0	0	0
WT333(F4E4E1AF1293)	3.79	13105	2022-11-25 10:05:39.600	0.092	0.163	1.04	-4.578	-1.343	-1.465	3.565	-0.637	-115.593	0	0	0	0	0	0	0
WT333(F4E4E1AF1293)	3.79	13105	2022-11-25 10:05:39.600	0.092	0.163	1.04	-4.578	-1.343	-1.465	3.538	-0.643	-115.79	0	0	0	0	0	0	0
WT333(F4E4E1AF1293)	3.79	13105	2022-11-25 10:05:39.600	0.092	0.163	1.04	-4.578	-1.343	-1.465	3.516	-0.648	-115.994	0	0	0	0	0	0	0
WT333(F4E4E1AF1293)	3.79	13105	2022-11-25 10:05:39.600	-0.151	0.041	1.026	1.343	0.488	1.038	3.521	-0.648	-116.186	0	0	0	0	0	0	0
WT333(F4E4E1AF1293)	3.79	13105	2022-11-25 10:05:39.662	-0.151	0.041	1.026	1.343	0.488	1.038	3.527	-0.648	-116.378	0	0	0	0	0	0	0
WT333(F4E4E1AF1293)	3.79	13105	2022-11-25 10:05:39.662	-0.151	0.041	1.026	1.343	0.488	1.038	3.532	-0.643	-116.581	0	0	0	0	0	0	0
WT333(F4E4E1AF1293)	3.79	13105	2022-11-25 10:05:39.662	-0.151	0.041	1.026	1.343	0.488	1.038	3.538	-0.637	-116.785	0	0	0	0	0	0	0
WT333(F4E4E1AF1293)	3.79	13105	2022-11-25 10:05:39.662	0.054	0.083	1.03	3.784	0.488	0.916	3.56	-0.632	-116.988	0	0	0	0	0	0	0
WT333(F4E4E1AF1293)	3.79	13105	2022-11-25 10:05:39.662	0.054	0.083	1.03	3.784	0.488	0.916	3.576	-0.626	-117.191	0	0	0	0	0	0	0
WT333(F4E4E1AF1293)	3.79	13105	2022-11-25 10:05:39.662	0.054	0.083	1.03	3.784	0.488	0.916	3.593	-0.621	-117.389	0	0	0	0	0	0	0
WT333(F4E4E1AF1293)	3.79	13105	2022-11-25 10:05:39.662	0.054	0.083	1.03	3.784	0.488	0.916	3.615	-0.621	-117.592	0	0	0	0	0	0	0
WT333(F4E4E1AF1293)	3.79	13105	2022-11-25 10:05:39.662	-0.035	0.098	1.036	2.502	-0.122	-0.61	3.625	-0.615	-117.801	0	0	0	0	0	0	0
WT333(F4E4E1AF1293)	3.79	13105	2022-11-25 10:05:39.693	-0.035	0.098	1.036	2.502	-0.122	-0.61	3.642	-0.615	-118.015	0	0	0	0	0	0	0
WT333(F4E4E1AF1293)	3.79	13105	2022-11-25 10:05:39.693	-0.035	0.098	1.036	2.502	-0.122	-0.61	3.653	-0.615	-118.229	0	0	0	0	0	0	0
WT333(F4E4E1AF1293)	3.79	13105	2022-11-25 10:05:39.693	-0.035	0.098	1.036	2.502	-0.122	-0.61	3.669	-0.615	-118.438	0	0	0	0	0	0	0
WT333(F4E4E1AF1293)	3.79	13105	2022-11-25 10:05:39.693	-0.031	0.125	1	0.916	0.732	0.732	3.675	-0.61	-118.647	0	0	0	0	0	0	0
WT333(F4E4E1AF1293)	3.79	13105	2022-11-25 10:05:39.693	-0.031	0.125	1	0.916	0.732	0.732	3.68	-0.604	-118.856	0	0	0	0	0	0	0
WT333(F4E4E1AF1293)	3.79	13105	2022-11-25 10:05:39.693	-0.031	0.125	1	0.916	0.732	0.732	3.686	-0.599	-119.064	0	0	0	0	0	0	0
WT333(F4E4E1AF1293)	3.79	13105	2022-11-25 10:05:39.693	-0.031	0.125	1	0.916	0.732	0.732	3.697	-0.593	-119.273	0	0	0	0	0	0	0
WT333(F4E4E1AF1293)	3.79	13105	2022-11-25 10:05:39.693	0.086	0.097	1.063	1.16	0.244	0	3.708	-0.593	-119.487	0	0	0	0	0	0	0
WT333(F4E4E1AF1293)	3.79	13105	2022-11-25 10:05:39.725	0.086	0.097	1.063	1.16	0.244	0	3.713	-0.593	-119.696	0	0	0	0	0	0	0
WT333(F4E4E1AF1293)	3.79	13105	2022-11-25 10:05:39.725	0.086	0.097	1.063	1.16	0.244	0	3.724	-0.588	-119.91	0	0	0	0	0	0	0
WT333(F4E4E1AF1293)	3.79	13105	2022-11-25 10:05:39.725	0.086	0.097	1.063	1.16	0.244	0	3.73	-0.588	-120.119	0	0	0	0	0	0	0
WT333(F4E4E1AF1293)	3.79	13105	2022-11-25 10:05:39.725	0.093	0.074	1.015	8.24	-1.038	-0.305	3.774	-0.599	-120.328	0	0	0	0	0	0	0
WT333(F4E4E1AF1293)	3.79	13105	2022-11-25 10:05:39.725	0.093	0.074	1.015	8.24	-1.038	-0.305	3.812	-0.604	-120.536	0	0	0	0	0	0	0
WT333(F4E4E1AF1293)	3.79	13105	2022-11-25 10:05:39.725	0.093	0.074	1.015	8.24	-1.038	-0.305	3.856	-0.61	-120.745	0	0	0	0	0	0	0
WT333(F4E4E1AF1293)	3.79	13105	2022-11-25 10:05:39.725	0.093	0.074	1.015	8.24	-1.038	-0.305	3.895	-0.621	-120.948	0	0	0	0	0	0	0
WT333(F4E4E1AF1293)	3.79	13105	2022-11-25 10:05:39.725	-0.019	-0.01	0.977	6.104	-3.479	-1.465	3.928	-0.637	-121.163	0	0	0	0	0	0	0
WT333(F4E4E1AF1293)	3.79	13105	2022-11-25 10:05:39.756	-0.019	-0.01	0.977	6.104	-3.479	-1.465	3.955	-0.659	-121.382	0	0	0	0	0	0	0
WT333(F4E4E1AF1293)	3.79	13105	2022-11-25 10:05:39.756	-0.019	-0.01	0.977	6.104	-3.479	-1.465	3.988	-0.676	-121.602	0	0	0	0	0	0	0
WT333(F4E4E1AF1293)	3.79	13105	2022-11-25 10:05:39.756	-0.019	-0.01	0.977	6.104	-3.479	-1.465	4.016	-0.692	-121.822	0	0	0	0	0	0	0
WT333(F4E4E1AF1293)	3.79	13105	2022-11-25 10:05:39.756	0.002	0.032	0.818	-22.583	1.099	0.488	3.9	-0.687	-122.036	0	0	0	0	0	0	0
WT333(F4E4E1AF1293)	3.79	13105	2022-11-25 10:05:39.756	0.002	0.032	0.818	-22.583	1.099	0.488	3.785	-0.681	-122.25	0	0	0	0	0	0	0
WT333(F4E4E1AF1293)	3.79	13105	2022-11-25 10:05:39.756	0.002	0.032	0.818	-22.583	1.099	0.488	3.675	-0.676	-122.465	0	0	0	0	0	0	0
WT333(F4E4E1AF1293)	3.79	13105	2022-11-25 10:05:39.756	0.002	0.032	0.818	-22.583	1.099	0.488	3.56	-0.67	-122.679	0	0	0	0	0	0	0
WT333(F4E4E1AF1293)	3.79	13105	2022-11-25 10:05:39.756	-0.031	0.145	1.14	-1.099	-0.305	-0.305	3.554	-0.67	-122.904	0	0	0	0	0	0	0
WT333(F4E4E1AF1293)	3.79	13105	2022-11-25 10:05:39.881	-0.031	0.145	1.14	-1.099	-0.305	-0.305	3.549	-0.67	-123.124	0	0	0	0	0	0	0
WT333(F4E4E1AF1293)	3.79	13105	2022-11-25 10:05:39.881	-0.031	0.145	1.14	-1.099	-0.305	-0.305	3.543	-0.676	-123.349	0	0	0	0	0	0	0
WT333(F4E4E1AF1293)	3.79	13105	2022-11-25 10:05:39.881	-0.031	0.145	1.14	-1.099	-0.305	-0.305	3.543	-0.676	-123.574	0	0	0	0	0	0	0
WT333(F4E4E1AF1293)	3.79	13105	2022-11-25 10:05:39.881	-0.006	0.136	1.031	7.935	-0.977	-0.183	3.582	-0.681	-123.799	0	0	0	0	0	0	0
WT333(F4E4E1AF1293)	3.79	13105	2022-11-25 10:05:39.881	-0.006	0.136	1.031	7.935	-0.977	-0.183	3.625	-0.687	-124.025	0	0	0	0	0	0	0
WT333(F4E4E1AF1293)	3.79	13105	2022-11-25 10:05:39.881	-0.006	0.136	1.031	7.935	-0.977	-0.183	3.669	-0.692	-124.25	0	0	0	0	0	0	0
WT333(F4E4E1AF1293)	3.79	13105	2022-11-25 10:05:39.881	-0.006	0.136	1.031	7.935	-0.977	-0.183	3.713	-0.698	-124.475	0	0	0	0	0	0	0
WT333(F4E4E1AF1293)	3.79	13105	2022-11-25 10:05:39.881	-0.005	0.021	0.937	1.77	-0.061	0.427	3.724	-0.698	-124.7	0	0	0	0	0	0	0
WT333(F4E4E1AF1293)	3.79	13105	2022-11-25 10:05:39.959	-0.005	0.021	0.937	1.77	-0.061	0.427	3.735	-0.698	-124.931	0	0	0	0	0	0	0
WT333(F4E4E1AF1293)	3.79	13105	2022-11-25 10:05:39.959	-0.005	0.021	0.937	1.77	-0.061	0.427	3.746	-0.703	-125.156	0	0	0	0	0	0	0
WT333(F4E4E1AF1293)	3.79	13105	2022-11-25 10:05:39.959	-0.005	0.021	0.937	1.77	-0.061	0.427	3.757	-0.703	-125.387	0	0	0	0	0	0	0
WT333(F4E4E1AF1293)	3.79	13105	2022-11-25 10:05:39.959	0.098	0.123	1.072	-3.479	0.488	0.488	3.741	-0.698	-125.612	0	0	0	0	0	0	0
WT333(F4E4E1AF1293)	3.79	13105	2022-11-25 10:05:39.959	0.098	0.123	1.072	-3.479	0.488	0.488	3.724	-0.698	-125.843	0	0	0	0	0	0	0
WT333(F4E4E1AF1293)	3.79	13105	2022-11-25 10:05:39.959	0.098	0.123	1.072	-3.479	0.488	0.488	3.713	-0.698	-126.068	0	0	0	0	0	0	0
WT333(F4E4E1AF1293)	3.79	13105	2022-11-25 10:05:39.959	0.036	0.1	0.994	6.348	-1.343	0.549	3.746	-0.709	-126.293	0	0	0	0	0	0	0
WT333(F4E4E1AF1293)	3.79	13105	2022-11-25 10:05:39.959	0.036	0.1	0.994	6.348	-1.343	0.549	3.779	-0.714	-126.519	0	0	0	0	0	0	0
WT333(F4E4E1AF1293)	3.79	13105	2022-11-25 10:05:39.959	0.036	0.1	0.994	6.348	-1.343	0.549	3.812	-0.725	-126.744	0	0	0	0	0	0	0
WT333(F4E4E1AF1293)	3.79	13105	2022-11-25 10:05:39.959	0.036	0.1	0.994	6.348	-1.343	0.549	3.845	-0.736	-126.969	0	0	0	0	0	0	0
WT333(F4E4E1AF1293)	3.79	13105	2022-11-25 10:05:39.959	0.078	0.029	1.013	6.836	-0.549	0.305	3.878	-0.742	-127.194	0	0	0	0	0	0	0
WT333(F4E4E1AF1293)	3.79	13105	2022-11-25 10:05:39.959	0.078	0.029	1.013	6.836	-0.549	0.305	3.911	-0.747	-127.419	0	0	0	0	0	0	0
WT333(F4E4E1AF1293)	3.79	13105	2022-11-25 10:05:39.959	0.078	0.029	1.013	6.836	-0.549	0.305	3.944	-0.753	-127.645	0	0	0	0	0	0	0
WT333(F4E4E1AF1293)	3.79	13105	2022-11-25 10:05:39.959	0.078	0.029	1.013	6.836	-0.549	0.305	3.977	-0.758	-127.875	0	0	0	0	0	0	0
WT333(F4E4E1AF1293)	3.79	13105	2022-11-25 10:05:39.959	0.06	0.002	1	2.197	-1.16	-0.183	3.988	-0.764	-128.101	0	0	0	0	0	0	0
WT333(F4E4E1AF1293)	3.79	13105	2022-11-25 10:05:39.959	0.06	0.002	1	2.197	-1.16	-0.183	3.994	-0.775	-128.331	0	0	0	0	0	0	0
WT333(F4E4E1AF1293)	3.79	13105	2022-11-25 10:05:39.991	0.06	0.002	1	2.197	-1.16	-0.183	4.005	-0.78	-128.562	0	0	0	0	0	0	0
WT333(F4E4E1AF1293)	3.79	13105	2022-11-25 10:05:39.991	0.06	0.002	1	2.197	-1.16	-0.183	4.01	-0.786	-128.798	0	0	0	0	0	0	0
WT333(F4E4E1AF1293)	3.79	13105	2022-11-25 10:05:39.991	0.024	0.037	1.012	1.587	-0.61	0.549	4.016	-0.791	-129.029	0	0	0	0	0	0	0
WT333(F4E4E1AF1293)	3.79	13105	2022-11-25 10:05:39.991	0.024	0.037	1.012	1.587	-0.61	0.549	4.016	-0.797	-129.254	0	0	0	0	0	0	0
WT333(F4E4E1AF1293)	3.79	13105	2022-11-25 10:05:39.991	0.024	0.037	1.012	1.587	-0.61	0.549	4.021	-0.802	-129.485	0	0	0	0	0	0	0
WT333(F4E4E1AF1293)	3.79	13105	2022-11-25 10:05:39.991	0.024	0.037	1.012	1.587	-0.61	0.549	4.026	-0.807	-129.716	0	0	0	0	0	0	0
WT333(F4E4E1AF1293)	3.79	13105	2022-11-25 10:05:39.991	-0.002	0.046	1.004	6.714	-0.122	0.732	4.054	-0.807	-129.952	0	0	0	0	0	0	0
WT333(F4E4E1AF1293)	3.79	13105	2022-11-25 10:05:39.991	-0.002	0.046	1.004	6.714	-0.122	0.732	4.087	-0.807	-130.182	0	0	0	0	0	0	0
WT333(F4E4E1AF1293)	3.79	13105	2022-11-25 10:05:39.991	-0.002	0.046	1.004	6.714	-0.122	0.732	4.114	-0.807	-130.413	0	0	0	0	0	0	0
WT333(F4E4E1AF1293)	3.79	13105	2022-11-25 10:05:39.991	-0.002	0.046	1.004	6.714	-0.122	0.732	4.142	-0.807	-130.649	0	0	0	0	0	0	0
WT333(F4E4E1AF1293)	3.79	13105	2022-11-25 10:05:39.991	0.067	-0.017	1.077	2.991	-0.427	-0.061	4.153	-0.807	-130.886	0	0	0	0	0	0	0
WT333(F4E4E1AF1293)	3.79	13105	2022-11-25 10:05:39.991	0.067	-0.017	1.077	2.991	-0.427	-0.061	4.164	-0.807	-131.122	0	0	0	0	0	0	0
WT333(F4E4E1AF1293)	3.79	13105	2022-11-25 10:05:39.991	0.067	-0.017	1.077	2.991	-0.427	-0.061	4.175	-0.813	-131.358	0	0	0	0	0	0	0
WT333(F4E4E1AF1293)	3.79	13105	2022-11-25 10:05:39.991	0.067	-0.017	1.077	2.991	-0.427	-0.061	4.18	-0.813	-131.594	0	0	0	0	0	0	0
WT333(F4E4E1AF1293)	3.79	13105	2022-11-25 10:05:39.991	-0.003	-0.005	0.993	-0.977	-0.122	1.343	4.169	-0.813	-131.825	0	0	0	0	0	0	0
WT333(F4E4E1AF1293)	3.79	13105	2022-11-25 10:05:39.991	-0.003	-0.005	0.993	-0.977	-0.122	1.343	4.158	-0.807	-132.061	0	0	0	0	0	0	0
WT333(F4E4E1AF1293)	3.79	13105	2022-11-25 10:05:40.022	-0.003	-0.005	0.993	-0.977	-0.122	1.343	4.147	-0.807	-132.292	0	0	0	0	0	0	0
WT333(F4E4E1AF1293)	3.79	13105	2022-11-25 10:05:40.022	-0.003	-0.005	0.993	-0.977	-0.122	1.343	4.136	-0.807	-132.523	0	0	0	0	0	0	0
WT333(F4E4E1AF1293)	3.79	13105	2022-11-25 10:05:40.022	0.18	0.021	1.065	-1.953	0.183	0.977	4.12	-0.802	-132.759	0	0	0	0	0	0	0
WT333(F4E4E1AF1293)	3.79	13105	2022-11-25 10:05:40.022	0.18	0.021	1.065	-1.953	0.183	0.977	4.098	-0.802	-132.99	0	0	0	0	0	0	0
WT333(F4E4E1AF1293)	3.79	13105	2022-11-25 10:05:40.022	0.18	0.021	1.065	-1.953	0.183	0.977	4.081	-0.802	-133.215	0	0	0	0	0	0	0
WT333(F4E4E1AF1293)	3.79	13105	2022-11-25 10:05:40.022	0.18	0.021	1.065	-1.953	0.183	0.977	4.059	-0.802	-133.445	0	0	0	0	0	0	0
WT333(F4E4E1AF1293)	3.79	13105	2022-11-25 10:05:40.022	0.039	0.024	0.914	-5.188	-0.916	0.854	4.026	-0.802	-133.676	0	0	0	0	0	0	0
WT333(F4E4E1AF1293)	3.79	13105	2022-11-25 10:05:40.022	0.039	0.024	0.914	-5.188	-0.916	0.854	3.988	-0.807	-133.907	0	0	0	0	0	0	0
WT333(F4E4E1AF1293)	3.79	13105	2022-11-25 10:05:40.053	0.039	0.024	0.914	-5.188	-0.916	0.854	3.955	-0.813	-134.132	0	0	0	0	0	0	0
WT333(F4E4E1AF1293)	3.79	13105	2022-11-25 10:05:40.053	0.039	0.024	0.914	-5.188	-0.916	0.854	3.917	-0.818	-134.363	0	0	0	0	0	0	0
WT333(F4E4E1AF1293)	3.79	13105	2022-11-25 10:05:40.053	-0.026	0.049	1.016	-2.686	-0.122	-0.427	3.895	-0.818	-134.599	0	0	0	0	0	0	0
WT333(F4E4E1AF1293)	3.79	13105	2022-11-25 10:05:40.053	-0.026	0.049	1.016	-2.686	-0.122	-0.427	3.873	-0.818	-134.835	0	0	0	0	0	0	0
WT333(F4E4E1AF1293)	3.79	13105	2022-11-25 10:05:40.053	-0.026	0.049	1.016	-2.686	-0.122	-0.427	3.856	-0.818	-135.071	0	0	0	0	0	0	0
WT333(F4E4E1AF1293)	3.79	13105	2022-11-25 10:05:40.053	-0.026	0.049	1.016	-2.686	-0.122	-0.427	3.834	-0.818	-135.308	0	0	0	0	0	0	0
WT333(F4E4E1AF1293)	3.79	13105	2022-11-25 10:05:40.053	0.135	0.084	0.979	-4.272	-0.122	-0.305	3.807	-0.818	-135.544	0	0	0	0	0	0	0
WT333(F4E4E1AF1293)	3.79	13105	2022-11-25 10:05:40.053	0.135	0.084	0.979	-4.272	-0.122	-0.305	3.774	-0.824	-135.775	0	0	0	0	0	0	0
WT333(F4E4E1AF1293)	3.79	13105	2022-11-25 10:05:40.115	0.135	0.084	0.979	-4.272	-0.122	-0.305	3.746	-0.824	-136.011	0	0	0	0	0	0	0
WT333(F4E4E1AF1293)	3.79	13105	2022-11-25 10:05:40.115	0.135	0.084	0.979	-4.272	-0.122	-0.305	3.719	-0.829	-136.241	0	0	0	0	0	0	0
WT333(F4E4E1AF1293)	3.79	13105	2022-11-25 10:05:40.115	0.005	0.224	1.111	7.751	-0.488	-0.061	3.752	-0.835	-136.467	0	0	0	0	0	0	0
WT333(F4E4E1AF1293)	3.79	13105	2022-11-25 10:05:40.115	0.005	0.224	1.111	7.751	-0.488	-0.061	3.785	-0.84	-136.697	0	0	0	0	0	0	0
WT333(F4E4E1AF1293)	3.79	13105	2022-11-25 10:05:40.115	0.005	0.224	1.111	7.751	-0.488	-0.061	3.818	-0.846	-136.923	0	0	0	0	0	0	0
WT333(F4E4E1AF1293)	3.79	13105	2022-11-25 10:05:40.115	0.005	0.224	1.111	7.751	-0.488	-0.061	3.856	-0.851	-137.148	0	0	0	0	0	0	0
WT333(F4E4E1AF1293)	3.79	13105	2022-11-25 10:05:40.115	0.165	0.058	1.242	-11.902	-2.197	-2.441	3.796	-0.868	-137.384	0	0	0	0	0	0	0
WT333(F4E4E1AF1293)	3.79	13105	2022-11-25 10:05:40.115	0.165	0.058	1.242	-11.902	-2.197	-2.441	3.73	-0.884	-137.62	0	0	0	0	0	0	0
WT333(F4E4E1AF1293)	3.79	13105	2022-11-25 10:05:40.147	0.165	0.058	1.242	-11.902	-2.197	-2.441	3.664	-0.901	-137.856	0	0	0	0	0	0	0
WT333(F4E4E1AF1293)	3.79	13105	2022-11-25 10:05:40.147	0.165	0.058	1.242	-11.902	-2.197	-2.441	3.604	-0.917	-138.087	0	0	0	0	0	0	0
WT333(F4E4E1AF1293)	3.79	13105	2022-11-25 10:05:40.147	-0.015	0.01	0.967	30.64	0.244	5.615	3.752	-0.923	-138.279	0	0	0	0	0	0	0
WT333(F4E4E1AF1293)	3.79	13105	2022-11-25 10:05:40.147	-0.015	0.01	0.967	30.64	0.244	5.615	3.9	-0.928	-138.472	0	0	0	0	0	0	0
WT333(F4E4E1AF1293)	3.79	13105	2022-11-25 10:05:40.147	-0.015	0.01	0.967	30.64	0.244	5.615	4.043	-0.934	-138.664	0	0	0	0	0	0	0
WT333(F4E4E1AF1293)	3.79	13105	2022-11-25 10:05:40.147	-0.015	0.01	0.967	30.64	0.244	5.615	4.191	-0.939	-138.856	0	0	0	0	0	0	0
WT333(F4E4E1AF1293)	3.79	13105	2022-11-25 10:05:40.147	0.014	-0.133	0.942	-3.906	-0.122	-1.221	4.164	-0.939	-139.087	0	0	0	0	0	0	0
WT333(F4E4E1AF1293)	3.79	13105	2022-11-25 10:05:40.147	0.014	-0.133	0.942	-3.906	-0.122	-1.221	4.136	-0.939	-139.312	0	0	0	0	0	0	0
WT333(F4E4E1AF1293)	3.79	13105	2022-11-25 10:05:40.178	0.014	-0.133	0.942	-3.906	-0.122	-1.221	4.109	-0.939	-139.543	0	0	0	0	0	0	0
WT333(F4E4E1AF1293)	3.79	13105	2022-11-25 10:05:40.178	0.014	-0.133	0.942	-3.906	-0.122	-1.221	4.081	-0.939	-139.774	0	0	0	0	0	0	0
WT333(F4E4E1AF1293)	3.79	13105	2022-11-25 10:05:40.178	0.015	-0.037	1.037	-13.489	2.93	2.197	4.005	-0.923	-139.982	0	0	0	0	0	0	0
WT333(F4E4E1AF1293)	3.79	13105	2022-11-25 10:05:40.178	0.015	-0.037	1.037	-13.489	2.93	2.197	3.928	-0.906	-140.191	0	0	0	0	0	0	0
WT333(F4E4E1AF1293)	3.79	13105	2022-11-25 10:05:40.178	0.015	-0.037	1.037	-13.489	2.93	2.197	3.851	-0.89	-140.4	0	0	0	0	0	0	0
WT333(F4E4E1AF1293)	3.79	13105	2022-11-25 10:05:40.178	0.015	-0.037	1.037	-13.489	2.93	2.197	3.774	-0.873	-140.609	0	0	0	0	0	0	0
WT333(F4E4E1AF1293)	3.79	13105	2022-11-25 10:05:40.178	-0.009	0.168	1.069	2.563	-0.061	-0.244	3.779	-0.873	-140.828	0	0	0	0	0	0	0
WT333(F4E4E1AF1293)	3.79	13105	2022-11-25 10:05:40.178	-0.009	0.168	1.069	2.563	-0.061	-0.244	3.785	-0.873	-141.048	0	0	0	0	0	0	0
WT333(F4E4E1AF1293)	3.79	13105	2022-11-25 10:05:40.209	-0.009	0.168	1.069	2.563	-0.061	-0.244	3.79	-0.868	-141.262	0	0	0	0	0	0	0
WT333(F4E4E1AF1293)	3.79	13105	2022-11-25 10:05:40.209	-0.009	0.168	1.069	2.563	-0.061	-0.244	3.796	-0.868	-141.482	0	0	0	0	0	0	0
WT333(F4E4E1AF1293)	3.79	13105	2022-11-25 10:05:40.209	-0.006	0.195	0.991	-6.897	0.427	0.61	3.763	-0.868	-141.691	0	0	0	0	0	0	0
WT333(F4E4E1AF1293)	3.79	13105	2022-11-25 10:05:40.209	-0.006	0.195	0.991	-6.897	0.427	0.61	3.724	-0.868	-141.899	0	0	0	0	0	0	0
WT333(F4E4E1AF1293)	3.79	13105	2022-11-25 10:05:40.209	-0.006	0.195	0.991	-6.897	0.427	0.61	3.686	-0.868	-142.108	0	0	0	0	0	0	0
WT333(F4E4E1AF1293)	3.79	13105	2022-11-25 10:05:40.209	-0.006	0.195	0.991	-6.897	0.427	0.61	3.653	-0.862	-142.311	0	0	0	0	0	0	0
WT333(F4E4E1AF1293)	3.79	13105	2022-11-25 10:05:40.209	0.042	0.14	1.009	-19.104	-0.549	-0.793	3.56	-0.868	-142.526	0	0	0	0	0	0	0
WT333(F4E4E1AF1293)	3.79	13105	2022-11-25 10:05:40.209	0.042	0.14	1.009	-19.104	-0.549	-0.793	3.461	-0.873	-142.734	0	0	0	0	0	0	0
WT333(F4E4E1AF1293)	3.79	13105	2022-11-25 10:05:40.272	0.042	0.14	1.009	-19.104	-0.549	-0.793	3.367	-0.879	-142.949	0	0	0	0	0	0	0
WT333(F4E4E1AF1293)	3.79	13105	2022-11-25 10:05:40.272	0.042	0.14	1.009	-19.104	-0.549	-0.793	3.274	-0.89	-143.152	0	0	0	0	0	0	0
WT333(F4E4E1AF1293)	3.79	13105	2022-11-25 10:05:40.272	0.001	0	1.006	-12.939	0.977	3.113	3.214	-0.884	-143.344	0	0	0	0	0	0	0
WT333(F4E4E1AF1293)	3.79	13105	2022-11-25 10:05:40.272	0.001	0	1.006	-12.939	0.977	3.113	3.148	-0.884	-143.531	0	0	0	0	0	0	0
WT333(F4E4E1AF1293)	3.79	13105	2022-11-25 10:05:40.272	0.001	0	1.006	-12.939	0.977	3.113	3.087	-0.884	-143.718	0	0	0	0	0	0	0
WT333(F4E4E1AF1293)	3.79	13105	2022-11-25 10:05:40.272	0.001	0	1.006	-12.939	0.977	3.113	3.021	-0.884	-143.904	0	0	0	0	0	0	0
WT333(F4E4E1AF1293)	3.79	13105	2022-11-25 10:05:40.272	-0.019	0.111	1.015	12.573	-0.305	1.465	3.087	-0.884	-144.097	0	0	0	0	0	0	0
WT333(F4E4E1AF1293)	3.79	13105	2022-11-25 10:05:40.272	-0.019	0.111	1.015	12.573	-0.305	1.465	3.153	-0.89	-144.289	0	0	0	0	0	0	0
WT333(F4E4E1AF1293)	3.79	13105	2022-11-25 10:05:40.287	-0.019	0.111	1.015	12.573	-0.305	1.465	3.219	-0.895	-144.481	0	0	0	0	0	0	0
WT333(F4E4E1AF1293)	3.79	13105	2022-11-25 10:05:40.287	-0.019	0.111	1.015	12.573	-0.305	1.465	3.279	-0.895	-144.673	0	0	0	0	0	0	0
WT333(F4E4E1AF1293)	3.79	13105	2022-11-25 10:05:40.287	0.028	-0.273	0.928	-11.902	0.854	0.793	3.224	-0.895	-144.866	0	0	0	0	0	0	0
WT333(F4E4E1AF1293)	3.79	13105	2022-11-25 10:05:40.287	0.028	-0.273	0.928	-11.902	0.854	0.793	3.159	-0.89	-145.058	0	0	0	0	0	0	0
WT333(F4E4E1AF1293)	3.79	13105	2022-11-25 10:05:40.287	0.028	-0.273	0.928	-11.902	0.854	0.793	3.098	-0.884	-145.25	0	0	0	0	0	0	0
WT333(F4E4E1AF1293)	3.79	13105	2022-11-25 10:05:40.287	0.028	-0.273	0.928	-11.902	0.854	0.793	3.032	-0.873	-145.443	0	0	0	0	0	0	0
WT333(F4E4E1AF1293)	3.79	13105	2022-11-25 10:05:40.287	0	0.245	1.075	1.099	0.549	0.244	3.032	-0.868	-145.64	0	0	0	0	0	0	0
WT333(F4E4E1AF1293)	3.79	13105	2022-11-25 10:05:40.287	0	0.245	1.075	1.099	0.549	0.244	3.038	-0.862	-145.833	0	0	0	0	0	0	0
WT333(F4E4E1AF1293)	3.79	13105	2022-11-25 10:05:40.350	0	0.245	1.075	1.099	0.549	0.244	3.038	-0.862	-146.019	0	0	0	0	0	0	0
WT333(F4E4E1AF1293)	3.79	13105	2022-11-25 10:05:40.350	0	0.245	1.075	1.099	0.549	0.244	3.043	-0.857	-146.212	0	0	0	0	0	0	0
WT333(F4E4E1AF1293)	3.79	13105	2022-11-25 10:05:40.350	0.112	-0.006	0.98	2.502	-0.488	-0.183	3.06	-0.862	-146.398	0	0	0	0	0	0	0
WT333(F4E4E1AF1293)	3.79	13105	2022-11-25 10:05:40.350	0.112	-0.006	0.98	2.502	-0.488	-0.183	3.071	-0.862	-146.585	0	0	0	0	0	0	0
WT333(F4E4E1AF1293)	3.79	13105	2022-11-25 10:05:40.350	0.112	-0.006	0.98	2.502	-0.488	-0.183	3.076	-0.868	-146.772	0	0	0	0	0	0	0
WT333(F4E4E1AF1293)	3.79	13105	2022-11-25 10:05:40.350	0.112	-0.006	0.98	2.502	-0.488	-0.183	3.087	-0.868	-146.959	0	0	0	0	0	0	0
WT333(F4E4E1AF1293)	3.79	13105	2022-11-25 10:05:40.350	-0.031	0.086	1.077	6.226	-1.709	-1.648	3.115	-0.879	-147.151	0	0	0	0	0	0	0
WT333(F4E4E1AF1293)	3.79	13105	2022-11-25 10:05:40.350	-0.031	0.086	1.077	6.226	-1.709	-1.648	3.148	-0.89	-147.343	0	0	0	0	0	0	0
WT333(F4E4E1AF1293)	3.79	13105	2022-11-25 10:05:40.381	-0.031	0.086	1.077	6.226	-1.709	-1.648	3.175	-0.895	-147.53	0	0	0	0	0	0	0
WT333(F4E4E1AF1293)	3.79	13105	2022-11-25 10:05:40.381	-0.031	0.086	1.077	6.226	-1.709	-1.648	3.203	-0.906	-147.722	0	0	0	0	0	0	0
WT333(F4E4E1AF1293)	3.79	13105	2022-11-25 10:05:40.381	0.031	0.012	0.912	6.47	-2.319	0.061	3.235	-0.917	-147.898	0	0	0	0	0	0	0
WT333(F4E4E1AF1293)	3.79	13105	2022-11-25 10:05:40.381	0.031	0.012	0.912	6.47	-2.319	0.061	3.268	-0.928	-148.079	0	0	0	0	0	0	0
WT333(F4E4E1AF1293)	3.79	13105	2022-11-25 10:05:40.381	0.031	0.012	0.912	6.47	-2.319	0.061	3.296	-0.939	-148.255	0	0	0	0	0	0	0
WT333(F4E4E1AF1293)	3.79	13105	2022-11-25 10:05:40.381	-0.171	-0.012	0.988	-1.343	2.747	2.991	3.285	-0.923	-148.414	0	0	0	0	0	0	0
WT333(F4E4E1AF1293)	3.79	13105	2022-11-25 10:05:40.381	-0.171	-0.012	0.988	-1.343	2.747	2.991	3.279	-0.906	-148.574	0	0	0	0	0	0	0
WT333(F4E4E1AF1293)	3.79	13105	2022-11-25 10:05:40.381	-0.171	-0.012	0.988	-1.343	2.747	2.991	3.268	-0.89	-148.733	0	0	0	0	0	0	0
WT333(F4E4E1AF1293)	3.79	13105	2022-11-25 10:05:40.412	-0.171	-0.012	0.988	-1.343	2.747	2.991	3.263	-0.873	-148.892	0	0	0	0	0	0	0
WT333(F4E4E1AF1293)	3.79	13105	2022-11-25 10:05:40.412	0.079	0.028	1.023	-14.221	-0.61	-2.93	3.192	-0.868	-149.084	0	0	0	0	0	0	0
WT333(F4E4E1AF1293)	3.79	13105	2022-11-25 10:05:40.412	0.079	0.028	1.023	-14.221	-0.61	-2.93	3.12	-0.868	-149.271	0	0	0	0	0	0	0
WT333(F4E4E1AF1293)	3.79	13105	2022-11-25 10:05:40.412	0.079	0.028	1.023	-14.221	-0.61	-2.93	3.049	-0.862	-149.453	0	0	0	0	0	0	0
WT333(F4E4E1AF1293)	3.79	13105	2022-11-25 10:05:40.412	0.079	0.028	1.023	-14.221	-0.61	-2.93	2.972	-0.862	-149.639	0	0	0	0	0	0	0
WT333(F4E4E1AF1293)	3.79	13105	2022-11-25 10:05:40.412	0.052	0.263	1	16.418	0.061	3.052	3.054	-0.862	-149.788	0	0	0	0	0	0	0
WT333(F4E4E1AF1293)	3.79	13105	2022-11-25 10:05:40.412	0.052	0.263	1	16.418	0.061	3.052	3.137	-0.862	-149.941	0	0	0	0	0	0	0
WT333(F4E4E1AF1293)	3.79	13105	2022-11-25 10:05:40.412	0.052	0.263	1	16.418	0.061	3.052	3.224	-0.862	-150.09	0	0	0	0	0	0	0
WT333(F4E4E1AF1293)	3.79	13105	2022-11-25 10:05:40.444	0.052	0.263	1	16.418	0.061	3.052	3.307	-0.862	-150.238	0	0	0	0	0	0	0
WT333(F4E4E1AF1293)	3.79	13105	2022-11-25 10:05:40.444	0.046	-0.271	0.923	-2.747	-0.549	0.977	3.296	-0.868	-150.397	0	0	0	0	0	0	0
WT333(F4E4E1AF1293)	3.79	13105	2022-11-25 10:05:40.444	0.046	-0.271	0.923	-2.747	-0.549	0.977	3.279	-0.868	-150.551	0	0	0	0	0	0	0
WT333(F4E4E1AF1293)	3.79	13105	2022-11-25 10:05:40.444	0.046	-0.271	0.923	-2.747	-0.549	0.977	3.257	-0.868	-150.71	0	0	0	0	0	0	0
WT333(F4E4E1AF1293)	3.79	13105	2022-11-25 10:05:40.444	0.046	-0.271	0.923	-2.747	-0.549	0.977	3.235	-0.868	-150.864	0	0	0	0	0	0	0
WT333(F4E4E1AF1293)	3.79	13105	2022-11-25 10:05:40.444	0.04	0.082	1.029	-15.076	0.793	-0.793	3.159	-0.862	-151.029	0	0	0	0	0	0	0
WT333(F4E4E1AF1293)	3.79	13105	2022-11-25 10:05:40.444	0.04	0.082	1.029	-15.076	0.793	-0.793	3.076	-0.857	-151.188	0	0	0	0	0	0	0
WT333(F4E4E1AF1293)	3.79	13105	2022-11-25 10:05:40.444	0.04	0.082	1.029	-15.076	0.793	-0.793	2.994	-0.851	-151.348	0	0	0	0	0	0	0
WT333(F4E4E1AF1293)	3.79	13105	2022-11-25 10:05:40.537	0.04	0.082	1.029	-15.076	0.793	-0.793	2.917	-0.846	-151.507	0	0	0	0	0	0	0
WT333(F4E4E1AF1293)	3.79	13105	2022-11-25 10:05:40.537	0.045	0.068	0.943	-1.282	0.244	-0.671	2.906	-0.846	-151.666	0	0	0	0	0	0	0
WT333(F4E4E1AF1293)	3.79	13105	2022-11-25 10:05:40.537	0.045	0.068	0.943	-1.282	0.244	-0.671	2.895	-0.84	-151.82	0	0	0	0	0	0	0
WT333(F4E4E1AF1293)	3.79	13105	2022-11-25 10:05:40.537	0.045	0.068	0.943	-1.282	0.244	-0.671	2.884	-0.84	-151.974	0	0	0	0	0	0	0
WT333(F4E4E1AF1293)	3.79	13105	2022-11-25 10:05:40.537	0.045	0.068	0.943	-1.282	0.244	-0.671	2.873	-0.84	-152.128	0	0	0	0	0	0	0
WT333(F4E4E1AF1293)	3.79	13105	2022-11-25 10:05:40.537	-0.027	0.089	1.1	6.226	0.305	0.183	2.9	-0.84	-152.276	0	0	0	0	0	0	0
WT333(F4E4E1AF1293)	3.79	13105	2022-11-25 10:05:40.537	-0.027	0.089	1.1	6.226	0.305	0.183	2.928	-0.84	-152.419	0	0	0	0	0	0	0
WT333(F4E4E1AF1293)	3.79	13105	2022-11-25 10:05:40.537	-0.027	0.089	1.1	6.226	0.305	0.183	2.961	-0.835	-152.567	0	0	0	0	0	0	0
WT333(F4E4E1AF1293)	3.79	13105	2022-11-25 10:05:40.537	-0.027	0.089	1.1	6.226	0.305	0.183	2.988	-0.835	-152.715	0	0	0	0	0	0	0
WT333(F4E4E1AF1293)	3.79	13105	2022-11-25 10:05:40.537	-0.004	0.015	0.982	7.019	0.488	-0.977	3.021	-0.829	-152.864	0	0	0	0	0	0	0
WT333(F4E4E1AF1293)	3.79	13105	2022-11-25 10:05:40.537	-0.004	0.015	0.982	7.019	0.488	-0.977	3.054	-0.829	-153.012	0	0	0	0	0	0	0
WT333(F4E4E1AF1293)	3.79	13105	2022-11-25 10:05:40.537	-0.004	0.015	0.982	7.019	0.488	-0.977	3.087	-0.824	-153.16	0	0	0	0	0	0	0
WT333(F4E4E1AF1293)	3.79	13105	2022-11-25 10:05:40.537	-0.004	0.015	0.982	7.019	0.488	-0.977	3.12	-0.818	-153.309	0	0	0	0	0	0	0
WT333(F4E4E1AF1293)	3.79	13105	2022-11-25 10:05:40.537	-0.001	0.107	1.026	5.493	-0.916	-0.732	3.148	-0.824	-153.452	0	0	0	0	0	0	0
WT333(F4E4E1AF1293)	3.79	13105	2022-11-25 10:05:40.537	-0.001	0.107	1.026	5.493	-0.916	-0.732	3.175	-0.824	-153.6	0	0	0	0	0	0	0
WT333(F4E4E1AF1293)	3.79	13105	2022-11-25 10:05:40.537	-0.001	0.107	1.026	5.493	-0.916	-0.732	3.197	-0.829	-153.743	0	0	0	0	0	0	0
WT333(F4E4E1AF1293)	3.79	13105	2022-11-25 10:05:40.569	-0.001	0.107	1.026	5.493	-0.916	-0.732	3.224	-0.829	-153.885	0	0	0	0	0	0	0
WT333(F4E4E1AF1293)	3.79	13105	2022-11-25 10:05:40.569	0.007	0.084	0.991	-5.493	1.221	0.122	3.197	-0.824	-154.023	0	0	0	0	0	0	0
WT333(F4E4E1AF1293)	3.79	13105	2022-11-25 10:05:40.569	0.007	0.084	0.991	-5.493	1.221	0.122	3.17	-0.818	-154.16	0	0	0	0	0	0	0
WT333(F4E4E1AF1293)	3.79	13105	2022-11-25 10:05:40.569	0.007	0.084	0.991	-5.493	1.221	0.122	3.142	-0.813	-154.292	0	0	0	0	0	0	0
WT333(F4E4E1AF1293)	3.79	13105	2022-11-25 10:05:40.569	0.007	0.084	0.991	-5.493	1.221	0.122	3.115	-0.802	-154.429	0	0	0	0	0	0	0
WT333(F4E4E1AF1293)	3.79	13105	2022-11-25 10:05:40.569	-0.033	0.1	1.077	0	-0.488	-0.854	3.12	-0.807	-154.567	0	0	0	0	0	0	0
WT333(F4E4E1AF1293)	3.79	13105	2022-11-25 10:05:40.569	-0.033	0.1	1.077	0	-0.488	-0.854	3.12	-0.807	-154.704	0	0	0	0	0	0	0
WT333(F4E4E1AF1293)	3.79	13105	2022-11-25 10:05:40.569	-0.033	0.1	1.077	0	-0.488	-0.854	3.12	-0.807	-154.847	0	0	0	0	0	0	0
WT333(F4E4E1AF1293)	3.79	13105	2022-11-25 10:05:40.631	-0.033	0.1	1.077	0	-0.488	-0.854	3.126	-0.807	-154.984	0	0	0	0	0	0	0
WT333(F4E4E1AF1293)	3.79	13105	2022-11-25 10:05:40.631	0.032	0.096	0.981	-2.991	0.854	0.305	3.115	-0.802	-155.11	0	0	0	0	0	0	0

## Sheet: 120cm
设备名称	电压	版本	片上时间	加速度X(g)	加速度Y(g)	加速度Z(g)	角速度X(°/s)	角速度Y(°/s)	角速度Z(°/s)	角度X(°)	角度Y(°)	角度Z(°)	磁场X	磁场Y	磁场Z	四元数0	四元数1	四元数2	四元数3	状态
WT333(F4E4E1AF1293)	3.77	13105	2022-11-25 16:22:15.597	0.001	0.085	1.021	2.258	0.427	0.732	0.604	0.258	-168.398	0	0	0	0	0	0	0
WT333(F4E4E1AF1293)	3.77	13105	2022-11-25 16:22:15.597	0.001	0.085	1.021	2.258	0.427	0.732	0.615	0.264	-168.371	0	0	0	0	0	0	0
WT333(F4E4E1AF1293)	3.77	13105	2022-11-25 16:22:15.597	0.001	0.085	1.021	2.258	0.427	0.732	0.626	0.269	-168.344	0	0	0	0	0	0	0
WT333(F4E4E1AF1293)	3.77	13105	2022-11-25 16:22:15.597	-0.036	0.049	1.022	9.033	1.831	2.319	0.67	0.275	-168.305	0	0	0	0	0	0	0
WT333(F4E4E1AF1293)	3.77	13105	2022-11-25 16:22:15.597	-0.036	0.049	1.022	9.033	1.831	2.319	0.714	0.286	-168.272	0	0	0	0	0	0	0
WT333(F4E4E1AF1293)	3.77	13105	2022-11-25 16:22:15.597	-0.036	0.049	1.022	9.033	1.831	2.319	0.764	0.297	-168.239	0	0	0	0	0	0	0
WT333(F4E4E1AF1293)	3.77	13105	2022-11-25 16:22:15.597	-0.036	0.049	1.022	9.033	1.831	2.319	0.807	0.308	-168.201	0	0	0	0	0	0	0
WT333(F4E4E1AF1293)	3.77	13105	2022-11-25 16:22:15.597	-0.052	-0.053	0.994	-9.949	-0.427	0	0.758	0.308	-168.179	0	0	0	0	0	0	0
WT333(F4E4E1AF1293)	3.77	13105	2022-11-25 16:22:15.597	-0.052	-0.053	0.994	-9.949	-0.427	0	0.709	0.308	-168.157	0	0	0	0	0	0	0
WT333(F4E4E1AF1293)	3.77	13105	2022-11-25 16:22:15.597	-0.052	-0.053	0.994	-9.949	-0.427	0	0.659	0.308	-168.135	0	0	0	0	0	0	0
WT333(F4E4E1AF1293)	3.77	13105	2022-11-25 16:22:15.628	-0.052	-0.053	0.994	-9.949	-0.427	0	0.61	0.308	-168.113	0	0	0	0	0	0	0
WT333(F4E4E1AF1293)	3.77	13105	2022-11-25 16:22:15.628	0.028	-0.016	1.033	-1.587	-0.305	-0.183	0.599	0.313	-168.091	0	0	0	0	0	0	0
WT333(F4E4E1AF1293)	3.77	13105	2022-11-25 16:22:15.628	0.028	-0.016	1.033	-1.587	-0.305	-0.183	0.588	0.313	-168.069	0	0	0	0	0	0	0
WT333(F4E4E1AF1293)	3.77	13105	2022-11-25 16:22:15.628	0.028	-0.016	1.033	-1.587	-0.305	-0.183	0.582	0.313	-168.047	0	0	0	0	0	0	0
WT333(F4E4E1AF1293)	3.77	13105	2022-11-25 16:22:15.628	0.028	-0.016	1.033	-1.587	-0.305	-0.183	0.571	0.313	-168.025	0	0	0	0	0	0	0
WT333(F4E4E1AF1293)	3.77	13105	2022-11-25 16:22:15.628	0.01	0.023	1.017	2.136	-0.061	-0.122	0.582	0.313	-168.003	0	0	0	0	0	0	0
WT333(F4E4E1AF1293)	3.77	13105	2022-11-25 16:22:15.628	0.01	0.023	1.017	2.136	-0.061	-0.122	0.588	0.313	-167.981	0	0	0	0	0	0	0
WT333(F4E4E1AF1293)	3.77	13105	2022-11-25 16:22:15.628	0.01	0.023	1.017	2.136	-0.061	-0.122	0.599	0.313	-167.959	0	0	0	0	0	0	0
WT333(F4E4E1AF1293)	3.77	13105	2022-11-25 16:22:15.691	0.01	0.023	1.017	2.136	-0.061	-0.122	0.61	0.313	-167.937	0	0	0	0	0	0	0
WT333(F4E4E1AF1293)	3.77	13105	2022-11-25 16:22:15.691	-0.049	-0.013	1.022	-0.244	-0.366	0.183	0.61	0.313	-167.915	0	0	0	0	0	0	0
WT333(F4E4E1AF1293)	3.77	13105	2022-11-25 16:22:15.691	-0.049	-0.013	1.022	-0.244	-0.366	0.183	0.604	0.308	-167.893	0	0	0	0	0	0	0
WT333(F4E4E1AF1293)	3.77	13105	2022-11-25 16:22:15.691	-0.049	-0.013	1.022	-0.244	-0.366	0.183	0.604	0.308	-167.871	0	0	0	0	0	0	0
WT333(F4E4E1AF1293)	3.77	13105	2022-11-25 16:22:15.691	-0.049	-0.013	1.022	-0.244	-0.366	0.183	0.599	0.308	-167.849	0	0	0	0	0	0	0
WT333(F4E4E1AF1293)	3.77	13105	2022-11-25 16:22:15.691	-0.009	0	1.021	-0.732	-0.061	0.122	0.593	0.313	-167.827	0	0	0	0	0	0	0
WT333(F4E4E1AF1293)	3.77	13105	2022-11-25 16:22:15.691	-0.009	0	1.021	-0.732	-0.061	0.122	0.588	0.313	-167.805	0	0	0	0	0	0	0
WT333(F4E4E1AF1293)	3.77	13105	2022-11-25 16:22:15.691	-0.009	0	1.021	-0.732	-0.061	0.122	0.582	0.313	-167.783	0	0	0	0	0	0	0
WT333(F4E4E1AF1293)	3.77	13105	2022-11-25 16:22:15.753	-0.009	0	1.021	-0.732	-0.061	0.122	0.577	0.313	-167.761	0	0	0	0	0	0	0
WT333(F4E4E1AF1293)	3.77	13105	2022-11-25 16:22:15.753	-0.027	0.034	1.021	-0.305	0	-0.061	0.577	0.319	-167.739	0	0	0	0	0	0	0
WT333(F4E4E1AF1293)	3.77	13105	2022-11-25 16:22:15.753	-0.027	0.034	1.021	-0.305	0	-0.061	0.571	0.319	-167.717	0	0	0	0	0	0	0
WT333(F4E4E1AF1293)	3.77	13105	2022-11-25 16:22:15.753	-0.027	0.034	1.021	-0.305	0	-0.061	0.571	0.319	-167.701	0	0	0	0	0	0	0
WT333(F4E4E1AF1293)	3.77	13105	2022-11-25 16:22:15.753	-0.027	0.034	1.021	-0.305	0	-0.061	0.571	0.324	-167.679	0	0	0	0	0	0	0
WT333(F4E4E1AF1293)	3.77	13105	2022-11-25 16:22:15.753	0.031	0.002	1.02	1.038	-0.61	-0.244	0.577	0.319	-167.662	0	0	0	0	0	0	0
WT333(F4E4E1AF1293)	3.77	13105	2022-11-25 16:22:15.753	0.031	0.002	1.02	1.038	-0.61	-0.244	0.577	0.319	-167.646	0	0	0	0	0	0	0
WT333(F4E4E1AF1293)	3.77	13105	2022-11-25 16:22:15.753	0.031	0.002	1.02	1.038	-0.61	-0.244	0.582	0.313	-167.624	0	0	0	0	0	0	0
WT333(F4E4E1AF1293)	3.77	13105	2022-11-25 16:22:15.753	0.031	0.002	1.02	1.038	-0.61	-0.244	0.588	0.313	-167.607	0	0	0	0	0	0	0
WT333(F4E4E1AF1293)	3.77	13105	2022-11-25 16:22:15.753	-0.047	0.013	1.01	1.465	0.061	0.244	0.593	0.313	-167.585	0	0	0	0	0	0	0
WT333(F4E4E1AF1293)	3.77	13105	2022-11-25 16:22:15.753	-0.047	0.013	1.01	1.465	0.061	0.244	0.599	0.313	-167.569	0	0	0	0	0	0	0
WT333(F4E4E1AF1293)	3.77	13105	2022-11-25 16:22:15.753	-0.047	0.013	1.01	1.465	0.061	0.244	0.61	0.319	-167.547	0	0	0	0	0	0	0
WT333(F4E4E1AF1293)	3.77	13105	2022-11-25 16:22:15.753	-0.047	0.013	1.01	1.465	0.061	0.244	0.615	0.319	-167.531	0	0	0	0	0	0	0
WT333(F4E4E1AF1293)	3.77	13105	2022-11-25 16:22:15.753	-0.018	0	1.017	-2.075	0.244	0	0.604	0.324	-167.509	0	0	0	0	0	0	0
WT333(F4E4E1AF1293)	3.77	13105	2022-11-25 16:22:15.753	-0.018	0	1.017	-2.075	0.244	0	0.593	0.324	-167.492	0	0	0	0	0	0	0
WT333(F4E4E1AF1293)	3.77	13105	2022-11-25 16:22:15.753	-0.018	0	1.017	-2.075	0.244	0	0.582	0.33	-167.476	0	0	0	0	0	0	0
WT333(F4E4E1AF1293)	3.77	13105	2022-11-25 16:22:15.847	-0.018	0	1.017	-2.075	0.244	0	0.571	0.33	-167.459	0	0	0	0	0	0	0
WT333(F4E4E1AF1293)	3.77	13105	2022-11-25 16:22:15.847	-0.005	0.013	1.033	1.404	-0.122	0.183	0.577	0.33	-167.437	0	0	0	0	0	0	0
WT333(F4E4E1AF1293)	3.77	13105	2022-11-25 16:22:15.847	-0.005	0.013	1.033	1.404	-0.122	0.183	0.582	0.33	-167.421	0	0	0	0	0	0	0
WT333(F4E4E1AF1293)	3.77	13105	2022-11-25 16:22:15.847	-0.005	0.013	1.033	1.404	-0.122	0.183	0.588	0.335	-167.404	0	0	0	0	0	0	0
WT333(F4E4E1AF1293)	3.77	13105	2022-11-25 16:22:15.847	-0.005	0.013	1.033	1.404	-0.122	0.183	0.599	0.335	-167.388	0	0	0	0	0	0	0
WT333(F4E4E1AF1293)	3.77	13105	2022-11-25 16:22:15.847	-0.052	0.012	1.005	-0.793	0	0.61	0.593	0.335	-167.366	0	0	0	0	0	0	0
WT333(F4E4E1AF1293)	3.77	13105	2022-11-25 16:22:15.847	-0.052	0.012	1.005	-0.793	0	0.61	0.588	0.335	-167.349	0	0	0	0	0	0	0
WT333(F4E4E1AF1293)	3.77	13105	2022-11-25 16:22:15.847	-0.052	0.012	1.005	-0.793	0	0.61	0.582	0.341	-167.333	0	0	0	0	0	0	0
WT333(F4E4E1AF1293)	3.77	13105	2022-11-25 16:22:15.847	-0.052	0.012	1.005	-0.793	0	0.61	0.577	0.341	-167.316	0	0	0	0	0	0	0
WT333(F4E4E1AF1293)	3.77	13105	2022-11-25 16:22:15.847	0.046	0.007	1.036	0.61	-0.122	-0.244	0.582	0.346	-167.3	0	0	0	0	0	0	0
WT333(F4E4E1AF1293)	3.77	13105	2022-11-25 16:22:15.847	0.046	0.007	1.036	0.61	-0.122	-0.244	0.582	0.346	-167.283	0	0	0	0	0	0	0
WT333(F4E4E1AF1293)	3.77	13105	2022-11-25 16:22:15.847	0.046	0.007	1.036	0.61	-0.122	-0.244	0.588	0.346	-167.272	0	0	0	0	0	0	0
WT333(F4E4E1AF1293)	3.77	13105	2022-11-25 16:22:15.847	0.046	0.007	1.036	0.61	-0.122	-0.244	0.588	0.346	-167.256	0	0	0	0	0	0	0
WT333(F4E4E1AF1293)	3.77	13105	2022-11-25 16:22:15.847	-0.008	0.009	1.012	-0.122	0	0.061	0.588	0.346	-167.245	0	0	0	0	0	0	0
WT333(F4E4E1AF1293)	3.77	13105	2022-11-25 16:22:15.847	-0.008	0.009	1.012	-0.122	0	0.061	0.588	0.346	-167.228	0	0	0	0	0	0	0
WT333(F4E4E1AF1293)	3.77	13105	2022-11-25 16:22:15.847	-0.008	0.009	1.012	-0.122	0	0.061	0.588	0.346	-167.212	0	0	0	0	0	0	0
WT333(F4E4E1AF1293)	3.77	13105	2022-11-25 16:22:15.879	-0.008	0.009	1.012	-0.122	0	0.061	0.588	0.346	-167.201	0	0	0	0	0	0	0
WT333(F4E4E1AF1293)	3.77	13105	2022-11-25 16:22:15.879	-0.004	0.023	1.021	0.061	-0.183	-0.183	0.588	0.346	-167.184	0	0	0	0	0	0	0
WT333(F4E4E1AF1293)	3.77	13105	2022-11-25 16:22:15.879	-0.004	0.023	1.021	0.061	-0.183	-0.183	0.588	0.346	-167.173	0	0	0	0	0	0	0
WT333(F4E4E1AF1293)	3.77	13105	2022-11-25 16:22:15.879	-0.004	0.023	1.021	0.061	-0.183	-0.183	0.588	0.346	-167.162	0	0	0	0	0	0	0
WT333(F4E4E1AF1293)	3.77	13105	2022-11-25 16:22:15.879	-0.004	0.023	1.021	0.061	-0.183	-0.183	0.588	0.346	-167.151	0	0	0	0	0	0	0
WT333(F4E4E1AF1293)	3.77	13105	2022-11-25 16:22:15.879	-0.014	-0.001	1.011	-2.319	-0.061	0.549	0.577	0.346	-167.135	0	0	0	0	0	0	0
WT333(F4E4E1AF1293)	3.77	13105	2022-11-25 16:22:15.879	-0.014	-0.001	1.011	-2.319	-0.061	0.549	0.566	0.346	-167.119	0	0	0	0	0	0	0
WT333(F4E4E1AF1293)	3.77	13105	2022-11-25 16:22:15.879	-0.014	-0.001	1.011	-2.319	-0.061	0.549	0.555	0.346	-167.102	0	0	0	0	0	0	0
WT333(F4E4E1AF1293)	3.77	13105	2022-11-25 16:22:15.941	-0.014	-0.001	1.011	-2.319	-0.061	0.549	0.538	0.346	-167.091	0	0	0	0	0	0	0
WT333(F4E4E1AF1293)	3.77	13105	2022-11-25 16:22:15.941	-0.048	0.007	1.009	-0.183	-0.671	-0.183	0.538	0.341	-167.08	0	0	0	0	0	0	0
WT333(F4E4E1AF1293)	3.77	13105	2022-11-25 16:22:15.941	-0.048	0.007	1.009	-0.183	-0.671	-0.183	0.538	0.341	-167.069	0	0	0	0	0	0	0
WT333(F4E4E1AF1293)	3.77	13105	2022-11-25 16:22:15.941	-0.048	0.007	1.009	-0.183	-0.671	-0.183	0.538	0.335	-167.058	0	0	0	0	0	0	0
WT333(F4E4E1AF1293)	3.77	13105	2022-11-25 16:22:15.941	-0.048	0.007	1.009	-0.183	-0.671	-0.183	0.538	0.335	-167.047	0	0	0	0	0	0	0
WT333(F4E4E1AF1293)	3.77	13105	2022-11-25 16:22:15.941	0.032	-0.006	0.999	0.244	-0.305	0.549	0.538	0.335	-167.036	0	0	0	0	0	0	0
WT333(F4E4E1AF1293)	3.77	13105	2022-11-25 16:22:15.941	0.032	-0.006	0.999	0.244	-0.305	0.549	0.538	0.335	-167.025	0	0	0	0	0	0	0
WT333(F4E4E1AF1293)	3.77	13105	2022-11-25 16:22:15.941	0.032	-0.006	0.999	0.244	-0.305	0.549	0.538	0.335	-167.009	0	0	0	0	0	0	0
WT333(F4E4E1AF1293)	3.77	13105	2022-11-25 16:22:15.957	0.032	-0.006	0.999	0.244	-0.305	0.549	0.538	0.33	-166.998	0	0	0	0	0	0	0
WT333(F4E4E1AF1293)	3.77	13105	2022-11-25 16:22:15.957	-0.026	0.012	1.026	1.648	-0.61	-0.183	0.549	0.33	-166.987	0	0	0	0	0	0	0
WT333(F4E4E1AF1293)	3.77	13105	2022-11-25 16:22:15.957	-0.026	0.012	1.026	1.648	-0.61	-0.183	0.555	0.33	-166.981	0	0	0	0	0	0	0
WT333(F4E4E1AF1293)	3.77	13105	2022-11-25 16:22:15.957	-0.026	0.012	1.026	1.648	-0.61	-0.183	0.56	0.324	-166.97	0	0	0	0	0	0	0
WT333(F4E4E1AF1293)	3.77	13105	2022-11-25 16:22:15.957	0.024	0.013	1.01	0.305	0	0.549	0.566	0.324	-166.959	0	0	0	0	0	0	0
WT333(F4E4E1AF1293)	3.77	13105	2022-11-25 16:22:15.957	0.024	0.013	1.01	0.305	0	0.549	0.566	0.324	-166.948	0	0	0	0	0	0	0
WT333(F4E4E1AF1293)	3.77	13105	2022-11-25 16:22:15.957	0.024	0.013	1.01	0.305	0	0.549	0.566	0.324	-166.937	0	0	0	0	0	0	0
WT333(F4E4E1AF1293)	3.77	13105	2022-11-25 16:22:15.957	0.024	0.013	1.01	0.305	0	0.549	0.566	0.324	-166.926	0	0	0	0	0	0	0
WT333(F4E4E1AF1293)	3.77	13105	2022-11-25 16:22:16.019	-0.055	0.025	1.014	-4.7	-0.366	-0.244	0.544	0.324	-166.915	0	0	0	0	0	0	0
WT333(F4E4E1AF1293)	3.77	13105	2022-11-25 16:22:16.019	-0.055	0.025	1.014	-4.7	-0.366	-0.244	0.522	0.324	-166.91	0	0	0	0	0	0	0
WT333(F4E4E1AF1293)	3.77	13105	2022-11-25 16:22:16.019	-0.055	0.025	1.014	-4.7	-0.366	-0.244	0.494	0.319	-166.904	0	0	0	0	0	0	0
WT333(F4E4E1AF1293)	3.77	13105	2022-11-25 16:22:16.019	-0.055	0.025	1.014	-4.7	-0.366	-0.244	0.472	0.319	-166.893	0	0	0	0	0	0	0
WT333(F4E4E1AF1293)	3.77	13105	2022-11-25 16:22:16.019	0.038	-0.002	1.016	-1.465	-0.305	1.099	0.467	0.319	-166.882	0	0	0	0	0	0	0
WT333(F4E4E1AF1293)	3.77	13105	2022-11-25 16:22:16.019	0.038	-0.002	1.016	-1.465	-0.305	1.099	0.461	0.319	-166.866	0	0	0	0	0	0	0
WT333(F4E4E1AF1293)	3.77	13105	2022-11-25 16:22:16.019	0.038	-0.002	1.016	-1.465	-0.305	1.099	0.45	0.319	-166.855	0	0	0	0	0	0	0
WT333(F4E4E1AF1293)	3.77	13105	2022-11-25 16:22:16.019	0.038	-0.002	1.016	-1.465	-0.305	1.099	0.445	0.313	-166.838	0	0	0	0	0	0	0
WT333(F4E4E1AF1293)	3.77	13105	2022-11-25 16:22:16.144	0.021	0.023	0.989	-2.808	-0.977	0.793	0.434	0.308	-166.827	0	0	0	0	0	0	0
WT333(F4E4E1AF1293)	3.77	13105	2022-11-25 16:22:16.144	0.021	0.023	0.989	-2.808	-0.977	0.793	0.417	0.302	-166.816	0	0	0	0	0	0	0
WT333(F4E4E1AF1293)	3.77	13105	2022-11-25 16:22:16.144	0.021	0.023	0.989	-2.808	-0.977	0.793	0.406	0.297	-166.8	0	0	0	0	0	0	0
WT333(F4E4E1AF1293)	3.77	13105	2022-11-25 16:22:16.144	0.021	0.023	0.989	-2.808	-0.977	0.793	0.39	0.291	-166.789	0	0	0	0	0	0	0
WT333(F4E4E1AF1293)	3.77	13105	2022-11-25 16:22:16.144	0.027	0.001	1.043	4.7	-0.122	0.977	0.417	0.291	-166.772	0	0	0	0	0	0	0
WT333(F4E4E1AF1293)	3.77	13105	2022-11-25 16:22:16.144	0.027	0.001	1.043	4.7	-0.122	0.977	0.439	0.286	-166.761	0	0	0	0	0	0	0
WT333(F4E4E1AF1293)	3.77	13105	2022-11-25 16:22:16.144	0.027	0.001	1.043	4.7	-0.122	0.977	0.461	0.286	-166.745	0	0	0	0	0	0	0
WT333(F4E4E1AF1293)	3.77	13105	2022-11-25 16:22:16.144	0.027	0.001	1.043	4.7	-0.122	0.977	0.489	0.286	-166.734	0	0	0	0	0	0	0
WT333(F4E4E1AF1293)	3.77	13105	2022-11-25 16:22:16.144	1.047	0.002	0.931	-0.61	-0.732	-2.502	0.483	0.269	-166.734	0	0	0	0	0	0	0
WT333(F4E4E1AF1293)	3.77	13105	2022-11-25 16:22:16.144	2.094	0.004	1.862	-0.61	-0.732	-2.502	0.483	0.236	-166.723	0	0	0	0	0	0	0
WT333(F4E4E1AF1293)	3.77	13105	2022-11-25 16:22:16.144	4.188	0.008	3.725	-0.61	-0.732	-2.502	0.483	0.187	-166.707	0	0	0	0	0	0	0
WT333(F4E4E1AF1293)	3.77	13105	2022-11-25 16:22:16.144	8.377	0.017	7.45	-0.61	-0.732	-2.502	0.489	0.099	-166.679	0	0	0	0	0	0	0
WT333(F4E4E1AF1293)	3.77	13105	2022-11-25 16:22:16.144	-0.425	-0.095	0.998	-14.221	0.366	3.784	0.428	0.027	-166.624	0	0	0	0	0	0	0
WT333(F4E4E1AF1293)	3.77	13105	2022-11-25 16:22:16.144	-0.425	-0.095	0.998	-14.221	0.366	3.784	0.363	-0.038	-166.569	0	0	0	0	0	0	0
WT333(F4E4E1AF1293)	3.77	13105	2022-11-25 16:22:16.144	-0.425	-0.095	0.998	-14.221	0.366	3.784	0.297	-0.104	-166.514	0	0	0	0	0	0	0
WT333(F4E4E1AF1293)	3.77	13105	2022-11-25 16:22:16.144	-0.425	-0.095	0.998	-14.221	0.366	3.784	0.231	-0.165	-166.465	0	0	0	0	0	0	0
WT333(F4E4E1AF1293)	3.77	13105	2022-11-25 16:22:16.238	-0.606	0.033	1.021	-1.16	-0.305	-1.648	0.225	-0.22	-166.443	0	0	0	0	0	0	0
WT333(F4E4E1AF1293)	3.77	13105	2022-11-25 16:22:16.238	-0.606	0.033	1.021	-1.16	-0.305	-1.648	0.225	-0.275	-166.421	0	0	0	0	0	0	0
WT333(F4E4E1AF1293)	3.77	13105	2022-11-25 16:22:16.238	-0.606	0.033	1.021	-1.16	-0.305	-1.648	0.22	-0.324	-166.399	0	0	0	0	0	0	0
WT333(F4E4E1AF1293)	3.77	13105	2022-11-25 16:22:16.238	-0.606	0.033	1.021	-1.16	-0.305	-1.648	0.22	-0.363	-166.382	0	0	0	0	0	0	0
WT333(F4E4E1AF1293)	3.77	13105	2022-11-25 16:22:16.238	-0.007	-0.114	0.934	-4.883	-1.465	-1.343	0.192	-0.412	-166.366	0	0	0	0	0	0	0
WT333(F4E4E1AF1293)	3.77	13105	2022-11-25 16:22:16.238	-0.007	-0.114	0.934	-4.883	-1.465	-1.343	0.17	-0.456	-166.349	0	0	0	0	0	0	0
WT333(F4E4E1AF1293)	3.77	13105	2022-11-25 16:22:16.238	-0.007	-0.114	0.934	-4.883	-1.465	-1.343	0.148	-0.5	-166.333	0	0	0	0	0	0	0
WT333(F4E4E1AF1293)	3.77	13105	2022-11-25 16:22:16.238	-0.007	-0.114	0.934	-4.883	-1.465	-1.343	0.121	-0.538	-166.317	0	0	0	0	0	0	0
WT333(F4E4E1AF1293)	3.77	13105	2022-11-25 16:22:16.238	0.156	0.013	1.076	7.568	0.732	3.479	0.159	-0.571	-166.278	0	0	0	0	0	0	0
WT333(F4E4E1AF1293)	3.77	13105	2022-11-25 16:22:16.238	0.156	0.013	1.076	7.568	0.732	3.479	0.192	-0.599	-166.24	0	0	0	0	0	0	0
WT333(F4E4E1AF1293)	3.77	13105	2022-11-25 16:22:16.238	0.156	0.013	1.076	7.568	0.732	3.479	0.231	-0.626	-166.201	0	0	0	0	0	0	0
WT333(F4E4E1AF1293)	3.77	13105	2022-11-25 16:22:16.238	0.156	0.013	1.076	7.568	0.732	3.479	0.269	-0.659	-166.163	0	0	0	0	0	0	0
WT333(F4E4E1AF1293)	3.77	13105	2022-11-25 16:22:16.238	-0.005	0.005	1.049	-5.249	0.122	0.671	0.242	-0.687	-166.135	0	0	0	0	0	0	0
WT333(F4E4E1AF1293)	3.77	13105	2022-11-25 16:22:16.238	-0.005	0.005	1.049	-5.249	0.122	0.671	0.214	-0.714	-166.113	0	0	0	0	0	0	0
WT333(F4E4E1AF1293)	3.77	13105	2022-11-25 16:22:16.238	-0.005	0.005	1.049	-5.249	0.122	0.671	0.187	-0.742	-166.091	0	0	0	0	0	0	0
WT333(F4E4E1AF1293)	3.77	13105	2022-11-25 16:22:16.238	-0.005	0.005	1.049	-5.249	0.122	0.671	0.159	-0.769	-166.069	0	0	0	0	0	0	0
WT333(F4E4E1AF1293)	3.77	13105	2022-11-25 16:22:16.269	0.023	-0.009	0.967	-0.854	0	-1.587	0.154	-0.791	-166.058	0	0	0	0	0	0	0
WT333(F4E4E1AF1293)	3.77	13105	2022-11-25 16:22:16.269	0.023	-0.009	0.967	-0.854	0	-1.587	0.148	-0.818	-166.047	0	0	0	0	0	0	0
WT333(F4E4E1AF1293)	3.77	13105	2022-11-25 16:22:16.269	0.023	-0.009	0.967	-0.854	0	-1.587	0.143	-0.84	-166.042	0	0	0	0	0	0	0
WT333(F4E4E1AF1293)	3.77	13105	2022-11-25 16:22:16.269	0.023	-0.009	0.967	-0.854	0	-1.587	0.137	-0.862	-166.031	0	0	0	0	0	0	0
WT333(F4E4E1AF1293)	3.77	13105	2022-11-25 16:22:16.269	-0.023	0.044	1.051	2.625	0.366	-0.427	0.148	-0.884	-166.02	0	0	0	0	0	0	0
WT333(F4E4E1AF1293)	3.77	13105	2022-11-25 16:22:16.269	-0.023	0.044	1.051	2.625	0.366	-0.427	0.165	-0.901	-166.003	0	0	0	0	0	0	0
WT333(F4E4E1AF1293)	3.77	13105	2022-11-25 16:22:16.269	-0.023	0.044	1.051	2.625	0.366	-0.427	0.176	-0.917	-165.992	0	0	0	0	0	0	0
WT333(F4E4E1AF1293)	3.77	13105	2022-11-25 16:22:16.269	-0.023	0.044	1.051	2.625	0.366	-0.427	0.187	-0.934	-165.981	0	0	0	0	0	0	0
WT333(F4E4E1AF1293)	3.77	13105	2022-11-25 16:22:16.269	-0.013	0.034	1.007	0.488	-0.366	-0.671	0.192	-0.95	-165.97	0	0	0	0	0	0	0
WT333(F4E4E1AF1293)	3.77	13105	2022-11-25 16:22:16.269	-0.013	0.034	1.007	0.488	-0.366	-0.671	0.192	-0.967	-165.959	0	0	0	0	0	0	0
WT333(F4E4E1AF1293)	3.77	13105	2022-11-25 16:22:16.269	-0.013	0.034	1.007	0.488	-0.366	-0.671	0.198	-0.983	-165.954	0	0	0	0	0	0	0
WT333(F4E4E1AF1293)	3.77	13105	2022-11-25 16:22:16.269	-0.013	0.034	1.007	0.488	-0.366	-0.671	0.198	-1	-165.943	0	0	0	0	0	0	0
WT333(F4E4E1AF1293)	3.77	13105	2022-11-25 16:22:16.269	0.024	0.017	1.076	-5.31	-0.061	-1.16	0.176	-1.011	-165.938	0	0	0	0	0	0	0
WT333(F4E4E1AF1293)	3.77	13105	2022-11-25 16:22:16.269	0.024	0.017	1.076	-5.31	-0.061	-1.16	0.148	-1.022	-165.932	0	0	0	0	0	0	0
WT333(F4E4E1AF1293)	3.77	13105	2022-11-25 16:22:16.269	0.024	0.017	1.076	-5.31	-0.061	-1.16	0.121	-1.033	-165.927	0	0	0	0	0	0	0
WT333(F4E4E1AF1293)	3.77	13105	2022-11-25 16:22:16.269	0.024	0.017	1.076	-5.31	-0.061	-1.16	0.099	-1.044	-165.921	0	0	0	0	0	0	0
WT333(F4E4E1AF1293)	3.77	13105	2022-11-25 16:22:16.316	0.086	0.005	0.993	-0.61	0	1.526	0.093	-1.055	-165.899	0	0	0	0	0	0	0
WT333(F4E4E1AF1293)	3.77	13105	2022-11-25 16:22:16.316	0.086	0.005	0.993	-0.61	0	1.526	0.093	-1.066	-165.877	0	0	0	0	0	0	0
WT333(F4E4E1AF1293)	3.77	13105	2022-11-25 16:22:16.316	0.086	0.005	0.993	-0.61	0	1.526	0.093	-1.077	-165.861	0	0	0	0	0	0	0
WT333(F4E4E1AF1293)	3.77	13105	2022-11-25 16:22:16.316	0.086	0.005	0.993	-0.61	0	1.526	0.088	-1.088	-165.839	0	0	0	0	0	0	0
WT333(F4E4E1AF1293)	3.77	13105	2022-11-25 16:22:16.316	0.009	-0.038	1.036	2.93	0.183	0	0.104	-1.099	-165.828	0	0	0	0	0	0	0
WT333(F4E4E1AF1293)	3.77	13105	2022-11-25 16:22:16.316	0.009	-0.038	1.036	2.93	0.183	0	0.121	-1.104	-165.817	0	0	0	0	0	0	0
WT333(F4E4E1AF1293)	3.77	13105	2022-11-25 16:22:16.316	0.009	-0.038	1.036	2.93	0.183	0	0.137	-1.115	-165.806	0	0	0	0	0	0	0
WT333(F4E4E1AF1293)	3.77	13105	2022-11-25 16:22:16.316	0.009	-0.038	1.036	2.93	0.183	0	0.148	-1.121	-165.795	0	0	0	0	0	0	0
WT333(F4E4E1AF1293)	3.77	13105	2022-11-25 16:22:16.331	0.009	-0.042	0.98	-3.601	0.061	-1.404	0.132	-1.132	-165.789	0	0	0	0	0	0	0
WT333(F4E4E1AF1293)	3.77	13105	2022-11-25 16:22:16.331	0.009	-0.042	0.98	-3.601	0.061	-1.404	0.11	-1.137	-165.784	0	0	0	0	0	0	0
WT333(F4E4E1AF1293)	3.77	13105	2022-11-25 16:22:16.331	0.009	-0.042	0.98	-3.601	0.061	-1.404	0.093	-1.143	-165.778	0	0	0	0	0	0	0
WT333(F4E4E1AF1293)	3.77	13105	2022-11-25 16:22:16.331	0.009	-0.042	0.98	-3.601	0.061	-1.404	0.071	-1.148	-165.773	0	0	0	0	0	0	0
WT333(F4E4E1AF1293)	3.77	13105	2022-11-25 16:22:16.331	-0.062	0.021	1.036	-1.77	-0.061	-0.732	0.066	-1.154	-165.767	0	0	0	0	0	0	0
WT333(F4E4E1AF1293)	3.77	13105	2022-11-25 16:22:16.331	-0.062	0.021	1.036	-1.77	-0.061	-0.732	0.055	-1.159	-165.756	0	0	0	0	0	0	0
WT333(F4E4E1AF1293)	3.77	13105	2022-11-25 16:22:16.331	-0.062	0.021	1.036	-1.77	-0.061	-0.732	0.044	-1.165	-165.751	0	0	0	0	0	0	0
WT333(F4E4E1AF1293)	3.77	13105	2022-11-25 16:22:16.331	-0.062	0.021	1.036	-1.77	-0.061	-0.732	0.033	-1.17	-165.745	0	0	0	0	0	0	0
WT333(F4E4E1AF1293)	3.77	13105	2022-11-25 16:22:16.410	-0.005	-0.006	1.007	0.366	-0.244	0.122	0.038	-1.17	-165.734	0	0	0	0	0	0	0
WT333(F4E4E1AF1293)	3.77	13105	2022-11-25 16:22:16.410	-0.005	-0.006	1.007	0.366	-0.244	0.122	0.038	-1.176	-165.718	0	0	0	0	0	0	0
WT333(F4E4E1AF1293)	3.77	13105	2022-11-25 16:22:16.410	-0.005	-0.006	1.007	0.366	-0.244	0.122	0.038	-1.181	-165.707	0	0	0	0	0	0	0
WT333(F4E4E1AF1293)	3.77	13105	2022-11-25 16:22:16.410	-0.005	-0.006	1.007	0.366	-0.244	0.122	0.038	-1.181	-165.696	0	0	0	0	0	0	0
WT333(F4E4E1AF1293)	3.77	13105	2022-11-25 16:22:16.410	-0.031	0.038	1.05	4.272	-0.244	0	0.06	-1.187	-165.685	0	0	0	0	0	0	0
WT333(F4E4E1AF1293)	3.77	13105	2022-11-25 16:22:16.410	-0.031	0.038	1.05	4.272	-0.244	0	0.082	-1.187	-165.679	0	0	0	0	0	0	0
WT333(F4E4E1AF1293)	3.77	13105	2022-11-25 16:22:16.410	-0.031	0.038	1.05	4.272	-0.244	0	0.104	-1.187	-165.668	0	0	0	0	0	0	0
WT333(F4E4E1AF1293)	3.77	13105	2022-11-25 16:22:16.410	-0.031	0.038	1.05	4.272	-0.244	0	0.126	-1.187	-165.657	0	0	0	0	0	0	0
WT333(F4E4E1AF1293)	3.77	13105	2022-11-25 16:22:16.410	0.028	0.03	1.008	-4.028	-0.305	0.061	0.104	-1.187	-165.646	0	0	0	0	0	0	0
WT333(F4E4E1AF1293)	3.77	13105	2022-11-25 16:22:16.410	0.028	0.03	1.008	-4.028	-0.305	0.061	0.088	-1.192	-165.635	0	0	0	0	0	0	0
WT333(F4E4E1AF1293)	3.77	13105	2022-11-25 16:22:16.410	0.028	0.03	1.008	-4.028	-0.305	0.061	0.066	-1.192	-165.624	0	0	0	0	0	0	0
WT333(F4E4E1AF1293)	3.77	13105	2022-11-25 16:22:16.410	0.028	0.03	1.008	-4.028	-0.305	0.061	0.049	-1.192	-165.613	0	0	0	0	0	0	0
WT333(F4E4E1AF1293)	3.77	13105	2022-11-25 16:22:16.410	-0.006	0.001	1.015	2.319	-0.061	-0.305	0.06	-1.192	-165.602	0	0	0	0	0	0	0
WT333(F4E4E1AF1293)	3.77	13105	2022-11-25 16:22:16.410	-0.006	0.001	1.015	2.319	-0.061	-0.305	0.071	-1.192	-165.591	0	0	0	0	0	0	0
WT333(F4E4E1AF1293)	3.77	13105	2022-11-25 16:22:16.410	-0.006	0.001	1.015	2.319	-0.061	-0.305	0.088	-1.192	-165.58	0	0	0	0	0	0	0
WT333(F4E4E1AF1293)	3.77	13105	2022-11-25 16:22:16.410	-0.006	0.001	1.015	2.319	-0.061	-0.305	0.099	-1.192	-165.569	0	0	0	0	0	0	0
WT333(F4E4E1AF1293)	3.77	13105	2022-11-25 16:22:16.472	0.003	0.015	1.02	2.441	0	-0.732	0.11	-1.192	-165.558	0	0	0	0	0	0	0
WT333(F4E4E1AF1293)	3.77	13105	2022-11-25 16:22:16.472	0.003	0.015	1.02	2.441	0	-0.732	0.126	-1.187	-165.553	0	0	0	0	0	0	0
WT333(F4E4E1AF1293)	3.77	13105	2022-11-25 16:22:16.472	0.003	0.015	1.02	2.441	0	-0.732	0.137	-1.187	-165.542	0	0	0	0	0	0	0
WT333(F4E4E1AF1293)	3.77	13105	2022-11-25 16:22:16.472	0.003	0.015	1.02	2.441	0	-0.732	0.154	-1.187	-165.531	0	0	0	0	0	0	0
WT333(F4E4E1AF1293)	3.77	13105	2022-11-25 16:22:16.472	-0.028	-0.014	1	-0.61	-0.183	-0.305	0.148	-1.187	-165.52	0	0	0	0	0	0	0
WT333(F4E4E1AF1293)	3.77	13105	2022-11-25 16:22:16.472	-0.028	-0.014	1	-0.61	-0.183	-0.305	0.148	-1.187	-165.509	0	0	0	0	0	0	0
WT333(F4E4E1AF1293)	3.77	13105	2022-11-25 16:22:16.472	-0.028	-0.014	1	-0.61	-0.183	-0.305	0.143	-1.181	-165.498	0	0	0	0	0	0	0
WT333(F4E4E1AF1293)	3.77	13105	2022-11-25 16:22:16.472	-0.028	-0.014	1	-0.61	-0.183	-0.305	0.143	-1.181	-165.487	0	0	0	0	0	0	0
WT333(F4E4E1AF1293)	3.77	13105	2022-11-25 16:22:16.503	0.031	0.042	1.033	1.892	-0.549	-0.427	0.154	-1.181	-165.476	0	0	0	0	0	0	0
WT333(F4E4E1AF1293)	3.77	13105	2022-11-25 16:22:16.503	0.031	0.042	1.033	1.892	-0.549	-0.427	0.159	-1.181	-165.465	0	0	0	0	0	0	0
WT333(F4E4E1AF1293)	3.77	13105	2022-11-25 16:22:16.503	0.031	0.042	1.033	1.892	-0.549	-0.427	0.17	-1.181	-165.454	0	0	0	0	0	0	0
WT333(F4E4E1AF1293)	3.77	13105	2022-11-25 16:22:16.503	-0.008	-0.004	0.996	-0.122	-0.244	0.366	0.17	-1.181	-165.438	0	0	0	0	0	0	0
WT333(F4E4E1AF1293)	3.77	13105	2022-11-25 16:22:16.503	-0.008	-0.004	0.996	-0.122	-0.244	0.366	0.17	-1.181	-165.421	0	0	0	0	0	0	0
WT333(F4E4E1AF1293)	3.77	13105	2022-11-25 16:22:16.503	-0.008	-0.004	0.996	-0.122	-0.244	0.366	0.17	-1.181	-165.405	0	0	0	0	0	0	0
WT333(F4E4E1AF1293)	3.77	13105	2022-11-25 16:22:16.503	-0.008	-0.004	0.996	-0.122	-0.244	0.366	0.17	-1.181	-165.388	0	0	0	0	0	0	0
WT333(F4E4E1AF1293)	3.77	13105	2022-11-25 16:22:16.503	0.026	0.02	1.021	0.61	-0.366	-0.366	0.176	-1.176	-165.372	0	0	0	0	0	0	0
WT333(F4E4E1AF1293)	3.77	13105	2022-11-25 16:22:16.535	0.026	0.02	1.021	0.61	-0.366	-0.366	0.181	-1.176	-165.361	0	0	0	0	0	0	0
WT333(F4E4E1AF1293)	3.77	13105	2022-11-25 16:22:16.535	0.026	0.02	1.021	0.61	-0.366	-0.366	0.187	-1.176	-165.344	0	0	0	0	0	0	0
WT333(F4E4E1AF1293)	3.77	13105	2022-11-25 16:22:16.535	0.026	0.02	1.021	0.61	-0.366	-0.366	0.187	-1.176	-165.328	0	0	0	0	0	0	0
WT333(F4E4E1AF1293)	3.77	13105	2022-11-25 16:22:16.535	0.004	0.011	1.004	-0.122	0	0.244	0.187	-1.176	-165.311	0	0	0	0	0	0	0
WT333(F4E4E1AF1293)	3.77	13105	2022-11-25 16:22:16.535	0.004	0.011	1.004	-0.122	0	0.244	0.187	-1.176	-165.289	0	0	0	0	0	0	0
WT333(F4E4E1AF1293)	3.77	13105	2022-11-25 16:22:16.535	0.004	0.011	1.004	-0.122	0	0.244	0.192	-1.17	-165.273	0	0	0	0	0	0	0
WT333(F4E4E1AF1293)	3.77	13105	2022-11-25 16:22:16.535	0.004	0.011	1.004	-0.122	0	0.244	0.192	-1.17	-165.251	0	0	0	0	0	0	0
WT333(F4E4E1AF1293)	3.77	13105	2022-11-25 16:22:16.535	-0.006	0.011	1.017	1.831	-0.366	0.183	0.198	-1.17	-165.234	0	0	0	0	0	0	0
WT333(F4E4E1AF1293)	3.77	13105	2022-11-25 16:22:16.597	-0.006	0.011	1.017	1.831	-0.366	0.183	0.209	-1.17	-165.212	0	0	0	0	0	0	0
WT333(F4E4E1AF1293)	3.77	13105	2022-11-25 16:22:16.597	-0.006	0.011	1.017	1.831	-0.366	0.183	0.22	-1.17	-165.19	0	0	0	0	0	0	0
WT333(F4E4E1AF1293)	3.77	13105	2022-11-25 16:22:16.597	-0.006	0.011	1.017	1.831	-0.366	0.183	0.231	-1.165	-165.168	0	0	0	0	0	0	0
WT333(F4E4E1AF1293)	3.77	13105	2022-11-25 16:22:16.597	-0.036	0.014	1.018	-0.916	-0.427	0.061	0.225	-1.165	-165.152	0	0	0	0	0	0	0
WT333(F4E4E1AF1293)	3.77	13105	2022-11-25 16:22:16.597	-0.036	0.014	1.018	-0.916	-0.427	0.061	0.225	-1.165	-165.13	0	0	0	0	0	0	0
WT333(F4E4E1AF1293)	3.77	13105	2022-11-25 16:22:16.597	-0.036	0.014	1.018	-0.916	-0.427	0.061	0.22	-1.165	-165.108	0	0	0	0	0	0	0
WT333(F4E4E1AF1293)	3.77	13105	2022-11-25 16:22:16.597	-0.036	0.014	1.018	-0.916	-0.427	0.061	0.214	-1.159	-165.086	0	0	0	0	0	0	0

## Sheet: 140cm
设备名称	电压	版本	片上时间	加速度X(g)	加速度Y(g)	加速度Z(g)	角速度X(°/s)	角速度Y(°/s)	角速度Z(°/s)	角度X(°)	角度Y(°)	角度Z(°)	磁场X	磁场Y	磁场Z	四元数0	四元数1	四元数2	四元数3	状态
WT333(F4E4E1AF1293)	3.76	13105	2022-11-25 16:28:36.551	-0.054	0.027	0.996	0.122	1.343	-0.061	1.34	-0.005	-24.84	0	0	0	0	0	0	0
WT333(F4E4E1AF1293)	3.76	13105	2022-11-25 16:28:36.551	-0.054	0.027	0.996	0.122	1.343	-0.061	1.346	0	-24.829	0	0	0	0	0	0	0
WT333(F4E4E1AF1293)	3.76	13105	2022-11-25 16:28:36.551	-0.054	0.027	0.996	0.122	1.343	-0.061	1.351	0	-24.818	0	0	0	0	0	0	0
WT333(F4E4E1AF1293)	3.76	13105	2022-11-25 16:28:36.551	-0.054	0.027	0.996	0.122	1.343	-0.061	1.357	0.011	-24.807	0	0	0	0	0	0	0
WT333(F4E4E1AF1293)	3.76	13105	2022-11-25 16:28:36.551	-0.034	0.059	1	-1.099	0.244	-0.061	1.357	0.011	-24.802	0	0	0	0	0	0	0
WT333(F4E4E1AF1293)	3.76	13105	2022-11-25 16:28:36.551	-0.034	0.059	1	-1.099	0.244	-0.061	1.357	0.011	-24.791	0	0	0	0	0	0	0
WT333(F4E4E1AF1293)	3.76	13105	2022-11-25 16:28:36.551	-0.097	0.042	1.027	0.183	0.671	-0.305	1.34	0.038	-24.752	0	0	0	0	0	0	0
WT333(F4E4E1AF1293)	3.76	13105	2022-11-25 16:28:36.551	-0.097	0.042	1.027	0.183	0.671	-0.305	1.346	0.044	-24.752	0	0	0	0	0	0	0
WT333(F4E4E1AF1293)	3.76	13105	2022-11-25 16:28:36.551	0.127	0.033	1.008	-2.319	0.366	0	1.34	0.044	-24.747	0	0	0	0	0	0	0
WT333(F4E4E1AF1293)	3.76	13105	2022-11-25 16:28:36.551	0.127	0.033	1.008	-2.319	0.366	0	1.335	0.044	-24.747	0	0	0	0	0	0	0
WT333(F4E4E1AF1293)	3.76	13105	2022-11-25 16:28:36.551	0.127	0.033	1.008	-2.319	0.366	0	1.324	0.044	-24.741	0	0	0	0	0	0	0
WT333(F4E4E1AF1293)	3.76	13105	2022-11-25 16:28:36.551	-0.138	0.076	1.036	-2.075	0.366	0.183	1.318	0.049	-24.741	0	0	0	0	0	0	0
WT333(F4E4E1AF1293)	3.76	13105	2022-11-25 16:28:36.551	-0.138	0.076	1.036	-2.075	0.366	0.183	1.313	0.049	-24.736	0	0	0	0	0	0	0
WT333(F4E4E1AF1293)	3.76	13105	2022-11-25 16:28:36.551	-0.138	0.076	1.036	-2.075	0.366	0.183	1.307	0.055	-24.736	0	0	0	0	0	0	0
WT333(F4E4E1AF1293)	3.76	13105	2022-11-25 16:28:36.598	-0.138	0.076	1.036	-2.075	0.366	0.183	1.302	0.06	-24.736	0	0	0	0	0	0	0
WT333(F4E4E1AF1293)	3.76	13105	2022-11-25 16:28:36.598	-0.02	0.013	0.991	-0.305	0.305	0.244	1.307	0.066	-24.736	0	0	0	0	0	0	0
WT333(F4E4E1AF1293)	3.76	13105	2022-11-25 16:28:36.598	-0.02	0.013	0.991	-0.305	0.305	0.244	1.307	0.066	-24.736	0	0	0	0	0	0	0
WT333(F4E4E1AF1293)	3.76	13105	2022-11-25 16:28:36.598	-0.02	0.013	0.991	-0.305	0.305	0.244	1.313	0.071	-24.736	0	0	0	0	0	0	0
WT333(F4E4E1AF1293)	3.76	13105	2022-11-25 16:28:36.598	-0.02	0.013	0.991	-0.305	0.305	0.244	1.313	0.077	-24.736	0	0	0	0	0	0	0
WT333(F4E4E1AF1293)	3.76	13105	2022-11-25 16:28:36.598	0.039	0.058	0.992	0	0.732	0.366	1.318	0.082	-24.736	0	0	0	0	0	0	0
WT333(F4E4E1AF1293)	3.76	13105	2022-11-25 16:28:36.598	0.039	0.058	0.992	0	0.732	0.366	1.324	0.088	-24.736	0	0	0	0	0	0	0
WT333(F4E4E1AF1293)	3.76	13105	2022-11-25 16:28:36.598	0.039	0.058	0.992	0	0.732	0.366	1.324	0.093	-24.736	0	0	0	0	0	0	0
WT333(F4E4E1AF1293)	3.76	13105	2022-11-25 16:28:36.598	0.039	0.058	0.992	0	0.732	0.366	1.329	0.099	-24.741	0	0	0	0	0	0	0
WT333(F4E4E1AF1293)	3.76	13105	2022-11-25 16:28:36.598	0.021	0.06	1.031	-0.061	-0.183	-0.549	1.335	0.099	-24.747	0	0	0	0	0	0	0
WT333(F4E4E1AF1293)	3.76	13105	2022-11-25 16:28:36.598	0.021	0.06	1.031	-0.061	-0.183	-0.549	1.34	0.099	-24.752	0	0	0	0	0	0	0
WT333(F4E4E1AF1293)	3.76	13105	2022-11-25 16:28:36.598	0.021	0.06	1.031	-0.061	-0.183	-0.549	1.34	0.099	-24.758	0	0	0	0	0	0	0
WT333(F4E4E1AF1293)	3.76	13105	2022-11-25 16:28:36.598	0.021	0.06	1.031	-0.061	-0.183	-0.549	1.346	0.099	-24.769	0	0	0	0	0	0	0
WT333(F4E4E1AF1293)	3.76	13105	2022-11-25 16:28:36.598	-0.099	0.026	1.027	11.414	0.427	-0.61	1.406	0.099	-24.774	0	0	0	0	0	0	0
WT333(F4E4E1AF1293)	3.76	13105	2022-11-25 16:28:36.598	-0.099	0.026	1.027	11.414	0.427	-0.61	1.467	0.104	-24.785	0	0	0	0	0	0	0
WT333(F4E4E1AF1293)	3.76	13105	2022-11-25 16:28:36.598	-0.099	0.026	1.027	11.414	0.427	-0.61	1.527	0.11	-24.791	0	0	0	0	0	0	0
WT333(F4E4E1AF1293)	3.76	13105	2022-11-25 16:28:36.629	-0.099	0.026	1.027	11.414	0.427	-0.61	1.588	0.115	-24.802	0	0	0	0	0	0	0
WT333(F4E4E1AF1293)	3.76	13105	2022-11-25 16:28:36.629	-0.038	0.033	1	6.348	0.977	0.183	1.626	0.121	-24.807	0	0	0	0	0	0	0
WT333(F4E4E1AF1293)	3.76	13105	2022-11-25 16:28:36.629	-0.038	0.033	1	6.348	0.977	0.183	1.659	0.132	-24.813	0	0	0	0	0	0	0
WT333(F4E4E1AF1293)	3.76	13105	2022-11-25 16:28:36.629	-0.038	0.033	1	6.348	0.977	0.183	1.692	0.137	-24.818	0	0	0	0	0	0	0
WT333(F4E4E1AF1293)	3.76	13105	2022-11-25 16:28:36.629	-0.038	0.033	1	6.348	0.977	0.183	1.725	0.148	-24.829	0	0	0	0	0	0	0
WT333(F4E4E1AF1293)	3.76	13105	2022-11-25 16:28:36.629	0.005	0.068	1.02	0	0.244	-0.061	1.73	0.154	-24.835	0	0	0	0	0	0	0
WT333(F4E4E1AF1293)	3.76	13105	2022-11-25 16:28:36.629	0.005	0.068	1.02	0	0.244	-0.061	1.73	0.154	-24.846	0	0	0	0	0	0	0
WT333(F4E4E1AF1293)	3.76	13105	2022-11-25 16:28:36.629	0.005	0.068	1.02	0	0.244	-0.061	1.736	0.159	-24.851	0	0	0	0	0	0	0
WT333(F4E4E1AF1293)	3.76	13105	2022-11-25 16:28:36.895	0.001	0.186	1.076	-5.371	-0.183	-0.977	2.252	0.22	-25.483	0	0	0	0	0	0	0
WT333(F4E4E1AF1293)	3.76	13105	2022-11-25 16:28:36.910	0.001	0.186	1.076	-5.371	-0.183	-0.977	2.23	0.22	-25.483	0	0	0	0	0	0	0
WT333(F4E4E1AF1293)	3.76	13105	2022-11-25 16:28:36.910	0.001	0.186	1.076	-5.371	-0.183	-0.977	2.214	0.214	-25.488	0	0	0	0	0	0	0
WT333(F4E4E1AF1293)	3.76	13105	2022-11-25 16:28:36.910	0.001	0.186	1.076	-5.371	-0.183	-0.977	2.192	0.209	-25.488	0	0	0	0	0	0	0
WT333(F4E4E1AF1293)	3.76	13105	2022-11-25 16:28:36.910	0.066	0.064	0.958	1.221	0.427	-1.038	2.208	0.209	-25.488	0	0	0	0	0	0	0
WT333(F4E4E1AF1293)	3.76	13105	2022-11-25 16:28:36.910	0.066	0.064	0.958	1.221	0.427	-1.038	2.219	0.209	-25.494	0	0	0	0	0	0	0
WT333(F4E4E1AF1293)	3.76	13105	2022-11-25 16:28:36.910	0.066	0.064	0.958	1.221	0.427	-1.038	2.236	0.203	-25.494	0	0	0	0	0	0	0
WT333(F4E4E1AF1293)	3.76	13105	2022-11-25 16:28:36.910	0.066	0.064	0.958	1.221	0.427	-1.038	2.247	0.203	-25.494	0	0	0	0	0	0	0
WT333(F4E4E1AF1293)	3.76	13105	2022-11-25 16:28:37.051	0.028	0.03	1.027	-5.615	-0.244	0.183	2.225	0.198	-25.488	0	0	0	0	0	0	0
WT333(F4E4E1AF1293)	3.76	13105	2022-11-25 16:28:37.051	0.028	0.03	1.027	-5.615	-0.244	0.183	2.203	0.192	-25.483	0	0	0	0	0	0	0
WT333(F4E4E1AF1293)	3.76	13105	2022-11-25 16:28:37.051	0.028	0.03	1.027	-5.615	-0.244	0.183	2.181	0.187	-25.483	0	0	0	0	0	0	0
WT333(F4E4E1AF1293)	3.76	13105	2022-11-25 16:28:37.051	0.028	0.03	1.027	-5.615	-0.244	0.183	2.159	0.181	-25.477	0	0	0	0	0	0	0
WT333(F4E4E1AF1293)	3.76	13105	2022-11-25 16:28:37.051	-0.009	-0.06	0.932	-2.808	1.526	-0.488	2.148	0.181	-25.472	0	0	0	0	0	0	0
WT333(F4E4E1AF1293)	3.76	13105	2022-11-25 16:28:37.051	-0.009	-0.06	0.932	-2.808	1.526	-0.488	2.142	0.187	-25.472	0	0	0	0	0	0	0
WT333(F4E4E1AF1293)	3.76	13105	2022-11-25 16:28:37.051	-0.009	-0.06	0.932	-2.808	1.526	-0.488	2.131	0.192	-25.466	0	0	0	0	0	0	0
WT333(F4E4E1AF1293)	3.76	13105	2022-11-25 16:28:37.051	-0.009	-0.06	0.932	-2.808	1.526	-0.488	2.115	0.192	-25.461	0	0	0	0	0	0	0
WT333(F4E4E1AF1293)	3.76	13105	2022-11-25 16:28:37.051	0.034	0.022	0.942	-9.705	-1.038	0.488	2.071	0.187	-25.455	0	0	0	0	0	0	0
WT333(F4E4E1AF1293)	3.76	13105	2022-11-25 16:28:37.051	0.034	0.022	0.942	-9.705	-1.038	0.488	2.021	0.176	-25.444	0	0	0	0	0	0	0
WT333(F4E4E1AF1293)	3.76	13105	2022-11-25 16:28:37.051	0.034	0.022	0.942	-9.705	-1.038	0.488	1.978	0.165	-25.439	0	0	0	0	0	0	0
WT333(F4E4E1AF1293)	3.76	13105	2022-11-25 16:28:37.051	0.034	0.022	0.942	-9.705	-1.038	0.488	1.928	0.159	-25.428	0	0	0	0	0	0	0
WT333(F4E4E1AF1293)	3.76	13105	2022-11-25 16:28:37.051	0.001	0.043	1.029	-5.798	0.732	0	1.901	0.154	-25.422	0	0	0	0	0	0	0
WT333(F4E4E1AF1293)	3.76	13105	2022-11-25 16:28:37.051	0.001	0.043	1.029	-5.798	0.732	0	1.873	0.154	-25.417	0	0	0	0	0	0	0
WT333(F4E4E1AF1293)	3.76	13105	2022-11-25 16:28:37.051	0.001	0.043	1.029	-5.798	0.732	0	1.846	0.154	-25.411	0	0	0	0	0	0	0
WT333(F4E4E1AF1293)	3.76	13105	2022-11-25 16:28:37.051	0.001	0.043	1.029	-5.798	0.732	0	1.818	0.154	-25.4	0	0	0	0	0	0	0
WT333(F4E4E1AF1293)	3.76	13105	2022-11-25 16:28:37.082	-0.004	0.082	1.061	-4.517	-0.61	-0.305	1.802	0.148	-25.395	0	0	0	0	0	0	0
WT333(F4E4E1AF1293)	3.76	13105	2022-11-25 16:28:37.082	-0.004	0.082	1.061	-4.517	-0.61	-0.305	1.78	0.143	-25.389	0	0	0	0	0	0	0
WT333(F4E4E1AF1293)	3.76	13105	2022-11-25 16:28:37.082	-0.004	0.082	1.061	-4.517	-0.61	-0.305	1.763	0.137	-25.389	0	0	0	0	0	0	0
WT333(F4E4E1AF1293)	3.76	13105	2022-11-25 16:28:37.082	-0.004	0.082	1.061	-4.517	-0.61	-0.305	1.741	0.132	-25.384	0	0	0	0	0	0	0
WT333(F4E4E1AF1293)	3.76	13105	2022-11-25 16:28:37.082	0.02	0.038	0.993	0.671	0.488	0.549	1.747	0.132	-25.373	0	0	0	0	0	0	0
WT333(F4E4E1AF1293)	3.76	13105	2022-11-25 16:28:37.082	0.02	0.038	0.993	0.671	0.488	0.549	1.758	0.132	-25.362	0	0	0	0	0	0	0
WT333(F4E4E1AF1293)	3.76	13105	2022-11-25 16:28:37.082	0.02	0.038	0.993	0.671	0.488	0.549	1.763	0.132	-25.351	0	0	0	0	0	0	0
WT333(F4E4E1AF1293)	3.76	13105	2022-11-25 16:28:37.082	0.02	0.038	0.993	0.671	0.488	0.549	1.769	0.132	-25.34	0	0	0	0	0	0	0
WT333(F4E4E1AF1293)	3.76	13105	2022-11-25 16:28:37.082	0.017	0.062	1.003	-7.874	-0.244	-0.366	1.73	0.126	-25.334	0	0	0	0	0	0	0
WT333(F4E4E1AF1293)	3.76	13105	2022-11-25 16:28:37.082	0.017	0.062	1.003	-7.874	-0.244	-0.366	1.697	0.121	-25.334	0	0	0	0	0	0	0
WT333(F4E4E1AF1293)	3.76	13105	2022-11-25 16:28:37.082	0.017	0.062	1.003	-7.874	-0.244	-0.366	1.659	0.121	-25.329	0	0	0	0	0	0	0
WT333(F4E4E1AF1293)	3.76	13105	2022-11-25 16:28:37.082	0.017	0.062	1.003	-7.874	-0.244	-0.366	1.626	0.115	-25.323	0	0	0	0	0	0	0
WT333(F4E4E1AF1293)	3.76	13105	2022-11-25 16:28:37.082	0.029	0.077	1.057	3.845	0.549	0.305	1.648	0.115	-25.313	0	0	0	0	0	0	0
WT333(F4E4E1AF1293)	3.76	13105	2022-11-25 16:28:37.082	0.029	0.077	1.057	3.845	0.549	0.305	1.67	0.115	-25.307	0	0	0	0	0	0	0
WT333(F4E4E1AF1293)	3.76	13105	2022-11-25 16:28:37.082	0.029	0.077	1.057	3.845	0.549	0.305	1.692	0.115	-25.302	0	0	0	0	0	0	0
WT333(F4E4E1AF1293)	3.76	13105	2022-11-25 16:28:37.082	0.029	0.077	1.057	3.845	0.549	0.305	1.719	0.11	-25.291	0	0	0	0	0	0	0
WT333(F4E4E1AF1293)	3.76	13105	2022-11-25 16:28:37.145	0	0.113	0.96	-8.179	0.122	-1.343	1.741	0.071	-25.28	0	0	0	0	0	0	0
WT333(F4E4E1AF1293)	3.76	13105	2022-11-25 16:28:37.145	0	0.113	0.96	-8.179	0.122	-1.343	1.703	0.071	-25.307	0	0	0	0	0	0	0
WT333(F4E4E1AF1293)	3.76	13105	2022-11-25 16:28:37.145	0	0.113	0.96	-8.179	0.122	-1.343	1.67	0.066	-25.334	0	0	0	0	0	0	0
WT333(F4E4E1AF1293)	3.76	13105	2022-11-25 16:28:37.145	0	0.113	0.96	-8.179	0.122	-1.343	1.637	0.066	-25.362	0	0	0	0	0	0	0
WT333(F4E4E1AF1293)	3.76	13105	2022-11-25 16:28:37.145	0.021	0.048	1.083	1.099	0.244	0.488	1.648	0.066	-25.384	0	0	0	0	0	0	0
WT333(F4E4E1AF1293)	3.76	13105	2022-11-25 16:28:37.145	0.021	0.048	1.083	1.099	0.244	0.488	1.659	0.066	-25.411	0	0	0	0	0	0	0
WT333(F4E4E1AF1293)	3.76	13105	2022-11-25 16:28:37.145	0.021	0.048	1.083	1.099	0.244	0.488	1.67	0.06	-25.439	0	0	0	0	0	0	0
WT333(F4E4E1AF1293)	3.76	13105	2022-11-25 16:28:37.145	0.021	0.048	1.083	1.099	0.244	0.488	1.681	0.06	-25.466	0	0	0	0	0	0	0
WT333(F4E4E1AF1293)	3.76	13105	2022-11-25 16:28:37.145	-0.056	0.059	1.035	1.343	0.549	0	1.857	0.049	-27.197	0	0	0	0	0	0	0
WT333(F4E4E1AF1293)	3.76	13105	2022-11-25 16:28:37.145	-0.056	0.059	1.035	1.343	0.549	0	1.868	0.049	-27.312	0	0	0	0	0	0	0
WT333(F4E4E1AF1293)	3.76	13105	2022-11-25 16:28:37.145	-0.056	0.059	1.035	1.343	0.549	0	1.879	0.049	-27.427	0	0	0	0	0	0	0
WT333(F4E4E1AF1293)	3.76	13105	2022-11-25 16:28:37.145	0.021	0.057	1.039	-1.831	-0.122	0.488	1.873	0.049	-27.548	0	0	0	0	0	0	0
WT333(F4E4E1AF1293)	3.76	13105	2022-11-25 16:28:37.145	0.021	0.057	1.039	-1.831	-0.122	0.488	1.868	0.049	-27.669	0	0	0	0	0	0	0
WT333(F4E4E1AF1293)	3.76	13105	2022-11-25 16:28:37.145	0.021	0.057	1.039	-1.831	-0.122	0.488	1.862	0.049	-27.79	0	0	0	0	0	0	0
WT333(F4E4E1AF1293)	3.76	13105	2022-11-25 16:28:37.145	0.021	0.057	1.039	-1.831	-0.122	0.488	1.857	0.044	-27.916	0	0	0	0	0	0	0
WT333(F4E4E1AF1293)	3.76	13105	2022-11-25 16:28:37.145	-0.141	0.016	0.9	-0.122	0.671	-0.732	1.862	0.049	-28.054	0	0	0	0	0	0	0
WT333(F4E4E1AF1293)	3.76	13105	2022-11-25 16:28:37.207	-0.141	0.016	0.9	-0.122	0.671	-0.732	1.868	0.055	-28.191	0	0	0	0	0	0	0
WT333(F4E4E1AF1293)	3.76	13105	2022-11-25 16:28:37.207	-0.141	0.016	0.9	-0.122	0.671	-0.732	1.868	0.06	-28.328	0	0	0	0	0	0	0
WT333(F4E4E1AF1293)	3.76	13105	2022-11-25 16:28:37.207	-0.141	0.016	0.9	-0.122	0.671	-0.732	1.873	0.066	-28.466	0	0	0	0	0	0	0
WT333(F4E4E1AF1293)	3.76	13105	2022-11-25 16:28:37.207	0.09	0.058	0.953	-17.944	0	0.549	1.791	0.066	-28.608	0	0	0	0	0	0	0
WT333(F4E4E1AF1293)	3.76	13105	2022-11-25 16:28:37.207	0.09	0.058	0.953	-17.944	0	0.549	1.703	0.066	-28.751	0	0	0	0	0	0	0
WT333(F4E4E1AF1293)	3.76	13105	2022-11-25 16:28:37.207	0.09	0.058	0.953	-17.944	0	0.549	1.62	0.066	-28.9	0	0	0	0	0	0	0
WT333(F4E4E1AF1293)	3.76	13105	2022-11-25 16:28:37.207	0.09	0.058	0.953	-17.944	0	0.549	1.533	0.066	-29.048	0	0	0	0	0	0	0
WT333(F4E4E1AF1293)	3.76	13105	2022-11-25 16:28:37.207	0.008	0.199	1.294	8.118	-1.099	-0.488	1.577	0.06	-29.213	0	0	0	0	0	0	0
WT333(F4E4E1AF1293)	3.76	13105	2022-11-25 16:28:37.207	0.008	0.199	1.294	8.118	-1.099	-0.488	1.626	0.049	-29.383	0	0	0	0	0	0	0
WT333(F4E4E1AF1293)	3.76	13105	2022-11-25 16:28:37.207	0.008	0.199	1.294	8.118	-1.099	-0.488	1.67	0.044	-29.553	0	0	0	0	0	0	0
WT333(F4E4E1AF1293)	3.76	13105	2022-11-25 16:28:37.207	0.008	0.199	1.294	8.118	-1.099	-0.488	1.719	0.033	-29.729	0	0	0	0	0	0	0
WT333(F4E4E1AF1293)	3.76	13105	2022-11-25 16:28:37.207	-0.18	-0.042	0.963	15.076	1.648	-0.183	1.802	0.038	-29.905	0	0	0	0	0	0	0
WT333(F4E4E1AF1293)	3.76	13105	2022-11-25 16:28:37.207	-0.18	-0.042	0.963	15.076	1.648	-0.183	1.884	0.049	-30.086	0	0	0	0	0	0	0
WT333(F4E4E1AF1293)	3.76	13105	2022-11-25 16:28:37.207	-0.18	-0.042	0.963	15.076	1.648	-0.183	1.967	0.06	-30.262	0	0	0	0	0	0	0
WT333(F4E4E1AF1293)	3.76	13105	2022-11-25 16:28:37.207	-0.18	-0.042	0.963	15.076	1.648	-0.183	2.043	0.071	-30.449	0	0	0	0	0	0	0
WT333(F4E4E1AF1293)	3.76	13105	2022-11-25 16:28:37.207	0.014	-0.052	0.97	15.076	-0.061	0	2.126	0.071	-30.63	0	0	0	0	0	0	0
WT333(F4E4E1AF1293)	3.76	13105	2022-11-25 16:28:37.301	0.014	-0.052	0.97	15.076	-0.061	0	2.203	0.077	-30.817	0	0	0	0	0	0	0
WT333(F4E4E1AF1293)	3.76	13105	2022-11-25 16:28:37.301	0.014	-0.052	0.97	15.076	-0.061	0	2.285	0.082	-30.998	0	0	0	0	0	0	0
WT333(F4E4E1AF1293)	3.76	13105	2022-11-25 16:28:37.301	0.014	-0.052	0.97	15.076	-0.061	0	2.362	0.082	-31.179	0	0	0	0	0	0	0
WT333(F4E4E1AF1293)	3.76	13105	2022-11-25 16:28:37.301	0.114	0.115	0.986	-5.371	0.305	0.549	2.335	0.088	-31.366	0	0	0	0	0	0	0
WT333(F4E4E1AF1293)	3.76	13105	2022-11-25 16:28:37.301	0.114	0.115	0.986	-5.371	0.305	0.549	2.307	0.093	-31.558	0	0	0	0	0	0	0
WT333(F4E4E1AF1293)	3.76	13105	2022-11-25 16:28:37.301	0.114	0.115	0.986	-5.371	0.305	0.549	2.285	0.093	-31.756	0	0	0	0	0	0	0
WT333(F4E4E1AF1293)	3.76	13105	2022-11-25 16:28:37.301	0.114	0.115	0.986	-5.371	0.305	0.549	2.258	0.093	-31.954	0	0	0	0	0	0	0
WT333(F4E4E1AF1293)	3.76	13105	2022-11-25 16:28:37.301	-0.186	-0.031	0.98	0.61	0.854	0	2.263	0.099	-32.162	0	0	0	0	0	0	0
WT333(F4E4E1AF1293)	3.76	13105	2022-11-25 16:28:37.301	-0.186	-0.031	0.98	0.61	0.854	0	2.269	0.104	-32.371	0	0	0	0	0	0	0
WT333(F4E4E1AF1293)	3.76	13105	2022-11-25 16:28:37.301	-0.186	-0.031	0.98	0.61	0.854	0	2.274	0.11	-32.58	0	0	0	0	0	0	0
WT333(F4E4E1AF1293)	3.76	13105	2022-11-25 16:28:37.301	-0.186	-0.031	0.98	0.61	0.854	0	2.28	0.121	-32.794	0	0	0	0	0	0	0
WT333(F4E4E1AF1293)	3.76	13105	2022-11-25 16:28:37.301	0.005	0.13	1.05	1.77	-1.953	-0.366	2.291	0.115	-33.014	0	0	0	0	0	0	0
WT333(F4E4E1AF1293)	3.76	13105	2022-11-25 16:28:37.301	0.005	0.13	1.05	1.77	-1.953	-0.366	2.302	0.11	-33.239	0	0	0	0	0	0	0
WT333(F4E4E1AF1293)	3.76	13105	2022-11-25 16:28:37.301	0.005	0.13	1.05	1.77	-1.953	-0.366	2.318	0.099	-33.464	0	0	0	0	0	0	0
WT333(F4E4E1AF1293)	3.76	13105	2022-11-25 16:28:37.301	0.005	0.13	1.05	1.77	-1.953	-0.366	2.329	0.093	-33.695	0	0	0	0	0	0	0
WT333(F4E4E1AF1293)	3.76	13105	2022-11-25 16:28:37.301	0.033	0.025	1.044	4.944	2.014	0.671	2.357	0.104	-33.92	0	0	0	0	0	0	0
WT333(F4E4E1AF1293)	3.76	13105	2022-11-25 16:28:37.316	0.033	0.025	1.044	4.944	2.014	0.671	2.39	0.115	-34.151	0	0	0	0	0	0	0
WT333(F4E4E1AF1293)	3.76	13105	2022-11-25 16:28:37.316	0.033	0.025	1.044	4.944	2.014	0.671	2.417	0.126	-34.376	0	0	0	0	0	0	0
WT333(F4E4E1AF1293)	3.76	13105	2022-11-25 16:28:37.316	0.033	0.025	1.044	4.944	2.014	0.671	2.439	0.137	-34.607	0	0	0	0	0	0	0
WT333(F4E4E1AF1293)	3.76	13105	2022-11-25 16:28:37.316	0.048	0.059	0.958	1.221	-0.854	-0.488	2.45	0.137	-34.849	0	0	0	0	0	0	0
WT333(F4E4E1AF1293)	3.76	13105	2022-11-25 16:28:37.316	0.048	0.059	0.958	1.221	-0.854	-0.488	2.455	0.132	-35.085	0	0	0	0	0	0	0
WT333(F4E4E1AF1293)	3.76	13105	2022-11-25 16:28:37.316	0.048	0.059	0.958	1.221	-0.854	-0.488	2.466	0.126	-35.332	0	0	0	0	0	0	0
WT333(F4E4E1AF1293)	3.76	13105	2022-11-25 16:28:37.316	0.048	0.059	0.958	1.221	-0.854	-0.488	2.472	0.121	-35.574	0	0	0	0	0	0	0
WT333(F4E4E1AF1293)	3.76	13105	2022-11-25 16:28:37.316	-0.105	0.062	1.053	0.305	0.244	-0.366	2.477	0.126	-35.821	0	0	0	0	0	0	0
WT333(F4E4E1AF1293)	3.76	13105	2022-11-25 16:28:37.348	-0.105	0.062	1.053	0.305	0.244	-0.366	2.477	0.126	-36.068	0	0	0	0	0	0	0
WT333(F4E4E1AF1293)	3.76	13105	2022-11-25 16:28:37.348	-0.105	0.062	1.053	0.305	0.244	-0.366	2.483	0.126	-36.315	0	0	0	0	0	0	0
WT333(F4E4E1AF1293)	3.76	13105	2022-11-25 16:28:37.348	-0.105	0.062	1.053	0.305	0.244	-0.366	2.488	0.132	-36.568	0	0	0	0	0	0	0
WT333(F4E4E1AF1293)	3.76	13105	2022-11-25 16:28:37.348	0.08	0.034	1.005	-0.122	-0.671	0.305	2.488	0.126	-36.815	0	0	0	0	0	0	0
WT333(F4E4E1AF1293)	3.76	13105	2022-11-25 16:28:37.348	0.08	0.034	1.005	-0.122	-0.671	0.305	2.494	0.126	-37.068	0	0	0	0	0	0	0
WT333(F4E4E1AF1293)	3.76	13105	2022-11-25 16:28:37.348	0.08	0.034	1.005	-0.122	-0.671	0.305	2.494	0.121	-37.315	0	0	0	0	0	0	0
WT333(F4E4E1AF1293)	3.76	13105	2022-11-25 16:28:37.348	0.08	0.034	1.005	-0.122	-0.671	0.305	2.494	0.121	-37.562	0	0	0	0	0	0	0
WT333(F4E4E1AF1293)	3.76	13105	2022-11-25 16:28:37.348	-0.065	0.057	1.042	4.333	0.61	0.305	2.516	0.121	-37.815	0	0	0	0	0	0	0
WT333(F4E4E1AF1293)	3.76	13105	2022-11-25 16:28:37.410	-0.065	0.057	1.042	4.333	0.61	0.305	2.538	0.126	-38.068	0	0	0	0	0	0	0
WT333(F4E4E1AF1293)	3.76	13105	2022-11-25 16:28:37.410	-0.065	0.057	1.042	4.333	0.61	0.305	2.56	0.126	-38.32	0	0	0	0	0	0	0
WT333(F4E4E1AF1293)	3.76	13105	2022-11-25 16:28:37.410	-0.065	0.057	1.042	4.333	0.61	0.305	2.587	0.132	-38.573	0	0	0	0	0	0	0
WT333(F4E4E1AF1293)	3.76	13105	2022-11-25 16:28:37.410	0.048	0.023	0.992	1.587	-1.16	-0.305	2.593	0.126	-38.831	0	0	0	0	0	0	0
WT333(F4E4E1AF1293)	3.76	13105	2022-11-25 16:28:37.410	0.048	0.023	0.992	1.587	-1.16	-0.305	2.604	0.121	-39.089	0	0	0	0	0	0	0
WT333(F4E4E1AF1293)	3.76	13105	2022-11-25 16:28:37.410	0.048	0.023	0.992	1.587	-1.16	-0.305	2.615	0.115	-39.348	0	0	0	0	0	0	0
WT333(F4E4E1AF1293)	3.76	13105	2022-11-25 16:28:37.410	0.048	0.023	0.992	1.587	-1.16	-0.305	2.62	0.11	-39.606	0	0	0	0	0	0	0
WT333(F4E4E1AF1293)	3.76	13105	2022-11-25 16:28:37.410	-0.084	0.098	1.022	-0.061	-0.366	-0.183	2.62	0.11	-39.864	0	0	0	0	0	0	0
WT333(F4E4E1AF1293)	3.76	13105	2022-11-25 16:28:37.473	-0.084	0.098	1.022	-0.061	-0.366	-0.183	2.62	0.11	-40.122	0	0	0	0	0	0	0
WT333(F4E4E1AF1293)	3.76	13105	2022-11-25 16:28:37.473	-0.084	0.098	1.022	-0.061	-0.366	-0.183	2.626	0.11	-40.386	0	0	0	0	0	0	0
WT333(F4E4E1AF1293)	3.76	13105	2022-11-25 16:28:37.473	-0.084	0.098	1.022	-0.061	-0.366	-0.183	2.626	0.104	-40.649	0	0	0	0	0	0	0
WT333(F4E4E1AF1293)	3.76	13105	2022-11-25 16:28:37.473	0.039	0.037	1.007	-2.38	0	0.183	2.62	0.104	-40.908	0	0	0	0	0	0	0
WT333(F4E4E1AF1293)	3.76	13105	2022-11-25 16:28:37.473	0.039	0.037	1.007	-2.38	0	0.183	2.609	0.104	-41.171	0	0	0	0	0	0	0
WT333(F4E4E1AF1293)	3.76	13105	2022-11-25 16:28:37.473	0.039	0.037	1.007	-2.38	0	0.183	2.598	0.104	-41.435	0	0	0	0	0	0	0
WT333(F4E4E1AF1293)	3.76	13105	2022-11-25 16:28:37.473	0.039	0.037	1.007	-2.38	0	0.183	2.587	0.104	-41.693	0	0	0	0	0	0	0
WT333(F4E4E1AF1293)	3.76	13105	2022-11-25 16:28:37.473	-0.096	0.059	1.034	2.93	-0.427	-0.977	2.604	0.104	-41.962	0	0	0	0	0	0	0
WT333(F4E4E1AF1293)	3.76	13105	2022-11-25 16:28:37.473	-0.096	0.059	1.034	2.93	-0.427	-0.977	2.62	0.104	-42.231	0	0	0	0	0	0	0
WT333(F4E4E1AF1293)	3.76	13105	2022-11-25 16:28:37.473	-0.096	0.059	1.034	2.93	-0.427	-0.977	2.637	0.104	-42.506	0	0	0	0	0	0	0
WT333(F4E4E1AF1293)	3.76	13105	2022-11-25 16:28:37.473	-0.096	0.059	1.034	2.93	-0.427	-0.977	2.659	0.104	-42.775	0	0	0	0	0	0	0
WT333(F4E4E1AF1293)	3.76	13105	2022-11-25 16:28:37.473	-0.003	0.051	1	-3.113	0	0.366	2.648	0.104	-43.039	0	0	0	0	0	0	0
WT333(F4E4E1AF1293)	3.76	13105	2022-11-25 16:28:37.473	-0.003	0.051	1	-3.113	0	0.366	2.631	0.104	-43.303	0	0	0	0	0	0	0
WT333(F4E4E1AF1293)	3.76	13105	2022-11-25 16:28:37.473	-0.003	0.051	1	-3.113	0	0.366	2.62	0.104	-43.566	0	0	0	0	0	0	0
WT333(F4E4E1AF1293)	3.76	13105	2022-11-25 16:28:37.473	-0.003	0.051	1	-3.113	0	0.366	2.609	0.11	-43.835	0	0	0	0	0	0	0
WT333(F4E4E1AF1293)	3.76	13105	2022-11-25 16:28:37.473	0.053	0.079	1.055	-0.183	0.122	0	2.609	0.11	-44.099	0	0	0	0	0	0	0
WT333(F4E4E1AF1293)	3.76	13105	2022-11-25 16:28:37.567	0.053	0.079	1.055	-0.183	0.122	0	2.609	0.11	-44.368	0	0	0	0	0	0	0
WT333(F4E4E1AF1293)	3.76	13105	2022-11-25 16:28:37.567	0.053	0.079	1.055	-0.183	0.122	0	2.615	0.11	-44.632	0	0	0	0	0	0	0
WT333(F4E4E1AF1293)	3.76	13105	2022-11-25 16:28:37.567	0.053	0.079	1.055	-0.183	0.122	0	2.615	0.11	-44.896	0	0	0	0	0	0	0
WT333(F4E4E1AF1293)	3.76	13105	2022-11-25 16:28:37.567	0.051	0.036	1.004	0.122	0.305	0	2.615	0.11	-45.165	0	0	0	0	0	0	0
WT333(F4E4E1AF1293)	3.76	13105	2022-11-25 16:28:37.567	0.051	0.036	1.004	0.122	0.305	0	2.615	0.11	-45.428	0	0	0	0	0	0	0
WT333(F4E4E1AF1293)	3.76	13105	2022-11-25 16:28:37.567	0.051	0.036	1.004	0.122	0.305	0	2.615	0.11	-45.698	0	0	0	0	0	0	0
WT333(F4E4E1AF1293)	3.76	13105	2022-11-25 16:28:37.567	0.051	0.036	1.004	0.122	0.305	0	2.62	0.11	-45.961	0	0	0	0	0	0	0
WT333(F4E4E1AF1293)	3.76	13105	2022-11-25 16:28:37.567	-0.151	0.053	0.99	1.465	0.122	0.549	2.626	0.11	-46.225	0	0	0	0	0	0	0
WT333(F4E4E1AF1293)	3.76	13105	2022-11-25 16:28:37.567	-0.151	0.053	0.99	1.465	0.122	0.549	2.637	0.11	-46.489	0	0	0	0	0	0	0
WT333(F4E4E1AF1293)	3.76	13105	2022-11-25 16:28:37.567	-0.151	0.053	0.99	1.465	0.122	0.549	2.648	0.11	-46.758	0	0	0	0	0	0	0
WT333(F4E4E1AF1293)	3.76	13105	2022-11-25 16:28:37.567	0.068	0.066	1.112	2.014	0	0	2.659	0.11	-47.027	0	0	0	0	0	0	0
WT333(F4E4E1AF1293)	3.76	13105	2022-11-25 16:28:37.567	0.068	0.066	1.112	2.014	0	0	2.67	0.11	-47.296	0	0	0	0	0	0	0
WT333(F4E4E1AF1293)	3.76	13105	2022-11-25 16:28:37.567	0.068	0.066	1.112	2.014	0	0	2.681	0.11	-47.565	0	0	0	0	0	0	0
WT333(F4E4E1AF1293)	3.76	13105	2022-11-25 16:28:37.567	0.068	0.066	1.112	2.014	0	0	2.692	0.11	-47.829	0	0	0	0	0	0	0
WT333(F4E4E1AF1293)	3.76	13105	2022-11-25 16:28:37.567	-0.076	0.093	0.917	-2.686	0	0.549	2.681	0.11	-48.098	0	0	0	0	0	0	0
WT333(F4E4E1AF1293)	3.76	13105	2022-11-25 16:28:37.567	-0.076	0.093	0.917	-2.686	0	0.549	2.67	0.11	-48.367	0	0	0	0	0	0	0
WT333(F4E4E1AF1293)	3.76	13105	2022-11-25 16:28:37.598	-0.076	0.093	0.917	-2.686	0	0.549	2.659	0.11	-48.631	0	0	0	0	0	0	0
WT333(F4E4E1AF1293)	3.76	13105	2022-11-25 16:28:37.598	-0.076	0.093	0.917	-2.686	0	0.549	2.648	0.11	-48.9	0	0	0	0	0	0	0
WT333(F4E4E1AF1293)	3.76	13105	2022-11-25 16:28:37.598	0.017	0.024	1.059	3.113	0.793	-0.916	2.67	0.11	-49.175	0	0	0	0	0	0	0
WT333(F4E4E1AF1293)	3.76	13105	2022-11-25 16:28:37.598	0.017	0.024	1.059	3.113	0.793	-0.916	2.686	0.115	-49.449	0	0	0	0	0	0	0
WT333(F4E4E1AF1293)	3.76	13105	2022-11-25 16:28:37.598	0.017	0.024	1.059	3.113	0.793	-0.916	2.703	0.121	-49.724	0	0	0	0	0	0	0
WT333(F4E4E1AF1293)	3.76	13105	2022-11-25 16:28:37.598	0.017	0.024	1.059	3.113	0.793	-0.916	2.719	0.121	-49.993	0	0	0	0	0	0	0
WT333(F4E4E1AF1293)	3.76	13105	2022-11-25 16:28:37.598	-0.028	0.093	1.061	-2.075	-1.77	0.305	2.714	0.115	-50.262	0	0	0	0	0	0	0
WT333(F4E4E1AF1293)	3.76	13105	2022-11-25 16:28:37.598	-0.028	0.093	1.061	-2.075	-1.77	0.305	2.703	0.104	-50.532	0	0	0	0	0	0	0
WT333(F4E4E1AF1293)	3.76	13105	2022-11-25 16:28:37.661	-0.028	0.093	1.061	-2.075	-1.77	0.305	2.697	0.093	-50.801	0	0	0	0	0	0	0
WT333(F4E4E1AF1293)	3.76	13105	2022-11-25 16:28:37.661	-0.028	0.093	1.061	-2.075	-1.77	0.305	2.692	0.082	-51.07	0	0	0	0	0	0	0
WT333(F4E4E1AF1293)	3.76	13105	2022-11-25 16:28:37.661	-0.088	0.022	0.894	0.488	1.892	0.244	2.697	0.093	-51.334	0	0	0	0	0	0	0
WT333(F4E4E1AF1293)	3.76	13105	2022-11-25 16:28:37.661	-0.088	0.022	0.894	0.488	1.892	0.244	2.703	0.104	-51.603	0	0	0	0	0	0	0
WT333(F4E4E1AF1293)	3.76	13105	2022-11-25 16:28:37.661	-0.088	0.022	0.894	0.488	1.892	0.244	2.708	0.115	-51.872	0	0	0	0	0	0	0
WT333(F4E4E1AF1293)	3.76	13105	2022-11-25 16:28:37.661	-0.088	0.022	0.894	0.488	1.892	0.244	2.714	0.126	-52.141	0	0	0	0	0	0	0
WT333(F4E4E1AF1293)	3.76	13105	2022-11-25 16:28:37.661	0.032	0.107	1.179	4.883	-0.061	0.183	2.741	0.126	-52.405	0	0	0	0	0	0	0
WT333(F4E4E1AF1293)	3.76	13105	2022-11-25 16:28:37.661	0.032	0.107	1.179	4.883	-0.061	0.183	2.769	0.126	-52.674	0	0	0	0	0	0	0
WT333(F4E4E1AF1293)	3.76	13105	2022-11-25 16:28:37.707	0.032	0.107	1.179	4.883	-0.061	0.183	2.796	0.126	-52.943	0	0	0	0	0	0	0
WT333(F4E4E1AF1293)	3.76	13105	2022-11-25 16:28:37.707	0.032	0.107	1.179	4.883	-0.061	0.183	2.823	0.126	-53.207	0	0	0	0	0	0	0
WT333(F4E4E1AF1293)	3.76	13105	2022-11-25 16:28:37.707	0.061	0.046	0.928	-3.174	-0.732	-0.183	2.813	0.121	-53.476	0	0	0	0	0	0	0

## Sheet: 160cm
设备名称	电压	版本	片上时间	加速度X(g)	加速度Y(g)	加速度Z(g)	角速度X(°/s)	角速度Y(°/s)	角速度Z(°/s)	角度X(°)	角度Y(°)	角度Z(°)	磁场X	磁场Y	磁场Z	四元数0	四元数1	四元数2	四元数3	状态
WT333(F4E4E1AF1293)	3.79	13105	2022-11-25 16:08:40.295	0.021	-0.015	0.974	-0.549	-0.183	-0.244	-0.22	-1.664	-61.611	0	0	0	0	0	0	0
WT333(F4E4E1AF1293)	3.79	13105	2022-11-25 16:08:40.295	0.021	-0.015	0.974	-0.549	-0.183	-0.244	-0.22	-1.67	-61.414	0	0	0	0	0	0	0
WT333(F4E4E1AF1293)	3.79	13105	2022-11-25 16:08:40.295	0.015	0.012	0.978	11.902	0.366	0.488	-0.165	-1.67	-61.216	0	0	0	0	0	0	0
WT333(F4E4E1AF1293)	3.79	13105	2022-11-25 16:08:40.295	0.015	0.012	0.978	11.902	0.366	0.488	-0.104	-1.664	-61.024	0	0	0	0	0	0	0
WT333(F4E4E1AF1293)	3.79	13105	2022-11-25 16:08:40.295	0.015	0.012	0.978	11.902	0.366	0.488	-0.049	-1.664	-60.826	0	0	0	0	0	0	0
WT333(F4E4E1AF1293)	3.79	13105	2022-11-25 16:08:40.295	0.015	0.012	0.978	11.902	0.366	0.488	0.005	-1.664	-60.628	0	0	0	0	0	0	0
WT333(F4E4E1AF1293)	3.79	13105	2022-11-25 16:08:40.295	0.036	0.172	1.093	0.671	-0.244	-0.549	0.011	-1.664	-60.441	0	0	0	0	0	0	0
WT333(F4E4E1AF1293)	3.79	13105	2022-11-25 16:08:40.295	0.036	0.172	1.093	0.671	-0.244	-0.549	0.011	-1.67	-60.255	0	0	0	0	0	0	0
WT333(F4E4E1AF1293)	3.79	13105	2022-11-25 16:08:40.295	0.036	0.172	1.093	0.671	-0.244	-0.549	0.016	-1.67	-60.068	0	0	0	0	0	0	0
WT333(F4E4E1AF1293)	3.79	13105	2022-11-25 16:08:40.295	0.036	0.172	1.093	0.671	-0.244	-0.549	0.027	-1.664	-59.881	0	0	0	0	0	0	0
WT333(F4E4E1AF1293)	3.79	13105	2022-11-25 16:08:40.295	0.02	-0.012	1.012	-4.578	0	0.366	0.005	-1.664	-59.689	0	0	0	0	0	0	0
WT333(F4E4E1AF1293)	3.79	13105	2022-11-25 16:08:40.295	0.02	-0.012	1.012	-4.578	0	0.366	-0.011	-1.664	-59.502	0	0	0	0	0	0	0
WT333(F4E4E1AF1293)	3.79	13105	2022-11-25 16:08:40.404	0.02	-0.012	1.012	-4.578	0	0.366	-0.027	-1.659	-59.315	0	0	0	0	0	0	0
WT333(F4E4E1AF1293)	3.79	13105	2022-11-25 16:08:40.420	0.02	-0.012	1.012	-4.578	0	0.366	-0.049	-1.659	-59.123	0	0	0	0	0	0	0
WT333(F4E4E1AF1293)	3.79	13105	2022-11-25 16:08:40.420	-0.001	-0.008	1.013	-3.174	-0.183	-0.305	-0.066	-1.659	-58.942	0	0	0	0	0	0	0
WT333(F4E4E1AF1293)	3.79	13105	2022-11-25 16:08:40.420	-0.001	-0.008	1.013	-3.174	-0.183	-0.305	-0.077	-1.659	-58.76	0	0	0	0	0	0	0
WT333(F4E4E1AF1293)	3.79	13105	2022-11-25 16:08:40.420	-0.001	-0.008	1.013	-3.174	-0.183	-0.305	-0.093	-1.653	-58.579	0	0	0	0	0	0	0
WT333(F4E4E1AF1293)	3.79	13105	2022-11-25 16:08:40.420	-0.001	-0.008	1.013	-3.174	-0.183	-0.305	-0.104	-1.653	-58.398	0	0	0	0	0	0	0
WT333(F4E4E1AF1293)	3.79	13105	2022-11-25 16:08:40.420	0.099	-0.039	1.005	-1.953	-0.061	0.061	-0.115	-1.653	-58.217	0	0	0	0	0	0	0
WT333(F4E4E1AF1293)	3.79	13105	2022-11-25 16:08:40.420	0.099	-0.039	1.005	-1.953	-0.061	0.061	-0.121	-1.653	-58.03	0	0	0	0	0	0	0
WT333(F4E4E1AF1293)	3.79	13105	2022-11-25 16:08:40.420	0.099	-0.039	1.005	-1.953	-0.061	0.061	-0.132	-1.653	-57.849	0	0	0	0	0	0	0
WT333(F4E4E1AF1293)	3.79	13105	2022-11-25 16:08:40.420	0.099	-0.039	1.005	-1.953	-0.061	0.061	-0.137	-1.653	-57.667	0	0	0	0	0	0	0
WT333(F4E4E1AF1293)	3.79	13105	2022-11-25 16:08:40.420	-0.018	-0.013	1.026	-0.061	0.366	0.305	-0.137	-1.653	-57.486	0	0	0	0	0	0	0
WT333(F4E4E1AF1293)	3.79	13105	2022-11-25 16:08:40.420	-0.018	-0.013	1.026	-0.061	0.366	0.305	-0.137	-1.653	-57.305	0	0	0	0	0	0	0
WT333(F4E4E1AF1293)	3.79	13105	2022-11-25 16:08:40.420	-0.018	-0.013	1.026	-0.061	0.366	0.305	-0.137	-1.648	-57.129	0	0	0	0	0	0	0
WT333(F4E4E1AF1293)	3.79	13105	2022-11-25 16:08:40.420	-0.018	-0.013	1.026	-0.061	0.366	0.305	-0.137	-1.648	-56.948	0	0	0	0	0	0	0
WT333(F4E4E1AF1293)	3.79	13105	2022-11-25 16:08:40.420	0.112	-0.022	1.008	-1.343	-0.183	0.061	-0.143	-1.648	-56.772	0	0	0	0	0	0	0
WT333(F4E4E1AF1293)	3.79	13105	2022-11-25 16:08:40.420	0.112	-0.022	1.008	-1.343	-0.183	0.061	-0.148	-1.648	-56.596	0	0	0	0	0	0	0
WT333(F4E4E1AF1293)	3.79	13105	2022-11-25 16:08:40.451	0.112	-0.022	1.008	-1.343	-0.183	0.061	-0.154	-1.653	-56.42	0	0	0	0	0	0	0
WT333(F4E4E1AF1293)	3.79	13105	2022-11-25 16:08:40.451	0.112	-0.022	1.008	-1.343	-0.183	0.061	-0.165	-1.653	-56.245	0	0	0	0	0	0	0
WT333(F4E4E1AF1293)	3.79	13105	2022-11-25 16:08:40.451	-0.029	-0.006	1.027	-0.793	0.122	-0.061	-0.165	-1.653	-56.069	0	0	0	0	0	0	0
WT333(F4E4E1AF1293)	3.79	13105	2022-11-25 16:08:40.451	-0.029	-0.006	1.027	-0.793	0.122	-0.061	-0.17	-1.659	-55.893	0	0	0	0	0	0	0
WT333(F4E4E1AF1293)	3.79	13105	2022-11-25 16:08:40.451	-0.029	-0.006	1.027	-0.793	0.122	-0.061	-0.176	-1.653	-55.723	0	0	0	0	0	0	0
WT333(F4E4E1AF1293)	3.79	13105	2022-11-25 16:08:40.451	-0.029	-0.006	1.027	-0.793	0.122	-0.061	-0.176	-1.653	-55.552	0	0	0	0	0	0	0
WT333(F4E4E1AF1293)	3.79	13105	2022-11-25 16:08:40.451	0.065	-0.027	1	-0.732	-0.183	0	-0.181	-1.659	-55.382	0	0	0	0	0	0	0
WT333(F4E4E1AF1293)	3.79	13105	2022-11-25 16:08:40.451	0.065	-0.027	1	-0.732	-0.183	0	-0.187	-1.659	-55.212	0	0	0	0	0	0	0
WT333(F4E4E1AF1293)	3.79	13105	2022-11-25 16:08:40.451	0.065	-0.027	1	-0.732	-0.183	0	-0.187	-1.659	-55.042	0	0	0	0	0	0	0
WT333(F4E4E1AF1293)	3.79	13105	2022-11-25 16:08:40.451	0.065	-0.027	1	-0.732	-0.183	0	-0.192	-1.664	-54.877	0	0	0	0	0	0	0
WT333(F4E4E1AF1293)	3.79	13105	2022-11-25 16:08:40.451	-0.06	-0.008	1.031	0	0.244	0.183	-0.192	-1.664	-54.706	0	0	0	0	0	0	0
WT333(F4E4E1AF1293)	3.79	13105	2022-11-25 16:08:40.451	-0.06	-0.008	1.031	0	0.244	0.183	-0.192	-1.659	-54.536	0	0	0	0	0	0	0
WT333(F4E4E1AF1293)	3.79	13105	2022-11-25 16:08:40.451	-0.06	-0.008	1.031	0	0.244	0.183	-0.198	-1.659	-54.371	0	0	0	0	0	0	0
WT333(F4E4E1AF1293)	3.79	13105	2022-11-25 16:08:40.451	-0.06	-0.008	1.031	0	0.244	0.183	-0.198	-1.659	-54.207	0	0	0	0	0	0	0
WT333(F4E4E1AF1293)	3.79	13105	2022-11-25 16:08:40.451	0.026	0.001	1.007	-1.465	0	0.427	-0.209	-1.653	-54.042	0	0	0	0	0	0	0
WT333(F4E4E1AF1293)	3.79	13105	2022-11-25 16:08:40.451	0.026	0.001	1.007	-1.465	0	0.427	-0.214	-1.653	-53.877	0	0	0	0	0	0	0
WT333(F4E4E1AF1293)	3.79	13105	2022-11-25 16:08:40.498	0.026	0.001	1.007	-1.465	0	0.427	-0.225	-1.653	-53.712	0	0	0	0	0	0	0
WT333(F4E4E1AF1293)	3.79	13105	2022-11-25 16:08:40.498	0.026	0.001	1.007	-1.465	0	0.427	-0.231	-1.653	-53.547	0	0	0	0	0	0	0
WT333(F4E4E1AF1293)	3.79	13105	2022-11-25 16:08:40.498	-0.042	-0.025	1.018	-0.366	-0.549	0	-0.236	-1.653	-53.383	0	0	0	0	0	0	0
WT333(F4E4E1AF1293)	3.79	13105	2022-11-25 16:08:40.498	-0.042	-0.025	1.018	-0.366	-0.549	0	-0.242	-1.653	-53.223	0	0	0	0	0	0	0
WT333(F4E4E1AF1293)	3.79	13105	2022-11-25 16:08:40.498	-0.042	-0.025	1.018	-0.366	-0.549	0	-0.242	-1.653	-53.064	0	0	0	0	0	0	0
WT333(F4E4E1AF1293)	3.79	13105	2022-11-25 16:08:40.498	-0.042	-0.025	1.018	-0.366	-0.549	0	-0.247	-1.653	-52.91	0	0	0	0	0	0	0
WT333(F4E4E1AF1293)	3.79	13105	2022-11-25 16:08:40.498	0.138	-0.01	1.013	0.305	-0.061	0.244	-0.247	-1.653	-52.751	0	0	0	0	0	0	0
WT333(F4E4E1AF1293)	3.79	13105	2022-11-25 16:08:40.498	0.138	-0.01	1.013	0.305	-0.061	0.244	-0.247	-1.653	-52.592	0	0	0	0	0	0	0
WT333(F4E4E1AF1293)	3.79	13105	2022-11-25 16:08:40.498	0.138	-0.01	1.013	0.305	-0.061	0.244	-0.247	-1.653	-52.427	0	0	0	0	0	0	0
WT333(F4E4E1AF1293)	3.79	13105	2022-11-25 16:08:40.498	0.138	-0.01	1.013	0.305	-0.061	0.244	-0.247	-1.653	-52.267	0	0	0	0	0	0	0
WT333(F4E4E1AF1293)	3.79	13105	2022-11-25 16:08:40.498	-0.041	-0.031	1.027	-0.366	-0.305	0	-0.253	-1.659	-52.114	0	0	0	0	0	0	0
WT333(F4E4E1AF1293)	3.79	13105	2022-11-25 16:08:40.498	-0.041	-0.031	1.027	-0.366	-0.305	0	-0.253	-1.659	-51.954	0	0	0	0	0	0	0
WT333(F4E4E1AF1293)	3.79	13105	2022-11-25 16:08:40.498	-0.041	-0.031	1.027	-0.366	-0.305	0	-0.258	-1.659	-51.801	0	0	0	0	0	0	0
WT333(F4E4E1AF1293)	3.79	13105	2022-11-25 16:08:40.498	-0.041	-0.031	1.027	-0.366	-0.305	0	-0.264	-1.659	-51.647	0	0	0	0	0	0	0
WT333(F4E4E1AF1293)	3.79	13105	2022-11-25 16:08:40.498	0.103	-0.011	1.01	-0.183	-0.244	0	-0.264	-1.659	-51.493	0	0	0	0	0	0	0
WT333(F4E4E1AF1293)	3.79	13105	2022-11-25 16:08:40.498	0.103	-0.011	1.01	-0.183	-0.244	0	-0.269	-1.664	-51.334	0	0	0	0	0	0	0
WT333(F4E4E1AF1293)	3.79	13105	2022-11-25 16:08:40.560	0.103	-0.011	1.01	-0.183	-0.244	0	-0.269	-1.664	-51.18	0	0	0	0	0	0	0
WT333(F4E4E1AF1293)	3.79	13105	2022-11-25 16:08:40.560	0.103	-0.011	1.01	-0.183	-0.244	0	-0.269	-1.664	-51.026	0	0	0	0	0	0	0
WT333(F4E4E1AF1293)	3.79	13105	2022-11-25 16:08:40.560	0	-0.006	1.044	-1.831	-0.061	0.061	-0.28	-1.67	-50.872	0	0	0	0	0	0	0
WT333(F4E4E1AF1293)	3.79	13105	2022-11-25 16:08:40.560	0	-0.006	1.044	-1.831	-0.061	0.061	-0.291	-1.67	-50.718	0	0	0	0	0	0	0
WT333(F4E4E1AF1293)	3.79	13105	2022-11-25 16:08:40.560	0	-0.006	1.044	-1.831	-0.061	0.061	-0.302	-1.67	-50.57	0	0	0	0	0	0	0
WT333(F4E4E1AF1293)	3.79	13105	2022-11-25 16:08:40.560	0	-0.006	1.044	-1.831	-0.061	0.061	-0.313	-1.67	-50.416	0	0	0	0	0	0	0
WT333(F4E4E1AF1293)	3.79	13105	2022-11-25 16:08:40.560	0.109	-0.023	1.012	-0.488	-0.793	-0.061	-0.313	-1.675	-50.268	0	0	0	0	0	0	0
WT333(F4E4E1AF1293)	3.79	13105	2022-11-25 16:08:40.560	0.109	-0.023	1.012	-0.488	-0.793	-0.061	-0.319	-1.681	-50.12	0	0	0	0	0	0	0
WT333(F4E4E1AF1293)	3.79	13105	2022-11-25 16:08:40.592	0.109	-0.023	1.012	-0.488	-0.793	-0.061	-0.324	-1.686	-49.966	0	0	0	0	0	0	0
WT333(F4E4E1AF1293)	3.79	13105	2022-11-25 16:08:40.592	0.109	-0.023	1.012	-0.488	-0.793	-0.061	-0.324	-1.692	-49.818	0	0	0	0	0	0	0
WT333(F4E4E1AF1293)	3.79	13105	2022-11-25 16:08:40.592	-0.056	-0.017	1.018	-1.16	0.122	0.427	-0.33	-1.692	-49.664	0	0	0	0	0	0	0
WT333(F4E4E1AF1293)	3.79	13105	2022-11-25 16:08:40.592	-0.056	-0.017	1.018	-1.16	0.122	0.427	-0.341	-1.697	-49.515	0	0	0	0	0	0	0
WT333(F4E4E1AF1293)	3.79	13105	2022-11-25 16:08:40.592	-0.056	-0.017	1.018	-1.16	0.122	0.427	-0.346	-1.692	-49.362	0	0	0	0	0	0	0
WT333(F4E4E1AF1293)	3.79	13105	2022-11-25 16:08:40.592	-0.056	-0.017	1.018	-1.16	0.122	0.427	-0.352	-1.692	-49.213	0	0	0	0	0	0	0
WT333(F4E4E1AF1293)	3.79	13105	2022-11-25 16:08:40.592	0.091	-0.003	1.011	0	0.061	0.671	-0.357	-1.692	-49.065	0	0	0	0	0	0	0
WT333(F4E4E1AF1293)	3.79	13105	2022-11-25 16:08:40.592	0.091	-0.003	1.011	0	0.061	0.671	-0.357	-1.692	-48.917	0	0	0	0	0	0	0
WT333(F4E4E1AF1293)	3.79	13105	2022-11-25 16:08:40.654	0.091	-0.003	1.011	0	0.061	0.671	-0.357	-1.697	-48.763	0	0	0	0	0	0	0
WT333(F4E4E1AF1293)	3.79	13105	2022-11-25 16:08:40.654	0.091	-0.003	1.011	0	0.061	0.671	-0.357	-1.697	-48.615	0	0	0	0	0	0	0
WT333(F4E4E1AF1293)	3.79	13105	2022-11-25 16:08:40.654	-0.115	-0.05	1.018	-0.244	0	-0.122	-0.357	-1.697	-48.472	0	0	0	0	0	0	0
WT333(F4E4E1AF1293)	3.79	13105	2022-11-25 16:08:40.654	-0.115	-0.05	1.018	-0.244	0	-0.122	-0.363	-1.697	-48.329	0	0	0	0	0	0	0
WT333(F4E4E1AF1293)	3.79	13105	2022-11-25 16:08:40.654	-0.115	-0.05	1.018	-0.244	0	-0.122	-0.368	-1.692	-48.186	0	0	0	0	0	0	0
WT333(F4E4E1AF1293)	3.79	13105	2022-11-25 16:08:40.654	-0.115	-0.05	1.018	-0.244	0	-0.122	-0.374	-1.692	-48.049	0	0	0	0	0	0	0
WT333(F4E4E1AF1293)	3.79	13105	2022-11-25 16:08:40.654	0.077	-0.023	0.99	-0.977	-0.305	-0.061	-0.379	-1.692	-47.906	0	0	0	0	0	0	0
WT333(F4E4E1AF1293)	3.79	13105	2022-11-25 16:08:40.654	0.077	-0.023	0.99	-0.977	-0.305	-0.061	-0.39	-1.692	-47.769	0	0	0	0	0	0	0
WT333(F4E4E1AF1293)	3.79	13105	2022-11-25 16:08:40.686	0.077	-0.023	0.99	-0.977	-0.305	-0.061	-0.396	-1.692	-47.626	0	0	0	0	0	0	0
WT333(F4E4E1AF1293)	3.79	13105	2022-11-25 16:08:40.686	0.077	-0.023	0.99	-0.977	-0.305	-0.061	-0.401	-1.692	-47.488	0	0	0	0	0	0	0
WT333(F4E4E1AF1293)	3.79	13105	2022-11-25 16:08:40.686	-0.039	-0.006	1.052	-0.366	-0.061	0.183	-0.406	-1.692	-47.351	0	0	0	0	0	0	0
WT333(F4E4E1AF1293)	3.79	13105	2022-11-25 16:08:40.686	-0.039	-0.006	1.052	-0.366	-0.061	0.183	-0.412	-1.692	-47.208	0	0	0	0	0	0	0
WT333(F4E4E1AF1293)	3.79	13105	2022-11-25 16:08:40.686	-0.039	-0.006	1.052	-0.366	-0.061	0.183	-0.417	-1.692	-47.071	0	0	0	0	0	0	0
WT333(F4E4E1AF1293)	3.79	13105	2022-11-25 16:08:40.686	-0.039	-0.006	1.052	-0.366	-0.061	0.183	-0.423	-1.686	-46.934	0	0	0	0	0	0	0
WT333(F4E4E1AF1293)	3.79	13105	2022-11-25 16:08:40.686	0.129	-0.014	1.011	-0.366	-0.183	0.427	-0.428	-1.686	-46.796	0	0	0	0	0	0	0
WT333(F4E4E1AF1293)	3.79	13105	2022-11-25 16:08:40.686	0.129	-0.014	1.011	-0.366	-0.183	0.427	-0.428	-1.686	-46.653	0	0	0	0	0	0	0
WT333(F4E4E1AF1293)	3.79	13105	2022-11-25 16:08:40.717	0.129	-0.014	1.011	-0.366	-0.183	0.427	-0.434	-1.686	-46.516	0	0	0	0	0	0	0
WT333(F4E4E1AF1293)	3.79	13105	2022-11-25 16:08:40.717	0.129	-0.014	1.011	-0.366	-0.183	0.427	-0.439	-1.692	-46.379	0	0	0	0	0	0	0
WT333(F4E4E1AF1293)	3.79	13105	2022-11-25 16:08:40.717	-0.031	-0.011	1.027	0.183	-0.305	-0.183	-0.439	-1.692	-46.241	0	0	0	0	0	0	0
WT333(F4E4E1AF1293)	3.79	13105	2022-11-25 16:08:40.717	-0.031	-0.011	1.027	0.183	-0.305	-0.183	-0.439	-1.692	-46.11	0	0	0	0	0	0	0
WT333(F4E4E1AF1293)	3.79	13105	2022-11-25 16:08:40.717	-0.031	-0.011	1.027	0.183	-0.305	-0.183	-0.439	-1.692	-45.972	0	0	0	0	0	0	0
WT333(F4E4E1AF1293)	3.79	13105	2022-11-25 16:08:40.717	0.007	-0.041	0.99	-0.427	0	0.366	-0.445	-1.692	-45.84	0	0	0	0	0	0	0
WT333(F4E4E1AF1293)	3.79	13105	2022-11-25 16:08:40.717	0.007	-0.041	0.99	-0.427	0	0.366	-0.445	-1.692	-45.703	0	0	0	0	0	0	0
WT333(F4E4E1AF1293)	3.79	13105	2022-11-25 16:08:40.717	0.007	-0.041	0.99	-0.427	0	0.366	-0.45	-1.692	-45.571	0	0	0	0	0	0	0
WT333(F4E4E1AF1293)	3.79	13105	2022-11-25 16:08:40.748	0.007	-0.041	0.99	-0.427	0	0.366	-0.456	-1.692	-45.439	0	0	0	0	0	0	0
WT333(F4E4E1AF1293)	3.79	13105	2022-11-25 16:08:40.748	0.049	-0.052	1.305	3.113	-4.944	0	-0.445	-1.714	-45.308	0	0	0	0	0	0	0
WT333(F4E4E1AF1293)	3.79	13105	2022-11-25 16:08:40.748	0.049	-0.052	1.305	3.113	-4.944	0	-0.434	-1.741	-45.176	0	0	0	0	0	0	0
WT333(F4E4E1AF1293)	3.79	13105	2022-11-25 16:08:40.748	0.049	-0.052	1.305	3.113	-4.944	0	-0.417	-1.763	-45.044	0	0	0	0	0	0	0
WT333(F4E4E1AF1293)	3.79	13105	2022-11-25 16:08:40.748	0.049	-0.052	1.305	3.113	-4.944	0	-0.406	-1.791	-44.918	0	0	0	0	0	0	0
WT333(F4E4E1AF1293)	3.79	13105	2022-11-25 16:08:40.748	0.032	-0.068	0.847	-9.766	-3.967	0.732	-0.461	-1.807	-44.786	0	0	0	0	0	0	0
WT333(F4E4E1AF1293)	3.79	13105	2022-11-25 16:08:40.748	0.032	-0.068	0.847	-9.766	-3.967	0.732	-0.511	-1.829	-44.654	0	0	0	0	0	0	0
WT333(F4E4E1AF1293)	3.79	13105	2022-11-25 16:08:40.748	0.032	-0.068	0.847	-9.766	-3.967	0.732	-0.566	-1.851	-44.522	0	0	0	0	0	0	0
WT333(F4E4E1AF1293)	3.79	13105	2022-11-25 16:08:40.826	0.032	-0.068	0.847	-9.766	-3.967	0.732	-0.615	-1.868	-44.39	0	0	0	0	0	0	0
WT333(F4E4E1AF1293)	3.79	13105	2022-11-25 16:08:40.826	-0.005	0.002	0.994	-6.226	-1.953	0.122	-0.654	-1.879	-44.264	0	0	0	0	0	0	0
WT333(F4E4E1AF1293)	3.79	13105	2022-11-25 16:08:40.826	-0.005	0.002	0.994	-6.226	-1.953	0.122	-0.687	-1.89	-44.143	0	0	0	0	0	0	0
WT333(F4E4E1AF1293)	3.79	13105	2022-11-25 16:08:40.826	-0.005	0.002	0.994	-6.226	-1.953	0.122	-0.72	-1.901	-44.017	0	0	0	0	0	0	0
WT333(F4E4E1AF1293)	3.79	13105	2022-11-25 16:08:40.826	-0.005	0.002	0.994	-6.226	-1.953	0.122	-0.758	-1.906	-43.89	0	0	0	0	0	0	0
WT333(F4E4E1AF1293)	3.79	13105	2022-11-25 16:08:40.826	0.067	-0.023	0.962	-4.883	-1.099	-0.122	-0.786	-1.912	-43.77	0	0	0	0	0	0	0
WT333(F4E4E1AF1293)	3.79	13105	2022-11-25 16:08:40.826	0.067	-0.023	0.962	-4.883	-1.099	-0.122	-0.807	-1.917	-43.649	0	0	0	0	0	0	0
WT333(F4E4E1AF1293)	3.79	13105	2022-11-25 16:08:40.826	0.067	-0.023	0.962	-4.883	-1.099	-0.122	-0.835	-1.923	-43.528	0	0	0	0	0	0	0
WT333(F4E4E1AF1293)	3.79	13105	2022-11-25 16:08:40.842	0.067	-0.023	0.962	-4.883	-1.099	-0.122	-0.862	-1.928	-43.407	0	0	0	0	0	0	0
WT333(F4E4E1AF1293)	3.79	13105	2022-11-25 16:08:40.842	0.027	-0.058	1.006	-5.31	2.502	0.427	-0.89	-1.912	-43.286	0	0	0	0	0	0	0
WT333(F4E4E1AF1293)	3.79	13105	2022-11-25 16:08:40.842	0.027	-0.058	1.006	-5.31	2.502	0.427	-0.923	-1.901	-43.165	0	0	0	0	0	0	0
WT333(F4E4E1AF1293)	3.79	13105	2022-11-25 16:08:40.842	0.027	-0.058	1.006	-5.31	2.502	0.427	-0.95	-1.89	-43.039	0	0	0	0	0	0	0
WT333(F4E4E1AF1293)	3.79	13105	2022-11-25 16:08:40.842	0.027	-0.058	1.006	-5.31	2.502	0.427	-0.978	-1.879	-42.918	0	0	0	0	0	0	0
WT333(F4E4E1AF1293)	3.79	13105	2022-11-25 16:08:40.842	-0.042	-0.061	0.948	-0.732	0.366	0.671	-0.989	-1.873	-42.797	0	0	0	0	0	0	0
WT333(F4E4E1AF1293)	3.79	13105	2022-11-25 16:08:40.842	-0.042	-0.061	0.948	-0.732	0.366	0.671	-0.994	-1.873	-42.676	0	0	0	0	0	0	0
WT333(F4E4E1AF1293)	3.79	13105	2022-11-25 16:08:40.842	-0.042	-0.061	0.948	-0.732	0.366	0.671	-1	-1.868	-42.561	0	0	0	0	0	0	0
WT333(F4E4E1AF1293)	3.79	13105	2022-11-25 16:08:40.857	-0.042	-0.061	0.948	-0.732	0.366	0.671	-1.011	-1.868	-42.44	0	0	0	0	0	0	0
WT333(F4E4E1AF1293)	3.79	13105	2022-11-25 16:08:40.857	0.086	-0.036	0.991	-1.892	0.61	0	-1.022	-1.862	-42.325	0	0	0	0	0	0	0
WT333(F4E4E1AF1293)	3.79	13105	2022-11-25 16:08:40.857	0.086	-0.036	0.991	-1.892	0.61	0	-1.038	-1.857	-42.209	0	0	0	0	0	0	0
WT333(F4E4E1AF1293)	3.79	13105	2022-11-25 16:08:40.857	0.086	-0.036	0.991	-1.892	0.61	0	-1.049	-1.857	-42.1	0	0	0	0	0	0	0
WT333(F4E4E1AF1293)	3.79	13105	2022-11-25 16:08:40.857	0.086	-0.036	0.991	-1.892	0.61	0	-1.06	-1.851	-41.984	0	0	0	0	0	0	0
WT333(F4E4E1AF1293)	3.79	13105	2022-11-25 16:08:40.857	0.034	-0.034	1.024	2.197	-0.488	-0.488	-1.055	-1.857	-41.874	0	0	0	0	0	0	0
WT333(F4E4E1AF1293)	3.79	13105	2022-11-25 16:08:40.857	0.034	-0.034	1.024	2.197	-0.488	-0.488	-1.049	-1.857	-41.765	0	0	0	0	0	0	0
WT333(F4E4E1AF1293)	3.79	13105	2022-11-25 16:08:40.857	0.034	-0.034	1.024	2.197	-0.488	-0.488	-1.038	-1.862	-41.649	0	0	0	0	0	0	0
WT333(F4E4E1AF1293)	3.79	13105	2022-11-25 16:08:40.951	0.034	-0.034	1.024	2.197	-0.488	-0.488	-1.033	-1.868	-41.539	0	0	0	0	0	0	0
WT333(F4E4E1AF1293)	3.79	13105	2022-11-25 16:08:40.951	0.024	-0.022	0.953	-3.174	0.122	-0.061	-1.049	-1.868	-41.429	0	0	0	0	0	0	0
WT333(F4E4E1AF1293)	3.79	13105	2022-11-25 16:08:40.951	0.024	-0.022	0.953	-3.174	0.122	-0.061	-1.071	-1.868	-41.32	0	0	0	0	0	0	0
WT333(F4E4E1AF1293)	3.79	13105	2022-11-25 16:08:40.951	0.024	-0.022	0.953	-3.174	0.122	-0.061	-1.088	-1.862	-41.21	0	0	0	0	0	0	0
WT333(F4E4E1AF1293)	3.79	13105	2022-11-25 16:08:40.951	0.024	-0.022	0.953	-3.174	0.122	-0.061	-1.104	-1.862	-41.1	0	0	0	0	0	0	0
WT333(F4E4E1AF1293)	3.79	13105	2022-11-25 16:08:40.951	0.06	-0.037	1.1	0.488	-0.122	-0.183	-1.104	-1.868	-40.99	0	0	0	0	0	0	0
WT333(F4E4E1AF1293)	3.79	13105	2022-11-25 16:08:40.951	0.06	-0.037	1.1	0.488	-0.122	-0.183	-1.104	-1.868	-40.886	0	0	0	0	0	0	0
WT333(F4E4E1AF1293)	3.79	13105	2022-11-25 16:08:40.951	0.06	-0.037	1.1	0.488	-0.122	-0.183	-1.104	-1.868	-40.776	0	0	0	0	0	0	0
WT333(F4E4E1AF1293)	3.79	13105	2022-11-25 16:08:40.951	0.06	-0.037	1.1	0.488	-0.122	-0.183	-1.104	-1.868	-40.671	0	0	0	0	0	0	0
WT333(F4E4E1AF1293)	3.79	13105	2022-11-25 16:08:40.951	-0.022	-0.02	0.982	-0.244	0	1.465	-1.11	-1.873	-40.556	0	0	0	0	0	0	0
WT333(F4E4E1AF1293)	3.79	13105	2022-11-25 16:08:40.951	-0.022	-0.02	0.982	-0.244	0	1.465	-1.115	-1.873	-40.441	0	0	0	0	0	0	0
WT333(F4E4E1AF1293)	3.79	13105	2022-11-25 16:08:40.951	-0.022	-0.02	0.982	-0.244	0	1.465	-1.115	-1.868	-40.331	0	0	0	0	0	0	0
WT333(F4E4E1AF1293)	3.79	13105	2022-11-25 16:08:40.951	-0.022	-0.02	0.982	-0.244	0	1.465	-1.121	-1.868	-40.221	0	0	0	0	0	0	0
WT333(F4E4E1AF1293)	3.79	13105	2022-11-25 16:08:40.951	0.036	-0.017	1.033	0.671	0.183	-0.427	-1.121	-1.868	-40.117	0	0	0	0	0	0	0
WT333(F4E4E1AF1293)	3.79	13105	2022-11-25 16:08:40.951	0.036	-0.017	1.033	0.671	0.183	-0.427	-1.121	-1.868	-40.018	0	0	0	0	0	0	0
WT333(F4E4E1AF1293)	3.79	13105	2022-11-25 16:08:40.951	0.036	-0.017	1.033	0.671	0.183	-0.427	-1.115	-1.862	-39.919	0	0	0	0	0	0	0
WT333(F4E4E1AF1293)	3.79	13105	2022-11-25 16:08:41.014	0.036	-0.017	1.033	0.671	0.183	-0.427	-1.115	-1.862	-39.82	0	0	0	0	0	0	0
WT333(F4E4E1AF1293)	3.79	13105	2022-11-25 16:08:41.014	0.046	-0.03	1.03	0.549	-0.183	0.183	-1.115	-1.862	-39.716	0	0	0	0	0	0	0
WT333(F4E4E1AF1293)	3.79	13105	2022-11-25 16:08:41.014	0.046	-0.03	1.03	0.549	-0.183	0.183	-1.115	-1.862	-39.617	0	0	0	0	0	0	0
WT333(F4E4E1AF1293)	3.79	13105	2022-11-25 16:08:41.014	0.046	-0.03	1.03	0.549	-0.183	0.183	-1.115	-1.862	-39.518	0	0	0	0	0	0	0
WT333(F4E4E1AF1293)	3.79	13105	2022-11-25 16:08:41.014	0.046	-0.03	1.03	0.549	-0.183	0.183	-1.11	-1.868	-39.413	0	0	0	0	0	0	0
WT333(F4E4E1AF1293)	3.79	13105	2022-11-25 16:08:41.014	0.099	0	1.122	2.136	-0.793	0.427	-1.104	-1.868	-39.315	0	0	0	0	0	0	0
WT333(F4E4E1AF1293)	3.79	13105	2022-11-25 16:08:41.014	0.099	0	1.122	2.136	-0.793	0.427	-1.093	-1.873	-39.216	0	0	0	0	0	0	0
WT333(F4E4E1AF1293)	3.79	13105	2022-11-25 16:08:41.014	0.099	0	1.122	2.136	-0.793	0.427	-1.082	-1.879	-39.111	0	0	0	0	0	0	0
WT333(F4E4E1AF1293)	3.79	13105	2022-11-25 16:08:41.045	0.099	0	1.122	2.136	-0.793	0.427	-1.071	-1.884	-39.012	0	0	0	0	0	0	0
WT333(F4E4E1AF1293)	3.79	13105	2022-11-25 16:08:41.045	0.019	-0.058	0.869	0.183	-2.075	-0.366	-1.071	-1.895	-38.919	0	0	0	0	0	0	0
WT333(F4E4E1AF1293)	3.79	13105	2022-11-25 16:08:41.045	0.019	-0.058	0.869	0.183	-2.075	-0.366	-1.071	-1.912	-38.82	0	0	0	0	0	0	0
WT333(F4E4E1AF1293)	3.79	13105	2022-11-25 16:08:41.045	0.019	-0.058	0.869	0.183	-2.075	-0.366	-1.071	-1.923	-38.727	0	0	0	0	0	0	0
WT333(F4E4E1AF1293)	3.79	13105	2022-11-25 16:08:41.045	0.019	-0.058	0.869	0.183	-2.075	-0.366	-1.071	-1.934	-38.633	0	0	0	0	0	0	0
WT333(F4E4E1AF1293)	3.79	13105	2022-11-25 16:08:41.045	0.038	-0.038	1.05	-3.357	1.587	0.061	-1.093	-1.928	-38.54	0	0	0	0	0	0	0
WT333(F4E4E1AF1293)	3.79	13105	2022-11-25 16:08:41.045	0.038	-0.038	1.05	-3.357	1.587	0.061	-1.11	-1.917	-38.447	0	0	0	0	0	0	0
WT333(F4E4E1AF1293)	3.79	13105	2022-11-25 16:08:41.045	0.038	-0.038	1.05	-3.357	1.587	0.061	-1.126	-1.912	-38.353	0	0	0	0	0	0	0
WT333(F4E4E1AF1293)	3.79	13105	2022-11-25 16:08:41.108	0.038	-0.038	1.05	-3.357	1.587	0.061	-1.148	-1.906	-38.26	0	0	0	0	0	0	0
WT333(F4E4E1AF1293)	3.79	13105	2022-11-25 16:08:41.108	0.021	-0.14	1.021	-2.563	-0.305	-0.732	-1.165	-1.906	-38.172	0	0	0	0	0	0	0
WT333(F4E4E1AF1293)	3.79	13105	2022-11-25 16:08:41.108	0.021	-0.14	1.021	-2.563	-0.305	-0.732	-1.181	-1.912	-38.084	0	0	0	0	0	0	0
WT333(F4E4E1AF1293)	3.79	13105	2022-11-25 16:08:41.108	0.021	-0.14	1.021	-2.563	-0.305	-0.732	-1.198	-1.917	-38.002	0	0	0	0	0	0	0
WT333(F4E4E1AF1293)	3.79	13105	2022-11-25 16:08:41.108	0.021	-0.14	1.021	-2.563	-0.305	-0.732	-1.214	-1.917	-37.914	0	0	0	0	0	0	0
WT333(F4E4E1AF1293)	3.79	13105	2022-11-25 16:08:41.108	0.052	0.066	1.041	3.052	-0.977	-1.038	-1.203	-1.923	-37.831	0	0	0	0	0	0	0
WT333(F4E4E1AF1293)	3.79	13105	2022-11-25 16:08:41.108	0.052	0.066	1.041	3.052	-0.977	-1.038	-1.187	-1.928	-37.744	0	0	0	0	0	0	0
WT333(F4E4E1AF1293)	3.79	13105	2022-11-25 16:08:41.108	0.052	0.066	1.041	3.052	-0.977	-1.038	-1.176	-1.939	-37.661	0	0	0	0	0	0	0
WT333(F4E4E1AF1293)	3.79	13105	2022-11-25 16:08:41.108	0.052	0.066	1.041	3.052	-0.977	-1.038	-1.159	-1.945	-37.579	0	0	0	0	0	0	0
WT333(F4E4E1AF1293)	3.79	13105	2022-11-25 16:08:41.108	0.016	-0.146	0.991	-1.465	-0.122	-0.488	-1.17	-1.945	-37.496	0	0	0	0	0	0	0
WT333(F4E4E1AF1293)	3.79	13105	2022-11-25 16:08:41.108	0.016	-0.146	0.991	-1.465	-0.122	-0.488	-1.181	-1.945	-37.414	0	0	0	0	0	0	0
WT333(F4E4E1AF1293)	3.79	13105	2022-11-25 16:08:41.108	0.016	-0.146	0.991	-1.465	-0.122	-0.488	-1.192	-1.95	-37.332	0	0	0	0	0	0	0
WT333(F4E4E1AF1293)	3.79	13105	2022-11-25 16:08:41.108	0.016	-0.146	0.991	-1.465	-0.122	-0.488	-1.203	-1.95	-37.249	0	0	0	0	0	0	0
WT333(F4E4E1AF1293)	3.79	13105	2022-11-25 16:08:41.108	0.023	0.104	0.974	5.859	-0.061	1.587	-1.181	-1.95	-37.156	0	0	0	0	0	0	0
WT333(F4E4E1AF1293)	3.79	13105	2022-11-25 16:08:41.108	0.023	0.104	0.974	5.859	-0.061	1.587	-1.154	-1.95	-37.062	0	0	0	0	0	0	0
WT333(F4E4E1AF1293)	3.79	13105	2022-11-25 16:08:41.108	0.023	0.104	0.974	5.859	-0.061	1.587	-1.126	-1.95	-36.969	0	0	0	0	0	0	0
WT333(F4E4E1AF1293)	3.79	13105	2022-11-25 16:08:41.186	0.023	0.104	0.974	5.859	-0.061	1.587	-1.099	-1.95	-36.881	0	0	0	0	0	0	0
WT333(F4E4E1AF1293)	3.79	13105	2022-11-25 16:08:41.201	0.024	-0.009	1.101	1.648	-0.854	-3.052	-1.088	-1.956	-36.81	0	0	0	0	0	0	0
WT333(F4E4E1AF1293)	3.79	13105	2022-11-25 16:08:41.201	0.024	-0.009	1.101	1.648	-0.854	-3.052	-1.082	-1.961	-36.744	0	0	0	0	0	0	0
WT333(F4E4E1AF1293)	3.79	13105	2022-11-25 16:08:41.201	0.024	-0.009	1.101	1.648	-0.854	-3.052	-1.071	-1.967	-36.678	0	0	0	0	0	0	0
WT333(F4E4E1AF1293)	3.79	13105	2022-11-25 16:08:41.201	0.024	-0.009	1.101	1.648	-0.854	-3.052	-1.066	-1.967	-36.612	0	0	0	0	0	0	0
WT333(F4E4E1AF1293)	3.79	13105	2022-11-25 16:08:41.201	0.081	-0.006	0.95	0.061	-0.183	1.038	-1.066	-1.967	-36.53	0	0	0	0	0	0	0
WT333(F4E4E1AF1293)	3.79	13105	2022-11-25 16:08:41.201	0.081	-0.006	0.95	0.061	-0.183	1.038	-1.066	-1.972	-36.442	0	0	0	0	0	0	0
WT333(F4E4E1AF1293)	3.79	13105	2022-11-25 16:08:41.201	0.081	-0.006	0.95	0.061	-0.183	1.038	-1.066	-1.972	-36.359	0	0	0	0	0	0	0
WT333(F4E4E1AF1293)	3.79	13105	2022-11-25 16:08:41.201	0.081	-0.006	0.95	0.061	-0.183	1.038	-1.066	-1.972	-36.271	0	0	0	0	0	0	0
WT333(F4E4E1AF1293)	3.79	13105	2022-11-25 16:08:41.201	0.065	-0.057	1.034	-1.648	0.488	0	-1.071	-1.972	-36.194	0	0	0	0	0	0	0
WT333(F4E4E1AF1293)	3.79	13105	2022-11-25 16:08:41.201	0.065	-0.057	1.034	-1.648	0.488	0	-1.082	-1.972	-36.112	0	0	0	0	0	0	0
WT333(F4E4E1AF1293)	3.79	13105	2022-11-25 16:08:41.201	0.065	-0.057	1.034	-1.648	0.488	0	-1.088	-1.967	-36.035	0	0	0	0	0	0	0
WT333(F4E4E1AF1293)	3.79	13105	2022-11-25 16:08:41.201	0.065	-0.057	1.034	-1.648	0.488	0	-1.099	-1.967	-35.958	0	0	0	0	0	0	0
WT333(F4E4E1AF1293)	3.79	13105	2022-11-25 16:08:41.201	0.052	0	1.044	2.38	-1.038	0.183	-1.088	-1.978	-35.881	0	0	0	0	0	0	0
WT333(F4E4E1AF1293)	3.79	13105	2022-11-25 16:08:41.201	0.052	0	1.044	2.38	-1.038	0.183	-1.071	-1.983	-35.799	0	0	0	0	0	0	0
WT333(F4E4E1AF1293)	3.79	13105	2022-11-25 16:08:41.201	0.052	0	1.044	2.38	-1.038	0.183	-1.06	-1.989	-35.722	0	0	0	0	0	0	0
WT333(F4E4E1AF1293)	3.79	13105	2022-11-25 16:08:41.232	0.052	0	1.044	2.38	-1.038	0.183	-1.049	-1.994	-35.645	0	0	0	0	0	0	0
WT333(F4E4E1AF1293)	3.79	13105	2022-11-25 16:08:41.232	0	-0.06	0.993	-1.282	-0.244	0	-1.055	-2	-35.568	0	0	0	0	0	0	0
WT333(F4E4E1AF1293)	3.79	13105	2022-11-25 16:08:41.232	0	-0.06	0.993	-1.282	-0.244	0	-1.066	-2	-35.491	0	0	0	0	0	0	0
WT333(F4E4E1AF1293)	3.79	13105	2022-11-25 16:08:41.232	0	-0.06	0.993	-1.282	-0.244	0	-1.071	-2.005	-35.42	0	0	0	0	0	0	0
WT333(F4E4E1AF1293)	3.79	13105	2022-11-25 16:08:41.232	0	-0.06	0.993	-1.282	-0.244	0	-1.077	-2.005	-35.343	0	0	0	0	0	0	0

## Sheet: 180cm
设备名称	电压	版本	片上时间	加速度X(g)	加速度Y(g)	加速度Z(g)	角速度X(°/s)	角速度Y(°/s)	角速度Z(°/s)	角度X(°)	角度Y(°)	角度Z(°)	磁场X	磁场Y	磁场Z	四元数0	四元数1	四元数2	四元数3	状态
WT333(F4E4E1AF1293)	3.75	13105	2022-11-25 16:53:16.268	0.016	0.012	1.005	-1.709	0.549	0.061	0.665	-1.28	60.244	0	0	0	0	0	0	0
WT333(F4E4E1AF1293)	3.75	13105	2022-11-25 16:53:16.268	0.016	0.012	1.005	-1.709	0.549	0.061	0.659	-1.274	60.084	0	0	0	0	0	0	0
WT333(F4E4E1AF1293)	3.75	13105	2022-11-25 16:53:16.268	0.016	0.012	1.005	-1.709	0.549	0.061	0.648	-1.274	59.93	0	0	0	0	0	0	0
WT333(F4E4E1AF1293)	3.75	13105	2022-11-25 16:53:16.331	-0.001	0.027	1.021	-0.61	0	-0.427	0.659	-1.17	56.014	0	0	0	0	0	0	0
WT333(F4E4E1AF1293)	3.75	13105	2022-11-25 16:53:16.331	-0.001	0.027	1.021	-0.61	0	-0.427	0.659	-1.17	55.854	0	0	0	0	0	0	0
WT333(F4E4E1AF1293)	3.75	13105	2022-11-25 16:53:16.331	-0.001	0.027	1.021	-0.61	0	-0.427	0.654	-1.165	55.701	0	0	0	0	0	0	0
WT333(F4E4E1AF1293)	3.75	13105	2022-11-25 16:53:16.331	-0.001	0.027	1.021	-0.61	0	-0.427	0.654	-1.165	55.541	0	0	0	0	0	0	0
WT333(F4E4E1AF1293)	3.75	13105	2022-11-25 16:53:16.331	-0.053	0.015	1.019	3.784	1.099	0.183	0.676	-1.159	55.393	0	0	0	0	0	0	0
WT333(F4E4E1AF1293)	3.75	13105	2022-11-25 16:53:16.331	-0.053	0.015	1.019	3.784	1.099	0.183	0.692	-1.154	55.239	0	0	0	0	0	0	0
WT333(F4E4E1AF1293)	3.75	13105	2022-11-25 16:53:16.331	-0.053	0.015	1.019	3.784	1.099	0.183	0.714	-1.143	55.085	0	0	0	0	0	0	0
WT333(F4E4E1AF1293)	3.75	13105	2022-11-25 16:53:16.331	-0.053	0.015	1.019	3.784	1.099	0.183	0.736	-1.137	54.932	0	0	0	0	0	0	0
WT333(F4E4E1AF1293)	3.75	13105	2022-11-25 16:53:16.331	-0.032	0.02	1.003	0	0.732	0.305	0.736	-1.126	54.778	0	0	0	0	0	0	0
WT333(F4E4E1AF1293)	3.75	13105	2022-11-25 16:53:16.331	-0.032	0.02	1.003	0	0.732	0.305	0.742	-1.121	54.63	0	0	0	0	0	0	0
WT333(F4E4E1AF1293)	3.75	13105	2022-11-25 16:53:16.331	-0.032	0.02	1.003	0	0.732	0.305	0.742	-1.115	54.476	0	0	0	0	0	0	0
WT333(F4E4E1AF1293)	3.75	13105	2022-11-25 16:53:16.331	-0.032	0.02	1.003	0	0.732	0.305	0.747	-1.104	54.322	0	0	0	0	0	0	0
WT333(F4E4E1AF1293)	3.75	13105	2022-11-25 16:53:16.331	-0.065	0.023	1.018	-0.732	0.61	0.122	0.742	-1.099	54.174	0	0	0	0	0	0	0
WT333(F4E4E1AF1293)	3.75	13105	2022-11-25 16:53:16.331	-0.065	0.023	1.018	-0.732	0.61	0.122	0.742	-1.093	54.02	0	0	0	0	0	0	0
WT333(F4E4E1AF1293)	3.75	13105	2022-11-25 16:53:16.331	-0.065	0.023	1.018	-0.732	0.61	0.122	0.742	-1.082	53.866	0	0	0	0	0	0	0
WT333(F4E4E1AF1293)	3.75	13105	2022-11-25 16:53:16.331	-0.065	0.023	1.018	-0.732	0.61	0.122	0.742	-1.077	53.718	0	0	0	0	0	0	0
WT333(F4E4E1AF1293)	3.75	13105	2022-11-25 16:53:16.393	-0.024	-0.001	1.017	3.235	1.953	0.671	0.764	-1.06	53.569	0	0	0	0	0	0	0
WT333(F4E4E1AF1293)	3.75	13105	2022-11-25 16:53:16.393	-0.024	-0.001	1.017	3.235	1.953	0.671	0.78	-1.044	53.421	0	0	0	0	0	0	0
WT333(F4E4E1AF1293)	3.75	13105	2022-11-25 16:53:16.393	-0.024	-0.001	1.017	3.235	1.953	0.671	0.797	-1.033	53.273	0	0	0	0	0	0	0
WT333(F4E4E1AF1293)	3.75	13105	2022-11-25 16:53:16.393	-0.024	-0.001	1.017	3.235	1.953	0.671	0.818	-1.016	53.124	0	0	0	0	0	0	0
WT333(F4E4E1AF1293)	3.75	13105	2022-11-25 16:53:16.393	0.063	0.004	1.013	-0.61	-0.122	-0.61	0.818	-1.011	52.971	0	0	0	0	0	0	0
WT333(F4E4E1AF1293)	3.75	13105	2022-11-25 16:53:16.393	0.063	0.004	1.013	-0.61	-0.122	-0.61	0.818	-1.005	52.817	0	0	0	0	0	0	0
WT333(F4E4E1AF1293)	3.75	13105	2022-11-25 16:53:16.393	0.063	0.004	1.013	-0.61	-0.122	-0.61	0.813	-1.005	52.663	0	0	0	0	0	0	0
WT333(F4E4E1AF1293)	3.75	13105	2022-11-25 16:53:16.393	0.063	0.004	1.013	-0.61	-0.122	-0.61	0.813	-1	52.509	0	0	0	0	0	0	0
WT333(F4E4E1AF1293)	3.75	13105	2022-11-25 16:53:16.503	0.024	0.027	1.109	7.263	-1.892	-1.16	0.851	-1.005	52.35	0	0	0	0	0	0	0
WT333(F4E4E1AF1293)	3.75	13105	2022-11-25 16:53:16.518	0.024	0.027	1.109	7.263	-1.892	-1.16	0.89	-1.011	52.196	0	0	0	0	0	0	0
WT333(F4E4E1AF1293)	3.75	13105	2022-11-25 16:53:16.518	0.024	0.027	1.109	7.263	-1.892	-1.16	0.923	-1.022	52.042	0	0	0	0	0	0	0
WT333(F4E4E1AF1293)	3.75	13105	2022-11-25 16:53:16.518	0.024	0.027	1.109	7.263	-1.892	-1.16	0.961	-1.027	51.888	0	0	0	0	0	0	0
WT333(F4E4E1AF1293)	3.75	13105	2022-11-25 16:53:16.518	0.021	0.031	0.955	4.883	-0.244	0.549	0.989	-1.027	51.74	0	0	0	0	0	0	0
WT333(F4E4E1AF1293)	3.75	13105	2022-11-25 16:53:16.518	0.021	0.031	0.955	4.883	-0.244	0.549	1.011	-1.022	51.597	0	0	0	0	0	0	0
WT333(F4E4E1AF1293)	3.75	13105	2022-11-25 16:53:16.518	0.021	0.031	0.955	4.883	-0.244	0.549	1.038	-1.022	51.454	0	0	0	0	0	0	0
WT333(F4E4E1AF1293)	3.75	13105	2022-11-25 16:53:16.518	0.021	0.031	0.955	4.883	-0.244	0.549	1.06	-1.022	51.306	0	0	0	0	0	0	0
WT333(F4E4E1AF1293)	3.75	13105	2022-11-25 16:53:16.628	0.022	0.01	1	2.197	0.061	1.221	1.077	-1.022	51.169	0	0	0	0	0	0	0
WT333(F4E4E1AF1293)	3.75	13105	2022-11-25 16:53:16.628	0.022	0.01	1	2.197	0.061	1.221	1.088	-1.016	51.031	0	0	0	0	0	0	0
WT333(F4E4E1AF1293)	3.75	13105	2022-11-25 16:53:16.628	0.022	0.01	1	2.197	0.061	1.221	1.099	-1.016	50.889	0	0	0	0	0	0	0
WT333(F4E4E1AF1293)	3.75	13105	2022-11-25 16:53:16.628	0.022	0.01	1	2.197	0.061	1.221	1.11	-1.016	50.751	0	0	0	0	0	0	0
WT333(F4E4E1AF1293)	3.75	13105	2022-11-25 16:53:16.628	0.044	0.02	1.016	-6.47	-1.16	-1.221	1.077	-1.016	50.603	0	0	0	0	0	0	0
WT333(F4E4E1AF1293)	3.75	13105	2022-11-25 16:53:16.628	0.044	0.02	1.016	-6.47	-1.16	-1.221	1.044	-1.022	50.449	0	0	0	0	0	0	0
WT333(F4E4E1AF1293)	3.75	13105	2022-11-25 16:53:16.628	0.044	0.02	1.016	-6.47	-1.16	-1.221	1.011	-1.027	50.301	0	0	0	0	0	0	0
WT333(F4E4E1AF1293)	3.75	13105	2022-11-25 16:53:16.628	0.044	0.02	1.016	-6.47	-1.16	-1.221	0.978	-1.033	50.153	0	0	0	0	0	0	0
WT333(F4E4E1AF1293)	3.75	13105	2022-11-25 16:53:16.659	-0.026	0.035	1.028	5.615	0.977	0.427	1.011	-1.027	50.015	0	0	0	0	0	0	0
WT333(F4E4E1AF1293)	3.75	13105	2022-11-25 16:53:16.659	-0.026	0.035	1.028	5.615	0.977	0.427	1.038	-1.022	49.872	0	0	0	0	0	0	0
WT333(F4E4E1AF1293)	3.75	13105	2022-11-25 16:53:16.659	-0.026	0.035	1.028	5.615	0.977	0.427	1.066	-1.016	49.735	0	0	0	0	0	0	0
WT333(F4E4E1AF1293)	3.75	13105	2022-11-25 16:53:16.659	-0.026	0.035	1.028	5.615	0.977	0.427	1.093	-1.011	49.598	0	0	0	0	0	0	0
WT333(F4E4E1AF1293)	3.75	13105	2022-11-25 16:53:16.659	0.024	0.01	0.981	-2.014	-1.099	-0.977	1.088	-1.016	49.449	0	0	0	0	0	0	0
WT333(F4E4E1AF1293)	3.75	13105	2022-11-25 16:53:16.659	0.024	0.01	0.981	-2.014	-1.099	-0.977	1.077	-1.016	49.307	0	0	0	0	0	0	0
WT333(F4E4E1AF1293)	3.75	13105	2022-11-25 16:53:16.659	0.024	0.01	0.981	-2.014	-1.099	-0.977	1.066	-1.022	49.164	0	0	0	0	0	0	0
WT333(F4E4E1AF1293)	3.75	13105	2022-11-25 16:53:16.659	0.024	0.01	0.981	-2.014	-1.099	-0.977	1.055	-1.027	49.021	0	0	0	0	0	0	0
WT333(F4E4E1AF1293)	3.75	13105	2022-11-25 16:53:16.659	-0.017	0.042	1.038	-2.38	-0.671	-0.61	1.044	-1.027	48.878	0	0	0	0	0	0	0
WT333(F4E4E1AF1293)	3.75	13105	2022-11-25 16:53:16.659	-0.017	0.042	1.038	-2.38	-0.671	-0.61	1.033	-1.033	48.741	0	0	0	0	0	0	0
WT333(F4E4E1AF1293)	3.75	13105	2022-11-25 16:53:16.659	-0.017	0.042	1.038	-2.38	-0.671	-0.61	1.027	-1.033	48.598	0	0	0	0	0	0	0
WT333(F4E4E1AF1293)	3.75	13105	2022-11-25 16:53:16.659	-0.017	0.042	1.038	-2.38	-0.671	-0.61	1.016	-1.033	48.461	0	0	0	0	0	0	0
WT333(F4E4E1AF1293)	3.75	13105	2022-11-25 16:53:16.659	0.077	0.065	1.012	0.183	-0.427	-0.305	1.016	-1.033	48.323	0	0	0	0	0	0	0
WT333(F4E4E1AF1293)	3.75	13105	2022-11-25 16:53:16.659	0.077	0.065	1.012	0.183	-0.427	-0.305	1.022	-1.038	48.186	0	0	0	0	0	0	0
WT333(F4E4E1AF1293)	3.75	13105	2022-11-25 16:53:16.659	0.077	0.065	1.012	0.183	-0.427	-0.305	1.022	-1.038	48.049	0	0	0	0	0	0	0
WT333(F4E4E1AF1293)	3.75	13105	2022-11-25 16:53:16.659	0.077	0.065	1.012	0.183	-0.427	-0.305	1.027	-1.044	47.911	0	0	0	0	0	0	0
WT333(F4E4E1AF1293)	3.75	13105	2022-11-25 16:53:16.721	-0.067	0.024	1.018	3.967	0.488	0	1.049	-1.038	47.78	0	0	0	0	0	0	0
WT333(F4E4E1AF1293)	3.75	13105	2022-11-25 16:53:16.721	-0.067	0.024	1.018	3.967	0.488	0	1.071	-1.038	47.648	0	0	0	0	0	0	0
WT333(F4E4E1AF1293)	3.75	13105	2022-11-25 16:53:16.721	-0.067	0.024	1.018	3.967	0.488	0	1.093	-1.033	47.516	0	0	0	0	0	0	0
WT333(F4E4E1AF1293)	3.75	13105	2022-11-25 16:53:16.721	-0.067	0.024	1.018	3.967	0.488	0	1.115	-1.027	47.384	0	0	0	0	0	0	0
WT333(F4E4E1AF1293)	3.75	13105	2022-11-25 16:53:16.721	0.025	-0.014	1.012	0.244	0.244	-0.305	1.115	-1.027	47.247	0	0	0	0	0	0	0
WT333(F4E4E1AF1293)	3.75	13105	2022-11-25 16:53:16.721	0.025	-0.014	1.012	0.244	0.244	-0.305	1.121	-1.022	47.115	0	0	0	0	0	0	0
WT333(F4E4E1AF1293)	3.75	13105	2022-11-25 16:53:16.721	0.025	-0.014	1.012	0.244	0.244	-0.305	1.121	-1.022	46.983	0	0	0	0	0	0	0
WT333(F4E4E1AF1293)	3.75	13105	2022-11-25 16:53:16.721	0.025	-0.014	1.012	0.244	0.244	-0.305	1.126	-1.016	46.851	0	0	0	0	0	0	0
WT333(F4E4E1AF1293)	3.75	13105	2022-11-25 16:53:17.018	-0.008	0.019	1.012	-0.671	-0.183	0.122	1.219	-0.983	44.687	0	0	0	0	0	0	0
WT333(F4E4E1AF1293)	3.75	13105	2022-11-25 16:53:17.018	-0.008	0.019	1.012	-0.671	-0.183	0.122	1.214	-0.983	44.572	0	0	0	0	0	0	0
WT333(F4E4E1AF1293)	3.75	13105	2022-11-25 16:53:17.018	-0.008	0.019	1.012	-0.671	-0.183	0.122	1.208	-0.983	44.451	0	0	0	0	0	0	0
WT333(F4E4E1AF1293)	3.75	13105	2022-11-25 16:53:17.018	-0.008	0.019	1.012	-0.671	-0.183	0.122	1.208	-0.983	44.33	0	0	0	0	0	0	0
WT333(F4E4E1AF1293)	3.75	13105	2022-11-25 16:53:17.018	0.036	0.014	1.014	0.061	0	-0.122	1.208	-0.983	44.209	0	0	0	0	0	0	0
WT333(F4E4E1AF1293)	3.75	13105	2022-11-25 16:53:17.018	0.036	0.014	1.014	0.061	0	-0.122	1.208	-0.983	44.088	0	0	0	0	0	0	0
WT333(F4E4E1AF1293)	3.75	13105	2022-11-25 16:53:17.018	0.036	0.014	1.014	0.061	0	-0.122	1.208	-0.978	43.973	0	0	0	0	0	0	0
WT333(F4E4E1AF1293)	3.75	13105	2022-11-25 16:53:17.018	0.036	0.014	1.014	0.061	0	-0.122	1.208	-0.978	43.852	0	0	0	0	0	0	0
WT333(F4E4E1AF1293)	3.75	13105	2022-11-25 16:53:17.018	0.046	0.018	1.019	-1.282	-0.122	-0.244	1.055	-0.967	41.858	0	0	0	0	0	0	0
WT333(F4E4E1AF1293)	3.75	13105	2022-11-25 16:53:17.018	0.046	0.018	1.019	-1.282	-0.122	-0.244	1.049	-0.967	41.743	0	0	0	0	0	0	0
WT333(F4E4E1AF1293)	3.75	13105	2022-11-25 16:53:17.018	0.046	0.018	1.019	-1.282	-0.122	-0.244	1.044	-0.967	41.627	0	0	0	0	0	0	0
WT333(F4E4E1AF1293)	3.75	13105	2022-11-25 16:53:17.018	0.006	-0.013	1	3.723	1.282	0.549	1.06	-0.961	41.517	0	0	0	0	0	0	0
WT333(F4E4E1AF1293)	3.75	13105	2022-11-25 16:53:17.018	0.006	-0.013	1	3.723	1.282	0.549	1.077	-0.956	41.402	0	0	0	0	0	0	0
WT333(F4E4E1AF1293)	3.75	13105	2022-11-25 16:53:17.018	0.006	-0.013	1	3.723	1.282	0.549	1.093	-0.945	41.292	0	0	0	0	0	0	0
WT333(F4E4E1AF1293)	3.75	13105	2022-11-25 16:53:17.018	0.006	-0.013	1	3.723	1.282	0.549	1.115	-0.939	41.177	0	0	0	0	0	0	0
WT333(F4E4E1AF1293)	3.75	13105	2022-11-25 16:53:17.018	-0.05	0.032	1.022	0.793	-0.427	-0.183	1.115	-0.939	41.061	0	0	0	0	0	0	0
WT333(F4E4E1AF1293)	3.75	13105	2022-11-25 16:53:17.081	-0.05	0.032	1.022	0.793	-0.427	-0.183	1.121	-0.939	40.941	0	0	0	0	0	0	0
WT333(F4E4E1AF1293)	3.75	13105	2022-11-25 16:53:17.081	-0.05	0.032	1.022	0.793	-0.427	-0.183	1.121	-0.939	40.825	0	0	0	0	0	0	0
WT333(F4E4E1AF1293)	3.75	13105	2022-11-25 16:53:17.081	-0.05	0.032	1.022	0.793	-0.427	-0.183	1.126	-0.939	40.71	0	0	0	0	0	0	0
WT333(F4E4E1AF1293)	3.75	13105	2022-11-25 16:53:17.081	0.128	0.026	1.025	1.648	0.122	-0.305	1.132	-0.939	40.589	0	0	0	0	0	0	0
WT333(F4E4E1AF1293)	3.75	13105	2022-11-25 16:53:17.081	0.128	0.026	1.025	1.648	0.122	-0.305	1.143	-0.934	40.474	0	0	0	0	0	0	0
WT333(F4E4E1AF1293)	3.75	13105	2022-11-25 16:53:17.081	0.128	0.026	1.025	1.648	0.122	-0.305	1.148	-0.934	40.353	0	0	0	0	0	0	0
WT333(F4E4E1AF1293)	3.75	13105	2022-11-25 16:53:17.081	0.128	0.026	1.025	1.648	0.122	-0.305	1.154	-0.934	40.237	0	0	0	0	0	0	0
WT333(F4E4E1AF1293)	3.75	13105	2022-11-25 16:53:17.081	-0.091	0.016	-0.288	15.32	-25.818	21.851	1.23	-1.066	40.226	0	0	0	0	0	0	0
WT333(F4E4E1AF1293)	3.75	13105	2022-11-25 16:53:17.175	-0.091	0.016	-0.288	15.32	-25.818	21.851	1.302	-1.198	40.215	0	0	0	0	0	0	0
WT333(F4E4E1AF1293)	3.75	13105	2022-11-25 16:53:17.175	-0.091	0.016	-0.288	15.32	-25.818	21.851	1.379	-1.329	40.204	0	0	0	0	0	0	0
WT333(F4E4E1AF1293)	3.75	13105	2022-11-25 16:53:17.175	-0.091	0.016	-0.288	15.32	-25.818	21.851	1.45	-1.456	40.193	0	0	0	0	0	0	0
WT333(F4E4E1AF1293)	3.75	13105	2022-11-25 16:53:17.175	0.117	-0.776	0.797	-90.82	-13.672	12.024	0.989	-1.522	40.133	0	0	0	0	0	0	0
WT333(F4E4E1AF1293)	3.75	13105	2022-11-25 16:53:17.175	0.117	-0.776	0.797	-90.82	-13.672	12.024	0.522	-1.582	40.073	0	0	0	0	0	0	0
WT333(F4E4E1AF1293)	3.75	13105	2022-11-25 16:53:17.175	0.117	-0.776	0.797	-90.82	-13.672	12.024	0.044	-1.642	40.012	0	0	0	0	0	0	0
WT333(F4E4E1AF1293)	3.75	13105	2022-11-25 16:53:17.175	0.117	-0.776	0.797	-90.82	-13.672	12.024	-0.428	-1.703	39.957	0	0	0	0	0	0	0
WT333(F4E4E1AF1293)	3.75	13105	2022-11-25 16:53:17.175	-0.168	0.714	1.255	64.941	3.357	-3.723	-0.121	-1.675	39.814	0	0	0	0	0	0	0
WT333(F4E4E1AF1293)	3.75	13105	2022-11-25 16:53:17.175	-0.337	1.428	2.511	64.941	3.357	-3.723	0.198	-1.653	39.677	0	0	0	0	0	0	0
WT333(F4E4E1AF1293)	3.75	13105	2022-11-25 16:53:17.175	-0.674	2.856	5.022	64.941	3.357	-3.723	0.544	-1.637	39.534	0	0	0	0	0	0	0
WT333(F4E4E1AF1293)	3.75	13105	2022-11-25 16:53:17.175	-1.348	5.713	10.045	64.941	3.357	-3.723	0.912	-1.62	39.391	0	0	0	0	0	0	0
WT333(F4E4E1AF1293)	3.75	13105	2022-11-25 16:53:17.175	-0.004	-0.237	0.853	17.456	3.54	-1.343	1.044	-1.599	39.26	0	0	0	0	0	0	0
WT333(F4E4E1AF1293)	3.75	13105	2022-11-25 16:53:17.175	-0.004	-0.237	0.853	17.456	3.54	-1.343	1.17	-1.582	39.122	0	0	0	0	0	0	0
WT333(F4E4E1AF1293)	3.75	13105	2022-11-25 16:53:17.175	-0.004	-0.237	0.853	17.456	3.54	-1.343	1.291	-1.56	38.99	0	0	0	0	0	0	0
WT333(F4E4E1AF1293)	3.75	13105	2022-11-25 16:53:17.175	-0.004	-0.237	0.853	17.456	3.54	-1.343	1.412	-1.544	38.859	0	0	0	0	0	0	0
WT333(F4E4E1AF1293)	3.75	13105	2022-11-25 16:53:17.175	0.036	0.078	1.068	-14.16	-1.038	0.366	1.379	-1.544	38.732	0	0	0	0	0	0	0
WT333(F4E4E1AF1293)	3.75	13105	2022-11-25 16:53:17.206	0.04	0.074	1.043	14.099	1.343	-0.549	1.467	-1.439	32.959	0	0	0	0	0	0	0
WT333(F4E4E1AF1293)	3.75	13105	2022-11-25 16:53:17.206	0.04	0.074	1.043	14.099	1.343	-0.549	1.544	-1.434	32.811	0	0	0	0	0	0	0
WT333(F4E4E1AF1293)	3.75	13105	2022-11-25 16:53:17.206	0.04	0.074	1.043	14.099	1.343	-0.549	1.615	-1.428	32.657	0	0	0	0	0	0	0
WT333(F4E4E1AF1293)	3.75	13105	2022-11-25 16:53:17.206	0	-0.024	0.99	-0.305	0	-0.793	1.62	-1.423	32.503	0	0	0	0	0	0	0
WT333(F4E4E1AF1293)	3.75	13105	2022-11-25 16:53:17.206	0	-0.024	0.99	-0.305	0	-0.793	1.626	-1.423	32.349	0	0	0	0	0	0	0
WT333(F4E4E1AF1293)	3.75	13105	2022-11-25 16:53:17.206	0	-0.024	0.99	-0.305	0	-0.793	1.626	-1.423	32.201	0	0	0	0	0	0	0
WT333(F4E4E1AF1293)	3.75	13105	2022-11-25 16:53:17.206	0	-0.024	0.99	-0.305	0	-0.793	1.626	-1.423	32.042	0	0	0	0	0	0	0
WT333(F4E4E1AF1293)	3.75	13105	2022-11-25 16:53:17.206	0.003	0.031	1.009	-5.981	-0.305	-0.977	1.604	-1.423	31.888	0	0	0	0	0	0	0
WT333(F4E4E1AF1293)	3.75	13105	2022-11-25 16:53:17.253	0.003	0.031	1.009	-5.981	-0.305	-0.977	1.577	-1.417	31.734	0	0	0	0	0	0	0
WT333(F4E4E1AF1293)	3.75	13105	2022-11-25 16:53:17.253	0.003	0.031	1.009	-5.981	-0.305	-0.977	1.549	-1.417	31.58	0	0	0	0	0	0	0
WT333(F4E4E1AF1293)	3.75	13105	2022-11-25 16:53:17.253	0.003	0.031	1.009	-5.981	-0.305	-0.977	1.522	-1.417	31.421	0	0	0	0	0	0	0
WT333(F4E4E1AF1293)	3.75	13105	2022-11-25 16:53:17.253	0.05	-0.001	1.014	-0.183	0.366	-0.366	1.527	-1.417	31.267	0	0	0	0	0	0	0
WT333(F4E4E1AF1293)	3.75	13105	2022-11-25 16:53:17.253	0.05	-0.001	1.014	-0.183	0.366	-0.366	1.527	-1.412	31.119	0	0	0	0	0	0	0
WT333(F4E4E1AF1293)	3.75	13105	2022-11-25 16:53:17.253	0.05	-0.001	1.014	-0.183	0.366	-0.366	1.527	-1.406	30.965	0	0	0	0	0	0	0
WT333(F4E4E1AF1293)	3.75	13105	2022-11-25 16:53:17.253	0.05	-0.001	1.014	-0.183	0.366	-0.366	1.527	-1.406	30.806	0	0	0	0	0	0	0
WT333(F4E4E1AF1293)	3.75	13105	2022-11-25 16:53:17.253	0.004	0.008	1.014	6.165	-0.061	-0.427	1.56	-1.406	30.652	0	0	0	0	0	0	0
WT333(F4E4E1AF1293)	3.75	13105	2022-11-25 16:53:17.268	0.004	0.008	1.014	6.165	-0.061	-0.427	1.593	-1.401	30.498	0	0	0	0	0	0	0
WT333(F4E4E1AF1293)	3.75	13105	2022-11-25 16:53:17.268	0.004	0.008	1.014	6.165	-0.061	-0.427	1.626	-1.401	30.344	0	0	0	0	0	0	0
WT333(F4E4E1AF1293)	3.75	13105	2022-11-25 16:53:17.268	0.004	0.008	1.014	6.165	-0.061	-0.427	1.659	-1.401	30.185	0	0	0	0	0	0	0
WT333(F4E4E1AF1293)	3.75	13105	2022-11-25 16:53:17.268	0.051	0.016	1.011	-0.916	0	-0.305	1.653	-1.401	30.031	0	0	0	0	0	0	0
WT333(F4E4E1AF1293)	3.75	13105	2022-11-25 16:53:17.268	0.051	0.016	1.011	-0.916	0	-0.305	1.648	-1.395	29.877	0	0	0	0	0	0	0
WT333(F4E4E1AF1293)	3.75	13105	2022-11-25 16:53:17.268	0.051	0.016	1.011	-0.916	0	-0.305	1.642	-1.395	29.724	0	0	0	0	0	0	0
WT333(F4E4E1AF1293)	3.75	13105	2022-11-25 16:53:17.268	-0.038	0.025	1.021	3.601	0.427	-0.305	1.664	-1.39	29.57	0	0	0	0	0	0	0
WT333(F4E4E1AF1293)	3.75	13105	2022-11-25 16:53:17.268	-0.038	0.025	1.021	3.601	0.427	-0.305	1.681	-1.39	29.41	0	0	0	0	0	0	0
WT333(F4E4E1AF1293)	3.75	13105	2022-11-25 16:53:17.315	-0.008	0.046	1.034	-2.747	-1.16	-1.526	1.681	-1.351	27.999	0	0	0	0	0	0	0
WT333(F4E4E1AF1293)	3.75	13105	2022-11-25 16:53:17.315	-0.008	0.046	1.034	-2.747	-1.16	-1.526	1.664	-1.357	27.834	0	0	0	0	0	0	0
WT333(F4E4E1AF1293)	3.75	13105	2022-11-25 16:53:17.315	-0.034	0.037	1.019	0.61	1.709	0.427	1.67	-1.346	27.68	0	0	0	0	0	0	0
WT333(F4E4E1AF1293)	3.75	13105	2022-11-25 16:53:17.315	-0.034	0.037	1.019	0.61	1.709	0.427	1.675	-1.34	27.532	0	0	0	0	0	0	0
WT333(F4E4E1AF1293)	3.75	13105	2022-11-25 16:53:17.315	-0.034	0.037	1.019	0.61	1.709	0.427	1.675	-1.329	27.378	0	0	0	0	0	0	0
WT333(F4E4E1AF1293)	3.75	13105	2022-11-25 16:53:17.315	-0.034	0.037	1.019	0.61	1.709	0.427	1.681	-1.318	27.224	0	0	0	0	0	0	0
WT333(F4E4E1AF1293)	3.75	13105	2022-11-25 16:53:17.315	0.039	-0.007	0.998	-5.737	0.366	-0.183	1.653	-1.313	27.07	0	0	0	0	0	0	0
WT333(F4E4E1AF1293)	3.75	13105	2022-11-25 16:53:17.315	0.039	-0.007	0.998	-5.737	0.366	-0.183	1.626	-1.307	26.917	0	0	0	0	0	0	0
WT333(F4E4E1AF1293)	3.75	13105	2022-11-25 16:53:17.378	0.039	-0.007	0.998	-5.737	0.366	-0.183	1.599	-1.307	26.763	0	0	0	0	0	0	0
WT333(F4E4E1AF1293)	3.75	13105	2022-11-25 16:53:17.378	0.039	-0.007	0.998	-5.737	0.366	-0.183	1.571	-1.302	26.609	0	0	0	0	0	0	0
WT333(F4E4E1AF1293)	3.75	13105	2022-11-25 16:53:17.378	0.013	0.009	1.01	-6.042	0.244	-0.427	1.538	-1.296	26.45	0	0	0	0	0	0	0
WT333(F4E4E1AF1293)	3.75	13105	2022-11-25 16:53:17.378	0.013	0.009	1.01	-6.042	0.244	-0.427	1.511	-1.296	26.296	0	0	0	0	0	0	0
WT333(F4E4E1AF1293)	3.75	13105	2022-11-25 16:53:17.378	0.013	0.009	1.01	-6.042	0.244	-0.427	1.478	-1.291	26.142	0	0	0	0	0	0	0
WT333(F4E4E1AF1293)	3.75	13105	2022-11-25 16:53:17.378	0.013	0.009	1.01	-6.042	0.244	-0.427	1.45	-1.291	25.988	0	0	0	0	0	0	0
WT333(F4E4E1AF1293)	3.75	13105	2022-11-25 16:53:17.378	0.034	0.029	1.032	7.141	-0.061	-0.549	1.483	-1.285	25.829	0	0	0	0	0	0	0
WT333(F4E4E1AF1293)	3.75	13105	2022-11-25 16:53:17.378	0.034	0.029	1.032	7.141	-0.061	-0.549	1.522	-1.285	25.675	0	0	0	0	0	0	0
WT333(F4E4E1AF1293)	3.75	13105	2022-11-25 16:53:17.378	0.034	0.029	1.032	7.141	-0.061	-0.549	1.555	-1.285	25.521	0	0	0	0	0	0	0
WT333(F4E4E1AF1293)	3.75	13105	2022-11-25 16:53:17.378	0.034	0.029	1.032	7.141	-0.061	-0.549	1.593	-1.285	25.367	0	0	0	0	0	0	0
WT333(F4E4E1AF1293)	3.75	13105	2022-11-25 16:53:17.378	0.012	0.008	1.011	2.441	0.488	-0.427	1.604	-1.28	25.214	0	0	0	0	0	0	0
WT333(F4E4E1AF1293)	3.75	13105	2022-11-25 16:53:17.378	0.012	0.008	1.011	2.441	0.488	-0.427	1.615	-1.274	25.06	0	0	0	0	0	0	0
WT333(F4E4E1AF1293)	3.75	13105	2022-11-25 16:53:17.378	0.012	0.008	1.011	2.441	0.488	-0.427	1.626	-1.274	24.906	0	0	0	0	0	0	0
WT333(F4E4E1AF1293)	3.75	13105	2022-11-25 16:53:17.378	0.012	0.008	1.011	2.441	0.488	-0.427	1.637	-1.269	24.752	0	0	0	0	0	0	0
WT333(F4E4E1AF1293)	3.75	13105	2022-11-25 16:53:17.378	0.025	0.02	1.03	4.15	-0.366	-0.549	1.659	-1.269	24.598	0	0	0	0	0	0	0
WT333(F4E4E1AF1293)	3.75	13105	2022-11-25 16:53:17.378	0.025	0.02	1.03	4.15	-0.366	-0.549	1.675	-1.269	24.445	0	0	0	0	0	0	0
WT333(F4E4E1AF1293)	3.75	13105	2022-11-25 16:53:17.409	0.025	0.02	1.03	4.15	-0.366	-0.549	1.697	-1.269	24.291	0	0	0	0	0	0	0
WT333(F4E4E1AF1293)	3.75	13105	2022-11-25 16:53:17.409	0.025	0.02	1.03	4.15	-0.366	-0.549	1.714	-1.269	24.137	0	0	0	0	0	0	0
WT333(F4E4E1AF1293)	3.75	13105	2022-11-25 16:53:17.409	-0.029	0.021	1.015	-1.831	1.16	0.549	1.708	-1.263	23.989	0	0	0	0	0	0	0
WT333(F4E4E1AF1293)	3.75	13105	2022-11-25 16:53:17.409	-0.029	0.021	1.015	-1.831	1.16	0.549	1.697	-1.252	23.84	0	0	0	0	0	0	0
WT333(F4E4E1AF1293)	3.75	13105	2022-11-25 16:53:17.409	-0.029	0.021	1.015	-1.831	1.16	0.549	1.686	-1.247	23.698	0	0	0	0	0	0	0
WT333(F4E4E1AF1293)	3.75	13105	2022-11-25 16:53:17.409	-0.029	0.021	1.015	-1.831	1.16	0.549	1.675	-1.236	23.549	0	0	0	0	0	0	0
WT333(F4E4E1AF1293)	3.75	13105	2022-11-25 16:53:17.409	0.059	0.027	1.014	-2.869	-0.977	-1.343	1.659	-1.241	23.395	0	0	0	0	0	0	0
WT333(F4E4E1AF1293)	3.75	13105	2022-11-25 16:53:17.409	0.059	0.027	1.014	-2.869	-0.977	-1.343	1.648	-1.241	23.242	0	0	0	0	0	0	0
WT333(F4E4E1AF1293)	3.75	13105	2022-11-25 16:53:17.596	0.059	0.027	1.014	-2.869	-0.977	-1.343	1.631	-1.247	23.088	0	0	0	0	0	0	0
WT333(F4E4E1AF1293)	3.75	13105	2022-11-25 16:53:17.596	0.059	0.027	1.014	-2.869	-0.977	-1.343	1.615	-1.247	22.934	0	0	0	0	0	0	0
WT333(F4E4E1AF1293)	3.75	13105	2022-11-25 16:53:17.596	0.059	0.013	1.013	2.563	-0.061	-0.061	1.626	-1.247	22.786	0	0	0	0	0	0	0
WT333(F4E4E1AF1293)	3.75	13105	2022-11-25 16:53:17.596	0.059	0.013	1.013	2.563	-0.061	-0.061	1.642	-1.247	22.643	0	0	0	0	0	0	0
WT333(F4E4E1AF1293)	3.75	13105	2022-11-25 16:53:17.596	0.059	0.013	1.013	2.563	-0.061	-0.061	1.653	-1.247	22.495	0	0	0	0	0	0	0
WT333(F4E4E1AF1293)	3.75	13105	2022-11-25 16:53:17.596	0.059	0.013	1.013	2.563	-0.061	-0.061	1.664	-1.247	22.352	0	0	0	0	0	0	0
WT333(F4E4E1AF1293)	3.75	13105	2022-11-25 16:53:17.596	-0.094	0.011	1.023	5.066	1.831	0.732	1.686	-1.236	22.209	0	0	0	0	0	0	0
WT333(F4E4E1AF1293)	3.75	13105	2022-11-25 16:53:17.596	-0.094	0.011	1.023	5.066	1.831	0.732	1.708	-1.225	22.072	0	0	0	0	0	0	0
WT333(F4E4E1AF1293)	3.75	13105	2022-11-25 16:53:17.627	-0.094	0.011	1.023	5.066	1.831	0.732	1.736	-1.214	21.929	0	0	0	0	0	0	0
WT333(F4E4E1AF1293)	3.75	13105	2022-11-25 16:53:17.627	-0.094	0.011	1.023	5.066	1.831	0.732	1.758	-1.203	21.791	0	0	0	0	0	0	0
WT333(F4E4E1AF1293)	3.75	13105	2022-11-25 16:53:17.627	0.102	0.011	1.023	-3.601	-0.183	-0.366	1.741	-1.203	21.649	0	0	0	0	0	0	0
WT333(F4E4E1AF1293)	3.75	13105	2022-11-25 16:53:17.627	0.102	0.011	1.023	-3.601	-0.183	-0.366	1.719	-1.198	21.506	0	0	0	0	0	0	0
WT333(F4E4E1AF1293)	3.75	13105	2022-11-25 16:53:17.627	0.102	0.011	1.023	-3.601	-0.183	-0.366	1.703	-1.198	21.363	0	0	0	0	0	0	0
WT333(F4E4E1AF1293)	3.75	13105	2022-11-25 16:53:17.627	0.102	0.011	1.023	-3.601	-0.183	-0.366	1.681	-1.198	21.22	0	0	0	0	0	0	0
WT333(F4E4E1AF1293)	3.75	13105	2022-11-25 16:53:17.627	0.021	0.018	1.021	1.221	-0.366	-1.16	1.686	-1.198	21.077	0	0	0	0	0	0	0
WT333(F4E4E1AF1293)	3.75	13105	2022-11-25 16:53:17.627	0.021	0.018	1.021	1.221	-0.366	-1.16	1.686	-1.203	20.929	0	0	0	0	0	0	0
WT333(F4E4E1AF1293)	3.75	13105	2022-11-25 16:53:17.675	0.021	0.018	1.021	1.221	-0.366	-1.16	1.692	-1.203	20.786	0	0	0	0	0	0	0
WT333(F4E4E1AF1293)	3.75	13105	2022-11-25 16:53:17.675	0.021	0.018	1.021	1.221	-0.366	-1.16	1.697	-1.203	20.643	0	0	0	0	0	0	0
WT333(F4E4E1AF1293)	3.75	13105	2022-11-25 16:53:17.675	0.014	0.039	1.027	3.113	0.793	0.183	1.708	-1.198	20.506	0	0	0	0	0	0	0
WT333(F4E4E1AF1293)	3.75	13105	2022-11-25 16:53:17.675	0.014	0.039	1.027	3.113	0.793	0.183	1.725	-1.192	20.369	0	0	0	0	0	0	0
WT333(F4E4E1AF1293)	3.75	13105	2022-11-25 16:53:17.675	0.014	0.039	1.027	3.113	0.793	0.183	1.736	-1.187	20.237	0	0	0	0	0	0	0
WT333(F4E4E1AF1293)	3.75	13105	2022-11-25 16:53:17.675	0.014	0.039	1.027	3.113	0.793	0.183	1.752	-1.181	20.099	0	0	0	0	0	0	0
WT333(F4E4E1AF1293)	3.75	13105	2022-11-25 16:53:17.675	0.068	0.001	1.018	-2.319	-0.061	-0.732	1.741	-1.181	19.962	0	0	0	0	0	0	0
WT333(F4E4E1AF1293)	3.75	13105	2022-11-25 16:53:17.675	0.068	0.001	1.018	-2.319	-0.061	-0.732	1.725	-1.181	19.825	0	0	0	0	0	0	0
WT333(F4E4E1AF1293)	3.75	13105	2022-11-25 16:53:17.675	0.068	0.001	1.018	-2.319	-0.061	-0.732	1.714	-1.181	19.688	0	0	0	0	0	0	0
WT333(F4E4E1AF1293)	3.75	13105	2022-11-25 16:53:17.675	0.068	0.001	1.018	-2.319	-0.061	-0.732	1.697	-1.181	19.55	0	0	0	0	0	0	0
WT333(F4E4E1AF1293)	3.75	13105	2022-11-25 16:53:17.675	0.025	0.031	1.019	0.61	0.671	-0.122	1.697	-1.181	19.418	0	0	0	0	0	0	0
WT333(F4E4E1AF1293)	3.75	13105	2022-11-25 16:53:17.675	0.025	0.031	1.019	0.61	0.671	-0.122	1.697	-1.176	19.286	0	0	0	0	0	0	0
WT333(F4E4E1AF1293)	3.75	13105	2022-11-25 16:53:17.675	0.025	0.031	1.019	0.61	0.671	-0.122	1.697	-1.176	19.155	0	0	0	0	0	0	0
WT333(F4E4E1AF1293)	3.75	13105	2022-11-25 16:53:17.675	0.025	0.031	1.019	0.61	0.671	-0.122	1.703	-1.17	19.023	0	0	0	0	0	0	0
WT333(F4E4E1AF1293)	3.75	13105	2022-11-25 16:53:17.675	0.014	0.014	1.026	-0.061	1.343	0.366	1.697	-1.165	18.896	0	0	0	0	0	0	0
WT333(F4E4E1AF1293)	3.75	13105	2022-11-25 16:53:17.675	0.014	0.014	1.026	-0.061	1.343	0.366	1.697	-1.159	18.77	0	0	0	0	0	0	0
WT333(F4E4E1AF1293)	3.75	13105	2022-11-25 16:53:17.862	0.014	0.014	1.026	-0.061	1.343	0.366	1.692	-1.154	18.644	0	0	0	0	0	0	0
WT333(F4E4E1AF1293)	3.75	13105	2022-11-25 16:53:17.862	0.014	0.014	1.026	-0.061	1.343	0.366	1.692	-1.148	18.517	0	0	0	0	0	0	0
WT333(F4E4E1AF1293)	3.75	13105	2022-11-25 16:53:17.862	-0.07	0.022	1.025	1.709	1.221	0.61	1.697	-1.143	18.397	0	0	0	0	0	0	0
WT333(F4E4E1AF1293)	3.75	13105	2022-11-25 16:53:17.862	-0.07	0.022	1.025	1.709	1.221	0.61	1.703	-1.132	18.276	0	0	0	0	0	0	0
WT333(F4E4E1AF1293)	3.75	13105	2022-11-25 16:53:17.862	-0.07	0.022	1.025	1.709	1.221	0.61	1.708	-1.126	18.155	0	0	0	0	0	0	0
WT333(F4E4E1AF1293)	3.75	13105	2022-11-25 16:53:17.862	-0.07	0.022	1.025	1.709	1.221	0.61	1.719	-1.115	18.034	0	0	0	0	0	0	0

## Sheet: 200cm
设备名称	电压	版本	片上时间	加速度X(g)	加速度Y(g)	加速度Z(g)	角速度X(°/s)	角速度Y(°/s)	角速度Z(°/s)	角度X(°)	角度Y(°)	角度Z(°)	磁场X	磁场Y	磁场Z	四元数0	四元数1	四元数2	四元数3	状态
WT333(F4E4E1AF1293)	3.75	13105	2022-11-25 11:03:33.935	0.018	0.009	1.022	4.639	0.244	0.366	-0.478	-0.648	132.38	0	0	0	0	0	0	0
WT333(F4E4E1AF1293)	3.75	13105	2022-11-25 11:03:33.935	0.018	0.009	1.022	4.639	0.244	0.366	-0.456	-0.648	132.726	0	0	0	0	0	0	0
WT333(F4E4E1AF1293)	3.75	13105	2022-11-25 11:03:33.935	0.018	0.009	1.022	4.639	0.244	0.366	-0.428	-0.648	133.072	0	0	0	0	0	0	0
WT333(F4E4E1AF1293)	3.75	13105	2022-11-25 11:03:33.935	0.018	0.009	1.022	4.639	0.244	0.366	-0.406	-0.648	133.418	0	0	0	0	0	0	0
WT333(F4E4E1AF1293)	3.75	13105	2022-11-25 11:03:33.935	-0.026	-0.008	1.006	1.77	0.61	0.549	-0.396	-0.648	133.764	0	0	0	0	0	0	0
WT333(F4E4E1AF1293)	3.75	13105	2022-11-25 11:03:33.935	-0.026	-0.008	1.006	1.77	0.61	0.549	-0.39	-0.643	134.11	0	0	0	0	0	0	0
WT333(F4E4E1AF1293)	3.75	13105	2022-11-25 11:03:33.935	-0.026	-0.008	1.006	1.77	0.61	0.549	-0.379	-0.643	134.456	0	0	0	0	0	0	0
WT333(F4E4E1AF1293)	3.75	13105	2022-11-25 11:03:33.935	-0.026	-0.008	1.006	1.77	0.61	0.549	-0.368	-0.637	134.802	0	0	0	0	0	0	0
WT333(F4E4E1AF1293)	3.75	13105	2022-11-25 11:03:34.107	0.012	0.013	1.024	3.235	0.366	0.183	-0.357	-0.637	135.148	0	0	0	0	0	0	0
WT333(F4E4E1AF1293)	3.75	13105	2022-11-25 11:03:34.107	0.012	0.013	1.024	3.235	0.366	0.183	-0.341	-0.637	135.494	0	0	0	0	0	0	0
WT333(F4E4E1AF1293)	3.75	13105	2022-11-25 11:03:34.107	0.012	0.013	1.024	3.235	0.366	0.183	-0.324	-0.637	135.84	0	0	0	0	0	0	0
WT333(F4E4E1AF1293)	3.75	13105	2022-11-25 11:03:34.107	0.012	0.013	1.024	3.235	0.366	0.183	-0.308	-0.632	136.187	0	0	0	0	0	0	0
WT333(F4E4E1AF1293)	3.75	13105	2022-11-25 11:03:34.107	0.019	0.02	0.992	12.451	0.366	0	-0.247	-0.632	136.533	0	0	0	0	0	0	0
WT333(F4E4E1AF1293)	3.75	13105	2022-11-25 11:03:34.107	0.019	0.02	0.992	12.451	0.366	0	-0.181	-0.632	136.879	0	0	0	0	0	0	0
WT333(F4E4E1AF1293)	3.75	13105	2022-11-25 11:03:34.107	0.019	0.02	0.992	12.451	0.366	0	-0.121	-0.626	137.219	0	0	0	0	0	0	0
WT333(F4E4E1AF1293)	3.75	13105	2022-11-25 11:03:34.107	0.019	0.02	0.992	12.451	0.366	0	-0.06	-0.626	137.565	0	0	0	0	0	0	0
WT333(F4E4E1AF1293)	3.75	13105	2022-11-25 11:03:34.295	0.004	-0.014	1.006	12.695	0.671	0.793	0	-0.626	137.911	0	0	0	0	0	0	0
WT333(F4E4E1AF1293)	3.75	13105	2022-11-25 11:03:34.295	0.004	-0.014	1.006	12.695	0.671	0.793	0.06	-0.621	138.263	0	0	0	0	0	0	0
WT333(F4E4E1AF1293)	3.75	13105	2022-11-25 11:03:34.295	0.004	-0.014	1.006	12.695	0.671	0.793	0.126	-0.621	138.609	0	0	0	0	0	0	0
WT333(F4E4E1AF1293)	3.75	13105	2022-11-25 11:03:34.295	0.004	-0.014	1.006	12.695	0.671	0.793	0.187	-0.615	138.961	0	0	0	0	0	0	0
WT333(F4E4E1AF1293)	3.75	13105	2022-11-25 11:03:34.295	0.048	-0.057	0.999	7.141	0	-0.671	0.225	-0.621	139.301	0	0	0	0	0	0	0
WT333(F4E4E1AF1293)	3.75	13105	2022-11-25 11:03:34.295	0.048	-0.057	0.999	7.141	0	-0.671	0.258	-0.621	139.642	0	0	0	0	0	0	0
WT333(F4E4E1AF1293)	3.75	13105	2022-11-25 11:03:34.295	0.048	-0.057	0.999	7.141	0	-0.671	0.297	-0.626	139.982	0	0	0	0	0	0	0
WT333(F4E4E1AF1293)	3.75	13105	2022-11-25 11:03:34.295	0.048	-0.057	0.999	7.141	0	-0.671	0.335	-0.626	140.323	0	0	0	0	0	0	0
WT333(F4E4E1AF1293)	3.75	13105	2022-11-25 11:03:34.373	0.021	0.024	1.045	3.418	0	-0.793	0.352	-0.632	140.663	0	0	0	0	0	0	0
WT333(F4E4E1AF1293)	3.75	13105	2022-11-25 11:03:34.373	0.021	0.024	1.045	3.418	0	-0.793	0.368	-0.632	141.01	0	0	0	0	0	0	0
WT333(F4E4E1AF1293)	3.75	13105	2022-11-25 11:03:34.373	0.021	0.024	1.045	3.418	0	-0.793	0.39	-0.637	141.35	0	0	0	0	0	0	0
WT333(F4E4E1AF1293)	3.75	13105	2022-11-25 11:03:34.373	0.021	0.024	1.045	3.418	0	-0.793	0.406	-0.637	141.691	0	0	0	0	0	0	0
WT333(F4E4E1AF1293)	3.75	13105	2022-11-25 11:03:34.373	-0.016	0.034	1.035	2.441	-0.244	-0.122	0.417	-0.643	142.031	0	0	0	0	0	0	0
WT333(F4E4E1AF1293)	3.75	13105	2022-11-25 11:03:34.373	-0.016	0.034	1.035	2.441	-0.244	-0.122	0.434	-0.643	142.377	0	0	0	0	0	0	0
WT333(F4E4E1AF1293)	3.75	13105	2022-11-25 11:03:34.373	-0.016	0.034	1.035	2.441	-0.244	-0.122	0.445	-0.648	142.723	0	0	0	0	0	0	0
WT333(F4E4E1AF1293)	3.75	13105	2022-11-25 11:03:34.373	-0.016	0.034	1.035	2.441	-0.244	-0.122	0.456	-0.648	143.064	0	0	0	0	0	0	0
WT333(F4E4E1AF1293)	3.75	13105	2022-11-25 11:03:34.467	-0.142	-0.027	0.991	-1.221	0.549	0.61	0.45	-0.648	143.416	0	0	0	0	0	0	0
WT333(F4E4E1AF1293)	3.75	13105	2022-11-25 11:03:34.467	-0.142	-0.027	0.991	-1.221	0.549	0.61	0.439	-0.648	143.762	0	0	0	0	0	0	0
WT333(F4E4E1AF1293)	3.75	13105	2022-11-25 11:03:34.467	-0.142	-0.027	0.991	-1.221	0.549	0.61	0.428	-0.648	144.108	0	0	0	0	0	0	0
WT333(F4E4E1AF1293)	3.75	13105	2022-11-25 11:03:34.467	-0.142	-0.027	0.991	-1.221	0.549	0.61	0.417	-0.648	144.454	0	0	0	0	0	0	0
WT333(F4E4E1AF1293)	3.75	13105	2022-11-25 11:03:34.467	0.081	0.034	1.031	-2.869	-0.061	0.305	0.401	-0.648	144.805	0	0	0	0	0	0	0
WT333(F4E4E1AF1293)	3.75	13105	2022-11-25 11:03:34.467	0.081	0.034	1.031	-2.869	-0.061	0.305	0.385	-0.648	145.151	0	0	0	0	0	0	0
WT333(F4E4E1AF1293)	3.75	13105	2022-11-25 11:03:34.467	0.081	0.034	1.031	-2.869	-0.061	0.305	0.374	-0.648	144.805	0	0	0	0	0	0	0
WT333(F4E4E1AF1293)	3.75	13105	2022-11-25 11:03:34.467	0.081	0.034	1.031	-2.869	-0.061	0.305	0.357	-0.648	144.465	0	0	0	0	0	0	0
WT333(F4E4E1AF1293)	3.75	13105	2022-11-25 11:03:34.529	-0.025	-0.039	1	2.136	0.183	0.244	0.148	-0.659	138.625	0	0	0	0	0	0	0
WT333(F4E4E1AF1293)	3.75	13105	2022-11-25 11:03:34.529	-0.025	-0.039	1	2.136	0.183	0.244	0.159	-0.659	138.285	0	0	0	0	0	0	0
WT333(F4E4E1AF1293)	3.75	13105	2022-11-25 11:03:34.529	-0.025	-0.039	1	2.136	0.183	0.244	0.17	-0.659	137.944	0	0	0	0	0	0	0
WT333(F4E4E1AF1293)	3.75	13105	2022-11-25 11:03:34.529	0.044	-0.076	0.99	-4.028	-0.244	-0.244	0.148	-0.659	137.604	0	0	0	0	0	0	0
WT333(F4E4E1AF1293)	3.75	13105	2022-11-25 11:03:34.529	0.044	-0.076	0.99	-4.028	-0.244	-0.244	0.126	-0.659	137.263	0	0	0	0	0	0	0
WT333(F4E4E1AF1293)	3.75	13105	2022-11-25 11:03:34.529	0.044	-0.076	0.99	-4.028	-0.244	-0.244	0.104	-0.659	136.917	0	0	0	0	0	0	0
WT333(F4E4E1AF1293)	3.75	13105	2022-11-25 11:03:34.529	0.044	-0.076	0.99	-4.028	-0.244	-0.244	0.088	-0.659	136.577	0	0	0	0	0	0	0
WT333(F4E4E1AF1293)	3.75	13105	2022-11-25 11:03:34.529	-0.005	0.039	1.033	-0.488	-0.061	0.61	0.082	-0.659	136.241	0	0	0	0	0	0	0
WT333(F4E4E1AF1293)	3.75	13105	2022-11-25 11:03:34.529	0.005	-0.131	1.019	-7.751	-0.244	-1.282	0.143	-0.687	127.842	0	0	0	0	0	0	0
WT333(F4E4E1AF1293)	3.75	13105	2022-11-25 11:03:34.529	0.005	-0.131	1.019	-7.751	-0.244	-1.282	0.104	-0.681	127.507	0	0	0	0	0	0	0
WT333(F4E4E1AF1293)	3.75	13105	2022-11-25 11:03:34.529	0.005	-0.131	1.019	-7.751	-0.244	-1.282	0.066	-0.681	127.178	0	0	0	0	0	0	0
WT333(F4E4E1AF1293)	3.75	13105	2022-11-25 11:03:34.529	0.092	0.002	1.027	-5.859	-0.366	-1.892	0.038	-0.681	126.843	0	0	0	0	0	0	0
WT333(F4E4E1AF1293)	3.75	13105	2022-11-25 11:03:34.529	0.092	0.002	1.027	-5.859	-0.366	-1.892	0.005	-0.676	126.508	0	0	0	0	0	0	0
WT333(F4E4E1AF1293)	3.75	13105	2022-11-25 11:03:34.529	0.092	0.002	1.027	-5.859	-0.366	-1.892	-0.016	-0.676	126.178	0	0	0	0	0	0	0
WT333(F4E4E1AF1293)	3.75	13105	2022-11-25 11:03:34.529	0.092	0.002	1.027	-5.859	-0.366	-1.892	-0.049	-0.676	125.843	0	0	0	0	0	0	0
WT333(F4E4E1AF1293)	3.75	13105	2022-11-25 11:03:34.529	-0.032	0.027	1.055	2.869	1.77	1.16	-0.038	-0.665	125.53	0	0	0	0	0	0	0
WT333(F4E4E1AF1293)	3.75	13105	2022-11-25 11:03:34.529	-0.043	-0.007	1.012	3.784	-0.183	2.747	0.439	-0.522	115.378	0	0	0	0	0	0	0
WT333(F4E4E1AF1293)	3.75	13105	2022-11-25 11:03:34.529	-0.043	-0.007	1.012	3.784	-0.183	2.747	0.461	-0.522	115.104	0	0	0	0	0	0	0
WT333(F4E4E1AF1293)	3.75	13105	2022-11-25 11:03:34.529	-0.043	-0.007	1.012	3.784	-0.183	2.747	0.478	-0.522	114.829	0	0	0	0	0	0	0
WT333(F4E4E1AF1293)	3.75	13105	2022-11-25 11:03:34.529	0.011	-0.045	1.026	-1.831	-0.244	-2.075	0.467	-0.516	114.527	0	0	0	0	0	0	0
WT333(F4E4E1AF1293)	3.75	13105	2022-11-25 11:03:34.529	0.011	-0.045	1.026	-1.831	-0.244	-2.075	0.461	-0.516	114.23	0	0	0	0	0	0	0
WT333(F4E4E1AF1293)	3.75	13105	2022-11-25 11:03:34.529	0.011	-0.045	1.026	-1.831	-0.244	-2.075	0.45	-0.516	113.934	0	0	0	0	0	0	0
WT333(F4E4E1AF1293)	3.75	13105	2022-11-25 11:03:34.529	0.011	-0.045	1.026	-1.831	-0.244	-2.075	0.439	-0.516	113.637	0	0	0	0	0	0	0
WT333(F4E4E1AF1293)	3.75	13105	2022-11-25 11:03:34.529	-0.081	-0.045	1.032	-4.761	0.122	-1.221	0.412	-0.511	113.34	0	0	0	0	0	0	0
WT333(F4E4E1AF1293)	3.75	13105	2022-11-25 11:03:34.529	0.109	-0.019	1.019	0.854	-0.427	-0.549	0.357	-0.489	110.83	0	0	0	0	0	0	0
WT333(F4E4E1AF1293)	3.75	13105	2022-11-25 11:03:34.529	0.109	-0.019	1.019	0.854	-0.427	-0.549	0.357	-0.494	110.555	0	0	0	0	0	0	0
WT333(F4E4E1AF1293)	3.75	13105	2022-11-25 11:03:34.529	0.109	-0.019	1.019	0.854	-0.427	-0.549	0.352	-0.494	110.281	0	0	0	0	0	0	0
WT333(F4E4E1AF1293)	3.75	13105	2022-11-25 11:03:34.529	0.231	-0.125	0.903	-0.977	-0.244	0.549	0.341	-0.494	110.017	0	0	0	0	0	0	0
WT333(F4E4E1AF1293)	3.75	13105	2022-11-25 11:03:34.529	0.231	-0.125	0.903	-0.977	-0.244	0.549	0.33	-0.5	109.753	0	0	0	0	0	0	0
WT333(F4E4E1AF1293)	3.75	13105	2022-11-25 11:03:34.529	0.231	-0.125	0.903	-0.977	-0.244	0.549	0.313	-0.5	109.49	0	0	0	0	0	0	0
WT333(F4E4E1AF1293)	3.75	13105	2022-11-25 11:03:34.529	-0.355	-0.03	1.008	-4.517	0.061	2.808	0.28	-0.5	109.237	0	0	0	0	0	0	0
WT333(F4E4E1AF1293)	3.75	13105	2022-11-25 11:03:34.529	-0.355	-0.03	1.008	-4.517	0.061	2.808	0.253	-0.5	108.984	0	0	0	0	0	0	0
WT333(F4E4E1AF1293)	3.75	13105	2022-11-25 11:03:34.529	0.019	0.049	1.058	1.038	-0.122	0.183	0.341	-0.478	106.661	0	0	0	0	0	0	0
WT333(F4E4E1AF1293)	3.75	13105	2022-11-25 11:03:34.529	0.019	0.049	1.058	1.038	-0.122	0.183	0.341	-0.478	106.408	0	0	0	0	0	0	0
WT333(F4E4E1AF1293)	3.75	13105	2022-11-25 11:03:34.529	-0.057	-0.045	1.015	-0.977	0.061	-1.465	0.335	-0.478	106.144	0	0	0	0	0	0	0
WT333(F4E4E1AF1293)	3.75	13105	2022-11-25 11:03:34.529	-0.057	-0.045	1.015	-0.977	0.061	-1.465	0.324	-0.478	105.886	0	0	0	0	0	0	0
WT333(F4E4E1AF1293)	3.75	13105	2022-11-25 11:03:34.529	-0.057	-0.045	1.015	-0.977	0.061	-1.465	0.319	-0.472	105.628	0	0	0	0	0	0	0
WT333(F4E4E1AF1293)	3.75	13105	2022-11-25 11:03:34.529	-0.057	-0.045	1.015	-0.977	0.061	-1.465	0.313	-0.472	105.364	0	0	0	0	0	0	0
WT333(F4E4E1AF1293)	3.75	13105	2022-11-25 11:03:34.529	0.034	-0.093	0.996	0.854	-0.122	-0.305	0.313	-0.467	105.117	0	0	0	0	0	0	0
WT333(F4E4E1AF1293)	3.75	13105	2022-11-25 11:03:34.529	0.034	-0.093	0.996	0.854	-0.122	-0.305	0.313	-0.467	104.865	0	0	0	0	0	0	0
WT333(F4E4E1AF1293)	3.75	13105	2022-11-25 11:03:34.623	0.125	-0.501	1.198	-8.423	1.343	0.549	0.044	-0.434	102.678	0	0	0	0	0	0	0
WT333(F4E4E1AF1293)	3.75	13105	2022-11-25 11:03:34.623	0.125	-0.501	1.198	-8.423	1.343	0.549	-0.011	-0.417	102.448	0	0	0	0	0	0	0
WT333(F4E4E1AF1293)	3.75	13105	2022-11-25 11:03:34.623	0.028	0.008	1.063	-0.977	0	10.315	-0.033	-0.412	102.266	0	0	0	0	0	0	0
WT333(F4E4E1AF1293)	3.75	13105	2022-11-25 11:03:34.623	0.028	0.008	1.063	-0.977	0	10.315	-0.049	-0.406	102.085	0	0	0	0	0	0	0
WT333(F4E4E1AF1293)	3.75	13105	2022-11-25 11:03:34.623	0.028	0.008	1.063	-0.977	0	10.315	-0.071	-0.396	101.909	0	0	0	0	0	0	0
WT333(F4E4E1AF1293)	3.75	13105	2022-11-25 11:03:34.623	0.028	0.008	1.063	-0.977	0	10.315	-0.088	-0.39	101.728	0	0	0	0	0	0	0
WT333(F4E4E1AF1293)	3.75	13105	2022-11-25 11:03:34.623	-0.138	0.062	0.873	-0.916	-4.272	3.784	-0.104	-0.406	101.519	0	0	0	0	0	0	0
WT333(F4E4E1AF1293)	3.75	13105	2022-11-25 11:03:34.623	-0.138	0.062	0.873	-0.916	-4.272	3.784	-0.121	-0.423	101.305	0	0	0	0	0	0	0
WT333(F4E4E1AF1293)	3.75	13105	2022-11-25 11:03:34.654	-0.138	0.062	0.873	-0.916	-4.272	3.784	-0.132	-0.439	101.091	0	0	0	0	0	0	0
WT333(F4E4E1AF1293)	3.75	13105	2022-11-25 11:03:34.654	-0.138	0.062	0.873	-0.916	-4.272	3.784	-0.143	-0.45	100.876	0	0	0	0	0	0	0
WT333(F4E4E1AF1293)	3.75	13105	2022-11-25 11:03:34.654	-0.067	-0.01	0.931	4.517	-0.61	-0.916	-0.126	-0.45	100.64	0	0	0	0	0	0	0
WT333(F4E4E1AF1293)	3.75	13105	2022-11-25 11:03:34.654	-0.067	-0.01	0.931	4.517	-0.61	-0.916	-0.11	-0.445	100.399	0	0	0	0	0	0	0
WT333(F4E4E1AF1293)	3.75	13105	2022-11-25 11:03:34.654	-0.067	-0.01	0.931	4.517	-0.61	-0.916	-0.093	-0.439	100.162	0	0	0	0	0	0	0
WT333(F4E4E1AF1293)	3.75	13105	2022-11-25 11:03:34.654	-0.067	-0.01	0.931	4.517	-0.61	-0.916	-0.071	-0.434	99.926	0	0	0	0	0	0	0
WT333(F4E4E1AF1293)	3.75	13105	2022-11-25 11:03:34.654	-0.03	-0.129	0.73	13	1.648	-3.906	-0.011	-0.417	99.679	0	0	0	0	0	0	0
WT333(F4E4E1AF1293)	3.75	13105	2022-11-25 11:03:34.654	-0.03	-0.129	0.73	13	1.648	-3.906	0.044	-0.401	99.426	0	0	0	0	0	0	0
WT333(F4E4E1AF1293)	3.75	13105	2022-11-25 11:03:34.827	-0.03	-0.129	0.73	13	1.648	-3.906	0.099	-0.385	99.179	0	0	0	0	0	0	0
WT333(F4E4E1AF1293)	3.75	13105	2022-11-25 11:03:34.827	-0.03	-0.129	0.73	13	1.648	-3.906	0.159	-0.368	98.932	0	0	0	0	0	0	0
WT333(F4E4E1AF1293)	3.75	13105	2022-11-25 11:03:34.827	0.043	0.294	1.375	-22.583	-1.892	-11.963	0.044	-0.368	98.646	0	0	0	0	0	0	0
WT333(F4E4E1AF1293)	3.75	13105	2022-11-25 11:03:34.827	0.086	0.589	2.75	-22.583	-1.892	-11.963	-0.066	-0.374	98.355	0	0	0	0	0	0	0
WT333(F4E4E1AF1293)	3.75	13105	2022-11-25 11:03:34.827	0.173	1.179	5.501	-22.583	-1.892	-11.963	-0.17	-0.385	98.069	0	0	0	0	0	0	0
WT333(F4E4E1AF1293)	3.75	13105	2022-11-25 11:03:34.827	0.346	2.358	11.002	-22.583	-1.892	-11.963	-0.275	-0.406	97.784	0	0	0	0	0	0	0
WT333(F4E4E1AF1293)	3.75	13105	2022-11-25 11:03:34.827	0.034	-0.261	0.91	-5.005	0.244	-4.089	-0.286	-0.417	97.537	0	0	0	0	0	0	0
WT333(F4E4E1AF1293)	3.75	13105	2022-11-25 11:03:34.827	0.034	-0.261	0.91	-5.005	0.244	-4.089	-0.302	-0.428	97.289	0	0	0	0	0	0	0
WT333(F4E4E1AF1293)	3.75	13105	2022-11-25 11:03:34.889	0.034	-0.261	0.91	-5.005	0.244	-4.089	-0.319	-0.434	97.048	0	0	0	0	0	0	0
WT333(F4E4E1AF1293)	3.75	13105	2022-11-25 11:03:34.889	0.034	-0.261	0.91	-5.005	0.244	-4.089	-0.335	-0.439	96.806	0	0	0	0	0	0	0
WT333(F4E4E1AF1293)	3.75	13105	2022-11-25 11:03:34.889	0.056	0.172	1.028	-12.085	-0.122	1.648	-0.39	-0.45	96.592	0	0	0	0	0	0	0
WT333(F4E4E1AF1293)	3.75	13105	2022-11-25 11:03:34.889	0.056	0.172	1.028	-12.085	-0.122	1.648	-0.445	-0.456	96.378	0	0	0	0	0	0	0
WT333(F4E4E1AF1293)	3.75	13105	2022-11-25 11:03:34.889	0.056	0.172	1.028	-12.085	-0.122	1.648	-0.494	-0.467	96.163	0	0	0	0	0	0	0
WT333(F4E4E1AF1293)	3.75	13105	2022-11-25 11:03:34.889	0.056	0.172	1.028	-12.085	-0.122	1.648	-0.549	-0.478	95.949	0	0	0	0	0	0	0
WT333(F4E4E1AF1293)	3.75	13105	2022-11-25 11:03:34.889	0.033	-0.044	0.989	-26.245	-0.305	0.854	-0.67	-0.489	95.735	0	0	0	0	0	0	0
WT333(F4E4E1AF1293)	3.75	13105	2022-11-25 11:03:34.889	0.033	-0.044	0.989	-26.245	-0.305	0.854	-0.791	-0.5	95.521	0	0	0	0	0	0	0
WT333(F4E4E1AF1293)	3.75	13105	2022-11-25 11:03:34.920	0.033	-0.044	0.989	-26.245	-0.305	0.854	-0.917	-0.511	95.301	0	0	0	0	0	0	0
WT333(F4E4E1AF1293)	3.75	13105	2022-11-25 11:03:34.920	0.033	-0.044	0.989	-26.245	-0.305	0.854	-1.038	-0.522	95.087	0	0	0	0	0	0	0
WT333(F4E4E1AF1293)	3.75	13105	2022-11-25 11:03:34.920	0.002	-0.229	1.01	-9.888	-0.244	1.038	-1.082	-0.533	94.878	0	0	0	0	0	0	0
WT333(F4E4E1AF1293)	3.75	13105	2022-11-25 11:03:34.920	0.002	-0.229	1.01	-9.888	-0.244	1.038	-1.126	-0.538	94.664	0	0	0	0	0	0	0
WT333(F4E4E1AF1293)	3.75	13105	2022-11-25 11:03:34.920	0.002	-0.229	1.01	-9.888	-0.244	1.038	-1.17	-0.544	94.449	0	0	0	0	0	0	0
WT333(F4E4E1AF1293)	3.75	13105	2022-11-25 11:03:34.920	0.002	-0.229	1.01	-9.888	-0.244	1.038	-1.214	-0.549	94.241	0	0	0	0	0	0	0
WT333(F4E4E1AF1293)	3.75	13105	2022-11-25 11:03:34.920	-0.025	0.094	1.117	45.105	-0.793	1.465	-0.989	-0.56	94.032	0	0	0	0	0	0	0
WT333(F4E4E1AF1293)	3.75	13105	2022-11-25 11:03:34.920	-0.025	0.094	1.117	45.105	-0.793	1.465	-0.758	-0.566	93.823	0	0	0	0	0	0	0
WT333(F4E4E1AF1293)	3.75	13105	2022-11-25 11:03:34.920	-0.025	0.094	1.117	45.105	-0.793	1.465	-0.527	-0.577	93.615	0	0	0	0	0	0	0
WT333(F4E4E1AF1293)	3.75	13105	2022-11-25 11:03:34.920	-0.025	0.094	1.117	45.105	-0.793	1.465	-0.302	-0.582	93.406	0	0	0	0	0	0	0
WT333(F4E4E1AF1293)	3.75	13105	2022-11-25 11:03:34.920	0.016	0.053	1.138	7.751	-0.488	-1.77	-0.258	-0.588	93.181	0	0	0	0	0	0	0
WT333(F4E4E1AF1293)	3.75	13105	2022-11-25 11:03:34.920	0.016	0.053	1.138	7.751	-0.488	-1.77	-0.214	-0.593	92.955	0	0	0	0	0	0	0
WT333(F4E4E1AF1293)	3.75	13105	2022-11-25 11:03:34.920	0.016	0.053	1.138	7.751	-0.488	-1.77	-0.17	-0.599	92.73	0	0	0	0	0	0	0
WT333(F4E4E1AF1293)	3.75	13105	2022-11-25 11:03:34.920	0.016	0.053	1.138	7.751	-0.488	-1.77	-0.132	-0.604	92.51	0	0	0	0	0	0	0
WT333(F4E4E1AF1293)	3.75	13105	2022-11-25 11:03:34.920	-0.06	0.187	1.151	2.319	0.183	-0.305	-0.11	-0.61	92.291	0	0	0	0	0	0	0
WT333(F4E4E1AF1293)	3.75	13105	2022-11-25 11:03:34.920	-0.06	0.187	1.151	2.319	0.183	-0.305	-0.093	-0.615	92.076	0	0	0	0	0	0	0
WT333(F4E4E1AF1293)	3.75	13105	2022-11-25 11:03:34.920	-0.06	0.187	1.151	2.319	0.183	-0.305	-0.077	-0.615	91.857	0	0	0	0	0	0	0
WT333(F4E4E1AF1293)	3.75	13105	2022-11-25 11:03:34.920	-0.06	0.187	1.151	2.319	0.183	-0.305	-0.055	-0.621	91.642	0	0	0	0	0	0	0
WT333(F4E4E1AF1293)	3.75	13105	2022-11-25 11:03:34.920	-0.001	0.033	1.045	-9.338	0	0	-0.093	-0.626	91.423	0	0	0	0	0	0	0
WT333(F4E4E1AF1293)	3.75	13105	2022-11-25 11:03:34.920	-0.001	0.033	1.045	-9.338	0	0	-0.132	-0.626	91.208	0	0	0	0	0	0	0
WT333(F4E4E1AF1293)	3.75	13105	2022-11-25 11:03:34.920	-0.001	0.033	1.045	-9.338	0	0	-0.17	-0.632	90.994	0	0	0	0	0	0	0
WT333(F4E4E1AF1293)	3.75	13105	2022-11-25 11:03:34.920	-0.001	0.033	1.045	-9.338	0	0	-0.209	-0.637	90.775	0	0	0	0	0	0	0
WT333(F4E4E1AF1293)	3.75	13105	2022-11-25 11:03:34.920	0.022	0.101	1.042	-9.888	-0.793	-0.305	-0.253	-0.643	90.56	0	0	0	0	0	0	0
WT333(F4E4E1AF1293)	3.75	13105	2022-11-25 11:03:34.920	0.022	0.101	1.042	-9.888	-0.793	-0.305	-0.291	-0.654	90.341	0	0	0	0	0	0	0
WT333(F4E4E1AF1293)	3.75	13105	2022-11-25 11:03:34.920	0.022	0.101	1.042	-9.888	-0.793	-0.305	-0.335	-0.665	90.126	0	0	0	0	0	0	0
WT333(F4E4E1AF1293)	3.75	13105	2022-11-25 11:03:34.920	0.022	0.101	1.042	-9.888	-0.793	-0.305	-0.374	-0.67	89.912	0	0	0	0	0	0	0
WT333(F4E4E1AF1293)	3.75	13105	2022-11-25 11:03:34.920	-0.012	-0.072	1.042	-8.057	-0.122	-1.892	-0.406	-0.681	89.687	0	0	0	0	0	0	0
WT333(F4E4E1AF1293)	3.75	13105	2022-11-25 11:03:34.920	-0.012	-0.072	1.042	-8.057	-0.122	-1.892	-0.439	-0.681	89.462	0	0	0	0	0	0	0
WT333(F4E4E1AF1293)	3.75	13105	2022-11-25 11:03:34.920	-0.012	-0.072	1.042	-8.057	-0.122	-1.892	-0.472	-0.687	89.242	0	0	0	0	0	0	0
WT333(F4E4E1AF1293)	3.75	13105	2022-11-25 11:03:34.920	-0.012	-0.072	1.042	-8.057	-0.122	-1.892	-0.505	-0.692	89.017	0	0	0	0	0	0	0
WT333(F4E4E1AF1293)	3.75	13105	2022-11-25 11:03:34.920	0.01	0.005	1.002	-7.446	-0.122	0.61	-0.533	-0.698	88.808	0	0	0	0	0	0	0
WT333(F4E4E1AF1293)	3.75	13105	2022-11-25 11:03:34.920	0.01	0.005	1.002	-7.446	-0.122	0.61	-0.566	-0.698	88.599	0	0	0	0	0	0	0
WT333(F4E4E1AF1293)	3.75	13105	2022-11-25 11:03:34.951	0.097	-0.193	0.836	-3.235	0.732	-2.319	-0.775	-0.725	86.688	0	0	0	0	0	0	0
WT333(F4E4E1AF1293)	3.75	13105	2022-11-25 11:03:34.951	0.097	-0.193	0.836	-3.235	0.732	-2.319	-0.791	-0.725	86.468	0	0	0	0	0	0	0
WT333(F4E4E1AF1293)	3.75	13105	2022-11-25 11:03:34.951	-0.017	-0.001	1.082	0.366	0.488	-0.61	-0.786	-0.72	86.259	0	0	0	0	0	0	0
WT333(F4E4E1AF1293)	3.75	13105	2022-11-25 11:03:34.951	-0.017	-0.001	1.082	0.366	0.488	-0.61	-0.786	-0.72	86.045	0	0	0	0	0	0	0
WT333(F4E4E1AF1293)	3.75	13105	2022-11-25 11:03:34.951	-0.017	-0.001	1.082	0.366	0.488	-0.61	-0.78	-0.72	85.836	0	0	0	0	0	0	0
WT333(F4E4E1AF1293)	3.75	13105	2022-11-25 11:03:34.951	0.014	0.166	1.102	-0.488	-1.953	3.662	-0.78	-0.731	85.644	0	0	0	0	0	0	0
WT333(F4E4E1AF1293)	3.75	13105	2022-11-25 11:03:34.951	0.014	0.166	1.102	-0.488	-1.953	3.662	-0.78	-0.742	85.457	0	0	0	0	0	0	0
WT333(F4E4E1AF1293)	3.75	13105	2022-11-25 11:03:34.951	0.014	0.166	1.102	-0.488	-1.953	3.662	-0.78	-0.758	85.265	0	0	0	0	0	0	0
WT333(F4E4E1AF1293)	3.75	13105	2022-11-25 11:03:35.014	0.014	0.166	1.102	-0.488	-1.953	3.662	-0.775	-0.769	85.073	0	0	0	0	0	0	0
WT333(F4E4E1AF1293)	3.75	13105	2022-11-25 11:03:35.014	0.154	-0.257	0.888	-1.282	-0.732	-1.892	-0.78	-0.78	84.853	0	0	0	0	0	0	0
WT333(F4E4E1AF1293)	3.75	13105	2022-11-25 11:03:35.014	0.154	-0.257	0.888	-1.282	-0.732	-1.892	-0.786	-0.786	84.639	0	0	0	0	0	0	0
WT333(F4E4E1AF1293)	3.75	13105	2022-11-25 11:03:35.014	0.154	-0.257	0.888	-1.282	-0.732	-1.892	-0.797	-0.791	84.424	0	0	0	0	0	0	0
WT333(F4E4E1AF1293)	3.75	13105	2022-11-25 11:03:35.014	0.154	-0.257	0.888	-1.282	-0.732	-1.892	-0.802	-0.797	84.21	0	0	0	0	0	0	0
WT333(F4E4E1AF1293)	3.75	13105	2022-11-25 11:03:35.014	-0.015	-0.202	0.894	3.784	1.038	-2.747	-0.791	-0.797	83.99	0	0	0	0	0	0	0
WT333(F4E4E1AF1293)	3.75	13105	2022-11-25 11:03:35.014	-0.015	-0.202	0.894	3.784	1.038	-2.747	-0.775	-0.791	83.771	0	0	0	0	0	0	0
WT333(F4E4E1AF1293)	3.75	13105	2022-11-25 11:03:35.014	-0.015	-0.202	0.894	3.784	1.038	-2.747	-0.764	-0.786	83.557	0	0	0	0	0	0	0
WT333(F4E4E1AF1293)	3.75	13105	2022-11-25 11:03:35.014	-0.015	-0.202	0.894	3.784	1.038	-2.747	-0.753	-0.775	83.337	0	0	0	0	0	0	0
WT333(F4E4E1AF1293)	3.75	13105	2022-11-25 11:03:35.014	-0.162	0.208	1.113	16.785	0	3.357	-0.676	-0.775	83.145	0	0	0	0	0	0	0
WT333(F4E4E1AF1293)	3.75	13105	2022-11-25 11:03:35.014	-0.162	0.208	1.113	16.785	0	3.357	-0.593	-0.769	82.952	0	0	0	0	0	0	0
WT333(F4E4E1AF1293)	3.75	13105	2022-11-25 11:03:35.014	-0.162	0.208	1.113	16.785	0	3.357	-0.511	-0.769	82.76	0	0	0	0	0	0	0
WT333(F4E4E1AF1293)	3.75	13105	2022-11-25 11:03:35.014	-0.162	0.208	1.113	16.785	0	3.357	-0.423	-0.764	82.562	0	0	0	0	0	0	0
WT333(F4E4E1AF1293)	3.75	13105	2022-11-25 11:03:35.014	0.018	-0.075	1.056	1.77	-0.916	-1.587	-0.412	-0.769	82.343	0	0	0	0	0	0	0
WT333(F4E4E1AF1293)	3.75	13105	2022-11-25 11:03:35.014	0.018	-0.075	1.056	1.77	-0.916	-1.587	-0.406	-0.769	82.123	0	0	0	0	0	0	0
WT333(F4E4E1AF1293)	3.75	13105	2022-11-25 11:03:35.014	0.018	-0.075	1.056	1.77	-0.916	-1.587	-0.396	-0.769	81.903	0	0	0	0	0	0	0
WT333(F4E4E1AF1293)	3.75	13105	2022-11-25 11:03:35.061	0.018	-0.075	1.056	1.77	-0.916	-1.587	-0.385	-0.769	81.683	0	0	0	0	0	0	0
WT333(F4E4E1AF1293)	3.75	13105	2022-11-25 11:03:35.061	0.039	-0.017	0.984	2.258	-0.366	-0.61	-0.374	-0.769	81.475	0	0	0	0	0	0	0
WT333(F4E4E1AF1293)	3.75	13105	2022-11-25 11:03:35.061	0.039	-0.017	0.984	2.258	-0.366	-0.61	-0.363	-0.769	81.26	0	0	0	0	0	0	0
WT333(F4E4E1AF1293)	3.75	13105	2022-11-25 11:03:35.061	0.039	-0.017	0.984	2.258	-0.366	-0.61	-0.357	-0.769	81.046	0	0	0	0	0	0	0
WT333(F4E4E1AF1293)	3.75	13105	2022-11-25 11:03:35.061	0.039	-0.017	0.984	2.258	-0.366	-0.61	-0.346	-0.769	80.837	0	0	0	0	0	0	0
WT333(F4E4E1AF1293)	3.75	13105	2022-11-25 11:03:35.061	0.037	0.076	1.02	3.601	0.305	1.282	-0.33	-0.764	80.634	0	0	0	0	0	0	0
WT333(F4E4E1AF1293)	3.75	13105	2022-11-25 11:03:35.061	0.037	0.076	1.02	3.601	0.305	1.282	-0.308	-0.764	80.431	0	0	0	0	0	0	0
WT333(F4E4E1AF1293)	3.75	13105	2022-11-25 11:03:35.061	0.037	0.076	1.02	3.601	0.305	1.282	-0.291	-0.758	80.228	0	0	0	0	0	0	0
WT333(F4E4E1AF1293)	3.75	13105	2022-11-25 11:03:35.123	0.037	0.076	1.02	3.601	0.305	1.282	-0.275	-0.758	80.024	0	0	0	0	0	0	0
WT333(F4E4E1AF1293)	3.75	13105	2022-11-25 11:03:35.123	0.003	-0.05	1.058	-4.883	-0.061	0.061	-0.297	-0.758	79.821	0	0	0	0	0	0	0
WT333(F4E4E1AF1293)	3.75	13105	2022-11-25 11:03:35.123	0.003	-0.05	1.058	-4.883	-0.061	0.061	-0.319	-0.758	79.612	0	0	0	0	0	0	0
WT333(F4E4E1AF1293)	3.75	13105	2022-11-25 11:03:35.123	0.003	-0.05	1.058	-4.883	-0.061	0.061	-0.346	-0.758	79.404	0	0	0	0	0	0	0
WT333(F4E4E1AF1293)	3.75	13105	2022-11-25 11:03:35.123	0.003	-0.05	1.058	-4.883	-0.061	0.061	-0.368	-0.758	79.195	0	0	0	0	0	0	0
WT333(F4E4E1AF1293)	3.75	13105	2022-11-25 11:03:35.123	0.013	-0.001	0.938	3.235	0	-0.305	-0.357	-0.758	78.986	0	0	0	0	0	0	0
WT333(F4E4E1AF1293)	3.75	13105	2022-11-25 11:03:35.123	0.013	-0.001	0.938	3.235	0	-0.305	-0.341	-0.758	78.777	0	0	0	0	0	0	0
WT333(F4E4E1AF1293)	3.75	13105	2022-11-25 11:03:35.123	0.013	-0.001	0.938	3.235	0	-0.305	-0.324	-0.753	78.574	0	0	0	0	0	0	0
WT333(F4E4E1AF1293)	3.75	13105	2022-11-25 11:03:35.123	0.013	-0.001	0.938	3.235	0	-0.305	-0.308	-0.753	78.365	0	0	0	0	0	0	0
WT333(F4E4E1AF1293)	3.75	13105	2022-11-25 11:03:35.123	-0.056	-0.029	1.044	3.845	0.671	-1.221	-0.286	-0.747	78.151	0	0	0	0	0	0	0
WT333(F4E4E1AF1293)	3.75	13105	2022-11-25 11:03:35.123	-0.056	-0.029	1.044	3.845	0.671	-1.221	-0.269	-0.747	77.937	0	0	0	0	0	0	0
WT333(F4E4E1AF1293)	3.75	13105	2022-11-25 11:03:35.123	-0.056	-0.029	1.044	3.845	0.671	-1.221	-0.247	-0.736	77.728	0	0	0	0	0	0	0
WT333(F4E4E1AF1293)	3.75	13105	2022-11-25 11:03:35.123	-0.056	-0.029	1.044	3.845	0.671	-1.221	-0.231	-0.731	77.514	0	0	0	0	0	0	0
WT333(F4E4E1AF1293)	3.75	13105	2022-11-25 11:03:35.123	0.061	-0.037	1.072	-0.977	0	-0.671	-0.236	-0.731	77.305	0	0	0	0	0	0	0
WT333(F4E4E1AF1293)	3.75	13105	2022-11-25 11:03:35.123	0.061	-0.037	1.072	-0.977	0	-0.671	-0.242	-0.725	77.097	0	0	0	0	0	0	0
WT333(F4E4E1AF1293)	3.75	13105	2022-11-25 11:03:35.123	0.061	-0.037	1.072	-0.977	0	-0.671	-0.247	-0.725	76.888	0	0	0	0	0	0	0
WT333(F4E4E1AF1293)	3.75	13105	2022-11-25 11:03:35.217	0.061	-0.037	1.072	-0.977	0	-0.671	-0.253	-0.725	76.679	0	0	0	0	0	0	0
WT333(F4E4E1AF1293)	3.75	13105	2022-11-25 11:03:35.217	-0.03	-0.002	0.964	-5.188	-1.099	0.549	-0.28	-0.725	76.476	0	0	0	0	0	0	0
WT333(F4E4E1AF1293)	3.75	13105	2022-11-25 11:03:35.217	-0.03	-0.002	0.964	-5.188	-1.099	0.549	-0.308	-0.731	76.278	0	0	0	0	0	0	0
WT333(F4E4E1AF1293)	3.75	13105	2022-11-25 11:03:35.217	-0.03	-0.002	0.964	-5.188	-1.099	0.549	-0.33	-0.736	76.075	0	0	0	0	0	0	0
WT333(F4E4E1AF1293)	3.75	13105	2022-11-25 11:03:35.217	-0.03	-0.002	0.964	-5.188	-1.099	0.549	-0.357	-0.736	75.872	0	0	0	0	0	0	0
WT333(F4E4E1AF1293)	3.75	13105	2022-11-25 11:03:35.217	0.064	-0.001	1.046	3.662	0.183	0.122	-0.341	-0.736	75.668	0	0	0	0	0	0	0
WT333(F4E4E1AF1293)	3.75	13105	2022-11-25 11:03:35.217	0.064	-0.001	1.046	3.662	0.183	0.122	-0.324	-0.731	75.465	0	0	0	0	0	0	0
WT333(F4E4E1AF1293)	3.75	13105	2022-11-25 11:03:35.217	0.064	-0.001	1.046	3.662	0.183	0.122	-0.302	-0.731	75.267	0	0	0	0	0	0	0
WT333(F4E4E1AF1293)	3.75	13105	2022-11-25 11:03:35.248	0.064	-0.001	1.046	3.662	0.183	0.122	-0.286	-0.731	75.064	0	0	0	0	0	0	0

## Sheet: 220cm
设备名称	电压	版本	片上时间	加速度X(g)	加速度Y(g)	加速度Z(g)	角速度X(°/s)	角速度Y(°/s)	角速度Z(°/s)	角度X(°)	角度Y(°)	角度Z(°)	磁场X	磁场Y	磁场Z	四元数0	四元数1	四元数2	四元数3	状态
WT333(F4E4E1AF1293)	3.76	13105	2022-11-25 17:07:30.228	0.063	-0.042	0.993	-2.747	-1.221	0	-0.286	-0.165	-56.008	0	0	0	0	0	0	0
WT333(F4E4E1AF1293)	3.76	13105	2022-11-25 17:07:30.228	0.063	-0.042	0.993	-2.747	-1.221	0	-0.308	-0.176	-55.992	0	0	0	0	0	0	0
WT333(F4E4E1AF1293)	3.76	13105	2022-11-25 17:07:30.352	0.063	-0.042	0.993	-2.747	-1.221	0	-0.33	-0.181	-55.975	0	0	0	0	0	0	0
WT333(F4E4E1AF1293)	3.76	13105	2022-11-25 17:07:30.352	-0.006	-0.036	0.965	-3.479	0.854	0	-0.352	-0.176	-55.959	0	0	0	0	0	0	0
WT333(F4E4E1AF1293)	3.76	13105	2022-11-25 17:07:30.352	-0.006	-0.036	0.965	-3.479	0.854	0	-0.379	-0.176	-55.942	0	0	0	0	0	0	0
WT333(F4E4E1AF1293)	3.76	13105	2022-11-25 17:07:30.352	-0.006	-0.036	0.965	-3.479	0.854	0	-0.401	-0.17	-55.915	0	0	0	0	0	0	0
WT333(F4E4E1AF1293)	3.76	13105	2022-11-25 17:07:30.352	-0.006	-0.036	0.965	-3.479	0.854	0	-0.423	-0.17	-55.893	0	0	0	0	0	0	0
WT333(F4E4E1AF1293)	3.76	13105	2022-11-25 17:07:30.352	-0.063	-0.01	0.966	0.122	-1.16	-0.793	-0.428	-0.176	-55.865	0	0	0	0	0	0	0
WT333(F4E4E1AF1293)	3.76	13105	2022-11-25 17:07:30.352	-0.063	-0.01	0.966	0.122	-1.16	-0.793	-0.434	-0.181	-55.838	0	0	0	0	0	0	0
WT333(F4E4E1AF1293)	3.76	13105	2022-11-25 17:07:30.352	-0.063	-0.01	0.966	0.122	-1.16	-0.793	-0.439	-0.187	-55.811	0	0	0	0	0	0	0
WT333(F4E4E1AF1293)	3.76	13105	2022-11-25 17:07:30.352	-0.063	-0.01	0.966	0.122	-1.16	-0.793	-0.445	-0.192	-55.778	0	0	0	0	0	0	0
WT333(F4E4E1AF1293)	3.76	13105	2022-11-25 17:07:30.352	0.017	-0.007	1.046	0.122	0.366	0.061	-0.45	-0.187	-55.739	0	0	0	0	0	0	0
WT333(F4E4E1AF1293)	3.76	13105	2022-11-25 17:07:30.352	0.017	-0.007	1.046	0.122	0.366	0.061	-0.456	-0.187	-55.695	0	0	0	0	0	0	0
WT333(F4E4E1AF1293)	3.76	13105	2022-11-25 17:07:30.352	0.017	-0.007	1.046	0.122	0.366	0.061	-0.461	-0.181	-55.651	0	0	0	0	0	0	0
WT333(F4E4E1AF1293)	3.76	13105	2022-11-25 17:07:30.352	0.017	-0.007	1.046	0.122	0.366	0.061	-0.461	-0.181	-55.602	0	0	0	0	0	0	0
WT333(F4E4E1AF1293)	3.76	13105	2022-11-25 17:07:30.352	0.053	-0.023	0.952	-7.202	0.977	-0.671	-0.505	-0.176	-55.558	0	0	0	0	0	0	0
WT333(F4E4E1AF1293)	3.76	13105	2022-11-25 17:07:30.352	0.053	-0.023	0.952	-7.202	0.977	-0.671	-0.544	-0.17	-55.508	0	0	0	0	0	0	0
WT333(F4E4E1AF1293)	3.76	13105	2022-11-25 17:07:30.352	0.053	-0.023	0.952	-7.202	0.977	-0.671	-0.582	-0.17	-55.464	0	0	0	0	0	0	0
WT333(F4E4E1AF1293)	3.76	13105	2022-11-25 17:07:30.352	0.053	-0.023	0.952	-7.202	0.977	-0.671	-0.621	-0.165	-55.41	0	0	0	0	0	0	0
WT333(F4E4E1AF1293)	3.76	13105	2022-11-25 17:07:30.352	0	0.001	1.038	-2.869	0.854	0	-0.637	-0.159	-55.355	0	0	0	0	0	0	0
WT333(F4E4E1AF1293)	3.76	13105	2022-11-25 17:07:30.352	0	0.001	1.038	-2.869	0.854	0	-0.654	-0.159	-55.294	0	0	0	0	0	0	0
WT333(F4E4E1AF1293)	3.76	13105	2022-11-25 17:07:30.352	0	0.001	1.038	-2.869	0.854	0	-0.67	-0.154	-55.234	0	0	0	0	0	0	0
WT333(F4E4E1AF1293)	3.76	13105	2022-11-25 17:07:30.352	0	0.001	1.038	-2.869	0.854	0	-0.687	-0.154	-55.173	0	0	0	0	0	0	0
WT333(F4E4E1AF1293)	3.76	13105	2022-11-25 17:07:30.352	-0.051	0.011	0.982	2.625	-1.221	-0.732	-0.676	-0.159	-55.107	0	0	0	0	0	0	0
WT333(F4E4E1AF1293)	3.76	13105	2022-11-25 17:07:30.352	-0.051	0.011	0.982	2.625	-1.221	-0.732	-0.665	-0.165	-55.036	0	0	0	0	0	0	0
WT333(F4E4E1AF1293)	3.76	13105	2022-11-25 17:07:30.352	-0.051	0.011	0.982	2.625	-1.221	-0.732	-0.654	-0.17	-54.97	0	0	0	0	0	0	0
WT333(F4E4E1AF1293)	3.76	13105	2022-11-25 17:07:30.352	0.016	-0.05	1.068	0.122	0.366	0	-0.654	-0.17	-54.893	0	0	0	0	0	0	0
WT333(F4E4E1AF1293)	3.76	13105	2022-11-25 17:07:30.352	0.016	-0.05	1.068	0.122	0.366	0	-0.659	-0.165	-54.811	0	0	0	0	0	0	0
WT333(F4E4E1AF1293)	3.76	13105	2022-11-25 17:07:30.352	0.016	-0.05	1.068	0.122	0.366	0	-0.659	-0.165	-54.723	0	0	0	0	0	0	0
WT333(F4E4E1AF1293)	3.76	13105	2022-11-25 17:07:30.352	0.016	-0.05	1.068	0.122	0.366	0	-0.659	-0.165	-54.641	0	0	0	0	0	0	0
WT333(F4E4E1AF1293)	3.76	13105	2022-11-25 17:07:30.352	0	0.009	0.986	0.732	0.427	0.122	-0.659	-0.165	-54.547	0	0	0	0	0	0	0
WT333(F4E4E1AF1293)	3.76	13105	2022-11-25 17:07:30.352	0	0.009	0.986	0.732	0.427	0.122	-0.659	-0.159	-54.454	0	0	0	0	0	0	0
WT333(F4E4E1AF1293)	3.76	13105	2022-11-25 17:07:30.352	0	0.009	0.986	0.732	0.427	0.122	-0.654	-0.159	-54.36	0	0	0	0	0	0	0
WT333(F4E4E1AF1293)	3.76	13105	2022-11-25 17:07:30.352	0	0.009	0.986	0.732	0.427	0.122	-0.654	-0.154	-54.261	0	0	0	0	0	0	0
WT333(F4E4E1AF1293)	3.76	13105	2022-11-25 17:07:30.352	-0.005	0.013	1.026	-1.282	1.953	-0.427	-0.659	-0.148	-54.163	0	0	0	0	0	0	0
WT333(F4E4E1AF1293)	3.76	13105	2022-11-25 17:07:30.352	-0.005	0.013	1.026	-1.282	1.953	-0.427	-0.67	-0.137	-54.058	0	0	0	0	0	0	0
WT333(F4E4E1AF1293)	3.76	13105	2022-11-25 17:07:30.352	-0.005	0.013	1.026	-1.282	1.953	-0.427	-0.676	-0.126	-53.954	0	0	0	0	0	0	0
WT333(F4E4E1AF1293)	3.76	13105	2022-11-25 17:07:30.352	-0.005	0.013	1.026	-1.282	1.953	-0.427	-0.681	-0.115	-53.849	0	0	0	0	0	0	0
WT333(F4E4E1AF1293)	3.76	13105	2022-11-25 17:07:30.352	0.024	-0.011	0.975	-1.953	-0.671	-0.061	-0.692	-0.121	-53.74	0	0	0	0	0	0	0
WT333(F4E4E1AF1293)	3.76	13105	2022-11-25 17:07:30.352	0.024	-0.011	0.975	-1.953	-0.671	-0.061	-0.703	-0.121	-53.624	0	0	0	0	0	0	0
WT333(F4E4E1AF1293)	3.76	13105	2022-11-25 17:07:30.352	0.024	-0.011	0.975	-1.953	-0.671	-0.061	-0.709	-0.126	-53.509	0	0	0	0	0	0	0
WT333(F4E4E1AF1293)	3.76	13105	2022-11-25 17:07:30.352	0.024	-0.011	0.975	-1.953	-0.671	-0.061	-0.72	-0.132	-53.388	0	0	0	0	0	0	0
WT333(F4E4E1AF1293)	3.76	13105	2022-11-25 17:07:30.446	0.009	-0.037	1.021	0.305	0.793	-1.16	-0.835	-0.176	-51.015	0	0	0	0	0	0	0
WT333(F4E4E1AF1293)	3.76	13105	2022-11-25 17:07:30.446	0.009	-0.037	1.021	0.305	0.793	-1.16	-0.835	-0.17	-50.856	0	0	0	0	0	0	0
WT333(F4E4E1AF1293)	3.76	13105	2022-11-25 17:07:30.446	0.009	-0.037	1.021	0.305	0.793	-1.16	-0.829	-0.17	-50.691	0	0	0	0	0	0	0
WT333(F4E4E1AF1293)	3.76	13105	2022-11-25 17:07:30.446	0.009	-0.037	1.021	0.305	0.793	-1.16	-0.829	-0.17	-50.526	0	0	0	0	0	0	0
WT333(F4E4E1AF1293)	3.76	13105	2022-11-25 17:07:30.446	-0.001	-0.021	0.965	7.446	-2.197	2.441	-0.797	-0.181	-50.345	0	0	0	0	0	0	0
WT333(F4E4E1AF1293)	3.76	13105	2022-11-25 17:07:30.446	-0.001	-0.021	0.965	7.446	-2.197	2.441	-0.758	-0.192	-50.153	0	0	0	0	0	0	0
WT333(F4E4E1AF1293)	3.76	13105	2022-11-25 17:07:30.446	-0.001	-0.021	0.965	7.446	-2.197	2.441	-0.72	-0.209	-49.96	0	0	0	0	0	0	0
WT333(F4E4E1AF1293)	3.76	13105	2022-11-25 17:07:30.446	-0.001	-0.021	0.965	7.446	-2.197	2.441	-0.687	-0.22	-49.768	0	0	0	0	0	0	0
WT333(F4E4E1AF1293)	3.76	13105	2022-11-25 17:07:30.446	0.042	0.012	1.053	-1.343	2.075	-1.038	-0.692	-0.214	-49.587	0	0	0	0	0	0	0
WT333(F4E4E1AF1293)	3.76	13105	2022-11-25 17:07:30.446	0.042	0.012	1.053	-1.343	2.075	-1.038	-0.698	-0.203	-49.406	0	0	0	0	0	0	0
WT333(F4E4E1AF1293)	3.76	13105	2022-11-25 17:07:30.446	0.042	0.012	1.053	-1.343	2.075	-1.038	-0.709	-0.198	-49.219	0	0	0	0	0	0	0
WT333(F4E4E1AF1293)	3.76	13105	2022-11-25 17:07:30.446	0.042	0.012	1.053	-1.343	2.075	-1.038	-0.714	-0.187	-49.032	0	0	0	0	0	0	0
WT333(F4E4E1AF1293)	3.76	13105	2022-11-25 17:07:30.446	0.016	-0.101	0.938	3.662	0.305	1.221	-0.692	-0.187	-48.829	0	0	0	0	0	0	0
WT333(F4E4E1AF1293)	3.76	13105	2022-11-25 17:07:30.446	0.016	-0.101	0.938	3.662	0.305	1.221	-0.676	-0.192	-48.625	0	0	0	0	0	0	0
WT333(F4E4E1AF1293)	3.76	13105	2022-11-25 17:07:30.446	0.016	-0.101	0.938	3.662	0.305	1.221	-0.659	-0.192	-48.422	0	0	0	0	0	0	0
WT333(F4E4E1AF1293)	3.76	13105	2022-11-25 17:07:30.446	0.016	-0.101	0.938	3.662	0.305	1.221	-0.643	-0.192	-48.214	0	0	0	0	0	0	0
WT333(F4E4E1AF1293)	3.76	13105	2022-11-25 17:07:30.462	0.045	0.025	1.088	5.31	-0.183	1.16	-0.615	-0.198	-47.999	0	0	0	0	0	0	0
WT333(F4E4E1AF1293)	3.76	13105	2022-11-25 17:07:30.462	0.045	0.025	1.088	5.31	-0.183	1.16	-0.593	-0.203	-47.791	0	0	0	0	0	0	0
WT333(F4E4E1AF1293)	3.76	13105	2022-11-25 17:07:30.462	0.045	0.025	1.088	5.31	-0.183	1.16	-0.566	-0.209	-47.571	0	0	0	0	0	0	0
WT333(F4E4E1AF1293)	3.76	13105	2022-11-25 17:07:30.462	0.045	0.025	1.088	5.31	-0.183	1.16	-0.538	-0.214	-47.357	0	0	0	0	0	0	0
WT333(F4E4E1AF1293)	3.76	13105	2022-11-25 17:07:30.462	0.011	0.037	0.941	-6.592	0.977	-1.099	-0.571	-0.209	-47.148	0	0	0	0	0	0	0
WT333(F4E4E1AF1293)	3.76	13105	2022-11-25 17:07:30.462	0.011	0.037	0.941	-6.592	0.977	-1.099	-0.604	-0.209	-46.934	0	0	0	0	0	0	0
WT333(F4E4E1AF1293)	3.76	13105	2022-11-25 17:07:30.462	0.011	0.037	0.941	-6.592	0.977	-1.099	-0.632	-0.209	-46.719	0	0	0	0	0	0	0
WT333(F4E4E1AF1293)	3.76	13105	2022-11-25 17:07:30.462	0.011	0.037	0.941	-6.592	0.977	-1.099	-0.665	-0.203	-46.505	0	0	0	0	0	0	0
WT333(F4E4E1AF1293)	3.76	13105	2022-11-25 17:07:30.556	-0.028	-0.034	1.105	1.099	-0.854	-0.671	-0.659	-0.209	-46.28	0	0	0	0	0	0	0
WT333(F4E4E1AF1293)	3.76	13105	2022-11-25 17:07:30.556	-0.028	-0.034	1.105	1.099	-0.854	-0.671	-0.654	-0.214	-46.06	0	0	0	0	0	0	0
WT333(F4E4E1AF1293)	3.76	13105	2022-11-25 17:07:30.556	-0.028	-0.034	1.105	1.099	-0.854	-0.671	-0.648	-0.22	-45.835	0	0	0	0	0	0	0
WT333(F4E4E1AF1293)	3.76	13105	2022-11-25 17:07:30.556	-0.028	-0.034	1.105	1.099	-0.854	-0.671	-0.637	-0.225	-45.604	0	0	0	0	0	0	0
WT333(F4E4E1AF1293)	3.76	13105	2022-11-25 17:07:30.556	0.059	-0.033	0.974	1.404	3.601	0.916	-0.632	-0.209	-45.368	0	0	0	0	0	0	0
WT333(F4E4E1AF1293)	3.76	13105	2022-11-25 17:07:30.556	0.059	-0.033	0.974	1.404	3.601	0.916	-0.626	-0.198	-45.132	0	0	0	0	0	0	0
WT333(F4E4E1AF1293)	3.76	13105	2022-11-25 17:07:30.556	0.059	-0.033	0.974	1.404	3.601	0.916	-0.615	-0.181	-44.896	0	0	0	0	0	0	0
WT333(F4E4E1AF1293)	3.76	13105	2022-11-25 17:07:30.556	0.059	-0.033	0.974	1.404	3.601	0.916	-0.61	-0.165	-44.654	0	0	0	0	0	0	0
WT333(F4E4E1AF1293)	3.76	13105	2022-11-25 17:07:30.556	0.03	-0.025	0.997	4.15	-1.343	-0.122	-0.588	-0.176	-44.423	0	0	0	0	0	0	0
WT333(F4E4E1AF1293)	3.76	13105	2022-11-25 17:07:30.556	0.03	-0.025	0.997	4.15	-1.343	-0.122	-0.566	-0.187	-44.187	0	0	0	0	0	0	0
WT333(F4E4E1AF1293)	3.76	13105	2022-11-25 17:07:30.556	0.03	-0.025	0.997	4.15	-1.343	-0.122	-0.544	-0.192	-43.951	0	0	0	0	0	0	0
WT333(F4E4E1AF1293)	3.76	13105	2022-11-25 17:07:30.556	0.03	-0.025	0.997	4.15	-1.343	-0.122	-0.522	-0.203	-43.709	0	0	0	0	0	0	0
WT333(F4E4E1AF1293)	3.76	13105	2022-11-25 17:07:30.556	0.084	0.018	1.039	0.488	0.732	-0.183	-0.516	-0.203	-43.473	0	0	0	0	0	0	0
WT333(F4E4E1AF1293)	3.76	13105	2022-11-25 17:07:30.556	0.084	0.018	1.039	0.488	0.732	-0.183	-0.516	-0.203	-43.231	0	0	0	0	0	0	0
WT333(F4E4E1AF1293)	3.76	13105	2022-11-25 17:07:30.556	0.084	0.018	1.039	0.488	0.732	-0.183	-0.511	-0.203	-42.984	0	0	0	0	0	0	0
WT333(F4E4E1AF1293)	3.76	13105	2022-11-25 17:07:30.556	0.084	0.018	1.039	0.488	0.732	-0.183	-0.505	-0.203	-42.742	0	0	0	0	0	0	0
WT333(F4E4E1AF1293)	3.76	13105	2022-11-25 17:07:30.759	0.132	0	0.849	-3.784	-6.531	0.122	-0.516	-0.242	-42.49	0	0	0	0	0	0	0
WT333(F4E4E1AF1293)	3.76	13105	2022-11-25 17:07:30.774	0.132	0	0.849	-3.784	-6.531	0.122	-0.533	-0.28	-42.242	0	0	0	0	0	0	0
WT333(F4E4E1AF1293)	3.76	13105	2022-11-25 17:07:30.774	0.132	0	0.849	-3.784	-6.531	0.122	-0.544	-0.319	-41.99	0	0	0	0	0	0	0
WT333(F4E4E1AF1293)	3.76	13105	2022-11-25 17:07:30.774	0.132	0	0.849	-3.784	-6.531	0.122	-0.56	-0.357	-41.737	0	0	0	0	0	0	0
WT333(F4E4E1AF1293)	3.76	13105	2022-11-25 17:07:30.774	-0.265	0.044	1.218	-3.784	-11.108	-2.747	-0.577	-0.412	-41.49	0	0	0	0	0	0	0
WT333(F4E4E1AF1293)	3.76	13105	2022-11-25 17:07:30.774	-0.265	0.044	1.218	-3.784	-11.108	-2.747	-0.593	-0.472	-41.243	0	0	0	0	0	0	0
WT333(F4E4E1AF1293)	3.76	13105	2022-11-25 17:07:30.774	-0.265	0.044	1.218	-3.784	-11.108	-2.747	-0.61	-0.527	-40.99	0	0	0	0	0	0	0
WT333(F4E4E1AF1293)	3.76	13105	2022-11-25 17:07:30.774	-0.265	0.044	1.218	-3.784	-11.108	-2.747	-0.632	-0.577	-40.732	0	0	0	0	0	0	0
WT333(F4E4E1AF1293)	3.76	13105	2022-11-25 17:07:30.806	0.138	-0.116	1.245	-13.062	14.709	2.93	-0.698	-0.5	-40.452	0	0	0	0	0	0	0
WT333(F4E4E1AF1293)	3.76	13105	2022-11-25 17:07:30.806	0.138	-0.116	1.245	-13.062	14.709	2.93	-0.758	-0.428	-40.172	0	0	0	0	0	0	0
WT333(F4E4E1AF1293)	3.76	13105	2022-11-25 17:07:30.806	0.138	-0.116	1.245	-13.062	14.709	2.93	-0.824	-0.357	-39.886	0	0	0	0	0	0	0
WT333(F4E4E1AF1293)	3.76	13105	2022-11-25 17:07:30.806	0.138	-0.116	1.245	-13.062	14.709	2.93	-0.89	-0.286	-39.606	0	0	0	0	0	0	0
WT333(F4E4E1AF1293)	3.76	13105	2022-11-25 17:07:30.806	0.092	-0.104	0.435	5.188	-2.258	-0.366	-0.862	-0.297	-39.342	0	0	0	0	0	0	0
WT333(F4E4E1AF1293)	3.76	13105	2022-11-25 17:07:30.806	0.092	-0.104	0.435	5.188	-2.258	-0.366	-0.835	-0.313	-39.073	0	0	0	0	0	0	0
WT333(F4E4E1AF1293)	3.76	13105	2022-11-25 17:07:30.806	0.092	-0.104	0.435	5.188	-2.258	-0.366	-0.807	-0.33	-38.809	0	0	0	0	0	0	0
WT333(F4E4E1AF1293)	3.76	13105	2022-11-25 17:07:30.806	0.092	-0.104	0.435	5.188	-2.258	-0.366	-0.78	-0.346	-38.54	0	0	0	0	0	0	0
WT333(F4E4E1AF1293)	3.76	13105	2022-11-25 17:07:30.915	0.012	0.094	1.427	15.625	-7.507	-0.732	-0.703	-0.39	-38.271	0	0	0	0	0	0	0
WT333(F4E4E1AF1293)	3.76	13105	2022-11-25 17:07:30.915	0.025	0.188	2.854	15.625	-7.507	-0.732	-0.621	-0.434	-37.996	0	0	0	0	0	0	0
WT333(F4E4E1AF1293)	3.76	13105	2022-11-25 17:07:30.915	0.05	0.377	5.709	15.625	-7.507	-0.732	-0.538	-0.472	-37.716	0	0	0	0	0	0	0
WT333(F4E4E1AF1293)	3.76	13105	2022-11-25 17:07:30.915	0.1	0.755	11.419	15.625	-7.507	-0.732	-0.456	-0.505	-37.436	0	0	0	0	0	0	0
WT333(F4E4E1AF1293)	3.76	13105	2022-11-25 17:07:30.915	0.004	0.018	0.943	-11.047	8.972	0.244	-0.505	-0.456	-37.145	0	0	0	0	0	0	0
WT333(F4E4E1AF1293)	3.76	13105	2022-11-25 17:07:30.915	0.004	0.018	0.943	-11.047	8.972	0.244	-0.555	-0.406	-36.859	0	0	0	0	0	0	0
WT333(F4E4E1AF1293)	3.76	13105	2022-11-25 17:07:30.915	0.004	0.018	0.943	-11.047	8.972	0.244	-0.61	-0.357	-36.568	0	0	0	0	0	0	0
WT333(F4E4E1AF1293)	3.76	13105	2022-11-25 17:07:30.915	0.004	0.018	0.943	-11.047	8.972	0.244	-0.659	-0.313	-36.277	0	0	0	0	0	0	0
WT333(F4E4E1AF1293)	3.76	13105	2022-11-25 17:07:31.009	-0.064	-0.11	0.835	12.878	-6.104	0.61	-0.588	-0.341	-35.98	0	0	0	0	0	0	0
WT333(F4E4E1AF1293)	3.76	13105	2022-11-25 17:07:31.009	-0.064	-0.11	0.835	12.878	-6.104	0.61	-0.522	-0.368	-35.684	0	0	0	0	0	0	0
WT333(F4E4E1AF1293)	3.76	13105	2022-11-25 17:07:31.009	-0.064	-0.11	0.835	12.878	-6.104	0.61	-0.456	-0.396	-35.387	0	0	0	0	0	0	0
WT333(F4E4E1AF1293)	3.76	13105	2022-11-25 17:07:31.009	-0.064	-0.11	0.835	12.878	-6.104	0.61	-0.39	-0.423	-35.09	0	0	0	0	0	0	0
WT333(F4E4E1AF1293)	3.76	13105	2022-11-25 17:07:31.009	0.071	0.015	1.265	2.197	0.061	-0.61	-0.379	-0.423	-34.799	0	0	0	0	0	0	0
WT333(F4E4E1AF1293)	3.76	13105	2022-11-25 17:07:31.009	0.071	0.015	1.265	2.197	0.061	-0.61	-0.363	-0.417	-34.508	0	0	0	0	0	0	0
WT333(F4E4E1AF1293)	3.76	13105	2022-11-25 17:07:31.009	0.071	0.015	1.265	2.197	0.061	-0.61	-0.352	-0.417	-34.211	0	0	0	0	0	0	0
WT333(F4E4E1AF1293)	3.76	13105	2022-11-25 17:07:31.009	0.003	-0.065	0.834	5.859	4.7	0.366	-0.319	-0.396	-33.915	0	0	0	0	0	0	0
WT333(F4E4E1AF1293)	3.76	13105	2022-11-25 17:07:31.102	0.003	-0.065	0.834	5.859	4.7	0.366	-0.291	-0.368	-33.613	0	0	0	0	0	0	0
WT333(F4E4E1AF1293)	3.76	13105	2022-11-25 17:07:31.102	0.003	-0.065	0.834	5.859	4.7	0.366	-0.258	-0.346	-33.316	0	0	0	0	0	0	0
WT333(F4E4E1AF1293)	3.76	13105	2022-11-25 17:07:31.102	0.003	-0.065	0.834	5.859	4.7	0.366	-0.231	-0.324	-33.008	0	0	0	0	0	0	0
WT333(F4E4E1AF1293)	3.76	13105	2022-11-25 17:07:31.102	0.022	0.004	1.114	25.085	-6.287	0.061	-0.104	-0.357	-32.706	0	0	0	0	0	0	0
WT333(F4E4E1AF1293)	3.76	13105	2022-11-25 17:07:31.102	0.022	0.004	1.114	25.085	-6.287	0.061	0.016	-0.39	-32.404	0	0	0	0	0	0	0
WT333(F4E4E1AF1293)	3.76	13105	2022-11-25 17:07:31.102	0.022	0.004	1.114	25.085	-6.287	0.061	0.143	-0.423	-32.097	0	0	0	0	0	0	0
WT333(F4E4E1AF1293)	3.76	13105	2022-11-25 17:07:31.102	0.022	0.004	1.114	25.085	-6.287	0.061	0.269	-0.456	-31.794	0	0	0	0	0	0	0
WT333(F4E4E1AF1293)	3.76	13105	2022-11-25 17:07:31.102	-0.055	-0.013	1.144	9.521	5.859	0.366	0.319	-0.428	-31.481	0	0	0	0	0	0	0
WT333(F4E4E1AF1293)	3.76	13105	2022-11-25 17:07:31.102	-0.055	-0.013	1.144	9.521	5.859	0.366	0.363	-0.401	-31.168	0	0	0	0	0	0	0
WT333(F4E4E1AF1293)	3.76	13105	2022-11-25 17:07:31.102	-0.055	-0.013	1.144	9.521	5.859	0.366	0.412	-0.374	-30.855	0	0	0	0	0	0	0
WT333(F4E4E1AF1293)	3.76	13105	2022-11-25 17:07:31.102	-0.055	-0.013	1.144	9.521	5.859	0.366	0.456	-0.346	-30.542	0	0	0	0	0	0	0
WT333(F4E4E1AF1293)	3.76	13105	2022-11-25 17:07:31.102	-0.017	0.164	0.958	37.354	-4.883	-0.244	0.643	-0.368	-30.229	0	0	0	0	0	0	0
WT333(F4E4E1AF1293)	3.76	13105	2022-11-25 17:07:31.102	-0.017	0.164	0.958	37.354	-4.883	-0.244	0.829	-0.396	-29.91	0	0	0	0	0	0	0
WT333(F4E4E1AF1293)	3.76	13105	2022-11-25 17:07:31.102	-0.017	0.164	0.958	37.354	-4.883	-0.244	1.016	-0.417	-29.597	0	0	0	0	0	0	0
WT333(F4E4E1AF1293)	3.76	13105	2022-11-25 17:07:31.102	-0.017	0.164	0.958	37.354	-4.883	-0.244	1.203	-0.445	-29.273	0	0	0	0	0	0	0
WT333(F4E4E1AF1293)	3.76	13105	2022-11-25 17:07:31.102	0.053	0.108	1.271	7.385	1.404	-1.221	1.236	-0.434	-28.96	0	0	0	0	0	0	0
WT333(F4E4E1AF1293)	3.76	13105	2022-11-25 17:07:31.102	0.053	0.108	1.271	7.385	1.404	-1.221	1.274	-0.428	-28.641	0	0	0	0	0	0	0
WT333(F4E4E1AF1293)	3.76	13105	2022-11-25 17:07:31.102	0.053	0.108	1.271	7.385	1.404	-1.221	1.313	-0.417	-28.317	0	0	0	0	0	0	0
WT333(F4E4E1AF1293)	3.76	13105	2022-11-25 17:07:31.102	0.053	0.108	1.271	7.385	1.404	-1.221	1.351	-0.412	-27.999	0	0	0	0	0	0	0
WT333(F4E4E1AF1293)	3.76	13105	2022-11-25 17:07:31.102	0.006	0.027	0.889	3.662	-1.038	0.793	1.368	-0.412	-27.664	0	0	0	0	0	0	0
WT333(F4E4E1AF1293)	3.76	13105	2022-11-25 17:07:31.102	0.006	0.027	0.889	3.662	-1.038	0.793	1.384	-0.417	-27.328	0	0	0	0	0	0	0
WT333(F4E4E1AF1293)	3.76	13105	2022-11-25 17:07:31.102	0.006	0.027	0.889	3.662	-1.038	0.793	1.406	-0.423	-26.993	0	0	0	0	0	0	0
WT333(F4E4E1AF1293)	3.76	13105	2022-11-25 17:07:31.102	0.006	0.027	0.889	3.662	-1.038	0.793	1.423	-0.423	-26.658	0	0	0	0	0	0	0
WT333(F4E4E1AF1293)	3.76	13105	2022-11-25 17:07:31.102	-0.009	0.025	1.124	2.319	0.305	-0.061	1.434	-0.423	-26.329	0	0	0	0	0	0	0
WT333(F4E4E1AF1293)	3.76	13105	2022-11-25 17:07:31.102	-0.023	0.004	0.991	0.427	-0.305	0.366	1.461	-0.417	-20.517	0	0	0	0	0	0	0
WT333(F4E4E1AF1293)	3.76	13105	2022-11-25 17:07:31.102	-0.023	0.004	0.991	0.427	-0.305	0.366	1.467	-0.417	-20.171	0	0	0	0	0	0	0
WT333(F4E4E1AF1293)	3.76	13105	2022-11-25 17:07:31.102	-0.023	0.004	0.991	0.427	-0.305	0.366	1.467	-0.417	-19.825	0	0	0	0	0	0	0
WT333(F4E4E1AF1293)	3.76	13105	2022-11-25 17:07:31.102	0.03	0.003	1.029	1.282	1.221	0	1.472	-0.412	-19.484	0	0	0	0	0	0	0
WT333(F4E4E1AF1293)	3.76	13105	2022-11-25 17:07:31.102	0.03	0.003	1.029	1.282	1.221	0	1.478	-0.406	-19.138	0	0	0	0	0	0	0
WT333(F4E4E1AF1293)	3.76	13105	2022-11-25 17:07:31.102	0.03	0.003	1.029	1.282	1.221	0	1.483	-0.401	-19.479	0	0	0	0	0	0	0
WT333(F4E4E1AF1293)	3.76	13105	2022-11-25 17:07:31.102	0.03	0.003	1.029	1.282	1.221	0	1.489	-0.396	-19.825	0	0	0	0	0	0	0
WT333(F4E4E1AF1293)	3.76	13105	2022-11-25 17:07:31.102	0.003	-0.03	0.998	-7.935	-0.854	0.183	1.45	-0.396	-20.171	0	0	0	0	0	0	0
WT333(F4E4E1AF1293)	3.76	13105	2022-11-25 17:07:31.181	-0.029	0.029	1.03	-7.813	-0.305	0	1.203	-0.406	-23.253	0	0	0	0	0	0	0
WT333(F4E4E1AF1293)	3.76	13105	2022-11-25 17:07:31.181	-0.029	0.029	1.03	-7.813	-0.305	0	1.165	-0.406	-23.588	0	0	0	0	0	0	0
WT333(F4E4E1AF1293)	3.76	13105	2022-11-25 17:07:31.181	-0.029	0.029	1.03	-7.813	-0.305	0	1.126	-0.412	-23.923	0	0	0	0	0	0	0
WT333(F4E4E1AF1293)	3.76	13105	2022-11-25 17:07:31.181	0.016	0.006	1.03	-8.24	0.305	0.122	1.088	-0.406	-24.258	0	0	0	0	0	0	0
WT333(F4E4E1AF1293)	3.76	13105	2022-11-25 17:07:31.181	0.016	0.006	1.03	-8.24	0.305	0.122	1.044	-0.406	-24.593	0	0	0	0	0	0	0
WT333(F4E4E1AF1293)	3.76	13105	2022-11-25 17:07:31.181	0.016	0.006	1.03	-8.24	0.305	0.122	1.005	-0.406	-24.922	0	0	0	0	0	0	0
WT333(F4E4E1AF1293)	3.76	13105	2022-11-25 17:07:31.181	0.016	0.006	1.03	-8.24	0.305	0.122	0.967	-0.406	-25.252	0	0	0	0	0	0	0
WT333(F4E4E1AF1293)	3.76	13105	2022-11-25 17:07:31.181	0.031	0.027	1.019	-5.981	-0.549	-0.122	0.934	-0.406	-25.582	0	0	0	0	0	0	0
WT333(F4E4E1AF1293)	3.76	13105	2022-11-25 17:07:31.212	-0.084	-0.007	1.001	0.916	-1.77	-0.061	0.643	-0.439	-30.844	0	0	0	0	0	0	0
WT333(F4E4E1AF1293)	3.76	13105	2022-11-25 17:07:31.212	-0.084	-0.007	1.001	0.916	-1.77	-0.061	0.648	-0.445	-31.135	0	0	0	0	0	0	0
WT333(F4E4E1AF1293)	3.76	13105	2022-11-25 17:07:31.212	-0.084	-0.007	1.001	0.916	-1.77	-0.061	0.654	-0.45	-31.421	0	0	0	0	0	0	0
WT333(F4E4E1AF1293)	3.76	13105	2022-11-25 17:07:31.212	0.046	0.003	1.024	0.977	1.892	0	0.659	-0.439	-31.701	0	0	0	0	0	0	0
WT333(F4E4E1AF1293)	3.76	13105	2022-11-25 17:07:31.212	0.046	0.003	1.024	0.977	1.892	0	0.665	-0.428	-31.981	0	0	0	0	0	0	0
WT333(F4E4E1AF1293)	3.76	13105	2022-11-25 17:07:31.227	0.046	0.003	1.024	0.977	1.892	0	0.665	-0.417	-32.261	0	0	0	0	0	0	0
WT333(F4E4E1AF1293)	3.76	13105	2022-11-25 17:07:31.227	0.046	0.003	1.024	0.977	1.892	0	0.67	-0.406	-32.536	0	0	0	0	0	0	0
WT333(F4E4E1AF1293)	3.76	13105	2022-11-25 17:07:31.227	-0.04	-0.009	0.995	0.977	-1.953	-0.244	0.676	-0.417	-32.811	0	0	0	0	0	0	0
WT333(F4E4E1AF1293)	3.76	13105	2022-11-25 17:07:31.227	-0.04	-0.009	0.995	0.977	-1.953	-0.244	0.681	-0.423	-33.085	0	0	0	0	0	0	0
WT333(F4E4E1AF1293)	3.76	13105	2022-11-25 17:07:31.227	-0.04	-0.009	0.995	0.977	-1.953	-0.244	0.687	-0.434	-33.354	0	0	0	0	0	0	0
WT333(F4E4E1AF1293)	3.76	13105	2022-11-25 17:07:31.227	-0.04	-0.009	0.995	0.977	-1.953	-0.244	0.692	-0.439	-33.624	0	0	0	0	0	0	0
WT333(F4E4E1AF1293)	3.76	13105	2022-11-25 17:07:31.227	0.015	0.007	1.037	-1.526	2.136	0.061	0.681	-0.428	-33.887	0	0	0	0	0	0	0
WT333(F4E4E1AF1293)	3.76	13105	2022-11-25 17:07:31.227	0.015	0.007	1.037	-1.526	2.136	0.061	0.676	-0.417	-34.146	0	0	0	0	0	0	0
WT333(F4E4E1AF1293)	3.76	13105	2022-11-25 17:07:31.227	0.015	0.007	1.037	-1.526	2.136	0.061	0.67	-0.401	-34.404	0	0	0	0	0	0	0
WT333(F4E4E1AF1293)	3.76	13105	2022-11-25 17:07:31.227	0.015	0.007	1.037	-1.526	2.136	0.061	0.659	-0.39	-34.662	0	0	0	0	0	0	0
WT333(F4E4E1AF1293)	3.76	13105	2022-11-25 17:07:31.227	-0.014	0.01	1.019	-1.587	-1.587	0	0.654	-0.396	-34.915	0	0	0	0	0	0	0
WT333(F4E4E1AF1293)	3.76	13105	2022-11-25 17:07:31.275	-0.014	0.01	1.019	-1.587	-1.587	0	0.643	-0.401	-35.167	0	0	0	0	0	0	0
WT333(F4E4E1AF1293)	3.76	13105	2022-11-25 17:07:31.275	-0.014	0.01	1.019	-1.587	-1.587	0	0.637	-0.412	-35.42	0	0	0	0	0	0	0
WT333(F4E4E1AF1293)	3.76	13105	2022-11-25 17:07:31.275	-0.014	0.01	1.019	-1.587	-1.587	0	0.626	-0.417	-35.667	0	0	0	0	0	0	0
WT333(F4E4E1AF1293)	3.76	13105	2022-11-25 17:07:31.275	0.027	0.002	1.022	-5.737	2.319	0	0.599	-0.401	-35.914	0	0	0	0	0	0	0
WT333(F4E4E1AF1293)	3.76	13105	2022-11-25 17:07:31.275	0.027	0.002	1.022	-5.737	2.319	0	0.571	-0.39	-36.161	0	0	0	0	0	0	0
WT333(F4E4E1AF1293)	3.76	13105	2022-11-25 17:07:31.275	0.027	0.002	1.022	-5.737	2.319	0	0.544	-0.379	-36.403	0	0	0	0	0	0	0
WT333(F4E4E1AF1293)	3.76	13105	2022-11-25 17:07:31.275	0.024	-0.019	0.993	-0.122	-1.77	-0.183	0.544	-0.385	-36.645	0	0	0	0	0	0	0
WT333(F4E4E1AF1293)	3.76	13105	2022-11-25 17:07:31.275	0.024	-0.019	0.993	-0.122	-1.77	-0.183	0.538	-0.39	-36.881	0	0	0	0	0	0	0
WT333(F4E4E1AF1293)	3.76	13105	2022-11-25 17:07:31.400	0.024	-0.019	0.993	-0.122	-1.77	-0.183	0.538	-0.401	-37.117	0	0	0	0	0	0	0
WT333(F4E4E1AF1293)	3.76	13105	2022-11-25 17:07:31.400	0.024	-0.019	0.993	-0.122	-1.77	-0.183	0.538	-0.406	-37.354	0	0	0	0	0	0	0
WT333(F4E4E1AF1293)	3.76	13105	2022-11-25 17:07:31.400	0.007	-0.018	1.01	2.197	1.648	0.183	0.549	-0.396	-37.584	0	0	0	0	0	0	0
WT333(F4E4E1AF1293)	3.76	13105	2022-11-25 17:07:31.400	0.007	-0.018	1.01	2.197	1.648	0.183	0.555	-0.39	-37.809	0	0	0	0	0	0	0
WT333(F4E4E1AF1293)	3.76	13105	2022-11-25 17:07:31.400	0.007	-0.018	1.01	2.197	1.648	0.183	0.566	-0.379	-38.035	0	0	0	0	0	0	0
WT333(F4E4E1AF1293)	3.76	13105	2022-11-25 17:07:31.400	0.007	-0.018	1.01	2.197	1.648	0.183	0.577	-0.368	-38.26	0	0	0	0	0	0	0
WT333(F4E4E1AF1293)	3.76	13105	2022-11-25 17:07:31.400	-0.007	-0.001	1.019	3.967	-1.953	0.244	0.593	-0.379	-38.485	0	0	0	0	0	0	0
WT333(F4E4E1AF1293)	3.76	13105	2022-11-25 17:07:31.400	-0.007	-0.001	1.019	3.967	-1.953	0.244	0.61	-0.385	-38.705	0	0	0	0	0	0	0
WT333(F4E4E1AF1293)	3.76	13105	2022-11-25 17:07:31.400	-0.007	-0.001	1.019	3.967	-1.953	0.244	0.632	-0.396	-38.925	0	0	0	0	0	0	0
WT333(F4E4E1AF1293)	3.76	13105	2022-11-25 17:07:31.400	-0.007	-0.001	1.019	3.967	-1.953	0.244	0.648	-0.401	-39.139	0	0	0	0	0	0	0
WT333(F4E4E1AF1293)	3.76	13105	2022-11-25 17:07:31.400	0.028	0.002	1.023	0.061	1.221	-0.488	0.648	-0.396	-39.359	0	0	0	0	0	0	0
WT333(F4E4E1AF1293)	3.76	13105	2022-11-25 17:07:31.400	0.028	0.002	1.023	0.061	1.221	-0.488	0.648	-0.385	-39.573	0	0	0	0	0	0	0
WT333(F4E4E1AF1293)	3.76	13105	2022-11-25 17:07:31.400	0.028	0.002	1.023	0.061	1.221	-0.488	0.643	-0.379	-39.792	0	0	0	0	0	0	0
WT333(F4E4E1AF1293)	3.76	13105	2022-11-25 17:07:31.400	0.028	0.002	1.023	0.061	1.221	-0.488	0.643	-0.374	-40.007	0	0	0	0	0	0	0
WT333(F4E4E1AF1293)	3.76	13105	2022-11-25 17:07:31.400	-0.004	0.013	1.032	1.038	-0.793	0.305	0.648	-0.374	-40.21	0	0	0	0	0	0	0
WT333(F4E4E1AF1293)	3.76	13105	2022-11-25 17:07:31.400	-0.004	0.013	1.032	1.038	-0.793	0.305	0.648	-0.379	-40.419	0	0	0	0	0	0	0
WT333(F4E4E1AF1293)	3.76	13105	2022-11-25 17:07:31.400	-0.004	0.013	1.032	1.038	-0.793	0.305	0.654	-0.379	-40.622	0	0	0	0	0	0	0
WT333(F4E4E1AF1293)	3.76	13105	2022-11-25 17:07:31.400	-0.004	0.013	1.032	1.038	-0.793	0.305	0.659	-0.385	-40.825	0	0	0	0	0	0	0
WT333(F4E4E1AF1293)	3.76	13105	2022-11-25 17:07:31.400	-0.007	-0.009	1.003	-0.061	0.488	0.122	0.654	-0.379	-41.028	0	0	0	0	0	0	0
WT333(F4E4E1AF1293)	3.76	13105	2022-11-25 17:07:31.400	-0.007	-0.009	1.003	-0.061	0.488	0.122	0.654	-0.374	-41.232	0	0	0	0	0	0	0
WT333(F4E4E1AF1293)	3.76	13105	2022-11-25 17:07:31.400	-0.007	-0.009	1.003	-0.061	0.488	0.122	0.654	-0.368	-41.429	0	0	0	0	0	0	0
WT333(F4E4E1AF1293)	3.76	13105	2022-11-25 17:07:31.400	-0.007	-0.009	1.003	-0.061	0.488	0.122	0.648	-0.368	-41.627	0	0	0	0	0	0	0
WT333(F4E4E1AF1293)	3.76	13105	2022-11-25 17:07:31.400	0.005	0.031	1.026	0.122	-1.038	-0.732	0.648	-0.368	-41.825	0	0	0	0	0	0	0
