# Supplementary material for: Dynamic characteristics of scraper conveyor chain drive system under the impact condition of lump coal
Source: PLoS One. 2024 Mar 1;19(3):e0299044. doi: 10.1371/journal.pone.0299044 (PMC10906879; doi:10.1371/journal.pone.0299044)
Supplement: S1 File — (ZIP) [file pone.0299044.s001.zip › 10Hz 5kg variable height (40cm-220cm 10times)/raw data.xlsx]

## Sheet: 40cm
设备名称	电压	版本	片上时间	加速度X(g)	加速度Y(g)	加速度Z(g)	角速度X(°/s)	角速度Y(°/s)	角速度Z(°/s)	角度X(°)	角度Y(°)	角度Z(°)	磁场X	磁场Y	磁场Z	四元数0	四元数1	四元数2	四元数3	状态
WT111(DD045F3F1DEA)	3.79	13108	2022-11-25 09:41:29.678	0.026	0.301	0.97	0	0	0	17.32	-1.527	-23.417	0	0	0	0	0	0	0
WT111(DD045F3F1DEA)	3.79	13108	2022-11-25 09:41:29.678	0.026	0.301	0.97	0	0	0	17.32	-1.527	-23.417	0	0	0	0	0	0	0
WT111(DD045F3F1DEA)	3.79	13108	2022-11-25 09:41:29.678	0.026	0.301	0.97	0	0	0	17.32	-1.527	-23.417	0	0	0	0	0	0	0
WT111(DD045F3F1DEA)	3.79	13108	2022-11-25 09:41:29.678	0.026	0.301	0.97	0	0	0	17.32	-1.527	-23.417	0	0	0	0	0	0	0
WT111(DD045F3F1DEA)	3.79	13108	2022-11-25 09:41:29.678	0.027	0.303	0.97	0	0	0	17.32	-1.527	-23.417	0	0	0	0	0	0	0
WT111(DD045F3F1DEA)	3.79	13108	2022-11-25 09:41:29.678	0.027	0.303	0.97	0	0	0	17.32	-1.527	-23.417	0	0	0	0	0	0	0
WT111(DD045F3F1DEA)	3.79	13108	2022-11-25 09:41:29.678	0.027	0.303	0.97	0	0	0	17.32	-1.527	-23.417	0	0	0	0	0	0	0
WT111(DD045F3F1DEA)	3.79	13108	2022-11-25 09:41:29.678	0.027	0.303	0.97	0	0	0	17.32	-1.527	-23.417	0	0	0	0	0	0	0
WT111(DD045F3F1DEA)	3.79	13108	2022-11-25 09:41:29.725	0.026	0.302	0.969	0	0	0	17.32	-1.527	-23.417	0	0	0	0	0	0	0
WT111(DD045F3F1DEA)	3.79	13108	2022-11-25 09:41:29.725	0.026	0.302	0.969	0	0	0	17.32	-1.527	-23.417	0	0	0	0	0	0	0
WT111(DD045F3F1DEA)	3.79	13108	2022-11-25 09:41:29.725	0.026	0.302	0.969	0	0	0	17.32	-1.527	-23.417	0	0	0	0	0	0	0
WT111(DD045F3F1DEA)	3.79	13108	2022-11-25 09:41:29.725	0.027	0.302	0.969	0	0	0	17.32	-1.527	-23.417	0	0	0	0	0	0	0
WT111(DD045F3F1DEA)	3.79	13108	2022-11-25 09:41:29.725	0.027	0.302	0.969	0	0	0	17.32	-1.527	-23.417	0	0	0	0	0	0	0
WT111(DD045F3F1DEA)	3.79	13108	2022-11-25 09:41:29.725	0.027	0.302	0.969	0	0	0	17.32	-1.527	-23.417	0	0	0	0	0	0	0
WT111(DD045F3F1DEA)	3.79	13108	2022-11-25 09:41:29.725	0.027	0.302	0.969	0	0	0	17.32	-1.527	-23.417	0	0	0	0	0	0	0
WT111(DD045F3F1DEA)	3.79	13108	2022-11-25 09:41:29.725	0.027	0.303	0.969	0	0	0	17.32	-1.527	-23.417	0	0	0	0	0	0	0
WT222(CAA14FCCF874)	3.75	13105	2022-11-25 09:41:29.725	-0.026	0	0.999	0	0	0	0.011	1.5	95.471	0	0	0	0	0	0	0
WT222(CAA14FCCF874)	3.75	13105	2022-11-25 09:41:29.725	-0.026	0	0.999	0	0	0	0.011	1.5	95.471	0	0	0	0	0	0	0
WT222(CAA14FCCF874)	3.75	13105	2022-11-25 09:41:29.725	-0.026	0	0.999	0	0	0	0.011	1.5	95.471	0	0	0	0	0	0	0
WT222(CAA14FCCF874)	3.75	13105	2022-11-25 09:41:29.725	-0.026	0	0.999	0	0	0	0.011	1.5	95.471	0	0	0	0	0	0	0
WT222(CAA14FCCF874)	3.75	13105	2022-11-25 09:41:29.725	-0.026	0	0.999	0	0	0	0.011	1.5	95.471	0	0	0	0	0	0	0
WT222(CAA14FCCF874)	3.75	13105	2022-11-25 09:41:29.725	-0.026	0	0.999	0	0	0	0.011	1.5	95.471	0	0	0	0	0	0	0
WT222(CAA14FCCF874)	3.75	13105	2022-11-25 09:41:29.725	-0.026	0	0.999	0	0	0	0.011	1.5	95.471	0	0	0	0	0	0	0
WT222(CAA14FCCF874)	3.75	13105	2022-11-25 09:41:29.725	-0.026	0	0.999	0	0	0	0.011	1.5	95.471	0	0	0	0	0	0	0
WT222(CAA14FCCF874)	3.75	13105	2022-11-25 09:41:29.741	-0.026	0	0.999	0	0	0	0.011	1.5	95.471	0	0	0	0	0	0	0
WT222(CAA14FCCF874)	3.75	13105	2022-11-25 09:41:29.741	-0.026	0	0.999	0	0	0	0.011	1.5	95.471	0	0	0	0	0	0	0
WT222(CAA14FCCF874)	3.75	13105	2022-11-25 09:41:29.741	-0.026	0	0.999	0	0	0	0.011	1.5	95.471	0	0	0	0	0	0	0
WT222(CAA14FCCF874)	3.75	13105	2022-11-25 09:41:29.741	-0.025	0	0.999	0	0	0	0.011	1.5	95.471	0	0	0	0	0	0	0
WT222(CAA14FCCF874)	3.75	13105	2022-11-25 09:41:29.741	-0.025	0	0.999	0	0	0	0.011	1.5	95.471	0	0	0	0	0	0	0
WT222(CAA14FCCF874)	3.75	13105	2022-11-25 09:41:29.741	-0.025	0	0.999	0	0	0	0.011	1.5	95.471	0	0	0	0	0	0	0
WT222(CAA14FCCF874)	3.75	13105	2022-11-25 09:41:29.741	-0.025	0	0.999	0	0	0	0.011	1.5	95.471	0	0	0	0	0	0	0
WT222(CAA14FCCF874)	3.75	13105	2022-11-25 09:41:29.741	-0.026	0	1	0	0	0	0.011	1.5	95.471	0	0	0	0	0	0	0
WT111(DD045F3F1DEA)	3.79	13108	2022-11-25 09:41:29.757	0.027	0.303	0.969	0	0	0	17.32	-1.527	-23.417	0	0	0	0	0	0	0
WT111(DD045F3F1DEA)	3.79	13108	2022-11-25 09:41:29.757	0.027	0.303	0.969	0	0	0	17.32	-1.527	-23.417	0	0	0	0	0	0	0
WT111(DD045F3F1DEA)	3.79	13108	2022-11-25 09:41:29.757	0.027	0.303	0.969	0	0	0	17.32	-1.527	-23.417	0	0	0	0	0	0	0
WT111(DD045F3F1DEA)	3.79	13108	2022-11-25 09:41:29.757	0.027	0.302	0.969	0	0	0	17.32	-1.527	-23.417	0	0	0	0	0	0	0
WT111(DD045F3F1DEA)	3.79	13108	2022-11-25 09:41:29.757	0.027	0.302	0.969	0	0	0	17.32	-1.527	-23.417	0	0	0	0	0	0	0
WT111(DD045F3F1DEA)	3.79	13108	2022-11-25 09:41:29.757	0.027	0.302	0.969	0	0	0	17.32	-1.527	-23.417	0	0	0	0	0	0	0
WT111(DD045F3F1DEA)	3.79	13108	2022-11-25 09:41:29.757	0.027	0.302	0.969	0	0	0	17.32	-1.527	-23.417	0	0	0	0	0	0	0
WT111(DD045F3F1DEA)	3.79	13108	2022-11-25 09:41:29.757	0.027	0.302	0.968	0	0	0	17.32	-1.527	-23.417	0	0	0	0	0	0	0
WT222(CAA14FCCF874)	3.75	13105	2022-11-25 09:41:29.757	-0.026	0	1	0	0	0	0.011	1.5	95.471	0	0	0	0	0	0	0
WT222(CAA14FCCF874)	3.75	13105	2022-11-25 09:41:29.757	-0.026	0	1	0	0	0	0.011	1.5	95.471	0	0	0	0	0	0	0
WT222(CAA14FCCF874)	3.75	13105	2022-11-25 09:41:29.757	-0.026	0	1	0	0	0	0.011	1.5	95.471	0	0	0	0	0	0	0
WT222(CAA14FCCF874)	3.75	13105	2022-11-25 09:41:29.757	-0.026	0	1	0	0	0	0.011	1.5	95.471	0	0	0	0	0	0	0
WT222(CAA14FCCF874)	3.75	13105	2022-11-25 09:41:29.757	-0.026	0	1	0	0	0	0.011	1.5	95.471	0	0	0	0	0	0	0
WT222(CAA14FCCF874)	3.75	13105	2022-11-25 09:41:29.757	-0.026	0	1	0	0	0	0.011	1.5	95.471	0	0	0	0	0	0	0
WT222(CAA14FCCF874)	3.75	13105	2022-11-25 09:41:29.757	-0.026	0	1	0	0	0	0.011	1.5	95.471	0	0	0	0	0	0	0
WT222(CAA14FCCF874)	3.75	13105	2022-11-25 09:41:29.757	-0.026	0	0.999	0	0	0	0.011	1.5	95.471	0	0	0	0	0	0	0
WT222(CAA14FCCF874)	3.75	13105	2022-11-25 09:41:29.757	-0.026	0	0.999	0	0	0	0.011	1.5	95.471	0	0	0	0	0	0	0
WT222(CAA14FCCF874)	3.75	13105	2022-11-25 09:41:29.757	-0.026	0	0.999	0	0	0	0.011	1.5	95.471	0	0	0	0	0	0	0
WT222(CAA14FCCF874)	3.75	13105	2022-11-25 09:41:29.757	-0.026	0	0.999	0	0	0	0.011	1.5	95.471	0	0	0	0	0	0	0
WT222(CAA14FCCF874)	3.75	13105	2022-11-25 09:41:29.757	-0.026	0	0.999	0	0	0	0.011	1.5	95.471	0	0	0	0	0	0	0
WT222(CAA14FCCF874)	3.75	13105	2022-11-25 09:41:29.757	-0.026	0	0.999	0	0	0	0.011	1.5	95.471	0	0	0	0	0	0	0
WT222(CAA14FCCF874)	3.75	13105	2022-11-25 09:41:29.757	-0.026	0	0.999	0	0	0	0.011	1.5	95.471	0	0	0	0	0	0	0
WT222(CAA14FCCF874)	3.75	13105	2022-11-25 09:41:29.757	-0.026	0	0.999	0	0	0	0.011	1.5	95.471	0	0	0	0	0	0	0
WT222(CAA14FCCF874)	3.75	13105	2022-11-25 09:41:29.757	-0.026	0	0.999	0	0	0	0.011	1.5	95.471	0	0	0	0	0	0	0
WT111(DD045F3F1DEA)	3.79	13108	2022-11-25 09:41:29.819	0.027	0.302	0.968	0	0	0	17.32	-1.527	-23.417	0	0	0	0	0	0	0
WT111(DD045F3F1DEA)	3.79	13108	2022-11-25 09:41:29.819	0.027	0.302	0.968	0	0	0	17.32	-1.527	-23.417	0	0	0	0	0	0	0
WT111(DD045F3F1DEA)	3.79	13108	2022-11-25 09:41:29.819	0.027	0.302	0.968	0	0	0	17.32	-1.527	-23.417	0	0	0	0	0	0	0
WT111(DD045F3F1DEA)	3.79	13108	2022-11-25 09:41:29.819	0.027	0.303	0.969	0	0	0	17.32	-1.527	-23.417	0	0	0	0	0	0	0
WT111(DD045F3F1DEA)	3.79	13108	2022-11-25 09:41:29.819	0.027	0.303	0.969	0	0	0	17.32	-1.527	-23.417	0	0	0	0	0	0	0
WT111(DD045F3F1DEA)	3.79	13108	2022-11-25 09:41:29.819	0.027	0.303	0.969	0	0	0	17.32	-1.527	-23.417	0	0	0	0	0	0	0
WT111(DD045F3F1DEA)	3.79	13108	2022-11-25 09:41:29.819	0.027	0.303	0.969	0	0	0	17.32	-1.527	-23.417	0	0	0	0	0	0	0
WT111(DD045F3F1DEA)	3.79	13108	2022-11-25 09:41:29.819	0.027	0.302	0.969	0	0	0	17.32	-1.527	-23.417	0	0	0	0	0	0	0
WT222(CAA14FCCF874)	3.75	13105	2022-11-25 09:41:29.819	-0.026	0	0.999	0	0	0	0.011	1.5	95.471	0	0	0	0	0	0	0
WT222(CAA14FCCF874)	3.75	13105	2022-11-25 09:41:29.819	-0.026	0	0.999	0	0	0	0.011	1.5	95.471	0	0	0	0	0	0	0
WT222(CAA14FCCF874)	3.75	13105	2022-11-25 09:41:29.819	-0.026	0	0.999	0	0	0	0.011	1.5	95.471	0	0	0	0	0	0	0
WT222(CAA14FCCF874)	3.75	13105	2022-11-25 09:41:29.819	-0.026	0	0.999	0	0	0	0.011	1.5	95.471	0	0	0	0	0	0	0
WT222(CAA14FCCF874)	3.75	13105	2022-11-25 09:41:29.819	-0.026	0	0.999	0	0	0	0.011	1.5	95.471	0	0	0	0	0	0	0
WT222(CAA14FCCF874)	3.75	13105	2022-11-25 09:41:29.819	-0.026	0	0.999	0	0	0	0.011	1.5	95.471	0	0	0	0	0	0	0
WT222(CAA14FCCF874)	3.75	13105	2022-11-25 09:41:29.819	-0.026	0	0.999	0	0	0	0.011	1.5	95.471	0	0	0	0	0	0	0
WT222(CAA14FCCF874)	3.75	13105	2022-11-25 09:41:29.819	-0.026	0	0.999	0	0	0	0.011	1.5	95.471	0	0	0	0	0	0	0
WT111(DD045F3F1DEA)	3.79	13108	2022-11-25 09:41:29.928	0.027	0.302	0.969	0	0	0	17.32	-1.527	-23.417	0	0	0	0	0	0	0
WT111(DD045F3F1DEA)	3.79	13108	2022-11-25 09:41:29.928	0.027	0.302	0.969	0	0	0	17.32	-1.527	-23.417	0	0	0	0	0	0	0
WT111(DD045F3F1DEA)	3.79	13108	2022-11-25 09:41:29.928	0.027	0.302	0.969	0	0	0	17.32	-1.527	-23.417	0	0	0	0	0	0	0
WT111(DD045F3F1DEA)	3.79	13108	2022-11-25 09:41:29.928	0.026	0.302	0.969	0	0	0	17.32	-1.527	-23.417	0	0	0	0	0	0	0
WT111(DD045F3F1DEA)	3.79	13108	2022-11-25 09:41:29.928	0.026	0.302	0.969	0	0	0	17.32	-1.527	-23.417	0	0	0	0	0	0	0
WT111(DD045F3F1DEA)	3.79	13108	2022-11-25 09:41:29.928	0.026	0.302	0.969	0	0	0	17.32	-1.527	-23.417	0	0	0	0	0	0	0
WT111(DD045F3F1DEA)	3.79	13108	2022-11-25 09:41:29.928	0.026	0.302	0.969	0	0	0	17.32	-1.527	-23.417	0	0	0	0	0	0	0
WT111(DD045F3F1DEA)	3.79	13108	2022-11-25 09:41:29.928	0.028	0.303	0.97	0	0	0	17.32	-1.527	-23.417	0	0	0	0	0	0	0
WT222(CAA14FCCF874)	3.75	13105	2022-11-25 09:41:29.944	-0.026	0	0.999	0	0	0	0.011	1.5	95.471	0	0	0	0	0	0	0
WT222(CAA14FCCF874)	3.75	13105	2022-11-25 09:41:29.944	-0.026	0	0.999	0	0	0	0.011	1.5	95.471	0	0	0	0	0	0	0
WT222(CAA14FCCF874)	3.75	13105	2022-11-25 09:41:29.944	-0.026	0	0.999	0	0	0	0.011	1.5	95.471	0	0	0	0	0	0	0
WT222(CAA14FCCF874)	3.75	13105	2022-11-25 09:41:29.944	-0.026	0	0.999	0	0	0	0.011	1.5	95.471	0	0	0	0	0	0	0
WT222(CAA14FCCF874)	3.75	13105	2022-11-25 09:41:29.944	-0.026	0	0.999	0	0	0	0.011	1.5	95.471	0	0	0	0	0	0	0
WT222(CAA14FCCF874)	3.75	13105	2022-11-25 09:41:29.944	-0.026	0	0.999	0	0	0	0.011	1.5	95.471	0	0	0	0	0	0	0
WT222(CAA14FCCF874)	3.75	13105	2022-11-25 09:41:29.944	-0.026	0	0.999	0	0	0	0.011	1.5	95.471	0	0	0	0	0	0	0
WT222(CAA14FCCF874)	3.75	13105	2022-11-25 09:41:29.944	-0.026	0	1	0	0	0	0.011	1.5	95.471	0	0	0	0	0	0	0
WT222(CAA14FCCF874)	3.75	13105	2022-11-25 09:41:29.944	-0.026	0	1	0	0	0	0.011	1.5	95.471	0	0	0	0	0	0	0
WT222(CAA14FCCF874)	3.75	13105	2022-11-25 09:41:29.944	-0.026	0	1	0	0	0	0.011	1.5	95.471	0	0	0	0	0	0	0
WT222(CAA14FCCF874)	3.75	13105	2022-11-25 09:41:29.944	-0.026	0	1	0	0	0	0.011	1.5	95.471	0	0	0	0	0	0	0
WT222(CAA14FCCF874)	3.75	13105	2022-11-25 09:41:29.944	-0.025	0	0.999	0	0	0	0.011	1.5	95.471	0	0	0	0	0	0	0
WT222(CAA14FCCF874)	3.75	13105	2022-11-25 09:41:29.944	-0.025	0	0.999	0	0	0	0.011	1.5	95.471	0	0	0	0	0	0	0
WT222(CAA14FCCF874)	3.75	13105	2022-11-25 09:41:29.944	-0.025	0	0.999	0	0	0	0.011	1.5	95.471	0	0	0	0	0	0	0
WT222(CAA14FCCF874)	3.75	13105	2022-11-25 09:41:29.944	-0.025	0	0.999	0	0	0	0.011	1.5	95.471	0	0	0	0	0	0	0
WT222(CAA14FCCF874)	3.75	13105	2022-11-25 09:41:29.944	-0.026	0	0.999	0	0	0	0.011	1.5	95.471	0	0	0	0	0	0	0
WT111(DD045F3F1DEA)	3.79	13108	2022-11-25 09:41:29.959	0.027	0.303	0.97	0	0	0	17.32	-1.527	-23.417	0	0	0	0	0	0	0
WT111(DD045F3F1DEA)	3.79	13108	2022-11-25 09:41:29.959	0.027	0.303	0.97	0	0	0	17.32	-1.527	-23.417	0	0	0	0	0	0	0
WT111(DD045F3F1DEA)	3.79	13108	2022-11-25 09:41:29.959	0.027	0.303	0.97	0	0	0	17.32	-1.527	-23.417	0	0	0	0	0	0	0
WT111(DD045F3F1DEA)	3.79	13108	2022-11-25 09:41:29.959	0.027	0.302	0.97	0	0	0	17.32	-1.527	-23.417	0	0	0	0	0	0	0
WT111(DD045F3F1DEA)	3.79	13108	2022-11-25 09:41:29.959	0.027	0.302	0.97	0	0	0	17.32	-1.527	-23.417	0	0	0	0	0	0	0
WT111(DD045F3F1DEA)	3.79	13108	2022-11-25 09:41:29.959	0.027	0.302	0.97	0	0	0	17.32	-1.527	-23.417	0	0	0	0	0	0	0
WT111(DD045F3F1DEA)	3.79	13108	2022-11-25 09:41:29.959	0.027	0.302	0.97	0	0	0	17.32	-1.527	-23.417	0	0	0	0	0	0	0
WT111(DD045F3F1DEA)	3.79	13108	2022-11-25 09:41:29.959	0.027	0.302	0.969	0	0	0	17.32	-1.527	-23.417	0	0	0	0	0	0	0
WT111(DD045F3F1DEA)	3.79	13108	2022-11-25 09:41:29.991	0.027	0.302	0.969	0	0	0	17.32	-1.527	-23.417	0	0	0	0	0	0	0
WT111(DD045F3F1DEA)	3.79	13108	2022-11-25 09:41:29.991	0.027	0.302	0.969	0	0	0	17.32	-1.527	-23.417	0	0	0	0	0	0	0
WT111(DD045F3F1DEA)	3.79	13108	2022-11-25 09:41:29.991	0.027	0.302	0.969	0	0	0	17.32	-1.527	-23.417	0	0	0	0	0	0	0
WT111(DD045F3F1DEA)	3.79	13108	2022-11-25 09:41:29.991	0.027	0.303	0.969	0	0	0	17.32	-1.527	-23.417	0	0	0	0	0	0	0
WT111(DD045F3F1DEA)	3.79	13108	2022-11-25 09:41:29.991	0.027	0.303	0.969	0	0	0	17.32	-1.527	-23.417	0	0	0	0	0	0	0
WT111(DD045F3F1DEA)	3.79	13108	2022-11-25 09:41:29.991	0.027	0.303	0.969	0	0	0	17.32	-1.527	-23.417	0	0	0	0	0	0	0
WT111(DD045F3F1DEA)	3.79	13108	2022-11-25 09:41:29.991	0.027	0.303	0.969	0	0	0	17.32	-1.527	-23.417	0	0	0	0	0	0	0
WT111(DD045F3F1DEA)	3.79	13108	2022-11-25 09:41:29.991	0.027	0.302	0.969	0	0	0	17.32	-1.527	-23.417	0	0	0	0	0	0	0
WT222(CAA14FCCF874)	3.75	13105	2022-11-25 09:41:30.006	-0.026	0	0.999	0	0	0	0.011	1.5	95.471	0	0	0	0	0	0	0
WT222(CAA14FCCF874)	3.75	13105	2022-11-25 09:41:30.006	-0.026	0	0.999	0	0	0	0.011	1.5	95.471	0	0	0	0	0	0	0
WT222(CAA14FCCF874)	3.75	13105	2022-11-25 09:41:30.006	-0.026	0	0.999	0	0	0	0.011	1.5	95.471	0	0	0	0	0	0	0
WT222(CAA14FCCF874)	3.75	13105	2022-11-25 09:41:30.006	-0.026	0	1	0	0	0	0.011	1.5	95.471	0	0	0	0	0	0	0
WT222(CAA14FCCF874)	3.75	13105	2022-11-25 09:41:30.006	-0.026	0	1	0	0	0	0.011	1.5	95.471	0	0	0	0	0	0	0
WT222(CAA14FCCF874)	3.75	13105	2022-11-25 09:41:30.006	-0.026	0	1	0	0	0	0.011	1.5	95.471	0	0	0	0	0	0	0
WT222(CAA14FCCF874)	3.75	13105	2022-11-25 09:41:30.006	-0.026	0	1	0	0	0	0.011	1.5	95.471	0	0	0	0	0	0	0
WT222(CAA14FCCF874)	3.75	13105	2022-11-25 09:41:30.006	-0.025	0	0.999	0	0	0	0.011	1.5	95.471	0	0	0	0	0	0	0
WT222(CAA14FCCF874)	3.75	13105	2022-11-25 09:41:30.006	-0.025	0	0.999	0	0	0	0.011	1.5	95.471	0	0	0	0	0	0	0
WT222(CAA14FCCF874)	3.75	13105	2022-11-25 09:41:30.006	-0.025	0	0.999	0	0	0	0.011	1.5	95.471	0	0	0	0	0	0	0
WT222(CAA14FCCF874)	3.75	13105	2022-11-25 09:41:30.006	-0.025	0	0.999	0	0	0	0.011	1.5	95.471	0	0	0	0	0	0	0
WT222(CAA14FCCF874)	3.75	13105	2022-11-25 09:41:30.006	-0.025	0	0.999	0	0	0	0.011	1.5	95.471	0	0	0	0	0	0	0
WT222(CAA14FCCF874)	3.75	13105	2022-11-25 09:41:30.006	-0.025	0	0.999	0	0	0	0.011	1.5	95.471	0	0	0	0	0	0	0
WT222(CAA14FCCF874)	3.75	13105	2022-11-25 09:41:30.006	-0.025	0	0.999	0	0	0	0.011	1.5	95.471	0	0	0	0	0	0	0
WT222(CAA14FCCF874)	3.75	13105	2022-11-25 09:41:30.006	-0.025	0	0.999	0	0	0	0.011	1.5	95.471	0	0	0	0	0	0	0
WT222(CAA14FCCF874)	3.75	13105	2022-11-25 09:41:30.006	-0.026	0	1	0	0	0	0.011	1.5	95.471	0	0	0	0	0	0	0
WT111(DD045F3F1DEA)	3.79	13108	2022-11-25 09:41:30.022	0.027	0.302	0.969	0	0	0	17.32	-1.527	-23.417	0	0	0	0	0	0	0
WT111(DD045F3F1DEA)	3.79	13108	2022-11-25 09:41:30.022	0.027	0.302	0.969	0	0	0	17.32	-1.527	-23.417	0	0	0	0	0	0	0
WT111(DD045F3F1DEA)	3.79	13108	2022-11-25 09:41:30.022	0.027	0.302	0.969	0	0	0	17.32	-1.527	-23.417	0	0	0	0	0	0	0
WT111(DD045F3F1DEA)	3.79	13108	2022-11-25 09:41:30.022	0.027	0.303	0.969	0	0	0	17.32	-1.527	-23.417	0	0	0	0	0	0	0
WT111(DD045F3F1DEA)	3.79	13108	2022-11-25 09:41:30.022	0.027	0.303	0.969	0	0	0	17.32	-1.527	-23.417	0	0	0	0	0	0	0
WT111(DD045F3F1DEA)	3.79	13108	2022-11-25 09:41:30.022	0.027	0.303	0.969	0	0	0	17.32	-1.527	-23.417	0	0	0	0	0	0	0
WT111(DD045F3F1DEA)	3.79	13108	2022-11-25 09:41:30.022	0.027	0.303	0.969	0	0	0	17.32	-1.527	-23.417	0	0	0	0	0	0	0
WT111(DD045F3F1DEA)	3.79	13108	2022-11-25 09:41:30.022	0.027	0.302	0.969	0	0	0	17.32	-1.527	-23.417	0	0	0	0	0	0	0
WT333(F4E4E1AF1293)	3.79	13105	2022-11-25 09:41:30.053	-0.001	-0.054	1.015	0	0	0	-3.093	0.055	-169.783	0	0	0	0	0	0	0
WT333(F4E4E1AF1293)	3.79	13105	2022-11-25 09:41:30.053	-0.001	-0.054	1.015	0	0	0	-3.093	0.055	-169.783	0	0	0	0	0	0	0
WT333(F4E4E1AF1293)	3.79	13105	2022-11-25 09:41:30.053	-0.001	-0.054	1.015	0	0	0	-3.087	0.055	-169.783	0	0	0	0	0	0	0
WT333(F4E4E1AF1293)	3.79	13105	2022-11-25 09:41:30.053	-0.001	-0.054	1.015	0	0	0	-3.087	0.055	-169.783	0	0	0	0	0	0	0
WT333(F4E4E1AF1293)	3.79	13105	2022-11-25 09:41:30.053	-0.001	-0.054	1.015	0	0	0	-3.087	0.055	-169.783	0	0	0	0	0	0	0
WT333(F4E4E1AF1293)	3.79	13105	2022-11-25 09:41:30.053	0	-0.055	1.016	0	0	0	-3.087	0.055	-169.783	0	0	0	0	0	0	0
WT333(F4E4E1AF1293)	3.79	13105	2022-11-25 09:41:30.053	0	-0.055	1.016	0	0	0	-3.087	0.055	-169.783	0	0	0	0	0	0	0
WT333(F4E4E1AF1293)	3.79	13105	2022-11-25 09:41:30.053	0	-0.055	1.016	0	0	0	-3.087	0.055	-169.783	0	0	0	0	0	0	0
WT222(CAA14FCCF874)	3.75	13105	2022-11-25 09:41:30.069	-0.026	0	1	0	0	0	0.011	1.5	95.471	0	0	0	0	0	0	0
WT222(CAA14FCCF874)	3.75	13105	2022-11-25 09:41:30.069	-0.026	0	1	0	0	0	0.011	1.5	95.471	0	0	0	0	0	0	0
WT222(CAA14FCCF874)	3.75	13105	2022-11-25 09:41:30.069	-0.026	0	1	0	0	0	0.011	1.5	95.471	0	0	0	0	0	0	0
WT222(CAA14FCCF874)	3.75	13105	2022-11-25 09:41:30.069	-0.026	0	1	0	0	0	0.011	1.5	95.471	0	0	0	0	0	0	0
WT222(CAA14FCCF874)	3.75	13105	2022-11-25 09:41:30.069	-0.026	0	1	0	0	0	0.011	1.5	95.471	0	0	0	0	0	0	0
WT222(CAA14FCCF874)	3.75	13105	2022-11-25 09:41:30.069	-0.026	0	1	0	0	0	0.011	1.5	95.471	0	0	0	0	0	0	0
WT222(CAA14FCCF874)	3.75	13105	2022-11-25 09:41:30.069	-0.026	0	1	0	0	0	0.011	1.5	95.471	0	0	0	0	0	0	0
WT222(CAA14FCCF874)	3.75	13105	2022-11-25 09:41:30.069	-0.026	0	1	0	0	0	0.011	1.5	95.471	0	0	0	0	0	0	0
WT222(CAA14FCCF874)	3.75	13105	2022-11-25 09:41:30.069	-0.026	0	1	0	0	0	0.011	1.5	95.471	0	0	0	0	0	0	0
WT222(CAA14FCCF874)	3.75	13105	2022-11-25 09:41:30.069	-0.026	0	1	0	0	0	0.011	1.5	95.471	0	0	0	0	0	0	0
WT222(CAA14FCCF874)	3.75	13105	2022-11-25 09:41:30.069	-0.026	0	0.999	0	0	0	0.011	1.5	95.471	0	0	0	0	0	0	0
WT222(CAA14FCCF874)	3.75	13105	2022-11-25 09:41:30.069	-0.026	0	0.999	0	0	0	0.011	1.5	95.471	0	0	0	0	0	0	0
WT222(CAA14FCCF874)	3.75	13105	2022-11-25 09:41:30.069	-0.026	0	0.999	0	0	0	0.011	1.5	95.471	0	0	0	0	0	0	0
WT222(CAA14FCCF874)	3.75	13105	2022-11-25 09:41:30.069	-0.026	0	0.999	0	0	0	0.011	1.5	95.471	0	0	0	0	0	0	0
WT222(CAA14FCCF874)	3.75	13105	2022-11-25 09:41:30.069	-0.026	0	0.999	0	0	0	0.011	1.5	95.471	0	0	0	0	0	0	0
WT222(CAA14FCCF874)	3.75	13105	2022-11-25 09:41:30.069	-0.026	0	0.999	0	0	0	0.011	1.5	95.471	0	0	0	0	0	0	0
WT111(DD045F3F1DEA)	3.79	13108	2022-11-25 09:41:30.116	0.027	0.303	0.97	0	0	0	17.32	-1.527	-23.417	0	0	0	0	0	0	0
WT111(DD045F3F1DEA)	3.79	13108	2022-11-25 09:41:30.116	0.027	0.303	0.97	0	0	0	17.32	-1.527	-23.417	0	0	0	0	0	0	0
WT111(DD045F3F1DEA)	3.79	13108	2022-11-25 09:41:30.116	0.027	0.303	0.97	0	0	0	17.32	-1.527	-23.417	0	0	0	0	0	0	0
WT111(DD045F3F1DEA)	3.79	13108	2022-11-25 09:41:30.116	0.027	0.302	0.97	0	0	0	17.32	-1.527	-23.417	0	0	0	0	0	0	0
WT111(DD045F3F1DEA)	3.79	13108	2022-11-25 09:41:30.116	0.027	0.302	0.97	0	0	0	17.32	-1.527	-23.417	0	0	0	0	0	0	0
WT111(DD045F3F1DEA)	3.79	13108	2022-11-25 09:41:30.116	0.027	0.302	0.97	0	0	0	17.32	-1.527	-23.417	0	0	0	0	0	0	0
WT111(DD045F3F1DEA)	3.79	13108	2022-11-25 09:41:30.116	0.027	0.302	0.97	0	0	0	17.32	-1.527	-23.417	0	0	0	0	0	0	0
WT111(DD045F3F1DEA)	3.79	13108	2022-11-25 09:41:30.116	0.027	0.302	0.97	0	0	0	17.32	-1.527	-23.417	0	0	0	0	0	0	0
WT222(CAA14FCCF874)	3.75	13105	2022-11-25 09:41:30.116	-0.026	0	0.999	0	0	0	0.011	1.5	95.471	0	0	0	0	0	0	0
WT222(CAA14FCCF874)	3.75	13105	2022-11-25 09:41:30.116	-0.026	0	0.999	0	0	0	0.011	1.5	95.471	0	0	0	0	0	0	0
WT222(CAA14FCCF874)	3.75	13105	2022-11-25 09:41:30.116	-0.026	0	0.999	0	0	0	0.011	1.5	95.471	0	0	0	0	0	0	0
WT222(CAA14FCCF874)	3.75	13105	2022-11-25 09:41:30.116	-0.026	0	0.999	0	0	0	0.011	1.5	95.471	0	0	0	0	0	0	0
WT222(CAA14FCCF874)	3.75	13105	2022-11-25 09:41:30.116	-0.026	0	0.999	0	0	0	0.011	1.5	95.471	0	0	0	0	0	0	0
WT222(CAA14FCCF874)	3.75	13105	2022-11-25 09:41:30.116	-0.026	0	0.999	0	0	0	0.011	1.5	95.471	0	0	0	0	0	0	0
WT222(CAA14FCCF874)	3.75	13105	2022-11-25 09:41:30.116	-0.026	0	1	0	0	0	0.011	1.5	95.471	0	0	0	0	0	0	0
WT222(CAA14FCCF874)	3.75	13105	2022-11-25 09:41:30.116	-0.026	0	1	0	0	0	0.011	1.5	95.471	0	0	0	0	0	0	0
WT222(CAA14FCCF874)	3.75	13105	2022-11-25 09:41:30.116	-0.026	0	1	0	0	0	0.011	1.5	95.471	0	0	0	0	0	0	0
WT222(CAA14FCCF874)	3.75	13105	2022-11-25 09:41:30.116	-0.026	0	1	0	0	0	0.011	1.5	95.471	0	0	0	0	0	0	0
WT222(CAA14FCCF874)	3.75	13105	2022-11-25 09:41:30.116	-0.026	0	0.999	0	0	0	0.011	1.5	95.471	0	0	0	0	0	0	0
WT222(CAA14FCCF874)	3.75	13105	2022-11-25 09:41:30.116	-0.026	0	0.999	0	0	0	0.011	1.5	95.471	0	0	0	0	0	0	0
WT222(CAA14FCCF874)	3.75	13105	2022-11-25 09:41:30.116	-0.026	0	0.999	0	0	0	0.011	1.5	95.471	0	0	0	0	0	0	0
WT222(CAA14FCCF874)	3.75	13105	2022-11-25 09:41:30.116	-0.026	0	0.999	0	0	0	0.011	1.5	95.471	0	0	0	0	0	0	0
WT222(CAA14FCCF874)	3.75	13105	2022-11-25 09:41:30.116	-0.026	0	1	0	0	0	0.011	1.5	95.471	0	0	0	0	0	0	0
WT222(CAA14FCCF874)	3.75	13105	2022-11-25 09:41:30.116	-0.026	0	1	0	0	0	0.011	1.5	95.471	0	0	0	0	0	0	0
WT111(DD045F3F1DEA)	3.79	13108	2022-11-25 09:41:30.147	0.027	0.301	0.969	0	0	0	17.32	-1.527	-23.417	0	0	0	0	0	0	0
WT111(DD045F3F1DEA)	3.79	13108	2022-11-25 09:41:30.147	0.027	0.301	0.969	0	0	0	17.32	-1.527	-23.417	0	0	0	0	0	0	0
WT111(DD045F3F1DEA)	3.79	13108	2022-11-25 09:41:30.147	0.027	0.302	0.969	0	0	0	17.32	-1.527	-23.417	0	0	0	0	0	0	0
WT111(DD045F3F1DEA)	3.79	13108	2022-11-25 09:41:30.147	0.027	0.302	0.969	0	0	0	17.32	-1.527	-23.417	0	0	0	0	0	0	0
WT111(DD045F3F1DEA)	3.79	13108	2022-11-25 09:41:30.147	0.027	0.302	0.969	0	0	0	17.32	-1.527	-23.417	0	0	0	0	0	0	0
WT111(DD045F3F1DEA)	3.79	13108	2022-11-25 09:41:30.147	0.027	0.302	0.969	0	0	0	17.32	-1.527	-23.417	0	0	0	0	0	0	0
WT111(DD045F3F1DEA)	3.79	13108	2022-11-25 09:41:30.147	0.027	0.302	0.969	0	0	0	17.32	-1.527	-23.417	0	0	0	0	0	0	0
WT111(DD045F3F1DEA)	3.79	13108	2022-11-25 09:41:30.147	0.027	0.302	0.969	0	0	0	17.32	-1.527	-23.417	0	0	0	0	0	0	0
WT222(CAA14FCCF874)	3.75	13105	2022-11-25 09:41:30.147	-0.026	0	1	0	0	0	0.011	1.5	95.471	0	0	0	0	0	0	0
WT222(CAA14FCCF874)	3.75	13105	2022-11-25 09:41:30.147	-0.026	0	1	0	0	0	0.011	1.5	95.471	0	0	0	0	0	0	0
WT222(CAA14FCCF874)	3.75	13105	2022-11-25 09:41:30.147	-0.026	0	1	0	0	0	0.011	1.5	95.471	0	0	0	0	0	0	0
WT222(CAA14FCCF874)	3.75	13105	2022-11-25 09:41:30.147	-0.026	0	1	0	0	0	0.011	1.5	95.471	0	0	0	0	0	0	0
WT222(CAA14FCCF874)	3.75	13105	2022-11-25 09:41:30.147	-0.026	0	1	0	0	0	0.011	1.5	95.471	0	0	0	0	0	0	0
WT222(CAA14FCCF874)	3.75	13105	2022-11-25 09:41:30.147	-0.026	0	1	0	0	0	0.011	1.5	95.471	0	0	0	0	0	0	0
WT222(CAA14FCCF874)	3.75	13105	2022-11-25 09:41:30.147	-0.026	0	1	0	0	0	0.011	1.5	95.471	0	0	0	0	0	0	0
WT222(CAA14FCCF874)	3.75	13105	2022-11-25 09:41:30.147	-0.026	0	1	0	0	0	0.011	1.5	95.471	0	0	0	0	0	0	0
WT111(DD045F3F1DEA)	3.79	13108	2022-11-25 09:41:30.178	0.027	0.302	0.969	0	0	0	17.32	-1.527	-23.417	0	0	0	0	0	0	0
WT111(DD045F3F1DEA)	3.79	13108	2022-11-25 09:41:30.178	0.027	0.302	0.969	0	0	0	17.32	-1.527	-23.417	0	0	0	0	0	0	0
WT111(DD045F3F1DEA)	3.79	13108	2022-11-25 09:41:30.178	0.027	0.303	0.97	0	0	0	17.32	-1.527	-23.417	0	0	0	0	0	0	0
WT111(DD045F3F1DEA)	3.79	13108	2022-11-25 09:41:30.178	0.027	0.303	0.97	0	0	0	17.32	-1.527	-23.417	0	0	0	0	0	0	0
WT111(DD045F3F1DEA)	3.79	13108	2022-11-25 09:41:30.178	0.027	0.303	0.97	0	0	0	17.32	-1.527	-23.417	0	0	0	0	0	0	0
WT111(DD045F3F1DEA)	3.79	13108	2022-11-25 09:41:30.178	0.027	0.303	0.97	0	0	0	17.32	-1.527	-23.417	0	0	0	0	0	0	0
WT111(DD045F3F1DEA)	3.79	13108	2022-11-25 09:41:30.178	0.027	0.303	0.969	0	0	0	17.32	-1.527	-23.417	0	0	0	0	0	0	0
WT111(DD045F3F1DEA)	3.79	13108	2022-11-25 09:41:30.178	0.027	0.303	0.969	0	0	0	17.32	-1.527	-23.417	0	0	0	0	0	0	0
WT111(DD045F3F1DEA)	3.79	13108	2022-11-25 09:41:30.210	0.027	0.303	0.969	0	0	0	17.32	-1.527	-23.417	0	0	0	0	0	0	0
WT111(DD045F3F1DEA)	3.79	13108	2022-11-25 09:41:30.210	0.027	0.303	0.969	0	0	0	17.32	-1.527	-23.417	0	0	0	0	0	0	0
WT111(DD045F3F1DEA)	3.79	13108	2022-11-25 09:41:30.210	0.027	0.302	0.97	0	0	0	17.32	-1.527	-23.417	0	0	0	0	0	0	0
WT111(DD045F3F1DEA)	3.79	13108	2022-11-25 09:41:30.210	0.027	0.302	0.97	0	0	0	17.32	-1.527	-23.417	0	0	0	0	0	0	0
WT111(DD045F3F1DEA)	3.79	13108	2022-11-25 09:41:30.210	0.027	0.302	0.97	0	0	0	17.32	-1.527	-23.417	0	0	0	0	0	0	0
WT111(DD045F3F1DEA)	3.79	13108	2022-11-25 09:41:30.210	0.027	0.302	0.97	0	0	0	17.32	-1.527	-23.417	0	0	0	0	0	0	0
WT111(DD045F3F1DEA)	3.79	13108	2022-11-25 09:41:30.210	0.027	0.303	0.97	0	0	0	17.32	-1.527	-23.417	0	0	0	0	0	0	0
WT111(DD045F3F1DEA)	3.79	13108	2022-11-25 09:41:30.210	0.027	0.303	0.97	0	0	0	17.32	-1.527	-23.417	0	0	0	0	0	0	0
WT333(F4E4E1AF1293)	3.79	13105	2022-11-25 09:41:30.210	0	-0.054	1.015	0	0	0	-3.087	0.055	-169.783	0	0	0	0	0	0	0
WT333(F4E4E1AF1293)	3.79	13105	2022-11-25 09:41:30.210	0	-0.055	1.016	0	0	0	-3.087	0.055	-169.783	0	0	0	0	0	0	0
WT333(F4E4E1AF1293)	3.79	13105	2022-11-25 09:41:30.210	0	-0.055	1.016	0	0	0	-3.087	0.055	-169.783	0	0	0	0	0	0	0
WT333(F4E4E1AF1293)	3.79	13105	2022-11-25 09:41:30.210	0	-0.055	1.016	0	0	0	-3.087	0.055	-169.783	0	0	0	0	0	0	0
WT333(F4E4E1AF1293)	3.79	13105	2022-11-25 09:41:30.210	0	-0.055	1.016	0	0	0	-3.087	0.055	-169.783	0	0	0	0	0	0	0
WT333(F4E4E1AF1293)	3.79	13105	2022-11-25 09:41:30.210	-0.001	-0.054	1.015	0	0	0	-3.087	0.055	-169.783	0	0	0	0	0	0	0
WT333(F4E4E1AF1293)	3.79	13105	2022-11-25 09:41:30.210	-0.001	-0.054	1.015	0	0	0	-3.087	0.055	-169.783	0	0	0	0	0	0	0
WT333(F4E4E1AF1293)	3.79	13105	2022-11-25 09:41:30.210	-0.001	-0.054	1.015	0	0	0	-3.087	0.055	-169.783	0	0	0	0	0	0	0
WT222(CAA14FCCF874)	3.75	13105	2022-11-25 09:41:30.210	-0.026	0	1	0	0	0	0.011	1.5	95.471	0	0	0	0	0	0	0
WT222(CAA14FCCF874)	3.75	13105	2022-11-25 09:41:30.210	-0.026	0	1	0	0	0	0.011	1.5	95.471	0	0	0	0	0	0	0
WT222(CAA14FCCF874)	3.75	13105	2022-11-25 09:41:30.210	-0.026	0	0.999	0	0	0	0.011	1.5	95.471	0	0	0	0	0	0	0
WT222(CAA14FCCF874)	3.75	13105	2022-11-25 09:41:30.210	-0.026	0	0.999	0	0	0	0.011	1.5	95.471	0	0	0	0	0	0	0
WT222(CAA14FCCF874)	3.75	13105	2022-11-25 09:41:30.210	-0.026	0	0.999	0	0	0	0.011	1.5	95.471	0	0	0	0	0	0	0
WT222(CAA14FCCF874)	3.75	13105	2022-11-25 09:41:30.210	-0.026	0	0.999	0	0	0	0.011	1.5	95.471	0	0	0	0	0	0	0
WT222(CAA14FCCF874)	3.75	13105	2022-11-25 09:41:30.210	-0.026	0	0.999	0	0	0	0.011	1.5	95.471	0	0	0	0	0	0	0
WT222(CAA14FCCF874)	3.75	13105	2022-11-25 09:41:30.210	-0.026	0	0.999	0	0	0	0.011	1.5	95.471	0	0	0	0	0	0	0
WT111(DD045F3F1DEA)	3.79	13108	2022-11-25 09:41:30.241	0.027	0.303	0.97	0	0	0	17.32	-1.527	-23.417	0	0	0	0	0	0	0
WT111(DD045F3F1DEA)	3.79	13108	2022-11-25 09:41:30.241	0.027	0.303	0.97	0	0	0	17.32	-1.527	-23.417	0	0	0	0	0	0	0
WT111(DD045F3F1DEA)	3.79	13108	2022-11-25 09:41:30.241	0.027	0.303	0.97	0	0	0	17.32	-1.527	-23.417	0	0	0	0	0	0	0
WT111(DD045F3F1DEA)	3.79	13108	2022-11-25 09:41:30.241	0.027	0.303	0.97	0	0	0	17.32	-1.527	-23.417	0	0	0	0	0	0	0
WT111(DD045F3F1DEA)	3.79	13108	2022-11-25 09:41:30.241	0.027	0.303	0.97	0	0	0	17.32	-1.527	-23.417	0	0	0	0	0	0	0
WT111(DD045F3F1DEA)	3.79	13108	2022-11-25 09:41:30.241	0.027	0.303	0.97	0	0	0	17.32	-1.527	-23.417	0	0	0	0	0	0	0
WT111(DD045F3F1DEA)	3.79	13108	2022-11-25 09:41:30.241	0.026	0.302	0.97	0	0	0	17.32	-1.527	-23.417	0	0	0	0	0	0	0
WT111(DD045F3F1DEA)	3.79	13108	2022-11-25 09:41:30.241	0.026	0.302	0.97	0	0	0	17.32	-1.527	-23.417	0	0	0	0	0	0	0
WT111(DD045F3F1DEA)	3.79	13108	2022-11-25 09:41:30.257	0.026	0.302	0.97	0	0	0	17.32	-1.527	-23.417	0	0	0	0	0	0	0
WT111(DD045F3F1DEA)	3.79	13108	2022-11-25 09:41:30.257	0.026	0.302	0.97	0	0	0	17.32	-1.527	-23.417	0	0	0	0	0	0	0
WT111(DD045F3F1DEA)	3.79	13108	2022-11-25 09:41:30.257	0.027	0.303	0.97	0	0	0	17.32	-1.527	-23.417	0	0	0	0	0	0	0
WT111(DD045F3F1DEA)	3.79	13108	2022-11-25 09:41:30.257	0.027	0.303	0.97	0	0	0	17.32	-1.527	-23.417	0	0	0	0	0	0	0
WT111(DD045F3F1DEA)	3.79	13108	2022-11-25 09:41:30.257	0.027	0.303	0.97	0	0	0	17.32	-1.527	-23.417	0	0	0	0	0	0	0
WT111(DD045F3F1DEA)	3.79	13108	2022-11-25 09:41:30.257	0.027	0.303	0.97	0	0	0	17.32	-1.527	-23.417	0	0	0	0	0	0	0
WT111(DD045F3F1DEA)	3.79	13108	2022-11-25 09:41:30.257	0.027	0.303	0.969	0	0	0	17.32	-1.527	-23.417	0	0	0	0	0	0	0
WT111(DD045F3F1DEA)	3.79	13108	2022-11-25 09:41:30.257	0.027	0.303	0.969	0	0	0	17.32	-1.527	-23.417	0	0	0	0	0	0	0
WT111(DD045F3F1DEA)	3.79	13108	2022-11-25 09:41:30.272	0.027	0.303	0.969	0	0	0	17.32	-1.527	-23.417	0	0	0	0	0	0	0
WT111(DD045F3F1DEA)	3.79	13108	2022-11-25 09:41:30.272	0.027	0.303	0.969	0	0	0	17.32	-1.527	-23.417	0	0	0	0	0	0	0
WT111(DD045F3F1DEA)	3.79	13108	2022-11-25 09:41:30.272	0.028	0.302	0.969	0	0	0	17.32	-1.527	-23.417	0	0	0	0	0	0	0
WT111(DD045F3F1DEA)	3.79	13108	2022-11-25 09:41:30.272	0.028	0.302	0.969	0	0	0	17.32	-1.527	-23.417	0	0	0	0	0	0	0
WT111(DD045F3F1DEA)	3.79	13108	2022-11-25 09:41:30.272	0.028	0.302	0.969	0	0	0	17.32	-1.527	-23.417	0	0	0	0	0	0	0
WT111(DD045F3F1DEA)	3.79	13108	2022-11-25 09:41:30.272	0.028	0.302	0.969	0	0	0	17.32	-1.527	-23.417	0	0	0	0	0	0	0
WT111(DD045F3F1DEA)	3.79	13108	2022-11-25 09:41:30.272	0.028	0.303	0.969	0	0	0	17.32	-1.527	-23.417	0	0	0	0	0	0	0
WT111(DD045F3F1DEA)	3.79	13108	2022-11-25 09:41:30.272	0.028	0.303	0.969	0	0	0	17.32	-1.527	-23.417	0	0	0	0	0	0	0
WT222(CAA14FCCF874)	3.75	13105	2022-11-25 09:41:30.272	-0.026	0	0.999	0	0	0	0.011	1.5	95.471	0	0	0	0	0	0	0
WT222(CAA14FCCF874)	3.75	13105	2022-11-25 09:41:30.272	-0.026	0	0.999	0	0	0	0.011	1.5	95.471	0	0	0	0	0	0	0
WT222(CAA14FCCF874)	3.75	13105	2022-11-25 09:41:30.272	-0.026	0	0.999	0	0	0	0.011	1.5	95.471	0	0	0	0	0	0	0
WT222(CAA14FCCF874)	3.75	13105	2022-11-25 09:41:30.272	-0.026	0	0.999	0	0	0	0.011	1.5	95.471	0	0	0	0	0	0	0
WT222(CAA14FCCF874)	3.75	13105	2022-11-25 09:41:30.272	-0.026	0	0.999	0	0	0	0.011	1.5	95.471	0	0	0	0	0	0	0
WT222(CAA14FCCF874)	3.75	13105	2022-11-25 09:41:30.272	-0.026	0	0.999	0	0	0	0.011	1.5	95.471	0	0	0	0	0	0	0
WT222(CAA14FCCF874)	3.75	13105	2022-11-25 09:41:30.272	-0.026	0	0.999	0	0	0	0.011	1.5	95.471	0	0	0	0	0	0	0
WT222(CAA14FCCF874)	3.75	13105	2022-11-25 09:41:30.272	-0.026	0	0.999	0	0	0	0.011	1.5	95.471	0	0	0	0	0	0	0
WT222(CAA14FCCF874)	3.75	13105	2022-11-25 09:41:30.272	-0.026	0	0.999	0	0	0	0.011	1.5	95.471	0	0	0	0	0	0	0
WT222(CAA14FCCF874)	3.75	13105	2022-11-25 09:41:30.272	-0.026	0	0.999	0	0	0	0.011	1.5	95.471	0	0	0	0	0	0	0
WT222(CAA14FCCF874)	3.75	13105	2022-11-25 09:41:30.272	-0.025	0	0.999	0	0	0	0.011	1.5	95.471	0	0	0	0	0	0	0
WT222(CAA14FCCF874)	3.75	13105	2022-11-25 09:41:30.272	-0.025	0	0.999	0	0	0	0.011	1.5	95.471	0	0	0	0	0	0	0
WT222(CAA14FCCF874)	3.75	13105	2022-11-25 09:41:30.272	-0.025	0	0.999	0	0	0	0.011	1.5	95.471	0	0	0	0	0	0	0
WT222(CAA14FCCF874)	3.75	13105	2022-11-25 09:41:30.272	-0.025	0	0.999	0	0	0	0.011	1.5	95.471	0	0	0	0	0	0	0
WT222(CAA14FCCF874)	3.75	13105	2022-11-25 09:41:30.272	-0.026	0	0.999	0	0	0	0.011	1.5	95.471	0	0	0	0	0	0	0
WT222(CAA14FCCF874)	3.75	13105	2022-11-25 09:41:30.272	-0.026	0	0.999	0	0	0	0.011	1.5	95.471	0	0	0	0	0	0	0
WT111(DD045F3F1DEA)	3.79	13108	2022-11-25 09:41:30.288	0.028	0.303	0.969	0	0	0	17.32	-1.527	-23.417	0	0	0	0	0	0	0
WT111(DD045F3F1DEA)	3.79	13108	2022-11-25 09:41:30.288	0.028	0.303	0.969	0	0	0	17.32	-1.527	-23.417	0	0	0	0	0	0	0
WT111(DD045F3F1DEA)	3.79	13108	2022-11-25 09:41:30.288	0.028	0.302	0.97	0	0	0	17.32	-1.527	-23.417	0	0	0	0	0	0	0
WT111(DD045F3F1DEA)	3.79	13108	2022-11-25 09:41:30.288	0.028	0.302	0.97	0	0	0	17.32	-1.527	-23.417	0	0	0	0	0	0	0
WT111(DD045F3F1DEA)	3.79	13108	2022-11-25 09:41:30.288	0.028	0.302	0.97	0	0	0	17.32	-1.527	-23.417	0	0	0	0	0	0	0
WT111(DD045F3F1DEA)	3.79	13108	2022-11-25 09:41:30.288	0.028	0.302	0.97	0	0	0	17.32	-1.527	-23.417	0	0	0	0	0	0	0
WT111(DD045F3F1DEA)	3.79	13108	2022-11-25 09:41:30.288	0.027	0.303	0.969	0	0	0	17.32	-1.527	-23.417	0	0	0	0	0	0	0
WT111(DD045F3F1DEA)	3.79	13108	2022-11-25 09:41:30.288	0.027	0.303	0.969	0	0	0	17.32	-1.527	-23.417	0	0	0	0	0	0	0
WT111(DD045F3F1DEA)	3.79	13108	2022-11-25 09:41:30.319	0.027	0.303	0.969	0	0	0	17.32	-1.527	-23.417	0	0	0	0	0	0	0
WT111(DD045F3F1DEA)	3.79	13108	2022-11-25 09:41:30.319	0.027	0.303	0.969	0	0	0	17.32	-1.527	-23.417	0	0	0	0	0	0	0
WT111(DD045F3F1DEA)	3.79	13108	2022-11-25 09:41:30.319	0.026	0.302	0.97	0	0	0	17.32	-1.527	-23.417	0	0	0	0	0	0	0
WT111(DD045F3F1DEA)	3.79	13108	2022-11-25 09:41:30.319	0.026	0.302	0.97	0	0	0	17.32	-1.527	-23.417	0	0	0	0	0	0	0
WT111(DD045F3F1DEA)	3.79	13108	2022-11-25 09:41:30.319	0.026	0.302	0.97	0	0	0	17.32	-1.527	-23.417	0	0	0	0	0	0	0
WT111(DD045F3F1DEA)	3.79	13108	2022-11-25 09:41:30.319	0.026	0.302	0.97	0	0	0	17.32	-1.527	-23.417	0	0	0	0	0	0	0
WT111(DD045F3F1DEA)	3.79	13108	2022-11-25 09:41:30.319	0.026	0.302	0.97	0	0	0	17.32	-1.527	-23.417	0	0	0	0	0	0	0
WT111(DD045F3F1DEA)	3.79	13108	2022-11-25 09:41:30.319	0.026	0.302	0.97	0	0	0	17.32	-1.527	-23.417	0	0	0	0	0	0	0
WT111(DD045F3F1DEA)	3.79	13108	2022-11-25 09:41:30.350	0.026	0.302	0.97	0	0	0	17.32	-1.527	-23.417	0	0	0	0	0	0	0
WT111(DD045F3F1DEA)	3.79	13108	2022-11-25 09:41:30.350	0.026	0.302	0.97	0	0	0	17.32	-1.527	-23.417	0	0	0	0	0	0	0
WT111(DD045F3F1DEA)	3.79	13108	2022-11-25 09:41:30.350	0.026	0.302	0.969	0	0	0	17.32	-1.527	-23.417	0	0	0	0	0	0	0
WT111(DD045F3F1DEA)	3.79	13108	2022-11-25 09:41:30.350	0.026	0.302	0.969	0	0	0	17.32	-1.527	-23.417	0	0	0	0	0	0	0
WT111(DD045F3F1DEA)	3.79	13108	2022-11-25 09:41:30.350	0.026	0.302	0.969	0	0	0	17.32	-1.527	-23.417	0	0	0	0	0	0	0
WT111(DD045F3F1DEA)	3.79	13108	2022-11-25 09:41:30.350	0.026	0.302	0.969	0	0	0	17.32	-1.527	-23.417	0	0	0	0	0	0	0
WT111(DD045F3F1DEA)	3.79	13108	2022-11-25 09:41:30.350	0.027	0.302	0.97	0	0	0	17.32	-1.527	-23.417	0	0	0	0	0	0	0
WT111(DD045F3F1DEA)	3.79	13108	2022-11-25 09:41:30.350	0.027	0.302	0.97	0	0	0	17.32	-1.527	-23.417	0	0	0	0	0	0	0
WT222(CAA14FCCF874)	3.75	13105	2022-11-25 09:41:30.366	-0.026	0	0.999	0	0	0	0.011	1.5	95.471	0	0	0	0	0	0	0
WT222(CAA14FCCF874)	3.75	13105	2022-11-25 09:41:30.366	-0.026	0	0.999	0	0	0	0.011	1.5	95.471	0	0	0	0	0	0	0
WT222(CAA14FCCF874)	3.75	13105	2022-11-25 09:41:30.366	-0.026	0	0.999	0	0	0	0.011	1.5	95.471	0	0	0	0	0	0	0
WT222(CAA14FCCF874)	3.75	13105	2022-11-25 09:41:30.366	-0.026	0	0.999	0	0	0	0.011	1.5	95.471	0	0	0	0	0	0	0
WT222(CAA14FCCF874)	3.75	13105	2022-11-25 09:41:30.366	-0.026	0	0.999	0	0	0	0.011	1.5	95.471	0	0	0	0	0	0	0
WT222(CAA14FCCF874)	3.75	13105	2022-11-25 09:41:30.366	-0.026	0	0.999	0	0	0	0.011	1.5	95.471	0	0	0	0	0	0	0
WT222(CAA14FCCF874)	3.75	13105	2022-11-25 09:41:30.366	-0.026	0	0.999	0	0	0	0.011	1.5	95.471	0	0	0	0	0	0	0
WT222(CAA14FCCF874)	3.75	13105	2022-11-25 09:41:30.366	-0.026	0	0.999	0	0	0	0.011	1.5	95.471	0	0	0	0	0	0	0
WT111(DD045F3F1DEA)	3.79	13108	2022-11-25 09:41:30.382	0.027	0.302	0.97	0	0	0	17.32	-1.527	-23.417	0	0	0	0	0	0	0
WT111(DD045F3F1DEA)	3.79	13108	2022-11-25 09:41:30.382	0.027	0.302	0.97	0	0	0	17.32	-1.527	-23.417	0	0	0	0	0	0	0
WT111(DD045F3F1DEA)	3.79	13108	2022-11-25 09:41:30.382	0.028	0.303	0.969	0	0	0	17.32	-1.527	-23.417	0	0	0	0	0	0	0
WT111(DD045F3F1DEA)	3.79	13108	2022-11-25 09:41:30.382	0.028	0.303	0.969	0	0	0	17.32	-1.527	-23.417	0	0	0	0	0	0	0
WT111(DD045F3F1DEA)	3.79	13108	2022-11-25 09:41:30.382	0.028	0.303	0.969	0	0	0	17.32	-1.527	-23.417	0	0	0	0	0	0	0
WT111(DD045F3F1DEA)	3.79	13108	2022-11-25 09:41:30.382	0.028	0.303	0.969	0	0	0	17.32	-1.527	-23.417	0	0	0	0	0	0	0
WT111(DD045F3F1DEA)	3.79	13108	2022-11-25 09:41:30.382	0.026	0.301	0.969	0	0	0	17.32	-1.527	-23.417	0	0	0	0	0	0	0
WT111(DD045F3F1DEA)	3.79	13108	2022-11-25 09:41:30.382	0.026	0.301	0.969	0	0	0	17.32	-1.527	-23.417	0	0	0	0	0	0	0
WT333(F4E4E1AF1293)	3.79	13105	2022-11-25 09:41:30.413	-0.001	-0.054	1.015	0	0	0	-3.087	0.055	-169.783	0	0	0	0	0	0	0
WT333(F4E4E1AF1293)	3.79	13105	2022-11-25 09:41:30.413	-0.001	-0.055	1.016	0	0	0	-3.087	0.055	-169.783	0	0	0	0	0	0	0
WT333(F4E4E1AF1293)	3.79	13105	2022-11-25 09:41:30.413	-0.001	-0.055	1.016	0	0	0	-3.087	0.055	-169.783	0	0	0	0	0	0	0
WT333(F4E4E1AF1293)	3.79	13105	2022-11-25 09:41:30.413	-0.001	-0.055	1.016	0	0	0	-3.087	0.055	-169.783	0	0	0	0	0	0	0
WT333(F4E4E1AF1293)	3.79	13105	2022-11-25 09:41:30.413	-0.001	-0.055	1.016	0	0	0	-3.087	0.055	-169.783	0	0	0	0	0	0	0
WT333(F4E4E1AF1293)	3.79	13105	2022-11-25 09:41:30.413	-0.001	-0.055	1.015	0	0	0	-3.087	0.055	-169.783	0	0	0	0	0	0	0
WT333(F4E4E1AF1293)	3.79	13105	2022-11-25 09:41:30.413	-0.001	-0.055	1.015	0	0	0	-3.087	0.055	-169.783	0	0	0	0	0	0	0
WT333(F4E4E1AF1293)	3.79	13105	2022-11-25 09:41:30.413	-0.001	-0.055	1.015	0	0	0	-3.087	0.055	-169.783	0	0	0	0	0	0	0
WT222(CAA14FCCF874)	3.75	13105	2022-11-25 09:41:30.428	-0.026	0	0.999	0	0	0	0.011	1.5	95.471	0	0	0	0	0	0	0
WT222(CAA14FCCF874)	3.75	13105	2022-11-25 09:41:30.428	-0.026	0	0.999	0	0	0	0.011	1.5	95.471	0	0	0	0	0	0	0
WT222(CAA14FCCF874)	3.75	13105	2022-11-25 09:41:30.428	-0.026	0	0.999	0	0	0	0.011	1.5	95.471	0	0	0	0	0	0	0
WT222(CAA14FCCF874)	3.75	13105	2022-11-25 09:41:30.428	-0.026	0	0.999	0	0	0	0.011	1.5	95.471	0	0	0	0	0	0	0
WT222(CAA14FCCF874)	3.75	13105	2022-11-25 09:41:30.428	-0.026	0	0.999	0	0	0	0.011	1.5	95.471	0	0	0	0	0	0	0
WT222(CAA14FCCF874)	3.75	13105	2022-11-25 09:41:30.428	-0.026	0	0.999	0	0	0	0.011	1.5	95.471	0	0	0	0	0	0	0
WT222(CAA14FCCF874)	3.75	13105	2022-11-25 09:41:30.428	-0.026	0	0.999	0	0	0	0.011	1.5	95.471	0	0	0	0	0	0	0
WT222(CAA14FCCF874)	3.75	13105	2022-11-25 09:41:30.428	-0.026	0	0.999	0	0	0	0.011	1.5	95.471	0	0	0	0	0	0	0
WT222(CAA14FCCF874)	3.75	13105	2022-11-25 09:41:30.428	-0.026	0	0.999	0	0	0	0.011	1.5	95.471	0	0	0	0	0	0	0
WT222(CAA14FCCF874)	3.75	13105	2022-11-25 09:41:30.428	-0.026	0	1	0	0	0	0.011	1.5	95.471	0	0	0	0	0	0	0
WT222(CAA14FCCF874)	3.75	13105	2022-11-25 09:41:30.428	-0.026	0	1	0	0	0	0.011	1.5	95.471	0	0	0	0	0	0	0
WT222(CAA14FCCF874)	3.75	13105	2022-11-25 09:41:30.428	-0.026	0	1	0	0	0	0.011	1.5	95.471	0	0	0	0	0	0	0
WT222(CAA14FCCF874)	3.75	13105	2022-11-25 09:41:30.428	-0.026	0	1	0	0	0	0.011	1.5	95.471	0	0	0	0	0	0	0
WT222(CAA14FCCF874)	3.75	13105	2022-11-25 09:41:30.428	-0.026	0	0.999	0	0	0	0.011	1.5	95.471	0	0	0	0	0	0	0
WT222(CAA14FCCF874)	3.75	13105	2022-11-25 09:41:30.428	-0.026	0	0.999	0	0	0	0.011	1.5	95.471	0	0	0	0	0	0	0
WT222(CAA14FCCF874)	3.75	13105	2022-11-25 09:41:30.428	-0.026	0	0.999	0	0	0	0.011	1.5	95.471	0	0	0	0	0	0	0
WT111(DD045F3F1DEA)	3.79	13108	2022-11-25 09:41:30.444	0.026	0.301	0.969	0	0	0	17.32	-1.527	-23.417	0	0	0	0	0	0	0
WT111(DD045F3F1DEA)	3.79	13108	2022-11-25 09:41:30.444	0.026	0.301	0.969	0	0	0	17.32	-1.527	-23.417	0	0	0	0	0	0	0
WT111(DD045F3F1DEA)	3.79	13108	2022-11-25 09:41:30.444	0.027	0.303	0.97	0	0	0	17.32	-1.527	-23.417	0	0	0	0	0	0	0
WT111(DD045F3F1DEA)	3.79	13108	2022-11-25 09:41:30.444	0.027	0.303	0.97	0	0	0	17.32	-1.527	-23.417	0	0	0	0	0	0	0
WT111(DD045F3F1DEA)	3.79	13108	2022-11-25 09:41:30.444	0.027	0.303	0.97	0	0	0	17.32	-1.527	-23.417	0	0	0	0	0	0	0
WT111(DD045F3F1DEA)	3.79	13108	2022-11-25 09:41:30.444	0.027	0.303	0.97	0	0	0	17.32	-1.527	-23.417	0	0	0	0	0	0	0
WT111(DD045F3F1DEA)	3.79	13108	2022-11-25 09:41:30.444	0.027	0.303	0.969	0	0	0	17.32	-1.527	-23.417	0	0	0	0	0	0	0
WT111(DD045F3F1DEA)	3.79	13108	2022-11-25 09:41:30.444	0.027	0.303	0.969	0	0	0	17.32	-1.527	-23.417	0	0	0	0	0	0	0
WT222(CAA14FCCF874)	3.75	13105	2022-11-25 09:41:30.459	-0.026	0	0.999	0	0	0	0.011	1.5	95.471	0	0	0	0	0	0	0
WT222(CAA14FCCF874)	3.75	13105	2022-11-25 09:41:30.459	-0.026	0	1	0	0	0	0.011	1.5	95.471	0	0	0	0	0	0	0
WT222(CAA14FCCF874)	3.75	13105	2022-11-25 09:41:30.459	-0.026	0	1	0	0	0	0.011	1.5	95.471	0	0	0	0	0	0	0
WT222(CAA14FCCF874)	3.75	13105	2022-11-25 09:41:30.459	-0.026	0	1	0	0	0	0.011	1.5	95.471	0	0	0	0	0	0	0
WT222(CAA14FCCF874)	3.75	13105	2022-11-25 09:41:30.459	-0.026	0	1	0	0	0	0.011	1.5	95.471	0	0	0	0	0	0	0
WT222(CAA14FCCF874)	3.75	13105	2022-11-25 09:41:30.459	-0.026	0	0.999	0	0	0	0.011	1.5	95.471	0	0	0	0	0	0	0
WT222(CAA14FCCF874)	3.75	13105	2022-11-25 09:41:30.459	-0.026	0	0.999	0	0	0	0.011	1.5	95.471	0	0	0	0	0	0	0
WT222(CAA14FCCF874)	3.75	13105	2022-11-25 09:41:30.459	-0.026	0	0.999	0	0	0	0.011	1.5	95.471	0	0	0	0	0	0	0
WT111(DD045F3F1DEA)	3.79	13108	2022-11-25 09:41:30.475	0.027	0.303	0.969	0	0	0	17.32	-1.527	-23.417	0	0	0	0	0	0	0
WT111(DD045F3F1DEA)	3.79	13108	2022-11-25 09:41:30.475	0.027	0.303	0.969	0	0	0	17.32	-1.527	-23.417	0	0	0	0	0	0	0
WT111(DD045F3F1DEA)	3.79	13108	2022-11-25 09:41:30.475	0.027	0.301	0.97	0	0	0	17.32	-1.527	-23.417	0	0	0	0	0	0	0
WT111(DD045F3F1DEA)	3.79	13108	2022-11-25 09:41:30.475	0.027	0.301	0.97	0	0	0	17.32	-1.527	-23.417	0	0	0	0	0	0	0
WT111(DD045F3F1DEA)	3.79	13108	2022-11-25 09:41:30.475	0.027	0.301	0.97	0	0	0	17.32	-1.527	-23.417	0	0	0	0	0	0	0
WT111(DD045F3F1DEA)	3.79	13108	2022-11-25 09:41:30.475	0.027	0.301	0.97	0	0	0	17.32	-1.527	-23.417	0	0	0	0	0	0	0
WT111(DD045F3F1DEA)	3.79	13108	2022-11-25 09:41:30.475	0.027	0.303	0.97	0	0	0	17.32	-1.527	-23.417	0	0	0	0	0	0	0
WT111(DD045F3F1DEA)	3.79	13108	2022-11-25 09:41:30.475	0.027	0.303	0.97	0	0	0	17.32	-1.527	-23.417	0	0	0	0	0	0	0
WT222(CAA14FCCF874)	3.75	13105	2022-11-25 09:41:30.475	-0.026	0	0.999	0	0	0	0.011	1.5	95.471	0	0	0	0	0	0	0
WT222(CAA14FCCF874)	3.75	13105	2022-11-25 09:41:30.475	-0.026	0	0.999	0	0	0	0.011	1.5	95.471	0	0	0	0	0	0	0
WT222(CAA14FCCF874)	3.75	13105	2022-11-25 09:41:30.475	-0.026	0	0.999	0	0	0	0.011	1.5	95.471	0	0	0	0	0	0	0
WT222(CAA14FCCF874)	3.75	13105	2022-11-25 09:41:30.475	-0.026	0	0.999	0	0	0	0.011	1.5	95.471	0	0	0	0	0	0	0
WT222(CAA14FCCF874)	3.75	13105	2022-11-25 09:41:30.475	-0.026	0	0.999	0	0	0	0.011	1.5	95.471	0	0	0	0	0	0	0
WT222(CAA14FCCF874)	3.75	13105	2022-11-25 09:41:30.475	-0.026	0	0.999	0	0	0	0.011	1.5	95.471	0	0	0	0	0	0	0
WT222(CAA14FCCF874)	3.75	13105	2022-11-25 09:41:30.475	-0.026	0	0.999	0	0	0	0.011	1.5	95.471	0	0	0	0	0	0	0
WT222(CAA14FCCF874)	3.75	13105	2022-11-25 09:41:30.475	-0.026	0	0.999	0	0	0	0.011	1.5	95.471	0	0	0	0	0	0	0
WT222(CAA14FCCF874)	3.75	13105	2022-11-25 09:41:30.491	-0.026	0	0.999	0	0	0	0.011	1.5	95.471	0	0	0	0	0	0	0
WT222(CAA14FCCF874)	3.75	13105	2022-11-25 09:41:30.491	-0.026	0	0.999	0	0	0	0.011	1.5	95.471	0	0	0	0	0	0	0
WT222(CAA14FCCF874)	3.75	13105	2022-11-25 09:41:30.491	-0.026	0	0.999	0	0	0	0.011	1.5	95.471	0	0	0	0	0	0	0
WT222(CAA14FCCF874)	3.75	13105	2022-11-25 09:41:30.491	-0.026	0	0.999	0	0	0	0.011	1.5	95.471	0	0	0	0	0	0	0
WT222(CAA14FCCF874)	3.75	13105	2022-11-25 09:41:30.491	-0.026	0	0.999	0	0	0	0.011	1.5	95.471	0	0	0	0	0	0	0
WT222(CAA14FCCF874)	3.75	13105	2022-11-25 09:41:30.491	-0.026	0	1	0	0	0	0.011	1.5	95.471	0	0	0	0	0	0	0
WT222(CAA14FCCF874)	3.75	13105	2022-11-25 09:41:30.491	-0.026	0	1	0	0	0	0.011	1.5	95.471	0	0	0	0	0	0	0
WT222(CAA14FCCF874)	3.75	13105	2022-11-25 09:41:30.491	-0.026	0	1	0	0	0	0.011	1.5	95.471	0	0	0	0	0	0	0
WT111(DD045F3F1DEA)	3.79	13108	2022-11-25 09:41:30.506	0.027	0.303	0.97	0	0	0	17.32	-1.527	-23.417	0	0	0	0	0	0	0
WT111(DD045F3F1DEA)	3.79	13108	2022-11-25 09:41:30.506	0.027	0.302	0.969	0	0	0	17.32	-1.527	-23.417	0	0	0	0	0	0	0
WT111(DD045F3F1DEA)	3.79	13108	2022-11-25 09:41:30.506	0.027	0.302	0.969	0	0	0	17.32	-1.527	-23.417	0	0	0	0	0	0	0
WT111(DD045F3F1DEA)	3.79	13108	2022-11-25 09:41:30.506	0.027	0.302	0.969	0	0	0	17.32	-1.527	-23.417	0	0	0	0	0	0	0
WT111(DD045F3F1DEA)	3.79	13108	2022-11-25 09:41:30.506	0.027	0.302	0.969	0	0	0	17.32	-1.527	-23.417	0	0	0	0	0	0	0
WT111(DD045F3F1DEA)	3.79	13108	2022-11-25 09:41:30.506	0.027	0.302	0.97	0	0	0	17.32	-1.527	-23.417	0	0	0	0	0	0	0
WT111(DD045F3F1DEA)	3.79	13108	2022-11-25 09:41:30.506	0.027	0.302	0.97	0	0	0	17.32	-1.527	-23.417	0	0	0	0	0	0	0
WT111(DD045F3F1DEA)	3.79	13108	2022-11-25 09:41:30.506	0.027	0.302	0.97	0	0	0	17.32	-1.527	-23.417	0	0	0	0	0	0	0
WT333(F4E4E1AF1293)	3.79	13105	2022-11-25 09:41:30.506	-0.001	-0.054	1.015	0	0	0	-3.087	0.055	-169.783	0	0	0	0	0	0	0
WT333(F4E4E1AF1293)	3.79	13105	2022-11-25 09:41:30.506	-0.001	-0.054	1.015	0	0	0	-3.087	0.055	-169.783	0	0	0	0	0	0	0
WT333(F4E4E1AF1293)	3.79	13105	2022-11-25 09:41:30.506	-0.001	-0.054	1.015	0	0	0	-3.087	0.055	-169.783	0	0	0	0	0	0	0
WT333(F4E4E1AF1293)	3.79	13105	2022-11-25 09:41:30.506	-0.001	-0.054	1.015	0	0	0	-3.087	0.055	-169.783	0	0	0	0	0	0	0
WT333(F4E4E1AF1293)	3.79	13105	2022-11-25 09:41:30.506	0	-0.055	1.016	0	0	0	-3.087	0.055	-169.783	0	0	0	0	0	0	0
WT333(F4E4E1AF1293)	3.79	13105	2022-11-25 09:41:30.506	0	-0.055	1.016	0	0	0	-3.087	0.055	-169.783	0	0	0	0	0	0	0
WT333(F4E4E1AF1293)	3.79	13105	2022-11-25 09:41:30.506	0	-0.055	1.016	0	0	0	-3.087	0.055	-169.783	0	0	0	0	0	0	0
WT333(F4E4E1AF1293)	3.79	13105	2022-11-25 09:41:30.506	0	-0.055	1.016	0	0	0	-3.087	0.055	-169.783	0	0	0	0	0	0	0
WT222(CAA14FCCF874)	3.75	13105	2022-11-25 09:41:30.506	-0.026	0	1	0	0	0	0.011	1.5	95.471	0	0	0	0	0	0	0
WT222(CAA14FCCF874)	3.75	13105	2022-11-25 09:41:30.506	-0.026	0	0.999	0	0	0	0.011	1.5	95.471	0	0	0	0	0	0	0
WT222(CAA14FCCF874)	3.75	13105	2022-11-25 09:41:30.506	-0.026	0	0.999	0	0	0	0.011	1.5	95.471	0	0	0	0	0	0	0
WT222(CAA14FCCF874)	3.75	13105	2022-11-25 09:41:30.506	-0.026	0	0.999	0	0	0	0.011	1.5	95.471	0	0	0	0	0	0	0
WT222(CAA14FCCF874)	3.75	13105	2022-11-25 09:41:30.506	-0.026	0	0.999	0	0	0	0.011	1.5	95.471	0	0	0	0	0	0	0
WT222(CAA14FCCF874)	3.75	13105	2022-11-25 09:41:30.506	-0.026	0	1	0	0	0	0.011	1.5	95.471	0	0	0	0	0	0	0
WT222(CAA14FCCF874)	3.75	13105	2022-11-25 09:41:30.506	-0.026	0	1	0	0	0	0.011	1.5	95.471	0	0	0	0	0	0	0
WT222(CAA14FCCF874)	3.75	13105	2022-11-25 09:41:30.506	-0.026	0	1	0	0	0	0.011	1.5	95.471	0	0	0	0	0	0	0
WT111(DD045F3F1DEA)	3.79	13108	2022-11-25 09:41:30.538	0.027	0.302	0.97	0	0	0	17.32	-1.527	-23.417	0	0	0	0	0	0	0
WT111(DD045F3F1DEA)	3.79	13108	2022-11-25 09:41:30.538	0.027	0.302	0.97	0	0	0	17.32	-1.527	-23.417	0	0	0	0	0	0	0
WT111(DD045F3F1DEA)	3.79	13108	2022-11-25 09:41:30.538	0.027	0.302	0.97	0	0	0	17.32	-1.527	-23.417	0	0	0	0	0	0	0
WT111(DD045F3F1DEA)	3.79	13108	2022-11-25 09:41:30.538	0.027	0.302	0.97	0	0	0	17.32	-1.527	-23.417	0	0	0	0	0	0	0
WT111(DD045F3F1DEA)	3.79	13108	2022-11-25 09:41:30.538	0.027	0.302	0.97	0	0	0	17.32	-1.527	-23.417	0	0	0	0	0	0	0
WT111(DD045F3F1DEA)	3.79	13108	2022-11-25 09:41:30.538	0.027	0.302	0.968	0	0	0	17.32	-1.527	-23.417	0	0	0	0	0	0	0
WT111(DD045F3F1DEA)	3.79	13108	2022-11-25 09:41:30.538	0.027	0.302	0.968	0	0	0	17.32	-1.527	-23.417	0	0	0	0	0	0	0
WT111(DD045F3F1DEA)	3.79	13108	2022-11-25 09:41:30.538	0.027	0.302	0.968	0	0	0	17.32	-1.527	-23.417	0	0	0	0	0	0	0
WT333(F4E4E1AF1293)	3.79	13105	2022-11-25 09:41:30.538	-0.001	-0.055	1.015	0	0	0	-3.087	0.055	-169.783	0	0	0	0	0	0	0
WT333(F4E4E1AF1293)	3.79	13105	2022-11-25 09:41:30.538	-0.001	-0.055	1.015	0	0	0	-3.087	0.055	-169.783	0	0	0	0	0	0	0
WT333(F4E4E1AF1293)	3.79	13105	2022-11-25 09:41:30.538	-0.001	-0.055	1.015	0	0	0	-3.087	0.055	-169.783	0	0	0	0	0	0	0
WT333(F4E4E1AF1293)	3.79	13105	2022-11-25 09:41:30.538	-0.001	-0.055	1.015	0	0	0	-3.087	0.055	-169.783	0	0	0	0	0	0	0
WT333(F4E4E1AF1293)	3.79	13105	2022-11-25 09:41:30.538	0	-0.055	1.016	0	0	0	-3.087	0.055	-169.783	0	0	0	0	0	0	0
WT333(F4E4E1AF1293)	3.79	13105	2022-11-25 09:41:30.538	0	-0.055	1.016	0	0	0	-3.087	0.055	-169.783	0	0	0	0	0	0	0
WT333(F4E4E1AF1293)	3.79	13105	2022-11-25 09:41:30.538	0	-0.055	1.016	0	0	0	-3.087	0.055	-169.783	0	0	0	0	0	0	0
WT333(F4E4E1AF1293)	3.79	13105	2022-11-25 09:41:30.538	0	-0.055	1.016	0	0	0	-3.087	0.055	-169.783	0	0	0	0	0	0	0
WT111(DD045F3F1DEA)	3.79	13108	2022-11-25 09:41:30.569	0.027	0.302	0.968	0	0	0	17.32	-1.527	-23.417	0	0	0	0	0	0	0
WT111(DD045F3F1DEA)	3.79	13108	2022-11-25 09:41:30.569	0.027	0.303	0.97	0	0	0	17.32	-1.527	-23.417	0	0	0	0	0	0	0
WT111(DD045F3F1DEA)	3.79	13108	2022-11-25 09:41:30.569	0.027	0.303	0.97	0	0	0	17.32	-1.527	-23.417	0	0	0	0	0	0	0
WT111(DD045F3F1DEA)	3.79	13108	2022-11-25 09:41:30.569	0.027	0.303	0.97	0	0	0	17.32	-1.527	-23.417	0	0	0	0	0	0	0
WT111(DD045F3F1DEA)	3.79	13108	2022-11-25 09:41:30.569	0.027	0.303	0.97	0	0	0	17.32	-1.527	-23.417	0	0	0	0	0	0	0
WT111(DD045F3F1DEA)	3.79	13108	2022-11-25 09:41:30.569	0.027	0.303	0.97	0	0	0	17.32	-1.527	-23.417	0	0	0	0	0	0	0
WT111(DD045F3F1DEA)	3.79	13108	2022-11-25 09:41:30.569	0.027	0.303	0.97	0	0	0	17.32	-1.527	-23.417	0	0	0	0	0	0	0
WT111(DD045F3F1DEA)	3.79	13108	2022-11-25 09:41:30.569	0.027	0.303	0.97	0	0	0	17.32	-1.527	-23.417	0	0	0	0	0	0	0
WT333(F4E4E1AF1293)	3.79	13105	2022-11-25 09:41:30.600	0	-0.054	1.016	0	0	0	-3.082	0.055	-169.783	0	0	0	0	0	0	0
WT333(F4E4E1AF1293)	3.79	13105	2022-11-25 09:41:30.600	0	-0.054	1.016	0	0	0	-3.082	0.055	-169.783	0	0	0	0	0	0	0
WT333(F4E4E1AF1293)	3.79	13105	2022-11-25 09:41:30.600	0	-0.054	1.016	0	0	0	-3.082	0.055	-169.783	0	0	0	0	0	0	0
WT333(F4E4E1AF1293)	3.79	13105	2022-11-25 09:41:30.600	0	-0.055	1.015	0	0	0	-3.082	0.055	-169.783	0	0	0	0	0	0	0
WT333(F4E4E1AF1293)	3.79	13105	2022-11-25 09:41:30.600	0	-0.055	1.015	0	0	0	-3.082	0.055	-169.783	0	0	0	0	0	0	0
WT333(F4E4E1AF1293)	3.79	13105	2022-11-25 09:41:30.600	0	-0.055	1.015	0	0	0	-3.082	0.055	-169.783	0	0	0	0	0	0	0
WT333(F4E4E1AF1293)	3.79	13105	2022-11-25 09:41:30.600	0	-0.055	1.015	0	0	0	-3.082	0.055	-169.783	0	0	0	0	0	0	0
WT333(F4E4E1AF1293)	3.79	13105	2022-11-25 09:41:30.600	0	-0.054	1.015	0	0	0	-3.082	0.055	-169.783	0	0	0	0	0	0	0
WT111(DD045F3F1DEA)	3.79	13108	2022-11-25 09:41:30.616	0.027	0.303	0.97	0	0	0	17.32	-1.527	-23.417	0	0	0	0	0	0	0
WT111(DD045F3F1DEA)	3.79	13108	2022-11-25 09:41:30.616	0.027	0.303	0.97	0	0	0	17.32	-1.527	-23.417	0	0	0	0	0	0	0
WT111(DD045F3F1DEA)	3.79	13108	2022-11-25 09:41:30.616	0.027	0.303	0.97	0	0	0	17.32	-1.527	-23.417	0	0	0	0	0	0	0
WT111(DD045F3F1DEA)	3.79	13108	2022-11-25 09:41:30.616	0.027	0.303	0.97	0	0	0	17.32	-1.527	-23.417	0	0	0	0	0	0	0
WT111(DD045F3F1DEA)	3.79	13108	2022-11-25 09:41:30.616	0.027	0.303	0.97	0	0	0	17.32	-1.527	-23.417	0	0	0	0	0	0	0
WT111(DD045F3F1DEA)	3.79	13108	2022-11-25 09:41:30.616	0.027	0.302	0.969	0	0	0	17.32	-1.527	-23.417	0	0	0	0	0	0	0
WT111(DD045F3F1DEA)	3.79	13108	2022-11-25 09:41:30.616	0.027	0.302	0.969	0	0	0	17.32	-1.527	-23.417	0	0	0	0	0	0	0
WT111(DD045F3F1DEA)	3.79	13108	2022-11-25 09:41:30.616	0.027	0.302	0.969	0	0	0	17.32	-1.527	-23.417	0	0	0	0	0	0	0
WT111(DD045F3F1DEA)	3.79	13108	2022-11-25 09:41:30.647	0.027	0.302	0.969	0	0	0	17.32	-1.527	-23.417	0	0	0	0	0	0	0
WT111(DD045F3F1DEA)	3.79	13108	2022-11-25 09:41:30.647	0.027	0.302	0.969	0	0	0	17.32	-1.527	-23.417	0	0	0	0	0	0	0
WT111(DD045F3F1DEA)	3.79	13108	2022-11-25 09:41:30.647	0.027	0.302	0.969	0	0	0	17.32	-1.527	-23.417	0	0	0	0	0	0	0
WT111(DD045F3F1DEA)	3.79	13108	2022-11-25 09:41:30.663	0.027	0.302	0.969	0	0	0	17.32	-1.527	-23.417	0	0	0	0	0	0	0
WT111(DD045F3F1DEA)	3.79	13108	2022-11-25 09:41:30.663	0.027	0.302	0.969	0	0	0	17.32	-1.527	-23.417	0	0	0	0	0	0	0
WT111(DD045F3F1DEA)	3.79	13108	2022-11-25 09:41:30.663	0.027	0.303	0.97	0	0	0	17.32	-1.527	-23.417	0	0	0	0	0	0	0
WT111(DD045F3F1DEA)	3.79	13108	2022-11-25 09:41:30.663	0.027	0.303	0.97	0	0	0	17.32	-1.527	-23.417	0	0	0	0	0	0	0
WT111(DD045F3F1DEA)	3.79	13108	2022-11-25 09:41:30.663	0.027	0.303	0.97	0	0	0	17.32	-1.527	-23.417	0	0	0	0	0	0	0
WT222(CAA14FCCF874)	3.75	13105	2022-11-25 09:41:30.663	-0.026	0	1	0	0	0	0.011	1.5	95.471	0	0	0	0	0	0	0
WT222(CAA14FCCF874)	3.75	13105	2022-11-25 09:41:30.663	-0.026	0	1	0	0	0	0.011	1.5	95.471	0	0	0	0	0	0	0
WT222(CAA14FCCF874)	3.75	13105	2022-11-25 09:41:30.663	-0.026	0	1	0	0	0	0.011	1.5	95.471	0	0	0	0	0	0	0
WT222(CAA14FCCF874)	3.75	13105	2022-11-25 09:41:30.663	-0.026	0	1	0	0	0	0.011	1.5	95.471	0	0	0	0	0	0	0
WT222(CAA14FCCF874)	3.75	13105	2022-11-25 09:41:30.663	-0.026	0	1	0	0	0	0.011	1.5	95.471	0	0	0	0	0	0	0
WT222(CAA14FCCF874)	3.75	13105	2022-11-25 09:41:30.663	-0.026	0	1	0	0	0	0.011	1.5	95.471	0	0	0	0	0	0	0
WT222(CAA14FCCF874)	3.75	13105	2022-11-25 09:41:30.663	-0.026	0	1	0	0	0	0.011	1.5	95.471	0	0	0	0	0	0	0
WT222(CAA14FCCF874)	3.75	13105	2022-11-25 09:41:30.663	-0.026	0	1	0	0	0	0.011	1.5	95.471	0	0	0	0	0	0	0
WT222(CAA14FCCF874)	3.75	13105	2022-11-25 09:41:30.663	-0.026	0	1	0	0	0	0.011	1.5	95.471	0	0	0	0	0	0	0
WT222(CAA14FCCF874)	3.75	13105	2022-11-25 09:41:30.663	-0.026	0	0.999	0	0	0	0.011	1.5	95.471	0	0	0	0	0	0	0
WT222(CAA14FCCF874)	3.75	13105	2022-11-25 09:41:30.663	-0.026	0	0.999	0	0	0	0.011	1.5	95.471	0	0	0	0	0	0	0
WT222(CAA14FCCF874)	3.75	13105	2022-11-25 09:41:30.663	-0.026	0	0.999	0	0	0	0.011	1.5	95.471	0	0	0	0	0	0	0
WT222(CAA14FCCF874)	3.75	13105	2022-11-25 09:41:30.663	-0.026	0	0.999	0	0	0	0.011	1.5	95.471	0	0	0	0	0	0	0
WT222(CAA14FCCF874)	3.75	13105	2022-11-25 09:41:30.663	-0.026	0	0.999	0	0	0	0.011	1.5	95.471	0	0	0	0	0	0	0
WT222(CAA14FCCF874)	3.75	13105	2022-11-25 09:41:30.663	-0.026	0	0.999	0	0	0	0.011	1.5	95.471	0	0	0	0	0	0	0
WT222(CAA14FCCF874)	3.75	13105	2022-11-25 09:41:30.663	-0.026	0	0.999	0	0	0	0.011	1.5	95.471	0	0	0	0	0	0	0
WT111(DD045F3F1DEA)	3.79	13108	2022-11-25 09:41:30.679	0.027	0.303	0.97	0	0	0	17.32	-1.527	-23.417	0	0	0	0	0	0	0
WT111(DD045F3F1DEA)	3.79	13108	2022-11-25 09:41:30.679	0.027	0.302	0.969	0	0	0	17.32	-1.527	-23.417	0	0	0	0	0	0	0
WT111(DD045F3F1DEA)	3.79	13108	2022-11-25 09:41:30.679	0.027	0.302	0.969	0	0	0	17.32	-1.527	-23.417	0	0	0	0	0	0	0
WT111(DD045F3F1DEA)	3.79	13108	2022-11-25 09:41:30.679	0.027	0.302	0.969	0	0	0	17.32	-1.527	-23.417	0	0	0	0	0	0	0
WT111(DD045F3F1DEA)	3.79	13108	2022-11-25 09:41:30.679	0.027	0.302	0.969	0	0	0	17.32	-1.527	-23.417	0	0	0	0	0	0	0
WT111(DD045F3F1DEA)	3.79	13108	2022-11-25 09:41:30.679	0.027	0.303	0.969	0	0	0	17.32	-1.527	-23.417	0	0	0	0	0	0	0
WT111(DD045F3F1DEA)	3.79	13108	2022-11-25 09:41:30.679	0.027	0.303	0.969	0	0	0	17.32	-1.527	-23.417	0	0	0	0	0	0	0
WT111(DD045F3F1DEA)	3.79	13108	2022-11-25 09:41:30.679	0.027	0.303	0.969	0	0	0	17.32	-1.527	-23.417	0	0	0	0	0	0	0
WT222(CAA14FCCF874)	3.75	13105	2022-11-25 09:41:30.694	-0.026	0	0.999	0	0	0	0.011	1.5	95.471	0	0	0	0	0	0	0
WT222(CAA14FCCF874)	3.75	13105	2022-11-25 09:41:30.694	-0.026	0	0.999	0	0	0	0.011	1.5	95.471	0	0	0	0	0	0	0
WT222(CAA14FCCF874)	3.75	13105	2022-11-25 09:41:30.694	-0.026	0	0.999	0	0	0	0.011	1.5	95.471	0	0	0	0	0	0	0
WT222(CAA14FCCF874)	3.75	13105	2022-11-25 09:41:30.694	-0.026	0	0.999	0	0	0	0.011	1.5	95.471	0	0	0	0	0	0	0
WT222(CAA14FCCF874)	3.75	13105	2022-11-25 09:41:30.694	-0.026	0	0.999	0	0	0	0.011	1.5	95.471	0	0	0	0	0	0	0
WT222(CAA14FCCF874)	3.75	13105	2022-11-25 09:41:30.694	-0.026	0	0.999	0	0	0	0.011	1.5	95.471	0	0	0	0	0	0	0
WT222(CAA14FCCF874)	3.75	13105	2022-11-25 09:41:30.694	-0.026	0	0.999	0	0	0	0.011	1.5	95.471	0	0	0	0	0	0	0
WT222(CAA14FCCF874)	3.75	13105	2022-11-25 09:41:30.694	-0.026	0	0.999	0	0	0	0.011	1.5	95.471	0	0	0	0	0	0	0
WT222(CAA14FCCF874)	3.75	13105	2022-11-25 09:41:30.725	-0.026	0	0.999	0	0	0	0.011	1.5	95.471	0	0	0	0	0	0	0
WT222(CAA14FCCF874)	3.75	13105	2022-11-25 09:41:30.725	-0.026	0	1	0	0	0	0.011	1.5	95.471	0	0	0	0	0	0	0
WT222(CAA14FCCF874)	3.75	13105	2022-11-25 09:41:30.725	-0.026	0	1	0	0	0	0.011	1.5	95.471	0	0	0	0	0	0	0
WT222(CAA14FCCF874)	3.75	13105	2022-11-25 09:41:30.725	-0.026	0	1	0	0	0	0.011	1.5	95.471	0	0	0	0	0	0	0
WT222(CAA14FCCF874)	3.75	13105	2022-11-25 09:41:30.725	-0.026	0	1	0	0	0	0.011	1.5	95.471	0	0	0	0	0	0	0
WT222(CAA14FCCF874)	3.75	13105	2022-11-25 09:41:30.725	-0.026	0.001	1	0	0	0	0.011	1.5	95.471	0	0	0	0	0	0	0
WT222(CAA14FCCF874)	3.75	13105	2022-11-25 09:41:30.725	-0.026	0.001	1	0	0	0	0.011	1.5	95.471	0	0	0	0	0	0	0
WT222(CAA14FCCF874)	3.75	13105	2022-11-25 09:41:30.725	-0.026	0.001	1	0	0	0	0.011	1.5	95.471	0	0	0	0	0	0	0
WT111(DD045F3F1DEA)	3.79	13108	2022-11-25 09:41:30.741	0.027	0.303	0.969	0	0	0	17.32	-1.527	-23.417	0	0	0	0	0	0	0
WT111(DD045F3F1DEA)	3.79	13108	2022-11-25 09:41:30.741	0.028	0.302	0.969	0	0	0	17.32	-1.527	-23.417	0	0	0	0	0	0	0
WT111(DD045F3F1DEA)	3.79	13108	2022-11-25 09:41:30.741	0.028	0.302	0.969	0	0	0	17.32	-1.527	-23.417	0	0	0	0	0	0	0
WT111(DD045F3F1DEA)	3.79	13108	2022-11-25 09:41:30.741	0.028	0.302	0.969	0	0	0	17.32	-1.527	-23.417	0	0	0	0	0	0	0
WT111(DD045F3F1DEA)	3.79	13108	2022-11-25 09:41:30.741	0.028	0.302	0.969	0	0	0	17.32	-1.527	-23.417	0	0	0	0	0	0	0
WT111(DD045F3F1DEA)	3.79	13108	2022-11-25 09:41:30.741	0.027	0.302	0.969	0	0	0	17.32	-1.527	-23.417	0	0	0	0	0	0	0
WT111(DD045F3F1DEA)	3.79	13108	2022-11-25 09:41:30.741	0.027	0.302	0.969	0	0	0	17.32	-1.527	-23.417	0	0	0	0	0	0	0
WT111(DD045F3F1DEA)	3.79	13108	2022-11-25 09:41:30.741	0.027	0.302	0.969	0	0	0	17.32	-1.527	-23.417	0	0	0	0	0	0	0
WT222(CAA14FCCF874)	3.75	13105	2022-11-25 09:41:30.756	-0.026	0	1	0	0	0	0.011	1.5	95.471	0	0	0	0	0	0	0
WT222(CAA14FCCF874)	3.75	13105	2022-11-25 09:41:30.756	-0.026	0	1	0	0	0	0.011	1.5	95.471	0	0	0	0	0	0	0
WT222(CAA14FCCF874)	3.75	13105	2022-11-25 09:41:30.756	-0.026	0	1	0	0	0	0.011	1.5	95.471	0	0	0	0	0	0	0
WT222(CAA14FCCF874)	3.75	13105	2022-11-25 09:41:30.756	-0.026	0	1	0	0	0	0.011	1.5	95.471	0	0	0	0	0	0	0
WT222(CAA14FCCF874)	3.75	13105	2022-11-25 09:41:30.756	-0.026	0	0.999	0	0	0	0.011	1.5	95.471	0	0	0	0	0	0	0
WT222(CAA14FCCF874)	3.75	13105	2022-11-25 09:41:30.756	-0.026	0	0.999	0	0	0	0.011	1.5	95.471	0	0	0	0	0	0	0
WT222(CAA14FCCF874)	3.75	13105	2022-11-25 09:41:30.756	-0.026	0	0.999	0	0	0	0.011	1.5	95.471	0	0	0	0	0	0	0
WT222(CAA14FCCF874)	3.75	13105	2022-11-25 09:41:30.756	-0.026	0	0.999	0	0	0	0.011	1.5	95.471	0	0	0	0	0	0	0
WT111(DD045F3F1DEA)	3.79	13108	2022-11-25 09:41:30.772	0.027	0.302	0.969	0	0	0	17.32	-1.527	-23.417	0	0	0	0	0	0	0
WT111(DD045F3F1DEA)	3.79	13108	2022-11-25 09:41:30.772	0.027	0.303	0.969	0	0	0	17.32	-1.527	-23.417	0	0	0	0	0	0	0
WT111(DD045F3F1DEA)	3.79	13108	2022-11-25 09:41:30.772	0.027	0.303	0.969	0	0	0	17.32	-1.527	-23.417	0	0	0	0	0	0	0
WT111(DD045F3F1DEA)	3.79	13108	2022-11-25 09:41:30.772	0.027	0.303	0.969	0	0	0	17.32	-1.527	-23.417	0	0	0	0	0	0	0
WT111(DD045F3F1DEA)	3.79	13108	2022-11-25 09:41:30.772	0.027	0.303	0.969	0	0	0	17.32	-1.527	-23.417	0	0	0	0	0	0	0
WT111(DD045F3F1DEA)	3.79	13108	2022-11-25 09:41:30.772	0.027	0.301	0.969	0	0	0	17.32	-1.527	-23.417	0	0	0	0	0	0	0
WT111(DD045F3F1DEA)	3.79	13108	2022-11-25 09:41:30.772	0.027	0.301	0.969	0	0	0	17.32	-1.527	-23.417	0	0	0	0	0	0	0
WT111(DD045F3F1DEA)	3.79	13108	2022-11-25 09:41:30.772	0.027	0.301	0.969	0	0	0	17.32	-1.527	-23.417	0	0	0	0	0	0	0
WT333(F4E4E1AF1293)	3.79	13105	2022-11-25 09:41:30.772	0	-0.055	1.016	0	0	0	-3.082	0.055	-169.783	0	0	0	0	0	0	0
WT333(F4E4E1AF1293)	3.79	13105	2022-11-25 09:41:30.772	0	-0.055	1.016	0	0	0	-3.082	0.055	-169.783	0	0	0	0	0	0	0
WT333(F4E4E1AF1293)	3.79	13105	2022-11-25 09:41:30.772	0	-0.055	1.016	0	0	0	-3.082	0.055	-169.783	0	0	0	0	0	0	0
WT333(F4E4E1AF1293)	3.79	13105	2022-11-25 09:41:30.772	0	-0.054	1.016	0	0	0	-3.082	0.055	-169.783	0	0	0	0	0	0	0
WT333(F4E4E1AF1293)	3.79	13105	2022-11-25 09:41:30.772	0	-0.054	1.016	0	0	0	-3.082	0.055	-169.783	0	0	0	0	0	0	0
WT333(F4E4E1AF1293)	3.79	13105	2022-11-25 09:41:30.772	0	-0.054	1.016	0	0	0	-3.082	0.055	-169.783	0	0	0	0	0	0	0
WT333(F4E4E1AF1293)	3.79	13105	2022-11-25 09:41:30.772	0	-0.054	1.016	0	0	0	-3.082	0.055	-169.783	0	0	0	0	0	0	0
WT333(F4E4E1AF1293)	3.79	13105	2022-11-25 09:41:30.772	-0.001	-0.054	1.015	0	0	0	-3.082	0.055	-169.783	0	0	0	0	0	0	0
WT111(DD045F3F1DEA)	3.79	13108	2022-11-25 09:41:30.803	0.027	0.301	0.969	0	0	0	17.32	-1.527	-23.417	0	0	0	0	0	0	0
WT111(DD045F3F1DEA)	3.79	13108	2022-11-25 09:41:30.803	0.027	0.302	0.969	0	0	0	17.32	-1.527	-23.417	0	0	0	0	0	0	0
WT111(DD045F3F1DEA)	3.79	13108	2022-11-25 09:41:30.803	0.027	0.302	0.969	0	0	0	17.32	-1.527	-23.417	0	0	0	0	0	0	0
WT111(DD045F3F1DEA)	3.79	13108	2022-11-25 09:41:30.803	0.027	0.302	0.969	0	0	0	17.32	-1.527	-23.417	0	0	0	0	0	0	0
WT111(DD045F3F1DEA)	3.79	13108	2022-11-25 09:41:30.803	0.027	0.302	0.969	0	0	0	17.32	-1.527	-23.417	0	0	0	0	0	0	0
WT111(DD045F3F1DEA)	3.79	13108	2022-11-25 09:41:30.803	0.027	0.303	0.969	0	0	0	17.32	-1.527	-23.417	0	0	0	0	0	0	0
WT111(DD045F3F1DEA)	3.79	13108	2022-11-25 09:41:30.803	0.027	0.303	0.969	0	0	0	17.32	-1.527	-23.417	0	0	0	0	0	0	0
WT111(DD045F3F1DEA)	3.79	13108	2022-11-25 09:41:30.803	0.027	0.303	0.969	0	0	0	17.32	-1.527	-23.417	0	0	0	0	0	0	0
WT333(F4E4E1AF1293)	3.79	13105	2022-11-25 09:41:30.835	-0.001	-0.055	1.016	0	0	0	-3.082	0.055	-169.783	0	0	0	0	0	0	0
WT333(F4E4E1AF1293)	3.79	13105	2022-11-25 09:41:30.835	-0.001	-0.055	1.016	0	0	0	-3.082	0.055	-169.783	0	0	0	0	0	0	0
WT333(F4E4E1AF1293)	3.79	13105	2022-11-25 09:41:30.835	-0.001	-0.054	1.016	0	0	0	-3.082	0.055	-169.783	0	0	0	0	0	0	0
WT333(F4E4E1AF1293)	3.79	13105	2022-11-25 09:41:30.835	-0.001	-0.054	1.016	0	0	0	-3.082	0.055	-169.783	0	0	0	0	0	0	0
WT333(F4E4E1AF1293)	3.79	13105	2022-11-25 09:41:30.835	-0.001	-0.054	1.016	0	0	0	-3.082	0.055	-169.783	0	0	0	0	0	0	0
WT333(F4E4E1AF1293)	3.79	13105	2022-11-25 09:41:30.835	-0.001	-0.054	1.016	0	0	0	-3.082	0.055	-169.783	0	0	0	0	0	0	0
WT333(F4E4E1AF1293)	3.79	13105	2022-11-25 09:41:30.835	0	-0.054	1.015	0	0	0	-3.082	0.055	-169.783	0	0	0	0	0	0	0
WT333(F4E4E1AF1293)	3.79	13105	2022-11-25 09:41:30.835	0	-0.054	1.015	0	0	0	-3.082	0.055	-169.783	0	0	0	0	0	0	0
WT111(DD045F3F1DEA)	3.79	13108	2022-11-25 09:41:30.866	0.027	0.303	0.969	0	0	0	17.32	-1.527	-23.417	0	0	0	0	0	0	0
WT111(DD045F3F1DEA)	3.79	13108	2022-11-25 09:41:30.866	0.027	0.302	0.969	0	0	0	17.32	-1.527	-23.417	0	0	0	0	0	0	0
WT111(DD045F3F1DEA)	3.79	13108	2022-11-25 09:41:30.866	0.027	0.302	0.969	0	0	0	17.32	-1.527	-23.417	0	0	0	0	0	0	0
WT111(DD045F3F1DEA)	3.79	13108	2022-11-25 09:41:30.866	0.027	0.302	0.969	0	0	0	17.32	-1.527	-23.417	0	0	0	0	0	0	0
WT111(DD045F3F1DEA)	3.79	13108	2022-11-25 09:41:30.866	0.027	0.302	0.969	0	0	0	17.32	-1.527	-23.417	0	0	0	0	0	0	0
WT111(DD045F3F1DEA)	3.79	13108	2022-11-25 09:41:30.866	0.027	0.304	0.97	0	0	0	17.32	-1.527	-23.417	0	0	0	0	0	0	0
WT111(DD045F3F1DEA)	3.79	13108	2022-11-25 09:41:30.866	0.027	0.304	0.97	0	0	0	17.32	-1.527	-23.417	0	0	0	0	0	0	0
WT111(DD045F3F1DEA)	3.79	13108	2022-11-25 09:41:30.866	0.027	0.304	0.97	0	0	0	17.32	-1.527	-23.417	0	0	0	0	0	0	0
WT111(DD045F3F1DEA)	3.79	13108	2022-11-25 09:41:30.897	0.027	0.304	0.97	0	0	0	17.32	-1.527	-23.417	0	0	0	0	0	0	0
WT111(DD045F3F1DEA)	3.79	13108	2022-11-25 09:41:30.897	0.027	0.302	0.969	0	0	0	17.32	-1.527	-23.417	0	0	0	0	0	0	0
WT111(DD045F3F1DEA)	3.79	13108	2022-11-25 09:41:30.897	0.027	0.302	0.969	0	0	0	17.32	-1.527	-23.417	0	0	0	0	0	0	0
WT111(DD045F3F1DEA)	3.79	13108	2022-11-25 09:41:30.897	0.027	0.302	0.969	0	0	0	17.32	-1.527	-23.417	0	0	0	0	0	0	0
WT111(DD045F3F1DEA)	3.79	13108	2022-11-25 09:41:30.897	0.027	0.302	0.969	0	0	0	17.325	-1.527	-23.417	0	0	0	0	0	0	0
WT111(DD045F3F1DEA)	3.79	13108	2022-11-25 09:41:30.897	0.027	0.302	0.969	0	0	0	17.325	-1.527	-23.417	0	0	0	0	0	0	0
WT111(DD045F3F1DEA)	3.79	13108	2022-11-25 09:41:30.897	0.027	0.302	0.969	0	0	0	17.325	-1.527	-23.417	0	0	0	0	0	0	0
WT111(DD045F3F1DEA)	3.79	13108	2022-11-25 09:41:30.897	0.027	0.302	0.969	0	0	0	17.325	-1.527	-23.417	0	0	0	0	0	0	0
WT222(CAA14FCCF874)	3.75	13105	2022-11-25 09:41:30.897	-0.026	0	1	0	0	0	0.011	1.5	95.471	0	0	0	0	0	0	0
WT222(CAA14FCCF874)	3.75	13105	2022-11-25 09:41:30.897	-0.026	0	1	0	0	0	0.011	1.5	95.471	0	0	0	0	0	0	0
WT222(CAA14FCCF874)	3.75	13105	2022-11-25 09:41:30.897	-0.026	0	1	0	0	0	0.011	1.5	95.471	0	0	0	0	0	0	0
WT222(CAA14FCCF874)	3.75	13105	2022-11-25 09:41:30.897	-0.026	0	1	0	0	0	0.011	1.5	95.471	0	0	0	0	0	0	0
WT222(CAA14FCCF874)	3.75	13105	2022-11-25 09:41:30.897	-0.026	0	0.999	0	0	0	0.011	1.5	95.471	0	0	0	0	0	0	0
WT222(CAA14FCCF874)	3.75	13105	2022-11-25 09:41:30.897	-0.026	0	0.999	0	0	0	0.011	1.5	95.471	0	0	0	0	0	0	0
WT222(CAA14FCCF874)	3.75	13105	2022-11-25 09:41:30.897	-0.026	0	0.999	0	0	0	0.011	1.5	95.471	0	0	0	0	0	0	0
WT222(CAA14FCCF874)	3.75	13105	2022-11-25 09:41:30.897	-0.026	0	0.999	0	0	0	0.011	1.5	95.471	0	0	0	0	0	0	0
WT333(F4E4E1AF1293)	3.79	13105	2022-11-25 09:41:30.928	0	-0.055	1.016	0	0	0	-3.082	0.055	-169.783	0	0	0	0	0	0	0
WT333(F4E4E1AF1293)	3.79	13105	2022-11-25 09:41:30.928	0	-0.055	1.016	0	0	0	-3.082	0.055	-169.783	0	0	0	0	0	0	0
WT333(F4E4E1AF1293)	3.79	13105	2022-11-25 09:41:30.928	0	-0.054	1.016	0	0	0	-3.082	0.055	-169.783	0	0	0	0	0	0	0
WT333(F4E4E1AF1293)	3.79	13105	2022-11-25 09:41:30.928	0	-0.054	1.016	0	0	0	-3.082	0.055	-169.783	0	0	0	0	0	0	0
WT333(F4E4E1AF1293)	3.79	13105	2022-11-25 09:41:30.928	0	-0.054	1.016	0	0	0	-3.082	0.055	-169.783	0	0	0	0	0	0	0
WT333(F4E4E1AF1293)	3.79	13105	2022-11-25 09:41:30.928	0	-0.054	1.016	0	0	0	-3.082	0.055	-169.783	0	0	0	0	0	0	0
WT333(F4E4E1AF1293)	3.79	13105	2022-11-25 09:41:30.928	-0.001	-0.055	1.016	0	0	0	-3.082	0.055	-169.783	0	0	0	0	0	0	0
WT333(F4E4E1AF1293)	3.79	13105	2022-11-25 09:41:30.928	-0.001	-0.055	1.016	0	0	0	-3.082	0.055	-169.783	0	0	0	0	0	0	0
WT111(DD045F3F1DEA)	3.79	13108	2022-11-25 09:41:30.960	0.027	0.302	0.969	0	0	0	17.325	-1.527	-23.417	0	0	0	0	0	0	0
WT111(DD045F3F1DEA)	3.79	13108	2022-11-25 09:41:30.960	0.027	0.302	0.969	0	0	0	17.325	-1.533	-23.417	0	0	0	0	0	0	0
WT111(DD045F3F1DEA)	3.79	13108	2022-11-25 09:41:30.960	0.027	0.302	0.969	0	0	0	17.325	-1.533	-23.417	0	0	0	0	0	0	0
WT111(DD045F3F1DEA)	3.79	13108	2022-11-25 09:41:30.960	0.027	0.302	0.969	0	0	0	17.325	-1.533	-23.417	0	0	0	0	0	0	0
WT111(DD045F3F1DEA)	3.79	13108	2022-11-25 09:41:30.960	0.027	0.302	0.969	0	0	0	17.325	-1.533	-23.417	0	0	0	0	0	0	0
WT111(DD045F3F1DEA)	3.79	13108	2022-11-25 09:41:30.960	0.027	0.301	0.969	0	0	0	17.325	-1.533	-23.417	0	0	0	0	0	0	0
WT111(DD045F3F1DEA)	3.79	13108	2022-11-25 09:41:30.960	0.027	0.301	0.969	0	0	0	17.325	-1.533	-23.417	0	0	0	0	0	0	0
WT111(DD045F3F1DEA)	3.79	13108	2022-11-25 09:41:30.960	0.027	0.301	0.969	0	0	0	17.325	-1.533	-23.417	0	0	0	0	0	0	0
WT222(CAA14FCCF874)	3.75	13105	2022-11-25 09:41:30.991	-0.026	0	1	0	0	0	0.011	1.5	95.471	0	0	0	0	0	0	0
WT222(CAA14FCCF874)	3.75	13105	2022-11-25 09:41:30.991	-0.026	0	1	0	0	0	0.011	1.5	95.471	0	0	0	0	0	0	0
WT222(CAA14FCCF874)	3.75	13105	2022-11-25 09:41:30.991	-0.026	0	1	0	0	0	0.011	1.5	95.471	0	0	0	0	0	0	0
WT222(CAA14FCCF874)	3.75	13105	2022-11-25 09:41:30.991	-0.026	0	1	0	0	0	0.011	1.5	95.471	0	0	0	0	0	0	0
WT222(CAA14FCCF874)	3.75	13105	2022-11-25 09:41:30.991	-0.026	0	0.999	0	0	0	0.011	1.5	95.471	0	0	0	0	0	0	0
WT222(CAA14FCCF874)	3.75	13105	2022-11-25 09:41:30.991	-0.026	0	0.999	0	0	0	0.011	1.5	95.471	0	0	0	0	0	0	0
WT222(CAA14FCCF874)	3.75	13105	2022-11-25 09:41:30.991	-0.026	0	0.999	0	0	0	0.011	1.5	95.471	0	0	0	0	0	0	0
WT222(CAA14FCCF874)	3.75	13105	2022-11-25 09:41:30.991	-0.026	0	0.999	0	0	0	0.011	1.5	95.471	0	0	0	0	0	0	0
WT222(CAA14FCCF874)	3.75	13105	2022-11-25 09:41:31.022	-0.026	0	1	0	0	0	0.011	1.5	95.471	0	0	0	0	0	0	0
WT222(CAA14FCCF874)	3.75	13105	2022-11-25 09:41:31.022	-0.026	0	1	0	0	0	0.011	1.5	95.471	0	0	0	0	0	0	0
WT222(CAA14FCCF874)	3.75	13105	2022-11-25 09:41:31.022	-0.026	0	1	0	0	0	0.011	1.5	95.471	0	0	0	0	0	0	0
WT222(CAA14FCCF874)	3.75	13105	2022-11-25 09:41:31.022	-0.026	0	1	0	0	0	0.011	1.5	95.471	0	0	0	0	0	0	0
WT222(CAA14FCCF874)	3.75	13105	2022-11-25 09:41:31.022	-0.026	0.001	0.999	0	0	0	0.011	1.5	95.471	0	0	0	0	0	0	0
WT222(CAA14FCCF874)	3.75	13105	2022-11-25 09:41:31.022	-0.026	0.001	0.999	0	0	0	0.011	1.5	95.471	0	0	0	0	0	0	0
WT222(CAA14FCCF874)	3.75	13105	2022-11-25 09:41:31.022	-0.026	0.001	0.999	0	0	0	0.011	1.5	95.471	0	0	0	0	0	0	0
WT222(CAA14FCCF874)	3.75	13105	2022-11-25 09:41:31.022	-0.026	0.001	0.999	0	0	0	0.011	1.5	95.471	0	0	0	0	0	0	0
WT111(DD045F3F1DEA)	3.79	13108	2022-11-25 09:41:31.038	0.027	0.301	0.969	0	0	0	17.325	-1.533	-23.417	0	0	0	0	0	0	0
WT111(DD045F3F1DEA)	3.79	13108	2022-11-25 09:41:31.038	0.027	0.303	0.97	0	0	0	17.325	-1.533	-23.417	0	0	0	0	0	0	0
WT111(DD045F3F1DEA)	3.79	13108	2022-11-25 09:41:31.038	0.027	0.303	0.97	0	0	0	17.325	-1.533	-23.417	0	0	0	0	0	0	0
WT111(DD045F3F1DEA)	3.79	13108	2022-11-25 09:41:31.038	0.027	0.303	0.97	0	0	0	17.325	-1.533	-23.417	0	0	0	0	0	0	0
WT111(DD045F3F1DEA)	3.79	13108	2022-11-25 09:41:31.038	0.027	0.302	0.97	0	0	0	17.325	-1.533	-23.417	0	0	0	0	0	0	0
WT111(DD045F3F1DEA)	3.79	13108	2022-11-25 09:41:31.038	0.027	0.302	0.97	0	0	0	17.325	-1.533	-23.417	0	0	0	0	0	0	0
WT111(DD045F3F1DEA)	3.79	13108	2022-11-25 09:41:31.038	0.027	0.302	0.97	0	0	0	17.325	-1.533	-23.417	0	0	0	0	0	0	0
WT111(DD045F3F1DEA)	3.79	13108	2022-11-25 09:41:31.038	0.027	0.302	0.97	0	0	0	17.325	-1.533	-23.417	0	0	0	0	0	0	0
WT111(DD045F3F1DEA)	3.79	13108	2022-11-25 09:41:31.069	0.027	0.302	0.969	0	0	0	17.325	-1.533	-23.417	0	0	0	0	0	0	0
WT111(DD045F3F1DEA)	3.79	13108	2022-11-25 09:41:31.069	0.027	0.302	0.969	0	0	0	17.325	-1.533	-23.417	0	0	0	0	0	0	0
WT111(DD045F3F1DEA)	3.79	13108	2022-11-25 09:41:31.069	0.027	0.302	0.969	0	0	0	17.325	-1.533	-23.417	0	0	0	0	0	0	0
WT111(DD045F3F1DEA)	3.79	13108	2022-11-25 09:41:31.069	0.027	0.302	0.969	0	0	0	17.325	-1.533	-23.417	0	0	0	0	0	0	0
WT111(DD045F3F1DEA)	3.79	13108	2022-11-25 09:41:31.069	0.027	0.303	0.97	0	0	0	17.325	-1.533	-23.417	0	0	0	0	0	0	0
WT111(DD045F3F1DEA)	3.79	13108	2022-11-25 09:41:31.069	0.027	0.303	0.97	0	0	0	17.325	-1.533	-23.417	0	0	0	0	0	0	0
WT111(DD045F3F1DEA)	3.79	13108	2022-11-25 09:41:31.069	0.027	0.303	0.97	0	0	0	17.325	-1.533	-23.417	0	0	0	0	0	0	0
WT111(DD045F3F1DEA)	3.79	13108	2022-11-25 09:41:31.069	0.027	0.303	0.97	0	0	0	17.325	-1.533	-23.417	0	0	0	0	0	0	0
WT333(F4E4E1AF1293)	3.79	13105	2022-11-25 09:41:31.084	-0.001	-0.055	1.016	0	0	0	-3.082	0.055	-169.783	0	0	0	0	0	0	0
WT333(F4E4E1AF1293)	3.79	13105	2022-11-25 09:41:31.084	-0.001	-0.055	1.016	0	0	0	-3.082	0.055	-169.783	0	0	0	0	0	0	0
WT333(F4E4E1AF1293)	3.79	13105	2022-11-25 09:41:31.084	0	-0.054	1.016	0	0	0	-3.082	0.055	-169.783	0	0	0	0	0	0	0
WT333(F4E4E1AF1293)	3.79	13105	2022-11-25 09:41:31.084	0	-0.054	1.016	0	0	0	-3.082	0.055	-169.783	0	0	0	0	0	0	0
WT333(F4E4E1AF1293)	3.79	13105	2022-11-25 09:41:31.084	0	-0.054	1.016	0	0	0	-3.082	0.055	-169.783	0	0	0	0	0	0	0
WT333(F4E4E1AF1293)	3.79	13105	2022-11-25 09:41:31.084	0	-0.054	1.016	0	0	0	-3.082	0.055	-169.783	0	0	0	0	0	0	0
WT333(F4E4E1AF1293)	3.79	13105	2022-11-25 09:41:31.084	-0.001	-0.055	1.016	0	0	0	-3.082	0.055	-169.783	0	0	0	0	0	0	0
WT333(F4E4E1AF1293)	3.79	13105	2022-11-25 09:41:31.084	-0.001	-0.055	1.016	0	0	0	-3.082	0.055	-169.783	0	0	0	0	0	0	0
WT333(F4E4E1AF1293)	3.79	13105	2022-11-25 09:41:31.100	-0.001	-0.055	1.016	0	0	0	-3.082	0.055	-169.783	0	0	0	0	0	0	0
WT333(F4E4E1AF1293)	3.79	13105	2022-11-25 09:41:31.100	-0.001	-0.055	1.016	0	0	0	-3.082	0.055	-169.783	0	0	0	0	0	0	0
WT333(F4E4E1AF1293)	3.79	13105	2022-11-25 09:41:31.100	-0.001	-0.054	1.015	0	0	0	-3.082	0.055	-169.783	0	0	0	0	0	0	0
WT333(F4E4E1AF1293)	3.79	13105	2022-11-25 09:41:31.100	-0.001	-0.054	1.015	0	0	0	-3.082	0.055	-169.783	0	0	0	0	0	0	0
WT333(F4E4E1AF1293)	3.79	13105	2022-11-25 09:41:31.100	-0.001	-0.054	1.015	0	0	0	-3.082	0.055	-169.783	0	0	0	0	0	0	0
WT333(F4E4E1AF1293)	3.79	13105	2022-11-25 09:41:31.100	-0.001	-0.054	1.015	0	0	0	-3.082	0.055	-169.783	0	0	0	0	0	0	0
WT333(F4E4E1AF1293)	3.79	13105	2022-11-25 09:41:31.100	-0.001	-0.054	1.016	0	0	0	-3.082	0.055	-169.783	0	0	0	0	0	0	0
WT333(F4E4E1AF1293)	3.79	13105	2022-11-25 09:41:31.100	-0.001	-0.054	1.016	0	0	0	-3.082	0.055	-169.783	0	0	0	0	0	0	0
WT222(CAA14FCCF874)	3.75	13105	2022-11-25 09:41:31.116	-0.026	0	0.999	0	0	0	0.011	1.5	95.471	0	0	0	0	0	0	0
WT222(CAA14FCCF874)	3.75	13105	2022-11-25 09:41:31.116	-0.026	0	0.999	0	0	0	0.011	1.5	95.471	0	0	0	0	0	0	0
WT222(CAA14FCCF874)	3.75	13105	2022-11-25 09:41:31.116	-0.026	0	0.999	0	0	0	0.011	1.5	95.471	0	0	0	0	0	0	0
WT222(CAA14FCCF874)	3.75	13105	2022-11-25 09:41:31.116	-0.026	0	0.999	0	0	0	0.011	1.5	95.471	0	0	0	0	0	0	0
WT222(CAA14FCCF874)	3.75	13105	2022-11-25 09:41:31.116	-0.026	0	0.999	0	0	0	0.011	1.5	95.471	0	0	0	0	0	0	0
WT222(CAA14FCCF874)	3.75	13105	2022-11-25 09:41:31.116	-0.026	0	0.999	0	0	0	0.011	1.5	95.471	0	0	0	0	0	0	0
WT222(CAA14FCCF874)	3.75	13105	2022-11-25 09:41:31.116	-0.026	0	0.999	0	0	0	0.011	1.5	95.471	0	0	0	0	0	0	0
WT222(CAA14FCCF874)	3.75	13105	2022-11-25 09:41:31.116	-0.026	0	0.999	0	0	0	0.011	1.5	95.471	0	0	0	0	0	0	0
WT222(CAA14FCCF874)	3.75	13105	2022-11-25 09:41:31.116	-0.026	0	0.999	0	0	0	0.011	1.5	95.471	0	0	0	0	0	0	0
WT222(CAA14FCCF874)	3.75	13105	2022-11-25 09:41:31.116	-0.026	0	0.999	0	0	0	0.011	1.5	95.471	0	0	0	0	0	0	0
WT222(CAA14FCCF874)	3.75	13105	2022-11-25 09:41:31.116	-0.026	0	0.999	0	0	0	0.011	1.5	95.471	0	0	0	0	0	0	0
WT222(CAA14FCCF874)	3.75	13105	2022-11-25 09:41:31.116	-0.026	0	0.999	0	0	0	0.011	1.5	95.471	0	0	0	0	0	0	0
WT222(CAA14FCCF874)	3.75	13105	2022-11-25 09:41:31.116	-0.026	0	0.999	0	0	0	0.011	1.5	95.471	0	0	0	0	0	0	0
WT222(CAA14FCCF874)	3.75	13105	2022-11-25 09:41:31.116	-0.026	0	0.999	0	0	0	0.011	1.5	95.471	0	0	0	0	0	0	0
WT222(CAA14FCCF874)	3.75	13105	2022-11-25 09:41:31.116	-0.026	0	0.999	0	0	0	0.011	1.5	95.471	0	0	0	0	0	0	0
WT222(CAA14FCCF874)	3.75	13105	2022-11-25 09:41:31.116	-0.026	0	0.999	0	0	0	0.011	1.5	95.471	0	0	0	0	0	0	0
WT111(DD045F3F1DEA)	3.79	13108	2022-11-25 09:41:31.163	0.027	0.302	0.97	0	0	0	17.325	-1.533	-23.417	0	0	0	0	0	0	0
WT111(DD045F3F1DEA)	3.79	13108	2022-11-25 09:41:31.163	0.027	0.302	0.97	0	0	0	17.325	-1.533	-23.417	0	0	0	0	0	0	0
WT111(DD045F3F1DEA)	3.79	13108	2022-11-25 09:41:31.163	0.027	0.302	0.97	0	0	0	17.325	-1.533	-23.417	0	0	0	0	0	0	0
WT111(DD045F3F1DEA)	3.79	13108	2022-11-25 09:41:31.163	0.027	0.302	0.97	0	0	0	17.325	-1.533	-23.417	0	0	0	0	0	0	0
WT111(DD045F3F1DEA)	3.79	13108	2022-11-25 09:41:31.163	0.026	0.303	0.97	0	0	0	17.325	-1.533	-23.417	0	0	0	0	0	0	0
WT111(DD045F3F1DEA)	3.79	13108	2022-11-25 09:41:31.163	0.026	0.303	0.97	0	0	0	17.325	-1.533	-23.417	0	0	0	0	0	0	0
WT111(DD045F3F1DEA)	3.79	13108	2022-11-25 09:41:31.163	0.026	0.303	0.97	0	0	0	17.325	-1.533	-23.417	0	0	0	0	0	0	0
WT111(DD045F3F1DEA)	3.79	13108	2022-11-25 09:41:31.163	0.026	0.303	0.97	0	0	0	17.325	-1.533	-23.417	0	0	0	0	0	0	0
WT222(CAA14FCCF874)	3.75	13105	2022-11-25 09:41:31.178	-0.026	0	1	0	0	0	0.011	1.5	95.471	0	0	0	0	0	0	0
WT222(CAA14FCCF874)	3.75	13105	2022-11-25 09:41:31.178	-0.026	0	1	0	0	0	0.011	1.5	95.471	0	0	0	0	0	0	0
WT222(CAA14FCCF874)	3.75	13105	2022-11-25 09:41:31.178	-0.026	0	1	0	0	0	0.011	1.5	95.471	0	0	0	0	0	0	0
WT222(CAA14FCCF874)	3.75	13105	2022-11-25 09:41:31.178	-0.026	0	1	0	0	0	0.011	1.5	95.471	0	0	0	0	0	0	0
WT222(CAA14FCCF874)	3.75	13105	2022-11-25 09:41:31.178	-0.026	0	0.999	0	0	0	0.011	1.5	95.471	0	0	0	0	0	0	0
WT222(CAA14FCCF874)	3.75	13105	2022-11-25 09:41:31.178	-0.026	0	0.999	0	0	0	0.011	1.5	95.471	0	0	0	0	0	0	0
WT222(CAA14FCCF874)	3.75	13105	2022-11-25 09:41:31.178	-0.026	0	0.999	0	0	0	0.011	1.5	95.471	0	0	0	0	0	0	0
WT222(CAA14FCCF874)	3.75	13105	2022-11-25 09:41:31.178	-0.026	0	0.999	0	0	0	0.011	1.5	95.471	0	0	0	0	0	0	0
WT222(CAA14FCCF874)	3.75	13105	2022-11-25 09:41:31.178	-0.026	0	0.999	0	0	0	0.011	1.5	95.471	0	0	0	0	0	0	0
WT222(CAA14FCCF874)	3.75	13105	2022-11-25 09:41:31.178	-0.026	0	0.999	0	0	0	0.011	1.5	95.471	0	0	0	0	0	0	0
WT222(CAA14FCCF874)	3.75	13105	2022-11-25 09:41:31.178	-0.026	0	0.999	0	0	0	0.011	1.5	95.471	0	0	0	0	0	0	0
WT222(CAA14FCCF874)	3.75	13105	2022-11-25 09:41:31.178	-0.026	0	0.999	0	0	0	0.011	1.5	95.471	0	0	0	0	0	0	0
WT222(CAA14FCCF874)	3.75	13105	2022-11-25 09:41:31.178	-0.026	0	1	0	0	0	0.011	1.5	95.471	0	0	0	0	0	0	0
WT222(CAA14FCCF874)	3.75	13105	2022-11-25 09:41:31.178	-0.026	0	1	0	0	0	0.011	1.5	95.471	0	0	0	0	0	0	0
WT222(CAA14FCCF874)	3.75	13105	2022-11-25 09:41:31.178	-0.026	0	1	0	0	0	0.011	1.5	95.471	0	0	0	0	0	0	0
WT222(CAA14FCCF874)	3.75	13105	2022-11-25 09:41:31.178	-0.026	0	1	0	0	0	0.011	1.5	95.471	0	0	0	0	0	0	0
WT111(DD045F3F1DEA)	3.79	13108	2022-11-25 09:41:31.194	0.027	0.302	0.969	0	0	0	17.325	-1.533	-23.417	0	0	0	0	0	0	0
WT111(DD045F3F1DEA)	3.79	13108	2022-11-25 09:41:31.194	0.027	0.302	0.969	0	0	0	17.325	-1.533	-23.417	0	0	0	0	0	0	0
WT111(DD045F3F1DEA)	3.79	13108	2022-11-25 09:41:31.194	0.027	0.302	0.969	0	0	0	17.325	-1.533	-23.417	0	0	0	0	0	0	0
WT111(DD045F3F1DEA)	3.79	13108	2022-11-25 09:41:31.194	0.027	0.302	0.969	0	0	0	17.325	-1.533	-23.417	0	0	0	0	0	0	0
WT111(DD045F3F1DEA)	3.79	13108	2022-11-25 09:41:31.194	0.027	0.301	0.968	0	0	0	17.325	-1.533	-23.417	0	0	0	0	0	0	0
WT111(DD045F3F1DEA)	3.79	13108	2022-11-25 09:41:31.194	0.027	0.301	0.968	0	0	0	17.325	-1.533	-23.417	0	0	0	0	0	0	0
WT111(DD045F3F1DEA)	3.79	13108	2022-11-25 09:41:31.194	0.027	0.301	0.968	0	0	0	17.325	-1.533	-23.417	0	0	0	0	0	0	0
WT111(DD045F3F1DEA)	3.79	13108	2022-11-25 09:41:31.194	0.027	0.301	0.968	0	0	0	17.325	-1.533	-23.417	0	0	0	0	0	0	0
WT111(DD045F3F1DEA)	3.79	13108	2022-11-25 09:41:31.194	0.027	0.302	0.969	0	0	0	17.325	-1.533	-23.417	0	0	0	0	0	0	0
WT111(DD045F3F1DEA)	3.79	13108	2022-11-25 09:41:31.194	0.027	0.302	0.969	0	0	0	17.325	-1.533	-23.417	0	0	0	0	0	0	0
WT111(DD045F3F1DEA)	3.79	13108	2022-11-25 09:41:31.194	0.027	0.302	0.969	0	0	0	17.325	-1.533	-23.417	0	0	0	0	0	0	0
WT111(DD045F3F1DEA)	3.79	13108	2022-11-25 09:41:31.194	0.027	0.302	0.969	0	0	0	17.325	-1.533	-23.417	0	0	0	0	0	0	0
WT111(DD045F3F1DEA)	3.79	13108	2022-11-25 09:41:31.194	0.026	0.304	0.97	0	0	0	17.325	-1.533	-23.417	0	0	0	0	0	0	0
WT111(DD045F3F1DEA)	3.79	13108	2022-11-25 09:41:31.194	0.026	0.304	0.97	0	0	0	17.325	-1.533	-23.417	0	0	0	0	0	0	0
WT111(DD045F3F1DEA)	3.79	13108	2022-11-25 09:41:31.194	0.026	0.304	0.97	0	0	0	17.325	-1.533	-23.417	0	0	0	0	0	0	0
WT111(DD045F3F1DEA)	3.79	13108	2022-11-25 09:41:31.194	0.026	0.304	0.97	0	0	0	17.325	-1.533	-23.417	0	0	0	0	0	0	0
WT111(DD045F3F1DEA)	3.79	13108	2022-11-25 09:41:31.225	0.026	0.302	0.969	0	0	0	17.325	-1.533	-23.417	0	0	0	0	0	0	0
WT111(DD045F3F1DEA)	3.79	13108	2022-11-25 09:41:31.225	0.026	0.302	0.969	0	0	0	17.325	-1.533	-23.417	0	0	0	0	0	0	0
WT111(DD045F3F1DEA)	3.79	13108	2022-11-25 09:41:31.225	0.026	0.302	0.969	0	0	0	17.325	-1.533	-23.417	0	0	0	0	0	0	0
WT111(DD045F3F1DEA)	3.79	13108	2022-11-25 09:41:31.225	0.026	0.302	0.969	0	0	0	17.325	-1.533	-23.417	0	0	0	0	0	0	0
WT111(DD045F3F1DEA)	3.79	13108	2022-11-25 09:41:31.225	0.027	0.302	0.97	0	0	0	17.325	-1.533	-23.417	0	0	0	0	0	0	0
WT111(DD045F3F1DEA)	3.79	13108	2022-11-25 09:41:31.225	0.027	0.302	0.97	0	0	0	17.325	-1.527	-23.417	0	0	0	0	0	0	0
WT111(DD045F3F1DEA)	3.79	13108	2022-11-25 09:41:31.225	0.027	0.302	0.97	0	0	0	17.325	-1.527	-23.417	0	0	0	0	0	0	0
WT111(DD045F3F1DEA)	3.79	13108	2022-11-25 09:41:31.225	0.027	0.302	0.97	0	0	0	17.325	-1.527	-23.417	0	0	0	0	0	0	0
WT111(DD045F3F1DEA)	3.79	13108	2022-11-25 09:41:31.319	0.027	0.303	0.97	0	0	0	17.325	-1.527	-23.417	0	0	0	0	0	0	0
WT111(DD045F3F1DEA)	3.79	13108	2022-11-25 09:41:31.319	0.027	0.303	0.97	0	0	0	17.325	-1.527	-23.417	0	0	0	0	0	0	0
WT111(DD045F3F1DEA)	3.79	13108	2022-11-25 09:41:31.319	0.027	0.303	0.97	0	0	0	17.325	-1.527	-23.417	0	0	0	0	0	0	0
WT111(DD045F3F1DEA)	3.79	13108	2022-11-25 09:41:31.319	0.027	0.303	0.97	0	0	0	17.325	-1.527	-23.417	0	0	0	0	0	0	0
WT111(DD045F3F1DEA)	3.79	13108	2022-11-25 09:41:31.319	0.026	0.302	0.969	0	0	0	17.325	-1.527	-23.417	0	0	0	0	0	0	0
WT111(DD045F3F1DEA)	3.79	13108	2022-11-25 09:41:31.319	0.026	0.302	0.969	0	0	0	17.325	-1.527	-23.417	0	0	0	0	0	0	0
WT111(DD045F3F1DEA)	3.79	13108	2022-11-25 09:41:31.319	0.026	0.302	0.969	0	0	0	17.325	-1.527	-23.417	0	0	0	0	0	0	0
WT111(DD045F3F1DEA)	3.79	13108	2022-11-25 09:41:31.319	0.026	0.302	0.969	0	0	0	17.325	-1.527	-23.417	0	0	0	0	0	0	0
WT222(CAA14FCCF874)	3.75	13105	2022-11-25 09:41:31.319	-0.025	0	1	0	0	0	0.011	1.5	95.471	0	0	0	0	0	0	0
WT222(CAA14FCCF874)	3.75	13105	2022-11-25 09:41:31.319	-0.025	0	1	0	0	0	0.011	1.5	95.471	0	0	0	0	0	0	0
WT222(CAA14FCCF874)	3.75	13105	2022-11-25 09:41:31.319	-0.025	0	1	0	0	0	0.011	1.5	95.471	0	0	0	0	0	0	0
WT222(CAA14FCCF874)	3.75	13105	2022-11-25 09:41:31.319	-0.007	-0.004	0.998	0	0	0.305	0.011	1.5	95.471	0	0	0	0	0	0	0
WT222(CAA14FCCF874)	3.75	13105	2022-11-25 09:41:31.319	-0.007	-0.004	0.998	0	0	0.305	0.011	1.5	95.471	0	0	0	0	0	0	0
WT222(CAA14FCCF874)	3.75	13105	2022-11-25 09:41:31.319	-0.007	-0.004	0.998	0	0	0.305	0.011	1.5	95.477	0	0	0	0	0	0	0
WT222(CAA14FCCF874)	3.75	13105	2022-11-25 09:41:31.319	-0.007	-0.004	0.998	0	0	0.305	0.011	1.5	95.477	0	0	0	0	0	0	0
WT222(CAA14FCCF874)	3.75	13105	2022-11-25 09:41:31.319	-0.016	-0.001	1	0.061	0	0	0.011	1.5	95.477	0	0	0	0	0	0	0
WT222(CAA14FCCF874)	3.75	13105	2022-11-25 09:41:31.319	-0.026	0	0.998	0.122	0	-0.061	0.011	1.494	95.477	0	0	0	0	0	0	0
WT222(CAA14FCCF874)	3.75	13105	2022-11-25 09:41:31.319	-0.026	0	0.998	0.122	0	-0.061	0.011	1.489	95.477	0	0	0	0	0	0	0
WT222(CAA14FCCF874)	3.75	13105	2022-11-25 09:41:31.319	-0.026	0	0.998	0.122	0	-0.061	0.011	1.489	95.477	0	0	0	0	0	0	0
WT222(CAA14FCCF874)	3.75	13105	2022-11-25 09:41:31.319	-0.022	-0.001	0.999	0.122	0.061	-0.061	0.016	1.489	95.477	0	0	0	0	0	0	0
WT222(CAA14FCCF874)	3.75	13105	2022-11-25 09:41:31.319	-0.022	-0.001	0.999	0.122	0.061	-0.061	0.016	1.489	95.477	0	0	0	0	0	0	0
WT222(CAA14FCCF874)	3.75	13105	2022-11-25 09:41:31.319	-0.022	-0.001	0.999	0.122	0.061	-0.061	0.016	1.489	95.477	0	0	0	0	0	0	0
WT222(CAA14FCCF874)	3.75	13105	2022-11-25 09:41:31.319	-0.022	-0.001	0.999	0.122	0.061	-0.061	0.016	1.489	95.477	0	0	0	0	0	0	0
WT222(CAA14FCCF874)	3.75	13105	2022-11-25 09:41:31.319	-0.027	0.002	0.999	0.183	0	0	0.016	1.489	95.477	0	0	0	0	0	0	0
WT333(F4E4E1AF1293)	3.79	13105	2022-11-25 09:41:31.382	-0.001	-0.055	1.015	0	0	0	-3.082	0.055	-169.783	0	0	0	0	0	0	0
WT333(F4E4E1AF1293)	3.79	13105	2022-11-25 09:41:31.382	-0.001	-0.055	1.015	0	0	0	-3.082	0.055	-169.783	0	0	0	0	0	0	0
WT333(F4E4E1AF1293)	3.79	13105	2022-11-25 09:41:31.382	-0.001	-0.054	1.016	0	0	0	-3.082	0.055	-169.783	0	0	0	0	0	0	0
WT333(F4E4E1AF1293)	3.79	13105	2022-11-25 09:41:31.382	-0.001	-0.054	1.016	0	0	0	-3.082	0.055	-169.783	0	0	0	0	0	0	0
WT333(F4E4E1AF1293)	3.79	13105	2022-11-25 09:41:31.382	-0.001	-0.054	1.016	0	0	0	-3.082	0.055	-169.783	0	0	0	0	0	0	0
WT333(F4E4E1AF1293)	3.79	13105	2022-11-25 09:41:31.382	-0.001	-0.054	1.016	0	0	0	-3.082	0.055	-169.783	0	0	0	0	0	0	0
WT333(F4E4E1AF1293)	3.79	13105	2022-11-25 09:41:31.382	0	-0.055	1.015	0	0	0	-3.082	0.055	-169.783	0	0	0	0	0	0	0
WT333(F4E4E1AF1293)	3.79	13105	2022-11-25 09:41:31.382	0	-0.055	1.015	0	0	0	-3.082	0.055	-169.783	0	0	0	0	0	0	0
WT222(CAA14FCCF874)	3.75	13105	2022-11-25 09:41:31.382	-0.027	0.002	0.999	0.183	0	0	0.016	1.489	95.477	0	0	0	0	0	0	0
WT222(CAA14FCCF874)	3.75	13105	2022-11-25 09:41:31.382	-0.027	0.002	0.999	0.183	0	0	0.016	1.489	95.477	0	0	0	0	0	0	0
WT222(CAA14FCCF874)	3.75	13105	2022-11-25 09:41:31.382	-0.027	0.002	0.999	0.183	0	0	0.016	1.489	95.477	0	0	0	0	0	0	0
WT222(CAA14FCCF874)	3.75	13105	2022-11-25 09:41:31.382	-0.027	0	1	0.183	0	-0.061	0.022	1.489	95.477	0	0	0	0	0	0	0
WT222(CAA14FCCF874)	3.75	13105	2022-11-25 09:41:31.382	-0.027	0	1	0.183	0	-0.061	0.022	1.483	95.477	0	0	0	0	0	0	0
WT222(CAA14FCCF874)	3.75	13105	2022-11-25 09:41:31.382	-0.027	0	1	0.183	0	-0.061	0.022	1.483	95.477	0	0	0	0	0	0	0
WT222(CAA14FCCF874)	3.75	13105	2022-11-25 09:41:31.382	-0.027	0	1	0.183	0	-0.061	0.022	1.483	95.477	0	0	0	0	0	0	0
WT222(CAA14FCCF874)	3.75	13105	2022-11-25 09:41:31.382	-0.016	0.003	0.999	0.183	0	0	0.022	1.483	95.477	0	0	0	0	0	0	0
WT222(CAA14FCCF874)	3.75	13105	2022-11-25 09:41:31.382	-0.016	0.003	0.999	0.183	0	0	0.022	1.483	95.477	0	0	0	0	0	0	0
WT222(CAA14FCCF874)	3.75	13105	2022-11-25 09:41:31.382	-0.016	0.003	0.999	0.183	0	0	0.027	1.483	95.477	0	0	0	0	0	0	0
WT222(CAA14FCCF874)	3.75	13105	2022-11-25 09:41:31.382	-0.016	0.003	0.999	0.183	0	0	0.027	1.483	95.477	0	0	0	0	0	0	0
WT222(CAA14FCCF874)	3.75	13105	2022-11-25 09:41:31.382	-0.021	0	0.999	0.122	0	-0.061	0.027	1.483	95.471	0	0	0	0	0	0	0
WT222(CAA14FCCF874)	3.75	13105	2022-11-25 09:41:31.382	-0.021	0	0.999	0.122	0	-0.061	0.027	1.483	95.471	0	0	0	0	0	0	0
WT222(CAA14FCCF874)	3.75	13105	2022-11-25 09:41:31.382	-0.021	0	0.999	0.122	0	-0.061	0.027	1.483	95.471	0	0	0	0	0	0	0
WT222(CAA14FCCF874)	3.75	13105	2022-11-25 09:41:31.382	-0.021	0	0.999	0.122	0	-0.061	0.027	1.483	95.471	0	0	0	0	0	0	0
WT222(CAA14FCCF874)	3.75	13105	2022-11-25 09:41:31.382	-0.024	0	1	0.061	0	0	0.027	1.478	95.471	0	0	0	0	0	0	0
WT111(DD045F3F1DEA)	3.79	13108	2022-11-25 09:41:31.397	0.027	0.301	0.969	0	0	0	17.325	-1.527	-23.417	0	0	0	0	0	0	0
WT111(DD045F3F1DEA)	3.79	13108	2022-11-25 09:41:31.397	0.027	0.301	0.969	0	0	0	17.325	-1.527	-23.417	0	0	0	0	0	0	0
WT111(DD045F3F1DEA)	3.79	13108	2022-11-25 09:41:31.397	0.027	0.301	0.969	0	0	0	17.325	-1.527	-23.417	0	0	0	0	0	0	0
WT111(DD045F3F1DEA)	3.79	13108	2022-11-25 09:41:31.397	0.027	0.301	0.969	0	0	0	17.325	-1.527	-23.417	0	0	0	0	0	0	0
WT111(DD045F3F1DEA)	3.79	13108	2022-11-25 09:41:31.397	0.027	0.303	0.97	0	0	0	17.325	-1.527	-23.417	0	0	0	0	0	0	0
WT111(DD045F3F1DEA)	3.79	13108	2022-11-25 09:41:31.397	0.027	0.303	0.97	0	0	0	17.325	-1.527	-23.417	0	0	0	0	0	0	0
WT111(DD045F3F1DEA)	3.79	13108	2022-11-25 09:41:31.397	0.027	0.303	0.97	0	0	0	17.325	-1.527	-23.417	0	0	0	0	0	0	0
WT111(DD045F3F1DEA)	3.79	13108	2022-11-25 09:41:31.397	0.027	0.303	0.97	0	0	0	17.325	-1.527	-23.417	0	0	0	0	0	0	0
WT333(F4E4E1AF1293)	3.79	13105	2022-11-25 09:41:31.413	0	-0.054	1.015	0	0	0	-3.082	0.055	-169.783	0	0	0	0	0	0	0
WT333(F4E4E1AF1293)	3.79	13105	2022-11-25 09:41:31.413	0	-0.054	1.016	0	0	0	-3.082	0.055	-169.783	0	0	0	0	0	0	0
WT333(F4E4E1AF1293)	3.79	13105	2022-11-25 09:41:31.413	0	-0.054	1.016	0	0	0	-3.082	0.055	-169.783	0	0	0	0	0	0	0
WT333(F4E4E1AF1293)	3.79	13105	2022-11-25 09:41:31.413	0	-0.054	1.016	0	0	0	-3.082	0.055	-169.783	0	0	0	0	0	0	0
WT333(F4E4E1AF1293)	3.79	13105	2022-11-25 09:41:31.413	0	-0.054	1.016	0	0	0	-3.082	0.055	-169.783	0	0	0	0	0	0	0
WT333(F4E4E1AF1293)	3.79	13105	2022-11-25 09:41:31.413	0	-0.054	1.015	0	0	0	-3.082	0.055	-169.783	0	0	0	0	0	0	0
WT333(F4E4E1AF1293)	3.79	13105	2022-11-25 09:41:31.413	0	-0.054	1.015	0	0	0	-3.082	0.055	-169.783	0	0	0	0	0	0	0
WT333(F4E4E1AF1293)	3.79	13105	2022-11-25 09:41:31.413	0	-0.054	1.015	0	0	0	-3.082	0.055	-169.783	0	0	0	0	0	0	0
WT222(CAA14FCCF874)	3.75	13105	2022-11-25 09:41:31.413	-0.024	0	1	0.061	0	0	0.027	1.478	95.471	0	0	0	0	0	0	0
WT222(CAA14FCCF874)	3.75	13105	2022-11-25 09:41:31.413	-0.024	0	1	0.061	0	0	0.027	1.478	95.471	0	0	0	0	0	0	0
WT222(CAA14FCCF874)	3.75	13105	2022-11-25 09:41:31.413	-0.024	0	1	0.061	0	0	0.027	1.478	95.471	0	0	0	0	0	0	0
WT222(CAA14FCCF874)	3.75	13105	2022-11-25 09:41:31.413	-0.028	0	0.999	0.122	0	0	0.027	1.478	95.471	0	0	0	0	0	0	0
WT222(CAA14FCCF874)	3.75	13105	2022-11-25 09:41:31.413	-0.028	0	0.999	0.122	0	0	0.033	1.478	95.471	0	0	0	0	0	0	0
WT222(CAA14FCCF874)	3.75	13105	2022-11-25 09:41:31.413	-0.028	0	0.999	0.122	0	0	0.033	1.478	95.471	0	0	0	0	0	0	0
WT222(CAA14FCCF874)	3.75	13105	2022-11-25 09:41:31.413	-0.028	0	0.999	0.122	0	0	0.033	1.478	95.471	0	0	0	0	0	0	0
WT222(CAA14FCCF874)	3.75	13105	2022-11-25 09:41:31.413	-0.021	0.001	1	0.061	0	0	0.033	1.478	95.471	0	0	0	0	0	0	0
WT111(DD045F3F1DEA)	3.79	13108	2022-11-25 09:41:31.428	0.026	0.302	0.969	0	0	0	17.325	-1.527	-23.417	0	0	0	0	0	0	0
WT111(DD045F3F1DEA)	3.79	13108	2022-11-25 09:41:31.428	0.026	0.302	0.969	0	0	0	17.325	-1.527	-23.417	0	0	0	0	0	0	0
WT111(DD045F3F1DEA)	3.79	13108	2022-11-25 09:41:31.428	0.026	0.302	0.969	0	0	0	17.325	-1.527	-23.417	0	0	0	0	0	0	0
WT111(DD045F3F1DEA)	3.79	13108	2022-11-25 09:41:31.428	0.026	0.302	0.969	0	0	0	17.325	-1.527	-23.417	0	0	0	0	0	0	0
WT111(DD045F3F1DEA)	3.79	13108	2022-11-25 09:41:31.428	0.027	0.302	0.97	0	0	0	17.325	-1.527	-23.417	0	0	0	0	0	0	0
WT111(DD045F3F1DEA)	3.79	13108	2022-11-25 09:41:31.428	0.027	0.302	0.97	0	0	0	17.325	-1.527	-23.417	0	0	0	0	0	0	0
WT111(DD045F3F1DEA)	3.79	13108	2022-11-25 09:41:31.428	0.027	0.302	0.97	0	0	0	17.325	-1.527	-23.417	0	0	0	0	0	0	0
WT111(DD045F3F1DEA)	3.79	13108	2022-11-25 09:41:31.428	0.027	0.302	0.97	0	0	0	17.325	-1.527	-23.417	0	0	0	0	0	0	0
WT333(F4E4E1AF1293)	3.79	13105	2022-11-25 09:41:31.444	-0.001	-0.055	1.016	0	0	0	-3.082	0.055	-169.783	0	0	0	0	0	0	0
WT333(F4E4E1AF1293)	3.79	13105	2022-11-25 09:41:31.444	0	-0.054	1.016	0	0	0	-3.082	0.055	-169.783	0	0	0	0	0	0	0
WT333(F4E4E1AF1293)	3.79	13105	2022-11-25 09:41:31.444	0	-0.054	1.016	0	0	0	-3.082	0.055	-169.783	0	0	0	0	0	0	0
WT333(F4E4E1AF1293)	3.79	13105	2022-11-25 09:41:31.444	0	-0.054	1.016	0	0	0	-3.082	0.055	-169.783	0	0	0	0	0	0	0
WT333(F4E4E1AF1293)	3.79	13105	2022-11-25 09:41:31.444	0	-0.054	1.016	0	0	0	-3.076	0.055	-169.783	0	0	0	0	0	0	0
WT333(F4E4E1AF1293)	3.79	13105	2022-11-25 09:41:31.444	-0.001	-0.055	1.016	0	0	0	-3.076	0.055	-169.783	0	0	0	0	0	0	0
WT333(F4E4E1AF1293)	3.79	13105	2022-11-25 09:41:31.444	-0.001	-0.055	1.016	0	0	0	-3.076	0.055	-169.783	0	0	0	0	0	0	0
WT333(F4E4E1AF1293)	3.79	13105	2022-11-25 09:41:31.444	-0.001	-0.055	1.016	0	0	0	-3.076	0.055	-169.783	0	0	0	0	0	0	0
WT222(CAA14FCCF874)	3.75	13105	2022-11-25 09:41:31.444	-0.02	0.002	0.999	0.183	0	0	0.038	1.472	95.471	0	0	0	0	0	0	0
WT222(CAA14FCCF874)	3.75	13105	2022-11-25 09:41:31.444	-0.02	0.002	0.999	0.183	0	0	0.038	1.472	95.471	0	0	0	0	0	0	0
WT222(CAA14FCCF874)	3.75	13105	2022-11-25 09:41:31.444	-0.02	0.002	0.999	0.183	0	0	0.038	1.472	95.471	0	0	0	0	0	0	0
WT222(CAA14FCCF874)	3.75	13105	2022-11-25 09:41:31.444	-0.032	0	0.999	0.122	0	-0.061	0.038	1.472	95.471	0	0	0	0	0	0	0
WT222(CAA14FCCF874)	3.75	13105	2022-11-25 09:41:31.444	-0.032	0	0.999	0.122	0	-0.061	0.038	1.472	95.471	0	0	0	0	0	0	0
WT222(CAA14FCCF874)	3.75	13105	2022-11-25 09:41:31.444	-0.032	0	0.999	0.122	0	-0.061	0.038	1.472	95.471	0	0	0	0	0	0	0
WT222(CAA14FCCF874)	3.75	13105	2022-11-25 09:41:31.444	-0.032	0	0.999	0.122	0	-0.061	0.044	1.472	95.471	0	0	0	0	0	0	0
WT222(CAA14FCCF874)	3.75	13105	2022-11-25 09:41:31.444	-0.029	0.001	0.999	0.061	0	0	0.044	1.467	95.471	0	0	0	0	0	0	0
WT111(DD045F3F1DEA)	3.79	13108	2022-11-25 09:41:31.460	0.026	0.303	0.969	0	0	0	17.325	-1.527	-23.417	0	0	0	0	0	0	0
WT111(DD045F3F1DEA)	3.79	13108	2022-11-25 09:41:31.460	0.026	0.303	0.969	0	0	0	17.325	-1.527	-23.417	0	0	0	0	0	0	0
WT111(DD045F3F1DEA)	3.79	13108	2022-11-25 09:41:31.460	0.026	0.303	0.969	0	0	0	17.325	-1.527	-23.417	0	0	0	0	0	0	0
WT111(DD045F3F1DEA)	3.79	13108	2022-11-25 09:41:31.460	0.026	0.303	0.969	0	0	0	17.325	-1.527	-23.417	0	0	0	0	0	0	0
WT111(DD045F3F1DEA)	3.79	13108	2022-11-25 09:41:31.460	0.027	0.302	0.97	0	0	0	17.325	-1.527	-23.417	0	0	0	0	0	0	0
WT111(DD045F3F1DEA)	3.79	13108	2022-11-25 09:41:31.460	0.027	0.302	0.97	0	0	0	17.325	-1.527	-23.417	0	0	0	0	0	0	0
WT111(DD045F3F1DEA)	3.79	13108	2022-11-25 09:41:31.460	0.027	0.302	0.97	0	0	0	17.325	-1.527	-23.417	0	0	0	0	0	0	0
WT111(DD045F3F1DEA)	3.79	13108	2022-11-25 09:41:31.460	0.027	0.302	0.97	0	0	0	17.325	-1.527	-23.417	0	0	0	0	0	0	0
WT222(CAA14FCCF874)	3.75	13105	2022-11-25 09:41:31.507	-0.029	0.001	0.999	0.061	0	0	0.044	1.467	95.471	0	0	0	0	0	0	0
WT222(CAA14FCCF874)	3.75	13105	2022-11-25 09:41:31.507	-0.029	0.001	0.999	0.061	0	0	0.044	1.467	95.471	0	0	0	0	0	0	0
WT222(CAA14FCCF874)	3.75	13105	2022-11-25 09:41:31.507	-0.029	0.001	0.999	0.061	0	0	0.044	1.467	95.471	0	0	0	0	0	0	0
WT222(CAA14FCCF874)	3.75	13105	2022-11-25 09:41:31.507	-0.02	0	0.999	0	0	0	0.044	1.467	95.471	0	0	0	0	0	0	0
WT222(CAA14FCCF874)	3.75	13105	2022-11-25 09:41:31.507	-0.02	0	0.999	0	0	0	0.044	1.467	95.471	0	0	0	0	0	0	0
WT222(CAA14FCCF874)	3.75	13105	2022-11-25 09:41:31.507	-0.02	0	0.999	0	0	0	0.044	1.467	95.471	0	0	0	0	0	0	0
WT222(CAA14FCCF874)	3.75	13105	2022-11-25 09:41:31.507	-0.02	0	0.999	0	0	0	0.044	1.467	95.471	0	0	0	0	0	0	0
WT222(CAA14FCCF874)	3.75	13105	2022-11-25 09:41:31.507	-0.008	0.001	1	0	0	0	0.044	1.467	95.471	0	0	0	0	0	0	0
WT222(CAA14FCCF874)	3.75	13105	2022-11-25 09:41:31.507	-0.008	0.001	1	0	0	0	0.044	1.467	95.471	0	0	0	0	0	0	0
WT222(CAA14FCCF874)	3.75	13105	2022-11-25 09:41:31.507	-0.008	0.001	1	0	0	0	0.044	1.467	95.471	0	0	0	0	0	0	0
WT222(CAA14FCCF874)	3.75	13105	2022-11-25 09:41:31.507	-0.008	0.001	1	0	0	0	0.044	1.467	95.471	0	0	0	0	0	0	0
WT222(CAA14FCCF874)	3.75	13105	2022-11-25 09:41:31.507	-0.029	0.002	1	0	0.061	0	0.044	1.467	95.471	0	0	0	0	0	0	0
WT222(CAA14FCCF874)	3.75	13105	2022-11-25 09:41:31.507	-0.029	0.002	1	0	0.061	0	0.044	1.467	95.471	0	0	0	0	0	0	0
WT222(CAA14FCCF874)	3.75	13105	2022-11-25 09:41:31.507	-0.029	0.002	1	0	0.061	0	0.044	1.467	95.471	0	0	0	0	0	0	0
WT222(CAA14FCCF874)	3.75	13105	2022-11-25 09:41:31.507	-0.009	0.001	0.999	0.061	0	0	0.044	1.467	95.471	0	0	0	0	0	0	0
WT222(CAA14FCCF874)	3.75	13105	2022-11-25 09:41:31.507	-0.009	0.001	0.999	0.061	0	0	0.044	1.461	95.471	0	0	0	0	0	0	0
WT111(DD045F3F1DEA)	3.79	13108	2022-11-25 09:41:31.585	0.026	0.301	0.969	0	0	0	17.325	-1.527	-23.417	0	0	0	0	0	0	0
WT111(DD045F3F1DEA)	3.79	13108	2022-11-25 09:41:31.585	0.026	0.301	0.969	0	0	0	17.325	-1.527	-23.417	0	0	0	0	0	0	0
WT111(DD045F3F1DEA)	3.79	13108	2022-11-25 09:41:31.585	0.026	0.301	0.969	0	0	0	17.325	-1.527	-23.417	0	0	0	0	0	0	0
WT111(DD045F3F1DEA)	3.79	13108	2022-11-25 09:41:31.585	0.026	0.301	0.969	0	0	0	17.325	-1.527	-23.417	0	0	0	0	0	0	0
WT111(DD045F3F1DEA)	3.79	13108	2022-11-25 09:41:31.585	0.027	0.303	0.97	0	0	0	17.325	-1.527	-23.417	0	0	0	0	0	0	0
WT111(DD045F3F1DEA)	3.79	13108	2022-11-25 09:41:31.585	0.027	0.303	0.97	0	0	0	17.325	-1.527	-23.417	0	0	0	0	0	0	0
WT111(DD045F3F1DEA)	3.79	13108	2022-11-25 09:41:31.585	0.027	0.303	0.97	0	0	0	17.325	-1.527	-23.417	0	0	0	0	0	0	0
WT111(DD045F3F1DEA)	3.79	13108	2022-11-25 09:41:31.585	0.027	0.303	0.97	0	0	0	17.325	-1.527	-23.417	0	0	0	0	0	0	0
WT222(CAA14FCCF874)	3.75	13105	2022-11-25 09:41:31.585	-0.009	0.001	0.999	0.061	0	0	0.044	1.461	95.471	0	0	0	0	0	0	0
WT222(CAA14FCCF874)	3.75	13105	2022-11-25 09:41:31.585	-0.009	0.001	0.999	0.061	0	0	0.044	1.461	95.471	0	0	0	0	0	0	0
WT222(CAA14FCCF874)	3.75	13105	2022-11-25 09:41:31.585	-0.033	0.003	1	0	0	0	0.044	1.461	95.471	0	0	0	0	0	0	0
WT222(CAA14FCCF874)	3.75	13105	2022-11-25 09:41:31.585	-0.033	0.003	1	0	0	0	0.044	1.461	95.471	0	0	0	0	0	0	0
WT222(CAA14FCCF874)	3.75	13105	2022-11-25 09:41:31.585	-0.033	0.003	1	0	0	0	0.044	1.461	95.471	0	0	0	0	0	0	0
WT222(CAA14FCCF874)	3.75	13105	2022-11-25 09:41:31.585	-0.033	0.003	1	0	0	0	0.044	1.461	95.471	0	0	0	0	0	0	0
WT222(CAA14FCCF874)	3.75	13105	2022-11-25 09:41:31.585	-0.023	0	0.997	0	0.061	0	0.044	1.456	95.471	0	0	0	0	0	0	0
WT222(CAA14FCCF874)	3.75	13105	2022-11-25 09:41:31.585	-0.023	0	0.997	0	0.061	0	0.044	1.456	95.471	0	0	0	0	0	0	0
WT111(DD045F3F1DEA)	3.79	13108	2022-11-25 09:41:31.616	0.026	0.303	0.969	0	0	0	17.325	-1.527	-23.417	0	0	0	0	0	0	0
WT111(DD045F3F1DEA)	3.79	13108	2022-11-25 09:41:31.616	0.026	0.303	0.969	0	0	0	17.325	-1.527	-23.417	0	0	0	0	0	0	0
WT111(DD045F3F1DEA)	3.79	13108	2022-11-25 09:41:31.616	0.026	0.303	0.969	0	0	0	17.325	-1.527	-23.417	0	0	0	0	0	0	0
WT111(DD045F3F1DEA)	3.79	13108	2022-11-25 09:41:31.616	0.026	0.303	0.969	0	0	0	17.325	-1.527	-23.417	0	0	0	0	0	0	0
WT111(DD045F3F1DEA)	3.79	13108	2022-11-25 09:41:31.616	0.027	0.301	0.97	0	0	0	17.325	-1.527	-23.417	0	0	0	0	0	0	0
WT111(DD045F3F1DEA)	3.79	13108	2022-11-25 09:41:31.616	0.027	0.301	0.97	0	0	0	17.325	-1.527	-23.417	0	0	0	0	0	0	0
WT111(DD045F3F1DEA)	3.79	13108	2022-11-25 09:41:31.616	0.027	0.301	0.97	0	0	0	17.325	-1.527	-23.417	0	0	0	0	0	0	0
WT111(DD045F3F1DEA)	3.79	13108	2022-11-25 09:41:31.616	0.027	0.301	0.97	0	0	0	17.325	-1.527	-23.417	0	0	0	0	0	0	0
WT222(CAA14FCCF874)	3.75	13105	2022-11-25 09:41:31.616	-0.023	0	0.997	0	0.061	0	0.044	1.456	95.471	0	0	0	0	0	0	0
WT222(CAA14FCCF874)	3.75	13105	2022-11-25 09:41:31.631	-0.023	0	0.997	0	0.061	0	0.044	1.456	95.471	0	0	0	0	0	0	0
WT222(CAA14FCCF874)	3.75	13105	2022-11-25 09:41:31.631	-0.021	0.002	1.001	0	0	0	0.044	1.456	95.471	0	0	0	0	0	0	0
WT222(CAA14FCCF874)	3.75	13105	2022-11-25 09:41:31.631	-0.021	0.002	1.001	0	0	0	0.044	1.456	95.471	0	0	0	0	0	0	0
WT222(CAA14FCCF874)	3.75	13105	2022-11-25 09:41:31.631	-0.021	0.002	1.001	0	0	0	0.044	1.456	95.471	0	0	0	0	0	0	0
WT222(CAA14FCCF874)	3.75	13105	2022-11-25 09:41:31.631	-0.021	0.002	1.001	0	0	0	0.044	1.456	95.471	0	0	0	0	0	0	0
WT222(CAA14FCCF874)	3.75	13105	2022-11-25 09:41:31.631	-0.018	-0.001	0.999	0.183	0	0	0.049	1.456	95.471	0	0	0	0	0	0	0
WT222(CAA14FCCF874)	3.75	13105	2022-11-25 09:41:31.631	-0.018	-0.001	0.999	0.183	0	0	0.049	1.456	95.471	0	0	0	0	0	0	0
WT222(CAA14FCCF874)	3.75	13105	2022-11-25 09:41:31.631	-0.018	-0.001	0.999	0.183	0	0	0.049	1.456	95.471	0	0	0	0	0	0	0
WT222(CAA14FCCF874)	3.75	13105	2022-11-25 09:41:31.631	-0.018	-0.001	0.999	0.183	0	0	0.049	1.456	95.471	0	0	0	0	0	0	0
WT222(CAA14FCCF874)	3.75	13105	2022-11-25 09:41:31.631	-0.014	0.013	1.001	-0.549	0	0.061	0.049	1.45	95.471	0	0	0	0	0	0	0
WT222(CAA14FCCF874)	3.75	13105	2022-11-25 09:41:31.631	-0.014	0.013	1.001	-0.549	0	0.061	0.044	1.45	95.471	0	0	0	0	0	0	0
WT222(CAA14FCCF874)	3.75	13105	2022-11-25 09:41:31.631	-0.014	0.013	1.001	-0.549	0	0.061	0.044	1.45	95.471	0	0	0	0	0	0	0
WT222(CAA14FCCF874)	3.75	13105	2022-11-25 09:41:31.631	-0.014	0.013	1.001	-0.549	0	0.061	0.038	1.45	95.471	0	0	0	0	0	0	0
WT222(CAA14FCCF874)	3.75	13105	2022-11-25 09:41:31.631	-0.038	-0.004	0.999	-1.648	0	0	0.033	1.45	95.471	0	0	0	0	0	0	0
WT222(CAA14FCCF874)	3.75	13105	2022-11-25 09:41:31.631	-0.038	-0.004	0.999	-1.648	0	0	0.022	1.45	95.466	0	0	0	0	0	0	0
WT111(DD045F3F1DEA)	3.79	13108	2022-11-25 09:41:31.647	0.027	0.3	0.969	0	0	0	17.325	-1.527	-23.417	0	0	0	0	0	0	0
WT111(DD045F3F1DEA)	3.79	13108	2022-11-25 09:41:31.647	0.027	0.3	0.969	0	0	0	17.325	-1.527	-23.417	0	0	0	0	0	0	0
WT111(DD045F3F1DEA)	3.79	13108	2022-11-25 09:41:31.647	0.027	0.3	0.969	0	0	0	17.325	-1.527	-23.417	0	0	0	0	0	0	0
WT111(DD045F3F1DEA)	3.79	13108	2022-11-25 09:41:31.647	0.027	0.3	0.969	0	0	0	17.325	-1.527	-23.417	0	0	0	0	0	0	0
WT111(DD045F3F1DEA)	3.79	13108	2022-11-25 09:41:31.647	0.028	0.305	0.971	0	0	0	17.325	-1.527	-23.417	0	0	0	0	0	0	0
WT111(DD045F3F1DEA)	3.79	13108	2022-11-25 09:41:31.647	0.028	0.305	0.971	0	0	0	17.325	-1.527	-23.417	0	0	0	0	0	0	0
WT111(DD045F3F1DEA)	3.79	13108	2022-11-25 09:41:31.647	0.028	0.305	0.971	0	0	0	17.325	-1.527	-23.417	0	0	0	0	0	0	0
WT111(DD045F3F1DEA)	3.79	13108	2022-11-25 09:41:31.647	0.028	0.305	0.971	0	0	0	17.325	-1.527	-23.417	0	0	0	0	0	0	0
WT111(DD045F3F1DEA)	3.79	13108	2022-11-25 09:41:31.647	0.027	0.299	0.967	0	0	0	17.325	-1.527	-23.417	0	0	0	0	0	0	0
WT111(DD045F3F1DEA)	3.79	13108	2022-11-25 09:41:31.647	0.027	0.299	0.967	0	0	0	17.325	-1.527	-23.417	0	0	0	0	0	0	0
WT111(DD045F3F1DEA)	3.79	13108	2022-11-25 09:41:31.647	0.027	0.299	0.967	0	0	0	17.325	-1.527	-23.417	0	0	0	0	0	0	0
WT111(DD045F3F1DEA)	3.79	13108	2022-11-25 09:41:31.647	0.027	0.305	0.972	0	0	0	17.325	-1.527	-23.417	0	0	0	0	0	0	0
WT111(DD045F3F1DEA)	3.79	13108	2022-11-25 09:41:31.647	0.027	0.305	0.972	0	0	0	17.325	-1.527	-23.417	0	0	0	0	0	0	0
WT111(DD045F3F1DEA)	3.79	13108	2022-11-25 09:41:31.647	0.027	0.305	0.972	0	0	0	17.325	-1.527	-23.417	0	0	0	0	0	0	0
WT111(DD045F3F1DEA)	3.79	13108	2022-11-25 09:41:31.647	0.027	0.305	0.972	0	0	0	17.325	-1.527	-23.417	0	0	0	0	0	0	0
WT111(DD045F3F1DEA)	3.79	13108	2022-11-25 09:41:31.647	0.027	0.301	0.969	0	0	0	17.325	-1.527	-23.417	0	0	0	0	0	0	0
WT111(DD045F3F1DEA)	3.79	13108	2022-11-25 09:41:31.678	0.027	0.301	0.969	0	0	0	17.325	-1.527	-23.417	0	0	0	0	0	0	0
WT111(DD045F3F1DEA)	3.79	13108	2022-11-25 09:41:31.678	0.027	0.301	0.969	0	0	0	17.325	-1.527	-23.417	0	0	0	0	0	0	0
WT111(DD045F3F1DEA)	3.79	13108	2022-11-25 09:41:31.678	0.027	0.301	0.969	0	0	0	17.325	-1.527	-23.417	0	0	0	0	0	0	0
WT111(DD045F3F1DEA)	3.79	13108	2022-11-25 09:41:31.678	0.027	0.303	0.97	0	0	0	17.325	-1.527	-23.417	0	0	0	0	0	0	0
WT111(DD045F3F1DEA)	3.79	13108	2022-11-25 09:41:31.678	0.027	0.303	0.97	0	0	0	17.325	-1.527	-23.417	0	0	0	0	0	0	0
WT111(DD045F3F1DEA)	3.79	13108	2022-11-25 09:41:31.678	0.027	0.303	0.97	0	0	0	17.325	-1.527	-23.417	0	0	0	0	0	0	0
WT111(DD045F3F1DEA)	3.79	13108	2022-11-25 09:41:31.678	0.027	0.303	0.97	0	0	0	17.325	-1.527	-23.417	0	0	0	0	0	0	0
WT111(DD045F3F1DEA)	3.79	13108	2022-11-25 09:41:31.678	0.026	0.301	0.969	0	0	0	17.325	-1.527	-23.417	0	0	0	0	0	0	0
WT222(CAA14FCCF874)	3.75	13105	2022-11-25 09:41:31.678	-0.038	-0.004	0.999	-1.648	0	0	0.016	1.45	95.466	0	0	0	0	0	0	0
WT222(CAA14FCCF874)	3.75	13105	2022-11-25 09:41:31.678	-0.038	-0.004	0.999	-1.648	0	0	0.011	1.45	95.46	0	0	0	0	0	0	0
WT222(CAA14FCCF874)	3.75	13105	2022-11-25 09:41:31.678	-0.029	-0.009	0.999	0.488	0.061	0	0.011	1.45	95.46	0	0	0	0	0	0	0
WT222(CAA14FCCF874)	3.75	13105	2022-11-25 09:41:31.678	-0.029	-0.009	0.999	0.488	0.061	0	0.011	1.45	95.455	0	0	0	0	0	0	0
WT222(CAA14FCCF874)	3.75	13105	2022-11-25 09:41:31.678	-0.029	-0.009	0.999	0.488	0.061	0	0.016	1.45	95.455	0	0	0	0	0	0	0
WT222(CAA14FCCF874)	3.75	13105	2022-11-25 09:41:31.678	-0.029	-0.009	0.999	0.488	0.061	0	0.016	1.45	95.449	0	0	0	0	0	0	0
WT222(CAA14FCCF874)	3.75	13105	2022-11-25 09:41:31.678	-0.016	0.019	0.999	-0.366	0	0	0.016	1.45	95.449	0	0	0	0	0	0	0
WT222(CAA14FCCF874)	3.75	13105	2022-11-25 09:41:31.678	-0.016	0.019	0.999	-0.366	0	0	0.016	1.45	95.444	0	0	0	0	0	0	0
WT222(CAA14FCCF874)	3.75	13105	2022-11-25 09:41:31.678	-0.016	0.019	0.999	-0.366	0	0	0.011	1.45	95.444	0	0	0	0	0	0	0
WT222(CAA14FCCF874)	3.75	13105	2022-11-25 09:41:31.678	-0.016	0.019	0.999	-0.366	0	0	0.011	1.445	95.438	0	0	0	0	0	0	0
WT222(CAA14FCCF874)	3.75	13105	2022-11-25 09:41:31.678	-0.002	0.001	1	-2.808	0	0	0	1.445	95.438	0	0	0	0	0	0	0
WT222(CAA14FCCF874)	3.75	13105	2022-11-25 09:41:31.678	-0.002	0.001	1	-2.808	0	0	-0.011	1.445	95.433	0	0	0	0	0	0	0
WT222(CAA14FCCF874)	3.75	13105	2022-11-25 09:41:31.678	-0.002	0.001	1	-2.808	0	0	-0.022	1.445	95.427	0	0	0	0	0	0	0
WT222(CAA14FCCF874)	3.75	13105	2022-11-25 09:41:31.678	-0.002	0.001	1	-2.808	0	0	-0.038	1.445	95.427	0	0	0	0	0	0	0
WT222(CAA14FCCF874)	3.75	13105	2022-11-25 09:41:31.678	-0.02	-0.005	1	-1.587	0	0	-0.044	1.445	95.422	0	0	0	0	0	0	0
WT222(CAA14FCCF874)	3.75	13105	2022-11-25 09:41:31.678	-0.02	-0.005	1	-1.587	0	0	-0.049	1.439	95.422	0	0	0	0	0	0	0
WT111(DD045F3F1DEA)	3.79	13108	2022-11-25 09:41:31.710	0.027	0.303	0.971	0	0	0	17.32	-1.527	-23.417	0	0	0	0	0	0	0
WT111(DD045F3F1DEA)	3.79	13108	2022-11-25 09:41:31.710	0.027	0.303	0.971	0	0	0	17.32	-1.527	-23.417	0	0	0	0	0	0	0
WT111(DD045F3F1DEA)	3.79	13108	2022-11-25 09:41:31.710	0.027	0.303	0.971	0	0	0	17.32	-1.527	-23.417	0	0	0	0	0	0	0
WT111(DD045F3F1DEA)	3.79	13108	2022-11-25 09:41:31.710	0.027	0.302	0.968	0	0	0	17.32	-1.527	-23.417	0	0	0	0	0	0	0
WT111(DD045F3F1DEA)	3.79	13108	2022-11-25 09:41:31.710	0.027	0.302	0.968	0	0	0	17.32	-1.527	-23.417	0	0	0	0	0	0	0
WT111(DD045F3F1DEA)	3.79	13108	2022-11-25 09:41:31.710	0.027	0.302	0.968	0	0	0	17.32	-1.527	-23.417	0	0	0	0	0	0	0
WT111(DD045F3F1DEA)	3.79	13108	2022-11-25 09:41:31.710	0.027	0.302	0.968	0	0	0	17.32	-1.527	-23.417	0	0	0	0	0	0	0
WT111(DD045F3F1DEA)	3.79	13108	2022-11-25 09:41:31.710	0.027	0.303	0.97	0	0	0	17.32	-1.527	-23.417	0	0	0	0	0	0	0
WT222(CAA14FCCF874)	3.75	13105	2022-11-25 09:41:31.710	-0.02	-0.005	1	-1.587	0	0	-0.06	1.439	95.416	0	0	0	0	0	0	0
WT222(CAA14FCCF874)	3.75	13105	2022-11-25 09:41:31.710	-0.02	-0.005	1	-1.587	0	0	-0.066	1.439	95.411	0	0	0	0	0	0	0
WT222(CAA14FCCF874)	3.75	13105	2022-11-25 09:41:31.710	-0.036	-0.008	0.998	-1.282	0	0	-0.071	1.439	95.411	0	0	0	0	0	0	0
WT222(CAA14FCCF874)	3.75	13105	2022-11-25 09:41:31.710	-0.036	-0.008	0.998	-1.282	0	0	-0.077	1.439	95.405	0	0	0	0	0	0	0
WT222(CAA14FCCF874)	3.75	13105	2022-11-25 09:41:31.710	-0.036	-0.008	0.998	-1.282	0	0	-0.082	1.439	95.4	0	0	0	0	0	0	0
WT222(CAA14FCCF874)	3.75	13105	2022-11-25 09:41:31.710	-0.036	-0.008	0.998	-1.282	0	0	-0.088	1.439	95.4	0	0	0	0	0	0	0
WT222(CAA14FCCF874)	3.75	13105	2022-11-25 09:41:31.710	-0.024	0	0.998	0.183	0.061	0.366	-0.088	1.439	95.4	0	0	0	0	0	0	0
WT222(CAA14FCCF874)	3.75	13105	2022-11-25 09:41:31.710	-0.024	0	0.998	0.183	0.061	0.366	-0.088	1.439	95.394	0	0	0	0	0	0	0
WT111(DD045F3F1DEA)	3.79	13108	2022-11-25 09:41:31.741	0.027	0.303	0.97	0	0	0	17.32	-1.527	-23.417	0	0	0	0	0	0	0
WT111(DD045F3F1DEA)	3.79	13108	2022-11-25 09:41:31.741	0.027	0.303	0.97	0	0	0	17.32	-1.527	-23.417	0	0	0	0	0	0	0
WT111(DD045F3F1DEA)	3.79	13108	2022-11-25 09:41:31.741	0.027	0.303	0.97	0	0	0	17.32	-1.527	-23.417	0	0	0	0	0	0	0
WT111(DD045F3F1DEA)	3.79	13108	2022-11-25 09:41:31.741	0.027	0.302	0.969	0	0	0	17.32	-1.527	-23.417	0	0	0	0	0	0	0
WT111(DD045F3F1DEA)	3.79	13108	2022-11-25 09:41:31.741	0.027	0.302	0.969	0	0	0	17.32	-1.527	-23.417	0	0	0	0	0	0	0
WT111(DD045F3F1DEA)	3.79	13108	2022-11-25 09:41:31.741	0.027	0.302	0.969	0	0	0	17.32	-1.527	-23.417	0	0	0	0	0	0	0
WT111(DD045F3F1DEA)	3.79	13108	2022-11-25 09:41:31.741	0.027	0.302	0.969	0	0	0	17.32	-1.527	-23.417	0	0	0	0	0	0	0
WT111(DD045F3F1DEA)	3.79	13108	2022-11-25 09:41:31.741	0.026	0.302	0.968	0	0	0	17.32	-1.527	-23.417	0	0	0	0	0	0	0
WT333(F4E4E1AF1293)	3.79	13105	2022-11-25 09:41:31.741	0.019	-0.06	1.013	0	0	0	-3.076	0.049	-169.783	0	0	0	0	0	0	0
WT333(F4E4E1AF1293)	3.79	13105	2022-11-25 09:41:31.741	0.006	-0.057	1.015	0	0	0	-3.076	0.049	-169.783	0	0	0	0	0	0	0
WT333(F4E4E1AF1293)	3.79	13105	2022-11-25 09:41:31.741	0.006	-0.057	1.015	0	0	0	-3.076	0.049	-169.783	0	0	0	0	0	0	0
WT333(F4E4E1AF1293)	3.79	13105	2022-11-25 09:41:31.741	0.006	-0.057	1.015	0	0	0	-3.082	0.049	-169.783	0	0	0	0	0	0	0
WT333(F4E4E1AF1293)	3.79	13105	2022-11-25 09:41:31.741	0.006	-0.057	1.015	0	0	0	-3.082	0.049	-169.783	0	0	0	0	0	0	0
WT333(F4E4E1AF1293)	3.79	13105	2022-11-25 09:41:31.741	0.002	-0.055	1.013	0	0	0	-3.082	0.049	-169.783	0	0	0	0	0	0	0
WT333(F4E4E1AF1293)	3.79	13105	2022-11-25 09:41:31.741	0.002	-0.055	1.013	0	0	0	-3.082	0.049	-169.783	0	0	0	0	0	0	0
WT333(F4E4E1AF1293)	3.79	13105	2022-11-25 09:41:31.741	0.002	-0.055	1.013	0	0	0	-3.082	0.049	-169.783	0	0	0	0	0	0	0
WT333(F4E4E1AF1293)	3.79	13105	2022-11-25 09:41:31.804	0.002	-0.055	1.013	0	0	0	-3.082	0.044	-169.783	0	0	0	0	0	0	0
WT333(F4E4E1AF1293)	3.79	13105	2022-11-25 09:41:31.804	0.002	-0.056	1.015	0.244	0	0	-3.076	0.044	-169.783	0	0	0	0	0	0	0
WT333(F4E4E1AF1293)	3.79	13105	2022-11-25 09:41:31.804	0.002	-0.056	1.015	0.244	0	0	-3.076	0.044	-169.783	0	0	0	0	0	0	0
WT333(F4E4E1AF1293)	3.79	13105	2022-11-25 09:41:31.804	0.002	-0.056	1.015	0.244	0	0	-3.076	0.044	-169.783	0	0	0	0	0	0	0
WT333(F4E4E1AF1293)	3.79	13105	2022-11-25 09:41:31.804	0.002	-0.056	1.015	0.244	0	0	-3.076	0.044	-169.783	0	0	0	0	0	0	0
WT333(F4E4E1AF1293)	3.79	13105	2022-11-25 09:41:31.804	0.001	-0.055	1.015	0.305	0	0	-3.076	0.044	-169.783	0	0	0	0	0	0	0
WT333(F4E4E1AF1293)	3.79	13105	2022-11-25 09:41:31.804	0.001	-0.055	1.015	0.305	0	0	-3.071	0.044	-169.783	0	0	0	0	0	0	0
WT333(F4E4E1AF1293)	3.79	13105	2022-11-25 09:41:31.804	0.001	-0.055	1.015	0.305	0	0	-3.071	0.044	-169.783	0	0	0	0	0	0	0
WT222(CAA14FCCF874)	3.75	13105	2022-11-25 09:41:31.804	-0.024	0	0.998	0.183	0.061	0.366	-0.088	1.439	95.394	0	0	0	0	0	0	0
WT222(CAA14FCCF874)	3.75	13105	2022-11-25 09:41:31.804	-0.024	0	0.998	0.183	0.061	0.366	-0.088	1.439	95.394	0	0	0	0	0	0	0
WT222(CAA14FCCF874)	3.75	13105	2022-11-25 09:41:31.804	-0.019	0.003	0.999	-0.977	0	0.183	-0.088	1.439	95.389	0	0	0	0	0	0	0
WT222(CAA14FCCF874)	3.75	13105	2022-11-25 09:41:31.804	-0.019	0.003	0.999	-0.977	0	0.183	-0.093	1.434	95.389	0	0	0	0	0	0	0
WT222(CAA14FCCF874)	3.75	13105	2022-11-25 09:41:31.804	-0.019	0.003	0.999	-0.977	0	0.183	-0.099	1.434	95.383	0	0	0	0	0	0	0
WT222(CAA14FCCF874)	3.75	13105	2022-11-25 09:41:31.804	-0.019	0.003	0.999	-0.977	0	0.183	-0.104	1.434	95.383	0	0	0	0	0	0	0
WT222(CAA14FCCF874)	3.75	13105	2022-11-25 09:41:31.804	-0.016	0	1	-1.16	0	0.244	-0.11	1.434	95.378	0	0	0	0	0	0	0
WT222(CAA14FCCF874)	3.75	13105	2022-11-25 09:41:31.804	-0.016	0	1	-1.16	0	0.244	-0.115	1.434	95.378	0	0	0	0	0	0	0
WT222(CAA14FCCF874)	3.75	13105	2022-11-25 09:41:31.804	-0.016	0	1	-1.16	0	0.244	-0.121	1.434	95.372	0	0	0	0	0	0	0
WT222(CAA14FCCF874)	3.75	13105	2022-11-25 09:41:31.804	-0.016	0	1	-1.16	0	0.244	-0.126	1.434	95.372	0	0	0	0	0	0	0
WT222(CAA14FCCF874)	3.75	13105	2022-11-25 09:41:31.804	-0.029	0	0.998	-2.258	0	0.183	-0.137	1.434	95.367	0	0	0	0	0	0	0
WT222(CAA14FCCF874)	3.75	13105	2022-11-25 09:41:31.804	-0.029	0	0.998	-2.258	0	0.183	-0.148	1.434	95.367	0	0	0	0	0	0	0
WT222(CAA14FCCF874)	3.75	13105	2022-11-25 09:41:31.804	-0.029	0	0.998	-2.258	0	0.183	-0.159	1.434	95.361	0	0	0	0	0	0	0
WT222(CAA14FCCF874)	3.75	13105	2022-11-25 09:41:31.804	-0.029	0	0.998	-2.258	0	0.183	-0.17	1.428	95.356	0	0	0	0	0	0	0
WT222(CAA14FCCF874)	3.75	13105	2022-11-25 09:41:31.804	-0.036	-0.006	1	-2.441	-0.061	0.061	-0.181	1.428	95.356	0	0	0	0	0	0	0
WT222(CAA14FCCF874)	3.75	13105	2022-11-25 09:41:31.804	-0.036	-0.006	1	-2.441	-0.061	0.061	-0.192	1.428	95.35	0	0	0	0	0	0	0
WT111(DD045F3F1DEA)	3.79	13108	2022-11-25 09:41:31.819	0.026	0.302	0.968	0	0	0	17.32	-1.527	-23.417	0	0	0	0	0	0	0
WT111(DD045F3F1DEA)	3.79	13108	2022-11-25 09:41:31.819	0.026	0.302	0.968	0	0	0	17.32	-1.527	-23.417	0	0	0	0	0	0	0
WT111(DD045F3F1DEA)	3.79	13108	2022-11-25 09:41:31.819	0.026	0.302	0.968	0	0	0	17.32	-1.527	-23.417	0	0	0	0	0	0	0
WT111(DD045F3F1DEA)	3.79	13108	2022-11-25 09:41:31.819	0.026	0.301	0.969	0	0	0	17.32	-1.527	-23.417	0	0	0	0	0	0	0
WT111(DD045F3F1DEA)	3.79	13108	2022-11-25 09:41:31.819	0.026	0.301	0.969	0	0	0	17.32	-1.527	-23.417	0	0	0	0	0	0	0
WT111(DD045F3F1DEA)	3.79	13108	2022-11-25 09:41:31.819	0.026	0.301	0.969	0	0	0	17.32	-1.527	-23.417	0	0	0	0	0	0	0
WT111(DD045F3F1DEA)	3.79	13108	2022-11-25 09:41:31.819	0.026	0.301	0.969	0	0	0	17.32	-1.527	-23.417	0	0	0	0	0	0	0
WT111(DD045F3F1DEA)	3.79	13108	2022-11-25 09:41:31.819	0.027	0.304	0.97	0	0	0	17.32	-1.527	-23.417	0	0	0	0	0	0	0
WT111(DD045F3F1DEA)	3.79	13108	2022-11-25 09:41:31.850	0.027	0.304	0.97	0	0	0	17.32	-1.527	-23.417	0	0	0	0	0	0	0
WT111(DD045F3F1DEA)	3.79	13108	2022-11-25 09:41:31.850	0.027	0.304	0.97	0	0	0	17.32	-1.527	-23.417	0	0	0	0	0	0	0
WT111(DD045F3F1DEA)	3.79	13108	2022-11-25 09:41:31.850	0.027	0.304	0.97	0	0	0	17.32	-1.527	-23.417	0	0	0	0	0	0	0
WT111(DD045F3F1DEA)	3.79	13108	2022-11-25 09:41:31.850	0.027	0.302	0.969	0	0	0	17.32	-1.527	-23.417	0	0	0	0	0	0	0
WT111(DD045F3F1DEA)	3.79	13108	2022-11-25 09:41:31.850	0.027	0.302	0.969	0	0	0	17.32	-1.527	-23.417	0	0	0	0	0	0	0
WT111(DD045F3F1DEA)	3.79	13108	2022-11-25 09:41:31.850	0.027	0.302	0.969	0	0	0	17.32	-1.527	-23.417	0	0	0	0	0	0	0
WT111(DD045F3F1DEA)	3.79	13108	2022-11-25 09:41:31.850	0.027	0.302	0.969	0	0	0	17.32	-1.527	-23.417	0	0	0	0	0	0	0
WT111(DD045F3F1DEA)	3.79	13108	2022-11-25 09:41:31.850	0.027	0.304	0.97	0	0	0	17.32	-1.527	-23.417	0	0	0	0	0	0	0
WT222(CAA14FCCF874)	3.75	13105	2022-11-25 09:41:31.866	-0.036	-0.006	1	-2.441	-0.061	0.061	-0.203	1.428	95.345	0	0	0	0	0	0	0
WT222(CAA14FCCF874)	3.75	13105	2022-11-25 09:41:31.866	-0.036	-0.006	1	-2.441	-0.061	0.061	-0.214	1.428	95.339	0	0	0	0	0	0	0
WT222(CAA14FCCF874)	3.75	13105	2022-11-25 09:41:31.866	-0.027	-0.021	1	0	0	0.061	-0.214	1.428	95.334	0	0	0	0	0	0	0
WT222(CAA14FCCF874)	3.75	13105	2022-11-25 09:41:31.866	-0.027	-0.021	1	0	0	0.061	-0.214	1.428	95.334	0	0	0	0	0	0	0
WT222(CAA14FCCF874)	3.75	13105	2022-11-25 09:41:31.866	-0.027	-0.021	1	0	0	0.061	-0.214	1.428	95.328	0	0	0	0	0	0	0
WT222(CAA14FCCF874)	3.75	13105	2022-11-25 09:41:31.866	-0.009	0.01	1	0.061	0	0	-0.214	1.428	95.323	0	0	0	0	0	0	0
WT222(CAA14FCCF874)	3.75	13105	2022-11-25 09:41:31.866	-0.009	0.01	1	0.061	0	0	-0.214	1.428	95.317	0	0	0	0	0	0	0
WT222(CAA14FCCF874)	3.75	13105	2022-11-25 09:41:31.866	-0.009	0.01	1	0.061	0	0	-0.214	1.428	95.317	0	0	0	0	0	0	0
WT111(DD045F3F1DEA)	3.79	13108	2022-11-25 09:41:31.882	0.027	0.304	0.97	0	0	0	17.32	-1.527	-23.417	0	0	0	0	0	0	0
WT111(DD045F3F1DEA)	3.79	13108	2022-11-25 09:41:31.882	0.027	0.304	0.97	0	0	0	17.32	-1.527	-23.417	0	0	0	0	0	0	0
WT111(DD045F3F1DEA)	3.79	13108	2022-11-25 09:41:31.882	0.027	0.304	0.97	0	0	0	17.32	-1.527	-23.417	0	0	0	0	0	0	0
WT111(DD045F3F1DEA)	3.79	13108	2022-11-25 09:41:31.882	0.027	0.301	0.971	0	0	0	17.32	-1.527	-23.417	0	0	0	0	0	0	0
WT111(DD045F3F1DEA)	3.79	13108	2022-11-25 09:41:31.882	0.027	0.301	0.971	0	0	0	17.325	-1.527	-23.417	0	0	0	0	0	0	0
WT111(DD045F3F1DEA)	3.79	13108	2022-11-25 09:41:31.882	0.027	0.301	0.971	0	0	0	17.325	-1.527	-23.417	0	0	0	0	0	0	0
WT111(DD045F3F1DEA)	3.79	13108	2022-11-25 09:41:31.882	0.027	0.301	0.971	0	0	0	17.32	-1.527	-23.417	0	0	0	0	0	0	0
WT111(DD045F3F1DEA)	3.79	13108	2022-11-25 09:41:31.882	0.027	0.302	0.968	0	0	0	17.32	-1.527	-23.417	0	0	0	0	0	0	0
WT111(DD045F3F1DEA)	3.79	13108	2022-11-25 09:41:31.913	0.027	0.302	0.968	0	0	0	17.32	-1.527	-23.417	0	0	0	0	0	0	0
WT111(DD045F3F1DEA)	3.79	13108	2022-11-25 09:41:31.913	0.027	0.302	0.968	0	0	0	17.32	-1.527	-23.417	0	0	0	0	0	0	0
WT111(DD045F3F1DEA)	3.79	13108	2022-11-25 09:41:31.913	0.027	0.302	0.968	0	0	0	17.32	-1.527	-23.417	0	0	0	0	0	0	0
WT111(DD045F3F1DEA)	3.79	13108	2022-11-25 09:41:31.913	0.027	0.304	0.971	0	0	0	17.32	-1.527	-23.417	0	0	0	0	0	0	0
WT111(DD045F3F1DEA)	3.79	13108	2022-11-25 09:41:31.913	0.027	0.304	0.971	0	0	0	17.325	-1.527	-23.417	0	0	0	0	0	0	0
WT111(DD045F3F1DEA)	3.79	13108	2022-11-25 09:41:31.913	0.027	0.304	0.971	0	0	0	17.325	-1.527	-23.417	0	0	0	0	0	0	0
WT111(DD045F3F1DEA)	3.79	13108	2022-11-25 09:41:31.913	0.027	0.304	0.971	0	0	0	17.325	-1.527	-23.417	0	0	0	0	0	0	0
WT111(DD045F3F1DEA)	3.79	13108	2022-11-25 09:41:31.913	0.026	0.301	0.968	0	0	0	17.325	-1.527	-23.417	0	0	0	0	0	0	0
WT222(CAA14FCCF874)	3.75	13105	2022-11-25 09:41:31.928	-0.009	0.01	1	0.061	0	0	-0.214	1.428	95.312	0	0	0	0	0	0	0
WT222(CAA14FCCF874)	3.75	13105	2022-11-25 09:41:31.928	-0.014	-0.003	1	-1.404	0	0.061	-0.22	1.428	95.306	0	0	0	0	0	0	0
WT222(CAA14FCCF874)	3.75	13105	2022-11-25 09:41:31.928	-0.014	-0.003	1	-1.404	0	0.061	-0.225	1.428	95.301	0	0	0	0	0	0	0
WT222(CAA14FCCF874)	3.75	13105	2022-11-25 09:41:31.928	-0.014	-0.003	1	-1.404	0	0.061	-0.231	1.428	95.295	0	0	0	0	0	0	0
WT222(CAA14FCCF874)	3.75	13105	2022-11-25 09:41:31.928	-0.014	-0.003	1	-1.404	0	0.061	-0.236	1.428	95.29	0	0	0	0	0	0	0
WT222(CAA14FCCF874)	3.75	13105	2022-11-25 09:41:31.928	-0.041	-0.014	0.998	-0.671	0	0.061	-0.242	1.423	95.284	0	0	0	0	0	0	0
WT222(CAA14FCCF874)	3.75	13105	2022-11-25 09:41:31.928	-0.041	-0.014	0.998	-0.671	0	0.061	-0.247	1.423	95.279	0	0	0	0	0	0	0
WT222(CAA14FCCF874)	3.75	13105	2022-11-25 09:41:31.928	-0.041	-0.014	0.998	-0.671	0	0.061	-0.247	1.423	95.273	0	0	0	0	0	0	0
WT111(DD045F3F1DEA)	3.79	13108	2022-11-25 09:41:31.944	0.026	0.301	0.968	0	0	0	17.325	-1.527	-23.417	0	0	0	0	0	0	0
WT111(DD045F3F1DEA)	3.79	13108	2022-11-25 09:41:31.944	0.026	0.301	0.968	0	0	0	17.325	-1.527	-23.417	0	0	0	0	0	0	0
WT111(DD045F3F1DEA)	3.79	13108	2022-11-25 09:41:31.944	0.026	0.301	0.968	0	0	0	17.325	-1.527	-23.417	0	0	0	0	0	0	0
WT111(DD045F3F1DEA)	3.79	13108	2022-11-25 09:41:31.944	0.026	0.304	0.97	0	0	0	17.325	-1.527	-23.417	0	0	0	0	0	0	0
WT111(DD045F3F1DEA)	3.79	13108	2022-11-25 09:41:31.944	0.026	0.304	0.97	0	0	0	17.325	-1.527	-23.417	0	0	0	0	0	0	0
WT111(DD045F3F1DEA)	3.79	13108	2022-11-25 09:41:31.944	0.026	0.304	0.97	0	0	0	17.325	-1.527	-23.417	0	0	0	0	0	0	0
WT111(DD045F3F1DEA)	3.79	13108	2022-11-25 09:41:31.944	0.026	0.304	0.97	0	0	0	17.325	-1.527	-23.417	0	0	0	0	0	0	0
WT111(DD045F3F1DEA)	3.79	13108	2022-11-25 09:41:31.944	0.026	0.299	0.968	0	0	0	17.325	-1.527	-23.417	0	0	0	0	0	0	0
WT222(CAA14FCCF874)	3.75	13105	2022-11-25 09:41:31.960	-0.041	-0.014	0.998	-0.671	0	0.061	-0.253	1.423	95.273	0	0	0	0	0	0	0
WT222(CAA14FCCF874)	3.75	13105	2022-11-25 09:41:31.960	-0.041	-0.006	1	1.587	0	0	-0.242	1.423	95.268	0	0	0	0	0	0	0
WT222(CAA14FCCF874)	3.75	13105	2022-11-25 09:41:31.960	-0.041	-0.006	1	1.587	0	0	-0.236	1.423	95.262	0	0	0	0	0	0	0
WT222(CAA14FCCF874)	3.75	13105	2022-11-25 09:41:31.960	-0.041	-0.006	1	1.587	0	0	-0.225	1.423	95.257	0	0	0	0	0	0	0
WT222(CAA14FCCF874)	3.75	13105	2022-11-25 09:41:31.960	-0.041	-0.006	1	1.587	0	0	-0.22	1.428	95.251	0	0	0	0	0	0	0
WT222(CAA14FCCF874)	3.75	13105	2022-11-25 09:41:31.960	-0.021	0.013	1	-0.427	0	0.061	-0.22	1.428	95.246	0	0	0	0	0	0	0
WT222(CAA14FCCF874)	3.75	13105	2022-11-25 09:41:31.960	-0.021	0.013	1	-0.427	0	0.061	-0.225	1.428	95.24	0	0	0	0	0	0	0
WT222(CAA14FCCF874)	3.75	13105	2022-11-25 09:41:31.960	-0.021	0.013	1	-0.427	0	0.061	-0.225	1.428	95.235	0	0	0	0	0	0	0
WT222(CAA14FCCF874)	3.75	13105	2022-11-25 09:41:31.960	-0.021	0.013	1	-0.427	0	0.061	-0.225	1.428	95.229	0	0	0	0	0	0	0
WT222(CAA14FCCF874)	3.75	13105	2022-11-25 09:41:31.960	-0.006	-0.012	0.998	-0.61	0	0.061	-0.231	1.428	95.224	0	0	0	0	0	0	0
WT222(CAA14FCCF874)	3.75	13105	2022-11-25 09:41:31.960	-0.006	-0.012	0.998	-0.61	0	0.061	-0.231	1.428	95.224	0	0	0	0	0	0	0
WT222(CAA14FCCF874)	3.75	13105	2022-11-25 09:41:31.960	-0.006	-0.012	0.998	-0.61	0	0.061	-0.236	1.428	95.219	0	0	0	0	0	0	0
WT222(CAA14FCCF874)	3.75	13105	2022-11-25 09:41:31.960	-0.006	-0.012	0.998	-0.61	0	0.061	-0.236	1.428	95.213	0	0	0	0	0	0	0
WT222(CAA14FCCF874)	3.75	13105	2022-11-25 09:41:31.960	-0.034	0.012	0.998	-1.16	0	0	-0.242	1.428	95.208	0	0	0	0	0	0	0
WT222(CAA14FCCF874)	3.75	13105	2022-11-25 09:41:31.960	-0.034	0.012	0.998	-1.16	0	0	-0.247	1.428	95.202	0	0	0	0	0	0	0
WT222(CAA14FCCF874)	3.75	13105	2022-11-25 09:41:31.960	-0.034	0.012	0.998	-1.16	0	0	-0.253	1.428	95.197	0	0	0	0	0	0	0
WT111(DD045F3F1DEA)	3.79	13108	2022-11-25 09:41:31.975	0.026	0.299	0.968	0	0	0	17.325	-1.527	-23.417	0	0	0	0	0	0	0
WT111(DD045F3F1DEA)	3.79	13108	2022-11-25 09:41:31.975	0.026	0.299	0.968	0	0	0	17.325	-1.527	-23.417	0	0	0	0	0	0	0
WT111(DD045F3F1DEA)	3.79	13108	2022-11-25 09:41:31.975	0.026	0.299	0.968	0	0	0	17.325	-1.527	-23.417	0	0	0	0	0	0	0
WT111(DD045F3F1DEA)	3.79	13108	2022-11-25 09:41:31.975	0.027	0.306	0.97	0	0	0	17.325	-1.527	-23.417	0	0	0	0	0	0	0
WT111(DD045F3F1DEA)	3.79	13108	2022-11-25 09:41:31.975	0.027	0.306	0.97	0	0	0	17.325	-1.527	-23.417	0	0	0	0	0	0	0
WT111(DD045F3F1DEA)	3.79	13108	2022-11-25 09:41:31.975	0.027	0.306	0.97	0	0	0	17.325	-1.527	-23.417	0	0	0	0	0	0	0
WT111(DD045F3F1DEA)	3.79	13108	2022-11-25 09:41:31.975	0.027	0.306	0.97	0	0	0	17.325	-1.527	-23.417	0	0	0	0	0	0	0
WT111(DD045F3F1DEA)	3.79	13108	2022-11-25 09:41:31.975	0.027	0.299	0.97	0	0	0	17.325	-1.527	-23.417	0	0	0	0	0	0	0
WT333(F4E4E1AF1293)	3.79	13105	2022-11-25 09:41:31.975	0	-0.053	1.015	0	0	0	-3.054	0.022	-169.783	0	0	0	0	0	0	0
WT333(F4E4E1AF1293)	3.79	13105	2022-11-25 09:41:31.975	0	-0.053	1.015	0	0	0	-3.054	0.022	-169.783	0	0	0	0	0	0	0
WT333(F4E4E1AF1293)	3.79	13105	2022-11-25 09:41:31.975	0	-0.053	1.015	0	0	0	-3.054	0.022	-169.783	0	0	0	0	0	0	0
WT333(F4E4E1AF1293)	3.79	13105	2022-11-25 09:41:31.975	0	-0.053	1.015	0	0	0	-3.054	0.022	-169.783	0	0	0	0	0	0	0
WT333(F4E4E1AF1293)	3.79	13105	2022-11-25 09:41:31.975	0.005	-0.055	1.015	0	0	0	-3.054	0.022	-169.783	0	0	0	0	0	0	0
WT333(F4E4E1AF1293)	3.79	13105	2022-11-25 09:41:31.975	0.005	-0.055	1.015	0	0	0	-3.054	0.022	-169.783	0	0	0	0	0	0	0
WT333(F4E4E1AF1293)	3.79	13105	2022-11-25 09:41:31.975	0.005	-0.055	1.015	0	0	0	-3.054	0.022	-169.783	0	0	0	0	0	0	0
WT333(F4E4E1AF1293)	3.79	13105	2022-11-25 09:41:31.975	0.005	-0.055	1.015	0	0	0	-3.054	0.022	-169.783	0	0	0	0	0	0	0
WT222(CAA14FCCF874)	3.75	13105	2022-11-25 09:41:31.975	-0.034	0.012	0.998	-1.16	0	0	-0.258	1.428	95.191	0	0	0	0	0	0	0
WT222(CAA14FCCF874)	3.75	13105	2022-11-25 09:41:31.975	0.007	-0.021	1	-1.709	-0.122	0.061	-0.269	1.423	95.186	0	0	0	0	0	0	0
WT222(CAA14FCCF874)	3.75	13105	2022-11-25 09:41:31.975	0.007	-0.021	1	-1.709	-0.122	0.061	-0.275	1.423	95.18	0	0	0	0	0	0	0
WT222(CAA14FCCF874)	3.75	13105	2022-11-25 09:41:31.975	0.007	-0.021	1	-1.709	-0.122	0.061	-0.286	1.423	95.175	0	0	0	0	0	0	0
WT222(CAA14FCCF874)	3.75	13105	2022-11-25 09:41:31.975	0.007	-0.021	1	-1.709	-0.122	0.061	-0.291	1.423	95.169	0	0	0	0	0	0	0
WT222(CAA14FCCF874)	3.75	13105	2022-11-25 09:41:31.975	-0.036	-0.004	1	0.977	0	0.122	-0.286	1.417	95.164	0	0	0	0	0	0	0
WT222(CAA14FCCF874)	3.75	13105	2022-11-25 09:41:31.975	-0.036	-0.004	1	0.977	0	0.122	-0.28	1.417	95.158	0	0	0	0	0	0	0
WT222(CAA14FCCF874)	3.75	13105	2022-11-25 09:41:31.975	-0.036	-0.004	1	0.977	0	0.122	-0.275	1.417	95.153	0	0	0	0	0	0	0
WT111(DD045F3F1DEA)	3.79	13108	2022-11-25 09:41:32.007	0.027	0.299	0.97	0	0	0	17.325	-1.527	-23.417	0	0	0	0	0	0	0
WT111(DD045F3F1DEA)	3.79	13108	2022-11-25 09:41:32.007	0.027	0.299	0.97	0	0	0	17.325	-1.527	-23.417	0	0	0	0	0	0	0
WT111(DD045F3F1DEA)	3.79	13108	2022-11-25 09:41:32.007	0.027	0.299	0.97	0	0	0	17.325	-1.527	-23.417	0	0	0	0	0	0	0
WT111(DD045F3F1DEA)	3.79	13108	2022-11-25 09:41:32.007	0.027	0.3	0.967	0	0	0	17.325	-1.527	-23.417	0	0	0	0	0	0	0
WT111(DD045F3F1DEA)	3.79	13108	2022-11-25 09:41:32.007	0.027	0.3	0.967	0	0	0	17.325	-1.527	-23.417	0	0	0	0	0	0	0
WT111(DD045F3F1DEA)	3.79	13108	2022-11-25 09:41:32.007	0.027	0.3	0.967	0	0	0	17.325	-1.527	-23.417	0	0	0	0	0	0	0
WT111(DD045F3F1DEA)	3.79	13108	2022-11-25 09:41:32.007	0.027	0.3	0.967	0	0	0	17.325	-1.527	-23.417	0	0	0	0	0	0	0
WT111(DD045F3F1DEA)	3.79	13108	2022-11-25 09:41:32.007	0.027	0.308	0.974	0	0	0	17.325	-1.527	-23.417	0	0	0	0	0	0	0
WT111(DD045F3F1DEA)	3.79	13108	2022-11-25 09:41:32.038	0.027	0.308	0.974	0	0	0	17.325	-1.527	-23.417	0	0	0	0	0	0	0
WT111(DD045F3F1DEA)	3.79	13108	2022-11-25 09:41:32.038	0.027	0.308	0.974	0	0	0	17.325	-1.527	-23.417	0	0	0	0	0	0	0
WT111(DD045F3F1DEA)	3.79	13108	2022-11-25 09:41:32.038	0.026	0.296	0.966	0.183	-0.061	0	17.325	-1.527	-23.417	0	0	0	0	0	0	0
WT111(DD045F3F1DEA)	3.79	13108	2022-11-25 09:41:32.038	0.026	0.296	0.966	0.183	-0.061	0	17.325	-1.527	-23.417	0	0	0	0	0	0	0
WT111(DD045F3F1DEA)	3.79	13108	2022-11-25 09:41:32.038	0.026	0.296	0.966	0.183	-0.061	0	17.325	-1.527	-23.417	0	0	0	0	0	0	0
WT111(DD045F3F1DEA)	3.79	13108	2022-11-25 09:41:32.038	0.026	0.296	0.966	0.183	-0.061	0	17.325	-1.527	-23.417	0	0	0	0	0	0	0
WT111(DD045F3F1DEA)	3.79	13108	2022-11-25 09:41:32.038	0.027	0.306	0.97	-0.122	0	0	17.325	-1.527	-23.417	0	0	0	0	0	0	0
WT111(DD045F3F1DEA)	3.79	13108	2022-11-25 09:41:32.038	0.027	0.306	0.97	-0.122	0	0	17.325	-1.527	-23.417	0	0	0	0	0	0	0
WT222(CAA14FCCF874)	3.75	13105	2022-11-25 09:41:32.038	-0.036	-0.004	1	0.977	0	0.122	-0.275	1.417	95.147	0	0	0	0	0	0	0
WT222(CAA14FCCF874)	3.75	13105	2022-11-25 09:41:32.038	-0.046	0.001	0.998	-1.038	-0.061	0	-0.275	1.417	95.142	0	0	0	0	0	0	0
WT222(CAA14FCCF874)	3.75	13105	2022-11-25 09:41:32.038	-0.046	0.001	0.998	-1.038	-0.061	0	-0.28	1.417	95.136	0	0	0	0	0	0	0
WT222(CAA14FCCF874)	3.75	13105	2022-11-25 09:41:32.038	-0.046	0.001	0.998	-1.038	-0.061	0	-0.286	1.417	95.131	0	0	0	0	0	0	0
WT222(CAA14FCCF874)	3.75	13105	2022-11-25 09:41:32.038	-0.046	0.001	0.998	-1.038	-0.061	0	-0.291	1.417	95.125	0	0	0	0	0	0	0
WT222(CAA14FCCF874)	3.75	13105	2022-11-25 09:41:32.038	-0.009	-0.019	0.999	0	-0.061	-0.183	-0.291	1.417	95.12	0	0	0	0	0	0	0
WT222(CAA14FCCF874)	3.75	13105	2022-11-25 09:41:32.038	-0.009	-0.019	0.999	0	-0.061	-0.183	-0.291	1.417	95.109	0	0	0	0	0	0	0
WT222(CAA14FCCF874)	3.75	13105	2022-11-25 09:41:32.038	-0.009	-0.019	0.999	0	-0.061	-0.183	-0.291	1.417	95.103	0	0	0	0	0	0	0
WT222(CAA14FCCF874)	3.75	13105	2022-11-25 09:41:32.038	-0.009	-0.019	0.999	0	-0.061	-0.183	-0.291	1.417	95.098	0	0	0	0	0	0	0
WT222(CAA14FCCF874)	3.75	13105	2022-11-25 09:41:32.038	-0.022	0.013	0.999	0.244	0	0	-0.291	1.417	95.092	0	0	0	0	0	0	0
WT222(CAA14FCCF874)	3.75	13105	2022-11-25 09:41:32.038	-0.022	0.013	0.999	0.244	0	0	-0.291	1.417	95.087	0	0	0	0	0	0	0
WT222(CAA14FCCF874)	3.75	13105	2022-11-25 09:41:32.038	-0.022	0.013	0.999	0.244	0	0	-0.286	1.417	95.081	0	0	0	0	0	0	0
WT222(CAA14FCCF874)	3.75	13105	2022-11-25 09:41:32.038	-0.022	0.013	0.999	0.244	0	0	-0.286	1.417	95.076	0	0	0	0	0	0	0
WT222(CAA14FCCF874)	3.75	13105	2022-11-25 09:41:32.038	-0.036	-0.001	0.999	-2.625	-0.061	0.122	-0.297	1.412	95.07	0	0	0	0	0	0	0
WT222(CAA14FCCF874)	3.75	13105	2022-11-25 09:41:32.038	-0.036	-0.001	0.999	-2.625	-0.061	0.122	-0.313	1.412	95.059	0	0	0	0	0	0	0
WT222(CAA14FCCF874)	3.75	13105	2022-11-25 09:41:32.038	-0.036	-0.001	0.999	-2.625	-0.061	0.122	-0.324	1.412	95.054	0	0	0	0	0	0	0
WT111(DD045F3F1DEA)	3.79	13108	2022-11-25 09:41:32.147	0.027	0.306	0.97	-0.122	0	0	17.325	-1.527	-23.417	0	0	0	0	0	0	0
WT111(DD045F3F1DEA)	3.79	13108	2022-11-25 09:41:32.163	0.027	0.306	0.97	-0.122	0	0	17.325	-1.527	-23.417	0	0	0	0	0	0	0
WT111(DD045F3F1DEA)	3.79	13108	2022-11-25 09:41:32.163	0.027	0.301	0.97	0.183	0	0	17.325	-1.527	-23.417	0	0	0	0	0	0	0
WT111(DD045F3F1DEA)	3.79	13108	2022-11-25 09:41:32.163	0.027	0.301	0.97	0.183	0	0	17.325	-1.527	-23.417	0	0	0	0	0	0	0
WT111(DD045F3F1DEA)	3.79	13108	2022-11-25 09:41:32.163	0.027	0.301	0.97	0.183	0	0	17.325	-1.527	-23.417	0	0	0	0	0	0	0
WT111(DD045F3F1DEA)	3.79	13108	2022-11-25 09:41:32.163	0.027	0.301	0.97	0.183	0	0	17.325	-1.527	-23.417	0	0	0	0	0	0	0
WT111(DD045F3F1DEA)	3.79	13108	2022-11-25 09:41:32.163	0.026	0.301	0.966	0	0	0	17.325	-1.527	-23.417	0	0	0	0	0	0	0
WT111(DD045F3F1DEA)	3.79	13108	2022-11-25 09:41:32.163	0.026	0.301	0.966	0	0	0	17.325	-1.527	-23.417	0	0	0	0	0	0	0
WT333(F4E4E1AF1293)	3.79	13105	2022-11-25 09:41:32.225	0.009	-0.053	1.015	0.183	0.061	0	-3.054	0.022	-169.783	0	0	0	0	0	0	0
WT333(F4E4E1AF1293)	3.79	13105	2022-11-25 09:41:32.225	0.009	-0.053	1.015	0.183	0.061	0	-3.054	0.022	-169.783	0	0	0	0	0	0	0
WT333(F4E4E1AF1293)	3.79	13105	2022-11-25 09:41:32.225	0.009	-0.053	1.015	0.183	0.061	0	-3.054	0.022	-169.783	0	0	0	0	0	0	0
WT333(F4E4E1AF1293)	3.79	13105	2022-11-25 09:41:32.225	0.009	-0.053	1.015	0.183	0.061	0	-3.054	0.022	-169.783	0	0	0	0	0	0	0
WT333(F4E4E1AF1293)	3.79	13105	2022-11-25 09:41:32.225	-0.007	-0.052	1.016	0.183	0.061	0	-3.049	0.022	-169.783	0	0	0	0	0	0	0
WT333(F4E4E1AF1293)	3.79	13105	2022-11-25 09:41:32.225	-0.007	-0.052	1.016	0.183	0.061	0	-3.049	0.022	-169.783	0	0	0	0	0	0	0
WT333(F4E4E1AF1293)	3.79	13105	2022-11-25 09:41:32.225	-0.007	-0.052	1.016	0.183	0.061	0	-3.049	0.022	-169.783	0	0	0	0	0	0	0
WT333(F4E4E1AF1293)	3.79	13105	2022-11-25 09:41:32.225	-0.007	-0.052	1.016	0.183	0.061	0	-3.049	0.022	-169.783	0	0	0	0	0	0	0
WT222(CAA14FCCF874)	3.75	13105	2022-11-25 09:41:32.225	-0.036	-0.001	0.999	-2.625	-0.061	0.122	-0.335	1.412	95.048	0	0	0	0	0	0	0
WT222(CAA14FCCF874)	3.75	13105	2022-11-25 09:41:32.225	-0.039	-0.014	0.998	-1.892	-0.183	0	-0.346	1.412	95.043	0	0	0	0	0	0	0
WT222(CAA14FCCF874)	3.75	13105	2022-11-25 09:41:32.225	-0.039	-0.014	0.998	-1.892	-0.183	0	-0.357	1.412	95.037	0	0	0	0	0	0	0
WT222(CAA14FCCF874)	3.75	13105	2022-11-25 09:41:32.225	-0.039	-0.014	0.998	-1.892	-0.183	0	-0.363	1.412	95.032	0	0	0	0	0	0	0
WT222(CAA14FCCF874)	3.75	13105	2022-11-25 09:41:32.225	-0.039	-0.014	0.998	-1.892	-0.183	0	-0.374	1.412	95.021	0	0	0	0	0	0	0
WT222(CAA14FCCF874)	3.75	13105	2022-11-25 09:41:32.225	-0.001	-0.01	1.001	-1.404	-0.183	0.122	-0.379	1.412	95.015	0	0	0	0	0	0	0
WT222(CAA14FCCF874)	3.75	13105	2022-11-25 09:41:32.225	-0.001	-0.01	1.001	-1.404	-0.183	0.122	-0.385	1.412	95.01	0	0	0	0	0	0	0
WT222(CAA14FCCF874)	3.75	13105	2022-11-25 09:41:32.225	-0.001	-0.01	1.001	-1.404	-0.183	0.122	-0.396	1.412	95.004	0	0	0	0	0	0	0
WT222(CAA14FCCF874)	3.75	13105	2022-11-25 09:41:32.225	-0.001	-0.01	1.001	-1.404	-0.183	0.122	-0.401	1.406	94.999	0	0	0	0	0	0	0
WT222(CAA14FCCF874)	3.75	13105	2022-11-25 09:41:32.225	-0.031	-0.019	0.999	-0.061	-0.122	0	-0.401	1.406	94.993	0	0	0	0	0	0	0
WT222(CAA14FCCF874)	3.75	13105	2022-11-25 09:41:32.225	-0.031	-0.019	0.999	-0.061	-0.122	0	-0.401	1.406	94.982	0	0	0	0	0	0	0
WT222(CAA14FCCF874)	3.75	13105	2022-11-25 09:41:32.225	-0.031	-0.019	0.999	-0.061	-0.122	0	-0.401	1.406	94.977	0	0	0	0	0	0	0
WT222(CAA14FCCF874)	3.75	13105	2022-11-25 09:41:32.225	-0.031	-0.019	0.999	-0.061	-0.122	0	-0.401	1.406	94.971	0	0	0	0	0	0	0
WT222(CAA14FCCF874)	3.75	13105	2022-11-25 09:41:32.225	-0.041	-0.012	0.999	0.916	-0.183	0	-0.396	1.406	94.966	0	0	0	0	0	0	0
WT222(CAA14FCCF874)	3.75	13105	2022-11-25 09:41:32.225	-0.041	-0.012	0.999	0.916	-0.183	0	-0.39	1.406	94.96	0	0	0	0	0	0	0
WT222(CAA14FCCF874)	3.75	13105	2022-11-25 09:41:32.225	-0.041	-0.012	0.999	0.916	-0.183	0	-0.39	1.406	94.949	0	0	0	0	0	0	0
WT111(DD045F3F1DEA)	3.79	13108	2022-11-25 09:41:32.241	0.026	0.301	0.966	0	0	0	17.325	-1.527	-23.417	0	0	0	0	0	0	0
WT111(DD045F3F1DEA)	3.79	13108	2022-11-25 09:41:32.241	0.026	0.301	0.966	0	0	0	17.325	-1.527	-23.417	0	0	0	0	0	0	0
WT111(DD045F3F1DEA)	3.79	13108	2022-11-25 09:41:32.241	0.027	0.304	0.973	-0.061	0	0	17.325	-1.527	-23.417	0	0	0	0	0	0	0
WT111(DD045F3F1DEA)	3.79	13108	2022-11-25 09:41:32.241	0.027	0.304	0.973	-0.061	0	0	17.325	-1.527	-23.417	0	0	0	0	0	0	0
WT111(DD045F3F1DEA)	3.79	13108	2022-11-25 09:41:32.241	0.027	0.304	0.973	-0.061	0	0	17.325	-1.527	-23.417	0	0	0	0	0	0	0
WT111(DD045F3F1DEA)	3.79	13108	2022-11-25 09:41:32.241	0.027	0.304	0.973	-0.061	0	0	17.325	-1.527	-23.417	0	0	0	0	0	0	0
WT111(DD045F3F1DEA)	3.79	13108	2022-11-25 09:41:32.241	0.026	0.3	0.967	0.122	-0.061	0	17.325	-1.527	-23.417	0	0	0	0	0	0	0
WT111(DD045F3F1DEA)	3.79	13108	2022-11-25 09:41:32.241	0.026	0.3	0.967	0.122	-0.061	0	17.325	-1.527	-23.417	0	0	0	0	0	0	0
WT111(DD045F3F1DEA)	3.79	13108	2022-11-25 09:41:32.241	0.026	0.3	0.967	0.122	-0.061	0	17.325	-1.527	-23.417	0	0	0	0	0	0	0
WT111(DD045F3F1DEA)	3.79	13108	2022-11-25 09:41:32.241	0.026	0.3	0.967	0.122	-0.061	0	17.331	-1.527	-23.417	0	0	0	0	0	0	0
WT111(DD045F3F1DEA)	3.79	13108	2022-11-25 09:41:32.241	0.028	0.305	0.973	-0.061	0	0	17.325	-1.527	-23.417	0	0	0	0	0	0	0
WT111(DD045F3F1DEA)	3.79	13108	2022-11-25 09:41:32.241	0.028	0.305	0.973	-0.061	0	0	17.325	-1.527	-23.417	0	0	0	0	0	0	0
WT111(DD045F3F1DEA)	3.79	13108	2022-11-25 09:41:32.241	0.028	0.305	0.973	-0.061	0	0	17.325	-1.527	-23.417	0	0	0	0	0	0	0
WT111(DD045F3F1DEA)	3.79	13108	2022-11-25 09:41:32.241	0.028	0.305	0.973	-0.061	0	0	17.325	-1.527	-23.417	0	0	0	0	0	0	0
WT111(DD045F3F1DEA)	3.79	13108	2022-11-25 09:41:32.241	0.026	0.303	0.97	0.183	-0.061	0	17.325	-1.527	-23.417	0	0	0	0	0	0	0
WT111(DD045F3F1DEA)	3.79	13108	2022-11-25 09:41:32.241	0.026	0.303	0.97	0.183	-0.061	0	17.331	-1.527	-23.423	0	0	0	0	0	0	0
WT222(CAA14FCCF874)	3.75	13105	2022-11-25 09:41:32.288	-0.041	-0.012	0.999	0.916	-0.183	0	-0.385	1.401	94.944	0	0	0	0	0	0	0
WT222(CAA14FCCF874)	3.75	13105	2022-11-25 09:41:32.288	0	0.006	1	0	-0.183	0	-0.385	1.401	94.938	0	0	0	0	0	0	0
WT222(CAA14FCCF874)	3.75	13105	2022-11-25 09:41:32.288	0	0.006	1	0	-0.183	0	-0.385	1.401	94.933	0	0	0	0	0	0	0
WT222(CAA14FCCF874)	3.75	13105	2022-11-25 09:41:32.288	0	0.006	1	0	-0.183	0	-0.385	1.401	94.922	0	0	0	0	0	0	0
WT222(CAA14FCCF874)	3.75	13105	2022-11-25 09:41:32.288	0	0.006	1	0	-0.183	0	-0.385	1.401	94.916	0	0	0	0	0	0	0
WT222(CAA14FCCF874)	3.75	13105	2022-11-25 09:41:32.288	-0.02	-0.002	0.999	-1.526	-0.183	0	-0.39	1.401	94.911	0	0	0	0	0	0	0
WT222(CAA14FCCF874)	3.75	13105	2022-11-25 09:41:32.288	-0.02	-0.002	0.999	-1.526	-0.183	0	-0.401	1.395	94.9	0	0	0	0	0	0	0
WT222(CAA14FCCF874)	3.75	13105	2022-11-25 09:41:32.288	-0.02	-0.002	0.999	-1.526	-0.183	0	-0.406	1.395	94.894	0	0	0	0	0	0	0
WT111(DD045F3F1DEA)	3.79	13108	2022-11-25 09:41:32.335	0.026	0.303	0.97	0.183	-0.061	0	17.331	-1.527	-23.423	0	0	0	0	0	0	0
WT111(DD045F3F1DEA)	3.79	13108	2022-11-25 09:41:32.335	0.026	0.303	0.97	0.183	-0.061	0	17.331	-1.527	-23.423	0	0	0	0	0	0	0
WT111(DD045F3F1DEA)	3.79	13108	2022-11-25 09:41:32.335	0.026	0.3	0.967	-0.122	-0.061	0	17.331	-1.527	-23.423	0	0	0	0	0	0	0
WT111(DD045F3F1DEA)	3.79	13108	2022-11-25 09:41:32.335	0.026	0.3	0.967	-0.122	-0.061	0	17.331	-1.527	-23.423	0	0	0	0	0	0	0
WT111(DD045F3F1DEA)	3.79	13108	2022-11-25 09:41:32.335	0.026	0.3	0.967	-0.122	-0.061	0	17.331	-1.527	-23.423	0	0	0	0	0	0	0
WT111(DD045F3F1DEA)	3.79	13108	2022-11-25 09:41:32.335	0.026	0.3	0.967	-0.122	-0.061	0	17.325	-1.527	-23.423	0	0	0	0	0	0	0
WT111(DD045F3F1DEA)	3.79	13108	2022-11-25 09:41:32.335	0.027	0.307	0.974	0.061	0	0	17.331	-1.527	-23.423	0	0	0	0	0	0	0
WT111(DD045F3F1DEA)	3.79	13108	2022-11-25 09:41:32.335	0.027	0.307	0.974	0.061	0	0	17.331	-1.527	-23.423	0	0	0	0	0	0	0
WT111(DD045F3F1DEA)	3.79	13108	2022-11-25 09:41:32.366	0.027	0.307	0.974	0.061	0	0	17.331	-1.527	-23.423	0	0	0	0	0	0	0
WT111(DD045F3F1DEA)	3.79	13108	2022-11-25 09:41:32.366	0.027	0.307	0.974	0.061	0	0	17.331	-1.527	-23.423	0	0	0	0	0	0	0
WT111(DD045F3F1DEA)	3.79	13108	2022-11-25 09:41:32.366	0.026	0.297	0.965	0	0	0	17.331	-1.527	-23.423	0	0	0	0	0	0	0
WT111(DD045F3F1DEA)	3.79	13108	2022-11-25 09:41:32.366	0.026	0.297	0.965	0	0	0	17.331	-1.527	-23.423	0	0	0	0	0	0	0
WT111(DD045F3F1DEA)	3.79	13108	2022-11-25 09:41:32.366	0.026	0.297	0.965	0	0	0	17.331	-1.527	-23.423	0	0	0	0	0	0	0
WT111(DD045F3F1DEA)	3.79	13108	2022-11-25 09:41:32.366	0.026	0.297	0.965	0	0	0	17.331	-1.527	-23.423	0	0	0	0	0	0	0
WT111(DD045F3F1DEA)	3.79	13108	2022-11-25 09:41:32.366	0.027	0.304	0.972	-0.061	-0.061	0	17.331	-1.527	-23.423	0	0	0	0	0	0	0
WT111(DD045F3F1DEA)	3.79	13108	2022-11-25 09:41:32.366	0.027	0.304	0.972	-0.061	-0.061	0	17.331	-1.527	-23.423	0	0	0	0	0	0	0
WT222(CAA14FCCF874)	3.75	13105	2022-11-25 09:41:32.366	-0.029	-0.008	1	-1.282	-0.244	-0.122	-0.412	1.395	94.889	0	0	0	0	0	0	0
WT222(CAA14FCCF874)	3.75	13105	2022-11-25 09:41:32.366	-0.029	-0.008	1	-1.282	-0.244	-0.122	-0.417	1.395	94.878	0	0	0	0	0	0	0
WT222(CAA14FCCF874)	3.75	13105	2022-11-25 09:41:32.366	-0.029	-0.008	1	-1.282	-0.244	-0.122	-0.423	1.39	94.872	0	0	0	0	0	0	0
WT222(CAA14FCCF874)	3.75	13105	2022-11-25 09:41:32.366	-0.029	-0.008	1	-1.282	-0.244	-0.122	-0.428	1.39	94.861	0	0	0	0	0	0	0
WT222(CAA14FCCF874)	3.75	13105	2022-11-25 09:41:32.366	-0.014	-0.052	0.998	1.221	-0.061	0	-0.423	1.39	94.856	0	0	0	0	0	0	0
WT222(CAA14FCCF874)	3.75	13105	2022-11-25 09:41:32.366	-0.014	-0.052	0.998	1.221	-0.061	0	-0.417	1.39	94.85	0	0	0	0	0	0	0
WT222(CAA14FCCF874)	3.75	13105	2022-11-25 09:41:32.366	-0.014	-0.052	0.998	1.221	-0.061	0	-0.412	1.39	94.839	0	0	0	0	0	0	0
WT222(CAA14FCCF874)	3.75	13105	2022-11-25 09:41:32.366	-0.014	-0.052	0.998	1.221	-0.061	0	-0.412	1.39	94.834	0	0	0	0	0	0	0
WT222(CAA14FCCF874)	3.75	13105	2022-11-25 09:41:32.366	-0.003	0.031	1.005	6.042	-0.061	0	-0.379	1.384	94.828	0	0	0	0	0	0	0
WT222(CAA14FCCF874)	3.75	13105	2022-11-25 09:41:32.366	-0.003	0.031	1.005	6.042	-0.061	0	-0.352	1.384	94.823	0	0	0	0	0	0	0
WT222(CAA14FCCF874)	3.75	13105	2022-11-25 09:41:32.366	-0.003	0.031	1.005	6.042	-0.061	0	-0.319	1.384	94.812	0	0	0	0	0	0	0
WT222(CAA14FCCF874)	3.75	13105	2022-11-25 09:41:32.366	-0.003	0.031	1.005	6.042	-0.061	0	-0.291	1.384	94.807	0	0	0	0	0	0	0
WT222(CAA14FCCF874)	3.75	13105	2022-11-25 09:41:32.366	-0.018	-0.012	1	-0.549	-0.061	0	-0.297	1.384	94.796	0	0	0	0	0	0	0
WT222(CAA14FCCF874)	3.75	13105	2022-11-25 09:41:32.366	-0.018	-0.012	1	-0.549	-0.061	0	-0.297	1.379	94.79	0	0	0	0	0	0	0
WT222(CAA14FCCF874)	3.75	13105	2022-11-25 09:41:32.366	-0.018	-0.012	1	-0.549	-0.061	0	-0.302	1.379	94.779	0	0	0	0	0	0	0
WT222(CAA14FCCF874)	3.75	13105	2022-11-25 09:41:32.366	-0.018	-0.012	1	-0.549	-0.061	0	-0.302	1.379	94.774	0	0	0	0	0	0	0
WT111(DD045F3F1DEA)	3.79	13108	2022-11-25 09:41:32.397	0.027	0.304	0.972	-0.061	-0.061	0	17.325	-1.527	-23.423	0	0	0	0	0	0	0
WT111(DD045F3F1DEA)	3.79	13108	2022-11-25 09:41:32.397	0.027	0.304	0.972	-0.061	-0.061	0	17.325	-1.527	-23.423	0	0	0	0	0	0	0
WT111(DD045F3F1DEA)	3.79	13108	2022-11-25 09:41:32.397	0.027	0.304	0.968	0	0	0	17.325	-1.527	-23.423	0	0	0	0	0	0	0
WT111(DD045F3F1DEA)	3.79	13108	2022-11-25 09:41:32.397	0.027	0.304	0.968	0	0	0	17.325	-1.527	-23.423	0	0	0	0	0	0	0
WT111(DD045F3F1DEA)	3.79	13108	2022-11-25 09:41:32.397	0.027	0.304	0.968	0	0	0	17.325	-1.527	-23.423	0	0	0	0	0	0	0
WT111(DD045F3F1DEA)	3.79	13108	2022-11-25 09:41:32.397	0.027	0.304	0.968	0	0	0	17.325	-1.527	-23.423	0	0	0	0	0	0	0
WT111(DD045F3F1DEA)	3.79	13108	2022-11-25 09:41:32.397	0.027	0.303	0.968	0	-0.061	0	17.325	-1.527	-23.423	0	0	0	0	0	0	0
WT111(DD045F3F1DEA)	3.79	13108	2022-11-25 09:41:32.397	0.027	0.303	0.968	0	-0.061	0	17.325	-1.533	-23.423	0	0	0	0	0	0	0
WT111(DD045F3F1DEA)	3.79	13108	2022-11-25 09:41:32.428	0.027	0.303	0.968	0	-0.061	0	17.325	-1.533	-23.423	0	0	0	0	0	0	0
WT111(DD045F3F1DEA)	3.79	13108	2022-11-25 09:41:32.428	0.027	0.303	0.968	0	-0.061	0	17.325	-1.533	-23.423	0	0	0	0	0	0	0
WT111(DD045F3F1DEA)	3.79	13108	2022-11-25 09:41:32.428	0.027	0.305	0.975	-0.122	0	0	17.325	-1.533	-23.423	0	0	0	0	0	0	0
WT111(DD045F3F1DEA)	3.79	13108	2022-11-25 09:41:32.428	0.027	0.305	0.975	-0.122	0	0	17.325	-1.533	-23.423	0	0	0	0	0	0	0
WT111(DD045F3F1DEA)	3.79	13108	2022-11-25 09:41:32.428	0.027	0.305	0.975	-0.122	0	0	17.325	-1.533	-23.423	0	0	0	0	0	0	0
WT111(DD045F3F1DEA)	3.79	13108	2022-11-25 09:41:32.428	0.027	0.305	0.975	-0.122	0	0	17.325	-1.533	-23.423	0	0	0	0	0	0	0
WT111(DD045F3F1DEA)	3.79	13108	2022-11-25 09:41:32.428	0.025	0.295	0.962	0.244	-0.061	0	17.325	-1.533	-23.423	0	0	0	0	0	0	0
WT111(DD045F3F1DEA)	3.79	13108	2022-11-25 09:41:32.428	0.025	0.295	0.962	0.244	-0.061	0	17.325	-1.533	-23.423	0	0	0	0	0	0	0
WT111(DD045F3F1DEA)	3.79	13108	2022-11-25 09:41:32.460	0.025	0.295	0.962	0.244	-0.061	0	17.331	-1.533	-23.423	0	0	0	0	0	0	0
WT111(DD045F3F1DEA)	3.79	13108	2022-11-25 09:41:32.460	0.025	0.295	0.962	0.244	-0.061	0	17.331	-1.533	-23.423	0	0	0	0	0	0	0
WT111(DD045F3F1DEA)	3.79	13108	2022-11-25 09:41:32.460	0.027	0.31	0.974	-0.244	0	0	17.331	-1.533	-23.423	0	0	0	0	0	0	0
WT111(DD045F3F1DEA)	3.79	13108	2022-11-25 09:41:32.460	0.027	0.31	0.974	-0.244	0	0	17.325	-1.533	-23.423	0	0	0	0	0	0	0
WT111(DD045F3F1DEA)	3.79	13108	2022-11-25 09:41:32.460	0.027	0.31	0.974	-0.244	0	0	17.325	-1.533	-23.423	0	0	0	0	0	0	0
WT111(DD045F3F1DEA)	3.79	13108	2022-11-25 09:41:32.460	0.027	0.31	0.974	-0.244	0	0	17.325	-1.533	-23.423	0	0	0	0	0	0	0
WT111(DD045F3F1DEA)	3.79	13108	2022-11-25 09:41:32.460	0.026	0.3	0.969	0.122	-0.061	0	17.325	-1.533	-23.423	0	0	0	0	0	0	0
WT111(DD045F3F1DEA)	3.79	13108	2022-11-25 09:41:32.460	0.026	0.3	0.969	0.122	-0.061	0	17.325	-1.533	-23.423	0	0	0	0	0	0	0
WT111(DD045F3F1DEA)	3.79	13108	2022-11-25 09:41:32.475	0.026	0.3	0.969	0.122	-0.061	0	17.325	-1.533	-23.423	0	0	0	0	0	0	0
WT111(DD045F3F1DEA)	3.79	13108	2022-11-25 09:41:32.475	0.026	0.3	0.969	0.122	-0.061	0	17.325	-1.533	-23.423	0	0	0	0	0	0	0
WT111(DD045F3F1DEA)	3.79	13108	2022-11-25 09:41:32.475	0.028	0.301	0.967	0	0	0	17.325	-1.533	-23.423	0	0	0	0	0	0	0
WT111(DD045F3F1DEA)	3.79	13108	2022-11-25 09:41:32.475	0.028	0.301	0.967	0	0	0	17.325	-1.533	-23.423	0	0	0	0	0	0	0
WT111(DD045F3F1DEA)	3.79	13108	2022-11-25 09:41:32.475	0.028	0.301	0.967	0	0	0	17.325	-1.533	-23.423	0	0	0	0	0	0	0
WT111(DD045F3F1DEA)	3.79	13108	2022-11-25 09:41:32.475	0.028	0.301	0.967	0	0	0	17.325	-1.533	-23.423	0	0	0	0	0	0	0
WT111(DD045F3F1DEA)	3.79	13108	2022-11-25 09:41:32.475	0.027	0.305	0.971	-0.122	0	0	17.325	-1.533	-23.423	0	0	0	0	0	0	0
WT111(DD045F3F1DEA)	3.79	13108	2022-11-25 09:41:32.475	0.027	0.305	0.971	-0.122	0	0	17.325	-1.533	-23.423	0	0	0	0	0	0	0
WT333(F4E4E1AF1293)	3.79	13105	2022-11-25 09:41:32.491	0.015	-0.054	1.015	0.061	0	0	-3.049	0.022	-169.783	0	0	0	0	0	0	0
WT333(F4E4E1AF1293)	3.79	13105	2022-11-25 09:41:32.491	0.015	-0.054	1.015	0.061	0	0	-3.049	0.022	-169.783	0	0	0	0	0	0	0
WT333(F4E4E1AF1293)	3.79	13105	2022-11-25 09:41:32.491	0.015	-0.054	1.015	0.061	0	0	-3.049	0.016	-169.783	0	0	0	0	0	0	0
WT333(F4E4E1AF1293)	3.79	13105	2022-11-25 09:41:32.491	0.015	-0.054	1.015	0.061	0	0	-3.049	0.016	-169.783	0	0	0	0	0	0	0
WT333(F4E4E1AF1293)	3.79	13105	2022-11-25 09:41:32.491	-0.002	-0.052	1.017	-0.183	-0.061	0	-3.049	0.016	-169.783	0	0	0	0	0	0	0
WT333(F4E4E1AF1293)	3.79	13105	2022-11-25 09:41:32.491	-0.002	-0.052	1.017	-0.183	-0.061	0	-3.049	0.016	-169.783	0	0	0	0	0	0	0
WT333(F4E4E1AF1293)	3.79	13105	2022-11-25 09:41:32.491	-0.002	-0.052	1.017	-0.183	-0.061	0	-3.049	0.016	-169.783	0	0	0	0	0	0	0
WT333(F4E4E1AF1293)	3.79	13105	2022-11-25 09:41:32.491	-0.002	-0.052	1.017	-0.183	-0.061	0	-3.049	0.016	-169.783	0	0	0	0	0	0	0
WT111(DD045F3F1DEA)	3.79	13108	2022-11-25 09:41:32.506	0.027	0.305	0.971	-0.122	0	0	17.325	-1.533	-23.423	0	0	0	0	0	0	0
WT111(DD045F3F1DEA)	3.79	13108	2022-11-25 09:41:32.506	0.027	0.305	0.971	-0.122	0	0	17.325	-1.533	-23.423	0	0	0	0	0	0	0
WT111(DD045F3F1DEA)	3.79	13108	2022-11-25 09:41:32.506	0.027	0.3	0.97	0.305	0	0	17.325	-1.533	-23.423	0	0	0	0	0	0	0
WT111(DD045F3F1DEA)	3.79	13108	2022-11-25 09:41:32.506	0.027	0.3	0.97	0.305	0	0	17.331	-1.533	-23.423	0	0	0	0	0	0	0
WT111(DD045F3F1DEA)	3.79	13108	2022-11-25 09:41:32.506	0.027	0.3	0.97	0.305	0	0	17.331	-1.533	-23.423	0	0	0	0	0	0	0
WT111(DD045F3F1DEA)	3.79	13108	2022-11-25 09:41:32.506	0.027	0.3	0.97	0.305	0	0	17.331	-1.533	-23.423	0	0	0	0	0	0	0
WT111(DD045F3F1DEA)	3.79	13108	2022-11-25 09:41:32.506	0.026	0.304	0.966	-0.122	0	0	17.331	-1.533	-23.423	0	0	0	0	0	0	0
WT111(DD045F3F1DEA)	3.79	13108	2022-11-25 09:41:32.506	0.026	0.304	0.966	-0.122	0	0	17.331	-1.533	-23.423	0	0	0	0	0	0	0
WT333(F4E4E1AF1293)	3.79	13105	2022-11-25 09:41:32.522	0.008	-0.053	1.017	-0.793	0	0.183	-3.214	0	-170.211	0	0	0	0	0	0	0
WT333(F4E4E1AF1293)	3.79	13105	2022-11-25 09:41:32.522	0.008	-0.053	1.017	-0.793	0	0.183	-3.219	0	-170.222	0	0	0	0	0	0	0
WT333(F4E4E1AF1293)	3.79	13105	2022-11-25 09:41:32.522	0.008	-0.053	1.017	-0.793	0	0.183	-3.224	0	-170.233	0	0	0	0	0	0	0
WT333(F4E4E1AF1293)	3.79	13105	2022-11-25 09:41:32.522	0.008	-0.053	1.017	-0.793	0	0.183	-3.23	0	-170.25	0	0	0	0	0	0	0
WT333(F4E4E1AF1293)	3.79	13105	2022-11-25 09:41:32.522	-0.011	-0.057	1.017	-2.014	0.061	0.122	-3.235	0	-170.261	0	0	0	0	0	0	0
WT333(F4E4E1AF1293)	3.79	13105	2022-11-25 09:41:32.522	-0.011	-0.057	1.017	-2.014	0.061	0.122	-3.246	0	-170.277	0	0	0	0	0	0	0
WT333(F4E4E1AF1293)	3.79	13105	2022-11-25 09:41:32.522	-0.011	-0.057	1.017	-2.014	0.061	0.122	-3.257	0	-170.288	0	0	0	0	0	0	0
WT333(F4E4E1AF1293)	3.79	13105	2022-11-25 09:41:32.522	-0.011	-0.057	1.017	-2.014	0.061	0.122	-3.268	0	-170.305	0	0	0	0	0	0	0
WT111(DD045F3F1DEA)	3.79	13108	2022-11-25 09:41:32.538	0.026	0.304	0.966	-0.122	0	0	17.331	-1.533	-23.423	0	0	0	0	0	0	0
WT111(DD045F3F1DEA)	3.79	13108	2022-11-25 09:41:32.538	0.026	0.304	0.966	-0.122	0	0	17.331	-1.533	-23.423	0	0	0	0	0	0	0
WT111(DD045F3F1DEA)	3.79	13108	2022-11-25 09:41:32.538	0.027	0.301	0.972	0.061	0	0	17.331	-1.533	-23.423	0	0	0	0	0	0	0
WT111(DD045F3F1DEA)	3.79	13108	2022-11-25 09:41:32.538	0.027	0.301	0.972	0.061	0	0	17.331	-1.533	-23.423	0	0	0	0	0	0	0
WT111(DD045F3F1DEA)	3.79	13108	2022-11-25 09:41:32.538	0.027	0.301	0.972	0.061	0	0	17.331	-1.533	-23.423	0	0	0	0	0	0	0
WT111(DD045F3F1DEA)	3.79	13108	2022-11-25 09:41:32.538	0.027	0.301	0.972	0.061	0	0	17.331	-1.533	-23.423	0	0	0	0	0	0	0
WT111(DD045F3F1DEA)	3.79	13108	2022-11-25 09:41:32.538	0.027	0.302	0.967	0.122	0	0	17.331	-1.533	-23.423	0	0	0	0	0	0	0
WT111(DD045F3F1DEA)	3.79	13108	2022-11-25 09:41:32.538	0.027	0.302	0.967	0.122	0	0	17.331	-1.533	-23.423	0	0	0	0	0	0	0
WT111(DD045F3F1DEA)	3.79	13108	2022-11-25 09:41:32.554	0.027	0.302	0.967	0.122	0	0	17.331	-1.533	-23.423	0	0	0	0	0	0	0
WT111(DD045F3F1DEA)	3.79	13108	2022-11-25 09:41:32.554	0.027	0.302	0.967	0.122	0	0	17.331	-1.533	-23.423	0	0	0	0	0	0	0
WT111(DD045F3F1DEA)	3.79	13108	2022-11-25 09:41:32.554	0.027	0.301	0.97	-0.183	0	0	17.331	-1.533	-23.423	0	0	0	0	0	0	0
WT111(DD045F3F1DEA)	3.79	13108	2022-11-25 09:41:32.554	0.027	0.301	0.97	-0.183	0	0	17.331	-1.533	-23.423	0	0	0	0	0	0	0
WT111(DD045F3F1DEA)	3.79	13108	2022-11-25 09:41:32.554	0.027	0.301	0.97	-0.183	0	0	17.331	-1.533	-23.423	0	0	0	0	0	0	0
WT111(DD045F3F1DEA)	3.79	13108	2022-11-25 09:41:32.554	0.027	0.301	0.97	-0.183	0	0	17.331	-1.533	-23.423	0	0	0	0	0	0	0
WT111(DD045F3F1DEA)	3.79	13108	2022-11-25 09:41:32.554	0.026	0.3	0.97	0.061	-0.061	0	17.331	-1.533	-23.423	0	0	0	0	0	0	0
WT111(DD045F3F1DEA)	3.79	13108	2022-11-25 09:41:32.554	0.026	0.3	0.97	0.061	-0.061	0	17.331	-1.533	-23.423	0	0	0	0	0	0	0
WT111(DD045F3F1DEA)	3.79	13108	2022-11-25 09:41:32.569	0.026	0.3	0.97	0.061	-0.061	0	17.331	-1.533	-23.423	0	0	0	0	0	0	0
WT111(DD045F3F1DEA)	3.79	13108	2022-11-25 09:41:32.569	0.026	0.303	0.97	-0.061	-0.061	0	17.331	-1.533	-23.423	0	0	0	0	0	0	0
WT111(DD045F3F1DEA)	3.79	13108	2022-11-25 09:41:32.569	0.026	0.303	0.97	-0.061	-0.061	0	17.331	-1.533	-23.423	0	0	0	0	0	0	0
WT111(DD045F3F1DEA)	3.79	13108	2022-11-25 09:41:32.569	0.026	0.303	0.97	-0.061	-0.061	0	17.331	-1.533	-23.423	0	0	0	0	0	0	0
WT111(DD045F3F1DEA)	3.79	13108	2022-11-25 09:41:32.569	0.026	0.303	0.97	-0.061	-0.061	0	17.325	-1.533	-23.423	0	0	0	0	0	0	0
WT111(DD045F3F1DEA)	3.79	13108	2022-11-25 09:41:32.569	0.027	0.303	0.969	0	0	0	17.325	-1.533	-23.423	0	0	0	0	0	0	0
WT111(DD045F3F1DEA)	3.79	13108	2022-11-25 09:41:32.569	0.027	0.303	0.969	0	0	0	17.325	-1.533	-23.423	0	0	0	0	0	0	0
WT111(DD045F3F1DEA)	3.79	13108	2022-11-25 09:41:32.569	0.027	0.303	0.969	0	0	0	17.325	-1.533	-23.423	0	0	0	0	0	0	0
WT333(F4E4E1AF1293)	3.79	13105	2022-11-25 09:41:32.585	0.015	-0.045	1.022	-0.732	0	0	-3.301	0	-170.436	0	0	0	0	0	0	0
WT333(F4E4E1AF1293)	3.79	13105	2022-11-25 09:41:32.585	0.015	-0.045	1.022	-0.732	0	0	-3.307	0	-170.447	0	0	0	0	0	0	0
WT333(F4E4E1AF1293)	3.79	13105	2022-11-25 09:41:32.585	0.015	-0.045	1.022	-0.732	0	0	-3.307	0	-170.464	0	0	0	0	0	0	0
WT333(F4E4E1AF1293)	3.79	13105	2022-11-25 09:41:32.585	0.015	-0.045	1.022	-0.732	0	0	-3.312	-0.005	-170.48	0	0	0	0	0	0	0
WT333(F4E4E1AF1293)	3.79	13105	2022-11-25 09:41:32.585	0.015	-0.06	1.013	-1.587	0	-0.061	-3.318	-0.005	-170.497	0	0	0	0	0	0	0
WT333(F4E4E1AF1293)	3.79	13105	2022-11-25 09:41:32.585	0.015	-0.06	1.013	-1.587	0	-0.061	-3.329	-0.005	-170.513	0	0	0	0	0	0	0
WT333(F4E4E1AF1293)	3.79	13105	2022-11-25 09:41:32.585	0.015	-0.06	1.013	-1.587	0	-0.061	-3.334	-0.005	-170.53	0	0	0	0	0	0	0
WT333(F4E4E1AF1293)	3.79	13105	2022-11-25 09:41:32.585	0.015	-0.06	1.013	-1.587	0	-0.061	-3.34	-0.005	-170.546	0	0	0	0	0	0	0
WT222(CAA14FCCF874)	3.75	13105	2022-11-25 09:41:32.585	-0.044	0.009	1	3.052	-0.244	0	-0.286	1.379	94.768	0	0	0	0	0	0	0
WT222(CAA14FCCF874)	3.75	13105	2022-11-25 09:41:32.585	-0.044	0.009	1	3.052	-0.244	0	-0.275	1.373	94.757	0	0	0	0	0	0	0
WT222(CAA14FCCF874)	3.75	13105	2022-11-25 09:41:32.585	-0.044	0.009	1	3.052	-0.244	0	-0.258	1.373	94.746	0	0	0	0	0	0	0
WT222(CAA14FCCF874)	3.75	13105	2022-11-25 09:41:32.585	-0.044	0.009	1	3.052	-0.244	0	-0.242	1.373	94.741	0	0	0	0	0	0	0
WT222(CAA14FCCF874)	3.75	13105	2022-11-25 09:41:32.585	-0.04	0.011	0.999	-6.104	0.061	0	-0.275	1.373	94.73	0	0	0	0	0	0	0
WT222(CAA14FCCF874)	3.75	13105	2022-11-25 09:41:32.585	-0.04	0.011	0.999	-6.104	0.061	0	-0.302	1.373	94.724	0	0	0	0	0	0	0
WT222(CAA14FCCF874)	3.75	13105	2022-11-25 09:41:32.585	-0.04	0.011	0.999	-6.104	0.061	0	-0.335	1.373	94.713	0	0	0	0	0	0	0
WT222(CAA14FCCF874)	3.75	13105	2022-11-25 09:41:32.585	-0.04	0.011	0.999	-6.104	0.061	0	-0.363	1.373	94.702	0	0	0	0	0	0	0
WT222(CAA14FCCF874)	3.75	13105	2022-11-25 09:41:32.585	0.014	-0.031	1.001	-1.953	-0.061	0	-0.374	1.373	94.691	0	0	0	0	0	0	0
WT222(CAA14FCCF874)	3.75	13105	2022-11-25 09:41:32.585	0.014	-0.031	1.001	-1.953	-0.061	0	-0.379	1.373	94.686	0	0	0	0	0	0	0
WT222(CAA14FCCF874)	3.75	13105	2022-11-25 09:41:32.585	0.014	-0.031	1.001	-1.953	-0.061	0	-0.39	1.373	94.675	0	0	0	0	0	0	0
WT222(CAA14FCCF874)	3.75	13105	2022-11-25 09:41:32.585	0.014	-0.031	1.001	-1.953	-0.061	0	-0.401	1.373	94.664	0	0	0	0	0	0	0
WT222(CAA14FCCF874)	3.75	13105	2022-11-25 09:41:32.585	-0.041	-0.03	0.996	0.916	-0.061	0	-0.396	1.368	94.658	0	0	0	0	0	0	0
WT222(CAA14FCCF874)	3.75	13105	2022-11-25 09:41:32.585	-0.041	-0.03	0.996	0.916	-0.061	0	-0.39	1.368	94.647	0	0	0	0	0	0	0
WT222(CAA14FCCF874)	3.75	13105	2022-11-25 09:41:32.585	-0.041	-0.03	0.996	0.916	-0.061	0	-0.39	1.368	94.642	0	0	0	0	0	0	0
WT222(CAA14FCCF874)	3.75	13105	2022-11-25 09:41:32.585	-0.041	-0.03	0.996	0.916	-0.061	0	-0.385	1.368	94.631	0	0	0	0	0	0	0
WT111(DD045F3F1DEA)	3.79	13108	2022-11-25 09:41:32.632	0.027	0.303	0.969	0	0	0	17.325	-1.533	-23.423	0	0	0	0	0	0	0
WT111(DD045F3F1DEA)	3.79	13108	2022-11-25 09:41:32.632	0.027	0.302	0.968	0	0	0	17.325	-1.533	-23.423	0	0	0	0	0	0	0
WT111(DD045F3F1DEA)	3.79	13108	2022-11-25 09:41:32.632	0.027	0.302	0.968	0	0	0	17.325	-1.533	-23.423	0	0	0	0	0	0	0
WT111(DD045F3F1DEA)	3.79	13108	2022-11-25 09:41:32.632	0.027	0.302	0.968	0	0	0	17.325	-1.533	-23.423	0	0	0	0	0	0	0
WT111(DD045F3F1DEA)	3.79	13108	2022-11-25 09:41:32.632	0.027	0.302	0.968	0	0	0	17.325	-1.533	-23.423	0	0	0	0	0	0	0
WT111(DD045F3F1DEA)	3.79	13108	2022-11-25 09:41:32.632	0.028	0.304	0.971	0	0	0	17.325	-1.533	-23.423	0	0	0	0	0	0	0
WT111(DD045F3F1DEA)	3.79	13108	2022-11-25 09:41:32.632	0.028	0.304	0.971	0	0	0	17.325	-1.533	-23.423	0	0	0	0	0	0	0
WT111(DD045F3F1DEA)	3.79	13108	2022-11-25 09:41:32.632	0.028	0.304	0.971	0	0	0	17.325	-1.533	-23.423	0	0	0	0	0	0	0
WT222(CAA14FCCF874)	3.75	13105	2022-11-25 09:41:32.647	-0.01	0.021	1.001	2.319	-0.061	0	-0.374	1.368	94.625	0	0	0	0	0	0	0
WT222(CAA14FCCF874)	3.75	13105	2022-11-25 09:41:32.647	-0.01	0.021	1.001	2.319	-0.061	0	-0.363	1.368	94.614	0	0	0	0	0	0	0
WT222(CAA14FCCF874)	3.75	13105	2022-11-25 09:41:32.647	-0.01	0.021	1.001	2.319	-0.061	0	-0.352	1.368	94.603	0	0	0	0	0	0	0
WT222(CAA14FCCF874)	3.75	13105	2022-11-25 09:41:32.647	-0.01	0.021	1.001	2.319	-0.061	0	-0.341	1.368	94.598	0	0	0	0	0	0	0
WT222(CAA14FCCF874)	3.75	13105	2022-11-25 09:41:32.647	-0.033	0.007	0.999	-1.831	0	0	-0.346	1.362	94.587	0	0	0	0	0	0	0
WT222(CAA14FCCF874)	3.75	13105	2022-11-25 09:41:32.647	-0.033	0.007	0.999	-1.831	0	0	-0.357	1.362	94.576	0	0	0	0	0	0	0
WT222(CAA14FCCF874)	3.75	13105	2022-11-25 09:41:32.647	-0.033	0.007	0.999	-1.831	0	0	-0.363	1.362	94.565	0	0	0	0	0	0	0
WT222(CAA14FCCF874)	3.75	13105	2022-11-25 09:41:32.647	-0.033	0.007	0.999	-1.831	0	0	-0.374	1.362	94.554	0	0	0	0	0	0	0
WT222(CAA14FCCF874)	3.75	13105	2022-11-25 09:41:32.647	-0.028	-0.007	0.996	-1.648	-0.061	0	-0.379	1.362	94.543	0	0	0	0	0	0	0
WT222(CAA14FCCF874)	3.75	13105	2022-11-25 09:41:32.647	-0.028	-0.007	0.996	-1.648	-0.061	0	-0.39	1.362	94.532	0	0	0	0	0	0	0
WT222(CAA14FCCF874)	3.75	13105	2022-11-25 09:41:32.647	-0.028	-0.007	0.996	-1.648	-0.061	0	-0.396	1.362	94.526	0	0	0	0	0	0	0
WT222(CAA14FCCF874)	3.75	13105	2022-11-25 09:41:32.647	-0.028	-0.007	0.996	-1.648	-0.061	0	-0.401	1.362	94.515	0	0	0	0	0	0	0
WT222(CAA14FCCF874)	3.75	13105	2022-11-25 09:41:32.647	0.012	0.003	1.001	-0.549	-0.061	0.427	-0.406	1.362	94.504	0	0	0	0	0	0	0
WT222(CAA14FCCF874)	3.75	13105	2022-11-25 09:41:32.647	0.012	0.003	1.001	-0.549	-0.061	0.427	-0.406	1.362	94.493	0	0	0	0	0	0	0
WT222(CAA14FCCF874)	3.75	13105	2022-11-25 09:41:32.647	0.012	0.003	1.001	-0.549	-0.061	0.427	-0.412	1.362	94.488	0	0	0	0	0	0	0
WT222(CAA14FCCF874)	3.75	13105	2022-11-25 09:41:32.647	0.012	0.003	1.001	-0.549	-0.061	0.427	-0.412	1.357	94.477	0	0	0	0	0	0	0
WT111(DD045F3F1DEA)	3.79	13108	2022-11-25 09:41:32.663	0.028	0.304	0.971	0	0	0	17.325	-1.533	-23.423	0	0	0	0	0	0	0
WT111(DD045F3F1DEA)	3.79	13108	2022-11-25 09:41:32.663	0.026	0.299	0.965	0.122	0	0	17.325	-1.533	-23.423	0	0	0	0	0	0	0
WT111(DD045F3F1DEA)	3.79	13108	2022-11-25 09:41:32.663	0.026	0.299	0.965	0.122	0	0	17.331	-1.533	-23.423	0	0	0	0	0	0	0
WT111(DD045F3F1DEA)	3.79	13108	2022-11-25 09:41:32.663	0.026	0.299	0.965	0.122	0	0	17.331	-1.533	-23.423	0	0	0	0	0	0	0
WT111(DD045F3F1DEA)	3.79	13108	2022-11-25 09:41:32.663	0.026	0.299	0.965	0.122	0	0	17.331	-1.533	-23.423	0	0	0	0	0	0	0
WT111(DD045F3F1DEA)	3.79	13108	2022-11-25 09:41:32.663	0.028	0.305	0.974	-0.122	0	0	17.331	-1.533	-23.423	0	0	0	0	0	0	0
WT111(DD045F3F1DEA)	3.79	13108	2022-11-25 09:41:32.663	0.028	0.305	0.974	-0.122	0	0	17.331	-1.533	-23.423	0	0	0	0	0	0	0
WT111(DD045F3F1DEA)	3.79	13108	2022-11-25 09:41:32.663	0.028	0.305	0.974	-0.122	0	0	17.325	-1.533	-23.423	0	0	0	0	0	0	0
WT333(F4E4E1AF1293)	3.79	13105	2022-11-25 09:41:32.663	-0.006	-0.05	1.019	0.61	-0.061	0	-3.373	-0.016	-170.969	0	0	0	0	0	0	0
WT333(F4E4E1AF1293)	3.79	13105	2022-11-25 09:41:32.663	-0.006	-0.05	1.019	0.61	-0.061	0	-3.367	-0.016	-170.991	0	0	0	0	0	0	0
WT333(F4E4E1AF1293)	3.79	13105	2022-11-25 09:41:32.663	-0.006	-0.05	1.019	0.61	-0.061	0	-3.367	-0.016	-171.008	0	0	0	0	0	0	0
WT333(F4E4E1AF1293)	3.79	13105	2022-11-25 09:41:32.663	-0.021	-0.055	1.014	-1.343	0	0	-3.373	-0.016	-171.03	0	0	0	0	0	0	0
WT333(F4E4E1AF1293)	3.79	13105	2022-11-25 09:41:32.663	-0.021	-0.055	1.014	-1.343	0	0	-3.378	-0.016	-171.052	0	0	0	0	0	0	0
WT333(F4E4E1AF1293)	3.79	13105	2022-11-25 09:41:32.663	-0.021	-0.055	1.014	-1.343	0	0	-3.384	-0.016	-171.068	0	0	0	0	0	0	0
WT333(F4E4E1AF1293)	3.79	13105	2022-11-25 09:41:32.663	-0.021	-0.055	1.014	-1.343	0	0	-3.389	-0.016	-171.09	0	0	0	0	0	0	0
WT333(F4E4E1AF1293)	3.79	13105	2022-11-25 09:41:32.663	0.02	-0.073	1.009	0.793	-0.061	0	-3.384	-0.022	-171.107	0	0	0	0	0	0	0
WT111(DD045F3F1DEA)	3.79	13108	2022-11-25 09:41:32.694	0.028	0.305	0.974	-0.122	0	0	17.325	-1.533	-23.423	0	0	0	0	0	0	0
WT111(DD045F3F1DEA)	3.79	13108	2022-11-25 09:41:32.694	0.026	0.299	0.969	0.122	0	0	17.325	-1.533	-23.423	0	0	0	0	0	0	0
WT111(DD045F3F1DEA)	3.79	13108	2022-11-25 09:41:32.694	0.026	0.299	0.969	0.122	0	0	17.331	-1.533	-23.423	0	0	0	0	0	0	0
WT111(DD045F3F1DEA)	3.79	13108	2022-11-25 09:41:32.694	0.026	0.299	0.969	0.122	0	0	17.331	-1.533	-23.423	0	0	0	0	0	0	0
WT111(DD045F3F1DEA)	3.79	13108	2022-11-25 09:41:32.694	0.026	0.299	0.969	0.122	0	0	17.331	-1.533	-23.423	0	0	0	0	0	0	0
WT111(DD045F3F1DEA)	3.79	13108	2022-11-25 09:41:32.694	0.026	0.303	0.969	0	0	0	17.331	-1.533	-23.423	0	0	0	0	0	0	0
WT111(DD045F3F1DEA)	3.79	13108	2022-11-25 09:41:32.694	0.026	0.303	0.969	0	0	0	17.331	-1.533	-23.423	0	0	0	0	0	0	0
WT111(DD045F3F1DEA)	3.79	13108	2022-11-25 09:41:32.694	0.026	0.303	0.969	0	0	0	17.331	-1.533	-23.423	0	0	0	0	0	0	0
WT333(F4E4E1AF1293)	3.79	13105	2022-11-25 09:41:32.694	0.018	-0.096	0.99	4.211	-0.244	-0.061	-3.516	-0.038	-172.046	0	0	0	0	0	0	0
WT333(F4E4E1AF1293)	3.79	13105	2022-11-25 09:41:32.694	0.018	-0.096	0.99	4.211	-0.244	-0.061	-3.499	-0.038	-172.073	0	0	0	0	0	0	0
WT333(F4E4E1AF1293)	3.79	13105	2022-11-25 09:41:32.694	0.018	-0.096	0.99	4.211	-0.244	-0.061	-3.477	-0.038	-172.101	0	0	0	0	0	0	0
WT333(F4E4E1AF1293)	3.79	13105	2022-11-25 09:41:32.694	0	-0.012	1.043	2.563	0	0	-3.466	-0.044	-172.128	0	0	0	0	0	0	0
WT333(F4E4E1AF1293)	3.79	13105	2022-11-25 09:41:32.694	0	-0.012	1.043	2.563	0	0	-3.45	-0.044	-172.156	0	0	0	0	0	0	0
WT333(F4E4E1AF1293)	3.79	13105	2022-11-25 09:41:32.694	0	-0.012	1.043	2.563	0	0	-3.439	-0.044	-172.183	0	0	0	0	0	0	0
WT333(F4E4E1AF1293)	3.79	13105	2022-11-25 09:41:32.694	0	-0.012	1.043	2.563	0	0	-3.428	-0.044	-172.211	0	0	0	0	0	0	0
WT333(F4E4E1AF1293)	3.79	13105	2022-11-25 09:41:32.694	0.003	-0.086	0.991	0.732	-0.183	0.061	-3.422	-0.044	-172.238	0	0	0	0	0	0	0
WT111(DD045F3F1DEA)	3.79	13108	2022-11-25 09:41:32.757	0.026	0.303	0.969	0	0	0	17.331	-1.533	-23.423	0	0	0	0	0	0	0
WT111(DD045F3F1DEA)	3.79	13108	2022-11-25 09:41:32.757	0.028	0.302	0.968	-0.061	0	0	17.331	-1.533	-23.423	0	0	0	0	0	0	0
WT111(DD045F3F1DEA)	3.79	13108	2022-11-25 09:41:32.757	0.028	0.302	0.968	-0.061	0	0	17.331	-1.533	-23.423	0	0	0	0	0	0	0
WT111(DD045F3F1DEA)	3.79	13108	2022-11-25 09:41:32.757	0.028	0.302	0.968	-0.061	0	0	17.331	-1.533	-23.423	0	0	0	0	0	0	0
WT111(DD045F3F1DEA)	3.79	13108	2022-11-25 09:41:32.757	0.028	0.302	0.968	-0.061	0	0	17.325	-1.533	-23.423	0	0	0	0	0	0	0
WT111(DD045F3F1DEA)	3.79	13108	2022-11-25 09:41:32.757	0.026	0.303	0.968	0	0	0	17.325	-1.533	-23.423	0	0	0	0	0	0	0
WT111(DD045F3F1DEA)	3.79	13108	2022-11-25 09:41:32.757	0.026	0.303	0.968	0	0	0	17.325	-1.533	-23.423	0	0	0	0	0	0	0
WT111(DD045F3F1DEA)	3.79	13108	2022-11-25 09:41:32.757	0.026	0.303	0.968	0	0	0	17.325	-1.533	-23.423	0	0	0	0	0	0	0
WT111(DD045F3F1DEA)	3.79	13108	2022-11-25 09:41:32.788	0.026	0.303	0.968	0	0	0	17.325	-1.533	-23.423	0	0	0	0	0	0	0
WT111(DD045F3F1DEA)	3.79	13108	2022-11-25 09:41:32.788	0.029	0.306	0.973	0.061	0	0	17.331	-1.533	-23.423	0	0	0	0	0	0	0
WT111(DD045F3F1DEA)	3.79	13108	2022-11-25 09:41:32.788	0.029	0.306	0.973	0.061	0	0	17.331	-1.533	-23.423	0	0	0	0	0	0	0
WT111(DD045F3F1DEA)	3.79	13108	2022-11-25 09:41:32.788	0.029	0.306	0.973	0.061	0	0	17.331	-1.533	-23.423	0	0	0	0	0	0	0
WT111(DD045F3F1DEA)	3.79	13108	2022-11-25 09:41:32.788	0.029	0.306	0.973	0.061	0	0	17.331	-1.533	-23.423	0	0	0	0	0	0	0
WT111(DD045F3F1DEA)	3.79	13108	2022-11-25 09:41:32.788	0.025	0.293	0.964	0	0	0	17.331	-1.533	-23.423	0	0	0	0	0	0	0
WT111(DD045F3F1DEA)	3.79	13108	2022-11-25 09:41:32.788	0.025	0.293	0.964	0	0	0	17.331	-1.533	-23.423	0	0	0	0	0	0	0
WT111(DD045F3F1DEA)	3.79	13108	2022-11-25 09:41:32.788	0.025	0.293	0.964	0	0	0	17.331	-1.533	-23.423	0	0	0	0	0	0	0
WT222(CAA14FCCF874)	3.75	13105	2022-11-25 09:41:32.788	-0.031	-0.012	1.001	-3.906	-0.061	0	-0.428	1.357	94.466	0	0	0	0	0	0	0
WT222(CAA14FCCF874)	3.75	13105	2022-11-25 09:41:32.788	-0.031	-0.012	1.001	-3.906	-0.061	0	-0.45	1.357	94.455	0	0	0	0	0	0	0
WT222(CAA14FCCF874)	3.75	13105	2022-11-25 09:41:32.788	-0.031	-0.012	1.001	-3.906	-0.061	0	-0.467	1.357	94.444	0	0	0	0	0	0	0
WT222(CAA14FCCF874)	3.75	13105	2022-11-25 09:41:32.788	-0.031	-0.012	1.001	-3.906	-0.061	0	-0.489	1.351	94.433	0	0	0	0	0	0	0
WT222(CAA14FCCF874)	3.75	13105	2022-11-25 09:41:32.788	-0.02	-0.017	0.996	0.183	-0.061	-0.305	-0.483	1.351	94.422	0	0	0	0	0	0	0
WT222(CAA14FCCF874)	3.75	13105	2022-11-25 09:41:32.788	-0.02	-0.017	0.996	0.183	-0.061	-0.305	-0.483	1.351	94.411	0	0	0	0	0	0	0
WT222(CAA14FCCF874)	3.75	13105	2022-11-25 09:41:32.788	-0.02	-0.017	0.996	0.183	-0.061	-0.305	-0.483	1.351	94.4	0	0	0	0	0	0	0
WT222(CAA14FCCF874)	3.75	13105	2022-11-25 09:41:32.788	-0.02	-0.017	0.996	0.183	-0.061	-0.305	-0.483	1.351	94.384	0	0	0	0	0	0	0
WT111(DD045F3F1DEA)	3.79	13108	2022-11-25 09:41:32.819	0.025	0.293	0.964	0	0	0	17.331	-1.533	-23.423	0	0	0	0	0	0	0
WT111(DD045F3F1DEA)	3.79	13108	2022-11-25 09:41:32.819	0.026	0.307	0.971	0.061	0	0	17.331	-1.533	-23.423	0	0	0	0	0	0	0
WT111(DD045F3F1DEA)	3.79	13108	2022-11-25 09:41:32.819	0.026	0.307	0.971	0.061	0	0	17.331	-1.533	-23.423	0	0	0	0	0	0	0
WT111(DD045F3F1DEA)	3.79	13108	2022-11-25 09:41:32.819	0.026	0.307	0.971	0.061	0	0	17.331	-1.533	-23.423	0	0	0	0	0	0	0
WT111(DD045F3F1DEA)	3.79	13108	2022-11-25 09:41:32.819	0.026	0.307	0.971	0.061	0	0	17.331	-1.533	-23.423	0	0	0	0	0	0	0
WT111(DD045F3F1DEA)	3.79	13108	2022-11-25 09:41:32.819	0.026	0.299	0.967	0	0	0	17.331	-1.533	-23.423	0	0	0	0	0	0	0
WT111(DD045F3F1DEA)	3.79	13108	2022-11-25 09:41:32.819	0.026	0.299	0.967	0	0	0	17.331	-1.533	-23.423	0	0	0	0	0	0	0
WT111(DD045F3F1DEA)	3.79	13108	2022-11-25 09:41:32.819	0.026	0.299	0.967	0	0	0	17.331	-1.533	-23.423	0	0	0	0	0	0	0
WT222(CAA14FCCF874)	3.75	13105	2022-11-25 09:41:32.819	-0.011	-0.014	1	-0.122	0.122	0.061	-0.379	1.351	94.109	0	0	0	0	0	0	0
WT222(CAA14FCCF874)	3.75	13105	2022-11-25 09:41:32.819	-0.011	-0.014	1	-0.122	0.122	0.061	-0.379	1.351	94.098	0	0	0	0	0	0	0
WT222(CAA14FCCF874)	3.75	13105	2022-11-25 09:41:32.819	-0.011	-0.014	1	-0.122	0.122	0.061	-0.379	1.351	94.087	0	0	0	0	0	0	0
WT222(CAA14FCCF874)	3.75	13105	2022-11-25 09:41:32.819	-0.009	-0.001	1.001	-1.099	-0.122	0.061	-0.385	1.351	94.076	0	0	0	0	0	0	0
WT222(CAA14FCCF874)	3.75	13105	2022-11-25 09:41:32.819	-0.009	-0.001	1.001	-1.099	-0.122	0.061	-0.39	1.351	94.065	0	0	0	0	0	0	0
WT222(CAA14FCCF874)	3.75	13105	2022-11-25 09:41:32.819	-0.009	-0.001	1.001	-1.099	-0.122	0.061	-0.401	1.351	94.054	0	0	0	0	0	0	0
WT222(CAA14FCCF874)	3.75	13105	2022-11-25 09:41:32.819	-0.009	-0.001	1.001	-1.099	-0.122	0.061	-0.406	1.351	94.043	0	0	0	0	0	0	0
WT222(CAA14FCCF874)	3.75	13105	2022-11-25 09:41:32.819	-0.027	-0.027	0.999	0.183	0	-0.061	-0.401	1.351	94.032	0	0	0	0	0	0	0
WT111(DD045F3F1DEA)	3.79	13108	2022-11-25 09:41:32.866	0.026	0.299	0.967	0	0	0	17.331	-1.533	-23.423	0	0	0	0	0	0	0
WT111(DD045F3F1DEA)	3.79	13108	2022-11-25 09:41:32.881	0.027	0.303	0.969	0	0	0	17.331	-1.533	-23.423	0	0	0	0	0	0	0
WT111(DD045F3F1DEA)	3.79	13108	2022-11-25 09:41:32.881	0.027	0.303	0.969	0	0	0	17.331	-1.533	-23.423	0	0	0	0	0	0	0
WT111(DD045F3F1DEA)	3.79	13108	2022-11-25 09:41:32.881	0.027	0.303	0.969	0	0	0	17.331	-1.533	-23.423	0	0	0	0	0	0	0
WT111(DD045F3F1DEA)	3.79	13108	2022-11-25 09:41:32.881	0.027	0.303	0.969	0	0	0	17.331	-1.533	-23.423	0	0	0	0	0	0	0
WT111(DD045F3F1DEA)	3.79	13108	2022-11-25 09:41:32.881	0.027	0.304	0.969	-0.061	0	0	17.331	-1.533	-23.423	0	0	0	0	0	0	0
WT111(DD045F3F1DEA)	3.79	13108	2022-11-25 09:41:32.881	0.027	0.304	0.969	-0.061	0	0	17.331	-1.533	-23.423	0	0	0	0	0	0	0
WT111(DD045F3F1DEA)	3.79	13108	2022-11-25 09:41:32.881	0.027	0.304	0.969	-0.061	0	0	17.331	-1.533	-23.423	0	0	0	0	0	0	0
WT222(CAA14FCCF874)	3.75	13105	2022-11-25 09:41:32.881	-0.027	-0.027	0.999	0.183	0	-0.061	-0.401	1.351	94.021	0	0	0	0	0	0	0
WT222(CAA14FCCF874)	3.75	13105	2022-11-25 09:41:32.881	-0.027	-0.027	0.999	0.183	0	-0.061	-0.401	1.351	94.01	0	0	0	0	0	0	0
WT222(CAA14FCCF874)	3.75	13105	2022-11-25 09:41:32.881	-0.027	-0.027	0.999	0.183	0	-0.061	-0.401	1.351	93.999	0	0	0	0	0	0	0
WT222(CAA14FCCF874)	3.75	13105	2022-11-25 09:41:32.881	-0.042	0.012	0.999	0.183	0	0.305	-0.401	1.351	93.988	0	0	0	0	0	0	0
WT222(CAA14FCCF874)	3.75	13105	2022-11-25 09:41:32.881	-0.042	0.012	0.999	0.183	0	0.305	-0.401	1.351	93.977	0	0	0	0	0	0	0
WT222(CAA14FCCF874)	3.75	13105	2022-11-25 09:41:32.881	-0.042	0.012	0.999	0.183	0	0.305	-0.401	1.351	93.966	0	0	0	0	0	0	0
WT222(CAA14FCCF874)	3.75	13105	2022-11-25 09:41:32.881	-0.042	0.012	0.999	0.183	0	0.305	-0.401	1.351	93.955	0	0	0	0	0	0	0
WT222(CAA14FCCF874)	3.75	13105	2022-11-25 09:41:32.881	-0.028	-0.016	1	-0.916	0.061	0.244	-0.406	1.351	93.95	0	0	0	0	0	0	0
WT111(DD045F3F1DEA)	3.79	13108	2022-11-25 09:41:32.897	0.027	0.304	0.969	-0.061	0	0	17.325	-1.533	-23.423	0	0	0	0	0	0	0
WT111(DD045F3F1DEA)	3.79	13108	2022-11-25 09:41:32.897	0.028	0.304	0.972	0.122	0	0	17.331	-1.533	-23.423	0	0	0	0	0	0	0
WT111(DD045F3F1DEA)	3.79	13108	2022-11-25 09:41:32.897	0.028	0.304	0.972	0.122	0	0	17.331	-1.533	-23.423	0	0	0	0	0	0	0
WT111(DD045F3F1DEA)	3.79	13108	2022-11-25 09:41:32.897	0.028	0.304	0.972	0.122	0	0	17.331	-1.533	-23.423	0	0	0	0	0	0	0
WT111(DD045F3F1DEA)	3.79	13108	2022-11-25 09:41:32.897	0.028	0.304	0.972	0.122	0	0	17.331	-1.533	-23.423	0	0	0	0	0	0	0
WT111(DD045F3F1DEA)	3.79	13108	2022-11-25 09:41:32.897	0.027	0.297	0.967	0	0	0	17.331	-1.533	-23.423	0	0	0	0	0	0	0
WT111(DD045F3F1DEA)	3.79	13108	2022-11-25 09:41:32.897	0.027	0.297	0.967	0	0	0	17.331	-1.533	-23.423	0	0	0	0	0	0	0
WT111(DD045F3F1DEA)	3.79	13108	2022-11-25 09:41:32.897	0.027	0.297	0.967	0	0	0	17.331	-1.533	-23.423	0	0	0	0	0	0	0
WT222(CAA14FCCF874)	3.75	13105	2022-11-25 09:41:32.913	-0.028	-0.016	1	-0.916	0.061	0.244	-0.406	1.357	93.939	0	0	0	0	0	0	0
WT222(CAA14FCCF874)	3.75	13105	2022-11-25 09:41:32.913	-0.028	-0.016	1	-0.916	0.061	0.244	-0.412	1.357	93.928	0	0	0	0	0	0	0
WT222(CAA14FCCF874)	3.75	13105	2022-11-25 09:41:32.913	-0.028	-0.016	1	-0.916	0.061	0.244	-0.417	1.357	93.917	0	0	0	0	0	0	0
WT222(CAA14FCCF874)	3.75	13105	2022-11-25 09:41:32.913	-0.004	-0.013	1.005	1.16	-0.061	0.305	-0.412	1.357	93.906	0	0	0	0	0	0	0
WT222(CAA14FCCF874)	3.75	13105	2022-11-25 09:41:32.913	-0.004	-0.013	1.005	1.16	-0.061	0.305	-0.406	1.357	93.895	0	0	0	0	0	0	0
WT222(CAA14FCCF874)	3.75	13105	2022-11-25 09:41:32.913	-0.004	-0.013	1.005	1.16	-0.061	0.305	-0.401	1.357	93.884	0	0	0	0	0	0	0
WT222(CAA14FCCF874)	3.75	13105	2022-11-25 09:41:32.913	-0.004	-0.013	1.005	1.16	-0.061	0.305	-0.396	1.357	93.873	0	0	0	0	0	0	0
WT222(CAA14FCCF874)	3.75	13105	2022-11-25 09:41:32.913	-0.01	0.023	1.004	-1.892	0	0.061	-0.406	1.357	93.862	0	0	0	0	0	0	0
WT222(CAA14FCCF874)	3.75	13105	2022-11-25 09:41:32.913	-0.01	0.023	1.004	-1.892	0	0.061	-0.417	1.357	93.845	0	0	0	0	0	0	0
WT222(CAA14FCCF874)	3.75	13105	2022-11-25 09:41:32.913	-0.01	0.023	1.004	-1.892	0	0.061	-0.423	1.357	93.834	0	0	0	0	0	0	0
WT222(CAA14FCCF874)	3.75	13105	2022-11-25 09:41:32.913	-0.01	0.023	1.004	-1.892	0	0.061	-0.434	1.357	93.823	0	0	0	0	0	0	0
WT222(CAA14FCCF874)	3.75	13105	2022-11-25 09:41:32.913	-0.031	-0.034	1	1.038	-0.122	0	-0.428	1.351	93.807	0	0	0	0	0	0	0
WT222(CAA14FCCF874)	3.75	13105	2022-11-25 09:41:32.913	-0.031	-0.034	1	1.038	-0.122	0	-0.423	1.351	93.796	0	0	0	0	0	0	0
WT222(CAA14FCCF874)	3.75	13105	2022-11-25 09:41:32.913	-0.031	-0.034	1	1.038	-0.122	0	-0.417	1.351	93.779	0	0	0	0	0	0	0
WT222(CAA14FCCF874)	3.75	13105	2022-11-25 09:41:32.913	-0.031	-0.034	1	1.038	-0.122	0	-0.412	1.351	93.768	0	0	0	0	0	0	0
WT222(CAA14FCCF874)	3.75	13105	2022-11-25 09:41:32.913	-0.041	-0.003	0.993	-1.404	0	0.122	-0.417	1.351	93.757	0	0	0	0	0	0	0
WT111(DD045F3F1DEA)	3.79	13108	2022-11-25 09:41:32.929	0.027	0.297	0.967	0	0	0	17.331	-1.533	-23.423	0	0	0	0	0	0	0
WT111(DD045F3F1DEA)	3.79	13108	2022-11-25 09:41:32.929	0.026	0.302	0.966	-0.122	-0.061	0	17.331	-1.533	-23.423	0	0	0	0	0	0	0
WT111(DD045F3F1DEA)	3.79	13108	2022-11-25 09:41:32.929	0.026	0.302	0.966	-0.122	-0.061	0	17.331	-1.533	-23.423	0	0	0	0	0	0	0
WT111(DD045F3F1DEA)	3.79	13108	2022-11-25 09:41:32.929	0.026	0.302	0.966	-0.122	-0.061	0	17.331	-1.533	-23.423	0	0	0	0	0	0	0
WT111(DD045F3F1DEA)	3.79	13108	2022-11-25 09:41:32.929	0.026	0.302	0.966	-0.122	-0.061	0	17.325	-1.533	-23.423	0	0	0	0	0	0	0
WT111(DD045F3F1DEA)	3.79	13108	2022-11-25 09:41:32.929	0.025	0.304	0.97	-0.061	0	0	17.325	-1.533	-23.423	0	0	0	0	0	0	0
WT111(DD045F3F1DEA)	3.79	13108	2022-11-25 09:41:32.929	0.025	0.304	0.97	-0.061	0	0	17.325	-1.533	-23.423	0	0	0	0	0	0	0
WT111(DD045F3F1DEA)	3.79	13108	2022-11-25 09:41:32.929	0.025	0.304	0.97	-0.061	0	0	17.325	-1.533	-23.423	0	0	0	0	0	0	0
WT222(CAA14FCCF874)	3.75	13105	2022-11-25 09:41:32.944	-0.034	-0.018	0.998	0.122	-0.061	0.671	-0.456	1.351	93.647	0	0	0	0	0	0	0
WT222(CAA14FCCF874)	3.75	13105	2022-11-25 09:41:32.944	-0.034	-0.018	0.998	0.122	-0.061	0.671	-0.456	1.351	93.636	0	0	0	0	0	0	0
WT222(CAA14FCCF874)	3.75	13105	2022-11-25 09:41:32.944	-0.034	-0.018	0.998	0.122	-0.061	0.671	-0.456	1.346	93.625	0	0	0	0	0	0	0
WT222(CAA14FCCF874)	3.75	13105	2022-11-25 09:41:32.944	-0.037	-0.005	1.008	0.671	0.061	0.366	-0.45	1.351	93.615	0	0	0	0	0	0	0
WT222(CAA14FCCF874)	3.75	13105	2022-11-25 09:41:32.944	-0.037	-0.005	1.008	0.671	0.061	0.366	-0.45	1.351	93.604	0	0	0	0	0	0	0
WT222(CAA14FCCF874)	3.75	13105	2022-11-25 09:41:32.944	-0.037	-0.005	1.008	0.671	0.061	0.366	-0.445	1.351	93.593	0	0	0	0	0	0	0
WT222(CAA14FCCF874)	3.75	13105	2022-11-25 09:41:32.944	-0.037	-0.005	1.008	0.671	0.061	0.366	-0.439	1.351	93.582	0	0	0	0	0	0	0
WT222(CAA14FCCF874)	3.75	13105	2022-11-25 09:41:32.944	-0.003	0.002	1.001	-0.122	-0.305	0.061	-0.445	1.351	93.565	0	0	0	0	0	0	0
WT111(DD045F3F1DEA)	3.79	13108	2022-11-25 09:41:32.960	0.025	0.304	0.97	-0.061	0	0	17.325	-1.533	-23.423	0	0	0	0	0	0	0
WT111(DD045F3F1DEA)	3.79	13108	2022-11-25 09:41:32.960	0.028	0.303	0.972	0.122	0	0	17.325	-1.533	-23.423	0	0	0	0	0	0	0
WT111(DD045F3F1DEA)	3.79	13108	2022-11-25 09:41:32.960	0.028	0.303	0.972	0.122	0	0	17.325	-1.533	-23.423	0	0	0	0	0	0	0
WT111(DD045F3F1DEA)	3.79	13108	2022-11-25 09:41:32.960	0.028	0.303	0.972	0.122	0	0	17.331	-1.533	-23.423	0	0	0	0	0	0	0
WT111(DD045F3F1DEA)	3.79	13108	2022-11-25 09:41:32.960	0.028	0.303	0.972	0.122	0	0	17.331	-1.533	-23.423	0	0	0	0	0	0	0
WT111(DD045F3F1DEA)	3.79	13108	2022-11-25 09:41:32.960	0.028	0.303	0.971	0	0	0	17.331	-1.533	-23.423	0	0	0	0	0	0	0
WT111(DD045F3F1DEA)	3.79	13108	2022-11-25 09:41:32.960	0.028	0.303	0.971	0	0	0	17.331	-1.533	-23.423	0	0	0	0	0	0	0
WT111(DD045F3F1DEA)	3.79	13108	2022-11-25 09:41:32.960	0.028	0.303	0.971	0	0	0	17.331	-1.533	-23.423	0	0	0	0	0	0	0
WT222(CAA14FCCF874)	3.75	13105	2022-11-25 09:41:32.975	-0.003	0.002	1.001	-0.122	-0.305	0.061	-0.445	1.346	93.554	0	0	0	0	0	0	0
WT222(CAA14FCCF874)	3.75	13105	2022-11-25 09:41:32.975	-0.003	0.002	1.001	-0.122	-0.305	0.061	-0.445	1.346	93.538	0	0	0	0	0	0	0
WT222(CAA14FCCF874)	3.75	13105	2022-11-25 09:41:32.975	-0.003	0.002	1.001	-0.122	-0.305	0.061	-0.445	1.346	93.527	0	0	0	0	0	0	0
WT222(CAA14FCCF874)	3.75	13105	2022-11-25 09:41:32.975	-0.032	-0.019	0.999	-0.183	-0.183	0.122	-0.445	1.34	93.51	0	0	0	0	0	0	0
WT222(CAA14FCCF874)	3.75	13105	2022-11-25 09:41:32.975	-0.032	-0.019	0.999	-0.183	-0.183	0.122	-0.445	1.34	93.499	0	0	0	0	0	0	0
WT222(CAA14FCCF874)	3.75	13105	2022-11-25 09:41:32.975	-0.032	-0.019	0.999	-0.183	-0.183	0.122	-0.445	1.34	93.483	0	0	0	0	0	0	0
WT222(CAA14FCCF874)	3.75	13105	2022-11-25 09:41:32.975	-0.032	-0.019	0.999	-0.183	-0.183	0.122	-0.45	1.34	93.472	0	0	0	0	0	0	0
WT222(CAA14FCCF874)	3.75	13105	2022-11-25 09:41:32.975	-0.03	-0.008	0.994	0.61	-0.122	0.305	-0.445	1.34	93.461	0	0	0	0	0	0	0
WT111(DD045F3F1DEA)	3.79	13108	2022-11-25 09:41:33.022	0.028	0.303	0.971	0	0	0	17.331	-1.533	-23.423	0	0	0	0	0	0	0
WT111(DD045F3F1DEA)	3.79	13108	2022-11-25 09:41:33.022	0.026	0.297	0.963	0.183	-0.061	0	17.331	-1.533	-23.423	0	0	0	0	0	0	0
WT111(DD045F3F1DEA)	3.79	13108	2022-11-25 09:41:33.022	0.026	0.297	0.963	0.183	-0.061	0	17.331	-1.533	-23.423	0	0	0	0	0	0	0
WT111(DD045F3F1DEA)	3.79	13108	2022-11-25 09:41:33.022	0.026	0.297	0.963	0.183	-0.061	0	17.331	-1.533	-23.423	0	0	0	0	0	0	0
WT111(DD045F3F1DEA)	3.79	13108	2022-11-25 09:41:33.022	0.026	0.297	0.963	0.183	-0.061	0	17.331	-1.533	-23.423	0	0	0	0	0	0	0
WT111(DD045F3F1DEA)	3.79	13108	2022-11-25 09:41:33.022	0.026	0.307	0.971	0	0	0	17.331	-1.533	-23.423	0	0	0	0	0	0	0
WT111(DD045F3F1DEA)	3.79	13108	2022-11-25 09:41:33.022	0.026	0.307	0.971	0	0	0	17.331	-1.533	-23.423	0	0	0	0	0	0	0
WT111(DD045F3F1DEA)	3.79	13108	2022-11-25 09:41:33.022	0.026	0.307	0.971	0	0	0	17.331	-1.533	-23.423	0	0	0	0	0	0	0
WT111(DD045F3F1DEA)	3.79	13108	2022-11-25 09:41:33.054	0.026	0.307	0.971	0	0	0	17.331	-1.533	-23.423	0	0	0	0	0	0	0
WT111(DD045F3F1DEA)	3.79	13108	2022-11-25 09:41:33.054	0.027	0.292	0.962	0.122	-0.061	0	17.331	-1.533	-23.423	0	0	0	0	0	0	0
WT111(DD045F3F1DEA)	3.79	13108	2022-11-25 09:41:33.054	0.027	0.292	0.962	0.122	-0.061	0	17.331	-1.533	-23.423	0	0	0	0	0	0	0
WT111(DD045F3F1DEA)	3.79	13108	2022-11-25 09:41:33.054	0.027	0.292	0.962	0.122	-0.061	0	17.336	-1.533	-23.423	0	0	0	0	0	0	0
WT111(DD045F3F1DEA)	3.79	13108	2022-11-25 09:41:33.054	0.027	0.292	0.962	0.122	-0.061	0	17.336	-1.533	-23.423	0	0	0	0	0	0	0
WT111(DD045F3F1DEA)	3.79	13108	2022-11-25 09:41:33.054	0.027	0.31	0.973	-0.122	0	0	17.331	-1.533	-23.423	0	0	0	0	0	0	0
WT111(DD045F3F1DEA)	3.79	13108	2022-11-25 09:41:33.054	0.027	0.31	0.973	-0.122	0	0	17.331	-1.533	-23.423	0	0	0	0	0	0	0
WT111(DD045F3F1DEA)	3.79	13108	2022-11-25 09:41:33.054	0.027	0.31	0.973	-0.122	0	0	17.331	-1.533	-23.423	0	0	0	0	0	0	0
WT333(F4E4E1AF1293)	3.79	13105	2022-11-25 09:41:33.054	0.035	-0.079	1.008	0.427	-0.244	-0.732	-3.576	-0.077	-173.974	0	0	0	0	0	0	0
WT333(F4E4E1AF1293)	3.79	13105	2022-11-25 09:41:33.054	0.035	-0.079	1.008	0.427	-0.244	-0.732	-3.571	-0.077	-174.018	0	0	0	0	0	0	0
WT333(F4E4E1AF1293)	3.79	13105	2022-11-25 09:41:33.054	-0.009	-0.051	1.018	1.526	0.061	0.244	-3.565	-0.077	-174.062	0	0	0	0	0	0	0
WT333(F4E4E1AF1293)	3.79	13105	2022-11-25 09:41:33.054	-0.009	-0.051	1.018	1.526	0.061	0.244	-3.56	-0.077	-174.106	0	0	0	0	0	0	0
WT333(F4E4E1AF1293)	3.79	13105	2022-11-25 09:41:33.054	-0.009	-0.051	1.018	1.526	0.061	0.244	-3.554	-0.077	-174.144	0	0	0	0	0	0	0
WT333(F4E4E1AF1293)	3.79	13105	2022-11-25 09:41:33.054	-0.009	-0.051	1.018	1.526	0.061	0.244	-3.549	-0.077	-174.188	0	0	0	0	0	0	0
WT333(F4E4E1AF1293)	3.79	13105	2022-11-25 09:41:33.054	-0.021	-0.056	1.012	-1.343	0.061	0	-3.554	-0.077	-174.232	0	0	0	0	0	0	0
WT333(F4E4E1AF1293)	3.79	13105	2022-11-25 09:41:33.054	-0.021	-0.056	1.012	-1.343	0.061	0	-3.56	-0.077	-174.276	0	0	0	0	0	0	0
WT111(DD045F3F1DEA)	3.79	13108	2022-11-25 09:41:33.085	0.027	0.304	0.97	0	-0.061	0	17.331	-1.533	-23.423	0	0	0	0	0	0	0
WT111(DD045F3F1DEA)	3.79	13108	2022-11-25 09:41:33.085	0.027	0.304	0.97	0	-0.061	0	17.331	-1.533	-23.423	0	0	0	0	0	0	0
WT111(DD045F3F1DEA)	3.79	13108	2022-11-25 09:41:33.085	0.027	0.304	0.97	0	-0.061	0	17.331	-1.533	-23.423	0	0	0	0	0	0	0
WT111(DD045F3F1DEA)	3.79	13108	2022-11-25 09:41:33.085	0.027	0.304	0.97	0	-0.061	0	17.331	-1.533	-23.423	0	0	0	0	0	0	0
WT111(DD045F3F1DEA)	3.79	13108	2022-11-25 09:41:33.085	0.025	0.291	0.964	0	-0.061	0	17.331	-1.533	-23.423	0	0	0	0	0	0	0
WT111(DD045F3F1DEA)	3.79	13108	2022-11-25 09:41:33.085	0.025	0.291	0.964	0	-0.061	0	17.331	-1.533	-23.423	0	0	0	0	0	0	0
WT111(DD045F3F1DEA)	3.79	13108	2022-11-25 09:41:33.085	0.025	0.291	0.964	0	-0.061	0	17.331	-1.533	-23.423	0	0	0	0	0	0	0
WT111(DD045F3F1DEA)	3.79	13108	2022-11-25 09:41:33.085	0.025	0.291	0.964	0	-0.061	0	17.331	-1.533	-23.423	0	0	0	0	0	0	0
WT333(F4E4E1AF1293)	3.79	13105	2022-11-25 09:41:33.085	-0.021	-0.056	1.012	-1.343	0.061	0	-3.571	-0.077	-174.326	0	0	0	0	0	0	0
WT333(F4E4E1AF1293)	3.79	13105	2022-11-25 09:41:33.085	-0.021	-0.056	1.012	-1.343	0.061	0	-3.576	-0.077	-174.37	0	0	0	0	0	0	0
WT333(F4E4E1AF1293)	3.79	13105	2022-11-25 09:41:33.085	0.006	-0.058	1.021	3.174	0	-0.244	-3.56	-0.077	-174.413	0	0	0	0	0	0	0
WT333(F4E4E1AF1293)	3.79	13105	2022-11-25 09:41:33.085	0.006	-0.058	1.021	3.174	0	-0.244	-3.543	-0.077	-174.463	0	0	0	0	0	0	0
WT333(F4E4E1AF1293)	3.79	13105	2022-11-25 09:41:33.085	0.006	-0.058	1.021	3.174	0	-0.244	-3.527	-0.077	-174.512	0	0	0	0	0	0	0
WT333(F4E4E1AF1293)	3.79	13105	2022-11-25 09:41:33.085	0.006	-0.058	1.021	3.174	0	-0.244	-3.516	-0.077	-174.562	0	0	0	0	0	0	0
WT333(F4E4E1AF1293)	3.79	13105	2022-11-25 09:41:33.085	-0.002	-0.059	1.02	-0.977	-0.244	-0.366	-3.521	-0.077	-174.611	0	0	0	0	0	0	0
WT333(F4E4E1AF1293)	3.79	13105	2022-11-25 09:41:33.085	-0.002	-0.059	1.02	-0.977	-0.244	-0.366	-3.521	-0.077	-174.661	0	0	0	0	0	0	0
WT222(CAA14FCCF874)	3.75	13105	2022-11-25 09:41:33.085	0.013	0.005	1.011	-1.953	0.061	-0.427	-0.483	1.335	93.334	0	0	0	0	0	0	0
WT222(CAA14FCCF874)	3.75	13105	2022-11-25 09:41:33.101	0.013	0.005	1.011	-1.953	0.061	-0.427	-0.494	1.335	93.318	0	0	0	0	0	0	0
WT222(CAA14FCCF874)	3.75	13105	2022-11-25 09:41:33.101	0.013	0.005	1.011	-1.953	0.061	-0.427	-0.505	1.335	93.296	0	0	0	0	0	0	0
WT222(CAA14FCCF874)	3.75	13105	2022-11-25 09:41:33.101	-0.024	-0.01	0.999	-2.197	0	0.549	-0.516	1.335	93.285	0	0	0	0	0	0	0
WT222(CAA14FCCF874)	3.75	13105	2022-11-25 09:41:33.101	-0.024	-0.01	0.999	-2.197	0	0.549	-0.522	1.329	93.274	0	0	0	0	0	0	0
WT222(CAA14FCCF874)	3.75	13105	2022-11-25 09:41:33.101	-0.024	-0.01	0.999	-2.197	0	0.549	-0.533	1.329	93.257	0	0	0	0	0	0	0
WT222(CAA14FCCF874)	3.75	13105	2022-11-25 09:41:33.101	-0.035	-0.016	0.997	0.122	-0.061	0.183	-0.533	1.329	93.246	0	0	0	0	0	0	0
WT222(CAA14FCCF874)	3.75	13105	2022-11-25 09:41:33.101	-0.035	-0.016	0.997	0.122	-0.061	0.183	-0.533	1.329	93.23	0	0	0	0	0	0	0
WT222(CAA14FCCF874)	3.75	13105	2022-11-25 09:41:33.101	-0.035	-0.016	0.997	0.122	-0.061	0.183	-0.533	1.329	93.219	0	0	0	0	0	0	0
WT222(CAA14FCCF874)	3.75	13105	2022-11-25 09:41:33.101	-0.035	-0.016	0.997	0.122	-0.061	0.183	-0.533	1.329	93.203	0	0	0	0	0	0	0
WT222(CAA14FCCF874)	3.75	13105	2022-11-25 09:41:33.101	-0.067	0.001	0.995	-3.235	0.122	-0.122	-0.549	1.329	93.186	0	0	0	0	0	0	0
WT222(CAA14FCCF874)	3.75	13105	2022-11-25 09:41:33.101	-0.067	0.001	0.995	-3.235	0.122	-0.122	-0.56	1.329	93.17	0	0	0	0	0	0	0
WT222(CAA14FCCF874)	3.75	13105	2022-11-25 09:41:33.101	-0.067	0.001	0.995	-3.235	0.122	-0.122	-0.577	1.329	93.153	0	0	0	0	0	0	0
WT222(CAA14FCCF874)	3.75	13105	2022-11-25 09:41:33.101	-0.067	0.001	0.995	-3.235	0.122	-0.122	-0.593	1.335	93.137	0	0	0	0	0	0	0
WT222(CAA14FCCF874)	3.75	13105	2022-11-25 09:41:33.101	0.022	-0.052	0.995	1.221	0	0.244	-0.588	1.335	93.12	0	0	0	0	0	0	0
WT222(CAA14FCCF874)	3.75	13105	2022-11-25 09:41:33.101	0.022	-0.052	0.995	1.221	0	0.244	-0.582	1.335	93.109	0	0	0	0	0	0	0
WT111(DD045F3F1DEA)	3.79	13108	2022-11-25 09:41:33.147	0.028	0.313	0.977	0	0	0	17.331	-1.533	-23.423	0	0	0	0	0	0	0
WT111(DD045F3F1DEA)	3.79	13108	2022-11-25 09:41:33.147	0.028	0.313	0.977	0	0	0	17.331	-1.533	-23.423	0	0	0	0	0	0	0
WT111(DD045F3F1DEA)	3.79	13108	2022-11-25 09:41:33.147	0.028	0.313	0.977	0	0	0	17.331	-1.533	-23.423	0	0	0	0	0	0	0
WT111(DD045F3F1DEA)	3.79	13108	2022-11-25 09:41:33.147	0.028	0.313	0.977	0	0	0	17.331	-1.533	-23.423	0	0	0	0	0	0	0
WT111(DD045F3F1DEA)	3.79	13108	2022-11-25 09:41:33.147	0.026	0.292	0.961	-0.061	0	0	17.331	-1.533	-23.423	0	0	0	0	0	0	0
WT111(DD045F3F1DEA)	3.79	13108	2022-11-25 09:41:33.147	0.026	0.292	0.961	-0.061	0	0	17.331	-1.533	-23.423	0	0	0	0	0	0	0
WT111(DD045F3F1DEA)	3.79	13108	2022-11-25 09:41:33.147	0.026	0.292	0.961	-0.061	0	0	17.331	-1.533	-23.423	0	0	0	0	0	0	0
WT111(DD045F3F1DEA)	3.79	13108	2022-11-25 09:41:33.147	0.026	0.292	0.961	-0.061	0	0	17.331	-1.533	-23.423	0	0	0	0	0	0	0
WT333(F4E4E1AF1293)	3.79	13105	2022-11-25 09:41:33.147	-0.002	-0.059	1.02	-0.977	-0.244	-0.366	-3.527	-0.082	-174.71	0	0	0	0	0	0	0
WT333(F4E4E1AF1293)	3.79	13105	2022-11-25 09:41:33.147	-0.002	-0.059	1.02	-0.977	-0.244	-0.366	-3.532	-0.082	-174.76	0	0	0	0	0	0	0
WT333(F4E4E1AF1293)	3.79	13105	2022-11-25 09:41:33.147	0	-0.062	1.013	0	-0.122	0	-3.532	-0.082	-174.809	0	0	0	0	0	0	0
WT333(F4E4E1AF1293)	3.79	13105	2022-11-25 09:41:33.147	0	-0.062	1.013	0	-0.122	0	-3.532	-0.082	-174.858	0	0	0	0	0	0	0
WT333(F4E4E1AF1293)	3.79	13105	2022-11-25 09:41:33.147	0	-0.062	1.013	0	-0.122	0	-3.532	-0.082	-174.908	0	0	0	0	0	0	0
WT333(F4E4E1AF1293)	3.79	13105	2022-11-25 09:41:33.147	0	-0.062	1.013	0	-0.122	0	-3.532	-0.082	-174.957	0	0	0	0	0	0	0
WT333(F4E4E1AF1293)	3.79	13105	2022-11-25 09:41:33.147	0.021	-0.07	1.004	-0.793	0.122	0.61	-3.538	-0.082	-175.007	0	0	0	0	0	0	0
WT333(F4E4E1AF1293)	3.79	13105	2022-11-25 09:41:33.147	0.021	-0.07	1.004	-0.793	0.122	0.61	-3.543	-0.082	-175.056	0	0	0	0	0	0	0
WT222(CAA14FCCF874)	3.75	13105	2022-11-25 09:41:33.147	0.022	-0.052	0.995	1.221	0	0.244	-0.577	1.335	93.098	0	0	0	0	0	0	0
WT222(CAA14FCCF874)	3.75	13105	2022-11-25 09:41:33.147	0.022	-0.052	0.995	1.221	0	0.244	-0.571	1.335	93.082	0	0	0	0	0	0	0
WT222(CAA14FCCF874)	3.75	13105	2022-11-25 09:41:33.147	-0.058	0.01	0.99	0.793	0.244	0.366	-0.566	1.335	93.071	0	0	0	0	0	0	0
WT222(CAA14FCCF874)	3.75	13105	2022-11-25 09:41:33.147	-0.058	0.01	0.99	0.793	0.244	0.366	-0.56	1.335	93.054	0	0	0	0	0	0	0
WT222(CAA14FCCF874)	3.75	13105	2022-11-25 09:41:33.147	-0.058	0.01	0.99	0.793	0.244	0.366	-0.56	1.34	93.043	0	0	0	0	0	0	0
WT222(CAA14FCCF874)	3.75	13105	2022-11-25 09:41:33.147	-0.058	0.01	0.99	0.793	0.244	0.366	-0.555	1.34	93.027	0	0	0	0	0	0	0
WT222(CAA14FCCF874)	3.75	13105	2022-11-25 09:41:33.147	0.023	-0.016	1	-1.343	0.122	0.061	-0.56	1.34	93.016	0	0	0	0	0	0	0
WT222(CAA14FCCF874)	3.75	13105	2022-11-25 09:41:33.147	0.023	-0.016	1	-1.343	0.122	0.061	-0.571	1.34	92.999	0	0	0	0	0	0	0
WT222(CAA14FCCF874)	3.75	13105	2022-11-25 09:41:33.147	0.023	-0.016	1	-1.343	0.122	0.061	-0.577	1.34	92.983	0	0	0	0	0	0	0
WT222(CAA14FCCF874)	3.75	13105	2022-11-25 09:41:33.147	0.023	-0.016	1	-1.343	0.122	0.061	-0.582	1.34	92.966	0	0	0	0	0	0	0
WT222(CAA14FCCF874)	3.75	13105	2022-11-25 09:41:33.147	-0.061	-0.006	1.004	-0.061	-0.244	-0.122	-0.582	1.34	92.955	0	0	0	0	0	0	0
WT222(CAA14FCCF874)	3.75	13105	2022-11-25 09:41:33.147	-0.061	-0.006	1.004	-0.061	-0.244	-0.122	-0.582	1.34	92.939	0	0	0	0	0	0	0
WT222(CAA14FCCF874)	3.75	13105	2022-11-25 09:41:33.147	-0.061	-0.006	1.004	-0.061	-0.244	-0.122	-0.582	1.335	92.922	0	0	0	0	0	0	0
WT222(CAA14FCCF874)	3.75	13105	2022-11-25 09:41:33.147	-0.061	-0.006	1.004	-0.061	-0.244	-0.122	-0.582	1.335	92.906	0	0	0	0	0	0	0
WT222(CAA14FCCF874)	3.75	13105	2022-11-25 09:41:33.147	0.011	-0.02	1	0.366	0	0	-0.582	1.335	92.889	0	0	0	0	0	0	0
WT222(CAA14FCCF874)	3.75	13105	2022-11-25 09:41:33.147	0.011	-0.02	1	0.366	0	0	-0.582	1.335	92.873	0	0	0	0	0	0	0
WT111(DD045F3F1DEA)	3.79	13108	2022-11-25 09:41:33.179	0.027	0.307	0.972	0	0	0	17.331	-1.533	-23.423	0	0	0	0	0	0	0
WT111(DD045F3F1DEA)	3.79	13108	2022-11-25 09:41:33.179	0.027	0.307	0.972	0	0	0	17.331	-1.533	-23.423	0	0	0	0	0	0	0
WT111(DD045F3F1DEA)	3.79	13108	2022-11-25 09:41:33.179	0.027	0.307	0.972	0	0	0	17.331	-1.533	-23.423	0	0	0	0	0	0	0
WT111(DD045F3F1DEA)	3.79	13108	2022-11-25 09:41:33.179	0.027	0.307	0.972	0	0	0	17.331	-1.533	-23.423	0	0	0	0	0	0	0
WT111(DD045F3F1DEA)	3.79	13108	2022-11-25 09:41:33.179	0.025	0.305	0.971	-0.122	0	0	17.325	-1.533	-23.423	0	0	0	0	0	0	0
WT111(DD045F3F1DEA)	3.79	13108	2022-11-25 09:41:33.179	0.025	0.305	0.971	-0.122	0	0	17.325	-1.533	-23.423	0	0	0	0	0	0	0
WT111(DD045F3F1DEA)	3.79	13108	2022-11-25 09:41:33.179	0.025	0.305	0.971	-0.122	0	0	17.325	-1.533	-23.423	0	0	0	0	0	0	0
WT111(DD045F3F1DEA)	3.79	13108	2022-11-25 09:41:33.179	0.025	0.305	0.971	-0.122	0	0	17.325	-1.533	-23.423	0	0	0	0	0	0	0
WT111(DD045F3F1DEA)	3.79	13108	2022-11-25 09:41:33.210	0.026	0.303	0.968	0	0	0	17.325	-1.533	-23.423	0	0	0	0	0	0	0
WT111(DD045F3F1DEA)	3.79	13108	2022-11-25 09:41:33.210	0.026	0.303	0.968	0	0	0	17.325	-1.533	-23.423	0	0	0	0	0	0	0
WT111(DD045F3F1DEA)	3.79	13108	2022-11-25 09:41:33.210	0.026	0.303	0.968	0	0	0	17.325	-1.533	-23.423	0	0	0	0	0	0	0
WT111(DD045F3F1DEA)	3.79	13108	2022-11-25 09:41:33.210	0.026	0.303	0.968	0	0	0	17.325	-1.533	-23.423	0	0	0	0	0	0	0
WT111(DD045F3F1DEA)	3.79	13108	2022-11-25 09:41:33.210	0.026	0.298	0.967	0	0	0	17.325	-1.533	-23.423	0	0	0	0	0	0	0
WT111(DD045F3F1DEA)	3.79	13108	2022-11-25 09:41:33.210	0.026	0.298	0.967	0	0	0	17.325	-1.533	-23.423	0	0	0	0	0	0	0
WT111(DD045F3F1DEA)	3.79	13108	2022-11-25 09:41:33.210	0.026	0.298	0.967	0	0	0	17.325	-1.533	-23.423	0	0	0	0	0	0	0
WT111(DD045F3F1DEA)	3.79	13108	2022-11-25 09:41:33.210	0.026	0.298	0.967	0	0	0	17.325	-1.533	-23.423	0	0	0	0	0	0	0
WT111(DD045F3F1DEA)	3.79	13108	2022-11-25 09:41:33.241	0.027	0.311	0.974	0.305	0	0	17.325	-1.533	-23.423	0	0	0	0	0	0	0
WT111(DD045F3F1DEA)	3.79	13108	2022-11-25 09:41:33.241	0.027	0.311	0.974	0.305	0	0	17.331	-1.533	-23.423	0	0	0	0	0	0	0
WT111(DD045F3F1DEA)	3.79	13108	2022-11-25 09:41:33.241	0.027	0.311	0.974	0.305	0	0	17.331	-1.533	-23.423	0	0	0	0	0	0	0
WT111(DD045F3F1DEA)	3.79	13108	2022-11-25 09:41:33.241	0.027	0.311	0.974	0.305	0	0	17.331	-1.533	-23.423	0	0	0	0	0	0	0
WT111(DD045F3F1DEA)	3.79	13108	2022-11-25 09:41:33.241	0.027	0.298	0.966	0	-0.061	0	17.331	-1.533	-23.423	0	0	0	0	0	0	0
WT111(DD045F3F1DEA)	3.79	13108	2022-11-25 09:41:33.241	0.027	0.298	0.966	0	-0.061	0	17.331	-1.533	-23.423	0	0	0	0	0	0	0
WT111(DD045F3F1DEA)	3.79	13108	2022-11-25 09:41:33.241	0.027	0.298	0.966	0	-0.061	0	17.331	-1.533	-23.423	0	0	0	0	0	0	0
WT111(DD045F3F1DEA)	3.79	13108	2022-11-25 09:41:33.241	0.027	0.298	0.966	0	-0.061	0	17.331	-1.533	-23.423	0	0	0	0	0	0	0
WT111(DD045F3F1DEA)	3.79	13108	2022-11-25 09:41:33.257	0.024	0.303	0.964	0	0	0	17.331	-1.533	-23.423	0	0	0	0	0	0	0
WT111(DD045F3F1DEA)	3.79	13108	2022-11-25 09:41:33.257	0.024	0.303	0.964	0	0	0	17.331	-1.533	-23.423	0	0	0	0	0	0	0
WT111(DD045F3F1DEA)	3.79	13108	2022-11-25 09:41:33.257	0.024	0.303	0.964	0	0	0	17.331	-1.533	-23.423	0	0	0	0	0	0	0
WT111(DD045F3F1DEA)	3.79	13108	2022-11-25 09:41:33.257	0.024	0.303	0.964	0	0	0	17.331	-1.533	-23.423	0	0	0	0	0	0	0
WT111(DD045F3F1DEA)	3.79	13108	2022-11-25 09:41:33.257	0.027	0.299	0.97	0.183	-0.122	0	17.331	-1.533	-23.423	0	0	0	0	0	0	0
WT111(DD045F3F1DEA)	3.79	13108	2022-11-25 09:41:33.257	0.027	0.299	0.97	0.183	-0.122	0	17.336	-1.533	-23.423	0	0	0	0	0	0	0
WT111(DD045F3F1DEA)	3.79	13108	2022-11-25 09:41:33.257	0.027	0.299	0.97	0.183	-0.122	0	17.336	-1.533	-23.423	0	0	0	0	0	0	0
WT111(DD045F3F1DEA)	3.79	13108	2022-11-25 09:41:33.257	0.027	0.299	0.97	0.183	-0.122	0	17.336	-1.533	-23.428	0	0	0	0	0	0	0
WT333(F4E4E1AF1293)	3.79	13105	2022-11-25 09:41:33.272	-0.028	-0.052	1.021	-0.671	-0.061	0.122	-3.543	-0.088	-175.529	0	0	0	0	0	0	0
WT333(F4E4E1AF1293)	3.79	13105	2022-11-25 09:41:33.272	-0.028	-0.052	1.021	-0.671	-0.061	0.122	-3.549	-0.088	-175.583	0	0	0	0	0	0	0
WT333(F4E4E1AF1293)	3.79	13105	2022-11-25 09:41:33.272	-0.021	-0.079	1.009	0	-0.061	0.305	-3.549	-0.088	-175.638	0	0	0	0	0	0	0
WT333(F4E4E1AF1293)	3.79	13105	2022-11-25 09:41:33.272	-0.021	-0.079	1.009	0	-0.061	0.305	-3.549	-0.088	-175.688	0	0	0	0	0	0	0
WT333(F4E4E1AF1293)	3.79	13105	2022-11-25 09:41:33.272	-0.021	-0.079	1.009	0	-0.061	0.305	-3.549	-0.088	-175.743	0	0	0	0	0	0	0
WT333(F4E4E1AF1293)	3.79	13105	2022-11-25 09:41:33.272	-0.021	-0.079	1.009	0	-0.061	0.305	-3.549	-0.088	-175.798	0	0	0	0	0	0	0
WT333(F4E4E1AF1293)	3.79	13105	2022-11-25 09:41:33.272	0.034	-0.057	1.012	1.587	0	0.549	-3.543	-0.088	-175.853	0	0	0	0	0	0	0
WT333(F4E4E1AF1293)	3.79	13105	2022-11-25 09:41:33.272	0.034	-0.057	1.012	1.587	0	0.549	-3.532	-0.088	-175.908	0	0	0	0	0	0	0
WT111(DD045F3F1DEA)	3.79	13108	2022-11-25 09:41:33.288	0.026	0.299	0.965	-0.244	0	0	17.336	-1.533	-23.428	0	0	0	0	0	0	0
WT111(DD045F3F1DEA)	3.79	13108	2022-11-25 09:41:33.288	0.026	0.299	0.965	-0.244	0	0	17.331	-1.533	-23.428	0	0	0	0	0	0	0
WT111(DD045F3F1DEA)	3.79	13108	2022-11-25 09:41:33.288	0.026	0.299	0.965	-0.244	0	0	17.331	-1.533	-23.428	0	0	0	0	0	0	0
WT111(DD045F3F1DEA)	3.79	13108	2022-11-25 09:41:33.288	0.026	0.299	0.965	-0.244	0	0	17.331	-1.533	-23.428	0	0	0	0	0	0	0
WT111(DD045F3F1DEA)	3.79	13108	2022-11-25 09:41:33.288	0.028	0.305	0.973	0.183	-0.061	0	17.331	-1.533	-23.428	0	0	0	0	0	0	0
WT111(DD045F3F1DEA)	3.79	13108	2022-11-25 09:41:33.288	0.028	0.305	0.973	0.183	-0.061	0	17.331	-1.533	-23.428	0	0	0	0	0	0	0
WT111(DD045F3F1DEA)	3.79	13108	2022-11-25 09:41:33.288	0.028	0.305	0.973	0.183	-0.061	0	17.331	-1.533	-23.428	0	0	0	0	0	0	0
WT111(DD045F3F1DEA)	3.79	13108	2022-11-25 09:41:33.288	0.028	0.305	0.973	0.183	-0.061	0	17.336	-1.538	-23.428	0	0	0	0	0	0	0
WT222(CAA14FCCF874)	3.75	13105	2022-11-25 09:41:33.304	0.011	-0.02	1	0.366	0	0	-0.577	1.335	92.856	0	0	0	0	0	0	0
WT222(CAA14FCCF874)	3.75	13105	2022-11-25 09:41:33.304	0.011	-0.02	1	0.366	0	0	-0.577	1.335	92.84	0	0	0	0	0	0	0
WT222(CAA14FCCF874)	3.75	13105	2022-11-25 09:41:33.304	-0.025	0.014	1.001	-0.183	-0.122	-0.122	-0.577	1.335	92.823	0	0	0	0	0	0	0
WT222(CAA14FCCF874)	3.75	13105	2022-11-25 09:41:33.304	-0.025	0.014	1.001	-0.183	-0.122	-0.122	-0.582	1.335	92.807	0	0	0	0	0	0	0
WT222(CAA14FCCF874)	3.75	13105	2022-11-25 09:41:33.304	-0.025	0.014	1.001	-0.183	-0.122	-0.122	-0.582	1.329	92.791	0	0	0	0	0	0	0
WT222(CAA14FCCF874)	3.75	13105	2022-11-25 09:41:33.304	-0.025	0.014	1.001	-0.183	-0.122	-0.122	-0.582	1.329	92.774	0	0	0	0	0	0	0
WT222(CAA14FCCF874)	3.75	13105	2022-11-25 09:41:33.304	-0.044	-0.032	0.996	-0.183	0	-0.061	-0.582	1.329	92.758	0	0	0	0	0	0	0
WT222(CAA14FCCF874)	3.75	13105	2022-11-25 09:41:33.304	-0.044	-0.032	0.996	-0.183	0	-0.061	-0.582	1.329	92.741	0	0	0	0	0	0	0
WT111(DD045F3F1DEA)	3.79	13108	2022-11-25 09:41:33.319	0.025	0.297	0.966	-0.122	0	0	17.336	-1.538	-23.428	0	0	0	0	0	0	0
WT111(DD045F3F1DEA)	3.79	13108	2022-11-25 09:41:33.319	0.025	0.297	0.966	-0.122	0	0	17.331	-1.533	-23.428	0	0	0	0	0	0	0
WT111(DD045F3F1DEA)	3.79	13108	2022-11-25 09:41:33.319	0.025	0.297	0.966	-0.122	0	0	17.331	-1.533	-23.428	0	0	0	0	0	0	0
WT111(DD045F3F1DEA)	3.79	13108	2022-11-25 09:41:33.319	0.025	0.297	0.966	-0.122	0	0	17.331	-1.533	-23.428	0	0	0	0	0	0	0
WT111(DD045F3F1DEA)	3.79	13108	2022-11-25 09:41:33.319	0.026	0.302	0.964	0.061	-0.061	0	17.331	-1.533	-23.428	0	0	0	0	0	0	0
WT111(DD045F3F1DEA)	3.79	13108	2022-11-25 09:41:33.319	0.026	0.302	0.964	0.061	-0.061	0	17.331	-1.538	-23.428	0	0	0	0	0	0	0
WT111(DD045F3F1DEA)	3.79	13108	2022-11-25 09:41:33.319	0.026	0.302	0.964	0.061	-0.061	0	17.331	-1.538	-23.428	0	0	0	0	0	0	0
WT111(DD045F3F1DEA)	3.79	13108	2022-11-25 09:41:33.319	0.026	0.302	0.964	0.061	-0.061	0	17.331	-1.538	-23.428	0	0	0	0	0	0	0
WT111(DD045F3F1DEA)	3.79	13108	2022-11-25 09:41:33.382	0.026	0.301	0.97	-0.061	0	0	17.331	-1.538	-23.428	0	0	0	0	0	0	0
WT111(DD045F3F1DEA)	3.79	13108	2022-11-25 09:41:33.382	0.026	0.301	0.97	-0.061	0	0	17.331	-1.538	-23.428	0	0	0	0	0	0	0
WT111(DD045F3F1DEA)	3.79	13108	2022-11-25 09:41:33.382	0.026	0.301	0.97	-0.061	0	0	17.331	-1.538	-23.428	0	0	0	0	0	0	0
WT111(DD045F3F1DEA)	3.79	13108	2022-11-25 09:41:33.382	0.026	0.301	0.97	-0.061	0	0	17.331	-1.533	-23.428	0	0	0	0	0	0	0
WT111(DD045F3F1DEA)	3.79	13108	2022-11-25 09:41:33.382	0.027	0.302	0.971	0	0	0	17.331	-1.533	-23.428	0	0	0	0	0	0	0
WT111(DD045F3F1DEA)	3.79	13108	2022-11-25 09:41:33.382	0.027	0.302	0.971	0	0	0	17.331	-1.533	-23.428	0	0	0	0	0	0	0
WT111(DD045F3F1DEA)	3.79	13108	2022-11-25 09:41:33.382	0.027	0.302	0.971	0	0	0	17.331	-1.533	-23.428	0	0	0	0	0	0	0
WT111(DD045F3F1DEA)	3.79	13108	2022-11-25 09:41:33.382	0.027	0.302	0.971	0	0	0	17.331	-1.533	-23.428	0	0	0	0	0	0	0
WT333(F4E4E1AF1293)	3.79	13105	2022-11-25 09:41:33.382	0.034	-0.057	1.012	1.587	0	0.549	-3.527	-0.088	-175.963	0	0	0	0	0	0	0
WT333(F4E4E1AF1293)	3.79	13105	2022-11-25 09:41:33.397	0.034	-0.057	1.012	1.587	0	0.549	-3.521	-0.088	-176.017	0	0	0	0	0	0	0
WT333(F4E4E1AF1293)	3.79	13105	2022-11-25 09:41:33.397	0.014	-0.088	1.009	-4.333	-0.183	-0.305	-3.543	-0.088	-176.078	0	0	0	0	0	0	0
WT333(F4E4E1AF1293)	3.79	13105	2022-11-25 09:41:33.397	0.014	-0.088	1.009	-4.333	-0.183	-0.305	-3.565	-0.088	-176.138	0	0	0	0	0	0	0
WT333(F4E4E1AF1293)	3.79	13105	2022-11-25 09:41:33.397	0.014	-0.088	1.009	-4.333	-0.183	-0.305	-3.587	-0.088	-176.199	0	0	0	0	0	0	0
WT333(F4E4E1AF1293)	3.79	13105	2022-11-25 09:41:33.397	0.014	-0.088	1.009	-4.333	-0.183	-0.305	-3.609	-0.093	-176.259	0	0	0	0	0	0	0
WT333(F4E4E1AF1293)	3.79	13105	2022-11-25 09:41:33.397	-0.017	-0.045	1.019	1.526	-0.061	0	-3.604	-0.093	-176.32	0	0	0	0	0	0	0
WT333(F4E4E1AF1293)	3.79	13105	2022-11-25 09:41:33.397	-0.017	-0.045	1.019	1.526	-0.061	0	-3.598	-0.093	-176.38	0	0	0	0	0	0	0
WT111(DD045F3F1DEA)	3.79	13108	2022-11-25 09:41:33.413	0.025	0.305	0.968	-0.244	0	0	17.331	-1.533	-23.428	0	0	0	0	0	0	0
WT111(DD045F3F1DEA)	3.79	13108	2022-11-25 09:41:33.413	0.025	0.305	0.968	-0.244	0	0	17.325	-1.533	-23.428	0	0	0	0	0	0	0
WT111(DD045F3F1DEA)	3.79	13108	2022-11-25 09:41:33.413	0.025	0.305	0.968	-0.244	0	0	17.325	-1.533	-23.428	0	0	0	0	0	0	0
WT111(DD045F3F1DEA)	3.79	13108	2022-11-25 09:41:33.413	0.025	0.305	0.968	-0.244	0	0	17.325	-1.533	-23.428	0	0	0	0	0	0	0
WT111(DD045F3F1DEA)	3.79	13108	2022-11-25 09:41:33.413	0.027	0.3	0.974	0.366	0	0	17.325	-1.533	-23.428	0	0	0	0	0	0	0
WT111(DD045F3F1DEA)	3.79	13108	2022-11-25 09:41:33.413	0.027	0.3	0.974	0.366	0	0	17.331	-1.533	-23.428	0	0	0	0	0	0	0
WT111(DD045F3F1DEA)	3.79	13108	2022-11-25 09:41:33.413	0.027	0.3	0.974	0.366	0	0	17.331	-1.533	-23.428	0	0	0	0	0	0	0
WT111(DD045F3F1DEA)	3.79	13108	2022-11-25 09:41:33.413	0.027	0.3	0.974	0.366	0	0	17.331	-1.533	-23.428	0	0	0	0	0	0	0
WT222(CAA14FCCF874)	3.75	13105	2022-11-25 09:41:33.428	-0.044	-0.032	0.996	-0.183	0	-0.061	-0.582	1.329	92.725	0	0	0	0	0	0	0
WT222(CAA14FCCF874)	3.75	13105	2022-11-25 09:41:33.428	-0.044	-0.032	0.996	-0.183	0	-0.061	-0.582	1.329	92.708	0	0	0	0	0	0	0
WT222(CAA14FCCF874)	3.75	13105	2022-11-25 09:41:33.428	-0.01	0.021	1.002	-1.221	-0.122	0	-0.588	1.329	92.692	0	0	0	0	0	0	0
WT222(CAA14FCCF874)	3.75	13105	2022-11-25 09:41:33.428	-0.01	0.021	1.002	-1.221	-0.122	0	-0.599	1.329	92.675	0	0	0	0	0	0	0
WT222(CAA14FCCF874)	3.75	13105	2022-11-25 09:41:33.428	-0.01	0.021	1.002	-1.221	-0.122	0	-0.604	1.329	92.659	0	0	0	0	0	0	0
WT222(CAA14FCCF874)	3.75	13105	2022-11-25 09:41:33.428	-0.01	0.021	1.002	-1.221	-0.122	0	-0.604	1.329	92.642	0	0	0	0	0	0	0
WT222(CAA14FCCF874)	3.75	13105	2022-11-25 09:41:33.428	-0.021	-0.059	0.996	-2.747	0.061	0.061	-0.621	1.329	92.626	0	0	0	0	0	0	0
WT222(CAA14FCCF874)	3.75	13105	2022-11-25 09:41:33.428	-0.021	-0.059	0.996	-2.747	0.061	0.061	-0.632	1.329	92.609	0	0	0	0	0	0	0
WT111(DD045F3F1DEA)	3.79	13108	2022-11-25 09:41:33.444	0.026	0.305	0.965	0	0	0	17.331	-1.533	-23.428	0	0	0	0	0	0	0
WT111(DD045F3F1DEA)	3.79	13108	2022-11-25 09:41:33.444	0.026	0.305	0.965	0	0	0	17.331	-1.533	-23.428	0	0	0	0	0	0	0
WT111(DD045F3F1DEA)	3.79	13108	2022-11-25 09:41:33.444	0.026	0.305	0.965	0	0	0	17.331	-1.533	-23.428	0	0	0	0	0	0	0
WT111(DD045F3F1DEA)	3.79	13108	2022-11-25 09:41:33.444	0.026	0.305	0.965	0	0	0	17.331	-1.533	-23.428	0	0	0	0	0	0	0
WT111(DD045F3F1DEA)	3.79	13108	2022-11-25 09:41:33.444	0.026	0.304	0.972	-0.183	0	0	17.331	-1.533	-23.428	0	0	0	0	0	0	0
WT111(DD045F3F1DEA)	3.79	13108	2022-11-25 09:41:33.444	0.026	0.304	0.972	-0.183	0	0	17.331	-1.533	-23.428	0	0	0	0	0	0	0
WT111(DD045F3F1DEA)	3.79	13108	2022-11-25 09:41:33.444	0.026	0.304	0.972	-0.183	0	0	17.331	-1.533	-23.428	0	0	0	0	0	0	0
WT111(DD045F3F1DEA)	3.79	13108	2022-11-25 09:41:33.444	0.026	0.304	0.972	-0.183	0	0	17.331	-1.533	-23.428	0	0	0	0	0	0	0
WT222(CAA14FCCF874)	3.75	13105	2022-11-25 09:41:33.444	-0.021	-0.059	0.996	-2.747	0.061	0.061	-0.648	1.329	92.593	0	0	0	0	0	0	0
WT222(CAA14FCCF874)	3.75	13105	2022-11-25 09:41:33.444	-0.021	-0.059	0.996	-2.747	0.061	0.061	-0.665	1.329	92.582	0	0	0	0	0	0	0
WT222(CAA14FCCF874)	3.75	13105	2022-11-25 09:41:33.444	-0.009	0.007	1	4.639	-0.305	0.427	-0.637	1.324	92.565	0	0	0	0	0	0	0
WT222(CAA14FCCF874)	3.75	13105	2022-11-25 09:41:33.444	-0.009	0.007	1	4.639	-0.305	0.427	-0.615	1.324	92.554	0	0	0	0	0	0	0
WT222(CAA14FCCF874)	3.75	13105	2022-11-25 09:41:33.444	-0.009	0.007	1	4.639	-0.305	0.427	-0.593	1.324	92.538	0	0	0	0	0	0	0
WT222(CAA14FCCF874)	3.75	13105	2022-11-25 09:41:33.444	-0.009	0.007	1	4.639	-0.305	0.427	-0.571	1.318	92.527	0	0	0	0	0	0	0
WT222(CAA14FCCF874)	3.75	13105	2022-11-25 09:41:33.444	-0.067	0.009	1	-3.418	-0.244	0	-0.588	1.318	92.51	0	0	0	0	0	0	0
WT222(CAA14FCCF874)	3.75	13105	2022-11-25 09:41:33.444	-0.067	0.009	1	-3.418	-0.244	0	-0.604	1.318	92.494	0	0	0	0	0	0	0
WT222(CAA14FCCF874)	3.75	13105	2022-11-25 09:41:33.460	-0.067	0.009	1	-3.418	-0.244	0	-0.621	1.318	92.472	0	0	0	0	0	0	0
WT222(CAA14FCCF874)	3.75	13105	2022-11-25 09:41:33.460	-0.067	0.009	1	-3.418	-0.244	0	-0.637	1.318	92.455	0	0	0	0	0	0	0
WT222(CAA14FCCF874)	3.75	13105	2022-11-25 09:41:33.460	0.01	-0.028	0.996	0.916	0.061	0.061	-0.632	1.318	92.439	0	0	0	0	0	0	0
WT222(CAA14FCCF874)	3.75	13105	2022-11-25 09:41:33.460	0.01	-0.028	0.996	0.916	0.061	0.061	-0.626	1.318	92.422	0	0	0	0	0	0	0
WT222(CAA14FCCF874)	3.75	13105	2022-11-25 09:41:33.460	0.01	-0.028	0.996	0.916	0.061	0.061	-0.621	1.318	92.406	0	0	0	0	0	0	0
WT222(CAA14FCCF874)	3.75	13105	2022-11-25 09:41:33.460	0.01	-0.028	0.996	0.916	0.061	0.061	-0.621	1.318	92.39	0	0	0	0	0	0	0
WT222(CAA14FCCF874)	3.75	13105	2022-11-25 09:41:33.460	-0.027	0.025	1.005	-2.93	-0.244	-0.061	-0.632	1.318	92.373	0	0	0	0	0	0	0
WT222(CAA14FCCF874)	3.75	13105	2022-11-25 09:41:33.460	-0.027	0.025	1.005	-2.93	-0.244	-0.061	-0.648	1.318	92.357	0	0	0	0	0	0	0
WT333(F4E4E1AF1293)	3.79	13105	2022-11-25 09:41:33.475	0.057	-0.056	1.023	0.061	0	-0.122	-3.582	-0.071	179.308	0	0	0	0	0	0	0
WT333(F4E4E1AF1293)	3.79	13105	2022-11-25 09:41:33.475	-0.003	-0.063	1.021	1.404	-0.061	0.061	-3.576	-0.071	179.236	0	0	0	0	0	0	0
WT333(F4E4E1AF1293)	3.79	13105	2022-11-25 09:41:33.475	-0.003	-0.063	1.021	1.404	-0.061	0.061	-3.571	-0.071	179.165	0	0	0	0	0	0	0
WT333(F4E4E1AF1293)	3.79	13105	2022-11-25 09:41:33.475	-0.003	-0.063	1.021	1.404	-0.061	0.061	-3.56	-0.071	179.094	0	0	0	0	0	0	0
WT333(F4E4E1AF1293)	3.79	13105	2022-11-25 09:41:33.475	-0.003	-0.063	1.021	1.404	-0.061	0.061	-3.554	-0.071	179.017	0	0	0	0	0	0	0
WT333(F4E4E1AF1293)	3.79	13105	2022-11-25 09:41:33.475	0.049	-0.068	1.019	-2.38	0	-0.183	-3.565	-0.071	178.945	0	0	0	0	0	0	0
WT333(F4E4E1AF1293)	3.79	13105	2022-11-25 09:41:33.475	0.049	-0.068	1.019	-2.38	0	-0.183	-3.582	-0.071	178.868	0	0	0	0	0	0	0
WT333(F4E4E1AF1293)	3.79	13105	2022-11-25 09:41:33.475	0.049	-0.068	1.019	-2.38	0	-0.183	-3.593	-0.071	178.797	0	0	0	0	0	0	0
WT111(DD045F3F1DEA)	3.79	13108	2022-11-25 09:41:33.538	0.025	0.293	0.968	0.366	-0.061	0	17.331	-1.533	-23.428	0	0	0	0	0	0	0
WT111(DD045F3F1DEA)	3.79	13108	2022-11-25 09:41:33.538	0.025	0.293	0.968	0.366	-0.061	0	17.331	-1.533	-23.428	0	0	0	0	0	0	0
WT111(DD045F3F1DEA)	3.79	13108	2022-11-25 09:41:33.538	0.025	0.293	0.968	0.366	-0.061	0	17.331	-1.533	-23.428	0	0	0	0	0	0	0
WT111(DD045F3F1DEA)	3.79	13108	2022-11-25 09:41:33.538	0.025	0.293	0.968	0.366	-0.061	0	17.336	-1.533	-23.428	0	0	0	0	0	0	0
WT111(DD045F3F1DEA)	3.79	13108	2022-11-25 09:41:33.538	0.027	0.304	0.966	-0.061	0	0	17.336	-1.533	-23.428	0	0	0	0	0	0	0
WT111(DD045F3F1DEA)	3.79	13108	2022-11-25 09:41:33.538	0.027	0.304	0.966	-0.061	0	0	17.336	-1.533	-23.428	0	0	0	0	0	0	0
WT111(DD045F3F1DEA)	3.79	13108	2022-11-25 09:41:33.538	0.027	0.304	0.966	-0.061	0	0	17.331	-1.533	-23.428	0	0	0	0	0	0	0
WT111(DD045F3F1DEA)	3.79	13108	2022-11-25 09:41:33.538	0.027	0.304	0.966	-0.061	0	0	17.331	-1.533	-23.428	0	0	0	0	0	0	0
WT111(DD045F3F1DEA)	3.79	13108	2022-11-25 09:41:33.600	0.027	0.3	0.969	-0.427	0	0	17.331	-1.533	-23.428	0	0	0	0	0	0	0
WT111(DD045F3F1DEA)	3.79	13108	2022-11-25 09:41:33.600	0.027	0.3	0.969	-0.427	0	0	17.331	-1.533	-23.428	0	0	0	0	0	0	0
WT111(DD045F3F1DEA)	3.79	13108	2022-11-25 09:41:33.600	0.027	0.3	0.969	-0.427	0	0	17.325	-1.533	-23.428	0	0	0	0	0	0	0
WT111(DD045F3F1DEA)	3.79	13108	2022-11-25 09:41:33.600	0.027	0.3	0.969	-0.427	0	0	17.325	-1.533	-23.428	0	0	0	0	0	0	0
WT111(DD045F3F1DEA)	3.79	13108	2022-11-25 09:41:33.600	0.023	0.297	0.967	0.183	0	0	17.325	-1.533	-23.428	0	0	0	0	0	0	0
WT111(DD045F3F1DEA)	3.79	13108	2022-11-25 09:41:33.600	0.023	0.297	0.967	0.183	0	0	17.325	-1.533	-23.428	0	0	0	0	0	0	0
WT111(DD045F3F1DEA)	3.79	13108	2022-11-25 09:41:33.600	0.023	0.297	0.967	0.183	0	0	17.325	-1.533	-23.428	0	0	0	0	0	0	0
WT111(DD045F3F1DEA)	3.79	13108	2022-11-25 09:41:33.600	0.029	0.311	0.974	0.122	0	0	17.325	-1.533	-23.428	0	0	0	0	0	0	0
WT333(F4E4E1AF1293)	3.79	13105	2022-11-25 09:41:33.600	0.049	-0.068	1.019	-2.38	0	-0.183	-3.604	-0.077	178.72	0	0	0	0	0	0	0
WT333(F4E4E1AF1293)	3.79	13105	2022-11-25 09:41:33.600	-0.052	-0.077	1.009	0.977	-0.183	0	-3.598	-0.077	178.649	0	0	0	0	0	0	0
WT333(F4E4E1AF1293)	3.79	13105	2022-11-25 09:41:33.600	-0.052	-0.077	1.009	0.977	-0.183	0	-3.598	-0.077	178.572	0	0	0	0	0	0	0
WT333(F4E4E1AF1293)	3.79	13105	2022-11-25 09:41:33.600	-0.052	-0.077	1.009	0.977	-0.183	0	-3.593	-0.077	178.495	0	0	0	0	0	0	0
WT333(F4E4E1AF1293)	3.79	13105	2022-11-25 09:41:33.600	-0.052	-0.077	1.009	0.977	-0.183	0	-3.587	-0.077	178.418	0	0	0	0	0	0	0
WT333(F4E4E1AF1293)	3.79	13105	2022-11-25 09:41:33.600	0.036	-0.079	1.009	-4.333	0	0	-3.609	-0.077	178.341	0	0	0	0	0	0	0
WT333(F4E4E1AF1293)	3.79	13105	2022-11-25 09:41:33.600	0.036	-0.079	1.009	-4.333	0	0	-3.631	-0.077	178.27	0	0	0	0	0	0	0
WT333(F4E4E1AF1293)	3.79	13105	2022-11-25 09:41:33.600	0.036	-0.079	1.009	-4.333	0	0	-3.653	-0.077	178.193	0	0	0	0	0	0	0
WT222(CAA14FCCF874)	3.75	13105	2022-11-25 09:41:33.600	-0.027	0.025	1.005	-2.93	-0.244	-0.061	-0.659	1.313	92.34	0	0	0	0	0	0	0
WT222(CAA14FCCF874)	3.75	13105	2022-11-25 09:41:33.600	-0.027	0.025	1.005	-2.93	-0.244	-0.061	-0.676	1.313	92.318	0	0	0	0	0	0	0
WT222(CAA14FCCF874)	3.75	13105	2022-11-25 09:41:33.600	-0.017	-0.032	1.004	-2.747	-0.244	-0.244	-0.687	1.313	92.302	0	0	0	0	0	0	0
WT222(CAA14FCCF874)	3.75	13105	2022-11-25 09:41:33.600	-0.017	-0.032	1.004	-2.747	-0.244	-0.244	-0.698	1.307	92.28	0	0	0	0	0	0	0
WT222(CAA14FCCF874)	3.75	13105	2022-11-25 09:41:33.600	-0.017	-0.032	1.004	-2.747	-0.244	-0.244	-0.714	1.307	92.263	0	0	0	0	0	0	0
WT222(CAA14FCCF874)	3.75	13105	2022-11-25 09:41:33.600	-0.017	-0.032	1.004	-2.747	-0.244	-0.244	-0.725	1.307	92.247	0	0	0	0	0	0	0
WT222(CAA14FCCF874)	3.75	13105	2022-11-25 09:41:33.600	-0.035	-0.011	0.998	-1.526	-0.122	0.244	-0.736	1.307	92.23	0	0	0	0	0	0	0
WT222(CAA14FCCF874)	3.75	13105	2022-11-25 09:41:33.600	-0.035	-0.011	0.998	-1.526	-0.122	0.244	-0.742	1.307	92.214	0	0	0	0	0	0	0
WT222(CAA14FCCF874)	3.75	13105	2022-11-25 09:41:33.600	-0.035	-0.004	0.999	0.549	-0.061	-0.244	-0.72	1.302	92.071	0	0	0	0	0	0	0
WT222(CAA14FCCF874)	3.75	13105	2022-11-25 09:41:33.600	0.025	-0.006	0.993	0.427	-0.183	0.244	-0.72	1.302	92.054	0	0	0	0	0	0	0
WT222(CAA14FCCF874)	3.75	13105	2022-11-25 09:41:33.600	0.025	-0.006	0.993	0.427	-0.183	0.244	-0.714	1.302	92.038	0	0	0	0	0	0	0
WT222(CAA14FCCF874)	3.75	13105	2022-11-25 09:41:33.600	0.025	-0.006	0.993	0.427	-0.183	0.244	-0.714	1.296	92.021	0	0	0	0	0	0	0
WT222(CAA14FCCF874)	3.75	13105	2022-11-25 09:41:33.600	0.025	-0.006	0.993	0.427	-0.183	0.244	-0.714	1.296	92.005	0	0	0	0	0	0	0
WT222(CAA14FCCF874)	3.75	13105	2022-11-25 09:41:33.600	-0.054	-0.013	1.002	-1.953	-0.366	0	-0.72	1.296	91.989	0	0	0	0	0	0	0
WT222(CAA14FCCF874)	3.75	13105	2022-11-25 09:41:33.600	-0.054	-0.013	1.002	-1.953	-0.366	0	-0.731	1.291	91.972	0	0	0	0	0	0	0
WT222(CAA14FCCF874)	3.75	13105	2022-11-25 09:41:33.600	-0.054	-0.013	1.002	-1.953	-0.366	0	-0.742	1.291	91.956	0	0	0	0	0	0	0
WT111(DD045F3F1DEA)	3.79	13108	2022-11-25 09:41:33.616	0.029	0.311	0.974	0.122	0	0	17.325	-1.533	-23.428	0	0	0	0	0	0	0
WT111(DD045F3F1DEA)	3.79	13108	2022-11-25 09:41:33.616	0.029	0.311	0.974	0.122	0	0	17.325	-1.533	-23.428	0	0	0	0	0	0	0
WT111(DD045F3F1DEA)	3.79	13108	2022-11-25 09:41:33.616	0.029	0.311	0.974	0.122	0	0	17.331	-1.533	-23.428	0	0	0	0	0	0	0
WT111(DD045F3F1DEA)	3.79	13108	2022-11-25 09:41:33.616	0.027	0.297	0.965	0.061	-0.061	0	17.331	-1.533	-23.428	0	0	0	0	0	0	0
WT111(DD045F3F1DEA)	3.79	13108	2022-11-25 09:41:33.616	0.027	0.297	0.965	0.061	-0.061	0	17.331	-1.533	-23.428	0	0	0	0	0	0	0
WT111(DD045F3F1DEA)	3.79	13108	2022-11-25 09:41:33.616	0.027	0.297	0.965	0.061	-0.061	0	17.331	-1.533	-23.428	0	0	0	0	0	0	0
WT111(DD045F3F1DEA)	3.79	13108	2022-11-25 09:41:33.616	0.027	0.297	0.965	0.061	-0.061	0	17.331	-1.533	-23.428	0	0	0	0	0	0	0
WT111(DD045F3F1DEA)	3.79	13108	2022-11-25 09:41:33.616	0.026	0.303	0.97	0	0	0	17.331	-1.533	-23.428	0	0	0	0	0	0	0
WT111(DD045F3F1DEA)	3.79	13108	2022-11-25 09:41:33.647	0.026	0.303	0.97	0	0	0	17.331	-1.533	-23.428	0	0	0	0	0	0	0
WT111(DD045F3F1DEA)	3.79	13108	2022-11-25 09:41:33.647	0.026	0.303	0.97	0	0	0	17.331	-1.533	-23.428	0	0	0	0	0	0	0
WT111(DD045F3F1DEA)	3.79	13108	2022-11-25 09:41:33.647	0.026	0.303	0.97	0	0	0	17.331	-1.533	-23.428	0	0	0	0	0	0	0
WT111(DD045F3F1DEA)	3.79	13108	2022-11-25 09:41:33.647	0.027	0.301	0.97	-0.061	0	0	17.331	-1.533	-23.428	0	0	0	0	0	0	0
WT111(DD045F3F1DEA)	3.79	13108	2022-11-25 09:41:33.647	0.027	0.301	0.97	-0.061	0	0	17.331	-1.533	-23.428	0	0	0	0	0	0	0
WT111(DD045F3F1DEA)	3.79	13108	2022-11-25 09:41:33.647	0.027	0.301	0.97	-0.061	0	0	17.325	-1.533	-23.428	0	0	0	0	0	0	0
WT111(DD045F3F1DEA)	3.79	13108	2022-11-25 09:41:33.647	0.027	0.301	0.97	-0.061	0	0	17.325	-1.533	-23.428	0	0	0	0	0	0	0
WT111(DD045F3F1DEA)	3.79	13108	2022-11-25 09:41:33.647	0.026	0.297	0.963	0	0	0	17.325	-1.533	-23.428	0	0	0	0	0	0	0
WT222(CAA14FCCF874)	3.75	13105	2022-11-25 09:41:33.663	0.001	-0.019	0.998	0.916	0.305	0.366	-0.692	1.296	91.681	0	0	0	0	0	0	0
WT222(CAA14FCCF874)	3.75	13105	2022-11-25 09:41:33.663	0.004	-0.004	0.999	0.244	0	0	-0.692	1.296	91.664	0	0	0	0	0	0	0
WT222(CAA14FCCF874)	3.75	13105	2022-11-25 09:41:33.663	0.004	-0.004	0.999	0.244	0	0	-0.692	1.296	91.648	0	0	0	0	0	0	0
WT222(CAA14FCCF874)	3.75	13105	2022-11-25 09:41:33.663	0.004	-0.004	0.999	0.244	0	0	-0.692	1.291	91.631	0	0	0	0	0	0	0
WT222(CAA14FCCF874)	3.75	13105	2022-11-25 09:41:33.663	0.004	-0.004	0.999	0.244	0	0	-0.692	1.291	91.615	0	0	0	0	0	0	0
WT222(CAA14FCCF874)	3.75	13105	2022-11-25 09:41:33.663	-0.063	-0.023	0.999	0.061	0.183	0.061	-0.692	1.291	91.599	0	0	0	0	0	0	0
WT222(CAA14FCCF874)	3.75	13105	2022-11-25 09:41:33.663	-0.063	-0.023	0.999	0.061	0.183	0.061	-0.692	1.291	91.582	0	0	0	0	0	0	0
WT222(CAA14FCCF874)	3.75	13105	2022-11-25 09:41:33.663	-0.063	-0.023	0.999	0.061	0.183	0.061	-0.692	1.291	91.566	0	0	0	0	0	0	0
WT222(CAA14FCCF874)	3.75	13105	2022-11-25 09:41:33.663	-0.063	-0.023	0.999	0.061	0.183	0.061	-0.692	1.296	91.549	0	0	0	0	0	0	0
WT222(CAA14FCCF874)	3.75	13105	2022-11-25 09:41:33.663	-0.029	-0.023	0.992	2.563	0.427	0.305	-0.676	1.296	91.533	0	0	0	0	0	0	0
WT222(CAA14FCCF874)	3.75	13105	2022-11-25 09:41:33.663	-0.029	-0.023	0.992	2.563	0.427	0.305	-0.665	1.296	91.516	0	0	0	0	0	0	0
WT222(CAA14FCCF874)	3.75	13105	2022-11-25 09:41:33.663	-0.029	-0.023	0.992	2.563	0.427	0.305	-0.654	1.302	91.505	0	0	0	0	0	0	0
WT222(CAA14FCCF874)	3.75	13105	2022-11-25 09:41:33.663	-0.029	-0.023	0.992	2.563	0.427	0.305	-0.643	1.302	91.489	0	0	0	0	0	0	0
WT222(CAA14FCCF874)	3.75	13105	2022-11-25 09:41:33.663	0.023	0.016	1.015	1.221	-0.122	-0.244	-0.637	1.302	91.472	0	0	0	0	0	0	0
WT222(CAA14FCCF874)	3.75	13105	2022-11-25 09:41:33.663	0.023	0.016	1.015	1.221	-0.122	-0.244	-0.632	1.302	91.45	0	0	0	0	0	0	0
WT222(CAA14FCCF874)	3.75	13105	2022-11-25 09:41:33.663	0.023	0.016	1.015	1.221	-0.122	-0.244	-0.626	1.302	91.434	0	0	0	0	0	0	0
WT111(DD045F3F1DEA)	3.79	13108	2022-11-25 09:41:33.678	0.026	0.297	0.963	0	0	0	17.325	-1.533	-23.428	0	0	0	0	0	0	0
WT111(DD045F3F1DEA)	3.79	13108	2022-11-25 09:41:33.678	0.026	0.297	0.963	0	0	0	17.325	-1.533	-23.428	0	0	0	0	0	0	0
WT111(DD045F3F1DEA)	3.79	13108	2022-11-25 09:41:33.678	0.026	0.297	0.963	0	0	0	17.325	-1.533	-23.428	0	0	0	0	0	0	0
WT111(DD045F3F1DEA)	3.79	13108	2022-11-25 09:41:33.678	0.027	0.305	0.971	-0.061	0	0	17.325	-1.533	-23.428	0	0	0	0	0	0	0
WT111(DD045F3F1DEA)	3.79	13108	2022-11-25 09:41:33.678	0.027	0.305	0.971	-0.061	0	0	17.325	-1.533	-23.428	0	0	0	0	0	0	0
WT111(DD045F3F1DEA)	3.79	13108	2022-11-25 09:41:33.678	0.027	0.305	0.971	-0.061	0	0	17.325	-1.533	-23.428	0	0	0	0	0	0	0
WT111(DD045F3F1DEA)	3.79	13108	2022-11-25 09:41:33.678	0.027	0.305	0.971	-0.061	0	0	17.325	-1.533	-23.428	0	0	0	0	0	0	0
WT111(DD045F3F1DEA)	3.79	13108	2022-11-25 09:41:33.678	0.025	0.297	0.966	0.061	-0.061	0	17.325	-1.533	-23.428	0	0	0	0	0	0	0
WT333(F4E4E1AF1293)	3.79	13105	2022-11-25 09:41:33.694	0.036	-0.079	1.009	-4.333	0	0	-3.675	-0.077	178.116	0	0	0	0	0	0	0
WT333(F4E4E1AF1293)	3.79	13105	2022-11-25 09:41:33.694	-0.011	-0.116	0.982	3.845	-0.366	-0.061	-3.658	-0.082	178.039	0	0	0	0	0	0	0
WT333(F4E4E1AF1293)	3.79	13105	2022-11-25 09:41:33.694	-0.011	-0.116	0.982	3.845	-0.366	-0.061	-3.642	-0.082	177.962	0	0	0	0	0	0	0
WT333(F4E4E1AF1293)	3.79	13105	2022-11-25 09:41:33.694	-0.011	-0.116	0.982	3.845	-0.366	-0.061	-3.625	-0.082	177.885	0	0	0	0	0	0	0
WT333(F4E4E1AF1293)	3.79	13105	2022-11-25 09:41:33.694	-0.011	-0.116	0.982	3.845	-0.366	-0.061	-3.609	-0.088	177.808	0	0	0	0	0	0	0
WT333(F4E4E1AF1293)	3.79	13105	2022-11-25 09:41:33.694	-0.013	-0.033	1.043	0.977	0.244	0.671	-3.604	-0.082	177.737	0	0	0	0	0	0	0
WT333(F4E4E1AF1293)	3.79	13105	2022-11-25 09:41:33.694	-0.013	-0.033	1.043	0.977	0.244	0.671	-3.604	-0.082	177.665	0	0	0	0	0	0	0
WT333(F4E4E1AF1293)	3.79	13105	2022-11-25 09:41:33.694	-0.013	-0.033	1.043	0.977	0.244	0.671	-3.598	-0.077	177.589	0	0	0	0	0	0	0
WT222(CAA14FCCF874)	3.75	13105	2022-11-25 09:41:33.725	0.023	0.016	1.015	1.221	-0.122	-0.244	-0.615	1.296	91.417	0	0	0	0	0	0	0
WT222(CAA14FCCF874)	3.75	13105	2022-11-25 09:41:33.725	-0.016	-0.032	1.006	2.258	0.061	-0.183	-0.604	1.296	91.395	0	0	0	0	0	0	0
WT222(CAA14FCCF874)	3.75	13105	2022-11-25 09:41:33.725	-0.016	-0.032	1.006	2.258	0.061	-0.183	-0.593	1.296	91.379	0	0	0	0	0	0	0
WT222(CAA14FCCF874)	3.75	13105	2022-11-25 09:41:33.725	-0.016	-0.032	1.006	2.258	0.061	-0.183	-0.582	1.296	91.362	0	0	0	0	0	0	0
WT222(CAA14FCCF874)	3.75	13105	2022-11-25 09:41:33.725	-0.016	-0.032	1.006	2.258	0.061	-0.183	-0.577	1.296	91.346	0	0	0	0	0	0	0
WT222(CAA14FCCF874)	3.75	13105	2022-11-25 09:41:33.725	-0.078	-0.003	0.996	1.892	0.244	0.549	-0.566	1.296	91.329	0	0	0	0	0	0	0
WT222(CAA14FCCF874)	3.75	13105	2022-11-25 09:41:33.725	-0.078	-0.003	0.996	1.892	0.244	0.549	-0.555	1.296	91.313	0	0	0	0	0	0	0
WT222(CAA14FCCF874)	3.75	13105	2022-11-25 09:41:33.725	-0.078	-0.003	0.996	1.892	0.244	0.549	-0.549	1.296	91.302	0	0	0	0	0	0	0
WT222(CAA14FCCF874)	3.75	13105	2022-11-25 09:41:33.725	-0.021	-0.004	0.997	1.465	0	-0.122	-0.489	1.296	91.148	0	0	0	0	0	0	0
WT222(CAA14FCCF874)	3.75	13105	2022-11-25 09:41:33.725	-0.076	-0.01	0.994	-0.183	0.183	0.061	-0.494	1.296	91.126	0	0	0	0	0	0	0
WT222(CAA14FCCF874)	3.75	13105	2022-11-25 09:41:33.725	-0.076	-0.01	0.994	-0.183	0.183	0.061	-0.494	1.296	91.11	0	0	0	0	0	0	0
WT222(CAA14FCCF874)	3.75	13105	2022-11-25 09:41:33.725	-0.076	-0.01	0.994	-0.183	0.183	0.061	-0.494	1.296	91.093	0	0	0	0	0	0	0
WT222(CAA14FCCF874)	3.75	13105	2022-11-25 09:41:33.725	-0.076	-0.01	0.994	-0.183	0.183	0.061	-0.494	1.302	91.077	0	0	0	0	0	0	0
WT222(CAA14FCCF874)	3.75	13105	2022-11-25 09:41:33.725	-0.007	-0.006	1.002	0.122	0	0	-0.494	1.302	91.06	0	0	0	0	0	0	0
WT222(CAA14FCCF874)	3.75	13105	2022-11-25 09:41:33.725	-0.007	-0.006	1.002	0.122	0	0	-0.494	1.302	91.038	0	0	0	0	0	0	0
WT222(CAA14FCCF874)	3.75	13105	2022-11-25 09:41:33.725	-0.007	-0.006	1.002	0.122	0	0	-0.494	1.302	91.022	0	0	0	0	0	0	0
WT333(F4E4E1AF1293)	3.79	13105	2022-11-25 09:41:33.741	0.017	-0.096	1.013	-0.793	0	0.122	-3.79	-0.088	176.243	0	0	0	0	0	0	0
WT333(F4E4E1AF1293)	3.79	13105	2022-11-25 09:41:33.741	0	-0.07	1.009	-0.671	-0.061	0.122	-3.796	-0.088	176.166	0	0	0	0	0	0	0
WT333(F4E4E1AF1293)	3.79	13105	2022-11-25 09:41:33.741	0	-0.07	1.009	-0.671	-0.061	0.122	-3.801	-0.088	176.083	0	0	0	0	0	0	0
WT333(F4E4E1AF1293)	3.79	13105	2022-11-25 09:41:33.741	0	-0.07	1.009	-0.671	-0.061	0.122	-3.801	-0.088	176.006	0	0	0	0	0	0	0
WT333(F4E4E1AF1293)	3.79	13105	2022-11-25 09:41:33.741	0	-0.07	1.009	-0.671	-0.061	0.122	-3.807	-0.088	175.924	0	0	0	0	0	0	0
WT333(F4E4E1AF1293)	3.79	13105	2022-11-25 09:41:33.741	-0.004	-0.055	1.02	2.502	-0.244	0	-3.796	-0.088	175.847	0	0	0	0	0	0	0
WT333(F4E4E1AF1293)	3.79	13105	2022-11-25 09:41:33.741	-0.004	-0.055	1.02	2.502	-0.244	0	-3.779	-0.088	175.765	0	0	0	0	0	0	0
WT333(F4E4E1AF1293)	3.79	13105	2022-11-25 09:41:33.741	-0.004	-0.055	1.02	2.502	-0.244	0	-3.768	-0.088	175.682	0	0	0	0	0	0	0
WT333(F4E4E1AF1293)	3.79	13105	2022-11-25 09:41:33.741	-0.011	-0.064	1.017	1.221	-0.183	-0.183	-3.785	-0.104	174.249	0	0	0	0	0	0	0
WT333(F4E4E1AF1293)	3.79	13105	2022-11-25 09:41:33.741	0.02	-0.058	1.018	1.038	0.122	0	-3.779	-0.104	174.161	0	0	0	0	0	0	0
WT333(F4E4E1AF1293)	3.79	13105	2022-11-25 09:41:33.741	0.02	-0.058	1.018	1.038	0.122	0	-3.774	-0.104	174.073	0	0	0	0	0	0	0
WT333(F4E4E1AF1293)	3.79	13105	2022-11-25 09:41:33.741	0.02	-0.058	1.018	1.038	0.122	0	-3.768	-0.104	173.99	0	0	0	0	0	0	0
WT333(F4E4E1AF1293)	3.79	13105	2022-11-25 09:41:33.741	0.02	-0.058	1.018	1.038	0.122	0	-3.763	-0.104	173.903	0	0	0	0	0	0	0
WT333(F4E4E1AF1293)	3.79	13105	2022-11-25 09:41:33.741	0.013	-0.081	1.016	0.732	0	-0.183	-3.757	-0.104	173.815	0	0	0	0	0	0	0
WT333(F4E4E1AF1293)	3.79	13105	2022-11-25 09:41:33.741	0.013	-0.081	1.016	0.732	0	-0.183	-3.757	-0.104	173.727	0	0	0	0	0	0	0
WT333(F4E4E1AF1293)	3.79	13105	2022-11-25 09:41:33.741	0.013	-0.081	1.016	0.732	0	-0.183	-3.752	-0.11	173.633	0	0	0	0	0	0	0
WT111(DD045F3F1DEA)	3.79	13108	2022-11-25 09:41:33.772	0.025	0.297	0.966	0.061	-0.061	0	17.325	-1.533	-23.428	0	0	0	0	0	0	0
WT111(DD045F3F1DEA)	3.79	13108	2022-11-25 09:41:33.772	0.025	0.297	0.966	0.061	-0.061	0	17.325	-1.533	-23.428	0	0	0	0	0	0	0
WT111(DD045F3F1DEA)	3.79	13108	2022-11-25 09:41:33.772	0.025	0.297	0.966	0.061	-0.061	0	17.325	-1.533	-23.428	0	0	0	0	0	0	0
WT111(DD045F3F1DEA)	3.79	13108	2022-11-25 09:41:33.772	0.028	0.307	0.973	0	0	0	17.325	-1.533	-23.428	0	0	0	0	0	0	0
WT111(DD045F3F1DEA)	3.79	13108	2022-11-25 09:41:33.772	0.028	0.307	0.973	0	0	0	17.325	-1.533	-23.428	0	0	0	0	0	0	0
WT111(DD045F3F1DEA)	3.79	13108	2022-11-25 09:41:33.772	0.028	0.307	0.973	0	0	0	17.325	-1.533	-23.428	0	0	0	0	0	0	0
WT111(DD045F3F1DEA)	3.79	13108	2022-11-25 09:41:33.772	0.028	0.307	0.973	0	0	0	17.325	-1.533	-23.428	0	0	0	0	0	0	0
WT111(DD045F3F1DEA)	3.79	13108	2022-11-25 09:41:33.772	0.027	0.302	0.97	0	0	0	17.325	-1.533	-23.428	0	0	0	0	0	0	0
WT333(F4E4E1AF1293)	3.79	13105	2022-11-25 09:41:33.772	-0.013	-0.079	1.01	1.038	-0.061	0.061	-3.73	-0.104	172.831	0	0	0	0	0	0	0
WT333(F4E4E1AF1293)	3.79	13105	2022-11-25 09:41:33.772	-0.013	-0.079	1.01	1.038	-0.061	0.061	-3.724	-0.104	172.744	0	0	0	0	0	0	0
WT333(F4E4E1AF1293)	3.79	13105	2022-11-25 09:41:33.772	-0.013	-0.079	1.01	1.038	-0.061	0.061	-3.719	-0.104	172.65	0	0	0	0	0	0	0
WT333(F4E4E1AF1293)	3.79	13105	2022-11-25 09:41:33.772	-0.013	-0.079	1.01	1.038	-0.061	0.061	-3.713	-0.104	172.562	0	0	0	0	0	0	0
WT333(F4E4E1AF1293)	3.79	13105	2022-11-25 09:41:33.772	0.024	-0.052	1.024	3.174	0.122	-0.305	-3.697	-0.104	172.469	0	0	0	0	0	0	0
WT333(F4E4E1AF1293)	3.79	13105	2022-11-25 09:41:33.772	0.024	-0.052	1.024	3.174	0.122	-0.305	-3.68	-0.104	172.375	0	0	0	0	0	0	0
WT333(F4E4E1AF1293)	3.79	13105	2022-11-25 09:41:33.772	0.024	-0.052	1.024	3.174	0.122	-0.305	-3.664	-0.104	172.282	0	0	0	0	0	0	0
WT333(F4E4E1AF1293)	3.79	13105	2022-11-25 09:41:33.772	0.024	-0.052	1.024	3.174	0.122	-0.305	-3.647	-0.104	172.183	0	0	0	0	0	0	0
WT333(F4E4E1AF1293)	3.79	13105	2022-11-25 09:41:33.772	0.012	-0.053	1.027	1.099	0.244	0.183	-3.56	-0.104	170.552	0	0	0	0	0	0	0
WT333(F4E4E1AF1293)	3.79	13105	2022-11-25 09:41:33.772	0.012	-0.053	1.027	1.099	0.244	0.183	-3.554	-0.104	170.447	0	0	0	0	0	0	0
WT333(F4E4E1AF1293)	3.79	13105	2022-11-25 09:41:33.772	0.012	-0.053	1.027	1.099	0.244	0.183	-3.549	-0.104	170.349	0	0	0	0	0	0	0
WT333(F4E4E1AF1293)	3.79	13105	2022-11-25 09:41:33.772	0.012	-0.053	1.027	1.099	0.244	0.183	-3.543	-0.099	170.25	0	0	0	0	0	0	0
WT333(F4E4E1AF1293)	3.79	13105	2022-11-25 09:41:33.772	-0.006	-0.063	1.013	0.916	-0.122	-0.244	-3.538	-0.104	170.145	0	0	0	0	0	0	0
WT333(F4E4E1AF1293)	3.79	13105	2022-11-25 09:41:33.772	-0.006	-0.063	1.013	0.916	-0.122	-0.244	-3.532	-0.104	170.046	0	0	0	0	0	0	0
WT333(F4E4E1AF1293)	3.79	13105	2022-11-25 09:41:33.772	-0.006	-0.063	1.013	0.916	-0.122	-0.244	-3.527	-0.104	169.942	0	0	0	0	0	0	0
WT333(F4E4E1AF1293)	3.79	13105	2022-11-25 09:41:33.772	-0.006	-0.063	1.013	0.916	-0.122	-0.244	-3.521	-0.104	169.838	0	0	0	0	0	0	0
WT111(DD045F3F1DEA)	3.79	13108	2022-11-25 09:41:33.804	0.027	0.302	0.97	0	0	0	17.325	-1.533	-23.428	0	0	0	0	0	0	0
WT111(DD045F3F1DEA)	3.79	13108	2022-11-25 09:41:33.804	0.027	0.302	0.97	0	0	0	17.325	-1.533	-23.428	0	0	0	0	0	0	0
WT111(DD045F3F1DEA)	3.79	13108	2022-11-25 09:41:33.804	0.027	0.302	0.97	0	0	0	17.325	-1.533	-23.428	0	0	0	0	0	0	0
WT111(DD045F3F1DEA)	3.79	13108	2022-11-25 09:41:33.804	0.025	0.298	0.964	0.122	0	0	17.325	-1.533	-23.428	0	0	0	0	0	0	0
WT111(DD045F3F1DEA)	3.79	13108	2022-11-25 09:41:33.804	0.025	0.298	0.964	0.122	0	0	17.325	-1.533	-23.428	0	0	0	0	0	0	0
WT111(DD045F3F1DEA)	3.79	13108	2022-11-25 09:41:33.804	0.025	0.298	0.964	0.122	0	0	17.325	-1.533	-23.428	0	0	0	0	0	0	0
WT111(DD045F3F1DEA)	3.79	13108	2022-11-25 09:41:33.804	0.025	0.298	0.964	0.122	0	0	17.325	-1.533	-23.428	0	0	0	0	0	0	0
WT111(DD045F3F1DEA)	3.79	13108	2022-11-25 09:41:33.804	0.028	0.308	0.973	-0.061	0	0	17.325	-1.533	-23.428	0	0	0	0	0	0	0
WT222(CAA14FCCF874)	3.75	13105	2022-11-25 09:41:33.819	-0.007	-0.006	1.002	0.122	0	0	-0.494	1.302	91.005	0	0	0	0	0	0	0
WT222(CAA14FCCF874)	3.75	13105	2022-11-25 09:41:33.819	-0.027	0	0.999	-0.244	0	0.122	-0.494	1.302	90.989	0	0	0	0	0	0	0
WT222(CAA14FCCF874)	3.75	13105	2022-11-25 09:41:33.819	-0.027	0	0.999	-0.244	0	0.122	-0.494	1.307	90.972	0	0	0	0	0	0	0
WT222(CAA14FCCF874)	3.75	13105	2022-11-25 09:41:33.819	-0.027	0	0.999	-0.244	0	0.122	-0.5	1.307	90.95	0	0	0	0	0	0	0
WT222(CAA14FCCF874)	3.75	13105	2022-11-25 09:41:33.819	-0.027	0	0.999	-0.244	0	0.122	-0.5	1.307	90.934	0	0	0	0	0	0	0
WT222(CAA14FCCF874)	3.75	13105	2022-11-25 09:41:33.819	-0.031	-0.012	0.999	-2.625	-0.183	-0.366	-0.511	1.307	90.917	0	0	0	0	0	0	0
WT222(CAA14FCCF874)	3.75	13105	2022-11-25 09:41:33.819	-0.031	-0.012	0.999	-2.625	-0.183	-0.366	-0.527	1.307	90.895	0	0	0	0	0	0	0
WT222(CAA14FCCF874)	3.75	13105	2022-11-25 09:41:33.819	-0.031	-0.012	0.999	-2.625	-0.183	-0.366	-0.538	1.302	90.873	0	0	0	0	0	0	0
WT111(DD045F3F1DEA)	3.79	13108	2022-11-25 09:41:33.835	0.028	0.308	0.973	-0.061	0	0	17.325	-1.533	-23.428	0	0	0	0	0	0	0
WT111(DD045F3F1DEA)	3.79	13108	2022-11-25 09:41:33.835	0.028	0.308	0.973	-0.061	0	0	17.325	-1.533	-23.428	0	0	0	0	0	0	0
WT111(DD045F3F1DEA)	3.79	13108	2022-11-25 09:41:33.835	0.028	0.308	0.973	-0.061	0	0	17.325	-1.533	-23.428	0	0	0	0	0	0	0
WT111(DD045F3F1DEA)	3.79	13108	2022-11-25 09:41:33.835	0.026	0.295	0.966	-0.061	0	0	17.325	-1.533	-23.428	0	0	0	0	0	0	0
WT111(DD045F3F1DEA)	3.79	13108	2022-11-25 09:41:33.835	0.026	0.295	0.966	-0.061	0	0	17.325	-1.533	-23.428	0	0	0	0	0	0	0
WT111(DD045F3F1DEA)	3.79	13108	2022-11-25 09:41:33.835	0.026	0.295	0.966	-0.061	0	0	17.325	-1.533	-23.428	0	0	0	0	0	0	0
WT111(DD045F3F1DEA)	3.79	13108	2022-11-25 09:41:33.835	0.026	0.295	0.966	-0.061	0	0	17.325	-1.533	-23.428	0	0	0	0	0	0	0
WT111(DD045F3F1DEA)	3.79	13108	2022-11-25 09:41:33.835	0.026	0.311	0.971	0.244	0	0	17.325	-1.533	-23.428	0	0	0	0	0	0	0
WT333(F4E4E1AF1293)	3.79	13105	2022-11-25 09:41:33.866	-0.029	-0.081	1.01	-1.831	0.061	0	-3.664	-0.11	168.025	0	0	0	0	0	0	0
WT333(F4E4E1AF1293)	3.79	13105	2022-11-25 09:41:33.866	-0.029	-0.081	1.01	-1.831	0.061	0	-3.675	-0.11	167.91	0	0	0	0	0	0	0
WT333(F4E4E1AF1293)	3.79	13105	2022-11-25 09:41:33.866	-0.029	-0.081	1.01	-1.831	0.061	0	-3.68	-0.11	167.794	0	0	0	0	0	0	0
WT333(F4E4E1AF1293)	3.79	13105	2022-11-25 09:41:33.866	-0.029	-0.081	1.01	-1.831	0.061	0	-3.691	-0.11	167.684	0	0	0	0	0	0	0
WT333(F4E4E1AF1293)	3.79	13105	2022-11-25 09:41:33.866	0.016	-0.072	1.002	-1.404	-0.183	-0.183	-3.697	-0.11	167.563	0	0	0	0	0	0	0
WT333(F4E4E1AF1293)	3.79	13105	2022-11-25 09:41:33.866	0.016	-0.072	1.002	-1.404	-0.183	-0.183	-3.708	-0.115	167.448	0	0	0	0	0	0	0
WT333(F4E4E1AF1293)	3.79	13105	2022-11-25 09:41:33.866	0.016	-0.072	1.002	-1.404	-0.183	-0.183	-3.713	-0.115	167.333	0	0	0	0	0	0	0
WT333(F4E4E1AF1293)	3.79	13105	2022-11-25 09:41:33.866	0.016	-0.072	1.002	-1.404	-0.183	-0.183	-3.719	-0.115	167.212	0	0	0	0	0	0	0
WT111(DD045F3F1DEA)	3.79	13108	2022-11-25 09:41:33.897	0.026	0.311	0.971	0.244	0	0	17.325	-1.533	-23.428	0	0	0	0	0	0	0
WT111(DD045F3F1DEA)	3.79	13108	2022-11-25 09:41:33.897	0.026	0.311	0.971	0.244	0	0	17.325	-1.533	-23.428	0	0	0	0	0	0	0
WT111(DD045F3F1DEA)	3.79	13108	2022-11-25 09:41:33.897	0.026	0.311	0.971	0.244	0	0	17.331	-1.533	-23.428	0	0	0	0	0	0	0
WT111(DD045F3F1DEA)	3.79	13108	2022-11-25 09:41:33.897	0.026	0.299	0.969	-0.244	0	0	17.325	-1.533	-23.428	0	0	0	0	0	0	0
WT111(DD045F3F1DEA)	3.79	13108	2022-11-25 09:41:33.897	0.026	0.299	0.969	-0.244	0	0	17.325	-1.533	-23.428	0	0	0	0	0	0	0
WT111(DD045F3F1DEA)	3.79	13108	2022-11-25 09:41:33.897	0.026	0.299	0.969	-0.244	0	0	17.325	-1.533	-23.428	0	0	0	0	0	0	0
WT111(DD045F3F1DEA)	3.79	13108	2022-11-25 09:41:33.897	0.026	0.299	0.969	-0.244	0	0	17.325	-1.533	-23.428	0	0	0	0	0	0	0
WT111(DD045F3F1DEA)	3.79	13108	2022-11-25 09:41:33.897	0.024	0.297	0.966	0.305	-0.061	0	17.325	-1.533	-23.428	0	0	0	0	0	0	0
WT333(F4E4E1AF1293)	3.79	13105	2022-11-25 09:41:33.897	-0.023	-0.078	1.007	4.028	0	0.183	-3.702	-0.115	167.091	0	0	0	0	0	0	0
WT333(F4E4E1AF1293)	3.79	13105	2022-11-25 09:41:33.897	-0.023	-0.078	1.007	4.028	0	0.183	-3.68	-0.115	166.976	0	0	0	0	0	0	0
WT333(F4E4E1AF1293)	3.79	13105	2022-11-25 09:41:33.897	-0.023	-0.078	1.007	4.028	0	0.183	-3.664	-0.115	166.855	0	0	0	0	0	0	0
WT333(F4E4E1AF1293)	3.79	13105	2022-11-25 09:41:33.897	-0.023	-0.078	1.007	4.028	0	0.183	-3.642	-0.115	166.734	0	0	0	0	0	0	0
WT333(F4E4E1AF1293)	3.79	13105	2022-11-25 09:41:33.897	0.026	-0.057	1.022	1.343	-0.305	0.305	-3.636	-0.115	166.613	0	0	0	0	0	0	0
WT333(F4E4E1AF1293)	3.79	13105	2022-11-25 09:41:33.897	0.026	-0.057	1.022	1.343	-0.305	0.305	-3.631	-0.115	166.492	0	0	0	0	0	0	0
WT333(F4E4E1AF1293)	3.79	13105	2022-11-25 09:41:33.897	0.026	-0.057	1.022	1.343	-0.305	0.305	-3.625	-0.121	166.371	0	0	0	0	0	0	0
WT333(F4E4E1AF1293)	3.79	13105	2022-11-25 09:41:33.897	0.026	-0.057	1.022	1.343	-0.305	0.305	-3.62	-0.121	166.245	0	0	0	0	0	0	0
WT333(F4E4E1AF1293)	3.79	13105	2022-11-25 09:41:33.929	0.003	-0.041	1.025	-1.038	0	0.305	-3.625	-0.121	166.124	0	0	0	0	0	0	0
WT333(F4E4E1AF1293)	3.79	13105	2022-11-25 09:41:33.929	0.003	-0.041	1.025	-1.038	0	0.305	-3.631	-0.121	165.998	0	0	0	0	0	0	0
WT333(F4E4E1AF1293)	3.79	13105	2022-11-25 09:41:33.929	0.003	-0.041	1.025	-1.038	0	0.305	-3.636	-0.121	165.866	0	0	0	0	0	0	0
WT333(F4E4E1AF1293)	3.79	13105	2022-11-25 09:41:33.929	0.003	-0.041	1.025	-1.038	0	0.305	-3.642	-0.121	165.74	0	0	0	0	0	0	0
WT333(F4E4E1AF1293)	3.79	13105	2022-11-25 09:41:33.929	-0.049	-0.089	1.01	-2.075	-0.122	0.122	-3.647	-0.121	165.608	0	0	0	0	0	0	0
WT333(F4E4E1AF1293)	3.79	13105	2022-11-25 09:41:33.929	-0.049	-0.089	1.01	-2.075	-0.122	0.122	-3.658	-0.121	165.476	0	0	0	0	0	0	0
WT333(F4E4E1AF1293)	3.79	13105	2022-11-25 09:41:33.929	-0.049	-0.089	1.01	-2.075	-0.122	0.122	-3.669	-0.121	165.339	0	0	0	0	0	0	0
WT333(F4E4E1AF1293)	3.79	13105	2022-11-25 09:41:33.929	-0.049	-0.089	1.01	-2.075	-0.122	0.122	-3.68	-0.121	165.207	0	0	0	0	0	0	0
WT333(F4E4E1AF1293)	3.79	13105	2022-11-25 09:41:33.929	0.075	-0.07	1.014	-0.244	-0.122	0	-3.68	-0.121	165.07	0	0	0	0	0	0	0
WT333(F4E4E1AF1293)	3.79	13105	2022-11-25 09:41:33.929	0.075	-0.07	1.014	-0.244	-0.122	0	-3.686	-0.121	164.932	0	0	0	0	0	0	0
WT333(F4E4E1AF1293)	3.79	13105	2022-11-25 09:41:33.929	0.075	-0.07	1.014	-0.244	-0.122	0	-3.686	-0.121	164.789	0	0	0	0	0	0	0
WT333(F4E4E1AF1293)	3.79	13105	2022-11-25 09:41:33.929	0.075	-0.07	1.014	-0.244	-0.122	0	-3.686	-0.126	164.652	0	0	0	0	0	0	0
WT333(F4E4E1AF1293)	3.79	13105	2022-11-25 09:41:33.929	-0.006	-0.051	1.032	1.587	-0.122	0.122	-3.68	-0.126	164.509	0	0	0	0	0	0	0
WT333(F4E4E1AF1293)	3.79	13105	2022-11-25 09:41:33.929	-0.006	-0.051	1.032	1.587	-0.122	0.122	-3.675	-0.126	164.366	0	0	0	0	0	0	0
WT333(F4E4E1AF1293)	3.79	13105	2022-11-25 09:41:33.929	-0.006	-0.051	1.032	1.587	-0.122	0.122	-3.664	-0.126	164.224	0	0	0	0	0	0	0
WT333(F4E4E1AF1293)	3.79	13105	2022-11-25 09:41:33.929	-0.006	-0.051	1.032	1.587	-0.122	0.122	-3.658	-0.132	164.075	0	0	0	0	0	0	0
WT111(DD045F3F1DEA)	3.79	13108	2022-11-25 09:41:33.960	0.024	0.297	0.966	0.305	-0.061	0	17.325	-1.533	-23.428	0	0	0	0	0	0	0
WT111(DD045F3F1DEA)	3.79	13108	2022-11-25 09:41:33.960	0.024	0.297	0.966	0.305	-0.061	0	17.331	-1.533	-23.428	0	0	0	0	0	0	0
WT111(DD045F3F1DEA)	3.79	13108	2022-11-25 09:41:33.960	0.024	0.297	0.966	0.305	-0.061	0	17.331	-1.533	-23.428	0	0	0	0	0	0	0
WT111(DD045F3F1DEA)	3.79	13108	2022-11-25 09:41:33.960	0.028	0.304	0.967	-0.244	0	0	17.331	-1.533	-23.428	0	0	0	0	0	0	0
WT111(DD045F3F1DEA)	3.79	13108	2022-11-25 09:41:33.960	0.028	0.304	0.967	-0.244	0	0	17.325	-1.533	-23.428	0	0	0	0	0	0	0
WT111(DD045F3F1DEA)	3.79	13108	2022-11-25 09:41:33.960	0.028	0.304	0.967	-0.244	0	0	17.325	-1.533	-23.428	0	0	0	0	0	0	0
WT111(DD045F3F1DEA)	3.79	13108	2022-11-25 09:41:33.960	0.028	0.304	0.967	-0.244	0	0	17.325	-1.533	-23.428	0	0	0	0	0	0	0
WT111(DD045F3F1DEA)	3.79	13108	2022-11-25 09:41:33.960	0.027	0.301	0.971	0.061	0	0	17.325	-1.533	-23.428	0	0	0	0	0	0	0
WT111(DD045F3F1DEA)	3.79	13108	2022-11-25 09:41:33.991	0.027	0.301	0.971	0.061	0	0	17.325	-1.533	-23.428	0	0	0	0	0	0	0
WT111(DD045F3F1DEA)	3.79	13108	2022-11-25 09:41:33.991	0.027	0.301	0.971	0.061	0	0	17.325	-1.533	-23.428	0	0	0	0	0	0	0
WT111(DD045F3F1DEA)	3.79	13108	2022-11-25 09:41:33.991	0.027	0.301	0.971	0.061	0	0	17.325	-1.533	-23.428	0	0	0	0	0	0	0
WT111(DD045F3F1DEA)	3.79	13108	2022-11-25 09:41:33.991	0.026	0.301	0.968	0.244	-0.122	0	17.325	-1.533	-23.428	0	0	0	0	0	0	0
WT111(DD045F3F1DEA)	3.79	13108	2022-11-25 09:41:33.991	0.026	0.301	0.968	0.244	-0.122	0	17.325	-1.533	-23.428	0	0	0	0	0	0	0
WT111(DD045F3F1DEA)	3.79	13108	2022-11-25 09:41:33.991	0.026	0.301	0.968	0.244	-0.122	0	17.331	-1.533	-23.428	0	0	0	0	0	0	0
WT111(DD045F3F1DEA)	3.79	13108	2022-11-25 09:41:33.991	0.026	0.301	0.968	0.244	-0.122	0	17.331	-1.533	-23.428	0	0	0	0	0	0	0
WT111(DD045F3F1DEA)	3.79	13108	2022-11-25 09:41:33.991	0.025	0.297	0.968	-0.549	0	0	17.325	-1.533	-23.428	0	0	0	0	0	0	0
WT111(DD045F3F1DEA)	3.79	13108	2022-11-25 09:41:34.007	0.025	0.297	0.968	-0.549	0	0	17.325	-1.533	-23.428	0	0	0	0	0	0	0
WT111(DD045F3F1DEA)	3.79	13108	2022-11-25 09:41:34.007	0.025	0.297	0.968	-0.549	0	0	17.32	-1.533	-23.428	0	0	0	0	0	0	0
WT111(DD045F3F1DEA)	3.79	13108	2022-11-25 09:41:34.007	0.025	0.297	0.968	-0.549	0	0	17.32	-1.533	-23.428	0	0	0	0	0	0	0
WT111(DD045F3F1DEA)	3.79	13108	2022-11-25 09:41:34.007	0.028	0.31	0.974	0.793	-0.061	0	17.32	-1.533	-23.428	0	0	0	0	0	0	0
WT111(DD045F3F1DEA)	3.79	13108	2022-11-25 09:41:34.007	0.028	0.31	0.974	0.793	-0.061	0	17.325	-1.533	-23.428	0	0	0	0	0	0	0
WT111(DD045F3F1DEA)	3.79	13108	2022-11-25 09:41:34.007	0.028	0.31	0.974	0.793	-0.061	0	17.331	-1.533	-23.428	0	0	0	0	0	0	0
WT111(DD045F3F1DEA)	3.79	13108	2022-11-25 09:41:34.007	0.028	0.31	0.974	0.793	-0.061	0	17.336	-1.533	-23.428	0	0	0	0	0	0	0
WT111(DD045F3F1DEA)	3.79	13108	2022-11-25 09:41:34.007	0.026	0.299	0.964	-0.488	0	0	17.331	-1.533	-23.428	0	0	0	0	0	0	0
WT111(DD045F3F1DEA)	3.79	13108	2022-11-25 09:41:34.022	0.026	0.299	0.964	-0.488	0	0	17.331	-1.533	-23.428	0	0	0	0	0	0	0
WT111(DD045F3F1DEA)	3.79	13108	2022-11-25 09:41:34.022	0.026	0.299	0.964	-0.488	0	0	17.325	-1.533	-23.428	0	0	0	0	0	0	0
WT111(DD045F3F1DEA)	3.79	13108	2022-11-25 09:41:34.022	0.026	0.299	0.964	-0.488	0	0	17.325	-1.533	-23.428	0	0	0	0	0	0	0
WT111(DD045F3F1DEA)	3.79	13108	2022-11-25 09:41:34.022	0.027	0.296	0.97	0.122	0	0	17.325	-1.533	-23.428	0	0	0	0	0	0	0
WT111(DD045F3F1DEA)	3.79	13108	2022-11-25 09:41:34.022	0.027	0.296	0.97	0.122	0	0	17.325	-1.533	-23.428	0	0	0	0	0	0	0
WT111(DD045F3F1DEA)	3.79	13108	2022-11-25 09:41:34.022	0.027	0.296	0.97	0.122	0	0	17.325	-1.533	-23.428	0	0	0	0	0	0	0
WT111(DD045F3F1DEA)	3.79	13108	2022-11-25 09:41:34.022	0.027	0.296	0.97	0.122	0	0	17.325	-1.533	-23.428	0	0	0	0	0	0	0
WT111(DD045F3F1DEA)	3.79	13108	2022-11-25 09:41:34.022	0.026	0.309	0.972	0.244	-0.061	0	17.325	-1.533	-23.428	0	0	0	0	0	0	0
WT111(DD045F3F1DEA)	3.79	13108	2022-11-25 09:41:34.038	0.026	0.309	0.972	0.244	-0.061	0	17.325	-1.533	-23.428	0	0	0	0	0	0	0
WT111(DD045F3F1DEA)	3.79	13108	2022-11-25 09:41:34.038	0.026	0.309	0.972	0.244	-0.061	0	17.331	-1.533	-23.428	0	0	0	0	0	0	0
WT111(DD045F3F1DEA)	3.79	13108	2022-11-25 09:41:34.038	0.026	0.309	0.972	0.244	-0.061	0	17.331	-1.533	-23.428	0	0	0	0	0	0	0
WT111(DD045F3F1DEA)	3.79	13108	2022-11-25 09:41:34.038	0.026	0.299	0.967	-0.61	0	0	17.325	-1.533	-23.428	0	0	0	0	0	0	0
WT111(DD045F3F1DEA)	3.79	13108	2022-11-25 09:41:34.038	0.026	0.299	0.967	-0.61	0	0	17.325	-1.533	-23.428	0	0	0	0	0	0	0
WT111(DD045F3F1DEA)	3.79	13108	2022-11-25 09:41:34.038	0.026	0.299	0.967	-0.61	0	0	17.32	-1.533	-23.428	0	0	0	0	0	0	0
WT111(DD045F3F1DEA)	3.79	13108	2022-11-25 09:41:34.038	0.026	0.299	0.967	-0.61	0	0	17.32	-1.533	-23.428	0	0	0	0	0	0	0
WT111(DD045F3F1DEA)	3.79	13108	2022-11-25 09:41:34.038	0.026	0.298	0.966	0.488	-0.061	0	17.32	-1.533	-23.428	0	0	0	0	0	0	0
WT333(F4E4E1AF1293)	3.79	13105	2022-11-25 09:41:34.053	-0.038	-0.069	1.014	-1.953	-0.183	-0.732	-3.669	-0.132	163.927	0	0	0	0	0	0	0
WT333(F4E4E1AF1293)	3.79	13105	2022-11-25 09:41:34.053	-0.038	-0.069	1.014	-1.953	-0.183	-0.732	-3.675	-0.132	163.773	0	0	0	0	0	0	0
WT333(F4E4E1AF1293)	3.79	13105	2022-11-25 09:41:34.053	-0.038	-0.069	1.014	-1.953	-0.183	-0.732	-3.686	-0.132	163.625	0	0	0	0	0	0	0
WT333(F4E4E1AF1293)	3.79	13105	2022-11-25 09:41:34.053	-0.038	-0.069	1.014	-1.953	-0.183	-0.732	-3.697	-0.132	163.471	0	0	0	0	0	0	0
WT333(F4E4E1AF1293)	3.79	13105	2022-11-25 09:41:34.053	-0.002	-0.071	1.014	2.258	0.061	-0.427	-3.686	-0.132	163.312	0	0	0	0	0	0	0
WT333(F4E4E1AF1293)	3.79	13105	2022-11-25 09:41:34.053	-0.002	-0.071	1.014	2.258	0.061	-0.427	-3.675	-0.132	163.158	0	0	0	0	0	0	0
WT333(F4E4E1AF1293)	3.79	13105	2022-11-25 09:41:34.053	-0.002	-0.071	1.014	2.258	0.061	-0.427	-3.664	-0.132	163.004	0	0	0	0	0	0	0
WT333(F4E4E1AF1293)	3.79	13105	2022-11-25 09:41:34.053	-0.002	-0.071	1.014	2.258	0.061	-0.427	-3.653	-0.132	162.845	0	0	0	0	0	0	0
WT333(F4E4E1AF1293)	3.79	13105	2022-11-25 09:41:34.053	-0.018	-0.029	1.03	2.441	0.061	0.122	-3.636	-0.126	162.686	0	0	0	0	0	0	0
WT333(F4E4E1AF1293)	3.79	13105	2022-11-25 09:41:34.053	-0.018	-0.029	1.03	2.441	0.061	0.122	-3.625	-0.126	162.532	0	0	0	0	0	0	0
WT333(F4E4E1AF1293)	3.79	13105	2022-11-25 09:41:34.053	-0.018	-0.029	1.03	2.441	0.061	0.122	-3.615	-0.126	162.367	0	0	0	0	0	0	0
WT333(F4E4E1AF1293)	3.79	13105	2022-11-25 09:41:34.053	-0.018	-0.029	1.03	2.441	0.061	0.122	-3.598	-0.126	162.208	0	0	0	0	0	0	0
WT333(F4E4E1AF1293)	3.79	13105	2022-11-25 09:41:34.053	0.013	-0.033	1.026	2.441	0.122	0.244	-3.587	-0.126	162.043	0	0	0	0	0	0	0
WT333(F4E4E1AF1293)	3.79	13105	2022-11-25 09:41:34.053	0.013	-0.033	1.026	2.441	0.122	0.244	-3.571	-0.126	161.884	0	0	0	0	0	0	0
WT333(F4E4E1AF1293)	3.79	13105	2022-11-25 09:41:34.053	0.013	-0.033	1.026	2.441	0.122	0.244	-3.56	-0.121	161.719	0	0	0	0	0	0	0
WT333(F4E4E1AF1293)	3.79	13105	2022-11-25 09:41:34.053	0.021	-0.05	1.021	-2.502	0.244	-0.061	-3.571	-0.121	161.548	0	0	0	0	0	0	0
WT111(DD045F3F1DEA)	3.79	13108	2022-11-25 09:41:34.069	0.026	0.298	0.966	0.488	-0.061	0	17.32	-1.533	-23.428	0	0	0	0	0	0	0
WT111(DD045F3F1DEA)	3.79	13108	2022-11-25 09:41:34.069	0.026	0.298	0.966	0.488	-0.061	0	17.325	-1.533	-23.428	0	0	0	0	0	0	0
WT111(DD045F3F1DEA)	3.79	13108	2022-11-25 09:41:34.069	0.026	0.313	0.973	-0.183	0	0	17.325	-1.533	-23.428	0	0	0	0	0	0	0
WT111(DD045F3F1DEA)	3.79	13108	2022-11-25 09:41:34.069	0.026	0.313	0.973	-0.183	0	0	17.325	-1.533	-23.428	0	0	0	0	0	0	0
WT111(DD045F3F1DEA)	3.79	13108	2022-11-25 09:41:34.069	0.026	0.313	0.973	-0.183	0	0	17.32	-1.533	-23.428	0	0	0	0	0	0	0
WT111(DD045F3F1DEA)	3.79	13108	2022-11-25 09:41:34.069	0.026	0.313	0.973	-0.183	0	0	17.32	-1.533	-23.428	0	0	0	0	0	0	0
WT111(DD045F3F1DEA)	3.79	13108	2022-11-25 09:41:34.069	0.027	0.291	0.967	0.061	0	0	17.32	-1.533	-23.428	0	0	0	0	0	0	0
WT111(DD045F3F1DEA)	3.79	13108	2022-11-25 09:41:34.069	0.027	0.291	0.967	0.061	0	0	17.32	-1.533	-23.428	0	0	0	0	0	0	0
WT111(DD045F3F1DEA)	3.79	13108	2022-11-25 09:41:34.101	0.027	0.291	0.967	0.061	0	0	17.32	-1.533	-23.428	0	0	0	0	0	0	0
WT111(DD045F3F1DEA)	3.79	13108	2022-11-25 09:41:34.101	0.027	0.291	0.967	0.061	0	0	17.32	-1.533	-23.428	0	0	0	0	0	0	0
WT111(DD045F3F1DEA)	3.79	13108	2022-11-25 09:41:34.101	0.026	0.31	0.968	0.244	0	0	17.325	-1.533	-23.428	0	0	0	0	0	0	0
WT111(DD045F3F1DEA)	3.79	13108	2022-11-25 09:41:34.101	0.026	0.31	0.968	0.244	0	0	17.325	-1.533	-23.428	0	0	0	0	0	0	0
WT111(DD045F3F1DEA)	3.79	13108	2022-11-25 09:41:34.101	0.026	0.31	0.968	0.244	0	0	17.325	-1.533	-23.428	0	0	0	0	0	0	0
WT111(DD045F3F1DEA)	3.79	13108	2022-11-25 09:41:34.101	0.026	0.31	0.968	0.244	0	0	17.325	-1.533	-23.428	0	0	0	0	0	0	0
WT111(DD045F3F1DEA)	3.79	13108	2022-11-25 09:41:34.101	0.027	0.297	0.97	-0.122	0	0	17.325	-1.533	-23.428	0	0	0	0	0	0	0
WT111(DD045F3F1DEA)	3.79	13108	2022-11-25 09:41:34.101	0.027	0.297	0.97	-0.122	0	0	17.325	-1.533	-23.428	0	0	0	0	0	0	0
WT111(DD045F3F1DEA)	3.79	13108	2022-11-25 09:41:34.132	0.027	0.297	0.97	-0.122	0	0	17.325	-1.533	-23.428	0	0	0	0	0	0	0
WT111(DD045F3F1DEA)	3.79	13108	2022-11-25 09:41:34.132	0.027	0.297	0.97	-0.122	0	0	17.325	-1.533	-23.428	0	0	0	0	0	0	0
WT111(DD045F3F1DEA)	3.79	13108	2022-11-25 09:41:34.132	0.025	0.297	0.966	0.244	0	0	17.325	-1.533	-23.428	0	0	0	0	0	0	0
WT111(DD045F3F1DEA)	3.79	13108	2022-11-25 09:41:34.132	0.025	0.297	0.966	0.244	0	0	17.325	-1.533	-23.428	0	0	0	0	0	0	0
WT111(DD045F3F1DEA)	3.79	13108	2022-11-25 09:41:34.132	0.025	0.297	0.966	0.244	0	0	17.325	-1.533	-23.428	0	0	0	0	0	0	0
WT111(DD045F3F1DEA)	3.79	13108	2022-11-25 09:41:34.132	0.025	0.297	0.966	0.244	0	0	17.331	-1.533	-23.428	0	0	0	0	0	0	0
WT111(DD045F3F1DEA)	3.79	13108	2022-11-25 09:41:34.132	0.026	0.309	0.97	-0.366	0	0	17.325	-1.533	-23.428	0	0	0	0	0	0	0
WT111(DD045F3F1DEA)	3.79	13108	2022-11-25 09:41:34.132	0.026	0.309	0.97	-0.366	0	0	17.325	-1.533	-23.428	0	0	0	0	0	0	0
WT333(F4E4E1AF1293)	3.79	13105	2022-11-25 09:41:34.132	0.021	-0.05	1.021	-2.502	0.244	-0.061	-3.582	-0.121	161.373	0	0	0	0	0	0	0
WT333(F4E4E1AF1293)	3.79	13105	2022-11-25 09:41:34.132	0.021	-0.05	1.021	-2.502	0.244	-0.061	-3.593	-0.121	161.202	0	0	0	0	0	0	0
WT333(F4E4E1AF1293)	3.79	13105	2022-11-25 09:41:34.132	0.021	-0.05	1.021	-2.502	0.244	-0.061	-3.604	-0.121	161.027	0	0	0	0	0	0	0
WT333(F4E4E1AF1293)	3.79	13105	2022-11-25 09:41:34.132	-0.002	-0.079	1.016	0.793	0.061	0	-3.598	-0.121	160.851	0	0	0	0	0	0	0
WT333(F4E4E1AF1293)	3.79	13105	2022-11-25 09:41:34.132	-0.002	-0.079	1.016	0.793	0.061	0	-3.593	-0.121	160.675	0	0	0	0	0	0	0
WT333(F4E4E1AF1293)	3.79	13105	2022-11-25 09:41:34.132	-0.002	-0.079	1.016	0.793	0.061	0	-3.587	-0.121	160.499	0	0	0	0	0	0	0
WT333(F4E4E1AF1293)	3.79	13105	2022-11-25 09:41:34.132	-0.002	-0.079	1.016	0.793	0.061	0	-3.582	-0.121	160.329	0	0	0	0	0	0	0
WT333(F4E4E1AF1293)	3.79	13105	2022-11-25 09:41:34.132	-0.017	-0.016	1.032	-0.671	0.183	0.488	-3.587	-0.121	160.153	0	0	0	0	0	0	0
WT333(F4E4E1AF1293)	3.79	13105	2022-11-25 09:41:34.132	-0.017	-0.016	1.032	-0.671	0.183	0.488	-3.587	-0.121	159.977	0	0	0	0	0	0	0
WT333(F4E4E1AF1293)	3.79	13105	2022-11-25 09:41:34.132	-0.017	-0.016	1.032	-0.671	0.183	0.488	-3.587	-0.121	159.796	0	0	0	0	0	0	0
WT333(F4E4E1AF1293)	3.79	13105	2022-11-25 09:41:34.132	-0.017	-0.016	1.032	-0.671	0.183	0.488	-3.587	-0.115	159.62	0	0	0	0	0	0	0
WT333(F4E4E1AF1293)	3.79	13105	2022-11-25 09:41:34.132	0.007	-0.077	1.014	0.793	-0.061	-0.305	-3.582	-0.121	159.439	0	0	0	0	0	0	0
WT333(F4E4E1AF1293)	3.79	13105	2022-11-25 09:41:34.132	0.007	-0.077	1.014	0.793	-0.061	-0.305	-3.576	-0.121	159.252	0	0	0	0	0	0	0
WT333(F4E4E1AF1293)	3.79	13105	2022-11-25 09:41:34.132	0.007	-0.077	1.014	0.793	-0.061	-0.305	-3.571	-0.121	159.071	0	0	0	0	0	0	0
WT333(F4E4E1AF1293)	3.79	13105	2022-11-25 09:41:34.132	0.007	-0.077	1.014	0.793	-0.061	-0.305	-3.565	-0.121	158.884	0	0	0	0	0	0	0
WT333(F4E4E1AF1293)	3.79	13105	2022-11-25 09:41:34.132	-0.013	-0.057	1.009	1.831	-0.671	0.183	-3.554	-0.126	158.703	0	0	0	0	0	0	0
WT111(DD045F3F1DEA)	3.79	13108	2022-11-25 09:41:34.163	0.026	0.309	0.97	-0.366	0	0	17.325	-1.533	-23.428	0	0	0	0	0	0	0
WT111(DD045F3F1DEA)	3.79	13108	2022-11-25 09:41:34.163	0.026	0.309	0.97	-0.366	0	0	17.32	-1.533	-23.428	0	0	0	0	0	0	0
WT111(DD045F3F1DEA)	3.79	13108	2022-11-25 09:41:34.163	0.026	0.289	0.965	0.061	0	0	17.32	-1.533	-23.428	0	0	0	0	0	0	0
WT111(DD045F3F1DEA)	3.79	13108	2022-11-25 09:41:34.163	0.026	0.289	0.965	0.061	0	0	17.32	-1.533	-23.428	0	0	0	0	0	0	0
WT111(DD045F3F1DEA)	3.79	13108	2022-11-25 09:41:34.163	0.026	0.289	0.965	0.061	0	0	17.32	-1.533	-23.428	0	0	0	0	0	0	0
WT111(DD045F3F1DEA)	3.79	13108	2022-11-25 09:41:34.163	0.026	0.289	0.965	0.061	0	0	17.32	-1.533	-23.428	0	0	0	0	0	0	0
WT111(DD045F3F1DEA)	3.79	13108	2022-11-25 09:41:34.163	0.028	0.314	0.975	0.122	0	0	17.32	-1.533	-23.428	0	0	0	0	0	0	0
WT111(DD045F3F1DEA)	3.79	13108	2022-11-25 09:41:34.163	0.028	0.314	0.975	0.122	0	0	17.32	-1.533	-23.428	0	0	0	0	0	0	0
WT333(F4E4E1AF1293)	3.79	13105	2022-11-25 09:41:34.194	-0.013	-0.057	1.009	1.831	-0.671	0.183	-3.543	-0.126	158.522	0	0	0	0	0	0	0
WT333(F4E4E1AF1293)	3.79	13105	2022-11-25 09:41:34.194	-0.013	-0.057	1.009	1.831	-0.671	0.183	-3.538	-0.132	158.335	0	0	0	0	0	0	0
WT333(F4E4E1AF1293)	3.79	13105	2022-11-25 09:41:34.194	-0.013	-0.057	1.009	1.831	-0.671	0.183	-3.527	-0.132	158.154	0	0	0	0	0	0	0
WT333(F4E4E1AF1293)	3.79	13105	2022-11-25 09:41:34.194	0.021	-0.061	1.017	1.648	0	-0.183	-3.516	-0.132	157.967	0	0	0	0	0	0	0
WT333(F4E4E1AF1293)	3.79	13105	2022-11-25 09:41:34.194	0.021	-0.061	1.017	1.648	0	-0.183	-3.505	-0.137	157.78	0	0	0	0	0	0	0
WT333(F4E4E1AF1293)	3.79	13105	2022-11-25 09:41:34.194	0.021	-0.061	1.017	1.648	0	-0.183	-3.499	-0.137	157.593	0	0	0	0	0	0	0
WT333(F4E4E1AF1293)	3.79	13105	2022-11-25 09:41:34.194	0.021	-0.061	1.017	1.648	0	-0.183	-3.488	-0.137	157.407	0	0	0	0	0	0	0
WT333(F4E4E1AF1293)	3.79	13105	2022-11-25 09:41:34.194	-0.04	-0.06	1.009	1.16	-0.366	0.366	-3.483	-0.137	157.22	0	0	0	0	0	0	0
WT333(F4E4E1AF1293)	3.79	13105	2022-11-25 09:41:34.194	-0.04	-0.06	1.009	1.16	-0.366	0.366	-3.472	-0.137	157.033	0	0	0	0	0	0	0
WT333(F4E4E1AF1293)	3.79	13105	2022-11-25 09:41:34.194	-0.04	-0.06	1.009	1.16	-0.366	0.366	-3.466	-0.137	156.841	0	0	0	0	0	0	0
WT333(F4E4E1AF1293)	3.79	13105	2022-11-25 09:41:34.194	-0.04	-0.06	1.009	1.16	-0.366	0.366	-3.461	-0.143	156.649	0	0	0	0	0	0	0
WT333(F4E4E1AF1293)	3.79	13105	2022-11-25 09:41:34.194	0.005	-0.042	1.028	0	-0.244	-0.122	-3.461	-0.143	156.456	0	0	0	0	0	0	0
WT333(F4E4E1AF1293)	3.79	13105	2022-11-25 09:41:34.194	0.005	-0.042	1.028	0	-0.244	-0.122	-3.455	-0.143	156.264	0	0	0	0	0	0	0
WT333(F4E4E1AF1293)	3.79	13105	2022-11-25 09:41:34.194	0.005	-0.042	1.028	0	-0.244	-0.122	-3.455	-0.143	156.072	0	0	0	0	0	0	0
WT333(F4E4E1AF1293)	3.79	13105	2022-11-25 09:41:34.194	0.005	-0.042	1.028	0	-0.244	-0.122	-3.455	-0.143	155.874	0	0	0	0	0	0	0
WT333(F4E4E1AF1293)	3.79	13105	2022-11-25 09:41:34.194	-0.015	-0.052	1.018	-0.977	-0.244	0.061	-3.455	-0.143	155.676	0	0	0	0	0	0	0
WT111(DD045F3F1DEA)	3.79	13108	2022-11-25 09:41:34.226	0.028	0.314	0.975	0.122	0	0	17.325	-1.533	-23.428	0	0	0	0	0	0	0
WT111(DD045F3F1DEA)	3.79	13108	2022-11-25 09:41:34.226	0.028	0.314	0.975	0.122	0	0	17.325	-1.533	-23.428	0	0	0	0	0	0	0
WT111(DD045F3F1DEA)	3.79	13108	2022-11-25 09:41:34.226	0.025	0.297	0.967	-0.244	0	0	17.32	-1.533	-23.428	0	0	0	0	0	0	0
WT111(DD045F3F1DEA)	3.79	13108	2022-11-25 09:41:34.226	0.025	0.297	0.967	-0.244	0	0	17.32	-1.533	-23.428	0	0	0	0	0	0	0
WT111(DD045F3F1DEA)	3.79	13108	2022-11-25 09:41:34.226	0.025	0.297	0.967	-0.244	0	0	17.32	-1.533	-23.428	0	0	0	0	0	0	0
WT111(DD045F3F1DEA)	3.79	13108	2022-11-25 09:41:34.226	0.025	0.297	0.967	-0.244	0	0	17.32	-1.533	-23.428	0	0	0	0	0	0	0
WT111(DD045F3F1DEA)	3.79	13108	2022-11-25 09:41:34.226	0.026	0.305	0.969	0.122	0	0	17.32	-1.533	-23.428	0	0	0	0	0	0	0
WT111(DD045F3F1DEA)	3.79	13108	2022-11-25 09:41:34.226	0.026	0.305	0.969	0.122	0	0	17.32	-1.527	-23.428	0	0	0	0	0	0	0
WT333(F4E4E1AF1293)	3.79	13105	2022-11-25 09:41:34.226	-0.015	-0.052	1.018	-0.977	-0.244	0.061	-3.461	-0.143	155.484	0	0	0	0	0	0	0
WT333(F4E4E1AF1293)	3.79	13105	2022-11-25 09:41:34.226	-0.015	-0.052	1.018	-0.977	-0.244	0.061	-3.466	-0.148	155.286	0	0	0	0	0	0	0
WT333(F4E4E1AF1293)	3.79	13105	2022-11-25 09:41:34.226	-0.015	-0.052	1.018	-0.977	-0.244	0.061	-3.466	-0.148	155.089	0	0	0	0	0	0	0
WT333(F4E4E1AF1293)	3.79	13105	2022-11-25 09:41:34.226	0.006	-0.067	1.014	0.488	-0.061	0.366	-3.461	-0.148	154.885	0	0	0	0	0	0	0
WT333(F4E4E1AF1293)	3.79	13105	2022-11-25 09:41:34.226	0.006	-0.067	1.014	0.488	-0.061	0.366	-3.461	-0.148	154.688	0	0	0	0	0	0	0
WT333(F4E4E1AF1293)	3.79	13105	2022-11-25 09:41:34.226	0.006	-0.067	1.014	0.488	-0.061	0.366	-3.455	-0.148	154.49	0	0	0	0	0	0	0
WT333(F4E4E1AF1293)	3.79	13105	2022-11-25 09:41:34.226	0.006	-0.067	1.014	0.488	-0.061	0.366	-3.45	-0.148	154.292	0	0	0	0	0	0	0
WT333(F4E4E1AF1293)	3.79	13105	2022-11-25 09:41:34.226	0.002	-0.054	1.025	0.366	-0.488	0.244	-3.45	-0.148	154.089	0	0	0	0	0	0	0
WT222(CAA14FCCF874)	3.75	13105	2022-11-25 09:41:34.226	-0.012	-0.011	1	0.061	-0.061	-0.061	-0.538	1.307	90.857	0	0	0	0	0	0	0
WT222(CAA14FCCF874)	3.75	13105	2022-11-25 09:41:34.241	-0.012	-0.011	1	0.061	-0.061	-0.061	-0.538	1.307	90.84	0	0	0	0	0	0	0
WT222(CAA14FCCF874)	3.75	13105	2022-11-25 09:41:34.241	-0.012	-0.011	1	0.061	-0.061	-0.061	-0.538	1.307	90.818	0	0	0	0	0	0	0
WT222(CAA14FCCF874)	3.75	13105	2022-11-25 09:41:34.241	-0.012	-0.011	1	0.061	-0.061	-0.061	-0.538	1.302	90.802	0	0	0	0	0	0	0
WT222(CAA14FCCF874)	3.75	13105	2022-11-25 09:41:34.241	-0.009	-0.007	1	-2.197	0	-0.061	-0.549	1.302	90.786	0	0	0	0	0	0	0
WT222(CAA14FCCF874)	3.75	13105	2022-11-25 09:41:34.241	-0.009	-0.007	1	-2.197	0	-0.061	-0.56	1.302	90.764	0	0	0	0	0	0	0
WT222(CAA14FCCF874)	3.75	13105	2022-11-25 09:41:34.241	-0.009	-0.007	1	-2.197	0	-0.061	-0.571	1.302	90.747	0	0	0	0	0	0	0
[truncated: 19,505 more rows]

## Sheet: 60cm
设备名称	电压	版本	片上时间	加速度X(g)	加速度Y(g)	加速度Z(g)	角速度X(°/s)	角速度Y(°/s)	角速度Z(°/s)	角度X(°)	角度Y(°)	角度Z(°)	磁场X	磁场Y	磁场Z	四元数0	四元数1	四元数2	四元数3	状态
WT111(DD045F3F1DEA)	3.79	13108	2022-11-25 09:45:51.234	0.027	0.303	0.969	0	0	0	17.408	-1.522	-22.923	0	0	0	0	0	0	0
WT111(DD045F3F1DEA)	3.79	13108	2022-11-25 09:45:51.234	0.027	0.303	0.969	0	0	0	17.408	-1.522	-22.923	0	0	0	0	0	0	0
WT111(DD045F3F1DEA)	3.79	13108	2022-11-25 09:45:51.234	0.027	0.303	0.969	0	0	0	17.408	-1.522	-22.923	0	0	0	0	0	0	0
WT111(DD045F3F1DEA)	3.79	13108	2022-11-25 09:45:51.234	0.027	0.303	0.97	0	0	0	17.408	-1.522	-22.923	0	0	0	0	0	0	0
WT111(DD045F3F1DEA)	3.79	13108	2022-11-25 09:45:51.234	0.027	0.303	0.97	0	0	0	17.408	-1.522	-22.923	0	0	0	0	0	0	0
WT111(DD045F3F1DEA)	3.79	13108	2022-11-25 09:45:51.234	0.027	0.303	0.97	0	0	0	17.408	-1.522	-22.923	0	0	0	0	0	0	0
WT111(DD045F3F1DEA)	3.79	13108	2022-11-25 09:45:51.234	0.027	0.303	0.97	0	0	0	17.408	-1.522	-22.923	0	0	0	0	0	0	0
WT111(DD045F3F1DEA)	3.79	13108	2022-11-25 09:45:51.234	0.027	0.304	0.97	0	0	0	17.408	-1.522	-22.923	0	0	0	0	0	0	0
WT333(F4E4E1AF1293)	3.8	13105	2022-11-25 09:45:51.234	0.006	-0.048	1.017	0	0	0	-2.752	-0.374	150.112	0	0	0	0	0	0	0
WT333(F4E4E1AF1293)	3.8	13105	2022-11-25 09:45:51.234	0.006	-0.048	1.017	0	0	0	-2.752	-0.374	150.112	0	0	0	0	0	0	0
WT333(F4E4E1AF1293)	3.8	13105	2022-11-25 09:45:51.234	0.006	-0.048	1.017	0	0	0	-2.752	-0.374	150.112	0	0	0	0	0	0	0
WT333(F4E4E1AF1293)	3.8	13105	2022-11-25 09:45:51.234	0.006	-0.048	1.017	0	0	0	-2.752	-0.374	150.112	0	0	0	0	0	0	0
WT333(F4E4E1AF1293)	3.8	13105	2022-11-25 09:45:51.234	0.006	-0.048	1.017	0	0	0	-2.752	-0.374	150.112	0	0	0	0	0	0	0
WT333(F4E4E1AF1293)	3.8	13105	2022-11-25 09:45:51.234	0.006	-0.048	1.017	0	0	0	-2.752	-0.374	150.112	0	0	0	0	0	0	0
WT333(F4E4E1AF1293)	3.8	13105	2022-11-25 09:45:51.234	0.006	-0.048	1.017	0	0	0	-2.752	-0.374	150.112	0	0	0	0	0	0	0
WT333(F4E4E1AF1293)	3.8	13105	2022-11-25 09:45:51.234	0.007	-0.048	1.017	0	0	0	-2.752	-0.374	150.112	0	0	0	0	0	0	0
WT222(CAA14FCCF874)	3.74	13105	2022-11-25 09:45:51.234	0.035	-0.051	0.999	0	0	0	-2.983	-1.945	90.989	0	0	0	0	0	0	0
WT222(CAA14FCCF874)	3.74	13105	2022-11-25 09:45:51.250	0.035	-0.051	0.999	0	0	0	-2.983	-1.945	90.989	0	0	0	0	0	0	0
WT222(CAA14FCCF874)	3.74	13105	2022-11-25 09:45:51.250	0.035	-0.051	0.999	0	0	0	-2.983	-1.945	90.989	0	0	0	0	0	0	0
WT222(CAA14FCCF874)	3.74	13105	2022-11-25 09:45:51.250	0.034	-0.052	0.999	0	0	0	-2.983	-1.945	90.989	0	0	0	0	0	0	0
WT222(CAA14FCCF874)	3.74	13105	2022-11-25 09:45:51.250	0.034	-0.052	0.999	0	0	0	-2.983	-1.945	90.989	0	0	0	0	0	0	0
WT222(CAA14FCCF874)	3.74	13105	2022-11-25 09:45:51.250	0.034	-0.052	0.999	0	0	0	-2.983	-1.945	90.989	0	0	0	0	0	0	0
WT222(CAA14FCCF874)	3.74	13105	2022-11-25 09:45:51.250	0.034	-0.052	0.999	0	0	0	-2.983	-1.945	90.989	0	0	0	0	0	0	0
WT222(CAA14FCCF874)	3.74	13105	2022-11-25 09:45:51.250	0.034	-0.052	0.999	0	0	0	-2.983	-1.945	90.989	0	0	0	0	0	0	0
WT222(CAA14FCCF874)	3.74	13105	2022-11-25 09:45:51.250	0.034	-0.052	0.999	0	0	0	-2.983	-1.945	90.989	0	0	0	0	0	0	0
WT222(CAA14FCCF874)	3.74	13105	2022-11-25 09:45:51.250	0.034	-0.052	0.999	0	0	0	-2.983	-1.945	90.989	0	0	0	0	0	0	0
WT222(CAA14FCCF874)	3.74	13105	2022-11-25 09:45:51.250	0.034	-0.052	0.999	0	0	0	-2.983	-1.945	90.989	0	0	0	0	0	0	0
WT222(CAA14FCCF874)	3.74	13105	2022-11-25 09:45:51.250	0.034	-0.052	0.999	0	0	0	-2.983	-1.945	90.989	0	0	0	0	0	0	0
WT222(CAA14FCCF874)	3.74	13105	2022-11-25 09:45:51.250	0.034	-0.052	0.999	0	0	0	-2.983	-1.945	90.989	0	0	0	0	0	0	0
WT222(CAA14FCCF874)	3.74	13105	2022-11-25 09:45:51.250	0.034	-0.052	0.999	0	0	0	-2.983	-1.945	90.989	0	0	0	0	0	0	0
WT222(CAA14FCCF874)	3.74	13105	2022-11-25 09:45:51.250	0.034	-0.052	0.999	0	0	0	-2.983	-1.945	90.989	0	0	0	0	0	0	0
WT222(CAA14FCCF874)	3.74	13105	2022-11-25 09:45:51.250	0.034	-0.052	0.999	0	0	0	-2.983	-1.945	90.989	0	0	0	0	0	0	0
WT333(F4E4E1AF1293)	3.8	13105	2022-11-25 09:45:51.265	0.007	-0.048	1.017	0	0	0	-2.752	-0.374	150.112	0	0	0	0	0	0	0
WT333(F4E4E1AF1293)	3.8	13105	2022-11-25 09:45:51.265	0.007	-0.048	1.017	0	0	0	-2.752	-0.374	150.112	0	0	0	0	0	0	0
WT333(F4E4E1AF1293)	3.8	13105	2022-11-25 09:45:51.265	0.007	-0.048	1.017	0	0	0	-2.752	-0.374	150.112	0	0	0	0	0	0	0
WT333(F4E4E1AF1293)	3.8	13105	2022-11-25 09:45:51.265	0.006	-0.048	1.017	0	0	0	-2.752	-0.374	150.112	0	0	0	0	0	0	0
WT333(F4E4E1AF1293)	3.8	13105	2022-11-25 09:45:51.265	0.006	-0.048	1.017	0	0	0	-2.752	-0.374	150.112	0	0	0	0	0	0	0
WT333(F4E4E1AF1293)	3.8	13105	2022-11-25 09:45:51.265	0.006	-0.048	1.017	0	0	0	-2.752	-0.374	150.112	0	0	0	0	0	0	0
WT333(F4E4E1AF1293)	3.8	13105	2022-11-25 09:45:51.265	0.006	-0.048	1.017	0	0	0	-2.752	-0.374	150.112	0	0	0	0	0	0	0
WT333(F4E4E1AF1293)	3.8	13105	2022-11-25 09:45:51.265	0.006	-0.048	1.017	0	0	0	-2.752	-0.374	150.112	0	0	0	0	0	0	0
WT222(CAA14FCCF874)	3.74	13105	2022-11-25 09:45:51.265	0.034	-0.052	0.999	0	0	0	-2.983	-1.945	90.989	0	0	0	0	0	0	0
WT222(CAA14FCCF874)	3.74	13105	2022-11-25 09:45:51.265	0.034	-0.052	0.999	0	0	0	-2.983	-1.945	90.989	0	0	0	0	0	0	0
WT222(CAA14FCCF874)	3.74	13105	2022-11-25 09:45:51.265	0.034	-0.052	0.999	0	0	0	-2.983	-1.945	90.989	0	0	0	0	0	0	0
WT222(CAA14FCCF874)	3.74	13105	2022-11-25 09:45:51.265	0.034	-0.052	0.999	0	0	0	-2.983	-1.945	90.989	0	0	0	0	0	0	0
WT222(CAA14FCCF874)	3.74	13105	2022-11-25 09:45:51.265	0.034	-0.052	0.999	0	0	0	-2.983	-1.945	90.989	0	0	0	0	0	0	0
WT222(CAA14FCCF874)	3.74	13105	2022-11-25 09:45:51.265	0.034	-0.052	0.999	0	0	0	-2.983	-1.945	90.989	0	0	0	0	0	0	0
WT222(CAA14FCCF874)	3.74	13105	2022-11-25 09:45:51.265	0.034	-0.052	0.999	0	0	0	-2.983	-1.945	90.989	0	0	0	0	0	0	0
WT222(CAA14FCCF874)	3.74	13105	2022-11-25 09:45:51.265	0.034	-0.052	0.999	0	0	0	-2.983	-1.945	90.989	0	0	0	0	0	0	0
WT222(CAA14FCCF874)	3.74	13105	2022-11-25 09:45:51.281	0.034	-0.052	0.999	0	0	0	-2.983	-1.945	90.989	0	0	0	0	0	0	0
WT222(CAA14FCCF874)	3.74	13105	2022-11-25 09:45:51.281	0.034	-0.052	0.999	0	0	0	-2.983	-1.945	90.989	0	0	0	0	0	0	0
WT222(CAA14FCCF874)	3.74	13105	2022-11-25 09:45:51.281	0.034	-0.052	0.999	0	0	0	-2.983	-1.945	90.989	0	0	0	0	0	0	0
WT222(CAA14FCCF874)	3.74	13105	2022-11-25 09:45:51.281	0.034	-0.052	0.999	0	0	0	-2.983	-1.945	90.989	0	0	0	0	0	0	0
WT222(CAA14FCCF874)	3.74	13105	2022-11-25 09:45:51.281	0.034	-0.052	0.999	0	0	0	-2.983	-1.945	90.989	0	0	0	0	0	0	0
WT222(CAA14FCCF874)	3.74	13105	2022-11-25 09:45:51.281	0.034	-0.052	0.999	0	0	0	-2.983	-1.945	90.989	0	0	0	0	0	0	0
WT222(CAA14FCCF874)	3.74	13105	2022-11-25 09:45:51.281	0.034	-0.052	0.999	0	0	0	-2.983	-1.945	90.989	0	0	0	0	0	0	0
WT222(CAA14FCCF874)	3.74	13105	2022-11-25 09:45:51.281	0.034	-0.052	0.999	0	0	0	-2.983	-1.945	90.989	0	0	0	0	0	0	0
WT111(DD045F3F1DEA)	3.79	13108	2022-11-25 09:45:51.297	0.027	0.304	0.97	0	0	0	17.408	-1.522	-22.923	0	0	0	0	0	0	0
WT111(DD045F3F1DEA)	3.79	13108	2022-11-25 09:45:51.297	0.027	0.304	0.97	0	0	0	17.408	-1.522	-22.923	0	0	0	0	0	0	0
WT111(DD045F3F1DEA)	3.79	13108	2022-11-25 09:45:51.297	0.027	0.304	0.97	0	0	0	17.408	-1.522	-22.923	0	0	0	0	0	0	0
WT111(DD045F3F1DEA)	3.79	13108	2022-11-25 09:45:51.297	0.027	0.303	0.969	0	0	0	17.408	-1.522	-22.923	0	0	0	0	0	0	0
WT111(DD045F3F1DEA)	3.79	13108	2022-11-25 09:45:51.297	0.027	0.303	0.969	0	0	0	17.408	-1.522	-22.923	0	0	0	0	0	0	0
WT111(DD045F3F1DEA)	3.79	13108	2022-11-25 09:45:51.297	0.027	0.303	0.969	0	0	0	17.408	-1.522	-22.923	0	0	0	0	0	0	0
WT111(DD045F3F1DEA)	3.79	13108	2022-11-25 09:45:51.297	0.027	0.303	0.969	0	0	0	17.408	-1.522	-22.923	0	0	0	0	0	0	0
WT111(DD045F3F1DEA)	3.79	13108	2022-11-25 09:45:51.297	0.027	0.304	0.968	0	0	0	17.408	-1.522	-22.923	0	0	0	0	0	0	0
WT333(F4E4E1AF1293)	3.8	13105	2022-11-25 09:45:51.328	0.006	-0.048	1.017	0	0	0	-2.752	-0.374	150.112	0	0	0	0	0	0	0
WT333(F4E4E1AF1293)	3.8	13105	2022-11-25 09:45:51.328	0.006	-0.048	1.017	0	0	0	-2.752	-0.374	150.112	0	0	0	0	0	0	0
WT333(F4E4E1AF1293)	3.8	13105	2022-11-25 09:45:51.328	0.006	-0.048	1.017	0	0	0	-2.752	-0.374	150.112	0	0	0	0	0	0	0
WT333(F4E4E1AF1293)	3.8	13105	2022-11-25 09:45:51.328	0.006	-0.048	1.017	0	0	0	-2.752	-0.374	150.112	0	0	0	0	0	0	0
WT333(F4E4E1AF1293)	3.8	13105	2022-11-25 09:45:51.328	0.006	-0.048	1.017	0	0	0	-2.752	-0.374	150.112	0	0	0	0	0	0	0
WT333(F4E4E1AF1293)	3.8	13105	2022-11-25 09:45:51.328	0.006	-0.048	1.017	0	0	0	-2.752	-0.374	150.112	0	0	0	0	0	0	0
WT333(F4E4E1AF1293)	3.8	13105	2022-11-25 09:45:51.328	0.006	-0.048	1.017	0	0	0	-2.752	-0.374	150.112	0	0	0	0	0	0	0
WT333(F4E4E1AF1293)	3.8	13105	2022-11-25 09:45:51.328	0.006	-0.048	1.016	0	0	0	-2.752	-0.374	150.112	0	0	0	0	0	0	0
WT111(DD045F3F1DEA)	3.79	13108	2022-11-25 09:45:51.359	0.027	0.304	0.968	0	0	0	17.408	-1.522	-22.923	0	0	0	0	0	0	0
WT111(DD045F3F1DEA)	3.79	13108	2022-11-25 09:45:51.359	0.027	0.304	0.968	0	0	0	17.408	-1.522	-22.923	0	0	0	0	0	0	0
WT111(DD045F3F1DEA)	3.79	13108	2022-11-25 09:45:51.359	0.027	0.304	0.968	0	0	0	17.408	-1.522	-22.923	0	0	0	0	0	0	0
WT111(DD045F3F1DEA)	3.79	13108	2022-11-25 09:45:51.359	0.027	0.304	0.969	0	0	0	17.408	-1.522	-22.923	0	0	0	0	0	0	0
WT111(DD045F3F1DEA)	3.79	13108	2022-11-25 09:45:51.359	0.027	0.304	0.969	0	0	0	17.408	-1.522	-22.923	0	0	0	0	0	0	0
WT111(DD045F3F1DEA)	3.79	13108	2022-11-25 09:45:51.359	0.027	0.304	0.969	0	0	0	17.408	-1.522	-22.923	0	0	0	0	0	0	0
WT111(DD045F3F1DEA)	3.79	13108	2022-11-25 09:45:51.359	0.027	0.304	0.969	0	0	0	17.408	-1.522	-22.923	0	0	0	0	0	0	0
WT111(DD045F3F1DEA)	3.79	13108	2022-11-25 09:45:51.359	0.027	0.304	0.969	0	0	0	17.408	-1.522	-22.923	0	0	0	0	0	0	0
WT333(F4E4E1AF1293)	3.8	13105	2022-11-25 09:45:51.359	0.006	-0.048	1.017	0	0	0	-2.747	-0.374	150.112	0	0	0	0	0	0	0
WT333(F4E4E1AF1293)	3.8	13105	2022-11-25 09:45:51.359	0.006	-0.048	1.017	0	0	0	-2.747	-0.374	150.112	0	0	0	0	0	0	0
WT333(F4E4E1AF1293)	3.8	13105	2022-11-25 09:45:51.359	0.007	-0.048	1.017	0	0	0	-2.747	-0.374	150.112	0	0	0	0	0	0	0
WT333(F4E4E1AF1293)	3.8	13105	2022-11-25 09:45:51.359	0.007	-0.048	1.017	0	0	0	-2.747	-0.374	150.112	0	0	0	0	0	0	0
WT333(F4E4E1AF1293)	3.8	13105	2022-11-25 09:45:51.359	0.007	-0.048	1.017	0	0	0	-2.747	-0.374	150.112	0	0	0	0	0	0	0
WT333(F4E4E1AF1293)	3.8	13105	2022-11-25 09:45:51.359	0.007	-0.048	1.017	0	0	0	-2.747	-0.374	150.112	0	0	0	0	0	0	0
WT333(F4E4E1AF1293)	3.8	13105	2022-11-25 09:45:51.359	0.007	-0.048	1.017	0	0	0	-2.747	-0.374	150.112	0	0	0	0	0	0	0
WT333(F4E4E1AF1293)	3.8	13105	2022-11-25 09:45:51.359	0.007	-0.048	1.017	0	0	0	-2.747	-0.374	150.112	0	0	0	0	0	0	0
WT222(CAA14FCCF874)	3.74	13105	2022-11-25 09:45:51.359	0.034	-0.052	0.999	0	0	0	-2.983	-1.945	90.989	0	0	0	0	0	0	0
WT222(CAA14FCCF874)	3.74	13105	2022-11-25 09:45:51.359	0.034	-0.052	0.999	0	0	0	-2.983	-1.945	90.989	0	0	0	0	0	0	0
WT222(CAA14FCCF874)	3.74	13105	2022-11-25 09:45:51.359	0.034	-0.052	0.999	0	0	0	-2.983	-1.945	90.989	0	0	0	0	0	0	0
WT222(CAA14FCCF874)	3.74	13105	2022-11-25 09:45:51.359	0.034	-0.052	0.999	0	0	0	-2.983	-1.945	90.989	0	0	0	0	0	0	0
WT222(CAA14FCCF874)	3.74	13105	2022-11-25 09:45:51.359	0.034	-0.052	0.999	0	0	0	-2.983	-1.945	90.989	0	0	0	0	0	0	0
WT222(CAA14FCCF874)	3.74	13105	2022-11-25 09:45:51.359	0.034	-0.052	0.999	0	0	0	-2.983	-1.945	90.989	0	0	0	0	0	0	0
WT222(CAA14FCCF874)	3.74	13105	2022-11-25 09:45:51.359	0.034	-0.052	0.999	0	0	0	-2.983	-1.945	90.989	0	0	0	0	0	0	0
WT222(CAA14FCCF874)	3.74	13105	2022-11-25 09:45:51.359	0.034	-0.052	0.999	0	0	0	-2.983	-1.945	90.989	0	0	0	0	0	0	0
WT111(DD045F3F1DEA)	3.79	13108	2022-11-25 09:45:51.406	0.027	0.304	0.969	0	0	0	17.408	-1.522	-22.923	0	0	0	0	0	0	0
WT111(DD045F3F1DEA)	3.79	13108	2022-11-25 09:45:51.422	0.027	0.304	0.969	0	0	0	17.408	-1.522	-22.923	0	0	0	0	0	0	0
WT111(DD045F3F1DEA)	3.79	13108	2022-11-25 09:45:51.422	0.027	0.304	0.969	0	0	0	17.408	-1.522	-22.923	0	0	0	0	0	0	0
WT111(DD045F3F1DEA)	3.79	13108	2022-11-25 09:45:51.422	0.027	0.304	0.969	0	0	0	17.408	-1.522	-22.923	0	0	0	0	0	0	0
WT111(DD045F3F1DEA)	3.79	13108	2022-11-25 09:45:51.422	0.027	0.304	0.969	0	0	0	17.408	-1.522	-22.923	0	0	0	0	0	0	0
WT111(DD045F3F1DEA)	3.79	13108	2022-11-25 09:45:51.422	0.027	0.304	0.969	0	0	0	17.408	-1.522	-22.923	0	0	0	0	0	0	0
WT111(DD045F3F1DEA)	3.79	13108	2022-11-25 09:45:51.422	0.027	0.304	0.969	0	0	0	17.408	-1.522	-22.923	0	0	0	0	0	0	0
WT111(DD045F3F1DEA)	3.79	13108	2022-11-25 09:45:51.422	0.026	0.304	0.969	0	0	0	17.408	-1.522	-22.923	0	0	0	0	0	0	0
WT222(CAA14FCCF874)	3.74	13105	2022-11-25 09:45:51.422	0.034	-0.052	0.999	0	0	0	-2.983	-1.945	90.989	0	0	0	0	0	0	0
WT222(CAA14FCCF874)	3.74	13105	2022-11-25 09:45:51.422	0.033	-0.052	0.999	0	0	0	-2.983	-1.945	90.989	0	0	0	0	0	0	0
WT222(CAA14FCCF874)	3.74	13105	2022-11-25 09:45:51.422	0.033	-0.052	0.999	0	0	0	-2.983	-1.945	90.989	0	0	0	0	0	0	0
WT222(CAA14FCCF874)	3.74	13105	2022-11-25 09:45:51.422	0.033	-0.052	0.999	0	0	0	-2.983	-1.945	90.989	0	0	0	0	0	0	0
WT222(CAA14FCCF874)	3.74	13105	2022-11-25 09:45:51.422	0.033	-0.052	0.999	0	0	0	-2.983	-1.945	90.989	0	0	0	0	0	0	0
WT222(CAA14FCCF874)	3.74	13105	2022-11-25 09:45:51.422	0.034	-0.051	0.999	0	0	0	-2.983	-1.945	90.989	0	0	0	0	0	0	0
WT222(CAA14FCCF874)	3.74	13105	2022-11-25 09:45:51.422	0.034	-0.051	0.999	0	0	0	-2.983	-1.945	90.989	0	0	0	0	0	0	0
WT222(CAA14FCCF874)	3.74	13105	2022-11-25 09:45:51.422	0.034	-0.051	0.999	0	0	0	-2.983	-1.945	90.989	0	0	0	0	0	0	0
WT111(DD045F3F1DEA)	3.79	13108	2022-11-25 09:45:51.437	0.026	0.304	0.969	0	0	0	17.408	-1.522	-22.923	0	0	0	0	0	0	0
WT111(DD045F3F1DEA)	3.79	13108	2022-11-25 09:45:51.437	0.026	0.304	0.969	0	0	0	17.408	-1.522	-22.923	0	0	0	0	0	0	0
WT111(DD045F3F1DEA)	3.79	13108	2022-11-25 09:45:51.437	0.026	0.304	0.969	0	0	0	17.408	-1.522	-22.923	0	0	0	0	0	0	0
WT111(DD045F3F1DEA)	3.79	13108	2022-11-25 09:45:51.437	0.026	0.305	0.969	0	0	0	17.408	-1.522	-22.923	0	0	0	0	0	0	0
WT111(DD045F3F1DEA)	3.79	13108	2022-11-25 09:45:51.437	0.026	0.305	0.969	0	0	0	17.408	-1.522	-22.923	0	0	0	0	0	0	0
WT111(DD045F3F1DEA)	3.79	13108	2022-11-25 09:45:51.437	0.026	0.305	0.969	0	0	0	17.408	-1.522	-22.923	0	0	0	0	0	0	0
WT111(DD045F3F1DEA)	3.79	13108	2022-11-25 09:45:51.437	0.026	0.305	0.969	0	0	0	17.408	-1.522	-22.923	0	0	0	0	0	0	0
WT111(DD045F3F1DEA)	3.79	13108	2022-11-25 09:45:51.437	0.027	0.304	0.969	0	0	0	17.408	-1.522	-22.923	0	0	0	0	0	0	0
WT222(CAA14FCCF874)	3.74	13105	2022-11-25 09:45:51.484	0.034	-0.051	0.999	0	0	0	-2.983	-1.945	90.989	0	0	0	0	0	0	0
WT222(CAA14FCCF874)	3.74	13105	2022-11-25 09:45:51.484	0.034	-0.052	0.999	0	0	0	-2.983	-1.945	90.989	0	0	0	0	0	0	0
WT222(CAA14FCCF874)	3.74	13105	2022-11-25 09:45:51.484	0.034	-0.052	0.999	0	0	0	-2.983	-1.945	90.989	0	0	0	0	0	0	0
WT222(CAA14FCCF874)	3.74	13105	2022-11-25 09:45:51.484	0.034	-0.052	0.999	0	0	0	-2.983	-1.945	90.989	0	0	0	0	0	0	0
WT222(CAA14FCCF874)	3.74	13105	2022-11-25 09:45:51.484	0.034	-0.052	0.999	0	0	0	-2.983	-1.945	90.989	0	0	0	0	0	0	0
WT222(CAA14FCCF874)	3.74	13105	2022-11-25 09:45:51.484	0.034	-0.052	0.998	0	0	0	-2.983	-1.945	90.989	0	0	0	0	0	0	0
WT222(CAA14FCCF874)	3.74	13105	2022-11-25 09:45:51.484	0.034	-0.052	0.998	0	0	0	-2.983	-1.945	90.989	0	0	0	0	0	0	0
WT222(CAA14FCCF874)	3.74	13105	2022-11-25 09:45:51.484	0.034	-0.052	0.998	0	0	0	-2.983	-1.945	90.989	0	0	0	0	0	0	0
WT111(DD045F3F1DEA)	3.79	13108	2022-11-25 09:45:51.500	0.027	0.304	0.969	0	0	0	17.408	-1.522	-22.923	0	0	0	0	0	0	0
WT111(DD045F3F1DEA)	3.79	13108	2022-11-25 09:45:51.500	0.027	0.304	0.969	0	0	0	17.408	-1.522	-22.923	0	0	0	0	0	0	0
WT111(DD045F3F1DEA)	3.79	13108	2022-11-25 09:45:51.500	0.027	0.304	0.969	0	0	0	17.408	-1.522	-22.923	0	0	0	0	0	0	0
WT111(DD045F3F1DEA)	3.79	13108	2022-11-25 09:45:51.500	0.027	0.303	0.969	0	0	0	17.408	-1.522	-22.923	0	0	0	0	0	0	0
WT111(DD045F3F1DEA)	3.79	13108	2022-11-25 09:45:51.500	0.027	0.303	0.969	0	0	0	17.408	-1.522	-22.923	0	0	0	0	0	0	0
WT111(DD045F3F1DEA)	3.79	13108	2022-11-25 09:45:51.500	0.027	0.303	0.969	0	0	0	17.408	-1.522	-22.923	0	0	0	0	0	0	0
WT111(DD045F3F1DEA)	3.79	13108	2022-11-25 09:45:51.500	0.027	0.303	0.969	0	0	0	17.408	-1.522	-22.923	0	0	0	0	0	0	0
WT111(DD045F3F1DEA)	3.79	13108	2022-11-25 09:45:51.500	0.026	0.304	0.969	0	0	0	17.408	-1.522	-22.923	0	0	0	0	0	0	0
WT333(F4E4E1AF1293)	3.8	13105	2022-11-25 09:45:51.500	0.007	-0.048	1.017	0	0	0	-2.747	-0.374	150.112	0	0	0	0	0	0	0
WT333(F4E4E1AF1293)	3.8	13105	2022-11-25 09:45:51.515	0.007	-0.048	1.017	0	0	0	-2.747	-0.374	150.112	0	0	0	0	0	0	0
WT333(F4E4E1AF1293)	3.8	13105	2022-11-25 09:45:51.515	0.007	-0.048	1.016	0	0	0	-2.747	-0.374	150.112	0	0	0	0	0	0	0
WT333(F4E4E1AF1293)	3.8	13105	2022-11-25 09:45:51.515	0.007	-0.048	1.016	0	0	0	-2.747	-0.374	150.112	0	0	0	0	0	0	0
WT333(F4E4E1AF1293)	3.8	13105	2022-11-25 09:45:51.515	0.007	-0.048	1.016	0	0	0	-2.747	-0.374	150.112	0	0	0	0	0	0	0
WT333(F4E4E1AF1293)	3.8	13105	2022-11-25 09:45:51.515	0.007	-0.048	1.016	0	0	0	-2.747	-0.374	150.112	0	0	0	0	0	0	0
WT333(F4E4E1AF1293)	3.8	13105	2022-11-25 09:45:51.515	0.006	-0.048	1.017	0	0	0	-2.747	-0.374	150.112	0	0	0	0	0	0	0
WT333(F4E4E1AF1293)	3.8	13105	2022-11-25 09:45:51.515	0.006	-0.048	1.017	0	0	0	-2.747	-0.374	150.112	0	0	0	0	0	0	0
WT222(CAA14FCCF874)	3.74	13105	2022-11-25 09:45:51.515	0.034	-0.052	0.998	0	0	0	-2.983	-1.945	90.989	0	0	0	0	0	0	0
WT222(CAA14FCCF874)	3.74	13105	2022-11-25 09:45:51.515	0.034	-0.051	0.999	0	0	0	-2.983	-1.945	90.989	0	0	0	0	0	0	0
WT222(CAA14FCCF874)	3.74	13105	2022-11-25 09:45:51.515	0.034	-0.051	0.999	0	0	0	-2.983	-1.945	90.989	0	0	0	0	0	0	0
WT222(CAA14FCCF874)	3.74	13105	2022-11-25 09:45:51.515	0.034	-0.051	0.999	0	0	0	-2.983	-1.945	90.989	0	0	0	0	0	0	0
WT222(CAA14FCCF874)	3.74	13105	2022-11-25 09:45:51.515	0.034	-0.051	0.999	0	0	0	-2.983	-1.945	90.989	0	0	0	0	0	0	0
WT222(CAA14FCCF874)	3.74	13105	2022-11-25 09:45:51.515	0.035	-0.052	0.999	0	0	0	-2.983	-1.945	90.989	0	0	0	0	0	0	0
WT222(CAA14FCCF874)	3.74	13105	2022-11-25 09:45:51.515	0.035	-0.052	0.999	0	0	0	-2.977	-1.945	90.989	0	0	0	0	0	0	0
WT222(CAA14FCCF874)	3.74	13105	2022-11-25 09:45:51.515	0.035	-0.052	0.999	0	0	0	-2.977	-1.945	90.989	0	0	0	0	0	0	0
WT111(DD045F3F1DEA)	3.79	13108	2022-11-25 09:45:51.531	0.026	0.304	0.969	0	0	0	17.408	-1.522	-22.923	0	0	0	0	0	0	0
WT111(DD045F3F1DEA)	3.79	13108	2022-11-25 09:45:51.531	0.026	0.304	0.969	0	0	0	17.408	-1.522	-22.923	0	0	0	0	0	0	0
WT111(DD045F3F1DEA)	3.79	13108	2022-11-25 09:45:51.531	0.026	0.304	0.969	0	0	0	17.408	-1.522	-22.923	0	0	0	0	0	0	0
WT111(DD045F3F1DEA)	3.79	13108	2022-11-25 09:45:51.531	0.027	0.303	0.968	0	0	0	17.408	-1.522	-22.923	0	0	0	0	0	0	0
WT111(DD045F3F1DEA)	3.79	13108	2022-11-25 09:45:51.531	0.027	0.303	0.968	0	0	0	17.408	-1.522	-22.923	0	0	0	0	0	0	0
WT111(DD045F3F1DEA)	3.79	13108	2022-11-25 09:45:51.531	0.027	0.303	0.968	0	0	0	17.408	-1.522	-22.923	0	0	0	0	0	0	0
WT111(DD045F3F1DEA)	3.79	13108	2022-11-25 09:45:51.531	0.027	0.303	0.968	0	0	0	17.408	-1.522	-22.923	0	0	0	0	0	0	0
WT111(DD045F3F1DEA)	3.79	13108	2022-11-25 09:45:51.531	0.026	0.304	0.969	0	0	0	17.408	-1.522	-22.923	0	0	0	0	0	0	0
WT111(DD045F3F1DEA)	3.79	13108	2022-11-25 09:45:51.562	0.026	0.304	0.969	0	0	0	17.408	-1.522	-22.923	0	0	0	0	0	0	0
WT111(DD045F3F1DEA)	3.79	13108	2022-11-25 09:45:51.562	0.026	0.304	0.969	0	0	0	17.408	-1.522	-22.923	0	0	0	0	0	0	0
WT111(DD045F3F1DEA)	3.79	13108	2022-11-25 09:45:51.562	0.026	0.304	0.969	0	0	0	17.408	-1.522	-22.923	0	0	0	0	0	0	0
WT111(DD045F3F1DEA)	3.79	13108	2022-11-25 09:45:51.562	0.027	0.304	0.969	0	0	0	17.408	-1.522	-22.923	0	0	0	0	0	0	0
WT111(DD045F3F1DEA)	3.79	13108	2022-11-25 09:45:51.562	0.027	0.304	0.969	0	0	0	17.408	-1.522	-22.923	0	0	0	0	0	0	0
WT111(DD045F3F1DEA)	3.79	13108	2022-11-25 09:45:51.562	0.027	0.304	0.969	0	0	0	17.408	-1.522	-22.923	0	0	0	0	0	0	0
WT111(DD045F3F1DEA)	3.79	13108	2022-11-25 09:45:51.562	0.027	0.304	0.969	0	0	0	17.408	-1.522	-22.923	0	0	0	0	0	0	0
WT111(DD045F3F1DEA)	3.79	13108	2022-11-25 09:45:51.562	0.027	0.304	0.969	0	0	0	17.408	-1.522	-22.923	0	0	0	0	0	0	0
WT333(F4E4E1AF1293)	3.8	13105	2022-11-25 09:45:51.562	0.007	-0.048	1.017	0	0	0	-2.747	-0.374	150.112	0	0	0	0	0	0	0
WT333(F4E4E1AF1293)	3.8	13105	2022-11-25 09:45:51.562	0.007	-0.048	1.017	0	0	0	-2.747	-0.374	150.112	0	0	0	0	0	0	0
WT333(F4E4E1AF1293)	3.8	13105	2022-11-25 09:45:51.562	0.007	-0.048	1.017	0	0	0	-2.747	-0.374	150.112	0	0	0	0	0	0	0
WT333(F4E4E1AF1293)	3.8	13105	2022-11-25 09:45:51.562	0.007	-0.048	1.017	0	0	0	-2.747	-0.374	150.112	0	0	0	0	0	0	0
WT333(F4E4E1AF1293)	3.8	13105	2022-11-25 09:45:51.562	0.007	-0.048	1.017	0	0	0	-2.747	-0.374	150.112	0	0	0	0	0	0	0
WT333(F4E4E1AF1293)	3.8	13105	2022-11-25 09:45:51.562	0.007	-0.048	1.017	0	0	0	-2.747	-0.374	150.112	0	0	0	0	0	0	0
WT333(F4E4E1AF1293)	3.8	13105	2022-11-25 09:45:51.562	0.007	-0.048	1.017	0	0	0	-2.747	-0.374	150.112	0	0	0	0	0	0	0
WT333(F4E4E1AF1293)	3.8	13105	2022-11-25 09:45:51.562	0.007	-0.048	1.017	0	0	0	-2.747	-0.374	150.112	0	0	0	0	0	0	0
WT222(CAA14FCCF874)	3.74	13105	2022-11-25 09:45:51.578	0.035	-0.052	0.999	0	0	0	-2.977	-1.945	90.989	0	0	0	0	0	0	0
WT222(CAA14FCCF874)	3.74	13105	2022-11-25 09:45:51.578	0.034	-0.051	0.999	0	0	0	-2.977	-1.945	90.989	0	0	0	0	0	0	0
WT222(CAA14FCCF874)	3.74	13105	2022-11-25 09:45:51.578	0.034	-0.051	0.999	0	0	0	-2.977	-1.945	90.989	0	0	0	0	0	0	0
WT222(CAA14FCCF874)	3.74	13105	2022-11-25 09:45:51.578	0.034	-0.051	0.999	0	0	0	-2.977	-1.945	90.989	0	0	0	0	0	0	0
WT222(CAA14FCCF874)	3.74	13105	2022-11-25 09:45:51.578	0.034	-0.051	0.999	0	0	0	-2.977	-1.945	90.989	0	0	0	0	0	0	0
WT222(CAA14FCCF874)	3.74	13105	2022-11-25 09:45:51.578	0.034	-0.052	0.999	0	0	0	-2.977	-1.945	90.989	0	0	0	0	0	0	0
WT222(CAA14FCCF874)	3.74	13105	2022-11-25 09:45:51.578	0.034	-0.052	0.999	0	0	0	-2.977	-1.945	90.989	0	0	0	0	0	0	0
WT222(CAA14FCCF874)	3.74	13105	2022-11-25 09:45:51.578	0.034	-0.052	0.999	0	0	0	-2.977	-1.945	90.989	0	0	0	0	0	0	0
WT222(CAA14FCCF874)	3.74	13105	2022-11-25 09:45:51.578	0.034	-0.052	0.999	0	0	0	-2.977	-1.945	90.989	0	0	0	0	0	0	0
WT222(CAA14FCCF874)	3.74	13105	2022-11-25 09:45:51.578	0.033	-0.052	0.999	0	0	0	-2.977	-1.945	90.989	0	0	0	0	0	0	0
WT222(CAA14FCCF874)	3.74	13105	2022-11-25 09:45:51.578	0.033	-0.052	0.999	0	0	0	-2.977	-1.945	90.989	0	0	0	0	0	0	0
WT222(CAA14FCCF874)	3.74	13105	2022-11-25 09:45:51.578	0.033	-0.052	0.999	0	0	0	-2.977	-1.945	90.989	0	0	0	0	0	0	0
WT222(CAA14FCCF874)	3.74	13105	2022-11-25 09:45:51.578	0.033	-0.052	0.999	0	0	0	-2.977	-1.945	90.989	0	0	0	0	0	0	0
WT222(CAA14FCCF874)	3.74	13105	2022-11-25 09:45:51.578	0.034	-0.052	0.999	0	0	0	-2.977	-1.945	90.989	0	0	0	0	0	0	0
WT222(CAA14FCCF874)	3.74	13105	2022-11-25 09:45:51.578	0.034	-0.052	0.999	0	0	0	-2.977	-1.945	90.989	0	0	0	0	0	0	0
WT222(CAA14FCCF874)	3.74	13105	2022-11-25 09:45:51.578	0.034	-0.052	0.999	0	0	0	-2.977	-1.945	90.989	0	0	0	0	0	0	0
WT111(DD045F3F1DEA)	3.79	13108	2022-11-25 09:45:51.594	0.027	0.304	0.969	0	0	0	17.408	-1.522	-22.923	0	0	0	0	0	0	0
WT111(DD045F3F1DEA)	3.79	13108	2022-11-25 09:45:51.594	0.027	0.304	0.969	0	0	0	17.408	-1.522	-22.923	0	0	0	0	0	0	0
WT111(DD045F3F1DEA)	3.79	13108	2022-11-25 09:45:51.594	0.027	0.304	0.969	0	0	0	17.408	-1.522	-22.923	0	0	0	0	0	0	0
WT111(DD045F3F1DEA)	3.79	13108	2022-11-25 09:45:51.594	0.027	0.304	0.969	0	0	0	17.408	-1.522	-22.923	0	0	0	0	0	0	0
WT111(DD045F3F1DEA)	3.79	13108	2022-11-25 09:45:51.594	0.027	0.304	0.969	0	0	0	17.408	-1.522	-22.923	0	0	0	0	0	0	0
WT111(DD045F3F1DEA)	3.79	13108	2022-11-25 09:45:51.594	0.027	0.304	0.969	0	0	0	17.408	-1.522	-22.923	0	0	0	0	0	0	0
WT111(DD045F3F1DEA)	3.79	13108	2022-11-25 09:45:51.594	0.027	0.303	0.969	0	0	0	17.408	-1.522	-22.923	0	0	0	0	0	0	0
WT111(DD045F3F1DEA)	3.79	13108	2022-11-25 09:45:51.594	0.027	0.303	0.969	0	0	0	17.408	-1.522	-22.923	0	0	0	0	0	0	0
WT222(CAA14FCCF874)	3.74	13105	2022-11-25 09:45:51.609	0.034	-0.052	0.999	0	0	0	-2.977	-1.945	90.989	0	0	0	0	0	0	0
WT222(CAA14FCCF874)	3.74	13105	2022-11-25 09:45:51.609	0.034	-0.051	0.999	0	0	0	-2.977	-1.945	90.989	0	0	0	0	0	0	0
WT222(CAA14FCCF874)	3.74	13105	2022-11-25 09:45:51.609	0.034	-0.051	0.999	0	0	0	-2.977	-1.945	90.989	0	0	0	0	0	0	0
WT222(CAA14FCCF874)	3.74	13105	2022-11-25 09:45:51.609	0.034	-0.051	0.999	0	0	0	-2.977	-1.945	90.989	0	0	0	0	0	0	0
WT222(CAA14FCCF874)	3.74	13105	2022-11-25 09:45:51.609	0.034	-0.051	0.999	0	0	0	-2.977	-1.945	90.989	0	0	0	0	0	0	0
WT222(CAA14FCCF874)	3.74	13105	2022-11-25 09:45:51.609	0.034	-0.051	0.999	0	0	0	-2.977	-1.945	90.989	0	0	0	0	0	0	0
WT222(CAA14FCCF874)	3.74	13105	2022-11-25 09:45:51.609	0.034	-0.051	0.999	0	0	0	-2.977	-1.945	90.989	0	0	0	0	0	0	0
WT222(CAA14FCCF874)	3.74	13105	2022-11-25 09:45:51.609	0.034	-0.051	0.999	0	0	0	-2.977	-1.945	90.989	0	0	0	0	0	0	0
WT111(DD045F3F1DEA)	3.79	13108	2022-11-25 09:45:51.625	0.027	0.303	0.969	0	0	0	17.408	-1.522	-22.923	0	0	0	0	0	0	0
WT111(DD045F3F1DEA)	3.79	13108	2022-11-25 09:45:51.625	0.027	0.303	0.969	0	0	0	17.408	-1.522	-22.923	0	0	0	0	0	0	0
WT111(DD045F3F1DEA)	3.79	13108	2022-11-25 09:45:51.625	0.027	0.304	0.97	0	0	0	17.408	-1.522	-22.923	0	0	0	0	0	0	0
WT111(DD045F3F1DEA)	3.79	13108	2022-11-25 09:45:51.625	0.027	0.304	0.97	0	0	0	17.408	-1.522	-22.923	0	0	0	0	0	0	0
WT111(DD045F3F1DEA)	3.79	13108	2022-11-25 09:45:51.625	0.027	0.304	0.97	0	0	0	17.408	-1.522	-22.923	0	0	0	0	0	0	0
WT111(DD045F3F1DEA)	3.79	13108	2022-11-25 09:45:51.625	0.027	0.304	0.97	0	0	0	17.408	-1.522	-22.923	0	0	0	0	0	0	0
WT111(DD045F3F1DEA)	3.79	13108	2022-11-25 09:45:51.625	0.026	0.304	0.969	0	0	0	17.408	-1.522	-22.923	0	0	0	0	0	0	0
WT111(DD045F3F1DEA)	3.79	13108	2022-11-25 09:45:51.625	0.026	0.304	0.969	0	0	0	17.408	-1.522	-22.923	0	0	0	0	0	0	0
WT222(CAA14FCCF874)	3.74	13105	2022-11-25 09:45:51.625	0.034	-0.051	0.999	0	0	0	-2.977	-1.945	90.989	0	0	0	0	0	0	0
WT222(CAA14FCCF874)	3.74	13105	2022-11-25 09:45:51.625	0.034	-0.052	0.999	0	0	0	-2.977	-1.945	90.989	0	0	0	0	0	0	0
WT222(CAA14FCCF874)	3.74	13105	2022-11-25 09:45:51.625	0.034	-0.052	0.999	0	0	0	-2.977	-1.945	90.989	0	0	0	0	0	0	0
WT222(CAA14FCCF874)	3.74	13105	2022-11-25 09:45:51.625	0.034	-0.052	0.999	0	0	0	-2.977	-1.945	90.989	0	0	0	0	0	0	0
WT222(CAA14FCCF874)	3.74	13105	2022-11-25 09:45:51.625	0.034	-0.052	0.999	0	0	0	-2.977	-1.945	90.989	0	0	0	0	0	0	0
WT222(CAA14FCCF874)	3.74	13105	2022-11-25 09:45:51.625	0.034	-0.052	0.999	0	0	0	-2.977	-1.945	90.989	0	0	0	0	0	0	0
WT222(CAA14FCCF874)	3.74	13105	2022-11-25 09:45:51.625	0.034	-0.052	0.999	0	0	0	-2.977	-1.945	90.989	0	0	0	0	0	0	0
WT222(CAA14FCCF874)	3.74	13105	2022-11-25 09:45:51.625	0.034	-0.052	0.999	0	0	0	-2.977	-1.945	90.989	0	0	0	0	0	0	0
WT222(CAA14FCCF874)	3.74	13105	2022-11-25 09:45:51.640	0.034	-0.052	0.999	0	0	0	-2.977	-1.945	90.989	0	0	0	0	0	0	0
WT222(CAA14FCCF874)	3.74	13105	2022-11-25 09:45:51.640	0.034	-0.051	0.999	0	0	0	-2.977	-1.945	90.989	0	0	0	0	0	0	0
WT222(CAA14FCCF874)	3.74	13105	2022-11-25 09:45:51.640	0.034	-0.051	0.999	0	0	0	-2.977	-1.945	90.989	0	0	0	0	0	0	0
WT222(CAA14FCCF874)	3.74	13105	2022-11-25 09:45:51.640	0.034	-0.051	0.999	0	0	0	-2.977	-1.945	90.989	0	0	0	0	0	0	0
WT222(CAA14FCCF874)	3.74	13105	2022-11-25 09:45:51.640	0.034	-0.052	0.999	0	0	0	-2.977	-1.945	90.989	0	0	0	0	0	0	0
WT222(CAA14FCCF874)	3.74	13105	2022-11-25 09:45:51.640	0.034	-0.052	0.999	0	0	0	-2.977	-1.945	90.989	0	0	0	0	0	0	0
WT222(CAA14FCCF874)	3.74	13105	2022-11-25 09:45:51.640	0.034	-0.052	0.999	0	0	0	-2.977	-1.945	90.989	0	0	0	0	0	0	0
WT222(CAA14FCCF874)	3.74	13105	2022-11-25 09:45:51.640	0.034	-0.052	0.999	0	0	0	-2.977	-1.945	90.989	0	0	0	0	0	0	0
WT111(DD045F3F1DEA)	3.79	13108	2022-11-25 09:45:51.656	0.026	0.304	0.969	0	0	0	17.408	-1.522	-22.923	0	0	0	0	0	0	0
WT111(DD045F3F1DEA)	3.79	13108	2022-11-25 09:45:51.656	0.026	0.304	0.969	0	0	0	17.408	-1.522	-22.923	0	0	0	0	0	0	0
WT111(DD045F3F1DEA)	3.79	13108	2022-11-25 09:45:51.656	0.026	0.304	0.969	0	0	0	17.408	-1.522	-22.923	0	0	0	0	0	0	0
WT111(DD045F3F1DEA)	3.79	13108	2022-11-25 09:45:51.656	0.026	0.304	0.969	0	0	0	17.408	-1.522	-22.923	0	0	0	0	0	0	0
WT111(DD045F3F1DEA)	3.79	13108	2022-11-25 09:45:51.656	0.026	0.304	0.969	0	0	0	17.408	-1.522	-22.923	0	0	0	0	0	0	0
WT111(DD045F3F1DEA)	3.79	13108	2022-11-25 09:45:51.656	0.026	0.304	0.969	0	0	0	17.408	-1.522	-22.923	0	0	0	0	0	0	0
WT111(DD045F3F1DEA)	3.79	13108	2022-11-25 09:45:51.656	0.027	0.304	0.969	0	0	0	17.408	-1.522	-22.923	0	0	0	0	0	0	0
WT111(DD045F3F1DEA)	3.79	13108	2022-11-25 09:45:51.656	0.027	0.304	0.969	0	0	0	17.408	-1.522	-22.923	0	0	0	0	0	0	0
WT333(F4E4E1AF1293)	3.8	13105	2022-11-25 09:45:51.656	0.007	-0.048	1.017	0	0	0	-2.747	-0.374	150.112	0	0	0	0	0	0	0
WT333(F4E4E1AF1293)	3.8	13105	2022-11-25 09:45:51.656	0.007	-0.048	1.017	0	0	0	-2.747	-0.374	150.112	0	0	0	0	0	0	0
WT333(F4E4E1AF1293)	3.8	13105	2022-11-25 09:45:51.656	0.006	-0.048	1.017	0	0	0	-2.747	-0.374	150.112	0	0	0	0	0	0	0
WT333(F4E4E1AF1293)	3.8	13105	2022-11-25 09:45:51.656	0.006	-0.048	1.017	0	0	0	-2.747	-0.374	150.112	0	0	0	0	0	0	0
WT333(F4E4E1AF1293)	3.8	13105	2022-11-25 09:45:51.656	0.006	-0.048	1.017	0	0	0	-2.747	-0.374	150.112	0	0	0	0	0	0	0
WT333(F4E4E1AF1293)	3.8	13105	2022-11-25 09:45:51.656	0.006	-0.048	1.017	0	0	0	-2.747	-0.374	150.112	0	0	0	0	0	0	0
WT333(F4E4E1AF1293)	3.8	13105	2022-11-25 09:45:51.656	0.007	-0.048	1.017	0	0	0	-2.747	-0.374	150.112	0	0	0	0	0	0	0
WT333(F4E4E1AF1293)	3.8	13105	2022-11-25 09:45:51.656	0.007	-0.048	1.017	0	0	0	-2.747	-0.374	150.112	0	0	0	0	0	0	0
WT222(CAA14FCCF874)	3.74	13105	2022-11-25 09:45:51.656	0.034	-0.051	0.999	0	0	0	-2.977	-1.945	90.989	0	0	0	0	0	0	0
WT222(CAA14FCCF874)	3.74	13105	2022-11-25 09:45:51.656	0.034	-0.051	0.999	0	0	0	-2.977	-1.945	90.989	0	0	0	0	0	0	0
WT222(CAA14FCCF874)	3.74	13105	2022-11-25 09:45:51.656	0.034	-0.051	0.999	0	0	0	-2.977	-1.945	90.989	0	0	0	0	0	0	0
WT222(CAA14FCCF874)	3.74	13105	2022-11-25 09:45:51.656	0.034	-0.051	0.999	0	0	0	-2.977	-1.945	90.989	0	0	0	0	0	0	0
WT222(CAA14FCCF874)	3.74	13105	2022-11-25 09:45:51.656	0.034	-0.051	0.999	0	0	0	-2.977	-1.945	90.989	0	0	0	0	0	0	0
WT222(CAA14FCCF874)	3.74	13105	2022-11-25 09:45:51.656	0.034	-0.051	0.999	0	0	0	-2.977	-1.945	90.989	0	0	0	0	0	0	0
WT222(CAA14FCCF874)	3.74	13105	2022-11-25 09:45:51.656	0.034	-0.051	0.999	0	0	0	-2.977	-1.945	90.989	0	0	0	0	0	0	0
WT222(CAA14FCCF874)	3.74	13105	2022-11-25 09:45:51.656	0.034	-0.051	0.999	0	0	0	-2.977	-1.945	90.989	0	0	0	0	0	0	0
WT111(DD045F3F1DEA)	3.79	13108	2022-11-25 09:45:51.687	0.027	0.304	0.969	0	0	0	17.408	-1.522	-22.923	0	0	0	0	0	0	0
WT111(DD045F3F1DEA)	3.79	13108	2022-11-25 09:45:51.687	0.027	0.304	0.969	0	0	0	17.408	-1.522	-22.923	0	0	0	0	0	0	0
WT111(DD045F3F1DEA)	3.79	13108	2022-11-25 09:45:51.687	0.027	0.303	0.969	0	0	0	17.408	-1.522	-22.923	0	0	0	0	0	0	0
WT111(DD045F3F1DEA)	3.79	13108	2022-11-25 09:45:51.687	0.027	0.303	0.969	0	0	0	17.408	-1.522	-22.923	0	0	0	0	0	0	0
WT111(DD045F3F1DEA)	3.79	13108	2022-11-25 09:45:51.687	0.027	0.303	0.969	0	0	0	17.408	-1.522	-22.923	0	0	0	0	0	0	0
WT111(DD045F3F1DEA)	3.79	13108	2022-11-25 09:45:51.687	0.027	0.303	0.969	0	0	0	17.408	-1.522	-22.923	0	0	0	0	0	0	0
WT111(DD045F3F1DEA)	3.79	13108	2022-11-25 09:45:51.687	0.026	0.304	0.969	0	0	0	17.408	-1.522	-22.923	0	0	0	0	0	0	0
WT111(DD045F3F1DEA)	3.79	13108	2022-11-25 09:45:51.687	0.026	0.304	0.969	0	0	0	17.408	-1.522	-22.923	0	0	0	0	0	0	0
WT111(DD045F3F1DEA)	3.79	13108	2022-11-25 09:45:51.750	0.026	0.304	0.969	0	0	0	17.408	-1.522	-22.923	0	0	0	0	0	0	0
WT111(DD045F3F1DEA)	3.79	13108	2022-11-25 09:45:51.750	0.026	0.304	0.969	0	0	0	17.408	-1.522	-22.923	0	0	0	0	0	0	0
WT111(DD045F3F1DEA)	3.79	13108	2022-11-25 09:45:51.750	0.027	0.304	0.97	0	0	0	17.408	-1.522	-22.923	0	0	0	0	0	0	0
WT111(DD045F3F1DEA)	3.79	13108	2022-11-25 09:45:51.750	0.027	0.304	0.97	0	0	0	17.408	-1.522	-22.923	0	0	0	0	0	0	0
WT111(DD045F3F1DEA)	3.79	13108	2022-11-25 09:45:51.750	0.027	0.304	0.97	0	0	0	17.408	-1.522	-22.923	0	0	0	0	0	0	0
WT111(DD045F3F1DEA)	3.79	13108	2022-11-25 09:45:51.750	0.027	0.304	0.97	0	0	0	17.408	-1.522	-22.923	0	0	0	0	0	0	0
WT111(DD045F3F1DEA)	3.79	13108	2022-11-25 09:45:51.750	0.027	0.304	0.969	0	0	0	17.408	-1.522	-22.923	0	0	0	0	0	0	0
WT111(DD045F3F1DEA)	3.79	13108	2022-11-25 09:45:51.750	0.027	0.304	0.969	0	0	0	17.408	-1.522	-22.923	0	0	0	0	0	0	0
WT111(DD045F3F1DEA)	3.79	13108	2022-11-25 09:45:51.765	0.027	0.304	0.969	0	0	0	17.408	-1.522	-22.923	0	0	0	0	0	0	0
WT111(DD045F3F1DEA)	3.79	13108	2022-11-25 09:45:51.765	0.027	0.304	0.969	0	0	0	17.408	-1.522	-22.923	0	0	0	0	0	0	0
WT111(DD045F3F1DEA)	3.79	13108	2022-11-25 09:45:51.765	0.027	0.304	0.968	0	0	0	17.408	-1.522	-22.923	0	0	0	0	0	0	0
WT111(DD045F3F1DEA)	3.79	13108	2022-11-25 09:45:51.765	0.027	0.304	0.968	0	0	0	17.408	-1.522	-22.923	0	0	0	0	0	0	0
WT111(DD045F3F1DEA)	3.79	13108	2022-11-25 09:45:51.765	0.027	0.304	0.968	0	0	0	17.408	-1.522	-22.923	0	0	0	0	0	0	0
WT111(DD045F3F1DEA)	3.79	13108	2022-11-25 09:45:51.765	0.027	0.304	0.968	0	0	0	17.408	-1.522	-22.923	0	0	0	0	0	0	0
WT111(DD045F3F1DEA)	3.79	13108	2022-11-25 09:45:51.765	0.026	0.303	0.968	0	0	0	17.408	-1.522	-22.923	0	0	0	0	0	0	0
WT111(DD045F3F1DEA)	3.79	13108	2022-11-25 09:45:51.765	0.026	0.303	0.968	0	0	0	17.408	-1.522	-22.923	0	0	0	0	0	0	0
WT333(F4E4E1AF1293)	3.8	13105	2022-11-25 09:45:51.843	0.007	-0.048	1.016	0	0	0	-2.747	-0.374	150.112	0	0	0	0	0	0	0
WT333(F4E4E1AF1293)	3.8	13105	2022-11-25 09:45:51.843	0.007	-0.048	1.016	0	0	0	-2.747	-0.374	150.112	0	0	0	0	0	0	0
WT333(F4E4E1AF1293)	3.8	13105	2022-11-25 09:45:51.843	0.006	-0.048	1.016	0	0	0	-2.747	-0.374	150.112	0	0	0	0	0	0	0
WT333(F4E4E1AF1293)	3.8	13105	2022-11-25 09:45:51.843	0.006	-0.048	1.016	0	0	0	-2.747	-0.374	150.112	0	0	0	0	0	0	0
WT333(F4E4E1AF1293)	3.8	13105	2022-11-25 09:45:51.843	0.006	-0.048	1.016	0	0	0	-2.747	-0.374	150.112	0	0	0	0	0	0	0
WT333(F4E4E1AF1293)	3.8	13105	2022-11-25 09:45:51.843	0.006	-0.048	1.016	0	0	0	-2.747	-0.374	150.112	0	0	0	0	0	0	0
WT333(F4E4E1AF1293)	3.8	13105	2022-11-25 09:45:51.843	0.006	-0.048	1.016	0	0	0	-2.747	-0.374	150.112	0	0	0	0	0	0	0
WT333(F4E4E1AF1293)	3.8	13105	2022-11-25 09:45:51.843	0.006	-0.048	1.016	0	0	0	-2.747	-0.374	150.112	0	0	0	0	0	0	0
WT222(CAA14FCCF874)	3.74	13105	2022-11-25 09:45:51.843	0.034	-0.052	0.999	0	0	0	-2.977	-1.945	90.989	0	0	0	0	0	0	0
WT222(CAA14FCCF874)	3.74	13105	2022-11-25 09:45:51.843	0.034	-0.052	0.999	0	0	0	-2.977	-1.945	90.989	0	0	0	0	0	0	0
WT222(CAA14FCCF874)	3.74	13105	2022-11-25 09:45:51.843	0.034	-0.052	0.999	0	0	0	-2.977	-1.945	90.989	0	0	0	0	0	0	0
WT222(CAA14FCCF874)	3.74	13105	2022-11-25 09:45:51.843	0.034	-0.052	0.999	0	0	0	-2.977	-1.945	90.989	0	0	0	0	0	0	0
WT222(CAA14FCCF874)	3.74	13105	2022-11-25 09:45:51.843	0.034	-0.052	0.999	0	0	0	-2.977	-1.945	90.989	0	0	0	0	0	0	0
WT222(CAA14FCCF874)	3.74	13105	2022-11-25 09:45:51.843	0.034	-0.052	0.999	0	0	0	-2.977	-1.945	90.989	0	0	0	0	0	0	0
WT222(CAA14FCCF874)	3.74	13105	2022-11-25 09:45:51.843	0.034	-0.052	0.999	0	0	0	-2.977	-1.945	90.989	0	0	0	0	0	0	0
WT222(CAA14FCCF874)	3.74	13105	2022-11-25 09:45:51.843	0.034	-0.052	0.999	0	0	0	-2.977	-1.945	90.989	0	0	0	0	0	0	0
WT111(DD045F3F1DEA)	3.79	13108	2022-11-25 09:45:51.859	0.026	0.303	0.968	0	0	0	17.408	-1.522	-22.923	0	0	0	0	0	0	0
WT111(DD045F3F1DEA)	3.79	13108	2022-11-25 09:45:51.859	0.026	0.303	0.968	0	0	0	17.408	-1.522	-22.923	0	0	0	0	0	0	0
WT111(DD045F3F1DEA)	3.79	13108	2022-11-25 09:45:51.859	0.027	0.304	0.968	0	0	0	17.408	-1.522	-22.923	0	0	0	0	0	0	0
WT111(DD045F3F1DEA)	3.79	13108	2022-11-25 09:45:51.859	0.027	0.304	0.968	0	0	0	17.408	-1.522	-22.923	0	0	0	0	0	0	0
WT111(DD045F3F1DEA)	3.79	13108	2022-11-25 09:45:51.859	0.027	0.304	0.968	0	0	0	17.408	-1.522	-22.923	0	0	0	0	0	0	0
WT111(DD045F3F1DEA)	3.79	13108	2022-11-25 09:45:51.859	0.027	0.304	0.968	0	0	0	17.408	-1.522	-22.923	0	0	0	0	0	0	0
WT111(DD045F3F1DEA)	3.79	13108	2022-11-25 09:45:51.859	0.026	0.303	0.969	0	0	0	17.408	-1.522	-22.923	0	0	0	0	0	0	0
WT111(DD045F3F1DEA)	3.79	13108	2022-11-25 09:45:51.859	0.026	0.303	0.969	0	0	0	17.408	-1.522	-22.923	0	0	0	0	0	0	0
WT333(F4E4E1AF1293)	3.8	13105	2022-11-25 09:45:51.875	0.006	-0.048	1.016	0	0	0	-2.747	-0.374	150.112	0	0	0	0	0	0	0
WT333(F4E4E1AF1293)	3.8	13105	2022-11-25 09:45:51.875	0.006	-0.048	1.016	0	0	0	-2.747	-0.374	150.112	0	0	0	0	0	0	0
WT333(F4E4E1AF1293)	3.8	13105	2022-11-25 09:45:51.875	0.007	-0.048	1.017	0	0	0	-2.741	-0.374	150.112	0	0	0	0	0	0	0
WT333(F4E4E1AF1293)	3.8	13105	2022-11-25 09:45:51.875	0.007	-0.048	1.017	0	0	0	-2.741	-0.374	150.112	0	0	0	0	0	0	0
WT333(F4E4E1AF1293)	3.8	13105	2022-11-25 09:45:51.875	0.007	-0.048	1.017	0	0	0	-2.741	-0.374	150.112	0	0	0	0	0	0	0
WT333(F4E4E1AF1293)	3.8	13105	2022-11-25 09:45:51.875	0.007	-0.048	1.017	0	0	0	-2.741	-0.374	150.112	0	0	0	0	0	0	0
WT333(F4E4E1AF1293)	3.8	13105	2022-11-25 09:45:51.875	0.006	-0.048	1.016	0	0	0	-2.741	-0.374	150.112	0	0	0	0	0	0	0
WT333(F4E4E1AF1293)	3.8	13105	2022-11-25 09:45:51.875	0.006	-0.048	1.016	0	0	0	-2.741	-0.374	150.112	0	0	0	0	0	0	0
WT222(CAA14FCCF874)	3.74	13105	2022-11-25 09:45:51.875	0.034	-0.052	0.999	0	0	0	-2.977	-1.945	90.989	0	0	0	0	0	0	0
WT222(CAA14FCCF874)	3.74	13105	2022-11-25 09:45:51.875	0.034	-0.052	0.999	0	0	0	-2.977	-1.945	90.989	0	0	0	0	0	0	0
WT222(CAA14FCCF874)	3.74	13105	2022-11-25 09:45:51.875	0.034	-0.052	0.999	0	0	0	-2.977	-1.945	90.989	0	0	0	0	0	0	0
WT222(CAA14FCCF874)	3.74	13105	2022-11-25 09:45:51.875	0.034	-0.052	0.999	0	0	0	-2.977	-1.945	90.989	0	0	0	0	0	0	0
WT222(CAA14FCCF874)	3.74	13105	2022-11-25 09:45:51.875	0.034	-0.052	0.999	0	0	0	-2.977	-1.945	90.989	0	0	0	0	0	0	0
WT222(CAA14FCCF874)	3.74	13105	2022-11-25 09:45:51.875	0.034	-0.052	0.999	0	0	0	-2.977	-1.945	90.989	0	0	0	0	0	0	0
WT222(CAA14FCCF874)	3.74	13105	2022-11-25 09:45:51.875	0.034	-0.052	0.999	0	0	0	-2.977	-1.945	90.989	0	0	0	0	0	0	0
WT222(CAA14FCCF874)	3.74	13105	2022-11-25 09:45:51.875	0.034	-0.052	0.999	0	0	0	-2.977	-1.945	90.989	0	0	0	0	0	0	0
WT222(CAA14FCCF874)	3.74	13105	2022-11-25 09:45:51.875	0.033	-0.051	0.999	0	0	0	-2.977	-1.945	90.989	0	0	0	0	0	0	0
WT222(CAA14FCCF874)	3.74	13105	2022-11-25 09:45:51.875	0.033	-0.051	0.999	0	0	0	-2.977	-1.945	90.989	0	0	0	0	0	0	0
WT222(CAA14FCCF874)	3.74	13105	2022-11-25 09:45:51.875	0.033	-0.051	0.999	0	0	0	-2.977	-1.945	90.989	0	0	0	0	0	0	0
WT222(CAA14FCCF874)	3.74	13105	2022-11-25 09:45:51.875	0.033	-0.051	0.999	0	0	0	-2.977	-1.945	90.989	0	0	0	0	0	0	0
WT222(CAA14FCCF874)	3.74	13105	2022-11-25 09:45:51.875	0.033	-0.052	0.999	0	0	0	-2.977	-1.945	90.989	0	0	0	0	0	0	0
WT222(CAA14FCCF874)	3.74	13105	2022-11-25 09:45:51.875	0.033	-0.052	0.999	0	0	0	-2.977	-1.945	90.989	0	0	0	0	0	0	0
WT222(CAA14FCCF874)	3.74	13105	2022-11-25 09:45:51.875	0.033	-0.052	0.999	0	0	0	-2.977	-1.945	90.989	0	0	0	0	0	0	0
WT222(CAA14FCCF874)	3.74	13105	2022-11-25 09:45:51.875	0.033	-0.052	0.999	0	0	0	-2.977	-1.945	90.989	0	0	0	0	0	0	0
WT222(CAA14FCCF874)	3.74	13105	2022-11-25 09:45:51.906	0.034	-0.052	0.999	0	0	0	-2.977	-1.945	90.989	0	0	0	0	0	0	0
WT222(CAA14FCCF874)	3.74	13105	2022-11-25 09:45:51.906	0.034	-0.052	0.999	0	0	0	-2.977	-1.945	90.989	0	0	0	0	0	0	0
WT222(CAA14FCCF874)	3.74	13105	2022-11-25 09:45:51.906	0.034	-0.052	0.999	0	0	0	-2.977	-1.945	90.989	0	0	0	0	0	0	0
WT222(CAA14FCCF874)	3.74	13105	2022-11-25 09:45:51.906	0.034	-0.052	0.999	0	0	0	-2.977	-1.945	90.989	0	0	0	0	0	0	0
WT222(CAA14FCCF874)	3.74	13105	2022-11-25 09:45:51.906	0.034	-0.052	0.999	0	0	0	-2.977	-1.945	90.989	0	0	0	0	0	0	0
WT222(CAA14FCCF874)	3.74	13105	2022-11-25 09:45:51.906	0.034	-0.052	0.999	0	0	0	-2.977	-1.945	90.989	0	0	0	0	0	0	0
WT222(CAA14FCCF874)	3.74	13105	2022-11-25 09:45:51.906	0.034	-0.052	0.999	0	0	0	-2.977	-1.945	90.989	0	0	0	0	0	0	0
WT222(CAA14FCCF874)	3.74	13105	2022-11-25 09:45:51.906	0.034	-0.052	0.999	0	0	0	-2.977	-1.945	90.989	0	0	0	0	0	0	0
WT222(CAA14FCCF874)	3.74	13105	2022-11-25 09:45:51.906	0.034	-0.052	0.999	0	0	0	-2.977	-1.945	90.989	0	0	0	0	0	0	0
WT222(CAA14FCCF874)	3.74	13105	2022-11-25 09:45:51.906	0.034	-0.052	0.999	0	0	0	-2.977	-1.945	90.989	0	0	0	0	0	0	0
WT222(CAA14FCCF874)	3.74	13105	2022-11-25 09:45:51.906	0.034	-0.052	0.999	0	0	0	-2.977	-1.945	90.989	0	0	0	0	0	0	0
WT222(CAA14FCCF874)	3.74	13105	2022-11-25 09:45:51.906	0.034	-0.052	0.999	0	0	0	-2.977	-1.945	90.989	0	0	0	0	0	0	0
WT222(CAA14FCCF874)	3.74	13105	2022-11-25 09:45:51.906	0.034	-0.051	0.998	0	0	0	-2.977	-1.945	90.989	0	0	0	0	0	0	0
WT222(CAA14FCCF874)	3.74	13105	2022-11-25 09:45:51.906	0.034	-0.051	0.998	0	0	0	-2.977	-1.945	90.989	0	0	0	0	0	0	0
WT222(CAA14FCCF874)	3.74	13105	2022-11-25 09:45:51.906	0.034	-0.051	0.998	0	0	0	-2.977	-1.945	90.989	0	0	0	0	0	0	0
WT222(CAA14FCCF874)	3.74	13105	2022-11-25 09:45:51.906	0.034	-0.051	0.998	0	0	0	-2.977	-1.945	90.989	0	0	0	0	0	0	0
WT111(DD045F3F1DEA)	3.79	13108	2022-11-25 09:45:51.922	0.026	0.303	0.969	0	0	0	17.408	-1.522	-22.923	0	0	0	0	0	0	0
WT111(DD045F3F1DEA)	3.79	13108	2022-11-25 09:45:51.922	0.026	0.303	0.969	0	0	0	17.408	-1.522	-22.923	0	0	0	0	0	0	0
WT111(DD045F3F1DEA)	3.79	13108	2022-11-25 09:45:51.922	0.027	0.303	0.969	0	0	0	17.408	-1.522	-22.923	0	0	0	0	0	0	0
WT111(DD045F3F1DEA)	3.79	13108	2022-11-25 09:45:51.922	0.027	0.303	0.969	0	0	0	17.408	-1.522	-22.923	0	0	0	0	0	0	0
WT111(DD045F3F1DEA)	3.79	13108	2022-11-25 09:45:51.922	0.027	0.303	0.969	0	0	0	17.408	-1.522	-22.923	0	0	0	0	0	0	0
WT111(DD045F3F1DEA)	3.79	13108	2022-11-25 09:45:51.922	0.027	0.303	0.969	0	0	0	17.408	-1.522	-22.923	0	0	0	0	0	0	0
WT111(DD045F3F1DEA)	3.79	13108	2022-11-25 09:45:51.922	0.026	0.304	0.969	0	0	0	17.408	-1.522	-22.923	0	0	0	0	0	0	0
WT111(DD045F3F1DEA)	3.79	13108	2022-11-25 09:45:51.922	0.026	0.304	0.969	0	0	0	17.408	-1.522	-22.923	0	0	0	0	0	0	0
WT111(DD045F3F1DEA)	3.79	13108	2022-11-25 09:45:51.922	0.026	0.304	0.969	0	0	0	17.408	-1.522	-22.923	0	0	0	0	0	0	0
WT111(DD045F3F1DEA)	3.79	13108	2022-11-25 09:45:51.922	0.026	0.304	0.969	0	0	0	17.408	-1.522	-22.923	0	0	0	0	0	0	0
WT111(DD045F3F1DEA)	3.79	13108	2022-11-25 09:45:51.922	0.027	0.305	0.97	0	0	0	17.408	-1.522	-22.923	0	0	0	0	0	0	0
WT111(DD045F3F1DEA)	3.79	13108	2022-11-25 09:45:51.922	0.027	0.305	0.97	0	0	0	17.408	-1.522	-22.923	0	0	0	0	0	0	0
WT111(DD045F3F1DEA)	3.79	13108	2022-11-25 09:45:51.922	0.027	0.305	0.97	0	0	0	17.408	-1.522	-22.923	0	0	0	0	0	0	0
WT111(DD045F3F1DEA)	3.79	13108	2022-11-25 09:45:51.922	0.027	0.305	0.97	0	0	0	17.408	-1.522	-22.923	0	0	0	0	0	0	0
WT111(DD045F3F1DEA)	3.79	13108	2022-11-25 09:45:51.922	0.027	0.304	0.969	0	0	0	17.408	-1.522	-22.923	0	0	0	0	0	0	0
WT111(DD045F3F1DEA)	3.79	13108	2022-11-25 09:45:51.922	0.027	0.304	0.969	0	0	0	17.408	-1.522	-22.923	0	0	0	0	0	0	0
WT111(DD045F3F1DEA)	3.79	13108	2022-11-25 09:45:51.953	0.027	0.304	0.969	0	0	0	17.408	-1.522	-22.923	0	0	0	0	0	0	0
WT111(DD045F3F1DEA)	3.79	13108	2022-11-25 09:45:51.953	0.027	0.304	0.969	0	0	0	17.408	-1.522	-22.923	0	0	0	0	0	0	0
WT111(DD045F3F1DEA)	3.79	13108	2022-11-25 09:45:51.953	0.027	0.304	0.969	0	0	0	17.408	-1.522	-22.923	0	0	0	0	0	0	0
WT111(DD045F3F1DEA)	3.79	13108	2022-11-25 09:45:51.953	0.027	0.304	0.969	0	0	0	17.408	-1.522	-22.923	0	0	0	0	0	0	0
WT111(DD045F3F1DEA)	3.79	13108	2022-11-25 09:45:51.953	0.027	0.304	0.969	0	0	0	17.408	-1.522	-22.923	0	0	0	0	0	0	0
WT111(DD045F3F1DEA)	3.79	13108	2022-11-25 09:45:51.953	0.027	0.304	0.969	0	0	0	17.408	-1.522	-22.923	0	0	0	0	0	0	0
WT111(DD045F3F1DEA)	3.79	13108	2022-11-25 09:45:51.953	0.027	0.304	0.968	0	0	0	17.408	-1.522	-22.923	0	0	0	0	0	0	0
WT111(DD045F3F1DEA)	3.79	13108	2022-11-25 09:45:51.953	0.027	0.304	0.968	0	0	0	17.408	-1.522	-22.923	0	0	0	0	0	0	0
WT222(CAA14FCCF874)	3.74	13105	2022-11-25 09:45:51.969	0.034	-0.051	0.999	0	0	0	-2.977	-1.945	90.989	0	0	0	0	0	0	0
WT222(CAA14FCCF874)	3.74	13105	2022-11-25 09:45:51.969	0.034	-0.051	0.999	0	0	0	-2.977	-1.945	90.989	0	0	0	0	0	0	0
WT222(CAA14FCCF874)	3.74	13105	2022-11-25 09:45:51.969	0.034	-0.051	0.999	0	0	0	-2.977	-1.945	90.989	0	0	0	0	0	0	0
WT222(CAA14FCCF874)	3.74	13105	2022-11-25 09:45:51.969	0.034	-0.051	0.999	0	0	0	-2.977	-1.945	90.989	0	0	0	0	0	0	0
WT222(CAA14FCCF874)	3.74	13105	2022-11-25 09:45:51.969	0.034	-0.052	0.999	0	0	0	-2.977	-1.945	90.989	0	0	0	0	0	0	0
WT222(CAA14FCCF874)	3.74	13105	2022-11-25 09:45:51.969	0.034	-0.052	0.999	0	0	0	-2.977	-1.945	90.989	0	0	0	0	0	0	0
WT222(CAA14FCCF874)	3.74	13105	2022-11-25 09:45:51.969	0.034	-0.052	0.999	0	0	0	-2.977	-1.945	90.989	0	0	0	0	0	0	0
WT222(CAA14FCCF874)	3.74	13105	2022-11-25 09:45:51.969	0.034	-0.052	0.999	0	0	0	-2.977	-1.945	90.989	0	0	0	0	0	0	0
WT111(DD045F3F1DEA)	3.79	13108	2022-11-25 09:45:51.984	0.027	0.304	0.968	0	0	0	17.408	-1.522	-22.923	0	0	0	0	0	0	0
WT111(DD045F3F1DEA)	3.79	13108	2022-11-25 09:45:51.984	0.027	0.304	0.968	0	0	0	17.408	-1.522	-22.923	0	0	0	0	0	0	0
WT111(DD045F3F1DEA)	3.79	13108	2022-11-25 09:45:51.984	0.026	0.304	0.969	0	0	0	17.408	-1.522	-22.923	0	0	0	0	0	0	0
WT111(DD045F3F1DEA)	3.79	13108	2022-11-25 09:45:51.984	0.026	0.304	0.969	0	0	0	17.408	-1.522	-22.923	0	0	0	0	0	0	0
WT111(DD045F3F1DEA)	3.79	13108	2022-11-25 09:45:51.984	0.026	0.304	0.969	0	0	0	17.408	-1.522	-22.923	0	0	0	0	0	0	0
WT111(DD045F3F1DEA)	3.79	13108	2022-11-25 09:45:51.984	0.026	0.304	0.969	0	0	0	17.408	-1.522	-22.923	0	0	0	0	0	0	0
WT111(DD045F3F1DEA)	3.79	13108	2022-11-25 09:45:51.984	0.027	0.303	0.968	0	0	0	17.408	-1.522	-22.923	0	0	0	0	0	0	0
WT111(DD045F3F1DEA)	3.79	13108	2022-11-25 09:45:51.984	0.027	0.303	0.968	0	0	0	17.408	-1.522	-22.923	0	0	0	0	0	0	0
WT333(F4E4E1AF1293)	3.8	13105	2022-11-25 09:45:51.984	0.006	-0.048	1.017	0	0	0	-2.741	-0.374	150.112	0	0	0	0	0	0	0
WT333(F4E4E1AF1293)	3.8	13105	2022-11-25 09:45:51.984	0.006	-0.048	1.017	0	0	0	-2.741	-0.374	150.112	0	0	0	0	0	0	0
WT333(F4E4E1AF1293)	3.8	13105	2022-11-25 09:45:51.984	0.006	-0.048	1.017	0	0	0	-2.741	-0.374	150.112	0	0	0	0	0	0	0
WT333(F4E4E1AF1293)	3.8	13105	2022-11-25 09:45:51.984	0.006	-0.048	1.017	0	0	0	-2.741	-0.374	150.112	0	0	0	0	0	0	0
WT333(F4E4E1AF1293)	3.8	13105	2022-11-25 09:45:51.984	0.006	-0.048	1.017	0	0	0	-2.741	-0.374	150.112	0	0	0	0	0	0	0
WT333(F4E4E1AF1293)	3.8	13105	2022-11-25 09:45:51.984	0.006	-0.048	1.017	0	0	0	-2.741	-0.374	150.112	0	0	0	0	0	0	0
WT333(F4E4E1AF1293)	3.8	13105	2022-11-25 09:45:51.984	0.006	-0.047	1.017	0	0	0	-2.741	-0.374	150.112	0	0	0	0	0	0	0
WT333(F4E4E1AF1293)	3.8	13105	2022-11-25 09:45:51.984	0.006	-0.047	1.017	0	0	0	-2.741	-0.374	150.112	0	0	0	0	0	0	0
WT222(CAA14FCCF874)	3.74	13105	2022-11-25 09:45:51.984	0.034	-0.052	0.999	0	0	0	-2.977	-1.945	90.989	0	0	0	0	0	0	0
WT222(CAA14FCCF874)	3.74	13105	2022-11-25 09:45:51.984	0.034	-0.052	0.999	0	0	0	-2.977	-1.945	90.989	0	0	0	0	0	0	0
WT222(CAA14FCCF874)	3.74	13105	2022-11-25 09:45:51.984	0.034	-0.052	0.999	0	0	0	-2.977	-1.945	90.989	0	0	0	0	0	0	0
WT222(CAA14FCCF874)	3.74	13105	2022-11-25 09:45:51.984	0.034	-0.052	0.999	0	0	0	-2.977	-1.945	90.989	0	0	0	0	0	0	0
WT222(CAA14FCCF874)	3.74	13105	2022-11-25 09:45:51.984	0.034	-0.052	0.999	0	0	0	-2.977	-1.945	90.989	0	0	0	0	0	0	0
WT222(CAA14FCCF874)	3.74	13105	2022-11-25 09:45:51.984	0.034	-0.052	0.999	0	0	0	-2.977	-1.945	90.989	0	0	0	0	0	0	0
WT222(CAA14FCCF874)	3.74	13105	2022-11-25 09:45:51.984	0.034	-0.052	0.999	0	0	0	-2.977	-1.945	90.989	0	0	0	0	0	0	0
WT222(CAA14FCCF874)	3.74	13105	2022-11-25 09:45:51.984	0.034	-0.052	0.999	0	0	0	-2.977	-1.945	90.989	0	0	0	0	0	0	0
WT222(CAA14FCCF874)	3.74	13105	2022-11-25 09:45:52.000	0.034	-0.052	0.999	0	0	0	-2.977	-1.945	90.989	0	0	0	0	0	0	0
WT222(CAA14FCCF874)	3.74	13105	2022-11-25 09:45:52.000	0.034	-0.052	0.999	0	0	0	-2.977	-1.945	90.989	0	0	0	0	0	0	0
WT222(CAA14FCCF874)	3.74	13105	2022-11-25 09:45:52.000	0.034	-0.052	0.999	0	0	0	-2.977	-1.945	90.989	0	0	0	0	0	0	0
WT222(CAA14FCCF874)	3.74	13105	2022-11-25 09:45:52.000	0.034	-0.052	0.999	0	0	0	-2.977	-1.945	90.989	0	0	0	0	0	0	0
WT222(CAA14FCCF874)	3.74	13105	2022-11-25 09:45:52.000	0.034	-0.052	0.999	0	0	0	-2.977	-1.945	90.989	0	0	0	0	0	0	0
WT222(CAA14FCCF874)	3.74	13105	2022-11-25 09:45:52.000	0.034	-0.052	0.999	0	0	0	-2.977	-1.945	90.989	0	0	0	0	0	0	0
WT222(CAA14FCCF874)	3.74	13105	2022-11-25 09:45:52.000	0.034	-0.052	0.999	0	0	0	-2.977	-1.945	90.989	0	0	0	0	0	0	0
WT222(CAA14FCCF874)	3.74	13105	2022-11-25 09:45:52.000	0.034	-0.051	0.999	0	0	0	-2.977	-1.945	90.989	0	0	0	0	0	0	0
WT333(F4E4E1AF1293)	3.8	13105	2022-11-25 09:45:52.015	0.007	-0.048	1.016	0	0	0	-2.741	-0.374	150.112	0	0	0	0	0	0	0
WT333(F4E4E1AF1293)	3.8	13105	2022-11-25 09:45:52.015	0.007	-0.048	1.016	0	0	0	-2.741	-0.374	150.112	0	0	0	0	0	0	0
WT333(F4E4E1AF1293)	3.8	13105	2022-11-25 09:45:52.015	0.006	-0.048	1.017	0	0	0	-2.741	-0.374	150.112	0	0	0	0	0	0	0
WT333(F4E4E1AF1293)	3.8	13105	2022-11-25 09:45:52.015	0.006	-0.048	1.017	0	0	0	-2.741	-0.374	150.112	0	0	0	0	0	0	0
WT333(F4E4E1AF1293)	3.8	13105	2022-11-25 09:45:52.015	0.006	-0.048	1.017	0	0	0	-2.741	-0.374	150.112	0	0	0	0	0	0	0
WT333(F4E4E1AF1293)	3.8	13105	2022-11-25 09:45:52.015	0.006	-0.048	1.017	0	0	0	-2.741	-0.374	150.112	0	0	0	0	0	0	0
WT333(F4E4E1AF1293)	3.8	13105	2022-11-25 09:45:52.015	0.007	-0.048	1.017	0	0	0	-2.741	-0.374	150.112	0	0	0	0	0	0	0
WT333(F4E4E1AF1293)	3.8	13105	2022-11-25 09:45:52.015	0.007	-0.048	1.017	0	0	0	-2.741	-0.374	150.112	0	0	0	0	0	0	0
WT111(DD045F3F1DEA)	3.79	13108	2022-11-25 09:45:52.047	0.027	0.303	0.968	0	0	0	17.408	-1.522	-22.923	0	0	0	0	0	0	0
WT111(DD045F3F1DEA)	3.79	13108	2022-11-25 09:45:52.047	0.027	0.303	0.968	0	0	0	17.408	-1.522	-22.923	0	0	0	0	0	0	0
WT111(DD045F3F1DEA)	3.79	13108	2022-11-25 09:45:52.047	0.026	0.303	0.969	0	0	0	17.408	-1.522	-22.923	0	0	0	0	0	0	0
WT111(DD045F3F1DEA)	3.79	13108	2022-11-25 09:45:52.047	0.026	0.303	0.969	0	0	0	17.408	-1.522	-22.923	0	0	0	0	0	0	0
WT111(DD045F3F1DEA)	3.79	13108	2022-11-25 09:45:52.047	0.026	0.303	0.969	0	0	0	17.408	-1.522	-22.923	0	0	0	0	0	0	0
WT111(DD045F3F1DEA)	3.79	13108	2022-11-25 09:45:52.047	0.026	0.303	0.969	0	0	0	17.408	-1.522	-22.923	0	0	0	0	0	0	0
WT111(DD045F3F1DEA)	3.79	13108	2022-11-25 09:45:52.047	0.026	0.303	0.969	0	0	0	17.408	-1.522	-22.923	0	0	0	0	0	0	0
WT111(DD045F3F1DEA)	3.79	13108	2022-11-25 09:45:52.047	0.026	0.303	0.969	0	0	0	17.408	-1.522	-22.923	0	0	0	0	0	0	0
WT333(F4E4E1AF1293)	3.8	13105	2022-11-25 09:45:52.047	0.006	-0.048	1.016	0	0	0	-2.736	-0.374	150.112	0	0	0	0	0	0	0
WT333(F4E4E1AF1293)	3.8	13105	2022-11-25 09:45:52.047	0.006	-0.048	1.017	0	0	0	-2.736	-0.374	150.112	0	0	0	0	0	0	0
WT333(F4E4E1AF1293)	3.8	13105	2022-11-25 09:45:52.047	0.006	-0.048	1.017	0	0	0	-2.736	-0.374	150.112	0	0	0	0	0	0	0
WT333(F4E4E1AF1293)	3.8	13105	2022-11-25 09:45:52.047	0.006	-0.048	1.017	0	0	0	-2.736	-0.374	150.112	0	0	0	0	0	0	0
WT333(F4E4E1AF1293)	3.8	13105	2022-11-25 09:45:52.047	0.006	-0.048	1.017	0	0	0	-2.736	-0.374	150.112	0	0	0	0	0	0	0
WT333(F4E4E1AF1293)	3.8	13105	2022-11-25 09:45:52.047	0.006	-0.048	1.016	0	0	0	-2.736	-0.374	150.112	0	0	0	0	0	0	0
WT333(F4E4E1AF1293)	3.8	13105	2022-11-25 09:45:52.047	0.006	-0.048	1.016	0	0	0	-2.736	-0.374	150.112	0	0	0	0	0	0	0
WT333(F4E4E1AF1293)	3.8	13105	2022-11-25 09:45:52.047	0.006	-0.048	1.016	0	0	0	-2.736	-0.374	150.112	0	0	0	0	0	0	0
WT111(DD045F3F1DEA)	3.79	13108	2022-11-25 09:45:52.078	0.026	0.303	0.969	0	0	0	17.408	-1.522	-22.923	0	0	0	0	0	0	0
WT111(DD045F3F1DEA)	3.79	13108	2022-11-25 09:45:52.078	0.026	0.303	0.969	0	0	0	17.408	-1.522	-22.923	0	0	0	0	0	0	0
WT111(DD045F3F1DEA)	3.79	13108	2022-11-25 09:45:52.078	0.027	0.304	0.968	0	0	0	17.408	-1.522	-22.923	0	0	0	0	0	0	0
WT111(DD045F3F1DEA)	3.79	13108	2022-11-25 09:45:52.078	0.027	0.304	0.968	0	0	0	17.408	-1.522	-22.923	0	0	0	0	0	0	0
WT111(DD045F3F1DEA)	3.79	13108	2022-11-25 09:45:52.078	0.027	0.304	0.968	0	0	0	17.408	-1.522	-22.923	0	0	0	0	0	0	0
WT111(DD045F3F1DEA)	3.79	13108	2022-11-25 09:45:52.078	0.027	0.304	0.968	0	0	0	17.408	-1.522	-22.923	0	0	0	0	0	0	0
WT111(DD045F3F1DEA)	3.79	13108	2022-11-25 09:45:52.078	0.027	0.304	0.968	0	0	0	17.408	-1.522	-22.923	0	0	0	0	0	0	0
WT111(DD045F3F1DEA)	3.79	13108	2022-11-25 09:45:52.078	0.027	0.304	0.968	0	0	0	17.408	-1.522	-22.923	0	0	0	0	0	0	0
WT333(F4E4E1AF1293)	3.8	13105	2022-11-25 09:45:52.078	0.006	-0.048	1.016	0	0	0	-2.736	-0.374	150.112	0	0	0	0	0	0	0
WT333(F4E4E1AF1293)	3.8	13105	2022-11-25 09:45:52.078	0.006	-0.048	1.016	0	0	0	-2.736	-0.374	150.112	0	0	0	0	0	0	0
WT333(F4E4E1AF1293)	3.8	13105	2022-11-25 09:45:52.078	0.006	-0.048	1.016	0	0	0	-2.736	-0.374	150.112	0	0	0	0	0	0	0
WT333(F4E4E1AF1293)	3.8	13105	2022-11-25 09:45:52.078	0.006	-0.048	1.016	0	0	0	-2.736	-0.374	150.112	0	0	0	0	0	0	0
WT333(F4E4E1AF1293)	3.8	13105	2022-11-25 09:45:52.078	0.006	-0.048	1.016	0	0	0	-2.736	-0.374	150.112	0	0	0	0	0	0	0
WT333(F4E4E1AF1293)	3.8	13105	2022-11-25 09:45:52.078	0.006	-0.048	1.016	0	0	0	-2.736	-0.374	150.112	0	0	0	0	0	0	0
WT333(F4E4E1AF1293)	3.8	13105	2022-11-25 09:45:52.078	0.006	-0.048	1.016	0	0	0	-2.736	-0.374	150.112	0	0	0	0	0	0	0
WT333(F4E4E1AF1293)	3.8	13105	2022-11-25 09:45:52.078	0.006	-0.048	1.016	0	0	0	-2.736	-0.374	150.112	0	0	0	0	0	0	0
WT333(F4E4E1AF1293)	3.8	13105	2022-11-25 09:45:52.109	0.006	-0.048	1.016	0	0	0	-2.736	-0.374	150.112	0	0	0	0	0	0	0
WT333(F4E4E1AF1293)	3.8	13105	2022-11-25 09:45:52.109	0.006	-0.048	1.017	0	0	0	-2.736	-0.374	150.112	0	0	0	0	0	0	0
WT333(F4E4E1AF1293)	3.8	13105	2022-11-25 09:45:52.109	0.006	-0.048	1.017	0	0	0	-2.736	-0.374	150.112	0	0	0	0	0	0	0
WT333(F4E4E1AF1293)	3.8	13105	2022-11-25 09:45:52.109	0.006	-0.048	1.017	0	0	0	-2.736	-0.374	150.112	0	0	0	0	0	0	0
WT333(F4E4E1AF1293)	3.8	13105	2022-11-25 09:45:52.109	0.006	-0.048	1.017	0	0	0	-2.736	-0.374	150.112	0	0	0	0	0	0	0
WT333(F4E4E1AF1293)	3.8	13105	2022-11-25 09:45:52.109	0.007	-0.047	1.017	0	0	0	-2.736	-0.374	150.112	0	0	0	0	0	0	0
WT333(F4E4E1AF1293)	3.8	13105	2022-11-25 09:45:52.109	0.007	-0.047	1.017	0	0	0	-2.736	-0.374	150.112	0	0	0	0	0	0	0
WT333(F4E4E1AF1293)	3.8	13105	2022-11-25 09:45:52.109	0.007	-0.047	1.017	0	0	0	-2.736	-0.374	150.112	0	0	0	0	0	0	0
WT222(CAA14FCCF874)	3.74	13105	2022-11-25 09:45:52.109	0.034	-0.051	0.999	0	0	0	-2.977	-1.945	90.989	0	0	0	0	0	0	0
WT222(CAA14FCCF874)	3.74	13105	2022-11-25 09:45:52.109	0.034	-0.051	0.999	0	0	0	-2.977	-1.945	90.989	0	0	0	0	0	0	0
WT222(CAA14FCCF874)	3.74	13105	2022-11-25 09:45:52.109	0.034	-0.051	0.999	0	0	0	-2.977	-1.945	90.989	0	0	0	0	0	0	0
WT222(CAA14FCCF874)	3.74	13105	2022-11-25 09:45:52.109	0.034	-0.052	0.999	0	0	0	-2.977	-1.945	90.989	0	0	0	0	0	0	0
WT222(CAA14FCCF874)	3.74	13105	2022-11-25 09:45:52.109	0.034	-0.052	0.999	0	0	0	-2.977	-1.945	90.989	0	0	0	0	0	0	0
WT222(CAA14FCCF874)	3.74	13105	2022-11-25 09:45:52.109	0.034	-0.052	0.999	0	0	0	-2.977	-1.945	90.989	0	0	0	0	0	0	0
WT222(CAA14FCCF874)	3.74	13105	2022-11-25 09:45:52.109	0.034	-0.052	0.999	0	0	0	-2.977	-1.945	90.989	0	0	0	0	0	0	0
WT222(CAA14FCCF874)	3.74	13105	2022-11-25 09:45:52.109	0.034	-0.052	0.999	0	0	0	-2.977	-1.945	90.989	0	0	0	0	0	0	0
WT111(DD045F3F1DEA)	3.79	13108	2022-11-25 09:45:52.156	0.027	0.304	0.968	0	0	0	17.408	-1.522	-22.923	0	0	0	0	0	0	0
WT111(DD045F3F1DEA)	3.79	13108	2022-11-25 09:45:52.172	0.027	0.304	0.968	0	0	0	17.408	-1.522	-22.923	0	0	0	0	0	0	0
WT111(DD045F3F1DEA)	3.79	13108	2022-11-25 09:45:52.172	0.027	0.304	0.969	0	0	0	17.408	-1.522	-22.923	0	0	0	0	0	0	0
WT111(DD045F3F1DEA)	3.79	13108	2022-11-25 09:45:52.172	0.027	0.304	0.969	0	0	0	17.408	-1.522	-22.923	0	0	0	0	0	0	0
WT111(DD045F3F1DEA)	3.79	13108	2022-11-25 09:45:52.172	0.027	0.304	0.969	0	0	0	17.408	-1.522	-22.923	0	0	0	0	0	0	0
WT111(DD045F3F1DEA)	3.79	13108	2022-11-25 09:45:52.172	0.027	0.304	0.969	0	0	0	17.408	-1.522	-22.923	0	0	0	0	0	0	0
WT111(DD045F3F1DEA)	3.79	13108	2022-11-25 09:45:52.172	0.027	0.304	0.969	0	0	0	17.408	-1.522	-22.923	0	0	0	0	0	0	0
WT111(DD045F3F1DEA)	3.79	13108	2022-11-25 09:45:52.172	0.027	0.304	0.969	0	0	0	17.408	-1.522	-22.923	0	0	0	0	0	0	0
WT111(DD045F3F1DEA)	3.79	13108	2022-11-25 09:45:52.218	0.027	0.304	0.969	0	0	0	17.408	-1.522	-22.923	0	0	0	0	0	0	0
WT111(DD045F3F1DEA)	3.79	13108	2022-11-25 09:45:52.218	0.027	0.304	0.968	0	0	0	17.408	-1.522	-22.923	0	0	0	0	0	0	0
WT111(DD045F3F1DEA)	3.79	13108	2022-11-25 09:45:52.218	0.027	0.304	0.968	0	0	0	17.408	-1.522	-22.923	0	0	0	0	0	0	0
WT111(DD045F3F1DEA)	3.79	13108	2022-11-25 09:45:52.218	0.027	0.304	0.968	0	0	0	17.408	-1.522	-22.923	0	0	0	0	0	0	0
WT111(DD045F3F1DEA)	3.79	13108	2022-11-25 09:45:52.218	0.027	0.304	0.968	0	0	0	17.408	-1.522	-22.923	0	0	0	0	0	0	0
WT111(DD045F3F1DEA)	3.79	13108	2022-11-25 09:45:52.218	0.027	0.304	0.969	0	0	0	17.408	-1.522	-22.923	0	0	0	0	0	0	0
WT111(DD045F3F1DEA)	3.79	13108	2022-11-25 09:45:52.218	0.027	0.304	0.969	0	0	0	17.408	-1.522	-22.923	0	0	0	0	0	0	0
WT111(DD045F3F1DEA)	3.79	13108	2022-11-25 09:45:52.218	0.027	0.304	0.969	0	0	0	17.408	-1.522	-22.923	0	0	0	0	0	0	0
WT333(F4E4E1AF1293)	3.8	13105	2022-11-25 09:45:52.234	0.007	-0.048	1.017	0	0	0	-2.73	-0.374	150.112	0	0	0	0	0	0	0
WT333(F4E4E1AF1293)	3.8	13105	2022-11-25 09:45:52.234	0.007	-0.048	1.016	0	0	0	-2.73	-0.374	150.112	0	0	0	0	0	0	0
WT333(F4E4E1AF1293)	3.8	13105	2022-11-25 09:45:52.234	0.007	-0.048	1.016	0	0	0	-2.73	-0.374	150.112	0	0	0	0	0	0	0
WT333(F4E4E1AF1293)	3.8	13105	2022-11-25 09:45:52.234	0.007	-0.048	1.016	0	0	0	-2.73	-0.374	150.112	0	0	0	0	0	0	0
WT333(F4E4E1AF1293)	3.8	13105	2022-11-25 09:45:52.234	0.007	-0.048	1.016	0	0	0	-2.73	-0.374	150.112	0	0	0	0	0	0	0
WT333(F4E4E1AF1293)	3.8	13105	2022-11-25 09:45:52.234	0.007	-0.048	1.017	0	0	0	-2.73	-0.374	150.112	0	0	0	0	0	0	0
WT333(F4E4E1AF1293)	3.8	13105	2022-11-25 09:45:52.234	0.007	-0.048	1.017	0	0	0	-2.73	-0.374	150.112	0	0	0	0	0	0	0
WT333(F4E4E1AF1293)	3.8	13105	2022-11-25 09:45:52.234	0.007	-0.048	1.017	0	0	0	-2.73	-0.374	150.112	0	0	0	0	0	0	0
WT222(CAA14FCCF874)	3.74	13105	2022-11-25 09:45:52.234	0.034	-0.052	0.999	0	0	0	-2.977	-1.945	90.989	0	0	0	0	0	0	0
WT222(CAA14FCCF874)	3.74	13105	2022-11-25 09:45:52.234	0.034	-0.052	0.999	0	0	0	-2.977	-1.945	90.989	0	0	0	0	0	0	0
WT222(CAA14FCCF874)	3.74	13105	2022-11-25 09:45:52.234	0.034	-0.052	0.999	0	0	0	-2.977	-1.945	90.989	0	0	0	0	0	0	0
WT222(CAA14FCCF874)	3.74	13105	2022-11-25 09:45:52.234	0.034	-0.051	0.999	0	0	0	-2.977	-1.945	90.989	0	0	0	0	0	0	0
WT222(CAA14FCCF874)	3.74	13105	2022-11-25 09:45:52.234	0.034	-0.051	0.999	0	0	0	-2.977	-1.945	90.989	0	0	0	0	0	0	0
WT222(CAA14FCCF874)	3.74	13105	2022-11-25 09:45:52.234	0.034	-0.051	0.999	0	0	0	-2.977	-1.945	90.989	0	0	0	0	0	0	0
WT222(CAA14FCCF874)	3.74	13105	2022-11-25 09:45:52.234	0.034	-0.051	0.999	0	0	0	-2.977	-1.945	90.989	0	0	0	0	0	0	0
WT222(CAA14FCCF874)	3.74	13105	2022-11-25 09:45:52.234	0.034	-0.052	0.999	0	0	0	-2.977	-1.945	90.989	0	0	0	0	0	0	0
WT111(DD045F3F1DEA)	3.79	13108	2022-11-25 09:45:52.281	0.027	0.304	0.969	0	0	0	17.408	-1.522	-22.923	0	0	0	0	0	0	0
WT111(DD045F3F1DEA)	3.79	13108	2022-11-25 09:45:52.281	0.027	0.304	0.969	0	0	0	17.408	-1.522	-22.923	0	0	0	0	0	0	0
WT111(DD045F3F1DEA)	3.79	13108	2022-11-25 09:45:52.281	0.027	0.304	0.969	0	0	0	17.408	-1.522	-22.923	0	0	0	0	0	0	0
WT111(DD045F3F1DEA)	3.79	13108	2022-11-25 09:45:52.281	0.027	0.304	0.969	0	0	0	17.408	-1.522	-22.923	0	0	0	0	0	0	0
WT111(DD045F3F1DEA)	3.79	13108	2022-11-25 09:45:52.281	0.027	0.304	0.969	0	0	0	17.408	-1.522	-22.923	0	0	0	0	0	0	0
WT111(DD045F3F1DEA)	3.79	13108	2022-11-25 09:45:52.281	0.026	0.304	0.97	0	0	0	17.408	-1.522	-22.923	0	0	0	0	0	0	0
WT111(DD045F3F1DEA)	3.79	13108	2022-11-25 09:45:52.281	0.026	0.304	0.97	0	0	0	17.408	-1.522	-22.923	0	0	0	0	0	0	0
WT111(DD045F3F1DEA)	3.79	13108	2022-11-25 09:45:52.281	0.026	0.304	0.97	0	0	0	17.408	-1.522	-22.923	0	0	0	0	0	0	0
WT111(DD045F3F1DEA)	3.79	13108	2022-11-25 09:45:52.312	0.026	0.304	0.97	0	0	0	17.408	-1.522	-22.923	0	0	0	0	0	0	0
WT111(DD045F3F1DEA)	3.79	13108	2022-11-25 09:45:52.312	0.027	0.304	0.969	0	0	0	17.408	-1.522	-22.923	0	0	0	0	0	0	0
WT111(DD045F3F1DEA)	3.79	13108	2022-11-25 09:45:52.312	0.027	0.304	0.969	0	0	0	17.408	-1.522	-22.923	0	0	0	0	0	0	0
WT111(DD045F3F1DEA)	3.79	13108	2022-11-25 09:45:52.312	0.027	0.304	0.969	0	0	0	17.408	-1.522	-22.923	0	0	0	0	0	0	0
WT111(DD045F3F1DEA)	3.79	13108	2022-11-25 09:45:52.312	0.027	0.304	0.969	0	0	0	17.408	-1.522	-22.923	0	0	0	0	0	0	0
WT111(DD045F3F1DEA)	3.79	13108	2022-11-25 09:45:52.312	0.027	0.303	0.968	0	0	0	17.408	-1.522	-22.923	0	0	0	0	0	0	0
WT111(DD045F3F1DEA)	3.79	13108	2022-11-25 09:45:52.312	0.027	0.303	0.968	0	0	0	17.408	-1.522	-22.923	0	0	0	0	0	0	0
WT111(DD045F3F1DEA)	3.79	13108	2022-11-25 09:45:52.312	0.027	0.303	0.968	0	0	0	17.408	-1.522	-22.923	0	0	0	0	0	0	0
WT111(DD045F3F1DEA)	3.79	13108	2022-11-25 09:45:52.312	0.027	0.303	0.968	0	0	0	17.408	-1.522	-22.923	0	0	0	0	0	0	0
WT111(DD045F3F1DEA)	3.79	13108	2022-11-25 09:45:52.312	0.027	0.304	0.969	0	0	0	17.408	-1.522	-22.923	0	0	0	0	0	0	0
WT111(DD045F3F1DEA)	3.79	13108	2022-11-25 09:45:52.312	0.027	0.304	0.969	0	0	0	17.408	-1.522	-22.923	0	0	0	0	0	0	0
WT111(DD045F3F1DEA)	3.79	13108	2022-11-25 09:45:52.312	0.027	0.304	0.969	0	0	0	17.408	-1.522	-22.923	0	0	0	0	0	0	0
WT111(DD045F3F1DEA)	3.79	13108	2022-11-25 09:45:52.312	0.027	0.304	0.969	0	0	0	17.408	-1.522	-22.923	0	0	0	0	0	0	0
WT111(DD045F3F1DEA)	3.79	13108	2022-11-25 09:45:52.312	0.026	0.303	0.969	0	0	0	17.408	-1.522	-22.923	0	0	0	0	0	0	0
WT111(DD045F3F1DEA)	3.79	13108	2022-11-25 09:45:52.312	0.026	0.303	0.969	0	0	0	17.408	-1.522	-22.923	0	0	0	0	0	0	0
WT111(DD045F3F1DEA)	3.79	13108	2022-11-25 09:45:52.312	0.026	0.303	0.969	0	0	0	17.408	-1.522	-22.923	0	0	0	0	0	0	0
WT333(F4E4E1AF1293)	3.8	13105	2022-11-25 09:45:52.312	0.007	-0.048	1.017	0	0	0	-2.73	-0.374	150.112	0	0	0	0	0	0	0
WT333(F4E4E1AF1293)	3.8	13105	2022-11-25 09:45:52.312	0.006	-0.048	1.017	0	0	0	-2.73	-0.374	150.112	0	0	0	0	0	0	0
WT333(F4E4E1AF1293)	3.8	13105	2022-11-25 09:45:52.312	0.006	-0.048	1.017	0	0	0	-2.73	-0.374	150.112	0	0	0	0	0	0	0
WT333(F4E4E1AF1293)	3.8	13105	2022-11-25 09:45:52.312	0.006	-0.048	1.017	0	0	0	-2.73	-0.374	150.112	0	0	0	0	0	0	0
WT333(F4E4E1AF1293)	3.8	13105	2022-11-25 09:45:52.312	0.006	-0.048	1.017	0	0	0	-2.73	-0.374	150.112	0	0	0	0	0	0	0
WT333(F4E4E1AF1293)	3.8	13105	2022-11-25 09:45:52.312	0.006	-0.048	1.017	0	0	0	-2.73	-0.374	150.112	0	0	0	0	0	0	0
WT333(F4E4E1AF1293)	3.8	13105	2022-11-25 09:45:52.312	0.006	-0.048	1.017	0	0	0	-2.73	-0.374	150.112	0	0	0	0	0	0	0
WT333(F4E4E1AF1293)	3.8	13105	2022-11-25 09:45:52.312	0.006	-0.048	1.017	0	0	0	-2.73	-0.374	150.112	0	0	0	0	0	0	0
WT111(DD045F3F1DEA)	3.79	13108	2022-11-25 09:45:52.375	0.026	0.303	0.969	0	0	0	17.408	-1.522	-22.923	0	0	0	0	0	0	0
WT111(DD045F3F1DEA)	3.79	13108	2022-11-25 09:45:52.375	0.026	0.304	0.969	0	0	0	17.408	-1.522	-22.923	0	0	0	0	0	0	0
WT111(DD045F3F1DEA)	3.79	13108	2022-11-25 09:45:52.375	0.026	0.304	0.969	0	0	0	17.408	-1.522	-22.923	0	0	0	0	0	0	0
WT111(DD045F3F1DEA)	3.79	13108	2022-11-25 09:45:52.375	0.026	0.304	0.969	0	0	0	17.408	-1.522	-22.923	0	0	0	0	0	0	0
WT111(DD045F3F1DEA)	3.79	13108	2022-11-25 09:45:52.375	0.026	0.304	0.969	0	0	0	17.408	-1.522	-22.923	0	0	0	0	0	0	0
WT111(DD045F3F1DEA)	3.79	13108	2022-11-25 09:45:52.375	0.027	0.304	0.969	0	0	0	17.408	-1.522	-22.923	0	0	0	0	0	0	0
WT111(DD045F3F1DEA)	3.79	13108	2022-11-25 09:45:52.375	0.027	0.304	0.969	0	0	0	17.408	-1.522	-22.923	0	0	0	0	0	0	0
WT111(DD045F3F1DEA)	3.79	13108	2022-11-25 09:45:52.375	0.027	0.304	0.969	0	0	0	17.408	-1.522	-22.923	0	0	0	0	0	0	0
WT111(DD045F3F1DEA)	3.79	13108	2022-11-25 09:45:52.406	0.027	0.304	0.969	0	0	0	17.408	-1.522	-22.923	0	0	0	0	0	0	0
WT111(DD045F3F1DEA)	3.79	13108	2022-11-25 09:45:52.406	0.027	0.304	0.969	0	0	0	17.408	-1.522	-22.923	0	0	0	0	0	0	0
WT111(DD045F3F1DEA)	3.79	13108	2022-11-25 09:45:52.406	0.027	0.304	0.969	0	0	0	17.408	-1.522	-22.923	0	0	0	0	0	0	0
WT111(DD045F3F1DEA)	3.79	13108	2022-11-25 09:45:52.406	0.027	0.304	0.969	0	0	0	17.408	-1.522	-22.923	0	0	0	0	0	0	0
WT111(DD045F3F1DEA)	3.79	13108	2022-11-25 09:45:52.406	0.027	0.304	0.969	0	0	0	17.408	-1.522	-22.923	0	0	0	0	0	0	0
WT111(DD045F3F1DEA)	3.79	13108	2022-11-25 09:45:52.406	0.027	0.303	0.968	0	0	0	17.408	-1.522	-22.923	0	0	0	0	0	0	0
WT111(DD045F3F1DEA)	3.79	13108	2022-11-25 09:45:52.406	0.027	0.303	0.968	0	0	0	17.408	-1.522	-22.923	0	0	0	0	0	0	0
WT111(DD045F3F1DEA)	3.79	13108	2022-11-25 09:45:52.406	0.027	0.303	0.968	0	0	0	17.408	-1.522	-22.923	0	0	0	0	0	0	0
WT333(F4E4E1AF1293)	3.8	13105	2022-11-25 09:45:52.406	0.006	-0.048	1.017	0	0	0	-2.73	-0.374	150.112	0	0	0	0	0	0	0
WT333(F4E4E1AF1293)	3.8	13105	2022-11-25 09:45:52.406	0.007	-0.048	1.017	0	0	0	-2.73	-0.374	150.112	0	0	0	0	0	0	0
WT333(F4E4E1AF1293)	3.8	13105	2022-11-25 09:45:52.406	0.007	-0.048	1.017	0	0	0	-2.73	-0.374	150.112	0	0	0	0	0	0	0
WT333(F4E4E1AF1293)	3.8	13105	2022-11-25 09:45:52.406	0.007	-0.048	1.017	0	0	0	-2.73	-0.374	150.112	0	0	0	0	0	0	0
WT333(F4E4E1AF1293)	3.8	13105	2022-11-25 09:45:52.406	0.007	-0.048	1.017	0	0	0	-2.73	-0.374	150.112	0	0	0	0	0	0	0
WT333(F4E4E1AF1293)	3.8	13105	2022-11-25 09:45:52.406	0.006	-0.047	1.017	0	0	0	-2.73	-0.374	150.112	0	0	0	0	0	0	0
WT333(F4E4E1AF1293)	3.8	13105	2022-11-25 09:45:52.406	0.006	-0.047	1.017	0	0	0	-2.73	-0.374	150.112	0	0	0	0	0	0	0
WT333(F4E4E1AF1293)	3.8	13105	2022-11-25 09:45:52.406	0.006	-0.047	1.017	0	0	0	-2.73	-0.374	150.112	0	0	0	0	0	0	0
WT222(CAA14FCCF874)	3.74	13105	2022-11-25 09:45:52.406	0.034	-0.052	0.999	0	0	0	-2.977	-1.945	90.989	0	0	0	0	0	0	0
WT222(CAA14FCCF874)	3.74	13105	2022-11-25 09:45:52.422	0.034	-0.052	0.999	0	0	0	-2.977	-1.945	90.989	0	0	0	0	0	0	0
WT222(CAA14FCCF874)	3.74	13105	2022-11-25 09:45:52.422	0.034	-0.052	0.999	0	0	0	-2.977	-1.945	90.989	0	0	0	0	0	0	0
WT222(CAA14FCCF874)	3.74	13105	2022-11-25 09:45:52.422	0.034	-0.052	0.999	0	0	0	-2.977	-1.945	90.989	0	0	0	0	0	0	0
WT222(CAA14FCCF874)	3.74	13105	2022-11-25 09:45:52.422	0.034	-0.052	0.999	0	0	0	-2.977	-1.945	90.989	0	0	0	0	0	0	0
WT222(CAA14FCCF874)	3.74	13105	2022-11-25 09:45:52.422	0.034	-0.052	0.999	0	0	0	-2.977	-1.945	90.989	0	0	0	0	0	0	0
WT222(CAA14FCCF874)	3.74	13105	2022-11-25 09:45:52.422	0.034	-0.052	0.999	0	0	0	-2.977	-1.945	90.989	0	0	0	0	0	0	0
WT222(CAA14FCCF874)	3.74	13105	2022-11-25 09:45:52.422	0.034	-0.052	0.999	0	0	0	-2.977	-1.945	90.989	0	0	0	0	0	0	0
WT222(CAA14FCCF874)	3.74	13105	2022-11-25 09:45:52.422	0.034	-0.052	0.999	0	0	0	-2.977	-1.945	90.989	0	0	0	0	0	0	0
WT222(CAA14FCCF874)	3.74	13105	2022-11-25 09:45:52.422	0.034	-0.052	0.999	0	0	0	-2.977	-1.945	90.989	0	0	0	0	0	0	0
WT222(CAA14FCCF874)	3.74	13105	2022-11-25 09:45:52.422	0.034	-0.052	0.999	0	0	0	-2.977	-1.945	90.989	0	0	0	0	0	0	0
WT222(CAA14FCCF874)	3.74	13105	2022-11-25 09:45:52.422	0.034	-0.052	0.999	0	0	0	-2.977	-1.945	90.989	0	0	0	0	0	0	0
WT222(CAA14FCCF874)	3.74	13105	2022-11-25 09:45:52.422	0.034	-0.052	0.999	0	0	0	-2.977	-1.945	90.989	0	0	0	0	0	0	0
WT222(CAA14FCCF874)	3.74	13105	2022-11-25 09:45:52.422	0.034	-0.052	0.999	0	0	0	-2.977	-1.945	90.989	0	0	0	0	0	0	0
WT222(CAA14FCCF874)	3.74	13105	2022-11-25 09:45:52.422	0.034	-0.052	0.999	0	0	0	-2.977	-1.945	90.989	0	0	0	0	0	0	0
WT222(CAA14FCCF874)	3.74	13105	2022-11-25 09:45:52.422	0.034	-0.052	0.999	0	0	0	-2.977	-1.945	90.989	0	0	0	0	0	0	0
WT111(DD045F3F1DEA)	3.79	13108	2022-11-25 09:45:52.500	0.027	0.303	0.968	0	0	0	17.408	-1.522	-22.923	0	0	0	0	0	0	0
WT111(DD045F3F1DEA)	3.79	13108	2022-11-25 09:45:52.500	0.026	0.304	0.969	0	0	0	17.408	-1.522	-22.923	0	0	0	0	0	0	0
WT111(DD045F3F1DEA)	3.79	13108	2022-11-25 09:45:52.500	0.026	0.304	0.969	0	0	0	17.408	-1.522	-22.923	0	0	0	0	0	0	0
WT111(DD045F3F1DEA)	3.79	13108	2022-11-25 09:45:52.500	0.026	0.304	0.969	0	0	0	17.408	-1.522	-22.923	0	0	0	0	0	0	0
WT111(DD045F3F1DEA)	3.79	13108	2022-11-25 09:45:52.500	0.026	0.304	0.969	0	0	0	17.408	-1.522	-22.923	0	0	0	0	0	0	0
WT111(DD045F3F1DEA)	3.79	13108	2022-11-25 09:45:52.500	0.027	0.304	0.969	0	0	0	17.408	-1.522	-22.923	0	0	0	0	0	0	0
WT111(DD045F3F1DEA)	3.79	13108	2022-11-25 09:45:52.500	0.027	0.304	0.969	0	0	0	17.408	-1.522	-22.923	0	0	0	0	0	0	0
WT111(DD045F3F1DEA)	3.79	13108	2022-11-25 09:45:52.500	0.027	0.304	0.969	0	0	0	17.408	-1.522	-22.923	0	0	0	0	0	0	0
WT111(DD045F3F1DEA)	3.79	13108	2022-11-25 09:45:52.531	0.027	0.304	0.969	0	0	0	17.408	-1.522	-22.923	0	0	0	0	0	0	0
WT111(DD045F3F1DEA)	3.79	13108	2022-11-25 09:45:52.531	0.026	0.304	0.969	0	0	0	17.408	-1.522	-22.923	0	0	0	0	0	0	0
WT111(DD045F3F1DEA)	3.79	13108	2022-11-25 09:45:52.531	0.026	0.304	0.969	0	0	0	17.408	-1.522	-22.923	0	0	0	0	0	0	0
WT111(DD045F3F1DEA)	3.79	13108	2022-11-25 09:45:52.531	0.026	0.304	0.969	0	0	0	17.408	-1.522	-22.923	0	0	0	0	0	0	0
WT111(DD045F3F1DEA)	3.79	13108	2022-11-25 09:45:52.531	0.026	0.304	0.969	0	0	0	17.408	-1.522	-22.923	0	0	0	0	0	0	0
WT111(DD045F3F1DEA)	3.79	13108	2022-11-25 09:45:52.531	0.026	0.304	0.969	0	0	0	17.408	-1.522	-22.923	0	0	0	0	0	0	0
WT111(DD045F3F1DEA)	3.79	13108	2022-11-25 09:45:52.531	0.026	0.304	0.969	0	0	0	17.408	-1.522	-22.923	0	0	0	0	0	0	0
WT111(DD045F3F1DEA)	3.79	13108	2022-11-25 09:45:52.531	0.026	0.304	0.969	0	0	0	17.408	-1.522	-22.923	0	0	0	0	0	0	0
WT222(CAA14FCCF874)	3.74	13105	2022-11-25 09:45:52.531	0.034	-0.052	0.999	0	0	0	-2.977	-1.945	90.989	0	0	0	0	0	0	0
WT222(CAA14FCCF874)	3.74	13105	2022-11-25 09:45:52.531	0.034	-0.052	0.999	0	0	0	-2.977	-1.945	90.989	0	0	0	0	0	0	0
WT222(CAA14FCCF874)	3.74	13105	2022-11-25 09:45:52.531	0.034	-0.052	0.999	0	0	0	-2.977	-1.945	90.989	0	0	0	0	0	0	0
WT222(CAA14FCCF874)	3.74	13105	2022-11-25 09:45:52.531	0.034	-0.052	0.999	0	0	0	-2.977	-1.945	90.989	0	0	0	0	0	0	0
WT222(CAA14FCCF874)	3.74	13105	2022-11-25 09:45:52.531	0.034	-0.052	0.999	0	0	0	-2.977	-1.945	90.989	0	0	0	0	0	0	0
WT222(CAA14FCCF874)	3.74	13105	2022-11-25 09:45:52.531	0.034	-0.052	0.999	0	0	0	-2.977	-1.945	90.989	0	0	0	0	0	0	0
WT222(CAA14FCCF874)	3.74	13105	2022-11-25 09:45:52.531	0.034	-0.052	0.999	0	0	0	-2.977	-1.945	90.989	0	0	0	0	0	0	0
WT222(CAA14FCCF874)	3.74	13105	2022-11-25 09:45:52.531	0.034	-0.052	0.999	0	0	0	-2.977	-1.945	90.989	0	0	0	0	0	0	0
WT111(DD045F3F1DEA)	3.79	13108	2022-11-25 09:45:52.578	0.026	0.304	0.969	0	0	0	17.408	-1.522	-22.923	0	0	0	0	0	0	0
WT111(DD045F3F1DEA)	3.79	13108	2022-11-25 09:45:52.578	0.026	0.304	0.969	0	0	0	17.408	-1.522	-22.923	0	0	0	0	0	0	0
WT111(DD045F3F1DEA)	3.79	13108	2022-11-25 09:45:52.578	0.026	0.304	0.969	0	0	0	17.408	-1.522	-22.923	0	0	0	0	0	0	0
WT111(DD045F3F1DEA)	3.79	13108	2022-11-25 09:45:52.578	0.026	0.304	0.969	0	0	0	17.408	-1.522	-22.923	0	0	0	0	0	0	0
WT111(DD045F3F1DEA)	3.79	13108	2022-11-25 09:45:52.578	0.026	0.304	0.969	0	0	0	17.408	-1.522	-22.923	0	0	0	0	0	0	0
WT111(DD045F3F1DEA)	3.79	13108	2022-11-25 09:45:52.578	0.026	0.304	0.969	0	0	0	17.408	-1.516	-22.923	0	0	0	0	0	0	0
WT111(DD045F3F1DEA)	3.79	13108	2022-11-25 09:45:52.578	0.026	0.304	0.969	0	0	0	17.408	-1.516	-22.923	0	0	0	0	0	0	0
WT111(DD045F3F1DEA)	3.79	13108	2022-11-25 09:45:52.578	0.026	0.304	0.969	0	0	0	17.408	-1.516	-22.923	0	0	0	0	0	0	0
WT333(F4E4E1AF1293)	3.8	13105	2022-11-25 09:45:52.625	0.006	-0.047	1.017	0	0	0	-2.73	-0.374	150.112	0	0	0	0	0	0	0
WT333(F4E4E1AF1293)	3.8	13105	2022-11-25 09:45:52.625	0.006	-0.048	1.017	0	0	0	-2.73	-0.374	150.112	0	0	0	0	0	0	0
WT333(F4E4E1AF1293)	3.8	13105	2022-11-25 09:45:52.625	0.006	-0.048	1.017	0	0	0	-2.73	-0.374	150.112	0	0	0	0	0	0	0
WT333(F4E4E1AF1293)	3.8	13105	2022-11-25 09:45:52.625	0.006	-0.048	1.017	0	0	0	-2.73	-0.374	150.112	0	0	0	0	0	0	0
WT333(F4E4E1AF1293)	3.8	13105	2022-11-25 09:45:52.625	0.006	-0.048	1.017	0	0	0	-2.73	-0.374	150.112	0	0	0	0	0	0	0
WT333(F4E4E1AF1293)	3.8	13105	2022-11-25 09:45:52.625	0.006	-0.048	1.017	0	0	0	-2.73	-0.374	150.112	0	0	0	0	0	0	0
WT333(F4E4E1AF1293)	3.8	13105	2022-11-25 09:45:52.625	0.006	-0.048	1.017	0	0	0	-2.73	-0.374	150.112	0	0	0	0	0	0	0
WT333(F4E4E1AF1293)	3.8	13105	2022-11-25 09:45:52.625	0.006	-0.048	1.017	0	0	0	-2.73	-0.374	150.112	0	0	0	0	0	0	0
WT111(DD045F3F1DEA)	3.79	13108	2022-11-25 09:45:52.703	0.026	0.304	0.969	0	0	0	17.408	-1.516	-22.923	0	0	0	0	0	0	0
WT111(DD045F3F1DEA)	3.79	13108	2022-11-25 09:45:52.703	0.027	0.303	0.968	0	0	0	17.408	-1.516	-22.923	0	0	0	0	0	0	0
WT111(DD045F3F1DEA)	3.79	13108	2022-11-25 09:45:52.703	0.027	0.303	0.968	0	0	0	17.408	-1.516	-22.923	0	0	0	0	0	0	0
WT111(DD045F3F1DEA)	3.79	13108	2022-11-25 09:45:52.703	0.027	0.303	0.968	0	0	0	17.408	-1.516	-22.923	0	0	0	0	0	0	0
WT111(DD045F3F1DEA)	3.79	13108	2022-11-25 09:45:52.703	0.027	0.303	0.968	0	0	0	17.408	-1.516	-22.923	0	0	0	0	0	0	0
WT111(DD045F3F1DEA)	3.79	13108	2022-11-25 09:45:52.703	0.026	0.304	0.969	0	0	0	17.408	-1.516	-22.923	0	0	0	0	0	0	0
WT111(DD045F3F1DEA)	3.79	13108	2022-11-25 09:45:52.703	0.026	0.304	0.969	0	0	0	17.408	-1.516	-22.923	0	0	0	0	0	0	0
WT111(DD045F3F1DEA)	3.79	13108	2022-11-25 09:45:52.703	0.026	0.304	0.969	0	0	0	17.408	-1.516	-22.923	0	0	0	0	0	0	0
WT111(DD045F3F1DEA)	3.79	13108	2022-11-25 09:45:52.734	0.026	0.304	0.969	0	0	0	17.408	-1.516	-22.923	0	0	0	0	0	0	0
WT111(DD045F3F1DEA)	3.79	13108	2022-11-25 09:45:52.734	0.026	0.304	0.969	0	0	0	17.408	-1.516	-22.923	0	0	0	0	0	0	0
WT111(DD045F3F1DEA)	3.79	13108	2022-11-25 09:45:52.734	0.026	0.304	0.969	0	0	0	17.408	-1.516	-22.923	0	0	0	0	0	0	0
WT111(DD045F3F1DEA)	3.79	13108	2022-11-25 09:45:52.734	0.026	0.304	0.969	0	0	0	17.408	-1.516	-22.923	0	0	0	0	0	0	0
WT111(DD045F3F1DEA)	3.79	13108	2022-11-25 09:45:52.734	0.026	0.304	0.969	0	0	0	17.408	-1.516	-22.923	0	0	0	0	0	0	0
WT111(DD045F3F1DEA)	3.79	13108	2022-11-25 09:45:52.734	0.027	0.304	0.969	0	0	0	17.408	-1.516	-22.923	0	0	0	0	0	0	0
WT111(DD045F3F1DEA)	3.79	13108	2022-11-25 09:45:52.734	0.027	0.304	0.969	0	0	0	17.408	-1.516	-22.923	0	0	0	0	0	0	0
WT111(DD045F3F1DEA)	3.79	13108	2022-11-25 09:45:52.734	0.027	0.304	0.969	0	0	0	17.408	-1.516	-22.923	0	0	0	0	0	0	0
WT333(F4E4E1AF1293)	3.8	13105	2022-11-25 09:45:52.734	0.006	-0.048	1.017	0	0	0	-2.73	-0.374	150.112	0	0	0	0	0	0	0
WT333(F4E4E1AF1293)	3.8	13105	2022-11-25 09:45:52.734	0.006	-0.048	1.017	0	0	0	-2.73	-0.374	150.112	0	0	0	0	0	0	0
WT333(F4E4E1AF1293)	3.8	13105	2022-11-25 09:45:52.734	0.006	-0.048	1.017	0	0	0	-2.73	-0.374	150.112	0	0	0	0	0	0	0
WT333(F4E4E1AF1293)	3.8	13105	2022-11-25 09:45:52.734	0.006	-0.048	1.017	0	0	0	-2.73	-0.374	150.112	0	0	0	0	0	0	0
WT333(F4E4E1AF1293)	3.8	13105	2022-11-25 09:45:52.734	0.007	-0.048	1.016	0	0	0	-2.73	-0.374	150.112	0	0	0	0	0	0	0
WT333(F4E4E1AF1293)	3.8	13105	2022-11-25 09:45:52.734	0.007	-0.048	1.016	0	0	0	-2.73	-0.374	150.112	0	0	0	0	0	0	0
WT333(F4E4E1AF1293)	3.8	13105	2022-11-25 09:45:52.734	0.007	-0.048	1.016	0	0	0	-2.73	-0.374	150.112	0	0	0	0	0	0	0
WT333(F4E4E1AF1293)	3.8	13105	2022-11-25 09:45:52.734	0.007	-0.048	1.016	0	0	0	-2.73	-0.374	150.112	0	0	0	0	0	0	0
WT333(F4E4E1AF1293)	3.8	13105	2022-11-25 09:45:52.734	0.006	-0.047	1.016	0	0	0	-2.725	-0.374	150.112	0	0	0	0	0	0	0
WT333(F4E4E1AF1293)	3.8	13105	2022-11-25 09:45:52.734	0.006	-0.047	1.016	0	0	0	-2.725	-0.374	150.112	0	0	0	0	0	0	0
WT333(F4E4E1AF1293)	3.8	13105	2022-11-25 09:45:52.734	0.006	-0.047	1.016	0	0	0	-2.725	-0.374	150.112	0	0	0	0	0	0	0
WT333(F4E4E1AF1293)	3.8	13105	2022-11-25 09:45:52.734	0.006	-0.047	1.016	0	0	0	-2.725	-0.374	150.112	0	0	0	0	0	0	0
WT333(F4E4E1AF1293)	3.8	13105	2022-11-25 09:45:52.734	0.006	-0.048	1.016	0	0	0	-2.725	-0.374	150.112	0	0	0	0	0	0	0
WT333(F4E4E1AF1293)	3.8	13105	2022-11-25 09:45:52.734	0.006	-0.048	1.016	0	0	0	-2.725	-0.374	150.112	0	0	0	0	0	0	0
WT333(F4E4E1AF1293)	3.8	13105	2022-11-25 09:45:52.734	0.006	-0.048	1.016	0	0	0	-2.725	-0.374	150.112	0	0	0	0	0	0	0
WT333(F4E4E1AF1293)	3.8	13105	2022-11-25 09:45:52.734	0.006	-0.048	1.016	0	0	0	-2.725	-0.374	150.112	0	0	0	0	0	0	0
WT111(DD045F3F1DEA)	3.79	13108	2022-11-25 09:45:52.765	0.027	0.304	0.969	0	0	0	17.408	-1.516	-22.923	0	0	0	0	0	0	0
WT111(DD045F3F1DEA)	3.79	13108	2022-11-25 09:45:52.765	0.027	0.304	0.97	0	0	0	17.408	-1.516	-22.923	0	0	0	0	0	0	0
WT111(DD045F3F1DEA)	3.79	13108	2022-11-25 09:45:52.765	0.027	0.304	0.97	0	0	0	17.408	-1.516	-22.923	0	0	0	0	0	0	0
WT111(DD045F3F1DEA)	3.79	13108	2022-11-25 09:45:52.765	0.027	0.304	0.97	0	0	0	17.408	-1.516	-22.923	0	0	0	0	0	0	0
WT111(DD045F3F1DEA)	3.79	13108	2022-11-25 09:45:52.765	0.027	0.304	0.97	0	0	0	17.408	-1.516	-22.923	0	0	0	0	0	0	0
WT111(DD045F3F1DEA)	3.79	13108	2022-11-25 09:45:52.765	0.026	0.304	0.969	0	0	0	17.408	-1.516	-22.923	0	0	0	0	0	0	0
WT111(DD045F3F1DEA)	3.79	13108	2022-11-25 09:45:52.765	0.026	0.304	0.969	0	0	0	17.408	-1.516	-22.923	0	0	0	0	0	0	0
WT111(DD045F3F1DEA)	3.79	13108	2022-11-25 09:45:52.765	0.026	0.304	0.969	0	0	0	17.408	-1.516	-22.923	0	0	0	0	0	0	0
WT111(DD045F3F1DEA)	3.79	13108	2022-11-25 09:45:52.828	0.026	0.304	0.969	0	0	0	17.408	-1.516	-22.923	0	0	0	0	0	0	0
WT111(DD045F3F1DEA)	3.79	13108	2022-11-25 09:45:52.828	0.027	0.304	0.969	0	0	0	17.408	-1.516	-22.923	0	0	0	0	0	0	0
WT111(DD045F3F1DEA)	3.79	13108	2022-11-25 09:45:52.828	0.027	0.304	0.969	0	0	0	17.408	-1.516	-22.923	0	0	0	0	0	0	0
WT111(DD045F3F1DEA)	3.79	13108	2022-11-25 09:45:52.828	0.027	0.304	0.969	0	0	0	17.408	-1.516	-22.923	0	0	0	0	0	0	0
WT111(DD045F3F1DEA)	3.79	13108	2022-11-25 09:45:52.828	0.026	0.304	0.969	0	0	0	17.408	-1.516	-22.923	0	0	0	0	0	0	0
WT111(DD045F3F1DEA)	3.79	13108	2022-11-25 09:45:52.828	0.026	0.304	0.969	0	0	0	17.408	-1.516	-22.923	0	0	0	0	0	0	0
WT111(DD045F3F1DEA)	3.79	13108	2022-11-25 09:45:52.828	0.026	0.304	0.969	0	0	0	17.408	-1.516	-22.923	0	0	0	0	0	0	0
WT111(DD045F3F1DEA)	3.79	13108	2022-11-25 09:45:52.828	0.026	0.304	0.969	0	0	0	17.408	-1.516	-22.923	0	0	0	0	0	0	0
WT111(DD045F3F1DEA)	3.79	13108	2022-11-25 09:45:52.859	0.026	0.303	0.968	0	0	0	17.408	-1.516	-22.923	0	0	0	0	0	0	0
WT111(DD045F3F1DEA)	3.79	13108	2022-11-25 09:45:52.859	0.026	0.303	0.968	0	0	0	17.408	-1.516	-22.923	0	0	0	0	0	0	0
WT111(DD045F3F1DEA)	3.79	13108	2022-11-25 09:45:52.859	0.026	0.303	0.968	0	0	0	17.408	-1.516	-22.923	0	0	0	0	0	0	0
WT111(DD045F3F1DEA)	3.79	13108	2022-11-25 09:45:52.859	0.026	0.303	0.968	0	0	0	17.408	-1.516	-22.923	0	0	0	0	0	0	0
WT111(DD045F3F1DEA)	3.79	13108	2022-11-25 09:45:52.859	0.027	0.304	0.969	0	0	0	17.408	-1.516	-22.923	0	0	0	0	0	0	0
WT111(DD045F3F1DEA)	3.79	13108	2022-11-25 09:45:52.859	0.027	0.304	0.969	0	0	0	17.408	-1.516	-22.923	0	0	0	0	0	0	0
WT111(DD045F3F1DEA)	3.79	13108	2022-11-25 09:45:52.859	0.027	0.304	0.969	0	0	0	17.408	-1.516	-22.923	0	0	0	0	0	0	0
WT111(DD045F3F1DEA)	3.79	13108	2022-11-25 09:45:52.859	0.027	0.304	0.969	0	0	0	17.408	-1.516	-22.923	0	0	0	0	0	0	0
WT111(DD045F3F1DEA)	3.79	13108	2022-11-25 09:45:52.890	0.027	0.304	0.969	0	0	0	17.408	-1.516	-22.923	0	0	0	0	0	0	0
WT111(DD045F3F1DEA)	3.79	13108	2022-11-25 09:45:52.890	0.027	0.304	0.969	0	0	0	17.408	-1.516	-22.923	0	0	0	0	0	0	0
WT111(DD045F3F1DEA)	3.79	13108	2022-11-25 09:45:52.890	0.027	0.304	0.969	0	0	0	17.408	-1.516	-22.923	0	0	0	0	0	0	0
WT111(DD045F3F1DEA)	3.79	13108	2022-11-25 09:45:52.890	0.027	0.304	0.969	0	0	0	17.408	-1.516	-22.923	0	0	0	0	0	0	0
WT111(DD045F3F1DEA)	3.79	13108	2022-11-25 09:45:52.890	0.027	0.304	0.969	0	0	0	17.408	-1.516	-22.923	0	0	0	0	0	0	0
WT111(DD045F3F1DEA)	3.79	13108	2022-11-25 09:45:52.890	0.027	0.304	0.969	0	0	0	17.408	-1.516	-22.923	0	0	0	0	0	0	0
WT111(DD045F3F1DEA)	3.79	13108	2022-11-25 09:45:52.890	0.027	0.304	0.969	0	0	0	17.408	-1.516	-22.923	0	0	0	0	0	0	0
WT111(DD045F3F1DEA)	3.79	13108	2022-11-25 09:45:52.890	0.027	0.304	0.969	0	0	0	17.408	-1.516	-22.923	0	0	0	0	0	0	0
WT222(CAA14FCCF874)	3.74	13105	2022-11-25 09:45:52.890	0.034	-0.052	0.999	0	0	0	-2.977	-1.945	90.989	0	0	0	0	0	0	0
WT222(CAA14FCCF874)	3.74	13105	2022-11-25 09:45:52.890	0.034	-0.052	0.999	0	0	0	-2.977	-1.945	90.989	0	0	0	0	0	0	0
WT222(CAA14FCCF874)	3.74	13105	2022-11-25 09:45:52.890	0.034	-0.052	0.999	0	0	0	-2.977	-1.945	90.989	0	0	0	0	0	0	0
WT222(CAA14FCCF874)	3.74	13105	2022-11-25 09:45:52.890	0.034	-0.052	0.999	0	0	0	-2.977	-1.945	90.989	0	0	0	0	0	0	0
WT222(CAA14FCCF874)	3.74	13105	2022-11-25 09:45:52.890	0.034	-0.052	0.999	0	0	0	-2.977	-1.945	90.989	0	0	0	0	0	0	0
WT222(CAA14FCCF874)	3.74	13105	2022-11-25 09:45:52.890	0.034	-0.052	0.999	0	0	0	-2.977	-1.945	90.989	0	0	0	0	0	0	0
WT222(CAA14FCCF874)	3.74	13105	2022-11-25 09:45:52.890	0.034	-0.052	0.999	0	0	0	-2.977	-1.945	90.989	0	0	0	0	0	0	0
WT222(CAA14FCCF874)	3.74	13105	2022-11-25 09:45:52.890	0.034	-0.052	0.999	0	0	0	-2.977	-1.945	90.989	0	0	0	0	0	0	0
WT111(DD045F3F1DEA)	3.79	13108	2022-11-25 09:45:52.906	0.027	0.303	0.969	0	0	0	17.408	-1.516	-22.923	0	0	0	0	0	0	0
WT111(DD045F3F1DEA)	3.79	13108	2022-11-25 09:45:52.906	0.027	0.303	0.969	0	0	0	17.408	-1.516	-22.923	0	0	0	0	0	0	0
WT111(DD045F3F1DEA)	3.79	13108	2022-11-25 09:45:52.906	0.027	0.303	0.969	0	0	0	17.408	-1.516	-22.923	0	0	0	0	0	0	0
WT111(DD045F3F1DEA)	3.79	13108	2022-11-25 09:45:52.906	0.027	0.303	0.969	0	0	0	17.408	-1.516	-22.923	0	0	0	0	0	0	0
WT111(DD045F3F1DEA)	3.79	13108	2022-11-25 09:45:52.906	0.027	0.303	0.97	0	0	0	17.408	-1.516	-22.923	0	0	0	0	0	0	0
WT111(DD045F3F1DEA)	3.79	13108	2022-11-25 09:45:52.906	0.027	0.303	0.97	0	0	0	17.408	-1.516	-22.923	0	0	0	0	0	0	0
WT111(DD045F3F1DEA)	3.79	13108	2022-11-25 09:45:52.906	0.027	0.303	0.97	0	0	0	17.408	-1.516	-22.923	0	0	0	0	0	0	0
WT111(DD045F3F1DEA)	3.79	13108	2022-11-25 09:45:52.906	0.027	0.303	0.97	0	0	0	17.408	-1.516	-22.923	0	0	0	0	0	0	0
WT222(CAA14FCCF874)	3.74	13105	2022-11-25 09:45:52.922	0.034	-0.052	0.999	0	0	0	-2.977	-1.945	90.989	0	0	0	0	0	0	0
WT222(CAA14FCCF874)	3.74	13105	2022-11-25 09:45:52.922	0.034	-0.052	0.999	0	0	0	-2.977	-1.945	90.989	0	0	0	0	0	0	0
WT222(CAA14FCCF874)	3.74	13105	2022-11-25 09:45:52.922	0.034	-0.052	0.999	0	0	0	-2.977	-1.945	90.989	0	0	0	0	0	0	0
WT222(CAA14FCCF874)	3.74	13105	2022-11-25 09:45:52.922	0.034	-0.052	0.999	0	0	0	-2.977	-1.945	90.989	0	0	0	0	0	0	0
WT222(CAA14FCCF874)	3.74	13105	2022-11-25 09:45:52.922	0.034	-0.052	0.999	0	0	0	-2.977	-1.945	90.989	0	0	0	0	0	0	0
WT222(CAA14FCCF874)	3.74	13105	2022-11-25 09:45:52.922	0.034	-0.052	0.999	0	0	0	-2.977	-1.945	90.989	0	0	0	0	0	0	0
WT222(CAA14FCCF874)	3.74	13105	2022-11-25 09:45:52.922	0.034	-0.051	0.999	0	0	0	-2.977	-1.945	90.989	0	0	0	0	0	0	0
WT222(CAA14FCCF874)	3.74	13105	2022-11-25 09:45:52.922	0.034	-0.051	0.999	0	0	0	-2.977	-1.945	90.989	0	0	0	0	0	0	0
WT222(CAA14FCCF874)	3.74	13105	2022-11-25 09:45:52.922	0.034	-0.052	0.999	0	0	0	-2.977	-1.945	90.989	0	0	0	0	0	0	0
WT222(CAA14FCCF874)	3.74	13105	2022-11-25 09:45:52.922	0.034	-0.052	0.999	0	0	0	-2.977	-1.945	90.989	0	0	0	0	0	0	0
WT222(CAA14FCCF874)	3.74	13105	2022-11-25 09:45:52.922	0.034	-0.051	0.999	0	0	0	-2.977	-1.945	90.989	0	0	0	0	0	0	0
WT222(CAA14FCCF874)	3.74	13105	2022-11-25 09:45:52.922	0.034	-0.051	0.999	0	0	0	-2.977	-1.945	90.989	0	0	0	0	0	0	0
WT222(CAA14FCCF874)	3.74	13105	2022-11-25 09:45:52.922	0.034	-0.051	0.999	0	0	0	-2.977	-1.945	90.989	0	0	0	0	0	0	0
WT222(CAA14FCCF874)	3.74	13105	2022-11-25 09:45:52.922	0.034	-0.051	0.999	0	0	0	-2.977	-1.945	90.989	0	0	0	0	0	0	0
WT222(CAA14FCCF874)	3.74	13105	2022-11-25 09:45:52.922	0.034	-0.052	0.999	0	0	0	-2.977	-1.945	90.989	0	0	0	0	0	0	0
WT222(CAA14FCCF874)	3.74	13105	2022-11-25 09:45:52.922	0.034	-0.052	0.999	0	0	0	-2.977	-1.945	90.989	0	0	0	0	0	0	0
WT111(DD045F3F1DEA)	3.79	13108	2022-11-25 09:45:52.937	0.026	0.303	0.969	0	0	0	17.408	-1.516	-22.923	0	0	0	0	0	0	0
WT111(DD045F3F1DEA)	3.79	13108	2022-11-25 09:45:52.937	0.026	0.303	0.969	0	0	0	17.408	-1.516	-22.923	0	0	0	0	0	0	0
WT111(DD045F3F1DEA)	3.79	13108	2022-11-25 09:45:52.937	0.026	0.303	0.969	0	0	0	17.408	-1.516	-22.923	0	0	0	0	0	0	0
WT111(DD045F3F1DEA)	3.79	13108	2022-11-25 09:45:52.937	0.026	0.303	0.969	0	0	0	17.408	-1.516	-22.923	0	0	0	0	0	0	0
WT111(DD045F3F1DEA)	3.79	13108	2022-11-25 09:45:52.937	0.027	0.304	0.968	0	0	0	17.408	-1.516	-22.923	0	0	0	0	0	0	0
WT111(DD045F3F1DEA)	3.79	13108	2022-11-25 09:45:52.937	0.027	0.304	0.968	0	0	0	17.408	-1.516	-22.923	0	0	0	0	0	0	0
WT111(DD045F3F1DEA)	3.79	13108	2022-11-25 09:45:52.937	0.027	0.304	0.968	0	0	0	17.408	-1.516	-22.923	0	0	0	0	0	0	0
WT111(DD045F3F1DEA)	3.79	13108	2022-11-25 09:45:52.937	0.027	0.304	0.968	0	0	0	17.408	-1.516	-22.923	0	0	0	0	0	0	0
WT111(DD045F3F1DEA)	3.79	13108	2022-11-25 09:45:52.954	0.027	0.303	0.969	0	0	0	17.408	-1.516	-22.923	0	0	0	0	0	0	0
WT111(DD045F3F1DEA)	3.79	13108	2022-11-25 09:45:52.954	0.027	0.303	0.969	0	0	0	17.408	-1.516	-22.923	0	0	0	0	0	0	0
WT111(DD045F3F1DEA)	3.79	13108	2022-11-25 09:45:52.954	0.027	0.303	0.969	0	0	0	17.408	-1.516	-22.923	0	0	0	0	0	0	0
WT111(DD045F3F1DEA)	3.79	13108	2022-11-25 09:45:52.954	0.027	0.303	0.969	0	0	0	17.408	-1.516	-22.923	0	0	0	0	0	0	0
WT111(DD045F3F1DEA)	3.79	13108	2022-11-25 09:45:52.954	0.027	0.304	0.969	0	0	0	17.408	-1.516	-22.923	0	0	0	0	0	0	0
WT111(DD045F3F1DEA)	3.79	13108	2022-11-25 09:45:52.954	0.027	0.304	0.969	0	0	0	17.408	-1.516	-22.923	0	0	0	0	0	0	0
WT111(DD045F3F1DEA)	3.79	13108	2022-11-25 09:45:52.954	0.027	0.304	0.969	0	0	0	17.408	-1.516	-22.923	0	0	0	0	0	0	0
WT111(DD045F3F1DEA)	3.79	13108	2022-11-25 09:45:52.954	0.027	0.304	0.969	0	0	0	17.408	-1.516	-22.923	0	0	0	0	0	0	0
WT333(F4E4E1AF1293)	3.8	13105	2022-11-25 09:45:52.954	0.007	-0.048	1.017	0	0	0	-2.725	-0.374	150.112	0	0	0	0	0	0	0
WT333(F4E4E1AF1293)	3.8	13105	2022-11-25 09:45:52.954	0.007	-0.048	1.017	0	0	0	-2.725	-0.374	150.112	0	0	0	0	0	0	0
WT333(F4E4E1AF1293)	3.8	13105	2022-11-25 09:45:52.954	0.007	-0.048	1.017	0	0	0	-2.725	-0.374	150.112	0	0	0	0	0	0	0
WT333(F4E4E1AF1293)	3.8	13105	2022-11-25 09:45:52.954	0.007	-0.048	1.017	0	0	0	-2.725	-0.374	150.112	0	0	0	0	0	0	0
WT333(F4E4E1AF1293)	3.8	13105	2022-11-25 09:45:52.954	0.006	-0.048	1.017	0	0	0	-2.725	-0.374	150.112	0	0	0	0	0	0	0
WT333(F4E4E1AF1293)	3.8	13105	2022-11-25 09:45:52.954	0.006	-0.048	1.017	0	0	0	-2.725	-0.374	150.112	0	0	0	0	0	0	0
WT333(F4E4E1AF1293)	3.8	13105	2022-11-25 09:45:52.954	0.006	-0.048	1.017	0	0	0	-2.725	-0.374	150.112	0	0	0	0	0	0	0
WT333(F4E4E1AF1293)	3.8	13105	2022-11-25 09:45:52.954	0.006	-0.048	1.017	0	0	0	-2.725	-0.374	150.112	0	0	0	0	0	0	0
WT333(F4E4E1AF1293)	3.8	13105	2022-11-25 09:45:52.970	0.006	-0.047	1.017	0	0	0	-2.725	-0.374	150.112	0	0	0	0	0	0	0
WT333(F4E4E1AF1293)	3.8	13105	2022-11-25 09:45:52.970	0.006	-0.047	1.017	0	0	0	-2.725	-0.374	150.112	0	0	0	0	0	0	0
WT333(F4E4E1AF1293)	3.8	13105	2022-11-25 09:45:52.970	0.006	-0.047	1.017	0	0	0	-2.725	-0.374	150.112	0	0	0	0	0	0	0
WT333(F4E4E1AF1293)	3.8	13105	2022-11-25 09:45:52.970	0.006	-0.047	1.017	0	0	0	-2.725	-0.374	150.112	0	0	0	0	0	0	0
WT333(F4E4E1AF1293)	3.8	13105	2022-11-25 09:45:52.970	0.007	-0.048	1.016	0	0	0	-2.725	-0.374	150.112	0	0	0	0	0	0	0
WT333(F4E4E1AF1293)	3.8	13105	2022-11-25 09:45:52.970	0.007	-0.048	1.016	0	0	0	-2.725	-0.374	150.112	0	0	0	0	0	0	0
WT333(F4E4E1AF1293)	3.8	13105	2022-11-25 09:45:52.970	0.007	-0.048	1.016	0	0	0	-2.725	-0.374	150.112	0	0	0	0	0	0	0
WT333(F4E4E1AF1293)	3.8	13105	2022-11-25 09:45:52.970	0.007	-0.048	1.016	0	0	0	-2.725	-0.374	150.112	0	0	0	0	0	0	0
WT222(CAA14FCCF874)	3.74	13105	2022-11-25 09:45:52.985	0.034	-0.052	0.999	0	0	0	-2.977	-1.945	90.989	0	0	0	0	0	0	0
WT222(CAA14FCCF874)	3.74	13105	2022-11-25 09:45:52.985	0.034	-0.052	0.999	0	0	0	-2.977	-1.945	90.989	0	0	0	0	0	0	0
WT222(CAA14FCCF874)	3.74	13105	2022-11-25 09:45:52.985	0.034	-0.051	0.999	0	0	0	-2.977	-1.945	90.989	0	0	0	0	0	0	0
WT222(CAA14FCCF874)	3.74	13105	2022-11-25 09:45:52.985	0.034	-0.051	0.999	0	0	0	-2.977	-1.945	90.989	0	0	0	0	0	0	0
WT222(CAA14FCCF874)	3.74	13105	2022-11-25 09:45:52.985	0.034	-0.051	0.999	0	0	0	-2.977	-1.945	90.989	0	0	0	0	0	0	0
WT222(CAA14FCCF874)	3.74	13105	2022-11-25 09:45:52.985	0.034	-0.051	0.999	0	0	0	-2.977	-1.945	90.989	0	0	0	0	0	0	0
WT222(CAA14FCCF874)	3.74	13105	2022-11-25 09:45:52.985	0.034	-0.052	0.999	0	0	0	-2.977	-1.945	90.989	0	0	0	0	0	0	0
WT222(CAA14FCCF874)	3.74	13105	2022-11-25 09:45:52.985	0.034	-0.052	0.999	0	0	0	-2.977	-1.945	90.989	0	0	0	0	0	0	0
WT111(DD045F3F1DEA)	3.79	13108	2022-11-25 09:45:53.001	0.027	0.303	0.969	0	0	0	17.408	-1.516	-22.923	0	0	0	0	0	0	0
WT111(DD045F3F1DEA)	3.79	13108	2022-11-25 09:45:53.001	0.027	0.303	0.969	0	0	0	17.408	-1.516	-22.923	0	0	0	0	0	0	0
WT111(DD045F3F1DEA)	3.79	13108	2022-11-25 09:45:53.001	0.027	0.303	0.969	0	0	0	17.408	-1.516	-22.923	0	0	0	0	0	0	0
WT111(DD045F3F1DEA)	3.79	13108	2022-11-25 09:45:53.001	0.027	0.303	0.969	0	0	0	17.408	-1.516	-22.923	0	0	0	0	0	0	0
WT111(DD045F3F1DEA)	3.79	13108	2022-11-25 09:45:53.001	0.027	0.304	0.969	0	0	0	17.408	-1.516	-22.923	0	0	0	0	0	0	0
WT111(DD045F3F1DEA)	3.79	13108	2022-11-25 09:45:53.001	0.027	0.304	0.969	0	0	0	17.408	-1.516	-22.923	0	0	0	0	0	0	0
WT111(DD045F3F1DEA)	3.79	13108	2022-11-25 09:45:53.001	0.027	0.304	0.969	0	0	0	17.408	-1.516	-22.923	0	0	0	0	0	0	0
WT111(DD045F3F1DEA)	3.79	13108	2022-11-25 09:45:53.001	0.027	0.304	0.969	0	0	0	17.408	-1.516	-22.923	0	0	0	0	0	0	0
WT111(DD045F3F1DEA)	3.79	13108	2022-11-25 09:45:53.032	0.026	0.304	0.968	0	0	0	17.408	-1.516	-22.923	0	0	0	0	0	0	0
WT111(DD045F3F1DEA)	3.79	13108	2022-11-25 09:45:53.032	0.026	0.304	0.968	0	0	0	17.408	-1.516	-22.923	0	0	0	0	0	0	0
WT111(DD045F3F1DEA)	3.79	13108	2022-11-25 09:45:53.032	0.026	0.304	0.968	0	0	0	17.408	-1.516	-22.923	0	0	0	0	0	0	0
WT111(DD045F3F1DEA)	3.79	13108	2022-11-25 09:45:53.032	0.026	0.304	0.968	0	0	0	17.408	-1.516	-22.923	0	0	0	0	0	0	0
WT111(DD045F3F1DEA)	3.79	13108	2022-11-25 09:45:53.032	0.027	0.304	0.97	0	0	0	17.408	-1.516	-22.923	0	0	0	0	0	0	0
WT111(DD045F3F1DEA)	3.79	13108	2022-11-25 09:45:53.032	0.027	0.304	0.97	0	0	0	17.408	-1.516	-22.923	0	0	0	0	0	0	0
WT111(DD045F3F1DEA)	3.79	13108	2022-11-25 09:45:53.032	0.027	0.304	0.97	0	0	0	17.408	-1.516	-22.923	0	0	0	0	0	0	0
WT111(DD045F3F1DEA)	3.79	13108	2022-11-25 09:45:53.032	0.027	0.304	0.97	0	0	0	17.408	-1.516	-22.923	0	0	0	0	0	0	0
WT111(DD045F3F1DEA)	3.79	13108	2022-11-25 09:45:53.095	0.026	0.304	0.97	0	0	0	17.408	-1.516	-22.923	0	0	0	0	0	0	0
WT111(DD045F3F1DEA)	3.79	13108	2022-11-25 09:45:53.095	0.026	0.304	0.97	0	0	0	17.408	-1.516	-22.923	0	0	0	0	0	0	0
WT111(DD045F3F1DEA)	3.79	13108	2022-11-25 09:45:53.095	0.026	0.304	0.97	0	0	0	17.408	-1.516	-22.923	0	0	0	0	0	0	0
WT111(DD045F3F1DEA)	3.79	13108	2022-11-25 09:45:53.095	0.026	0.304	0.97	0	0	0	17.408	-1.516	-22.923	0	0	0	0	0	0	0
WT111(DD045F3F1DEA)	3.79	13108	2022-11-25 09:45:53.095	0.027	0.304	0.969	0	0	0	17.408	-1.516	-22.923	0	0	0	0	0	0	0
WT111(DD045F3F1DEA)	3.79	13108	2022-11-25 09:45:53.095	0.027	0.304	0.969	0	0	0	17.408	-1.516	-22.923	0	0	0	0	0	0	0
WT111(DD045F3F1DEA)	3.79	13108	2022-11-25 09:45:53.095	0.027	0.304	0.969	0	0	0	17.408	-1.516	-22.923	0	0	0	0	0	0	0
WT111(DD045F3F1DEA)	3.79	13108	2022-11-25 09:45:53.095	0.027	0.304	0.969	0	0	0	17.408	-1.516	-22.923	0	0	0	0	0	0	0
WT222(CAA14FCCF874)	3.74	13105	2022-11-25 09:45:53.110	0.034	-0.051	0.999	0	0	0	-2.972	-1.945	90.989	0	0	0	0	0	0	0
WT222(CAA14FCCF874)	3.74	13105	2022-11-25 09:45:53.110	0.034	-0.051	0.999	0	0	0	-2.972	-1.945	90.989	0	0	0	0	0	0	0
WT222(CAA14FCCF874)	3.74	13105	2022-11-25 09:45:53.110	0.034	-0.051	0.999	0	0	0	-2.972	-1.945	90.989	0	0	0	0	0	0	0
WT222(CAA14FCCF874)	3.74	13105	2022-11-25 09:45:53.110	0.034	-0.051	0.999	0	0	0	-2.972	-1.945	90.989	0	0	0	0	0	0	0
WT222(CAA14FCCF874)	3.74	13105	2022-11-25 09:45:53.110	0.034	-0.051	0.999	0	0	0	-2.972	-1.945	90.989	0	0	0	0	0	0	0
WT222(CAA14FCCF874)	3.74	13105	2022-11-25 09:45:53.110	0.034	-0.051	0.999	0	0	0	-2.972	-1.945	90.989	0	0	0	0	0	0	0
WT222(CAA14FCCF874)	3.74	13105	2022-11-25 09:45:53.110	0.034	-0.052	0.999	0	0	0	-2.972	-1.945	90.989	0	0	0	0	0	0	0
WT222(CAA14FCCF874)	3.74	13105	2022-11-25 09:45:53.110	0.034	-0.052	0.999	0	0	0	-2.972	-1.945	90.989	0	0	0	0	0	0	0
WT222(CAA14FCCF874)	3.74	13105	2022-11-25 09:45:53.110	0.034	-0.052	0.999	0	0	0	-2.972	-1.945	90.989	0	0	0	0	0	0	0
WT222(CAA14FCCF874)	3.74	13105	2022-11-25 09:45:53.110	0.034	-0.052	0.998	0	0	0	-2.972	-1.945	90.989	0	0	0	0	0	0	0
WT222(CAA14FCCF874)	3.74	13105	2022-11-25 09:45:53.110	0.034	-0.052	0.998	0	0	0	-2.972	-1.945	90.989	0	0	0	0	0	0	0
WT222(CAA14FCCF874)	3.74	13105	2022-11-25 09:45:53.110	0.034	-0.052	0.998	0	0	0	-2.972	-1.945	90.989	0	0	0	0	0	0	0
WT222(CAA14FCCF874)	3.74	13105	2022-11-25 09:45:53.110	0.034	-0.052	0.998	0	0	0	-2.972	-1.945	90.989	0	0	0	0	0	0	0
WT222(CAA14FCCF874)	3.74	13105	2022-11-25 09:45:53.110	0.034	-0.051	0.999	0	0	0	-2.972	-1.945	90.989	0	0	0	0	0	0	0
WT222(CAA14FCCF874)	3.74	13105	2022-11-25 09:45:53.110	0.034	-0.051	0.999	0	0	0	-2.972	-1.945	90.989	0	0	0	0	0	0	0
WT222(CAA14FCCF874)	3.74	13105	2022-11-25 09:45:53.110	0.034	-0.051	0.999	0	0	0	-2.972	-1.945	90.989	0	0	0	0	0	0	0
WT111(DD045F3F1DEA)	3.79	13108	2022-11-25 09:45:53.157	0.027	0.304	0.969	0	0	0	17.408	-1.516	-22.923	0	0	0	0	0	0	0
WT111(DD045F3F1DEA)	3.79	13108	2022-11-25 09:45:53.157	0.027	0.304	0.969	0	0	0	17.408	-1.516	-22.923	0	0	0	0	0	0	0
WT111(DD045F3F1DEA)	3.79	13108	2022-11-25 09:45:53.157	0.027	0.304	0.969	0	0	0	17.408	-1.516	-22.923	0	0	0	0	0	0	0
WT111(DD045F3F1DEA)	3.79	13108	2022-11-25 09:45:53.157	0.027	0.304	0.969	0	0	0	17.408	-1.516	-22.923	0	0	0	0	0	0	0
WT111(DD045F3F1DEA)	3.79	13108	2022-11-25 09:45:53.157	0.027	0.304	0.969	0	0	0	17.408	-1.516	-22.923	0	0	0	0	0	0	0
WT111(DD045F3F1DEA)	3.79	13108	2022-11-25 09:45:53.157	0.027	0.304	0.969	0	0	0	17.408	-1.516	-22.923	0	0	0	0	0	0	0
WT111(DD045F3F1DEA)	3.79	13108	2022-11-25 09:45:53.157	0.027	0.304	0.969	0	0	0	17.408	-1.516	-22.923	0	0	0	0	0	0	0
WT111(DD045F3F1DEA)	3.79	13108	2022-11-25 09:45:53.157	0.027	0.304	0.969	0	0	0	17.408	-1.516	-22.923	0	0	0	0	0	0	0
WT222(CAA14FCCF874)	3.74	13105	2022-11-25 09:45:53.188	0.034	-0.051	0.999	0	0	0	-2.972	-1.945	90.989	0	0	0	0	0	0	0
WT222(CAA14FCCF874)	3.74	13105	2022-11-25 09:45:53.188	0.034	-0.052	0.999	0	0	0	-2.972	-1.945	90.989	0	0	0	0	0	0	0
WT222(CAA14FCCF874)	3.74	13105	2022-11-25 09:45:53.188	0.034	-0.052	0.999	0	0	0	-2.972	-1.945	90.989	0	0	0	0	0	0	0
WT222(CAA14FCCF874)	3.74	13105	2022-11-25 09:45:53.188	0.034	-0.052	0.999	0	0	0	-2.972	-1.945	90.989	0	0	0	0	0	0	0
WT222(CAA14FCCF874)	3.74	13105	2022-11-25 09:45:53.188	0.034	-0.052	0.999	0	0	0	-2.972	-1.945	90.989	0	0	0	0	0	0	0
WT222(CAA14FCCF874)	3.74	13105	2022-11-25 09:45:53.188	0.034	-0.051	0.999	0	0	0	-2.972	-1.945	90.989	0	0	0	0	0	0	0
WT222(CAA14FCCF874)	3.74	13105	2022-11-25 09:45:53.188	0.034	-0.051	0.999	0	0	0	-2.972	-1.945	90.989	0	0	0	0	0	0	0
WT222(CAA14FCCF874)	3.74	13105	2022-11-25 09:45:53.188	0.034	-0.051	0.999	0	0	0	-2.972	-1.945	90.989	0	0	0	0	0	0	0
WT111(DD045F3F1DEA)	3.79	13108	2022-11-25 09:45:53.220	0.026	0.304	0.97	0	0	0	17.408	-1.516	-22.923	0	0	0	0	0	0	0
WT111(DD045F3F1DEA)	3.79	13108	2022-11-25 09:45:53.220	0.026	0.304	0.97	0	0	0	17.408	-1.516	-22.923	0	0	0	0	0	0	0
WT111(DD045F3F1DEA)	3.79	13108	2022-11-25 09:45:53.220	0.026	0.304	0.97	0	0	0	17.408	-1.516	-22.923	0	0	0	0	0	0	0
WT111(DD045F3F1DEA)	3.79	13108	2022-11-25 09:45:53.220	0.026	0.304	0.97	0	0	0	17.408	-1.516	-22.923	0	0	0	0	0	0	0
WT111(DD045F3F1DEA)	3.79	13108	2022-11-25 09:45:53.220	0.027	0.304	0.97	0	0	0	17.408	-1.516	-22.923	0	0	0	0	0	0	0
WT111(DD045F3F1DEA)	3.79	13108	2022-11-25 09:45:53.220	0.027	0.304	0.97	0	0	0	17.408	-1.516	-22.923	0	0	0	0	0	0	0
WT111(DD045F3F1DEA)	3.79	13108	2022-11-25 09:45:53.220	0.027	0.304	0.97	0	0	0	17.408	-1.516	-22.923	0	0	0	0	0	0	0
WT111(DD045F3F1DEA)	3.79	13108	2022-11-25 09:45:53.220	0.027	0.304	0.97	0	0	0	17.408	-1.516	-22.923	0	0	0	0	0	0	0
WT222(CAA14FCCF874)	3.74	13105	2022-11-25 09:45:53.220	0.034	-0.051	0.999	0	0	0	-2.972	-1.945	90.989	0	0	0	0	0	0	0
WT222(CAA14FCCF874)	3.74	13105	2022-11-25 09:45:53.220	0.034	-0.052	0.999	0	0	0	-2.972	-1.945	90.989	0	0	0	0	0	0	0
WT222(CAA14FCCF874)	3.74	13105	2022-11-25 09:45:53.220	0.034	-0.052	0.999	0	0	0	-2.972	-1.945	90.989	0	0	0	0	0	0	0
WT222(CAA14FCCF874)	3.74	13105	2022-11-25 09:45:53.220	0.034	-0.052	0.999	0	0	0	-2.972	-1.945	90.989	0	0	0	0	0	0	0
WT222(CAA14FCCF874)	3.74	13105	2022-11-25 09:45:53.220	0.034	-0.052	0.999	0	0	0	-2.972	-1.945	90.989	0	0	0	0	0	0	0
WT222(CAA14FCCF874)	3.74	13105	2022-11-25 09:45:53.220	0.034	-0.051	1	0	0	0	-2.972	-1.945	90.989	0	0	0	0	0	0	0
WT222(CAA14FCCF874)	3.74	13105	2022-11-25 09:45:53.220	0.034	-0.051	1	0	0	0	-2.972	-1.945	90.989	0	0	0	0	0	0	0
WT222(CAA14FCCF874)	3.74	13105	2022-11-25 09:45:53.220	0.034	-0.051	1	0	0	0	-2.972	-1.945	90.989	0	0	0	0	0	0	0
WT111(DD045F3F1DEA)	3.79	13108	2022-11-25 09:45:53.251	0.027	0.304	0.969	0	0	0	17.408	-1.516	-22.923	0	0	0	0	0	0	0
WT111(DD045F3F1DEA)	3.79	13108	2022-11-25 09:45:53.251	0.027	0.304	0.969	0	0	0	17.408	-1.516	-22.923	0	0	0	0	0	0	0
WT111(DD045F3F1DEA)	3.79	13108	2022-11-25 09:45:53.251	0.027	0.304	0.969	0	0	0	17.408	-1.516	-22.923	0	0	0	0	0	0	0
WT111(DD045F3F1DEA)	3.79	13108	2022-11-25 09:45:53.251	0.027	0.304	0.969	0	0	0	17.408	-1.516	-22.923	0	0	0	0	0	0	0
WT111(DD045F3F1DEA)	3.79	13108	2022-11-25 09:45:53.251	0.027	0.304	0.968	0	0	0	17.408	-1.516	-22.923	0	0	0	0	0	0	0
WT111(DD045F3F1DEA)	3.79	13108	2022-11-25 09:45:53.251	0.027	0.304	0.968	0	0	0	17.408	-1.516	-22.923	0	0	0	0	0	0	0
WT111(DD045F3F1DEA)	3.79	13108	2022-11-25 09:45:53.251	0.027	0.304	0.968	0	0	0	17.408	-1.516	-22.923	0	0	0	0	0	0	0
WT111(DD045F3F1DEA)	3.79	13108	2022-11-25 09:45:53.251	0.027	0.304	0.968	0	0	0	17.408	-1.516	-22.923	0	0	0	0	0	0	0
WT333(F4E4E1AF1293)	3.8	13105	2022-11-25 09:45:53.251	0.006	-0.048	1.017	0	0	0	-2.719	-0.374	150.112	0	0	0	0	0	0	0
WT333(F4E4E1AF1293)	3.8	13105	2022-11-25 09:45:53.251	0.006	-0.048	1.017	0	0	0	-2.719	-0.374	150.112	0	0	0	0	0	0	0
WT333(F4E4E1AF1293)	3.8	13105	2022-11-25 09:45:53.251	0.006	-0.048	1.017	0	0	0	-2.719	-0.374	150.112	0	0	0	0	0	0	0
WT333(F4E4E1AF1293)	3.8	13105	2022-11-25 09:45:53.251	0.006	-0.048	1.017	0	0	0	-2.719	-0.374	150.112	0	0	0	0	0	0	0
WT333(F4E4E1AF1293)	3.8	13105	2022-11-25 09:45:53.251	0.006	-0.048	1.017	0	0	0	-2.719	-0.374	150.112	0	0	0	0	0	0	0
WT333(F4E4E1AF1293)	3.8	13105	2022-11-25 09:45:53.251	0.006	-0.048	1.017	0	0	0	-2.719	-0.374	150.112	0	0	0	0	0	0	0
WT333(F4E4E1AF1293)	3.8	13105	2022-11-25 09:45:53.251	0.006	-0.048	1.017	0	0	0	-2.719	-0.374	150.112	0	0	0	0	0	0	0
WT333(F4E4E1AF1293)	3.8	13105	2022-11-25 09:45:53.251	0.006	-0.047	1.017	0	0	0	-2.719	-0.374	150.112	0	0	0	0	0	0	0
WT222(CAA14FCCF874)	3.74	13105	2022-11-25 09:45:53.251	0.034	-0.051	1	0	0	0	-2.972	-1.945	90.989	0	0	0	0	0	0	0
WT222(CAA14FCCF874)	3.74	13105	2022-11-25 09:45:53.251	0.033	-0.051	0.999	0	0	0	-2.972	-1.945	90.989	0	0	0	0	0	0	0
WT222(CAA14FCCF874)	3.74	13105	2022-11-25 09:45:53.251	0.033	-0.051	0.999	0	0	0	-2.972	-1.945	90.989	0	0	0	0	0	0	0
WT222(CAA14FCCF874)	3.74	13105	2022-11-25 09:45:53.251	0.033	-0.051	0.999	0	0	0	-2.972	-1.945	90.989	0	0	0	0	0	0	0
WT222(CAA14FCCF874)	3.74	13105	2022-11-25 09:45:53.251	0.033	-0.051	0.999	0	0	0	-2.972	-1.945	90.989	0	0	0	0	0	0	0
WT222(CAA14FCCF874)	3.74	13105	2022-11-25 09:45:53.251	0.034	-0.051	0.998	0	0	0	-2.972	-1.945	90.989	0	0	0	0	0	0	0
WT222(CAA14FCCF874)	3.74	13105	2022-11-25 09:45:53.251	0.034	-0.051	0.998	0	0	0	-2.972	-1.945	90.989	0	0	0	0	0	0	0
WT222(CAA14FCCF874)	3.74	13105	2022-11-25 09:45:53.251	0.034	-0.051	0.998	0	0	0	-2.972	-1.945	90.989	0	0	0	0	0	0	0
WT222(CAA14FCCF874)	3.74	13105	2022-11-25 09:45:53.251	0.044	-0.052	0.999	0	0	0	-2.972	-1.945	90.989	0	0	0	0	0	0	0
WT222(CAA14FCCF874)	3.74	13105	2022-11-25 09:45:53.251	0.044	-0.052	0.999	0	0	0	-2.972	-1.945	90.989	0	0	0	0	0	0	0
WT222(CAA14FCCF874)	3.74	13105	2022-11-25 09:45:53.251	0.044	-0.052	0.999	0	0	0	-2.972	-1.95	90.989	0	0	0	0	0	0	0
WT222(CAA14FCCF874)	3.74	13105	2022-11-25 09:45:53.251	0.044	-0.052	0.999	0	0	0	-2.972	-1.95	90.989	0	0	0	0	0	0	0
WT222(CAA14FCCF874)	3.74	13105	2022-11-25 09:45:53.251	0.045	-0.051	0.998	0	0	0	-2.972	-1.95	90.989	0	0	0	0	0	0	0
WT222(CAA14FCCF874)	3.74	13105	2022-11-25 09:45:53.251	0.045	-0.051	0.998	0	0	0	-2.972	-1.95	90.989	0	0	0	0	0	0	0
WT222(CAA14FCCF874)	3.74	13105	2022-11-25 09:45:53.251	0.045	-0.051	0.998	0	0	0	-2.972	-1.95	90.989	0	0	0	0	0	0	0
WT222(CAA14FCCF874)	3.74	13105	2022-11-25 09:45:53.251	0.045	-0.051	0.998	0	0	0	-2.972	-1.95	90.989	0	0	0	0	0	0	0
WT111(DD045F3F1DEA)	3.79	13108	2022-11-25 09:45:53.266	0.027	0.304	0.97	0	0	0	17.408	-1.516	-22.923	0	0	0	0	0	0	0
WT111(DD045F3F1DEA)	3.79	13108	2022-11-25 09:45:53.266	0.027	0.304	0.97	0	0	0	17.408	-1.516	-22.923	0	0	0	0	0	0	0
WT111(DD045F3F1DEA)	3.79	13108	2022-11-25 09:45:53.266	0.027	0.304	0.97	0	0	0	17.408	-1.516	-22.923	0	0	0	0	0	0	0
WT111(DD045F3F1DEA)	3.79	13108	2022-11-25 09:45:53.266	0.027	0.304	0.969	0	0	0	17.408	-1.516	-22.923	0	0	0	0	0	0	0
WT111(DD045F3F1DEA)	3.79	13108	2022-11-25 09:45:53.266	0.027	0.304	0.969	0	0	0	17.408	-1.516	-22.923	0	0	0	0	0	0	0
WT111(DD045F3F1DEA)	3.79	13108	2022-11-25 09:45:53.266	0.027	0.304	0.969	0	0	0	17.408	-1.516	-22.923	0	0	0	0	0	0	0
WT111(DD045F3F1DEA)	3.79	13108	2022-11-25 09:45:53.266	0.027	0.304	0.969	0	0	0	17.408	-1.516	-22.923	0	0	0	0	0	0	0
WT111(DD045F3F1DEA)	3.79	13108	2022-11-25 09:45:53.266	0.027	0.304	0.969	0	0	0	17.408	-1.516	-22.923	0	0	0	0	0	0	0
WT111(DD045F3F1DEA)	3.79	13108	2022-11-25 09:45:53.298	0.027	0.304	0.969	0	0	0	17.408	-1.516	-22.923	0	0	0	0	0	0	0
WT111(DD045F3F1DEA)	3.79	13108	2022-11-25 09:45:53.298	0.027	0.304	0.969	0	0	0	17.408	-1.516	-22.923	0	0	0	0	0	0	0
WT111(DD045F3F1DEA)	3.79	13108	2022-11-25 09:45:53.298	0.027	0.304	0.969	0	0	0	17.408	-1.516	-22.923	0	0	0	0	0	0	0
WT111(DD045F3F1DEA)	3.79	13108	2022-11-25 09:45:53.298	0.027	0.303	0.969	0	0	0	17.408	-1.516	-22.923	0	0	0	0	0	0	0
WT111(DD045F3F1DEA)	3.79	13108	2022-11-25 09:45:53.298	0.027	0.303	0.969	0	0	0	17.408	-1.516	-22.923	0	0	0	0	0	0	0
WT111(DD045F3F1DEA)	3.79	13108	2022-11-25 09:45:53.298	0.027	0.303	0.969	0	0	0	17.408	-1.516	-22.923	0	0	0	0	0	0	0
WT111(DD045F3F1DEA)	3.79	13108	2022-11-25 09:45:53.298	0.027	0.303	0.969	0	0	0	17.408	-1.516	-22.923	0	0	0	0	0	0	0
WT111(DD045F3F1DEA)	3.79	13108	2022-11-25 09:45:53.298	0.027	0.305	0.968	0	0	0	17.408	-1.516	-22.923	0	0	0	0	0	0	0
WT111(DD045F3F1DEA)	3.79	13108	2022-11-25 09:45:53.298	0.027	0.305	0.968	0	0	0	17.408	-1.516	-22.923	0	0	0	0	0	0	0
WT111(DD045F3F1DEA)	3.79	13108	2022-11-25 09:45:53.298	0.027	0.305	0.968	0	0	0	17.408	-1.516	-22.923	0	0	0	0	0	0	0
WT111(DD045F3F1DEA)	3.79	13108	2022-11-25 09:45:53.298	0.027	0.305	0.968	0	0	0	17.408	-1.516	-22.923	0	0	0	0	0	0	0
WT111(DD045F3F1DEA)	3.79	13108	2022-11-25 09:45:53.298	0.027	0.303	0.968	0	0	0	17.408	-1.516	-22.923	0	0	0	0	0	0	0
WT111(DD045F3F1DEA)	3.79	13108	2022-11-25 09:45:53.298	0.027	0.303	0.968	0	0	0	17.408	-1.516	-22.923	0	0	0	0	0	0	0
WT111(DD045F3F1DEA)	3.79	13108	2022-11-25 09:45:53.298	0.027	0.303	0.968	0	0	0	17.408	-1.516	-22.923	0	0	0	0	0	0	0
WT111(DD045F3F1DEA)	3.79	13108	2022-11-25 09:45:53.298	0.027	0.303	0.968	0	0	0	17.408	-1.516	-22.923	0	0	0	0	0	0	0
WT111(DD045F3F1DEA)	3.79	13108	2022-11-25 09:45:53.298	0.027	0.304	0.969	0	0	0	17.408	-1.516	-22.923	0	0	0	0	0	0	0
WT222(CAA14FCCF874)	3.74	13105	2022-11-25 09:45:53.314	0.034	-0.052	0.999	0	0	0	-2.972	-1.95	90.989	0	0	0	0	0	0	0
WT222(CAA14FCCF874)	3.74	13105	2022-11-25 09:45:53.314	0.034	-0.052	0.999	0	0	0	-2.972	-1.956	90.989	0	0	0	0	0	0	0
WT222(CAA14FCCF874)	3.74	13105	2022-11-25 09:45:53.314	0.034	-0.052	0.999	0	0	0	-2.972	-1.956	90.989	0	0	0	0	0	0	0
WT222(CAA14FCCF874)	3.74	13105	2022-11-25 09:45:53.314	0.034	-0.052	0.999	0	0	0	-2.972	-1.956	90.989	0	0	0	0	0	0	0
WT222(CAA14FCCF874)	3.74	13105	2022-11-25 09:45:53.314	0.033	-0.052	0.998	0	0	0	-2.972	-1.956	90.989	0	0	0	0	0	0	0
WT222(CAA14FCCF874)	3.74	13105	2022-11-25 09:45:53.314	0.033	-0.052	0.998	0	0	0	-2.972	-1.956	90.989	0	0	0	0	0	0	0
WT222(CAA14FCCF874)	3.74	13105	2022-11-25 09:45:53.314	0.033	-0.052	0.998	0	0	0	-2.972	-1.956	90.989	0	0	0	0	0	0	0
WT222(CAA14FCCF874)	3.74	13105	2022-11-25 09:45:53.314	0.033	-0.052	0.998	0	0	0	-2.972	-1.956	90.989	0	0	0	0	0	0	0
WT111(DD045F3F1DEA)	3.79	13108	2022-11-25 09:45:53.329	0.027	0.304	0.969	0	0	0	17.408	-1.516	-22.923	0	0	0	0	0	0	0
WT111(DD045F3F1DEA)	3.79	13108	2022-11-25 09:45:53.329	0.027	0.304	0.969	0	0	0	17.408	-1.516	-22.923	0	0	0	0	0	0	0
WT111(DD045F3F1DEA)	3.79	13108	2022-11-25 09:45:53.329	0.027	0.304	0.969	0	0	0	17.408	-1.516	-22.923	0	0	0	0	0	0	0
WT111(DD045F3F1DEA)	3.79	13108	2022-11-25 09:45:53.329	0.027	0.304	0.969	0	0	0	17.408	-1.516	-22.923	0	0	0	0	0	0	0
WT111(DD045F3F1DEA)	3.79	13108	2022-11-25 09:45:53.329	0.027	0.304	0.969	0	0	0	17.408	-1.516	-22.923	0	0	0	0	0	0	0
WT111(DD045F3F1DEA)	3.79	13108	2022-11-25 09:45:53.329	0.027	0.304	0.969	0	0	0	17.408	-1.516	-22.923	0	0	0	0	0	0	0
WT111(DD045F3F1DEA)	3.79	13108	2022-11-25 09:45:53.329	0.027	0.304	0.969	0	0	0	17.408	-1.516	-22.923	0	0	0	0	0	0	0
WT111(DD045F3F1DEA)	3.79	13108	2022-11-25 09:45:53.329	0.027	0.305	0.969	0	0	0	17.408	-1.516	-22.923	0	0	0	0	0	0	0
WT111(DD045F3F1DEA)	3.79	13108	2022-11-25 09:45:53.360	0.027	0.305	0.969	0	0	0	17.408	-1.516	-22.923	0	0	0	0	0	0	0
WT111(DD045F3F1DEA)	3.79	13108	2022-11-25 09:45:53.360	0.027	0.305	0.969	0	0	0	17.408	-1.516	-22.923	0	0	0	0	0	0	0
WT111(DD045F3F1DEA)	3.79	13108	2022-11-25 09:45:53.360	0.027	0.305	0.969	0	0	0	17.408	-1.516	-22.923	0	0	0	0	0	0	0
WT111(DD045F3F1DEA)	3.79	13108	2022-11-25 09:45:53.360	0.027	0.303	0.969	0	0	0	17.408	-1.516	-22.923	0	0	0	0	0	0	0
WT111(DD045F3F1DEA)	3.79	13108	2022-11-25 09:45:53.360	0.027	0.303	0.969	0	0	0	17.408	-1.516	-22.923	0	0	0	0	0	0	0
WT111(DD045F3F1DEA)	3.79	13108	2022-11-25 09:45:53.360	0.027	0.303	0.969	0	0	0	17.408	-1.516	-22.923	0	0	0	0	0	0	0
WT111(DD045F3F1DEA)	3.79	13108	2022-11-25 09:45:53.360	0.027	0.303	0.969	0	0	0	17.408	-1.522	-22.923	0	0	0	0	0	0	0
WT111(DD045F3F1DEA)	3.79	13108	2022-11-25 09:45:53.360	0.027	0.304	0.969	0	0	0	17.408	-1.522	-22.923	0	0	0	0	0	0	0
WT111(DD045F3F1DEA)	3.79	13108	2022-11-25 09:45:53.392	0.027	0.304	0.969	0	0	0	17.408	-1.522	-22.923	0	0	0	0	0	0	0
WT111(DD045F3F1DEA)	3.79	13108	2022-11-25 09:45:53.392	0.027	0.304	0.969	0	0	0	17.408	-1.522	-22.923	0	0	0	0	0	0	0
WT111(DD045F3F1DEA)	3.79	13108	2022-11-25 09:45:53.392	0.027	0.304	0.969	0	0	0	17.408	-1.522	-22.923	0	0	0	0	0	0	0
WT111(DD045F3F1DEA)	3.79	13108	2022-11-25 09:45:53.392	0.027	0.303	0.969	0	0	0	17.408	-1.522	-22.923	0	0	0	0	0	0	0
WT111(DD045F3F1DEA)	3.79	13108	2022-11-25 09:45:53.392	0.027	0.303	0.969	0	0	0	17.408	-1.522	-22.923	0	0	0	0	0	0	0
WT111(DD045F3F1DEA)	3.79	13108	2022-11-25 09:45:53.392	0.027	0.303	0.969	0	0	0	17.408	-1.522	-22.923	0	0	0	0	0	0	0
WT111(DD045F3F1DEA)	3.79	13108	2022-11-25 09:45:53.392	0.027	0.303	0.969	0	0	0	17.408	-1.522	-22.923	0	0	0	0	0	0	0
WT111(DD045F3F1DEA)	3.79	13108	2022-11-25 09:45:53.392	0.026	0.304	0.969	0	0	0	17.408	-1.522	-22.923	0	0	0	0	0	0	0
WT222(CAA14FCCF874)	3.74	13105	2022-11-25 09:45:53.407	0.038	-0.053	0.998	0	0	0	-2.972	-1.956	90.989	0	0	0	0	0	0	0
WT222(CAA14FCCF874)	3.74	13105	2022-11-25 09:45:53.407	0.038	-0.053	0.998	0	0	0	-2.972	-1.961	90.989	0	0	0	0	0	0	0
WT222(CAA14FCCF874)	3.74	13105	2022-11-25 09:45:53.407	0.038	-0.053	0.998	0	0	0	-2.972	-1.961	90.989	0	0	0	0	0	0	0
WT222(CAA14FCCF874)	3.74	13105	2022-11-25 09:45:53.407	0.038	-0.053	0.998	0	0	0	-2.972	-1.961	90.989	0	0	0	0	0	0	0
WT222(CAA14FCCF874)	3.74	13105	2022-11-25 09:45:53.407	0.038	-0.049	0.999	0	0	0	-2.972	-1.961	90.989	0	0	0	0	0	0	0
WT222(CAA14FCCF874)	3.74	13105	2022-11-25 09:45:53.407	0.038	-0.049	0.999	0	0	0	-2.972	-1.961	90.989	0	0	0	0	0	0	0
WT222(CAA14FCCF874)	3.74	13105	2022-11-25 09:45:53.407	0.038	-0.049	0.999	0	0	0	-2.972	-1.961	90.989	0	0	0	0	0	0	0
WT222(CAA14FCCF874)	3.74	13105	2022-11-25 09:45:53.407	0.038	-0.049	0.999	0	0	0	-2.972	-1.961	90.989	0	0	0	0	0	0	0
WT111(DD045F3F1DEA)	3.79	13108	2022-11-25 09:45:53.423	0.026	0.304	0.969	0	0	0	17.408	-1.522	-22.923	0	0	0	0	0	0	0
WT111(DD045F3F1DEA)	3.79	13108	2022-11-25 09:45:53.423	0.026	0.304	0.969	0	0	0	17.408	-1.522	-22.923	0	0	0	0	0	0	0
WT111(DD045F3F1DEA)	3.79	13108	2022-11-25 09:45:53.423	0.026	0.304	0.969	0	0	0	17.408	-1.522	-22.923	0	0	0	0	0	0	0
WT111(DD045F3F1DEA)	3.79	13108	2022-11-25 09:45:53.423	0.027	0.304	0.969	0	0	0	17.408	-1.522	-22.923	0	0	0	0	0	0	0
WT111(DD045F3F1DEA)	3.79	13108	2022-11-25 09:45:53.423	0.027	0.304	0.969	0	0	0	17.408	-1.522	-22.923	0	0	0	0	0	0	0
WT111(DD045F3F1DEA)	3.79	13108	2022-11-25 09:45:53.423	0.027	0.304	0.969	0	0	0	17.408	-1.522	-22.923	0	0	0	0	0	0	0
WT111(DD045F3F1DEA)	3.79	13108	2022-11-25 09:45:53.423	0.027	0.304	0.969	0	0	0	17.408	-1.522	-22.923	0	0	0	0	0	0	0
WT111(DD045F3F1DEA)	3.79	13108	2022-11-25 09:45:53.423	0.027	0.303	0.968	0	0	0	17.408	-1.522	-22.923	0	0	0	0	0	0	0
WT333(F4E4E1AF1293)	3.8	13105	2022-11-25 09:45:53.423	0.006	-0.048	1.017	0	0	0	-2.719	-0.374	150.112	0	0	0	0	0	0	0
WT333(F4E4E1AF1293)	3.8	13105	2022-11-25 09:45:53.423	0.006	-0.048	1.017	0	0	0	-2.719	-0.374	150.112	0	0	0	0	0	0	0
WT333(F4E4E1AF1293)	3.8	13105	2022-11-25 09:45:53.423	0.006	-0.048	1.017	0	0	0	-2.719	-0.374	150.112	0	0	0	0	0	0	0
WT333(F4E4E1AF1293)	3.8	13105	2022-11-25 09:45:53.423	0.006	-0.048	1.017	0	0	0	-2.719	-0.374	150.112	0	0	0	0	0	0	0
WT333(F4E4E1AF1293)	3.8	13105	2022-11-25 09:45:53.423	0.006	-0.048	1.017	0	0	0	-2.719	-0.374	150.112	0	0	0	0	0	0	0
WT333(F4E4E1AF1293)	3.8	13105	2022-11-25 09:45:53.423	0.006	-0.048	1.017	0	0	0	-2.719	-0.374	150.112	0	0	0	0	0	0	0
WT333(F4E4E1AF1293)	3.8	13105	2022-11-25 09:45:53.423	0.006	-0.048	1.017	0	0	0	-2.719	-0.374	150.112	0	0	0	0	0	0	0
WT333(F4E4E1AF1293)	3.8	13105	2022-11-25 09:45:53.423	0.006	-0.047	1.017	0	0	0	-2.719	-0.374	150.112	0	0	0	0	0	0	0
WT111(DD045F3F1DEA)	3.79	13108	2022-11-25 09:45:53.454	0.027	0.303	0.968	0	0	0	17.408	-1.522	-22.923	0	0	0	0	0	0	0
WT111(DD045F3F1DEA)	3.79	13108	2022-11-25 09:45:53.454	0.027	0.303	0.968	0	0	0	17.408	-1.522	-22.923	0	0	0	0	0	0	0
WT111(DD045F3F1DEA)	3.79	13108	2022-11-25 09:45:53.454	0.027	0.303	0.968	0	0	0	17.408	-1.522	-22.923	0	0	0	0	0	0	0
WT111(DD045F3F1DEA)	3.79	13108	2022-11-25 09:45:53.454	0.026	0.304	0.969	0	0	0	17.408	-1.522	-22.923	0	0	0	0	0	0	0
WT111(DD045F3F1DEA)	3.79	13108	2022-11-25 09:45:53.454	0.026	0.304	0.969	0	0	0	17.408	-1.522	-22.923	0	0	0	0	0	0	0
WT111(DD045F3F1DEA)	3.79	13108	2022-11-25 09:45:53.454	0.026	0.304	0.969	0	0	0	17.408	-1.522	-22.923	0	0	0	0	0	0	0
WT111(DD045F3F1DEA)	3.79	13108	2022-11-25 09:45:53.454	0.026	0.304	0.969	0	0	0	17.408	-1.522	-22.923	0	0	0	0	0	0	0
WT111(DD045F3F1DEA)	3.79	13108	2022-11-25 09:45:53.454	0.027	0.303	0.969	0	0	0	17.408	-1.522	-22.923	0	0	0	0	0	0	0
WT111(DD045F3F1DEA)	3.79	13108	2022-11-25 09:45:53.517	0.027	0.303	0.969	0	0	0	17.408	-1.522	-22.923	0	0	0	0	0	0	0
WT111(DD045F3F1DEA)	3.79	13108	2022-11-25 09:45:53.517	0.027	0.303	0.969	0	0	0	17.408	-1.522	-22.923	0	0	0	0	0	0	0
WT111(DD045F3F1DEA)	3.79	13108	2022-11-25 09:45:53.517	0.027	0.303	0.969	0	0	0	17.408	-1.522	-22.923	0	0	0	0	0	0	0
WT111(DD045F3F1DEA)	3.79	13108	2022-11-25 09:45:53.517	0.027	0.305	0.968	0	0	0	17.408	-1.522	-22.923	0	0	0	0	0	0	0
WT111(DD045F3F1DEA)	3.79	13108	2022-11-25 09:45:53.517	0.027	0.305	0.968	0	0	0	17.408	-1.522	-22.923	0	0	0	0	0	0	0
WT111(DD045F3F1DEA)	3.79	13108	2022-11-25 09:45:53.517	0.027	0.305	0.968	0	0	0	17.408	-1.522	-22.923	0	0	0	0	0	0	0
WT111(DD045F3F1DEA)	3.79	13108	2022-11-25 09:45:53.517	0.027	0.305	0.968	0	0	0	17.408	-1.522	-22.923	0	0	0	0	0	0	0
WT111(DD045F3F1DEA)	3.79	13108	2022-11-25 09:45:53.517	0.027	0.303	0.969	0	0	0	17.408	-1.522	-22.923	0	0	0	0	0	0	0
WT111(DD045F3F1DEA)	3.79	13108	2022-11-25 09:45:53.579	0.027	0.303	0.969	0	0	0	17.408	-1.522	-22.923	0	0	0	0	0	0	0
WT111(DD045F3F1DEA)	3.79	13108	2022-11-25 09:45:53.579	0.027	0.303	0.969	0	0	0	17.408	-1.522	-22.923	0	0	0	0	0	0	0
WT111(DD045F3F1DEA)	3.79	13108	2022-11-25 09:45:53.579	0.027	0.303	0.969	0	0	0	17.408	-1.522	-22.923	0	0	0	0	0	0	0
WT111(DD045F3F1DEA)	3.79	13108	2022-11-25 09:45:53.579	0.027	0.306	0.969	0	0	0	17.408	-1.522	-22.923	0	0	0	0	0	0	0
WT111(DD045F3F1DEA)	3.79	13108	2022-11-25 09:45:53.579	0.027	0.306	0.969	0	0	0	17.408	-1.522	-22.923	0	0	0	0	0	0	0
WT111(DD045F3F1DEA)	3.79	13108	2022-11-25 09:45:53.579	0.027	0.306	0.969	0	0	0	17.408	-1.522	-22.923	0	0	0	0	0	0	0
WT111(DD045F3F1DEA)	3.79	13108	2022-11-25 09:45:53.579	0.027	0.306	0.969	0	0	0	17.408	-1.522	-22.923	0	0	0	0	0	0	0
WT111(DD045F3F1DEA)	3.79	13108	2022-11-25 09:45:53.579	0.026	0.302	0.969	0	0	0	17.408	-1.522	-22.923	0	0	0	0	0	0	0
WT333(F4E4E1AF1293)	3.8	13105	2022-11-25 09:45:53.579	0.006	-0.047	1.017	0	0	0	-2.719	-0.374	150.112	0	0	0	0	0	0	0
WT333(F4E4E1AF1293)	3.8	13105	2022-11-25 09:45:53.579	0.006	-0.047	1.017	0	0	0	-2.719	-0.374	150.112	0	0	0	0	0	0	0
WT333(F4E4E1AF1293)	3.8	13105	2022-11-25 09:45:53.579	0.006	-0.047	1.017	0	0	0	-2.719	-0.374	150.112	0	0	0	0	0	0	0
WT333(F4E4E1AF1293)	3.8	13105	2022-11-25 09:45:53.579	0.007	-0.048	1.017	0	0	0	-2.719	-0.374	150.112	0	0	0	0	0	0	0
WT333(F4E4E1AF1293)	3.8	13105	2022-11-25 09:45:53.579	0.007	-0.048	1.017	0	0	0	-2.719	-0.374	150.112	0	0	0	0	0	0	0
WT333(F4E4E1AF1293)	3.8	13105	2022-11-25 09:45:53.579	0.007	-0.048	1.017	0	0	0	-2.719	-0.374	150.112	0	0	0	0	0	0	0
WT333(F4E4E1AF1293)	3.8	13105	2022-11-25 09:45:53.579	0.007	-0.048	1.017	0	0	0	-2.719	-0.374	150.112	0	0	0	0	0	0	0
WT333(F4E4E1AF1293)	3.8	13105	2022-11-25 09:45:53.579	0.006	-0.047	1.017	0	0	0	-2.719	-0.374	150.112	0	0	0	0	0	0	0
WT111(DD045F3F1DEA)	3.79	13108	2022-11-25 09:45:53.610	0.026	0.302	0.969	0	0	0	17.408	-1.522	-22.923	0	0	0	0	0	0	0
WT111(DD045F3F1DEA)	3.79	13108	2022-11-25 09:45:53.610	0.026	0.302	0.969	0	0	0	17.408	-1.522	-22.923	0	0	0	0	0	0	0
WT111(DD045F3F1DEA)	3.79	13108	2022-11-25 09:45:53.610	0.026	0.302	0.969	0	0	0	17.408	-1.522	-22.923	0	0	0	0	0	0	0
WT111(DD045F3F1DEA)	3.79	13108	2022-11-25 09:45:53.610	0.027	0.307	0.97	0	0	0	17.408	-1.522	-22.923	0	0	0	0	0	0	0
WT111(DD045F3F1DEA)	3.79	13108	2022-11-25 09:45:53.610	0.027	0.307	0.97	0	0	0	17.408	-1.522	-22.923	0	0	0	0	0	0	0
WT111(DD045F3F1DEA)	3.79	13108	2022-11-25 09:45:53.610	0.027	0.307	0.97	0	0	0	17.408	-1.522	-22.923	0	0	0	0	0	0	0
WT111(DD045F3F1DEA)	3.79	13108	2022-11-25 09:45:53.610	0.027	0.307	0.97	0	0	0	17.408	-1.522	-22.923	0	0	0	0	0	0	0
WT111(DD045F3F1DEA)	3.79	13108	2022-11-25 09:45:53.610	0.026	0.3	0.967	0	0	0	17.408	-1.522	-22.923	0	0	0	0	0	0	0
WT333(F4E4E1AF1293)	3.8	13105	2022-11-25 09:45:53.610	0.006	-0.048	1.017	0	0	0	-2.714	-0.374	150.112	0	0	0	0	0	0	0
WT333(F4E4E1AF1293)	3.8	13105	2022-11-25 09:45:53.610	0.006	-0.048	1.017	0	0	0	-2.714	-0.374	150.112	0	0	0	0	0	0	0
WT333(F4E4E1AF1293)	3.8	13105	2022-11-25 09:45:53.610	0.006	-0.048	1.017	0	0	0	-2.714	-0.374	150.112	0	0	0	0	0	0	0
WT333(F4E4E1AF1293)	3.8	13105	2022-11-25 09:45:53.610	0.007	-0.047	1.017	0	0	0	-2.714	-0.374	150.112	0	0	0	0	0	0	0
WT333(F4E4E1AF1293)	3.8	13105	2022-11-25 09:45:53.610	0.007	-0.047	1.017	0	0	0	-2.714	-0.374	150.112	0	0	0	0	0	0	0
WT333(F4E4E1AF1293)	3.8	13105	2022-11-25 09:45:53.610	0.007	-0.047	1.017	0	0	0	-2.714	-0.374	150.112	0	0	0	0	0	0	0
WT333(F4E4E1AF1293)	3.8	13105	2022-11-25 09:45:53.610	0.007	-0.047	1.017	0	0	0	-2.714	-0.374	150.112	0	0	0	0	0	0	0
WT333(F4E4E1AF1293)	3.8	13105	2022-11-25 09:45:53.610	0.007	-0.047	1.016	0	0	0	-2.714	-0.374	150.112	0	0	0	0	0	0	0
WT111(DD045F3F1DEA)	3.79	13108	2022-11-25 09:45:53.641	0.026	0.3	0.967	0	0	0	17.408	-1.522	-22.923	0	0	0	0	0	0	0
WT111(DD045F3F1DEA)	3.79	13108	2022-11-25 09:45:53.641	0.026	0.3	0.967	0	0	0	17.408	-1.522	-22.923	0	0	0	0	0	0	0
WT111(DD045F3F1DEA)	3.79	13108	2022-11-25 09:45:53.641	0.026	0.3	0.967	0	0	0	17.408	-1.522	-22.923	0	0	0	0	0	0	0
WT111(DD045F3F1DEA)	3.79	13108	2022-11-25 09:45:53.641	0.027	0.306	0.97	0	0	0	17.408	-1.522	-22.923	0	0	0	0	0	0	0
WT111(DD045F3F1DEA)	3.79	13108	2022-11-25 09:45:53.641	0.027	0.306	0.97	0	0	0	17.408	-1.522	-22.923	0	0	0	0	0	0	0
WT111(DD045F3F1DEA)	3.79	13108	2022-11-25 09:45:53.641	0.027	0.306	0.97	0	0	0	17.408	-1.522	-22.923	0	0	0	0	0	0	0
WT111(DD045F3F1DEA)	3.79	13108	2022-11-25 09:45:53.641	0.027	0.306	0.97	0	0	0	17.408	-1.522	-22.923	0	0	0	0	0	0	0
WT111(DD045F3F1DEA)	3.79	13108	2022-11-25 09:45:53.641	0.026	0.304	0.968	0	0	0	17.408	-1.522	-22.923	0	0	0	0	0	0	0
WT111(DD045F3F1DEA)	3.79	13108	2022-11-25 09:45:53.657	0.026	0.304	0.968	0	0	0	17.408	-1.522	-22.923	0	0	0	0	0	0	0
WT111(DD045F3F1DEA)	3.79	13108	2022-11-25 09:45:53.657	0.026	0.304	0.968	0	0	0	17.408	-1.522	-22.923	0	0	0	0	0	0	0
WT111(DD045F3F1DEA)	3.79	13108	2022-11-25 09:45:53.657	0.026	0.304	0.968	0	0	0	17.408	-1.522	-22.923	0	0	0	0	0	0	0
WT111(DD045F3F1DEA)	3.79	13108	2022-11-25 09:45:53.657	0.026	0.301	0.968	0	0	0	17.408	-1.522	-22.923	0	0	0	0	0	0	0
WT111(DD045F3F1DEA)	3.79	13108	2022-11-25 09:45:53.657	0.026	0.301	0.968	0	0	0	17.408	-1.522	-22.923	0	0	0	0	0	0	0
WT111(DD045F3F1DEA)	3.79	13108	2022-11-25 09:45:53.657	0.026	0.301	0.968	0	0	0	17.408	-1.522	-22.923	0	0	0	0	0	0	0
WT111(DD045F3F1DEA)	3.79	13108	2022-11-25 09:45:53.657	0.027	0.306	0.97	0	0	0	17.408	-1.522	-22.923	0	0	0	0	0	0	0
WT111(DD045F3F1DEA)	3.79	13108	2022-11-25 09:45:53.657	0.027	0.306	0.97	0	0	0	17.408	-1.522	-22.923	0	0	0	0	0	0	0
WT222(CAA14FCCF874)	3.74	13105	2022-11-25 09:45:53.673	0.038	-0.054	0.999	0	0	0	-2.972	-1.961	90.989	0	0	0	0	0	0	0
WT222(CAA14FCCF874)	3.74	13105	2022-11-25 09:45:53.673	0.038	-0.054	0.999	0	0	0	-2.972	-1.961	90.989	0	0	0	0	0	0	0
WT222(CAA14FCCF874)	3.74	13105	2022-11-25 09:45:53.673	0.038	-0.054	0.999	0	0	0	-2.972	-1.967	90.989	0	0	0	0	0	0	0
WT222(CAA14FCCF874)	3.74	13105	2022-11-25 09:45:53.673	0.038	-0.054	0.999	0	0	0	-2.972	-1.967	90.989	0	0	0	0	0	0	0
WT222(CAA14FCCF874)	3.74	13105	2022-11-25 09:45:53.673	0.038	-0.05	0.999	0	0	0	-2.972	-1.967	90.989	0	0	0	0	0	0	0
WT222(CAA14FCCF874)	3.74	13105	2022-11-25 09:45:53.673	0.038	-0.05	0.999	0	0	0	-2.972	-1.967	90.989	0	0	0	0	0	0	0
WT222(CAA14FCCF874)	3.74	13105	2022-11-25 09:45:53.673	0.038	-0.05	0.999	0	0	0	-2.972	-1.967	90.989	0	0	0	0	0	0	0
WT222(CAA14FCCF874)	3.74	13105	2022-11-25 09:45:53.673	0.038	-0.05	0.999	0	0	0	-2.972	-1.967	90.989	0	0	0	0	0	0	0
WT111(DD045F3F1DEA)	3.79	13108	2022-11-25 09:45:53.689	0.027	0.306	0.97	0	0	0	17.408	-1.522	-22.923	0	0	0	0	0	0	0
WT111(DD045F3F1DEA)	3.79	13108	2022-11-25 09:45:53.689	0.027	0.306	0.97	0	0	0	17.408	-1.522	-22.923	0	0	0	0	0	0	0
WT111(DD045F3F1DEA)	3.79	13108	2022-11-25 09:45:53.689	0.026	0.303	0.97	0	0	0	17.408	-1.522	-22.923	0	0	0	0	0	0	0
WT111(DD045F3F1DEA)	3.79	13108	2022-11-25 09:45:53.689	0.026	0.303	0.97	0	0	0	17.408	-1.522	-22.923	0	0	0	0	0	0	0
WT111(DD045F3F1DEA)	3.79	13108	2022-11-25 09:45:53.689	0.026	0.303	0.97	0	0	0	17.408	-1.522	-22.923	0	0	0	0	0	0	0
WT111(DD045F3F1DEA)	3.79	13108	2022-11-25 09:45:53.689	0.026	0.303	0.97	0	0	0	17.408	-1.522	-22.923	0	0	0	0	0	0	0
WT111(DD045F3F1DEA)	3.79	13108	2022-11-25 09:45:53.689	0.026	0.304	0.968	0	0	0	17.408	-1.522	-22.923	0	0	0	0	0	0	0
WT111(DD045F3F1DEA)	3.79	13108	2022-11-25 09:45:53.689	0.026	0.304	0.968	0	0	0	17.408	-1.522	-22.923	0	0	0	0	0	0	0
WT333(F4E4E1AF1293)	3.8	13105	2022-11-25 09:45:53.704	0.007	-0.047	1.016	0	0	0	-2.714	-0.374	150.112	0	0	0	0	0	0	0
WT333(F4E4E1AF1293)	3.8	13105	2022-11-25 09:45:53.704	0.007	-0.047	1.016	0	0	0	-2.714	-0.374	150.112	0	0	0	0	0	0	0
WT333(F4E4E1AF1293)	3.8	13105	2022-11-25 09:45:53.704	0.007	-0.047	1.016	0	0	0	-2.714	-0.374	150.112	0	0	0	0	0	0	0
WT333(F4E4E1AF1293)	3.8	13105	2022-11-25 09:45:53.704	0.006	-0.047	1.017	0	0	0	-2.714	-0.374	150.112	0	0	0	0	0	0	0
WT333(F4E4E1AF1293)	3.8	13105	2022-11-25 09:45:53.704	0.006	-0.047	1.017	0	0	0	-2.714	-0.374	150.112	0	0	0	0	0	0	0
WT333(F4E4E1AF1293)	3.8	13105	2022-11-25 09:45:53.704	0.006	-0.047	1.017	0	0	0	-2.714	-0.374	150.112	0	0	0	0	0	0	0
WT333(F4E4E1AF1293)	3.8	13105	2022-11-25 09:45:53.704	0.006	-0.047	1.017	0	0	0	-2.714	-0.374	150.112	0	0	0	0	0	0	0
WT333(F4E4E1AF1293)	3.8	13105	2022-11-25 09:45:53.704	0.006	-0.048	1.017	0	0	0	-2.714	-0.374	150.112	0	0	0	0	0	0	0
WT111(DD045F3F1DEA)	3.79	13108	2022-11-25 09:45:53.720	0.026	0.304	0.968	0	0	0	17.408	-1.522	-22.923	0	0	0	0	0	0	0
WT111(DD045F3F1DEA)	3.79	13108	2022-11-25 09:45:53.720	0.026	0.304	0.968	0	0	0	17.408	-1.516	-22.923	0	0	0	0	0	0	0
WT111(DD045F3F1DEA)	3.79	13108	2022-11-25 09:45:53.720	0.026	0.303	0.969	0	0	0	17.408	-1.516	-22.923	0	0	0	0	0	0	0
WT111(DD045F3F1DEA)	3.79	13108	2022-11-25 09:45:53.720	0.026	0.303	0.969	0	0	0	17.408	-1.516	-22.923	0	0	0	0	0	0	0
WT111(DD045F3F1DEA)	3.79	13108	2022-11-25 09:45:53.720	0.026	0.303	0.969	0	0	0	17.408	-1.516	-22.923	0	0	0	0	0	0	0
WT111(DD045F3F1DEA)	3.79	13108	2022-11-25 09:45:53.720	0.026	0.303	0.969	0	0	0	17.408	-1.516	-22.923	0	0	0	0	0	0	0
WT111(DD045F3F1DEA)	3.79	13108	2022-11-25 09:45:53.720	0.026	0.305	0.968	0	0	0	17.408	-1.516	-22.923	0	0	0	0	0	0	0
WT111(DD045F3F1DEA)	3.79	13108	2022-11-25 09:45:53.720	0.026	0.305	0.968	0	0	0	17.408	-1.516	-22.923	0	0	0	0	0	0	0
WT333(F4E4E1AF1293)	3.8	13105	2022-11-25 09:45:53.735	0.01	-0.047	1.017	-0.244	0	0	-2.719	-0.39	150.112	0	0	0	0	0	0	0
WT333(F4E4E1AF1293)	3.8	13105	2022-11-25 09:45:53.735	0.01	-0.047	1.017	-0.244	0	0	-2.719	-0.39	150.112	0	0	0	0	0	0	0
WT333(F4E4E1AF1293)	3.8	13105	2022-11-25 09:45:53.735	0.012	-0.049	1.016	0	0	0	-2.719	-0.396	150.112	0	0	0	0	0	0	0
WT333(F4E4E1AF1293)	3.8	13105	2022-11-25 09:45:53.735	0.012	-0.049	1.016	0	0	0	-2.719	-0.396	150.112	0	0	0	0	0	0	0
WT333(F4E4E1AF1293)	3.8	13105	2022-11-25 09:45:53.735	0.012	-0.049	1.016	0	0	0	-2.719	-0.396	150.112	0	0	0	0	0	0	0
WT333(F4E4E1AF1293)	3.8	13105	2022-11-25 09:45:53.735	0.012	-0.049	1.016	0	0	0	-2.719	-0.396	150.112	0	0	0	0	0	0	0
WT333(F4E4E1AF1293)	3.8	13105	2022-11-25 09:45:53.735	0.007	-0.047	1.016	-0.183	0	0	-2.719	-0.396	150.112	0	0	0	0	0	0	0
WT333(F4E4E1AF1293)	3.8	13105	2022-11-25 09:45:53.735	0.007	-0.047	1.016	-0.183	0	0	-2.719	-0.396	150.112	0	0	0	0	0	0	0
WT222(CAA14FCCF874)	3.74	13105	2022-11-25 09:45:53.735	0.029	-0.053	0.999	0	0	0	-2.972	-1.967	90.989	0	0	0	0	0	0	0
WT222(CAA14FCCF874)	3.74	13105	2022-11-25 09:45:53.735	0.029	-0.053	0.999	0	0	0	-2.972	-1.967	90.989	0	0	0	0	0	0	0
WT222(CAA14FCCF874)	3.74	13105	2022-11-25 09:45:53.735	0.029	-0.053	0.999	0	0	0	-2.972	-1.967	90.989	0	0	0	0	0	0	0
WT222(CAA14FCCF874)	3.74	13105	2022-11-25 09:45:53.735	0.029	-0.053	0.999	0	0	0	-2.972	-1.967	90.989	0	0	0	0	0	0	0
WT222(CAA14FCCF874)	3.74	13105	2022-11-25 09:45:53.735	0.029	-0.051	0.999	0	0	0	-2.972	-1.967	90.989	0	0	0	0	0	0	0
WT222(CAA14FCCF874)	3.74	13105	2022-11-25 09:45:53.735	0.029	-0.051	0.999	0	0	0	-2.972	-1.967	90.989	0	0	0	0	0	0	0
WT222(CAA14FCCF874)	3.74	13105	2022-11-25 09:45:53.735	0.029	-0.051	0.999	0	0	0	-2.972	-1.967	90.989	0	0	0	0	0	0	0
WT222(CAA14FCCF874)	3.74	13105	2022-11-25 09:45:53.735	0.029	-0.051	0.999	0	0	0	-2.972	-1.967	90.989	0	0	0	0	0	0	0
WT111(DD045F3F1DEA)	3.79	13108	2022-11-25 09:45:53.751	0.026	0.305	0.968	0	0	0	17.408	-1.516	-22.923	0	0	0	0	0	0	0
WT111(DD045F3F1DEA)	3.79	13108	2022-11-25 09:45:53.751	0.026	0.305	0.968	0	0	0	17.408	-1.516	-22.923	0	0	0	0	0	0	0
WT111(DD045F3F1DEA)	3.79	13108	2022-11-25 09:45:53.751	0.026	0.302	0.969	0	0	0	17.408	-1.516	-22.923	0	0	0	0	0	0	0
WT111(DD045F3F1DEA)	3.79	13108	2022-11-25 09:45:53.751	0.026	0.302	0.969	0	0	0	17.408	-1.516	-22.923	0	0	0	0	0	0	0
WT111(DD045F3F1DEA)	3.79	13108	2022-11-25 09:45:53.751	0.026	0.302	0.969	0	0	0	17.408	-1.516	-22.923	0	0	0	0	0	0	0
WT111(DD045F3F1DEA)	3.79	13108	2022-11-25 09:45:53.751	0.026	0.302	0.969	0	0	0	17.408	-1.516	-22.923	0	0	0	0	0	0	0
WT111(DD045F3F1DEA)	3.79	13108	2022-11-25 09:45:53.751	0.027	0.309	0.972	0	0	0	17.408	-1.516	-22.923	0	0	0	0	0	0	0
WT111(DD045F3F1DEA)	3.79	13108	2022-11-25 09:45:53.751	0.027	0.309	0.972	0	0	0	17.408	-1.516	-22.923	0	0	0	0	0	0	0
WT333(F4E4E1AF1293)	3.8	13105	2022-11-25 09:45:53.751	0.007	-0.049	1.015	0.061	0	0	-2.736	-0.412	150.112	0	0	0	0	0	0	0
WT333(F4E4E1AF1293)	3.8	13105	2022-11-25 09:45:53.751	0.007	-0.049	1.015	0.061	0	0	-2.736	-0.412	150.112	0	0	0	0	0	0	0
WT333(F4E4E1AF1293)	3.8	13105	2022-11-25 09:45:53.751	0.028	-0.045	1.017	0	0	0	-2.736	-0.412	150.112	0	0	0	0	0	0	0
WT333(F4E4E1AF1293)	3.8	13105	2022-11-25 09:45:53.751	0.028	-0.045	1.017	0	0	0	-2.736	-0.412	150.112	0	0	0	0	0	0	0
WT333(F4E4E1AF1293)	3.8	13105	2022-11-25 09:45:53.751	0.028	-0.045	1.017	0	0	0	-2.736	-0.412	150.112	0	0	0	0	0	0	0
WT333(F4E4E1AF1293)	3.8	13105	2022-11-25 09:45:53.751	0.028	-0.045	1.017	0	0	0	-2.736	-0.417	150.112	0	0	0	0	0	0	0
WT333(F4E4E1AF1293)	3.8	13105	2022-11-25 09:45:53.751	0.008	-0.05	1.016	-0.244	0	0	-2.736	-0.417	150.112	0	0	0	0	0	0	0
WT333(F4E4E1AF1293)	3.8	13105	2022-11-25 09:45:53.751	0.008	-0.05	1.016	-0.244	0	0	-2.736	-0.417	150.112	0	0	0	0	0	0	0
WT333(F4E4E1AF1293)	3.8	13105	2022-11-25 09:45:53.766	0.001	-0.045	1.017	0.061	0	0	-2.725	-0.428	150.112	0	0	0	0	0	0	0
WT333(F4E4E1AF1293)	3.8	13105	2022-11-25 09:45:53.766	0.001	-0.045	1.017	0.061	0	0	-2.725	-0.428	150.112	0	0	0	0	0	0	0
WT333(F4E4E1AF1293)	3.8	13105	2022-11-25 09:45:53.766	0.011	-0.047	1.017	-0.122	0	0	-2.725	-0.428	150.112	0	0	0	0	0	0	0
WT333(F4E4E1AF1293)	3.8	13105	2022-11-25 09:45:53.766	0.011	-0.047	1.017	-0.122	0	0	-2.725	-0.428	150.112	0	0	0	0	0	0	0
WT333(F4E4E1AF1293)	3.8	13105	2022-11-25 09:45:53.766	0.011	-0.047	1.017	-0.122	0	0	-2.725	-0.428	150.112	0	0	0	0	0	0	0
WT333(F4E4E1AF1293)	3.8	13105	2022-11-25 09:45:53.766	0.011	-0.047	1.017	-0.122	0	0	-2.725	-0.428	150.112	0	0	0	0	0	0	0
WT333(F4E4E1AF1293)	3.8	13105	2022-11-25 09:45:53.766	0.02	-0.048	1.017	-0.183	0	0	-2.725	-0.428	150.112	0	0	0	0	0	0	0
WT333(F4E4E1AF1293)	3.8	13105	2022-11-25 09:45:53.766	0.02	-0.048	1.017	-0.183	0	0	-2.73	-0.428	150.112	0	0	0	0	0	0	0
WT111(DD045F3F1DEA)	3.79	13108	2022-11-25 09:45:53.782	0.027	0.309	0.972	0	0	0	17.408	-1.516	-22.923	0	0	0	0	0	0	0
WT111(DD045F3F1DEA)	3.79	13108	2022-11-25 09:45:53.782	0.027	0.309	0.972	0	0	0	17.408	-1.516	-22.923	0	0	0	0	0	0	0
WT111(DD045F3F1DEA)	3.79	13108	2022-11-25 09:45:53.782	0.026	0.299	0.967	0	0	0	17.408	-1.516	-22.923	0	0	0	0	0	0	0
WT111(DD045F3F1DEA)	3.79	13108	2022-11-25 09:45:53.782	0.026	0.299	0.967	0	0	0	17.408	-1.516	-22.923	0	0	0	0	0	0	0
WT111(DD045F3F1DEA)	3.79	13108	2022-11-25 09:45:53.782	0.026	0.299	0.967	0	0	0	17.408	-1.516	-22.923	0	0	0	0	0	0	0
WT111(DD045F3F1DEA)	3.79	13108	2022-11-25 09:45:53.782	0.026	0.299	0.967	0	0	0	17.408	-1.516	-22.923	0	0	0	0	0	0	0
WT111(DD045F3F1DEA)	3.79	13108	2022-11-25 09:45:53.782	0.028	0.306	0.968	0	0	0	17.408	-1.516	-22.923	0	0	0	0	0	0	0
WT111(DD045F3F1DEA)	3.79	13108	2022-11-25 09:45:53.782	0.028	0.306	0.968	0	0	0	17.408	-1.516	-22.923	0	0	0	0	0	0	0
WT111(DD045F3F1DEA)	3.79	13108	2022-11-25 09:45:53.814	0.028	0.306	0.968	0	0	0	17.408	-1.516	-22.923	0	0	0	0	0	0	0
WT111(DD045F3F1DEA)	3.79	13108	2022-11-25 09:45:53.814	0.028	0.306	0.968	0	0	0	17.408	-1.516	-22.923	0	0	0	0	0	0	0
WT111(DD045F3F1DEA)	3.79	13108	2022-11-25 09:45:53.814	0.028	0.301	0.968	0	0	0	17.408	-1.516	-22.923	0	0	0	0	0	0	0
WT111(DD045F3F1DEA)	3.79	13108	2022-11-25 09:45:53.814	0.028	0.301	0.968	0	0	0	17.408	-1.516	-22.923	0	0	0	0	0	0	0
WT111(DD045F3F1DEA)	3.79	13108	2022-11-25 09:45:53.814	0.028	0.301	0.968	0	0	0	17.408	-1.516	-22.923	0	0	0	0	0	0	0
WT111(DD045F3F1DEA)	3.79	13108	2022-11-25 09:45:53.814	0.028	0.301	0.968	0	0	0	17.408	-1.516	-22.923	0	0	0	0	0	0	0
WT111(DD045F3F1DEA)	3.79	13108	2022-11-25 09:45:53.814	0.026	0.306	0.969	0	0	0	17.408	-1.516	-22.923	0	0	0	0	0	0	0
WT111(DD045F3F1DEA)	3.79	13108	2022-11-25 09:45:53.814	0.026	0.306	0.969	0	0	0	17.408	-1.516	-22.923	0	0	0	0	0	0	0
WT333(F4E4E1AF1293)	3.8	13105	2022-11-25 09:45:53.814	0.02	-0.048	1.017	-0.183	0	0	-2.73	-0.428	150.112	0	0	0	0	0	0	0
WT333(F4E4E1AF1293)	3.8	13105	2022-11-25 09:45:53.814	0.02	-0.048	1.017	-0.183	0	0	-2.73	-0.428	150.112	0	0	0	0	0	0	0
WT333(F4E4E1AF1293)	3.8	13105	2022-11-25 09:45:53.814	-0.006	-0.05	1.015	0.061	0	0	-2.73	-0.428	150.112	0	0	0	0	0	0	0
WT333(F4E4E1AF1293)	3.8	13105	2022-11-25 09:45:53.814	-0.006	-0.05	1.015	0.061	0	0	-2.73	-0.428	150.112	0	0	0	0	0	0	0
WT333(F4E4E1AF1293)	3.8	13105	2022-11-25 09:45:53.814	-0.006	-0.05	1.015	0.061	0	0	-2.73	-0.428	150.112	0	0	0	0	0	0	0
WT333(F4E4E1AF1293)	3.8	13105	2022-11-25 09:45:53.814	-0.006	-0.05	1.015	0.061	0	0	-2.73	-0.428	150.112	0	0	0	0	0	0	0
WT333(F4E4E1AF1293)	3.8	13105	2022-11-25 09:45:53.814	0.03	-0.045	1.017	-0.061	0	0	-2.73	-0.428	150.112	0	0	0	0	0	0	0
WT333(F4E4E1AF1293)	3.8	13105	2022-11-25 09:45:53.814	0.03	-0.045	1.017	-0.061	0	0	-2.73	-0.428	150.112	0	0	0	0	0	0	0
WT333(F4E4E1AF1293)	3.8	13105	2022-11-25 09:45:53.814	0.03	-0.045	1.017	-0.061	0	0	-2.73	-0.428	150.112	0	0	0	0	0	0	0
WT333(F4E4E1AF1293)	3.8	13105	2022-11-25 09:45:53.814	0.03	-0.045	1.017	-0.061	0	0	-2.73	-0.428	150.112	0	0	0	0	0	0	0
WT333(F4E4E1AF1293)	3.8	13105	2022-11-25 09:45:53.814	0.007	-0.048	1.016	0	-0.061	0	-2.73	-0.434	150.112	0	0	0	0	0	0	0
WT333(F4E4E1AF1293)	3.8	13105	2022-11-25 09:45:53.814	0.007	-0.048	1.016	0	-0.061	0	-2.73	-0.434	150.112	0	0	0	0	0	0	0
WT333(F4E4E1AF1293)	3.8	13105	2022-11-25 09:45:53.814	0.007	-0.048	1.016	0	-0.061	0	-2.73	-0.434	150.112	0	0	0	0	0	0	0
WT333(F4E4E1AF1293)	3.8	13105	2022-11-25 09:45:53.814	0.008	-0.05	1.016	0.427	0	0	-2.725	-0.434	150.112	0	0	0	0	0	0	0
WT333(F4E4E1AF1293)	3.8	13105	2022-11-25 09:45:53.814	0.008	-0.05	1.016	0.427	0	0	-2.725	-0.434	150.112	0	0	0	0	0	0	0
WT333(F4E4E1AF1293)	3.8	13105	2022-11-25 09:45:53.814	0.008	-0.05	1.016	0.427	0	0	-2.719	-0.434	150.112	0	0	0	0	0	0	0
WT111(DD045F3F1DEA)	3.79	13108	2022-11-25 09:45:53.876	0.026	0.306	0.969	0	0	0	17.408	-1.516	-22.923	0	0	0	0	0	0	0
WT111(DD045F3F1DEA)	3.79	13108	2022-11-25 09:45:53.876	0.026	0.306	0.969	0	0	0	17.408	-1.516	-22.923	0	0	0	0	0	0	0
WT111(DD045F3F1DEA)	3.79	13108	2022-11-25 09:45:53.876	0.027	0.3	0.967	0	0	0	17.408	-1.516	-22.923	0	0	0	0	0	0	0
WT111(DD045F3F1DEA)	3.79	13108	2022-11-25 09:45:53.876	0.027	0.3	0.967	0	0	0	17.408	-1.516	-22.923	0	0	0	0	0	0	0
WT111(DD045F3F1DEA)	3.79	13108	2022-11-25 09:45:53.876	0.027	0.3	0.967	0	0	0	17.408	-1.516	-22.923	0	0	0	0	0	0	0
WT111(DD045F3F1DEA)	3.79	13108	2022-11-25 09:45:53.876	0.027	0.3	0.967	0	0	0	17.408	-1.516	-22.923	0	0	0	0	0	0	0
WT111(DD045F3F1DEA)	3.79	13108	2022-11-25 09:45:53.876	0.027	0.309	0.971	0	0	0	17.408	-1.516	-22.923	0	0	0	0	0	0	0
WT111(DD045F3F1DEA)	3.79	13108	2022-11-25 09:45:53.876	0.027	0.309	0.971	0	0	0	17.408	-1.516	-22.923	0	0	0	0	0	0	0
WT222(CAA14FCCF874)	3.74	13105	2022-11-25 09:45:53.891	0.049	-0.051	0.999	0	0	0	-2.972	-1.972	90.989	0	0	0	0	0	0	0
WT222(CAA14FCCF874)	3.74	13105	2022-11-25 09:45:53.891	0.049	-0.051	0.999	0	0	0	-2.972	-1.972	90.989	0	0	0	0	0	0	0
WT222(CAA14FCCF874)	3.74	13105	2022-11-25 09:45:53.891	0.049	-0.051	0.999	0	0	0	-2.972	-1.972	90.989	0	0	0	0	0	0	0
WT222(CAA14FCCF874)	3.74	13105	2022-11-25 09:45:53.891	0.049	-0.051	0.999	0	0	0	-2.972	-1.972	90.989	0	0	0	0	0	0	0
WT222(CAA14FCCF874)	3.74	13105	2022-11-25 09:45:53.891	0.04	-0.053	0.999	0	0	0	-2.972	-1.972	90.989	0	0	0	0	0	0	0
WT222(CAA14FCCF874)	3.74	13105	2022-11-25 09:45:53.891	0.04	-0.053	0.999	0	0	0	-2.972	-1.972	90.989	0	0	0	0	0	0	0
WT222(CAA14FCCF874)	3.74	13105	2022-11-25 09:45:53.891	0.04	-0.053	0.999	0	0	0	-2.972	-1.972	90.989	0	0	0	0	0	0	0
WT222(CAA14FCCF874)	3.74	13105	2022-11-25 09:45:53.891	0.04	-0.053	0.999	0	0	0	-2.972	-1.972	90.989	0	0	0	0	0	0	0
WT222(CAA14FCCF874)	3.74	13105	2022-11-25 09:45:53.907	0.035	-0.051	0.998	0	0	0	-2.972	-1.972	90.989	0	0	0	0	0	0	0
WT222(CAA14FCCF874)	3.74	13105	2022-11-25 09:45:53.907	0.035	-0.051	0.998	0	0	0	-2.972	-1.972	90.989	0	0	0	0	0	0	0
WT222(CAA14FCCF874)	3.74	13105	2022-11-25 09:45:53.907	0.035	-0.051	0.998	0	0	0	-2.972	-1.972	90.989	0	0	0	0	0	0	0
WT222(CAA14FCCF874)	3.74	13105	2022-11-25 09:45:53.907	0.035	-0.051	0.998	0	0	0	-2.972	-1.978	90.989	0	0	0	0	0	0	0
WT222(CAA14FCCF874)	3.74	13105	2022-11-25 09:45:53.907	0.037	-0.052	0.999	-0.305	0	0	-2.972	-1.978	90.989	0	0	0	0	0	0	0
WT222(CAA14FCCF874)	3.74	13105	2022-11-25 09:45:53.907	0.037	-0.052	0.999	-0.305	0	0	-2.972	-1.978	90.989	0	0	0	0	0	0	0
WT222(CAA14FCCF874)	3.74	13105	2022-11-25 09:45:53.907	0.037	-0.052	0.999	-0.305	0	0	-2.977	-1.978	90.989	0	0	0	0	0	0	0
WT222(CAA14FCCF874)	3.74	13105	2022-11-25 09:45:53.907	0.027	-0.055	0.998	0	0.061	0	-2.977	-1.978	90.989	0	0	0	0	0	0	0
WT111(DD045F3F1DEA)	3.79	13108	2022-11-25 09:45:53.939	0.027	0.309	0.971	0	0	0	17.408	-1.516	-22.923	0	0	0	0	0	0	0
WT111(DD045F3F1DEA)	3.79	13108	2022-11-25 09:45:53.939	0.027	0.309	0.971	0	0	0	17.408	-1.516	-22.923	0	0	0	0	0	0	0
WT111(DD045F3F1DEA)	3.79	13108	2022-11-25 09:45:53.939	0.026	0.299	0.965	0	0	0	17.408	-1.516	-22.923	0	0	0	0	0	0	0
WT111(DD045F3F1DEA)	3.79	13108	2022-11-25 09:45:53.939	0.026	0.299	0.965	0	0	0	17.408	-1.516	-22.923	0	0	0	0	0	0	0
WT111(DD045F3F1DEA)	3.79	13108	2022-11-25 09:45:53.939	0.026	0.299	0.965	0	0	0	17.408	-1.516	-22.923	0	0	0	0	0	0	0
WT111(DD045F3F1DEA)	3.79	13108	2022-11-25 09:45:53.939	0.026	0.299	0.965	0	0	0	17.408	-1.516	-22.923	0	0	0	0	0	0	0
WT111(DD045F3F1DEA)	3.79	13108	2022-11-25 09:45:53.939	0.026	0.307	0.97	0	0	0	17.408	-1.516	-22.923	0	0	0	0	0	0	0
WT111(DD045F3F1DEA)	3.79	13108	2022-11-25 09:45:53.939	0.026	0.307	0.97	0	0	0	17.408	-1.516	-22.923	0	0	0	0	0	0	0
WT333(F4E4E1AF1293)	3.8	13105	2022-11-25 09:45:53.939	0.008	-0.05	1.016	0.427	0	0	-2.719	-0.434	150.112	0	0	0	0	0	0	0
WT333(F4E4E1AF1293)	3.8	13105	2022-11-25 09:45:53.939	0.013	-0.049	1.016	0.488	0	0	-2.719	-0.434	150.112	0	0	0	0	0	0	0
WT333(F4E4E1AF1293)	3.8	13105	2022-11-25 09:45:53.939	0.013	-0.049	1.016	0.488	0	0	-2.714	-0.439	150.112	0	0	0	0	0	0	0
WT333(F4E4E1AF1293)	3.8	13105	2022-11-25 09:45:53.939	0.013	-0.049	1.016	0.488	0	0	-2.714	-0.439	150.112	0	0	0	0	0	0	0
WT333(F4E4E1AF1293)	3.8	13105	2022-11-25 09:45:53.939	0.013	-0.049	1.016	0.488	0	0	-2.708	-0.439	150.112	0	0	0	0	0	0	0
WT333(F4E4E1AF1293)	3.8	13105	2022-11-25 09:45:53.939	0.004	-0.042	1.02	0.305	0	0	-2.708	-0.439	150.112	0	0	0	0	0	0	0
WT333(F4E4E1AF1293)	3.8	13105	2022-11-25 09:45:53.939	0.004	-0.042	1.02	0.305	0	0	-2.708	-0.439	150.112	0	0	0	0	0	0	0
WT333(F4E4E1AF1293)	3.8	13105	2022-11-25 09:45:53.939	0.004	-0.042	1.02	0.305	0	0	-2.703	-0.439	150.112	0	0	0	0	0	0	0
WT333(F4E4E1AF1293)	3.8	13105	2022-11-25 09:45:53.939	0.004	-0.042	1.02	0.305	0	0	-2.703	-0.439	150.112	0	0	0	0	0	0	0
WT333(F4E4E1AF1293)	3.8	13105	2022-11-25 09:45:53.939	0.007	-0.048	1.016	-0.305	0	0	-2.703	-0.439	150.112	0	0	0	0	0	0	0
WT333(F4E4E1AF1293)	3.8	13105	2022-11-25 09:45:53.939	0.007	-0.048	1.016	-0.305	0	0	-2.708	-0.439	150.112	0	0	0	0	0	0	0
WT333(F4E4E1AF1293)	3.8	13105	2022-11-25 09:45:53.939	0.007	-0.048	1.016	-0.305	0	0	-2.708	-0.439	150.112	0	0	0	0	0	0	0
WT333(F4E4E1AF1293)	3.8	13105	2022-11-25 09:45:53.939	0.007	-0.048	1.016	-0.305	0	0	-2.708	-0.439	150.112	0	0	0	0	0	0	0
WT333(F4E4E1AF1293)	3.8	13105	2022-11-25 09:45:53.939	0.008	-0.045	1.016	0.61	-0.061	0	-2.708	-0.439	150.112	0	0	0	0	0	0	0
WT333(F4E4E1AF1293)	3.8	13105	2022-11-25 09:45:53.939	0.008	-0.045	1.016	0.61	-0.061	0	-2.703	-0.439	150.112	0	0	0	0	0	0	0
WT333(F4E4E1AF1293)	3.8	13105	2022-11-25 09:45:53.939	0.008	-0.045	1.016	0.61	-0.061	0	-2.697	-0.445	150.112	0	0	0	0	0	0	0
WT111(DD045F3F1DEA)	3.79	13108	2022-11-25 09:45:53.970	0.026	0.307	0.97	0	0	0	17.408	-1.516	-22.923	0	0	0	0	0	0	0
WT111(DD045F3F1DEA)	3.79	13108	2022-11-25 09:45:53.970	0.026	0.307	0.97	0	0	0	17.408	-1.516	-22.923	0	0	0	0	0	0	0
WT111(DD045F3F1DEA)	3.79	13108	2022-11-25 09:45:53.970	0.027	0.301	0.969	0	0	0	17.408	-1.516	-22.923	0	0	0	0	0	0	0
WT111(DD045F3F1DEA)	3.79	13108	2022-11-25 09:45:53.970	0.027	0.301	0.969	0	0	0	17.408	-1.516	-22.923	0	0	0	0	0	0	0
WT111(DD045F3F1DEA)	3.79	13108	2022-11-25 09:45:53.970	0.027	0.301	0.969	0	0	0	17.408	-1.516	-22.923	0	0	0	0	0	0	0
WT111(DD045F3F1DEA)	3.79	13108	2022-11-25 09:45:53.970	0.027	0.301	0.969	0	0	0	17.408	-1.516	-22.923	0	0	0	0	0	0	0
WT111(DD045F3F1DEA)	3.79	13108	2022-11-25 09:45:53.970	0.027	0.305	0.969	0	0	0	17.408	-1.516	-22.923	0	0	0	0	0	0	0
WT111(DD045F3F1DEA)	3.79	13108	2022-11-25 09:45:53.970	0.027	0.305	0.969	0	0	0	17.408	-1.516	-22.923	0	0	0	0	0	0	0
WT111(DD045F3F1DEA)	3.79	13108	2022-11-25 09:45:54.001	0.027	0.305	0.969	0	0	0	17.408	-1.516	-22.923	0	0	0	0	0	0	0
WT111(DD045F3F1DEA)	3.79	13108	2022-11-25 09:45:54.001	0.027	0.305	0.969	0	0	0	17.408	-1.516	-22.923	0	0	0	0	0	0	0
WT111(DD045F3F1DEA)	3.79	13108	2022-11-25 09:45:54.001	0.027	0.301	0.968	0	0	0	17.408	-1.516	-22.923	0	0	0	0	0	0	0
WT111(DD045F3F1DEA)	3.79	13108	2022-11-25 09:45:54.001	0.027	0.301	0.968	0	0	0	17.408	-1.516	-22.923	0	0	0	0	0	0	0
WT111(DD045F3F1DEA)	3.79	13108	2022-11-25 09:45:54.001	0.027	0.301	0.968	0	0	0	17.408	-1.516	-22.923	0	0	0	0	0	0	0
WT111(DD045F3F1DEA)	3.79	13108	2022-11-25 09:45:54.001	0.027	0.301	0.968	0	0	0	17.408	-1.516	-22.923	0	0	0	0	0	0	0
WT111(DD045F3F1DEA)	3.79	13108	2022-11-25 09:45:54.001	0.026	0.307	0.97	0	0	0	17.408	-1.516	-22.923	0	0	0	0	0	0	0
WT111(DD045F3F1DEA)	3.79	13108	2022-11-25 09:45:54.001	0.026	0.307	0.97	0	0	0	17.408	-1.516	-22.923	0	0	0	0	0	0	0
WT333(F4E4E1AF1293)	3.8	13105	2022-11-25 09:45:54.001	0.008	-0.045	1.016	0.61	-0.061	0	-2.697	-0.445	150.112	0	0	0	0	0	0	0
WT333(F4E4E1AF1293)	3.8	13105	2022-11-25 09:45:54.001	0.031	-0.046	1.017	0	-0.061	0	-2.697	-0.445	150.112	0	0	0	0	0	0	0
WT333(F4E4E1AF1293)	3.8	13105	2022-11-25 09:45:54.001	0.031	-0.046	1.017	0	-0.061	0	-2.697	-0.445	150.112	0	0	0	0	0	0	0
WT333(F4E4E1AF1293)	3.8	13105	2022-11-25 09:45:54.001	0.031	-0.046	1.017	0	-0.061	0	-2.697	-0.445	150.112	0	0	0	0	0	0	0
WT333(F4E4E1AF1293)	3.8	13105	2022-11-25 09:45:54.001	0.031	-0.046	1.017	0	-0.061	0	-2.697	-0.445	150.112	0	0	0	0	0	0	0
WT333(F4E4E1AF1293)	3.8	13105	2022-11-25 09:45:54.001	0.005	-0.045	1.013	-0.549	0	0	-2.697	-0.445	150.112	0	0	0	0	0	0	0
WT333(F4E4E1AF1293)	3.8	13105	2022-11-25 09:45:54.001	0.005	-0.045	1.013	-0.549	0	0	-2.703	-0.45	150.112	0	0	0	0	0	0	0
WT333(F4E4E1AF1293)	3.8	13105	2022-11-25 09:45:54.001	0.005	-0.045	1.013	-0.549	0	0	-2.703	-0.45	150.112	0	0	0	0	0	0	0
WT111(DD045F3F1DEA)	3.79	13108	2022-11-25 09:45:54.017	0.026	0.307	0.97	0	0	0	17.408	-1.516	-22.923	0	0	0	0	0	0	0
WT111(DD045F3F1DEA)	3.79	13108	2022-11-25 09:45:54.017	0.026	0.307	0.97	0	0	0	17.408	-1.516	-22.923	0	0	0	0	0	0	0
WT111(DD045F3F1DEA)	3.79	13108	2022-11-25 09:45:54.017	0.026	0.298	0.967	0	0	0	17.408	-1.516	-22.923	0	0	0	0	0	0	0
WT111(DD045F3F1DEA)	3.79	13108	2022-11-25 09:45:54.017	0.026	0.298	0.967	0	0	0	17.408	-1.516	-22.923	0	0	0	0	0	0	0
WT111(DD045F3F1DEA)	3.79	13108	2022-11-25 09:45:54.017	0.026	0.298	0.967	0	0	0	17.408	-1.516	-22.923	0	0	0	0	0	0	0
WT111(DD045F3F1DEA)	3.79	13108	2022-11-25 09:45:54.017	0.026	0.298	0.967	0	0	0	17.408	-1.516	-22.923	0	0	0	0	0	0	0
WT111(DD045F3F1DEA)	3.79	13108	2022-11-25 09:45:54.017	0.026	0.308	0.97	0	0	0	17.408	-1.516	-22.923	0	0	0	0	0	0	0
WT111(DD045F3F1DEA)	3.79	13108	2022-11-25 09:45:54.017	0.026	0.308	0.97	0	0	0	17.408	-1.516	-22.923	0	0	0	0	0	0	0
WT333(F4E4E1AF1293)	3.8	13105	2022-11-25 09:45:54.032	0.005	-0.045	1.013	-0.549	0	0	-2.708	-0.45	150.112	0	0	0	0	0	0	0
WT333(F4E4E1AF1293)	3.8	13105	2022-11-25 09:45:54.032	0.017	-0.046	1.014	-0.183	-0.061	0	-2.708	-0.45	150.112	0	0	0	0	0	0	0
WT333(F4E4E1AF1293)	3.8	13105	2022-11-25 09:45:54.032	0.017	-0.046	1.014	-0.183	-0.061	0	-2.708	-0.45	150.112	0	0	0	0	0	0	0
WT333(F4E4E1AF1293)	3.8	13105	2022-11-25 09:45:54.032	0.017	-0.046	1.014	-0.183	-0.061	0	-2.708	-0.45	150.112	0	0	0	0	0	0	0
WT333(F4E4E1AF1293)	3.8	13105	2022-11-25 09:45:54.032	0.017	-0.046	1.014	-0.183	-0.061	0	-2.708	-0.456	150.112	0	0	0	0	0	0	0
WT333(F4E4E1AF1293)	3.8	13105	2022-11-25 09:45:54.032	-0.001	-0.043	1.014	0.366	-0.122	0	-2.708	-0.456	150.112	0	0	0	0	0	0	0
WT333(F4E4E1AF1293)	3.8	13105	2022-11-25 09:45:54.032	-0.001	-0.043	1.014	0.366	-0.122	0	-2.703	-0.456	150.112	0	0	0	0	0	0	0
WT333(F4E4E1AF1293)	3.8	13105	2022-11-25 09:45:54.032	-0.001	-0.043	1.014	0.366	-0.122	0	-2.703	-0.456	150.112	0	0	0	0	0	0	0
WT333(F4E4E1AF1293)	3.8	13105	2022-11-25 09:45:54.064	-0.001	-0.043	1.014	0.366	-0.122	0	-2.703	-0.456	150.112	0	0	0	0	0	0	0
WT333(F4E4E1AF1293)	3.8	13105	2022-11-25 09:45:54.064	0.042	-0.046	1.016	0	-0.061	0	-2.697	-0.461	150.112	0	0	0	0	0	0	0
WT333(F4E4E1AF1293)	3.8	13105	2022-11-25 09:45:54.064	0.042	-0.046	1.016	0	-0.061	0	-2.697	-0.461	150.112	0	0	0	0	0	0	0
WT333(F4E4E1AF1293)	3.8	13105	2022-11-25 09:45:54.064	0.042	-0.046	1.016	0	-0.061	0	-2.697	-0.461	150.112	0	0	0	0	0	0	0
WT333(F4E4E1AF1293)	3.8	13105	2022-11-25 09:45:54.064	0.042	-0.046	1.016	0	-0.061	0	-2.697	-0.461	150.112	0	0	0	0	0	0	0
WT333(F4E4E1AF1293)	3.8	13105	2022-11-25 09:45:54.064	0.005	-0.046	1.016	0.305	-0.122	0	-2.697	-0.467	150.112	0	0	0	0	0	0	0
WT333(F4E4E1AF1293)	3.8	13105	2022-11-25 09:45:54.064	0.005	-0.046	1.016	0.305	-0.122	0	-2.697	-0.467	150.112	0	0	0	0	0	0	0
WT333(F4E4E1AF1293)	3.8	13105	2022-11-25 09:45:54.064	0.005	-0.046	1.016	0.305	-0.122	0	-2.692	-0.467	150.112	0	0	0	0	0	0	0
WT111(DD045F3F1DEA)	3.79	13108	2022-11-25 09:45:54.079	0.026	0.308	0.97	0	0	0	17.408	-1.516	-22.923	0	0	0	0	0	0	0
WT111(DD045F3F1DEA)	3.79	13108	2022-11-25 09:45:54.079	0.026	0.308	0.97	0	0	0	17.408	-1.516	-22.923	0	0	0	0	0	0	0
WT111(DD045F3F1DEA)	3.79	13108	2022-11-25 09:45:54.079	0.027	0.302	0.969	0	0	0	17.408	-1.516	-22.923	0	0	0	0	0	0	0
WT111(DD045F3F1DEA)	3.79	13108	2022-11-25 09:45:54.079	0.027	0.302	0.969	0	0	0	17.408	-1.516	-22.923	0	0	0	0	0	0	0
WT111(DD045F3F1DEA)	3.79	13108	2022-11-25 09:45:54.079	0.027	0.302	0.969	0	0	0	17.408	-1.516	-22.923	0	0	0	0	0	0	0
WT111(DD045F3F1DEA)	3.79	13108	2022-11-25 09:45:54.079	0.027	0.302	0.969	0	0	0	17.408	-1.516	-22.923	0	0	0	0	0	0	0
WT111(DD045F3F1DEA)	3.79	13108	2022-11-25 09:45:54.079	0.027	0.307	0.97	0	0	0	17.408	-1.516	-22.923	0	0	0	0	0	0	0
WT111(DD045F3F1DEA)	3.79	13108	2022-11-25 09:45:54.079	0.027	0.307	0.97	0	0	0	17.408	-1.516	-22.923	0	0	0	0	0	0	0
WT333(F4E4E1AF1293)	3.8	13105	2022-11-25 09:45:54.095	0.005	-0.046	1.016	0.305	-0.122	0	-2.692	-0.472	150.112	0	0	0	0	0	0	0
WT333(F4E4E1AF1293)	3.8	13105	2022-11-25 09:45:54.095	0.012	-0.053	1.016	1.465	0	0	-2.686	-0.472	150.09	0	0	0	0	0	0	0
WT333(F4E4E1AF1293)	3.8	13105	2022-11-25 09:45:54.095	0.012	-0.053	1.016	1.465	0	0	-2.675	-0.472	150.073	0	0	0	0	0	0	0
WT333(F4E4E1AF1293)	3.8	13105	2022-11-25 09:45:54.095	0.012	-0.053	1.016	1.465	0	0	-2.67	-0.472	150.051	0	0	0	0	0	0	0
WT333(F4E4E1AF1293)	3.8	13105	2022-11-25 09:45:54.095	0.012	-0.053	1.016	1.465	0	0	-2.664	-0.472	150.029	0	0	0	0	0	0	0
WT333(F4E4E1AF1293)	3.8	13105	2022-11-25 09:45:54.095	0.008	-0.042	1.018	0.244	0	0	-2.659	-0.472	150.007	0	0	0	0	0	0	0
WT333(F4E4E1AF1293)	3.8	13105	2022-11-25 09:45:54.095	0.008	-0.042	1.018	0.244	0	0	-2.659	-0.478	149.985	0	0	0	0	0	0	0
WT333(F4E4E1AF1293)	3.8	13105	2022-11-25 09:45:54.095	0.008	-0.042	1.018	0.244	0	0	-2.659	-0.478	149.963	0	0	0	0	0	0	0
WT111(DD045F3F1DEA)	3.79	13108	2022-11-25 09:45:54.142	0.027	0.307	0.97	0	0	0	17.408	-1.516	-22.923	0	0	0	0	0	0	0
WT111(DD045F3F1DEA)	3.79	13108	2022-11-25 09:45:54.142	0.027	0.307	0.97	0	0	0	17.408	-1.516	-22.923	0	0	0	0	0	0	0
WT111(DD045F3F1DEA)	3.79	13108	2022-11-25 09:45:54.142	0.026	0.302	0.971	0	0	0	17.408	-1.516	-22.923	0	0	0	0	0	0	0
WT111(DD045F3F1DEA)	3.79	13108	2022-11-25 09:45:54.142	0.026	0.302	0.971	0	0	0	17.408	-1.516	-22.923	0	0	0	0	0	0	0
WT111(DD045F3F1DEA)	3.79	13108	2022-11-25 09:45:54.142	0.026	0.302	0.971	0	0	0	17.408	-1.516	-22.923	0	0	0	0	0	0	0
WT111(DD045F3F1DEA)	3.79	13108	2022-11-25 09:45:54.142	0.026	0.302	0.971	0	0	0	17.408	-1.516	-22.923	0	0	0	0	0	0	0
WT111(DD045F3F1DEA)	3.79	13108	2022-11-25 09:45:54.142	0.027	0.302	0.966	0	0	0	17.408	-1.516	-22.923	0	0	0	0	0	0	0
WT111(DD045F3F1DEA)	3.79	13108	2022-11-25 09:45:54.142	0.027	0.302	0.966	0	0	0	17.408	-1.516	-22.923	0	0	0	0	0	0	0
WT333(F4E4E1AF1293)	3.8	13105	2022-11-25 09:45:54.142	0.008	-0.042	1.018	0.244	0	0	-2.659	-0.478	149.941	0	0	0	0	0	0	0
WT333(F4E4E1AF1293)	3.8	13105	2022-11-25 09:45:54.157	0.003	-0.045	1.019	-0.061	0.061	0	-2.659	-0.478	149.919	0	0	0	0	0	0	0
WT333(F4E4E1AF1293)	3.8	13105	2022-11-25 09:45:54.157	0.003	-0.045	1.019	-0.061	0.061	0	-2.659	-0.478	149.897	0	0	0	0	0	0	0
WT333(F4E4E1AF1293)	3.8	13105	2022-11-25 09:45:54.157	0.003	-0.045	1.019	-0.061	0.061	0	-2.659	-0.478	149.875	0	0	0	0	0	0	0
WT333(F4E4E1AF1293)	3.8	13105	2022-11-25 09:45:54.157	0.003	-0.045	1.019	-0.061	0.061	0	-2.659	-0.478	149.854	0	0	0	0	0	0	0
WT333(F4E4E1AF1293)	3.8	13105	2022-11-25 09:45:54.157	0.007	-0.048	1.015	-1.343	0	0	-2.664	-0.478	149.826	0	0	0	0	0	0	0
WT333(F4E4E1AF1293)	3.8	13105	2022-11-25 09:45:54.157	0.007	-0.048	1.015	-1.343	0	0	-2.67	-0.478	149.804	0	0	0	0	0	0	0
WT333(F4E4E1AF1293)	3.8	13105	2022-11-25 09:45:54.157	0.007	-0.048	1.015	-1.343	0	0	-2.675	-0.478	149.782	0	0	0	0	0	0	0
WT111(DD045F3F1DEA)	3.79	13108	2022-11-25 09:45:54.173	0.027	0.302	0.966	0	0	0	17.408	-1.516	-22.923	0	0	0	0	0	0	0
WT111(DD045F3F1DEA)	3.79	13108	2022-11-25 09:45:54.173	0.027	0.302	0.966	0	0	0	17.408	-1.516	-22.923	0	0	0	0	0	0	0
WT111(DD045F3F1DEA)	3.79	13108	2022-11-25 09:45:54.173	0.026	0.301	0.968	0	0	0	17.408	-1.516	-22.923	0	0	0	0	0	0	0
WT111(DD045F3F1DEA)	3.79	13108	2022-11-25 09:45:54.173	0.026	0.301	0.968	0	0	0	17.408	-1.516	-22.923	0	0	0	0	0	0	0
WT111(DD045F3F1DEA)	3.79	13108	2022-11-25 09:45:54.173	0.026	0.301	0.968	0	0	0	17.408	-1.516	-22.923	0	0	0	0	0	0	0
WT111(DD045F3F1DEA)	3.79	13108	2022-11-25 09:45:54.173	0.027	0.309	0.971	0	0	0	17.408	-1.516	-22.923	0	0	0	0	0	0	0
WT111(DD045F3F1DEA)	3.79	13108	2022-11-25 09:45:54.173	0.027	0.309	0.971	0	0	0	17.408	-1.516	-22.923	0	0	0	0	0	0	0
WT111(DD045F3F1DEA)	3.79	13108	2022-11-25 09:45:54.173	0.027	0.309	0.971	0	0	0	17.408	-1.516	-22.923	0	0	0	0	0	0	0
WT222(CAA14FCCF874)	3.74	13105	2022-11-25 09:45:54.220	0.027	-0.055	0.998	0	0.061	0	-2.977	-1.978	90.989	0	0	0	0	0	0	0
WT222(CAA14FCCF874)	3.74	13105	2022-11-25 09:45:54.220	0.027	-0.055	0.998	0	0.061	0	-2.977	-1.978	90.989	0	0	0	0	0	0	0
WT222(CAA14FCCF874)	3.74	13105	2022-11-25 09:45:54.220	0.027	-0.055	0.998	0	0.061	0	-2.977	-1.978	90.989	0	0	0	0	0	0	0
WT222(CAA14FCCF874)	3.74	13105	2022-11-25 09:45:54.220	0.04	-0.052	0.999	0.122	0.061	0	-2.977	-1.978	90.989	0	0	0	0	0	0	0
WT222(CAA14FCCF874)	3.74	13105	2022-11-25 09:45:54.220	0.04	-0.052	0.999	0.122	0.061	0	-2.977	-1.978	90.989	0	0	0	0	0	0	0
WT222(CAA14FCCF874)	3.74	13105	2022-11-25 09:45:54.220	0.04	-0.052	0.999	0.122	0.061	0	-2.972	-1.978	90.989	0	0	0	0	0	0	0
WT222(CAA14FCCF874)	3.74	13105	2022-11-25 09:45:54.220	0.04	-0.052	0.999	0.122	0.061	0	-2.972	-1.978	90.989	0	0	0	0	0	0	0
WT222(CAA14FCCF874)	3.74	13105	2022-11-25 09:45:54.220	0.042	-0.05	0.998	0.183	0	0	-2.972	-1.978	90.989	0	0	0	0	0	0	0
WT111(DD045F3F1DEA)	3.79	13108	2022-11-25 09:45:54.235	0.027	0.309	0.971	0	0	0	17.408	-1.516	-22.923	0	0	0	0	0	0	0
WT111(DD045F3F1DEA)	3.79	13108	2022-11-25 09:45:54.235	0.026	0.3	0.966	0	0	0	17.408	-1.516	-22.923	0	0	0	0	0	0	0
WT111(DD045F3F1DEA)	3.79	13108	2022-11-25 09:45:54.235	0.026	0.3	0.966	0	0	0	17.408	-1.516	-22.923	0	0	0	0	0	0	0
WT111(DD045F3F1DEA)	3.79	13108	2022-11-25 09:45:54.235	0.026	0.3	0.966	0	0	0	17.408	-1.516	-22.923	0	0	0	0	0	0	0
WT111(DD045F3F1DEA)	3.79	13108	2022-11-25 09:45:54.235	0.026	0.3	0.966	0	0	0	17.408	-1.516	-22.923	0	0	0	0	0	0	0
WT111(DD045F3F1DEA)	3.79	13108	2022-11-25 09:45:54.235	0.026	0.304	0.968	0	0	0	17.408	-1.516	-22.923	0	0	0	0	0	0	0
WT111(DD045F3F1DEA)	3.79	13108	2022-11-25 09:45:54.235	0.026	0.304	0.968	0	0	0	17.408	-1.516	-22.923	0	0	0	0	0	0	0
WT111(DD045F3F1DEA)	3.79	13108	2022-11-25 09:45:54.235	0.026	0.304	0.968	0	0	0	17.408	-1.516	-22.923	0	0	0	0	0	0	0
WT111(DD045F3F1DEA)	3.79	13108	2022-11-25 09:45:54.267	0.026	0.304	0.968	0	0	0	17.408	-1.516	-22.923	0	0	0	0	0	0	0
WT111(DD045F3F1DEA)	3.79	13108	2022-11-25 09:45:54.267	0.027	0.307	0.971	0	0	0	17.408	-1.516	-22.923	0	0	0	0	0	0	0
WT111(DD045F3F1DEA)	3.79	13108	2022-11-25 09:45:54.267	0.027	0.307	0.971	0	0	0	17.408	-1.516	-22.923	0	0	0	0	0	0	0
WT111(DD045F3F1DEA)	3.79	13108	2022-11-25 09:45:54.267	0.027	0.307	0.971	0	0	0	17.408	-1.516	-22.923	0	0	0	0	0	0	0
WT111(DD045F3F1DEA)	3.79	13108	2022-11-25 09:45:54.267	0.027	0.307	0.971	0	0	0	17.408	-1.516	-22.923	0	0	0	0	0	0	0
WT111(DD045F3F1DEA)	3.79	13108	2022-11-25 09:45:54.267	0.027	0.301	0.967	0	0	0	17.408	-1.516	-22.923	0	0	0	0	0	0	0
WT111(DD045F3F1DEA)	3.79	13108	2022-11-25 09:45:54.267	0.027	0.301	0.967	0	0	0	17.408	-1.516	-22.923	0	0	0	0	0	0	0
WT111(DD045F3F1DEA)	3.79	13108	2022-11-25 09:45:54.267	0.027	0.301	0.967	0	0	0	17.408	-1.516	-22.923	0	0	0	0	0	0	0
WT111(DD045F3F1DEA)	3.79	13108	2022-11-25 09:45:54.298	0.027	0.301	0.967	0	0	0	17.408	-1.516	-22.923	0	0	0	0	0	0	0
WT111(DD045F3F1DEA)	3.79	13108	2022-11-25 09:45:54.298	0.027	0.307	0.97	0	0	0	17.408	-1.516	-22.923	0	0	0	0	0	0	0
WT111(DD045F3F1DEA)	3.79	13108	2022-11-25 09:45:54.298	0.027	0.307	0.97	0	0	0	17.408	-1.516	-22.923	0	0	0	0	0	0	0
WT111(DD045F3F1DEA)	3.79	13108	2022-11-25 09:45:54.298	0.027	0.307	0.97	0	0	0	17.408	-1.516	-22.923	0	0	0	0	0	0	0
WT111(DD045F3F1DEA)	3.79	13108	2022-11-25 09:45:54.298	0.027	0.307	0.97	0	0	0	17.408	-1.516	-22.923	0	0	0	0	0	0	0
WT111(DD045F3F1DEA)	3.79	13108	2022-11-25 09:45:54.298	0.026	0.301	0.967	0	0	0	17.408	-1.516	-22.923	0	0	0	0	0	0	0
WT111(DD045F3F1DEA)	3.79	13108	2022-11-25 09:45:54.298	0.026	0.301	0.967	0	0	0	17.408	-1.516	-22.923	0	0	0	0	0	0	0
WT111(DD045F3F1DEA)	3.79	13108	2022-11-25 09:45:54.298	0.026	0.301	0.967	0	0	0	17.408	-1.516	-22.923	0	0	0	0	0	0	0
WT333(F4E4E1AF1293)	3.8	13105	2022-11-25 09:45:54.298	0.007	-0.048	1.015	-1.343	0	0	-2.686	-0.478	149.755	0	0	0	0	0	0	0
WT333(F4E4E1AF1293)	3.8	13105	2022-11-25 09:45:54.298	0.023	-0.057	1.015	0.305	0.183	0	-2.681	-0.478	149.733	0	0	0	0	0	0	0
WT333(F4E4E1AF1293)	3.8	13105	2022-11-25 09:45:54.298	0.023	-0.057	1.015	0.305	0.183	0	-2.681	-0.478	149.705	0	0	0	0	0	0	0
WT333(F4E4E1AF1293)	3.8	13105	2022-11-25 09:45:54.298	0.023	-0.057	1.015	0.305	0.183	0	-2.681	-0.478	149.683	0	0	0	0	0	0	0
WT333(F4E4E1AF1293)	3.8	13105	2022-11-25 09:45:54.298	0.023	-0.057	1.015	0.305	0.183	0	-2.681	-0.478	149.656	0	0	0	0	0	0	0
WT333(F4E4E1AF1293)	3.8	13105	2022-11-25 09:45:54.298	0.016	-0.038	1.022	0.061	-0.122	0	-2.681	-0.478	149.628	0	0	0	0	0	0	0
WT333(F4E4E1AF1293)	3.8	13105	2022-11-25 09:45:54.298	0.016	-0.038	1.022	0.061	-0.122	0	-2.675	-0.478	149.606	0	0	0	0	0	0	0
WT333(F4E4E1AF1293)	3.8	13105	2022-11-25 09:45:54.298	0.016	-0.038	1.022	0.061	-0.122	0	-2.675	-0.483	149.579	0	0	0	0	0	0	0
WT333(F4E4E1AF1293)	3.8	13105	2022-11-25 09:45:54.329	0.016	-0.038	1.022	0.061	-0.122	0	-2.675	-0.483	149.551	0	0	0	0	0	0	0
WT333(F4E4E1AF1293)	3.8	13105	2022-11-25 09:45:54.329	-0.013	-0.051	1.014	-0.122	0.061	0	-2.675	-0.483	149.524	0	0	0	0	0	0	0
WT333(F4E4E1AF1293)	3.8	13105	2022-11-25 09:45:54.329	-0.013	-0.051	1.014	-0.122	0.061	0	-2.675	-0.483	149.496	0	0	0	0	0	0	0
WT333(F4E4E1AF1293)	3.8	13105	2022-11-25 09:45:54.329	-0.013	-0.051	1.014	-0.122	0.061	0	-2.681	-0.483	149.469	0	0	0	0	0	0	0
WT333(F4E4E1AF1293)	3.8	13105	2022-11-25 09:45:54.329	-0.013	-0.051	1.014	-0.122	0.061	0	-2.681	-0.483	149.442	0	0	0	0	0	0	0
WT333(F4E4E1AF1293)	3.8	13105	2022-11-25 09:45:54.329	0.015	-0.037	1.022	1.038	-0.061	0	-2.675	-0.483	149.409	0	0	0	0	0	0	0
WT333(F4E4E1AF1293)	3.8	13105	2022-11-25 09:45:54.329	0.015	-0.037	1.022	1.038	-0.061	0	-2.67	-0.483	149.381	0	0	0	0	0	0	0
WT333(F4E4E1AF1293)	3.8	13105	2022-11-25 09:45:54.329	0.015	-0.037	1.022	1.038	-0.061	0	-2.664	-0.483	149.354	0	0	0	0	0	0	0
WT222(CAA14FCCF874)	3.74	13105	2022-11-25 09:45:54.329	0.03	-0.052	0.998	0.061	0.183	0	-2.955	-1.989	90.989	0	0	0	0	0	0	0
WT222(CAA14FCCF874)	3.74	13105	2022-11-25 09:45:54.329	0.03	-0.052	0.998	0.061	0.183	0	-2.955	-1.989	90.989	0	0	0	0	0	0	0
WT222(CAA14FCCF874)	3.74	13105	2022-11-25 09:45:54.329	0.03	-0.052	0.998	0.061	0.183	0	-2.955	-1.989	90.989	0	0	0	0	0	0	0
WT222(CAA14FCCF874)	3.74	13105	2022-11-25 09:45:54.329	0.041	-0.054	0.997	0.305	0.061	0	-2.95	-1.989	90.989	0	0	0	0	0	0	0
WT222(CAA14FCCF874)	3.74	13105	2022-11-25 09:45:54.329	0.041	-0.054	0.997	0.305	0.061	0	-2.95	-1.989	90.989	0	0	0	0	0	0	0
WT222(CAA14FCCF874)	3.74	13105	2022-11-25 09:45:54.329	0.041	-0.054	0.997	0.305	0.061	0	-2.95	-1.989	90.989	0	0	0	0	0	0	0
WT222(CAA14FCCF874)	3.74	13105	2022-11-25 09:45:54.329	0.041	-0.054	0.997	0.305	0.061	0	-2.95	-1.989	90.989	0	0	0	0	0	0	0
WT222(CAA14FCCF874)	3.74	13105	2022-11-25 09:45:54.329	0.034	-0.052	0.999	0.427	0.122	0	-2.944	-1.989	90.989	0	0	0	0	0	0	0
WT111(DD045F3F1DEA)	3.79	13108	2022-11-25 09:45:54.361	0.026	0.301	0.967	0	0	0	17.408	-1.516	-22.923	0	0	0	0	0	0	0
WT111(DD045F3F1DEA)	3.79	13108	2022-11-25 09:45:54.361	0.027	0.303	0.967	0	0	0	17.408	-1.516	-22.923	0	0	0	0	0	0	0
WT111(DD045F3F1DEA)	3.79	13108	2022-11-25 09:45:54.361	0.027	0.303	0.967	0	0	0	17.408	-1.516	-22.923	0	0	0	0	0	0	0
WT111(DD045F3F1DEA)	3.79	13108	2022-11-25 09:45:54.361	0.027	0.303	0.967	0	0	0	17.408	-1.516	-22.923	0	0	0	0	0	0	0
WT111(DD045F3F1DEA)	3.79	13108	2022-11-25 09:45:54.361	0.027	0.303	0.967	0	0	0	17.408	-1.516	-22.923	0	0	0	0	0	0	0
WT111(DD045F3F1DEA)	3.79	13108	2022-11-25 09:45:54.361	0.028	0.307	0.97	0	0	0	17.408	-1.516	-22.923	0	0	0	0	0	0	0
WT111(DD045F3F1DEA)	3.79	13108	2022-11-25 09:45:54.361	0.028	0.307	0.97	0	0	0	17.408	-1.516	-22.923	0	0	0	0	0	0	0
WT111(DD045F3F1DEA)	3.79	13108	2022-11-25 09:45:54.361	0.028	0.307	0.97	0	0	0	17.408	-1.516	-22.923	0	0	0	0	0	0	0
WT111(DD045F3F1DEA)	3.79	13108	2022-11-25 09:45:54.392	0.028	0.307	0.97	0	0	0	17.408	-1.516	-22.923	0	0	0	0	0	0	0
WT111(DD045F3F1DEA)	3.79	13108	2022-11-25 09:45:54.392	0.026	0.299	0.967	0	0	0	17.408	-1.516	-22.923	0	0	0	0	0	0	0
WT111(DD045F3F1DEA)	3.79	13108	2022-11-25 09:45:54.392	0.026	0.299	0.967	0	0	0	17.408	-1.516	-22.923	0	0	0	0	0	0	0
WT111(DD045F3F1DEA)	3.79	13108	2022-11-25 09:45:54.392	0.026	0.299	0.967	0	0	0	17.408	-1.516	-22.923	0	0	0	0	0	0	0
WT111(DD045F3F1DEA)	3.79	13108	2022-11-25 09:45:54.392	0.026	0.299	0.967	0	0	0	17.408	-1.516	-22.923	0	0	0	0	0	0	0
WT111(DD045F3F1DEA)	3.79	13108	2022-11-25 09:45:54.392	0.027	0.308	0.969	0	0	0	17.408	-1.516	-22.923	0	0	0	0	0	0	0
WT111(DD045F3F1DEA)	3.79	13108	2022-11-25 09:45:54.392	0.027	0.308	0.969	0	0	0	17.408	-1.516	-22.923	0	0	0	0	0	0	0
WT111(DD045F3F1DEA)	3.79	13108	2022-11-25 09:45:54.392	0.027	0.308	0.969	0	0	0	17.408	-1.516	-22.923	0	0	0	0	0	0	0
WT111(DD045F3F1DEA)	3.79	13108	2022-11-25 09:45:54.407	0.027	0.308	0.969	0	0	0	17.408	-1.516	-22.923	0	0	0	0	0	0	0
WT111(DD045F3F1DEA)	3.79	13108	2022-11-25 09:45:54.407	0.027	0.304	0.97	0	0	0	17.408	-1.516	-22.923	0	0	0	0	0	0	0
WT111(DD045F3F1DEA)	3.79	13108	2022-11-25 09:45:54.407	0.027	0.304	0.97	0	0	0	17.408	-1.516	-22.923	0	0	0	0	0	0	0
WT111(DD045F3F1DEA)	3.79	13108	2022-11-25 09:45:54.407	0.027	0.304	0.97	0	0	0	17.408	-1.516	-22.923	0	0	0	0	0	0	0
WT111(DD045F3F1DEA)	3.79	13108	2022-11-25 09:45:54.407	0.027	0.304	0.97	0	0	0	17.408	-1.516	-22.923	0	0	0	0	0	0	0
WT111(DD045F3F1DEA)	3.79	13108	2022-11-25 09:45:54.407	0.027	0.304	0.969	0	0	0	17.408	-1.516	-22.923	0	0	0	0	0	0	0
WT111(DD045F3F1DEA)	3.79	13108	2022-11-25 09:45:54.407	0.027	0.304	0.969	0	0	0	17.408	-1.516	-22.923	0	0	0	0	0	0	0
WT111(DD045F3F1DEA)	3.79	13108	2022-11-25 09:45:54.407	0.027	0.304	0.969	0	0	0	17.408	-1.516	-22.923	0	0	0	0	0	0	0
WT333(F4E4E1AF1293)	3.8	13105	2022-11-25 09:45:54.423	0.015	-0.037	1.022	1.038	-0.061	0	-2.659	-0.483	149.321	0	0	0	0	0	0	0
WT333(F4E4E1AF1293)	3.8	13105	2022-11-25 09:45:54.423	0.012	-0.047	1.018	-1.953	0	0	-2.67	-0.483	149.293	0	0	0	0	0	0	0
WT333(F4E4E1AF1293)	3.8	13105	2022-11-25 09:45:54.423	0.012	-0.047	1.018	-1.953	0	0	-2.675	-0.483	149.26	0	0	0	0	0	0	0
WT333(F4E4E1AF1293)	3.8	13105	2022-11-25 09:45:54.423	0.012	-0.047	1.018	-1.953	0	0	-2.686	-0.483	149.227	0	0	0	0	0	0	0
WT333(F4E4E1AF1293)	3.8	13105	2022-11-25 09:45:54.423	0.012	-0.047	1.018	-1.953	0	0	-2.697	-0.489	149.2	0	0	0	0	0	0	0
WT333(F4E4E1AF1293)	3.8	13105	2022-11-25 09:45:54.423	0.003	-0.053	1.009	-0.305	0	0	-2.697	-0.489	149.167	0	0	0	0	0	0	0
WT333(F4E4E1AF1293)	3.8	13105	2022-11-25 09:45:54.423	0.003	-0.053	1.009	-0.305	0	0	-2.697	-0.489	149.134	0	0	0	0	0	0	0
WT333(F4E4E1AF1293)	3.8	13105	2022-11-25 09:45:54.423	0.003	-0.053	1.009	-0.305	0	0	-2.697	-0.489	149.101	0	0	0	0	0	0	0
WT222(CAA14FCCF874)	3.74	13105	2022-11-25 09:45:54.423	0.034	-0.052	0.999	0.427	0.122	0	-2.944	-1.989	90.989	0	0	0	0	0	0	0
WT222(CAA14FCCF874)	3.74	13105	2022-11-25 09:45:54.423	0.034	-0.052	0.999	0.427	0.122	0	-2.939	-1.989	90.989	0	0	0	0	0	0	0
WT222(CAA14FCCF874)	3.74	13105	2022-11-25 09:45:54.423	0.034	-0.052	0.999	0.427	0.122	0	-2.939	-1.989	90.989	0	0	0	0	0	0	0
WT222(CAA14FCCF874)	3.74	13105	2022-11-25 09:45:54.423	0.037	-0.052	0.997	0.671	0.122	0	-2.939	-1.983	90.989	0	0	0	0	0	0	0
WT222(CAA14FCCF874)	3.74	13105	2022-11-25 09:45:54.423	0.037	-0.052	0.997	0.671	0.122	0	-2.933	-1.983	90.989	0	0	0	0	0	0	0
WT222(CAA14FCCF874)	3.74	13105	2022-11-25 09:45:54.423	0.037	-0.052	0.997	0.671	0.122	0	-2.928	-1.983	90.989	0	0	0	0	0	0	0
WT222(CAA14FCCF874)	3.74	13105	2022-11-25 09:45:54.423	0.037	-0.052	0.997	0.671	0.122	0	-2.928	-1.983	90.989	0	0	0	0	0	0	0
WT222(CAA14FCCF874)	3.74	13105	2022-11-25 09:45:54.423	0.03	-0.046	0.998	0	0.061	0	-2.928	-1.983	90.989	0	0	0	0	0	0	0
WT222(CAA14FCCF874)	3.74	13105	2022-11-25 09:45:54.423	0.055	-0.045	1.002	0.122	0.244	0	-2.928	-1.967	90.989	0	0	0	0	0	0	0
WT222(CAA14FCCF874)	3.74	13105	2022-11-25 09:45:54.423	0.055	-0.045	1.002	0.122	0.244	0	-2.928	-1.967	90.989	0	0	0	0	0	0	0
WT222(CAA14FCCF874)	3.74	13105	2022-11-25 09:45:54.423	0.045	-0.046	1.005	-0.183	0.305	0	-2.928	-1.967	90.989	0	0	0	0	0	0	0
WT222(CAA14FCCF874)	3.74	13105	2022-11-25 09:45:54.423	0.045	-0.046	1.005	-0.183	0.305	0	-2.928	-1.967	90.989	0	0	0	0	0	0	0
WT222(CAA14FCCF874)	3.74	13105	2022-11-25 09:45:54.423	0.045	-0.046	1.005	-0.183	0.305	0	-2.928	-1.967	90.989	0	0	0	0	0	0	0
WT222(CAA14FCCF874)	3.74	13105	2022-11-25 09:45:54.423	0.045	-0.046	1.005	-0.183	0.305	0	-2.933	-1.961	90.989	0	0	0	0	0	0	0
WT222(CAA14FCCF874)	3.74	13105	2022-11-25 09:45:54.423	0.04	-0.048	1.004	0.732	0.183	0	-2.928	-1.961	90.989	0	0	0	0	0	0	0
WT222(CAA14FCCF874)	3.74	13105	2022-11-25 09:45:54.423	0.04	-0.048	1.004	0.732	0.183	0	-2.922	-1.961	90.989	0	0	0	0	0	0	0
WT111(DD045F3F1DEA)	3.79	13108	2022-11-25 09:45:54.439	0.027	0.304	0.969	0	0	0	17.408	-1.516	-22.923	0	0	0	0	0	0	0
WT111(DD045F3F1DEA)	3.79	13108	2022-11-25 09:45:54.439	0.026	0.302	0.967	0	0	0	17.408	-1.516	-22.923	0	0	0	0	0	0	0
WT111(DD045F3F1DEA)	3.79	13108	2022-11-25 09:45:54.439	0.026	0.302	0.967	0	0	0	17.408	-1.516	-22.923	0	0	0	0	0	0	0
WT111(DD045F3F1DEA)	3.79	13108	2022-11-25 09:45:54.439	0.026	0.302	0.967	0	0	0	17.408	-1.516	-22.923	0	0	0	0	0	0	0
WT111(DD045F3F1DEA)	3.79	13108	2022-11-25 09:45:54.439	0.026	0.302	0.967	0	0	0	17.408	-1.516	-22.923	0	0	0	0	0	0	0
WT111(DD045F3F1DEA)	3.79	13108	2022-11-25 09:45:54.439	0.026	0.306	0.969	0	0	0	17.408	-1.516	-22.923	0	0	0	0	0	0	0
WT111(DD045F3F1DEA)	3.79	13108	2022-11-25 09:45:54.439	0.026	0.306	0.969	0	0	0	17.408	-1.516	-22.923	0	0	0	0	0	0	0
WT111(DD045F3F1DEA)	3.79	13108	2022-11-25 09:45:54.439	0.026	0.306	0.969	0	0	0	17.408	-1.516	-22.923	0	0	0	0	0	0	0
WT111(DD045F3F1DEA)	3.79	13108	2022-11-25 09:45:54.470	0.026	0.306	0.969	0	0	0	17.408	-1.516	-22.923	0	0	0	0	0	0	0
WT111(DD045F3F1DEA)	3.79	13108	2022-11-25 09:45:54.470	0.026	0.3	0.969	0	0	0	17.408	-1.516	-22.923	0	0	0	0	0	0	0
WT111(DD045F3F1DEA)	3.79	13108	2022-11-25 09:45:54.470	0.026	0.3	0.969	0	0	0	17.408	-1.516	-22.923	0	0	0	0	0	0	0
WT111(DD045F3F1DEA)	3.79	13108	2022-11-25 09:45:54.470	0.026	0.3	0.969	0	0	0	17.408	-1.516	-22.923	0	0	0	0	0	0	0
WT111(DD045F3F1DEA)	3.79	13108	2022-11-25 09:45:54.470	0.026	0.3	0.969	0	0	0	17.408	-1.516	-22.923	0	0	0	0	0	0	0
WT111(DD045F3F1DEA)	3.79	13108	2022-11-25 09:45:54.470	0.027	0.309	0.973	0	0	0	17.408	-1.516	-22.923	0	0	0	0	0	0	0
WT111(DD045F3F1DEA)	3.79	13108	2022-11-25 09:45:54.470	0.027	0.309	0.973	0	0	0	17.408	-1.516	-22.923	0	0	0	0	0	0	0
WT111(DD045F3F1DEA)	3.79	13108	2022-11-25 09:45:54.470	0.027	0.309	0.973	0	0	0	17.408	-1.516	-22.923	0	0	0	0	0	0	0
WT333(F4E4E1AF1293)	3.8	13105	2022-11-25 09:45:54.485	0.003	-0.053	1.009	-0.305	0	0	-2.703	-0.489	149.068	0	0	0	0	0	0	0
WT333(F4E4E1AF1293)	3.8	13105	2022-11-25 09:45:54.485	0.026	-0.045	1.018	0.183	0	0	-2.697	-0.489	149.035	0	0	0	0	0	0	0
WT333(F4E4E1AF1293)	3.8	13105	2022-11-25 09:45:54.485	0.026	-0.045	1.018	0.183	0	0	-2.697	-0.489	149.002	0	0	0	0	0	0	0
WT333(F4E4E1AF1293)	3.8	13105	2022-11-25 09:45:54.485	0.026	-0.045	1.018	0.183	0	0	-2.697	-0.489	148.964	0	0	0	0	0	0	0
WT333(F4E4E1AF1293)	3.8	13105	2022-11-25 09:45:54.485	0.026	-0.045	1.018	0.183	0	0	-2.697	-0.489	148.931	0	0	0	0	0	0	0
WT333(F4E4E1AF1293)	3.8	13105	2022-11-25 09:45:54.485	-0.002	-0.05	1.018	-0.61	0.061	0	-2.697	-0.489	148.892	0	0	0	0	0	0	0
WT333(F4E4E1AF1293)	3.8	13105	2022-11-25 09:45:54.485	-0.002	-0.05	1.018	-0.61	0.061	0	-2.703	-0.489	148.859	0	0	0	0	0	0	0
WT333(F4E4E1AF1293)	3.8	13105	2022-11-25 09:45:54.485	-0.002	-0.05	1.018	-0.61	0.061	0	-2.708	-0.489	148.821	0	0	0	0	0	0	0
WT222(CAA14FCCF874)	3.74	13105	2022-11-25 09:45:54.485	0.04	-0.048	1.004	0.732	0.183	0	-2.917	-1.961	90.989	0	0	0	0	0	0	0
WT222(CAA14FCCF874)	3.74	13105	2022-11-25 09:45:54.485	0.04	-0.048	1.004	0.732	0.183	0	-2.917	-1.961	90.989	0	0	0	0	0	0	0
WT222(CAA14FCCF874)	3.74	13105	2022-11-25 09:45:54.485	0.026	-0.044	1.003	0.977	0.122	0	-2.911	-1.961	90.989	0	0	0	0	0	0	0
WT222(CAA14FCCF874)	3.74	13105	2022-11-25 09:45:54.485	0.026	-0.044	1.003	0.977	0.122	0	-2.906	-1.961	90.989	0	0	0	0	0	0	0
WT222(CAA14FCCF874)	3.74	13105	2022-11-25 09:45:54.485	0.026	-0.044	1.003	0.977	0.122	0	-2.9	-1.961	90.989	0	0	0	0	0	0	0
WT222(CAA14FCCF874)	3.74	13105	2022-11-25 09:45:54.485	0.026	-0.044	1.003	0.977	0.122	0	-2.895	-1.961	90.989	0	0	0	0	0	0	0
WT222(CAA14FCCF874)	3.74	13105	2022-11-25 09:45:54.485	0.034	-0.047	1.001	0.427	0.061	0	-2.889	-1.961	90.989	0	0	0	0	0	0	0
WT222(CAA14FCCF874)	3.74	13105	2022-11-25 09:45:54.485	0.034	-0.047	1.001	0.427	0.061	0	-2.889	-1.961	90.989	0	0	0	0	0	0	0
WT222(CAA14FCCF874)	3.74	13105	2022-11-25 09:45:54.485	0.039	-0.047	0.998	0.427	0.061	0.183	-2.911	-1.978	90.884	0	0	0	0	0	0	0
WT222(CAA14FCCF874)	3.74	13105	2022-11-25 09:45:54.485	0.009	-0.054	1	0.244	0	0.061	-2.911	-1.978	90.879	0	0	0	0	0	0	0
WT222(CAA14FCCF874)	3.74	13105	2022-11-25 09:45:54.485	0.009	-0.054	1	0.244	0	0.061	-2.906	-1.978	90.873	0	0	0	0	0	0	0
WT222(CAA14FCCF874)	3.74	13105	2022-11-25 09:45:54.485	0.009	-0.054	1	0.244	0	0.061	-2.906	-1.978	90.868	0	0	0	0	0	0	0
WT222(CAA14FCCF874)	3.74	13105	2022-11-25 09:45:54.485	0.009	-0.054	1	0.244	0	0.061	-2.906	-1.978	90.862	0	0	0	0	0	0	0
WT222(CAA14FCCF874)	3.74	13105	2022-11-25 09:45:54.485	0.035	-0.048	0.997	0.183	-0.061	-0.061	-2.906	-1.978	90.862	0	0	0	0	0	0	0
WT222(CAA14FCCF874)	3.74	13105	2022-11-25 09:45:54.485	0.035	-0.048	0.997	0.183	-0.061	-0.061	-2.9	-1.978	90.857	0	0	0	0	0	0	0
WT222(CAA14FCCF874)	3.74	13105	2022-11-25 09:45:54.485	0.035	-0.048	0.997	0.183	-0.061	-0.061	-2.9	-1.978	90.851	0	0	0	0	0	0	0
WT111(DD045F3F1DEA)	3.79	13108	2022-11-25 09:45:54.501	0.027	0.309	0.973	0	0	0	17.408	-1.516	-22.923	0	0	0	0	0	0	0
WT111(DD045F3F1DEA)	3.79	13108	2022-11-25 09:45:54.501	0.026	0.301	0.964	0	0	0	17.408	-1.516	-22.923	0	0	0	0	0	0	0
WT111(DD045F3F1DEA)	3.79	13108	2022-11-25 09:45:54.501	0.026	0.301	0.964	0	0	0	17.408	-1.516	-22.923	0	0	0	0	0	0	0
WT111(DD045F3F1DEA)	3.79	13108	2022-11-25 09:45:54.501	0.026	0.301	0.964	0	0	0	17.408	-1.516	-22.923	0	0	0	0	0	0	0
WT111(DD045F3F1DEA)	3.79	13108	2022-11-25 09:45:54.501	0.026	0.301	0.964	0	0	0	17.408	-1.516	-22.923	0	0	0	0	0	0	0
WT111(DD045F3F1DEA)	3.79	13108	2022-11-25 09:45:54.501	0.026	0.299	0.967	0	0	0	17.408	-1.516	-22.923	0	0	0	0	0	0	0
WT111(DD045F3F1DEA)	3.79	13108	2022-11-25 09:45:54.501	0.026	0.299	0.967	0	0	0	17.408	-1.516	-22.923	0	0	0	0	0	0	0
WT111(DD045F3F1DEA)	3.79	13108	2022-11-25 09:45:54.501	0.026	0.299	0.967	0	0	0	17.408	-1.516	-22.923	0	0	0	0	0	0	0
WT222(CAA14FCCF874)	3.74	13105	2022-11-25 09:45:54.517	0.029	-0.056	1.001	2.258	0	-0.061	-2.851	-1.972	90.758	0	0	0	0	0	0	0
WT222(CAA14FCCF874)	3.74	13105	2022-11-25 09:45:54.517	0.023	-0.039	1.001	0	0	0	-2.851	-1.972	90.753	0	0	0	0	0	0	0
WT222(CAA14FCCF874)	3.74	13105	2022-11-25 09:45:54.517	0.023	-0.039	1.001	0	0	0	-2.851	-1.972	90.747	0	0	0	0	0	0	0
WT222(CAA14FCCF874)	3.74	13105	2022-11-25 09:45:54.517	0.023	-0.039	1.001	0	0	0	-2.851	-1.972	90.742	0	0	0	0	0	0	0
WT222(CAA14FCCF874)	3.74	13105	2022-11-25 09:45:54.517	0.023	-0.039	1.001	0	0	0	-2.851	-1.972	90.736	0	0	0	0	0	0	0
WT222(CAA14FCCF874)	3.74	13105	2022-11-25 09:45:54.517	0.078	-0.065	0.999	1.648	-0.061	-0.061	-2.84	-1.972	90.731	0	0	0	0	0	0	0
WT222(CAA14FCCF874)	3.74	13105	2022-11-25 09:45:54.517	0.078	-0.065	0.999	1.648	-0.061	-0.061	-2.834	-1.972	90.725	0	0	0	0	0	0	0
WT222(CAA14FCCF874)	3.74	13105	2022-11-25 09:45:54.517	0.078	-0.065	0.999	1.648	-0.061	-0.061	-2.829	-1.972	90.72	0	0	0	0	0	0	0
WT111(DD045F3F1DEA)	3.79	13108	2022-11-25 09:45:54.564	0.026	0.299	0.967	0	0	0	17.408	-1.516	-22.923	0	0	0	0	0	0	0
WT111(DD045F3F1DEA)	3.79	13108	2022-11-25 09:45:54.564	0.027	0.311	0.972	0	0	0	17.408	-1.516	-22.923	0	0	0	0	0	0	0
WT111(DD045F3F1DEA)	3.79	13108	2022-11-25 09:45:54.564	0.027	0.311	0.972	0	0	0	17.408	-1.516	-22.923	0	0	0	0	0	0	0
WT111(DD045F3F1DEA)	3.79	13108	2022-11-25 09:45:54.564	0.027	0.311	0.972	0	0	0	17.408	-1.516	-22.923	0	0	0	0	0	0	0
WT111(DD045F3F1DEA)	3.79	13108	2022-11-25 09:45:54.564	0.027	0.311	0.972	0	0	0	17.408	-1.516	-22.923	0	0	0	0	0	0	0
[truncated: 21,483 more rows]

## Sheet: 80cm
设备名称	电压	版本	片上时间	加速度X(g)	加速度Y(g)	加速度Z(g)	角速度X(°/s)	角速度Y(°/s)	角速度Z(°/s)	角度X(°)	角度Y(°)	角度Z(°)	磁场X	磁场Y	磁场Z	四元数0	四元数1	四元数2	四元数3	状态
[truncated: 23,008 more rows]

[truncated: 7 more sheets: 100cm, 120cm, 140cm, 160cm, 180cm, 200cm, 220cm]
