# Supplementary material for: Dynamic characteristics of scraper conveyor chain drive system under the impact condition of lump coal
Source: PLoS One. 2024 Mar 1;19(3):e0299044. doi: 10.1371/journal.pone.0299044 (PMC10906879; doi:10.1371/journal.pone.0299044)
Supplement: S1 File — (ZIP) [file pone.0299044.s001.zip › 5kg 1m variable speed(4Hz-22Hz 10times)/No. 1.xlsx]

## Sheet: 4Hz
设备名称	电压	版本	片上时间	加速度X(g)	加速度Y(g)	加速度Z(g)	角速度X(°/s)	角速度Y(°/s)	角速度Z(°/s)	角度X(°)	角度Y(°)	角度Z(°)	磁场X	磁场Y	磁场Z	四元数0	四元数1	四元数2	四元数3	状态
WT111(DD045F3F1DEA)	3.76	13108	2022-11-25 09:24:19.614	0.028	0.296	0.976	0	0	0	16.782	-1.549	-27.801	0	0	0	0	0	0	0
WT111(DD045F3F1DEA)	3.76	13108	2022-11-25 09:24:19.614	0.027	0.293	0.975	0	0	0	16.782	-1.549	-27.801	0	0	0	0	0	0	0
WT111(DD045F3F1DEA)	3.76	13108	2022-11-25 09:24:19.614	0.027	0.293	0.975	0	0	0	16.782	-1.549	-27.801	0	0	0	0	0	0	0
WT111(DD045F3F1DEA)	3.76	13108	2022-11-25 09:24:19.614	0.027	0.293	0.975	0	0	0	16.782	-1.549	-27.801	0	0	0	0	0	0	0
WT111(DD045F3F1DEA)	3.76	13108	2022-11-25 09:24:19.614	0.027	0.293	0.975	0	0	0	16.782	-1.549	-27.801	0	0	0	0	0	0	0
WT111(DD045F3F1DEA)	3.76	13108	2022-11-25 09:24:19.614	0.027	0.293	0.973	0	0	0	16.782	-1.549	-27.801	0	0	0	0	0	0	0
WT111(DD045F3F1DEA)	3.76	13108	2022-11-25 09:24:19.645	0.027	0.293	0.973	0	0	0	16.782	-1.549	-27.801	0	0	0	0	0	0	0
WT111(DD045F3F1DEA)	3.76	13108	2022-11-25 09:24:19.645	0.027	0.293	0.973	0	0	0	16.782	-1.549	-27.801	0	0	0	0	0	0	0
WT111(DD045F3F1DEA)	3.76	13108	2022-11-25 09:24:19.645	0.027	0.293	0.973	0	0	0	16.782	-1.549	-27.801	0	0	0	0	0	0	0
WT111(DD045F3F1DEA)	3.76	13108	2022-11-25 09:24:19.645	0.028	0.297	0.975	0	0	0	16.782	-1.549	-27.801	0	0	0	0	0	0	0
WT111(DD045F3F1DEA)	3.76	13108	2022-11-25 09:24:19.645	0.028	0.297	0.975	0	0	0	16.782	-1.549	-27.801	0	0	0	0	0	0	0
WT111(DD045F3F1DEA)	3.76	13108	2022-11-25 09:24:19.645	0.028	0.297	0.975	0	0	0	16.782	-1.549	-27.801	0	0	0	0	0	0	0
WT111(DD045F3F1DEA)	3.76	13108	2022-11-25 09:24:19.645	0.028	0.297	0.975	0	0	0	16.782	-1.549	-27.801	0	0	0	0	0	0	0
WT111(DD045F3F1DEA)	3.76	13108	2022-11-25 09:24:19.645	0.028	0.29	0.973	0	0	0	16.782	-1.549	-27.801	0	0	0	0	0	0	0
WT111(DD045F3F1DEA)	3.76	13108	2022-11-25 09:24:19.676	0.028	0.29	0.973	0	0	0	16.782	-1.549	-27.801	0	0	0	0	0	0	0
WT111(DD045F3F1DEA)	3.76	13108	2022-11-25 09:24:19.676	0.028	0.29	0.973	0	0	0	16.782	-1.549	-27.801	0	0	0	0	0	0	0
WT111(DD045F3F1DEA)	3.76	13108	2022-11-25 09:24:19.676	0.028	0.29	0.973	0	0	0	16.782	-1.549	-27.801	0	0	0	0	0	0	0
WT111(DD045F3F1DEA)	3.76	13108	2022-11-25 09:24:19.676	0.028	0.297	0.975	0	0	0	16.782	-1.549	-27.801	0	0	0	0	0	0	0
WT111(DD045F3F1DEA)	3.76	13108	2022-11-25 09:24:19.676	0.028	0.297	0.975	0	0	0	16.782	-1.549	-27.801	0	0	0	0	0	0	0
WT111(DD045F3F1DEA)	3.76	13108	2022-11-25 09:24:19.676	0.028	0.297	0.975	0	0	0	16.782	-1.549	-27.801	0	0	0	0	0	0	0
WT111(DD045F3F1DEA)	3.76	13108	2022-11-25 09:24:19.676	0.028	0.297	0.975	0	0	0	16.782	-1.549	-27.801	0	0	0	0	0	0	0
WT111(DD045F3F1DEA)	3.76	13108	2022-11-25 09:24:19.676	0.026	0.291	0.97	0	0	0	16.782	-1.549	-27.801	0	0	0	0	0	0	0
WT111(DD045F3F1DEA)	3.76	13108	2022-11-25 09:24:19.708	0.026	0.291	0.97	0	0	0	16.782	-1.549	-27.801	0	0	0	0	0	0	0
WT111(DD045F3F1DEA)	3.76	13108	2022-11-25 09:24:19.708	0.026	0.291	0.97	0	0	0	16.782	-1.549	-27.801	0	0	0	0	0	0	0
WT111(DD045F3F1DEA)	3.76	13108	2022-11-25 09:24:19.708	0.026	0.291	0.97	0	0	0	16.782	-1.549	-27.801	0	0	0	0	0	0	0
WT111(DD045F3F1DEA)	3.76	13108	2022-11-25 09:24:19.708	0.027	0.293	0.976	0	0	0	16.782	-1.549	-27.801	0	0	0	0	0	0	0
WT111(DD045F3F1DEA)	3.76	13108	2022-11-25 09:24:19.708	0.027	0.293	0.976	0	0	0	16.782	-1.549	-27.801	0	0	0	0	0	0	0
WT111(DD045F3F1DEA)	3.76	13108	2022-11-25 09:24:19.708	0.027	0.293	0.976	0	0	0	16.782	-1.549	-27.801	0	0	0	0	0	0	0
WT111(DD045F3F1DEA)	3.76	13108	2022-11-25 09:24:19.708	0.027	0.293	0.976	0	0	0	16.782	-1.549	-27.801	0	0	0	0	0	0	0
WT111(DD045F3F1DEA)	3.76	13108	2022-11-25 09:24:19.708	0.027	0.295	0.974	0	0	0	16.782	-1.549	-27.801	0	0	0	0	0	0	0
WT111(DD045F3F1DEA)	3.76	13108	2022-11-25 09:24:19.739	0.027	0.295	0.974	0	0	0	16.782	-1.549	-27.801	0	0	0	0	0	0	0
WT111(DD045F3F1DEA)	3.76	13108	2022-11-25 09:24:19.739	0.027	0.295	0.974	0	0	0	16.782	-1.549	-27.801	0	0	0	0	0	0	0
WT111(DD045F3F1DEA)	3.76	13108	2022-11-25 09:24:19.739	0.027	0.295	0.974	0	0	0	16.782	-1.549	-27.801	0	0	0	0	0	0	0
WT111(DD045F3F1DEA)	3.76	13108	2022-11-25 09:24:19.739	0.026	0.289	0.971	0	0	0	16.782	-1.549	-27.801	0	0	0	0	0	0	0
WT111(DD045F3F1DEA)	3.76	13108	2022-11-25 09:24:19.739	0.026	0.289	0.971	0	0	0	16.782	-1.549	-27.801	0	0	0	0	0	0	0
WT111(DD045F3F1DEA)	3.76	13108	2022-11-25 09:24:19.739	0.026	0.289	0.971	0	0	0	16.782	-1.549	-27.801	0	0	0	0	0	0	0
WT111(DD045F3F1DEA)	3.76	13108	2022-11-25 09:24:19.739	0.026	0.289	0.971	0	0	0	16.782	-1.549	-27.801	0	0	0	0	0	0	0
WT111(DD045F3F1DEA)	3.76	13108	2022-11-25 09:24:19.739	0.028	0.299	0.976	0	0	0	16.782	-1.549	-27.801	0	0	0	0	0	0	0
WT111(DD045F3F1DEA)	3.76	13108	2022-11-25 09:24:19.755	0.028	0.299	0.976	0	0	0	16.782	-1.549	-27.801	0	0	0	0	0	0	0
WT111(DD045F3F1DEA)	3.76	13108	2022-11-25 09:24:19.755	0.028	0.299	0.976	0	0	0	16.782	-1.549	-27.801	0	0	0	0	0	0	0
WT111(DD045F3F1DEA)	3.76	13108	2022-11-25 09:24:19.755	0.028	0.299	0.976	0	0	0	16.782	-1.549	-27.801	0	0	0	0	0	0	0
WT111(DD045F3F1DEA)	3.76	13108	2022-11-25 09:24:19.755	0.028	0.293	0.975	0	0	0	16.782	-1.549	-27.801	0	0	0	0	0	0	0
WT111(DD045F3F1DEA)	3.76	13108	2022-11-25 09:24:19.755	0.028	0.293	0.975	0	0	0	16.782	-1.549	-27.801	0	0	0	0	0	0	0
WT111(DD045F3F1DEA)	3.76	13108	2022-11-25 09:24:19.755	0.028	0.293	0.975	0	0	0	16.782	-1.549	-27.801	0	0	0	0	0	0	0
WT111(DD045F3F1DEA)	3.76	13108	2022-11-25 09:24:19.755	0.028	0.293	0.975	0	0	0	16.782	-1.549	-27.801	0	0	0	0	0	0	0
WT111(DD045F3F1DEA)	3.76	13108	2022-11-25 09:24:19.755	0.027	0.295	0.973	0	0	0	16.782	-1.549	-27.801	0	0	0	0	0	0	0
WT111(DD045F3F1DEA)	3.76	13108	2022-11-25 09:24:19.817	0.027	0.295	0.973	0	0	0	16.782	-1.549	-27.801	0	0	0	0	0	0	0
WT111(DD045F3F1DEA)	3.76	13108	2022-11-25 09:24:19.817	0.027	0.295	0.973	0	0	0	16.782	-1.549	-27.801	0	0	0	0	0	0	0
WT111(DD045F3F1DEA)	3.76	13108	2022-11-25 09:24:19.817	0.027	0.295	0.973	0	0	0	16.782	-1.549	-27.801	0	0	0	0	0	0	0
WT111(DD045F3F1DEA)	3.76	13108	2022-11-25 09:24:19.817	0.028	0.291	0.97	0	0	0	16.782	-1.549	-27.801	0	0	0	0	0	0	0
WT111(DD045F3F1DEA)	3.76	13108	2022-11-25 09:24:19.817	0.028	0.291	0.97	0	0	0	16.782	-1.549	-27.801	0	0	0	0	0	0	0
WT111(DD045F3F1DEA)	3.76	13108	2022-11-25 09:24:19.817	0.028	0.291	0.97	0	0	0	16.782	-1.549	-27.801	0	0	0	0	0	0	0
WT111(DD045F3F1DEA)	3.76	13108	2022-11-25 09:24:19.817	0.028	0.291	0.97	0	0	0	16.782	-1.549	-27.801	0	0	0	0	0	0	0
WT111(DD045F3F1DEA)	3.76	13108	2022-11-25 09:24:19.817	0.027	0.294	0.978	0	0	0	16.782	-1.549	-27.801	0	0	0	0	0	0	0
WT111(DD045F3F1DEA)	3.76	13108	2022-11-25 09:24:19.848	0.027	0.294	0.978	0	0	0	16.782	-1.549	-27.801	0	0	0	0	0	0	0
WT111(DD045F3F1DEA)	3.76	13108	2022-11-25 09:24:19.848	0.027	0.294	0.978	0	0	0	16.782	-1.549	-27.801	0	0	0	0	0	0	0
WT111(DD045F3F1DEA)	3.76	13108	2022-11-25 09:24:19.848	0.027	0.294	0.978	0	0	0	16.782	-1.549	-27.801	0	0	0	0	0	0	0
WT111(DD045F3F1DEA)	3.76	13108	2022-11-25 09:24:19.848	0.027	0.296	0.975	0	0	0	16.782	-1.549	-27.801	0	0	0	0	0	0	0
WT111(DD045F3F1DEA)	3.76	13108	2022-11-25 09:24:19.848	0.027	0.296	0.975	0	0	0	16.782	-1.549	-27.801	0	0	0	0	0	0	0
WT111(DD045F3F1DEA)	3.76	13108	2022-11-25 09:24:19.848	0.027	0.296	0.975	0	0	0	16.782	-1.549	-27.801	0	0	0	0	0	0	0
WT111(DD045F3F1DEA)	3.76	13108	2022-11-25 09:24:19.848	0.027	0.296	0.975	0	0	0	16.782	-1.549	-27.801	0	0	0	0	0	0	0
WT111(DD045F3F1DEA)	3.76	13108	2022-11-25 09:24:19.848	0.028	0.291	0.971	0	0	0	16.782	-1.549	-27.801	0	0	0	0	0	0	0
WT111(DD045F3F1DEA)	3.76	13108	2022-11-25 09:24:19.911	0.028	0.291	0.971	0	0	0	16.782	-1.549	-27.801	0	0	0	0	0	0	0
WT111(DD045F3F1DEA)	3.76	13108	2022-11-25 09:24:19.911	0.028	0.291	0.971	0	0	0	16.782	-1.549	-27.801	0	0	0	0	0	0	0
WT111(DD045F3F1DEA)	3.76	13108	2022-11-25 09:24:19.911	0.028	0.291	0.971	0	0	0	16.782	-1.549	-27.801	0	0	0	0	0	0	0
WT111(DD045F3F1DEA)	3.76	13108	2022-11-25 09:24:19.911	0.028	0.296	0.975	0	0	0	16.782	-1.549	-27.801	0	0	0	0	0	0	0
WT111(DD045F3F1DEA)	3.76	13108	2022-11-25 09:24:19.911	0.028	0.296	0.975	0	0	0	16.782	-1.549	-27.801	0	0	0	0	0	0	0
WT111(DD045F3F1DEA)	3.76	13108	2022-11-25 09:24:19.911	0.028	0.296	0.975	0	0	0	16.782	-1.549	-27.801	0	0	0	0	0	0	0
WT111(DD045F3F1DEA)	3.76	13108	2022-11-25 09:24:19.911	0.028	0.296	0.975	0	0	0	16.782	-1.549	-27.801	0	0	0	0	0	0	0
WT111(DD045F3F1DEA)	3.76	13108	2022-11-25 09:24:19.911	0.027	0.292	0.975	0	0	0	16.782	-1.549	-27.801	0	0	0	0	0	0	0
WT111(DD045F3F1DEA)	3.76	13108	2022-11-25 09:24:19.973	0.027	0.292	0.975	0	0	0	16.782	-1.549	-27.801	0	0	0	0	0	0	0
WT111(DD045F3F1DEA)	3.76	13108	2022-11-25 09:24:19.973	0.027	0.292	0.975	0	0	0	16.782	-1.549	-27.801	0	0	0	0	0	0	0
WT111(DD045F3F1DEA)	3.76	13108	2022-11-25 09:24:19.973	0.027	0.292	0.975	0	0	0	16.782	-1.549	-27.801	0	0	0	0	0	0	0
WT111(DD045F3F1DEA)	3.76	13108	2022-11-25 09:24:19.973	0.027	0.295	0.973	0	0	0	16.782	-1.549	-27.801	0	0	0	0	0	0	0
WT111(DD045F3F1DEA)	3.76	13108	2022-11-25 09:24:19.973	0.027	0.295	0.973	0	0	0	16.782	-1.549	-27.801	0	0	0	0	0	0	0
WT111(DD045F3F1DEA)	3.76	13108	2022-11-25 09:24:19.973	0.027	0.295	0.973	0	0	0	16.782	-1.549	-27.801	0	0	0	0	0	0	0
WT111(DD045F3F1DEA)	3.76	13108	2022-11-25 09:24:19.973	0.027	0.295	0.973	0	0	0	16.782	-1.549	-27.801	0	0	0	0	0	0	0
WT111(DD045F3F1DEA)	3.76	13108	2022-11-25 09:24:19.973	0.027	0.294	0.971	0	0	0	16.782	-1.549	-27.801	0	0	0	0	0	0	0
WT111(DD045F3F1DEA)	3.76	13108	2022-11-25 09:24:20.004	0.027	0.294	0.971	0	0	0	16.782	-1.549	-27.801	0	0	0	0	0	0	0
WT111(DD045F3F1DEA)	3.76	13108	2022-11-25 09:24:20.004	0.027	0.294	0.971	0	0	0	16.782	-1.549	-27.801	0	0	0	0	0	0	0
WT111(DD045F3F1DEA)	3.76	13108	2022-11-25 09:24:20.004	0.027	0.294	0.971	0	0	0	16.782	-1.549	-27.801	0	0	0	0	0	0	0
WT111(DD045F3F1DEA)	3.76	13108	2022-11-25 09:24:20.004	0.027	0.293	0.976	0	0	0	16.782	-1.549	-27.801	0	0	0	0	0	0	0
WT111(DD045F3F1DEA)	3.76	13108	2022-11-25 09:24:20.004	0.027	0.293	0.976	0	0	0	16.782	-1.549	-27.801	0	0	0	0	0	0	0
WT111(DD045F3F1DEA)	3.76	13108	2022-11-25 09:24:20.004	0.027	0.293	0.976	0	0	0	16.782	-1.549	-27.801	0	0	0	0	0	0	0
WT111(DD045F3F1DEA)	3.76	13108	2022-11-25 09:24:20.004	0.027	0.293	0.976	0	0	0	16.787	-1.549	-27.801	0	0	0	0	0	0	0
WT111(DD045F3F1DEA)	3.76	13108	2022-11-25 09:24:20.004	0.028	0.294	0.976	0	0	0	16.787	-1.549	-27.801	0	0	0	0	0	0	0
WT111(DD045F3F1DEA)	3.76	13108	2022-11-25 09:24:20.035	0.028	0.294	0.976	0	0	0	16.787	-1.549	-27.801	0	0	0	0	0	0	0
WT111(DD045F3F1DEA)	3.76	13108	2022-11-25 09:24:20.035	0.028	0.294	0.976	0	0	0	16.787	-1.549	-27.801	0	0	0	0	0	0	0
WT111(DD045F3F1DEA)	3.76	13108	2022-11-25 09:24:20.035	0.028	0.294	0.976	0	0	0	16.787	-1.549	-27.801	0	0	0	0	0	0	0
WT111(DD045F3F1DEA)	3.76	13108	2022-11-25 09:24:20.035	0.026	0.295	0.973	0	0	0	16.787	-1.549	-27.801	0	0	0	0	0	0	0
WT111(DD045F3F1DEA)	3.76	13108	2022-11-25 09:24:20.035	0.026	0.295	0.973	0	0	0	16.787	-1.549	-27.801	0	0	0	0	0	0	0
WT111(DD045F3F1DEA)	3.76	13108	2022-11-25 09:24:20.035	0.026	0.295	0.973	0	0	0	16.787	-1.549	-27.801	0	0	0	0	0	0	0
WT111(DD045F3F1DEA)	3.76	13108	2022-11-25 09:24:20.035	0.026	0.295	0.973	0	0	0	16.787	-1.549	-27.801	0	0	0	0	0	0	0
WT111(DD045F3F1DEA)	3.76	13108	2022-11-25 09:24:20.035	0.028	0.291	0.974	0	0	0	16.787	-1.549	-27.801	0	0	0	0	0	0	0
WT111(DD045F3F1DEA)	3.76	13108	2022-11-25 09:24:20.067	0.028	0.291	0.974	0	0	0	16.787	-1.549	-27.801	0	0	0	0	0	0	0
WT111(DD045F3F1DEA)	3.76	13108	2022-11-25 09:24:20.067	0.028	0.291	0.974	0	0	0	16.787	-1.549	-27.801	0	0	0	0	0	0	0
WT111(DD045F3F1DEA)	3.76	13108	2022-11-25 09:24:20.067	0.028	0.291	0.974	0	0	0	16.787	-1.549	-27.801	0	0	0	0	0	0	0
WT111(DD045F3F1DEA)	3.76	13108	2022-11-25 09:24:20.067	0.007	0.174	0.867	6.653	-1.953	0.488	16.815	-1.56	-27.795	0	0	0	0	0	0	0
WT111(DD045F3F1DEA)	3.76	13108	2022-11-25 09:24:20.067	0.007	0.174	0.867	6.653	-1.953	0.488	16.848	-1.566	-27.79	0	0	0	0	0	0	0
WT111(DD045F3F1DEA)	3.76	13108	2022-11-25 09:24:20.067	0.007	0.174	0.867	6.653	-1.953	0.488	16.88	-1.577	-27.784	0	0	0	0	0	0	0
WT111(DD045F3F1DEA)	3.76	13108	2022-11-25 09:24:20.067	0.007	0.174	0.867	6.653	-1.953	0.488	16.908	-1.588	-27.784	0	0	0	0	0	0	0
WT111(DD045F3F1DEA)	3.76	13108	2022-11-25 09:24:20.067	0.046	0.414	1.148	-7.813	1.526	-0.61	16.87	-1.577	-27.779	0	0	0	0	0	0	0
WT111(DD045F3F1DEA)	3.76	13108	2022-11-25 09:24:20.098	0.046	0.414	1.148	-7.813	1.526	-0.61	16.826	-1.571	-27.773	0	0	0	0	0	0	0
WT111(DD045F3F1DEA)	3.76	13108	2022-11-25 09:24:20.098	0.046	0.414	1.148	-7.813	1.526	-0.61	16.787	-1.56	-27.768	0	0	0	0	0	0	0
WT111(DD045F3F1DEA)	3.76	13108	2022-11-25 09:24:20.098	0.022	0.315	0.948	0.977	0.061	0	16.793	-1.56	-27.762	0	0	0	0	0	0	0
WT111(DD045F3F1DEA)	3.76	13108	2022-11-25 09:24:20.098	0.022	0.315	0.948	0.977	0.061	0	16.798	-1.56	-27.757	0	0	0	0	0	0	0
WT111(DD045F3F1DEA)	3.76	13108	2022-11-25 09:24:20.098	0.022	0.315	0.948	0.977	0.061	0	16.804	-1.56	-27.751	0	0	0	0	0	0	0
WT111(DD045F3F1DEA)	3.76	13108	2022-11-25 09:24:20.098	0.022	0.315	0.948	0.977	0.061	0	16.809	-1.56	-27.74	0	0	0	0	0	0	0
WT111(DD045F3F1DEA)	3.76	13108	2022-11-25 09:24:20.098	0.022	0.246	0.959	0.549	0.122	-0.122	16.809	-1.56	-27.735	0	0	0	0	0	0	0
WT111(DD045F3F1DEA)	3.76	13108	2022-11-25 09:24:20.098	0.022	0.246	0.959	0.549	0.122	-0.122	16.815	-1.56	-27.729	0	0	0	0	0	0	0
WT111(DD045F3F1DEA)	3.76	13108	2022-11-25 09:24:20.208	0.022	0.246	0.959	0.549	0.122	-0.122	16.815	-1.555	-27.729	0	0	0	0	0	0	0
WT111(DD045F3F1DEA)	3.76	13108	2022-11-25 09:24:20.208	0.022	0.246	0.959	0.549	0.122	-0.122	16.815	-1.555	-27.724	0	0	0	0	0	0	0
WT111(DD045F3F1DEA)	3.76	13108	2022-11-25 09:24:20.208	0.033	0.326	0.991	0.183	-0.122	0.122	16.815	-1.555	-27.719	0	0	0	0	0	0	0
WT111(DD045F3F1DEA)	3.76	13108	2022-11-25 09:24:20.208	0.033	0.326	0.991	0.183	-0.122	0.122	16.815	-1.555	-27.708	0	0	0	0	0	0	0
WT111(DD045F3F1DEA)	3.76	13108	2022-11-25 09:24:20.208	0.033	0.326	0.991	0.183	-0.122	0.122	16.815	-1.555	-27.702	0	0	0	0	0	0	0
WT111(DD045F3F1DEA)	3.76	13108	2022-11-25 09:24:20.208	0.033	0.326	0.991	0.183	-0.122	0.122	16.815	-1.56	-27.697	0	0	0	0	0	0	0
WT111(DD045F3F1DEA)	3.76	13108	2022-11-25 09:24:20.208	0.023	0.275	0.961	-0.122	0	-0.061	16.815	-1.56	-27.691	0	0	0	0	0	0	0
WT111(DD045F3F1DEA)	3.76	13108	2022-11-25 09:24:20.208	0.023	0.275	0.961	-0.122	0	-0.061	16.815	-1.555	-27.686	0	0	0	0	0	0	0
WT111(DD045F3F1DEA)	3.76	13108	2022-11-25 09:24:20.239	0.023	0.275	0.961	-0.122	0	-0.061	16.815	-1.555	-27.68	0	0	0	0	0	0	0
WT111(DD045F3F1DEA)	3.76	13108	2022-11-25 09:24:20.239	0.023	0.275	0.961	-0.122	0	-0.061	16.815	-1.555	-27.675	0	0	0	0	0	0	0
WT111(DD045F3F1DEA)	3.76	13108	2022-11-25 09:24:20.239	0.027	0.305	0.978	0.061	0	0	16.815	-1.555	-27.669	0	0	0	0	0	0	0
WT111(DD045F3F1DEA)	3.76	13108	2022-11-25 09:24:20.239	0.027	0.305	0.978	0.061	0	0	16.815	-1.555	-27.664	0	0	0	0	0	0	0
WT111(DD045F3F1DEA)	3.76	13108	2022-11-25 09:24:20.239	0.027	0.305	0.978	0.061	0	0	16.815	-1.555	-27.658	0	0	0	0	0	0	0
WT111(DD045F3F1DEA)	3.76	13108	2022-11-25 09:24:20.239	0.027	0.305	0.978	0.061	0	0	16.815	-1.555	-27.653	0	0	0	0	0	0	0
WT111(DD045F3F1DEA)	3.76	13108	2022-11-25 09:24:20.239	0.029	0.291	0.975	-0.183	0	0	16.809	-1.555	-27.647	0	0	0	0	0	0	0
WT111(DD045F3F1DEA)	3.76	13108	2022-11-25 09:24:20.239	0.029	0.291	0.975	-0.183	0	0	16.809	-1.555	-27.642	0	0	0	0	0	0	0
WT111(DD045F3F1DEA)	3.76	13108	2022-11-25 09:24:20.270	0.029	0.291	0.975	-0.183	0	0	16.809	-1.555	-27.636	0	0	0	0	0	0	0
WT111(DD045F3F1DEA)	3.76	13108	2022-11-25 09:24:20.270	0.029	0.291	0.975	-0.183	0	0	16.809	-1.555	-27.631	0	0	0	0	0	0	0
WT111(DD045F3F1DEA)	3.76	13108	2022-11-25 09:24:20.270	0.026	0.286	0.967	0.122	0	0.061	16.809	-1.555	-27.625	0	0	0	0	0	0	0
WT111(DD045F3F1DEA)	3.76	13108	2022-11-25 09:24:20.270	0.026	0.286	0.967	0.122	0	0.061	16.809	-1.555	-27.62	0	0	0	0	0	0	0
WT111(DD045F3F1DEA)	3.76	13108	2022-11-25 09:24:20.270	0.026	0.286	0.967	0.122	0	0.061	16.809	-1.555	-27.614	0	0	0	0	0	0	0
WT111(DD045F3F1DEA)	3.76	13108	2022-11-25 09:24:20.270	0.026	0.286	0.967	0.122	0	0.061	16.809	-1.555	-27.609	0	0	0	0	0	0	0
WT111(DD045F3F1DEA)	3.76	13108	2022-11-25 09:24:20.270	0.028	0.308	0.98	-0.183	0.061	0	16.809	-1.555	-27.603	0	0	0	0	0	0	0
WT111(DD045F3F1DEA)	3.76	13108	2022-11-25 09:24:20.270	0.028	0.308	0.98	-0.183	0.061	0	16.809	-1.555	-27.598	0	0	0	0	0	0	0
WT111(DD045F3F1DEA)	3.76	13108	2022-11-25 09:24:20.270	0.028	0.308	0.98	-0.183	0.061	0	16.804	-1.555	-27.592	0	0	0	0	0	0	0
WT111(DD045F3F1DEA)	3.76	13108	2022-11-25 09:24:20.270	0.028	0.308	0.98	-0.183	0.061	0	16.804	-1.555	-27.587	0	0	0	0	0	0	0
WT111(DD045F3F1DEA)	3.76	13108	2022-11-25 09:24:20.270	0.026	0.282	0.969	0.244	0	0	16.809	-1.555	-27.581	0	0	0	0	0	0	0
WT111(DD045F3F1DEA)	3.76	13108	2022-11-25 09:24:20.270	0.026	0.282	0.969	0.244	0	0	16.809	-1.555	-27.576	0	0	0	0	0	0	0
WT111(DD045F3F1DEA)	3.76	13108	2022-11-25 09:24:20.270	0.026	0.282	0.969	0.244	0	0	16.809	-1.555	-27.57	0	0	0	0	0	0	0
WT111(DD045F3F1DEA)	3.76	13108	2022-11-25 09:24:20.270	0.026	0.282	0.969	0.244	0	0	16.809	-1.555	-27.565	0	0	0	0	0	0	0
WT111(DD045F3F1DEA)	3.76	13108	2022-11-25 09:24:20.270	0.029	0.292	0.975	-0.183	0	-0.061	16.809	-1.555	-27.559	0	0	0	0	0	0	0
WT111(DD045F3F1DEA)	3.76	13108	2022-11-25 09:24:20.270	0.029	0.292	0.975	-0.183	0	-0.061	16.809	-1.555	-27.554	0	0	0	0	0	0	0
WT111(DD045F3F1DEA)	3.76	13108	2022-11-25 09:24:20.301	0.029	0.292	0.975	-0.183	0	-0.061	16.804	-1.555	-27.548	0	0	0	0	0	0	0
WT111(DD045F3F1DEA)	3.76	13108	2022-11-25 09:24:20.301	0.029	0.292	0.975	-0.183	0	-0.061	16.804	-1.555	-27.543	0	0	0	0	0	0	0
WT111(DD045F3F1DEA)	3.76	13108	2022-11-25 09:24:20.301	0.026	0.301	0.974	0.122	0	0	16.804	-1.555	-27.537	0	0	0	0	0	0	0
WT111(DD045F3F1DEA)	3.76	13108	2022-11-25 09:24:20.301	0.026	0.301	0.974	0.122	0	0	16.804	-1.555	-27.532	0	0	0	0	0	0	0
WT111(DD045F3F1DEA)	3.76	13108	2022-11-25 09:24:20.301	0.026	0.301	0.974	0.122	0	0	16.809	-1.555	-27.526	0	0	0	0	0	0	0
WT111(DD045F3F1DEA)	3.76	13108	2022-11-25 09:24:20.301	0.026	0.301	0.974	0.122	0	0	16.809	-1.555	-27.521	0	0	0	0	0	0	0
WT111(DD045F3F1DEA)	3.76	13108	2022-11-25 09:24:20.301	0.027	0.286	0.97	0	0	0	16.809	-1.555	-27.515	0	0	0	0	0	0	0
WT111(DD045F3F1DEA)	3.76	13108	2022-11-25 09:24:20.301	0.027	0.286	0.97	0	0	0	16.809	-1.555	-27.51	0	0	0	0	0	0	0
WT111(DD045F3F1DEA)	3.76	13108	2022-11-25 09:24:20.332	0.027	0.286	0.97	0	0	0	16.809	-1.555	-27.504	0	0	0	0	0	0	0
WT111(DD045F3F1DEA)	3.76	13108	2022-11-25 09:24:20.332	0.027	0.286	0.97	0	0	0	16.809	-1.555	-27.499	0	0	0	0	0	0	0
WT111(DD045F3F1DEA)	3.76	13108	2022-11-25 09:24:20.332	0.028	0.3	0.979	0	0	0	16.804	-1.555	-27.499	0	0	0	0	0	0	0
WT111(DD045F3F1DEA)	3.76	13108	2022-11-25 09:24:20.332	0.028	0.3	0.979	0	0	0	16.804	-1.555	-27.493	0	0	0	0	0	0	0
WT111(DD045F3F1DEA)	3.76	13108	2022-11-25 09:24:20.332	0.028	0.3	0.979	0	0	0	16.804	-1.555	-27.488	0	0	0	0	0	0	0
WT111(DD045F3F1DEA)	3.76	13108	2022-11-25 09:24:20.332	0.028	0.3	0.979	0	0	0	16.804	-1.555	-27.482	0	0	0	0	0	0	0
WT111(DD045F3F1DEA)	3.76	13108	2022-11-25 09:24:20.332	0.026	0.292	0.973	0	0	0	16.804	-1.555	-27.477	0	0	0	0	0	0	0
WT111(DD045F3F1DEA)	3.76	13108	2022-11-25 09:24:20.332	0.026	0.292	0.973	0	0	0	16.804	-1.555	-27.471	0	0	0	0	0	0	0
WT111(DD045F3F1DEA)	3.76	13108	2022-11-25 09:24:20.395	0.026	0.292	0.973	0	0	0	16.804	-1.555	-27.466	0	0	0	0	0	0	0
WT111(DD045F3F1DEA)	3.76	13108	2022-11-25 09:24:20.395	0.026	0.292	0.973	0	0	0	16.804	-1.555	-27.46	0	0	0	0	0	0	0
WT111(DD045F3F1DEA)	3.76	13108	2022-11-25 09:24:20.395	0.027	0.294	0.972	0	0	0	16.804	-1.555	-27.455	0	0	0	0	0	0	0
WT111(DD045F3F1DEA)	3.76	13108	2022-11-25 09:24:20.395	0.027	0.294	0.972	0	0	0	16.804	-1.555	-27.449	0	0	0	0	0	0	0
WT111(DD045F3F1DEA)	3.76	13108	2022-11-25 09:24:20.395	0.027	0.294	0.972	0	0	0	16.804	-1.555	-27.444	0	0	0	0	0	0	0
WT111(DD045F3F1DEA)	3.76	13108	2022-11-25 09:24:20.395	0.027	0.294	0.972	0	0	0	16.804	-1.555	-27.438	0	0	0	0	0	0	0
WT111(DD045F3F1DEA)	3.76	13108	2022-11-25 09:24:20.395	0.026	0.296	0.974	0	0	-0.061	16.804	-1.549	-27.433	0	0	0	0	0	0	0
WT111(DD045F3F1DEA)	3.76	13108	2022-11-25 09:24:20.395	0.026	0.296	0.974	0	0	-0.061	16.804	-1.549	-27.427	0	0	0	0	0	0	0
WT111(DD045F3F1DEA)	3.76	13108	2022-11-25 09:24:20.426	0.026	0.296	0.974	0	0	-0.061	16.804	-1.549	-27.427	0	0	0	0	0	0	0
WT111(DD045F3F1DEA)	3.76	13108	2022-11-25 09:24:20.426	0.026	0.296	0.974	0	0	-0.061	16.804	-1.549	-27.422	0	0	0	0	0	0	0
WT111(DD045F3F1DEA)	3.76	13108	2022-11-25 09:24:20.426	0.027	0.292	0.973	0	0	0	16.804	-1.549	-27.416	0	0	0	0	0	0	0
WT111(DD045F3F1DEA)	3.76	13108	2022-11-25 09:24:20.426	0.027	0.292	0.973	0	0	0	16.804	-1.549	-27.411	0	0	0	0	0	0	0
WT111(DD045F3F1DEA)	3.76	13108	2022-11-25 09:24:20.426	0.027	0.292	0.973	0	0	0	16.804	-1.549	-27.405	0	0	0	0	0	0	0
WT111(DD045F3F1DEA)	3.76	13108	2022-11-25 09:24:20.426	0.027	0.292	0.973	0	0	0	16.804	-1.549	-27.4	0	0	0	0	0	0	0
WT111(DD045F3F1DEA)	3.76	13108	2022-11-25 09:24:20.426	0.027	0.294	0.974	0.061	0	0	16.804	-1.549	-27.394	0	0	0	0	0	0	0
WT111(DD045F3F1DEA)	3.76	13108	2022-11-25 09:24:20.426	0.027	0.294	0.974	0.061	0	0	16.804	-1.549	-27.389	0	0	0	0	0	0	0
WT111(DD045F3F1DEA)	3.76	13108	2022-11-25 09:24:20.457	0.027	0.294	0.974	0.061	0	0	16.804	-1.549	-27.383	0	0	0	0	0	0	0
WT111(DD045F3F1DEA)	3.76	13108	2022-11-25 09:24:20.457	0.027	0.294	0.974	0.061	0	0	16.804	-1.549	-27.378	0	0	0	0	0	0	0
WT111(DD045F3F1DEA)	3.76	13108	2022-11-25 09:24:20.457	0.027	0.292	0.969	0	0	0.061	16.804	-1.549	-27.372	0	0	0	0	0	0	0
WT111(DD045F3F1DEA)	3.76	13108	2022-11-25 09:24:20.457	0.027	0.292	0.969	0	0	0.061	16.804	-1.549	-27.367	0	0	0	0	0	0	0
WT111(DD045F3F1DEA)	3.76	13108	2022-11-25 09:24:20.457	0.027	0.292	0.969	0	0	0.061	16.804	-1.549	-27.361	0	0	0	0	0	0	0
WT111(DD045F3F1DEA)	3.76	13108	2022-11-25 09:24:20.457	0.027	0.292	0.969	0	0	0.061	16.804	-1.549	-27.356	0	0	0	0	0	0	0
WT111(DD045F3F1DEA)	3.76	13108	2022-11-25 09:24:20.457	0.028	0.291	0.976	0	0.061	0	16.804	-1.549	-27.35	0	0	0	0	0	0	0
WT111(DD045F3F1DEA)	3.76	13108	2022-11-25 09:24:20.457	0.028	0.291	0.976	0	0.061	0	16.804	-1.549	-27.345	0	0	0	0	0	0	0
WT111(DD045F3F1DEA)	3.76	13108	2022-11-25 09:24:20.504	0.028	0.291	0.976	0	0.061	0	16.804	-1.549	-27.339	0	0	0	0	0	0	0
WT111(DD045F3F1DEA)	3.76	13108	2022-11-25 09:24:20.520	0.028	0.291	0.976	0	0.061	0	16.804	-1.549	-27.334	0	0	0	0	0	0	0
WT111(DD045F3F1DEA)	3.76	13108	2022-11-25 09:24:20.520	0.028	0.3	0.975	0	0	0	16.804	-1.549	-27.328	0	0	0	0	0	0	0
WT111(DD045F3F1DEA)	3.76	13108	2022-11-25 09:24:20.520	0.028	0.3	0.975	0	0	0	16.804	-1.549	-27.323	0	0	0	0	0	0	0
WT111(DD045F3F1DEA)	3.76	13108	2022-11-25 09:24:20.520	0.028	0.3	0.975	0	0	0	16.804	-1.549	-27.323	0	0	0	0	0	0	0
WT111(DD045F3F1DEA)	3.76	13108	2022-11-25 09:24:20.520	0.028	0.3	0.975	0	0	0	16.804	-1.549	-27.318	0	0	0	0	0	0	0
WT111(DD045F3F1DEA)	3.76	13108	2022-11-25 09:24:20.520	0.026	0.285	0.969	0	0	0	16.804	-1.549	-27.312	0	0	0	0	0	0	0
WT111(DD045F3F1DEA)	3.76	13108	2022-11-25 09:24:20.520	0.026	0.285	0.969	0	0	0	16.804	-1.549	-27.307	0	0	0	0	0	0	0
WT111(DD045F3F1DEA)	3.76	13108	2022-11-25 09:24:20.536	0.026	0.285	0.969	0	0	0	16.804	-1.549	-27.301	0	0	0	0	0	0	0
WT111(DD045F3F1DEA)	3.76	13108	2022-11-25 09:24:20.536	0.026	0.285	0.969	0	0	0	16.804	-1.549	-27.296	0	0	0	0	0	0	0
WT111(DD045F3F1DEA)	3.76	13108	2022-11-25 09:24:20.536	0.027	0.298	0.974	-0.061	0	0	16.804	-1.549	-27.29	0	0	0	0	0	0	0
WT111(DD045F3F1DEA)	3.76	13108	2022-11-25 09:24:20.536	0.027	0.298	0.974	-0.061	0	0	16.804	-1.549	-27.285	0	0	0	0	0	0	0
WT111(DD045F3F1DEA)	3.76	13108	2022-11-25 09:24:20.536	0.027	0.298	0.974	-0.061	0	0	16.804	-1.549	-27.279	0	0	0	0	0	0	0
WT111(DD045F3F1DEA)	3.76	13108	2022-11-25 09:24:20.536	0.027	0.298	0.974	-0.061	0	0	16.804	-1.549	-27.274	0	0	0	0	0	0	0
WT111(DD045F3F1DEA)	3.76	13108	2022-11-25 09:24:20.536	0.027	0.298	0.975	0	0	0	16.804	-1.549	-27.268	0	0	0	0	0	0	0
WT111(DD045F3F1DEA)	3.76	13108	2022-11-25 09:24:20.536	0.027	0.298	0.975	0	0	0	16.804	-1.549	-27.263	0	0	0	0	0	0	0
WT111(DD045F3F1DEA)	3.76	13108	2022-11-25 09:24:20.567	0.027	0.298	0.975	0	0	0	16.804	-1.549	-27.257	0	0	0	0	0	0	0
WT111(DD045F3F1DEA)	3.76	13108	2022-11-25 09:24:20.567	0.027	0.298	0.975	0	0	0	16.804	-1.549	-27.252	0	0	0	0	0	0	0
WT111(DD045F3F1DEA)	3.76	13108	2022-11-25 09:24:20.567	0.027	0.287	0.97	0.061	0	0	16.804	-1.549	-27.252	0	0	0	0	0	0	0

## Sheet: 6Hz
设备名称	电压	版本	片上时间	加速度X(g)	加速度Y(g)	加速度Z(g)	角速度X(°/s)	角速度Y(°/s)	角速度Z(°/s)	角度X(°)	角度Y(°)	角度Z(°)	磁场X	磁场Y	磁场Z	四元数0	四元数1	四元数2	四元数3	状态
WT111(DD045F3F1DEA)	3.77	13108	2022-11-25 09:20:33.898	0.027	0.292	0.974	0	0	0	16.628	-1.505	-24.296	0	0	0	0	0	0	0
WT111(DD045F3F1DEA)	3.77	13108	2022-11-25 09:20:33.898	0.027	0.292	0.974	0	0	0	16.628	-1.505	-24.296	0	0	0	0	0	0	0
WT111(DD045F3F1DEA)	3.77	13108	2022-11-25 09:20:33.898	0.027	0.292	0.974	0	0	0	16.628	-1.505	-24.296	0	0	0	0	0	0	0
WT111(DD045F3F1DEA)	3.77	13108	2022-11-25 09:20:33.898	0.026	0.292	0.973	0.061	0	0	16.628	-1.505	-24.296	0	0	0	0	0	0	0
WT111(DD045F3F1DEA)	3.77	13108	2022-11-25 09:20:33.929	0.026	0.292	0.973	0.061	0	0	16.628	-1.505	-24.296	0	0	0	0	0	0	0
WT111(DD045F3F1DEA)	3.77	13108	2022-11-25 09:20:33.929	0.026	0.292	0.973	0.061	0	0	16.628	-1.505	-24.296	0	0	0	0	0	0	0
WT111(DD045F3F1DEA)	3.77	13108	2022-11-25 09:20:33.929	0.026	0.292	0.973	0.061	0	0	16.628	-1.505	-24.296	0	0	0	0	0	0	0
WT111(DD045F3F1DEA)	3.77	13108	2022-11-25 09:20:33.929	0.026	0.292	0.976	0	0	0	16.628	-1.505	-24.296	0	0	0	0	0	0	0
WT111(DD045F3F1DEA)	3.77	13108	2022-11-25 09:20:33.929	0.026	0.292	0.976	0	0	0	16.628	-1.505	-24.296	0	0	0	0	0	0	0
WT111(DD045F3F1DEA)	3.77	13108	2022-11-25 09:20:33.929	0.026	0.292	0.976	0	0	0	16.628	-1.505	-24.296	0	0	0	0	0	0	0
WT111(DD045F3F1DEA)	3.77	13108	2022-11-25 09:20:33.929	0.026	0.292	0.976	0	0	0	16.628	-1.505	-24.296	0	0	0	0	0	0	0
WT111(DD045F3F1DEA)	3.77	13108	2022-11-25 09:20:33.929	0.027	0.291	0.974	-0.061	0	0	16.628	-1.505	-24.296	0	0	0	0	0	0	0
WT111(DD045F3F1DEA)	3.77	13108	2022-11-25 09:20:33.945	0.027	0.291	0.974	-0.061	0	0	16.628	-1.505	-24.296	0	0	0	0	0	0	0
WT111(DD045F3F1DEA)	3.77	13108	2022-11-25 09:20:33.945	0.027	0.291	0.974	-0.061	0	0	16.628	-1.505	-24.296	0	0	0	0	0	0	0
WT111(DD045F3F1DEA)	3.77	13108	2022-11-25 09:20:33.945	0.027	0.291	0.974	-0.061	0	0	16.628	-1.505	-24.296	0	0	0	0	0	0	0
WT111(DD045F3F1DEA)	3.77	13108	2022-11-25 09:20:33.945	0.026	0.291	0.973	-0.122	0.061	0	16.628	-1.505	-24.296	0	0	0	0	0	0	0
WT111(DD045F3F1DEA)	3.77	13108	2022-11-25 09:20:33.945	0.026	0.291	0.973	-0.122	0.061	0	16.628	-1.505	-24.296	0	0	0	0	0	0	0
WT111(DD045F3F1DEA)	3.77	13108	2022-11-25 09:20:33.945	0.026	0.291	0.973	-0.122	0.061	0	16.628	-1.505	-24.296	0	0	0	0	0	0	0
WT111(DD045F3F1DEA)	3.77	13108	2022-11-25 09:20:33.945	0.026	0.291	0.973	-0.122	0.061	0	16.628	-1.505	-24.296	0	0	0	0	0	0	0
WT111(DD045F3F1DEA)	3.77	13108	2022-11-25 09:20:33.945	0.027	0.29	0.976	0	0.061	0	16.628	-1.505	-24.296	0	0	0	0	0	0	0
WT111(DD045F3F1DEA)	3.77	13108	2022-11-25 09:20:34.039	0.027	0.29	0.976	0	0.061	0	16.628	-1.505	-24.296	0	0	0	0	0	0	0
WT111(DD045F3F1DEA)	3.77	13108	2022-11-25 09:20:34.039	0.027	0.29	0.976	0	0.061	0	16.628	-1.505	-24.296	0	0	0	0	0	0	0
WT111(DD045F3F1DEA)	3.77	13108	2022-11-25 09:20:34.039	0.027	0.29	0.976	0	0.061	0	16.628	-1.505	-24.296	0	0	0	0	0	0	0
WT111(DD045F3F1DEA)	3.77	13108	2022-11-25 09:20:34.039	0.027	0.294	0.975	0.061	0	0	16.628	-1.505	-24.296	0	0	0	0	0	0	0
WT111(DD045F3F1DEA)	3.77	13108	2022-11-25 09:20:34.039	0.027	0.294	0.975	0.061	0	0	16.628	-1.505	-24.296	0	0	0	0	0	0	0
WT111(DD045F3F1DEA)	3.77	13108	2022-11-25 09:20:34.039	0.027	0.294	0.975	0.061	0	0	16.628	-1.505	-24.296	0	0	0	0	0	0	0
WT111(DD045F3F1DEA)	3.77	13108	2022-11-25 09:20:34.039	0.027	0.294	0.975	0.061	0	0	16.628	-1.505	-24.296	0	0	0	0	0	0	0
WT111(DD045F3F1DEA)	3.77	13108	2022-11-25 09:20:34.039	0.026	0.289	0.971	-0.061	0	0	16.628	-1.505	-24.296	0	0	0	0	0	0	0
WT111(DD045F3F1DEA)	3.77	13108	2022-11-25 09:20:34.070	0.026	0.289	0.971	-0.061	0	0	16.628	-1.505	-24.296	0	0	0	0	0	0	0
WT111(DD045F3F1DEA)	3.77	13108	2022-11-25 09:20:34.070	0.026	0.289	0.971	-0.061	0	0	16.628	-1.505	-24.296	0	0	0	0	0	0	0
WT111(DD045F3F1DEA)	3.77	13108	2022-11-25 09:20:34.070	0.026	0.289	0.971	-0.061	0	0	16.628	-1.505	-24.296	0	0	0	0	0	0	0
WT111(DD045F3F1DEA)	3.77	13108	2022-11-25 09:20:34.070	0.026	0.291	0.974	0.061	0	0	16.628	-1.505	-24.296	0	0	0	0	0	0	0
WT111(DD045F3F1DEA)	3.77	13108	2022-11-25 09:20:34.070	0.026	0.291	0.974	0.061	0	0	16.628	-1.505	-24.296	0	0	0	0	0	0	0
WT111(DD045F3F1DEA)	3.77	13108	2022-11-25 09:20:34.070	0.026	0.291	0.974	0.061	0	0	16.628	-1.505	-24.296	0	0	0	0	0	0	0
WT111(DD045F3F1DEA)	3.77	13108	2022-11-25 09:20:34.070	0.026	0.291	0.974	0.061	0	0	16.628	-1.505	-24.296	0	0	0	0	0	0	0
WT111(DD045F3F1DEA)	3.77	13108	2022-11-25 09:20:34.070	0.027	0.297	0.978	0	0	0	16.628	-1.505	-24.296	0	0	0	0	0	0	0
WT111(DD045F3F1DEA)	3.77	13108	2022-11-25 09:20:34.101	0.027	0.297	0.978	0	0	0	16.628	-1.505	-24.296	0	0	0	0	0	0	0
WT111(DD045F3F1DEA)	3.77	13108	2022-11-25 09:20:34.101	0.027	0.297	0.978	0	0	0	16.628	-1.505	-24.296	0	0	0	0	0	0	0
WT111(DD045F3F1DEA)	3.77	13108	2022-11-25 09:20:34.101	0.027	0.297	0.978	0	0	0	16.628	-1.505	-24.296	0	0	0	0	0	0	0
WT111(DD045F3F1DEA)	3.77	13108	2022-11-25 09:20:34.101	0.026	0.286	0.972	0	0	0	16.628	-1.505	-24.296	0	0	0	0	0	0	0
WT111(DD045F3F1DEA)	3.77	13108	2022-11-25 09:20:34.101	0.026	0.286	0.972	0	0	0	16.628	-1.505	-24.296	0	0	0	0	0	0	0
WT111(DD045F3F1DEA)	3.77	13108	2022-11-25 09:20:34.101	0.026	0.286	0.972	0	0	0	16.628	-1.505	-24.296	0	0	0	0	0	0	0
WT111(DD045F3F1DEA)	3.77	13108	2022-11-25 09:20:34.101	0.026	0.286	0.972	0	0	0	16.628	-1.505	-24.296	0	0	0	0	0	0	0
WT111(DD045F3F1DEA)	3.77	13108	2022-11-25 09:20:34.101	0.026	0.29	0.973	0	0	0	16.628	-1.505	-24.296	0	0	0	0	0	0	0
WT111(DD045F3F1DEA)	3.77	13108	2022-11-25 09:20:34.132	0.026	0.29	0.973	0	0	0	16.628	-1.505	-24.296	0	0	0	0	0	0	0
WT111(DD045F3F1DEA)	3.77	13108	2022-11-25 09:20:34.132	0.026	0.29	0.973	0	0	0	16.628	-1.505	-24.296	0	0	0	0	0	0	0
WT111(DD045F3F1DEA)	3.77	13108	2022-11-25 09:20:34.132	0.026	0.29	0.973	0	0	0	16.628	-1.505	-24.296	0	0	0	0	0	0	0
WT111(DD045F3F1DEA)	3.77	13108	2022-11-25 09:20:34.132	0.028	0.297	0.978	0	0	0	16.628	-1.505	-24.296	0	0	0	0	0	0	0
WT111(DD045F3F1DEA)	3.77	13108	2022-11-25 09:20:34.132	0.028	0.297	0.978	0	0	0	16.628	-1.505	-24.296	0	0	0	0	0	0	0
WT111(DD045F3F1DEA)	3.77	13108	2022-11-25 09:20:34.132	0.028	0.297	0.978	0	0	0	16.628	-1.505	-24.296	0	0	0	0	0	0	0
WT111(DD045F3F1DEA)	3.77	13108	2022-11-25 09:20:34.132	0.028	0.297	0.978	0	0	0	16.628	-1.505	-24.296	0	0	0	0	0	0	0
WT111(DD045F3F1DEA)	3.77	13108	2022-11-25 09:20:34.132	0.028	0.285	0.974	0.244	0	0	16.633	-1.505	-24.296	0	0	0	0	0	0	0
WT111(DD045F3F1DEA)	3.77	13108	2022-11-25 09:20:34.164	0.028	0.285	0.974	0.244	0	0	16.633	-1.505	-24.296	0	0	0	0	0	0	0
WT111(DD045F3F1DEA)	3.77	13108	2022-11-25 09:20:34.164	0.028	0.285	0.974	0.244	0	0	16.633	-1.505	-24.296	0	0	0	0	0	0	0
WT111(DD045F3F1DEA)	3.77	13108	2022-11-25 09:20:34.164	0.028	0.285	0.974	0.244	0	0	16.633	-1.505	-24.296	0	0	0	0	0	0	0
WT111(DD045F3F1DEA)	3.77	13108	2022-11-25 09:20:34.164	0.027	0.293	0.972	-0.061	0	0	16.633	-1.505	-24.296	0	0	0	0	0	0	0
WT111(DD045F3F1DEA)	3.77	13108	2022-11-25 09:20:34.164	0.027	0.293	0.972	-0.061	0	0	16.633	-1.505	-24.296	0	0	0	0	0	0	0
WT111(DD045F3F1DEA)	3.77	13108	2022-11-25 09:20:34.164	0.027	0.293	0.972	-0.061	0	0	16.633	-1.505	-24.296	0	0	0	0	0	0	0
WT111(DD045F3F1DEA)	3.77	13108	2022-11-25 09:20:34.164	0.027	0.293	0.972	-0.061	0	0	16.633	-1.505	-24.296	0	0	0	0	0	0	0
WT111(DD045F3F1DEA)	3.77	13108	2022-11-25 09:20:34.164	0.027	0.289	0.975	0	0	0	16.633	-1.505	-24.296	0	0	0	0	0	0	0
WT111(DD045F3F1DEA)	3.77	13108	2022-11-25 09:20:34.226	0.027	0.289	0.975	0	0	0	16.633	-1.505	-24.296	0	0	0	0	0	0	0
WT111(DD045F3F1DEA)	3.77	13108	2022-11-25 09:20:34.226	0.027	0.289	0.975	0	0	0	16.633	-1.505	-24.296	0	0	0	0	0	0	0
WT111(DD045F3F1DEA)	3.77	13108	2022-11-25 09:20:34.226	0.027	0.289	0.975	0	0	0	16.633	-1.505	-24.296	0	0	0	0	0	0	0
WT111(DD045F3F1DEA)	3.77	13108	2022-11-25 09:20:34.226	0.027	0.291	0.976	0.061	0	0	16.633	-1.505	-24.296	0	0	0	0	0	0	0
WT111(DD045F3F1DEA)	3.77	13108	2022-11-25 09:20:34.226	0.027	0.291	0.976	0.061	0	0	16.633	-1.505	-24.296	0	0	0	0	0	0	0
WT111(DD045F3F1DEA)	3.77	13108	2022-11-25 09:20:34.226	0.027	0.291	0.976	0.061	0	0	16.633	-1.505	-24.296	0	0	0	0	0	0	0
WT111(DD045F3F1DEA)	3.77	13108	2022-11-25 09:20:34.226	0.027	0.291	0.976	0.061	0	0	16.633	-1.505	-24.296	0	0	0	0	0	0	0
WT111(DD045F3F1DEA)	3.77	13108	2022-11-25 09:20:34.226	0.026	0.287	0.968	-0.183	0	0	16.633	-1.505	-24.296	0	0	0	0	0	0	0
WT111(DD045F3F1DEA)	3.77	13108	2022-11-25 09:20:34.257	0.026	0.287	0.968	-0.183	0	0	16.633	-1.505	-24.296	0	0	0	0	0	0	0
WT111(DD045F3F1DEA)	3.77	13108	2022-11-25 09:20:34.257	0.026	0.287	0.968	-0.183	0	0	16.633	-1.505	-24.296	0	0	0	0	0	0	0
WT111(DD045F3F1DEA)	3.77	13108	2022-11-25 09:20:34.257	0.026	0.287	0.968	-0.183	0	0	16.628	-1.505	-24.296	0	0	0	0	0	0	0
WT111(DD045F3F1DEA)	3.77	13108	2022-11-25 09:20:34.257	0.028	0.292	0.977	0	0.061	0	16.628	-1.505	-24.296	0	0	0	0	0	0	0
WT111(DD045F3F1DEA)	3.77	13108	2022-11-25 09:20:34.257	0.028	0.292	0.977	0	0.061	0	16.628	-1.505	-24.296	0	0	0	0	0	0	0
WT111(DD045F3F1DEA)	3.77	13108	2022-11-25 09:20:34.257	0.028	0.292	0.977	0	0.061	0	16.628	-1.505	-24.296	0	0	0	0	0	0	0
WT111(DD045F3F1DEA)	3.77	13108	2022-11-25 09:20:34.257	0.028	0.292	0.977	0	0.061	0	16.628	-1.505	-24.296	0	0	0	0	0	0	0
WT111(DD045F3F1DEA)	3.77	13108	2022-11-25 09:20:34.257	0.028	0.3	0.978	0	0	0	16.628	-1.505	-24.296	0	0	0	0	0	0	0
WT111(DD045F3F1DEA)	3.77	13108	2022-11-25 09:20:34.273	0.028	0.3	0.978	0	0	0	16.628	-1.505	-24.296	0	0	0	0	0	0	0
WT111(DD045F3F1DEA)	3.77	13108	2022-11-25 09:20:34.273	0.028	0.3	0.978	0	0	0	16.628	-1.505	-24.296	0	0	0	0	0	0	0
WT111(DD045F3F1DEA)	3.77	13108	2022-11-25 09:20:34.273	0.028	0.3	0.978	0	0	0	16.628	-1.505	-24.296	0	0	0	0	0	0	0
WT111(DD045F3F1DEA)	3.77	13108	2022-11-25 09:20:34.273	0.026	0.28	0.969	0	0	0	16.628	-1.505	-24.296	0	0	0	0	0	0	0
WT111(DD045F3F1DEA)	3.77	13108	2022-11-25 09:20:34.273	0.026	0.28	0.969	0	0	0	16.628	-1.505	-24.296	0	0	0	0	0	0	0
WT111(DD045F3F1DEA)	3.77	13108	2022-11-25 09:20:34.273	0.026	0.28	0.969	0	0	0	16.628	-1.505	-24.296	0	0	0	0	0	0	0
WT111(DD045F3F1DEA)	3.77	13108	2022-11-25 09:20:34.273	0.026	0.28	0.969	0	0	0	16.628	-1.505	-24.296	0	0	0	0	0	0	0
WT111(DD045F3F1DEA)	3.77	13108	2022-11-25 09:20:34.273	0.027	0.301	0.977	0	0	0	16.628	-1.505	-24.296	0	0	0	0	0	0	0
WT111(DD045F3F1DEA)	3.77	13108	2022-11-25 09:20:34.335	0.027	0.301	0.977	0	0	0	16.628	-1.505	-24.296	0	0	0	0	0	0	0
WT111(DD045F3F1DEA)	3.77	13108	2022-11-25 09:20:34.335	0.027	0.301	0.977	0	0	0	16.628	-1.505	-24.296	0	0	0	0	0	0	0
WT111(DD045F3F1DEA)	3.77	13108	2022-11-25 09:20:34.335	0.027	0.301	0.977	0	0	0	16.628	-1.505	-24.296	0	0	0	0	0	0	0
WT111(DD045F3F1DEA)	3.77	13108	2022-11-25 09:20:34.335	0.026	0.282	0.973	0.061	0	0	16.633	-1.505	-24.296	0	0	0	0	0	0	0
WT111(DD045F3F1DEA)	3.77	13108	2022-11-25 09:20:34.335	0.026	0.282	0.973	0.061	0	0	16.633	-1.505	-24.296	0	0	0	0	0	0	0
WT111(DD045F3F1DEA)	3.77	13108	2022-11-25 09:20:34.335	0.026	0.282	0.973	0.061	0	0	16.633	-1.505	-24.296	0	0	0	0	0	0	0
WT111(DD045F3F1DEA)	3.77	13108	2022-11-25 09:20:34.335	0.026	0.282	0.973	0.061	0	0	16.633	-1.505	-24.296	0	0	0	0	0	0	0
WT111(DD045F3F1DEA)	3.77	13108	2022-11-25 09:20:34.335	0.027	0.298	0.978	0.061	0	0	16.633	-1.505	-24.296	0	0	0	0	0	0	0
WT111(DD045F3F1DEA)	3.77	13108	2022-11-25 09:20:34.367	0.027	0.298	0.978	0.061	0	0	16.633	-1.505	-24.296	0	0	0	0	0	0	0
WT111(DD045F3F1DEA)	3.77	13108	2022-11-25 09:20:34.367	0.027	0.298	0.978	0.061	0	0	16.633	-1.505	-24.296	0	0	0	0	0	0	0
WT111(DD045F3F1DEA)	3.77	13108	2022-11-25 09:20:34.367	0.027	0.298	0.978	0.061	0	0	16.633	-1.505	-24.296	0	0	0	0	0	0	0
WT111(DD045F3F1DEA)	3.77	13108	2022-11-25 09:20:34.367	0.012	0.14	0.774	-2.441	-0.061	0	16.622	-1.505	-24.307	0	0	0	0	0	0	0
WT111(DD045F3F1DEA)	3.77	13108	2022-11-25 09:20:34.367	0.012	0.14	0.774	-2.441	-0.061	0	16.606	-1.505	-24.324	0	0	0	0	0	0	0
WT111(DD045F3F1DEA)	3.77	13108	2022-11-25 09:20:34.367	0.012	0.14	0.774	-2.441	-0.061	0	16.595	-1.505	-24.335	0	0	0	0	0	0	0
WT111(DD045F3F1DEA)	3.77	13108	2022-11-25 09:20:34.367	0.012	0.14	0.774	-2.441	-0.061	0	16.578	-1.505	-24.351	0	0	0	0	0	0	0
WT111(DD045F3F1DEA)	3.77	13108	2022-11-25 09:20:34.367	0.057	0.551	1.315	3.052	-1.099	0	16.589	-1.511	-24.362	0	0	0	0	0	0	0
WT111(DD045F3F1DEA)	3.77	13108	2022-11-25 09:20:34.429	0.114	1.103	2.63	3.052	-1.099	0	16.606	-1.516	-24.373	0	0	0	0	0	0	0
WT111(DD045F3F1DEA)	3.77	13108	2022-11-25 09:20:34.429	0.229	2.206	5.261	3.052	-1.099	0	16.628	-1.522	-24.384	0	0	0	0	0	0	0
WT111(DD045F3F1DEA)	3.77	13108	2022-11-25 09:20:34.429	0.011	0.174	0.828	-0.305	0.977	0	16.633	-1.516	-24.39	0	0	0	0	0	0	0
WT111(DD045F3F1DEA)	3.77	13108	2022-11-25 09:20:34.429	0.011	0.174	0.828	-0.305	0.977	0	16.633	-1.516	-24.401	0	0	0	0	0	0	0
WT111(DD045F3F1DEA)	3.77	13108	2022-11-25 09:20:34.429	0.011	0.174	0.828	-0.305	0.977	0	16.633	-1.511	-24.406	0	0	0	0	0	0	0
WT111(DD045F3F1DEA)	3.77	13108	2022-11-25 09:20:34.429	0.011	0.174	0.828	-0.305	0.977	0	16.633	-1.505	-24.412	0	0	0	0	0	0	0
WT111(DD045F3F1DEA)	3.77	13108	2022-11-25 09:20:34.429	0.027	0.281	0.988	-0.977	0	0	16.633	-1.505	-24.423	0	0	0	0	0	0	0
WT111(DD045F3F1DEA)	3.77	13108	2022-11-25 09:20:34.429	0.027	0.281	0.988	-0.977	0	0	16.628	-1.505	-24.434	0	0	0	0	0	0	0
WT111(DD045F3F1DEA)	3.77	13108	2022-11-25 09:20:34.460	0.027	0.281	0.988	-0.977	0	0	16.628	-1.505	-24.445	0	0	0	0	0	0	0
WT111(DD045F3F1DEA)	3.77	13108	2022-11-25 09:20:34.460	0.027	0.281	0.988	-0.977	0	0	16.622	-1.505	-24.45	0	0	0	0	0	0	0
WT111(DD045F3F1DEA)	3.77	13108	2022-11-25 09:20:34.460	0.024	0.296	0.949	1.221	-0.183	0	16.633	-1.511	-24.461	0	0	0	0	0	0	0
WT111(DD045F3F1DEA)	3.77	13108	2022-11-25 09:20:34.460	0.024	0.296	0.949	1.221	-0.183	0	16.639	-1.511	-24.472	0	0	0	0	0	0	0
WT111(DD045F3F1DEA)	3.77	13108	2022-11-25 09:20:34.460	0.024	0.296	0.949	1.221	-0.183	0	16.65	-1.511	-24.483	0	0	0	0	0	0	0
WT111(DD045F3F1DEA)	3.77	13108	2022-11-25 09:20:34.460	0.024	0.296	0.949	1.221	-0.183	0	16.655	-1.511	-24.489	0	0	0	0	0	0	0
WT111(DD045F3F1DEA)	3.77	13108	2022-11-25 09:20:34.460	0.03	0.306	0.999	-0.977	0.183	0	16.655	-1.511	-24.5	0	0	0	0	0	0	0
WT111(DD045F3F1DEA)	3.77	13108	2022-11-25 09:20:34.460	0.03	0.306	0.999	-0.977	0.183	0	16.65	-1.511	-24.51	0	0	0	0	0	0	0
WT111(DD045F3F1DEA)	3.77	13108	2022-11-25 09:20:34.492	0.03	0.306	0.999	-0.977	0.183	0	16.644	-1.511	-24.516	0	0	0	0	0	0	0
WT111(DD045F3F1DEA)	3.77	13108	2022-11-25 09:20:34.492	0.03	0.306	0.999	-0.977	0.183	0	16.644	-1.511	-24.527	0	0	0	0	0	0	0
WT111(DD045F3F1DEA)	3.77	13108	2022-11-25 09:20:34.492	0.025	0.274	0.963	0.854	-0.061	0	16.65	-1.511	-24.538	0	0	0	0	0	0	0
WT111(DD045F3F1DEA)	3.77	13108	2022-11-25 09:20:34.492	0.025	0.274	0.963	0.854	-0.061	0	16.655	-1.511	-24.549	0	0	0	0	0	0	0
WT111(DD045F3F1DEA)	3.77	13108	2022-11-25 09:20:34.492	0.025	0.274	0.963	0.854	-0.061	0	16.661	-1.511	-24.56	0	0	0	0	0	0	0
WT111(DD045F3F1DEA)	3.77	13108	2022-11-25 09:20:34.492	0.025	0.274	0.963	0.854	-0.061	0	16.666	-1.511	-24.565	0	0	0	0	0	0	0
WT111(DD045F3F1DEA)	3.77	13108	2022-11-25 09:20:34.492	0.026	0.298	0.97	-0.427	0.061	0	16.666	-1.511	-24.576	0	0	0	0	0	0	0
WT111(DD045F3F1DEA)	3.77	13108	2022-11-25 09:20:34.492	0.026	0.298	0.97	-0.427	0.061	0	16.661	-1.511	-24.587	0	0	0	0	0	0	0
WT111(DD045F3F1DEA)	3.77	13108	2022-11-25 09:20:34.523	0.026	0.298	0.97	-0.427	0.061	0	16.661	-1.511	-24.598	0	0	0	0	0	0	0
WT111(DD045F3F1DEA)	3.77	13108	2022-11-25 09:20:34.523	0.026	0.298	0.97	-0.427	0.061	0	16.661	-1.511	-24.604	0	0	0	0	0	0	0
WT111(DD045F3F1DEA)	3.77	13108	2022-11-25 09:20:34.523	0.028	0.289	0.986	-0.122	0	0	16.661	-1.511	-24.615	0	0	0	0	0	0	0
WT111(DD045F3F1DEA)	3.77	13108	2022-11-25 09:20:34.523	0.028	0.289	0.986	-0.122	0	0	16.661	-1.511	-24.626	0	0	0	0	0	0	0
WT111(DD045F3F1DEA)	3.77	13108	2022-11-25 09:20:34.523	0.028	0.289	0.986	-0.122	0	0	16.661	-1.511	-24.637	0	0	0	0	0	0	0
WT111(DD045F3F1DEA)	3.77	13108	2022-11-25 09:20:34.523	0.028	0.289	0.986	-0.122	0	0	16.661	-1.511	-24.648	0	0	0	0	0	0	0
WT111(DD045F3F1DEA)	3.77	13108	2022-11-25 09:20:34.523	0.027	0.297	0.972	0.244	0	0	16.661	-1.511	-24.653	0	0	0	0	0	0	0
WT111(DD045F3F1DEA)	3.77	13108	2022-11-25 09:20:34.523	0.027	0.297	0.972	0.244	0	0	16.666	-1.511	-24.664	0	0	0	0	0	0	0
WT111(DD045F3F1DEA)	3.77	13108	2022-11-25 09:20:34.586	0.027	0.297	0.972	0.244	0	0	16.666	-1.511	-24.675	0	0	0	0	0	0	0
WT111(DD045F3F1DEA)	3.77	13108	2022-11-25 09:20:34.586	0.027	0.297	0.972	0.244	0	0	16.666	-1.511	-24.686	0	0	0	0	0	0	0
WT111(DD045F3F1DEA)	3.77	13108	2022-11-25 09:20:34.586	0.027	0.284	0.961	-0.244	0.061	0	16.666	-1.511	-24.697	0	0	0	0	0	0	0
WT111(DD045F3F1DEA)	3.77	13108	2022-11-25 09:20:34.586	0.027	0.284	0.961	-0.244	0.061	0	16.666	-1.511	-24.708	0	0	0	0	0	0	0
WT111(DD045F3F1DEA)	3.77	13108	2022-11-25 09:20:34.586	0.027	0.284	0.961	-0.244	0.061	0	16.666	-1.511	-24.714	0	0	0	0	0	0	0
WT111(DD045F3F1DEA)	3.77	13108	2022-11-25 09:20:34.586	0.027	0.284	0.961	-0.244	0.061	0	16.666	-1.511	-24.725	0	0	0	0	0	0	0
WT111(DD045F3F1DEA)	3.77	13108	2022-11-25 09:20:34.586	0.026	0.289	0.981	0	0	0	16.666	-1.511	-24.736	0	0	0	0	0	0	0
WT111(DD045F3F1DEA)	3.77	13108	2022-11-25 09:20:34.586	0.026	0.289	0.981	0	0	0	16.666	-1.511	-24.747	0	0	0	0	0	0	0
WT111(DD045F3F1DEA)	3.77	13108	2022-11-25 09:20:34.617	0.026	0.289	0.981	0	0	0	16.666	-1.511	-24.758	0	0	0	0	0	0	0
WT111(DD045F3F1DEA)	3.77	13108	2022-11-25 09:20:34.617	0.026	0.289	0.981	0	0	0	16.666	-1.511	-24.769	0	0	0	0	0	0	0
WT111(DD045F3F1DEA)	3.77	13108	2022-11-25 09:20:34.617	0.028	0.303	0.974	0.366	-0.061	0	16.672	-1.511	-24.774	0	0	0	0	0	0	0
WT111(DD045F3F1DEA)	3.77	13108	2022-11-25 09:20:34.617	0.028	0.303	0.974	0.366	-0.061	0	16.672	-1.511	-24.785	0	0	0	0	0	0	0
WT111(DD045F3F1DEA)	3.77	13108	2022-11-25 09:20:34.617	0.028	0.303	0.974	0.366	-0.061	0	16.672	-1.511	-24.796	0	0	0	0	0	0	0
WT111(DD045F3F1DEA)	3.77	13108	2022-11-25 09:20:34.617	0.028	0.303	0.974	0.366	-0.061	0	16.677	-1.511	-24.807	0	0	0	0	0	0	0
WT111(DD045F3F1DEA)	3.77	13108	2022-11-25 09:20:34.617	0.025	0.276	0.969	-0.427	0.061	0	16.672	-1.511	-24.813	0	0	0	0	0	0	0
WT111(DD045F3F1DEA)	3.77	13108	2022-11-25 09:20:34.617	0.025	0.276	0.969	-0.427	0.061	0	16.672	-1.511	-24.824	0	0	0	0	0	0	0
WT111(DD045F3F1DEA)	3.77	13108	2022-11-25 09:20:34.648	0.025	0.276	0.969	-0.427	0.061	0	16.672	-1.511	-24.835	0	0	0	0	0	0	0
WT111(DD045F3F1DEA)	3.77	13108	2022-11-25 09:20:34.648	0.025	0.276	0.969	-0.427	0.061	0	16.666	-1.511	-24.846	0	0	0	0	0	0	0
WT111(DD045F3F1DEA)	3.77	13108	2022-11-25 09:20:34.648	0.028	0.298	0.98	0.122	0	0	16.666	-1.511	-24.851	0	0	0	0	0	0	0
WT111(DD045F3F1DEA)	3.77	13108	2022-11-25 09:20:34.648	0.028	0.298	0.98	0.122	0	0	16.672	-1.511	-24.862	0	0	0	0	0	0	0
WT111(DD045F3F1DEA)	3.77	13108	2022-11-25 09:20:34.648	0.028	0.298	0.98	0.122	0	0	16.672	-1.511	-24.873	0	0	0	0	0	0	0
WT111(DD045F3F1DEA)	3.77	13108	2022-11-25 09:20:34.648	0.028	0.298	0.98	0.122	0	0	16.672	-1.511	-24.879	0	0	0	0	0	0	0
WT111(DD045F3F1DEA)	3.77	13108	2022-11-25 09:20:34.648	0.026	0.289	0.973	-0.122	0	0	16.672	-1.511	-24.89	0	0	0	0	0	0	0
WT111(DD045F3F1DEA)	3.77	13108	2022-11-25 09:20:34.648	0.026	0.289	0.973	-0.122	0	0	16.672	-1.511	-24.901	0	0	0	0	0	0	0
WT111(DD045F3F1DEA)	3.77	13108	2022-11-25 09:20:34.726	0.026	0.289	0.973	-0.122	0	0	16.672	-1.511	-24.911	0	0	0	0	0	0	0
WT111(DD045F3F1DEA)	3.77	13108	2022-11-25 09:20:34.726	0.026	0.289	0.973	-0.122	0	0	16.666	-1.511	-24.917	0	0	0	0	0	0	0
WT111(DD045F3F1DEA)	3.77	13108	2022-11-25 09:20:34.726	0.028	0.291	0.972	0	0	0	16.666	-1.511	-24.928	0	0	0	0	0	0	0
WT111(DD045F3F1DEA)	3.77	13108	2022-11-25 09:20:34.726	0.028	0.291	0.972	0	0	0	16.666	-1.511	-24.939	0	0	0	0	0	0	0
WT111(DD045F3F1DEA)	3.77	13108	2022-11-25 09:20:34.726	0.028	0.291	0.972	0	0	0	16.666	-1.511	-24.944	0	0	0	0	0	0	0
WT111(DD045F3F1DEA)	3.77	13108	2022-11-25 09:20:34.726	0.028	0.291	0.972	0	0	0	16.672	-1.511	-24.955	0	0	0	0	0	0	0
WT111(DD045F3F1DEA)	3.77	13108	2022-11-25 09:20:34.726	0.027	0.301	0.983	-0.061	0	0	16.666	-1.511	-24.966	0	0	0	0	0	0	0
WT111(DD045F3F1DEA)	3.77	13108	2022-11-25 09:20:34.726	0.027	0.301	0.983	-0.061	0	0	16.666	-1.511	-24.972	0	0	0	0	0	0	0
WT111(DD045F3F1DEA)	3.77	13108	2022-11-25 09:20:34.757	0.027	0.301	0.983	-0.061	0	0	16.666	-1.511	-24.983	0	0	0	0	0	0	0
WT111(DD045F3F1DEA)	3.77	13108	2022-11-25 09:20:34.757	0.027	0.301	0.983	-0.061	0	0	16.666	-1.511	-24.994	0	0	0	0	0	0	0
WT111(DD045F3F1DEA)	3.77	13108	2022-11-25 09:20:34.757	0.025	0.28	0.965	0.305	0	0	16.672	-1.511	-24.999	0	0	0	0	0	0	0
WT111(DD045F3F1DEA)	3.77	13108	2022-11-25 09:20:34.757	0.025	0.28	0.965	0.305	0	0	16.672	-1.511	-25.01	0	0	0	0	0	0	0
WT111(DD045F3F1DEA)	3.77	13108	2022-11-25 09:20:34.757	0.025	0.28	0.965	0.305	0	0	16.672	-1.511	-25.021	0	0	0	0	0	0	0
WT111(DD045F3F1DEA)	3.77	13108	2022-11-25 09:20:34.757	0.025	0.28	0.965	0.305	0	0	16.677	-1.511	-25.032	0	0	0	0	0	0	0
WT111(DD045F3F1DEA)	3.77	13108	2022-11-25 09:20:34.757	0.027	0.298	0.973	-0.244	0.061	0	16.672	-1.511	-25.038	0	0	0	0	0	0	0
WT111(DD045F3F1DEA)	3.77	13108	2022-11-25 09:20:34.757	0.027	0.298	0.973	-0.244	0.061	0	16.672	-1.511	-25.049	0	0	0	0	0	0	0
WT111(DD045F3F1DEA)	3.77	13108	2022-11-25 09:20:34.789	0.027	0.298	0.973	-0.244	0.061	0	16.672	-1.511	-25.06	0	0	0	0	0	0	0
WT111(DD045F3F1DEA)	3.77	13108	2022-11-25 09:20:34.789	0.027	0.298	0.973	-0.244	0.061	0	16.672	-1.511	-25.065	0	0	0	0	0	0	0
WT111(DD045F3F1DEA)	3.77	13108	2022-11-25 09:20:34.789	0.026	0.284	0.973	0.183	0	0	16.672	-1.511	-25.076	0	0	0	0	0	0	0
WT111(DD045F3F1DEA)	3.77	13108	2022-11-25 09:20:34.789	0.026	0.284	0.973	0.183	0	0	16.672	-1.511	-25.082	0	0	0	0	0	0	0
WT111(DD045F3F1DEA)	3.77	13108	2022-11-25 09:20:34.789	0.026	0.284	0.973	0.183	0	0	16.672	-1.511	-25.093	0	0	0	0	0	0	0
WT111(DD045F3F1DEA)	3.77	13108	2022-11-25 09:20:34.789	0.026	0.284	0.973	0.183	0	0	16.672	-1.511	-25.104	0	0	0	0	0	0	0
WT111(DD045F3F1DEA)	3.77	13108	2022-11-25 09:20:34.789	0.028	0.296	0.978	-0.122	0	0	16.672	-1.511	-25.109	0	0	0	0	0	0	0
WT111(DD045F3F1DEA)	3.77	13108	2022-11-25 09:20:34.789	0.028	0.296	0.978	-0.122	0	0	16.672	-1.511	-25.12	0	0	0	0	0	0	0
WT111(DD045F3F1DEA)	3.77	13108	2022-11-25 09:20:34.851	0.028	0.296	0.978	-0.122	0	0	16.672	-1.511	-25.126	0	0	0	0	0	0	0
WT111(DD045F3F1DEA)	3.77	13108	2022-11-25 09:20:34.851	0.028	0.296	0.978	-0.122	0	0	16.672	-1.511	-25.137	0	0	0	0	0	0	0
WT111(DD045F3F1DEA)	3.77	13108	2022-11-25 09:20:34.851	0.026	0.286	0.969	0	0	0	16.672	-1.511	-25.148	0	0	0	0	0	0	0
WT111(DD045F3F1DEA)	3.77	13108	2022-11-25 09:20:34.851	0.026	0.286	0.969	0	0	0	16.672	-1.511	-25.153	0	0	0	0	0	0	0
WT111(DD045F3F1DEA)	3.77	13108	2022-11-25 09:20:34.851	0.026	0.286	0.969	0	0	0	16.672	-1.511	-25.164	0	0	0	0	0	0	0
WT111(DD045F3F1DEA)	3.77	13108	2022-11-25 09:20:34.851	0.026	0.286	0.969	0	0	0	16.672	-1.511	-25.17	0	0	0	0	0	0	0
WT111(DD045F3F1DEA)	3.77	13108	2022-11-25 09:20:34.851	0.028	0.295	0.974	-0.122	0	0	16.672	-1.511	-25.181	0	0	0	0	0	0	0
WT111(DD045F3F1DEA)	3.77	13108	2022-11-25 09:20:34.851	0.028	0.295	0.974	-0.122	0	0	16.666	-1.511	-25.186	0	0	0	0	0	0	0
WT111(DD045F3F1DEA)	3.77	13108	2022-11-25 09:20:34.883	0.028	0.295	0.974	-0.122	0	0	16.666	-1.511	-25.197	0	0	0	0	0	0	0
WT111(DD045F3F1DEA)	3.77	13108	2022-11-25 09:20:34.883	0.028	0.295	0.974	-0.122	0	0	16.666	-1.511	-25.208	0	0	0	0	0	0	0
WT111(DD045F3F1DEA)	3.77	13108	2022-11-25 09:20:34.883	0.027	0.292	0.98	-0.061	0	0	16.666	-1.511	-25.214	0	0	0	0	0	0	0
WT111(DD045F3F1DEA)	3.77	13108	2022-11-25 09:20:34.883	0.027	0.292	0.98	-0.061	0	0	16.666	-1.511	-25.225	0	0	0	0	0	0	0
WT111(DD045F3F1DEA)	3.77	13108	2022-11-25 09:20:34.883	0.027	0.292	0.98	-0.061	0	0	16.666	-1.511	-25.23	0	0	0	0	0	0	0
WT111(DD045F3F1DEA)	3.77	13108	2022-11-25 09:20:34.883	0.027	0.292	0.98	-0.061	0	0	16.666	-1.511	-25.241	0	0	0	0	0	0	0
WT111(DD045F3F1DEA)	3.77	13108	2022-11-25 09:20:34.883	0.028	0.3	0.975	0.305	0	0	16.666	-1.511	-25.247	0	0	0	0	0	0	0
WT111(DD045F3F1DEA)	3.77	13108	2022-11-25 09:20:34.883	0.028	0.3	0.975	0.305	0	0	16.672	-1.511	-25.258	0	0	0	0	0	0	0
WT111(DD045F3F1DEA)	3.77	13108	2022-11-25 09:20:34.914	0.028	0.3	0.975	0.305	0	0	16.672	-1.511	-25.263	0	0	0	0	0	0	0
WT111(DD045F3F1DEA)	3.77	13108	2022-11-25 09:20:34.914	0.028	0.3	0.975	0.305	0	0	16.672	-1.511	-25.274	0	0	0	0	0	0	0
WT111(DD045F3F1DEA)	3.77	13108	2022-11-25 09:20:34.914	0.024	0.275	0.965	-0.427	0	0	16.672	-1.511	-25.28	0	0	0	0	0	0	0
WT111(DD045F3F1DEA)	3.77	13108	2022-11-25 09:20:34.914	0.024	0.275	0.965	-0.427	0	0	16.666	-1.511	-25.291	0	0	0	0	0	0	0
WT111(DD045F3F1DEA)	3.77	13108	2022-11-25 09:20:34.914	0.024	0.275	0.965	-0.427	0	0	16.666	-1.511	-25.296	0	0	0	0	0	0	0

## Sheet: 8Hz
设备名称	电压	版本	片上时间	加速度X(g)	加速度Y(g)	加速度Z(g)	角速度X(°/s)	角速度Y(°/s)	角速度Z(°/s)	角度X(°)	角度Y(°)	角度Z(°)	磁场X	磁场Y	磁场Z	四元数0	四元数1	四元数2	四元数3	状态
WT111(DD045F3F1DEA)	3.77	13108	2022-11-25 09:17:05.270	0.026	0.27	0.97	-0.061	0	0	16.452	-1.5	-26.713	0	0	0	0	0	0	0
WT111(DD045F3F1DEA)	3.77	13108	2022-11-25 09:17:05.270	0.026	0.27	0.97	-0.061	0	0	16.452	-1.5	-26.713	0	0	0	0	0	0	0
WT111(DD045F3F1DEA)	3.77	13108	2022-11-25 09:17:05.270	0.026	0.296	0.978	-0.488	0	0	16.452	-1.5	-26.713	0	0	0	0	0	0	0
WT111(DD045F3F1DEA)	3.77	13108	2022-11-25 09:17:05.302	0.026	0.296	0.978	-0.488	0	0	16.447	-1.5	-26.713	0	0	0	0	0	0	0
WT111(DD045F3F1DEA)	3.77	13108	2022-11-25 09:17:05.302	0.026	0.296	0.978	-0.488	0	0	16.447	-1.5	-26.713	0	0	0	0	0	0	0
WT111(DD045F3F1DEA)	3.77	13108	2022-11-25 09:17:05.302	0.026	0.296	0.978	-0.488	0	0	16.441	-1.5	-26.713	0	0	0	0	0	0	0
WT111(DD045F3F1DEA)	3.77	13108	2022-11-25 09:17:05.302	0.028	0.289	0.981	0.427	-0.061	0	16.447	-1.5	-26.713	0	0	0	0	0	0	0
WT111(DD045F3F1DEA)	3.77	13108	2022-11-25 09:17:05.302	0.028	0.289	0.981	0.427	-0.061	0	16.447	-1.5	-26.713	0	0	0	0	0	0	0
WT111(DD045F3F1DEA)	3.77	13108	2022-11-25 09:17:05.302	0.028	0.289	0.981	0.427	-0.061	0	16.447	-1.5	-26.713	0	0	0	0	0	0	0
WT111(DD045F3F1DEA)	3.77	13108	2022-11-25 09:17:05.302	0.028	0.289	0.981	0.427	-0.061	0	16.452	-1.5	-26.713	0	0	0	0	0	0	0
WT111(DD045F3F1DEA)	3.77	13108	2022-11-25 09:17:05.302	0.024	0.283	0.965	0.061	0	0	16.452	-1.5	-26.713	0	0	0	0	0	0	0
WT111(DD045F3F1DEA)	3.77	13108	2022-11-25 09:17:05.364	0.024	0.283	0.965	0.061	0	0	16.452	-1.5	-26.713	0	0	0	0	0	0	0
WT111(DD045F3F1DEA)	3.77	13108	2022-11-25 09:17:05.364	0.024	0.283	0.965	0.061	0	0	16.452	-1.5	-26.713	0	0	0	0	0	0	0
WT111(DD045F3F1DEA)	3.77	13108	2022-11-25 09:17:05.364	0.024	0.283	0.965	0.061	0	0	16.452	-1.5	-26.713	0	0	0	0	0	0	0
WT111(DD045F3F1DEA)	3.77	13108	2022-11-25 09:17:05.364	0.025	0.279	0.972	-0.366	0	0	16.452	-1.5	-26.713	0	0	0	0	0	0	0
WT111(DD045F3F1DEA)	3.77	13108	2022-11-25 09:17:05.364	0.025	0.279	0.972	-0.366	0	0	16.447	-1.5	-26.713	0	0	0	0	0	0	0
WT111(DD045F3F1DEA)	3.77	13108	2022-11-25 09:17:05.364	0.025	0.279	0.972	-0.366	0	0	16.447	-1.5	-26.713	0	0	0	0	0	0	0
WT111(DD045F3F1DEA)	3.77	13108	2022-11-25 09:17:05.364	0.025	0.279	0.972	-0.366	0	0	16.447	-1.5	-26.713	0	0	0	0	0	0	0
WT111(DD045F3F1DEA)	3.77	13108	2022-11-25 09:17:05.364	0.028	0.308	0.982	0.305	0	0	16.447	-1.5	-26.713	0	0	0	0	0	0	0
WT111(DD045F3F1DEA)	3.77	13108	2022-11-25 09:17:05.395	0.028	0.308	0.982	0.305	0	0	16.447	-1.5	-26.713	0	0	0	0	0	0	0
WT111(DD045F3F1DEA)	3.77	13108	2022-11-25 09:17:05.395	0.028	0.308	0.982	0.305	0	0	16.452	-1.5	-26.713	0	0	0	0	0	0	0
WT111(DD045F3F1DEA)	3.77	13108	2022-11-25 09:17:05.395	0.028	0.308	0.982	0.305	0	0	16.452	-1.5	-26.713	0	0	0	0	0	0	0
WT111(DD045F3F1DEA)	3.77	13108	2022-11-25 09:17:05.395	0.025	0.273	0.97	-0.061	-0.061	0	16.452	-1.5	-26.713	0	0	0	0	0	0	0
WT111(DD045F3F1DEA)	3.77	13108	2022-11-25 09:17:05.395	0.025	0.273	0.97	-0.061	-0.061	0	16.452	-1.5	-26.713	0	0	0	0	0	0	0
WT111(DD045F3F1DEA)	3.77	13108	2022-11-25 09:17:05.395	0.025	0.273	0.97	-0.061	-0.061	0	16.452	-1.5	-26.713	0	0	0	0	0	0	0
WT111(DD045F3F1DEA)	3.77	13108	2022-11-25 09:17:05.395	0.025	0.273	0.97	-0.061	-0.061	0	16.452	-1.5	-26.713	0	0	0	0	0	0	0
WT111(DD045F3F1DEA)	3.77	13108	2022-11-25 09:17:05.395	0.025	0.286	0.972	0	0	0	16.452	-1.5	-26.713	0	0	0	0	0	0	0
WT111(DD045F3F1DEA)	3.77	13108	2022-11-25 09:17:05.395	0.025	0.286	0.972	0	0	0	16.452	-1.5	-26.713	0	0	0	0	0	0	0
WT111(DD045F3F1DEA)	3.77	13108	2022-11-25 09:17:05.395	0.025	0.286	0.972	0	0	0	16.452	-1.5	-26.713	0	0	0	0	0	0	0
WT111(DD045F3F1DEA)	3.77	13108	2022-11-25 09:17:05.395	0.025	0.286	0.972	0	0	0	16.452	-1.5	-26.713	0	0	0	0	0	0	0
WT111(DD045F3F1DEA)	3.77	13108	2022-11-25 09:17:05.395	0.026	0.299	0.985	-0.183	0	0	16.452	-1.5	-26.713	0	0	0	0	0	0	0
WT111(DD045F3F1DEA)	3.77	13108	2022-11-25 09:17:05.395	0.026	0.299	0.985	-0.183	0	0	16.447	-1.5	-26.713	0	0	0	0	0	0	0
WT111(DD045F3F1DEA)	3.77	13108	2022-11-25 09:17:05.395	0.026	0.299	0.985	-0.183	0	0	16.447	-1.5	-26.713	0	0	0	0	0	0	0
WT111(DD045F3F1DEA)	3.77	13108	2022-11-25 09:17:05.395	0.026	0.299	0.985	-0.183	0	0	16.447	-1.5	-26.713	0	0	0	0	0	0	0
WT111(DD045F3F1DEA)	3.77	13108	2022-11-25 09:17:05.395	0.024	0.284	0.968	0.305	0	0	16.447	-1.5	-26.713	0	0	0	0	0	0	0
WT111(DD045F3F1DEA)	3.77	13108	2022-11-25 09:17:05.427	0.024	0.284	0.968	0.305	0	0	16.452	-1.5	-26.713	0	0	0	0	0	0	0
WT111(DD045F3F1DEA)	3.77	13108	2022-11-25 09:17:05.427	0.024	0.284	0.968	0.305	0	0	16.452	-1.5	-26.713	0	0	0	0	0	0	0
WT111(DD045F3F1DEA)	3.77	13108	2022-11-25 09:17:05.427	0.024	0.284	0.968	0.305	0	0	16.452	-1.5	-26.713	0	0	0	0	0	0	0
WT111(DD045F3F1DEA)	3.77	13108	2022-11-25 09:17:05.427	0.027	0.291	0.977	-0.244	0	0	16.452	-1.5	-26.713	0	0	0	0	0	0	0
WT111(DD045F3F1DEA)	3.77	13108	2022-11-25 09:17:05.427	0.027	0.291	0.977	-0.244	0	0	16.452	-1.5	-26.713	0	0	0	0	0	0	0
WT111(DD045F3F1DEA)	3.77	13108	2022-11-25 09:17:05.427	0.027	0.291	0.977	-0.244	0	0	16.452	-1.5	-26.713	0	0	0	0	0	0	0
WT111(DD045F3F1DEA)	3.77	13108	2022-11-25 09:17:05.427	0.027	0.291	0.977	-0.244	0	0	16.447	-1.5	-26.713	0	0	0	0	0	0	0
WT111(DD045F3F1DEA)	3.77	13108	2022-11-25 09:17:05.427	0.026	0.286	0.976	0.305	0	0	16.452	-1.5	-26.713	0	0	0	0	0	0	0
WT111(DD045F3F1DEA)	3.77	13108	2022-11-25 09:17:05.458	0.026	0.286	0.976	0.305	0	0	16.452	-1.5	-26.713	0	0	0	0	0	0	0
WT111(DD045F3F1DEA)	3.77	13108	2022-11-25 09:17:05.458	0.026	0.286	0.976	0.305	0	0	16.452	-1.5	-26.713	0	0	0	0	0	0	0
WT111(DD045F3F1DEA)	3.77	13108	2022-11-25 09:17:05.458	0.026	0.294	0.977	0	-0.061	0	16.452	-1.5	-26.713	0	0	0	0	0	0	0
WT111(DD045F3F1DEA)	3.77	13108	2022-11-25 09:17:05.458	0.026	0.294	0.977	0	-0.061	0	16.452	-1.5	-26.713	0	0	0	0	0	0	0
WT111(DD045F3F1DEA)	3.77	13108	2022-11-25 09:17:05.458	0.026	0.294	0.977	0	-0.061	0	16.452	-1.5	-26.713	0	0	0	0	0	0	0
WT111(DD045F3F1DEA)	3.77	13108	2022-11-25 09:17:05.458	0.026	0.294	0.977	0	-0.061	0	16.452	-1.5	-26.713	0	0	0	0	0	0	0
WT111(DD045F3F1DEA)	3.77	13108	2022-11-25 09:17:05.458	0.024	0.266	0.966	-0.061	0	0	16.452	-1.5	-26.713	0	0	0	0	0	0	0
WT111(DD045F3F1DEA)	3.77	13108	2022-11-25 09:17:05.458	0.024	0.266	0.966	-0.061	0	0	16.452	-1.5	-26.713	0	0	0	0	0	0	0
WT111(DD045F3F1DEA)	3.77	13108	2022-11-25 09:17:05.474	0.024	0.266	0.966	-0.061	0	0	16.452	-1.5	-26.713	0	0	0	0	0	0	0
WT111(DD045F3F1DEA)	3.77	13108	2022-11-25 09:17:05.474	0.024	0.266	0.966	-0.061	0	0	16.452	-1.5	-26.713	0	0	0	0	0	0	0
WT111(DD045F3F1DEA)	3.77	13108	2022-11-25 09:17:05.474	0.029	0.312	0.989	-0.305	0	0	16.452	-1.5	-26.713	0	0	0	0	0	0	0
WT111(DD045F3F1DEA)	3.77	13108	2022-11-25 09:17:05.474	0.029	0.312	0.989	-0.305	0	0	16.447	-1.5	-26.713	0	0	0	0	0	0	0
WT111(DD045F3F1DEA)	3.77	13108	2022-11-25 09:17:05.474	0.029	0.312	0.989	-0.305	0	0	16.447	-1.5	-26.713	0	0	0	0	0	0	0
WT111(DD045F3F1DEA)	3.77	13108	2022-11-25 09:17:05.474	0.029	0.312	0.989	-0.305	0	0	16.447	-1.5	-26.713	0	0	0	0	0	0	0
WT111(DD045F3F1DEA)	3.77	13108	2022-11-25 09:17:05.474	0.024	0.272	0.964	0.244	0	0	16.447	-1.5	-26.713	0	0	0	0	0	0	0
WT111(DD045F3F1DEA)	3.77	13108	2022-11-25 09:17:05.474	0.024	0.272	0.964	0.244	0	0	16.447	-1.5	-26.713	0	0	0	0	0	0	0
WT111(DD045F3F1DEA)	3.77	13108	2022-11-25 09:17:05.536	0.024	0.272	0.964	0.244	0	0	16.452	-1.5	-26.713	0	0	0	0	0	0	0
WT111(DD045F3F1DEA)	3.77	13108	2022-11-25 09:17:05.536	0.024	0.272	0.964	0.244	0	0	16.452	-1.5	-26.713	0	0	0	0	0	0	0
WT111(DD045F3F1DEA)	3.77	13108	2022-11-25 09:17:05.536	0.023	0.279	0.967	-0.244	0	0	16.452	-1.5	-26.713	0	0	0	0	0	0	0
WT111(DD045F3F1DEA)	3.77	13108	2022-11-25 09:17:05.536	0.023	0.279	0.967	-0.244	0	0	16.447	-1.494	-26.713	0	0	0	0	0	0	0
WT111(DD045F3F1DEA)	3.77	13108	2022-11-25 09:17:05.536	0.023	0.279	0.967	-0.244	0	0	16.447	-1.494	-26.713	0	0	0	0	0	0	0
WT111(DD045F3F1DEA)	3.77	13108	2022-11-25 09:17:05.536	0.023	0.279	0.967	-0.244	0	0	16.447	-1.494	-26.713	0	0	0	0	0	0	0
WT111(DD045F3F1DEA)	3.77	13108	2022-11-25 09:17:05.536	0.027	0.307	0.985	-0.244	0	0	16.447	-1.494	-26.713	0	0	0	0	0	0	0
WT111(DD045F3F1DEA)	3.77	13108	2022-11-25 09:17:05.536	0.027	0.307	0.985	-0.244	0	0	16.441	-1.494	-26.713	0	0	0	0	0	0	0
WT111(DD045F3F1DEA)	3.77	13108	2022-11-25 09:17:05.567	0.027	0.307	0.985	-0.244	0	0	16.441	-1.494	-26.713	0	0	0	0	0	0	0
WT111(DD045F3F1DEA)	3.77	13108	2022-11-25 09:17:05.567	0.027	0.307	0.985	-0.244	0	0	16.441	-1.494	-26.713	0	0	0	0	0	0	0
WT111(DD045F3F1DEA)	3.77	13108	2022-11-25 09:17:05.567	0.029	0.283	0.982	0.305	0	0	16.441	-1.494	-26.713	0	0	0	0	0	0	0
WT111(DD045F3F1DEA)	3.77	13108	2022-11-25 09:17:05.567	0.029	0.283	0.982	0.305	0	0	16.447	-1.494	-26.713	0	0	0	0	0	0	0
WT111(DD045F3F1DEA)	3.77	13108	2022-11-25 09:17:05.567	0.029	0.283	0.982	0.305	0	0	16.447	-1.494	-26.713	0	0	0	0	0	0	0
WT111(DD045F3F1DEA)	3.77	13108	2022-11-25 09:17:05.567	0.029	0.283	0.982	0.305	0	0	16.447	-1.494	-26.713	0	0	0	0	0	0	0
WT111(DD045F3F1DEA)	3.77	13108	2022-11-25 09:17:05.567	0.022	0.277	0.962	-0.244	0	0	16.447	-1.494	-26.713	0	0	0	0	0	0	0
WT111(DD045F3F1DEA)	3.77	13108	2022-11-25 09:17:05.567	0.022	0.277	0.962	-0.244	0	0	16.447	-1.494	-26.713	0	0	0	0	0	0	0
WT111(DD045F3F1DEA)	3.77	13108	2022-11-25 09:17:05.630	0.022	0.277	0.962	-0.244	0	0	16.441	-1.494	-26.713	0	0	0	0	0	0	0
WT111(DD045F3F1DEA)	3.77	13108	2022-11-25 09:17:05.630	0.022	0.277	0.962	-0.244	0	0	16.441	-1.494	-26.713	0	0	0	0	0	0	0
WT111(DD045F3F1DEA)	3.77	13108	2022-11-25 09:17:05.630	0.025	0.293	0.979	0	0	0	16.441	-1.494	-26.713	0	0	0	0	0	0	0
WT111(DD045F3F1DEA)	3.77	13108	2022-11-25 09:17:05.630	0.025	0.293	0.979	0	0	0	16.441	-1.494	-26.713	0	0	0	0	0	0	0
WT111(DD045F3F1DEA)	3.77	13108	2022-11-25 09:17:05.630	0.025	0.293	0.979	0	0	0	16.441	-1.494	-26.713	0	0	0	0	0	0	0
WT111(DD045F3F1DEA)	3.77	13108	2022-11-25 09:17:05.630	0.025	0.293	0.979	0	0	0	16.441	-1.494	-26.713	0	0	0	0	0	0	0
WT111(DD045F3F1DEA)	3.77	13108	2022-11-25 09:17:05.630	0.026	0.3	0.982	0	-0.061	0	16.441	-1.494	-26.713	0	0	0	0	0	0	0
WT111(DD045F3F1DEA)	3.77	13108	2022-11-25 09:17:05.630	0.026	0.3	0.982	0	-0.061	0	16.441	-1.494	-26.713	0	0	0	0	0	0	0
WT111(DD045F3F1DEA)	3.77	13108	2022-11-25 09:17:05.692	0.026	0.3	0.982	0	-0.061	0	16.441	-1.494	-26.713	0	0	0	0	0	0	0
WT111(DD045F3F1DEA)	3.77	13108	2022-11-25 09:17:05.692	0.026	0.3	0.982	0	-0.061	0	16.441	-1.494	-26.713	0	0	0	0	0	0	0
WT111(DD045F3F1DEA)	3.77	13108	2022-11-25 09:17:05.692	0.024	0.273	0.964	0.183	0	0	16.441	-1.494	-26.713	0	0	0	0	0	0	0
WT111(DD045F3F1DEA)	3.77	13108	2022-11-25 09:17:05.692	0.024	0.273	0.964	0.183	0	0	16.447	-1.494	-26.713	0	0	0	0	0	0	0
WT111(DD045F3F1DEA)	3.77	13108	2022-11-25 09:17:05.692	0.024	0.273	0.964	0.183	0	0	16.447	-1.494	-26.713	0	0	0	0	0	0	0
WT111(DD045F3F1DEA)	3.77	13108	2022-11-25 09:17:05.692	0.024	0.273	0.964	0.183	0	0	16.447	-1.494	-26.713	0	0	0	0	0	0	0
WT111(DD045F3F1DEA)	3.77	13108	2022-11-25 09:17:05.692	0.029	0.305	0.986	-0.061	0	0	16.447	-1.494	-26.713	0	0	0	0	0	0	0
WT111(DD045F3F1DEA)	3.77	13108	2022-11-25 09:17:05.692	0.029	0.305	0.986	-0.061	0	0	16.447	-1.494	-26.713	0	0	0	0	0	0	0
WT111(DD045F3F1DEA)	3.77	13108	2022-11-25 09:17:05.724	0.029	0.305	0.986	-0.061	0	0	16.447	-1.494	-26.713	0	0	0	0	0	0	0
WT111(DD045F3F1DEA)	3.77	13108	2022-11-25 09:17:05.724	0.029	0.305	0.986	-0.061	0	0	16.447	-1.494	-26.713	0	0	0	0	0	0	0
WT111(DD045F3F1DEA)	3.77	13108	2022-11-25 09:17:05.724	0.03	0.285	0.971	-0.244	0	0	16.447	-1.494	-26.713	0	0	0	0	0	0	0
WT111(DD045F3F1DEA)	3.77	13108	2022-11-25 09:17:05.724	0.03	0.285	0.971	-0.244	0	0	16.447	-1.494	-26.713	0	0	0	0	0	0	0
WT111(DD045F3F1DEA)	3.77	13108	2022-11-25 09:17:05.724	0.03	0.285	0.971	-0.244	0	0	16.441	-1.494	-26.713	0	0	0	0	0	0	0
WT111(DD045F3F1DEA)	3.77	13108	2022-11-25 09:17:05.724	0.03	0.285	0.971	-0.244	0	0	16.441	-1.494	-26.713	0	0	0	0	0	0	0
WT111(DD045F3F1DEA)	3.77	13108	2022-11-25 09:17:05.724	0.035	0.255	0.951	6.714	-2.502	0.549	16.474	-1.505	-26.713	0	0	0	0	0	0	0
WT111(DD045F3F1DEA)	3.77	13108	2022-11-25 09:17:05.724	0.035	0.255	0.951	6.714	-2.502	0.549	16.507	-1.522	-26.713	0	0	0	0	0	0	0
WT111(DD045F3F1DEA)	3.77	13108	2022-11-25 09:17:05.755	0.035	0.255	0.951	6.714	-2.502	0.549	16.54	-1.533	-26.713	0	0	0	0	0	0	0
WT111(DD045F3F1DEA)	3.77	13108	2022-11-25 09:17:05.755	0.035	0.255	0.951	6.714	-2.502	0.549	16.573	-1.544	-26.713	0	0	0	0	0	0	0
WT111(DD045F3F1DEA)	3.77	13108	2022-11-25 09:17:05.755	0.024	0.362	1.097	-6.653	1.831	-0.671	16.54	-1.538	-26.713	0	0	0	0	0	0	0
WT111(DD045F3F1DEA)	3.77	13108	2022-11-25 09:17:05.755	0.024	0.362	1.097	-6.653	1.831	-0.671	16.507	-1.527	-26.713	0	0	0	0	0	0	0
WT111(DD045F3F1DEA)	3.77	13108	2022-11-25 09:17:05.755	0.024	0.362	1.097	-6.653	1.831	-0.671	16.474	-1.516	-26.713	0	0	0	0	0	0	0
WT111(DD045F3F1DEA)	3.77	13108	2022-11-25 09:17:05.755	0.024	0.362	1.097	-6.653	1.831	-0.671	16.441	-1.505	-26.713	0	0	0	0	0	0	0
WT111(DD045F3F1DEA)	3.77	13108	2022-11-25 09:17:05.755	0.012	0.224	0.897	0.549	0.305	-0.183	16.447	-1.505	-26.713	0	0	0	0	0	0	0
WT111(DD045F3F1DEA)	3.77	13108	2022-11-25 09:17:05.755	0.012	0.224	0.897	0.549	0.305	-0.183	16.447	-1.505	-26.713	0	0	0	0	0	0	0
WT111(DD045F3F1DEA)	3.77	13108	2022-11-25 09:17:05.786	0.012	0.224	0.897	0.549	0.305	-0.183	16.452	-1.5	-26.713	0	0	0	0	0	0	0
WT111(DD045F3F1DEA)	3.77	13108	2022-11-25 09:17:05.786	0.012	0.224	0.897	0.549	0.305	-0.183	16.452	-1.5	-26.713	0	0	0	0	0	0	0
WT111(DD045F3F1DEA)	3.77	13108	2022-11-25 09:17:05.786	0.024	0.278	0.965	0.183	0.122	0	16.452	-1.5	-26.713	0	0	0	0	0	0	0
WT111(DD045F3F1DEA)	3.77	13108	2022-11-25 09:17:05.786	0.024	0.278	0.965	0.183	0.122	0	16.452	-1.5	-26.713	0	0	0	0	0	0	0
WT111(DD045F3F1DEA)	3.77	13108	2022-11-25 09:17:05.786	0.024	0.278	0.965	0.183	0.122	0	16.452	-1.5	-26.713	0	0	0	0	0	0	0
WT111(DD045F3F1DEA)	3.77	13108	2022-11-25 09:17:05.786	0.024	0.278	0.965	0.183	0.122	0	16.452	-1.494	-26.713	0	0	0	0	0	0	0
WT111(DD045F3F1DEA)	3.77	13108	2022-11-25 09:17:05.786	0.03	0.328	1	-0.122	0	0	16.452	-1.494	-26.713	0	0	0	0	0	0	0
WT111(DD045F3F1DEA)	3.77	13108	2022-11-25 09:17:05.786	0.03	0.328	1	-0.122	0	0	16.452	-1.494	-26.713	0	0	0	0	0	0	0
WT111(DD045F3F1DEA)	3.77	13108	2022-11-25 09:17:05.817	0.03	0.328	1	-0.122	0	0	16.452	-1.494	-26.713	0	0	0	0	0	0	0
WT111(DD045F3F1DEA)	3.77	13108	2022-11-25 09:17:05.817	0.03	0.328	1	-0.122	0	0	16.447	-1.494	-26.713	0	0	0	0	0	0	0
WT111(DD045F3F1DEA)	3.77	13108	2022-11-25 09:17:05.817	0.024	0.256	0.961	0.244	-0.061	0	16.452	-1.494	-26.713	0	0	0	0	0	0	0
WT111(DD045F3F1DEA)	3.77	13108	2022-11-25 09:17:05.817	0.024	0.256	0.961	0.244	-0.061	0	16.452	-1.494	-26.713	0	0	0	0	0	0	0
WT111(DD045F3F1DEA)	3.77	13108	2022-11-25 09:17:05.817	0.024	0.256	0.961	0.244	-0.061	0	16.452	-1.494	-26.713	0	0	0	0	0	0	0
WT111(DD045F3F1DEA)	3.77	13108	2022-11-25 09:17:05.817	0.024	0.256	0.961	0.244	-0.061	0	16.452	-1.494	-26.713	0	0	0	0	0	0	0
WT111(DD045F3F1DEA)	3.77	13108	2022-11-25 09:17:05.817	0.027	0.304	0.984	0.061	0.122	0	16.452	-1.494	-26.713	0	0	0	0	0	0	0
WT111(DD045F3F1DEA)	3.77	13108	2022-11-25 09:17:05.817	0.027	0.304	0.984	0.061	0.122	0	16.452	-1.494	-26.713	0	0	0	0	0	0	0
WT111(DD045F3F1DEA)	3.77	13108	2022-11-25 09:17:05.848	0.027	0.304	0.984	0.061	0.122	0	16.452	-1.494	-26.713	0	0	0	0	0	0	0
WT111(DD045F3F1DEA)	3.77	13108	2022-11-25 09:17:05.848	0.027	0.304	0.984	0.061	0.122	0	16.452	-1.494	-26.713	0	0	0	0	0	0	0
WT111(DD045F3F1DEA)	3.77	13108	2022-11-25 09:17:05.848	0.035	0.283	0.991	0	0.183	0	16.452	-1.494	-26.713	0	0	0	0	0	0	0
WT111(DD045F3F1DEA)	3.77	13108	2022-11-25 09:17:05.848	0.035	0.283	0.991	0	0.183	0	16.452	-1.494	-26.713	0	0	0	0	0	0	0
WT111(DD045F3F1DEA)	3.77	13108	2022-11-25 09:17:05.848	0.035	0.283	0.991	0	0.183	0	16.452	-1.489	-26.713	0	0	0	0	0	0	0
WT111(DD045F3F1DEA)	3.77	13108	2022-11-25 09:17:05.848	0.035	0.283	0.991	0	0.183	0	16.452	-1.489	-26.708	0	0	0	0	0	0	0
WT111(DD045F3F1DEA)	3.77	13108	2022-11-25 09:17:05.848	0.017	0.295	0.957	0	0.244	-0.061	16.452	-1.489	-26.708	0	0	0	0	0	0	0
WT111(DD045F3F1DEA)	3.77	13108	2022-11-25 09:17:05.848	0.017	0.295	0.957	0	0.244	-0.061	16.452	-1.489	-26.708	0	0	0	0	0	0	0
WT111(DD045F3F1DEA)	3.77	13108	2022-11-25 09:17:05.864	0.017	0.295	0.957	0	0.244	-0.061	16.452	-1.489	-26.708	0	0	0	0	0	0	0
WT111(DD045F3F1DEA)	3.77	13108	2022-11-25 09:17:05.864	0.017	0.295	0.957	0	0.244	-0.061	16.452	-1.483	-26.708	0	0	0	0	0	0	0
WT111(DD045F3F1DEA)	3.77	13108	2022-11-25 09:17:05.864	0.023	0.295	0.974	0.122	-0.061	0.061	16.452	-1.483	-26.708	0	0	0	0	0	0	0
WT111(DD045F3F1DEA)	3.77	13108	2022-11-25 09:17:05.864	0.023	0.295	0.974	0.122	-0.061	0.061	16.452	-1.483	-26.708	0	0	0	0	0	0	0
WT111(DD045F3F1DEA)	3.77	13108	2022-11-25 09:17:05.864	0.023	0.295	0.974	0.122	-0.061	0.061	16.452	-1.483	-26.708	0	0	0	0	0	0	0
WT111(DD045F3F1DEA)	3.77	13108	2022-11-25 09:17:05.864	0.023	0.295	0.974	0.122	-0.061	0.061	16.458	-1.483	-26.708	0	0	0	0	0	0	0
WT111(DD045F3F1DEA)	3.77	13108	2022-11-25 09:17:05.864	0.024	0.267	0.966	-0.488	0	0	16.452	-1.483	-26.708	0	0	0	0	0	0	0
WT111(DD045F3F1DEA)	3.77	13108	2022-11-25 09:17:05.864	0.024	0.267	0.966	-0.488	0	0	16.452	-1.483	-26.708	0	0	0	0	0	0	0
WT111(DD045F3F1DEA)	3.77	13108	2022-11-25 09:17:05.895	0.024	0.267	0.966	-0.488	0	0	16.447	-1.483	-26.708	0	0	0	0	0	0	0
WT111(DD045F3F1DEA)	3.77	13108	2022-11-25 09:17:05.895	0.024	0.267	0.966	-0.488	0	0	16.447	-1.483	-26.708	0	0	0	0	0	0	0
WT111(DD045F3F1DEA)	3.77	13108	2022-11-25 09:17:05.895	0.03	0.315	0.99	0.671	-0.061	0	16.447	-1.483	-26.708	0	0	0	0	0	0	0
WT111(DD045F3F1DEA)	3.77	13108	2022-11-25 09:17:05.895	0.03	0.315	0.99	0.671	-0.061	0	16.452	-1.483	-26.708	0	0	0	0	0	0	0
WT111(DD045F3F1DEA)	3.77	13108	2022-11-25 09:17:05.895	0.03	0.315	0.99	0.671	-0.061	0	16.458	-1.483	-26.708	0	0	0	0	0	0	0
WT111(DD045F3F1DEA)	3.77	13108	2022-11-25 09:17:05.895	0.03	0.315	0.99	0.671	-0.061	0	16.458	-1.483	-26.702	0	0	0	0	0	0	0
WT111(DD045F3F1DEA)	3.77	13108	2022-11-25 09:17:05.895	0.021	0.269	0.96	-0.732	0.061	0	16.458	-1.483	-26.702	0	0	0	0	0	0	0
WT111(DD045F3F1DEA)	3.77	13108	2022-11-25 09:17:05.895	0.021	0.269	0.96	-0.732	0.061	0	16.452	-1.483	-26.702	0	0	0	0	0	0	0
WT111(DD045F3F1DEA)	3.77	13108	2022-11-25 09:17:05.989	0.021	0.269	0.96	-0.732	0.061	0	16.447	-1.483	-26.702	0	0	0	0	0	0	0
WT111(DD045F3F1DEA)	3.77	13108	2022-11-25 09:17:05.989	0.025	0.291	0.979	0.305	-0.061	0.061	16.452	-1.483	-26.702	0	0	0	0	0	0	0
WT111(DD045F3F1DEA)	3.77	13108	2022-11-25 09:17:05.989	0.025	0.291	0.979	0.305	-0.061	0.061	16.452	-1.483	-26.702	0	0	0	0	0	0	0
WT111(DD045F3F1DEA)	3.77	13108	2022-11-25 09:17:05.989	0.025	0.291	0.979	0.305	-0.061	0.061	16.452	-1.483	-26.702	0	0	0	0	0	0	0
WT111(DD045F3F1DEA)	3.77	13108	2022-11-25 09:17:05.989	0.025	0.291	0.979	0.305	-0.061	0.061	16.458	-1.483	-26.702	0	0	0	0	0	0	0
WT111(DD045F3F1DEA)	3.77	13108	2022-11-25 09:17:05.989	0.027	0.292	0.968	0	-0.061	0	16.458	-1.483	-26.702	0	0	0	0	0	0	0
WT111(DD045F3F1DEA)	3.77	13108	2022-11-25 09:17:05.989	0.027	0.292	0.968	0	-0.061	0	16.458	-1.483	-26.702	0	0	0	0	0	0	0
WT111(DD045F3F1DEA)	3.77	13108	2022-11-25 09:17:05.989	0.027	0.292	0.968	0	-0.061	0	16.458	-1.483	-26.702	0	0	0	0	0	0	0
WT111(DD045F3F1DEA)	3.77	13108	2022-11-25 09:17:06.020	0.027	0.292	0.968	0	-0.061	0	16.458	-1.483	-26.702	0	0	0	0	0	0	0
WT111(DD045F3F1DEA)	3.77	13108	2022-11-25 09:17:06.020	0.024	0.281	0.979	-0.244	-0.122	0	16.458	-1.483	-26.702	0	0	0	0	0	0	0
WT111(DD045F3F1DEA)	3.77	13108	2022-11-25 09:17:06.020	0.024	0.281	0.979	-0.244	-0.122	0	16.452	-1.489	-26.702	0	0	0	0	0	0	0
WT111(DD045F3F1DEA)	3.77	13108	2022-11-25 09:17:06.020	0.024	0.281	0.979	-0.244	-0.122	0	16.452	-1.489	-26.702	0	0	0	0	0	0	0
WT111(DD045F3F1DEA)	3.77	13108	2022-11-25 09:17:06.020	0.024	0.281	0.979	-0.244	-0.122	0	16.452	-1.489	-26.702	0	0	0	0	0	0	0
WT111(DD045F3F1DEA)	3.77	13108	2022-11-25 09:17:06.020	0.028	0.295	0.979	0.061	0	0	16.452	-1.489	-26.702	0	0	0	0	0	0	0
WT111(DD045F3F1DEA)	3.77	13108	2022-11-25 09:17:06.020	0.028	0.295	0.979	0.061	0	0	16.452	-1.489	-26.702	0	0	0	0	0	0	0
WT111(DD045F3F1DEA)	3.77	13108	2022-11-25 09:17:06.020	0.028	0.295	0.979	0.061	0	0	16.452	-1.489	-26.702	0	0	0	0	0	0	0
WT111(DD045F3F1DEA)	3.77	13108	2022-11-25 09:17:06.052	0.028	0.295	0.979	0.061	0	0	16.452	-1.489	-26.697	0	0	0	0	0	0	0
WT111(DD045F3F1DEA)	3.77	13108	2022-11-25 09:17:06.052	0.026	0.284	0.97	0.122	-0.061	0	16.452	-1.489	-26.697	0	0	0	0	0	0	0
WT111(DD045F3F1DEA)	3.77	13108	2022-11-25 09:17:06.052	0.026	0.284	0.97	0.122	-0.061	0	16.458	-1.489	-26.697	0	0	0	0	0	0	0
WT111(DD045F3F1DEA)	3.77	13108	2022-11-25 09:17:06.052	0.026	0.284	0.97	0.122	-0.061	0	16.458	-1.489	-26.697	0	0	0	0	0	0	0
WT111(DD045F3F1DEA)	3.77	13108	2022-11-25 09:17:06.052	0.026	0.284	0.97	0.122	-0.061	0	16.458	-1.489	-26.697	0	0	0	0	0	0	0
WT111(DD045F3F1DEA)	3.77	13108	2022-11-25 09:17:06.052	0.026	0.291	0.977	-0.366	0	0	16.458	-1.489	-26.697	0	0	0	0	0	0	0
WT111(DD045F3F1DEA)	3.77	13108	2022-11-25 09:17:06.052	0.026	0.291	0.977	-0.366	0	0	16.452	-1.489	-26.697	0	0	0	0	0	0	0
WT111(DD045F3F1DEA)	3.77	13108	2022-11-25 09:17:06.052	0.026	0.291	0.977	-0.366	0	0	16.452	-1.489	-26.697	0	0	0	0	0	0	0
WT111(DD045F3F1DEA)	3.77	13108	2022-11-25 09:17:06.083	0.026	0.291	0.977	-0.366	0	0	16.452	-1.489	-26.697	0	0	0	0	0	0	0
WT111(DD045F3F1DEA)	3.77	13108	2022-11-25 09:17:06.083	0.028	0.292	0.979	0.305	0	0	16.452	-1.489	-26.697	0	0	0	0	0	0	0
WT111(DD045F3F1DEA)	3.77	13108	2022-11-25 09:17:06.083	0.028	0.292	0.979	0.305	0	0	16.452	-1.489	-26.697	0	0	0	0	0	0	0
WT111(DD045F3F1DEA)	3.77	13108	2022-11-25 09:17:06.083	0.028	0.292	0.979	0.305	0	0	16.458	-1.489	-26.697	0	0	0	0	0	0	0
WT111(DD045F3F1DEA)	3.77	13108	2022-11-25 09:17:06.083	0.028	0.292	0.979	0.305	0	0	16.458	-1.489	-26.697	0	0	0	0	0	0	0
WT111(DD045F3F1DEA)	3.77	13108	2022-11-25 09:17:06.083	0.025	0.282	0.974	-0.122	0	-0.061	16.458	-1.489	-26.691	0	0	0	0	0	0	0
WT111(DD045F3F1DEA)	3.77	13108	2022-11-25 09:17:06.083	0.025	0.282	0.974	-0.122	0	-0.061	16.458	-1.489	-26.691	0	0	0	0	0	0	0
WT111(DD045F3F1DEA)	3.77	13108	2022-11-25 09:17:06.083	0.025	0.282	0.974	-0.122	0	-0.061	16.458	-1.489	-26.691	0	0	0	0	0	0	0
WT111(DD045F3F1DEA)	3.77	13108	2022-11-25 09:17:06.146	0.025	0.282	0.974	-0.122	0	-0.061	16.452	-1.489	-26.691	0	0	0	0	0	0	0
WT111(DD045F3F1DEA)	3.77	13108	2022-11-25 09:17:06.146	0.026	0.288	0.975	0.061	0	0	16.458	-1.489	-26.691	0	0	0	0	0	0	0
WT111(DD045F3F1DEA)	3.77	13108	2022-11-25 09:17:06.146	0.026	0.288	0.975	0.061	0	0	16.458	-1.489	-26.691	0	0	0	0	0	0	0
WT111(DD045F3F1DEA)	3.77	13108	2022-11-25 09:17:06.146	0.026	0.288	0.975	0.061	0	0	16.458	-1.489	-26.691	0	0	0	0	0	0	0
WT111(DD045F3F1DEA)	3.77	13108	2022-11-25 09:17:06.146	0.026	0.288	0.975	0.061	0	0	16.458	-1.489	-26.691	0	0	0	0	0	0	0
WT111(DD045F3F1DEA)	3.77	13108	2022-11-25 09:17:06.146	0.025	0.295	0.974	0.122	-0.061	0.061	16.458	-1.489	-26.686	0	0	0	0	0	0	0
WT111(DD045F3F1DEA)	3.77	13108	2022-11-25 09:17:06.146	0.025	0.295	0.974	0.122	-0.061	0.061	16.458	-1.489	-26.686	0	0	0	0	0	0	0
WT111(DD045F3F1DEA)	3.77	13108	2022-11-25 09:17:06.146	0.025	0.295	0.974	0.122	-0.061	0.061	16.458	-1.489	-26.686	0	0	0	0	0	0	0
WT111(DD045F3F1DEA)	3.77	13108	2022-11-25 09:17:06.177	0.025	0.295	0.974	0.122	-0.061	0.061	16.458	-1.489	-26.686	0	0	0	0	0	0	0
WT111(DD045F3F1DEA)	3.77	13108	2022-11-25 09:17:06.177	0.024	0.276	0.972	-0.366	0	0	16.458	-1.489	-26.686	0	0	0	0	0	0	0
WT111(DD045F3F1DEA)	3.77	13108	2022-11-25 09:17:06.177	0.024	0.276	0.972	-0.366	0	0	16.458	-1.489	-26.686	0	0	0	0	0	0	0
WT111(DD045F3F1DEA)	3.77	13108	2022-11-25 09:17:06.177	0.024	0.276	0.972	-0.366	0	0	16.452	-1.489	-26.686	0	0	0	0	0	0	0
WT111(DD045F3F1DEA)	3.77	13108	2022-11-25 09:17:06.177	0.024	0.276	0.972	-0.366	0	0	16.452	-1.489	-26.686	0	0	0	0	0	0	0
WT111(DD045F3F1DEA)	3.77	13108	2022-11-25 09:17:06.177	0.026	0.299	0.973	0.488	-0.122	0	16.452	-1.489	-26.68	0	0	0	0	0	0	0
WT111(DD045F3F1DEA)	3.77	13108	2022-11-25 09:17:06.177	0.026	0.299	0.973	0.488	-0.122	0	16.458	-1.489	-26.68	0	0	0	0	0	0	0
WT111(DD045F3F1DEA)	3.77	13108	2022-11-25 09:17:06.177	0.026	0.299	0.973	0.488	-0.122	0	16.458	-1.489	-26.68	0	0	0	0	0	0	0
WT111(DD045F3F1DEA)	3.77	13108	2022-11-25 09:17:06.208	0.026	0.299	0.973	0.488	-0.122	0	16.463	-1.489	-26.68	0	0	0	0	0	0	0
WT111(DD045F3F1DEA)	3.77	13108	2022-11-25 09:17:06.208	0.026	0.282	0.975	-0.183	-0.061	-0.061	16.463	-1.489	-26.68	0	0	0	0	0	0	0
WT111(DD045F3F1DEA)	3.77	13108	2022-11-25 09:17:06.208	0.026	0.282	0.975	-0.183	-0.061	-0.061	16.458	-1.489	-26.68	0	0	0	0	0	0	0
WT111(DD045F3F1DEA)	3.77	13108	2022-11-25 09:17:06.208	0.026	0.282	0.975	-0.183	-0.061	-0.061	16.458	-1.489	-26.68	0	0	0	0	0	0	0
WT111(DD045F3F1DEA)	3.77	13108	2022-11-25 09:17:06.208	0.026	0.282	0.975	-0.183	-0.061	-0.061	16.458	-1.489	-26.68	0	0	0	0	0	0	0
WT111(DD045F3F1DEA)	3.77	13108	2022-11-25 09:17:06.208	0.027	0.295	0.979	-0.183	0	0	16.458	-1.489	-26.68	0	0	0	0	0	0	0

## Sheet: 10Hz
设备名称	电压	版本	片上时间	加速度X(g)	加速度Y(g)	加速度Z(g)	角速度X(°/s)	角速度Y(°/s)	角速度Z(°/s)	角度X(°)	角度Y(°)	角度Z(°)	磁场X	磁场Y	磁场Z	四元数0	四元数1	四元数2	四元数3	状态
WT111(DD045F3F1DEA)	3.78	13108	2022-11-25 09:12:53.686	0.027	0.292	0.981	0.122	-0.061	0	16.221	-1.461	-24.17	0	0	0	0	0	0	0
WT111(DD045F3F1DEA)	3.78	13108	2022-11-25 09:12:53.686	0.027	0.292	0.981	0.122	-0.061	0	16.221	-1.461	-24.17	0	0	0	0	0	0	0
WT111(DD045F3F1DEA)	3.78	13108	2022-11-25 09:12:53.686	0.024	0.278	0.973	-0.061	0	0	16.221	-1.461	-24.17	0	0	0	0	0	0	0
WT111(DD045F3F1DEA)	3.78	13108	2022-11-25 09:12:53.686	0.024	0.278	0.973	-0.061	0	0	16.221	-1.461	-24.17	0	0	0	0	0	0	0
WT111(DD045F3F1DEA)	3.78	13108	2022-11-25 09:12:53.717	0.024	0.278	0.973	-0.061	0	0	16.221	-1.461	-24.17	0	0	0	0	0	0	0
WT111(DD045F3F1DEA)	3.78	13108	2022-11-25 09:12:53.717	0.024	0.278	0.973	-0.061	0	0	16.221	-1.461	-24.17	0	0	0	0	0	0	0
WT111(DD045F3F1DEA)	3.78	13108	2022-11-25 09:12:53.717	0.026	0.29	0.98	-0.122	0	0	16.216	-1.461	-24.17	0	0	0	0	0	0	0
WT111(DD045F3F1DEA)	3.78	13108	2022-11-25 09:12:53.717	0.026	0.29	0.98	-0.122	0	0	16.216	-1.461	-24.17	0	0	0	0	0	0	0
WT111(DD045F3F1DEA)	3.78	13108	2022-11-25 09:12:53.717	0.026	0.29	0.98	-0.122	0	0	16.216	-1.461	-24.17	0	0	0	0	0	0	0
WT111(DD045F3F1DEA)	3.78	13108	2022-11-25 09:12:53.717	0.026	0.29	0.98	-0.122	0	0	16.216	-1.461	-24.17	0	0	0	0	0	0	0
WT111(DD045F3F1DEA)	3.78	13108	2022-11-25 09:12:53.717	0.023	0.278	0.973	0.122	0	0	16.216	-1.461	-24.17	0	0	0	0	0	0	0
WT111(DD045F3F1DEA)	3.78	13108	2022-11-25 09:12:53.717	0.023	0.278	0.973	0.122	0	0	16.216	-1.461	-24.17	0	0	0	0	0	0	0
WT111(DD045F3F1DEA)	3.78	13108	2022-11-25 09:12:53.748	0.023	0.278	0.973	0.122	0	0	16.216	-1.461	-24.17	0	0	0	0	0	0	0
WT111(DD045F3F1DEA)	3.78	13108	2022-11-25 09:12:53.748	0.023	0.278	0.973	0.122	0	0	16.221	-1.461	-24.17	0	0	0	0	0	0	0
WT111(DD045F3F1DEA)	3.78	13108	2022-11-25 09:12:53.748	0.026	0.286	0.974	0	-0.061	0	16.221	-1.461	-24.17	0	0	0	0	0	0	0
WT111(DD045F3F1DEA)	3.78	13108	2022-11-25 09:12:53.748	0.026	0.286	0.974	0	-0.061	0	16.221	-1.461	-24.17	0	0	0	0	0	0	0
WT111(DD045F3F1DEA)	3.78	13108	2022-11-25 09:12:53.748	0.026	0.286	0.974	0	-0.061	0	16.221	-1.461	-24.17	0	0	0	0	0	0	0
WT111(DD045F3F1DEA)	3.78	13108	2022-11-25 09:12:53.748	0.026	0.286	0.974	0	-0.061	0	16.221	-1.461	-24.17	0	0	0	0	0	0	0
WT111(DD045F3F1DEA)	3.78	13108	2022-11-25 09:12:53.748	0.026	0.283	0.979	0.122	0	0	16.221	-1.461	-24.17	0	0	0	0	0	0	0
WT111(DD045F3F1DEA)	3.78	13108	2022-11-25 09:12:53.748	0.026	0.283	0.979	0.122	0	0	16.221	-1.461	-24.17	0	0	0	0	0	0	0
WT111(DD045F3F1DEA)	3.78	13108	2022-11-25 09:12:53.811	0.026	0.283	0.979	0.122	0	0	16.221	-1.461	-24.17	0	0	0	0	0	0	0
WT111(DD045F3F1DEA)	3.78	13108	2022-11-25 09:12:53.811	0.026	0.283	0.979	0.122	0	0	16.221	-1.461	-24.17	0	0	0	0	0	0	0
WT111(DD045F3F1DEA)	3.78	13108	2022-11-25 09:12:53.811	0.025	0.285	0.972	-0.061	0	0	16.221	-1.461	-24.17	0	0	0	0	0	0	0
WT111(DD045F3F1DEA)	3.78	13108	2022-11-25 09:12:53.811	0.025	0.285	0.972	-0.061	0	0	16.221	-1.461	-24.17	0	0	0	0	0	0	0
WT111(DD045F3F1DEA)	3.78	13108	2022-11-25 09:12:53.811	0.025	0.285	0.972	-0.061	0	0	16.221	-1.461	-24.17	0	0	0	0	0	0	0
WT111(DD045F3F1DEA)	3.78	13108	2022-11-25 09:12:53.811	0.025	0.285	0.972	-0.061	0	0	16.221	-1.461	-24.17	0	0	0	0	0	0	0
WT111(DD045F3F1DEA)	3.78	13108	2022-11-25 09:12:53.811	0.024	0.281	0.977	-0.122	-0.061	0	16.221	-1.461	-24.17	0	0	0	0	0	0	0
WT111(DD045F3F1DEA)	3.78	13108	2022-11-25 09:12:53.811	0.024	0.281	0.977	-0.122	-0.061	0	16.216	-1.461	-24.17	0	0	0	0	0	0	0
WT111(DD045F3F1DEA)	3.78	13108	2022-11-25 09:12:53.842	0.024	0.281	0.977	-0.122	-0.061	0	16.216	-1.461	-24.17	0	0	0	0	0	0	0
WT111(DD045F3F1DEA)	3.78	13108	2022-11-25 09:12:53.842	0.024	0.291	0.984	0.305	-0.061	0	16.221	-1.461	-24.17	0	0	0	0	0	0	0
WT111(DD045F3F1DEA)	3.78	13108	2022-11-25 09:12:53.842	0.024	0.291	0.984	0.305	-0.061	0	16.221	-1.461	-24.17	0	0	0	0	0	0	0
WT111(DD045F3F1DEA)	3.78	13108	2022-11-25 09:12:53.842	0.024	0.291	0.984	0.305	-0.061	0	16.221	-1.461	-24.17	0	0	0	0	0	0	0
WT111(DD045F3F1DEA)	3.78	13108	2022-11-25 09:12:53.842	0.024	0.291	0.984	0.305	-0.061	0	16.221	-1.461	-24.17	0	0	0	0	0	0	0
WT111(DD045F3F1DEA)	3.78	13108	2022-11-25 09:12:53.842	0.026	0.278	0.971	-0.244	0	0	16.221	-1.461	-24.17	0	0	0	0	0	0	0
WT111(DD045F3F1DEA)	3.78	13108	2022-11-25 09:12:53.842	0.026	0.278	0.971	-0.244	0	0	16.221	-1.461	-24.17	0	0	0	0	0	0	0
WT111(DD045F3F1DEA)	3.78	13108	2022-11-25 09:12:53.842	0.026	0.278	0.971	-0.244	0	0	16.221	-1.461	-24.17	0	0	0	0	0	0	0
WT111(DD045F3F1DEA)	3.78	13108	2022-11-25 09:12:53.873	0.026	0.278	0.971	-0.244	0	0	16.221	-1.461	-24.17	0	0	0	0	0	0	0
WT111(DD045F3F1DEA)	3.78	13108	2022-11-25 09:12:53.873	0.026	0.288	0.979	0.061	0	0	16.221	-1.461	-24.17	0	0	0	0	0	0	0
WT111(DD045F3F1DEA)	3.78	13108	2022-11-25 09:12:53.873	0.026	0.288	0.979	0.061	0	0	16.221	-1.461	-24.17	0	0	0	0	0	0	0
WT111(DD045F3F1DEA)	3.78	13108	2022-11-25 09:12:53.873	0.026	0.288	0.979	0.061	0	0	16.221	-1.461	-24.17	0	0	0	0	0	0	0
WT111(DD045F3F1DEA)	3.78	13108	2022-11-25 09:12:53.873	0.026	0.288	0.979	0.061	0	0	16.221	-1.461	-24.17	0	0	0	0	0	0	0
WT111(DD045F3F1DEA)	3.78	13108	2022-11-25 09:12:53.873	0.024	0.282	0.974	0	0	0	16.221	-1.461	-24.17	0	0	0	0	0	0	0
WT111(DD045F3F1DEA)	3.78	13108	2022-11-25 09:12:53.873	0.024	0.282	0.974	0	0	0	16.221	-1.461	-24.17	0	0	0	0	0	0	0
WT111(DD045F3F1DEA)	3.78	13108	2022-11-25 09:12:53.873	0.024	0.282	0.974	0	0	0	16.221	-1.461	-24.17	0	0	0	0	0	0	0
WT111(DD045F3F1DEA)	3.78	13108	2022-11-25 09:12:53.936	0.024	0.282	0.974	0	0	0	16.221	-1.461	-24.164	0	0	0	0	0	0	0
WT111(DD045F3F1DEA)	3.78	13108	2022-11-25 09:12:53.936	0.026	0.283	0.976	0	0	0	16.221	-1.461	-24.164	0	0	0	0	0	0	0
WT111(DD045F3F1DEA)	3.78	13108	2022-11-25 09:12:53.936	0.026	0.283	0.976	0	0	0	16.221	-1.461	-24.164	0	0	0	0	0	0	0
WT111(DD045F3F1DEA)	3.78	13108	2022-11-25 09:12:53.936	0.026	0.283	0.976	0	0	0	16.221	-1.461	-24.164	0	0	0	0	0	0	0
WT111(DD045F3F1DEA)	3.78	13108	2022-11-25 09:12:53.936	0.026	0.283	0.976	0	0	0	16.221	-1.461	-24.164	0	0	0	0	0	0	0
WT111(DD045F3F1DEA)	3.78	13108	2022-11-25 09:12:53.936	0.027	0.283	0.973	-0.061	-0.061	0	16.221	-1.461	-24.164	0	0	0	0	0	0	0
WT111(DD045F3F1DEA)	3.78	13108	2022-11-25 09:12:53.936	0.027	0.283	0.973	-0.061	-0.061	0	16.221	-1.461	-24.164	0	0	0	0	0	0	0
WT111(DD045F3F1DEA)	3.78	13108	2022-11-25 09:12:53.936	0.027	0.283	0.973	-0.061	-0.061	0	16.221	-1.461	-24.164	0	0	0	0	0	0	0
WT111(DD045F3F1DEA)	3.78	13108	2022-11-25 09:12:53.967	0.027	0.283	0.973	-0.061	-0.061	0	16.221	-1.461	-24.164	0	0	0	0	0	0	0
WT111(DD045F3F1DEA)	3.78	13108	2022-11-25 09:12:53.967	0.024	0.286	0.979	0	0	0	16.221	-1.461	-24.164	0	0	0	0	0	0	0
WT111(DD045F3F1DEA)	3.78	13108	2022-11-25 09:12:53.967	0.024	0.286	0.979	0	0	0	16.221	-1.461	-24.164	0	0	0	0	0	0	0
WT111(DD045F3F1DEA)	3.78	13108	2022-11-25 09:12:53.967	0.024	0.286	0.979	0	0	0	16.221	-1.461	-24.164	0	0	0	0	0	0	0
WT111(DD045F3F1DEA)	3.78	13108	2022-11-25 09:12:53.967	0.024	0.286	0.979	0	0	0	16.221	-1.461	-24.164	0	0	0	0	0	0	0
WT111(DD045F3F1DEA)	3.78	13108	2022-11-25 09:12:53.967	0.024	0.278	0.971	0.122	0	0	16.221	-1.461	-24.164	0	0	0	0	0	0	0
WT111(DD045F3F1DEA)	3.78	13108	2022-11-25 09:12:53.967	0.024	0.278	0.971	0.122	0	0	16.221	-1.461	-24.164	0	0	0	0	0	0	0
WT111(DD045F3F1DEA)	3.78	13108	2022-11-25 09:12:53.967	0.024	0.278	0.971	0.122	0	0	16.221	-1.461	-24.164	0	0	0	0	0	0	0
WT111(DD045F3F1DEA)	3.78	13108	2022-11-25 09:12:53.983	0.024	0.278	0.971	0.122	0	0	16.221	-1.461	-24.164	0	0	0	0	0	0	0
WT111(DD045F3F1DEA)	3.78	13108	2022-11-25 09:12:53.983	0.026	0.289	0.982	-0.183	0	0	16.221	-1.461	-24.164	0	0	0	0	0	0	0
WT111(DD045F3F1DEA)	3.78	13108	2022-11-25 09:12:53.983	0.026	0.289	0.982	-0.183	0	0	16.221	-1.461	-24.164	0	0	0	0	0	0	0
WT111(DD045F3F1DEA)	3.78	13108	2022-11-25 09:12:53.983	0.026	0.289	0.982	-0.183	0	0	16.221	-1.461	-24.164	0	0	0	0	0	0	0
WT111(DD045F3F1DEA)	3.78	13108	2022-11-25 09:12:53.983	0.026	0.289	0.982	-0.183	0	0	16.216	-1.461	-24.164	0	0	0	0	0	0	0
WT111(DD045F3F1DEA)	3.78	13108	2022-11-25 09:12:53.983	0.025	0.284	0.974	0	0	0	16.216	-1.461	-24.164	0	0	0	0	0	0	0
WT111(DD045F3F1DEA)	3.78	13108	2022-11-25 09:12:53.983	0.025	0.284	0.974	0	0	0	16.216	-1.461	-24.164	0	0	0	0	0	0	0
WT111(DD045F3F1DEA)	3.78	13108	2022-11-25 09:12:53.983	0.025	0.284	0.974	0	0	0	16.216	-1.461	-24.164	0	0	0	0	0	0	0
WT111(DD045F3F1DEA)	3.78	13108	2022-11-25 09:12:54.045	0.025	0.284	0.974	0	0	0	16.216	-1.461	-24.164	0	0	0	0	0	0	0
WT111(DD045F3F1DEA)	3.78	13108	2022-11-25 09:12:54.045	0.025	0.285	0.976	0.244	-0.061	0	16.221	-1.461	-24.164	0	0	0	0	0	0	0
WT111(DD045F3F1DEA)	3.78	13108	2022-11-25 09:12:54.045	0.025	0.285	0.976	0.244	-0.061	0	16.221	-1.461	-24.164	0	0	0	0	0	0	0
WT111(DD045F3F1DEA)	3.78	13108	2022-11-25 09:12:54.045	0.025	0.285	0.976	0.244	-0.061	0	16.221	-1.461	-24.164	0	0	0	0	0	0	0
WT111(DD045F3F1DEA)	3.78	13108	2022-11-25 09:12:54.045	0.025	0.285	0.976	0.244	-0.061	0	16.221	-1.461	-24.164	0	0	0	0	0	0	0
WT111(DD045F3F1DEA)	3.78	13108	2022-11-25 09:12:54.045	0.026	0.283	0.976	-0.183	0	0	16.221	-1.461	-24.164	0	0	0	0	0	0	0
WT111(DD045F3F1DEA)	3.78	13108	2022-11-25 09:12:54.045	0.026	0.283	0.976	-0.183	0	0	16.221	-1.461	-24.164	0	0	0	0	0	0	0
WT111(DD045F3F1DEA)	3.78	13108	2022-11-25 09:12:54.045	0.026	0.283	0.976	-0.183	0	0	16.221	-1.461	-24.164	0	0	0	0	0	0	0
WT111(DD045F3F1DEA)	3.78	13108	2022-11-25 09:12:54.076	0.026	0.283	0.976	-0.183	0	0	16.221	-1.461	-24.164	0	0	0	0	0	0	0
WT111(DD045F3F1DEA)	3.78	13108	2022-11-25 09:12:54.076	0.026	0.285	0.979	0.122	0	0	16.221	-1.461	-24.164	0	0	0	0	0	0	0
WT111(DD045F3F1DEA)	3.78	13108	2022-11-25 09:12:54.076	0.026	0.285	0.979	0.122	0	0	16.221	-1.461	-24.164	0	0	0	0	0	0	0
WT111(DD045F3F1DEA)	3.78	13108	2022-11-25 09:12:54.076	0.026	0.285	0.979	0.122	0	0	16.221	-1.461	-24.164	0	0	0	0	0	0	0
WT111(DD045F3F1DEA)	3.78	13108	2022-11-25 09:12:54.076	0.026	0.285	0.979	0.122	0	0	16.221	-1.461	-24.164	0	0	0	0	0	0	0
WT111(DD045F3F1DEA)	3.78	13108	2022-11-25 09:12:54.076	0.026	0.277	0.972	-0.122	0	0	16.221	-1.461	-24.164	0	0	0	0	0	0	0
WT111(DD045F3F1DEA)	3.78	13108	2022-11-25 09:12:54.076	0.026	0.277	0.972	-0.122	0	0	16.221	-1.461	-24.164	0	0	0	0	0	0	0
WT111(DD045F3F1DEA)	3.78	13108	2022-11-25 09:12:54.076	0.026	0.277	0.972	-0.122	0	0	16.221	-1.461	-24.164	0	0	0	0	0	0	0
WT111(DD045F3F1DEA)	3.78	13108	2022-11-25 09:12:54.108	0.026	0.277	0.972	-0.122	0	0	16.221	-1.461	-24.164	0	0	0	0	0	0	0
WT111(DD045F3F1DEA)	3.78	13108	2022-11-25 09:12:54.108	0.025	0.292	0.979	0.061	0	0	16.221	-1.461	-24.164	0	0	0	0	0	0	0
WT111(DD045F3F1DEA)	3.78	13108	2022-11-25 09:12:54.108	0.025	0.292	0.979	0.061	0	0	16.221	-1.461	-24.164	0	0	0	0	0	0	0
WT111(DD045F3F1DEA)	3.78	13108	2022-11-25 09:12:54.108	0.025	0.292	0.979	0.061	0	0	16.221	-1.461	-24.164	0	0	0	0	0	0	0
WT111(DD045F3F1DEA)	3.78	13108	2022-11-25 09:12:54.108	0.025	0.292	0.979	0.061	0	0	16.221	-1.461	-24.164	0	0	0	0	0	0	0
WT111(DD045F3F1DEA)	3.78	13108	2022-11-25 09:12:54.108	0.025	0.279	0.975	0	0	0	16.221	-1.461	-24.164	0	0	0	0	0	0	0
WT111(DD045F3F1DEA)	3.78	13108	2022-11-25 09:12:54.108	0.025	0.279	0.975	0	0	0	16.221	-1.461	-24.164	0	0	0	0	0	0	0
WT111(DD045F3F1DEA)	3.78	13108	2022-11-25 09:12:54.108	0.025	0.279	0.975	0	0	0	16.221	-1.461	-24.164	0	0	0	0	0	0	0
WT111(DD045F3F1DEA)	3.78	13108	2022-11-25 09:12:54.170	0.025	0.279	0.975	0	0	0	16.221	-1.461	-24.164	0	0	0	0	0	0	0
WT111(DD045F3F1DEA)	3.78	13108	2022-11-25 09:12:54.170	0.025	0.279	0.978	0	0	0	16.221	-1.461	-24.164	0	0	0	0	0	0	0
WT111(DD045F3F1DEA)	3.78	13108	2022-11-25 09:12:54.170	0.025	0.279	0.978	0	0	0	16.221	-1.461	-24.164	0	0	0	0	0	0	0
WT111(DD045F3F1DEA)	3.78	13108	2022-11-25 09:12:54.170	0.025	0.279	0.978	0	0	0	16.221	-1.461	-24.164	0	0	0	0	0	0	0
WT111(DD045F3F1DEA)	3.78	13108	2022-11-25 09:12:54.170	0.025	0.279	0.978	0	0	0	16.221	-1.461	-24.164	0	0	0	0	0	0	0
WT111(DD045F3F1DEA)	3.78	13108	2022-11-25 09:12:54.170	0.032	0.251	0.942	-2.991	0.305	0	16.205	-1.461	-24.17	0	0	0	0	0	0	0
WT111(DD045F3F1DEA)	3.78	13108	2022-11-25 09:12:54.170	0.032	0.251	0.942	-2.991	0.305	0	16.188	-1.456	-24.17	0	0	0	0	0	0	0
WT111(DD045F3F1DEA)	3.78	13108	2022-11-25 09:12:54.170	0.032	0.251	0.942	-2.991	0.305	0	16.172	-1.456	-24.175	0	0	0	0	0	0	0
WT111(DD045F3F1DEA)	3.78	13108	2022-11-25 09:12:54.201	0.032	0.251	0.942	-2.991	0.305	0	16.161	-1.456	-24.181	0	0	0	0	0	0	0
WT111(DD045F3F1DEA)	3.78	13108	2022-11-25 09:12:54.201	0.032	0.454	1.183	4.456	-1.099	0	16.183	-1.461	-24.186	0	0	0	0	0	0	0
WT111(DD045F3F1DEA)	3.78	13108	2022-11-25 09:12:54.201	0.032	0.454	1.183	4.456	-1.099	0	16.205	-1.467	-24.192	0	0	0	0	0	0	0
WT111(DD045F3F1DEA)	3.78	13108	2022-11-25 09:12:54.201	0.032	0.454	1.183	4.456	-1.099	0	16.227	-1.472	-24.197	0	0	0	0	0	0	0
WT111(DD045F3F1DEA)	3.78	13108	2022-11-25 09:12:54.201	0.032	0.454	1.183	4.456	-1.099	0	16.254	-1.478	-24.203	0	0	0	0	0	0	0
WT111(DD045F3F1DEA)	3.78	13108	2022-11-25 09:12:54.201	-0.005	0.094	0.778	-1.526	1.099	-0.366	16.249	-1.472	-24.208	0	0	0	0	0	0	0
WT111(DD045F3F1DEA)	3.78	13108	2022-11-25 09:12:54.201	-0.005	0.094	0.778	-1.526	1.099	-0.366	16.238	-1.467	-24.208	0	0	0	0	0	0	0
WT111(DD045F3F1DEA)	3.78	13108	2022-11-25 09:12:54.201	-0.005	0.094	0.778	-1.526	1.099	-0.366	16.232	-1.461	-24.214	0	0	0	0	0	0	0
WT111(DD045F3F1DEA)	3.78	13108	2022-11-25 09:12:54.233	-0.005	0.094	0.778	-1.526	1.099	-0.366	16.221	-1.45	-24.225	0	0	0	0	0	0	0
WT111(DD045F3F1DEA)	3.78	13108	2022-11-25 09:12:54.233	0.045	0.347	1.036	0.488	-0.305	0.061	16.221	-1.456	-24.23	0	0	0	0	0	0	0
WT111(DD045F3F1DEA)	3.78	13108	2022-11-25 09:12:54.233	0.045	0.347	1.036	0.488	-0.305	0.061	16.227	-1.456	-24.236	0	0	0	0	0	0	0
WT111(DD045F3F1DEA)	3.78	13108	2022-11-25 09:12:54.233	0.045	0.347	1.036	0.488	-0.305	0.061	16.227	-1.456	-24.241	0	0	0	0	0	0	0
WT111(DD045F3F1DEA)	3.78	13108	2022-11-25 09:12:54.233	0.045	0.347	1.036	0.488	-0.305	0.061	16.227	-1.456	-24.247	0	0	0	0	0	0	0
WT111(DD045F3F1DEA)	3.78	13108	2022-11-25 09:12:54.233	0.017	0.27	0.958	0	0	0	16.227	-1.456	-24.247	0	0	0	0	0	0	0
WT111(DD045F3F1DEA)	3.78	13108	2022-11-25 09:12:54.233	0.017	0.27	0.958	0	0	0	16.227	-1.456	-24.252	0	0	0	0	0	0	0
WT111(DD045F3F1DEA)	3.78	13108	2022-11-25 09:12:54.233	0.017	0.27	0.958	0	0	0	16.227	-1.456	-24.258	0	0	0	0	0	0	0
WT111(DD045F3F1DEA)	3.78	13108	2022-11-25 09:12:54.295	0.017	0.27	0.958	0	0	0	16.227	-1.456	-24.263	0	0	0	0	0	0	0
WT111(DD045F3F1DEA)	3.78	13108	2022-11-25 09:12:54.295	0.026	0.267	0.97	-0.122	0	0	16.227	-1.456	-24.269	0	0	0	0	0	0	0
WT111(DD045F3F1DEA)	3.78	13108	2022-11-25 09:12:54.295	0.026	0.267	0.97	-0.122	0	0	16.227	-1.456	-24.274	0	0	0	0	0	0	0
WT111(DD045F3F1DEA)	3.78	13108	2022-11-25 09:12:54.295	0.026	0.267	0.97	-0.122	0	0	16.221	-1.456	-24.28	0	0	0	0	0	0	0
WT111(DD045F3F1DEA)	3.78	13108	2022-11-25 09:12:54.295	0.026	0.267	0.97	-0.122	0	0	16.221	-1.456	-24.285	0	0	0	0	0	0	0
WT111(DD045F3F1DEA)	3.78	13108	2022-11-25 09:12:54.295	0.028	0.307	0.987	-0.305	0	-0.061	16.221	-1.456	-24.291	0	0	0	0	0	0	0
WT111(DD045F3F1DEA)	3.78	13108	2022-11-25 09:12:54.295	0.028	0.307	0.987	-0.305	0	-0.061	16.216	-1.456	-24.291	0	0	0	0	0	0	0
WT111(DD045F3F1DEA)	3.78	13108	2022-11-25 09:12:54.295	0.028	0.307	0.987	-0.305	0	-0.061	16.216	-1.456	-24.296	0	0	0	0	0	0	0
WT111(DD045F3F1DEA)	3.78	13108	2022-11-25 09:12:54.327	0.028	0.307	0.987	-0.305	0	-0.061	16.216	-1.456	-24.302	0	0	0	0	0	0	0
WT111(DD045F3F1DEA)	3.78	13108	2022-11-25 09:12:54.327	0.022	0.271	0.973	0.488	0	0.061	16.216	-1.456	-24.307	0	0	0	0	0	0	0
WT111(DD045F3F1DEA)	3.78	13108	2022-11-25 09:12:54.327	0.022	0.271	0.973	0.488	0	0.061	16.221	-1.456	-24.313	0	0	0	0	0	0	0
WT111(DD045F3F1DEA)	3.78	13108	2022-11-25 09:12:54.327	0.022	0.271	0.973	0.488	0	0.061	16.221	-1.456	-24.318	0	0	0	0	0	0	0
WT111(DD045F3F1DEA)	3.78	13108	2022-11-25 09:12:54.327	0.022	0.271	0.973	0.488	0	0.061	16.221	-1.456	-24.318	0	0	0	0	0	0	0
WT111(DD045F3F1DEA)	3.78	13108	2022-11-25 09:12:54.327	0.029	0.307	0.981	-0.244	0	0	16.221	-1.456	-24.324	0	0	0	0	0	0	0
WT111(DD045F3F1DEA)	3.78	13108	2022-11-25 09:12:54.327	0.029	0.307	0.981	-0.244	0	0	16.221	-1.456	-24.329	0	0	0	0	0	0	0
WT111(DD045F3F1DEA)	3.78	13108	2022-11-25 09:12:54.327	0.029	0.307	0.981	-0.244	0	0	16.221	-1.456	-24.335	0	0	0	0	0	0	0
WT111(DD045F3F1DEA)	3.78	13108	2022-11-25 09:12:54.358	0.024	0.268	0.974	0.366	-0.061	0	16.221	-1.456	-24.34	0	0	0	0	0	0	0
WT111(DD045F3F1DEA)	3.78	13108	2022-11-25 09:12:54.358	0.024	0.268	0.974	0.366	-0.061	0	16.221	-1.456	-24.34	0	0	0	0	0	0	0
WT111(DD045F3F1DEA)	3.78	13108	2022-11-25 09:12:54.358	0.024	0.268	0.974	0.366	-0.061	0	16.227	-1.456	-24.346	0	0	0	0	0	0	0
WT111(DD045F3F1DEA)	3.78	13108	2022-11-25 09:12:54.358	0.024	0.268	0.974	0.366	-0.061	0	16.227	-1.456	-24.351	0	0	0	0	0	0	0
WT111(DD045F3F1DEA)	3.78	13108	2022-11-25 09:12:54.358	0.025	0.292	0.976	-0.427	0	0	16.227	-1.456	-24.357	0	0	0	0	0	0	0
WT111(DD045F3F1DEA)	3.78	13108	2022-11-25 09:12:54.358	0.025	0.292	0.976	-0.427	0	0	16.221	-1.456	-24.362	0	0	0	0	0	0	0
WT111(DD045F3F1DEA)	3.78	13108	2022-11-25 09:12:54.358	0.025	0.292	0.976	-0.427	0	0	16.221	-1.456	-24.362	0	0	0	0	0	0	0
WT111(DD045F3F1DEA)	3.78	13108	2022-11-25 09:12:54.358	0.025	0.292	0.976	-0.427	0	0	16.216	-1.456	-24.368	0	0	0	0	0	0	0
WT111(DD045F3F1DEA)	3.78	13108	2022-11-25 09:12:54.405	0.025	0.28	0.978	0.183	0	0	16.216	-1.456	-24.373	0	0	0	0	0	0	0
WT111(DD045F3F1DEA)	3.78	13108	2022-11-25 09:12:54.420	0.025	0.28	0.978	0.183	0	0	16.221	-1.456	-24.379	0	0	0	0	0	0	0
WT111(DD045F3F1DEA)	3.78	13108	2022-11-25 09:12:54.420	0.025	0.28	0.978	0.183	0	0	16.221	-1.456	-24.384	0	0	0	0	0	0	0
WT111(DD045F3F1DEA)	3.78	13108	2022-11-25 09:12:54.420	0.025	0.28	0.978	0.183	0	0	16.221	-1.456	-24.384	0	0	0	0	0	0	0
WT111(DD045F3F1DEA)	3.78	13108	2022-11-25 09:12:54.420	0.026	0.293	0.978	-0.061	0	0	16.221	-1.456	-24.39	0	0	0	0	0	0	0
WT111(DD045F3F1DEA)	3.78	13108	2022-11-25 09:12:54.420	0.026	0.293	0.978	-0.061	0	0	16.221	-1.456	-24.395	0	0	0	0	0	0	0
WT111(DD045F3F1DEA)	3.78	13108	2022-11-25 09:12:54.420	0.026	0.293	0.978	-0.061	0	0	16.221	-1.456	-24.401	0	0	0	0	0	0	0
WT111(DD045F3F1DEA)	3.78	13108	2022-11-25 09:12:54.420	0.026	0.293	0.978	-0.061	0	0	16.221	-1.456	-24.401	0	0	0	0	0	0	0
WT111(DD045F3F1DEA)	3.78	13108	2022-11-25 09:12:54.436	0.025	0.272	0.973	0	0	0	16.221	-1.456	-24.406	0	0	0	0	0	0	0
WT111(DD045F3F1DEA)	3.78	13108	2022-11-25 09:12:54.436	0.025	0.272	0.973	0	0	0	16.221	-1.456	-24.412	0	0	0	0	0	0	0
WT111(DD045F3F1DEA)	3.78	13108	2022-11-25 09:12:54.436	0.025	0.272	0.973	0	0	0	16.221	-1.456	-24.417	0	0	0	0	0	0	0
WT111(DD045F3F1DEA)	3.78	13108	2022-11-25 09:12:54.436	0.025	0.272	0.973	0	0	0	16.221	-1.456	-24.417	0	0	0	0	0	0	0
WT111(DD045F3F1DEA)	3.78	13108	2022-11-25 09:12:54.436	0.027	0.294	0.975	-0.122	0	0	16.216	-1.456	-24.423	0	0	0	0	0	0	0
WT111(DD045F3F1DEA)	3.78	13108	2022-11-25 09:12:54.436	0.027	0.294	0.975	-0.122	0	0	16.216	-1.456	-24.428	0	0	0	0	0	0	0
WT111(DD045F3F1DEA)	3.78	13108	2022-11-25 09:12:54.436	0.027	0.294	0.975	-0.122	0	0	16.216	-1.456	-24.434	0	0	0	0	0	0	0
WT111(DD045F3F1DEA)	3.78	13108	2022-11-25 09:12:54.436	0.027	0.294	0.975	-0.122	0	0	16.216	-1.456	-24.439	0	0	0	0	0	0	0
WT111(DD045F3F1DEA)	3.78	13108	2022-11-25 09:12:54.498	0.025	0.275	0.976	0	0	0.061	16.216	-1.456	-24.439	0	0	0	0	0	0	0
WT111(DD045F3F1DEA)	3.78	13108	2022-11-25 09:12:54.498	0.025	0.275	0.976	0	0	0.061	16.216	-1.456	-24.445	0	0	0	0	0	0	0
WT111(DD045F3F1DEA)	3.78	13108	2022-11-25 09:12:54.498	0.025	0.275	0.976	0	0	0.061	16.216	-1.456	-24.45	0	0	0	0	0	0	0
WT111(DD045F3F1DEA)	3.78	13108	2022-11-25 09:12:54.498	0.025	0.275	0.976	0	0	0.061	16.216	-1.456	-24.456	0	0	0	0	0	0	0
WT111(DD045F3F1DEA)	3.78	13108	2022-11-25 09:12:54.498	0.026	0.299	0.979	0.061	0	0	16.216	-1.456	-24.456	0	0	0	0	0	0	0
WT111(DD045F3F1DEA)	3.78	13108	2022-11-25 09:12:54.498	0.026	0.299	0.979	0.061	0	0	16.216	-1.456	-24.461	0	0	0	0	0	0	0
WT111(DD045F3F1DEA)	3.78	13108	2022-11-25 09:12:54.498	0.026	0.299	0.979	0.061	0	0	16.216	-1.456	-24.467	0	0	0	0	0	0	0
WT111(DD045F3F1DEA)	3.78	13108	2022-11-25 09:12:54.498	0.026	0.299	0.979	0.061	0	0	16.216	-1.456	-24.467	0	0	0	0	0	0	0
WT111(DD045F3F1DEA)	3.78	13108	2022-11-25 09:12:54.561	0.026	0.273	0.974	0	0	0	16.216	-1.456	-24.472	0	0	0	0	0	0	0
WT111(DD045F3F1DEA)	3.78	13108	2022-11-25 09:12:54.561	0.026	0.273	0.974	0	0	0	16.221	-1.456	-24.478	0	0	0	0	0	0	0
WT111(DD045F3F1DEA)	3.78	13108	2022-11-25 09:12:54.561	0.026	0.273	0.974	0	0	0	16.221	-1.456	-24.478	0	0	0	0	0	0	0
WT111(DD045F3F1DEA)	3.78	13108	2022-11-25 09:12:54.561	0.026	0.273	0.974	0	0	0	16.221	-1.456	-24.483	0	0	0	0	0	0	0
WT111(DD045F3F1DEA)	3.78	13108	2022-11-25 09:12:54.561	0.025	0.28	0.972	-0.122	0	0	16.216	-1.456	-24.489	0	0	0	0	0	0	0
WT111(DD045F3F1DEA)	3.78	13108	2022-11-25 09:12:54.561	0.025	0.28	0.972	-0.122	0	0	16.216	-1.456	-24.489	0	0	0	0	0	0	0
WT111(DD045F3F1DEA)	3.78	13108	2022-11-25 09:12:54.561	0.025	0.28	0.972	-0.122	0	0	16.216	-1.456	-24.494	0	0	0	0	0	0	0
WT111(DD045F3F1DEA)	3.78	13108	2022-11-25 09:12:54.561	0.025	0.28	0.972	-0.122	0	0	16.216	-1.456	-24.5	0	0	0	0	0	0	0
WT111(DD045F3F1DEA)	3.78	13108	2022-11-25 09:12:54.561	0.024	0.285	0.977	-0.183	0	0	16.216	-1.456	-24.5	0	0	0	0	0	0	0
WT111(DD045F3F1DEA)	3.78	13108	2022-11-25 09:12:54.561	0.024	0.285	0.977	-0.183	0	0	16.216	-1.456	-24.505	0	0	0	0	0	0	0
WT111(DD045F3F1DEA)	3.78	13108	2022-11-25 09:12:54.561	0.024	0.285	0.977	-0.183	0	0	16.21	-1.456	-24.51	0	0	0	0	0	0	0
WT111(DD045F3F1DEA)	3.78	13108	2022-11-25 09:12:54.561	0.024	0.285	0.977	-0.183	0	0	16.21	-1.456	-24.51	0	0	0	0	0	0	0
WT111(DD045F3F1DEA)	3.78	13108	2022-11-25 09:12:54.561	0.027	0.292	0.979	0.244	0	0.061	16.216	-1.456	-24.516	0	0	0	0	0	0	0
WT111(DD045F3F1DEA)	3.78	13108	2022-11-25 09:12:54.561	0.027	0.292	0.979	0.244	0	0.061	16.216	-1.456	-24.521	0	0	0	0	0	0	0
WT111(DD045F3F1DEA)	3.78	13108	2022-11-25 09:12:54.561	0.027	0.292	0.979	0.244	0	0.061	16.216	-1.456	-24.521	0	0	0	0	0	0	0
WT111(DD045F3F1DEA)	3.78	13108	2022-11-25 09:12:54.561	0.027	0.292	0.979	0.244	0	0.061	16.216	-1.456	-24.527	0	0	0	0	0	0	0
WT111(DD045F3F1DEA)	3.78	13108	2022-11-25 09:12:54.623	0.024	0.275	0.97	0.122	-0.061	0	16.216	-1.456	-24.532	0	0	0	0	0	0	0
WT111(DD045F3F1DEA)	3.78	13108	2022-11-25 09:12:54.623	0.024	0.275	0.97	0.122	-0.061	0	16.221	-1.456	-24.532	0	0	0	0	0	0	0
WT111(DD045F3F1DEA)	3.78	13108	2022-11-25 09:12:54.623	0.024	0.275	0.97	0.122	-0.061	0	16.221	-1.456	-24.538	0	0	0	0	0	0	0
WT111(DD045F3F1DEA)	3.78	13108	2022-11-25 09:12:54.623	0.024	0.275	0.97	0.122	-0.061	0	16.221	-1.456	-24.543	0	0	0	0	0	0	0
WT111(DD045F3F1DEA)	3.78	13108	2022-11-25 09:12:54.623	0.026	0.281	0.976	-0.305	0	0	16.216	-1.456	-24.543	0	0	0	0	0	0	0
WT111(DD045F3F1DEA)	3.78	13108	2022-11-25 09:12:54.623	0.026	0.281	0.976	-0.305	0	0	16.216	-1.456	-24.549	0	0	0	0	0	0	0
WT111(DD045F3F1DEA)	3.78	13108	2022-11-25 09:12:54.623	0.026	0.281	0.976	-0.305	0	0	16.216	-1.456	-24.549	0	0	0	0	0	0	0
WT111(DD045F3F1DEA)	3.78	13108	2022-11-25 09:12:54.623	0.026	0.281	0.976	-0.305	0	0	16.216	-1.456	-24.554	0	0	0	0	0	0	0
WT111(DD045F3F1DEA)	3.78	13108	2022-11-25 09:12:54.654	0.027	0.294	0.98	0.183	0	0	16.216	-1.456	-24.56	0	0	0	0	0	0	0
WT111(DD045F3F1DEA)	3.78	13108	2022-11-25 09:12:54.654	0.027	0.294	0.98	0.183	0	0	16.216	-1.456	-24.56	0	0	0	0	0	0	0
WT111(DD045F3F1DEA)	3.78	13108	2022-11-25 09:12:54.654	0.027	0.294	0.98	0.183	0	0	16.216	-1.456	-24.565	0	0	0	0	0	0	0
WT111(DD045F3F1DEA)	3.78	13108	2022-11-25 09:12:54.654	0.027	0.294	0.98	0.183	0	0	16.216	-1.456	-24.565	0	0	0	0	0	0	0
WT111(DD045F3F1DEA)	3.78	13108	2022-11-25 09:12:54.654	0.025	0.287	0.98	0	0	0	16.216	-1.456	-24.571	0	0	0	0	0	0	0
WT111(DD045F3F1DEA)	3.78	13108	2022-11-25 09:12:54.654	0.025	0.287	0.98	0	0	0	16.216	-1.456	-24.576	0	0	0	0	0	0	0
WT111(DD045F3F1DEA)	3.78	13108	2022-11-25 09:12:54.654	0.025	0.287	0.98	0	0	0	16.216	-1.456	-24.576	0	0	0	0	0	0	0
WT111(DD045F3F1DEA)	3.78	13108	2022-11-25 09:12:54.654	0.025	0.287	0.98	0	0	0	16.216	-1.456	-24.576	0	0	0	0	0	0	0
WT111(DD045F3F1DEA)	3.78	13108	2022-11-25 09:12:54.686	0.025	0.281	0.976	0.244	-0.061	0	16.221	-1.456	-24.582	0	0	0	0	0	0	0
WT111(DD045F3F1DEA)	3.78	13108	2022-11-25 09:12:54.686	0.025	0.281	0.976	0.244	-0.061	0	16.221	-1.456	-24.582	0	0	0	0	0	0	0
WT111(DD045F3F1DEA)	3.78	13108	2022-11-25 09:12:54.686	0.025	0.281	0.976	0.244	-0.061	0	16.221	-1.456	-24.587	0	0	0	0	0	0	0
WT111(DD045F3F1DEA)	3.78	13108	2022-11-25 09:12:54.686	0.025	0.281	0.976	0.244	-0.061	0	16.221	-1.456	-24.587	0	0	0	0	0	0	0
WT111(DD045F3F1DEA)	3.78	13108	2022-11-25 09:12:54.686	0.026	0.292	0.978	-0.122	0	-0.061	16.221	-1.456	-24.593	0	0	0	0	0	0	0

## Sheet: 12Hz
设备名称	电压	版本	片上时间	加速度X(g)	加速度Y(g)	加速度Z(g)	角速度X(°/s)	角速度Y(°/s)	角速度Z(°/s)	角度X(°)	角度Y(°)	角度Z(°)	磁场X	磁场Y	磁场Z	四元数0	四元数1	四元数2	四元数3	状态
WT111(DD045F3F1DEA)	3.74	13108	2022-11-24 20:23:56.341	0.021	0.251	0.972	0.122	0	0	14.81	-1.225	-14.65	0	0	0	0	0	0	0
WT111(DD045F3F1DEA)	3.74	13108	2022-11-24 20:23:56.341	0.021	0.251	0.972	0.122	0	0	14.81	-1.225	-14.65	0	0	0	0	0	0	0
WT111(DD045F3F1DEA)	3.74	13108	2022-11-24 20:23:56.341	0.023	0.268	0.989	-0.061	0	0	14.81	-1.225	-14.65	0	0	0	0	0	0	0
WT111(DD045F3F1DEA)	3.74	13108	2022-11-24 20:23:56.372	0.023	0.268	0.989	-0.061	0	0	14.81	-1.225	-14.65	0	0	0	0	0	0	0
WT111(DD045F3F1DEA)	3.74	13108	2022-11-24 20:23:56.372	0.023	0.268	0.989	-0.061	0	0	14.81	-1.225	-14.65	0	0	0	0	0	0	0
WT111(DD045F3F1DEA)	3.74	13108	2022-11-24 20:23:56.372	0.023	0.268	0.989	-0.061	0	0	14.81	-1.225	-14.65	0	0	0	0	0	0	0
WT111(DD045F3F1DEA)	3.74	13108	2022-11-24 20:23:56.372	0.023	0.253	0.981	0.122	0	0	14.81	-1.225	-14.65	0	0	0	0	0	0	0
WT111(DD045F3F1DEA)	3.74	13108	2022-11-24 20:23:56.372	0.023	0.253	0.981	0.122	0	0	14.81	-1.225	-14.65	0	0	0	0	0	0	0
WT111(DD045F3F1DEA)	3.74	13108	2022-11-24 20:23:56.372	0.023	0.253	0.981	0.122	0	0	14.81	-1.225	-14.65	0	0	0	0	0	0	0
WT111(DD045F3F1DEA)	3.74	13108	2022-11-24 20:23:56.372	0.023	0.253	0.981	0.122	0	0	14.81	-1.225	-14.65	0	0	0	0	0	0	0
WT111(DD045F3F1DEA)	3.74	13108	2022-11-24 20:23:56.372	0.02	0.26	0.98	-0.061	0	0	14.81	-1.225	-14.65	0	0	0	0	0	0	0
WT111(DD045F3F1DEA)	3.74	13108	2022-11-24 20:23:56.403	0.02	0.26	0.98	-0.061	0	0	14.81	-1.225	-14.65	0	0	0	0	0	0	0
WT111(DD045F3F1DEA)	3.74	13108	2022-11-24 20:23:56.403	0.02	0.26	0.98	-0.061	0	0	14.81	-1.225	-14.65	0	0	0	0	0	0	0
WT111(DD045F3F1DEA)	3.74	13108	2022-11-24 20:23:56.403	0.02	0.26	0.98	-0.061	0	0	14.81	-1.225	-14.65	0	0	0	0	0	0	0
WT111(DD045F3F1DEA)	3.74	13108	2022-11-24 20:23:56.403	0.023	0.263	0.988	-0.061	0	0	14.81	-1.225	-14.65	0	0	0	0	0	0	0
WT111(DD045F3F1DEA)	3.74	13108	2022-11-24 20:23:56.403	0.023	0.263	0.988	-0.061	0	0	14.81	-1.225	-14.65	0	0	0	0	0	0	0
WT111(DD045F3F1DEA)	3.74	13108	2022-11-24 20:23:56.403	0.023	0.263	0.988	-0.061	0	0	14.81	-1.225	-14.65	0	0	0	0	0	0	0
WT111(DD045F3F1DEA)	3.74	13108	2022-11-24 20:23:56.403	0.023	0.263	0.988	-0.061	0	0	14.81	-1.225	-14.65	0	0	0	0	0	0	0
WT111(DD045F3F1DEA)	3.74	13108	2022-11-24 20:23:56.403	0.023	0.254	0.973	0.122	0	0	14.81	-1.225	-14.65	0	0	0	0	0	0	0
WT111(DD045F3F1DEA)	3.74	13108	2022-11-24 20:23:56.435	0.023	0.254	0.973	0.122	0	0	14.81	-1.225	-14.65	0	0	0	0	0	0	0
WT111(DD045F3F1DEA)	3.74	13108	2022-11-24 20:23:56.435	0.023	0.254	0.973	0.122	0	0	14.81	-1.225	-14.65	0	0	0	0	0	0	0
WT111(DD045F3F1DEA)	3.74	13108	2022-11-24 20:23:56.435	0.023	0.254	0.973	0.122	0	0	14.81	-1.225	-14.65	0	0	0	0	0	0	0
WT111(DD045F3F1DEA)	3.74	13108	2022-11-24 20:23:56.435	0.021	0.259	0.982	-0.061	0	0	14.81	-1.225	-14.65	0	0	0	0	0	0	0
WT111(DD045F3F1DEA)	3.74	13108	2022-11-24 20:23:56.435	0.021	0.259	0.982	-0.061	0	0	14.81	-1.225	-14.65	0	0	0	0	0	0	0
WT111(DD045F3F1DEA)	3.74	13108	2022-11-24 20:23:56.435	0.021	0.259	0.982	-0.061	0	0	14.81	-1.23	-14.65	0	0	0	0	0	0	0
WT111(DD045F3F1DEA)	3.74	13108	2022-11-24 20:23:56.435	0.021	0.259	0.982	-0.061	0	0	14.81	-1.23	-14.65	0	0	0	0	0	0	0
WT111(DD045F3F1DEA)	3.74	13108	2022-11-24 20:23:56.435	0.022	0.267	0.988	0.061	0	0	14.81	-1.23	-14.65	0	0	0	0	0	0	0
WT111(DD045F3F1DEA)	3.74	13108	2022-11-24 20:23:56.497	0.022	0.267	0.988	0.061	0	0	14.81	-1.23	-14.65	0	0	0	0	0	0	0
WT111(DD045F3F1DEA)	3.74	13108	2022-11-24 20:23:56.497	0.022	0.267	0.988	0.061	0	0	14.81	-1.23	-14.65	0	0	0	0	0	0	0
WT111(DD045F3F1DEA)	3.74	13108	2022-11-24 20:23:56.497	0.022	0.267	0.988	0.061	0	0	14.81	-1.23	-14.65	0	0	0	0	0	0	0
WT111(DD045F3F1DEA)	3.74	13108	2022-11-24 20:23:56.497	0.022	0.255	0.976	0.244	0	0	14.81	-1.23	-14.65	0	0	0	0	0	0	0
WT111(DD045F3F1DEA)	3.74	13108	2022-11-24 20:23:56.497	0.022	0.255	0.976	0.244	0	0	14.81	-1.23	-14.65	0	0	0	0	0	0	0
WT111(DD045F3F1DEA)	3.74	13108	2022-11-24 20:23:56.497	0.022	0.255	0.976	0.244	0	0	14.815	-1.23	-14.65	0	0	0	0	0	0	0
WT111(DD045F3F1DEA)	3.74	13108	2022-11-24 20:23:56.497	0.022	0.255	0.976	0.244	0	0	14.815	-1.23	-14.65	0	0	0	0	0	0	0
WT111(DD045F3F1DEA)	3.74	13108	2022-11-24 20:23:56.497	0.022	0.258	0.98	-0.427	0	0	14.81	-1.23	-14.65	0	0	0	0	0	0	0
WT111(DD045F3F1DEA)	3.74	13108	2022-11-24 20:23:56.528	0.022	0.258	0.98	-0.427	0	0	14.81	-1.23	-14.65	0	0	0	0	0	0	0
WT111(DD045F3F1DEA)	3.74	13108	2022-11-24 20:23:56.528	0.022	0.258	0.98	-0.427	0	0	14.81	-1.23	-14.65	0	0	0	0	0	0	0
WT111(DD045F3F1DEA)	3.74	13108	2022-11-24 20:23:56.528	0.022	0.258	0.98	-0.427	0	0	14.804	-1.23	-14.65	0	0	0	0	0	0	0
WT111(DD045F3F1DEA)	3.74	13108	2022-11-24 20:23:56.528	0.022	0.263	0.984	0.244	0	0	14.81	-1.23	-14.65	0	0	0	0	0	0	0
WT111(DD045F3F1DEA)	3.74	13108	2022-11-24 20:23:56.528	0.022	0.263	0.984	0.244	0	0	14.81	-1.23	-14.65	0	0	0	0	0	0	0
WT111(DD045F3F1DEA)	3.74	13108	2022-11-24 20:23:56.528	0.022	0.263	0.984	0.244	0	0	14.81	-1.23	-14.65	0	0	0	0	0	0	0
WT111(DD045F3F1DEA)	3.74	13108	2022-11-24 20:23:56.528	0.022	0.263	0.984	0.244	0	0	14.81	-1.23	-14.65	0	0	0	0	0	0	0
WT111(DD045F3F1DEA)	3.74	13108	2022-11-24 20:23:56.528	0.022	0.257	0.979	0	0	0	14.81	-1.23	-14.65	0	0	0	0	0	0	0
WT111(DD045F3F1DEA)	3.74	13108	2022-11-24 20:23:56.544	0.022	0.257	0.979	0	0	0	14.81	-1.23	-14.65	0	0	0	0	0	0	0
WT111(DD045F3F1DEA)	3.74	13108	2022-11-24 20:23:56.544	0.022	0.257	0.979	0	0	0	14.81	-1.23	-14.65	0	0	0	0	0	0	0
WT111(DD045F3F1DEA)	3.74	13108	2022-11-24 20:23:56.544	0.022	0.257	0.979	0	0	0	14.81	-1.23	-14.65	0	0	0	0	0	0	0
WT111(DD045F3F1DEA)	3.74	13108	2022-11-24 20:23:56.544	0.022	0.257	0.986	-0.061	0	0	14.81	-1.23	-14.65	0	0	0	0	0	0	0
WT111(DD045F3F1DEA)	3.74	13108	2022-11-24 20:23:56.544	0.022	0.257	0.986	-0.061	0	0	14.81	-1.23	-14.65	0	0	0	0	0	0	0
WT111(DD045F3F1DEA)	3.74	13108	2022-11-24 20:23:56.544	0.022	0.257	0.986	-0.061	0	0	14.81	-1.23	-14.65	0	0	0	0	0	0	0
WT111(DD045F3F1DEA)	3.74	13108	2022-11-24 20:23:56.544	0.022	0.257	0.986	-0.061	0	0	14.81	-1.23	-14.65	0	0	0	0	0	0	0
WT111(DD045F3F1DEA)	3.74	13108	2022-11-24 20:23:56.544	0.021	0.257	0.978	0.183	0	0	14.81	-1.23	-14.65	0	0	0	0	0	0	0
WT111(DD045F3F1DEA)	3.74	13108	2022-11-24 20:23:56.575	0.021	0.257	0.978	0.183	0	0	14.81	-1.23	-14.65	0	0	0	0	0	0	0
WT111(DD045F3F1DEA)	3.74	13108	2022-11-24 20:23:56.575	0.021	0.257	0.978	0.183	0	0	14.81	-1.23	-14.65	0	0	0	0	0	0	0
WT111(DD045F3F1DEA)	3.74	13108	2022-11-24 20:23:56.575	0.021	0.257	0.978	0.183	0	0	14.815	-1.23	-14.65	0	0	0	0	0	0	0
WT111(DD045F3F1DEA)	3.74	13108	2022-11-24 20:23:56.575	0.019	0.257	0.977	-0.122	0	0	14.81	-1.23	-14.65	0	0	0	0	0	0	0
WT111(DD045F3F1DEA)	3.74	13108	2022-11-24 20:23:56.575	0.019	0.257	0.977	-0.122	0	0	14.81	-1.23	-14.65	0	0	0	0	0	0	0
WT111(DD045F3F1DEA)	3.74	13108	2022-11-24 20:23:56.575	0.019	0.257	0.977	-0.122	0	0	14.81	-1.23	-14.65	0	0	0	0	0	0	0
WT111(DD045F3F1DEA)	3.74	13108	2022-11-24 20:23:56.575	0.019	0.257	0.977	-0.122	0	0	14.81	-1.23	-14.65	0	0	0	0	0	0	0
WT111(DD045F3F1DEA)	3.74	13108	2022-11-24 20:23:56.575	0.024	0.265	0.984	0.183	0	0	14.81	-1.23	-14.65	0	0	0	0	0	0	0
WT111(DD045F3F1DEA)	3.74	13108	2022-11-24 20:23:56.606	0.024	0.265	0.984	0.183	0	0	14.81	-1.23	-14.65	0	0	0	0	0	0	0
WT111(DD045F3F1DEA)	3.74	13108	2022-11-24 20:23:56.606	0.024	0.265	0.984	0.183	0	0	14.81	-1.23	-14.65	0	0	0	0	0	0	0
WT111(DD045F3F1DEA)	3.74	13108	2022-11-24 20:23:56.606	0.024	0.265	0.984	0.183	0	0	14.815	-1.23	-14.65	0	0	0	0	0	0	0
WT111(DD045F3F1DEA)	3.74	13108	2022-11-24 20:23:56.606	0.021	0.255	0.981	-0.122	0	0	14.815	-1.23	-14.65	0	0	0	0	0	0	0
WT111(DD045F3F1DEA)	3.74	13108	2022-11-24 20:23:56.606	0.021	0.255	0.981	-0.122	0	0	14.81	-1.23	-14.65	0	0	0	0	0	0	0
WT111(DD045F3F1DEA)	3.74	13108	2022-11-24 20:23:56.606	0.021	0.255	0.981	-0.122	0	0	14.81	-1.23	-14.65	0	0	0	0	0	0	0
WT111(DD045F3F1DEA)	3.74	13108	2022-11-24 20:23:56.606	0.021	0.255	0.981	-0.122	0	0	14.81	-1.23	-14.65	0	0	0	0	0	0	0
WT111(DD045F3F1DEA)	3.74	13108	2022-11-24 20:23:56.606	0.023	0.258	0.981	0.305	0	0	14.81	-1.23	-14.65	0	0	0	0	0	0	0
WT111(DD045F3F1DEA)	3.74	13108	2022-11-24 20:23:56.701	0.023	0.258	0.981	0.305	0	0	14.815	-1.23	-14.65	0	0	0	0	0	0	0
WT111(DD045F3F1DEA)	3.74	13108	2022-11-24 20:23:56.701	0.023	0.258	0.981	0.305	0	0	14.815	-1.23	-14.65	0	0	0	0	0	0	0
WT111(DD045F3F1DEA)	3.74	13108	2022-11-24 20:23:56.701	0.023	0.258	0.981	0.305	0	0	14.815	-1.23	-14.65	0	0	0	0	0	0	0
WT111(DD045F3F1DEA)	3.74	13108	2022-11-24 20:23:56.701	0.019	0.255	0.979	-0.305	0	0	14.815	-1.23	-14.65	0	0	0	0	0	0	0
WT111(DD045F3F1DEA)	3.74	13108	2022-11-24 20:23:56.701	0.019	0.255	0.979	-0.305	0	0	14.815	-1.23	-14.65	0	0	0	0	0	0	0
WT111(DD045F3F1DEA)	3.74	13108	2022-11-24 20:23:56.701	0.019	0.255	0.979	-0.305	0	0	14.81	-1.23	-14.65	0	0	0	0	0	0	0
WT111(DD045F3F1DEA)	3.74	13108	2022-11-24 20:23:56.701	0.019	0.255	0.979	-0.305	0	0	14.81	-1.23	-14.65	0	0	0	0	0	0	0
WT111(DD045F3F1DEA)	3.74	13108	2022-11-24 20:23:56.701	0.024	0.27	0.986	0	0	0	14.81	-1.23	-14.65	0	0	0	0	0	0	0
WT111(DD045F3F1DEA)	3.74	13108	2022-11-24 20:23:56.763	0.024	0.27	0.986	0	0	0	14.81	-1.23	-14.65	0	0	0	0	0	0	0
WT111(DD045F3F1DEA)	3.74	13108	2022-11-24 20:23:56.763	0.024	0.27	0.986	0	0	0	14.81	-1.23	-14.65	0	0	0	0	0	0	0
WT111(DD045F3F1DEA)	3.74	13108	2022-11-24 20:23:56.763	0.024	0.27	0.986	0	0	0	14.81	-1.23	-14.65	0	0	0	0	0	0	0
WT111(DD045F3F1DEA)	3.74	13108	2022-11-24 20:23:56.763	0.021	0.254	0.976	0.061	0	0	14.81	-1.23	-14.65	0	0	0	0	0	0	0
WT111(DD045F3F1DEA)	3.74	13108	2022-11-24 20:23:56.763	0.021	0.254	0.976	0.061	0	0	14.81	-1.23	-14.65	0	0	0	0	0	0	0
WT111(DD045F3F1DEA)	3.74	13108	2022-11-24 20:23:56.763	0.021	0.254	0.976	0.061	0	0	14.81	-1.23	-14.65	0	0	0	0	0	0	0
WT111(DD045F3F1DEA)	3.74	13108	2022-11-24 20:23:56.763	0.021	0.254	0.976	0.061	0	0	14.81	-1.23	-14.65	0	0	0	0	0	0	0
WT111(DD045F3F1DEA)	3.74	13108	2022-11-24 20:23:56.763	0.02	0.251	0.982	0	0	0	14.81	-1.23	-14.65	0	0	0	0	0	0	0
WT111(DD045F3F1DEA)	3.74	13108	2022-11-24 20:23:56.794	0.02	0.251	0.982	0	0	0	14.81	-1.23	-14.65	0	0	0	0	0	0	0
WT111(DD045F3F1DEA)	3.74	13108	2022-11-24 20:23:56.794	0.02	0.251	0.982	0	0	0	14.81	-1.23	-14.65	0	0	0	0	0	0	0
WT111(DD045F3F1DEA)	3.74	13108	2022-11-24 20:23:56.794	0.02	0.251	0.982	0	0	0	14.81	-1.23	-14.65	0	0	0	0	0	0	0
WT111(DD045F3F1DEA)	3.74	13108	2022-11-24 20:23:56.794	0.023	0.272	0.99	0.061	0	0	14.81	-1.23	-14.65	0	0	0	0	0	0	0
WT111(DD045F3F1DEA)	3.74	13108	2022-11-24 20:23:56.794	0.023	0.272	0.99	0.061	0	0	14.81	-1.23	-14.65	0	0	0	0	0	0	0
WT111(DD045F3F1DEA)	3.74	13108	2022-11-24 20:23:56.794	0.023	0.272	0.99	0.061	0	0	14.81	-1.23	-14.65	0	0	0	0	0	0	0
WT111(DD045F3F1DEA)	3.74	13108	2022-11-24 20:23:56.794	0.023	0.272	0.99	0.061	0	0	14.81	-1.23	-14.65	0	0	0	0	0	0	0
WT111(DD045F3F1DEA)	3.74	13108	2022-11-24 20:23:56.794	0.005	0.124	0.82	3.052	-0.732	0	14.826	-1.236	-14.656	0	0	0	0	0	0	0
WT111(DD045F3F1DEA)	3.74	13108	2022-11-24 20:23:56.825	0.005	0.124	0.82	3.052	-0.732	0	14.837	-1.236	-14.667	0	0	0	0	0	0	0
WT111(DD045F3F1DEA)	3.74	13108	2022-11-24 20:23:56.825	0.005	0.124	0.82	3.052	-0.732	0	14.854	-1.241	-14.672	0	0	0	0	0	0	0
WT111(DD045F3F1DEA)	3.74	13108	2022-11-24 20:23:56.825	0.005	0.124	0.82	3.052	-0.732	0	14.865	-1.241	-14.683	0	0	0	0	0	0	0
WT111(DD045F3F1DEA)	3.74	13108	2022-11-24 20:23:56.825	0.041	0.352	1.114	-3.479	0	0	14.843	-1.241	-14.689	0	0	0	0	0	0	0
WT111(DD045F3F1DEA)	3.74	13108	2022-11-24 20:23:56.825	0.041	0.352	1.114	-3.479	0	0	14.826	-1.241	-14.694	0	0	0	0	0	0	0
WT111(DD045F3F1DEA)	3.74	13108	2022-11-24 20:23:56.825	0.041	0.352	1.114	-3.479	0	0	14.804	-1.241	-14.7	0	0	0	0	0	0	0
WT111(DD045F3F1DEA)	3.74	13108	2022-11-24 20:23:56.825	0.041	0.352	1.114	-3.479	0	0	14.788	-1.241	-14.705	0	0	0	0	0	0	0
WT111(DD045F3F1DEA)	3.74	13108	2022-11-24 20:23:56.825	0.025	0.347	1.041	-0.854	0.488	0	14.782	-1.241	-14.711	0	0	0	0	0	0	0
WT111(DD045F3F1DEA)	3.74	13108	2022-11-24 20:23:56.857	0.025	0.347	1.041	-0.854	0.488	0	14.782	-1.236	-14.716	0	0	0	0	0	0	0
WT111(DD045F3F1DEA)	3.74	13108	2022-11-24 20:23:56.857	0.025	0.347	1.041	-0.854	0.488	0	14.777	-1.236	-14.722	0	0	0	0	0	0	0
WT111(DD045F3F1DEA)	3.74	13108	2022-11-24 20:23:56.857	0.119	0.095	0.491	5.737	33.63	-18.127	14.81	-1.055	-14.777	0	0	0	0	0	0	0
WT111(DD045F3F1DEA)	3.74	13108	2022-11-24 20:23:56.857	0.119	0.095	0.491	5.737	33.63	-18.127	14.837	-0.868	-14.821	0	0	0	0	0	0	0
WT111(DD045F3F1DEA)	3.74	13108	2022-11-24 20:23:56.857	0.119	0.095	0.491	5.737	33.63	-18.127	14.87	-0.687	-14.87	0	0	0	0	0	0	0
WT111(DD045F3F1DEA)	3.74	13108	2022-11-24 20:23:56.857	0.119	0.095	0.491	5.737	33.63	-18.127	14.897	-0.511	-14.914	0	0	0	0	0	0	0
WT111(DD045F3F1DEA)	3.74	13108	2022-11-24 20:23:56.857	0.017	0.271	0.941	4.944	0.977	-12.695	14.919	-0.494	-14.974	0	0	0	0	0	0	0
WT111(DD045F3F1DEA)	3.74	13108	2022-11-24 20:23:56.857	0.017	0.271	0.941	4.944	0.977	-12.695	14.947	-0.478	-15.035	0	0	0	0	0	0	0
WT111(DD045F3F1DEA)	3.74	13108	2022-11-24 20:23:56.888	0.017	0.271	0.941	4.944	0.977	-12.695	14.974	-0.461	-15.095	0	0	0	0	0	0	0
WT111(DD045F3F1DEA)	3.74	13108	2022-11-24 20:23:56.888	0.017	0.271	0.941	4.944	0.977	-12.695	14.996	-0.445	-15.156	0	0	0	0	0	0	0
WT111(DD045F3F1DEA)	3.74	13108	2022-11-24 20:23:56.888	0.677	0.297	1.042	24.292	-4.456	-10.803	15.117	-0.467	-15.205	0	0	0	0	0	0	0
WT111(DD045F3F1DEA)	3.74	13108	2022-11-24 20:23:56.888	0.677	0.297	1.042	24.292	-4.456	-10.803	15.244	-0.489	-15.244	0	0	0	0	0	0	0
WT111(DD045F3F1DEA)	3.74	13108	2022-11-24 20:23:56.888	0.677	0.297	1.042	24.292	-4.456	-10.803	15.364	-0.516	-15.276	0	0	0	0	0	0	0
WT111(DD045F3F1DEA)	3.74	13108	2022-11-24 20:23:56.888	0.677	0.297	1.042	24.292	-4.456	-10.803	15.491	-0.549	-15.298	0	0	0	0	0	0	0
WT111(DD045F3F1DEA)	3.74	13108	2022-11-24 20:23:56.888	0.04	0.242	0.947	19.287	8.423	0.671	15.584	-0.538	-15.249	0	0	0	0	0	0	0
WT111(DD045F3F1DEA)	3.74	13108	2022-11-24 20:23:56.888	0.04	0.242	0.947	19.287	8.423	0.671	15.683	-0.522	-15.2	0	0	0	0	0	0	0
WT111(DD045F3F1DEA)	3.74	13108	2022-11-24 20:23:56.919	0.04	0.242	0.947	19.287	8.423	0.671	15.782	-0.505	-15.156	0	0	0	0	0	0	0
WT111(DD045F3F1DEA)	3.74	13108	2022-11-24 20:23:56.919	0.04	0.242	0.947	19.287	8.423	0.671	15.875	-0.489	-15.112	0	0	0	0	0	0	0
WT111(DD045F3F1DEA)	3.74	13108	2022-11-24 20:23:56.919	0.006	0.304	0.989	15.686	0	-3.967	15.952	-0.5	-15.106	0	0	0	0	0	0	0
WT111(DD045F3F1DEA)	3.74	13108	2022-11-24 20:23:56.919	0.006	0.304	0.989	15.686	0	-3.967	16.029	-0.516	-15.095	0	0	0	0	0	0	0
WT111(DD045F3F1DEA)	3.74	13108	2022-11-24 20:23:56.919	0.006	0.304	0.989	15.686	0	-3.967	16.111	-0.533	-15.095	0	0	0	0	0	0	0
WT111(DD045F3F1DEA)	3.74	13108	2022-11-24 20:23:56.919	0.006	0.304	0.989	15.686	0	-3.967	16.188	-0.544	-15.09	0	0	0	0	0	0	0
WT111(DD045F3F1DEA)	3.74	13108	2022-11-24 20:23:56.919	0.046	0.319	1.006	-6.226	1.343	-1.831	16.155	-0.549	-15.079	0	0	0	0	0	0	0
WT111(DD045F3F1DEA)	3.74	13108	2022-11-24 20:23:56.919	0.046	0.319	1.006	-6.226	1.343	-1.831	16.122	-0.56	-15.068	0	0	0	0	0	0	0
WT111(DD045F3F1DEA)	3.74	13108	2022-11-24 20:23:56.935	0.046	0.319	1.006	-6.226	1.343	-1.831	16.089	-0.566	-15.057	0	0	0	0	0	0	0
WT111(DD045F3F1DEA)	3.74	13108	2022-11-24 20:23:56.935	0.046	0.319	1.006	-6.226	1.343	-1.831	16.062	-0.571	-15.046	0	0	0	0	0	0	0
WT111(DD045F3F1DEA)	3.74	13108	2022-11-24 20:23:56.935	0.015	0.265	0.961	-10.498	1.892	3.784	16.007	-0.582	-15.007	0	0	0	0	0	0	0
WT111(DD045F3F1DEA)	3.74	13108	2022-11-24 20:23:56.935	0.015	0.265	0.961	-10.498	1.892	3.784	15.958	-0.593	-14.974	0	0	0	0	0	0	0
WT111(DD045F3F1DEA)	3.74	13108	2022-11-24 20:23:56.935	0.015	0.265	0.961	-10.498	1.892	3.784	15.903	-0.599	-14.936	0	0	0	0	0	0	0
WT111(DD045F3F1DEA)	3.74	13108	2022-11-24 20:23:56.935	0.015	0.265	0.961	-10.498	1.892	3.784	15.853	-0.61	-14.903	0	0	0	0	0	0	0
WT111(DD045F3F1DEA)	3.74	13108	2022-11-24 20:23:56.935	0.022	0.277	0.974	-4.944	0.916	2.136	15.826	-0.621	-14.881	0	0	0	0	0	0	0
WT111(DD045F3F1DEA)	3.74	13108	2022-11-24 20:23:56.935	0.022	0.277	0.974	-4.944	0.916	2.136	15.804	-0.632	-14.859	0	0	0	0	0	0	0
WT111(DD045F3F1DEA)	3.74	13108	2022-11-24 20:23:56.966	0.022	0.277	0.974	-4.944	0.916	2.136	15.776	-0.637	-14.837	0	0	0	0	0	0	0
WT111(DD045F3F1DEA)	3.74	13108	2022-11-24 20:23:56.966	0.022	0.277	0.974	-4.944	0.916	2.136	15.754	-0.648	-14.815	0	0	0	0	0	0	0
WT111(DD045F3F1DEA)	3.74	13108	2022-11-24 20:23:56.966	0.019	0.273	0.979	0.793	0.977	0.122	15.76	-0.654	-14.81	0	0	0	0	0	0	0
WT111(DD045F3F1DEA)	3.74	13108	2022-11-24 20:23:56.966	0.019	0.273	0.979	0.793	0.977	0.122	15.76	-0.659	-14.799	0	0	0	0	0	0	0
WT111(DD045F3F1DEA)	3.74	13108	2022-11-24 20:23:56.966	0.019	0.273	0.979	0.793	0.977	0.122	15.765	-0.665	-14.788	0	0	0	0	0	0	0
WT111(DD045F3F1DEA)	3.74	13108	2022-11-24 20:23:56.966	0.019	0.273	0.979	0.793	0.977	0.122	15.771	-0.665	-14.782	0	0	0	0	0	0	0
WT111(DD045F3F1DEA)	3.74	13108	2022-11-24 20:23:56.966	0.022	0.282	0.974	-0.671	0.183	-0.183	15.765	-0.676	-14.777	0	0	0	0	0	0	0
WT111(DD045F3F1DEA)	3.74	13108	2022-11-24 20:23:56.966	0.022	0.282	0.974	-0.671	0.183	-0.183	15.765	-0.681	-14.771	0	0	0	0	0	0	0
WT111(DD045F3F1DEA)	3.74	13108	2022-11-24 20:23:57.060	0.022	0.282	0.974	-0.671	0.183	-0.183	15.76	-0.687	-14.771	0	0	0	0	0	0	0
WT111(DD045F3F1DEA)	3.74	13108	2022-11-24 20:23:57.060	0.022	0.282	0.974	-0.671	0.183	-0.183	15.76	-0.692	-14.766	0	0	0	0	0	0	0
WT111(DD045F3F1DEA)	3.74	13108	2022-11-24 20:23:57.060	0.024	0.278	0.979	-2.991	0.916	0.61	15.743	-0.698	-14.755	0	0	0	0	0	0	0
WT111(DD045F3F1DEA)	3.74	13108	2022-11-24 20:23:57.060	0.024	0.278	0.979	-2.991	0.916	0.61	15.727	-0.698	-14.749	0	0	0	0	0	0	0
WT111(DD045F3F1DEA)	3.74	13108	2022-11-24 20:23:57.060	0.024	0.278	0.979	-2.991	0.916	0.61	15.716	-0.703	-14.744	0	0	0	0	0	0	0
WT111(DD045F3F1DEA)	3.74	13108	2022-11-24 20:23:57.060	0.024	0.278	0.979	-2.991	0.916	0.61	15.699	-0.709	-14.738	0	0	0	0	0	0	0
WT111(DD045F3F1DEA)	3.74	13108	2022-11-24 20:23:57.060	0.021	0.273	0.98	-2.258	0.977	0.977	15.688	-0.709	-14.727	0	0	0	0	0	0	0
WT111(DD045F3F1DEA)	3.74	13108	2022-11-24 20:23:57.060	0.021	0.273	0.98	-2.258	0.977	0.977	15.677	-0.709	-14.722	0	0	0	0	0	0	0
WT111(DD045F3F1DEA)	3.74	13108	2022-11-24 20:23:57.091	0.021	0.273	0.98	-2.258	0.977	0.977	15.667	-0.714	-14.711	0	0	0	0	0	0	0
WT111(DD045F3F1DEA)	3.74	13108	2022-11-24 20:23:57.091	0.021	0.273	0.98	-2.258	0.977	0.977	15.656	-0.714	-14.705	0	0	0	0	0	0	0
WT111(DD045F3F1DEA)	3.74	13108	2022-11-24 20:23:57.091	0.022	0.275	0.972	-1.831	0.977	0.549	15.645	-0.714	-14.7	0	0	0	0	0	0	0
WT111(DD045F3F1DEA)	3.74	13108	2022-11-24 20:23:57.091	0.022	0.275	0.972	-1.831	0.977	0.549	15.639	-0.72	-14.694	0	0	0	0	0	0	0
WT111(DD045F3F1DEA)	3.74	13108	2022-11-24 20:23:57.091	0.022	0.275	0.972	-1.831	0.977	0.549	15.628	-0.72	-14.694	0	0	0	0	0	0	0
WT111(DD045F3F1DEA)	3.74	13108	2022-11-24 20:23:57.091	0.022	0.275	0.972	-1.831	0.977	0.549	15.623	-0.72	-14.689	0	0	0	0	0	0	0
WT111(DD045F3F1DEA)	3.74	13108	2022-11-24 20:23:57.091	0.02	0.272	0.975	-1.282	0.305	1.038	15.617	-0.725	-14.683	0	0	0	0	0	0	0
WT111(DD045F3F1DEA)	3.74	13108	2022-11-24 20:23:57.091	0.02	0.272	0.975	-1.282	0.305	1.038	15.612	-0.725	-14.678	0	0	0	0	0	0	0
WT111(DD045F3F1DEA)	3.74	13108	2022-11-24 20:23:57.122	0.02	0.272	0.975	-1.282	0.305	1.038	15.601	-0.731	-14.672	0	0	0	0	0	0	0
WT111(DD045F3F1DEA)	3.74	13108	2022-11-24 20:23:57.122	0.02	0.272	0.975	-1.282	0.305	1.038	15.595	-0.736	-14.667	0	0	0	0	0	0	0
WT111(DD045F3F1DEA)	3.74	13108	2022-11-24 20:23:57.122	0.022	0.272	0.977	-2.136	0.916	1.038	15.584	-0.736	-14.667	0	0	0	0	0	0	0
WT111(DD045F3F1DEA)	3.74	13108	2022-11-24 20:23:57.122	0.022	0.272	0.977	-2.136	0.916	1.038	15.579	-0.736	-14.661	0	0	0	0	0	0	0
WT111(DD045F3F1DEA)	3.74	13108	2022-11-24 20:23:57.122	0.022	0.272	0.977	-2.136	0.916	1.038	15.568	-0.736	-14.656	0	0	0	0	0	0	0
WT111(DD045F3F1DEA)	3.74	13108	2022-11-24 20:23:57.122	0.022	0.272	0.977	-2.136	0.916	1.038	15.557	-0.736	-14.65	0	0	0	0	0	0	0
WT111(DD045F3F1DEA)	3.74	13108	2022-11-24 20:23:57.122	0.023	0.286	0.987	-6.653	1.221	2.625	15.524	-0.736	-14.639	0	0	0	0	0	0	0
WT111(DD045F3F1DEA)	3.74	13108	2022-11-24 20:23:57.122	0.023	0.286	0.987	-6.653	1.221	2.625	15.491	-0.742	-14.628	0	0	0	0	0	0	0
WT111(DD045F3F1DEA)	3.74	13108	2022-11-24 20:23:57.154	0.023	0.286	0.987	-6.653	1.221	2.625	15.458	-0.742	-14.612	0	0	0	0	0	0	0
WT111(DD045F3F1DEA)	3.74	13108	2022-11-24 20:23:57.154	0.023	0.286	0.987	-6.653	1.221	2.625	15.425	-0.742	-14.601	0	0	0	0	0	0	0
WT111(DD045F3F1DEA)	3.74	13108	2022-11-24 20:23:57.154	0.016	0.263	0.977	-5.371	1.038	1.526	15.397	-0.742	-14.595	0	0	0	0	0	0	0
WT111(DD045F3F1DEA)	3.74	13108	2022-11-24 20:23:57.154	0.016	0.263	0.977	-5.371	1.038	1.526	15.375	-0.742	-14.59	0	0	0	0	0	0	0
WT111(DD045F3F1DEA)	3.74	13108	2022-11-24 20:23:57.154	0.016	0.263	0.977	-5.371	1.038	1.526	15.348	-0.742	-14.584	0	0	0	0	0	0	0
WT111(DD045F3F1DEA)	3.74	13108	2022-11-24 20:23:57.154	0.016	0.263	0.977	-5.371	1.038	1.526	15.32	-0.742	-14.579	0	0	0	0	0	0	0
WT111(DD045F3F1DEA)	3.74	13108	2022-11-24 20:23:57.154	0.023	0.267	0.979	-2.319	0.732	0.916	15.309	-0.742	-14.579	0	0	0	0	0	0	0
WT111(DD045F3F1DEA)	3.74	13108	2022-11-24 20:23:57.154	0.023	0.267	0.979	-2.319	0.732	0.916	15.298	-0.742	-14.573	0	0	0	0	0	0	0
WT111(DD045F3F1DEA)	3.74	13108	2022-11-24 20:23:57.185	0.023	0.267	0.979	-2.319	0.732	0.916	15.287	-0.742	-14.573	0	0	0	0	0	0	0
WT111(DD045F3F1DEA)	3.74	13108	2022-11-24 20:23:57.185	0.023	0.267	0.979	-2.319	0.732	0.916	15.276	-0.742	-14.573	0	0	0	0	0	0	0
WT111(DD045F3F1DEA)	3.74	13108	2022-11-24 20:23:57.185	0.019	0.274	0.979	-1.343	0.305	-0.183	15.271	-0.742	-14.573	0	0	0	0	0	0	0
WT111(DD045F3F1DEA)	3.74	13108	2022-11-24 20:23:57.185	0.019	0.274	0.979	-1.343	0.305	-0.183	15.266	-0.742	-14.579	0	0	0	0	0	0	0
WT111(DD045F3F1DEA)	3.74	13108	2022-11-24 20:23:57.185	0.019	0.274	0.979	-1.343	0.305	-0.183	15.26	-0.742	-14.584	0	0	0	0	0	0	0
WT111(DD045F3F1DEA)	3.74	13108	2022-11-24 20:23:57.185	0.019	0.274	0.979	-1.343	0.305	-0.183	15.255	-0.742	-14.59	0	0	0	0	0	0	0
WT111(DD045F3F1DEA)	3.74	13108	2022-11-24 20:23:57.185	0.016	0.259	0.974	-0.244	0.671	-0.122	15.255	-0.742	-14.595	0	0	0	0	0	0	0
WT111(DD045F3F1DEA)	3.74	13108	2022-11-24 20:23:57.185	0.016	0.259	0.974	-0.244	0.671	-0.122	15.255	-0.742	-14.595	0	0	0	0	0	0	0
WT111(DD045F3F1DEA)	3.74	13108	2022-11-24 20:23:57.247	0.016	0.259	0.974	-0.244	0.671	-0.122	15.255	-0.742	-14.601	0	0	0	0	0	0	0
WT111(DD045F3F1DEA)	3.74	13108	2022-11-24 20:23:57.247	0.016	0.259	0.974	-0.244	0.671	-0.122	15.255	-0.736	-14.606	0	0	0	0	0	0	0
WT111(DD045F3F1DEA)	3.74	13108	2022-11-24 20:23:57.247	0.021	0.266	0.98	-1.343	0.732	-0.793	15.249	-0.736	-14.612	0	0	0	0	0	0	0
WT111(DD045F3F1DEA)	3.74	13108	2022-11-24 20:23:57.247	0.021	0.266	0.98	-1.343	0.732	-0.793	15.244	-0.731	-14.617	0	0	0	0	0	0	0
WT111(DD045F3F1DEA)	3.74	13108	2022-11-24 20:23:57.247	0.021	0.266	0.98	-1.343	0.732	-0.793	15.238	-0.731	-14.628	0	0	0	0	0	0	0
WT111(DD045F3F1DEA)	3.74	13108	2022-11-24 20:23:57.247	0.021	0.266	0.98	-1.343	0.732	-0.793	15.227	-0.725	-14.634	0	0	0	0	0	0	0
WT111(DD045F3F1DEA)	3.74	13108	2022-11-24 20:23:57.247	0.018	0.273	0.98	-0.427	-1.099	-0.183	15.227	-0.736	-14.639	0	0	0	0	0	0	0
WT111(DD045F3F1DEA)	3.74	13108	2022-11-24 20:23:57.247	0.018	0.273	0.98	-0.427	-1.099	-0.183	15.227	-0.742	-14.65	0	0	0	0	0	0	0
WT111(DD045F3F1DEA)	3.74	13108	2022-11-24 20:23:57.278	0.018	0.273	0.98	-0.427	-1.099	-0.183	15.227	-0.747	-14.656	0	0	0	0	0	0	0
WT111(DD045F3F1DEA)	3.74	13108	2022-11-24 20:23:57.278	0.018	0.273	0.98	-0.427	-1.099	-0.183	15.222	-0.753	-14.661	0	0	0	0	0	0	0
WT111(DD045F3F1DEA)	3.74	13108	2022-11-24 20:23:57.278	0.023	0.264	0.974	-0.061	-0.244	-0.793	15.222	-0.758	-14.672	0	0	0	0	0	0	0
WT111(DD045F3F1DEA)	3.74	13108	2022-11-24 20:23:57.278	0.023	0.264	0.974	-0.061	-0.244	-0.793	15.227	-0.758	-14.678	0	0	0	0	0	0	0
WT111(DD045F3F1DEA)	3.74	13108	2022-11-24 20:23:57.278	0.023	0.264	0.974	-0.061	-0.244	-0.793	15.227	-0.758	-14.689	0	0	0	0	0	0	0
WT111(DD045F3F1DEA)	3.74	13108	2022-11-24 20:23:57.278	0.023	0.264	0.974	-0.061	-0.244	-0.793	15.227	-0.764	-14.7	0	0	0	0	0	0	0
WT111(DD045F3F1DEA)	3.74	13108	2022-11-24 20:23:57.278	0.016	0.262	0.979	-0.916	-0.061	-0.427	15.222	-0.764	-14.705	0	0	0	0	0	0	0
WT111(DD045F3F1DEA)	3.74	13108	2022-11-24 20:23:57.278	0.016	0.262	0.979	-0.916	-0.061	-0.427	15.216	-0.764	-14.711	0	0	0	0	0	0	0
WT111(DD045F3F1DEA)	3.74	13108	2022-11-24 20:23:57.294	0.016	0.262	0.979	-0.916	-0.061	-0.427	15.211	-0.764	-14.716	0	0	0	0	0	0	0
WT111(DD045F3F1DEA)	3.74	13108	2022-11-24 20:23:57.294	0.016	0.262	0.979	-0.916	-0.061	-0.427	15.211	-0.764	-14.727	0	0	0	0	0	0	0
WT111(DD045F3F1DEA)	3.74	13108	2022-11-24 20:23:57.294	0.022	0.269	0.979	-1.526	-2.686	0.977	15.2	-0.78	-14.733	0	0	0	0	0	0	0
WT111(DD045F3F1DEA)	3.74	13108	2022-11-24 20:23:57.294	0.022	0.269	0.979	-1.526	-2.686	0.977	15.194	-0.797	-14.733	0	0	0	0	0	0	0
WT111(DD045F3F1DEA)	3.74	13108	2022-11-24 20:23:57.294	0.022	0.269	0.979	-1.526	-2.686	0.977	15.189	-0.813	-14.738	0	0	0	0	0	0	0
WT111(DD045F3F1DEA)	3.74	13108	2022-11-24 20:23:57.294	0.022	0.269	0.979	-1.526	-2.686	0.977	15.178	-0.829	-14.744	0	0	0	0	0	0	0

## Sheet: 14Hz
设备名称	电压	版本	片上时间	加速度X(g)	加速度Y(g)	加速度Z(g)	角速度X(°/s)	角速度Y(°/s)	角速度Z(°/s)	角度X(°)	角度Y(°)	角度Z(°)	磁场X	磁场Y	磁场Z	四元数0	四元数1	四元数2	四元数3	状态
WT111(DD045F3F1DEA)	3.77	13108	2022-11-24 20:16:42.184	0.022	0.254	0.979	-0.183	0	0	14.76	-1.214	-16.43	0	0	0	0	0	0	0
WT111(DD045F3F1DEA)	3.77	13108	2022-11-24 20:16:42.215	0.022	0.254	0.979	-0.183	0	0	14.76	-1.214	-16.43	0	0	0	0	0	0	0
WT111(DD045F3F1DEA)	3.77	13108	2022-11-24 20:16:42.215	0.023	0.271	0.987	0.366	0	0	14.766	-1.214	-16.43	0	0	0	0	0	0	0
WT111(DD045F3F1DEA)	3.77	13108	2022-11-24 20:16:42.215	0.023	0.271	0.987	0.366	0	0	14.766	-1.214	-16.43	0	0	0	0	0	0	0
WT111(DD045F3F1DEA)	3.77	13108	2022-11-24 20:16:42.215	0.023	0.271	0.987	0.366	0	0	14.766	-1.214	-16.43	0	0	0	0	0	0	0
WT111(DD045F3F1DEA)	3.77	13108	2022-11-24 20:16:42.215	0.023	0.271	0.987	0.366	0	0	14.771	-1.214	-16.43	0	0	0	0	0	0	0
WT111(DD045F3F1DEA)	3.77	13108	2022-11-24 20:16:42.215	0.02	0.238	0.974	-0.183	0	0	14.766	-1.214	-16.43	0	0	0	0	0	0	0
WT111(DD045F3F1DEA)	3.77	13108	2022-11-24 20:16:42.215	0.02	0.238	0.974	-0.183	0	0	14.766	-1.214	-16.43	0	0	0	0	0	0	0
WT111(DD045F3F1DEA)	3.77	13108	2022-11-24 20:16:42.215	0.02	0.238	0.974	-0.183	0	0	14.766	-1.214	-16.43	0	0	0	0	0	0	0
WT111(DD045F3F1DEA)	3.77	13108	2022-11-24 20:16:42.277	0.02	0.238	0.974	-0.183	0	0	14.766	-1.214	-16.43	0	0	0	0	0	0	0
WT111(DD045F3F1DEA)	3.77	13108	2022-11-24 20:16:42.277	0.023	0.265	0.985	0	0	0	14.766	-1.214	-16.43	0	0	0	0	0	0	0
WT111(DD045F3F1DEA)	3.77	13108	2022-11-24 20:16:42.277	0.023	0.265	0.985	0	0	0	14.766	-1.214	-16.43	0	0	0	0	0	0	0
WT111(DD045F3F1DEA)	3.77	13108	2022-11-24 20:16:42.277	0.023	0.265	0.985	0	0	0	14.766	-1.219	-16.43	0	0	0	0	0	0	0
WT111(DD045F3F1DEA)	3.77	13108	2022-11-24 20:16:42.277	0.023	0.265	0.985	0	0	0	14.76	-1.219	-16.43	0	0	0	0	0	0	0
WT111(DD045F3F1DEA)	3.77	13108	2022-11-24 20:16:42.277	0.02	0.268	0.984	-0.183	0.061	0	14.76	-1.214	-16.43	0	0	0	0	0	0	0
WT111(DD045F3F1DEA)	3.77	13108	2022-11-24 20:16:42.277	0.02	0.268	0.984	-0.183	0.061	0	14.76	-1.214	-16.43	0	0	0	0	0	0	0
WT111(DD045F3F1DEA)	3.77	13108	2022-11-24 20:16:42.277	0.02	0.268	0.984	-0.183	0.061	0	14.76	-1.214	-16.43	0	0	0	0	0	0	0
WT111(DD045F3F1DEA)	3.77	13108	2022-11-24 20:16:42.293	0.02	0.268	0.984	-0.183	0.061	0	14.76	-1.214	-16.43	0	0	0	0	0	0	0
WT111(DD045F3F1DEA)	3.77	13108	2022-11-24 20:16:42.293	0.025	0.25	0.981	0.305	0	0	14.76	-1.214	-16.43	0	0	0	0	0	0	0
WT111(DD045F3F1DEA)	3.77	13108	2022-11-24 20:16:42.293	0.025	0.25	0.981	0.305	0	0	14.76	-1.214	-16.43	0	0	0	0	0	0	0
WT111(DD045F3F1DEA)	3.77	13108	2022-11-24 20:16:42.293	0.025	0.25	0.981	0.305	0	0	14.766	-1.214	-16.43	0	0	0	0	0	0	0
WT111(DD045F3F1DEA)	3.77	13108	2022-11-24 20:16:42.293	0.025	0.25	0.981	0.305	0	0	14.766	-1.214	-16.43	0	0	0	0	0	0	0
WT111(DD045F3F1DEA)	3.77	13108	2022-11-24 20:16:42.293	0.019	0.255	0.977	-0.061	0	0	14.766	-1.214	-16.43	0	0	0	0	0	0	0
WT111(DD045F3F1DEA)	3.77	13108	2022-11-24 20:16:42.293	0.019	0.255	0.977	-0.061	0	0	14.766	-1.214	-16.43	0	0	0	0	0	0	0
WT111(DD045F3F1DEA)	3.77	13108	2022-11-24 20:16:42.309	0.019	0.255	0.977	-0.061	0	0	14.766	-1.214	-16.43	0	0	0	0	0	0	0
WT111(DD045F3F1DEA)	3.77	13108	2022-11-24 20:16:42.324	0.019	0.255	0.977	-0.061	0	0	14.76	-1.214	-16.43	0	0	0	0	0	0	0
WT111(DD045F3F1DEA)	3.77	13108	2022-11-24 20:16:42.324	0.021	0.258	0.981	0	0	0	14.76	-1.214	-16.43	0	0	0	0	0	0	0
WT111(DD045F3F1DEA)	3.77	13108	2022-11-24 20:16:42.324	0.021	0.258	0.981	0	0	0	14.76	-1.214	-16.43	0	0	0	0	0	0	0
WT111(DD045F3F1DEA)	3.77	13108	2022-11-24 20:16:42.324	0.021	0.258	0.981	0	0	0	14.76	-1.214	-16.43	0	0	0	0	0	0	0
WT111(DD045F3F1DEA)	3.77	13108	2022-11-24 20:16:42.324	0.021	0.258	0.981	0	0	0	14.76	-1.214	-16.43	0	0	0	0	0	0	0
WT111(DD045F3F1DEA)	3.77	13108	2022-11-24 20:16:42.324	0.02	0.265	0.986	-0.122	0	0	14.76	-1.214	-16.43	0	0	0	0	0	0	0
WT111(DD045F3F1DEA)	3.77	13108	2022-11-24 20:16:42.324	0.02	0.265	0.986	-0.122	0	0	14.76	-1.214	-16.43	0	0	0	0	0	0	0
WT111(DD045F3F1DEA)	3.77	13108	2022-11-24 20:16:42.324	0.02	0.265	0.986	-0.122	0	0	14.76	-1.214	-16.43	0	0	0	0	0	0	0
WT111(DD045F3F1DEA)	3.77	13108	2022-11-24 20:16:42.387	0.02	0.265	0.986	-0.122	0	0	14.76	-1.214	-16.43	0	0	0	0	0	0	0
WT111(DD045F3F1DEA)	3.77	13108	2022-11-24 20:16:42.387	0.023	0.261	0.983	0	0	0	14.76	-1.214	-16.43	0	0	0	0	0	0	0
WT111(DD045F3F1DEA)	3.77	13108	2022-11-24 20:16:42.387	0.023	0.261	0.983	0	0	0	14.76	-1.214	-16.43	0	0	0	0	0	0	0
WT111(DD045F3F1DEA)	3.77	13108	2022-11-24 20:16:42.387	0.023	0.261	0.983	0	0	0	14.76	-1.214	-16.43	0	0	0	0	0	0	0
WT111(DD045F3F1DEA)	3.77	13108	2022-11-24 20:16:42.387	0.023	0.261	0.983	0	0	0	14.76	-1.214	-16.43	0	0	0	0	0	0	0
WT111(DD045F3F1DEA)	3.77	13108	2022-11-24 20:16:42.387	0.022	0.251	0.979	0	0	0	14.76	-1.219	-16.43	0	0	0	0	0	0	0
WT111(DD045F3F1DEA)	3.77	13108	2022-11-24 20:16:42.387	0.022	0.251	0.979	0	0	0	14.76	-1.219	-16.43	0	0	0	0	0	0	0
WT111(DD045F3F1DEA)	3.77	13108	2022-11-24 20:16:42.387	0.022	0.251	0.979	0	0	0	14.76	-1.219	-16.43	0	0	0	0	0	0	0
WT111(DD045F3F1DEA)	3.77	13108	2022-11-24 20:16:42.449	0.022	0.251	0.979	0	0	0	14.76	-1.219	-16.43	0	0	0	0	0	0	0
WT111(DD045F3F1DEA)	3.77	13108	2022-11-24 20:16:42.449	0.019	0.263	0.983	0.244	0	0	14.76	-1.219	-16.43	0	0	0	0	0	0	0
WT111(DD045F3F1DEA)	3.77	13108	2022-11-24 20:16:42.449	0.019	0.263	0.983	0.244	0	0	14.76	-1.219	-16.43	0	0	0	0	0	0	0
WT111(DD045F3F1DEA)	3.77	13108	2022-11-24 20:16:42.449	0.019	0.263	0.983	0.244	0	0	14.766	-1.219	-16.43	0	0	0	0	0	0	0
WT111(DD045F3F1DEA)	3.77	13108	2022-11-24 20:16:42.449	0.019	0.263	0.983	0.244	0	0	14.766	-1.219	-16.43	0	0	0	0	0	0	0
WT111(DD045F3F1DEA)	3.77	13108	2022-11-24 20:16:42.449	0.023	0.259	0.983	0.061	0	0	14.766	-1.219	-16.43	0	0	0	0	0	0	0
WT111(DD045F3F1DEA)	3.77	13108	2022-11-24 20:16:42.449	0.023	0.259	0.983	0.061	0	0	14.766	-1.219	-16.43	0	0	0	0	0	0	0
WT111(DD045F3F1DEA)	3.77	13108	2022-11-24 20:16:42.449	0.023	0.259	0.983	0.061	0	0	14.766	-1.219	-16.43	0	0	0	0	0	0	0
WT111(DD045F3F1DEA)	3.77	13108	2022-11-24 20:16:42.480	0.023	0.259	0.983	0.061	0	0	14.766	-1.219	-16.43	0	0	0	0	0	0	0
WT111(DD045F3F1DEA)	3.77	13108	2022-11-24 20:16:42.480	0.014	0.253	0.977	0	-0.061	0	14.766	-1.219	-16.43	0	0	0	0	0	0	0
WT111(DD045F3F1DEA)	3.77	13108	2022-11-24 20:16:42.480	0.014	0.253	0.977	0	-0.061	0	14.766	-1.219	-16.43	0	0	0	0	0	0	0
WT111(DD045F3F1DEA)	3.77	13108	2022-11-24 20:16:42.480	0.014	0.253	0.977	0	-0.061	0	14.766	-1.219	-16.43	0	0	0	0	0	0	0
WT111(DD045F3F1DEA)	3.77	13108	2022-11-24 20:16:42.480	0.014	0.253	0.977	0	-0.061	0	14.766	-1.219	-16.43	0	0	0	0	0	0	0
WT111(DD045F3F1DEA)	3.77	13108	2022-11-24 20:16:42.480	0.029	0.263	0.985	-0.061	0	0	14.766	-1.219	-16.43	0	0	0	0	0	0	0
WT111(DD045F3F1DEA)	3.77	13108	2022-11-24 20:16:42.480	0.029	0.263	0.985	-0.061	0	0	14.766	-1.219	-16.43	0	0	0	0	0	0	0
WT111(DD045F3F1DEA)	3.77	13108	2022-11-24 20:16:42.480	0.029	0.263	0.985	-0.061	0	0	14.766	-1.219	-16.43	0	0	0	0	0	0	0
WT111(DD045F3F1DEA)	3.77	13108	2022-11-24 20:16:42.543	0.029	0.263	0.985	-0.061	0	0	14.766	-1.219	-16.43	0	0	0	0	0	0	0
WT111(DD045F3F1DEA)	3.77	13108	2022-11-24 20:16:42.543	0.023	0.258	0.984	-0.122	0	0	14.766	-1.219	-16.43	0	0	0	0	0	0	0
WT111(DD045F3F1DEA)	3.77	13108	2022-11-24 20:16:42.543	0.023	0.258	0.984	-0.122	0	0	14.76	-1.219	-16.43	0	0	0	0	0	0	0
WT111(DD045F3F1DEA)	3.77	13108	2022-11-24 20:16:42.543	0.023	0.258	0.984	-0.122	0	0	14.76	-1.219	-16.43	0	0	0	0	0	0	0
WT111(DD045F3F1DEA)	3.77	13108	2022-11-24 20:16:42.543	0.023	0.258	0.984	-0.122	0	0	14.76	-1.219	-16.43	0	0	0	0	0	0	0
WT111(DD045F3F1DEA)	3.77	13108	2022-11-24 20:16:42.543	0.021	0.262	0.983	0	0	0	14.76	-1.219	-16.43	0	0	0	0	0	0	0
WT111(DD045F3F1DEA)	3.77	13108	2022-11-24 20:16:42.543	0.021	0.262	0.983	0	0	0	14.76	-1.219	-16.43	0	0	0	0	0	0	0
WT111(DD045F3F1DEA)	3.77	13108	2022-11-24 20:16:42.543	0.021	0.262	0.983	0	0	0	14.76	-1.219	-16.43	0	0	0	0	0	0	0
WT111(DD045F3F1DEA)	3.77	13108	2022-11-24 20:16:42.543	0.021	0.262	0.983	0	0	0	14.76	-1.219	-16.43	0	0	0	0	0	0	0
WT111(DD045F3F1DEA)	3.77	13108	2022-11-24 20:16:42.543	0.022	0.251	0.979	0	0.061	0	14.76	-1.219	-16.43	0	0	0	0	0	0	0
WT111(DD045F3F1DEA)	3.77	13108	2022-11-24 20:16:42.543	0.022	0.251	0.979	0	0.061	0	14.76	-1.219	-16.43	0	0	0	0	0	0	0
WT111(DD045F3F1DEA)	3.77	13108	2022-11-24 20:16:42.543	0.022	0.251	0.979	0	0.061	0	14.76	-1.219	-16.43	0	0	0	0	0	0	0
WT111(DD045F3F1DEA)	3.77	13108	2022-11-24 20:16:42.543	0.022	0.251	0.979	0	0.061	0	14.76	-1.219	-16.43	0	0	0	0	0	0	0
WT111(DD045F3F1DEA)	3.77	13108	2022-11-24 20:16:42.543	0.021	0.26	0.983	0.244	0	0	14.76	-1.219	-16.43	0	0	0	0	0	0	0
WT111(DD045F3F1DEA)	3.77	13108	2022-11-24 20:16:42.543	0.021	0.26	0.983	0.244	0	0	14.766	-1.219	-16.43	0	0	0	0	0	0	0
WT111(DD045F3F1DEA)	3.77	13108	2022-11-24 20:16:42.543	0.021	0.26	0.983	0.244	0	0	14.766	-1.219	-16.43	0	0	0	0	0	0	0
WT111(DD045F3F1DEA)	3.77	13108	2022-11-24 20:16:42.605	0.021	0.26	0.983	0.244	0	0	14.766	-1.219	-16.43	0	0	0	0	0	0	0
WT111(DD045F3F1DEA)	3.77	13108	2022-11-24 20:16:42.605	0.023	0.255	0.978	-0.183	0	0	14.766	-1.219	-16.43	0	0	0	0	0	0	0
WT111(DD045F3F1DEA)	3.77	13108	2022-11-24 20:16:42.605	0.023	0.255	0.978	-0.183	0	0	14.766	-1.219	-16.43	0	0	0	0	0	0	0
WT111(DD045F3F1DEA)	3.77	13108	2022-11-24 20:16:42.605	0.023	0.255	0.978	-0.183	0	0	14.76	-1.219	-16.43	0	0	0	0	0	0	0
WT111(DD045F3F1DEA)	3.77	13108	2022-11-24 20:16:42.605	0.023	0.255	0.978	-0.183	0	0	14.76	-1.219	-16.43	0	0	0	0	0	0	0
WT111(DD045F3F1DEA)	3.77	13108	2022-11-24 20:16:42.605	0.022	0.255	0.98	0.305	0	0	14.76	-1.219	-16.43	0	0	0	0	0	0	0
WT111(DD045F3F1DEA)	3.77	13108	2022-11-24 20:16:42.605	0.022	0.255	0.98	0.305	0	0	14.766	-1.219	-16.43	0	0	0	0	0	0	0
WT111(DD045F3F1DEA)	3.77	13108	2022-11-24 20:16:42.605	0.022	0.255	0.98	0.305	0	0	14.766	-1.219	-16.43	0	0	0	0	0	0	0
WT111(DD045F3F1DEA)	3.77	13108	2022-11-24 20:16:42.637	0.022	0.255	0.98	0.305	0	0	14.766	-1.219	-16.43	0	0	0	0	0	0	0
WT111(DD045F3F1DEA)	3.77	13108	2022-11-24 20:16:42.637	0.021	0.271	0.983	-0.122	0	0	14.766	-1.219	-16.43	0	0	0	0	0	0	0
WT111(DD045F3F1DEA)	3.77	13108	2022-11-24 20:16:42.637	0.021	0.271	0.983	-0.122	0	0	14.766	-1.219	-16.43	0	0	0	0	0	0	0
WT111(DD045F3F1DEA)	3.77	13108	2022-11-24 20:16:42.637	0.021	0.271	0.983	-0.122	0	0	14.766	-1.219	-16.43	0	0	0	0	0	0	0
WT111(DD045F3F1DEA)	3.77	13108	2022-11-24 20:16:42.637	0.021	0.271	0.983	-0.122	0	0	14.766	-1.219	-16.43	0	0	0	0	0	0	0
WT111(DD045F3F1DEA)	3.77	13108	2022-11-24 20:16:42.637	0.018	0.245	0.979	-0.061	0	0	14.766	-1.219	-16.43	0	0	0	0	0	0	0
WT111(DD045F3F1DEA)	3.77	13108	2022-11-24 20:16:42.637	0.018	0.245	0.979	-0.061	0	0	14.766	-1.219	-16.43	0	0	0	0	0	0	0
WT111(DD045F3F1DEA)	3.77	13108	2022-11-24 20:16:42.637	0.018	0.245	0.979	-0.061	0	0	14.766	-1.219	-16.43	0	0	0	0	0	0	0
WT111(DD045F3F1DEA)	3.77	13108	2022-11-24 20:16:42.652	0.018	0.245	0.979	-0.061	0	0	14.76	-1.219	-16.43	0	0	0	0	0	0	0
WT111(DD045F3F1DEA)	3.77	13108	2022-11-24 20:16:42.652	0.025	0.262	0.983	0	0	0	14.76	-1.219	-16.43	0	0	0	0	0	0	0
WT111(DD045F3F1DEA)	3.77	13108	2022-11-24 20:16:42.652	0.025	0.262	0.983	0	0	0	14.76	-1.219	-16.43	0	0	0	0	0	0	0
WT111(DD045F3F1DEA)	3.77	13108	2022-11-24 20:16:42.652	0.025	0.262	0.983	0	0	0	14.76	-1.219	-16.43	0	0	0	0	0	0	0
WT111(DD045F3F1DEA)	3.77	13108	2022-11-24 20:16:42.652	0.025	0.262	0.983	0	0	0	14.76	-1.219	-16.43	0	0	0	0	0	0	0
WT111(DD045F3F1DEA)	3.77	13108	2022-11-24 20:16:42.652	0.021	0.25	0.971	-0.244	0	0	14.76	-1.219	-16.43	0	0	0	0	0	0	0
WT111(DD045F3F1DEA)	3.77	13108	2022-11-24 20:16:42.652	0.021	0.25	0.971	-0.244	0	0	14.76	-1.219	-16.43	0	0	0	0	0	0	0
WT111(DD045F3F1DEA)	3.77	13108	2022-11-24 20:16:42.652	0.021	0.25	0.971	-0.244	0	0	14.76	-1.219	-16.43	0	0	0	0	0	0	0
WT111(DD045F3F1DEA)	3.77	13108	2022-11-24 20:16:42.746	0.021	0.25	0.971	-0.244	0	0	14.755	-1.219	-16.43	0	0	0	0	0	0	0
WT111(DD045F3F1DEA)	3.77	13108	2022-11-24 20:16:42.746	0.011	0.192	0.972	4.15	-1.038	0.549	14.777	-1.225	-16.43	0	0	0	0	0	0	0
WT111(DD045F3F1DEA)	3.77	13108	2022-11-24 20:16:42.746	0.011	0.192	0.972	4.15	-1.038	0.549	14.793	-1.23	-16.436	0	0	0	0	0	0	0
WT111(DD045F3F1DEA)	3.77	13108	2022-11-24 20:16:42.746	0.011	0.192	0.972	4.15	-1.038	0.549	14.815	-1.236	-16.441	0	0	0	0	0	0	0
WT111(DD045F3F1DEA)	3.77	13108	2022-11-24 20:16:42.746	0.037	0.364	1.04	-3.967	0.549	-0.305	14.793	-1.23	-16.441	0	0	0	0	0	0	0
WT111(DD045F3F1DEA)	3.77	13108	2022-11-24 20:16:42.746	0.037	0.364	1.04	-3.967	0.549	-0.305	14.777	-1.23	-16.447	0	0	0	0	0	0	0
WT111(DD045F3F1DEA)	3.77	13108	2022-11-24 20:16:42.746	0.037	0.364	1.04	-3.967	0.549	-0.305	14.755	-1.225	-16.452	0	0	0	0	0	0	0
WT111(DD045F3F1DEA)	3.77	13108	2022-11-24 20:16:42.746	0.037	0.364	1.04	-3.967	0.549	-0.305	14.738	-1.225	-16.452	0	0	0	0	0	0	0
WT111(DD045F3F1DEA)	3.77	13108	2022-11-24 20:16:42.746	0.02	0.246	0.995	0.549	0.122	-0.061	14.738	-1.225	-16.458	0	0	0	0	0	0	0
WT111(DD045F3F1DEA)	3.77	13108	2022-11-24 20:16:42.746	0.02	0.246	0.995	0.549	0.122	-0.061	14.744	-1.225	-16.458	0	0	0	0	0	0	0
WT111(DD045F3F1DEA)	3.77	13108	2022-11-24 20:16:42.746	0.02	0.246	0.995	0.549	0.122	-0.061	14.749	-1.225	-16.463	0	0	0	0	0	0	0
WT111(DD045F3F1DEA)	3.77	13108	2022-11-24 20:16:42.746	0.02	0.246	0.995	0.549	0.122	-0.061	14.749	-1.225	-16.469	0	0	0	0	0	0	0
WT111(DD045F3F1DEA)	3.77	13108	2022-11-24 20:16:42.746	0.016	0.207	0.95	0.305	0.122	0	14.755	-1.219	-16.469	0	0	0	0	0	0	0
WT111(DD045F3F1DEA)	3.77	13108	2022-11-24 20:16:42.746	0.016	0.207	0.95	0.305	0.122	0	14.755	-1.219	-16.474	0	0	0	0	0	0	0
WT111(DD045F3F1DEA)	3.77	13108	2022-11-24 20:16:42.746	0.016	0.207	0.95	0.305	0.122	0	14.755	-1.219	-16.474	0	0	0	0	0	0	0
WT111(DD045F3F1DEA)	3.77	13108	2022-11-24 20:16:42.746	0.016	0.207	0.95	0.305	0.122	0	14.755	-1.219	-16.479	0	0	0	0	0	0	0
WT111(DD045F3F1DEA)	3.77	13108	2022-11-24 20:16:42.809	0.026	0.295	0.996	-0.549	0	-0.061	14.755	-1.219	-16.479	0	0	0	0	0	0	0
WT111(DD045F3F1DEA)	3.77	13108	2022-11-24 20:16:42.809	0.026	0.295	0.996	-0.549	0	-0.061	14.749	-1.219	-16.485	0	0	0	0	0	0	0
WT111(DD045F3F1DEA)	3.77	13108	2022-11-24 20:16:42.809	0.026	0.295	0.996	-0.549	0	-0.061	14.749	-1.219	-16.49	0	0	0	0	0	0	0
WT111(DD045F3F1DEA)	3.77	13108	2022-11-24 20:16:42.809	0.026	0.295	0.996	-0.549	0	-0.061	14.744	-1.219	-16.49	0	0	0	0	0	0	0
WT111(DD045F3F1DEA)	3.77	13108	2022-11-24 20:16:42.809	0.021	0.24	0.976	0.427	0	0	14.749	-1.219	-16.496	0	0	0	0	0	0	0
WT111(DD045F3F1DEA)	3.77	13108	2022-11-24 20:16:42.809	0.021	0.24	0.976	0.427	0	0	14.749	-1.219	-16.496	0	0	0	0	0	0	0
WT111(DD045F3F1DEA)	3.77	13108	2022-11-24 20:16:42.809	0.021	0.24	0.976	0.427	0	0	14.749	-1.219	-16.501	0	0	0	0	0	0	0
WT111(DD045F3F1DEA)	3.77	13108	2022-11-24 20:16:42.809	0.021	0.24	0.976	0.427	0	0	14.755	-1.219	-16.501	0	0	0	0	0	0	0
WT111(DD045F3F1DEA)	3.77	13108	2022-11-24 20:16:42.840	0.02	0.269	0.979	0.061	0	0	14.755	-1.219	-16.507	0	0	0	0	0	0	0
WT111(DD045F3F1DEA)	3.77	13108	2022-11-24 20:16:42.840	0.02	0.269	0.979	0.061	0	0	14.755	-1.219	-16.507	0	0	0	0	0	0	0
WT111(DD045F3F1DEA)	3.77	13108	2022-11-24 20:16:42.840	0.02	0.269	0.979	0.061	0	0	14.755	-1.219	-16.512	0	0	0	0	0	0	0
WT111(DD045F3F1DEA)	3.77	13108	2022-11-24 20:16:42.840	0.02	0.269	0.979	0.061	0	0	14.755	-1.219	-16.518	0	0	0	0	0	0	0
WT111(DD045F3F1DEA)	3.77	13108	2022-11-24 20:16:42.840	0.023	0.254	0.987	0	0.061	0.061	14.755	-1.219	-16.518	0	0	0	0	0	0	0
WT111(DD045F3F1DEA)	3.77	13108	2022-11-24 20:16:42.840	0.023	0.254	0.987	0	0.061	0.061	14.755	-1.219	-16.518	0	0	0	0	0	0	0
WT111(DD045F3F1DEA)	3.77	13108	2022-11-24 20:16:42.840	0.023	0.254	0.987	0	0.061	0.061	14.755	-1.219	-16.523	0	0	0	0	0	0	0
WT111(DD045F3F1DEA)	3.77	13108	2022-11-24 20:16:42.840	0.023	0.254	0.987	0	0.061	0.061	14.755	-1.219	-16.523	0	0	0	0	0	0	0
WT111(DD045F3F1DEA)	3.77	13108	2022-11-24 20:16:42.871	0.02	0.269	0.984	-0.061	0	0	14.755	-1.219	-16.529	0	0	0	0	0	0	0
WT111(DD045F3F1DEA)	3.77	13108	2022-11-24 20:16:42.871	0.02	0.269	0.984	-0.061	0	0	14.755	-1.219	-16.529	0	0	0	0	0	0	0
WT111(DD045F3F1DEA)	3.77	13108	2022-11-24 20:16:42.871	0.02	0.269	0.984	-0.061	0	0	14.755	-1.219	-16.534	0	0	0	0	0	0	0
WT111(DD045F3F1DEA)	3.77	13108	2022-11-24 20:16:42.871	0.02	0.269	0.984	-0.061	0	0	14.755	-1.219	-16.534	0	0	0	0	0	0	0
WT111(DD045F3F1DEA)	3.77	13108	2022-11-24 20:16:42.871	0.023	0.253	0.981	-0.122	0	-0.061	14.755	-1.219	-16.54	0	0	0	0	0	0	0
WT111(DD045F3F1DEA)	3.77	13108	2022-11-24 20:16:42.871	0.023	0.253	0.981	-0.122	0	-0.061	14.755	-1.219	-16.54	0	0	0	0	0	0	0
WT111(DD045F3F1DEA)	3.77	13108	2022-11-24 20:16:42.871	0.023	0.253	0.981	-0.122	0	-0.061	14.755	-1.219	-16.545	0	0	0	0	0	0	0
WT111(DD045F3F1DEA)	3.77	13108	2022-11-24 20:16:42.871	0.023	0.253	0.981	-0.122	0	-0.061	14.749	-1.219	-16.545	0	0	0	0	0	0	0
WT111(DD045F3F1DEA)	3.77	13108	2022-11-24 20:16:42.902	0.021	0.264	0.981	0.061	0	0.061	14.755	-1.219	-16.551	0	0	0	0	0	0	0
WT111(DD045F3F1DEA)	3.77	13108	2022-11-24 20:16:42.902	0.021	0.264	0.981	0.061	0	0.061	14.755	-1.219	-16.551	0	0	0	0	0	0	0
WT111(DD045F3F1DEA)	3.77	13108	2022-11-24 20:16:42.902	0.021	0.264	0.981	0.061	0	0.061	14.755	-1.219	-16.556	0	0	0	0	0	0	0
WT111(DD045F3F1DEA)	3.77	13108	2022-11-24 20:16:42.902	0.021	0.264	0.981	0.061	0	0.061	14.755	-1.219	-16.556	0	0	0	0	0	0	0
WT111(DD045F3F1DEA)	3.77	13108	2022-11-24 20:16:42.902	0.025	0.252	0.979	0.122	0	0	14.755	-1.219	-16.562	0	0	0	0	0	0	0
WT111(DD045F3F1DEA)	3.77	13108	2022-11-24 20:16:42.902	0.025	0.252	0.979	0.122	0	0	14.755	-1.219	-16.562	0	0	0	0	0	0	0
WT111(DD045F3F1DEA)	3.77	13108	2022-11-24 20:16:42.902	0.025	0.252	0.979	0.122	0	0	14.755	-1.219	-16.567	0	0	0	0	0	0	0
WT111(DD045F3F1DEA)	3.77	13108	2022-11-24 20:16:42.902	0.025	0.252	0.979	0.122	0	0	14.755	-1.219	-16.567	0	0	0	0	0	0	0
WT111(DD045F3F1DEA)	3.77	13108	2022-11-24 20:16:42.965	0.017	0.251	0.977	-0.122	0	0	14.755	-1.219	-16.573	0	0	0	0	0	0	0
WT111(DD045F3F1DEA)	3.77	13108	2022-11-24 20:16:42.965	0.017	0.251	0.977	-0.122	0	0	14.755	-1.219	-16.573	0	0	0	0	0	0	0
WT111(DD045F3F1DEA)	3.77	13108	2022-11-24 20:16:42.965	0.017	0.251	0.977	-0.122	0	0	14.755	-1.219	-16.578	0	0	0	0	0	0	0
WT111(DD045F3F1DEA)	3.77	13108	2022-11-24 20:16:42.965	0.017	0.251	0.977	-0.122	0	0	14.755	-1.219	-16.578	0	0	0	0	0	0	0
WT111(DD045F3F1DEA)	3.77	13108	2022-11-24 20:16:42.965	0.024	0.265	0.988	0.061	0	0	14.755	-1.219	-16.584	0	0	0	0	0	0	0
WT111(DD045F3F1DEA)	3.77	13108	2022-11-24 20:16:42.965	0.024	0.265	0.988	0.061	0	0	14.755	-1.219	-16.589	0	0	0	0	0	0	0
WT111(DD045F3F1DEA)	3.77	13108	2022-11-24 20:16:42.965	0.024	0.265	0.988	0.061	0	0	14.755	-1.219	-16.589	0	0	0	0	0	0	0
WT111(DD045F3F1DEA)	3.77	13108	2022-11-24 20:16:42.965	0.024	0.265	0.988	0.061	0	0	14.755	-1.219	-16.595	0	0	0	0	0	0	0
WT111(DD045F3F1DEA)	3.77	13108	2022-11-24 20:16:42.996	0.023	0.264	0.979	0.183	0	0	14.755	-1.219	-16.595	0	0	0	0	0	0	0
WT111(DD045F3F1DEA)	3.77	13108	2022-11-24 20:16:42.996	0.023	0.264	0.979	0.183	0	0	14.755	-1.219	-16.6	0	0	0	0	0	0	0
WT111(DD045F3F1DEA)	3.77	13108	2022-11-24 20:16:42.996	0.023	0.264	0.979	0.183	0	0	14.755	-1.219	-16.6	0	0	0	0	0	0	0
WT111(DD045F3F1DEA)	3.77	13108	2022-11-24 20:16:42.996	0.023	0.264	0.979	0.183	0	0	14.76	-1.219	-16.606	0	0	0	0	0	0	0
WT111(DD045F3F1DEA)	3.77	13108	2022-11-24 20:16:42.996	0.019	0.247	0.979	0	0	0	14.76	-1.219	-16.606	0	0	0	0	0	0	0
WT111(DD045F3F1DEA)	3.77	13108	2022-11-24 20:16:42.996	0.019	0.247	0.979	0	0	0	14.76	-1.219	-16.611	0	0	0	0	0	0	0
WT111(DD045F3F1DEA)	3.77	13108	2022-11-24 20:16:42.996	0.019	0.247	0.979	0	0	0	14.76	-1.219	-16.611	0	0	0	0	0	0	0
WT111(DD045F3F1DEA)	3.77	13108	2022-11-24 20:16:42.996	0.019	0.247	0.979	0	0	0	14.76	-1.219	-16.617	0	0	0	0	0	0	0
WT111(DD045F3F1DEA)	3.77	13108	2022-11-24 20:16:43.027	0.021	0.264	0.981	-0.488	0.061	0	14.755	-1.219	-16.617	0	0	0	0	0	0	0
WT111(DD045F3F1DEA)	3.77	13108	2022-11-24 20:16:43.027	0.021	0.264	0.981	-0.488	0.061	0	14.755	-1.219	-16.622	0	0	0	0	0	0	0
WT111(DD045F3F1DEA)	3.77	13108	2022-11-24 20:16:43.027	0.021	0.264	0.981	-0.488	0.061	0	14.749	-1.219	-16.622	0	0	0	0	0	0	0
WT111(DD045F3F1DEA)	3.77	13108	2022-11-24 20:16:43.027	0.021	0.264	0.981	-0.488	0.061	0	14.749	-1.219	-16.628	0	0	0	0	0	0	0
WT111(DD045F3F1DEA)	3.77	13108	2022-11-24 20:16:43.027	0.025	0.27	0.991	0.122	-0.061	0	14.749	-1.219	-16.628	0	0	0	0	0	0	0
WT111(DD045F3F1DEA)	3.77	13108	2022-11-24 20:16:43.027	0.025	0.27	0.991	0.122	-0.061	0	14.749	-1.219	-16.628	0	0	0	0	0	0	0
WT111(DD045F3F1DEA)	3.77	13108	2022-11-24 20:16:43.027	0.025	0.27	0.991	0.122	-0.061	0	14.749	-1.219	-16.633	0	0	0	0	0	0	0
WT111(DD045F3F1DEA)	3.77	13108	2022-11-24 20:16:43.027	0.025	0.27	0.991	0.122	-0.061	0	14.749	-1.219	-16.633	0	0	0	0	0	0	0
WT111(DD045F3F1DEA)	3.77	13108	2022-11-24 20:16:43.074	0.022	0.243	0.968	0.305	0	0.122	14.755	-1.219	-16.639	0	0	0	0	0	0	0
WT111(DD045F3F1DEA)	3.77	13108	2022-11-24 20:16:43.074	0.022	0.243	0.968	0.305	0	0.122	14.755	-1.225	-16.639	0	0	0	0	0	0	0
WT111(DD045F3F1DEA)	3.77	13108	2022-11-24 20:16:43.074	0.022	0.243	0.968	0.305	0	0.122	14.755	-1.225	-16.639	0	0	0	0	0	0	0
WT111(DD045F3F1DEA)	3.77	13108	2022-11-24 20:16:43.074	0.022	0.243	0.968	0.305	0	0.122	14.76	-1.225	-16.639	0	0	0	0	0	0	0
WT111(DD045F3F1DEA)	3.77	13108	2022-11-24 20:16:43.074	0.021	0.262	0.983	-0.305	0	-0.061	14.755	-1.225	-16.644	0	0	0	0	0	0	0
WT111(DD045F3F1DEA)	3.77	13108	2022-11-24 20:16:43.074	0.021	0.262	0.983	-0.305	0	-0.061	14.755	-1.225	-16.644	0	0	0	0	0	0	0
WT111(DD045F3F1DEA)	3.77	13108	2022-11-24 20:16:43.090	0.021	0.262	0.983	-0.305	0	-0.061	14.755	-1.225	-16.65	0	0	0	0	0	0	0
WT111(DD045F3F1DEA)	3.77	13108	2022-11-24 20:16:43.090	0.021	0.262	0.983	-0.305	0	-0.061	14.749	-1.225	-16.65	0	0	0	0	0	0	0
WT111(DD045F3F1DEA)	3.77	13108	2022-11-24 20:16:43.105	0.023	0.266	0.987	0.427	0	0	14.755	-1.225	-16.655	0	0	0	0	0	0	0
WT111(DD045F3F1DEA)	3.77	13108	2022-11-24 20:16:43.105	0.023	0.266	0.987	0.427	0	0	14.755	-1.225	-16.655	0	0	0	0	0	0	0
WT111(DD045F3F1DEA)	3.77	13108	2022-11-24 20:16:43.105	0.023	0.266	0.987	0.427	0	0	14.76	-1.225	-16.655	0	0	0	0	0	0	0
WT111(DD045F3F1DEA)	3.77	13108	2022-11-24 20:16:43.105	0.023	0.266	0.987	0.427	0	0	14.76	-1.225	-16.661	0	0	0	0	0	0	0
WT111(DD045F3F1DEA)	3.77	13108	2022-11-24 20:16:43.105	0.021	0.246	0.983	-0.122	0.061	0	14.76	-1.225	-16.661	0	0	0	0	0	0	0
WT111(DD045F3F1DEA)	3.77	13108	2022-11-24 20:16:43.105	0.021	0.246	0.983	-0.122	0.061	0	14.76	-1.225	-16.661	0	0	0	0	0	0	0
WT111(DD045F3F1DEA)	3.77	13108	2022-11-24 20:16:43.105	0.021	0.246	0.983	-0.122	0.061	0	14.76	-1.225	-16.666	0	0	0	0	0	0	0
WT111(DD045F3F1DEA)	3.77	13108	2022-11-24 20:16:43.105	0.021	0.246	0.983	-0.122	0.061	0	14.755	-1.219	-16.666	0	0	0	0	0	0	0
WT111(DD045F3F1DEA)	3.77	13108	2022-11-24 20:16:43.137	0.021	0.266	0.979	0	0	-0.061	14.755	-1.219	-16.666	0	0	0	0	0	0	0
WT111(DD045F3F1DEA)	3.77	13108	2022-11-24 20:16:43.137	0.021	0.266	0.979	0	0	-0.061	14.755	-1.219	-16.672	0	0	0	0	0	0	0
WT111(DD045F3F1DEA)	3.77	13108	2022-11-24 20:16:43.137	0.021	0.266	0.979	0	0	-0.061	14.755	-1.219	-16.672	0	0	0	0	0	0	0
WT111(DD045F3F1DEA)	3.77	13108	2022-11-24 20:16:43.137	0.021	0.266	0.979	0	0	-0.061	14.755	-1.219	-16.672	0	0	0	0	0	0	0
WT111(DD045F3F1DEA)	3.77	13108	2022-11-24 20:16:43.137	0.023	0.264	0.986	-0.244	0	0	14.755	-1.219	-16.677	0	0	0	0	0	0	0
WT111(DD045F3F1DEA)	3.77	13108	2022-11-24 20:16:43.137	0.023	0.264	0.986	-0.244	0	0	14.755	-1.219	-16.677	0	0	0	0	0	0	0
WT111(DD045F3F1DEA)	3.77	13108	2022-11-24 20:16:43.137	0.023	0.264	0.986	-0.244	0	0	14.755	-1.219	-16.677	0	0	0	0	0	0	0
WT111(DD045F3F1DEA)	3.77	13108	2022-11-24 20:16:43.137	0.023	0.264	0.986	-0.244	0	0	14.755	-1.219	-16.677	0	0	0	0	0	0	0
WT111(DD045F3F1DEA)	3.77	13108	2022-11-24 20:16:43.199	0.021	0.25	0.978	-0.061	0	0	14.755	-1.219	-16.683	0	0	0	0	0	0	0
WT111(DD045F3F1DEA)	3.77	13108	2022-11-24 20:16:43.199	0.021	0.25	0.978	-0.061	0	0	14.755	-1.219	-16.683	0	0	0	0	0	0	0
WT111(DD045F3F1DEA)	3.77	13108	2022-11-24 20:16:43.199	0.021	0.25	0.978	-0.061	0	0	14.755	-1.219	-16.683	0	0	0	0	0	0	0
WT111(DD045F3F1DEA)	3.77	13108	2022-11-24 20:16:43.199	0.021	0.25	0.978	-0.061	0	0	14.749	-1.225	-16.683	0	0	0	0	0	0	0
WT111(DD045F3F1DEA)	3.77	13108	2022-11-24 20:16:43.199	0.023	0.265	0.985	0.122	0	0	14.755	-1.225	-16.683	0	0	0	0	0	0	0
WT111(DD045F3F1DEA)	3.77	13108	2022-11-24 20:16:43.199	0.023	0.265	0.985	0.122	0	0	14.755	-1.225	-16.688	0	0	0	0	0	0	0
WT111(DD045F3F1DEA)	3.77	13108	2022-11-24 20:16:43.199	0.023	0.265	0.985	0.122	0	0	14.755	-1.225	-16.688	0	0	0	0	0	0	0
WT111(DD045F3F1DEA)	3.77	13108	2022-11-24 20:16:43.199	0.023	0.265	0.985	0.122	0	0	14.755	-1.225	-16.688	0	0	0	0	0	0	0

## Sheet: 16Hz
设备名称	电压	版本	片上时间	加速度X(g)	加速度Y(g)	加速度Z(g)	角速度X(°/s)	角速度Y(°/s)	角速度Z(°/s)	角度X(°)	角度Y(°)	角度Z(°)	磁场X	磁场Y	磁场Z	四元数0	四元数1	四元数2	四元数3	状态
WT111(DD045F3F1DEA)	3.8	13108	2022-11-24 20:13:42.485	0.017	0.254	0.986	-0.427	0.122	0	14.667	-0.807	-16.265	0	0	0	0	0	0	0
WT111(DD045F3F1DEA)	3.8	13108	2022-11-24 20:13:42.485	0.017	0.254	0.986	-0.427	0.122	0	14.667	-0.807	-16.265	0	0	0	0	0	0	0
WT111(DD045F3F1DEA)	3.8	13108	2022-11-24 20:13:42.485	0.017	0.254	0.986	-0.427	0.122	0	14.667	-0.807	-16.265	0	0	0	0	0	0	0
WT111(DD045F3F1DEA)	3.8	13108	2022-11-24 20:13:42.547	0.016	0.243	0.968	0.244	0	0	14.667	-0.807	-16.271	0	0	0	0	0	0	0
WT111(DD045F3F1DEA)	3.8	13108	2022-11-24 20:13:42.547	0.016	0.243	0.968	0.244	0	0	14.667	-0.807	-16.271	0	0	0	0	0	0	0
WT111(DD045F3F1DEA)	3.8	13108	2022-11-24 20:13:42.547	0.016	0.243	0.968	0.244	0	0	14.667	-0.807	-16.271	0	0	0	0	0	0	0
WT111(DD045F3F1DEA)	3.8	13108	2022-11-24 20:13:42.547	0.016	0.243	0.968	0.244	0	0	14.667	-0.807	-16.271	0	0	0	0	0	0	0
WT111(DD045F3F1DEA)	3.8	13108	2022-11-24 20:13:42.547	0.007	0.27	1.008	-0.061	0.061	0	14.667	-0.807	-16.276	0	0	0	0	0	0	0
WT111(DD045F3F1DEA)	3.8	13108	2022-11-24 20:13:42.547	0.007	0.27	1.008	-0.061	0.061	0	14.667	-0.807	-16.276	0	0	0	0	0	0	0
WT111(DD045F3F1DEA)	3.8	13108	2022-11-24 20:13:42.547	0.007	0.27	1.008	-0.061	0.061	0	14.667	-0.807	-16.276	0	0	0	0	0	0	0
WT111(DD045F3F1DEA)	3.8	13108	2022-11-24 20:13:42.547	0.007	0.27	1.008	-0.061	0.061	0	14.667	-0.807	-16.276	0	0	0	0	0	0	0
WT111(DD045F3F1DEA)	3.8	13108	2022-11-24 20:13:42.563	0.017	0.262	0.969	-0.793	0.183	0	14.661	-0.802	-16.282	0	0	0	0	0	0	0
WT111(DD045F3F1DEA)	3.8	13108	2022-11-24 20:13:42.563	0.017	0.262	0.969	-0.793	0.183	0	14.661	-0.802	-16.282	0	0	0	0	0	0	0
WT111(DD045F3F1DEA)	3.8	13108	2022-11-24 20:13:42.563	0.017	0.262	0.969	-0.793	0.183	0	14.656	-0.802	-16.282	0	0	0	0	0	0	0
WT111(DD045F3F1DEA)	3.8	13108	2022-11-24 20:13:42.563	0.017	0.262	0.969	-0.793	0.183	0	14.65	-0.802	-16.282	0	0	0	0	0	0	0
WT111(DD045F3F1DEA)	3.8	13108	2022-11-24 20:13:42.563	0.015	0.232	0.962	0	0.061	0	14.65	-0.802	-16.287	0	0	0	0	0	0	0
WT111(DD045F3F1DEA)	3.8	13108	2022-11-24 20:13:42.563	0.015	0.232	0.962	0	0.061	0	14.65	-0.802	-16.287	0	0	0	0	0	0	0
WT111(DD045F3F1DEA)	3.8	13108	2022-11-24 20:13:42.563	0.015	0.232	0.962	0	0.061	0	14.65	-0.802	-16.287	0	0	0	0	0	0	0
WT111(DD045F3F1DEA)	3.8	13108	2022-11-24 20:13:42.563	0.015	0.232	0.962	0	0.061	0	14.65	-0.802	-16.293	0	0	0	0	0	0	0
WT111(DD045F3F1DEA)	3.8	13108	2022-11-24 20:13:42.594	0.017	0.277	1.01	1.038	-0.122	0	14.656	-0.802	-16.293	0	0	0	0	0	0	0
WT111(DD045F3F1DEA)	3.8	13108	2022-11-24 20:13:42.594	0.017	0.277	1.01	1.038	-0.122	0	14.661	-0.802	-16.293	0	0	0	0	0	0	0
WT111(DD045F3F1DEA)	3.8	13108	2022-11-24 20:13:42.594	0.017	0.277	1.01	1.038	-0.122	0	14.667	-0.802	-16.298	0	0	0	0	0	0	0
WT111(DD045F3F1DEA)	3.8	13108	2022-11-24 20:13:42.594	0.014	0.248	0.961	-0.732	0.122	0	14.661	-0.802	-16.298	0	0	0	0	0	0	0
WT111(DD045F3F1DEA)	3.8	13108	2022-11-24 20:13:42.594	0.014	0.248	0.961	-0.732	0.122	0	14.656	-0.802	-16.298	0	0	0	0	0	0	0
WT111(DD045F3F1DEA)	3.8	13108	2022-11-24 20:13:42.594	0.014	0.248	0.961	-0.732	0.122	0	14.656	-0.802	-16.304	0	0	0	0	0	0	0
WT111(DD045F3F1DEA)	3.8	13108	2022-11-24 20:13:42.594	0.014	0.248	0.961	-0.732	0.122	0	14.65	-0.802	-16.304	0	0	0	0	0	0	0
WT111(DD045F3F1DEA)	3.8	13108	2022-11-24 20:13:42.594	0.017	0.27	1.003	0.122	0	0	14.65	-0.802	-16.304	0	0	0	0	0	0	0
WT111(DD045F3F1DEA)	3.8	13108	2022-11-24 20:13:42.657	0.017	0.27	1.003	0.122	0	0	14.65	-0.802	-16.304	0	0	0	0	0	0	0
WT111(DD045F3F1DEA)	3.8	13108	2022-11-24 20:13:42.657	0.017	0.27	1.003	0.122	0	0	14.65	-0.802	-16.309	0	0	0	0	0	0	0
WT111(DD045F3F1DEA)	3.8	13108	2022-11-24 20:13:42.657	0.017	0.27	1.003	0.122	0	0	14.656	-0.802	-16.309	0	0	0	0	0	0	0
WT111(DD045F3F1DEA)	3.8	13108	2022-11-24 20:13:42.657	0.015	0.243	0.981	-0.244	0.244	0	14.65	-0.802	-16.315	0	0	0	0	0	0	0
WT111(DD045F3F1DEA)	3.8	13108	2022-11-24 20:13:42.657	0.015	0.243	0.981	-0.244	0.244	0	14.65	-0.802	-16.315	0	0	0	0	0	0	0
WT111(DD045F3F1DEA)	3.8	13108	2022-11-24 20:13:42.657	0.015	0.243	0.981	-0.244	0.244	0	14.65	-0.797	-16.315	0	0	0	0	0	0	0
WT111(DD045F3F1DEA)	3.8	13108	2022-11-24 20:13:42.657	0.015	0.243	0.981	-0.244	0.244	0	14.65	-0.797	-16.32	0	0	0	0	0	0	0
WT111(DD045F3F1DEA)	3.8	13108	2022-11-24 20:13:42.657	0.011	0.261	0.967	0.305	-0.122	0	14.65	-0.797	-16.32	0	0	0	0	0	0	0
WT111(DD045F3F1DEA)	3.8	13108	2022-11-24 20:13:42.688	0.011	0.261	0.967	0.305	-0.122	0	14.65	-0.797	-16.32	0	0	0	0	0	0	0
WT111(DD045F3F1DEA)	3.8	13108	2022-11-24 20:13:42.688	0.011	0.261	0.967	0.305	-0.122	0	14.65	-0.802	-16.326	0	0	0	0	0	0	0
WT111(DD045F3F1DEA)	3.8	13108	2022-11-24 20:13:42.688	0.011	0.261	0.967	0.305	-0.122	0	14.656	-0.802	-16.326	0	0	0	0	0	0	0
WT111(DD045F3F1DEA)	3.8	13108	2022-11-24 20:13:42.688	0.014	0.252	0.983	-0.244	0.061	0	14.65	-0.802	-16.331	0	0	0	0	0	0	0
WT111(DD045F3F1DEA)	3.8	13108	2022-11-24 20:13:42.688	0.014	0.252	0.983	-0.244	0.061	0	14.65	-0.802	-16.331	0	0	0	0	0	0	0
WT111(DD045F3F1DEA)	3.8	13108	2022-11-24 20:13:42.688	0.014	0.252	0.983	-0.244	0.061	0	14.65	-0.802	-16.337	0	0	0	0	0	0	0
WT111(DD045F3F1DEA)	3.8	13108	2022-11-24 20:13:42.688	0.014	0.252	0.983	-0.244	0.061	0	14.65	-0.797	-16.337	0	0	0	0	0	0	0
WT111(DD045F3F1DEA)	3.8	13108	2022-11-24 20:13:42.688	0.016	0.26	0.994	0.122	0	0	14.65	-0.797	-16.337	0	0	0	0	0	0	0
WT111(DD045F3F1DEA)	3.8	13108	2022-11-24 20:13:42.813	0.016	0.26	0.994	0.122	0	0	14.65	-0.797	-16.342	0	0	0	0	0	0	0
WT111(DD045F3F1DEA)	3.8	13108	2022-11-24 20:13:42.813	0.016	0.26	0.994	0.122	0	0	14.65	-0.797	-16.342	0	0	0	0	0	0	0
WT111(DD045F3F1DEA)	3.8	13108	2022-11-24 20:13:42.813	0.016	0.26	0.994	0.122	0	0	14.65	-0.802	-16.348	0	0	0	0	0	0	0
WT111(DD045F3F1DEA)	3.8	13108	2022-11-24 20:13:42.813	0.013	0.244	0.973	-0.183	0.061	0	14.65	-0.797	-16.348	0	0	0	0	0	0	0
WT111(DD045F3F1DEA)	3.8	13108	2022-11-24 20:13:42.813	0.013	0.244	0.973	-0.183	0.061	0	14.65	-0.797	-16.348	0	0	0	0	0	0	0
WT111(DD045F3F1DEA)	3.8	13108	2022-11-24 20:13:42.813	0.013	0.244	0.973	-0.183	0.061	0	14.645	-0.797	-16.353	0	0	0	0	0	0	0
WT111(DD045F3F1DEA)	3.8	13108	2022-11-24 20:13:42.813	0.013	0.244	0.973	-0.183	0.061	0	14.645	-0.797	-16.353	0	0	0	0	0	0	0
WT111(DD045F3F1DEA)	3.8	13108	2022-11-24 20:13:42.813	0.016	0.282	0.997	0.488	-0.061	0	14.65	-0.797	-16.359	0	0	0	0	0	0	0
WT111(DD045F3F1DEA)	3.8	13108	2022-11-24 20:13:42.813	0.016	0.282	0.997	0.488	-0.061	0	14.65	-0.797	-16.359	0	0	0	0	0	0	0
WT111(DD045F3F1DEA)	3.8	13108	2022-11-24 20:13:42.813	0.016	0.282	0.997	0.488	-0.061	0	14.656	-0.802	-16.364	0	0	0	0	0	0	0
WT111(DD045F3F1DEA)	3.8	13108	2022-11-24 20:13:42.813	0.016	0.282	0.997	0.488	-0.061	0	14.656	-0.802	-16.364	0	0	0	0	0	0	0
WT111(DD045F3F1DEA)	3.8	13108	2022-11-24 20:13:42.813	0.011	0.239	0.969	-0.305	0.061	0	14.656	-0.802	-16.37	0	0	0	0	0	0	0
WT111(DD045F3F1DEA)	3.8	13108	2022-11-24 20:13:42.813	0.011	0.239	0.969	-0.305	0.061	0	14.656	-0.797	-16.37	0	0	0	0	0	0	0
WT111(DD045F3F1DEA)	3.8	13108	2022-11-24 20:13:42.813	0.011	0.239	0.969	-0.305	0.061	0	14.65	-0.797	-16.375	0	0	0	0	0	0	0
WT111(DD045F3F1DEA)	3.8	13108	2022-11-24 20:13:42.813	0.011	0.239	0.969	-0.305	0.061	0	14.65	-0.797	-16.375	0	0	0	0	0	0	0
WT111(DD045F3F1DEA)	3.8	13108	2022-11-24 20:13:42.813	0.016	0.261	0.994	0.061	-0.061	0	14.65	-0.797	-16.381	0	0	0	0	0	0	0
WT111(DD045F3F1DEA)	3.8	13108	2022-11-24 20:13:42.844	0.016	0.261	0.994	0.061	-0.061	0	14.65	-0.802	-16.381	0	0	0	0	0	0	0
WT111(DD045F3F1DEA)	3.8	13108	2022-11-24 20:13:42.844	0.016	0.261	0.994	0.061	-0.061	0	14.65	-0.802	-16.386	0	0	0	0	0	0	0
WT111(DD045F3F1DEA)	3.8	13108	2022-11-24 20:13:42.844	0.016	0.261	0.994	0.061	-0.061	0	14.65	-0.802	-16.386	0	0	0	0	0	0	0
WT111(DD045F3F1DEA)	3.8	13108	2022-11-24 20:13:42.844	0.015	0.242	0.967	1.038	-0.061	0	14.656	-0.802	-16.392	0	0	0	0	0	0	0
WT111(DD045F3F1DEA)	3.8	13108	2022-11-24 20:13:42.844	0.015	0.242	0.967	1.038	-0.061	0	14.661	-0.802	-16.392	0	0	0	0	0	0	0
WT111(DD045F3F1DEA)	3.8	13108	2022-11-24 20:13:42.844	0.015	0.242	0.967	1.038	-0.061	0	14.667	-0.802	-16.397	0	0	0	0	0	0	0
WT111(DD045F3F1DEA)	3.8	13108	2022-11-24 20:13:42.844	0.015	0.242	0.967	1.038	-0.061	0	14.672	-0.802	-16.403	0	0	0	0	0	0	0
WT111(DD045F3F1DEA)	3.8	13108	2022-11-24 20:13:42.844	0.018	0.297	0.999	-0.793	0.305	0	14.667	-0.802	-16.403	0	0	0	0	0	0	0
WT111(DD045F3F1DEA)	3.8	13108	2022-11-24 20:13:42.876	0.018	0.297	0.999	-0.793	0.305	0	14.661	-0.797	-16.403	0	0	0	0	0	0	0
WT111(DD045F3F1DEA)	3.8	13108	2022-11-24 20:13:42.876	0.018	0.297	0.999	-0.793	0.305	0	14.661	-0.797	-16.408	0	0	0	0	0	0	0
WT111(DD045F3F1DEA)	3.8	13108	2022-11-24 20:13:42.876	0.018	0.297	0.999	-0.793	0.305	0	14.656	-0.797	-16.408	0	0	0	0	0	0	0
WT111(DD045F3F1DEA)	3.8	13108	2022-11-24 20:13:42.876	0.009	0.221	0.967	-0.427	0	0	14.656	-0.797	-16.408	0	0	0	0	0	0	0
WT111(DD045F3F1DEA)	3.8	13108	2022-11-24 20:13:42.876	0.009	0.221	0.967	-0.427	0	0	14.65	-0.797	-16.414	0	0	0	0	0	0	0
WT111(DD045F3F1DEA)	3.8	13108	2022-11-24 20:13:42.876	0.009	0.221	0.967	-0.427	0	0	14.65	-0.797	-16.414	0	0	0	0	0	0	0
WT111(DD045F3F1DEA)	3.8	13108	2022-11-24 20:13:42.876	0.009	0.221	0.967	-0.427	0	0	14.645	-0.797	-16.419	0	0	0	0	0	0	0
WT111(DD045F3F1DEA)	3.8	13108	2022-11-24 20:13:42.876	0.013	0.244	0.978	0.671	0	0	14.65	-0.797	-16.419	0	0	0	0	0	0	0
WT111(DD045F3F1DEA)	3.8	13108	2022-11-24 20:13:42.922	0.013	0.244	0.978	0.671	0	0	14.656	-0.797	-16.425	0	0	0	0	0	0	0
WT111(DD045F3F1DEA)	3.8	13108	2022-11-24 20:13:42.938	0.013	0.244	0.978	0.671	0	0	14.656	-0.797	-16.425	0	0	0	0	0	0	0
WT111(DD045F3F1DEA)	3.8	13108	2022-11-24 20:13:42.938	0.013	0.244	0.978	0.671	0	0	14.661	-0.797	-16.43	0	0	0	0	0	0	0
WT111(DD045F3F1DEA)	3.8	13108	2022-11-24 20:13:42.938	0.018	0.25	0.956	-0.671	0	0	14.656	-0.797	-16.436	0	0	0	0	0	0	0
WT111(DD045F3F1DEA)	3.8	13108	2022-11-24 20:13:42.938	0.018	0.25	0.956	-0.671	0	0	14.65	-0.797	-16.436	0	0	0	0	0	0	0
WT111(DD045F3F1DEA)	3.8	13108	2022-11-24 20:13:42.938	0.018	0.25	0.956	-0.671	0	0	14.645	-0.797	-16.441	0	0	0	0	0	0	0
WT111(DD045F3F1DEA)	3.8	13108	2022-11-24 20:13:42.938	0.018	0.25	0.956	-0.671	0	0	14.645	-0.797	-16.441	0	0	0	0	0	0	0
WT111(DD045F3F1DEA)	3.8	13108	2022-11-24 20:13:42.938	0.01	0.155	0.833	8.85	-3.296	1.709	14.689	-0.813	-16.441	0	0	0	0	0	0	0
WT111(DD045F3F1DEA)	3.8	13108	2022-11-24 20:13:42.938	0.01	0.155	0.833	8.85	-3.296	1.709	14.727	-0.835	-16.441	0	0	0	0	0	0	0
WT111(DD045F3F1DEA)	3.8	13108	2022-11-24 20:13:42.938	0.01	0.155	0.833	8.85	-3.296	1.709	14.771	-0.851	-16.441	0	0	0	0	0	0	0
WT111(DD045F3F1DEA)	3.8	13108	2022-11-24 20:13:42.938	0.01	0.155	0.833	8.85	-3.296	1.709	14.81	-0.868	-16.441	0	0	0	0	0	0	0
WT111(DD045F3F1DEA)	3.8	13108	2022-11-24 20:13:42.938	0.017	0.343	1.082	-2.991	-4.028	2.258	14.793	-0.89	-16.441	0	0	0	0	0	0	0
WT111(DD045F3F1DEA)	3.8	13108	2022-11-24 20:13:42.938	0.017	0.343	1.082	-2.991	-4.028	2.258	14.777	-0.912	-16.436	0	0	0	0	0	0	0
WT111(DD045F3F1DEA)	3.8	13108	2022-11-24 20:13:42.938	0.017	0.343	1.082	-2.991	-4.028	2.258	14.76	-0.934	-16.436	0	0	0	0	0	0	0
WT111(DD045F3F1DEA)	3.8	13108	2022-11-24 20:13:42.938	0.017	0.343	1.082	-2.991	-4.028	2.258	14.749	-0.956	-16.43	0	0	0	0	0	0	0
WT111(DD045F3F1DEA)	3.8	13108	2022-11-24 20:13:42.938	0.034	0.338	1.121	-2.38	-0.977	0.366	14.733	-0.961	-16.436	0	0	0	0	0	0	0
WT111(DD045F3F1DEA)	3.8	13108	2022-11-24 20:13:43.016	0.034	0.338	1.121	-2.38	-0.977	0.366	14.722	-0.967	-16.436	0	0	0	0	0	0	0
WT111(DD045F3F1DEA)	3.8	13108	2022-11-24 20:13:43.016	0.034	0.338	1.121	-2.38	-0.977	0.366	14.711	-0.972	-16.436	0	0	0	0	0	0	0
WT111(DD045F3F1DEA)	3.8	13108	2022-11-24 20:13:43.016	0.034	0.338	1.121	-2.38	-0.977	0.366	14.7	-0.978	-16.436	0	0	0	0	0	0	0
WT111(DD045F3F1DEA)	3.8	13108	2022-11-24 20:13:43.016	-0.006	0.093	0.833	0.549	0.366	-0.183	14.705	-0.972	-16.441	0	0	0	0	0	0	0
WT111(DD045F3F1DEA)	3.8	13108	2022-11-24 20:13:43.016	-0.006	0.093	0.833	0.549	0.366	-0.183	14.705	-0.972	-16.447	0	0	0	0	0	0	0
WT111(DD045F3F1DEA)	3.8	13108	2022-11-24 20:13:43.016	-0.006	0.093	0.833	0.549	0.366	-0.183	14.705	-0.972	-16.447	0	0	0	0	0	0	0
WT111(DD045F3F1DEA)	3.8	13108	2022-11-24 20:13:43.016	-0.006	0.093	0.833	0.549	0.366	-0.183	14.705	-0.967	-16.452	0	0	0	0	0	0	0
WT111(DD045F3F1DEA)	3.8	13108	2022-11-24 20:13:43.016	0.089	0.428	1.062	1.099	-3.601	1.343	14.711	-0.989	-16.458	0	0	0	0	0	0	0
WT111(DD045F3F1DEA)	3.8	13108	2022-11-24 20:13:43.016	0.089	0.428	1.062	1.099	-3.601	1.343	14.716	-1.005	-16.452	0	0	0	0	0	0	0
WT111(DD045F3F1DEA)	3.8	13108	2022-11-24 20:13:43.016	0.089	0.428	1.062	1.099	-3.601	1.343	14.722	-1.027	-16.452	0	0	0	0	0	0	0
WT111(DD045F3F1DEA)	3.8	13108	2022-11-24 20:13:43.016	0.089	0.428	1.062	1.099	-3.601	1.343	14.733	-1.049	-16.447	0	0	0	0	0	0	0
WT111(DD045F3F1DEA)	3.8	13108	2022-11-24 20:13:43.016	-0.055	0.201	0.972	-5.249	0.244	0.977	14.705	-1.049	-16.447	0	0	0	0	0	0	0
WT111(DD045F3F1DEA)	3.8	13108	2022-11-24 20:13:43.016	-0.055	0.201	0.972	-5.249	0.244	0.977	14.678	-1.049	-16.441	0	0	0	0	0	0	0
WT111(DD045F3F1DEA)	3.8	13108	2022-11-24 20:13:43.016	-0.055	0.201	0.972	-5.249	0.244	0.977	14.656	-1.049	-16.441	0	0	0	0	0	0	0
WT111(DD045F3F1DEA)	3.8	13108	2022-11-24 20:13:43.016	-0.055	0.201	0.972	-5.249	0.244	0.977	14.628	-1.049	-16.441	0	0	0	0	0	0	0
WT111(DD045F3F1DEA)	3.8	13108	2022-11-24 20:13:43.016	0.053	0.329	1.089	7.08	-0.366	-0.183	14.667	-1.049	-16.441	0	0	0	0	0	0	0
WT111(DD045F3F1DEA)	3.8	13108	2022-11-24 20:13:43.110	0.053	0.329	1.089	7.08	-0.366	-0.183	14.7	-1.049	-16.447	0	0	0	0	0	0	0
WT111(DD045F3F1DEA)	3.8	13108	2022-11-24 20:13:43.110	0.053	0.329	1.089	7.08	-0.366	-0.183	14.738	-1.049	-16.452	0	0	0	0	0	0	0
WT111(DD045F3F1DEA)	3.8	13108	2022-11-24 20:13:43.110	0.053	0.329	1.089	7.08	-0.366	-0.183	14.777	-1.049	-16.452	0	0	0	0	0	0	0
WT111(DD045F3F1DEA)	3.8	13108	2022-11-24 20:13:43.110	-0.003	0.214	0.9	-3.906	0	0.061	14.755	-1.049	-16.458	0	0	0	0	0	0	0
WT111(DD045F3F1DEA)	3.8	13108	2022-11-24 20:13:43.110	-0.003	0.214	0.9	-3.906	0	0.061	14.738	-1.049	-16.458	0	0	0	0	0	0	0
WT111(DD045F3F1DEA)	3.8	13108	2022-11-24 20:13:43.110	-0.003	0.214	0.9	-3.906	0	0.061	14.716	-1.049	-16.458	0	0	0	0	0	0	0
WT111(DD045F3F1DEA)	3.8	13108	2022-11-24 20:13:43.110	-0.003	0.214	0.9	-3.906	0	0.061	14.7	-1.049	-16.463	0	0	0	0	0	0	0
WT111(DD045F3F1DEA)	3.8	13108	2022-11-24 20:13:43.110	0.023	0.227	0.985	1.038	-0.122	-0.122	14.705	-1.049	-16.469	0	0	0	0	0	0	0
WT111(DD045F3F1DEA)	3.8	13108	2022-11-24 20:13:43.172	0.023	0.227	0.985	1.038	-0.122	-0.122	14.711	-1.049	-16.469	0	0	0	0	0	0	0
WT111(DD045F3F1DEA)	3.8	13108	2022-11-24 20:13:43.172	0.023	0.227	0.985	1.038	-0.122	-0.122	14.716	-1.049	-16.474	0	0	0	0	0	0	0
WT111(DD045F3F1DEA)	3.8	13108	2022-11-24 20:13:43.172	0.023	0.227	0.985	1.038	-0.122	-0.122	14.722	-1.049	-16.479	0	0	0	0	0	0	0
WT111(DD045F3F1DEA)	3.8	13108	2022-11-24 20:13:43.172	0.023	0.297	1.015	-0.366	-0.122	0.183	14.716	-1.049	-16.479	0	0	0	0	0	0	0
WT111(DD045F3F1DEA)	3.8	13108	2022-11-24 20:13:43.172	0.023	0.297	1.015	-0.366	-0.122	0.183	14.716	-1.055	-16.479	0	0	0	0	0	0	0
WT111(DD045F3F1DEA)	3.8	13108	2022-11-24 20:13:43.172	0.023	0.297	1.015	-0.366	-0.122	0.183	14.716	-1.055	-16.485	0	0	0	0	0	0	0
WT111(DD045F3F1DEA)	3.8	13108	2022-11-24 20:13:43.172	0.023	0.297	1.015	-0.366	-0.122	0.183	14.711	-1.055	-16.485	0	0	0	0	0	0	0
WT111(DD045F3F1DEA)	3.8	13108	2022-11-24 20:13:43.172	0.021	0.237	0.974	-0.122	0.366	-0.122	14.711	-1.049	-16.49	0	0	0	0	0	0	0
WT111(DD045F3F1DEA)	3.8	13108	2022-11-24 20:13:43.172	0.021	0.237	0.974	-0.122	0.366	-0.122	14.711	-1.049	-16.49	0	0	0	0	0	0	0
WT111(DD045F3F1DEA)	3.8	13108	2022-11-24 20:13:43.172	0.021	0.237	0.974	-0.122	0.366	-0.122	14.711	-1.049	-16.49	0	0	0	0	0	0	0
WT111(DD045F3F1DEA)	3.8	13108	2022-11-24 20:13:43.172	0.018	0.26	0.984	0.854	0.061	-0.061	14.716	-1.049	-16.496	0	0	0	0	0	0	0
WT111(DD045F3F1DEA)	3.8	13108	2022-11-24 20:13:43.172	0.018	0.26	0.984	0.854	0.061	-0.061	14.722	-1.049	-16.496	0	0	0	0	0	0	0
WT111(DD045F3F1DEA)	3.8	13108	2022-11-24 20:13:43.172	0.018	0.26	0.984	0.854	0.061	-0.061	14.722	-1.049	-16.501	0	0	0	0	0	0	0
WT111(DD045F3F1DEA)	3.8	13108	2022-11-24 20:13:43.172	0.018	0.26	0.984	0.854	0.061	-0.061	14.727	-1.049	-16.501	0	0	0	0	0	0	0
WT111(DD045F3F1DEA)	3.8	13108	2022-11-24 20:13:43.172	0.017	0.275	0.988	-0.977	0.244	-0.183	14.722	-1.044	-16.507	0	0	0	0	0	0	0
WT111(DD045F3F1DEA)	3.8	13108	2022-11-24 20:13:43.172	0.017	0.275	0.988	-0.977	0.244	-0.183	14.716	-1.044	-16.507	0	0	0	0	0	0	0
WT111(DD045F3F1DEA)	3.8	13108	2022-11-24 20:13:43.235	0.017	0.275	0.988	-0.977	0.244	-0.183	14.716	-1.044	-16.512	0	0	0	0	0	0	0
WT111(DD045F3F1DEA)	3.8	13108	2022-11-24 20:13:43.235	0.017	0.275	0.988	-0.977	0.244	-0.183	14.711	-1.038	-16.512	0	0	0	0	0	0	0
WT111(DD045F3F1DEA)	3.8	13108	2022-11-24 20:13:43.235	0.018	0.222	0.963	0.244	0	0.061	14.711	-1.038	-16.512	0	0	0	0	0	0	0
WT111(DD045F3F1DEA)	3.8	13108	2022-11-24 20:13:43.235	0.018	0.222	0.963	0.244	0	0.061	14.711	-1.038	-16.518	0	0	0	0	0	0	0
WT111(DD045F3F1DEA)	3.8	13108	2022-11-24 20:13:43.235	0.018	0.222	0.963	0.244	0	0.061	14.711	-1.038	-16.518	0	0	0	0	0	0	0
WT111(DD045F3F1DEA)	3.8	13108	2022-11-24 20:13:43.235	0.018	0.222	0.963	0.244	0	0.061	14.716	-1.038	-16.518	0	0	0	0	0	0	0
WT111(DD045F3F1DEA)	3.8	13108	2022-11-24 20:13:43.235	0.021	0.291	0.996	0.366	0.122	0	14.716	-1.038	-16.523	0	0	0	0	0	0	0
WT111(DD045F3F1DEA)	3.8	13108	2022-11-24 20:13:43.235	0.021	0.291	0.996	0.366	0.122	0	14.716	-1.038	-16.523	0	0	0	0	0	0	0
WT111(DD045F3F1DEA)	3.8	13108	2022-11-24 20:13:43.235	0.021	0.291	0.996	0.366	0.122	0	14.722	-1.038	-16.523	0	0	0	0	0	0	0
WT111(DD045F3F1DEA)	3.8	13108	2022-11-24 20:13:43.235	0.021	0.291	0.996	0.366	0.122	0	14.722	-1.038	-16.529	0	0	0	0	0	0	0
WT111(DD045F3F1DEA)	3.8	13108	2022-11-24 20:13:43.235	0.026	0.247	0.987	0.488	0	-0.061	14.727	-1.038	-16.529	0	0	0	0	0	0	0
WT111(DD045F3F1DEA)	3.8	13108	2022-11-24 20:13:43.235	0.026	0.247	0.987	0.488	0	-0.061	14.727	-1.038	-16.529	0	0	0	0	0	0	0
WT111(DD045F3F1DEA)	3.8	13108	2022-11-24 20:13:43.235	0.026	0.247	0.987	0.488	0	-0.061	14.727	-1.038	-16.534	0	0	0	0	0	0	0
WT111(DD045F3F1DEA)	3.8	13108	2022-11-24 20:13:43.235	0.026	0.247	0.987	0.488	0	-0.061	14.733	-1.038	-16.534	0	0	0	0	0	0	0
WT111(DD045F3F1DEA)	3.8	13108	2022-11-24 20:13:43.235	0.014	0.255	0.964	-0.793	0.244	-0.122	14.727	-1.038	-16.534	0	0	0	0	0	0	0
WT111(DD045F3F1DEA)	3.8	13108	2022-11-24 20:13:43.235	0.014	0.255	0.964	-0.793	0.244	-0.122	14.722	-1.038	-16.54	0	0	0	0	0	0	0
WT111(DD045F3F1DEA)	3.8	13108	2022-11-24 20:13:43.344	0.014	0.255	0.964	-0.793	0.244	-0.122	14.722	-1.038	-16.54	0	0	0	0	0	0	0
WT111(DD045F3F1DEA)	3.8	13108	2022-11-24 20:13:43.344	0.014	0.255	0.964	-0.793	0.244	-0.122	14.716	-1.033	-16.54	0	0	0	0	0	0	0
WT111(DD045F3F1DEA)	3.8	13108	2022-11-24 20:13:43.344	0.011	0.259	0.987	0	0	0	14.716	-1.033	-16.545	0	0	0	0	0	0	0
WT111(DD045F3F1DEA)	3.8	13108	2022-11-24 20:13:43.344	0.011	0.259	0.987	0	0	0	14.716	-1.033	-16.545	0	0	0	0	0	0	0
WT111(DD045F3F1DEA)	3.8	13108	2022-11-24 20:13:43.344	0.011	0.259	0.987	0	0	0	14.716	-1.033	-16.545	0	0	0	0	0	0	0
WT111(DD045F3F1DEA)	3.8	13108	2022-11-24 20:13:43.344	0.011	0.259	0.987	0	0	0	14.716	-1.033	-16.545	0	0	0	0	0	0	0
WT111(DD045F3F1DEA)	3.8	13108	2022-11-24 20:13:43.344	0.021	0.246	0.97	0.061	-0.122	0.061	14.716	-1.033	-16.551	0	0	0	0	0	0	0
WT111(DD045F3F1DEA)	3.8	13108	2022-11-24 20:13:43.344	0.021	0.246	0.97	0.061	-0.122	0.061	14.716	-1.038	-16.551	0	0	0	0	0	0	0
WT111(DD045F3F1DEA)	3.8	13108	2022-11-24 20:13:43.376	0.021	0.246	0.97	0.061	-0.122	0.061	14.716	-1.038	-16.556	0	0	0	0	0	0	0
WT111(DD045F3F1DEA)	3.8	13108	2022-11-24 20:13:43.376	0.021	0.246	0.97	0.061	-0.122	0.061	14.716	-1.038	-16.556	0	0	0	0	0	0	0
WT111(DD045F3F1DEA)	3.8	13108	2022-11-24 20:13:43.376	0.021	0.281	0.991	0	0	0.061	14.716	-1.038	-16.556	0	0	0	0	0	0	0
WT111(DD045F3F1DEA)	3.8	13108	2022-11-24 20:13:43.376	0.021	0.281	0.991	0	0	0.061	14.716	-1.038	-16.556	0	0	0	0	0	0	0
WT111(DD045F3F1DEA)	3.8	13108	2022-11-24 20:13:43.376	0.021	0.281	0.991	0	0	0.061	14.716	-1.038	-16.562	0	0	0	0	0	0	0
WT111(DD045F3F1DEA)	3.8	13108	2022-11-24 20:13:43.376	0.021	0.281	0.991	0	0	0.061	14.716	-1.038	-16.562	0	0	0	0	0	0	0
WT111(DD045F3F1DEA)	3.8	13108	2022-11-24 20:13:43.376	0.018	0.238	0.973	0.305	0	-0.061	14.722	-1.038	-16.562	0	0	0	0	0	0	0
WT111(DD045F3F1DEA)	3.8	13108	2022-11-24 20:13:43.376	0.018	0.238	0.973	0.305	0	-0.061	14.722	-1.038	-16.567	0	0	0	0	0	0	0
WT111(DD045F3F1DEA)	3.8	13108	2022-11-24 20:13:43.407	0.018	0.238	0.973	0.305	0	-0.061	14.722	-1.038	-16.567	0	0	0	0	0	0	0
WT111(DD045F3F1DEA)	3.8	13108	2022-11-24 20:13:43.407	0.018	0.238	0.973	0.305	0	-0.061	14.722	-1.038	-16.567	0	0	0	0	0	0	0
WT111(DD045F3F1DEA)	3.8	13108	2022-11-24 20:13:43.407	0.02	0.268	0.99	-0.244	-0.061	0.122	14.722	-1.038	-16.573	0	0	0	0	0	0	0
WT111(DD045F3F1DEA)	3.8	13108	2022-11-24 20:13:43.407	0.02	0.268	0.99	-0.244	-0.061	0.122	14.722	-1.038	-16.573	0	0	0	0	0	0	0
WT111(DD045F3F1DEA)	3.8	13108	2022-11-24 20:13:43.407	0.02	0.268	0.99	-0.244	-0.061	0.122	14.722	-1.038	-16.573	0	0	0	0	0	0	0
WT111(DD045F3F1DEA)	3.8	13108	2022-11-24 20:13:43.407	0.02	0.268	0.99	-0.244	-0.061	0.122	14.722	-1.038	-16.573	0	0	0	0	0	0	0
WT111(DD045F3F1DEA)	3.8	13108	2022-11-24 20:13:43.407	0.022	0.264	0.992	0.305	-0.122	0.061	14.722	-1.038	-16.573	0	0	0	0	0	0	0
WT111(DD045F3F1DEA)	3.8	13108	2022-11-24 20:13:43.407	0.022	0.264	0.992	0.305	-0.122	0.061	14.722	-1.038	-16.573	0	0	0	0	0	0	0
WT111(DD045F3F1DEA)	3.8	13108	2022-11-24 20:13:43.438	0.022	0.264	0.992	0.305	-0.122	0.061	14.722	-1.044	-16.578	0	0	0	0	0	0	0
WT111(DD045F3F1DEA)	3.8	13108	2022-11-24 20:13:43.438	0.022	0.264	0.992	0.305	-0.122	0.061	14.727	-1.044	-16.578	0	0	0	0	0	0	0
WT111(DD045F3F1DEA)	3.8	13108	2022-11-24 20:13:43.438	0.013	0.231	0.929	-0.61	0.061	0	14.722	-1.044	-16.578	0	0	0	0	0	0	0
WT111(DD045F3F1DEA)	3.8	13108	2022-11-24 20:13:43.438	0.013	0.231	0.929	-0.61	0.061	0	14.722	-1.044	-16.578	0	0	0	0	0	0	0
WT111(DD045F3F1DEA)	3.8	13108	2022-11-24 20:13:43.438	0.013	0.231	0.929	-0.61	0.061	0	14.716	-1.044	-16.578	0	0	0	0	0	0	0
WT111(DD045F3F1DEA)	3.8	13108	2022-11-24 20:13:43.438	0.013	0.231	0.929	-0.61	0.061	0	14.711	-1.044	-16.584	0	0	0	0	0	0	0
WT111(DD045F3F1DEA)	3.8	13108	2022-11-24 20:13:43.438	0.02	0.29	1.025	1.465	-0.549	0.366	14.722	-1.044	-16.584	0	0	0	0	0	0	0
WT111(DD045F3F1DEA)	3.8	13108	2022-11-24 20:13:43.438	0.02	0.29	1.025	1.465	-0.549	0.366	14.727	-1.049	-16.584	0	0	0	0	0	0	0
WT111(DD045F3F1DEA)	3.8	13108	2022-11-24 20:13:43.470	0.02	0.29	1.025	1.465	-0.549	0.366	14.738	-1.049	-16.584	0	0	0	0	0	0	0
WT111(DD045F3F1DEA)	3.8	13108	2022-11-24 20:13:43.470	0.02	0.29	1.025	1.465	-0.549	0.366	14.744	-1.055	-16.584	0	0	0	0	0	0	0
WT111(DD045F3F1DEA)	3.8	13108	2022-11-24 20:13:43.470	0.018	0.229	0.958	-0.916	0	0	14.738	-1.055	-16.584	0	0	0	0	0	0	0
WT111(DD045F3F1DEA)	3.8	13108	2022-11-24 20:13:43.470	0.018	0.229	0.958	-0.916	0	0	14.733	-1.055	-16.589	0	0	0	0	0	0	0
WT111(DD045F3F1DEA)	3.8	13108	2022-11-24 20:13:43.470	0.018	0.229	0.958	-0.916	0	0	14.727	-1.055	-16.589	0	0	0	0	0	0	0
WT111(DD045F3F1DEA)	3.8	13108	2022-11-24 20:13:43.470	0.018	0.229	0.958	-0.916	0	0	14.727	-1.055	-16.589	0	0	0	0	0	0	0
WT111(DD045F3F1DEA)	3.8	13108	2022-11-24 20:13:43.470	0.025	0.298	1.013	-0.061	-0.061	0	14.722	-1.055	-16.589	0	0	0	0	0	0	0
WT111(DD045F3F1DEA)	3.8	13108	2022-11-24 20:13:43.470	0.025	0.298	1.013	-0.061	-0.061	0	14.722	-1.055	-16.595	0	0	0	0	0	0	0
WT111(DD045F3F1DEA)	3.8	13108	2022-11-24 20:13:43.532	0.025	0.298	1.013	-0.061	-0.061	0	14.722	-1.055	-16.595	0	0	0	0	0	0	0
WT111(DD045F3F1DEA)	3.8	13108	2022-11-24 20:13:43.532	0.025	0.298	1.013	-0.061	-0.061	0	14.727	-1.055	-16.595	0	0	0	0	0	0	0
WT111(DD045F3F1DEA)	3.8	13108	2022-11-24 20:13:43.532	0.018	0.214	0.963	-0.183	0.366	-0.183	14.722	-1.055	-16.6	0	0	0	0	0	0	0
WT111(DD045F3F1DEA)	3.8	13108	2022-11-24 20:13:43.532	0.018	0.214	0.963	-0.183	0.366	-0.183	14.722	-1.055	-16.6	0	0	0	0	0	0	0
WT111(DD045F3F1DEA)	3.8	13108	2022-11-24 20:13:43.532	0.018	0.214	0.963	-0.183	0.366	-0.183	14.722	-1.049	-16.6	0	0	0	0	0	0	0
WT111(DD045F3F1DEA)	3.8	13108	2022-11-24 20:13:43.532	0.018	0.214	0.963	-0.183	0.366	-0.183	14.722	-1.049	-16.606	0	0	0	0	0	0	0
WT111(DD045F3F1DEA)	3.8	13108	2022-11-24 20:13:43.532	0.022	0.304	1.002	0.366	0.122	0	14.722	-1.049	-16.606	0	0	0	0	0	0	0
WT111(DD045F3F1DEA)	3.8	13108	2022-11-24 20:13:43.532	0.022	0.304	1.002	0.366	0.122	0	14.722	-1.049	-16.606	0	0	0	0	0	0	0
WT111(DD045F3F1DEA)	3.8	13108	2022-11-24 20:13:43.532	0.022	0.304	1.002	0.366	0.122	0	14.727	-1.049	-16.606	0	0	0	0	0	0	0
WT111(DD045F3F1DEA)	3.8	13108	2022-11-24 20:13:43.532	0.022	0.304	1.002	0.366	0.122	0	14.727	-1.049	-16.606	0	0	0	0	0	0	0
WT111(DD045F3F1DEA)	3.8	13108	2022-11-24 20:13:43.532	0.014	0.226	0.961	-0.427	0.122	-0.061	14.727	-1.044	-16.611	0	0	0	0	0	0	0
WT111(DD045F3F1DEA)	3.8	13108	2022-11-24 20:13:43.532	0.014	0.226	0.961	-0.427	0.122	-0.061	14.727	-1.044	-16.611	0	0	0	0	0	0	0
WT111(DD045F3F1DEA)	3.8	13108	2022-11-24 20:13:43.532	0.014	0.226	0.961	-0.427	0.122	-0.061	14.722	-1.044	-16.611	0	0	0	0	0	0	0
WT111(DD045F3F1DEA)	3.8	13108	2022-11-24 20:13:43.532	0.014	0.226	0.961	-0.427	0.122	-0.061	14.722	-1.044	-16.611	0	0	0	0	0	0	0

## Sheet: 18Hz
设备名称	电压	版本	片上时间	加速度X(g)	加速度Y(g)	加速度Z(g)	角速度X(°/s)	角速度Y(°/s)	角速度Z(°/s)	角度X(°)	角度Y(°)	角度Z(°)	磁场X	磁场Y	磁场Z	四元数0	四元数1	四元数2	四元数3	状态
WT111(DD045F3F1DEA)	3.8	13108	2022-11-24 20:11:08.433	0.018	0.265	0.997	0.122	-0.061	0	14.595	-0.89	-16.249	0	0	0	0	0	0	0
WT111(DD045F3F1DEA)	3.8	13108	2022-11-24 20:11:08.433	0.018	0.265	0.997	0.122	-0.061	0	14.595	-0.89	-16.254	0	0	0	0	0	0	0
WT111(DD045F3F1DEA)	3.8	13108	2022-11-24 20:11:08.433	0.015	0.248	0.966	0.244	0	0	14.595	-0.89	-16.254	0	0	0	0	0	0	0
WT111(DD045F3F1DEA)	3.8	13108	2022-11-24 20:11:08.433	0.015	0.248	0.966	0.244	0	0	14.595	-0.89	-16.254	0	0	0	0	0	0	0
WT111(DD045F3F1DEA)	3.8	13108	2022-11-24 20:11:08.433	0.015	0.248	0.966	0.244	0	0	14.595	-0.89	-16.254	0	0	0	0	0	0	0
WT111(DD045F3F1DEA)	3.8	13108	2022-11-24 20:11:08.433	0.015	0.248	0.966	0.244	0	0	14.601	-0.89	-16.254	0	0	0	0	0	0	0
WT111(DD045F3F1DEA)	3.8	13108	2022-11-24 20:11:08.464	0.014	0.237	0.975	-0.305	0	0	14.595	-0.89	-16.254	0	0	0	0	0	0	0
WT111(DD045F3F1DEA)	3.8	13108	2022-11-24 20:11:08.464	0.014	0.237	0.975	-0.305	0	0	14.595	-0.89	-16.254	0	0	0	0	0	0	0
WT111(DD045F3F1DEA)	3.8	13108	2022-11-24 20:11:08.464	0.014	0.237	0.975	-0.305	0	0	14.595	-0.89	-16.254	0	0	0	0	0	0	0
WT111(DD045F3F1DEA)	3.8	13108	2022-11-24 20:11:08.464	0.014	0.237	0.975	-0.305	0	0	14.59	-0.89	-16.254	0	0	0	0	0	0	0
WT111(DD045F3F1DEA)	3.8	13108	2022-11-24 20:11:08.464	0.018	0.283	1	0.427	0	0	14.595	-0.89	-16.254	0	0	0	0	0	0	0
WT111(DD045F3F1DEA)	3.8	13108	2022-11-24 20:11:08.464	0.018	0.283	1	0.427	0	0	14.595	-0.89	-16.254	0	0	0	0	0	0	0
WT111(DD045F3F1DEA)	3.8	13108	2022-11-24 20:11:08.464	0.018	0.283	1	0.427	0	0	14.595	-0.89	-16.254	0	0	0	0	0	0	0
WT111(DD045F3F1DEA)	3.8	13108	2022-11-24 20:11:08.464	0.018	0.283	1	0.427	0	0	14.601	-0.89	-16.254	0	0	0	0	0	0	0
WT111(DD045F3F1DEA)	3.8	13108	2022-11-24 20:11:08.496	0.018	0.248	0.968	0	-0.061	0	14.601	-0.89	-16.26	0	0	0	0	0	0	0
WT111(DD045F3F1DEA)	3.8	13108	2022-11-24 20:11:08.496	0.018	0.248	0.968	0	-0.061	0	14.601	-0.89	-16.26	0	0	0	0	0	0	0
WT111(DD045F3F1DEA)	3.8	13108	2022-11-24 20:11:08.496	0.018	0.248	0.968	0	-0.061	0	14.601	-0.89	-16.26	0	0	0	0	0	0	0
WT111(DD045F3F1DEA)	3.8	13108	2022-11-24 20:11:08.496	0.018	0.248	0.968	0	-0.061	0	14.601	-0.89	-16.26	0	0	0	0	0	0	0
WT111(DD045F3F1DEA)	3.8	13108	2022-11-24 20:11:08.496	0.015	0.25	0.981	-0.366	0.183	0	14.601	-0.89	-16.26	0	0	0	0	0	0	0
WT111(DD045F3F1DEA)	3.8	13108	2022-11-24 20:11:08.496	0.015	0.25	0.981	-0.366	0.183	0	14.595	-0.89	-16.26	0	0	0	0	0	0	0
WT111(DD045F3F1DEA)	3.8	13108	2022-11-24 20:11:08.496	0.015	0.25	0.981	-0.366	0.183	0	14.595	-0.89	-16.26	0	0	0	0	0	0	0
WT111(DD045F3F1DEA)	3.8	13108	2022-11-24 20:11:08.496	0.015	0.25	0.981	-0.366	0.183	0	14.595	-0.89	-16.26	0	0	0	0	0	0	0
WT111(DD045F3F1DEA)	3.8	13108	2022-11-24 20:11:08.558	0.013	0.251	0.985	0.061	-0.122	0	14.595	-0.89	-16.26	0	0	0	0	0	0	0
WT111(DD045F3F1DEA)	3.8	13108	2022-11-24 20:11:08.558	0.013	0.251	0.985	0.061	-0.122	0	14.595	-0.89	-16.26	0	0	0	0	0	0	0
WT111(DD045F3F1DEA)	3.8	13108	2022-11-24 20:11:08.558	0.013	0.251	0.985	0.061	-0.122	0	14.595	-0.89	-16.26	0	0	0	0	0	0	0
WT111(DD045F3F1DEA)	3.8	13108	2022-11-24 20:11:08.558	0.013	0.251	0.985	0.061	-0.122	0	14.595	-0.89	-16.26	0	0	0	0	0	0	0
WT111(DD045F3F1DEA)	3.8	13108	2022-11-24 20:11:08.558	0.021	0.273	0.988	0	0	0	14.595	-0.89	-16.265	0	0	0	0	0	0	0
WT111(DD045F3F1DEA)	3.8	13108	2022-11-24 20:11:08.558	0.021	0.273	0.988	0	0	0	14.595	-0.89	-16.265	0	0	0	0	0	0	0
WT111(DD045F3F1DEA)	3.8	13108	2022-11-24 20:11:08.558	0.021	0.273	0.988	0	0	0	14.595	-0.89	-16.265	0	0	0	0	0	0	0
WT111(DD045F3F1DEA)	3.8	13108	2022-11-24 20:11:08.558	0.021	0.273	0.988	0	0	0	14.595	-0.89	-16.265	0	0	0	0	0	0	0
WT111(DD045F3F1DEA)	3.8	13108	2022-11-24 20:11:08.574	0.018	0.253	0.986	0.122	0	0	14.595	-0.89	-16.265	0	0	0	0	0	0	0
WT111(DD045F3F1DEA)	3.8	13108	2022-11-24 20:11:08.574	0.018	0.253	0.986	0.122	0	0	14.595	-0.89	-16.265	0	0	0	0	0	0	0
WT111(DD045F3F1DEA)	3.8	13108	2022-11-24 20:11:08.574	0.018	0.253	0.986	0.122	0	0	14.595	-0.89	-16.265	0	0	0	0	0	0	0
WT111(DD045F3F1DEA)	3.8	13108	2022-11-24 20:11:08.574	0.018	0.253	0.986	0.122	0	0	14.595	-0.89	-16.265	0	0	0	0	0	0	0
WT111(DD045F3F1DEA)	3.8	13108	2022-11-24 20:11:08.574	0.012	0.243	0.973	0.244	0	0	14.595	-0.89	-16.265	0	0	0	0	0	0	0
WT111(DD045F3F1DEA)	3.8	13108	2022-11-24 20:11:08.574	0.012	0.243	0.973	0.244	0	0	14.601	-0.89	-16.265	0	0	0	0	0	0	0
WT111(DD045F3F1DEA)	3.8	13108	2022-11-24 20:11:08.574	0.012	0.243	0.973	0.244	0	0	14.601	-0.89	-16.265	0	0	0	0	0	0	0
WT111(DD045F3F1DEA)	3.8	13108	2022-11-24 20:11:08.574	0.012	0.243	0.973	0.244	0	0	14.601	-0.89	-16.265	0	0	0	0	0	0	0
WT111(DD045F3F1DEA)	3.8	13108	2022-11-24 20:11:08.605	0.019	0.261	0.985	0.061	0	0	14.601	-0.89	-16.265	0	0	0	0	0	0	0
WT111(DD045F3F1DEA)	3.8	13108	2022-11-24 20:11:08.605	0.019	0.261	0.985	0.061	0	0	14.601	-0.89	-16.265	0	0	0	0	0	0	0
WT111(DD045F3F1DEA)	3.8	13108	2022-11-24 20:11:08.605	0.019	0.261	0.985	0.061	0	0	14.601	-0.89	-16.271	0	0	0	0	0	0	0
WT111(DD045F3F1DEA)	3.8	13108	2022-11-24 20:11:08.605	0.019	0.261	0.985	0.061	0	0	14.601	-0.895	-16.271	0	0	0	0	0	0	0
WT111(DD045F3F1DEA)	3.8	13108	2022-11-24 20:11:08.605	0.014	0.265	0.988	-0.305	0	0	14.601	-0.895	-16.271	0	0	0	0	0	0	0
WT111(DD045F3F1DEA)	3.8	13108	2022-11-24 20:11:08.605	0.014	0.265	0.988	-0.305	0	0	14.601	-0.895	-16.271	0	0	0	0	0	0	0
WT111(DD045F3F1DEA)	3.8	13108	2022-11-24 20:11:08.605	0.014	0.265	0.988	-0.305	0	0	14.595	-0.895	-16.271	0	0	0	0	0	0	0
WT111(DD045F3F1DEA)	3.8	13108	2022-11-24 20:11:08.605	0.014	0.265	0.988	-0.305	0	0	14.595	-0.895	-16.271	0	0	0	0	0	0	0
WT111(DD045F3F1DEA)	3.8	13108	2022-11-24 20:11:08.667	0.018	0.241	0.979	-0.061	0.061	0	14.595	-0.895	-16.271	0	0	0	0	0	0	0
WT111(DD045F3F1DEA)	3.8	13108	2022-11-24 20:11:08.667	0.018	0.241	0.979	-0.061	0.061	0	14.595	-0.89	-16.271	0	0	0	0	0	0	0
WT111(DD045F3F1DEA)	3.8	13108	2022-11-24 20:11:08.667	0.018	0.241	0.979	-0.061	0.061	0	14.595	-0.89	-16.271	0	0	0	0	0	0	0
WT111(DD045F3F1DEA)	3.8	13108	2022-11-24 20:11:08.667	0.018	0.241	0.979	-0.061	0.061	0	14.595	-0.89	-16.271	0	0	0	0	0	0	0
WT111(DD045F3F1DEA)	3.8	13108	2022-11-24 20:11:08.667	0.016	0.256	0.975	0.183	0	0	14.595	-0.89	-16.271	0	0	0	0	0	0	0
WT111(DD045F3F1DEA)	3.8	13108	2022-11-24 20:11:08.667	0.016	0.256	0.975	0.183	0	0	14.595	-0.89	-16.271	0	0	0	0	0	0	0
WT111(DD045F3F1DEA)	3.8	13108	2022-11-24 20:11:08.667	0.016	0.256	0.975	0.183	0	0	14.595	-0.89	-16.271	0	0	0	0	0	0	0
WT111(DD045F3F1DEA)	3.8	13108	2022-11-24 20:11:08.667	0.016	0.256	0.975	0.183	0	0	14.595	-0.89	-16.271	0	0	0	0	0	0	0
WT111(DD045F3F1DEA)	3.8	13108	2022-11-24 20:11:08.698	0.016	0.269	0.99	0	0.061	0	14.595	-0.89	-16.276	0	0	0	0	0	0	0
WT111(DD045F3F1DEA)	3.8	13108	2022-11-24 20:11:08.698	0.016	0.269	0.99	0	0.061	0	14.595	-0.89	-16.276	0	0	0	0	0	0	0
WT111(DD045F3F1DEA)	3.8	13108	2022-11-24 20:11:08.698	0.016	0.269	0.99	0	0.061	0	14.595	-0.89	-16.276	0	0	0	0	0	0	0
WT111(DD045F3F1DEA)	3.8	13108	2022-11-24 20:11:08.698	0.018	0.247	0.981	-0.183	0	0	14.595	-0.89	-16.276	0	0	0	0	0	0	0
WT111(DD045F3F1DEA)	3.8	13108	2022-11-24 20:11:08.698	0.018	0.247	0.981	-0.183	0	0	14.595	-0.89	-16.276	0	0	0	0	0	0	0
WT111(DD045F3F1DEA)	3.8	13108	2022-11-24 20:11:08.698	0.018	0.247	0.981	-0.183	0	0	14.595	-0.89	-16.276	0	0	0	0	0	0	0
WT111(DD045F3F1DEA)	3.8	13108	2022-11-24 20:11:08.698	0.018	0.247	0.981	-0.183	0	0	14.595	-0.89	-16.276	0	0	0	0	0	0	0
WT111(DD045F3F1DEA)	3.8	13108	2022-11-24 20:11:08.698	0.014	0.257	0.981	-0.122	0.061	0	14.595	-0.89	-16.276	0	0	0	0	0	0	0
WT111(DD045F3F1DEA)	3.8	13108	2022-11-24 20:11:08.761	0.014	0.257	0.981	-0.122	0.061	0	14.59	-0.89	-16.276	0	0	0	0	0	0	0
WT111(DD045F3F1DEA)	3.8	13108	2022-11-24 20:11:08.761	0.014	0.257	0.981	-0.122	0.061	0	14.59	-0.89	-16.276	0	0	0	0	0	0	0
WT111(DD045F3F1DEA)	3.8	13108	2022-11-24 20:11:08.761	0.014	0.257	0.981	-0.122	0.061	0	14.59	-0.89	-16.276	0	0	0	0	0	0	0
WT111(DD045F3F1DEA)	3.8	13108	2022-11-24 20:11:08.761	0.017	0.272	0.999	0.427	0	0	14.595	-0.89	-16.276	0	0	0	0	0	0	0
WT111(DD045F3F1DEA)	3.8	13108	2022-11-24 20:11:08.761	0.017	0.272	0.999	0.427	0	0	14.595	-0.89	-16.276	0	0	0	0	0	0	0
WT111(DD045F3F1DEA)	3.8	13108	2022-11-24 20:11:08.761	0.017	0.272	0.999	0.427	0	0	14.595	-0.89	-16.276	0	0	0	0	0	0	0
WT111(DD045F3F1DEA)	3.8	13108	2022-11-24 20:11:08.761	0.017	0.272	0.999	0.427	0	0	14.601	-0.89	-16.276	0	0	0	0	0	0	0
WT111(DD045F3F1DEA)	3.8	13108	2022-11-24 20:11:08.761	0.017	0.233	0.959	-0.244	0	0	14.601	-0.89	-16.276	0	0	0	0	0	0	0
WT111(DD045F3F1DEA)	3.8	13108	2022-11-24 20:11:08.792	0.017	0.233	0.959	-0.244	0	0	14.595	-0.89	-16.282	0	0	0	0	0	0	0
WT111(DD045F3F1DEA)	3.8	13108	2022-11-24 20:11:08.792	0.017	0.233	0.959	-0.244	0	0	14.595	-0.89	-16.282	0	0	0	0	0	0	0
WT111(DD045F3F1DEA)	3.8	13108	2022-11-24 20:11:08.792	0.017	0.233	0.959	-0.244	0	0	14.595	-0.89	-16.282	0	0	0	0	0	0	0
WT111(DD045F3F1DEA)	3.8	13108	2022-11-24 20:11:08.792	0.017	0.268	0.994	0.061	0	0	14.595	-0.89	-16.282	0	0	0	0	0	0	0
WT111(DD045F3F1DEA)	3.8	13108	2022-11-24 20:11:08.792	0.017	0.268	0.994	0.061	0	0	14.595	-0.89	-16.282	0	0	0	0	0	0	0
WT111(DD045F3F1DEA)	3.8	13108	2022-11-24 20:11:08.792	0.017	0.268	0.994	0.061	0	0	14.595	-0.89	-16.282	0	0	0	0	0	0	0
WT111(DD045F3F1DEA)	3.8	13108	2022-11-24 20:11:08.792	0.017	0.268	0.994	0.061	0	0	14.595	-0.89	-16.282	0	0	0	0	0	0	0
WT111(DD045F3F1DEA)	3.8	13108	2022-11-24 20:11:08.792	0.022	0.267	0.997	-0.305	0.183	0	14.595	-0.89	-16.282	0	0	0	0	0	0	0
WT111(DD045F3F1DEA)	3.8	13108	2022-11-24 20:11:08.823	0.022	0.267	0.997	-0.305	0.183	0	14.595	-0.89	-16.282	0	0	0	0	0	0	0
WT111(DD045F3F1DEA)	3.8	13108	2022-11-24 20:11:08.823	0.022	0.267	0.997	-0.305	0.183	0	14.59	-0.89	-16.282	0	0	0	0	0	0	0
WT111(DD045F3F1DEA)	3.8	13108	2022-11-24 20:11:08.823	0.022	0.267	0.997	-0.305	0.183	0	14.59	-0.89	-16.282	0	0	0	0	0	0	0
WT111(DD045F3F1DEA)	3.8	13108	2022-11-24 20:11:08.823	0.021	0.277	1.025	-0.732	0.732	-0.549	14.584	-0.884	-16.282	0	0	0	0	0	0	0
WT111(DD045F3F1DEA)	3.8	13108	2022-11-24 20:11:08.823	0.021	0.277	1.025	-0.732	0.732	-0.549	14.584	-0.884	-16.287	0	0	0	0	0	0	0
WT111(DD045F3F1DEA)	3.8	13108	2022-11-24 20:11:08.823	0.021	0.277	1.025	-0.732	0.732	-0.549	14.579	-0.879	-16.287	0	0	0	0	0	0	0
WT111(DD045F3F1DEA)	3.8	13108	2022-11-24 20:11:08.823	0.021	0.277	1.025	-0.732	0.732	-0.549	14.579	-0.873	-16.293	0	0	0	0	0	0	0
WT111(DD045F3F1DEA)	3.8	13108	2022-11-24 20:11:08.823	0.039	0.247	1.017	-1.648	1.16	-0.305	14.568	-0.868	-16.293	0	0	0	0	0	0	0
WT111(DD045F3F1DEA)	3.8	13108	2022-11-24 20:11:08.855	0.039	0.247	1.017	-1.648	1.16	-0.305	14.562	-0.862	-16.293	0	0	0	0	0	0	0
WT111(DD045F3F1DEA)	3.8	13108	2022-11-24 20:11:08.855	0.039	0.247	1.017	-1.648	1.16	-0.305	14.551	-0.857	-16.298	0	0	0	0	0	0	0
WT111(DD045F3F1DEA)	3.8	13108	2022-11-24 20:11:08.855	0.039	0.247	1.017	-1.648	1.16	-0.305	14.546	-0.851	-16.298	0	0	0	0	0	0	0
WT111(DD045F3F1DEA)	3.8	13108	2022-11-24 20:11:08.855	-0.029	0.191	0.871	-0.916	1.343	0.061	14.54	-0.846	-16.298	0	0	0	0	0	0	0
WT111(DD045F3F1DEA)	3.8	13108	2022-11-24 20:11:08.855	-0.029	0.191	0.871	-0.916	1.343	0.061	14.535	-0.84	-16.298	0	0	0	0	0	0	0
WT111(DD045F3F1DEA)	3.8	13108	2022-11-24 20:11:08.855	-0.029	0.191	0.871	-0.916	1.343	0.061	14.529	-0.835	-16.304	0	0	0	0	0	0	0
WT111(DD045F3F1DEA)	3.8	13108	2022-11-24 20:11:08.855	-0.029	0.191	0.871	-0.916	1.343	0.061	14.524	-0.829	-16.304	0	0	0	0	0	0	0
WT111(DD045F3F1DEA)	3.8	13108	2022-11-24 20:11:08.855	-0.001	0.16	0.86	4.211	-1.099	0.061	14.546	-0.835	-16.315	0	0	0	0	0	0	0
WT111(DD045F3F1DEA)	3.8	13108	2022-11-24 20:11:08.902	-0.001	0.16	0.86	4.211	-1.099	0.061	14.562	-0.84	-16.32	0	0	0	0	0	0	0
WT111(DD045F3F1DEA)	3.8	13108	2022-11-24 20:11:08.902	-0.001	0.16	0.86	4.211	-1.099	0.061	14.584	-0.84	-16.326	0	0	0	0	0	0	0
WT111(DD045F3F1DEA)	3.8	13108	2022-11-24 20:11:08.902	-0.001	0.16	0.86	4.211	-1.099	0.061	14.601	-0.846	-16.337	0	0	0	0	0	0	0
WT111(DD045F3F1DEA)	3.8	13108	2022-11-24 20:11:08.902	0.039	0.338	1.026	1.709	-3.052	1.526	14.606	-0.862	-16.337	0	0	0	0	0	0	0
WT111(DD045F3F1DEA)	3.8	13108	2022-11-24 20:11:08.902	0.039	0.338	1.026	1.709	-3.052	1.526	14.612	-0.879	-16.337	0	0	0	0	0	0	0
WT111(DD045F3F1DEA)	3.8	13108	2022-11-24 20:11:08.902	0.039	0.338	1.026	1.709	-3.052	1.526	14.623	-0.895	-16.337	0	0	0	0	0	0	0
WT111(DD045F3F1DEA)	3.8	13108	2022-11-24 20:11:08.902	0.039	0.338	1.026	1.709	-3.052	1.526	14.628	-0.912	-16.337	0	0	0	0	0	0	0
WT111(DD045F3F1DEA)	3.8	13108	2022-11-24 20:11:08.902	0.021	0.353	1.127	1.709	-0.732	0.549	14.639	-0.917	-16.342	0	0	0	0	0	0	0
WT111(DD045F3F1DEA)	3.8	13108	2022-11-24 20:11:08.933	0.021	0.353	1.127	1.709	-0.732	0.549	14.645	-0.923	-16.342	0	0	0	0	0	0	0
WT111(DD045F3F1DEA)	3.8	13108	2022-11-24 20:11:08.933	0.021	0.353	1.127	1.709	-0.732	0.549	14.656	-0.923	-16.342	0	0	0	0	0	0	0
WT111(DD045F3F1DEA)	3.8	13108	2022-11-24 20:11:08.933	0.021	0.353	1.127	1.709	-0.732	0.549	14.667	-0.928	-16.342	0	0	0	0	0	0	0
WT111(DD045F3F1DEA)	3.8	13108	2022-11-24 20:11:08.933	0.022	0.229	0.953	-2.014	0.977	-0.977	14.656	-0.923	-16.348	0	0	0	0	0	0	0
WT111(DD045F3F1DEA)	3.8	13108	2022-11-24 20:11:08.933	0.022	0.229	0.953	-2.014	0.977	-0.977	14.65	-0.917	-16.353	0	0	0	0	0	0	0
WT111(DD045F3F1DEA)	3.8	13108	2022-11-24 20:11:08.933	0.022	0.229	0.953	-2.014	0.977	-0.977	14.639	-0.912	-16.359	0	0	0	0	0	0	0
WT111(DD045F3F1DEA)	3.8	13108	2022-11-24 20:11:08.933	0.022	0.229	0.953	-2.014	0.977	-0.977	14.628	-0.906	-16.364	0	0	0	0	0	0	0
WT111(DD045F3F1DEA)	3.8	13108	2022-11-24 20:11:08.933	0.005	0.278	0.99	-2.93	0.305	-0.305	14.617	-0.906	-16.364	0	0	0	0	0	0	0
WT111(DD045F3F1DEA)	3.8	13108	2022-11-24 20:11:08.995	0.005	0.278	0.99	-2.93	0.305	-0.305	14.601	-0.901	-16.37	0	0	0	0	0	0	0
WT111(DD045F3F1DEA)	3.8	13108	2022-11-24 20:11:08.995	0.005	0.278	0.99	-2.93	0.305	-0.305	14.59	-0.901	-16.375	0	0	0	0	0	0	0
WT111(DD045F3F1DEA)	3.8	13108	2022-11-24 20:11:08.995	0.005	0.278	0.99	-2.93	0.305	-0.305	14.573	-0.901	-16.375	0	0	0	0	0	0	0
WT111(DD045F3F1DEA)	3.8	13108	2022-11-24 20:11:08.995	0.018	0.153	0.928	0.916	-0.122	0.061	14.579	-0.901	-16.381	0	0	0	0	0	0	0
WT111(DD045F3F1DEA)	3.8	13108	2022-11-24 20:11:08.995	0.018	0.153	0.928	0.916	-0.122	0.061	14.584	-0.901	-16.381	0	0	0	0	0	0	0
WT111(DD045F3F1DEA)	3.8	13108	2022-11-24 20:11:08.995	0.018	0.153	0.928	0.916	-0.122	0.061	14.59	-0.901	-16.381	0	0	0	0	0	0	0
WT111(DD045F3F1DEA)	3.8	13108	2022-11-24 20:11:08.995	0.018	0.153	0.928	0.916	-0.122	0.061	14.59	-0.901	-16.386	0	0	0	0	0	0	0
WT111(DD045F3F1DEA)	3.8	13108	2022-11-24 20:11:08.995	0.021	0.312	1.017	1.587	-0.366	0.427	14.595	-0.901	-16.386	0	0	0	0	0	0	0
WT111(DD045F3F1DEA)	3.8	13108	2022-11-24 20:11:09.027	0.021	0.312	1.017	1.587	-0.366	0.427	14.606	-0.906	-16.386	0	0	0	0	0	0	0
WT111(DD045F3F1DEA)	3.8	13108	2022-11-24 20:11:09.027	0.021	0.312	1.017	1.587	-0.366	0.427	14.612	-0.906	-16.392	0	0	0	0	0	0	0
WT111(DD045F3F1DEA)	3.8	13108	2022-11-24 20:11:09.027	0.021	0.312	1.017	1.587	-0.366	0.427	14.623	-0.912	-16.392	0	0	0	0	0	0	0
WT111(DD045F3F1DEA)	3.8	13108	2022-11-24 20:11:09.027	0.015	0.262	0.987	0	-0.061	0.061	14.623	-0.912	-16.392	0	0	0	0	0	0	0
WT111(DD045F3F1DEA)	3.8	13108	2022-11-24 20:11:09.027	0.015	0.262	0.987	0	-0.061	0.061	14.623	-0.912	-16.392	0	0	0	0	0	0	0
WT111(DD045F3F1DEA)	3.8	13108	2022-11-24 20:11:09.027	0.015	0.262	0.987	0	-0.061	0.061	14.623	-0.912	-16.392	0	0	0	0	0	0	0
WT111(DD045F3F1DEA)	3.8	13108	2022-11-24 20:11:09.027	0.015	0.262	0.987	0	-0.061	0.061	14.623	-0.912	-16.397	0	0	0	0	0	0	0
WT111(DD045F3F1DEA)	3.8	13108	2022-11-24 20:11:09.027	0.02	0.261	0.975	-0.427	0.183	-0.122	14.617	-0.912	-16.397	0	0	0	0	0	0	0
WT111(DD045F3F1DEA)	3.8	13108	2022-11-24 20:11:09.089	0.02	0.261	0.975	-0.427	0.183	-0.122	14.617	-0.912	-16.397	0	0	0	0	0	0	0
WT111(DD045F3F1DEA)	3.8	13108	2022-11-24 20:11:09.089	0.02	0.261	0.975	-0.427	0.183	-0.122	14.617	-0.912	-16.403	0	0	0	0	0	0	0
WT111(DD045F3F1DEA)	3.8	13108	2022-11-24 20:11:09.089	0.02	0.261	0.975	-0.427	0.183	-0.122	14.612	-0.906	-16.403	0	0	0	0	0	0	0
WT111(DD045F3F1DEA)	3.8	13108	2022-11-24 20:11:09.089	0.017	0.249	0.993	-0.061	0.061	0	14.612	-0.906	-16.403	0	0	0	0	0	0	0
WT111(DD045F3F1DEA)	3.8	13108	2022-11-24 20:11:09.089	0.017	0.249	0.993	-0.061	0.061	0	14.612	-0.906	-16.403	0	0	0	0	0	0	0
WT111(DD045F3F1DEA)	3.8	13108	2022-11-24 20:11:09.089	0.017	0.249	0.993	-0.061	0.061	0	14.612	-0.906	-16.408	0	0	0	0	0	0	0
WT111(DD045F3F1DEA)	3.8	13108	2022-11-24 20:11:09.089	0.017	0.249	0.993	-0.061	0.061	0	14.612	-0.906	-16.408	0	0	0	0	0	0	0
WT111(DD045F3F1DEA)	3.8	13108	2022-11-24 20:11:09.089	0.015	0.261	0.972	0.183	-0.061	0.061	14.612	-0.906	-16.408	0	0	0	0	0	0	0
WT111(DD045F3F1DEA)	3.8	13108	2022-11-24 20:11:09.089	0.015	0.261	0.972	0.183	-0.061	0.061	14.612	-0.906	-16.408	0	0	0	0	0	0	0
WT111(DD045F3F1DEA)	3.8	13108	2022-11-24 20:11:09.089	0.015	0.261	0.972	0.183	-0.061	0.061	14.617	-0.912	-16.408	0	0	0	0	0	0	0
WT111(DD045F3F1DEA)	3.8	13108	2022-11-24 20:11:09.089	0.015	0.261	0.972	0.183	-0.061	0.061	14.617	-0.912	-16.408	0	0	0	0	0	0	0
WT111(DD045F3F1DEA)	3.8	13108	2022-11-24 20:11:09.089	0.016	0.235	0.98	-0.061	0	0	14.617	-0.912	-16.408	0	0	0	0	0	0	0
WT111(DD045F3F1DEA)	3.8	13108	2022-11-24 20:11:09.089	0.016	0.235	0.98	-0.061	0	0	14.617	-0.912	-16.408	0	0	0	0	0	0	0
WT111(DD045F3F1DEA)	3.8	13108	2022-11-24 20:11:09.089	0.016	0.235	0.98	-0.061	0	0	14.617	-0.912	-16.414	0	0	0	0	0	0	0
WT111(DD045F3F1DEA)	3.8	13108	2022-11-24 20:11:09.089	0.016	0.235	0.98	-0.061	0	0	14.612	-0.912	-16.414	0	0	0	0	0	0	0
WT111(DD045F3F1DEA)	3.8	13108	2022-11-24 20:11:09.089	0.018	0.277	0.994	-0.061	0	0	14.612	-0.912	-16.414	0	0	0	0	0	0	0
WT111(DD045F3F1DEA)	3.8	13108	2022-11-24 20:11:09.152	0.018	0.277	0.994	-0.061	0	0	14.612	-0.912	-16.414	0	0	0	0	0	0	0
WT111(DD045F3F1DEA)	3.8	13108	2022-11-24 20:11:09.152	0.018	0.277	0.994	-0.061	0	0	14.612	-0.912	-16.414	0	0	0	0	0	0	0
WT111(DD045F3F1DEA)	3.8	13108	2022-11-24 20:11:09.152	0.018	0.277	0.994	-0.061	0	0	14.612	-0.912	-16.414	0	0	0	0	0	0	0
WT111(DD045F3F1DEA)	3.8	13108	2022-11-24 20:11:09.152	0.017	0.251	0.973	0.366	0	-0.061	14.617	-0.912	-16.414	0	0	0	0	0	0	0
WT111(DD045F3F1DEA)	3.8	13108	2022-11-24 20:11:09.152	0.017	0.251	0.973	0.366	0	-0.061	14.617	-0.912	-16.414	0	0	0	0	0	0	0
WT111(DD045F3F1DEA)	3.8	13108	2022-11-24 20:11:09.152	0.017	0.251	0.973	0.366	0	-0.061	14.617	-0.912	-16.414	0	0	0	0	0	0	0
WT111(DD045F3F1DEA)	3.8	13108	2022-11-24 20:11:09.152	0.017	0.251	0.973	0.366	0	-0.061	14.623	-0.912	-16.414	0	0	0	0	0	0	0
WT111(DD045F3F1DEA)	3.8	13108	2022-11-24 20:11:09.152	0.017	0.254	0.979	-0.366	0.061	0	14.617	-0.912	-16.408	0	0	0	0	0	0	0
WT111(DD045F3F1DEA)	3.8	13108	2022-11-24 20:11:09.183	0.017	0.254	0.979	-0.366	0.061	0	14.617	-0.912	-16.408	0	0	0	0	0	0	0
WT111(DD045F3F1DEA)	3.8	13108	2022-11-24 20:11:09.183	0.017	0.254	0.979	-0.366	0.061	0	14.617	-0.912	-16.408	0	0	0	0	0	0	0
WT111(DD045F3F1DEA)	3.8	13108	2022-11-24 20:11:09.183	0.017	0.254	0.979	-0.366	0.061	0	14.612	-0.912	-16.408	0	0	0	0	0	0	0
WT111(DD045F3F1DEA)	3.8	13108	2022-11-24 20:11:09.183	0.015	0.264	0.993	0.122	0	0	14.612	-0.912	-16.408	0	0	0	0	0	0	0
WT111(DD045F3F1DEA)	3.8	13108	2022-11-24 20:11:09.183	0.015	0.264	0.993	0.122	0	0	14.617	-0.912	-16.403	0	0	0	0	0	0	0
WT111(DD045F3F1DEA)	3.8	13108	2022-11-24 20:11:09.183	0.015	0.264	0.993	0.122	0	0	14.617	-0.912	-16.403	0	0	0	0	0	0	0
WT111(DD045F3F1DEA)	3.8	13108	2022-11-24 20:11:09.183	0.019	0.245	0.974	0	0	-0.061	14.617	-0.912	-16.403	0	0	0	0	0	0	0
WT111(DD045F3F1DEA)	3.8	13108	2022-11-24 20:11:09.183	0.019	0.245	0.974	0	0	-0.061	14.617	-0.912	-16.403	0	0	0	0	0	0	0
WT111(DD045F3F1DEA)	3.8	13108	2022-11-24 20:11:09.245	0.019	0.245	0.974	0	0	-0.061	14.617	-0.912	-16.397	0	0	0	0	0	0	0
WT111(DD045F3F1DEA)	3.8	13108	2022-11-24 20:11:09.245	0.019	0.245	0.974	0	0	-0.061	14.617	-0.912	-16.397	0	0	0	0	0	0	0
WT111(DD045F3F1DEA)	3.8	13108	2022-11-24 20:11:09.245	0.016	0.256	0.981	0	0	0.061	14.617	-0.912	-16.397	0	0	0	0	0	0	0
WT111(DD045F3F1DEA)	3.8	13108	2022-11-24 20:11:09.245	0.016	0.256	0.981	0	0	0.061	14.617	-0.912	-16.392	0	0	0	0	0	0	0
WT111(DD045F3F1DEA)	3.8	13108	2022-11-24 20:11:09.245	0.016	0.256	0.981	0	0	0.061	14.617	-0.912	-16.392	0	0	0	0	0	0	0
WT111(DD045F3F1DEA)	3.8	13108	2022-11-24 20:11:09.245	0.016	0.256	0.981	0	0	0.061	14.617	-0.912	-16.386	0	0	0	0	0	0	0
WT111(DD045F3F1DEA)	3.8	13108	2022-11-24 20:11:09.245	0.014	0.269	0.994	0.244	0	0	14.617	-0.912	-16.386	0	0	0	0	0	0	0
WT111(DD045F3F1DEA)	3.8	13108	2022-11-24 20:11:09.245	0.014	0.269	0.994	0.244	0	0	14.617	-0.912	-16.386	0	0	0	0	0	0	0
WT111(DD045F3F1DEA)	3.8	13108	2022-11-24 20:11:09.277	0.014	0.269	0.994	0.244	0	0	14.617	-0.912	-16.381	0	0	0	0	0	0	0
WT111(DD045F3F1DEA)	3.8	13108	2022-11-24 20:11:09.277	0.014	0.269	0.994	0.244	0	0	14.617	-0.912	-16.381	0	0	0	0	0	0	0
WT111(DD045F3F1DEA)	3.8	13108	2022-11-24 20:11:09.277	0.017	0.25	0.979	-0.793	0.122	-0.061	14.617	-0.912	-16.375	0	0	0	0	0	0	0
WT111(DD045F3F1DEA)	3.8	13108	2022-11-24 20:11:09.277	0.017	0.25	0.979	-0.793	0.122	-0.061	14.612	-0.912	-16.375	0	0	0	0	0	0	0
WT111(DD045F3F1DEA)	3.8	13108	2022-11-24 20:11:09.277	0.017	0.25	0.979	-0.793	0.122	-0.061	14.606	-0.912	-16.37	0	0	0	0	0	0	0
WT111(DD045F3F1DEA)	3.8	13108	2022-11-24 20:11:09.277	0.017	0.25	0.979	-0.793	0.122	-0.061	14.606	-0.912	-16.364	0	0	0	0	0	0	0
WT111(DD045F3F1DEA)	3.8	13108	2022-11-24 20:11:09.277	0.018	0.27	0.993	0.427	0.122	-0.061	14.606	-0.906	-16.364	0	0	0	0	0	0	0
WT111(DD045F3F1DEA)	3.8	13108	2022-11-24 20:11:09.277	0.018	0.27	0.993	0.427	0.122	-0.061	14.612	-0.906	-16.359	0	0	0	0	0	0	0
WT111(DD045F3F1DEA)	3.8	13108	2022-11-24 20:11:09.292	0.018	0.27	0.993	0.427	0.122	-0.061	14.612	-0.906	-16.353	0	0	0	0	0	0	0
WT111(DD045F3F1DEA)	3.8	13108	2022-11-24 20:11:09.292	0.018	0.27	0.993	0.427	0.122	-0.061	14.612	-0.906	-16.353	0	0	0	0	0	0	0
WT111(DD045F3F1DEA)	3.8	13108	2022-11-24 20:11:09.292	0.016	0.253	0.979	-0.305	0.122	-0.122	14.612	-0.906	-16.348	0	0	0	0	0	0	0
WT111(DD045F3F1DEA)	3.8	13108	2022-11-24 20:11:09.292	0.016	0.253	0.979	-0.305	0.122	-0.122	14.612	-0.906	-16.342	0	0	0	0	0	0	0
WT111(DD045F3F1DEA)	3.8	13108	2022-11-24 20:11:09.292	0.016	0.253	0.979	-0.305	0.122	-0.122	14.612	-0.906	-16.342	0	0	0	0	0	0	0
WT111(DD045F3F1DEA)	3.8	13108	2022-11-24 20:11:09.292	0.016	0.253	0.979	-0.305	0.122	-0.122	14.612	-0.906	-16.337	0	0	0	0	0	0	0
WT111(DD045F3F1DEA)	3.8	13108	2022-11-24 20:11:09.292	0.014	0.241	0.979	0.122	0	0	14.612	-0.906	-16.331	0	0	0	0	0	0	0
WT111(DD045F3F1DEA)	3.8	13108	2022-11-24 20:11:09.292	0.014	0.241	0.979	0.122	0	0	14.612	-0.906	-16.331	0	0	0	0	0	0	0
WT111(DD045F3F1DEA)	3.8	13108	2022-11-24 20:11:09.355	0.014	0.241	0.979	0.122	0	0	14.612	-0.906	-16.326	0	0	0	0	0	0	0
WT111(DD045F3F1DEA)	3.8	13108	2022-11-24 20:11:09.355	0.014	0.241	0.979	0.122	0	0	14.612	-0.906	-16.32	0	0	0	0	0	0	0
WT111(DD045F3F1DEA)	3.8	13108	2022-11-24 20:11:09.355	0.019	0.259	0.978	0.671	0.061	0	14.612	-0.906	-16.32	0	0	0	0	0	0	0
WT111(DD045F3F1DEA)	3.8	13108	2022-11-24 20:11:09.355	0.019	0.259	0.978	0.671	0.061	0	14.617	-0.906	-16.315	0	0	0	0	0	0	0
WT111(DD045F3F1DEA)	3.8	13108	2022-11-24 20:11:09.355	0.019	0.259	0.978	0.671	0.061	0	14.623	-0.906	-16.309	0	0	0	0	0	0	0
WT111(DD045F3F1DEA)	3.8	13108	2022-11-24 20:11:09.355	0.019	0.259	0.978	0.671	0.061	0	14.623	-0.906	-16.304	0	0	0	0	0	0	0
WT111(DD045F3F1DEA)	3.8	13108	2022-11-24 20:11:09.355	0.017	0.244	0.962	-0.305	0	0	14.623	-0.906	-16.304	0	0	0	0	0	0	0
WT111(DD045F3F1DEA)	3.8	13108	2022-11-24 20:11:09.355	0.017	0.244	0.962	-0.305	0	0	14.623	-0.906	-16.298	0	0	0	0	0	0	0
WT111(DD045F3F1DEA)	3.8	13108	2022-11-24 20:11:09.386	0.017	0.244	0.962	-0.305	0	0	14.617	-0.906	-16.293	0	0	0	0	0	0	0
WT111(DD045F3F1DEA)	3.8	13108	2022-11-24 20:11:09.386	0.017	0.244	0.962	-0.305	0	0	14.617	-0.906	-16.287	0	0	0	0	0	0	0
WT111(DD045F3F1DEA)	3.8	13108	2022-11-24 20:11:09.386	0.017	0.29	1.013	-0.488	0.122	0	14.617	-0.906	-16.282	0	0	0	0	0	0	0
WT111(DD045F3F1DEA)	3.8	13108	2022-11-24 20:11:09.386	0.017	0.29	1.013	-0.488	0.122	0	14.612	-0.901	-16.276	0	0	0	0	0	0	0
WT111(DD045F3F1DEA)	3.8	13108	2022-11-24 20:11:09.386	0.017	0.29	1.013	-0.488	0.122	0	14.612	-0.901	-16.271	0	0	0	0	0	0	0
WT111(DD045F3F1DEA)	3.8	13108	2022-11-24 20:11:09.386	0.017	0.29	1.013	-0.488	0.122	0	14.606	-0.901	-16.265	0	0	0	0	0	0	0
WT111(DD045F3F1DEA)	3.8	13108	2022-11-24 20:11:09.386	0.018	0.239	0.979	-0.122	0	-0.061	14.606	-0.901	-16.26	0	0	0	0	0	0	0
WT111(DD045F3F1DEA)	3.8	13108	2022-11-24 20:11:09.386	0.018	0.239	0.979	-0.122	0	-0.061	14.606	-0.901	-16.254	0	0	0	0	0	0	0
WT111(DD045F3F1DEA)	3.8	13108	2022-11-24 20:11:09.449	0.018	0.239	0.979	-0.122	0	-0.061	14.606	-0.901	-16.249	0	0	0	0	0	0	0
WT111(DD045F3F1DEA)	3.8	13108	2022-11-24 20:11:09.449	0.018	0.239	0.979	-0.122	0	-0.061	14.606	-0.901	-16.243	0	0	0	0	0	0	0
WT111(DD045F3F1DEA)	3.8	13108	2022-11-24 20:11:09.449	0.016	0.234	0.968	0.61	0	0.061	14.612	-0.901	-16.238	0	0	0	0	0	0	0

## Sheet: 20Hz
设备名称	电压	版本	片上时间	加速度X(g)	加速度Y(g)	加速度Z(g)	角速度X(°/s)	角速度Y(°/s)	角速度Z(°/s)	角度X(°)	角度Y(°)	角度Z(°)	磁场X	磁场Y	磁场Z	四元数0	四元数1	四元数2	四元数3	状态
WT111(DD045F3F1DEA)	3.76	13108	2022-11-24 20:07:24.601	0.014	0.236	0.974	0.244	0	0	14.579	-0.895	-17.402	0	0	0	0	0	0	0
WT111(DD045F3F1DEA)	3.76	13108	2022-11-24 20:07:24.601	0.014	0.236	0.974	0.244	0	0	14.579	-0.895	-17.402	0	0	0	0	0	0	0
WT111(DD045F3F1DEA)	3.76	13108	2022-11-24 20:07:24.601	0.017	0.254	0.971	-0.122	0	0	14.579	-0.895	-17.397	0	0	0	0	0	0	0
WT111(DD045F3F1DEA)	3.76	13108	2022-11-24 20:07:24.601	0.017	0.254	0.971	-0.122	0	0	14.579	-0.895	-17.397	0	0	0	0	0	0	0
WT111(DD045F3F1DEA)	3.76	13108	2022-11-24 20:07:24.601	0.017	0.254	0.971	-0.122	0	0	14.579	-0.895	-17.397	0	0	0	0	0	0	0
WT111(DD045F3F1DEA)	3.76	13108	2022-11-24 20:07:24.601	0.017	0.254	0.971	-0.122	0	0	14.573	-0.895	-17.391	0	0	0	0	0	0	0
WT111(DD045F3F1DEA)	3.76	13108	2022-11-24 20:07:24.633	0.016	0.257	0.987	-0.183	0.061	0	14.573	-0.895	-17.386	0	0	0	0	0	0	0
WT111(DD045F3F1DEA)	3.76	13108	2022-11-24 20:07:24.633	0.016	0.257	0.987	-0.183	0.061	0	14.573	-0.895	-17.386	0	0	0	0	0	0	0
WT111(DD045F3F1DEA)	3.76	13108	2022-11-24 20:07:24.633	0.016	0.257	0.987	-0.183	0.061	0	14.573	-0.895	-17.38	0	0	0	0	0	0	0
WT111(DD045F3F1DEA)	3.76	13108	2022-11-24 20:07:24.633	0.016	0.257	0.987	-0.183	0.061	0	14.573	-0.89	-17.38	0	0	0	0	0	0	0
WT111(DD045F3F1DEA)	3.76	13108	2022-11-24 20:07:24.633	0.013	0.263	0.995	0.305	0	0	14.573	-0.89	-17.375	0	0	0	0	0	0	0
WT111(DD045F3F1DEA)	3.76	13108	2022-11-24 20:07:24.633	0.013	0.263	0.995	0.305	0	0	14.573	-0.89	-17.375	0	0	0	0	0	0	0
WT111(DD045F3F1DEA)	3.76	13108	2022-11-24 20:07:24.633	0.013	0.263	0.995	0.305	0	0	14.573	-0.89	-17.369	0	0	0	0	0	0	0
WT111(DD045F3F1DEA)	3.76	13108	2022-11-24 20:07:24.633	0.013	0.263	0.995	0.305	0	0	14.579	-0.89	-17.364	0	0	0	0	0	0	0
WT111(DD045F3F1DEA)	3.76	13108	2022-11-24 20:07:24.664	0.014	0.249	0.977	0.122	0	0	14.579	-0.89	-17.364	0	0	0	0	0	0	0
WT111(DD045F3F1DEA)	3.76	13108	2022-11-24 20:07:24.664	0.014	0.249	0.977	0.122	0	0	14.579	-0.89	-17.358	0	0	0	0	0	0	0
WT111(DD045F3F1DEA)	3.76	13108	2022-11-24 20:07:24.664	0.014	0.249	0.977	0.122	0	0	14.579	-0.89	-17.358	0	0	0	0	0	0	0
WT111(DD045F3F1DEA)	3.76	13108	2022-11-24 20:07:24.664	0.014	0.249	0.977	0.122	0	0	14.579	-0.89	-17.353	0	0	0	0	0	0	0
WT111(DD045F3F1DEA)	3.76	13108	2022-11-24 20:07:24.664	0.021	0.265	0.981	-0.244	0	0	14.579	-0.89	-17.347	0	0	0	0	0	0	0
WT111(DD045F3F1DEA)	3.76	13108	2022-11-24 20:07:24.664	0.021	0.265	0.981	-0.244	0	0	14.579	-0.89	-17.347	0	0	0	0	0	0	0
WT111(DD045F3F1DEA)	3.76	13108	2022-11-24 20:07:24.664	0.021	0.265	0.981	-0.244	0	0	14.573	-0.89	-17.342	0	0	0	0	0	0	0
WT111(DD045F3F1DEA)	3.76	13108	2022-11-24 20:07:24.664	0.021	0.265	0.981	-0.244	0	0	14.573	-0.89	-17.336	0	0	0	0	0	0	0
WT111(DD045F3F1DEA)	3.76	13108	2022-11-24 20:07:24.695	0.014	0.244	0.975	-0.122	0	0	14.573	-0.89	-17.336	0	0	0	0	0	0	0
WT111(DD045F3F1DEA)	3.76	13108	2022-11-24 20:07:24.695	0.014	0.244	0.975	-0.122	0	0	14.573	-0.89	-17.331	0	0	0	0	0	0	0
WT111(DD045F3F1DEA)	3.76	13108	2022-11-24 20:07:24.695	0.014	0.244	0.975	-0.122	0	0	14.573	-0.89	-17.325	0	0	0	0	0	0	0
WT111(DD045F3F1DEA)	3.76	13108	2022-11-24 20:07:24.695	0.014	0.244	0.975	-0.122	0	0	14.573	-0.89	-17.32	0	0	0	0	0	0	0
WT111(DD045F3F1DEA)	3.76	13108	2022-11-24 20:07:24.695	0.019	0.275	1.002	0.305	0.183	0	14.573	-0.89	-17.32	0	0	0	0	0	0	0
WT111(DD045F3F1DEA)	3.76	13108	2022-11-24 20:07:24.695	0.019	0.275	1.002	0.305	0.183	0	14.573	-0.89	-17.314	0	0	0	0	0	0	0
WT111(DD045F3F1DEA)	3.76	13108	2022-11-24 20:07:24.695	0.019	0.275	1.002	0.305	0.183	0	14.579	-0.89	-17.309	0	0	0	0	0	0	0
WT111(DD045F3F1DEA)	3.76	13108	2022-11-24 20:07:24.695	0.019	0.275	1.002	0.305	0.183	0	14.579	-0.89	-17.303	0	0	0	0	0	0	0
WT111(DD045F3F1DEA)	3.76	13108	2022-11-24 20:07:24.726	0.016	0.261	0.985	-1.587	0	0	14.568	-0.89	-17.298	0	0	0	0	0	0	0
WT111(DD045F3F1DEA)	3.76	13108	2022-11-24 20:07:24.726	0.016	0.261	0.985	-1.587	0	0	14.562	-0.89	-17.292	0	0	0	0	0	0	0
WT111(DD045F3F1DEA)	3.76	13108	2022-11-24 20:07:24.726	0.016	0.261	0.985	-1.587	0	0	14.557	-0.89	-17.287	0	0	0	0	0	0	0
WT111(DD045F3F1DEA)	3.76	13108	2022-11-24 20:07:24.726	0.016	0.261	0.985	-1.587	0	0	14.546	-0.89	-17.281	0	0	0	0	0	0	0
WT111(DD045F3F1DEA)	3.76	13108	2022-11-24 20:07:24.726	0.01	0.223	0.958	0.916	0.122	0	14.551	-0.89	-17.281	0	0	0	0	0	0	0
WT111(DD045F3F1DEA)	3.76	13108	2022-11-24 20:07:24.726	0.01	0.223	0.958	0.916	0.122	0	14.557	-0.89	-17.276	0	0	0	0	0	0	0
WT111(DD045F3F1DEA)	3.76	13108	2022-11-24 20:07:24.726	0.01	0.223	0.958	0.916	0.122	0	14.562	-0.89	-17.271	0	0	0	0	0	0	0
WT111(DD045F3F1DEA)	3.76	13108	2022-11-24 20:07:24.726	0.01	0.223	0.958	0.916	0.122	0	14.568	-0.89	-17.265	0	0	0	0	0	0	0
WT111(DD045F3F1DEA)	3.76	13108	2022-11-24 20:07:24.804	0.019	0.277	0.994	-0.183	-0.061	0	14.562	-0.89	-17.26	0	0	0	0	0	0	0
WT111(DD045F3F1DEA)	3.76	13108	2022-11-24 20:07:24.804	0.019	0.277	0.994	-0.183	-0.061	0	14.562	-0.89	-17.254	0	0	0	0	0	0	0
WT111(DD045F3F1DEA)	3.76	13108	2022-11-24 20:07:24.804	0.019	0.277	0.994	-0.183	-0.061	0	14.562	-0.89	-17.254	0	0	0	0	0	0	0
WT111(DD045F3F1DEA)	3.76	13108	2022-11-24 20:07:24.804	0.019	0.277	0.994	-0.183	-0.061	0	14.562	-0.89	-17.249	0	0	0	0	0	0	0
WT111(DD045F3F1DEA)	3.76	13108	2022-11-24 20:07:24.804	0.015	0.241	0.969	0.122	0	0	14.562	-0.89	-17.243	0	0	0	0	0	0	0
WT111(DD045F3F1DEA)	3.76	13108	2022-11-24 20:07:24.804	0.015	0.241	0.969	0.122	0	0	14.562	-0.89	-17.238	0	0	0	0	0	0	0
WT111(DD045F3F1DEA)	3.76	13108	2022-11-24 20:07:24.804	0.015	0.241	0.969	0.122	0	0	14.562	-0.89	-17.232	0	0	0	0	0	0	0
WT111(DD045F3F1DEA)	3.76	13108	2022-11-24 20:07:24.804	0.015	0.241	0.969	0.122	0	0	14.562	-0.89	-17.227	0	0	0	0	0	0	0
WT111(DD045F3F1DEA)	3.76	13108	2022-11-24 20:07:24.836	0.019	0.263	0.995	-0.061	0.061	0	14.562	-0.89	-17.221	0	0	0	0	0	0	0
WT111(DD045F3F1DEA)	3.76	13108	2022-11-24 20:07:24.836	0.019	0.263	0.995	-0.061	0.061	0	14.562	-0.89	-17.216	0	0	0	0	0	0	0
WT111(DD045F3F1DEA)	3.76	13108	2022-11-24 20:07:24.836	0.019	0.263	0.995	-0.061	0.061	0	14.562	-0.89	-17.21	0	0	0	0	0	0	0
WT111(DD045F3F1DEA)	3.76	13108	2022-11-24 20:07:24.836	0.019	0.263	0.995	-0.061	0.061	0	14.562	-0.89	-17.205	0	0	0	0	0	0	0
WT111(DD045F3F1DEA)	3.76	13108	2022-11-24 20:07:24.836	0.015	0.253	0.985	0.488	0	0	14.568	-0.89	-17.199	0	0	0	0	0	0	0
WT111(DD045F3F1DEA)	3.76	13108	2022-11-24 20:07:24.836	0.015	0.253	0.985	0.488	0	0	14.568	-0.89	-17.199	0	0	0	0	0	0	0
WT111(DD045F3F1DEA)	3.76	13108	2022-11-24 20:07:24.836	0.015	0.253	0.985	0.488	0	0	14.568	-0.89	-17.194	0	0	0	0	0	0	0
WT111(DD045F3F1DEA)	3.76	13108	2022-11-24 20:07:24.836	0.015	0.253	0.985	0.488	0	0	14.573	-0.89	-17.188	0	0	0	0	0	0	0
WT111(DD045F3F1DEA)	3.76	13108	2022-11-24 20:07:24.867	0.014	0.266	0.985	-0.122	-0.061	0	14.573	-0.89	-17.183	0	0	0	0	0	0	0
WT111(DD045F3F1DEA)	3.76	13108	2022-11-24 20:07:24.867	0.014	0.266	0.985	-0.122	-0.061	0	14.573	-0.89	-17.177	0	0	0	0	0	0	0
WT111(DD045F3F1DEA)	3.76	13108	2022-11-24 20:07:24.867	0.014	0.266	0.985	-0.122	-0.061	0	14.573	-0.89	-17.172	0	0	0	0	0	0	0
WT111(DD045F3F1DEA)	3.76	13108	2022-11-24 20:07:24.867	0.014	0.266	0.985	-0.122	-0.061	0	14.568	-0.89	-17.166	0	0	0	0	0	0	0
WT111(DD045F3F1DEA)	3.76	13108	2022-11-24 20:07:24.867	0.018	0.24	0.976	0.183	0.061	0	14.573	-0.89	-17.161	0	0	0	0	0	0	0
WT111(DD045F3F1DEA)	3.76	13108	2022-11-24 20:07:24.867	0.018	0.24	0.976	0.183	0.061	0	14.573	-0.89	-17.155	0	0	0	0	0	0	0
WT111(DD045F3F1DEA)	3.76	13108	2022-11-24 20:07:24.867	0.018	0.24	0.976	0.183	0.061	0	14.573	-0.89	-17.15	0	0	0	0	0	0	0
WT111(DD045F3F1DEA)	3.76	13108	2022-11-24 20:07:24.867	0.018	0.24	0.976	0.183	0.061	0	14.573	-0.89	-17.144	0	0	0	0	0	0	0
WT111(DD045F3F1DEA)	3.76	13108	2022-11-24 20:07:24.898	0.015	0.265	0.99	-0.305	-0.183	0.305	14.573	-0.89	-17.139	0	0	0	0	0	0	0
WT111(DD045F3F1DEA)	3.76	13108	2022-11-24 20:07:24.898	0.015	0.265	0.99	-0.305	-0.183	0.305	14.568	-0.89	-17.128	0	0	0	0	0	0	0
WT111(DD045F3F1DEA)	3.76	13108	2022-11-24 20:07:24.898	0.015	0.265	0.99	-0.305	-0.183	0.305	14.568	-0.89	-17.122	0	0	0	0	0	0	0
WT111(DD045F3F1DEA)	3.76	13108	2022-11-24 20:07:24.898	0.015	0.265	0.99	-0.305	-0.183	0.305	14.568	-0.895	-17.117	0	0	0	0	0	0	0
WT111(DD045F3F1DEA)	3.76	13108	2022-11-24 20:07:24.898	0.02	0.245	0.975	0.61	0.183	-0.366	14.568	-0.89	-17.111	0	0	0	0	0	0	0
WT111(DD045F3F1DEA)	3.76	13108	2022-11-24 20:07:24.898	0.02	0.245	0.975	0.61	0.183	-0.366	14.573	-0.89	-17.111	0	0	0	0	0	0	0
WT111(DD045F3F1DEA)	3.76	13108	2022-11-24 20:07:24.898	0.02	0.245	0.975	0.61	0.183	-0.366	14.579	-0.89	-17.106	0	0	0	0	0	0	0
WT111(DD045F3F1DEA)	3.76	13108	2022-11-24 20:07:24.898	0.02	0.245	0.975	0.61	0.183	-0.366	14.579	-0.89	-17.1	0	0	0	0	0	0	0
WT111(DD045F3F1DEA)	3.76	13108	2022-11-24 20:07:24.930	0.014	0.283	1.003	-0.61	0.061	0.122	14.579	-0.89	-17.095	0	0	0	0	0	0	0
WT111(DD045F3F1DEA)	3.76	13108	2022-11-24 20:07:24.930	0.014	0.283	1.003	-0.61	0.061	0.122	14.573	-0.89	-17.089	0	0	0	0	0	0	0
WT111(DD045F3F1DEA)	3.76	13108	2022-11-24 20:07:24.930	0.014	0.283	1.003	-0.61	0.061	0.122	14.573	-0.89	-17.084	0	0	0	0	0	0	0
WT111(DD045F3F1DEA)	3.76	13108	2022-11-24 20:07:24.930	0.014	0.283	1.003	-0.61	0.061	0.122	14.568	-0.89	-17.073	0	0	0	0	0	0	0
WT111(DD045F3F1DEA)	3.76	13108	2022-11-24 20:07:24.930	0.012	0.244	0.973	-1.282	0.061	0	14.562	-0.89	-17.067	0	0	0	0	0	0	0
WT111(DD045F3F1DEA)	3.76	13108	2022-11-24 20:07:24.930	0.012	0.244	0.973	-1.282	0.061	0	14.557	-0.89	-17.062	0	0	0	0	0	0	0
WT111(DD045F3F1DEA)	3.76	13108	2022-11-24 20:07:24.930	0.012	0.244	0.973	-1.282	0.061	0	14.551	-0.89	-17.056	0	0	0	0	0	0	0
WT111(DD045F3F1DEA)	3.76	13108	2022-11-24 20:07:24.930	0.012	0.244	0.973	-1.282	0.061	0	14.546	-0.89	-17.051	0	0	0	0	0	0	0
WT111(DD045F3F1DEA)	3.76	13108	2022-11-24 20:07:24.961	0.015	0.231	0.975	1.16	0.122	-0.183	14.551	-0.884	-17.051	0	0	0	0	0	0	0
WT111(DD045F3F1DEA)	3.76	13108	2022-11-24 20:07:24.961	0.015	0.231	0.975	1.16	0.122	-0.183	14.557	-0.884	-17.045	0	0	0	0	0	0	0
WT111(DD045F3F1DEA)	3.76	13108	2022-11-24 20:07:24.961	0.015	0.231	0.975	1.16	0.122	-0.183	14.562	-0.884	-17.04	0	0	0	0	0	0	0
WT111(DD045F3F1DEA)	3.76	13108	2022-11-24 20:07:24.961	0.015	0.231	0.975	1.16	0.122	-0.183	14.568	-0.884	-17.034	0	0	0	0	0	0	0
WT111(DD045F3F1DEA)	3.76	13108	2022-11-24 20:07:24.961	0.021	0.289	1.011	-0.366	0	0.244	14.562	-0.884	-17.029	0	0	0	0	0	0	0
WT111(DD045F3F1DEA)	3.76	13108	2022-11-24 20:07:24.961	0.021	0.289	1.011	-0.366	0	0.244	14.562	-0.884	-17.023	0	0	0	0	0	0	0
WT111(DD045F3F1DEA)	3.76	13108	2022-11-24 20:07:24.961	0.021	0.289	1.011	-0.366	0	0.244	14.562	-0.884	-17.018	0	0	0	0	0	0	0
WT111(DD045F3F1DEA)	3.76	13108	2022-11-24 20:07:24.961	0.021	0.247	0.997	-0.183	0.549	-0.061	14.557	-0.884	-17.012	0	0	0	0	0	0	0
WT111(DD045F3F1DEA)	3.76	13108	2022-11-24 20:07:24.992	0.021	0.247	0.997	-0.183	0.549	-0.061	14.557	-0.879	-17.007	0	0	0	0	0	0	0
WT111(DD045F3F1DEA)	3.76	13108	2022-11-24 20:07:24.992	0.021	0.247	0.997	-0.183	0.549	-0.061	14.557	-0.879	-16.996	0	0	0	0	0	0	0
WT111(DD045F3F1DEA)	3.76	13108	2022-11-24 20:07:24.992	0.021	0.247	0.997	-0.183	0.549	-0.061	14.557	-0.873	-16.99	0	0	0	0	0	0	0
WT111(DD045F3F1DEA)	3.76	13108	2022-11-24 20:07:24.992	0.021	0.259	0.977	-0.916	0.488	0	14.551	-0.873	-16.985	0	0	0	0	0	0	0
WT111(DD045F3F1DEA)	3.76	13108	2022-11-24 20:07:24.992	0.021	0.259	0.977	-0.916	0.488	0	14.546	-0.873	-16.979	0	0	0	0	0	0	0
WT111(DD045F3F1DEA)	3.76	13108	2022-11-24 20:07:24.992	0.021	0.259	0.977	-0.916	0.488	0	14.54	-0.868	-16.974	0	0	0	0	0	0	0
WT111(DD045F3F1DEA)	3.76	13108	2022-11-24 20:07:24.992	0.021	0.259	0.977	-0.916	0.488	0	14.535	-0.868	-16.968	0	0	0	0	0	0	0
WT111(DD045F3F1DEA)	3.76	13108	2022-11-24 20:07:24.992	0.052	0.251	1.046	-0.61	0.977	-0.366	14.535	-0.862	-16.963	0	0	0	0	0	0	0
WT111(DD045F3F1DEA)	3.76	13108	2022-11-24 20:07:25.023	0.052	0.251	1.046	-0.61	0.977	-0.366	14.529	-0.857	-16.952	0	0	0	0	0	0	0
WT111(DD045F3F1DEA)	3.76	13108	2022-11-24 20:07:25.023	0.052	0.251	1.046	-0.61	0.977	-0.366	14.529	-0.857	-16.946	0	0	0	0	0	0	0
WT111(DD045F3F1DEA)	3.76	13108	2022-11-24 20:07:25.023	0.052	0.251	1.046	-0.61	0.977	-0.366	14.524	-0.851	-16.941	0	0	0	0	0	0	0
WT111(DD045F3F1DEA)	3.76	13108	2022-11-24 20:07:25.023	-0.063	0.157	0.755	-0.305	0.793	-0.244	14.524	-0.846	-16.935	0	0	0	0	0	0	0
WT111(DD045F3F1DEA)	3.76	13108	2022-11-24 20:07:25.023	-0.063	0.157	0.755	-0.305	0.793	-0.244	14.518	-0.846	-16.93	0	0	0	0	0	0	0
WT111(DD045F3F1DEA)	3.76	13108	2022-11-24 20:07:25.023	-0.063	0.157	0.755	-0.305	0.793	-0.244	14.518	-0.84	-16.924	0	0	0	0	0	0	0
WT111(DD045F3F1DEA)	3.76	13108	2022-11-24 20:07:25.023	-0.063	0.157	0.755	-0.305	0.793	-0.244	14.513	-0.835	-16.924	0	0	0	0	0	0	0
WT111(DD045F3F1DEA)	3.76	13108	2022-11-24 20:07:25.023	0.021	0.279	1.064	5.737	-1.648	0.793	14.54	-0.84	-16.919	0	0	0	0	0	0	0
WT111(DD045F3F1DEA)	3.76	13108	2022-11-24 20:07:25.086	0.021	0.279	1.064	5.737	-1.648	0.793	14.568	-0.851	-16.919	0	0	0	0	0	0	0
WT111(DD045F3F1DEA)	3.76	13108	2022-11-24 20:07:25.086	0.021	0.279	1.064	5.737	-1.648	0.793	14.595	-0.857	-16.913	0	0	0	0	0	0	0
WT111(DD045F3F1DEA)	3.76	13108	2022-11-24 20:07:25.086	0.021	0.279	1.064	5.737	-1.648	0.793	14.623	-0.868	-16.908	0	0	0	0	0	0	0
WT111(DD045F3F1DEA)	3.76	13108	2022-11-24 20:07:25.086	0.026	0.313	1.046	-3.357	-0.916	0.488	14.606	-0.868	-16.902	0	0	0	0	0	0	0
WT111(DD045F3F1DEA)	3.76	13108	2022-11-24 20:07:25.086	0.026	0.313	1.046	-3.357	-0.916	0.488	14.584	-0.873	-16.897	0	0	0	0	0	0	0
WT111(DD045F3F1DEA)	3.76	13108	2022-11-24 20:07:25.086	0.026	0.313	1.046	-3.357	-0.916	0.488	14.568	-0.879	-16.891	0	0	0	0	0	0	0
WT111(DD045F3F1DEA)	3.76	13108	2022-11-24 20:07:25.086	0.026	0.313	1.046	-3.357	-0.916	0.488	14.551	-0.884	-16.886	0	0	0	0	0	0	0
WT111(DD045F3F1DEA)	3.76	13108	2022-11-24 20:07:25.086	0.018	0.25	0.99	2.747	0.793	-1.038	14.568	-0.879	-16.886	0	0	0	0	0	0	0
WT111(DD045F3F1DEA)	3.76	13108	2022-11-24 20:07:25.133	0.018	0.25	0.99	2.747	0.793	-1.038	14.579	-0.873	-16.886	0	0	0	0	0	0	0
WT111(DD045F3F1DEA)	3.76	13108	2022-11-24 20:07:25.133	0.018	0.25	0.99	2.747	0.793	-1.038	14.595	-0.868	-16.886	0	0	0	0	0	0	0
WT111(DD045F3F1DEA)	3.76	13108	2022-11-24 20:07:25.133	0.018	0.25	0.99	2.747	0.793	-1.038	14.606	-0.862	-16.886	0	0	0	0	0	0	0
WT111(DD045F3F1DEA)	3.76	13108	2022-11-24 20:07:25.133	0.022	0.3	0.974	-2.319	0.732	-0.366	14.595	-0.857	-16.88	0	0	0	0	0	0	0
WT111(DD045F3F1DEA)	3.76	13108	2022-11-24 20:07:25.133	0.022	0.3	0.974	-2.319	0.732	-0.366	14.584	-0.851	-16.875	0	0	0	0	0	0	0
WT111(DD045F3F1DEA)	3.76	13108	2022-11-24 20:07:25.133	0.022	0.3	0.974	-2.319	0.732	-0.366	14.573	-0.851	-16.87	0	0	0	0	0	0	0
WT111(DD045F3F1DEA)	3.76	13108	2022-11-24 20:07:25.133	0.022	0.3	0.974	-2.319	0.732	-0.366	14.562	-0.846	-16.864	0	0	0	0	0	0	0
WT111(DD045F3F1DEA)	3.76	13108	2022-11-24 20:07:25.133	0.015	0.238	0.989	-1.221	0	0.061	14.562	-0.846	-16.859	0	0	0	0	0	0	0
WT111(DD045F3F1DEA)	3.76	13108	2022-11-24 20:07:25.164	0.015	0.238	0.989	-1.221	0	0.061	14.557	-0.846	-16.853	0	0	0	0	0	0	0
WT111(DD045F3F1DEA)	3.76	13108	2022-11-24 20:07:25.164	0.015	0.238	0.989	-1.221	0	0.061	14.551	-0.846	-16.848	0	0	0	0	0	0	0
WT111(DD045F3F1DEA)	3.76	13108	2022-11-24 20:07:25.164	0.015	0.238	0.989	-1.221	0	0.061	14.546	-0.846	-16.842	0	0	0	0	0	0	0
WT111(DD045F3F1DEA)	3.76	13108	2022-11-24 20:07:25.164	0.012	0.192	0.938	0.244	0.061	0	14.546	-0.846	-16.837	0	0	0	0	0	0	0
WT111(DD045F3F1DEA)	3.76	13108	2022-11-24 20:07:25.164	0.012	0.192	0.938	0.244	0.061	0	14.546	-0.846	-16.831	0	0	0	0	0	0	0
WT111(DD045F3F1DEA)	3.76	13108	2022-11-24 20:07:25.164	0.012	0.192	0.938	0.244	0.061	0	14.546	-0.846	-16.831	0	0	0	0	0	0	0
WT111(DD045F3F1DEA)	3.76	13108	2022-11-24 20:07:25.164	0.012	0.192	0.938	0.244	0.061	0	14.546	-0.846	-16.826	0	0	0	0	0	0	0
WT111(DD045F3F1DEA)	3.76	13108	2022-11-24 20:07:25.164	0.014	0.278	1.008	1.648	-0.244	0.183	14.557	-0.846	-16.82	0	0	0	0	0	0	0
WT111(DD045F3F1DEA)	3.76	13108	2022-11-24 20:07:25.195	0.014	0.278	1.008	1.648	-0.244	0.183	14.562	-0.846	-16.815	0	0	0	0	0	0	0
WT111(DD045F3F1DEA)	3.76	13108	2022-11-24 20:07:25.195	0.014	0.278	1.008	1.648	-0.244	0.183	14.568	-0.851	-16.809	0	0	0	0	0	0	0
WT111(DD045F3F1DEA)	3.76	13108	2022-11-24 20:07:25.195	0.014	0.278	1.008	1.648	-0.244	0.183	14.579	-0.851	-16.804	0	0	0	0	0	0	0
WT111(DD045F3F1DEA)	3.76	13108	2022-11-24 20:07:25.195	0.014	0.286	0.993	-0.793	0.061	0.061	14.573	-0.851	-16.798	0	0	0	0	0	0	0
WT111(DD045F3F1DEA)	3.76	13108	2022-11-24 20:07:25.195	0.014	0.286	0.993	-0.793	0.061	0.061	14.568	-0.851	-16.793	0	0	0	0	0	0	0
WT111(DD045F3F1DEA)	3.76	13108	2022-11-24 20:07:25.195	0.014	0.286	0.993	-0.793	0.061	0.061	14.568	-0.851	-16.787	0	0	0	0	0	0	0
WT111(DD045F3F1DEA)	3.76	13108	2022-11-24 20:07:25.195	0.014	0.286	0.993	-0.793	0.061	0.061	14.562	-0.851	-16.782	0	0	0	0	0	0	0
WT111(DD045F3F1DEA)	3.76	13108	2022-11-24 20:07:25.195	0.019	0.241	0.984	1.038	-0.061	0.061	14.568	-0.851	-16.776	0	0	0	0	0	0	0
WT111(DD045F3F1DEA)	3.76	13108	2022-11-24 20:07:25.226	0.019	0.241	0.984	1.038	-0.061	0.061	14.573	-0.851	-16.771	0	0	0	0	0	0	0
WT111(DD045F3F1DEA)	3.76	13108	2022-11-24 20:07:25.226	0.019	0.241	0.984	1.038	-0.061	0.061	14.579	-0.851	-16.765	0	0	0	0	0	0	0
WT111(DD045F3F1DEA)	3.76	13108	2022-11-24 20:07:25.226	0.019	0.241	0.984	1.038	-0.061	0.061	14.584	-0.851	-16.765	0	0	0	0	0	0	0
WT111(DD045F3F1DEA)	3.76	13108	2022-11-24 20:07:25.226	0.015	0.27	0.985	0	-0.061	0.244	14.584	-0.851	-16.754	0	0	0	0	0	0	0
WT111(DD045F3F1DEA)	3.76	13108	2022-11-24 20:07:25.226	0.015	0.27	0.985	0	-0.061	0.244	14.584	-0.851	-16.749	0	0	0	0	0	0	0
WT111(DD045F3F1DEA)	3.76	13108	2022-11-24 20:07:25.226	0.015	0.27	0.985	0	-0.061	0.244	14.584	-0.851	-16.743	0	0	0	0	0	0	0
WT111(DD045F3F1DEA)	3.76	13108	2022-11-24 20:07:25.226	0.015	0.27	0.985	0	-0.061	0.244	14.584	-0.857	-16.738	0	0	0	0	0	0	0
WT111(DD045F3F1DEA)	3.76	13108	2022-11-24 20:07:25.226	0.017	0.245	0.977	-0.488	0.061	-0.122	14.579	-0.851	-16.732	0	0	0	0	0	0	0
WT111(DD045F3F1DEA)	3.76	13108	2022-11-24 20:07:25.257	0.017	0.245	0.977	-0.488	0.061	-0.122	14.579	-0.851	-16.732	0	0	0	0	0	0	0
WT111(DD045F3F1DEA)	3.76	13108	2022-11-24 20:07:25.257	0.017	0.245	0.977	-0.488	0.061	-0.122	14.579	-0.851	-16.727	0	0	0	0	0	0	0
WT111(DD045F3F1DEA)	3.76	13108	2022-11-24 20:07:25.257	0.017	0.245	0.977	-0.488	0.061	-0.122	14.573	-0.851	-16.721	0	0	0	0	0	0	0
WT111(DD045F3F1DEA)	3.76	13108	2022-11-24 20:07:25.257	0.015	0.262	0.988	0.366	0.061	0	14.573	-0.851	-16.716	0	0	0	0	0	0	0
WT111(DD045F3F1DEA)	3.76	13108	2022-11-24 20:07:25.257	0.015	0.262	0.988	0.366	0.061	0	14.579	-0.851	-16.71	0	0	0	0	0	0	0
WT111(DD045F3F1DEA)	3.76	13108	2022-11-24 20:07:25.257	0.015	0.262	0.988	0.366	0.061	0	14.579	-0.851	-16.705	0	0	0	0	0	0	0
WT111(DD045F3F1DEA)	3.76	13108	2022-11-24 20:07:25.257	0.015	0.262	0.988	0.366	0.061	0	14.584	-0.851	-16.705	0	0	0	0	0	0	0
WT111(DD045F3F1DEA)	3.76	13108	2022-11-24 20:07:25.257	0.015	0.26	0.983	-0.61	-0.061	0.061	14.579	-0.851	-16.699	0	0	0	0	0	0	0
WT111(DD045F3F1DEA)	3.76	13108	2022-11-24 20:07:25.351	0.015	0.26	0.983	-0.61	-0.061	0.061	14.579	-0.851	-16.694	0	0	0	0	0	0	0
WT111(DD045F3F1DEA)	3.76	13108	2022-11-24 20:07:25.351	0.015	0.26	0.983	-0.61	-0.061	0.061	14.573	-0.851	-16.688	0	0	0	0	0	0	0
WT111(DD045F3F1DEA)	3.76	13108	2022-11-24 20:07:25.351	0.015	0.26	0.983	-0.61	-0.061	0.061	14.573	-0.851	-16.683	0	0	0	0	0	0	0
WT111(DD045F3F1DEA)	3.76	13108	2022-11-24 20:07:25.351	0.017	0.233	0.976	0.427	0.061	0	14.573	-0.851	-16.677	0	0	0	0	0	0	0
WT111(DD045F3F1DEA)	3.76	13108	2022-11-24 20:07:25.351	0.017	0.233	0.976	0.427	0.061	0	14.573	-0.851	-16.677	0	0	0	0	0	0	0
WT111(DD045F3F1DEA)	3.76	13108	2022-11-24 20:07:25.351	0.017	0.233	0.976	0.427	0.061	0	14.579	-0.851	-16.672	0	0	0	0	0	0	0
WT111(DD045F3F1DEA)	3.76	13108	2022-11-24 20:07:25.351	0.017	0.233	0.976	0.427	0.061	0	14.579	-0.851	-16.666	0	0	0	0	0	0	0
WT111(DD045F3F1DEA)	3.76	13108	2022-11-24 20:07:25.351	0.016	0.271	0.979	0.183	0	0.183	14.579	-0.851	-16.661	0	0	0	0	0	0	0
WT111(DD045F3F1DEA)	3.76	13108	2022-11-24 20:07:25.382	0.016	0.271	0.979	0.183	0	0.183	14.579	-0.851	-16.655	0	0	0	0	0	0	0
WT111(DD045F3F1DEA)	3.76	13108	2022-11-24 20:07:25.382	0.016	0.271	0.979	0.183	0	0.183	14.579	-0.851	-16.65	0	0	0	0	0	0	0
WT111(DD045F3F1DEA)	3.76	13108	2022-11-24 20:07:25.382	0.016	0.271	0.979	0.183	0	0.183	14.584	-0.857	-16.644	0	0	0	0	0	0	0
WT111(DD045F3F1DEA)	3.76	13108	2022-11-24 20:07:25.382	0.016	0.249	0.984	-0.061	-0.061	0.061	14.584	-0.857	-16.639	0	0	0	0	0	0	0
WT111(DD045F3F1DEA)	3.76	13108	2022-11-24 20:07:25.382	0.016	0.249	0.984	-0.061	-0.061	0.061	14.579	-0.857	-16.639	0	0	0	0	0	0	0
WT111(DD045F3F1DEA)	3.76	13108	2022-11-24 20:07:25.382	0.016	0.249	0.984	-0.061	-0.061	0.061	14.579	-0.857	-16.633	0	0	0	0	0	0	0
WT111(DD045F3F1DEA)	3.76	13108	2022-11-24 20:07:25.382	0.016	0.249	0.984	-0.061	-0.061	0.061	14.579	-0.857	-16.628	0	0	0	0	0	0	0
WT111(DD045F3F1DEA)	3.76	13108	2022-11-24 20:07:25.382	0.015	0.271	0.993	-0.183	0.061	-0.061	14.579	-0.857	-16.622	0	0	0	0	0	0	0
WT111(DD045F3F1DEA)	3.76	13108	2022-11-24 20:07:25.476	0.015	0.271	0.993	-0.183	0.061	-0.061	14.579	-0.857	-16.622	0	0	0	0	0	0	0
WT111(DD045F3F1DEA)	3.76	13108	2022-11-24 20:07:25.476	0.015	0.271	0.993	-0.183	0.061	-0.061	14.579	-0.857	-16.617	0	0	0	0	0	0	0
WT111(DD045F3F1DEA)	3.76	13108	2022-11-24 20:07:25.476	0.015	0.271	0.993	-0.183	0.061	-0.061	14.579	-0.857	-16.611	0	0	0	0	0	0	0
WT111(DD045F3F1DEA)	3.76	13108	2022-11-24 20:07:25.476	0.017	0.241	0.978	-0.244	-0.061	0.061	14.579	-0.857	-16.606	0	0	0	0	0	0	0
WT111(DD045F3F1DEA)	3.76	13108	2022-11-24 20:07:25.476	0.017	0.241	0.978	-0.244	-0.061	0.061	14.573	-0.857	-16.606	0	0	0	0	0	0	0
WT111(DD045F3F1DEA)	3.76	13108	2022-11-24 20:07:25.476	0.017	0.241	0.978	-0.244	-0.061	0.061	14.573	-0.857	-16.6	0	0	0	0	0	0	0
WT111(DD045F3F1DEA)	3.76	13108	2022-11-24 20:07:25.476	0.017	0.241	0.978	-0.244	-0.061	0.061	14.573	-0.857	-16.595	0	0	0	0	0	0	0
WT111(DD045F3F1DEA)	3.76	13108	2022-11-24 20:07:25.476	0.015	0.258	0.981	0.549	0	0	14.573	-0.857	-16.589	0	0	0	0	0	0	0
WT111(DD045F3F1DEA)	3.76	13108	2022-11-24 20:07:25.476	0.015	0.258	0.981	0.549	0	0	14.579	-0.857	-16.589	0	0	0	0	0	0	0
WT111(DD045F3F1DEA)	3.76	13108	2022-11-24 20:07:25.476	0.015	0.258	0.981	0.549	0	0	14.579	-0.857	-16.584	0	0	0	0	0	0	0
WT111(DD045F3F1DEA)	3.76	13108	2022-11-24 20:07:25.476	0.015	0.258	0.981	0.549	0	0	14.584	-0.857	-16.578	0	0	0	0	0	0	0
WT111(DD045F3F1DEA)	3.76	13108	2022-11-24 20:07:25.476	0.014	0.264	0.987	0	0.061	0.061	14.584	-0.857	-16.578	0	0	0	0	0	0	0
WT111(DD045F3F1DEA)	3.76	13108	2022-11-24 20:07:25.476	0.014	0.264	0.987	0	0.061	0.061	14.584	-0.857	-16.573	0	0	0	0	0	0	0
WT111(DD045F3F1DEA)	3.76	13108	2022-11-24 20:07:25.476	0.014	0.264	0.987	0	0.061	0.061	14.584	-0.857	-16.567	0	0	0	0	0	0	0
WT111(DD045F3F1DEA)	3.76	13108	2022-11-24 20:07:25.476	0.014	0.264	0.987	0	0.061	0.061	14.584	-0.857	-16.562	0	0	0	0	0	0	0
WT111(DD045F3F1DEA)	3.76	13108	2022-11-24 20:07:25.476	0.017	0.256	0.986	-0.244	0	0	14.584	-0.857	-16.562	0	0	0	0	0	0	0
WT111(DD045F3F1DEA)	3.76	13108	2022-11-24 20:07:25.523	0.017	0.256	0.986	-0.244	0	0	14.584	-0.857	-16.556	0	0	0	0	0	0	0
WT111(DD045F3F1DEA)	3.76	13108	2022-11-24 20:07:25.523	0.017	0.256	0.986	-0.244	0	0	14.579	-0.857	-16.551	0	0	0	0	0	0	0
WT111(DD045F3F1DEA)	3.76	13108	2022-11-24 20:07:25.523	0.017	0.256	0.986	-0.244	0	0	14.579	-0.857	-16.545	0	0	0	0	0	0	0
WT111(DD045F3F1DEA)	3.76	13108	2022-11-24 20:07:25.523	0.013	0.247	0.98	0	0.061	-0.061	14.579	-0.857	-16.545	0	0	0	0	0	0	0
WT111(DD045F3F1DEA)	3.76	13108	2022-11-24 20:07:25.523	0.013	0.247	0.98	0	0.061	-0.061	14.579	-0.857	-16.54	0	0	0	0	0	0	0
WT111(DD045F3F1DEA)	3.76	13108	2022-11-24 20:07:25.523	0.013	0.247	0.98	0	0.061	-0.061	14.579	-0.857	-16.534	0	0	0	0	0	0	0
WT111(DD045F3F1DEA)	3.76	13108	2022-11-24 20:07:25.523	0.018	0.254	0.979	0.244	-0.061	0.061	14.579	-0.857	-16.534	0	0	0	0	0	0	0
WT111(DD045F3F1DEA)	3.76	13108	2022-11-24 20:07:25.523	0.018	0.254	0.979	0.244	-0.061	0.061	14.584	-0.857	-16.529	0	0	0	0	0	0	0
WT111(DD045F3F1DEA)	3.76	13108	2022-11-24 20:07:25.523	0.018	0.254	0.979	0.244	-0.061	0.061	14.584	-0.857	-16.523	0	0	0	0	0	0	0
WT111(DD045F3F1DEA)	3.76	13108	2022-11-24 20:07:25.523	0.018	0.254	0.979	0.244	-0.061	0.061	14.584	-0.857	-16.518	0	0	0	0	0	0	0
WT111(DD045F3F1DEA)	3.76	13108	2022-11-24 20:07:25.523	0.013	0.262	0.988	-0.183	0.061	0	14.584	-0.857	-16.518	0	0	0	0	0	0	0
WT111(DD045F3F1DEA)	3.76	13108	2022-11-24 20:07:25.523	0.013	0.262	0.988	-0.183	0.061	0	14.584	-0.857	-16.512	0	0	0	0	0	0	0
WT111(DD045F3F1DEA)	3.76	13108	2022-11-24 20:07:25.523	0.013	0.262	0.988	-0.183	0.061	0	14.584	-0.857	-16.507	0	0	0	0	0	0	0
WT111(DD045F3F1DEA)	3.76	13108	2022-11-24 20:07:25.523	0.013	0.262	0.988	-0.183	0.061	0	14.579	-0.857	-16.501	0	0	0	0	0	0	0
WT111(DD045F3F1DEA)	3.76	13108	2022-11-24 20:07:25.523	0.016	0.251	0.98	0.183	0	0	14.584	-0.857	-16.501	0	0	0	0	0	0	0
WT111(DD045F3F1DEA)	3.76	13108	2022-11-24 20:07:25.523	0.016	0.251	0.98	0.183	0	0	14.584	-0.857	-16.496	0	0	0	0	0	0	0
WT111(DD045F3F1DEA)	3.76	13108	2022-11-24 20:07:25.554	0.016	0.251	0.98	0.183	0	0	14.584	-0.857	-16.496	0	0	0	0	0	0	0
WT111(DD045F3F1DEA)	3.76	13108	2022-11-24 20:07:25.554	0.016	0.251	0.98	0.183	0	0	14.584	-0.857	-16.49	0	0	0	0	0	0	0
WT111(DD045F3F1DEA)	3.76	13108	2022-11-24 20:07:25.554	0.016	0.252	0.974	0	0	0	14.584	-0.857	-16.485	0	0	0	0	0	0	0

## Sheet: 22Hz
设备名称	电压	版本	片上时间	加速度X(g)	加速度Y(g)	加速度Z(g)	角速度X(°/s)	角速度Y(°/s)	角速度Z(°/s)	角度X(°)	角度Y(°)	角度Z(°)	磁场X	磁场Y	磁场Z	四元数0	四元数1	四元数2	四元数3	状态
WT111(DD045F3F1DEA)	3.8	13108	2022-11-24 20:01:11.227	0.02	0.257	0.982	-0.427	-0.061	0	14.398	-0.906	-4.944	0	0	0	0	0	0	0
WT111(DD045F3F1DEA)	3.8	13108	2022-11-24 20:01:11.227	0.02	0.257	0.982	-0.427	-0.061	0	14.398	-0.906	-4.982	0	0	0	0	0	0	0
WT111(DD045F3F1DEA)	3.8	13108	2022-11-24 20:01:11.227	0.02	0.257	0.982	-0.427	-0.061	0	14.398	-0.906	-5.021	0	0	0	0	0	0	0
WT111(DD045F3F1DEA)	3.8	13108	2022-11-24 20:01:11.227	0.018	0.255	0.988	0.183	0	-0.061	14.398	-0.906	-5.054	0	0	0	0	0	0	0
WT111(DD045F3F1DEA)	3.8	13108	2022-11-24 20:01:11.227	0.018	0.255	0.988	0.183	0	-0.061	14.398	-0.906	-5.092	0	0	0	0	0	0	0
WT111(DD045F3F1DEA)	3.8	13108	2022-11-24 20:01:11.227	0.018	0.255	0.988	0.183	0	-0.061	14.398	-0.906	-5.131	0	0	0	0	0	0	0
WT111(DD045F3F1DEA)	3.8	13108	2022-11-24 20:01:11.227	0.018	0.255	0.988	0.183	0	-0.061	14.403	-0.906	-5.164	0	0	0	0	0	0	0
WT111(DD045F3F1DEA)	3.8	13108	2022-11-24 20:01:11.257	0.014	0.239	0.967	-0.244	0	0.122	14.398	-0.906	-5.202	0	0	0	0	0	0	0
WT111(DD045F3F1DEA)	3.8	13108	2022-11-24 20:01:11.257	0.014	0.239	0.967	-0.244	0	0.122	14.398	-0.906	-5.235	0	0	0	0	0	0	0
WT111(DD045F3F1DEA)	3.8	13108	2022-11-24 20:01:11.257	0.014	0.239	0.967	-0.244	0	0.122	14.398	-0.912	-5.268	0	0	0	0	0	0	0
WT111(DD045F3F1DEA)	3.8	13108	2022-11-24 20:01:11.257	0.014	0.239	0.967	-0.244	0	0.122	14.398	-0.912	-5.306	0	0	0	0	0	0	0
WT111(DD045F3F1DEA)	3.8	13108	2022-11-24 20:01:11.257	0.015	0.266	0.995	0.122	0	-0.061	14.398	-0.912	-5.339	0	0	0	0	0	0	0
WT111(DD045F3F1DEA)	3.8	13108	2022-11-24 20:01:11.257	0.015	0.266	0.995	0.122	0	-0.061	14.398	-0.912	-5.378	0	0	0	0	0	0	0
WT111(DD045F3F1DEA)	3.8	13108	2022-11-24 20:01:11.257	0.015	0.266	0.995	0.122	0	-0.061	14.398	-0.912	-5.411	0	0	0	0	0	0	0
WT111(DD045F3F1DEA)	3.8	13108	2022-11-24 20:01:11.257	0.015	0.266	0.995	0.122	0	-0.061	14.398	-0.912	-5.444	0	0	0	0	0	0	0
WT111(DD045F3F1DEA)	3.8	13108	2022-11-24 20:01:11.346	0.018	0.243	0.974	-0.305	0	0	14.398	-0.912	-5.482	0	0	0	0	0	0	0
WT111(DD045F3F1DEA)	3.8	13108	2022-11-24 20:01:11.348	0.018	0.243	0.974	-0.305	0	0	14.398	-0.912	-5.515	0	0	0	0	0	0	0
WT111(DD045F3F1DEA)	3.8	13108	2022-11-24 20:01:11.348	0.018	0.243	0.974	-0.305	0	0	14.398	-0.912	-5.548	0	0	0	0	0	0	0
WT111(DD045F3F1DEA)	3.8	13108	2022-11-24 20:01:11.348	0.018	0.243	0.974	-0.305	0	0	14.392	-0.912	-5.587	0	0	0	0	0	0	0
WT111(DD045F3F1DEA)	3.8	13108	2022-11-24 20:01:11.348	0.017	0.257	0.987	0.305	0	0	14.398	-0.912	-5.62	0	0	0	0	0	0	0
WT111(DD045F3F1DEA)	3.8	13108	2022-11-24 20:01:11.348	0.017	0.257	0.987	0.305	0	0	14.398	-0.912	-5.652	0	0	0	0	0	0	0
WT111(DD045F3F1DEA)	3.8	13108	2022-11-24 20:01:11.348	0.017	0.257	0.987	0.305	0	0	14.398	-0.912	-5.691	0	0	0	0	0	0	0
WT111(DD045F3F1DEA)	3.8	13108	2022-11-24 20:01:11.348	0.019	0.251	0.981	0.183	0	0	14.398	-0.912	-5.724	0	0	0	0	0	0	0
WT111(DD045F3F1DEA)	3.8	13108	2022-11-24 20:01:11.348	0.019	0.251	0.981	0.183	0	0	14.403	-0.912	-5.757	0	0	0	0	0	0	0
WT111(DD045F3F1DEA)	3.8	13108	2022-11-24 20:01:11.348	0.019	0.251	0.981	0.183	0	0	14.403	-0.912	-5.79	0	0	0	0	0	0	0
WT111(DD045F3F1DEA)	3.8	13108	2022-11-24 20:01:11.348	0.019	0.251	0.981	0.183	0	0	14.403	-0.912	-5.823	0	0	0	0	0	0	0
WT111(DD045F3F1DEA)	3.8	13108	2022-11-24 20:01:11.348	0.016	0.274	0.987	-0.61	0.122	0	14.398	-0.912	-5.856	0	0	0	0	0	0	0
WT111(DD045F3F1DEA)	3.8	13108	2022-11-24 20:01:11.348	0.016	0.274	0.987	-0.61	0.122	0	14.398	-0.912	-5.889	0	0	0	0	0	0	0
WT111(DD045F3F1DEA)	3.8	13108	2022-11-24 20:01:11.348	0.016	0.274	0.987	-0.61	0.122	0	14.392	-0.906	-5.922	0	0	0	0	0	0	0
WT111(DD045F3F1DEA)	3.8	13108	2022-11-24 20:01:11.348	0.016	0.274	0.987	-0.61	0.122	0	14.392	-0.906	-5.955	0	0	0	0	0	0	0
WT111(DD045F3F1DEA)	3.8	13108	2022-11-24 20:01:11.348	0.018	0.238	0.99	-0.061	0	0	14.392	-0.906	-5.988	0	0	0	0	0	0	0
WT111(DD045F3F1DEA)	3.8	13108	2022-11-24 20:01:11.406	0.018	0.238	0.99	-0.061	0	0	14.392	-0.906	-6.021	0	0	0	0	0	0	0
WT111(DD045F3F1DEA)	3.8	13108	2022-11-24 20:01:11.406	0.018	0.238	0.99	-0.061	0	0	14.392	-0.912	-6.053	0	0	0	0	0	0	0
WT111(DD045F3F1DEA)	3.8	13108	2022-11-24 20:01:11.406	0.018	0.238	0.99	-0.061	0	0	14.392	-0.912	-6.086	0	0	0	0	0	0	0
WT111(DD045F3F1DEA)	3.8	13108	2022-11-24 20:01:11.406	0.012	0.257	0.975	0.854	0	0	14.398	-0.912	-6.119	0	0	0	0	0	0	0
WT111(DD045F3F1DEA)	3.8	13108	2022-11-24 20:01:11.406	0.012	0.257	0.975	0.854	0	0	14.403	-0.912	-6.152	0	0	0	0	0	0	0
WT111(DD045F3F1DEA)	3.8	13108	2022-11-24 20:01:11.406	0.012	0.257	0.975	0.854	0	0	14.403	-0.912	-6.185	0	0	0	0	0	0	0
WT111(DD045F3F1DEA)	3.8	13108	2022-11-24 20:01:11.406	0.012	0.257	0.975	0.854	0	0	14.409	-0.912	-6.218	0	0	0	0	0	0	0
WT111(DD045F3F1DEA)	3.8	13108	2022-11-24 20:01:11.406	0.021	0.261	0.99	-0.793	0.061	0	14.409	-0.912	-6.251	0	0	0	0	0	0	0
WT111(DD045F3F1DEA)	3.8	13108	2022-11-24 20:01:11.427	0.021	0.261	0.99	-0.793	0.061	0	14.403	-0.912	-6.284	0	0	0	0	0	0	0
WT111(DD045F3F1DEA)	3.8	13108	2022-11-24 20:01:11.427	0.021	0.261	0.99	-0.793	0.061	0	14.398	-0.906	-6.317	0	0	0	0	0	0	0
WT111(DD045F3F1DEA)	3.8	13108	2022-11-24 20:01:11.427	0.021	0.261	0.99	-0.793	0.061	0	14.398	-0.906	-6.35	0	0	0	0	0	0	0
WT111(DD045F3F1DEA)	3.8	13108	2022-11-24 20:01:11.427	0.017	0.238	0.967	0	0	0	14.398	-0.912	-6.383	0	0	0	0	0	0	0
WT111(DD045F3F1DEA)	3.8	13108	2022-11-24 20:01:11.427	0.017	0.238	0.967	0	0	0	14.398	-0.912	-6.411	0	0	0	0	0	0	0
WT111(DD045F3F1DEA)	3.8	13108	2022-11-24 20:01:11.427	0.017	0.238	0.967	0	0	0	14.398	-0.912	-6.443	0	0	0	0	0	0	0
WT111(DD045F3F1DEA)	3.8	13108	2022-11-24 20:01:11.427	0.017	0.238	0.967	0	0	0	14.398	-0.912	-6.476	0	0	0	0	0	0	0
WT111(DD045F3F1DEA)	3.8	13108	2022-11-24 20:01:11.427	0.016	0.26	0.991	0.366	0.061	0	14.398	-0.912	-6.509	0	0	0	0	0	0	0
WT111(DD045F3F1DEA)	3.8	13108	2022-11-24 20:01:11.495	0.016	0.26	0.991	0.366	0.061	0	14.403	-0.912	-6.537	0	0	0	0	0	0	0
WT111(DD045F3F1DEA)	3.8	13108	2022-11-24 20:01:11.495	0.016	0.26	0.991	0.366	0.061	0	14.403	-0.912	-6.57	0	0	0	0	0	0	0
WT111(DD045F3F1DEA)	3.8	13108	2022-11-24 20:01:11.495	0.016	0.26	0.991	0.366	0.061	0	14.403	-0.912	-6.603	0	0	0	0	0	0	0
WT111(DD045F3F1DEA)	3.8	13108	2022-11-24 20:01:11.495	0.016	0.261	0.989	-0.244	0	0	14.403	-0.912	-6.63	0	0	0	0	0	0	0
WT111(DD045F3F1DEA)	3.8	13108	2022-11-24 20:01:11.495	0.016	0.261	0.989	-0.244	0	0	14.403	-0.912	-6.663	0	0	0	0	0	0	0
WT111(DD045F3F1DEA)	3.8	13108	2022-11-24 20:01:11.495	0.016	0.261	0.989	-0.244	0	0	14.403	-0.912	-6.696	0	0	0	0	0	0	0
WT111(DD045F3F1DEA)	3.8	13108	2022-11-24 20:01:11.495	0.016	0.261	0.989	-0.244	0	0	14.403	-0.912	-6.724	0	0	0	0	0	0	0
WT111(DD045F3F1DEA)	3.8	13108	2022-11-24 20:01:11.495	0.019	0.259	0.988	-0.549	0.061	0	14.398	-0.912	-6.757	0	0	0	0	0	0	0
WT111(DD045F3F1DEA)	3.8	13108	2022-11-24 20:01:11.528	0.019	0.259	0.988	-0.549	0.061	0	14.398	-0.912	-6.79	0	0	0	0	0	0	0
WT111(DD045F3F1DEA)	3.8	13108	2022-11-24 20:01:11.530	0.019	0.259	0.988	-0.549	0.061	0	14.392	-0.912	-6.817	0	0	0	0	0	0	0
WT111(DD045F3F1DEA)	3.8	13108	2022-11-24 20:01:11.530	0.019	0.259	0.988	-0.549	0.061	0	14.392	-0.912	-6.85	0	0	0	0	0	0	0
WT111(DD045F3F1DEA)	3.8	13108	2022-11-24 20:01:11.530	0.015	0.232	0.971	-0.183	0	0	14.392	-0.912	-6.877	0	0	0	0	0	0	0
WT111(DD045F3F1DEA)	3.8	13108	2022-11-24 20:01:11.530	0.015	0.232	0.971	-0.183	0	0	14.392	-0.912	-6.91	0	0	0	0	0	0	0
WT111(DD045F3F1DEA)	3.8	13108	2022-11-24 20:01:11.530	0.015	0.232	0.971	-0.183	0	0	14.392	-0.912	-6.943	0	0	0	0	0	0	0
WT111(DD045F3F1DEA)	3.8	13108	2022-11-24 20:01:11.530	0.015	0.232	0.971	-0.183	0	0	14.387	-0.912	-6.971	0	0	0	0	0	0	0
WT111(DD045F3F1DEA)	3.8	13108	2022-11-24 20:01:11.530	0.014	0.268	0.99	0.366	0	0	14.392	-0.912	-7.004	0	0	0	0	0	0	0
WT111(DD045F3F1DEA)	3.8	13108	2022-11-24 20:01:11.557	0.014	0.268	0.99	0.366	0	0	14.392	-0.912	-7.031	0	0	0	0	0	0	0
WT111(DD045F3F1DEA)	3.8	13108	2022-11-24 20:01:11.557	0.014	0.268	0.99	0.366	0	0	14.392	-0.912	-7.064	0	0	0	0	0	0	0
WT111(DD045F3F1DEA)	3.8	13108	2022-11-24 20:01:11.557	0.014	0.268	0.99	0.366	0	0	14.398	-0.912	-7.092	0	0	0	0	0	0	0
WT111(DD045F3F1DEA)	3.8	13108	2022-11-24 20:01:11.557	0.021	0.257	0.98	-0.671	0	0	14.392	-0.912	-7.125	0	0	0	0	0	0	0
WT111(DD045F3F1DEA)	3.8	13108	2022-11-24 20:01:11.557	0.021	0.257	0.98	-0.671	0	0	14.392	-0.912	-7.152	0	0	0	0	0	0	0
WT111(DD045F3F1DEA)	3.8	13108	2022-11-24 20:01:11.557	0.021	0.257	0.98	-0.671	0	0	14.387	-0.912	-7.185	0	0	0	0	0	0	0
WT111(DD045F3F1DEA)	3.8	13108	2022-11-24 20:01:11.557	0.021	0.257	0.98	-0.671	0	0	14.387	-0.912	-7.213	0	0	0	0	0	0	0
WT111(DD045F3F1DEA)	3.8	13108	2022-11-24 20:01:11.557	0.015	0.241	0.977	-0.366	0.122	0	14.381	-0.912	-7.24	0	0	0	0	0	0	0
WT111(DD045F3F1DEA)	3.8	13108	2022-11-24 20:01:11.587	0.015	0.241	0.977	-0.366	0.122	0	14.381	-0.912	-7.273	0	0	0	0	0	0	0
WT111(DD045F3F1DEA)	3.8	13108	2022-11-24 20:01:11.587	0.015	0.241	0.977	-0.366	0.122	0	14.381	-0.906	-7.3	0	0	0	0	0	0	0
WT111(DD045F3F1DEA)	3.8	13108	2022-11-24 20:01:11.587	0.015	0.241	0.977	-0.366	0.122	0	14.381	-0.906	-7.328	0	0	0	0	0	0	0
WT111(DD045F3F1DEA)	3.8	13108	2022-11-24 20:01:11.587	0.012	0.238	0.965	-0.122	0	0	14.376	-0.906	-7.355	0	0	0	0	0	0	0
WT111(DD045F3F1DEA)	3.8	13108	2022-11-24 20:01:11.587	0.012	0.238	0.965	-0.122	0	0	14.376	-0.906	-7.388	0	0	0	0	0	0	0
WT111(DD045F3F1DEA)	3.8	13108	2022-11-24 20:01:11.587	0.012	0.238	0.965	-0.122	0	0	14.376	-0.906	-7.416	0	0	0	0	0	0	0
WT111(DD045F3F1DEA)	3.8	13108	2022-11-24 20:01:11.587	0.012	0.238	0.965	-0.122	0	0	14.376	-0.906	-7.443	0	0	0	0	0	0	0
WT111(DD045F3F1DEA)	3.8	13108	2022-11-24 20:01:11.587	0.019	0.285	1.021	1.221	0	0	14.381	-0.906	-7.476	0	0	0	0	0	0	0
WT111(DD045F3F1DEA)	3.8	13108	2022-11-24 20:01:11.647	0.019	0.285	1.021	1.221	0	0	14.387	-0.906	-7.504	0	0	0	0	0	0	0
WT111(DD045F3F1DEA)	3.8	13108	2022-11-24 20:01:11.649	0.019	0.285	1.021	1.221	0	0	14.392	-0.906	-7.531	0	0	0	0	0	0	0
WT111(DD045F3F1DEA)	3.8	13108	2022-11-24 20:01:11.649	0.019	0.285	1.021	1.221	0	0	14.403	-0.906	-7.559	0	0	0	0	0	0	0
WT111(DD045F3F1DEA)	3.8	13108	2022-11-24 20:01:11.649	0.019	0.265	0.981	-0.854	0	0	14.398	-0.906	-7.586	0	0	0	0	0	0	0
WT111(DD045F3F1DEA)	3.8	13108	2022-11-24 20:01:11.649	0.019	0.265	0.981	-0.854	0	0	14.392	-0.906	-7.614	0	0	0	0	0	0	0
WT111(DD045F3F1DEA)	3.8	13108	2022-11-24 20:01:11.649	0.019	0.265	0.981	-0.854	0	0	14.392	-0.906	-7.641	0	0	0	0	0	0	0
WT111(DD045F3F1DEA)	3.8	13108	2022-11-24 20:01:11.649	0.019	0.265	0.981	-0.854	0	0	14.387	-0.906	-7.668	0	0	0	0	0	0	0
WT111(DD045F3F1DEA)	3.8	13108	2022-11-24 20:01:11.649	0.014	0.224	0.971	-0.122	0.061	0	14.387	-0.906	-7.696	0	0	0	0	0	0	0
WT111(DD045F3F1DEA)	3.8	13108	2022-11-24 20:01:11.706	0.014	0.224	0.971	-0.122	0.061	0	14.387	-0.906	-7.723	0	0	0	0	0	0	0
WT111(DD045F3F1DEA)	3.8	13108	2022-11-24 20:01:11.706	0.014	0.224	0.971	-0.122	0.061	0	14.387	-0.906	-7.751	0	0	0	0	0	0	0
WT111(DD045F3F1DEA)	3.8	13108	2022-11-24 20:01:11.706	0.014	0.224	0.971	-0.122	0.061	0	14.387	-0.906	-7.778	0	0	0	0	0	0	0
WT111(DD045F3F1DEA)	3.8	13108	2022-11-24 20:01:11.706	0.015	0.259	0.984	0.366	0	0	14.387	-0.906	-7.806	0	0	0	0	0	0	0
WT111(DD045F3F1DEA)	3.8	13108	2022-11-24 20:01:11.706	0.015	0.259	0.984	0.366	0	0	14.387	-0.906	-7.833	0	0	0	0	0	0	0
WT111(DD045F3F1DEA)	3.8	13108	2022-11-24 20:01:11.706	0.015	0.259	0.984	0.366	0	0	14.392	-0.906	-7.861	0	0	0	0	0	0	0
WT111(DD045F3F1DEA)	3.8	13108	2022-11-24 20:01:11.706	0.015	0.259	0.984	0.366	0	0	14.392	-0.906	-7.883	0	0	0	0	0	0	0
WT111(DD045F3F1DEA)	3.8	13108	2022-11-24 20:01:11.706	0.041	0.012	0.706	8.118	-2.686	0	14.431	-0.923	-7.916	0	0	0	0	0	0	0
WT111(DD045F3F1DEA)	3.8	13108	2022-11-24 20:01:11.737	0.041	0.012	0.706	8.118	-2.686	0	14.469	-0.934	-7.943	0	0	0	0	0	0	0
WT111(DD045F3F1DEA)	3.8	13108	2022-11-24 20:01:11.737	0.041	0.012	0.706	8.118	-2.686	0	14.507	-0.95	-7.976	0	0	0	0	0	0	0
WT111(DD045F3F1DEA)	3.8	13108	2022-11-24 20:01:11.737	0.041	0.012	0.706	8.118	-2.686	0	14.54	-0.961	-8.009	0	0	0	0	0	0	0
WT111(DD045F3F1DEA)	3.8	13108	2022-11-24 20:01:11.737	-0.004	0.582	1.364	-6.958	-1.038	1.587	14.502	-0.967	-8.026	0	0	0	0	0	0	0
WT111(DD045F3F1DEA)	3.8	13108	2022-11-24 20:01:11.737	-0.009	1.164	2.729	-6.897	-1.038	1.587	14.469	-0.978	-8.047	0	0	0	0	0	0	0
WT111(DD045F3F1DEA)	3.8	13108	2022-11-24 20:01:11.737	-0.018	2.327	5.458	-6.897	-1.038	1.587	14.442	-0.983	-8.064	0	0	0	0	0	0	0
WT111(DD045F3F1DEA)	3.8	13108	2022-11-24 20:01:11.737	-0.036	4.654	10.915	-6.897	-1.038	1.587	14.42	-0.989	-8.08	0	0	0	0	0	0	0
WT111(DD045F3F1DEA)	3.8	13108	2022-11-24 20:01:11.737	0.018	0.229	0.963	3.54	1.404	-1.404	14.447	-0.978	-8.108	0	0	0	0	0	0	0
WT111(DD045F3F1DEA)	3.8	13108	2022-11-24 20:01:11.767	0.018	0.229	0.963	3.54	1.404	-1.404	14.48	-0.967	-8.135	0	0	0	0	0	0	0
WT111(DD045F3F1DEA)	3.8	13108	2022-11-24 20:01:11.767	0.018	0.229	0.963	3.54	1.404	-1.404	14.507	-0.961	-8.163	0	0	0	0	0	0	0
WT111(DD045F3F1DEA)	3.8	13108	2022-11-24 20:01:11.767	0.018	0.229	0.963	3.54	1.404	-1.404	14.535	-0.95	-8.19	0	0	0	0	0	0	0
WT111(DD045F3F1DEA)	3.8	13108	2022-11-24 20:01:11.767	0.027	0.221	0.945	-3.296	0.122	0	14.529	-0.95	-8.212	0	0	0	0	0	0	0
WT111(DD045F3F1DEA)	3.8	13108	2022-11-24 20:01:11.767	0.027	0.221	0.945	-3.296	0.122	0	14.524	-0.95	-8.234	0	0	0	0	0	0	0
WT111(DD045F3F1DEA)	3.8	13108	2022-11-24 20:01:11.767	0.027	0.221	0.945	-3.296	0.122	0	14.518	-0.945	-8.256	0	0	0	0	0	0	0
WT111(DD045F3F1DEA)	3.8	13108	2022-11-24 20:01:11.767	0.027	0.221	0.945	-3.296	0.122	0	14.507	-0.945	-8.278	0	0	0	0	0	0	0
WT111(DD045F3F1DEA)	3.8	13108	2022-11-24 20:01:11.767	0.012	0.2	0.932	0	-0.183	0.183	14.518	-0.945	-8.295	0	0	0	0	0	0	0
WT111(DD045F3F1DEA)	3.8	13108	2022-11-24 20:01:11.827	0.012	0.2	0.932	0	-0.183	0.183	14.524	-0.95	-8.317	0	0	0	0	0	0	0
WT111(DD045F3F1DEA)	3.8	13108	2022-11-24 20:01:11.829	0.012	0.2	0.932	0	-0.183	0.183	14.535	-0.95	-8.339	0	0	0	0	0	0	0
WT111(DD045F3F1DEA)	3.8	13108	2022-11-24 20:01:11.829	0.012	0.2	0.932	0	-0.183	0.183	14.54	-0.95	-8.361	0	0	0	0	0	0	0
WT111(DD045F3F1DEA)	3.8	13108	2022-11-24 20:01:11.829	0.019	0.288	1.017	1.099	0.305	-0.427	14.551	-0.945	-8.388	0	0	0	0	0	0	0
WT111(DD045F3F1DEA)	3.8	13108	2022-11-24 20:01:11.829	0.019	0.288	1.017	1.099	0.305	-0.427	14.568	-0.945	-8.41	0	0	0	0	0	0	0
WT111(DD045F3F1DEA)	3.8	13108	2022-11-24 20:01:11.829	0.019	0.288	1.017	1.099	0.305	-0.427	14.579	-0.939	-8.438	0	0	0	0	0	0	0
WT111(DD045F3F1DEA)	3.8	13108	2022-11-24 20:01:11.829	0.019	0.288	1.017	1.099	0.305	-0.427	14.59	-0.939	-8.459	0	0	0	0	0	0	0
WT111(DD045F3F1DEA)	3.8	13108	2022-11-24 20:01:11.829	0.018	0.284	1	0.183	-0.061	0.183	14.595	-0.939	-8.481	0	0	0	0	0	0	0
WT111(DD045F3F1DEA)	3.8	13108	2022-11-24 20:01:11.829	0.018	0.284	1	0.183	-0.061	0.183	14.606	-0.939	-8.503	0	0	0	0	0	0	0
WT111(DD045F3F1DEA)	3.8	13108	2022-11-24 20:01:11.829	0.018	0.284	1	0.183	-0.061	0.183	14.612	-0.939	-8.525	0	0	0	0	0	0	0
WT111(DD045F3F1DEA)	3.8	13108	2022-11-24 20:01:11.829	0.018	0.284	1	0.183	-0.061	0.183	14.617	-0.939	-8.542	0	0	0	0	0	0	0
WT111(DD045F3F1DEA)	3.8	13108	2022-11-24 20:01:11.829	0.017	0.246	0.97	-0.793	0	0	14.617	-0.939	-8.564	0	0	0	0	0	0	0
WT111(DD045F3F1DEA)	3.8	13108	2022-11-24 20:01:11.829	0.017	0.246	0.97	-0.793	0	0	14.623	-0.939	-8.586	0	0	0	0	0	0	0
WT111(DD045F3F1DEA)	3.8	13108	2022-11-24 20:01:11.829	0.017	0.246	0.97	-0.793	0	0	14.623	-0.939	-8.608	0	0	0	0	0	0	0
WT111(DD045F3F1DEA)	3.8	13108	2022-11-24 20:01:11.829	0.017	0.212	0.963	-0.183	0.122	-0.183	14.628	-0.939	-8.635	0	0	0	0	0	0	0
WT111(DD045F3F1DEA)	3.8	13108	2022-11-24 20:01:11.829	0.017	0.212	0.963	-0.183	0.122	-0.183	14.628	-0.939	-8.657	0	0	0	0	0	0	0
WT111(DD045F3F1DEA)	3.8	13108	2022-11-24 20:01:11.887	0.017	0.212	0.963	-0.183	0.122	-0.183	14.634	-0.934	-8.679	0	0	0	0	0	0	0
WT111(DD045F3F1DEA)	3.8	13108	2022-11-24 20:01:11.887	0.017	0.212	0.963	-0.183	0.122	-0.183	14.634	-0.934	-8.701	0	0	0	0	0	0	0
WT111(DD045F3F1DEA)	3.8	13108	2022-11-24 20:01:11.887	0.018	0.289	1	1.038	-0.061	0	14.645	-0.934	-8.723	0	0	0	0	0	0	0
WT111(DD045F3F1DEA)	3.8	13108	2022-11-24 20:01:11.887	0.018	0.289	1	1.038	-0.061	0	14.65	-0.934	-8.745	0	0	0	0	0	0	0
WT111(DD045F3F1DEA)	3.8	13108	2022-11-24 20:01:11.887	0.018	0.289	1	1.038	-0.061	0	14.661	-0.934	-8.767	0	0	0	0	0	0	0
WT111(DD045F3F1DEA)	3.8	13108	2022-11-24 20:01:11.887	0.018	0.289	1	1.038	-0.061	0	14.667	-0.934	-8.789	0	0	0	0	0	0	0
WT111(DD045F3F1DEA)	3.8	13108	2022-11-24 20:01:11.887	0.019	0.276	0.998	-0.854	0.183	-0.122	14.667	-0.934	-8.811	0	0	0	0	0	0	0
WT111(DD045F3F1DEA)	3.8	13108	2022-11-24 20:01:11.887	0.019	0.276	0.998	-0.854	0.183	-0.122	14.667	-0.934	-8.833	0	0	0	0	0	0	0
WT111(DD045F3F1DEA)	3.8	13108	2022-11-24 20:01:11.918	0.019	0.276	0.998	-0.854	0.183	-0.122	14.667	-0.934	-8.855	0	0	0	0	0	0	0
WT111(DD045F3F1DEA)	3.8	13108	2022-11-24 20:01:11.918	0.019	0.276	0.998	-0.854	0.183	-0.122	14.667	-0.934	-8.877	0	0	0	0	0	0	0
WT111(DD045F3F1DEA)	3.8	13108	2022-11-24 20:01:11.918	0.019	0.228	0.961	-0.366	0	0	14.667	-0.928	-8.899	0	0	0	0	0	0	0
WT111(DD045F3F1DEA)	3.8	13108	2022-11-24 20:01:11.918	0.019	0.228	0.961	-0.366	0	0	14.667	-0.928	-8.921	0	0	0	0	0	0	0
WT111(DD045F3F1DEA)	3.8	13108	2022-11-24 20:01:11.918	0.019	0.228	0.961	-0.366	0	0	14.667	-0.934	-8.943	0	0	0	0	0	0	0
WT111(DD045F3F1DEA)	3.8	13108	2022-11-24 20:01:11.918	0.019	0.228	0.961	-0.366	0	0	14.667	-0.934	-8.965	0	0	0	0	0	0	0
WT111(DD045F3F1DEA)	3.8	13108	2022-11-24 20:01:11.918	0.014	0.259	1	0.305	0.244	-0.122	14.672	-0.928	-8.987	0	0	0	0	0	0	0
WT111(DD045F3F1DEA)	3.8	13108	2022-11-24 20:01:11.918	0.014	0.259	1	0.305	0.244	-0.122	14.672	-0.928	-9.009	0	0	0	0	0	0	0
WT111(DD045F3F1DEA)	3.8	13108	2022-11-24 20:01:11.948	0.014	0.259	1	0.305	0.244	-0.122	14.678	-0.928	-9.031	0	0	0	0	0	0	0
WT111(DD045F3F1DEA)	3.8	13108	2022-11-24 20:01:11.948	0.014	0.259	1	0.305	0.244	-0.122	14.678	-0.928	-9.053	0	0	0	0	0	0	0
WT111(DD045F3F1DEA)	3.8	13108	2022-11-24 20:01:11.948	0.014	0.264	0.983	-0.488	0	0	14.678	-0.928	-9.069	0	0	0	0	0	0	0
WT111(DD045F3F1DEA)	3.8	13108	2022-11-24 20:01:11.948	0.014	0.264	0.983	-0.488	0	0	14.678	-0.923	-9.091	0	0	0	0	0	0	0
WT111(DD045F3F1DEA)	3.8	13108	2022-11-24 20:01:11.948	0.014	0.264	0.983	-0.488	0	0	14.678	-0.923	-9.113	0	0	0	0	0	0	0
WT111(DD045F3F1DEA)	3.8	13108	2022-11-24 20:01:11.948	0.014	0.264	0.983	-0.488	0	0	14.678	-0.923	-9.135	0	0	0	0	0	0	0
WT111(DD045F3F1DEA)	3.8	13108	2022-11-24 20:01:11.948	0.016	0.215	0.945	0.732	-0.244	0.183	14.683	-0.928	-9.157	0	0	0	0	0	0	0
WT111(DD045F3F1DEA)	3.8	13108	2022-11-24 20:01:11.948	0.016	0.215	0.945	0.732	-0.244	0.183	14.683	-0.928	-9.179	0	0	0	0	0	0	0
WT111(DD045F3F1DEA)	3.8	13108	2022-11-24 20:01:11.998	0.016	0.215	0.945	0.732	-0.244	0.183	14.689	-0.928	-9.196	0	0	0	0	0	0	0
WT111(DD045F3F1DEA)	3.8	13108	2022-11-24 20:01:12.010	0.016	0.215	0.945	0.732	-0.244	0.183	14.694	-0.928	-9.218	0	0	0	0	0	0	0
WT111(DD045F3F1DEA)	3.8	13108	2022-11-24 20:01:12.010	0.022	0.267	0.992	0.916	0.061	-0.122	14.7	-0.928	-9.24	0	0	0	0	0	0	0
WT111(DD045F3F1DEA)	3.8	13108	2022-11-24 20:01:12.010	0.022	0.267	0.992	0.916	0.061	-0.122	14.705	-0.928	-9.261	0	0	0	0	0	0	0
WT111(DD045F3F1DEA)	3.8	13108	2022-11-24 20:01:12.010	0.022	0.267	0.992	0.916	0.061	-0.122	14.711	-0.928	-9.283	0	0	0	0	0	0	0
WT111(DD045F3F1DEA)	3.8	13108	2022-11-24 20:01:12.010	0.022	0.267	0.992	0.916	0.061	-0.122	14.711	-0.928	-9.305	0	0	0	0	0	0	0
WT111(DD045F3F1DEA)	3.8	13108	2022-11-24 20:01:12.010	0.018	0.279	0.995	-0.488	0.061	0	14.711	-0.928	-9.322	0	0	0	0	0	0	0
WT111(DD045F3F1DEA)	3.8	13108	2022-11-24 20:01:12.010	0.018	0.279	0.995	-0.488	0.061	0	14.711	-0.928	-9.344	0	0	0	0	0	0	0
WT111(DD045F3F1DEA)	3.8	13108	2022-11-24 20:01:12.066	0.018	0.279	0.995	-0.488	0.061	0	14.705	-0.928	-9.366	0	0	0	0	0	0	0
WT111(DD045F3F1DEA)	3.8	13108	2022-11-24 20:01:12.066	0.018	0.279	0.995	-0.488	0.061	0	14.705	-0.928	-9.382	0	0	0	0	0	0	0
WT111(DD045F3F1DEA)	3.8	13108	2022-11-24 20:01:12.066	0.019	0.248	0.993	0	0.183	-0.244	14.705	-0.928	-9.404	0	0	0	0	0	0	0
WT111(DD045F3F1DEA)	3.8	13108	2022-11-24 20:01:12.066	0.019	0.248	0.993	0	0.183	-0.244	14.705	-0.923	-9.426	0	0	0	0	0	0	0
WT111(DD045F3F1DEA)	3.8	13108	2022-11-24 20:01:12.066	0.019	0.248	0.993	0	0.183	-0.244	14.705	-0.923	-9.448	0	0	0	0	0	0	0
WT111(DD045F3F1DEA)	3.8	13108	2022-11-24 20:01:12.066	0.019	0.248	0.993	0	0.183	-0.244	14.711	-0.923	-9.47	0	0	0	0	0	0	0
WT111(DD045F3F1DEA)	3.8	13108	2022-11-24 20:01:12.066	0.017	0.258	0.986	-0.122	-0.122	0.061	14.705	-0.923	-9.487	0	0	0	0	0	0	0
WT111(DD045F3F1DEA)	3.8	13108	2022-11-24 20:01:12.066	0.017	0.258	0.986	-0.122	-0.122	0.061	14.705	-0.923	-9.509	0	0	0	0	0	0	0
WT111(DD045F3F1DEA)	3.8	13108	2022-11-24 20:01:12.087	0.017	0.258	0.986	-0.122	-0.122	0.061	14.705	-0.928	-9.525	0	0	0	0	0	0	0
WT111(DD045F3F1DEA)	3.8	13108	2022-11-24 20:01:12.087	0.017	0.258	0.986	-0.122	-0.122	0.061	14.705	-0.928	-9.547	0	0	0	0	0	0	0
WT111(DD045F3F1DEA)	3.8	13108	2022-11-24 20:01:12.087	0.016	0.239	0.969	0.793	0.061	0	14.711	-0.928	-9.564	0	0	0	0	0	0	0
WT111(DD045F3F1DEA)	3.8	13108	2022-11-24 20:01:12.087	0.016	0.239	0.969	0.793	0.061	0	14.716	-0.928	-9.586	0	0	0	0	0	0	0
WT111(DD045F3F1DEA)	3.8	13108	2022-11-24 20:01:12.087	0.016	0.239	0.969	0.793	0.061	0	14.716	-0.928	-9.608	0	0	0	0	0	0	0
WT111(DD045F3F1DEA)	3.8	13108	2022-11-24 20:01:12.087	0.016	0.239	0.969	0.793	0.061	0	14.722	-0.928	-9.624	0	0	0	0	0	0	0
WT111(DD045F3F1DEA)	3.8	13108	2022-11-24 20:01:12.087	0.018	0.277	0.99	-0.183	0	0	14.722	-0.928	-9.646	0	0	0	0	0	0	0
WT111(DD045F3F1DEA)	3.8	13108	2022-11-24 20:01:12.087	0.018	0.277	0.99	-0.183	0	0	14.722	-0.928	-9.662	0	0	0	0	0	0	0
WT111(DD045F3F1DEA)	3.8	13108	2022-11-24 20:01:12.128	0.018	0.277	0.99	-0.183	0	0	14.722	-0.928	-9.684	0	0	0	0	0	0	0
WT111(DD045F3F1DEA)	3.8	13108	2022-11-24 20:01:12.128	0.018	0.277	0.99	-0.183	0	0	14.716	-0.928	-9.701	0	0	0	0	0	0	0
WT111(DD045F3F1DEA)	3.8	13108	2022-11-24 20:01:12.128	0.02	0.255	0.993	-0.183	-0.061	0.122	14.716	-0.928	-9.717	0	0	0	0	0	0	0
WT111(DD045F3F1DEA)	3.8	13108	2022-11-24 20:01:12.128	0.02	0.255	0.993	-0.183	-0.061	0.122	14.716	-0.928	-9.739	0	0	0	0	0	0	0
WT111(DD045F3F1DEA)	3.8	13108	2022-11-24 20:01:12.128	0.02	0.255	0.993	-0.183	-0.061	0.122	14.716	-0.928	-9.756	0	0	0	0	0	0	0
WT111(DD045F3F1DEA)	3.8	13108	2022-11-24 20:01:12.128	0.02	0.255	0.993	-0.183	-0.061	0.122	14.716	-0.928	-9.772	0	0	0	0	0	0	0
WT111(DD045F3F1DEA)	3.8	13108	2022-11-24 20:01:12.128	0.014	0.234	0.96	0.061	0.122	-0.061	14.716	-0.928	-9.794	0	0	0	0	0	0	0
WT111(DD045F3F1DEA)	3.8	13108	2022-11-24 20:01:12.128	0.014	0.234	0.96	0.061	0.122	-0.061	14.716	-0.928	-9.811	0	0	0	0	0	0	0
WT111(DD045F3F1DEA)	3.8	13108	2022-11-24 20:01:12.158	0.014	0.234	0.96	0.061	0.122	-0.061	14.716	-0.928	-9.833	0	0	0	0	0	0	0
WT111(DD045F3F1DEA)	3.8	13108	2022-11-24 20:01:12.158	0.014	0.234	0.96	0.061	0.122	-0.061	14.716	-0.928	-9.849	0	0	0	0	0	0	0
WT111(DD045F3F1DEA)	3.8	13108	2022-11-24 20:01:12.158	0.018	0.269	0.988	0.366	0	-0.061	14.716	-0.928	-9.871	0	0	0	0	0	0	0
WT111(DD045F3F1DEA)	3.8	13108	2022-11-24 20:01:12.158	0.018	0.269	0.988	0.366	0	-0.061	14.716	-0.928	-9.888	0	0	0	0	0	0	0
WT111(DD045F3F1DEA)	3.8	13108	2022-11-24 20:01:12.158	0.018	0.269	0.988	0.366	0	-0.061	14.722	-0.928	-9.904	0	0	0	0	0	0	0
WT111(DD045F3F1DEA)	3.8	13108	2022-11-24 20:01:12.158	0.018	0.269	0.988	0.366	0	-0.061	14.722	-0.928	-9.926	0	0	0	0	0	0	0
WT111(DD045F3F1DEA)	3.8	13108	2022-11-24 20:01:12.158	0.02	0.258	0.99	-0.427	0	0.061	14.722	-0.928	-9.943	0	0	0	0	0	0	0
WT111(DD045F3F1DEA)	3.8	13108	2022-11-24 20:01:12.158	0.02	0.258	0.99	-0.427	0	0.061	14.716	-0.928	-9.959	0	0	0	0	0	0	0
WT111(DD045F3F1DEA)	3.8	13108	2022-11-24 20:01:12.188	0.02	0.258	0.99	-0.427	0	0.061	14.716	-0.928	-9.976	0	0	0	0	0	0	0
WT111(DD045F3F1DEA)	3.8	13108	2022-11-24 20:01:12.189	0.02	0.258	0.99	-0.427	0	0.061	14.711	-0.928	-9.992	0	0	0	0	0	0	0
WT111(DD045F3F1DEA)	3.8	13108	2022-11-24 20:01:12.189	0.015	0.252	0.981	0.488	0	-0.122	14.716	-0.928	-10.014	0	0	0	0	0	0	0
WT111(DD045F3F1DEA)	3.8	13108	2022-11-24 20:01:12.189	0.015	0.252	0.981	0.488	0	-0.122	14.716	-0.928	-10.031	0	0	0	0	0	0	0
WT111(DD045F3F1DEA)	3.8	13108	2022-11-24 20:01:12.189	0.015	0.252	0.981	0.488	0	-0.122	14.722	-0.928	-10.047	0	0	0	0	0	0	0
WT111(DD045F3F1DEA)	3.8	13108	2022-11-24 20:01:12.189	0.015	0.252	0.981	0.488	0	-0.122	14.722	-0.928	-10.063	0	0	0	0	0	0	0
WT111(DD045F3F1DEA)	3.8	13108	2022-11-24 20:01:12.189	0.016	0.253	0.983	-0.061	0	0	14.722	-0.928	-10.08	0	0	0	0	0	0	0
WT111(DD045F3F1DEA)	3.8	13108	2022-11-24 20:01:12.189	0.016	0.253	0.983	-0.061	0	0	14.722	-0.928	-10.102	0	0	0	0	0	0	0
WT111(DD045F3F1DEA)	3.8	13108	2022-11-24 20:01:12.277	0.016	0.253	0.983	-0.061	0	0	14.722	-0.928	-10.118	0	0	0	0	0	0	0
WT111(DD045F3F1DEA)	3.8	13108	2022-11-24 20:01:12.279	0.016	0.253	0.983	-0.061	0	0	14.716	-0.928	-10.135	0	0	0	0	0	0	0
