# Supplementary material for: Dynamic characteristics of scraper conveyor chain drive system under the impact condition of lump coal
Source: PLoS One. 2024 Mar 1;19(3):e0299044. doi: 10.1371/journal.pone.0299044 (PMC10906879; doi:10.1371/journal.pone.0299044)
Supplement: S1 File — (ZIP) [file pone.0299044.s001.zip › 5kg 1m variable speed(4Hz-22Hz 10times)/No. 2.xlsx]

## Sheet: 4Hz
设备名称	电压	版本	片上时间	加速度X(g)	加速度Y(g)	加速度Z(g)	角速度X(°/s)	角速度Y(°/s)	角速度Z(°/s)	角度X(°)	角度Y(°)	角度Z(°)	磁场X	磁场Y	磁场Z	四元数0	四元数1	四元数2	四元数3	状态
WT222(CAA14FCCF874)	3.76	13105	2022-11-25 09:24:19.567	-0.027	-0.117	1.033	-0.122	1.038	0	-3.461	1.769	77.75	0	0	0	0	0	0	0
WT222(CAA14FCCF874)	3.76	13105	2022-11-25 09:24:19.567	-0.027	-0.117	1.033	-0.122	1.038	0	-3.461	1.774	77.761	0	0	0	0	0	0	0
WT222(CAA14FCCF874)	3.76	13105	2022-11-25 09:24:19.567	-0.034	-0.058	1	4.089	-0.854	0.061	-3.444	1.769	77.778	0	0	0	0	0	0	0
WT222(CAA14FCCF874)	3.76	13105	2022-11-25 09:24:19.567	-0.034	-0.058	1	4.089	-0.854	0.061	-3.422	1.763	77.789	0	0	0	0	0	0	0
WT222(CAA14FCCF874)	3.76	13105	2022-11-25 09:24:19.567	-0.034	-0.058	1	4.089	-0.854	0.061	-3.406	1.758	77.805	0	0	0	0	0	0	0
WT222(CAA14FCCF874)	3.76	13105	2022-11-25 09:24:19.567	-0.034	-0.058	1	4.089	-0.854	0.061	-3.384	1.752	77.816	0	0	0	0	0	0	0
WT222(CAA14FCCF874)	3.76	13105	2022-11-25 09:24:19.567	-0.013	-0.054	0.998	3.052	0.488	0.061	-3.373	1.758	77.833	0	0	0	0	0	0	0
WT222(CAA14FCCF874)	3.76	13105	2022-11-25 09:24:19.629	-0.013	-0.054	0.998	3.052	0.488	0.061	-3.356	1.758	77.844	0	0	0	0	0	0	0
WT222(CAA14FCCF874)	3.76	13105	2022-11-25 09:24:19.629	-0.013	-0.054	0.998	3.052	0.488	0.061	-3.34	1.763	77.855	0	0	0	0	0	0	0
WT222(CAA14FCCF874)	3.76	13105	2022-11-25 09:24:19.629	-0.013	-0.054	0.998	3.052	0.488	0.061	-3.329	1.763	77.866	0	0	0	0	0	0	0
WT222(CAA14FCCF874)	3.76	13105	2022-11-25 09:24:19.629	-0.055	-0.047	0.997	2.808	-0.183	0.122	-3.312	1.763	77.882	0	0	0	0	0	0	0
WT222(CAA14FCCF874)	3.76	13105	2022-11-25 09:24:19.629	-0.055	-0.047	0.997	2.808	-0.183	0.122	-3.301	1.758	77.893	0	0	0	0	0	0	0
WT222(CAA14FCCF874)	3.76	13105	2022-11-25 09:24:19.629	-0.055	-0.047	0.997	2.808	-0.183	0.122	-3.285	1.758	77.904	0	0	0	0	0	0	0
WT222(CAA14FCCF874)	3.76	13105	2022-11-25 09:24:19.629	-0.055	-0.047	0.997	2.808	-0.183	0.122	-3.274	1.758	77.915	0	0	0	0	0	0	0
WT222(CAA14FCCF874)	3.76	13105	2022-11-25 09:24:19.629	-0.02	-0.047	0.995	1.587	0	-0.122	-3.268	1.758	77.926	0	0	0	0	0	0	0
WT222(CAA14FCCF874)	3.76	13105	2022-11-25 09:24:19.676	-0.02	-0.047	0.995	1.587	0	-0.122	-3.257	1.758	77.937	0	0	0	0	0	0	0
WT222(CAA14FCCF874)	3.76	13105	2022-11-25 09:24:19.692	-0.02	-0.047	0.995	1.587	0	-0.122	-3.252	1.758	77.948	0	0	0	0	0	0	0
WT222(CAA14FCCF874)	3.76	13105	2022-11-25 09:24:19.692	-0.02	-0.047	0.995	1.587	0	-0.122	-3.241	1.758	77.959	0	0	0	0	0	0	0
WT222(CAA14FCCF874)	3.76	13105	2022-11-25 09:24:19.692	0	-0.054	0.997	1.404	0.427	-0.122	-3.235	1.763	77.97	0	0	0	0	0	0	0
WT222(CAA14FCCF874)	3.76	13105	2022-11-25 09:24:19.692	0	-0.054	0.997	1.404	0.427	-0.122	-3.23	1.763	77.981	0	0	0	0	0	0	0
WT222(CAA14FCCF874)	3.76	13105	2022-11-25 09:24:19.692	0	-0.054	0.997	1.404	0.427	-0.122	-3.224	1.763	77.992	0	0	0	0	0	0	0
WT222(CAA14FCCF874)	3.76	13105	2022-11-25 09:24:19.692	0	-0.054	0.997	1.404	0.427	-0.122	-3.219	1.763	78.003	0	0	0	0	0	0	0
WT222(CAA14FCCF874)	3.76	13105	2022-11-25 09:24:19.692	-0.067	-0.039	0.993	0.977	0	0.061	-3.214	1.763	78.014	0	0	0	0	0	0	0
WT222(CAA14FCCF874)	3.76	13105	2022-11-25 09:24:19.692	-0.067	-0.039	0.993	0.977	0	0.061	-3.208	1.763	78.025	0	0	0	0	0	0	0
WT222(CAA14FCCF874)	3.76	13105	2022-11-25 09:24:19.692	-0.067	-0.039	0.993	0.977	0	0.061	-3.203	1.763	78.03	0	0	0	0	0	0	0
WT222(CAA14FCCF874)	3.76	13105	2022-11-25 09:24:19.692	-0.067	-0.039	0.993	0.977	0	0.061	-3.197	1.763	78.041	0	0	0	0	0	0	0
WT222(CAA14FCCF874)	3.76	13105	2022-11-25 09:24:19.692	-0.025	-0.044	0.995	-0.061	0.122	-0.122	-3.197	1.763	78.052	0	0	0	0	0	0	0
WT222(CAA14FCCF874)	3.76	13105	2022-11-25 09:24:19.692	-0.025	-0.044	0.995	-0.061	0.122	-0.122	-3.197	1.763	78.063	0	0	0	0	0	0	0
WT222(CAA14FCCF874)	3.76	13105	2022-11-25 09:24:19.692	-0.025	-0.044	0.995	-0.061	0.122	-0.122	-3.197	1.769	78.074	0	0	0	0	0	0	0
WT222(CAA14FCCF874)	3.76	13105	2022-11-25 09:24:19.692	-0.025	-0.044	0.995	-0.061	0.122	-0.122	-3.197	1.769	78.08	0	0	0	0	0	0	0
WT222(CAA14FCCF874)	3.76	13105	2022-11-25 09:24:19.692	-0.026	-0.063	1.002	-0.305	0.183	-0.122	-3.197	1.769	78.091	0	0	0	0	0	0	0
WT222(CAA14FCCF874)	3.76	13105	2022-11-25 09:24:19.770	-0.026	-0.063	1.002	-0.305	0.183	-0.122	-3.197	1.769	78.102	0	0	0	0	0	0	0
WT222(CAA14FCCF874)	3.76	13105	2022-11-25 09:24:19.770	-0.026	-0.063	1.002	-0.305	0.183	-0.122	-3.197	1.769	78.113	0	0	0	0	0	0	0
WT222(CAA14FCCF874)	3.76	13105	2022-11-25 09:24:19.770	0.003	-0.054	0.996	-0.061	-0.183	-0.183	-3.197	1.769	78.118	0	0	0	0	0	0	0
WT222(CAA14FCCF874)	3.76	13105	2022-11-25 09:24:19.770	0.003	-0.054	0.996	-0.061	-0.183	-0.183	-3.197	1.769	78.129	0	0	0	0	0	0	0
WT222(CAA14FCCF874)	3.76	13105	2022-11-25 09:24:19.770	0.003	-0.054	0.996	-0.061	-0.183	-0.183	-3.197	1.763	78.14	0	0	0	0	0	0	0
WT222(CAA14FCCF874)	3.76	13105	2022-11-25 09:24:19.770	0.003	-0.054	0.996	-0.061	-0.183	-0.183	-3.197	1.763	78.146	0	0	0	0	0	0	0
WT222(CAA14FCCF874)	3.76	13105	2022-11-25 09:24:19.770	-0.044	-0.061	1.002	-0.488	1.038	0.183	-3.203	1.769	78.157	0	0	0	0	0	0	0
WT222(CAA14FCCF874)	3.76	13105	2022-11-25 09:24:19.770	-0.044	-0.061	1.002	-0.488	1.038	0.183	-3.203	1.769	78.168	0	0	0	0	0	0	0
WT222(CAA14FCCF874)	3.76	13105	2022-11-25 09:24:19.801	-0.044	-0.061	1.002	-0.488	1.038	0.183	-3.203	1.774	78.179	0	0	0	0	0	0	0
WT222(CAA14FCCF874)	3.76	13105	2022-11-25 09:24:19.801	-0.044	-0.061	1.002	-0.488	1.038	0.183	-3.208	1.78	78.19	0	0	0	0	0	0	0
WT222(CAA14FCCF874)	3.76	13105	2022-11-25 09:24:19.801	-0.012	-0.054	0.996	0.488	-0.732	-0.427	-3.203	1.774	78.201	0	0	0	0	0	0	0
WT222(CAA14FCCF874)	3.76	13105	2022-11-25 09:24:19.801	-0.012	-0.054	0.996	0.488	-0.732	-0.427	-3.203	1.774	78.206	0	0	0	0	0	0	0
WT222(CAA14FCCF874)	3.76	13105	2022-11-25 09:24:19.801	-0.012	-0.054	0.996	0.488	-0.732	-0.427	-3.197	1.769	78.217	0	0	0	0	0	0	0
WT222(CAA14FCCF874)	3.76	13105	2022-11-25 09:24:19.801	-0.012	-0.054	0.996	0.488	-0.732	-0.427	-3.197	1.763	78.223	0	0	0	0	0	0	0
WT222(CAA14FCCF874)	3.76	13105	2022-11-25 09:24:19.801	-0.056	-0.055	0.997	-0.366	0.977	0.305	-3.197	1.769	78.234	0	0	0	0	0	0	0
WT222(CAA14FCCF874)	3.76	13105	2022-11-25 09:24:19.801	-0.056	-0.055	0.997	-0.366	0.977	0.305	-3.197	1.769	78.245	0	0	0	0	0	0	0
WT222(CAA14FCCF874)	3.76	13105	2022-11-25 09:24:19.832	-0.056	-0.055	0.997	-0.366	0.977	0.305	-3.203	1.774	78.256	0	0	0	0	0	0	0
WT222(CAA14FCCF874)	3.76	13105	2022-11-25 09:24:19.832	-0.056	-0.055	0.997	-0.366	0.977	0.305	-3.203	1.78	78.267	0	0	0	0	0	0	0
WT222(CAA14FCCF874)	3.76	13105	2022-11-25 09:24:19.832	-0.041	-0.063	0.999	0.61	-1.038	-0.671	-3.203	1.774	78.278	0	0	0	0	0	0	0
WT222(CAA14FCCF874)	3.76	13105	2022-11-25 09:24:19.832	-0.041	-0.063	0.999	0.61	-1.038	-0.671	-3.197	1.769	78.283	0	0	0	0	0	0	0
WT222(CAA14FCCF874)	3.76	13105	2022-11-25 09:24:19.832	-0.041	-0.063	0.999	0.61	-1.038	-0.671	-3.192	1.763	78.289	0	0	0	0	0	0	0
WT222(CAA14FCCF874)	3.76	13105	2022-11-25 09:24:19.832	-0.041	-0.063	0.999	0.61	-1.038	-0.671	-3.192	1.758	78.294	0	0	0	0	0	0	0
WT222(CAA14FCCF874)	3.76	13105	2022-11-25 09:24:19.832	-0.005	-0.047	0.991	-0.061	0.427	0.549	-3.192	1.763	78.311	0	0	0	0	0	0	0
WT222(CAA14FCCF874)	3.76	13105	2022-11-25 09:24:19.832	-0.005	-0.047	0.991	-0.061	0.427	0.549	-3.192	1.763	78.322	0	0	0	0	0	0	0
WT222(CAA14FCCF874)	3.76	13105	2022-11-25 09:24:19.864	-0.005	-0.047	0.991	-0.061	0.427	0.549	-3.192	1.769	78.333	0	0	0	0	0	0	0
WT222(CAA14FCCF874)	3.76	13105	2022-11-25 09:24:19.864	-0.005	-0.047	0.991	-0.061	0.427	0.549	-3.192	1.769	78.344	0	0	0	0	0	0	0
WT222(CAA14FCCF874)	3.76	13105	2022-11-25 09:24:19.864	-0.047	-0.062	0.997	-0.488	0.305	0	-3.197	1.769	78.354	0	0	0	0	0	0	0
WT222(CAA14FCCF874)	3.76	13105	2022-11-25 09:24:19.864	-0.047	-0.062	0.997	-0.488	0.305	0	-3.197	1.769	78.365	0	0	0	0	0	0	0
WT222(CAA14FCCF874)	3.76	13105	2022-11-25 09:24:19.864	-0.047	-0.062	0.997	-0.488	0.305	0	-3.197	1.774	78.376	0	0	0	0	0	0	0
WT222(CAA14FCCF874)	3.76	13105	2022-11-25 09:24:19.864	-0.047	-0.062	0.997	-0.488	0.305	0	-3.203	1.774	78.382	0	0	0	0	0	0	0
WT222(CAA14FCCF874)	3.76	13105	2022-11-25 09:24:19.864	-0.023	-0.055	0.988	0.122	0	-0.183	-3.203	1.774	78.393	0	0	0	0	0	0	0
WT222(CAA14FCCF874)	3.76	13105	2022-11-25 09:24:19.864	-0.023	-0.055	0.988	0.122	0	-0.183	-3.203	1.774	78.398	0	0	0	0	0	0	0
WT222(CAA14FCCF874)	3.76	13105	2022-11-25 09:24:19.895	-0.023	-0.055	0.988	0.122	0	-0.183	-3.203	1.774	78.409	0	0	0	0	0	0	0
WT222(CAA14FCCF874)	3.76	13105	2022-11-25 09:24:19.895	-0.023	-0.055	0.988	0.122	0	-0.183	-3.197	1.774	78.415	0	0	0	0	0	0	0
WT222(CAA14FCCF874)	3.76	13105	2022-11-25 09:24:19.895	-0.018	-0.05	1.006	-0.122	-0.061	0.244	-3.203	1.774	78.426	0	0	0	0	0	0	0
WT222(CAA14FCCF874)	3.76	13105	2022-11-25 09:24:19.895	-0.018	-0.05	1.006	-0.122	-0.061	0.244	-3.203	1.774	78.437	0	0	0	0	0	0	0
WT222(CAA14FCCF874)	3.76	13105	2022-11-25 09:24:19.895	-0.018	-0.05	1.006	-0.122	-0.061	0.244	-3.203	1.769	78.448	0	0	0	0	0	0	0
WT222(CAA14FCCF874)	3.76	13105	2022-11-25 09:24:19.895	-0.018	-0.05	1.006	-0.122	-0.061	0.244	-3.203	1.769	78.459	0	0	0	0	0	0	0
WT222(CAA14FCCF874)	3.76	13105	2022-11-25 09:24:19.895	-0.024	-0.066	0.997	-0.366	0.488	-0.305	-3.203	1.774	78.464	0	0	0	0	0	0	0
WT222(CAA14FCCF874)	3.76	13105	2022-11-25 09:24:19.895	-0.024	-0.066	0.997	-0.366	0.488	-0.305	-3.203	1.774	78.475	0	0	0	0	0	0	0
WT222(CAA14FCCF874)	3.76	13105	2022-11-25 09:24:19.926	-0.024	-0.066	0.997	-0.366	0.488	-0.305	-3.208	1.774	78.481	0	0	0	0	0	0	0
WT222(CAA14FCCF874)	3.76	13105	2022-11-25 09:24:19.926	-0.024	-0.066	0.997	-0.366	0.488	-0.305	-3.208	1.78	78.486	0	0	0	0	0	0	0
WT222(CAA14FCCF874)	3.76	13105	2022-11-25 09:24:19.926	-0.04	-0.048	1.003	0.122	0	0.183	-3.208	1.774	78.497	0	0	0	0	0	0	0
WT222(CAA14FCCF874)	3.76	13105	2022-11-25 09:24:19.926	-0.04	-0.048	1.003	0.122	0	0.183	-3.208	1.774	78.508	0	0	0	0	0	0	0
WT222(CAA14FCCF874)	3.76	13105	2022-11-25 09:24:19.926	-0.04	-0.048	1.003	0.122	0	0.183	-3.208	1.774	78.519	0	0	0	0	0	0	0
WT222(CAA14FCCF874)	3.76	13105	2022-11-25 09:24:19.926	-0.04	-0.048	1.003	0.122	0	0.183	-3.208	1.774	78.53	0	0	0	0	0	0	0
WT222(CAA14FCCF874)	3.76	13105	2022-11-25 09:24:19.926	-0.042	-0.034	1.001	-0.427	0.671	0.183	-3.208	1.78	78.536	0	0	0	0	0	0	0
WT222(CAA14FCCF874)	3.76	13105	2022-11-25 09:24:19.926	-0.042	-0.034	1.001	-0.427	0.671	0.183	-3.208	1.78	78.547	0	0	0	0	0	0	0
WT222(CAA14FCCF874)	3.76	13105	2022-11-25 09:24:19.989	-0.042	-0.034	1.001	-0.427	0.671	0.183	-3.214	1.785	78.558	0	0	0	0	0	0	0
WT222(CAA14FCCF874)	3.76	13105	2022-11-25 09:24:19.989	-0.042	-0.034	1.001	-0.427	0.671	0.183	-3.214	1.791	78.563	0	0	0	0	0	0	0
WT222(CAA14FCCF874)	3.76	13105	2022-11-25 09:24:19.989	-0.028	-0.044	1.002	-0.793	0.366	0	-3.214	1.791	78.574	0	0	0	0	0	0	0
WT222(CAA14FCCF874)	3.76	13105	2022-11-25 09:24:19.989	-0.028	-0.044	1.002	-0.793	0.366	0	-3.219	1.791	78.58	0	0	0	0	0	0	0
WT222(CAA14FCCF874)	3.76	13105	2022-11-25 09:24:19.989	-0.028	-0.044	1.002	-0.793	0.366	0	-3.219	1.796	78.585	0	0	0	0	0	0	0
WT222(CAA14FCCF874)	3.76	13105	2022-11-25 09:24:19.989	-0.028	-0.044	1.002	-0.793	0.366	0	-3.224	1.796	78.596	0	0	0	0	0	0	0
WT222(CAA14FCCF874)	3.76	13105	2022-11-25 09:24:19.989	-0.056	-0.065	0.998	-0.732	-0.061	-0.61	-3.224	1.796	78.602	0	0	0	0	0	0	0
WT222(CAA14FCCF874)	3.76	13105	2022-11-25 09:24:19.989	-0.056	-0.065	0.998	-0.732	-0.061	-0.61	-3.23	1.796	78.607	0	0	0	0	0	0	0
WT222(CAA14FCCF874)	3.76	13105	2022-11-25 09:24:20.020	-0.056	-0.065	0.998	-0.732	-0.061	-0.61	-3.235	1.796	78.613	0	0	0	0	0	0	0
WT222(CAA14FCCF874)	3.76	13105	2022-11-25 09:24:20.020	-0.056	-0.065	0.998	-0.732	-0.061	-0.61	-3.235	1.796	78.618	0	0	0	0	0	0	0
WT222(CAA14FCCF874)	3.76	13105	2022-11-25 09:24:20.020	-0.004	-0.039	0.996	-1.282	0.061	0.916	-3.241	1.796	78.629	0	0	0	0	0	0	0
WT222(CAA14FCCF874)	3.76	13105	2022-11-25 09:24:20.020	-0.004	-0.039	0.996	-1.282	0.061	0.916	-3.246	1.796	78.64	0	0	0	0	0	0	0
WT222(CAA14FCCF874)	3.76	13105	2022-11-25 09:24:20.020	-0.004	-0.039	0.996	-1.282	0.061	0.916	-3.252	1.802	78.657	0	0	0	0	0	0	0
WT222(CAA14FCCF874)	3.76	13105	2022-11-25 09:24:20.020	-0.004	-0.039	0.996	-1.282	0.061	0.916	-3.257	1.802	78.668	0	0	0	0	0	0	0
WT222(CAA14FCCF874)	3.76	13105	2022-11-25 09:24:20.020	-0.035	-0.081	0.996	-0.793	-0.122	-0.793	-3.263	1.796	78.673	0	0	0	0	0	0	0
WT222(CAA14FCCF874)	3.76	13105	2022-11-25 09:24:20.020	-0.035	-0.081	0.996	-0.793	-0.122	-0.793	-3.263	1.796	78.673	0	0	0	0	0	0	0
WT222(CAA14FCCF874)	3.76	13105	2022-11-25 09:24:20.067	-0.035	-0.081	0.996	-0.793	-0.122	-0.793	-3.268	1.796	78.679	0	0	0	0	0	0	0
WT222(CAA14FCCF874)	3.76	13105	2022-11-25 09:24:20.067	-0.035	-0.081	0.996	-0.793	-0.122	-0.793	-3.274	1.796	78.684	0	0	0	0	0	0	0
WT222(CAA14FCCF874)	3.76	13105	2022-11-25 09:24:20.067	-0.025	-0.063	0.993	0	-0.122	0.366	-3.274	1.796	78.695	0	0	0	0	0	0	0
WT222(CAA14FCCF874)	3.76	13105	2022-11-25 09:24:20.067	-0.025	-0.063	0.993	0	-0.122	0.366	-3.274	1.796	78.706	0	0	0	0	0	0	0
WT222(CAA14FCCF874)	3.76	13105	2022-11-25 09:24:20.067	-0.025	-0.063	0.993	0	-0.122	0.366	-3.274	1.796	78.717	0	0	0	0	0	0	0
WT222(CAA14FCCF874)	3.76	13105	2022-11-25 09:24:20.067	-0.025	-0.063	0.993	0	-0.122	0.366	-3.274	1.791	78.728	0	0	0	0	0	0	0
WT222(CAA14FCCF874)	3.76	13105	2022-11-25 09:24:20.067	0.015	-0.017	1.245	15.869	5.737	-0.977	-3.192	1.818	78.728	0	0	0	0	0	0	0
WT222(CAA14FCCF874)	3.76	13105	2022-11-25 09:24:20.067	0.015	-0.017	1.245	15.869	5.737	-0.977	-3.115	1.846	78.728	0	0	0	0	0	0	0
WT222(CAA14FCCF874)	3.76	13105	2022-11-25 09:24:20.098	0.015	-0.017	1.245	15.869	5.737	-0.977	-3.032	1.873	78.734	0	0	0	0	0	0	0
WT222(CAA14FCCF874)	3.76	13105	2022-11-25 09:24:20.098	0.015	-0.017	1.245	15.869	5.737	-0.977	-2.955	1.901	78.734	0	0	0	0	0	0	0
WT222(CAA14FCCF874)	3.76	13105	2022-11-25 09:24:20.098	-0.062	0.003	0.984	4.578	1.282	0.732	-2.928	1.906	78.745	0	0	0	0	0	0	0
WT222(CAA14FCCF874)	3.76	13105	2022-11-25 09:24:20.098	-0.062	0.003	0.984	4.578	1.282	0.732	-2.906	1.912	78.755	0	0	0	0	0	0	0
WT222(CAA14FCCF874)	3.76	13105	2022-11-25 09:24:20.098	-0.062	0.003	0.984	4.578	1.282	0.732	-2.878	1.917	78.761	0	0	0	0	0	0	0
WT222(CAA14FCCF874)	3.76	13105	2022-11-25 09:24:20.098	-0.092	-0.003	1	-10.315	0.977	-4.15	-2.928	1.917	78.75	0	0	0	0	0	0	0
WT222(CAA14FCCF874)	3.76	13105	2022-11-25 09:24:20.098	-0.092	-0.003	1	-10.315	0.977	-4.15	-2.977	1.923	78.734	0	0	0	0	0	0	0
WT222(CAA14FCCF874)	3.76	13105	2022-11-25 09:24:20.098	-0.092	-0.003	1	-10.315	0.977	-4.15	-3.027	1.928	78.717	0	0	0	0	0	0	0
WT222(CAA14FCCF874)	3.76	13105	2022-11-25 09:24:20.129	-0.092	-0.003	1	-10.315	0.977	-4.15	-3.076	1.934	78.701	0	0	0	0	0	0	0
WT222(CAA14FCCF874)	3.76	13105	2022-11-25 09:24:20.129	0.013	-0.035	0.972	-2.625	-1.16	1.343	-3.087	1.928	78.712	0	0	0	0	0	0	0
WT222(CAA14FCCF874)	3.76	13105	2022-11-25 09:24:20.129	0.013	-0.035	0.972	-2.625	-1.16	1.343	-3.098	1.923	78.728	0	0	0	0	0	0	0
WT222(CAA14FCCF874)	3.76	13105	2022-11-25 09:24:20.129	0.013	-0.035	0.972	-2.625	-1.16	1.343	-3.104	1.917	78.739	0	0	0	0	0	0	0
WT222(CAA14FCCF874)	3.76	13105	2022-11-25 09:24:20.129	0.013	-0.035	0.972	-2.625	-1.16	1.343	-3.115	1.912	78.75	0	0	0	0	0	0	0
WT222(CAA14FCCF874)	3.76	13105	2022-11-25 09:24:20.129	-0.028	-0.129	0.992	0	0.366	1.404	-3.115	1.912	78.766	0	0	0	0	0	0	0
WT222(CAA14FCCF874)	3.76	13105	2022-11-25 09:24:20.129	-0.028	-0.129	0.992	0	0.366	1.404	-3.109	1.912	78.777	0	0	0	0	0	0	0
WT222(CAA14FCCF874)	3.76	13105	2022-11-25 09:24:20.129	-0.028	-0.129	0.992	0	0.366	1.404	-3.109	1.912	78.794	0	0	0	0	0	0	0
WT222(CAA14FCCF874)	3.76	13105	2022-11-25 09:24:20.192	-0.028	-0.129	0.992	0	0.366	1.404	-3.109	1.917	78.805	0	0	0	0	0	0	0
WT222(CAA14FCCF874)	3.76	13105	2022-11-25 09:24:20.192	-0.037	-0.105	0.988	2.747	0.732	-1.465	-3.093	1.917	78.805	0	0	0	0	0	0	0
WT222(CAA14FCCF874)	3.76	13105	2022-11-25 09:24:20.192	-0.037	-0.105	0.988	2.747	0.732	-1.465	-3.082	1.923	78.81	0	0	0	0	0	0	0
WT222(CAA14FCCF874)	3.76	13105	2022-11-25 09:24:20.192	-0.037	-0.105	0.988	2.747	0.732	-1.465	-3.071	1.923	78.81	0	0	0	0	0	0	0
WT222(CAA14FCCF874)	3.76	13105	2022-11-25 09:24:20.192	-0.037	-0.105	0.988	2.747	0.732	-1.465	-3.06	1.928	78.81	0	0	0	0	0	0	0
WT222(CAA14FCCF874)	3.76	13105	2022-11-25 09:24:20.192	-0.076	-0.012	1.012	-0.61	0.366	0.732	-3.06	1.928	78.827	0	0	0	0	0	0	0
WT222(CAA14FCCF874)	3.76	13105	2022-11-25 09:24:20.192	-0.076	-0.012	1.012	-0.61	0.366	0.732	-3.065	1.928	78.838	0	0	0	0	0	0	0
WT222(CAA14FCCF874)	3.76	13105	2022-11-25 09:24:20.192	-0.076	-0.012	1.012	-0.61	0.366	0.732	-3.071	1.934	78.849	0	0	0	0	0	0	0
WT222(CAA14FCCF874)	3.76	13105	2022-11-25 09:24:20.223	-0.076	-0.012	1.012	-0.61	0.366	0.732	-3.071	1.934	78.86	0	0	0	0	0	0	0
WT222(CAA14FCCF874)	3.76	13105	2022-11-25 09:24:20.223	-0.016	-0.063	0.997	-0.305	0.488	-0.061	-3.071	1.939	78.865	0	0	0	0	0	0	0
WT222(CAA14FCCF874)	3.76	13105	2022-11-25 09:24:20.223	-0.016	-0.063	0.997	-0.305	0.488	-0.061	-3.076	1.939	78.876	0	0	0	0	0	0	0
WT222(CAA14FCCF874)	3.76	13105	2022-11-25 09:24:20.223	-0.016	-0.063	0.997	-0.305	0.488	-0.061	-3.076	1.945	78.882	0	0	0	0	0	0	0
WT222(CAA14FCCF874)	3.76	13105	2022-11-25 09:24:20.223	-0.016	-0.063	0.997	-0.305	0.488	-0.061	-3.076	1.945	78.887	0	0	0	0	0	0	0
WT222(CAA14FCCF874)	3.76	13105	2022-11-25 09:24:20.223	-0.042	-0.068	0.989	0.366	-0.183	0	-3.076	1.945	78.898	0	0	0	0	0	0	0
WT222(CAA14FCCF874)	3.76	13105	2022-11-25 09:24:20.223	-0.042	-0.068	0.989	0.366	-0.183	0	-3.076	1.945	78.904	0	0	0	0	0	0	0
WT222(CAA14FCCF874)	3.76	13105	2022-11-25 09:24:20.223	-0.042	-0.068	0.989	0.366	-0.183	0	-3.071	1.945	78.915	0	0	0	0	0	0	0
WT222(CAA14FCCF874)	3.76	13105	2022-11-25 09:24:20.254	-0.042	-0.068	0.989	0.366	-0.183	0	-3.071	1.945	78.926	0	0	0	0	0	0	0
WT222(CAA14FCCF874)	3.76	13105	2022-11-25 09:24:20.254	-0.039	-0.05	1.003	0.488	1.343	0	-3.071	1.95	78.931	0	0	0	0	0	0	0
WT222(CAA14FCCF874)	3.76	13105	2022-11-25 09:24:20.254	-0.039	-0.05	1.003	0.488	1.343	0	-3.065	1.956	78.937	0	0	0	0	0	0	0
WT222(CAA14FCCF874)	3.76	13105	2022-11-25 09:24:20.254	-0.039	-0.05	1.003	0.488	1.343	0	-3.065	1.967	78.948	0	0	0	0	0	0	0
WT222(CAA14FCCF874)	3.76	13105	2022-11-25 09:24:20.254	-0.039	-0.05	1.003	0.488	1.343	0	-3.065	1.972	78.953	0	0	0	0	0	0	0
WT222(CAA14FCCF874)	3.76	13105	2022-11-25 09:24:20.254	-0.04	-0.069	1.002	1.587	-0.549	0	-3.054	1.972	78.964	0	0	0	0	0	0	0
WT222(CAA14FCCF874)	3.76	13105	2022-11-25 09:24:20.254	-0.04	-0.069	1.002	1.587	-0.549	0	-3.049	1.967	78.97	0	0	0	0	0	0	0
WT222(CAA14FCCF874)	3.76	13105	2022-11-25 09:24:20.254	-0.04	-0.069	1.002	1.587	-0.549	0	-3.043	1.967	78.981	0	0	0	0	0	0	0
WT222(CAA14FCCF874)	3.76	13105	2022-11-25 09:24:20.286	-0.04	-0.069	1.002	1.587	-0.549	0	-3.038	1.961	78.992	0	0	0	0	0	0	0
WT222(CAA14FCCF874)	3.76	13105	2022-11-25 09:24:20.286	-0.028	-0.027	0.995	1.343	0.854	0	-3.027	1.967	78.997	0	0	0	0	0	0	0
WT222(CAA14FCCF874)	3.76	13105	2022-11-25 09:24:20.286	-0.028	-0.027	0.995	1.343	0.854	0	-3.021	1.972	79.008	0	0	0	0	0	0	0
WT222(CAA14FCCF874)	3.76	13105	2022-11-25 09:24:20.286	-0.028	-0.027	0.995	1.343	0.854	0	-3.016	1.978	79.014	0	0	0	0	0	0	0
WT222(CAA14FCCF874)	3.76	13105	2022-11-25 09:24:20.286	-0.028	-0.027	0.995	1.343	0.854	0	-3.01	1.983	79.025	0	0	0	0	0	0	0
WT222(CAA14FCCF874)	3.76	13105	2022-11-25 09:24:20.286	-0.058	-0.064	1.003	-2.625	0.122	0	-3.021	1.983	79.03	0	0	0	0	0	0	0
WT222(CAA14FCCF874)	3.76	13105	2022-11-25 09:24:20.286	-0.058	-0.064	1.003	-2.625	0.122	0	-3.038	1.983	79.041	0	0	0	0	0	0	0
WT222(CAA14FCCF874)	3.76	13105	2022-11-25 09:24:20.286	-0.058	-0.064	1.003	-2.625	0.122	0	-3.049	1.983	79.047	0	0	0	0	0	0	0
WT222(CAA14FCCF874)	3.76	13105	2022-11-25 09:24:20.457	-0.058	-0.064	1.003	-2.625	0.122	0	-3.065	1.989	79.058	0	0	0	0	0	0	0
WT222(CAA14FCCF874)	3.76	13105	2022-11-25 09:24:20.457	-0.02	-0.073	0.991	1.587	-0.183	-0.061	-3.054	1.983	79.063	0	0	0	0	0	0	0
WT222(CAA14FCCF874)	3.76	13105	2022-11-25 09:24:20.457	-0.02	-0.073	0.991	1.587	-0.183	-0.061	-3.049	1.983	79.074	0	0	0	0	0	0	0
WT222(CAA14FCCF874)	3.76	13105	2022-11-25 09:24:20.457	-0.02	-0.073	0.991	1.587	-0.183	-0.061	-3.038	1.983	79.08	0	0	0	0	0	0	0
WT222(CAA14FCCF874)	3.76	13105	2022-11-25 09:24:20.457	-0.02	-0.073	0.991	1.587	-0.183	-0.061	-3.032	1.983	79.091	0	0	0	0	0	0	0
WT222(CAA14FCCF874)	3.76	13105	2022-11-25 09:24:20.457	-0.067	-0.045	1.002	0.366	0.732	0.061	-3.032	1.989	79.096	0	0	0	0	0	0	0
WT222(CAA14FCCF874)	3.76	13105	2022-11-25 09:24:20.457	-0.067	-0.045	1.002	0.366	0.732	0.061	-3.032	1.994	79.107	0	0	0	0	0	0	0
WT222(CAA14FCCF874)	3.76	13105	2022-11-25 09:24:20.457	-0.067	-0.045	1.002	0.366	0.732	0.061	-3.032	2	79.118	0	0	0	0	0	0	0
WT222(CAA14FCCF874)	3.76	13105	2022-11-25 09:24:20.457	-0.067	-0.045	1.002	0.366	0.732	0.061	-3.027	2	79.124	0	0	0	0	0	0	0
WT222(CAA14FCCF874)	3.76	13105	2022-11-25 09:24:20.457	-0.026	-0.053	0.996	-0.305	-0.61	0.061	-3.032	2	79.135	0	0	0	0	0	0	0
WT222(CAA14FCCF874)	3.76	13105	2022-11-25 09:24:20.457	-0.026	-0.053	0.996	-0.305	-0.61	0.061	-3.032	2	79.146	0	0	0	0	0	0	0
WT222(CAA14FCCF874)	3.76	13105	2022-11-25 09:24:20.457	-0.026	-0.053	0.996	-0.305	-0.61	0.061	-3.032	1.994	79.151	0	0	0	0	0	0	0
WT222(CAA14FCCF874)	3.76	13105	2022-11-25 09:24:20.457	-0.026	-0.053	0.996	-0.305	-0.61	0.061	-3.038	1.994	79.162	0	0	0	0	0	0	0
WT222(CAA14FCCF874)	3.76	13105	2022-11-25 09:24:20.457	-0.031	-0.021	1.006	-2.075	0.854	0.244	-3.049	2	79.173	0	0	0	0	0	0	0
WT222(CAA14FCCF874)	3.76	13105	2022-11-25 09:24:20.457	-0.031	-0.021	1.006	-2.075	0.854	0.244	-3.054	2.005	79.178	0	0	0	0	0	0	0
WT222(CAA14FCCF874)	3.76	13105	2022-11-25 09:24:20.457	-0.031	-0.021	1.006	-2.075	0.854	0.244	-3.065	2.01	79.189	0	0	0	0	0	0	0
WT222(CAA14FCCF874)	3.76	13105	2022-11-25 09:24:20.489	-0.031	-0.021	1.006	-2.075	0.854	0.244	-3.076	2.01	79.195	0	0	0	0	0	0	0
WT222(CAA14FCCF874)	3.76	13105	2022-11-25 09:24:20.489	-0.059	-0.052	1.005	-7.813	0	0.061	-3.115	2.016	79.206	0	0	0	0	0	0	0
WT222(CAA14FCCF874)	3.76	13105	2022-11-25 09:24:20.489	-0.059	-0.052	1.005	-7.813	0	0.061	-3.153	2.016	79.211	0	0	0	0	0	0	0
WT222(CAA14FCCF874)	3.76	13105	2022-11-25 09:24:20.489	-0.059	-0.052	1.005	-7.813	0	0.061	-3.192	2.016	79.222	0	0	0	0	0	0	0
WT222(CAA14FCCF874)	3.76	13105	2022-11-25 09:24:20.489	-0.059	-0.052	1.005	-7.813	0	0.061	-3.23	2.016	79.228	0	0	0	0	0	0	0
WT222(CAA14FCCF874)	3.76	13105	2022-11-25 09:24:20.489	0.032	-0.079	0.988	0.061	-0.122	-0.366	-3.224	2.016	79.233	0	0	0	0	0	0	0
WT222(CAA14FCCF874)	3.76	13105	2022-11-25 09:24:20.489	0.032	-0.079	0.988	0.061	-0.122	-0.366	-3.224	2.016	79.239	0	0	0	0	0	0	0
WT222(CAA14FCCF874)	3.76	13105	2022-11-25 09:24:20.489	0.032	-0.079	0.988	0.061	-0.122	-0.366	-3.224	2.016	79.244	0	0	0	0	0	0	0
WT222(CAA14FCCF874)	3.76	13105	2022-11-25 09:24:20.551	0.032	-0.079	0.988	0.061	-0.122	-0.366	-3.224	2.01	79.25	0	0	0	0	0	0	0
WT222(CAA14FCCF874)	3.76	13105	2022-11-25 09:24:20.551	-0.135	-0.06	0.996	-1.526	2.014	0.427	-3.23	2.021	79.261	0	0	0	0	0	0	0
WT222(CAA14FCCF874)	3.76	13105	2022-11-25 09:24:20.551	-0.135	-0.06	0.996	-1.526	2.014	0.427	-3.241	2.032	79.272	0	0	0	0	0	0	0
WT222(CAA14FCCF874)	3.76	13105	2022-11-25 09:24:20.551	-0.135	-0.06	0.996	-1.526	2.014	0.427	-3.246	2.043	79.283	0	0	0	0	0	0	0
WT222(CAA14FCCF874)	3.76	13105	2022-11-25 09:24:20.551	-0.135	-0.06	0.996	-1.526	2.014	0.427	-3.252	2.054	79.288	0	0	0	0	0	0	0
WT222(CAA14FCCF874)	3.76	13105	2022-11-25 09:24:20.551	-0.079	-0.072	1.003	0.366	-1.709	0.061	-3.252	2.049	79.299	0	0	0	0	0	0	0
WT222(CAA14FCCF874)	3.76	13105	2022-11-25 09:24:20.551	-0.079	-0.072	1.003	0.366	-1.709	0.061	-3.252	2.043	79.305	0	0	0	0	0	0	0
WT222(CAA14FCCF874)	3.76	13105	2022-11-25 09:24:20.551	-0.079	-0.072	1.003	0.366	-1.709	0.061	-3.252	2.038	79.316	0	0	0	0	0	0	0
WT222(CAA14FCCF874)	3.76	13105	2022-11-25 09:24:20.614	-0.002	-0.056	0.999	0.977	0.916	0.183	-3.246	2.043	79.327	0	0	0	0	0	0	0
WT222(CAA14FCCF874)	3.76	13105	2022-11-25 09:24:20.614	-0.002	-0.056	0.999	0.977	0.916	0.183	-3.241	2.049	79.332	0	0	0	0	0	0	0
WT222(CAA14FCCF874)	3.76	13105	2022-11-25 09:24:20.614	-0.002	-0.056	0.999	0.977	0.916	0.183	-3.235	2.06	79.343	0	0	0	0	0	0	0
WT222(CAA14FCCF874)	3.76	13105	2022-11-25 09:24:20.614	-0.002	-0.056	0.999	0.977	0.916	0.183	-3.23	2.065	79.349	0	0	0	0	0	0	0
WT222(CAA14FCCF874)	3.76	13105	2022-11-25 09:24:20.614	-0.047	-0.074	0.999	0.122	-0.244	-0.061	-3.23	2.065	79.36	0	0	0	0	0	0	0
WT222(CAA14FCCF874)	3.76	13105	2022-11-25 09:24:20.614	-0.047	-0.074	0.999	0.122	-0.244	-0.061	-3.23	2.065	79.365	0	0	0	0	0	0	0
WT222(CAA14FCCF874)	3.76	13105	2022-11-25 09:24:20.614	-0.047	-0.074	0.999	0.122	-0.244	-0.061	-3.23	2.065	79.376	0	0	0	0	0	0	0
WT222(CAA14FCCF874)	3.76	13105	2022-11-25 09:24:20.614	-0.047	-0.074	0.999	0.122	-0.244	-0.061	-3.23	2.065	79.382	0	0	0	0	0	0	0
WT222(CAA14FCCF874)	3.76	13105	2022-11-25 09:24:20.614	-0.052	-0.057	0.997	3.723	0.122	0.305	-3.214	2.065	79.393	0	0	0	0	0	0	0
WT222(CAA14FCCF874)	3.76	13105	2022-11-25 09:24:20.614	-0.052	-0.057	0.997	3.723	0.122	0.305	-3.197	2.065	79.404	0	0	0	0	0	0	0
WT222(CAA14FCCF874)	3.76	13105	2022-11-25 09:24:20.614	-0.052	-0.057	0.997	3.723	0.122	0.305	-3.175	2.071	79.415	0	0	0	0	0	0	0
WT222(CAA14FCCF874)	3.76	13105	2022-11-25 09:24:20.614	-0.052	-0.057	0.997	3.723	0.122	0.305	-3.159	2.071	79.426	0	0	0	0	0	0	0
WT222(CAA14FCCF874)	3.76	13105	2022-11-25 09:24:20.614	-0.002	-0.044	0.999	-0.366	-0.366	-0.061	-3.164	2.071	79.431	0	0	0	0	0	0	0
WT222(CAA14FCCF874)	3.76	13105	2022-11-25 09:24:20.614	-0.002	-0.044	0.999	-0.366	-0.366	-0.061	-3.164	2.071	79.442	0	0	0	0	0	0	0
WT222(CAA14FCCF874)	3.76	13105	2022-11-25 09:24:20.614	-0.002	-0.044	0.999	-0.366	-0.366	-0.061	-3.17	2.071	79.448	0	0	0	0	0	0	0
WT222(CAA14FCCF874)	3.76	13105	2022-11-25 09:24:20.614	-0.002	-0.044	0.999	-0.366	-0.366	-0.061	-3.17	2.065	79.459	0	0	0	0	0	0	0
WT222(CAA14FCCF874)	3.76	13105	2022-11-25 09:24:20.645	-0.049	-0.053	0.996	-1.282	0.122	0.061	-3.175	2.071	79.47	0	0	0	0	0	0	0
WT222(CAA14FCCF874)	3.76	13105	2022-11-25 09:24:20.645	-0.049	-0.053	0.996	-1.282	0.122	0.061	-3.181	2.071	79.475	0	0	0	0	0	0	0

## Sheet: 6Hz
设备名称	电压	版本	片上时间	加速度X(g)	加速度Y(g)	加速度Z(g)	角速度X(°/s)	角速度Y(°/s)	角速度Z(°/s)	角度X(°)	角度Y(°)	角度Z(°)	磁场X	磁场Y	磁场Z	四元数0	四元数1	四元数2	四元数3	状态
WT222(CAA14FCCF874)	3.76	13105	2022-11-25 09:20:39.477	-0.015	-0.017	1.003	0.122	-0.061	0.122	-0.264	0.637	92.021	0	0	0	0	0	0	0
WT222(CAA14FCCF874)	3.76	13105	2022-11-25 09:20:39.477	-0.015	-0.017	1.003	0.122	-0.061	0.122	-0.264	0.637	92.032	0	0	0	0	0	0	0
WT222(CAA14FCCF874)	3.76	13105	2022-11-25 09:20:39.477	-0.015	-0.017	1.003	0.122	-0.061	0.122	-0.264	0.637	92.049	0	0	0	0	0	0	0
WT222(CAA14FCCF874)	3.76	13105	2022-11-25 09:20:39.509	-0.008	-0.008	1.007	-0.305	-0.244	0	-0.264	0.632	92.06	0	0	0	0	0	0	0
WT222(CAA14FCCF874)	3.76	13105	2022-11-25 09:20:39.509	-0.008	-0.008	1.007	-0.305	-0.244	0	-0.264	0.632	92.071	0	0	0	0	0	0	0
WT222(CAA14FCCF874)	3.76	13105	2022-11-25 09:20:39.509	-0.008	-0.008	1.007	-0.305	-0.244	0	-0.269	0.632	92.087	0	0	0	0	0	0	0
WT222(CAA14FCCF874)	3.76	13105	2022-11-25 09:20:39.509	-0.008	-0.008	1.007	-0.305	-0.244	0	-0.269	0.632	92.098	0	0	0	0	0	0	0
WT222(CAA14FCCF874)	3.76	13105	2022-11-25 09:20:39.509	0.01	0	0.997	0	-0.244	0.183	-0.269	0.632	92.109	0	0	0	0	0	0	0
WT222(CAA14FCCF874)	3.76	13105	2022-11-25 09:20:39.509	0.01	0	0.997	0	-0.244	0.183	-0.269	0.626	92.126	0	0	0	0	0	0	0
WT222(CAA14FCCF874)	3.76	13105	2022-11-25 09:20:39.509	0.01	0	0.997	0	-0.244	0.183	-0.269	0.626	92.137	0	0	0	0	0	0	0
WT222(CAA14FCCF874)	3.76	13105	2022-11-25 09:20:39.509	0.01	0	0.997	0	-0.244	0.183	-0.269	0.626	92.153	0	0	0	0	0	0	0
WT222(CAA14FCCF874)	3.76	13105	2022-11-25 09:20:39.540	0.021	0.004	1.001	-0.183	-0.244	0.366	-0.269	0.621	92.164	0	0	0	0	0	0	0
WT222(CAA14FCCF874)	3.76	13105	2022-11-25 09:20:39.540	0.021	0.004	1.001	-0.183	-0.244	0.366	-0.269	0.621	92.181	0	0	0	0	0	0	0
WT222(CAA14FCCF874)	3.76	13105	2022-11-25 09:20:39.540	0.021	0.004	1.001	-0.183	-0.244	0.366	-0.275	0.615	92.192	0	0	0	0	0	0	0
WT222(CAA14FCCF874)	3.76	13105	2022-11-25 09:20:39.540	0.021	0.004	1.001	-0.183	-0.244	0.366	-0.275	0.615	92.208	0	0	0	0	0	0	0
WT222(CAA14FCCF874)	3.76	13105	2022-11-25 09:20:39.540	-0.037	-0.002	1.004	-0.061	0.183	0.061	-0.275	0.615	92.219	0	0	0	0	0	0	0
WT222(CAA14FCCF874)	3.76	13105	2022-11-25 09:20:39.540	-0.037	-0.002	1.004	-0.061	0.183	0.061	-0.275	0.615	92.236	0	0	0	0	0	0	0
WT222(CAA14FCCF874)	3.76	13105	2022-11-25 09:20:39.540	-0.037	-0.002	1.004	-0.061	0.183	0.061	-0.275	0.615	92.247	0	0	0	0	0	0	0
WT222(CAA14FCCF874)	3.76	13105	2022-11-25 09:20:39.540	-0.037	-0.002	1.004	-0.061	0.183	0.061	-0.275	0.615	92.258	0	0	0	0	0	0	0
WT222(CAA14FCCF874)	3.76	13105	2022-11-25 09:20:39.602	-0.004	0.004	0.994	0.061	-0.183	-0.427	-0.275	0.615	92.269	0	0	0	0	0	0	0
WT222(CAA14FCCF874)	3.76	13105	2022-11-25 09:20:39.602	-0.004	0.004	0.994	0.061	-0.183	-0.427	-0.275	0.61	92.28	0	0	0	0	0	0	0
WT222(CAA14FCCF874)	3.76	13105	2022-11-25 09:20:39.602	-0.004	0.004	0.994	0.061	-0.183	-0.427	-0.269	0.61	92.291	0	0	0	0	0	0	0
WT222(CAA14FCCF874)	3.76	13105	2022-11-25 09:20:39.602	-0.004	0.004	0.994	0.061	-0.183	-0.427	-0.269	0.61	92.296	0	0	0	0	0	0	0
WT222(CAA14FCCF874)	3.76	13105	2022-11-25 09:20:39.602	-0.023	-0.018	1.006	-0.244	-0.366	0.183	-0.269	0.604	92.313	0	0	0	0	0	0	0
WT222(CAA14FCCF874)	3.76	13105	2022-11-25 09:20:39.602	-0.023	-0.018	1.006	-0.244	-0.366	0.183	-0.275	0.604	92.324	0	0	0	0	0	0	0
WT222(CAA14FCCF874)	3.76	13105	2022-11-25 09:20:39.602	-0.023	-0.018	1.006	-0.244	-0.366	0.183	-0.275	0.604	92.34	0	0	0	0	0	0	0
WT222(CAA14FCCF874)	3.76	13105	2022-11-25 09:20:39.602	-0.023	-0.018	1.006	-0.244	-0.366	0.183	-0.275	0.599	92.351	0	0	0	0	0	0	0
WT222(CAA14FCCF874)	3.76	13105	2022-11-25 09:20:39.634	-0.025	-0.014	1.004	-1.099	-0.061	0.305	-0.28	0.599	92.362	0	0	0	0	0	0	0
WT222(CAA14FCCF874)	3.76	13105	2022-11-25 09:20:39.634	-0.025	-0.014	1.004	-1.099	-0.061	0.305	-0.286	0.599	92.379	0	0	0	0	0	0	0
WT222(CAA14FCCF874)	3.76	13105	2022-11-25 09:20:39.634	-0.025	-0.014	1.004	-1.099	-0.061	0.305	-0.291	0.599	92.39	0	0	0	0	0	0	0
WT222(CAA14FCCF874)	3.76	13105	2022-11-25 09:20:39.634	-0.025	-0.014	1.004	-1.099	-0.061	0.305	-0.297	0.599	92.406	0	0	0	0	0	0	0
WT222(CAA14FCCF874)	3.76	13105	2022-11-25 09:20:39.634	-0.01	0.014	0.995	-1.892	0.244	0	-0.308	0.604	92.417	0	0	0	0	0	0	0
WT222(CAA14FCCF874)	3.76	13105	2022-11-25 09:20:39.634	-0.01	0.014	0.995	-1.892	0.244	0	-0.319	0.604	92.428	0	0	0	0	0	0	0
WT222(CAA14FCCF874)	3.76	13105	2022-11-25 09:20:39.634	-0.01	0.014	0.995	-1.892	0.244	0	-0.324	0.604	92.444	0	0	0	0	0	0	0
WT222(CAA14FCCF874)	3.76	13105	2022-11-25 09:20:39.634	-0.01	0.014	0.995	-1.892	0.244	0	-0.335	0.61	92.455	0	0	0	0	0	0	0
WT222(CAA14FCCF874)	3.76	13105	2022-11-25 09:20:39.665	-0.039	0.008	0.972	-0.183	-0.122	-0.061	-0.335	0.61	92.466	0	0	0	0	0	0	0
WT222(CAA14FCCF874)	3.76	13105	2022-11-25 09:20:39.665	-0.039	0.008	0.972	-0.183	-0.122	-0.061	-0.335	0.61	92.477	0	0	0	0	0	0	0
WT222(CAA14FCCF874)	3.76	13105	2022-11-25 09:20:39.665	-0.039	0.008	0.972	-0.183	-0.122	-0.061	-0.335	0.61	92.488	0	0	0	0	0	0	0
WT222(CAA14FCCF874)	3.76	13105	2022-11-25 09:20:39.665	-0.039	0.008	0.972	-0.183	-0.122	-0.061	-0.335	0.61	92.499	0	0	0	0	0	0	0
WT222(CAA14FCCF874)	3.76	13105	2022-11-25 09:20:39.665	0.029	0.001	1.018	-0.244	0.122	0.122	-0.335	0.61	92.51	0	0	0	0	0	0	0
WT222(CAA14FCCF874)	3.76	13105	2022-11-25 09:20:39.665	0.029	0.001	1.018	-0.244	0.122	0.122	-0.335	0.61	92.521	0	0	0	0	0	0	0
WT222(CAA14FCCF874)	3.76	13105	2022-11-25 09:20:39.665	0.029	0.001	1.018	-0.244	0.122	0.122	-0.335	0.61	92.538	0	0	0	0	0	0	0
WT222(CAA14FCCF874)	3.76	13105	2022-11-25 09:20:39.665	0.029	0.001	1.018	-0.244	0.122	0.122	-0.335	0.61	92.549	0	0	0	0	0	0	0
WT222(CAA14FCCF874)	3.76	13105	2022-11-25 09:20:39.727	-0.005	0.011	1.02	0	0.183	0	-0.335	0.615	92.56	0	0	0	0	0	0	0
WT222(CAA14FCCF874)	3.76	13105	2022-11-25 09:20:39.727	-0.005	0.011	1.02	0	0.183	0	-0.335	0.615	92.571	0	0	0	0	0	0	0
WT222(CAA14FCCF874)	3.76	13105	2022-11-25 09:20:39.727	-0.005	0.011	1.02	0	0.183	0	-0.335	0.615	92.582	0	0	0	0	0	0	0
WT222(CAA14FCCF874)	3.76	13105	2022-11-25 09:20:39.727	-0.005	0.011	1.02	0	0.183	0	-0.335	0.615	92.593	0	0	0	0	0	0	0
WT222(CAA14FCCF874)	3.76	13105	2022-11-25 09:20:39.727	-0.004	-0.016	1.004	-0.488	0	0.61	-0.335	0.615	92.604	0	0	0	0	0	0	0
WT222(CAA14FCCF874)	3.76	13105	2022-11-25 09:20:39.727	-0.004	-0.016	1.004	-0.488	0	0.61	-0.335	0.615	92.62	0	0	0	0	0	0	0
WT222(CAA14FCCF874)	3.76	13105	2022-11-25 09:20:39.727	-0.004	-0.016	1.004	-0.488	0	0.61	-0.335	0.615	92.631	0	0	0	0	0	0	0
WT222(CAA14FCCF874)	3.76	13105	2022-11-25 09:20:39.727	-0.004	-0.016	1.004	-0.488	0	0.61	-0.341	0.61	92.648	0	0	0	0	0	0	0
WT222(CAA14FCCF874)	3.76	13105	2022-11-25 09:20:39.743	0.01	0.002	1	0.183	0	0	-0.335	0.61	92.659	0	0	0	0	0	0	0
WT222(CAA14FCCF874)	3.76	13105	2022-11-25 09:20:39.743	0.01	0.002	1	0.183	0	0	-0.335	0.61	92.67	0	0	0	0	0	0	0
WT222(CAA14FCCF874)	3.76	13105	2022-11-25 09:20:39.743	0.01	0.002	1	0.183	0	0	-0.335	0.61	92.681	0	0	0	0	0	0	0
WT222(CAA14FCCF874)	3.76	13105	2022-11-25 09:20:39.743	0.01	0.002	1	0.183	0	0	-0.33	0.61	92.692	0	0	0	0	0	0	0
WT222(CAA14FCCF874)	3.76	13105	2022-11-25 09:20:39.743	-0.014	0.007	1.005	0	0	0.061	-0.33	0.61	92.703	0	0	0	0	0	0	0
WT222(CAA14FCCF874)	3.76	13105	2022-11-25 09:20:39.743	-0.014	0.007	1.005	0	0	0.061	-0.33	0.604	92.714	0	0	0	0	0	0	0
WT222(CAA14FCCF874)	3.76	13105	2022-11-25 09:20:39.743	-0.014	0.007	1.005	0	0	0.061	-0.33	0.604	92.725	0	0	0	0	0	0	0
WT222(CAA14FCCF874)	3.76	13105	2022-11-25 09:20:39.743	-0.014	0.007	1.005	0	0	0.061	-0.33	0.604	92.736	0	0	0	0	0	0	0
WT222(CAA14FCCF874)	3.76	13105	2022-11-25 09:20:39.774	0.014	-0.002	0.995	0.244	-0.061	0.061	-0.324	0.604	92.752	0	0	0	0	0	0	0
WT222(CAA14FCCF874)	3.76	13105	2022-11-25 09:20:39.774	0.014	-0.002	0.995	0.244	-0.061	0.061	-0.324	0.604	92.763	0	0	0	0	0	0	0
WT222(CAA14FCCF874)	3.76	13105	2022-11-25 09:20:39.774	0.014	-0.002	0.995	0.244	-0.061	0.061	-0.319	0.599	92.774	0	0	0	0	0	0	0
WT222(CAA14FCCF874)	3.76	13105	2022-11-25 09:20:39.774	0.014	-0.002	0.995	0.244	-0.061	0.061	-0.319	0.599	92.785	0	0	0	0	0	0	0
WT222(CAA14FCCF874)	3.76	13105	2022-11-25 09:20:39.774	-0.015	-0.091	1.1	3.235	0.671	0	-0.302	0.604	92.796	0	0	0	0	0	0	0
WT222(CAA14FCCF874)	3.76	13105	2022-11-25 09:20:39.774	-0.015	-0.091	1.1	3.235	0.671	0	-0.286	0.604	92.807	0	0	0	0	0	0	0
WT222(CAA14FCCF874)	3.76	13105	2022-11-25 09:20:39.774	-0.015	-0.091	1.1	3.235	0.671	0	-0.269	0.604	92.818	0	0	0	0	0	0	0
WT222(CAA14FCCF874)	3.76	13105	2022-11-25 09:20:39.774	-0.015	-0.091	1.1	3.235	0.671	0	-0.258	0.61	92.834	0	0	0	0	0	0	0
WT222(CAA14FCCF874)	3.76	13105	2022-11-25 09:20:39.837	-0.022	0.04	0.907	3.174	1.16	-1.465	-0.242	0.615	92.834	0	0	0	0	0	0	0
WT222(CAA14FCCF874)	3.76	13105	2022-11-25 09:20:39.837	-0.022	0.04	0.907	3.174	1.16	-1.465	-0.231	0.615	92.84	0	0	0	0	0	0	0
WT222(CAA14FCCF874)	3.76	13105	2022-11-25 09:20:39.837	-0.022	0.04	0.907	3.174	1.16	-1.465	-0.214	0.621	92.845	0	0	0	0	0	0	0
WT222(CAA14FCCF874)	3.76	13105	2022-11-25 09:20:39.837	-0.015	0.046	0.963	-4.272	-0.732	-0.366	-0.236	0.621	92.856	0	0	0	0	0	0	0
WT222(CAA14FCCF874)	3.76	13105	2022-11-25 09:20:39.837	-0.015	0.046	0.963	-4.272	-0.732	-0.366	-0.258	0.615	92.867	0	0	0	0	0	0	0
WT222(CAA14FCCF874)	3.76	13105	2022-11-25 09:20:39.837	-0.015	0.046	0.963	-4.272	-0.732	-0.366	-0.275	0.61	92.878	0	0	0	0	0	0	0
WT222(CAA14FCCF874)	3.76	13105	2022-11-25 09:20:39.837	-0.015	0.046	0.963	-4.272	-0.732	-0.366	-0.297	0.604	92.884	0	0	0	0	0	0	0
WT222(CAA14FCCF874)	3.76	13105	2022-11-25 09:20:39.837	-0.059	0.002	0.95	-3.845	-1.16	-0.793	-0.313	0.599	92.895	0	0	0	0	0	0	0
WT222(CAA14FCCF874)	3.76	13105	2022-11-25 09:20:39.868	-0.059	0.002	0.95	-3.845	-1.16	-0.793	-0.335	0.593	92.9	0	0	0	0	0	0	0
WT222(CAA14FCCF874)	3.76	13105	2022-11-25 09:20:39.868	-0.059	0.002	0.95	-3.845	-1.16	-0.793	-0.352	0.593	92.906	0	0	0	0	0	0	0
WT222(CAA14FCCF874)	3.76	13105	2022-11-25 09:20:39.868	-0.059	0.002	0.95	-3.845	-1.16	-0.793	-0.368	0.588	92.911	0	0	0	0	0	0	0
WT222(CAA14FCCF874)	3.76	13105	2022-11-25 09:20:39.868	0.052	-0.052	1.055	0	-0.183	-1.221	-0.368	0.588	92.917	0	0	0	0	0	0	0
WT222(CAA14FCCF874)	3.76	13105	2022-11-25 09:20:39.868	0.052	-0.052	1.055	0	-0.183	-1.221	-0.368	0.588	92.922	0	0	0	0	0	0	0
WT222(CAA14FCCF874)	3.76	13105	2022-11-25 09:20:39.868	0.052	-0.052	1.055	0	-0.183	-1.221	-0.368	0.582	92.928	0	0	0	0	0	0	0
WT222(CAA14FCCF874)	3.76	13105	2022-11-25 09:20:39.868	0.052	-0.052	1.055	0	-0.183	-1.221	-0.368	0.582	92.933	0	0	0	0	0	0	0
WT222(CAA14FCCF874)	3.76	13105	2022-11-25 09:20:39.868	-0.005	-0.002	1.009	0	0	-1.343	-0.368	0.582	92.939	0	0	0	0	0	0	0
WT222(CAA14FCCF874)	3.76	13105	2022-11-25 09:20:39.899	-0.005	-0.002	1.009	0	0	-1.343	-0.368	0.582	92.944	0	0	0	0	0	0	0
WT222(CAA14FCCF874)	3.76	13105	2022-11-25 09:20:39.899	-0.005	-0.002	1.009	0	0	-1.343	-0.368	0.582	92.95	0	0	0	0	0	0	0
WT222(CAA14FCCF874)	3.76	13105	2022-11-25 09:20:39.899	-0.005	-0.002	1.009	0	0	-1.343	-0.368	0.577	92.955	0	0	0	0	0	0	0
WT222(CAA14FCCF874)	3.76	13105	2022-11-25 09:20:39.899	-0.014	-0.006	0.982	0	0	-0.793	-0.368	0.577	92.961	0	0	0	0	0	0	0
WT222(CAA14FCCF874)	3.76	13105	2022-11-25 09:20:39.899	-0.014	-0.006	0.982	0	0	-0.793	-0.368	0.577	92.972	0	0	0	0	0	0	0
WT222(CAA14FCCF874)	3.76	13105	2022-11-25 09:20:39.899	-0.014	-0.006	0.982	0	0	-0.793	-0.368	0.577	92.977	0	0	0	0	0	0	0
WT222(CAA14FCCF874)	3.76	13105	2022-11-25 09:20:39.899	-0.014	-0.006	0.982	0	0	-0.793	-0.368	0.577	92.983	0	0	0	0	0	0	0
WT222(CAA14FCCF874)	3.76	13105	2022-11-25 09:20:39.899	-0.001	0.006	1.025	-0.671	0	0	-0.374	0.577	92.994	0	0	0	0	0	0	0
WT222(CAA14FCCF874)	3.76	13105	2022-11-25 09:20:39.962	-0.001	0.006	1.025	-0.671	0	0	-0.374	0.577	93.01	0	0	0	0	0	0	0
WT222(CAA14FCCF874)	3.76	13105	2022-11-25 09:20:39.962	-0.001	0.006	1.025	-0.671	0	0	-0.379	0.571	93.021	0	0	0	0	0	0	0
WT222(CAA14FCCF874)	3.76	13105	2022-11-25 09:20:39.962	-0.001	0.006	1.025	-0.671	0	0	-0.385	0.571	93.032	0	0	0	0	0	0	0
WT222(CAA14FCCF874)	3.76	13105	2022-11-25 09:20:39.962	-0.009	0.006	0.998	1.526	0.366	-1.831	-0.374	0.577	93.032	0	0	0	0	0	0	0
WT222(CAA14FCCF874)	3.76	13105	2022-11-25 09:20:39.962	-0.009	0.006	0.998	1.526	0.366	-1.831	-0.368	0.577	93.032	0	0	0	0	0	0	0
WT222(CAA14FCCF874)	3.76	13105	2022-11-25 09:20:39.962	-0.009	0.006	0.998	1.526	0.366	-1.831	-0.357	0.577	93.038	0	0	0	0	0	0	0
WT222(CAA14FCCF874)	3.76	13105	2022-11-25 09:20:39.962	-0.009	0.006	0.998	1.526	0.366	-1.831	-0.352	0.577	93.038	0	0	0	0	0	0	0
WT222(CAA14FCCF874)	3.76	13105	2022-11-25 09:20:39.962	-0.044	-0.007	0.995	0.732	-0.488	-0.183	-0.346	0.577	93.049	0	0	0	0	0	0	0
WT222(CAA14FCCF874)	3.76	13105	2022-11-25 09:20:39.993	-0.044	-0.007	0.995	0.732	-0.488	-0.183	-0.341	0.571	93.06	0	0	0	0	0	0	0
WT222(CAA14FCCF874)	3.76	13105	2022-11-25 09:20:39.993	-0.044	-0.007	0.995	0.732	-0.488	-0.183	-0.335	0.571	93.071	0	0	0	0	0	0	0
WT222(CAA14FCCF874)	3.76	13105	2022-11-25 09:20:39.993	-0.044	-0.007	0.995	0.732	-0.488	-0.183	-0.335	0.566	93.082	0	0	0	0	0	0	0
WT222(CAA14FCCF874)	3.76	13105	2022-11-25 09:20:39.993	-0.006	0	1.022	2.075	0.122	1.099	-0.324	0.571	93.098	0	0	0	0	0	0	0
WT222(CAA14FCCF874)	3.76	13105	2022-11-25 09:20:39.993	-0.006	0	1.022	2.075	0.122	1.099	-0.313	0.571	93.115	0	0	0	0	0	0	0
WT222(CAA14FCCF874)	3.76	13105	2022-11-25 09:20:39.993	-0.006	0	1.022	2.075	0.122	1.099	-0.302	0.571	93.131	0	0	0	0	0	0	0
WT222(CAA14FCCF874)	3.76	13105	2022-11-25 09:20:39.993	-0.006	0	1.022	2.075	0.122	1.099	-0.291	0.571	93.148	0	0	0	0	0	0	0
WT222(CAA14FCCF874)	3.76	13105	2022-11-25 09:20:39.993	0	0.004	0.97	0.366	0	-0.061	-0.286	0.571	93.159	0	0	0	0	0	0	0
WT222(CAA14FCCF874)	3.76	13105	2022-11-25 09:20:40.087	0	0.004	0.97	0.366	0	-0.061	-0.286	0.571	93.17	0	0	0	0	0	0	0
WT222(CAA14FCCF874)	3.76	13105	2022-11-25 09:20:40.087	0	0.004	0.97	0.366	0	-0.061	-0.286	0.571	93.175	0	0	0	0	0	0	0
WT222(CAA14FCCF874)	3.76	13105	2022-11-25 09:20:40.087	0	0.004	0.97	0.366	0	-0.061	-0.28	0.571	93.186	0	0	0	0	0	0	0
WT222(CAA14FCCF874)	3.76	13105	2022-11-25 09:20:40.087	0	-0.024	1.05	0.977	0.122	0.671	-0.275	0.571	93.203	0	0	0	0	0	0	0
WT222(CAA14FCCF874)	3.76	13105	2022-11-25 09:20:40.087	0	-0.024	1.05	0.977	0.122	0.671	-0.269	0.577	93.219	0	0	0	0	0	0	0
WT222(CAA14FCCF874)	3.76	13105	2022-11-25 09:20:40.087	0	-0.024	1.05	0.977	0.122	0.671	-0.264	0.577	93.23	0	0	0	0	0	0	0
WT222(CAA14FCCF874)	3.76	13105	2022-11-25 09:20:40.087	0	-0.024	1.05	0.977	0.122	0.671	-0.258	0.577	93.246	0	0	0	0	0	0	0
WT222(CAA14FCCF874)	3.76	13105	2022-11-25 09:20:40.087	-0.039	0.017	0.946	-0.671	-0.427	0	-0.264	0.571	93.257	0	0	0	0	0	0	0
WT222(CAA14FCCF874)	3.76	13105	2022-11-25 09:20:40.087	-0.039	0.017	0.946	-0.671	-0.427	0	-0.269	0.571	93.268	0	0	0	0	0	0	0
WT222(CAA14FCCF874)	3.76	13105	2022-11-25 09:20:40.087	-0.039	0.017	0.946	-0.671	-0.427	0	-0.269	0.571	93.279	0	0	0	0	0	0	0
WT222(CAA14FCCF874)	3.76	13105	2022-11-25 09:20:40.087	-0.039	0.017	0.946	-0.671	-0.427	0	-0.275	0.566	93.29	0	0	0	0	0	0	0
WT222(CAA14FCCF874)	3.76	13105	2022-11-25 09:20:40.087	0.012	-0.023	1.055	0.061	-0.183	-0.305	-0.275	0.566	93.296	0	0	0	0	0	0	0
WT222(CAA14FCCF874)	3.76	13105	2022-11-25 09:20:40.087	0.012	-0.023	1.055	0.061	-0.183	-0.305	-0.269	0.566	93.307	0	0	0	0	0	0	0
WT222(CAA14FCCF874)	3.76	13105	2022-11-25 09:20:40.087	0.012	-0.023	1.055	0.061	-0.183	-0.305	-0.269	0.566	93.318	0	0	0	0	0	0	0
WT222(CAA14FCCF874)	3.76	13105	2022-11-25 09:20:40.087	0.012	-0.023	1.055	0.061	-0.183	-0.305	-0.269	0.566	93.323	0	0	0	0	0	0	0
WT222(CAA14FCCF874)	3.76	13105	2022-11-25 09:20:40.087	0.02	0.017	0.962	1.892	0.671	0.061	-0.264	0.566	93.334	0	0	0	0	0	0	0
WT222(CAA14FCCF874)	3.76	13105	2022-11-25 09:20:40.103	0.02	0.017	0.962	1.892	0.671	0.061	-0.253	0.571	93.345	0	0	0	0	0	0	0
WT222(CAA14FCCF874)	3.76	13105	2022-11-25 09:20:40.103	0.02	0.017	0.962	1.892	0.671	0.061	-0.242	0.571	93.356	0	0	0	0	0	0	0
WT222(CAA14FCCF874)	3.76	13105	2022-11-25 09:20:40.103	0.02	0.017	0.962	1.892	0.671	0.061	-0.231	0.577	93.367	0	0	0	0	0	0	0
WT222(CAA14FCCF874)	3.76	13105	2022-11-25 09:20:40.103	-0.029	-0.033	1.042	-0.977	-0.793	0.122	-0.236	0.571	93.378	0	0	0	0	0	0	0
WT222(CAA14FCCF874)	3.76	13105	2022-11-25 09:20:40.103	-0.029	-0.033	1.042	-0.977	-0.793	0.122	-0.242	0.566	93.389	0	0	0	0	0	0	0
WT222(CAA14FCCF874)	3.76	13105	2022-11-25 09:20:40.103	-0.029	-0.033	1.042	-0.977	-0.793	0.122	-0.247	0.56	93.4	0	0	0	0	0	0	0
WT222(CAA14FCCF874)	3.76	13105	2022-11-25 09:20:40.103	-0.029	-0.033	1.042	-0.977	-0.793	0.122	-0.253	0.555	93.411	0	0	0	0	0	0	0
WT222(CAA14FCCF874)	3.76	13105	2022-11-25 09:20:40.103	-0.008	0	0.953	0.671	0.122	-0.305	-0.247	0.555	93.422	0	0	0	0	0	0	0
WT222(CAA14FCCF874)	3.76	13105	2022-11-25 09:20:40.165	-0.008	0	0.953	0.671	0.122	-0.305	-0.247	0.555	93.428	0	0	0	0	0	0	0
WT222(CAA14FCCF874)	3.76	13105	2022-11-25 09:20:40.165	-0.008	0	0.953	0.671	0.122	-0.305	-0.242	0.555	93.439	0	0	0	0	0	0	0
WT222(CAA14FCCF874)	3.76	13105	2022-11-25 09:20:40.165	-0.008	0	0.953	0.671	0.122	-0.305	-0.242	0.56	93.45	0	0	0	0	0	0	0
WT222(CAA14FCCF874)	3.76	13105	2022-11-25 09:20:40.165	0.021	0.002	1.008	-0.977	0.122	-0.244	-0.247	0.56	93.455	0	0	0	0	0	0	0
WT222(CAA14FCCF874)	3.76	13105	2022-11-25 09:20:40.165	0.021	0.002	1.008	-0.977	0.122	-0.244	-0.247	0.56	93.466	0	0	0	0	0	0	0
WT222(CAA14FCCF874)	3.76	13105	2022-11-25 09:20:40.165	0.021	0.002	1.008	-0.977	0.122	-0.244	-0.253	0.555	93.472	0	0	0	0	0	0	0
WT222(CAA14FCCF874)	3.76	13105	2022-11-25 09:20:40.165	0.021	0.002	1.008	-0.977	0.122	-0.244	-0.258	0.555	93.483	0	0	0	0	0	0	0
WT222(CAA14FCCF874)	3.76	13105	2022-11-25 09:20:40.165	-0.043	0.012	0.95	-3.479	0	-0.061	-0.275	0.555	93.494	0	0	0	0	0	0	0
WT222(CAA14FCCF874)	3.76	13105	2022-11-25 09:20:40.196	-0.043	0.012	0.95	-3.479	0	-0.061	-0.291	0.555	93.505	0	0	0	0	0	0	0
WT222(CAA14FCCF874)	3.76	13105	2022-11-25 09:20:40.196	-0.043	0.012	0.95	-3.479	0	-0.061	-0.308	0.555	93.51	0	0	0	0	0	0	0
WT222(CAA14FCCF874)	3.76	13105	2022-11-25 09:20:40.196	-0.043	0.012	0.95	-3.479	0	-0.061	-0.33	0.555	93.521	0	0	0	0	0	0	0
WT222(CAA14FCCF874)	3.76	13105	2022-11-25 09:20:40.196	0.021	-0.028	1.073	-2.014	-0.977	-0.366	-0.335	0.549	93.532	0	0	0	0	0	0	0
WT222(CAA14FCCF874)	3.76	13105	2022-11-25 09:20:40.196	0.021	-0.028	1.073	-2.014	-0.977	-0.366	-0.346	0.544	93.538	0	0	0	0	0	0	0
WT222(CAA14FCCF874)	3.76	13105	2022-11-25 09:20:40.196	0.021	-0.028	1.073	-2.014	-0.977	-0.366	-0.357	0.538	93.543	0	0	0	0	0	0	0
WT222(CAA14FCCF874)	3.76	13105	2022-11-25 09:20:40.196	-0.001	0.013	0.971	0.061	0.488	0.427	-0.357	0.544	93.56	0	0	0	0	0	0	0
WT222(CAA14FCCF874)	3.76	13105	2022-11-25 09:20:40.196	-0.001	0.013	0.971	0.061	0.488	0.427	-0.357	0.544	93.571	0	0	0	0	0	0	0
WT222(CAA14FCCF874)	3.76	13105	2022-11-25 09:20:40.259	-0.001	0.013	0.971	0.061	0.488	0.427	-0.352	0.544	93.582	0	0	0	0	0	0	0
WT222(CAA14FCCF874)	3.76	13105	2022-11-25 09:20:40.259	-0.001	0.013	0.971	0.061	0.488	0.427	-0.352	0.544	93.593	0	0	0	0	0	0	0
WT222(CAA14FCCF874)	3.76	13105	2022-11-25 09:20:40.259	-0.016	-0.021	1.058	-0.183	0	-0.122	-0.352	0.544	93.604	0	0	0	0	0	0	0
WT222(CAA14FCCF874)	3.76	13105	2022-11-25 09:20:40.259	-0.016	-0.021	1.058	-0.183	0	-0.122	-0.352	0.544	93.609	0	0	0	0	0	0	0
WT222(CAA14FCCF874)	3.76	13105	2022-11-25 09:20:40.259	-0.016	-0.021	1.058	-0.183	0	-0.122	-0.352	0.544	93.62	0	0	0	0	0	0	0
WT222(CAA14FCCF874)	3.76	13105	2022-11-25 09:20:40.259	-0.016	-0.021	1.058	-0.183	0	-0.122	-0.352	0.544	93.631	0	0	0	0	0	0	0
WT222(CAA14FCCF874)	3.76	13105	2022-11-25 09:20:40.259	-0.046	-0.043	1.029	6.348	1.465	0.061	-0.324	0.549	93.642	0	0	0	0	0	0	0
WT222(CAA14FCCF874)	3.76	13105	2022-11-25 09:20:40.259	-0.046	-0.043	1.029	6.348	1.465	0.061	-0.291	0.56	93.653	0	0	0	0	0	0	0
WT222(CAA14FCCF874)	3.76	13105	2022-11-25 09:20:40.259	-0.046	-0.043	1.029	6.348	1.465	0.061	-0.264	0.566	93.664	0	0	0	0	0	0	0
WT222(CAA14FCCF874)	3.76	13105	2022-11-25 09:20:40.259	-0.046	-0.043	1.029	6.348	1.465	0.061	-0.231	0.577	93.675	0	0	0	0	0	0	0
WT222(CAA14FCCF874)	3.76	13105	2022-11-25 09:20:40.259	0.008	0.095	0.821	-5.981	-0.366	-1.099	-0.264	0.571	93.68	0	0	0	0	0	0	0
WT222(CAA14FCCF874)	3.76	13105	2022-11-25 09:20:40.259	0.008	0.095	0.821	-5.981	-0.366	-1.099	-0.291	0.571	93.686	0	0	0	0	0	0	0
WT222(CAA14FCCF874)	3.76	13105	2022-11-25 09:20:40.259	0.008	0.095	0.821	-5.981	-0.366	-1.099	-0.319	0.571	93.686	0	0	0	0	0	0	0
WT222(CAA14FCCF874)	3.76	13105	2022-11-25 09:20:40.259	0.008	0.095	0.821	-5.981	-0.366	-1.099	-0.346	0.571	93.691	0	0	0	0	0	0	0
WT222(CAA14FCCF874)	3.76	13105	2022-11-25 09:20:40.259	-0.007	-0.082	1.185	-3.601	-0.671	0.671	-0.363	0.566	93.702	0	0	0	0	0	0	0
WT222(CAA14FCCF874)	3.76	13105	2022-11-25 09:20:40.259	-0.007	-0.082	1.185	-3.601	-0.671	0.671	-0.379	0.56	93.719	0	0	0	0	0	0	0
WT222(CAA14FCCF874)	3.76	13105	2022-11-25 09:20:40.321	-0.007	-0.082	1.185	-3.601	-0.671	0.671	-0.396	0.56	93.73	0	0	0	0	0	0	0
WT222(CAA14FCCF874)	3.76	13105	2022-11-25 09:20:40.321	-0.007	-0.082	1.185	-3.601	-0.671	0.671	-0.417	0.555	93.746	0	0	0	0	0	0	0
WT222(CAA14FCCF874)	3.76	13105	2022-11-25 09:20:40.321	-0.031	0.003	0.945	0.854	0.977	-0.122	-0.412	0.56	93.757	0	0	0	0	0	0	0
WT222(CAA14FCCF874)	3.76	13105	2022-11-25 09:20:40.321	-0.031	0.003	0.945	0.854	0.977	-0.122	-0.406	0.566	93.763	0	0	0	0	0	0	0
WT222(CAA14FCCF874)	3.76	13105	2022-11-25 09:20:40.321	-0.031	0.003	0.945	0.854	0.977	-0.122	-0.401	0.571	93.774	0	0	0	0	0	0	0
WT222(CAA14FCCF874)	3.76	13105	2022-11-25 09:20:40.321	-0.031	0.003	0.945	0.854	0.977	-0.122	-0.401	0.577	93.785	0	0	0	0	0	0	0
WT222(CAA14FCCF874)	3.76	13105	2022-11-25 09:20:40.321	-0.014	-0.047	1.049	0.305	1.221	0.061	-0.396	0.582	93.796	0	0	0	0	0	0	0
WT222(CAA14FCCF874)	3.76	13105	2022-11-25 09:20:40.321	-0.014	-0.047	1.049	0.305	1.221	0.061	-0.396	0.588	93.807	0	0	0	0	0	0	0
WT222(CAA14FCCF874)	3.76	13105	2022-11-25 09:20:40.353	-0.014	-0.047	1.049	0.305	1.221	0.061	-0.396	0.599	93.818	0	0	0	0	0	0	0
WT222(CAA14FCCF874)	3.76	13105	2022-11-25 09:20:40.353	-0.014	-0.047	1.049	0.305	1.221	0.061	-0.396	0.604	93.829	0	0	0	0	0	0	0
WT222(CAA14FCCF874)	3.76	13105	2022-11-25 09:20:40.353	-0.032	0.008	0.975	0.977	1.465	0.549	-0.39	0.61	93.84	0	0	0	0	0	0	0
WT222(CAA14FCCF874)	3.76	13105	2022-11-25 09:20:40.353	-0.032	0.008	0.975	0.977	1.465	0.549	-0.39	0.621	93.856	0	0	0	0	0	0	0
WT222(CAA14FCCF874)	3.76	13105	2022-11-25 09:20:40.353	-0.032	0.008	0.975	0.977	1.465	0.549	-0.385	0.626	93.867	0	0	0	0	0	0	0
WT222(CAA14FCCF874)	3.76	13105	2022-11-25 09:20:40.353	-0.032	0.008	0.975	0.977	1.465	0.549	-0.379	0.637	93.884	0	0	0	0	0	0	0
WT222(CAA14FCCF874)	3.76	13105	2022-11-25 09:20:40.353	0.005	0.008	0.986	-0.916	0.183	0	-0.385	0.637	93.895	0	0	0	0	0	0	0
WT222(CAA14FCCF874)	3.76	13105	2022-11-25 09:20:40.353	0.005	0.008	0.986	-0.916	0.183	0	-0.39	0.637	93.906	0	0	0	0	0	0	0
WT222(CAA14FCCF874)	3.76	13105	2022-11-25 09:20:40.447	0.005	0.008	0.986	-0.916	0.183	0	-0.396	0.643	93.917	0	0	0	0	0	0	0
WT222(CAA14FCCF874)	3.76	13105	2022-11-25 09:20:40.447	0.005	0.008	0.986	-0.916	0.183	0	-0.401	0.643	93.922	0	0	0	0	0	0	0
WT222(CAA14FCCF874)	3.76	13105	2022-11-25 09:20:40.447	0.039	0.014	1.034	0.671	-0.549	-0.183	-0.396	0.637	93.933	0	0	0	0	0	0	0
WT222(CAA14FCCF874)	3.76	13105	2022-11-25 09:20:40.447	0.039	0.014	1.034	0.671	-0.549	-0.183	-0.39	0.637	93.944	0	0	0	0	0	0	0
WT222(CAA14FCCF874)	3.76	13105	2022-11-25 09:20:40.447	0.039	0.014	1.034	0.671	-0.549	-0.183	-0.385	0.632	93.95	0	0	0	0	0	0	0
WT222(CAA14FCCF874)	3.76	13105	2022-11-25 09:20:40.447	0.039	0.014	1.034	0.671	-0.549	-0.183	-0.385	0.626	93.961	0	0	0	0	0	0	0
WT222(CAA14FCCF874)	3.76	13105	2022-11-25 09:20:40.447	-0.025	0.013	0.959	-0.977	-0.305	-0.366	-0.385	0.626	93.966	0	0	0	0	0	0	0
WT222(CAA14FCCF874)	3.76	13105	2022-11-25 09:20:40.447	-0.025	0.013	0.959	-0.977	-0.305	-0.366	-0.39	0.621	93.977	0	0	0	0	0	0	0
WT222(CAA14FCCF874)	3.76	13105	2022-11-25 09:20:40.447	-0.025	0.013	0.959	-0.977	-0.305	-0.366	-0.396	0.621	93.983	0	0	0	0	0	0	0
WT222(CAA14FCCF874)	3.76	13105	2022-11-25 09:20:40.447	-0.025	0.013	0.959	-0.977	-0.305	-0.366	-0.401	0.621	93.988	0	0	0	0	0	0	0
WT222(CAA14FCCF874)	3.76	13105	2022-11-25 09:20:40.447	-0.02	-0.018	1.021	0	-0.061	0.488	-0.396	0.615	94.005	0	0	0	0	0	0	0
WT222(CAA14FCCF874)	3.76	13105	2022-11-25 09:20:40.447	-0.02	-0.018	1.021	0	-0.061	0.488	-0.396	0.615	94.016	0	0	0	0	0	0	0
WT222(CAA14FCCF874)	3.76	13105	2022-11-25 09:20:40.447	-0.02	-0.018	1.021	0	-0.061	0.488	-0.396	0.615	94.026	0	0	0	0	0	0	0
WT222(CAA14FCCF874)	3.76	13105	2022-11-25 09:20:40.447	-0.02	-0.018	1.021	0	-0.061	0.488	-0.396	0.615	94.037	0	0	0	0	0	0	0
WT222(CAA14FCCF874)	3.76	13105	2022-11-25 09:20:40.447	0.002	-0.006	1.01	0	-0.305	-0.366	-0.396	0.615	94.048	0	0	0	0	0	0	0
WT222(CAA14FCCF874)	3.76	13105	2022-11-25 09:20:40.447	0.002	-0.006	1.01	0	-0.305	-0.366	-0.396	0.615	94.054	0	0	0	0	0	0	0
WT222(CAA14FCCF874)	3.76	13105	2022-11-25 09:20:40.509	0.002	-0.006	1.01	0	-0.305	-0.366	-0.396	0.61	94.059	0	0	0	0	0	0	0
WT222(CAA14FCCF874)	3.76	13105	2022-11-25 09:20:40.509	0.002	-0.006	1.01	0	-0.305	-0.366	-0.39	0.61	94.07	0	0	0	0	0	0	0
WT222(CAA14FCCF874)	3.76	13105	2022-11-25 09:20:40.509	0.031	-0.008	1.004	-0.977	-0.061	-0.916	-0.396	0.61	94.076	0	0	0	0	0	0	0
WT222(CAA14FCCF874)	3.76	13105	2022-11-25 09:20:40.509	0.031	-0.008	1.004	-0.977	-0.061	-0.916	-0.401	0.604	94.081	0	0	0	0	0	0	0
WT222(CAA14FCCF874)	3.76	13105	2022-11-25 09:20:40.509	0.031	-0.008	1.004	-0.977	-0.061	-0.916	-0.406	0.604	94.087	0	0	0	0	0	0	0
WT222(CAA14FCCF874)	3.76	13105	2022-11-25 09:20:40.509	0.031	-0.008	1.004	-0.977	-0.061	-0.916	-0.412	0.604	94.092	0	0	0	0	0	0	0
WT222(CAA14FCCF874)	3.76	13105	2022-11-25 09:20:40.509	-0.019	-0.005	0.994	-1.221	0.244	-0.244	-0.417	0.604	94.098	0	0	0	0	0	0	0
WT222(CAA14FCCF874)	3.76	13105	2022-11-25 09:20:40.509	-0.019	-0.005	0.994	-1.221	0.244	-0.244	-0.423	0.599	94.109	0	0	0	0	0	0	0
WT222(CAA14FCCF874)	3.76	13105	2022-11-25 09:20:40.556	-0.019	-0.005	0.994	-1.221	0.244	-0.244	-0.428	0.599	94.114	0	0	0	0	0	0	0
WT222(CAA14FCCF874)	3.76	13105	2022-11-25 09:20:40.556	-0.019	-0.005	0.994	-1.221	0.244	-0.244	-0.434	0.599	94.125	0	0	0	0	0	0	0
WT222(CAA14FCCF874)	3.76	13105	2022-11-25 09:20:40.556	-0.047	0.005	0.986	-0.854	0.427	0.549	-0.434	0.604	94.136	0	0	0	0	0	0	0
WT222(CAA14FCCF874)	3.76	13105	2022-11-25 09:20:40.556	-0.047	0.005	0.986	-0.854	0.427	0.549	-0.439	0.604	94.147	0	0	0	0	0	0	0
WT222(CAA14FCCF874)	3.76	13105	2022-11-25 09:20:40.556	-0.047	0.005	0.986	-0.854	0.427	0.549	-0.445	0.604	94.158	0	0	0	0	0	0	0
WT222(CAA14FCCF874)	3.76	13105	2022-11-25 09:20:40.556	-0.047	0.005	0.986	-0.854	0.427	0.549	-0.445	0.61	94.175	0	0	0	0	0	0	0
WT222(CAA14FCCF874)	3.76	13105	2022-11-25 09:20:40.556	0.005	-0.016	1.001	-0.427	-0.061	-0.61	-0.45	0.61	94.18	0	0	0	0	0	0	0
WT222(CAA14FCCF874)	3.76	13105	2022-11-25 09:20:40.556	0.005	-0.016	1.001	-0.427	-0.061	-0.61	-0.45	0.61	94.186	0	0	0	0	0	0	0
WT222(CAA14FCCF874)	3.76	13105	2022-11-25 09:20:40.556	0.005	-0.016	1.001	-0.427	-0.061	-0.61	-0.45	0.61	94.191	0	0	0	0	0	0	0
WT222(CAA14FCCF874)	3.76	13105	2022-11-25 09:20:40.556	0.005	-0.016	1.001	-0.427	-0.061	-0.61	-0.45	0.61	94.197	0	0	0	0	0	0	0
WT222(CAA14FCCF874)	3.76	13105	2022-11-25 09:20:40.556	-0.034	-0.011	1.016	-0.061	0.183	1.099	-0.45	0.61	94.213	0	0	0	0	0	0	0
WT222(CAA14FCCF874)	3.76	13105	2022-11-25 09:20:40.556	-0.034	-0.011	1.016	-0.061	0.183	1.099	-0.45	0.61	94.23	0	0	0	0	0	0	0
WT222(CAA14FCCF874)	3.76	13105	2022-11-25 09:20:40.556	-0.034	-0.011	1.016	-0.061	0.183	1.099	-0.45	0.61	94.246	0	0	0	0	0	0	0
WT222(CAA14FCCF874)	3.76	13105	2022-11-25 09:20:40.556	-0.026	-0.011	0.999	0.183	-0.427	0.305	-0.45	0.61	94.257	0	0	0	0	0	0	0
WT222(CAA14FCCF874)	3.76	13105	2022-11-25 09:20:40.556	-0.026	-0.011	0.999	0.183	-0.427	0.305	-0.45	0.604	94.268	0	0	0	0	0	0	0
WT222(CAA14FCCF874)	3.76	13105	2022-11-25 09:20:40.556	-0.026	-0.011	0.999	0.183	-0.427	0.305	-0.45	0.604	94.279	0	0	0	0	0	0	0
WT222(CAA14FCCF874)	3.76	13105	2022-11-25 09:20:40.587	-0.026	-0.011	0.999	0.183	-0.427	0.305	-0.45	0.604	94.29	0	0	0	0	0	0	0
WT222(CAA14FCCF874)	3.76	13105	2022-11-25 09:20:40.587	0.016	0.002	1.01	1.038	-0.122	-1.343	-0.445	0.604	94.296	0	0	0	0	0	0	0
WT222(CAA14FCCF874)	3.76	13105	2022-11-25 09:20:40.587	0.016	0.002	1.01	1.038	-0.122	-1.343	-0.439	0.604	94.296	0	0	0	0	0	0	0
WT222(CAA14FCCF874)	3.76	13105	2022-11-25 09:20:40.587	0.016	0.002	1.01	1.038	-0.122	-1.343	-0.434	0.604	94.301	0	0	0	0	0	0	0
WT222(CAA14FCCF874)	3.76	13105	2022-11-25 09:20:40.587	0.016	0.002	1.01	1.038	-0.122	-1.343	-0.428	0.604	94.301	0	0	0	0	0	0	0
WT222(CAA14FCCF874)	3.76	13105	2022-11-25 09:20:40.587	-0.007	-0.024	1.012	0	0	0.305	-0.428	0.604	94.312	0	0	0	0	0	0	0
WT222(CAA14FCCF874)	3.76	13105	2022-11-25 09:20:40.587	-0.007	-0.024	1.012	0	0	0.305	-0.423	0.599	94.323	0	0	0	0	0	0	0
WT222(CAA14FCCF874)	3.76	13105	2022-11-25 09:20:40.587	-0.007	-0.024	1.012	0	0	0.305	-0.423	0.599	94.334	0	0	0	0	0	0	0
WT222(CAA14FCCF874)	3.76	13105	2022-11-25 09:20:40.649	-0.007	-0.024	1.012	0	0	0.305	-0.428	0.599	94.345	0	0	0	0	0	0	0
WT222(CAA14FCCF874)	3.76	13105	2022-11-25 09:20:40.649	0.012	-0.017	1.017	5.249	0.671	0	-0.401	0.604	94.356	0	0	0	0	0	0	0
WT222(CAA14FCCF874)	3.76	13105	2022-11-25 09:20:40.649	0.012	-0.017	1.017	5.249	0.671	0	-0.374	0.604	94.367	0	0	0	0	0	0	0
WT222(CAA14FCCF874)	3.76	13105	2022-11-25 09:20:40.649	0.012	-0.017	1.017	5.249	0.671	0	-0.346	0.61	94.378	0	0	0	0	0	0	0
WT222(CAA14FCCF874)	3.76	13105	2022-11-25 09:20:40.649	0.012	-0.017	1.017	5.249	0.671	0	-0.324	0.61	94.389	0	0	0	0	0	0	0
WT222(CAA14FCCF874)	3.76	13105	2022-11-25 09:20:40.649	-0.058	0.02	0.914	-3.967	0	0.549	-0.341	0.61	94.4	0	0	0	0	0	0	0
WT222(CAA14FCCF874)	3.76	13105	2022-11-25 09:20:40.649	-0.058	0.02	0.914	-3.967	0	0.549	-0.363	0.61	94.411	0	0	0	0	0	0	0
WT222(CAA14FCCF874)	3.76	13105	2022-11-25 09:20:40.649	-0.058	0.02	0.914	-3.967	0	0.549	-0.385	0.61	94.427	0	0	0	0	0	0	0
WT222(CAA14FCCF874)	3.76	13105	2022-11-25 09:20:40.712	-0.058	0.02	0.914	-3.967	0	0.549	-0.401	0.61	94.438	0	0	0	0	0	0	0
WT222(CAA14FCCF874)	3.76	13105	2022-11-25 09:20:40.712	0.007	-0.012	1.013	-2.136	-0.916	-1.343	-0.412	0.61	94.438	0	0	0	0	0	0	0
WT222(CAA14FCCF874)	3.76	13105	2022-11-25 09:20:40.712	0.007	-0.012	1.013	-2.136	-0.916	-1.343	-0.423	0.604	94.444	0	0	0	0	0	0	0
WT222(CAA14FCCF874)	3.76	13105	2022-11-25 09:20:40.712	0.007	-0.012	1.013	-2.136	-0.916	-1.343	-0.434	0.599	94.444	0	0	0	0	0	0	0
WT222(CAA14FCCF874)	3.76	13105	2022-11-25 09:20:40.712	0.007	-0.012	1.013	-2.136	-0.916	-1.343	-0.445	0.593	94.449	0	0	0	0	0	0	0
WT222(CAA14FCCF874)	3.76	13105	2022-11-25 09:20:40.712	-0.012	0.003	1.035	-1.953	-0.061	-0.61	-0.456	0.593	94.455	0	0	0	0	0	0	0
WT222(CAA14FCCF874)	3.76	13105	2022-11-25 09:20:40.712	-0.012	0.003	1.035	-1.953	-0.061	-0.61	-0.461	0.593	94.46	0	0	0	0	0	0	0
WT222(CAA14FCCF874)	3.76	13105	2022-11-25 09:20:40.712	-0.012	0.003	1.035	-1.953	-0.061	-0.61	-0.472	0.593	94.466	0	0	0	0	0	0	0
WT222(CAA14FCCF874)	3.76	13105	2022-11-25 09:20:40.712	-0.012	0.003	1.035	-1.953	-0.061	-0.61	-0.483	0.593	94.477	0	0	0	0	0	0	0
WT222(CAA14FCCF874)	3.76	13105	2022-11-25 09:20:40.712	0.006	-0.003	1.02	-0.366	0.061	0.366	-0.483	0.593	94.488	0	0	0	0	0	0	0
WT222(CAA14FCCF874)	3.76	13105	2022-11-25 09:20:40.712	0.006	-0.003	1.02	-0.366	0.061	0.366	-0.483	0.593	94.499	0	0	0	0	0	0	0
WT222(CAA14FCCF874)	3.76	13105	2022-11-25 09:20:40.712	0.006	-0.003	1.02	-0.366	0.061	0.366	-0.483	0.593	94.51	0	0	0	0	0	0	0
WT222(CAA14FCCF874)	3.76	13105	2022-11-25 09:20:40.712	0.006	-0.003	1.02	-0.366	0.061	0.366	-0.483	0.593	94.521	0	0	0	0	0	0	0
WT222(CAA14FCCF874)	3.76	13105	2022-11-25 09:20:40.712	0.031	-0.004	0.996	-0.244	0	0.061	-0.483	0.593	94.526	0	0	0	0	0	0	0
WT222(CAA14FCCF874)	3.76	13105	2022-11-25 09:20:40.712	0.031	-0.004	0.996	-0.244	0	0.061	-0.483	0.593	94.537	0	0	0	0	0	0	0
WT222(CAA14FCCF874)	3.76	13105	2022-11-25 09:20:40.712	0.031	-0.004	0.996	-0.244	0	0.061	-0.483	0.588	94.548	0	0	0	0	0	0	0
WT222(CAA14FCCF874)	3.76	13105	2022-11-25 09:20:40.774	0.031	-0.004	0.996	-0.244	0	0.061	-0.489	0.588	94.559	0	0	0	0	0	0	0
WT222(CAA14FCCF874)	3.76	13105	2022-11-25 09:20:40.774	-0.031	-0.024	1.012	-0.305	0.061	-0.122	-0.489	0.588	94.565	0	0	0	0	0	0	0
WT222(CAA14FCCF874)	3.76	13105	2022-11-25 09:20:40.774	-0.031	-0.024	1.012	-0.305	0.061	-0.122	-0.489	0.588	94.576	0	0	0	0	0	0	0
WT222(CAA14FCCF874)	3.76	13105	2022-11-25 09:20:40.774	-0.031	-0.024	1.012	-0.305	0.061	-0.122	-0.489	0.588	94.581	0	0	0	0	0	0	0
WT222(CAA14FCCF874)	3.76	13105	2022-11-25 09:20:40.774	-0.031	-0.024	1.012	-0.305	0.061	-0.122	-0.489	0.588	94.592	0	0	0	0	0	0	0
WT222(CAA14FCCF874)	3.76	13105	2022-11-25 09:20:40.774	-0.027	-0.02	0.996	0.366	-0.427	1.16	-0.489	0.582	94.609	0	0	0	0	0	0	0
WT222(CAA14FCCF874)	3.76	13105	2022-11-25 09:20:40.774	-0.027	-0.02	0.996	0.366	-0.427	1.16	-0.489	0.582	94.62	0	0	0	0	0	0	0
WT222(CAA14FCCF874)	3.76	13105	2022-11-25 09:20:40.774	-0.027	-0.02	0.996	0.366	-0.427	1.16	-0.483	0.577	94.636	0	0	0	0	0	0	0
WT222(CAA14FCCF874)	3.76	13105	2022-11-25 09:20:40.806	-0.027	-0.02	0.996	0.366	-0.427	1.16	-0.483	0.577	94.653	0	0	0	0	0	0	0
WT222(CAA14FCCF874)	3.76	13105	2022-11-25 09:20:40.806	-0.011	0.001	0.998	0.61	-0.183	-0.366	-0.483	0.577	94.658	0	0	0	0	0	0	0

## Sheet: 8Hz
设备名称	电压	版本	片上时间	加速度X(g)	加速度Y(g)	加速度Z(g)	角速度X(°/s)	角速度Y(°/s)	角速度Z(°/s)	角度X(°)	角度Y(°)	角度Z(°)	磁场X	磁场Y	磁场Z	四元数0	四元数1	四元数2	四元数3	状态
WT222(CAA14FCCF874)	3.75	13105	2022-11-25 09:16:56.971	0.045	0.029	0.959	0.244	-0.671	-1.892	-1.609	-0.066	89.654	0	0	0	0	0	0	0
WT222(CAA14FCCF874)	3.75	13105	2022-11-25 09:16:56.971	0.045	0.029	0.959	0.244	-0.671	-1.892	-1.609	-0.071	89.654	0	0	0	0	0	0	0
WT222(CAA14FCCF874)	3.75	13105	2022-11-25 09:16:56.971	0.045	0.029	0.959	0.244	-0.671	-1.892	-1.604	-0.077	89.654	0	0	0	0	0	0	0
WT222(CAA14FCCF874)	3.75	13105	2022-11-25 09:16:56.971	0.048	-0.072	1.041	-0.61	0.488	2.686	-1.609	-0.077	89.67	0	0	0	0	0	0	0
WT222(CAA14FCCF874)	3.75	13105	2022-11-25 09:16:56.971	0.048	-0.072	1.041	-0.61	0.488	2.686	-1.609	-0.077	89.692	0	0	0	0	0	0	0
WT222(CAA14FCCF874)	3.75	13105	2022-11-25 09:16:57.033	0.048	-0.072	1.041	-0.61	0.488	2.686	-1.615	-0.077	89.714	0	0	0	0	0	0	0
WT222(CAA14FCCF874)	3.75	13105	2022-11-25 09:16:57.033	0.048	-0.072	1.041	-0.61	0.488	2.686	-1.62	-0.077	89.736	0	0	0	0	0	0	0
WT222(CAA14FCCF874)	3.75	13105	2022-11-25 09:16:57.033	0.014	-0.003	0.961	3.662	1.038	-0.366	-1.599	-0.077	89.742	0	0	0	0	0	0	0
WT222(CAA14FCCF874)	3.75	13105	2022-11-25 09:16:57.033	0.014	-0.003	0.961	3.662	1.038	-0.366	-1.582	-0.071	89.747	0	0	0	0	0	0	0
WT222(CAA14FCCF874)	3.75	13105	2022-11-25 09:16:57.033	0.014	-0.003	0.961	3.662	1.038	-0.366	-1.566	-0.071	89.753	0	0	0	0	0	0	0
WT222(CAA14FCCF874)	3.75	13105	2022-11-25 09:16:57.033	0.014	-0.003	0.961	3.662	1.038	-0.366	-1.544	-0.071	89.758	0	0	0	0	0	0	0
WT222(CAA14FCCF874)	3.75	13105	2022-11-25 09:16:57.033	-0.009	0.025	1.022	-2.747	-0.488	0.488	-1.56	-0.077	89.769	0	0	0	0	0	0	0
WT222(CAA14FCCF874)	3.75	13105	2022-11-25 09:16:57.033	-0.009	0.025	1.022	-2.747	-0.488	0.488	-1.571	-0.077	89.775	0	0	0	0	0	0	0
WT222(CAA14FCCF874)	3.75	13105	2022-11-25 09:16:57.033	-0.009	0.025	1.022	-2.747	-0.488	0.488	-1.582	-0.082	89.786	0	0	0	0	0	0	0
WT222(CAA14FCCF874)	3.75	13105	2022-11-25 09:16:57.033	-0.009	0.025	1.022	-2.747	-0.488	0.488	-1.593	-0.088	89.797	0	0	0	0	0	0	0
WT222(CAA14FCCF874)	3.75	13105	2022-11-25 09:16:57.033	-0.127	-0.03	0.976	0	2.502	-0.122	-1.593	-0.077	89.802	0	0	0	0	0	0	0
WT222(CAA14FCCF874)	3.75	13105	2022-11-25 09:16:57.033	-0.127	-0.03	0.976	0	2.502	-0.122	-1.593	-0.066	89.808	0	0	0	0	0	0	0
WT222(CAA14FCCF874)	3.75	13105	2022-11-25 09:16:57.033	-0.127	-0.03	0.976	0	2.502	-0.122	-1.593	-0.049	89.813	0	0	0	0	0	0	0
WT222(CAA14FCCF874)	3.75	13105	2022-11-25 09:16:57.033	-0.127	-0.03	0.976	0	2.502	-0.122	-1.588	-0.038	89.819	0	0	0	0	0	0	0
WT222(CAA14FCCF874)	3.75	13105	2022-11-25 09:16:57.033	-0.038	-0.101	1.01	-0.122	1.648	4.456	-1.588	-0.022	89.846	0	0	0	0	0	0	0
WT222(CAA14FCCF874)	3.75	13105	2022-11-25 09:16:57.033	-0.038	-0.101	1.01	-0.122	1.648	4.456	-1.588	-0.011	89.879	0	0	0	0	0	0	0
WT222(CAA14FCCF874)	3.75	13105	2022-11-25 09:16:57.097	-0.038	-0.101	1.01	-0.122	1.648	4.456	-1.593	0	89.907	0	0	0	0	0	0	0
WT222(CAA14FCCF874)	3.75	13105	2022-11-25 09:16:57.097	-0.038	-0.101	1.01	-0.122	1.648	4.456	-1.593	0.005	89.94	0	0	0	0	0	0	0
WT222(CAA14FCCF874)	3.75	13105	2022-11-25 09:16:57.097	-0.032	0.021	1.021	-0.244	-1.709	-3.723	-1.593	0	89.929	0	0	0	0	0	0	0
WT222(CAA14FCCF874)	3.75	13105	2022-11-25 09:16:57.097	-0.032	0.021	1.021	-0.244	-1.709	-3.723	-1.599	0	89.918	0	0	0	0	0	0	0
WT222(CAA14FCCF874)	3.75	13105	2022-11-25 09:16:57.097	-0.032	0.021	1.021	-0.244	-1.709	-3.723	-1.599	-0.005	89.907	0	0	0	0	0	0	0
WT222(CAA14FCCF874)	3.75	13105	2022-11-25 09:16:57.097	-0.032	0.021	1.021	-0.244	-1.709	-3.723	-1.599	-0.011	89.896	0	0	0	0	0	0	0
WT222(CAA14FCCF874)	3.75	13105	2022-11-25 09:16:57.097	0.041	-0.016	0.975	1.038	1.587	0.305	-1.593	0	89.907	0	0	0	0	0	0	0
WT222(CAA14FCCF874)	3.75	13105	2022-11-25 09:16:57.097	0.041	-0.016	0.975	1.038	1.587	0.305	-1.588	0.005	89.918	0	0	0	0	0	0	0
WT222(CAA14FCCF874)	3.75	13105	2022-11-25 09:16:57.113	0.041	-0.016	0.975	1.038	1.587	0.305	-1.582	0.011	89.923	0	0	0	0	0	0	0
WT222(CAA14FCCF874)	3.75	13105	2022-11-25 09:16:57.113	0.041	-0.016	0.975	1.038	1.587	0.305	-1.577	0.022	89.934	0	0	0	0	0	0	0
WT222(CAA14FCCF874)	3.75	13105	2022-11-25 09:16:57.113	-0.006	-0.052	1.03	-1.526	-0.183	0.916	-1.582	0.022	89.945	0	0	0	0	0	0	0
WT222(CAA14FCCF874)	3.75	13105	2022-11-25 09:16:57.113	-0.006	-0.052	1.03	-1.526	-0.183	0.916	-1.588	0.022	89.956	0	0	0	0	0	0	0
WT222(CAA14FCCF874)	3.75	13105	2022-11-25 09:16:57.113	-0.006	-0.052	1.03	-1.526	-0.183	0.916	-1.599	0.022	89.973	0	0	0	0	0	0	0
WT222(CAA14FCCF874)	3.75	13105	2022-11-25 09:16:57.113	-0.006	-0.052	1.03	-1.526	-0.183	0.916	-1.604	0.022	89.984	0	0	0	0	0	0	0
WT222(CAA14FCCF874)	3.75	13105	2022-11-25 09:16:57.113	-0.037	0.005	0.985	-0.366	-0.305	-1.343	-1.604	0.022	89.984	0	0	0	0	0	0	0
WT222(CAA14FCCF874)	3.75	13105	2022-11-25 09:16:57.113	-0.037	0.005	0.985	-0.366	-0.305	-1.343	-1.609	0.022	89.989	0	0	0	0	0	0	0
WT222(CAA14FCCF874)	3.75	13105	2022-11-25 09:16:57.145	-0.037	0.005	0.985	-0.366	-0.305	-1.343	-1.609	0.027	89.989	0	0	0	0	0	0	0
WT222(CAA14FCCF874)	3.75	13105	2022-11-25 09:16:57.145	-0.037	0.005	0.985	-0.366	-0.305	-1.343	-1.609	0.027	89.989	0	0	0	0	0	0	0
WT222(CAA14FCCF874)	3.75	13105	2022-11-25 09:16:57.145	0.027	-0.027	0.996	-1.038	-0.427	-0.122	-1.615	0.027	89.995	0	0	0	0	0	0	0
WT222(CAA14FCCF874)	3.75	13105	2022-11-25 09:16:57.145	0.027	-0.027	0.996	-1.038	-0.427	-0.122	-1.62	0.022	90.005	0	0	0	0	0	0	0
WT222(CAA14FCCF874)	3.75	13105	2022-11-25 09:16:57.145	0.027	-0.027	0.996	-1.038	-0.427	-0.122	-1.62	0.022	90.011	0	0	0	0	0	0	0
WT222(CAA14FCCF874)	3.75	13105	2022-11-25 09:16:57.145	0.017	-0.031	0.996	-2.319	-0.61	-0.061	-1.631	0.022	90.022	0	0	0	0	0	0	0
WT222(CAA14FCCF874)	3.75	13105	2022-11-25 09:16:57.145	0.017	-0.031	0.996	-2.319	-0.61	-0.061	-1.642	0.022	90.027	0	0	0	0	0	0	0
WT222(CAA14FCCF874)	3.75	13105	2022-11-25 09:16:57.145	0.017	-0.031	0.996	-2.319	-0.61	-0.061	-1.653	0.016	90.038	0	0	0	0	0	0	0
WT222(CAA14FCCF874)	3.75	13105	2022-11-25 09:16:57.207	0.017	-0.031	0.996	-2.319	-0.61	-0.061	-1.664	0.016	90.044	0	0	0	0	0	0	0
WT222(CAA14FCCF874)	3.75	13105	2022-11-25 09:16:57.207	-0.028	-0.038	1.004	-0.488	0.061	0.061	-1.664	0.016	90.055	0	0	0	0	0	0	0
WT222(CAA14FCCF874)	3.75	13105	2022-11-25 09:16:57.207	-0.028	-0.038	1.004	-0.488	0.061	0.061	-1.67	0.016	90.06	0	0	0	0	0	0	0
WT222(CAA14FCCF874)	3.75	13105	2022-11-25 09:16:57.207	-0.028	-0.038	1.004	-0.488	0.061	0.061	-1.67	0.016	90.071	0	0	0	0	0	0	0
WT222(CAA14FCCF874)	3.75	13105	2022-11-25 09:16:57.207	-0.028	-0.038	1.004	-0.488	0.061	0.061	-1.675	0.022	90.082	0	0	0	0	0	0	0
WT222(CAA14FCCF874)	3.75	13105	2022-11-25 09:16:57.207	0.016	-0.034	0.993	-0.854	-0.244	0.671	-1.675	0.022	90.093	0	0	0	0	0	0	0
WT222(CAA14FCCF874)	3.75	13105	2022-11-25 09:16:57.207	0.016	-0.034	0.993	-0.854	-0.244	0.671	-1.681	0.022	90.104	0	0	0	0	0	0	0
WT222(CAA14FCCF874)	3.75	13105	2022-11-25 09:16:57.207	0.016	-0.034	0.993	-0.854	-0.244	0.671	-1.686	0.022	90.115	0	0	0	0	0	0	0
WT222(CAA14FCCF874)	3.75	13105	2022-11-25 09:16:57.238	0.016	-0.034	0.993	-0.854	-0.244	0.671	-1.686	0.016	90.132	0	0	0	0	0	0	0
WT222(CAA14FCCF874)	3.75	13105	2022-11-25 09:16:57.238	-0.005	-0.03	0.998	-0.244	-0.122	-0.244	-1.692	0.016	90.137	0	0	0	0	0	0	0
WT222(CAA14FCCF874)	3.75	13105	2022-11-25 09:16:57.238	-0.005	-0.03	0.998	-0.244	-0.122	-0.244	-1.692	0.016	90.148	0	0	0	0	0	0	0
WT222(CAA14FCCF874)	3.75	13105	2022-11-25 09:16:57.238	-0.005	-0.03	0.998	-0.244	-0.122	-0.244	-1.692	0.016	90.154	0	0	0	0	0	0	0
WT222(CAA14FCCF874)	3.75	13105	2022-11-25 09:16:57.238	-0.005	-0.03	0.998	-0.244	-0.122	-0.244	-1.692	0.016	90.165	0	0	0	0	0	0	0
WT222(CAA14FCCF874)	3.75	13105	2022-11-25 09:16:57.238	0.065	-0.037	0.979	-0.122	0	0.061	-1.692	0.016	90.17	0	0	0	0	0	0	0
WT222(CAA14FCCF874)	3.75	13105	2022-11-25 09:16:57.238	0.065	-0.037	0.979	-0.122	0	0.061	-1.692	0.016	90.181	0	0	0	0	0	0	0
WT222(CAA14FCCF874)	3.75	13105	2022-11-25 09:16:57.238	0.065	-0.037	0.979	-0.122	0	0.061	-1.697	0.016	90.192	0	0	0	0	0	0	0
WT222(CAA14FCCF874)	3.75	13105	2022-11-25 09:16:57.301	0.065	-0.037	0.979	-0.122	0	0.061	-1.697	0.016	90.203	0	0	0	0	0	0	0
WT222(CAA14FCCF874)	3.75	13105	2022-11-25 09:16:57.301	-0.044	-0.013	1.026	-0.854	-1.16	-0.854	-1.697	0.005	90.209	0	0	0	0	0	0	0
WT222(CAA14FCCF874)	3.75	13105	2022-11-25 09:16:57.301	-0.044	-0.013	1.026	-0.854	-1.16	-0.854	-1.703	0	90.214	0	0	0	0	0	0	0
WT222(CAA14FCCF874)	3.75	13105	2022-11-25 09:16:57.301	-0.044	-0.013	1.026	-0.854	-1.16	-0.854	-1.708	0	90.22	0	0	0	0	0	0	0
WT222(CAA14FCCF874)	3.75	13105	2022-11-25 09:16:57.301	-0.044	-0.013	1.026	-0.854	-1.16	-0.854	-1.714	-0.005	90.22	0	0	0	0	0	0	0
WT222(CAA14FCCF874)	3.75	13105	2022-11-25 09:16:57.301	-0.07	-0.04	0.994	-0.244	-0.183	-0.549	-1.714	-0.005	90.231	0	0	0	0	0	0	0
WT222(CAA14FCCF874)	3.75	13105	2022-11-25 09:16:57.301	-0.07	-0.04	0.994	-0.244	-0.183	-0.549	-1.714	-0.005	90.236	0	0	0	0	0	0	0
WT222(CAA14FCCF874)	3.75	13105	2022-11-25 09:16:57.301	-0.07	-0.04	0.994	-0.244	-0.183	-0.549	-1.714	-0.005	90.242	0	0	0	0	0	0	0
WT222(CAA14FCCF874)	3.75	13105	2022-11-25 09:16:57.332	-0.07	-0.04	0.994	-0.244	-0.183	-0.549	-1.714	0	90.253	0	0	0	0	0	0	0
WT222(CAA14FCCF874)	3.75	13105	2022-11-25 09:16:57.332	0.001	-0.008	1.003	-2.38	-0.671	-0.183	-1.725	-0.005	90.258	0	0	0	0	0	0	0
WT222(CAA14FCCF874)	3.75	13105	2022-11-25 09:16:57.332	0.001	-0.008	1.003	-2.38	-0.671	-0.183	-1.736	-0.005	90.269	0	0	0	0	0	0	0
WT222(CAA14FCCF874)	3.75	13105	2022-11-25 09:16:57.332	0.001	-0.008	1.003	-2.38	-0.671	-0.183	-1.752	-0.005	90.275	0	0	0	0	0	0	0
WT222(CAA14FCCF874)	3.75	13105	2022-11-25 09:16:57.332	0.001	-0.008	1.003	-2.38	-0.671	-0.183	-1.763	-0.005	90.286	0	0	0	0	0	0	0
WT222(CAA14FCCF874)	3.75	13105	2022-11-25 09:16:57.332	-0.042	-0.006	1.004	-4.028	-1.343	-0.61	-1.78	-0.011	90.291	0	0	0	0	0	0	0
WT222(CAA14FCCF874)	3.75	13105	2022-11-25 09:16:57.332	-0.042	-0.006	1.004	-4.028	-1.343	-0.61	-1.796	-0.016	90.297	0	0	0	0	0	0	0
WT222(CAA14FCCF874)	3.75	13105	2022-11-25 09:16:57.332	-0.042	-0.006	1.004	-4.028	-1.343	-0.61	-1.818	-0.022	90.302	0	0	0	0	0	0	0
WT222(CAA14FCCF874)	3.75	13105	2022-11-25 09:16:57.363	-0.042	-0.006	1.004	-4.028	-1.343	-0.61	-1.835	-0.022	90.313	0	0	0	0	0	0	0
WT222(CAA14FCCF874)	3.75	13105	2022-11-25 09:16:57.363	-0.003	-0.009	0.994	-2.563	-0.122	-0.366	-1.846	-0.022	90.319	0	0	0	0	0	0	0
WT222(CAA14FCCF874)	3.75	13105	2022-11-25 09:16:57.363	-0.003	-0.009	0.994	-2.563	-0.122	-0.366	-1.857	-0.022	90.324	0	0	0	0	0	0	0
WT222(CAA14FCCF874)	3.75	13105	2022-11-25 09:16:57.363	-0.003	-0.009	0.994	-2.563	-0.122	-0.366	-1.868	-0.016	90.335	0	0	0	0	0	0	0
WT222(CAA14FCCF874)	3.75	13105	2022-11-25 09:16:57.363	-0.003	-0.009	0.994	-2.563	-0.122	-0.366	-1.879	-0.016	90.341	0	0	0	0	0	0	0
WT222(CAA14FCCF874)	3.75	13105	2022-11-25 09:16:57.363	0.014	-0.112	0.98	-3.235	1.343	1.343	-1.895	-0.005	90.357	0	0	0	0	0	0	0
WT222(CAA14FCCF874)	3.75	13105	2022-11-25 09:16:57.363	0.014	-0.112	0.98	-3.235	1.343	1.343	-1.912	0	90.374	0	0	0	0	0	0	0
WT222(CAA14FCCF874)	3.75	13105	2022-11-25 09:16:57.363	0.014	-0.112	0.98	-3.235	1.343	1.343	-1.923	0.005	90.39	0	0	0	0	0	0	0
WT222(CAA14FCCF874)	3.75	13105	2022-11-25 09:16:57.426	0.014	-0.112	0.98	-3.235	1.343	1.343	-1.939	0.011	90.406	0	0	0	0	0	0	0
WT222(CAA14FCCF874)	3.75	13105	2022-11-25 09:16:57.426	0	-0.079	1.022	-1.587	0.305	0.977	-1.95	0.016	90.423	0	0	0	0	0	0	0
WT222(CAA14FCCF874)	3.75	13105	2022-11-25 09:16:57.426	0	-0.079	1.022	-1.587	0.305	0.977	-1.961	0.022	90.439	0	0	0	0	0	0	0
WT222(CAA14FCCF874)	3.75	13105	2022-11-25 09:16:57.426	0	-0.079	1.022	-1.587	0.305	0.977	-1.967	0.022	90.456	0	0	0	0	0	0	0
WT222(CAA14FCCF874)	3.75	13105	2022-11-25 09:16:57.426	0	-0.079	1.022	-1.587	0.305	0.977	-1.978	0.027	90.472	0	0	0	0	0	0	0
WT222(CAA14FCCF874)	3.75	13105	2022-11-25 09:16:57.426	0.123	-0.066	0.989	0.61	-0.793	-0.244	-1.978	0.022	90.483	0	0	0	0	0	0	0
WT222(CAA14FCCF874)	3.75	13105	2022-11-25 09:16:57.426	0.123	-0.066	0.989	0.61	-0.793	-0.244	-1.978	0.016	90.494	0	0	0	0	0	0	0
WT222(CAA14FCCF874)	3.75	13105	2022-11-25 09:16:57.426	0.123	-0.066	0.989	0.61	-0.793	-0.244	-1.978	0.011	90.505	0	0	0	0	0	0	0
WT222(CAA14FCCF874)	3.75	13105	2022-11-25 09:16:57.442	0.123	-0.066	0.989	0.61	-0.793	-0.244	-1.978	0	90.516	0	0	0	0	0	0	0
WT222(CAA14FCCF874)	3.75	13105	2022-11-25 09:16:57.442	0.255	-0.066	0.816	14.099	21.484	4.089	-1.906	0.104	90.544	0	0	0	0	0	0	0
WT222(CAA14FCCF874)	3.75	13105	2022-11-25 09:16:57.442	0.255	-0.066	0.816	14.099	21.484	4.089	-1.84	0.203	90.577	0	0	0	0	0	0	0
WT222(CAA14FCCF874)	3.75	13105	2022-11-25 09:16:57.442	0.255	-0.066	0.816	14.099	21.484	4.089	-1.774	0.302	90.604	0	0	0	0	0	0	0
WT222(CAA14FCCF874)	3.75	13105	2022-11-25 09:16:57.442	0.255	-0.066	0.816	14.099	21.484	4.089	-1.703	0.401	90.637	0	0	0	0	0	0	0
WT222(CAA14FCCF874)	3.75	13105	2022-11-25 09:16:57.442	-0.957	0.039	1.14	5.92	-0.977	0.549	-1.681	0.39	90.648	0	0	0	0	0	0	0
WT222(CAA14FCCF874)	3.75	13105	2022-11-25 09:16:57.442	-1.912	0.091	2.308	5.92	-1.038	0.549	-1.653	0.401	90.665	0	0	0	0	0	0	0
WT222(CAA14FCCF874)	3.75	13105	2022-11-25 09:16:57.442	-3.821	0.196	4.644	5.92	-1.038	0.549	-1.62	0.428	90.681	0	0	0	0	0	0	0
WT222(CAA14FCCF874)	3.75	13105	2022-11-25 09:16:57.473	-7.641	0.405	9.317	5.92	-1.038	0.549	-1.593	0.489	90.692	0	0	0	0	0	0	0
WT222(CAA14FCCF874)	3.75	13105	2022-11-25 09:16:57.473	0.458	0.036	0.972	0.183	-4.211	-1.465	-1.588	0.527	90.698	0	0	0	0	0	0	0
WT222(CAA14FCCF874)	3.75	13105	2022-11-25 09:16:57.473	0.458	0.036	0.972	0.183	-4.211	-1.465	-1.582	0.56	90.698	0	0	0	0	0	0	0
WT222(CAA14FCCF874)	3.75	13105	2022-11-25 09:16:57.473	0.458	0.036	0.972	0.183	-4.211	-1.465	-1.582	0.588	90.703	0	0	0	0	0	0	0
WT222(CAA14FCCF874)	3.75	13105	2022-11-25 09:16:57.473	0.458	0.036	0.972	0.183	-4.211	-1.465	-1.577	0.615	90.703	0	0	0	0	0	0	0
WT222(CAA14FCCF874)	3.75	13105	2022-11-25 09:16:57.473	-0.002	-0.071	0.924	-3.479	-0.122	2.869	-1.588	0.659	90.725	0	0	0	0	0	0	0
WT222(CAA14FCCF874)	3.75	13105	2022-11-25 09:16:57.473	-0.002	-0.071	0.924	-3.479	-0.122	2.869	-1.604	0.703	90.753	0	0	0	0	0	0	0
WT222(CAA14FCCF874)	3.75	13105	2022-11-25 09:16:57.473	-0.002	-0.071	0.924	-3.479	-0.122	2.869	-1.62	0.747	90.775	0	0	0	0	0	0	0
WT222(CAA14FCCF874)	3.75	13105	2022-11-25 09:16:57.661	-0.002	-0.071	0.924	-3.479	-0.122	2.869	-1.631	0.786	90.797	0	0	0	0	0	0	0
WT222(CAA14FCCF874)	3.75	13105	2022-11-25 09:16:57.661	-0.06	-0.017	1.091	-0.061	-1.221	-1.709	-1.631	0.818	90.802	0	0	0	0	0	0	0
WT222(CAA14FCCF874)	3.75	13105	2022-11-25 09:16:57.661	-0.06	-0.017	1.091	-0.061	-1.221	-1.709	-1.631	0.851	90.802	0	0	0	0	0	0	0
WT222(CAA14FCCF874)	3.75	13105	2022-11-25 09:16:57.661	-0.06	-0.017	1.091	-0.061	-1.221	-1.709	-1.631	0.879	90.802	0	0	0	0	0	0	0
WT222(CAA14FCCF874)	3.75	13105	2022-11-25 09:16:57.661	-0.06	-0.017	1.091	-0.061	-1.221	-1.709	-1.626	0.912	90.807	0	0	0	0	0	0	0
WT222(CAA14FCCF874)	3.75	13105	2022-11-25 09:16:57.661	0.062	-0.081	0.974	0.732	0.183	0.427	-1.62	0.945	90.818	0	0	0	0	0	0	0
WT222(CAA14FCCF874)	3.75	13105	2022-11-25 09:16:57.661	0.062	-0.081	0.974	0.732	0.183	0.427	-1.615	0.978	90.829	0	0	0	0	0	0	0
WT222(CAA14FCCF874)	3.75	13105	2022-11-25 09:16:57.661	0.062	-0.081	0.974	0.732	0.183	0.427	-1.615	1.011	90.846	0	0	0	0	0	0	0
WT222(CAA14FCCF874)	3.75	13105	2022-11-25 09:16:57.754	0.101	0.025	0.98	1.465	-0.549	-0.244	-1.604	1.033	90.851	0	0	0	0	0	0	0
WT222(CAA14FCCF874)	3.75	13105	2022-11-25 09:16:57.754	0.101	0.025	0.98	1.465	-0.549	-0.244	-1.593	1.055	90.862	0	0	0	0	0	0	0
WT222(CAA14FCCF874)	3.75	13105	2022-11-25 09:16:57.754	0.101	0.025	0.98	1.465	-0.549	-0.244	-1.588	1.077	90.873	0	0	0	0	0	0	0
WT222(CAA14FCCF874)	3.75	13105	2022-11-25 09:16:57.754	0.101	0.025	0.98	1.465	-0.549	-0.244	-1.577	1.099	90.879	0	0	0	0	0	0	0
WT222(CAA14FCCF874)	3.75	13105	2022-11-25 09:16:57.754	-0.03	-0.001	1.034	-0.977	-0.488	-1.282	-1.577	1.115	90.884	0	0	0	0	0	0	0
WT222(CAA14FCCF874)	3.75	13105	2022-11-25 09:16:57.754	-0.03	-0.001	1.034	-0.977	-0.488	-1.282	-1.582	1.137	90.884	0	0	0	0	0	0	0
WT222(CAA14FCCF874)	3.75	13105	2022-11-25 09:16:57.754	-0.03	-0.001	1.034	-0.977	-0.488	-1.282	-1.582	1.154	90.89	0	0	0	0	0	0	0
WT222(CAA14FCCF874)	3.75	13105	2022-11-25 09:16:57.754	-0.03	-0.001	1.034	-0.977	-0.488	-1.282	-1.588	1.17	90.89	0	0	0	0	0	0	0
WT222(CAA14FCCF874)	3.75	13105	2022-11-25 09:16:57.754	-0.094	-0.058	0.932	-1.953	0.549	0.977	-1.593	1.192	90.906	0	0	0	0	0	0	0
WT222(CAA14FCCF874)	3.75	13105	2022-11-25 09:16:57.754	-0.094	-0.058	0.932	-1.953	0.549	0.977	-1.604	1.208	90.923	0	0	0	0	0	0	0
WT222(CAA14FCCF874)	3.75	13105	2022-11-25 09:16:57.754	-0.094	-0.058	0.932	-1.953	0.549	0.977	-1.609	1.23	90.934	0	0	0	0	0	0	0
WT222(CAA14FCCF874)	3.75	13105	2022-11-25 09:16:57.754	-0.094	-0.058	0.932	-1.953	0.549	0.977	-1.62	1.252	90.95	0	0	0	0	0	0	0
WT222(CAA14FCCF874)	3.75	13105	2022-11-25 09:16:57.754	0.02	-0.041	1.084	0.549	-0.366	0.305	-1.615	1.269	90.961	0	0	0	0	0	0	0
WT222(CAA14FCCF874)	3.75	13105	2022-11-25 09:16:57.754	0.02	-0.041	1.084	0.549	-0.366	0.305	-1.609	1.28	90.978	0	0	0	0	0	0	0
WT222(CAA14FCCF874)	3.75	13105	2022-11-25 09:16:57.754	0.02	-0.041	1.084	0.549	-0.366	0.305	-1.604	1.296	90.989	0	0	0	0	0	0	0
WT222(CAA14FCCF874)	3.75	13105	2022-11-25 09:16:57.754	0.02	-0.041	1.084	0.549	-0.366	0.305	-1.604	1.307	91	0	0	0	0	0	0	0
WT222(CAA14FCCF874)	3.75	13105	2022-11-25 09:16:57.786	-0.059	-0.072	0.959	0.366	-0.061	0.244	-1.599	1.318	91.011	0	0	0	0	0	0	0
WT222(CAA14FCCF874)	3.75	13105	2022-11-25 09:16:57.786	-0.059	-0.072	0.959	0.366	-0.061	0.244	-1.599	1.329	91.027	0	0	0	0	0	0	0
WT222(CAA14FCCF874)	3.75	13105	2022-11-25 09:16:57.786	-0.059	-0.072	0.959	0.366	-0.061	0.244	-1.599	1.34	91.038	0	0	0	0	0	0	0
WT222(CAA14FCCF874)	3.75	13105	2022-11-25 09:16:57.786	-0.059	-0.072	0.959	0.366	-0.061	0.244	-1.599	1.357	91.055	0	0	0	0	0	0	0
WT222(CAA14FCCF874)	3.75	13105	2022-11-25 09:16:57.786	0.01	-0.003	1.013	1.587	0	-0.122	-1.588	1.368	91.066	0	0	0	0	0	0	0
WT222(CAA14FCCF874)	3.75	13105	2022-11-25 09:16:57.786	0.01	-0.003	1.013	1.587	0	-0.122	-1.582	1.379	91.077	0	0	0	0	0	0	0
WT222(CAA14FCCF874)	3.75	13105	2022-11-25 09:16:57.786	0.01	-0.003	1.013	1.587	0	-0.122	-1.571	1.384	91.088	0	0	0	0	0	0	0
WT222(CAA14FCCF874)	3.75	13105	2022-11-25 09:16:57.786	0.01	-0.003	1.013	1.587	0	-0.122	-1.566	1.395	91.099	0	0	0	0	0	0	0
WT222(CAA14FCCF874)	3.75	13105	2022-11-25 09:16:57.895	-0.013	-0.009	1.003	0.244	-0.549	-0.732	-1.566	1.401	91.104	0	0	0	0	0	0	0
WT222(CAA14FCCF874)	3.75	13105	2022-11-25 09:16:57.895	-0.013	-0.009	1.003	0.244	-0.549	-0.732	-1.566	1.406	91.11	0	0	0	0	0	0	0
WT222(CAA14FCCF874)	3.75	13105	2022-11-25 09:16:57.895	-0.013	-0.009	1.003	0.244	-0.549	-0.732	-1.56	1.412	91.121	0	0	0	0	0	0	0
WT222(CAA14FCCF874)	3.75	13105	2022-11-25 09:16:57.895	-0.013	-0.009	1.003	0.244	-0.549	-0.732	-1.56	1.412	91.126	0	0	0	0	0	0	0
WT222(CAA14FCCF874)	3.75	13105	2022-11-25 09:16:57.895	0	-0.029	0.975	1.343	0.305	0.305	-1.555	1.423	91.143	0	0	0	0	0	0	0
WT222(CAA14FCCF874)	3.75	13105	2022-11-25 09:16:57.895	0	-0.029	0.975	1.343	0.305	0.305	-1.544	1.428	91.154	0	0	0	0	0	0	0
WT222(CAA14FCCF874)	3.75	13105	2022-11-25 09:16:57.895	0	-0.029	0.975	1.343	0.305	0.305	-1.538	1.434	91.165	0	0	0	0	0	0	0
WT222(CAA14FCCF874)	3.75	13105	2022-11-25 09:16:57.895	0	-0.029	0.975	1.343	0.305	0.305	-1.533	1.445	91.181	0	0	0	0	0	0	0
WT222(CAA14FCCF874)	3.75	13105	2022-11-25 09:16:57.926	-0.036	-0.048	1.004	0.122	-0.549	-0.122	-1.533	1.445	91.192	0	0	0	0	0	0	0
WT222(CAA14FCCF874)	3.75	13105	2022-11-25 09:16:57.926	-0.036	-0.048	1.004	0.122	-0.549	-0.122	-1.527	1.445	91.203	0	0	0	0	0	0	0
WT222(CAA14FCCF874)	3.75	13105	2022-11-25 09:16:57.926	-0.036	-0.048	1.004	0.122	-0.549	-0.122	-1.527	1.45	91.214	0	0	0	0	0	0	0
WT222(CAA14FCCF874)	3.75	13105	2022-11-25 09:16:57.926	-0.036	-0.048	1.004	0.122	-0.549	-0.122	-1.527	1.45	91.225	0	0	0	0	0	0	0
WT222(CAA14FCCF874)	3.75	13105	2022-11-25 09:16:57.926	-0.048	0.019	1.007	0.977	0	0.183	-1.522	1.456	91.236	0	0	0	0	0	0	0
WT222(CAA14FCCF874)	3.75	13105	2022-11-25 09:16:57.926	-0.048	0.019	1.007	0.977	0	0.183	-1.516	1.461	91.247	0	0	0	0	0	0	0
WT222(CAA14FCCF874)	3.75	13105	2022-11-25 09:16:57.926	-0.048	0.019	1.007	0.977	0	0.183	-1.511	1.461	91.263	0	0	0	0	0	0	0
WT222(CAA14FCCF874)	3.75	13105	2022-11-25 09:16:57.926	-0.048	0.019	1.007	0.977	0	0.183	-1.505	1.467	91.274	0	0	0	0	0	0	0
WT222(CAA14FCCF874)	3.75	13105	2022-11-25 09:16:57.926	0.031	-0.023	0.977	0.977	0.671	1.16	-1.45	1.467	91.384	0	0	0	0	0	0	0
WT222(CAA14FCCF874)	3.75	13105	2022-11-25 09:16:57.926	0.031	-0.023	0.977	0.977	0.671	1.16	-1.445	1.467	91.401	0	0	0	0	0	0	0
WT222(CAA14FCCF874)	3.75	13105	2022-11-25 09:16:57.926	0.031	-0.023	0.977	0.977	0.671	1.16	-1.439	1.472	91.417	0	0	0	0	0	0	0
WT222(CAA14FCCF874)	3.75	13105	2022-11-25 09:16:57.926	0.031	-0.023	0.977	0.977	0.671	1.16	-1.434	1.472	91.434	0	0	0	0	0	0	0
WT222(CAA14FCCF874)	3.75	13105	2022-11-25 09:16:57.926	-0.046	-0.05	1.003	-1.404	-0.977	-1.282	-1.439	1.467	91.445	0	0	0	0	0	0	0
WT222(CAA14FCCF874)	3.75	13105	2022-11-25 09:16:57.926	-0.046	-0.05	1.003	-1.404	-0.977	-1.282	-1.45	1.461	91.45	0	0	0	0	0	0	0
WT222(CAA14FCCF874)	3.75	13105	2022-11-25 09:16:57.926	-0.046	-0.05	1.003	-1.404	-0.977	-1.282	-1.456	1.456	91.456	0	0	0	0	0	0	0
WT222(CAA14FCCF874)	3.75	13105	2022-11-25 09:16:57.926	-0.046	-0.05	1.003	-1.404	-0.977	-1.282	-1.461	1.45	91.461	0	0	0	0	0	0	0
WT222(CAA14FCCF874)	3.75	13105	2022-11-25 09:16:58.020	0.01	-0.033	0.994	1.343	-0.427	0.244	-1.456	1.445	91.472	0	0	0	0	0	0	0
WT222(CAA14FCCF874)	3.75	13105	2022-11-25 09:16:58.020	0.01	-0.033	0.994	1.343	-0.427	0.244	-1.45	1.445	91.489	0	0	0	0	0	0	0
WT222(CAA14FCCF874)	3.75	13105	2022-11-25 09:16:58.020	0.01	-0.033	0.994	1.343	-0.427	0.244	-1.445	1.439	91.505	0	0	0	0	0	0	0
WT222(CAA14FCCF874)	3.75	13105	2022-11-25 09:16:58.020	0.01	-0.033	0.994	1.343	-0.427	0.244	-1.439	1.439	91.516	0	0	0	0	0	0	0
WT222(CAA14FCCF874)	3.75	13105	2022-11-25 09:16:58.020	-0.009	0.051	1.033	2.136	0.366	0.061	-1.428	1.439	91.527	0	0	0	0	0	0	0
WT222(CAA14FCCF874)	3.75	13105	2022-11-25 09:16:58.020	-0.009	0.051	1.033	2.136	0.366	0.061	-1.417	1.439	91.544	0	0	0	0	0	0	0
WT222(CAA14FCCF874)	3.75	13105	2022-11-25 09:16:58.020	-0.009	0.051	1.033	2.136	0.366	0.061	-1.401	1.439	91.555	0	0	0	0	0	0	0
WT222(CAA14FCCF874)	3.75	13105	2022-11-25 09:16:58.020	-0.009	0.051	1.033	2.136	0.366	0.061	-1.39	1.439	91.566	0	0	0	0	0	0	0
WT222(CAA14FCCF874)	3.75	13105	2022-11-25 09:16:58.020	-0.024	-0.087	0.979	-0.366	0.488	0.671	-1.39	1.439	91.582	0	0	0	0	0	0	0
WT222(CAA14FCCF874)	3.75	13105	2022-11-25 09:16:58.020	-0.024	-0.087	0.979	-0.366	0.488	0.671	-1.39	1.439	91.593	0	0	0	0	0	0	0
WT222(CAA14FCCF874)	3.75	13105	2022-11-25 09:16:58.020	-0.024	-0.087	0.979	-0.366	0.488	0.671	-1.395	1.439	91.609	0	0	0	0	0	0	0
WT222(CAA14FCCF874)	3.75	13105	2022-11-25 09:16:58.020	-0.024	-0.087	0.979	-0.366	0.488	0.671	-1.395	1.439	91.626	0	0	0	0	0	0	0
WT222(CAA14FCCF874)	3.75	13105	2022-11-25 09:16:58.020	-0.057	-0.075	1.021	4.15	1.282	0.732	-1.373	1.445	91.642	0	0	0	0	0	0	0
WT222(CAA14FCCF874)	3.75	13105	2022-11-25 09:16:58.020	-0.057	-0.075	1.021	4.15	1.282	0.732	-1.357	1.45	91.659	0	0	0	0	0	0	0
WT222(CAA14FCCF874)	3.75	13105	2022-11-25 09:16:58.020	-0.057	-0.075	1.021	4.15	1.282	0.732	-1.335	1.461	91.681	0	0	0	0	0	0	0
WT222(CAA14FCCF874)	3.75	13105	2022-11-25 09:16:58.020	-0.019	-0.015	0.994	2.136	-1.099	-1.221	-1.329	1.45	91.686	0	0	0	0	0	0	0
WT222(CAA14FCCF874)	3.75	13105	2022-11-25 09:16:58.051	-0.019	-0.015	0.994	2.136	-1.099	-1.221	-1.318	1.445	91.692	0	0	0	0	0	0	0
WT222(CAA14FCCF874)	3.75	13105	2022-11-25 09:16:58.051	-0.019	-0.015	0.994	2.136	-1.099	-1.221	-1.307	1.439	91.703	0	0	0	0	0	0	0
WT222(CAA14FCCF874)	3.75	13105	2022-11-25 09:16:58.051	-0.019	-0.015	0.994	2.136	-1.099	-1.221	-1.302	1.434	91.708	0	0	0	0	0	0	0
WT222(CAA14FCCF874)	3.75	13105	2022-11-25 09:16:58.051	-0.02	0.005	1.019	1.77	-0.854	-0.61	-1.291	1.428	91.719	0	0	0	0	0	0	0
WT222(CAA14FCCF874)	3.75	13105	2022-11-25 09:16:58.051	-0.02	0.005	1.019	1.77	-0.854	-0.61	-1.285	1.423	91.73	0	0	0	0	0	0	0
WT222(CAA14FCCF874)	3.75	13105	2022-11-25 09:16:58.051	-0.02	0.005	1.019	1.77	-0.854	-0.61	-1.274	1.417	91.741	0	0	0	0	0	0	0
WT222(CAA14FCCF874)	3.75	13105	2022-11-25 09:16:58.051	-0.02	0.005	1.019	1.77	-0.854	-0.61	-1.269	1.412	91.752	0	0	0	0	0	0	0
WT222(CAA14FCCF874)	3.75	13105	2022-11-25 09:16:58.051	0.019	0.002	0.978	1.892	0.183	0.122	-1.258	1.412	91.763	0	0	0	0	0	0	0
WT222(CAA14FCCF874)	3.75	13105	2022-11-25 09:16:58.051	0.019	0.002	0.978	1.892	0.183	0.122	-1.247	1.412	91.78	0	0	0	0	0	0	0
WT222(CAA14FCCF874)	3.75	13105	2022-11-25 09:16:58.051	0.019	0.002	0.978	1.892	0.183	0.122	-1.241	1.412	91.791	0	0	0	0	0	0	0
WT222(CAA14FCCF874)	3.75	13105	2022-11-25 09:16:58.051	0.019	0.002	0.978	1.892	0.183	0.122	-1.23	1.412	91.807	0	0	0	0	0	0	0
WT222(CAA14FCCF874)	3.75	13105	2022-11-25 09:16:58.051	0.118	-0.04	0.99	0.244	0	0.793	-1.23	1.412	91.824	0	0	0	0	0	0	0
WT222(CAA14FCCF874)	3.75	13105	2022-11-25 09:16:58.051	0.118	-0.04	0.99	0.244	0	0.793	-1.225	1.406	91.84	0	0	0	0	0	0	0
WT222(CAA14FCCF874)	3.75	13105	2022-11-25 09:16:58.051	0.118	-0.04	0.99	0.244	0	0.793	-1.225	1.401	91.857	0	0	0	0	0	0	0
WT222(CAA14FCCF874)	3.75	13105	2022-11-25 09:16:58.051	0.118	-0.04	0.99	0.244	0	0.793	-1.225	1.395	91.873	0	0	0	0	0	0	0
WT222(CAA14FCCF874)	3.75	13105	2022-11-25 09:16:58.051	-0.075	0.014	1.032	0.732	-0.366	-1.16	-1.219	1.39	91.879	0	0	0	0	0	0	0
WT222(CAA14FCCF874)	3.75	13105	2022-11-25 09:16:58.082	-0.075	0.014	1.032	0.732	-0.366	-1.16	-1.214	1.379	91.89	0	0	0	0	0	0	0
WT222(CAA14FCCF874)	3.75	13105	2022-11-25 09:16:58.082	-0.075	0.014	1.032	0.732	-0.366	-1.16	-1.214	1.373	91.895	0	0	0	0	0	0	0
WT222(CAA14FCCF874)	3.75	13105	2022-11-25 09:16:58.082	-0.075	0.014	1.032	0.732	-0.366	-1.16	-1.208	1.368	91.901	0	0	0	0	0	0	0
WT222(CAA14FCCF874)	3.75	13105	2022-11-25 09:16:58.082	0.003	0.031	0.983	-1.282	0.122	0.122	-1.214	1.368	91.917	0	0	0	0	0	0	0

## Sheet: 10Hz
设备名称	电压	版本	片上时间	加速度X(g)	加速度Y(g)	加速度Z(g)	角速度X(°/s)	角速度Y(°/s)	角速度Z(°/s)	角度X(°)	角度Y(°)	角度Z(°)	磁场X	磁场Y	磁场Z	四元数0	四元数1	四元数2	四元数3	状态
WT222(CAA14FCCF874)	3.77	13105	2022-11-25 09:12:47.557	0.044	0.03	1.009	-0.61	-1.16	0.549	0.703	-2.944	91.824	0	0	0	0	0	0	0
WT222(CAA14FCCF874)	3.77	13105	2022-11-25 09:12:47.557	0.044	0.03	1.009	-0.61	-1.16	0.549	0.698	-2.95	91.84	0	0	0	0	0	0	0
WT222(CAA14FCCF874)	3.77	13105	2022-11-25 09:12:47.557	0.017	0.044	1.005	-1.404	0.427	-0.61	0.692	-2.944	91.851	0	0	0	0	0	0	0
WT222(CAA14FCCF874)	3.77	13105	2022-11-25 09:12:47.557	0.017	0.044	1.005	-1.404	0.427	-0.61	0.687	-2.944	91.862	0	0	0	0	0	0	0
WT222(CAA14FCCF874)	3.77	13105	2022-11-25 09:12:47.557	0.017	0.044	1.005	-1.404	0.427	-0.61	0.681	-2.939	91.868	0	0	0	0	0	0	0
WT222(CAA14FCCF874)	3.77	13105	2022-11-25 09:12:47.557	0.017	0.044	1.005	-1.404	0.427	-0.61	0.676	-2.933	91.879	0	0	0	0	0	0	0
WT222(CAA14FCCF874)	3.77	13105	2022-11-25 09:12:47.557	0.113	-0.034	0.981	-2.869	-1.465	1.526	0.665	-2.944	91.901	0	0	0	0	0	0	0
WT222(CAA14FCCF874)	3.77	13105	2022-11-25 09:12:47.557	0.113	-0.034	0.981	-2.869	-1.465	1.526	0.648	-2.95	91.923	0	0	0	0	0	0	0
WT222(CAA14FCCF874)	3.77	13105	2022-11-25 09:12:47.557	0.113	-0.034	0.981	-2.869	-1.465	1.526	0.637	-2.955	91.945	0	0	0	0	0	0	0
WT222(CAA14FCCF874)	3.77	13105	2022-11-25 09:12:47.557	0.113	-0.034	0.981	-2.869	-1.465	1.526	0.621	-2.966	91.967	0	0	0	0	0	0	0
WT222(CAA14FCCF874)	3.77	13105	2022-11-25 09:12:47.557	-0.012	0.055	1.026	-1.16	0.366	-1.038	0.615	-2.961	91.972	0	0	0	0	0	0	0
WT222(CAA14FCCF874)	3.77	13105	2022-11-25 09:12:47.557	-0.012	0.055	1.026	-1.16	0.366	-1.038	0.61	-2.961	91.983	0	0	0	0	0	0	0
WT222(CAA14FCCF874)	3.77	13105	2022-11-25 09:12:47.557	-0.012	0.055	1.026	-1.16	0.366	-1.038	0.604	-2.955	91.989	0	0	0	0	0	0	0
WT222(CAA14FCCF874)	3.77	13105	2022-11-25 09:12:47.557	-0.012	0.055	1.026	-1.16	0.366	-1.038	0.599	-2.955	92	0	0	0	0	0	0	0
WT222(CAA14FCCF874)	3.77	13105	2022-11-25 09:12:47.557	0.064	-0.043	0.972	3.967	-0.427	1.16	0.621	-2.955	92.016	0	0	0	0	0	0	0
WT222(CAA14FCCF874)	3.77	13105	2022-11-25 09:12:47.572	0.064	-0.043	0.972	3.967	-0.427	1.16	0.643	-2.955	92.038	0	0	0	0	0	0	0
WT222(CAA14FCCF874)	3.77	13105	2022-11-25 09:12:47.572	0.064	-0.043	0.972	3.967	-0.427	1.16	0.659	-2.955	92.06	0	0	0	0	0	0	0
WT222(CAA14FCCF874)	3.77	13105	2022-11-25 09:12:47.572	0.064	-0.043	0.972	3.967	-0.427	1.16	0.681	-2.955	92.082	0	0	0	0	0	0	0
WT222(CAA14FCCF874)	3.77	13105	2022-11-25 09:12:47.572	0.056	-0.019	1.019	3.662	-1.16	0.61	0.698	-2.961	92.098	0	0	0	0	0	0	0
WT222(CAA14FCCF874)	3.77	13105	2022-11-25 09:12:47.572	0.056	-0.019	1.019	3.662	-1.16	0.61	0.714	-2.966	92.115	0	0	0	0	0	0	0
WT222(CAA14FCCF874)	3.77	13105	2022-11-25 09:12:47.572	0.056	-0.019	1.019	3.662	-1.16	0.61	0.731	-2.972	92.131	0	0	0	0	0	0	0
WT222(CAA14FCCF874)	3.77	13105	2022-11-25 09:12:47.572	0.056	-0.019	1.019	3.662	-1.16	0.61	0.747	-2.977	92.153	0	0	0	0	0	0	0
WT222(CAA14FCCF874)	3.77	13105	2022-11-25 09:12:47.572	0.04	0.036	1.013	4.639	0.549	-0.977	0.769	-2.972	92.164	0	0	0	0	0	0	0
WT222(CAA14FCCF874)	3.77	13105	2022-11-25 09:12:47.604	0.04	0.036	1.013	4.639	0.549	-0.977	0.791	-2.972	92.175	0	0	0	0	0	0	0
WT222(CAA14FCCF874)	3.77	13105	2022-11-25 09:12:47.604	0.04	0.036	1.013	4.639	0.549	-0.977	0.813	-2.966	92.186	0	0	0	0	0	0	0
WT222(CAA14FCCF874)	3.77	13105	2022-11-25 09:12:47.604	0.04	0.036	1.013	4.639	0.549	-0.977	0.835	-2.961	92.197	0	0	0	0	0	0	0
WT222(CAA14FCCF874)	3.77	13105	2022-11-25 09:12:47.604	-0.015	0.043	0.985	1.404	-0.183	-0.366	0.84	-2.961	92.208	0	0	0	0	0	0	0
WT222(CAA14FCCF874)	3.77	13105	2022-11-25 09:12:47.604	-0.015	0.043	0.985	1.404	-0.183	-0.366	0.846	-2.961	92.219	0	0	0	0	0	0	0
WT222(CAA14FCCF874)	3.77	13105	2022-11-25 09:12:47.604	-0.015	0.043	0.985	1.404	-0.183	-0.366	0.851	-2.961	92.236	0	0	0	0	0	0	0
WT222(CAA14FCCF874)	3.77	13105	2022-11-25 09:12:47.604	-0.015	0.043	0.985	1.404	-0.183	-0.366	0.862	-2.961	92.247	0	0	0	0	0	0	0
WT222(CAA14FCCF874)	3.77	13105	2022-11-25 09:12:47.604	0.063	0.01	1.024	0.366	-0.366	0.488	0.862	-2.955	92.263	0	0	0	0	0	0	0
WT222(CAA14FCCF874)	3.77	13105	2022-11-25 09:12:47.666	0.063	0.01	1.024	0.366	-0.366	0.488	0.862	-2.955	92.285	0	0	0	0	0	0	0
WT222(CAA14FCCF874)	3.77	13105	2022-11-25 09:12:47.666	0.063	0.01	1.024	0.366	-0.366	0.488	0.868	-2.955	92.302	0	0	0	0	0	0	0
WT222(CAA14FCCF874)	3.77	13105	2022-11-25 09:12:47.666	0.063	0.013	0.976	0.488	0.061	-0.427	0.868	-2.955	92.313	0	0	0	0	0	0	0
WT222(CAA14FCCF874)	3.77	13105	2022-11-25 09:12:47.666	0.063	0.013	0.976	0.488	0.061	-0.427	0.868	-2.955	92.329	0	0	0	0	0	0	0
WT222(CAA14FCCF874)	3.77	13105	2022-11-25 09:12:47.666	0.063	0.013	0.976	0.488	0.061	-0.427	0.873	-2.95	92.34	0	0	0	0	0	0	0
WT222(CAA14FCCF874)	3.77	13105	2022-11-25 09:12:47.666	0.063	0.013	0.976	0.488	0.061	-0.427	0.873	-2.95	92.351	0	0	0	0	0	0	0
WT222(CAA14FCCF874)	3.77	13105	2022-11-25 09:12:47.666	0.043	0.03	1.036	1.526	-0.061	0	0.884	-2.95	92.368	0	0	0	0	0	0	0
WT222(CAA14FCCF874)	3.77	13105	2022-11-25 09:12:47.666	0.043	0.03	1.036	1.526	-0.061	0	0.89	-2.944	92.384	0	0	0	0	0	0	0
WT222(CAA14FCCF874)	3.77	13105	2022-11-25 09:12:47.697	0.043	0.03	1.036	1.526	-0.061	0	0.895	-2.944	92.401	0	0	0	0	0	0	0
WT222(CAA14FCCF874)	3.77	13105	2022-11-25 09:12:47.697	0.043	0.03	1.036	1.526	-0.061	0	0.906	-2.944	92.417	0	0	0	0	0	0	0
WT222(CAA14FCCF874)	3.77	13105	2022-11-25 09:12:47.697	0.027	0.025	0.987	0	0	-0.183	0.906	-2.944	92.428	0	0	0	0	0	0	0
WT222(CAA14FCCF874)	3.77	13105	2022-11-25 09:12:47.697	0.027	0.025	0.987	0	0	-0.183	0.906	-2.944	92.444	0	0	0	0	0	0	0
WT222(CAA14FCCF874)	3.77	13105	2022-11-25 09:12:47.697	0.027	0.025	0.987	0	0	-0.183	0.906	-2.939	92.455	0	0	0	0	0	0	0
WT222(CAA14FCCF874)	3.77	13105	2022-11-25 09:12:47.697	0.027	0.025	0.987	0	0	-0.183	0.906	-2.939	92.472	0	0	0	0	0	0	0
WT222(CAA14FCCF874)	3.77	13105	2022-11-25 09:12:47.697	0.119	0.001	0.986	1.16	0.366	-0.122	0.912	-2.933	92.488	0	0	0	0	0	0	0
WT222(CAA14FCCF874)	3.77	13105	2022-11-25 09:12:47.697	0.119	0.001	0.986	1.16	0.366	-0.122	0.917	-2.933	92.505	0	0	0	0	0	0	0
WT222(CAA14FCCF874)	3.77	13105	2022-11-25 09:12:47.728	0.119	0.001	0.986	1.16	0.366	-0.122	0.923	-2.933	92.516	0	0	0	0	0	0	0
WT222(CAA14FCCF874)	3.77	13105	2022-11-25 09:12:47.728	0.119	0.001	0.986	1.16	0.366	-0.122	0.928	-2.928	92.532	0	0	0	0	0	0	0
WT222(CAA14FCCF874)	3.77	13105	2022-11-25 09:12:47.728	0.021	0.021	0.997	-0.854	-0.061	0.122	0.928	-2.928	92.549	0	0	0	0	0	0	0
WT222(CAA14FCCF874)	3.77	13105	2022-11-25 09:12:47.728	0.021	0.021	0.997	-0.854	-0.061	0.122	0.923	-2.933	92.565	0	0	0	0	0	0	0
WT222(CAA14FCCF874)	3.77	13105	2022-11-25 09:12:47.728	0.021	0.021	0.997	-0.854	-0.061	0.122	0.917	-2.933	92.582	0	0	0	0	0	0	0
WT222(CAA14FCCF874)	3.77	13105	2022-11-25 09:12:47.728	0.021	0.021	0.997	-0.854	-0.061	0.122	0.912	-2.933	92.598	0	0	0	0	0	0	0
WT222(CAA14FCCF874)	3.77	13105	2022-11-25 09:12:47.728	0.064	0.05	1.024	-1.648	-0.366	-0.061	0.906	-2.933	92.615	0	0	0	0	0	0	0
WT222(CAA14FCCF874)	3.77	13105	2022-11-25 09:12:47.728	0.064	0.05	1.024	-1.648	-0.366	-0.061	0.895	-2.933	92.631	0	0	0	0	0	0	0
WT222(CAA14FCCF874)	3.77	13105	2022-11-25 09:12:47.791	0.064	0.05	1.024	-1.648	-0.366	-0.061	0.89	-2.933	92.642	0	0	0	0	0	0	0
WT222(CAA14FCCF874)	3.77	13105	2022-11-25 09:12:47.791	0.064	0.05	1.024	-1.648	-0.366	-0.061	0.884	-2.939	92.659	0	0	0	0	0	0	0
WT222(CAA14FCCF874)	3.77	13105	2022-11-25 09:12:47.791	0.037	0.048	0.959	-4.272	-0.183	-0.366	0.862	-2.939	92.675	0	0	0	0	0	0	0
WT222(CAA14FCCF874)	3.77	13105	2022-11-25 09:12:47.791	0.037	0.048	0.959	-4.272	-0.183	-0.366	0.846	-2.939	92.686	0	0	0	0	0	0	0
WT222(CAA14FCCF874)	3.77	13105	2022-11-25 09:12:47.791	0.037	0.048	0.959	-4.272	-0.183	-0.366	0.824	-2.939	92.697	0	0	0	0	0	0	0
WT222(CAA14FCCF874)	3.77	13105	2022-11-25 09:12:47.791	0.037	0.048	0.959	-4.272	-0.183	-0.366	0.807	-2.939	92.714	0	0	0	0	0	0	0
WT222(CAA14FCCF874)	3.77	13105	2022-11-25 09:12:47.791	0.07	0.006	1.028	-0.916	-0.183	0.732	0.802	-2.939	92.73	0	0	0	0	0	0	0
WT222(CAA14FCCF874)	3.77	13105	2022-11-25 09:12:47.791	0.07	0.006	1.028	-0.916	-0.183	0.732	0.802	-2.939	92.752	0	0	0	0	0	0	0
WT222(CAA14FCCF874)	3.77	13105	2022-11-25 09:12:47.822	0.07	0.006	1.028	-0.916	-0.183	0.732	0.797	-2.944	92.769	0	0	0	0	0	0	0
WT222(CAA14FCCF874)	3.77	13105	2022-11-25 09:12:47.822	0.07	0.006	1.028	-0.916	-0.183	0.732	0.797	-2.944	92.791	0	0	0	0	0	0	0
WT222(CAA14FCCF874)	3.77	13105	2022-11-25 09:12:47.822	0.003	0.019	0.98	-2.014	-0.061	-0.61	0.786	-2.944	92.802	0	0	0	0	0	0	0
WT222(CAA14FCCF874)	3.77	13105	2022-11-25 09:12:47.822	0.003	0.019	0.98	-2.014	-0.061	-0.61	0.78	-2.944	92.813	0	0	0	0	0	0	0
WT222(CAA14FCCF874)	3.77	13105	2022-11-25 09:12:47.822	0.003	0.019	0.98	-2.014	-0.061	-0.61	0.769	-2.944	92.829	0	0	0	0	0	0	0
WT222(CAA14FCCF874)	3.77	13105	2022-11-25 09:12:47.822	0.003	0.019	0.98	-2.014	-0.061	-0.61	0.764	-2.939	92.84	0	0	0	0	0	0	0
WT222(CAA14FCCF874)	3.77	13105	2022-11-25 09:12:47.822	0.091	0.041	1.007	-3.357	-0.244	-0.122	0.747	-2.939	92.856	0	0	0	0	0	0	0
WT222(CAA14FCCF874)	3.77	13105	2022-11-25 09:12:47.822	0.091	0.041	1.007	-3.357	-0.244	-0.122	0.731	-2.944	92.873	0	0	0	0	0	0	0
WT222(CAA14FCCF874)	3.77	13105	2022-11-25 09:12:47.885	0.091	0.041	1.007	-3.357	-0.244	-0.122	0.72	-2.944	92.884	0	0	0	0	0	0	0
WT222(CAA14FCCF874)	3.77	13105	2022-11-25 09:12:47.885	0.091	0.041	1.007	-3.357	-0.244	-0.122	0.703	-2.944	92.9	0	0	0	0	0	0	0
WT222(CAA14FCCF874)	3.77	13105	2022-11-25 09:12:47.885	-0.003	0.042	0.99	-8.911	-0.916	-0.122	0.659	-2.95	92.917	0	0	0	0	0	0	0
WT222(CAA14FCCF874)	3.77	13105	2022-11-25 09:12:47.885	-0.003	0.042	0.99	-8.911	-0.916	-0.122	0.621	-2.95	92.933	0	0	0	0	0	0	0
WT222(CAA14FCCF874)	3.77	13105	2022-11-25 09:12:47.885	-0.003	0.042	0.99	-8.911	-0.916	-0.122	0.577	-2.955	92.944	0	0	0	0	0	0	0
WT222(CAA14FCCF874)	3.77	13105	2022-11-25 09:12:47.885	-0.003	0.042	0.99	-8.911	-0.916	-0.122	0.538	-2.955	92.961	0	0	0	0	0	0	0
WT222(CAA14FCCF874)	3.77	13105	2022-11-25 09:12:47.885	0.119	-0.001	1.042	-5.005	-0.854	0.183	0.516	-2.961	92.977	0	0	0	0	0	0	0
WT222(CAA14FCCF874)	3.77	13105	2022-11-25 09:12:47.885	0.119	-0.001	1.042	-5.005	-0.854	0.183	0.494	-2.966	92.994	0	0	0	0	0	0	0
WT222(CAA14FCCF874)	3.77	13105	2022-11-25 09:12:47.916	0.119	-0.001	1.042	-5.005	-0.854	0.183	0.472	-2.966	93.01	0	0	0	0	0	0	0
WT222(CAA14FCCF874)	3.77	13105	2022-11-25 09:12:47.916	0.119	-0.001	1.042	-5.005	-0.854	0.183	0.45	-2.972	93.027	0	0	0	0	0	0	0
WT222(CAA14FCCF874)	3.77	13105	2022-11-25 09:12:47.916	0.002	-0.03	0.983	-3.601	-0.244	0.061	0.434	-2.977	93.049	0	0	0	0	0	0	0
WT222(CAA14FCCF874)	3.77	13105	2022-11-25 09:12:47.916	0.002	-0.03	0.983	-3.601	-0.244	0.061	0.417	-2.977	93.065	0	0	0	0	0	0	0
WT222(CAA14FCCF874)	3.77	13105	2022-11-25 09:12:47.916	0.002	-0.03	0.983	-3.601	-0.244	0.061	0.401	-2.977	93.082	0	0	0	0	0	0	0
WT222(CAA14FCCF874)	3.77	13105	2022-11-25 09:12:47.916	0.002	-0.03	0.983	-3.601	-0.244	0.061	0.385	-2.977	93.098	0	0	0	0	0	0	0
WT222(CAA14FCCF874)	3.77	13105	2022-11-25 09:12:47.916	0.107	-0.006	1.043	1.221	0	-0.122	0.39	-2.977	93.12	0	0	0	0	0	0	0
WT222(CAA14FCCF874)	3.77	13105	2022-11-25 09:12:47.916	0.107	-0.006	1.043	1.221	0	-0.122	0.396	-2.977	93.137	0	0	0	0	0	0	0
WT222(CAA14FCCF874)	3.77	13105	2022-11-25 09:12:47.932	0.107	-0.006	1.043	1.221	0	-0.122	0.406	-2.977	93.153	0	0	0	0	0	0	0
WT222(CAA14FCCF874)	3.77	13105	2022-11-25 09:12:47.932	0.107	-0.006	1.043	1.221	0	-0.122	0.412	-2.977	93.17	0	0	0	0	0	0	0
WT222(CAA14FCCF874)	3.77	13105	2022-11-25 09:12:47.932	0.058	0.015	0.945	-2.808	-0.61	0.488	0.396	-2.983	93.192	0	0	0	0	0	0	0
WT222(CAA14FCCF874)	3.77	13105	2022-11-25 09:12:47.932	0.058	0.015	0.945	-2.808	-0.61	0.488	0.385	-2.983	93.214	0	0	0	0	0	0	0
WT222(CAA14FCCF874)	3.77	13105	2022-11-25 09:12:47.932	0.058	0.015	0.945	-2.808	-0.61	0.488	0.368	-2.988	93.235	0	0	0	0	0	0	0
WT222(CAA14FCCF874)	3.77	13105	2022-11-25 09:12:47.932	0.058	0.015	0.945	-2.808	-0.61	0.488	0.357	-2.994	93.257	0	0	0	0	0	0	0
WT222(CAA14FCCF874)	3.77	13105	2022-11-25 09:12:47.932	0.568	0.01	0.863	-1.282	-2.991	-2.014	0.352	-3.016	93.263	0	0	0	0	0	0	0
WT222(CAA14FCCF874)	3.77	13105	2022-11-25 09:12:47.932	0.568	0.01	0.863	-1.282	-2.991	-2.014	0.346	-3.038	93.268	0	0	0	0	0	0	0
WT222(CAA14FCCF874)	3.77	13105	2022-11-25 09:12:47.963	0.568	0.01	0.863	-1.282	-2.991	-2.014	0.341	-3.065	93.279	0	0	0	0	0	0	0
WT222(CAA14FCCF874)	3.77	13105	2022-11-25 09:12:47.963	0.568	0.01	0.863	-1.282	-2.991	-2.014	0.341	-3.098	93.285	0	0	0	0	0	0	0
WT222(CAA14FCCF874)	3.77	13105	2022-11-25 09:12:47.963	-0.275	-0.009	1.249	-3.052	-6.836	-4.456	0.324	-3.148	93.279	0	0	0	0	0	0	0
WT222(CAA14FCCF874)	3.77	13105	2022-11-25 09:12:47.963	-0.275	-0.009	1.249	-3.052	-6.836	-4.456	0.313	-3.192	93.274	0	0	0	0	0	0	0
WT222(CAA14FCCF874)	3.77	13105	2022-11-25 09:12:47.963	-0.275	-0.009	1.249	-3.052	-6.836	-4.456	0.302	-3.23	93.268	0	0	0	0	0	0	0
WT222(CAA14FCCF874)	3.77	13105	2022-11-25 09:12:47.963	-0.275	-0.009	1.249	-3.052	-6.836	-4.456	0.286	-3.268	93.268	0	0	0	0	0	0	0
WT222(CAA14FCCF874)	3.77	13105	2022-11-25 09:12:47.963	-0.238	0.065	1.307	-12.085	-16.479	2.808	0.225	-3.345	93.301	0	0	0	0	0	0	0
WT222(CAA14FCCF874)	3.77	13105	2022-11-25 09:12:47.963	-0.238	0.065	1.307	-12.085	-16.479	2.808	0.165	-3.428	93.334	0	0	0	0	0	0	0
WT222(CAA14FCCF874)	3.77	13105	2022-11-25 09:12:48.025	-0.238	0.065	1.307	-12.085	-16.479	2.808	0.104	-3.505	93.367	0	0	0	0	0	0	0
WT222(CAA14FCCF874)	3.77	13105	2022-11-25 09:12:48.025	-0.17	-0.03	0.716	4.211	5.249	-5.493	0.132	-3.472	93.356	0	0	0	0	0	0	0
WT222(CAA14FCCF874)	3.77	13105	2022-11-25 09:12:48.025	-0.17	-0.03	0.716	4.211	5.249	-5.493	0.154	-3.433	93.351	0	0	0	0	0	0	0
WT222(CAA14FCCF874)	3.77	13105	2022-11-25 09:12:48.025	-0.17	-0.03	0.716	4.211	5.249	-5.493	0.176	-3.4	93.345	0	0	0	0	0	0	0
WT222(CAA14FCCF874)	3.77	13105	2022-11-25 09:12:48.025	-0.17	-0.03	0.716	4.211	5.249	-5.493	0.198	-3.362	93.334	0	0	0	0	0	0	0
WT222(CAA14FCCF874)	3.77	13105	2022-11-25 09:12:48.025	0.432	-0.02	1.032	0.916	2.197	2.563	0.203	-3.34	93.373	0	0	0	0	0	0	0
WT222(CAA14FCCF874)	3.77	13105	2022-11-25 09:12:48.025	0.432	-0.02	1.032	0.916	2.197	2.563	0.209	-3.329	93.406	0	0	0	0	0	0	0
WT222(CAA14FCCF874)	3.77	13105	2022-11-25 09:12:48.025	0.432	-0.02	1.032	0.916	2.197	2.563	0.209	-3.312	93.439	0	0	0	0	0	0	0
WT222(CAA14FCCF874)	3.77	13105	2022-11-25 09:12:48.057	0.432	-0.02	1.032	0.916	2.197	2.563	0.214	-3.307	93.472	0	0	0	0	0	0	0
WT222(CAA14FCCF874)	3.77	13105	2022-11-25 09:12:48.057	0.132	-0.029	0.938	0.305	-1.465	-1.465	0.214	-3.318	93.483	0	0	0	0	0	0	0
WT222(CAA14FCCF874)	3.77	13105	2022-11-25 09:12:48.057	0.132	-0.029	0.938	0.305	-1.465	-1.465	0.22	-3.329	93.499	0	0	0	0	0	0	0
WT222(CAA14FCCF874)	3.77	13105	2022-11-25 09:12:48.057	0.132	-0.029	0.938	0.305	-1.465	-1.465	0.22	-3.34	93.51	0	0	0	0	0	0	0
WT222(CAA14FCCF874)	3.77	13105	2022-11-25 09:12:48.057	0.132	-0.029	0.938	0.305	-1.465	-1.465	0.22	-3.351	93.527	0	0	0	0	0	0	0
WT222(CAA14FCCF874)	3.77	13105	2022-11-25 09:12:48.057	0.09	0.003	0.959	0.122	-2.319	2.686	0.22	-3.367	93.56	0	0	0	0	0	0	0
WT222(CAA14FCCF874)	3.77	13105	2022-11-25 09:12:48.057	0.09	0.003	0.959	0.122	-2.319	2.686	0.22	-3.384	93.593	0	0	0	0	0	0	0
WT222(CAA14FCCF874)	3.77	13105	2022-11-25 09:12:48.057	0.09	0.003	0.959	0.122	-2.319	2.686	0.214	-3.4	93.625	0	0	0	0	0	0	0
WT222(CAA14FCCF874)	3.77	13105	2022-11-25 09:12:48.088	0.09	0.003	0.959	0.122	-2.319	2.686	0.214	-3.417	93.658	0	0	0	0	0	0	0
WT222(CAA14FCCF874)	3.77	13105	2022-11-25 09:12:48.088	-0.021	-0.013	1.052	-0.916	-3.54	-0.61	0.209	-3.439	93.68	0	0	0	0	0	0	0
WT222(CAA14FCCF874)	3.77	13105	2022-11-25 09:12:48.088	-0.021	-0.013	1.052	-0.916	-3.54	-0.61	0.203	-3.455	93.697	0	0	0	0	0	0	0
WT222(CAA14FCCF874)	3.77	13105	2022-11-25 09:12:48.088	-0.021	-0.013	1.052	-0.916	-3.54	-0.61	0.198	-3.477	93.713	0	0	0	0	0	0	0
WT222(CAA14FCCF874)	3.77	13105	2022-11-25 09:12:48.088	-0.021	-0.013	1.052	-0.916	-3.54	-0.61	0.192	-3.494	93.73	0	0	0	0	0	0	0
WT222(CAA14FCCF874)	3.77	13105	2022-11-25 09:12:48.088	0.042	-0.01	1.026	4.15	1.282	-0.61	0.214	-3.488	93.752	0	0	0	0	0	0	0
WT222(CAA14FCCF874)	3.77	13105	2022-11-25 09:12:48.088	0.042	-0.01	1.026	4.15	1.282	-0.61	0.231	-3.483	93.768	0	0	0	0	0	0	0
WT222(CAA14FCCF874)	3.77	13105	2022-11-25 09:12:48.088	0.042	-0.01	1.026	4.15	1.282	-0.61	0.253	-3.477	93.79	0	0	0	0	0	0	0
WT222(CAA14FCCF874)	3.77	13105	2022-11-25 09:12:48.151	0.042	-0.01	1.026	4.15	1.282	-0.61	0.269	-3.472	93.807	0	0	0	0	0	0	0
WT222(CAA14FCCF874)	3.77	13105	2022-11-25 09:12:48.151	-0.011	0.003	0.977	1.16	-2.319	0.793	0.275	-3.483	93.834	0	0	0	0	0	0	0
WT222(CAA14FCCF874)	3.77	13105	2022-11-25 09:12:48.151	-0.011	0.003	0.977	1.16	-2.319	0.793	0.28	-3.494	93.856	0	0	0	0	0	0	0
WT222(CAA14FCCF874)	3.77	13105	2022-11-25 09:12:48.151	-0.011	0.003	0.977	1.16	-2.319	0.793	0.28	-3.505	93.884	0	0	0	0	0	0	0
WT222(CAA14FCCF874)	3.77	13105	2022-11-25 09:12:48.151	-0.011	0.003	0.977	1.16	-2.319	0.793	0.286	-3.516	93.911	0	0	0	0	0	0	0
WT222(CAA14FCCF874)	3.77	13105	2022-11-25 09:12:48.151	0.137	0.024	1.016	1.343	0.305	-0.488	0.291	-3.51	93.928	0	0	0	0	0	0	0
WT222(CAA14FCCF874)	3.77	13105	2022-11-25 09:12:48.151	0.137	0.024	1.016	1.343	0.305	-0.488	0.297	-3.51	93.95	0	0	0	0	0	0	0
WT222(CAA14FCCF874)	3.77	13105	2022-11-25 09:12:48.151	0.137	0.024	1.016	1.343	0.305	-0.488	0.302	-3.505	93.966	0	0	0	0	0	0	0
WT222(CAA14FCCF874)	3.77	13105	2022-11-25 09:12:48.182	0.137	0.024	1.016	1.343	0.305	-0.488	0.308	-3.505	93.983	0	0	0	0	0	0	0
WT222(CAA14FCCF874)	3.77	13105	2022-11-25 09:12:48.182	0.077	0.026	0.982	1.404	-0.122	-0.122	0.319	-3.505	94.005	0	0	0	0	0	0	0
WT222(CAA14FCCF874)	3.77	13105	2022-11-25 09:12:48.182	0.077	0.026	0.982	1.404	-0.122	-0.122	0.324	-3.51	94.026	0	0	0	0	0	0	0
WT222(CAA14FCCF874)	3.77	13105	2022-11-25 09:12:48.182	0.077	0.026	0.982	1.404	-0.122	-0.122	0.33	-3.51	94.043	0	0	0	0	0	0	0
WT222(CAA14FCCF874)	3.77	13105	2022-11-25 09:12:48.182	0.077	0.026	0.982	1.404	-0.122	-0.122	0.335	-3.51	94.065	0	0	0	0	0	0	0
WT222(CAA14FCCF874)	3.77	13105	2022-11-25 09:12:48.182	0.093	-0.01	0.992	1.038	-2.563	0.366	0.341	-3.527	94.087	0	0	0	0	0	0	0
WT222(CAA14FCCF874)	3.77	13105	2022-11-25 09:12:48.182	0.093	-0.01	0.992	1.038	-2.563	0.366	0.346	-3.538	94.109	0	0	0	0	0	0	0
WT222(CAA14FCCF874)	3.77	13105	2022-11-25 09:12:48.182	0.093	-0.01	0.992	1.038	-2.563	0.366	0.352	-3.554	94.131	0	0	0	0	0	0	0
WT222(CAA14FCCF874)	3.77	13105	2022-11-25 09:12:48.213	0.093	-0.01	0.992	1.038	-2.563	0.366	0.357	-3.565	94.153	0	0	0	0	0	0	0
WT222(CAA14FCCF874)	3.77	13105	2022-11-25 09:12:48.213	0.015	-0.001	1.009	1.099	-0.244	0.793	0.363	-3.571	94.175	0	0	0	0	0	0	0
WT222(CAA14FCCF874)	3.77	13105	2022-11-25 09:12:48.213	0.015	-0.001	1.009	1.099	-0.244	0.793	0.368	-3.571	94.202	0	0	0	0	0	0	0
WT222(CAA14FCCF874)	3.77	13105	2022-11-25 09:12:48.213	0.015	-0.001	1.009	1.099	-0.244	0.793	0.368	-3.576	94.224	0	0	0	0	0	0	0
WT222(CAA14FCCF874)	3.77	13105	2022-11-25 09:12:48.213	0.015	-0.001	1.009	1.099	-0.244	0.793	0.374	-3.576	94.252	0	0	0	0	0	0	0
WT222(CAA14FCCF874)	3.77	13105	2022-11-25 09:12:48.213	0.025	0.011	0.989	0.793	0.977	0.305	0.379	-3.571	94.274	0	0	0	0	0	0	0
WT222(CAA14FCCF874)	3.77	13105	2022-11-25 09:12:48.213	0.025	0.011	0.989	0.793	0.977	0.305	0.379	-3.565	94.296	0	0	0	0	0	0	0
WT222(CAA14FCCF874)	3.77	13105	2022-11-25 09:12:48.213	0.025	0.011	0.989	0.793	0.977	0.305	0.385	-3.56	94.318	0	0	0	0	0	0	0
WT222(CAA14FCCF874)	3.77	13105	2022-11-25 09:12:48.291	0.025	0.011	0.989	0.793	0.977	0.305	0.39	-3.554	94.34	0	0	0	0	0	0	0
WT222(CAA14FCCF874)	3.77	13105	2022-11-25 09:12:48.307	0.007	0.016	0.99	0	0.549	-0.854	0.39	-3.549	94.356	0	0	0	0	0	0	0
WT222(CAA14FCCF874)	3.77	13105	2022-11-25 09:12:48.307	0.007	0.016	0.99	0	0.549	-0.854	0.39	-3.543	94.373	0	0	0	0	0	0	0
WT222(CAA14FCCF874)	3.77	13105	2022-11-25 09:12:48.307	0.007	0.016	0.99	0	0.549	-0.854	0.39	-3.538	94.389	0	0	0	0	0	0	0
WT222(CAA14FCCF874)	3.77	13105	2022-11-25 09:12:48.307	0.007	0.016	0.99	0	0.549	-0.854	0.39	-3.532	94.406	0	0	0	0	0	0	0
WT222(CAA14FCCF874)	3.77	13105	2022-11-25 09:12:48.307	0.137	-0.002	0.995	0	1.038	0.183	0.39	-3.527	94.427	0	0	0	0	0	0	0
WT222(CAA14FCCF874)	3.77	13105	2022-11-25 09:12:48.307	0.137	-0.002	0.995	0	1.038	0.183	0.385	-3.516	94.449	0	0	0	0	0	0	0
WT222(CAA14FCCF874)	3.77	13105	2022-11-25 09:12:48.307	0.137	-0.002	0.995	0	1.038	0.183	0.385	-3.51	94.466	0	0	0	0	0	0	0
WT222(CAA14FCCF874)	3.77	13105	2022-11-25 09:12:48.307	0.137	-0.002	0.995	0	1.038	0.183	0.385	-3.51	94.488	0	0	0	0	0	0	0
WT222(CAA14FCCF874)	3.77	13105	2022-11-25 09:12:48.307	0.069	0.01	0.979	-0.061	-0.244	0.122	0.385	-3.51	94.51	0	0	0	0	0	0	0
WT222(CAA14FCCF874)	3.77	13105	2022-11-25 09:12:48.307	0.069	0.01	0.979	-0.061	-0.244	0.122	0.385	-3.51	94.532	0	0	0	0	0	0	0
WT222(CAA14FCCF874)	3.77	13105	2022-11-25 09:12:48.307	0.069	0.01	0.979	-0.061	-0.244	0.122	0.385	-3.51	94.554	0	0	0	0	0	0	0
WT222(CAA14FCCF874)	3.77	13105	2022-11-25 09:12:48.307	0.069	0.01	0.979	-0.061	-0.244	0.122	0.385	-3.516	94.57	0	0	0	0	0	0	0
WT222(CAA14FCCF874)	3.77	13105	2022-11-25 09:12:48.307	0.152	0.005	1.017	-0.244	-0.244	-0.061	0.385	-3.516	94.592	0	0	0	0	0	0	0
WT222(CAA14FCCF874)	3.77	13105	2022-11-25 09:12:48.307	0.152	0.005	1.017	-0.244	-0.244	-0.061	0.379	-3.521	94.609	0	0	0	0	0	0	0
WT222(CAA14FCCF874)	3.77	13105	2022-11-25 09:12:48.307	0.152	0.005	1.017	-0.244	-0.244	-0.061	0.379	-3.527	94.631	0	0	0	0	0	0	0
WT222(CAA14FCCF874)	3.77	13105	2022-11-25 09:12:48.322	0.152	0.005	1.017	-0.244	-0.244	-0.061	0.379	-3.527	94.647	0	0	0	0	0	0	0
WT222(CAA14FCCF874)	3.77	13105	2022-11-25 09:12:48.322	-0.032	0.008	0.979	0.244	-0.183	-0.183	0.379	-3.532	94.669	0	0	0	0	0	0	0
WT222(CAA14FCCF874)	3.77	13105	2022-11-25 09:12:48.322	-0.032	0.008	0.979	0.244	-0.183	-0.183	0.379	-3.532	94.686	0	0	0	0	0	0	0
WT222(CAA14FCCF874)	3.77	13105	2022-11-25 09:12:48.322	-0.032	0.008	0.979	0.244	-0.183	-0.183	0.385	-3.538	94.708	0	0	0	0	0	0	0
WT222(CAA14FCCF874)	3.77	13105	2022-11-25 09:12:48.322	-0.032	0.008	0.979	0.244	-0.183	-0.183	0.385	-3.538	94.724	0	0	0	0	0	0	0
WT222(CAA14FCCF874)	3.77	13105	2022-11-25 09:12:48.322	0.091	0	1.017	0.183	-0.244	0.122	0.385	-3.538	94.746	0	0	0	0	0	0	0
WT222(CAA14FCCF874)	3.77	13105	2022-11-25 09:12:48.322	0.091	0	1.017	0.183	-0.244	0.122	0.385	-3.538	94.763	0	0	0	0	0	0	0
WT222(CAA14FCCF874)	3.77	13105	2022-11-25 09:12:48.322	0.091	0	1.017	0.183	-0.244	0.122	0.385	-3.538	94.785	0	0	0	0	0	0	0
WT222(CAA14FCCF874)	3.77	13105	2022-11-25 09:12:48.385	0.091	0	1.017	0.183	-0.244	0.122	0.385	-3.543	94.807	0	0	0	0	0	0	0
WT222(CAA14FCCF874)	3.77	13105	2022-11-25 09:12:48.385	0.026	0.017	0.987	0.854	2.563	-1.16	0.39	-3.527	94.818	0	0	0	0	0	0	0
WT222(CAA14FCCF874)	3.77	13105	2022-11-25 09:12:48.385	0.026	0.017	0.987	0.854	2.563	-1.16	0.396	-3.516	94.834	0	0	0	0	0	0	0
WT222(CAA14FCCF874)	3.77	13105	2022-11-25 09:12:48.385	0.026	0.017	0.987	0.854	2.563	-1.16	0.401	-3.505	94.845	0	0	0	0	0	0	0
WT222(CAA14FCCF874)	3.77	13105	2022-11-25 09:12:48.385	0.093	0.011	0.991	-0.183	-1.16	0.122	0.401	-3.51	94.867	0	0	0	0	0	0	0
WT222(CAA14FCCF874)	3.77	13105	2022-11-25 09:12:48.385	0.093	0.011	0.991	-0.183	-1.16	0.122	0.396	-3.516	94.883	0	0	0	0	0	0	0
WT222(CAA14FCCF874)	3.77	13105	2022-11-25 09:12:48.385	0.093	0.011	0.991	-0.183	-1.16	0.122	0.396	-3.521	94.905	0	0	0	0	0	0	0
WT222(CAA14FCCF874)	3.77	13105	2022-11-25 09:12:48.385	0.093	0.011	0.991	-0.183	-1.16	0.122	0.396	-3.527	94.927	0	0	0	0	0	0	0
WT222(CAA14FCCF874)	3.77	13105	2022-11-25 09:12:48.447	0.012	-0.004	1.005	0.61	0.854	0	0.401	-3.527	94.944	0	0	0	0	0	0	0
WT222(CAA14FCCF874)	3.77	13105	2022-11-25 09:12:48.447	0.012	-0.004	1.005	0.61	0.854	0	0.401	-3.521	94.966	0	0	0	0	0	0	0
WT222(CAA14FCCF874)	3.77	13105	2022-11-25 09:12:48.447	0.012	-0.004	1.005	0.61	0.854	0	0.406	-3.516	94.982	0	0	0	0	0	0	0
WT222(CAA14FCCF874)	3.77	13105	2022-11-25 09:12:48.447	0.012	-0.004	1.005	0.61	0.854	0	0.406	-3.51	95.004	0	0	0	0	0	0	0
WT222(CAA14FCCF874)	3.77	13105	2022-11-25 09:12:48.447	0.06	0.021	0.989	0	0.366	-0.488	0.406	-3.505	95.021	0	0	0	0	0	0	0
WT222(CAA14FCCF874)	3.77	13105	2022-11-25 09:12:48.447	0.06	0.021	0.989	0	0.366	-0.488	0.406	-3.505	95.037	0	0	0	0	0	0	0
WT222(CAA14FCCF874)	3.77	13105	2022-11-25 09:12:48.447	0.06	0.021	0.989	0	0.366	-0.488	0.406	-3.499	95.054	0	0	0	0	0	0	0
WT222(CAA14FCCF874)	3.77	13105	2022-11-25 09:12:48.447	0.06	0.021	0.989	0	0.366	-0.488	0.406	-3.499	95.07	0	0	0	0	0	0	0
WT222(CAA14FCCF874)	3.77	13105	2022-11-25 09:12:48.447	0.039	0.009	1.001	-0.366	-0.305	0.122	0.406	-3.499	95.092	0	0	0	0	0	0	0
WT222(CAA14FCCF874)	3.77	13105	2022-11-25 09:12:48.447	0.039	0.009	1.001	-0.366	-0.305	0.122	0.406	-3.499	95.109	0	0	0	0	0	0	0
WT222(CAA14FCCF874)	3.77	13105	2022-11-25 09:12:48.447	0.039	0.009	1.001	-0.366	-0.305	0.122	0.401	-3.499	95.131	0	0	0	0	0	0	0
WT222(CAA14FCCF874)	3.77	13105	2022-11-25 09:12:48.447	0.039	0.009	1.001	-0.366	-0.305	0.122	0.401	-3.499	95.147	0	0	0	0	0	0	0
WT222(CAA14FCCF874)	3.77	13105	2022-11-25 09:12:48.447	0.066	0.015	0.998	-0.854	0.061	0.183	0.396	-3.499	95.169	0	0	0	0	0	0	0
WT222(CAA14FCCF874)	3.77	13105	2022-11-25 09:12:48.447	0.066	0.015	0.998	-0.854	0.061	0.183	0.396	-3.499	95.186	0	0	0	0	0	0	0
WT222(CAA14FCCF874)	3.77	13105	2022-11-25 09:12:48.447	0.066	0.015	0.998	-0.854	0.061	0.183	0.39	-3.499	95.208	0	0	0	0	0	0	0
WT222(CAA14FCCF874)	3.77	13105	2022-11-25 09:12:48.447	0.066	0.015	0.998	-0.854	0.061	0.183	0.385	-3.494	95.229	0	0	0	0	0	0	0
WT222(CAA14FCCF874)	3.77	13105	2022-11-25 09:12:48.541	0.031	0.017	0.985	-1.587	0.488	-1.465	0.379	-3.494	95.24	0	0	0	0	0	0	0
WT222(CAA14FCCF874)	3.77	13105	2022-11-25 09:12:48.541	0.031	0.017	0.985	-1.587	0.488	-1.465	0.374	-3.488	95.251	0	0	0	0	0	0	0

## Sheet: 12Hz
设备名称	电压	版本	片上时间	加速度X(g)	加速度Y(g)	加速度Z(g)	角速度X(°/s)	角速度Y(°/s)	角速度Z(°/s)	角度X(°)	角度Y(°)	角度Z(°)	磁场X	磁场Y	磁场Z	四元数0	四元数1	四元数2	四元数3	状态
WT222(CAA14FCCF874)	3.79	13105	2022-11-24 20:24:08.218	0	0.11	1.022	0.488	-0.61	-0.366	3.494	-0.379	89.94	0	0	0	0	0	0	0
WT222(CAA14FCCF874)	3.79	13105	2022-11-24 20:24:08.218	0	0.11	1.022	0.488	-0.61	-0.366	3.499	-0.385	89.901	0	0	0	0	0	0	0
WT222(CAA14FCCF874)	3.79	13105	2022-11-24 20:24:08.218	-0.034	0.079	0.965	-1.343	-0.977	-1.282	3.494	-0.39	89.857	0	0	0	0	0	0	0
WT222(CAA14FCCF874)	3.79	13105	2022-11-24 20:24:08.218	-0.034	0.079	0.965	-1.343	-0.977	-1.282	3.488	-0.39	89.819	0	0	0	0	0	0	0
WT222(CAA14FCCF874)	3.79	13105	2022-11-24 20:24:08.218	-0.034	0.079	0.965	-1.343	-0.977	-1.282	3.483	-0.396	89.775	0	0	0	0	0	0	0
WT222(CAA14FCCF874)	3.79	13105	2022-11-24 20:24:08.218	-0.034	0.079	0.965	-1.343	-0.977	-1.282	3.477	-0.401	89.731	0	0	0	0	0	0	0
WT222(CAA14FCCF874)	3.79	13105	2022-11-24 20:24:08.234	-0.035	0.047	0.977	-1.099	0.732	-0.061	3.472	-0.396	89.692	0	0	0	0	0	0	0
WT222(CAA14FCCF874)	3.79	13105	2022-11-24 20:24:08.234	-0.035	0.047	0.977	-1.099	0.732	-0.061	3.466	-0.39	89.659	0	0	0	0	0	0	0
WT222(CAA14FCCF874)	3.79	13105	2022-11-24 20:24:08.234	-0.035	0.047	0.977	-1.099	0.732	-0.061	3.461	-0.385	89.621	0	0	0	0	0	0	0
WT222(CAA14FCCF874)	3.79	13105	2022-11-24 20:24:08.234	-0.035	0.047	0.977	-1.099	0.732	-0.061	3.461	-0.379	89.588	0	0	0	0	0	0	0
WT222(CAA14FCCF874)	3.79	13105	2022-11-24 20:24:08.234	0.053	0.042	1.012	0.732	0.305	-0.183	3.461	-0.374	89.55	0	0	0	0	0	0	0
WT222(CAA14FCCF874)	3.79	13105	2022-11-24 20:24:08.234	0.053	0.042	1.012	0.732	0.305	-0.183	3.466	-0.374	89.511	0	0	0	0	0	0	0
WT222(CAA14FCCF874)	3.79	13105	2022-11-24 20:24:08.234	0.053	0.042	1.012	0.732	0.305	-0.183	3.472	-0.368	89.478	0	0	0	0	0	0	0
WT222(CAA14FCCF874)	3.79	13105	2022-11-24 20:24:08.234	0.053	0.042	1.012	0.732	0.305	-0.183	3.477	-0.368	89.44	0	0	0	0	0	0	0
WT222(CAA14FCCF874)	3.79	13105	2022-11-24 20:24:08.250	0.02	0.072	0.966	0.549	1.526	0.122	3.477	-0.357	89.407	0	0	0	0	0	0	0
WT222(CAA14FCCF874)	3.79	13105	2022-11-24 20:24:08.250	0.02	0.072	0.966	0.549	1.526	0.122	3.483	-0.352	89.374	0	0	0	0	0	0	0
WT222(CAA14FCCF874)	3.79	13105	2022-11-24 20:24:08.250	0.02	0.072	0.966	0.549	1.526	0.122	3.483	-0.346	89.341	0	0	0	0	0	0	0
WT222(CAA14FCCF874)	3.79	13105	2022-11-24 20:24:08.250	0.02	0.072	0.966	0.549	1.526	0.122	3.488	-0.335	89.308	0	0	0	0	0	0	0
WT222(CAA14FCCF874)	3.79	13105	2022-11-24 20:24:08.250	0	0.134	1.08	-6.531	-0.427	0.244	3.455	-0.341	89.269	0	0	0	0	0	0	0
WT222(CAA14FCCF874)	3.79	13105	2022-11-24 20:24:08.250	0	0.134	1.08	-6.531	-0.427	0.244	3.422	-0.341	89.236	0	0	0	0	0	0	0
WT222(CAA14FCCF874)	3.79	13105	2022-11-24 20:24:08.250	0	0.134	1.08	-6.531	-0.427	0.244	3.395	-0.346	89.203	0	0	0	0	0	0	0
WT222(CAA14FCCF874)	3.79	13105	2022-11-24 20:24:08.250	0	0.134	1.08	-6.531	-0.427	0.244	3.362	-0.346	89.171	0	0	0	0	0	0	0
WT222(CAA14FCCF874)	3.79	13105	2022-11-24 20:24:08.312	-0.096	-0.02	0.912	-7.813	0.671	-0.244	3.323	-0.341	89.132	0	0	0	0	0	0	0
WT222(CAA14FCCF874)	3.79	13105	2022-11-24 20:24:08.312	-0.096	-0.02	0.912	-7.813	0.671	-0.244	3.29	-0.335	89.094	0	0	0	0	0	0	0
WT222(CAA14FCCF874)	3.79	13105	2022-11-24 20:24:08.312	-0.096	-0.02	0.912	-7.813	0.671	-0.244	3.252	-0.33	89.061	0	0	0	0	0	0	0
WT222(CAA14FCCF874)	3.79	13105	2022-11-24 20:24:08.312	-0.096	-0.02	0.912	-7.813	0.671	-0.244	3.214	-0.324	89.028	0	0	0	0	0	0	0
WT222(CAA14FCCF874)	3.79	13105	2022-11-24 20:24:08.312	0.046	0.045	1.039	9.46	0.61	0.366	3.257	-0.319	88.995	0	0	0	0	0	0	0
WT222(CAA14FCCF874)	3.79	13105	2022-11-24 20:24:08.312	0.046	0.045	1.039	9.46	0.61	0.366	3.307	-0.313	88.962	0	0	0	0	0	0	0
WT222(CAA14FCCF874)	3.79	13105	2022-11-24 20:24:08.312	0.046	0.045	1.039	9.46	0.61	0.366	3.356	-0.308	88.934	0	0	0	0	0	0	0
WT222(CAA14FCCF874)	3.79	13105	2022-11-24 20:24:08.312	0.046	0.045	1.039	9.46	0.61	0.366	3.4	-0.308	88.901	0	0	0	0	0	0	0
WT222(CAA14FCCF874)	3.79	13105	2022-11-24 20:24:08.312	0.123	0.016	1.003	4.944	-1.953	0.244	3.422	-0.313	88.868	0	0	0	0	0	0	0
WT222(CAA14FCCF874)	3.79	13105	2022-11-24 20:24:08.312	0.123	0.016	1.003	4.944	-1.953	0.244	3.45	-0.324	88.841	0	0	0	0	0	0	0
WT222(CAA14FCCF874)	3.79	13105	2022-11-24 20:24:08.312	0.123	0.016	1.003	4.944	-1.953	0.244	3.472	-0.335	88.808	0	0	0	0	0	0	0
WT222(CAA14FCCF874)	3.79	13105	2022-11-24 20:24:08.312	0.123	0.016	1.003	4.944	-1.953	0.244	3.494	-0.352	88.775	0	0	0	0	0	0	0
WT222(CAA14FCCF874)	3.79	13105	2022-11-24 20:24:08.312	-0.005	0.056	0.978	12.085	2.441	-0.305	3.549	-0.341	88.748	0	0	0	0	0	0	0
WT222(CAA14FCCF874)	3.79	13105	2022-11-24 20:24:08.312	-0.005	0.056	0.978	12.085	2.441	-0.305	3.609	-0.33	88.715	0	0	0	0	0	0	0
WT222(CAA14FCCF874)	3.79	13105	2022-11-24 20:24:08.312	-0.005	0.056	0.978	12.085	2.441	-0.305	3.664	-0.319	88.682	0	0	0	0	0	0	0
WT222(CAA14FCCF874)	3.79	13105	2022-11-24 20:24:08.312	-0.005	0.056	0.978	12.085	2.441	-0.305	3.724	-0.308	88.649	0	0	0	0	0	0	0
WT222(CAA14FCCF874)	3.79	13105	2022-11-24 20:24:08.406	0.007	0.166	1.04	-0.122	1.648	1.221	3.719	-0.302	88.621	0	0	0	0	0	0	0
WT222(CAA14FCCF874)	3.79	13105	2022-11-24 20:24:08.406	0.007	0.166	1.04	-0.122	1.648	1.221	3.719	-0.297	88.594	0	0	0	0	0	0	0
WT222(CAA14FCCF874)	3.79	13105	2022-11-24 20:24:08.406	0.007	0.166	1.04	-0.122	1.648	1.221	3.719	-0.291	88.566	0	0	0	0	0	0	0
WT222(CAA14FCCF874)	3.79	13105	2022-11-24 20:24:08.406	0.007	0.166	1.04	-0.122	1.648	1.221	3.719	-0.286	88.539	0	0	0	0	0	0	0
WT222(CAA14FCCF874)	3.79	13105	2022-11-24 20:24:08.406	-0.086	0.082	0.936	-3.052	2.136	-0.366	3.702	-0.275	88.506	0	0	0	0	0	0	0
WT222(CAA14FCCF874)	3.79	13105	2022-11-24 20:24:08.406	-0.086	0.082	0.936	-3.052	2.136	-0.366	3.691	-0.264	88.467	0	0	0	0	0	0	0
WT222(CAA14FCCF874)	3.79	13105	2022-11-24 20:24:08.406	-0.086	0.082	0.936	-3.052	2.136	-0.366	3.675	-0.253	88.434	0	0	0	0	0	0	0
WT222(CAA14FCCF874)	3.79	13105	2022-11-24 20:24:08.406	-0.086	0.082	0.936	-3.052	2.136	-0.366	3.664	-0.242	88.396	0	0	0	0	0	0	0
WT222(CAA14FCCF874)	3.79	13105	2022-11-24 20:24:08.406	0.023	0.008	1.057	2.319	-1.343	-0.61	3.675	-0.247	88.358	0	0	0	0	0	0	0
WT222(CAA14FCCF874)	3.79	13105	2022-11-24 20:24:08.406	0.023	0.008	1.057	2.319	-1.343	-0.61	3.691	-0.253	88.319	0	0	0	0	0	0	0
WT222(CAA14FCCF874)	3.79	13105	2022-11-24 20:24:08.406	0.023	0.008	1.057	2.319	-1.343	-0.61	3.702	-0.258	88.281	0	0	0	0	0	0	0
WT222(CAA14FCCF874)	3.79	13105	2022-11-24 20:24:08.406	0.023	0.008	1.057	2.319	-1.343	-0.61	3.713	-0.264	88.248	0	0	0	0	0	0	0
WT222(CAA14FCCF874)	3.79	13105	2022-11-24 20:24:08.406	0.037	0.079	0.961	7.141	-0.122	0.427	3.746	-0.264	88.215	0	0	0	0	0	0	0
WT222(CAA14FCCF874)	3.79	13105	2022-11-24 20:24:08.406	0.037	0.079	0.961	7.141	-0.122	0.427	3.779	-0.264	88.182	0	0	0	0	0	0	0
WT222(CAA14FCCF874)	3.79	13105	2022-11-24 20:24:08.406	0.037	0.079	0.961	7.141	-0.122	0.427	3.818	-0.264	88.149	0	0	0	0	0	0	0
WT222(CAA14FCCF874)	3.79	13105	2022-11-24 20:24:08.406	0.037	0.079	0.961	7.141	-0.122	0.427	3.851	-0.264	88.116	0	0	0	0	0	0	0
WT222(CAA14FCCF874)	3.79	13105	2022-11-24 20:24:08.531	-0.01	0.085	1.012	-4.7	0.183	-1.038	3.829	-0.264	88.077	0	0	0	0	0	0	0
WT222(CAA14FCCF874)	3.79	13105	2022-11-24 20:24:08.531	-0.01	0.085	1.012	-4.7	0.183	-1.038	3.807	-0.264	88.039	0	0	0	0	0	0	0
WT222(CAA14FCCF874)	3.79	13105	2022-11-24 20:24:08.531	-0.01	0.085	1.012	-4.7	0.183	-1.038	3.779	-0.264	88	0	0	0	0	0	0	0
WT222(CAA14FCCF874)	3.79	13105	2022-11-24 20:24:08.531	0.118	0.054	1.025	1.343	0.549	0.244	3.79	-0.258	87.968	0	0	0	0	0	0	0
WT222(CAA14FCCF874)	3.79	13105	2022-11-24 20:24:08.531	0.118	0.054	1.025	1.343	0.549	0.244	3.796	-0.258	87.94	0	0	0	0	0	0	0
WT222(CAA14FCCF874)	3.79	13105	2022-11-24 20:24:08.531	0.118	0.054	1.025	1.343	0.549	0.244	3.801	-0.258	87.907	0	0	0	0	0	0	0
WT222(CAA14FCCF874)	3.79	13105	2022-11-24 20:24:08.531	0.118	0.054	1.025	1.343	0.549	0.244	3.807	-0.258	87.874	0	0	0	0	0	0	0
WT222(CAA14FCCF874)	3.79	13105	2022-11-24 20:24:08.531	-0.064	0.065	0.949	2.197	0.61	-0.977	3.818	-0.258	87.836	0	0	0	0	0	0	0
WT222(CAA14FCCF874)	3.79	13105	2022-11-24 20:24:08.531	-0.064	0.065	0.949	2.197	0.61	-0.977	3.829	-0.258	87.797	0	0	0	0	0	0	0
WT222(CAA14FCCF874)	3.79	13105	2022-11-24 20:24:08.531	-0.064	0.065	0.949	2.197	0.61	-0.977	3.84	-0.258	87.764	0	0	0	0	0	0	0
WT222(CAA14FCCF874)	3.79	13105	2022-11-24 20:24:08.531	-0.064	0.065	0.949	2.197	0.61	-0.977	3.851	-0.253	87.726	0	0	0	0	0	0	0
WT222(CAA14FCCF874)	3.79	13105	2022-11-24 20:24:08.531	0.078	0.043	1.027	3.296	1.77	0	3.867	-0.247	87.693	0	0	0	0	0	0	0
WT222(CAA14FCCF874)	3.79	13105	2022-11-24 20:24:08.531	0.078	0.043	1.027	3.296	1.77	0	3.884	-0.242	87.66	0	0	0	0	0	0	0
WT222(CAA14FCCF874)	3.79	13105	2022-11-24 20:24:08.531	0.078	0.043	1.027	3.296	1.77	0	3.895	-0.236	87.627	0	0	0	0	0	0	0
WT222(CAA14FCCF874)	3.79	13105	2022-11-24 20:24:08.531	0.078	0.043	1.027	3.296	1.77	0	3.911	-0.225	87.594	0	0	0	0	0	0	0
WT222(CAA14FCCF874)	3.79	13105	2022-11-24 20:24:08.531	0.058	0.138	1.031	1.099	-3.052	0.244	3.917	-0.247	87.567	0	0	0	0	0	0	0
WT222(CAA14FCCF874)	3.79	13105	2022-11-24 20:24:08.562	0.058	0.138	1.031	1.099	-3.052	0.244	3.922	-0.264	87.534	0	0	0	0	0	0	0
WT222(CAA14FCCF874)	3.79	13105	2022-11-24 20:24:08.562	0.058	0.138	1.031	1.099	-3.052	0.244	3.928	-0.286	87.501	0	0	0	0	0	0	0
WT222(CAA14FCCF874)	3.79	13105	2022-11-24 20:24:08.562	0.058	0.138	1.031	1.099	-3.052	0.244	3.933	-0.302	87.468	0	0	0	0	0	0	0
WT222(CAA14FCCF874)	3.79	13105	2022-11-24 20:24:08.562	0.012	0.077	1.01	-5.859	2.014	0.244	3.906	-0.297	87.435	0	0	0	0	0	0	0
WT222(CAA14FCCF874)	3.79	13105	2022-11-24 20:24:08.562	0.012	0.077	1.01	-5.859	2.014	0.244	3.878	-0.291	87.402	0	0	0	0	0	0	0
WT222(CAA14FCCF874)	3.79	13105	2022-11-24 20:24:08.562	0.012	0.077	1.01	-5.859	2.014	0.244	3.845	-0.286	87.369	0	0	0	0	0	0	0
WT222(CAA14FCCF874)	3.79	13105	2022-11-24 20:24:08.562	0.012	0.077	1.01	-5.859	2.014	0.244	3.818	-0.28	87.341	0	0	0	0	0	0	0
WT222(CAA14FCCF874)	3.79	13105	2022-11-24 20:24:08.562	0.014	0.08	1.001	1.648	1.099	0.305	3.829	-0.28	87.308	0	0	0	0	0	0	0
WT222(CAA14FCCF874)	3.79	13105	2022-11-24 20:24:08.593	0.014	0.08	1.001	1.648	1.099	0.305	3.84	-0.275	87.281	0	0	0	0	0	0	0
WT222(CAA14FCCF874)	3.79	13105	2022-11-24 20:24:08.593	0.014	0.08	1.001	1.648	1.099	0.305	3.845	-0.275	87.248	0	0	0	0	0	0	0
WT222(CAA14FCCF874)	3.79	13105	2022-11-24 20:24:08.593	0.014	0.08	1.001	1.648	1.099	0.305	3.856	-0.269	87.215	0	0	0	0	0	0	0
WT222(CAA14FCCF874)	3.79	13105	2022-11-24 20:24:08.593	-0.092	0.045	0.992	-2.869	2.136	-0.061	3.845	-0.264	87.182	0	0	0	0	0	0	0
WT222(CAA14FCCF874)	3.79	13105	2022-11-24 20:24:08.593	-0.092	0.045	0.992	-2.869	2.136	-0.061	3.829	-0.253	87.149	0	0	0	0	0	0	0
WT222(CAA14FCCF874)	3.79	13105	2022-11-24 20:24:08.593	-0.092	0.045	0.992	-2.869	2.136	-0.061	3.818	-0.242	87.122	0	0	0	0	0	0	0
WT222(CAA14FCCF874)	3.79	13105	2022-11-24 20:24:08.593	-0.092	0.045	0.992	-2.869	2.136	-0.061	3.801	-0.231	87.089	0	0	0	0	0	0	0
WT222(CAA14FCCF874)	3.79	13105	2022-11-24 20:24:08.593	0.027	0.003	1.004	5.981	-0.183	0.122	3.834	-0.236	87.056	0	0	0	0	0	0	0
WT222(CAA14FCCF874)	3.79	13105	2022-11-24 20:24:08.593	0.027	0.003	1.004	5.981	-0.183	0.122	3.862	-0.236	87.023	0	0	0	0	0	0	0
WT222(CAA14FCCF874)	3.79	13105	2022-11-24 20:24:08.593	0.027	0.003	1.004	5.981	-0.183	0.122	3.889	-0.236	86.995	0	0	0	0	0	0	0
WT222(CAA14FCCF874)	3.79	13105	2022-11-24 20:24:08.593	0.027	0.003	1.004	5.981	-0.183	0.122	3.917	-0.236	86.962	0	0	0	0	0	0	0
WT222(CAA14FCCF874)	3.79	13105	2022-11-24 20:24:08.593	0.088	0.113	1.018	2.991	-2.563	-1.343	3.933	-0.253	86.924	0	0	0	0	0	0	0
WT222(CAA14FCCF874)	3.79	13105	2022-11-24 20:24:08.593	0.088	0.113	1.018	2.991	-2.563	-1.343	3.944	-0.264	86.885	0	0	0	0	0	0	0
WT222(CAA14FCCF874)	3.79	13105	2022-11-24 20:24:08.593	0.088	0.113	1.018	2.991	-2.563	-1.343	3.961	-0.28	86.847	0	0	0	0	0	0	0
WT222(CAA14FCCF874)	3.79	13105	2022-11-24 20:24:08.593	0.088	0.113	1.018	2.991	-2.563	-1.343	3.977	-0.291	86.808	0	0	0	0	0	0	0
WT222(CAA14FCCF874)	3.79	13105	2022-11-24 20:24:08.593	-0.002	0.056	0.963	-0.549	-0.122	0.977	3.972	-0.297	86.781	0	0	0	0	0	0	0
WT222(CAA14FCCF874)	3.79	13105	2022-11-24 20:24:08.640	-0.002	0.056	0.963	-0.549	-0.122	0.977	3.966	-0.302	86.759	0	0	0	0	0	0	0
WT222(CAA14FCCF874)	3.79	13105	2022-11-24 20:24:08.640	-0.002	0.056	0.963	-0.549	-0.122	0.977	3.966	-0.302	86.732	0	0	0	0	0	0	0
WT222(CAA14FCCF874)	3.79	13105	2022-11-24 20:24:08.640	-0.002	0.056	0.963	-0.549	-0.122	0.977	3.961	-0.308	86.704	0	0	0	0	0	0	0
WT222(CAA14FCCF874)	3.79	13105	2022-11-24 20:24:08.640	0.075	0.287	1.468	4.028	-8.85	0.305	3.983	-0.352	86.671	0	0	0	0	0	0	0
WT222(CAA14FCCF874)	3.79	13105	2022-11-24 20:24:08.640	0.153	0.588	2.964	4.028	-8.85	0.305	4.005	-0.401	86.633	0	0	0	0	0	0	0
WT222(CAA14FCCF874)	3.79	13105	2022-11-24 20:24:08.640	0.309	1.189	5.957	4.028	-8.85	0.305	4.032	-0.45	86.594	0	0	0	0	0	0	0
WT222(CAA14FCCF874)	3.79	13105	2022-11-24 20:24:08.640	0.621	2.391	11.943	4.028	-8.85	0.305	4.065	-0.5	86.556	0	0	0	0	0	0	0
WT222(CAA14FCCF874)	3.79	13105	2022-11-24 20:24:08.640	-0.137	-0.083	0.598	-22.034	0.916	-0.854	3.966	-0.5	86.512	0	0	0	0	0	0	0
WT222(CAA14FCCF874)	3.79	13105	2022-11-24 20:24:08.671	-0.137	-0.083	0.598	-22.034	0.916	-0.854	3.867	-0.5	86.468	0	0	0	0	0	0	0
WT222(CAA14FCCF874)	3.79	13105	2022-11-24 20:24:08.671	-0.137	-0.083	0.598	-22.034	0.916	-0.854	3.768	-0.5	86.429	0	0	0	0	0	0	0
WT222(CAA14FCCF874)	3.79	13105	2022-11-24 20:24:08.671	-0.137	-0.083	0.598	-22.034	0.916	-0.854	3.664	-0.5	86.385	0	0	0	0	0	0	0
WT222(CAA14FCCF874)	3.79	13105	2022-11-24 20:24:08.671	0.132	0.088	1.143	-7.996	-2.747	2.319	3.636	-0.516	86.358	0	0	0	0	0	0	0
WT222(CAA14FCCF874)	3.79	13105	2022-11-24 20:24:08.671	0.132	0.088	1.143	-7.996	-2.747	2.319	3.604	-0.533	86.331	0	0	0	0	0	0	0
WT222(CAA14FCCF874)	3.79	13105	2022-11-24 20:24:08.671	0.132	0.088	1.143	-7.996	-2.747	2.319	3.576	-0.555	86.309	0	0	0	0	0	0	0
WT222(CAA14FCCF874)	3.79	13105	2022-11-24 20:24:08.671	0.132	0.088	1.143	-7.996	-2.747	2.319	3.543	-0.571	86.281	0	0	0	0	0	0	0
WT222(CAA14FCCF874)	3.79	13105	2022-11-24 20:24:08.671	0.043	0.012	0.855	-1.587	-4.089	0	3.543	-0.599	86.243	0	0	0	0	0	0	0
WT222(CAA14FCCF874)	3.79	13105	2022-11-24 20:24:08.734	0.043	0.012	0.855	-1.587	-4.089	0	3.543	-0.621	86.204	0	0	0	0	0	0	0
WT222(CAA14FCCF874)	3.79	13105	2022-11-24 20:24:08.734	0.043	0.012	0.855	-1.587	-4.089	0	3.543	-0.648	86.171	0	0	0	0	0	0	0
WT222(CAA14FCCF874)	3.79	13105	2022-11-24 20:24:08.734	0.043	0.012	0.855	-1.587	-4.089	0	3.543	-0.67	86.133	0	0	0	0	0	0	0
WT222(CAA14FCCF874)	3.79	13105	2022-11-24 20:24:08.734	0.05	0.062	1.022	-0.183	1.038	0.916	3.549	-0.67	86.105	0	0	0	0	0	0	0
WT222(CAA14FCCF874)	3.79	13105	2022-11-24 20:24:08.734	0.05	0.062	1.022	-0.183	1.038	0.916	3.554	-0.67	86.072	0	0	0	0	0	0	0
WT222(CAA14FCCF874)	3.79	13105	2022-11-24 20:24:08.734	0.05	0.062	1.022	-0.183	1.038	0.916	3.56	-0.67	86.045	0	0	0	0	0	0	0
WT222(CAA14FCCF874)	3.79	13105	2022-11-24 20:24:08.734	0.05	0.062	1.022	-0.183	1.038	0.916	3.565	-0.67	86.017	0	0	0	0	0	0	0
WT222(CAA14FCCF874)	3.79	13105	2022-11-24 20:24:08.734	-0.036	0.056	0.987	0.305	-0.977	-0.488	3.571	-0.681	85.979	0	0	0	0	0	0	0
WT222(CAA14FCCF874)	3.79	13105	2022-11-24 20:24:08.765	-0.036	0.056	0.987	0.305	-0.977	-0.488	3.576	-0.687	85.946	0	0	0	0	0	0	0
WT222(CAA14FCCF874)	3.79	13105	2022-11-24 20:24:08.765	-0.036	0.056	0.987	0.305	-0.977	-0.488	3.587	-0.698	85.908	0	0	0	0	0	0	0
WT222(CAA14FCCF874)	3.79	13105	2022-11-24 20:24:08.765	-0.036	0.056	0.987	0.305	-0.977	-0.488	3.593	-0.703	85.869	0	0	0	0	0	0	0
WT222(CAA14FCCF874)	3.79	13105	2022-11-24 20:24:08.765	-0.064	0.042	0.994	1.221	-0.427	-0.793	3.604	-0.709	85.836	0	0	0	0	0	0	0
WT222(CAA14FCCF874)	3.79	13105	2022-11-24 20:24:08.765	-0.064	0.042	0.994	1.221	-0.427	-0.793	3.615	-0.714	85.798	0	0	0	0	0	0	0
WT222(CAA14FCCF874)	3.79	13105	2022-11-24 20:24:08.765	-0.064	0.042	0.994	1.221	-0.427	-0.793	3.62	-0.714	85.759	0	0	0	0	0	0	0
WT222(CAA14FCCF874)	3.79	13105	2022-11-24 20:24:08.765	-0.064	0.042	0.994	1.221	-0.427	-0.793	3.631	-0.714	85.726	0	0	0	0	0	0	0
WT222(CAA14FCCF874)	3.79	13105	2022-11-24 20:24:08.765	0.021	0.041	0.999	0.671	-1.465	-0.732	3.642	-0.725	85.688	0	0	0	0	0	0	0
WT222(CAA14FCCF874)	3.79	13105	2022-11-24 20:24:08.796	0.021	0.041	0.999	0.671	-1.465	-0.732	3.647	-0.731	85.649	0	0	0	0	0	0	0
WT222(CAA14FCCF874)	3.79	13105	2022-11-24 20:24:08.796	0.021	0.041	0.999	0.671	-1.465	-0.732	3.653	-0.736	85.616	0	0	0	0	0	0	0
WT222(CAA14FCCF874)	3.79	13105	2022-11-24 20:24:08.796	0.021	0.041	0.999	0.671	-1.465	-0.732	3.658	-0.747	85.583	0	0	0	0	0	0	0
WT222(CAA14FCCF874)	3.79	13105	2022-11-24 20:24:08.796	0.063	0.045	0.952	0.732	-1.526	-0.977	3.664	-0.753	85.545	0	0	0	0	0	0	0
WT222(CAA14FCCF874)	3.79	13105	2022-11-24 20:24:08.796	0.063	0.045	0.952	0.732	-1.526	-0.977	3.669	-0.764	85.507	0	0	0	0	0	0	0
WT222(CAA14FCCF874)	3.79	13105	2022-11-24 20:24:08.796	0.063	0.045	0.952	0.732	-1.526	-0.977	3.675	-0.769	85.474	0	0	0	0	0	0	0
WT222(CAA14FCCF874)	3.79	13105	2022-11-24 20:24:08.796	0.12	0.105	1.088	-2.563	2.441	-0.488	3.664	-0.764	85.441	0	0	0	0	0	0	0
WT222(CAA14FCCF874)	3.79	13105	2022-11-24 20:24:08.796	0.12	0.105	1.088	-2.563	2.441	-0.488	3.653	-0.753	85.408	0	0	0	0	0	0	0
WT222(CAA14FCCF874)	3.79	13105	2022-11-24 20:24:08.827	0.12	0.105	1.088	-2.563	2.441	-0.488	3.642	-0.742	85.38	0	0	0	0	0	0	0
WT222(CAA14FCCF874)	3.79	13105	2022-11-24 20:24:08.827	0.12	0.105	1.088	-2.563	2.441	-0.488	3.631	-0.736	85.347	0	0	0	0	0	0	0
WT222(CAA14FCCF874)	3.79	13105	2022-11-24 20:24:08.827	-0.02	0.045	0.986	0.732	-0.366	-0.244	3.636	-0.742	85.314	0	0	0	0	0	0	0
WT222(CAA14FCCF874)	3.79	13105	2022-11-24 20:24:08.827	-0.02	0.045	0.986	0.732	-0.366	-0.244	3.642	-0.747	85.287	0	0	0	0	0	0	0
WT222(CAA14FCCF874)	3.79	13105	2022-11-24 20:24:08.827	-0.02	0.045	0.986	0.732	-0.366	-0.244	3.647	-0.747	85.254	0	0	0	0	0	0	0
WT222(CAA14FCCF874)	3.79	13105	2022-11-24 20:24:08.827	-0.02	0.045	0.986	0.732	-0.366	-0.244	3.653	-0.753	85.226	0	0	0	0	0	0	0
WT222(CAA14FCCF874)	3.79	13105	2022-11-24 20:24:08.827	-0.1	0.08	1.005	-1.16	1.648	0.183	3.647	-0.747	85.193	0	0	0	0	0	0	0
WT222(CAA14FCCF874)	3.79	13105	2022-11-24 20:24:08.827	-0.1	0.08	1.005	-1.16	1.648	0.183	3.647	-0.742	85.166	0	0	0	0	0	0	0
WT222(CAA14FCCF874)	3.79	13105	2022-11-24 20:24:08.890	-0.1	0.08	1.005	-1.16	1.648	0.183	3.642	-0.731	85.139	0	0	0	0	0	0	0
WT222(CAA14FCCF874)	3.79	13105	2022-11-24 20:24:08.890	-0.1	0.08	1.005	-1.16	1.648	0.183	3.636	-0.72	85.111	0	0	0	0	0	0	0
WT222(CAA14FCCF874)	3.79	13105	2022-11-24 20:24:08.890	0.021	0.056	0.981	-0.61	0.671	0	3.636	-0.72	85.084	0	0	0	0	0	0	0
WT222(CAA14FCCF874)	3.79	13105	2022-11-24 20:24:08.890	0.021	0.056	0.981	-0.61	0.671	0	3.636	-0.714	85.051	0	0	0	0	0	0	0
WT222(CAA14FCCF874)	3.79	13105	2022-11-24 20:24:08.890	0.021	0.056	0.981	-0.61	0.671	0	3.631	-0.709	85.023	0	0	0	0	0	0	0
WT222(CAA14FCCF874)	3.79	13105	2022-11-24 20:24:08.890	0.021	0.056	0.981	-0.61	0.671	0	3.631	-0.703	84.996	0	0	0	0	0	0	0
WT222(CAA14FCCF874)	3.79	13105	2022-11-24 20:24:08.890	-0.059	0.046	1.003	0.488	-1.221	-0.732	3.636	-0.709	84.963	0	0	0	0	0	0	0
WT222(CAA14FCCF874)	3.79	13105	2022-11-24 20:24:08.890	-0.059	0.046	1.003	0.488	-1.221	-0.732	3.636	-0.714	84.93	0	0	0	0	0	0	0
WT222(CAA14FCCF874)	3.79	13105	2022-11-24 20:24:08.921	-0.059	0.046	1.003	0.488	-1.221	-0.732	3.642	-0.72	84.897	0	0	0	0	0	0	0
WT222(CAA14FCCF874)	3.79	13105	2022-11-24 20:24:08.921	-0.059	0.046	1.003	0.488	-1.221	-0.732	3.647	-0.72	84.864	0	0	0	0	0	0	0
WT222(CAA14FCCF874)	3.79	13105	2022-11-24 20:24:08.921	0.083	0.032	0.949	2.686	-1.648	-1.099	3.658	-0.725	84.825	0	0	0	0	0	0	0
WT222(CAA14FCCF874)	3.79	13105	2022-11-24 20:24:08.921	0.083	0.032	0.949	2.686	-1.648	-1.099	3.675	-0.731	84.792	0	0	0	0	0	0	0
WT222(CAA14FCCF874)	3.79	13105	2022-11-24 20:24:08.921	0.083	0.032	0.949	2.686	-1.648	-1.099	3.686	-0.742	84.76	0	0	0	0	0	0	0
WT222(CAA14FCCF874)	3.79	13105	2022-11-24 20:24:08.921	0.083	0.032	0.949	2.686	-1.648	-1.099	3.697	-0.747	84.727	0	0	0	0	0	0	0
WT222(CAA14FCCF874)	3.79	13105	2022-11-24 20:24:08.921	0.088	0.104	1.068	7.263	-1.648	-0.122	3.735	-0.758	84.699	0	0	0	0	0	0	0
WT222(CAA14FCCF874)	3.79	13105	2022-11-24 20:24:08.921	0.088	0.104	1.068	7.263	-1.648	-0.122	3.774	-0.764	84.672	0	0	0	0	0	0	0
WT222(CAA14FCCF874)	3.79	13105	2022-11-24 20:24:08.952	0.088	0.104	1.068	7.263	-1.648	-0.122	3.807	-0.775	84.639	0	0	0	0	0	0	0
WT222(CAA14FCCF874)	3.79	13105	2022-11-24 20:24:08.952	0.088	0.104	1.068	7.263	-1.648	-0.122	3.845	-0.786	84.611	0	0	0	0	0	0	0
WT222(CAA14FCCF874)	3.79	13105	2022-11-24 20:24:08.952	0.018	0.063	0.979	1.038	2.441	0.061	3.851	-0.775	84.584	0	0	0	0	0	0	0
WT222(CAA14FCCF874)	3.79	13105	2022-11-24 20:24:08.952	0.018	0.063	0.979	1.038	2.441	0.061	3.856	-0.764	84.562	0	0	0	0	0	0	0
WT222(CAA14FCCF874)	3.79	13105	2022-11-24 20:24:08.952	0.018	0.063	0.979	1.038	2.441	0.061	3.862	-0.753	84.534	0	0	0	0	0	0	0
WT222(CAA14FCCF874)	3.79	13105	2022-11-24 20:24:08.952	0.018	0.063	0.979	1.038	2.441	0.061	3.862	-0.742	84.507	0	0	0	0	0	0	0
WT222(CAA14FCCF874)	3.79	13105	2022-11-24 20:24:08.952	0.011	0.076	1.016	-0.305	3.723	-0.061	3.862	-0.725	84.479	0	0	0	0	0	0	0
WT222(CAA14FCCF874)	3.79	13105	2022-11-24 20:24:08.952	0.011	0.076	1.016	-0.305	3.723	-0.061	3.862	-0.709	84.452	0	0	0	0	0	0	0
WT222(CAA14FCCF874)	3.79	13105	2022-11-24 20:24:08.999	0.011	0.076	1.016	-0.305	3.723	-0.061	3.862	-0.692	84.43	0	0	0	0	0	0	0
WT222(CAA14FCCF874)	3.79	13105	2022-11-24 20:24:08.999	0.011	0.076	1.016	-0.305	3.723	-0.061	3.856	-0.676	84.402	0	0	0	0	0	0	0
WT222(CAA14FCCF874)	3.79	13105	2022-11-24 20:24:08.999	-0.032	0.088	1	0.916	0.488	1.709	3.862	-0.676	84.38	0	0	0	0	0	0	0
WT222(CAA14FCCF874)	3.79	13105	2022-11-24 20:24:08.999	-0.032	0.088	1	0.916	0.488	1.709	3.867	-0.676	84.364	0	0	0	0	0	0	0
WT222(CAA14FCCF874)	3.79	13105	2022-11-24 20:24:08.999	-0.032	0.088	1	0.916	0.488	1.709	3.873	-0.676	84.342	0	0	0	0	0	0	0
WT222(CAA14FCCF874)	3.79	13105	2022-11-24 20:24:08.999	-0.032	0.088	1	0.916	0.488	1.709	3.878	-0.67	84.326	0	0	0	0	0	0	0
WT222(CAA14FCCF874)	3.79	13105	2022-11-24 20:24:08.999	0.008	0.088	0.989	-0.061	-1.587	-0.061	3.878	-0.681	84.293	0	0	0	0	0	0	0
WT222(CAA14FCCF874)	3.79	13105	2022-11-24 20:24:08.999	0.008	0.088	0.989	-0.061	-1.587	-0.061	3.878	-0.687	84.265	0	0	0	0	0	0	0
WT222(CAA14FCCF874)	3.79	13105	2022-11-24 20:24:09.031	0.008	0.088	0.989	-0.061	-1.587	-0.061	3.878	-0.698	84.232	0	0	0	0	0	0	0
WT222(CAA14FCCF874)	3.79	13105	2022-11-24 20:24:09.031	0.008	0.088	0.989	-0.061	-1.587	-0.061	3.884	-0.703	84.205	0	0	0	0	0	0	0
WT222(CAA14FCCF874)	3.79	13105	2022-11-24 20:24:09.031	-0.046	0.04	0.997	-5.127	-0.488	0	3.856	-0.703	84.177	0	0	0	0	0	0	0
WT222(CAA14FCCF874)	3.79	13105	2022-11-24 20:24:09.031	-0.046	0.04	0.997	-5.127	-0.488	0	3.834	-0.703	84.15	0	0	0	0	0	0	0
WT222(CAA14FCCF874)	3.79	13105	2022-11-24 20:24:09.031	-0.046	0.04	0.997	-5.127	-0.488	0	3.807	-0.709	84.117	0	0	0	0	0	0	0
WT222(CAA14FCCF874)	3.79	13105	2022-11-24 20:24:09.031	-0.046	0.04	0.997	-5.127	-0.488	0	3.785	-0.709	84.089	0	0	0	0	0	0	0
WT222(CAA14FCCF874)	3.79	13105	2022-11-24 20:24:09.031	0.067	0.002	1.008	-1.221	-0.427	-0.549	3.774	-0.709	84.056	0	0	0	0	0	0	0
WT222(CAA14FCCF874)	3.79	13105	2022-11-24 20:24:09.031	0.067	0.002	1.008	-1.221	-0.427	-0.549	3.768	-0.709	84.029	0	0	0	0	0	0	0
WT222(CAA14FCCF874)	3.79	13105	2022-11-24 20:24:09.062	0.067	0.002	1.008	-1.221	-0.427	-0.549	3.763	-0.709	84.001	0	0	0	0	0	0	0
WT222(CAA14FCCF874)	3.79	13105	2022-11-24 20:24:09.062	0.067	0.002	1.008	-1.221	-0.427	-0.549	3.757	-0.714	83.969	0	0	0	0	0	0	0
WT222(CAA14FCCF874)	3.79	13105	2022-11-24 20:24:09.062	0.04	0.085	1.044	2.075	-4.028	-1.282	3.763	-0.731	83.936	0	0	0	0	0	0	0
WT222(CAA14FCCF874)	3.79	13105	2022-11-24 20:24:09.062	0.04	0.085	1.044	2.075	-4.028	-1.282	3.774	-0.753	83.903	0	0	0	0	0	0	0
WT222(CAA14FCCF874)	3.79	13105	2022-11-24 20:24:09.062	0.04	0.085	1.044	2.075	-4.028	-1.282	3.785	-0.775	83.864	0	0	0	0	0	0	0
WT222(CAA14FCCF874)	3.79	13105	2022-11-24 20:24:09.062	0.04	0.085	1.044	2.075	-4.028	-1.282	3.79	-0.791	83.831	0	0	0	0	0	0	0
WT222(CAA14FCCF874)	3.79	13105	2022-11-24 20:24:09.062	0.046	0.052	0.993	2.502	-1.282	0.732	3.801	-0.802	83.809	0	0	0	0	0	0	0
WT222(CAA14FCCF874)	3.79	13105	2022-11-24 20:24:09.062	0.046	0.052	0.993	2.502	-1.282	0.732	3.812	-0.807	83.787	0	0	0	0	0	0	0
WT222(CAA14FCCF874)	3.79	13105	2022-11-24 20:24:09.124	0.046	0.052	0.993	2.502	-1.282	0.732	3.823	-0.813	83.76	0	0	0	0	0	0	0
WT222(CAA14FCCF874)	3.79	13105	2022-11-24 20:24:09.124	0.046	0.052	0.993	2.502	-1.282	0.732	3.84	-0.824	83.738	0	0	0	0	0	0	0
WT222(CAA14FCCF874)	3.79	13105	2022-11-24 20:24:09.124	0.065	0.078	1.011	1.099	0.305	0.061	3.84	-0.824	83.71	0	0	0	0	0	0	0
WT222(CAA14FCCF874)	3.79	13105	2022-11-24 20:24:09.124	0.065	0.078	1.011	1.099	0.305	0.061	3.845	-0.824	83.683	0	0	0	0	0	0	0
WT222(CAA14FCCF874)	3.79	13105	2022-11-24 20:24:09.124	0.065	0.078	1.011	1.099	0.305	0.061	3.851	-0.824	83.655	0	0	0	0	0	0	0
WT222(CAA14FCCF874)	3.79	13105	2022-11-24 20:24:09.124	0.065	0.078	1.011	1.099	0.305	0.061	3.856	-0.824	83.633	0	0	0	0	0	0	0
WT222(CAA14FCCF874)	3.79	13105	2022-11-24 20:24:09.124	0.002	0.051	1.003	0	2.441	1.404	3.851	-0.818	83.611	0	0	0	0	0	0	0
WT222(CAA14FCCF874)	3.79	13105	2022-11-24 20:24:09.124	0.002	0.051	1.003	0	2.441	1.404	3.851	-0.807	83.589	0	0	0	0	0	0	0
WT222(CAA14FCCF874)	3.79	13105	2022-11-24 20:24:09.156	0.002	0.051	1.003	0	2.441	1.404	3.851	-0.797	83.573	0	0	0	0	0	0	0

## Sheet: 14Hz
设备名称	电压	版本	片上时间	加速度X(g)	加速度Y(g)	加速度Z(g)	角速度X(°/s)	角速度Y(°/s)	角速度Z(°/s)	角度X(°)	角度Y(°)	角度Z(°)	磁场X	磁场Y	磁场Z	四元数0	四元数1	四元数2	四元数3	状态
WT222(CAA14FCCF874)	3.78	13105	2022-11-24 20:16:34.542	-0.051	0.02	0.982	-0.366	-0.488	-0.793	-1.165	0.857	82.733	0	0	0	0	0	0	0
WT222(CAA14FCCF874)	3.78	13105	2022-11-24 20:16:34.542	-0.051	0.02	0.982	-0.366	-0.488	-0.793	-1.165	0.851	82.738	0	0	0	0	0	0	0
WT222(CAA14FCCF874)	3.78	13105	2022-11-24 20:16:34.558	-0.015	-0.007	1.014	0.183	-0.122	-0.244	-1.165	0.851	82.749	0	0	0	0	0	0	0
WT222(CAA14FCCF874)	3.78	13105	2022-11-24 20:16:34.558	-0.015	-0.007	1.014	0.183	-0.122	-0.244	-1.165	0.851	82.76	0	0	0	0	0	0	0
WT222(CAA14FCCF874)	3.78	13105	2022-11-24 20:16:34.558	-0.015	-0.007	1.014	0.183	-0.122	-0.244	-1.159	0.846	82.771	0	0	0	0	0	0	0
WT222(CAA14FCCF874)	3.78	13105	2022-11-24 20:16:34.558	-0.015	-0.007	1.014	0.183	-0.122	-0.244	-1.159	0.846	82.782	0	0	0	0	0	0	0
WT222(CAA14FCCF874)	3.78	13105	2022-11-24 20:16:34.558	-0.11	-0.035	0.998	0.671	-0.977	0.854	-1.154	0.84	82.793	0	0	0	0	0	0	0
WT222(CAA14FCCF874)	3.78	13105	2022-11-24 20:16:34.558	-0.11	-0.035	0.998	0.671	-0.977	0.854	-1.148	0.84	82.809	0	0	0	0	0	0	0
WT222(CAA14FCCF874)	3.78	13105	2022-11-24 20:16:34.558	-0.11	-0.035	0.998	0.671	-0.977	0.854	-1.148	0.835	82.826	0	0	0	0	0	0	0
WT222(CAA14FCCF874)	3.78	13105	2022-11-24 20:16:34.558	-0.11	-0.035	0.998	0.671	-0.977	0.854	-1.143	0.835	82.842	0	0	0	0	0	0	0
WT222(CAA14FCCF874)	3.78	13105	2022-11-24 20:16:34.621	0.096	0.025	1.012	2.502	-1.77	-0.793	-1.132	0.824	82.853	0	0	0	0	0	0	0
WT222(CAA14FCCF874)	3.78	13105	2022-11-24 20:16:34.621	0.096	0.025	1.012	2.502	-1.77	-0.793	-1.115	0.818	82.859	0	0	0	0	0	0	0
WT222(CAA14FCCF874)	3.78	13105	2022-11-24 20:16:34.621	0.096	0.025	1.012	2.502	-1.77	-0.793	-1.104	0.807	82.87	0	0	0	0	0	0	0
WT222(CAA14FCCF874)	3.78	13105	2022-11-24 20:16:34.621	0.096	0.025	1.012	2.502	-1.77	-0.793	-1.088	0.797	82.875	0	0	0	0	0	0	0
WT222(CAA14FCCF874)	3.78	13105	2022-11-24 20:16:34.621	-0.097	-0.052	0.991	-0.671	-1.709	-0.366	-1.093	0.791	82.886	0	0	0	0	0	0	0
WT222(CAA14FCCF874)	3.78	13105	2022-11-24 20:16:34.621	-0.097	-0.052	0.991	-0.671	-1.709	-0.366	-1.093	0.78	82.897	0	0	0	0	0	0	0
WT222(CAA14FCCF874)	3.78	13105	2022-11-24 20:16:34.621	-0.097	-0.052	0.991	-0.671	-1.709	-0.366	-1.099	0.775	82.903	0	0	0	0	0	0	0
WT222(CAA14FCCF874)	3.78	13105	2022-11-24 20:16:34.621	-0.097	-0.052	0.991	-0.671	-1.709	-0.366	-1.099	0.769	82.914	0	0	0	0	0	0	0
WT222(CAA14FCCF874)	3.78	13105	2022-11-24 20:16:34.621	0.043	0.044	1.029	-1.77	-0.549	0.183	-1.11	0.764	82.93	0	0	0	0	0	0	0
WT222(CAA14FCCF874)	3.78	13105	2022-11-24 20:16:34.621	0.043	0.044	1.029	-1.77	-0.549	0.183	-1.115	0.764	82.941	0	0	0	0	0	0	0
WT222(CAA14FCCF874)	3.78	13105	2022-11-24 20:16:34.621	0.043	0.044	1.029	-1.77	-0.549	0.183	-1.121	0.758	82.958	0	0	0	0	0	0	0
WT222(CAA14FCCF874)	3.78	13105	2022-11-24 20:16:34.621	0.043	0.044	1.029	-1.77	-0.549	0.183	-1.132	0.758	82.969	0	0	0	0	0	0	0
WT222(CAA14FCCF874)	3.78	13105	2022-11-24 20:16:34.621	-0.082	-0.087	0.999	-2.625	-0.305	-1.282	-1.143	0.758	82.974	0	0	0	0	0	0	0
WT222(CAA14FCCF874)	3.78	13105	2022-11-24 20:16:34.621	-0.082	-0.087	0.999	-2.625	-0.305	-1.282	-1.154	0.758	82.98	0	0	0	0	0	0	0
WT222(CAA14FCCF874)	3.78	13105	2022-11-24 20:16:34.621	-0.082	-0.087	0.999	-2.625	-0.305	-1.282	-1.165	0.753	82.985	0	0	0	0	0	0	0
WT222(CAA14FCCF874)	3.78	13105	2022-11-24 20:16:34.621	-0.082	-0.087	0.999	-2.625	-0.305	-1.282	-1.181	0.753	82.996	0	0	0	0	0	0	0
WT222(CAA14FCCF874)	3.78	13105	2022-11-24 20:16:34.714	-0.008	0.063	0.997	1.099	1.038	2.502	-1.176	0.764	83.018	0	0	0	0	0	0	0
WT222(CAA14FCCF874)	3.78	13105	2022-11-24 20:16:34.714	-0.008	0.063	0.997	1.099	1.038	2.502	-1.165	0.769	83.046	0	0	0	0	0	0	0
WT222(CAA14FCCF874)	3.78	13105	2022-11-24 20:16:34.714	-0.008	0.063	0.997	1.099	1.038	2.502	-1.159	0.775	83.068	0	0	0	0	0	0	0
WT222(CAA14FCCF874)	3.78	13105	2022-11-24 20:16:34.714	-0.008	0.063	0.997	1.099	1.038	2.502	-1.148	0.786	83.095	0	0	0	0	0	0	0
WT222(CAA14FCCF874)	3.78	13105	2022-11-24 20:16:34.714	0.006	-0.025	0.998	-3.967	0.366	0.977	-1.17	0.786	83.112	0	0	0	0	0	0	0
WT222(CAA14FCCF874)	3.78	13105	2022-11-24 20:16:34.714	0.006	-0.025	0.998	-3.967	0.366	0.977	-1.187	0.791	83.128	0	0	0	0	0	0	0
WT222(CAA14FCCF874)	3.78	13105	2022-11-24 20:16:34.714	0.006	-0.025	0.998	-3.967	0.366	0.977	-1.203	0.791	83.145	0	0	0	0	0	0	0
WT222(CAA14FCCF874)	3.78	13105	2022-11-24 20:16:34.714	0.006	-0.025	0.998	-3.967	0.366	0.977	-1.219	0.797	83.161	0	0	0	0	0	0	0
WT222(CAA14FCCF874)	3.78	13105	2022-11-24 20:16:34.808	-0.04	-0.001	0.95	-4.761	1.404	-0.854	-1.241	0.802	83.172	0	0	0	0	0	0	0
WT222(CAA14FCCF874)	3.78	13105	2022-11-24 20:16:34.808	-0.04	-0.001	0.95	-4.761	1.404	-0.854	-1.263	0.807	83.177	0	0	0	0	0	0	0
WT222(CAA14FCCF874)	3.78	13105	2022-11-24 20:16:34.808	-0.04	-0.001	0.95	-4.761	1.404	-0.854	-1.285	0.818	83.188	0	0	0	0	0	0	0
WT222(CAA14FCCF874)	3.78	13105	2022-11-24 20:16:34.808	-0.04	-0.001	0.95	-4.761	1.404	-0.854	-1.307	0.824	83.194	0	0	0	0	0	0	0
WT222(CAA14FCCF874)	3.78	13105	2022-11-24 20:16:34.808	0.127	-0.013	1.111	3.784	-2.38	0.244	-1.285	0.813	83.21	0	0	0	0	0	0	0
WT222(CAA14FCCF874)	3.78	13105	2022-11-24 20:16:34.808	0.127	-0.013	1.111	3.784	-2.38	0.244	-1.263	0.802	83.227	0	0	0	0	0	0	0
WT222(CAA14FCCF874)	3.78	13105	2022-11-24 20:16:34.808	0.127	-0.013	1.111	3.784	-2.38	0.244	-1.241	0.786	83.238	0	0	0	0	0	0	0
WT222(CAA14FCCF874)	3.78	13105	2022-11-24 20:16:34.808	0.127	-0.013	1.111	3.784	-2.38	0.244	-1.219	0.769	83.254	0	0	0	0	0	0	0
WT222(CAA14FCCF874)	3.78	13105	2022-11-24 20:16:34.808	-0.099	-0.038	0.969	1.892	-3.601	1.953	-1.208	0.753	83.282	0	0	0	0	0	0	0
WT222(CAA14FCCF874)	3.78	13105	2022-11-24 20:16:34.808	-0.099	-0.038	0.969	1.892	-3.601	1.953	-1.198	0.731	83.304	0	0	0	0	0	0	0
WT222(CAA14FCCF874)	3.78	13105	2022-11-24 20:16:34.808	-0.099	-0.038	0.969	1.892	-3.601	1.953	-1.187	0.714	83.331	0	0	0	0	0	0	0
WT222(CAA14FCCF874)	3.78	13105	2022-11-24 20:16:34.808	-0.099	-0.038	0.969	1.892	-3.601	1.953	-1.176	0.698	83.353	0	0	0	0	0	0	0
WT222(CAA14FCCF874)	3.78	13105	2022-11-24 20:16:34.808	0.012	-0.029	0.952	-0.732	0.427	0.244	-1.181	0.698	83.37	0	0	0	0	0	0	0
WT222(CAA14FCCF874)	3.78	13105	2022-11-24 20:16:34.808	0.012	-0.029	0.952	-0.732	0.427	0.244	-1.181	0.698	83.386	0	0	0	0	0	0	0
WT222(CAA14FCCF874)	3.78	13105	2022-11-24 20:16:34.808	0.012	-0.029	0.952	-0.732	0.427	0.244	-1.187	0.703	83.403	0	0	0	0	0	0	0
WT222(CAA14FCCF874)	3.78	13105	2022-11-24 20:16:34.808	0.012	-0.029	0.952	-0.732	0.427	0.244	-1.187	0.703	83.419	0	0	0	0	0	0	0
WT222(CAA14FCCF874)	3.78	13105	2022-11-24 20:16:34.839	0.054	-0.018	1.014	-1.526	0.488	-0.671	-1.198	0.703	83.43	0	0	0	0	0	0	0
WT222(CAA14FCCF874)	3.78	13105	2022-11-24 20:16:34.839	0.054	-0.018	1.014	-1.526	0.488	-0.671	-1.203	0.703	83.447	0	0	0	0	0	0	0
WT222(CAA14FCCF874)	3.78	13105	2022-11-24 20:16:34.839	0.054	-0.018	1.014	-1.526	0.488	-0.671	-1.208	0.703	83.458	0	0	0	0	0	0	0
WT222(CAA14FCCF874)	3.78	13105	2022-11-24 20:16:34.839	0.054	-0.018	1.014	-1.526	0.488	-0.671	-1.214	0.703	83.469	0	0	0	0	0	0	0
WT222(CAA14FCCF874)	3.78	13105	2022-11-24 20:16:34.839	-0.096	-0.026	0.983	0.488	0	0.488	-1.214	0.703	83.491	0	0	0	0	0	0	0
WT222(CAA14FCCF874)	3.78	13105	2022-11-24 20:16:34.839	-0.096	-0.026	0.983	0.488	0	0.488	-1.208	0.703	83.507	0	0	0	0	0	0	0
WT222(CAA14FCCF874)	3.78	13105	2022-11-24 20:16:34.839	-0.096	-0.026	0.983	0.488	0	0.488	-1.208	0.703	83.529	0	0	0	0	0	0	0
WT222(CAA14FCCF874)	3.78	13105	2022-11-24 20:16:34.839	-0.096	-0.026	0.983	0.488	0	0.488	-1.203	0.703	83.546	0	0	0	0	0	0	0
WT222(CAA14FCCF874)	3.78	13105	2022-11-24 20:16:34.839	0.048	-0.047	1.03	-1.038	0.427	0.366	-1.208	0.703	83.568	0	0	0	0	0	0	0
WT222(CAA14FCCF874)	3.78	13105	2022-11-24 20:16:34.839	0.048	-0.047	1.03	-1.038	0.427	0.366	-1.214	0.703	83.584	0	0	0	0	0	0	0
WT222(CAA14FCCF874)	3.78	13105	2022-11-24 20:16:34.839	0.048	-0.047	1.03	-1.038	0.427	0.366	-1.219	0.709	83.606	0	0	0	0	0	0	0
WT222(CAA14FCCF874)	3.78	13105	2022-11-24 20:16:34.839	0.048	-0.047	1.03	-1.038	0.427	0.366	-1.225	0.709	83.628	0	0	0	0	0	0	0
WT222(CAA14FCCF874)	3.78	13105	2022-11-24 20:16:34.839	0.033	-0.023	1.035	1.404	-1.038	0.916	-1.219	0.698	83.65	0	0	0	0	0	0	0
WT222(CAA14FCCF874)	3.78	13105	2022-11-24 20:16:34.839	0.033	-0.023	1.035	1.404	-1.038	0.916	-1.214	0.692	83.672	0	0	0	0	0	0	0
WT222(CAA14FCCF874)	3.78	13105	2022-11-24 20:16:34.839	0.033	-0.023	1.035	1.404	-1.038	0.916	-1.203	0.687	83.694	0	0	0	0	0	0	0
WT222(CAA14FCCF874)	3.78	13105	2022-11-24 20:16:34.839	0.033	-0.023	1.035	1.404	-1.038	0.916	-1.198	0.676	83.721	0	0	0	0	0	0	0
WT222(CAA14FCCF874)	3.78	13105	2022-11-24 20:16:35.105	0.025	0.056	1.037	1.343	-0.244	-0.916	-1.192	0.676	83.732	0	0	0	0	0	0	0
WT222(CAA14FCCF874)	3.78	13105	2022-11-24 20:16:35.105	0.025	0.056	1.037	1.343	-0.244	-0.916	-1.181	0.67	83.749	0	0	0	0	0	0	0
WT222(CAA14FCCF874)	3.78	13105	2022-11-24 20:16:35.105	0.025	0.056	1.037	1.343	-0.244	-0.916	-1.176	0.665	83.76	0	0	0	0	0	0	0
WT222(CAA14FCCF874)	3.78	13105	2022-11-24 20:16:35.105	0.025	0.056	1.037	1.343	-0.244	-0.916	-1.165	0.659	83.771	0	0	0	0	0	0	0
WT222(CAA14FCCF874)	3.78	13105	2022-11-24 20:16:35.105	-0.042	-0.034	1.026	0.427	0.916	1.221	-1.165	0.665	83.793	0	0	0	0	0	0	0
WT222(CAA14FCCF874)	3.78	13105	2022-11-24 20:16:35.105	-0.042	-0.034	1.026	0.427	0.916	1.221	-1.159	0.665	83.82	0	0	0	0	0	0	0
WT222(CAA14FCCF874)	3.78	13105	2022-11-24 20:16:35.105	-0.042	-0.034	1.026	0.427	0.916	1.221	-1.154	0.67	83.842	0	0	0	0	0	0	0
WT222(CAA14FCCF874)	3.78	13105	2022-11-24 20:16:35.105	-0.042	-0.034	1.026	0.427	0.916	1.221	-1.154	0.67	83.87	0	0	0	0	0	0	0
WT222(CAA14FCCF874)	3.78	13105	2022-11-24 20:16:35.136	0.046	-0.074	0.986	2.075	-6.592	2.014	-1.143	0.637	83.897	0	0	0	0	0	0	0
WT222(CAA14FCCF874)	3.78	13105	2022-11-24 20:16:35.136	0.046	-0.074	0.986	2.075	-6.592	2.014	-1.132	0.599	83.925	0	0	0	0	0	0	0
WT222(CAA14FCCF874)	3.78	13105	2022-11-24 20:16:35.136	0.046	-0.074	0.986	2.075	-6.592	2.014	-1.121	0.566	83.958	0	0	0	0	0	0	0
WT222(CAA14FCCF874)	3.78	13105	2022-11-24 20:16:35.136	0	-0.016	0.962	0	-1.343	-2.258	-1.121	0.555	83.969	0	0	0	0	0	0	0
WT222(CAA14FCCF874)	3.78	13105	2022-11-24 20:16:35.136	0	-0.016	0.962	0	-1.343	-2.258	-1.121	0.544	83.974	0	0	0	0	0	0	0
WT222(CAA14FCCF874)	3.78	13105	2022-11-24 20:16:35.136	0	-0.016	0.962	0	-1.343	-2.258	-1.121	0.538	83.985	0	0	0	0	0	0	0
WT222(CAA14FCCF874)	3.78	13105	2022-11-24 20:16:35.136	0	-0.016	0.962	0	-1.343	-2.258	-1.121	0.527	83.996	0	0	0	0	0	0	0
WT222(CAA14FCCF874)	3.78	13105	2022-11-24 20:16:35.136	-0.13	-0.002	0.967	-1.099	-0.854	0.122	-1.126	0.522	84.012	0	0	0	0	0	0	0
WT222(CAA14FCCF874)	3.78	13105	2022-11-24 20:16:35.136	-0.13	-0.002	0.967	-1.099	-0.854	0.122	-1.132	0.516	84.034	0	0	0	0	0	0	0
WT222(CAA14FCCF874)	3.78	13105	2022-11-24 20:16:35.136	-0.13	-0.002	0.967	-1.099	-0.854	0.122	-1.137	0.516	84.056	0	0	0	0	0	0	0
WT222(CAA14FCCF874)	3.78	13105	2022-11-24 20:16:35.136	-0.13	-0.002	0.967	-1.099	-0.854	0.122	-1.143	0.511	84.078	0	0	0	0	0	0	0
WT222(CAA14FCCF874)	3.78	13105	2022-11-24 20:16:35.136	-0.066	-0.041	0.992	0	0.183	1.099	-1.143	0.516	84.106	0	0	0	0	0	0	0
WT222(CAA14FCCF874)	3.78	13105	2022-11-24 20:16:35.136	-0.066	-0.041	0.992	0	0.183	1.099	-1.143	0.522	84.133	0	0	0	0	0	0	0
WT222(CAA14FCCF874)	3.78	13105	2022-11-24 20:16:35.136	-0.066	-0.041	0.992	0	0.183	1.099	-1.143	0.522	84.155	0	0	0	0	0	0	0
WT222(CAA14FCCF874)	3.78	13105	2022-11-24 20:16:35.136	-0.066	-0.041	0.992	0	0.183	1.099	-1.143	0.527	84.183	0	0	0	0	0	0	0
WT222(CAA14FCCF874)	3.78	13105	2022-11-24 20:16:35.136	0.017	0.012	0.997	-1.709	1.16	-0.977	-1.154	0.538	84.199	0	0	0	0	0	0	0
WT222(CAA14FCCF874)	3.78	13105	2022-11-24 20:16:35.199	0.017	0.012	0.997	-1.709	1.16	-0.977	-1.159	0.544	84.216	0	0	0	0	0	0	0
WT222(CAA14FCCF874)	3.78	13105	2022-11-24 20:16:35.199	0.017	0.012	0.997	-1.709	1.16	-0.977	-1.17	0.555	84.232	0	0	0	0	0	0	0
WT222(CAA14FCCF874)	3.78	13105	2022-11-24 20:16:35.199	0.017	0.012	0.997	-1.709	1.16	-0.977	-1.176	0.56	84.249	0	0	0	0	0	0	0
WT222(CAA14FCCF874)	3.78	13105	2022-11-24 20:16:35.199	-0.031	-0.029	0.996	0.244	-0.916	-0.488	-1.176	0.56	84.265	0	0	0	0	0	0	0
WT222(CAA14FCCF874)	3.78	13105	2022-11-24 20:16:35.199	-0.031	-0.029	0.996	0.244	-0.916	-0.488	-1.176	0.555	84.287	0	0	0	0	0	0	0
WT222(CAA14FCCF874)	3.78	13105	2022-11-24 20:16:35.199	-0.031	-0.029	0.996	0.244	-0.916	-0.488	-1.17	0.555	84.304	0	0	0	0	0	0	0
WT222(CAA14FCCF874)	3.78	13105	2022-11-24 20:16:35.199	-0.031	-0.029	0.996	0.244	-0.916	-0.488	-1.17	0.549	84.32	0	0	0	0	0	0	0
WT222(CAA14FCCF874)	3.78	13105	2022-11-24 20:16:35.199	-0.001	-0.046	1.001	1.648	-0.305	1.221	-1.159	0.555	84.353	0	0	0	0	0	0	0
WT222(CAA14FCCF874)	3.78	13105	2022-11-24 20:16:35.199	-0.001	-0.046	1.001	1.648	-0.305	1.221	-1.154	0.555	84.38	0	0	0	0	0	0	0
WT222(CAA14FCCF874)	3.78	13105	2022-11-24 20:16:35.199	-0.001	-0.046	1.001	1.648	-0.305	1.221	-1.148	0.555	84.408	0	0	0	0	0	0	0
WT222(CAA14FCCF874)	3.78	13105	2022-11-24 20:16:35.199	-0.001	-0.046	1.001	1.648	-0.305	1.221	-1.137	0.555	84.435	0	0	0	0	0	0	0
WT222(CAA14FCCF874)	3.78	13105	2022-11-24 20:16:35.199	0.029	-0.007	1.238	-4.456	-3.845	0.793	-1.159	0.533	84.463	0	0	0	0	0	0	0
WT222(CAA14FCCF874)	3.78	13105	2022-11-24 20:16:35.199	0.029	-0.007	1.238	-4.456	-3.845	0.793	-1.181	0.516	84.49	0	0	0	0	0	0	0
WT222(CAA14FCCF874)	3.78	13105	2022-11-24 20:16:35.199	0.029	-0.007	1.238	-4.456	-3.845	0.793	-1.203	0.5	84.518	0	0	0	0	0	0	0
WT222(CAA14FCCF874)	3.78	13105	2022-11-24 20:16:35.199	0.029	-0.007	1.238	-4.456	-3.845	0.793	-1.225	0.478	84.545	0	0	0	0	0	0	0
WT222(CAA14FCCF874)	3.78	13105	2022-11-24 20:16:35.199	0.056	-0.045	0.938	-2.258	-6.348	-2.075	-1.241	0.445	84.556	0	0	0	0	0	0	0
WT222(CAA14FCCF874)	3.78	13105	2022-11-24 20:16:35.261	0.109	-0.022	0.961	2.563	-1.221	0.61	-1.198	0.439	84.974	0	0	0	0	0	0	0
WT222(CAA14FCCF874)	3.78	13105	2022-11-24 20:16:35.261	0.109	-0.022	0.961	2.563	-1.221	0.61	-1.187	0.439	85.001	0	0	0	0	0	0	0
WT222(CAA14FCCF874)	3.78	13105	2022-11-24 20:16:35.261	0.109	-0.022	0.961	2.563	-1.221	0.61	-1.17	0.434	85.029	0	0	0	0	0	0	0
WT222(CAA14FCCF874)	3.78	13105	2022-11-24 20:16:35.261	-0.071	0.005	1.104	4.456	-1.526	0.977	-1.148	0.428	85.056	0	0	0	0	0	0	0
WT222(CAA14FCCF874)	3.78	13105	2022-11-24 20:16:35.261	-0.071	0.005	1.104	4.456	-1.526	0.977	-1.126	0.428	85.084	0	0	0	0	0	0	0
WT222(CAA14FCCF874)	3.78	13105	2022-11-24 20:16:35.261	-0.071	0.005	1.104	4.456	-1.526	0.977	-1.099	0.423	85.117	0	0	0	0	0	0	0
WT222(CAA14FCCF874)	3.78	13105	2022-11-24 20:16:35.261	-0.071	0.005	1.104	4.456	-1.526	0.977	-1.077	0.423	85.144	0	0	0	0	0	0	0
WT222(CAA14FCCF874)	3.78	13105	2022-11-24 20:16:35.261	0.106	-0.052	0.912	-0.671	3.54	0	-1.082	0.439	85.166	0	0	0	0	0	0	0
WT222(CAA14FCCF874)	3.78	13105	2022-11-24 20:16:35.261	0.106	-0.052	0.912	-0.671	3.54	0	-1.082	0.461	85.188	0	0	0	0	0	0	0
WT222(CAA14FCCF874)	3.78	13105	2022-11-24 20:16:35.261	0.106	-0.052	0.912	-0.671	3.54	0	-1.088	0.478	85.215	0	0	0	0	0	0	0
WT222(CAA14FCCF874)	3.78	13105	2022-11-24 20:16:35.261	0.106	-0.052	0.912	-0.671	3.54	0	-1.088	0.5	85.237	0	0	0	0	0	0	0
WT222(CAA14FCCF874)	3.78	13105	2022-11-24 20:16:35.261	-0.042	-0.009	1.055	0	-5.371	-0.305	-1.088	0.472	85.265	0	0	0	0	0	0	0
WT222(CAA14FCCF874)	3.78	13105	2022-11-24 20:16:35.261	-0.042	-0.009	1.055	0	-5.371	-0.305	-1.088	0.445	85.287	0	0	0	0	0	0	0
WT222(CAA14FCCF874)	3.78	13105	2022-11-24 20:16:35.261	-0.042	-0.009	1.055	0	-5.371	-0.305	-1.088	0.417	85.309	0	0	0	0	0	0	0
WT222(CAA14FCCF874)	3.78	13105	2022-11-24 20:16:35.261	-0.042	-0.009	1.055	0	-5.371	-0.305	-1.088	0.396	85.336	0	0	0	0	0	0	0
WT222(CAA14FCCF874)	3.78	13105	2022-11-24 20:16:35.261	-0.036	-0.035	0.94	-0.183	-1.465	4.333	-1.088	0.39	85.38	0	0	0	0	0	0	0
WT222(CAA14FCCF874)	3.78	13105	2022-11-24 20:16:35.292	-0.036	-0.035	0.94	-0.183	-1.465	4.333	-1.088	0.385	85.43	0	0	0	0	0	0	0
WT222(CAA14FCCF874)	3.78	13105	2022-11-24 20:16:35.292	-0.036	-0.035	0.94	-0.183	-1.465	4.333	-1.093	0.379	85.474	0	0	0	0	0	0	0
WT222(CAA14FCCF874)	3.78	13105	2022-11-24 20:16:35.292	-0.036	-0.035	0.94	-0.183	-1.465	4.333	-1.093	0.374	85.523	0	0	0	0	0	0	0
WT222(CAA14FCCF874)	3.78	13105	2022-11-24 20:16:35.292	0.012	-0.016	1.004	-1.953	3.845	-3.723	-1.104	0.396	85.529	0	0	0	0	0	0	0
WT222(CAA14FCCF874)	3.78	13105	2022-11-24 20:16:35.292	0.012	-0.016	1.004	-1.953	3.845	-3.723	-1.11	0.412	85.534	0	0	0	0	0	0	0
WT222(CAA14FCCF874)	3.78	13105	2022-11-24 20:16:35.292	0.012	-0.016	1.004	-1.953	3.845	-3.723	-1.121	0.434	85.545	0	0	0	0	0	0	0
WT222(CAA14FCCF874)	3.78	13105	2022-11-24 20:16:35.292	0.012	-0.016	1.004	-1.953	3.845	-3.723	-1.132	0.456	85.551	0	0	0	0	0	0	0
WT222(CAA14FCCF874)	3.78	13105	2022-11-24 20:16:35.292	0.055	0.052	0.982	1.709	-5.859	-1.282	-1.121	0.423	85.567	0	0	0	0	0	0	0
WT222(CAA14FCCF874)	3.78	13105	2022-11-24 20:16:35.292	0.055	0.052	0.982	1.709	-5.859	-1.282	-1.115	0.396	85.589	0	0	0	0	0	0	0
WT222(CAA14FCCF874)	3.78	13105	2022-11-24 20:16:35.292	0.055	0.052	0.982	1.709	-5.859	-1.282	-1.104	0.368	85.605	0	0	0	0	0	0	0
WT222(CAA14FCCF874)	3.78	13105	2022-11-24 20:16:35.292	0.055	0.052	0.982	1.709	-5.859	-1.282	-1.093	0.335	85.622	0	0	0	0	0	0	0
WT222(CAA14FCCF874)	3.78	13105	2022-11-24 20:16:35.292	0.104	0.078	1.009	3.357	6.775	0.122	-1.071	0.368	85.644	0	0	0	0	0	0	0
WT222(CAA14FCCF874)	3.78	13105	2022-11-24 20:16:35.292	0.104	0.078	1.009	3.357	6.775	0.122	-1.049	0.401	85.666	0	0	0	0	0	0	0
WT222(CAA14FCCF874)	3.78	13105	2022-11-24 20:16:35.292	0.104	0.078	1.009	3.357	6.775	0.122	-1.033	0.428	85.688	0	0	0	0	0	0	0
WT222(CAA14FCCF874)	3.78	13105	2022-11-24 20:16:35.292	0.025	-0.117	1.049	-7.568	-2.441	1.16	-1.066	0.412	85.715	0	0	0	0	0	0	0
WT222(CAA14FCCF874)	3.78	13105	2022-11-24 20:16:35.292	0.025	-0.117	1.049	-7.568	-2.441	1.16	-1.099	0.396	85.743	0	0	0	0	0	0	0
WT222(CAA14FCCF874)	3.78	13105	2022-11-24 20:16:35.308	0.025	-0.117	1.049	-7.568	-2.441	1.16	-1.137	0.379	85.77	0	0	0	0	0	0	0
WT222(CAA14FCCF874)	3.78	13105	2022-11-24 20:16:35.308	0.025	-0.117	1.049	-7.568	-2.441	1.16	-1.176	0.368	85.803	0	0	0	0	0	0	0
WT222(CAA14FCCF874)	3.78	13105	2022-11-24 20:16:35.308	0	-0.11	0.946	9.399	-3.845	-0.793	-1.126	0.341	85.825	0	0	0	0	0	0	0
WT222(CAA14FCCF874)	3.78	13105	2022-11-24 20:16:35.308	0	-0.11	0.946	9.399	-3.845	-0.793	-1.082	0.319	85.847	0	0	0	0	0	0	0
WT222(CAA14FCCF874)	3.78	13105	2022-11-24 20:16:35.308	0	-0.11	0.946	9.399	-3.845	-0.793	-1.033	0.297	85.869	0	0	0	0	0	0	0
WT222(CAA14FCCF874)	3.78	13105	2022-11-24 20:16:35.308	0	-0.11	0.946	9.399	-3.845	-0.793	-0.989	0.275	85.891	0	0	0	0	0	0	0
WT222(CAA14FCCF874)	3.78	13105	2022-11-24 20:16:35.308	0.066	-0.005	0.993	8.423	1.343	-0.366	-0.95	0.275	85.919	0	0	0	0	0	0	0
WT222(CAA14FCCF874)	3.78	13105	2022-11-24 20:16:35.308	0.066	-0.005	0.993	8.423	1.343	-0.366	-0.912	0.28	85.941	0	0	0	0	0	0	0
WT222(CAA14FCCF874)	3.78	13105	2022-11-24 20:16:35.339	0.066	-0.005	0.993	8.423	1.343	-0.366	-0.873	0.28	85.968	0	0	0	0	0	0	0
WT222(CAA14FCCF874)	3.78	13105	2022-11-24 20:16:35.339	0.066	-0.005	0.993	8.423	1.343	-0.366	-0.829	0.286	85.99	0	0	0	0	0	0	0
WT222(CAA14FCCF874)	3.78	13105	2022-11-24 20:16:35.339	-0.068	-0.004	0.958	4.211	-0.244	-0.793	-0.813	0.28	86.012	0	0	0	0	0	0	0
WT222(CAA14FCCF874)	3.78	13105	2022-11-24 20:16:35.339	-0.068	-0.004	0.958	4.211	-0.244	-0.793	-0.791	0.275	86.034	0	0	0	0	0	0	0
WT222(CAA14FCCF874)	3.78	13105	2022-11-24 20:16:35.339	-0.068	-0.004	0.958	4.211	-0.244	-0.793	-0.775	0.269	86.056	0	0	0	0	0	0	0
WT222(CAA14FCCF874)	3.78	13105	2022-11-24 20:16:35.339	-0.068	-0.004	0.958	4.211	-0.244	-0.793	-0.753	0.264	86.072	0	0	0	0	0	0	0
WT222(CAA14FCCF874)	3.78	13105	2022-11-24 20:16:35.339	0.069	0.016	1.091	3.479	4.456	0.549	-0.742	0.286	86.1	0	0	0	0	0	0	0
WT222(CAA14FCCF874)	3.78	13105	2022-11-24 20:16:35.339	0.069	0.016	1.091	3.479	4.456	0.549	-0.725	0.302	86.127	0	0	0	0	0	0	0
WT222(CAA14FCCF874)	3.78	13105	2022-11-24 20:16:35.402	0.069	0.016	1.091	3.479	4.456	0.549	-0.709	0.324	86.155	0	0	0	0	0	0	0
WT222(CAA14FCCF874)	3.78	13105	2022-11-24 20:16:35.402	0.069	0.016	1.091	3.479	4.456	0.549	-0.687	0.341	86.177	0	0	0	0	0	0	0
WT222(CAA14FCCF874)	3.78	13105	2022-11-24 20:16:35.402	-0.08	0.277	1.078	-1.343	-0.671	-10.132	-0.692	0.335	86.149	0	0	0	0	0	0	0
WT222(CAA14FCCF874)	3.78	13105	2022-11-24 20:16:35.402	-0.08	0.277	1.078	-1.343	-0.671	-10.132	-0.698	0.33	86.116	0	0	0	0	0	0	0
WT222(CAA14FCCF874)	3.78	13105	2022-11-24 20:16:35.402	-0.08	0.277	1.078	-1.343	-0.671	-10.132	-0.698	0.324	86.083	0	0	0	0	0	0	0
WT222(CAA14FCCF874)	3.78	13105	2022-11-24 20:16:35.402	-0.08	0.277	1.078	-1.343	-0.671	-10.132	-0.698	0.319	86.045	0	0	0	0	0	0	0
WT222(CAA14FCCF874)	3.78	13105	2022-11-24 20:16:35.402	-0.092	-0.053	0.932	-14.709	3.54	1.343	-0.764	0.335	86.067	0	0	0	0	0	0	0
WT222(CAA14FCCF874)	3.78	13105	2022-11-24 20:16:35.402	-0.092	-0.053	0.932	-14.709	3.54	1.343	-0.829	0.357	86.089	0	0	0	0	0	0	0
WT222(CAA14FCCF874)	3.78	13105	2022-11-24 20:16:35.464	-0.092	-0.053	0.932	-14.709	3.54	1.343	-0.895	0.374	86.111	0	0	0	0	0	0	0
WT222(CAA14FCCF874)	3.78	13105	2022-11-24 20:16:35.464	-0.092	-0.053	0.932	-14.709	3.54	1.343	-0.961	0.396	86.138	0	0	0	0	0	0	0
WT222(CAA14FCCF874)	3.78	13105	2022-11-24 20:16:35.464	0.134	-0.338	1.035	11.536	0.977	19.409	-0.901	0.401	86.254	0	0	0	0	0	0	0
WT222(CAA14FCCF874)	3.78	13105	2022-11-24 20:16:35.464	0.134	-0.338	1.035	11.536	0.977	19.409	-0.84	0.406	86.375	0	0	0	0	0	0	0
WT222(CAA14FCCF874)	3.78	13105	2022-11-24 20:16:35.464	0.134	-0.338	1.035	11.536	0.977	19.409	-0.786	0.412	86.495	0	0	0	0	0	0	0
WT222(CAA14FCCF874)	3.78	13105	2022-11-24 20:16:35.464	0.134	-0.338	1.035	11.536	0.977	19.409	-0.731	0.412	86.622	0	0	0	0	0	0	0
WT222(CAA14FCCF874)	3.78	13105	2022-11-24 20:16:35.464	0.074	0.083	0.983	1.709	2.869	-4.395	-0.731	0.423	86.627	0	0	0	0	0	0	0
WT222(CAA14FCCF874)	3.78	13105	2022-11-24 20:16:35.464	0.074	0.083	0.983	1.709	2.869	-4.395	-0.725	0.434	86.627	0	0	0	0	0	0	0
WT222(CAA14FCCF874)	3.78	13105	2022-11-24 20:16:35.464	0.074	0.083	0.983	1.709	2.869	-4.395	-0.72	0.439	86.633	0	0	0	0	0	0	0
WT222(CAA14FCCF874)	3.78	13105	2022-11-24 20:16:35.464	0.074	0.083	0.983	1.709	2.869	-4.395	-0.709	0.45	86.633	0	0	0	0	0	0	0
WT222(CAA14FCCF874)	3.78	13105	2022-11-24 20:16:35.464	0.007	-0.083	0.977	0.122	3.723	-6.897	-0.714	0.461	86.622	0	0	0	0	0	0	0
WT222(CAA14FCCF874)	3.78	13105	2022-11-24 20:16:35.464	0.007	-0.083	0.977	0.122	3.723	-6.897	-0.714	0.478	86.611	0	0	0	0	0	0	0
WT222(CAA14FCCF874)	3.78	13105	2022-11-24 20:16:35.464	0.007	-0.083	0.977	0.122	3.723	-6.897	-0.714	0.489	86.605	0	0	0	0	0	0	0
WT222(CAA14FCCF874)	3.78	13105	2022-11-24 20:16:35.464	0.007	-0.083	0.977	0.122	3.723	-6.897	-0.72	0.5	86.594	0	0	0	0	0	0	0
WT222(CAA14FCCF874)	3.78	13105	2022-11-24 20:16:35.464	-0.094	0.012	1.003	11.414	4.822	3.174	-0.665	0.522	86.638	0	0	0	0	0	0	0
WT222(CAA14FCCF874)	3.78	13105	2022-11-24 20:16:35.464	-0.094	0.012	1.003	11.414	4.822	3.174	-0.61	0.544	86.677	0	0	0	0	0	0	0
WT222(CAA14FCCF874)	3.78	13105	2022-11-24 20:16:35.621	-0.094	0.012	1.003	11.414	4.822	3.174	-0.555	0.566	86.721	0	0	0	0	0	0	0
WT222(CAA14FCCF874)	3.78	13105	2022-11-24 20:16:35.621	-0.094	0.012	1.003	11.414	4.822	3.174	-0.5	0.588	86.759	0	0	0	0	0	0	0
WT222(CAA14FCCF874)	3.78	13105	2022-11-24 20:16:35.621	-0.035	0.007	1.024	2.258	1.953	3.784	-0.494	0.593	86.803	0	0	0	0	0	0	0
WT222(CAA14FCCF874)	3.78	13105	2022-11-24 20:16:35.621	-0.035	0.007	1.024	2.258	1.953	3.784	-0.483	0.604	86.847	0	0	0	0	0	0	0
WT222(CAA14FCCF874)	3.78	13105	2022-11-24 20:16:35.621	-0.035	0.007	1.024	2.258	1.953	3.784	-0.472	0.615	86.885	0	0	0	0	0	0	0
WT222(CAA14FCCF874)	3.78	13105	2022-11-24 20:16:35.621	-0.035	0.007	1.024	2.258	1.953	3.784	-0.461	0.621	86.929	0	0	0	0	0	0	0
WT222(CAA14FCCF874)	3.78	13105	2022-11-24 20:16:35.621	-0.066	-0.038	1.027	2.014	0.916	0.732	-0.456	0.626	86.957	0	0	0	0	0	0	0
WT222(CAA14FCCF874)	3.78	13105	2022-11-24 20:16:35.621	-0.066	-0.038	1.027	2.014	0.916	0.732	-0.445	0.632	86.984	0	0	0	0	0	0	0
WT222(CAA14FCCF874)	3.78	13105	2022-11-24 20:16:35.621	-0.066	-0.038	1.027	2.014	0.916	0.732	-0.439	0.637	87.012	0	0	0	0	0	0	0
WT222(CAA14FCCF874)	3.78	13105	2022-11-24 20:16:35.621	-0.066	-0.038	1.027	2.014	0.916	0.732	-0.434	0.643	87.039	0	0	0	0	0	0	0
WT222(CAA14FCCF874)	3.78	13105	2022-11-24 20:16:35.621	-0.129	0.039	1.006	-1.343	1.099	1.343	-0.439	0.648	87.072	0	0	0	0	0	0	0
WT222(CAA14FCCF874)	3.78	13105	2022-11-24 20:16:35.621	-0.129	0.039	1.006	-1.343	1.099	1.343	-0.45	0.659	87.1	0	0	0	0	0	0	0
WT222(CAA14FCCF874)	3.78	13105	2022-11-24 20:16:35.621	-0.129	0.039	1.006	-1.343	1.099	1.343	-0.456	0.67	87.133	0	0	0	0	0	0	0
WT222(CAA14FCCF874)	3.78	13105	2022-11-24 20:16:35.621	-0.129	0.039	1.006	-1.343	1.099	1.343	-0.467	0.681	87.16	0	0	0	0	0	0	0
WT222(CAA14FCCF874)	3.78	13105	2022-11-24 20:16:35.621	0.058	-0.057	1.013	-1.16	-1.16	-2.014	-0.472	0.676	87.171	0	0	0	0	0	0	0
WT222(CAA14FCCF874)	3.78	13105	2022-11-24 20:16:35.621	0.058	-0.057	1.013	-1.16	-1.16	-2.014	-0.478	0.676	87.188	0	0	0	0	0	0	0
WT222(CAA14FCCF874)	3.78	13105	2022-11-24 20:16:35.683	0.058	-0.057	1.013	-1.16	-1.16	-2.014	-0.489	0.67	87.198	0	0	0	0	0	0	0
WT222(CAA14FCCF874)	3.78	13105	2022-11-24 20:16:35.683	0.058	-0.057	1.013	-1.16	-1.16	-2.014	-0.494	0.665	87.215	0	0	0	0	0	0	0
WT222(CAA14FCCF874)	3.78	13105	2022-11-24 20:16:35.683	0.003	0.047	0.983	-1.099	-0.916	0.122	-0.5	0.665	87.237	0	0	0	0	0	0	0
WT222(CAA14FCCF874)	3.78	13105	2022-11-24 20:16:35.683	0.003	0.047	0.983	-1.099	-0.916	0.122	-0.505	0.659	87.259	0	0	0	0	0	0	0
WT222(CAA14FCCF874)	3.78	13105	2022-11-24 20:16:35.683	0.003	0.047	0.983	-1.099	-0.916	0.122	-0.511	0.654	87.281	0	0	0	0	0	0	0
WT222(CAA14FCCF874)	3.78	13105	2022-11-24 20:16:35.683	0.003	0.047	0.983	-1.099	-0.916	0.122	-0.516	0.654	87.303	0	0	0	0	0	0	0
WT222(CAA14FCCF874)	3.78	13105	2022-11-24 20:16:35.683	-0.03	-0.003	1.006	-7.385	2.869	0.061	-0.555	0.665	87.325	0	0	0	0	0	0	0

## Sheet: 16Hz
设备名称	电压	版本	片上时间	加速度X(g)	加速度Y(g)	加速度Z(g)	角速度X(°/s)	角速度Y(°/s)	角速度Z(°/s)	角度X(°)	角度Y(°)	角度Z(°)	磁场X	磁场Y	磁场Z	四元数0	四元数1	四元数2	四元数3	状态
WT222(CAA14FCCF874)	3.78	13105	2022-11-24 20:13:38.531	-0.027	-0.022	0.919	3.479	1.099	0.366	0.022	-0.214	88.028	0	0	0	0	0	0	0
WT222(CAA14FCCF874)	3.78	13105	2022-11-24 20:13:38.531	-0.027	-0.022	0.919	3.479	1.099	0.366	0.038	-0.209	88.039	0	0	0	0	0	0	0
WT222(CAA14FCCF874)	3.78	13105	2022-11-24 20:13:38.531	-0.027	-0.022	0.919	3.479	1.099	0.366	0.055	-0.203	88.055	0	0	0	0	0	0	0
WT222(CAA14FCCF874)	3.78	13105	2022-11-24 20:13:38.531	-0.027	-0.022	0.919	3.479	1.099	0.366	0.071	-0.192	88.066	0	0	0	0	0	0	0
WT222(CAA14FCCF874)	3.78	13105	2022-11-24 20:13:38.531	-0.026	-0.057	1.04	-1.221	-0.305	1.587	0.06	-0.192	88.088	0	0	0	0	0	0	0
WT222(CAA14FCCF874)	3.78	13105	2022-11-24 20:13:38.531	-0.026	-0.057	1.04	-1.221	-0.305	1.587	0.055	-0.192	88.105	0	0	0	0	0	0	0
WT222(CAA14FCCF874)	3.78	13105	2022-11-24 20:13:38.531	-0.026	-0.057	1.04	-1.221	-0.305	1.587	0.044	-0.192	88.127	0	0	0	0	0	0	0
WT222(CAA14FCCF874)	3.78	13105	2022-11-24 20:13:38.531	-0.026	-0.057	1.04	-1.221	-0.305	1.587	0.033	-0.192	88.149	0	0	0	0	0	0	0
WT222(CAA14FCCF874)	3.78	13105	2022-11-24 20:13:38.547	0.014	0.046	1.01	-0.488	-0.977	-2.075	0.027	-0.198	88.149	0	0	0	0	0	0	0
WT222(CAA14FCCF874)	3.78	13105	2022-11-24 20:13:38.547	0.014	0.046	1.01	-0.488	-0.977	-2.075	0.022	-0.198	88.149	0	0	0	0	0	0	0
WT222(CAA14FCCF874)	3.78	13105	2022-11-24 20:13:38.547	0.014	0.046	1.01	-0.488	-0.977	-2.075	0.022	-0.203	88.149	0	0	0	0	0	0	0
WT222(CAA14FCCF874)	3.78	13105	2022-11-24 20:13:38.547	0.014	0.046	1.01	-0.488	-0.977	-2.075	0.016	-0.203	88.154	0	0	0	0	0	0	0
WT222(CAA14FCCF874)	3.78	13105	2022-11-24 20:13:38.547	0.01	-0.004	0.967	-1.892	-0.183	-1.343	0.005	-0.203	88.154	0	0	0	0	0	0	0
WT222(CAA14FCCF874)	3.78	13105	2022-11-24 20:13:38.547	0.01	-0.004	0.967	-1.892	-0.183	-1.343	0	-0.203	88.16	0	0	0	0	0	0	0
WT222(CAA14FCCF874)	3.78	13105	2022-11-24 20:13:38.547	0.01	-0.004	0.967	-1.892	-0.183	-1.343	-0.011	-0.203	88.165	0	0	0	0	0	0	0
WT222(CAA14FCCF874)	3.78	13105	2022-11-24 20:13:38.547	0.01	-0.004	0.967	-1.892	-0.183	-1.343	-0.022	-0.203	88.171	0	0	0	0	0	0	0
WT222(CAA14FCCF874)	3.78	13105	2022-11-24 20:13:38.578	-0.129	-0.082	1.021	1.282	1.282	2.075	-0.016	-0.198	88.193	0	0	0	0	0	0	0
WT222(CAA14FCCF874)	3.78	13105	2022-11-24 20:13:38.578	-0.129	-0.082	1.021	1.282	1.282	2.075	-0.011	-0.187	88.215	0	0	0	0	0	0	0
WT222(CAA14FCCF874)	3.78	13105	2022-11-24 20:13:38.578	-0.129	-0.082	1.021	1.282	1.282	2.075	-0.011	-0.176	88.237	0	0	0	0	0	0	0
WT222(CAA14FCCF874)	3.78	13105	2022-11-24 20:13:38.578	0.052	0.069	1.004	-0.244	0	-0.183	-0.011	-0.17	88.253	0	0	0	0	0	0	0
WT222(CAA14FCCF874)	3.78	13105	2022-11-24 20:13:38.578	0.052	0.069	1.004	-0.244	0	-0.183	-0.016	-0.17	88.264	0	0	0	0	0	0	0
WT222(CAA14FCCF874)	3.78	13105	2022-11-24 20:13:38.578	0.052	0.069	1.004	-0.244	0	-0.183	-0.016	-0.165	88.275	0	0	0	0	0	0	0
WT222(CAA14FCCF874)	3.78	13105	2022-11-24 20:13:38.578	0.052	0.069	1.004	-0.244	0	-0.183	-0.016	-0.165	88.281	0	0	0	0	0	0	0
WT222(CAA14FCCF874)	3.78	13105	2022-11-24 20:13:38.578	0.042	0.059	0.936	2.075	-2.197	-4.883	-0.005	-0.176	88.27	0	0	0	0	0	0	0
WT222(CAA14FCCF874)	3.78	13105	2022-11-24 20:13:38.641	0.042	0.059	0.936	2.075	-2.197	-4.883	0	-0.187	88.253	0	0	0	0	0	0	0
WT222(CAA14FCCF874)	3.78	13105	2022-11-24 20:13:38.641	0.042	0.059	0.936	2.075	-2.197	-4.883	0.011	-0.192	88.237	0	0	0	0	0	0	0
WT222(CAA14FCCF874)	3.78	13105	2022-11-24 20:13:38.641	0.042	0.059	0.936	2.075	-2.197	-4.883	0.022	-0.203	88.226	0	0	0	0	0	0	0
WT222(CAA14FCCF874)	3.78	13105	2022-11-24 20:13:38.641	-0.096	-0.003	1.11	-1.526	1.404	1.892	0.016	-0.198	88.242	0	0	0	0	0	0	0
WT222(CAA14FCCF874)	3.78	13105	2022-11-24 20:13:38.641	-0.096	-0.003	1.11	-1.526	1.404	1.892	0.011	-0.187	88.264	0	0	0	0	0	0	0
WT222(CAA14FCCF874)	3.78	13105	2022-11-24 20:13:38.641	-0.096	-0.003	1.11	-1.526	1.404	1.892	0.005	-0.181	88.281	0	0	0	0	0	0	0
WT222(CAA14FCCF874)	3.78	13105	2022-11-24 20:13:38.641	-0.096	-0.003	1.11	-1.526	1.404	1.892	0	-0.17	88.303	0	0	0	0	0	0	0
WT222(CAA14FCCF874)	3.78	13105	2022-11-24 20:13:38.641	0.104	0.119	0.908	0.427	-2.319	-5.92	0	-0.176	88.281	0	0	0	0	0	0	0
WT222(CAA14FCCF874)	3.78	13105	2022-11-24 20:13:38.672	0.104	0.119	0.908	0.427	-2.319	-5.92	0.005	-0.187	88.259	0	0	0	0	0	0	0
WT222(CAA14FCCF874)	3.78	13105	2022-11-24 20:13:38.672	0.104	0.119	0.908	0.427	-2.319	-5.92	0.011	-0.198	88.237	0	0	0	0	0	0	0
WT222(CAA14FCCF874)	3.78	13105	2022-11-24 20:13:38.672	0.104	0.119	0.908	0.427	-2.319	-5.92	0.022	-0.209	88.215	0	0	0	0	0	0	0
WT222(CAA14FCCF874)	3.78	13105	2022-11-24 20:13:38.672	-0.097	-0.187	1.09	-5.31	-0.183	3.601	0	-0.209	88.242	0	0	0	0	0	0	0
WT222(CAA14FCCF874)	3.78	13105	2022-11-24 20:13:38.672	-0.097	-0.187	1.09	-5.31	-0.183	3.601	-0.022	-0.209	88.27	0	0	0	0	0	0	0
WT222(CAA14FCCF874)	3.78	13105	2022-11-24 20:13:38.672	-0.097	-0.187	1.09	-5.31	-0.183	3.601	-0.049	-0.209	88.303	0	0	0	0	0	0	0
WT222(CAA14FCCF874)	3.78	13105	2022-11-24 20:13:38.672	-0.097	-0.187	1.09	-5.31	-0.183	3.601	-0.077	-0.209	88.336	0	0	0	0	0	0	0
WT222(CAA14FCCF874)	3.78	13105	2022-11-24 20:13:38.672	-0.153	0.078	0.969	1.221	0.732	-3.052	-0.071	-0.198	88.33	0	0	0	0	0	0	0
WT222(CAA14FCCF874)	3.78	13105	2022-11-24 20:13:38.766	-0.153	0.078	0.969	1.221	0.732	-3.052	-0.066	-0.192	88.33	0	0	0	0	0	0	0
WT222(CAA14FCCF874)	3.78	13105	2022-11-24 20:13:38.766	-0.153	0.078	0.969	1.221	0.732	-3.052	-0.06	-0.181	88.325	0	0	0	0	0	0	0
WT222(CAA14FCCF874)	3.78	13105	2022-11-24 20:13:38.766	-0.153	0.078	0.969	1.221	0.732	-3.052	-0.055	-0.17	88.325	0	0	0	0	0	0	0
WT222(CAA14FCCF874)	3.78	13105	2022-11-24 20:13:38.766	0.22	0.076	1.102	-2.563	-1.709	-3.357	-0.066	-0.176	88.319	0	0	0	0	0	0	0
WT222(CAA14FCCF874)	3.78	13105	2022-11-24 20:13:38.766	0.22	0.076	1.102	-2.563	-1.709	-3.357	-0.077	-0.181	88.308	0	0	0	0	0	0	0
WT222(CAA14FCCF874)	3.78	13105	2022-11-24 20:13:38.766	0.22	0.076	1.102	-2.563	-1.709	-3.357	-0.088	-0.187	88.303	0	0	0	0	0	0	0
WT222(CAA14FCCF874)	3.78	13105	2022-11-24 20:13:38.766	0.22	0.076	1.102	-2.563	-1.709	-3.357	-0.093	-0.198	88.297	0	0	0	0	0	0	0
WT222(CAA14FCCF874)	3.78	13105	2022-11-24 20:13:38.766	0.014	-0.182	0.998	3.296	-0.305	4.761	-0.077	-0.198	88.33	0	0	0	0	0	0	0
WT222(CAA14FCCF874)	3.78	13105	2022-11-24 20:13:38.828	0.014	-0.182	0.998	3.296	-0.305	4.761	-0.06	-0.203	88.369	0	0	0	0	0	0	0
WT222(CAA14FCCF874)	3.78	13105	2022-11-24 20:13:38.828	0.014	-0.182	0.998	3.296	-0.305	4.761	-0.049	-0.203	88.407	0	0	0	0	0	0	0
WT222(CAA14FCCF874)	3.78	13105	2022-11-24 20:13:38.828	0.014	-0.182	0.998	3.296	-0.305	4.761	-0.033	-0.203	88.445	0	0	0	0	0	0	0
WT222(CAA14FCCF874)	3.78	13105	2022-11-24 20:13:38.828	0.027	0.13	0.967	4.883	-0.122	-0.427	-0.011	-0.209	88.456	0	0	0	0	0	0	0
WT222(CAA14FCCF874)	3.78	13105	2022-11-24 20:13:38.828	0.027	0.13	0.967	4.883	-0.122	-0.427	0.005	-0.209	88.467	0	0	0	0	0	0	0
WT222(CAA14FCCF874)	3.78	13105	2022-11-24 20:13:38.828	0.027	0.13	0.967	4.883	-0.122	-0.427	0.033	-0.214	88.478	0	0	0	0	0	0	0
WT222(CAA14FCCF874)	3.78	13105	2022-11-24 20:13:38.828	0.027	0.13	0.967	4.883	-0.122	-0.427	0.06	-0.214	88.489	0	0	0	0	0	0	0
WT222(CAA14FCCF874)	3.78	13105	2022-11-24 20:13:38.828	0.487	-0.185	0.941	-4.883	-1.831	1.892	0.033	-0.231	88.511	0	0	0	0	0	0	0
WT222(CAA14FCCF874)	3.78	13105	2022-11-24 20:13:38.860	0.487	-0.185	0.941	-4.883	-1.831	1.892	0.005	-0.247	88.533	0	0	0	0	0	0	0
WT222(CAA14FCCF874)	3.78	13105	2022-11-24 20:13:38.860	0.487	-0.185	0.941	-4.883	-1.831	1.892	-0.016	-0.269	88.555	0	0	0	0	0	0	0
WT222(CAA14FCCF874)	3.78	13105	2022-11-24 20:13:38.860	0.487	-0.185	0.941	-4.883	-1.831	1.892	-0.044	-0.297	88.583	0	0	0	0	0	0	0
WT222(CAA14FCCF874)	3.78	13105	2022-11-24 20:13:38.860	-0.303	0.067	0.998	8.606	5.31	-0.977	0	-0.28	88.594	0	0	0	0	0	0	0
WT222(CAA14FCCF874)	3.78	13105	2022-11-24 20:13:38.860	-0.303	0.067	0.998	8.606	5.31	-0.977	0.033	-0.264	88.605	0	0	0	0	0	0	0
WT222(CAA14FCCF874)	3.78	13105	2022-11-24 20:13:38.860	-0.303	0.067	0.998	8.606	5.31	-0.977	0.071	-0.247	88.616	0	0	0	0	0	0	0
WT222(CAA14FCCF874)	3.78	13105	2022-11-24 20:13:38.860	-0.303	0.067	0.998	8.606	5.31	-0.977	0.115	-0.225	88.621	0	0	0	0	0	0	0
WT222(CAA14FCCF874)	3.78	13105	2022-11-24 20:13:38.860	0.003	0.032	1.004	-2.136	0	1.221	0.104	-0.225	88.643	0	0	0	0	0	0	0
WT222(CAA14FCCF874)	3.78	13105	2022-11-24 20:13:38.860	0.003	0.032	1.004	-2.136	0	1.221	0.088	-0.231	88.665	0	0	0	0	0	0	0
WT222(CAA14FCCF874)	3.78	13105	2022-11-24 20:13:38.860	0.003	0.032	1.004	-2.136	0	1.221	0.077	-0.236	88.682	0	0	0	0	0	0	0
WT222(CAA14FCCF874)	3.78	13105	2022-11-24 20:13:38.860	0.003	0.032	1.004	-2.136	0	1.221	0.066	-0.236	88.704	0	0	0	0	0	0	0
WT222(CAA14FCCF874)	3.78	13105	2022-11-24 20:13:38.860	0.03	0.08	1.069	-5.188	-3.54	-6.531	0.044	-0.258	88.682	0	0	0	0	0	0	0
WT222(CAA14FCCF874)	3.78	13105	2022-11-24 20:13:38.860	0.03	0.08	1.069	-5.188	-3.54	-6.531	0.016	-0.28	88.665	0	0	0	0	0	0	0
WT222(CAA14FCCF874)	3.78	13105	2022-11-24 20:13:38.860	0.03	0.08	1.069	-5.188	-3.54	-6.531	0	-0.297	88.643	0	0	0	0	0	0	0
WT222(CAA14FCCF874)	3.78	13105	2022-11-24 20:13:38.860	0.03	0.08	1.069	-5.188	-3.54	-6.531	-0.022	-0.319	88.621	0	0	0	0	0	0	0
WT222(CAA14FCCF874)	3.78	13105	2022-11-24 20:13:38.860	-0.027	0.018	0.985	1.892	1.221	-0.61	-0.011	-0.319	88.632	0	0	0	0	0	0	0
WT222(CAA14FCCF874)	3.78	13105	2022-11-24 20:13:38.891	-0.027	0.018	0.985	1.892	1.221	-0.61	0	-0.313	88.643	0	0	0	0	0	0	0
WT222(CAA14FCCF874)	3.78	13105	2022-11-24 20:13:38.891	-0.027	0.018	0.985	1.892	1.221	-0.61	0.005	-0.308	88.654	0	0	0	0	0	0	0
WT222(CAA14FCCF874)	3.78	13105	2022-11-24 20:13:38.891	-0.027	0.018	0.985	1.892	1.221	-0.61	0.016	-0.302	88.66	0	0	0	0	0	0	0
WT222(CAA14FCCF874)	3.78	13105	2022-11-24 20:13:38.891	0.051	0.004	0.951	-5.371	-1.282	0.061	0	-0.313	88.676	0	0	0	0	0	0	0
WT222(CAA14FCCF874)	3.78	13105	2022-11-24 20:13:38.891	0.051	0.004	0.951	-5.371	-1.282	0.061	-0.027	-0.319	88.687	0	0	0	0	0	0	0
WT222(CAA14FCCF874)	3.78	13105	2022-11-24 20:13:38.891	0.051	0.004	0.951	-5.371	-1.282	0.061	-0.049	-0.33	88.704	0	0	0	0	0	0	0
WT222(CAA14FCCF874)	3.78	13105	2022-11-24 20:13:38.891	0.051	0.004	0.951	-5.371	-1.282	0.061	-0.077	-0.335	88.715	0	0	0	0	0	0	0
WT222(CAA14FCCF874)	3.78	13105	2022-11-24 20:13:38.891	0.122	-0.022	1.038	-5.005	-0.488	-0.732	-0.099	-0.341	88.726	0	0	0	0	0	0	0
WT222(CAA14FCCF874)	3.78	13105	2022-11-24 20:13:38.922	0.122	-0.022	1.038	-5.005	-0.488	-0.732	-0.121	-0.352	88.731	0	0	0	0	0	0	0
WT222(CAA14FCCF874)	3.78	13105	2022-11-24 20:13:38.922	0.122	-0.022	1.038	-5.005	-0.488	-0.732	-0.143	-0.357	88.742	0	0	0	0	0	0	0
WT222(CAA14FCCF874)	3.78	13105	2022-11-24 20:13:38.922	0.122	-0.022	1.038	-5.005	-0.488	-0.732	-0.165	-0.368	88.753	0	0	0	0	0	0	0
WT222(CAA14FCCF874)	3.78	13105	2022-11-24 20:13:38.922	-0.023	-0.011	1.023	0.671	-1.16	-0.244	-0.159	-0.379	88.764	0	0	0	0	0	0	0
WT222(CAA14FCCF874)	3.78	13105	2022-11-24 20:13:38.922	-0.023	-0.011	1.023	0.671	-1.16	-0.244	-0.159	-0.385	88.781	0	0	0	0	0	0	0
WT222(CAA14FCCF874)	3.78	13105	2022-11-24 20:13:38.922	-0.023	-0.011	1.023	0.671	-1.16	-0.244	-0.154	-0.396	88.792	0	0	0	0	0	0	0
WT222(CAA14FCCF874)	3.78	13105	2022-11-24 20:13:38.922	-0.023	-0.011	1.023	0.671	-1.16	-0.244	-0.148	-0.406	88.808	0	0	0	0	0	0	0
WT222(CAA14FCCF874)	3.78	13105	2022-11-24 20:13:38.922	-0.014	-0.053	1.014	-4.395	0.671	1.099	-0.17	-0.406	88.824	0	0	0	0	0	0	0
WT222(CAA14FCCF874)	3.78	13105	2022-11-24 20:13:38.969	-0.014	-0.053	1.014	-4.395	0.671	1.099	-0.192	-0.406	88.846	0	0	0	0	0	0	0
WT222(CAA14FCCF874)	3.78	13105	2022-11-24 20:13:38.969	-0.014	-0.053	1.014	-4.395	0.671	1.099	-0.214	-0.406	88.868	0	0	0	0	0	0	0
WT222(CAA14FCCF874)	3.78	13105	2022-11-24 20:13:38.969	-0.014	-0.053	1.014	-4.395	0.671	1.099	-0.236	-0.401	88.89	0	0	0	0	0	0	0
WT222(CAA14FCCF874)	3.78	13105	2022-11-24 20:13:38.969	-0.038	0.006	1.037	-4.517	0.732	0	-0.258	-0.401	88.907	0	0	0	0	0	0	0
WT222(CAA14FCCF874)	3.78	13105	2022-11-24 20:13:38.969	-0.038	0.006	1.037	-4.517	0.732	0	-0.28	-0.401	88.918	0	0	0	0	0	0	0
WT222(CAA14FCCF874)	3.78	13105	2022-11-24 20:13:38.969	-0.038	0.006	1.037	-4.517	0.732	0	-0.302	-0.396	88.934	0	0	0	0	0	0	0
WT222(CAA14FCCF874)	3.78	13105	2022-11-24 20:13:38.969	0.701	-0.064	0.865	-5.188	-6.348	-5.005	-0.33	-0.434	88.929	0	0	0	0	0	0	0
WT222(CAA14FCCF874)	3.78	13105	2022-11-24 20:13:38.969	0.701	-0.064	0.865	-5.188	-6.348	-5.005	-0.357	-0.478	88.918	0	0	0	0	0	0	0
WT222(CAA14FCCF874)	3.78	13105	2022-11-24 20:13:39.000	0.701	-0.064	0.865	-5.188	-6.348	-5.005	-0.385	-0.527	88.907	0	0	0	0	0	0	0
WT222(CAA14FCCF874)	3.78	13105	2022-11-24 20:13:39.000	0.701	-0.064	0.865	-5.188	-6.348	-5.005	-0.406	-0.582	88.901	0	0	0	0	0	0	0
WT222(CAA14FCCF874)	3.78	13105	2022-11-24 20:13:39.000	-0.822	0.222	1.242	-2.502	22.278	7.019	-0.417	-0.483	88.951	0	0	0	0	0	0	0
WT222(CAA14FCCF874)	3.78	13105	2022-11-24 20:13:39.000	-1.641	0.457	2.513	-2.502	22.278	7.019	-0.428	-0.374	89	0	0	0	0	0	0	0
WT222(CAA14FCCF874)	3.78	13105	2022-11-24 20:13:39.000	-3.28	0.926	5.054	-2.502	22.278	7.019	-0.434	-0.242	89.044	0	0	0	0	0	0	0
WT222(CAA14FCCF874)	3.78	13105	2022-11-24 20:13:39.000	-6.559	1.866	10.137	-2.502	22.278	7.019	-0.428	-0.082	89.077	0	0	0	0	0	0	0
WT222(CAA14FCCF874)	3.78	13105	2022-11-24 20:13:39.000	-0.801	-0.069	0.989	4.333	-2.38	0.305	-0.39	-0.044	89.083	0	0	0	0	0	0	0
WT222(CAA14FCCF874)	3.78	13105	2022-11-24 20:13:39.000	-0.801	-0.069	0.989	4.333	-2.38	0.305	-0.357	-0.005	89.094	0	0	0	0	0	0	0
WT222(CAA14FCCF874)	3.78	13105	2022-11-24 20:13:39.032	-0.801	-0.069	0.989	4.333	-2.38	0.305	-0.324	0.033	89.099	0	0	0	0	0	0	0
WT222(CAA14FCCF874)	3.78	13105	2022-11-24 20:13:39.032	-0.801	-0.069	0.989	4.333	-2.38	0.305	-0.291	0.077	89.105	0	0	0	0	0	0	0
WT222(CAA14FCCF874)	3.78	13105	2022-11-24 20:13:39.032	0.695	0.066	1.331	-0.183	-4.639	-4.272	-0.28	0.104	89.094	0	0	0	0	0	0	0
WT222(CAA14FCCF874)	3.78	13105	2022-11-24 20:13:39.032	0.695	0.066	1.331	-0.183	-4.639	-4.272	-0.269	0.126	89.077	0	0	0	0	0	0	0
WT222(CAA14FCCF874)	3.78	13105	2022-11-24 20:13:39.032	0.695	0.066	1.331	-0.183	-4.639	-4.272	-0.258	0.143	89.066	0	0	0	0	0	0	0
WT222(CAA14FCCF874)	3.78	13105	2022-11-24 20:13:39.032	0.695	0.066	1.331	-0.183	-4.639	-4.272	-0.247	0.154	89.05	0	0	0	0	0	0	0
WT222(CAA14FCCF874)	3.78	13105	2022-11-24 20:13:39.032	0.091	-0.265	0.85	-1.831	-3.296	8.545	-0.247	0.17	89.105	0	0	0	0	0	0	0
WT222(CAA14FCCF874)	3.78	13105	2022-11-24 20:13:39.032	0.091	-0.265	0.85	-1.831	-3.296	8.545	-0.247	0.187	89.16	0	0	0	0	0	0	0
WT222(CAA14FCCF874)	3.78	13105	2022-11-24 20:13:39.094	0.091	-0.265	0.85	-1.831	-3.296	8.545	-0.253	0.198	89.214	0	0	0	0	0	0	0
WT222(CAA14FCCF874)	3.78	13105	2022-11-24 20:13:39.094	0.091	-0.265	0.85	-1.831	-3.296	8.545	-0.258	0.209	89.269	0	0	0	0	0	0	0
WT222(CAA14FCCF874)	3.78	13105	2022-11-24 20:13:39.094	-0.138	0.167	0.849	-1.465	-1.77	-10.254	-0.258	0.231	89.231	0	0	0	0	0	0	0
WT222(CAA14FCCF874)	3.78	13105	2022-11-24 20:13:39.094	-0.138	0.167	0.849	-1.465	-1.77	-10.254	-0.264	0.247	89.193	0	0	0	0	0	0	0
WT222(CAA14FCCF874)	3.78	13105	2022-11-24 20:13:39.094	-0.138	0.167	0.849	-1.465	-1.77	-10.254	-0.264	0.269	89.154	0	0	0	0	0	0	0
WT222(CAA14FCCF874)	3.78	13105	2022-11-24 20:13:39.094	-0.138	0.167	0.849	-1.465	-1.77	-10.254	-0.264	0.286	89.116	0	0	0	0	0	0	0
WT222(CAA14FCCF874)	3.78	13105	2022-11-24 20:13:39.094	0.046	-0.038	0.928	1.526	-0.977	1.648	-0.247	0.308	89.138	0	0	0	0	0	0	0
WT222(CAA14FCCF874)	3.78	13105	2022-11-24 20:13:39.094	0.046	-0.038	0.928	1.526	-0.977	1.648	-0.231	0.33	89.16	0	0	0	0	0	0	0
WT222(CAA14FCCF874)	3.78	13105	2022-11-24 20:13:39.125	0.046	-0.038	0.928	1.526	-0.977	1.648	-0.22	0.346	89.182	0	0	0	0	0	0	0
WT222(CAA14FCCF874)	3.78	13105	2022-11-24 20:13:39.125	0.046	-0.038	0.928	1.526	-0.977	1.648	-0.209	0.363	89.203	0	0	0	0	0	0	0
WT222(CAA14FCCF874)	3.78	13105	2022-11-24 20:13:39.125	-0.021	-0.039	0.961	1.831	-1.282	-0.122	-0.192	0.379	89.214	0	0	0	0	0	0	0
WT222(CAA14FCCF874)	3.78	13105	2022-11-24 20:13:39.125	-0.021	-0.039	0.961	1.831	-1.282	-0.122	-0.176	0.396	89.231	0	0	0	0	0	0	0
WT222(CAA14FCCF874)	3.78	13105	2022-11-24 20:13:39.125	-0.021	-0.039	0.961	1.831	-1.282	-0.122	-0.165	0.406	89.242	0	0	0	0	0	0	0
WT222(CAA14FCCF874)	3.78	13105	2022-11-24 20:13:39.125	-0.021	-0.039	0.961	1.831	-1.282	-0.122	-0.154	0.423	89.258	0	0	0	0	0	0	0
WT222(CAA14FCCF874)	3.78	13105	2022-11-24 20:13:39.125	-0.111	-0.136	1.116	6.897	1.526	0.854	-0.115	0.445	89.28	0	0	0	0	0	0	0
WT222(CAA14FCCF874)	3.78	13105	2022-11-24 20:13:39.125	-0.111	-0.136	1.116	6.897	1.526	0.854	-0.082	0.472	89.302	0	0	0	0	0	0	0
WT222(CAA14FCCF874)	3.78	13105	2022-11-24 20:13:39.157	-0.111	-0.136	1.116	6.897	1.526	0.854	-0.044	0.5	89.324	0	0	0	0	0	0	0
WT222(CAA14FCCF874)	3.78	13105	2022-11-24 20:13:39.157	-0.111	-0.136	1.116	6.897	1.526	0.854	-0.011	0.527	89.346	0	0	0	0	0	0	0
WT222(CAA14FCCF874)	3.78	13105	2022-11-24 20:13:39.157	0.238	-0.033	0.913	-0.427	0.305	0.977	-0.016	0.544	89.374	0	0	0	0	0	0	0
WT222(CAA14FCCF874)	3.78	13105	2022-11-24 20:13:39.157	0.238	-0.033	0.913	-0.427	0.305	0.977	-0.022	0.56	89.396	0	0	0	0	0	0	0
WT222(CAA14FCCF874)	3.78	13105	2022-11-24 20:13:39.157	0.238	-0.033	0.913	-0.427	0.305	0.977	-0.022	0.571	89.423	0	0	0	0	0	0	0
WT222(CAA14FCCF874)	3.78	13105	2022-11-24 20:13:39.157	0.238	-0.033	0.913	-0.427	0.305	0.977	-0.027	0.582	89.445	0	0	0	0	0	0	0
WT222(CAA14FCCF874)	3.78	13105	2022-11-24 20:13:39.157	-0.066	0.043	1.012	0.549	0.122	-0.549	-0.027	0.588	89.462	0	0	0	0	0	0	0
WT222(CAA14FCCF874)	3.78	13105	2022-11-24 20:13:39.157	-0.066	0.043	1.012	0.549	0.122	-0.549	-0.027	0.599	89.478	0	0	0	0	0	0	0
WT222(CAA14FCCF874)	3.78	13105	2022-11-24 20:13:39.219	-0.066	0.043	1.012	0.549	0.122	-0.549	-0.022	0.61	89.495	0	0	0	0	0	0	0
WT222(CAA14FCCF874)	3.78	13105	2022-11-24 20:13:39.219	-0.066	0.043	1.012	0.549	0.122	-0.549	-0.022	0.615	89.511	0	0	0	0	0	0	0
WT222(CAA14FCCF874)	3.78	13105	2022-11-24 20:13:39.219	0.02	-0.033	1.018	4.517	2.441	3.967	0	0.637	89.55	0	0	0	0	0	0	0
WT222(CAA14FCCF874)	3.78	13105	2022-11-24 20:13:39.219	0.02	-0.033	1.018	4.517	2.441	3.967	0.016	0.654	89.588	0	0	0	0	0	0	0
WT222(CAA14FCCF874)	3.78	13105	2022-11-24 20:13:39.219	0.02	-0.033	1.018	4.517	2.441	3.967	0.038	0.676	89.626	0	0	0	0	0	0	0
WT222(CAA14FCCF874)	3.78	13105	2022-11-24 20:13:39.219	0.02	-0.033	1.018	4.517	2.441	3.967	0.06	0.692	89.665	0	0	0	0	0	0	0
WT222(CAA14FCCF874)	3.78	13105	2022-11-24 20:13:39.219	-0.033	0.038	1.005	0.732	-0.61	-1.526	0.066	0.692	89.676	0	0	0	0	0	0	0
WT222(CAA14FCCF874)	3.78	13105	2022-11-24 20:13:39.219	-0.033	0.038	1.005	0.732	-0.61	-1.526	0.066	0.698	89.687	0	0	0	0	0	0	0
WT222(CAA14FCCF874)	3.78	13105	2022-11-24 20:13:39.251	-0.033	0.038	1.005	0.732	-0.61	-1.526	0.071	0.698	89.698	0	0	0	0	0	0	0
WT222(CAA14FCCF874)	3.78	13105	2022-11-24 20:13:39.251	-0.033	0.038	1.005	0.732	-0.61	-1.526	0.071	0.703	89.709	0	0	0	0	0	0	0
WT222(CAA14FCCF874)	3.78	13105	2022-11-24 20:13:39.251	0.106	0.05	1.021	-5.188	-1.77	-3.662	0.049	0.698	89.709	0	0	0	0	0	0	0
WT222(CAA14FCCF874)	3.78	13105	2022-11-24 20:13:39.251	0.106	0.05	1.021	-5.188	-1.77	-3.662	0.022	0.692	89.709	0	0	0	0	0	0	0
WT222(CAA14FCCF874)	3.78	13105	2022-11-24 20:13:39.251	0.106	0.05	1.021	-5.188	-1.77	-3.662	0	0.687	89.709	0	0	0	0	0	0	0
WT222(CAA14FCCF874)	3.78	13105	2022-11-24 20:13:39.251	0.106	0.05	1.021	-5.188	-1.77	-3.662	-0.022	0.676	89.709	0	0	0	0	0	0	0
WT222(CAA14FCCF874)	3.78	13105	2022-11-24 20:13:39.251	-0.002	-0.25	0.98	2.747	2.075	7.385	-0.005	0.687	89.769	0	0	0	0	0	0	0
WT222(CAA14FCCF874)	3.78	13105	2022-11-24 20:13:39.251	-0.002	-0.25	0.98	2.747	2.075	7.385	0	0.698	89.824	0	0	0	0	0	0	0
WT222(CAA14FCCF874)	3.78	13105	2022-11-24 20:13:39.282	-0.002	-0.25	0.98	2.747	2.075	7.385	0.011	0.709	89.885	0	0	0	0	0	0	0
WT222(CAA14FCCF874)	3.78	13105	2022-11-24 20:13:39.282	-0.002	-0.25	0.98	2.747	2.075	7.385	0.016	0.72	89.945	0	0	0	0	0	0	0
WT222(CAA14FCCF874)	3.78	13105	2022-11-24 20:13:39.282	-0.12	0.026	0.982	-1.953	0.061	-4.028	0	0.72	89.951	0	0	0	0	0	0	0
WT222(CAA14FCCF874)	3.78	13105	2022-11-24 20:13:39.282	-0.12	0.026	0.982	-1.953	0.061	-4.028	-0.011	0.725	89.951	0	0	0	0	0	0	0
WT222(CAA14FCCF874)	3.78	13105	2022-11-24 20:13:39.282	-0.12	0.026	0.982	-1.953	0.061	-4.028	-0.022	0.725	89.956	0	0	0	0	0	0	0
WT222(CAA14FCCF874)	3.78	13105	2022-11-24 20:13:39.282	-0.12	0.026	0.982	-1.953	0.061	-4.028	-0.038	0.731	89.956	0	0	0	0	0	0	0
WT222(CAA14FCCF874)	3.78	13105	2022-11-24 20:13:39.282	-0.008	0.104	1.049	1.221	-0.549	-1.404	-0.033	0.731	89.973	0	0	0	0	0	0	0
WT222(CAA14FCCF874)	3.78	13105	2022-11-24 20:13:39.282	-0.008	0.104	1.049	1.221	-0.549	-1.404	-0.033	0.731	89.989	0	0	0	0	0	0	0
WT222(CAA14FCCF874)	3.78	13105	2022-11-24 20:13:39.328	-0.008	0.104	1.049	1.221	-0.549	-1.404	-0.027	0.731	90.005	0	0	0	0	0	0	0
WT222(CAA14FCCF874)	3.78	13105	2022-11-24 20:13:39.344	-0.008	0.104	1.049	1.221	-0.549	-1.404	-0.022	0.731	90.016	0	0	0	0	0	0	0
WT222(CAA14FCCF874)	3.78	13105	2022-11-24 20:13:39.344	0.106	-0.001	0.949	0.427	-1.282	1.038	-0.016	0.725	90.044	0	0	0	0	0	0	0
WT222(CAA14FCCF874)	3.78	13105	2022-11-24 20:13:39.344	0.106	-0.001	0.949	0.427	-1.282	1.038	-0.016	0.72	90.066	0	0	0	0	0	0	0
WT222(CAA14FCCF874)	3.78	13105	2022-11-24 20:13:39.344	0.106	-0.001	0.949	0.427	-1.282	1.038	-0.016	0.714	90.093	0	0	0	0	0	0	0
WT222(CAA14FCCF874)	3.78	13105	2022-11-24 20:13:39.344	0.106	-0.001	0.949	0.427	-1.282	1.038	-0.011	0.709	90.121	0	0	0	0	0	0	0
WT222(CAA14FCCF874)	3.78	13105	2022-11-24 20:13:39.344	-0.07	0.001	1.026	-0.183	0.305	-1.099	-0.016	0.709	90.137	0	0	0	0	0	0	0
WT222(CAA14FCCF874)	3.78	13105	2022-11-24 20:13:39.344	-0.07	0.001	1.026	-0.183	0.305	-1.099	-0.016	0.709	90.148	0	0	0	0	0	0	0
WT222(CAA14FCCF874)	3.78	13105	2022-11-24 20:13:39.360	-0.07	0.001	1.026	-0.183	0.305	-1.099	-0.016	0.709	90.165	0	0	0	0	0	0	0
WT222(CAA14FCCF874)	3.78	13105	2022-11-24 20:13:39.360	-0.054	-0.012	0.989	0.732	0	-0.427	-0.011	0.709	90.187	0	0	0	0	0	0	0
WT222(CAA14FCCF874)	3.78	13105	2022-11-24 20:13:39.360	-0.054	-0.012	0.989	0.732	0	-0.427	-0.011	0.709	90.203	0	0	0	0	0	0	0
WT222(CAA14FCCF874)	3.78	13105	2022-11-24 20:13:39.360	-0.054	-0.012	0.989	0.732	0	-0.427	-0.005	0.714	90.225	0	0	0	0	0	0	0
WT222(CAA14FCCF874)	3.78	13105	2022-11-24 20:13:39.360	-0.054	-0.012	0.989	0.732	0	-0.427	-0.005	0.714	90.242	0	0	0	0	0	0	0
WT222(CAA14FCCF874)	3.78	13105	2022-11-24 20:13:39.360	-0.027	-0.013	0.961	-1.953	-0.183	-0.61	-0.011	0.714	90.264	0	0	0	0	0	0	0
WT222(CAA14FCCF874)	3.78	13105	2022-11-24 20:13:39.360	-0.027	-0.013	0.961	-1.953	-0.183	-0.61	-0.022	0.714	90.28	0	0	0	0	0	0	0
WT222(CAA14FCCF874)	3.78	13105	2022-11-24 20:13:39.360	-0.027	-0.013	0.961	-1.953	-0.183	-0.61	-0.033	0.714	90.302	0	0	0	0	0	0	0
WT222(CAA14FCCF874)	3.78	13105	2022-11-24 20:13:39.391	-0.027	-0.013	0.961	-1.953	-0.183	-0.61	-0.044	0.714	90.319	0	0	0	0	0	0	0
WT222(CAA14FCCF874)	3.78	13105	2022-11-24 20:13:39.391	0.158	-0.009	1.016	-1.587	0.122	0.427	-0.055	0.72	90.346	0	0	0	0	0	0	0
WT222(CAA14FCCF874)	3.78	13105	2022-11-24 20:13:39.391	0.158	-0.009	1.016	-1.587	0.122	0.427	-0.06	0.714	90.368	0	0	0	0	0	0	0
WT222(CAA14FCCF874)	3.78	13105	2022-11-24 20:13:39.391	0.158	-0.009	1.016	-1.587	0.122	0.427	-0.071	0.714	90.396	0	0	0	0	0	0	0
WT222(CAA14FCCF874)	3.78	13105	2022-11-24 20:13:39.391	0.158	-0.009	1.016	-1.587	0.122	0.427	-0.077	0.709	90.417	0	0	0	0	0	0	0
WT222(CAA14FCCF874)	3.78	13105	2022-11-24 20:13:39.391	0.021	0	1.06	-0.854	-1.648	-0.183	-0.082	0.698	90.439	0	0	0	0	0	0	0
WT222(CAA14FCCF874)	3.78	13105	2022-11-24 20:13:39.391	0.021	0	1.06	-0.854	-1.648	-0.183	-0.088	0.687	90.461	0	0	0	0	0	0	0
WT222(CAA14FCCF874)	3.78	13105	2022-11-24 20:13:39.391	0.021	0	1.06	-0.854	-1.648	-0.183	-0.093	0.676	90.483	0	0	0	0	0	0	0
WT222(CAA14FCCF874)	3.78	13105	2022-11-24 20:13:39.453	0.021	0	1.06	-0.854	-1.648	-0.183	-0.099	0.659	90.505	0	0	0	0	0	0	0
WT222(CAA14FCCF874)	3.78	13105	2022-11-24 20:13:39.453	-0.119	-0.076	0.968	6.287	0.366	1.953	-0.066	0.659	90.538	0	0	0	0	0	0	0
WT222(CAA14FCCF874)	3.78	13105	2022-11-24 20:13:39.453	-0.119	-0.076	0.968	6.287	0.366	1.953	-0.038	0.659	90.571	0	0	0	0	0	0	0
WT222(CAA14FCCF874)	3.78	13105	2022-11-24 20:13:39.453	-0.119	-0.076	0.968	6.287	0.366	1.953	-0.011	0.659	90.604	0	0	0	0	0	0	0
WT222(CAA14FCCF874)	3.78	13105	2022-11-24 20:13:39.453	-0.119	-0.076	0.968	6.287	0.366	1.953	0.016	0.665	90.643	0	0	0	0	0	0	0
WT222(CAA14FCCF874)	3.78	13105	2022-11-24 20:13:39.453	-0.039	0.121	1.339	-4.028	-11.292	-2.319	0	0.604	90.654	0	0	0	0	0	0	0
WT222(CAA14FCCF874)	3.78	13105	2022-11-24 20:13:39.453	-0.039	0.121	1.339	-4.028	-11.292	-2.319	-0.022	0.549	90.665	0	0	0	0	0	0	0
WT222(CAA14FCCF874)	3.78	13105	2022-11-24 20:13:39.453	-0.039	0.121	1.339	-4.028	-11.292	-2.319	-0.044	0.494	90.676	0	0	0	0	0	0	0
WT222(CAA14FCCF874)	3.78	13105	2022-11-24 20:13:39.485	-0.039	0.121	1.339	-4.028	-11.292	-2.319	-0.06	0.439	90.687	0	0	0	0	0	0	0
WT222(CAA14FCCF874)	3.78	13105	2022-11-24 20:13:39.485	0.199	-0.016	1.127	-25.94	11.963	0.671	-0.192	0.5	90.714	0	0	0	0	0	0	0
WT222(CAA14FCCF874)	3.78	13105	2022-11-24 20:13:39.485	0.199	-0.016	1.127	-25.94	11.963	0.671	-0.319	0.555	90.742	0	0	0	0	0	0	0
WT222(CAA14FCCF874)	3.78	13105	2022-11-24 20:13:39.485	0.199	-0.016	1.127	-25.94	11.963	0.671	-0.445	0.615	90.764	0	0	0	0	0	0	0
WT222(CAA14FCCF874)	3.78	13105	2022-11-24 20:13:39.485	0.199	-0.016	1.127	-25.94	11.963	0.671	-0.571	0.665	90.791	0	0	0	0	0	0	0
WT222(CAA14FCCF874)	3.78	13105	2022-11-24 20:13:39.485	-0.101	-0.065	0.78	2.563	-8.24	-1.709	-0.555	0.621	90.807	0	0	0	0	0	0	0
WT222(CAA14FCCF874)	3.78	13105	2022-11-24 20:13:39.485	-0.101	-0.065	0.78	2.563	-8.24	-1.709	-0.544	0.577	90.824	0	0	0	0	0	0	0
WT222(CAA14FCCF874)	3.78	13105	2022-11-24 20:13:39.485	-0.101	-0.065	0.78	2.563	-8.24	-1.709	-0.527	0.533	90.835	0	0	0	0	0	0	0
WT222(CAA14FCCF874)	3.78	13105	2022-11-24 20:13:39.516	-0.101	-0.065	0.78	2.563	-8.24	-1.709	-0.516	0.489	90.851	0	0	0	0	0	0	0

## Sheet: 18Hz
设备名称	电压	版本	片上时间	加速度X(g)	加速度Y(g)	加速度Z(g)	角速度X(°/s)	角速度Y(°/s)	角速度Z(°/s)	角度X(°)	角度Y(°)	角度Z(°)	磁场X	磁场Y	磁场Z	四元数0	四元数1	四元数2	四元数3	状态
WT222(CAA14FCCF874)	3.78	13105	2022-11-24 20:11:08.433	0.156	-0.083	0.985	3.601	-2.808	3.174	-3.719	-1.67	90.731	0	0	0	0	0	0	0
WT222(CAA14FCCF874)	3.78	13105	2022-11-24 20:11:08.433	0.156	-0.083	0.985	3.601	-2.808	3.174	-3.697	-1.686	90.764	0	0	0	0	0	0	0
WT222(CAA14FCCF874)	3.78	13105	2022-11-24 20:11:08.433	0.111	-0.078	1.008	5.127	-0.305	-0.793	-3.675	-1.686	90.775	0	0	0	0	0	0	0
WT222(CAA14FCCF874)	3.78	13105	2022-11-24 20:11:08.433	0.111	-0.078	1.008	5.127	-0.305	-0.793	-3.647	-1.692	90.786	0	0	0	0	0	0	0
WT222(CAA14FCCF874)	3.78	13105	2022-11-24 20:11:08.496	0.111	-0.078	1.008	5.127	-0.305	-0.793	-3.625	-1.692	90.797	0	0	0	0	0	0	0
WT222(CAA14FCCF874)	3.78	13105	2022-11-24 20:11:08.496	0.111	-0.078	1.008	5.127	-0.305	-0.793	-3.598	-1.697	90.807	0	0	0	0	0	0	0
WT222(CAA14FCCF874)	3.78	13105	2022-11-24 20:11:08.496	-0.072	-0.103	0.941	7.629	3.052	-0.183	-3.56	-1.686	90.824	0	0	0	0	0	0	0
WT222(CAA14FCCF874)	3.78	13105	2022-11-24 20:11:08.496	-0.072	-0.103	0.941	7.629	3.052	-0.183	-3.527	-1.67	90.84	0	0	0	0	0	0	0
WT222(CAA14FCCF874)	3.78	13105	2022-11-24 20:11:08.496	-0.072	-0.103	0.941	7.629	3.052	-0.183	-3.488	-1.653	90.851	0	0	0	0	0	0	0
WT222(CAA14FCCF874)	3.78	13105	2022-11-24 20:11:08.496	-0.072	-0.103	0.941	7.629	3.052	-0.183	-3.45	-1.637	90.868	0	0	0	0	0	0	0
WT222(CAA14FCCF874)	3.78	13105	2022-11-24 20:11:08.496	0.029	-0.015	1.035	3.906	1.587	-2.441	-3.433	-1.631	90.873	0	0	0	0	0	0	0
WT222(CAA14FCCF874)	3.78	13105	2022-11-24 20:11:08.496	0.029	-0.015	1.035	3.906	1.587	-2.441	-3.417	-1.62	90.879	0	0	0	0	0	0	0
WT222(CAA14FCCF874)	3.78	13105	2022-11-24 20:11:08.496	0.029	-0.015	1.035	3.906	1.587	-2.441	-3.395	-1.615	90.879	0	0	0	0	0	0	0
WT222(CAA14FCCF874)	3.78	13105	2022-11-24 20:11:08.496	0.029	-0.015	1.035	3.906	1.587	-2.441	-3.378	-1.609	90.884	0	0	0	0	0	0	0
WT222(CAA14FCCF874)	3.78	13105	2022-11-24 20:11:08.496	-0.154	-0.019	1.043	1.831	-0.244	-0.061	-3.367	-1.604	90.901	0	0	0	0	0	0	0
WT222(CAA14FCCF874)	3.78	13105	2022-11-24 20:11:08.496	-0.154	-0.019	1.043	1.831	-0.244	-0.061	-3.362	-1.604	90.917	0	0	0	0	0	0	0
WT222(CAA14FCCF874)	3.78	13105	2022-11-24 20:11:08.496	-0.154	-0.019	1.043	1.831	-0.244	-0.061	-3.351	-1.599	90.934	0	0	0	0	0	0	0
WT222(CAA14FCCF874)	3.78	13105	2022-11-24 20:11:08.496	-0.154	-0.019	1.043	1.831	-0.244	-0.061	-3.34	-1.593	90.95	0	0	0	0	0	0	0
WT222(CAA14FCCF874)	3.78	13105	2022-11-24 20:11:08.496	0.086	-0.064	0.95	-0.549	-0.244	-0.122	-3.345	-1.588	90.967	0	0	0	0	0	0	0
WT222(CAA14FCCF874)	3.78	13105	2022-11-24 20:11:08.496	0.086	-0.064	0.95	-0.549	-0.244	-0.122	-3.345	-1.588	90.978	0	0	0	0	0	0	0
WT222(CAA14FCCF874)	3.78	13105	2022-11-24 20:11:08.527	0.086	-0.064	0.95	-0.549	-0.244	-0.122	-3.351	-1.582	90.994	0	0	0	0	0	0	0
WT222(CAA14FCCF874)	3.78	13105	2022-11-24 20:11:08.527	0.086	-0.064	0.95	-0.549	-0.244	-0.122	-3.351	-1.582	91.011	0	0	0	0	0	0	0
WT222(CAA14FCCF874)	3.78	13105	2022-11-24 20:11:08.527	0.068	-0.054	1.004	-4.578	-2.319	0.488	-3.373	-1.588	91.033	0	0	0	0	0	0	0
WT222(CAA14FCCF874)	3.78	13105	2022-11-24 20:11:08.527	0.068	-0.054	1.004	-4.578	-2.319	0.488	-3.395	-1.599	91.049	0	0	0	0	0	0	0
WT222(CAA14FCCF874)	3.78	13105	2022-11-24 20:11:08.527	0.068	-0.054	1.004	-4.578	-2.319	0.488	-3.422	-1.609	91.071	0	0	0	0	0	0	0
WT222(CAA14FCCF874)	3.78	13105	2022-11-24 20:11:08.527	0.068	-0.054	1.004	-4.578	-2.319	0.488	-3.444	-1.62	91.088	0	0	0	0	0	0	0
WT222(CAA14FCCF874)	3.78	13105	2022-11-24 20:11:08.527	0.031	-0.053	1.011	-0.793	2.686	-1.343	-3.444	-1.604	91.099	0	0	0	0	0	0	0
WT222(CAA14FCCF874)	3.78	13105	2022-11-24 20:11:08.527	0.031	-0.053	1.011	-0.793	2.686	-1.343	-3.45	-1.588	91.11	0	0	0	0	0	0	0
WT222(CAA14FCCF874)	3.78	13105	2022-11-24 20:11:08.558	0.031	-0.053	1.011	-0.793	2.686	-1.343	-3.45	-1.577	91.115	0	0	0	0	0	0	0
WT222(CAA14FCCF874)	3.78	13105	2022-11-24 20:11:08.558	0.031	-0.053	1.011	-0.793	2.686	-1.343	-3.455	-1.56	91.126	0	0	0	0	0	0	0
WT222(CAA14FCCF874)	3.78	13105	2022-11-24 20:11:08.558	-0.014	-0.146	0.93	8.179	-1.343	0.793	-3.411	-1.566	91.148	0	0	0	0	0	0	0
WT222(CAA14FCCF874)	3.78	13105	2022-11-24 20:11:08.558	-0.014	-0.146	0.93	8.179	-1.343	0.793	-3.373	-1.571	91.17	0	0	0	0	0	0	0
WT222(CAA14FCCF874)	3.78	13105	2022-11-24 20:11:08.558	-0.014	-0.146	0.93	8.179	-1.343	0.793	-3.334	-1.577	91.192	0	0	0	0	0	0	0
WT222(CAA14FCCF874)	3.78	13105	2022-11-24 20:11:08.558	-0.014	-0.146	0.93	8.179	-1.343	0.793	-3.296	-1.582	91.219	0	0	0	0	0	0	0
WT222(CAA14FCCF874)	3.78	13105	2022-11-24 20:11:08.558	0.033	-0.104	1.002	8.911	-1.526	1.099	-3.257	-1.588	91.241	0	0	0	0	0	0	0
WT222(CAA14FCCF874)	3.78	13105	2022-11-24 20:11:08.558	0.033	-0.104	1.002	8.911	-1.526	1.099	-3.214	-1.593	91.269	0	0	0	0	0	0	0
WT222(CAA14FCCF874)	3.78	13105	2022-11-24 20:11:08.589	0.033	-0.104	1.002	8.911	-1.526	1.099	-3.175	-1.599	91.296	0	0	0	0	0	0	0
WT222(CAA14FCCF874)	3.78	13105	2022-11-24 20:11:08.589	0.033	-0.104	1.002	8.911	-1.526	1.099	-3.137	-1.604	91.318	0	0	0	0	0	0	0
WT222(CAA14FCCF874)	3.78	13105	2022-11-24 20:11:08.589	-0.036	0.027	1.003	0.183	-0.549	-1.038	-3.137	-1.604	91.335	0	0	0	0	0	0	0
WT222(CAA14FCCF874)	3.78	13105	2022-11-24 20:11:08.589	-0.036	0.027	1.003	0.183	-0.549	-1.038	-3.137	-1.604	91.351	0	0	0	0	0	0	0
WT222(CAA14FCCF874)	3.78	13105	2022-11-24 20:11:08.589	-0.036	0.027	1.003	0.183	-0.549	-1.038	-3.137	-1.604	91.362	0	0	0	0	0	0	0
WT222(CAA14FCCF874)	3.78	13105	2022-11-24 20:11:08.589	-0.036	0.027	1.003	0.183	-0.549	-1.038	-3.137	-1.604	91.379	0	0	0	0	0	0	0
WT222(CAA14FCCF874)	3.78	13105	2022-11-24 20:11:08.589	0.06	-0.048	1.055	-6.47	-0.793	0.061	-3.17	-1.604	91.395	0	0	0	0	0	0	0
WT222(CAA14FCCF874)	3.78	13105	2022-11-24 20:11:08.589	0.06	-0.048	1.055	-6.47	-0.793	0.061	-3.203	-1.609	91.417	0	0	0	0	0	0	0
WT222(CAA14FCCF874)	3.78	13105	2022-11-24 20:11:08.730	0.06	-0.048	1.055	-6.47	-0.793	0.061	-3.235	-1.609	91.434	0	0	0	0	0	0	0
WT222(CAA14FCCF874)	3.78	13105	2022-11-24 20:11:08.730	0.06	-0.048	1.055	-6.47	-0.793	0.061	-3.268	-1.609	91.456	0	0	0	0	0	0	0
WT222(CAA14FCCF874)	3.78	13105	2022-11-24 20:11:08.730	0.115	-0.058	1.038	-1.648	-0.488	-0.122	-3.279	-1.615	91.472	0	0	0	0	0	0	0
WT222(CAA14FCCF874)	3.78	13105	2022-11-24 20:11:08.730	0.115	-0.058	1.038	-1.648	-0.488	-0.122	-3.285	-1.615	91.489	0	0	0	0	0	0	0
WT222(CAA14FCCF874)	3.78	13105	2022-11-24 20:11:08.730	0.115	-0.058	1.038	-1.648	-0.488	-0.122	-3.296	-1.62	91.511	0	0	0	0	0	0	0
WT222(CAA14FCCF874)	3.78	13105	2022-11-24 20:11:08.730	0.115	-0.058	1.038	-1.648	-0.488	-0.122	-3.301	-1.62	91.527	0	0	0	0	0	0	0
WT222(CAA14FCCF874)	3.78	13105	2022-11-24 20:11:08.730	-0.011	-0.117	1.021	11.536	0.366	0.183	-3.246	-1.62	91.544	0	0	0	0	0	0	0
WT222(CAA14FCCF874)	3.78	13105	2022-11-24 20:11:08.730	-0.011	-0.117	1.021	11.536	0.366	0.183	-3.186	-1.62	91.566	0	0	0	0	0	0	0
WT222(CAA14FCCF874)	3.78	13105	2022-11-24 20:11:08.730	-0.011	-0.117	1.021	11.536	0.366	0.183	-3.131	-1.615	91.588	0	0	0	0	0	0	0
WT222(CAA14FCCF874)	3.78	13105	2022-11-24 20:11:08.730	-0.011	-0.117	1.021	11.536	0.366	0.183	-3.076	-1.615	91.609	0	0	0	0	0	0	0
WT222(CAA14FCCF874)	3.78	13105	2022-11-24 20:11:08.730	-0.002	-0.041	0.984	2.38	-0.244	0.427	-3.065	-1.615	91.631	0	0	0	0	0	0	0
WT222(CAA14FCCF874)	3.78	13105	2022-11-24 20:11:08.730	-0.002	-0.041	0.984	2.38	-0.244	0.427	-3.054	-1.615	91.653	0	0	0	0	0	0	0
WT222(CAA14FCCF874)	3.78	13105	2022-11-24 20:11:08.730	-0.002	-0.041	0.984	2.38	-0.244	0.427	-3.049	-1.615	91.675	0	0	0	0	0	0	0
WT222(CAA14FCCF874)	3.78	13105	2022-11-24 20:11:08.730	-0.002	-0.041	0.984	2.38	-0.244	0.427	-3.038	-1.615	91.697	0	0	0	0	0	0	0
WT222(CAA14FCCF874)	3.78	13105	2022-11-24 20:11:08.730	0.063	-0.023	1.002	0.732	-0.671	-0.549	-3.032	-1.62	91.719	0	0	0	0	0	0	0
WT222(CAA14FCCF874)	3.78	13105	2022-11-24 20:11:08.730	0.063	-0.023	1.002	0.732	-0.671	-0.549	-3.032	-1.62	91.736	0	0	0	0	0	0	0
WT222(CAA14FCCF874)	3.78	13105	2022-11-24 20:11:08.761	0.063	-0.023	1.002	0.732	-0.671	-0.549	-3.027	-1.626	91.752	0	0	0	0	0	0	0
WT222(CAA14FCCF874)	3.78	13105	2022-11-24 20:11:08.761	0.063	-0.023	1.002	0.732	-0.671	-0.549	-3.027	-1.631	91.769	0	0	0	0	0	0	0
WT222(CAA14FCCF874)	3.78	13105	2022-11-24 20:11:08.761	0.024	-0.048	1.023	3.784	-0.61	0.122	-3.005	-1.631	91.791	0	0	0	0	0	0	0
WT222(CAA14FCCF874)	3.78	13105	2022-11-24 20:11:08.761	0.024	-0.048	1.023	3.784	-0.61	0.122	-2.988	-1.637	91.813	0	0	0	0	0	0	0
WT222(CAA14FCCF874)	3.78	13105	2022-11-24 20:11:08.761	0.024	-0.048	1.023	3.784	-0.61	0.122	-2.972	-1.637	91.835	0	0	0	0	0	0	0
WT222(CAA14FCCF874)	3.78	13105	2022-11-24 20:11:08.761	0.024	-0.048	1.023	3.784	-0.61	0.122	-2.95	-1.642	91.851	0	0	0	0	0	0	0
WT222(CAA14FCCF874)	3.78	13105	2022-11-24 20:11:08.761	0.062	-0.051	0.979	-0.61	-0.427	-0.366	-2.955	-1.642	91.873	0	0	0	0	0	0	0
WT222(CAA14FCCF874)	3.78	13105	2022-11-24 20:11:08.761	0.062	-0.051	0.979	-0.61	-0.427	-0.366	-2.955	-1.648	91.89	0	0	0	0	0	0	0
WT222(CAA14FCCF874)	3.78	13105	2022-11-24 20:11:08.761	0.062	-0.051	0.979	-0.61	-0.427	-0.366	-2.961	-1.648	91.912	0	0	0	0	0	0	0
WT222(CAA14FCCF874)	3.78	13105	2022-11-24 20:11:08.761	0.062	-0.051	0.979	-0.61	-0.427	-0.366	-2.966	-1.653	91.928	0	0	0	0	0	0	0
WT222(CAA14FCCF874)	3.78	13105	2022-11-24 20:11:08.761	0.073	-0.007	0.973	-2.258	-0.061	0	-2.977	-1.653	91.95	0	0	0	0	0	0	0
WT222(CAA14FCCF874)	3.78	13105	2022-11-24 20:11:08.761	0.073	-0.007	0.973	-2.258	-0.061	0	-2.988	-1.659	91.967	0	0	0	0	0	0	0
WT222(CAA14FCCF874)	3.78	13105	2022-11-24 20:11:08.761	0.073	-0.007	0.973	-2.258	-0.061	0	-2.994	-1.659	91.989	0	0	0	0	0	0	0
WT222(CAA14FCCF874)	3.78	13105	2022-11-24 20:11:08.761	-0.026	-0.058	0.962	-3.662	-0.671	-0.366	-3.016	-1.664	92.01	0	0	0	0	0	0	0
WT222(CAA14FCCF874)	3.78	13105	2022-11-24 20:11:08.761	-0.026	-0.058	0.962	-3.662	-0.671	-0.366	-3.032	-1.67	92.027	0	0	0	0	0	0	0
WT222(CAA14FCCF874)	3.78	13105	2022-11-24 20:11:08.761	-0.026	-0.058	0.962	-3.662	-0.671	-0.366	-3.049	-1.67	92.049	0	0	0	0	0	0	0
WT222(CAA14FCCF874)	3.78	13105	2022-11-24 20:11:08.948	-0.026	-0.058	0.962	-3.662	-0.671	-0.366	-3.065	-1.675	92.065	0	0	0	0	0	0	0
WT222(CAA14FCCF874)	3.78	13105	2022-11-24 20:11:08.948	-0.046	0.022	1.025	-7.996	-0.732	-0.061	-3.104	-1.675	92.087	0	0	0	0	0	0	0
WT222(CAA14FCCF874)	3.78	13105	2022-11-24 20:11:08.948	-0.046	0.022	1.025	-7.996	-0.732	-0.061	-3.142	-1.681	92.109	0	0	0	0	0	0	0
WT222(CAA14FCCF874)	3.78	13105	2022-11-24 20:11:08.948	-0.046	0.022	1.025	-7.996	-0.732	-0.061	-3.181	-1.681	92.126	0	0	0	0	0	0	0
WT222(CAA14FCCF874)	3.78	13105	2022-11-24 20:11:08.948	-0.046	0.022	1.025	-7.996	-0.732	-0.061	-3.214	-1.681	92.148	0	0	0	0	0	0	0
WT222(CAA14FCCF874)	3.78	13105	2022-11-24 20:11:08.948	0.065	-0.042	1.052	-13.55	-1.16	-0.061	-3.279	-1.686	92.17	0	0	0	0	0	0	0
WT222(CAA14FCCF874)	3.78	13105	2022-11-24 20:11:08.948	0.065	-0.042	1.052	-13.55	-1.16	-0.061	-3.345	-1.686	92.186	0	0	0	0	0	0	0
WT222(CAA14FCCF874)	3.78	13105	2022-11-24 20:11:08.948	0.065	-0.042	1.052	-13.55	-1.16	-0.061	-3.406	-1.692	92.208	0	0	0	0	0	0	0
WT222(CAA14FCCF874)	3.78	13105	2022-11-24 20:11:08.948	0.065	-0.042	1.052	-13.55	-1.16	-0.061	-3.472	-1.697	92.23	0	0	0	0	0	0	0
WT222(CAA14FCCF874)	3.78	13105	2022-11-24 20:11:08.948	-0.056	-0.091	1.081	-3.784	-0.122	-0.244	-3.488	-1.697	92.247	0	0	0	0	0	0	0
WT222(CAA14FCCF874)	3.78	13105	2022-11-24 20:11:08.948	-0.056	-0.091	1.081	-3.784	-0.122	-0.244	-3.505	-1.692	92.269	0	0	0	0	0	0	0
WT222(CAA14FCCF874)	3.78	13105	2022-11-24 20:11:08.948	-0.056	-0.091	1.081	-3.784	-0.122	-0.244	-3.521	-1.692	92.291	0	0	0	0	0	0	0
WT222(CAA14FCCF874)	3.78	13105	2022-11-24 20:11:08.948	-0.056	-0.091	1.081	-3.784	-0.122	-0.244	-3.538	-1.686	92.313	0	0	0	0	0	0	0
WT222(CAA14FCCF874)	3.78	13105	2022-11-24 20:11:08.948	0.09	-0.095	0.992	-2.38	-0.305	0.183	-3.543	-1.686	92.335	0	0	0	0	0	0	0
WT222(CAA14FCCF874)	3.78	13105	2022-11-24 20:11:08.948	0.09	-0.095	0.992	-2.38	-0.305	0.183	-3.554	-1.686	92.357	0	0	0	0	0	0	0
WT222(CAA14FCCF874)	3.78	13105	2022-11-24 20:11:08.948	0.09	-0.095	0.992	-2.38	-0.305	0.183	-3.565	-1.686	92.384	0	0	0	0	0	0	0
WT222(CAA14FCCF874)	3.78	13105	2022-11-24 20:11:08.980	0.09	-0.095	0.992	-2.38	-0.305	0.183	-3.576	-1.686	92.406	0	0	0	0	0	0	0
WT222(CAA14FCCF874)	3.78	13105	2022-11-24 20:11:08.980	0.998	-0.07	0.826	3.113	-3.845	-1.831	-3.56	-1.714	92.422	0	0	0	0	0	0	0
WT222(CAA14FCCF874)	3.78	13105	2022-11-24 20:11:08.980	0.998	-0.07	0.826	3.113	-3.845	-1.831	-3.543	-1.747	92.439	0	0	0	0	0	0	0
WT222(CAA14FCCF874)	3.78	13105	2022-11-24 20:11:08.980	0.998	-0.07	0.826	3.113	-3.845	-1.831	-3.521	-1.791	92.45	0	0	0	0	0	0	0
WT222(CAA14FCCF874)	3.78	13105	2022-11-24 20:11:08.980	0.998	-0.07	0.826	3.113	-3.845	-1.831	-3.505	-1.84	92.466	0	0	0	0	0	0	0
WT222(CAA14FCCF874)	3.78	13105	2022-11-24 20:11:08.980	-0.431	-0.021	0.868	-2.258	-16.479	-4.272	-3.516	-1.95	92.472	0	0	0	0	0	0	0
WT222(CAA14FCCF874)	3.78	13105	2022-11-24 20:11:08.980	-0.431	-0.021	0.868	-2.258	-16.479	-4.272	-3.521	-2.049	92.477	0	0	0	0	0	0	0
WT222(CAA14FCCF874)	3.78	13105	2022-11-24 20:11:08.980	-0.431	-0.021	0.868	-2.258	-16.479	-4.272	-3.532	-2.148	92.483	0	0	0	0	0	0	0
WT222(CAA14FCCF874)	3.78	13105	2022-11-24 20:11:08.980	-0.431	-0.021	0.868	-2.258	-16.479	-4.272	-3.543	-2.241	92.488	0	0	0	0	0	0	0
WT222(CAA14FCCF874)	3.78	13105	2022-11-24 20:11:08.980	-0.274	-0.167	1.224	-5.798	4.028	-3.723	-3.565	-2.225	92.494	0	0	0	0	0	0	0
WT222(CAA14FCCF874)	3.78	13105	2022-11-24 20:11:08.980	-0.274	-0.167	1.224	-5.798	4.028	-3.723	-3.598	-2.208	92.499	0	0	0	0	0	0	0
WT222(CAA14FCCF874)	3.78	13105	2022-11-24 20:11:08.980	-0.274	-0.167	1.224	-5.798	4.028	-3.723	-3.625	-2.192	92.505	0	0	0	0	0	0	0
WT222(CAA14FCCF874)	3.78	13105	2022-11-24 20:11:08.980	-0.274	-0.167	1.224	-5.798	4.028	-3.723	-3.653	-2.17	92.51	0	0	0	0	0	0	0
WT222(CAA14FCCF874)	3.78	13105	2022-11-24 20:11:08.980	-0.19	-0.084	1.068	6.897	5.92	3.052	-3.625	-2.131	92.554	0	0	0	0	0	0	0
WT222(CAA14FCCF874)	3.78	13105	2022-11-24 20:11:08.980	-0.19	-0.084	1.068	6.897	5.92	3.052	-3.593	-2.093	92.598	0	0	0	0	0	0	0
WT222(CAA14FCCF874)	3.78	13105	2022-11-24 20:11:08.980	-0.19	-0.084	1.068	6.897	5.92	3.052	-3.56	-2.06	92.642	0	0	0	0	0	0	0
WT222(CAA14FCCF874)	3.78	13105	2022-11-24 20:11:09.027	-0.19	-0.084	1.068	6.897	5.92	3.052	-3.527	-2.016	92.681	0	0	0	0	0	0	0
WT222(CAA14FCCF874)	3.78	13105	2022-11-24 20:11:09.027	0.375	0.037	0.972	1.404	1.038	-1.282	-3.521	-2.005	92.703	0	0	0	0	0	0	0
WT222(CAA14FCCF874)	3.78	13105	2022-11-24 20:11:09.027	0.375	0.037	0.972	1.404	1.038	-1.282	-3.516	-2	92.725	0	0	0	0	0	0	0
WT222(CAA14FCCF874)	3.78	13105	2022-11-24 20:11:09.027	0.375	0.037	0.972	1.404	1.038	-1.282	-3.51	-1.994	92.747	0	0	0	0	0	0	0
WT222(CAA14FCCF874)	3.78	13105	2022-11-24 20:11:09.027	0.375	0.037	0.972	1.404	1.038	-1.282	-3.499	-1.994	92.763	0	0	0	0	0	0	0
WT222(CAA14FCCF874)	3.78	13105	2022-11-24 20:11:09.027	0.01	-0.081	0.957	-2.625	-6.226	2.197	-3.51	-2.027	92.802	0	0	0	0	0	0	0
WT222(CAA14FCCF874)	3.78	13105	2022-11-24 20:11:09.027	0.01	-0.081	0.957	-2.625	-6.226	2.197	-3.527	-2.06	92.84	0	0	0	0	0	0	0
WT222(CAA14FCCF874)	3.78	13105	2022-11-24 20:11:09.027	0.01	-0.081	0.957	-2.625	-6.226	2.197	-3.538	-2.093	92.878	0	0	0	0	0	0	0
WT222(CAA14FCCF874)	3.78	13105	2022-11-24 20:11:09.042	0.01	-0.081	0.957	-2.625	-6.226	2.197	-3.549	-2.12	92.917	0	0	0	0	0	0	0
WT222(CAA14FCCF874)	3.78	13105	2022-11-24 20:11:09.042	0.047	-0.053	1	0.305	0	-0.854	-3.549	-2.126	92.939	0	0	0	0	0	0	0
WT222(CAA14FCCF874)	3.78	13105	2022-11-24 20:11:09.042	0.047	-0.053	1	0.305	0	-0.854	-3.549	-2.126	92.961	0	0	0	0	0	0	0
WT222(CAA14FCCF874)	3.78	13105	2022-11-24 20:11:09.042	0.047	-0.053	1	0.305	0	-0.854	-3.543	-2.126	92.983	0	0	0	0	0	0	0
WT222(CAA14FCCF874)	3.78	13105	2022-11-24 20:11:09.042	0.047	-0.053	1	0.305	0	-0.854	-3.543	-2.131	93.005	0	0	0	0	0	0	0
WT222(CAA14FCCF874)	3.78	13105	2022-11-24 20:11:09.042	-0.056	-0.08	0.968	2.197	1.343	1.404	-3.532	-2.12	93.038	0	0	0	0	0	0	0
WT222(CAA14FCCF874)	3.78	13105	2022-11-24 20:11:09.042	-0.056	-0.08	0.968	2.197	1.343	1.404	-3.521	-2.115	93.071	0	0	0	0	0	0	0
WT222(CAA14FCCF874)	3.78	13105	2022-11-24 20:11:09.042	-0.056	-0.08	0.968	2.197	1.343	1.404	-3.51	-2.109	93.104	0	0	0	0	0	0	0
WT222(CAA14FCCF874)	3.78	13105	2022-11-24 20:11:09.058	-0.056	-0.08	0.968	2.197	1.343	1.404	-3.499	-2.098	93.137	0	0	0	0	0	0	0
WT222(CAA14FCCF874)	3.78	13105	2022-11-24 20:11:09.058	-0.089	-0.097	1.002	-1.831	-7.935	2.258	-3.51	-2.137	93.175	0	0	0	0	0	0	0
WT222(CAA14FCCF874)	3.78	13105	2022-11-24 20:11:09.058	-0.089	-0.097	1.002	-1.831	-7.935	2.258	-3.521	-2.17	93.219	0	0	0	0	0	0	0
WT222(CAA14FCCF874)	3.78	13105	2022-11-24 20:11:09.058	-0.089	-0.097	1.002	-1.831	-7.935	2.258	-3.532	-2.203	93.263	0	0	0	0	0	0	0
WT222(CAA14FCCF874)	3.78	13105	2022-11-24 20:11:09.058	-0.089	-0.097	1.002	-1.831	-7.935	2.258	-3.543	-2.236	93.301	0	0	0	0	0	0	0
WT222(CAA14FCCF874)	3.78	13105	2022-11-24 20:11:09.058	0.037	-0.09	1.042	-0.366	3.479	-1.282	-3.543	-2.214	93.323	0	0	0	0	0	0	0
WT222(CAA14FCCF874)	3.78	13105	2022-11-24 20:11:09.058	0.037	-0.09	1.042	-0.366	3.479	-1.282	-3.549	-2.192	93.345	0	0	0	0	0	0	0
WT222(CAA14FCCF874)	3.78	13105	2022-11-24 20:11:09.058	0.037	-0.09	1.042	-0.366	3.479	-1.282	-3.554	-2.17	93.367	0	0	0	0	0	0	0
WT222(CAA14FCCF874)	3.78	13105	2022-11-24 20:11:09.073	0.037	-0.09	1.042	-0.366	3.479	-1.282	-3.554	-2.148	93.389	0	0	0	0	0	0	0
WT222(CAA14FCCF874)	3.78	13105	2022-11-24 20:11:09.073	-0.013	-0.043	0.956	1.465	7.568	0.305	-3.549	-2.109	93.417	0	0	0	0	0	0	0
WT222(CAA14FCCF874)	3.78	13105	2022-11-24 20:11:09.073	-0.013	-0.043	0.956	1.465	7.568	0.305	-3.543	-2.065	93.444	0	0	0	0	0	0	0
WT222(CAA14FCCF874)	3.78	13105	2022-11-24 20:11:09.073	-0.013	-0.043	0.956	1.465	7.568	0.305	-3.538	-2.021	93.472	0	0	0	0	0	0	0
WT222(CAA14FCCF874)	3.78	13105	2022-11-24 20:11:09.073	-0.013	-0.043	0.956	1.465	7.568	0.305	-3.532	-1.983	93.499	0	0	0	0	0	0	0
WT222(CAA14FCCF874)	3.78	13105	2022-11-24 20:11:09.073	0.08	-0.066	0.951	0.793	-4.822	0.549	-3.532	-2	93.527	0	0	0	0	0	0	0
WT222(CAA14FCCF874)	3.78	13105	2022-11-24 20:11:09.073	0.08	-0.066	0.951	0.793	-4.822	0.549	-3.527	-2.021	93.56	0	0	0	0	0	0	0
WT222(CAA14FCCF874)	3.78	13105	2022-11-24 20:11:09.073	0.08	-0.066	0.951	0.793	-4.822	0.549	-3.527	-2.043	93.593	0	0	0	0	0	0	0
WT222(CAA14FCCF874)	3.78	13105	2022-11-24 20:11:09.277	0.08	-0.066	0.951	0.793	-4.822	0.549	-3.521	-2.06	93.625	0	0	0	0	0	0	0
WT222(CAA14FCCF874)	3.78	13105	2022-11-24 20:11:09.277	0.07	-0.037	1.048	0.366	-0.244	-1.526	-3.521	-2.06	93.642	0	0	0	0	0	0	0
WT222(CAA14FCCF874)	3.78	13105	2022-11-24 20:11:09.277	0.07	-0.037	1.048	0.366	-0.244	-1.526	-3.521	-2.06	93.664	0	0	0	0	0	0	0
WT222(CAA14FCCF874)	3.78	13105	2022-11-24 20:11:09.277	0.07	-0.037	1.048	0.366	-0.244	-1.526	-3.516	-2.06	93.68	0	0	0	0	0	0	0
WT222(CAA14FCCF874)	3.78	13105	2022-11-24 20:11:09.277	-0.003	-0.036	1.003	0.244	2.441	0.244	-3.516	-2.049	93.708	0	0	0	0	0	0	0
WT222(CAA14FCCF874)	3.78	13105	2022-11-24 20:11:09.277	-0.003	-0.036	1.003	0.244	2.441	0.244	-3.516	-2.032	93.735	0	0	0	0	0	0	0
WT222(CAA14FCCF874)	3.78	13105	2022-11-24 20:11:09.277	-0.003	-0.036	1.003	0.244	2.441	0.244	-3.516	-2.021	93.763	0	0	0	0	0	0	0
WT222(CAA14FCCF874)	3.78	13105	2022-11-24 20:11:09.277	-0.003	-0.036	1.003	0.244	2.441	0.244	-3.51	-2.005	93.785	0	0	0	0	0	0	0
WT222(CAA14FCCF874)	3.78	13105	2022-11-24 20:11:09.277	0.017	-0.109	0.98	-1.648	-1.404	1.587	-3.521	-2.01	93.823	0	0	0	0	0	0	0
WT222(CAA14FCCF874)	3.78	13105	2022-11-24 20:11:09.277	0.017	-0.109	0.98	-1.648	-1.404	1.587	-3.532	-2.016	93.856	0	0	0	0	0	0	0
WT222(CAA14FCCF874)	3.78	13105	2022-11-24 20:11:09.277	0.017	-0.109	0.98	-1.648	-1.404	1.587	-3.538	-2.016	93.889	0	0	0	0	0	0	0
WT222(CAA14FCCF874)	3.78	13105	2022-11-24 20:11:09.277	0.017	-0.109	0.98	-1.648	-1.404	1.587	-3.549	-2.021	93.928	0	0	0	0	0	0	0
WT222(CAA14FCCF874)	3.78	13105	2022-11-24 20:11:09.277	0.124	-0.004	0.995	-3.479	1.343	-0.61	-3.565	-2.016	93.95	0	0	0	0	0	0	0
WT222(CAA14FCCF874)	3.78	13105	2022-11-24 20:11:09.277	0.124	-0.004	0.995	-3.479	1.343	-0.61	-3.587	-2.005	93.972	0	0	0	0	0	0	0
WT222(CAA14FCCF874)	3.78	13105	2022-11-24 20:11:09.277	0.124	-0.004	0.995	-3.479	1.343	-0.61	-3.604	-2	93.994	0	0	0	0	0	0	0
WT222(CAA14FCCF874)	3.78	13105	2022-11-24 20:11:09.277	0.124	-0.004	0.995	-3.479	1.343	-0.61	-3.615	-1.994	94.016	0	0	0	0	0	0	0
WT222(CAA14FCCF874)	3.78	13105	2022-11-24 20:11:09.339	0.063	-0.06	0.996	-5.615	2.075	-3.113	-3.642	-1.983	94.021	0	0	0	0	0	0	0
WT222(CAA14FCCF874)	3.78	13105	2022-11-24 20:11:09.339	0.063	-0.06	0.996	-5.615	2.075	-3.113	-3.669	-1.978	94.032	0	0	0	0	0	0	0
WT222(CAA14FCCF874)	3.78	13105	2022-11-24 20:11:09.339	0.063	-0.06	0.996	-5.615	2.075	-3.113	-3.697	-1.972	94.037	0	0	0	0	0	0	0
WT222(CAA14FCCF874)	3.78	13105	2022-11-24 20:11:09.339	0.063	-0.06	0.996	-5.615	2.075	-3.113	-3.719	-1.961	94.048	0	0	0	0	0	0	0
WT222(CAA14FCCF874)	3.78	13105	2022-11-24 20:11:09.339	0.03	-0.12	0.966	-0.183	0.244	1.709	-3.719	-1.961	94.081	0	0	0	0	0	0	0
WT222(CAA14FCCF874)	3.78	13105	2022-11-24 20:11:09.339	0.03	-0.12	0.966	-0.183	0.244	1.709	-3.724	-1.961	94.114	0	0	0	0	0	0	0
WT222(CAA14FCCF874)	3.78	13105	2022-11-24 20:11:09.339	0.03	-0.12	0.966	-0.183	0.244	1.709	-3.724	-1.961	94.147	0	0	0	0	0	0	0
WT222(CAA14FCCF874)	3.78	13105	2022-11-24 20:11:09.339	0.03	-0.12	0.966	-0.183	0.244	1.709	-3.724	-1.961	94.18	0	0	0	0	0	0	0
WT222(CAA14FCCF874)	3.78	13105	2022-11-24 20:11:09.339	0.023	-0.018	1.013	-3.479	-1.526	0.671	-3.741	-1.972	94.213	0	0	0	0	0	0	0
WT222(CAA14FCCF874)	3.78	13105	2022-11-24 20:11:09.339	0.023	-0.018	1.013	-3.479	-1.526	0.671	-3.757	-1.978	94.241	0	0	0	0	0	0	0
WT222(CAA14FCCF874)	3.78	13105	2022-11-24 20:11:09.339	0.023	-0.018	1.013	-3.479	-1.526	0.671	-3.774	-1.989	94.268	0	0	0	0	0	0	0
WT222(CAA14FCCF874)	3.78	13105	2022-11-24 20:11:09.339	0.023	-0.018	1.013	-3.479	-1.526	0.671	-3.79	-1.994	94.296	0	0	0	0	0	0	0
WT222(CAA14FCCF874)	3.78	13105	2022-11-24 20:11:09.339	0.027	-0.102	1.032	-4.333	1.587	-1.099	-3.812	-1.989	94.312	0	0	0	0	0	0	0
WT222(CAA14FCCF874)	3.78	13105	2022-11-24 20:11:09.339	0.027	-0.102	1.032	-4.333	1.587	-1.099	-3.834	-1.978	94.334	0	0	0	0	0	0	0
WT222(CAA14FCCF874)	3.78	13105	2022-11-24 20:11:09.339	0.027	-0.102	1.032	-4.333	1.587	-1.099	-3.856	-1.972	94.351	0	0	0	0	0	0	0
WT222(CAA14FCCF874)	3.78	13105	2022-11-24 20:11:09.339	0.027	-0.102	1.032	-4.333	1.587	-1.099	-3.878	-1.967	94.373	0	0	0	0	0	0	0
WT222(CAA14FCCF874)	3.78	13105	2022-11-24 20:11:09.371	0.045	-0.067	0.991	3.174	2.686	-0.366	-3.862	-1.95	94.395	0	0	0	0	0	0	0
WT222(CAA14FCCF874)	3.78	13105	2022-11-24 20:11:09.371	0.045	-0.067	0.991	3.174	2.686	-0.366	-3.845	-1.939	94.417	0	0	0	0	0	0	0
WT222(CAA14FCCF874)	3.78	13105	2022-11-24 20:11:09.371	0.045	-0.067	0.991	3.174	2.686	-0.366	-3.829	-1.928	94.438	0	0	0	0	0	0	0
WT222(CAA14FCCF874)	3.78	13105	2022-11-24 20:11:09.371	0.045	-0.067	0.991	3.174	2.686	-0.366	-3.812	-1.912	94.46	0	0	0	0	0	0	0
WT222(CAA14FCCF874)	3.78	13105	2022-11-24 20:11:09.371	0.078	-0.354	0.935	20.264	2.625	5.554	-3.713	-1.901	94.51	0	0	0	0	0	0	0
WT222(CAA14FCCF874)	3.78	13105	2022-11-24 20:11:09.371	0.078	-0.354	0.935	20.264	2.625	5.554	-3.62	-1.89	94.565	0	0	0	0	0	0	0
WT222(CAA14FCCF874)	3.78	13105	2022-11-24 20:11:09.371	0.078	-0.354	0.935	20.264	2.625	5.554	-3.527	-1.873	94.625	0	0	0	0	0	0	0
WT222(CAA14FCCF874)	3.78	13105	2022-11-24 20:11:09.371	0.078	-0.354	0.935	20.264	2.625	5.554	-3.439	-1.862	94.68	0	0	0	0	0	0	0
WT222(CAA14FCCF874)	3.78	13105	2022-11-24 20:11:09.371	0.107	0.047	0.966	10.193	0.61	-2.747	-3.395	-1.868	94.697	0	0	0	0	0	0	0
WT222(CAA14FCCF874)	3.78	13105	2022-11-24 20:11:09.371	0.107	0.047	0.966	10.193	0.61	-2.747	-3.351	-1.868	94.708	0	0	0	0	0	0	0
WT222(CAA14FCCF874)	3.78	13105	2022-11-24 20:11:09.371	0.107	0.047	0.966	10.193	0.61	-2.747	-3.307	-1.868	94.724	0	0	0	0	0	0	0
WT222(CAA14FCCF874)	3.78	13105	2022-11-24 20:11:09.371	0.107	0.047	0.966	10.193	0.61	-2.747	-3.263	-1.873	94.735	0	0	0	0	0	0	0
WT222(CAA14FCCF874)	3.78	13105	2022-11-24 20:11:09.371	0.077	-0.023	1.063	6.653	-1.404	1.465	-3.23	-1.884	94.768	0	0	0	0	0	0	0
WT222(CAA14FCCF874)	3.78	13105	2022-11-24 20:11:09.371	0.077	-0.023	1.063	6.653	-1.404	1.465	-3.203	-1.895	94.801	0	0	0	0	0	0	0
WT222(CAA14FCCF874)	3.78	13105	2022-11-24 20:11:09.371	0.077	-0.023	1.063	6.653	-1.404	1.465	-3.175	-1.906	94.834	0	0	0	0	0	0	0
WT222(CAA14FCCF874)	3.78	13105	2022-11-24 20:11:09.371	0.077	-0.023	1.063	6.653	-1.404	1.465	-3.148	-1.917	94.861	0	0	0	0	0	0	0
WT222(CAA14FCCF874)	3.78	13105	2022-11-24 20:11:09.402	-0.115	-0.041	0.941	-5.371	3.418	4.883	-3.175	-1.901	94.911	0	0	0	0	0	0	0
WT222(CAA14FCCF874)	3.78	13105	2022-11-24 20:11:09.402	-0.115	-0.041	0.941	-5.371	3.418	4.883	-3.208	-1.884	94.955	0	0	0	0	0	0	0
WT222(CAA14FCCF874)	3.78	13105	2022-11-24 20:11:09.402	-0.115	-0.041	0.941	-5.371	3.418	4.883	-3.235	-1.868	95.004	0	0	0	0	0	0	0
WT222(CAA14FCCF874)	3.78	13105	2022-11-24 20:11:09.402	-0.115	-0.041	0.941	-5.371	3.418	4.883	-3.268	-1.851	95.048	0	0	0	0	0	0	0
WT222(CAA14FCCF874)	3.78	13105	2022-11-24 20:11:09.402	0.263	0.021	1.05	-2.991	-7.935	0.61	-3.285	-1.89	95.076	0	0	0	0	0	0	0
WT222(CAA14FCCF874)	3.78	13105	2022-11-24 20:11:09.402	0.263	0.021	1.05	-2.991	-7.935	0.61	-3.301	-1.934	95.103	0	0	0	0	0	0	0
WT222(CAA14FCCF874)	3.78	13105	2022-11-24 20:11:09.402	0.263	0.021	1.05	-2.991	-7.935	0.61	-3.312	-1.978	95.131	0	0	0	0	0	0	0
WT222(CAA14FCCF874)	3.78	13105	2022-11-24 20:11:09.402	0.263	0.021	1.05	-2.991	-7.935	0.61	-3.329	-2.021	95.153	0	0	0	0	0	0	0
WT222(CAA14FCCF874)	3.78	13105	2022-11-24 20:11:09.402	0.062	-0.077	1.027	-9.644	5.188	-1.221	-3.373	-2.005	95.164	0	0	0	0	0	0	0
WT222(CAA14FCCF874)	3.78	13105	2022-11-24 20:11:09.402	0.062	-0.077	1.027	-9.644	5.188	-1.221	-3.422	-1.983	95.18	0	0	0	0	0	0	0
WT222(CAA14FCCF874)	3.78	13105	2022-11-24 20:11:09.402	0.062	-0.077	1.027	-9.644	5.188	-1.221	-3.466	-1.961	95.191	0	0	0	0	0	0	0
WT222(CAA14FCCF874)	3.78	13105	2022-11-24 20:11:09.402	0.062	-0.077	1.027	-9.644	5.188	-1.221	-3.516	-1.945	95.202	0	0	0	0	0	0	0
WT222(CAA14FCCF874)	3.78	13105	2022-11-24 20:11:09.402	-0.018	-0.014	0.968	-2.502	-3.845	0.366	-3.527	-1.967	95.224	0	0	0	0	0	0	0

## Sheet: 20Hz
设备名称	电压	版本	片上时间	加速度X(g)	加速度Y(g)	加速度Z(g)	角速度X(°/s)	角速度Y(°/s)	角速度Z(°/s)	角度X(°)	角度Y(°)	角度Z(°)	磁场X	磁场Y	磁场Z	四元数0	四元数1	四元数2	四元数3	状态
WT222(CAA14FCCF874)	3.78	13105	2022-11-24 20:07:39.604	0.095	0.042	0.981	-1.648	0.183	0.183	2.955	-0.379	93.84	0	0	0	0	0	0	0
WT222(CAA14FCCF874)	3.78	13105	2022-11-24 20:07:39.604	0.095	0.042	0.981	-1.648	0.183	0.183	2.944	-0.374	93.807	0	0	0	0	0	0	0
WT222(CAA14FCCF874)	3.78	13105	2022-11-24 20:07:39.604	0.095	0.042	0.981	-1.648	0.183	0.183	2.939	-0.368	93.774	0	0	0	0	0	0	0
WT222(CAA14FCCF874)	3.78	13105	2022-11-24 20:07:39.604	-0.045	0.036	1.003	-1.404	0.366	-0.671	2.928	-0.363	93.741	0	0	0	0	0	0	0
WT222(CAA14FCCF874)	3.78	13105	2022-11-24 20:07:39.604	-0.045	0.036	1.003	-1.404	0.366	-0.671	2.922	-0.357	93.702	0	0	0	0	0	0	0
WT222(CAA14FCCF874)	3.78	13105	2022-11-24 20:07:39.604	-0.045	0.036	1.003	-1.404	0.366	-0.671	2.917	-0.352	93.664	0	0	0	0	0	0	0
WT222(CAA14FCCF874)	3.78	13105	2022-11-24 20:07:39.604	-0.045	0.036	1.003	-1.404	0.366	-0.671	2.906	-0.346	93.625	0	0	0	0	0	0	0
WT222(CAA14FCCF874)	3.78	13105	2022-11-24 20:07:39.604	-0.028	0.06	0.987	2.197	0.977	0.183	2.917	-0.335	93.593	0	0	0	0	0	0	0
WT222(CAA14FCCF874)	3.78	13105	2022-11-24 20:07:39.604	-0.028	0.06	0.987	2.197	0.977	0.183	2.928	-0.33	93.56	0	0	0	0	0	0	0
WT222(CAA14FCCF874)	3.78	13105	2022-11-24 20:07:39.604	-0.028	0.06	0.987	2.197	0.977	0.183	2.939	-0.319	93.527	0	0	0	0	0	0	0
WT222(CAA14FCCF874)	3.78	13105	2022-11-24 20:07:39.604	-0.028	0.06	0.987	2.197	0.977	0.183	2.95	-0.308	93.494	0	0	0	0	0	0	0
WT222(CAA14FCCF874)	3.78	13105	2022-11-24 20:07:39.604	-0.052	0.1	1.011	0.244	-0.122	0.61	2.95	-0.308	93.461	0	0	0	0	0	0	0
WT222(CAA14FCCF874)	3.78	13105	2022-11-24 20:07:39.604	-0.052	0.1	1.011	0.244	-0.122	0.61	2.95	-0.302	93.428	0	0	0	0	0	0	0
WT222(CAA14FCCF874)	3.78	13105	2022-11-24 20:07:39.604	-0.052	0.1	1.011	0.244	-0.122	0.61	2.955	-0.297	93.395	0	0	0	0	0	0	0
WT222(CAA14FCCF874)	3.78	13105	2022-11-24 20:07:39.604	-0.052	0.1	1.011	0.244	-0.122	0.61	2.955	-0.291	93.362	0	0	0	0	0	0	0
WT222(CAA14FCCF874)	3.78	13105	2022-11-24 20:07:39.604	-0.072	-0.01	1.082	0.61	-0.183	0	2.961	-0.286	93.323	0	0	0	0	0	0	0
WT222(CAA14FCCF874)	3.78	13105	2022-11-24 20:07:39.667	-0.072	-0.01	1.082	0.61	-0.183	0	2.966	-0.286	93.285	0	0	0	0	0	0	0
WT222(CAA14FCCF874)	3.78	13105	2022-11-24 20:07:39.667	-0.072	-0.01	1.082	0.61	-0.183	0	2.966	-0.28	93.252	0	0	0	0	0	0	0
WT222(CAA14FCCF874)	3.78	13105	2022-11-24 20:07:39.667	-0.072	-0.01	1.082	0.61	-0.183	0	2.972	-0.269	93.214	0	0	0	0	0	0	0
WT222(CAA14FCCF874)	3.78	13105	2022-11-24 20:07:39.667	0.028	0.084	0.777	-0.183	-7.263	1.221	2.966	-0.302	93.181	0	0	0	0	0	0	0
WT222(CAA14FCCF874)	3.78	13105	2022-11-24 20:07:39.667	0.028	0.084	0.777	-0.183	-7.263	1.221	2.966	-0.335	93.148	0	0	0	0	0	0	0
WT222(CAA14FCCF874)	3.78	13105	2022-11-24 20:07:39.667	0.028	0.084	0.777	-0.183	-7.263	1.221	2.966	-0.363	93.115	0	0	0	0	0	0	0
WT222(CAA14FCCF874)	3.78	13105	2022-11-24 20:07:39.667	0.028	0.084	0.777	-0.183	-7.263	1.221	2.966	-0.396	93.082	0	0	0	0	0	0	0
WT222(CAA14FCCF874)	3.78	13105	2022-11-24 20:07:39.667	-0.014	0.042	1.115	2.93	-3.296	-2.38	2.983	-0.406	93.027	0	0	0	0	0	0	0
WT222(CAA14FCCF874)	3.78	13105	2022-11-24 20:07:39.698	-0.014	0.042	1.115	2.93	-3.296	-2.38	2.999	-0.417	92.977	0	0	0	0	0	0	0
WT222(CAA14FCCF874)	3.78	13105	2022-11-24 20:07:39.698	-0.014	0.042	1.115	2.93	-3.296	-2.38	3.01	-0.428	92.928	0	0	0	0	0	0	0
WT222(CAA14FCCF874)	3.78	13105	2022-11-24 20:07:39.698	-0.014	0.042	1.115	2.93	-3.296	-2.38	3.027	-0.439	92.873	0	0	0	0	0	0	0
WT222(CAA14FCCF874)	3.78	13105	2022-11-24 20:07:39.698	-0.011	0.059	0.989	5.493	-0.427	0.488	3.054	-0.434	92.834	0	0	0	0	0	0	0
WT222(CAA14FCCF874)	3.78	13105	2022-11-24 20:07:39.698	-0.011	0.059	0.989	5.493	-0.427	0.488	3.082	-0.434	92.802	0	0	0	0	0	0	0
WT222(CAA14FCCF874)	3.78	13105	2022-11-24 20:07:39.698	-0.011	0.059	0.989	5.493	-0.427	0.488	3.109	-0.428	92.763	0	0	0	0	0	0	0
WT222(CAA14FCCF874)	3.78	13105	2022-11-24 20:07:39.698	-0.011	0.059	0.989	5.493	-0.427	0.488	3.137	-0.428	92.725	0	0	0	0	0	0	0
WT222(CAA14FCCF874)	3.78	13105	2022-11-24 20:07:39.698	-0.078	0.057	1.004	-3.418	-0.732	0.244	3.12	-0.428	92.686	0	0	0	0	0	0	0
WT222(CAA14FCCF874)	3.78	13105	2022-11-24 20:07:39.760	-0.078	0.057	1.004	-3.418	-0.732	0.244	3.104	-0.423	92.648	0	0	0	0	0	0	0
WT222(CAA14FCCF874)	3.78	13105	2022-11-24 20:07:39.760	-0.078	0.057	1.004	-3.418	-0.732	0.244	3.087	-0.423	92.609	0	0	0	0	0	0	0
WT222(CAA14FCCF874)	3.78	13105	2022-11-24 20:07:39.760	-0.078	0.057	1.004	-3.418	-0.732	0.244	3.071	-0.417	92.571	0	0	0	0	0	0	0
WT222(CAA14FCCF874)	3.78	13105	2022-11-24 20:07:39.760	-0.04	0.042	1.058	0.671	-1.953	0.366	3.076	-0.423	92.532	0	0	0	0	0	0	0
WT222(CAA14FCCF874)	3.78	13105	2022-11-24 20:07:39.760	-0.04	0.042	1.058	0.671	-1.953	0.366	3.076	-0.428	92.494	0	0	0	0	0	0	0
WT222(CAA14FCCF874)	3.78	13105	2022-11-24 20:07:39.760	-0.04	0.042	1.058	0.671	-1.953	0.366	3.082	-0.428	92.45	0	0	0	0	0	0	0
WT222(CAA14FCCF874)	3.78	13105	2022-11-24 20:07:39.760	-0.04	0.042	1.058	0.671	-1.953	0.366	3.087	-0.434	92.411	0	0	0	0	0	0	0
WT222(CAA14FCCF874)	3.78	13105	2022-11-24 20:07:39.760	0.06	0.072	1.017	0.549	-1.892	-0.366	3.087	-0.434	92.368	0	0	0	0	0	0	0
WT222(CAA14FCCF874)	3.78	13105	2022-11-24 20:07:39.791	0.06	0.072	1.017	0.549	-1.892	-0.366	3.093	-0.439	92.324	0	0	0	0	0	0	0
WT222(CAA14FCCF874)	3.78	13105	2022-11-24 20:07:39.791	0.06	0.072	1.017	0.549	-1.892	-0.366	3.093	-0.445	92.285	0	0	0	0	0	0	0
WT222(CAA14FCCF874)	3.78	13105	2022-11-24 20:07:39.791	0.06	0.072	1.017	0.549	-1.892	-0.366	3.098	-0.45	92.241	0	0	0	0	0	0	0
WT222(CAA14FCCF874)	3.78	13105	2022-11-24 20:07:39.791	-0.018	0.042	0.951	0.916	-1.038	-0.244	3.104	-0.45	92.197	0	0	0	0	0	0	0
WT222(CAA14FCCF874)	3.78	13105	2022-11-24 20:07:39.791	-0.018	0.042	0.951	0.916	-1.038	-0.244	3.109	-0.45	92.153	0	0	0	0	0	0	0
WT222(CAA14FCCF874)	3.78	13105	2022-11-24 20:07:39.791	-0.018	0.042	0.951	0.916	-1.038	-0.244	3.109	-0.456	92.115	0	0	0	0	0	0	0
WT222(CAA14FCCF874)	3.78	13105	2022-11-24 20:07:39.791	-0.018	0.042	0.951	0.916	-1.038	-0.244	3.115	-0.456	92.071	0	0	0	0	0	0	0
WT222(CAA14FCCF874)	3.78	13105	2022-11-24 20:07:39.791	-0.005	0.068	0.998	3.906	-0.671	-0.916	3.137	-0.456	92.021	0	0	0	0	0	0	0
WT222(CAA14FCCF874)	3.78	13105	2022-11-24 20:07:39.807	-0.005	0.068	0.998	3.906	-0.671	-0.916	3.159	-0.456	91.978	0	0	0	0	0	0	0
WT222(CAA14FCCF874)	3.78	13105	2022-11-24 20:07:39.807	-0.005	0.068	0.998	3.906	-0.671	-0.916	3.175	-0.45	91.934	0	0	0	0	0	0	0
WT222(CAA14FCCF874)	3.78	13105	2022-11-24 20:07:39.807	-0.005	0.068	0.998	3.906	-0.671	-0.916	3.197	-0.45	91.884	0	0	0	0	0	0	0
WT222(CAA14FCCF874)	3.78	13105	2022-11-24 20:07:39.807	0.025	0.087	1.084	-0.854	-0.305	-0.366	3.192	-0.45	91.84	0	0	0	0	0	0	0
WT222(CAA14FCCF874)	3.78	13105	2022-11-24 20:07:39.807	0.025	0.087	1.084	-0.854	-0.305	-0.366	3.186	-0.45	91.796	0	0	0	0	0	0	0
WT222(CAA14FCCF874)	3.78	13105	2022-11-24 20:07:39.807	0.025	0.087	1.084	-0.854	-0.305	-0.366	3.186	-0.445	91.758	0	0	0	0	0	0	0
WT222(CAA14FCCF874)	3.78	13105	2022-11-24 20:07:39.807	0.025	0.087	1.084	-0.854	-0.305	-0.366	3.181	-0.445	91.714	0	0	0	0	0	0	0
WT222(CAA14FCCF874)	3.78	13105	2022-11-24 20:07:39.807	0.013	0.042	0.969	0.488	-0.793	-0.732	3.186	-0.45	91.664	0	0	0	0	0	0	0
WT222(CAA14FCCF874)	3.78	13105	2022-11-24 20:07:39.838	0.013	0.042	0.969	0.488	-0.793	-0.732	3.192	-0.45	91.62	0	0	0	0	0	0	0
WT222(CAA14FCCF874)	3.78	13105	2022-11-24 20:07:39.838	0.013	0.042	0.969	0.488	-0.793	-0.732	3.192	-0.45	91.577	0	0	0	0	0	0	0
WT222(CAA14FCCF874)	3.78	13105	2022-11-24 20:07:39.838	0.013	0.042	0.969	0.488	-0.793	-0.732	3.197	-0.456	91.533	0	0	0	0	0	0	0
WT222(CAA14FCCF874)	3.78	13105	2022-11-24 20:07:39.838	0.056	0.043	0.951	2.197	0	-0.61	3.208	-0.45	91.489	0	0	0	0	0	0	0
WT222(CAA14FCCF874)	3.78	13105	2022-11-24 20:07:39.838	0.056	0.043	0.951	2.197	0	-0.61	3.219	-0.45	91.445	0	0	0	0	0	0	0
WT222(CAA14FCCF874)	3.78	13105	2022-11-24 20:07:39.838	0.056	0.043	0.951	2.197	0	-0.61	3.23	-0.45	91.401	0	0	0	0	0	0	0
WT222(CAA14FCCF874)	3.78	13105	2022-11-24 20:07:39.838	0.056	0.043	0.951	2.197	0	-0.61	3.241	-0.45	91.357	0	0	0	0	0	0	0
WT222(CAA14FCCF874)	3.78	13105	2022-11-24 20:07:39.838	0.02	0.051	0.938	1.648	-0.793	0	3.246	-0.456	91.318	0	0	0	0	0	0	0
WT222(CAA14FCCF874)	3.78	13105	2022-11-24 20:07:39.901	0.02	0.051	0.938	1.648	-0.793	0	3.257	-0.456	91.28	0	0	0	0	0	0	0
WT222(CAA14FCCF874)	3.78	13105	2022-11-24 20:07:39.901	0.02	0.051	0.938	1.648	-0.793	0	3.263	-0.461	91.236	0	0	0	0	0	0	0
WT222(CAA14FCCF874)	3.78	13105	2022-11-24 20:07:39.901	0.009	0.06	0.949	0.122	0.122	-0.549	3.263	-0.461	91.198	0	0	0	0	0	0	0
WT222(CAA14FCCF874)	3.78	13105	2022-11-24 20:07:39.901	0.009	0.06	0.949	0.122	0.122	-0.549	3.263	-0.461	91.154	0	0	0	0	0	0	0
WT222(CAA14FCCF874)	3.78	13105	2022-11-24 20:07:39.901	0.009	0.06	0.949	0.122	0.122	-0.549	3.263	-0.461	91.11	0	0	0	0	0	0	0
WT222(CAA14FCCF874)	3.78	13105	2022-11-24 20:07:39.901	0.009	0.06	0.949	0.122	0.122	-0.549	3.263	-0.461	91.066	0	0	0	0	0	0	0
WT222(CAA14FCCF874)	3.78	13105	2022-11-24 20:07:39.901	-0.013	0.059	1.024	0.854	0.183	-0.183	3.268	-0.461	91.027	0	0	0	0	0	0	0
WT222(CAA14FCCF874)	3.78	13105	2022-11-24 20:07:39.901	-0.013	0.059	1.024	0.854	0.183	-0.183	3.274	-0.461	90.989	0	0	0	0	0	0	0
WT222(CAA14FCCF874)	3.78	13105	2022-11-24 20:07:39.932	-0.013	0.059	1.024	0.854	0.183	-0.183	3.279	-0.456	90.945	0	0	0	0	0	0	0
WT222(CAA14FCCF874)	3.78	13105	2022-11-24 20:07:39.932	-0.013	0.059	1.024	0.854	0.183	-0.183	3.279	-0.456	90.906	0	0	0	0	0	0	0
WT222(CAA14FCCF874)	3.78	13105	2022-11-24 20:07:39.932	-0.063	0.069	1.055	2.502	-0.488	0.244	3.296	-0.456	90.868	0	0	0	0	0	0	0
WT222(CAA14FCCF874)	3.78	13105	2022-11-24 20:07:39.932	-0.063	0.069	1.055	2.502	-0.488	0.244	3.307	-0.456	90.829	0	0	0	0	0	0	0
WT222(CAA14FCCF874)	3.78	13105	2022-11-24 20:07:39.932	-0.063	0.069	1.055	2.502	-0.488	0.244	3.318	-0.461	90.791	0	0	0	0	0	0	0
WT222(CAA14FCCF874)	3.78	13105	2022-11-24 20:07:39.932	-0.063	0.069	1.055	2.502	-0.488	0.244	3.334	-0.461	90.753	0	0	0	0	0	0	0
WT222(CAA14FCCF874)	3.78	13105	2022-11-24 20:07:39.932	-0.005	0.075	1.021	0.488	-0.366	0.183	3.334	-0.456	90.709	0	0	0	0	0	0	0
WT222(CAA14FCCF874)	3.78	13105	2022-11-24 20:07:39.932	-0.005	0.075	1.021	0.488	-0.366	0.183	3.34	-0.456	90.67	0	0	0	0	0	0	0
WT222(CAA14FCCF874)	3.78	13105	2022-11-24 20:07:39.964	-0.005	0.075	1.021	0.488	-0.366	0.183	3.34	-0.456	90.632	0	0	0	0	0	0	0
WT222(CAA14FCCF874)	3.78	13105	2022-11-24 20:07:39.964	-0.005	0.075	1.021	0.488	-0.366	0.183	3.345	-0.456	90.593	0	0	0	0	0	0	0
WT222(CAA14FCCF874)	3.78	13105	2022-11-24 20:07:39.964	0.017	-0.003	0.998	0.793	-0.183	-0.793	3.351	-0.456	90.549	0	0	0	0	0	0	0
WT222(CAA14FCCF874)	3.78	13105	2022-11-24 20:07:39.964	0.017	-0.003	0.998	0.793	-0.183	-0.793	3.351	-0.45	90.505	0	0	0	0	0	0	0
WT222(CAA14FCCF874)	3.78	13105	2022-11-24 20:07:39.964	0.017	-0.003	0.998	0.793	-0.183	-0.793	3.356	-0.45	90.461	0	0	0	0	0	0	0
WT222(CAA14FCCF874)	3.78	13105	2022-11-24 20:07:39.964	0.017	-0.003	0.998	0.793	-0.183	-0.793	3.356	-0.45	90.423	0	0	0	0	0	0	0
WT222(CAA14FCCF874)	3.78	13105	2022-11-24 20:07:39.964	-0.022	0.072	1.016	2.747	-0.977	-0.854	3.373	-0.45	90.379	0	0	0	0	0	0	0
WT222(CAA14FCCF874)	3.78	13105	2022-11-24 20:07:39.964	-0.022	0.072	1.016	2.747	-0.977	-0.854	3.384	-0.456	90.335	0	0	0	0	0	0	0
WT222(CAA14FCCF874)	3.78	13105	2022-11-24 20:07:40.026	-0.022	0.072	1.016	2.747	-0.977	-0.854	3.395	-0.456	90.291	0	0	0	0	0	0	0
WT222(CAA14FCCF874)	3.78	13105	2022-11-24 20:07:40.026	-0.022	0.072	1.016	2.747	-0.977	-0.854	3.411	-0.461	90.247	0	0	0	0	0	0	0
WT222(CAA14FCCF874)	3.78	13105	2022-11-24 20:07:40.026	0.015	0.04	0.991	-0.305	-0.549	-0.305	3.406	-0.461	90.209	0	0	0	0	0	0	0
WT222(CAA14FCCF874)	3.78	13105	2022-11-24 20:07:40.026	0.015	0.04	0.991	-0.305	-0.549	-0.305	3.406	-0.461	90.17	0	0	0	0	0	0	0
WT222(CAA14FCCF874)	3.78	13105	2022-11-24 20:07:40.026	0.015	0.04	0.991	-0.305	-0.549	-0.305	3.4	-0.461	90.132	0	0	0	0	0	0	0
WT222(CAA14FCCF874)	3.78	13105	2022-11-24 20:07:40.026	0.015	0.04	0.991	-0.305	-0.549	-0.305	3.4	-0.461	90.093	0	0	0	0	0	0	0
WT222(CAA14FCCF874)	3.78	13105	2022-11-24 20:07:40.026	0.03	0.103	1.007	0.916	-0.061	-0.061	3.4	-0.461	90.055	0	0	0	0	0	0	0
WT222(CAA14FCCF874)	3.78	13105	2022-11-24 20:07:40.026	0.03	0.103	1.007	0.916	-0.061	-0.061	3.406	-0.461	90.016	0	0	0	0	0	0	0
WT222(CAA14FCCF874)	3.78	13105	2022-11-24 20:07:40.057	0.03	0.103	1.007	0.916	-0.061	-0.061	3.411	-0.456	89.978	0	0	0	0	0	0	0
WT222(CAA14FCCF874)	3.78	13105	2022-11-24 20:07:40.057	0.03	0.103	1.007	0.916	-0.061	-0.061	3.417	-0.456	89.94	0	0	0	0	0	0	0
WT222(CAA14FCCF874)	3.78	13105	2022-11-24 20:07:40.057	0.097	0.115	1.475	-8.057	-4.272	0.488	3.378	-0.478	89.901	0	0	0	0	0	0	0
WT222(CAA14FCCF874)	3.78	13105	2022-11-24 20:07:40.057	0.196	0.243	2.978	-8.057	-4.272	0.488	3.334	-0.5	89.863	0	0	0	0	0	0	0
WT222(CAA14FCCF874)	3.78	13105	2022-11-24 20:07:40.057	0.395	0.5	5.984	-8.057	-4.272	0.488	3.296	-0.527	89.824	0	0	0	0	0	0	0
WT222(CAA14FCCF874)	3.78	13105	2022-11-24 20:07:40.057	0.792	1.012	11.998	-8.057	-4.272	0.488	3.263	-0.555	89.786	0	0	0	0	0	0	0
WT222(CAA14FCCF874)	3.78	13105	2022-11-24 20:07:40.057	0.084	-0.015	0.703	-8.789	-6.531	0.305	3.219	-0.593	89.747	0	0	0	0	0	0	0
WT222(CAA14FCCF874)	3.78	13105	2022-11-24 20:07:40.057	0.084	-0.015	0.703	-8.789	-6.531	0.305	3.175	-0.632	89.709	0	0	0	0	0	0	0
WT222(CAA14FCCF874)	3.78	13105	2022-11-24 20:07:40.088	0.084	-0.015	0.703	-8.789	-6.531	0.305	3.137	-0.67	89.67	0	0	0	0	0	0	0
WT222(CAA14FCCF874)	3.78	13105	2022-11-24 20:07:40.088	0.084	-0.015	0.703	-8.789	-6.531	0.305	3.093	-0.709	89.632	0	0	0	0	0	0	0
WT222(CAA14FCCF874)	3.78	13105	2022-11-24 20:07:40.088	0.144	0.098	0.945	1.892	-4.395	-1.038	3.104	-0.736	89.588	0	0	0	0	0	0	0
WT222(CAA14FCCF874)	3.78	13105	2022-11-24 20:07:40.088	0.144	0.098	0.945	1.892	-4.395	-1.038	3.115	-0.764	89.539	0	0	0	0	0	0	0
WT222(CAA14FCCF874)	3.78	13105	2022-11-24 20:07:40.088	0.144	0.098	0.945	1.892	-4.395	-1.038	3.126	-0.791	89.495	0	0	0	0	0	0	0
WT222(CAA14FCCF874)	3.78	13105	2022-11-24 20:07:40.088	0.144	0.098	0.945	1.892	-4.395	-1.038	3.137	-0.824	89.451	0	0	0	0	0	0	0
WT222(CAA14FCCF874)	3.78	13105	2022-11-24 20:07:40.088	0.063	0.054	0.943	-0.793	-0.122	-0.183	3.137	-0.829	89.407	0	0	0	0	0	0	0
WT222(CAA14FCCF874)	3.78	13105	2022-11-24 20:07:40.088	0.063	0.054	0.943	-0.793	-0.122	-0.183	3.131	-0.84	89.368	0	0	0	0	0	0	0
WT222(CAA14FCCF874)	3.78	13105	2022-11-24 20:07:40.151	0.063	0.054	0.943	-0.793	-0.122	-0.183	3.131	-0.846	89.33	0	0	0	0	0	0	0
WT222(CAA14FCCF874)	3.78	13105	2022-11-24 20:07:40.151	0.063	0.054	0.943	-0.793	-0.122	-0.183	3.126	-0.857	89.291	0	0	0	0	0	0	0
WT222(CAA14FCCF874)	3.78	13105	2022-11-24 20:07:40.151	-0.026	0.102	1.009	-1.038	-0.977	1.16	3.126	-0.868	89.258	0	0	0	0	0	0	0
WT222(CAA14FCCF874)	3.78	13105	2022-11-24 20:07:40.151	-0.026	0.102	1.009	-1.038	-0.977	1.16	3.12	-0.879	89.22	0	0	0	0	0	0	0
WT222(CAA14FCCF874)	3.78	13105	2022-11-24 20:07:40.151	-0.026	0.102	1.009	-1.038	-0.977	1.16	3.12	-0.89	89.187	0	0	0	0	0	0	0
WT222(CAA14FCCF874)	3.78	13105	2022-11-24 20:07:40.151	-0.026	0.102	1.009	-1.038	-0.977	1.16	3.115	-0.901	89.154	0	0	0	0	0	0	0
WT222(CAA14FCCF874)	3.78	13105	2022-11-24 20:07:40.151	0.048	0.084	1.065	-3.174	-2.747	0.122	3.104	-0.923	89.116	0	0	0	0	0	0	0
WT222(CAA14FCCF874)	3.78	13105	2022-11-24 20:07:40.151	0.048	0.084	1.065	-3.174	-2.747	0.122	3.087	-0.939	89.072	0	0	0	0	0	0	0
WT222(CAA14FCCF874)	3.78	13105	2022-11-24 20:07:40.182	0.048	0.084	1.065	-3.174	-2.747	0.122	3.076	-0.961	89.033	0	0	0	0	0	0	0
WT222(CAA14FCCF874)	3.78	13105	2022-11-24 20:07:40.182	0.048	0.084	1.065	-3.174	-2.747	0.122	3.065	-0.978	88.995	0	0	0	0	0	0	0
WT222(CAA14FCCF874)	3.78	13105	2022-11-24 20:07:40.182	0.075	-0.007	0.987	-1.282	-0.977	-0.793	3.06	-0.989	88.951	0	0	0	0	0	0	0
WT222(CAA14FCCF874)	3.78	13105	2022-11-24 20:07:40.182	0.075	-0.007	0.987	-1.282	-0.977	-0.793	3.054	-1	88.907	0	0	0	0	0	0	0
WT222(CAA14FCCF874)	3.78	13105	2022-11-24 20:07:40.182	0.075	-0.007	0.987	-1.282	-0.977	-0.793	3.049	-1.011	88.863	0	0	0	0	0	0	0
WT222(CAA14FCCF874)	3.78	13105	2022-11-24 20:07:40.182	0.075	-0.007	0.987	-1.282	-0.977	-0.793	3.043	-1.022	88.824	0	0	0	0	0	0	0
WT222(CAA14FCCF874)	3.78	13105	2022-11-24 20:07:40.182	0.073	0.059	0.956	0.61	-2.563	-0.793	3.049	-1.038	88.781	0	0	0	0	0	0	0
WT222(CAA14FCCF874)	3.78	13105	2022-11-24 20:07:40.182	0.073	0.059	0.956	0.61	-2.563	-0.793	3.054	-1.055	88.737	0	0	0	0	0	0	0
WT222(CAA14FCCF874)	3.78	13105	2022-11-24 20:07:40.198	0.073	0.059	0.956	0.61	-2.563	-0.793	3.054	-1.077	88.693	0	0	0	0	0	0	0
WT222(CAA14FCCF874)	3.78	13105	2022-11-24 20:07:40.198	0.073	0.059	0.956	0.61	-2.563	-0.793	3.06	-1.093	88.654	0	0	0	0	0	0	0
WT222(CAA14FCCF874)	3.78	13105	2022-11-24 20:07:40.198	0.125	0.033	0.89	0.671	0.977	-1.343	3.065	-1.093	88.61	0	0	0	0	0	0	0
WT222(CAA14FCCF874)	3.78	13105	2022-11-24 20:07:40.198	0.125	0.033	0.89	0.671	0.977	-1.343	3.071	-1.099	88.566	0	0	0	0	0	0	0
WT222(CAA14FCCF874)	3.78	13105	2022-11-24 20:07:40.198	0.125	0.033	0.89	0.671	0.977	-1.343	3.071	-1.099	88.522	0	0	0	0	0	0	0
WT222(CAA14FCCF874)	3.78	13105	2022-11-24 20:07:40.198	0.125	0.033	0.89	0.671	0.977	-1.343	3.076	-1.104	88.478	0	0	0	0	0	0	0
WT222(CAA14FCCF874)	3.78	13105	2022-11-24 20:07:40.198	0.099	0.077	1.035	3.54	1.343	0.122	3.093	-1.104	88.445	0	0	0	0	0	0	0
WT222(CAA14FCCF874)	3.78	13105	2022-11-24 20:07:40.198	0.099	0.077	1.035	3.54	1.343	0.122	3.109	-1.11	88.407	0	0	0	0	0	0	0
WT222(CAA14FCCF874)	3.78	13105	2022-11-24 20:07:40.260	0.099	0.077	1.035	3.54	1.343	0.122	3.126	-1.11	88.374	0	0	0	0	0	0	0
WT222(CAA14FCCF874)	3.78	13105	2022-11-24 20:07:40.260	0.099	0.077	1.035	3.54	1.343	0.122	3.148	-1.11	88.336	0	0	0	0	0	0	0
WT222(CAA14FCCF874)	3.78	13105	2022-11-24 20:07:40.260	0.04	0.078	0.975	2.625	-0.549	-0.122	3.159	-1.121	88.297	0	0	0	0	0	0	0
WT222(CAA14FCCF874)	3.78	13105	2022-11-24 20:07:40.260	0.04	0.078	0.975	2.625	-0.549	-0.122	3.175	-1.137	88.264	0	0	0	0	0	0	0
WT222(CAA14FCCF874)	3.78	13105	2022-11-24 20:07:40.260	0.04	0.078	0.975	2.625	-0.549	-0.122	3.186	-1.148	88.226	0	0	0	0	0	0	0
WT222(CAA14FCCF874)	3.78	13105	2022-11-24 20:07:40.260	0.104	0.041	0.982	-1.099	1.343	-0.793	3.181	-1.148	88.182	0	0	0	0	0	0	0
WT222(CAA14FCCF874)	3.78	13105	2022-11-24 20:07:40.260	0.104	0.041	0.982	-1.099	1.343	-0.793	3.175	-1.148	88.143	0	0	0	0	0	0	0
WT222(CAA14FCCF874)	3.78	13105	2022-11-24 20:07:40.260	0.104	0.041	0.982	-1.099	1.343	-0.793	3.17	-1.154	88.105	0	0	0	0	0	0	0
WT222(CAA14FCCF874)	3.78	13105	2022-11-24 20:07:40.292	0.104	0.041	0.982	-1.099	1.343	-0.793	3.164	-1.154	88.066	0	0	0	0	0	0	0
WT222(CAA14FCCF874)	3.78	13105	2022-11-24 20:07:40.292	0.061	0.089	0.957	0.122	0	0.671	3.164	-1.165	88.033	0	0	0	0	0	0	0
WT222(CAA14FCCF874)	3.78	13105	2022-11-24 20:07:40.292	0.061	0.089	0.957	0.122	0	0.671	3.164	-1.17	87.995	0	0	0	0	0	0	0
WT222(CAA14FCCF874)	3.78	13105	2022-11-24 20:07:40.292	0.061	0.089	0.957	0.122	0	0.671	3.17	-1.181	87.962	0	0	0	0	0	0	0
WT222(CAA14FCCF874)	3.78	13105	2022-11-24 20:07:40.292	0.061	0.089	0.957	0.122	0	0.671	3.17	-1.192	87.929	0	0	0	0	0	0	0
WT222(CAA14FCCF874)	3.78	13105	2022-11-24 20:07:40.292	0.088	0.025	0.994	1.77	-0.61	0.305	3.175	-1.203	87.896	0	0	0	0	0	0	0
WT222(CAA14FCCF874)	3.78	13105	2022-11-24 20:07:40.292	0.088	0.025	0.994	1.77	-0.61	0.305	3.186	-1.214	87.858	0	0	0	0	0	0	0
WT222(CAA14FCCF874)	3.78	13105	2022-11-24 20:07:40.292	0.088	0.025	0.994	1.77	-0.61	0.305	3.197	-1.23	87.825	0	0	0	0	0	0	0
WT222(CAA14FCCF874)	3.78	13105	2022-11-24 20:07:40.323	0.088	0.025	0.994	1.77	-0.61	0.305	3.203	-1.241	87.786	0	0	0	0	0	0	0
WT222(CAA14FCCF874)	3.78	13105	2022-11-24 20:07:40.323	0.037	0.055	1.014	2.197	1.343	0.671	3.214	-1.241	87.753	0	0	0	0	0	0	0
WT222(CAA14FCCF874)	3.78	13105	2022-11-24 20:07:40.323	0.037	0.055	1.014	2.197	1.343	0.671	3.224	-1.247	87.72	0	0	0	0	0	0	0
WT222(CAA14FCCF874)	3.78	13105	2022-11-24 20:07:40.323	0.037	0.055	1.014	2.197	1.343	0.671	3.235	-1.247	87.687	0	0	0	0	0	0	0
WT222(CAA14FCCF874)	3.78	13105	2022-11-24 20:07:40.323	0.037	0.055	1.014	2.197	1.343	0.671	3.246	-1.247	87.654	0	0	0	0	0	0	0
WT222(CAA14FCCF874)	3.78	13105	2022-11-24 20:07:40.323	0.099	0.027	1.021	2.258	0.549	0.061	3.252	-1.252	87.616	0	0	0	0	0	0	0
WT222(CAA14FCCF874)	3.78	13105	2022-11-24 20:07:40.323	0.099	0.027	1.021	2.258	0.549	0.061	3.263	-1.258	87.583	0	0	0	0	0	0	0
WT222(CAA14FCCF874)	3.78	13105	2022-11-24 20:07:40.323	0.099	0.027	1.021	2.258	0.549	0.061	3.274	-1.263	87.545	0	0	0	0	0	0	0
WT222(CAA14FCCF874)	3.78	13105	2022-11-24 20:07:40.385	0.099	0.027	1.021	2.258	0.549	0.061	3.285	-1.269	87.506	0	0	0	0	0	0	0
WT222(CAA14FCCF874)	3.78	13105	2022-11-24 20:07:40.385	0.005	0.097	0.984	1.953	0.977	0.549	3.29	-1.274	87.473	0	0	0	0	0	0	0
WT222(CAA14FCCF874)	3.78	13105	2022-11-24 20:07:40.385	0.005	0.097	0.984	1.953	0.977	0.549	3.301	-1.274	87.44	0	0	0	0	0	0	0
WT222(CAA14FCCF874)	3.78	13105	2022-11-24 20:07:40.385	0.005	0.097	0.984	1.953	0.977	0.549	3.307	-1.28	87.402	0	0	0	0	0	0	0
WT222(CAA14FCCF874)	3.78	13105	2022-11-24 20:07:40.385	0.005	0.097	0.984	1.953	0.977	0.549	3.318	-1.28	87.369	0	0	0	0	0	0	0
WT222(CAA14FCCF874)	3.78	13105	2022-11-24 20:07:40.385	0.086	0.134	1.025	3.113	0.366	-1.038	3.334	-1.285	87.319	0	0	0	0	0	0	0
WT222(CAA14FCCF874)	3.78	13105	2022-11-24 20:07:40.385	0.086	0.134	1.025	3.113	0.366	-1.038	3.351	-1.291	87.275	0	0	0	0	0	0	0
WT222(CAA14FCCF874)	3.78	13105	2022-11-24 20:07:40.385	0.086	0.134	1.025	3.113	0.366	-1.038	3.367	-1.296	87.231	0	0	0	0	0	0	0
WT222(CAA14FCCF874)	3.78	13105	2022-11-24 20:07:40.417	0.086	0.134	1.025	3.113	0.366	-1.038	3.384	-1.302	87.182	0	0	0	0	0	0	0
WT222(CAA14FCCF874)	3.78	13105	2022-11-24 20:07:40.417	-0.031	0.033	0.944	-46.143	4.578	0.549	3.153	-1.285	87.144	0	0	0	0	0	0	0
WT222(CAA14FCCF874)	3.78	13105	2022-11-24 20:07:40.417	-0.031	0.033	0.944	-46.143	4.578	0.549	2.928	-1.269	87.111	0	0	0	0	0	0	0
WT222(CAA14FCCF874)	3.78	13105	2022-11-24 20:07:40.417	-0.031	0.033	0.944	-46.143	4.578	0.549	2.697	-1.252	87.072	0	0	0	0	0	0	0
WT222(CAA14FCCF874)	3.78	13105	2022-11-24 20:07:40.417	-0.031	0.033	0.944	-46.143	4.578	0.549	2.472	-1.236	87.034	0	0	0	0	0	0	0
WT222(CAA14FCCF874)	3.78	13105	2022-11-24 20:07:40.417	0.012	0.021	1.035	-4.944	0.366	1.282	2.45	-1.236	87.001	0	0	0	0	0	0	0
WT222(CAA14FCCF874)	3.78	13105	2022-11-24 20:07:40.417	0.012	0.021	1.035	-4.944	0.366	1.282	2.428	-1.241	86.968	0	0	0	0	0	0	0
WT222(CAA14FCCF874)	3.78	13105	2022-11-24 20:07:40.417	0.012	0.021	1.035	-4.944	0.366	1.282	2.406	-1.241	86.935	0	0	0	0	0	0	0
WT222(CAA14FCCF874)	3.78	13105	2022-11-24 20:07:40.448	0.012	0.021	1.035	-4.944	0.366	1.282	2.384	-1.247	86.902	0	0	0	0	0	0	0
WT222(CAA14FCCF874)	3.78	13105	2022-11-24 20:07:40.448	0.098	-0.025	1	5.31	1.404	0.916	2.411	-1.241	86.863	0	0	0	0	0	0	0
WT222(CAA14FCCF874)	3.78	13105	2022-11-24 20:07:40.448	0.098	-0.025	1	5.31	1.404	0.916	2.439	-1.241	86.83	0	0	0	0	0	0	0
WT222(CAA14FCCF874)	3.78	13105	2022-11-24 20:07:40.448	0.098	-0.025	1	5.31	1.404	0.916	2.466	-1.236	86.797	0	0	0	0	0	0	0
WT222(CAA14FCCF874)	3.78	13105	2022-11-24 20:07:40.448	0.098	-0.025	1	5.31	1.404	0.916	2.488	-1.236	86.765	0	0	0	0	0	0	0
WT222(CAA14FCCF874)	3.78	13105	2022-11-24 20:07:40.448	0.063	0	1.006	14.038	-1.77	-0.671	2.56	-1.252	86.726	0	0	0	0	0	0	0
WT222(CAA14FCCF874)	3.78	13105	2022-11-24 20:07:40.448	0.063	0	1.006	14.038	-1.77	-0.671	2.631	-1.263	86.682	0	0	0	0	0	0	0
WT222(CAA14FCCF874)	3.78	13105	2022-11-24 20:07:40.448	0.063	0	1.006	14.038	-1.77	-0.671	2.697	-1.28	86.644	0	0	0	0	0	0	0
WT222(CAA14FCCF874)	3.78	13105	2022-11-24 20:07:40.510	0.063	0	1.006	14.038	-1.77	-0.671	2.763	-1.291	86.605	0	0	0	0	0	0	0
WT222(CAA14FCCF874)	3.78	13105	2022-11-24 20:07:40.510	-0.08	0.03	0.968	7.08	0.366	0.122	2.796	-1.291	86.567	0	0	0	0	0	0	0
WT222(CAA14FCCF874)	3.78	13105	2022-11-24 20:07:40.510	-0.08	0.03	0.968	7.08	0.366	0.122	2.829	-1.296	86.528	0	0	0	0	0	0	0
WT222(CAA14FCCF874)	3.78	13105	2022-11-24 20:07:40.510	-0.08	0.03	0.968	7.08	0.366	0.122	2.862	-1.296	86.495	0	0	0	0	0	0	0
WT222(CAA14FCCF874)	3.78	13105	2022-11-24 20:07:40.510	-0.08	0.03	0.968	7.08	0.366	0.122	2.895	-1.291	86.457	0	0	0	0	0	0	0
WT222(CAA14FCCF874)	3.78	13105	2022-11-24 20:07:40.510	-0.003	0.052	1.168	9.216	12.39	0.366	2.939	-1.23	86.424	0	0	0	0	0	0	0
WT222(CAA14FCCF874)	3.78	13105	2022-11-24 20:07:40.510	-0.003	0.052	1.168	9.216	12.39	0.366	2.977	-1.17	86.391	0	0	0	0	0	0	0
WT222(CAA14FCCF874)	3.78	13105	2022-11-24 20:07:40.510	-0.003	0.052	1.168	9.216	12.39	0.366	3.021	-1.11	86.358	0	0	0	0	0	0	0
WT222(CAA14FCCF874)	3.78	13105	2022-11-24 20:07:40.542	-0.003	0.052	1.168	9.216	12.39	0.366	3.065	-1.049	86.325	0	0	0	0	0	0	0
WT222(CAA14FCCF874)	3.78	13105	2022-11-24 20:07:40.542	0.003	0.067	1.008	5.432	6.531	1.038	3.087	-1.016	86.292	0	0	0	0	0	0	0
WT222(CAA14FCCF874)	3.78	13105	2022-11-24 20:07:40.542	0.003	0.067	1.008	5.432	6.531	1.038	3.115	-0.983	86.259	0	0	0	0	0	0	0
WT222(CAA14FCCF874)	3.78	13105	2022-11-24 20:07:40.542	0.003	0.067	1.008	5.432	6.531	1.038	3.137	-0.95	86.226	0	0	0	0	0	0	0
WT222(CAA14FCCF874)	3.78	13105	2022-11-24 20:07:40.542	0.003	0.067	1.008	5.432	6.531	1.038	3.164	-0.923	86.193	0	0	0	0	0	0	0
WT222(CAA14FCCF874)	3.78	13105	2022-11-24 20:07:40.542	0.086	0.108	0.986	-9.46	9.399	0.671	3.115	-0.873	86.155	0	0	0	0	0	0	0
WT222(CAA14FCCF874)	3.78	13105	2022-11-24 20:07:40.542	0.086	0.108	0.986	-9.46	9.399	0.671	3.065	-0.829	86.122	0	0	0	0	0	0	0
WT222(CAA14FCCF874)	3.78	13105	2022-11-24 20:07:40.542	0.086	0.108	0.986	-9.46	9.399	0.671	3.016	-0.786	86.083	0	0	0	0	0	0	0
WT222(CAA14FCCF874)	3.78	13105	2022-11-24 20:07:40.589	0.086	0.108	0.986	-9.46	9.399	0.671	2.972	-0.742	86.05	0	0	0	0	0	0	0

## Sheet: 22Hz
设备名称	电压	版本	片上时间	加速度X(g)	加速度Y(g)	加速度Z(g)	角速度X(°/s)	角速度Y(°/s)	角速度Z(°/s)	角度X(°)	角度Y(°)	角度Z(°)	磁场X	磁场Y	磁场Z	四元数0	四元数1	四元数2	四元数3	状态
WT333(F4E4E1AF1293)	3.83	13105	2022-11-24 20:01:19.886	0.058	0.207	0.983	-10.559	0	-0.366	9.272	-0.687	62.732	0	0	0	0	0	0	0
WT333(F4E4E1AF1293)	3.83	13105	2022-11-24 20:01:19.886	0.058	0.207	0.983	-10.559	0	-0.366	9.223	-0.687	62.573	0	0	0	0	0	0	0
WT333(F4E4E1AF1293)	3.83	13105	2022-11-24 20:01:19.886	0.058	0.207	0.983	-10.559	0	-0.366	9.174	-0.687	62.408	0	0	0	0	0	0	0
WT333(F4E4E1AF1293)	3.83	13105	2022-11-24 20:01:19.886	-0.005	0.164	1.042	-1.953	0.488	0.854	9.163	-0.687	62.254	0	0	0	0	0	0	0
WT333(F4E4E1AF1293)	3.83	13105	2022-11-24 20:01:19.886	-0.005	0.164	1.042	-1.953	0.488	0.854	9.157	-0.687	62.106	0	0	0	0	0	0	0
WT333(F4E4E1AF1293)	3.83	13105	2022-11-24 20:01:19.886	-0.005	0.164	1.042	-1.953	0.488	0.854	9.152	-0.687	61.952	0	0	0	0	0	0	0
WT333(F4E4E1AF1293)	3.83	13105	2022-11-24 20:01:19.886	-0.005	0.164	1.042	-1.953	0.488	0.854	9.141	-0.687	61.798	0	0	0	0	0	0	0
WT333(F4E4E1AF1293)	3.83	13105	2022-11-24 20:01:19.886	0.087	0.143	1.015	7.996	-0.732	0.854	9.185	-0.687	61.644	0	0	0	0	0	0	0
WT111(DD045F3F1DEA)	3.8	13108	2022-11-24 20:01:19.897	0.017	0.261	0.985	0.122	0	0	14.529	-0.868	-16.628	0	0	0	0	0	0	0
WT111(DD045F3F1DEA)	3.8	13108	2022-11-24 20:01:19.900	0.017	0.261	0.985	0.122	0	0	14.529	-0.868	-16.628	0	0	0	0	0	0	0
WT111(DD045F3F1DEA)	3.8	13108	2022-11-24 20:01:19.900	0.017	0.261	0.985	0.122	0	0	14.529	-0.868	-16.622	0	0	0	0	0	0	0
WT111(DD045F3F1DEA)	3.8	13108	2022-11-24 20:01:19.900	0.015	0.265	0.984	0.122	0	0	14.529	-0.868	-16.622	0	0	0	0	0	0	0
WT111(DD045F3F1DEA)	3.8	13108	2022-11-24 20:01:19.900	0.015	0.265	0.984	0.122	0	0	14.529	-0.868	-16.617	0	0	0	0	0	0	0
WT111(DD045F3F1DEA)	3.8	13108	2022-11-24 20:01:19.900	0.015	0.265	0.984	0.122	0	0	14.529	-0.868	-16.617	0	0	0	0	0	0	0
WT111(DD045F3F1DEA)	3.8	13108	2022-11-24 20:01:19.900	0.015	0.265	0.984	0.122	0	0	14.529	-0.868	-16.611	0	0	0	0	0	0	0
WT111(DD045F3F1DEA)	3.8	13108	2022-11-24 20:01:19.900	0.014	0.247	0.983	-0.488	0.061	0	14.529	-0.868	-16.611	0	0	0	0	0	0	0
WT111(DD045F3F1DEA)	3.8	13108	2022-11-24 20:01:19.927	0.014	0.247	0.983	-0.488	0.061	0	14.529	-0.868	-16.606	0	0	0	0	0	0	0
WT111(DD045F3F1DEA)	3.8	13108	2022-11-24 20:01:19.927	0.014	0.247	0.983	-0.488	0.061	0	14.524	-0.868	-16.6	0	0	0	0	0	0	0
WT111(DD045F3F1DEA)	3.8	13108	2022-11-24 20:01:19.927	0.014	0.247	0.983	-0.488	0.061	0	14.524	-0.868	-16.6	0	0	0	0	0	0	0
WT111(DD045F3F1DEA)	3.8	13108	2022-11-24 20:01:19.927	0.017	0.242	0.984	0.366	0	0	14.524	-0.868	-16.595	0	0	0	0	0	0	0
WT111(DD045F3F1DEA)	3.8	13108	2022-11-24 20:01:19.927	0.017	0.242	0.984	0.366	0	0	14.524	-0.868	-16.595	0	0	0	0	0	0	0
WT111(DD045F3F1DEA)	3.8	13108	2022-11-24 20:01:19.927	0.017	0.242	0.984	0.366	0	0	14.529	-0.868	-16.589	0	0	0	0	0	0	0
WT111(DD045F3F1DEA)	3.8	13108	2022-11-24 20:01:19.927	0.017	0.242	0.984	0.366	0	0	14.529	-0.868	-16.589	0	0	0	0	0	0	0
WT111(DD045F3F1DEA)	3.8	13108	2022-11-24 20:01:19.927	0.015	0.268	0.975	0.183	-0.122	0	14.529	-0.868	-16.584	0	0	0	0	0	0	0
WT222(CAA14FCCF874)	3.78	13105	2022-11-24 20:01:19.932	0	0.017	0.984	-3.845	-0.61	-0.244	0.126	2.675	77.075	0	0	0	0	0	0	0
WT222(CAA14FCCF874)	3.78	13105	2022-11-24 20:01:19.934	0	0.017	0.984	-3.845	-0.61	-0.244	0.11	2.675	77.064	0	0	0	0	0	0	0
WT222(CAA14FCCF874)	3.78	13105	2022-11-24 20:01:19.934	0	0.017	0.984	-3.845	-0.61	-0.244	0.088	2.67	77.047	0	0	0	0	0	0	0
WT222(CAA14FCCF874)	3.78	13105	2022-11-24 20:01:19.934	0	0.017	0.984	-3.845	-0.61	-0.244	0.071	2.664	77.036	0	0	0	0	0	0	0
WT222(CAA14FCCF874)	3.78	13105	2022-11-24 20:01:19.934	-0.021	0	1.024	-1.77	-0.061	0.183	0.066	2.664	77.025	0	0	0	0	0	0	0
WT222(CAA14FCCF874)	3.78	13105	2022-11-24 20:01:19.934	-0.021	0	1.024	-1.77	-0.061	0.183	0.055	2.659	77.014	0	0	0	0	0	0	0
WT222(CAA14FCCF874)	3.78	13105	2022-11-24 20:01:19.934	-0.021	0	1.024	-1.77	-0.061	0.183	0.049	2.659	77.003	0	0	0	0	0	0	0
WT222(CAA14FCCF874)	3.78	13105	2022-11-24 20:01:19.934	-0.021	0	1.024	-1.77	-0.061	0.183	0.038	2.659	76.992	0	0	0	0	0	0	0
WT222(CAA14FCCF874)	3.78	13105	2022-11-24 20:01:19.935	0.053	-0.027	1.021	1.709	-1.038	0.488	0.049	2.648	76.981	0	0	0	0	0	0	0
WT222(CAA14FCCF874)	3.78	13105	2022-11-24 20:01:19.935	0.053	-0.027	1.021	1.709	-1.038	0.488	0.055	2.642	76.976	0	0	0	0	0	0	0
WT222(CAA14FCCF874)	3.78	13105	2022-11-24 20:01:19.935	0.053	-0.027	1.021	1.709	-1.038	0.488	0.066	2.631	76.965	0	0	0	0	0	0	0
WT222(CAA14FCCF874)	3.78	13105	2022-11-24 20:01:19.935	0.053	-0.027	1.021	1.709	-1.038	0.488	0.071	2.62	76.959	0	0	0	0	0	0	0
WT222(CAA14FCCF874)	3.78	13105	2022-11-24 20:01:19.935	-0.054	0	1	4.028	-1.221	0	0.093	2.609	76.954	0	0	0	0	0	0	0
WT222(CAA14FCCF874)	3.78	13105	2022-11-24 20:01:19.935	-0.054	0	1	4.028	-1.221	0	0.115	2.598	76.943	0	0	0	0	0	0	0
WT222(CAA14FCCF874)	3.78	13105	2022-11-24 20:01:19.935	-0.054	0	1	4.028	-1.221	0	0.132	2.593	76.937	0	0	0	0	0	0	0
WT222(CAA14FCCF874)	3.78	13105	2022-11-24 20:01:19.935	-0.054	0	1	4.028	-1.221	0	0.154	2.582	76.926	0	0	0	0	0	0	0
WT333(F4E4E1AF1293)	3.83	13105	2022-11-24 20:01:19.946	0.087	0.143	1.015	7.996	-0.732	0.854	9.229	-0.692	61.496	0	0	0	0	0	0	0
WT333(F4E4E1AF1293)	3.83	13105	2022-11-24 20:01:19.946	0.087	0.143	1.015	7.996	-0.732	0.854	9.267	-0.698	61.342	0	0	0	0	0	0	0
WT333(F4E4E1AF1293)	3.83	13105	2022-11-24 20:01:19.946	0.087	0.143	1.015	7.996	-0.732	0.854	9.305	-0.709	61.194	0	0	0	0	0	0	0
WT333(F4E4E1AF1293)	3.83	13105	2022-11-24 20:01:19.946	-0.035	0.143	0.98	11.475	-0.305	-0.122	9.366	-0.709	61.04	0	0	0	0	0	0	0
WT333(F4E4E1AF1293)	3.83	13105	2022-11-24 20:01:19.946	-0.035	0.143	0.98	11.475	-0.305	-0.122	9.421	-0.709	60.886	0	0	0	0	0	0	0
WT333(F4E4E1AF1293)	3.83	13105	2022-11-24 20:01:19.946	-0.035	0.143	0.98	11.475	-0.305	-0.122	9.481	-0.714	60.732	0	0	0	0	0	0	0
WT333(F4E4E1AF1293)	3.83	13105	2022-11-24 20:01:19.946	-0.035	0.143	0.98	11.475	-0.305	-0.122	9.536	-0.714	60.584	0	0	0	0	0	0	0
WT333(F4E4E1AF1293)	3.83	13105	2022-11-24 20:01:19.946	-0.015	0.125	0.977	-0.122	-0.366	0.122	9.536	-0.714	60.43	0	0	0	0	0	0	0
WT111(DD045F3F1DEA)	3.8	13108	2022-11-24 20:01:19.957	0.015	0.268	0.975	0.183	-0.122	0	14.529	-0.868	-16.584	0	0	0	0	0	0	0
WT111(DD045F3F1DEA)	3.8	13108	2022-11-24 20:01:19.957	0.015	0.268	0.975	0.183	-0.122	0	14.529	-0.868	-16.578	0	0	0	0	0	0	0
WT111(DD045F3F1DEA)	3.8	13108	2022-11-24 20:01:19.957	0.015	0.268	0.975	0.183	-0.122	0	14.529	-0.868	-16.578	0	0	0	0	0	0	0
WT111(DD045F3F1DEA)	3.8	13108	2022-11-24 20:01:19.957	0.017	0.25	0.984	-0.122	0.122	0	14.529	-0.868	-16.573	0	0	0	0	0	0	0
WT111(DD045F3F1DEA)	3.8	13108	2022-11-24 20:01:19.957	0.017	0.25	0.984	-0.122	0.122	0	14.529	-0.868	-16.573	0	0	0	0	0	0	0
WT111(DD045F3F1DEA)	3.8	13108	2022-11-24 20:01:19.957	0.017	0.25	0.984	-0.122	0.122	0	14.529	-0.868	-16.567	0	0	0	0	0	0	0
WT111(DD045F3F1DEA)	3.8	13108	2022-11-24 20:01:19.957	0.017	0.25	0.984	-0.122	0.122	0	14.529	-0.868	-16.567	0	0	0	0	0	0	0
WT111(DD045F3F1DEA)	3.8	13108	2022-11-24 20:01:19.957	0.017	0.259	0.989	0.061	0	0	14.529	-0.868	-16.562	0	0	0	0	0	0	0
WT222(CAA14FCCF874)	3.78	13105	2022-11-24 20:01:19.962	-0.06	0.02	1.007	-0.488	-1.282	0.183	0.148	2.571	76.921	0	0	0	0	0	0	0
WT222(CAA14FCCF874)	3.78	13105	2022-11-24 20:01:19.962	-0.06	0.02	1.007	-0.488	-1.282	0.183	0.148	2.56	76.91	0	0	0	0	0	0	0
WT222(CAA14FCCF874)	3.78	13105	2022-11-24 20:01:19.962	-0.06	0.02	1.007	-0.488	-1.282	0.183	0.143	2.554	76.904	0	0	0	0	0	0	0
WT222(CAA14FCCF874)	3.78	13105	2022-11-24 20:01:19.962	-0.06	0.02	1.007	-0.488	-1.282	0.183	0.143	2.543	76.899	0	0	0	0	0	0	0
WT222(CAA14FCCF874)	3.78	13105	2022-11-24 20:01:19.962	-0.101	-0.059	0.974	1.343	0.122	1.404	0.148	2.543	76.893	0	0	0	0	0	0	0
WT222(CAA14FCCF874)	3.78	13105	2022-11-24 20:01:19.962	-0.101	-0.059	0.974	1.343	0.122	1.404	0.154	2.543	76.893	0	0	0	0	0	0	0
WT222(CAA14FCCF874)	3.78	13105	2022-11-24 20:01:19.962	-0.101	-0.059	0.974	1.343	0.122	1.404	0.159	2.543	76.893	0	0	0	0	0	0	0
WT222(CAA14FCCF874)	3.78	13105	2022-11-24 20:01:19.962	-0.101	-0.059	0.974	1.343	0.122	1.404	0.165	2.543	76.893	0	0	0	0	0	0	0
WT333(F4E4E1AF1293)	3.83	13105	2022-11-24 20:01:19.976	-0.015	0.125	0.977	-0.122	-0.366	0.122	9.536	-0.714	60.282	0	0	0	0	0	0	0
WT333(F4E4E1AF1293)	3.83	13105	2022-11-24 20:01:19.978	-0.015	0.125	0.977	-0.122	-0.366	0.122	9.531	-0.714	60.134	0	0	0	0	0	0	0
WT333(F4E4E1AF1293)	3.83	13105	2022-11-24 20:01:19.978	-0.015	0.125	0.977	-0.122	-0.366	0.122	9.531	-0.714	59.985	0	0	0	0	0	0	0
WT333(F4E4E1AF1293)	3.83	13105	2022-11-24 20:01:19.978	-0.063	0.113	0.937	0.793	0.122	1.099	9.536	-0.714	59.843	0	0	0	0	0	0	0
WT333(F4E4E1AF1293)	3.83	13105	2022-11-24 20:01:19.978	-0.063	0.113	0.937	0.793	0.122	1.099	9.536	-0.709	59.7	0	0	0	0	0	0	0
WT333(F4E4E1AF1293)	3.83	13105	2022-11-24 20:01:19.978	-0.063	0.113	0.937	0.793	0.122	1.099	9.542	-0.709	59.557	0	0	0	0	0	0	0
WT333(F4E4E1AF1293)	3.83	13105	2022-11-24 20:01:19.978	-0.063	0.113	0.937	0.793	0.122	1.099	9.542	-0.703	59.414	0	0	0	0	0	0	0
WT333(F4E4E1AF1293)	3.83	13105	2022-11-24 20:01:19.978	0.005	0.225	1.026	0.977	-0.671	-0.305	9.547	-0.703	59.266	0	0	0	0	0	0	0
WT222(CAA14FCCF874)	3.78	13105	2022-11-24 20:01:20.022	-0.04	0.036	1.024	4.211	0	-0.244	0.181	2.543	76.888	0	0	0	0	0	0	0
WT222(CAA14FCCF874)	3.78	13105	2022-11-24 20:01:20.025	-0.04	0.036	1.024	4.211	0	-0.244	0.203	2.543	76.877	0	0	0	0	0	0	0
WT222(CAA14FCCF874)	3.78	13105	2022-11-24 20:01:20.025	-0.04	0.036	1.024	4.211	0	-0.244	0.225	2.543	76.871	0	0	0	0	0	0	0
WT222(CAA14FCCF874)	3.78	13105	2022-11-24 20:01:20.025	-0.04	0.036	1.024	4.211	0	-0.244	0.242	2.543	76.866	0	0	0	0	0	0	0
WT222(CAA14FCCF874)	3.78	13105	2022-11-24 20:01:20.025	-0.083	0.014	0.995	-0.732	-0.183	0.427	0.242	2.543	76.86	0	0	0	0	0	0	0
WT222(CAA14FCCF874)	3.78	13105	2022-11-24 20:01:20.025	-0.083	0.014	0.995	-0.732	-0.183	0.427	0.236	2.543	76.855	0	0	0	0	0	0	0
WT222(CAA14FCCF874)	3.78	13105	2022-11-24 20:01:20.025	-0.083	0.014	0.995	-0.732	-0.183	0.427	0.231	2.543	76.849	0	0	0	0	0	0	0
WT222(CAA14FCCF874)	3.78	13105	2022-11-24 20:01:20.025	-0.083	0.014	0.995	-0.732	-0.183	0.427	0.225	2.543	76.844	0	0	0	0	0	0	0
WT333(F4E4E1AF1293)	3.83	13105	2022-11-24 20:01:20.036	0.005	0.225	1.026	0.977	-0.671	-0.305	9.553	-0.703	59.117	0	0	0	0	0	0	0
WT333(F4E4E1AF1293)	3.83	13105	2022-11-24 20:01:20.036	0.005	0.225	1.026	0.977	-0.671	-0.305	9.558	-0.703	58.975	0	0	0	0	0	0	0
WT333(F4E4E1AF1293)	3.83	13105	2022-11-24 20:01:20.036	0.005	0.225	1.026	0.977	-0.671	-0.305	9.564	-0.703	58.826	0	0	0	0	0	0	0
WT333(F4E4E1AF1293)	3.83	13105	2022-11-24 20:01:20.036	-0.035	0.197	1.017	-2.93	0	0.244	9.547	-0.698	58.683	0	0	0	0	0	0	0
WT333(F4E4E1AF1293)	3.83	13105	2022-11-24 20:01:20.036	-0.035	0.197	1.017	-2.93	0	0.244	9.536	-0.698	58.541	0	0	0	0	0	0	0
WT333(F4E4E1AF1293)	3.83	13105	2022-11-24 20:01:20.036	-0.035	0.197	1.017	-2.93	0	0.244	9.52	-0.692	58.398	0	0	0	0	0	0	0
WT333(F4E4E1AF1293)	3.83	13105	2022-11-24 20:01:20.036	-0.035	0.197	1.017	-2.93	0	0.244	9.509	-0.692	58.255	0	0	0	0	0	0	0
WT333(F4E4E1AF1293)	3.83	13105	2022-11-24 20:01:20.036	-0.025	0.276	1.009	-6.104	-0.244	0.916	9.481	-0.687	58.118	0	0	0	0	0	0	0
WT222(CAA14FCCF874)	3.78	13105	2022-11-24 20:01:20.052	-0.038	0.011	1.01	-2.197	0.183	0.244	0.214	2.543	76.838	0	0	0	0	0	0	0
WT222(CAA14FCCF874)	3.78	13105	2022-11-24 20:01:20.052	-0.038	0.011	1.01	-2.197	0.183	0.244	0.203	2.549	76.833	0	0	0	0	0	0	0
WT222(CAA14FCCF874)	3.78	13105	2022-11-24 20:01:20.052	-0.038	0.011	1.01	-2.197	0.183	0.244	0.192	2.549	76.827	0	0	0	0	0	0	0
WT222(CAA14FCCF874)	3.78	13105	2022-11-24 20:01:20.052	-0.038	0.011	1.01	-2.197	0.183	0.244	0.181	2.549	76.822	0	0	0	0	0	0	0
WT222(CAA14FCCF874)	3.78	13105	2022-11-24 20:01:20.052	0.101	0.034	1.152	0	1.526	-2.014	0.181	2.56	76.811	0	0	0	0	0	0	0
WT222(CAA14FCCF874)	3.78	13105	2022-11-24 20:01:20.052	0.101	0.034	1.152	0	1.526	-2.014	0.181	2.565	76.794	0	0	0	0	0	0	0
WT222(CAA14FCCF874)	3.78	13105	2022-11-24 20:01:20.052	0.101	0.034	1.152	0	1.526	-2.014	0.187	2.565	76.778	0	0	0	0	0	0	0
WT222(CAA14FCCF874)	3.78	13105	2022-11-24 20:01:20.052	0.101	0.034	1.152	0	1.526	-2.014	0.187	2.571	76.761	0	0	0	0	0	0	0
WT333(F4E4E1AF1293)	3.83	13105	2022-11-24 20:01:20.066	-0.025	0.276	1.009	-6.104	-0.244	0.916	9.454	-0.687	57.98	0	0	0	0	0	0	0
WT333(F4E4E1AF1293)	3.83	13105	2022-11-24 20:01:20.066	-0.025	0.276	1.009	-6.104	-0.244	0.916	9.432	-0.687	57.843	0	0	0	0	0	0	0
WT333(F4E4E1AF1293)	3.83	13105	2022-11-24 20:01:20.066	0.098	0.406	1.471	23.01	3.723	-1.343	9.547	-0.665	57.7	0	0	0	0	0	0	0
WT333(F4E4E1AF1293)	3.83	13105	2022-11-24 20:01:20.066	0.196	0.812	2.941	23.01	3.723	-1.343	9.668	-0.648	57.557	0	0	0	0	0	0	0
WT333(F4E4E1AF1293)	3.83	13105	2022-11-24 20:01:20.066	0.393	1.624	5.883	23.01	3.723	-1.343	9.794	-0.632	57.415	0	0	0	0	0	0	0
WT333(F4E4E1AF1293)	3.83	13105	2022-11-24 20:01:20.066	0.786	3.248	11.766	23.01	3.723	-1.343	9.915	-0.621	57.277	0	0	0	0	0	0	0
WT333(F4E4E1AF1293)	3.83	13105	2022-11-24 20:01:20.066	-0.038	-0.075	0.629	22.339	-0.488	1.465	10.031	-0.632	57.145	0	0	0	0	0	0	0
WT333(F4E4E1AF1293)	3.83	13105	2022-11-24 20:01:20.066	-0.038	-0.075	0.629	22.339	-0.488	1.465	10.151	-0.643	57.019	0	0	0	0	0	0	0
WT222(CAA14FCCF874)	3.78	13105	2022-11-24 20:01:20.082	-0.158	-0.052	0.851	2.136	-1.282	1.953	0.198	2.56	76.767	0	0	0	0	0	0	0
WT222(CAA14FCCF874)	3.78	13105	2022-11-24 20:01:20.082	-0.158	-0.052	0.851	2.136	-1.282	1.953	0.209	2.554	76.772	0	0	0	0	0	0	0
WT222(CAA14FCCF874)	3.78	13105	2022-11-24 20:01:20.082	-0.158	-0.052	0.851	2.136	-1.282	1.953	0.22	2.543	76.783	0	0	0	0	0	0	0
WT222(CAA14FCCF874)	3.78	13105	2022-11-24 20:01:20.082	-0.08	-0.033	0.411	2.136	-1.282	1.953	0.231	2.538	76.789	0	0	0	0	0	0	0
WT222(CAA14FCCF874)	3.78	13105	2022-11-24 20:01:20.082	-0.055	-0.005	1.046	2.136	5.31	1.831	0.236	2.565	76.794	0	0	0	0	0	0	0
WT222(CAA14FCCF874)	3.78	13105	2022-11-24 20:01:20.082	-0.055	-0.005	1.046	2.136	5.31	1.831	0.247	2.593	76.8	0	0	0	0	0	0	0
WT222(CAA14FCCF874)	3.78	13105	2022-11-24 20:01:20.082	-0.055	-0.005	1.046	2.136	5.31	1.831	0.258	2.62	76.805	0	0	0	0	0	0	0
WT222(CAA14FCCF874)	3.78	13105	2022-11-24 20:01:20.082	-0.055	-0.005	1.046	2.136	5.31	1.831	0.269	2.648	76.811	0	0	0	0	0	0	0
WT333(F4E4E1AF1293)	3.83	13105	2022-11-24 20:01:20.096	-0.038	-0.075	0.629	22.339	-0.488	1.465	10.267	-0.648	56.887	0	0	0	0	0	0	0
WT333(F4E4E1AF1293)	3.83	13105	2022-11-24 20:01:20.096	-0.038	-0.075	0.629	22.339	-0.488	1.465	10.382	-0.654	56.761	0	0	0	0	0	0	0
WT333(F4E4E1AF1293)	3.83	13105	2022-11-24 20:01:20.096	-0.066	0.2	1.07	-18.921	7.446	0.549	10.289	-0.626	56.635	0	0	0	0	0	0	0
WT333(F4E4E1AF1293)	3.83	13105	2022-11-24 20:01:20.096	-0.066	0.2	1.07	-18.921	7.446	0.549	10.201	-0.593	56.508	0	0	0	0	0	0	0
WT333(F4E4E1AF1293)	3.83	13105	2022-11-24 20:01:20.096	-0.066	0.2	1.07	-18.921	7.446	0.549	10.107	-0.56	56.387	0	0	0	0	0	0	0
WT333(F4E4E1AF1293)	3.83	13105	2022-11-24 20:01:20.096	-0.066	0.2	1.07	-18.921	7.446	0.549	10.02	-0.527	56.261	0	0	0	0	0	0	0
WT333(F4E4E1AF1293)	3.83	13105	2022-11-24 20:01:20.096	-0.015	0.219	1.084	15.625	-2.869	1.099	10.102	-0.544	56.135	0	0	0	0	0	0	0
WT333(F4E4E1AF1293)	3.83	13105	2022-11-24 20:01:20.096	-0.015	0.219	1.084	15.625	-2.869	1.099	10.184	-0.56	56.003	0	0	0	0	0	0	0
WT333(F4E4E1AF1293)	3.83	13105	2022-11-24 20:01:20.127	-0.015	0.219	1.084	15.625	-2.869	1.099	10.267	-0.577	55.876	0	0	0	0	0	0	0
WT333(F4E4E1AF1293)	3.83	13105	2022-11-24 20:01:20.127	-0.015	0.219	1.084	15.625	-2.869	1.099	10.349	-0.593	55.745	0	0	0	0	0	0	0
WT333(F4E4E1AF1293)	3.83	13105	2022-11-24 20:01:20.127	-0.006	0.125	0.897	0.488	0.183	1.343	10.355	-0.593	55.624	0	0	0	0	0	0	0
WT333(F4E4E1AF1293)	3.83	13105	2022-11-24 20:01:20.127	-0.006	0.125	0.897	0.488	0.183	1.343	10.36	-0.599	55.497	0	0	0	0	0	0	0
WT333(F4E4E1AF1293)	3.83	13105	2022-11-24 20:01:20.127	-0.006	0.125	0.897	0.488	0.183	1.343	10.366	-0.599	55.377	0	0	0	0	0	0	0
WT333(F4E4E1AF1293)	3.83	13105	2022-11-24 20:01:20.127	-0.006	0.125	0.897	0.488	0.183	1.343	10.371	-0.599	55.25	0	0	0	0	0	0	0
WT333(F4E4E1AF1293)	3.83	13105	2022-11-24 20:01:20.127	-0.005	0.183	0.991	0.671	-1.221	-0.61	10.377	-0.604	55.118	0	0	0	0	0	0	0
WT333(F4E4E1AF1293)	3.83	13105	2022-11-24 20:01:20.127	-0.005	0.183	0.991	0.671	-1.221	-0.61	10.382	-0.61	54.987	0	0	0	0	0	0	0
WT222(CAA14FCCF874)	3.78	13105	2022-11-24 20:01:20.143	-0.053	0.027	1.016	0.305	-3.967	0.244	0.269	2.626	76.811	0	0	0	0	0	0	0
WT222(CAA14FCCF874)	3.78	13105	2022-11-24 20:01:20.146	-0.053	0.027	1.016	0.305	-3.967	0.244	0.269	2.604	76.811	0	0	0	0	0	0	0
WT222(CAA14FCCF874)	3.78	13105	2022-11-24 20:01:20.146	-0.053	0.027	1.016	0.305	-3.967	0.244	0.269	2.587	76.811	0	0	0	0	0	0	0
WT222(CAA14FCCF874)	3.78	13105	2022-11-24 20:01:20.146	-0.053	0.027	1.016	0.305	-3.967	0.244	0.275	2.565	76.811	0	0	0	0	0	0	0
WT222(CAA14FCCF874)	3.78	13105	2022-11-24 20:01:20.146	-0.057	-0.012	0.979	-1.465	-0.244	1.709	0.264	2.565	76.816	0	0	0	0	0	0	0
WT222(CAA14FCCF874)	3.78	13105	2022-11-24 20:01:20.146	-0.057	-0.012	0.979	-1.465	-0.244	1.709	0.258	2.565	76.822	0	0	0	0	0	0	0
WT222(CAA14FCCF874)	3.78	13105	2022-11-24 20:01:20.146	-0.057	-0.012	0.979	-1.465	-0.244	1.709	0.253	2.565	76.827	0	0	0	0	0	0	0
WT222(CAA14FCCF874)	3.78	13105	2022-11-24 20:01:20.146	-0.057	-0.012	0.979	-1.465	-0.244	1.709	0.242	2.565	76.833	0	0	0	0	0	0	0
WT111(DD045F3F1DEA)	3.8	13108	2022-11-24 20:01:20.167	0.017	0.259	0.989	0.061	0	0	14.529	-0.868	-16.562	0	0	0	0	0	0	0
WT111(DD045F3F1DEA)	3.8	13108	2022-11-24 20:01:20.169	0.017	0.259	0.989	0.061	0	0	14.529	-0.868	-16.556	0	0	0	0	0	0	0
WT111(DD045F3F1DEA)	3.8	13108	2022-11-24 20:01:20.169	0.017	0.259	0.989	0.061	0	0	14.529	-0.868	-16.556	0	0	0	0	0	0	0
WT111(DD045F3F1DEA)	3.8	13108	2022-11-24 20:01:20.169	0.016	0.254	0.981	0	0.061	0	14.529	-0.868	-16.551	0	0	0	0	0	0	0
WT111(DD045F3F1DEA)	3.8	13108	2022-11-24 20:01:20.169	0.016	0.254	0.981	0	0.061	0	14.529	-0.868	-16.551	0	0	0	0	0	0	0
WT111(DD045F3F1DEA)	3.8	13108	2022-11-24 20:01:20.169	0.016	0.254	0.981	0	0.061	0	14.529	-0.868	-16.545	0	0	0	0	0	0	0
WT111(DD045F3F1DEA)	3.8	13108	2022-11-24 20:01:20.169	0.016	0.254	0.981	0	0.061	0	14.529	-0.868	-16.545	0	0	0	0	0	0	0
WT111(DD045F3F1DEA)	3.8	13108	2022-11-24 20:01:20.169	0.016	0.25	0.979	0	0	0	14.529	-0.868	-16.54	0	0	0	0	0	0	0
WT111(DD045F3F1DEA)	3.8	13108	2022-11-24 20:01:20.169	0.016	0.25	0.979	0	0	0	14.529	-0.868	-16.54	0	0	0	0	0	0	0
WT111(DD045F3F1DEA)	3.8	13108	2022-11-24 20:01:20.169	0.016	0.25	0.979	0	0	0	14.529	-0.868	-16.54	0	0	0	0	0	0	0
WT111(DD045F3F1DEA)	3.8	13108	2022-11-24 20:01:20.169	0.016	0.25	0.979	0	0	0	14.529	-0.868	-16.534	0	0	0	0	0	0	0
WT111(DD045F3F1DEA)	3.8	13108	2022-11-24 20:01:20.169	0.015	0.259	0.99	0	0.061	0	14.529	-0.868	-16.534	0	0	0	0	0	0	0
WT111(DD045F3F1DEA)	3.8	13108	2022-11-24 20:01:20.169	0.015	0.259	0.99	0	0.061	0	14.529	-0.868	-16.529	0	0	0	0	0	0	0
WT111(DD045F3F1DEA)	3.8	13108	2022-11-24 20:01:20.169	0.015	0.259	0.99	0	0.061	0	14.529	-0.868	-16.529	0	0	0	0	0	0	0
WT111(DD045F3F1DEA)	3.8	13108	2022-11-24 20:01:20.169	0.016	0.25	0.977	0.122	0	0	14.529	-0.868	-16.523	0	0	0	0	0	0	0
WT111(DD045F3F1DEA)	3.8	13108	2022-11-24 20:01:20.169	0.016	0.25	0.977	0.122	0	0	14.529	-0.868	-16.523	0	0	0	0	0	0	0
WT222(CAA14FCCF874)	3.78	13105	2022-11-24 20:01:20.173	-0.073	-0.01	0.984	3.418	-1.465	-0.183	0.258	2.554	76.833	0	0	0	0	0	0	0
WT222(CAA14FCCF874)	3.78	13105	2022-11-24 20:01:20.173	-0.073	-0.01	0.984	3.418	-1.465	-0.183	0.275	2.549	76.833	0	0	0	0	0	0	0
WT222(CAA14FCCF874)	3.78	13105	2022-11-24 20:01:20.173	-0.073	-0.01	0.984	3.418	-1.465	-0.183	0.291	2.543	76.827	0	0	0	0	0	0	0
WT222(CAA14FCCF874)	3.78	13105	2022-11-24 20:01:20.173	-0.073	-0.01	0.984	3.418	-1.465	-0.183	0.308	2.538	76.827	0	0	0	0	0	0	0
WT222(CAA14FCCF874)	3.78	13105	2022-11-24 20:01:20.173	-0.049	0.035	1.021	-1.16	0.671	1.038	0.302	2.543	76.833	0	0	0	0	0	0	0
WT222(CAA14FCCF874)	3.78	13105	2022-11-24 20:01:20.173	-0.049	0.035	1.021	-1.16	0.671	1.038	0.297	2.549	76.838	0	0	0	0	0	0	0
WT222(CAA14FCCF874)	3.78	13105	2022-11-24 20:01:20.173	-0.049	0.035	1.021	-1.16	0.671	1.038	0.291	2.554	76.844	0	0	0	0	0	0	0
WT222(CAA14FCCF874)	3.78	13105	2022-11-24 20:01:20.173	0.026	0.038	1.029	-4.272	-2.319	-0.488	0.269	2.543	76.838	0	0	0	0	0	0	0
WT333(F4E4E1AF1293)	3.83	13105	2022-11-24 20:01:20.186	-0.005	0.183	0.991	0.671	-1.221	-0.61	10.388	-0.615	54.855	0	0	0	0	0	0	0
WT333(F4E4E1AF1293)	3.83	13105	2022-11-24 20:01:20.188	-0.005	0.183	0.991	0.671	-1.221	-0.61	10.393	-0.621	54.723	0	0	0	0	0	0	0
WT333(F4E4E1AF1293)	3.83	13105	2022-11-24 20:01:20.188	-0.032	0.216	1.046	-4.333	0.916	0.916	10.371	-0.615	54.602	0	0	0	0	0	0	0
WT333(F4E4E1AF1293)	3.83	13105	2022-11-24 20:01:20.188	-0.032	0.216	1.046	-4.333	0.916	0.916	10.355	-0.615	54.481	0	0	0	0	0	0	0
WT333(F4E4E1AF1293)	3.83	13105	2022-11-24 20:01:20.188	-0.032	0.216	1.046	-4.333	0.916	0.916	10.338	-0.61	54.355	0	0	0	0	0	0	0
WT333(F4E4E1AF1293)	3.83	13105	2022-11-24 20:01:20.188	-0.032	0.216	1.046	-4.333	0.916	0.916	10.316	-0.604	54.234	0	0	0	0	0	0	0
WT333(F4E4E1AF1293)	3.83	13105	2022-11-24 20:01:20.188	0.051	0.253	1.08	7.935	-2.502	0.732	10.36	-0.615	54.113	0	0	0	0	0	0	0
WT333(F4E4E1AF1293)	3.83	13105	2022-11-24 20:01:20.188	0.051	0.253	1.08	7.935	-2.502	0.732	10.404	-0.632	53.987	0	0	0	0	0	0	0
WT111(DD045F3F1DEA)	3.8	13108	2022-11-24 20:01:20.197	0.016	0.25	0.977	0.122	0	0	14.529	-0.868	-16.518	0	0	0	0	0	0	0
WT111(DD045F3F1DEA)	3.8	13108	2022-11-24 20:01:20.197	0.016	0.25	0.977	0.122	0	0	14.535	-0.868	-16.518	0	0	0	0	0	0	0
WT111(DD045F3F1DEA)	3.8	13108	2022-11-24 20:01:20.197	0.017	0.257	0.984	0.183	0	0	14.535	-0.868	-16.512	0	0	0	0	0	0	0
WT111(DD045F3F1DEA)	3.8	13108	2022-11-24 20:01:20.197	0.017	0.257	0.984	0.183	0	0	14.535	-0.868	-16.512	0	0	0	0	0	0	0
WT111(DD045F3F1DEA)	3.8	13108	2022-11-24 20:01:20.197	0.017	0.257	0.984	0.183	0	0	14.535	-0.868	-16.507	0	0	0	0	0	0	0
WT111(DD045F3F1DEA)	3.8	13108	2022-11-24 20:01:20.197	0.017	0.257	0.984	0.183	0	0	14.535	-0.868	-16.507	0	0	0	0	0	0	0
WT111(DD045F3F1DEA)	3.8	13108	2022-11-24 20:01:20.197	0.016	0.252	0.981	-0.305	0.061	0	14.535	-0.868	-16.501	0	0	0	0	0	0	0
WT111(DD045F3F1DEA)	3.8	13108	2022-11-24 20:01:20.197	0.016	0.252	0.981	-0.305	0.061	0	14.535	-0.868	-16.501	0	0	0	0	0	0	0
WT222(CAA14FCCF874)	3.78	13105	2022-11-24 20:01:20.202	0.026	0.038	1.029	-4.272	-2.319	-0.488	0.247	2.532	76.833	0	0	0	0	0	0	0
WT222(CAA14FCCF874)	3.78	13105	2022-11-24 20:01:20.202	0.026	0.038	1.029	-4.272	-2.319	-0.488	0.225	2.521	76.833	0	0	0	0	0	0	0
WT222(CAA14FCCF874)	3.78	13105	2022-11-24 20:01:20.202	0.026	0.038	1.029	-4.272	-2.319	-0.488	0.209	2.505	76.827	0	0	0	0	0	0	0
WT222(CAA14FCCF874)	3.78	13105	2022-11-24 20:01:20.202	-0.081	-0.043	0.979	0.793	-1.221	0.732	0.209	2.499	76.833	0	0	0	0	0	0	0
WT222(CAA14FCCF874)	3.78	13105	2022-11-24 20:01:20.202	-0.081	-0.043	0.979	0.793	-1.221	0.732	0.214	2.494	76.838	0	0	0	0	0	0	0
WT222(CAA14FCCF874)	3.78	13105	2022-11-24 20:01:20.202	-0.081	-0.043	0.979	0.793	-1.221	0.732	0.22	2.488	76.838	0	0	0	0	0	0	0
WT222(CAA14FCCF874)	3.78	13105	2022-11-24 20:01:20.202	-0.081	-0.043	0.979	0.793	-1.221	0.732	0.225	2.483	76.844	0	0	0	0	0	0	0
WT222(CAA14FCCF874)	3.78	13105	2022-11-24 20:01:20.202	-0.014	0.055	1.023	0.366	1.282	0.427	0.225	2.488	76.849	0	0	0	0	0	0	0
WT111(DD045F3F1DEA)	3.8	13108	2022-11-24 20:01:20.226	0.016	0.252	0.981	-0.305	0.061	0	14.529	-0.868	-16.496	0	0	0	0	0	0	0
WT111(DD045F3F1DEA)	3.8	13108	2022-11-24 20:01:20.226	0.016	0.252	0.981	-0.305	0.061	0	14.529	-0.868	-16.496	0	0	0	0	0	0	0
WT111(DD045F3F1DEA)	3.8	13108	2022-11-24 20:01:20.226	0.015	0.252	0.984	0	0	0	14.529	-0.868	-16.496	0	0	0	0	0	0	0
WT111(DD045F3F1DEA)	3.8	13108	2022-11-24 20:01:20.226	0.015	0.252	0.984	0	0	0	14.529	-0.868	-16.49	0	0	0	0	0	0	0
WT111(DD045F3F1DEA)	3.8	13108	2022-11-24 20:01:20.226	0.015	0.252	0.984	0	0	0	14.529	-0.868	-16.49	0	0	0	0	0	0	0
WT111(DD045F3F1DEA)	3.8	13108	2022-11-24 20:01:20.226	0.015	0.252	0.984	0	0	0	14.529	-0.868	-16.485	0	0	0	0	0	0	0
WT111(DD045F3F1DEA)	3.8	13108	2022-11-24 20:01:20.226	0.018	0.26	0.984	0.305	0	0	14.529	-0.868	-16.485	0	0	0	0	0	0	0
WT111(DD045F3F1DEA)	3.8	13108	2022-11-24 20:01:20.226	0.018	0.26	0.984	0.305	0	0	14.529	-0.868	-16.479	0	0	0	0	0	0	0
WT111(DD045F3F1DEA)	3.8	13108	2022-11-24 20:01:20.228	0.018	0.26	0.984	0.305	0	0	14.535	-0.868	-16.479	0	0	0	0	0	0	0
WT111(DD045F3F1DEA)	3.8	13108	2022-11-24 20:01:20.228	0.018	0.26	0.984	0.305	0	0	14.535	-0.868	-16.474	0	0	0	0	0	0	0
WT111(DD045F3F1DEA)	3.8	13108	2022-11-24 20:01:20.228	0.016	0.256	0.979	-0.122	0.061	0	14.535	-0.868	-16.474	0	0	0	0	0	0	0
WT111(DD045F3F1DEA)	3.8	13108	2022-11-24 20:01:20.228	0.016	0.256	0.979	-0.122	0.061	0	14.535	-0.868	-16.469	0	0	0	0	0	0	0
WT111(DD045F3F1DEA)	3.8	13108	2022-11-24 20:01:20.228	0.016	0.256	0.979	-0.122	0.061	0	14.535	-0.868	-16.469	0	0	0	0	0	0	0
WT111(DD045F3F1DEA)	3.8	13108	2022-11-24 20:01:20.228	0.016	0.256	0.979	-0.122	0.061	0	14.535	-0.868	-16.469	0	0	0	0	0	0	0
WT111(DD045F3F1DEA)	3.8	13108	2022-11-24 20:01:20.228	0.016	0.25	0.986	-0.122	0	0	14.529	-0.868	-16.463	0	0	0	0	0	0	0
WT111(DD045F3F1DEA)	3.8	13108	2022-11-24 20:01:20.228	0.016	0.25	0.986	-0.122	0	0	14.529	-0.868	-16.463	0	0	0	0	0	0	0
WT333(F4E4E1AF1293)	3.83	13105	2022-11-24 20:01:20.246	0.051	0.253	1.08	7.935	-2.502	0.732	10.448	-0.643	53.866	0	0	0	0	0	0	0
