# Supplementary material for: Dynamic characteristics of scraper conveyor chain drive system under the impact condition of lump coal
Source: PLoS One. 2024 Mar 1;19(3):e0299044. doi: 10.1371/journal.pone.0299044 (PMC10906879; doi:10.1371/journal.pone.0299044)
Supplement: S1 File — (ZIP) [file pone.0299044.s001.zip › 5kg 1m variable speed(4Hz-22Hz 10times)/No. 3.xlsx]

## Sheet: 4Hz
设备名称	电压	版本	片上时间	加速度X(g)	加速度Y(g)	加速度Z(g)	角速度X(°/s)	角速度Y(°/s)	角速度Z(°/s)	角度X(°)	角度Y(°)	角度Z(°)	磁场X	磁场Y	磁场Z	四元数0	四元数1	四元数2	四元数3	状态
WT333(F4E4E1AF1293)	3.81	13105	2022-11-25 09:24:29.881	0.081	0.157	1.006	-0.61	-0.183	-0.061	8.855	-2.368	-161.691	0	0	0	0	0	0	0
WT333(F4E4E1AF1293)	3.81	13105	2022-11-25 09:24:29.881	0.044	0.162	1.001	-0.854	-0.061	-0.122	8.849	-2.368	-161.735	0	0	0	0	0	0	0
WT333(F4E4E1AF1293)	3.81	13105	2022-11-25 09:24:29.881	0.044	0.162	1.001	-0.854	-0.061	-0.122	8.844	-2.373	-161.785	0	0	0	0	0	0	0
WT333(F4E4E1AF1293)	3.81	13105	2022-11-25 09:24:29.912	0.044	0.162	1.001	-0.854	-0.061	-0.122	8.844	-2.373	-161.829	0	0	0	0	0	0	0
WT333(F4E4E1AF1293)	3.81	13105	2022-11-25 09:24:29.912	0.044	0.162	1.001	-0.854	-0.061	-0.122	8.839	-2.373	-161.878	0	0	0	0	0	0	0
WT333(F4E4E1AF1293)	3.81	13105	2022-11-25 09:24:29.912	0.036	0.169	0.993	1.16	-0.244	-0.183	8.844	-2.373	-161.922	0	0	0	0	0	0	0
WT333(F4E4E1AF1293)	3.81	13105	2022-11-25 09:24:29.912	0.036	0.169	0.993	1.16	-0.244	-0.183	8.849	-2.379	-161.971	0	0	0	0	0	0	0
WT333(F4E4E1AF1293)	3.81	13105	2022-11-25 09:24:29.912	0.036	0.169	0.993	1.16	-0.244	-0.183	8.855	-2.379	-162.015	0	0	0	0	0	0	0
WT333(F4E4E1AF1293)	3.81	13105	2022-11-25 09:24:29.912	0.036	0.169	0.993	1.16	-0.244	-0.183	8.866	-2.379	-162.065	0	0	0	0	0	0	0
WT333(F4E4E1AF1293)	3.81	13105	2022-11-25 09:24:29.912	-0.028	0.157	1.024	0.732	0.732	0.793	8.866	-2.379	-162.109	0	0	0	0	0	0	0
WT333(F4E4E1AF1293)	3.81	13105	2022-11-25 09:24:29.912	-0.028	0.157	1.024	0.732	0.732	0.793	8.871	-2.373	-162.153	0	0	0	0	0	0	0
WT333(F4E4E1AF1293)	3.81	13105	2022-11-25 09:24:29.943	-0.028	0.157	1.024	0.732	0.732	0.793	8.877	-2.368	-162.202	0	0	0	0	0	0	0
WT333(F4E4E1AF1293)	3.81	13105	2022-11-25 09:24:29.943	-0.028	0.157	1.024	0.732	0.732	0.793	8.882	-2.362	-162.252	0	0	0	0	0	0	0
WT333(F4E4E1AF1293)	3.81	13105	2022-11-25 09:24:29.943	0.102	0.156	0.999	0.854	0.305	0.366	8.882	-2.362	-162.301	0	0	0	0	0	0	0
WT333(F4E4E1AF1293)	3.81	13105	2022-11-25 09:24:29.943	0.102	0.156	0.999	0.854	0.305	0.366	8.888	-2.362	-162.35	0	0	0	0	0	0	0
WT333(F4E4E1AF1293)	3.81	13105	2022-11-25 09:24:29.943	0.102	0.156	0.999	0.854	0.305	0.366	8.893	-2.362	-162.394	0	0	0	0	0	0	0
WT333(F4E4E1AF1293)	3.81	13105	2022-11-25 09:24:29.943	0.102	0.156	0.999	0.854	0.305	0.366	8.899	-2.357	-162.444	0	0	0	0	0	0	0
WT333(F4E4E1AF1293)	3.81	13105	2022-11-25 09:24:29.943	0.044	0.187	1.006	1.343	0	0	8.904	-2.357	-162.493	0	0	0	0	0	0	0
WT333(F4E4E1AF1293)	3.81	13105	2022-11-25 09:24:29.943	0.044	0.187	1.006	1.343	0	0	8.91	-2.362	-162.543	0	0	0	0	0	0	0
WT333(F4E4E1AF1293)	3.81	13105	2022-11-25 09:24:30.022	0.044	0.187	1.006	1.343	0	0	8.921	-2.362	-162.592	0	0	0	0	0	0	0
WT333(F4E4E1AF1293)	3.81	13105	2022-11-25 09:24:30.022	0.044	0.187	1.006	1.343	0	0	8.926	-2.362	-162.642	0	0	0	0	0	0	0
WT333(F4E4E1AF1293)	3.81	13105	2022-11-25 09:24:30.022	0.08	0.173	0.983	1.404	-0.122	-0.305	8.937	-2.362	-162.691	0	0	0	0	0	0	0
WT333(F4E4E1AF1293)	3.81	13105	2022-11-25 09:24:30.022	0.08	0.173	0.983	1.404	-0.122	-0.305	8.943	-2.362	-162.74	0	0	0	0	0	0	0
WT333(F4E4E1AF1293)	3.81	13105	2022-11-25 09:24:30.022	0.08	0.173	0.983	1.404	-0.122	-0.305	8.954	-2.368	-162.79	0	0	0	0	0	0	0
WT333(F4E4E1AF1293)	3.81	13105	2022-11-25 09:24:30.022	0.08	0.173	0.983	1.404	-0.122	-0.305	8.959	-2.368	-162.839	0	0	0	0	0	0	0
WT333(F4E4E1AF1293)	3.81	13105	2022-11-25 09:24:30.022	-0.001	0.177	1.029	8.423	-0.427	0.122	9.003	-2.373	-162.889	0	0	0	0	0	0	0
WT333(F4E4E1AF1293)	3.81	13105	2022-11-25 09:24:30.022	-0.001	0.177	1.029	8.423	-0.427	0.122	9.047	-2.373	-162.938	0	0	0	0	0	0	0
WT333(F4E4E1AF1293)	3.81	13105	2022-11-25 09:24:30.022	-0.001	0.177	1.029	8.423	-0.427	0.122	9.091	-2.379	-162.988	0	0	0	0	0	0	0
WT333(F4E4E1AF1293)	3.81	13105	2022-11-25 09:24:30.022	-0.001	0.177	1.029	8.423	-0.427	0.122	9.135	-2.379	-163.043	0	0	0	0	0	0	0
WT333(F4E4E1AF1293)	3.81	13105	2022-11-25 09:24:30.022	0.076	0.135	0.981	-0.122	0	0.183	9.135	-2.379	-163.098	0	0	0	0	0	0	0
WT333(F4E4E1AF1293)	3.81	13105	2022-11-25 09:24:30.022	0.076	0.135	0.981	-0.122	0	0.183	9.135	-2.379	-163.147	0	0	0	0	0	0	0
WT333(F4E4E1AF1293)	3.81	13105	2022-11-25 09:24:30.022	0.076	0.135	0.981	-0.122	0	0.183	9.135	-2.384	-163.196	0	0	0	0	0	0	0
WT333(F4E4E1AF1293)	3.81	13105	2022-11-25 09:24:30.022	0.076	0.135	0.981	-0.122	0	0.183	9.13	-2.384	-163.246	0	0	0	0	0	0	0
WT333(F4E4E1AF1293)	3.81	13105	2022-11-25 09:24:30.022	0.008	0.171	1.015	0.244	-0.061	0.122	9.135	-2.384	-163.295	0	0	0	0	0	0	0
WT333(F4E4E1AF1293)	3.81	13105	2022-11-25 09:24:30.022	0.008	0.171	1.015	0.244	-0.061	0.122	9.135	-2.384	-163.345	0	0	0	0	0	0	0
WT333(F4E4E1AF1293)	3.81	13105	2022-11-25 09:24:30.053	0.008	0.171	1.015	0.244	-0.061	0.122	9.135	-2.384	-163.394	0	0	0	0	0	0	0
WT333(F4E4E1AF1293)	3.81	13105	2022-11-25 09:24:30.053	0.008	0.171	1.015	0.244	-0.061	0.122	9.135	-2.384	-163.449	0	0	0	0	0	0	0
WT333(F4E4E1AF1293)	3.81	13105	2022-11-25 09:24:30.053	0.051	0.15	0.995	0.793	0.244	0.305	9.141	-2.384	-163.499	0	0	0	0	0	0	0
WT333(F4E4E1AF1293)	3.81	13105	2022-11-25 09:24:30.053	0.051	0.15	0.995	0.793	0.244	0.305	9.146	-2.384	-163.548	0	0	0	0	0	0	0
WT333(F4E4E1AF1293)	3.81	13105	2022-11-25 09:24:30.053	0.051	0.15	0.995	0.793	0.244	0.305	9.152	-2.384	-163.603	0	0	0	0	0	0	0
WT333(F4E4E1AF1293)	3.81	13105	2022-11-25 09:24:30.053	0.051	0.15	0.995	0.793	0.244	0.305	9.152	-2.379	-163.658	0	0	0	0	0	0	0
WT333(F4E4E1AF1293)	3.81	13105	2022-11-25 09:24:30.053	0.04	0.167	1.008	0.854	-0.244	-0.488	9.157	-2.384	-163.713	0	0	0	0	0	0	0
WT333(F4E4E1AF1293)	3.81	13105	2022-11-25 09:24:30.053	0.04	0.167	1.008	0.854	-0.244	-0.488	9.163	-2.384	-163.768	0	0	0	0	0	0	0
WT333(F4E4E1AF1293)	3.81	13105	2022-11-25 09:24:30.115	0.04	0.167	1.008	0.854	-0.244	-0.488	9.168	-2.384	-163.828	0	0	0	0	0	0	0
WT333(F4E4E1AF1293)	3.81	13105	2022-11-25 09:24:30.115	0.04	0.167	1.008	0.854	-0.244	-0.488	9.174	-2.384	-163.883	0	0	0	0	0	0	0
WT333(F4E4E1AF1293)	3.81	13105	2022-11-25 09:24:30.115	0.019	0.251	0.963	11.108	0.122	-0.793	9.229	-2.384	-163.943	0	0	0	0	0	0	0
WT333(F4E4E1AF1293)	3.81	13105	2022-11-25 09:24:30.115	0.019	0.251	0.963	11.108	0.122	-0.793	9.283	-2.384	-164.004	0	0	0	0	0	0	0
WT333(F4E4E1AF1293)	3.81	13105	2022-11-25 09:24:30.115	0.019	0.251	0.963	11.108	0.122	-0.793	9.344	-2.379	-164.064	0	0	0	0	0	0	0
WT333(F4E4E1AF1293)	3.81	13105	2022-11-25 09:24:30.115	0.019	0.251	0.963	11.108	0.122	-0.793	9.399	-2.379	-164.13	0	0	0	0	0	0	0
WT333(F4E4E1AF1293)	3.81	13105	2022-11-25 09:24:30.115	0.028	0.103	0.999	-0.854	-0.793	-0.916	9.399	-2.379	-164.191	0	0	0	0	0	0	0
WT333(F4E4E1AF1293)	3.81	13105	2022-11-25 09:24:30.115	0.028	0.103	0.999	-0.854	-0.793	-0.916	9.393	-2.384	-164.257	0	0	0	0	0	0	0
WT333(F4E4E1AF1293)	3.81	13105	2022-11-25 09:24:30.147	0.028	0.103	0.999	-0.854	-0.793	-0.916	9.393	-2.384	-164.317	0	0	0	0	0	0	0
WT333(F4E4E1AF1293)	3.81	13105	2022-11-25 09:24:30.147	0.028	0.103	0.999	-0.854	-0.793	-0.916	9.388	-2.39	-164.383	0	0	0	0	0	0	0
WT333(F4E4E1AF1293)	3.81	13105	2022-11-25 09:24:30.147	0.088	0.174	0.998	-1.038	0.427	0.916	9.382	-2.384	-164.438	0	0	0	0	0	0	0
WT333(F4E4E1AF1293)	3.81	13105	2022-11-25 09:24:30.147	0.088	0.174	0.998	-1.038	0.427	0.916	9.377	-2.384	-164.493	0	0	0	0	0	0	0
WT333(F4E4E1AF1293)	3.81	13105	2022-11-25 09:24:30.147	0.088	0.174	0.998	-1.038	0.427	0.916	9.371	-2.384	-164.542	0	0	0	0	0	0	0
WT333(F4E4E1AF1293)	3.81	13105	2022-11-25 09:24:30.147	0.088	0.174	0.998	-1.038	0.427	0.916	9.366	-2.384	-164.597	0	0	0	0	0	0	0
WT333(F4E4E1AF1293)	3.81	13105	2022-11-25 09:24:30.147	0	0.293	0.998	8.179	-0.244	-0.244	9.41	-2.384	-164.658	0	0	0	0	0	0	0
WT333(F4E4E1AF1293)	3.81	13105	2022-11-25 09:24:30.147	0	0.293	0.998	8.179	-0.244	-0.244	9.454	-2.384	-164.718	0	0	0	0	0	0	0
WT333(F4E4E1AF1293)	3.81	13105	2022-11-25 09:24:30.209	0	0.293	0.998	8.179	-0.244	-0.244	9.498	-2.384	-164.778	0	0	0	0	0	0	0
WT333(F4E4E1AF1293)	3.81	13105	2022-11-25 09:24:30.209	0	0.293	0.998	8.179	-0.244	-0.244	9.542	-2.39	-164.839	0	0	0	0	0	0	0
WT333(F4E4E1AF1293)	3.81	13105	2022-11-25 09:24:30.209	0.069	0.028	0.981	-14.404	-2.075	-1.343	9.47	-2.395	-164.91	0	0	0	0	0	0	0
WT333(F4E4E1AF1293)	3.81	13105	2022-11-25 09:24:30.209	0.069	0.028	0.981	-14.404	-2.075	-1.343	9.404	-2.406	-164.976	0	0	0	0	0	0	0
WT333(F4E4E1AF1293)	3.81	13105	2022-11-25 09:24:30.209	0.069	0.028	0.981	-14.404	-2.075	-1.343	9.333	-2.417	-165.042	0	0	0	0	0	0	0
WT333(F4E4E1AF1293)	3.81	13105	2022-11-25 09:24:30.209	0.069	0.028	0.981	-14.404	-2.075	-1.343	9.256	-2.422	-165.114	0	0	0	0	0	0	0
WT333(F4E4E1AF1293)	3.81	13105	2022-11-25 09:24:30.209	0.047	0.134	1.002	-7.263	0.549	2.625	9.223	-2.422	-165.157	0	0	0	0	0	0	0
WT333(F4E4E1AF1293)	3.81	13105	2022-11-25 09:24:30.209	0.047	0.134	1.002	-7.263	0.549	2.625	9.185	-2.422	-165.207	0	0	0	0	0	0	0
WT333(F4E4E1AF1293)	3.81	13105	2022-11-25 09:24:30.272	0.047	0.134	1.002	-7.263	0.549	2.625	9.146	-2.422	-165.256	0	0	0	0	0	0	0
WT333(F4E4E1AF1293)	3.81	13105	2022-11-25 09:24:30.272	0.047	0.134	1.002	-7.263	0.549	2.625	9.108	-2.422	-165.3	0	0	0	0	0	0	0
WT333(F4E4E1AF1293)	3.81	13105	2022-11-25 09:24:30.272	0.041	0.231	1.012	4.883	1.038	1.465	9.13	-2.417	-165.355	0	0	0	0	0	0	0
WT333(F4E4E1AF1293)	3.81	13105	2022-11-25 09:24:30.272	0.041	0.231	1.012	4.883	1.038	1.465	9.157	-2.417	-165.41	0	0	0	0	0	0	0
WT333(F4E4E1AF1293)	3.81	13105	2022-11-25 09:24:30.272	0.041	0.231	1.012	4.883	1.038	1.465	9.179	-2.411	-165.465	0	0	0	0	0	0	0
WT333(F4E4E1AF1293)	3.81	13105	2022-11-25 09:24:30.272	0.041	0.231	1.012	4.883	1.038	1.465	9.207	-2.406	-165.515	0	0	0	0	0	0	0
WT333(F4E4E1AF1293)	3.81	13105	2022-11-25 09:24:30.272	0.021	0.127	1.002	4.211	-0.183	-0.977	9.229	-2.406	-165.586	0	0	0	0	0	0	0
WT333(F4E4E1AF1293)	3.81	13105	2022-11-25 09:24:30.272	0.021	0.127	1.002	4.211	-0.183	-0.977	9.25	-2.406	-165.652	0	0	0	0	0	0	0
WT333(F4E4E1AF1293)	3.81	13105	2022-11-25 09:24:30.272	0.021	0.127	1.002	4.211	-0.183	-0.977	9.272	-2.406	-165.723	0	0	0	0	0	0	0
WT333(F4E4E1AF1293)	3.81	13105	2022-11-25 09:24:30.272	0.021	0.127	1.002	4.211	-0.183	-0.977	9.294	-2.406	-165.795	0	0	0	0	0	0	0
WT333(F4E4E1AF1293)	3.81	13105	2022-11-25 09:24:30.272	0.076	0.116	1.008	2.686	-0.854	0.549	9.305	-2.411	-165.855	0	0	0	0	0	0	0
WT333(F4E4E1AF1293)	3.81	13105	2022-11-25 09:24:30.272	0.076	0.116	1.008	2.686	-0.854	0.549	9.316	-2.417	-165.916	0	0	0	0	0	0	0
WT333(F4E4E1AF1293)	3.81	13105	2022-11-25 09:24:30.272	0.076	0.116	1.008	2.686	-0.854	0.549	9.327	-2.422	-165.976	0	0	0	0	0	0	0
WT333(F4E4E1AF1293)	3.81	13105	2022-11-25 09:24:30.272	0.076	0.116	1.008	2.686	-0.854	0.549	9.338	-2.422	-166.036	0	0	0	0	0	0	0
WT333(F4E4E1AF1293)	3.81	13105	2022-11-25 09:24:30.272	0.065	0.112	1.032	-6.653	-0.793	0.732	9.305	-2.428	-166.097	0	0	0	0	0	0	0
WT333(F4E4E1AF1293)	3.81	13105	2022-11-25 09:24:30.272	0.065	0.112	1.032	-6.653	-0.793	0.732	9.267	-2.433	-166.157	0	0	0	0	0	0	0
WT333(F4E4E1AF1293)	3.81	13105	2022-11-25 09:24:30.303	0.065	0.112	1.032	-6.653	-0.793	0.732	9.234	-2.439	-166.223	0	0	0	0	0	0	0
WT333(F4E4E1AF1293)	3.81	13105	2022-11-25 09:24:30.303	0.065	0.112	1.032	-6.653	-0.793	0.732	9.196	-2.444	-166.284	0	0	0	0	0	0	0
WT333(F4E4E1AF1293)	3.81	13105	2022-11-25 09:24:30.303	0.056	0.061	1.027	-10.132	0	2.38	9.141	-2.444	-166.339	0	0	0	0	0	0	0
WT333(F4E4E1AF1293)	3.81	13105	2022-11-25 09:24:30.303	0.056	0.061	1.027	-10.132	0	2.38	9.086	-2.45	-166.393	0	0	0	0	0	0	0
WT333(F4E4E1AF1293)	3.81	13105	2022-11-25 09:24:30.303	0.056	0.061	1.027	-10.132	0	2.38	9.031	-2.45	-166.448	0	0	0	0	0	0	0
WT333(F4E4E1AF1293)	3.81	13105	2022-11-25 09:24:30.303	0.056	0.061	1.027	-10.132	0	2.38	8.976	-2.455	-166.503	0	0	0	0	0	0	0
WT333(F4E4E1AF1293)	3.81	13105	2022-11-25 09:24:30.303	0.067	0.115	1.059	-5.493	0.305	1.282	8.943	-2.45	-166.569	0	0	0	0	0	0	0
WT333(F4E4E1AF1293)	3.81	13105	2022-11-25 09:24:30.303	0.067	0.115	1.059	-5.493	0.305	1.282	8.91	-2.45	-166.63	0	0	0	0	0	0	0
WT333(F4E4E1AF1293)	3.81	13105	2022-11-25 09:24:30.381	0.067	0.115	1.059	-5.493	0.305	1.282	8.877	-2.45	-166.696	0	0	0	0	0	0	0
WT333(F4E4E1AF1293)	3.81	13105	2022-11-25 09:24:30.381	0.067	0.115	1.059	-5.493	0.305	1.282	8.844	-2.45	-166.756	0	0	0	0	0	0	0
WT333(F4E4E1AF1293)	3.81	13105	2022-11-25 09:24:30.381	0.104	0.121	1.093	-22.339	-2.686	-2.869	8.723	-2.466	-166.844	0	0	0	0	0	0	0
WT333(F4E4E1AF1293)	3.81	13105	2022-11-25 09:24:30.381	0.104	0.121	1.093	-22.339	-2.686	-2.869	8.608	-2.477	-166.926	0	0	0	0	0	0	0
WT333(F4E4E1AF1293)	3.81	13105	2022-11-25 09:24:30.381	0.104	0.121	1.093	-22.339	-2.686	-2.869	8.492	-2.488	-167.014	0	0	0	0	0	0	0
WT333(F4E4E1AF1293)	3.81	13105	2022-11-25 09:24:30.381	0.104	0.121	1.093	-22.339	-2.686	-2.869	8.377	-2.505	-167.097	0	0	0	0	0	0	0
WT333(F4E4E1AF1293)	3.81	13105	2022-11-25 09:24:30.381	0.075	0.129	1.042	5.066	0.61	0.854	8.399	-2.505	-167.157	0	0	0	0	0	0	0
WT333(F4E4E1AF1293)	3.81	13105	2022-11-25 09:24:30.381	0.075	0.129	1.042	5.066	0.61	0.854	8.416	-2.505	-167.223	0	0	0	0	0	0	0
WT333(F4E4E1AF1293)	3.81	13105	2022-11-25 09:24:30.381	0.075	0.129	1.042	5.066	0.61	0.854	8.438	-2.505	-167.289	0	0	0	0	0	0	0
WT333(F4E4E1AF1293)	3.81	13105	2022-11-25 09:24:30.381	0.075	0.129	1.042	5.066	0.61	0.854	8.459	-2.499	-167.349	0	0	0	0	0	0	0
WT333(F4E4E1AF1293)	3.81	13105	2022-11-25 09:24:30.381	-0.012	0.421	0.957	27.527	0.671	0.061	8.591	-2.499	-167.421	0	0	0	0	0	0	0
WT333(F4E4E1AF1293)	3.81	13105	2022-11-25 09:24:30.381	-0.012	0.421	0.957	27.527	0.671	0.061	8.729	-2.499	-167.492	0	0	0	0	0	0	0
WT333(F4E4E1AF1293)	3.81	13105	2022-11-25 09:24:30.381	-0.012	0.421	0.957	27.527	0.671	0.061	8.866	-2.499	-167.563	0	0	0	0	0	0	0
WT333(F4E4E1AF1293)	3.81	13105	2022-11-25 09:24:30.381	0.062	-0.086	0.958	-17.029	-1.282	-0.122	8.784	-2.505	-167.635	0	0	0	0	0	0	0
WT333(F4E4E1AF1293)	3.81	13105	2022-11-25 09:24:30.381	0.062	-0.086	0.958	-17.029	-1.282	-0.122	8.696	-2.516	-167.712	0	0	0	0	0	0	0
WT333(F4E4E1AF1293)	3.81	13105	2022-11-25 09:24:30.381	0.062	-0.086	0.958	-17.029	-1.282	-0.122	8.608	-2.521	-167.789	0	0	0	0	0	0	0
WT333(F4E4E1AF1293)	3.81	13105	2022-11-25 09:24:30.413	0.062	-0.086	0.958	-17.029	-1.282	-0.122	8.514	-2.527	-167.866	0	0	0	0	0	0	0
WT333(F4E4E1AF1293)	3.81	13105	2022-11-25 09:24:30.413	0.05	0.277	1.012	-5.859	0.061	1.404	8.481	-2.527	-167.937	0	0	0	0	0	0	0
WT333(F4E4E1AF1293)	3.81	13105	2022-11-25 09:24:30.413	0.05	0.277	1.012	-5.859	0.061	1.404	8.448	-2.532	-168.003	0	0	0	0	0	0	0
WT333(F4E4E1AF1293)	3.81	13105	2022-11-25 09:24:30.413	0.05	0.277	1.012	-5.859	0.061	1.404	8.421	-2.532	-168.074	0	0	0	0	0	0	0
WT333(F4E4E1AF1293)	3.81	13105	2022-11-25 09:24:30.413	0.05	0.277	1.012	-5.859	0.061	1.404	8.388	-2.538	-168.146	0	0	0	0	0	0	0
WT333(F4E4E1AF1293)	3.81	13105	2022-11-25 09:24:30.413	0.057	0.168	1.018	2.991	-0.305	-0.793	8.405	-2.538	-168.223	0	0	0	0	0	0	0
WT333(F4E4E1AF1293)	3.81	13105	2022-11-25 09:24:30.413	0.057	0.168	1.018	2.991	-0.305	-0.793	8.421	-2.538	-168.305	0	0	0	0	0	0	0
WT333(F4E4E1AF1293)	3.81	13105	2022-11-25 09:24:30.413	0.057	0.168	1.018	2.991	-0.305	-0.793	8.432	-2.543	-168.387	0	0	0	0	0	0	0
WT333(F4E4E1AF1293)	3.81	13105	2022-11-25 09:24:30.475	0.057	0.168	1.018	2.991	-0.305	-0.793	8.448	-2.543	-168.47	0	0	0	0	0	0	0
WT333(F4E4E1AF1293)	3.81	13105	2022-11-25 09:24:30.475	0.042	0.184	1.018	7.751	0.671	0.488	8.487	-2.543	-168.547	0	0	0	0	0	0	0
WT333(F4E4E1AF1293)	3.81	13105	2022-11-25 09:24:30.475	0.042	0.184	1.018	7.751	0.671	0.488	8.525	-2.543	-168.624	0	0	0	0	0	0	0
WT333(F4E4E1AF1293)	3.81	13105	2022-11-25 09:24:30.475	0.042	0.184	1.018	7.751	0.671	0.488	8.569	-2.543	-168.701	0	0	0	0	0	0	0
WT333(F4E4E1AF1293)	3.81	13105	2022-11-25 09:24:30.475	0.042	0.184	1.018	7.751	0.671	0.488	8.608	-2.538	-168.772	0	0	0	0	0	0	0
WT333(F4E4E1AF1293)	3.81	13105	2022-11-25 09:24:30.475	0.047	0.124	0.995	0.61	-0.061	-0.305	8.608	-2.543	-168.854	0	0	0	0	0	0	0
WT333(F4E4E1AF1293)	3.81	13105	2022-11-25 09:24:30.475	0.047	0.124	0.995	0.61	-0.061	-0.305	8.613	-2.543	-168.937	0	0	0	0	0	0	0
WT333(F4E4E1AF1293)	3.81	13105	2022-11-25 09:24:30.475	0.047	0.124	0.995	0.61	-0.061	-0.305	8.613	-2.543	-169.019	0	0	0	0	0	0	0
WT333(F4E4E1AF1293)	3.81	13105	2022-11-25 09:24:30.506	0.047	0.124	0.995	0.61	-0.061	-0.305	8.619	-2.543	-169.107	0	0	0	0	0	0	0
WT333(F4E4E1AF1293)	3.81	13105	2022-11-25 09:24:30.506	0.027	0.157	1.012	-0.305	0.916	1.16	8.619	-2.543	-169.184	0	0	0	0	0	0	0
WT333(F4E4E1AF1293)	3.81	13105	2022-11-25 09:24:30.506	0.027	0.157	1.012	-0.305	0.916	1.16	8.613	-2.538	-169.261	0	0	0	0	0	0	0
WT333(F4E4E1AF1293)	3.81	13105	2022-11-25 09:24:30.506	0.027	0.157	1.012	-0.305	0.916	1.16	8.613	-2.538	-169.338	0	0	0	0	0	0	0
WT333(F4E4E1AF1293)	3.81	13105	2022-11-25 09:24:30.506	0.027	0.157	1.012	-0.305	0.916	1.16	8.613	-2.532	-169.42	0	0	0	0	0	0	0
WT333(F4E4E1AF1293)	3.81	13105	2022-11-25 09:24:30.506	0.076	0.176	1.003	-2.014	-0.854	-1.099	8.602	-2.538	-169.514	0	0	0	0	0	0	0
WT333(F4E4E1AF1293)	3.81	13105	2022-11-25 09:24:30.506	0.076	0.176	1.003	-2.014	-0.854	-1.099	8.591	-2.538	-169.601	0	0	0	0	0	0	0
WT333(F4E4E1AF1293)	3.81	13105	2022-11-25 09:24:30.506	0.076	0.176	1.003	-2.014	-0.854	-1.099	8.58	-2.543	-169.695	0	0	0	0	0	0	0
WT333(F4E4E1AF1293)	3.81	13105	2022-11-25 09:24:30.537	0.076	0.176	1.003	-2.014	-0.854	-1.099	8.575	-2.549	-169.788	0	0	0	0	0	0	0
WT333(F4E4E1AF1293)	3.81	13105	2022-11-25 09:24:30.537	0.046	0.16	1.004	0.549	0.122	0.183	8.575	-2.549	-169.871	0	0	0	0	0	0	0
WT333(F4E4E1AF1293)	3.81	13105	2022-11-25 09:24:30.537	0.046	0.16	1.004	0.549	0.122	0.183	8.58	-2.549	-169.958	0	0	0	0	0	0	0
WT333(F4E4E1AF1293)	3.81	13105	2022-11-25 09:24:30.537	0.046	0.16	1.004	0.549	0.122	0.183	8.586	-2.554	-170.041	0	0	0	0	0	0	0
WT333(F4E4E1AF1293)	3.81	13105	2022-11-25 09:24:30.537	0.046	0.16	1.004	0.549	0.122	0.183	8.586	-2.554	-170.129	0	0	0	0	0	0	0
WT333(F4E4E1AF1293)	3.81	13105	2022-11-25 09:24:30.537	0.041	0.206	0.967	2.014	-0.122	0.061	8.597	-2.554	-170.217	0	0	0	0	0	0	0
WT333(F4E4E1AF1293)	3.81	13105	2022-11-25 09:24:30.537	0.041	0.206	0.967	2.014	-0.122	0.061	8.608	-2.554	-170.299	0	0	0	0	0	0	0
WT333(F4E4E1AF1293)	3.81	13105	2022-11-25 09:24:30.537	0.041	0.206	0.967	2.014	-0.122	0.061	8.619	-2.56	-170.387	0	0	0	0	0	0	0
WT333(F4E4E1AF1293)	3.81	13105	2022-11-25 09:24:30.600	0.041	0.206	0.967	2.014	-0.122	0.061	8.635	-2.56	-170.475	0	0	0	0	0	0	0
WT333(F4E4E1AF1293)	3.81	13105	2022-11-25 09:24:30.600	0.035	0.147	1.007	2.563	0.183	0.122	8.646	-2.56	-170.557	0	0	0	0	0	0	0
WT333(F4E4E1AF1293)	3.81	13105	2022-11-25 09:24:30.600	0.035	0.147	1.007	2.563	0.183	0.122	8.663	-2.56	-170.645	0	0	0	0	0	0	0
WT333(F4E4E1AF1293)	3.81	13105	2022-11-25 09:24:30.600	0.035	0.147	1.007	2.563	0.183	0.122	8.679	-2.56	-170.733	0	0	0	0	0	0	0
WT333(F4E4E1AF1293)	3.81	13105	2022-11-25 09:24:30.600	0.035	0.147	1.007	2.563	0.183	0.122	8.69	-2.56	-170.826	0	0	0	0	0	0	0
WT333(F4E4E1AF1293)	3.81	13105	2022-11-25 09:24:30.600	0.031	0.204	0.979	1.404	-0.366	-0.427	8.701	-2.565	-170.914	0	0	0	0	0	0	0
WT333(F4E4E1AF1293)	3.81	13105	2022-11-25 09:24:30.600	0.031	0.204	0.979	1.404	-0.366	-0.427	8.712	-2.565	-171.008	0	0	0	0	0	0	0
WT333(F4E4E1AF1293)	3.81	13105	2022-11-25 09:24:30.600	0.031	0.204	0.979	1.404	-0.366	-0.427	8.718	-2.565	-171.101	0	0	0	0	0	0	0
WT333(F4E4E1AF1293)	3.81	13105	2022-11-25 09:24:30.631	0.031	0.204	0.979	1.404	-0.366	-0.427	8.729	-2.571	-171.194	0	0	0	0	0	0	0
WT333(F4E4E1AF1293)	3.81	13105	2022-11-25 09:24:30.631	0.059	0.128	0.988	-2.136	0.122	0.61	8.723	-2.571	-171.282	0	0	0	0	0	0	0
WT333(F4E4E1AF1293)	3.81	13105	2022-11-25 09:24:30.631	0.059	0.128	0.988	-2.136	0.122	0.61	8.712	-2.571	-171.37	0	0	0	0	0	0	0
WT333(F4E4E1AF1293)	3.81	13105	2022-11-25 09:24:30.631	0.059	0.128	0.988	-2.136	0.122	0.61	8.707	-2.571	-171.458	0	0	0	0	0	0	0
WT333(F4E4E1AF1293)	3.81	13105	2022-11-25 09:24:30.631	0.059	0.128	0.988	-2.136	0.122	0.61	8.696	-2.571	-171.546	0	0	0	0	0	0	0
WT333(F4E4E1AF1293)	3.81	13105	2022-11-25 09:24:30.631	0.043	0.172	0.999	1.526	0.488	0.977	8.707	-2.571	-171.639	0	0	0	0	0	0	0
WT333(F4E4E1AF1293)	3.81	13105	2022-11-25 09:24:30.631	0.043	0.172	0.999	1.526	0.488	0.977	8.712	-2.571	-171.727	0	0	0	0	0	0	0
WT333(F4E4E1AF1293)	3.81	13105	2022-11-25 09:24:30.631	0.043	0.172	0.999	1.526	0.488	0.977	8.723	-2.571	-171.81	0	0	0	0	0	0	0
WT333(F4E4E1AF1293)	3.81	13105	2022-11-25 09:24:30.662	0.043	0.172	0.999	1.526	0.488	0.977	8.734	-2.565	-171.898	0	0	0	0	0	0	0
WT333(F4E4E1AF1293)	3.81	13105	2022-11-25 09:24:30.662	0.056	0.064	1.012	-24.597	-1.953	-0.671	8.608	-2.576	-171.996	0	0	0	0	0	0	0
WT333(F4E4E1AF1293)	3.81	13105	2022-11-25 09:24:30.662	0.056	0.064	1.012	-24.597	-1.953	-0.671	8.487	-2.587	-172.095	0	0	0	0	0	0	0
WT333(F4E4E1AF1293)	3.81	13105	2022-11-25 09:24:30.662	0.056	0.064	1.012	-24.597	-1.953	-0.671	8.366	-2.598	-172.194	0	0	0	0	0	0	0
WT333(F4E4E1AF1293)	3.81	13105	2022-11-25 09:24:30.662	0.056	0.064	1.012	-24.597	-1.953	-0.671	8.245	-2.604	-172.299	0	0	0	0	0	0	0
WT333(F4E4E1AF1293)	3.81	13105	2022-11-25 09:24:30.662	0.047	0.241	1.06	9.399	1.282	0.732	8.289	-2.598	-172.386	0	0	0	0	0	0	0
WT333(F4E4E1AF1293)	3.81	13105	2022-11-25 09:24:30.662	0.047	0.241	1.06	9.399	1.282	0.732	8.339	-2.593	-172.48	0	0	0	0	0	0	0
WT333(F4E4E1AF1293)	3.81	13105	2022-11-25 09:24:30.662	0.047	0.241	1.06	9.399	1.282	0.732	8.388	-2.593	-172.568	0	0	0	0	0	0	0
WT333(F4E4E1AF1293)	3.81	13105	2022-11-25 09:24:30.709	0.047	0.241	1.06	9.399	1.282	0.732	8.438	-2.587	-172.661	0	0	0	0	0	0	0
WT333(F4E4E1AF1293)	3.81	13105	2022-11-25 09:24:30.725	0.038	0.172	1.009	8.301	-0.183	-0.977	8.481	-2.587	-172.76	0	0	0	0	0	0	0
WT333(F4E4E1AF1293)	3.81	13105	2022-11-25 09:24:30.725	0.038	0.172	1.009	8.301	-0.183	-0.977	8.525	-2.587	-172.859	0	0	0	0	0	0	0
WT333(F4E4E1AF1293)	3.81	13105	2022-11-25 09:24:30.725	0.038	0.172	1.009	8.301	-0.183	-0.977	8.569	-2.587	-172.963	0	0	0	0	0	0	0
WT333(F4E4E1AF1293)	3.81	13105	2022-11-25 09:24:30.725	0.038	0.172	1.009	8.301	-0.183	-0.977	8.613	-2.587	-173.062	0	0	0	0	0	0	0
WT333(F4E4E1AF1293)	3.81	13105	2022-11-25 09:24:30.725	0.055	0.121	0.977	9.888	1.099	0.366	8.663	-2.582	-173.156	0	0	0	0	0	0	0
WT333(F4E4E1AF1293)	3.81	13105	2022-11-25 09:24:30.725	0.055	0.121	0.977	9.888	1.099	0.366	8.712	-2.582	-173.254	0	0	0	0	0	0	0
WT333(F4E4E1AF1293)	3.81	13105	2022-11-25 09:24:30.725	0.055	0.121	0.977	9.888	1.099	0.366	8.762	-2.576	-173.348	0	0	0	0	0	0	0
WT333(F4E4E1AF1293)	3.81	13105	2022-11-25 09:24:30.740	0.055	0.121	0.977	9.888	1.099	0.366	8.811	-2.571	-173.441	0	0	0	0	0	0	0
WT333(F4E4E1AF1293)	3.81	13105	2022-11-25 09:24:30.740	0.034	0.119	0.96	-7.568	0.122	0.549	8.773	-2.571	-173.54	0	0	0	0	0	0	0
WT333(F4E4E1AF1293)	3.81	13105	2022-11-25 09:24:30.740	0.034	0.119	0.96	-7.568	0.122	0.549	8.734	-2.571	-173.633	0	0	0	0	0	0	0
WT333(F4E4E1AF1293)	3.81	13105	2022-11-25 09:24:30.740	0.034	0.119	0.96	-7.568	0.122	0.549	8.696	-2.571	-173.732	0	0	0	0	0	0	0
WT333(F4E4E1AF1293)	3.81	13105	2022-11-25 09:24:30.740	0.034	0.119	0.96	-7.568	0.122	0.549	8.657	-2.571	-173.831	0	0	0	0	0	0	0
WT333(F4E4E1AF1293)	3.81	13105	2022-11-25 09:24:30.740	0.041	0.196	1.007	-7.629	-0.366	0.061	8.619	-2.571	-173.93	0	0	0	0	0	0	0
WT333(F4E4E1AF1293)	3.81	13105	2022-11-25 09:24:30.740	0.041	0.196	1.007	-7.629	-0.366	0.061	8.586	-2.571	-174.029	0	0	0	0	0	0	0
WT333(F4E4E1AF1293)	3.81	13105	2022-11-25 09:24:30.740	0.041	0.196	1.007	-7.629	-0.366	0.061	8.547	-2.576	-174.133	0	0	0	0	0	0	0
WT333(F4E4E1AF1293)	3.81	13105	2022-11-25 09:24:30.834	0.041	0.196	1.007	-7.629	-0.366	0.061	8.509	-2.576	-174.232	0	0	0	0	0	0	0
WT333(F4E4E1AF1293)	3.81	13105	2022-11-25 09:24:30.834	0.045	0.166	1.035	2.258	0.122	-0.488	8.525	-2.576	-174.331	0	0	0	0	0	0	0
WT333(F4E4E1AF1293)	3.81	13105	2022-11-25 09:24:30.834	0.045	0.166	1.035	2.258	0.122	-0.488	8.536	-2.576	-174.435	0	0	0	0	0	0	0
WT333(F4E4E1AF1293)	3.81	13105	2022-11-25 09:24:30.834	0.045	0.166	1.035	2.258	0.122	-0.488	8.547	-2.576	-174.534	0	0	0	0	0	0	0
WT333(F4E4E1AF1293)	3.81	13105	2022-11-25 09:24:30.834	0.045	0.166	1.035	2.258	0.122	-0.488	8.564	-2.576	-174.639	0	0	0	0	0	0	0
WT333(F4E4E1AF1293)	3.81	13105	2022-11-25 09:24:30.834	0.004	0.203	1.029	3.967	0.549	-0.427	8.58	-2.571	-174.738	0	0	0	0	0	0	0
WT333(F4E4E1AF1293)	3.81	13105	2022-11-25 09:24:30.834	0.004	0.203	1.029	3.967	0.549	-0.427	8.602	-2.571	-174.842	0	0	0	0	0	0	0
WT333(F4E4E1AF1293)	3.81	13105	2022-11-25 09:24:30.834	0.004	0.203	1.029	3.967	0.549	-0.427	8.63	-2.565	-174.946	0	0	0	0	0	0	0
WT333(F4E4E1AF1293)	3.81	13105	2022-11-25 09:24:30.834	0.004	0.203	1.029	3.967	0.549	-0.427	8.652	-2.56	-175.051	0	0	0	0	0	0	0
WT333(F4E4E1AF1293)	3.81	13105	2022-11-25 09:24:30.834	0.079	0.174	0.995	3.845	0.122	-0.061	8.674	-2.56	-175.15	0	0	0	0	0	0	0
WT333(F4E4E1AF1293)	3.81	13105	2022-11-25 09:24:30.834	0.079	0.174	0.995	3.845	0.122	-0.061	8.696	-2.56	-175.254	0	0	0	0	0	0	0
WT333(F4E4E1AF1293)	3.81	13105	2022-11-25 09:24:30.834	0.079	0.174	0.995	3.845	0.122	-0.061	8.718	-2.56	-175.353	0	0	0	0	0	0	0
WT333(F4E4E1AF1293)	3.81	13105	2022-11-25 09:24:30.834	0.079	0.174	0.995	3.845	0.122	-0.061	8.734	-2.56	-175.457	0	0	0	0	0	0	0
WT333(F4E4E1AF1293)	3.81	13105	2022-11-25 09:24:30.834	0.089	0.165	0.996	-1.526	-0.366	-0.366	8.734	-2.56	-175.556	0	0	0	0	0	0	0
WT333(F4E4E1AF1293)	3.81	13105	2022-11-25 09:24:30.834	0.089	0.165	0.996	-1.526	-0.366	-0.366	8.729	-2.565	-175.66	0	0	0	0	0	0	0
WT333(F4E4E1AF1293)	3.81	13105	2022-11-25 09:24:30.834	0.089	0.165	0.996	-1.526	-0.366	-0.366	8.723	-2.565	-175.765	0	0	0	0	0	0	0
WT333(F4E4E1AF1293)	3.81	13105	2022-11-25 09:24:30.865	0.089	0.165	0.996	-1.526	-0.366	-0.366	8.712	-2.571	-175.864	0	0	0	0	0	0	0
WT333(F4E4E1AF1293)	3.81	13105	2022-11-25 09:24:30.865	0.067	0.148	1.029	-17.578	-1.526	-1.404	8.63	-2.582	-175.974	0	0	0	0	0	0	0
WT333(F4E4E1AF1293)	3.81	13105	2022-11-25 09:24:30.865	0.067	0.148	1.029	-17.578	-1.526	-1.404	8.542	-2.587	-176.083	0	0	0	0	0	0	0
WT333(F4E4E1AF1293)	3.81	13105	2022-11-25 09:24:30.865	0.067	0.148	1.029	-17.578	-1.526	-1.404	8.459	-2.598	-176.188	0	0	0	0	0	0	0
WT333(F4E4E1AF1293)	3.81	13105	2022-11-25 09:24:30.865	0.067	0.148	1.029	-17.578	-1.526	-1.404	8.372	-2.604	-176.298	0	0	0	0	0	0	0
WT333(F4E4E1AF1293)	3.81	13105	2022-11-25 09:24:30.865	0.05	0.297	1.02	4.883	0.244	0.183	8.399	-2.609	-176.396	0	0	0	0	0	0	0

## Sheet: 6Hz
设备名称	电压	版本	片上时间	加速度X(g)	加速度Y(g)	加速度Z(g)	角速度X(°/s)	角速度Y(°/s)	角速度Z(°/s)	角度X(°)	角度Y(°)	角度Z(°)	磁场X	磁场Y	磁场Z	四元数0	四元数1	四元数2	四元数3	状态
WT333(F4E4E1AF1293)	3.81	13105	2022-11-25 09:20:33.929	0.022	-0.003	1.032	0	0.122	0.427	-2.725	-2.263	-27.136	0	0	0	0	0	0	0
WT333(F4E4E1AF1293)	3.81	13105	2022-11-25 09:20:33.929	0.022	-0.003	1.032	0	0.122	0.427	-2.725	-2.258	-27.059	0	0	0	0	0	0	0
WT333(F4E4E1AF1293)	3.81	13105	2022-11-25 09:20:33.929	0.022	-0.003	1.032	0	0.122	0.427	-2.719	-2.258	-26.982	0	0	0	0	0	0	0
WT333(F4E4E1AF1293)	3.81	13105	2022-11-25 09:20:33.929	0.033	-0.051	1.013	-0.916	0	0.488	-2.719	-2.258	-26.906	0	0	0	0	0	0	0
WT333(F4E4E1AF1293)	3.81	13105	2022-11-25 09:20:33.929	0.033	-0.051	1.013	-0.916	0	0.488	-2.719	-2.258	-26.829	0	0	0	0	0	0	0
WT333(F4E4E1AF1293)	3.81	13105	2022-11-25 09:20:33.929	0.033	-0.051	1.013	-0.916	0	0.488	-2.725	-2.258	-26.752	0	0	0	0	0	0	0
WT333(F4E4E1AF1293)	3.81	13105	2022-11-25 09:20:33.929	0.033	-0.051	1.013	-0.916	0	0.488	-2.725	-2.258	-26.675	0	0	0	0	0	0	0
WT333(F4E4E1AF1293)	3.81	13105	2022-11-25 09:20:33.929	0.033	-0.028	1.016	0.549	0	-0.244	-2.719	-2.258	-26.603	0	0	0	0	0	0	0
WT333(F4E4E1AF1293)	3.81	13105	2022-11-25 09:20:33.929	0.033	-0.028	1.016	0.549	0	-0.244	-2.714	-2.252	-26.532	0	0	0	0	0	0	0
WT333(F4E4E1AF1293)	3.81	13105	2022-11-25 09:20:33.929	0.033	-0.028	1.016	0.549	0	-0.244	-2.708	-2.252	-26.461	0	0	0	0	0	0	0
WT333(F4E4E1AF1293)	3.81	13105	2022-11-25 09:20:33.929	0.033	-0.028	1.016	0.549	0	-0.244	-2.703	-2.252	-26.389	0	0	0	0	0	0	0
WT333(F4E4E1AF1293)	3.81	13105	2022-11-25 09:20:33.929	0.072	-0.021	1.018	-1.404	0	-0.427	-2.708	-2.252	-26.318	0	0	0	0	0	0	0
WT333(F4E4E1AF1293)	3.81	13105	2022-11-25 09:20:33.929	0.072	-0.021	1.018	-1.404	0	-0.427	-2.714	-2.252	-26.246	0	0	0	0	0	0	0
WT333(F4E4E1AF1293)	3.81	13105	2022-11-25 09:20:33.929	0.072	-0.021	1.018	-1.404	0	-0.427	-2.714	-2.252	-26.175	0	0	0	0	0	0	0
WT333(F4E4E1AF1293)	3.81	13105	2022-11-25 09:20:33.992	0.072	-0.021	1.018	-1.404	0	-0.427	-2.719	-2.252	-26.104	0	0	0	0	0	0	0
WT333(F4E4E1AF1293)	3.81	13105	2022-11-25 09:20:33.992	0.026	-0.043	1.015	-0.061	0.244	-0.244	-2.714	-2.252	-26.032	0	0	0	0	0	0	0
WT333(F4E4E1AF1293)	3.81	13105	2022-11-25 09:20:33.992	0.026	-0.043	1.015	-0.061	0.244	-0.244	-2.714	-2.252	-25.966	0	0	0	0	0	0	0
WT333(F4E4E1AF1293)	3.81	13105	2022-11-25 09:20:33.992	0.026	-0.043	1.015	-0.061	0.244	-0.244	-2.708	-2.247	-25.895	0	0	0	0	0	0	0
WT333(F4E4E1AF1293)	3.81	13105	2022-11-25 09:20:33.992	0.026	-0.043	1.015	-0.061	0.244	-0.244	-2.708	-2.247	-25.823	0	0	0	0	0	0	0
WT333(F4E4E1AF1293)	3.81	13105	2022-11-25 09:20:33.992	0.013	-0.008	1.033	2.869	0.183	-0.122	-2.692	-2.247	-25.752	0	0	0	0	0	0	0
WT333(F4E4E1AF1293)	3.81	13105	2022-11-25 09:20:33.992	0.013	-0.008	1.033	2.869	0.183	-0.122	-2.675	-2.247	-25.681	0	0	0	0	0	0	0
WT333(F4E4E1AF1293)	3.81	13105	2022-11-25 09:20:33.992	0.013	-0.008	1.033	2.869	0.183	-0.122	-2.653	-2.241	-25.615	0	0	0	0	0	0	0
WT333(F4E4E1AF1293)	3.81	13105	2022-11-25 09:20:34.023	0.013	-0.008	1.033	2.869	0.183	-0.122	-2.637	-2.241	-25.543	0	0	0	0	0	0	0
WT333(F4E4E1AF1293)	3.81	13105	2022-11-25 09:20:34.023	0.044	-0.029	1.011	-2.563	-0.122	-0.305	-2.648	-2.241	-25.477	0	0	0	0	0	0	0
WT333(F4E4E1AF1293)	3.81	13105	2022-11-25 09:20:34.023	0.044	-0.029	1.011	-2.563	-0.122	-0.305	-2.659	-2.241	-25.406	0	0	0	0	0	0	0
WT333(F4E4E1AF1293)	3.81	13105	2022-11-25 09:20:34.023	0.044	-0.029	1.011	-2.563	-0.122	-0.305	-2.67	-2.241	-25.34	0	0	0	0	0	0	0
WT333(F4E4E1AF1293)	3.81	13105	2022-11-25 09:20:34.023	0.044	-0.029	1.011	-2.563	-0.122	-0.305	-2.675	-2.241	-25.274	0	0	0	0	0	0	0
WT333(F4E4E1AF1293)	3.81	13105	2022-11-25 09:20:34.023	0.06	-0.046	1.009	0.916	0.122	-0.305	-2.67	-2.236	-25.203	0	0	0	0	0	0	0
WT333(F4E4E1AF1293)	3.81	13105	2022-11-25 09:20:34.023	0.06	-0.046	1.009	0.916	0.122	-0.305	-2.659	-2.236	-25.137	0	0	0	0	0	0	0
WT333(F4E4E1AF1293)	3.81	13105	2022-11-25 09:20:34.023	0.06	-0.046	1.009	0.916	0.122	-0.305	-2.653	-2.236	-25.071	0	0	0	0	0	0	0
WT333(F4E4E1AF1293)	3.81	13105	2022-11-25 09:20:34.054	0.06	-0.046	1.009	0.916	0.122	-0.305	-2.648	-2.236	-25.005	0	0	0	0	0	0	0
WT333(F4E4E1AF1293)	3.81	13105	2022-11-25 09:20:34.054	0.073	-0.039	1.018	4.944	0.366	-0.244	-2.62	-2.23	-24.933	0	0	0	0	0	0	0
WT333(F4E4E1AF1293)	3.81	13105	2022-11-25 09:20:34.054	0.073	-0.039	1.018	4.944	0.366	-0.244	-2.593	-2.23	-24.868	0	0	0	0	0	0	0
WT333(F4E4E1AF1293)	3.81	13105	2022-11-25 09:20:34.054	0.073	-0.039	1.018	4.944	0.366	-0.244	-2.565	-2.23	-24.802	0	0	0	0	0	0	0
WT333(F4E4E1AF1293)	3.81	13105	2022-11-25 09:20:34.054	0.073	-0.039	1.018	4.944	0.366	-0.244	-2.538	-2.23	-24.736	0	0	0	0	0	0	0
WT333(F4E4E1AF1293)	3.81	13105	2022-11-25 09:20:34.054	0.019	-0.001	1.028	-1.099	0.122	0.244	-2.538	-2.23	-24.67	0	0	0	0	0	0	0
WT333(F4E4E1AF1293)	3.81	13105	2022-11-25 09:20:34.054	0.019	-0.001	1.028	-1.099	0.122	0.244	-2.543	-2.23	-24.604	0	0	0	0	0	0	0
WT333(F4E4E1AF1293)	3.81	13105	2022-11-25 09:20:34.054	0.019	-0.001	1.028	-1.099	0.122	0.244	-2.543	-2.23	-24.532	0	0	0	0	0	0	0
WT333(F4E4E1AF1293)	3.81	13105	2022-11-25 09:20:34.132	0.019	-0.001	1.028	-1.099	0.122	0.244	-2.549	-2.23	-24.467	0	0	0	0	0	0	0
WT333(F4E4E1AF1293)	3.81	13105	2022-11-25 09:20:34.132	0.006	-0.046	1.009	-0.488	0.061	-0.305	-2.549	-2.225	-24.401	0	0	0	0	0	0	0
WT333(F4E4E1AF1293)	3.81	13105	2022-11-25 09:20:34.132	0.006	-0.046	1.009	-0.488	0.061	-0.305	-2.549	-2.225	-24.34	0	0	0	0	0	0	0
WT333(F4E4E1AF1293)	3.81	13105	2022-11-25 09:20:34.132	0.006	-0.046	1.009	-0.488	0.061	-0.305	-2.549	-2.225	-24.274	0	0	0	0	0	0	0
WT333(F4E4E1AF1293)	3.81	13105	2022-11-25 09:20:34.132	0.006	-0.046	1.009	-0.488	0.061	-0.305	-2.549	-2.225	-24.214	0	0	0	0	0	0	0
WT333(F4E4E1AF1293)	3.81	13105	2022-11-25 09:20:34.132	0.058	-0.02	1.022	-0.61	0	-0.183	-2.549	-2.225	-24.148	0	0	0	0	0	0	0
WT333(F4E4E1AF1293)	3.81	13105	2022-11-25 09:20:34.132	0.058	-0.02	1.022	-0.61	0	-0.183	-2.549	-2.219	-24.088	0	0	0	0	0	0	0
WT333(F4E4E1AF1293)	3.81	13105	2022-11-25 09:20:34.132	0.058	-0.02	1.022	-0.61	0	-0.183	-2.549	-2.219	-24.022	0	0	0	0	0	0	0
WT333(F4E4E1AF1293)	3.81	13105	2022-11-25 09:20:34.132	0.058	-0.02	1.022	-0.61	0	-0.183	-2.549	-2.219	-23.961	0	0	0	0	0	0	0
WT333(F4E4E1AF1293)	3.81	13105	2022-11-25 09:20:34.132	0.049	-0.015	1.033	0.427	0.122	-0.183	-2.543	-2.219	-23.901	0	0	0	0	0	0	0
WT333(F4E4E1AF1293)	3.81	13105	2022-11-25 09:20:34.132	0.049	-0.015	1.033	0.427	0.122	-0.183	-2.538	-2.219	-23.84	0	0	0	0	0	0	0
WT333(F4E4E1AF1293)	3.81	13105	2022-11-25 09:20:34.132	0.049	-0.015	1.033	0.427	0.122	-0.183	-2.532	-2.219	-23.774	0	0	0	0	0	0	0
WT333(F4E4E1AF1293)	3.81	13105	2022-11-25 09:20:34.132	0.049	-0.015	1.033	0.427	0.122	-0.183	-2.527	-2.219	-23.714	0	0	0	0	0	0	0
WT333(F4E4E1AF1293)	3.81	13105	2022-11-25 09:20:34.132	0.047	-0.033	1.017	6.958	0.305	-0.427	-2.488	-2.214	-23.659	0	0	0	0	0	0	0
WT333(F4E4E1AF1293)	3.81	13105	2022-11-25 09:20:34.132	0.047	-0.033	1.017	6.958	0.305	-0.427	-2.45	-2.214	-23.599	0	0	0	0	0	0	0
WT333(F4E4E1AF1293)	3.81	13105	2022-11-25 09:20:34.132	0.047	-0.033	1.017	6.958	0.305	-0.427	-2.417	-2.214	-23.538	0	0	0	0	0	0	0
WT333(F4E4E1AF1293)	3.81	13105	2022-11-25 09:20:34.164	0.047	-0.033	1.017	6.958	0.305	-0.427	-2.379	-2.214	-23.478	0	0	0	0	0	0	0
WT333(F4E4E1AF1293)	3.81	13105	2022-11-25 09:20:34.164	0.053	-0.029	1.007	3.601	0.183	-0.488	-2.357	-2.208	-23.423	0	0	0	0	0	0	0
WT333(F4E4E1AF1293)	3.81	13105	2022-11-25 09:20:34.164	0.053	-0.029	1.007	3.601	0.183	-0.488	-2.335	-2.208	-23.362	0	0	0	0	0	0	0
WT333(F4E4E1AF1293)	3.81	13105	2022-11-25 09:20:34.164	0.053	-0.029	1.007	3.601	0.183	-0.488	-2.318	-2.208	-23.307	0	0	0	0	0	0	0
WT333(F4E4E1AF1293)	3.81	13105	2022-11-25 09:20:34.164	0.053	-0.029	1.007	3.601	0.183	-0.488	-2.296	-2.208	-23.247	0	0	0	0	0	0	0
WT333(F4E4E1AF1293)	3.81	13105	2022-11-25 09:20:34.164	0.041	0.007	1.035	-0.671	0.488	0.183	-2.296	-2.208	-23.192	0	0	0	0	0	0	0
WT333(F4E4E1AF1293)	3.81	13105	2022-11-25 09:20:34.164	0.041	0.007	1.035	-0.671	0.488	0.183	-2.296	-2.203	-23.132	0	0	0	0	0	0	0
WT333(F4E4E1AF1293)	3.81	13105	2022-11-25 09:20:34.164	0.041	0.007	1.035	-0.671	0.488	0.183	-2.296	-2.203	-23.071	0	0	0	0	0	0	0
WT333(F4E4E1AF1293)	3.81	13105	2022-11-25 09:20:34.226	0.048	-0.08	0.987	3.479	0	-0.916	-2.274	-2.203	-23.016	0	0	0	0	0	0	0
WT333(F4E4E1AF1293)	3.81	13105	2022-11-25 09:20:34.226	0.048	-0.08	0.987	3.479	0	-0.916	-2.258	-2.203	-22.961	0	0	0	0	0	0	0
WT333(F4E4E1AF1293)	3.81	13105	2022-11-25 09:20:34.226	0.048	-0.08	0.987	3.479	0	-0.916	-2.236	-2.203	-22.912	0	0	0	0	0	0	0
WT333(F4E4E1AF1293)	3.81	13105	2022-11-25 09:20:34.226	0.048	-0.08	0.987	3.479	0	-0.916	-2.219	-2.208	-22.857	0	0	0	0	0	0	0
WT333(F4E4E1AF1293)	3.81	13105	2022-11-25 09:20:34.226	0.016	0.013	1.034	-0.427	0	0.061	-2.219	-2.208	-22.802	0	0	0	0	0	0	0
WT333(F4E4E1AF1293)	3.81	13105	2022-11-25 09:20:34.226	0.016	0.013	1.034	-0.427	0	0.061	-2.219	-2.208	-22.742	0	0	0	0	0	0	0
WT333(F4E4E1AF1293)	3.81	13105	2022-11-25 09:20:34.226	0.016	0.013	1.034	-0.427	0	0.061	-2.219	-2.208	-22.687	0	0	0	0	0	0	0
WT333(F4E4E1AF1293)	3.81	13105	2022-11-25 09:20:34.226	0.016	0.013	1.034	-0.427	0	0.061	-2.219	-2.208	-22.632	0	0	0	0	0	0	0
WT333(F4E4E1AF1293)	3.81	13105	2022-11-25 09:20:34.257	0.048	-0.05	1.004	-4.395	0.061	-0.183	-2.241	-2.208	-22.577	0	0	0	0	0	0	0
WT333(F4E4E1AF1293)	3.81	13105	2022-11-25 09:20:34.257	0.048	-0.05	1.004	-4.395	0.061	-0.183	-2.258	-2.203	-22.522	0	0	0	0	0	0	0
WT333(F4E4E1AF1293)	3.81	13105	2022-11-25 09:20:34.257	0.048	-0.05	1.004	-4.395	0.061	-0.183	-2.28	-2.203	-22.467	0	0	0	0	0	0	0
WT333(F4E4E1AF1293)	3.81	13105	2022-11-25 09:20:34.257	0.048	-0.05	1.004	-4.395	0.061	-0.183	-2.296	-2.203	-22.412	0	0	0	0	0	0	0
WT333(F4E4E1AF1293)	3.81	13105	2022-11-25 09:20:34.257	0.036	-0.048	1.021	7.202	0.488	0	-2.263	-2.203	-22.357	0	0	0	0	0	0	0
WT333(F4E4E1AF1293)	3.81	13105	2022-11-25 09:20:34.257	0.036	-0.048	1.021	7.202	0.488	0	-2.225	-2.197	-22.302	0	0	0	0	0	0	0
WT333(F4E4E1AF1293)	3.81	13105	2022-11-25 09:20:34.257	0.036	-0.048	1.021	7.202	0.488	0	-2.186	-2.197	-22.253	0	0	0	0	0	0	0
WT333(F4E4E1AF1293)	3.81	13105	2022-11-25 09:20:34.257	0.036	-0.048	1.021	7.202	0.488	0	-2.148	-2.197	-22.198	0	0	0	0	0	0	0
WT333(F4E4E1AF1293)	3.81	13105	2022-11-25 09:20:34.288	0.007	-0.002	1.029	-2.38	0.061	0.061	-2.159	-2.192	-22.143	0	0	0	0	0	0	0
WT333(F4E4E1AF1293)	3.81	13105	2022-11-25 09:20:34.288	0.007	-0.002	1.029	-2.38	0.061	0.061	-2.17	-2.192	-22.094	0	0	0	0	0	0	0
WT333(F4E4E1AF1293)	3.81	13105	2022-11-25 09:20:34.288	0.007	-0.002	1.029	-2.38	0.061	0.061	-2.181	-2.192	-22.039	0	0	0	0	0	0	0
WT333(F4E4E1AF1293)	3.81	13105	2022-11-25 09:20:34.288	0.007	-0.002	1.029	-2.38	0.061	0.061	-2.192	-2.192	-21.989	0	0	0	0	0	0	0
WT333(F4E4E1AF1293)	3.81	13105	2022-11-25 09:20:34.288	0.064	-0.043	1.012	1.831	0.122	-0.366	-2.181	-2.192	-21.934	0	0	0	0	0	0	0
WT333(F4E4E1AF1293)	3.81	13105	2022-11-25 09:20:34.288	0.064	-0.043	1.012	1.831	0.122	-0.366	-2.17	-2.186	-21.885	0	0	0	0	0	0	0
WT333(F4E4E1AF1293)	3.81	13105	2022-11-25 09:20:34.288	0.064	-0.043	1.012	1.831	0.122	-0.366	-2.159	-2.186	-21.841	0	0	0	0	0	0	0
WT333(F4E4E1AF1293)	3.81	13105	2022-11-25 09:20:34.288	0.064	-0.043	1.012	1.831	0.122	-0.366	-2.148	-2.186	-21.791	0	0	0	0	0	0	0
WT333(F4E4E1AF1293)	3.81	13105	2022-11-25 09:20:34.351	0.025	-0.01	1.029	4.272	0.366	-0.183	-2.126	-2.186	-21.742	0	0	0	0	0	0	0
WT333(F4E4E1AF1293)	3.81	13105	2022-11-25 09:20:34.351	0.025	-0.01	1.029	4.272	0.366	-0.183	-2.104	-2.181	-21.693	0	0	0	0	0	0	0
WT333(F4E4E1AF1293)	3.81	13105	2022-11-25 09:20:34.351	0.025	-0.01	1.029	4.272	0.366	-0.183	-2.082	-2.181	-21.643	0	0	0	0	0	0	0
WT333(F4E4E1AF1293)	3.81	13105	2022-11-25 09:20:34.351	0.025	-0.01	1.029	4.272	0.366	-0.183	-2.054	-2.181	-21.594	0	0	0	0	0	0	0
WT333(F4E4E1AF1293)	3.81	13105	2022-11-25 09:20:34.351	0.036	-0.003	1.034	-1.648	0.244	0.061	-2.065	-2.175	-21.544	0	0	0	0	0	0	0
WT333(F4E4E1AF1293)	3.81	13105	2022-11-25 09:20:34.351	0.036	-0.003	1.034	-1.648	0.244	0.061	-2.071	-2.175	-21.495	0	0	0	0	0	0	0
WT333(F4E4E1AF1293)	3.81	13105	2022-11-25 09:20:34.351	0.036	-0.003	1.034	-1.648	0.244	0.061	-2.076	-2.175	-21.445	0	0	0	0	0	0	0
WT333(F4E4E1AF1293)	3.81	13105	2022-11-25 09:20:34.351	0.036	-0.003	1.034	-1.648	0.244	0.061	-2.082	-2.17	-21.396	0	0	0	0	0	0	0
WT333(F4E4E1AF1293)	3.81	13105	2022-11-25 09:20:34.367	-0.156	0.033	0.094	-33.02	-29.236	-0.305	-2.241	-2.313	-21.346	0	0	0	0	0	0	0
WT333(F4E4E1AF1293)	3.81	13105	2022-11-25 09:20:34.367	-0.156	0.033	0.094	-33.02	-29.236	-0.305	-2.406	-2.455	-21.292	0	0	0	0	0	0	0
WT333(F4E4E1AF1293)	3.81	13105	2022-11-25 09:20:34.367	-0.156	0.033	0.094	-33.02	-29.236	-0.305	-2.565	-2.593	-21.242	0	0	0	0	0	0	0
WT333(F4E4E1AF1293)	3.81	13105	2022-11-25 09:20:34.367	-0.156	0.033	0.094	-33.02	-29.236	-0.305	-2.725	-2.73	-21.193	0	0	0	0	0	0	0
WT333(F4E4E1AF1293)	3.81	13105	2022-11-25 09:20:34.367	0.185	0.815	1.488	-7.446	-4.822	0.366	-2.752	-2.747	-21.149	0	0	0	0	0	0	0
WT333(F4E4E1AF1293)	3.81	13105	2022-11-25 09:20:34.367	0.369	1.631	2.976	-7.446	-4.822	0.366	-2.763	-2.763	-21.099	0	0	0	0	0	0	0
WT333(F4E4E1AF1293)	3.81	13105	2022-11-25 09:20:34.367	0.739	3.263	5.952	-7.446	-4.822	0.366	-2.752	-2.785	-21.055	0	0	0	0	0	0	0
WT333(F4E4E1AF1293)	3.81	13105	2022-11-25 09:20:34.367	1.478	6.525	11.904	-7.446	-4.822	0.366	-2.73	-2.807	-21.017	0	0	0	0	0	0	0
WT333(F4E4E1AF1293)	3.81	13105	2022-11-25 09:20:34.398	0.021	0.048	0.998	41.26	3.906	-0.61	-2.461	-2.785	-20.978	0	0	0	0	0	0	0
WT333(F4E4E1AF1293)	3.81	13105	2022-11-25 09:20:34.398	0.021	0.048	0.998	41.26	3.906	-0.61	-2.197	-2.763	-20.945	0	0	0	0	0	0	0
WT333(F4E4E1AF1293)	3.81	13105	2022-11-25 09:20:34.398	0.021	0.048	0.998	41.26	3.906	-0.61	-1.934	-2.741	-20.912	0	0	0	0	0	0	0
WT333(F4E4E1AF1293)	3.81	13105	2022-11-25 09:20:34.398	0.021	0.048	0.998	41.26	3.906	-0.61	-1.675	-2.719	-20.88	0	0	0	0	0	0	0
WT333(F4E4E1AF1293)	3.81	13105	2022-11-25 09:20:34.398	0.051	-0.056	0.955	4.517	-0.305	-0.793	-1.599	-2.714	-20.847	0	0	0	0	0	0	0
WT333(F4E4E1AF1293)	3.81	13105	2022-11-25 09:20:34.398	0.051	-0.056	0.955	4.517	-0.305	-0.793	-1.527	-2.714	-20.814	0	0	0	0	0	0	0
WT333(F4E4E1AF1293)	3.81	13105	2022-11-25 09:20:34.398	0.051	-0.056	0.955	4.517	-0.305	-0.793	-1.456	-2.714	-20.781	0	0	0	0	0	0	0
WT333(F4E4E1AF1293)	3.81	13105	2022-11-25 09:20:34.398	0.051	-0.056	0.955	4.517	-0.305	-0.793	-1.384	-2.714	-20.748	0	0	0	0	0	0	0
WT333(F4E4E1AF1293)	3.81	13105	2022-11-25 09:20:34.460	0.061	-0.073	0.969	3.723	0.427	1.404	-1.318	-2.708	-20.704	0	0	0	0	0	0	0
WT333(F4E4E1AF1293)	3.81	13105	2022-11-25 09:20:34.460	0.061	-0.073	0.969	3.723	0.427	1.404	-1.258	-2.708	-20.66	0	0	0	0	0	0	0
WT333(F4E4E1AF1293)	3.81	13105	2022-11-25 09:20:34.460	0.061	-0.073	0.969	3.723	0.427	1.404	-1.198	-2.703	-20.616	0	0	0	0	0	0	0
WT333(F4E4E1AF1293)	3.81	13105	2022-11-25 09:20:34.460	0.061	-0.073	0.969	3.723	0.427	1.404	-1.143	-2.703	-20.577	0	0	0	0	0	0	0
WT333(F4E4E1AF1293)	3.81	13105	2022-11-25 09:20:34.460	0.01	0.017	1.041	6.348	0.427	-0.671	-1.071	-2.697	-20.544	0	0	0	0	0	0	0
WT333(F4E4E1AF1293)	3.81	13105	2022-11-25 09:20:34.460	0.01	0.017	1.041	6.348	0.427	-0.671	-1.005	-2.692	-20.511	0	0	0	0	0	0	0
WT333(F4E4E1AF1293)	3.81	13105	2022-11-25 09:20:34.460	0.01	0.017	1.041	6.348	0.427	-0.671	-0.934	-2.692	-20.484	0	0	0	0	0	0	0
WT333(F4E4E1AF1293)	3.81	13105	2022-11-25 09:20:34.460	0.01	0.017	1.041	6.348	0.427	-0.671	-0.868	-2.686	-20.451	0	0	0	0	0	0	0
WT333(F4E4E1AF1293)	3.81	13105	2022-11-25 09:20:34.492	0.086	-0.025	1.012	0	0.366	0.366	-0.835	-2.686	-20.418	0	0	0	0	0	0	0
WT333(F4E4E1AF1293)	3.81	13105	2022-11-25 09:20:34.492	0.086	-0.025	1.012	0	0.366	0.366	-0.807	-2.681	-20.38	0	0	0	0	0	0	0
WT333(F4E4E1AF1293)	3.81	13105	2022-11-25 09:20:34.492	0.086	-0.025	1.012	0	0.366	0.366	-0.775	-2.681	-20.347	0	0	0	0	0	0	0
WT333(F4E4E1AF1293)	3.81	13105	2022-11-25 09:20:34.492	0.086	-0.025	1.012	0	0.366	0.366	-0.747	-2.675	-20.314	0	0	0	0	0	0	0
WT333(F4E4E1AF1293)	3.81	13105	2022-11-25 09:20:34.492	0.03	-0.053	0.994	0.977	0.244	-0.061	-0.714	-2.675	-20.281	0	0	0	0	0	0	0
WT333(F4E4E1AF1293)	3.81	13105	2022-11-25 09:20:34.492	0.03	-0.053	0.994	0.977	0.244	-0.061	-0.687	-2.675	-20.248	0	0	0	0	0	0	0
WT333(F4E4E1AF1293)	3.81	13105	2022-11-25 09:20:34.492	0.03	-0.053	0.994	0.977	0.244	-0.061	-0.659	-2.675	-20.215	0	0	0	0	0	0	0
WT333(F4E4E1AF1293)	3.81	13105	2022-11-25 09:20:34.492	0.03	-0.053	0.994	0.977	0.244	-0.061	-0.632	-2.67	-20.182	0	0	0	0	0	0	0
WT333(F4E4E1AF1293)	3.81	13105	2022-11-25 09:20:34.523	0.071	0.007	1.043	-1.282	0.183	-0.488	-0.615	-2.67	-20.154	0	0	0	0	0	0	0
WT333(F4E4E1AF1293)	3.81	13105	2022-11-25 09:20:34.523	0.071	0.007	1.043	-1.282	0.183	-0.488	-0.599	-2.67	-20.127	0	0	0	0	0	0	0
WT333(F4E4E1AF1293)	3.81	13105	2022-11-25 09:20:34.523	0.071	0.007	1.043	-1.282	0.183	-0.488	-0.582	-2.67	-20.099	0	0	0	0	0	0	0
WT333(F4E4E1AF1293)	3.81	13105	2022-11-25 09:20:34.523	0.071	0.007	1.043	-1.282	0.183	-0.488	-0.571	-2.67	-20.067	0	0	0	0	0	0	0
WT333(F4E4E1AF1293)	3.81	13105	2022-11-25 09:20:34.523	0.036	-0.044	0.998	0	0.488	0.305	-0.555	-2.664	-20.039	0	0	0	0	0	0	0
WT333(F4E4E1AF1293)	3.81	13105	2022-11-25 09:20:34.523	0.036	-0.044	0.998	0	0.488	0.305	-0.538	-2.664	-20.006	0	0	0	0	0	0	0
WT333(F4E4E1AF1293)	3.81	13105	2022-11-25 09:20:34.523	0.036	-0.044	0.998	0	0.488	0.305	-0.522	-2.664	-19.973	0	0	0	0	0	0	0
WT333(F4E4E1AF1293)	3.81	13105	2022-11-25 09:20:34.523	0.036	-0.044	0.998	0	0.488	0.305	-0.505	-2.659	-19.94	0	0	0	0	0	0	0
WT333(F4E4E1AF1293)	3.81	13105	2022-11-25 09:20:34.586	0.027	-0.014	1.018	0.732	0.732	-0.122	-0.483	-2.659	-19.913	0	0	0	0	0	0	0
WT333(F4E4E1AF1293)	3.81	13105	2022-11-25 09:20:34.586	0.027	-0.014	1.018	0.732	0.732	-0.122	-0.467	-2.653	-19.885	0	0	0	0	0	0	0
WT333(F4E4E1AF1293)	3.81	13105	2022-11-25 09:20:34.586	0.027	-0.014	1.018	0.732	0.732	-0.122	-0.45	-2.648	-19.858	0	0	0	0	0	0	0
WT333(F4E4E1AF1293)	3.81	13105	2022-11-25 09:20:34.586	0.027	-0.014	1.018	0.732	0.732	-0.122	-0.434	-2.648	-19.83	0	0	0	0	0	0	0
WT333(F4E4E1AF1293)	3.81	13105	2022-11-25 09:20:34.586	0.03	-0.042	1.018	-2.38	0.549	-0.305	-0.434	-2.642	-19.803	0	0	0	0	0	0	0
WT333(F4E4E1AF1293)	3.81	13105	2022-11-25 09:20:34.586	0.03	-0.042	1.018	-2.38	0.549	-0.305	-0.439	-2.637	-19.775	0	0	0	0	0	0	0
WT333(F4E4E1AF1293)	3.81	13105	2022-11-25 09:20:34.586	0.03	-0.042	1.018	-2.38	0.549	-0.305	-0.439	-2.637	-19.748	0	0	0	0	0	0	0
WT333(F4E4E1AF1293)	3.81	13105	2022-11-25 09:20:34.586	0.03	-0.042	1.018	-2.38	0.549	-0.305	-0.439	-2.631	-19.726	0	0	0	0	0	0	0
WT333(F4E4E1AF1293)	3.81	13105	2022-11-25 09:20:34.617	0.158	-0.006	1.016	2.197	0.854	0.977	-0.423	-2.631	-19.693	0	0	0	0	0	0	0
WT333(F4E4E1AF1293)	3.81	13105	2022-11-25 09:20:34.617	0.158	-0.006	1.016	2.197	0.854	0.977	-0.401	-2.626	-19.66	0	0	0	0	0	0	0
WT333(F4E4E1AF1293)	3.81	13105	2022-11-25 09:20:34.617	0.158	-0.006	1.016	2.197	0.854	0.977	-0.385	-2.626	-19.627	0	0	0	0	0	0	0
WT333(F4E4E1AF1293)	3.81	13105	2022-11-25 09:20:34.617	0.158	-0.006	1.016	2.197	0.854	0.977	-0.363	-2.62	-19.6	0	0	0	0	0	0	0
WT333(F4E4E1AF1293)	3.81	13105	2022-11-25 09:20:34.617	-0.107	-0.026	1.022	-4.578	0.305	-0.854	-0.379	-2.62	-19.572	0	0	0	0	0	0	0
WT333(F4E4E1AF1293)	3.81	13105	2022-11-25 09:20:34.617	-0.107	-0.026	1.022	-4.578	0.305	-0.854	-0.396	-2.62	-19.556	0	0	0	0	0	0	0
WT333(F4E4E1AF1293)	3.81	13105	2022-11-25 09:20:34.617	-0.107	-0.026	1.022	-4.578	0.305	-0.854	-0.412	-2.62	-19.534	0	0	0	0	0	0	0
WT333(F4E4E1AF1293)	3.81	13105	2022-11-25 09:20:34.617	-0.107	-0.026	1.022	-4.578	0.305	-0.854	-0.428	-2.615	-19.512	0	0	0	0	0	0	0
WT333(F4E4E1AF1293)	3.81	13105	2022-11-25 09:20:34.648	0.12	-0.039	1.004	3.357	1.282	0.183	-0.406	-2.609	-19.484	0	0	0	0	0	0	0
WT333(F4E4E1AF1293)	3.81	13105	2022-11-25 09:20:34.648	0.12	-0.039	1.004	3.357	1.282	0.183	-0.385	-2.598	-19.457	0	0	0	0	0	0	0
WT333(F4E4E1AF1293)	3.81	13105	2022-11-25 09:20:34.648	0.12	-0.039	1.004	3.357	1.282	0.183	-0.368	-2.593	-19.435	0	0	0	0	0	0	0
WT333(F4E4E1AF1293)	3.81	13105	2022-11-25 09:20:34.648	0.12	-0.039	1.004	3.357	1.282	0.183	-0.346	-2.587	-19.407	0	0	0	0	0	0	0
WT333(F4E4E1AF1293)	3.81	13105	2022-11-25 09:20:34.648	-0.022	-0.016	1.03	-2.197	0.732	0	-0.352	-2.582	-19.385	0	0	0	0	0	0	0
WT333(F4E4E1AF1293)	3.81	13105	2022-11-25 09:20:34.648	-0.022	-0.016	1.03	-2.197	0.732	0	-0.363	-2.582	-19.358	0	0	0	0	0	0	0
WT333(F4E4E1AF1293)	3.81	13105	2022-11-25 09:20:34.648	-0.022	-0.016	1.03	-2.197	0.732	0	-0.368	-2.576	-19.336	0	0	0	0	0	0	0
WT333(F4E4E1AF1293)	3.81	13105	2022-11-25 09:20:34.648	-0.022	-0.016	1.03	-2.197	0.732	0	-0.379	-2.571	-19.314	0	0	0	0	0	0	0
WT333(F4E4E1AF1293)	3.81	13105	2022-11-25 09:20:34.773	0.077	-0.032	1.006	-0.366	0.854	0.427	-0.379	-2.565	-19.286	0	0	0	0	0	0	0
WT333(F4E4E1AF1293)	3.81	13105	2022-11-25 09:20:34.773	0.077	-0.032	1.006	-0.366	0.854	0.427	-0.379	-2.56	-19.259	0	0	0	0	0	0	0
WT333(F4E4E1AF1293)	3.81	13105	2022-11-25 09:20:34.773	0.077	-0.032	1.006	-0.366	0.854	0.427	-0.379	-2.554	-19.237	0	0	0	0	0	0	0
WT333(F4E4E1AF1293)	3.81	13105	2022-11-25 09:20:34.773	0.077	-0.032	1.006	-0.366	0.854	0.427	-0.379	-2.549	-19.21	0	0	0	0	0	0	0
WT333(F4E4E1AF1293)	3.81	13105	2022-11-25 09:20:34.773	0.07	-0.023	1.025	1.709	0.854	-0.793	-0.368	-2.549	-19.193	0	0	0	0	0	0	0
WT333(F4E4E1AF1293)	3.81	13105	2022-11-25 09:20:34.773	0.07	-0.023	1.025	1.709	0.854	-0.793	-0.357	-2.543	-19.171	0	0	0	0	0	0	0
WT333(F4E4E1AF1293)	3.81	13105	2022-11-25 09:20:34.773	0.07	-0.023	1.025	1.709	0.854	-0.793	-0.346	-2.538	-19.155	0	0	0	0	0	0	0
WT333(F4E4E1AF1293)	3.81	13105	2022-11-25 09:20:34.773	0.056	-0.029	1.008	-0.916	0.793	-0.122	-0.352	-2.538	-19.133	0	0	0	0	0	0	0
WT333(F4E4E1AF1293)	3.81	13105	2022-11-25 09:20:34.789	0.056	-0.029	1.008	-0.916	0.793	-0.122	-0.357	-2.532	-19.111	0	0	0	0	0	0	0
WT333(F4E4E1AF1293)	3.81	13105	2022-11-25 09:20:34.789	0.056	-0.029	1.008	-0.916	0.793	-0.122	-0.363	-2.527	-19.089	0	0	0	0	0	0	0
WT333(F4E4E1AF1293)	3.81	13105	2022-11-25 09:20:34.789	0.056	-0.029	1.008	-0.916	0.793	-0.122	-0.368	-2.527	-19.067	0	0	0	0	0	0	0
WT333(F4E4E1AF1293)	3.81	13105	2022-11-25 09:20:34.789	0.038	0	1.042	-2.075	-3.052	0.488	-0.374	-2.543	-19.045	0	0	0	0	0	0	0
WT333(F4E4E1AF1293)	3.81	13105	2022-11-25 09:20:34.789	0.038	0	1.042	-2.075	-3.052	0.488	-0.385	-2.56	-19.023	0	0	0	0	0	0	0
WT333(F4E4E1AF1293)	3.81	13105	2022-11-25 09:20:34.789	0.038	0	1.042	-2.075	-3.052	0.488	-0.396	-2.571	-18.995	0	0	0	0	0	0	0
WT333(F4E4E1AF1293)	3.81	13105	2022-11-25 09:20:34.789	0.038	0	1.042	-2.075	-3.052	0.488	-0.406	-2.587	-18.973	0	0	0	0	0	0	0
WT333(F4E4E1AF1293)	3.81	13105	2022-11-25 09:20:34.789	0.046	-0.021	1.025	7.202	-4.028	-0.366	-0.368	-2.609	-18.951	0	0	0	0	0	0	0
WT333(F4E4E1AF1293)	3.81	13105	2022-11-25 09:20:34.820	0.046	-0.021	1.025	7.202	-4.028	-0.366	-0.335	-2.631	-18.935	0	0	0	0	0	0	0
WT333(F4E4E1AF1293)	3.81	13105	2022-11-25 09:20:34.820	0.046	-0.021	1.025	7.202	-4.028	-0.366	-0.297	-2.648	-18.918	0	0	0	0	0	0	0
WT333(F4E4E1AF1293)	3.81	13105	2022-11-25 09:20:34.820	0.046	-0.021	1.025	7.202	-4.028	-0.366	-0.264	-2.67	-18.896	0	0	0	0	0	0	0
WT333(F4E4E1AF1293)	3.81	13105	2022-11-25 09:20:34.820	0.099	-0.031	1.009	2.014	-1.831	-0.977	-0.253	-2.681	-18.88	0	0	0	0	0	0	0
WT333(F4E4E1AF1293)	3.81	13105	2022-11-25 09:20:34.820	0.099	-0.031	1.009	2.014	-1.831	-0.977	-0.242	-2.692	-18.869	0	0	0	0	0	0	0
WT333(F4E4E1AF1293)	3.81	13105	2022-11-25 09:20:34.820	0.099	-0.031	1.009	2.014	-1.831	-0.977	-0.236	-2.697	-18.853	0	0	0	0	0	0	0
WT333(F4E4E1AF1293)	3.81	13105	2022-11-25 09:20:34.820	0.099	-0.031	1.009	2.014	-1.831	-0.977	-0.225	-2.708	-18.836	0	0	0	0	0	0	0
WT333(F4E4E1AF1293)	3.81	13105	2022-11-25 09:20:34.820	0.038	-0.003	1.015	5.066	-0.977	0	-0.203	-2.719	-18.82	0	0	0	0	0	0	0
WT333(F4E4E1AF1293)	3.81	13105	2022-11-25 09:20:34.820	0.038	-0.003	1.015	5.066	-0.977	0	-0.176	-2.725	-18.798	0	0	0	0	0	0	0
WT333(F4E4E1AF1293)	3.81	13105	2022-11-25 09:20:34.820	0.038	-0.003	1.015	5.066	-0.977	0	-0.154	-2.73	-18.781	0	0	0	0	0	0	0
WT333(F4E4E1AF1293)	3.81	13105	2022-11-25 09:20:34.820	0.038	-0.003	1.015	5.066	-0.977	0	-0.132	-2.736	-18.759	0	0	0	0	0	0	0
WT333(F4E4E1AF1293)	3.81	13105	2022-11-25 09:20:34.820	0.02	-0.044	1.01	1.343	-0.305	-0.244	-0.126	-2.736	-18.743	0	0	0	0	0	0	0
WT333(F4E4E1AF1293)	3.81	13105	2022-11-25 09:20:34.820	0.02	-0.044	1.01	1.343	-0.305	-0.244	-0.121	-2.741	-18.726	0	0	0	0	0	0	0
WT333(F4E4E1AF1293)	3.81	13105	2022-11-25 09:20:34.820	0.02	-0.044	1.01	1.343	-0.305	-0.244	-0.115	-2.741	-18.71	0	0	0	0	0	0	0
WT333(F4E4E1AF1293)	3.81	13105	2022-11-25 09:20:34.820	0.02	-0.044	1.01	1.343	-0.305	-0.244	-0.11	-2.741	-18.688	0	0	0	0	0	0	0
WT333(F4E4E1AF1293)	3.81	13105	2022-11-25 09:20:34.820	0.065	0.017	1.036	7.446	0.427	0.244	-0.077	-2.741	-18.671	0	0	0	0	0	0	0
WT333(F4E4E1AF1293)	3.81	13105	2022-11-25 09:20:34.851	0.065	0.017	1.036	7.446	0.427	0.244	-0.038	-2.736	-18.649	0	0	0	0	0	0	0
WT333(F4E4E1AF1293)	3.81	13105	2022-11-25 09:20:34.851	0.065	0.017	1.036	7.446	0.427	0.244	-0.005	-2.736	-18.633	0	0	0	0	0	0	0
WT333(F4E4E1AF1293)	3.81	13105	2022-11-25 09:20:34.851	0.065	0.017	1.036	7.446	0.427	0.244	0.022	-2.736	-18.611	0	0	0	0	0	0	0
WT333(F4E4E1AF1293)	3.81	13105	2022-11-25 09:20:34.851	0.04	-0.009	1.016	-6.531	-0.061	0.549	-0.005	-2.736	-18.589	0	0	0	0	0	0	0
WT333(F4E4E1AF1293)	3.81	13105	2022-11-25 09:20:34.851	0.04	-0.009	1.016	-6.531	-0.061	0.549	-0.038	-2.736	-18.567	0	0	0	0	0	0	0
WT333(F4E4E1AF1293)	3.81	13105	2022-11-25 09:20:34.851	0.04	-0.009	1.016	-6.531	-0.061	0.549	-0.071	-2.736	-18.545	0	0	0	0	0	0	0
WT333(F4E4E1AF1293)	3.81	13105	2022-11-25 09:20:34.851	0.04	-0.009	1.016	-6.531	-0.061	0.549	-0.11	-2.736	-18.523	0	0	0	0	0	0	0
WT333(F4E4E1AF1293)	3.81	13105	2022-11-25 09:20:34.851	0.044	-0.063	0.997	-0.427	0.122	0	-0.11	-2.736	-18.506	0	0	0	0	0	0	0
WT333(F4E4E1AF1293)	3.81	13105	2022-11-25 09:20:34.914	0.044	-0.063	0.997	-0.427	0.122	0	-0.115	-2.736	-18.49	0	0	0	0	0	0	0
WT333(F4E4E1AF1293)	3.81	13105	2022-11-25 09:20:34.914	0.044	-0.063	0.997	-0.427	0.122	0	-0.121	-2.736	-18.468	0	0	0	0	0	0	0
WT333(F4E4E1AF1293)	3.81	13105	2022-11-25 09:20:34.914	0.044	-0.063	0.997	-0.427	0.122	0	-0.126	-2.736	-18.452	0	0	0	0	0	0	0

## Sheet: 8Hz
设备名称	电压	版本	片上时间	加速度X(g)	加速度Y(g)	加速度Z(g)	角速度X(°/s)	角速度Y(°/s)	角速度Z(°/s)	角度X(°)	角度Y(°)	角度Z(°)	磁场X	磁场Y	磁场Z	四元数0	四元数1	四元数2	四元数3	状态
WT333(F4E4E1AF1293)	3.8	13105	2022-11-25 09:17:05.223	0.005	-0.002	1.018	-6.226	0.061	0.977	2.648	-0.967	-20.176	0	0	0	0	0	0	0
WT333(F4E4E1AF1293)	3.8	13105	2022-11-25 09:17:05.223	0.005	-0.002	1.018	-6.226	0.061	0.977	2.609	-0.967	-20.121	0	0	0	0	0	0	0
WT333(F4E4E1AF1293)	3.8	13105	2022-11-25 09:17:05.223	-0.043	0.067	1.025	5.31	0.244	-0.366	2.626	-0.967	-20.078	0	0	0	0	0	0	0
WT333(F4E4E1AF1293)	3.8	13105	2022-11-25 09:17:05.223	-0.043	0.067	1.025	5.31	0.244	-0.366	2.648	-0.967	-20.034	0	0	0	0	0	0	0
WT333(F4E4E1AF1293)	3.8	13105	2022-11-25 09:17:05.223	-0.043	0.067	1.025	5.31	0.244	-0.366	2.664	-0.967	-19.99	0	0	0	0	0	0	0
WT333(F4E4E1AF1293)	3.8	13105	2022-11-25 09:17:05.223	-0.043	0.067	1.025	5.31	0.244	-0.366	2.686	-0.967	-19.946	0	0	0	0	0	0	0
WT333(F4E4E1AF1293)	3.8	13105	2022-11-25 09:17:05.270	0.105	0.02	1.021	-6.836	0.244	-1.709	2.648	-0.961	-19.913	0	0	0	0	0	0	0
WT333(F4E4E1AF1293)	3.8	13105	2022-11-25 09:17:05.270	0.105	0.02	1.021	-6.836	0.244	-1.709	2.604	-0.961	-19.874	0	0	0	0	0	0	0
WT333(F4E4E1AF1293)	3.8	13105	2022-11-25 09:17:05.270	0.105	0.02	1.021	-6.836	0.244	-1.709	2.565	-0.961	-19.836	0	0	0	0	0	0	0
WT333(F4E4E1AF1293)	3.8	13105	2022-11-25 09:17:05.270	0.105	0.02	1.021	-6.836	0.244	-1.709	2.527	-0.967	-19.803	0	0	0	0	0	0	0
WT333(F4E4E1AF1293)	3.8	13105	2022-11-25 09:17:05.270	-0.03	0.03	1.026	-3.784	0.488	0.671	2.505	-0.961	-19.753	0	0	0	0	0	0	0
WT333(F4E4E1AF1293)	3.8	13105	2022-11-25 09:17:05.270	-0.03	0.03	1.026	-3.784	0.488	0.671	2.477	-0.961	-19.704	0	0	0	0	0	0	0
WT333(F4E4E1AF1293)	3.8	13105	2022-11-25 09:17:05.270	-0.03	0.03	1.026	-3.784	0.488	0.671	2.455	-0.961	-19.655	0	0	0	0	0	0	0
WT333(F4E4E1AF1293)	3.8	13105	2022-11-25 09:17:05.270	-0.03	0.03	1.026	-3.784	0.488	0.671	2.433	-0.961	-19.611	0	0	0	0	0	0	0
WT333(F4E4E1AF1293)	3.8	13105	2022-11-25 09:17:05.302	-0.019	0.021	1.019	9.399	0.488	-0.549	2.472	-0.956	-19.567	0	0	0	0	0	0	0
WT333(F4E4E1AF1293)	3.8	13105	2022-11-25 09:17:05.302	-0.019	0.021	1.019	9.399	0.488	-0.549	2.516	-0.956	-19.528	0	0	0	0	0	0	0
WT333(F4E4E1AF1293)	3.8	13105	2022-11-25 09:17:05.302	-0.019	0.021	1.019	9.399	0.488	-0.549	2.56	-0.95	-19.484	0	0	0	0	0	0	0
WT333(F4E4E1AF1293)	3.8	13105	2022-11-25 09:17:05.302	-0.019	0.021	1.019	9.399	0.488	-0.549	2.598	-0.95	-19.446	0	0	0	0	0	0	0
WT333(F4E4E1AF1293)	3.8	13105	2022-11-25 09:17:05.302	0.063	0.03	1.035	-2.38	0.488	0.671	2.582	-0.945	-19.402	0	0	0	0	0	0	0
WT333(F4E4E1AF1293)	3.8	13105	2022-11-25 09:17:05.302	0.063	0.03	1.035	-2.38	0.488	0.671	2.565	-0.945	-19.352	0	0	0	0	0	0	0
WT333(F4E4E1AF1293)	3.8	13105	2022-11-25 09:17:05.302	0.063	0.03	1.035	-2.38	0.488	0.671	2.549	-0.945	-19.308	0	0	0	0	0	0	0
WT333(F4E4E1AF1293)	3.8	13105	2022-11-25 09:17:05.302	0.063	0.03	1.035	-2.38	0.488	0.671	2.532	-0.939	-19.259	0	0	0	0	0	0	0
WT333(F4E4E1AF1293)	3.8	13105	2022-11-25 09:17:05.302	0.031	0.031	0.996	-4.822	0.427	0	2.505	-0.939	-19.221	0	0	0	0	0	0	0
WT333(F4E4E1AF1293)	3.8	13105	2022-11-25 09:17:05.302	0.031	0.031	0.996	-4.822	0.427	0	2.477	-0.939	-19.177	0	0	0	0	0	0	0
WT333(F4E4E1AF1293)	3.8	13105	2022-11-25 09:17:05.302	0.031	0.031	0.996	-4.822	0.427	0	2.45	-0.939	-19.138	0	0	0	0	0	0	0
WT333(F4E4E1AF1293)	3.8	13105	2022-11-25 09:17:05.302	0.031	0.031	0.996	-4.822	0.427	0	2.422	-0.939	-19.094	0	0	0	0	0	0	0
WT333(F4E4E1AF1293)	3.8	13105	2022-11-25 09:17:05.302	-0.016	0.012	1.03	6.104	0.671	0.122	2.45	-0.934	-19.05	0	0	0	0	0	0	0
WT333(F4E4E1AF1293)	3.8	13105	2022-11-25 09:17:05.302	-0.016	0.012	1.03	6.104	0.671	0.122	2.477	-0.934	-19.012	0	0	0	0	0	0	0
WT333(F4E4E1AF1293)	3.8	13105	2022-11-25 09:17:05.302	-0.016	0.012	1.03	6.104	0.671	0.122	2.499	-0.928	-18.968	0	0	0	0	0	0	0
WT333(F4E4E1AF1293)	3.8	13105	2022-11-25 09:17:05.302	-0.016	0.012	1.03	6.104	0.671	0.122	2.527	-0.928	-18.929	0	0	0	0	0	0	0
WT333(F4E4E1AF1293)	3.8	13105	2022-11-25 09:17:05.364	0.017	-0.005	1.013	6.897	0.916	1.099	2.56	-0.923	-18.88	0	0	0	0	0	0	0
WT333(F4E4E1AF1293)	3.8	13105	2022-11-25 09:17:05.364	0.017	-0.005	1.013	6.897	0.916	1.099	2.587	-0.917	-18.836	0	0	0	0	0	0	0
WT333(F4E4E1AF1293)	3.8	13105	2022-11-25 09:17:05.364	0.017	-0.005	1.013	6.897	0.916	1.099	2.615	-0.917	-18.792	0	0	0	0	0	0	0
WT333(F4E4E1AF1293)	3.8	13105	2022-11-25 09:17:05.364	0.017	-0.005	1.013	6.897	0.916	1.099	2.648	-0.912	-18.748	0	0	0	0	0	0	0
WT333(F4E4E1AF1293)	3.8	13105	2022-11-25 09:17:05.364	-0.025	0.02	1.009	-3.601	0.549	-0.244	2.62	-0.906	-18.71	0	0	0	0	0	0	0
WT333(F4E4E1AF1293)	3.8	13105	2022-11-25 09:17:05.364	-0.025	0.02	1.009	-3.601	0.549	-0.244	2.598	-0.906	-18.671	0	0	0	0	0	0	0
WT333(F4E4E1AF1293)	3.8	13105	2022-11-25 09:17:05.364	-0.025	0.02	1.009	-3.601	0.549	-0.244	2.576	-0.901	-18.633	0	0	0	0	0	0	0
WT333(F4E4E1AF1293)	3.8	13105	2022-11-25 09:17:05.364	-0.025	0.02	1.009	-3.601	0.549	-0.244	2.554	-0.901	-18.6	0	0	0	0	0	0	0
WT333(F4E4E1AF1293)	3.8	13105	2022-11-25 09:17:05.395	-0.011	-0.02	1.012	1.587	0.854	0	2.554	-0.895	-18.561	0	0	0	0	0	0	0
WT333(F4E4E1AF1293)	3.8	13105	2022-11-25 09:17:05.395	-0.011	-0.02	1.012	1.587	0.854	0	2.554	-0.89	-18.523	0	0	0	0	0	0	0
WT333(F4E4E1AF1293)	3.8	13105	2022-11-25 09:17:05.395	-0.011	-0.02	1.012	1.587	0.854	0	2.56	-0.884	-18.484	0	0	0	0	0	0	0
WT333(F4E4E1AF1293)	3.8	13105	2022-11-25 09:17:05.395	-0.011	-0.02	1.012	1.587	0.854	0	2.56	-0.879	-18.446	0	0	0	0	0	0	0
WT333(F4E4E1AF1293)	3.8	13105	2022-11-25 09:17:05.395	0.033	0.067	1.059	-4.7	0.732	-0.854	2.532	-0.873	-18.413	0	0	0	0	0	0	0
WT333(F4E4E1AF1293)	3.8	13105	2022-11-25 09:17:05.395	0.033	0.067	1.059	-4.7	0.732	-0.854	2.505	-0.868	-18.38	0	0	0	0	0	0	0
WT333(F4E4E1AF1293)	3.8	13105	2022-11-25 09:17:05.395	0.033	0.067	1.059	-4.7	0.732	-0.854	2.472	-0.862	-18.353	0	0	0	0	0	0	0
WT333(F4E4E1AF1293)	3.8	13105	2022-11-25 09:17:05.395	0.033	0.067	1.059	-4.7	0.732	-0.854	2.444	-0.857	-18.32	0	0	0	0	0	0	0
WT333(F4E4E1AF1293)	3.8	13105	2022-11-25 09:17:05.427	0.093	0.001	1.031	4.761	0.244	0	2.466	-0.857	-18.281	0	0	0	0	0	0	0
WT333(F4E4E1AF1293)	3.8	13105	2022-11-25 09:17:05.427	0.093	0.001	1.031	4.761	0.244	0	2.488	-0.857	-18.248	0	0	0	0	0	0	0
WT333(F4E4E1AF1293)	3.8	13105	2022-11-25 09:17:05.427	0.093	0.001	1.031	4.761	0.244	0	2.505	-0.857	-18.21	0	0	0	0	0	0	0
WT333(F4E4E1AF1293)	3.8	13105	2022-11-25 09:17:05.427	0.093	0.001	1.031	4.761	0.244	0	2.527	-0.857	-18.177	0	0	0	0	0	0	0
WT333(F4E4E1AF1293)	3.8	13105	2022-11-25 09:17:05.427	-0.038	0.018	1.024	2.93	0.793	0.122	2.532	-0.857	-18.138	0	0	0	0	0	0	0
WT333(F4E4E1AF1293)	3.8	13105	2022-11-25 09:17:05.427	-0.038	0.018	1.024	2.93	0.793	0.122	2.543	-0.851	-18.1	0	0	0	0	0	0	0
WT333(F4E4E1AF1293)	3.8	13105	2022-11-25 09:17:05.427	-0.038	0.018	1.024	2.93	0.793	0.122	2.554	-0.851	-18.067	0	0	0	0	0	0	0
WT333(F4E4E1AF1293)	3.8	13105	2022-11-25 09:17:05.427	-0.038	0.018	1.024	2.93	0.793	0.122	2.565	-0.846	-18.029	0	0	0	0	0	0	0
WT333(F4E4E1AF1293)	3.8	13105	2022-11-25 09:17:05.489	-0.054	0.005	1	-3.601	0.732	0.427	2.543	-0.84	-17.996	0	0	0	0	0	0	0
WT333(F4E4E1AF1293)	3.8	13105	2022-11-25 09:17:05.489	-0.054	0.005	1	-3.601	0.732	0.427	2.516	-0.84	-17.957	0	0	0	0	0	0	0
WT333(F4E4E1AF1293)	3.8	13105	2022-11-25 09:17:05.489	-0.054	0.005	1	-3.601	0.732	0.427	2.494	-0.835	-17.924	0	0	0	0	0	0	0
WT333(F4E4E1AF1293)	3.8	13105	2022-11-25 09:17:05.489	-0.054	0.005	1	-3.601	0.732	0.427	2.472	-0.829	-17.886	0	0	0	0	0	0	0
WT333(F4E4E1AF1293)	3.8	13105	2022-11-25 09:17:05.489	0.001	0.087	1.052	-2.258	0.366	-1.038	2.455	-0.824	-17.858	0	0	0	0	0	0	0
WT333(F4E4E1AF1293)	3.8	13105	2022-11-25 09:17:05.489	0.001	0.087	1.052	-2.258	0.366	-1.038	2.439	-0.818	-17.831	0	0	0	0	0	0	0
WT333(F4E4E1AF1293)	3.8	13105	2022-11-25 09:17:05.489	0.001	0.087	1.052	-2.258	0.366	-1.038	2.428	-0.818	-17.803	0	0	0	0	0	0	0
WT333(F4E4E1AF1293)	3.8	13105	2022-11-25 09:17:05.489	0.001	0.087	1.052	-2.258	0.366	-1.038	2.411	-0.813	-17.781	0	0	0	0	0	0	0
WT333(F4E4E1AF1293)	3.8	13105	2022-11-25 09:17:05.520	0.077	0.049	1.049	3.113	0.61	-1.221	2.422	-0.807	-17.754	0	0	0	0	0	0	0
WT333(F4E4E1AF1293)	3.8	13105	2022-11-25 09:17:05.520	0.077	0.049	1.049	3.113	0.61	-1.221	2.439	-0.802	-17.726	0	0	0	0	0	0	0
WT333(F4E4E1AF1293)	3.8	13105	2022-11-25 09:17:05.520	0.077	0.049	1.049	3.113	0.61	-1.221	2.45	-0.802	-17.699	0	0	0	0	0	0	0
WT333(F4E4E1AF1293)	3.8	13105	2022-11-25 09:17:05.520	-0.005	0.016	1.011	4.944	1.16	0.671	2.472	-0.791	-17.666	0	0	0	0	0	0	0
WT333(F4E4E1AF1293)	3.8	13105	2022-11-25 09:17:05.520	-0.005	0.016	1.011	4.944	1.16	0.671	2.494	-0.786	-17.633	0	0	0	0	0	0	0
WT333(F4E4E1AF1293)	3.8	13105	2022-11-25 09:17:05.520	-0.005	0.016	1.011	4.944	1.16	0.671	2.516	-0.78	-17.595	0	0	0	0	0	0	0
WT333(F4E4E1AF1293)	3.8	13105	2022-11-25 09:17:05.520	-0.005	0.016	1.011	4.944	1.16	0.671	2.538	-0.775	-17.562	0	0	0	0	0	0	0
WT333(F4E4E1AF1293)	3.8	13105	2022-11-25 09:17:05.520	0.005	0.027	1.004	4.333	0.671	-0.977	2.56	-0.769	-17.534	0	0	0	0	0	0	0
WT333(F4E4E1AF1293)	3.8	13105	2022-11-25 09:17:05.567	0.005	0.027	1.004	4.333	0.671	-0.977	2.576	-0.769	-17.512	0	0	0	0	0	0	0
WT333(F4E4E1AF1293)	3.8	13105	2022-11-25 09:17:05.567	0.005	0.027	1.004	4.333	0.671	-0.977	2.598	-0.764	-17.485	0	0	0	0	0	0	0
WT333(F4E4E1AF1293)	3.8	13105	2022-11-25 09:17:05.567	0.005	0.027	1.004	4.333	0.671	-0.977	2.615	-0.758	-17.463	0	0	0	0	0	0	0
WT333(F4E4E1AF1293)	3.8	13105	2022-11-25 09:17:05.567	0.074	0.048	1.022	7.813	-0.244	-1.709	2.648	-0.758	-17.441	0	0	0	0	0	0	0
WT333(F4E4E1AF1293)	3.8	13105	2022-11-25 09:17:05.567	0.074	0.048	1.022	7.813	-0.244	-1.709	2.686	-0.758	-17.419	0	0	0	0	0	0	0
WT333(F4E4E1AF1293)	3.8	13105	2022-11-25 09:17:05.567	0.074	0.048	1.022	7.813	-0.244	-1.709	2.725	-0.764	-17.397	0	0	0	0	0	0	0
WT333(F4E4E1AF1293)	3.8	13105	2022-11-25 09:17:05.567	0.074	0.048	1.022	7.813	-0.244	-1.709	2.758	-0.764	-17.375	0	0	0	0	0	0	0
WT333(F4E4E1AF1293)	3.8	13105	2022-11-25 09:17:05.567	0.055	-0.019	1.019	-1.892	0.916	0.244	2.747	-0.764	-17.347	0	0	0	0	0	0	0
WT333(F4E4E1AF1293)	3.8	13105	2022-11-25 09:17:05.598	0.055	-0.019	1.019	-1.892	0.916	0.244	2.736	-0.758	-17.314	0	0	0	0	0	0	0
WT333(F4E4E1AF1293)	3.8	13105	2022-11-25 09:17:05.598	0.055	-0.019	1.019	-1.892	0.916	0.244	2.719	-0.758	-17.287	0	0	0	0	0	0	0
WT333(F4E4E1AF1293)	3.8	13105	2022-11-25 09:17:05.598	0.055	-0.019	1.019	-1.892	0.916	0.244	2.708	-0.753	-17.254	0	0	0	0	0	0	0
WT333(F4E4E1AF1293)	3.8	13105	2022-11-25 09:17:05.598	0.043	0.055	1.017	0.732	0.427	0.854	2.708	-0.758	-17.221	0	0	0	0	0	0	0
WT333(F4E4E1AF1293)	3.8	13105	2022-11-25 09:17:05.598	0.043	0.055	1.017	0.732	0.427	0.854	2.708	-0.758	-17.188	0	0	0	0	0	0	0
WT333(F4E4E1AF1293)	3.8	13105	2022-11-25 09:17:05.598	0.043	0.055	1.017	0.732	0.427	0.854	2.708	-0.758	-17.155	0	0	0	0	0	0	0
WT333(F4E4E1AF1293)	3.8	13105	2022-11-25 09:17:05.598	0.043	0.055	1.017	0.732	0.427	0.854	2.708	-0.758	-17.128	0	0	0	0	0	0	0
WT333(F4E4E1AF1293)	3.8	13105	2022-11-25 09:17:05.598	-0.029	0.028	1.031	0.488	0.244	0.854	2.708	-0.758	-17.095	0	0	0	0	0	0	0
WT333(F4E4E1AF1293)	3.8	13105	2022-11-25 09:17:05.661	-0.029	0.028	1.031	0.488	0.244	0.854	2.703	-0.764	-17.062	0	0	0	0	0	0	0
WT333(F4E4E1AF1293)	3.8	13105	2022-11-25 09:17:05.661	-0.029	0.028	1.031	0.488	0.244	0.854	2.703	-0.764	-17.029	0	0	0	0	0	0	0
WT333(F4E4E1AF1293)	3.8	13105	2022-11-25 09:17:05.661	-0.029	0.028	1.031	0.488	0.244	0.854	2.703	-0.764	-17.001	0	0	0	0	0	0	0
WT333(F4E4E1AF1293)	3.8	13105	2022-11-25 09:17:05.661	0.048	0.015	1.012	2.075	0.793	0.549	2.708	-0.758	-16.968	0	0	0	0	0	0	0
WT333(F4E4E1AF1293)	3.8	13105	2022-11-25 09:17:05.661	0.048	0.015	1.012	2.075	0.793	0.549	2.719	-0.758	-16.941	0	0	0	0	0	0	0
WT333(F4E4E1AF1293)	3.8	13105	2022-11-25 09:17:05.661	0.048	0.015	1.012	2.075	0.793	0.549	2.725	-0.758	-16.913	0	0	0	0	0	0	0
WT333(F4E4E1AF1293)	3.8	13105	2022-11-25 09:17:05.661	0.048	0.015	1.012	2.075	0.793	0.549	2.73	-0.753	-16.88	0	0	0	0	0	0	0
WT333(F4E4E1AF1293)	3.8	13105	2022-11-25 09:17:05.661	-0.043	0.002	1.001	-0.061	0.061	-0.366	2.725	-0.753	-16.859	0	0	0	0	0	0	0
WT333(F4E4E1AF1293)	3.8	13105	2022-11-25 09:17:05.661	-0.043	0.002	1.001	-0.061	0.061	-0.366	2.725	-0.758	-16.831	0	0	0	0	0	0	0
WT333(F4E4E1AF1293)	3.8	13105	2022-11-25 09:17:05.661	-0.043	0.002	1.001	-0.061	0.061	-0.366	2.719	-0.758	-16.809	0	0	0	0	0	0	0
WT333(F4E4E1AF1293)	3.8	13105	2022-11-25 09:17:05.661	-0.043	0.002	1.001	-0.061	0.061	-0.366	2.714	-0.758	-16.787	0	0	0	0	0	0	0
WT333(F4E4E1AF1293)	3.8	13105	2022-11-25 09:17:05.661	-0.019	0	0.947	-3.479	0.183	-0.793	2.692	-0.753	-16.765	0	0	0	0	0	0	0
WT333(F4E4E1AF1293)	3.8	13105	2022-11-25 09:17:05.661	-0.019	0	0.947	-3.479	0.183	-0.793	2.67	-0.753	-16.743	0	0	0	0	0	0	0
WT333(F4E4E1AF1293)	3.8	13105	2022-11-25 09:17:05.661	-0.019	0	0.947	-3.479	0.183	-0.793	2.648	-0.753	-16.721	0	0	0	0	0	0	0
WT333(F4E4E1AF1293)	3.8	13105	2022-11-25 09:17:05.661	-0.019	0	0.947	-3.479	0.183	-0.793	2.626	-0.747	-16.705	0	0	0	0	0	0	0
WT333(F4E4E1AF1293)	3.8	13105	2022-11-25 09:17:05.661	0.165	-0.13	1.256	73.73	-5.066	0.977	2.983	-0.775	-16.672	0	0	0	0	0	0	0
WT333(F4E4E1AF1293)	3.8	13105	2022-11-25 09:17:05.755	0.165	-0.13	1.256	73.73	-5.066	0.977	3.345	-0.802	-16.644	0	0	0	0	0	0	0
WT333(F4E4E1AF1293)	3.8	13105	2022-11-25 09:17:05.755	0.165	-0.13	1.256	73.73	-5.066	0.977	3.702	-0.829	-16.617	0	0	0	0	0	0	0
WT333(F4E4E1AF1293)	3.8	13105	2022-11-25 09:17:05.755	0.165	-0.13	1.256	73.73	-5.066	0.977	4.054	-0.862	-16.589	0	0	0	0	0	0	0
WT333(F4E4E1AF1293)	3.8	13105	2022-11-25 09:17:05.755	-0.059	-0.086	0.785	-24.292	-1.221	-2.808	3.922	-0.868	-16.578	0	0	0	0	0	0	0
WT333(F4E4E1AF1293)	3.8	13105	2022-11-25 09:17:05.755	-0.059	-0.086	0.785	-24.292	-1.221	-2.808	3.785	-0.879	-16.567	0	0	0	0	0	0	0
WT333(F4E4E1AF1293)	3.8	13105	2022-11-25 09:17:05.755	-0.059	-0.086	0.785	-24.292	-1.221	-2.808	3.653	-0.884	-16.556	0	0	0	0	0	0	0
WT333(F4E4E1AF1293)	3.8	13105	2022-11-25 09:17:05.755	-0.059	-0.086	0.785	-24.292	-1.221	-2.808	3.516	-0.89	-16.545	0	0	0	0	0	0	0
WT333(F4E4E1AF1293)	3.8	13105	2022-11-25 09:17:05.755	-0.005	-0.048	0.939	-6.287	0.366	0.671	3.466	-0.89	-16.518	0	0	0	0	0	0	0
WT333(F4E4E1AF1293)	3.8	13105	2022-11-25 09:17:05.755	-0.005	-0.048	0.939	-6.287	0.366	0.671	3.422	-0.89	-16.49	0	0	0	0	0	0	0
WT333(F4E4E1AF1293)	3.8	13105	2022-11-25 09:17:05.755	-0.005	-0.048	0.939	-6.287	0.366	0.671	3.378	-0.89	-16.463	0	0	0	0	0	0	0
WT333(F4E4E1AF1293)	3.8	13105	2022-11-25 09:17:05.755	-0.005	-0.048	0.939	-6.287	0.366	0.671	3.329	-0.89	-16.436	0	0	0	0	0	0	0
WT333(F4E4E1AF1293)	3.8	13105	2022-11-25 09:17:05.755	0.081	0.033	0.982	-9.277	-0.732	1.099	3.268	-0.895	-16.408	0	0	0	0	0	0	0
WT333(F4E4E1AF1293)	3.8	13105	2022-11-25 09:17:05.755	0.081	0.033	0.982	-9.277	-0.732	1.099	3.208	-0.901	-16.381	0	0	0	0	0	0	0
WT333(F4E4E1AF1293)	3.8	13105	2022-11-25 09:17:05.755	0.081	0.033	0.982	-9.277	-0.732	1.099	3.148	-0.906	-16.348	0	0	0	0	0	0	0
WT333(F4E4E1AF1293)	3.8	13105	2022-11-25 09:17:05.755	0.081	0.033	0.982	-9.277	-0.732	1.099	3.093	-0.912	-16.32	0	0	0	0	0	0	0
WT333(F4E4E1AF1293)	3.8	13105	2022-11-25 09:17:05.755	-0.042	0.034	1.039	-0.671	-0.671	0	3.076	-0.917	-16.293	0	0	0	0	0	0	0
WT333(F4E4E1AF1293)	3.8	13105	2022-11-25 09:17:05.817	-0.042	0.034	1.039	-0.671	-0.671	0	3.06	-0.923	-16.271	0	0	0	0	0	0	0
WT333(F4E4E1AF1293)	3.8	13105	2022-11-25 09:17:05.817	-0.042	0.034	1.039	-0.671	-0.671	0	3.049	-0.928	-16.249	0	0	0	0	0	0	0
WT333(F4E4E1AF1293)	3.8	13105	2022-11-25 09:17:05.817	-0.042	0.034	1.039	-0.671	-0.671	0	3.032	-0.934	-16.221	0	0	0	0	0	0	0
WT333(F4E4E1AF1293)	3.8	13105	2022-11-25 09:17:05.817	-0.114	0.033	1.019	6.592	0.061	0.732	3.054	-0.928	-16.194	0	0	0	0	0	0	0
WT333(F4E4E1AF1293)	3.8	13105	2022-11-25 09:17:05.817	-0.114	0.033	1.019	6.592	0.061	0.732	3.076	-0.928	-16.166	0	0	0	0	0	0	0
WT333(F4E4E1AF1293)	3.8	13105	2022-11-25 09:17:05.817	-0.114	0.033	1.019	6.592	0.061	0.732	3.104	-0.923	-16.139	0	0	0	0	0	0	0
WT333(F4E4E1AF1293)	3.8	13105	2022-11-25 09:17:05.817	-0.114	0.033	1.019	6.592	0.061	0.732	3.126	-0.923	-16.117	0	0	0	0	0	0	0
WT333(F4E4E1AF1293)	3.8	13105	2022-11-25 09:17:05.817	0.076	0.032	1.028	-0.916	0.366	0.793	3.109	-0.917	-16.089	0	0	0	0	0	0	0
WT333(F4E4E1AF1293)	3.8	13105	2022-11-25 09:17:05.848	0.076	0.032	1.028	-0.916	0.366	0.793	3.098	-0.912	-16.062	0	0	0	0	0	0	0
WT333(F4E4E1AF1293)	3.8	13105	2022-11-25 09:17:05.848	0.076	0.032	1.028	-0.916	0.366	0.793	3.082	-0.906	-16.035	0	0	0	0	0	0	0
WT333(F4E4E1AF1293)	3.8	13105	2022-11-25 09:17:05.848	0.076	0.032	1.028	-0.916	0.366	0.793	3.071	-0.906	-16.002	0	0	0	0	0	0	0
WT333(F4E4E1AF1293)	3.8	13105	2022-11-25 09:17:05.848	0.104	0.023	1.033	3.601	0.122	-0.305	3.082	-0.906	-15.98	0	0	0	0	0	0	0
WT333(F4E4E1AF1293)	3.8	13105	2022-11-25 09:17:05.848	0.104	0.023	1.033	3.601	0.122	-0.305	3.093	-0.906	-15.958	0	0	0	0	0	0	0
WT333(F4E4E1AF1293)	3.8	13105	2022-11-25 09:17:05.848	0.104	0.023	1.033	3.601	0.122	-0.305	3.104	-0.906	-15.936	0	0	0	0	0	0	0
WT333(F4E4E1AF1293)	3.8	13105	2022-11-25 09:17:05.848	0.104	0.023	1.033	3.601	0.122	-0.305	3.109	-0.906	-15.914	0	0	0	0	0	0	0
WT333(F4E4E1AF1293)	3.8	13105	2022-11-25 09:17:05.848	-0.004	0.026	1.021	0.122	0.549	0.732	3.104	-0.906	-15.881	0	0	0	0	0	0	0
WT333(F4E4E1AF1293)	3.8	13105	2022-11-25 09:17:05.911	-0.004	0.026	1.021	0.122	0.549	0.732	3.098	-0.906	-15.853	0	0	0	0	0	0	0
WT333(F4E4E1AF1293)	3.8	13105	2022-11-25 09:17:05.911	-0.004	0.026	1.021	0.122	0.549	0.732	3.093	-0.906	-15.826	0	0	0	0	0	0	0
WT333(F4E4E1AF1293)	3.8	13105	2022-11-25 09:17:05.911	-0.004	0.026	1.021	0.122	0.549	0.732	3.082	-0.901	-15.798	0	0	0	0	0	0	0
WT333(F4E4E1AF1293)	3.8	13105	2022-11-25 09:17:05.911	0.007	0.031	1.004	-3.906	0.366	0.122	3.06	-0.901	-15.771	0	0	0	0	0	0	0
WT333(F4E4E1AF1293)	3.8	13105	2022-11-25 09:17:05.911	0.007	0.031	1.004	-3.906	0.366	0.122	3.032	-0.901	-15.749	0	0	0	0	0	0	0
WT333(F4E4E1AF1293)	3.8	13105	2022-11-25 09:17:05.911	0.007	0.031	1.004	-3.906	0.366	0.122	3.005	-0.901	-15.721	0	0	0	0	0	0	0
WT333(F4E4E1AF1293)	3.8	13105	2022-11-25 09:17:05.911	0.007	0.031	1.004	-3.906	0.366	0.122	2.977	-0.895	-15.699	0	0	0	0	0	0	0
WT333(F4E4E1AF1293)	3.8	13105	2022-11-25 09:17:05.911	0.135	0.013	1.02	0.122	0.061	-1.099	2.972	-0.901	-15.677	0	0	0	0	0	0	0
WT333(F4E4E1AF1293)	3.8	13105	2022-11-25 09:17:05.958	0.135	0.013	1.02	0.122	0.061	-1.099	2.972	-0.901	-15.661	0	0	0	0	0	0	0
WT333(F4E4E1AF1293)	3.8	13105	2022-11-25 09:17:05.973	0.135	0.013	1.02	0.122	0.061	-1.099	2.966	-0.906	-15.639	0	0	0	0	0	0	0
WT333(F4E4E1AF1293)	3.8	13105	2022-11-25 09:17:05.973	0.135	0.013	1.02	0.122	0.061	-1.099	2.961	-0.906	-15.623	0	0	0	0	0	0	0
WT333(F4E4E1AF1293)	3.8	13105	2022-11-25 09:17:05.973	-0.047	0.034	0.997	0.793	0.305	-1.404	2.955	-0.912	-15.601	0	0	0	0	0	0	0
WT333(F4E4E1AF1293)	3.8	13105	2022-11-25 09:17:05.973	-0.047	0.034	0.997	0.793	0.305	-1.404	2.955	-0.912	-15.584	0	0	0	0	0	0	0
WT333(F4E4E1AF1293)	3.8	13105	2022-11-25 09:17:05.973	-0.047	0.034	0.997	0.793	0.305	-1.404	2.955	-0.912	-15.568	0	0	0	0	0	0	0
WT333(F4E4E1AF1293)	3.8	13105	2022-11-25 09:17:05.973	-0.047	0.034	0.997	0.793	0.305	-1.404	2.95	-0.912	-15.546	0	0	0	0	0	0	0
WT333(F4E4E1AF1293)	3.8	13105	2022-11-25 09:17:05.973	0.134	0	1.007	-3.54	0.427	-1.038	2.928	-0.912	-15.529	0	0	0	0	0	0	0
WT333(F4E4E1AF1293)	3.8	13105	2022-11-25 09:17:05.989	0.134	0	1.007	-3.54	0.427	-1.038	2.906	-0.912	-15.507	0	0	0	0	0	0	0
WT333(F4E4E1AF1293)	3.8	13105	2022-11-25 09:17:05.989	0.134	0	1.007	-3.54	0.427	-1.038	2.884	-0.912	-15.485	0	0	0	0	0	0	0
WT333(F4E4E1AF1293)	3.8	13105	2022-11-25 09:17:05.989	0.134	0	1.007	-3.54	0.427	-1.038	2.856	-0.917	-15.469	0	0	0	0	0	0	0
WT333(F4E4E1AF1293)	3.8	13105	2022-11-25 09:17:05.989	0.066	0.063	1.039	-4.517	1.16	1.282	2.829	-0.917	-15.436	0	0	0	0	0	0	0
WT333(F4E4E1AF1293)	3.8	13105	2022-11-25 09:17:05.989	0.066	0.063	1.039	-4.517	1.16	1.282	2.802	-0.917	-15.403	0	0	0	0	0	0	0
WT333(F4E4E1AF1293)	3.8	13105	2022-11-25 09:17:05.989	0.066	0.063	1.039	-4.517	1.16	1.282	2.78	-0.917	-15.37	0	0	0	0	0	0	0
WT333(F4E4E1AF1293)	3.8	13105	2022-11-25 09:17:05.989	0.066	0.063	1.039	-4.517	1.16	1.282	2.752	-0.917	-15.337	0	0	0	0	0	0	0
WT333(F4E4E1AF1293)	3.8	13105	2022-11-25 09:17:05.989	-0.087	0.016	1.011	-3.418	0.366	0.671	2.73	-0.917	-15.304	0	0	0	0	0	0	0
WT333(F4E4E1AF1293)	3.8	13105	2022-11-25 09:17:06.083	-0.087	0.016	1.011	-3.418	0.366	0.671	2.708	-0.923	-15.276	0	0	0	0	0	0	0
WT333(F4E4E1AF1293)	3.8	13105	2022-11-25 09:17:06.083	-0.087	0.016	1.011	-3.418	0.366	0.671	2.686	-0.923	-15.249	0	0	0	0	0	0	0
WT333(F4E4E1AF1293)	3.8	13105	2022-11-25 09:17:06.083	-0.087	0.016	1.011	-3.418	0.366	0.671	2.664	-0.923	-15.222	0	0	0	0	0	0	0
WT333(F4E4E1AF1293)	3.8	13105	2022-11-25 09:17:06.083	-0.025	0.048	1.032	-1.587	0.671	0.122	2.653	-0.917	-15.2	0	0	0	0	0	0	0
WT333(F4E4E1AF1293)	3.8	13105	2022-11-25 09:17:06.083	-0.025	0.048	1.032	-1.587	0.671	0.122	2.642	-0.917	-15.172	0	0	0	0	0	0	0
WT333(F4E4E1AF1293)	3.8	13105	2022-11-25 09:17:06.083	-0.025	0.048	1.032	-1.587	0.671	0.122	2.631	-0.912	-15.15	0	0	0	0	0	0	0
WT333(F4E4E1AF1293)	3.8	13105	2022-11-25 09:17:06.083	-0.025	0.048	1.032	-1.587	0.671	0.122	2.62	-0.906	-15.123	0	0	0	0	0	0	0
WT333(F4E4E1AF1293)	3.8	13105	2022-11-25 09:17:06.083	0.117	0.077	1.063	-0.916	0.305	-0.061	2.615	-0.906	-15.101	0	0	0	0	0	0	0
WT333(F4E4E1AF1293)	3.8	13105	2022-11-25 09:17:06.083	0.117	0.077	1.063	-0.916	0.305	-0.061	2.604	-0.906	-15.079	0	0	0	0	0	0	0
WT333(F4E4E1AF1293)	3.8	13105	2022-11-25 09:17:06.083	0.117	0.077	1.063	-0.916	0.305	-0.061	2.598	-0.906	-15.051	0	0	0	0	0	0	0
WT333(F4E4E1AF1293)	3.8	13105	2022-11-25 09:17:06.083	-0.058	0.05	1.029	2.93	0.488	-0.793	2.615	-0.906	-15.035	0	0	0	0	0	0	0
WT333(F4E4E1AF1293)	3.8	13105	2022-11-25 09:17:06.083	-0.058	0.05	1.029	2.93	0.488	-0.793	2.626	-0.906	-15.013	0	0	0	0	0	0	0
WT333(F4E4E1AF1293)	3.8	13105	2022-11-25 09:17:06.083	-0.058	0.05	1.029	2.93	0.488	-0.793	2.637	-0.901	-14.991	0	0	0	0	0	0	0
WT333(F4E4E1AF1293)	3.8	13105	2022-11-25 09:17:06.083	-0.058	0.05	1.029	2.93	0.488	-0.793	2.653	-0.901	-14.974	0	0	0	0	0	0	0
WT333(F4E4E1AF1293)	3.8	13105	2022-11-25 09:17:06.083	-0.014	0.01	1.003	-1.221	0.244	0.732	2.642	-0.895	-14.947	0	0	0	0	0	0	0
WT333(F4E4E1AF1293)	3.8	13105	2022-11-25 09:17:06.083	-0.014	0.01	1.003	-1.221	0.244	0.732	2.637	-0.895	-14.919	0	0	0	0	0	0	0
WT333(F4E4E1AF1293)	3.8	13105	2022-11-25 09:17:06.114	-0.014	0.01	1.003	-1.221	0.244	0.732	2.626	-0.895	-14.892	0	0	0	0	0	0	0
WT333(F4E4E1AF1293)	3.8	13105	2022-11-25 09:17:06.114	-0.014	0.01	1.003	-1.221	0.244	0.732	2.615	-0.89	-14.865	0	0	0	0	0	0	0
WT333(F4E4E1AF1293)	3.8	13105	2022-11-25 09:17:06.114	0.018	0.021	1.024	-0.488	-0.305	0.122	2.615	-0.89	-14.843	0	0	0	0	0	0	0
WT333(F4E4E1AF1293)	3.8	13105	2022-11-25 09:17:06.114	0.018	0.021	1.024	-0.488	-0.305	0.122	2.609	-0.89	-14.821	0	0	0	0	0	0	0
WT333(F4E4E1AF1293)	3.8	13105	2022-11-25 09:17:06.114	0.018	0.021	1.024	-0.488	-0.305	0.122	2.604	-0.895	-14.799	0	0	0	0	0	0	0
WT333(F4E4E1AF1293)	3.8	13105	2022-11-25 09:17:06.114	0.018	0.021	1.024	-0.488	-0.305	0.122	2.598	-0.895	-14.777	0	0	0	0	0	0	0
WT333(F4E4E1AF1293)	3.8	13105	2022-11-25 09:17:06.114	-0.065	0.018	1.021	-0.488	0.793	1.282	2.593	-0.89	-14.744	0	0	0	0	0	0	0
WT333(F4E4E1AF1293)	3.8	13105	2022-11-25 09:17:06.114	-0.065	0.018	1.021	-0.488	0.793	1.282	2.587	-0.884	-14.716	0	0	0	0	0	0	0
WT333(F4E4E1AF1293)	3.8	13105	2022-11-25 09:17:06.114	-0.065	0.018	1.021	-0.488	0.793	1.282	2.582	-0.879	-14.689	0	0	0	0	0	0	0
WT333(F4E4E1AF1293)	3.8	13105	2022-11-25 09:17:06.114	-0.065	0.018	1.021	-0.488	0.793	1.282	2.576	-0.868	-14.661	0	0	0	0	0	0	0
WT333(F4E4E1AF1293)	3.8	13105	2022-11-25 09:17:06.114	0.098	0.038	1.023	-0.183	0.427	-0.122	2.571	-0.862	-14.639	0	0	0	0	0	0	0
WT333(F4E4E1AF1293)	3.8	13105	2022-11-25 09:17:06.114	0.098	0.038	1.023	-0.183	0.427	-0.122	2.565	-0.862	-14.623	0	0	0	0	0	0	0
WT333(F4E4E1AF1293)	3.8	13105	2022-11-25 09:17:06.114	0.098	0.038	1.023	-0.183	0.427	-0.122	2.565	-0.857	-14.601	0	0	0	0	0	0	0
WT333(F4E4E1AF1293)	3.8	13105	2022-11-25 09:17:06.114	0.098	0.038	1.023	-0.183	0.427	-0.122	2.56	-0.857	-14.579	0	0	0	0	0	0	0
WT333(F4E4E1AF1293)	3.8	13105	2022-11-25 09:17:06.114	-0.008	0.042	1.035	1.404	0.244	-0.183	2.565	-0.857	-14.557	0	0	0	0	0	0	0
WT333(F4E4E1AF1293)	3.8	13105	2022-11-25 09:17:06.114	-0.008	0.042	1.035	1.404	0.244	-0.183	2.571	-0.851	-14.535	0	0	0	0	0	0	0
WT333(F4E4E1AF1293)	3.8	13105	2022-11-25 09:17:06.177	-0.008	0.042	1.035	1.404	0.244	-0.183	2.571	-0.851	-14.518	0	0	0	0	0	0	0
WT333(F4E4E1AF1293)	3.8	13105	2022-11-25 09:17:06.177	-0.008	0.042	1.035	1.404	0.244	-0.183	2.576	-0.851	-14.496	0	0	0	0	0	0	0
WT333(F4E4E1AF1293)	3.8	13105	2022-11-25 09:17:06.177	0.114	0.033	1.018	0	0.122	-1.038	2.576	-0.851	-14.48	0	0	0	0	0	0	0
WT333(F4E4E1AF1293)	3.8	13105	2022-11-25 09:17:06.177	0.114	0.033	1.018	0	0.122	-1.038	2.571	-0.851	-14.464	0	0	0	0	0	0	0
WT333(F4E4E1AF1293)	3.8	13105	2022-11-25 09:17:06.177	0.114	0.033	1.018	0	0.122	-1.038	2.571	-0.851	-14.447	0	0	0	0	0	0	0
WT333(F4E4E1AF1293)	3.8	13105	2022-11-25 09:17:06.177	0.114	0.033	1.018	0	0.122	-1.038	2.571	-0.851	-14.431	0	0	0	0	0	0	0
WT333(F4E4E1AF1293)	3.8	13105	2022-11-25 09:17:06.177	0.044	0.055	1.058	-2.747	0.977	0.61	2.554	-0.851	-14.409	0	0	0	0	0	0	0
WT333(F4E4E1AF1293)	3.8	13105	2022-11-25 09:17:06.177	0.044	0.055	1.058	-2.747	0.977	0.61	2.538	-0.846	-14.381	0	0	0	0	0	0	0
WT333(F4E4E1AF1293)	3.8	13105	2022-11-25 09:17:06.239	0.044	0.055	1.058	-2.747	0.977	0.61	2.521	-0.846	-14.359	0	0	0	0	0	0	0
WT333(F4E4E1AF1293)	3.8	13105	2022-11-25 09:17:06.239	0.044	0.055	1.058	-2.747	0.977	0.61	2.505	-0.846	-14.332	0	0	0	0	0	0	0
WT333(F4E4E1AF1293)	3.8	13105	2022-11-25 09:17:06.239	-0.149	0.057	1.032	1.892	0	-0.61	2.516	-0.846	-14.315	0	0	0	0	0	0	0

## Sheet: 10Hz
设备名称	电压	版本	片上时间	加速度X(g)	加速度Y(g)	加速度Z(g)	角速度X(°/s)	角速度Y(°/s)	角速度Z(°/s)	角度X(°)	角度Y(°)	角度Z(°)	磁场X	磁场Y	磁场Z	四元数0	四元数1	四元数2	四元数3	状态
WT333(F4E4E1AF1293)	3.82	13105	2022-11-25 09:12:53.670	0.027	0.071	1.029	-2.258	0.61	0.305	3.516	-0.412	-29.092	0	0	0	0	0	0	0
WT333(F4E4E1AF1293)	3.82	13105	2022-11-25 09:12:53.670	0.027	0.071	1.029	-2.258	0.61	0.305	3.505	-0.412	-29.026	0	0	0	0	0	0	0
WT333(F4E4E1AF1293)	3.82	13105	2022-11-25 09:12:53.733	0.027	0.071	1.029	-2.258	0.61	0.305	3.494	-0.406	-28.96	0	0	0	0	0	0	0
WT333(F4E4E1AF1293)	3.82	13105	2022-11-25 09:12:53.733	0.003	0.044	1.001	2.625	0.671	0	3.505	-0.406	-28.894	0	0	0	0	0	0	0
WT333(F4E4E1AF1293)	3.82	13105	2022-11-25 09:12:53.733	0.003	0.044	1.001	2.625	0.671	0	3.516	-0.401	-28.828	0	0	0	0	0	0	0
WT333(F4E4E1AF1293)	3.82	13105	2022-11-25 09:12:53.733	0.003	0.044	1.001	2.625	0.671	0	3.527	-0.401	-28.762	0	0	0	0	0	0	0
WT333(F4E4E1AF1293)	3.82	13105	2022-11-25 09:12:53.733	0.003	0.044	1.001	2.625	0.671	0	3.538	-0.396	-28.702	0	0	0	0	0	0	0
WT333(F4E4E1AF1293)	3.82	13105	2022-11-25 09:12:53.733	0.003	0.068	1.039	1.099	0.427	-0.061	3.538	-0.396	-28.636	0	0	0	0	0	0	0
WT333(F4E4E1AF1293)	3.82	13105	2022-11-25 09:12:53.733	0.003	0.068	1.039	1.099	0.427	-0.061	3.543	-0.396	-28.575	0	0	0	0	0	0	0
WT333(F4E4E1AF1293)	3.82	13105	2022-11-25 09:12:53.733	0.003	0.068	1.039	1.099	0.427	-0.061	3.549	-0.396	-28.51	0	0	0	0	0	0	0
WT333(F4E4E1AF1293)	3.82	13105	2022-11-25 09:12:53.748	0.003	0.068	1.039	1.099	0.427	-0.061	3.549	-0.39	-28.449	0	0	0	0	0	0	0
WT333(F4E4E1AF1293)	3.82	13105	2022-11-25 09:12:53.748	-0.075	0.09	1.033	-2.502	0.427	1.099	3.538	-0.39	-28.383	0	0	0	0	0	0	0
WT333(F4E4E1AF1293)	3.82	13105	2022-11-25 09:12:53.748	-0.075	0.09	1.033	-2.502	0.427	1.099	3.521	-0.385	-28.317	0	0	0	0	0	0	0
WT333(F4E4E1AF1293)	3.82	13105	2022-11-25 09:12:53.748	-0.075	0.09	1.033	-2.502	0.427	1.099	3.51	-0.385	-28.251	0	0	0	0	0	0	0
WT333(F4E4E1AF1293)	3.82	13105	2022-11-25 09:12:53.748	-0.075	0.09	1.033	-2.502	0.427	1.099	3.494	-0.379	-28.185	0	0	0	0	0	0	0
WT333(F4E4E1AF1293)	3.82	13105	2022-11-25 09:12:53.748	0.075	0.025	0.999	4.578	0.488	0	3.516	-0.374	-28.125	0	0	0	0	0	0	0
WT333(F4E4E1AF1293)	3.82	13105	2022-11-25 09:12:53.748	0.075	0.025	0.999	4.578	0.488	0	3.538	-0.374	-28.07	0	0	0	0	0	0	0
WT333(F4E4E1AF1293)	3.82	13105	2022-11-25 09:12:53.748	0.075	0.025	0.999	4.578	0.488	0	3.56	-0.368	-28.01	0	0	0	0	0	0	0
WT333(F4E4E1AF1293)	3.82	13105	2022-11-25 09:12:53.811	0.075	0.025	0.999	4.578	0.488	0	3.582	-0.368	-27.949	0	0	0	0	0	0	0
WT333(F4E4E1AF1293)	3.82	13105	2022-11-25 09:12:53.811	-0.038	0.078	1.087	-5.188	3.967	1.648	3.554	-0.346	-27.883	0	0	0	0	0	0	0
WT333(F4E4E1AF1293)	3.82	13105	2022-11-25 09:12:53.811	-0.038	0.078	1.087	-5.188	3.967	1.648	3.527	-0.33	-27.817	0	0	0	0	0	0	0
WT333(F4E4E1AF1293)	3.82	13105	2022-11-25 09:12:53.811	-0.038	0.078	1.087	-5.188	3.967	1.648	3.499	-0.308	-27.746	0	0	0	0	0	0	0
WT333(F4E4E1AF1293)	3.82	13105	2022-11-25 09:12:53.811	-0.038	0.078	1.087	-5.188	3.967	1.648	3.472	-0.291	-27.68	0	0	0	0	0	0	0
WT333(F4E4E1AF1293)	3.82	13105	2022-11-25 09:12:53.811	-0.043	0.043	1.022	-9.521	0.977	0.488	3.422	-0.286	-27.625	0	0	0	0	0	0	0
WT333(F4E4E1AF1293)	3.82	13105	2022-11-25 09:12:53.811	-0.043	0.043	1.022	-9.521	0.977	0.488	3.373	-0.275	-27.565	0	0	0	0	0	0	0
WT333(F4E4E1AF1293)	3.82	13105	2022-11-25 09:12:53.811	-0.043	0.043	1.022	-9.521	0.977	0.488	3.329	-0.269	-27.504	0	0	0	0	0	0	0
WT333(F4E4E1AF1293)	3.82	13105	2022-11-25 09:12:53.842	-0.043	0.043	1.022	-9.521	0.977	0.488	3.279	-0.264	-27.449	0	0	0	0	0	0	0
WT333(F4E4E1AF1293)	3.82	13105	2022-11-25 09:12:53.842	-0.043	0.004	1.077	5.188	-0.244	0.183	3.301	-0.264	-27.389	0	0	0	0	0	0	0
WT333(F4E4E1AF1293)	3.82	13105	2022-11-25 09:12:53.842	-0.043	0.004	1.077	5.188	-0.244	0.183	3.323	-0.264	-27.334	0	0	0	0	0	0	0
WT333(F4E4E1AF1293)	3.82	13105	2022-11-25 09:12:53.842	-0.043	0.004	1.077	5.188	-0.244	0.183	3.351	-0.258	-27.279	0	0	0	0	0	0	0
WT333(F4E4E1AF1293)	3.82	13105	2022-11-25 09:12:53.842	-0.043	0.004	1.077	5.188	-0.244	0.183	3.373	-0.258	-27.224	0	0	0	0	0	0	0
WT333(F4E4E1AF1293)	3.82	13105	2022-11-25 09:12:53.842	0.021	-0.035	0.921	-0.061	2.441	-2.136	3.367	-0.242	-27.18	0	0	0	0	0	0	0
WT333(F4E4E1AF1293)	3.82	13105	2022-11-25 09:12:53.842	0.021	-0.035	0.921	-0.061	2.441	-2.136	3.362	-0.231	-27.136	0	0	0	0	0	0	0
WT333(F4E4E1AF1293)	3.82	13105	2022-11-25 09:12:53.842	0.021	-0.035	0.921	-0.061	2.441	-2.136	3.356	-0.214	-27.092	0	0	0	0	0	0	0
WT333(F4E4E1AF1293)	3.82	13105	2022-11-25 09:12:53.873	0.021	-0.035	0.921	-0.061	2.441	-2.136	3.351	-0.198	-27.048	0	0	0	0	0	0	0
WT333(F4E4E1AF1293)	3.82	13105	2022-11-25 09:12:53.873	0	0.054	1.01	5.005	-0.977	1.221	3.373	-0.203	-26.988	0	0	0	0	0	0	0
WT333(F4E4E1AF1293)	3.82	13105	2022-11-25 09:12:53.873	0	0.054	1.01	5.005	-0.977	1.221	3.395	-0.209	-26.933	0	0	0	0	0	0	0
WT333(F4E4E1AF1293)	3.82	13105	2022-11-25 09:12:53.873	0	0.054	1.01	5.005	-0.977	1.221	3.411	-0.214	-26.873	0	0	0	0	0	0	0
WT333(F4E4E1AF1293)	3.82	13105	2022-11-25 09:12:53.873	0	0.054	1.01	5.005	-0.977	1.221	3.433	-0.214	-26.812	0	0	0	0	0	0	0
WT333(F4E4E1AF1293)	3.82	13105	2022-11-25 09:12:53.873	0.016	0.06	0.982	0.183	-0.305	0.671	3.433	-0.214	-26.757	0	0	0	0	0	0	0
WT333(F4E4E1AF1293)	3.82	13105	2022-11-25 09:12:53.873	0.016	0.06	0.982	0.183	-0.305	0.671	3.428	-0.22	-26.702	0	0	0	0	0	0	0
WT333(F4E4E1AF1293)	3.82	13105	2022-11-25 09:12:53.873	0.016	0.06	0.982	0.183	-0.305	0.671	3.422	-0.22	-26.642	0	0	0	0	0	0	0
WT333(F4E4E1AF1293)	3.82	13105	2022-11-25 09:12:53.936	0.016	0.06	0.982	0.183	-0.305	0.671	3.422	-0.22	-26.587	0	0	0	0	0	0	0
WT333(F4E4E1AF1293)	3.82	13105	2022-11-25 09:12:53.936	-0.017	0.059	1.003	-0.671	0.549	0.305	3.417	-0.214	-26.532	0	0	0	0	0	0	0
WT333(F4E4E1AF1293)	3.82	13105	2022-11-25 09:12:53.936	-0.017	0.059	1.003	-0.671	0.549	0.305	3.406	-0.214	-26.477	0	0	0	0	0	0	0
WT333(F4E4E1AF1293)	3.82	13105	2022-11-25 09:12:53.936	-0.017	0.059	1.003	-0.671	0.549	0.305	3.4	-0.209	-26.422	0	0	0	0	0	0	0
WT333(F4E4E1AF1293)	3.82	13105	2022-11-25 09:12:53.936	-0.017	0.059	1.003	-0.671	0.549	0.305	3.395	-0.203	-26.373	0	0	0	0	0	0	0
WT333(F4E4E1AF1293)	3.82	13105	2022-11-25 09:12:53.936	-0.027	0.032	1.012	1.526	0.671	1.282	3.4	-0.203	-26.312	0	0	0	0	0	0	0
WT333(F4E4E1AF1293)	3.82	13105	2022-11-25 09:12:53.936	-0.027	0.032	1.012	1.526	0.671	1.282	3.406	-0.198	-26.252	0	0	0	0	0	0	0
WT333(F4E4E1AF1293)	3.82	13105	2022-11-25 09:12:53.936	-0.027	0.032	1.012	1.526	0.671	1.282	3.406	-0.192	-26.191	0	0	0	0	0	0	0
WT333(F4E4E1AF1293)	3.82	13105	2022-11-25 09:12:54.029	-0.027	0.032	1.012	1.526	0.671	1.282	3.411	-0.187	-26.136	0	0	0	0	0	0	0
WT333(F4E4E1AF1293)	3.82	13105	2022-11-25 09:12:54.029	-0.001	0.007	1.021	1.16	-0.61	0	3.417	-0.192	-26.082	0	0	0	0	0	0	0
WT333(F4E4E1AF1293)	3.82	13105	2022-11-25 09:12:54.029	-0.001	0.007	1.021	1.16	-0.61	0	3.417	-0.192	-26.032	0	0	0	0	0	0	0
WT333(F4E4E1AF1293)	3.82	13105	2022-11-25 09:12:54.029	-0.001	0.007	1.021	1.16	-0.61	0	3.417	-0.192	-25.983	0	0	0	0	0	0	0
WT333(F4E4E1AF1293)	3.82	13105	2022-11-25 09:12:54.029	-0.001	0.007	1.021	1.16	-0.61	0	3.417	-0.192	-25.928	0	0	0	0	0	0	0
WT333(F4E4E1AF1293)	3.82	13105	2022-11-25 09:12:54.029	0.015	0.037	0.989	-1.831	1.648	-0.854	3.406	-0.187	-25.884	0	0	0	0	0	0	0
WT333(F4E4E1AF1293)	3.82	13105	2022-11-25 09:12:54.029	0.015	0.037	0.989	-1.831	1.648	-0.854	3.389	-0.176	-25.834	0	0	0	0	0	0	0
WT333(F4E4E1AF1293)	3.82	13105	2022-11-25 09:12:54.029	0.015	0.037	0.989	-1.831	1.648	-0.854	3.378	-0.165	-25.785	0	0	0	0	0	0	0
WT333(F4E4E1AF1293)	3.82	13105	2022-11-25 09:12:54.029	-0.001	0.045	1.022	2.991	-0.732	0.488	3.389	-0.17	-25.73	0	0	0	0	0	0	0
WT333(F4E4E1AF1293)	3.82	13105	2022-11-25 09:12:54.029	-0.001	0.045	1.022	2.991	-0.732	0.488	3.4	-0.176	-25.681	0	0	0	0	0	0	0
WT333(F4E4E1AF1293)	3.82	13105	2022-11-25 09:12:54.029	-0.001	0.045	1.022	2.991	-0.732	0.488	3.411	-0.176	-25.626	0	0	0	0	0	0	0
WT333(F4E4E1AF1293)	3.82	13105	2022-11-25 09:12:54.029	-0.001	0.045	1.022	2.991	-0.732	0.488	3.422	-0.181	-25.571	0	0	0	0	0	0	0
WT333(F4E4E1AF1293)	3.82	13105	2022-11-25 09:12:54.029	-0.006	0.04	1.004	-3.418	0.488	-0.183	3.4	-0.176	-25.521	0	0	0	0	0	0	0
WT333(F4E4E1AF1293)	3.82	13105	2022-11-25 09:12:54.029	-0.006	0.04	1.004	-3.418	0.488	-0.183	3.378	-0.176	-25.466	0	0	0	0	0	0	0
WT333(F4E4E1AF1293)	3.82	13105	2022-11-25 09:12:54.029	-0.006	0.04	1.004	-3.418	0.488	-0.183	3.356	-0.17	-25.417	0	0	0	0	0	0	0
WT333(F4E4E1AF1293)	3.82	13105	2022-11-25 09:12:54.029	-0.006	0.04	1.004	-3.418	0.488	-0.183	3.34	-0.165	-25.367	0	0	0	0	0	0	0
WT333(F4E4E1AF1293)	3.82	13105	2022-11-25 09:12:54.061	-0.067	0.043	1.035	-1.404	0.549	0.488	3.329	-0.165	-25.313	0	0	0	0	0	0	0
WT333(F4E4E1AF1293)	3.82	13105	2022-11-25 09:12:54.061	-0.067	0.043	1.035	-1.404	0.549	0.488	3.318	-0.159	-25.258	0	0	0	0	0	0	0
WT333(F4E4E1AF1293)	3.82	13105	2022-11-25 09:12:54.061	-0.067	0.043	1.035	-1.404	0.549	0.488	3.307	-0.154	-25.208	0	0	0	0	0	0	0
WT333(F4E4E1AF1293)	3.82	13105	2022-11-25 09:12:54.061	-0.067	0.043	1.035	-1.404	0.549	0.488	3.296	-0.148	-25.153	0	0	0	0	0	0	0
WT333(F4E4E1AF1293)	3.82	13105	2022-11-25 09:12:54.061	0.012	0.068	1.012	-2.869	0	-0.366	3.274	-0.148	-25.104	0	0	0	0	0	0	0
WT333(F4E4E1AF1293)	3.82	13105	2022-11-25 09:12:54.061	0.012	0.068	1.012	-2.869	0	-0.366	3.257	-0.143	-25.054	0	0	0	0	0	0	0
WT333(F4E4E1AF1293)	3.82	13105	2022-11-25 09:12:54.061	0.012	0.068	1.012	-2.869	0	-0.366	3.241	-0.143	-25.01	0	0	0	0	0	0	0
WT333(F4E4E1AF1293)	3.82	13105	2022-11-25 09:12:54.061	0.012	0.068	1.012	-2.869	0	-0.366	3.224	-0.137	-24.961	0	0	0	0	0	0	0
WT333(F4E4E1AF1293)	3.82	13105	2022-11-25 09:12:54.076	-0.018	0.055	1.014	1.648	-0.244	0.305	3.23	-0.137	-24.906	0	0	0	0	0	0	0
WT333(F4E4E1AF1293)	3.82	13105	2022-11-25 09:12:54.076	-0.018	0.055	1.014	1.648	-0.244	0.305	3.235	-0.137	-24.857	0	0	0	0	0	0	0
WT333(F4E4E1AF1293)	3.82	13105	2022-11-25 09:12:54.076	-0.018	0.055	1.014	1.648	-0.244	0.305	3.241	-0.137	-24.802	0	0	0	0	0	0	0
WT333(F4E4E1AF1293)	3.82	13105	2022-11-25 09:12:54.076	-0.018	0.055	1.014	1.648	-0.244	0.305	3.246	-0.137	-24.752	0	0	0	0	0	0	0
WT333(F4E4E1AF1293)	3.82	13105	2022-11-25 09:12:54.076	-0.041	0.064	1.042	2.747	1.831	-0.854	3.257	-0.126	-24.703	0	0	0	0	0	0	0
WT333(F4E4E1AF1293)	3.82	13105	2022-11-25 09:12:54.076	-0.041	0.064	1.042	2.747	1.831	-0.854	3.274	-0.115	-24.659	0	0	0	0	0	0	0
WT333(F4E4E1AF1293)	3.82	13105	2022-11-25 09:12:54.076	-0.041	0.064	1.042	2.747	1.831	-0.854	3.285	-0.099	-24.615	0	0	0	0	0	0	0
WT333(F4E4E1AF1293)	3.82	13105	2022-11-25 09:12:54.076	-0.041	0.064	1.042	2.747	1.831	-0.854	3.296	-0.088	-24.565	0	0	0	0	0	0	0
WT333(F4E4E1AF1293)	3.82	13105	2022-11-25 09:12:54.108	0.09	0.122	1.032	-5.371	-1.77	0.427	3.268	-0.093	-24.516	0	0	0	0	0	0	0
WT333(F4E4E1AF1293)	3.82	13105	2022-11-25 09:12:54.108	0.09	0.122	1.032	-5.371	-1.77	0.427	3.241	-0.104	-24.461	0	0	0	0	0	0	0
WT333(F4E4E1AF1293)	3.82	13105	2022-11-25 09:12:54.108	0.09	0.122	1.032	-5.371	-1.77	0.427	3.214	-0.11	-24.412	0	0	0	0	0	0	0
WT333(F4E4E1AF1293)	3.82	13105	2022-11-25 09:12:54.108	0.09	0.122	1.032	-5.371	-1.77	0.427	3.186	-0.121	-24.357	0	0	0	0	0	0	0
WT333(F4E4E1AF1293)	3.82	13105	2022-11-25 09:12:54.108	0.017	0.027	1.01	0	1.282	0.305	3.186	-0.115	-24.307	0	0	0	0	0	0	0
WT333(F4E4E1AF1293)	3.82	13105	2022-11-25 09:12:54.108	0.017	0.027	1.01	0	1.282	0.305	3.186	-0.11	-24.252	0	0	0	0	0	0	0
WT333(F4E4E1AF1293)	3.82	13105	2022-11-25 09:12:54.108	0.017	0.027	1.01	0	1.282	0.305	3.186	-0.104	-24.197	0	0	0	0	0	0	0
WT333(F4E4E1AF1293)	3.82	13105	2022-11-25 09:12:54.108	0.017	0.027	1.01	0	1.282	0.305	3.186	-0.093	-24.148	0	0	0	0	0	0	0
WT333(F4E4E1AF1293)	3.82	13105	2022-11-25 09:12:54.201	-0.03	0.05	1.036	1.465	0.122	0.732	3.197	-0.093	-24.093	0	0	0	0	0	0	0
WT333(F4E4E1AF1293)	3.82	13105	2022-11-25 09:12:54.201	-0.03	0.05	1.036	1.465	0.122	0.732	3.203	-0.093	-24.038	0	0	0	0	0	0	0
WT333(F4E4E1AF1293)	3.82	13105	2022-11-25 09:12:54.201	-0.03	0.05	1.036	1.465	0.122	0.732	3.208	-0.093	-23.989	0	0	0	0	0	0	0
WT333(F4E4E1AF1293)	3.82	13105	2022-11-25 09:12:54.201	-0.03	0.05	1.036	1.465	0.122	0.732	3.219	-0.093	-23.934	0	0	0	0	0	0	0
WT333(F4E4E1AF1293)	3.82	13105	2022-11-25 09:12:54.201	-0.037	0.025	0.999	-4.883	-0.488	-1.282	3.192	-0.093	-23.89	0	0	0	0	0	0	0
WT333(F4E4E1AF1293)	3.82	13105	2022-11-25 09:12:54.201	-0.037	0.025	0.999	-4.883	-0.488	-1.282	3.164	-0.099	-23.851	0	0	0	0	0	0	0
WT333(F4E4E1AF1293)	3.82	13105	2022-11-25 09:12:54.201	-0.037	0.025	0.999	-4.883	-0.488	-1.282	3.142	-0.099	-23.807	0	0	0	0	0	0	0
WT333(F4E4E1AF1293)	3.82	13105	2022-11-25 09:12:54.201	-0.037	0.025	0.999	-4.883	-0.488	-1.282	3.115	-0.099	-23.769	0	0	0	0	0	0	0
WT333(F4E4E1AF1293)	3.82	13105	2022-11-25 09:12:54.201	0.039	0.916	1.119	-60.547	-13.062	-8.179	2.818	-0.159	-23.763	0	0	0	0	0	0	0
WT333(F4E4E1AF1293)	3.82	13105	2022-11-25 09:12:54.201	0.079	1.832	2.239	-60.547	-13.062	-8.179	2.538	-0.22	-23.758	0	0	0	0	0	0	0
WT333(F4E4E1AF1293)	3.82	13105	2022-11-25 09:12:54.201	0.158	3.664	4.478	-60.547	-13.062	-8.179	2.274	-0.275	-23.752	0	0	0	0	0	0	0
WT333(F4E4E1AF1293)	3.82	13105	2022-11-25 09:12:54.201	0.315	7.327	8.956	-60.547	-13.062	-8.179	2.032	-0.33	-23.752	0	0	0	0	0	0	0
WT333(F4E4E1AF1293)	3.82	13105	2022-11-25 09:12:54.201	-0.006	-0.519	0.582	88.806	1.77	7.141	2.538	-0.319	-23.665	0	0	0	0	0	0	0
WT333(F4E4E1AF1293)	3.82	13105	2022-11-25 09:12:54.201	-0.006	-0.519	0.582	88.806	1.77	7.141	3.032	-0.302	-23.582	0	0	0	0	0	0	0
WT333(F4E4E1AF1293)	3.82	13105	2022-11-25 09:12:54.201	-0.006	-0.519	0.582	88.806	1.77	7.141	3.527	-0.291	-23.5	0	0	0	0	0	0	0
WT333(F4E4E1AF1293)	3.82	13105	2022-11-25 09:12:54.201	-0.006	-0.519	0.582	88.806	1.77	7.141	4.01	-0.28	-23.417	0	0	0	0	0	0	0
WT333(F4E4E1AF1293)	3.82	13105	2022-11-25 09:12:54.233	-0.09	-0.25	0.861	-31.067	-0.549	5.188	3.895	-0.28	-23.346	0	0	0	0	0	0	0
WT333(F4E4E1AF1293)	3.82	13105	2022-11-25 09:12:54.233	-0.09	-0.25	0.861	-31.067	-0.549	5.188	3.779	-0.28	-23.275	0	0	0	0	0	0	0
WT333(F4E4E1AF1293)	3.82	13105	2022-11-25 09:12:54.233	-0.09	-0.25	0.861	-31.067	-0.549	5.188	3.658	-0.28	-23.209	0	0	0	0	0	0	0
WT333(F4E4E1AF1293)	3.82	13105	2022-11-25 09:12:54.233	-0.09	-0.25	0.861	-31.067	-0.549	5.188	3.532	-0.28	-23.137	0	0	0	0	0	0	0
WT333(F4E4E1AF1293)	3.82	13105	2022-11-25 09:12:54.233	-0.005	0.074	1.035	-4.395	0.854	-2.747	3.543	-0.269	-23.11	0	0	0	0	0	0	0
WT333(F4E4E1AF1293)	3.82	13105	2022-11-25 09:12:54.233	-0.005	0.074	1.035	-4.395	0.854	-2.747	3.549	-0.258	-23.077	0	0	0	0	0	0	0
WT333(F4E4E1AF1293)	3.82	13105	2022-11-25 09:12:54.233	-0.005	0.074	1.035	-4.395	0.854	-2.747	3.554	-0.247	-23.049	0	0	0	0	0	0	0
WT333(F4E4E1AF1293)	3.82	13105	2022-11-25 09:12:54.233	-0.005	0.074	1.035	-4.395	0.854	-2.747	3.56	-0.236	-23.022	0	0	0	0	0	0	0
WT333(F4E4E1AF1293)	3.82	13105	2022-11-25 09:12:54.295	-0.055	0.082	1.047	-5.31	1.221	-2.258	3.56	-0.225	-22.989	0	0	0	0	0	0	0
WT333(F4E4E1AF1293)	3.82	13105	2022-11-25 09:12:54.295	-0.055	0.082	1.047	-5.31	1.221	-2.258	3.56	-0.214	-22.961	0	0	0	0	0	0	0
WT333(F4E4E1AF1293)	3.82	13105	2022-11-25 09:12:54.295	-0.055	0.082	1.047	-5.31	1.221	-2.258	3.56	-0.203	-22.928	0	0	0	0	0	0	0
WT333(F4E4E1AF1293)	3.82	13105	2022-11-25 09:12:54.295	-0.055	0.082	1.047	-5.31	1.221	-2.258	3.554	-0.192	-22.901	0	0	0	0	0	0	0
WT333(F4E4E1AF1293)	3.82	13105	2022-11-25 09:12:54.295	0.021	0.014	1.033	-7.629	0.427	-1.099	3.543	-0.181	-22.868	0	0	0	0	0	0	0
WT333(F4E4E1AF1293)	3.82	13105	2022-11-25 09:12:54.295	0.021	0.014	1.033	-7.629	0.427	-1.099	3.521	-0.176	-22.835	0	0	0	0	0	0	0
WT333(F4E4E1AF1293)	3.82	13105	2022-11-25 09:12:54.295	0.021	0.014	1.033	-7.629	0.427	-1.099	3.505	-0.17	-22.802	0	0	0	0	0	0	0
WT333(F4E4E1AF1293)	3.82	13105	2022-11-25 09:12:54.295	0.021	0.014	1.033	-7.629	0.427	-1.099	3.488	-0.165	-22.769	0	0	0	0	0	0	0
WT333(F4E4E1AF1293)	3.82	13105	2022-11-25 09:12:54.327	0.023	-0.002	0.998	3.174	0.977	-0.183	3.521	-0.159	-22.736	0	0	0	0	0	0	0
WT333(F4E4E1AF1293)	3.82	13105	2022-11-25 09:12:54.327	0.023	-0.002	0.998	3.174	0.977	-0.183	3.554	-0.148	-22.698	0	0	0	0	0	0	0
WT333(F4E4E1AF1293)	3.82	13105	2022-11-25 09:12:54.327	0.023	-0.002	0.998	3.174	0.977	-0.183	3.582	-0.143	-22.665	0	0	0	0	0	0	0
WT333(F4E4E1AF1293)	3.82	13105	2022-11-25 09:12:54.327	0.023	-0.002	0.998	3.174	0.977	-0.183	3.615	-0.137	-22.626	0	0	0	0	0	0	0
WT333(F4E4E1AF1293)	3.82	13105	2022-11-25 09:12:54.327	0.009	0.007	1	10.437	0.732	-1.587	3.68	-0.126	-22.599	0	0	0	0	0	0	0
WT333(F4E4E1AF1293)	3.82	13105	2022-11-25 09:12:54.327	0.009	0.007	1	10.437	0.732	-1.587	3.741	-0.121	-22.571	0	0	0	0	0	0	0
WT333(F4E4E1AF1293)	3.82	13105	2022-11-25 09:12:54.327	0.009	0.007	1	10.437	0.732	-1.587	3.807	-0.115	-22.544	0	0	0	0	0	0	0
WT333(F4E4E1AF1293)	3.82	13105	2022-11-25 09:12:54.327	0.009	0.007	1	10.437	0.732	-1.587	3.867	-0.11	-22.522	0	0	0	0	0	0	0
WT333(F4E4E1AF1293)	3.82	13105	2022-11-25 09:12:54.389	-0.048	0.095	1.075	2.563	0.549	-0.244	3.889	-0.11	-22.489	0	0	0	0	0	0	0
WT333(F4E4E1AF1293)	3.82	13105	2022-11-25 09:12:54.389	-0.048	0.095	1.075	2.563	0.549	-0.244	3.911	-0.104	-22.456	0	0	0	0	0	0	0
WT333(F4E4E1AF1293)	3.82	13105	2022-11-25 09:12:54.389	-0.048	0.095	1.075	2.563	0.549	-0.244	3.933	-0.099	-22.423	0	0	0	0	0	0	0
WT333(F4E4E1AF1293)	3.82	13105	2022-11-25 09:12:54.389	-0.048	0.095	1.075	2.563	0.549	-0.244	3.95	-0.093	-22.396	0	0	0	0	0	0	0
WT333(F4E4E1AF1293)	3.82	13105	2022-11-25 09:12:54.389	0.037	0.071	1.021	-4.761	0.671	0.977	3.933	-0.088	-22.363	0	0	0	0	0	0	0
WT333(F4E4E1AF1293)	3.82	13105	2022-11-25 09:12:54.389	0.037	0.071	1.021	-4.761	0.671	0.977	3.917	-0.082	-22.324	0	0	0	0	0	0	0
WT333(F4E4E1AF1293)	3.82	13105	2022-11-25 09:12:54.389	0.037	0.071	1.021	-4.761	0.671	0.977	3.9	-0.082	-22.291	0	0	0	0	0	0	0
WT333(F4E4E1AF1293)	3.82	13105	2022-11-25 09:12:54.389	0.037	0.071	1.021	-4.761	0.671	0.977	3.884	-0.077	-22.258	0	0	0	0	0	0	0
WT333(F4E4E1AF1293)	3.82	13105	2022-11-25 09:12:54.451	-0.03	-0.014	0.981	-4.089	0.488	0	3.873	-0.071	-22.231	0	0	0	0	0	0	0
WT333(F4E4E1AF1293)	3.82	13105	2022-11-25 09:12:54.451	-0.03	-0.014	0.981	-4.089	0.488	0	3.856	-0.071	-22.203	0	0	0	0	0	0	0
WT333(F4E4E1AF1293)	3.82	13105	2022-11-25 09:12:54.451	-0.03	-0.014	0.981	-4.089	0.488	0	3.84	-0.066	-22.176	0	0	0	0	0	0	0
WT333(F4E4E1AF1293)	3.82	13105	2022-11-25 09:12:54.451	-0.03	-0.014	0.981	-4.089	0.488	0	3.823	-0.06	-22.154	0	0	0	0	0	0	0
WT333(F4E4E1AF1293)	3.82	13105	2022-11-25 09:12:54.451	0.035	-0.026	0.999	0.793	0.488	-0.671	3.829	-0.06	-22.132	0	0	0	0	0	0	0
WT333(F4E4E1AF1293)	3.82	13105	2022-11-25 09:12:54.451	0.035	-0.026	0.999	0.793	0.488	-0.671	3.834	-0.055	-22.11	0	0	0	0	0	0	0
WT333(F4E4E1AF1293)	3.82	13105	2022-11-25 09:12:54.451	0.035	-0.026	0.999	0.793	0.488	-0.671	3.84	-0.049	-22.088	0	0	0	0	0	0	0
WT333(F4E4E1AF1293)	3.82	13105	2022-11-25 09:12:54.451	0.035	-0.026	0.999	0.793	0.488	-0.671	3.845	-0.049	-22.066	0	0	0	0	0	0	0
WT333(F4E4E1AF1293)	3.82	13105	2022-11-25 09:12:54.467	-0.04	0.07	1.033	-3.235	0.671	-0.793	3.829	-0.044	-22.05	0	0	0	0	0	0	0
WT333(F4E4E1AF1293)	3.82	13105	2022-11-25 09:12:54.467	-0.04	0.07	1.033	-3.235	0.671	-0.793	3.812	-0.044	-22.028	0	0	0	0	0	0	0
WT333(F4E4E1AF1293)	3.82	13105	2022-11-25 09:12:54.467	-0.04	0.07	1.033	-3.235	0.671	-0.793	3.796	-0.038	-22.011	0	0	0	0	0	0	0
WT333(F4E4E1AF1293)	3.82	13105	2022-11-25 09:12:54.467	-0.04	0.07	1.033	-3.235	0.671	-0.793	3.779	-0.033	-21.995	0	0	0	0	0	0	0
WT333(F4E4E1AF1293)	3.82	13105	2022-11-25 09:12:54.467	-0.007	0.013	0.996	-2.869	0.488	0	3.768	-0.027	-21.978	0	0	0	0	0	0	0
WT333(F4E4E1AF1293)	3.82	13105	2022-11-25 09:12:54.467	-0.007	0.013	0.996	-2.869	0.488	0	3.752	-0.027	-21.956	0	0	0	0	0	0	0
WT333(F4E4E1AF1293)	3.82	13105	2022-11-25 09:12:54.467	-0.007	0.013	0.996	-2.869	0.488	0	3.735	-0.022	-21.94	0	0	0	0	0	0	0
WT333(F4E4E1AF1293)	3.82	13105	2022-11-25 09:12:54.467	-0.007	0.013	0.996	-2.869	0.488	0	3.719	-0.016	-21.918	0	0	0	0	0	0	0
WT333(F4E4E1AF1293)	3.82	13105	2022-11-25 09:12:54.483	-0.005	0.019	1.012	-3.052	0.488	-0.793	3.702	-0.016	-21.907	0	0	0	0	0	0	0
WT333(F4E4E1AF1293)	3.82	13105	2022-11-25 09:12:54.483	-0.005	0.019	1.012	-3.052	0.488	-0.793	3.686	-0.011	-21.896	0	0	0	0	0	0	0
WT333(F4E4E1AF1293)	3.82	13105	2022-11-25 09:12:54.483	-0.005	0.019	1.012	-3.052	0.488	-0.793	3.669	-0.005	-21.879	0	0	0	0	0	0	0
WT333(F4E4E1AF1293)	3.82	13105	2022-11-25 09:12:54.483	-0.005	0.019	1.012	-3.052	0.488	-0.793	3.653	-0.005	-21.868	0	0	0	0	0	0	0
WT333(F4E4E1AF1293)	3.82	13105	2022-11-25 09:12:54.483	0.061	0.072	1.034	2.563	0.305	0.488	3.664	-0.005	-21.852	0	0	0	0	0	0	0
WT333(F4E4E1AF1293)	3.82	13105	2022-11-25 09:12:54.483	0.061	0.072	1.034	2.563	0.305	0.488	3.675	0	-21.835	0	0	0	0	0	0	0
WT333(F4E4E1AF1293)	3.82	13105	2022-11-25 09:12:54.483	0.061	0.072	1.034	2.563	0.305	0.488	3.686	0	-21.819	0	0	0	0	0	0	0
WT333(F4E4E1AF1293)	3.82	13105	2022-11-25 09:12:54.483	-0.001	0.037	1	3.113	0.366	-0.061	3.697	0	-21.802	0	0	0	0	0	0	0
WT333(F4E4E1AF1293)	3.82	13105	2022-11-25 09:12:54.592	-0.001	0.037	1	3.113	0.366	-0.061	3.713	0	-21.791	0	0	0	0	0	0	0
WT333(F4E4E1AF1293)	3.82	13105	2022-11-25 09:12:54.592	-0.001	0.037	1	3.113	0.366	-0.061	3.724	0	-21.78	0	0	0	0	0	0	0
WT333(F4E4E1AF1293)	3.82	13105	2022-11-25 09:12:54.592	-0.001	0.037	1	3.113	0.366	-0.061	3.741	0	-21.769	0	0	0	0	0	0	0
WT333(F4E4E1AF1293)	3.82	13105	2022-11-25 09:12:54.592	0.022	0.018	1.017	-2.747	0.061	0	3.724	0	-21.753	0	0	0	0	0	0	0
WT333(F4E4E1AF1293)	3.82	13105	2022-11-25 09:12:54.592	0.022	0.018	1.017	-2.747	0.061	0	3.702	0	-21.742	0	0	0	0	0	0	0
WT333(F4E4E1AF1293)	3.82	13105	2022-11-25 09:12:54.592	0.022	0.018	1.017	-2.747	0.061	0	3.686	0	-21.731	0	0	0	0	0	0	0
WT333(F4E4E1AF1293)	3.82	13105	2022-11-25 09:12:54.592	0.022	0.018	1.017	-2.747	0.061	0	3.669	0	-21.725	0	0	0	0	0	0	0
WT333(F4E4E1AF1293)	3.82	13105	2022-11-25 09:12:54.592	-0.117	0.025	1.014	-4.639	1.038	0.793	3.642	0	-21.709	0	0	0	0	0	0	0
WT333(F4E4E1AF1293)	3.82	13105	2022-11-25 09:12:54.623	-0.117	0.025	1.014	-4.639	1.038	0.793	3.62	0.005	-21.698	0	0	0	0	0	0	0
WT333(F4E4E1AF1293)	3.82	13105	2022-11-25 09:12:54.623	-0.117	0.025	1.014	-4.639	1.038	0.793	3.593	0.011	-21.687	0	0	0	0	0	0	0
WT333(F4E4E1AF1293)	3.82	13105	2022-11-25 09:12:54.623	-0.117	0.025	1.014	-4.639	1.038	0.793	3.565	0.022	-21.676	0	0	0	0	0	0	0
WT333(F4E4E1AF1293)	3.82	13105	2022-11-25 09:12:54.623	-0.022	0.004	1.012	5.737	0.61	0.549	3.587	0.027	-21.665	0	0	0	0	0	0	0
WT333(F4E4E1AF1293)	3.82	13105	2022-11-25 09:12:54.623	-0.022	0.004	1.012	5.737	0.61	0.549	3.615	0.033	-21.66	0	0	0	0	0	0	0
WT333(F4E4E1AF1293)	3.82	13105	2022-11-25 09:12:54.623	-0.022	0.004	1.012	5.737	0.61	0.549	3.636	0.038	-21.654	0	0	0	0	0	0	0
WT333(F4E4E1AF1293)	3.82	13105	2022-11-25 09:12:54.623	-0.022	0.004	1.012	5.737	0.61	0.549	3.658	0.044	-21.643	0	0	0	0	0	0	0
WT333(F4E4E1AF1293)	3.82	13105	2022-11-25 09:12:54.623	0	0.042	1.033	-10.437	0.427	0.549	3.604	0.049	-21.638	0	0	0	0	0	0	0
WT333(F4E4E1AF1293)	3.82	13105	2022-11-25 09:12:54.654	0	0.042	1.033	-10.437	0.427	0.549	3.549	0.055	-21.632	0	0	0	0	0	0	0
WT333(F4E4E1AF1293)	3.82	13105	2022-11-25 09:12:54.654	0	0.042	1.033	-10.437	0.427	0.549	3.488	0.055	-21.627	0	0	0	0	0	0	0
WT333(F4E4E1AF1293)	3.82	13105	2022-11-25 09:12:54.654	0	0.042	1.033	-10.437	0.427	0.549	3.433	0.06	-21.621	0	0	0	0	0	0	0
WT333(F4E4E1AF1293)	3.82	13105	2022-11-25 09:12:54.654	0.037	0.047	1.047	-6.409	0.427	0.061	3.395	0.066	-21.621	0	0	0	0	0	0	0
WT333(F4E4E1AF1293)	3.82	13105	2022-11-25 09:12:54.654	0.037	0.047	1.047	-6.409	0.427	0.061	3.362	0.066	-21.621	0	0	0	0	0	0	0
WT333(F4E4E1AF1293)	3.82	13105	2022-11-25 09:12:54.654	0.037	0.047	1.047	-6.409	0.427	0.061	3.323	0.071	-21.621	0	0	0	0	0	0	0
WT333(F4E4E1AF1293)	3.82	13105	2022-11-25 09:12:54.654	0.037	0.047	1.047	-6.409	0.427	0.061	3.29	0.071	-21.616	0	0	0	0	0	0	0
WT333(F4E4E1AF1293)	3.82	13105	2022-11-25 09:12:54.654	-0.017	-0.031	1.005	2.991	0.305	-0.488	3.301	0.077	-21.621	0	0	0	0	0	0	0
WT333(F4E4E1AF1293)	3.82	13105	2022-11-25 09:12:54.686	-0.017	-0.031	1.005	2.991	0.305	-0.488	3.312	0.077	-21.621	0	0	0	0	0	0	0
WT333(F4E4E1AF1293)	3.82	13105	2022-11-25 09:12:54.686	-0.017	-0.031	1.005	2.991	0.305	-0.488	3.323	0.082	-21.627	0	0	0	0	0	0	0
WT333(F4E4E1AF1293)	3.82	13105	2022-11-25 09:12:54.686	-0.017	-0.031	1.005	2.991	0.305	-0.488	3.329	0.082	-21.632	0	0	0	0	0	0	0
WT333(F4E4E1AF1293)	3.82	13105	2022-11-25 09:12:54.686	-0.032	-0.019	1.005	0.916	0.244	-0.793	3.329	0.088	-21.638	0	0	0	0	0	0	0
WT333(F4E4E1AF1293)	3.82	13105	2022-11-25 09:12:54.686	-0.032	-0.019	1.005	0.916	0.244	-0.793	3.329	0.088	-21.643	0	0	0	0	0	0	0
WT333(F4E4E1AF1293)	3.82	13105	2022-11-25 09:12:54.686	-0.032	-0.019	1.005	0.916	0.244	-0.793	3.323	0.093	-21.654	0	0	0	0	0	0	0
WT333(F4E4E1AF1293)	3.82	13105	2022-11-25 09:12:54.686	-0.032	-0.019	1.005	0.916	0.244	-0.793	3.323	0.093	-21.66	0	0	0	0	0	0	0
WT333(F4E4E1AF1293)	3.82	13105	2022-11-25 09:12:54.686	-0.012	0.012	1.008	1.77	0.488	0	3.323	0.099	-21.665	0	0	0	0	0	0	0
WT333(F4E4E1AF1293)	3.82	13105	2022-11-25 09:12:54.717	-0.012	0.012	1.008	1.77	0.488	0	3.323	0.104	-21.671	0	0	0	0	0	0	0
WT333(F4E4E1AF1293)	3.82	13105	2022-11-25 09:12:54.717	-0.012	0.012	1.008	1.77	0.488	0	3.329	0.11	-21.676	0	0	0	0	0	0	0
WT333(F4E4E1AF1293)	3.82	13105	2022-11-25 09:12:54.717	-0.012	0.012	1.008	1.77	0.488	0	3.329	0.11	-21.682	0	0	0	0	0	0	0
WT333(F4E4E1AF1293)	3.82	13105	2022-11-25 09:12:54.717	0.067	0.059	1.046	1.648	0.183	0.671	3.329	0.115	-21.682	0	0	0	0	0	0	0
WT333(F4E4E1AF1293)	3.82	13105	2022-11-25 09:12:54.717	0.067	0.059	1.046	1.648	0.183	0.671	3.334	0.115	-21.687	0	0	0	0	0	0	0
WT333(F4E4E1AF1293)	3.82	13105	2022-11-25 09:12:54.717	0.067	0.059	1.046	1.648	0.183	0.671	3.334	0.115	-21.693	0	0	0	0	0	0	0
WT333(F4E4E1AF1293)	3.82	13105	2022-11-25 09:12:54.717	0.067	0.059	1.046	1.648	0.183	0.671	3.334	0.115	-21.693	0	0	0	0	0	0	0

## Sheet: 12Hz
设备名称	电压	版本	片上时间	加速度X(g)	加速度Y(g)	加速度Z(g)	角速度X(°/s)	角速度Y(°/s)	角速度Z(°/s)	角度X(°)	角度Y(°)	角度Z(°)	磁场X	磁场Y	磁场Z	四元数0	四元数1	四元数2	四元数3	状态
WT333(F4E4E1AF1293)	3.85	13105	2022-11-24 20:23:42.558	-0.063	0.019	0.94	-5.31	-0.488	-0.061	-1.214	1.088	13.826	0	0	0	0	0	0	0
WT333(F4E4E1AF1293)	3.85	13105	2022-11-24 20:23:42.651	-0.063	0.019	0.94	-5.31	-0.488	-0.061	-1.236	1.082	13.81	0	0	0	0	0	0	0
WT333(F4E4E1AF1293)	3.85	13105	2022-11-24 20:23:42.651	-0.009	0	1.044	0.977	-0.427	0.183	-1.23	1.082	13.793	0	0	0	0	0	0	0
WT333(F4E4E1AF1293)	3.85	13105	2022-11-24 20:23:42.651	-0.009	0	1.044	0.977	-0.427	0.183	-1.225	1.077	13.771	0	0	0	0	0	0	0
WT333(F4E4E1AF1293)	3.85	13105	2022-11-24 20:23:42.651	-0.009	0	1.044	0.977	-0.427	0.183	-1.219	1.077	13.755	0	0	0	0	0	0	0
WT333(F4E4E1AF1293)	3.85	13105	2022-11-24 20:23:42.651	-0.009	0	1.044	0.977	-0.427	0.183	-1.208	1.071	13.733	0	0	0	0	0	0	0
WT333(F4E4E1AF1293)	3.85	13105	2022-11-24 20:23:42.651	-0.038	-0.017	1.032	-1.343	1.16	0.366	-1.214	1.077	13.716	0	0	0	0	0	0	0
WT333(F4E4E1AF1293)	3.85	13105	2022-11-24 20:23:42.651	-0.038	-0.017	1.032	-1.343	1.16	0.366	-1.219	1.082	13.7	0	0	0	0	0	0	0
WT333(F4E4E1AF1293)	3.85	13105	2022-11-24 20:23:42.651	-0.038	-0.017	1.032	-1.343	1.16	0.366	-1.225	1.088	13.678	0	0	0	0	0	0	0
WT333(F4E4E1AF1293)	3.85	13105	2022-11-24 20:23:42.745	-0.038	-0.017	1.032	-1.343	1.16	0.366	-1.23	1.093	13.661	0	0	0	0	0	0	0
WT333(F4E4E1AF1293)	3.85	13105	2022-11-24 20:23:42.745	-0.025	-0.017	1.018	4.211	-0.183	0.244	-1.208	1.093	13.64	0	0	0	0	0	0	0
WT333(F4E4E1AF1293)	3.85	13105	2022-11-24 20:23:42.745	-0.025	-0.017	1.018	4.211	-0.183	0.244	-1.187	1.093	13.618	0	0	0	0	0	0	0
WT333(F4E4E1AF1293)	3.85	13105	2022-11-24 20:23:42.745	-0.025	-0.017	1.018	4.211	-0.183	0.244	-1.165	1.093	13.601	0	0	0	0	0	0	0
WT333(F4E4E1AF1293)	3.85	13105	2022-11-24 20:23:42.745	-0.025	-0.017	1.018	4.211	-0.183	0.244	-1.137	1.093	13.579	0	0	0	0	0	0	0
WT333(F4E4E1AF1293)	3.85	13105	2022-11-24 20:23:42.745	0.036	-0.038	1.022	1.831	-0.977	-0.671	-1.132	1.088	13.557	0	0	0	0	0	0	0
WT333(F4E4E1AF1293)	3.85	13105	2022-11-24 20:23:42.745	0.036	-0.038	1.022	1.831	-0.977	-0.671	-1.121	1.082	13.53	0	0	0	0	0	0	0
WT333(F4E4E1AF1293)	3.85	13105	2022-11-24 20:23:42.745	0.036	-0.038	1.022	1.831	-0.977	-0.671	-1.11	1.071	13.508	0	0	0	0	0	0	0
WT333(F4E4E1AF1293)	3.85	13105	2022-11-24 20:23:42.745	0.036	-0.038	1.022	1.831	-0.977	-0.671	-1.099	1.066	13.486	0	0	0	0	0	0	0
WT333(F4E4E1AF1293)	3.85	13105	2022-11-24 20:23:42.745	-0.04	-0.019	1.004	-5.92	-0.061	-0.488	-1.132	1.066	13.464	0	0	0	0	0	0	0
WT333(F4E4E1AF1293)	3.85	13105	2022-11-24 20:23:42.745	-0.04	-0.019	1.004	-5.92	-0.061	-0.488	-1.159	1.066	13.442	0	0	0	0	0	0	0
WT333(F4E4E1AF1293)	3.85	13105	2022-11-24 20:23:42.745	-0.04	-0.019	1.004	-5.92	-0.061	-0.488	-1.187	1.066	13.42	0	0	0	0	0	0	0
WT333(F4E4E1AF1293)	3.85	13105	2022-11-24 20:23:42.745	-0.04	-0.019	1.004	-5.92	-0.061	-0.488	-1.219	1.06	13.398	0	0	0	0	0	0	0
WT333(F4E4E1AF1293)	3.85	13105	2022-11-24 20:23:42.745	-0.063	-0.024	0.984	-1.77	0.305	0.244	-1.225	1.066	13.376	0	0	0	0	0	0	0
WT333(F4E4E1AF1293)	3.85	13105	2022-11-24 20:23:42.745	-0.063	-0.024	0.984	-1.77	0.305	0.244	-1.23	1.066	13.359	0	0	0	0	0	0	0
WT333(F4E4E1AF1293)	3.85	13105	2022-11-24 20:23:42.745	-0.063	-0.024	0.984	-1.77	0.305	0.244	-1.241	1.066	13.337	0	0	0	0	0	0	0
WT333(F4E4E1AF1293)	3.85	13105	2022-11-24 20:23:42.776	-0.063	-0.024	0.984	-1.77	0.305	0.244	-1.247	1.071	13.315	0	0	0	0	0	0	0
WT333(F4E4E1AF1293)	3.85	13105	2022-11-24 20:23:42.776	0.018	-0.011	1.069	1.953	0.122	0	-1.241	1.071	13.293	0	0	0	0	0	0	0
WT333(F4E4E1AF1293)	3.85	13105	2022-11-24 20:23:42.776	0.018	-0.011	1.069	1.953	0.122	0	-1.23	1.071	13.271	0	0	0	0	0	0	0
WT333(F4E4E1AF1293)	3.85	13105	2022-11-24 20:23:42.776	0.018	-0.011	1.069	1.953	0.122	0	-1.219	1.071	13.25	0	0	0	0	0	0	0
WT333(F4E4E1AF1293)	3.85	13105	2022-11-24 20:23:42.776	0.018	-0.011	1.069	1.953	0.122	0	-1.208	1.071	13.228	0	0	0	0	0	0	0
WT333(F4E4E1AF1293)	3.85	13105	2022-11-24 20:23:42.776	-0.026	-0.043	0.963	-2.808	0.427	0.183	-1.219	1.077	13.206	0	0	0	0	0	0	0
WT333(F4E4E1AF1293)	3.85	13105	2022-11-24 20:23:42.776	-0.026	-0.043	0.963	-2.808	0.427	0.183	-1.236	1.077	13.189	0	0	0	0	0	0	0
WT333(F4E4E1AF1293)	3.85	13105	2022-11-24 20:23:42.776	-0.026	-0.043	0.963	-2.808	0.427	0.183	-1.247	1.077	13.167	0	0	0	0	0	0	0
WT333(F4E4E1AF1293)	3.85	13105	2022-11-24 20:23:42.776	-0.039	-0.016	1.019	-1.343	-0.977	-0.61	-1.258	1.071	13.14	0	0	0	0	0	0	0
WT333(F4E4E1AF1293)	3.85	13105	2022-11-24 20:23:42.776	-0.039	-0.016	1.019	-1.343	-0.977	-0.61	-1.263	1.071	13.118	0	0	0	0	0	0	0
WT333(F4E4E1AF1293)	3.85	13105	2022-11-24 20:23:42.776	-0.039	-0.016	1.019	-1.343	-0.977	-0.61	-1.269	1.066	13.09	0	0	0	0	0	0	0
WT333(F4E4E1AF1293)	3.85	13105	2022-11-24 20:23:42.776	-0.039	-0.016	1.019	-1.343	-0.977	-0.61	-1.274	1.06	13.063	0	0	0	0	0	0	0
WT333(F4E4E1AF1293)	3.85	13105	2022-11-24 20:23:42.776	0.011	-0.016	1.051	-3.601	0.549	0.061	-1.291	1.06	13.041	0	0	0	0	0	0	0
WT333(F4E4E1AF1293)	3.85	13105	2022-11-24 20:23:42.776	0.011	-0.016	1.051	-3.601	0.549	0.061	-1.307	1.066	13.019	0	0	0	0	0	0	0
WT333(F4E4E1AF1293)	3.85	13105	2022-11-24 20:23:42.776	0.011	-0.016	1.051	-3.601	0.549	0.061	-1.329	1.066	12.997	0	0	0	0	0	0	0
WT333(F4E4E1AF1293)	3.85	13105	2022-11-24 20:23:42.776	0.011	-0.016	1.051	-3.601	0.549	0.061	-1.346	1.071	12.975	0	0	0	0	0	0	0
WT333(F4E4E1AF1293)	3.85	13105	2022-11-24 20:23:42.823	-0.074	0.009	0.942	-3.967	0	-0.793	-1.362	1.071	12.947	0	0	0	0	0	0	0
WT333(F4E4E1AF1293)	3.85	13105	2022-11-24 20:23:42.823	-0.074	0.009	0.942	-3.967	0	-0.793	-1.379	1.071	12.92	0	0	0	0	0	0	0
WT333(F4E4E1AF1293)	3.85	13105	2022-11-24 20:23:42.823	-0.074	0.009	0.942	-3.967	0	-0.793	-1.401	1.071	12.892	0	0	0	0	0	0	0
WT333(F4E4E1AF1293)	3.85	13105	2022-11-24 20:23:42.823	-0.074	0.009	0.942	-3.967	0	-0.793	-1.417	1.071	12.865	0	0	0	0	0	0	0
WT333(F4E4E1AF1293)	3.85	13105	2022-11-24 20:23:42.823	0.011	-0.088	1.06	2.38	-0.061	0.977	-1.406	1.071	12.843	0	0	0	0	0	0	0
WT333(F4E4E1AF1293)	3.85	13105	2022-11-24 20:23:42.823	0.011	-0.088	1.06	2.38	-0.061	0.977	-1.39	1.071	12.827	0	0	0	0	0	0	0
WT333(F4E4E1AF1293)	3.85	13105	2022-11-24 20:23:42.823	0.011	-0.088	1.06	2.38	-0.061	0.977	-1.379	1.071	12.805	0	0	0	0	0	0	0
WT333(F4E4E1AF1293)	3.85	13105	2022-11-24 20:23:42.823	0.011	-0.088	1.06	2.38	-0.061	0.977	-1.368	1.071	12.788	0	0	0	0	0	0	0
WT333(F4E4E1AF1293)	3.85	13105	2022-11-24 20:23:42.856	-0.004	-0.007	0.99	-7.324	0.732	0.732	-1.406	1.077	12.766	0	0	0	0	0	0	0
WT333(F4E4E1AF1293)	3.85	13105	2022-11-24 20:23:42.856	-0.004	-0.007	0.99	-7.324	0.732	0.732	-1.439	1.082	12.75	0	0	0	0	0	0	0
WT333(F4E4E1AF1293)	3.85	13105	2022-11-24 20:23:42.856	-0.004	-0.007	0.99	-7.324	0.732	0.732	-1.478	1.082	12.728	0	0	0	0	0	0	0
WT333(F4E4E1AF1293)	3.85	13105	2022-11-24 20:23:42.856	-0.004	-0.007	0.99	-7.324	0.732	0.732	-1.516	1.088	12.711	0	0	0	0	0	0	0
WT333(F4E4E1AF1293)	3.85	13105	2022-11-24 20:23:42.856	-0.051	0.001	0.957	3.113	-0.977	-0.854	-1.5	1.082	12.684	0	0	0	0	0	0	0
WT333(F4E4E1AF1293)	3.85	13105	2022-11-24 20:23:42.856	-0.051	0.001	0.957	3.113	-0.977	-0.854	-1.483	1.077	12.656	0	0	0	0	0	0	0
WT333(F4E4E1AF1293)	3.85	13105	2022-11-24 20:23:42.856	-0.051	0.001	0.957	3.113	-0.977	-0.854	-1.467	1.071	12.629	0	0	0	0	0	0	0
WT333(F4E4E1AF1293)	3.85	13105	2022-11-24 20:23:42.856	-0.051	0.001	0.957	3.113	-0.977	-0.854	-1.45	1.066	12.601	0	0	0	0	0	0	0
WT333(F4E4E1AF1293)	3.85	13105	2022-11-24 20:23:42.856	0.004	-0.067	1.1	-6.897	1.282	0.854	-1.483	1.077	12.579	0	0	0	0	0	0	0
WT333(F4E4E1AF1293)	3.85	13105	2022-11-24 20:23:42.856	0.004	-0.067	1.1	-6.897	1.282	0.854	-1.516	1.082	12.563	0	0	0	0	0	0	0
WT333(F4E4E1AF1293)	3.85	13105	2022-11-24 20:23:42.856	0.004	-0.067	1.1	-6.897	1.282	0.854	-1.549	1.088	12.541	0	0	0	0	0	0	0
WT333(F4E4E1AF1293)	3.85	13105	2022-11-24 20:23:42.856	0.004	-0.067	1.1	-6.897	1.282	0.854	-1.582	1.093	12.524	0	0	0	0	0	0	0
WT333(F4E4E1AF1293)	3.85	13105	2022-11-24 20:23:42.856	-0.008	-0.007	0.931	3.479	0.061	0.793	-1.566	1.093	12.502	0	0	0	0	0	0	0
WT333(F4E4E1AF1293)	3.85	13105	2022-11-24 20:23:42.856	-0.008	-0.007	0.931	3.479	0.061	0.793	-1.549	1.093	12.486	0	0	0	0	0	0	0
WT333(F4E4E1AF1293)	3.85	13105	2022-11-24 20:23:42.856	-0.008	-0.007	0.931	3.479	0.061	0.793	-1.533	1.093	12.469	0	0	0	0	0	0	0
WT333(F4E4E1AF1293)	3.85	13105	2022-11-24 20:23:42.856	-0.008	-0.007	0.931	3.479	0.061	0.793	-1.516	1.093	12.448	0	0	0	0	0	0	0
WT333(F4E4E1AF1293)	3.85	13105	2022-11-24 20:23:42.918	-0.071	0	1.069	-0.732	0.061	-0.305	-1.516	1.093	12.426	0	0	0	0	0	0	0
WT333(F4E4E1AF1293)	3.85	13105	2022-11-24 20:23:42.918	-0.071	0	1.069	-0.732	0.061	-0.305	-1.522	1.093	12.398	0	0	0	0	0	0	0
WT333(F4E4E1AF1293)	3.85	13105	2022-11-24 20:23:42.918	-0.071	0	1.069	-0.732	0.061	-0.305	-1.522	1.099	12.371	0	0	0	0	0	0	0
WT333(F4E4E1AF1293)	3.85	13105	2022-11-24 20:23:42.918	-0.071	0	1.069	-0.732	0.061	-0.305	-1.527	1.099	12.343	0	0	0	0	0	0	0
WT333(F4E4E1AF1293)	3.85	13105	2022-11-24 20:23:42.918	0.02	-0.018	0.994	-2.991	0.854	0.427	-1.538	1.104	12.321	0	0	0	0	0	0	0
WT333(F4E4E1AF1293)	3.85	13105	2022-11-24 20:23:42.918	0.02	-0.018	0.994	-2.991	0.854	0.427	-1.549	1.11	12.299	0	0	0	0	0	0	0
WT333(F4E4E1AF1293)	3.85	13105	2022-11-24 20:23:42.918	0.02	-0.018	0.994	-2.991	0.854	0.427	-1.566	1.11	12.277	0	0	0	0	0	0	0
WT333(F4E4E1AF1293)	3.85	13105	2022-11-24 20:23:42.918	0.02	-0.018	0.994	-2.991	0.854	0.427	-1.577	1.115	12.255	0	0	0	0	0	0	0
WT333(F4E4E1AF1293)	3.85	13105	2022-11-24 20:23:42.981	-0.071	-0.01	1.014	1.831	-0.305	-0.427	-1.566	1.115	12.228	0	0	0	0	0	0	0
WT333(F4E4E1AF1293)	3.85	13105	2022-11-24 20:23:42.981	-0.071	-0.01	1.014	1.831	-0.305	-0.427	-1.56	1.115	12.2	0	0	0	0	0	0	0
WT333(F4E4E1AF1293)	3.85	13105	2022-11-24 20:23:42.981	-0.071	-0.01	1.014	1.831	-0.305	-0.427	-1.549	1.11	12.173	0	0	0	0	0	0	0
WT333(F4E4E1AF1293)	3.85	13105	2022-11-24 20:23:42.981	-0.071	-0.01	1.014	1.831	-0.305	-0.427	-1.538	1.11	12.145	0	0	0	0	0	0	0
WT333(F4E4E1AF1293)	3.85	13105	2022-11-24 20:23:42.981	0.006	-0.013	1.021	-0.244	0.61	-0.122	-1.533	1.115	12.123	0	0	0	0	0	0	0
WT333(F4E4E1AF1293)	3.85	13105	2022-11-24 20:23:42.981	0.006	-0.013	1.021	-0.244	0.61	-0.122	-1.533	1.121	12.096	0	0	0	0	0	0	0
WT333(F4E4E1AF1293)	3.85	13105	2022-11-24 20:23:42.981	0.006	-0.013	1.021	-0.244	0.61	-0.122	-1.533	1.121	12.074	0	0	0	0	0	0	0
WT333(F4E4E1AF1293)	3.85	13105	2022-11-24 20:23:42.981	0.006	-0.013	1.021	-0.244	0.61	-0.122	-1.533	1.126	12.047	0	0	0	0	0	0	0
WT333(F4E4E1AF1293)	3.85	13105	2022-11-24 20:23:42.981	-0.005	-0.008	1.068	3.418	-0.061	-0.122	-1.516	1.126	12.025	0	0	0	0	0	0	0
WT333(F4E4E1AF1293)	3.85	13105	2022-11-24 20:23:42.981	-0.005	-0.008	1.068	3.418	-0.061	-0.122	-1.494	1.126	11.997	0	0	0	0	0	0	0
WT333(F4E4E1AF1293)	3.85	13105	2022-11-24 20:23:42.981	-0.005	-0.008	1.068	3.418	-0.061	-0.122	-1.478	1.126	11.975	0	0	0	0	0	0	0
WT333(F4E4E1AF1293)	3.85	13105	2022-11-24 20:23:42.981	-0.005	-0.008	1.068	3.418	-0.061	-0.122	-1.456	1.126	11.953	0	0	0	0	0	0	0
WT333(F4E4E1AF1293)	3.85	13105	2022-11-24 20:23:42.981	-0.039	-0.015	1.043	-1.709	-0.183	0.183	-1.467	1.121	11.931	0	0	0	0	0	0	0
WT333(F4E4E1AF1293)	3.85	13105	2022-11-24 20:23:42.981	-0.039	-0.015	1.043	-1.709	-0.183	0.183	-1.472	1.121	11.904	0	0	0	0	0	0	0
WT333(F4E4E1AF1293)	3.85	13105	2022-11-24 20:23:42.981	-0.039	-0.015	1.043	-1.709	-0.183	0.183	-1.478	1.121	11.882	0	0	0	0	0	0	0
WT333(F4E4E1AF1293)	3.85	13105	2022-11-24 20:23:42.981	-0.039	-0.015	1.043	-1.709	-0.183	0.183	-1.483	1.121	11.86	0	0	0	0	0	0	0
WT333(F4E4E1AF1293)	3.85	13105	2022-11-24 20:23:43.106	0.014	-0.046	0.936	-2.258	-1.221	-1.099	-1.494	1.115	11.832	0	0	0	0	0	0	0
WT333(F4E4E1AF1293)	3.85	13105	2022-11-24 20:23:43.106	0.014	-0.046	0.936	-2.258	-1.221	-1.099	-1.505	1.11	11.799	0	0	0	0	0	0	0
WT333(F4E4E1AF1293)	3.85	13105	2022-11-24 20:23:43.106	0.014	-0.046	0.936	-2.258	-1.221	-1.099	-1.516	1.099	11.772	0	0	0	0	0	0	0
WT333(F4E4E1AF1293)	3.85	13105	2022-11-24 20:23:43.106	0.014	-0.046	0.936	-2.258	-1.221	-1.099	-1.527	1.093	11.744	0	0	0	0	0	0	0
WT333(F4E4E1AF1293)	3.85	13105	2022-11-24 20:23:43.106	-0.031	-0.044	0.983	-1.648	0.061	0.488	-1.533	1.093	11.722	0	0	0	0	0	0	0
WT333(F4E4E1AF1293)	3.85	13105	2022-11-24 20:23:43.106	-0.031	-0.044	0.983	-1.648	0.061	0.488	-1.538	1.093	11.7	0	0	0	0	0	0	0
WT333(F4E4E1AF1293)	3.85	13105	2022-11-24 20:23:43.106	-0.031	-0.044	0.983	-1.648	0.061	0.488	-1.549	1.093	11.684	0	0	0	0	0	0	0
WT333(F4E4E1AF1293)	3.85	13105	2022-11-24 20:23:43.106	-0.031	-0.044	0.983	-1.648	0.061	0.488	-1.555	1.093	11.662	0	0	0	0	0	0	0
WT333(F4E4E1AF1293)	3.85	13105	2022-11-24 20:23:43.106	1.158	-0.161	0.936	3.906	-2.747	3.357	-1.538	1.071	11.662	0	0	0	0	0	0	0
WT333(F4E4E1AF1293)	3.85	13105	2022-11-24 20:23:43.106	2.316	-0.322	1.872	3.906	-2.747	3.357	-1.522	1.027	11.684	0	0	0	0	0	0	0
WT333(F4E4E1AF1293)	3.85	13105	2022-11-24 20:23:43.106	4.632	-0.645	3.745	3.906	-2.747	3.357	-1.5	0.961	11.733	0	0	0	0	0	0	0
WT333(F4E4E1AF1293)	3.85	13105	2022-11-24 20:23:43.106	9.264	-1.29	7.489	3.906	-2.747	3.357	-1.478	0.857	11.805	0	0	0	0	0	0	0
WT333(F4E4E1AF1293)	3.85	13105	2022-11-24 20:23:43.106	-1.16	-0.032	0.935	-15.259	-0.732	1.221	-1.549	0.775	11.86	0	0	0	0	0	0	0
WT333(F4E4E1AF1293)	3.85	13105	2022-11-24 20:23:43.106	-1.16	-0.032	0.935	-15.259	-0.732	1.221	-1.626	0.698	11.909	0	0	0	0	0	0	0
WT333(F4E4E1AF1293)	3.85	13105	2022-11-24 20:23:43.106	-1.16	-0.032	0.935	-15.259	-0.732	1.221	-1.703	0.626	11.953	0	0	0	0	0	0	0
WT333(F4E4E1AF1293)	3.85	13105	2022-11-24 20:23:43.106	-1.16	-0.032	0.935	-15.259	-0.732	1.221	-1.785	0.571	11.992	0	0	0	0	0	0	0
WT333(F4E4E1AF1293)	3.85	13105	2022-11-24 20:23:43.121	-0.031	0.08	1.154	16.541	1.404	-2.38	-1.708	0.522	12.008	0	0	0	0	0	0	0
WT333(F4E4E1AF1293)	3.85	13105	2022-11-24 20:23:43.121	-0.031	0.08	1.154	16.541	1.404	-2.38	-1.626	0.478	12.019	0	0	0	0	0	0	0
WT333(F4E4E1AF1293)	3.85	13105	2022-11-24 20:23:43.121	-0.031	0.08	1.154	16.541	1.404	-2.38	-1.549	0.434	12.03	0	0	0	0	0	0	0
WT333(F4E4E1AF1293)	3.85	13105	2022-11-24 20:23:43.121	-0.031	0.08	1.154	16.541	1.404	-2.38	-1.467	0.396	12.041	0	0	0	0	0	0	0
WT333(F4E4E1AF1293)	3.85	13105	2022-11-24 20:23:43.121	0.272	-0.026	1.068	-13.489	-3.357	-4.395	-1.538	0.33	12.041	0	0	0	0	0	0	0
WT333(F4E4E1AF1293)	3.85	13105	2022-11-24 20:23:43.121	0.272	-0.026	1.068	-13.489	-3.357	-4.395	-1.609	0.269	12.036	0	0	0	0	0	0	0
WT333(F4E4E1AF1293)	3.85	13105	2022-11-24 20:23:43.121	0.272	-0.026	1.068	-13.489	-3.357	-4.395	-1.675	0.203	12.036	0	0	0	0	0	0	0
WT333(F4E4E1AF1293)	3.85	13105	2022-11-24 20:23:43.137	0.272	-0.026	1.068	-13.489	-3.357	-4.395	-1.747	0.143	12.036	0	0	0	0	0	0	0
WT333(F4E4E1AF1293)	3.85	13105	2022-11-24 20:23:43.152	-0.062	-0.034	0.974	4.944	0.244	-0.183	-1.725	0.099	12.052	0	0	0	0	0	0	0
WT333(F4E4E1AF1293)	3.85	13105	2022-11-24 20:23:43.152	-0.062	-0.034	0.974	4.944	0.244	-0.183	-1.703	0.06	12.063	0	0	0	0	0	0	0
WT333(F4E4E1AF1293)	3.85	13105	2022-11-24 20:23:43.152	-0.062	-0.034	0.974	4.944	0.244	-0.183	-1.681	0.022	12.074	0	0	0	0	0	0	0
WT333(F4E4E1AF1293)	3.85	13105	2022-11-24 20:23:43.152	-0.062	-0.034	0.974	4.944	0.244	-0.183	-1.659	-0.011	12.085	0	0	0	0	0	0	0
WT333(F4E4E1AF1293)	3.85	13105	2022-11-24 20:23:43.152	0.059	-0.01	1.038	-7.263	-1.099	-1.526	-1.697	-0.049	12.09	0	0	0	0	0	0	0
WT333(F4E4E1AF1293)	3.85	13105	2022-11-24 20:23:43.152	0.059	-0.01	1.038	-7.263	-1.099	-1.526	-1.736	-0.093	12.09	0	0	0	0	0	0	0
WT333(F4E4E1AF1293)	3.85	13105	2022-11-24 20:23:43.152	0.059	-0.01	1.038	-7.263	-1.099	-1.526	-1.774	-0.132	12.09	0	0	0	0	0	0	0
WT333(F4E4E1AF1293)	3.85	13105	2022-11-24 20:23:43.152	0.059	-0.01	1.038	-7.263	-1.099	-1.526	-1.807	-0.17	12.09	0	0	0	0	0	0	0
WT333(F4E4E1AF1293)	3.85	13105	2022-11-24 20:23:43.184	-0.014	-0.041	1.041	2.441	0.549	1.831	-1.802	-0.198	12.107	0	0	0	0	0	0	0
WT333(F4E4E1AF1293)	3.85	13105	2022-11-24 20:23:43.184	-0.014	-0.041	1.041	2.441	0.549	1.831	-1.791	-0.225	12.118	0	0	0	0	0	0	0
WT333(F4E4E1AF1293)	3.85	13105	2022-11-24 20:23:43.184	-0.014	-0.041	1.041	2.441	0.549	1.831	-1.78	-0.247	12.129	0	0	0	0	0	0	0
WT333(F4E4E1AF1293)	3.85	13105	2022-11-24 20:23:43.184	-0.014	-0.041	1.041	2.441	0.549	1.831	-1.769	-0.269	12.14	0	0	0	0	0	0	0
WT333(F4E4E1AF1293)	3.85	13105	2022-11-24 20:23:43.184	0.009	-0.017	1.005	0.427	-0.671	0.488	-1.769	-0.302	12.14	0	0	0	0	0	0	0
WT333(F4E4E1AF1293)	3.85	13105	2022-11-24 20:23:43.184	0.009	-0.017	1.005	0.427	-0.671	0.488	-1.769	-0.33	12.145	0	0	0	0	0	0	0
WT333(F4E4E1AF1293)	3.85	13105	2022-11-24 20:23:43.184	0.009	-0.017	1.005	0.427	-0.671	0.488	-1.769	-0.352	12.145	0	0	0	0	0	0	0
WT333(F4E4E1AF1293)	3.85	13105	2022-11-24 20:23:43.184	0.009	-0.017	1.005	0.427	-0.671	0.488	-1.769	-0.379	12.145	0	0	0	0	0	0	0
WT333(F4E4E1AF1293)	3.85	13105	2022-11-24 20:23:43.246	-0.064	-0.055	1.016	-1.221	0.305	-0.061	-1.774	-0.396	12.14	0	0	0	0	0	0	0
WT333(F4E4E1AF1293)	3.85	13105	2022-11-24 20:23:43.246	-0.064	-0.055	1.016	-1.221	0.305	-0.061	-1.785	-0.417	12.129	0	0	0	0	0	0	0
WT333(F4E4E1AF1293)	3.85	13105	2022-11-24 20:23:43.246	-0.064	-0.055	1.016	-1.221	0.305	-0.061	-1.791	-0.428	12.123	0	0	0	0	0	0	0
WT333(F4E4E1AF1293)	3.85	13105	2022-11-24 20:23:43.246	-0.064	-0.055	1.016	-1.221	0.305	-0.061	-1.802	-0.445	12.112	0	0	0	0	0	0	0
WT333(F4E4E1AF1293)	3.85	13105	2022-11-24 20:23:43.246	-0.05	-0.056	1.074	1.892	-6.287	0.488	-1.796	-0.489	12.107	0	0	0	0	0	0	0
WT333(F4E4E1AF1293)	3.85	13105	2022-11-24 20:23:43.246	-0.05	-0.056	1.074	1.892	-6.287	0.488	-1.785	-0.538	12.101	0	0	0	0	0	0	0
WT333(F4E4E1AF1293)	3.85	13105	2022-11-24 20:23:43.246	-0.05	-0.056	1.074	1.892	-6.287	0.488	-1.78	-0.582	12.09	0	0	0	0	0	0	0
WT333(F4E4E1AF1293)	3.85	13105	2022-11-24 20:23:43.246	-0.034	0.064	1.036	-19.653	1.709	-1.77	-1.879	-0.582	12.068	0	0	0	0	0	0	0
WT333(F4E4E1AF1293)	3.85	13105	2022-11-24 20:23:43.340	-0.034	0.064	1.036	-19.653	1.709	-1.77	-1.978	-0.582	12.041	0	0	0	0	0	0	0
WT333(F4E4E1AF1293)	3.85	13105	2022-11-24 20:23:43.340	-0.034	0.064	1.036	-19.653	1.709	-1.77	-2.076	-0.588	12.019	0	0	0	0	0	0	0
WT333(F4E4E1AF1293)	3.85	13105	2022-11-24 20:23:43.340	-0.034	0.064	1.036	-19.653	1.709	-1.77	-2.17	-0.588	11.992	0	0	0	0	0	0	0
WT333(F4E4E1AF1293)	3.85	13105	2022-11-24 20:23:43.340	0.031	-0.12	1.052	18.066	-0.916	-2.136	-2.082	-0.599	11.964	0	0	0	0	0	0	0
WT333(F4E4E1AF1293)	3.85	13105	2022-11-24 20:23:43.340	0.031	-0.12	1.052	18.066	-0.916	-2.136	-1.989	-0.615	11.937	0	0	0	0	0	0	0
WT333(F4E4E1AF1293)	3.85	13105	2022-11-24 20:23:43.340	0.031	-0.12	1.052	18.066	-0.916	-2.136	-1.901	-0.626	11.904	0	0	0	0	0	0	0
WT333(F4E4E1AF1293)	3.85	13105	2022-11-24 20:23:43.340	0.031	-0.12	1.052	18.066	-0.916	-2.136	-1.813	-0.637	11.876	0	0	0	0	0	0	0
WT333(F4E4E1AF1293)	3.85	13105	2022-11-24 20:23:43.340	-0.013	-0.121	0.848	-13.489	-2.38	-4.395	-1.884	-0.659	11.838	0	0	0	0	0	0	0
WT333(F4E4E1AF1293)	3.85	13105	2022-11-24 20:23:43.340	-0.013	-0.121	0.848	-13.489	-2.38	-4.395	-1.95	-0.676	11.794	0	0	0	0	0	0	0
WT333(F4E4E1AF1293)	3.85	13105	2022-11-24 20:23:43.340	-0.013	-0.121	0.848	-13.489	-2.38	-4.395	-2.021	-0.698	11.755	0	0	0	0	0	0	0
WT333(F4E4E1AF1293)	3.85	13105	2022-11-24 20:23:43.340	-0.013	-0.121	0.848	-13.489	-2.38	-4.395	-2.093	-0.714	11.711	0	0	0	0	0	0	0
WT333(F4E4E1AF1293)	3.85	13105	2022-11-24 20:23:43.340	-0.025	0.064	1.159	0.366	0.793	1.16	-2.093	-0.714	11.7	0	0	0	0	0	0	0
WT333(F4E4E1AF1293)	3.85	13105	2022-11-24 20:23:43.340	-0.025	0.064	1.159	0.366	0.793	1.16	-2.093	-0.714	11.684	0	0	0	0	0	0	0
WT333(F4E4E1AF1293)	3.85	13105	2022-11-24 20:23:43.340	-0.025	0.064	1.159	0.366	0.793	1.16	-2.093	-0.714	11.667	0	0	0	0	0	0	0
WT333(F4E4E1AF1293)	3.85	13105	2022-11-24 20:23:43.340	-0.025	0.064	1.159	0.366	0.793	1.16	-2.093	-0.714	11.646	0	0	0	0	0	0	0
WT333(F4E4E1AF1293)	3.85	13105	2022-11-24 20:23:43.340	-0.045	-0.019	0.926	-0.977	-2.136	-3.113	-2.093	-0.725	11.607	0	0	0	0	0	0	0
WT333(F4E4E1AF1293)	3.85	13105	2022-11-24 20:23:43.543	-0.045	-0.019	0.926	-0.977	-2.136	-3.113	-2.098	-0.742	11.569	0	0	0	0	0	0	0
WT333(F4E4E1AF1293)	3.85	13105	2022-11-24 20:23:43.543	-0.045	-0.019	0.926	-0.977	-2.136	-3.113	-2.104	-0.753	11.53	0	0	0	0	0	0	0
WT333(F4E4E1AF1293)	3.85	13105	2022-11-24 20:23:43.543	-0.045	-0.019	0.926	-0.977	-2.136	-3.113	-2.109	-0.764	11.492	0	0	0	0	0	0	0
WT333(F4E4E1AF1293)	3.85	13105	2022-11-24 20:23:43.543	0.023	0.014	1.024	-4.395	1.282	1.038	-2.126	-0.758	11.47	0	0	0	0	0	0	0
WT333(F4E4E1AF1293)	3.85	13105	2022-11-24 20:23:43.543	0.023	0.014	1.024	-4.395	1.282	1.038	-2.148	-0.753	11.448	0	0	0	0	0	0	0
WT333(F4E4E1AF1293)	3.85	13105	2022-11-24 20:23:43.543	0.023	0.014	1.024	-4.395	1.282	1.038	-2.17	-0.747	11.426	0	0	0	0	0	0	0
WT333(F4E4E1AF1293)	3.85	13105	2022-11-24 20:23:43.543	0.023	0.014	1.024	-4.395	1.282	1.038	-2.186	-0.742	11.404	0	0	0	0	0	0	0
WT333(F4E4E1AF1293)	3.85	13105	2022-11-24 20:23:43.543	-0.059	-0.065	0.958	0.793	-3.723	0.732	-2.181	-0.764	11.382	0	0	0	0	0	0	0
WT333(F4E4E1AF1293)	3.85	13105	2022-11-24 20:23:43.637	-0.059	-0.065	0.958	0.793	-3.723	0.732	-2.175	-0.78	11.36	0	0	0	0	0	0	0
WT333(F4E4E1AF1293)	3.85	13105	2022-11-24 20:23:43.637	-0.059	-0.065	0.958	0.793	-3.723	0.732	-2.17	-0.797	11.338	0	0	0	0	0	0	0
WT333(F4E4E1AF1293)	3.85	13105	2022-11-24 20:23:43.637	-0.059	-0.065	0.958	0.793	-3.723	0.732	-2.164	-0.813	11.31	0	0	0	0	0	0	0
WT333(F4E4E1AF1293)	3.85	13105	2022-11-24 20:23:43.637	0.042	0.08	1.105	-4.517	0.671	-2.808	-2.186	-0.807	11.266	0	0	0	0	0	0	0
WT333(F4E4E1AF1293)	3.85	13105	2022-11-24 20:23:43.637	0.042	0.08	1.105	-4.517	0.671	-2.808	-2.203	-0.807	11.228	0	0	0	0	0	0	0
WT333(F4E4E1AF1293)	3.85	13105	2022-11-24 20:23:43.637	0.042	0.08	1.105	-4.517	0.671	-2.808	-2.225	-0.802	11.184	0	0	0	0	0	0	0
WT333(F4E4E1AF1293)	3.85	13105	2022-11-24 20:23:43.637	0.042	0.08	1.105	-4.517	0.671	-2.808	-2.241	-0.802	11.14	0	0	0	0	0	0	0
WT333(F4E4E1AF1293)	3.85	13105	2022-11-24 20:23:43.637	-0.062	-0.109	1.024	16.418	0	3.479	-2.153	-0.797	11.129	0	0	0	0	0	0	0
WT333(F4E4E1AF1293)	3.85	13105	2022-11-24 20:23:43.668	-0.062	-0.109	1.024	16.418	0	3.479	-2.071	-0.797	11.118	0	0	0	0	0	0	0
WT333(F4E4E1AF1293)	3.85	13105	2022-11-24 20:23:43.668	-0.062	-0.109	1.024	16.418	0	3.479	-1.983	-0.797	11.102	0	0	0	0	0	0	0
WT333(F4E4E1AF1293)	3.85	13105	2022-11-24 20:23:43.668	-0.062	-0.109	1.024	16.418	0	3.479	-1.901	-0.791	11.091	0	0	0	0	0	0	0
WT333(F4E4E1AF1293)	3.85	13105	2022-11-24 20:23:43.668	0.06	-0.122	1.056	-0.061	-0.549	0.793	-1.901	-0.791	11.063	0	0	0	0	0	0	0
WT333(F4E4E1AF1293)	3.85	13105	2022-11-24 20:23:43.668	0.06	-0.122	1.056	-0.061	-0.549	0.793	-1.901	-0.791	11.036	0	0	0	0	0	0	0
WT333(F4E4E1AF1293)	3.85	13105	2022-11-24 20:23:43.668	0.06	-0.122	1.056	-0.061	-0.549	0.793	-1.906	-0.797	11.008	0	0	0	0	0	0	0
WT333(F4E4E1AF1293)	3.85	13105	2022-11-24 20:23:43.668	0.06	-0.122	1.056	-0.061	-0.549	0.793	-1.906	-0.797	10.986	0	0	0	0	0	0	0
WT333(F4E4E1AF1293)	3.85	13105	2022-11-24 20:23:43.668	-0.028	-0.071	0.974	-16.785	0.916	0.183	-1.994	-0.791	10.953	0	0	0	0	0	0	0
WT333(F4E4E1AF1293)	3.85	13105	2022-11-24 20:23:43.856	-0.028	-0.071	0.974	-16.785	0.916	0.183	-2.076	-0.786	10.926	0	0	0	0	0	0	0
WT333(F4E4E1AF1293)	3.85	13105	2022-11-24 20:23:43.856	-0.028	-0.071	0.974	-16.785	0.916	0.183	-2.164	-0.775	10.893	0	0	0	0	0	0	0
WT333(F4E4E1AF1293)	3.85	13105	2022-11-24 20:23:43.856	-0.028	-0.071	0.974	-16.785	0.916	0.183	-2.252	-0.769	10.865	0	0	0	0	0	0	0
WT333(F4E4E1AF1293)	3.85	13105	2022-11-24 20:23:43.856	-0.033	0.044	1.102	12.207	-2.319	0	-2.192	-0.78	10.833	0	0	0	0	0	0	0
WT333(F4E4E1AF1293)	3.85	13105	2022-11-24 20:23:43.856	-0.033	0.044	1.102	12.207	-2.319	0	-2.126	-0.791	10.8	0	0	0	0	0	0	0
WT333(F4E4E1AF1293)	3.85	13105	2022-11-24 20:23:43.856	-0.033	0.044	1.102	12.207	-2.319	0	-2.065	-0.797	10.767	0	0	0	0	0	0	0
WT333(F4E4E1AF1293)	3.85	13105	2022-11-24 20:23:43.856	-0.033	0.044	1.102	12.207	-2.319	0	-2.005	-0.807	10.739	0	0	0	0	0	0	0
WT333(F4E4E1AF1293)	3.85	13105	2022-11-24 20:23:43.856	-0.003	-0.038	0.966	-3.113	0.427	-1.587	-2.021	-0.802	10.695	0	0	0	0	0	0	0
WT333(F4E4E1AF1293)	3.85	13105	2022-11-24 20:23:43.856	-0.003	-0.038	0.966	-3.113	0.427	-1.587	-2.032	-0.797	10.657	0	0	0	0	0	0	0
WT333(F4E4E1AF1293)	3.85	13105	2022-11-24 20:23:43.856	-0.003	-0.038	0.966	-3.113	0.427	-1.587	-2.049	-0.791	10.613	0	0	0	0	0	0	0
WT333(F4E4E1AF1293)	3.85	13105	2022-11-24 20:23:43.856	-0.003	-0.038	0.966	-3.113	0.427	-1.587	-2.065	-0.786	10.574	0	0	0	0	0	0	0
WT333(F4E4E1AF1293)	3.85	13105	2022-11-24 20:23:43.856	-0.082	-0.03	1.07	3.54	-0.061	1.953	-2.043	-0.786	10.552	0	0	0	0	0	0	0
WT333(F4E4E1AF1293)	3.85	13105	2022-11-24 20:23:43.856	-0.082	-0.03	1.07	3.54	-0.061	1.953	-2.027	-0.78	10.525	0	0	0	0	0	0	0
WT333(F4E4E1AF1293)	3.85	13105	2022-11-24 20:23:43.856	-0.082	-0.03	1.07	3.54	-0.061	1.953	-2.01	-0.775	10.503	0	0	0	0	0	0	0
WT333(F4E4E1AF1293)	3.85	13105	2022-11-24 20:23:43.856	-0.082	-0.03	1.07	3.54	-0.061	1.953	-1.989	-0.769	10.475	0	0	0	0	0	0	0
WT333(F4E4E1AF1293)	3.85	13105	2022-11-24 20:23:43.856	0.073	-0.025	0.995	-3.601	-0.488	-2.258	-2.005	-0.769	10.432	0	0	0	0	0	0	0
WT333(F4E4E1AF1293)	3.85	13105	2022-11-24 20:23:43.934	0.051	0.047	1.035	2.441	-0.122	0	-2.005	-0.753	10.074	0	0	0	0	0	0	0
WT333(F4E4E1AF1293)	3.85	13105	2022-11-24 20:23:43.934	0.051	0.047	1.035	2.441	-0.122	0	-1.989	-0.747	10.036	0	0	0	0	0	0	0
WT333(F4E4E1AF1293)	3.85	13105	2022-11-24 20:23:43.934	0.051	0.047	1.035	2.441	-0.122	0	-1.972	-0.747	10.003	0	0	0	0	0	0	0
WT333(F4E4E1AF1293)	3.85	13105	2022-11-24 20:23:43.934	-0.096	-0.093	0.947	-5.493	0.366	-0.671	-2	-0.742	9.965	0	0	0	0	0	0	0
WT333(F4E4E1AF1293)	3.85	13105	2022-11-24 20:23:43.934	-0.096	-0.093	0.947	-5.493	0.366	-0.671	-2.021	-0.736	9.926	0	0	0	0	0	0	0
WT333(F4E4E1AF1293)	3.85	13105	2022-11-24 20:23:43.934	-0.096	-0.093	0.947	-5.493	0.366	-0.671	-2.049	-0.731	9.882	0	0	0	0	0	0	0
WT333(F4E4E1AF1293)	3.85	13105	2022-11-24 20:23:43.934	-0.096	-0.093	0.947	-5.493	0.366	-0.671	-2.071	-0.72	9.844	0	0	0	0	0	0	0
WT333(F4E4E1AF1293)	3.85	13105	2022-11-24 20:23:43.934	0.033	0.013	1.112	5.554	-0.732	0.244	-2.043	-0.72	9.805	0	0	0	0	0	0	0

## Sheet: 14Hz
设备名称	电压	版本	片上时间	加速度X(g)	加速度Y(g)	加速度Z(g)	角速度X(°/s)	角速度Y(°/s)	角速度Z(°/s)	角度X(°)	角度Y(°)	角度Z(°)	磁场X	磁场Y	磁场Z	四元数0	四元数1	四元数2	四元数3	状态
WT333(F4E4E1AF1293)	3.82	13105	2022-11-24 20:16:52.247	0.006	0.018	0.995	-1.221	-0.366	1.099	2.593	-1.725	-150.815	0	0	0	0	0	0	0
WT333(F4E4E1AF1293)	3.82	13105	2022-11-24 20:16:52.247	0.006	0.018	0.995	-1.221	-0.366	1.099	2.587	-1.73	-150.474	0	0	0	0	0	0	0
WT333(F4E4E1AF1293)	3.82	13105	2022-11-24 20:16:52.247	0.006	0.018	0.995	-1.221	-0.366	1.099	2.576	-1.736	-150.139	0	0	0	0	0	0	0
WT333(F4E4E1AF1293)	3.82	13105	2022-11-24 20:16:52.278	-0.026	0.028	1.02	1.709	0.671	-0.183	2.582	-1.73	-149.804	0	0	0	0	0	0	0
WT333(F4E4E1AF1293)	3.82	13105	2022-11-24 20:16:52.278	-0.026	0.028	1.02	1.709	0.671	-0.183	2.587	-1.73	-149.474	0	0	0	0	0	0	0
WT333(F4E4E1AF1293)	3.82	13105	2022-11-24 20:16:52.278	-0.026	0.028	1.02	1.709	0.671	-0.183	2.593	-1.73	-149.145	0	0	0	0	0	0	0
WT333(F4E4E1AF1293)	3.82	13105	2022-11-24 20:16:52.278	-0.026	0.028	1.02	1.709	0.671	-0.183	2.598	-1.725	-148.815	0	0	0	0	0	0	0
WT333(F4E4E1AF1293)	3.82	13105	2022-11-24 20:16:52.278	0.031	0.039	0.999	-4.822	-0.122	0.549	2.571	-1.73	-148.48	0	0	0	0	0	0	0
WT333(F4E4E1AF1293)	3.82	13105	2022-11-24 20:16:52.278	0.031	0.039	0.999	-4.822	-0.122	0.549	2.543	-1.73	-148.145	0	0	0	0	0	0	0
WT333(F4E4E1AF1293)	3.82	13105	2022-11-24 20:16:52.278	0.031	0.039	0.999	-4.822	-0.122	0.549	2.516	-1.73	-147.81	0	0	0	0	0	0	0
WT333(F4E4E1AF1293)	3.82	13105	2022-11-24 20:16:52.278	0.031	0.039	0.999	-4.822	-0.122	0.549	2.488	-1.736	-147.475	0	0	0	0	0	0	0
WT333(F4E4E1AF1293)	3.82	13105	2022-11-24 20:16:52.340	0.045	0.03	1.02	-2.197	-0.488	0.305	2.472	-1.736	-147.145	0	0	0	0	0	0	0
WT333(F4E4E1AF1293)	3.82	13105	2022-11-24 20:16:52.340	0.045	0.03	1.02	-2.197	-0.488	0.305	2.455	-1.741	-146.81	0	0	0	0	0	0	0
WT333(F4E4E1AF1293)	3.82	13105	2022-11-24 20:16:52.340	0.045	0.03	1.02	-2.197	-0.488	0.305	2.444	-1.747	-146.481	0	0	0	0	0	0	0
WT333(F4E4E1AF1293)	3.82	13105	2022-11-24 20:16:52.340	0.045	0.03	1.02	-2.197	-0.488	0.305	2.433	-1.747	-146.146	0	0	0	0	0	0	0
WT333(F4E4E1AF1293)	3.82	13105	2022-11-24 20:16:52.340	0.008	0.022	1.021	-0.366	-0.305	-0.061	2.428	-1.752	-145.816	0	0	0	0	0	0	0
WT333(F4E4E1AF1293)	3.82	13105	2022-11-24 20:16:52.340	0.008	0.022	1.021	-0.366	-0.305	-0.061	2.422	-1.752	-145.486	0	0	0	0	0	0	0
WT333(F4E4E1AF1293)	3.82	13105	2022-11-24 20:16:52.340	0.008	0.022	1.021	-0.366	-0.305	-0.061	2.417	-1.758	-145.157	0	0	0	0	0	0	0
WT333(F4E4E1AF1293)	3.82	13105	2022-11-24 20:16:52.340	0.008	0.022	1.021	-0.366	-0.305	-0.061	2.411	-1.758	-144.827	0	0	0	0	0	0	0
WT333(F4E4E1AF1293)	3.82	13105	2022-11-24 20:16:52.372	0.043	0.043	1.029	5.127	-0.671	0	2.439	-1.763	-144.498	0	0	0	0	0	0	0
WT333(F4E4E1AF1293)	3.82	13105	2022-11-24 20:16:52.372	0.043	0.043	1.029	5.127	-0.671	0	2.461	-1.769	-144.168	0	0	0	0	0	0	0
WT333(F4E4E1AF1293)	3.82	13105	2022-11-24 20:16:52.372	0.043	0.043	1.029	5.127	-0.671	0	2.483	-1.774	-143.839	0	0	0	0	0	0	0
WT333(F4E4E1AF1293)	3.82	13105	2022-11-24 20:16:52.372	0.043	0.043	1.029	5.127	-0.671	0	2.505	-1.78	-143.514	0	0	0	0	0	0	0
WT333(F4E4E1AF1293)	3.82	13105	2022-11-24 20:16:52.372	0.039	0.05	1.014	0.244	-0.671	-0.305	2.505	-1.785	-143.185	0	0	0	0	0	0	0
WT333(F4E4E1AF1293)	3.82	13105	2022-11-24 20:16:52.372	0.039	0.05	1.014	0.244	-0.671	-0.305	2.505	-1.785	-142.861	0	0	0	0	0	0	0
WT333(F4E4E1AF1293)	3.82	13105	2022-11-24 20:16:52.372	0.039	0.05	1.014	0.244	-0.671	-0.305	2.505	-1.791	-142.531	0	0	0	0	0	0	0
WT333(F4E4E1AF1293)	3.82	13105	2022-11-24 20:16:52.372	0.039	0.05	1.014	0.244	-0.671	-0.305	2.505	-1.796	-142.207	0	0	0	0	0	0	0
WT333(F4E4E1AF1293)	3.82	13105	2022-11-24 20:16:52.403	0.003	0.089	1.025	1.892	0.671	0.305	2.51	-1.796	-141.877	0	0	0	0	0	0	0
WT333(F4E4E1AF1293)	3.82	13105	2022-11-24 20:16:52.403	0.003	0.089	1.025	1.892	0.671	0.305	2.521	-1.791	-141.548	0	0	0	0	0	0	0
WT333(F4E4E1AF1293)	3.82	13105	2022-11-24 20:16:52.403	0.003	0.089	1.025	1.892	0.671	0.305	2.527	-1.785	-141.218	0	0	0	0	0	0	0
WT333(F4E4E1AF1293)	3.82	13105	2022-11-24 20:16:52.403	0.003	0.089	1.025	1.892	0.671	0.305	2.538	-1.785	-140.889	0	0	0	0	0	0	0
WT333(F4E4E1AF1293)	3.82	13105	2022-11-24 20:16:52.403	-0.058	-0.026	0.996	2.014	1.404	-1.221	2.543	-1.774	-140.57	0	0	0	0	0	0	0
WT333(F4E4E1AF1293)	3.82	13105	2022-11-24 20:16:52.403	-0.058	-0.026	0.996	2.014	1.404	-1.221	2.549	-1.769	-140.246	0	0	0	0	0	0	0
WT333(F4E4E1AF1293)	3.82	13105	2022-11-24 20:16:52.403	-0.058	-0.026	0.996	2.014	1.404	-1.221	2.56	-1.763	-139.927	0	0	0	0	0	0	0
WT333(F4E4E1AF1293)	3.82	13105	2022-11-24 20:16:52.403	-0.058	-0.026	0.996	2.014	1.404	-1.221	2.565	-1.752	-139.603	0	0	0	0	0	0	0
WT333(F4E4E1AF1293)	3.82	13105	2022-11-24 20:16:52.466	0.092	0.055	0.96	0.977	1.221	-0.549	2.565	-1.747	-139.279	0	0	0	0	0	0	0
WT333(F4E4E1AF1293)	3.82	13105	2022-11-24 20:16:52.466	0.092	0.055	0.96	0.977	1.221	-0.549	2.565	-1.741	-138.955	0	0	0	0	0	0	0
WT333(F4E4E1AF1293)	3.82	13105	2022-11-24 20:16:52.466	0.092	0.055	0.96	0.977	1.221	-0.549	2.571	-1.736	-138.636	0	0	0	0	0	0	0
WT333(F4E4E1AF1293)	3.82	13105	2022-11-24 20:16:52.466	0.092	0.055	0.96	0.977	1.221	-0.549	2.571	-1.736	-138.312	0	0	0	0	0	0	0
WT333(F4E4E1AF1293)	3.82	13105	2022-11-24 20:16:52.466	0.014	0.048	1.048	-3.723	0.122	0.488	2.549	-1.736	-137.988	0	0	0	0	0	0	0
WT333(F4E4E1AF1293)	3.82	13105	2022-11-24 20:16:52.466	0.014	0.048	1.048	-3.723	0.122	0.488	2.532	-1.736	-137.659	0	0	0	0	0	0	0
WT333(F4E4E1AF1293)	3.82	13105	2022-11-24 20:16:52.466	0.014	0.048	1.048	-3.723	0.122	0.488	2.51	-1.736	-137.335	0	0	0	0	0	0	0
WT333(F4E4E1AF1293)	3.82	13105	2022-11-24 20:16:52.466	0.014	0.048	1.048	-3.723	0.122	0.488	2.488	-1.736	-137.01	0	0	0	0	0	0	0
WT333(F4E4E1AF1293)	3.82	13105	2022-11-24 20:16:52.497	0.026	0.044	0.982	-3.967	0.793	0.366	2.466	-1.73	-136.681	0	0	0	0	0	0	0
WT333(F4E4E1AF1293)	3.82	13105	2022-11-24 20:16:52.497	0.026	0.044	0.982	-3.967	0.793	0.366	2.444	-1.725	-136.357	0	0	0	0	0	0	0
WT333(F4E4E1AF1293)	3.82	13105	2022-11-24 20:16:52.497	0.026	0.044	0.982	-3.967	0.793	0.366	2.422	-1.719	-136.033	0	0	0	0	0	0	0
WT333(F4E4E1AF1293)	3.82	13105	2022-11-24 20:16:52.497	0.026	0.044	0.982	-3.967	0.793	0.366	2.406	-1.719	-135.709	0	0	0	0	0	0	0
WT333(F4E4E1AF1293)	3.82	13105	2022-11-24 20:16:52.497	0.04	-0.043	1.006	2.686	0.427	-0.061	2.417	-1.714	-135.39	0	0	0	0	0	0	0
WT333(F4E4E1AF1293)	3.82	13105	2022-11-24 20:16:52.497	0.04	-0.043	1.006	2.686	0.427	-0.061	2.428	-1.714	-135.066	0	0	0	0	0	0	0
WT333(F4E4E1AF1293)	3.82	13105	2022-11-24 20:16:52.497	0.04	-0.043	1.006	2.686	0.427	-0.061	2.439	-1.714	-134.747	0	0	0	0	0	0	0
WT333(F4E4E1AF1293)	3.82	13105	2022-11-24 20:16:52.497	0.04	-0.043	1.006	2.686	0.427	-0.061	2.45	-1.714	-134.429	0	0	0	0	0	0	0
WT333(F4E4E1AF1293)	3.82	13105	2022-11-24 20:16:52.544	0.056	0.033	1.019	0	0	-0.61	2.45	-1.719	-134.11	0	0	0	0	0	0	0
WT333(F4E4E1AF1293)	3.82	13105	2022-11-24 20:16:52.544	0.056	0.033	1.019	0	0	-0.61	2.45	-1.719	-133.792	0	0	0	0	0	0	0
WT333(F4E4E1AF1293)	3.82	13105	2022-11-24 20:16:52.544	0.056	0.033	1.019	0	0	-0.61	2.444	-1.725	-133.478	0	0	0	0	0	0	0
WT333(F4E4E1AF1293)	3.82	13105	2022-11-24 20:16:52.544	0.056	0.033	1.019	0	0	-0.61	2.444	-1.725	-133.16	0	0	0	0	0	0	0
WT333(F4E4E1AF1293)	3.82	13105	2022-11-24 20:16:52.544	0.018	0.022	1.007	-9.399	-0.427	-0.488	2.395	-1.73	-132.847	0	0	0	0	0	0	0
WT333(F4E4E1AF1293)	3.82	13105	2022-11-24 20:16:52.544	0.018	0.022	1.007	-9.399	-0.427	-0.488	2.351	-1.736	-132.528	0	0	0	0	0	0	0
WT333(F4E4E1AF1293)	3.82	13105	2022-11-24 20:16:52.544	0.018	0.022	1.007	-9.399	-0.427	-0.488	2.302	-1.741	-132.215	0	0	0	0	0	0	0
WT333(F4E4E1AF1293)	3.82	13105	2022-11-24 20:16:52.544	-0.01	0.011	0.992	-7.507	2.014	0	2.263	-1.73	-131.896	0	0	0	0	0	0	0
WT333(F4E4E1AF1293)	3.82	13105	2022-11-24 20:16:52.575	-0.01	0.011	0.992	-7.507	2.014	0	2.225	-1.725	-131.578	0	0	0	0	0	0	0
WT333(F4E4E1AF1293)	3.82	13105	2022-11-24 20:16:52.575	-0.01	0.011	0.992	-7.507	2.014	0	2.181	-1.714	-131.259	0	0	0	0	0	0	0
WT333(F4E4E1AF1293)	3.82	13105	2022-11-24 20:16:52.575	-0.01	0.011	0.992	-7.507	2.014	0	2.142	-1.708	-130.941	0	0	0	0	0	0	0
WT333(F4E4E1AF1293)	3.82	13105	2022-11-24 20:16:52.575	-0.014	0.046	1.031	2.563	-0.244	-0.122	2.153	-1.708	-130.622	0	0	0	0	0	0	0
WT333(F4E4E1AF1293)	3.82	13105	2022-11-24 20:16:52.575	-0.014	0.046	1.031	2.563	-0.244	-0.122	2.164	-1.714	-130.309	0	0	0	0	0	0	0
WT333(F4E4E1AF1293)	3.82	13105	2022-11-24 20:16:52.575	-0.014	0.046	1.031	2.563	-0.244	-0.122	2.175	-1.714	-129.996	0	0	0	0	0	0	0
WT333(F4E4E1AF1293)	3.82	13105	2022-11-24 20:16:52.575	-0.014	0.046	1.031	2.563	-0.244	-0.122	2.181	-1.719	-129.677	0	0	0	0	0	0	0
WT333(F4E4E1AF1293)	3.82	13105	2022-11-24 20:16:52.575	-0.007	0.041	1.026	10.681	0.732	-0.061	2.236	-1.714	-129.364	0	0	0	0	0	0	0
WT333(F4E4E1AF1293)	3.82	13105	2022-11-24 20:16:52.606	-0.007	0.041	1.026	10.681	0.732	-0.061	2.285	-1.708	-129.045	0	0	0	0	0	0	0
WT333(F4E4E1AF1293)	3.82	13105	2022-11-24 20:16:52.606	-0.007	0.041	1.026	10.681	0.732	-0.061	2.335	-1.708	-128.732	0	0	0	0	0	0	0
WT333(F4E4E1AF1293)	3.82	13105	2022-11-24 20:16:52.606	-0.007	0.041	1.026	10.681	0.732	-0.061	2.384	-1.703	-128.419	0	0	0	0	0	0	0
WT333(F4E4E1AF1293)	3.82	13105	2022-11-24 20:16:52.606	-0.025	0.039	1.01	-1.77	-0.122	-0.549	2.368	-1.703	-128.106	0	0	0	0	0	0	0
WT333(F4E4E1AF1293)	3.82	13105	2022-11-24 20:16:52.606	-0.025	0.039	1.01	-1.77	-0.122	-0.549	2.357	-1.708	-127.793	0	0	0	0	0	0	0
WT333(F4E4E1AF1293)	3.82	13105	2022-11-24 20:16:52.606	-0.025	0.039	1.01	-1.77	-0.122	-0.549	2.346	-1.708	-127.48	0	0	0	0	0	0	0
WT333(F4E4E1AF1293)	3.82	13105	2022-11-24 20:16:52.606	-0.025	0.039	1.01	-1.77	-0.122	-0.549	2.329	-1.708	-127.172	0	0	0	0	0	0	0
WT333(F4E4E1AF1293)	3.82	13105	2022-11-24 20:16:52.606	0.026	0.05	1.03	-4.517	0.061	0	2.302	-1.708	-126.854	0	0	0	0	0	0	0
WT333(F4E4E1AF1293)	3.82	13105	2022-11-24 20:16:52.637	0.026	0.05	1.03	-4.517	0.061	0	2.274	-1.703	-126.541	0	0	0	0	0	0	0
WT333(F4E4E1AF1293)	3.82	13105	2022-11-24 20:16:52.637	0.026	0.05	1.03	-4.517	0.061	0	2.252	-1.703	-126.227	0	0	0	0	0	0	0
WT333(F4E4E1AF1293)	3.82	13105	2022-11-24 20:16:52.637	0.026	0.05	1.03	-4.517	0.061	0	2.225	-1.703	-125.914	0	0	0	0	0	0	0
WT333(F4E4E1AF1293)	3.82	13105	2022-11-24 20:16:52.637	0.057	0	1.001	3.845	0.122	0	2.241	-1.703	-125.601	0	0	0	0	0	0	0
WT333(F4E4E1AF1293)	3.82	13105	2022-11-24 20:16:52.637	0.057	0	1.001	3.845	0.122	0	2.258	-1.703	-125.288	0	0	0	0	0	0	0
WT333(F4E4E1AF1293)	3.82	13105	2022-11-24 20:16:52.637	0.057	0	1.001	3.845	0.122	0	2.269	-1.703	-124.98	0	0	0	0	0	0	0
WT333(F4E4E1AF1293)	3.82	13105	2022-11-24 20:16:52.637	0.057	0	1.001	3.845	0.122	0	2.285	-1.703	-124.667	0	0	0	0	0	0	0
WT333(F4E4E1AF1293)	3.82	13105	2022-11-24 20:16:52.637	0.056	0.051	1.015	4.456	-0.183	-0.122	2.307	-1.703	-124.354	0	0	0	0	0	0	0
WT333(F4E4E1AF1293)	3.82	13105	2022-11-24 20:16:52.731	0.056	0.051	1.015	4.456	-0.183	-0.122	2.329	-1.703	-124.047	0	0	0	0	0	0	0
WT333(F4E4E1AF1293)	3.82	13105	2022-11-24 20:16:52.731	0.056	0.051	1.015	4.456	-0.183	-0.122	2.346	-1.708	-123.734	0	0	0	0	0	0	0
WT333(F4E4E1AF1293)	3.82	13105	2022-11-24 20:16:52.731	0.056	0.051	1.015	4.456	-0.183	-0.122	2.368	-1.708	-123.426	0	0	0	0	0	0	0
WT333(F4E4E1AF1293)	3.82	13105	2022-11-24 20:16:52.731	-0.033	0.031	1.028	-3.601	0.61	0.732	2.351	-1.708	-123.107	0	0	0	0	0	0	0
WT333(F4E4E1AF1293)	3.82	13105	2022-11-24 20:16:52.731	-0.033	0.031	1.028	-3.601	0.61	0.732	2.329	-1.703	-122.794	0	0	0	0	0	0	0
WT333(F4E4E1AF1293)	3.82	13105	2022-11-24 20:16:52.731	-0.033	0.031	1.028	-3.601	0.61	0.732	2.307	-1.703	-122.481	0	0	0	0	0	0	0
WT333(F4E4E1AF1293)	3.82	13105	2022-11-24 20:16:52.731	-0.033	0.031	1.028	-3.601	0.61	0.732	2.285	-1.697	-122.168	0	0	0	0	0	0	0
WT333(F4E4E1AF1293)	3.82	13105	2022-11-24 20:16:52.731	0.055	-0.006	0.992	-3.174	0.305	0.122	2.269	-1.697	-121.855	0	0	0	0	0	0	0
WT333(F4E4E1AF1293)	3.82	13105	2022-11-24 20:16:52.731	0.055	-0.006	0.992	-3.174	0.305	0.122	2.247	-1.697	-121.542	0	0	0	0	0	0	0
WT333(F4E4E1AF1293)	3.82	13105	2022-11-24 20:16:52.731	0.055	-0.006	0.992	-3.174	0.305	0.122	2.23	-1.697	-121.234	0	0	0	0	0	0	0
WT333(F4E4E1AF1293)	3.82	13105	2022-11-24 20:16:52.731	0.055	-0.006	0.992	-3.174	0.305	0.122	2.214	-1.697	-120.921	0	0	0	0	0	0	0
WT333(F4E4E1AF1293)	3.82	13105	2022-11-24 20:16:52.731	-0.003	0.008	1.026	6.287	0.305	-0.244	2.241	-1.697	-120.613	0	0	0	0	0	0	0
WT333(F4E4E1AF1293)	3.82	13105	2022-11-24 20:16:52.731	-0.003	0.008	1.026	6.287	0.305	-0.244	2.269	-1.697	-120.306	0	0	0	0	0	0	0
WT333(F4E4E1AF1293)	3.82	13105	2022-11-24 20:16:52.731	-0.003	0.008	1.026	6.287	0.305	-0.244	2.296	-1.697	-119.998	0	0	0	0	0	0	0
WT333(F4E4E1AF1293)	3.82	13105	2022-11-24 20:16:52.731	-0.003	0.008	1.026	6.287	0.305	-0.244	2.324	-1.697	-119.691	0	0	0	0	0	0	0
WT333(F4E4E1AF1293)	3.82	13105	2022-11-24 20:16:52.731	-0.02	0.071	1.584	29.358	-8.789	0.305	2.466	-1.741	-119.377	0	0	0	0	0	0	0
WT333(F4E4E1AF1293)	3.82	13105	2022-11-24 20:16:52.794	-0.04	0.143	3.168	29.297	-8.789	0.305	2.609	-1.791	-119.07	0	0	0	0	0	0	0
WT333(F4E4E1AF1293)	3.82	13105	2022-11-24 20:16:52.794	-0.08	0.285	6.336	29.297	-8.789	0.305	2.752	-1.835	-118.762	0	0	0	0	0	0	0
WT333(F4E4E1AF1293)	3.82	13105	2022-11-24 20:16:52.794	-0.159	0.57	12.672	29.297	-8.789	0.305	2.889	-1.879	-118.449	0	0	0	0	0	0	0
WT333(F4E4E1AF1293)	3.82	13105	2022-11-24 20:16:52.794	-0.033	-0.054	0.617	9.155	-6.226	0.671	2.933	-1.912	-118.141	0	0	0	0	0	0	0
WT333(F4E4E1AF1293)	3.82	13105	2022-11-24 20:16:52.794	-0.033	-0.054	0.617	9.155	-6.226	0.671	2.972	-1.939	-117.828	0	0	0	0	0	0	0
WT333(F4E4E1AF1293)	3.82	13105	2022-11-24 20:16:52.794	-0.033	-0.054	0.617	9.155	-6.226	0.671	3.01	-1.972	-117.515	0	0	0	0	0	0	0
WT333(F4E4E1AF1293)	3.82	13105	2022-11-24 20:16:52.794	-0.033	-0.054	0.617	9.155	-6.226	0.671	3.043	-2.005	-117.202	0	0	0	0	0	0	0
WT333(F4E4E1AF1293)	3.82	13105	2022-11-24 20:16:52.794	0.06	-0.054	1.08	5.981	-3.479	-0.244	3.065	-2.027	-116.895	0	0	0	0	0	0	0
WT333(F4E4E1AF1293)	3.82	13105	2022-11-24 20:16:52.825	0.06	-0.054	1.08	5.981	-3.479	-0.244	3.087	-2.043	-116.587	0	0	0	0	0	0	0
WT333(F4E4E1AF1293)	3.82	13105	2022-11-24 20:16:52.825	0.06	-0.054	1.08	5.981	-3.479	-0.244	3.109	-2.065	-116.279	0	0	0	0	0	0	0
WT333(F4E4E1AF1293)	3.82	13105	2022-11-24 20:16:52.825	0.06	-0.054	1.08	5.981	-3.479	-0.244	3.131	-2.087	-115.972	0	0	0	0	0	0	0
WT333(F4E4E1AF1293)	3.82	13105	2022-11-24 20:16:52.825	0.059	0.074	0.841	3.906	-2.319	0.916	3.148	-2.098	-115.659	0	0	0	0	0	0	0
WT333(F4E4E1AF1293)	3.82	13105	2022-11-24 20:16:52.825	0.059	0.074	0.841	3.906	-2.319	0.916	3.159	-2.115	-115.345	0	0	0	0	0	0	0
WT333(F4E4E1AF1293)	3.82	13105	2022-11-24 20:16:52.825	0.059	0.074	0.841	3.906	-2.319	0.916	3.17	-2.131	-115.032	0	0	0	0	0	0	0
WT333(F4E4E1AF1293)	3.82	13105	2022-11-24 20:16:52.825	0.059	0.074	0.841	3.906	-2.319	0.916	3.181	-2.142	-114.719	0	0	0	0	0	0	0
WT333(F4E4E1AF1293)	3.82	13105	2022-11-24 20:16:52.825	0.042	0.003	1.015	-0.183	0.183	0.854	3.175	-2.148	-114.406	0	0	0	0	0	0	0
WT333(F4E4E1AF1293)	3.82	13105	2022-11-24 20:16:52.840	0.042	0.003	1.015	-0.183	0.183	0.854	3.17	-2.148	-114.093	0	0	0	0	0	0	0
WT333(F4E4E1AF1293)	3.82	13105	2022-11-24 20:16:52.840	0.042	0.003	1.015	-0.183	0.183	0.854	3.159	-2.153	-113.78	0	0	0	0	0	0	0
WT333(F4E4E1AF1293)	3.82	13105	2022-11-24 20:16:52.840	0.042	0.003	1.015	-0.183	0.183	0.854	3.153	-2.153	-113.467	0	0	0	0	0	0	0
WT333(F4E4E1AF1293)	3.82	13105	2022-11-24 20:16:52.840	-0.008	0.024	1.021	-3.601	-0.671	0	3.131	-2.159	-113.159	0	0	0	0	0	0	0
WT333(F4E4E1AF1293)	3.82	13105	2022-11-24 20:16:52.856	-0.008	0.024	1.021	-3.601	-0.671	0	3.104	-2.164	-112.852	0	0	0	0	0	0	0
WT333(F4E4E1AF1293)	3.82	13105	2022-11-24 20:16:52.856	-0.008	0.024	1.021	-3.601	-0.671	0	3.082	-2.175	-112.544	0	0	0	0	0	0	0
WT333(F4E4E1AF1293)	3.82	13105	2022-11-24 20:16:52.856	-0.008	0.024	1.021	-3.601	-0.671	0	3.054	-2.181	-112.236	0	0	0	0	0	0	0
WT333(F4E4E1AF1293)	3.82	13105	2022-11-24 20:16:52.856	-0.115	0.028	1.011	5.432	-0.549	1.221	3.076	-2.186	-111.923	0	0	0	0	0	0	0
WT333(F4E4E1AF1293)	3.82	13105	2022-11-24 20:16:52.872	-0.115	0.028	1.011	5.432	-0.549	1.221	3.093	-2.192	-111.61	0	0	0	0	0	0	0
WT333(F4E4E1AF1293)	3.82	13105	2022-11-24 20:16:52.872	-0.115	0.028	1.011	5.432	-0.549	1.221	3.115	-2.192	-111.297	0	0	0	0	0	0	0
WT333(F4E4E1AF1293)	3.82	13105	2022-11-24 20:16:52.872	-0.115	0.028	1.011	5.432	-0.549	1.221	3.131	-2.197	-110.984	0	0	0	0	0	0	0
WT333(F4E4E1AF1293)	3.82	13105	2022-11-24 20:16:52.872	0.062	0.022	0.916	-5.31	1.282	0.122	3.093	-2.192	-110.676	0	0	0	0	0	0	0
WT333(F4E4E1AF1293)	3.82	13105	2022-11-24 20:16:52.872	0.062	0.022	0.916	-5.31	1.282	0.122	3.06	-2.186	-110.369	0	0	0	0	0	0	0
WT333(F4E4E1AF1293)	3.82	13105	2022-11-24 20:16:52.872	0.062	0.022	0.916	-5.31	1.282	0.122	3.027	-2.186	-110.061	0	0	0	0	0	0	0
WT333(F4E4E1AF1293)	3.82	13105	2022-11-24 20:16:52.872	0.062	0.022	0.916	-5.31	1.282	0.122	2.994	-2.181	-109.753	0	0	0	0	0	0	0
WT333(F4E4E1AF1293)	3.82	13105	2022-11-24 20:16:52.872	0.01	0.119	1.267	2.991	-0.977	-0.122	2.999	-2.186	-109.446	0	0	0	0	0	0	0
WT333(F4E4E1AF1293)	3.82	13105	2022-11-24 20:16:52.965	0.01	0.119	1.267	2.991	-0.977	-0.122	3.005	-2.192	-109.144	0	0	0	0	0	0	0
WT333(F4E4E1AF1293)	3.82	13105	2022-11-24 20:16:52.965	0.01	0.119	1.267	2.991	-0.977	-0.122	3.016	-2.197	-108.842	0	0	0	0	0	0	0
WT333(F4E4E1AF1293)	3.82	13105	2022-11-24 20:16:52.965	0.01	0.119	1.267	2.991	-0.977	-0.122	3.021	-2.203	-108.534	0	0	0	0	0	0	0
WT333(F4E4E1AF1293)	3.82	13105	2022-11-24 20:16:52.965	0.051	-0.037	0.889	5.066	-0.854	-0.061	3.043	-2.203	-108.232	0	0	0	0	0	0	0
WT333(F4E4E1AF1293)	3.82	13105	2022-11-24 20:16:52.965	0.051	-0.037	0.889	5.066	-0.854	-0.061	3.06	-2.208	-107.93	0	0	0	0	0	0	0
WT333(F4E4E1AF1293)	3.82	13105	2022-11-24 20:16:52.965	0.051	-0.037	0.889	5.066	-0.854	-0.061	3.082	-2.214	-107.622	0	0	0	0	0	0	0
WT333(F4E4E1AF1293)	3.82	13105	2022-11-24 20:16:52.965	0.051	-0.037	0.889	5.066	-0.854	-0.061	3.098	-2.225	-107.32	0	0	0	0	0	0	0
WT333(F4E4E1AF1293)	3.82	13105	2022-11-24 20:16:52.965	0.029	0.035	1.066	-4.395	-0.549	-0.366	3.071	-2.225	-107.018	0	0	0	0	0	0	0
WT333(F4E4E1AF1293)	3.82	13105	2022-11-24 20:16:52.965	0.029	0.035	1.066	-4.395	-0.549	-0.366	3.043	-2.23	-106.721	0	0	0	0	0	0	0
WT333(F4E4E1AF1293)	3.82	13105	2022-11-24 20:16:52.965	0.029	0.035	1.066	-4.395	-0.549	-0.366	3.016	-2.236	-106.419	0	0	0	0	0	0	0
WT333(F4E4E1AF1293)	3.82	13105	2022-11-24 20:16:52.965	0.029	0.035	1.066	-4.395	-0.549	-0.366	2.988	-2.241	-106.117	0	0	0	0	0	0	0
WT333(F4E4E1AF1293)	3.82	13105	2022-11-24 20:16:52.965	0.017	0.132	1.027	-7.813	0.061	0.244	2.944	-2.241	-105.815	0	0	0	0	0	0	0
WT333(F4E4E1AF1293)	3.82	13105	2022-11-24 20:16:52.965	0.017	0.132	1.027	-7.813	0.061	0.244	2.9	-2.241	-105.513	0	0	0	0	0	0	0
WT333(F4E4E1AF1293)	3.82	13105	2022-11-24 20:16:52.965	0.017	0.132	1.027	-7.813	0.061	0.244	2.856	-2.241	-105.211	0	0	0	0	0	0	0
WT333(F4E4E1AF1293)	3.82	13105	2022-11-24 20:16:52.965	0.017	0.132	1.027	-7.813	0.061	0.244	2.813	-2.241	-104.908	0	0	0	0	0	0	0
WT333(F4E4E1AF1293)	3.82	13105	2022-11-24 20:16:52.965	0.028	0.04	1.01	-1.465	-0.061	0.305	2.802	-2.236	-104.606	0	0	0	0	0	0	0
WT333(F4E4E1AF1293)	3.82	13105	2022-11-24 20:16:52.997	0.028	0.04	1.01	-1.465	-0.061	0.305	2.791	-2.236	-104.304	0	0	0	0	0	0	0
WT333(F4E4E1AF1293)	3.82	13105	2022-11-24 20:16:52.997	0.028	0.04	1.01	-1.465	-0.061	0.305	2.78	-2.236	-104.002	0	0	0	0	0	0	0
WT333(F4E4E1AF1293)	3.82	13105	2022-11-24 20:16:52.997	0.028	0.04	1.01	-1.465	-0.061	0.305	2.769	-2.236	-103.705	0	0	0	0	0	0	0
WT333(F4E4E1AF1293)	3.82	13105	2022-11-24 20:16:52.997	-0.02	0.014	1.005	-4.272	0.549	-0.366	2.741	-2.23	-103.403	0	0	0	0	0	0	0
WT333(F4E4E1AF1293)	3.82	13105	2022-11-24 20:16:52.997	-0.02	0.014	1.005	-4.272	0.549	-0.366	2.719	-2.225	-103.107	0	0	0	0	0	0	0
WT333(F4E4E1AF1293)	3.82	13105	2022-11-24 20:16:52.997	-0.02	0.014	1.005	-4.272	0.549	-0.366	2.692	-2.225	-102.816	0	0	0	0	0	0	0
WT333(F4E4E1AF1293)	3.82	13105	2022-11-24 20:16:52.997	-0.02	0.014	1.005	-4.272	0.549	-0.366	2.664	-2.219	-102.519	0	0	0	0	0	0	0
WT333(F4E4E1AF1293)	3.82	13105	2022-11-24 20:16:52.997	0.045	0.059	1.082	1.648	0.488	0.244	2.67	-2.214	-102.217	0	0	0	0	0	0	0
WT333(F4E4E1AF1293)	3.82	13105	2022-11-24 20:16:53.059	0.045	0.059	1.082	1.648	0.488	0.244	2.67	-2.214	-101.92	0	0	0	0	0	0	0
WT333(F4E4E1AF1293)	3.82	13105	2022-11-24 20:16:53.059	0.045	0.059	1.082	1.648	0.488	0.244	2.675	-2.208	-101.624	0	0	0	0	0	0	0
WT333(F4E4E1AF1293)	3.82	13105	2022-11-24 20:16:53.059	0.045	0.059	1.082	1.648	0.488	0.244	2.681	-2.203	-101.327	0	0	0	0	0	0	0
WT333(F4E4E1AF1293)	3.82	13105	2022-11-24 20:16:53.059	0.01	0.017	0.96	-2.93	0.366	-0.366	2.664	-2.203	-101.03	0	0	0	0	0	0	0
WT333(F4E4E1AF1293)	3.82	13105	2022-11-24 20:16:53.059	0.01	0.017	0.96	-2.93	0.366	-0.366	2.642	-2.197	-100.739	0	0	0	0	0	0	0
WT333(F4E4E1AF1293)	3.82	13105	2022-11-24 20:16:53.059	0.01	0.017	0.96	-2.93	0.366	-0.366	2.626	-2.197	-100.448	0	0	0	0	0	0	0
WT333(F4E4E1AF1293)	3.82	13105	2022-11-24 20:16:53.059	0.038	0.045	1.045	-2.808	0.793	-1.892	2.609	-2.192	-100.162	0	0	0	0	0	0	0
WT333(F4E4E1AF1293)	3.82	13105	2022-11-24 20:16:53.059	0.038	0.045	1.045	-2.808	0.793	-1.892	2.593	-2.186	-99.877	0	0	0	0	0	0	0
WT333(F4E4E1AF1293)	3.82	13105	2022-11-24 20:16:53.091	0.038	0.045	1.045	-2.808	0.793	-1.892	2.571	-2.181	-99.591	0	0	0	0	0	0	0
WT333(F4E4E1AF1293)	3.82	13105	2022-11-24 20:16:53.091	0.038	0.045	1.045	-2.808	0.793	-1.892	2.554	-2.175	-99.311	0	0	0	0	0	0	0
WT333(F4E4E1AF1293)	3.82	13105	2022-11-24 20:16:53.091	0.073	-0.082	1.044	-4.211	0.488	-0.732	2.532	-2.175	-99.02	0	0	0	0	0	0	0
WT333(F4E4E1AF1293)	3.82	13105	2022-11-24 20:16:53.091	0.073	-0.082	1.044	-4.211	0.488	-0.732	2.51	-2.17	-98.729	0	0	0	0	0	0	0
WT333(F4E4E1AF1293)	3.82	13105	2022-11-24 20:16:53.091	0.073	-0.082	1.044	-4.211	0.488	-0.732	2.483	-2.17	-98.443	0	0	0	0	0	0	0
WT333(F4E4E1AF1293)	3.82	13105	2022-11-24 20:16:53.091	0.073	-0.082	1.044	-4.211	0.488	-0.732	2.461	-2.17	-98.157	0	0	0	0	0	0	0
WT333(F4E4E1AF1293)	3.82	13105	2022-11-24 20:16:53.091	0.031	-0.025	0.909	-1.77	0.549	0.61	2.444	-2.17	-97.861	0	0	0	0	0	0	0
WT333(F4E4E1AF1293)	3.82	13105	2022-11-24 20:16:53.091	0.031	-0.025	0.909	-1.77	0.549	0.61	2.433	-2.17	-97.57	0	0	0	0	0	0	0
WT333(F4E4E1AF1293)	3.82	13105	2022-11-24 20:16:53.122	0.031	-0.025	0.909	-1.77	0.549	0.61	2.422	-2.175	-97.278	0	0	0	0	0	0	0
WT333(F4E4E1AF1293)	3.82	13105	2022-11-24 20:16:53.122	0.031	-0.025	0.909	-1.77	0.549	0.61	2.406	-2.175	-96.987	0	0	0	0	0	0	0
WT333(F4E4E1AF1293)	3.82	13105	2022-11-24 20:16:53.122	-0.018	-0.038	0.898	-8.057	1.465	1.648	2.362	-2.17	-96.691	0	0	0	0	0	0	0
WT333(F4E4E1AF1293)	3.82	13105	2022-11-24 20:16:53.122	-0.018	-0.038	0.898	-8.057	1.465	1.648	2.318	-2.17	-96.394	0	0	0	0	0	0	0
WT333(F4E4E1AF1293)	3.82	13105	2022-11-24 20:16:53.122	-0.018	-0.038	0.898	-8.057	1.465	1.648	2.269	-2.164	-96.097	0	0	0	0	0	0	0
WT333(F4E4E1AF1293)	3.82	13105	2022-11-24 20:16:53.122	-0.018	-0.038	0.898	-8.057	1.465	1.648	2.225	-2.164	-95.801	0	0	0	0	0	0	0
WT333(F4E4E1AF1293)	3.82	13105	2022-11-24 20:16:53.122	0.037	-0.021	1.051	-7.751	0.61	0	2.181	-2.164	-95.515	0	0	0	0	0	0	0
WT333(F4E4E1AF1293)	3.82	13105	2022-11-24 20:16:53.122	0.037	-0.021	1.051	-7.751	0.61	0	2.131	-2.164	-95.229	0	0	0	0	0	0	0
WT333(F4E4E1AF1293)	3.82	13105	2022-11-24 20:16:53.247	0.037	-0.021	1.051	-7.751	0.61	0	2.087	-2.164	-94.944	0	0	0	0	0	0	0
WT333(F4E4E1AF1293)	3.82	13105	2022-11-24 20:16:53.247	0.037	-0.021	1.051	-7.751	0.61	0	2.043	-2.164	-94.658	0	0	0	0	0	0	0
WT333(F4E4E1AF1293)	3.82	13105	2022-11-24 20:16:53.247	0.031	0.056	0.904	1.587	0.366	0.122	2.049	-2.17	-94.373	0	0	0	0	0	0	0
WT333(F4E4E1AF1293)	3.82	13105	2022-11-24 20:16:53.247	0.031	0.056	0.904	1.587	0.366	0.122	2.049	-2.17	-94.087	0	0	0	0	0	0	0
WT333(F4E4E1AF1293)	3.82	13105	2022-11-24 20:16:53.247	0.031	0.056	0.904	1.587	0.366	0.122	2.054	-2.17	-93.801	0	0	0	0	0	0	0
WT333(F4E4E1AF1293)	3.82	13105	2022-11-24 20:16:53.247	0.031	0.056	0.904	1.587	0.366	0.122	2.054	-2.17	-93.521	0	0	0	0	0	0	0
WT333(F4E4E1AF1293)	3.82	13105	2022-11-24 20:16:53.247	-0.009	-0.008	1.105	-1.953	0.977	0.305	2.043	-2.17	-93.235	0	0	0	0	0	0	0
WT333(F4E4E1AF1293)	3.82	13105	2022-11-24 20:16:53.247	-0.009	-0.008	1.105	-1.953	0.977	0.305	2.027	-2.164	-92.955	0	0	0	0	0	0	0
WT333(F4E4E1AF1293)	3.82	13105	2022-11-24 20:16:53.247	-0.009	-0.008	1.105	-1.953	0.977	0.305	2.01	-2.164	-92.67	0	0	0	0	0	0	0
WT333(F4E4E1AF1293)	3.82	13105	2022-11-24 20:16:53.247	-0.009	-0.008	1.105	-1.953	0.977	0.305	2	-2.164	-92.39	0	0	0	0	0	0	0
WT333(F4E4E1AF1293)	3.82	13105	2022-11-24 20:16:53.247	0.063	-0.008	1	-1.221	0.549	-0.916	1.983	-2.164	-92.115	0	0	0	0	0	0	0
WT333(F4E4E1AF1293)	3.82	13105	2022-11-24 20:16:53.247	0.063	-0.008	1	-1.221	0.549	-0.916	1.972	-2.164	-91.84	0	0	0	0	0	0	0
WT333(F4E4E1AF1293)	3.82	13105	2022-11-24 20:16:53.247	0.063	-0.008	1	-1.221	0.549	-0.916	1.961	-2.164	-91.566	0	0	0	0	0	0	0
WT333(F4E4E1AF1293)	3.82	13105	2022-11-24 20:16:53.247	0.063	-0.008	1	-1.221	0.549	-0.916	1.956	-2.164	-91.291	0	0	0	0	0	0	0
WT333(F4E4E1AF1293)	3.82	13105	2022-11-24 20:16:53.247	-0.029	0.127	1.094	6.836	0.183	0.183	1.983	-2.164	-91.011	0	0	0	0	0	0	0
WT333(F4E4E1AF1293)	3.82	13105	2022-11-24 20:16:53.247	-0.029	0.127	1.094	6.836	0.183	0.183	2.01	-2.164	-90.736	0	0	0	0	0	0	0
WT333(F4E4E1AF1293)	3.82	13105	2022-11-24 20:16:53.262	-0.029	0.127	1.094	6.836	0.183	0.183	2.043	-2.164	-90.456	0	0	0	0	0	0	0
WT333(F4E4E1AF1293)	3.82	13105	2022-11-24 20:16:53.262	-0.029	0.127	1.094	6.836	0.183	0.183	2.071	-2.159	-90.181	0	0	0	0	0	0	0
WT333(F4E4E1AF1293)	3.82	13105	2022-11-24 20:16:53.262	0.064	0.022	1.015	-10.132	0.671	0	2.016	-2.159	-89.901	0	0	0	0	0	0	0
WT333(F4E4E1AF1293)	3.82	13105	2022-11-24 20:16:53.262	0.064	0.022	1.015	-10.132	0.671	0	1.967	-2.153	-89.626	0	0	0	0	0	0	0
WT333(F4E4E1AF1293)	3.82	13105	2022-11-24 20:16:53.262	0.064	0.022	1.015	-10.132	0.671	0	1.912	-2.148	-89.352	0	0	0	0	0	0	0
WT333(F4E4E1AF1293)	3.82	13105	2022-11-24 20:16:53.262	0.064	0.022	1.015	-10.132	0.671	0	1.857	-2.148	-89.077	0	0	0	0	0	0	0

## Sheet: 16Hz
设备名称	电压	版本	片上时间	加速度X(g)	加速度Y(g)	加速度Z(g)	角速度X(°/s)	角速度Y(°/s)	角速度Z(°/s)	角度X(°)	角度Y(°)	角度Z(°)	磁场X	磁场Y	磁场Z	四元数0	四元数1	四元数2	四元数3	状态
WT333(F4E4E1AF1293)	3.83	13105	2022-11-24 20:13:42.438	0.091	0.004	0.867	-16.479	-1.892	-0.916	8.47	1.126	-16.512	0	0	0	0	0	0	0
WT333(F4E4E1AF1293)	3.83	13105	2022-11-24 20:13:42.438	0.091	0.004	0.867	-16.479	-1.892	-0.916	8.388	1.104	-16.463	0	0	0	0	0	0	0
WT333(F4E4E1AF1293)	3.83	13105	2022-11-24 20:13:42.438	0.091	0.004	0.867	-16.479	-1.892	-0.916	8.3	1.082	-16.414	0	0	0	0	0	0	0
WT333(F4E4E1AF1293)	3.83	13105	2022-11-24 20:13:42.469	-0.106	0.079	0.963	-22.705	-0.122	0.305	8.185	1.071	-16.353	0	0	0	0	0	0	0
WT333(F4E4E1AF1293)	3.83	13105	2022-11-24 20:13:42.469	-0.106	0.079	0.963	-22.705	-0.122	0.305	8.069	1.06	-16.298	0	0	0	0	0	0	0
WT333(F4E4E1AF1293)	3.83	13105	2022-11-24 20:13:42.469	-0.106	0.079	0.963	-22.705	-0.122	0.305	7.949	1.055	-16.243	0	0	0	0	0	0	0
WT333(F4E4E1AF1293)	3.83	13105	2022-11-24 20:13:42.469	-0.106	0.079	0.963	-22.705	-0.122	0.305	7.833	1.044	-16.188	0	0	0	0	0	0	0
WT333(F4E4E1AF1293)	3.83	13105	2022-11-24 20:13:42.469	0.116	0.117	1.03	-2.319	0.916	1.587	7.817	1.038	-16.122	0	0	0	0	0	0	0
WT333(F4E4E1AF1293)	3.83	13105	2022-11-24 20:13:42.469	0.116	0.117	1.03	-2.319	0.916	1.587	7.806	1.038	-16.057	0	0	0	0	0	0	0
WT333(F4E4E1AF1293)	3.83	13105	2022-11-24 20:13:42.469	0.116	0.117	1.03	-2.319	0.916	1.587	7.789	1.027	-15.996	0	0	0	0	0	0	0
WT333(F4E4E1AF1293)	3.83	13105	2022-11-24 20:13:42.469	0.116	0.117	1.03	-2.319	0.916	1.587	7.778	1.022	-15.93	0	0	0	0	0	0	0
WT333(F4E4E1AF1293)	3.83	13105	2022-11-24 20:13:42.532	-0.022	0.158	1.09	20.142	0.549	0.122	7.872	1.016	-15.875	0	0	0	0	0	0	0
WT333(F4E4E1AF1293)	3.83	13105	2022-11-24 20:13:42.532	-0.022	0.158	1.09	20.142	0.549	0.122	7.971	1.011	-15.82	0	0	0	0	0	0	0
WT333(F4E4E1AF1293)	3.83	13105	2022-11-24 20:13:42.532	-0.022	0.158	1.09	20.142	0.549	0.122	8.069	1.005	-15.765	0	0	0	0	0	0	0
WT333(F4E4E1AF1293)	3.83	13105	2022-11-24 20:13:42.532	-0.022	0.158	1.09	20.142	0.549	0.122	8.168	1	-15.71	0	0	0	0	0	0	0
WT333(F4E4E1AF1293)	3.83	13105	2022-11-24 20:13:42.532	-0.136	-0.169	1.041	-3.235	1.343	4.089	8.146	0.994	-15.634	0	0	0	0	0	0	0
WT333(F4E4E1AF1293)	3.83	13105	2022-11-24 20:13:42.532	-0.136	-0.169	1.041	-3.235	1.343	4.089	8.119	0.994	-15.557	0	0	0	0	0	0	0
WT333(F4E4E1AF1293)	3.83	13105	2022-11-24 20:13:42.532	-0.136	-0.169	1.041	-3.235	1.343	4.089	8.097	0.994	-15.485	0	0	0	0	0	0	0
WT333(F4E4E1AF1293)	3.83	13105	2022-11-24 20:13:42.532	-0.136	-0.169	1.041	-3.235	1.343	4.089	8.069	0.994	-15.408	0	0	0	0	0	0	0
WT333(F4E4E1AF1293)	3.83	13105	2022-11-24 20:13:42.594	0.083	0.031	0.91	-20.081	0.305	-2.197	7.954	0.989	-15.364	0	0	0	0	0	0	0
WT333(F4E4E1AF1293)	3.83	13105	2022-11-24 20:13:42.594	0.083	0.031	0.91	-20.081	0.305	-2.197	7.839	0.989	-15.32	0	0	0	0	0	0	0
WT333(F4E4E1AF1293)	3.83	13105	2022-11-24 20:13:42.594	0.083	0.031	0.91	-20.081	0.305	-2.197	7.729	0.983	-15.276	0	0	0	0	0	0	0
WT333(F4E4E1AF1293)	3.83	13105	2022-11-24 20:13:42.594	0.083	0.031	0.91	-20.081	0.305	-2.197	7.614	0.978	-15.233	0	0	0	0	0	0	0
WT333(F4E4E1AF1293)	3.83	13105	2022-11-24 20:13:42.594	0.053	0.158	1.079	9.766	-0.427	-2.197	7.652	0.972	-15.189	0	0	0	0	0	0	0
WT333(F4E4E1AF1293)	3.83	13105	2022-11-24 20:13:42.594	0.053	0.158	1.079	9.766	-0.427	-2.197	7.69	0.961	-15.145	0	0	0	0	0	0	0
WT333(F4E4E1AF1293)	3.83	13105	2022-11-24 20:13:42.594	0.053	0.158	1.079	9.766	-0.427	-2.197	7.729	0.956	-15.101	0	0	0	0	0	0	0
WT333(F4E4E1AF1293)	3.83	13105	2022-11-24 20:13:42.594	0.053	0.158	1.079	9.766	-0.427	-2.197	7.773	0.945	-15.057	0	0	0	0	0	0	0
WT333(F4E4E1AF1293)	3.83	13105	2022-11-24 20:13:42.594	-0.019	0.055	0.973	0.732	0.671	0.183	7.767	0.945	-15.002	0	0	0	0	0	0	0
WT333(F4E4E1AF1293)	3.83	13105	2022-11-24 20:13:42.594	-0.019	0.055	0.973	0.732	0.671	0.183	7.762	0.939	-14.947	0	0	0	0	0	0	0
WT333(F4E4E1AF1293)	3.83	13105	2022-11-24 20:13:42.594	-0.019	0.055	0.973	0.732	0.671	0.183	7.751	0.934	-14.886	0	0	0	0	0	0	0
WT333(F4E4E1AF1293)	3.83	13105	2022-11-24 20:13:42.594	-0.019	0.055	0.973	0.732	0.671	0.183	7.745	0.934	-14.832	0	0	0	0	0	0	0
WT333(F4E4E1AF1293)	3.83	13105	2022-11-24 20:13:42.594	-0.044	0.185	1.021	-3.479	-0.183	-0.366	7.723	0.928	-14.777	0	0	0	0	0	0	0
WT333(F4E4E1AF1293)	3.83	13105	2022-11-24 20:13:42.594	-0.044	0.185	1.021	-3.479	-0.183	-0.366	7.696	0.917	-14.722	0	0	0	0	0	0	0
WT333(F4E4E1AF1293)	3.83	13105	2022-11-24 20:13:42.594	-0.044	0.185	1.021	-3.479	-0.183	-0.366	7.668	0.912	-14.672	0	0	0	0	0	0	0
WT333(F4E4E1AF1293)	3.83	13105	2022-11-24 20:13:42.594	-0.044	0.185	1.021	-3.479	-0.183	-0.366	7.646	0.912	-14.617	0	0	0	0	0	0	0
WT333(F4E4E1AF1293)	3.83	13105	2022-11-24 20:13:42.657	-0.21	0.176	1.168	7.69	-2.686	-1.709	7.679	0.895	-14.573	0	0	0	0	0	0	0
WT333(F4E4E1AF1293)	3.83	13105	2022-11-24 20:13:42.657	-0.21	0.176	1.168	7.69	-2.686	-1.709	7.712	0.884	-14.524	0	0	0	0	0	0	0
WT333(F4E4E1AF1293)	3.83	13105	2022-11-24 20:13:42.657	-0.21	0.176	1.168	7.69	-2.686	-1.709	7.745	0.873	-14.48	0	0	0	0	0	0	0
WT333(F4E4E1AF1293)	3.83	13105	2022-11-24 20:13:42.657	-0.21	0.176	1.168	7.69	-2.686	-1.709	7.778	0.862	-14.436	0	0	0	0	0	0	0
WT333(F4E4E1AF1293)	3.83	13105	2022-11-24 20:13:42.657	0.028	0.087	0.892	-1.16	-0.671	0	7.767	0.862	-14.381	0	0	0	0	0	0	0
WT333(F4E4E1AF1293)	3.83	13105	2022-11-24 20:13:42.657	0.028	0.087	0.892	-1.16	-0.671	0	7.751	0.857	-14.332	0	0	0	0	0	0	0
WT333(F4E4E1AF1293)	3.83	13105	2022-11-24 20:13:42.657	0.028	0.087	0.892	-1.16	-0.671	0	7.74	0.857	-14.277	0	0	0	0	0	0	0
WT333(F4E4E1AF1293)	3.83	13105	2022-11-24 20:13:42.657	0.028	0.087	0.892	-1.16	-0.671	0	7.729	0.857	-14.222	0	0	0	0	0	0	0
WT333(F4E4E1AF1293)	3.83	13105	2022-11-24 20:13:42.672	0.064	0.061	0.987	2.869	-1.831	-2.258	7.74	0.846	-14.178	0	0	0	0	0	0	0
WT333(F4E4E1AF1293)	3.83	13105	2022-11-24 20:13:42.672	0.064	0.061	0.987	2.869	-1.831	-2.258	7.745	0.84	-14.134	0	0	0	0	0	0	0
WT333(F4E4E1AF1293)	3.83	13105	2022-11-24 20:13:42.672	0.064	0.061	0.987	2.869	-1.831	-2.258	7.756	0.829	-14.09	0	0	0	0	0	0	0
WT333(F4E4E1AF1293)	3.83	13105	2022-11-24 20:13:42.672	0.064	0.061	0.987	2.869	-1.831	-2.258	7.762	0.818	-14.046	0	0	0	0	0	0	0
WT333(F4E4E1AF1293)	3.83	13105	2022-11-24 20:13:42.672	-0.246	0.054	1.011	-3.54	0.61	3.052	7.74	0.824	-13.975	0	0	0	0	0	0	0
WT333(F4E4E1AF1293)	3.83	13105	2022-11-24 20:13:42.672	-0.246	0.054	1.011	-3.54	0.61	3.052	7.712	0.824	-13.903	0	0	0	0	0	0	0
WT333(F4E4E1AF1293)	3.83	13105	2022-11-24 20:13:42.672	-0.246	0.054	1.011	-3.54	0.61	3.052	7.685	0.829	-13.837	0	0	0	0	0	0	0
WT333(F4E4E1AF1293)	3.83	13105	2022-11-24 20:13:42.672	0.086	0.007	1.032	-1.343	0.122	1.587	7.674	0.829	-13.771	0	0	0	0	0	0	0
WT333(F4E4E1AF1293)	3.83	13105	2022-11-24 20:13:42.735	0.086	0.007	1.032	-1.343	0.122	1.587	7.657	0.829	-13.711	0	0	0	0	0	0	0
WT333(F4E4E1AF1293)	3.83	13105	2022-11-24 20:13:42.735	0.086	0.007	1.032	-1.343	0.122	1.587	7.641	0.829	-13.645	0	0	0	0	0	0	0
WT333(F4E4E1AF1293)	3.83	13105	2022-11-24 20:13:42.735	0.086	0.007	1.032	-1.343	0.122	1.587	7.625	0.829	-13.585	0	0	0	0	0	0	0
WT333(F4E4E1AF1293)	3.83	13105	2022-11-24 20:13:42.735	0.056	0.098	1.051	-0.122	-0.61	0	7.614	0.824	-13.53	0	0	0	0	0	0	0
WT333(F4E4E1AF1293)	3.83	13105	2022-11-24 20:13:42.735	0.056	0.098	1.051	-0.122	-0.61	0	7.603	0.818	-13.475	0	0	0	0	0	0	0
WT333(F4E4E1AF1293)	3.83	13105	2022-11-24 20:13:42.735	0.056	0.098	1.051	-0.122	-0.61	0	7.592	0.813	-13.42	0	0	0	0	0	0	0
WT333(F4E4E1AF1293)	3.83	13105	2022-11-24 20:13:42.735	0.056	0.098	1.051	-0.122	-0.61	0	7.581	0.807	-13.365	0	0	0	0	0	0	0
WT333(F4E4E1AF1293)	3.83	13105	2022-11-24 20:13:42.735	-0.087	0.019	0.93	3.113	1.16	0.977	7.592	0.813	-13.304	0	0	0	0	0	0	0
WT333(F4E4E1AF1293)	3.83	13105	2022-11-24 20:13:42.766	-0.087	0.019	0.93	3.113	1.16	0.977	7.597	0.813	-13.239	0	0	0	0	0	0	0
WT333(F4E4E1AF1293)	3.83	13105	2022-11-24 20:13:42.766	-0.087	0.019	0.93	3.113	1.16	0.977	7.603	0.818	-13.184	0	0	0	0	0	0	0
WT333(F4E4E1AF1293)	3.83	13105	2022-11-24 20:13:42.766	-0.087	0.019	0.93	3.113	1.16	0.977	7.603	0.824	-13.123	0	0	0	0	0	0	0
WT333(F4E4E1AF1293)	3.83	13105	2022-11-24 20:13:42.766	0.049	0.219	0.977	8.911	-0.366	-3.845	7.641	0.818	-13.085	0	0	0	0	0	0	0
WT333(F4E4E1AF1293)	3.83	13105	2022-11-24 20:13:42.766	0.049	0.219	0.977	8.911	-0.366	-3.845	7.674	0.818	-13.052	0	0	0	0	0	0	0
WT333(F4E4E1AF1293)	3.83	13105	2022-11-24 20:13:42.766	0.049	0.219	0.977	8.911	-0.366	-3.845	7.712	0.818	-13.013	0	0	0	0	0	0	0
WT333(F4E4E1AF1293)	3.83	13105	2022-11-24 20:13:42.766	0.049	0.219	0.977	8.911	-0.366	-3.845	7.751	0.818	-12.98	0	0	0	0	0	0	0
WT333(F4E4E1AF1293)	3.83	13105	2022-11-24 20:13:42.766	0.13	0.015	1.006	-5.493	-0.183	-0.427	7.712	0.813	-12.925	0	0	0	0	0	0	0
WT333(F4E4E1AF1293)	3.83	13105	2022-11-24 20:13:42.829	0.13	0.015	1.006	-5.493	-0.183	-0.427	7.679	0.807	-12.87	0	0	0	0	0	0	0
WT333(F4E4E1AF1293)	3.83	13105	2022-11-24 20:13:42.829	0.13	0.015	1.006	-5.493	-0.183	-0.427	7.646	0.802	-12.816	0	0	0	0	0	0	0
WT333(F4E4E1AF1293)	3.83	13105	2022-11-24 20:13:42.829	0.13	0.015	1.006	-5.493	-0.183	-0.427	7.608	0.797	-12.766	0	0	0	0	0	0	0
WT333(F4E4E1AF1293)	3.83	13105	2022-11-24 20:13:42.829	-0.113	0.129	1.012	-14.099	-1.709	-0.366	7.531	0.78	-12.711	0	0	0	0	0	0	0
WT333(F4E4E1AF1293)	3.83	13105	2022-11-24 20:13:42.829	-0.113	0.129	1.012	-14.099	-1.709	-0.366	7.454	0.769	-12.656	0	0	0	0	0	0	0
WT333(F4E4E1AF1293)	3.83	13105	2022-11-24 20:13:42.829	-0.113	0.129	1.012	-14.099	-1.709	-0.366	7.377	0.758	-12.607	0	0	0	0	0	0	0
WT333(F4E4E1AF1293)	3.83	13105	2022-11-24 20:13:42.829	-0.113	0.129	1.012	-14.099	-1.709	-0.366	7.3	0.747	-12.552	0	0	0	0	0	0	0
WT333(F4E4E1AF1293)	3.83	13105	2022-11-24 20:13:42.829	-0.208	-0.055	0.886	11.536	1.953	2.808	7.35	0.753	-12.48	0	0	0	0	0	0	0
WT333(F4E4E1AF1293)	3.83	13105	2022-11-24 20:13:42.829	-0.208	-0.055	0.886	11.536	1.953	2.808	7.399	0.764	-12.415	0	0	0	0	0	0	0
WT333(F4E4E1AF1293)	3.83	13105	2022-11-24 20:13:42.829	-0.208	-0.055	0.886	11.536	1.953	2.808	7.443	0.769	-12.343	0	0	0	0	0	0	0
WT333(F4E4E1AF1293)	3.83	13105	2022-11-24 20:13:42.829	-0.208	-0.055	0.886	11.536	1.953	2.808	7.493	0.78	-12.277	0	0	0	0	0	0	0
WT333(F4E4E1AF1293)	3.83	13105	2022-11-24 20:13:42.829	0.114	0.316	1.119	-13.123	-0.305	-2.563	7.416	0.786	-12.239	0	0	0	0	0	0	0
WT333(F4E4E1AF1293)	3.83	13105	2022-11-24 20:13:42.829	0.114	0.316	1.119	-13.123	-0.305	-2.563	7.344	0.786	-12.195	0	0	0	0	0	0	0
WT333(F4E4E1AF1293)	3.83	13105	2022-11-24 20:13:42.829	0.114	0.316	1.119	-13.123	-0.305	-2.563	7.273	0.786	-12.156	0	0	0	0	0	0	0
WT333(F4E4E1AF1293)	3.83	13105	2022-11-24 20:13:42.829	0.114	0.316	1.119	-13.123	-0.305	-2.563	7.202	0.786	-12.112	0	0	0	0	0	0	0
WT333(F4E4E1AF1293)	3.83	13105	2022-11-24 20:13:42.829	0.08	0.104	1.089	-15.686	-0.122	2.808	7.125	0.786	-12.047	0	0	0	0	0	0	0
WT333(F4E4E1AF1293)	3.83	13105	2022-11-24 20:13:42.891	0.08	0.104	1.089	-15.686	-0.122	2.808	7.042	0.78	-11.981	0	0	0	0	0	0	0
WT333(F4E4E1AF1293)	3.83	13105	2022-11-24 20:13:42.891	0.08	0.104	1.089	-15.686	-0.122	2.808	6.96	0.775	-11.909	0	0	0	0	0	0	0
WT333(F4E4E1AF1293)	3.83	13105	2022-11-24 20:13:42.891	0.08	0.104	1.089	-15.686	-0.122	2.808	6.883	0.769	-11.843	0	0	0	0	0	0	0
WT333(F4E4E1AF1293)	3.83	13105	2022-11-24 20:13:42.891	-0.021	0.156	1.024	26.672	0.732	1.953	7.015	0.769	-11.777	0	0	0	0	0	0	0
WT333(F4E4E1AF1293)	3.83	13105	2022-11-24 20:13:42.891	-0.021	0.156	1.024	26.672	0.732	1.953	7.147	0.769	-11.717	0	0	0	0	0	0	0
WT333(F4E4E1AF1293)	3.83	13105	2022-11-24 20:13:42.891	-0.021	0.156	1.024	26.672	0.732	1.953	7.278	0.769	-11.651	0	0	0	0	0	0	0
WT333(F4E4E1AF1293)	3.83	13105	2022-11-24 20:13:42.891	-0.021	0.156	1.024	26.672	0.732	1.953	7.41	0.769	-11.591	0	0	0	0	0	0	0
WT333(F4E4E1AF1293)	3.83	13105	2022-11-24 20:13:42.891	-0.188	0.595	1.073	-29.358	-2.502	-15.625	7.262	0.764	-11.618	0	0	0	0	0	0	0
WT333(F4E4E1AF1293)	3.83	13105	2022-11-24 20:13:42.922	-0.188	0.595	1.073	-29.358	-2.502	-15.625	7.119	0.764	-11.646	0	0	0	0	0	0	0
WT333(F4E4E1AF1293)	3.83	13105	2022-11-24 20:13:42.922	-0.188	0.595	1.073	-29.358	-2.502	-15.625	6.982	0.764	-11.673	0	0	0	0	0	0	0
WT333(F4E4E1AF1293)	3.83	13105	2022-11-24 20:13:42.922	-0.188	0.595	1.073	-29.358	-2.502	-15.625	6.844	0.769	-11.7	0	0	0	0	0	0	0
WT333(F4E4E1AF1293)	3.83	13105	2022-11-24 20:13:42.922	0.02	-0.081	1.17	4.7	-4.578	7.996	6.883	0.747	-11.613	0	0	0	0	0	0	0
WT333(F4E4E1AF1293)	3.83	13105	2022-11-24 20:13:42.922	0.02	-0.081	1.17	4.7	-4.578	7.996	6.91	0.72	-11.519	0	0	0	0	0	0	0
WT333(F4E4E1AF1293)	3.83	13105	2022-11-24 20:13:42.922	0.02	-0.081	1.17	4.7	-4.578	7.996	6.943	0.698	-11.431	0	0	0	0	0	0	0
WT333(F4E4E1AF1293)	3.83	13105	2022-11-24 20:13:42.922	0.02	-0.081	1.17	4.7	-4.578	7.996	6.971	0.67	-11.343	0	0	0	0	0	0	0
WT333(F4E4E1AF1293)	3.83	13105	2022-11-24 20:13:42.922	-0.813	2	2	718.201	-77.393	116.882	10.569	0.209	-10.778	0	0	0	0	0	0	0
WT333(F4E4E1AF1293)	3.83	13105	2022-11-24 20:13:42.985	-1.625	4	4	718.201	-77.393	116.882	14.167	-0.264	-10.239	0	0	0	0	0	0	0
WT333(F4E4E1AF1293)	3.83	13105	2022-11-24 20:13:42.985	-3.25	8	8	718.201	-77.393	116.882	17.776	-0.764	-9.745	0	0	0	0	0	0	0
WT333(F4E4E1AF1293)	3.83	13105	2022-11-24 20:13:42.985	-6.5	15.999	16	718.201	-77.393	116.882	21.39	-1.28	-9.278	0	0	0	0	0	0	0
WT333(F4E4E1AF1293)	3.83	13105	2022-11-24 20:13:42.985	-0.003	-0.419	0.373	-557.373	33.325	-38.025	18.649	-1.011	-9.355	0	0	0	0	0	0	0
WT333(F4E4E1AF1293)	3.83	13105	2022-11-24 20:13:42.985	-0.003	-0.419	0.373	-557.373	33.325	-38.025	15.908	-0.753	-9.443	0	0	0	0	0	0	0
WT333(F4E4E1AF1293)	3.83	13105	2022-11-24 20:13:42.985	-0.003	-0.419	0.373	-557.373	33.325	-38.025	13.173	-0.494	-9.547	0	0	0	0	0	0	0
WT333(F4E4E1AF1293)	3.83	13105	2022-11-24 20:13:42.985	-0.003	-0.419	0.373	-557.373	33.325	-38.025	10.448	-0.247	-9.657	0	0	0	0	0	0	0
WT333(F4E4E1AF1293)	3.83	13105	2022-11-24 20:13:42.985	0.145	-0.123	0.887	11.78	-1.587	-6.47	10.563	-0.209	-9.651	0	0	0	0	0	0	0
WT333(F4E4E1AF1293)	3.83	13105	2022-11-24 20:13:43.016	0.145	-0.123	0.887	11.78	-1.587	-6.47	10.673	-0.165	-9.641	0	0	0	0	0	0	0
WT333(F4E4E1AF1293)	3.83	13105	2022-11-24 20:13:43.016	0.145	-0.123	0.887	11.78	-1.587	-6.47	10.783	-0.126	-9.635	0	0	0	0	0	0	0
WT333(F4E4E1AF1293)	3.83	13105	2022-11-24 20:13:43.016	0.145	-0.123	0.887	11.78	-1.587	-6.47	10.887	-0.093	-9.63	0	0	0	0	0	0	0
WT333(F4E4E1AF1293)	3.83	13105	2022-11-24 20:13:43.016	-0.281	0.127	1.059	25.696	-9.033	-1.77	11.063	-0.093	-9.608	0	0	0	0	0	0	0
WT333(F4E4E1AF1293)	3.83	13105	2022-11-24 20:13:43.016	-0.281	0.127	1.059	25.696	-9.033	-1.77	11.239	-0.099	-9.586	0	0	0	0	0	0	0
WT333(F4E4E1AF1293)	3.83	13105	2022-11-24 20:13:43.016	-0.281	0.127	1.059	25.696	-9.033	-1.77	11.409	-0.104	-9.569	0	0	0	0	0	0	0
WT333(F4E4E1AF1293)	3.83	13105	2022-11-24 20:13:43.016	-0.281	0.127	1.059	25.696	-9.033	-1.77	11.574	-0.104	-9.547	0	0	0	0	0	0	0
WT333(F4E4E1AF1293)	3.83	13105	2022-11-24 20:13:43.016	0.226	0.207	0.961	45.166	-2.808	1.343	11.838	-0.082	-9.509	0	0	0	0	0	0	0
WT333(F4E4E1AF1293)	3.83	13105	2022-11-24 20:13:43.032	0.226	0.207	0.961	45.166	-2.808	1.343	12.101	-0.066	-9.465	0	0	0	0	0	0	0
WT333(F4E4E1AF1293)	3.83	13105	2022-11-24 20:13:43.032	0.226	0.207	0.961	45.166	-2.808	1.343	12.36	-0.049	-9.426	0	0	0	0	0	0	0
WT333(F4E4E1AF1293)	3.83	13105	2022-11-24 20:13:43.032	0.226	0.207	0.961	45.166	-2.808	1.343	12.618	-0.033	-9.382	0	0	0	0	0	0	0
WT333(F4E4E1AF1293)	3.83	13105	2022-11-24 20:13:43.032	0.061	0.222	1.058	23.743	4.7	4.211	12.772	0.005	-9.322	0	0	0	0	0	0	0
WT333(F4E4E1AF1293)	3.83	13105	2022-11-24 20:13:43.032	0.061	0.222	1.058	23.743	4.7	4.211	12.92	0.055	-9.261	0	0	0	0	0	0	0
WT333(F4E4E1AF1293)	3.83	13105	2022-11-24 20:13:43.032	0.061	0.222	1.058	23.743	4.7	4.211	13.068	0.099	-9.201	0	0	0	0	0	0	0
WT333(F4E4E1AF1293)	3.83	13105	2022-11-24 20:13:43.032	0.061	0.222	1.058	23.743	4.7	4.211	13.211	0.137	-9.135	0	0	0	0	0	0	0
WT333(F4E4E1AF1293)	3.83	13105	2022-11-24 20:13:43.032	-0.049	0.274	0.971	-28.748	2.93	-1.953	13.096	0.181	-9.108	0	0	0	0	0	0	0
WT333(F4E4E1AF1293)	3.83	13105	2022-11-24 20:13:43.094	-0.049	0.274	0.971	-28.748	2.93	-1.953	12.98	0.22	-9.08	0	0	0	0	0	0	0
WT333(F4E4E1AF1293)	3.83	13105	2022-11-24 20:13:43.094	-0.049	0.274	0.971	-28.748	2.93	-1.953	12.859	0.258	-9.053	0	0	0	0	0	0	0
WT333(F4E4E1AF1293)	3.83	13105	2022-11-24 20:13:43.094	-0.049	0.274	0.971	-28.748	2.93	-1.953	12.744	0.297	-9.025	0	0	0	0	0	0	0
WT333(F4E4E1AF1293)	3.83	13105	2022-11-24 20:13:43.094	-0.038	0.042	0.974	-20.569	2.747	-1.038	12.667	0.33	-8.992	0	0	0	0	0	0	0
WT333(F4E4E1AF1293)	3.83	13105	2022-11-24 20:13:43.094	-0.038	0.042	0.974	-20.569	2.747	-1.038	12.585	0.368	-8.959	0	0	0	0	0	0	0
WT333(F4E4E1AF1293)	3.83	13105	2022-11-24 20:13:43.094	-0.038	0.042	0.974	-20.569	2.747	-1.038	12.502	0.401	-8.926	0	0	0	0	0	0	0
WT333(F4E4E1AF1293)	3.83	13105	2022-11-24 20:13:43.094	-0.038	0.042	0.974	-20.569	2.747	-1.038	12.42	0.434	-8.893	0	0	0	0	0	0	0
WT333(F4E4E1AF1293)	3.83	13105	2022-11-24 20:13:43.094	-0.088	0.344	1.011	-2.014	0.122	-3.357	12.431	0.456	-8.877	0	0	0	0	0	0	0
WT333(F4E4E1AF1293)	3.83	13105	2022-11-24 20:13:43.126	-0.088	0.344	1.011	-2.014	0.122	-3.357	12.437	0.478	-8.86	0	0	0	0	0	0	0
WT333(F4E4E1AF1293)	3.83	13105	2022-11-24 20:13:43.126	-0.088	0.344	1.011	-2.014	0.122	-3.357	12.448	0.5	-8.844	0	0	0	0	0	0	0
WT333(F4E4E1AF1293)	3.83	13105	2022-11-24 20:13:43.126	-0.088	0.344	1.011	-2.014	0.122	-3.357	12.458	0.522	-8.828	0	0	0	0	0	0	0
WT333(F4E4E1AF1293)	3.83	13105	2022-11-24 20:13:43.126	0.017	0.195	1.028	2.869	0	-0.427	12.491	0.538	-8.795	0	0	0	0	0	0	0
WT333(F4E4E1AF1293)	3.83	13105	2022-11-24 20:13:43.126	0.017	0.195	1.028	2.869	0	-0.427	12.519	0.555	-8.767	0	0	0	0	0	0	0
WT333(F4E4E1AF1293)	3.83	13105	2022-11-24 20:13:43.126	0.017	0.195	1.028	2.869	0	-0.427	12.552	0.571	-8.734	0	0	0	0	0	0	0
WT333(F4E4E1AF1293)	3.83	13105	2022-11-24 20:13:43.126	0.017	0.195	1.028	2.869	0	-0.427	12.579	0.588	-8.707	0	0	0	0	0	0	0
WT333(F4E4E1AF1293)	3.83	13105	2022-11-24 20:13:43.126	0.061	0.118	1.023	6.958	-2.625	0	12.629	0.588	-8.674	0	0	0	0	0	0	0
WT333(F4E4E1AF1293)	3.83	13105	2022-11-24 20:13:43.157	0.061	0.118	1.023	6.958	-2.625	0	12.678	0.588	-8.646	0	0	0	0	0	0	0
WT333(F4E4E1AF1293)	3.83	13105	2022-11-24 20:13:43.157	0.061	0.118	1.023	6.958	-2.625	0	12.722	0.582	-8.613	0	0	0	0	0	0	0
WT333(F4E4E1AF1293)	3.83	13105	2022-11-24 20:13:43.157	0.061	0.118	1.023	6.958	-2.625	0	12.766	0.582	-8.58	0	0	0	0	0	0	0
WT333(F4E4E1AF1293)	3.83	13105	2022-11-24 20:13:43.157	0.114	0.178	1.007	-15.32	-0.732	-1.282	12.7	0.588	-8.553	0	0	0	0	0	0	0
WT333(F4E4E1AF1293)	3.83	13105	2022-11-24 20:13:43.157	0.114	0.178	1.007	-15.32	-0.732	-1.282	12.629	0.593	-8.525	0	0	0	0	0	0	0
WT333(F4E4E1AF1293)	3.83	13105	2022-11-24 20:13:43.157	0.114	0.178	1.007	-15.32	-0.732	-1.282	12.563	0.599	-8.498	0	0	0	0	0	0	0
WT333(F4E4E1AF1293)	3.83	13105	2022-11-24 20:13:43.157	0.114	0.178	1.007	-15.32	-0.732	-1.282	12.491	0.599	-8.47	0	0	0	0	0	0	0
WT333(F4E4E1AF1293)	3.83	13105	2022-11-24 20:13:43.157	-0.048	0.148	0.913	12.207	0.366	-0.244	12.563	0.604	-8.432	0	0	0	0	0	0	0
WT333(F4E4E1AF1293)	3.83	13105	2022-11-24 20:13:43.251	-0.048	0.148	0.913	12.207	0.366	-0.244	12.629	0.615	-8.399	0	0	0	0	0	0	0
WT333(F4E4E1AF1293)	3.83	13105	2022-11-24 20:13:43.251	-0.048	0.148	0.913	12.207	0.366	-0.244	12.695	0.621	-8.361	0	0	0	0	0	0	0
WT333(F4E4E1AF1293)	3.83	13105	2022-11-24 20:13:43.251	-0.048	0.148	0.913	12.207	0.366	-0.244	12.761	0.626	-8.328	0	0	0	0	0	0	0
WT333(F4E4E1AF1293)	3.83	13105	2022-11-24 20:13:43.251	0.21	0.271	1.009	0.916	-2.563	-2.441	12.772	0.621	-8.306	0	0	0	0	0	0	0
WT333(F4E4E1AF1293)	3.83	13105	2022-11-24 20:13:43.251	0.21	0.271	1.009	0.916	-2.563	-2.441	12.777	0.61	-8.278	0	0	0	0	0	0	0
WT333(F4E4E1AF1293)	3.83	13105	2022-11-24 20:13:43.251	0.21	0.271	1.009	0.916	-2.563	-2.441	12.788	0.604	-8.256	0	0	0	0	0	0	0
WT333(F4E4E1AF1293)	3.83	13105	2022-11-24 20:13:43.251	-0.32	0.215	0.961	2.625	1.953	0.305	12.805	0.615	-8.212	0	0	0	0	0	0	0
WT333(F4E4E1AF1293)	3.83	13105	2022-11-24 20:13:43.251	-0.32	0.215	0.961	2.625	1.953	0.305	12.821	0.626	-8.174	0	0	0	0	0	0	0
WT333(F4E4E1AF1293)	3.83	13105	2022-11-24 20:13:43.313	-0.32	0.215	0.961	2.625	1.953	0.305	12.838	0.643	-8.135	0	0	0	0	0	0	0
WT333(F4E4E1AF1293)	3.83	13105	2022-11-24 20:13:43.313	-0.32	0.215	0.961	2.625	1.953	0.305	12.854	0.659	-8.091	0	0	0	0	0	0	0
WT333(F4E4E1AF1293)	3.83	13105	2022-11-24 20:13:43.313	0.1	0.208	1.023	0.122	0.549	-0.793	12.859	0.67	-8.058	0	0	0	0	0	0	0
WT333(F4E4E1AF1293)	3.83	13105	2022-11-24 20:13:43.313	0.1	0.208	1.023	0.122	0.549	-0.793	12.859	0.681	-8.026	0	0	0	0	0	0	0
WT333(F4E4E1AF1293)	3.83	13105	2022-11-24 20:13:43.313	0.1	0.208	1.023	0.122	0.549	-0.793	12.865	0.687	-7.993	0	0	0	0	0	0	0
WT333(F4E4E1AF1293)	3.83	13105	2022-11-24 20:13:43.313	0.1	0.208	1.023	0.122	0.549	-0.793	12.865	0.692	-7.96	0	0	0	0	0	0	0
WT333(F4E4E1AF1293)	3.83	13105	2022-11-24 20:13:43.313	-0.025	0.2	0.993	1.648	1.831	-0.305	12.876	0.709	-7.921	0	0	0	0	0	0	0
WT333(F4E4E1AF1293)	3.83	13105	2022-11-24 20:13:43.313	-0.025	0.2	0.993	1.648	1.831	-0.305	12.887	0.72	-7.883	0	0	0	0	0	0	0
WT333(F4E4E1AF1293)	3.83	13105	2022-11-24 20:13:43.344	-0.025	0.2	0.993	1.648	1.831	-0.305	12.898	0.731	-7.844	0	0	0	0	0	0	0
WT333(F4E4E1AF1293)	3.83	13105	2022-11-24 20:13:43.344	-0.025	0.2	0.993	1.648	1.831	-0.305	12.903	0.742	-7.806	0	0	0	0	0	0	0
WT333(F4E4E1AF1293)	3.83	13105	2022-11-24 20:13:43.344	-0.31	0.194	1.003	3.357	3.357	1.465	12.92	0.764	-7.756	0	0	0	0	0	0	0
WT333(F4E4E1AF1293)	3.83	13105	2022-11-24 20:13:43.344	-0.31	0.194	1.003	3.357	3.357	1.465	12.936	0.786	-7.707	0	0	0	0	0	0	0
WT333(F4E4E1AF1293)	3.83	13105	2022-11-24 20:13:43.344	-0.31	0.194	1.003	3.357	3.357	1.465	12.953	0.807	-7.663	0	0	0	0	0	0	0
WT333(F4E4E1AF1293)	3.83	13105	2022-11-24 20:13:43.344	-0.31	0.194	1.003	3.357	3.357	1.465	12.969	0.835	-7.614	0	0	0	0	0	0	0
WT333(F4E4E1AF1293)	3.83	13105	2022-11-24 20:13:43.344	0.228	0.207	0.997	2.136	0	0.183	12.98	0.846	-7.575	0	0	0	0	0	0	0
WT333(F4E4E1AF1293)	3.83	13105	2022-11-24 20:13:43.344	0.228	0.207	0.997	2.136	0	0.183	12.986	0.851	-7.537	0	0	0	0	0	0	0
WT333(F4E4E1AF1293)	3.83	13105	2022-11-24 20:13:43.344	0.228	0.207	0.997	2.136	0	0.183	12.997	0.851	-7.498	0	0	0	0	0	0	0
WT333(F4E4E1AF1293)	3.83	13105	2022-11-24 20:13:43.344	0.228	0.207	0.997	2.136	0	0.183	13.008	0.851	-7.46	0	0	0	0	0	0	0
WT333(F4E4E1AF1293)	3.83	13105	2022-11-24 20:13:43.344	-0.022	0.169	0.991	-0.061	0.488	-1.404	13.002	0.857	-7.427	0	0	0	0	0	0	0
WT333(F4E4E1AF1293)	3.83	13105	2022-11-24 20:13:43.344	-0.022	0.169	0.991	-0.061	0.488	-1.404	13.002	0.862	-7.394	0	0	0	0	0	0	0
WT333(F4E4E1AF1293)	3.83	13105	2022-11-24 20:13:43.344	-0.022	0.169	0.991	-0.061	0.488	-1.404	12.997	0.868	-7.355	0	0	0	0	0	0	0
WT333(F4E4E1AF1293)	3.83	13105	2022-11-24 20:13:43.344	-0.022	0.169	0.991	-0.061	0.488	-1.404	12.997	0.873	-7.322	0	0	0	0	0	0	0
WT333(F4E4E1AF1293)	3.83	13105	2022-11-24 20:13:43.344	-0.049	0.188	0.981	-0.427	0.732	0.061	12.991	0.879	-7.284	0	0	0	0	0	0	0
WT333(F4E4E1AF1293)	3.83	13105	2022-11-24 20:13:43.344	-0.049	0.188	0.981	-0.427	0.732	0.061	12.986	0.884	-7.24	0	0	0	0	0	0	0
WT333(F4E4E1AF1293)	3.83	13105	2022-11-24 20:13:43.391	-0.049	0.188	0.981	-0.427	0.732	0.061	12.98	0.89	-7.202	0	0	0	0	0	0	0
WT333(F4E4E1AF1293)	3.83	13105	2022-11-24 20:13:43.391	-0.049	0.188	0.981	-0.427	0.732	0.061	12.975	0.895	-7.158	0	0	0	0	0	0	0
WT333(F4E4E1AF1293)	3.83	13105	2022-11-24 20:13:43.391	-0.228	0.239	0.998	2.441	2.014	1.953	12.986	0.906	-7.108	0	0	0	0	0	0	0
WT333(F4E4E1AF1293)	3.83	13105	2022-11-24 20:13:43.391	-0.228	0.239	0.998	2.441	2.014	1.953	12.991	0.917	-7.059	0	0	0	0	0	0	0
WT333(F4E4E1AF1293)	3.83	13105	2022-11-24 20:13:43.391	-0.228	0.239	0.998	2.441	2.014	1.953	13.002	0.934	-7.009	0	0	0	0	0	0	0
WT333(F4E4E1AF1293)	3.83	13105	2022-11-24 20:13:43.391	-0.228	0.239	0.998	2.441	2.014	1.953	13.008	0.95	-6.96	0	0	0	0	0	0	0
WT333(F4E4E1AF1293)	3.83	13105	2022-11-24 20:13:43.391	0.125	0.142	1.021	-12.756	4.089	2.686	12.942	0.972	-6.905	0	0	0	0	0	0	0
WT333(F4E4E1AF1293)	3.83	13105	2022-11-24 20:13:43.391	0.125	0.142	1.021	-12.756	4.089	2.686	12.876	0.994	-6.85	0	0	0	0	0	0	0
WT333(F4E4E1AF1293)	3.83	13105	2022-11-24 20:13:43.407	0.125	0.142	1.021	-12.756	4.089	2.686	12.81	1.011	-6.795	0	0	0	0	0	0	0
WT333(F4E4E1AF1293)	3.83	13105	2022-11-24 20:13:43.407	0.125	0.142	1.021	-12.756	4.089	2.686	12.739	1.033	-6.74	0	0	0	0	0	0	0
WT333(F4E4E1AF1293)	3.83	13105	2022-11-24 20:13:43.407	-0.104	0.224	0.983	6.348	0.366	1.404	12.766	1.033	-6.696	0	0	0	0	0	0	0
WT333(F4E4E1AF1293)	3.83	13105	2022-11-24 20:13:43.407	-0.104	0.224	0.983	6.348	0.366	1.404	12.794	1.038	-6.652	0	0	0	0	0	0	0
WT333(F4E4E1AF1293)	3.83	13105	2022-11-24 20:13:43.407	-0.104	0.224	0.983	6.348	0.366	1.404	12.821	1.038	-6.608	0	0	0	0	0	0	0
WT333(F4E4E1AF1293)	3.83	13105	2022-11-24 20:13:43.407	-0.104	0.224	0.983	6.348	0.366	1.404	12.854	1.044	-6.564	0	0	0	0	0	0	0
WT333(F4E4E1AF1293)	3.83	13105	2022-11-24 20:13:43.407	-0.019	0.205	0.986	0.427	0.305	-1.282	12.849	1.049	-6.537	0	0	0	0	0	0	0
WT333(F4E4E1AF1293)	3.83	13105	2022-11-24 20:13:43.407	-0.019	0.205	0.986	0.427	0.305	-1.282	12.849	1.06	-6.509	0	0	0	0	0	0	0
WT333(F4E4E1AF1293)	3.83	13105	2022-11-24 20:13:43.579	-0.019	0.205	0.986	0.427	0.305	-1.282	12.849	1.066	-6.476	0	0	0	0	0	0	0
WT333(F4E4E1AF1293)	3.83	13105	2022-11-24 20:13:43.579	-0.019	0.205	0.986	0.427	0.305	-1.282	12.843	1.071	-6.449	0	0	0	0	0	0	0
WT333(F4E4E1AF1293)	3.83	13105	2022-11-24 20:13:43.579	-0.146	0.237	0.999	0.183	-0.244	0.122	12.843	1.071	-6.416	0	0	0	0	0	0	0
WT333(F4E4E1AF1293)	3.83	13105	2022-11-24 20:13:43.579	-0.146	0.237	0.999	0.183	-0.244	0.122	12.838	1.077	-6.383	0	0	0	0	0	0	0
WT333(F4E4E1AF1293)	3.83	13105	2022-11-24 20:13:43.579	-0.146	0.237	0.999	0.183	-0.244	0.122	12.838	1.082	-6.356	0	0	0	0	0	0	0
WT333(F4E4E1AF1293)	3.83	13105	2022-11-24 20:13:43.579	-0.146	0.237	0.999	0.183	-0.244	0.122	12.832	1.088	-6.323	0	0	0	0	0	0	0

## Sheet: 18Hz
设备名称	电压	版本	片上时间	加速度X(g)	加速度Y(g)	加速度Z(g)	角速度X(°/s)	角速度Y(°/s)	角速度Z(°/s)	角度X(°)	角度Y(°)	角度Z(°)	磁场X	磁场Y	磁场Z	四元数0	四元数1	四元数2	四元数3	状态
WT333(F4E4E1AF1293)	3.83	13105	2022-11-24 20:11:19.012	0.124	0.04	1.002	-0.305	-0.549	0.61	5.125	-1.736	173.386	0	0	0	0	0	0	0
WT333(F4E4E1AF1293)	3.83	13105	2022-11-24 20:11:19.012	0.124	0.04	1.002	-0.305	-0.549	0.61	5.125	-1.741	173.491	0	0	0	0	0	0	0
WT333(F4E4E1AF1293)	3.83	13105	2022-11-24 20:11:19.012	0.124	0.04	1.002	-0.305	-0.549	0.61	5.12	-1.752	173.6	0	0	0	0	0	0	0
WT333(F4E4E1AF1293)	3.83	13105	2022-11-24 20:11:19.012	0.032	0.16	1.064	8.667	-3.784	0.854	5.158	-1.774	173.71	0	0	0	0	0	0	0
WT333(F4E4E1AF1293)	3.83	13105	2022-11-24 20:11:19.043	0.032	0.16	1.064	8.667	-3.784	0.854	5.202	-1.796	173.826	0	0	0	0	0	0	0
WT333(F4E4E1AF1293)	3.83	13105	2022-11-24 20:11:19.043	0.032	0.16	1.064	8.667	-3.784	0.854	5.246	-1.824	173.941	0	0	0	0	0	0	0
WT333(F4E4E1AF1293)	3.83	13105	2022-11-24 20:11:19.043	0.032	0.16	1.064	8.667	-3.784	0.854	5.284	-1.846	174.056	0	0	0	0	0	0	0
WT333(F4E4E1AF1293)	3.83	13105	2022-11-24 20:11:19.043	0.312	0.164	1.017	-6.042	-5.127	5.249	5.257	-1.879	174.194	0	0	0	0	0	0	0
WT333(F4E4E1AF1293)	3.83	13105	2022-11-24 20:11:19.043	0.312	0.164	1.017	-6.042	-5.127	5.249	5.229	-1.912	174.342	0	0	0	0	0	0	0
WT333(F4E4E1AF1293)	3.83	13105	2022-11-24 20:11:19.043	0.312	0.164	1.017	-6.042	-5.127	5.249	5.202	-1.95	174.49	0	0	0	0	0	0	0
WT333(F4E4E1AF1293)	3.83	13105	2022-11-24 20:11:19.043	0.312	0.164	1.017	-6.042	-5.127	5.249	5.175	-1.983	174.639	0	0	0	0	0	0	0
WT333(F4E4E1AF1293)	3.83	13105	2022-11-24 20:11:19.043	-0.273	-0.003	0.94	0	1.465	-0.793	5.175	-1.983	174.765	0	0	0	0	0	0	0
WT333(F4E4E1AF1293)	3.83	13105	2022-11-24 20:11:19.074	-0.273	-0.003	0.94	0	1.465	-0.793	5.18	-1.983	174.886	0	0	0	0	0	0	0
WT333(F4E4E1AF1293)	3.83	13105	2022-11-24 20:11:19.074	-0.273	-0.003	0.94	0	1.465	-0.793	5.175	-1.978	175.001	0	0	0	0	0	0	0
WT333(F4E4E1AF1293)	3.83	13105	2022-11-24 20:11:19.074	-0.273	-0.003	0.94	0	1.465	-0.793	5.175	-1.967	175.117	0	0	0	0	0	0	0
WT333(F4E4E1AF1293)	3.83	13105	2022-11-24 20:11:19.074	0.119	0.073	1.102	-2.319	-4.517	-1.038	5.164	-1.989	175.237	0	0	0	0	0	0	0
WT333(F4E4E1AF1293)	3.83	13105	2022-11-24 20:11:19.074	0.119	0.073	1.102	-2.319	-4.517	-1.038	5.147	-2.016	175.353	0	0	0	0	0	0	0
WT333(F4E4E1AF1293)	3.83	13105	2022-11-24 20:11:19.074	0.119	0.073	1.102	-2.319	-4.517	-1.038	5.136	-2.038	175.479	0	0	0	0	0	0	0
WT333(F4E4E1AF1293)	3.83	13105	2022-11-24 20:11:19.074	0.119	0.073	1.102	-2.319	-4.517	-1.038	5.125	-2.06	175.6	0	0	0	0	0	0	0
WT333(F4E4E1AF1293)	3.83	13105	2022-11-24 20:11:19.074	-0.015	0.005	0.89	0.671	1.038	0.244	5.125	-2.06	175.737	0	0	0	0	0	0	0
WT333(F4E4E1AF1293)	3.83	13105	2022-11-24 20:11:19.152	-0.015	0.005	0.89	0.671	1.038	0.244	5.125	-2.054	175.875	0	0	0	0	0	0	0
WT333(F4E4E1AF1293)	3.83	13105	2022-11-24 20:11:19.152	-0.015	0.005	0.89	0.671	1.038	0.244	5.125	-2.054	176.012	0	0	0	0	0	0	0
WT333(F4E4E1AF1293)	3.83	13105	2022-11-24 20:11:19.152	-0.015	0.005	0.89	0.671	1.038	0.244	5.125	-2.049	176.149	0	0	0	0	0	0	0
WT333(F4E4E1AF1293)	3.83	13105	2022-11-24 20:11:19.152	0.044	0.102	1.044	2.502	0.549	-0.488	5.131	-2.049	176.287	0	0	0	0	0	0	0
WT333(F4E4E1AF1293)	3.83	13105	2022-11-24 20:11:19.152	0.044	0.102	1.044	2.502	0.549	-0.488	5.142	-2.043	176.424	0	0	0	0	0	0	0
WT333(F4E4E1AF1293)	3.83	13105	2022-11-24 20:11:19.152	0.044	0.102	1.044	2.502	0.549	-0.488	5.153	-2.043	176.567	0	0	0	0	0	0	0
WT333(F4E4E1AF1293)	3.83	13105	2022-11-24 20:11:19.152	0.044	0.102	1.044	2.502	0.549	-0.488	5.164	-2.043	176.71	0	0	0	0	0	0	0
WT333(F4E4E1AF1293)	3.83	13105	2022-11-24 20:11:19.152	0.009	0.179	1.086	6.226	0.916	0.305	5.191	-2.038	176.852	0	0	0	0	0	0	0
WT333(F4E4E1AF1293)	3.83	13105	2022-11-24 20:11:19.152	0.009	0.179	1.086	6.226	0.916	0.305	5.219	-2.032	176.995	0	0	0	0	0	0	0
WT333(F4E4E1AF1293)	3.83	13105	2022-11-24 20:11:19.152	0.009	0.179	1.086	6.226	0.916	0.305	5.251	-2.032	177.138	0	0	0	0	0	0	0
WT333(F4E4E1AF1293)	3.83	13105	2022-11-24 20:11:19.152	0.009	0.179	1.086	6.226	0.916	0.305	5.279	-2.027	177.286	0	0	0	0	0	0	0
WT333(F4E4E1AF1293)	3.83	13105	2022-11-24 20:11:19.152	0.042	0.108	0.955	-10.986	-1.16	0.854	5.224	-2.032	177.435	0	0	0	0	0	0	0
WT333(F4E4E1AF1293)	3.83	13105	2022-11-24 20:11:19.152	0.042	0.108	0.955	-10.986	-1.16	0.854	5.169	-2.038	177.583	0	0	0	0	0	0	0
WT333(F4E4E1AF1293)	3.83	13105	2022-11-24 20:11:19.152	0.042	0.108	0.955	-10.986	-1.16	0.854	5.114	-2.043	177.737	0	0	0	0	0	0	0
WT333(F4E4E1AF1293)	3.83	13105	2022-11-24 20:11:19.152	0.042	0.108	0.955	-10.986	-1.16	0.854	5.059	-2.049	177.885	0	0	0	0	0	0	0
WT333(F4E4E1AF1293)	3.83	13105	2022-11-24 20:11:19.152	0.054	0.029	1.032	7.813	2.991	-0.61	5.098	-2.032	178.033	0	0	0	0	0	0	0
WT333(F4E4E1AF1293)	3.83	13105	2022-11-24 20:11:19.184	0.054	0.029	1.032	7.813	2.991	-0.61	5.136	-2.016	178.187	0	0	0	0	0	0	0
WT333(F4E4E1AF1293)	3.83	13105	2022-11-24 20:11:19.184	0.054	0.029	1.032	7.813	2.991	-0.61	5.175	-2	178.341	0	0	0	0	0	0	0
WT333(F4E4E1AF1293)	3.83	13105	2022-11-24 20:11:19.184	0.053	0.05	1.015	-5.371	-0.244	-1.526	5.147	-2.005	178.489	0	0	0	0	0	0	0
WT333(F4E4E1AF1293)	3.83	13105	2022-11-24 20:11:19.184	0.053	0.05	1.015	-5.371	-0.244	-1.526	5.12	-2.005	178.643	0	0	0	0	0	0	0
WT333(F4E4E1AF1293)	3.83	13105	2022-11-24 20:11:19.184	0.053	0.05	1.015	-5.371	-0.244	-1.526	5.092	-2.005	178.797	0	0	0	0	0	0	0
WT333(F4E4E1AF1293)	3.83	13105	2022-11-24 20:11:19.184	0.053	0.05	1.015	-5.371	-0.244	-1.526	5.065	-2.01	178.956	0	0	0	0	0	0	0
WT333(F4E4E1AF1293)	3.83	13105	2022-11-24 20:11:19.184	-0.014	0.057	1.013	-1.526	-0.366	-0.366	5.054	-2.01	179.121	0	0	0	0	0	0	0
WT333(F4E4E1AF1293)	3.83	13105	2022-11-24 20:11:19.184	-0.014	0.057	1.013	-1.526	-0.366	-0.366	5.048	-2.016	179.28	0	0	0	0	0	0	0
WT333(F4E4E1AF1293)	3.83	13105	2022-11-24 20:11:19.246	-0.014	0.057	1.013	-1.526	-0.366	-0.366	5.037	-2.016	179.445	0	0	0	0	0	0	0
WT333(F4E4E1AF1293)	3.83	13105	2022-11-24 20:11:19.246	-0.014	0.057	1.013	-1.526	-0.366	-0.366	5.026	-2.016	179.615	0	0	0	0	0	0	0
WT333(F4E4E1AF1293)	3.83	13105	2022-11-24 20:11:19.246	0.117	0.07	0.984	1.648	-0.549	-0.122	5.032	-2.021	179.78	0	0	0	0	0	0	0
WT333(F4E4E1AF1293)	3.83	13105	2022-11-24 20:11:19.246	0.117	0.07	0.984	1.648	-0.549	-0.122	5.037	-2.027	179.951	0	0	0	0	0	0	0
WT333(F4E4E1AF1293)	3.83	13105	2022-11-24 20:11:19.246	0.117	0.07	0.984	1.648	-0.549	-0.122	5.043	-2.032	-179.868	0	0	0	0	0	0	0
WT333(F4E4E1AF1293)	3.83	13105	2022-11-24 20:11:19.246	0.117	0.07	0.984	1.648	-0.549	-0.122	5.054	-2.038	-179.692	0	0	0	0	0	0	0
WT333(F4E4E1AF1293)	3.83	13105	2022-11-24 20:11:19.246	0.128	0.052	0.999	4.028	1.099	-0.977	5.07	-2.032	-179.517	0	0	0	0	0	0	0
WT333(F4E4E1AF1293)	3.83	13105	2022-11-24 20:11:19.246	0.128	0.052	0.999	4.028	1.099	-0.977	5.092	-2.032	-179.341	0	0	0	0	0	0	0
WT333(F4E4E1AF1293)	3.83	13105	2022-11-24 20:11:19.277	0.128	0.052	0.999	4.028	1.099	-0.977	5.109	-2.032	-179.16	0	0	0	0	0	0	0
WT333(F4E4E1AF1293)	3.83	13105	2022-11-24 20:11:19.277	0.128	0.052	0.999	4.028	1.099	-0.977	5.131	-2.032	-178.978	0	0	0	0	0	0	0
WT333(F4E4E1AF1293)	3.83	13105	2022-11-24 20:11:19.277	0.004	0.136	1.074	0	0.977	-0.977	5.131	-2.032	-178.797	0	0	0	0	0	0	0
WT333(F4E4E1AF1293)	3.83	13105	2022-11-24 20:11:19.277	0.004	0.136	1.074	0	0.977	-0.977	5.131	-2.027	-178.616	0	0	0	0	0	0	0
WT333(F4E4E1AF1293)	3.83	13105	2022-11-24 20:11:19.277	0.004	0.136	1.074	0	0.977	-0.977	5.131	-2.027	-178.434	0	0	0	0	0	0	0
WT333(F4E4E1AF1293)	3.83	13105	2022-11-24 20:11:19.277	0.004	0.136	1.074	0	0.977	-0.977	5.131	-2.027	-178.248	0	0	0	0	0	0	0
WT333(F4E4E1AF1293)	3.83	13105	2022-11-24 20:11:19.277	-0.006	0.066	0.959	-2.502	0.183	-0.183	5.12	-2.027	-178.061	0	0	0	0	0	0	0
WT333(F4E4E1AF1293)	3.83	13105	2022-11-24 20:11:19.277	-0.006	0.066	0.959	-2.502	0.183	-0.183	5.103	-2.027	-177.869	0	0	0	0	0	0	0
WT333(F4E4E1AF1293)	3.83	13105	2022-11-24 20:11:19.309	-0.006	0.066	0.959	-2.502	0.183	-0.183	5.092	-2.027	-177.676	0	0	0	0	0	0	0
WT333(F4E4E1AF1293)	3.83	13105	2022-11-24 20:11:19.309	-0.006	0.066	0.959	-2.502	0.183	-0.183	5.076	-2.027	-177.484	0	0	0	0	0	0	0
WT333(F4E4E1AF1293)	3.83	13105	2022-11-24 20:11:19.309	0.069	0.103	1.093	2.075	0.61	-0.061	5.087	-2.027	-177.292	0	0	0	0	0	0	0
WT333(F4E4E1AF1293)	3.83	13105	2022-11-24 20:11:19.309	0.069	0.103	1.093	2.075	0.61	-0.061	5.098	-2.027	-177.094	0	0	0	0	0	0	0
WT333(F4E4E1AF1293)	3.83	13105	2022-11-24 20:11:19.309	0.069	0.103	1.093	2.075	0.61	-0.061	5.109	-2.027	-176.896	0	0	0	0	0	0	0
WT333(F4E4E1AF1293)	3.83	13105	2022-11-24 20:11:19.309	0.069	0.103	1.093	2.075	0.61	-0.061	5.12	-2.021	-176.699	0	0	0	0	0	0	0
WT333(F4E4E1AF1293)	3.83	13105	2022-11-24 20:11:19.309	0.07	0.042	0.914	0.305	1.709	0	5.12	-2.016	-176.495	0	0	0	0	0	0	0
WT333(F4E4E1AF1293)	3.83	13105	2022-11-24 20:11:19.309	0.07	0.042	0.914	0.305	1.709	0	5.12	-2.01	-176.292	0	0	0	0	0	0	0
WT333(F4E4E1AF1293)	3.83	13105	2022-11-24 20:11:19.371	0.07	0.042	0.914	0.305	1.709	0	5.12	-2.005	-176.083	0	0	0	0	0	0	0
WT333(F4E4E1AF1293)	3.83	13105	2022-11-24 20:11:19.371	0.07	0.042	0.914	0.305	1.709	0	5.12	-2	-175.875	0	0	0	0	0	0	0
WT333(F4E4E1AF1293)	3.83	13105	2022-11-24 20:11:19.371	0.06	0.108	1.081	0	0.488	0	5.12	-2	-175.66	0	0	0	0	0	0	0
WT333(F4E4E1AF1293)	3.83	13105	2022-11-24 20:11:19.371	0.06	0.108	1.081	0	0.488	0	5.12	-2.005	-175.441	0	0	0	0	0	0	0
WT333(F4E4E1AF1293)	3.83	13105	2022-11-24 20:11:19.371	0.06	0.108	1.081	0	0.488	0	5.125	-2.005	-175.221	0	0	0	0	0	0	0
WT333(F4E4E1AF1293)	3.83	13105	2022-11-24 20:11:19.371	0.06	0.108	1.081	0	0.488	0	5.125	-2.005	-175.001	0	0	0	0	0	0	0
WT333(F4E4E1AF1293)	3.83	13105	2022-11-24 20:11:19.371	0.028	0.062	0.989	1.648	1.404	0.122	5.131	-2	-174.776	0	0	0	0	0	0	0
WT333(F4E4E1AF1293)	3.83	13105	2022-11-24 20:11:19.371	0.028	0.062	0.989	1.648	1.404	0.122	5.142	-1.994	-174.545	0	0	0	0	0	0	0
WT333(F4E4E1AF1293)	3.83	13105	2022-11-24 20:11:19.434	0.028	0.062	0.989	1.648	1.404	0.122	5.147	-1.994	-174.315	0	0	0	0	0	0	0
WT333(F4E4E1AF1293)	3.83	13105	2022-11-24 20:11:19.434	0.028	0.062	0.989	1.648	1.404	0.122	5.158	-1.989	-174.078	0	0	0	0	0	0	0
WT333(F4E4E1AF1293)	3.83	13105	2022-11-24 20:11:19.434	0.053	0.1	1.063	-0.61	-0.061	-0.061	5.153	-1.994	-173.842	0	0	0	0	0	0	0
WT333(F4E4E1AF1293)	3.83	13105	2022-11-24 20:11:19.434	0.053	0.1	1.063	-0.61	-0.061	-0.061	5.153	-1.994	-173.6	0	0	0	0	0	0	0
WT333(F4E4E1AF1293)	3.83	13105	2022-11-24 20:11:19.434	0.053	0.1	1.063	-0.61	-0.061	-0.061	5.147	-2	-173.353	0	0	0	0	0	0	0
WT333(F4E4E1AF1293)	3.83	13105	2022-11-24 20:11:19.434	0.053	0.1	1.063	-0.61	-0.061	-0.061	5.147	-2	-173.112	0	0	0	0	0	0	0
WT333(F4E4E1AF1293)	3.83	13105	2022-11-24 20:11:19.434	-0.042	0.051	0.955	0.427	0.061	-0.122	5.147	-2.005	-172.859	0	0	0	0	0	0	0
WT333(F4E4E1AF1293)	3.83	13105	2022-11-24 20:11:19.434	-0.042	0.051	0.955	0.427	0.061	-0.122	5.147	-2.005	-172.606	0	0	0	0	0	0	0
WT333(F4E4E1AF1293)	3.83	13105	2022-11-24 20:11:19.434	-0.042	0.051	0.955	0.427	0.061	-0.122	5.147	-2.005	-172.348	0	0	0	0	0	0	0
WT333(F4E4E1AF1293)	3.83	13105	2022-11-24 20:11:19.434	-0.042	0.051	0.955	0.427	0.061	-0.122	5.147	-2.005	-172.079	0	0	0	0	0	0	0
WT333(F4E4E1AF1293)	3.83	13105	2022-11-24 20:11:19.434	0.046	0.105	1.028	-2.563	2.38	-0.183	5.136	-1.994	-171.81	0	0	0	0	0	0	0
WT333(F4E4E1AF1293)	3.83	13105	2022-11-24 20:11:19.434	0.046	0.105	1.028	-2.563	2.38	-0.183	5.12	-1.983	-171.541	0	0	0	0	0	0	0
WT333(F4E4E1AF1293)	3.83	13105	2022-11-24 20:11:19.434	0.046	0.105	1.028	-2.563	2.38	-0.183	5.103	-1.978	-171.271	0	0	0	0	0	0	0
WT333(F4E4E1AF1293)	3.83	13105	2022-11-24 20:11:19.434	0.046	0.105	1.028	-2.563	2.38	-0.183	5.092	-1.967	-170.997	0	0	0	0	0	0	0
WT333(F4E4E1AF1293)	3.83	13105	2022-11-24 20:11:19.434	-0.148	0.101	1.008	-10.803	0.427	0.549	5.037	-1.961	-170.711	0	0	0	0	0	0	0
WT333(F4E4E1AF1293)	3.83	13105	2022-11-24 20:11:19.434	-0.148	0.101	1.008	-10.803	0.427	0.549	4.977	-1.961	-170.425	0	0	0	0	0	0	0
WT333(F4E4E1AF1293)	3.83	13105	2022-11-24 20:11:19.480	-0.148	0.101	1.008	-10.803	0.427	0.549	4.922	-1.956	-170.134	0	0	0	0	0	0	0
WT333(F4E4E1AF1293)	3.83	13105	2022-11-24 20:11:19.496	-0.148	0.101	1.008	-10.803	0.427	0.549	4.861	-1.95	-169.832	0	0	0	0	0	0	0
WT333(F4E4E1AF1293)	3.83	13105	2022-11-24 20:11:19.496	0.042	0.138	1.004	-17.09	-0.916	0.244	4.774	-1.95	-169.536	0	0	0	0	0	0	0
WT333(F4E4E1AF1293)	3.83	13105	2022-11-24 20:11:19.496	0.042	0.138	1.004	-17.09	-0.916	0.244	4.68	-1.95	-169.239	0	0	0	0	0	0	0
WT333(F4E4E1AF1293)	3.83	13105	2022-11-24 20:11:19.496	0.042	0.138	1.004	-17.09	-0.916	0.244	4.592	-1.956	-168.937	0	0	0	0	0	0	0
WT333(F4E4E1AF1293)	3.83	13105	2022-11-24 20:11:19.496	0.042	0.138	1.004	-17.09	-0.916	0.244	4.504	-1.956	-168.64	0	0	0	0	0	0	0
WT333(F4E4E1AF1293)	3.83	13105	2022-11-24 20:11:19.496	0.119	0.208	1.412	15.076	-10.742	2.075	4.581	-2.005	-168.333	0	0	0	0	0	0	0
WT333(F4E4E1AF1293)	3.83	13105	2022-11-24 20:11:19.496	0.238	0.416	2.824	15.076	-10.742	2.075	4.653	-2.054	-168.025	0	0	0	0	0	0	0
WT333(F4E4E1AF1293)	3.83	13105	2022-11-24 20:11:19.512	0.477	0.831	5.648	15.076	-10.742	2.075	4.73	-2.104	-167.728	0	0	0	0	0	0	0
WT333(F4E4E1AF1293)	3.83	13105	2022-11-24 20:11:19.512	0.954	1.662	11.296	15.076	-10.742	2.075	4.812	-2.153	-167.426	0	0	0	0	0	0	0
WT333(F4E4E1AF1293)	3.83	13105	2022-11-24 20:11:19.512	-0.112	-0.009	0.589	-0.854	0.305	0.366	4.812	-2.148	-167.13	0	0	0	0	0	0	0
WT333(F4E4E1AF1293)	3.83	13105	2022-11-24 20:11:19.512	-0.112	-0.009	0.589	-0.854	0.305	0.366	4.812	-2.142	-166.827	0	0	0	0	0	0	0
WT333(F4E4E1AF1293)	3.83	13105	2022-11-24 20:11:19.512	-0.112	-0.009	0.589	-0.854	0.305	0.366	4.812	-2.137	-166.52	0	0	0	0	0	0	0
WT333(F4E4E1AF1293)	3.83	13105	2022-11-24 20:11:19.512	-0.112	-0.009	0.589	-0.854	0.305	0.366	4.807	-2.126	-166.212	0	0	0	0	0	0	0
WT333(F4E4E1AF1293)	3.83	13105	2022-11-24 20:11:19.512	0.032	0.161	1.294	9.766	0.122	1.221	4.856	-2.126	-165.894	0	0	0	0	0	0	0
WT333(F4E4E1AF1293)	3.83	13105	2022-11-24 20:11:19.512	0.032	0.161	1.294	9.766	0.122	1.221	4.905	-2.12	-165.575	0	0	0	0	0	0	0
WT333(F4E4E1AF1293)	3.83	13105	2022-11-24 20:11:19.543	0.032	0.161	1.294	9.766	0.122	1.221	4.955	-2.115	-165.256	0	0	0	0	0	0	0
WT333(F4E4E1AF1293)	3.83	13105	2022-11-24 20:11:19.543	0.032	0.161	1.294	9.766	0.122	1.221	5.004	-2.109	-164.932	0	0	0	0	0	0	0
WT333(F4E4E1AF1293)	3.83	13105	2022-11-24 20:11:19.543	0.07	-0.102	0.787	-1.892	0.183	-1.099	4.999	-2.104	-164.619	0	0	0	0	0	0	0
WT333(F4E4E1AF1293)	3.83	13105	2022-11-24 20:11:19.543	0.07	-0.102	0.787	-1.892	0.183	-1.099	4.988	-2.098	-164.301	0	0	0	0	0	0	0
WT333(F4E4E1AF1293)	3.83	13105	2022-11-24 20:11:19.543	0.07	-0.102	0.787	-1.892	0.183	-1.099	4.982	-2.098	-163.987	0	0	0	0	0	0	0
WT333(F4E4E1AF1293)	3.83	13105	2022-11-24 20:11:19.543	0.07	-0.102	0.787	-1.892	0.183	-1.099	4.971	-2.093	-163.669	0	0	0	0	0	0	0
WT333(F4E4E1AF1293)	3.83	13105	2022-11-24 20:11:19.543	0.034	0.146	1.152	1.404	-0.366	-0.671	4.982	-2.098	-163.345	0	0	0	0	0	0	0
WT333(F4E4E1AF1293)	3.83	13105	2022-11-24 20:11:19.543	0.034	0.146	1.152	1.404	-0.366	-0.671	4.988	-2.098	-163.026	0	0	0	0	0	0	0
WT333(F4E4E1AF1293)	3.83	13105	2022-11-24 20:11:19.605	0.034	0.146	1.152	1.404	-0.366	-0.671	4.993	-2.098	-162.702	0	0	0	0	0	0	0
WT333(F4E4E1AF1293)	3.83	13105	2022-11-24 20:11:19.605	0.034	0.146	1.152	1.404	-0.366	-0.671	5.004	-2.098	-162.383	0	0	0	0	0	0	0
WT333(F4E4E1AF1293)	3.83	13105	2022-11-24 20:11:19.605	0	0.123	0.93	-5.554	-0.122	2.563	4.977	-2.098	-162.043	0	0	0	0	0	0	0
WT333(F4E4E1AF1293)	3.83	13105	2022-11-24 20:11:19.605	0	0.123	0.93	-5.554	-0.122	2.563	4.949	-2.098	-161.702	0	0	0	0	0	0	0
WT333(F4E4E1AF1293)	3.83	13105	2022-11-24 20:11:19.605	0	0.123	0.93	-5.554	-0.122	2.563	4.916	-2.098	-161.362	0	0	0	0	0	0	0
WT333(F4E4E1AF1293)	3.83	13105	2022-11-24 20:11:19.605	0	0.123	0.93	-5.554	-0.122	2.563	4.889	-2.093	-161.021	0	0	0	0	0	0	0
WT333(F4E4E1AF1293)	3.83	13105	2022-11-24 20:11:19.605	0.152	0.022	1.078	-3.906	-0.488	-0.977	4.872	-2.093	-160.697	0	0	0	0	0	0	0
WT333(F4E4E1AF1293)	3.83	13105	2022-11-24 20:11:19.605	0.152	0.022	1.078	-3.906	-0.488	-0.977	4.856	-2.098	-160.373	0	0	0	0	0	0	0
WT333(F4E4E1AF1293)	3.83	13105	2022-11-24 20:11:19.637	0.152	0.022	1.078	-3.906	-0.488	-0.977	4.834	-2.098	-160.049	0	0	0	0	0	0	0
WT333(F4E4E1AF1293)	3.83	13105	2022-11-24 20:11:19.637	0.152	0.022	1.078	-3.906	-0.488	-0.977	4.818	-2.098	-159.725	0	0	0	0	0	0	0
WT333(F4E4E1AF1293)	3.83	13105	2022-11-24 20:11:19.637	-0.032	0.112	0.973	1.77	0.244	0.671	4.828	-2.098	-159.395	0	0	0	0	0	0	0
WT333(F4E4E1AF1293)	3.83	13105	2022-11-24 20:11:19.637	-0.032	0.112	0.973	1.77	0.244	0.671	4.839	-2.098	-159.06	0	0	0	0	0	0	0
WT333(F4E4E1AF1293)	3.83	13105	2022-11-24 20:11:19.637	-0.032	0.112	0.973	1.77	0.244	0.671	4.85	-2.093	-158.725	0	0	0	0	0	0	0
WT333(F4E4E1AF1293)	3.83	13105	2022-11-24 20:11:19.637	-0.032	0.112	0.973	1.77	0.244	0.671	4.856	-2.093	-158.39	0	0	0	0	0	0	0
WT333(F4E4E1AF1293)	3.83	13105	2022-11-24 20:11:19.637	0.091	-0.005	0.905	-2.014	2.197	-1.831	4.85	-2.082	-158.071	0	0	0	0	0	0	0
WT333(F4E4E1AF1293)	3.83	13105	2022-11-24 20:11:19.637	0.091	-0.005	0.905	-2.014	2.197	-1.831	4.839	-2.071	-157.747	0	0	0	0	0	0	0
WT333(F4E4E1AF1293)	3.83	13105	2022-11-24 20:11:19.668	0.091	-0.005	0.905	-2.014	2.197	-1.831	4.834	-2.06	-157.423	0	0	0	0	0	0	0
WT333(F4E4E1AF1293)	3.83	13105	2022-11-24 20:11:19.668	0.091	-0.005	0.905	-2.014	2.197	-1.831	4.823	-2.049	-157.099	0	0	0	0	0	0	0
WT333(F4E4E1AF1293)	3.83	13105	2022-11-24 20:11:19.668	0.076	0.067	1.064	4.211	-0.122	-1.221	4.845	-2.049	-156.775	0	0	0	0	0	0	0
WT333(F4E4E1AF1293)	3.83	13105	2022-11-24 20:11:19.668	0.076	0.067	1.064	4.211	-0.122	-1.221	4.867	-2.054	-156.451	0	0	0	0	0	0	0
WT333(F4E4E1AF1293)	3.83	13105	2022-11-24 20:11:19.668	0.076	0.067	1.064	4.211	-0.122	-1.221	4.894	-2.054	-156.127	0	0	0	0	0	0	0
WT333(F4E4E1AF1293)	3.83	13105	2022-11-24 20:11:19.668	0.076	0.067	1.064	4.211	-0.122	-1.221	4.916	-2.054	-155.803	0	0	0	0	0	0	0
WT333(F4E4E1AF1293)	3.83	13105	2022-11-24 20:11:19.668	-0.094	-0.008	1.014	10.742	0.977	-0.183	4.971	-2.054	-155.468	0	0	0	0	0	0	0
WT333(F4E4E1AF1293)	3.83	13105	2022-11-24 20:11:19.668	-0.094	-0.008	1.014	10.742	0.977	-0.183	5.021	-2.054	-155.138	0	0	0	0	0	0	0
WT333(F4E4E1AF1293)	3.83	13105	2022-11-24 20:11:19.731	-0.094	-0.008	1.014	10.742	0.977	-0.183	5.076	-2.054	-154.808	0	0	0	0	0	0	0
WT333(F4E4E1AF1293)	3.83	13105	2022-11-24 20:11:19.731	0.034	0.038	0.927	12.512	1.526	-1.16	5.136	-2.049	-154.479	0	0	0	0	0	0	0
WT333(F4E4E1AF1293)	3.83	13105	2022-11-24 20:11:19.731	0.034	0.038	0.927	12.512	1.526	-1.16	5.197	-2.043	-154.149	0	0	0	0	0	0	0
WT333(F4E4E1AF1293)	3.83	13105	2022-11-24 20:11:19.731	0.034	0.038	0.927	12.512	1.526	-1.16	5.257	-2.043	-153.825	0	0	0	0	0	0	0
WT333(F4E4E1AF1293)	3.83	13105	2022-11-24 20:11:19.731	0.034	0.038	0.927	12.512	1.526	-1.16	5.317	-2.038	-153.495	0	0	0	0	0	0	0
WT333(F4E4E1AF1293)	3.83	13105	2022-11-24 20:11:19.731	0.119	0.143	1.071	14.038	1.221	-0.854	5.389	-2.038	-153.171	0	0	0	0	0	0	0
WT333(F4E4E1AF1293)	3.83	13105	2022-11-24 20:11:19.731	0.119	0.143	1.071	14.038	1.221	-0.854	5.455	-2.038	-152.842	0	0	0	0	0	0	0
WT333(F4E4E1AF1293)	3.83	13105	2022-11-24 20:11:19.731	0.119	0.143	1.071	14.038	1.221	-0.854	5.526	-2.032	-152.512	0	0	0	0	0	0	0
WT333(F4E4E1AF1293)	3.83	13105	2022-11-24 20:11:19.762	0.119	0.143	1.071	14.038	1.221	-0.854	5.598	-2.032	-152.188	0	0	0	0	0	0	0
WT333(F4E4E1AF1293)	3.83	13105	2022-11-24 20:11:19.762	0.043	0.206	1.051	1.709	0	1.526	5.609	-2.038	-151.848	0	0	0	0	0	0	0
WT333(F4E4E1AF1293)	3.83	13105	2022-11-24 20:11:19.762	0.043	0.206	1.051	1.709	0	1.526	5.62	-2.038	-151.512	0	0	0	0	0	0	0
WT333(F4E4E1AF1293)	3.83	13105	2022-11-24 20:11:19.762	0.043	0.206	1.051	1.709	0	1.526	5.625	-2.043	-151.172	0	0	0	0	0	0	0
WT333(F4E4E1AF1293)	3.83	13105	2022-11-24 20:11:19.762	0.043	0.206	1.051	1.709	0	1.526	5.636	-2.043	-150.831	0	0	0	0	0	0	0
WT333(F4E4E1AF1293)	3.83	13105	2022-11-24 20:11:19.762	0.013	0.109	1.09	-1.648	1.038	0.183	5.63	-2.038	-150.502	0	0	0	0	0	0	0
WT333(F4E4E1AF1293)	3.83	13105	2022-11-24 20:11:19.762	0.013	0.109	1.09	-1.648	1.038	0.183	5.625	-2.032	-150.172	0	0	0	0	0	0	0
WT333(F4E4E1AF1293)	3.83	13105	2022-11-24 20:11:19.762	0.013	0.109	1.09	-1.648	1.038	0.183	5.614	-2.032	-149.837	0	0	0	0	0	0	0
WT333(F4E4E1AF1293)	3.83	13105	2022-11-24 20:11:19.824	0.013	0.109	1.09	-1.648	1.038	0.183	5.609	-2.027	-149.507	0	0	0	0	0	0	0
WT333(F4E4E1AF1293)	3.83	13105	2022-11-24 20:11:19.824	0.099	0.154	1.086	1.77	-0.793	-1.526	5.62	-2.027	-149.183	0	0	0	0	0	0	0
WT333(F4E4E1AF1293)	3.83	13105	2022-11-24 20:11:19.824	0.099	0.154	1.086	1.77	-0.793	-1.526	5.63	-2.032	-148.859	0	0	0	0	0	0	0
WT333(F4E4E1AF1293)	3.83	13105	2022-11-24 20:11:19.824	0.099	0.154	1.086	1.77	-0.793	-1.526	5.641	-2.032	-148.541	0	0	0	0	0	0	0
WT333(F4E4E1AF1293)	3.83	13105	2022-11-24 20:11:19.824	0.099	0.154	1.086	1.77	-0.793	-1.526	5.652	-2.038	-148.217	0	0	0	0	0	0	0
WT333(F4E4E1AF1293)	3.83	13105	2022-11-24 20:11:19.824	0.078	0.299	1.051	27.71	1.282	0.122	5.795	-2.032	-147.887	0	0	0	0	0	0	0
WT333(F4E4E1AF1293)	3.83	13105	2022-11-24 20:11:19.824	0.078	0.299	1.051	27.71	1.282	0.122	5.933	-2.021	-147.552	0	0	0	0	0	0	0
WT333(F4E4E1AF1293)	3.83	13105	2022-11-24 20:11:19.824	0.078	0.299	1.051	27.71	1.282	0.122	6.075	-2.01	-147.222	0	0	0	0	0	0	0
WT333(F4E4E1AF1293)	3.83	13105	2022-11-24 20:11:19.855	0.078	0.299	1.051	27.71	1.282	0.122	6.218	-2	-146.893	0	0	0	0	0	0	0
WT333(F4E4E1AF1293)	3.83	13105	2022-11-24 20:11:19.855	0.128	0.136	1.062	4.211	0.916	1.892	6.246	-1.994	-146.552	0	0	0	0	0	0	0
WT333(F4E4E1AF1293)	3.83	13105	2022-11-24 20:11:19.855	0.128	0.136	1.062	4.211	0.916	1.892	6.273	-1.989	-146.212	0	0	0	0	0	0	0
WT333(F4E4E1AF1293)	3.83	13105	2022-11-24 20:11:19.855	0.128	0.136	1.062	4.211	0.916	1.892	6.301	-1.983	-145.871	0	0	0	0	0	0	0
WT333(F4E4E1AF1293)	3.83	13105	2022-11-24 20:11:19.855	0.128	0.136	1.062	4.211	0.916	1.892	6.328	-1.978	-145.536	0	0	0	0	0	0	0
WT333(F4E4E1AF1293)	3.83	13105	2022-11-24 20:11:19.855	-0.016	0.003	0.96	6.47	0.916	0.916	6.361	-1.972	-145.201	0	0	0	0	0	0	0
WT333(F4E4E1AF1293)	3.83	13105	2022-11-24 20:11:19.855	-0.016	0.003	0.96	6.47	0.916	0.916	6.4	-1.967	-144.866	0	0	0	0	0	0	0
WT333(F4E4E1AF1293)	3.83	13105	2022-11-24 20:11:19.855	-0.016	0.003	0.96	6.47	0.916	0.916	6.438	-1.961	-144.525	0	0	0	0	0	0	0
WT333(F4E4E1AF1293)	3.83	13105	2022-11-24 20:11:19.871	-0.016	0.003	0.96	6.47	0.916	0.916	6.471	-1.956	-144.19	0	0	0	0	0	0	0
WT333(F4E4E1AF1293)	3.83	13105	2022-11-24 20:11:19.871	-0.102	0.144	1.066	3.357	-0.427	-0.183	6.487	-1.961	-143.86	0	0	0	0	0	0	0
WT333(F4E4E1AF1293)	3.83	13105	2022-11-24 20:11:19.871	-0.102	0.144	1.066	3.357	-0.427	-0.183	6.509	-1.961	-143.531	0	0	0	0	0	0	0
WT333(F4E4E1AF1293)	3.83	13105	2022-11-24 20:11:19.871	-0.102	0.144	1.066	3.357	-0.427	-0.183	6.526	-1.967	-143.201	0	0	0	0	0	0	0
WT333(F4E4E1AF1293)	3.83	13105	2022-11-24 20:11:19.871	-0.102	0.144	1.066	3.357	-0.427	-0.183	6.537	-1.967	-142.866	0	0	0	0	0	0	0
WT333(F4E4E1AF1293)	3.83	13105	2022-11-24 20:11:19.887	0.04	0.003	0.964	-3.357	0.61	-1.465	6.52	-1.961	-142.542	0	0	0	0	0	0	0
WT333(F4E4E1AF1293)	3.83	13105	2022-11-24 20:11:19.887	0.04	0.003	0.964	-3.357	0.61	-1.465	6.504	-1.956	-142.218	0	0	0	0	0	0	0
WT333(F4E4E1AF1293)	3.83	13105	2022-11-24 20:11:19.887	0.04	0.003	0.964	-3.357	0.61	-1.465	6.482	-1.956	-141.888	0	0	0	0	0	0	0
WT333(F4E4E1AF1293)	3.83	13105	2022-11-24 20:11:19.903	0.04	0.003	0.964	-3.357	0.61	-1.465	6.465	-1.956	-141.564	0	0	0	0	0	0	0
WT333(F4E4E1AF1293)	3.83	13105	2022-11-24 20:11:19.903	0.104	0.208	1.029	-4.517	0.732	-0.305	6.443	-1.95	-141.235	0	0	0	0	0	0	0
WT333(F4E4E1AF1293)	3.83	13105	2022-11-24 20:11:19.903	0.104	0.208	1.029	-4.517	0.732	-0.305	6.422	-1.95	-140.9	0	0	0	0	0	0	0
WT333(F4E4E1AF1293)	3.83	13105	2022-11-24 20:11:19.903	0.104	0.208	1.029	-4.517	0.732	-0.305	6.4	-1.945	-140.57	0	0	0	0	0	0	0
WT333(F4E4E1AF1293)	3.83	13105	2022-11-24 20:11:19.903	0.104	0.208	1.029	-4.517	0.732	-0.305	6.378	-1.939	-140.235	0	0	0	0	0	0	0
WT333(F4E4E1AF1293)	3.83	13105	2022-11-24 20:11:19.903	0.059	0.449	0.782	-69.763	-12.939	7.813	6.026	-2.005	-139.872	0	0	0	0	0	0	0
WT333(F4E4E1AF1293)	3.83	13105	2022-11-24 20:11:19.903	0.059	0.449	0.782	-69.763	-12.939	7.813	5.68	-2.065	-139.51	0	0	0	0	0	0	0
WT333(F4E4E1AF1293)	3.83	13105	2022-11-24 20:11:19.903	0.059	0.449	0.782	-69.763	-12.939	7.813	5.334	-2.12	-139.142	0	0	0	0	0	0	0
WT333(F4E4E1AF1293)	3.83	13105	2022-11-24 20:11:19.965	0.059	0.449	0.782	-69.763	-12.939	7.813	4.993	-2.175	-138.779	0	0	0	0	0	0	0
WT333(F4E4E1AF1293)	3.83	13105	2022-11-24 20:11:19.965	-0.078	0.11	1.077	-4.272	-6.409	0.732	4.977	-2.192	-138.444	0	0	0	0	0	0	0
WT333(F4E4E1AF1293)	3.83	13105	2022-11-24 20:11:19.965	-0.078	0.11	1.077	-4.272	-6.409	0.732	4.955	-2.208	-138.109	0	0	0	0	0	0	0
WT333(F4E4E1AF1293)	3.83	13105	2022-11-24 20:11:19.965	-0.078	0.11	1.077	-4.272	-6.409	0.732	4.938	-2.225	-137.774	0	0	0	0	0	0	0
WT333(F4E4E1AF1293)	3.83	13105	2022-11-24 20:11:19.965	-0.078	0.11	1.077	-4.272	-6.409	0.732	4.916	-2.247	-137.439	0	0	0	0	0	0	0
WT333(F4E4E1AF1293)	3.83	13105	2022-11-24 20:11:19.965	0.049	0.244	1.16	5.981	-2.563	1.038	4.944	-2.241	-137.104	0	0	0	0	0	0	0
WT333(F4E4E1AF1293)	3.83	13105	2022-11-24 20:11:19.965	0.049	0.244	1.16	5.981	-2.563	1.038	4.977	-2.241	-136.763	0	0	0	0	0	0	0
WT333(F4E4E1AF1293)	3.83	13105	2022-11-24 20:11:19.965	0.049	0.244	1.16	5.981	-2.563	1.038	5.01	-2.241	-136.428	0	0	0	0	0	0	0
WT333(F4E4E1AF1293)	3.83	13105	2022-11-24 20:11:20.027	0.049	0.244	1.16	5.981	-2.563	1.038	5.037	-2.236	-136.088	0	0	0	0	0	0	0
WT333(F4E4E1AF1293)	3.83	13105	2022-11-24 20:11:20.027	-0.102	0.078	0.981	-7.568	0.061	-0.183	5.004	-2.225	-135.758	0	0	0	0	0	0	0
WT333(F4E4E1AF1293)	3.83	13105	2022-11-24 20:11:20.027	-0.102	0.078	0.981	-7.568	0.061	-0.183	4.966	-2.208	-135.423	0	0	0	0	0	0	0
WT333(F4E4E1AF1293)	3.83	13105	2022-11-24 20:11:20.027	-0.102	0.078	0.981	-7.568	0.061	-0.183	4.922	-2.192	-135.093	0	0	0	0	0	0	0
WT333(F4E4E1AF1293)	3.83	13105	2022-11-24 20:11:20.027	-0.102	0.078	0.981	-7.568	0.061	-0.183	4.883	-2.181	-134.758	0	0	0	0	0	0	0

## Sheet: 20Hz
设备名称	电压	版本	片上时间	加速度X(g)	加速度Y(g)	加速度Z(g)	角速度X(°/s)	角速度Y(°/s)	角速度Z(°/s)	角度X(°)	角度Y(°)	角度Z(°)	磁场X	磁场Y	磁场Z	四元数0	四元数1	四元数2	四元数3	状态
WT333(F4E4E1AF1293)	3.83	13105	2022-11-24 20:07:32.338	-0.021	0.044	1.02	5.493	-0.061	-0.427	2.411	-1.434	123.585	0	0	0	0	0	0	0
WT333(F4E4E1AF1293)	3.83	13105	2022-11-24 20:07:32.338	-0.021	0.044	1.02	5.493	-0.061	-0.427	2.439	-1.439	123.283	0	0	0	0	0	0	0
WT333(F4E4E1AF1293)	3.83	13105	2022-11-24 20:07:32.338	-0.021	0.044	1.02	5.493	-0.061	-0.427	2.472	-1.439	122.981	0	0	0	0	0	0	0
WT333(F4E4E1AF1293)	3.83	13105	2022-11-24 20:07:32.338	0.023	0.085	1.042	14.526	-0.183	-0.488	2.549	-1.445	122.679	0	0	0	0	0	0	0
WT333(F4E4E1AF1293)	3.83	13105	2022-11-24 20:07:32.338	0.023	0.085	1.042	14.526	-0.183	-0.488	2.62	-1.445	122.382	0	0	0	0	0	0	0
WT333(F4E4E1AF1293)	3.83	13105	2022-11-24 20:07:32.338	0.023	0.085	1.042	14.526	-0.183	-0.488	2.697	-1.445	122.08	0	0	0	0	0	0	0
WT333(F4E4E1AF1293)	3.83	13105	2022-11-24 20:07:32.338	0.023	0.085	1.042	14.526	-0.183	-0.488	2.774	-1.45	121.783	0	0	0	0	0	0	0
WT333(F4E4E1AF1293)	3.83	13105	2022-11-24 20:07:32.338	-0.06	0.127	1.005	-6.226	0.549	-0.183	2.747	-1.45	121.487	0	0	0	0	0	0	0
WT333(F4E4E1AF1293)	3.83	13105	2022-11-24 20:07:32.416	-0.06	0.127	1.005	-6.226	0.549	-0.183	2.719	-1.445	121.19	0	0	0	0	0	0	0
WT333(F4E4E1AF1293)	3.83	13105	2022-11-24 20:07:32.416	-0.06	0.127	1.005	-6.226	0.549	-0.183	2.692	-1.445	120.894	0	0	0	0	0	0	0
WT333(F4E4E1AF1293)	3.83	13105	2022-11-24 20:07:32.416	-0.06	0.127	1.005	-6.226	0.549	-0.183	2.664	-1.445	120.597	0	0	0	0	0	0	0
WT333(F4E4E1AF1293)	3.83	13105	2022-11-24 20:07:32.416	-0.026	0.161	0.985	-15.93	0.488	-1.831	2.593	-1.445	120.295	0	0	0	0	0	0	0
WT333(F4E4E1AF1293)	3.83	13105	2022-11-24 20:07:32.416	-0.026	0.161	0.985	-15.93	0.488	-1.831	2.521	-1.445	119.993	0	0	0	0	0	0	0
WT333(F4E4E1AF1293)	3.83	13105	2022-11-24 20:07:32.416	-0.026	0.161	0.985	-15.93	0.488	-1.831	2.45	-1.445	119.691	0	0	0	0	0	0	0
WT333(F4E4E1AF1293)	3.83	13105	2022-11-24 20:07:32.416	-0.026	0.161	0.985	-15.93	0.488	-1.831	2.379	-1.45	119.394	0	0	0	0	0	0	0
WT333(F4E4E1AF1293)	3.83	13105	2022-11-24 20:07:32.416	-0.028	0.078	0.95	-5.371	0.427	-1.831	2.362	-1.45	119.092	0	0	0	0	0	0	0
WT333(F4E4E1AF1293)	3.83	13105	2022-11-24 20:07:32.416	-0.028	0.078	0.95	-5.371	0.427	-1.831	2.34	-1.45	118.79	0	0	0	0	0	0	0
WT333(F4E4E1AF1293)	3.83	13105	2022-11-24 20:07:32.416	-0.028	0.078	0.95	-5.371	0.427	-1.831	2.324	-1.456	118.493	0	0	0	0	0	0	0
WT333(F4E4E1AF1293)	3.83	13105	2022-11-24 20:07:32.416	-0.028	0.078	0.95	-5.371	0.427	-1.831	2.307	-1.456	118.196	0	0	0	0	0	0	0
WT333(F4E4E1AF1293)	3.83	13105	2022-11-24 20:07:32.416	0.019	0.143	1.04	6.287	0.916	-0.793	2.346	-1.456	117.905	0	0	0	0	0	0	0
WT333(F4E4E1AF1293)	3.83	13105	2022-11-24 20:07:32.416	0.019	0.143	1.04	6.287	0.916	-0.793	2.39	-1.456	117.614	0	0	0	0	0	0	0
WT333(F4E4E1AF1293)	3.83	13105	2022-11-24 20:07:32.416	0.019	0.143	1.04	6.287	0.916	-0.793	2.428	-1.456	117.323	0	0	0	0	0	0	0
WT333(F4E4E1AF1293)	3.83	13105	2022-11-24 20:07:32.416	0.019	0.143	1.04	6.287	0.916	-0.793	2.472	-1.456	117.032	0	0	0	0	0	0	0
WT333(F4E4E1AF1293)	3.83	13105	2022-11-24 20:07:32.416	0.025	0.088	1.021	21.118	-0.732	-0.732	2.587	-1.461	116.741	0	0	0	0	0	0	0
WT333(F4E4E1AF1293)	3.83	13105	2022-11-24 20:07:32.447	0.025	0.088	1.021	21.118	-0.732	-0.732	2.697	-1.472	116.45	0	0	0	0	0	0	0
WT333(F4E4E1AF1293)	3.83	13105	2022-11-24 20:07:32.447	0.025	0.088	1.021	21.118	-0.732	-0.732	2.813	-1.478	116.164	0	0	0	0	0	0	0
WT333(F4E4E1AF1293)	3.83	13105	2022-11-24 20:07:32.447	0.025	0.088	1.021	21.118	-0.732	-0.732	2.928	-1.489	115.873	0	0	0	0	0	0	0
WT333(F4E4E1AF1293)	3.83	13105	2022-11-24 20:07:32.447	0.029	0.022	0.946	5.066	0.061	-0.793	2.961	-1.489	115.587	0	0	0	0	0	0	0
WT333(F4E4E1AF1293)	3.83	13105	2022-11-24 20:07:32.447	0.029	0.022	0.946	5.066	0.061	-0.793	2.988	-1.494	115.296	0	0	0	0	0	0	0
WT333(F4E4E1AF1293)	3.83	13105	2022-11-24 20:07:32.447	0.029	0.022	0.946	5.066	0.061	-0.793	3.021	-1.494	115.01	0	0	0	0	0	0	0
WT333(F4E4E1AF1293)	3.83	13105	2022-11-24 20:07:32.447	0.029	0.022	0.946	5.066	0.061	-0.793	3.054	-1.5	114.725	0	0	0	0	0	0	0
WT333(F4E4E1AF1293)	3.83	13105	2022-11-24 20:07:32.447	0.083	0.198	0.985	-8.972	0.427	-0.366	3.016	-1.5	114.445	0	0	0	0	0	0	0
WT333(F4E4E1AF1293)	3.83	13105	2022-11-24 20:07:32.604	0.083	0.198	0.985	-8.972	0.427	-0.366	2.977	-1.5	114.159	0	0	0	0	0	0	0
WT333(F4E4E1AF1293)	3.83	13105	2022-11-24 20:07:32.604	0.083	0.198	0.985	-8.972	0.427	-0.366	2.939	-1.505	113.879	0	0	0	0	0	0	0
WT333(F4E4E1AF1293)	3.83	13105	2022-11-24 20:07:32.604	0.083	0.198	0.985	-8.972	0.427	-0.366	2.895	-1.511	113.599	0	0	0	0	0	0	0
WT333(F4E4E1AF1293)	3.83	13105	2022-11-24 20:07:32.604	-0.027	0.121	1.071	14.282	0.061	1.282	2.977	-1.516	113.324	0	0	0	0	0	0	0
WT333(F4E4E1AF1293)	3.83	13105	2022-11-24 20:07:32.604	-0.027	0.121	1.071	14.282	0.061	1.282	3.054	-1.522	113.049	0	0	0	0	0	0	0
WT333(F4E4E1AF1293)	3.83	13105	2022-11-24 20:07:32.604	-0.027	0.121	1.071	14.282	0.061	1.282	3.131	-1.527	112.78	0	0	0	0	0	0	0
WT333(F4E4E1AF1293)	3.83	13105	2022-11-24 20:07:32.604	-0.027	0.121	1.071	14.282	0.061	1.282	3.208	-1.533	112.511	0	0	0	0	0	0	0
WT333(F4E4E1AF1293)	3.83	13105	2022-11-24 20:07:32.604	-0.036	0.17	0.976	3.113	-0.549	1.099	3.23	-1.544	112.236	0	0	0	0	0	0	0
WT333(F4E4E1AF1293)	3.83	13105	2022-11-24 20:07:32.604	-0.036	0.17	0.976	3.113	-0.549	1.099	3.257	-1.549	111.967	0	0	0	0	0	0	0
WT333(F4E4E1AF1293)	3.83	13105	2022-11-24 20:07:32.604	-0.036	0.17	0.976	3.113	-0.549	1.099	3.279	-1.56	111.698	0	0	0	0	0	0	0
WT333(F4E4E1AF1293)	3.83	13105	2022-11-24 20:07:32.604	-0.036	0.17	0.976	3.113	-0.549	1.099	3.307	-1.571	111.429	0	0	0	0	0	0	0
WT333(F4E4E1AF1293)	3.83	13105	2022-11-24 20:07:32.604	0.016	0.016	0.948	2.014	0.732	-2.625	3.323	-1.571	111.143	0	0	0	0	0	0	0
WT333(F4E4E1AF1293)	3.83	13105	2022-11-24 20:07:32.604	0.016	0.016	0.948	2.014	0.732	-2.625	3.345	-1.571	110.858	0	0	0	0	0	0	0
WT333(F4E4E1AF1293)	3.83	13105	2022-11-24 20:07:32.604	0.016	0.016	0.948	2.014	0.732	-2.625	3.362	-1.571	110.572	0	0	0	0	0	0	0
WT333(F4E4E1AF1293)	3.83	13105	2022-11-24 20:07:32.604	0.016	0.016	0.948	2.014	0.732	-2.625	3.378	-1.571	110.286	0	0	0	0	0	0	0
WT333(F4E4E1AF1293)	3.83	13105	2022-11-24 20:07:32.604	0.035	0.191	1.11	-4.822	3.418	1.099	3.362	-1.555	110.023	0	0	0	0	0	0	0
WT333(F4E4E1AF1293)	3.83	13105	2022-11-24 20:07:32.650	0.035	0.191	1.11	-4.822	3.418	1.099	3.345	-1.544	109.759	0	0	0	0	0	0	0
WT333(F4E4E1AF1293)	3.83	13105	2022-11-24 20:07:32.666	0.035	0.191	1.11	-4.822	3.418	1.099	3.329	-1.533	109.495	0	0	0	0	0	0	0
WT333(F4E4E1AF1293)	3.83	13105	2022-11-24 20:07:32.666	0.035	0.191	1.11	-4.822	3.418	1.099	3.312	-1.522	109.232	0	0	0	0	0	0	0
WT333(F4E4E1AF1293)	3.83	13105	2022-11-24 20:07:32.666	0.126	0.04	0.972	-0.977	0.854	0	3.318	-1.522	108.962	0	0	0	0	0	0	0
WT333(F4E4E1AF1293)	3.83	13105	2022-11-24 20:07:32.666	0.126	0.04	0.972	-0.977	0.854	0	3.318	-1.527	108.699	0	0	0	0	0	0	0
WT333(F4E4E1AF1293)	3.83	13105	2022-11-24 20:07:32.666	0.126	0.04	0.972	-0.977	0.854	0	3.318	-1.527	108.43	0	0	0	0	0	0	0
WT333(F4E4E1AF1293)	3.83	13105	2022-11-24 20:07:32.666	-0.073	0.141	0.997	-3.54	-4.456	0.427	3.307	-1.555	108.166	0	0	0	0	0	0	0
WT333(F4E4E1AF1293)	3.83	13105	2022-11-24 20:07:32.666	-0.073	0.141	0.997	-3.54	-4.456	0.427	3.296	-1.582	107.902	0	0	0	0	0	0	0
WT333(F4E4E1AF1293)	3.83	13105	2022-11-24 20:07:32.666	-0.073	0.141	0.997	-3.54	-4.456	0.427	3.285	-1.609	107.639	0	0	0	0	0	0	0
WT333(F4E4E1AF1293)	3.83	13105	2022-11-24 20:07:32.666	-0.073	0.141	0.997	-3.54	-4.456	0.427	3.274	-1.637	107.375	0	0	0	0	0	0	0
WT333(F4E4E1AF1293)	3.83	13105	2022-11-24 20:07:32.666	0.025	0.021	0.975	-17.395	-1.648	0	3.197	-1.653	107.111	0	0	0	0	0	0	0
WT333(F4E4E1AF1293)	3.83	13105	2022-11-24 20:07:32.666	0.025	0.021	0.975	-17.395	-1.648	0	3.12	-1.664	106.848	0	0	0	0	0	0	0
WT333(F4E4E1AF1293)	3.83	13105	2022-11-24 20:07:32.666	0.025	0.021	0.975	-17.395	-1.648	0	3.038	-1.675	106.584	0	0	0	0	0	0	0
WT333(F4E4E1AF1293)	3.83	13105	2022-11-24 20:07:32.666	0.025	0.021	0.975	-17.395	-1.648	0	2.961	-1.686	106.32	0	0	0	0	0	0	0
WT333(F4E4E1AF1293)	3.83	13105	2022-11-24 20:07:32.666	0.024	0.167	1.013	3.174	2.563	0.122	2.983	-1.681	106.062	0	0	0	0	0	0	0
WT333(F4E4E1AF1293)	3.83	13105	2022-11-24 20:07:32.666	0.024	0.167	1.013	3.174	2.563	0.122	3.005	-1.67	105.804	0	0	0	0	0	0	0
WT333(F4E4E1AF1293)	3.83	13105	2022-11-24 20:07:32.666	0.024	0.167	1.013	3.174	2.563	0.122	3.027	-1.664	105.546	0	0	0	0	0	0	0
WT333(F4E4E1AF1293)	3.83	13105	2022-11-24 20:07:32.666	0.024	0.167	1.013	3.174	2.563	0.122	3.054	-1.659	105.287	0	0	0	0	0	0	0
WT333(F4E4E1AF1293)	3.83	13105	2022-11-24 20:07:32.666	-0.007	0.026	1.042	32.959	-2.93	0.122	3.224	-1.675	105.029	0	0	0	0	0	0	0
WT333(F4E4E1AF1293)	3.83	13105	2022-11-24 20:07:32.666	-0.007	0.026	1.042	32.959	-2.93	0.122	3.395	-1.692	104.771	0	0	0	0	0	0	0
WT333(F4E4E1AF1293)	3.83	13105	2022-11-24 20:07:32.666	-0.007	0.026	1.042	32.959	-2.93	0.122	3.571	-1.708	104.513	0	0	0	0	0	0	0
WT333(F4E4E1AF1293)	3.83	13105	2022-11-24 20:07:32.666	-0.007	0.026	1.042	32.959	-2.93	0.122	3.741	-1.725	104.26	0	0	0	0	0	0	0
WT333(F4E4E1AF1293)	3.83	13105	2022-11-24 20:07:32.666	0.012	0.148	1.05	-3.601	3.906	0.122	3.724	-1.708	104.002	0	0	0	0	0	0	0
WT333(F4E4E1AF1293)	3.83	13105	2022-11-24 20:07:32.666	0.012	0.148	1.05	-3.601	3.906	0.122	3.713	-1.692	103.749	0	0	0	0	0	0	0
WT333(F4E4E1AF1293)	3.83	13105	2022-11-24 20:07:32.682	0.012	0.148	1.05	-3.601	3.906	0.122	3.702	-1.675	103.497	0	0	0	0	0	0	0
WT333(F4E4E1AF1293)	3.83	13105	2022-11-24 20:07:32.682	0.012	0.148	1.05	-3.601	3.906	0.122	3.691	-1.659	103.25	0	0	0	0	0	0	0
WT333(F4E4E1AF1293)	3.83	13105	2022-11-24 20:07:32.682	-0.041	0.097	0.978	7.08	-2.869	-0.305	3.735	-1.67	102.991	0	0	0	0	0	0	0
WT333(F4E4E1AF1293)	3.83	13105	2022-11-24 20:07:32.682	-0.041	0.097	0.978	7.08	-2.869	-0.305	3.779	-1.686	102.739	0	0	0	0	0	0	0
WT333(F4E4E1AF1293)	3.83	13105	2022-11-24 20:07:32.682	-0.041	0.097	0.978	7.08	-2.869	-0.305	3.818	-1.703	102.48	0	0	0	0	0	0	0
WT333(F4E4E1AF1293)	3.83	13105	2022-11-24 20:07:32.682	-0.041	0.097	0.978	7.08	-2.869	-0.305	3.862	-1.719	102.228	0	0	0	0	0	0	0
WT333(F4E4E1AF1293)	3.83	13105	2022-11-24 20:07:32.682	-0.018	0.147	0.932	-17.273	2.441	1.16	3.785	-1.708	101.986	0	0	0	0	0	0	0
WT333(F4E4E1AF1293)	3.83	13105	2022-11-24 20:07:32.682	-0.018	0.147	0.932	-17.273	2.441	1.16	3.708	-1.697	101.744	0	0	0	0	0	0	0
WT333(F4E4E1AF1293)	3.83	13105	2022-11-24 20:07:32.775	-0.018	0.147	0.932	-17.273	2.441	1.16	3.631	-1.686	101.497	0	0	0	0	0	0	0
WT333(F4E4E1AF1293)	3.83	13105	2022-11-24 20:07:32.775	-0.018	0.147	0.932	-17.273	2.441	1.16	3.554	-1.681	101.255	0	0	0	0	0	0	0
WT333(F4E4E1AF1293)	3.83	13105	2022-11-24 20:07:32.775	0.052	0.142	1.042	5.249	-1.465	0.061	3.587	-1.686	101.008	0	0	0	0	0	0	0
WT333(F4E4E1AF1293)	3.83	13105	2022-11-24 20:07:32.775	0.052	0.142	1.042	5.249	-1.465	0.061	3.625	-1.697	100.761	0	0	0	0	0	0	0
WT333(F4E4E1AF1293)	3.83	13105	2022-11-24 20:07:32.775	0.052	0.142	1.042	5.249	-1.465	0.061	3.658	-1.708	100.514	0	0	0	0	0	0	0
WT333(F4E4E1AF1293)	3.83	13105	2022-11-24 20:07:32.775	0.052	0.142	1.042	5.249	-1.465	0.061	3.697	-1.719	100.267	0	0	0	0	0	0	0
WT333(F4E4E1AF1293)	3.83	13105	2022-11-24 20:07:32.775	-0.015	0.064	0.999	9.583	0.549	-0.732	3.752	-1.719	100.02	0	0	0	0	0	0	0
WT333(F4E4E1AF1293)	3.83	13105	2022-11-24 20:07:32.775	-0.015	0.064	0.999	9.583	0.549	-0.732	3.807	-1.719	99.772	0	0	0	0	0	0	0
WT333(F4E4E1AF1293)	3.83	13105	2022-11-24 20:07:32.775	-0.015	0.064	0.999	9.583	0.549	-0.732	3.862	-1.719	99.525	0	0	0	0	0	0	0
WT333(F4E4E1AF1293)	3.83	13105	2022-11-24 20:07:32.775	-0.015	0.064	0.999	9.583	0.549	-0.732	3.922	-1.719	99.278	0	0	0	0	0	0	0
WT333(F4E4E1AF1293)	3.83	13105	2022-11-24 20:07:32.775	0.192	-0.341	0.992	25.574	-14.465	3.784	4.048	-1.791	99.047	0	0	0	0	0	0	0
WT333(F4E4E1AF1293)	3.83	13105	2022-11-24 20:07:32.775	0.192	-0.341	0.992	25.574	-14.465	3.784	4.18	-1.862	98.822	0	0	0	0	0	0	0
WT333(F4E4E1AF1293)	3.83	13105	2022-11-24 20:07:32.775	0.192	-0.341	0.992	25.574	-14.465	3.784	4.301	-1.928	98.591	0	0	0	0	0	0	0
WT333(F4E4E1AF1293)	3.83	13105	2022-11-24 20:07:32.775	0.192	-0.341	0.992	25.574	-14.465	3.784	4.422	-2	98.366	0	0	0	0	0	0	0
WT333(F4E4E1AF1293)	3.83	13105	2022-11-24 20:07:32.775	-0.04	-0.056	1.148	75.928	-22.217	18.066	4.79	-2.109	98.212	0	0	0	0	0	0	0
WT333(F4E4E1AF1293)	3.83	13105	2022-11-24 20:07:32.775	-0.04	-0.056	1.148	75.928	-22.217	18.066	5.158	-2.214	98.053	0	0	0	0	0	0	0
WT333(F4E4E1AF1293)	3.83	13105	2022-11-24 20:07:32.838	-0.04	-0.056	1.148	75.928	-22.217	18.066	5.526	-2.324	97.894	0	0	0	0	0	0	0
WT333(F4E4E1AF1293)	3.83	13105	2022-11-24 20:07:32.838	-0.04	-0.056	1.148	75.928	-22.217	18.066	5.894	-2.428	97.74	0	0	0	0	0	0	0
WT333(F4E4E1AF1293)	3.83	13105	2022-11-24 20:07:32.838	0.599	2	1.553	-247.803	89.294	-14.343	4.658	-1.983	97.471	0	0	0	0	0	0	0
WT333(F4E4E1AF1293)	3.83	13105	2022-11-24 20:07:32.838	1.199	4	3.106	-247.803	89.294	-14.343	3.439	-1.566	97.196	0	0	0	0	0	0	0
WT333(F4E4E1AF1293)	3.83	13105	2022-11-24 20:07:32.838	2.397	8	6.212	-247.803	89.294	-14.343	2.236	-1.176	96.916	0	0	0	0	0	0	0
WT333(F4E4E1AF1293)	3.83	13105	2022-11-24 20:07:32.838	4.795	15.999	12.424	-247.803	89.294	-14.343	1.055	-0.824	96.63	0	0	0	0	0	0	0
WT333(F4E4E1AF1293)	3.83	13105	2022-11-24 20:07:32.838	-0.098	-1.552	0.005	63.721	-2.258	-1.404	1.423	-0.923	96.4	0	0	0	0	0	0	0
WT333(F4E4E1AF1293)	3.83	13105	2022-11-24 20:07:32.838	-0.098	-1.552	0.005	63.721	-2.258	-1.404	1.785	-1.022	96.169	0	0	0	0	0	0	0
WT333(F4E4E1AF1293)	3.83	13105	2022-11-24 20:07:32.869	-0.098	-1.552	0.005	63.721	-2.258	-1.404	2.148	-1.11	95.933	0	0	0	0	0	0	0
WT333(F4E4E1AF1293)	3.83	13105	2022-11-24 20:07:32.869	-0.098	-1.552	0.005	63.721	-2.258	-1.404	2.505	-1.198	95.702	0	0	0	0	0	0	0
WT333(F4E4E1AF1293)	3.83	13105	2022-11-24 20:07:32.869	0.108	1.059	1.489	-11.597	1.404	-4.822	2.488	-1.263	95.449	0	0	0	0	0	0	0
WT333(F4E4E1AF1293)	3.83	13105	2022-11-24 20:07:32.869	0.108	1.059	1.489	-11.597	1.404	-4.822	2.472	-1.329	95.202	0	0	0	0	0	0	0
WT333(F4E4E1AF1293)	3.83	13105	2022-11-24 20:07:32.869	0.108	1.059	1.489	-11.597	1.404	-4.822	2.455	-1.401	94.955	0	0	0	0	0	0	0
WT333(F4E4E1AF1293)	3.83	13105	2022-11-24 20:07:32.869	0.108	1.059	1.489	-11.597	1.404	-4.822	2.439	-1.467	94.702	0	0	0	0	0	0	0
WT333(F4E4E1AF1293)	3.83	13105	2022-11-24 20:07:32.869	0.068	-0.326	0.72	12.207	0.671	-0.488	2.543	-1.533	94.477	0	0	0	0	0	0	0
WT333(F4E4E1AF1293)	3.83	13105	2022-11-24 20:07:32.869	0.068	-0.326	0.72	12.207	0.671	-0.488	2.648	-1.599	94.252	0	0	0	0	0	0	0
WT333(F4E4E1AF1293)	3.83	13105	2022-11-24 20:07:32.994	0.068	-0.326	0.72	12.207	0.671	-0.488	2.747	-1.659	94.021	0	0	0	0	0	0	0
WT333(F4E4E1AF1293)	3.83	13105	2022-11-24 20:07:32.994	0.068	-0.326	0.72	12.207	0.671	-0.488	2.84	-1.719	93.796	0	0	0	0	0	0	0
WT333(F4E4E1AF1293)	3.83	13105	2022-11-24 20:07:32.994	0.012	0.231	1.165	-2.625	1.831	-0.671	2.862	-1.774	93.565	0	0	0	0	0	0	0
WT333(F4E4E1AF1293)	3.83	13105	2022-11-24 20:07:32.994	0.012	0.231	1.165	-2.625	1.831	-0.671	2.884	-1.824	93.34	0	0	0	0	0	0	0
WT333(F4E4E1AF1293)	3.83	13105	2022-11-24 20:07:32.994	0.012	0.231	1.165	-2.625	1.831	-0.671	2.906	-1.873	93.109	0	0	0	0	0	0	0
WT333(F4E4E1AF1293)	3.83	13105	2022-11-24 20:07:32.994	0.012	0.231	1.165	-2.625	1.831	-0.671	2.922	-1.917	92.884	0	0	0	0	0	0	0
WT333(F4E4E1AF1293)	3.83	13105	2022-11-24 20:07:32.994	-0.065	0.091	0.964	8.606	1.587	3.052	2.999	-1.967	92.67	0	0	0	0	0	0	0
WT333(F4E4E1AF1293)	3.83	13105	2022-11-24 20:07:32.994	-0.065	0.091	0.964	8.606	1.587	3.052	3.076	-2.01	92.461	0	0	0	0	0	0	0
WT333(F4E4E1AF1293)	3.83	13105	2022-11-24 20:07:32.994	-0.065	0.091	0.964	8.606	1.587	3.052	3.148	-2.049	92.252	0	0	0	0	0	0	0
WT333(F4E4E1AF1293)	3.83	13105	2022-11-24 20:07:32.994	-0.065	0.091	0.964	8.606	1.587	3.052	3.224	-2.093	92.043	0	0	0	0	0	0	0
WT333(F4E4E1AF1293)	3.83	13105	2022-11-24 20:07:32.994	0.187	0.059	0.991	-13.916	-0.305	0.183	3.186	-2.137	91.818	0	0	0	0	0	0	0
WT333(F4E4E1AF1293)	3.83	13105	2022-11-24 20:07:32.994	0.187	0.059	0.991	-13.916	-0.305	0.183	3.142	-2.186	91.593	0	0	0	0	0	0	0
WT333(F4E4E1AF1293)	3.83	13105	2022-11-24 20:07:32.994	0.187	0.059	0.991	-13.916	-0.305	0.183	3.098	-2.23	91.368	0	0	0	0	0	0	0
WT333(F4E4E1AF1293)	3.83	13105	2022-11-24 20:07:32.994	0.187	0.059	0.991	-13.916	-0.305	0.183	3.054	-2.274	91.143	0	0	0	0	0	0	0
WT333(F4E4E1AF1293)	3.83	13105	2022-11-24 20:07:32.994	-0.082	0.19	1.043	6.409	0	0.366	3.115	-2.318	90.917	0	0	0	0	0	0	0
WT333(F4E4E1AF1293)	3.83	13105	2022-11-24 20:07:32.994	-0.082	0.19	1.043	6.409	0	0.366	3.17	-2.357	90.698	0	0	0	0	0	0	0
WT333(F4E4E1AF1293)	3.83	13105	2022-11-24 20:07:33.010	-0.082	0.19	1.043	6.409	0	0.366	3.23	-2.395	90.472	0	0	0	0	0	0	0
WT333(F4E4E1AF1293)	3.83	13105	2022-11-24 20:07:33.010	-0.082	0.19	1.043	6.409	0	0.366	3.29	-2.428	90.247	0	0	0	0	0	0	0
WT333(F4E4E1AF1293)	3.83	13105	2022-11-24 20:07:33.010	0.003	0.048	0.946	0.122	2.258	0.244	3.312	-2.45	90.022	0	0	0	0	0	0	0
WT333(F4E4E1AF1293)	3.83	13105	2022-11-24 20:07:33.010	0.003	0.048	0.946	0.122	2.258	0.244	3.34	-2.472	89.797	0	0	0	0	0	0	0
WT333(F4E4E1AF1293)	3.83	13105	2022-11-24 20:07:33.010	0.003	0.048	0.946	0.122	2.258	0.244	3.362	-2.494	89.577	0	0	0	0	0	0	0
WT333(F4E4E1AF1293)	3.83	13105	2022-11-24 20:07:33.010	0.003	0.048	0.946	0.122	2.258	0.244	3.384	-2.51	89.352	0	0	0	0	0	0	0
WT333(F4E4E1AF1293)	3.83	13105	2022-11-24 20:07:33.010	0.081	0.211	1.076	13.428	1.282	0.549	3.477	-2.532	89.127	0	0	0	0	0	0	0
WT333(F4E4E1AF1293)	3.83	13105	2022-11-24 20:07:33.010	0.081	0.211	1.076	13.428	1.282	0.549	3.565	-2.554	88.907	0	0	0	0	0	0	0
WT333(F4E4E1AF1293)	3.83	13105	2022-11-24 20:07:33.025	0.081	0.211	1.076	13.428	1.282	0.549	3.653	-2.576	88.682	0	0	0	0	0	0	0
WT333(F4E4E1AF1293)	3.83	13105	2022-11-24 20:07:33.025	0.081	0.211	1.076	13.428	1.282	0.549	3.741	-2.593	88.462	0	0	0	0	0	0	0
WT333(F4E4E1AF1293)	3.83	13105	2022-11-24 20:07:33.025	-0.11	0.068	0.975	-9.033	2.808	0.427	3.719	-2.604	88.242	0	0	0	0	0	0	0
WT333(F4E4E1AF1293)	3.83	13105	2022-11-24 20:07:33.025	-0.11	0.068	0.975	-9.033	2.808	0.427	3.691	-2.615	88.017	0	0	0	0	0	0	0
WT333(F4E4E1AF1293)	3.83	13105	2022-11-24 20:07:33.025	-0.11	0.068	0.975	-9.033	2.808	0.427	3.669	-2.62	87.797	0	0	0	0	0	0	0
WT333(F4E4E1AF1293)	3.83	13105	2022-11-24 20:07:33.025	-0.11	0.068	0.975	-9.033	2.808	0.427	3.642	-2.626	87.572	0	0	0	0	0	0	0
WT333(F4E4E1AF1293)	3.83	13105	2022-11-24 20:07:33.025	-0.015	0.158	1.014	3.479	1.648	2.502	3.68	-2.637	87.363	0	0	0	0	0	0	0
WT333(F4E4E1AF1293)	3.83	13105	2022-11-24 20:07:33.025	-0.015	0.158	1.014	3.479	1.648	2.502	3.719	-2.648	87.149	0	0	0	0	0	0	0
WT333(F4E4E1AF1293)	3.83	13105	2022-11-24 20:07:33.041	-0.015	0.158	1.014	3.479	1.648	2.502	3.757	-2.659	86.94	0	0	0	0	0	0	0
WT333(F4E4E1AF1293)	3.83	13105	2022-11-24 20:07:33.041	-0.015	0.158	1.014	3.479	1.648	2.502	3.79	-2.664	86.726	0	0	0	0	0	0	0
WT333(F4E4E1AF1293)	3.83	13105	2022-11-24 20:07:33.041	0.063	0.087	1.03	5.432	0.305	0.488	3.84	-2.681	86.506	0	0	0	0	0	0	0
WT333(F4E4E1AF1293)	3.83	13105	2022-11-24 20:07:33.041	0.063	0.087	1.03	5.432	0.305	0.488	3.884	-2.692	86.287	0	0	0	0	0	0	0
WT333(F4E4E1AF1293)	3.83	13105	2022-11-24 20:07:33.041	0.063	0.087	1.03	5.432	0.305	0.488	3.928	-2.703	86.061	0	0	0	0	0	0	0
WT333(F4E4E1AF1293)	3.83	13105	2022-11-24 20:07:33.041	0.063	0.087	1.03	5.432	0.305	0.488	3.972	-2.719	85.842	0	0	0	0	0	0	0
WT333(F4E4E1AF1293)	3.83	13105	2022-11-24 20:07:33.041	0.068	0.09	1.011	-12.634	1.038	0	3.928	-2.725	85.622	0	0	0	0	0	0	0
WT333(F4E4E1AF1293)	3.83	13105	2022-11-24 20:07:33.041	0.068	0.09	1.011	-12.634	1.038	0	3.878	-2.73	85.402	0	0	0	0	0	0	0
WT333(F4E4E1AF1293)	3.83	13105	2022-11-24 20:07:33.166	0.068	0.09	1.011	-12.634	1.038	0	3.829	-2.741	85.182	0	0	0	0	0	0	0
WT333(F4E4E1AF1293)	3.83	13105	2022-11-24 20:07:33.166	0.068	0.09	1.011	-12.634	1.038	0	3.779	-2.747	84.963	0	0	0	0	0	0	0
WT333(F4E4E1AF1293)	3.83	13105	2022-11-24 20:07:33.166	0.037	0.169	0.979	-9.338	0.61	0.916	3.746	-2.758	84.749	0	0	0	0	0	0	0
WT333(F4E4E1AF1293)	3.83	13105	2022-11-24 20:07:33.166	0.037	0.169	0.979	-9.338	0.61	0.916	3.713	-2.763	84.534	0	0	0	0	0	0	0
WT333(F4E4E1AF1293)	3.83	13105	2022-11-24 20:07:33.166	0.037	0.169	0.979	-9.338	0.61	0.916	3.686	-2.774	84.32	0	0	0	0	0	0	0
WT333(F4E4E1AF1293)	3.83	13105	2022-11-24 20:07:33.166	-0.036	0.068	1.075	12.634	-7.263	-0.122	3.763	-2.818	84.1	0	0	0	0	0	0	0
WT333(F4E4E1AF1293)	3.83	13105	2022-11-24 20:07:33.166	-0.036	0.068	1.075	12.634	-7.263	-0.122	3.84	-2.867	83.881	0	0	0	0	0	0	0
WT333(F4E4E1AF1293)	3.83	13105	2022-11-24 20:07:33.166	-0.036	0.068	1.075	12.634	-7.263	-0.122	3.917	-2.911	83.661	0	0	0	0	0	0	0
WT333(F4E4E1AF1293)	3.83	13105	2022-11-24 20:07:33.166	-0.036	0.068	1.075	12.634	-7.263	-0.122	3.994	-2.95	83.447	0	0	0	0	0	0	0
WT333(F4E4E1AF1293)	3.83	13105	2022-11-24 20:07:33.166	0.108	0.06	0.912	-22.766	-1.099	-2.075	3.895	-2.961	83.221	0	0	0	0	0	0	0
WT333(F4E4E1AF1293)	3.83	13105	2022-11-24 20:07:33.166	0.108	0.06	0.912	-22.766	-1.099	-2.075	3.79	-2.972	82.996	0	0	0	0	0	0	0
WT333(F4E4E1AF1293)	3.83	13105	2022-11-24 20:07:33.166	0.108	0.06	0.912	-22.766	-1.099	-2.075	3.691	-2.988	82.776	0	0	0	0	0	0	0
WT333(F4E4E1AF1293)	3.83	13105	2022-11-24 20:07:33.166	0.108	0.06	0.912	-22.766	-1.099	-2.075	3.587	-2.999	82.557	0	0	0	0	0	0	0
WT333(F4E4E1AF1293)	3.83	13105	2022-11-24 20:07:33.166	0.15	0.168	1.02	23.987	-2.808	-0.854	3.719	-3.021	82.343	0	0	0	0	0	0	0
WT333(F4E4E1AF1293)	3.83	13105	2022-11-24 20:07:33.166	0.15	0.168	1.02	23.987	-2.808	-0.854	3.851	-3.043	82.128	0	0	0	0	0	0	0
WT333(F4E4E1AF1293)	3.83	13105	2022-11-24 20:07:33.166	0.15	0.168	1.02	23.987	-2.808	-0.854	3.977	-3.065	81.92	0	0	0	0	0	0	0
WT333(F4E4E1AF1293)	3.83	13105	2022-11-24 20:07:33.197	0.15	0.168	1.02	23.987	-2.808	-0.854	4.109	-3.087	81.711	0	0	0	0	0	0	0
WT333(F4E4E1AF1293)	3.83	13105	2022-11-24 20:07:33.197	0.015	0.083	1.007	-11.963	1.465	0.61	4.059	-3.087	81.508	0	0	0	0	0	0	0
WT333(F4E4E1AF1293)	3.83	13105	2022-11-24 20:07:33.197	0.015	0.083	1.007	-11.963	1.465	0.61	4.005	-3.087	81.31	0	0	0	0	0	0	0
WT333(F4E4E1AF1293)	3.83	13105	2022-11-24 20:07:33.197	0.015	0.083	1.007	-11.963	1.465	0.61	3.955	-3.087	81.112	0	0	0	0	0	0	0
WT333(F4E4E1AF1293)	3.83	13105	2022-11-24 20:07:33.197	0.015	0.083	1.007	-11.963	1.465	0.61	3.906	-3.087	80.914	0	0	0	0	0	0	0
WT333(F4E4E1AF1293)	3.83	13105	2022-11-24 20:07:33.197	0.067	0.157	1.016	-9.949	0.427	0.427	3.862	-3.093	80.717	0	0	0	0	0	0	0
WT333(F4E4E1AF1293)	3.83	13105	2022-11-24 20:07:33.197	0.067	0.157	1.016	-9.949	0.427	0.427	3.823	-3.098	80.519	0	0	0	0	0	0	0
WT333(F4E4E1AF1293)	3.83	13105	2022-11-24 20:07:33.197	0.067	0.157	1.016	-9.949	0.427	0.427	3.785	-3.104	80.327	0	0	0	0	0	0	0
WT333(F4E4E1AF1293)	3.83	13105	2022-11-24 20:07:33.229	0.067	0.157	1.016	-9.949	0.427	0.427	3.741	-3.109	80.129	0	0	0	0	0	0	0
WT333(F4E4E1AF1293)	3.83	13105	2022-11-24 20:07:33.229	0.017	0.09	0.971	10.864	0	-0.183	3.807	-3.115	79.931	0	0	0	0	0	0	0
WT333(F4E4E1AF1293)	3.83	13105	2022-11-24 20:07:33.229	0.017	0.09	0.971	10.864	0	-0.183	3.867	-3.12	79.733	0	0	0	0	0	0	0
WT333(F4E4E1AF1293)	3.83	13105	2022-11-24 20:07:33.229	0.017	0.09	0.971	10.864	0	-0.183	3.933	-3.126	79.536	0	0	0	0	0	0	0
WT333(F4E4E1AF1293)	3.83	13105	2022-11-24 20:07:33.229	0.017	0.09	0.971	10.864	0	-0.183	3.999	-3.131	79.343	0	0	0	0	0	0	0
WT333(F4E4E1AF1293)	3.83	13105	2022-11-24 20:07:33.229	0.117	0.104	1.01	9.827	-0.061	-1.465	4.054	-3.137	79.14	0	0	0	0	0	0	0
WT333(F4E4E1AF1293)	3.83	13105	2022-11-24 20:07:33.229	0.117	0.104	1.01	9.827	-0.061	-1.465	4.109	-3.142	78.942	0	0	0	0	0	0	0
WT333(F4E4E1AF1293)	3.83	13105	2022-11-24 20:07:33.229	0.117	0.104	1.01	9.827	-0.061	-1.465	4.169	-3.148	78.739	0	0	0	0	0	0	0
WT333(F4E4E1AF1293)	3.83	13105	2022-11-24 20:07:33.291	0.117	0.104	1.01	9.827	-0.061	-1.465	4.224	-3.153	78.541	0	0	0	0	0	0	0
WT333(F4E4E1AF1293)	3.83	13105	2022-11-24 20:07:33.291	0.095	0.09	1	-4.761	1.282	-1.038	4.208	-3.153	78.349	0	0	0	0	0	0	0
WT333(F4E4E1AF1293)	3.83	13105	2022-11-24 20:07:33.291	0.095	0.09	1	-4.761	1.282	-1.038	4.191	-3.153	78.151	0	0	0	0	0	0	0
WT333(F4E4E1AF1293)	3.83	13105	2022-11-24 20:07:33.291	0.095	0.09	1	-4.761	1.282	-1.038	4.169	-3.148	77.959	0	0	0	0	0	0	0
WT333(F4E4E1AF1293)	3.83	13105	2022-11-24 20:07:33.291	0.095	0.09	1	-4.761	1.282	-1.038	4.153	-3.148	77.767	0	0	0	0	0	0	0
WT333(F4E4E1AF1293)	3.83	13105	2022-11-24 20:07:33.291	0.136	0.167	1.035	3.723	0.366	-1.221	4.175	-3.153	77.569	0	0	0	0	0	0	0
WT333(F4E4E1AF1293)	3.83	13105	2022-11-24 20:07:33.291	0.136	0.167	1.035	3.723	0.366	-1.221	4.202	-3.159	77.377	0	0	0	0	0	0	0
WT333(F4E4E1AF1293)	3.83	13105	2022-11-24 20:07:33.291	0.136	0.167	1.035	3.723	0.366	-1.221	4.224	-3.164	77.184	0	0	0	0	0	0	0
WT333(F4E4E1AF1293)	3.83	13105	2022-11-24 20:07:33.291	0.136	0.167	1.035	3.723	0.366	-1.221	4.252	-3.17	76.992	0	0	0	0	0	0	0
WT333(F4E4E1AF1293)	3.83	13105	2022-11-24 20:07:33.291	0.123	0.118	1.01	10.193	1.16	-1.038	4.307	-3.17	76.805	0	0	0	0	0	0	0
WT333(F4E4E1AF1293)	3.83	13105	2022-11-24 20:07:33.291	0.123	0.118	1.01	10.193	1.16	-1.038	4.362	-3.175	76.613	0	0	0	0	0	0	0
WT333(F4E4E1AF1293)	3.83	13105	2022-11-24 20:07:33.291	0.123	0.118	1.01	10.193	1.16	-1.038	4.417	-3.175	76.426	0	0	0	0	0	0	0
WT333(F4E4E1AF1293)	3.83	13105	2022-11-24 20:07:33.291	0.123	0.118	1.01	10.193	1.16	-1.038	4.471	-3.181	76.234	0	0	0	0	0	0	0
WT333(F4E4E1AF1293)	3.83	13105	2022-11-24 20:07:33.291	-0.062	0.12	0.998	-2.93	2.93	-0.122	4.46	-3.175	76.053	0	0	0	0	0	0	0
WT333(F4E4E1AF1293)	3.83	13105	2022-11-24 20:07:33.291	-0.062	0.12	0.998	-2.93	2.93	-0.122	4.449	-3.164	75.866	0	0	0	0	0	0	0
WT333(F4E4E1AF1293)	3.83	13105	2022-11-24 20:07:33.291	-0.062	0.12	0.998	-2.93	2.93	-0.122	4.444	-3.159	75.679	0	0	0	0	0	0	0
WT333(F4E4E1AF1293)	3.83	13105	2022-11-24 20:07:33.353	-0.062	0.12	0.998	-2.93	2.93	-0.122	4.433	-3.148	75.493	0	0	0	0	0	0	0

## Sheet: 22Hz
设备名称	电压	版本	片上时间	加速度X(g)	加速度Y(g)	加速度Z(g)	角速度X(°/s)	角速度Y(°/s)	角速度Z(°/s)	角度X(°)	角度Y(°)	角度Z(°)	磁场X	磁场Y	磁场Z	四元数0	四元数1	四元数2	四元数3	状态
WT333(F4E4E1AF1293)	3.83	13105	2022-11-24 20:01:08.458	-0.086	0.155	1.016	1.831	0.793	-0.305	8.74	0.242	3.06	0	0	0	0	0	0	0
WT333(F4E4E1AF1293)	3.83	13105	2022-11-24 20:01:08.458	-0.086	0.155	1.016	1.831	0.793	-0.305	8.745	0.247	2.73	0	0	0	0	0	0	0
WT333(F4E4E1AF1293)	3.83	13105	2022-11-24 20:01:08.514	-0.086	0.155	1.016	1.831	0.793	-0.305	8.756	0.258	2.406	0	0	0	0	0	0	0
WT333(F4E4E1AF1293)	3.83	13105	2022-11-24 20:01:08.514	0.048	0.161	1.048	0.793	0.061	-0.61	8.762	0.258	2.082	0	0	0	0	0	0	0
WT333(F4E4E1AF1293)	3.83	13105	2022-11-24 20:01:08.514	0.048	0.161	1.048	0.793	0.061	-0.61	8.762	0.264	1.752	0	0	0	0	0	0	0
WT333(F4E4E1AF1293)	3.83	13105	2022-11-24 20:01:08.514	0.048	0.161	1.048	0.793	0.061	-0.61	8.767	0.264	1.428	0	0	0	0	0	0	0
WT333(F4E4E1AF1293)	3.83	13105	2022-11-24 20:01:08.514	0.048	0.161	1.048	0.793	0.061	-0.61	8.767	0.264	1.099	0	0	0	0	0	0	0
WT333(F4E4E1AF1293)	3.83	13105	2022-11-24 20:01:08.514	0.053	0.153	1.016	-1.038	0	-0.427	8.762	0.269	0.775	0	0	0	0	0	0	0
WT333(F4E4E1AF1293)	3.83	13105	2022-11-24 20:01:08.514	0.053	0.153	1.016	-1.038	0	-0.427	8.751	0.269	0.45	0	0	0	0	0	0	0
WT333(F4E4E1AF1293)	3.83	13105	2022-11-24 20:01:08.514	0.053	0.153	1.016	-1.038	0	-0.427	8.745	0.269	0.126	0	0	0	0	0	0	0
WT333(F4E4E1AF1293)	3.83	13105	2022-11-24 20:01:08.575	0.053	0.153	1.016	-1.038	0	-0.427	8.734	0.269	-0.192	0	0	0	0	0	0	0
WT333(F4E4E1AF1293)	3.83	13105	2022-11-24 20:01:08.577	-0.001	0.049	0.994	3.967	-2.441	0.061	8.751	0.258	-0.511	0	0	0	0	0	0	0
WT333(F4E4E1AF1293)	3.83	13105	2022-11-24 20:01:08.577	-0.001	0.049	0.994	3.967	-2.441	0.061	8.767	0.247	-0.835	0	0	0	0	0	0	0
WT333(F4E4E1AF1293)	3.83	13105	2022-11-24 20:01:08.577	-0.001	0.049	0.994	3.967	-2.441	0.061	8.784	0.242	-1.154	0	0	0	0	0	0	0
WT333(F4E4E1AF1293)	3.83	13105	2022-11-24 20:01:08.577	-0.001	0.049	0.994	3.967	-2.441	0.061	8.8	0.231	-1.478	0	0	0	0	0	0	0
WT333(F4E4E1AF1293)	3.83	13105	2022-11-24 20:01:08.577	0.043	0.072	0.945	-2.319	2.136	3.906	8.784	0.242	-1.774	0	0	0	0	0	0	0
WT333(F4E4E1AF1293)	3.83	13105	2022-11-24 20:01:08.577	0.043	0.072	0.945	-2.319	2.136	3.906	8.767	0.253	-2.071	0	0	0	0	0	0	0
WT333(F4E4E1AF1293)	3.83	13105	2022-11-24 20:01:08.577	0.043	0.072	0.945	-2.319	2.136	3.906	8.751	0.264	-2.368	0	0	0	0	0	0	0
WT333(F4E4E1AF1293)	3.83	13105	2022-11-24 20:01:08.577	0.043	0.072	0.945	-2.319	2.136	3.906	8.734	0.275	-2.664	0	0	0	0	0	0	0
WT333(F4E4E1AF1293)	3.83	13105	2022-11-24 20:01:08.577	0	0.054	1.054	4.7	-0.427	2.991	8.751	0.275	-2.961	0	0	0	0	0	0	0
WT333(F4E4E1AF1293)	3.83	13105	2022-11-24 20:01:08.577	0	0.054	1.054	4.7	-0.427	2.991	8.767	0.275	-3.263	0	0	0	0	0	0	0
WT333(F4E4E1AF1293)	3.83	13105	2022-11-24 20:01:08.577	0	0.054	1.054	4.7	-0.427	2.991	8.789	0.28	-3.56	0	0	0	0	0	0	0
WT333(F4E4E1AF1293)	3.83	13105	2022-11-24 20:01:08.577	0	0.054	1.054	4.7	-0.427	2.991	8.806	0.28	-3.856	0	0	0	0	0	0	0
WT333(F4E4E1AF1293)	3.83	13105	2022-11-24 20:01:08.577	-0.124	0.375	1.08	17.09	1.648	-1.953	8.882	0.297	-4.18	0	0	0	0	0	0	0
WT333(F4E4E1AF1293)	3.83	13105	2022-11-24 20:01:08.577	-0.124	0.375	1.08	17.09	1.648	-1.953	8.97	0.308	-4.499	0	0	0	0	0	0	0
WT333(F4E4E1AF1293)	3.83	13105	2022-11-24 20:01:08.577	-0.124	0.375	1.08	17.09	1.648	-1.953	9.053	0.319	-4.812	0	0	0	0	0	0	0
WT333(F4E4E1AF1293)	3.83	13105	2022-11-24 20:01:08.605	-0.124	0.375	1.08	17.09	1.648	-1.953	9.135	0.33	-5.131	0	0	0	0	0	0	0
WT333(F4E4E1AF1293)	3.83	13105	2022-11-24 20:01:08.606	0.107	0.196	1.128	16.907	-1.892	-1.77	9.223	0.324	-5.449	0	0	0	0	0	0	0
WT333(F4E4E1AF1293)	3.83	13105	2022-11-24 20:01:08.606	0.107	0.196	1.128	16.907	-1.892	-1.77	9.305	0.319	-5.768	0	0	0	0	0	0	0
WT333(F4E4E1AF1293)	3.83	13105	2022-11-24 20:01:08.606	0.107	0.196	1.128	16.907	-1.892	-1.77	9.388	0.313	-6.086	0	0	0	0	0	0	0
WT333(F4E4E1AF1293)	3.83	13105	2022-11-24 20:01:08.606	0.107	0.196	1.128	16.907	-1.892	-1.77	9.47	0.302	-6.4	0	0	0	0	0	0	0
WT333(F4E4E1AF1293)	3.83	13105	2022-11-24 20:01:08.606	0.014	0.092	0.936	11.963	0	2.991	9.525	0.302	-6.691	0	0	0	0	0	0	0
WT333(F4E4E1AF1293)	3.83	13105	2022-11-24 20:01:08.606	0.014	0.092	0.936	11.963	0	2.991	9.58	0.302	-6.976	0	0	0	0	0	0	0
WT333(F4E4E1AF1293)	3.83	13105	2022-11-24 20:01:08.606	0.014	0.092	0.936	11.963	0	2.991	9.635	0.302	-7.267	0	0	0	0	0	0	0
WT333(F4E4E1AF1293)	3.83	13105	2022-11-24 20:01:08.665	0.014	0.092	0.936	11.963	0	2.991	9.695	0.302	-7.553	0	0	0	0	0	0	0
WT333(F4E4E1AF1293)	3.83	13105	2022-11-24 20:01:08.667	-0.073	0.314	0.98	5.432	-1.709	-2.319	9.717	0.297	-7.866	0	0	0	0	0	0	0
WT333(F4E4E1AF1293)	3.83	13105	2022-11-24 20:01:08.667	-0.073	0.314	0.98	5.432	-1.709	-2.319	9.739	0.291	-8.179	0	0	0	0	0	0	0
WT333(F4E4E1AF1293)	3.83	13105	2022-11-24 20:01:08.667	-0.073	0.314	0.98	5.432	-1.709	-2.319	9.767	0.28	-8.492	0	0	0	0	0	0	0
WT333(F4E4E1AF1293)	3.83	13105	2022-11-24 20:01:08.667	-0.073	0.314	0.98	5.432	-1.709	-2.319	9.794	0.275	-8.806	0	0	0	0	0	0	0
WT333(F4E4E1AF1293)	3.83	13105	2022-11-24 20:01:08.667	-0.003	0.076	0.986	0.793	-2.686	-2.441	9.8	0.264	-9.113	0	0	0	0	0	0	0
WT333(F4E4E1AF1293)	3.83	13105	2022-11-24 20:01:08.667	-0.003	0.076	0.986	0.793	-2.686	-2.441	9.805	0.253	-9.426	0	0	0	0	0	0	0
WT333(F4E4E1AF1293)	3.83	13105	2022-11-24 20:01:08.667	-0.003	0.076	0.986	0.793	-2.686	-2.441	9.805	0.242	-9.734	0	0	0	0	0	0	0
WT333(F4E4E1AF1293)	3.83	13105	2022-11-24 20:01:08.695	-0.003	0.076	0.986	0.793	-2.686	-2.441	9.811	0.236	-10.047	0	0	0	0	0	0	0
WT333(F4E4E1AF1293)	3.83	13105	2022-11-24 20:01:08.695	0.108	0.207	1.083	-1.77	-0.977	-0.183	9.8	0.231	-10.338	0	0	0	0	0	0	0
WT333(F4E4E1AF1293)	3.83	13105	2022-11-24 20:01:08.695	0.108	0.207	1.083	-1.77	-0.977	-0.183	9.789	0.225	-10.635	0	0	0	0	0	0	0
WT333(F4E4E1AF1293)	3.83	13105	2022-11-24 20:01:08.695	0.108	0.207	1.083	-1.77	-0.977	-0.183	9.778	0.22	-10.926	0	0	0	0	0	0	0
WT333(F4E4E1AF1293)	3.83	13105	2022-11-24 20:01:08.695	0.081	0.143	0.914	-20.386	1.099	-1.099	9.673	0.225	-11.217	0	0	0	0	0	0	0
WT333(F4E4E1AF1293)	3.83	13105	2022-11-24 20:01:08.695	0.081	0.143	0.914	-20.386	1.099	-1.099	9.564	0.231	-11.514	0	0	0	0	0	0	0
WT333(F4E4E1AF1293)	3.83	13105	2022-11-24 20:01:08.695	0.081	0.143	0.914	-20.386	1.099	-1.099	9.459	0.236	-11.805	0	0	0	0	0	0	0
WT333(F4E4E1AF1293)	3.83	13105	2022-11-24 20:01:08.695	0.081	0.143	0.914	-20.386	1.099	-1.099	9.355	0.242	-12.09	0	0	0	0	0	0	0
WT333(F4E4E1AF1293)	3.83	13105	2022-11-24 20:01:08.755	0.043	0.119	0.886	-10.193	-0.366	-0.977	9.3	0.236	-12.382	0	0	0	0	0	0	0
WT333(F4E4E1AF1293)	3.83	13105	2022-11-24 20:01:08.757	0.043	0.119	0.886	-10.193	-0.366	-0.977	9.245	0.231	-12.667	0	0	0	0	0	0	0
WT333(F4E4E1AF1293)	3.83	13105	2022-11-24 20:01:08.757	0.043	0.119	0.886	-10.193	-0.366	-0.977	9.19	0.231	-12.953	0	0	0	0	0	0	0
WT333(F4E4E1AF1293)	3.83	13105	2022-11-24 20:01:08.757	0.043	0.119	0.886	-10.193	-0.366	-0.977	9.13	0.225	-13.239	0	0	0	0	0	0	0
WT333(F4E4E1AF1293)	3.83	13105	2022-11-24 20:01:08.757	-0.039	0.201	1.168	-10.254	-2.075	0.61	9.075	0.209	-13.513	0	0	0	0	0	0	0
WT333(F4E4E1AF1293)	3.83	13105	2022-11-24 20:01:08.757	-0.039	0.201	1.168	-10.254	-2.075	0.61	9.02	0.198	-13.788	0	0	0	0	0	0	0
WT333(F4E4E1AF1293)	3.83	13105	2022-11-24 20:01:08.757	-0.039	0.201	1.168	-10.254	-2.075	0.61	8.97	0.181	-14.063	0	0	0	0	0	0	0
WT333(F4E4E1AF1293)	3.83	13105	2022-11-24 20:01:08.757	-0.039	0.201	1.168	-10.254	-2.075	0.61	8.915	0.17	-14.332	0	0	0	0	0	0	0
WT333(F4E4E1AF1293)	3.83	13105	2022-11-24 20:01:08.785	-0.041	0.032	0.832	9.399	-0.671	0.61	8.959	0.165	-14.601	0	0	0	0	0	0	0
WT333(F4E4E1AF1293)	3.83	13105	2022-11-24 20:01:08.785	-0.041	0.032	0.832	9.399	-0.671	0.61	9.003	0.159	-14.865	0	0	0	0	0	0	0
WT333(F4E4E1AF1293)	3.83	13105	2022-11-24 20:01:08.785	-0.041	0.032	0.832	9.399	-0.671	0.61	9.047	0.159	-15.134	0	0	0	0	0	0	0
WT333(F4E4E1AF1293)	3.83	13105	2022-11-24 20:01:08.785	-0.041	0.032	0.832	9.399	-0.671	0.61	9.091	0.154	-15.392	0	0	0	0	0	0	0
WT333(F4E4E1AF1293)	3.83	13105	2022-11-24 20:01:08.785	0	0.045	1.06	13.855	-1.282	0.793	9.157	0.148	-15.65	0	0	0	0	0	0	0
WT333(F4E4E1AF1293)	3.83	13105	2022-11-24 20:01:08.785	0	0.045	1.06	13.855	-1.282	0.793	9.223	0.148	-15.908	0	0	0	0	0	0	0
WT333(F4E4E1AF1293)	3.83	13105	2022-11-24 20:01:08.785	0	0.045	1.06	13.855	-1.282	0.793	9.289	0.143	-16.161	0	0	0	0	0	0	0
WT333(F4E4E1AF1293)	3.83	13105	2022-11-24 20:01:08.785	0	0.045	1.06	13.855	-1.282	0.793	9.349	0.143	-16.414	0	0	0	0	0	0	0
WT333(F4E4E1AF1293)	3.83	13105	2022-11-24 20:01:08.803	0.034	0.083	0.964	-6.47	0.366	1.221	9.311	0.148	-16.661	0	0	0	0	0	0	0
WT333(F4E4E1AF1293)	3.83	13105	2022-11-24 20:01:08.803	0.034	0.083	0.964	-6.47	0.366	1.221	9.272	0.154	-16.902	0	0	0	0	0	0	0
WT333(F4E4E1AF1293)	3.83	13105	2022-11-24 20:01:08.803	0.034	0.083	0.964	-6.47	0.366	1.221	9.234	0.159	-17.144	0	0	0	0	0	0	0
WT333(F4E4E1AF1293)	3.83	13105	2022-11-24 20:01:08.803	0.034	0.083	0.964	-6.47	0.366	1.221	9.196	0.159	-17.386	0	0	0	0	0	0	0
WT333(F4E4E1AF1293)	3.83	13105	2022-11-24 20:01:08.803	-0.086	0.106	0.892	-14.526	0.366	-0.305	9.119	0.17	-17.628	0	0	0	0	0	0	0
WT333(F4E4E1AF1293)	3.83	13105	2022-11-24 20:01:08.803	-0.086	0.106	0.892	-14.526	0.366	-0.305	9.036	0.176	-17.875	0	0	0	0	0	0	0
WT333(F4E4E1AF1293)	3.83	13105	2022-11-24 20:01:08.803	-0.086	0.106	0.892	-14.526	0.366	-0.305	8.959	0.181	-18.116	0	0	0	0	0	0	0
WT333(F4E4E1AF1293)	3.83	13105	2022-11-24 20:01:08.803	-0.086	0.106	0.892	-14.526	0.366	-0.305	8.882	0.187	-18.358	0	0	0	0	0	0	0
WT333(F4E4E1AF1293)	3.83	13105	2022-11-24 20:01:08.864	-0.046	0.198	1.105	-7.141	-1.099	-0.732	8.844	0.187	-18.6	0	0	0	0	0	0	0
WT333(F4E4E1AF1293)	3.83	13105	2022-11-24 20:01:08.864	-0.046	0.198	1.105	-7.141	-1.099	-0.732	8.806	0.187	-18.836	0	0	0	0	0	0	0
WT333(F4E4E1AF1293)	3.83	13105	2022-11-24 20:01:08.864	-0.046	0.198	1.105	-7.141	-1.099	-0.732	8.767	0.187	-19.078	0	0	0	0	0	0	0
WT333(F4E4E1AF1293)	3.83	13105	2022-11-24 20:01:08.864	-0.046	0.198	1.105	-7.141	-1.099	-0.732	8.729	0.187	-19.314	0	0	0	0	0	0	0
WT333(F4E4E1AF1293)	3.83	13105	2022-11-24 20:01:08.864	-0.022	0.134	1.052	-2.747	0.122	0.732	8.718	0.192	-19.545	0	0	0	0	0	0	0
WT333(F4E4E1AF1293)	3.83	13105	2022-11-24 20:01:08.864	-0.022	0.134	1.052	-2.747	0.122	0.732	8.701	0.198	-19.775	0	0	0	0	0	0	0
WT333(F4E4E1AF1293)	3.83	13105	2022-11-24 20:01:08.864	-0.022	0.134	1.052	-2.747	0.122	0.732	8.685	0.203	-19.995	0	0	0	0	0	0	0
WT333(F4E4E1AF1293)	3.83	13105	2022-11-24 20:01:08.864	-0.022	0.134	1.052	-2.747	0.122	0.732	8.668	0.203	-20.22	0	0	0	0	0	0	0
WT333(F4E4E1AF1293)	3.83	13105	2022-11-24 20:01:08.906	-0.078	0.2	0.954	3.601	-1.709	-0.122	8.685	0.203	-20.446	0	0	0	0	0	0	0
WT333(F4E4E1AF1293)	3.83	13105	2022-11-24 20:01:08.906	-0.078	0.2	0.954	3.601	-1.709	-0.122	8.707	0.198	-20.671	0	0	0	0	0	0	0
WT333(F4E4E1AF1293)	3.83	13105	2022-11-24 20:01:08.906	-0.078	0.2	0.954	3.601	-1.709	-0.122	8.723	0.192	-20.896	0	0	0	0	0	0	0
WT333(F4E4E1AF1293)	3.83	13105	2022-11-24 20:01:08.906	-0.078	0.2	0.954	3.601	-1.709	-0.122	8.745	0.187	-21.116	0	0	0	0	0	0	0
WT333(F4E4E1AF1293)	3.83	13105	2022-11-24 20:01:08.906	0.072	0.094	1.177	13.611	1.831	-1.282	8.811	0.203	-21.335	0	0	0	0	0	0	0
WT333(F4E4E1AF1293)	3.83	13105	2022-11-24 20:01:08.906	0.072	0.094	1.177	13.611	1.831	-1.282	8.877	0.22	-21.55	0	0	0	0	0	0	0
WT333(F4E4E1AF1293)	3.83	13105	2022-11-24 20:01:08.906	0.072	0.094	1.177	13.611	1.831	-1.282	8.943	0.231	-21.753	0	0	0	0	0	0	0
WT333(F4E4E1AF1293)	3.83	13105	2022-11-24 20:01:08.906	0.072	0.094	1.177	13.611	1.831	-1.282	9.009	0.247	-21.951	0	0	0	0	0	0	0
WT333(F4E4E1AF1293)	3.83	13105	2022-11-24 20:01:08.935	0.081	0.055	0.927	-5.92	3.723	2.563	8.976	0.264	-22.11	0	0	0	0	0	0	0
WT333(F4E4E1AF1293)	3.83	13105	2022-11-24 20:01:08.935	0.081	0.055	0.927	-5.92	3.723	2.563	8.937	0.28	-22.247	0	0	0	0	0	0	0
WT333(F4E4E1AF1293)	3.83	13105	2022-11-24 20:01:08.935	0.081	0.055	0.927	-5.92	3.723	2.563	8.904	0.297	-22.357	0	0	0	0	0	0	0
WT333(F4E4E1AF1293)	3.83	13105	2022-11-24 20:01:08.935	0.081	0.055	0.927	-5.92	3.723	2.563	8.866	0.313	-22.412	0	0	0	0	0	0	0
WT333(F4E4E1AF1293)	3.83	13105	2022-11-24 20:01:08.935	-0.056	0.102	0.69	8.667	-2.93	-0.61	8.904	0.297	-22.429	0	0	0	0	0	0	0
WT333(F4E4E1AF1293)	3.83	13105	2022-11-24 20:01:08.935	-0.056	0.102	0.69	8.667	-2.93	-0.61	8.943	0.286	-22.368	0	0	0	0	0	0	0
WT333(F4E4E1AF1293)	3.83	13105	2022-11-24 20:01:08.935	-0.056	0.102	0.69	8.667	-2.93	-0.61	8.976	0.264	-22.225	0	0	0	0	0	0	0
WT333(F4E4E1AF1293)	3.83	13105	2022-11-24 20:01:08.935	-0.056	0.102	0.69	8.667	-2.93	-0.61	9.014	0.247	-22.039	0	0	0	0	0	0	0
WT333(F4E4E1AF1293)	3.83	13105	2022-11-24 20:01:08.996	0.016	0.368	1.709	14.587	-7.141	1.465	9.086	0.209	-21.819	0	0	0	0	0	0	0
WT333(F4E4E1AF1293)	3.83	13105	2022-11-24 20:01:08.997	0.031	0.735	3.418	14.587	-7.141	1.465	9.157	0.17	-21.577	0	0	0	0	0	0	0
WT333(F4E4E1AF1293)	3.83	13105	2022-11-24 20:01:08.997	0.063	1.471	6.837	14.587	-7.141	1.465	9.229	0.132	-21.324	0	0	0	0	0	0	0
WT333(F4E4E1AF1293)	3.83	13105	2022-11-24 20:01:08.997	0.126	2.941	13.675	14.587	-7.141	1.465	9.305	0.099	-21.061	0	0	0	0	0	0	0
WT333(F4E4E1AF1293)	3.83	13105	2022-11-24 20:01:08.997	-0.007	0.031	0.715	-2.93	7.751	2.563	9.294	0.137	-20.775	0	0	0	0	0	0	0
WT333(F4E4E1AF1293)	3.83	13105	2022-11-24 20:01:08.997	-0.007	0.031	0.715	-2.93	7.751	2.563	9.278	0.17	-20.495	0	0	0	0	0	0	0
WT333(F4E4E1AF1293)	3.83	13105	2022-11-24 20:01:08.997	-0.007	0.031	0.715	-2.93	7.751	2.563	9.267	0.209	-20.215	0	0	0	0	0	0	0
WT333(F4E4E1AF1293)	3.83	13105	2022-11-24 20:01:08.997	-0.007	0.031	0.715	-2.93	7.751	2.563	9.256	0.247	-19.935	0	0	0	0	0	0	0
WT333(F4E4E1AF1293)	3.83	13105	2022-11-24 20:01:09.026	0.075	0.283	0.979	13.916	-5.066	-1.16	9.327	0.22	-19.682	0	0	0	0	0	0	0
WT333(F4E4E1AF1293)	3.83	13105	2022-11-24 20:01:09.026	0.075	0.283	0.979	13.916	-5.066	-1.16	9.399	0.198	-19.435	0	0	0	0	0	0	0
WT333(F4E4E1AF1293)	3.83	13105	2022-11-24 20:01:09.027	0.075	0.283	0.979	13.916	-5.066	-1.16	9.47	0.17	-19.182	0	0	0	0	0	0	0
WT333(F4E4E1AF1293)	3.83	13105	2022-11-24 20:01:09.027	0.075	0.283	0.979	13.916	-5.066	-1.16	9.542	0.148	-18.924	0	0	0	0	0	0	0
WT333(F4E4E1AF1293)	3.83	13105	2022-11-24 20:01:09.027	-0.143	0.107	1.045	-4.15	0.732	-0.61	9.525	0.154	-18.666	0	0	0	0	0	0	0
WT333(F4E4E1AF1293)	3.83	13105	2022-11-24 20:01:09.027	-0.143	0.107	1.045	-4.15	0.732	-0.61	9.503	0.159	-18.402	0	0	0	0	0	0	0
WT333(F4E4E1AF1293)	3.83	13105	2022-11-24 20:01:09.027	-0.143	0.107	1.045	-4.15	0.732	-0.61	9.487	0.165	-18.138	0	0	0	0	0	0	0
WT333(F4E4E1AF1293)	3.83	13105	2022-11-24 20:01:09.027	-0.143	0.107	1.045	-4.15	0.732	-0.61	9.465	0.17	-17.88	0	0	0	0	0	0	0
WT333(F4E4E1AF1293)	3.83	13105	2022-11-24 20:01:09.056	-0.097	0.225	0.818	-0.977	-0.854	0.671	9.459	0.165	-17.611	0	0	0	0	0	0	0
WT333(F4E4E1AF1293)	3.83	13105	2022-11-24 20:01:09.056	-0.097	0.225	0.818	-0.977	-0.854	0.671	9.454	0.165	-17.342	0	0	0	0	0	0	0
WT333(F4E4E1AF1293)	3.83	13105	2022-11-24 20:01:09.056	-0.097	0.225	0.818	-0.977	-0.854	0.671	9.448	0.165	-17.073	0	0	0	0	0	0	0
WT333(F4E4E1AF1293)	3.83	13105	2022-11-24 20:01:09.056	-0.097	0.225	0.818	-0.977	-0.854	0.671	9.443	0.159	-16.804	0	0	0	0	0	0	0
WT333(F4E4E1AF1293)	3.83	13105	2022-11-24 20:01:09.056	0.259	0.318	1.221	5.188	-4.089	-2.93	9.47	0.148	-16.556	0	0	0	0	0	0	0
WT333(F4E4E1AF1293)	3.83	13105	2022-11-24 20:01:09.056	0.259	0.318	1.221	5.188	-4.089	-2.93	9.498	0.132	-16.304	0	0	0	0	0	0	0
WT333(F4E4E1AF1293)	3.83	13105	2022-11-24 20:01:09.056	0.259	0.318	1.221	5.188	-4.089	-2.93	9.531	0.115	-16.057	0	0	0	0	0	0	0
WT333(F4E4E1AF1293)	3.83	13105	2022-11-24 20:01:09.056	0.259	0.318	1.221	5.188	-4.089	-2.93	9.564	0.099	-15.804	0	0	0	0	0	0	0
WT333(F4E4E1AF1293)	3.83	13105	2022-11-24 20:01:09.146	0.021	0.143	0.937	-5.127	2.197	1.282	9.542	0.11	-15.529	0	0	0	0	0	0	0
WT333(F4E4E1AF1293)	3.83	13105	2022-11-24 20:01:09.149	0.021	0.143	0.937	-5.127	2.197	1.282	9.52	0.121	-15.249	0	0	0	0	0	0	0
WT333(F4E4E1AF1293)	3.83	13105	2022-11-24 20:01:09.149	0.021	0.143	0.937	-5.127	2.197	1.282	9.503	0.132	-14.974	0	0	0	0	0	0	0
WT333(F4E4E1AF1293)	3.83	13105	2022-11-24 20:01:09.149	0.021	0.143	0.937	-5.127	2.197	1.282	9.481	0.143	-14.694	0	0	0	0	0	0	0
WT333(F4E4E1AF1293)	3.83	13105	2022-11-24 20:01:09.149	0.048	0.12	0.873	-1.038	-2.38	-0.122	9.481	0.132	-14.425	0	0	0	0	0	0	0
WT333(F4E4E1AF1293)	3.83	13105	2022-11-24 20:01:09.149	0.048	0.12	0.873	-1.038	-2.38	-0.122	9.481	0.121	-14.161	0	0	0	0	0	0	0
WT333(F4E4E1AF1293)	3.83	13105	2022-11-24 20:01:09.149	0.048	0.12	0.873	-1.038	-2.38	-0.122	9.481	0.11	-13.892	0	0	0	0	0	0	0
WT333(F4E4E1AF1293)	3.83	13105	2022-11-24 20:01:09.149	0.048	0.12	0.873	-1.038	-2.38	-0.122	9.481	0.099	-13.623	0	0	0	0	0	0	0
WT333(F4E4E1AF1293)	3.83	13105	2022-11-24 20:01:09.149	-0.008	0.158	1.044	-3.54	-0.793	-0.427	9.47	0.093	-13.354	0	0	0	0	0	0	0
WT333(F4E4E1AF1293)	3.83	13105	2022-11-24 20:01:09.149	-0.008	0.158	1.044	-3.54	-0.793	-0.427	9.454	0.088	-13.09	0	0	0	0	0	0	0
WT333(F4E4E1AF1293)	3.83	13105	2022-11-24 20:01:09.149	-0.008	0.158	1.044	-3.54	-0.793	-0.427	9.443	0.082	-12.821	0	0	0	0	0	0	0
WT333(F4E4E1AF1293)	3.83	13105	2022-11-24 20:01:09.149	-0.008	0.158	1.044	-3.54	-0.793	-0.427	9.426	0.082	-12.552	0	0	0	0	0	0	0
WT333(F4E4E1AF1293)	3.83	13105	2022-11-24 20:01:09.149	0.036	0.119	0.884	-13.123	1.709	0	9.366	0.088	-12.277	0	0	0	0	0	0	0
WT333(F4E4E1AF1293)	3.83	13105	2022-11-24 20:01:09.149	0.036	0.119	0.884	-13.123	1.709	0	9.305	0.093	-12.003	0	0	0	0	0	0	0
WT333(F4E4E1AF1293)	3.83	13105	2022-11-24 20:01:09.149	0.036	0.119	0.884	-13.123	1.709	0	9.245	0.104	-11.728	0	0	0	0	0	0	0
WT333(F4E4E1AF1293)	3.83	13105	2022-11-24 20:01:09.149	0.036	0.119	0.884	-13.123	1.709	0	9.185	0.11	-11.453	0	0	0	0	0	0	0
WT333(F4E4E1AF1293)	3.83	13105	2022-11-24 20:01:09.176	0.049	0.126	1.003	7.935	-4.7	-0.244	9.229	0.088	-11.184	0	0	0	0	0	0	0
WT333(F4E4E1AF1293)	3.83	13105	2022-11-24 20:01:09.176	0.049	0.126	1.003	7.935	-4.7	-0.244	9.267	0.06	-10.915	0	0	0	0	0	0	0
WT333(F4E4E1AF1293)	3.83	13105	2022-11-24 20:01:09.176	0.049	0.126	1.003	7.935	-4.7	-0.244	9.311	0.033	-10.646	0	0	0	0	0	0	0
WT333(F4E4E1AF1293)	3.83	13105	2022-11-24 20:01:09.176	0.049	0.126	1.003	7.935	-4.7	-0.244	9.355	0.011	-10.377	0	0	0	0	0	0	0
WT333(F4E4E1AF1293)	3.83	13105	2022-11-24 20:01:09.176	-0.042	0.106	1.109	6.714	2.502	0.061	9.393	0.016	-10.096	0	0	0	0	0	0	0
WT333(F4E4E1AF1293)	3.83	13105	2022-11-24 20:01:09.176	-0.042	0.106	1.109	6.714	2.502	0.061	9.426	0.027	-9.816	0	0	0	0	0	0	0
WT333(F4E4E1AF1293)	3.83	13105	2022-11-24 20:01:09.176	-0.042	0.106	1.109	6.714	2.502	0.061	9.465	0.038	-9.536	0	0	0	0	0	0	0
WT333(F4E4E1AF1293)	3.83	13105	2022-11-24 20:01:09.176	-0.042	0.106	1.109	6.714	2.502	0.061	9.498	0.044	-9.256	0	0	0	0	0	0	0
WT333(F4E4E1AF1293)	3.83	13105	2022-11-24 20:01:09.236	-0.083	0.135	0.844	10.193	-0.488	-0.183	9.547	0.038	-8.976	0	0	0	0	0	0	0
WT333(F4E4E1AF1293)	3.83	13105	2022-11-24 20:01:09.238	-0.083	0.135	0.844	10.193	-0.488	-0.183	9.597	0.033	-8.696	0	0	0	0	0	0	0
WT333(F4E4E1AF1293)	3.83	13105	2022-11-24 20:01:09.238	-0.083	0.135	0.844	10.193	-0.488	-0.183	9.646	0.027	-8.416	0	0	0	0	0	0	0
WT333(F4E4E1AF1293)	3.83	13105	2022-11-24 20:01:09.238	-0.145	0.268	1.156	-2.075	-1.099	0.61	9.635	0.022	-8.13	0	0	0	0	0	0	0
WT333(F4E4E1AF1293)	3.83	13105	2022-11-24 20:01:09.238	-0.145	0.268	1.156	-2.075	-1.099	0.61	9.624	0.016	-7.839	0	0	0	0	0	0	0
WT333(F4E4E1AF1293)	3.83	13105	2022-11-24 20:01:09.238	-0.145	0.268	1.156	-2.075	-1.099	0.61	9.608	0.011	-7.553	0	0	0	0	0	0	0
WT333(F4E4E1AF1293)	3.83	13105	2022-11-24 20:01:09.238	-0.145	0.268	1.156	-2.075	-1.099	0.61	9.597	0.005	-7.267	0	0	0	0	0	0	0
WT333(F4E4E1AF1293)	3.83	13105	2022-11-24 20:01:09.238	0.043	0.084	0.912	-18.799	4.395	-0.977	9.498	0.027	-6.976	0	0	0	0	0	0	0
WT333(F4E4E1AF1293)	3.83	13105	2022-11-24 20:01:09.266	0.043	0.084	0.912	-18.799	4.395	-0.977	9.399	0.055	-6.691	0	0	0	0	0	0	0
WT333(F4E4E1AF1293)	3.83	13105	2022-11-24 20:01:09.266	0.043	0.084	0.912	-18.799	4.395	-0.977	9.305	0.077	-6.405	0	0	0	0	0	0	0
WT333(F4E4E1AF1293)	3.83	13105	2022-11-24 20:01:09.266	0.043	0.084	0.912	-18.799	4.395	-0.977	9.207	0.099	-6.114	0	0	0	0	0	0	0
WT333(F4E4E1AF1293)	3.83	13105	2022-11-24 20:01:09.266	0.063	0.231	0.997	3.235	-1.831	-0.122	9.223	0.088	-5.823	0	0	0	0	0	0	0
WT333(F4E4E1AF1293)	3.83	13105	2022-11-24 20:01:09.266	0.063	0.231	0.997	3.235	-1.831	-0.122	9.24	0.082	-5.532	0	0	0	0	0	0	0
WT333(F4E4E1AF1293)	3.83	13105	2022-11-24 20:01:09.266	0.063	0.231	0.997	3.235	-1.831	-0.122	9.256	0.071	-5.24	0	0	0	0	0	0	0
WT333(F4E4E1AF1293)	3.83	13105	2022-11-24 20:01:09.266	0.063	0.231	0.997	3.235	-1.831	-0.122	9.272	0.066	-4.949	0	0	0	0	0	0	0
WT333(F4E4E1AF1293)	3.83	13105	2022-11-24 20:01:09.266	-0.018	0.11	1.065	3.235	1.648	-1.099	9.289	0.071	-4.658	0	0	0	0	0	0	0
WT333(F4E4E1AF1293)	3.83	13105	2022-11-24 20:01:09.296	-0.018	0.11	1.065	3.235	1.648	-1.099	9.305	0.082	-4.362	0	0	0	0	0	0	0
WT333(F4E4E1AF1293)	3.83	13105	2022-11-24 20:01:09.296	-0.018	0.11	1.065	3.235	1.648	-1.099	9.322	0.088	-4.065	0	0	0	0	0	0	0
WT333(F4E4E1AF1293)	3.83	13105	2022-11-24 20:01:09.296	-0.018	0.11	1.065	3.235	1.648	-1.099	9.338	0.099	-3.768	0	0	0	0	0	0	0
WT333(F4E4E1AF1293)	3.83	13105	2022-11-24 20:01:09.296	0.011	-0.016	0.747	-17.883	5.737	0.427	9.245	0.126	-3.461	0	0	0	0	0	0	0
WT333(F4E4E1AF1293)	3.83	13105	2022-11-24 20:01:09.296	0.011	-0.016	0.747	-17.883	5.737	0.427	9.157	0.148	-3.153	0	0	0	0	0	0	0
WT333(F4E4E1AF1293)	3.83	13105	2022-11-24 20:01:09.296	0.011	-0.016	0.747	-17.883	5.737	0.427	9.064	0.176	-2.84	0	0	0	0	0	0	0
WT333(F4E4E1AF1293)	3.83	13105	2022-11-24 20:01:09.296	0.011	-0.016	0.747	-17.883	5.737	0.427	8.976	0.198	-2.527	0	0	0	0	0	0	0
WT333(F4E4E1AF1293)	3.83	13105	2022-11-24 20:01:09.296	0.059	0.285	1.224	4.089	-7.568	-0.61	8.992	0.159	-2.23	0	0	0	0	0	0	0
WT333(F4E4E1AF1293)	3.83	13105	2022-11-24 20:01:09.357	0.059	0.285	1.224	4.089	-7.568	-0.61	9.014	0.115	-1.928	0	0	0	0	0	0	0
WT333(F4E4E1AF1293)	3.83	13105	2022-11-24 20:01:09.357	0.059	0.285	1.224	4.089	-7.568	-0.61	9.036	0.077	-1.631	0	0	0	0	0	0	0
WT333(F4E4E1AF1293)	3.83	13105	2022-11-24 20:01:09.357	0.059	0.285	1.224	4.089	-7.568	-0.61	9.058	0.038	-1.329	0	0	0	0	0	0	0
WT333(F4E4E1AF1293)	3.83	13105	2022-11-24 20:01:09.357	0.057	0.129	1.007	-9.583	6.226	0.854	9.014	0.066	-1.005	0	0	0	0	0	0	0
WT333(F4E4E1AF1293)	3.83	13105	2022-11-24 20:01:09.357	0.057	0.129	1.007	-9.583	6.226	0.854	8.965	0.093	-0.687	0	0	0	0	0	0	0
WT333(F4E4E1AF1293)	3.83	13105	2022-11-24 20:01:09.357	0.057	0.129	1.007	-9.583	6.226	0.854	8.921	0.126	-0.363	0	0	0	0	0	0	0
WT333(F4E4E1AF1293)	3.83	13105	2022-11-24 20:01:09.357	0.057	0.129	1.007	-9.583	6.226	0.854	8.877	0.154	-0.033	0	0	0	0	0	0	0
WT333(F4E4E1AF1293)	3.83	13105	2022-11-24 20:01:09.357	0.022	0.16	0.921	9.888	-2.93	-0.122	8.926	0.132	0.275	0	0	0	0	0	0	0
WT333(F4E4E1AF1293)	3.83	13105	2022-11-24 20:01:09.388	0.022	0.16	0.921	9.888	-2.93	-0.122	8.981	0.115	0.588	0	0	0	0	0	0	0
WT333(F4E4E1AF1293)	3.83	13105	2022-11-24 20:01:09.388	0.022	0.16	0.921	9.888	-2.93	-0.122	9.031	0.099	0.906	0	0	0	0	0	0	0
WT333(F4E4E1AF1293)	3.83	13105	2022-11-24 20:01:09.388	0.022	0.16	0.921	9.888	-2.93	-0.122	9.086	0.082	1.225	0	0	0	0	0	0	0
WT333(F4E4E1AF1293)	3.83	13105	2022-11-24 20:01:09.388	0.002	0.232	1.095	-1.77	-0.183	-1.099	9.08	0.082	1.544	0	0	0	0	0	0	0
WT333(F4E4E1AF1293)	3.83	13105	2022-11-24 20:01:09.388	0.002	0.232	1.095	-1.77	-0.183	-1.099	9.075	0.082	1.862	0	0	0	0	0	0	0
WT333(F4E4E1AF1293)	3.83	13105	2022-11-24 20:01:09.388	0.002	0.232	1.095	-1.77	-0.183	-1.099	9.069	0.082	2.181	0	0	0	0	0	0	0
WT333(F4E4E1AF1293)	3.83	13105	2022-11-24 20:01:09.388	0.002	0.232	1.095	-1.77	-0.183	-1.099	9.064	0.082	2.505	0	0	0	0	0	0	0
WT333(F4E4E1AF1293)	3.83	13105	2022-11-24 20:01:09.388	-0.115	0.063	0.771	-11.902	2.808	-0.427	9.003	0.093	2.834	0	0	0	0	0	0	0
WT333(F4E4E1AF1293)	3.83	13105	2022-11-24 20:01:09.446	-0.115	0.063	0.771	-11.902	2.808	-0.427	8.948	0.11	3.164	0	0	0	0	0	0	0
WT333(F4E4E1AF1293)	3.83	13105	2022-11-24 20:01:09.446	-0.115	0.063	0.771	-11.902	2.808	-0.427	8.888	0.121	3.494	0	0	0	0	0	0	0
WT333(F4E4E1AF1293)	3.83	13105	2022-11-24 20:01:09.446	-0.115	0.063	0.771	-11.902	2.808	-0.427	8.828	0.137	3.829	0	0	0	0	0	0	0
WT333(F4E4E1AF1293)	3.83	13105	2022-11-24 20:01:09.446	0.088	0.146	1.012	-2.502	-2.747	-0.488	8.817	0.121	4.158	0	0	0	0	0	0	0
WT333(F4E4E1AF1293)	3.83	13105	2022-11-24 20:01:09.446	0.088	0.146	1.012	-2.502	-2.747	-0.488	8.8	0.11	4.488	0	0	0	0	0	0	0
WT333(F4E4E1AF1293)	3.83	13105	2022-11-24 20:01:09.446	0.088	0.146	1.012	-2.502	-2.747	-0.488	8.789	0.093	4.818	0	0	0	0	0	0	0
WT333(F4E4E1AF1293)	3.83	13105	2022-11-24 20:01:09.446	0.088	0.146	1.012	-2.502	-2.747	-0.488	8.778	0.082	5.153	0	0	0	0	0	0	0
WT333(F4E4E1AF1293)	3.83	13105	2022-11-24 20:01:09.446	0.224	0.154	1.094	9.583	-1.831	-2.197	8.833	0.071	5.477	0	0	0	0	0	0	0
WT333(F4E4E1AF1293)	3.83	13105	2022-11-24 20:01:09.626	0.224	0.154	1.094	9.583	-1.831	-2.197	8.882	0.06	5.806	0	0	0	0	0	0	0
WT333(F4E4E1AF1293)	3.83	13105	2022-11-24 20:01:09.629	0.224	0.154	1.094	9.583	-1.831	-2.197	8.937	0.055	6.13	0	0	0	0	0	0	0
WT333(F4E4E1AF1293)	3.83	13105	2022-11-24 20:01:09.629	0.224	0.154	1.094	9.583	-1.831	-2.197	8.998	0.044	6.46	0	0	0	0	0	0	0
WT333(F4E4E1AF1293)	3.83	13105	2022-11-24 20:01:09.629	-0.033	0.146	0.956	1.831	-1.831	0.305	9.014	0.033	6.801	0	0	0	0	0	0	0
WT333(F4E4E1AF1293)	3.83	13105	2022-11-24 20:01:09.629	-0.033	0.146	0.956	1.831	-1.831	0.305	9.031	0.016	7.141	0	0	0	0	0	0	0
WT333(F4E4E1AF1293)	3.83	13105	2022-11-24 20:01:09.629	-0.033	0.146	0.956	1.831	-1.831	0.305	9.042	0.005	7.487	0	0	0	0	0	0	0
WT333(F4E4E1AF1293)	3.83	13105	2022-11-24 20:01:09.629	-0.033	0.146	0.956	1.831	-1.831	0.305	9.058	0	7.828	0	0	0	0	0	0	0
