# Supplementary material for: Dynamic characteristics of scraper conveyor chain drive system under the impact condition of lump coal
Source: PLoS One. 2024 Mar 1;19(3):e0299044. doi: 10.1371/journal.pone.0299044 (PMC10906879; doi:10.1371/journal.pone.0299044)
Supplement: S1 File — (ZIP) [file pone.0299044.s001.zip › 5kg 1m variable speed(4Hz-22Hz 10times)/raw data.xlsx]

## Sheet: 4Hz
设备名称	电压	版本	片上时间	加速度X(g)	加速度Y(g)	加速度Z(g)	角速度X(°/s)	角速度Y(°/s)	角速度Z(°/s)	角度X(°)	角度Y(°)	角度Z(°)	磁场X	磁场Y	磁场Z	四元数0	四元数1	四元数2	四元数3	状态
WT111(DD045F3F1DEA)	3.76	13108	2022-11-25 09:23:17.927	0.028	0.293	0.974	0	0	0	16.743	-1.555	-27.828	0	0	0	0	0	0	0
WT111(DD045F3F1DEA)	3.76	13108	2022-11-25 09:23:17.927	0.028	0.293	0.974	0	0	0	16.743	-1.555	-27.828	0	0	0	0	0	0	0
WT111(DD045F3F1DEA)	3.76	13108	2022-11-25 09:23:17.927	0.028	0.293	0.974	0	0	0	16.743	-1.555	-27.828	0	0	0	0	0	0	0
WT111(DD045F3F1DEA)	3.76	13108	2022-11-25 09:23:17.927	0.027	0.292	0.974	0	0	0	16.743	-1.555	-27.828	0	0	0	0	0	0	0
WT111(DD045F3F1DEA)	3.76	13108	2022-11-25 09:23:17.927	0.027	0.292	0.974	0	0	0	16.743	-1.555	-27.828	0	0	0	0	0	0	0
WT111(DD045F3F1DEA)	3.76	13108	2022-11-25 09:23:17.927	0.027	0.292	0.974	0	0	0	16.743	-1.555	-27.828	0	0	0	0	0	0	0
WT111(DD045F3F1DEA)	3.76	13108	2022-11-25 09:23:17.927	0.027	0.292	0.974	0	0	0	16.743	-1.555	-27.828	0	0	0	0	0	0	0
WT111(DD045F3F1DEA)	3.76	13108	2022-11-25 09:23:17.927	0.027	0.292	0.974	0	0	0	16.743	-1.555	-27.828	0	0	0	0	0	0	0
WT111(DD045F3F1DEA)	3.76	13108	2022-11-25 09:23:17.927	0.027	0.292	0.974	0	0	0	16.743	-1.555	-27.828	0	0	0	0	0	0	0
WT111(DD045F3F1DEA)	3.76	13108	2022-11-25 09:23:17.927	0.027	0.292	0.974	0	0	0	16.743	-1.555	-27.828	0	0	0	0	0	0	0
WT111(DD045F3F1DEA)	3.76	13108	2022-11-25 09:23:17.927	0.027	0.292	0.974	0	0	0	16.743	-1.555	-27.828	0	0	0	0	0	0	0
WT111(DD045F3F1DEA)	3.76	13108	2022-11-25 09:23:17.927	0.028	0.293	0.975	0	0	0	16.743	-1.555	-27.828	0	0	0	0	0	0	0
WT111(DD045F3F1DEA)	3.76	13108	2022-11-25 09:23:17.927	0.028	0.293	0.975	0	0	0	16.743	-1.555	-27.828	0	0	0	0	0	0	0
WT111(DD045F3F1DEA)	3.76	13108	2022-11-25 09:23:17.927	0.028	0.293	0.975	0	0	0	16.743	-1.555	-27.828	0	0	0	0	0	0	0
WT111(DD045F3F1DEA)	3.76	13108	2022-11-25 09:23:17.927	0.028	0.293	0.974	0	0	0	16.743	-1.555	-27.828	0	0	0	0	0	0	0
WT111(DD045F3F1DEA)	3.76	13108	2022-11-25 09:23:17.927	0.028	0.293	0.974	0	0	0	16.743	-1.555	-27.828	0	0	0	0	0	0	0
WT111(DD045F3F1DEA)	3.76	13108	2022-11-25 09:23:17.990	0.028	0.293	0.974	0	0	0	16.743	-1.555	-27.828	0	0	0	0	0	0	0
WT111(DD045F3F1DEA)	3.76	13108	2022-11-25 09:23:17.990	0.028	0.293	0.974	0	0	0	16.743	-1.555	-27.828	0	0	0	0	0	0	0
WT111(DD045F3F1DEA)	3.76	13108	2022-11-25 09:23:17.990	0.028	0.292	0.973	0	0	0	16.743	-1.555	-27.828	0	0	0	0	0	0	0
WT111(DD045F3F1DEA)	3.76	13108	2022-11-25 09:23:17.990	0.028	0.292	0.973	0	0	0	16.743	-1.555	-27.828	0	0	0	0	0	0	0
WT111(DD045F3F1DEA)	3.76	13108	2022-11-25 09:23:17.990	0.028	0.292	0.973	0	0	0	16.743	-1.555	-27.828	0	0	0	0	0	0	0
WT111(DD045F3F1DEA)	3.76	13108	2022-11-25 09:23:17.990	0.028	0.292	0.973	0	0	0	16.743	-1.555	-27.828	0	0	0	0	0	0	0
WT111(DD045F3F1DEA)	3.76	13108	2022-11-25 09:23:17.990	0.027	0.293	0.974	0	0	0	16.743	-1.555	-27.828	0	0	0	0	0	0	0
WT111(DD045F3F1DEA)	3.76	13108	2022-11-25 09:23:17.990	0.027	0.293	0.974	0	0	0	16.743	-1.555	-27.828	0	0	0	0	0	0	0
WT111(DD045F3F1DEA)	3.76	13108	2022-11-25 09:23:18.021	0.027	0.293	0.974	0	0	0	16.743	-1.555	-27.828	0	0	0	0	0	0	0
WT111(DD045F3F1DEA)	3.76	13108	2022-11-25 09:23:18.021	0.027	0.293	0.974	0	0	0	16.743	-1.555	-27.828	0	0	0	0	0	0	0
WT111(DD045F3F1DEA)	3.76	13108	2022-11-25 09:23:18.021	0.027	0.293	0.974	0	0	0	16.743	-1.555	-27.828	0	0	0	0	0	0	0
WT111(DD045F3F1DEA)	3.76	13108	2022-11-25 09:23:18.021	0.027	0.293	0.974	0	0	0	16.743	-1.555	-27.828	0	0	0	0	0	0	0
WT111(DD045F3F1DEA)	3.76	13108	2022-11-25 09:23:18.021	0.027	0.293	0.974	0	0	0	16.743	-1.555	-27.828	0	0	0	0	0	0	0
WT111(DD045F3F1DEA)	3.76	13108	2022-11-25 09:23:18.021	0.027	0.293	0.974	0	0	0	16.743	-1.555	-27.828	0	0	0	0	0	0	0
WT111(DD045F3F1DEA)	3.76	13108	2022-11-25 09:23:18.021	0.027	0.293	0.974	0	0	0	16.743	-1.555	-27.828	0	0	0	0	0	0	0
WT111(DD045F3F1DEA)	3.76	13108	2022-11-25 09:23:18.021	0.027	0.293	0.974	0	0	0	16.743	-1.555	-27.828	0	0	0	0	0	0	0
WT111(DD045F3F1DEA)	3.76	13108	2022-11-25 09:23:18.052	0.027	0.293	0.974	0	0	0	16.743	-1.555	-27.828	0	0	0	0	0	0	0
WT111(DD045F3F1DEA)	3.76	13108	2022-11-25 09:23:18.052	0.027	0.293	0.974	0	0	0	16.743	-1.555	-27.828	0	0	0	0	0	0	0
WT111(DD045F3F1DEA)	3.76	13108	2022-11-25 09:23:18.052	0.028	0.293	0.974	0	0	0	16.743	-1.555	-27.828	0	0	0	0	0	0	0
WT111(DD045F3F1DEA)	3.76	13108	2022-11-25 09:23:18.052	0.028	0.293	0.974	0	0	0	16.743	-1.555	-27.828	0	0	0	0	0	0	0
WT111(DD045F3F1DEA)	3.76	13108	2022-11-25 09:23:18.052	0.028	0.293	0.974	0	0	0	16.743	-1.555	-27.828	0	0	0	0	0	0	0
WT111(DD045F3F1DEA)	3.76	13108	2022-11-25 09:23:18.052	0.028	0.293	0.974	0	0	0	16.743	-1.555	-27.828	0	0	0	0	0	0	0
WT111(DD045F3F1DEA)	3.76	13108	2022-11-25 09:23:18.052	0.028	0.293	0.974	0	0	0	16.743	-1.555	-27.828	0	0	0	0	0	0	0
WT111(DD045F3F1DEA)	3.76	13108	2022-11-25 09:23:18.052	0.028	0.293	0.974	0	0	0	16.743	-1.555	-27.828	0	0	0	0	0	0	0
WT111(DD045F3F1DEA)	3.76	13108	2022-11-25 09:23:18.146	0.028	0.293	0.974	0	0	0	16.743	-1.555	-27.828	0	0	0	0	0	0	0
WT111(DD045F3F1DEA)	3.76	13108	2022-11-25 09:23:18.146	0.028	0.293	0.974	0	0	0	16.743	-1.555	-27.828	0	0	0	0	0	0	0
WT111(DD045F3F1DEA)	3.76	13108	2022-11-25 09:23:18.146	0.027	0.293	0.974	0	0	0	16.743	-1.555	-27.828	0	0	0	0	0	0	0
WT111(DD045F3F1DEA)	3.76	13108	2022-11-25 09:23:18.146	0.027	0.293	0.974	0	0	0	16.743	-1.555	-27.828	0	0	0	0	0	0	0
WT111(DD045F3F1DEA)	3.76	13108	2022-11-25 09:23:18.146	0.027	0.293	0.974	0	0	0	16.743	-1.555	-27.828	0	0	0	0	0	0	0
WT111(DD045F3F1DEA)	3.76	13108	2022-11-25 09:23:18.146	0.027	0.293	0.974	0	0	0	16.743	-1.555	-27.828	0	0	0	0	0	0	0
WT111(DD045F3F1DEA)	3.76	13108	2022-11-25 09:23:18.146	0.027	0.293	0.974	0	0	0	16.743	-1.555	-27.828	0	0	0	0	0	0	0
WT111(DD045F3F1DEA)	3.76	13108	2022-11-25 09:23:18.146	0.027	0.293	0.974	0	0	0	16.743	-1.555	-27.828	0	0	0	0	0	0	0
WT111(DD045F3F1DEA)	3.76	13108	2022-11-25 09:23:18.193	0.027	0.293	0.974	0	0	0	16.743	-1.555	-27.828	0	0	0	0	0	0	0
WT111(DD045F3F1DEA)	3.76	13108	2022-11-25 09:23:18.193	0.027	0.293	0.974	0	0	0	16.743	-1.555	-27.828	0	0	0	0	0	0	0
WT111(DD045F3F1DEA)	3.76	13108	2022-11-25 09:23:18.193	0.027	0.293	0.974	0	0	0	16.743	-1.555	-27.828	0	0	0	0	0	0	0
WT111(DD045F3F1DEA)	3.76	13108	2022-11-25 09:23:18.193	0.027	0.293	0.974	0	0	0	16.743	-1.555	-27.828	0	0	0	0	0	0	0
WT111(DD045F3F1DEA)	3.76	13108	2022-11-25 09:23:18.193	0.027	0.293	0.974	0	0	0	16.743	-1.555	-27.828	0	0	0	0	0	0	0
WT111(DD045F3F1DEA)	3.76	13108	2022-11-25 09:23:18.193	0.027	0.293	0.974	0	0	0	16.743	-1.555	-27.828	0	0	0	0	0	0	0
WT111(DD045F3F1DEA)	3.76	13108	2022-11-25 09:23:18.193	0.027	0.293	0.974	0	0	0	16.743	-1.555	-27.828	0	0	0	0	0	0	0
WT111(DD045F3F1DEA)	3.76	13108	2022-11-25 09:23:18.193	0.027	0.293	0.974	0	0	0	16.743	-1.555	-27.828	0	0	0	0	0	0	0
WT111(DD045F3F1DEA)	3.76	13108	2022-11-25 09:23:18.209	0.027	0.293	0.974	0	0	0	16.743	-1.555	-27.828	0	0	0	0	0	0	0
WT111(DD045F3F1DEA)	3.76	13108	2022-11-25 09:23:18.209	0.027	0.293	0.974	0	0	0	16.743	-1.555	-27.828	0	0	0	0	0	0	0
WT111(DD045F3F1DEA)	3.76	13108	2022-11-25 09:23:18.209	0.027	0.293	0.974	0	0	0	16.743	-1.555	-27.828	0	0	0	0	0	0	0
WT111(DD045F3F1DEA)	3.76	13108	2022-11-25 09:23:18.209	0.027	0.293	0.974	0	0	0	16.743	-1.555	-27.828	0	0	0	0	0	0	0
WT111(DD045F3F1DEA)	3.76	13108	2022-11-25 09:23:18.209	0.027	0.293	0.974	0	0	0	16.743	-1.555	-27.828	0	0	0	0	0	0	0
WT111(DD045F3F1DEA)	3.76	13108	2022-11-25 09:23:18.209	0.027	0.293	0.974	0	0	0	16.743	-1.555	-27.828	0	0	0	0	0	0	0
WT111(DD045F3F1DEA)	3.76	13108	2022-11-25 09:23:18.209	0.027	0.293	0.975	0	0	0	16.743	-1.555	-27.828	0	0	0	0	0	0	0
WT111(DD045F3F1DEA)	3.76	13108	2022-11-25 09:23:18.209	0.027	0.293	0.975	0	0	0	16.743	-1.555	-27.828	0	0	0	0	0	0	0
WT111(DD045F3F1DEA)	3.76	13108	2022-11-25 09:23:18.224	0.027	0.293	0.975	0	0	0	16.743	-1.555	-27.828	0	0	0	0	0	0	0
WT111(DD045F3F1DEA)	3.76	13108	2022-11-25 09:23:18.224	0.027	0.293	0.975	0	0	0	16.743	-1.555	-27.828	0	0	0	0	0	0	0
WT111(DD045F3F1DEA)	3.76	13108	2022-11-25 09:23:18.224	0.027	0.293	0.974	0	0	0	16.743	-1.555	-27.828	0	0	0	0	0	0	0
WT111(DD045F3F1DEA)	3.76	13108	2022-11-25 09:23:18.224	0.027	0.293	0.974	0	0	0	16.743	-1.555	-27.828	0	0	0	0	0	0	0
WT111(DD045F3F1DEA)	3.76	13108	2022-11-25 09:23:18.224	0.027	0.293	0.974	0	0	0	16.743	-1.555	-27.828	0	0	0	0	0	0	0
WT111(DD045F3F1DEA)	3.76	13108	2022-11-25 09:23:18.224	0.027	0.293	0.974	0	0	0	16.743	-1.555	-27.828	0	0	0	0	0	0	0
WT111(DD045F3F1DEA)	3.76	13108	2022-11-25 09:23:18.224	0.027	0.293	0.974	0	0	0	16.743	-1.555	-27.828	0	0	0	0	0	0	0
WT111(DD045F3F1DEA)	3.76	13108	2022-11-25 09:23:18.224	0.027	0.293	0.974	0	0	0	16.743	-1.555	-27.828	0	0	0	0	0	0	0
WT111(DD045F3F1DEA)	3.76	13108	2022-11-25 09:23:18.256	0.027	0.293	0.974	0	0	0	16.743	-1.555	-27.828	0	0	0	0	0	0	0
WT111(DD045F3F1DEA)	3.76	13108	2022-11-25 09:23:18.256	0.027	0.293	0.974	0	0	0	16.743	-1.555	-27.828	0	0	0	0	0	0	0
WT111(DD045F3F1DEA)	3.76	13108	2022-11-25 09:23:18.256	0.028	0.293	0.974	0	0	0	16.743	-1.555	-27.828	0	0	0	0	0	0	0
WT111(DD045F3F1DEA)	3.76	13108	2022-11-25 09:23:18.256	0.028	0.293	0.974	0	0	0	16.743	-1.555	-27.828	0	0	0	0	0	0	0
WT111(DD045F3F1DEA)	3.76	13108	2022-11-25 09:23:18.256	0.028	0.293	0.974	0	0	0	16.743	-1.555	-27.828	0	0	0	0	0	0	0
WT111(DD045F3F1DEA)	3.76	13108	2022-11-25 09:23:18.256	0.028	0.293	0.974	0	0	0	16.743	-1.555	-27.828	0	0	0	0	0	0	0
WT111(DD045F3F1DEA)	3.76	13108	2022-11-25 09:23:18.256	0.027	0.293	0.975	0	0	0	16.743	-1.555	-27.828	0	0	0	0	0	0	0
WT111(DD045F3F1DEA)	3.76	13108	2022-11-25 09:23:18.256	0.027	0.293	0.975	0	0	0	16.743	-1.555	-27.828	0	0	0	0	0	0	0
WT111(DD045F3F1DEA)	3.76	13108	2022-11-25 09:23:18.318	0.027	0.293	0.975	0	0	0	16.743	-1.555	-27.828	0	0	0	0	0	0	0
WT111(DD045F3F1DEA)	3.76	13108	2022-11-25 09:23:18.318	0.027	0.293	0.975	0	0	0	16.743	-1.555	-27.828	0	0	0	0	0	0	0
WT111(DD045F3F1DEA)	3.76	13108	2022-11-25 09:23:18.318	0.027	0.293	0.975	0	0	0	16.743	-1.555	-27.828	0	0	0	0	0	0	0
WT111(DD045F3F1DEA)	3.76	13108	2022-11-25 09:23:18.318	0.027	0.293	0.975	0	0	0	16.743	-1.555	-27.828	0	0	0	0	0	0	0
WT111(DD045F3F1DEA)	3.76	13108	2022-11-25 09:23:18.318	0.027	0.293	0.975	0	0	0	16.743	-1.555	-27.828	0	0	0	0	0	0	0
WT111(DD045F3F1DEA)	3.76	13108	2022-11-25 09:23:18.318	0.027	0.293	0.975	0	0	0	16.743	-1.555	-27.828	0	0	0	0	0	0	0
WT111(DD045F3F1DEA)	3.76	13108	2022-11-25 09:23:18.318	0.028	0.292	0.975	0	0	0	16.743	-1.555	-27.828	0	0	0	0	0	0	0
WT111(DD045F3F1DEA)	3.76	13108	2022-11-25 09:23:18.318	0.028	0.292	0.975	0	0	0	16.743	-1.555	-27.828	0	0	0	0	0	0	0
WT111(DD045F3F1DEA)	3.76	13108	2022-11-25 09:23:18.349	0.028	0.292	0.975	0	0	0	16.743	-1.555	-27.828	0	0	0	0	0	0	0
WT111(DD045F3F1DEA)	3.76	13108	2022-11-25 09:23:18.349	0.028	0.292	0.975	0	0	0	16.743	-1.555	-27.828	0	0	0	0	0	0	0
WT111(DD045F3F1DEA)	3.76	13108	2022-11-25 09:23:18.349	0.027	0.292	0.974	0	0	0	16.743	-1.555	-27.828	0	0	0	0	0	0	0
WT111(DD045F3F1DEA)	3.76	13108	2022-11-25 09:23:18.349	0.027	0.292	0.974	0	0	0	16.743	-1.555	-27.828	0	0	0	0	0	0	0
WT111(DD045F3F1DEA)	3.76	13108	2022-11-25 09:23:18.349	0.027	0.292	0.974	0	0	0	16.743	-1.555	-27.828	0	0	0	0	0	0	0
WT111(DD045F3F1DEA)	3.76	13108	2022-11-25 09:23:18.349	0.027	0.292	0.974	0	0	0	16.743	-1.555	-27.828	0	0	0	0	0	0	0
WT111(DD045F3F1DEA)	3.76	13108	2022-11-25 09:23:18.349	0.027	0.293	0.974	0	0	0	16.743	-1.555	-27.828	0	0	0	0	0	0	0
WT111(DD045F3F1DEA)	3.76	13108	2022-11-25 09:23:18.349	0.027	0.293	0.974	0	0	0	16.743	-1.555	-27.828	0	0	0	0	0	0	0
WT111(DD045F3F1DEA)	3.76	13108	2022-11-25 09:23:18.443	0.027	0.293	0.974	0	0	0	16.743	-1.555	-27.828	0	0	0	0	0	0	0
WT111(DD045F3F1DEA)	3.76	13108	2022-11-25 09:23:18.443	0.027	0.293	0.974	0	0	0	16.743	-1.555	-27.828	0	0	0	0	0	0	0
WT111(DD045F3F1DEA)	3.76	13108	2022-11-25 09:23:18.443	0.027	0.293	0.974	0	0	0	16.743	-1.555	-27.828	0	0	0	0	0	0	0
WT111(DD045F3F1DEA)	3.76	13108	2022-11-25 09:23:18.443	0.027	0.293	0.974	0	0	0	16.743	-1.555	-27.828	0	0	0	0	0	0	0
WT111(DD045F3F1DEA)	3.76	13108	2022-11-25 09:23:18.443	0.027	0.293	0.974	0	0	0	16.743	-1.555	-27.828	0	0	0	0	0	0	0
WT111(DD045F3F1DEA)	3.76	13108	2022-11-25 09:23:18.443	0.027	0.293	0.974	0	0	0	16.743	-1.555	-27.828	0	0	0	0	0	0	0
WT111(DD045F3F1DEA)	3.76	13108	2022-11-25 09:23:18.443	0.027	0.293	0.974	0	0	0	16.743	-1.555	-27.828	0	0	0	0	0	0	0
WT111(DD045F3F1DEA)	3.76	13108	2022-11-25 09:23:18.443	0.027	0.293	0.974	0	0	0	16.743	-1.555	-27.828	0	0	0	0	0	0	0
WT111(DD045F3F1DEA)	3.76	13108	2022-11-25 09:23:18.474	0.027	0.293	0.974	0	0	0	16.743	-1.555	-27.828	0	0	0	0	0	0	0
WT111(DD045F3F1DEA)	3.76	13108	2022-11-25 09:23:18.474	0.027	0.293	0.974	0	0	0	16.743	-1.555	-27.828	0	0	0	0	0	0	0
WT111(DD045F3F1DEA)	3.76	13108	2022-11-25 09:23:18.474	0.027	0.293	0.974	0	0	0	16.743	-1.555	-27.828	0	0	0	0	0	0	0
WT111(DD045F3F1DEA)	3.76	13108	2022-11-25 09:23:18.474	0.027	0.293	0.974	0	0	0	16.743	-1.555	-27.828	0	0	0	0	0	0	0
WT111(DD045F3F1DEA)	3.76	13108	2022-11-25 09:23:18.474	0.027	0.293	0.974	0	0	0	16.743	-1.555	-27.828	0	0	0	0	0	0	0
WT111(DD045F3F1DEA)	3.76	13108	2022-11-25 09:23:18.474	0.027	0.293	0.974	0	0	0	16.743	-1.555	-27.828	0	0	0	0	0	0	0
WT111(DD045F3F1DEA)	3.76	13108	2022-11-25 09:23:18.474	0.027	0.293	0.974	0	0	0	16.743	-1.555	-27.828	0	0	0	0	0	0	0
WT111(DD045F3F1DEA)	3.76	13108	2022-11-25 09:23:18.474	0.027	0.293	0.974	0	0	0	16.743	-1.555	-27.828	0	0	0	0	0	0	0
WT111(DD045F3F1DEA)	3.76	13108	2022-11-25 09:23:18.505	0.027	0.293	0.974	0	0	0	16.743	-1.555	-27.828	0	0	0	0	0	0	0
WT111(DD045F3F1DEA)	3.76	13108	2022-11-25 09:23:18.505	0.027	0.293	0.974	0	0	0	16.743	-1.555	-27.828	0	0	0	0	0	0	0
WT111(DD045F3F1DEA)	3.76	13108	2022-11-25 09:23:18.505	0.027	0.293	0.974	0	0	0	16.743	-1.555	-27.828	0	0	0	0	0	0	0
WT111(DD045F3F1DEA)	3.76	13108	2022-11-25 09:23:18.505	0.027	0.293	0.974	0	0	0	16.743	-1.555	-27.828	0	0	0	0	0	0	0
WT111(DD045F3F1DEA)	3.76	13108	2022-11-25 09:23:18.505	0.027	0.293	0.974	0	0	0	16.743	-1.555	-27.828	0	0	0	0	0	0	0
WT111(DD045F3F1DEA)	3.76	13108	2022-11-25 09:23:18.505	0.027	0.292	0.974	0	0	0	16.743	-1.555	-27.828	0	0	0	0	0	0	0
WT111(DD045F3F1DEA)	3.76	13108	2022-11-25 09:23:18.505	0.027	0.292	0.974	0	0	0	16.743	-1.555	-27.828	0	0	0	0	0	0	0
WT111(DD045F3F1DEA)	3.76	13108	2022-11-25 09:23:18.505	0.027	0.292	0.974	0	0	0	16.743	-1.555	-27.828	0	0	0	0	0	0	0
WT111(DD045F3F1DEA)	3.76	13108	2022-11-25 09:23:18.537	0.027	0.292	0.974	0	0	0	16.743	-1.555	-27.828	0	0	0	0	0	0	0
WT111(DD045F3F1DEA)	3.76	13108	2022-11-25 09:23:18.537	0.027	0.293	0.974	0	0	0	16.743	-1.555	-27.828	0	0	0	0	0	0	0
WT111(DD045F3F1DEA)	3.76	13108	2022-11-25 09:23:18.537	0.027	0.293	0.974	0	0	0	16.743	-1.555	-27.828	0	0	0	0	0	0	0
WT111(DD045F3F1DEA)	3.76	13108	2022-11-25 09:23:18.537	0.027	0.293	0.974	0	0	0	16.743	-1.555	-27.828	0	0	0	0	0	0	0
WT111(DD045F3F1DEA)	3.76	13108	2022-11-25 09:23:18.537	0.027	0.293	0.974	0	0	0	16.743	-1.555	-27.828	0	0	0	0	0	0	0
WT111(DD045F3F1DEA)	3.76	13108	2022-11-25 09:23:18.537	0.027	0.292	0.975	0	0	0	16.743	-1.555	-27.828	0	0	0	0	0	0	0
WT111(DD045F3F1DEA)	3.76	13108	2022-11-25 09:23:18.537	0.027	0.292	0.975	0	0	0	16.743	-1.555	-27.828	0	0	0	0	0	0	0
WT111(DD045F3F1DEA)	3.76	13108	2022-11-25 09:23:18.537	0.027	0.292	0.975	0	0	0	16.743	-1.555	-27.828	0	0	0	0	0	0	0
WT111(DD045F3F1DEA)	3.76	13108	2022-11-25 09:23:18.568	0.027	0.292	0.975	0	0	0	16.743	-1.555	-27.828	0	0	0	0	0	0	0
WT111(DD045F3F1DEA)	3.76	13108	2022-11-25 09:23:18.568	0.027	0.292	0.974	0	0	0	16.743	-1.555	-27.828	0	0	0	0	0	0	0
WT111(DD045F3F1DEA)	3.76	13108	2022-11-25 09:23:18.568	0.027	0.292	0.974	0	0	0	16.743	-1.555	-27.828	0	0	0	0	0	0	0
WT111(DD045F3F1DEA)	3.76	13108	2022-11-25 09:23:18.568	0.027	0.292	0.974	0	0	0	16.743	-1.555	-27.828	0	0	0	0	0	0	0
WT111(DD045F3F1DEA)	3.76	13108	2022-11-25 09:23:18.568	0.027	0.292	0.974	0	0	0	16.743	-1.555	-27.828	0	0	0	0	0	0	0
WT111(DD045F3F1DEA)	3.76	13108	2022-11-25 09:23:18.568	0.027	0.293	0.975	0	0	0	16.743	-1.555	-27.828	0	0	0	0	0	0	0
WT111(DD045F3F1DEA)	3.76	13108	2022-11-25 09:23:18.568	0.027	0.293	0.975	0	0	0	16.743	-1.555	-27.828	0	0	0	0	0	0	0
WT111(DD045F3F1DEA)	3.76	13108	2022-11-25 09:23:18.568	0.027	0.293	0.975	0	0	0	16.743	-1.555	-27.828	0	0	0	0	0	0	0
WT111(DD045F3F1DEA)	3.76	13108	2022-11-25 09:23:18.646	0.027	0.293	0.975	0	0	0	16.743	-1.555	-27.828	0	0	0	0	0	0	0
WT111(DD045F3F1DEA)	3.76	13108	2022-11-25 09:23:18.646	0.028	0.293	0.974	0	0	0	16.743	-1.555	-27.828	0	0	0	0	0	0	0
WT111(DD045F3F1DEA)	3.76	13108	2022-11-25 09:23:18.646	0.028	0.293	0.974	0	0	0	16.743	-1.555	-27.828	0	0	0	0	0	0	0
WT111(DD045F3F1DEA)	3.76	13108	2022-11-25 09:23:18.646	0.028	0.293	0.974	0	0	0	16.743	-1.555	-27.828	0	0	0	0	0	0	0
WT111(DD045F3F1DEA)	3.76	13108	2022-11-25 09:23:18.646	0.028	0.293	0.974	0	0	0	16.743	-1.555	-27.828	0	0	0	0	0	0	0
WT111(DD045F3F1DEA)	3.76	13108	2022-11-25 09:23:18.646	0.027	0.292	0.975	0	0	0	16.743	-1.555	-27.828	0	0	0	0	0	0	0
WT111(DD045F3F1DEA)	3.76	13108	2022-11-25 09:23:18.646	0.027	0.292	0.975	0	0	0	16.743	-1.555	-27.828	0	0	0	0	0	0	0
WT111(DD045F3F1DEA)	3.76	13108	2022-11-25 09:23:18.646	0.027	0.292	0.975	0	0	0	16.743	-1.555	-27.828	0	0	0	0	0	0	0
WT111(DD045F3F1DEA)	3.76	13108	2022-11-25 09:23:18.677	0.027	0.292	0.975	0	0	0	16.743	-1.555	-27.828	0	0	0	0	0	0	0
WT111(DD045F3F1DEA)	3.76	13108	2022-11-25 09:23:18.677	0.028	0.292	0.974	0	0	0	16.743	-1.555	-27.828	0	0	0	0	0	0	0
WT111(DD045F3F1DEA)	3.76	13108	2022-11-25 09:23:18.677	0.028	0.292	0.974	0	0	0	16.743	-1.555	-27.828	0	0	0	0	0	0	0
WT111(DD045F3F1DEA)	3.76	13108	2022-11-25 09:23:18.677	0.028	0.292	0.974	0	0	0	16.743	-1.555	-27.828	0	0	0	0	0	0	0
WT111(DD045F3F1DEA)	3.76	13108	2022-11-25 09:23:18.677	0.028	0.292	0.974	0	0	0	16.743	-1.555	-27.828	0	0	0	0	0	0	0
WT111(DD045F3F1DEA)	3.76	13108	2022-11-25 09:23:18.677	0.028	0.293	0.974	0	0	0	16.743	-1.555	-27.828	0	0	0	0	0	0	0
WT111(DD045F3F1DEA)	3.76	13108	2022-11-25 09:23:18.677	0.028	0.293	0.974	0	0	0	16.743	-1.555	-27.828	0	0	0	0	0	0	0
WT111(DD045F3F1DEA)	3.76	13108	2022-11-25 09:23:18.677	0.028	0.293	0.974	0	0	0	16.743	-1.555	-27.828	0	0	0	0	0	0	0
WT111(DD045F3F1DEA)	3.76	13108	2022-11-25 09:23:18.709	0.028	0.293	0.974	0	0	0	16.743	-1.555	-27.828	0	0	0	0	0	0	0
WT111(DD045F3F1DEA)	3.76	13108	2022-11-25 09:23:18.709	0.027	0.293	0.975	0	0	0	16.743	-1.555	-27.828	0	0	0	0	0	0	0
WT111(DD045F3F1DEA)	3.76	13108	2022-11-25 09:23:18.709	0.027	0.293	0.975	0	0	0	16.743	-1.555	-27.828	0	0	0	0	0	0	0
WT111(DD045F3F1DEA)	3.76	13108	2022-11-25 09:23:18.709	0.027	0.293	0.975	0	0	0	16.743	-1.555	-27.828	0	0	0	0	0	0	0
WT111(DD045F3F1DEA)	3.76	13108	2022-11-25 09:23:18.709	0.027	0.293	0.975	0	0	0	16.743	-1.555	-27.828	0	0	0	0	0	0	0
WT111(DD045F3F1DEA)	3.76	13108	2022-11-25 09:23:18.709	0.028	0.292	0.974	0	0	0	16.743	-1.555	-27.828	0	0	0	0	0	0	0
WT111(DD045F3F1DEA)	3.76	13108	2022-11-25 09:23:18.709	0.028	0.292	0.974	0	0	0	16.743	-1.555	-27.828	0	0	0	0	0	0	0
WT111(DD045F3F1DEA)	3.76	13108	2022-11-25 09:23:18.709	0.028	0.292	0.974	0	0	0	16.743	-1.555	-27.828	0	0	0	0	0	0	0
WT111(DD045F3F1DEA)	3.76	13108	2022-11-25 09:23:18.740	0.028	0.292	0.974	0	0	0	16.743	-1.555	-27.828	0	0	0	0	0	0	0
WT111(DD045F3F1DEA)	3.76	13108	2022-11-25 09:23:18.740	0.027	0.293	0.974	0	0	0	16.743	-1.555	-27.828	0	0	0	0	0	0	0
WT111(DD045F3F1DEA)	3.76	13108	2022-11-25 09:23:18.740	0.027	0.293	0.974	0	0	0	16.743	-1.555	-27.828	0	0	0	0	0	0	0
WT111(DD045F3F1DEA)	3.76	13108	2022-11-25 09:23:18.740	0.027	0.293	0.974	0	0	0	16.743	-1.555	-27.828	0	0	0	0	0	0	0
WT111(DD045F3F1DEA)	3.76	13108	2022-11-25 09:23:18.740	0.027	0.293	0.974	0	0	0	16.743	-1.555	-27.828	0	0	0	0	0	0	0
WT111(DD045F3F1DEA)	3.76	13108	2022-11-25 09:23:18.740	0.027	0.293	0.975	0	0	0	16.743	-1.555	-27.828	0	0	0	0	0	0	0
WT111(DD045F3F1DEA)	3.76	13108	2022-11-25 09:23:18.740	0.027	0.293	0.975	0	0	0	16.743	-1.555	-27.828	0	0	0	0	0	0	0
WT111(DD045F3F1DEA)	3.76	13108	2022-11-25 09:23:18.740	0.027	0.293	0.975	0	0	0	16.743	-1.555	-27.828	0	0	0	0	0	0	0
WT111(DD045F3F1DEA)	3.76	13108	2022-11-25 09:23:18.803	0.027	0.293	0.975	0	0	0	16.743	-1.555	-27.828	0	0	0	0	0	0	0
WT111(DD045F3F1DEA)	3.76	13108	2022-11-25 09:23:18.803	0.027	0.293	0.974	0	0	0	16.743	-1.555	-27.828	0	0	0	0	0	0	0
WT111(DD045F3F1DEA)	3.76	13108	2022-11-25 09:23:18.803	0.027	0.293	0.974	0	0	0	16.743	-1.555	-27.828	0	0	0	0	0	0	0
WT111(DD045F3F1DEA)	3.76	13108	2022-11-25 09:23:18.803	0.027	0.293	0.974	0	0	0	16.743	-1.555	-27.828	0	0	0	0	0	0	0
WT111(DD045F3F1DEA)	3.76	13108	2022-11-25 09:23:18.803	0.027	0.293	0.974	0	0	0	16.743	-1.555	-27.828	0	0	0	0	0	0	0
WT111(DD045F3F1DEA)	3.76	13108	2022-11-25 09:23:18.803	0.026	0.293	0.975	0	0	0	16.743	-1.555	-27.828	0	0	0	0	0	0	0
WT111(DD045F3F1DEA)	3.76	13108	2022-11-25 09:23:18.803	0.026	0.293	0.975	0	0	0	16.743	-1.555	-27.828	0	0	0	0	0	0	0
WT111(DD045F3F1DEA)	3.76	13108	2022-11-25 09:23:18.803	0.026	0.293	0.975	0	0	0	16.743	-1.555	-27.828	0	0	0	0	0	0	0
WT111(DD045F3F1DEA)	3.76	13108	2022-11-25 09:23:18.896	0.026	0.293	0.975	0	0	0	16.743	-1.555	-27.828	0	0	0	0	0	0	0
WT111(DD045F3F1DEA)	3.76	13108	2022-11-25 09:23:18.896	0.027	0.292	0.975	0	0	0	16.743	-1.555	-27.828	0	0	0	0	0	0	0
WT111(DD045F3F1DEA)	3.76	13108	2022-11-25 09:23:18.896	0.027	0.292	0.975	0	0	0	16.743	-1.555	-27.828	0	0	0	0	0	0	0
WT111(DD045F3F1DEA)	3.76	13108	2022-11-25 09:23:18.896	0.027	0.292	0.975	0	0	0	16.743	-1.555	-27.828	0	0	0	0	0	0	0
WT111(DD045F3F1DEA)	3.76	13108	2022-11-25 09:23:18.896	0.027	0.292	0.975	0	0	0	16.743	-1.555	-27.828	0	0	0	0	0	0	0
WT111(DD045F3F1DEA)	3.76	13108	2022-11-25 09:23:18.896	0.028	0.293	0.975	0	0	0	16.743	-1.555	-27.828	0	0	0	0	0	0	0
WT111(DD045F3F1DEA)	3.76	13108	2022-11-25 09:23:18.896	0.028	0.293	0.975	0	0	0	16.743	-1.555	-27.828	0	0	0	0	0	0	0
WT111(DD045F3F1DEA)	3.76	13108	2022-11-25 09:23:18.896	0.028	0.293	0.975	0	0	0	16.743	-1.555	-27.828	0	0	0	0	0	0	0
WT111(DD045F3F1DEA)	3.76	13108	2022-11-25 09:23:18.927	0.028	0.293	0.975	0	0	0	16.743	-1.555	-27.828	0	0	0	0	0	0	0
WT111(DD045F3F1DEA)	3.76	13108	2022-11-25 09:23:18.927	0.028	0.292	0.975	0	0	0	16.743	-1.555	-27.828	0	0	0	0	0	0	0
WT111(DD045F3F1DEA)	3.76	13108	2022-11-25 09:23:18.927	0.028	0.292	0.975	0	0	0	16.743	-1.555	-27.828	0	0	0	0	0	0	0
WT111(DD045F3F1DEA)	3.76	13108	2022-11-25 09:23:18.927	0.028	0.292	0.975	0	0	0	16.743	-1.555	-27.828	0	0	0	0	0	0	0
WT111(DD045F3F1DEA)	3.76	13108	2022-11-25 09:23:18.927	0.028	0.292	0.975	0	0	0	16.743	-1.555	-27.828	0	0	0	0	0	0	0
WT111(DD045F3F1DEA)	3.76	13108	2022-11-25 09:23:18.927	0.027	0.293	0.974	0	0	0	16.743	-1.555	-27.828	0	0	0	0	0	0	0
WT111(DD045F3F1DEA)	3.76	13108	2022-11-25 09:23:18.927	0.027	0.293	0.974	0	0	0	16.743	-1.555	-27.828	0	0	0	0	0	0	0
WT111(DD045F3F1DEA)	3.76	13108	2022-11-25 09:23:18.927	0.027	0.293	0.974	0	0	0	16.743	-1.555	-27.828	0	0	0	0	0	0	0
WT111(DD045F3F1DEA)	3.76	13108	2022-11-25 09:23:18.974	0.027	0.293	0.974	0	0	0	16.743	-1.555	-27.828	0	0	0	0	0	0	0
WT111(DD045F3F1DEA)	3.76	13108	2022-11-25 09:23:18.974	0.028	0.293	0.974	0	0	0	16.743	-1.555	-27.828	0	0	0	0	0	0	0
WT111(DD045F3F1DEA)	3.76	13108	2022-11-25 09:23:18.974	0.028	0.293	0.974	0	0	0	16.743	-1.555	-27.828	0	0	0	0	0	0	0
WT111(DD045F3F1DEA)	3.76	13108	2022-11-25 09:23:18.974	0.028	0.293	0.974	0	0	0	16.743	-1.555	-27.828	0	0	0	0	0	0	0
WT111(DD045F3F1DEA)	3.76	13108	2022-11-25 09:23:18.974	0.028	0.293	0.974	0	0	0	16.743	-1.555	-27.828	0	0	0	0	0	0	0
WT111(DD045F3F1DEA)	3.76	13108	2022-11-25 09:23:18.974	0.028	0.293	0.974	0	0	0	16.743	-1.555	-27.828	0	0	0	0	0	0	0
WT111(DD045F3F1DEA)	3.76	13108	2022-11-25 09:23:18.974	0.028	0.293	0.974	0	0	0	16.743	-1.555	-27.828	0	0	0	0	0	0	0
WT111(DD045F3F1DEA)	3.76	13108	2022-11-25 09:23:18.974	0.028	0.293	0.974	0	0	0	16.743	-1.555	-27.828	0	0	0	0	0	0	0
WT111(DD045F3F1DEA)	3.76	13108	2022-11-25 09:23:19.006	0.028	0.293	0.974	0	0	0	16.743	-1.555	-27.828	0	0	0	0	0	0	0
WT111(DD045F3F1DEA)	3.76	13108	2022-11-25 09:23:19.006	0.027	0.293	0.974	0	0	0	16.743	-1.555	-27.828	0	0	0	0	0	0	0
WT111(DD045F3F1DEA)	3.76	13108	2022-11-25 09:23:19.006	0.027	0.293	0.974	0	0	0	16.743	-1.555	-27.828	0	0	0	0	0	0	0
WT111(DD045F3F1DEA)	3.76	13108	2022-11-25 09:23:19.006	0.027	0.293	0.974	0	0	0	16.743	-1.555	-27.828	0	0	0	0	0	0	0
WT111(DD045F3F1DEA)	3.76	13108	2022-11-25 09:23:19.006	0.027	0.293	0.974	0	0	0	16.743	-1.555	-27.828	0	0	0	0	0	0	0
WT111(DD045F3F1DEA)	3.76	13108	2022-11-25 09:23:19.006	0.028	0.293	0.974	0	0	0	16.743	-1.555	-27.828	0	0	0	0	0	0	0
WT111(DD045F3F1DEA)	3.76	13108	2022-11-25 09:23:19.006	0.028	0.293	0.974	0	0	0	16.743	-1.555	-27.828	0	0	0	0	0	0	0
WT111(DD045F3F1DEA)	3.76	13108	2022-11-25 09:23:19.006	0.028	0.293	0.974	0	0	0	16.743	-1.555	-27.828	0	0	0	0	0	0	0
WT111(DD045F3F1DEA)	3.76	13108	2022-11-25 09:23:19.037	0.028	0.293	0.974	0	0	0	16.743	-1.555	-27.828	0	0	0	0	0	0	0
WT111(DD045F3F1DEA)	3.76	13108	2022-11-25 09:23:19.037	0.027	0.293	0.974	0	0	0	16.743	-1.555	-27.828	0	0	0	0	0	0	0
WT111(DD045F3F1DEA)	3.76	13108	2022-11-25 09:23:19.037	0.027	0.293	0.974	0	0	0	16.743	-1.555	-27.828	0	0	0	0	0	0	0
WT111(DD045F3F1DEA)	3.76	13108	2022-11-25 09:23:19.037	0.027	0.293	0.974	0	0	0	16.743	-1.555	-27.828	0	0	0	0	0	0	0
WT111(DD045F3F1DEA)	3.76	13108	2022-11-25 09:23:19.037	0.027	0.293	0.974	0	0	0	16.743	-1.555	-27.828	0	0	0	0	0	0	0
WT111(DD045F3F1DEA)	3.76	13108	2022-11-25 09:23:19.037	0.027	0.292	0.974	0	0	0	16.743	-1.555	-27.828	0	0	0	0	0	0	0
WT111(DD045F3F1DEA)	3.76	13108	2022-11-25 09:23:19.037	0.027	0.292	0.974	0	0	0	16.743	-1.555	-27.828	0	0	0	0	0	0	0
WT111(DD045F3F1DEA)	3.76	13108	2022-11-25 09:23:19.037	0.027	0.292	0.974	0	0	0	16.743	-1.555	-27.828	0	0	0	0	0	0	0
WT111(DD045F3F1DEA)	3.76	13108	2022-11-25 09:23:19.068	0.027	0.292	0.974	0	0	0	16.743	-1.555	-27.828	0	0	0	0	0	0	0
WT111(DD045F3F1DEA)	3.76	13108	2022-11-25 09:23:19.068	0.028	0.293	0.975	0	0	0	16.743	-1.555	-27.828	0	0	0	0	0	0	0
WT111(DD045F3F1DEA)	3.76	13108	2022-11-25 09:23:19.068	0.028	0.293	0.975	0	0	0	16.743	-1.555	-27.828	0	0	0	0	0	0	0
WT111(DD045F3F1DEA)	3.76	13108	2022-11-25 09:23:19.068	0.028	0.293	0.975	0	0	0	16.743	-1.555	-27.828	0	0	0	0	0	0	0
WT111(DD045F3F1DEA)	3.76	13108	2022-11-25 09:23:19.068	0.028	0.292	0.975	0	0	0	16.743	-1.555	-27.828	0	0	0	0	0	0	0
WT111(DD045F3F1DEA)	3.76	13108	2022-11-25 09:23:19.068	0.028	0.292	0.975	0	0	0	16.743	-1.555	-27.828	0	0	0	0	0	0	0
WT111(DD045F3F1DEA)	3.76	13108	2022-11-25 09:23:19.068	0.028	0.292	0.975	0	0	0	16.743	-1.555	-27.828	0	0	0	0	0	0	0
WT111(DD045F3F1DEA)	3.76	13108	2022-11-25 09:23:19.068	0.028	0.292	0.975	0	0	0	16.743	-1.555	-27.828	0	0	0	0	0	0	0
WT111(DD045F3F1DEA)	3.76	13108	2022-11-25 09:23:19.099	0.028	0.292	0.974	0	0	0	16.743	-1.555	-27.828	0	0	0	0	0	0	0
WT111(DD045F3F1DEA)	3.76	13108	2022-11-25 09:23:19.099	0.028	0.292	0.974	0	0	0	16.743	-1.555	-27.828	0	0	0	0	0	0	0
WT111(DD045F3F1DEA)	3.76	13108	2022-11-25 09:23:19.099	0.028	0.292	0.974	0	0	0	16.743	-1.555	-27.828	0	0	0	0	0	0	0
WT111(DD045F3F1DEA)	3.76	13108	2022-11-25 09:23:19.099	0.028	0.292	0.974	0	0	0	16.743	-1.555	-27.828	0	0	0	0	0	0	0
WT111(DD045F3F1DEA)	3.76	13108	2022-11-25 09:23:19.099	0.027	0.292	0.974	0	0	0	16.743	-1.555	-27.828	0	0	0	0	0	0	0
WT111(DD045F3F1DEA)	3.76	13108	2022-11-25 09:23:19.099	0.027	0.292	0.974	0	0	0	16.743	-1.555	-27.828	0	0	0	0	0	0	0
WT111(DD045F3F1DEA)	3.76	13108	2022-11-25 09:23:19.099	0.027	0.292	0.974	0	0	0	16.743	-1.555	-27.828	0	0	0	0	0	0	0
WT111(DD045F3F1DEA)	3.76	13108	2022-11-25 09:23:19.099	0.027	0.292	0.974	0	0	0	16.743	-1.555	-27.828	0	0	0	0	0	0	0
WT111(DD045F3F1DEA)	3.76	13108	2022-11-25 09:23:19.131	0.027	0.293	0.974	0	0	0	16.743	-1.555	-27.828	0	0	0	0	0	0	0
WT111(DD045F3F1DEA)	3.76	13108	2022-11-25 09:23:19.131	0.027	0.293	0.974	0	0	0	16.743	-1.555	-27.828	0	0	0	0	0	0	0
WT111(DD045F3F1DEA)	3.76	13108	2022-11-25 09:23:19.131	0.027	0.293	0.974	0	0	0	16.743	-1.555	-27.828	0	0	0	0	0	0	0
WT111(DD045F3F1DEA)	3.76	13108	2022-11-25 09:23:19.131	0.027	0.293	0.974	0	0	0	16.743	-1.555	-27.828	0	0	0	0	0	0	0
WT111(DD045F3F1DEA)	3.76	13108	2022-11-25 09:23:19.131	0.027	0.292	0.974	0	0	0	16.743	-1.555	-27.828	0	0	0	0	0	0	0
WT111(DD045F3F1DEA)	3.76	13108	2022-11-25 09:23:19.131	0.027	0.292	0.974	0	0	0	16.743	-1.555	-27.828	0	0	0	0	0	0	0
WT111(DD045F3F1DEA)	3.76	13108	2022-11-25 09:23:19.131	0.027	0.292	0.974	0	0	0	16.743	-1.555	-27.828	0	0	0	0	0	0	0
WT111(DD045F3F1DEA)	3.76	13108	2022-11-25 09:23:19.131	0.027	0.292	0.974	0	0	0	16.743	-1.555	-27.828	0	0	0	0	0	0	0
WT111(DD045F3F1DEA)	3.76	13108	2022-11-25 09:23:19.131	0.027	0.293	0.975	0	0	0	16.743	-1.555	-27.828	0	0	0	0	0	0	0
WT111(DD045F3F1DEA)	3.76	13108	2022-11-25 09:23:19.131	0.027	0.293	0.975	0	0	0	16.743	-1.555	-27.828	0	0	0	0	0	0	0
WT111(DD045F3F1DEA)	3.76	13108	2022-11-25 09:23:19.131	0.027	0.293	0.975	0	0	0	16.743	-1.555	-27.828	0	0	0	0	0	0	0
WT111(DD045F3F1DEA)	3.76	13108	2022-11-25 09:23:19.131	0.027	0.293	0.975	0	0	0	16.743	-1.555	-27.828	0	0	0	0	0	0	0
WT111(DD045F3F1DEA)	3.76	13108	2022-11-25 09:23:19.131	0.027	0.293	0.974	0	0	0	16.743	-1.555	-27.828	0	0	0	0	0	0	0
WT111(DD045F3F1DEA)	3.76	13108	2022-11-25 09:23:19.131	0.027	0.293	0.974	0	0	0	16.743	-1.555	-27.828	0	0	0	0	0	0	0
WT111(DD045F3F1DEA)	3.76	13108	2022-11-25 09:23:19.131	0.027	0.293	0.974	0	0	0	16.743	-1.555	-27.828	0	0	0	0	0	0	0
WT111(DD045F3F1DEA)	3.76	13108	2022-11-25 09:23:19.131	0.027	0.293	0.974	0	0	0	16.743	-1.555	-27.828	0	0	0	0	0	0	0
WT111(DD045F3F1DEA)	3.76	13108	2022-11-25 09:23:19.193	0.028	0.293	0.974	0	0	0	16.743	-1.555	-27.828	0	0	0	0	0	0	0
WT111(DD045F3F1DEA)	3.76	13108	2022-11-25 09:23:19.193	0.028	0.293	0.974	0	0	0	16.743	-1.555	-27.828	0	0	0	0	0	0	0
WT111(DD045F3F1DEA)	3.76	13108	2022-11-25 09:23:19.193	0.028	0.293	0.974	0	0	0	16.743	-1.555	-27.828	0	0	0	0	0	0	0
WT111(DD045F3F1DEA)	3.76	13108	2022-11-25 09:23:19.193	0.028	0.293	0.974	0	0	0	16.743	-1.555	-27.828	0	0	0	0	0	0	0
WT111(DD045F3F1DEA)	3.76	13108	2022-11-25 09:23:19.193	0.027	0.293	0.974	0	0	0	16.743	-1.555	-27.828	0	0	0	0	0	0	0
WT111(DD045F3F1DEA)	3.76	13108	2022-11-25 09:23:19.193	0.027	0.293	0.974	0	0	0	16.743	-1.555	-27.828	0	0	0	0	0	0	0
WT111(DD045F3F1DEA)	3.76	13108	2022-11-25 09:23:19.193	0.027	0.293	0.974	0	0	0	16.743	-1.555	-27.828	0	0	0	0	0	0	0
WT111(DD045F3F1DEA)	3.76	13108	2022-11-25 09:23:19.193	0.027	0.293	0.974	0	0	0	16.743	-1.555	-27.828	0	0	0	0	0	0	0
WT111(DD045F3F1DEA)	3.76	13108	2022-11-25 09:23:19.224	0.027	0.293	0.974	0	0	0	16.743	-1.555	-27.828	0	0	0	0	0	0	0
WT111(DD045F3F1DEA)	3.76	13108	2022-11-25 09:23:19.224	0.027	0.293	0.974	0	0	0	16.743	-1.555	-27.828	0	0	0	0	0	0	0
WT111(DD045F3F1DEA)	3.76	13108	2022-11-25 09:23:19.224	0.027	0.293	0.974	0	0	0	16.743	-1.555	-27.828	0	0	0	0	0	0	0
WT111(DD045F3F1DEA)	3.76	13108	2022-11-25 09:23:19.224	0.027	0.293	0.974	0	0	0	16.743	-1.555	-27.828	0	0	0	0	0	0	0
WT111(DD045F3F1DEA)	3.76	13108	2022-11-25 09:23:19.224	0.027	0.293	0.974	0	0	0	16.743	-1.555	-27.828	0	0	0	0	0	0	0
WT111(DD045F3F1DEA)	3.76	13108	2022-11-25 09:23:19.224	0.027	0.293	0.974	0	0	0	16.743	-1.555	-27.828	0	0	0	0	0	0	0
WT111(DD045F3F1DEA)	3.76	13108	2022-11-25 09:23:19.224	0.027	0.293	0.974	0	0	0	16.743	-1.555	-27.828	0	0	0	0	0	0	0
WT111(DD045F3F1DEA)	3.76	13108	2022-11-25 09:23:19.224	0.027	0.293	0.974	0	0	0	16.743	-1.555	-27.828	0	0	0	0	0	0	0
WT111(DD045F3F1DEA)	3.76	13108	2022-11-25 09:23:19.256	0.027	0.292	0.975	0	0	0	16.743	-1.555	-27.828	0	0	0	0	0	0	0
WT111(DD045F3F1DEA)	3.76	13108	2022-11-25 09:23:19.256	0.027	0.292	0.975	0	0	0	16.743	-1.555	-27.828	0	0	0	0	0	0	0
WT111(DD045F3F1DEA)	3.76	13108	2022-11-25 09:23:19.256	0.027	0.292	0.975	0	0	0	16.743	-1.555	-27.828	0	0	0	0	0	0	0
WT111(DD045F3F1DEA)	3.76	13108	2022-11-25 09:23:19.256	0.027	0.292	0.975	0	0	0	16.743	-1.555	-27.828	0	0	0	0	0	0	0
WT111(DD045F3F1DEA)	3.76	13108	2022-11-25 09:23:19.256	0.028	0.292	0.974	0	0	0	16.743	-1.555	-27.828	0	0	0	0	0	0	0
WT111(DD045F3F1DEA)	3.76	13108	2022-11-25 09:23:19.256	0.028	0.292	0.974	0	0	0	16.743	-1.555	-27.828	0	0	0	0	0	0	0
WT111(DD045F3F1DEA)	3.76	13108	2022-11-25 09:23:19.256	0.028	0.292	0.974	0	0	0	16.743	-1.555	-27.828	0	0	0	0	0	0	0
WT111(DD045F3F1DEA)	3.76	13108	2022-11-25 09:23:19.256	0.028	0.292	0.974	0	0	0	16.743	-1.555	-27.828	0	0	0	0	0	0	0
WT111(DD045F3F1DEA)	3.76	13108	2022-11-25 09:23:19.287	0.028	0.293	0.975	0	0	0	16.743	-1.555	-27.828	0	0	0	0	0	0	0
WT111(DD045F3F1DEA)	3.76	13108	2022-11-25 09:23:19.287	0.028	0.293	0.975	0	0	0	16.743	-1.555	-27.828	0	0	0	0	0	0	0
WT111(DD045F3F1DEA)	3.76	13108	2022-11-25 09:23:19.287	0.028	0.293	0.975	0	0	0	16.743	-1.555	-27.828	0	0	0	0	0	0	0
WT111(DD045F3F1DEA)	3.76	13108	2022-11-25 09:23:19.287	0.028	0.293	0.975	0	0	0	16.743	-1.555	-27.828	0	0	0	0	0	0	0
WT111(DD045F3F1DEA)	3.76	13108	2022-11-25 09:23:19.287	0.027	0.293	0.974	0	0	0	16.743	-1.555	-27.828	0	0	0	0	0	0	0
WT111(DD045F3F1DEA)	3.76	13108	2022-11-25 09:23:19.287	0.027	0.293	0.974	0	0	0	16.743	-1.555	-27.828	0	0	0	0	0	0	0
WT111(DD045F3F1DEA)	3.76	13108	2022-11-25 09:23:19.287	0.027	0.293	0.974	0	0	0	16.743	-1.555	-27.828	0	0	0	0	0	0	0
WT111(DD045F3F1DEA)	3.76	13108	2022-11-25 09:23:19.287	0.027	0.293	0.974	0	0	0	16.743	-1.555	-27.828	0	0	0	0	0	0	0
WT111(DD045F3F1DEA)	3.76	13108	2022-11-25 09:23:19.318	0.027	0.293	0.975	0	0	0	16.743	-1.555	-27.828	0	0	0	0	0	0	0
WT111(DD045F3F1DEA)	3.76	13108	2022-11-25 09:23:19.318	0.027	0.293	0.975	0	0	0	16.743	-1.555	-27.828	0	0	0	0	0	0	0
WT111(DD045F3F1DEA)	3.76	13108	2022-11-25 09:23:19.318	0.027	0.293	0.975	0	0	0	16.743	-1.555	-27.828	0	0	0	0	0	0	0
WT111(DD045F3F1DEA)	3.76	13108	2022-11-25 09:23:19.318	0.027	0.293	0.975	0	0	0	16.743	-1.555	-27.828	0	0	0	0	0	0	0
WT111(DD045F3F1DEA)	3.76	13108	2022-11-25 09:23:19.318	0.027	0.293	0.974	0	0	0	16.743	-1.555	-27.828	0	0	0	0	0	0	0
WT111(DD045F3F1DEA)	3.76	13108	2022-11-25 09:23:19.318	0.027	0.293	0.974	0	0	0	16.743	-1.555	-27.828	0	0	0	0	0	0	0
WT111(DD045F3F1DEA)	3.76	13108	2022-11-25 09:23:19.318	0.027	0.293	0.974	0	0	0	16.743	-1.555	-27.828	0	0	0	0	0	0	0
WT111(DD045F3F1DEA)	3.76	13108	2022-11-25 09:23:19.318	0.027	0.293	0.974	0	0	0	16.743	-1.555	-27.828	0	0	0	0	0	0	0
WT111(DD045F3F1DEA)	3.76	13108	2022-11-25 09:23:19.349	0.028	0.293	0.975	0	0	0	16.743	-1.555	-27.828	0	0	0	0	0	0	0
WT111(DD045F3F1DEA)	3.76	13108	2022-11-25 09:23:19.349	0.028	0.293	0.975	0	0	0	16.743	-1.555	-27.828	0	0	0	0	0	0	0
WT111(DD045F3F1DEA)	3.76	13108	2022-11-25 09:23:19.349	0.028	0.293	0.975	0	0	0	16.743	-1.555	-27.828	0	0	0	0	0	0	0
WT111(DD045F3F1DEA)	3.76	13108	2022-11-25 09:23:19.349	0.028	0.293	0.975	0	0	0	16.743	-1.555	-27.828	0	0	0	0	0	0	0
WT111(DD045F3F1DEA)	3.76	13108	2022-11-25 09:23:19.349	0.027	0.293	0.975	0	0	0	16.743	-1.555	-27.828	0	0	0	0	0	0	0
WT111(DD045F3F1DEA)	3.76	13108	2022-11-25 09:23:19.349	0.027	0.293	0.975	0	0	0	16.743	-1.555	-27.828	0	0	0	0	0	0	0
WT111(DD045F3F1DEA)	3.76	13108	2022-11-25 09:23:19.349	0.027	0.293	0.975	0	0	0	16.743	-1.555	-27.828	0	0	0	0	0	0	0
WT111(DD045F3F1DEA)	3.76	13108	2022-11-25 09:23:19.349	0.027	0.293	0.975	0	0	0	16.743	-1.555	-27.828	0	0	0	0	0	0	0
WT111(DD045F3F1DEA)	3.76	13108	2022-11-25 09:23:19.396	0.027	0.293	0.974	0	0	0	16.743	-1.555	-27.828	0	0	0	0	0	0	0
WT111(DD045F3F1DEA)	3.76	13108	2022-11-25 09:23:19.396	0.027	0.293	0.974	0	0	0	16.743	-1.555	-27.828	0	0	0	0	0	0	0
WT111(DD045F3F1DEA)	3.76	13108	2022-11-25 09:23:19.396	0.027	0.293	0.974	0	0	0	16.743	-1.555	-27.828	0	0	0	0	0	0	0
WT111(DD045F3F1DEA)	3.76	13108	2022-11-25 09:23:19.396	0.027	0.293	0.974	0	0	0	16.743	-1.555	-27.828	0	0	0	0	0	0	0
WT111(DD045F3F1DEA)	3.76	13108	2022-11-25 09:23:19.396	0.028	0.293	0.974	0	0	0	16.743	-1.555	-27.828	0	0	0	0	0	0	0
WT111(DD045F3F1DEA)	3.76	13108	2022-11-25 09:23:19.396	0.028	0.293	0.974	0	0	0	16.743	-1.555	-27.828	0	0	0	0	0	0	0
WT111(DD045F3F1DEA)	3.76	13108	2022-11-25 09:23:19.396	0.028	0.293	0.974	0	0	0	16.743	-1.555	-27.828	0	0	0	0	0	0	0
WT111(DD045F3F1DEA)	3.76	13108	2022-11-25 09:23:19.396	0.028	0.293	0.974	0	0	0	16.743	-1.555	-27.828	0	0	0	0	0	0	0
WT111(DD045F3F1DEA)	3.76	13108	2022-11-25 09:23:19.427	0.027	0.293	0.974	0	0	0	16.743	-1.555	-27.828	0	0	0	0	0	0	0
WT111(DD045F3F1DEA)	3.76	13108	2022-11-25 09:23:19.427	0.027	0.293	0.974	0	0	0	16.743	-1.555	-27.828	0	0	0	0	0	0	0
WT111(DD045F3F1DEA)	3.76	13108	2022-11-25 09:23:19.427	0.027	0.293	0.974	0	0	0	16.743	-1.555	-27.828	0	0	0	0	0	0	0
WT111(DD045F3F1DEA)	3.76	13108	2022-11-25 09:23:19.427	0.027	0.293	0.974	0	0	0	16.743	-1.555	-27.828	0	0	0	0	0	0	0
WT111(DD045F3F1DEA)	3.76	13108	2022-11-25 09:23:19.427	0.027	0.294	0.974	0	0	0	16.743	-1.555	-27.828	0	0	0	0	0	0	0
WT111(DD045F3F1DEA)	3.76	13108	2022-11-25 09:23:19.427	0.027	0.294	0.974	0	0	0	16.743	-1.555	-27.828	0	0	0	0	0	0	0
WT111(DD045F3F1DEA)	3.76	13108	2022-11-25 09:23:19.427	0.027	0.294	0.974	0	0	0	16.743	-1.555	-27.828	0	0	0	0	0	0	0
WT111(DD045F3F1DEA)	3.76	13108	2022-11-25 09:23:19.427	0.027	0.294	0.974	0	0	0	16.743	-1.555	-27.828	0	0	0	0	0	0	0
WT111(DD045F3F1DEA)	3.76	13108	2022-11-25 09:23:19.459	0.028	0.293	0.974	0	0	0	16.743	-1.555	-27.828	0	0	0	0	0	0	0
WT111(DD045F3F1DEA)	3.76	13108	2022-11-25 09:23:19.459	0.028	0.293	0.974	0	0	0	16.743	-1.555	-27.828	0	0	0	0	0	0	0
WT111(DD045F3F1DEA)	3.76	13108	2022-11-25 09:23:19.459	0.028	0.293	0.974	0	0	0	16.743	-1.555	-27.828	0	0	0	0	0	0	0
WT111(DD045F3F1DEA)	3.76	13108	2022-11-25 09:23:19.459	0.028	0.293	0.974	0	0	0	16.743	-1.555	-27.828	0	0	0	0	0	0	0
WT111(DD045F3F1DEA)	3.76	13108	2022-11-25 09:23:19.459	0.027	0.292	0.974	0	0	0	16.743	-1.555	-27.828	0	0	0	0	0	0	0
WT111(DD045F3F1DEA)	3.76	13108	2022-11-25 09:23:19.459	0.027	0.292	0.974	0	0	0	16.743	-1.555	-27.828	0	0	0	0	0	0	0
WT111(DD045F3F1DEA)	3.76	13108	2022-11-25 09:23:19.459	0.027	0.292	0.974	0	0	0	16.743	-1.555	-27.828	0	0	0	0	0	0	0
WT111(DD045F3F1DEA)	3.76	13108	2022-11-25 09:23:19.459	0.027	0.292	0.974	0	0	0	16.743	-1.555	-27.828	0	0	0	0	0	0	0
WT111(DD045F3F1DEA)	3.76	13108	2022-11-25 09:23:19.646	0.027	0.292	0.974	0	0	0	16.743	-1.555	-27.828	0	0	0	0	0	0	0
WT111(DD045F3F1DEA)	3.76	13108	2022-11-25 09:23:19.646	0.027	0.292	0.974	0	0	0	16.743	-1.555	-27.828	0	0	0	0	0	0	0
WT111(DD045F3F1DEA)	3.76	13108	2022-11-25 09:23:19.646	0.027	0.292	0.974	0	0	0	16.743	-1.555	-27.828	0	0	0	0	0	0	0
WT111(DD045F3F1DEA)	3.76	13108	2022-11-25 09:23:19.646	0.027	0.292	0.974	0	0	0	16.743	-1.555	-27.828	0	0	0	0	0	0	0
WT111(DD045F3F1DEA)	3.76	13108	2022-11-25 09:23:19.646	0.027	0.292	0.974	0	0	0	16.743	-1.555	-27.828	0	0	0	0	0	0	0
WT111(DD045F3F1DEA)	3.76	13108	2022-11-25 09:23:19.646	0.027	0.292	0.974	0	0	0	16.743	-1.555	-27.828	0	0	0	0	0	0	0
WT111(DD045F3F1DEA)	3.76	13108	2022-11-25 09:23:19.646	0.027	0.292	0.974	0	0	0	16.743	-1.555	-27.828	0	0	0	0	0	0	0
WT111(DD045F3F1DEA)	3.76	13108	2022-11-25 09:23:19.646	0.028	0.293	0.974	0	0	0	16.743	-1.555	-27.828	0	0	0	0	0	0	0
WT111(DD045F3F1DEA)	3.76	13108	2022-11-25 09:23:19.709	0.028	0.293	0.974	0	0	0	16.743	-1.555	-27.828	0	0	0	0	0	0	0
WT111(DD045F3F1DEA)	3.76	13108	2022-11-25 09:23:19.709	0.028	0.293	0.974	0	0	0	16.743	-1.555	-27.828	0	0	0	0	0	0	0
WT111(DD045F3F1DEA)	3.76	13108	2022-11-25 09:23:19.709	0.028	0.293	0.974	0	0	0	16.743	-1.555	-27.828	0	0	0	0	0	0	0
WT111(DD045F3F1DEA)	3.76	13108	2022-11-25 09:23:19.709	0.027	0.293	0.974	0	0	0	16.743	-1.555	-27.828	0	0	0	0	0	0	0
WT111(DD045F3F1DEA)	3.76	13108	2022-11-25 09:23:19.709	0.027	0.293	0.974	0	0	0	16.743	-1.555	-27.828	0	0	0	0	0	0	0
WT111(DD045F3F1DEA)	3.76	13108	2022-11-25 09:23:19.709	0.027	0.293	0.974	0	0	0	16.743	-1.555	-27.828	0	0	0	0	0	0	0
WT111(DD045F3F1DEA)	3.76	13108	2022-11-25 09:23:19.709	0.027	0.293	0.974	0	0	0	16.743	-1.555	-27.828	0	0	0	0	0	0	0
WT111(DD045F3F1DEA)	3.76	13108	2022-11-25 09:23:19.709	0.027	0.292	0.974	0	0	0	16.743	-1.555	-27.828	0	0	0	0	0	0	0
WT111(DD045F3F1DEA)	3.76	13108	2022-11-25 09:23:19.724	0.027	0.292	0.974	0	0	0	16.743	-1.555	-27.828	0	0	0	0	0	0	0
WT111(DD045F3F1DEA)	3.76	13108	2022-11-25 09:23:19.724	0.027	0.292	0.974	0	0	0	16.743	-1.555	-27.828	0	0	0	0	0	0	0
WT111(DD045F3F1DEA)	3.76	13108	2022-11-25 09:23:19.724	0.027	0.292	0.974	0	0	0	16.743	-1.555	-27.828	0	0	0	0	0	0	0
WT111(DD045F3F1DEA)	3.76	13108	2022-11-25 09:23:19.724	0.027	0.293	0.974	0	0	0	16.743	-1.555	-27.828	0	0	0	0	0	0	0
WT111(DD045F3F1DEA)	3.76	13108	2022-11-25 09:23:19.724	0.027	0.293	0.974	0	0	0	16.743	-1.555	-27.828	0	0	0	0	0	0	0
WT111(DD045F3F1DEA)	3.76	13108	2022-11-25 09:23:19.724	0.027	0.293	0.974	0	0	0	16.743	-1.555	-27.828	0	0	0	0	0	0	0
WT111(DD045F3F1DEA)	3.76	13108	2022-11-25 09:23:19.724	0.027	0.293	0.974	0	0	0	16.743	-1.555	-27.828	0	0	0	0	0	0	0
WT111(DD045F3F1DEA)	3.76	13108	2022-11-25 09:23:19.724	0.027	0.292	0.975	0	0	0	16.743	-1.555	-27.828	0	0	0	0	0	0	0
WT111(DD045F3F1DEA)	3.76	13108	2022-11-25 09:23:19.755	0.027	0.292	0.975	0	0	0	16.743	-1.555	-27.828	0	0	0	0	0	0	0
WT111(DD045F3F1DEA)	3.76	13108	2022-11-25 09:23:19.755	0.027	0.292	0.975	0	0	0	16.743	-1.555	-27.828	0	0	0	0	0	0	0
WT111(DD045F3F1DEA)	3.76	13108	2022-11-25 09:23:19.755	0.027	0.292	0.975	0	0	0	16.743	-1.555	-27.828	0	0	0	0	0	0	0
WT111(DD045F3F1DEA)	3.76	13108	2022-11-25 09:23:19.755	0.027	0.293	0.974	0	0	0	16.743	-1.555	-27.828	0	0	0	0	0	0	0
WT111(DD045F3F1DEA)	3.76	13108	2022-11-25 09:23:19.755	0.027	0.293	0.974	0	0	0	16.743	-1.555	-27.828	0	0	0	0	0	0	0
WT111(DD045F3F1DEA)	3.76	13108	2022-11-25 09:23:19.755	0.027	0.293	0.974	0	0	0	16.743	-1.555	-27.828	0	0	0	0	0	0	0
WT111(DD045F3F1DEA)	3.76	13108	2022-11-25 09:23:19.755	0.027	0.293	0.974	0	0	0	16.743	-1.555	-27.828	0	0	0	0	0	0	0
WT111(DD045F3F1DEA)	3.76	13108	2022-11-25 09:23:19.755	0.028	0.293	0.974	0	0	0	16.743	-1.555	-27.828	0	0	0	0	0	0	0
WT111(DD045F3F1DEA)	3.76	13108	2022-11-25 09:23:19.771	0.028	0.293	0.974	0	0	0	16.743	-1.555	-27.828	0	0	0	0	0	0	0
WT111(DD045F3F1DEA)	3.76	13108	2022-11-25 09:23:19.771	0.028	0.293	0.974	0	0	0	16.743	-1.555	-27.828	0	0	0	0	0	0	0
WT111(DD045F3F1DEA)	3.76	13108	2022-11-25 09:23:19.771	0.028	0.293	0.974	0	0	0	16.743	-1.555	-27.828	0	0	0	0	0	0	0
WT111(DD045F3F1DEA)	3.76	13108	2022-11-25 09:23:19.771	0.027	0.293	0.975	0	0	0	16.743	-1.555	-27.828	0	0	0	0	0	0	0
WT111(DD045F3F1DEA)	3.76	13108	2022-11-25 09:23:19.771	0.027	0.293	0.975	0	0	0	16.743	-1.555	-27.828	0	0	0	0	0	0	0
WT111(DD045F3F1DEA)	3.76	13108	2022-11-25 09:23:19.771	0.027	0.293	0.975	0	0	0	16.743	-1.555	-27.828	0	0	0	0	0	0	0
WT111(DD045F3F1DEA)	3.76	13108	2022-11-25 09:23:19.771	0.027	0.293	0.975	0	0	0	16.743	-1.555	-27.828	0	0	0	0	0	0	0
WT111(DD045F3F1DEA)	3.76	13108	2022-11-25 09:23:19.771	0.027	0.293	0.974	0	0	0	16.743	-1.555	-27.828	0	0	0	0	0	0	0
WT111(DD045F3F1DEA)	3.76	13108	2022-11-25 09:23:19.787	0.027	0.293	0.974	0	0	0	16.743	-1.555	-27.828	0	0	0	0	0	0	0
WT111(DD045F3F1DEA)	3.76	13108	2022-11-25 09:23:19.787	0.027	0.293	0.974	0	0	0	16.743	-1.555	-27.828	0	0	0	0	0	0	0
WT111(DD045F3F1DEA)	3.76	13108	2022-11-25 09:23:19.787	0.027	0.293	0.974	0	0	0	16.743	-1.555	-27.828	0	0	0	0	0	0	0
WT111(DD045F3F1DEA)	3.76	13108	2022-11-25 09:23:19.787	0.027	0.293	0.974	0	0	0	16.743	-1.555	-27.828	0	0	0	0	0	0	0
WT111(DD045F3F1DEA)	3.76	13108	2022-11-25 09:23:19.787	0.027	0.293	0.974	0	0	0	16.743	-1.555	-27.828	0	0	0	0	0	0	0
WT111(DD045F3F1DEA)	3.76	13108	2022-11-25 09:23:19.787	0.027	0.293	0.974	0	0	0	16.743	-1.555	-27.828	0	0	0	0	0	0	0
WT111(DD045F3F1DEA)	3.76	13108	2022-11-25 09:23:19.787	0.027	0.293	0.974	0	0	0	16.743	-1.555	-27.828	0	0	0	0	0	0	0
WT111(DD045F3F1DEA)	3.76	13108	2022-11-25 09:23:19.787	0.027	0.292	0.974	0	0	0	16.743	-1.555	-27.828	0	0	0	0	0	0	0
WT111(DD045F3F1DEA)	3.76	13108	2022-11-25 09:23:19.819	0.027	0.292	0.974	0	0	0	16.743	-1.555	-27.828	0	0	0	0	0	0	0
WT111(DD045F3F1DEA)	3.76	13108	2022-11-25 09:23:19.819	0.027	0.292	0.974	0	0	0	16.743	-1.555	-27.828	0	0	0	0	0	0	0
WT111(DD045F3F1DEA)	3.76	13108	2022-11-25 09:23:19.819	0.027	0.292	0.974	0	0	0	16.743	-1.555	-27.828	0	0	0	0	0	0	0
WT111(DD045F3F1DEA)	3.76	13108	2022-11-25 09:23:19.819	0.028	0.293	0.974	0	0	0	16.743	-1.555	-27.828	0	0	0	0	0	0	0
WT111(DD045F3F1DEA)	3.76	13108	2022-11-25 09:23:19.819	0.028	0.293	0.974	0	0	0	16.743	-1.555	-27.828	0	0	0	0	0	0	0
WT111(DD045F3F1DEA)	3.76	13108	2022-11-25 09:23:19.819	0.028	0.293	0.974	0	0	0	16.743	-1.555	-27.828	0	0	0	0	0	0	0
WT111(DD045F3F1DEA)	3.76	13108	2022-11-25 09:23:19.819	0.028	0.293	0.974	0	0	0	16.743	-1.555	-27.828	0	0	0	0	0	0	0
WT111(DD045F3F1DEA)	3.76	13108	2022-11-25 09:23:19.819	0.027	0.292	0.974	0	0	0	16.743	-1.555	-27.828	0	0	0	0	0	0	0
WT111(DD045F3F1DEA)	3.76	13108	2022-11-25 09:23:19.852	0.027	0.292	0.974	0	0	0	16.743	-1.555	-27.828	0	0	0	0	0	0	0
WT111(DD045F3F1DEA)	3.76	13108	2022-11-25 09:23:19.852	0.027	0.292	0.974	0	0	0	16.743	-1.555	-27.828	0	0	0	0	0	0	0
WT111(DD045F3F1DEA)	3.76	13108	2022-11-25 09:23:19.852	0.027	0.292	0.974	0	0	0	16.743	-1.555	-27.828	0	0	0	0	0	0	0
WT111(DD045F3F1DEA)	3.76	13108	2022-11-25 09:23:19.852	0.027	0.293	0.975	0	0	0	16.743	-1.555	-27.828	0	0	0	0	0	0	0
WT111(DD045F3F1DEA)	3.76	13108	2022-11-25 09:23:19.852	0.027	0.293	0.975	0	0	0	16.743	-1.555	-27.828	0	0	0	0	0	0	0
WT111(DD045F3F1DEA)	3.76	13108	2022-11-25 09:23:19.852	0.027	0.293	0.975	0	0	0	16.743	-1.555	-27.828	0	0	0	0	0	0	0
WT111(DD045F3F1DEA)	3.76	13108	2022-11-25 09:23:19.852	0.027	0.293	0.975	0	0	0	16.743	-1.555	-27.828	0	0	0	0	0	0	0
WT111(DD045F3F1DEA)	3.76	13108	2022-11-25 09:23:19.852	0.027	0.293	0.974	0	0	0	16.743	-1.555	-27.828	0	0	0	0	0	0	0
WT111(DD045F3F1DEA)	3.76	13108	2022-11-25 09:23:19.913	0.027	0.293	0.974	0	0	0	16.743	-1.555	-27.828	0	0	0	0	0	0	0
WT111(DD045F3F1DEA)	3.76	13108	2022-11-25 09:23:19.913	0.027	0.293	0.974	0	0	0	16.743	-1.555	-27.828	0	0	0	0	0	0	0
WT111(DD045F3F1DEA)	3.76	13108	2022-11-25 09:23:19.913	0.027	0.293	0.974	0	0	0	16.743	-1.555	-27.828	0	0	0	0	0	0	0
WT111(DD045F3F1DEA)	3.76	13108	2022-11-25 09:23:19.913	0.027	0.293	0.974	0	0	0	16.743	-1.555	-27.828	0	0	0	0	0	0	0
WT111(DD045F3F1DEA)	3.76	13108	2022-11-25 09:23:19.913	0.027	0.293	0.974	0	0	0	16.743	-1.555	-27.828	0	0	0	0	0	0	0
WT111(DD045F3F1DEA)	3.76	13108	2022-11-25 09:23:19.913	0.027	0.293	0.974	0	0	0	16.743	-1.555	-27.828	0	0	0	0	0	0	0
WT111(DD045F3F1DEA)	3.76	13108	2022-11-25 09:23:19.913	0.027	0.293	0.974	0	0	0	16.743	-1.555	-27.828	0	0	0	0	0	0	0
WT111(DD045F3F1DEA)	3.76	13108	2022-11-25 09:23:19.913	0.028	0.293	0.974	0	0	0	16.743	-1.555	-27.828	0	0	0	0	0	0	0
WT111(DD045F3F1DEA)	3.76	13108	2022-11-25 09:23:19.976	0.028	0.293	0.974	0	0	0	16.743	-1.555	-27.828	0	0	0	0	0	0	0
WT111(DD045F3F1DEA)	3.76	13108	2022-11-25 09:23:19.976	0.028	0.293	0.974	0	0	0	16.743	-1.555	-27.828	0	0	0	0	0	0	0
WT111(DD045F3F1DEA)	3.76	13108	2022-11-25 09:23:19.976	0.028	0.293	0.974	0	0	0	16.743	-1.555	-27.828	0	0	0	0	0	0	0
WT111(DD045F3F1DEA)	3.76	13108	2022-11-25 09:23:19.976	0.028	0.292	0.975	0	0	0	16.743	-1.555	-27.828	0	0	0	0	0	0	0
WT111(DD045F3F1DEA)	3.76	13108	2022-11-25 09:23:19.976	0.028	0.292	0.975	0	0	0	16.743	-1.555	-27.828	0	0	0	0	0	0	0
WT111(DD045F3F1DEA)	3.76	13108	2022-11-25 09:23:19.976	0.028	0.292	0.975	0	0	0	16.743	-1.555	-27.828	0	0	0	0	0	0	0
WT111(DD045F3F1DEA)	3.76	13108	2022-11-25 09:23:19.976	0.028	0.292	0.975	0	0	0	16.743	-1.555	-27.828	0	0	0	0	0	0	0
WT111(DD045F3F1DEA)	3.76	13108	2022-11-25 09:23:19.976	0.027	0.292	0.974	0	0	0	16.743	-1.555	-27.828	0	0	0	0	0	0	0
WT111(DD045F3F1DEA)	3.76	13108	2022-11-25 09:23:20.007	0.027	0.292	0.974	0	0	0	16.743	-1.555	-27.828	0	0	0	0	0	0	0
WT111(DD045F3F1DEA)	3.76	13108	2022-11-25 09:23:20.007	0.027	0.292	0.974	0	0	0	16.743	-1.555	-27.828	0	0	0	0	0	0	0
WT111(DD045F3F1DEA)	3.76	13108	2022-11-25 09:23:20.007	0.027	0.292	0.974	0	0	0	16.743	-1.555	-27.828	0	0	0	0	0	0	0
WT111(DD045F3F1DEA)	3.76	13108	2022-11-25 09:23:20.007	0.027	0.293	0.975	0	0	0	16.743	-1.555	-27.828	0	0	0	0	0	0	0
WT111(DD045F3F1DEA)	3.76	13108	2022-11-25 09:23:20.007	0.027	0.293	0.975	0	0	0	16.743	-1.555	-27.828	0	0	0	0	0	0	0
WT111(DD045F3F1DEA)	3.76	13108	2022-11-25 09:23:20.007	0.027	0.293	0.975	0	0	0	16.743	-1.555	-27.828	0	0	0	0	0	0	0
WT111(DD045F3F1DEA)	3.76	13108	2022-11-25 09:23:20.007	0.027	0.293	0.975	0	0	0	16.743	-1.555	-27.828	0	0	0	0	0	0	0
WT111(DD045F3F1DEA)	3.76	13108	2022-11-25 09:23:20.007	0.028	0.294	0.976	0	0	0	16.743	-1.555	-27.828	0	0	0	0	0	0	0
WT111(DD045F3F1DEA)	3.76	13108	2022-11-25 09:23:20.038	0.028	0.294	0.976	0	0	0	16.743	-1.555	-27.828	0	0	0	0	0	0	0
WT111(DD045F3F1DEA)	3.76	13108	2022-11-25 09:23:20.038	0.028	0.294	0.976	0	0	0	16.743	-1.555	-27.828	0	0	0	0	0	0	0
WT111(DD045F3F1DEA)	3.76	13108	2022-11-25 09:23:20.038	0.028	0.294	0.976	0	0	0	16.743	-1.555	-27.828	0	0	0	0	0	0	0
WT111(DD045F3F1DEA)	3.76	13108	2022-11-25 09:23:20.038	0.027	0.292	0.973	0	0	0	16.743	-1.555	-27.828	0	0	0	0	0	0	0
WT111(DD045F3F1DEA)	3.76	13108	2022-11-25 09:23:20.038	0.027	0.292	0.973	0	0	0	16.743	-1.555	-27.828	0	0	0	0	0	0	0
WT111(DD045F3F1DEA)	3.76	13108	2022-11-25 09:23:20.038	0.027	0.292	0.973	0	0	0	16.743	-1.555	-27.828	0	0	0	0	0	0	0
WT111(DD045F3F1DEA)	3.76	13108	2022-11-25 09:23:20.038	0.027	0.292	0.973	0	0	0	16.743	-1.555	-27.828	0	0	0	0	0	0	0
WT111(DD045F3F1DEA)	3.76	13108	2022-11-25 09:23:20.038	0.027	0.293	0.973	0	0	0	16.743	-1.555	-27.828	0	0	0	0	0	0	0
WT111(DD045F3F1DEA)	3.76	13108	2022-11-25 09:23:20.054	0.027	0.293	0.973	0	0	0	16.743	-1.555	-27.828	0	0	0	0	0	0	0
WT111(DD045F3F1DEA)	3.76	13108	2022-11-25 09:23:20.054	0.027	0.293	0.973	0	0	0	16.743	-1.555	-27.828	0	0	0	0	0	0	0
WT111(DD045F3F1DEA)	3.76	13108	2022-11-25 09:23:20.054	0.027	0.293	0.973	0	0	0	16.743	-1.555	-27.828	0	0	0	0	0	0	0
WT111(DD045F3F1DEA)	3.76	13108	2022-11-25 09:23:20.054	0.027	0.294	0.976	0	0	0	16.743	-1.555	-27.828	0	0	0	0	0	0	0
WT111(DD045F3F1DEA)	3.76	13108	2022-11-25 09:23:20.054	0.027	0.294	0.976	0	0	0	16.743	-1.555	-27.828	0	0	0	0	0	0	0
WT111(DD045F3F1DEA)	3.76	13108	2022-11-25 09:23:20.054	0.027	0.294	0.976	0	0	0	16.743	-1.555	-27.828	0	0	0	0	0	0	0
WT111(DD045F3F1DEA)	3.76	13108	2022-11-25 09:23:20.054	0.027	0.291	0.974	0	0	0	16.743	-1.555	-27.828	0	0	0	0	0	0	0
WT111(DD045F3F1DEA)	3.76	13108	2022-11-25 09:23:20.054	0.027	0.291	0.974	0	0	0	16.743	-1.555	-27.828	0	0	0	0	0	0	0
WT111(DD045F3F1DEA)	3.76	13108	2022-11-25 09:23:20.070	0.027	0.291	0.974	0	0	0	16.743	-1.555	-27.828	0	0	0	0	0	0	0
WT111(DD045F3F1DEA)	3.76	13108	2022-11-25 09:23:20.070	0.027	0.291	0.974	0	0	0	16.743	-1.555	-27.828	0	0	0	0	0	0	0
WT111(DD045F3F1DEA)	3.76	13108	2022-11-25 09:23:20.070	0.026	0.294	0.975	0	0	0	16.743	-1.555	-27.828	0	0	0	0	0	0	0
WT111(DD045F3F1DEA)	3.76	13108	2022-11-25 09:23:20.070	0.026	0.294	0.975	0	0	0	16.743	-1.555	-27.828	0	0	0	0	0	0	0
WT111(DD045F3F1DEA)	3.76	13108	2022-11-25 09:23:20.070	0.026	0.294	0.975	0	0	0	16.743	-1.555	-27.828	0	0	0	0	0	0	0
WT111(DD045F3F1DEA)	3.76	13108	2022-11-25 09:23:20.070	0.026	0.294	0.975	0	0	0	16.743	-1.555	-27.828	0	0	0	0	0	0	0
WT111(DD045F3F1DEA)	3.76	13108	2022-11-25 09:23:20.070	0.027	0.29	0.974	0	0	0	16.743	-1.555	-27.828	0	0	0	0	0	0	0
WT111(DD045F3F1DEA)	3.76	13108	2022-11-25 09:23:20.070	0.027	0.29	0.974	0	0	0	16.743	-1.555	-27.828	0	0	0	0	0	0	0
WT111(DD045F3F1DEA)	3.76	13108	2022-11-25 09:23:20.117	0.027	0.29	0.974	0	0	0	16.743	-1.555	-27.828	0	0	0	0	0	0	0
WT111(DD045F3F1DEA)	3.76	13108	2022-11-25 09:23:20.117	0.027	0.29	0.974	0	0	0	16.743	-1.555	-27.828	0	0	0	0	0	0	0
WT111(DD045F3F1DEA)	3.76	13108	2022-11-25 09:23:20.117	0.027	0.295	0.975	0	0	0	16.743	-1.555	-27.828	0	0	0	0	0	0	0
WT111(DD045F3F1DEA)	3.76	13108	2022-11-25 09:23:20.117	0.027	0.295	0.975	0	0	0	16.743	-1.555	-27.828	0	0	0	0	0	0	0
WT111(DD045F3F1DEA)	3.76	13108	2022-11-25 09:23:20.117	0.027	0.295	0.975	0	0	0	16.743	-1.555	-27.828	0	0	0	0	0	0	0
WT111(DD045F3F1DEA)	3.76	13108	2022-11-25 09:23:20.117	0.027	0.295	0.975	0	0	0	16.743	-1.555	-27.828	0	0	0	0	0	0	0
WT111(DD045F3F1DEA)	3.76	13108	2022-11-25 09:23:20.117	0.027	0.291	0.973	0	0	0	16.743	-1.555	-27.828	0	0	0	0	0	0	0
WT111(DD045F3F1DEA)	3.76	13108	2022-11-25 09:23:20.117	0.027	0.291	0.973	0	0	0	16.743	-1.555	-27.828	0	0	0	0	0	0	0
WT111(DD045F3F1DEA)	3.76	13108	2022-11-25 09:23:20.148	0.027	0.291	0.973	0	0	0	16.743	-1.555	-27.828	0	0	0	0	0	0	0
WT111(DD045F3F1DEA)	3.76	13108	2022-11-25 09:23:20.148	0.027	0.291	0.973	0	0	0	16.743	-1.555	-27.828	0	0	0	0	0	0	0
WT111(DD045F3F1DEA)	3.76	13108	2022-11-25 09:23:20.148	0.028	0.294	0.975	0	0	0	16.743	-1.555	-27.828	0	0	0	0	0	0	0
WT111(DD045F3F1DEA)	3.76	13108	2022-11-25 09:23:20.148	0.028	0.294	0.975	0	0	0	16.743	-1.555	-27.828	0	0	0	0	0	0	0
WT111(DD045F3F1DEA)	3.76	13108	2022-11-25 09:23:20.148	0.028	0.294	0.975	0	0	0	16.743	-1.555	-27.828	0	0	0	0	0	0	0
WT111(DD045F3F1DEA)	3.76	13108	2022-11-25 09:23:20.148	0.028	0.294	0.975	0	0	0	16.743	-1.555	-27.828	0	0	0	0	0	0	0
WT111(DD045F3F1DEA)	3.76	13108	2022-11-25 09:23:20.148	0.027	0.292	0.973	0	0	0	16.743	-1.555	-27.828	0	0	0	0	0	0	0
WT111(DD045F3F1DEA)	3.76	13108	2022-11-25 09:23:20.148	0.027	0.292	0.973	0	0	0	16.743	-1.555	-27.828	0	0	0	0	0	0	0
WT111(DD045F3F1DEA)	3.76	13108	2022-11-25 09:23:20.179	0.027	0.292	0.973	0	0	0	16.743	-1.555	-27.828	0	0	0	0	0	0	0
WT111(DD045F3F1DEA)	3.76	13108	2022-11-25 09:23:20.179	0.027	0.292	0.973	0	0	0	16.743	-1.555	-27.828	0	0	0	0	0	0	0
WT111(DD045F3F1DEA)	3.76	13108	2022-11-25 09:23:20.179	0.027	0.294	0.974	0	0	0	16.743	-1.555	-27.828	0	0	0	0	0	0	0
WT111(DD045F3F1DEA)	3.76	13108	2022-11-25 09:23:20.179	0.027	0.294	0.974	0	0	0	16.743	-1.555	-27.828	0	0	0	0	0	0	0
WT111(DD045F3F1DEA)	3.76	13108	2022-11-25 09:23:20.179	0.027	0.294	0.974	0	0	0	16.743	-1.555	-27.828	0	0	0	0	0	0	0
WT111(DD045F3F1DEA)	3.76	13108	2022-11-25 09:23:20.179	0.027	0.294	0.974	0	0	0	16.743	-1.555	-27.828	0	0	0	0	0	0	0
WT111(DD045F3F1DEA)	3.76	13108	2022-11-25 09:23:20.179	0.027	0.294	0.974	0	0	0	16.743	-1.555	-27.828	0	0	0	0	0	0	0
WT111(DD045F3F1DEA)	3.76	13108	2022-11-25 09:23:20.179	0.027	0.294	0.974	0	0	0	16.743	-1.555	-27.828	0	0	0	0	0	0	0
WT111(DD045F3F1DEA)	3.76	13108	2022-11-25 09:23:20.210	0.027	0.294	0.974	0	0	0	16.743	-1.555	-27.828	0	0	0	0	0	0	0
WT111(DD045F3F1DEA)	3.76	13108	2022-11-25 09:23:20.210	0.027	0.294	0.974	0	0	0	16.743	-1.555	-27.828	0	0	0	0	0	0	0
WT111(DD045F3F1DEA)	3.76	13108	2022-11-25 09:23:20.210	0.027	0.289	0.972	0	0	0	16.743	-1.555	-27.828	0	0	0	0	0	0	0
WT111(DD045F3F1DEA)	3.76	13108	2022-11-25 09:23:20.210	0.027	0.289	0.972	0	0	0	16.743	-1.555	-27.828	0	0	0	0	0	0	0
WT111(DD045F3F1DEA)	3.76	13108	2022-11-25 09:23:20.210	0.027	0.289	0.972	0	0	0	16.743	-1.555	-27.828	0	0	0	0	0	0	0
WT111(DD045F3F1DEA)	3.76	13108	2022-11-25 09:23:20.210	0.027	0.289	0.972	0	0	0	16.743	-1.555	-27.828	0	0	0	0	0	0	0
WT111(DD045F3F1DEA)	3.76	13108	2022-11-25 09:23:20.210	0.028	0.295	0.975	0	0	0	16.743	-1.555	-27.828	0	0	0	0	0	0	0
WT111(DD045F3F1DEA)	3.76	13108	2022-11-25 09:23:20.210	0.028	0.295	0.975	0	0	0	16.743	-1.555	-27.828	0	0	0	0	0	0	0
WT111(DD045F3F1DEA)	3.76	13108	2022-11-25 09:23:20.242	0.028	0.295	0.975	0	0	0	16.743	-1.555	-27.828	0	0	0	0	0	0	0
WT111(DD045F3F1DEA)	3.76	13108	2022-11-25 09:23:20.242	0.028	0.295	0.975	0	0	0	16.743	-1.555	-27.828	0	0	0	0	0	0	0
WT111(DD045F3F1DEA)	3.76	13108	2022-11-25 09:23:20.242	0.028	0.293	0.975	0	0	0	16.743	-1.555	-27.828	0	0	0	0	0	0	0
WT111(DD045F3F1DEA)	3.76	13108	2022-11-25 09:23:20.242	0.028	0.293	0.975	0	0	0	16.743	-1.555	-27.828	0	0	0	0	0	0	0
WT111(DD045F3F1DEA)	3.76	13108	2022-11-25 09:23:20.242	0.028	0.293	0.975	0	0	0	16.743	-1.555	-27.828	0	0	0	0	0	0	0
WT111(DD045F3F1DEA)	3.76	13108	2022-11-25 09:23:20.242	0.028	0.293	0.975	0	0	0	16.743	-1.555	-27.828	0	0	0	0	0	0	0
WT111(DD045F3F1DEA)	3.76	13108	2022-11-25 09:23:20.242	0.027	0.292	0.972	0	0	0	16.743	-1.555	-27.828	0	0	0	0	0	0	0
WT111(DD045F3F1DEA)	3.76	13108	2022-11-25 09:23:20.242	0.027	0.292	0.972	0	0	0	16.743	-1.555	-27.828	0	0	0	0	0	0	0
WT111(DD045F3F1DEA)	3.76	13108	2022-11-25 09:23:20.273	0.027	0.292	0.972	0	0	0	16.743	-1.555	-27.828	0	0	0	0	0	0	0
WT111(DD045F3F1DEA)	3.76	13108	2022-11-25 09:23:20.273	0.027	0.292	0.972	0	0	0	16.743	-1.555	-27.828	0	0	0	0	0	0	0
WT111(DD045F3F1DEA)	3.76	13108	2022-11-25 09:23:20.273	0.027	0.294	0.973	0	0	0	16.743	-1.555	-27.828	0	0	0	0	0	0	0
WT111(DD045F3F1DEA)	3.76	13108	2022-11-25 09:23:20.273	0.027	0.294	0.973	0	0	0	16.743	-1.555	-27.828	0	0	0	0	0	0	0
WT111(DD045F3F1DEA)	3.76	13108	2022-11-25 09:23:20.273	0.027	0.294	0.973	0	0	0	16.743	-1.555	-27.828	0	0	0	0	0	0	0
WT111(DD045F3F1DEA)	3.76	13108	2022-11-25 09:23:20.273	0.027	0.294	0.973	0	0	0	16.743	-1.555	-27.828	0	0	0	0	0	0	0
WT111(DD045F3F1DEA)	3.76	13108	2022-11-25 09:23:20.273	0.027	0.292	0.975	0	0	0	16.743	-1.555	-27.828	0	0	0	0	0	0	0
WT111(DD045F3F1DEA)	3.76	13108	2022-11-25 09:23:20.273	0.027	0.292	0.975	0	0	0	16.743	-1.555	-27.828	0	0	0	0	0	0	0
WT111(DD045F3F1DEA)	3.76	13108	2022-11-25 09:23:20.335	0.027	0.292	0.975	0	0	0	16.743	-1.555	-27.828	0	0	0	0	0	0	0
WT111(DD045F3F1DEA)	3.76	13108	2022-11-25 09:23:20.335	0.027	0.292	0.975	0	0	0	16.743	-1.555	-27.828	0	0	0	0	0	0	0
WT111(DD045F3F1DEA)	3.76	13108	2022-11-25 09:23:20.335	0.027	0.296	0.976	0	0	0	16.743	-1.555	-27.828	0	0	0	0	0	0	0
WT111(DD045F3F1DEA)	3.76	13108	2022-11-25 09:23:20.335	0.027	0.296	0.976	0	0	0	16.743	-1.555	-27.828	0	0	0	0	0	0	0
WT111(DD045F3F1DEA)	3.76	13108	2022-11-25 09:23:20.335	0.027	0.296	0.976	0	0	0	16.743	-1.555	-27.828	0	0	0	0	0	0	0
WT111(DD045F3F1DEA)	3.76	13108	2022-11-25 09:23:20.335	0.027	0.296	0.976	0	0	0	16.743	-1.555	-27.828	0	0	0	0	0	0	0
WT111(DD045F3F1DEA)	3.76	13108	2022-11-25 09:23:20.335	0.027	0.291	0.973	0	0	0	16.743	-1.555	-27.828	0	0	0	0	0	0	0
WT111(DD045F3F1DEA)	3.76	13108	2022-11-25 09:23:20.335	0.027	0.291	0.973	0	0	0	16.743	-1.555	-27.828	0	0	0	0	0	0	0
WT111(DD045F3F1DEA)	3.76	13108	2022-11-25 09:23:20.398	0.027	0.291	0.973	0	0	0	16.743	-1.555	-27.828	0	0	0	0	0	0	0
WT111(DD045F3F1DEA)	3.76	13108	2022-11-25 09:23:20.398	0.027	0.291	0.973	0	0	0	16.743	-1.555	-27.828	0	0	0	0	0	0	0
WT111(DD045F3F1DEA)	3.76	13108	2022-11-25 09:23:20.398	0.028	0.294	0.973	0	0	0	16.743	-1.555	-27.828	0	0	0	0	0	0	0
WT111(DD045F3F1DEA)	3.76	13108	2022-11-25 09:23:20.398	0.028	0.294	0.973	0	0	0	16.743	-1.555	-27.828	0	0	0	0	0	0	0
WT111(DD045F3F1DEA)	3.76	13108	2022-11-25 09:23:20.398	0.028	0.294	0.973	0	0	0	16.743	-1.555	-27.828	0	0	0	0	0	0	0
WT111(DD045F3F1DEA)	3.76	13108	2022-11-25 09:23:20.398	0.028	0.294	0.973	0	0	0	16.743	-1.555	-27.828	0	0	0	0	0	0	0
WT111(DD045F3F1DEA)	3.76	13108	2022-11-25 09:23:20.398	0.027	0.293	0.975	0	0	0	16.743	-1.555	-27.828	0	0	0	0	0	0	0
WT111(DD045F3F1DEA)	3.76	13108	2022-11-25 09:23:20.398	0.027	0.293	0.975	0	0	0	16.743	-1.555	-27.828	0	0	0	0	0	0	0
WT111(DD045F3F1DEA)	3.76	13108	2022-11-25 09:23:20.429	0.027	0.293	0.975	0	0	0	16.743	-1.555	-27.828	0	0	0	0	0	0	0
WT111(DD045F3F1DEA)	3.76	13108	2022-11-25 09:23:20.429	0.027	0.293	0.975	0	0	0	16.743	-1.555	-27.828	0	0	0	0	0	0	0
WT111(DD045F3F1DEA)	3.76	13108	2022-11-25 09:23:20.429	0.028	0.293	0.974	0	0	0	16.743	-1.555	-27.828	0	0	0	0	0	0	0
WT111(DD045F3F1DEA)	3.76	13108	2022-11-25 09:23:20.429	0.028	0.293	0.974	0	0	0	16.743	-1.555	-27.828	0	0	0	0	0	0	0
WT111(DD045F3F1DEA)	3.76	13108	2022-11-25 09:23:20.429	0.028	0.293	0.974	0	0	0	16.743	-1.555	-27.828	0	0	0	0	0	0	0
WT111(DD045F3F1DEA)	3.76	13108	2022-11-25 09:23:20.429	0.028	0.293	0.974	0	0	0	16.743	-1.555	-27.828	0	0	0	0	0	0	0
WT111(DD045F3F1DEA)	3.76	13108	2022-11-25 09:23:20.429	0.026	0.293	0.973	0	0	0	16.743	-1.555	-27.828	0	0	0	0	0	0	0
WT111(DD045F3F1DEA)	3.76	13108	2022-11-25 09:23:20.429	0.026	0.293	0.973	0	0	0	16.743	-1.555	-27.828	0	0	0	0	0	0	0
WT111(DD045F3F1DEA)	3.76	13108	2022-11-25 09:23:20.445	0.026	0.293	0.973	0	0	0	16.743	-1.555	-27.828	0	0	0	0	0	0	0
WT111(DD045F3F1DEA)	3.76	13108	2022-11-25 09:23:20.445	0.026	0.293	0.973	0	0	0	16.743	-1.555	-27.828	0	0	0	0	0	0	0
WT111(DD045F3F1DEA)	3.76	13108	2022-11-25 09:23:20.445	0.027	0.294	0.976	0	0	0	16.743	-1.555	-27.828	0	0	0	0	0	0	0
WT111(DD045F3F1DEA)	3.76	13108	2022-11-25 09:23:20.445	0.027	0.294	0.976	0	0	0	16.743	-1.555	-27.828	0	0	0	0	0	0	0
WT111(DD045F3F1DEA)	3.76	13108	2022-11-25 09:23:20.445	0.027	0.294	0.976	0	0	0	16.743	-1.555	-27.828	0	0	0	0	0	0	0
WT111(DD045F3F1DEA)	3.76	13108	2022-11-25 09:23:20.445	0.027	0.294	0.976	0	0	0	16.743	-1.555	-27.828	0	0	0	0	0	0	0
WT111(DD045F3F1DEA)	3.76	13108	2022-11-25 09:23:20.445	0.028	0.296	0.975	0	0	0	16.743	-1.555	-27.828	0	0	0	0	0	0	0
WT111(DD045F3F1DEA)	3.76	13108	2022-11-25 09:23:20.445	0.028	0.296	0.975	0	0	0	16.743	-1.555	-27.828	0	0	0	0	0	0	0
WT111(DD045F3F1DEA)	3.76	13108	2022-11-25 09:23:20.507	0.028	0.296	0.975	0	0	0	16.743	-1.555	-27.828	0	0	0	0	0	0	0
WT111(DD045F3F1DEA)	3.76	13108	2022-11-25 09:23:20.507	0.028	0.296	0.975	0	0	0	16.743	-1.555	-27.828	0	0	0	0	0	0	0
WT111(DD045F3F1DEA)	3.76	13108	2022-11-25 09:23:20.507	0.026	0.29	0.972	0	0	0	16.743	-1.555	-27.828	0	0	0	0	0	0	0
WT111(DD045F3F1DEA)	3.76	13108	2022-11-25 09:23:20.507	0.026	0.29	0.972	0	0	0	16.743	-1.555	-27.828	0	0	0	0	0	0	0
WT111(DD045F3F1DEA)	3.76	13108	2022-11-25 09:23:20.507	0.026	0.29	0.972	0	0	0	16.743	-1.555	-27.828	0	0	0	0	0	0	0
WT111(DD045F3F1DEA)	3.76	13108	2022-11-25 09:23:20.507	0.026	0.29	0.972	0	0	0	16.743	-1.555	-27.828	0	0	0	0	0	0	0
WT111(DD045F3F1DEA)	3.76	13108	2022-11-25 09:23:20.507	0.027	0.295	0.975	0	0	0	16.743	-1.555	-27.828	0	0	0	0	0	0	0
WT111(DD045F3F1DEA)	3.76	13108	2022-11-25 09:23:20.507	0.027	0.295	0.975	0	0	0	16.743	-1.555	-27.828	0	0	0	0	0	0	0
WT111(DD045F3F1DEA)	3.76	13108	2022-11-25 09:23:20.570	0.027	0.295	0.975	0	0	0	16.743	-1.555	-27.828	0	0	0	0	0	0	0
WT111(DD045F3F1DEA)	3.76	13108	2022-11-25 09:23:20.570	0.027	0.295	0.975	0	0	0	16.743	-1.555	-27.828	0	0	0	0	0	0	0
WT111(DD045F3F1DEA)	3.76	13108	2022-11-25 09:23:20.570	0.027	0.292	0.974	0	0	0	16.743	-1.555	-27.828	0	0	0	0	0	0	0
WT111(DD045F3F1DEA)	3.76	13108	2022-11-25 09:23:20.570	0.027	0.292	0.974	0	0	0	16.743	-1.555	-27.828	0	0	0	0	0	0	0
WT111(DD045F3F1DEA)	3.76	13108	2022-11-25 09:23:20.570	0.027	0.292	0.974	0	0	0	16.743	-1.555	-27.828	0	0	0	0	0	0	0
WT111(DD045F3F1DEA)	3.76	13108	2022-11-25 09:23:20.570	0.026	0.294	0.974	0	0	0	16.743	-1.555	-27.828	0	0	0	0	0	0	0
WT111(DD045F3F1DEA)	3.76	13108	2022-11-25 09:23:20.570	0.026	0.294	0.974	0	0	0	16.743	-1.549	-27.828	0	0	0	0	0	0	0
WT111(DD045F3F1DEA)	3.76	13108	2022-11-25 09:23:20.570	0.026	0.294	0.974	0	0	0	16.743	-1.549	-27.828	0	0	0	0	0	0	0
WT111(DD045F3F1DEA)	3.76	13108	2022-11-25 09:23:20.601	0.026	0.294	0.974	0	0	0	16.743	-1.549	-27.828	0	0	0	0	0	0	0
WT111(DD045F3F1DEA)	3.76	13108	2022-11-25 09:23:20.601	0.026	0.291	0.973	0	0	0	16.743	-1.549	-27.828	0	0	0	0	0	0	0
WT111(DD045F3F1DEA)	3.76	13108	2022-11-25 09:23:20.601	0.026	0.291	0.973	0	0	0	16.743	-1.549	-27.828	0	0	0	0	0	0	0
WT111(DD045F3F1DEA)	3.76	13108	2022-11-25 09:23:20.601	0.026	0.291	0.973	0	0	0	16.743	-1.549	-27.828	0	0	0	0	0	0	0
WT111(DD045F3F1DEA)	3.76	13108	2022-11-25 09:23:20.601	0.026	0.291	0.973	0	0	0	16.743	-1.549	-27.828	0	0	0	0	0	0	0
WT111(DD045F3F1DEA)	3.76	13108	2022-11-25 09:23:20.601	0.027	0.293	0.974	0	0	0	16.743	-1.549	-27.828	0	0	0	0	0	0	0
WT111(DD045F3F1DEA)	3.76	13108	2022-11-25 09:23:20.601	0.027	0.293	0.974	0	0	0	16.743	-1.549	-27.828	0	0	0	0	0	0	0
WT111(DD045F3F1DEA)	3.76	13108	2022-11-25 09:23:20.601	0.027	0.293	0.974	0	0	0	16.743	-1.549	-27.828	0	0	0	0	0	0	0
WT111(DD045F3F1DEA)	3.76	13108	2022-11-25 09:23:20.664	0.027	0.293	0.974	0	0	0	16.743	-1.549	-27.828	0	0	0	0	0	0	0
WT111(DD045F3F1DEA)	3.76	13108	2022-11-25 09:23:20.664	0.028	0.295	0.975	0	0	0	16.743	-1.549	-27.828	0	0	0	0	0	0	0
WT111(DD045F3F1DEA)	3.76	13108	2022-11-25 09:23:20.664	0.028	0.295	0.975	0	0	0	16.743	-1.549	-27.828	0	0	0	0	0	0	0
WT111(DD045F3F1DEA)	3.76	13108	2022-11-25 09:23:20.664	0.028	0.295	0.975	0	0	0	16.743	-1.549	-27.828	0	0	0	0	0	0	0
WT111(DD045F3F1DEA)	3.76	13108	2022-11-25 09:23:20.664	0.028	0.295	0.975	0	0	0	16.743	-1.549	-27.828	0	0	0	0	0	0	0
WT111(DD045F3F1DEA)	3.76	13108	2022-11-25 09:23:20.664	0.027	0.289	0.973	0	0	0	16.743	-1.549	-27.828	0	0	0	0	0	0	0
WT111(DD045F3F1DEA)	3.76	13108	2022-11-25 09:23:20.664	0.027	0.289	0.973	0	0	0	16.743	-1.549	-27.828	0	0	0	0	0	0	0
WT111(DD045F3F1DEA)	3.76	13108	2022-11-25 09:23:20.664	0.027	0.289	0.973	0	0	0	16.743	-1.549	-27.828	0	0	0	0	0	0	0
WT111(DD045F3F1DEA)	3.76	13108	2022-11-25 09:23:20.726	0.027	0.289	0.973	0	0	0	16.743	-1.549	-27.828	0	0	0	0	0	0	0
WT111(DD045F3F1DEA)	3.76	13108	2022-11-25 09:23:20.726	0.028	0.298	0.976	0	0	0	16.743	-1.549	-27.828	0	0	0	0	0	0	0
WT111(DD045F3F1DEA)	3.76	13108	2022-11-25 09:23:20.726	0.028	0.298	0.976	0	0	0	16.743	-1.549	-27.828	0	0	0	0	0	0	0
WT111(DD045F3F1DEA)	3.76	13108	2022-11-25 09:23:20.726	0.028	0.298	0.976	0	0	0	16.743	-1.549	-27.828	0	0	0	0	0	0	0
WT111(DD045F3F1DEA)	3.76	13108	2022-11-25 09:23:20.726	0.028	0.298	0.976	0	0	0	16.743	-1.549	-27.828	0	0	0	0	0	0	0
WT111(DD045F3F1DEA)	3.76	13108	2022-11-25 09:23:20.726	0.028	0.288	0.973	0	0	0	16.743	-1.549	-27.828	0	0	0	0	0	0	0
WT111(DD045F3F1DEA)	3.76	13108	2022-11-25 09:23:20.726	0.028	0.288	0.973	0	0	0	16.743	-1.549	-27.828	0	0	0	0	0	0	0
WT111(DD045F3F1DEA)	3.76	13108	2022-11-25 09:23:20.726	0.028	0.288	0.973	0	0	0	16.743	-1.549	-27.828	0	0	0	0	0	0	0
WT111(DD045F3F1DEA)	3.76	13108	2022-11-25 09:23:20.757	0.028	0.288	0.973	0	0	0	16.743	-1.549	-27.828	0	0	0	0	0	0	0
WT111(DD045F3F1DEA)	3.76	13108	2022-11-25 09:23:20.757	0.027	0.297	0.974	0	0	0	16.743	-1.549	-27.828	0	0	0	0	0	0	0
WT111(DD045F3F1DEA)	3.76	13108	2022-11-25 09:23:20.757	0.027	0.297	0.974	0	0	0	16.743	-1.549	-27.828	0	0	0	0	0	0	0
WT111(DD045F3F1DEA)	3.76	13108	2022-11-25 09:23:20.757	0.027	0.297	0.974	0	0	0	16.743	-1.549	-27.828	0	0	0	0	0	0	0
WT111(DD045F3F1DEA)	3.76	13108	2022-11-25 09:23:20.757	0.027	0.297	0.974	0	0	0	16.743	-1.549	-27.828	0	0	0	0	0	0	0
WT111(DD045F3F1DEA)	3.76	13108	2022-11-25 09:23:20.757	0.027	0.29	0.974	0	0	0	16.743	-1.549	-27.828	0	0	0	0	0	0	0
WT111(DD045F3F1DEA)	3.76	13108	2022-11-25 09:23:20.757	0.027	0.29	0.974	0	0	0	16.743	-1.549	-27.828	0	0	0	0	0	0	0
WT111(DD045F3F1DEA)	3.76	13108	2022-11-25 09:23:20.757	0.027	0.29	0.974	0	0	0	16.743	-1.549	-27.828	0	0	0	0	0	0	0
WT111(DD045F3F1DEA)	3.76	13108	2022-11-25 09:23:20.788	0.027	0.29	0.974	0	0	0	16.743	-1.549	-27.828	0	0	0	0	0	0	0
WT111(DD045F3F1DEA)	3.76	13108	2022-11-25 09:23:20.788	0.027	0.298	0.974	0	0	0	16.743	-1.549	-27.828	0	0	0	0	0	0	0
WT111(DD045F3F1DEA)	3.76	13108	2022-11-25 09:23:20.788	0.027	0.298	0.974	0	0	0	16.743	-1.549	-27.828	0	0	0	0	0	0	0
WT111(DD045F3F1DEA)	3.76	13108	2022-11-25 09:23:20.788	0.027	0.298	0.974	0	0	0	16.743	-1.549	-27.828	0	0	0	0	0	0	0
WT111(DD045F3F1DEA)	3.76	13108	2022-11-25 09:23:20.788	0.027	0.298	0.974	0	0	0	16.743	-1.549	-27.828	0	0	0	0	0	0	0
WT111(DD045F3F1DEA)	3.76	13108	2022-11-25 09:23:20.788	0.027	0.287	0.973	0	0	0	16.743	-1.549	-27.828	0	0	0	0	0	0	0
WT111(DD045F3F1DEA)	3.76	13108	2022-11-25 09:23:20.788	0.027	0.287	0.973	0	0	0	16.743	-1.549	-27.828	0	0	0	0	0	0	0
WT111(DD045F3F1DEA)	3.76	13108	2022-11-25 09:23:20.788	0.027	0.287	0.973	0	0	0	16.743	-1.549	-27.828	0	0	0	0	0	0	0
WT111(DD045F3F1DEA)	3.76	13108	2022-11-25 09:23:20.804	0.027	0.287	0.973	0	0	0	16.743	-1.549	-27.828	0	0	0	0	0	0	0
WT111(DD045F3F1DEA)	3.76	13108	2022-11-25 09:23:20.804	0.028	0.297	0.977	0	0	0	16.743	-1.549	-27.828	0	0	0	0	0	0	0
WT111(DD045F3F1DEA)	3.76	13108	2022-11-25 09:23:20.804	0.028	0.297	0.977	0	0	0	16.743	-1.549	-27.828	0	0	0	0	0	0	0
WT111(DD045F3F1DEA)	3.76	13108	2022-11-25 09:23:20.804	0.028	0.297	0.977	0	0	0	16.743	-1.549	-27.828	0	0	0	0	0	0	0
WT111(DD045F3F1DEA)	3.76	13108	2022-11-25 09:23:20.804	0.028	0.297	0.977	0	0	0	16.743	-1.549	-27.828	0	0	0	0	0	0	0
WT111(DD045F3F1DEA)	3.76	13108	2022-11-25 09:23:20.804	0.028	0.293	0.975	0	0	0	16.743	-1.549	-27.828	0	0	0	0	0	0	0
WT111(DD045F3F1DEA)	3.76	13108	2022-11-25 09:23:20.804	0.028	0.293	0.975	0	0	0	16.743	-1.549	-27.828	0	0	0	0	0	0	0
WT111(DD045F3F1DEA)	3.76	13108	2022-11-25 09:23:20.804	0.028	0.293	0.975	0	0	0	16.743	-1.549	-27.828	0	0	0	0	0	0	0
WT111(DD045F3F1DEA)	3.76	13108	2022-11-25 09:23:20.835	0.028	0.293	0.975	0	0	0	16.743	-1.549	-27.828	0	0	0	0	0	0	0
WT111(DD045F3F1DEA)	3.76	13108	2022-11-25 09:23:20.851	0.026	0.288	0.975	0	0	0	16.743	-1.549	-27.828	0	0	0	0	0	0	0
WT111(DD045F3F1DEA)	3.76	13108	2022-11-25 09:23:20.851	0.026	0.288	0.975	0	0	0	16.743	-1.549	-27.828	0	0	0	0	0	0	0
WT111(DD045F3F1DEA)	3.76	13108	2022-11-25 09:23:20.851	0.026	0.288	0.975	0	0	0	16.743	-1.549	-27.828	0	0	0	0	0	0	0
WT111(DD045F3F1DEA)	3.76	13108	2022-11-25 09:23:20.851	0.026	0.288	0.975	0	0	0	16.743	-1.549	-27.828	0	0	0	0	0	0	0
WT111(DD045F3F1DEA)	3.76	13108	2022-11-25 09:23:20.851	0.027	0.294	0.971	0	0	0	16.743	-1.549	-27.828	0	0	0	0	0	0	0
WT111(DD045F3F1DEA)	3.76	13108	2022-11-25 09:23:20.851	0.027	0.294	0.971	0	0	0	16.743	-1.549	-27.828	0	0	0	0	0	0	0
WT111(DD045F3F1DEA)	3.76	13108	2022-11-25 09:23:20.851	0.027	0.294	0.971	0	0	0	16.743	-1.549	-27.828	0	0	0	0	0	0	0
WT111(DD045F3F1DEA)	3.76	13108	2022-11-25 09:23:20.866	0.027	0.294	0.971	0	0	0	16.743	-1.549	-27.828	0	0	0	0	0	0	0
WT111(DD045F3F1DEA)	3.76	13108	2022-11-25 09:23:20.866	0.027	0.291	0.973	0	0	0	16.743	-1.549	-27.828	0	0	0	0	0	0	0
WT111(DD045F3F1DEA)	3.76	13108	2022-11-25 09:23:20.866	0.027	0.291	0.973	0	0	0	16.743	-1.549	-27.828	0	0	0	0	0	0	0
WT111(DD045F3F1DEA)	3.76	13108	2022-11-25 09:23:20.866	0.027	0.291	0.973	0	0	0	16.743	-1.549	-27.828	0	0	0	0	0	0	0
WT111(DD045F3F1DEA)	3.76	13108	2022-11-25 09:23:20.866	0.027	0.291	0.973	0	0	0	16.743	-1.549	-27.828	0	0	0	0	0	0	0
WT111(DD045F3F1DEA)	3.76	13108	2022-11-25 09:23:20.866	0.027	0.298	0.978	0	0	0	16.743	-1.549	-27.828	0	0	0	0	0	0	0
WT111(DD045F3F1DEA)	3.76	13108	2022-11-25 09:23:20.866	0.027	0.298	0.978	0	0	0	16.743	-1.549	-27.828	0	0	0	0	0	0	0
WT111(DD045F3F1DEA)	3.76	13108	2022-11-25 09:23:20.866	0.027	0.298	0.978	0	0	0	16.743	-1.549	-27.828	0	0	0	0	0	0	0
WT111(DD045F3F1DEA)	3.76	13108	2022-11-25 09:23:20.929	0.027	0.298	0.978	0	0	0	16.743	-1.549	-27.828	0	0	0	0	0	0	0
WT111(DD045F3F1DEA)	3.76	13108	2022-11-25 09:23:20.929	0.027	0.285	0.971	0	0	0	16.743	-1.549	-27.828	0	0	0	0	0	0	0
WT111(DD045F3F1DEA)	3.76	13108	2022-11-25 09:23:20.929	0.027	0.285	0.971	0	0	0	16.743	-1.549	-27.828	0	0	0	0	0	0	0
WT111(DD045F3F1DEA)	3.76	13108	2022-11-25 09:23:20.929	0.027	0.285	0.971	0	0	0	16.743	-1.549	-27.828	0	0	0	0	0	0	0
WT111(DD045F3F1DEA)	3.76	13108	2022-11-25 09:23:20.929	0.027	0.285	0.971	0	0	0	16.743	-1.549	-27.828	0	0	0	0	0	0	0
WT111(DD045F3F1DEA)	3.76	13108	2022-11-25 09:23:20.929	0.027	0.298	0.977	0	0	0	16.743	-1.549	-27.828	0	0	0	0	0	0	0
WT111(DD045F3F1DEA)	3.76	13108	2022-11-25 09:23:20.929	0.027	0.298	0.977	0	0	0	16.743	-1.549	-27.828	0	0	0	0	0	0	0
WT111(DD045F3F1DEA)	3.76	13108	2022-11-25 09:23:20.929	0.027	0.298	0.977	0	0	0	16.743	-1.549	-27.828	0	0	0	0	0	0	0
WT111(DD045F3F1DEA)	3.76	13108	2022-11-25 09:23:20.991	0.027	0.298	0.977	0	0	0	16.743	-1.549	-27.828	0	0	0	0	0	0	0
WT111(DD045F3F1DEA)	3.76	13108	2022-11-25 09:23:20.991	0.028	0.291	0.973	0	0	0	16.743	-1.549	-27.828	0	0	0	0	0	0	0
WT111(DD045F3F1DEA)	3.76	13108	2022-11-25 09:23:20.991	0.028	0.291	0.973	0	0	0	16.743	-1.549	-27.828	0	0	0	0	0	0	0
WT111(DD045F3F1DEA)	3.76	13108	2022-11-25 09:23:20.991	0.028	0.291	0.973	0	0	0	16.743	-1.549	-27.828	0	0	0	0	0	0	0
WT111(DD045F3F1DEA)	3.76	13108	2022-11-25 09:23:20.991	0.028	0.291	0.973	0	0	0	16.743	-1.549	-27.828	0	0	0	0	0	0	0
WT111(DD045F3F1DEA)	3.76	13108	2022-11-25 09:23:20.991	0.027	0.29	0.974	0	0	0	16.743	-1.549	-27.828	0	0	0	0	0	0	0
WT111(DD045F3F1DEA)	3.76	13108	2022-11-25 09:23:20.991	0.027	0.29	0.974	0	0	0	16.743	-1.549	-27.828	0	0	0	0	0	0	0
WT111(DD045F3F1DEA)	3.76	13108	2022-11-25 09:23:20.991	0.027	0.29	0.974	0	0	0	16.743	-1.549	-27.828	0	0	0	0	0	0	0
WT111(DD045F3F1DEA)	3.76	13108	2022-11-25 09:23:20.991	0.027	0.29	0.974	0	0	0	16.743	-1.549	-27.828	0	0	0	0	0	0	0
WT111(DD045F3F1DEA)	3.76	13108	2022-11-25 09:23:20.991	0.028	0.3	0.977	0	0	0	16.743	-1.549	-27.828	0	0	0	0	0	0	0
WT111(DD045F3F1DEA)	3.76	13108	2022-11-25 09:23:20.991	0.028	0.3	0.977	0	0	0	16.743	-1.549	-27.828	0	0	0	0	0	0	0
WT111(DD045F3F1DEA)	3.76	13108	2022-11-25 09:23:20.991	0.028	0.3	0.977	0	0	0	16.743	-1.549	-27.828	0	0	0	0	0	0	0
WT111(DD045F3F1DEA)	3.76	13108	2022-11-25 09:23:20.991	0.028	0.3	0.977	0	0	0	16.743	-1.549	-27.828	0	0	0	0	0	0	0
WT111(DD045F3F1DEA)	3.76	13108	2022-11-25 09:23:20.991	0.026	0.286	0.972	0	0	0	16.743	-1.549	-27.828	0	0	0	0	0	0	0
WT111(DD045F3F1DEA)	3.76	13108	2022-11-25 09:23:20.991	0.026	0.286	0.972	0	0	0	16.743	-1.549	-27.828	0	0	0	0	0	0	0
WT111(DD045F3F1DEA)	3.76	13108	2022-11-25 09:23:20.991	0.026	0.286	0.972	0	0	0	16.743	-1.549	-27.828	0	0	0	0	0	0	0
WT111(DD045F3F1DEA)	3.76	13108	2022-11-25 09:23:21.023	0.026	0.286	0.972	0	0	0	16.743	-1.549	-27.828	0	0	0	0	0	0	0
WT111(DD045F3F1DEA)	3.76	13108	2022-11-25 09:23:21.023	0.027	0.295	0.974	0	0	0	16.743	-1.549	-27.828	0	0	0	0	0	0	0
WT111(DD045F3F1DEA)	3.76	13108	2022-11-25 09:23:21.023	0.027	0.295	0.974	0	0	0	16.743	-1.549	-27.828	0	0	0	0	0	0	0
WT111(DD045F3F1DEA)	3.76	13108	2022-11-25 09:23:21.023	0.027	0.295	0.974	0	0	0	16.743	-1.549	-27.828	0	0	0	0	0	0	0
WT111(DD045F3F1DEA)	3.76	13108	2022-11-25 09:23:21.023	0.027	0.295	0.974	0	0	0	16.743	-1.549	-27.828	0	0	0	0	0	0	0
WT111(DD045F3F1DEA)	3.76	13108	2022-11-25 09:23:21.023	0.028	0.296	0.974	0	0	0	16.743	-1.549	-27.828	0	0	0	0	0	0	0
WT111(DD045F3F1DEA)	3.76	13108	2022-11-25 09:23:21.023	0.028	0.296	0.974	0	0	0	16.743	-1.549	-27.828	0	0	0	0	0	0	0
WT111(DD045F3F1DEA)	3.76	13108	2022-11-25 09:23:21.023	0.028	0.296	0.974	0	0	0	16.743	-1.549	-27.828	0	0	0	0	0	0	0
WT111(DD045F3F1DEA)	3.76	13108	2022-11-25 09:23:21.054	0.028	0.296	0.974	0	0	0	16.743	-1.549	-27.828	0	0	0	0	0	0	0
WT111(DD045F3F1DEA)	3.76	13108	2022-11-25 09:23:21.054	0.026	0.285	0.97	0	0	0	16.743	-1.549	-27.828	0	0	0	0	0	0	0
WT111(DD045F3F1DEA)	3.76	13108	2022-11-25 09:23:21.054	0.026	0.285	0.97	0	0	0	16.743	-1.549	-27.828	0	0	0	0	0	0	0
WT111(DD045F3F1DEA)	3.76	13108	2022-11-25 09:23:21.054	0.026	0.285	0.97	0	0	0	16.743	-1.549	-27.828	0	0	0	0	0	0	0
WT111(DD045F3F1DEA)	3.76	13108	2022-11-25 09:23:21.054	0.027	0.299	0.977	0	0	0	16.743	-1.549	-27.828	0	0	0	0	0	0	0
WT111(DD045F3F1DEA)	3.76	13108	2022-11-25 09:23:21.054	0.027	0.299	0.977	0	0	0	16.743	-1.549	-27.828	0	0	0	0	0	0	0
WT111(DD045F3F1DEA)	3.76	13108	2022-11-25 09:23:21.054	0.027	0.299	0.977	0	0	0	16.743	-1.549	-27.828	0	0	0	0	0	0	0
WT111(DD045F3F1DEA)	3.76	13108	2022-11-25 09:23:21.054	0.027	0.299	0.977	0	0	0	16.743	-1.549	-27.828	0	0	0	0	0	0	0
WT111(DD045F3F1DEA)	3.76	13108	2022-11-25 09:23:21.148	0.026	0.294	0.975	0	0	0	16.743	-1.549	-27.828	0	0	0	0	0	0	0
WT111(DD045F3F1DEA)	3.76	13108	2022-11-25 09:23:21.148	0.026	0.294	0.975	0	0	0	16.743	-1.549	-27.828	0	0	0	0	0	0	0
WT111(DD045F3F1DEA)	3.76	13108	2022-11-25 09:23:21.148	0.026	0.294	0.975	0	0	0	16.743	-1.549	-27.828	0	0	0	0	0	0	0
WT111(DD045F3F1DEA)	3.76	13108	2022-11-25 09:23:21.148	0.026	0.294	0.975	0	0	0	16.743	-1.549	-27.828	0	0	0	0	0	0	0
WT111(DD045F3F1DEA)	3.76	13108	2022-11-25 09:23:21.148	0.026	0.287	0.971	0	0	0	16.743	-1.549	-27.828	0	0	0	0	0	0	0
WT111(DD045F3F1DEA)	3.76	13108	2022-11-25 09:23:21.148	0.026	0.287	0.971	0	0	0	16.743	-1.549	-27.828	0	0	0	0	0	0	0
WT111(DD045F3F1DEA)	3.76	13108	2022-11-25 09:23:21.148	0.026	0.287	0.971	0	0	0	16.743	-1.549	-27.828	0	0	0	0	0	0	0
WT111(DD045F3F1DEA)	3.76	13108	2022-11-25 09:23:21.148	0.026	0.287	0.971	0	0	0	16.743	-1.549	-27.828	0	0	0	0	0	0	0
WT111(DD045F3F1DEA)	3.76	13108	2022-11-25 09:23:21.163	0.028	0.295	0.974	0	0	0	16.743	-1.549	-27.828	0	0	0	0	0	0	0
WT111(DD045F3F1DEA)	3.76	13108	2022-11-25 09:23:21.163	0.028	0.295	0.974	0	0	0	16.743	-1.549	-27.828	0	0	0	0	0	0	0
WT111(DD045F3F1DEA)	3.76	13108	2022-11-25 09:23:21.163	0.028	0.295	0.974	0	0	0	16.743	-1.549	-27.828	0	0	0	0	0	0	0
WT111(DD045F3F1DEA)	3.76	13108	2022-11-25 09:23:21.163	0.028	0.295	0.974	0	0	0	16.743	-1.549	-27.828	0	0	0	0	0	0	0
WT111(DD045F3F1DEA)	3.76	13108	2022-11-25 09:23:21.163	0.026	0.297	0.975	0	0	0	16.743	-1.549	-27.828	0	0	0	0	0	0	0
WT111(DD045F3F1DEA)	3.76	13108	2022-11-25 09:23:21.163	0.026	0.297	0.975	0	0	0	16.743	-1.549	-27.828	0	0	0	0	0	0	0
WT111(DD045F3F1DEA)	3.76	13108	2022-11-25 09:23:21.163	0.026	0.297	0.975	0	0	0	16.743	-1.549	-27.828	0	0	0	0	0	0	0
WT111(DD045F3F1DEA)	3.76	13108	2022-11-25 09:23:21.163	0.026	0.297	0.975	0	0	0	16.743	-1.549	-27.828	0	0	0	0	0	0	0
WT111(DD045F3F1DEA)	3.76	13108	2022-11-25 09:23:21.226	0.026	0.292	0.975	0	0	0	16.743	-1.549	-27.828	0	0	0	0	0	0	0
WT111(DD045F3F1DEA)	3.76	13108	2022-11-25 09:23:21.226	0.026	0.292	0.975	0	0	0	16.743	-1.549	-27.828	0	0	0	0	0	0	0
WT111(DD045F3F1DEA)	3.76	13108	2022-11-25 09:23:21.226	0.026	0.292	0.975	0	0	0	16.743	-1.549	-27.828	0	0	0	0	0	0	0
WT111(DD045F3F1DEA)	3.76	13108	2022-11-25 09:23:21.226	0.026	0.292	0.975	0	0	0	16.743	-1.549	-27.828	0	0	0	0	0	0	0
WT111(DD045F3F1DEA)	3.76	13108	2022-11-25 09:23:21.226	0.028	0.292	0.975	0	0	0	16.743	-1.549	-27.828	0	0	0	0	0	0	0
WT111(DD045F3F1DEA)	3.76	13108	2022-11-25 09:23:21.226	0.028	0.292	0.975	0	0	0	16.743	-1.549	-27.828	0	0	0	0	0	0	0
WT111(DD045F3F1DEA)	3.76	13108	2022-11-25 09:23:21.226	0.028	0.292	0.975	0	0	0	16.743	-1.549	-27.828	0	0	0	0	0	0	0
WT111(DD045F3F1DEA)	3.76	13108	2022-11-25 09:23:21.226	0.028	0.292	0.975	0	0	0	16.743	-1.549	-27.828	0	0	0	0	0	0	0
WT111(DD045F3F1DEA)	3.76	13108	2022-11-25 09:23:21.257	0.027	0.294	0.975	0	0	0	16.743	-1.549	-27.828	0	0	0	0	0	0	0
WT111(DD045F3F1DEA)	3.76	13108	2022-11-25 09:23:21.257	0.027	0.294	0.975	0	0	0	16.743	-1.549	-27.828	0	0	0	0	0	0	0
WT111(DD045F3F1DEA)	3.76	13108	2022-11-25 09:23:21.257	0.027	0.294	0.975	0	0	0	16.743	-1.549	-27.828	0	0	0	0	0	0	0
WT111(DD045F3F1DEA)	3.76	13108	2022-11-25 09:23:21.257	0.027	0.294	0.975	0	0	0	16.743	-1.549	-27.828	0	0	0	0	0	0	0
WT111(DD045F3F1DEA)	3.76	13108	2022-11-25 09:23:21.257	0.027	0.292	0.975	0	0	0	16.743	-1.549	-27.828	0	0	0	0	0	0	0
WT111(DD045F3F1DEA)	3.76	13108	2022-11-25 09:23:21.257	0.027	0.292	0.975	0	0	0	16.743	-1.549	-27.828	0	0	0	0	0	0	0
WT111(DD045F3F1DEA)	3.76	13108	2022-11-25 09:23:21.257	0.027	0.292	0.975	0	0	0	16.743	-1.549	-27.828	0	0	0	0	0	0	0
WT111(DD045F3F1DEA)	3.76	13108	2022-11-25 09:23:21.257	0.027	0.292	0.975	0	0	0	16.743	-1.549	-27.828	0	0	0	0	0	0	0
WT111(DD045F3F1DEA)	3.76	13108	2022-11-25 09:23:21.289	0.028	0.291	0.974	0	0	0	16.743	-1.549	-27.828	0	0	0	0	0	0	0
WT111(DD045F3F1DEA)	3.76	13108	2022-11-25 09:23:21.289	0.028	0.291	0.974	0	0	0	16.743	-1.549	-27.828	0	0	0	0	0	0	0
WT111(DD045F3F1DEA)	3.76	13108	2022-11-25 09:23:21.289	0.028	0.291	0.974	0	0	0	16.743	-1.549	-27.828	0	0	0	0	0	0	0
WT111(DD045F3F1DEA)	3.76	13108	2022-11-25 09:23:21.289	0.028	0.291	0.974	0	0	0	16.743	-1.549	-27.828	0	0	0	0	0	0	0
WT111(DD045F3F1DEA)	3.76	13108	2022-11-25 09:23:21.289	0.027	0.293	0.973	0	0	0	16.743	-1.549	-27.828	0	0	0	0	0	0	0
WT111(DD045F3F1DEA)	3.76	13108	2022-11-25 09:23:21.289	0.027	0.293	0.973	0	0	0	16.743	-1.549	-27.828	0	0	0	0	0	0	0
WT111(DD045F3F1DEA)	3.76	13108	2022-11-25 09:23:21.289	0.027	0.293	0.973	0	0	0	16.743	-1.549	-27.828	0	0	0	0	0	0	0
WT111(DD045F3F1DEA)	3.76	13108	2022-11-25 09:23:21.289	0.027	0.293	0.973	0	0	0	16.743	-1.549	-27.828	0	0	0	0	0	0	0
WT111(DD045F3F1DEA)	3.76	13108	2022-11-25 09:23:21.320	0.028	0.297	0.977	0	0	0	16.743	-1.549	-27.828	0	0	0	0	0	0	0
WT111(DD045F3F1DEA)	3.76	13108	2022-11-25 09:23:21.320	0.028	0.297	0.977	0	0	0	16.743	-1.549	-27.828	0	0	0	0	0	0	0
WT111(DD045F3F1DEA)	3.76	13108	2022-11-25 09:23:21.320	0.028	0.297	0.977	0	0	0	16.743	-1.549	-27.828	0	0	0	0	0	0	0
WT111(DD045F3F1DEA)	3.76	13108	2022-11-25 09:23:21.320	0.028	0.297	0.977	0	0	0	16.743	-1.549	-27.828	0	0	0	0	0	0	0
WT111(DD045F3F1DEA)	3.76	13108	2022-11-25 09:23:21.320	0.027	0.289	0.973	0	0	0	16.743	-1.549	-27.828	0	0	0	0	0	0	0
WT111(DD045F3F1DEA)	3.76	13108	2022-11-25 09:23:21.320	0.027	0.289	0.973	0	0	0	16.743	-1.549	-27.828	0	0	0	0	0	0	0
WT111(DD045F3F1DEA)	3.76	13108	2022-11-25 09:23:21.320	0.027	0.289	0.973	0	0	0	16.743	-1.549	-27.828	0	0	0	0	0	0	0
WT111(DD045F3F1DEA)	3.76	13108	2022-11-25 09:23:21.320	0.027	0.289	0.973	0	0	0	16.743	-1.549	-27.828	0	0	0	0	0	0	0
WT111(DD045F3F1DEA)	3.76	13108	2022-11-25 09:23:21.445	0.027	0.299	0.975	0	0	0	16.743	-1.549	-27.828	0	0	0	0	0	0	0
WT111(DD045F3F1DEA)	3.76	13108	2022-11-25 09:23:21.445	0.027	0.299	0.975	0	0	0	16.743	-1.549	-27.828	0	0	0	0	0	0	0
WT111(DD045F3F1DEA)	3.76	13108	2022-11-25 09:23:21.445	0.027	0.299	0.975	0	0	0	16.743	-1.549	-27.828	0	0	0	0	0	0	0
WT111(DD045F3F1DEA)	3.76	13108	2022-11-25 09:23:21.445	0.027	0.299	0.975	0	0	0	16.743	-1.549	-27.828	0	0	0	0	0	0	0
WT111(DD045F3F1DEA)	3.76	13108	2022-11-25 09:23:21.445	0.026	0.288	0.973	0	0	0	16.743	-1.549	-27.828	0	0	0	0	0	0	0
WT111(DD045F3F1DEA)	3.76	13108	2022-11-25 09:23:21.445	0.026	0.288	0.973	0	0	0	16.743	-1.549	-27.828	0	0	0	0	0	0	0
WT111(DD045F3F1DEA)	3.76	13108	2022-11-25 09:23:21.445	0.026	0.288	0.973	0	0	0	16.743	-1.549	-27.828	0	0	0	0	0	0	0
WT111(DD045F3F1DEA)	3.76	13108	2022-11-25 09:23:21.445	0.026	0.288	0.973	0	0	0	16.743	-1.549	-27.828	0	0	0	0	0	0	0
WT111(DD045F3F1DEA)	3.76	13108	2022-11-25 09:23:21.476	0.027	0.292	0.973	0	0	0	16.743	-1.549	-27.828	0	0	0	0	0	0	0
WT111(DD045F3F1DEA)	3.76	13108	2022-11-25 09:23:21.476	0.027	0.292	0.973	0	0	0	16.743	-1.549	-27.828	0	0	0	0	0	0	0
WT111(DD045F3F1DEA)	3.76	13108	2022-11-25 09:23:21.476	0.027	0.292	0.973	0	0	0	16.743	-1.549	-27.828	0	0	0	0	0	0	0
WT111(DD045F3F1DEA)	3.76	13108	2022-11-25 09:23:21.476	0.027	0.292	0.973	0	0	0	16.743	-1.549	-27.828	0	0	0	0	0	0	0
WT111(DD045F3F1DEA)	3.76	13108	2022-11-25 09:23:21.476	0.027	0.295	0.977	0	0	0	16.743	-1.549	-27.828	0	0	0	0	0	0	0
WT111(DD045F3F1DEA)	3.76	13108	2022-11-25 09:23:21.476	0.027	0.295	0.977	0	0	0	16.743	-1.549	-27.828	0	0	0	0	0	0	0
WT111(DD045F3F1DEA)	3.76	13108	2022-11-25 09:23:21.476	0.027	0.295	0.977	0	0	0	16.743	-1.549	-27.828	0	0	0	0	0	0	0
WT111(DD045F3F1DEA)	3.76	13108	2022-11-25 09:23:21.476	0.027	0.295	0.977	0	0	0	16.743	-1.549	-27.828	0	0	0	0	0	0	0
WT111(DD045F3F1DEA)	3.76	13108	2022-11-25 09:23:21.507	0.026	0.29	0.973	0	0	0	16.743	-1.549	-27.828	0	0	0	0	0	0	0
WT111(DD045F3F1DEA)	3.76	13108	2022-11-25 09:23:21.507	0.026	0.29	0.973	0	0	0	16.743	-1.549	-27.828	0	0	0	0	0	0	0
WT111(DD045F3F1DEA)	3.76	13108	2022-11-25 09:23:21.507	0.026	0.29	0.973	0	0	0	16.743	-1.549	-27.828	0	0	0	0	0	0	0
WT111(DD045F3F1DEA)	3.76	13108	2022-11-25 09:23:21.507	0.026	0.29	0.973	0	0	0	16.743	-1.549	-27.828	0	0	0	0	0	0	0
WT111(DD045F3F1DEA)	3.76	13108	2022-11-25 09:23:21.507	0.027	0.292	0.972	0	0	0	16.743	-1.549	-27.828	0	0	0	0	0	0	0
WT111(DD045F3F1DEA)	3.76	13108	2022-11-25 09:23:21.507	0.027	0.292	0.972	0	0	0	16.743	-1.549	-27.828	0	0	0	0	0	0	0
WT111(DD045F3F1DEA)	3.76	13108	2022-11-25 09:23:21.507	0.027	0.292	0.972	0	0	0	16.743	-1.549	-27.828	0	0	0	0	0	0	0
WT111(DD045F3F1DEA)	3.76	13108	2022-11-25 09:23:21.507	0.027	0.292	0.972	0	0	0	16.743	-1.549	-27.828	0	0	0	0	0	0	0
WT111(DD045F3F1DEA)	3.76	13108	2022-11-25 09:23:21.538	0.028	0.294	0.978	0	0	0	16.743	-1.549	-27.828	0	0	0	0	0	0	0
WT111(DD045F3F1DEA)	3.76	13108	2022-11-25 09:23:21.538	0.028	0.294	0.978	0	0	0	16.743	-1.549	-27.828	0	0	0	0	0	0	0
WT111(DD045F3F1DEA)	3.76	13108	2022-11-25 09:23:21.538	0.028	0.294	0.978	0	0	0	16.743	-1.549	-27.828	0	0	0	0	0	0	0
WT111(DD045F3F1DEA)	3.76	13108	2022-11-25 09:23:21.538	0.028	0.294	0.978	0	0	0	16.743	-1.549	-27.828	0	0	0	0	0	0	0
WT111(DD045F3F1DEA)	3.76	13108	2022-11-25 09:23:21.538	0.027	0.297	0.974	0	0	0	16.743	-1.549	-27.828	0	0	0	0	0	0	0
WT111(DD045F3F1DEA)	3.76	13108	2022-11-25 09:23:21.538	0.027	0.297	0.974	0	0	0	16.743	-1.549	-27.828	0	0	0	0	0	0	0
WT111(DD045F3F1DEA)	3.76	13108	2022-11-25 09:23:21.538	0.027	0.297	0.974	0	0	0	16.743	-1.549	-27.828	0	0	0	0	0	0	0
WT111(DD045F3F1DEA)	3.76	13108	2022-11-25 09:23:21.538	0.027	0.297	0.974	0	0	0	16.743	-1.549	-27.828	0	0	0	0	0	0	0
WT111(DD045F3F1DEA)	3.76	13108	2022-11-25 09:23:21.554	0.026	0.288	0.971	0	0	0	16.743	-1.549	-27.828	0	0	0	0	0	0	0
WT111(DD045F3F1DEA)	3.76	13108	2022-11-25 09:23:21.554	0.026	0.288	0.971	0	0	0	16.743	-1.549	-27.828	0	0	0	0	0	0	0
WT111(DD045F3F1DEA)	3.76	13108	2022-11-25 09:23:21.554	0.026	0.288	0.971	0	0	0	16.743	-1.549	-27.828	0	0	0	0	0	0	0
WT111(DD045F3F1DEA)	3.76	13108	2022-11-25 09:23:21.554	0.026	0.288	0.971	0	0	0	16.743	-1.549	-27.828	0	0	0	0	0	0	0
WT111(DD045F3F1DEA)	3.76	13108	2022-11-25 09:23:21.554	0.027	0.296	0.976	0	0	0	16.743	-1.549	-27.828	0	0	0	0	0	0	0
WT111(DD045F3F1DEA)	3.76	13108	2022-11-25 09:23:21.554	0.027	0.296	0.976	0	0	0	16.743	-1.549	-27.828	0	0	0	0	0	0	0
WT111(DD045F3F1DEA)	3.76	13108	2022-11-25 09:23:21.554	0.027	0.296	0.976	0	0	0	16.743	-1.549	-27.828	0	0	0	0	0	0	0
WT111(DD045F3F1DEA)	3.76	13108	2022-11-25 09:23:21.554	0.027	0.296	0.976	0	0	0	16.743	-1.549	-27.828	0	0	0	0	0	0	0
WT111(DD045F3F1DEA)	3.76	13108	2022-11-25 09:23:21.570	0.027	0.294	0.975	0	0	0	16.743	-1.544	-27.828	0	0	0	0	0	0	0
WT111(DD045F3F1DEA)	3.76	13108	2022-11-25 09:23:21.570	0.027	0.294	0.975	0	0	0	16.743	-1.544	-27.828	0	0	0	0	0	0	0
WT111(DD045F3F1DEA)	3.76	13108	2022-11-25 09:23:21.570	0.027	0.294	0.975	0	0	0	16.743	-1.544	-27.828	0	0	0	0	0	0	0
WT111(DD045F3F1DEA)	3.76	13108	2022-11-25 09:23:21.570	0.027	0.294	0.975	0	0	0	16.743	-1.544	-27.828	0	0	0	0	0	0	0
WT111(DD045F3F1DEA)	3.76	13108	2022-11-25 09:23:21.570	0.027	0.287	0.971	0	0	0	16.743	-1.544	-27.828	0	0	0	0	0	0	0
WT111(DD045F3F1DEA)	3.76	13108	2022-11-25 09:23:21.570	0.027	0.287	0.971	0	0	0	16.743	-1.544	-27.828	0	0	0	0	0	0	0
WT111(DD045F3F1DEA)	3.76	13108	2022-11-25 09:23:21.570	0.027	0.287	0.971	0	0	0	16.743	-1.544	-27.828	0	0	0	0	0	0	0
WT111(DD045F3F1DEA)	3.76	13108	2022-11-25 09:23:21.570	0.027	0.287	0.971	0	0	0	16.743	-1.544	-27.828	0	0	0	0	0	0	0
WT111(DD045F3F1DEA)	3.76	13108	2022-11-25 09:23:21.586	0.028	0.3	0.976	0	0	0	16.743	-1.544	-27.828	0	0	0	0	0	0	0
WT111(DD045F3F1DEA)	3.76	13108	2022-11-25 09:23:21.586	0.028	0.3	0.976	0	0	0	16.743	-1.544	-27.828	0	0	0	0	0	0	0
WT111(DD045F3F1DEA)	3.76	13108	2022-11-25 09:23:21.586	0.028	0.3	0.976	0	0	0	16.743	-1.544	-27.828	0	0	0	0	0	0	0
WT111(DD045F3F1DEA)	3.76	13108	2022-11-25 09:23:21.586	0.026	0.288	0.971	0	0	0	16.743	-1.544	-27.828	0	0	0	0	0	0	0
WT111(DD045F3F1DEA)	3.76	13108	2022-11-25 09:23:21.586	0.026	0.288	0.971	0	0	0	16.743	-1.544	-27.828	0	0	0	0	0	0	0
WT111(DD045F3F1DEA)	3.76	13108	2022-11-25 09:23:21.586	0.026	0.288	0.971	0	0	0	16.743	-1.544	-27.828	0	0	0	0	0	0	0
WT111(DD045F3F1DEA)	3.76	13108	2022-11-25 09:23:21.586	0.026	0.288	0.971	0	0	0	16.743	-1.544	-27.828	0	0	0	0	0	0	0
WT111(DD045F3F1DEA)	3.76	13108	2022-11-25 09:23:21.586	0.028	0.294	0.975	0	0	0	16.743	-1.544	-27.828	0	0	0	0	0	0	0
WT111(DD045F3F1DEA)	3.76	13108	2022-11-25 09:23:21.617	0.028	0.294	0.975	0	0	0	16.743	-1.544	-27.828	0	0	0	0	0	0	0
WT111(DD045F3F1DEA)	3.76	13108	2022-11-25 09:23:21.617	0.028	0.294	0.975	0	0	0	16.743	-1.544	-27.828	0	0	0	0	0	0	0
WT111(DD045F3F1DEA)	3.76	13108	2022-11-25 09:23:21.617	0.028	0.294	0.975	0	0	0	16.743	-1.544	-27.828	0	0	0	0	0	0	0
WT111(DD045F3F1DEA)	3.76	13108	2022-11-25 09:23:21.617	0.028	0.298	0.977	0	0	0	16.743	-1.544	-27.828	0	0	0	0	0	0	0
WT111(DD045F3F1DEA)	3.76	13108	2022-11-25 09:23:21.617	0.028	0.298	0.977	0	0	0	16.743	-1.544	-27.828	0	0	0	0	0	0	0
WT111(DD045F3F1DEA)	3.76	13108	2022-11-25 09:23:21.617	0.028	0.298	0.977	0	0	0	16.743	-1.544	-27.828	0	0	0	0	0	0	0
WT111(DD045F3F1DEA)	3.76	13108	2022-11-25 09:23:21.617	0.028	0.298	0.977	0	0	0	16.743	-1.544	-27.828	0	0	0	0	0	0	0
WT111(DD045F3F1DEA)	3.76	13108	2022-11-25 09:23:21.617	0.027	0.286	0.971	0	0	0	16.743	-1.544	-27.828	0	0	0	0	0	0	0
WT111(DD045F3F1DEA)	3.76	13108	2022-11-25 09:23:21.648	0.027	0.286	0.971	0	0	0	16.743	-1.544	-27.828	0	0	0	0	0	0	0
WT111(DD045F3F1DEA)	3.76	13108	2022-11-25 09:23:21.648	0.027	0.286	0.971	0	0	0	16.743	-1.544	-27.828	0	0	0	0	0	0	0
WT111(DD045F3F1DEA)	3.76	13108	2022-11-25 09:23:21.648	0.027	0.286	0.971	0	0	0	16.743	-1.544	-27.828	0	0	0	0	0	0	0
WT111(DD045F3F1DEA)	3.76	13108	2022-11-25 09:23:21.648	0.027	0.299	0.976	0	0	0	16.743	-1.544	-27.828	0	0	0	0	0	0	0
WT111(DD045F3F1DEA)	3.76	13108	2022-11-25 09:23:21.648	0.027	0.299	0.976	0	0	0	16.743	-1.544	-27.828	0	0	0	0	0	0	0
WT111(DD045F3F1DEA)	3.76	13108	2022-11-25 09:23:21.648	0.027	0.299	0.976	0	0	0	16.743	-1.544	-27.828	0	0	0	0	0	0	0
WT111(DD045F3F1DEA)	3.76	13108	2022-11-25 09:23:21.648	0.027	0.299	0.976	0	0	0	16.743	-1.544	-27.828	0	0	0	0	0	0	0
WT111(DD045F3F1DEA)	3.76	13108	2022-11-25 09:23:21.648	0.028	0.294	0.975	0	0	0	16.743	-1.544	-27.828	0	0	0	0	0	0	0
WT111(DD045F3F1DEA)	3.76	13108	2022-11-25 09:23:21.742	0.028	0.294	0.975	0	0	0	16.743	-1.544	-27.828	0	0	0	0	0	0	0
WT111(DD045F3F1DEA)	3.76	13108	2022-11-25 09:23:21.742	0.028	0.294	0.975	0	0	0	16.743	-1.544	-27.828	0	0	0	0	0	0	0
WT111(DD045F3F1DEA)	3.76	13108	2022-11-25 09:23:21.742	0.028	0.294	0.975	0	0	0	16.743	-1.544	-27.828	0	0	0	0	0	0	0
WT111(DD045F3F1DEA)	3.76	13108	2022-11-25 09:23:21.742	0.027	0.293	0.974	0	0	0	16.743	-1.544	-27.828	0	0	0	0	0	0	0
WT111(DD045F3F1DEA)	3.76	13108	2022-11-25 09:23:21.742	0.027	0.293	0.974	0	0	0	16.743	-1.544	-27.828	0	0	0	0	0	0	0
WT111(DD045F3F1DEA)	3.76	13108	2022-11-25 09:23:21.742	0.027	0.293	0.974	0	0	0	16.743	-1.544	-27.828	0	0	0	0	0	0	0
WT111(DD045F3F1DEA)	3.76	13108	2022-11-25 09:23:21.742	0.027	0.293	0.974	0	0	0	16.743	-1.544	-27.828	0	0	0	0	0	0	0
WT111(DD045F3F1DEA)	3.76	13108	2022-11-25 09:23:21.742	0.027	0.292	0.974	0	0	0	16.743	-1.544	-27.828	0	0	0	0	0	0	0
WT111(DD045F3F1DEA)	3.76	13108	2022-11-25 09:23:21.773	0.027	0.292	0.974	0	0	0	16.743	-1.544	-27.828	0	0	0	0	0	0	0
WT111(DD045F3F1DEA)	3.76	13108	2022-11-25 09:23:21.773	0.027	0.292	0.974	0	0	0	16.743	-1.544	-27.828	0	0	0	0	0	0	0
WT111(DD045F3F1DEA)	3.76	13108	2022-11-25 09:23:21.773	0.027	0.292	0.974	0	0	0	16.743	-1.544	-27.828	0	0	0	0	0	0	0
WT111(DD045F3F1DEA)	3.76	13108	2022-11-25 09:23:21.773	0.028	0.293	0.974	0	0	0	16.743	-1.544	-27.828	0	0	0	0	0	0	0
WT111(DD045F3F1DEA)	3.76	13108	2022-11-25 09:23:21.773	0.028	0.293	0.974	0	0	0	16.743	-1.544	-27.828	0	0	0	0	0	0	0
WT111(DD045F3F1DEA)	3.76	13108	2022-11-25 09:23:21.773	0.028	0.293	0.974	0	0	0	16.743	-1.544	-27.828	0	0	0	0	0	0	0
WT111(DD045F3F1DEA)	3.76	13108	2022-11-25 09:23:21.773	0.028	0.293	0.974	0	0	0	16.743	-1.544	-27.828	0	0	0	0	0	0	0
WT111(DD045F3F1DEA)	3.76	13108	2022-11-25 09:23:21.773	0.026	0.291	0.976	0	0	0	16.743	-1.544	-27.828	0	0	0	0	0	0	0
WT111(DD045F3F1DEA)	3.76	13108	2022-11-25 09:23:21.804	0.026	0.291	0.976	0	0	0	16.743	-1.544	-27.828	0	0	0	0	0	0	0
WT111(DD045F3F1DEA)	3.76	13108	2022-11-25 09:23:21.804	0.026	0.291	0.976	0	0	0	16.743	-1.544	-27.828	0	0	0	0	0	0	0
WT111(DD045F3F1DEA)	3.76	13108	2022-11-25 09:23:21.804	0.026	0.291	0.976	0	0	0	16.743	-1.544	-27.828	0	0	0	0	0	0	0
WT111(DD045F3F1DEA)	3.76	13108	2022-11-25 09:23:21.804	0.027	0.302	0.977	0	0	0	16.743	-1.544	-27.828	0	0	0	0	0	0	0
WT111(DD045F3F1DEA)	3.76	13108	2022-11-25 09:23:21.804	0.027	0.302	0.977	0	0	0	16.743	-1.544	-27.828	0	0	0	0	0	0	0
WT111(DD045F3F1DEA)	3.76	13108	2022-11-25 09:23:21.804	0.027	0.302	0.977	0	0	0	16.743	-1.544	-27.828	0	0	0	0	0	0	0
WT111(DD045F3F1DEA)	3.76	13108	2022-11-25 09:23:21.804	0.027	0.302	0.977	0	0	0	16.743	-1.544	-27.828	0	0	0	0	0	0	0
WT111(DD045F3F1DEA)	3.76	13108	2022-11-25 09:23:21.804	0.027	0.281	0.967	0	0	0	16.743	-1.544	-27.828	0	0	0	0	0	0	0
WT111(DD045F3F1DEA)	3.76	13108	2022-11-25 09:23:21.835	0.027	0.281	0.967	0	0	0	16.743	-1.544	-27.828	0	0	0	0	0	0	0
WT111(DD045F3F1DEA)	3.76	13108	2022-11-25 09:23:21.835	0.027	0.281	0.967	0	0	0	16.743	-1.544	-27.828	0	0	0	0	0	0	0
WT111(DD045F3F1DEA)	3.76	13108	2022-11-25 09:23:21.835	0.027	0.281	0.967	0	0	0	16.743	-1.544	-27.828	0	0	0	0	0	0	0
WT111(DD045F3F1DEA)	3.76	13108	2022-11-25 09:23:21.835	0.027	0.294	0.974	0	0	0	16.743	-1.544	-27.828	0	0	0	0	0	0	0
WT111(DD045F3F1DEA)	3.76	13108	2022-11-25 09:23:21.835	0.027	0.294	0.974	0	0	0	16.743	-1.544	-27.828	0	0	0	0	0	0	0
WT111(DD045F3F1DEA)	3.76	13108	2022-11-25 09:23:21.835	0.027	0.294	0.974	0	0	0	16.743	-1.544	-27.828	0	0	0	0	0	0	0
WT111(DD045F3F1DEA)	3.76	13108	2022-11-25 09:23:21.835	0.027	0.294	0.974	0	0	0	16.743	-1.544	-27.828	0	0	0	0	0	0	0
WT111(DD045F3F1DEA)	3.76	13108	2022-11-25 09:23:21.835	0.028	0.296	0.976	0	0	0	16.743	-1.544	-27.828	0	0	0	0	0	0	0
WT111(DD045F3F1DEA)	3.76	13108	2022-11-25 09:23:21.898	0.028	0.296	0.976	0	0	0	16.743	-1.544	-27.828	0	0	0	0	0	0	0
WT111(DD045F3F1DEA)	3.76	13108	2022-11-25 09:23:21.898	0.028	0.296	0.976	0	0	0	16.743	-1.544	-27.828	0	0	0	0	0	0	0
WT111(DD045F3F1DEA)	3.76	13108	2022-11-25 09:23:21.898	0.028	0.296	0.976	0	0	0	16.743	-1.544	-27.828	0	0	0	0	0	0	0
WT111(DD045F3F1DEA)	3.76	13108	2022-11-25 09:23:21.898	0.027	0.292	0.975	0	0	0	16.743	-1.544	-27.828	0	0	0	0	0	0	0
WT111(DD045F3F1DEA)	3.76	13108	2022-11-25 09:23:21.898	0.027	0.292	0.975	0	0	0	16.743	-1.544	-27.828	0	0	0	0	0	0	0
WT111(DD045F3F1DEA)	3.76	13108	2022-11-25 09:23:21.898	0.027	0.292	0.975	0	0	0	16.743	-1.544	-27.828	0	0	0	0	0	0	0
WT111(DD045F3F1DEA)	3.76	13108	2022-11-25 09:23:21.898	0.027	0.292	0.975	0	0	0	16.743	-1.544	-27.828	0	0	0	0	0	0	0
WT111(DD045F3F1DEA)	3.76	13108	2022-11-25 09:23:21.898	0.027	0.294	0.972	0	0	0	16.743	-1.544	-27.828	0	0	0	0	0	0	0
WT111(DD045F3F1DEA)	3.76	13108	2022-11-25 09:23:21.929	0.027	0.294	0.972	0	0	0	16.743	-1.544	-27.828	0	0	0	0	0	0	0
WT111(DD045F3F1DEA)	3.76	13108	2022-11-25 09:23:21.929	0.027	0.294	0.972	0	0	0	16.743	-1.544	-27.828	0	0	0	0	0	0	0
WT111(DD045F3F1DEA)	3.76	13108	2022-11-25 09:23:21.929	0.027	0.294	0.972	0	0	0	16.743	-1.544	-27.828	0	0	0	0	0	0	0
WT111(DD045F3F1DEA)	3.76	13108	2022-11-25 09:23:21.929	0.026	0.289	0.973	0	0	0	16.743	-1.544	-27.828	0	0	0	0	0	0	0
WT111(DD045F3F1DEA)	3.76	13108	2022-11-25 09:23:21.929	0.026	0.289	0.973	0	0	0	16.743	-1.544	-27.828	0	0	0	0	0	0	0
WT111(DD045F3F1DEA)	3.76	13108	2022-11-25 09:23:21.929	0.026	0.289	0.973	0	0	0	16.743	-1.544	-27.828	0	0	0	0	0	0	0
WT111(DD045F3F1DEA)	3.76	13108	2022-11-25 09:23:21.929	0.026	0.289	0.973	0	0	0	16.743	-1.544	-27.828	0	0	0	0	0	0	0
WT111(DD045F3F1DEA)	3.76	13108	2022-11-25 09:23:21.929	0.028	0.295	0.975	0	0	0	16.743	-1.544	-27.828	0	0	0	0	0	0	0
WT111(DD045F3F1DEA)	3.76	13108	2022-11-25 09:23:21.976	0.028	0.295	0.975	0	0	0	16.743	-1.544	-27.828	0	0	0	0	0	0	0
WT111(DD045F3F1DEA)	3.76	13108	2022-11-25 09:23:21.976	0.028	0.295	0.975	0	0	0	16.743	-1.544	-27.828	0	0	0	0	0	0	0
WT111(DD045F3F1DEA)	3.76	13108	2022-11-25 09:23:21.976	0.028	0.295	0.975	0	0	0	16.743	-1.544	-27.828	0	0	0	0	0	0	0
WT111(DD045F3F1DEA)	3.76	13108	2022-11-25 09:23:21.976	0.028	0.298	0.976	0	0	0	16.743	-1.544	-27.828	0	0	0	0	0	0	0
WT111(DD045F3F1DEA)	3.76	13108	2022-11-25 09:23:21.976	0.028	0.298	0.976	0	0	0	16.743	-1.544	-27.828	0	0	0	0	0	0	0
WT111(DD045F3F1DEA)	3.76	13108	2022-11-25 09:23:21.976	0.028	0.298	0.976	0	0	0	16.743	-1.544	-27.828	0	0	0	0	0	0	0
WT111(DD045F3F1DEA)	3.76	13108	2022-11-25 09:23:21.976	0.028	0.298	0.976	0	0	0	16.743	-1.544	-27.828	0	0	0	0	0	0	0
WT111(DD045F3F1DEA)	3.76	13108	2022-11-25 09:23:21.976	0.027	0.292	0.972	0	0	0	16.743	-1.544	-27.828	0	0	0	0	0	0	0
WT111(DD045F3F1DEA)	3.76	13108	2022-11-25 09:23:22.007	0.027	0.292	0.972	0	0	0	16.743	-1.544	-27.828	0	0	0	0	0	0	0
WT111(DD045F3F1DEA)	3.76	13108	2022-11-25 09:23:22.007	0.027	0.292	0.972	0	0	0	16.743	-1.544	-27.828	0	0	0	0	0	0	0
WT111(DD045F3F1DEA)	3.76	13108	2022-11-25 09:23:22.007	0.027	0.292	0.972	0	0	0	16.743	-1.544	-27.828	0	0	0	0	0	0	0
WT111(DD045F3F1DEA)	3.76	13108	2022-11-25 09:23:22.007	0.027	0.291	0.974	0	0	0	16.743	-1.544	-27.828	0	0	0	0	0	0	0
WT111(DD045F3F1DEA)	3.76	13108	2022-11-25 09:23:22.007	0.027	0.291	0.974	0	0	0	16.743	-1.544	-27.828	0	0	0	0	0	0	0
WT111(DD045F3F1DEA)	3.76	13108	2022-11-25 09:23:22.007	0.027	0.291	0.974	0	0	0	16.743	-1.544	-27.828	0	0	0	0	0	0	0
WT111(DD045F3F1DEA)	3.76	13108	2022-11-25 09:23:22.007	0.027	0.291	0.974	0	0	0	16.743	-1.544	-27.828	0	0	0	0	0	0	0
WT111(DD045F3F1DEA)	3.76	13108	2022-11-25 09:23:22.007	0.028	0.295	0.974	0	0	0	16.743	-1.544	-27.828	0	0	0	0	0	0	0
WT111(DD045F3F1DEA)	3.76	13108	2022-11-25 09:23:22.039	0.028	0.295	0.974	0	0	0	16.743	-1.544	-27.828	0	0	0	0	0	0	0
WT111(DD045F3F1DEA)	3.76	13108	2022-11-25 09:23:22.039	0.028	0.295	0.974	0	0	0	16.743	-1.544	-27.828	0	0	0	0	0	0	0
WT111(DD045F3F1DEA)	3.76	13108	2022-11-25 09:23:22.039	0.028	0.295	0.974	0	0	0	16.743	-1.544	-27.828	0	0	0	0	0	0	0
WT111(DD045F3F1DEA)	3.76	13108	2022-11-25 09:23:22.039	0.027	0.292	0.974	0	0	0	16.743	-1.544	-27.828	0	0	0	0	0	0	0
WT111(DD045F3F1DEA)	3.76	13108	2022-11-25 09:23:22.039	0.027	0.292	0.974	0	0	0	16.743	-1.544	-27.828	0	0	0	0	0	0	0
WT111(DD045F3F1DEA)	3.76	13108	2022-11-25 09:23:22.039	0.027	0.292	0.974	0	0	0	16.743	-1.544	-27.828	0	0	0	0	0	0	0
WT111(DD045F3F1DEA)	3.76	13108	2022-11-25 09:23:22.039	0.027	0.292	0.974	0	0	0	16.743	-1.544	-27.828	0	0	0	0	0	0	0
WT111(DD045F3F1DEA)	3.76	13108	2022-11-25 09:23:22.039	0.027	0.292	0.973	0	0	0	16.743	-1.544	-27.828	0	0	0	0	0	0	0
WT111(DD045F3F1DEA)	3.76	13108	2022-11-25 09:23:22.101	0.027	0.292	0.973	0	0	0	16.743	-1.544	-27.828	0	0	0	0	0	0	0
WT111(DD045F3F1DEA)	3.76	13108	2022-11-25 09:23:22.101	0.027	0.292	0.973	0	0	0	16.743	-1.544	-27.828	0	0	0	0	0	0	0
WT111(DD045F3F1DEA)	3.76	13108	2022-11-25 09:23:22.101	0.027	0.292	0.973	0	0	0	16.743	-1.544	-27.828	0	0	0	0	0	0	0
WT111(DD045F3F1DEA)	3.76	13108	2022-11-25 09:23:22.101	0.028	0.292	0.974	0	0	0	16.743	-1.544	-27.828	0	0	0	0	0	0	0
WT111(DD045F3F1DEA)	3.76	13108	2022-11-25 09:23:22.101	0.028	0.292	0.974	0	0	0	16.743	-1.544	-27.828	0	0	0	0	0	0	0
WT111(DD045F3F1DEA)	3.76	13108	2022-11-25 09:23:22.101	0.028	0.292	0.974	0	0	0	16.743	-1.544	-27.828	0	0	0	0	0	0	0
WT111(DD045F3F1DEA)	3.76	13108	2022-11-25 09:23:22.101	0.028	0.292	0.974	0	0	0	16.743	-1.544	-27.828	0	0	0	0	0	0	0
WT111(DD045F3F1DEA)	3.76	13108	2022-11-25 09:23:22.101	0.027	0.294	0.974	0	0	0	16.743	-1.544	-27.828	0	0	0	0	0	0	0
WT111(DD045F3F1DEA)	3.76	13108	2022-11-25 09:23:22.132	0.027	0.294	0.974	0	0	0	16.743	-1.544	-27.828	0	0	0	0	0	0	0
WT111(DD045F3F1DEA)	3.76	13108	2022-11-25 09:23:22.132	0.027	0.294	0.974	0	0	0	16.743	-1.544	-27.828	0	0	0	0	0	0	0
WT111(DD045F3F1DEA)	3.76	13108	2022-11-25 09:23:22.132	0.027	0.293	0.973	0	0	0	16.743	-1.544	-27.828	0	0	0	0	0	0	0
WT111(DD045F3F1DEA)	3.76	13108	2022-11-25 09:23:22.132	0.027	0.293	0.973	0	0	0	16.743	-1.544	-27.828	0	0	0	0	0	0	0
WT111(DD045F3F1DEA)	3.76	13108	2022-11-25 09:23:22.132	0.027	0.293	0.973	0	0	0	16.743	-1.544	-27.828	0	0	0	0	0	0	0
WT111(DD045F3F1DEA)	3.76	13108	2022-11-25 09:23:22.132	0.027	0.293	0.973	0	0	0	16.743	-1.544	-27.828	0	0	0	0	0	0	0
WT111(DD045F3F1DEA)	3.76	13108	2022-11-25 09:23:22.132	0.027	0.292	0.974	0	0	0	16.743	-1.544	-27.828	0	0	0	0	0	0	0
WT111(DD045F3F1DEA)	3.76	13108	2022-11-25 09:23:22.132	0.027	0.292	0.974	0	0	0	16.743	-1.544	-27.828	0	0	0	0	0	0	0
WT111(DD045F3F1DEA)	3.76	13108	2022-11-25 09:23:22.163	0.027	0.292	0.974	0	0	0	16.743	-1.544	-27.828	0	0	0	0	0	0	0
WT111(DD045F3F1DEA)	3.76	13108	2022-11-25 09:23:22.163	0.027	0.292	0.974	0	0	0	16.743	-1.544	-27.828	0	0	0	0	0	0	0
WT111(DD045F3F1DEA)	3.76	13108	2022-11-25 09:23:22.163	0.027	0.292	0.974	0	0	0	16.743	-1.544	-27.828	0	0	0	0	0	0	0
WT111(DD045F3F1DEA)	3.76	13108	2022-11-25 09:23:22.163	0.027	0.292	0.974	0	0	0	16.743	-1.544	-27.828	0	0	0	0	0	0	0
WT111(DD045F3F1DEA)	3.76	13108	2022-11-25 09:23:22.163	0.027	0.292	0.974	0	0	0	16.743	-1.544	-27.828	0	0	0	0	0	0	0
WT111(DD045F3F1DEA)	3.76	13108	2022-11-25 09:23:22.163	0.027	0.292	0.974	0	0	0	16.743	-1.544	-27.828	0	0	0	0	0	0	0
WT111(DD045F3F1DEA)	3.76	13108	2022-11-25 09:23:22.163	0.028	0.298	0.976	0	0	0	16.743	-1.544	-27.828	0	0	0	0	0	0	0
WT111(DD045F3F1DEA)	3.76	13108	2022-11-25 09:23:22.163	0.028	0.298	0.976	0	0	0	16.743	-1.544	-27.828	0	0	0	0	0	0	0
WT111(DD045F3F1DEA)	3.76	13108	2022-11-25 09:23:22.226	0.028	0.298	0.976	0	0	0	16.743	-1.544	-27.828	0	0	0	0	0	0	0
WT111(DD045F3F1DEA)	3.76	13108	2022-11-25 09:23:22.226	0.028	0.298	0.976	0	0	0	16.743	-1.544	-27.828	0	0	0	0	0	0	0
WT111(DD045F3F1DEA)	3.76	13108	2022-11-25 09:23:22.226	0.026	0.286	0.972	0	0	0	16.743	-1.544	-27.828	0	0	0	0	0	0	0
WT111(DD045F3F1DEA)	3.76	13108	2022-11-25 09:23:22.226	0.026	0.286	0.972	0	0	0	16.743	-1.544	-27.828	0	0	0	0	0	0	0
WT111(DD045F3F1DEA)	3.76	13108	2022-11-25 09:23:22.226	0.026	0.286	0.972	0	0	0	16.743	-1.544	-27.828	0	0	0	0	0	0	0
WT111(DD045F3F1DEA)	3.76	13108	2022-11-25 09:23:22.226	0.026	0.286	0.972	0	0	0	16.743	-1.544	-27.828	0	0	0	0	0	0	0
WT111(DD045F3F1DEA)	3.76	13108	2022-11-25 09:23:22.226	0.027	0.299	0.974	0	0	0	16.743	-1.544	-27.828	0	0	0	0	0	0	0
WT111(DD045F3F1DEA)	3.76	13108	2022-11-25 09:23:22.226	0.027	0.299	0.974	0	0	0	16.743	-1.544	-27.828	0	0	0	0	0	0	0
WT111(DD045F3F1DEA)	3.76	13108	2022-11-25 09:23:22.288	0.027	0.299	0.974	0	0	0	16.743	-1.544	-27.828	0	0	0	0	0	0	0
WT111(DD045F3F1DEA)	3.76	13108	2022-11-25 09:23:22.288	0.027	0.299	0.974	0	0	0	16.743	-1.544	-27.828	0	0	0	0	0	0	0
WT111(DD045F3F1DEA)	3.76	13108	2022-11-25 09:23:22.288	0.027	0.29	0.973	0	0	0	16.743	-1.544	-27.828	0	0	0	0	0	0	0
WT111(DD045F3F1DEA)	3.76	13108	2022-11-25 09:23:22.288	0.027	0.29	0.973	0	0	0	16.743	-1.544	-27.828	0	0	0	0	0	0	0
WT111(DD045F3F1DEA)	3.76	13108	2022-11-25 09:23:22.288	0.027	0.29	0.973	0	0	0	16.743	-1.544	-27.828	0	0	0	0	0	0	0
WT111(DD045F3F1DEA)	3.76	13108	2022-11-25 09:23:22.288	0.027	0.29	0.973	0	0	0	16.743	-1.544	-27.828	0	0	0	0	0	0	0
WT111(DD045F3F1DEA)	3.76	13108	2022-11-25 09:23:22.288	0.028	0.293	0.974	0	0	0	16.743	-1.544	-27.828	0	0	0	0	0	0	0
WT111(DD045F3F1DEA)	3.76	13108	2022-11-25 09:23:22.288	0.028	0.293	0.974	0	0	0	16.743	-1.544	-27.828	0	0	0	0	0	0	0
WT111(DD045F3F1DEA)	3.76	13108	2022-11-25 09:23:22.304	0.028	0.293	0.974	0	0	0	16.743	-1.544	-27.828	0	0	0	0	0	0	0
WT111(DD045F3F1DEA)	3.76	13108	2022-11-25 09:23:22.304	0.028	0.293	0.974	0	0	0	16.743	-1.544	-27.828	0	0	0	0	0	0	0
WT111(DD045F3F1DEA)	3.76	13108	2022-11-25 09:23:22.304	0.027	0.294	0.972	0	0	0	16.743	-1.544	-27.828	0	0	0	0	0	0	0
WT111(DD045F3F1DEA)	3.76	13108	2022-11-25 09:23:22.304	0.027	0.294	0.972	0	0	0	16.743	-1.544	-27.828	0	0	0	0	0	0	0
WT111(DD045F3F1DEA)	3.76	13108	2022-11-25 09:23:22.304	0.027	0.294	0.972	0	0	0	16.743	-1.544	-27.828	0	0	0	0	0	0	0
WT111(DD045F3F1DEA)	3.76	13108	2022-11-25 09:23:22.304	0.027	0.294	0.972	0	0	0	16.743	-1.544	-27.828	0	0	0	0	0	0	0
WT111(DD045F3F1DEA)	3.76	13108	2022-11-25 09:23:22.304	0.027	0.286	0.971	0	0	0	16.743	-1.544	-27.828	0	0	0	0	0	0	0
WT111(DD045F3F1DEA)	3.76	13108	2022-11-25 09:23:22.304	0.027	0.286	0.971	0	0	0	16.743	-1.544	-27.828	0	0	0	0	0	0	0
WT111(DD045F3F1DEA)	3.76	13108	2022-11-25 09:23:22.335	0.027	0.286	0.971	0	0	0	16.743	-1.544	-27.828	0	0	0	0	0	0	0
WT111(DD045F3F1DEA)	3.76	13108	2022-11-25 09:23:22.335	0.027	0.286	0.971	0	0	0	16.743	-1.544	-27.828	0	0	0	0	0	0	0
WT111(DD045F3F1DEA)	3.76	13108	2022-11-25 09:23:22.335	0.027	0.3	0.976	0	0	0	16.743	-1.544	-27.828	0	0	0	0	0	0	0
WT111(DD045F3F1DEA)	3.76	13108	2022-11-25 09:23:22.335	0.027	0.3	0.976	0	0	0	16.743	-1.544	-27.828	0	0	0	0	0	0	0
WT111(DD045F3F1DEA)	3.76	13108	2022-11-25 09:23:22.335	0.027	0.3	0.976	0	0	0	16.743	-1.544	-27.828	0	0	0	0	0	0	0
WT111(DD045F3F1DEA)	3.76	13108	2022-11-25 09:23:22.335	0.027	0.3	0.976	0	0	0	16.743	-1.544	-27.828	0	0	0	0	0	0	0
WT111(DD045F3F1DEA)	3.76	13108	2022-11-25 09:23:22.335	0.028	0.29	0.974	0	0	0	16.743	-1.544	-27.828	0	0	0	0	0	0	0
WT111(DD045F3F1DEA)	3.76	13108	2022-11-25 09:23:22.335	0.028	0.29	0.974	0	0	0	16.743	-1.544	-27.828	0	0	0	0	0	0	0
WT111(DD045F3F1DEA)	3.76	13108	2022-11-25 09:23:22.367	0.028	0.29	0.974	0	0	0	16.743	-1.544	-27.828	0	0	0	0	0	0	0
WT111(DD045F3F1DEA)	3.76	13108	2022-11-25 09:23:22.367	0.028	0.29	0.974	0	0	0	16.743	-1.544	-27.828	0	0	0	0	0	0	0
WT111(DD045F3F1DEA)	3.76	13108	2022-11-25 09:23:22.367	0.027	0.292	0.972	0	0	0	16.743	-1.544	-27.828	0	0	0	0	0	0	0
WT111(DD045F3F1DEA)	3.76	13108	2022-11-25 09:23:22.367	0.027	0.292	0.972	0	0	0	16.743	-1.544	-27.828	0	0	0	0	0	0	0
WT111(DD045F3F1DEA)	3.76	13108	2022-11-25 09:23:22.367	0.027	0.292	0.972	0	0	0	16.743	-1.544	-27.828	0	0	0	0	0	0	0
WT111(DD045F3F1DEA)	3.76	13108	2022-11-25 09:23:22.367	0.027	0.292	0.972	0	0	0	16.743	-1.544	-27.828	0	0	0	0	0	0	0
WT111(DD045F3F1DEA)	3.76	13108	2022-11-25 09:23:22.367	0.028	0.294	0.975	0	0	0	16.743	-1.544	-27.828	0	0	0	0	0	0	0
WT111(DD045F3F1DEA)	3.76	13108	2022-11-25 09:23:22.367	0.028	0.294	0.975	0	0	0	16.743	-1.544	-27.828	0	0	0	0	0	0	0
WT111(DD045F3F1DEA)	3.76	13108	2022-11-25 09:23:22.460	0.028	0.294	0.975	0	0	0	16.743	-1.544	-27.828	0	0	0	0	0	0	0
WT111(DD045F3F1DEA)	3.76	13108	2022-11-25 09:23:22.460	0.028	0.294	0.975	0	0	0	16.743	-1.544	-27.828	0	0	0	0	0	0	0
WT111(DD045F3F1DEA)	3.76	13108	2022-11-25 09:23:22.460	0.026	0.292	0.974	0	0	0	16.743	-1.544	-27.828	0	0	0	0	0	0	0
WT111(DD045F3F1DEA)	3.76	13108	2022-11-25 09:23:22.460	0.026	0.292	0.974	0	0	0	16.743	-1.544	-27.828	0	0	0	0	0	0	0
WT111(DD045F3F1DEA)	3.76	13108	2022-11-25 09:23:22.460	0.026	0.292	0.974	0	0	0	16.743	-1.544	-27.828	0	0	0	0	0	0	0
WT111(DD045F3F1DEA)	3.76	13108	2022-11-25 09:23:22.460	0.026	0.292	0.974	0	0	0	16.743	-1.544	-27.828	0	0	0	0	0	0	0
WT111(DD045F3F1DEA)	3.76	13108	2022-11-25 09:23:22.460	0.027	0.298	0.975	0	0	0	16.743	-1.544	-27.828	0	0	0	0	0	0	0
WT111(DD045F3F1DEA)	3.76	13108	2022-11-25 09:23:22.460	0.027	0.298	0.975	0	0	0	16.743	-1.544	-27.828	0	0	0	0	0	0	0
WT111(DD045F3F1DEA)	3.76	13108	2022-11-25 09:23:22.492	0.027	0.298	0.975	0	0	0	16.743	-1.544	-27.828	0	0	0	0	0	0	0
WT111(DD045F3F1DEA)	3.76	13108	2022-11-25 09:23:22.492	0.027	0.298	0.975	0	0	0	16.743	-1.544	-27.828	0	0	0	0	0	0	0
WT111(DD045F3F1DEA)	3.76	13108	2022-11-25 09:23:22.492	0.026	0.287	0.971	0	0	0	16.743	-1.544	-27.828	0	0	0	0	0	0	0
WT111(DD045F3F1DEA)	3.76	13108	2022-11-25 09:23:22.492	0.026	0.287	0.971	0	0	0	16.743	-1.544	-27.828	0	0	0	0	0	0	0
WT111(DD045F3F1DEA)	3.76	13108	2022-11-25 09:23:22.492	0.026	0.287	0.971	0	0	0	16.743	-1.544	-27.828	0	0	0	0	0	0	0
WT111(DD045F3F1DEA)	3.76	13108	2022-11-25 09:23:22.492	0.026	0.287	0.971	0	0	0	16.743	-1.544	-27.828	0	0	0	0	0	0	0
WT111(DD045F3F1DEA)	3.76	13108	2022-11-25 09:23:22.492	0.027	0.296	0.974	0	0	0	16.743	-1.544	-27.828	0	0	0	0	0	0	0
WT111(DD045F3F1DEA)	3.76	13108	2022-11-25 09:23:22.492	0.027	0.296	0.974	0	0	0	16.743	-1.544	-27.828	0	0	0	0	0	0	0
WT111(DD045F3F1DEA)	3.76	13108	2022-11-25 09:23:22.523	0.027	0.296	0.974	0	0	0	16.743	-1.544	-27.828	0	0	0	0	0	0	0
WT111(DD045F3F1DEA)	3.76	13108	2022-11-25 09:23:22.523	0.027	0.296	0.974	0	0	0	16.743	-1.544	-27.828	0	0	0	0	0	0	0
WT111(DD045F3F1DEA)	3.76	13108	2022-11-25 09:23:22.523	0.026	0.293	0.974	0	0	0	16.743	-1.544	-27.828	0	0	0	0	0	0	0
WT111(DD045F3F1DEA)	3.76	13108	2022-11-25 09:23:22.523	0.026	0.293	0.974	0	0	0	16.743	-1.544	-27.828	0	0	0	0	0	0	0
WT111(DD045F3F1DEA)	3.76	13108	2022-11-25 09:23:22.523	0.026	0.293	0.974	0	0	0	16.743	-1.544	-27.828	0	0	0	0	0	0	0
WT111(DD045F3F1DEA)	3.76	13108	2022-11-25 09:23:22.523	0.026	0.293	0.974	0	0	0	16.743	-1.544	-27.828	0	0	0	0	0	0	0
WT111(DD045F3F1DEA)	3.76	13108	2022-11-25 09:23:22.523	0.026	0.291	0.972	0	0	0	16.743	-1.544	-27.828	0	0	0	0	0	0	0
WT111(DD045F3F1DEA)	3.76	13108	2022-11-25 09:23:22.523	0.026	0.291	0.972	0	0	0	16.743	-1.544	-27.828	0	0	0	0	0	0	0
WT111(DD045F3F1DEA)	3.76	13108	2022-11-25 09:23:22.554	0.026	0.291	0.972	0	0	0	16.743	-1.544	-27.828	0	0	0	0	0	0	0
WT111(DD045F3F1DEA)	3.76	13108	2022-11-25 09:23:22.554	0.026	0.291	0.972	0	0	0	16.743	-1.544	-27.828	0	0	0	0	0	0	0
WT111(DD045F3F1DEA)	3.76	13108	2022-11-25 09:23:22.554	0.028	0.294	0.975	0	0	0	16.743	-1.544	-27.828	0	0	0	0	0	0	0
WT111(DD045F3F1DEA)	3.76	13108	2022-11-25 09:23:22.554	0.028	0.294	0.975	0	0	0	16.743	-1.544	-27.828	0	0	0	0	0	0	0
WT111(DD045F3F1DEA)	3.76	13108	2022-11-25 09:23:22.554	0.028	0.294	0.975	0	0	0	16.743	-1.544	-27.828	0	0	0	0	0	0	0
WT111(DD045F3F1DEA)	3.76	13108	2022-11-25 09:23:22.554	0.028	0.294	0.975	0	0	0	16.743	-1.544	-27.828	0	0	0	0	0	0	0
WT111(DD045F3F1DEA)	3.76	13108	2022-11-25 09:23:22.554	0.027	0.294	0.975	0	0	0	16.743	-1.544	-27.828	0	0	0	0	0	0	0
WT111(DD045F3F1DEA)	3.76	13108	2022-11-25 09:23:22.554	0.027	0.294	0.975	0	0	0	16.743	-1.544	-27.828	0	0	0	0	0	0	0
WT111(DD045F3F1DEA)	3.76	13108	2022-11-25 09:23:22.679	0.027	0.294	0.975	0	0	0	16.743	-1.544	-27.828	0	0	0	0	0	0	0
WT111(DD045F3F1DEA)	3.76	13108	2022-11-25 09:23:22.679	0.027	0.294	0.975	0	0	0	16.743	-1.544	-27.828	0	0	0	0	0	0	0
WT111(DD045F3F1DEA)	3.76	13108	2022-11-25 09:23:22.679	0.026	0.289	0.972	0	0	0	16.743	-1.544	-27.828	0	0	0	0	0	0	0
WT111(DD045F3F1DEA)	3.76	13108	2022-11-25 09:23:22.679	0.026	0.289	0.972	0	0	0	16.743	-1.544	-27.828	0	0	0	0	0	0	0
WT111(DD045F3F1DEA)	3.76	13108	2022-11-25 09:23:22.679	0.026	0.289	0.972	0	0	0	16.743	-1.544	-27.828	0	0	0	0	0	0	0
WT111(DD045F3F1DEA)	3.76	13108	2022-11-25 09:23:22.679	0.026	0.289	0.972	0	0	0	16.743	-1.544	-27.828	0	0	0	0	0	0	0
WT111(DD045F3F1DEA)	3.76	13108	2022-11-25 09:23:22.679	0.028	0.299	0.976	0	0	0	16.743	-1.544	-27.828	0	0	0	0	0	0	0
WT111(DD045F3F1DEA)	3.76	13108	2022-11-25 09:23:22.679	0.028	0.299	0.976	0	0	0	16.743	-1.544	-27.828	0	0	0	0	0	0	0
WT111(DD045F3F1DEA)	3.76	13108	2022-11-25 09:23:22.695	0.028	0.299	0.976	0	0	0	16.743	-1.544	-27.828	0	0	0	0	0	0	0
WT111(DD045F3F1DEA)	3.76	13108	2022-11-25 09:23:22.695	0.028	0.299	0.976	0	0	0	16.743	-1.544	-27.828	0	0	0	0	0	0	0
WT111(DD045F3F1DEA)	3.76	13108	2022-11-25 09:23:22.695	0.026	0.287	0.971	0	0	0	16.743	-1.544	-27.828	0	0	0	0	0	0	0
WT111(DD045F3F1DEA)	3.76	13108	2022-11-25 09:23:22.695	0.026	0.287	0.971	0	0	0	16.743	-1.544	-27.828	0	0	0	0	0	0	0
WT111(DD045F3F1DEA)	3.76	13108	2022-11-25 09:23:22.695	0.026	0.287	0.971	0	0	0	16.743	-1.544	-27.828	0	0	0	0	0	0	0
WT111(DD045F3F1DEA)	3.76	13108	2022-11-25 09:23:22.695	0.026	0.287	0.971	0	0	0	16.743	-1.544	-27.828	0	0	0	0	0	0	0
WT111(DD045F3F1DEA)	3.76	13108	2022-11-25 09:23:22.695	0.027	0.296	0.974	0	0	0	16.743	-1.544	-27.828	0	0	0	0	0	0	0
WT111(DD045F3F1DEA)	3.76	13108	2022-11-25 09:23:22.695	0.027	0.296	0.974	0	0	0	16.743	-1.544	-27.828	0	0	0	0	0	0	0
WT111(DD045F3F1DEA)	3.76	13108	2022-11-25 09:23:22.788	0.027	0.296	0.974	0	0	0	16.743	-1.544	-27.828	0	0	0	0	0	0	0
WT111(DD045F3F1DEA)	3.76	13108	2022-11-25 09:23:22.788	0.028	0.295	0.974	0	0	0	16.743	-1.544	-27.828	0	0	0	0	0	0	0
WT111(DD045F3F1DEA)	3.76	13108	2022-11-25 09:23:22.788	0.028	0.295	0.974	0	0	0	16.743	-1.544	-27.828	0	0	0	0	0	0	0
WT111(DD045F3F1DEA)	3.76	13108	2022-11-25 09:23:22.788	0.028	0.295	0.974	0	0	0	16.743	-1.544	-27.828	0	0	0	0	0	0	0
WT111(DD045F3F1DEA)	3.76	13108	2022-11-25 09:23:22.788	0.028	0.295	0.974	0	0	0	16.743	-1.544	-27.828	0	0	0	0	0	0	0
WT111(DD045F3F1DEA)	3.76	13108	2022-11-25 09:23:22.788	0.025	0.286	0.97	0	0	0	16.743	-1.544	-27.828	0	0	0	0	0	0	0
WT111(DD045F3F1DEA)	3.76	13108	2022-11-25 09:23:22.788	0.025	0.286	0.97	0	0	0	16.743	-1.544	-27.828	0	0	0	0	0	0	0
WT111(DD045F3F1DEA)	3.76	13108	2022-11-25 09:23:22.788	0.025	0.286	0.97	0	0	0	16.743	-1.544	-27.828	0	0	0	0	0	0	0
WT111(DD045F3F1DEA)	3.76	13108	2022-11-25 09:23:22.851	0.025	0.286	0.97	0	0	0	16.743	-1.544	-27.828	0	0	0	0	0	0	0
WT111(DD045F3F1DEA)	3.76	13108	2022-11-25 09:23:22.851	0.026	0.292	0.975	0	0	0	16.743	-1.544	-27.828	0	0	0	0	0	0	0
WT111(DD045F3F1DEA)	3.76	13108	2022-11-25 09:23:22.851	0.026	0.292	0.975	0	0	0	16.743	-1.544	-27.828	0	0	0	0	0	0	0
WT111(DD045F3F1DEA)	3.76	13108	2022-11-25 09:23:22.851	0.026	0.292	0.975	0	0	0	16.743	-1.544	-27.828	0	0	0	0	0	0	0
WT111(DD045F3F1DEA)	3.76	13108	2022-11-25 09:23:22.851	0.026	0.292	0.975	0	0	0	16.743	-1.544	-27.828	0	0	0	0	0	0	0
WT111(DD045F3F1DEA)	3.76	13108	2022-11-25 09:23:22.851	0.027	0.297	0.976	0	0	0	16.743	-1.544	-27.828	0	0	0	0	0	0	0
WT111(DD045F3F1DEA)	3.76	13108	2022-11-25 09:23:22.851	0.027	0.297	0.976	0	0	0	16.743	-1.544	-27.828	0	0	0	0	0	0	0
WT111(DD045F3F1DEA)	3.76	13108	2022-11-25 09:23:22.851	0.027	0.297	0.976	0	0	0	16.743	-1.544	-27.828	0	0	0	0	0	0	0
WT111(DD045F3F1DEA)	3.76	13108	2022-11-25 09:23:22.882	0.027	0.297	0.976	0	0	0	16.743	-1.544	-27.828	0	0	0	0	0	0	0
WT111(DD045F3F1DEA)	3.76	13108	2022-11-25 09:23:22.882	0.026	0.291	0.971	0	0	0	16.743	-1.544	-27.828	0	0	0	0	0	0	0
WT111(DD045F3F1DEA)	3.76	13108	2022-11-25 09:23:22.882	0.026	0.291	0.971	0	0	0	16.743	-1.544	-27.828	0	0	0	0	0	0	0
WT111(DD045F3F1DEA)	3.76	13108	2022-11-25 09:23:22.882	0.026	0.291	0.971	0	0	0	16.743	-1.544	-27.828	0	0	0	0	0	0	0
WT111(DD045F3F1DEA)	3.76	13108	2022-11-25 09:23:22.882	0.026	0.291	0.971	0	0	0	16.743	-1.544	-27.828	0	0	0	0	0	0	0
WT111(DD045F3F1DEA)	3.76	13108	2022-11-25 09:23:22.882	0.027	0.292	0.972	0	0	0	16.743	-1.544	-27.828	0	0	0	0	0	0	0
WT111(DD045F3F1DEA)	3.76	13108	2022-11-25 09:23:22.882	0.027	0.292	0.972	0	0	0	16.743	-1.544	-27.828	0	0	0	0	0	0	0
WT111(DD045F3F1DEA)	3.76	13108	2022-11-25 09:23:22.882	0.027	0.292	0.972	0	0	0	16.743	-1.544	-27.828	0	0	0	0	0	0	0
WT111(DD045F3F1DEA)	3.76	13108	2022-11-25 09:23:22.914	0.027	0.292	0.972	0	0	0	16.743	-1.544	-27.828	0	0	0	0	0	0	0
WT111(DD045F3F1DEA)	3.76	13108	2022-11-25 09:23:22.914	0.027	0.294	0.976	0	0	0	16.743	-1.544	-27.828	0	0	0	0	0	0	0
WT111(DD045F3F1DEA)	3.76	13108	2022-11-25 09:23:22.914	0.027	0.294	0.976	0	0	0	16.743	-1.544	-27.828	0	0	0	0	0	0	0
WT111(DD045F3F1DEA)	3.76	13108	2022-11-25 09:23:22.914	0.027	0.294	0.976	0	0	0	16.743	-1.544	-27.828	0	0	0	0	0	0	0
WT111(DD045F3F1DEA)	3.76	13108	2022-11-25 09:23:22.914	0.027	0.294	0.976	0	0	0	16.743	-1.544	-27.828	0	0	0	0	0	0	0
WT111(DD045F3F1DEA)	3.76	13108	2022-11-25 09:23:22.914	0.027	0.288	0.971	0	0	0	16.743	-1.544	-27.828	0	0	0	0	0	0	0
WT111(DD045F3F1DEA)	3.76	13108	2022-11-25 09:23:22.914	0.027	0.288	0.971	0	0	0	16.743	-1.538	-27.828	0	0	0	0	0	0	0
WT111(DD045F3F1DEA)	3.76	13108	2022-11-25 09:23:22.914	0.027	0.288	0.971	0	0	0	16.743	-1.538	-27.828	0	0	0	0	0	0	0
WT111(DD045F3F1DEA)	3.76	13108	2022-11-25 09:23:22.976	0.027	0.288	0.971	0	0	0	16.743	-1.538	-27.828	0	0	0	0	0	0	0
WT111(DD045F3F1DEA)	3.76	13108	2022-11-25 09:23:22.976	0.026	0.292	0.975	-0.244	0.061	0	16.743	-1.538	-27.828	0	0	0	0	0	0	0
WT111(DD045F3F1DEA)	3.76	13108	2022-11-25 09:23:22.976	0.026	0.292	0.975	-0.244	0.061	0	16.738	-1.538	-27.828	0	0	0	0	0	0	0
WT111(DD045F3F1DEA)	3.76	13108	2022-11-25 09:23:22.976	0.026	0.292	0.975	-0.244	0.061	0	16.738	-1.538	-27.828	0	0	0	0	0	0	0
WT111(DD045F3F1DEA)	3.76	13108	2022-11-25 09:23:22.976	0.026	0.292	0.975	-0.244	0.061	0	16.738	-1.538	-27.828	0	0	0	0	0	0	0
WT111(DD045F3F1DEA)	3.76	13108	2022-11-25 09:23:22.976	0.027	0.296	0.978	0.122	0	0	16.738	-1.538	-27.828	0	0	0	0	0	0	0
WT111(DD045F3F1DEA)	3.76	13108	2022-11-25 09:23:22.976	0.027	0.296	0.978	0.122	0	0	16.738	-1.538	-27.828	0	0	0	0	0	0	0
WT111(DD045F3F1DEA)	3.76	13108	2022-11-25 09:23:22.976	0.027	0.296	0.978	0.122	0	0	16.738	-1.538	-27.828	0	0	0	0	0	0	0
WT111(DD045F3F1DEA)	3.76	13108	2022-11-25 09:23:23.007	0.027	0.296	0.978	0.122	0	0	16.738	-1.538	-27.828	0	0	0	0	0	0	0
WT111(DD045F3F1DEA)	3.76	13108	2022-11-25 09:23:23.007	0.027	0.289	0.97	0	0	0	16.738	-1.538	-27.828	0	0	0	0	0	0	0
WT111(DD045F3F1DEA)	3.76	13108	2022-11-25 09:23:23.007	0.027	0.289	0.97	0	0	0	16.738	-1.538	-27.828	0	0	0	0	0	0	0
WT111(DD045F3F1DEA)	3.76	13108	2022-11-25 09:23:23.007	0.027	0.289	0.97	0	0	0	16.738	-1.538	-27.828	0	0	0	0	0	0	0
WT111(DD045F3F1DEA)	3.76	13108	2022-11-25 09:23:23.007	0.027	0.289	0.97	0	0	0	16.738	-1.538	-27.828	0	0	0	0	0	0	0
WT111(DD045F3F1DEA)	3.76	13108	2022-11-25 09:23:23.007	0.027	0.289	0.973	-0.061	0	0	16.738	-1.538	-27.828	0	0	0	0	0	0	0
WT111(DD045F3F1DEA)	3.76	13108	2022-11-25 09:23:23.007	0.027	0.289	0.973	-0.061	0	0	16.738	-1.538	-27.828	0	0	0	0	0	0	0
WT111(DD045F3F1DEA)	3.76	13108	2022-11-25 09:23:23.007	0.027	0.289	0.973	-0.061	0	0	16.738	-1.538	-27.828	0	0	0	0	0	0	0
WT111(DD045F3F1DEA)	3.76	13108	2022-11-25 09:23:23.038	0.025	0.281	0.968	0	0	0	16.738	-1.538	-27.828	0	0	0	0	0	0	0
WT111(DD045F3F1DEA)	3.76	13108	2022-11-25 09:23:23.038	0.028	0.303	0.979	-0.122	0	0	16.738	-1.538	-27.828	0	0	0	0	0	0	0
WT111(DD045F3F1DEA)	3.76	13108	2022-11-25 09:23:23.038	0.028	0.303	0.979	-0.122	0	0	16.738	-1.538	-27.828	0	0	0	0	0	0	0
WT111(DD045F3F1DEA)	3.76	13108	2022-11-25 09:23:23.038	0.028	0.303	0.979	-0.122	0	0	16.738	-1.538	-27.828	0	0	0	0	0	0	0
WT111(DD045F3F1DEA)	3.76	13108	2022-11-25 09:23:23.038	0.028	0.303	0.979	-0.122	0	0	16.732	-1.538	-27.828	0	0	0	0	0	0	0
WT111(DD045F3F1DEA)	3.76	13108	2022-11-25 09:23:23.038	0.027	0.293	0.976	0	0	0	16.732	-1.538	-27.828	0	0	0	0	0	0	0
WT111(DD045F3F1DEA)	3.76	13108	2022-11-25 09:23:23.038	0.027	0.293	0.976	0	0	0	16.732	-1.538	-27.828	0	0	0	0	0	0	0
WT111(DD045F3F1DEA)	3.76	13108	2022-11-25 09:23:23.038	0.027	0.293	0.976	0	0	0	16.732	-1.538	-27.828	0	0	0	0	0	0	0
WT111(DD045F3F1DEA)	3.76	13108	2022-11-25 09:23:23.054	0.027	0.293	0.976	0	0	0	16.732	-1.538	-27.828	0	0	0	0	0	0	0
WT111(DD045F3F1DEA)	3.76	13108	2022-11-25 09:23:23.054	0.027	0.284	0.969	-0.061	0	0	16.732	-1.538	-27.828	0	0	0	0	0	0	0
WT111(DD045F3F1DEA)	3.76	13108	2022-11-25 09:23:23.054	0.027	0.284	0.969	-0.061	0	0	16.732	-1.538	-27.828	0	0	0	0	0	0	0
WT111(DD045F3F1DEA)	3.76	13108	2022-11-25 09:23:23.054	0.027	0.284	0.969	-0.061	0	0	16.732	-1.538	-27.828	0	0	0	0	0	0	0
WT111(DD045F3F1DEA)	3.76	13108	2022-11-25 09:23:23.054	0.027	0.284	0.969	-0.061	0	0	16.732	-1.538	-27.828	0	0	0	0	0	0	0
WT111(DD045F3F1DEA)	3.76	13108	2022-11-25 09:23:23.054	0.027	0.301	0.977	-0.061	0	0	16.732	-1.538	-27.828	0	0	0	0	0	0	0
WT111(DD045F3F1DEA)	3.76	13108	2022-11-25 09:23:23.054	0.027	0.301	0.977	-0.061	0	0	16.732	-1.538	-27.828	0	0	0	0	0	0	0
WT111(DD045F3F1DEA)	3.76	13108	2022-11-25 09:23:23.054	0.027	0.301	0.977	-0.061	0	0	16.732	-1.538	-27.828	0	0	0	0	0	0	0
WT111(DD045F3F1DEA)	3.76	13108	2022-11-25 09:23:23.086	0.027	0.301	0.977	-0.061	0	0	16.732	-1.538	-27.828	0	0	0	0	0	0	0
WT111(DD045F3F1DEA)	3.76	13108	2022-11-25 09:23:23.086	0.027	0.292	0.975	0	0	0	16.732	-1.538	-27.828	0	0	0	0	0	0	0
WT111(DD045F3F1DEA)	3.76	13108	2022-11-25 09:23:23.086	0.027	0.292	0.975	0	0	0	16.732	-1.538	-27.828	0	0	0	0	0	0	0
WT111(DD045F3F1DEA)	3.76	13108	2022-11-25 09:23:23.086	0.027	0.292	0.975	0	0	0	16.732	-1.538	-27.828	0	0	0	0	0	0	0
WT111(DD045F3F1DEA)	3.76	13108	2022-11-25 09:23:23.086	0.027	0.292	0.975	0	0	0	16.732	-1.538	-27.828	0	0	0	0	0	0	0
WT111(DD045F3F1DEA)	3.76	13108	2022-11-25 09:23:23.086	0.026	0.293	0.973	0	0	0	16.732	-1.538	-27.828	0	0	0	0	0	0	0
WT111(DD045F3F1DEA)	3.76	13108	2022-11-25 09:23:23.086	0.026	0.293	0.973	0	0	0	16.732	-1.538	-27.828	0	0	0	0	0	0	0
WT111(DD045F3F1DEA)	3.76	13108	2022-11-25 09:23:23.086	0.026	0.293	0.973	0	0	0	16.732	-1.538	-27.828	0	0	0	0	0	0	0
WT111(DD045F3F1DEA)	3.76	13108	2022-11-25 09:23:23.117	0.026	0.293	0.973	0	0	0	16.732	-1.538	-27.828	0	0	0	0	0	0	0
WT111(DD045F3F1DEA)	3.76	13108	2022-11-25 09:23:23.117	0.026	0.294	0.974	0	-0.061	0	16.732	-1.538	-27.828	0	0	0	0	0	0	0
WT111(DD045F3F1DEA)	3.76	13108	2022-11-25 09:23:23.117	0.026	0.294	0.974	0	-0.061	0	16.732	-1.538	-27.828	0	0	0	0	0	0	0
WT111(DD045F3F1DEA)	3.76	13108	2022-11-25 09:23:23.117	0.026	0.294	0.974	0	-0.061	0	16.732	-1.538	-27.828	0	0	0	0	0	0	0
WT111(DD045F3F1DEA)	3.76	13108	2022-11-25 09:23:23.117	0.026	0.294	0.974	0	-0.061	0	16.732	-1.538	-27.828	0	0	0	0	0	0	0
WT111(DD045F3F1DEA)	3.76	13108	2022-11-25 09:23:23.117	0.027	0.29	0.972	-0.061	-0.061	0	16.732	-1.538	-27.828	0	0	0	0	0	0	0
WT111(DD045F3F1DEA)	3.76	13108	2022-11-25 09:23:23.117	0.027	0.29	0.972	-0.061	-0.061	0	16.732	-1.538	-27.828	0	0	0	0	0	0	0
WT111(DD045F3F1DEA)	3.76	13108	2022-11-25 09:23:23.117	0.027	0.29	0.972	-0.061	-0.061	0	16.732	-1.538	-27.828	0	0	0	0	0	0	0
WT111(DD045F3F1DEA)	3.76	13108	2022-11-25 09:23:23.148	0.027	0.29	0.972	-0.061	-0.061	0	16.732	-1.538	-27.828	0	0	0	0	0	0	0
WT111(DD045F3F1DEA)	3.76	13108	2022-11-25 09:23:23.148	0.028	0.292	0.972	0.061	-0.061	0	16.732	-1.538	-27.828	0	0	0	0	0	0	0
WT111(DD045F3F1DEA)	3.76	13108	2022-11-25 09:23:23.148	0.028	0.292	0.972	0.061	-0.061	0	16.732	-1.538	-27.828	0	0	0	0	0	0	0
WT111(DD045F3F1DEA)	3.76	13108	2022-11-25 09:23:23.148	0.028	0.292	0.972	0.061	-0.061	0	16.732	-1.538	-27.828	0	0	0	0	0	0	0
WT111(DD045F3F1DEA)	3.76	13108	2022-11-25 09:23:23.148	0.028	0.292	0.972	0.061	-0.061	0	16.732	-1.538	-27.828	0	0	0	0	0	0	0
WT111(DD045F3F1DEA)	3.76	13108	2022-11-25 09:23:23.148	0.026	0.294	0.976	0	0	0	16.732	-1.538	-27.828	0	0	0	0	0	0	0
WT111(DD045F3F1DEA)	3.76	13108	2022-11-25 09:23:23.148	0.026	0.294	0.976	0	0	0	16.732	-1.538	-27.828	0	0	0	0	0	0	0
WT111(DD045F3F1DEA)	3.76	13108	2022-11-25 09:23:23.148	0.026	0.294	0.976	0	0	0	16.732	-1.538	-27.828	0	0	0	0	0	0	0
WT111(DD045F3F1DEA)	3.76	13108	2022-11-25 09:23:23.179	0.026	0.294	0.976	0	0	0	16.732	-1.538	-27.828	0	0	0	0	0	0	0
WT111(DD045F3F1DEA)	3.76	13108	2022-11-25 09:23:23.179	0.027	0.289	0.971	0.061	0	0	16.732	-1.538	-27.828	0	0	0	0	0	0	0
WT111(DD045F3F1DEA)	3.76	13108	2022-11-25 09:23:23.179	0.027	0.289	0.971	0.061	0	0	16.732	-1.538	-27.828	0	0	0	0	0	0	0
WT111(DD045F3F1DEA)	3.76	13108	2022-11-25 09:23:23.179	0.027	0.289	0.971	0.061	0	0	16.732	-1.538	-27.828	0	0	0	0	0	0	0
WT111(DD045F3F1DEA)	3.76	13108	2022-11-25 09:23:23.179	0.027	0.289	0.971	0.061	0	0	16.732	-1.538	-27.828	0	0	0	0	0	0	0
WT111(DD045F3F1DEA)	3.76	13108	2022-11-25 09:23:23.179	0.027	0.294	0.977	-0.061	0	0	16.732	-1.538	-27.828	0	0	0	0	0	0	0
WT111(DD045F3F1DEA)	3.76	13108	2022-11-25 09:23:23.179	0.027	0.294	0.977	-0.061	0	0	16.732	-1.538	-27.828	0	0	0	0	0	0	0
WT111(DD045F3F1DEA)	3.76	13108	2022-11-25 09:23:23.179	0.027	0.294	0.977	-0.061	0	0	16.732	-1.538	-27.828	0	0	0	0	0	0	0
WT111(DD045F3F1DEA)	3.76	13108	2022-11-25 09:23:23.211	0.027	0.293	0.972	0	0	0	16.732	-1.538	-27.828	0	0	0	0	0	0	0
WT111(DD045F3F1DEA)	3.76	13108	2022-11-25 09:23:23.211	0.027	0.293	0.972	0	0	0	16.732	-1.538	-27.828	0	0	0	0	0	0	0
WT111(DD045F3F1DEA)	3.76	13108	2022-11-25 09:23:23.211	0.027	0.293	0.972	0	0	0	16.732	-1.538	-27.828	0	0	0	0	0	0	0
WT111(DD045F3F1DEA)	3.76	13108	2022-11-25 09:23:23.211	0.027	0.293	0.972	0	0	0	16.732	-1.538	-27.828	0	0	0	0	0	0	0
WT111(DD045F3F1DEA)	3.76	13108	2022-11-25 09:23:23.211	0.027	0.289	0.973	-0.061	0	0	16.732	-1.538	-27.828	0	0	0	0	0	0	0
WT111(DD045F3F1DEA)	3.76	13108	2022-11-25 09:23:23.211	0.027	0.289	0.973	-0.061	0	0	16.732	-1.538	-27.828	0	0	0	0	0	0	0
WT111(DD045F3F1DEA)	3.76	13108	2022-11-25 09:23:23.211	0.027	0.289	0.973	-0.061	0	0	16.732	-1.538	-27.828	0	0	0	0	0	0	0
WT111(DD045F3F1DEA)	3.76	13108	2022-11-25 09:23:23.211	0.027	0.289	0.973	-0.061	0	0	16.732	-1.538	-27.828	0	0	0	0	0	0	0
WT111(DD045F3F1DEA)	3.76	13108	2022-11-25 09:23:23.242	0.026	0.298	0.976	0	0	0	16.732	-1.538	-27.828	0	0	0	0	0	0	0
WT111(DD045F3F1DEA)	3.76	13108	2022-11-25 09:23:23.242	0.026	0.298	0.976	0	0	0	16.732	-1.538	-27.828	0	0	0	0	0	0	0
WT111(DD045F3F1DEA)	3.76	13108	2022-11-25 09:23:23.242	0.026	0.298	0.976	0	0	0	16.732	-1.538	-27.828	0	0	0	0	0	0	0
WT111(DD045F3F1DEA)	3.76	13108	2022-11-25 09:23:23.242	0.026	0.298	0.976	0	0	0	16.732	-1.538	-27.828	0	0	0	0	0	0	0
WT111(DD045F3F1DEA)	3.76	13108	2022-11-25 09:23:23.242	0.028	0.292	0.972	0	0	0	16.732	-1.538	-27.828	0	0	0	0	0	0	0
WT111(DD045F3F1DEA)	3.76	13108	2022-11-25 09:23:23.242	0.028	0.292	0.972	0	0	0	16.732	-1.538	-27.828	0	0	0	0	0	0	0
WT111(DD045F3F1DEA)	3.76	13108	2022-11-25 09:23:23.242	0.028	0.292	0.972	0	0	0	16.732	-1.538	-27.828	0	0	0	0	0	0	0
WT111(DD045F3F1DEA)	3.76	13108	2022-11-25 09:23:23.242	0.028	0.292	0.972	0	0	0	16.732	-1.538	-27.828	0	0	0	0	0	0	0
WT111(DD045F3F1DEA)	3.76	13108	2022-11-25 09:23:23.273	0.027	0.289	0.973	-0.061	0	0	16.732	-1.538	-27.828	0	0	0	0	0	0	0
WT111(DD045F3F1DEA)	3.76	13108	2022-11-25 09:23:23.273	0.027	0.289	0.973	-0.061	0	0	16.732	-1.538	-27.828	0	0	0	0	0	0	0
WT111(DD045F3F1DEA)	3.76	13108	2022-11-25 09:23:23.273	0.027	0.289	0.973	-0.061	0	0	16.732	-1.538	-27.828	0	0	0	0	0	0	0
WT111(DD045F3F1DEA)	3.76	13108	2022-11-25 09:23:23.273	0.027	0.289	0.973	-0.061	0	0	16.732	-1.538	-27.828	0	0	0	0	0	0	0
WT111(DD045F3F1DEA)	3.76	13108	2022-11-25 09:23:23.273	0.027	0.299	0.976	0.122	0	0	16.732	-1.538	-27.828	0	0	0	0	0	0	0
WT111(DD045F3F1DEA)	3.76	13108	2022-11-25 09:23:23.273	0.027	0.299	0.976	0.122	0	0	16.732	-1.538	-27.828	0	0	0	0	0	0	0
WT111(DD045F3F1DEA)	3.76	13108	2022-11-25 09:23:23.273	0.027	0.299	0.976	0.122	0	0	16.732	-1.538	-27.828	0	0	0	0	0	0	0
WT111(DD045F3F1DEA)	3.76	13108	2022-11-25 09:23:23.273	0.027	0.299	0.976	0.122	0	0	16.732	-1.538	-27.828	0	0	0	0	0	0	0
WT111(DD045F3F1DEA)	3.76	13108	2022-11-25 09:23:23.336	0.027	0.29	0.974	-0.122	0	0	16.732	-1.538	-27.828	0	0	0	0	0	0	0
WT111(DD045F3F1DEA)	3.76	13108	2022-11-25 09:23:23.336	0.027	0.29	0.974	-0.122	0	0	16.732	-1.538	-27.828	0	0	0	0	0	0	0
WT111(DD045F3F1DEA)	3.76	13108	2022-11-25 09:23:23.336	0.027	0.29	0.974	-0.122	0	0	16.732	-1.538	-27.828	0	0	0	0	0	0	0
WT111(DD045F3F1DEA)	3.76	13108	2022-11-25 09:23:23.336	0.027	0.29	0.974	-0.122	0	0	16.732	-1.538	-27.828	0	0	0	0	0	0	0
WT111(DD045F3F1DEA)	3.76	13108	2022-11-25 09:23:23.336	0.027	0.291	0.973	-0.061	0	0	16.732	-1.538	-27.828	0	0	0	0	0	0	0
WT111(DD045F3F1DEA)	3.76	13108	2022-11-25 09:23:23.336	0.027	0.291	0.973	-0.061	0	0	16.727	-1.538	-27.828	0	0	0	0	0	0	0
WT111(DD045F3F1DEA)	3.76	13108	2022-11-25 09:23:23.336	0.027	0.291	0.973	-0.061	0	0	16.727	-1.538	-27.828	0	0	0	0	0	0	0
WT111(DD045F3F1DEA)	3.76	13108	2022-11-25 09:23:23.336	0.027	0.291	0.973	-0.061	0	0	16.727	-1.538	-27.828	0	0	0	0	0	0	0
WT111(DD045F3F1DEA)	3.76	13108	2022-11-25 09:23:23.414	0.028	0.3	0.976	0	0	0	16.727	-1.538	-27.828	0	0	0	0	0	0	0
WT111(DD045F3F1DEA)	3.76	13108	2022-11-25 09:23:23.429	0.028	0.3	0.976	0	0	0	16.727	-1.538	-27.828	0	0	0	0	0	0	0
WT111(DD045F3F1DEA)	3.76	13108	2022-11-25 09:23:23.429	0.028	0.3	0.976	0	0	0	16.727	-1.538	-27.828	0	0	0	0	0	0	0
WT111(DD045F3F1DEA)	3.76	13108	2022-11-25 09:23:23.429	0.028	0.3	0.976	0	0	0	16.727	-1.538	-27.828	0	0	0	0	0	0	0
WT111(DD045F3F1DEA)	3.76	13108	2022-11-25 09:23:23.429	0.027	0.287	0.973	-0.061	0	0	16.727	-1.538	-27.828	0	0	0	0	0	0	0
WT111(DD045F3F1DEA)	3.76	13108	2022-11-25 09:23:23.429	0.027	0.287	0.973	-0.061	0	0	16.727	-1.538	-27.828	0	0	0	0	0	0	0
WT111(DD045F3F1DEA)	3.76	13108	2022-11-25 09:23:23.429	0.027	0.287	0.973	-0.061	0	0	16.727	-1.538	-27.828	0	0	0	0	0	0	0
WT111(DD045F3F1DEA)	3.76	13108	2022-11-25 09:23:23.429	0.027	0.287	0.973	-0.061	0	0	16.727	-1.538	-27.828	0	0	0	0	0	0	0
WT111(DD045F3F1DEA)	3.76	13108	2022-11-25 09:23:23.476	0.027	0.295	0.976	0	0	0	16.727	-1.538	-27.828	0	0	0	0	0	0	0
WT111(DD045F3F1DEA)	3.76	13108	2022-11-25 09:23:23.476	0.027	0.295	0.976	0	0	0	16.727	-1.538	-27.828	0	0	0	0	0	0	0
WT111(DD045F3F1DEA)	3.76	13108	2022-11-25 09:23:23.476	0.027	0.295	0.976	0	0	0	16.727	-1.538	-27.828	0	0	0	0	0	0	0
WT111(DD045F3F1DEA)	3.76	13108	2022-11-25 09:23:23.476	0.027	0.295	0.976	0	0	0	16.727	-1.538	-27.828	0	0	0	0	0	0	0
WT111(DD045F3F1DEA)	3.76	13108	2022-11-25 09:23:23.476	0.027	0.292	0.973	0	0	0	16.727	-1.538	-27.828	0	0	0	0	0	0	0
WT111(DD045F3F1DEA)	3.76	13108	2022-11-25 09:23:23.476	0.027	0.292	0.973	0	0	0	16.727	-1.538	-27.828	0	0	0	0	0	0	0
WT111(DD045F3F1DEA)	3.76	13108	2022-11-25 09:23:23.476	0.027	0.292	0.973	0	0	0	16.727	-1.538	-27.828	0	0	0	0	0	0	0
WT111(DD045F3F1DEA)	3.76	13108	2022-11-25 09:23:23.476	0.027	0.292	0.973	0	0	0	16.727	-1.538	-27.828	0	0	0	0	0	0	0
WT111(DD045F3F1DEA)	3.76	13108	2022-11-25 09:23:23.507	0.027	0.289	0.972	-0.061	0	0	16.727	-1.538	-27.828	0	0	0	0	0	0	0
WT111(DD045F3F1DEA)	3.76	13108	2022-11-25 09:23:23.507	0.027	0.289	0.972	-0.061	0	0	16.727	-1.538	-27.828	0	0	0	0	0	0	0
WT111(DD045F3F1DEA)	3.76	13108	2022-11-25 09:23:23.507	0.027	0.289	0.972	-0.061	0	0	16.727	-1.538	-27.828	0	0	0	0	0	0	0
WT111(DD045F3F1DEA)	3.76	13108	2022-11-25 09:23:23.507	0.027	0.289	0.972	-0.061	0	0	16.727	-1.538	-27.828	0	0	0	0	0	0	0
WT111(DD045F3F1DEA)	3.76	13108	2022-11-25 09:23:23.507	0.028	0.302	0.978	0.061	0	0	16.727	-1.538	-27.828	0	0	0	0	0	0	0
WT111(DD045F3F1DEA)	3.76	13108	2022-11-25 09:23:23.507	0.028	0.302	0.978	0.061	0	0	16.727	-1.538	-27.828	0	0	0	0	0	0	0
WT111(DD045F3F1DEA)	3.76	13108	2022-11-25 09:23:23.507	0.028	0.302	0.978	0.061	0	0	16.727	-1.538	-27.828	0	0	0	0	0	0	0
WT111(DD045F3F1DEA)	3.76	13108	2022-11-25 09:23:23.507	0.028	0.302	0.978	0.061	0	0	16.727	-1.538	-27.828	0	0	0	0	0	0	0
WT111(DD045F3F1DEA)	3.76	13108	2022-11-25 09:23:23.507	0.027	0.283	0.968	0	0	0	16.727	-1.538	-27.828	0	0	0	0	0	0	0
WT111(DD045F3F1DEA)	3.76	13108	2022-11-25 09:23:23.507	0.027	0.283	0.968	0	0	0	16.727	-1.538	-27.828	0	0	0	0	0	0	0
WT111(DD045F3F1DEA)	3.76	13108	2022-11-25 09:23:23.507	0.027	0.283	0.968	0	0	0	16.727	-1.538	-27.828	0	0	0	0	0	0	0
WT111(DD045F3F1DEA)	3.76	13108	2022-11-25 09:23:23.507	0.027	0.283	0.968	0	0	0	16.727	-1.538	-27.828	0	0	0	0	0	0	0
WT111(DD045F3F1DEA)	3.76	13108	2022-11-25 09:23:23.507	0.027	0.298	0.976	-0.122	0	0	16.727	-1.538	-27.828	0	0	0	0	0	0	0
WT111(DD045F3F1DEA)	3.76	13108	2022-11-25 09:23:23.507	0.027	0.298	0.976	-0.122	0	0	16.727	-1.538	-27.828	0	0	0	0	0	0	0
WT111(DD045F3F1DEA)	3.76	13108	2022-11-25 09:23:23.507	0.027	0.298	0.976	-0.122	0	0	16.727	-1.538	-27.828	0	0	0	0	0	0	0
WT111(DD045F3F1DEA)	3.76	13108	2022-11-25 09:23:23.507	0.027	0.298	0.976	-0.122	0	0	16.727	-1.538	-27.828	0	0	0	0	0	0	0
WT111(DD045F3F1DEA)	3.76	13108	2022-11-25 09:23:23.539	0.028	0.297	0.978	0.061	0	0	16.727	-1.538	-27.828	0	0	0	0	0	0	0
WT111(DD045F3F1DEA)	3.76	13108	2022-11-25 09:23:23.539	0.028	0.297	0.978	0.061	0	0	16.727	-1.538	-27.828	0	0	0	0	0	0	0
WT111(DD045F3F1DEA)	3.76	13108	2022-11-25 09:23:23.539	0.028	0.297	0.978	0.061	0	0	16.727	-1.538	-27.828	0	0	0	0	0	0	0
WT111(DD045F3F1DEA)	3.76	13108	2022-11-25 09:23:23.539	0.028	0.297	0.978	0.061	0	0	16.727	-1.538	-27.828	0	0	0	0	0	0	0
WT111(DD045F3F1DEA)	3.76	13108	2022-11-25 09:23:23.539	0.026	0.283	0.968	0	0	0	16.727	-1.538	-27.828	0	0	0	0	0	0	0
WT111(DD045F3F1DEA)	3.76	13108	2022-11-25 09:23:23.539	0.026	0.283	0.968	0	0	0	16.727	-1.538	-27.828	0	0	0	0	0	0	0
WT111(DD045F3F1DEA)	3.76	13108	2022-11-25 09:23:23.539	0.026	0.283	0.968	0	0	0	16.727	-1.538	-27.828	0	0	0	0	0	0	0
WT111(DD045F3F1DEA)	3.76	13108	2022-11-25 09:23:23.539	0.026	0.283	0.968	0	0	0	16.727	-1.538	-27.828	0	0	0	0	0	0	0
WT111(DD045F3F1DEA)	3.76	13108	2022-11-25 09:23:23.601	0.027	0.299	0.975	-0.122	0	0	16.727	-1.538	-27.828	0	0	0	0	0	0	0
WT111(DD045F3F1DEA)	3.76	13108	2022-11-25 09:23:23.601	0.027	0.299	0.975	-0.122	0	0	16.727	-1.538	-27.828	0	0	0	0	0	0	0
WT111(DD045F3F1DEA)	3.76	13108	2022-11-25 09:23:23.601	0.027	0.299	0.975	-0.122	0	0	16.727	-1.538	-27.828	0	0	0	0	0	0	0
WT111(DD045F3F1DEA)	3.76	13108	2022-11-25 09:23:23.601	0.027	0.299	0.975	-0.122	0	0	16.727	-1.538	-27.828	0	0	0	0	0	0	0
WT111(DD045F3F1DEA)	3.76	13108	2022-11-25 09:23:23.601	0.027	0.294	0.975	0	-0.061	0	16.727	-1.538	-27.828	0	0	0	0	0	0	0
WT111(DD045F3F1DEA)	3.76	13108	2022-11-25 09:23:23.601	0.027	0.294	0.975	0	-0.061	0	16.727	-1.538	-27.828	0	0	0	0	0	0	0
WT111(DD045F3F1DEA)	3.76	13108	2022-11-25 09:23:23.601	0.027	0.294	0.975	0	-0.061	0	16.727	-1.538	-27.828	0	0	0	0	0	0	0
WT111(DD045F3F1DEA)	3.76	13108	2022-11-25 09:23:23.601	0.027	0.294	0.975	0	-0.061	0	16.727	-1.538	-27.828	0	0	0	0	0	0	0
WT111(DD045F3F1DEA)	3.76	13108	2022-11-25 09:23:23.633	0.027	0.292	0.973	0.061	0	0	16.727	-1.538	-27.828	0	0	0	0	0	0	0
WT111(DD045F3F1DEA)	3.76	13108	2022-11-25 09:23:23.633	0.027	0.292	0.973	0.061	0	0	16.727	-1.538	-27.828	0	0	0	0	0	0	0
WT111(DD045F3F1DEA)	3.76	13108	2022-11-25 09:23:23.633	0.027	0.292	0.973	0.061	0	0	16.727	-1.538	-27.828	0	0	0	0	0	0	0
WT111(DD045F3F1DEA)	3.76	13108	2022-11-25 09:23:23.633	0.027	0.292	0.973	0.061	0	0	16.727	-1.538	-27.828	0	0	0	0	0	0	0
WT111(DD045F3F1DEA)	3.76	13108	2022-11-25 09:23:23.633	0.027	0.297	0.976	0	0	0	16.727	-1.538	-27.828	0	0	0	0	0	0	0
WT111(DD045F3F1DEA)	3.76	13108	2022-11-25 09:23:23.633	0.027	0.297	0.976	0	0	0	16.727	-1.538	-27.828	0	0	0	0	0	0	0
WT111(DD045F3F1DEA)	3.76	13108	2022-11-25 09:23:23.633	0.027	0.297	0.976	0	0	0	16.727	-1.538	-27.828	0	0	0	0	0	0	0
WT111(DD045F3F1DEA)	3.76	13108	2022-11-25 09:23:23.633	0.027	0.297	0.976	0	0	0	16.727	-1.538	-27.828	0	0	0	0	0	0	0
WT111(DD045F3F1DEA)	3.76	13108	2022-11-25 09:23:23.695	0.026	0.289	0.972	0.061	0	0	16.727	-1.538	-27.828	0	0	0	0	0	0	0
WT111(DD045F3F1DEA)	3.76	13108	2022-11-25 09:23:23.695	0.026	0.289	0.972	0.061	0	0	16.727	-1.538	-27.828	0	0	0	0	0	0	0
WT111(DD045F3F1DEA)	3.76	13108	2022-11-25 09:23:23.695	0.026	0.289	0.972	0.061	0	0	16.727	-1.538	-27.828	0	0	0	0	0	0	0
WT111(DD045F3F1DEA)	3.76	13108	2022-11-25 09:23:23.695	0.026	0.289	0.972	0.061	0	0	16.727	-1.538	-27.828	0	0	0	0	0	0	0
WT111(DD045F3F1DEA)	3.76	13108	2022-11-25 09:23:23.695	0.027	0.296	0.976	0	0	0	16.727	-1.538	-27.828	0	0	0	0	0	0	0
WT111(DD045F3F1DEA)	3.76	13108	2022-11-25 09:23:23.695	0.027	0.296	0.976	0	0	0	16.727	-1.538	-27.828	0	0	0	0	0	0	0
WT111(DD045F3F1DEA)	3.76	13108	2022-11-25 09:23:23.695	0.027	0.296	0.976	0	0	0	16.727	-1.538	-27.828	0	0	0	0	0	0	0
WT111(DD045F3F1DEA)	3.76	13108	2022-11-25 09:23:23.695	0.027	0.296	0.976	0	0	0	16.727	-1.538	-27.828	0	0	0	0	0	0	0
WT111(DD045F3F1DEA)	3.76	13108	2022-11-25 09:23:23.726	0.028	0.291	0.972	0	0	0	16.732	-1.538	-27.828	0	0	0	0	0	0	0
WT111(DD045F3F1DEA)	3.76	13108	2022-11-25 09:23:23.726	0.028	0.291	0.972	0	0	0	16.732	-1.538	-27.828	0	0	0	0	0	0	0
WT111(DD045F3F1DEA)	3.76	13108	2022-11-25 09:23:23.726	0.028	0.291	0.972	0	0	0	16.732	-1.538	-27.828	0	0	0	0	0	0	0
WT111(DD045F3F1DEA)	3.76	13108	2022-11-25 09:23:23.726	0.028	0.291	0.972	0	0	0	16.732	-1.538	-27.828	0	0	0	0	0	0	0
WT111(DD045F3F1DEA)	3.76	13108	2022-11-25 09:23:23.726	0.027	0.292	0.972	0	0	0	16.732	-1.538	-27.828	0	0	0	0	0	0	0
WT111(DD045F3F1DEA)	3.76	13108	2022-11-25 09:23:23.726	0.027	0.292	0.972	0	0	0	16.732	-1.538	-27.828	0	0	0	0	0	0	0
WT111(DD045F3F1DEA)	3.76	13108	2022-11-25 09:23:23.726	0.027	0.292	0.972	0	0	0	16.732	-1.538	-27.828	0	0	0	0	0	0	0
WT111(DD045F3F1DEA)	3.76	13108	2022-11-25 09:23:23.726	0.027	0.295	0.973	0	0	0	16.732	-1.538	-27.828	0	0	0	0	0	0	0
WT111(DD045F3F1DEA)	3.76	13108	2022-11-25 09:23:23.757	0.027	0.295	0.973	0	0	0	16.732	-1.538	-27.828	0	0	0	0	0	0	0
WT111(DD045F3F1DEA)	3.76	13108	2022-11-25 09:23:23.757	0.027	0.295	0.973	0	0	0	16.732	-1.538	-27.828	0	0	0	0	0	0	0
WT111(DD045F3F1DEA)	3.76	13108	2022-11-25 09:23:23.757	0.027	0.295	0.973	0	0	0	16.732	-1.538	-27.828	0	0	0	0	0	0	0
WT111(DD045F3F1DEA)	3.76	13108	2022-11-25 09:23:23.757	0.027	0.292	0.975	0	0	0	16.732	-1.538	-27.828	0	0	0	0	0	0	0
WT111(DD045F3F1DEA)	3.76	13108	2022-11-25 09:23:23.757	0.027	0.292	0.975	0	0	0	16.732	-1.538	-27.828	0	0	0	0	0	0	0
WT111(DD045F3F1DEA)	3.76	13108	2022-11-25 09:23:23.757	0.027	0.292	0.975	0	0	0	16.732	-1.538	-27.828	0	0	0	0	0	0	0
WT111(DD045F3F1DEA)	3.76	13108	2022-11-25 09:23:23.757	0.027	0.292	0.975	0	0	0	16.732	-1.538	-27.828	0	0	0	0	0	0	0
WT111(DD045F3F1DEA)	3.76	13108	2022-11-25 09:23:23.757	0.026	0.292	0.975	0	0	0	16.732	-1.538	-27.828	0	0	0	0	0	0	0
WT111(DD045F3F1DEA)	3.76	13108	2022-11-25 09:23:23.789	0.026	0.292	0.975	0	0	0	16.732	-1.538	-27.828	0	0	0	0	0	0	0
WT111(DD045F3F1DEA)	3.76	13108	2022-11-25 09:23:23.789	0.026	0.292	0.975	0	0	0	16.732	-1.538	-27.828	0	0	0	0	0	0	0
WT111(DD045F3F1DEA)	3.76	13108	2022-11-25 09:23:23.789	0.026	0.292	0.975	0	0	0	16.732	-1.538	-27.828	0	0	0	0	0	0	0
WT111(DD045F3F1DEA)	3.76	13108	2022-11-25 09:23:23.789	0.027	0.296	0.975	0	0	0	16.732	-1.538	-27.828	0	0	0	0	0	0	0
WT111(DD045F3F1DEA)	3.76	13108	2022-11-25 09:23:23.789	0.027	0.296	0.975	0	0	0	16.732	-1.538	-27.828	0	0	0	0	0	0	0
WT111(DD045F3F1DEA)	3.76	13108	2022-11-25 09:23:23.789	0.027	0.296	0.975	0	0	0	16.732	-1.538	-27.828	0	0	0	0	0	0	0
WT111(DD045F3F1DEA)	3.76	13108	2022-11-25 09:23:23.789	0.027	0.296	0.975	0	0	0	16.732	-1.538	-27.828	0	0	0	0	0	0	0
WT111(DD045F3F1DEA)	3.76	13108	2022-11-25 09:23:23.789	0.027	0.295	0.974	0	0	0	16.732	-1.538	-27.828	0	0	0	0	0	0	0
WT111(DD045F3F1DEA)	3.76	13108	2022-11-25 09:23:23.804	0.027	0.295	0.974	0	0	0	16.732	-1.538	-27.828	0	0	0	0	0	0	0
WT111(DD045F3F1DEA)	3.76	13108	2022-11-25 09:23:23.804	0.027	0.295	0.974	0	0	0	16.732	-1.538	-27.828	0	0	0	0	0	0	0
WT111(DD045F3F1DEA)	3.76	13108	2022-11-25 09:23:23.804	0.027	0.295	0.974	0	0	0	16.732	-1.538	-27.828	0	0	0	0	0	0	0
WT111(DD045F3F1DEA)	3.76	13108	2022-11-25 09:23:23.804	0.027	0.289	0.973	-0.061	0	0	16.732	-1.538	-27.828	0	0	0	0	0	0	0
WT111(DD045F3F1DEA)	3.76	13108	2022-11-25 09:23:23.804	0.027	0.289	0.973	-0.061	0	0	16.732	-1.538	-27.828	0	0	0	0	0	0	0
WT111(DD045F3F1DEA)	3.76	13108	2022-11-25 09:23:23.804	0.027	0.289	0.973	-0.061	0	0	16.732	-1.538	-27.828	0	0	0	0	0	0	0
WT111(DD045F3F1DEA)	3.76	13108	2022-11-25 09:23:23.804	0.027	0.289	0.973	-0.061	0	0	16.732	-1.538	-27.828	0	0	0	0	0	0	0
WT111(DD045F3F1DEA)	3.76	13108	2022-11-25 09:23:23.804	0.027	0.294	0.975	0.061	0	0	16.732	-1.538	-27.828	0	0	0	0	0	0	0
WT111(DD045F3F1DEA)	3.76	13108	2022-11-25 09:23:23.836	0.027	0.294	0.975	0.061	0	0	16.732	-1.538	-27.828	0	0	0	0	0	0	0
WT111(DD045F3F1DEA)	3.76	13108	2022-11-25 09:23:23.836	0.027	0.294	0.975	0.061	0	0	16.732	-1.538	-27.828	0	0	0	0	0	0	0
WT111(DD045F3F1DEA)	3.76	13108	2022-11-25 09:23:23.836	0.027	0.294	0.975	0.061	0	0	16.732	-1.538	-27.828	0	0	0	0	0	0	0
WT111(DD045F3F1DEA)	3.76	13108	2022-11-25 09:23:23.836	0.027	0.294	0.976	0	0	0	16.732	-1.538	-27.828	0	0	0	0	0	0	0
WT111(DD045F3F1DEA)	3.76	13108	2022-11-25 09:23:23.836	0.027	0.294	0.976	0	0	0	16.732	-1.538	-27.828	0	0	0	0	0	0	0
WT111(DD045F3F1DEA)	3.76	13108	2022-11-25 09:23:23.836	0.027	0.294	0.976	0	0	0	16.732	-1.538	-27.828	0	0	0	0	0	0	0
WT111(DD045F3F1DEA)	3.76	13108	2022-11-25 09:23:23.836	0.027	0.294	0.976	0	0	0	16.732	-1.538	-27.828	0	0	0	0	0	0	0
WT111(DD045F3F1DEA)	3.76	13108	2022-11-25 09:23:23.836	0.028	0.29	0.972	0	0	0	16.732	-1.538	-27.828	0	0	0	0	0	0	0
WT111(DD045F3F1DEA)	3.76	13108	2022-11-25 09:23:23.867	0.028	0.29	0.972	0	0	0	16.732	-1.538	-27.828	0	0	0	0	0	0	0
WT111(DD045F3F1DEA)	3.76	13108	2022-11-25 09:23:23.867	0.028	0.29	0.972	0	0	0	16.732	-1.538	-27.828	0	0	0	0	0	0	0
WT111(DD045F3F1DEA)	3.76	13108	2022-11-25 09:23:23.867	0.028	0.29	0.972	0	0	0	16.732	-1.538	-27.828	0	0	0	0	0	0	0
WT111(DD045F3F1DEA)	3.76	13108	2022-11-25 09:23:23.867	0.028	0.295	0.974	0	0	0	16.732	-1.538	-27.828	0	0	0	0	0	0	0
WT111(DD045F3F1DEA)	3.76	13108	2022-11-25 09:23:23.867	0.028	0.295	0.974	0	0	0	16.732	-1.538	-27.828	0	0	0	0	0	0	0
WT111(DD045F3F1DEA)	3.76	13108	2022-11-25 09:23:23.867	0.028	0.295	0.974	0	0	0	16.732	-1.538	-27.828	0	0	0	0	0	0	0
WT111(DD045F3F1DEA)	3.76	13108	2022-11-25 09:23:23.867	0.028	0.295	0.974	0	0	0	16.732	-1.538	-27.828	0	0	0	0	0	0	0
WT111(DD045F3F1DEA)	3.76	13108	2022-11-25 09:23:23.867	0.027	0.296	0.977	0	0	0	16.732	-1.538	-27.828	0	0	0	0	0	0	0
WT111(DD045F3F1DEA)	3.76	13108	2022-11-25 09:23:23.898	0.027	0.296	0.977	0	0	0	16.732	-1.538	-27.828	0	0	0	0	0	0	0
WT111(DD045F3F1DEA)	3.76	13108	2022-11-25 09:23:23.898	0.027	0.296	0.977	0	0	0	16.732	-1.538	-27.828	0	0	0	0	0	0	0
WT111(DD045F3F1DEA)	3.76	13108	2022-11-25 09:23:23.898	0.027	0.296	0.977	0	0	0	16.732	-1.538	-27.828	0	0	0	0	0	0	0
WT111(DD045F3F1DEA)	3.76	13108	2022-11-25 09:23:23.898	0.027	0.292	0.973	0	0	0	16.732	-1.538	-27.828	0	0	0	0	0	0	0
WT111(DD045F3F1DEA)	3.76	13108	2022-11-25 09:23:23.898	0.027	0.292	0.973	0	0	0	16.732	-1.538	-27.828	0	0	0	0	0	0	0
WT111(DD045F3F1DEA)	3.76	13108	2022-11-25 09:23:23.898	0.027	0.292	0.973	0	0	0	16.732	-1.538	-27.828	0	0	0	0	0	0	0
WT111(DD045F3F1DEA)	3.76	13108	2022-11-25 09:23:23.898	0.027	0.292	0.973	0	0	0	16.732	-1.538	-27.828	0	0	0	0	0	0	0
WT111(DD045F3F1DEA)	3.76	13108	2022-11-25 09:23:23.898	0.027	0.29	0.973	0	0	0	16.732	-1.538	-27.828	0	0	0	0	0	0	0
WT111(DD045F3F1DEA)	3.76	13108	2022-11-25 09:23:23.929	0.027	0.29	0.973	0	0	0	16.732	-1.538	-27.828	0	0	0	0	0	0	0
WT111(DD045F3F1DEA)	3.76	13108	2022-11-25 09:23:23.929	0.027	0.29	0.973	0	0	0	16.732	-1.538	-27.828	0	0	0	0	0	0	0
WT111(DD045F3F1DEA)	3.76	13108	2022-11-25 09:23:23.929	0.027	0.29	0.973	0	0	0	16.732	-1.538	-27.828	0	0	0	0	0	0	0
WT111(DD045F3F1DEA)	3.76	13108	2022-11-25 09:23:23.929	0.026	0.294	0.974	0	0	0	16.732	-1.538	-27.828	0	0	0	0	0	0	0
WT111(DD045F3F1DEA)	3.76	13108	2022-11-25 09:23:23.929	0.026	0.294	0.974	0	0	0	16.732	-1.538	-27.828	0	0	0	0	0	0	0
WT111(DD045F3F1DEA)	3.76	13108	2022-11-25 09:23:23.929	0.026	0.294	0.974	0	0	0	16.732	-1.538	-27.828	0	0	0	0	0	0	0
WT111(DD045F3F1DEA)	3.76	13108	2022-11-25 09:23:23.929	0.026	0.294	0.974	0	0	0	16.732	-1.538	-27.828	0	0	0	0	0	0	0
WT111(DD045F3F1DEA)	3.76	13108	2022-11-25 09:23:23.929	0.027	0.295	0.975	0	0	0	16.732	-1.538	-27.828	0	0	0	0	0	0	0
WT111(DD045F3F1DEA)	3.76	13108	2022-11-25 09:23:23.961	0.027	0.295	0.975	0	0	0	16.732	-1.538	-27.828	0	0	0	0	0	0	0
WT111(DD045F3F1DEA)	3.76	13108	2022-11-25 09:23:23.961	0.027	0.295	0.975	0	0	0	16.732	-1.538	-27.828	0	0	0	0	0	0	0
WT111(DD045F3F1DEA)	3.76	13108	2022-11-25 09:23:23.961	0.027	0.295	0.975	0	0	0	16.732	-1.538	-27.828	0	0	0	0	0	0	0
WT111(DD045F3F1DEA)	3.76	13108	2022-11-25 09:23:23.961	0.027	0.288	0.971	0	0	0	16.732	-1.538	-27.828	0	0	0	0	0	0	0
WT111(DD045F3F1DEA)	3.76	13108	2022-11-25 09:23:23.961	0.027	0.288	0.971	0	0	0	16.732	-1.538	-27.828	0	0	0	0	0	0	0
WT111(DD045F3F1DEA)	3.76	13108	2022-11-25 09:23:23.961	0.027	0.288	0.971	0	0	0	16.732	-1.538	-27.828	0	0	0	0	0	0	0
WT111(DD045F3F1DEA)	3.76	13108	2022-11-25 09:23:23.961	0.027	0.288	0.971	0	0	0	16.732	-1.538	-27.828	0	0	0	0	0	0	0
WT111(DD045F3F1DEA)	3.76	13108	2022-11-25 09:23:23.961	0.027	0.294	0.974	0	0	0	16.732	-1.538	-27.828	0	0	0	0	0	0	0
WT111(DD045F3F1DEA)	3.76	13108	2022-11-25 09:23:23.992	0.027	0.294	0.974	0	0	0	16.732	-1.538	-27.828	0	0	0	0	0	0	0
WT111(DD045F3F1DEA)	3.76	13108	2022-11-25 09:23:23.992	0.027	0.294	0.974	0	0	0	16.732	-1.538	-27.828	0	0	0	0	0	0	0
WT111(DD045F3F1DEA)	3.76	13108	2022-11-25 09:23:23.992	0.027	0.294	0.974	0	0	0	16.732	-1.538	-27.828	0	0	0	0	0	0	0
WT111(DD045F3F1DEA)	3.76	13108	2022-11-25 09:23:23.992	0.027	0.293	0.973	0	0	0	16.732	-1.538	-27.828	0	0	0	0	0	0	0
WT111(DD045F3F1DEA)	3.76	13108	2022-11-25 09:23:23.992	0.027	0.293	0.973	0	0	0	16.732	-1.538	-27.828	0	0	0	0	0	0	0
WT111(DD045F3F1DEA)	3.76	13108	2022-11-25 09:23:23.992	0.027	0.293	0.973	0	0	0	16.732	-1.538	-27.828	0	0	0	0	0	0	0
WT111(DD045F3F1DEA)	3.76	13108	2022-11-25 09:23:23.992	0.027	0.293	0.973	0	0	0	16.732	-1.538	-27.828	0	0	0	0	0	0	0
WT111(DD045F3F1DEA)	3.76	13108	2022-11-25 09:23:23.992	0.027	0.293	0.974	0	0	0	16.732	-1.538	-27.828	0	0	0	0	0	0	0
WT111(DD045F3F1DEA)	3.76	13108	2022-11-25 09:23:24.023	0.027	0.293	0.974	0	0	0	16.732	-1.538	-27.828	0	0	0	0	0	0	0
WT111(DD045F3F1DEA)	3.76	13108	2022-11-25 09:23:24.023	0.027	0.293	0.974	0	0	0	16.732	-1.538	-27.828	0	0	0	0	0	0	0
WT111(DD045F3F1DEA)	3.76	13108	2022-11-25 09:23:24.023	0.027	0.293	0.974	0	0	0	16.732	-1.538	-27.828	0	0	0	0	0	0	0
WT111(DD045F3F1DEA)	3.76	13108	2022-11-25 09:23:24.023	0.027	0.292	0.972	0	0	0	16.732	-1.538	-27.828	0	0	0	0	0	0	0
WT111(DD045F3F1DEA)	3.76	13108	2022-11-25 09:23:24.023	0.027	0.292	0.972	0	0	0	16.732	-1.538	-27.828	0	0	0	0	0	0	0
WT111(DD045F3F1DEA)	3.76	13108	2022-11-25 09:23:24.023	0.027	0.292	0.972	0	0	0	16.732	-1.538	-27.828	0	0	0	0	0	0	0
WT111(DD045F3F1DEA)	3.76	13108	2022-11-25 09:23:24.023	0.027	0.292	0.972	0	0	0	16.732	-1.538	-27.828	0	0	0	0	0	0	0
WT111(DD045F3F1DEA)	3.76	13108	2022-11-25 09:23:24.023	0.027	0.291	0.973	0	0	0	16.732	-1.538	-27.828	0	0	0	0	0	0	0
WT111(DD045F3F1DEA)	3.76	13108	2022-11-25 09:23:24.086	0.027	0.291	0.973	0	0	0	16.732	-1.538	-27.828	0	0	0	0	0	0	0
WT111(DD045F3F1DEA)	3.76	13108	2022-11-25 09:23:24.086	0.027	0.291	0.973	0	0	0	16.732	-1.538	-27.828	0	0	0	0	0	0	0
WT111(DD045F3F1DEA)	3.76	13108	2022-11-25 09:23:24.086	0.027	0.291	0.973	0	0	0	16.732	-1.538	-27.828	0	0	0	0	0	0	0
WT111(DD045F3F1DEA)	3.76	13108	2022-11-25 09:23:24.086	0.027	0.295	0.972	0	0	0	16.732	-1.538	-27.828	0	0	0	0	0	0	0
WT111(DD045F3F1DEA)	3.76	13108	2022-11-25 09:23:24.086	0.027	0.295	0.972	0	0	0	16.732	-1.538	-27.828	0	0	0	0	0	0	0
WT111(DD045F3F1DEA)	3.76	13108	2022-11-25 09:23:24.086	0.027	0.295	0.972	0	0	0	16.732	-1.538	-27.828	0	0	0	0	0	0	0
WT111(DD045F3F1DEA)	3.76	13108	2022-11-25 09:23:24.086	0.027	0.295	0.972	0	0	0	16.732	-1.538	-27.828	0	0	0	0	0	0	0
WT111(DD045F3F1DEA)	3.76	13108	2022-11-25 09:23:24.086	0.026	0.29	0.974	0	0	0	16.732	-1.538	-27.828	0	0	0	0	0	0	0
WT111(DD045F3F1DEA)	3.76	13108	2022-11-25 09:23:24.148	0.026	0.29	0.974	0	0	0	16.732	-1.538	-27.828	0	0	0	0	0	0	0
WT111(DD045F3F1DEA)	3.76	13108	2022-11-25 09:23:24.148	0.026	0.29	0.974	0	0	0	16.732	-1.538	-27.828	0	0	0	0	0	0	0
WT111(DD045F3F1DEA)	3.76	13108	2022-11-25 09:23:24.148	0.026	0.29	0.974	0	0	0	16.732	-1.538	-27.828	0	0	0	0	0	0	0
WT111(DD045F3F1DEA)	3.76	13108	2022-11-25 09:23:24.148	0.027	0.295	0.973	0	0	0	16.732	-1.538	-27.828	0	0	0	0	0	0	0
WT111(DD045F3F1DEA)	3.76	13108	2022-11-25 09:23:24.148	0.027	0.295	0.973	0	0	0	16.732	-1.538	-27.828	0	0	0	0	0	0	0
WT111(DD045F3F1DEA)	3.76	13108	2022-11-25 09:23:24.148	0.027	0.295	0.973	0	0	0	16.732	-1.538	-27.828	0	0	0	0	0	0	0
WT111(DD045F3F1DEA)	3.76	13108	2022-11-25 09:23:24.148	0.027	0.295	0.973	0	0	0	16.732	-1.538	-27.828	0	0	0	0	0	0	0
WT111(DD045F3F1DEA)	3.76	13108	2022-11-25 09:23:24.148	0.027	0.292	0.973	0	0	0	16.732	-1.538	-27.828	0	0	0	0	0	0	0
WT111(DD045F3F1DEA)	3.76	13108	2022-11-25 09:23:24.179	0.027	0.292	0.973	0	0	0	16.732	-1.538	-27.828	0	0	0	0	0	0	0
WT111(DD045F3F1DEA)	3.76	13108	2022-11-25 09:23:24.179	0.027	0.292	0.973	0	0	0	16.732	-1.538	-27.828	0	0	0	0	0	0	0
WT111(DD045F3F1DEA)	3.76	13108	2022-11-25 09:23:24.179	0.027	0.292	0.973	0	0	0	16.732	-1.538	-27.828	0	0	0	0	0	0	0
WT111(DD045F3F1DEA)	3.76	13108	2022-11-25 09:23:24.179	0.027	0.293	0.975	0	0	0	16.732	-1.538	-27.828	0	0	0	0	0	0	0
WT111(DD045F3F1DEA)	3.76	13108	2022-11-25 09:23:24.179	0.027	0.293	0.975	0	0	0	16.732	-1.538	-27.828	0	0	0	0	0	0	0
WT111(DD045F3F1DEA)	3.76	13108	2022-11-25 09:23:24.179	0.027	0.293	0.975	0	0	0	16.732	-1.538	-27.828	0	0	0	0	0	0	0
WT111(DD045F3F1DEA)	3.76	13108	2022-11-25 09:23:24.179	0.027	0.296	0.977	0	0	0	16.738	-1.538	-27.828	0	0	0	0	0	0	0
WT111(DD045F3F1DEA)	3.76	13108	2022-11-25 09:23:24.179	0.027	0.296	0.977	0	0	0	16.738	-1.538	-27.828	0	0	0	0	0	0	0
WT111(DD045F3F1DEA)	3.76	13108	2022-11-25 09:23:24.195	0.027	0.296	0.977	0	0	0	16.738	-1.538	-27.828	0	0	0	0	0	0	0
WT111(DD045F3F1DEA)	3.76	13108	2022-11-25 09:23:24.195	0.027	0.296	0.977	0	0	0	16.738	-1.538	-27.828	0	0	0	0	0	0	0
WT111(DD045F3F1DEA)	3.76	13108	2022-11-25 09:23:24.195	0.027	0.289	0.972	0	0	0	16.738	-1.538	-27.828	0	0	0	0	0	0	0
WT111(DD045F3F1DEA)	3.76	13108	2022-11-25 09:23:24.195	0.027	0.289	0.972	0	0	0	16.738	-1.538	-27.828	0	0	0	0	0	0	0
WT111(DD045F3F1DEA)	3.76	13108	2022-11-25 09:23:24.195	0.027	0.289	0.972	0	0	0	16.738	-1.538	-27.828	0	0	0	0	0	0	0
WT111(DD045F3F1DEA)	3.76	13108	2022-11-25 09:23:24.195	0.027	0.289	0.972	0	0	0	16.738	-1.538	-27.828	0	0	0	0	0	0	0
WT111(DD045F3F1DEA)	3.76	13108	2022-11-25 09:23:24.195	0.026	0.292	0.971	0	0	0	16.738	-1.538	-27.828	0	0	0	0	0	0	0
WT111(DD045F3F1DEA)	3.76	13108	2022-11-25 09:23:24.195	0.026	0.292	0.971	0	0	0	16.738	-1.538	-27.828	0	0	0	0	0	0	0
WT111(DD045F3F1DEA)	3.76	13108	2022-11-25 09:23:24.226	0.026	0.292	0.971	0	0	0	16.738	-1.538	-27.828	0	0	0	0	0	0	0
WT111(DD045F3F1DEA)	3.76	13108	2022-11-25 09:23:24.226	0.026	0.292	0.971	0	0	0	16.738	-1.538	-27.828	0	0	0	0	0	0	0
WT111(DD045F3F1DEA)	3.76	13108	2022-11-25 09:23:24.226	0.026	0.291	0.973	0	0	0	16.738	-1.538	-27.828	0	0	0	0	0	0	0
WT111(DD045F3F1DEA)	3.76	13108	2022-11-25 09:23:24.226	0.026	0.291	0.973	0	0	0	16.738	-1.538	-27.828	0	0	0	0	0	0	0
WT111(DD045F3F1DEA)	3.76	13108	2022-11-25 09:23:24.226	0.026	0.291	0.973	0	0	0	16.738	-1.538	-27.828	0	0	0	0	0	0	0
WT111(DD045F3F1DEA)	3.76	13108	2022-11-25 09:23:24.226	0.026	0.291	0.973	0	0	0	16.738	-1.538	-27.828	0	0	0	0	0	0	0
WT111(DD045F3F1DEA)	3.76	13108	2022-11-25 09:23:24.226	0.027	0.296	0.976	0	0	0	16.738	-1.538	-27.828	0	0	0	0	0	0	0
WT111(DD045F3F1DEA)	3.76	13108	2022-11-25 09:23:24.226	0.027	0.296	0.976	0	0	0	16.738	-1.538	-27.828	0	0	0	0	0	0	0
WT111(DD045F3F1DEA)	3.76	13108	2022-11-25 09:23:24.351	0.027	0.296	0.976	0	0	0	16.738	-1.538	-27.828	0	0	0	0	0	0	0
WT111(DD045F3F1DEA)	3.76	13108	2022-11-25 09:23:24.351	0.027	0.296	0.976	0	0	0	16.738	-1.538	-27.828	0	0	0	0	0	0	0
WT111(DD045F3F1DEA)	3.76	13108	2022-11-25 09:23:24.351	0.026	0.29	0.972	0	0	0	16.738	-1.533	-27.828	0	0	0	0	0	0	0
WT111(DD045F3F1DEA)	3.76	13108	2022-11-25 09:23:24.351	0.026	0.29	0.972	0	0	0	16.738	-1.533	-27.828	0	0	0	0	0	0	0
WT111(DD045F3F1DEA)	3.76	13108	2022-11-25 09:23:24.351	0.026	0.29	0.972	0	0	0	16.738	-1.533	-27.828	0	0	0	0	0	0	0
WT111(DD045F3F1DEA)	3.76	13108	2022-11-25 09:23:24.351	0.026	0.29	0.972	0	0	0	16.738	-1.533	-27.828	0	0	0	0	0	0	0
WT111(DD045F3F1DEA)	3.76	13108	2022-11-25 09:23:24.351	0.026	0.292	0.972	0	0	0	16.738	-1.533	-27.828	0	0	0	0	0	0	0
WT111(DD045F3F1DEA)	3.76	13108	2022-11-25 09:23:24.351	0.026	0.292	0.972	0	0	0	16.738	-1.533	-27.828	0	0	0	0	0	0	0
WT111(DD045F3F1DEA)	3.76	13108	2022-11-25 09:23:24.383	0.026	0.292	0.972	0	0	0	16.738	-1.533	-27.828	0	0	0	0	0	0	0
WT111(DD045F3F1DEA)	3.76	13108	2022-11-25 09:23:24.383	0.026	0.292	0.972	0	0	0	16.738	-1.533	-27.828	0	0	0	0	0	0	0
WT111(DD045F3F1DEA)	3.76	13108	2022-11-25 09:23:24.383	0.027	0.292	0.974	0	0	0	16.738	-1.533	-27.828	0	0	0	0	0	0	0
WT111(DD045F3F1DEA)	3.76	13108	2022-11-25 09:23:24.383	0.027	0.292	0.974	0	0	0	16.738	-1.533	-27.828	0	0	0	0	0	0	0
WT111(DD045F3F1DEA)	3.76	13108	2022-11-25 09:23:24.383	0.027	0.292	0.974	0	0	0	16.738	-1.533	-27.828	0	0	0	0	0	0	0
WT111(DD045F3F1DEA)	3.76	13108	2022-11-25 09:23:24.383	0.027	0.292	0.974	0	0	0	16.738	-1.533	-27.828	0	0	0	0	0	0	0
WT111(DD045F3F1DEA)	3.76	13108	2022-11-25 09:23:24.383	0.026	0.29	0.972	0	0	0	16.738	-1.533	-27.828	0	0	0	0	0	0	0
WT111(DD045F3F1DEA)	3.76	13108	2022-11-25 09:23:24.383	0.026	0.29	0.972	0	0	0	16.738	-1.533	-27.828	0	0	0	0	0	0	0
WT111(DD045F3F1DEA)	3.76	13108	2022-11-25 09:23:24.383	0.026	0.29	0.972	0	0	0	16.738	-1.533	-27.828	0	0	0	0	0	0	0
WT111(DD045F3F1DEA)	3.76	13108	2022-11-25 09:23:24.383	0.026	0.29	0.972	0	0	0	16.738	-1.533	-27.828	0	0	0	0	0	0	0
WT111(DD045F3F1DEA)	3.76	13108	2022-11-25 09:23:24.383	0.027	0.293	0.973	0	0	0	16.738	-1.533	-27.828	0	0	0	0	0	0	0
WT111(DD045F3F1DEA)	3.76	13108	2022-11-25 09:23:24.383	0.027	0.293	0.973	0	0	0	16.738	-1.533	-27.828	0	0	0	0	0	0	0
WT111(DD045F3F1DEA)	3.76	13108	2022-11-25 09:23:24.383	0.027	0.293	0.973	0	0	0	16.738	-1.533	-27.828	0	0	0	0	0	0	0
WT111(DD045F3F1DEA)	3.76	13108	2022-11-25 09:23:24.383	0.027	0.293	0.973	0	0	0	16.738	-1.533	-27.828	0	0	0	0	0	0	0
WT111(DD045F3F1DEA)	3.76	13108	2022-11-25 09:23:24.383	0.027	0.296	0.975	0	0	0	16.738	-1.533	-27.828	0	0	0	0	0	0	0
WT111(DD045F3F1DEA)	3.76	13108	2022-11-25 09:23:24.383	0.027	0.296	0.975	0	0	0	16.738	-1.533	-27.828	0	0	0	0	0	0	0
WT111(DD045F3F1DEA)	3.76	13108	2022-11-25 09:23:24.414	0.027	0.296	0.975	0	0	0	16.738	-1.533	-27.828	0	0	0	0	0	0	0
WT111(DD045F3F1DEA)	3.76	13108	2022-11-25 09:23:24.414	0.027	0.296	0.975	0	0	0	16.738	-1.533	-27.828	0	0	0	0	0	0	0
WT111(DD045F3F1DEA)	3.76	13108	2022-11-25 09:23:24.414	0.026	0.289	0.971	0	0	0	16.738	-1.533	-27.828	0	0	0	0	0	0	0
WT111(DD045F3F1DEA)	3.76	13108	2022-11-25 09:23:24.414	0.026	0.289	0.971	0	0	0	16.738	-1.533	-27.828	0	0	0	0	0	0	0
WT111(DD045F3F1DEA)	3.76	13108	2022-11-25 09:23:24.414	0.026	0.289	0.971	0	0	0	16.738	-1.533	-27.828	0	0	0	0	0	0	0
WT111(DD045F3F1DEA)	3.76	13108	2022-11-25 09:23:24.414	0.026	0.289	0.971	0	0	0	16.738	-1.533	-27.828	0	0	0	0	0	0	0
WT111(DD045F3F1DEA)	3.76	13108	2022-11-25 09:23:24.414	0.027	0.292	0.973	0	0	0	16.738	-1.533	-27.828	0	0	0	0	0	0	0
WT111(DD045F3F1DEA)	3.76	13108	2022-11-25 09:23:24.414	0.027	0.292	0.973	0	0	0	16.738	-1.533	-27.828	0	0	0	0	0	0	0
WT111(DD045F3F1DEA)	3.76	13108	2022-11-25 09:23:24.445	0.027	0.292	0.973	0	0	0	16.732	-1.533	-27.828	0	0	0	0	0	0	0
WT111(DD045F3F1DEA)	3.76	13108	2022-11-25 09:23:24.445	0.027	0.292	0.973	0	0	0	16.732	-1.533	-27.828	0	0	0	0	0	0	0
WT111(DD045F3F1DEA)	3.76	13108	2022-11-25 09:23:24.445	0.027	0.295	0.974	0	0	0	16.732	-1.533	-27.828	0	0	0	0	0	0	0
WT111(DD045F3F1DEA)	3.76	13108	2022-11-25 09:23:24.445	0.027	0.295	0.974	0	0	0	16.732	-1.533	-27.828	0	0	0	0	0	0	0
WT111(DD045F3F1DEA)	3.76	13108	2022-11-25 09:23:24.445	0.027	0.295	0.974	0	0	0	16.732	-1.533	-27.828	0	0	0	0	0	0	0
WT111(DD045F3F1DEA)	3.76	13108	2022-11-25 09:23:24.445	0.027	0.295	0.974	0	0	0	16.732	-1.533	-27.828	0	0	0	0	0	0	0
WT111(DD045F3F1DEA)	3.76	13108	2022-11-25 09:23:24.445	0.027	0.292	0.974	0	0	0	16.732	-1.533	-27.828	0	0	0	0	0	0	0
WT111(DD045F3F1DEA)	3.76	13108	2022-11-25 09:23:24.445	0.027	0.292	0.974	0	0	0	16.732	-1.533	-27.828	0	0	0	0	0	0	0
WT111(DD045F3F1DEA)	3.76	13108	2022-11-25 09:23:24.476	0.027	0.292	0.974	0	0	0	16.732	-1.533	-27.828	0	0	0	0	0	0	0
WT111(DD045F3F1DEA)	3.76	13108	2022-11-25 09:23:24.476	0.027	0.292	0.974	0	0	0	16.732	-1.533	-27.828	0	0	0	0	0	0	0
WT111(DD045F3F1DEA)	3.76	13108	2022-11-25 09:23:24.476	0.027	0.295	0.974	0	0	0	16.732	-1.533	-27.828	0	0	0	0	0	0	0
WT111(DD045F3F1DEA)	3.76	13108	2022-11-25 09:23:24.476	0.027	0.295	0.974	0	0	0	16.732	-1.533	-27.828	0	0	0	0	0	0	0
WT111(DD045F3F1DEA)	3.76	13108	2022-11-25 09:23:24.476	0.027	0.295	0.974	0	0	0	16.732	-1.533	-27.828	0	0	0	0	0	0	0
WT111(DD045F3F1DEA)	3.76	13108	2022-11-25 09:23:24.476	0.027	0.295	0.974	0	0	0	16.732	-1.533	-27.828	0	0	0	0	0	0	0
WT111(DD045F3F1DEA)	3.76	13108	2022-11-25 09:23:24.476	0.027	0.292	0.97	0	0	0	16.738	-1.533	-27.828	0	0	0	0	0	0	0
WT111(DD045F3F1DEA)	3.76	13108	2022-11-25 09:23:24.476	0.027	0.292	0.97	0	0	0	16.738	-1.533	-27.828	0	0	0	0	0	0	0
WT111(DD045F3F1DEA)	3.76	13108	2022-11-25 09:23:24.508	0.027	0.292	0.97	0	0	0	16.738	-1.533	-27.828	0	0	0	0	0	0	0
WT111(DD045F3F1DEA)	3.76	13108	2022-11-25 09:23:24.508	0.027	0.292	0.97	0	0	0	16.738	-1.533	-27.828	0	0	0	0	0	0	0
WT111(DD045F3F1DEA)	3.76	13108	2022-11-25 09:23:24.508	0.027	0.289	0.973	0	0	0	16.738	-1.533	-27.828	0	0	0	0	0	0	0
WT111(DD045F3F1DEA)	3.76	13108	2022-11-25 09:23:24.508	0.027	0.289	0.973	0	0	0	16.738	-1.533	-27.828	0	0	0	0	0	0	0
WT111(DD045F3F1DEA)	3.76	13108	2022-11-25 09:23:24.508	0.027	0.289	0.973	0	0	0	16.738	-1.533	-27.828	0	0	0	0	0	0	0
WT111(DD045F3F1DEA)	3.76	13108	2022-11-25 09:23:24.508	0.027	0.289	0.973	0	0	0	16.738	-1.533	-27.828	0	0	0	0	0	0	0
WT111(DD045F3F1DEA)	3.76	13108	2022-11-25 09:23:24.508	0.027	0.297	0.973	0	0	0	16.738	-1.533	-27.828	0	0	0	0	0	0	0
WT111(DD045F3F1DEA)	3.76	13108	2022-11-25 09:23:24.508	0.027	0.297	0.973	0	0	0	16.738	-1.533	-27.828	0	0	0	0	0	0	0
WT111(DD045F3F1DEA)	3.76	13108	2022-11-25 09:23:24.554	0.027	0.297	0.973	0	0	0	16.738	-1.533	-27.828	0	0	0	0	0	0	0
WT111(DD045F3F1DEA)	3.76	13108	2022-11-25 09:23:24.570	0.027	0.297	0.973	0	0	0	16.738	-1.533	-27.828	0	0	0	0	0	0	0
WT111(DD045F3F1DEA)	3.76	13108	2022-11-25 09:23:24.570	0.027	0.29	0.975	0	0	0	16.738	-1.533	-27.828	0	0	0	0	0	0	0
WT111(DD045F3F1DEA)	3.76	13108	2022-11-25 09:23:24.570	0.027	0.29	0.975	0	0	0	16.738	-1.533	-27.828	0	0	0	0	0	0	0
WT111(DD045F3F1DEA)	3.76	13108	2022-11-25 09:23:24.570	0.027	0.29	0.975	0	0	0	16.738	-1.533	-27.828	0	0	0	0	0	0	0
WT111(DD045F3F1DEA)	3.76	13108	2022-11-25 09:23:24.570	0.027	0.29	0.975	0	0	0	16.738	-1.533	-27.828	0	0	0	0	0	0	0
WT111(DD045F3F1DEA)	3.76	13108	2022-11-25 09:23:24.570	0.027	0.292	0.972	0	0	0	16.738	-1.533	-27.828	0	0	0	0	0	0	0
WT111(DD045F3F1DEA)	3.76	13108	2022-11-25 09:23:24.570	0.027	0.292	0.972	0	0	0	16.738	-1.533	-27.828	0	0	0	0	0	0	0
WT111(DD045F3F1DEA)	3.76	13108	2022-11-25 09:23:24.617	0.027	0.292	0.972	0	0	0	16.738	-1.533	-27.828	0	0	0	0	0	0	0
WT111(DD045F3F1DEA)	3.76	13108	2022-11-25 09:23:24.617	0.027	0.292	0.972	0	0	0	16.738	-1.533	-27.828	0	0	0	0	0	0	0
WT111(DD045F3F1DEA)	3.76	13108	2022-11-25 09:23:24.617	0.027	0.296	0.976	0	0	0	16.738	-1.533	-27.828	0	0	0	0	0	0	0
WT111(DD045F3F1DEA)	3.76	13108	2022-11-25 09:23:24.617	0.027	0.296	0.976	0	0	0	16.738	-1.533	-27.828	0	0	0	0	0	0	0
WT111(DD045F3F1DEA)	3.76	13108	2022-11-25 09:23:24.617	0.027	0.296	0.976	0	0	0	16.738	-1.533	-27.828	0	0	0	0	0	0	0
WT111(DD045F3F1DEA)	3.76	13108	2022-11-25 09:23:24.617	0.027	0.296	0.976	0	0	0	16.738	-1.533	-27.828	0	0	0	0	0	0	0
WT111(DD045F3F1DEA)	3.76	13108	2022-11-25 09:23:24.617	0.026	0.289	0.971	0	0	0	16.738	-1.533	-27.828	0	0	0	0	0	0	0
WT111(DD045F3F1DEA)	3.76	13108	2022-11-25 09:23:24.617	0.026	0.289	0.971	0	0	0	16.738	-1.533	-27.828	0	0	0	0	0	0	0
WT111(DD045F3F1DEA)	3.76	13108	2022-11-25 09:23:24.648	0.026	0.289	0.971	0	0	0	16.738	-1.533	-27.828	0	0	0	0	0	0	0
WT111(DD045F3F1DEA)	3.76	13108	2022-11-25 09:23:24.648	0.026	0.289	0.971	0	0	0	16.738	-1.533	-27.828	0	0	0	0	0	0	0
WT111(DD045F3F1DEA)	3.76	13108	2022-11-25 09:23:24.648	0.027	0.293	0.974	0	0	0	16.738	-1.533	-27.828	0	0	0	0	0	0	0
WT111(DD045F3F1DEA)	3.76	13108	2022-11-25 09:23:24.648	0.027	0.293	0.974	0	0	0	16.738	-1.533	-27.828	0	0	0	0	0	0	0
WT111(DD045F3F1DEA)	3.76	13108	2022-11-25 09:23:24.648	0.027	0.293	0.974	0	0	0	16.738	-1.533	-27.828	0	0	0	0	0	0	0
WT111(DD045F3F1DEA)	3.76	13108	2022-11-25 09:23:24.648	0.027	0.293	0.974	0	0	0	16.738	-1.533	-27.828	0	0	0	0	0	0	0
WT111(DD045F3F1DEA)	3.76	13108	2022-11-25 09:23:24.648	0.028	0.297	0.977	0	0	0	16.738	-1.533	-27.828	0	0	0	0	0	0	0
WT111(DD045F3F1DEA)	3.76	13108	2022-11-25 09:23:24.648	0.028	0.297	0.977	0	0	0	16.738	-1.533	-27.828	0	0	0	0	0	0	0
WT111(DD045F3F1DEA)	3.76	13108	2022-11-25 09:23:24.710	0.028	0.297	0.977	0	0	0	16.738	-1.533	-27.828	0	0	0	0	0	0	0
WT111(DD045F3F1DEA)	3.76	13108	2022-11-25 09:23:24.710	0.028	0.297	0.977	0	0	0	16.738	-1.533	-27.828	0	0	0	0	0	0	0
WT111(DD045F3F1DEA)	3.76	13108	2022-11-25 09:23:24.710	0.026	0.287	0.968	0	0	0	16.738	-1.533	-27.828	0	0	0	0	0	0	0
WT111(DD045F3F1DEA)	3.76	13108	2022-11-25 09:23:24.710	0.026	0.287	0.968	0	0	0	16.738	-1.533	-27.828	0	0	0	0	0	0	0
WT111(DD045F3F1DEA)	3.76	13108	2022-11-25 09:23:24.710	0.026	0.287	0.968	0	0	0	16.738	-1.533	-27.828	0	0	0	0	0	0	0
WT111(DD045F3F1DEA)	3.76	13108	2022-11-25 09:23:24.710	0.027	0.294	0.975	0	0	0	16.738	-1.533	-27.828	0	0	0	0	0	0	0
WT111(DD045F3F1DEA)	3.76	13108	2022-11-25 09:23:24.710	0.027	0.294	0.975	0	0	0	16.738	-1.533	-27.828	0	0	0	0	0	0	0
WT111(DD045F3F1DEA)	3.76	13108	2022-11-25 09:23:24.710	0.027	0.294	0.975	0	0	0	16.738	-1.533	-27.828	0	0	0	0	0	0	0
WT111(DD045F3F1DEA)	3.76	13108	2022-11-25 09:23:24.804	0.027	0.294	0.975	0	0	0	16.738	-1.533	-27.828	0	0	0	0	0	0	0
WT111(DD045F3F1DEA)	3.76	13108	2022-11-25 09:23:24.804	0.027	0.292	0.971	0	0	0	16.738	-1.533	-27.828	0	0	0	0	0	0	0
WT111(DD045F3F1DEA)	3.76	13108	2022-11-25 09:23:24.804	0.027	0.292	0.971	0	0	0	16.738	-1.533	-27.828	0	0	0	0	0	0	0
WT111(DD045F3F1DEA)	3.76	13108	2022-11-25 09:23:24.804	0.027	0.292	0.971	0	0	0	16.738	-1.533	-27.828	0	0	0	0	0	0	0
WT111(DD045F3F1DEA)	3.76	13108	2022-11-25 09:23:24.804	0.027	0.292	0.971	0	0	0	16.738	-1.533	-27.828	0	0	0	0	0	0	0
WT111(DD045F3F1DEA)	3.76	13108	2022-11-25 09:23:24.804	0.026	0.293	0.975	0	0	0	16.738	-1.533	-27.828	0	0	0	0	0	0	0
WT111(DD045F3F1DEA)	3.76	13108	2022-11-25 09:23:24.804	0.026	0.293	0.975	0	0	0	16.738	-1.533	-27.828	0	0	0	0	0	0	0
WT111(DD045F3F1DEA)	3.76	13108	2022-11-25 09:23:24.804	0.026	0.293	0.975	0	0	0	16.738	-1.533	-27.828	0	0	0	0	0	0	0
WT111(DD045F3F1DEA)	3.76	13108	2022-11-25 09:23:24.835	0.026	0.293	0.975	0	0	0	16.738	-1.533	-27.828	0	0	0	0	0	0	0
WT111(DD045F3F1DEA)	3.76	13108	2022-11-25 09:23:24.835	0.027	0.295	0.977	0	0	0	16.738	-1.533	-27.828	0	0	0	0	0	0	0
WT111(DD045F3F1DEA)	3.76	13108	2022-11-25 09:23:24.835	0.027	0.295	0.977	0	0	0	16.738	-1.533	-27.828	0	0	0	0	0	0	0
WT111(DD045F3F1DEA)	3.76	13108	2022-11-25 09:23:24.835	0.027	0.295	0.977	0	0	0	16.738	-1.533	-27.828	0	0	0	0	0	0	0
WT111(DD045F3F1DEA)	3.76	13108	2022-11-25 09:23:24.835	0.027	0.295	0.977	0	0	0	16.738	-1.533	-27.828	0	0	0	0	0	0	0
WT111(DD045F3F1DEA)	3.76	13108	2022-11-25 09:23:24.835	0.027	0.294	0.974	0	0	0	16.738	-1.533	-27.828	0	0	0	0	0	0	0
WT111(DD045F3F1DEA)	3.76	13108	2022-11-25 09:23:24.835	0.027	0.294	0.974	0	0	0	16.738	-1.533	-27.828	0	0	0	0	0	0	0
WT111(DD045F3F1DEA)	3.76	13108	2022-11-25 09:23:24.835	0.027	0.294	0.974	0	0	0	16.738	-1.533	-27.828	0	0	0	0	0	0	0
WT111(DD045F3F1DEA)	3.76	13108	2022-11-25 09:23:24.867	0.027	0.294	0.974	0	0	0	16.738	-1.533	-27.828	0	0	0	0	0	0	0
WT111(DD045F3F1DEA)	3.76	13108	2022-11-25 09:23:24.867	0.028	0.292	0.974	0	0	0	16.738	-1.533	-27.828	0	0	0	0	0	0	0
WT111(DD045F3F1DEA)	3.76	13108	2022-11-25 09:23:24.867	0.028	0.292	0.974	0	0	0	16.738	-1.533	-27.828	0	0	0	0	0	0	0
WT111(DD045F3F1DEA)	3.76	13108	2022-11-25 09:23:24.867	0.028	0.292	0.974	0	0	0	16.738	-1.533	-27.828	0	0	0	0	0	0	0
WT111(DD045F3F1DEA)	3.76	13108	2022-11-25 09:23:24.867	0.028	0.292	0.974	0	0	0	16.738	-1.533	-27.828	0	0	0	0	0	0	0
WT111(DD045F3F1DEA)	3.76	13108	2022-11-25 09:23:24.867	0.027	0.29	0.972	0	0	0	16.738	-1.533	-27.828	0	0	0	0	0	0	0
WT111(DD045F3F1DEA)	3.76	13108	2022-11-25 09:23:24.867	0.027	0.29	0.972	0	0	0	16.738	-1.533	-27.828	0	0	0	0	0	0	0
WT111(DD045F3F1DEA)	3.76	13108	2022-11-25 09:23:24.867	0.027	0.29	0.972	0	0	0	16.738	-1.533	-27.828	0	0	0	0	0	0	0
WT111(DD045F3F1DEA)	3.76	13108	2022-11-25 09:23:24.898	0.027	0.29	0.972	0	0	0	16.738	-1.533	-27.828	0	0	0	0	0	0	0
WT111(DD045F3F1DEA)	3.76	13108	2022-11-25 09:23:24.898	0.026	0.291	0.973	0	0	0	16.738	-1.533	-27.828	0	0	0	0	0	0	0
WT111(DD045F3F1DEA)	3.76	13108	2022-11-25 09:23:24.898	0.026	0.291	0.973	0	0	0	16.738	-1.533	-27.828	0	0	0	0	0	0	0
WT111(DD045F3F1DEA)	3.76	13108	2022-11-25 09:23:24.898	0.026	0.291	0.973	0	0	0	16.738	-1.533	-27.828	0	0	0	0	0	0	0
WT111(DD045F3F1DEA)	3.76	13108	2022-11-25 09:23:24.898	0.026	0.291	0.973	0	0	0	16.738	-1.533	-27.828	0	0	0	0	0	0	0
WT111(DD045F3F1DEA)	3.76	13108	2022-11-25 09:23:24.898	0.028	0.296	0.974	0	0	0	16.738	-1.533	-27.828	0	0	0	0	0	0	0
WT111(DD045F3F1DEA)	3.76	13108	2022-11-25 09:23:24.898	0.028	0.296	0.974	0	0	0	16.738	-1.533	-27.828	0	0	0	0	0	0	0
WT111(DD045F3F1DEA)	3.76	13108	2022-11-25 09:23:24.898	0.028	0.296	0.974	0	0	0	16.738	-1.533	-27.828	0	0	0	0	0	0	0
WT111(DD045F3F1DEA)	3.76	13108	2022-11-25 09:23:24.914	0.028	0.296	0.974	0	0	0	16.738	-1.533	-27.828	0	0	0	0	0	0	0
WT111(DD045F3F1DEA)	3.76	13108	2022-11-25 09:23:24.914	0.027	0.293	0.974	0	0	0	16.738	-1.533	-27.828	0	0	0	0	0	0	0
WT111(DD045F3F1DEA)	3.76	13108	2022-11-25 09:23:24.914	0.027	0.293	0.974	0	0	0	16.738	-1.533	-27.828	0	0	0	0	0	0	0
WT111(DD045F3F1DEA)	3.76	13108	2022-11-25 09:23:24.914	0.027	0.293	0.974	0	0	0	16.738	-1.533	-27.828	0	0	0	0	0	0	0
WT111(DD045F3F1DEA)	3.76	13108	2022-11-25 09:23:24.914	0.027	0.293	0.974	0	0	0	16.738	-1.533	-27.828	0	0	0	0	0	0	0
WT111(DD045F3F1DEA)	3.76	13108	2022-11-25 09:23:24.914	0.027	0.292	0.972	0	0	0	16.738	-1.533	-27.828	0	0	0	0	0	0	0
WT111(DD045F3F1DEA)	3.76	13108	2022-11-25 09:23:24.914	0.027	0.292	0.972	0	0	0	16.738	-1.533	-27.828	0	0	0	0	0	0	0
WT111(DD045F3F1DEA)	3.76	13108	2022-11-25 09:23:24.914	0.027	0.292	0.972	0	0	0	16.738	-1.533	-27.828	0	0	0	0	0	0	0
WT111(DD045F3F1DEA)	3.76	13108	2022-11-25 09:23:24.945	0.027	0.292	0.972	0	0	0	16.738	-1.533	-27.828	0	0	0	0	0	0	0
WT111(DD045F3F1DEA)	3.76	13108	2022-11-25 09:23:24.945	0.027	0.292	0.973	0	0	0	16.738	-1.533	-27.828	0	0	0	0	0	0	0
WT111(DD045F3F1DEA)	3.76	13108	2022-11-25 09:23:24.945	0.027	0.292	0.973	0	0	0	16.738	-1.533	-27.828	0	0	0	0	0	0	0
WT111(DD045F3F1DEA)	3.76	13108	2022-11-25 09:23:24.945	0.027	0.292	0.973	0	0	0	16.738	-1.533	-27.828	0	0	0	0	0	0	0
WT111(DD045F3F1DEA)	3.76	13108	2022-11-25 09:23:24.945	0.027	0.292	0.973	0	0	0	16.738	-1.533	-27.828	0	0	0	0	0	0	0
WT111(DD045F3F1DEA)	3.76	13108	2022-11-25 09:23:24.945	0.027	0.296	0.976	0	0	0	16.738	-1.533	-27.828	0	0	0	0	0	0	0
WT111(DD045F3F1DEA)	3.76	13108	2022-11-25 09:23:24.945	0.027	0.296	0.976	0	0	0	16.738	-1.533	-27.828	0	0	0	0	0	0	0
WT111(DD045F3F1DEA)	3.76	13108	2022-11-25 09:23:24.945	0.027	0.296	0.976	0	0	0	16.738	-1.533	-27.828	0	0	0	0	0	0	0
WT111(DD045F3F1DEA)	3.76	13108	2022-11-25 09:23:24.976	0.027	0.296	0.976	0	0	0	16.738	-1.533	-27.828	0	0	0	0	0	0	0
WT111(DD045F3F1DEA)	3.76	13108	2022-11-25 09:23:24.976	0.028	0.296	0.976	0	0	0	16.738	-1.533	-27.828	0	0	0	0	0	0	0
WT111(DD045F3F1DEA)	3.76	13108	2022-11-25 09:23:24.976	0.028	0.296	0.976	0	0	0	16.738	-1.533	-27.828	0	0	0	0	0	0	0
WT111(DD045F3F1DEA)	3.76	13108	2022-11-25 09:23:24.976	0.028	0.296	0.976	0	0	0	16.738	-1.533	-27.828	0	0	0	0	0	0	0
WT111(DD045F3F1DEA)	3.76	13108	2022-11-25 09:23:24.976	0.028	0.296	0.976	0	0	0	16.738	-1.533	-27.828	0	0	0	0	0	0	0
WT111(DD045F3F1DEA)	3.76	13108	2022-11-25 09:23:24.976	0.027	0.287	0.971	0	0	0	16.738	-1.533	-27.828	0	0	0	0	0	0	0
WT111(DD045F3F1DEA)	3.76	13108	2022-11-25 09:23:24.976	0.027	0.287	0.971	0	0	0	16.738	-1.533	-27.828	0	0	0	0	0	0	0
WT111(DD045F3F1DEA)	3.76	13108	2022-11-25 09:23:24.976	0.027	0.287	0.971	0	0	0	16.738	-1.533	-27.828	0	0	0	0	0	0	0
WT111(DD045F3F1DEA)	3.76	13108	2022-11-25 09:23:25.008	0.027	0.287	0.971	0	0	0	16.738	-1.533	-27.828	0	0	0	0	0	0	0
WT111(DD045F3F1DEA)	3.76	13108	2022-11-25 09:23:25.008	0.028	0.297	0.976	0	0	0	16.738	-1.533	-27.828	0	0	0	0	0	0	0
WT111(DD045F3F1DEA)	3.76	13108	2022-11-25 09:23:25.008	0.028	0.297	0.976	0	0	0	16.738	-1.533	-27.828	0	0	0	0	0	0	0
WT111(DD045F3F1DEA)	3.76	13108	2022-11-25 09:23:25.008	0.028	0.297	0.976	0	0	0	16.738	-1.533	-27.828	0	0	0	0	0	0	0
WT111(DD045F3F1DEA)	3.76	13108	2022-11-25 09:23:25.008	0.028	0.297	0.976	0	0	0	16.738	-1.533	-27.828	0	0	0	0	0	0	0
WT111(DD045F3F1DEA)	3.76	13108	2022-11-25 09:23:25.008	0.027	0.291	0.974	0	0	0	16.738	-1.533	-27.828	0	0	0	0	0	0	0
WT111(DD045F3F1DEA)	3.76	13108	2022-11-25 09:23:25.008	0.027	0.291	0.974	0	0	0	16.738	-1.533	-27.828	0	0	0	0	0	0	0
WT111(DD045F3F1DEA)	3.76	13108	2022-11-25 09:23:25.008	0.027	0.291	0.974	0	0	0	16.738	-1.533	-27.828	0	0	0	0	0	0	0
WT111(DD045F3F1DEA)	3.76	13108	2022-11-25 09:23:25.101	0.027	0.291	0.974	0	0	0	16.738	-1.533	-27.828	0	0	0	0	0	0	0
WT111(DD045F3F1DEA)	3.76	13108	2022-11-25 09:23:25.101	0.028	0.292	0.972	0	0	0	16.738	-1.533	-27.828	0	0	0	0	0	0	0
WT111(DD045F3F1DEA)	3.76	13108	2022-11-25 09:23:25.101	0.028	0.292	0.972	0	0	0	16.738	-1.533	-27.828	0	0	0	0	0	0	0
WT111(DD045F3F1DEA)	3.76	13108	2022-11-25 09:23:25.101	0.028	0.292	0.972	0	0	0	16.738	-1.533	-27.828	0	0	0	0	0	0	0
WT111(DD045F3F1DEA)	3.76	13108	2022-11-25 09:23:25.101	0.028	0.292	0.972	0	0	0	16.738	-1.533	-27.828	0	0	0	0	0	0	0
WT111(DD045F3F1DEA)	3.76	13108	2022-11-25 09:23:25.101	0.028	0.294	0.975	0	0	0	16.738	-1.533	-27.828	0	0	0	0	0	0	0
WT111(DD045F3F1DEA)	3.76	13108	2022-11-25 09:23:25.101	0.028	0.294	0.975	0	0	0	16.738	-1.533	-27.828	0	0	0	0	0	0	0
WT111(DD045F3F1DEA)	3.76	13108	2022-11-25 09:23:25.101	0.028	0.294	0.975	0	0	0	16.738	-1.533	-27.828	0	0	0	0	0	0	0
WT111(DD045F3F1DEA)	3.76	13108	2022-11-25 09:23:25.164	0.028	0.294	0.975	0	0	0	16.738	-1.533	-27.828	0	0	0	0	0	0	0
WT111(DD045F3F1DEA)	3.76	13108	2022-11-25 09:23:25.164	0.028	0.292	0.973	0	0	0	16.738	-1.533	-27.828	0	0	0	0	0	0	0
WT111(DD045F3F1DEA)	3.76	13108	2022-11-25 09:23:25.164	0.028	0.292	0.973	0	0	0	16.738	-1.533	-27.828	0	0	0	0	0	0	0
WT111(DD045F3F1DEA)	3.76	13108	2022-11-25 09:23:25.164	0.028	0.292	0.973	0	0	0	16.738	-1.533	-27.828	0	0	0	0	0	0	0
WT111(DD045F3F1DEA)	3.76	13108	2022-11-25 09:23:25.164	0.028	0.292	0.973	0	0	0	16.738	-1.533	-27.828	0	0	0	0	0	0	0
WT111(DD045F3F1DEA)	3.76	13108	2022-11-25 09:23:25.164	0.027	0.294	0.975	0	0	0	16.738	-1.533	-27.828	0	0	0	0	0	0	0
WT111(DD045F3F1DEA)	3.76	13108	2022-11-25 09:23:25.164	0.027	0.294	0.975	0	0	0	16.738	-1.533	-27.828	0	0	0	0	0	0	0
WT111(DD045F3F1DEA)	3.76	13108	2022-11-25 09:23:25.164	0.027	0.294	0.975	0	0	0	16.738	-1.533	-27.828	0	0	0	0	0	0	0
WT111(DD045F3F1DEA)	3.76	13108	2022-11-25 09:23:25.195	0.027	0.294	0.975	0	0	0	16.738	-1.533	-27.828	0	0	0	0	0	0	0
WT111(DD045F3F1DEA)	3.76	13108	2022-11-25 09:23:25.195	0.027	0.292	0.973	0	0	0	16.738	-1.533	-27.828	0	0	0	0	0	0	0
WT111(DD045F3F1DEA)	3.76	13108	2022-11-25 09:23:25.195	0.027	0.292	0.973	0	0	0	16.738	-1.533	-27.828	0	0	0	0	0	0	0
WT111(DD045F3F1DEA)	3.76	13108	2022-11-25 09:23:25.195	0.027	0.292	0.973	0	0	0	16.738	-1.533	-27.828	0	0	0	0	0	0	0
WT111(DD045F3F1DEA)	3.76	13108	2022-11-25 09:23:25.195	0.027	0.292	0.973	0	0	0	16.738	-1.533	-27.828	0	0	0	0	0	0	0
WT111(DD045F3F1DEA)	3.76	13108	2022-11-25 09:23:25.195	0.028	0.296	0.976	0	0	0	16.738	-1.533	-27.828	0	0	0	0	0	0	0
WT111(DD045F3F1DEA)	3.76	13108	2022-11-25 09:23:25.195	0.028	0.296	0.976	0	0	0	16.738	-1.533	-27.828	0	0	0	0	0	0	0
WT111(DD045F3F1DEA)	3.76	13108	2022-11-25 09:23:25.195	0.028	0.296	0.976	0	0	0	16.738	-1.533	-27.828	0	0	0	0	0	0	0
WT111(DD045F3F1DEA)	3.76	13108	2022-11-25 09:23:25.226	0.028	0.296	0.976	0	0	0	16.738	-1.533	-27.828	0	0	0	0	0	0	0
WT111(DD045F3F1DEA)	3.76	13108	2022-11-25 09:23:25.226	0.027	0.293	0.975	0	0	0	16.738	-1.533	-27.828	0	0	0	0	0	0	0
WT111(DD045F3F1DEA)	3.76	13108	2022-11-25 09:23:25.226	0.027	0.293	0.975	0	0	0	16.738	-1.533	-27.828	0	0	0	0	0	0	0
WT111(DD045F3F1DEA)	3.76	13108	2022-11-25 09:23:25.226	0.027	0.293	0.975	0	0	0	16.738	-1.533	-27.828	0	0	0	0	0	0	0
WT111(DD045F3F1DEA)	3.76	13108	2022-11-25 09:23:25.226	0.027	0.293	0.975	0	0	0	16.738	-1.533	-27.828	0	0	0	0	0	0	0
WT111(DD045F3F1DEA)	3.76	13108	2022-11-25 09:23:25.226	0.027	0.296	0.976	0	0	0	16.738	-1.533	-27.828	0	0	0	0	0	0	0
WT111(DD045F3F1DEA)	3.76	13108	2022-11-25 09:23:25.226	0.027	0.296	0.976	0	0	0	16.738	-1.533	-27.828	0	0	0	0	0	0	0
WT111(DD045F3F1DEA)	3.76	13108	2022-11-25 09:23:25.226	0.027	0.296	0.976	0	0	0	16.738	-1.533	-27.828	0	0	0	0	0	0	0
WT111(DD045F3F1DEA)	3.76	13108	2022-11-25 09:23:25.258	0.027	0.296	0.976	0	0	0	16.738	-1.533	-27.828	0	0	0	0	0	0	0
WT111(DD045F3F1DEA)	3.76	13108	2022-11-25 09:23:25.258	0.026	0.288	0.971	0	0	0	16.738	-1.533	-27.828	0	0	0	0	0	0	0
WT111(DD045F3F1DEA)	3.76	13108	2022-11-25 09:23:25.258	0.026	0.288	0.971	0	0	0	16.738	-1.533	-27.828	0	0	0	0	0	0	0
WT111(DD045F3F1DEA)	3.76	13108	2022-11-25 09:23:25.258	0.026	0.288	0.971	0	0	0	16.738	-1.533	-27.828	0	0	0	0	0	0	0
WT111(DD045F3F1DEA)	3.76	13108	2022-11-25 09:23:25.258	0.027	0.293	0.973	0	0	0	16.738	-1.533	-27.828	0	0	0	0	0	0	0
WT111(DD045F3F1DEA)	3.76	13108	2022-11-25 09:23:25.258	0.027	0.293	0.973	0	0	0	16.738	-1.533	-27.828	0	0	0	0	0	0	0
WT111(DD045F3F1DEA)	3.76	13108	2022-11-25 09:23:25.258	0.027	0.293	0.973	0	0	0	16.738	-1.533	-27.828	0	0	0	0	0	0	0
WT111(DD045F3F1DEA)	3.76	13108	2022-11-25 09:23:25.258	0.027	0.293	0.973	0	0	0	16.738	-1.533	-27.828	0	0	0	0	0	0	0
WT111(DD045F3F1DEA)	3.76	13108	2022-11-25 09:23:25.273	0.027	0.297	0.975	0	0	0	16.738	-1.533	-27.828	0	0	0	0	0	0	0
WT111(DD045F3F1DEA)	3.76	13108	2022-11-25 09:23:25.273	0.027	0.297	0.975	0	0	0	16.738	-1.533	-27.828	0	0	0	0	0	0	0
WT111(DD045F3F1DEA)	3.76	13108	2022-11-25 09:23:25.289	0.027	0.297	0.975	0	0	0	16.738	-1.533	-27.828	0	0	0	0	0	0	0
WT111(DD045F3F1DEA)	3.76	13108	2022-11-25 09:23:25.289	0.027	0.297	0.975	0	0	0	16.738	-1.533	-27.828	0	0	0	0	0	0	0
WT111(DD045F3F1DEA)	3.76	13108	2022-11-25 09:23:25.289	0.027	0.287	0.971	0	0	0	16.738	-1.533	-27.828	0	0	0	0	0	0	0
WT111(DD045F3F1DEA)	3.76	13108	2022-11-25 09:23:25.289	0.027	0.287	0.971	0	0	0	16.738	-1.533	-27.828	0	0	0	0	0	0	0
WT111(DD045F3F1DEA)	3.76	13108	2022-11-25 09:23:25.289	0.027	0.287	0.971	0	0	0	16.738	-1.533	-27.828	0	0	0	0	0	0	0
WT111(DD045F3F1DEA)	3.76	13108	2022-11-25 09:23:25.289	0.027	0.287	0.971	0	0	0	16.738	-1.533	-27.828	0	0	0	0	0	0	0
WT111(DD045F3F1DEA)	3.76	13108	2022-11-25 09:23:25.289	0.028	0.3	0.977	0	0	0	16.738	-1.533	-27.828	0	0	0	0	0	0	0
WT111(DD045F3F1DEA)	3.76	13108	2022-11-25 09:23:25.289	0.028	0.3	0.977	0	0	0	16.738	-1.533	-27.828	0	0	0	0	0	0	0
WT111(DD045F3F1DEA)	3.76	13108	2022-11-25 09:23:25.289	0.028	0.3	0.977	0	0	0	16.743	-1.533	-27.828	0	0	0	0	0	0	0
WT111(DD045F3F1DEA)	3.76	13108	2022-11-25 09:23:25.289	0.028	0.3	0.977	0	0	0	16.743	-1.533	-27.828	0	0	0	0	0	0	0
WT111(DD045F3F1DEA)	3.76	13108	2022-11-25 09:23:25.289	0.028	0.288	0.974	0	0	0	16.743	-1.538	-27.828	0	0	0	0	0	0	0
WT111(DD045F3F1DEA)	3.76	13108	2022-11-25 09:23:25.289	0.028	0.288	0.974	0	0	0	16.743	-1.538	-27.828	0	0	0	0	0	0	0
WT111(DD045F3F1DEA)	3.76	13108	2022-11-25 09:23:25.289	0.028	0.288	0.974	0	0	0	16.743	-1.538	-27.828	0	0	0	0	0	0	0
WT111(DD045F3F1DEA)	3.76	13108	2022-11-25 09:23:25.289	0.028	0.288	0.974	0	0	0	16.743	-1.538	-27.828	0	0	0	0	0	0	0
WT111(DD045F3F1DEA)	3.76	13108	2022-11-25 09:23:25.304	0.027	0.296	0.976	0	0	0	16.743	-1.538	-27.828	0	0	0	0	0	0	0
WT111(DD045F3F1DEA)	3.76	13108	2022-11-25 09:23:25.304	0.027	0.296	0.976	0	0	0	16.743	-1.538	-27.828	0	0	0	0	0	0	0
WT111(DD045F3F1DEA)	3.76	13108	2022-11-25 09:23:25.304	0.027	0.296	0.976	0	0	0	16.743	-1.538	-27.828	0	0	0	0	0	0	0
WT111(DD045F3F1DEA)	3.76	13108	2022-11-25 09:23:25.304	0.027	0.296	0.976	0	0	0	16.743	-1.538	-27.828	0	0	0	0	0	0	0
WT111(DD045F3F1DEA)	3.76	13108	2022-11-25 09:23:25.304	0.026	0.291	0.972	0	0	0	16.743	-1.538	-27.828	0	0	0	0	0	0	0
WT111(DD045F3F1DEA)	3.76	13108	2022-11-25 09:23:25.304	0.026	0.291	0.972	0	0	0	16.743	-1.538	-27.828	0	0	0	0	0	0	0
WT111(DD045F3F1DEA)	3.76	13108	2022-11-25 09:23:25.304	0.026	0.291	0.972	0	0	0	16.743	-1.538	-27.828	0	0	0	0	0	0	0
WT111(DD045F3F1DEA)	3.76	13108	2022-11-25 09:23:25.304	0.026	0.291	0.972	0	0	0	16.743	-1.538	-27.828	0	0	0	0	0	0	0
WT111(DD045F3F1DEA)	3.76	13108	2022-11-25 09:23:25.367	0.027	0.292	0.973	0	0	0	16.743	-1.538	-27.828	0	0	0	0	0	0	0
WT111(DD045F3F1DEA)	3.76	13108	2022-11-25 09:23:25.367	0.027	0.292	0.973	0	0	0	16.743	-1.538	-27.828	0	0	0	0	0	0	0
WT111(DD045F3F1DEA)	3.76	13108	2022-11-25 09:23:25.367	0.027	0.292	0.973	0	0	0	16.743	-1.538	-27.828	0	0	0	0	0	0	0
WT111(DD045F3F1DEA)	3.76	13108	2022-11-25 09:23:25.367	0.027	0.292	0.973	0	0	0	16.743	-1.538	-27.828	0	0	0	0	0	0	0
WT111(DD045F3F1DEA)	3.76	13108	2022-11-25 09:23:25.367	0.028	0.292	0.973	0	0	0	16.743	-1.538	-27.828	0	0	0	0	0	0	0
WT111(DD045F3F1DEA)	3.76	13108	2022-11-25 09:23:25.367	0.028	0.292	0.973	0	0	0	16.743	-1.538	-27.828	0	0	0	0	0	0	0
WT111(DD045F3F1DEA)	3.76	13108	2022-11-25 09:23:25.367	0.028	0.292	0.973	0	0	0	16.743	-1.538	-27.828	0	0	0	0	0	0	0
WT111(DD045F3F1DEA)	3.76	13108	2022-11-25 09:23:25.367	0.028	0.292	0.973	0	0	0	16.743	-1.538	-27.828	0	0	0	0	0	0	0
WT111(DD045F3F1DEA)	3.76	13108	2022-11-25 09:23:25.398	0.025	0.294	0.974	0	0	0	16.743	-1.538	-27.828	0	0	0	0	0	0	0
WT111(DD045F3F1DEA)	3.76	13108	2022-11-25 09:23:25.398	0.025	0.294	0.974	0	0	0	16.743	-1.538	-27.828	0	0	0	0	0	0	0
WT111(DD045F3F1DEA)	3.76	13108	2022-11-25 09:23:25.398	0.025	0.294	0.974	0	0	0	16.743	-1.538	-27.828	0	0	0	0	0	0	0
WT111(DD045F3F1DEA)	3.76	13108	2022-11-25 09:23:25.398	0.025	0.294	0.974	0	0	0	16.743	-1.538	-27.828	0	0	0	0	0	0	0
WT111(DD045F3F1DEA)	3.76	13108	2022-11-25 09:23:25.398	0.027	0.289	0.97	0	0	0	16.743	-1.538	-27.828	0	0	0	0	0	0	0
WT111(DD045F3F1DEA)	3.76	13108	2022-11-25 09:23:25.398	0.027	0.289	0.97	0	0	0	16.743	-1.538	-27.828	0	0	0	0	0	0	0
WT111(DD045F3F1DEA)	3.76	13108	2022-11-25 09:23:25.398	0.027	0.289	0.97	0	0	0	16.743	-1.538	-27.828	0	0	0	0	0	0	0
WT111(DD045F3F1DEA)	3.76	13108	2022-11-25 09:23:25.398	0.027	0.289	0.97	0	0	0	16.743	-1.538	-27.828	0	0	0	0	0	0	0
WT111(DD045F3F1DEA)	3.76	13108	2022-11-25 09:23:25.461	0.028	0.294	0.976	0	0	0	16.743	-1.538	-27.828	0	0	0	0	0	0	0
WT111(DD045F3F1DEA)	3.76	13108	2022-11-25 09:23:25.461	0.028	0.294	0.976	0	0	0	16.743	-1.538	-27.828	0	0	0	0	0	0	0
WT111(DD045F3F1DEA)	3.76	13108	2022-11-25 09:23:25.461	0.028	0.294	0.976	0	0	0	16.743	-1.538	-27.828	0	0	0	0	0	0	0
WT111(DD045F3F1DEA)	3.76	13108	2022-11-25 09:23:25.461	0.028	0.294	0.976	0	0	0	16.743	-1.538	-27.828	0	0	0	0	0	0	0
WT111(DD045F3F1DEA)	3.76	13108	2022-11-25 09:23:25.461	0.027	0.296	0.976	0	0	0	16.743	-1.538	-27.828	0	0	0	0	0	0	0
WT111(DD045F3F1DEA)	3.76	13108	2022-11-25 09:23:25.461	0.027	0.296	0.976	0	0	0	16.743	-1.538	-27.828	0	0	0	0	0	0	0
WT111(DD045F3F1DEA)	3.76	13108	2022-11-25 09:23:25.461	0.027	0.296	0.976	0	0	0	16.743	-1.538	-27.828	0	0	0	0	0	0	0
WT111(DD045F3F1DEA)	3.76	13108	2022-11-25 09:23:25.461	0.027	0.296	0.976	0	0	0	16.743	-1.538	-27.828	0	0	0	0	0	0	0
WT111(DD045F3F1DEA)	3.76	13108	2022-11-25 09:23:25.492	0.027	0.292	0.974	0	0	0	16.743	-1.538	-27.828	0	0	0	0	0	0	0
WT111(DD045F3F1DEA)	3.76	13108	2022-11-25 09:23:25.492	0.027	0.292	0.974	0	0	0	16.743	-1.538	-27.828	0	0	0	0	0	0	0
WT111(DD045F3F1DEA)	3.76	13108	2022-11-25 09:23:25.492	0.027	0.292	0.974	0	0	0	16.743	-1.538	-27.828	0	0	0	0	0	0	0
WT111(DD045F3F1DEA)	3.76	13108	2022-11-25 09:23:25.492	0.027	0.292	0.974	0	0	0	16.743	-1.538	-27.828	0	0	0	0	0	0	0
WT111(DD045F3F1DEA)	3.76	13108	2022-11-25 09:23:25.492	0.027	0.292	0.973	0	0	0	16.743	-1.538	-27.828	0	0	0	0	0	0	0
WT111(DD045F3F1DEA)	3.76	13108	2022-11-25 09:23:25.492	0.027	0.292	0.973	0	0	0	16.743	-1.538	-27.828	0	0	0	0	0	0	0
WT111(DD045F3F1DEA)	3.76	13108	2022-11-25 09:23:25.492	0.027	0.292	0.973	0	0	0	16.743	-1.538	-27.828	0	0	0	0	0	0	0
WT111(DD045F3F1DEA)	3.76	13108	2022-11-25 09:23:25.492	0.027	0.292	0.973	0	0	0	16.743	-1.538	-27.828	0	0	0	0	0	0	0
WT111(DD045F3F1DEA)	3.76	13108	2022-11-25 09:23:25.523	0.028	0.295	0.976	0	0	0	16.743	-1.538	-27.828	0	0	0	0	0	0	0
WT111(DD045F3F1DEA)	3.76	13108	2022-11-25 09:23:25.523	0.028	0.295	0.976	0	0	0	16.743	-1.538	-27.828	0	0	0	0	0	0	0
WT111(DD045F3F1DEA)	3.76	13108	2022-11-25 09:23:25.523	0.028	0.295	0.976	0	0	0	16.743	-1.538	-27.828	0	0	0	0	0	0	0
WT111(DD045F3F1DEA)	3.76	13108	2022-11-25 09:23:25.523	0.028	0.295	0.976	0	0	0	16.743	-1.538	-27.828	0	0	0	0	0	0	0
WT111(DD045F3F1DEA)	3.76	13108	2022-11-25 09:23:25.523	0.027	0.296	0.976	0	0	0	16.743	-1.538	-27.828	0	0	0	0	0	0	0
WT111(DD045F3F1DEA)	3.76	13108	2022-11-25 09:23:25.523	0.027	0.296	0.976	0	0	0	16.743	-1.538	-27.828	0	0	0	0	0	0	0
WT111(DD045F3F1DEA)	3.76	13108	2022-11-25 09:23:25.523	0.027	0.296	0.976	0	0	0	16.743	-1.538	-27.828	0	0	0	0	0	0	0
WT111(DD045F3F1DEA)	3.76	13108	2022-11-25 09:23:25.523	0.027	0.296	0.976	0	0	0	16.743	-1.538	-27.828	0	0	0	0	0	0	0
WT111(DD045F3F1DEA)	3.76	13108	2022-11-25 09:23:25.554	0.028	0.292	0.974	0	0	0	16.743	-1.538	-27.828	0	0	0	0	0	0	0
WT111(DD045F3F1DEA)	3.76	13108	2022-11-25 09:23:25.554	0.028	0.292	0.974	0	0	0	16.743	-1.538	-27.828	0	0	0	0	0	0	0
WT111(DD045F3F1DEA)	3.76	13108	2022-11-25 09:23:25.554	0.028	0.292	0.974	0	0	0	16.743	-1.538	-27.828	0	0	0	0	0	0	0
WT111(DD045F3F1DEA)	3.76	13108	2022-11-25 09:23:25.554	0.028	0.292	0.974	0	0	0	16.743	-1.538	-27.828	0	0	0	0	0	0	0
WT111(DD045F3F1DEA)	3.76	13108	2022-11-25 09:23:25.554	0.027	0.292	0.974	0	0	0	16.743	-1.538	-27.828	0	0	0	0	0	0	0
WT111(DD045F3F1DEA)	3.76	13108	2022-11-25 09:23:25.554	0.027	0.292	0.974	0	0	0	16.743	-1.538	-27.828	0	0	0	0	0	0	0
WT111(DD045F3F1DEA)	3.76	13108	2022-11-25 09:23:25.554	0.027	0.292	0.974	0	0	0	16.743	-1.538	-27.828	0	0	0	0	0	0	0
WT111(DD045F3F1DEA)	3.76	13108	2022-11-25 09:23:25.554	0.027	0.292	0.974	0	0	0	16.743	-1.538	-27.828	0	0	0	0	0	0	0
WT111(DD045F3F1DEA)	3.76	13108	2022-11-25 09:23:25.617	0.026	0.293	0.972	0	0	0	16.743	-1.538	-27.828	0	0	0	0	0	0	0
WT111(DD045F3F1DEA)	3.76	13108	2022-11-25 09:23:25.617	0.026	0.293	0.972	0	0	0	16.743	-1.538	-27.828	0	0	0	0	0	0	0
WT111(DD045F3F1DEA)	3.76	13108	2022-11-25 09:23:25.617	0.026	0.293	0.972	0	0	0	16.743	-1.538	-27.828	0	0	0	0	0	0	0
WT111(DD045F3F1DEA)	3.76	13108	2022-11-25 09:23:25.617	0.026	0.293	0.972	0	0	0	16.743	-1.538	-27.828	0	0	0	0	0	0	0
WT111(DD045F3F1DEA)	3.76	13108	2022-11-25 09:23:25.617	0.027	0.291	0.975	0	0	0	16.743	-1.538	-27.828	0	0	0	0	0	0	0
WT111(DD045F3F1DEA)	3.76	13108	2022-11-25 09:23:25.617	0.027	0.291	0.975	0	0	0	16.743	-1.538	-27.828	0	0	0	0	0	0	0
WT111(DD045F3F1DEA)	3.76	13108	2022-11-25 09:23:25.617	0.027	0.291	0.975	0	0	0	16.743	-1.538	-27.828	0	0	0	0	0	0	0
WT111(DD045F3F1DEA)	3.76	13108	2022-11-25 09:23:25.617	0.027	0.291	0.975	0	0	0	16.743	-1.538	-27.828	0	0	0	0	0	0	0
WT111(DD045F3F1DEA)	3.76	13108	2022-11-25 09:23:25.648	0.028	0.295	0.975	0	0	0	16.743	-1.538	-27.828	0	0	0	0	0	0	0
WT111(DD045F3F1DEA)	3.76	13108	2022-11-25 09:23:25.648	0.028	0.295	0.975	0	0	0	16.743	-1.538	-27.828	0	0	0	0	0	0	0
WT111(DD045F3F1DEA)	3.76	13108	2022-11-25 09:23:25.648	0.028	0.295	0.975	0	0	0	16.743	-1.538	-27.828	0	0	0	0	0	0	0
WT111(DD045F3F1DEA)	3.76	13108	2022-11-25 09:23:25.648	0.028	0.295	0.975	0	0	0	16.743	-1.538	-27.828	0	0	0	0	0	0	0
WT111(DD045F3F1DEA)	3.76	13108	2022-11-25 09:23:25.648	0.027	0.29	0.972	0	0	0	16.743	-1.538	-27.828	0	0	0	0	0	0	0
WT111(DD045F3F1DEA)	3.76	13108	2022-11-25 09:23:25.648	0.027	0.29	0.972	0	0	0	16.743	-1.538	-27.828	0	0	0	0	0	0	0
WT111(DD045F3F1DEA)	3.76	13108	2022-11-25 09:23:25.648	0.027	0.29	0.972	0	0	0	16.743	-1.538	-27.828	0	0	0	0	0	0	0
WT111(DD045F3F1DEA)	3.76	13108	2022-11-25 09:23:25.648	0.027	0.29	0.972	0	0	0	16.743	-1.538	-27.828	0	0	0	0	0	0	0
WT111(DD045F3F1DEA)	3.76	13108	2022-11-25 09:23:25.679	0.026	0.292	0.972	0	0	0	16.743	-1.538	-27.828	0	0	0	0	0	0	0
WT111(DD045F3F1DEA)	3.76	13108	2022-11-25 09:23:25.679	0.026	0.292	0.972	0	0	0	16.743	-1.538	-27.828	0	0	0	0	0	0	0
WT111(DD045F3F1DEA)	3.76	13108	2022-11-25 09:23:25.679	0.026	0.292	0.972	0	0	0	16.743	-1.538	-27.828	0	0	0	0	0	0	0
WT111(DD045F3F1DEA)	3.76	13108	2022-11-25 09:23:25.679	0.026	0.292	0.972	0	0	0	16.743	-1.538	-27.828	0	0	0	0	0	0	0
WT111(DD045F3F1DEA)	3.76	13108	2022-11-25 09:23:25.679	0.027	0.297	0.976	0	0	0	16.743	-1.538	-27.828	0	0	0	0	0	0	0
WT111(DD045F3F1DEA)	3.76	13108	2022-11-25 09:23:25.679	0.027	0.297	0.976	0	0	0	16.743	-1.538	-27.828	0	0	0	0	0	0	0
WT111(DD045F3F1DEA)	3.76	13108	2022-11-25 09:23:25.679	0.027	0.297	0.976	0	0	0	16.743	-1.538	-27.828	0	0	0	0	0	0	0
WT111(DD045F3F1DEA)	3.76	13108	2022-11-25 09:23:25.679	0.027	0.297	0.976	0	0	0	16.743	-1.538	-27.828	0	0	0	0	0	0	0
WT111(DD045F3F1DEA)	3.76	13108	2022-11-25 09:23:25.820	0.027	0.292	0.974	0	0	0	16.743	-1.538	-27.828	0	0	0	0	0	0	0
WT111(DD045F3F1DEA)	3.76	13108	2022-11-25 09:23:25.820	0.027	0.292	0.974	0	0	0	16.743	-1.538	-27.828	0	0	0	0	0	0	0
WT111(DD045F3F1DEA)	3.76	13108	2022-11-25 09:23:25.820	0.027	0.292	0.974	0	0	0	16.743	-1.538	-27.828	0	0	0	0	0	0	0
WT111(DD045F3F1DEA)	3.76	13108	2022-11-25 09:23:25.820	0.026	0.292	0.973	0	0	0	16.743	-1.538	-27.828	0	0	0	0	0	0	0
WT111(DD045F3F1DEA)	3.76	13108	2022-11-25 09:23:25.820	0.026	0.292	0.973	0	0	0	16.743	-1.538	-27.828	0	0	0	0	0	0	0
WT111(DD045F3F1DEA)	3.76	13108	2022-11-25 09:23:25.820	0.026	0.292	0.973	0	0	0	16.743	-1.538	-27.828	0	0	0	0	0	0	0
WT111(DD045F3F1DEA)	3.76	13108	2022-11-25 09:23:25.820	0.026	0.292	0.973	0	0	0	16.743	-1.538	-27.828	0	0	0	0	0	0	0
WT111(DD045F3F1DEA)	3.76	13108	2022-11-25 09:23:25.820	0.027	0.297	0.978	0.244	0	0	16.743	-1.538	-27.828	0	0	0	0	0	0	0
WT111(DD045F3F1DEA)	3.76	13108	2022-11-25 09:23:25.914	0.027	0.297	0.978	0.244	0	0	16.749	-1.538	-27.828	0	0	0	0	0	0	0
WT111(DD045F3F1DEA)	3.76	13108	2022-11-25 09:23:25.914	0.027	0.297	0.978	0.244	0	0	16.749	-1.538	-27.828	0	0	0	0	0	0	0
WT111(DD045F3F1DEA)	3.76	13108	2022-11-25 09:23:25.914	0.027	0.297	0.978	0.244	0	0	16.749	-1.538	-27.828	0	0	0	0	0	0	0
WT111(DD045F3F1DEA)	3.76	13108	2022-11-25 09:23:25.914	0.027	0.29	0.972	-0.061	0	0	16.749	-1.538	-27.828	0	0	0	0	0	0	0
WT111(DD045F3F1DEA)	3.76	13108	2022-11-25 09:23:25.914	0.027	0.29	0.972	-0.061	0	0	16.749	-1.538	-27.828	0	0	0	0	0	0	0
WT111(DD045F3F1DEA)	3.76	13108	2022-11-25 09:23:25.914	0.027	0.29	0.972	-0.061	0	0	16.749	-1.538	-27.828	0	0	0	0	0	0	0
WT111(DD045F3F1DEA)	3.76	13108	2022-11-25 09:23:25.914	0.027	0.29	0.972	-0.061	0	0	16.749	-1.538	-27.828	0	0	0	0	0	0	0
WT111(DD045F3F1DEA)	3.76	13108	2022-11-25 09:23:25.914	0.027	0.292	0.973	-0.061	0	0	16.749	-1.538	-27.828	0	0	0	0	0	0	0
WT111(DD045F3F1DEA)	3.76	13108	2022-11-25 09:23:25.945	0.027	0.292	0.973	-0.061	0	0	16.749	-1.538	-27.828	0	0	0	0	0	0	0
WT111(DD045F3F1DEA)	3.76	13108	2022-11-25 09:23:25.945	0.027	0.292	0.973	-0.061	0	0	16.749	-1.538	-27.828	0	0	0	0	0	0	0
WT111(DD045F3F1DEA)	3.76	13108	2022-11-25 09:23:25.945	0.027	0.292	0.973	-0.061	0	0	16.749	-1.538	-27.828	0	0	0	0	0	0	0
WT111(DD045F3F1DEA)	3.76	13108	2022-11-25 09:23:25.945	0.028	0.295	0.975	0	0	0	16.749	-1.538	-27.828	0	0	0	0	0	0	0
WT111(DD045F3F1DEA)	3.76	13108	2022-11-25 09:23:25.945	0.028	0.295	0.975	0	0	0	16.749	-1.538	-27.828	0	0	0	0	0	0	0
WT111(DD045F3F1DEA)	3.76	13108	2022-11-25 09:23:25.945	0.028	0.295	0.975	0	0	0	16.749	-1.538	-27.828	0	0	0	0	0	0	0
WT111(DD045F3F1DEA)	3.76	13108	2022-11-25 09:23:25.945	0.028	0.295	0.975	0	0	0	16.749	-1.538	-27.828	0	0	0	0	0	0	0
WT111(DD045F3F1DEA)	3.76	13108	2022-11-25 09:23:25.945	0.026	0.292	0.972	0.061	0	0	16.749	-1.538	-27.828	0	0	0	0	0	0	0
WT111(DD045F3F1DEA)	3.76	13108	2022-11-25 09:23:26.023	0.026	0.292	0.972	0.061	0	0	16.749	-1.538	-27.828	0	0	0	0	0	0	0
WT111(DD045F3F1DEA)	3.76	13108	2022-11-25 09:23:26.039	0.026	0.292	0.972	0.061	0	0	16.749	-1.538	-27.828	0	0	0	0	0	0	0
WT111(DD045F3F1DEA)	3.76	13108	2022-11-25 09:23:26.039	0.026	0.292	0.972	0.061	0	0	16.749	-1.538	-27.828	0	0	0	0	0	0	0
WT111(DD045F3F1DEA)	3.76	13108	2022-11-25 09:23:26.039	0.028	0.293	0.973	0	0	0	16.749	-1.538	-27.828	0	0	0	0	0	0	0
WT111(DD045F3F1DEA)	3.76	13108	2022-11-25 09:23:26.039	0.028	0.293	0.973	0	0	0	16.749	-1.538	-27.828	0	0	0	0	0	0	0
WT111(DD045F3F1DEA)	3.76	13108	2022-11-25 09:23:26.039	0.028	0.293	0.973	0	0	0	16.749	-1.538	-27.828	0	0	0	0	0	0	0
WT111(DD045F3F1DEA)	3.76	13108	2022-11-25 09:23:26.039	0.028	0.293	0.973	0	0	0	16.749	-1.538	-27.828	0	0	0	0	0	0	0
WT111(DD045F3F1DEA)	3.76	13108	2022-11-25 09:23:26.039	0.027	0.293	0.976	0	0	0	16.749	-1.538	-27.828	0	0	0	0	0	0	0
WT111(DD045F3F1DEA)	3.76	13108	2022-11-25 09:23:26.086	0.027	0.293	0.976	0	0	0	16.749	-1.538	-27.828	0	0	0	0	0	0	0
WT111(DD045F3F1DEA)	3.76	13108	2022-11-25 09:23:26.086	0.027	0.293	0.976	0	0	0	16.749	-1.538	-27.828	0	0	0	0	0	0	0
WT111(DD045F3F1DEA)	3.76	13108	2022-11-25 09:23:26.086	0.027	0.293	0.976	0	0	0	16.749	-1.538	-27.828	0	0	0	0	0	0	0
WT111(DD045F3F1DEA)	3.76	13108	2022-11-25 09:23:26.086	0.028	0.293	0.974	0	0	0	16.749	-1.538	-27.828	0	0	0	0	0	0	0
WT111(DD045F3F1DEA)	3.76	13108	2022-11-25 09:23:26.086	0.028	0.293	0.974	0	0	0	16.749	-1.538	-27.828	0	0	0	0	0	0	0
WT111(DD045F3F1DEA)	3.76	13108	2022-11-25 09:23:26.086	0.028	0.293	0.974	0	0	0	16.749	-1.538	-27.828	0	0	0	0	0	0	0
WT111(DD045F3F1DEA)	3.76	13108	2022-11-25 09:23:26.086	0.028	0.293	0.974	0	0	0	16.749	-1.538	-27.828	0	0	0	0	0	0	0
WT111(DD045F3F1DEA)	3.76	13108	2022-11-25 09:23:26.086	0.026	0.289	0.971	0.061	0	0	16.749	-1.538	-27.828	0	0	0	0	0	0	0
WT111(DD045F3F1DEA)	3.76	13108	2022-11-25 09:23:26.117	0.026	0.289	0.971	0.061	0	0	16.749	-1.538	-27.828	0	0	0	0	0	0	0
WT111(DD045F3F1DEA)	3.76	13108	2022-11-25 09:23:26.117	0.026	0.289	0.971	0.061	0	0	16.749	-1.538	-27.828	0	0	0	0	0	0	0
WT111(DD045F3F1DEA)	3.76	13108	2022-11-25 09:23:26.117	0.026	0.289	0.971	0.061	0	0	16.749	-1.538	-27.828	0	0	0	0	0	0	0
WT111(DD045F3F1DEA)	3.76	13108	2022-11-25 09:23:26.117	0.028	0.297	0.975	0	0.061	0	16.749	-1.538	-27.828	0	0	0	0	0	0	0
WT111(DD045F3F1DEA)	3.76	13108	2022-11-25 09:23:26.117	0.028	0.297	0.975	0	0.061	0	16.749	-1.538	-27.828	0	0	0	0	0	0	0
WT111(DD045F3F1DEA)	3.76	13108	2022-11-25 09:23:26.117	0.028	0.297	0.975	0	0.061	0	16.749	-1.538	-27.828	0	0	0	0	0	0	0
WT111(DD045F3F1DEA)	3.76	13108	2022-11-25 09:23:26.117	0.028	0.297	0.975	0	0.061	0	16.749	-1.538	-27.828	0	0	0	0	0	0	0
WT111(DD045F3F1DEA)	3.76	13108	2022-11-25 09:23:26.117	0.028	0.291	0.974	0	0	0	16.749	-1.538	-27.828	0	0	0	0	0	0	0
WT111(DD045F3F1DEA)	3.76	13108	2022-11-25 09:23:26.148	0.028	0.291	0.974	0	0	0	16.749	-1.538	-27.828	0	0	0	0	0	0	0
WT111(DD045F3F1DEA)	3.76	13108	2022-11-25 09:23:26.148	0.028	0.291	0.974	0	0	0	16.749	-1.538	-27.828	0	0	0	0	0	0	0
WT111(DD045F3F1DEA)	3.76	13108	2022-11-25 09:23:26.148	0.028	0.291	0.974	0	0	0	16.749	-1.538	-27.828	0	0	0	0	0	0	0
WT111(DD045F3F1DEA)	3.76	13108	2022-11-25 09:23:26.148	0.027	0.292	0.973	0	0	0	16.749	-1.538	-27.828	0	0	0	0	0	0	0
WT111(DD045F3F1DEA)	3.76	13108	2022-11-25 09:23:26.148	0.027	0.292	0.973	0	0	0	16.749	-1.538	-27.828	0	0	0	0	0	0	0
WT111(DD045F3F1DEA)	3.76	13108	2022-11-25 09:23:26.148	0.027	0.292	0.973	0	0	0	16.749	-1.538	-27.828	0	0	0	0	0	0	0
WT111(DD045F3F1DEA)	3.76	13108	2022-11-25 09:23:26.148	0.027	0.292	0.973	0	0	0	16.749	-1.538	-27.828	0	0	0	0	0	0	0
WT111(DD045F3F1DEA)	3.76	13108	2022-11-25 09:23:26.148	0.028	0.292	0.974	0	0	0	16.749	-1.538	-27.828	0	0	0	0	0	0	0
WT111(DD045F3F1DEA)	3.76	13108	2022-11-25 09:23:26.180	0.028	0.292	0.974	0	0	0	16.749	-1.538	-27.828	0	0	0	0	0	0	0
WT111(DD045F3F1DEA)	3.76	13108	2022-11-25 09:23:26.180	0.028	0.292	0.974	0	0	0	16.749	-1.538	-27.828	0	0	0	0	0	0	0
WT111(DD045F3F1DEA)	3.76	13108	2022-11-25 09:23:26.180	0.028	0.292	0.974	0	0	0	16.749	-1.538	-27.828	0	0	0	0	0	0	0
WT111(DD045F3F1DEA)	3.76	13108	2022-11-25 09:23:26.180	0.027	0.292	0.973	-0.183	0.061	0	16.749	-1.538	-27.828	0	0	0	0	0	0	0
WT111(DD045F3F1DEA)	3.76	13108	2022-11-25 09:23:26.180	0.027	0.292	0.973	-0.183	0.061	0	16.749	-1.538	-27.828	0	0	0	0	0	0	0
WT111(DD045F3F1DEA)	3.76	13108	2022-11-25 09:23:26.180	0.027	0.292	0.973	-0.183	0.061	0	16.749	-1.538	-27.828	0	0	0	0	0	0	0
WT111(DD045F3F1DEA)	3.76	13108	2022-11-25 09:23:26.180	0.027	0.292	0.973	-0.183	0.061	0	16.743	-1.538	-27.828	0	0	0	0	0	0	0
WT111(DD045F3F1DEA)	3.76	13108	2022-11-25 09:23:26.180	0.028	0.297	0.978	0.122	0	0	16.749	-1.538	-27.828	0	0	0	0	0	0	0
WT111(DD045F3F1DEA)	3.76	13108	2022-11-25 09:23:26.273	0.027	0.291	0.973	0	0	0	16.749	-1.538	-27.828	0	0	0	0	0	0	0
WT111(DD045F3F1DEA)	3.76	13108	2022-11-25 09:23:26.273	0.027	0.291	0.973	0	0	0	16.749	-1.538	-27.828	0	0	0	0	0	0	0
WT111(DD045F3F1DEA)	3.76	13108	2022-11-25 09:23:26.273	0.027	0.291	0.973	0	0	0	16.749	-1.538	-27.828	0	0	0	0	0	0	0
WT111(DD045F3F1DEA)	3.76	13108	2022-11-25 09:23:26.273	0.028	0.293	0.975	0.061	0	0	16.749	-1.538	-27.828	0	0	0	0	0	0	0
WT111(DD045F3F1DEA)	3.76	13108	2022-11-25 09:23:26.273	0.028	0.293	0.975	0.061	0	0	16.749	-1.538	-27.828	0	0	0	0	0	0	0
WT111(DD045F3F1DEA)	3.76	13108	2022-11-25 09:23:26.273	0.028	0.293	0.975	0.061	0	0	16.749	-1.538	-27.828	0	0	0	0	0	0	0
WT111(DD045F3F1DEA)	3.76	13108	2022-11-25 09:23:26.273	0.028	0.293	0.975	0.061	0	0	16.749	-1.538	-27.828	0	0	0	0	0	0	0
WT111(DD045F3F1DEA)	3.76	13108	2022-11-25 09:23:26.273	0.028	0.293	0.973	0	0	0	16.749	-1.538	-27.828	0	0	0	0	0	0	0
WT111(DD045F3F1DEA)	3.76	13108	2022-11-25 09:23:26.305	0.028	0.293	0.973	0	0	0	16.749	-1.538	-27.828	0	0	0	0	0	0	0
WT111(DD045F3F1DEA)	3.76	13108	2022-11-25 09:23:26.305	0.028	0.293	0.973	0	0	0	16.749	-1.538	-27.828	0	0	0	0	0	0	0
WT111(DD045F3F1DEA)	3.76	13108	2022-11-25 09:23:26.305	0.028	0.293	0.973	0	0	0	16.749	-1.538	-27.828	0	0	0	0	0	0	0
WT111(DD045F3F1DEA)	3.76	13108	2022-11-25 09:23:26.305	0.028	0.292	0.975	0	0	0	16.749	-1.538	-27.828	0	0	0	0	0	0	0
WT111(DD045F3F1DEA)	3.76	13108	2022-11-25 09:23:26.305	0.028	0.292	0.975	0	0	0	16.749	-1.538	-27.828	0	0	0	0	0	0	0
WT111(DD045F3F1DEA)	3.76	13108	2022-11-25 09:23:26.305	0.028	0.292	0.975	0	0	0	16.749	-1.538	-27.828	0	0	0	0	0	0	0
WT111(DD045F3F1DEA)	3.76	13108	2022-11-25 09:23:26.305	0.028	0.292	0.975	0	0	0	16.749	-1.538	-27.828	0	0	0	0	0	0	0
WT111(DD045F3F1DEA)	3.76	13108	2022-11-25 09:23:26.305	0.027	0.297	0.974	0	0	0	16.749	-1.538	-27.828	0	0	0	0	0	0	0
WT111(DD045F3F1DEA)	3.76	13108	2022-11-25 09:23:26.336	0.027	0.297	0.974	0	0	0	16.749	-1.538	-27.828	0	0	0	0	0	0	0
WT111(DD045F3F1DEA)	3.76	13108	2022-11-25 09:23:26.336	0.027	0.297	0.974	0	0	0	16.749	-1.538	-27.828	0	0	0	0	0	0	0
WT111(DD045F3F1DEA)	3.76	13108	2022-11-25 09:23:26.336	0.027	0.297	0.974	0	0	0	16.749	-1.538	-27.828	0	0	0	0	0	0	0
WT111(DD045F3F1DEA)	3.76	13108	2022-11-25 09:23:26.336	0.027	0.29	0.973	0	0	0	16.749	-1.538	-27.828	0	0	0	0	0	0	0
WT111(DD045F3F1DEA)	3.76	13108	2022-11-25 09:23:26.336	0.027	0.29	0.973	0	0	0	16.749	-1.538	-27.828	0	0	0	0	0	0	0
WT111(DD045F3F1DEA)	3.76	13108	2022-11-25 09:23:26.336	0.027	0.29	0.973	0	0	0	16.749	-1.538	-27.828	0	0	0	0	0	0	0
WT111(DD045F3F1DEA)	3.76	13108	2022-11-25 09:23:26.336	0.027	0.29	0.973	0	0	0	16.749	-1.538	-27.828	0	0	0	0	0	0	0
WT111(DD045F3F1DEA)	3.76	13108	2022-11-25 09:23:26.336	0.028	0.296	0.975	0.122	0	0	16.749	-1.538	-27.828	0	0	0	0	0	0	0
WT111(DD045F3F1DEA)	3.76	13108	2022-11-25 09:23:26.367	0.028	0.296	0.975	0.122	0	0	16.754	-1.538	-27.828	0	0	0	0	0	0	0
WT111(DD045F3F1DEA)	3.76	13108	2022-11-25 09:23:26.367	0.028	0.296	0.975	0.122	0	0	16.754	-1.538	-27.828	0	0	0	0	0	0	0
WT111(DD045F3F1DEA)	3.76	13108	2022-11-25 09:23:26.367	0.028	0.296	0.975	0.122	0	0	16.754	-1.538	-27.828	0	0	0	0	0	0	0
WT111(DD045F3F1DEA)	3.76	13108	2022-11-25 09:23:26.367	0.027	0.29	0.971	0	0	0	16.754	-1.538	-27.828	0	0	0	0	0	0	0
WT111(DD045F3F1DEA)	3.76	13108	2022-11-25 09:23:26.367	0.027	0.29	0.971	0	0	0	16.754	-1.538	-27.828	0	0	0	0	0	0	0
WT111(DD045F3F1DEA)	3.76	13108	2022-11-25 09:23:26.367	0.027	0.29	0.971	0	0	0	16.754	-1.538	-27.828	0	0	0	0	0	0	0
WT111(DD045F3F1DEA)	3.76	13108	2022-11-25 09:23:26.367	0.027	0.29	0.971	0	0	0	16.754	-1.538	-27.828	0	0	0	0	0	0	0
WT111(DD045F3F1DEA)	3.76	13108	2022-11-25 09:23:26.367	0.027	0.293	0.975	0	0	0	16.754	-1.538	-27.828	0	0	0	0	0	0	0
WT111(DD045F3F1DEA)	3.76	13108	2022-11-25 09:23:26.367	0.027	0.293	0.975	0	0	0	16.754	-1.538	-27.828	0	0	0	0	0	0	0
WT111(DD045F3F1DEA)	3.76	13108	2022-11-25 09:23:26.367	0.027	0.293	0.975	0	0	0	16.754	-1.538	-27.828	0	0	0	0	0	0	0
WT111(DD045F3F1DEA)	3.76	13108	2022-11-25 09:23:26.367	0.028	0.296	0.976	0	0	0	16.754	-1.538	-27.828	0	0	0	0	0	0	0
WT111(DD045F3F1DEA)	3.76	13108	2022-11-25 09:23:26.367	0.028	0.296	0.976	0	0	0	16.754	-1.538	-27.828	0	0	0	0	0	0	0
WT111(DD045F3F1DEA)	3.76	13108	2022-11-25 09:23:26.367	0.028	0.296	0.976	0	0	0	16.754	-1.538	-27.828	0	0	0	0	0	0	0
WT111(DD045F3F1DEA)	3.76	13108	2022-11-25 09:23:26.367	0.028	0.296	0.976	0	0	0	16.754	-1.538	-27.828	0	0	0	0	0	0	0
WT111(DD045F3F1DEA)	3.76	13108	2022-11-25 09:23:26.367	0.027	0.293	0.976	0	0	0	16.754	-1.538	-27.828	0	0	0	0	0	0	0
WT111(DD045F3F1DEA)	3.76	13108	2022-11-25 09:23:26.367	0.027	0.293	0.976	0	0	0	16.754	-1.538	-27.828	0	0	0	0	0	0	0
WT111(DD045F3F1DEA)	3.76	13108	2022-11-25 09:23:26.398	0.027	0.292	0.972	-0.122	0	0	16.754	-1.538	-27.828	0	0	0	0	0	0	0
WT111(DD045F3F1DEA)	3.76	13108	2022-11-25 09:23:26.398	0.027	0.292	0.972	-0.122	0	0	16.754	-1.538	-27.828	0	0	0	0	0	0	0
WT111(DD045F3F1DEA)	3.76	13108	2022-11-25 09:23:26.398	0.027	0.294	0.976	0	0	0	16.754	-1.538	-27.828	0	0	0	0	0	0	0
WT111(DD045F3F1DEA)	3.76	13108	2022-11-25 09:23:26.398	0.027	0.294	0.976	0	0	0	16.754	-1.538	-27.828	0	0	0	0	0	0	0
WT111(DD045F3F1DEA)	3.76	13108	2022-11-25 09:23:26.398	0.027	0.294	0.976	0	0	0	16.754	-1.538	-27.828	0	0	0	0	0	0	0
WT111(DD045F3F1DEA)	3.76	13108	2022-11-25 09:23:26.398	0.027	0.294	0.976	0	0	0	16.754	-1.538	-27.828	0	0	0	0	0	0	0
WT111(DD045F3F1DEA)	3.76	13108	2022-11-25 09:23:26.398	0.027	0.291	0.972	0.061	0	0	16.754	-1.538	-27.828	0	0	0	0	0	0	0
WT111(DD045F3F1DEA)	3.76	13108	2022-11-25 09:23:26.398	0.027	0.291	0.972	0.061	0	0	16.754	-1.538	-27.828	0	0	0	0	0	0	0
WT111(DD045F3F1DEA)	3.76	13108	2022-11-25 09:23:26.414	0.027	0.291	0.972	0.061	0	0	16.754	-1.538	-27.828	0	0	0	0	0	0	0
WT111(DD045F3F1DEA)	3.76	13108	2022-11-25 09:23:26.414	0.027	0.291	0.972	0.061	0	0	16.754	-1.538	-27.828	0	0	0	0	0	0	0
WT111(DD045F3F1DEA)	3.76	13108	2022-11-25 09:23:26.414	0.027	0.292	0.973	-0.061	0	0	16.754	-1.538	-27.828	0	0	0	0	0	0	0
WT111(DD045F3F1DEA)	3.76	13108	2022-11-25 09:23:26.414	0.027	0.292	0.973	-0.061	0	0	16.754	-1.538	-27.828	0	0	0	0	0	0	0
WT111(DD045F3F1DEA)	3.76	13108	2022-11-25 09:23:26.414	0.027	0.292	0.973	-0.061	0	0	16.754	-1.538	-27.828	0	0	0	0	0	0	0
WT111(DD045F3F1DEA)	3.76	13108	2022-11-25 09:23:26.429	0.027	0.292	0.973	-0.061	0	0	16.754	-1.538	-27.828	0	0	0	0	0	0	0
WT111(DD045F3F1DEA)	3.76	13108	2022-11-25 09:23:26.429	0.028	0.297	0.977	0	0	0	16.754	-1.538	-27.828	0	0	0	0	0	0	0
WT111(DD045F3F1DEA)	3.76	13108	2022-11-25 09:23:26.429	0.028	0.297	0.977	0	0	0	16.754	-1.538	-27.828	0	0	0	0	0	0	0
WT111(DD045F3F1DEA)	3.76	13108	2022-11-25 09:23:26.445	0.028	0.297	0.977	0	0	0	16.754	-1.538	-27.828	0	0	0	0	0	0	0
WT111(DD045F3F1DEA)	3.76	13108	2022-11-25 09:23:26.445	0.028	0.297	0.977	0	0	0	16.754	-1.538	-27.828	0	0	0	0	0	0	0
WT111(DD045F3F1DEA)	3.76	13108	2022-11-25 09:23:26.445	0.027	0.293	0.973	0.061	0	0	16.754	-1.538	-27.828	0	0	0	0	0	0	0
WT111(DD045F3F1DEA)	3.76	13108	2022-11-25 09:23:26.445	0.027	0.293	0.973	0.061	0	0	16.754	-1.538	-27.828	0	0	0	0	0	0	0
WT111(DD045F3F1DEA)	3.76	13108	2022-11-25 09:23:26.445	0.027	0.293	0.973	0.061	0	0	16.754	-1.538	-27.828	0	0	0	0	0	0	0
WT111(DD045F3F1DEA)	3.76	13108	2022-11-25 09:23:26.445	0.027	0.293	0.973	0.061	0	0	16.754	-1.538	-27.828	0	0	0	0	0	0	0
WT111(DD045F3F1DEA)	3.76	13108	2022-11-25 09:23:26.445	0.027	0.29	0.973	-0.122	0.061	0	16.754	-1.538	-27.828	0	0	0	0	0	0	0
WT111(DD045F3F1DEA)	3.76	13108	2022-11-25 09:23:26.445	0.027	0.29	0.973	-0.122	0.061	0	16.754	-1.538	-27.828	0	0	0	0	0	0	0
WT111(DD045F3F1DEA)	3.76	13108	2022-11-25 09:23:26.476	0.027	0.29	0.973	-0.122	0.061	0	16.754	-1.538	-27.828	0	0	0	0	0	0	0
WT111(DD045F3F1DEA)	3.76	13108	2022-11-25 09:23:26.476	0.027	0.29	0.973	-0.122	0.061	0	16.749	-1.538	-27.828	0	0	0	0	0	0	0
WT111(DD045F3F1DEA)	3.76	13108	2022-11-25 09:23:26.476	0.027	0.3	0.976	0.061	0	0	16.754	-1.538	-27.828	0	0	0	0	0	0	0
WT111(DD045F3F1DEA)	3.76	13108	2022-11-25 09:23:26.476	0.027	0.3	0.976	0.061	0	0	16.754	-1.538	-27.828	0	0	0	0	0	0	0
WT111(DD045F3F1DEA)	3.76	13108	2022-11-25 09:23:26.476	0.027	0.3	0.976	0.061	0	0	16.754	-1.538	-27.828	0	0	0	0	0	0	0
WT111(DD045F3F1DEA)	3.76	13108	2022-11-25 09:23:26.476	0.027	0.3	0.976	0.061	0	0	16.754	-1.538	-27.828	0	0	0	0	0	0	0
WT111(DD045F3F1DEA)	3.76	13108	2022-11-25 09:23:26.476	0.027	0.289	0.972	0	0	0	16.754	-1.538	-27.828	0	0	0	0	0	0	0
WT111(DD045F3F1DEA)	3.76	13108	2022-11-25 09:23:26.476	0.027	0.289	0.972	0	0	0	16.754	-1.538	-27.828	0	0	0	0	0	0	0
WT111(DD045F3F1DEA)	3.76	13108	2022-11-25 09:23:26.508	0.027	0.289	0.972	0	0	0	16.754	-1.538	-27.828	0	0	0	0	0	0	0
WT111(DD045F3F1DEA)	3.76	13108	2022-11-25 09:23:26.508	0.027	0.289	0.972	0	0	0	16.754	-1.538	-27.828	0	0	0	0	0	0	0
WT111(DD045F3F1DEA)	3.76	13108	2022-11-25 09:23:26.508	0.027	0.294	0.973	0	0	0	16.754	-1.538	-27.828	0	0	0	0	0	0	0
WT111(DD045F3F1DEA)	3.76	13108	2022-11-25 09:23:26.508	0.027	0.294	0.973	0	0	0	16.754	-1.538	-27.828	0	0	0	0	0	0	0
WT111(DD045F3F1DEA)	3.76	13108	2022-11-25 09:23:26.508	0.027	0.294	0.973	0	0	0	16.754	-1.538	-27.828	0	0	0	0	0	0	0
WT111(DD045F3F1DEA)	3.76	13108	2022-11-25 09:23:26.508	0.027	0.294	0.973	0	0	0	16.754	-1.538	-27.828	0	0	0	0	0	0	0
WT111(DD045F3F1DEA)	3.76	13108	2022-11-25 09:23:26.508	0.027	0.294	0.975	0.061	0	0	16.754	-1.538	-27.828	0	0	0	0	0	0	0
WT111(DD045F3F1DEA)	3.76	13108	2022-11-25 09:23:26.508	0.027	0.294	0.975	0.061	0	0	16.754	-1.538	-27.828	0	0	0	0	0	0	0
WT111(DD045F3F1DEA)	3.76	13108	2022-11-25 09:23:26.539	0.027	0.294	0.975	0.061	0	0	16.754	-1.538	-27.828	0	0	0	0	0	0	0
WT111(DD045F3F1DEA)	3.76	13108	2022-11-25 09:23:26.539	0.027	0.294	0.975	0.061	0	0	16.754	-1.538	-27.828	0	0	0	0	0	0	0
WT111(DD045F3F1DEA)	3.76	13108	2022-11-25 09:23:26.539	0.027	0.291	0.972	0	0	0	16.754	-1.538	-27.828	0	0	0	0	0	0	0
WT111(DD045F3F1DEA)	3.76	13108	2022-11-25 09:23:26.539	0.027	0.291	0.972	0	0	0	16.754	-1.538	-27.828	0	0	0	0	0	0	0
WT111(DD045F3F1DEA)	3.76	13108	2022-11-25 09:23:26.539	0.027	0.291	0.972	0	0	0	16.754	-1.538	-27.828	0	0	0	0	0	0	0
WT111(DD045F3F1DEA)	3.76	13108	2022-11-25 09:23:26.539	0.027	0.291	0.972	0	0	0	16.754	-1.538	-27.828	0	0	0	0	0	0	0
WT111(DD045F3F1DEA)	3.76	13108	2022-11-25 09:23:26.539	0.027	0.293	0.974	0	0	0	16.754	-1.538	-27.828	0	0	0	0	0	0	0
WT111(DD045F3F1DEA)	3.76	13108	2022-11-25 09:23:26.539	0.027	0.293	0.974	0	0	0	16.754	-1.538	-27.828	0	0	0	0	0	0	0
WT111(DD045F3F1DEA)	3.76	13108	2022-11-25 09:23:26.570	0.027	0.293	0.974	0	0	0	16.754	-1.538	-27.828	0	0	0	0	0	0	0
WT111(DD045F3F1DEA)	3.76	13108	2022-11-25 09:23:26.570	0.027	0.293	0.974	0	0	0	16.754	-1.538	-27.828	0	0	0	0	0	0	0
WT111(DD045F3F1DEA)	3.76	13108	2022-11-25 09:23:26.570	0.028	0.297	0.979	0.061	0	0	16.754	-1.538	-27.828	0	0	0	0	0	0	0
WT111(DD045F3F1DEA)	3.76	13108	2022-11-25 09:23:26.570	0.028	0.297	0.979	0.061	0	0	16.754	-1.538	-27.828	0	0	0	0	0	0	0
WT111(DD045F3F1DEA)	3.76	13108	2022-11-25 09:23:26.570	0.028	0.297	0.979	0.061	0	0	16.754	-1.538	-27.828	0	0	0	0	0	0	0
WT111(DD045F3F1DEA)	3.76	13108	2022-11-25 09:23:26.570	0.028	0.297	0.979	0.061	0	0	16.754	-1.538	-27.828	0	0	0	0	0	0	0
WT111(DD045F3F1DEA)	3.76	13108	2022-11-25 09:23:26.570	0.027	0.291	0.972	0	0	0	16.754	-1.538	-27.828	0	0	0	0	0	0	0
WT111(DD045F3F1DEA)	3.76	13108	2022-11-25 09:23:26.570	0.027	0.291	0.972	0	0	0	16.754	-1.538	-27.828	0	0	0	0	0	0	0
WT111(DD045F3F1DEA)	3.76	13108	2022-11-25 09:23:26.602	0.027	0.291	0.972	0	0	0	16.754	-1.538	-27.828	0	0	0	0	0	0	0
WT111(DD045F3F1DEA)	3.76	13108	2022-11-25 09:23:26.602	0.027	0.291	0.972	0	0	0	16.754	-1.538	-27.828	0	0	0	0	0	0	0
WT111(DD045F3F1DEA)	3.76	13108	2022-11-25 09:23:26.602	0.027	0.291	0.973	-0.061	0	0	16.754	-1.538	-27.828	0	0	0	0	0	0	0
WT111(DD045F3F1DEA)	3.76	13108	2022-11-25 09:23:26.602	0.027	0.291	0.973	-0.061	0	0	16.754	-1.538	-27.828	0	0	0	0	0	0	0
WT111(DD045F3F1DEA)	3.76	13108	2022-11-25 09:23:26.602	0.027	0.291	0.973	-0.061	0	0	16.754	-1.538	-27.828	0	0	0	0	0	0	0
WT111(DD045F3F1DEA)	3.76	13108	2022-11-25 09:23:26.602	0.027	0.291	0.973	-0.061	0	0	16.754	-1.538	-27.828	0	0	0	0	0	0	0
WT111(DD045F3F1DEA)	3.76	13108	2022-11-25 09:23:26.602	0.028	0.294	0.973	0	0	0	16.754	-1.538	-27.828	0	0	0	0	0	0	0
WT111(DD045F3F1DEA)	3.76	13108	2022-11-25 09:23:26.602	0.028	0.294	0.973	0	0	0	16.754	-1.538	-27.828	0	0	0	0	0	0	0
WT111(DD045F3F1DEA)	3.76	13108	2022-11-25 09:23:26.664	0.028	0.294	0.973	0	0	0	16.754	-1.538	-27.828	0	0	0	0	0	0	0
WT111(DD045F3F1DEA)	3.76	13108	2022-11-25 09:23:26.664	0.028	0.294	0.973	0	0	0	16.754	-1.538	-27.828	0	0	0	0	0	0	0
WT111(DD045F3F1DEA)	3.76	13108	2022-11-25 09:23:26.664	0.027	0.291	0.973	0	0.061	0	16.754	-1.538	-27.828	0	0	0	0	0	0	0
WT111(DD045F3F1DEA)	3.76	13108	2022-11-25 09:23:26.664	0.027	0.291	0.973	0	0.061	0	16.754	-1.538	-27.828	0	0	0	0	0	0	0
WT111(DD045F3F1DEA)	3.76	13108	2022-11-25 09:23:26.664	0.027	0.291	0.973	0	0.061	0	16.754	-1.538	-27.828	0	0	0	0	0	0	0
WT111(DD045F3F1DEA)	3.76	13108	2022-11-25 09:23:26.664	0.027	0.291	0.973	0	0.061	0	16.754	-1.538	-27.828	0	0	0	0	0	0	0
WT111(DD045F3F1DEA)	3.76	13108	2022-11-25 09:23:26.664	0.027	0.298	0.977	0	0	0	16.754	-1.538	-27.828	0	0	0	0	0	0	0
WT111(DD045F3F1DEA)	3.76	13108	2022-11-25 09:23:26.664	0.027	0.298	0.977	0	0	0	16.754	-1.538	-27.828	0	0	0	0	0	0	0
WT111(DD045F3F1DEA)	3.76	13108	2022-11-25 09:23:26.695	0.027	0.298	0.977	0	0	0	16.754	-1.538	-27.828	0	0	0	0	0	0	0
WT111(DD045F3F1DEA)	3.76	13108	2022-11-25 09:23:26.695	0.027	0.298	0.977	0	0	0	16.754	-1.538	-27.828	0	0	0	0	0	0	0
WT111(DD045F3F1DEA)	3.76	13108	2022-11-25 09:23:26.695	0.026	0.29	0.972	0	0	0	16.754	-1.538	-27.828	0	0	0	0	0	0	0
WT111(DD045F3F1DEA)	3.76	13108	2022-11-25 09:23:26.695	0.026	0.29	0.972	0	0	0	16.754	-1.538	-27.828	0	0	0	0	0	0	0
WT111(DD045F3F1DEA)	3.76	13108	2022-11-25 09:23:26.695	0.026	0.29	0.972	0	0	0	16.754	-1.538	-27.828	0	0	0	0	0	0	0
WT111(DD045F3F1DEA)	3.76	13108	2022-11-25 09:23:26.695	0.026	0.29	0.972	0	0	0	16.754	-1.538	-27.828	0	0	0	0	0	0	0
WT111(DD045F3F1DEA)	3.76	13108	2022-11-25 09:23:26.695	0.028	0.297	0.976	0	0	0	16.754	-1.538	-27.828	0	0	0	0	0	0	0
WT111(DD045F3F1DEA)	3.76	13108	2022-11-25 09:23:26.695	0.028	0.297	0.976	0	0	0	16.754	-1.538	-27.828	0	0	0	0	0	0	0
WT111(DD045F3F1DEA)	3.76	13108	2022-11-25 09:23:26.726	0.028	0.297	0.976	0	0	0	16.754	-1.538	-27.828	0	0	0	0	0	0	0
WT111(DD045F3F1DEA)	3.76	13108	2022-11-25 09:23:26.726	0.028	0.297	0.976	0	0	0	16.754	-1.538	-27.828	0	0	0	0	0	0	0
WT111(DD045F3F1DEA)	3.76	13108	2022-11-25 09:23:26.726	0.028	0.292	0.973	0	0	0	16.754	-1.538	-27.828	0	0	0	0	0	0	0
WT111(DD045F3F1DEA)	3.76	13108	2022-11-25 09:23:26.726	0.028	0.292	0.973	0	0	0	16.754	-1.538	-27.828	0	0	0	0	0	0	0
WT111(DD045F3F1DEA)	3.76	13108	2022-11-25 09:23:26.726	0.028	0.292	0.973	0	0	0	16.754	-1.538	-27.828	0	0	0	0	0	0	0
WT111(DD045F3F1DEA)	3.76	13108	2022-11-25 09:23:26.726	0.028	0.292	0.973	0	0	0	16.754	-1.538	-27.828	0	0	0	0	0	0	0
WT111(DD045F3F1DEA)	3.76	13108	2022-11-25 09:23:26.726	0.027	0.293	0.973	0	0	0	16.754	-1.538	-27.828	0	0	0	0	0	0	0
WT111(DD045F3F1DEA)	3.76	13108	2022-11-25 09:23:26.726	0.027	0.293	0.973	0	0	0	16.754	-1.538	-27.828	0	0	0	0	0	0	0
WT111(DD045F3F1DEA)	3.76	13108	2022-11-25 09:23:26.789	0.027	0.293	0.973	0	0	0	16.754	-1.538	-27.828	0	0	0	0	0	0	0
WT111(DD045F3F1DEA)	3.76	13108	2022-11-25 09:23:26.789	0.027	0.294	0.974	0	0	0	16.754	-1.538	-27.828	0	0	0	0	0	0	0
WT111(DD045F3F1DEA)	3.76	13108	2022-11-25 09:23:26.789	0.027	0.294	0.974	0	0	0	16.754	-1.538	-27.828	0	0	0	0	0	0	0
WT111(DD045F3F1DEA)	3.76	13108	2022-11-25 09:23:26.789	0.027	0.294	0.974	0	0	0	16.754	-1.538	-27.828	0	0	0	0	0	0	0
WT111(DD045F3F1DEA)	3.76	13108	2022-11-25 09:23:26.789	0.027	0.294	0.974	0	0	0	16.754	-1.538	-27.828	0	0	0	0	0	0	0
WT111(DD045F3F1DEA)	3.76	13108	2022-11-25 09:23:26.789	0.026	0.292	0.973	0	0	0	16.754	-1.538	-27.828	0	0	0	0	0	0	0
WT111(DD045F3F1DEA)	3.76	13108	2022-11-25 09:23:26.789	0.026	0.292	0.973	0	0	0	16.754	-1.538	-27.828	0	0	0	0	0	0	0
WT111(DD045F3F1DEA)	3.76	13108	2022-11-25 09:23:26.789	0.026	0.292	0.973	0	0	0	16.754	-1.538	-27.828	0	0	0	0	0	0	0
WT111(DD045F3F1DEA)	3.76	13108	2022-11-25 09:23:26.805	0.026	0.292	0.973	0	0	0	16.754	-1.538	-27.828	0	0	0	0	0	0	0
WT111(DD045F3F1DEA)	3.76	13108	2022-11-25 09:23:26.805	0.028	0.296	0.974	0	0	0	16.754	-1.538	-27.828	0	0	0	0	0	0	0
WT111(DD045F3F1DEA)	3.76	13108	2022-11-25 09:23:26.805	0.028	0.296	0.974	0	0	0	16.754	-1.538	-27.828	0	0	0	0	0	0	0
WT111(DD045F3F1DEA)	3.76	13108	2022-11-25 09:23:26.805	0.028	0.296	0.974	0	0	0	16.754	-1.538	-27.828	0	0	0	0	0	0	0
WT111(DD045F3F1DEA)	3.76	13108	2022-11-25 09:23:26.805	0.028	0.296	0.974	0	0	0	16.754	-1.538	-27.828	0	0	0	0	0	0	0
WT111(DD045F3F1DEA)	3.76	13108	2022-11-25 09:23:26.820	0.028	0.29	0.973	0	0	0	16.754	-1.538	-27.828	0	0	0	0	0	0	0
WT111(DD045F3F1DEA)	3.76	13108	2022-11-25 09:23:26.820	0.028	0.29	0.973	0	0	0	16.754	-1.538	-27.828	0	0	0	0	0	0	0
WT111(DD045F3F1DEA)	3.76	13108	2022-11-25 09:23:26.820	0.028	0.29	0.973	0	0	0	16.754	-1.538	-27.828	0	0	0	0	0	0	0
WT111(DD045F3F1DEA)	3.76	13108	2022-11-25 09:23:26.867	0.028	0.29	0.973	0	0	0	16.754	-1.538	-27.828	0	0	0	0	0	0	0
WT111(DD045F3F1DEA)	3.76	13108	2022-11-25 09:23:26.867	0.026	0.293	0.973	0	0	0	16.754	-1.538	-27.828	0	0	0	0	0	0	0
WT111(DD045F3F1DEA)	3.76	13108	2022-11-25 09:23:26.867	0.026	0.293	0.973	0	0	0	16.754	-1.538	-27.828	0	0	0	0	0	0	0
WT111(DD045F3F1DEA)	3.76	13108	2022-11-25 09:23:26.867	0.026	0.293	0.973	0	0	0	16.754	-1.538	-27.828	0	0	0	0	0	0	0
WT111(DD045F3F1DEA)	3.76	13108	2022-11-25 09:23:26.867	0.026	0.293	0.973	0	0	0	16.754	-1.538	-27.828	0	0	0	0	0	0	0
WT111(DD045F3F1DEA)	3.76	13108	2022-11-25 09:23:26.867	0.028	0.295	0.977	0	0	0	16.754	-1.538	-27.828	0	0	0	0	0	0	0
WT111(DD045F3F1DEA)	3.76	13108	2022-11-25 09:23:26.867	0.028	0.295	0.977	0	0	0	16.754	-1.538	-27.828	0	0	0	0	0	0	0
WT111(DD045F3F1DEA)	3.76	13108	2022-11-25 09:23:26.867	0.028	0.295	0.977	0	0	0	16.754	-1.538	-27.828	0	0	0	0	0	0	0
WT111(DD045F3F1DEA)	3.76	13108	2022-11-25 09:23:26.898	0.028	0.295	0.977	0	0	0	16.754	-1.538	-27.828	0	0	0	0	0	0	0
WT111(DD045F3F1DEA)	3.76	13108	2022-11-25 09:23:26.898	0.027	0.287	0.971	0	0	0	16.754	-1.538	-27.828	0	0	0	0	0	0	0
WT111(DD045F3F1DEA)	3.76	13108	2022-11-25 09:23:26.898	0.027	0.287	0.971	0	0	0	16.754	-1.538	-27.828	0	0	0	0	0	0	0
WT111(DD045F3F1DEA)	3.76	13108	2022-11-25 09:23:26.898	0.027	0.287	0.971	0	0	0	16.754	-1.538	-27.828	0	0	0	0	0	0	0
WT111(DD045F3F1DEA)	3.76	13108	2022-11-25 09:23:26.898	0.027	0.287	0.971	0	0	0	16.754	-1.538	-27.828	0	0	0	0	0	0	0
WT111(DD045F3F1DEA)	3.76	13108	2022-11-25 09:23:26.898	0.027	0.298	0.976	-0.183	0.061	0	16.754	-1.538	-27.828	0	0	0	0	0	0	0
WT111(DD045F3F1DEA)	3.76	13108	2022-11-25 09:23:26.898	0.027	0.298	0.976	-0.183	0.061	0	16.754	-1.538	-27.828	0	0	0	0	0	0	0
WT111(DD045F3F1DEA)	3.76	13108	2022-11-25 09:23:26.898	0.027	0.298	0.976	-0.183	0.061	0	16.754	-1.538	-27.828	0	0	0	0	0	0	0
WT111(DD045F3F1DEA)	3.76	13108	2022-11-25 09:23:26.930	0.027	0.298	0.976	-0.183	0.061	0	16.754	-1.538	-27.828	0	0	0	0	0	0	0
WT111(DD045F3F1DEA)	3.76	13108	2022-11-25 09:23:26.930	0.027	0.291	0.975	0	0	0	16.754	-1.538	-27.828	0	0	0	0	0	0	0
WT111(DD045F3F1DEA)	3.76	13108	2022-11-25 09:23:26.930	0.027	0.291	0.975	0	0	0	16.754	-1.538	-27.828	0	0	0	0	0	0	0
WT111(DD045F3F1DEA)	3.76	13108	2022-11-25 09:23:26.930	0.027	0.291	0.975	0	0	0	16.754	-1.538	-27.828	0	0	0	0	0	0	0
WT111(DD045F3F1DEA)	3.76	13108	2022-11-25 09:23:26.930	0.027	0.291	0.975	0	0	0	16.754	-1.538	-27.828	0	0	0	0	0	0	0
WT111(DD045F3F1DEA)	3.76	13108	2022-11-25 09:23:26.930	0.026	0.295	0.973	0.061	0	0	16.754	-1.538	-27.828	0	0	0	0	0	0	0
WT111(DD045F3F1DEA)	3.76	13108	2022-11-25 09:23:26.930	0.026	0.295	0.973	0.061	0	0	16.754	-1.538	-27.828	0	0	0	0	0	0	0
WT111(DD045F3F1DEA)	3.76	13108	2022-11-25 09:23:26.930	0.026	0.295	0.973	0.061	0	0	16.754	-1.538	-27.828	0	0	0	0	0	0	0
WT111(DD045F3F1DEA)	3.76	13108	2022-11-25 09:23:26.961	0.026	0.295	0.973	0.061	0	0	16.754	-1.538	-27.828	0	0	0	0	0	0	0
WT111(DD045F3F1DEA)	3.76	13108	2022-11-25 09:23:26.961	0.026	0.285	0.972	-0.061	0	0	16.754	-1.538	-27.828	0	0	0	0	0	0	0
WT111(DD045F3F1DEA)	3.76	13108	2022-11-25 09:23:26.961	0.026	0.285	0.972	-0.061	0	0	16.754	-1.538	-27.828	0	0	0	0	0	0	0
WT111(DD045F3F1DEA)	3.76	13108	2022-11-25 09:23:26.961	0.026	0.285	0.972	-0.061	0	0	16.754	-1.538	-27.828	0	0	0	0	0	0	0
WT111(DD045F3F1DEA)	3.76	13108	2022-11-25 09:23:26.961	0.026	0.285	0.972	-0.061	0	0	16.754	-1.538	-27.828	0	0	0	0	0	0	0
WT111(DD045F3F1DEA)	3.76	13108	2022-11-25 09:23:26.961	0.029	0.302	0.977	0.183	0	0	16.754	-1.538	-27.828	0	0	0	0	0	0	0
WT111(DD045F3F1DEA)	3.76	13108	2022-11-25 09:23:26.961	0.029	0.302	0.977	0.183	0	0	16.754	-1.538	-27.828	0	0	0	0	0	0	0
WT111(DD045F3F1DEA)	3.76	13108	2022-11-25 09:23:26.961	0.029	0.302	0.977	0.183	0	0	16.754	-1.538	-27.828	0	0	0	0	0	0	0
WT111(DD045F3F1DEA)	3.76	13108	2022-11-25 09:23:27.023	0.029	0.302	0.977	0.183	0	0	16.754	-1.538	-27.828	0	0	0	0	0	0	0
WT111(DD045F3F1DEA)	3.76	13108	2022-11-25 09:23:27.023	0.026	0.29	0.971	-0.061	0	0	16.754	-1.538	-27.828	0	0	0	0	0	0	0
WT111(DD045F3F1DEA)	3.76	13108	2022-11-25 09:23:27.023	0.026	0.29	0.971	-0.061	0	0	16.754	-1.538	-27.828	0	0	0	0	0	0	0
WT111(DD045F3F1DEA)	3.76	13108	2022-11-25 09:23:27.023	0.026	0.29	0.971	-0.061	0	0	16.754	-1.538	-27.828	0	0	0	0	0	0	0
WT111(DD045F3F1DEA)	3.76	13108	2022-11-25 09:23:27.023	0.026	0.29	0.971	-0.061	0	0	16.754	-1.538	-27.828	0	0	0	0	0	0	0
WT111(DD045F3F1DEA)	3.76	13108	2022-11-25 09:23:27.023	0.027	0.288	0.972	0	0	0	16.754	-1.538	-27.828	0	0	0	0	0	0	0
WT111(DD045F3F1DEA)	3.76	13108	2022-11-25 09:23:27.023	0.027	0.288	0.972	0	0	0	16.754	-1.538	-27.828	0	0	0	0	0	0	0
WT111(DD045F3F1DEA)	3.76	13108	2022-11-25 09:23:27.023	0.027	0.288	0.972	0	0	0	16.754	-1.538	-27.828	0	0	0	0	0	0	0
WT111(DD045F3F1DEA)	3.76	13108	2022-11-25 09:23:27.054	0.027	0.288	0.972	0	0	0	16.754	-1.538	-27.828	0	0	0	0	0	0	0
WT111(DD045F3F1DEA)	3.76	13108	2022-11-25 09:23:27.054	0.028	0.299	0.976	0	0	0	16.754	-1.538	-27.828	0	0	0	0	0	0	0
WT111(DD045F3F1DEA)	3.76	13108	2022-11-25 09:23:27.054	0.028	0.299	0.976	0	0	0	16.754	-1.538	-27.828	0	0	0	0	0	0	0
WT111(DD045F3F1DEA)	3.76	13108	2022-11-25 09:23:27.054	0.028	0.299	0.976	0	0	0	16.754	-1.538	-27.828	0	0	0	0	0	0	0
WT111(DD045F3F1DEA)	3.76	13108	2022-11-25 09:23:27.054	0.028	0.299	0.976	0	0	0	16.754	-1.538	-27.828	0	0	0	0	0	0	0
WT111(DD045F3F1DEA)	3.76	13108	2022-11-25 09:23:27.054	0.025	0.285	0.967	0.061	0	0	16.754	-1.538	-27.828	0	0	0	0	0	0	0
WT111(DD045F3F1DEA)	3.76	13108	2022-11-25 09:23:27.054	0.025	0.285	0.967	0.061	0	0	16.754	-1.538	-27.828	0	0	0	0	0	0	0
WT111(DD045F3F1DEA)	3.76	13108	2022-11-25 09:23:27.054	0.025	0.285	0.967	0.061	0	0	16.754	-1.538	-27.828	0	0	0	0	0	0	0
WT111(DD045F3F1DEA)	3.76	13108	2022-11-25 09:23:27.086	0.025	0.285	0.967	0.061	0	0	16.754	-1.538	-27.828	0	0	0	0	0	0	0
WT111(DD045F3F1DEA)	3.76	13108	2022-11-25 09:23:27.086	0.028	0.299	0.979	0	0.061	0	16.754	-1.538	-27.828	0	0	0	0	0	0	0
WT111(DD045F3F1DEA)	3.76	13108	2022-11-25 09:23:27.086	0.028	0.299	0.979	0	0.061	0	16.754	-1.538	-27.828	0	0	0	0	0	0	0
WT111(DD045F3F1DEA)	3.76	13108	2022-11-25 09:23:27.086	0.028	0.299	0.979	0	0.061	0	16.754	-1.538	-27.828	0	0	0	0	0	0	0
WT111(DD045F3F1DEA)	3.76	13108	2022-11-25 09:23:27.086	0.028	0.299	0.979	0	0.061	0	16.754	-1.538	-27.828	0	0	0	0	0	0	0
WT111(DD045F3F1DEA)	3.76	13108	2022-11-25 09:23:27.086	0.028	0.288	0.973	-0.122	0	0	16.754	-1.538	-27.828	0	0	0	0	0	0	0
WT111(DD045F3F1DEA)	3.76	13108	2022-11-25 09:23:27.086	0.028	0.288	0.973	-0.122	0	0	16.754	-1.538	-27.828	0	0	0	0	0	0	0
WT111(DD045F3F1DEA)	3.76	13108	2022-11-25 09:23:27.086	0.028	0.288	0.973	-0.122	0	0	16.754	-1.538	-27.828	0	0	0	0	0	0	0
WT111(DD045F3F1DEA)	3.76	13108	2022-11-25 09:23:27.148	0.028	0.288	0.973	-0.122	0	0	16.749	-1.538	-27.828	0	0	0	0	0	0	0
WT111(DD045F3F1DEA)	3.76	13108	2022-11-25 09:23:27.148	0.027	0.297	0.975	0.244	0	0	16.754	-1.538	-27.828	0	0	0	0	0	0	0
WT111(DD045F3F1DEA)	3.76	13108	2022-11-25 09:23:27.148	0.027	0.297	0.975	0.244	0	0	16.754	-1.538	-27.828	0	0	0	0	0	0	0
WT111(DD045F3F1DEA)	3.76	13108	2022-11-25 09:23:27.148	0.027	0.297	0.975	0.244	0	0	16.754	-1.538	-27.828	0	0	0	0	0	0	0
WT111(DD045F3F1DEA)	3.76	13108	2022-11-25 09:23:27.148	0.027	0.297	0.975	0.244	0	0	16.754	-1.538	-27.828	0	0	0	0	0	0	0
WT111(DD045F3F1DEA)	3.76	13108	2022-11-25 09:23:27.148	0.028	0.291	0.974	-0.183	0	0	16.754	-1.538	-27.828	0	0	0	0	0	0	0
WT111(DD045F3F1DEA)	3.76	13108	2022-11-25 09:23:27.148	0.028	0.291	0.974	-0.183	0	0	16.754	-1.538	-27.828	0	0	0	0	0	0	0
WT111(DD045F3F1DEA)	3.76	13108	2022-11-25 09:23:27.148	0.028	0.291	0.974	-0.183	0	0	16.754	-1.538	-27.828	0	0	0	0	0	0	0
WT111(DD045F3F1DEA)	3.76	13108	2022-11-25 09:23:27.164	0.028	0.291	0.974	-0.183	0	0	16.754	-1.538	-27.828	0	0	0	0	0	0	0
WT111(DD045F3F1DEA)	3.76	13108	2022-11-25 09:23:27.164	0.027	0.292	0.975	0.122	0	0	16.754	-1.538	-27.828	0	0	0	0	0	0	0
WT111(DD045F3F1DEA)	3.76	13108	2022-11-25 09:23:27.164	0.027	0.292	0.975	0.122	0	0	16.754	-1.538	-27.828	0	0	0	0	0	0	0
WT111(DD045F3F1DEA)	3.76	13108	2022-11-25 09:23:27.164	0.027	0.292	0.975	0.122	0	0	16.754	-1.538	-27.828	0	0	0	0	0	0	0
WT111(DD045F3F1DEA)	3.76	13108	2022-11-25 09:23:27.164	0.027	0.292	0.975	0.122	0	0	16.754	-1.538	-27.828	0	0	0	0	0	0	0
WT111(DD045F3F1DEA)	3.76	13108	2022-11-25 09:23:27.164	0.027	0.298	0.974	0	0	0	16.754	-1.538	-27.828	0	0	0	0	0	0	0
WT111(DD045F3F1DEA)	3.76	13108	2022-11-25 09:23:27.164	0.027	0.298	0.974	0	0	0	16.754	-1.538	-27.828	0	0	0	0	0	0	0
WT111(DD045F3F1DEA)	3.76	13108	2022-11-25 09:23:27.164	0.027	0.298	0.974	0	0	0	16.754	-1.538	-27.828	0	0	0	0	0	0	0
WT111(DD045F3F1DEA)	3.76	13108	2022-11-25 09:23:27.289	0.027	0.298	0.974	0	0	0	16.754	-1.538	-27.828	0	0	0	0	0	0	0
WT111(DD045F3F1DEA)	3.76	13108	2022-11-25 09:23:27.289	0.026	0.282	0.968	0	0	0	16.754	-1.538	-27.828	0	0	0	0	0	0	0
WT111(DD045F3F1DEA)	3.76	13108	2022-11-25 09:23:27.289	0.026	0.282	0.968	0	0	0	16.754	-1.538	-27.828	0	0	0	0	0	0	0
WT111(DD045F3F1DEA)	3.76	13108	2022-11-25 09:23:27.289	0.026	0.282	0.968	0	0	0	16.754	-1.538	-27.828	0	0	0	0	0	0	0
WT111(DD045F3F1DEA)	3.76	13108	2022-11-25 09:23:27.289	0.026	0.282	0.968	0	0	0	16.754	-1.538	-27.828	0	0	0	0	0	0	0
WT111(DD045F3F1DEA)	3.76	13108	2022-11-25 09:23:27.289	0.028	0.304	0.979	0.061	0	0	16.754	-1.538	-27.828	0	0	0	0	0	0	0
WT111(DD045F3F1DEA)	3.76	13108	2022-11-25 09:23:27.289	0.028	0.304	0.979	0.061	0	0	16.754	-1.538	-27.828	0	0	0	0	0	0	0
WT111(DD045F3F1DEA)	3.76	13108	2022-11-25 09:23:27.289	0.028	0.304	0.979	0.061	0	0	16.754	-1.538	-27.828	0	0	0	0	0	0	0
WT111(DD045F3F1DEA)	3.76	13108	2022-11-25 09:23:27.320	0.028	0.304	0.979	0.061	0	0	16.754	-1.538	-27.828	0	0	0	0	0	0	0
WT111(DD045F3F1DEA)	3.76	13108	2022-11-25 09:23:27.320	0.027	0.283	0.969	0	0	0	16.754	-1.538	-27.828	0	0	0	0	0	0	0
WT111(DD045F3F1DEA)	3.76	13108	2022-11-25 09:23:27.320	0.027	0.283	0.969	0	0	0	16.754	-1.538	-27.828	0	0	0	0	0	0	0
WT111(DD045F3F1DEA)	3.76	13108	2022-11-25 09:23:27.320	0.027	0.283	0.969	0	0	0	16.754	-1.538	-27.828	0	0	0	0	0	0	0
WT111(DD045F3F1DEA)	3.76	13108	2022-11-25 09:23:27.320	0.027	0.283	0.969	0	0	0	16.754	-1.538	-27.828	0	0	0	0	0	0	0
WT111(DD045F3F1DEA)	3.76	13108	2022-11-25 09:23:27.320	0.027	0.3	0.974	0	0	0	16.754	-1.538	-27.828	0	0	0	0	0	0	0
WT111(DD045F3F1DEA)	3.76	13108	2022-11-25 09:23:27.320	0.027	0.3	0.974	0	0	0	16.754	-1.538	-27.828	0	0	0	0	0	0	0
WT111(DD045F3F1DEA)	3.76	13108	2022-11-25 09:23:27.320	0.027	0.3	0.974	0	0	0	16.754	-1.538	-27.828	0	0	0	0	0	0	0
WT111(DD045F3F1DEA)	3.76	13108	2022-11-25 09:23:27.414	0.027	0.287	0.973	-0.061	0	0	16.754	-1.538	-27.828	0	0	0	0	0	0	0
WT111(DD045F3F1DEA)	3.76	13108	2022-11-25 09:23:27.414	0.027	0.287	0.973	-0.061	0	0	16.754	-1.538	-27.828	0	0	0	0	0	0	0
WT111(DD045F3F1DEA)	3.76	13108	2022-11-25 09:23:27.414	0.027	0.287	0.973	-0.061	0	0	16.754	-1.538	-27.828	0	0	0	0	0	0	0
WT111(DD045F3F1DEA)	3.76	13108	2022-11-25 09:23:27.414	0.027	0.287	0.973	-0.061	0	0	16.754	-1.538	-27.828	0	0	0	0	0	0	0
WT111(DD045F3F1DEA)	3.76	13108	2022-11-25 09:23:27.414	0.028	0.298	0.976	0	0	0	16.754	-1.538	-27.828	0	0	0	0	0	0	0
WT111(DD045F3F1DEA)	3.76	13108	2022-11-25 09:23:27.414	0.028	0.298	0.976	0	0	0	16.754	-1.538	-27.828	0	0	0	0	0	0	0
WT111(DD045F3F1DEA)	3.76	13108	2022-11-25 09:23:27.414	0.028	0.298	0.976	0	0	0	16.754	-1.538	-27.828	0	0	0	0	0	0	0
WT111(DD045F3F1DEA)	3.76	13108	2022-11-25 09:23:27.414	0.028	0.298	0.976	0	0	0	16.754	-1.538	-27.828	0	0	0	0	0	0	0
WT111(DD045F3F1DEA)	3.76	13108	2022-11-25 09:23:27.445	0.027	0.291	0.973	0	0.061	0	16.754	-1.538	-27.828	0	0	0	0	0	0	0
WT111(DD045F3F1DEA)	3.76	13108	2022-11-25 09:23:27.445	0.027	0.291	0.973	0	0.061	0	16.754	-1.538	-27.828	0	0	0	0	0	0	0
WT111(DD045F3F1DEA)	3.76	13108	2022-11-25 09:23:27.445	0.027	0.291	0.973	0	0.061	0	16.754	-1.533	-27.828	0	0	0	0	0	0	0
WT111(DD045F3F1DEA)	3.76	13108	2022-11-25 09:23:27.445	0.027	0.291	0.973	0	0.061	0	16.754	-1.533	-27.828	0	0	0	0	0	0	0
WT111(DD045F3F1DEA)	3.76	13108	2022-11-25 09:23:27.445	0.027	0.293	0.973	0.061	0	0	16.754	-1.533	-27.828	0	0	0	0	0	0	0
WT111(DD045F3F1DEA)	3.76	13108	2022-11-25 09:23:27.445	0.027	0.293	0.973	0.061	0	0	16.754	-1.533	-27.828	0	0	0	0	0	0	0
WT111(DD045F3F1DEA)	3.76	13108	2022-11-25 09:23:27.445	0.027	0.293	0.973	0.061	0	0	16.754	-1.533	-27.828	0	0	0	0	0	0	0
WT111(DD045F3F1DEA)	3.76	13108	2022-11-25 09:23:27.445	0.027	0.293	0.973	0.061	0	0	16.754	-1.533	-27.828	0	0	0	0	0	0	0
WT111(DD045F3F1DEA)	3.76	13108	2022-11-25 09:23:27.476	0.027	0.294	0.977	-0.122	0	0	16.754	-1.533	-27.828	0	0	0	0	0	0	0
WT111(DD045F3F1DEA)	3.76	13108	2022-11-25 09:23:27.476	0.027	0.294	0.977	-0.122	0	0	16.749	-1.533	-27.828	0	0	0	0	0	0	0
WT111(DD045F3F1DEA)	3.76	13108	2022-11-25 09:23:27.476	0.027	0.294	0.977	-0.122	0	0	16.749	-1.533	-27.828	0	0	0	0	0	0	0
WT111(DD045F3F1DEA)	3.76	13108	2022-11-25 09:23:27.476	0.027	0.294	0.977	-0.122	0	0	16.749	-1.533	-27.828	0	0	0	0	0	0	0
WT111(DD045F3F1DEA)	3.76	13108	2022-11-25 09:23:27.476	0.028	0.292	0.975	0.244	0	0	16.749	-1.533	-27.828	0	0	0	0	0	0	0
WT111(DD045F3F1DEA)	3.76	13108	2022-11-25 09:23:27.476	0.028	0.292	0.975	0.244	0	0	16.754	-1.533	-27.828	0	0	0	0	0	0	0
WT111(DD045F3F1DEA)	3.76	13108	2022-11-25 09:23:27.476	0.028	0.292	0.975	0.244	0	0	16.754	-1.533	-27.828	0	0	0	0	0	0	0
WT111(DD045F3F1DEA)	3.76	13108	2022-11-25 09:23:27.476	0.028	0.292	0.975	0.244	0	0	16.754	-1.533	-27.828	0	0	0	0	0	0	0
WT111(DD045F3F1DEA)	3.76	13108	2022-11-25 09:23:27.539	0.026	0.292	0.972	-0.061	0	0	16.754	-1.533	-27.828	0	0	0	0	0	0	0
WT111(DD045F3F1DEA)	3.76	13108	2022-11-25 09:23:27.539	0.026	0.292	0.972	-0.061	0	0	16.754	-1.533	-27.828	0	0	0	0	0	0	0
WT111(DD045F3F1DEA)	3.76	13108	2022-11-25 09:23:27.539	0.026	0.292	0.972	-0.061	0	0	16.754	-1.533	-27.828	0	0	0	0	0	0	0
WT111(DD045F3F1DEA)	3.76	13108	2022-11-25 09:23:27.539	0.026	0.292	0.972	-0.061	0	0	16.754	-1.533	-27.828	0	0	0	0	0	0	0
WT111(DD045F3F1DEA)	3.76	13108	2022-11-25 09:23:27.539	0.028	0.293	0.975	0	0	0	16.754	-1.538	-27.828	0	0	0	0	0	0	0
WT111(DD045F3F1DEA)	3.76	13108	2022-11-25 09:23:27.539	0.028	0.293	0.975	0	0	0	16.754	-1.538	-27.828	0	0	0	0	0	0	0
WT111(DD045F3F1DEA)	3.76	13108	2022-11-25 09:23:27.539	0.028	0.293	0.975	0	0	0	16.754	-1.538	-27.828	0	0	0	0	0	0	0
WT111(DD045F3F1DEA)	3.76	13108	2022-11-25 09:23:27.539	0.028	0.293	0.975	0	0	0	16.754	-1.538	-27.828	0	0	0	0	0	0	0
WT111(DD045F3F1DEA)	3.76	13108	2022-11-25 09:23:27.555	0.028	0.295	0.975	0.061	0	0	16.754	-1.538	-27.828	0	0	0	0	0	0	0
WT111(DD045F3F1DEA)	3.76	13108	2022-11-25 09:23:27.555	0.028	0.295	0.975	0.061	0	0	16.754	-1.538	-27.828	0	0	0	0	0	0	0
WT111(DD045F3F1DEA)	3.76	13108	2022-11-25 09:23:27.555	0.028	0.295	0.975	0.061	0	0	16.754	-1.538	-27.828	0	0	0	0	0	0	0
WT111(DD045F3F1DEA)	3.76	13108	2022-11-25 09:23:27.555	0.028	0.295	0.975	0.061	0	0	16.754	-1.538	-27.828	0	0	0	0	0	0	0
WT111(DD045F3F1DEA)	3.76	13108	2022-11-25 09:23:27.555	0.028	0.292	0.974	0	0	0	16.754	-1.538	-27.828	0	0	0	0	0	0	0
WT111(DD045F3F1DEA)	3.76	13108	2022-11-25 09:23:27.555	0.028	0.292	0.974	0	0	0	16.754	-1.538	-27.828	0	0	0	0	0	0	0
WT111(DD045F3F1DEA)	3.76	13108	2022-11-25 09:23:27.555	0.028	0.292	0.974	0	0	0	16.754	-1.538	-27.828	0	0	0	0	0	0	0
WT111(DD045F3F1DEA)	3.76	13108	2022-11-25 09:23:27.555	0.028	0.292	0.974	0	0	0	16.754	-1.538	-27.828	0	0	0	0	0	0	0
WT111(DD045F3F1DEA)	3.76	13108	2022-11-25 09:23:27.586	0.027	0.291	0.972	0.061	0	0	16.754	-1.538	-27.828	0	0	0	0	0	0	0
WT111(DD045F3F1DEA)	3.76	13108	2022-11-25 09:23:27.586	0.027	0.291	0.972	0.061	0	0	16.754	-1.538	-27.828	0	0	0	0	0	0	0
WT111(DD045F3F1DEA)	3.76	13108	2022-11-25 09:23:27.586	0.027	0.291	0.972	0.061	0	0	16.754	-1.538	-27.828	0	0	0	0	0	0	0
WT111(DD045F3F1DEA)	3.76	13108	2022-11-25 09:23:27.586	0.027	0.291	0.972	0.061	0	0	16.754	-1.538	-27.828	0	0	0	0	0	0	0
WT111(DD045F3F1DEA)	3.76	13108	2022-11-25 09:23:27.586	0.028	0.301	0.979	-0.183	0	0	16.754	-1.538	-27.828	0	0	0	0	0	0	0
WT111(DD045F3F1DEA)	3.76	13108	2022-11-25 09:23:27.586	0.028	0.301	0.979	-0.183	0	0	16.754	-1.538	-27.828	0	0	0	0	0	0	0
WT111(DD045F3F1DEA)	3.76	13108	2022-11-25 09:23:27.586	0.028	0.301	0.979	-0.183	0	0	16.754	-1.538	-27.828	0	0	0	0	0	0	0
WT111(DD045F3F1DEA)	3.76	13108	2022-11-25 09:23:27.586	0.028	0.301	0.979	-0.183	0	0	16.754	-1.538	-27.828	0	0	0	0	0	0	0
WT111(DD045F3F1DEA)	3.76	13108	2022-11-25 09:23:27.617	0.027	0.289	0.974	0	0	0	16.754	-1.538	-27.828	0	0	0	0	0	0	0
WT111(DD045F3F1DEA)	3.76	13108	2022-11-25 09:23:27.617	0.027	0.289	0.974	0	0	0	16.754	-1.538	-27.828	0	0	0	0	0	0	0
WT111(DD045F3F1DEA)	3.76	13108	2022-11-25 09:23:27.617	0.027	0.289	0.974	0	0	0	16.754	-1.538	-27.828	0	0	0	0	0	0	0
WT111(DD045F3F1DEA)	3.76	13108	2022-11-25 09:23:27.617	0.027	0.289	0.974	0	0	0	16.754	-1.538	-27.828	0	0	0	0	0	0	0
WT111(DD045F3F1DEA)	3.76	13108	2022-11-25 09:23:27.617	0.027	0.291	0.971	0.183	0	0	16.754	-1.538	-27.828	0	0	0	0	0	0	0
WT111(DD045F3F1DEA)	3.76	13108	2022-11-25 09:23:27.617	0.027	0.291	0.971	0.183	0	0	16.754	-1.538	-27.828	0	0	0	0	0	0	0
WT111(DD045F3F1DEA)	3.76	13108	2022-11-25 09:23:27.617	0.027	0.291	0.971	0.183	0	0	16.754	-1.538	-27.828	0	0	0	0	0	0	0
WT111(DD045F3F1DEA)	3.76	13108	2022-11-25 09:23:27.617	0.027	0.291	0.971	0.183	0	0	16.754	-1.538	-27.828	0	0	0	0	0	0	0
WT111(DD045F3F1DEA)	3.76	13108	2022-11-25 09:23:27.617	0.028	0.298	0.976	-0.244	0.061	0	16.754	-1.538	-27.828	0	0	0	0	0	0	0
WT111(DD045F3F1DEA)	3.76	13108	2022-11-25 09:23:27.617	0.028	0.298	0.976	-0.244	0.061	0	16.754	-1.538	-27.828	0	0	0	0	0	0	0
WT111(DD045F3F1DEA)	3.76	13108	2022-11-25 09:23:27.617	0.028	0.298	0.976	-0.244	0.061	0	16.754	-1.538	-27.828	0	0	0	0	0	0	0
WT111(DD045F3F1DEA)	3.76	13108	2022-11-25 09:23:27.617	0.028	0.298	0.976	-0.244	0.061	0	16.749	-1.538	-27.828	0	0	0	0	0	0	0
WT111(DD045F3F1DEA)	3.76	13108	2022-11-25 09:23:27.617	0.028	0.287	0.974	0.183	0	0	16.754	-1.538	-27.828	0	0	0	0	0	0	0
WT111(DD045F3F1DEA)	3.76	13108	2022-11-25 09:23:27.617	0.028	0.287	0.974	0.183	0	0	16.754	-1.538	-27.828	0	0	0	0	0	0	0
WT111(DD045F3F1DEA)	3.76	13108	2022-11-25 09:23:27.617	0.028	0.287	0.974	0.183	0	0	16.754	-1.538	-27.828	0	0	0	0	0	0	0
WT111(DD045F3F1DEA)	3.76	13108	2022-11-25 09:23:27.617	0.028	0.287	0.974	0.183	0	0	16.754	-1.538	-27.828	0	0	0	0	0	0	0
WT111(DD045F3F1DEA)	3.76	13108	2022-11-25 09:23:27.648	0.027	0.297	0.973	-0.183	0	0	16.754	-1.538	-27.828	0	0	0	0	0	0	0
WT111(DD045F3F1DEA)	3.76	13108	2022-11-25 09:23:27.648	0.027	0.297	0.973	-0.183	0	0	16.754	-1.538	-27.828	0	0	0	0	0	0	0
WT111(DD045F3F1DEA)	3.76	13108	2022-11-25 09:23:27.648	0.027	0.297	0.973	-0.183	0	0	16.749	-1.538	-27.828	0	0	0	0	0	0	0
WT111(DD045F3F1DEA)	3.76	13108	2022-11-25 09:23:27.648	0.027	0.297	0.973	-0.183	0	0	16.749	-1.538	-27.828	0	0	0	0	0	0	0
WT111(DD045F3F1DEA)	3.76	13108	2022-11-25 09:23:27.648	0.027	0.289	0.974	0	0	0	16.749	-1.538	-27.828	0	0	0	0	0	0	0
WT111(DD045F3F1DEA)	3.76	13108	2022-11-25 09:23:27.648	0.027	0.289	0.974	0	0	0	16.749	-1.538	-27.828	0	0	0	0	0	0	0
WT111(DD045F3F1DEA)	3.76	13108	2022-11-25 09:23:27.648	0.027	0.289	0.974	0	0	0	16.749	-1.538	-27.828	0	0	0	0	0	0	0
WT111(DD045F3F1DEA)	3.76	13108	2022-11-25 09:23:27.648	0.027	0.289	0.974	0	0	0	16.749	-1.538	-27.828	0	0	0	0	0	0	0
WT111(DD045F3F1DEA)	3.76	13108	2022-11-25 09:23:27.680	0.028	0.296	0.976	0.061	0	0	16.749	-1.538	-27.828	0	0	0	0	0	0	0
WT111(DD045F3F1DEA)	3.76	13108	2022-11-25 09:23:27.680	0.028	0.296	0.976	0.061	0	0	16.749	-1.538	-27.828	0	0	0	0	0	0	0
WT111(DD045F3F1DEA)	3.76	13108	2022-11-25 09:23:27.680	0.028	0.296	0.976	0.061	0	0	16.749	-1.538	-27.828	0	0	0	0	0	0	0
WT111(DD045F3F1DEA)	3.76	13108	2022-11-25 09:23:27.680	0.028	0.296	0.976	0.061	0	0	16.749	-1.538	-27.828	0	0	0	0	0	0	0
WT111(DD045F3F1DEA)	3.76	13108	2022-11-25 09:23:27.680	0.027	0.288	0.972	0	0	0	16.749	-1.538	-27.828	0	0	0	0	0	0	0
WT111(DD045F3F1DEA)	3.76	13108	2022-11-25 09:23:27.680	0.027	0.288	0.972	0	0	0	16.749	-1.538	-27.828	0	0	0	0	0	0	0
WT111(DD045F3F1DEA)	3.76	13108	2022-11-25 09:23:27.680	0.027	0.288	0.972	0	0	0	16.749	-1.538	-27.828	0	0	0	0	0	0	0
WT111(DD045F3F1DEA)	3.76	13108	2022-11-25 09:23:27.680	0.027	0.288	0.972	0	0	0	16.749	-1.538	-27.828	0	0	0	0	0	0	0
WT111(DD045F3F1DEA)	3.76	13108	2022-11-25 09:23:27.711	0.028	0.296	0.973	0.061	0	0	16.749	-1.538	-27.828	0	0	0	0	0	0	0
WT111(DD045F3F1DEA)	3.76	13108	2022-11-25 09:23:27.711	0.028	0.296	0.973	0.061	0	0	16.749	-1.538	-27.828	0	0	0	0	0	0	0
WT111(DD045F3F1DEA)	3.76	13108	2022-11-25 09:23:27.711	0.028	0.296	0.973	0.061	0	0	16.754	-1.538	-27.828	0	0	0	0	0	0	0
WT111(DD045F3F1DEA)	3.76	13108	2022-11-25 09:23:27.711	0.028	0.296	0.973	0.061	0	0	16.754	-1.538	-27.828	0	0	0	0	0	0	0
WT111(DD045F3F1DEA)	3.76	13108	2022-11-25 09:23:27.711	0.027	0.293	0.976	-0.061	0	0	16.754	-1.538	-27.828	0	0	0	0	0	0	0
WT111(DD045F3F1DEA)	3.76	13108	2022-11-25 09:23:27.711	0.027	0.293	0.976	-0.061	0	0	16.749	-1.538	-27.828	0	0	0	0	0	0	0
WT111(DD045F3F1DEA)	3.76	13108	2022-11-25 09:23:27.711	0.027	0.293	0.976	-0.061	0	0	16.749	-1.538	-27.828	0	0	0	0	0	0	0
WT111(DD045F3F1DEA)	3.76	13108	2022-11-25 09:23:27.711	0.027	0.293	0.976	-0.061	0	0	16.749	-1.538	-27.828	0	0	0	0	0	0	0
WT111(DD045F3F1DEA)	3.76	13108	2022-11-25 09:23:27.742	0.027	0.294	0.973	0	0	0	16.749	-1.538	-27.828	0	0	0	0	0	0	0
WT111(DD045F3F1DEA)	3.76	13108	2022-11-25 09:23:27.742	0.027	0.294	0.973	0	0	0	16.749	-1.538	-27.828	0	0	0	0	0	0	0
WT111(DD045F3F1DEA)	3.76	13108	2022-11-25 09:23:27.742	0.027	0.294	0.973	0	0	0	16.749	-1.538	-27.828	0	0	0	0	0	0	0
WT111(DD045F3F1DEA)	3.76	13108	2022-11-25 09:23:27.742	0.027	0.294	0.973	0	0	0	16.749	-1.538	-27.828	0	0	0	0	0	0	0
WT111(DD045F3F1DEA)	3.76	13108	2022-11-25 09:23:27.742	0.028	0.296	0.976	0	0	0	16.749	-1.538	-27.828	0	0	0	0	0	0	0
WT111(DD045F3F1DEA)	3.76	13108	2022-11-25 09:23:27.742	0.028	0.296	0.976	0	0	0	16.749	-1.538	-27.828	0	0	0	0	0	0	0
WT111(DD045F3F1DEA)	3.76	13108	2022-11-25 09:23:27.742	0.028	0.296	0.976	0	0	0	16.749	-1.538	-27.828	0	0	0	0	0	0	0
WT111(DD045F3F1DEA)	3.76	13108	2022-11-25 09:23:27.742	0.028	0.296	0.976	0	0	0	16.749	-1.538	-27.828	0	0	0	0	0	0	0
WT111(DD045F3F1DEA)	3.76	13108	2022-11-25 09:23:27.773	0.026	0.284	0.97	-0.183	0	0	16.749	-1.538	-27.828	0	0	0	0	0	0	0
WT111(DD045F3F1DEA)	3.76	13108	2022-11-25 09:23:27.773	0.026	0.284	0.97	-0.183	0	0	16.749	-1.538	-27.828	0	0	0	0	0	0	0
WT111(DD045F3F1DEA)	3.76	13108	2022-11-25 09:23:27.773	0.026	0.284	0.97	-0.183	0	0	16.749	-1.538	-27.828	0	0	0	0	0	0	0
WT111(DD045F3F1DEA)	3.76	13108	2022-11-25 09:23:27.773	0.026	0.284	0.97	-0.183	0	0	16.749	-1.538	-27.828	0	0	0	0	0	0	0
WT111(DD045F3F1DEA)	3.76	13108	2022-11-25 09:23:27.773	0.027	0.296	0.973	0.183	0	0	16.749	-1.538	-27.828	0	0	0	0	0	0	0
WT111(DD045F3F1DEA)	3.76	13108	2022-11-25 09:23:27.773	0.027	0.296	0.973	0.183	0	0	16.749	-1.538	-27.828	0	0	0	0	0	0	0
WT111(DD045F3F1DEA)	3.76	13108	2022-11-25 09:23:27.773	0.027	0.296	0.973	0.183	0	0	16.749	-1.538	-27.828	0	0	0	0	0	0	0
WT111(DD045F3F1DEA)	3.76	13108	2022-11-25 09:23:27.773	0.027	0.29	0.975	0	0	0	16.749	-1.538	-27.828	0	0	0	0	0	0	0
WT111(DD045F3F1DEA)	3.76	13108	2022-11-25 09:23:27.836	0.027	0.29	0.975	0	0	0	16.749	-1.538	-27.828	0	0	0	0	0	0	0
WT111(DD045F3F1DEA)	3.76	13108	2022-11-25 09:23:27.836	0.027	0.29	0.975	0	0	0	16.749	-1.538	-27.828	0	0	0	0	0	0	0
WT111(DD045F3F1DEA)	3.76	13108	2022-11-25 09:23:27.836	0.027	0.29	0.975	0	0	0	16.749	-1.538	-27.828	0	0	0	0	0	0	0
WT111(DD045F3F1DEA)	3.76	13108	2022-11-25 09:23:27.836	0.028	0.299	0.976	0	0	0	16.749	-1.538	-27.828	0	0	0	0	0	0	0
WT111(DD045F3F1DEA)	3.76	13108	2022-11-25 09:23:27.836	0.028	0.299	0.976	0	0	0	16.749	-1.538	-27.828	0	0	0	0	0	0	0
WT111(DD045F3F1DEA)	3.76	13108	2022-11-25 09:23:27.836	0.028	0.299	0.976	0	0	0	16.749	-1.538	-27.828	0	0	0	0	0	0	0
WT111(DD045F3F1DEA)	3.76	13108	2022-11-25 09:23:27.836	0.028	0.299	0.976	0	0	0	16.749	-1.538	-27.828	0	0	0	0	0	0	0
WT111(DD045F3F1DEA)	3.76	13108	2022-11-25 09:23:27.836	0.027	0.292	0.973	0.061	0	0	16.749	-1.538	-27.828	0	0	0	0	0	0	0
WT111(DD045F3F1DEA)	3.76	13108	2022-11-25 09:23:27.867	0.027	0.292	0.973	0.061	0	0	16.749	-1.538	-27.828	0	0	0	0	0	0	0
WT111(DD045F3F1DEA)	3.76	13108	2022-11-25 09:23:27.867	0.027	0.292	0.973	0.061	0	0	16.749	-1.538	-27.828	0	0	0	0	0	0	0
WT111(DD045F3F1DEA)	3.76	13108	2022-11-25 09:23:27.867	0.027	0.292	0.973	0.061	0	0	16.749	-1.538	-27.828	0	0	0	0	0	0	0
WT111(DD045F3F1DEA)	3.76	13108	2022-11-25 09:23:27.867	0.028	0.294	0.977	-0.061	0.061	0	16.749	-1.538	-27.828	0	0	0	0	0	0	0
WT111(DD045F3F1DEA)	3.76	13108	2022-11-25 09:23:27.867	0.028	0.294	0.977	-0.061	0.061	0	16.749	-1.538	-27.828	0	0	0	0	0	0	0
WT111(DD045F3F1DEA)	3.76	13108	2022-11-25 09:23:27.867	0.028	0.294	0.977	-0.061	0.061	0	16.749	-1.538	-27.828	0	0	0	0	0	0	0
WT111(DD045F3F1DEA)	3.76	13108	2022-11-25 09:23:27.867	0.028	0.294	0.977	-0.061	0.061	0	16.749	-1.538	-27.828	0	0	0	0	0	0	0
WT111(DD045F3F1DEA)	3.76	13108	2022-11-25 09:23:27.867	0.028	0.295	0.975	0.122	0	0	16.749	-1.538	-27.828	0	0	0	0	0	0	0
WT111(DD045F3F1DEA)	3.76	13108	2022-11-25 09:23:27.914	0.028	0.295	0.975	0.122	0	0	16.749	-1.538	-27.828	0	0	0	0	0	0	0
WT111(DD045F3F1DEA)	3.76	13108	2022-11-25 09:23:27.914	0.028	0.295	0.975	0.122	0	0	16.749	-1.538	-27.828	0	0	0	0	0	0	0
WT111(DD045F3F1DEA)	3.76	13108	2022-11-25 09:23:27.914	0.028	0.295	0.975	0.122	0	0	16.749	-1.538	-27.828	0	0	0	0	0	0	0
WT111(DD045F3F1DEA)	3.76	13108	2022-11-25 09:23:27.914	0.027	0.284	0.966	0	0	0	16.749	-1.538	-27.828	0	0	0	0	0	0	0
WT111(DD045F3F1DEA)	3.76	13108	2022-11-25 09:23:27.914	0.027	0.284	0.966	0	0	0	16.749	-1.538	-27.828	0	0	0	0	0	0	0
WT111(DD045F3F1DEA)	3.76	13108	2022-11-25 09:23:27.914	0.027	0.284	0.966	0	0	0	16.749	-1.538	-27.828	0	0	0	0	0	0	0
WT111(DD045F3F1DEA)	3.76	13108	2022-11-25 09:23:27.914	0.027	0.284	0.966	0	0	0	16.749	-1.538	-27.828	0	0	0	0	0	0	0
WT111(DD045F3F1DEA)	3.76	13108	2022-11-25 09:23:27.914	0.026	0.293	0.975	-0.061	0	0	16.749	-1.538	-27.828	0	0	0	0	0	0	0
WT111(DD045F3F1DEA)	3.76	13108	2022-11-25 09:23:27.945	0.026	0.293	0.975	-0.061	0	0	16.749	-1.538	-27.828	0	0	0	0	0	0	0
WT111(DD045F3F1DEA)	3.76	13108	2022-11-25 09:23:27.961	0.026	0.293	0.975	-0.061	0	0	16.749	-1.538	-27.828	0	0	0	0	0	0	0
WT111(DD045F3F1DEA)	3.76	13108	2022-11-25 09:23:27.961	0.026	0.293	0.975	-0.061	0	0	16.749	-1.538	-27.828	0	0	0	0	0	0	0
WT111(DD045F3F1DEA)	3.76	13108	2022-11-25 09:23:27.961	0.029	0.299	0.978	0.122	0	0	16.749	-1.538	-27.828	0	0	0	0	0	0	0
WT111(DD045F3F1DEA)	3.76	13108	2022-11-25 09:23:27.961	0.029	0.299	0.978	0.122	0	0	16.749	-1.538	-27.828	0	0	0	0	0	0	0
WT111(DD045F3F1DEA)	3.76	13108	2022-11-25 09:23:27.961	0.029	0.299	0.978	0.122	0	0	16.749	-1.538	-27.828	0	0	0	0	0	0	0
WT111(DD045F3F1DEA)	3.76	13108	2022-11-25 09:23:27.961	0.029	0.299	0.978	0.122	0	0	16.754	-1.538	-27.828	0	0	0	0	0	0	0
WT111(DD045F3F1DEA)	3.76	13108	2022-11-25 09:23:27.961	0.026	0.287	0.967	-0.366	0	0	16.749	-1.538	-27.828	0	0	0	0	0	0	0
WT111(DD045F3F1DEA)	3.76	13108	2022-11-25 09:23:27.977	0.026	0.287	0.967	-0.366	0	0	16.749	-1.538	-27.828	0	0	0	0	0	0	0
WT111(DD045F3F1DEA)	3.76	13108	2022-11-25 09:23:27.977	0.026	0.287	0.967	-0.366	0	0	16.749	-1.538	-27.828	0	0	0	0	0	0	0
WT111(DD045F3F1DEA)	3.76	13108	2022-11-25 09:23:27.977	0.026	0.287	0.967	-0.366	0	0	16.743	-1.538	-27.828	0	0	0	0	0	0	0
WT111(DD045F3F1DEA)	3.76	13108	2022-11-25 09:23:27.977	0.028	0.293	0.978	0.061	0	0	16.743	-1.538	-27.828	0	0	0	0	0	0	0
WT111(DD045F3F1DEA)	3.76	13108	2022-11-25 09:23:27.977	0.028	0.293	0.978	0.061	0	0	16.743	-1.538	-27.828	0	0	0	0	0	0	0
WT111(DD045F3F1DEA)	3.76	13108	2022-11-25 09:23:27.977	0.028	0.293	0.978	0.061	0	0	16.743	-1.538	-27.828	0	0	0	0	0	0	0
WT111(DD045F3F1DEA)	3.76	13108	2022-11-25 09:23:27.977	0.028	0.293	0.978	0.061	0	0	16.743	-1.538	-27.828	0	0	0	0	0	0	0
WT111(DD045F3F1DEA)	3.76	13108	2022-11-25 09:23:27.977	0.027	0.306	0.979	-0.061	0	0	16.743	-1.538	-27.828	0	0	0	0	0	0	0
WT111(DD045F3F1DEA)	3.76	13108	2022-11-25 09:23:28.008	0.027	0.306	0.979	-0.061	0	0	16.743	-1.538	-27.828	0	0	0	0	0	0	0
WT111(DD045F3F1DEA)	3.76	13108	2022-11-25 09:23:28.008	0.027	0.306	0.979	-0.061	0	0	16.743	-1.538	-27.828	0	0	0	0	0	0	0
WT111(DD045F3F1DEA)	3.76	13108	2022-11-25 09:23:28.008	0.027	0.306	0.979	-0.061	0	0	16.743	-1.538	-27.828	0	0	0	0	0	0	0
WT111(DD045F3F1DEA)	3.76	13108	2022-11-25 09:23:28.008	0.026	0.283	0.972	0.366	0	0	16.749	-1.538	-27.828	0	0	0	0	0	0	0
WT111(DD045F3F1DEA)	3.76	13108	2022-11-25 09:23:28.008	0.026	0.283	0.972	0.366	0	0	16.749	-1.538	-27.828	0	0	0	0	0	0	0
WT111(DD045F3F1DEA)	3.76	13108	2022-11-25 09:23:28.008	0.026	0.283	0.972	0.366	0	0	16.749	-1.538	-27.828	0	0	0	0	0	0	0
WT111(DD045F3F1DEA)	3.76	13108	2022-11-25 09:23:28.008	0.026	0.283	0.972	0.366	0	0	16.754	-1.538	-27.828	0	0	0	0	0	0	0
WT111(DD045F3F1DEA)	3.76	13108	2022-11-25 09:23:28.008	0.029	0.298	0.974	-0.122	0	0	16.749	-1.538	-27.828	0	0	0	0	0	0	0
WT111(DD045F3F1DEA)	3.76	13108	2022-11-25 09:23:28.039	0.029	0.298	0.974	-0.122	0	0	16.749	-1.538	-27.828	0	0	0	0	0	0	0
WT111(DD045F3F1DEA)	3.76	13108	2022-11-25 09:23:28.039	0.029	0.298	0.974	-0.122	0	0	16.749	-1.538	-27.828	0	0	0	0	0	0	0
WT111(DD045F3F1DEA)	3.76	13108	2022-11-25 09:23:28.039	0.029	0.298	0.974	-0.122	0	0	16.749	-1.538	-27.828	0	0	0	0	0	0	0
WT111(DD045F3F1DEA)	3.76	13108	2022-11-25 09:23:28.039	0.026	0.29	0.974	0	0	0	16.749	-1.538	-27.828	0	0	0	0	0	0	0
WT111(DD045F3F1DEA)	3.76	13108	2022-11-25 09:23:28.039	0.026	0.29	0.974	0	0	0	16.749	-1.538	-27.828	0	0	0	0	0	0	0
WT111(DD045F3F1DEA)	3.76	13108	2022-11-25 09:23:28.039	0.026	0.29	0.974	0	0	0	16.749	-1.538	-27.828	0	0	0	0	0	0	0
WT111(DD045F3F1DEA)	3.76	13108	2022-11-25 09:23:28.039	0.026	0.29	0.974	0	0	0	16.749	-1.538	-27.828	0	0	0	0	0	0	0
[truncated: 45,601 more rows]

## Sheet: 6Hz
设备名称	电压	版本	片上时间	加速度X(g)	加速度Y(g)	加速度Z(g)	角速度X(°/s)	角速度Y(°/s)	角速度Z(°/s)	角度X(°)	角度Y(°)	角度Z(°)	磁场X	磁场Y	磁场Z	四元数0	四元数1	四元数2	四元数3	状态
WT111(DD045F3F1DEA)	3.77	13108	2022-11-25 09:19:50.608	0.028	0.29	0.975	0	0	0	16.611	-1.544	-24.379	0	0	0	0	0	0	0
WT111(DD045F3F1DEA)	3.77	13108	2022-11-25 09:19:50.608	0.028	0.29	0.975	0	0	0	16.611	-1.544	-24.379	0	0	0	0	0	0	0
WT111(DD045F3F1DEA)	3.77	13108	2022-11-25 09:19:50.608	0.028	0.29	0.975	0	0	0	16.611	-1.544	-24.379	0	0	0	0	0	0	0
WT111(DD045F3F1DEA)	3.77	13108	2022-11-25 09:19:50.608	0.027	0.291	0.975	0	0	0	16.611	-1.544	-24.379	0	0	0	0	0	0	0
WT111(DD045F3F1DEA)	3.77	13108	2022-11-25 09:19:50.608	0.027	0.291	0.975	0	0	0	16.611	-1.544	-24.379	0	0	0	0	0	0	0
WT111(DD045F3F1DEA)	3.77	13108	2022-11-25 09:19:50.608	0.027	0.291	0.975	0	0	0	16.611	-1.544	-24.379	0	0	0	0	0	0	0
WT111(DD045F3F1DEA)	3.77	13108	2022-11-25 09:19:50.608	0.027	0.291	0.975	0	0	0	16.611	-1.544	-24.379	0	0	0	0	0	0	0
WT111(DD045F3F1DEA)	3.77	13108	2022-11-25 09:19:50.608	0.028	0.292	0.976	0	0	0	16.611	-1.544	-24.379	0	0	0	0	0	0	0
WT333(F4E4E1AF1293)	3.8	13105	2022-11-25 09:19:50.608	0.037	-0.051	1.017	0.427	0	0	-2.818	-2.087	158.588	0	0	0	0	0	0	0
WT333(F4E4E1AF1293)	3.8	13105	2022-11-25 09:19:50.608	0.037	-0.048	1.02	-0.061	0	0	-2.818	-2.082	158.588	0	0	0	0	0	0	0
WT333(F4E4E1AF1293)	3.8	13105	2022-11-25 09:19:50.608	0.037	-0.048	1.02	-0.061	0	0	-2.818	-2.082	158.588	0	0	0	0	0	0	0
WT333(F4E4E1AF1293)	3.8	13105	2022-11-25 09:19:50.608	0.037	-0.048	1.02	-0.061	0	0	-2.818	-2.082	158.588	0	0	0	0	0	0	0
WT333(F4E4E1AF1293)	3.8	13105	2022-11-25 09:19:50.608	0.037	-0.048	1.02	-0.061	0	0	-2.823	-2.082	158.588	0	0	0	0	0	0	0
WT333(F4E4E1AF1293)	3.8	13105	2022-11-25 09:19:50.608	0.037	-0.053	1.016	0.061	0	0	-2.818	-2.082	158.588	0	0	0	0	0	0	0
WT333(F4E4E1AF1293)	3.8	13105	2022-11-25 09:19:50.608	0.037	-0.053	1.016	0.061	0	0	-2.818	-2.082	158.588	0	0	0	0	0	0	0
WT333(F4E4E1AF1293)	3.8	13105	2022-11-25 09:19:50.608	0.037	-0.053	1.016	0.061	0	0	-2.818	-2.082	158.588	0	0	0	0	0	0	0
WT333(F4E4E1AF1293)	3.8	13105	2022-11-25 09:19:50.608	0.037	-0.048	1.02	-0.122	0	0	-2.813	-2.082	158.588	0	0	0	0	0	0	0
WT333(F4E4E1AF1293)	3.8	13105	2022-11-25 09:19:50.608	0.037	-0.053	1.017	0.061	0	0	-2.813	-2.082	158.588	0	0	0	0	0	0	0
WT333(F4E4E1AF1293)	3.8	13105	2022-11-25 09:19:50.608	0.037	-0.053	1.017	0.061	0	0	-2.813	-2.082	158.588	0	0	0	0	0	0	0
WT333(F4E4E1AF1293)	3.8	13105	2022-11-25 09:19:50.608	0.037	-0.053	1.017	0.061	0	0	-2.813	-2.082	158.588	0	0	0	0	0	0	0
WT333(F4E4E1AF1293)	3.8	13105	2022-11-25 09:19:50.608	0.037	-0.053	1.017	0.061	0	0	-2.813	-2.082	158.588	0	0	0	0	0	0	0
WT333(F4E4E1AF1293)	3.8	13105	2022-11-25 09:19:50.608	0.037	-0.048	1.02	0.305	0	0	-2.813	-2.082	158.588	0	0	0	0	0	0	0
WT333(F4E4E1AF1293)	3.8	13105	2022-11-25 09:19:50.608	0.037	-0.048	1.02	0.305	0	0	-2.813	-2.082	158.588	0	0	0	0	0	0	0
WT333(F4E4E1AF1293)	3.8	13105	2022-11-25 09:19:50.608	0.037	-0.048	1.02	0.305	0	0	-2.807	-2.082	158.588	0	0	0	0	0	0	0
WT222(CAA14FCCF874)	3.75	13105	2022-11-25 09:19:50.608	-0.007	-0.012	1.002	-0.244	0	0	-0.912	0.434	107.726	0	0	0	0	0	0	0
WT222(CAA14FCCF874)	3.75	13105	2022-11-25 09:19:50.608	-0.007	-0.012	1.002	-0.244	0	0	-0.912	0.434	107.726	0	0	0	0	0	0	0
WT222(CAA14FCCF874)	3.75	13105	2022-11-25 09:19:50.608	-0.007	-0.012	1.002	-0.244	0	0	-0.912	0.434	107.726	0	0	0	0	0	0	0
WT222(CAA14FCCF874)	3.75	13105	2022-11-25 09:19:50.608	-0.007	-0.012	1.002	-0.244	0	0	-0.912	0.434	107.726	0	0	0	0	0	0	0
WT222(CAA14FCCF874)	3.75	13105	2022-11-25 09:19:50.608	-0.007	-0.019	1.001	0.061	0	0	-0.912	0.434	107.726	0	0	0	0	0	0	0
WT222(CAA14FCCF874)	3.75	13105	2022-11-25 09:19:50.608	-0.007	-0.019	1.001	0.061	0	0	-0.912	0.434	107.726	0	0	0	0	0	0	0
WT222(CAA14FCCF874)	3.75	13105	2022-11-25 09:19:50.608	-0.007	-0.019	1.001	0.061	0	0	-0.912	0.434	107.726	0	0	0	0	0	0	0
WT222(CAA14FCCF874)	3.75	13105	2022-11-25 09:19:50.608	-0.007	-0.019	1.001	0.061	0	0	-0.912	0.434	107.726	0	0	0	0	0	0	0
WT222(CAA14FCCF874)	3.75	13105	2022-11-25 09:19:50.639	-0.007	-0.011	1.001	0.061	0	0	-0.912	0.434	107.726	0	0	0	0	0	0	0
WT222(CAA14FCCF874)	3.75	13105	2022-11-25 09:19:50.639	-0.007	-0.011	1.001	0.061	0	0	-0.912	0.434	107.726	0	0	0	0	0	0	0
WT222(CAA14FCCF874)	3.75	13105	2022-11-25 09:19:50.639	-0.007	-0.011	1.001	0.061	0	0	-0.912	0.434	107.726	0	0	0	0	0	0	0
WT222(CAA14FCCF874)	3.75	13105	2022-11-25 09:19:50.639	-0.007	-0.011	1.001	0.061	0	0	-0.912	0.434	107.726	0	0	0	0	0	0	0
WT222(CAA14FCCF874)	3.75	13105	2022-11-25 09:19:50.639	-0.007	-0.018	1	-0.244	0	0	-0.912	0.434	107.726	0	0	0	0	0	0	0
WT222(CAA14FCCF874)	3.75	13105	2022-11-25 09:19:50.639	-0.007	-0.018	1	-0.244	0	0	-0.912	0.434	107.726	0	0	0	0	0	0	0
WT222(CAA14FCCF874)	3.75	13105	2022-11-25 09:19:50.639	-0.007	-0.018	1	-0.244	0	0	-0.912	0.434	107.726	0	0	0	0	0	0	0
WT222(CAA14FCCF874)	3.75	13105	2022-11-25 09:19:50.639	-0.007	-0.018	1	-0.244	0	0	-0.912	0.434	107.726	0	0	0	0	0	0	0
WT222(CAA14FCCF874)	3.75	13105	2022-11-25 09:19:50.639	-0.007	-0.015	1.001	0.305	0	0	-0.912	0.434	107.726	0	0	0	0	0	0	0
WT222(CAA14FCCF874)	3.75	13105	2022-11-25 09:19:50.639	-0.007	-0.015	1.001	0.305	0	0	-0.912	0.434	107.726	0	0	0	0	0	0	0
WT222(CAA14FCCF874)	3.75	13105	2022-11-25 09:19:50.639	-0.007	-0.015	1.001	0.305	0	0	-0.912	0.434	107.726	0	0	0	0	0	0	0
WT222(CAA14FCCF874)	3.75	13105	2022-11-25 09:19:50.639	-0.007	-0.015	1.001	0.305	0	0	-0.906	0.434	107.726	0	0	0	0	0	0	0
WT222(CAA14FCCF874)	3.75	13105	2022-11-25 09:19:50.639	-0.007	-0.013	1.001	-0.244	0.061	0	-0.906	0.434	107.726	0	0	0	0	0	0	0
WT222(CAA14FCCF874)	3.75	13105	2022-11-25 09:19:50.639	-0.007	-0.013	1.001	-0.244	0.061	0	-0.912	0.434	107.726	0	0	0	0	0	0	0
WT222(CAA14FCCF874)	3.75	13105	2022-11-25 09:19:50.639	-0.007	-0.013	1.001	-0.244	0.061	0	-0.912	0.434	107.726	0	0	0	0	0	0	0
WT222(CAA14FCCF874)	3.75	13105	2022-11-25 09:19:50.639	-0.008	-0.019	1.001	0.061	0	0	-0.912	0.434	107.726	0	0	0	0	0	0	0
WT111(DD045F3F1DEA)	3.77	13108	2022-11-25 09:19:50.686	0.028	0.292	0.976	0	0	0	16.611	-1.544	-24.379	0	0	0	0	0	0	0
WT111(DD045F3F1DEA)	3.77	13108	2022-11-25 09:19:50.686	0.028	0.292	0.976	0	0	0	16.611	-1.544	-24.379	0	0	0	0	0	0	0
WT111(DD045F3F1DEA)	3.77	13108	2022-11-25 09:19:50.686	0.028	0.292	0.976	0	0	0	16.611	-1.544	-24.379	0	0	0	0	0	0	0
WT111(DD045F3F1DEA)	3.77	13108	2022-11-25 09:19:50.686	0.027	0.29	0.975	0	0	0	16.611	-1.544	-24.379	0	0	0	0	0	0	0
WT111(DD045F3F1DEA)	3.77	13108	2022-11-25 09:19:50.686	0.027	0.29	0.975	0	0	0	16.611	-1.544	-24.379	0	0	0	0	0	0	0
WT111(DD045F3F1DEA)	3.77	13108	2022-11-25 09:19:50.686	0.027	0.29	0.975	0	0	0	16.611	-1.544	-24.379	0	0	0	0	0	0	0
WT111(DD045F3F1DEA)	3.77	13108	2022-11-25 09:19:50.686	0.027	0.29	0.975	0	0	0	16.611	-1.544	-24.379	0	0	0	0	0	0	0
WT111(DD045F3F1DEA)	3.77	13108	2022-11-25 09:19:50.686	0.027	0.291	0.976	0	0	0	16.611	-1.544	-24.379	0	0	0	0	0	0	0
WT111(DD045F3F1DEA)	3.77	13108	2022-11-25 09:19:50.686	0.027	0.291	0.976	0	0	0	16.611	-1.544	-24.379	0	0	0	0	0	0	0
WT111(DD045F3F1DEA)	3.77	13108	2022-11-25 09:19:50.686	0.027	0.291	0.976	0	0	0	16.611	-1.544	-24.379	0	0	0	0	0	0	0
WT111(DD045F3F1DEA)	3.77	13108	2022-11-25 09:19:50.686	0.027	0.291	0.976	0	0	0	16.611	-1.544	-24.379	0	0	0	0	0	0	0
WT111(DD045F3F1DEA)	3.77	13108	2022-11-25 09:19:50.686	0.028	0.29	0.974	0	0	0	16.611	-1.544	-24.379	0	0	0	0	0	0	0
WT111(DD045F3F1DEA)	3.77	13108	2022-11-25 09:19:50.686	0.028	0.29	0.974	0	0	0	16.611	-1.544	-24.379	0	0	0	0	0	0	0
WT111(DD045F3F1DEA)	3.77	13108	2022-11-25 09:19:50.686	0.028	0.29	0.974	0	0	0	16.611	-1.544	-24.379	0	0	0	0	0	0	0
WT111(DD045F3F1DEA)	3.77	13108	2022-11-25 09:19:50.686	0.028	0.29	0.974	0	0	0	16.611	-1.544	-24.379	0	0	0	0	0	0	0
WT111(DD045F3F1DEA)	3.77	13108	2022-11-25 09:19:50.686	0.028	0.291	0.975	0	0	0	16.611	-1.544	-24.379	0	0	0	0	0	0	0
WT333(F4E4E1AF1293)	3.8	13105	2022-11-25 09:19:50.701	0.037	-0.048	1.02	0.305	0	0	-2.807	-2.082	158.588	0	0	0	0	0	0	0
WT333(F4E4E1AF1293)	3.8	13105	2022-11-25 09:19:50.701	0.038	-0.052	1.017	-0.244	0	0	-2.807	-2.082	158.588	0	0	0	0	0	0	0
WT333(F4E4E1AF1293)	3.8	13105	2022-11-25 09:19:50.701	0.038	-0.052	1.017	-0.244	0	0	-2.813	-2.082	158.588	0	0	0	0	0	0	0
WT333(F4E4E1AF1293)	3.8	13105	2022-11-25 09:19:50.701	0.038	-0.052	1.017	-0.244	0	0	-2.813	-2.082	158.588	0	0	0	0	0	0	0
WT333(F4E4E1AF1293)	3.8	13105	2022-11-25 09:19:50.701	0.038	-0.052	1.017	-0.244	0	0	-2.813	-2.082	158.588	0	0	0	0	0	0	0
WT333(F4E4E1AF1293)	3.8	13105	2022-11-25 09:19:50.701	0.037	-0.05	1.018	0.427	0	0	-2.813	-2.082	158.588	0	0	0	0	0	0	0
WT333(F4E4E1AF1293)	3.8	13105	2022-11-25 09:19:50.701	0.037	-0.05	1.018	0.427	0	0	-2.807	-2.082	158.588	0	0	0	0	0	0	0
WT333(F4E4E1AF1293)	3.8	13105	2022-11-25 09:19:50.701	0.037	-0.05	1.018	0.427	0	0	-2.807	-2.082	158.588	0	0	0	0	0	0	0
WT222(CAA14FCCF874)	3.75	13105	2022-11-25 09:19:50.701	-0.008	-0.019	1.001	0.061	0	0	-0.912	0.434	107.726	0	0	0	0	0	0	0
WT222(CAA14FCCF874)	3.75	13105	2022-11-25 09:19:50.701	-0.008	-0.019	1.001	0.061	0	0	-0.912	0.434	107.726	0	0	0	0	0	0	0
WT222(CAA14FCCF874)	3.75	13105	2022-11-25 09:19:50.701	-0.008	-0.019	1.001	0.061	0	0	-0.912	0.434	107.726	0	0	0	0	0	0	0
WT222(CAA14FCCF874)	3.75	13105	2022-11-25 09:19:50.701	-0.008	-0.011	1.001	0.061	0	0	-0.912	0.434	107.726	0	0	0	0	0	0	0
WT222(CAA14FCCF874)	3.75	13105	2022-11-25 09:19:50.701	-0.008	-0.011	1.001	0.061	0	0	-0.906	0.434	107.726	0	0	0	0	0	0	0
WT222(CAA14FCCF874)	3.75	13105	2022-11-25 09:19:50.701	-0.008	-0.011	1.001	0.061	0	0	-0.906	0.434	107.726	0	0	0	0	0	0	0
WT222(CAA14FCCF874)	3.75	13105	2022-11-25 09:19:50.701	-0.008	-0.011	1.001	0.061	0	0	-0.906	0.434	107.726	0	0	0	0	0	0	0
WT222(CAA14FCCF874)	3.75	13105	2022-11-25 09:19:50.701	-0.008	-0.018	1.001	-0.244	0	0	-0.912	0.434	107.726	0	0	0	0	0	0	0
WT111(DD045F3F1DEA)	3.77	13108	2022-11-25 09:19:50.717	0.028	0.291	0.975	0	0	0	16.611	-1.544	-24.379	0	0	0	0	0	0	0
WT111(DD045F3F1DEA)	3.77	13108	2022-11-25 09:19:50.717	0.028	0.291	0.975	0	0	0	16.611	-1.544	-24.379	0	0	0	0	0	0	0
WT111(DD045F3F1DEA)	3.77	13108	2022-11-25 09:19:50.717	0.028	0.291	0.975	0	0	0	16.611	-1.544	-24.379	0	0	0	0	0	0	0
WT111(DD045F3F1DEA)	3.77	13108	2022-11-25 09:19:50.717	0.027	0.292	0.975	0	0	0	16.606	-1.544	-24.379	0	0	0	0	0	0	0
WT111(DD045F3F1DEA)	3.77	13108	2022-11-25 09:19:50.717	0.027	0.292	0.975	0	0	0	16.606	-1.544	-24.379	0	0	0	0	0	0	0
WT111(DD045F3F1DEA)	3.77	13108	2022-11-25 09:19:50.717	0.027	0.292	0.975	0	0	0	16.611	-1.544	-24.379	0	0	0	0	0	0	0
WT111(DD045F3F1DEA)	3.77	13108	2022-11-25 09:19:50.717	0.027	0.292	0.975	0	0	0	16.611	-1.544	-24.379	0	0	0	0	0	0	0
WT111(DD045F3F1DEA)	3.77	13108	2022-11-25 09:19:50.717	0.026	0.291	0.975	0	0	0	16.611	-1.544	-24.379	0	0	0	0	0	0	0
WT111(DD045F3F1DEA)	3.77	13108	2022-11-25 09:19:50.748	0.026	0.291	0.975	0	0	0	16.611	-1.544	-24.379	0	0	0	0	0	0	0
WT111(DD045F3F1DEA)	3.77	13108	2022-11-25 09:19:50.748	0.026	0.291	0.975	0	0	0	16.611	-1.544	-24.379	0	0	0	0	0	0	0
WT111(DD045F3F1DEA)	3.77	13108	2022-11-25 09:19:50.748	0.026	0.291	0.975	0	0	0	16.611	-1.544	-24.379	0	0	0	0	0	0	0
WT111(DD045F3F1DEA)	3.77	13108	2022-11-25 09:19:50.748	0.027	0.292	0.975	0	0	0	16.611	-1.544	-24.379	0	0	0	0	0	0	0
WT111(DD045F3F1DEA)	3.77	13108	2022-11-25 09:19:50.748	0.027	0.292	0.975	0	0	0	16.611	-1.544	-24.379	0	0	0	0	0	0	0
WT111(DD045F3F1DEA)	3.77	13108	2022-11-25 09:19:50.748	0.027	0.292	0.975	0	0	0	16.611	-1.544	-24.379	0	0	0	0	0	0	0
WT111(DD045F3F1DEA)	3.77	13108	2022-11-25 09:19:50.748	0.027	0.292	0.975	0	0	0	16.611	-1.544	-24.379	0	0	0	0	0	0	0
WT111(DD045F3F1DEA)	3.77	13108	2022-11-25 09:19:50.748	0.028	0.291	0.974	0	0	0	16.611	-1.544	-24.379	0	0	0	0	0	0	0
WT111(DD045F3F1DEA)	3.77	13108	2022-11-25 09:19:50.779	0.028	0.291	0.974	0	0	0	16.611	-1.544	-24.379	0	0	0	0	0	0	0
WT111(DD045F3F1DEA)	3.77	13108	2022-11-25 09:19:50.779	0.028	0.291	0.974	0	0	0	16.611	-1.544	-24.379	0	0	0	0	0	0	0
WT111(DD045F3F1DEA)	3.77	13108	2022-11-25 09:19:50.779	0.028	0.291	0.974	0	0	0	16.611	-1.544	-24.379	0	0	0	0	0	0	0
WT111(DD045F3F1DEA)	3.77	13108	2022-11-25 09:19:50.779	0.027	0.291	0.974	0	0	0	16.611	-1.544	-24.379	0	0	0	0	0	0	0
WT111(DD045F3F1DEA)	3.77	13108	2022-11-25 09:19:50.779	0.027	0.291	0.974	0	0	0	16.611	-1.544	-24.379	0	0	0	0	0	0	0
WT111(DD045F3F1DEA)	3.77	13108	2022-11-25 09:19:50.779	0.027	0.291	0.974	0	0	0	16.611	-1.544	-24.379	0	0	0	0	0	0	0
WT111(DD045F3F1DEA)	3.77	13108	2022-11-25 09:19:50.779	0.027	0.291	0.974	0	0	0	16.611	-1.544	-24.379	0	0	0	0	0	0	0
WT111(DD045F3F1DEA)	3.77	13108	2022-11-25 09:19:50.779	0.027	0.291	0.975	0	0	0	16.611	-1.544	-24.379	0	0	0	0	0	0	0
WT111(DD045F3F1DEA)	3.77	13108	2022-11-25 09:19:50.810	0.027	0.291	0.975	0	0	0	16.611	-1.544	-24.379	0	0	0	0	0	0	0
WT111(DD045F3F1DEA)	3.77	13108	2022-11-25 09:19:50.810	0.027	0.291	0.975	0	0	0	16.611	-1.544	-24.379	0	0	0	0	0	0	0
WT111(DD045F3F1DEA)	3.77	13108	2022-11-25 09:19:50.810	0.027	0.291	0.975	0	0	0	16.611	-1.544	-24.379	0	0	0	0	0	0	0
WT111(DD045F3F1DEA)	3.77	13108	2022-11-25 09:19:50.810	0.027	0.29	0.974	0	0	0	16.611	-1.544	-24.379	0	0	0	0	0	0	0
WT111(DD045F3F1DEA)	3.77	13108	2022-11-25 09:19:50.810	0.027	0.29	0.974	0	0	0	16.611	-1.544	-24.379	0	0	0	0	0	0	0
WT111(DD045F3F1DEA)	3.77	13108	2022-11-25 09:19:50.810	0.027	0.29	0.974	0	0	0	16.611	-1.544	-24.379	0	0	0	0	0	0	0
WT111(DD045F3F1DEA)	3.77	13108	2022-11-25 09:19:50.810	0.027	0.29	0.974	0	0	0	16.611	-1.544	-24.379	0	0	0	0	0	0	0
WT111(DD045F3F1DEA)	3.77	13108	2022-11-25 09:19:50.810	0.026	0.292	0.975	0	0	0	16.611	-1.544	-24.379	0	0	0	0	0	0	0
WT222(CAA14FCCF874)	3.75	13105	2022-11-25 09:19:50.826	-0.008	-0.018	1.001	-0.244	0	0	-0.912	0.434	107.726	0	0	0	0	0	0	0
WT222(CAA14FCCF874)	3.75	13105	2022-11-25 09:19:50.826	-0.008	-0.018	1.001	-0.244	0	0	-0.912	0.434	107.726	0	0	0	0	0	0	0
WT222(CAA14FCCF874)	3.75	13105	2022-11-25 09:19:50.826	-0.008	-0.018	1.001	-0.244	0	0	-0.912	0.434	107.726	0	0	0	0	0	0	0
WT222(CAA14FCCF874)	3.75	13105	2022-11-25 09:19:50.826	-0.008	-0.015	1.001	0.305	0	0	-0.912	0.434	107.726	0	0	0	0	0	0	0
WT222(CAA14FCCF874)	3.75	13105	2022-11-25 09:19:50.826	-0.008	-0.015	1.001	0.305	0	0	-0.912	0.434	107.726	0	0	0	0	0	0	0
WT222(CAA14FCCF874)	3.75	13105	2022-11-25 09:19:50.826	-0.008	-0.015	1.001	0.305	0	0	-0.906	0.434	107.726	0	0	0	0	0	0	0
WT222(CAA14FCCF874)	3.75	13105	2022-11-25 09:19:50.826	-0.008	-0.015	1.001	0.305	0	0	-0.906	0.434	107.726	0	0	0	0	0	0	0
WT222(CAA14FCCF874)	3.75	13105	2022-11-25 09:19:50.826	-0.007	-0.013	1.001	-0.244	0	0	-0.906	0.434	107.726	0	0	0	0	0	0	0
WT222(CAA14FCCF874)	3.75	13105	2022-11-25 09:19:50.826	-0.007	-0.013	1.001	-0.244	0	0	-0.906	0.434	107.726	0	0	0	0	0	0	0
WT222(CAA14FCCF874)	3.75	13105	2022-11-25 09:19:50.826	-0.007	-0.013	1.001	-0.244	0	0	-0.912	0.434	107.726	0	0	0	0	0	0	0
WT222(CAA14FCCF874)	3.75	13105	2022-11-25 09:19:50.826	-0.007	-0.013	1.001	-0.244	0	0	-0.912	0.434	107.726	0	0	0	0	0	0	0
WT222(CAA14FCCF874)	3.75	13105	2022-11-25 09:19:50.826	-0.007	-0.019	1.001	0.061	0	0	-0.912	0.434	107.726	0	0	0	0	0	0	0
WT222(CAA14FCCF874)	3.75	13105	2022-11-25 09:19:50.826	-0.007	-0.019	1.001	0.061	0	0	-0.912	0.434	107.726	0	0	0	0	0	0	0
WT222(CAA14FCCF874)	3.75	13105	2022-11-25 09:19:50.826	-0.007	-0.019	1.001	0.061	0	0	-0.912	0.434	107.726	0	0	0	0	0	0	0
WT222(CAA14FCCF874)	3.75	13105	2022-11-25 09:19:50.826	-0.007	-0.019	1.001	0.061	0	0	-0.906	0.434	107.726	0	0	0	0	0	0	0
WT222(CAA14FCCF874)	3.75	13105	2022-11-25 09:19:50.826	-0.007	-0.01	1.001	0	0	0	-0.906	0.434	107.726	0	0	0	0	0	0	0
WT111(DD045F3F1DEA)	3.77	13108	2022-11-25 09:19:50.842	0.026	0.292	0.975	0	0	0	16.611	-1.544	-24.379	0	0	0	0	0	0	0
WT111(DD045F3F1DEA)	3.77	13108	2022-11-25 09:19:50.842	0.026	0.292	0.975	0	0	0	16.611	-1.544	-24.379	0	0	0	0	0	0	0
WT111(DD045F3F1DEA)	3.77	13108	2022-11-25 09:19:50.842	0.026	0.292	0.975	0	0	0	16.611	-1.544	-24.379	0	0	0	0	0	0	0
WT111(DD045F3F1DEA)	3.77	13108	2022-11-25 09:19:50.842	0.027	0.291	0.976	0	0	0	16.611	-1.544	-24.379	0	0	0	0	0	0	0
WT111(DD045F3F1DEA)	3.77	13108	2022-11-25 09:19:50.842	0.027	0.291	0.976	0	0	0	16.611	-1.544	-24.379	0	0	0	0	0	0	0
WT111(DD045F3F1DEA)	3.77	13108	2022-11-25 09:19:50.842	0.027	0.291	0.976	0	0	0	16.611	-1.544	-24.379	0	0	0	0	0	0	0
WT111(DD045F3F1DEA)	3.77	13108	2022-11-25 09:19:50.842	0.027	0.291	0.976	0	0	0	16.611	-1.544	-24.379	0	0	0	0	0	0	0
WT111(DD045F3F1DEA)	3.77	13108	2022-11-25 09:19:50.842	0.027	0.29	0.975	0	0	0	16.611	-1.544	-24.379	0	0	0	0	0	0	0
WT111(DD045F3F1DEA)	3.77	13108	2022-11-25 09:19:50.873	0.027	0.29	0.975	0	0	0	16.611	-1.544	-24.379	0	0	0	0	0	0	0
WT111(DD045F3F1DEA)	3.77	13108	2022-11-25 09:19:50.873	0.027	0.29	0.975	0	0	0	16.611	-1.544	-24.379	0	0	0	0	0	0	0
WT111(DD045F3F1DEA)	3.77	13108	2022-11-25 09:19:50.873	0.027	0.29	0.975	0	0	0	16.611	-1.544	-24.379	0	0	0	0	0	0	0
WT111(DD045F3F1DEA)	3.77	13108	2022-11-25 09:19:50.873	0.027	0.291	0.975	0	0	0	16.611	-1.544	-24.379	0	0	0	0	0	0	0
WT111(DD045F3F1DEA)	3.77	13108	2022-11-25 09:19:50.873	0.027	0.291	0.975	0	0	0	16.611	-1.544	-24.379	0	0	0	0	0	0	0
WT111(DD045F3F1DEA)	3.77	13108	2022-11-25 09:19:50.873	0.027	0.291	0.975	0	0	0	16.611	-1.544	-24.379	0	0	0	0	0	0	0
WT111(DD045F3F1DEA)	3.77	13108	2022-11-25 09:19:50.873	0.027	0.291	0.975	0	0	0	16.611	-1.544	-24.379	0	0	0	0	0	0	0
WT111(DD045F3F1DEA)	3.77	13108	2022-11-25 09:19:50.873	0.027	0.29	0.974	0	0	0	16.611	-1.544	-24.379	0	0	0	0	0	0	0
WT222(CAA14FCCF874)	3.75	13105	2022-11-25 09:19:50.873	-0.007	-0.01	1.001	0	0	0	-0.906	0.434	107.726	0	0	0	0	0	0	0
WT222(CAA14FCCF874)	3.75	13105	2022-11-25 09:19:50.873	-0.007	-0.01	1.001	0	0	0	-0.906	0.434	107.726	0	0	0	0	0	0	0
WT222(CAA14FCCF874)	3.75	13105	2022-11-25 09:19:50.873	-0.007	-0.01	1.001	0	0	0	-0.906	0.434	107.726	0	0	0	0	0	0	0
WT222(CAA14FCCF874)	3.75	13105	2022-11-25 09:19:50.873	-0.007	-0.018	1.001	-0.244	0	0	-0.912	0.434	107.726	0	0	0	0	0	0	0
WT222(CAA14FCCF874)	3.75	13105	2022-11-25 09:19:50.873	-0.007	-0.018	1.001	-0.244	0	0	-0.912	0.434	107.726	0	0	0	0	0	0	0
WT222(CAA14FCCF874)	3.75	13105	2022-11-25 09:19:50.873	-0.007	-0.018	1.001	-0.244	0	0	-0.912	0.434	107.726	0	0	0	0	0	0	0
WT222(CAA14FCCF874)	3.75	13105	2022-11-25 09:19:50.873	-0.007	-0.018	1.001	-0.244	0	0	-0.912	0.434	107.721	0	0	0	0	0	0	0
WT222(CAA14FCCF874)	3.75	13105	2022-11-25 09:19:50.873	-0.007	-0.015	1.001	0.305	0	0	-0.912	0.434	107.721	0	0	0	0	0	0	0
WT222(CAA14FCCF874)	3.75	13105	2022-11-25 09:19:50.889	-0.007	-0.015	1.001	0.305	0	0	-0.912	0.434	107.721	0	0	0	0	0	0	0
WT222(CAA14FCCF874)	3.75	13105	2022-11-25 09:19:50.889	-0.007	-0.015	1.001	0.305	0	0	-0.906	0.434	107.721	0	0	0	0	0	0	0
WT222(CAA14FCCF874)	3.75	13105	2022-11-25 09:19:50.889	-0.007	-0.015	1.001	0.305	0	0	-0.906	0.434	107.721	0	0	0	0	0	0	0
WT222(CAA14FCCF874)	3.75	13105	2022-11-25 09:19:50.889	-0.007	-0.013	1.001	-0.244	0	0	-0.906	0.434	107.721	0	0	0	0	0	0	0
WT222(CAA14FCCF874)	3.75	13105	2022-11-25 09:19:50.889	-0.007	-0.013	1.001	-0.244	0	0	-0.906	0.434	107.721	0	0	0	0	0	0	0
WT222(CAA14FCCF874)	3.75	13105	2022-11-25 09:19:50.889	-0.007	-0.013	1.001	-0.244	0	0	-0.912	0.434	107.721	0	0	0	0	0	0	0
WT222(CAA14FCCF874)	3.75	13105	2022-11-25 09:19:50.889	-0.007	-0.013	1.001	-0.244	0	0	-0.912	0.434	107.721	0	0	0	0	0	0	0
WT222(CAA14FCCF874)	3.75	13105	2022-11-25 09:19:50.889	-0.008	-0.02	1.001	0.061	0	0	-0.912	0.434	107.721	0	0	0	0	0	0	0
WT111(DD045F3F1DEA)	3.77	13108	2022-11-25 09:19:50.904	0.027	0.29	0.974	0	0	0	16.611	-1.544	-24.379	0	0	0	0	0	0	0
WT111(DD045F3F1DEA)	3.77	13108	2022-11-25 09:19:50.904	0.027	0.29	0.974	0	0	0	16.611	-1.544	-24.379	0	0	0	0	0	0	0
WT111(DD045F3F1DEA)	3.77	13108	2022-11-25 09:19:50.904	0.027	0.29	0.974	0	0	0	16.611	-1.544	-24.379	0	0	0	0	0	0	0
WT111(DD045F3F1DEA)	3.77	13108	2022-11-25 09:19:50.904	0.028	0.292	0.974	0	0	0	16.611	-1.544	-24.379	0	0	0	0	0	0	0
WT111(DD045F3F1DEA)	3.77	13108	2022-11-25 09:19:50.904	0.028	0.292	0.974	0	0	0	16.611	-1.544	-24.379	0	0	0	0	0	0	0
WT111(DD045F3F1DEA)	3.77	13108	2022-11-25 09:19:50.904	0.028	0.292	0.974	0	0	0	16.611	-1.544	-24.379	0	0	0	0	0	0	0
WT111(DD045F3F1DEA)	3.77	13108	2022-11-25 09:19:50.904	0.028	0.292	0.974	0	0	0	16.611	-1.544	-24.379	0	0	0	0	0	0	0
WT111(DD045F3F1DEA)	3.77	13108	2022-11-25 09:19:50.904	0.026	0.29	0.974	0	0	0	16.611	-1.544	-24.379	0	0	0	0	0	0	0
WT333(F4E4E1AF1293)	3.8	13105	2022-11-25 09:19:50.904	0.037	-0.05	1.018	0.427	0	0	-2.807	-2.082	158.588	0	0	0	0	0	0	0
WT333(F4E4E1AF1293)	3.8	13105	2022-11-25 09:19:50.904	0.037	-0.048	1.019	-0.122	0	0	-2.807	-2.082	158.588	0	0	0	0	0	0	0
WT333(F4E4E1AF1293)	3.8	13105	2022-11-25 09:19:50.904	0.037	-0.048	1.019	-0.122	0	0	-2.807	-2.082	158.588	0	0	0	0	0	0	0
WT333(F4E4E1AF1293)	3.8	13105	2022-11-25 09:19:50.904	0.037	-0.048	1.019	-0.122	0	0	-2.807	-2.082	158.588	0	0	0	0	0	0	0
WT333(F4E4E1AF1293)	3.8	13105	2022-11-25 09:19:50.904	0.037	-0.048	1.019	-0.122	0	0	-2.807	-2.082	158.588	0	0	0	0	0	0	0
WT333(F4E4E1AF1293)	3.8	13105	2022-11-25 09:19:50.904	0.037	-0.053	1.016	0.122	0	0	-2.807	-2.082	158.588	0	0	0	0	0	0	0
WT333(F4E4E1AF1293)	3.8	13105	2022-11-25 09:19:50.904	0.037	-0.053	1.016	0.122	0	0	-2.807	-2.082	158.588	0	0	0	0	0	0	0
WT333(F4E4E1AF1293)	3.8	13105	2022-11-25 09:19:50.904	0.037	-0.053	1.016	0.122	0	0	-2.807	-2.082	158.588	0	0	0	0	0	0	0
WT333(F4E4E1AF1293)	3.8	13105	2022-11-25 09:19:50.904	0.037	-0.048	1.019	-0.122	0	0	-2.802	-2.082	158.588	0	0	0	0	0	0	0
WT333(F4E4E1AF1293)	3.8	13105	2022-11-25 09:19:50.904	0.037	-0.053	1.016	0.122	0	0	-2.802	-2.082	158.588	0	0	0	0	0	0	0
WT333(F4E4E1AF1293)	3.8	13105	2022-11-25 09:19:50.904	0.037	-0.053	1.016	0.122	0	0	-2.802	-2.082	158.588	0	0	0	0	0	0	0
WT333(F4E4E1AF1293)	3.8	13105	2022-11-25 09:19:50.904	0.037	-0.053	1.016	0.122	0	0	-2.796	-2.082	158.588	0	0	0	0	0	0	0
WT333(F4E4E1AF1293)	3.8	13105	2022-11-25 09:19:50.904	0.037	-0.053	1.016	0.122	0	0	-2.796	-2.082	158.588	0	0	0	0	0	0	0
WT333(F4E4E1AF1293)	3.8	13105	2022-11-25 09:19:50.904	0.037	-0.047	1.02	0.244	0	0	-2.796	-2.082	158.588	0	0	0	0	0	0	0
WT333(F4E4E1AF1293)	3.8	13105	2022-11-25 09:19:50.904	0.037	-0.047	1.02	0.244	0	0	-2.796	-2.082	158.588	0	0	0	0	0	0	0
WT333(F4E4E1AF1293)	3.8	13105	2022-11-25 09:19:50.904	0.037	-0.047	1.02	0.244	0	0	-2.796	-2.082	158.588	0	0	0	0	0	0	0
WT222(CAA14FCCF874)	3.75	13105	2022-11-25 09:19:50.904	-0.008	-0.02	1.001	0.061	0	0	-0.912	0.434	107.721	0	0	0	0	0	0	0
WT222(CAA14FCCF874)	3.75	13105	2022-11-25 09:19:50.904	-0.008	-0.02	1.001	0.061	0	0	-0.912	0.434	107.721	0	0	0	0	0	0	0
WT222(CAA14FCCF874)	3.75	13105	2022-11-25 09:19:50.904	-0.008	-0.02	1.001	0.061	0	0	-0.912	0.434	107.721	0	0	0	0	0	0	0
WT222(CAA14FCCF874)	3.75	13105	2022-11-25 09:19:50.904	-0.007	-0.011	1.001	0.061	0	0	-0.906	0.434	107.721	0	0	0	0	0	0	0
WT222(CAA14FCCF874)	3.75	13105	2022-11-25 09:19:50.904	-0.007	-0.011	1.001	0.061	0	0	-0.906	0.434	107.721	0	0	0	0	0	0	0
WT222(CAA14FCCF874)	3.75	13105	2022-11-25 09:19:50.904	-0.007	-0.011	1.001	0.061	0	0	-0.906	0.434	107.721	0	0	0	0	0	0	0
WT222(CAA14FCCF874)	3.75	13105	2022-11-25 09:19:50.904	-0.007	-0.011	1.001	0.061	0	0	-0.906	0.434	107.721	0	0	0	0	0	0	0
WT222(CAA14FCCF874)	3.75	13105	2022-11-25 09:19:50.904	-0.007	-0.018	1.001	-0.244	0	0	-0.906	0.434	107.721	0	0	0	0	0	0	0
WT111(DD045F3F1DEA)	3.77	13108	2022-11-25 09:19:50.936	0.026	0.29	0.974	0	0	0	16.611	-1.544	-24.379	0	0	0	0	0	0	0
WT111(DD045F3F1DEA)	3.77	13108	2022-11-25 09:19:50.936	0.026	0.29	0.974	0	0	0	16.611	-1.544	-24.379	0	0	0	0	0	0	0
WT111(DD045F3F1DEA)	3.77	13108	2022-11-25 09:19:50.936	0.027	0.291	0.975	0	0	0	16.611	-1.544	-24.379	0	0	0	0	0	0	0
WT111(DD045F3F1DEA)	3.77	13108	2022-11-25 09:19:50.936	0.027	0.291	0.975	0	0	0	16.611	-1.544	-24.379	0	0	0	0	0	0	0
WT111(DD045F3F1DEA)	3.77	13108	2022-11-25 09:19:50.936	0.027	0.291	0.975	0	0	0	16.611	-1.544	-24.379	0	0	0	0	0	0	0
WT111(DD045F3F1DEA)	3.77	13108	2022-11-25 09:19:50.936	0.027	0.291	0.975	0	0	0	16.611	-1.544	-24.379	0	0	0	0	0	0	0
WT111(DD045F3F1DEA)	3.77	13108	2022-11-25 09:19:50.936	0.027	0.292	0.976	0	0	0	16.611	-1.544	-24.379	0	0	0	0	0	0	0
WT111(DD045F3F1DEA)	3.77	13108	2022-11-25 09:19:50.936	0.027	0.292	0.976	0	0	0	16.611	-1.544	-24.379	0	0	0	0	0	0	0
WT222(CAA14FCCF874)	3.75	13105	2022-11-25 09:19:50.936	-0.007	-0.018	1.001	-0.244	0	0	-0.912	0.434	107.721	0	0	0	0	0	0	0
WT222(CAA14FCCF874)	3.75	13105	2022-11-25 09:19:50.936	-0.007	-0.018	1.001	-0.244	0	0	-0.912	0.434	107.721	0	0	0	0	0	0	0
WT222(CAA14FCCF874)	3.75	13105	2022-11-25 09:19:50.936	-0.007	-0.018	1.001	-0.244	0	0	-0.912	0.434	107.721	0	0	0	0	0	0	0
WT222(CAA14FCCF874)	3.75	13105	2022-11-25 09:19:50.936	-0.007	-0.015	1.001	0.305	0	0	-0.912	0.434	107.721	0	0	0	0	0	0	0
WT222(CAA14FCCF874)	3.75	13105	2022-11-25 09:19:50.936	-0.007	-0.015	1.001	0.305	0	0	-0.906	0.434	107.721	0	0	0	0	0	0	0
WT222(CAA14FCCF874)	3.75	13105	2022-11-25 09:19:50.936	-0.007	-0.015	1.001	0.305	0	0	-0.906	0.434	107.721	0	0	0	0	0	0	0
WT222(CAA14FCCF874)	3.75	13105	2022-11-25 09:19:50.936	-0.007	-0.015	1.001	0.305	0	0	-0.906	0.434	107.721	0	0	0	0	0	0	0
WT222(CAA14FCCF874)	3.75	13105	2022-11-25 09:19:50.936	-0.007	-0.013	1.001	-0.183	0	0	-0.906	0.434	107.721	0	0	0	0	0	0	0
WT111(DD045F3F1DEA)	3.77	13108	2022-11-25 09:19:51.014	0.027	0.292	0.976	0	0	0	16.611	-1.544	-24.379	0	0	0	0	0	0	0
WT111(DD045F3F1DEA)	3.77	13108	2022-11-25 09:19:51.029	0.027	0.292	0.976	0	0	0	16.611	-1.544	-24.379	0	0	0	0	0	0	0
WT111(DD045F3F1DEA)	3.77	13108	2022-11-25 09:19:51.029	0.027	0.29	0.975	0	0	0	16.611	-1.544	-24.379	0	0	0	0	0	0	0
WT111(DD045F3F1DEA)	3.77	13108	2022-11-25 09:19:51.029	0.027	0.29	0.975	0	0	0	16.611	-1.544	-24.379	0	0	0	0	0	0	0
WT111(DD045F3F1DEA)	3.77	13108	2022-11-25 09:19:51.029	0.027	0.29	0.975	0	0	0	16.611	-1.544	-24.379	0	0	0	0	0	0	0
WT111(DD045F3F1DEA)	3.77	13108	2022-11-25 09:19:51.029	0.027	0.29	0.975	0	0	0	16.611	-1.544	-24.379	0	0	0	0	0	0	0
WT111(DD045F3F1DEA)	3.77	13108	2022-11-25 09:19:51.029	0.028	0.292	0.975	0	0	0	16.611	-1.544	-24.379	0	0	0	0	0	0	0
WT111(DD045F3F1DEA)	3.77	13108	2022-11-25 09:19:51.029	0.028	0.292	0.975	0	0	0	16.611	-1.544	-24.379	0	0	0	0	0	0	0
WT333(F4E4E1AF1293)	3.8	13105	2022-11-25 09:19:51.029	0.037	-0.048	1.019	-0.183	0	0	-2.791	-2.082	158.588	0	0	0	0	0	0	0
WT333(F4E4E1AF1293)	3.8	13105	2022-11-25 09:19:51.029	0.037	-0.048	1.019	-0.183	0	0	-2.791	-2.082	158.588	0	0	0	0	0	0	0
WT333(F4E4E1AF1293)	3.8	13105	2022-11-25 09:19:51.029	0.037	-0.048	1.019	-0.183	0	0	-2.791	-2.082	158.588	0	0	0	0	0	0	0
WT333(F4E4E1AF1293)	3.8	13105	2022-11-25 09:19:51.029	0.037	-0.048	1.019	-0.183	0	0	-2.791	-2.082	158.588	0	0	0	0	0	0	0
WT333(F4E4E1AF1293)	3.8	13105	2022-11-25 09:19:51.029	0.037	-0.053	1.016	0.122	0	0	-2.791	-2.082	158.588	0	0	0	0	0	0	0
WT333(F4E4E1AF1293)	3.8	13105	2022-11-25 09:19:51.029	0.037	-0.053	1.016	0.122	0	0	-2.791	-2.082	158.588	0	0	0	0	0	0	0
WT333(F4E4E1AF1293)	3.8	13105	2022-11-25 09:19:51.029	0.037	-0.053	1.016	0.122	0	0	-2.791	-2.082	158.588	0	0	0	0	0	0	0
WT333(F4E4E1AF1293)	3.8	13105	2022-11-25 09:19:51.029	0.037	-0.053	1.016	0.122	0	0	-2.791	-2.082	158.588	0	0	0	0	0	0	0
WT222(CAA14FCCF874)	3.75	13105	2022-11-25 09:19:51.029	-0.007	-0.013	1.001	-0.183	0	0	-0.906	0.434	107.721	0	0	0	0	0	0	0
WT222(CAA14FCCF874)	3.75	13105	2022-11-25 09:19:51.029	-0.007	-0.013	1.001	-0.183	0	0	-0.906	0.434	107.721	0	0	0	0	0	0	0
WT222(CAA14FCCF874)	3.75	13105	2022-11-25 09:19:51.029	-0.007	-0.013	1.001	-0.183	0	0	-0.906	0.434	107.721	0	0	0	0	0	0	0
WT222(CAA14FCCF874)	3.75	13105	2022-11-25 09:19:51.029	-0.007	-0.019	1.001	0.061	0	0	-0.906	0.434	107.721	0	0	0	0	0	0	0
WT222(CAA14FCCF874)	3.75	13105	2022-11-25 09:19:51.029	-0.007	-0.019	1.001	0.061	0	0	-0.906	0.434	107.721	0	0	0	0	0	0	0
WT222(CAA14FCCF874)	3.75	13105	2022-11-25 09:19:51.029	-0.007	-0.019	1.001	0.061	0	0	-0.906	0.434	107.721	0	0	0	0	0	0	0
WT222(CAA14FCCF874)	3.75	13105	2022-11-25 09:19:51.029	-0.007	-0.019	1.001	0.061	0	0	-0.906	0.434	107.721	0	0	0	0	0	0	0
WT222(CAA14FCCF874)	3.75	13105	2022-11-25 09:19:51.029	-0.007	-0.011	1.001	0.061	0	0	-0.906	0.434	107.721	0	0	0	0	0	0	0
WT111(DD045F3F1DEA)	3.77	13108	2022-11-25 09:19:51.045	0.028	0.292	0.975	0	0	0	16.611	-1.544	-24.379	0	0	0	0	0	0	0
WT111(DD045F3F1DEA)	3.77	13108	2022-11-25 09:19:51.045	0.028	0.292	0.975	0	0	0	16.611	-1.544	-24.379	0	0	0	0	0	0	0
WT111(DD045F3F1DEA)	3.77	13108	2022-11-25 09:19:51.045	0.028	0.29	0.975	0	0	0	16.611	-1.544	-24.379	0	0	0	0	0	0	0
WT111(DD045F3F1DEA)	3.77	13108	2022-11-25 09:19:51.045	0.028	0.29	0.975	0	0	0	16.611	-1.544	-24.379	0	0	0	0	0	0	0
WT111(DD045F3F1DEA)	3.77	13108	2022-11-25 09:19:51.045	0.028	0.29	0.975	0	0	0	16.611	-1.544	-24.379	0	0	0	0	0	0	0
WT111(DD045F3F1DEA)	3.77	13108	2022-11-25 09:19:51.045	0.028	0.29	0.975	0	0	0	16.611	-1.544	-24.379	0	0	0	0	0	0	0
WT111(DD045F3F1DEA)	3.77	13108	2022-11-25 09:19:51.045	0.026	0.291	0.974	0	0	0	16.611	-1.544	-24.379	0	0	0	0	0	0	0
WT111(DD045F3F1DEA)	3.77	13108	2022-11-25 09:19:51.045	0.026	0.291	0.974	0	0	0	16.611	-1.544	-24.379	0	0	0	0	0	0	0
WT111(DD045F3F1DEA)	3.77	13108	2022-11-25 09:19:51.076	0.026	0.291	0.974	0	0	0	16.611	-1.544	-24.379	0	0	0	0	0	0	0
WT111(DD045F3F1DEA)	3.77	13108	2022-11-25 09:19:51.076	0.026	0.291	0.974	0	0	0	16.611	-1.544	-24.379	0	0	0	0	0	0	0
WT111(DD045F3F1DEA)	3.77	13108	2022-11-25 09:19:51.076	0.027	0.291	0.975	0	0	0	16.611	-1.544	-24.379	0	0	0	0	0	0	0
WT111(DD045F3F1DEA)	3.77	13108	2022-11-25 09:19:51.076	0.027	0.291	0.975	0	0	0	16.611	-1.544	-24.379	0	0	0	0	0	0	0
WT111(DD045F3F1DEA)	3.77	13108	2022-11-25 09:19:51.076	0.027	0.291	0.975	0	0	0	16.611	-1.544	-24.379	0	0	0	0	0	0	0
WT111(DD045F3F1DEA)	3.77	13108	2022-11-25 09:19:51.076	0.027	0.291	0.975	0	0	0	16.611	-1.544	-24.379	0	0	0	0	0	0	0
WT111(DD045F3F1DEA)	3.77	13108	2022-11-25 09:19:51.076	0.027	0.29	0.975	0	0	0	16.611	-1.544	-24.379	0	0	0	0	0	0	0
WT111(DD045F3F1DEA)	3.77	13108	2022-11-25 09:19:51.076	0.027	0.29	0.975	0	0	0	16.611	-1.544	-24.379	0	0	0	0	0	0	0
WT222(CAA14FCCF874)	3.75	13105	2022-11-25 09:19:51.092	-0.007	-0.011	1.001	0.061	0	0	-0.906	0.434	107.721	0	0	0	0	0	0	0
WT222(CAA14FCCF874)	3.75	13105	2022-11-25 09:19:51.092	-0.007	-0.011	1.001	0.061	0	0	-0.906	0.434	107.721	0	0	0	0	0	0	0
WT222(CAA14FCCF874)	3.75	13105	2022-11-25 09:19:51.092	-0.007	-0.011	1.001	0.061	0	0	-0.906	0.434	107.721	0	0	0	0	0	0	0
WT222(CAA14FCCF874)	3.75	13105	2022-11-25 09:19:51.092	-0.007	-0.018	1.001	-0.244	0	0	-0.906	0.434	107.721	0	0	0	0	0	0	0
WT222(CAA14FCCF874)	3.75	13105	2022-11-25 09:19:51.092	-0.007	-0.018	1.001	-0.244	0	0	-0.906	0.434	107.721	0	0	0	0	0	0	0
WT222(CAA14FCCF874)	3.75	13105	2022-11-25 09:19:51.092	-0.007	-0.018	1.001	-0.244	0	0	-0.906	0.434	107.721	0	0	0	0	0	0	0
WT222(CAA14FCCF874)	3.75	13105	2022-11-25 09:19:51.092	-0.007	-0.018	1.001	-0.244	0	0	-0.912	0.434	107.721	0	0	0	0	0	0	0
WT222(CAA14FCCF874)	3.75	13105	2022-11-25 09:19:51.092	-0.007	-0.015	1.001	0.305	0	0	-0.906	0.434	107.721	0	0	0	0	0	0	0
WT222(CAA14FCCF874)	3.75	13105	2022-11-25 09:19:51.123	-0.007	-0.015	1.001	0.305	0	0	-0.906	0.434	107.721	0	0	0	0	0	0	0
WT222(CAA14FCCF874)	3.75	13105	2022-11-25 09:19:51.123	-0.007	-0.015	1.001	0.305	0	0	-0.906	0.434	107.721	0	0	0	0	0	0	0
WT222(CAA14FCCF874)	3.75	13105	2022-11-25 09:19:51.123	-0.007	-0.012	1.001	-0.183	0	0	-0.906	0.434	107.721	0	0	0	0	0	0	0
WT222(CAA14FCCF874)	3.75	13105	2022-11-25 09:19:51.123	-0.007	-0.012	1.001	-0.183	0	0	-0.906	0.434	107.721	0	0	0	0	0	0	0
WT222(CAA14FCCF874)	3.75	13105	2022-11-25 09:19:51.123	-0.007	-0.012	1.001	-0.183	0	0	-0.906	0.434	107.721	0	0	0	0	0	0	0
WT222(CAA14FCCF874)	3.75	13105	2022-11-25 09:19:51.123	-0.007	-0.012	1.001	-0.183	0	0	-0.906	0.434	107.721	0	0	0	0	0	0	0
WT222(CAA14FCCF874)	3.75	13105	2022-11-25 09:19:51.123	-0.007	-0.019	1.001	0.061	0	0	-0.906	0.434	107.721	0	0	0	0	0	0	0
WT222(CAA14FCCF874)	3.75	13105	2022-11-25 09:19:51.123	-0.007	-0.019	1.001	0.061	0	0	-0.906	0.434	107.721	0	0	0	0	0	0	0
WT222(CAA14FCCF874)	3.75	13105	2022-11-25 09:19:51.123	-0.007	-0.019	1.001	0.061	0	0	-0.906	0.434	107.721	0	0	0	0	0	0	0
WT222(CAA14FCCF874)	3.75	13105	2022-11-25 09:19:51.123	-0.007	-0.019	1.001	0.061	0	0	-0.906	0.434	107.721	0	0	0	0	0	0	0
WT222(CAA14FCCF874)	3.75	13105	2022-11-25 09:19:51.123	-0.007	-0.011	1.001	0.061	0	0	-0.906	0.434	107.721	0	0	0	0	0	0	0
WT222(CAA14FCCF874)	3.75	13105	2022-11-25 09:19:51.123	-0.007	-0.011	1.001	0.061	0	0	-0.906	0.434	107.721	0	0	0	0	0	0	0
WT222(CAA14FCCF874)	3.75	13105	2022-11-25 09:19:51.123	-0.007	-0.011	1.001	0.061	0	0	-0.906	0.434	107.721	0	0	0	0	0	0	0
WT222(CAA14FCCF874)	3.75	13105	2022-11-25 09:19:51.123	-0.007	-0.011	1.001	0.061	0	0	-0.906	0.434	107.721	0	0	0	0	0	0	0
WT222(CAA14FCCF874)	3.75	13105	2022-11-25 09:19:51.123	-0.007	-0.018	1.001	-0.244	0	0	-0.906	0.434	107.721	0	0	0	0	0	0	0
WT222(CAA14FCCF874)	3.75	13105	2022-11-25 09:19:51.123	-0.007	-0.018	1.001	-0.244	0	0	-0.906	0.434	107.721	0	0	0	0	0	0	0
WT222(CAA14FCCF874)	3.75	13105	2022-11-25 09:19:51.185	-0.007	-0.018	1.001	-0.244	0	0	-0.906	0.434	107.721	0	0	0	0	0	0	0
WT222(CAA14FCCF874)	3.75	13105	2022-11-25 09:19:51.185	-0.007	-0.018	1.001	-0.244	0	0	-0.912	0.434	107.721	0	0	0	0	0	0	0
WT222(CAA14FCCF874)	3.75	13105	2022-11-25 09:19:51.185	-0.007	-0.016	1.002	0.305	0	0	-0.906	0.434	107.721	0	0	0	0	0	0	0
WT222(CAA14FCCF874)	3.75	13105	2022-11-25 09:19:51.185	-0.007	-0.016	1.002	0.305	0	0	-0.906	0.434	107.721	0	0	0	0	0	0	0
WT222(CAA14FCCF874)	3.75	13105	2022-11-25 09:19:51.185	-0.007	-0.016	1.002	0.305	0	0	-0.906	0.434	107.721	0	0	0	0	0	0	0
WT222(CAA14FCCF874)	3.75	13105	2022-11-25 09:19:51.185	-0.007	-0.016	1.002	0.305	0	0	-0.901	0.434	107.721	0	0	0	0	0	0	0
WT222(CAA14FCCF874)	3.75	13105	2022-11-25 09:19:51.185	-0.007	-0.012	1.001	-0.244	0	0	-0.906	0.434	107.721	0	0	0	0	0	0	0
WT222(CAA14FCCF874)	3.75	13105	2022-11-25 09:19:51.185	-0.007	-0.012	1.001	-0.244	0	0	-0.906	0.434	107.721	0	0	0	0	0	0	0
WT222(CAA14FCCF874)	3.75	13105	2022-11-25 09:19:51.217	-0.007	-0.012	1.001	-0.244	0	0	-0.906	0.434	107.721	0	0	0	0	0	0	0
WT222(CAA14FCCF874)	3.75	13105	2022-11-25 09:19:51.217	-0.007	-0.012	1.001	-0.244	0	0	-0.906	0.434	107.721	0	0	0	0	0	0	0
WT222(CAA14FCCF874)	3.75	13105	2022-11-25 09:19:51.217	-0.007	-0.02	1.001	0.061	0	0	-0.906	0.434	107.721	0	0	0	0	0	0	0
WT222(CAA14FCCF874)	3.75	13105	2022-11-25 09:19:51.217	-0.007	-0.02	1.001	0.061	0	0	-0.906	0.434	107.721	0	0	0	0	0	0	0
WT222(CAA14FCCF874)	3.75	13105	2022-11-25 09:19:51.217	-0.007	-0.02	1.001	0.061	0	0	-0.906	0.434	107.721	0	0	0	0	0	0	0
WT222(CAA14FCCF874)	3.75	13105	2022-11-25 09:19:51.217	-0.007	-0.02	1.001	0.061	0	0	-0.906	0.434	107.721	0	0	0	0	0	0	0
WT222(CAA14FCCF874)	3.75	13105	2022-11-25 09:19:51.217	-0.007	-0.011	1.001	0.122	0	0	-0.906	0.434	107.721	0	0	0	0	0	0	0
WT222(CAA14FCCF874)	3.75	13105	2022-11-25 09:19:51.217	-0.007	-0.011	1.001	0.122	0	0	-0.906	0.434	107.721	0	0	0	0	0	0	0
WT333(F4E4E1AF1293)	3.8	13105	2022-11-25 09:19:51.232	0.037	-0.047	1.02	0.244	0	0	-2.791	-2.082	158.588	0	0	0	0	0	0	0
WT333(F4E4E1AF1293)	3.8	13105	2022-11-25 09:19:51.232	0.037	-0.047	1.02	0.244	0	0	-2.791	-2.082	158.588	0	0	0	0	0	0	0
WT333(F4E4E1AF1293)	3.8	13105	2022-11-25 09:19:51.232	0.037	-0.047	1.02	0.244	0	0	-2.791	-2.082	158.588	0	0	0	0	0	0	0
WT333(F4E4E1AF1293)	3.8	13105	2022-11-25 09:19:51.232	0.037	-0.047	1.02	0.244	0	0	-2.785	-2.082	158.588	0	0	0	0	0	0	0
WT333(F4E4E1AF1293)	3.8	13105	2022-11-25 09:19:51.232	0.037	-0.052	1.017	-0.244	0	0	-2.791	-2.082	158.588	0	0	0	0	0	0	0
WT333(F4E4E1AF1293)	3.8	13105	2022-11-25 09:19:51.232	0.037	-0.052	1.017	-0.244	0	0	-2.791	-2.082	158.588	0	0	0	0	0	0	0
WT333(F4E4E1AF1293)	3.8	13105	2022-11-25 09:19:51.232	0.037	-0.052	1.017	-0.244	0	0	-2.791	-2.082	158.588	0	0	0	0	0	0	0
WT333(F4E4E1AF1293)	3.8	13105	2022-11-25 09:19:51.232	0.037	-0.052	1.017	-0.244	0	0	-2.791	-2.082	158.588	0	0	0	0	0	0	0
WT333(F4E4E1AF1293)	3.8	13105	2022-11-25 09:19:51.232	0.037	-0.05	1.018	0.427	0	0	-2.791	-2.082	158.588	0	0	0	0	0	0	0
WT333(F4E4E1AF1293)	3.8	13105	2022-11-25 09:19:51.232	0.037	-0.05	1.018	0.427	0	0	-2.791	-2.082	158.588	0	0	0	0	0	0	0
WT333(F4E4E1AF1293)	3.8	13105	2022-11-25 09:19:51.232	0.037	-0.05	1.018	0.427	0	0	-2.785	-2.082	158.588	0	0	0	0	0	0	0
WT333(F4E4E1AF1293)	3.8	13105	2022-11-25 09:19:51.232	0.037	-0.05	1.018	0.427	0	0	-2.785	-2.082	158.588	0	0	0	0	0	0	0
WT333(F4E4E1AF1293)	3.8	13105	2022-11-25 09:19:51.232	0.037	-0.048	1.019	-0.183	0	0	-2.785	-2.082	158.588	0	0	0	0	0	0	0
WT333(F4E4E1AF1293)	3.8	13105	2022-11-25 09:19:51.232	0.037	-0.048	1.019	-0.183	0	0	-2.785	-2.082	158.588	0	0	0	0	0	0	0
WT333(F4E4E1AF1293)	3.8	13105	2022-11-25 09:19:51.232	0.037	-0.048	1.019	-0.183	0	0	-2.785	-2.082	158.588	0	0	0	0	0	0	0
WT333(F4E4E1AF1293)	3.8	13105	2022-11-25 09:19:51.232	0.037	-0.048	1.019	-0.183	0	0	-2.791	-2.082	158.588	0	0	0	0	0	0	0
WT111(DD045F3F1DEA)	3.77	13108	2022-11-25 09:19:51.264	0.027	0.29	0.975	0	0	0	16.611	-1.544	-24.379	0	0	0	0	0	0	0
WT111(DD045F3F1DEA)	3.77	13108	2022-11-25 09:19:51.264	0.027	0.29	0.975	0	0	0	16.611	-1.544	-24.379	0	0	0	0	0	0	0
WT111(DD045F3F1DEA)	3.77	13108	2022-11-25 09:19:51.264	0.027	0.292	0.975	0	0	0	16.611	-1.544	-24.379	0	0	0	0	0	0	0
WT111(DD045F3F1DEA)	3.77	13108	2022-11-25 09:19:51.264	0.027	0.292	0.975	0	0	0	16.611	-1.544	-24.379	0	0	0	0	0	0	0
WT111(DD045F3F1DEA)	3.77	13108	2022-11-25 09:19:51.264	0.027	0.292	0.975	0	0	0	16.611	-1.544	-24.379	0	0	0	0	0	0	0
WT111(DD045F3F1DEA)	3.77	13108	2022-11-25 09:19:51.264	0.027	0.292	0.975	0	0	0	16.611	-1.544	-24.379	0	0	0	0	0	0	0
WT111(DD045F3F1DEA)	3.77	13108	2022-11-25 09:19:51.264	0.027	0.29	0.974	0	0	0	16.611	-1.544	-24.379	0	0	0	0	0	0	0
WT111(DD045F3F1DEA)	3.77	13108	2022-11-25 09:19:51.264	0.027	0.29	0.974	0	0	0	16.611	-1.544	-24.379	0	0	0	0	0	0	0
WT111(DD045F3F1DEA)	3.77	13108	2022-11-25 09:19:51.295	0.027	0.29	0.974	0	0	0	16.611	-1.544	-24.379	0	0	0	0	0	0	0
WT111(DD045F3F1DEA)	3.77	13108	2022-11-25 09:19:51.295	0.027	0.29	0.974	0	0	0	16.611	-1.544	-24.379	0	0	0	0	0	0	0
WT111(DD045F3F1DEA)	3.77	13108	2022-11-25 09:19:51.295	0.027	0.291	0.975	0	0	0	16.611	-1.544	-24.379	0	0	0	0	0	0	0
WT111(DD045F3F1DEA)	3.77	13108	2022-11-25 09:19:51.295	0.027	0.291	0.975	0	0	0	16.611	-1.544	-24.379	0	0	0	0	0	0	0
WT111(DD045F3F1DEA)	3.77	13108	2022-11-25 09:19:51.295	0.027	0.291	0.975	0	0	0	16.611	-1.544	-24.379	0	0	0	0	0	0	0
WT111(DD045F3F1DEA)	3.77	13108	2022-11-25 09:19:51.295	0.027	0.291	0.975	0	0	0	16.611	-1.544	-24.379	0	0	0	0	0	0	0
WT111(DD045F3F1DEA)	3.77	13108	2022-11-25 09:19:51.295	0.028	0.292	0.975	0	0	0	16.611	-1.544	-24.379	0	0	0	0	0	0	0
WT111(DD045F3F1DEA)	3.77	13108	2022-11-25 09:19:51.295	0.028	0.292	0.975	0	0	0	16.611	-1.544	-24.379	0	0	0	0	0	0	0
WT111(DD045F3F1DEA)	3.77	13108	2022-11-25 09:19:51.295	0.028	0.292	0.975	0	0	0	16.611	-1.544	-24.379	0	0	0	0	0	0	0
WT111(DD045F3F1DEA)	3.77	13108	2022-11-25 09:19:51.295	0.028	0.292	0.975	0	0	0	16.611	-1.544	-24.379	0	0	0	0	0	0	0
WT111(DD045F3F1DEA)	3.77	13108	2022-11-25 09:19:51.295	0.027	0.29	0.974	0	0	0	16.611	-1.544	-24.379	0	0	0	0	0	0	0
WT111(DD045F3F1DEA)	3.77	13108	2022-11-25 09:19:51.295	0.027	0.29	0.974	0	0	0	16.611	-1.544	-24.379	0	0	0	0	0	0	0
WT111(DD045F3F1DEA)	3.77	13108	2022-11-25 09:19:51.295	0.027	0.29	0.974	0	0	0	16.611	-1.544	-24.379	0	0	0	0	0	0	0
WT111(DD045F3F1DEA)	3.77	13108	2022-11-25 09:19:51.295	0.027	0.29	0.974	0	0	0	16.611	-1.544	-24.379	0	0	0	0	0	0	0
WT111(DD045F3F1DEA)	3.77	13108	2022-11-25 09:19:51.295	0.027	0.292	0.975	0	0	0	16.611	-1.544	-24.379	0	0	0	0	0	0	0
WT111(DD045F3F1DEA)	3.77	13108	2022-11-25 09:19:51.295	0.027	0.292	0.975	0	0	0	16.611	-1.544	-24.379	0	0	0	0	0	0	0
WT222(CAA14FCCF874)	3.75	13105	2022-11-25 09:19:51.295	-0.007	-0.011	1.001	0.122	0	0	-0.901	0.434	107.721	0	0	0	0	0	0	0
WT222(CAA14FCCF874)	3.75	13105	2022-11-25 09:19:51.295	-0.007	-0.011	1.001	0.122	0	0	-0.901	0.434	107.721	0	0	0	0	0	0	0
WT222(CAA14FCCF874)	3.75	13105	2022-11-25 09:19:51.295	-0.007	-0.017	1.001	-0.305	0	0	-0.906	0.434	107.721	0	0	0	0	0	0	0
WT222(CAA14FCCF874)	3.75	13105	2022-11-25 09:19:51.295	-0.007	-0.017	1.001	-0.305	0	0	-0.906	0.434	107.721	0	0	0	0	0	0	0
WT222(CAA14FCCF874)	3.75	13105	2022-11-25 09:19:51.295	-0.007	-0.017	1.001	-0.305	0	0	-0.906	0.434	107.721	0	0	0	0	0	0	0
WT222(CAA14FCCF874)	3.75	13105	2022-11-25 09:19:51.295	-0.007	-0.017	1.001	-0.305	0	0	-0.906	0.434	107.721	0	0	0	0	0	0	0
WT222(CAA14FCCF874)	3.75	13105	2022-11-25 09:19:51.295	-0.007	-0.015	1.001	0.305	0	0	-0.906	0.434	107.721	0	0	0	0	0	0	0
WT222(CAA14FCCF874)	3.75	13105	2022-11-25 09:19:51.295	-0.007	-0.015	1.001	0.305	0	0	-0.906	0.434	107.721	0	0	0	0	0	0	0
WT222(CAA14FCCF874)	3.75	13105	2022-11-25 09:19:51.326	-0.007	-0.015	1.001	0.305	0	0	-0.901	0.434	107.721	0	0	0	0	0	0	0
WT222(CAA14FCCF874)	3.75	13105	2022-11-25 09:19:51.326	-0.007	-0.015	1.001	0.305	0	0	-0.901	0.434	107.721	0	0	0	0	0	0	0
WT222(CAA14FCCF874)	3.75	13105	2022-11-25 09:19:51.326	-0.007	-0.012	1.001	-0.244	0	0	-0.901	0.434	107.721	0	0	0	0	0	0	0
WT222(CAA14FCCF874)	3.75	13105	2022-11-25 09:19:51.326	-0.007	-0.012	1.001	-0.244	0	0	-0.906	0.434	107.721	0	0	0	0	0	0	0
WT222(CAA14FCCF874)	3.75	13105	2022-11-25 09:19:51.326	-0.007	-0.012	1.001	-0.244	0	0	-0.906	0.434	107.721	0	0	0	0	0	0	0
WT222(CAA14FCCF874)	3.75	13105	2022-11-25 09:19:51.326	-0.007	-0.012	1.001	-0.244	0	0	-0.906	0.434	107.721	0	0	0	0	0	0	0
WT222(CAA14FCCF874)	3.75	13105	2022-11-25 09:19:51.326	-0.007	-0.02	1.001	0.061	0	0	-0.906	0.434	107.721	0	0	0	0	0	0	0
WT222(CAA14FCCF874)	3.75	13105	2022-11-25 09:19:51.326	-0.007	-0.02	1.001	0.061	0	0	-0.906	0.434	107.721	0	0	0	0	0	0	0
WT111(DD045F3F1DEA)	3.77	13108	2022-11-25 09:19:51.358	0.027	0.292	0.975	0	0	0	16.611	-1.544	-24.379	0	0	0	0	0	0	0
WT111(DD045F3F1DEA)	3.77	13108	2022-11-25 09:19:51.358	0.027	0.292	0.975	0	0	0	16.611	-1.544	-24.379	0	0	0	0	0	0	0
WT111(DD045F3F1DEA)	3.77	13108	2022-11-25 09:19:51.358	0.027	0.29	0.975	0	0	0	16.611	-1.544	-24.379	0	0	0	0	0	0	0
WT111(DD045F3F1DEA)	3.77	13108	2022-11-25 09:19:51.358	0.027	0.29	0.975	0	0	0	16.611	-1.544	-24.379	0	0	0	0	0	0	0
WT111(DD045F3F1DEA)	3.77	13108	2022-11-25 09:19:51.358	0.027	0.29	0.975	0	0	0	16.611	-1.544	-24.379	0	0	0	0	0	0	0
WT111(DD045F3F1DEA)	3.77	13108	2022-11-25 09:19:51.358	0.027	0.29	0.975	0	0	0	16.611	-1.544	-24.379	0	0	0	0	0	0	0
WT111(DD045F3F1DEA)	3.77	13108	2022-11-25 09:19:51.358	0.027	0.291	0.975	0	0	0	16.611	-1.544	-24.379	0	0	0	0	0	0	0
WT111(DD045F3F1DEA)	3.77	13108	2022-11-25 09:19:51.358	0.027	0.291	0.975	0	0	0	16.611	-1.544	-24.379	0	0	0	0	0	0	0
WT111(DD045F3F1DEA)	3.77	13108	2022-11-25 09:19:51.389	0.027	0.291	0.975	0	0	0	16.611	-1.544	-24.379	0	0	0	0	0	0	0
WT111(DD045F3F1DEA)	3.77	13108	2022-11-25 09:19:51.389	0.027	0.291	0.975	0	0	0	16.611	-1.544	-24.379	0	0	0	0	0	0	0
WT111(DD045F3F1DEA)	3.77	13108	2022-11-25 09:19:51.389	0.027	0.292	0.975	0	0	0	16.611	-1.544	-24.379	0	0	0	0	0	0	0
WT111(DD045F3F1DEA)	3.77	13108	2022-11-25 09:19:51.389	0.027	0.292	0.975	0	0	0	16.611	-1.544	-24.379	0	0	0	0	0	0	0
WT111(DD045F3F1DEA)	3.77	13108	2022-11-25 09:19:51.389	0.027	0.292	0.975	0	0	0	16.611	-1.544	-24.379	0	0	0	0	0	0	0
WT111(DD045F3F1DEA)	3.77	13108	2022-11-25 09:19:51.389	0.027	0.292	0.975	0	0	0	16.611	-1.544	-24.379	0	0	0	0	0	0	0
WT111(DD045F3F1DEA)	3.77	13108	2022-11-25 09:19:51.389	0.027	0.29	0.974	0	0	0	16.611	-1.544	-24.379	0	0	0	0	0	0	0
WT111(DD045F3F1DEA)	3.77	13108	2022-11-25 09:19:51.389	0.027	0.29	0.974	0	0	0	16.611	-1.544	-24.379	0	0	0	0	0	0	0
WT333(F4E4E1AF1293)	3.8	13105	2022-11-25 09:19:51.389	0.037	-0.053	1.016	0.183	0	0	-2.774	-2.082	158.588	0	0	0	0	0	0	0
WT333(F4E4E1AF1293)	3.8	13105	2022-11-25 09:19:51.389	0.037	-0.053	1.016	0.183	0	0	-2.774	-2.082	158.588	0	0	0	0	0	0	0
WT333(F4E4E1AF1293)	3.8	13105	2022-11-25 09:19:51.389	0.037	-0.053	1.016	0.183	0	0	-2.774	-2.082	158.588	0	0	0	0	0	0	0
WT333(F4E4E1AF1293)	3.8	13105	2022-11-25 09:19:51.389	0.037	-0.053	1.016	0.183	0	0	-2.774	-2.082	158.588	0	0	0	0	0	0	0
WT333(F4E4E1AF1293)	3.8	13105	2022-11-25 09:19:51.389	0.037	-0.047	1.02	0.183	0	0	-2.769	-2.082	158.588	0	0	0	0	0	0	0
WT333(F4E4E1AF1293)	3.8	13105	2022-11-25 09:19:51.389	0.037	-0.047	1.02	0.183	0	0	-2.769	-2.082	158.588	0	0	0	0	0	0	0
WT333(F4E4E1AF1293)	3.8	13105	2022-11-25 09:19:51.389	0.037	-0.047	1.02	0.183	0	0	-2.769	-2.082	158.588	0	0	0	0	0	0	0
WT333(F4E4E1AF1293)	3.8	13105	2022-11-25 09:19:51.389	0.037	-0.047	1.02	0.183	0	0	-2.769	-2.082	158.588	0	0	0	0	0	0	0
WT333(F4E4E1AF1293)	3.8	13105	2022-11-25 09:19:51.389	0.037	-0.051	1.017	-0.183	0	0	-2.769	-2.082	158.588	0	0	0	0	0	0	0
WT333(F4E4E1AF1293)	3.8	13105	2022-11-25 09:19:51.389	0.037	-0.051	1.017	-0.183	0	0	-2.769	-2.082	158.588	0	0	0	0	0	0	0
WT333(F4E4E1AF1293)	3.8	13105	2022-11-25 09:19:51.389	0.037	-0.051	1.017	-0.183	0	0	-2.774	-2.082	158.588	0	0	0	0	0	0	0
WT333(F4E4E1AF1293)	3.8	13105	2022-11-25 09:19:51.389	0.037	-0.051	1.017	-0.183	0	0	-2.774	-2.082	158.588	0	0	0	0	0	0	0
WT333(F4E4E1AF1293)	3.8	13105	2022-11-25 09:19:51.389	0.037	-0.049	1.019	0.427	0	0	-2.769	-2.082	158.588	0	0	0	0	0	0	0
WT333(F4E4E1AF1293)	3.8	13105	2022-11-25 09:19:51.389	0.037	-0.049	1.019	0.427	0	0	-2.769	-2.082	158.588	0	0	0	0	0	0	0
WT333(F4E4E1AF1293)	3.8	13105	2022-11-25 09:19:51.389	0.037	-0.049	1.019	0.427	0	0	-2.769	-2.082	158.588	0	0	0	0	0	0	0
WT333(F4E4E1AF1293)	3.8	13105	2022-11-25 09:19:51.389	0.037	-0.049	1.019	0.427	0	0	-2.763	-2.082	158.588	0	0	0	0	0	0	0
WT111(DD045F3F1DEA)	3.77	13108	2022-11-25 09:19:51.405	0.027	0.29	0.974	0	0	0	16.611	-1.544	-24.379	0	0	0	0	0	0	0
WT111(DD045F3F1DEA)	3.77	13108	2022-11-25 09:19:51.405	0.027	0.29	0.974	0	0	0	16.611	-1.544	-24.379	0	0	0	0	0	0	0
WT111(DD045F3F1DEA)	3.77	13108	2022-11-25 09:19:51.405	0.028	0.292	0.975	0	0	0	16.611	-1.544	-24.379	0	0	0	0	0	0	0
WT111(DD045F3F1DEA)	3.77	13108	2022-11-25 09:19:51.405	0.028	0.292	0.975	0	0	0	16.611	-1.544	-24.379	0	0	0	0	0	0	0
WT111(DD045F3F1DEA)	3.77	13108	2022-11-25 09:19:51.405	0.028	0.292	0.975	0	0	0	16.611	-1.544	-24.379	0	0	0	0	0	0	0
WT111(DD045F3F1DEA)	3.77	13108	2022-11-25 09:19:51.405	0.028	0.292	0.975	0	0	0	16.611	-1.544	-24.379	0	0	0	0	0	0	0
WT111(DD045F3F1DEA)	3.77	13108	2022-11-25 09:19:51.405	0.028	0.291	0.974	0	0	0	16.611	-1.544	-24.379	0	0	0	0	0	0	0
WT111(DD045F3F1DEA)	3.77	13108	2022-11-25 09:19:51.405	0.028	0.291	0.974	0	0	0	16.611	-1.544	-24.379	0	0	0	0	0	0	0
WT111(DD045F3F1DEA)	3.77	13108	2022-11-25 09:19:51.436	0.028	0.291	0.974	0	0	0	16.611	-1.544	-24.379	0	0	0	0	0	0	0
WT111(DD045F3F1DEA)	3.77	13108	2022-11-25 09:19:51.436	0.028	0.291	0.974	0	0	0	16.611	-1.544	-24.379	0	0	0	0	0	0	0
WT111(DD045F3F1DEA)	3.77	13108	2022-11-25 09:19:51.436	0.027	0.291	0.974	0	0	0	16.611	-1.544	-24.379	0	0	0	0	0	0	0
WT111(DD045F3F1DEA)	3.77	13108	2022-11-25 09:19:51.436	0.027	0.291	0.974	0	0	0	16.611	-1.544	-24.379	0	0	0	0	0	0	0
WT111(DD045F3F1DEA)	3.77	13108	2022-11-25 09:19:51.436	0.027	0.291	0.974	0	0	0	16.611	-1.544	-24.379	0	0	0	0	0	0	0
WT111(DD045F3F1DEA)	3.77	13108	2022-11-25 09:19:51.436	0.027	0.291	0.974	0	0	0	16.611	-1.544	-24.379	0	0	0	0	0	0	0
WT111(DD045F3F1DEA)	3.77	13108	2022-11-25 09:19:51.436	0.027	0.291	0.975	0	0	0	16.611	-1.544	-24.379	0	0	0	0	0	0	0
WT111(DD045F3F1DEA)	3.77	13108	2022-11-25 09:19:51.436	0.027	0.291	0.975	0	0	0	16.611	-1.544	-24.379	0	0	0	0	0	0	0
WT222(CAA14FCCF874)	3.75	13105	2022-11-25 09:19:51.451	-0.007	-0.02	1.001	0.061	0	0	-0.906	0.434	107.721	0	0	0	0	0	0	0
WT222(CAA14FCCF874)	3.75	13105	2022-11-25 09:19:51.451	-0.007	-0.02	1.001	0.061	0	0	-0.906	0.434	107.721	0	0	0	0	0	0	0
WT222(CAA14FCCF874)	3.75	13105	2022-11-25 09:19:51.451	-0.007	-0.011	1.002	0.061	0	0	-0.906	0.434	107.721	0	0	0	0	0	0	0
WT222(CAA14FCCF874)	3.75	13105	2022-11-25 09:19:51.451	-0.007	-0.011	1.002	0.061	0	0	-0.901	0.434	107.721	0	0	0	0	0	0	0
WT222(CAA14FCCF874)	3.75	13105	2022-11-25 09:19:51.451	-0.007	-0.011	1.002	0.061	0	0	-0.901	0.434	107.721	0	0	0	0	0	0	0
WT222(CAA14FCCF874)	3.75	13105	2022-11-25 09:19:51.451	-0.007	-0.011	1.002	0.061	0	0	-0.901	0.434	107.721	0	0	0	0	0	0	0
WT222(CAA14FCCF874)	3.75	13105	2022-11-25 09:19:51.451	-0.007	-0.018	1.001	-0.244	0	0	-0.906	0.434	107.721	0	0	0	0	0	0	0
WT222(CAA14FCCF874)	3.75	13105	2022-11-25 09:19:51.451	-0.007	-0.018	1.001	-0.244	0	0	-0.906	0.434	107.721	0	0	0	0	0	0	0
WT111(DD045F3F1DEA)	3.77	13108	2022-11-25 09:19:51.467	0.027	0.291	0.975	0	0	0	16.611	-1.544	-24.379	0	0	0	0	0	0	0
WT111(DD045F3F1DEA)	3.77	13108	2022-11-25 09:19:51.467	0.027	0.291	0.975	0	0	0	16.611	-1.544	-24.379	0	0	0	0	0	0	0
WT111(DD045F3F1DEA)	3.77	13108	2022-11-25 09:19:51.467	0.027	0.29	0.974	0	0	0	16.611	-1.544	-24.379	0	0	0	0	0	0	0
WT111(DD045F3F1DEA)	3.77	13108	2022-11-25 09:19:51.467	0.027	0.29	0.974	0	0	0	16.611	-1.544	-24.379	0	0	0	0	0	0	0
WT111(DD045F3F1DEA)	3.77	13108	2022-11-25 09:19:51.467	0.027	0.29	0.974	0	0	0	16.611	-1.544	-24.379	0	0	0	0	0	0	0
WT111(DD045F3F1DEA)	3.77	13108	2022-11-25 09:19:51.467	0.027	0.29	0.974	0	0	0	16.611	-1.544	-24.379	0	0	0	0	0	0	0
WT111(DD045F3F1DEA)	3.77	13108	2022-11-25 09:19:51.467	0.027	0.292	0.975	0	0	0	16.611	-1.544	-24.379	0	0	0	0	0	0	0
WT111(DD045F3F1DEA)	3.77	13108	2022-11-25 09:19:51.467	0.027	0.292	0.975	0	0	0	16.611	-1.544	-24.379	0	0	0	0	0	0	0
WT333(F4E4E1AF1293)	3.8	13105	2022-11-25 09:19:51.498	0.037	-0.046	1.02	0.183	0	0	-2.763	-2.082	158.588	0	0	0	0	0	0	0
WT333(F4E4E1AF1293)	3.8	13105	2022-11-25 09:19:51.514	0.037	-0.046	1.02	0.183	0	0	-2.763	-2.082	158.588	0	0	0	0	0	0	0
WT333(F4E4E1AF1293)	3.8	13105	2022-11-25 09:19:51.514	0.037	-0.046	1.02	0.183	0	0	-2.763	-2.082	158.588	0	0	0	0	0	0	0
WT333(F4E4E1AF1293)	3.8	13105	2022-11-25 09:19:51.514	0.037	-0.046	1.02	0.183	0	0	-2.763	-2.082	158.588	0	0	0	0	0	0	0
WT333(F4E4E1AF1293)	3.8	13105	2022-11-25 09:19:51.514	0.037	-0.052	1.017	-0.122	0	0	-2.763	-2.082	158.588	0	0	0	0	0	0	0
WT333(F4E4E1AF1293)	3.8	13105	2022-11-25 09:19:51.514	0.037	-0.052	1.017	-0.122	0	0	-2.763	-2.082	158.588	0	0	0	0	0	0	0
WT333(F4E4E1AF1293)	3.8	13105	2022-11-25 09:19:51.514	0.037	-0.052	1.017	-0.122	0	0	-2.763	-2.082	158.588	0	0	0	0	0	0	0
WT333(F4E4E1AF1293)	3.8	13105	2022-11-25 09:19:51.514	0.037	-0.052	1.017	-0.122	0	0	-2.763	-2.082	158.588	0	0	0	0	0	0	0
WT333(F4E4E1AF1293)	3.8	13105	2022-11-25 09:19:51.530	0.037	-0.046	1.02	0.122	0	0	-2.752	-2.082	158.588	0	0	0	0	0	0	0
WT333(F4E4E1AF1293)	3.8	13105	2022-11-25 09:19:51.530	0.037	-0.046	1.02	0.122	0	0	-2.752	-2.082	158.588	0	0	0	0	0	0	0
WT333(F4E4E1AF1293)	3.8	13105	2022-11-25 09:19:51.530	0.037	-0.046	1.02	0.122	0	0	-2.752	-2.082	158.588	0	0	0	0	0	0	0
WT333(F4E4E1AF1293)	3.8	13105	2022-11-25 09:19:51.530	0.037	-0.052	1.017	-0.122	0	0	-2.752	-2.082	158.588	0	0	0	0	0	0	0
WT333(F4E4E1AF1293)	3.8	13105	2022-11-25 09:19:51.530	0.037	-0.052	1.017	-0.122	0	0	-2.752	-2.082	158.588	0	0	0	0	0	0	0
WT333(F4E4E1AF1293)	3.8	13105	2022-11-25 09:19:51.530	0.037	-0.052	1.017	-0.122	0	0	-2.752	-2.082	158.588	0	0	0	0	0	0	0
WT333(F4E4E1AF1293)	3.8	13105	2022-11-25 09:19:51.530	0.037	-0.052	1.017	-0.122	0	0	-2.752	-2.082	158.588	0	0	0	0	0	0	0
WT333(F4E4E1AF1293)	3.8	13105	2022-11-25 09:19:51.530	0.037	-0.049	1.019	0.427	0	0	-2.752	-2.082	158.588	0	0	0	0	0	0	0
WT333(F4E4E1AF1293)	3.8	13105	2022-11-25 09:19:51.530	0.037	-0.049	1.019	0.427	0	0	-2.747	-2.082	158.588	0	0	0	0	0	0	0
WT333(F4E4E1AF1293)	3.8	13105	2022-11-25 09:19:51.530	0.037	-0.049	1.019	0.427	0	0	-2.747	-2.082	158.588	0	0	0	0	0	0	0
WT333(F4E4E1AF1293)	3.8	13105	2022-11-25 09:19:51.530	0.037	-0.049	1.019	0.427	0	0	-2.747	-2.082	158.588	0	0	0	0	0	0	0
WT333(F4E4E1AF1293)	3.8	13105	2022-11-25 09:19:51.530	0.037	-0.049	1.019	-0.244	0	0	-2.747	-2.082	158.588	0	0	0	0	0	0	0
WT333(F4E4E1AF1293)	3.8	13105	2022-11-25 09:19:51.530	0.037	-0.049	1.019	-0.244	0	0	-2.747	-2.082	158.588	0	0	0	0	0	0	0
WT333(F4E4E1AF1293)	3.8	13105	2022-11-25 09:19:51.530	0.037	-0.049	1.019	-0.244	0	0	-2.747	-2.082	158.588	0	0	0	0	0	0	0
WT333(F4E4E1AF1293)	3.8	13105	2022-11-25 09:19:51.530	0.037	-0.049	1.019	-0.244	0	0	-2.752	-2.082	158.588	0	0	0	0	0	0	0
WT333(F4E4E1AF1293)	3.8	13105	2022-11-25 09:19:51.530	0.037	-0.052	1.016	0.244	0	0	-2.747	-2.082	158.588	0	0	0	0	0	0	0
WT111(DD045F3F1DEA)	3.77	13108	2022-11-25 09:19:51.561	0.027	0.292	0.975	0	0	0	16.611	-1.544	-24.379	0	0	0	0	0	0	0
WT111(DD045F3F1DEA)	3.77	13108	2022-11-25 09:19:51.561	0.027	0.292	0.975	0	0	0	16.611	-1.544	-24.379	0	0	0	0	0	0	0
WT111(DD045F3F1DEA)	3.77	13108	2022-11-25 09:19:51.561	0.027	0.291	0.975	0	0	0	16.611	-1.544	-24.379	0	0	0	0	0	0	0
WT111(DD045F3F1DEA)	3.77	13108	2022-11-25 09:19:51.561	0.027	0.291	0.975	0	0	0	16.611	-1.544	-24.379	0	0	0	0	0	0	0
WT111(DD045F3F1DEA)	3.77	13108	2022-11-25 09:19:51.561	0.027	0.291	0.975	0	0	0	16.611	-1.544	-24.379	0	0	0	0	0	0	0
WT111(DD045F3F1DEA)	3.77	13108	2022-11-25 09:19:51.561	0.027	0.291	0.975	0	0	0	16.611	-1.544	-24.379	0	0	0	0	0	0	0
WT111(DD045F3F1DEA)	3.77	13108	2022-11-25 09:19:51.561	0.027	0.291	0.975	0	0	0	16.611	-1.544	-24.379	0	0	0	0	0	0	0
WT111(DD045F3F1DEA)	3.77	13108	2022-11-25 09:19:51.561	0.027	0.291	0.975	0	0	0	16.611	-1.544	-24.379	0	0	0	0	0	0	0
WT333(F4E4E1AF1293)	3.8	13105	2022-11-25 09:19:51.561	0.037	-0.048	1.018	-0.183	0	0	-2.741	-2.076	158.588	0	0	0	0	0	0	0
WT333(F4E4E1AF1293)	3.8	13105	2022-11-25 09:19:51.561	0.037	-0.048	1.018	-0.183	0	0	-2.741	-2.076	158.588	0	0	0	0	0	0	0
WT333(F4E4E1AF1293)	3.8	13105	2022-11-25 09:19:51.561	0.037	-0.048	1.018	-0.183	0	0	-2.741	-2.076	158.588	0	0	0	0	0	0	0
WT333(F4E4E1AF1293)	3.8	13105	2022-11-25 09:19:51.561	0.037	-0.051	1.016	0.244	0	0	-2.741	-2.076	158.588	0	0	0	0	0	0	0
WT333(F4E4E1AF1293)	3.8	13105	2022-11-25 09:19:51.561	0.037	-0.051	1.016	0.244	0	0	-2.741	-2.076	158.588	0	0	0	0	0	0	0
WT333(F4E4E1AF1293)	3.8	13105	2022-11-25 09:19:51.561	0.037	-0.051	1.016	0.244	0	0	-2.741	-2.076	158.588	0	0	0	0	0	0	0
WT333(F4E4E1AF1293)	3.8	13105	2022-11-25 09:19:51.561	0.037	-0.051	1.016	0.244	0	0	-2.736	-2.076	158.588	0	0	0	0	0	0	0
WT333(F4E4E1AF1293)	3.8	13105	2022-11-25 09:19:51.561	0.037	-0.046	1.02	0.122	0	0	-2.736	-2.076	158.588	0	0	0	0	0	0	0
WT222(CAA14FCCF874)	3.75	13105	2022-11-25 09:19:51.576	-0.007	-0.018	1.001	-0.244	0	0	-0.906	0.434	107.721	0	0	0	0	0	0	0
WT222(CAA14FCCF874)	3.75	13105	2022-11-25 09:19:51.576	-0.007	-0.018	1.001	-0.244	0	0	-0.906	0.434	107.721	0	0	0	0	0	0	0
WT222(CAA14FCCF874)	3.75	13105	2022-11-25 09:19:51.576	-0.007	-0.015	1.001	0.305	0	0	-0.906	0.434	107.721	0	0	0	0	0	0	0
WT222(CAA14FCCF874)	3.75	13105	2022-11-25 09:19:51.576	-0.007	-0.015	1.001	0.305	0	0	-0.906	0.434	107.721	0	0	0	0	0	0	0
WT222(CAA14FCCF874)	3.75	13105	2022-11-25 09:19:51.576	-0.007	-0.015	1.001	0.305	0	0	-0.901	0.434	107.721	0	0	0	0	0	0	0
WT222(CAA14FCCF874)	3.75	13105	2022-11-25 09:19:51.576	-0.007	-0.015	1.001	0.305	0	0	-0.901	0.434	107.721	0	0	0	0	0	0	0
WT222(CAA14FCCF874)	3.75	13105	2022-11-25 09:19:51.576	-0.007	-0.013	1.001	-0.244	0	0	-0.901	0.434	107.721	0	0	0	0	0	0	0
WT222(CAA14FCCF874)	3.75	13105	2022-11-25 09:19:51.576	-0.007	-0.013	1.001	-0.244	0	0	-0.901	0.434	107.721	0	0	0	0	0	0	0
WT222(CAA14FCCF874)	3.75	13105	2022-11-25 09:19:51.607	-0.007	-0.013	1.001	-0.244	0	0	-0.906	0.434	107.721	0	0	0	0	0	0	0
WT222(CAA14FCCF874)	3.75	13105	2022-11-25 09:19:51.607	-0.007	-0.013	1.001	-0.244	0	0	-0.906	0.434	107.721	0	0	0	0	0	0	0
WT222(CAA14FCCF874)	3.75	13105	2022-11-25 09:19:51.607	-0.007	-0.019	1.001	0.061	0	0	-0.906	0.434	107.721	0	0	0	0	0	0	0
WT222(CAA14FCCF874)	3.75	13105	2022-11-25 09:19:51.607	-0.007	-0.019	1.001	0.061	0	0	-0.906	0.434	107.721	0	0	0	0	0	0	0
WT222(CAA14FCCF874)	3.75	13105	2022-11-25 09:19:51.607	-0.007	-0.019	1.001	0.061	0	0	-0.901	0.434	107.721	0	0	0	0	0	0	0
WT222(CAA14FCCF874)	3.75	13105	2022-11-25 09:19:51.607	-0.007	-0.019	1.001	0.061	0	0	-0.901	0.434	107.721	0	0	0	0	0	0	0
WT222(CAA14FCCF874)	3.75	13105	2022-11-25 09:19:51.607	-0.007	-0.01	1.002	0.061	0	0	-0.901	0.428	107.721	0	0	0	0	0	0	0
WT222(CAA14FCCF874)	3.75	13105	2022-11-25 09:19:51.607	-0.007	-0.01	1.002	0.061	0	0	-0.901	0.428	107.721	0	0	0	0	0	0	0
WT111(DD045F3F1DEA)	3.77	13108	2022-11-25 09:19:51.623	0.027	0.291	0.975	0	0	0	16.611	-1.544	-24.379	0	0	0	0	0	0	0
WT111(DD045F3F1DEA)	3.77	13108	2022-11-25 09:19:51.623	0.027	0.292	0.975	0	0	0	16.611	-1.544	-24.379	0	0	0	0	0	0	0
WT111(DD045F3F1DEA)	3.77	13108	2022-11-25 09:19:51.623	0.027	0.292	0.975	0	0	0	16.611	-1.544	-24.379	0	0	0	0	0	0	0
WT111(DD045F3F1DEA)	3.77	13108	2022-11-25 09:19:51.623	0.027	0.292	0.975	0	0	0	16.611	-1.544	-24.379	0	0	0	0	0	0	0
WT111(DD045F3F1DEA)	3.77	13108	2022-11-25 09:19:51.623	0.027	0.292	0.975	0	0	0	16.611	-1.544	-24.379	0	0	0	0	0	0	0
WT111(DD045F3F1DEA)	3.77	13108	2022-11-25 09:19:51.623	0.027	0.29	0.975	0	0	0	16.611	-1.544	-24.379	0	0	0	0	0	0	0
WT111(DD045F3F1DEA)	3.77	13108	2022-11-25 09:19:51.623	0.027	0.29	0.975	0	0	0	16.611	-1.544	-24.379	0	0	0	0	0	0	0
WT111(DD045F3F1DEA)	3.77	13108	2022-11-25 09:19:51.623	0.027	0.29	0.975	0	0	0	16.611	-1.544	-24.379	0	0	0	0	0	0	0
WT333(F4E4E1AF1293)	3.8	13105	2022-11-25 09:19:51.623	0.037	-0.046	1.02	0.122	0	0	-2.736	-2.076	158.588	0	0	0	0	0	0	0
WT333(F4E4E1AF1293)	3.8	13105	2022-11-25 09:19:51.623	0.037	-0.046	1.02	0.122	0	0	-2.736	-2.076	158.588	0	0	0	0	0	0	0
WT333(F4E4E1AF1293)	3.8	13105	2022-11-25 09:19:51.623	0.037	-0.046	1.02	0.122	0	0	-2.736	-2.076	158.588	0	0	0	0	0	0	0
WT333(F4E4E1AF1293)	3.8	13105	2022-11-25 09:19:51.623	0.037	-0.052	1.017	-0.122	0	0	-2.736	-2.076	158.588	0	0	0	0	0	0	0
WT333(F4E4E1AF1293)	3.8	13105	2022-11-25 09:19:51.623	0.037	-0.052	1.017	-0.122	0	0	-2.736	-2.076	158.588	0	0	0	0	0	0	0
WT333(F4E4E1AF1293)	3.8	13105	2022-11-25 09:19:51.623	0.037	-0.052	1.017	-0.122	0	0	-2.736	-2.076	158.588	0	0	0	0	0	0	0
WT333(F4E4E1AF1293)	3.8	13105	2022-11-25 09:19:51.623	0.037	-0.052	1.017	-0.122	0	0	-2.736	-2.076	158.588	0	0	0	0	0	0	0
WT333(F4E4E1AF1293)	3.8	13105	2022-11-25 09:19:51.623	0.037	-0.048	1.019	0.427	0	0	-2.736	-2.076	158.588	0	0	0	0	0	0	0
WT333(F4E4E1AF1293)	3.8	13105	2022-11-25 09:19:51.655	0.037	-0.051	1.016	0.305	0	0	-2.73	-2.076	158.588	0	0	0	0	0	0	0
WT333(F4E4E1AF1293)	3.8	13105	2022-11-25 09:19:51.655	0.037	-0.051	1.016	0.305	0	0	-2.73	-2.076	158.588	0	0	0	0	0	0	0
WT333(F4E4E1AF1293)	3.8	13105	2022-11-25 09:19:51.655	0.037	-0.051	1.016	0.305	0	0	-2.73	-2.076	158.588	0	0	0	0	0	0	0
WT333(F4E4E1AF1293)	3.8	13105	2022-11-25 09:19:51.655	0.037	-0.046	1.02	0.061	0	0	-2.73	-2.076	158.588	0	0	0	0	0	0	0
WT333(F4E4E1AF1293)	3.8	13105	2022-11-25 09:19:51.655	0.037	-0.046	1.02	0.061	0	0	-2.73	-2.076	158.588	0	0	0	0	0	0	0
WT333(F4E4E1AF1293)	3.8	13105	2022-11-25 09:19:51.655	0.037	-0.046	1.02	0.061	0	0	-2.73	-2.076	158.588	0	0	0	0	0	0	0
WT333(F4E4E1AF1293)	3.8	13105	2022-11-25 09:19:51.655	0.037	-0.046	1.02	0.061	0	0	-2.73	-2.076	158.588	0	0	0	0	0	0	0
WT333(F4E4E1AF1293)	3.8	13105	2022-11-25 09:19:51.655	0.037	-0.052	1.016	-0.122	0	0	-2.73	-2.076	158.588	0	0	0	0	0	0	0
WT333(F4E4E1AF1293)	3.8	13105	2022-11-25 09:19:51.686	0.037	-0.052	1.016	-0.122	0	0	-2.73	-2.076	158.588	0	0	0	0	0	0	0
WT333(F4E4E1AF1293)	3.8	13105	2022-11-25 09:19:51.686	0.037	-0.052	1.016	-0.122	0	0	-2.73	-2.076	158.588	0	0	0	0	0	0	0
WT333(F4E4E1AF1293)	3.8	13105	2022-11-25 09:19:51.686	0.037	-0.052	1.016	-0.122	0	0	-2.73	-2.076	158.588	0	0	0	0	0	0	0
WT333(F4E4E1AF1293)	3.8	13105	2022-11-25 09:19:51.686	0.037	-0.048	1.019	0.427	0	0	-2.73	-2.076	158.588	0	0	0	0	0	0	0
WT333(F4E4E1AF1293)	3.8	13105	2022-11-25 09:19:51.686	0.037	-0.048	1.019	0.427	0	0	-2.73	-2.076	158.588	0	0	0	0	0	0	0
WT333(F4E4E1AF1293)	3.8	13105	2022-11-25 09:19:51.686	0.037	-0.048	1.019	0.427	0	0	-2.725	-2.076	158.588	0	0	0	0	0	0	0
WT333(F4E4E1AF1293)	3.8	13105	2022-11-25 09:19:51.686	0.037	-0.048	1.019	0.427	0	0	-2.725	-2.076	158.588	0	0	0	0	0	0	0
WT333(F4E4E1AF1293)	3.8	13105	2022-11-25 09:19:51.686	0.037	-0.048	1.018	-0.244	0	0	-2.725	-2.076	158.588	0	0	0	0	0	0	0
WT333(F4E4E1AF1293)	3.8	13105	2022-11-25 09:19:51.686	0.037	-0.048	1.018	-0.244	0	0	-2.725	-2.076	158.588	0	0	0	0	0	0	0
WT333(F4E4E1AF1293)	3.8	13105	2022-11-25 09:19:51.686	0.037	-0.048	1.018	-0.244	0	0	-2.73	-2.076	158.588	0	0	0	0	0	0	0
WT333(F4E4E1AF1293)	3.8	13105	2022-11-25 09:19:51.686	0.037	-0.051	1.016	0.305	0	0	-2.725	-2.076	158.588	0	0	0	0	0	0	0
WT333(F4E4E1AF1293)	3.8	13105	2022-11-25 09:19:51.686	0.037	-0.051	1.016	0.305	0	0	-2.725	-2.076	158.588	0	0	0	0	0	0	0
WT333(F4E4E1AF1293)	3.8	13105	2022-11-25 09:19:51.686	0.037	-0.051	1.016	0.305	0	0	-2.725	-2.076	158.588	0	0	0	0	0	0	0
WT333(F4E4E1AF1293)	3.8	13105	2022-11-25 09:19:51.686	0.037	-0.051	1.016	0.305	0	0	-2.725	-2.076	158.588	0	0	0	0	0	0	0
WT333(F4E4E1AF1293)	3.8	13105	2022-11-25 09:19:51.686	0.037	-0.046	1.02	0.061	0	0	-2.725	-2.076	158.588	0	0	0	0	0	0	0
WT333(F4E4E1AF1293)	3.8	13105	2022-11-25 09:19:51.686	0.037	-0.046	1.02	0.061	0	0	-2.719	-2.076	158.588	0	0	0	0	0	0	0
WT222(CAA14FCCF874)	3.75	13105	2022-11-25 09:19:51.686	-0.007	-0.01	1.002	0.061	0	0	-0.901	0.428	107.721	0	0	0	0	0	0	0
WT222(CAA14FCCF874)	3.75	13105	2022-11-25 09:19:51.686	-0.008	-0.018	1.001	-0.244	0	0	-0.901	0.428	107.721	0	0	0	0	0	0	0
WT222(CAA14FCCF874)	3.75	13105	2022-11-25 09:19:51.686	-0.008	-0.018	1.001	-0.244	0	0	-0.906	0.428	107.721	0	0	0	0	0	0	0
WT222(CAA14FCCF874)	3.75	13105	2022-11-25 09:19:51.686	-0.008	-0.018	1.001	-0.244	0	0	-0.906	0.428	107.721	0	0	0	0	0	0	0
WT222(CAA14FCCF874)	3.75	13105	2022-11-25 09:19:51.686	-0.008	-0.018	1.001	-0.244	0	0	-0.906	0.428	107.721	0	0	0	0	0	0	0
WT222(CAA14FCCF874)	3.75	13105	2022-11-25 09:19:51.686	-0.008	-0.015	1.001	0.305	0	0	-0.906	0.428	107.721	0	0	0	0	0	0	0
WT222(CAA14FCCF874)	3.75	13105	2022-11-25 09:19:51.686	-0.008	-0.015	1.001	0.305	0	0	-0.901	0.428	107.721	0	0	0	0	0	0	0
WT222(CAA14FCCF874)	3.75	13105	2022-11-25 09:19:51.686	-0.008	-0.015	1.001	0.305	0	0	-0.901	0.428	107.721	0	0	0	0	0	0	0
WT222(CAA14FCCF874)	3.75	13105	2022-11-25 09:19:51.686	-0.008	-0.015	1.001	0.305	0	0	-0.901	0.428	107.721	0	0	0	0	0	0	0
WT222(CAA14FCCF874)	3.75	13105	2022-11-25 09:19:51.686	-0.007	-0.012	1.001	-0.244	0	0	-0.901	0.428	107.721	0	0	0	0	0	0	0
WT222(CAA14FCCF874)	3.75	13105	2022-11-25 09:19:51.686	-0.007	-0.012	1.001	-0.244	0	0	-0.901	0.428	107.721	0	0	0	0	0	0	0
WT222(CAA14FCCF874)	3.75	13105	2022-11-25 09:19:51.686	-0.007	-0.012	1.001	-0.244	0	0	-0.901	0.428	107.721	0	0	0	0	0	0	0
WT222(CAA14FCCF874)	3.75	13105	2022-11-25 09:19:51.686	-0.007	-0.012	1.001	-0.244	0	0	-0.906	0.428	107.721	0	0	0	0	0	0	0
WT222(CAA14FCCF874)	3.75	13105	2022-11-25 09:19:51.686	-0.007	-0.019	1.001	0.061	0	0	-0.906	0.428	107.721	0	0	0	0	0	0	0
WT222(CAA14FCCF874)	3.75	13105	2022-11-25 09:19:51.686	-0.007	-0.019	1.001	0.061	0	0	-0.901	0.428	107.721	0	0	0	0	0	0	0
WT222(CAA14FCCF874)	3.75	13105	2022-11-25 09:19:51.686	-0.007	-0.019	1.001	0.061	0	0	-0.901	0.428	107.721	0	0	0	0	0	0	0
WT111(DD045F3F1DEA)	3.77	13108	2022-11-25 09:19:51.717	0.027	0.29	0.975	0	0	0	16.611	-1.544	-24.379	0	0	0	0	0	0	0
WT111(DD045F3F1DEA)	3.77	13108	2022-11-25 09:19:51.717	0.027	0.292	0.975	0	0	0	16.611	-1.544	-24.379	0	0	0	0	0	0	0
WT111(DD045F3F1DEA)	3.77	13108	2022-11-25 09:19:51.717	0.027	0.292	0.975	0	0	0	16.611	-1.544	-24.379	0	0	0	0	0	0	0
WT111(DD045F3F1DEA)	3.77	13108	2022-11-25 09:19:51.717	0.027	0.292	0.975	0	0	0	16.611	-1.544	-24.379	0	0	0	0	0	0	0
WT111(DD045F3F1DEA)	3.77	13108	2022-11-25 09:19:51.717	0.027	0.292	0.975	0	0	0	16.611	-1.544	-24.379	0	0	0	0	0	0	0
WT111(DD045F3F1DEA)	3.77	13108	2022-11-25 09:19:51.717	0.027	0.29	0.974	0	0	0	16.611	-1.544	-24.379	0	0	0	0	0	0	0
WT111(DD045F3F1DEA)	3.77	13108	2022-11-25 09:19:51.717	0.027	0.29	0.974	0	0	0	16.611	-1.544	-24.379	0	0	0	0	0	0	0
WT111(DD045F3F1DEA)	3.77	13108	2022-11-25 09:19:51.717	0.027	0.29	0.974	0	0	0	16.611	-1.544	-24.379	0	0	0	0	0	0	0
WT111(DD045F3F1DEA)	3.77	13108	2022-11-25 09:19:51.717	0.027	0.29	0.974	0	0	0	16.611	-1.544	-24.379	0	0	0	0	0	0	0
WT111(DD045F3F1DEA)	3.77	13108	2022-11-25 09:19:51.717	0.027	0.291	0.975	0	0	0	16.611	-1.544	-24.379	0	0	0	0	0	0	0
WT111(DD045F3F1DEA)	3.77	13108	2022-11-25 09:19:51.717	0.027	0.291	0.975	0	0	0	16.611	-1.544	-24.379	0	0	0	0	0	0	0
WT111(DD045F3F1DEA)	3.77	13108	2022-11-25 09:19:51.717	0.027	0.291	0.975	0	0	0	16.611	-1.544	-24.379	0	0	0	0	0	0	0
WT111(DD045F3F1DEA)	3.77	13108	2022-11-25 09:19:51.717	0.027	0.291	0.975	0	0	0	16.611	-1.544	-24.379	0	0	0	0	0	0	0
WT111(DD045F3F1DEA)	3.77	13108	2022-11-25 09:19:51.717	0.027	0.292	0.975	0	0	0	16.611	-1.544	-24.379	0	0	0	0	0	0	0
WT111(DD045F3F1DEA)	3.77	13108	2022-11-25 09:19:51.717	0.027	0.292	0.975	0	0	0	16.611	-1.544	-24.379	0	0	0	0	0	0	0
WT111(DD045F3F1DEA)	3.77	13108	2022-11-25 09:19:51.717	0.027	0.292	0.975	0	0	0	16.611	-1.544	-24.379	0	0	0	0	0	0	0
WT111(DD045F3F1DEA)	3.77	13108	2022-11-25 09:19:51.748	0.027	0.292	0.975	0	0	0	16.611	-1.544	-24.379	0	0	0	0	0	0	0
WT111(DD045F3F1DEA)	3.77	13108	2022-11-25 09:19:51.748	0.027	0.29	0.975	0	0	0	16.611	-1.544	-24.379	0	0	0	0	0	0	0
WT111(DD045F3F1DEA)	3.77	13108	2022-11-25 09:19:51.748	0.027	0.29	0.975	0	0	0	16.611	-1.544	-24.379	0	0	0	0	0	0	0
WT111(DD045F3F1DEA)	3.77	13108	2022-11-25 09:19:51.748	0.027	0.29	0.975	0	0	0	16.611	-1.544	-24.379	0	0	0	0	0	0	0
WT111(DD045F3F1DEA)	3.77	13108	2022-11-25 09:19:51.748	0.027	0.29	0.975	0	0	0	16.611	-1.544	-24.379	0	0	0	0	0	0	0
WT111(DD045F3F1DEA)	3.77	13108	2022-11-25 09:19:51.748	0.027	0.292	0.975	0	0	0	16.611	-1.544	-24.379	0	0	0	0	0	0	0
WT111(DD045F3F1DEA)	3.77	13108	2022-11-25 09:19:51.748	0.027	0.292	0.975	0	0	0	16.611	-1.544	-24.379	0	0	0	0	0	0	0
WT111(DD045F3F1DEA)	3.77	13108	2022-11-25 09:19:51.748	0.027	0.292	0.975	0	0	0	16.611	-1.544	-24.379	0	0	0	0	0	0	0
WT111(DD045F3F1DEA)	3.77	13108	2022-11-25 09:19:51.795	0.027	0.292	0.975	0	0	0	16.611	-1.544	-24.379	0	0	0	0	0	0	0
WT111(DD045F3F1DEA)	3.77	13108	2022-11-25 09:19:51.795	0.027	0.29	0.975	0	0	0	16.611	-1.544	-24.379	0	0	0	0	0	0	0
WT111(DD045F3F1DEA)	3.77	13108	2022-11-25 09:19:51.795	0.027	0.29	0.975	0	0	0	16.611	-1.544	-24.379	0	0	0	0	0	0	0
WT111(DD045F3F1DEA)	3.77	13108	2022-11-25 09:19:51.795	0.027	0.29	0.975	0	0	0	16.611	-1.544	-24.379	0	0	0	0	0	0	0
WT111(DD045F3F1DEA)	3.77	13108	2022-11-25 09:19:51.795	0.027	0.29	0.975	0	0	0	16.611	-1.544	-24.379	0	0	0	0	0	0	0
WT111(DD045F3F1DEA)	3.77	13108	2022-11-25 09:19:51.795	0.027	0.291	0.975	0	0	0	16.611	-1.544	-24.379	0	0	0	0	0	0	0
WT111(DD045F3F1DEA)	3.77	13108	2022-11-25 09:19:51.795	0.027	0.291	0.975	0	0	0	16.611	-1.544	-24.379	0	0	0	0	0	0	0
WT111(DD045F3F1DEA)	3.77	13108	2022-11-25 09:19:51.795	0.027	0.291	0.975	0	0	0	16.611	-1.544	-24.379	0	0	0	0	0	0	0
WT333(F4E4E1AF1293)	3.8	13105	2022-11-25 09:19:51.811	0.037	-0.046	1.02	0.061	0	0	-2.719	-2.076	158.588	0	0	0	0	0	0	0
WT333(F4E4E1AF1293)	3.8	13105	2022-11-25 09:19:51.811	0.037	-0.046	1.02	0.061	0	0	-2.719	-2.076	158.588	0	0	0	0	0	0	0
WT333(F4E4E1AF1293)	3.8	13105	2022-11-25 09:19:51.811	0.037	-0.051	1.016	-0.061	0	0	-2.719	-2.076	158.588	0	0	0	0	0	0	0
WT333(F4E4E1AF1293)	3.8	13105	2022-11-25 09:19:51.811	0.037	-0.051	1.016	-0.061	0	0	-2.725	-2.076	158.588	0	0	0	0	0	0	0
WT333(F4E4E1AF1293)	3.8	13105	2022-11-25 09:19:51.811	0.037	-0.051	1.016	-0.061	0	0	-2.725	-2.076	158.588	0	0	0	0	0	0	0
WT333(F4E4E1AF1293)	3.8	13105	2022-11-25 09:19:51.811	0.037	-0.051	1.016	-0.061	0	0	-2.725	-2.076	158.588	0	0	0	0	0	0	0
WT333(F4E4E1AF1293)	3.8	13105	2022-11-25 09:19:51.811	0.037	-0.047	1.019	0.366	0	0	-2.719	-2.076	158.588	0	0	0	0	0	0	0
WT333(F4E4E1AF1293)	3.8	13105	2022-11-25 09:19:51.811	0.037	-0.047	1.019	0.366	0	0	-2.719	-2.076	158.588	0	0	0	0	0	0	0
WT333(F4E4E1AF1293)	3.8	13105	2022-11-25 09:19:51.811	0.037	-0.047	1.019	0.366	0	0	-2.719	-2.076	158.588	0	0	0	0	0	0	0
WT333(F4E4E1AF1293)	3.8	13105	2022-11-25 09:19:51.811	0.037	-0.047	1.019	0.366	0	0	-2.714	-2.076	158.588	0	0	0	0	0	0	0
WT333(F4E4E1AF1293)	3.8	13105	2022-11-25 09:19:51.811	0.036	-0.048	1.019	-0.244	0	0	-2.719	-2.076	158.588	0	0	0	0	0	0	0
WT333(F4E4E1AF1293)	3.8	13105	2022-11-25 09:19:51.811	0.036	-0.048	1.019	-0.244	0	0	-2.719	-2.076	158.588	0	0	0	0	0	0	0
WT333(F4E4E1AF1293)	3.8	13105	2022-11-25 09:19:51.811	0.036	-0.048	1.019	-0.244	0	0	-2.719	-2.076	158.588	0	0	0	0	0	0	0
WT333(F4E4E1AF1293)	3.8	13105	2022-11-25 09:19:51.811	0.036	-0.048	1.019	-0.244	0	0	-2.719	-2.076	158.588	0	0	0	0	0	0	0
WT333(F4E4E1AF1293)	3.8	13105	2022-11-25 09:19:51.811	0.037	-0.051	1.017	0.305	0	0	-2.719	-2.076	158.588	0	0	0	0	0	0	0
WT333(F4E4E1AF1293)	3.8	13105	2022-11-25 09:19:51.811	0.037	-0.051	1.017	0.305	0	0	-2.719	-2.076	158.588	0	0	0	0	0	0	0
WT333(F4E4E1AF1293)	3.8	13105	2022-11-25 09:19:51.811	0.037	-0.051	1.017	0.305	0	0	-2.719	-2.076	158.588	0	0	0	0	0	0	0
WT333(F4E4E1AF1293)	3.8	13105	2022-11-25 09:19:51.811	0.037	-0.051	1.017	0.305	0	0	-2.714	-2.076	158.588	0	0	0	0	0	0	0
WT333(F4E4E1AF1293)	3.8	13105	2022-11-25 09:19:51.811	0.037	-0.046	1.02	0	0	0	-2.714	-2.076	158.588	0	0	0	0	0	0	0
WT333(F4E4E1AF1293)	3.8	13105	2022-11-25 09:19:51.811	0.037	-0.046	1.02	0	0	0	-2.714	-2.076	158.588	0	0	0	0	0	0	0
WT333(F4E4E1AF1293)	3.8	13105	2022-11-25 09:19:51.811	0.037	-0.046	1.02	0	0	0	-2.714	-2.076	158.588	0	0	0	0	0	0	0
WT333(F4E4E1AF1293)	3.8	13105	2022-11-25 09:19:51.811	0.037	-0.046	1.02	0	0	0	-2.714	-2.076	158.588	0	0	0	0	0	0	0
WT333(F4E4E1AF1293)	3.8	13105	2022-11-25 09:19:51.811	0.036	-0.051	1.016	-0.061	0	0	-2.714	-2.076	158.588	0	0	0	0	0	0	0
WT333(F4E4E1AF1293)	3.8	13105	2022-11-25 09:19:51.811	0.036	-0.051	1.016	-0.061	0	0	-2.719	-2.076	158.588	0	0	0	0	0	0	0
WT333(F4E4E1AF1293)	3.8	13105	2022-11-25 09:19:51.842	0.036	-0.051	1.016	-0.061	0	0	-2.719	-2.076	158.588	0	0	0	0	0	0	0
WT333(F4E4E1AF1293)	3.8	13105	2022-11-25 09:19:51.842	0.036	-0.051	1.016	-0.061	0	0	-2.719	-2.076	158.588	0	0	0	0	0	0	0
WT333(F4E4E1AF1293)	3.8	13105	2022-11-25 09:19:51.842	0.037	-0.047	1.018	0.366	0	0	-2.714	-2.076	158.588	0	0	0	0	0	0	0
WT333(F4E4E1AF1293)	3.8	13105	2022-11-25 09:19:51.842	0.037	-0.047	1.018	0.366	0	0	-2.714	-2.076	158.588	0	0	0	0	0	0	0
WT333(F4E4E1AF1293)	3.8	13105	2022-11-25 09:19:51.842	0.037	-0.047	1.018	0.366	0	0	-2.714	-2.076	158.588	0	0	0	0	0	0	0
WT333(F4E4E1AF1293)	3.8	13105	2022-11-25 09:19:51.842	0.037	-0.047	1.018	0.366	0	0	-2.708	-2.076	158.588	0	0	0	0	0	0	0
WT333(F4E4E1AF1293)	3.8	13105	2022-11-25 09:19:51.842	0.037	-0.048	1.018	-0.183	0	0	-2.714	-2.076	158.588	0	0	0	0	0	0	0
WT333(F4E4E1AF1293)	3.8	13105	2022-11-25 09:19:51.842	0.037	-0.048	1.018	-0.183	0	0	-2.714	-2.076	158.588	0	0	0	0	0	0	0
WT222(CAA14FCCF874)	3.75	13105	2022-11-25 09:19:51.873	-0.007	-0.013	1.001	-0.244	0	0	-0.901	0.428	107.721	0	0	0	0	0	0	0
WT222(CAA14FCCF874)	3.75	13105	2022-11-25 09:19:51.873	-0.007	-0.02	1.001	0.061	0	0	-0.901	0.428	107.721	0	0	0	0	0	0	0
WT222(CAA14FCCF874)	3.75	13105	2022-11-25 09:19:51.873	-0.007	-0.02	1.001	0.061	0	0	-0.901	0.428	107.721	0	0	0	0	0	0	0
WT222(CAA14FCCF874)	3.75	13105	2022-11-25 09:19:51.873	-0.007	-0.02	1.001	0.061	0	0	-0.901	0.428	107.721	0	0	0	0	0	0	0
WT222(CAA14FCCF874)	3.75	13105	2022-11-25 09:19:51.873	-0.007	-0.02	1.001	0.061	0	0	-0.901	0.428	107.721	0	0	0	0	0	0	0
WT222(CAA14FCCF874)	3.75	13105	2022-11-25 09:19:51.873	-0.007	-0.011	1.001	0.061	0	0	-0.901	0.428	107.721	0	0	0	0	0	0	0
WT222(CAA14FCCF874)	3.75	13105	2022-11-25 09:19:51.873	-0.007	-0.011	1.001	0.061	0	0	-0.901	0.428	107.721	0	0	0	0	0	0	0
WT222(CAA14FCCF874)	3.75	13105	2022-11-25 09:19:51.873	-0.007	-0.011	1.001	0.061	0	0	-0.901	0.428	107.721	0	0	0	0	0	0	0
WT111(DD045F3F1DEA)	3.77	13108	2022-11-25 09:19:51.889	0.027	0.291	0.975	0	0	0	16.611	-1.544	-24.379	0	0	0	0	0	0	0
WT111(DD045F3F1DEA)	3.77	13108	2022-11-25 09:19:51.889	0.027	0.291	0.975	0	0	0	16.611	-1.544	-24.379	0	0	0	0	0	0	0
WT111(DD045F3F1DEA)	3.77	13108	2022-11-25 09:19:51.889	0.027	0.291	0.975	0	0	0	16.611	-1.544	-24.379	0	0	0	0	0	0	0
WT111(DD045F3F1DEA)	3.77	13108	2022-11-25 09:19:51.889	0.027	0.291	0.975	0	0	0	16.611	-1.544	-24.379	0	0	0	0	0	0	0
WT111(DD045F3F1DEA)	3.77	13108	2022-11-25 09:19:51.889	0.027	0.291	0.975	0	0	0	16.611	-1.544	-24.379	0	0	0	0	0	0	0
WT111(DD045F3F1DEA)	3.77	13108	2022-11-25 09:19:51.889	0.027	0.289	0.974	0	0	0	16.611	-1.544	-24.379	0	0	0	0	0	0	0
WT111(DD045F3F1DEA)	3.77	13108	2022-11-25 09:19:51.889	0.027	0.289	0.974	0	0	0	16.611	-1.544	-24.379	0	0	0	0	0	0	0
WT111(DD045F3F1DEA)	3.77	13108	2022-11-25 09:19:51.889	0.027	0.289	0.974	0	0	0	16.611	-1.544	-24.379	0	0	0	0	0	0	0
WT111(DD045F3F1DEA)	3.77	13108	2022-11-25 09:19:51.920	0.027	0.29	0.975	0	0	0	16.611	-1.544	-24.379	0	0	0	0	0	0	0
WT111(DD045F3F1DEA)	3.77	13108	2022-11-25 09:19:51.920	0.028	0.291	0.975	0	0	0	16.611	-1.544	-24.379	0	0	0	0	0	0	0
WT111(DD045F3F1DEA)	3.77	13108	2022-11-25 09:19:51.920	0.028	0.291	0.975	0	0	0	16.611	-1.544	-24.379	0	0	0	0	0	0	0
WT111(DD045F3F1DEA)	3.77	13108	2022-11-25 09:19:51.920	0.028	0.291	0.975	0	0	0	16.611	-1.544	-24.379	0	0	0	0	0	0	0
WT111(DD045F3F1DEA)	3.77	13108	2022-11-25 09:19:51.920	0.028	0.291	0.975	0	0	0	16.611	-1.544	-24.379	0	0	0	0	0	0	0
WT111(DD045F3F1DEA)	3.77	13108	2022-11-25 09:19:51.920	0.027	0.291	0.974	0	0	0	16.611	-1.544	-24.379	0	0	0	0	0	0	0
WT111(DD045F3F1DEA)	3.77	13108	2022-11-25 09:19:51.920	0.027	0.291	0.974	0	0	0	16.611	-1.544	-24.379	0	0	0	0	0	0	0
WT111(DD045F3F1DEA)	3.77	13108	2022-11-25 09:19:51.920	0.027	0.291	0.974	0	0	0	16.611	-1.544	-24.379	0	0	0	0	0	0	0
WT333(F4E4E1AF1293)	3.8	13105	2022-11-25 09:19:51.920	0.037	-0.048	1.018	-0.183	0	0	-2.714	-2.076	158.588	0	0	0	0	0	0	0
WT333(F4E4E1AF1293)	3.8	13105	2022-11-25 09:19:51.920	0.037	-0.048	1.018	-0.183	0	0	-2.714	-2.076	158.588	0	0	0	0	0	0	0
WT333(F4E4E1AF1293)	3.8	13105	2022-11-25 09:19:51.920	0.037	-0.05	1.017	0.366	0	0	-2.714	-2.076	158.588	0	0	0	0	0	0	0
WT333(F4E4E1AF1293)	3.8	13105	2022-11-25 09:19:51.920	0.037	-0.05	1.017	0.366	0	0	-2.714	-2.076	158.588	0	0	0	0	0	0	0
WT333(F4E4E1AF1293)	3.8	13105	2022-11-25 09:19:51.920	0.037	-0.05	1.017	0.366	0	0	-2.708	-2.076	158.588	0	0	0	0	0	0	0
WT333(F4E4E1AF1293)	3.8	13105	2022-11-25 09:19:51.920	0.037	-0.05	1.017	0.366	0	0	-2.708	-2.076	158.588	0	0	0	0	0	0	0
WT333(F4E4E1AF1293)	3.8	13105	2022-11-25 09:19:51.920	0.037	-0.045	1.02	0	0	0	-2.708	-2.076	158.588	0	0	0	0	0	0	0
WT333(F4E4E1AF1293)	3.8	13105	2022-11-25 09:19:51.920	0.037	-0.045	1.02	0	0	0	-2.708	-2.076	158.588	0	0	0	0	0	0	0
WT222(CAA14FCCF874)	3.75	13105	2022-11-25 09:19:51.967	-0.008	-0.02	1.001	0.061	0	0	-0.901	0.428	107.721	0	0	0	0	0	0	0
WT222(CAA14FCCF874)	3.75	13105	2022-11-25 09:19:51.967	-0.007	-0.011	1.001	0.061	0	0	-0.901	0.428	107.721	0	0	0	0	0	0	0
WT222(CAA14FCCF874)	3.75	13105	2022-11-25 09:19:51.967	-0.007	-0.011	1.001	0.061	0	0	-0.901	0.428	107.721	0	0	0	0	0	0	0
WT222(CAA14FCCF874)	3.75	13105	2022-11-25 09:19:51.967	-0.007	-0.011	1.001	0.061	0	0	-0.901	0.428	107.721	0	0	0	0	0	0	0
WT222(CAA14FCCF874)	3.75	13105	2022-11-25 09:19:51.967	-0.007	-0.011	1.001	0.061	0	0	-0.901	0.428	107.721	0	0	0	0	0	0	0
WT222(CAA14FCCF874)	3.75	13105	2022-11-25 09:19:51.967	-0.007	-0.017	1.001	-0.244	0	0	-0.901	0.428	107.721	0	0	0	0	0	0	0
WT222(CAA14FCCF874)	3.75	13105	2022-11-25 09:19:51.967	-0.007	-0.017	1.001	-0.244	0	0	-0.901	0.428	107.721	0	0	0	0	0	0	0
WT222(CAA14FCCF874)	3.75	13105	2022-11-25 09:19:51.967	-0.007	-0.017	1.001	-0.244	0	0	-0.901	0.428	107.721	0	0	0	0	0	0	0
WT222(CAA14FCCF874)	3.75	13105	2022-11-25 09:19:51.967	-0.007	-0.017	1.001	-0.244	0	0	-0.906	0.428	107.721	0	0	0	0	0	0	0
WT222(CAA14FCCF874)	3.75	13105	2022-11-25 09:19:51.967	-0.007	-0.015	1.001	0.305	0	0	-0.901	0.428	107.721	0	0	0	0	0	0	0
WT222(CAA14FCCF874)	3.75	13105	2022-11-25 09:19:51.967	-0.007	-0.015	1.001	0.305	0	0	-0.901	0.428	107.721	0	0	0	0	0	0	0
WT222(CAA14FCCF874)	3.75	13105	2022-11-25 09:19:51.967	-0.007	-0.015	1.001	0.305	0	0	-0.901	0.428	107.721	0	0	0	0	0	0	0
WT222(CAA14FCCF874)	3.75	13105	2022-11-25 09:19:51.967	-0.007	-0.015	1.001	0.305	0	0	-0.895	0.428	107.721	0	0	0	0	0	0	0
WT222(CAA14FCCF874)	3.75	13105	2022-11-25 09:19:51.967	-0.007	-0.012	1.001	-0.244	0	0	-0.901	0.428	107.721	0	0	0	0	0	0	0
WT222(CAA14FCCF874)	3.75	13105	2022-11-25 09:19:51.967	-0.007	-0.012	1.001	-0.244	0	0	-0.901	0.428	107.721	0	0	0	0	0	0	0
WT222(CAA14FCCF874)	3.75	13105	2022-11-25 09:19:51.967	-0.007	-0.012	1.001	-0.244	0	0	-0.901	0.428	107.721	0	0	0	0	0	0	0
WT111(DD045F3F1DEA)	3.77	13108	2022-11-25 09:19:51.983	0.027	0.291	0.974	0	0	0	16.611	-1.544	-24.379	0	0	0	0	0	0	0
WT111(DD045F3F1DEA)	3.77	13108	2022-11-25 09:19:51.983	0.027	0.29	0.975	0	0	0	16.611	-1.544	-24.379	0	0	0	0	0	0	0
WT111(DD045F3F1DEA)	3.77	13108	2022-11-25 09:19:51.983	0.027	0.29	0.975	0	0	0	16.611	-1.544	-24.379	0	0	0	0	0	0	0
WT111(DD045F3F1DEA)	3.77	13108	2022-11-25 09:19:51.983	0.027	0.29	0.975	0	0	0	16.611	-1.544	-24.379	0	0	0	0	0	0	0
WT111(DD045F3F1DEA)	3.77	13108	2022-11-25 09:19:51.983	0.027	0.29	0.975	0	0	0	16.611	-1.544	-24.379	0	0	0	0	0	0	0
WT111(DD045F3F1DEA)	3.77	13108	2022-11-25 09:19:51.983	0.027	0.292	0.975	0	0	0	16.611	-1.544	-24.379	0	0	0	0	0	0	0
WT111(DD045F3F1DEA)	3.77	13108	2022-11-25 09:19:51.983	0.027	0.292	0.975	0	0	0	16.611	-1.544	-24.379	0	0	0	0	0	0	0
WT111(DD045F3F1DEA)	3.77	13108	2022-11-25 09:19:51.983	0.027	0.292	0.975	0	0	0	16.611	-1.544	-24.379	0	0	0	0	0	0	0
WT111(DD045F3F1DEA)	3.77	13108	2022-11-25 09:19:52.014	0.027	0.292	0.975	0	0	0	16.611	-1.544	-24.379	0	0	0	0	0	0	0
WT111(DD045F3F1DEA)	3.77	13108	2022-11-25 09:19:52.014	0.026	0.29	0.975	0	0	0	16.611	-1.544	-24.379	0	0	0	0	0	0	0
WT111(DD045F3F1DEA)	3.77	13108	2022-11-25 09:19:52.014	0.026	0.29	0.975	0	0	0	16.611	-1.544	-24.379	0	0	0	0	0	0	0
WT111(DD045F3F1DEA)	3.77	13108	2022-11-25 09:19:52.014	0.026	0.29	0.975	0	0	0	16.611	-1.544	-24.379	0	0	0	0	0	0	0
WT111(DD045F3F1DEA)	3.77	13108	2022-11-25 09:19:52.014	0.026	0.29	0.975	0	0	0	16.611	-1.544	-24.379	0	0	0	0	0	0	0
WT111(DD045F3F1DEA)	3.77	13108	2022-11-25 09:19:52.014	0.027	0.291	0.975	0	0	0	16.611	-1.544	-24.379	0	0	0	0	0	0	0
WT111(DD045F3F1DEA)	3.77	13108	2022-11-25 09:19:52.014	0.027	0.291	0.975	0	0	0	16.611	-1.544	-24.379	0	0	0	0	0	0	0
WT111(DD045F3F1DEA)	3.77	13108	2022-11-25 09:19:52.014	0.027	0.291	0.975	0	0	0	16.611	-1.544	-24.379	0	0	0	0	0	0	0
WT222(CAA14FCCF874)	3.75	13105	2022-11-25 09:19:52.029	-0.007	-0.018	1.001	-0.183	0	0	-0.901	0.428	107.721	0	0	0	0	0	0	0
WT222(CAA14FCCF874)	3.75	13105	2022-11-25 09:19:52.029	-0.007	-0.018	1.001	-0.183	0	0	-0.901	0.428	107.721	0	0	0	0	0	0	0
WT222(CAA14FCCF874)	3.75	13105	2022-11-25 09:19:52.029	-0.007	-0.018	1.001	-0.183	0	0	-0.901	0.428	107.721	0	0	0	0	0	0	0
WT222(CAA14FCCF874)	3.75	13105	2022-11-25 09:19:52.029	-0.007	-0.018	1.001	-0.183	0	0	-0.901	0.428	107.721	0	0	0	0	0	0	0
WT222(CAA14FCCF874)	3.75	13105	2022-11-25 09:19:52.029	-0.007	-0.015	1.001	0.305	0	0	-0.901	0.428	107.721	0	0	0	0	0	0	0
WT222(CAA14FCCF874)	3.75	13105	2022-11-25 09:19:52.029	-0.007	-0.015	1.001	0.305	0	0	-0.895	0.428	107.721	0	0	0	0	0	0	0
WT222(CAA14FCCF874)	3.75	13105	2022-11-25 09:19:52.029	-0.007	-0.015	1.001	0.305	0	0	-0.895	0.428	107.721	0	0	0	0	0	0	0
WT222(CAA14FCCF874)	3.75	13105	2022-11-25 09:19:52.029	-0.007	-0.015	1.001	0.305	0	0	-0.895	0.428	107.721	0	0	0	0	0	0	0
WT333(F4E4E1AF1293)	3.8	13105	2022-11-25 09:19:52.045	0.037	-0.045	1.02	0	0	0	-2.708	-2.076	158.588	0	0	0	0	0	0	0
WT333(F4E4E1AF1293)	3.8	13105	2022-11-25 09:19:52.045	0.037	-0.045	1.02	0	0	0	-2.708	-2.076	158.588	0	0	0	0	0	0	0
WT333(F4E4E1AF1293)	3.8	13105	2022-11-25 09:19:52.045	0.037	-0.051	1.017	-0.061	0	0	-2.708	-2.076	158.588	0	0	0	0	0	0	0
WT333(F4E4E1AF1293)	3.8	13105	2022-11-25 09:19:52.045	0.037	-0.051	1.017	-0.061	0	0	-2.708	-2.076	158.588	0	0	0	0	0	0	0
WT333(F4E4E1AF1293)	3.8	13105	2022-11-25 09:19:52.045	0.037	-0.051	1.017	-0.061	0	0	-2.708	-2.076	158.588	0	0	0	0	0	0	0
WT333(F4E4E1AF1293)	3.8	13105	2022-11-25 09:19:52.045	0.037	-0.051	1.017	-0.061	0	0	-2.708	-2.076	158.588	0	0	0	0	0	0	0
WT333(F4E4E1AF1293)	3.8	13105	2022-11-25 09:19:52.045	0.037	-0.046	1.019	0.427	0	0	-2.708	-2.076	158.588	0	0	0	0	0	0	0
WT333(F4E4E1AF1293)	3.8	13105	2022-11-25 09:19:52.045	0.037	-0.046	1.019	0.427	0	0	-2.708	-2.076	158.588	0	0	0	0	0	0	0
WT333(F4E4E1AF1293)	3.8	13105	2022-11-25 09:19:52.045	0.037	-0.046	1.019	0.427	0	0	-2.703	-2.076	158.588	0	0	0	0	0	0	0
WT333(F4E4E1AF1293)	3.8	13105	2022-11-25 09:19:52.045	0.037	-0.046	1.019	0.427	0	0	-2.703	-2.076	158.588	0	0	0	0	0	0	0
WT333(F4E4E1AF1293)	3.8	13105	2022-11-25 09:19:52.045	0.037	-0.048	1.018	-0.244	0	0	-2.703	-2.076	158.588	0	0	0	0	0	0	0
WT333(F4E4E1AF1293)	3.8	13105	2022-11-25 09:19:52.045	0.037	-0.048	1.018	-0.244	0	0	-2.703	-2.076	158.588	0	0	0	0	0	0	0
WT333(F4E4E1AF1293)	3.8	13105	2022-11-25 09:19:52.045	0.037	-0.048	1.018	-0.244	0	0	-2.708	-2.076	158.588	0	0	0	0	0	0	0
WT333(F4E4E1AF1293)	3.8	13105	2022-11-25 09:19:52.045	0.037	-0.048	1.018	-0.244	0	0	-2.708	-2.076	158.588	0	0	0	0	0	0	0
WT333(F4E4E1AF1293)	3.8	13105	2022-11-25 09:19:52.045	0.037	-0.05	1.017	0.305	0	0	-2.708	-2.076	158.588	0	0	0	0	0	0	0
WT333(F4E4E1AF1293)	3.8	13105	2022-11-25 09:19:52.045	0.037	-0.05	1.017	0.305	0	0	-2.703	-2.076	158.588	0	0	0	0	0	0	0
WT111(DD045F3F1DEA)	3.77	13108	2022-11-25 09:19:52.076	0.027	0.291	0.975	0	0	0	16.611	-1.544	-24.379	0	0	0	0	0	0	0
WT111(DD045F3F1DEA)	3.77	13108	2022-11-25 09:19:52.076	0.027	0.291	0.975	0	0	0	16.611	-1.544	-24.379	0	0	0	0	0	0	0
WT111(DD045F3F1DEA)	3.77	13108	2022-11-25 09:19:52.076	0.027	0.291	0.975	0	0	0	16.611	-1.544	-24.379	0	0	0	0	0	0	0
WT111(DD045F3F1DEA)	3.77	13108	2022-11-25 09:19:52.076	0.027	0.291	0.975	0	0	0	16.611	-1.544	-24.379	0	0	0	0	0	0	0
WT111(DD045F3F1DEA)	3.77	13108	2022-11-25 09:19:52.076	0.027	0.291	0.975	0	0	0	16.611	-1.544	-24.379	0	0	0	0	0	0	0
WT111(DD045F3F1DEA)	3.77	13108	2022-11-25 09:19:52.076	0.028	0.289	0.974	0	0	0	16.611	-1.544	-24.379	0	0	0	0	0	0	0
WT111(DD045F3F1DEA)	3.77	13108	2022-11-25 09:19:52.076	0.028	0.289	0.974	0	0	0	16.611	-1.544	-24.379	0	0	0	0	0	0	0
WT111(DD045F3F1DEA)	3.77	13108	2022-11-25 09:19:52.076	0.028	0.289	0.974	0	0	0	16.611	-1.544	-24.379	0	0	0	0	0	0	0
WT333(F4E4E1AF1293)	3.8	13105	2022-11-25 09:19:52.076	0.037	-0.05	1.017	0.305	0	0	-2.703	-2.076	158.588	0	0	0	0	0	0	0
WT333(F4E4E1AF1293)	3.8	13105	2022-11-25 09:19:52.076	0.037	-0.05	1.017	0.305	0	0	-2.703	-2.076	158.588	0	0	0	0	0	0	0
WT333(F4E4E1AF1293)	3.8	13105	2022-11-25 09:19:52.076	0.037	-0.045	1.021	0	0	0	-2.703	-2.076	158.588	0	0	0	0	0	0	0
WT333(F4E4E1AF1293)	3.8	13105	2022-11-25 09:19:52.076	0.037	-0.045	1.021	0	0	0	-2.703	-2.076	158.588	0	0	0	0	0	0	0
WT333(F4E4E1AF1293)	3.8	13105	2022-11-25 09:19:52.076	0.037	-0.045	1.021	0	0	0	-2.703	-2.076	158.588	0	0	0	0	0	0	0
WT333(F4E4E1AF1293)	3.8	13105	2022-11-25 09:19:52.076	0.037	-0.045	1.021	0	0	0	-2.703	-2.076	158.588	0	0	0	0	0	0	0
WT333(F4E4E1AF1293)	3.8	13105	2022-11-25 09:19:52.076	0.037	-0.051	1.016	0	0	0	-2.703	-2.076	158.588	0	0	0	0	0	0	0
WT333(F4E4E1AF1293)	3.8	13105	2022-11-25 09:19:52.076	0.037	-0.051	1.016	0	0	0	-2.703	-2.076	158.588	0	0	0	0	0	0	0
WT333(F4E4E1AF1293)	3.8	13105	2022-11-25 09:19:52.108	0.037	-0.051	1.016	0	0	0	-2.703	-2.076	158.588	0	0	0	0	0	0	0
WT333(F4E4E1AF1293)	3.8	13105	2022-11-25 09:19:52.108	0.037	-0.051	1.016	0	0	0	-2.703	-2.076	158.588	0	0	0	0	0	0	0
WT333(F4E4E1AF1293)	3.8	13105	2022-11-25 09:19:52.108	0.037	-0.046	1.019	0.427	0	0	-2.697	-2.076	158.588	0	0	0	0	0	0	0
WT333(F4E4E1AF1293)	3.8	13105	2022-11-25 09:19:52.108	0.037	-0.046	1.019	0.427	0	0	-2.697	-2.076	158.588	0	0	0	0	0	0	0
WT333(F4E4E1AF1293)	3.8	13105	2022-11-25 09:19:52.108	0.037	-0.046	1.019	0.427	0	0	-2.697	-2.076	158.588	0	0	0	0	0	0	0
WT333(F4E4E1AF1293)	3.8	13105	2022-11-25 09:19:52.108	0.037	-0.046	1.019	0.427	0	0	-2.692	-2.076	158.588	0	0	0	0	0	0	0
WT333(F4E4E1AF1293)	3.8	13105	2022-11-25 09:19:52.108	0.036	-0.048	1.018	-0.244	0	0	-2.697	-2.076	158.588	0	0	0	0	0	0	0
WT333(F4E4E1AF1293)	3.8	13105	2022-11-25 09:19:52.108	0.036	-0.048	1.018	-0.244	0	0	-2.697	-2.076	158.588	0	0	0	0	0	0	0
WT222(CAA14FCCF874)	3.75	13105	2022-11-25 09:19:52.108	-0.007	-0.012	1.001	-0.183	0	0	-0.895	0.428	107.721	0	0	0	0	0	0	0
WT222(CAA14FCCF874)	3.75	13105	2022-11-25 09:19:52.108	-0.007	-0.012	1.001	-0.183	0	0	-0.895	0.428	107.721	0	0	0	0	0	0	0
WT222(CAA14FCCF874)	3.75	13105	2022-11-25 09:19:52.108	-0.007	-0.012	1.001	-0.183	0	0	-0.895	0.428	107.721	0	0	0	0	0	0	0
WT222(CAA14FCCF874)	3.75	13105	2022-11-25 09:19:52.108	-0.007	-0.012	1.001	-0.183	0	0	-0.895	0.428	107.721	0	0	0	0	0	0	0
WT222(CAA14FCCF874)	3.75	13105	2022-11-25 09:19:52.108	-0.007	-0.019	1.001	0.061	0	0	-0.895	0.428	107.721	0	0	0	0	0	0	0
WT222(CAA14FCCF874)	3.75	13105	2022-11-25 09:19:52.108	-0.007	-0.019	1.001	0.061	0	0	-0.895	0.428	107.721	0	0	0	0	0	0	0
WT222(CAA14FCCF874)	3.75	13105	2022-11-25 09:19:52.108	-0.007	-0.019	1.001	0.061	0	0	-0.895	0.428	107.721	0	0	0	0	0	0	0
WT222(CAA14FCCF874)	3.75	13105	2022-11-25 09:19:52.108	-0.007	-0.019	1.001	0.061	0	0	-0.895	0.428	107.721	0	0	0	0	0	0	0
WT111(DD045F3F1DEA)	3.77	13108	2022-11-25 09:19:52.155	0.028	0.289	0.974	0	0	0	16.611	-1.544	-24.379	0	0	0	0	0	0	0
WT111(DD045F3F1DEA)	3.77	13108	2022-11-25 09:19:52.155	0.027	0.292	0.975	0	0	0	16.611	-1.544	-24.379	0	0	0	0	0	0	0
WT111(DD045F3F1DEA)	3.77	13108	2022-11-25 09:19:52.155	0.027	0.292	0.975	0	0	0	16.611	-1.544	-24.379	0	0	0	0	0	0	0
WT111(DD045F3F1DEA)	3.77	13108	2022-11-25 09:19:52.155	0.027	0.292	0.975	0	0	0	16.611	-1.544	-24.379	0	0	0	0	0	0	0
WT111(DD045F3F1DEA)	3.77	13108	2022-11-25 09:19:52.155	0.027	0.292	0.975	0	0	0	16.611	-1.544	-24.379	0	0	0	0	0	0	0
WT111(DD045F3F1DEA)	3.77	13108	2022-11-25 09:19:52.155	0.027	0.29	0.974	0	0	0	16.611	-1.544	-24.379	0	0	0	0	0	0	0
WT111(DD045F3F1DEA)	3.77	13108	2022-11-25 09:19:52.155	0.027	0.29	0.974	0	0	0	16.611	-1.544	-24.379	0	0	0	0	0	0	0
WT111(DD045F3F1DEA)	3.77	13108	2022-11-25 09:19:52.155	0.027	0.29	0.974	0	0	0	16.611	-1.544	-24.379	0	0	0	0	0	0	0
WT222(CAA14FCCF874)	3.75	13105	2022-11-25 09:19:52.170	-0.007	-0.019	1.001	0	0	0	-0.895	0.428	107.721	0	0	0	0	0	0	0
WT222(CAA14FCCF874)	3.75	13105	2022-11-25 09:19:52.170	-0.007	-0.019	1.001	0	0	0	-0.895	0.428	107.721	0	0	0	0	0	0	0
WT222(CAA14FCCF874)	3.75	13105	2022-11-25 09:19:52.170	-0.007	-0.019	1.001	0	0	0	-0.895	0.428	107.721	0	0	0	0	0	0	0
WT222(CAA14FCCF874)	3.75	13105	2022-11-25 09:19:52.170	-0.007	-0.019	1.001	0	0	0	-0.895	0.428	107.721	0	0	0	0	0	0	0
WT222(CAA14FCCF874)	3.75	13105	2022-11-25 09:19:52.170	-0.007	-0.011	1.001	0.061	0	0	-0.895	0.428	107.721	0	0	0	0	0	0	0
WT222(CAA14FCCF874)	3.75	13105	2022-11-25 09:19:52.170	-0.007	-0.011	1.001	0.061	0	0	-0.895	0.428	107.721	0	0	0	0	0	0	0
WT222(CAA14FCCF874)	3.75	13105	2022-11-25 09:19:52.170	-0.007	-0.011	1.001	0.061	0	0	-0.895	0.428	107.721	0	0	0	0	0	0	0
WT222(CAA14FCCF874)	3.75	13105	2022-11-25 09:19:52.170	-0.007	-0.011	1.001	0.061	0	0	-0.895	0.428	107.721	0	0	0	0	0	0	0
WT111(DD045F3F1DEA)	3.77	13108	2022-11-25 09:19:52.186	0.027	0.29	0.974	0	0	0	16.611	-1.544	-24.379	0	0	0	0	0	0	0
WT111(DD045F3F1DEA)	3.77	13108	2022-11-25 09:19:52.186	0.027	0.291	0.975	0	0	0	16.611	-1.544	-24.379	0	0	0	0	0	0	0
WT111(DD045F3F1DEA)	3.77	13108	2022-11-25 09:19:52.186	0.027	0.291	0.975	0	0	0	16.611	-1.544	-24.379	0	0	0	0	0	0	0
WT111(DD045F3F1DEA)	3.77	13108	2022-11-25 09:19:52.186	0.027	0.291	0.975	0	0	0	16.611	-1.544	-24.379	0	0	0	0	0	0	0
WT111(DD045F3F1DEA)	3.77	13108	2022-11-25 09:19:52.186	0.027	0.291	0.975	0	0	0	16.611	-1.544	-24.379	0	0	0	0	0	0	0
WT111(DD045F3F1DEA)	3.77	13108	2022-11-25 09:19:52.186	0.027	0.291	0.974	0	0	0	16.611	-1.544	-24.379	0	0	0	0	0	0	0
WT111(DD045F3F1DEA)	3.77	13108	2022-11-25 09:19:52.186	0.027	0.291	0.974	0	0	0	16.611	-1.544	-24.379	0	0	0	0	0	0	0
WT111(DD045F3F1DEA)	3.77	13108	2022-11-25 09:19:52.186	0.027	0.291	0.974	0	0	0	16.611	-1.544	-24.379	0	0	0	0	0	0	0
WT333(F4E4E1AF1293)	3.8	13105	2022-11-25 09:19:52.201	0.036	-0.048	1.018	-0.244	0	0	-2.697	-2.076	158.588	0	0	0	0	0	0	0
WT333(F4E4E1AF1293)	3.8	13105	2022-11-25 09:19:52.201	0.036	-0.048	1.018	-0.244	0	0	-2.697	-2.076	158.588	0	0	0	0	0	0	0
WT333(F4E4E1AF1293)	3.8	13105	2022-11-25 09:19:52.201	0.037	-0.05	1.017	0.366	0	0	-2.697	-2.076	158.588	0	0	0	0	0	0	0
WT333(F4E4E1AF1293)	3.8	13105	2022-11-25 09:19:52.201	0.037	-0.05	1.017	0.366	0	0	-2.697	-2.076	158.588	0	0	0	0	0	0	0
WT333(F4E4E1AF1293)	3.8	13105	2022-11-25 09:19:52.201	0.037	-0.05	1.017	0.366	0	0	-2.692	-2.076	158.588	0	0	0	0	0	0	0
WT333(F4E4E1AF1293)	3.8	13105	2022-11-25 09:19:52.201	0.037	-0.05	1.017	0.366	0	0	-2.692	-2.076	158.588	0	0	0	0	0	0	0
WT333(F4E4E1AF1293)	3.8	13105	2022-11-25 09:19:52.201	0.037	-0.045	1.02	0	0	0	-2.692	-2.076	158.588	0	0	0	0	0	0	0
WT333(F4E4E1AF1293)	3.8	13105	2022-11-25 09:19:52.201	0.037	-0.045	1.02	0	0	0	-2.692	-2.076	158.588	0	0	0	0	0	0	0
WT111(DD045F3F1DEA)	3.77	13108	2022-11-25 09:19:52.217	0.027	0.29	0.975	0	0	0	16.611	-1.544	-24.379	0	0	0	0	0	0	0
WT111(DD045F3F1DEA)	3.77	13108	2022-11-25 09:19:52.217	0.027	0.29	0.975	0	0	0	16.611	-1.544	-24.379	0	0	0	0	0	0	0
WT111(DD045F3F1DEA)	3.77	13108	2022-11-25 09:19:52.217	0.027	0.29	0.975	0	0	0	16.611	-1.544	-24.379	0	0	0	0	0	0	0
WT111(DD045F3F1DEA)	3.77	13108	2022-11-25 09:19:52.217	0.027	0.29	0.975	0	0	0	16.611	-1.544	-24.379	0	0	0	0	0	0	0
WT111(DD045F3F1DEA)	3.77	13108	2022-11-25 09:19:52.217	0.027	0.291	0.976	0	0	0	16.611	-1.544	-24.379	0	0	0	0	0	0	0
WT111(DD045F3F1DEA)	3.77	13108	2022-11-25 09:19:52.217	0.027	0.291	0.976	0	0	0	16.611	-1.544	-24.379	0	0	0	0	0	0	0
WT111(DD045F3F1DEA)	3.77	13108	2022-11-25 09:19:52.217	0.027	0.291	0.976	0	0	0	16.611	-1.544	-24.379	0	0	0	0	0	0	0
WT111(DD045F3F1DEA)	3.77	13108	2022-11-25 09:19:52.217	0.027	0.291	0.976	0	0	0	16.611	-1.544	-24.379	0	0	0	0	0	0	0
WT333(F4E4E1AF1293)	3.8	13105	2022-11-25 09:19:52.217	0.037	-0.045	1.02	0	0	0	-2.692	-2.076	158.588	0	0	0	0	0	0	0
WT333(F4E4E1AF1293)	3.8	13105	2022-11-25 09:19:52.217	0.037	-0.045	1.02	0	0	0	-2.692	-2.076	158.588	0	0	0	0	0	0	0
WT333(F4E4E1AF1293)	3.8	13105	2022-11-25 09:19:52.217	0.037	-0.051	1.016	0	0	0	-2.692	-2.076	158.588	0	0	0	0	0	0	0
WT333(F4E4E1AF1293)	3.8	13105	2022-11-25 09:19:52.217	0.037	-0.051	1.016	0	0	0	-2.692	-2.076	158.588	0	0	0	0	0	0	0
WT333(F4E4E1AF1293)	3.8	13105	2022-11-25 09:19:52.217	0.037	-0.051	1.016	0	0	0	-2.692	-2.076	158.588	0	0	0	0	0	0	0
WT333(F4E4E1AF1293)	3.8	13105	2022-11-25 09:19:52.217	0.037	-0.051	1.016	0	0	0	-2.692	-2.076	158.588	0	0	0	0	0	0	0
WT333(F4E4E1AF1293)	3.8	13105	2022-11-25 09:19:52.217	0.037	-0.046	1.019	0.366	0	0	-2.692	-2.076	158.588	0	0	0	0	0	0	0
WT333(F4E4E1AF1293)	3.8	13105	2022-11-25 09:19:52.217	0.037	-0.046	1.019	0.366	0	0	-2.692	-2.076	158.588	0	0	0	0	0	0	0
WT333(F4E4E1AF1293)	3.8	13105	2022-11-25 09:19:52.232	0.037	-0.046	1.019	0.366	0	0	-2.686	-2.076	158.588	0	0	0	0	0	0	0
WT333(F4E4E1AF1293)	3.8	13105	2022-11-25 09:19:52.232	0.037	-0.046	1.019	0.366	0	0	-2.686	-2.076	158.588	0	0	0	0	0	0	0
WT333(F4E4E1AF1293)	3.8	13105	2022-11-25 09:19:52.232	0.037	-0.048	1.018	-0.244	0	0	-2.686	-2.076	158.588	0	0	0	0	0	0	0
WT333(F4E4E1AF1293)	3.8	13105	2022-11-25 09:19:52.232	0.037	-0.048	1.018	-0.244	0	0	-2.686	-2.076	158.588	0	0	0	0	0	0	0
WT333(F4E4E1AF1293)	3.8	13105	2022-11-25 09:19:52.232	0.037	-0.048	1.018	-0.244	0	0	-2.692	-2.076	158.588	0	0	0	0	0	0	0
WT333(F4E4E1AF1293)	3.8	13105	2022-11-25 09:19:52.232	0.037	-0.048	1.018	-0.244	0	0	-2.692	-2.076	158.588	0	0	0	0	0	0	0
WT333(F4E4E1AF1293)	3.8	13105	2022-11-25 09:19:52.232	0.037	-0.05	1.017	0.366	0	0	-2.692	-2.076	158.588	0	0	0	0	0	0	0
WT333(F4E4E1AF1293)	3.8	13105	2022-11-25 09:19:52.232	0.037	-0.05	1.017	0.366	0	0	-2.686	-2.076	158.588	0	0	0	0	0	0	0
WT222(CAA14FCCF874)	3.75	13105	2022-11-25 09:19:52.232	-0.007	-0.012	1.001	-0.244	0	0	-0.895	0.428	107.721	0	0	0	0	0	0	0
WT222(CAA14FCCF874)	3.75	13105	2022-11-25 09:19:52.232	-0.007	-0.012	1.001	-0.244	0	0	-0.895	0.428	107.721	0	0	0	0	0	0	0
WT222(CAA14FCCF874)	3.75	13105	2022-11-25 09:19:52.232	-0.007	-0.012	1.001	-0.244	0	0	-0.895	0.428	107.721	0	0	0	0	0	0	0
WT222(CAA14FCCF874)	3.75	13105	2022-11-25 09:19:52.232	-0.007	-0.012	1.001	-0.244	0	0	-0.895	0.428	107.721	0	0	0	0	0	0	0
WT222(CAA14FCCF874)	3.75	13105	2022-11-25 09:19:52.232	-0.007	-0.019	1.001	0.061	0	0	-0.895	0.428	107.721	0	0	0	0	0	0	0
WT222(CAA14FCCF874)	3.75	13105	2022-11-25 09:19:52.232	-0.007	-0.019	1.001	0.061	0	0	-0.895	0.428	107.721	0	0	0	0	0	0	0
WT222(CAA14FCCF874)	3.75	13105	2022-11-25 09:19:52.232	-0.007	-0.019	1.001	0.061	0	0	-0.895	0.428	107.721	0	0	0	0	0	0	0
WT222(CAA14FCCF874)	3.75	13105	2022-11-25 09:19:52.232	-0.007	-0.019	1.001	0.061	0	0	-0.895	0.428	107.721	0	0	0	0	0	0	0
WT222(CAA14FCCF874)	3.75	13105	2022-11-25 09:19:52.232	-0.007	-0.011	1.001	0.061	0	0	-0.895	0.428	107.721	0	0	0	0	0	0	0
WT222(CAA14FCCF874)	3.75	13105	2022-11-25 09:19:52.232	-0.007	-0.011	1.001	0.061	0	0	-0.895	0.428	107.721	0	0	0	0	0	0	0
WT222(CAA14FCCF874)	3.75	13105	2022-11-25 09:19:52.232	-0.007	-0.011	1.001	0.061	0	0	-0.895	0.428	107.721	0	0	0	0	0	0	0
WT222(CAA14FCCF874)	3.75	13105	2022-11-25 09:19:52.232	-0.007	-0.011	1.001	0.061	0	0	-0.895	0.428	107.721	0	0	0	0	0	0	0
WT222(CAA14FCCF874)	3.75	13105	2022-11-25 09:19:52.232	-0.007	-0.018	1.001	-0.244	0	0	-0.895	0.428	107.721	0	0	0	0	0	0	0
WT222(CAA14FCCF874)	3.75	13105	2022-11-25 09:19:52.232	-0.007	-0.018	1.001	-0.244	0	0	-0.895	0.428	107.721	0	0	0	0	0	0	0
WT222(CAA14FCCF874)	3.75	13105	2022-11-25 09:19:52.232	-0.007	-0.018	1.001	-0.244	0	0	-0.895	0.428	107.721	0	0	0	0	0	0	0
WT222(CAA14FCCF874)	3.75	13105	2022-11-25 09:19:52.232	-0.007	-0.018	1.001	-0.244	0	0	-0.901	0.428	107.721	0	0	0	0	0	0	0
WT333(F4E4E1AF1293)	3.8	13105	2022-11-25 09:19:52.248	0.037	-0.05	1.017	0.366	0	0	-2.686	-2.076	158.588	0	0	0	0	0	0	0
WT333(F4E4E1AF1293)	3.8	13105	2022-11-25 09:19:52.248	0.037	-0.046	1.02	0	0	0	-2.686	-2.076	158.588	0	0	0	0	0	0	0
WT333(F4E4E1AF1293)	3.8	13105	2022-11-25 09:19:52.248	0.037	-0.046	1.02	0	0	0	-2.686	-2.076	158.588	0	0	0	0	0	0	0
WT333(F4E4E1AF1293)	3.8	13105	2022-11-25 09:19:52.248	0.037	-0.046	1.02	0	0	0	-2.686	-2.076	158.588	0	0	0	0	0	0	0
WT333(F4E4E1AF1293)	3.8	13105	2022-11-25 09:19:52.248	0.037	-0.046	1.02	0	0	0	-2.686	-2.076	158.588	0	0	0	0	0	0	0
WT333(F4E4E1AF1293)	3.8	13105	2022-11-25 09:19:52.248	0.037	-0.051	1.016	0	0	0	-2.686	-2.076	158.588	0	0	0	0	0	0	0
WT333(F4E4E1AF1293)	3.8	13105	2022-11-25 09:19:52.248	0.037	-0.051	1.016	0	0	0	-2.686	-2.076	158.588	0	0	0	0	0	0	0
WT333(F4E4E1AF1293)	3.8	13105	2022-11-25 09:19:52.248	0.037	-0.051	1.016	0	0	0	-2.686	-2.076	158.588	0	0	0	0	0	0	0
WT111(DD045F3F1DEA)	3.77	13108	2022-11-25 09:19:52.279	0.027	0.291	0.976	0	0	0	16.611	-1.544	-24.379	0	0	0	0	0	0	0
WT111(DD045F3F1DEA)	3.77	13108	2022-11-25 09:19:52.279	0.027	0.291	0.976	0	0	0	16.611	-1.544	-24.379	0	0	0	0	0	0	0
WT111(DD045F3F1DEA)	3.77	13108	2022-11-25 09:19:52.279	0.027	0.291	0.976	0	0	0	16.611	-1.544	-24.379	0	0	0	0	0	0	0
WT111(DD045F3F1DEA)	3.77	13108	2022-11-25 09:19:52.279	0.027	0.291	0.976	0	0	0	16.611	-1.544	-24.379	0	0	0	0	0	0	0
WT111(DD045F3F1DEA)	3.77	13108	2022-11-25 09:19:52.279	0.027	0.29	0.975	0	0	0	16.606	-1.544	-24.379	0	0	0	0	0	0	0
WT111(DD045F3F1DEA)	3.77	13108	2022-11-25 09:19:52.279	0.027	0.29	0.975	0	0	0	16.606	-1.544	-24.379	0	0	0	0	0	0	0
WT111(DD045F3F1DEA)	3.77	13108	2022-11-25 09:19:52.279	0.027	0.29	0.975	0	0	0	16.606	-1.544	-24.379	0	0	0	0	0	0	0
WT111(DD045F3F1DEA)	3.77	13108	2022-11-25 09:19:52.279	0.027	0.29	0.975	0	0	0	16.606	-1.544	-24.379	0	0	0	0	0	0	0
WT333(F4E4E1AF1293)	3.8	13105	2022-11-25 09:19:52.279	0.037	-0.051	1.016	0	0	0	-2.686	-2.076	158.588	0	0	0	0	0	0	0
WT333(F4E4E1AF1293)	3.8	13105	2022-11-25 09:19:52.279	0.037	-0.046	1.019	0.366	0	0	-2.686	-2.076	158.588	0	0	0	0	0	0	0
WT333(F4E4E1AF1293)	3.8	13105	2022-11-25 09:19:52.279	0.037	-0.046	1.019	0.366	0	0	-2.686	-2.076	158.588	0	0	0	0	0	0	0
WT333(F4E4E1AF1293)	3.8	13105	2022-11-25 09:19:52.279	0.037	-0.046	1.019	0.366	0	0	-2.681	-2.076	158.588	0	0	0	0	0	0	0
WT333(F4E4E1AF1293)	3.8	13105	2022-11-25 09:19:52.279	0.037	-0.046	1.019	0.366	0	0	-2.681	-2.076	158.588	0	0	0	0	0	0	0
WT333(F4E4E1AF1293)	3.8	13105	2022-11-25 09:19:52.279	0.037	-0.048	1.018	-0.244	0	0	-2.681	-2.076	158.588	0	0	0	0	0	0	0
WT333(F4E4E1AF1293)	3.8	13105	2022-11-25 09:19:52.279	0.037	-0.048	1.018	-0.244	0	0	-2.681	-2.076	158.588	0	0	0	0	0	0	0
WT333(F4E4E1AF1293)	3.8	13105	2022-11-25 09:19:52.279	0.037	-0.048	1.018	-0.244	0	0	-2.686	-2.076	158.588	0	0	0	0	0	0	0
WT111(DD045F3F1DEA)	3.77	13108	2022-11-25 09:19:52.311	0.028	0.292	0.975	0	0	0	16.606	-1.544	-24.379	0	0	0	0	0	0	0
WT111(DD045F3F1DEA)	3.77	13108	2022-11-25 09:19:52.311	0.028	0.292	0.975	0	0	0	16.606	-1.544	-24.379	0	0	0	0	0	0	0
WT111(DD045F3F1DEA)	3.77	13108	2022-11-25 09:19:52.311	0.028	0.292	0.975	0	0	0	16.606	-1.544	-24.379	0	0	0	0	0	0	0
WT111(DD045F3F1DEA)	3.77	13108	2022-11-25 09:19:52.311	0.028	0.292	0.975	0	0	0	16.606	-1.544	-24.379	0	0	0	0	0	0	0
WT111(DD045F3F1DEA)	3.77	13108	2022-11-25 09:19:52.311	0.028	0.29	0.975	0	0	0	16.606	-1.544	-24.379	0	0	0	0	0	0	0
WT111(DD045F3F1DEA)	3.77	13108	2022-11-25 09:19:52.311	0.028	0.29	0.975	0	0	0	16.606	-1.544	-24.379	0	0	0	0	0	0	0
WT111(DD045F3F1DEA)	3.77	13108	2022-11-25 09:19:52.311	0.028	0.29	0.975	0	0	0	16.606	-1.544	-24.379	0	0	0	0	0	0	0
WT111(DD045F3F1DEA)	3.77	13108	2022-11-25 09:19:52.311	0.028	0.29	0.975	0	0	0	16.606	-1.544	-24.379	0	0	0	0	0	0	0
WT222(CAA14FCCF874)	3.75	13105	2022-11-25 09:19:52.326	-0.007	-0.014	1.001	0.244	0	0	-0.895	0.428	107.721	0	0	0	0	0	0	0
WT222(CAA14FCCF874)	3.75	13105	2022-11-25 09:19:52.326	-0.007	-0.014	1.001	0.244	0	0	-0.895	0.428	107.721	0	0	0	0	0	0	0
WT222(CAA14FCCF874)	3.75	13105	2022-11-25 09:19:52.326	-0.007	-0.014	1.001	0.244	0	0	-0.895	0.428	107.721	0	0	0	0	0	0	0
WT222(CAA14FCCF874)	3.75	13105	2022-11-25 09:19:52.326	-0.007	-0.014	1.001	0.244	0	0	-0.895	0.428	107.721	0	0	0	0	0	0	0
WT222(CAA14FCCF874)	3.75	13105	2022-11-25 09:19:52.326	-0.007	-0.013	1.001	-0.244	0	0	-0.895	0.428	107.721	0	0	0	0	0	0	0
WT222(CAA14FCCF874)	3.75	13105	2022-11-25 09:19:52.326	-0.007	-0.013	1.001	-0.244	0	0	-0.895	0.428	107.721	0	0	0	0	0	0	0
WT222(CAA14FCCF874)	3.75	13105	2022-11-25 09:19:52.326	-0.007	-0.013	1.001	-0.244	0	0	-0.895	0.428	107.721	0	0	0	0	0	0	0
WT222(CAA14FCCF874)	3.75	13105	2022-11-25 09:19:52.326	-0.007	-0.019	1.001	0.061	0	0	-0.895	0.428	107.721	0	0	0	0	0	0	0
WT111(DD045F3F1DEA)	3.77	13108	2022-11-25 09:19:52.342	0.027	0.29	0.974	0	0	0	16.606	-1.544	-24.379	0	0	0	0	0	0	0
WT111(DD045F3F1DEA)	3.77	13108	2022-11-25 09:19:52.342	0.027	0.29	0.974	0	0	0	16.606	-1.544	-24.379	0	0	0	0	0	0	0
WT111(DD045F3F1DEA)	3.77	13108	2022-11-25 09:19:52.342	0.027	0.29	0.974	0	0	0	16.606	-1.544	-24.379	0	0	0	0	0	0	0
WT111(DD045F3F1DEA)	3.77	13108	2022-11-25 09:19:52.342	0.027	0.29	0.974	0	0	0	16.606	-1.544	-24.379	0	0	0	0	0	0	0
WT111(DD045F3F1DEA)	3.77	13108	2022-11-25 09:19:52.342	0.027	0.292	0.975	0	0	0	16.606	-1.544	-24.379	0	0	0	0	0	0	0
WT111(DD045F3F1DEA)	3.77	13108	2022-11-25 09:19:52.342	0.027	0.292	0.975	0	0	0	16.606	-1.544	-24.379	0	0	0	0	0	0	0
WT111(DD045F3F1DEA)	3.77	13108	2022-11-25 09:19:52.342	0.027	0.292	0.975	0	0	0	16.606	-1.544	-24.379	0	0	0	0	0	0	0
WT111(DD045F3F1DEA)	3.77	13108	2022-11-25 09:19:52.342	0.027	0.292	0.975	0	0	0	16.606	-1.544	-24.379	0	0	0	0	0	0	0
WT222(CAA14FCCF874)	3.75	13105	2022-11-25 09:19:52.342	-0.008	-0.018	1.001	-0.244	0	0	-0.895	0.428	107.721	0	0	0	0	0	0	0
WT222(CAA14FCCF874)	3.75	13105	2022-11-25 09:19:52.342	-0.008	-0.018	1.001	-0.244	0	0	-0.895	0.428	107.721	0	0	0	0	0	0	0
WT222(CAA14FCCF874)	3.75	13105	2022-11-25 09:19:52.342	-0.008	-0.018	1.001	-0.244	0	0	-0.895	0.428	107.721	0	0	0	0	0	0	0
WT222(CAA14FCCF874)	3.75	13105	2022-11-25 09:19:52.342	-0.007	-0.015	1.001	0.305	0	0	-0.895	0.428	107.721	0	0	0	0	0	0	0
WT222(CAA14FCCF874)	3.75	13105	2022-11-25 09:19:52.342	-0.007	-0.015	1.001	0.305	0	0	-0.895	0.428	107.721	0	0	0	0	0	0	0
WT222(CAA14FCCF874)	3.75	13105	2022-11-25 09:19:52.342	-0.007	-0.015	1.001	0.305	0	0	-0.895	0.428	107.721	0	0	0	0	0	0	0
WT222(CAA14FCCF874)	3.75	13105	2022-11-25 09:19:52.342	-0.007	-0.015	1.001	0.305	0	0	-0.89	0.428	107.721	0	0	0	0	0	0	0
WT222(CAA14FCCF874)	3.75	13105	2022-11-25 09:19:52.342	-0.008	-0.013	1.001	-0.244	0	0	-0.895	0.428	107.721	0	0	0	0	0	0	0
WT222(CAA14FCCF874)	3.75	13105	2022-11-25 09:19:52.357	-0.007	-0.011	1.001	0.061	0	0	-0.895	0.428	107.721	0	0	0	0	0	0	0
WT222(CAA14FCCF874)	3.75	13105	2022-11-25 09:19:52.357	-0.007	-0.011	1.001	0.061	0	0	-0.895	0.428	107.721	0	0	0	0	0	0	0
WT222(CAA14FCCF874)	3.75	13105	2022-11-25 09:19:52.357	-0.007	-0.011	1.001	0.061	0	0	-0.895	0.428	107.721	0	0	0	0	0	0	0
WT222(CAA14FCCF874)	3.75	13105	2022-11-25 09:19:52.357	-0.007	-0.018	1.001	-0.244	0	0	-0.895	0.428	107.721	0	0	0	0	0	0	0
WT222(CAA14FCCF874)	3.75	13105	2022-11-25 09:19:52.357	-0.007	-0.018	1.001	-0.244	0	0	-0.895	0.428	107.721	0	0	0	0	0	0	0
WT222(CAA14FCCF874)	3.75	13105	2022-11-25 09:19:52.357	-0.007	-0.018	1.001	-0.244	0	0	-0.895	0.428	107.721	0	0	0	0	0	0	0
WT222(CAA14FCCF874)	3.75	13105	2022-11-25 09:19:52.357	-0.007	-0.018	1.001	-0.244	0	0	-0.895	0.428	107.721	0	0	0	0	0	0	0
WT222(CAA14FCCF874)	3.75	13105	2022-11-25 09:19:52.357	-0.007	-0.014	1.001	0.244	0	0	-0.895	0.428	107.721	0	0	0	0	0	0	0
WT333(F4E4E1AF1293)	3.8	13105	2022-11-25 09:19:52.373	0.037	-0.048	1.018	-0.244	0	0	-2.686	-2.076	158.588	0	0	0	0	0	0	0
WT333(F4E4E1AF1293)	3.8	13105	2022-11-25 09:19:52.373	0.037	-0.049	1.018	0.366	0	0	-2.686	-2.076	158.588	0	0	0	0	0	0	0
WT333(F4E4E1AF1293)	3.8	13105	2022-11-25 09:19:52.373	0.037	-0.049	1.018	0.366	0	0	-2.681	-2.076	158.588	0	0	0	0	0	0	0
WT333(F4E4E1AF1293)	3.8	13105	2022-11-25 09:19:52.373	0.037	-0.049	1.018	0.366	0	0	-2.681	-2.076	158.588	0	0	0	0	0	0	0
WT333(F4E4E1AF1293)	3.8	13105	2022-11-25 09:19:52.373	0.037	-0.049	1.018	0.366	0	0	-2.681	-2.076	158.588	0	0	0	0	0	0	0
WT333(F4E4E1AF1293)	3.8	13105	2022-11-25 09:19:52.373	0.037	-0.046	1.02	0	0	0	-2.681	-2.076	158.588	0	0	0	0	0	0	0
WT333(F4E4E1AF1293)	3.8	13105	2022-11-25 09:19:52.373	0.037	-0.046	1.02	0	0	0	-2.681	-2.076	158.588	0	0	0	0	0	0	0
WT333(F4E4E1AF1293)	3.8	13105	2022-11-25 09:19:52.373	0.037	-0.046	1.02	0	0	0	-2.681	-2.076	158.588	0	0	0	0	0	0	0
WT333(F4E4E1AF1293)	3.8	13105	2022-11-25 09:19:52.373	0.037	-0.046	1.02	0	0	0	-2.681	-2.076	158.588	0	0	0	0	0	0	0
WT333(F4E4E1AF1293)	3.8	13105	2022-11-25 09:19:52.373	0.037	-0.051	1.017	0	0	0	-2.681	-2.076	158.588	0	0	0	0	0	0	0
WT333(F4E4E1AF1293)	3.8	13105	2022-11-25 09:19:52.373	0.037	-0.051	1.017	0	0	0	-2.681	-2.076	158.588	0	0	0	0	0	0	0
WT333(F4E4E1AF1293)	3.8	13105	2022-11-25 09:19:52.373	0.037	-0.051	1.017	0	0	0	-2.681	-2.076	158.588	0	0	0	0	0	0	0
WT333(F4E4E1AF1293)	3.8	13105	2022-11-25 09:19:52.373	0.037	-0.051	1.017	0	0	0	-2.681	-2.076	158.588	0	0	0	0	0	0	0
WT333(F4E4E1AF1293)	3.8	13105	2022-11-25 09:19:52.373	0.037	-0.046	1.02	0.366	0	0	-2.675	-2.076	158.588	0	0	0	0	0	0	0
WT333(F4E4E1AF1293)	3.8	13105	2022-11-25 09:19:52.373	0.037	-0.046	1.02	0.366	0	0	-2.675	-2.076	158.588	0	0	0	0	0	0	0
WT333(F4E4E1AF1293)	3.8	13105	2022-11-25 09:19:52.373	0.037	-0.046	1.02	0.366	0	0	-2.675	-2.076	158.588	0	0	0	0	0	0	0
WT222(CAA14FCCF874)	3.75	13105	2022-11-25 09:19:52.373	-0.007	-0.014	1.001	0.244	0	0	-0.895	0.428	107.721	0	0	0	0	0	0	0
WT222(CAA14FCCF874)	3.75	13105	2022-11-25 09:19:52.373	-0.007	-0.014	1.001	0.244	0	0	-0.895	0.428	107.721	0	0	0	0	0	0	0
WT222(CAA14FCCF874)	3.75	13105	2022-11-25 09:19:52.373	-0.007	-0.014	1.001	0.244	0	0	-0.89	0.428	107.721	0	0	0	0	0	0	0
WT222(CAA14FCCF874)	3.75	13105	2022-11-25 09:19:52.373	-0.007	-0.012	1.001	-0.183	0	0	-0.895	0.428	107.721	0	0	0	0	0	0	0
WT222(CAA14FCCF874)	3.75	13105	2022-11-25 09:19:52.373	-0.007	-0.012	1.001	-0.183	0	0	-0.895	0.428	107.721	0	0	0	0	0	0	0
WT222(CAA14FCCF874)	3.75	13105	2022-11-25 09:19:52.373	-0.007	-0.012	1.001	-0.183	0	0	-0.895	0.428	107.721	0	0	0	0	0	0	0
WT222(CAA14FCCF874)	3.75	13105	2022-11-25 09:19:52.373	-0.007	-0.012	1.001	-0.183	0	0	-0.895	0.428	107.721	0	0	0	0	0	0	0
WT222(CAA14FCCF874)	3.75	13105	2022-11-25 09:19:52.373	-0.007	-0.019	1	0.061	0	0	-0.895	0.428	107.721	0	0	0	0	0	0	0
WT222(CAA14FCCF874)	3.75	13105	2022-11-25 09:19:52.389	-0.007	-0.019	1	0.061	0	0	-0.895	0.428	107.721	0	0	0	0	0	0	0
WT222(CAA14FCCF874)	3.75	13105	2022-11-25 09:19:52.389	-0.007	-0.019	1	0.061	0	0	-0.895	0.428	107.721	0	0	0	0	0	0	0
WT222(CAA14FCCF874)	3.75	13105	2022-11-25 09:19:52.389	-0.007	-0.019	1	0.061	0	0	-0.895	0.428	107.721	0	0	0	0	0	0	0
WT222(CAA14FCCF874)	3.75	13105	2022-11-25 09:19:52.389	-0.007	-0.01	1	0.061	0	0	-0.895	0.428	107.721	0	0	0	0	0	0	0
WT222(CAA14FCCF874)	3.75	13105	2022-11-25 09:19:52.389	-0.007	-0.01	1	0.061	0	0	-0.895	0.428	107.721	0	0	0	0	0	0	0
WT222(CAA14FCCF874)	3.75	13105	2022-11-25 09:19:52.389	-0.007	-0.01	1	0.061	0	0	-0.89	0.428	107.721	0	0	0	0	0	0	0
WT222(CAA14FCCF874)	3.75	13105	2022-11-25 09:19:52.389	-0.007	-0.01	1	0.061	0	0	-0.89	0.428	107.721	0	0	0	0	0	0	0
WT222(CAA14FCCF874)	3.75	13105	2022-11-25 09:19:52.389	-0.007	-0.018	1.001	-0.183	0.061	0	-0.895	0.428	107.721	0	0	0	0	0	0	0
WT111(DD045F3F1DEA)	3.77	13108	2022-11-25 09:19:52.404	0.028	0.29	0.974	0	0	0	16.606	-1.544	-24.379	0	0	0	0	0	0	0
WT111(DD045F3F1DEA)	3.77	13108	2022-11-25 09:19:52.404	0.028	0.29	0.974	0	0	0	16.606	-1.544	-24.379	0	0	0	0	0	0	0
WT111(DD045F3F1DEA)	3.77	13108	2022-11-25 09:19:52.404	0.028	0.29	0.974	0	0	0	16.606	-1.544	-24.379	0	0	0	0	0	0	0
WT111(DD045F3F1DEA)	3.77	13108	2022-11-25 09:19:52.404	0.028	0.29	0.974	0	0	0	16.606	-1.544	-24.379	0	0	0	0	0	0	0
WT111(DD045F3F1DEA)	3.77	13108	2022-11-25 09:19:52.404	0.027	0.291	0.975	0	0	0	16.606	-1.544	-24.379	0	0	0	0	0	0	0
WT111(DD045F3F1DEA)	3.77	13108	2022-11-25 09:19:52.404	0.027	0.291	0.975	0	0	0	16.606	-1.544	-24.379	0	0	0	0	0	0	0
WT111(DD045F3F1DEA)	3.77	13108	2022-11-25 09:19:52.404	0.027	0.291	0.975	0	0	0	16.606	-1.544	-24.379	0	0	0	0	0	0	0
WT111(DD045F3F1DEA)	3.77	13108	2022-11-25 09:19:52.404	0.027	0.291	0.975	0	0	0	16.606	-1.544	-24.379	0	0	0	0	0	0	0
WT222(CAA14FCCF874)	3.75	13105	2022-11-25 09:19:52.404	-0.007	-0.018	1.001	-0.183	0.061	0	-0.895	0.428	107.721	0	0	0	0	0	0	0
WT222(CAA14FCCF874)	3.75	13105	2022-11-25 09:19:52.404	-0.007	-0.018	1.001	-0.183	0.061	0	-0.895	0.428	107.721	0	0	0	0	0	0	0
WT222(CAA14FCCF874)	3.75	13105	2022-11-25 09:19:52.404	-0.007	-0.018	1.001	-0.183	0.061	0	-0.895	0.428	107.721	0	0	0	0	0	0	0
WT222(CAA14FCCF874)	3.75	13105	2022-11-25 09:19:52.404	-0.007	-0.015	1.001	0.244	0	0	-0.895	0.428	107.721	0	0	0	0	0	0	0
WT222(CAA14FCCF874)	3.75	13105	2022-11-25 09:19:52.404	-0.007	-0.015	1.001	0.244	0	0	-0.89	0.428	107.721	0	0	0	0	0	0	0
WT222(CAA14FCCF874)	3.75	13105	2022-11-25 09:19:52.404	-0.007	-0.015	1.001	0.244	0	0	-0.89	0.428	107.721	0	0	0	0	0	0	0
WT222(CAA14FCCF874)	3.75	13105	2022-11-25 09:19:52.404	-0.007	-0.015	1.001	0.244	0	0	-0.89	0.428	107.721	0	0	0	0	0	0	0
WT222(CAA14FCCF874)	3.75	13105	2022-11-25 09:19:52.404	-0.007	-0.012	1.001	-0.183	0.061	0	-0.89	0.428	107.721	0	0	0	0	0	0	0
WT222(CAA14FCCF874)	3.75	13105	2022-11-25 09:19:52.404	-0.007	-0.012	1.001	-0.183	0.061	0	-0.89	0.428	107.721	0	0	0	0	0	0	0
WT222(CAA14FCCF874)	3.75	13105	2022-11-25 09:19:52.404	-0.007	-0.012	1.001	-0.183	0.061	0	-0.89	0.428	107.721	0	0	0	0	0	0	0
WT222(CAA14FCCF874)	3.75	13105	2022-11-25 09:19:52.404	-0.007	-0.012	1.001	-0.183	0.061	0	-0.895	0.428	107.721	0	0	0	0	0	0	0
WT222(CAA14FCCF874)	3.75	13105	2022-11-25 09:19:52.404	-0.007	-0.019	1.001	0.061	0	0	-0.89	0.428	107.721	0	0	0	0	0	0	0
WT222(CAA14FCCF874)	3.75	13105	2022-11-25 09:19:52.404	-0.007	-0.019	1.001	0.061	0	0	-0.89	0.428	107.721	0	0	0	0	0	0	0
WT222(CAA14FCCF874)	3.75	13105	2022-11-25 09:19:52.404	-0.007	-0.019	1.001	0.061	0	0	-0.89	0.428	107.721	0	0	0	0	0	0	0
WT222(CAA14FCCF874)	3.75	13105	2022-11-25 09:19:52.404	-0.007	-0.019	1.001	0.061	0	0	-0.89	0.428	107.721	0	0	0	0	0	0	0
WT222(CAA14FCCF874)	3.75	13105	2022-11-25 09:19:52.404	-0.007	-0.011	1.002	0.061	0	0	-0.89	0.428	107.721	0	0	0	0	0	0	0
WT111(DD045F3F1DEA)	3.77	13108	2022-11-25 09:19:52.467	0.027	0.291	0.976	0	0	0	16.606	-1.544	-24.379	0	0	0	0	0	0	0
WT111(DD045F3F1DEA)	3.77	13108	2022-11-25 09:19:52.467	0.027	0.291	0.976	0	0	0	16.606	-1.544	-24.379	0	0	0	0	0	0	0
WT111(DD045F3F1DEA)	3.77	13108	2022-11-25 09:19:52.467	0.027	0.291	0.976	0	0	0	16.606	-1.544	-24.379	0	0	0	0	0	0	0
WT111(DD045F3F1DEA)	3.77	13108	2022-11-25 09:19:52.467	0.027	0.291	0.976	0	0	0	16.606	-1.544	-24.379	0	0	0	0	0	0	0
WT111(DD045F3F1DEA)	3.77	13108	2022-11-25 09:19:52.467	0.027	0.29	0.975	0	0	0	16.606	-1.544	-24.379	0	0	0	0	0	0	0
WT111(DD045F3F1DEA)	3.77	13108	2022-11-25 09:19:52.467	0.027	0.29	0.975	0	0	0	16.606	-1.544	-24.379	0	0	0	0	0	0	0
WT111(DD045F3F1DEA)	3.77	13108	2022-11-25 09:19:52.467	0.027	0.29	0.975	0	0	0	16.606	-1.544	-24.379	0	0	0	0	0	0	0
WT111(DD045F3F1DEA)	3.77	13108	2022-11-25 09:19:52.467	0.027	0.29	0.975	0	0	0	16.606	-1.544	-24.379	0	0	0	0	0	0	0
WT333(F4E4E1AF1293)	3.8	13105	2022-11-25 09:19:52.467	0.037	-0.046	1.02	0.366	0	0	-2.675	-2.076	158.588	0	0	0	0	0	0	0
WT333(F4E4E1AF1293)	3.8	13105	2022-11-25 09:19:52.467	0.037	-0.048	1.018	-0.183	0	0	-2.675	-2.076	158.588	0	0	0	0	0	0	0
WT333(F4E4E1AF1293)	3.8	13105	2022-11-25 09:19:52.467	0.037	-0.048	1.018	-0.183	0	0	-2.675	-2.076	158.588	0	0	0	0	0	0	0
WT333(F4E4E1AF1293)	3.8	13105	2022-11-25 09:19:52.467	0.037	-0.048	1.018	-0.183	0	0	-2.675	-2.076	158.588	0	0	0	0	0	0	0
WT333(F4E4E1AF1293)	3.8	13105	2022-11-25 09:19:52.467	0.037	-0.048	1.018	-0.183	0	0	-2.675	-2.076	158.588	0	0	0	0	0	0	0
WT333(F4E4E1AF1293)	3.8	13105	2022-11-25 09:19:52.467	0.037	-0.05	1.017	0.305	0	0	-2.675	-2.076	158.588	0	0	0	0	0	0	0
WT333(F4E4E1AF1293)	3.8	13105	2022-11-25 09:19:52.467	0.037	-0.05	1.017	0.305	0	0	-2.675	-2.076	158.588	0	0	0	0	0	0	0
WT333(F4E4E1AF1293)	3.8	13105	2022-11-25 09:19:52.467	0.037	-0.05	1.017	0.305	0	0	-2.675	-2.076	158.588	0	0	0	0	0	0	0
WT222(CAA14FCCF874)	3.75	13105	2022-11-25 09:19:52.467	-0.007	-0.011	1.002	0.061	0	0	-0.89	0.428	107.721	0	0	0	0	0	0	0
WT222(CAA14FCCF874)	3.75	13105	2022-11-25 09:19:52.467	-0.007	-0.011	1.002	0.061	0	0	-0.89	0.428	107.721	0	0	0	0	0	0	0
WT222(CAA14FCCF874)	3.75	13105	2022-11-25 09:19:52.467	-0.007	-0.011	1.002	0.061	0	0	-0.89	0.428	107.721	0	0	0	0	0	0	0
WT222(CAA14FCCF874)	3.75	13105	2022-11-25 09:19:52.467	-0.007	-0.018	1.001	-0.244	0	0	-0.89	0.428	107.721	0	0	0	0	0	0	0
WT222(CAA14FCCF874)	3.75	13105	2022-11-25 09:19:52.467	-0.007	-0.018	1.001	-0.244	0	0	-0.89	0.428	107.721	0	0	0	0	0	0	0
WT222(CAA14FCCF874)	3.75	13105	2022-11-25 09:19:52.467	-0.007	-0.018	1.001	-0.244	0	0	-0.895	0.428	107.721	0	0	0	0	0	0	0
WT222(CAA14FCCF874)	3.75	13105	2022-11-25 09:19:52.467	-0.007	-0.018	1.001	-0.244	0	0	-0.895	0.428	107.721	0	0	0	0	0	0	0
WT222(CAA14FCCF874)	3.75	13105	2022-11-25 09:19:52.467	-0.007	-0.015	1	0.305	0	0	-0.89	0.428	107.721	0	0	0	0	0	0	0
WT222(CAA14FCCF874)	3.75	13105	2022-11-25 09:19:52.467	-0.007	-0.015	1	0.305	0	0	-0.89	0.428	107.721	0	0	0	0	0	0	0
WT222(CAA14FCCF874)	3.75	13105	2022-11-25 09:19:52.467	-0.007	-0.015	1	0.305	0	0	-0.89	0.428	107.721	0	0	0	0	0	0	0
WT222(CAA14FCCF874)	3.75	13105	2022-11-25 09:19:52.467	-0.007	-0.012	1.001	-0.244	0	0	-0.89	0.428	107.721	0	0	0	0	0	0	0
WT222(CAA14FCCF874)	3.75	13105	2022-11-25 09:19:52.467	-0.007	-0.012	1.001	-0.244	0	0	-0.89	0.428	107.721	0	0	0	0	0	0	0
WT222(CAA14FCCF874)	3.75	13105	2022-11-25 09:19:52.467	-0.007	-0.012	1.001	-0.244	0	0	-0.89	0.428	107.721	0	0	0	0	0	0	0
WT222(CAA14FCCF874)	3.75	13105	2022-11-25 09:19:52.467	-0.007	-0.012	1.001	-0.244	0	0	-0.895	0.428	107.721	0	0	0	0	0	0	0
WT222(CAA14FCCF874)	3.75	13105	2022-11-25 09:19:52.467	-0.007	-0.019	1.001	0.061	0	0	-0.895	0.428	107.721	0	0	0	0	0	0	0
WT222(CAA14FCCF874)	3.75	13105	2022-11-25 09:19:52.467	-0.007	-0.019	1.001	0.061	0	0	-0.89	0.428	107.721	0	0	0	0	0	0	0
WT111(DD045F3F1DEA)	3.77	13108	2022-11-25 09:19:52.498	0.027	0.292	0.975	0	0	0	16.606	-1.544	-24.379	0	0	0	0	0	0	0
WT111(DD045F3F1DEA)	3.77	13108	2022-11-25 09:19:52.498	0.027	0.292	0.975	0	0	0	16.606	-1.544	-24.379	0	0	0	0	0	0	0
WT111(DD045F3F1DEA)	3.77	13108	2022-11-25 09:19:52.498	0.027	0.292	0.975	0	0	0	16.606	-1.544	-24.379	0	0	0	0	0	0	0
WT111(DD045F3F1DEA)	3.77	13108	2022-11-25 09:19:52.498	0.027	0.292	0.975	0	0	0	16.606	-1.544	-24.379	0	0	0	0	0	0	0
WT111(DD045F3F1DEA)	3.77	13108	2022-11-25 09:19:52.498	0.027	0.29	0.975	0	0	0	16.606	-1.544	-24.379	0	0	0	0	0	0	0
WT111(DD045F3F1DEA)	3.77	13108	2022-11-25 09:19:52.498	0.027	0.29	0.975	0	0	0	16.606	-1.544	-24.379	0	0	0	0	0	0	0
WT111(DD045F3F1DEA)	3.77	13108	2022-11-25 09:19:52.498	0.027	0.29	0.975	0	0	0	16.606	-1.544	-24.379	0	0	0	0	0	0	0
WT111(DD045F3F1DEA)	3.77	13108	2022-11-25 09:19:52.498	0.027	0.29	0.975	0	0	0	16.606	-1.544	-24.379	0	0	0	0	0	0	0
WT333(F4E4E1AF1293)	3.8	13105	2022-11-25 09:19:52.498	0.037	-0.05	1.017	0.305	0	0	-2.67	-2.076	158.588	0	0	0	0	0	0	0
WT333(F4E4E1AF1293)	3.8	13105	2022-11-25 09:19:52.498	0.037	-0.046	1.02	0	0	0	-2.67	-2.076	158.588	0	0	0	0	0	0	0
WT333(F4E4E1AF1293)	3.8	13105	2022-11-25 09:19:52.498	0.037	-0.046	1.02	0	0	0	-2.67	-2.076	158.588	0	0	0	0	0	0	0
WT333(F4E4E1AF1293)	3.8	13105	2022-11-25 09:19:52.498	0.037	-0.046	1.02	0	0	0	-2.67	-2.076	158.588	0	0	0	0	0	0	0
WT333(F4E4E1AF1293)	3.8	13105	2022-11-25 09:19:52.498	0.037	-0.046	1.02	0	0	0	-2.67	-2.076	158.588	0	0	0	0	0	0	0
WT333(F4E4E1AF1293)	3.8	13105	2022-11-25 09:19:52.498	0.036	-0.051	1.017	0	0	0	-2.67	-2.076	158.588	0	0	0	0	0	0	0
WT333(F4E4E1AF1293)	3.8	13105	2022-11-25 09:19:52.498	0.036	-0.051	1.017	0	0	0	-2.67	-2.076	158.588	0	0	0	0	0	0	0
WT333(F4E4E1AF1293)	3.8	13105	2022-11-25 09:19:52.498	0.036	-0.051	1.017	0	0	0	-2.67	-2.076	158.588	0	0	0	0	0	0	0
WT111(DD045F3F1DEA)	3.77	13108	2022-11-25 09:19:52.545	0.027	0.291	0.975	0	0	0	16.606	-1.544	-24.379	0	0	0	0	0	0	0
WT111(DD045F3F1DEA)	3.77	13108	2022-11-25 09:19:52.545	0.027	0.291	0.975	0	0	0	16.606	-1.544	-24.379	0	0	0	0	0	0	0
WT111(DD045F3F1DEA)	3.77	13108	2022-11-25 09:19:52.545	0.027	0.291	0.975	0	0	0	16.606	-1.544	-24.379	0	0	0	0	0	0	0
WT111(DD045F3F1DEA)	3.77	13108	2022-11-25 09:19:52.545	0.027	0.291	0.975	0	0	0	16.606	-1.544	-24.379	0	0	0	0	0	0	0
WT111(DD045F3F1DEA)	3.77	13108	2022-11-25 09:19:52.545	0.027	0.291	0.975	0	0	0	16.606	-1.544	-24.379	0	0	0	0	0	0	0
WT111(DD045F3F1DEA)	3.77	13108	2022-11-25 09:19:52.545	0.027	0.291	0.975	0	0	0	16.606	-1.544	-24.379	0	0	0	0	0	0	0
WT111(DD045F3F1DEA)	3.77	13108	2022-11-25 09:19:52.545	0.027	0.291	0.975	0	0	0	16.606	-1.544	-24.379	0	0	0	0	0	0	0
WT111(DD045F3F1DEA)	3.77	13108	2022-11-25 09:19:52.545	0.027	0.291	0.975	0	0	0	16.606	-1.544	-24.379	0	0	0	0	0	0	0
WT333(F4E4E1AF1293)	3.8	13105	2022-11-25 09:19:52.561	0.036	-0.051	1.017	0	0	0	-2.67	-2.076	158.588	0	0	0	0	0	0	0
WT333(F4E4E1AF1293)	3.8	13105	2022-11-25 09:19:52.561	0.037	-0.046	1.02	0.366	0	0	-2.67	-2.076	158.588	0	0	0	0	0	0	0
WT333(F4E4E1AF1293)	3.8	13105	2022-11-25 09:19:52.561	0.037	-0.046	1.02	0.366	0	0	-2.67	-2.076	158.588	0	0	0	0	0	0	0
WT333(F4E4E1AF1293)	3.8	13105	2022-11-25 09:19:52.561	0.037	-0.046	1.02	0.366	0	0	-2.67	-2.076	158.588	0	0	0	0	0	0	0
WT333(F4E4E1AF1293)	3.8	13105	2022-11-25 09:19:52.561	0.037	-0.046	1.02	0.366	0	0	-2.664	-2.076	158.588	0	0	0	0	0	0	0
WT333(F4E4E1AF1293)	3.8	13105	2022-11-25 09:19:52.561	0.037	-0.048	1.018	-0.244	0	0	-2.664	-2.076	158.588	0	0	0	0	0	0	0
WT333(F4E4E1AF1293)	3.8	13105	2022-11-25 09:19:52.561	0.037	-0.048	1.018	-0.244	0	0	-2.67	-2.076	158.588	0	0	0	0	0	0	0
WT333(F4E4E1AF1293)	3.8	13105	2022-11-25 09:19:52.561	0.037	-0.048	1.018	-0.244	0	0	-2.67	-2.076	158.588	0	0	0	0	0	0	0
WT222(CAA14FCCF874)	3.75	13105	2022-11-25 09:19:52.561	-0.007	-0.019	1.001	0.061	0	0	-0.89	0.428	107.721	0	0	0	0	0	0	0
WT222(CAA14FCCF874)	3.75	13105	2022-11-25 09:19:52.561	-0.007	-0.019	1.001	0.061	0	0	-0.89	0.428	107.721	0	0	0	0	0	0	0
WT222(CAA14FCCF874)	3.75	13105	2022-11-25 09:19:52.561	-0.006	-0.01	1.002	0.061	0	0	-0.89	0.428	107.721	0	0	0	0	0	0	0
WT222(CAA14FCCF874)	3.75	13105	2022-11-25 09:19:52.561	-0.006	-0.01	1.002	0.061	0	0	-0.89	0.428	107.721	0	0	0	0	0	0	0
WT222(CAA14FCCF874)	3.75	13105	2022-11-25 09:19:52.561	-0.006	-0.01	1.002	0.061	0	0	-0.89	0.428	107.721	0	0	0	0	0	0	0
WT222(CAA14FCCF874)	3.75	13105	2022-11-25 09:19:52.561	-0.006	-0.01	1.002	0.061	0	0	-0.89	0.428	107.721	0	0	0	0	0	0	0
WT222(CAA14FCCF874)	3.75	13105	2022-11-25 09:19:52.561	-0.007	-0.018	1.001	-0.244	0	0	-0.89	0.428	107.721	0	0	0	0	0	0	0
WT222(CAA14FCCF874)	3.75	13105	2022-11-25 09:19:52.561	-0.007	-0.018	1.001	-0.244	0	0	-0.89	0.428	107.721	0	0	0	0	0	0	0
WT222(CAA14FCCF874)	3.75	13105	2022-11-25 09:19:52.561	-0.007	-0.018	1.001	-0.244	0	0	-0.895	0.428	107.721	0	0	0	0	0	0	0
WT222(CAA14FCCF874)	3.75	13105	2022-11-25 09:19:52.561	-0.007	-0.018	1.001	-0.244	0	0	-0.895	0.428	107.721	0	0	0	0	0	0	0
WT222(CAA14FCCF874)	3.75	13105	2022-11-25 09:19:52.561	-0.007	-0.014	1.001	0.305	0	0	-0.895	0.428	107.721	0	0	0	0	0	0	0
WT222(CAA14FCCF874)	3.75	13105	2022-11-25 09:19:52.561	-0.007	-0.014	1.001	0.305	0	0	-0.89	0.428	107.721	0	0	0	0	0	0	0
WT222(CAA14FCCF874)	3.75	13105	2022-11-25 09:19:52.561	-0.007	-0.014	1.001	0.305	0	0	-0.89	0.428	107.721	0	0	0	0	0	0	0
WT222(CAA14FCCF874)	3.75	13105	2022-11-25 09:19:52.561	-0.007	-0.014	1.001	0.305	0	0	-0.89	0.428	107.721	0	0	0	0	0	0	0
WT222(CAA14FCCF874)	3.75	13105	2022-11-25 09:19:52.561	-0.007	-0.012	1.001	-0.244	0	0	-0.89	0.428	107.721	0	0	0	0	0	0	0
WT222(CAA14FCCF874)	3.75	13105	2022-11-25 09:19:52.561	-0.007	-0.012	1.001	-0.244	0	0	-0.89	0.428	107.721	0	0	0	0	0	0	0
WT111(DD045F3F1DEA)	3.77	13108	2022-11-25 09:19:52.576	0.028	0.29	0.975	0	0	0	16.606	-1.544	-24.379	0	0	0	0	0	0	0
WT111(DD045F3F1DEA)	3.77	13108	2022-11-25 09:19:52.576	0.028	0.29	0.975	0	0	0	16.606	-1.544	-24.379	0	0	0	0	0	0	0
WT111(DD045F3F1DEA)	3.77	13108	2022-11-25 09:19:52.576	0.028	0.29	0.975	0	0	0	16.606	-1.544	-24.379	0	0	0	0	0	0	0
WT111(DD045F3F1DEA)	3.77	13108	2022-11-25 09:19:52.576	0.028	0.29	0.975	0	0	0	16.606	-1.544	-24.379	0	0	0	0	0	0	0
WT111(DD045F3F1DEA)	3.77	13108	2022-11-25 09:19:52.576	0.028	0.292	0.975	0	0	0	16.606	-1.544	-24.379	0	0	0	0	0	0	0
WT111(DD045F3F1DEA)	3.77	13108	2022-11-25 09:19:52.576	0.028	0.292	0.975	0	0	0	16.606	-1.544	-24.379	0	0	0	0	0	0	0
WT111(DD045F3F1DEA)	3.77	13108	2022-11-25 09:19:52.576	0.028	0.292	0.975	0	0	0	16.606	-1.544	-24.379	0	0	0	0	0	0	0
WT111(DD045F3F1DEA)	3.77	13108	2022-11-25 09:19:52.576	0.028	0.292	0.975	0	0	0	16.606	-1.544	-24.379	0	0	0	0	0	0	0
WT111(DD045F3F1DEA)	3.77	13108	2022-11-25 09:19:52.639	0.027	0.29	0.975	0	0	0	16.606	-1.544	-24.379	0	0	0	0	0	0	0
WT111(DD045F3F1DEA)	3.77	13108	2022-11-25 09:19:52.639	0.027	0.29	0.975	0	0	0	16.606	-1.544	-24.379	0	0	0	0	0	0	0
WT111(DD045F3F1DEA)	3.77	13108	2022-11-25 09:19:52.639	0.027	0.29	0.975	0	0	0	16.606	-1.544	-24.379	0	0	0	0	0	0	0
WT111(DD045F3F1DEA)	3.77	13108	2022-11-25 09:19:52.639	0.027	0.29	0.975	0	0	0	16.606	-1.544	-24.379	0	0	0	0	0	0	0
WT111(DD045F3F1DEA)	3.77	13108	2022-11-25 09:19:52.639	0.027	0.292	0.975	0	0	0	16.606	-1.544	-24.379	0	0	0	0	0	0	0
WT111(DD045F3F1DEA)	3.77	13108	2022-11-25 09:19:52.639	0.027	0.292	0.975	0	0	0	16.606	-1.544	-24.379	0	0	0	0	0	0	0
WT111(DD045F3F1DEA)	3.77	13108	2022-11-25 09:19:52.639	0.027	0.292	0.975	0	0	0	16.606	-1.544	-24.379	0	0	0	0	0	0	0
WT111(DD045F3F1DEA)	3.77	13108	2022-11-25 09:19:52.639	0.027	0.292	0.975	0	0	0	16.606	-1.544	-24.379	0	0	0	0	0	0	0
WT222(CAA14FCCF874)	3.75	13105	2022-11-25 09:19:52.686	-0.007	-0.012	1.001	-0.244	0	0	-0.89	0.428	107.721	0	0	0	0	0	0	0
WT222(CAA14FCCF874)	3.75	13105	2022-11-25 09:19:52.686	-0.007	-0.012	1.001	-0.244	0	0	-0.89	0.428	107.721	0	0	0	0	0	0	0
WT222(CAA14FCCF874)	3.75	13105	2022-11-25 09:19:52.686	-0.008	-0.019	1.001	0.061	0	0	-0.89	0.428	107.721	0	0	0	0	0	0	0
WT222(CAA14FCCF874)	3.75	13105	2022-11-25 09:19:52.686	-0.008	-0.019	1.001	0.061	0	0	-0.89	0.428	107.721	0	0	0	0	0	0	0
WT222(CAA14FCCF874)	3.75	13105	2022-11-25 09:19:52.686	-0.008	-0.019	1.001	0.061	0	0	-0.89	0.428	107.721	0	0	0	0	0	0	0
WT222(CAA14FCCF874)	3.75	13105	2022-11-25 09:19:52.686	-0.008	-0.019	1.001	0.061	0	0	-0.89	0.428	107.721	0	0	0	0	0	0	0
WT222(CAA14FCCF874)	3.75	13105	2022-11-25 09:19:52.686	-0.007	-0.011	1.001	0.061	0	0	-0.89	0.428	107.721	0	0	0	0	0	0	0
WT222(CAA14FCCF874)	3.75	13105	2022-11-25 09:19:52.686	-0.007	-0.011	1.001	0.061	0	0	-0.89	0.428	107.721	0	0	0	0	0	0	0
WT111(DD045F3F1DEA)	3.77	13108	2022-11-25 09:19:52.702	0.027	0.291	0.975	0	0	0	16.606	-1.544	-24.379	0	0	0	0	0	0	0
WT111(DD045F3F1DEA)	3.77	13108	2022-11-25 09:19:52.702	0.027	0.291	0.975	0	0	0	16.606	-1.544	-24.379	0	0	0	0	0	0	0
WT111(DD045F3F1DEA)	3.77	13108	2022-11-25 09:19:52.702	0.027	0.291	0.975	0	0	0	16.606	-1.544	-24.379	0	0	0	0	0	0	0
WT111(DD045F3F1DEA)	3.77	13108	2022-11-25 09:19:52.702	0.027	0.29	0.974	0	0	0	16.606	-1.544	-24.379	0	0	0	0	0	0	0
WT111(DD045F3F1DEA)	3.77	13108	2022-11-25 09:19:52.702	0.027	0.29	0.974	0	0	0	16.606	-1.544	-24.379	0	0	0	0	0	0	0
WT111(DD045F3F1DEA)	3.77	13108	2022-11-25 09:19:52.702	0.027	0.29	0.974	0	0	0	16.606	-1.544	-24.379	0	0	0	0	0	0	0
WT111(DD045F3F1DEA)	3.77	13108	2022-11-25 09:19:52.702	0.027	0.29	0.974	0	0	0	16.606	-1.544	-24.379	0	0	0	0	0	0	0
WT111(DD045F3F1DEA)	3.77	13108	2022-11-25 09:19:52.702	0.027	0.292	0.975	0	0	0	16.606	-1.544	-24.379	0	0	0	0	0	0	0
WT333(F4E4E1AF1293)	3.8	13105	2022-11-25 09:19:52.702	0.037	-0.048	1.018	-0.244	0	0	-2.67	-2.076	158.588	0	0	0	0	0	0	0
WT333(F4E4E1AF1293)	3.8	13105	2022-11-25 09:19:52.702	0.037	-0.05	1.018	0.427	0	0	-2.67	-2.076	158.588	0	0	0	0	0	0	0
WT333(F4E4E1AF1293)	3.8	13105	2022-11-25 09:19:52.702	0.037	-0.05	1.018	0.427	0	0	-2.664	-2.076	158.588	0	0	0	0	0	0	0
WT333(F4E4E1AF1293)	3.8	13105	2022-11-25 09:19:52.702	0.037	-0.05	1.018	0.427	0	0	-2.664	-2.076	158.588	0	0	0	0	0	0	0
WT333(F4E4E1AF1293)	3.8	13105	2022-11-25 09:19:52.702	0.037	-0.05	1.018	0.427	0	0	-2.664	-2.076	158.588	0	0	0	0	0	0	0
WT333(F4E4E1AF1293)	3.8	13105	2022-11-25 09:19:52.702	0.037	-0.045	1.019	0	0	0	-2.664	-2.076	158.588	0	0	0	0	0	0	0
WT333(F4E4E1AF1293)	3.8	13105	2022-11-25 09:19:52.702	0.037	-0.045	1.019	0	0	0	-2.664	-2.076	158.588	0	0	0	0	0	0	0
WT333(F4E4E1AF1293)	3.8	13105	2022-11-25 09:19:52.702	0.037	-0.045	1.019	0	0	0	-2.664	-2.076	158.588	0	0	0	0	0	0	0
WT111(DD045F3F1DEA)	3.77	13108	2022-11-25 09:19:52.733	0.027	0.292	0.975	0	0	0	16.606	-1.544	-24.379	0	0	0	0	0	0	0
WT111(DD045F3F1DEA)	3.77	13108	2022-11-25 09:19:52.733	0.027	0.292	0.975	0	0	0	16.606	-1.544	-24.379	0	0	0	0	0	0	0
WT111(DD045F3F1DEA)	3.77	13108	2022-11-25 09:19:52.733	0.027	0.292	0.975	0	0	0	16.606	-1.544	-24.379	0	0	0	0	0	0	0
WT111(DD045F3F1DEA)	3.77	13108	2022-11-25 09:19:52.733	0.027	0.29	0.975	0	0	0	16.606	-1.544	-24.379	0	0	0	0	0	0	0
WT111(DD045F3F1DEA)	3.77	13108	2022-11-25 09:19:52.733	0.027	0.29	0.975	0	0	0	16.606	-1.544	-24.379	0	0	0	0	0	0	0
WT111(DD045F3F1DEA)	3.77	13108	2022-11-25 09:19:52.733	0.027	0.29	0.975	0	0	0	16.606	-1.544	-24.379	0	0	0	0	0	0	0
WT111(DD045F3F1DEA)	3.77	13108	2022-11-25 09:19:52.733	0.027	0.29	0.975	0	0	0	16.606	-1.544	-24.379	0	0	0	0	0	0	0
WT111(DD045F3F1DEA)	3.77	13108	2022-11-25 09:19:52.733	0.027	0.29	0.975	0	0	0	16.606	-1.544	-24.379	0	0	0	0	0	0	0
WT222(CAA14FCCF874)	3.75	13105	2022-11-25 09:19:52.748	-0.007	-0.011	1.001	0.061	0	0	-0.89	0.428	107.721	0	0	0	0	0	0	0
WT222(CAA14FCCF874)	3.75	13105	2022-11-25 09:19:52.748	-0.007	-0.011	1.001	0.061	0	0	-0.89	0.428	107.721	0	0	0	0	0	0	0
WT222(CAA14FCCF874)	3.75	13105	2022-11-25 09:19:52.748	-0.007	-0.018	1.001	-0.244	0.061	0	-0.89	0.428	107.721	0	0	0	0	0	0	0
WT222(CAA14FCCF874)	3.75	13105	2022-11-25 09:19:52.748	-0.007	-0.018	1.001	-0.244	0.061	0	-0.89	0.428	107.721	0	0	0	0	0	0	0
WT222(CAA14FCCF874)	3.75	13105	2022-11-25 09:19:52.748	-0.007	-0.018	1.001	-0.244	0.061	0	-0.89	0.428	107.721	0	0	0	0	0	0	0
WT222(CAA14FCCF874)	3.75	13105	2022-11-25 09:19:52.748	-0.007	-0.018	1.001	-0.244	0.061	0	-0.895	0.428	107.721	0	0	0	0	0	0	0
WT222(CAA14FCCF874)	3.75	13105	2022-11-25 09:19:52.748	-0.007	-0.014	1	0.305	0	0	-0.89	0.428	107.721	0	0	0	0	0	0	0
WT222(CAA14FCCF874)	3.75	13105	2022-11-25 09:19:52.748	-0.007	-0.014	1	0.305	0	0	-0.89	0.428	107.721	0	0	0	0	0	0	0
WT111(DD045F3F1DEA)	3.77	13108	2022-11-25 09:19:52.764	0.027	0.29	0.975	0	0	0	16.606	-1.544	-24.379	0	0	0	0	0	0	0
WT111(DD045F3F1DEA)	3.77	13108	2022-11-25 09:19:52.764	0.027	0.29	0.975	0	0	0	16.606	-1.544	-24.379	0	0	0	0	0	0	0
WT111(DD045F3F1DEA)	3.77	13108	2022-11-25 09:19:52.764	0.027	0.29	0.975	0	0	0	16.606	-1.544	-24.379	0	0	0	0	0	0	0
WT111(DD045F3F1DEA)	3.77	13108	2022-11-25 09:19:52.764	0.028	0.292	0.975	0	0	0	16.606	-1.544	-24.379	0	0	0	0	0	0	0
WT111(DD045F3F1DEA)	3.77	13108	2022-11-25 09:19:52.764	0.028	0.292	0.975	0	0	0	16.606	-1.544	-24.379	0	0	0	0	0	0	0
WT111(DD045F3F1DEA)	3.77	13108	2022-11-25 09:19:52.764	0.028	0.292	0.975	0	0	0	16.606	-1.544	-24.379	0	0	0	0	0	0	0
WT111(DD045F3F1DEA)	3.77	13108	2022-11-25 09:19:52.764	0.028	0.292	0.975	0	0	0	16.606	-1.544	-24.379	0	0	0	0	0	0	0
WT111(DD045F3F1DEA)	3.77	13108	2022-11-25 09:19:52.764	0.027	0.29	0.974	0	0	0	16.606	-1.544	-24.379	0	0	0	0	0	0	0
WT333(F4E4E1AF1293)	3.8	13105	2022-11-25 09:19:52.764	0.037	-0.045	1.019	0	0	0	-2.664	-2.076	158.588	0	0	0	0	0	0	0
WT333(F4E4E1AF1293)	3.8	13105	2022-11-25 09:19:52.764	0.037	-0.051	1.016	0	0	0	-2.664	-2.076	158.588	0	0	0	0	0	0	0
WT333(F4E4E1AF1293)	3.8	13105	2022-11-25 09:19:52.764	0.037	-0.051	1.016	0	0	0	-2.664	-2.076	158.588	0	0	0	0	0	0	0
WT333(F4E4E1AF1293)	3.8	13105	2022-11-25 09:19:52.764	0.037	-0.051	1.016	0	0	0	-2.664	-2.076	158.588	0	0	0	0	0	0	0
WT333(F4E4E1AF1293)	3.8	13105	2022-11-25 09:19:52.764	0.037	-0.051	1.016	0	0	0	-2.664	-2.076	158.588	0	0	0	0	0	0	0
WT333(F4E4E1AF1293)	3.8	13105	2022-11-25 09:19:52.764	0.037	-0.046	1.019	0.305	0	0	-2.664	-2.076	158.588	0	0	0	0	0	0	0
WT333(F4E4E1AF1293)	3.8	13105	2022-11-25 09:19:52.764	0.037	-0.046	1.019	0.305	0	0	-2.659	-2.076	158.588	0	0	0	0	0	0	0
WT333(F4E4E1AF1293)	3.8	13105	2022-11-25 09:19:52.764	0.037	-0.046	1.019	0.305	0	0	-2.659	-2.076	158.588	0	0	0	0	0	0	0
WT111(DD045F3F1DEA)	3.77	13108	2022-11-25 09:19:52.795	0.027	0.29	0.974	0	0	0	16.606	-1.544	-24.379	0	0	0	0	0	0	0
WT111(DD045F3F1DEA)	3.77	13108	2022-11-25 09:19:52.795	0.027	0.29	0.974	0	0	0	16.606	-1.544	-24.379	0	0	0	0	0	0	0
WT111(DD045F3F1DEA)	3.77	13108	2022-11-25 09:19:52.795	0.027	0.29	0.974	0	0	0	16.606	-1.544	-24.379	0	0	0	0	0	0	0
WT111(DD045F3F1DEA)	3.77	13108	2022-11-25 09:19:52.795	0.027	0.292	0.974	0	0	0	16.606	-1.544	-24.379	0	0	0	0	0	0	0
WT111(DD045F3F1DEA)	3.77	13108	2022-11-25 09:19:52.795	0.027	0.292	0.974	0	0	0	16.606	-1.544	-24.379	0	0	0	0	0	0	0
WT111(DD045F3F1DEA)	3.77	13108	2022-11-25 09:19:52.795	0.027	0.292	0.974	0	0	0	16.606	-1.544	-24.379	0	0	0	0	0	0	0
WT111(DD045F3F1DEA)	3.77	13108	2022-11-25 09:19:52.795	0.027	0.292	0.974	0	0	0	16.606	-1.544	-24.379	0	0	0	0	0	0	0
WT111(DD045F3F1DEA)	3.77	13108	2022-11-25 09:19:52.795	0.027	0.291	0.974	0	0	0	16.606	-1.544	-24.379	0	0	0	0	0	0	0
WT333(F4E4E1AF1293)	3.8	13105	2022-11-25 09:19:52.795	0.037	-0.046	1.019	0.305	0	0	-2.659	-2.076	158.588	0	0	0	0	0	0	0
WT333(F4E4E1AF1293)	3.8	13105	2022-11-25 09:19:52.795	0.037	-0.049	1.017	-0.244	0	0	-2.659	-2.076	158.588	0	0	0	0	0	0	0
WT333(F4E4E1AF1293)	3.8	13105	2022-11-25 09:19:52.795	0.037	-0.049	1.017	-0.244	0	0	-2.659	-2.076	158.588	0	0	0	0	0	0	0
WT333(F4E4E1AF1293)	3.8	13105	2022-11-25 09:19:52.795	0.037	-0.049	1.017	-0.244	0	0	-2.664	-2.076	158.588	0	0	0	0	0	0	0
WT333(F4E4E1AF1293)	3.8	13105	2022-11-25 09:19:52.795	0.037	-0.049	1.017	-0.244	0	0	-2.664	-2.076	158.588	0	0	0	0	0	0	0
WT333(F4E4E1AF1293)	3.8	13105	2022-11-25 09:19:52.795	0.037	-0.049	1.017	0.366	0	0	-2.664	-2.076	158.588	0	0	0	0	0	0	0
WT333(F4E4E1AF1293)	3.8	13105	2022-11-25 09:19:52.795	0.037	-0.049	1.017	0.366	0	0	-2.659	-2.076	158.588	0	0	0	0	0	0	0
WT333(F4E4E1AF1293)	3.8	13105	2022-11-25 09:19:52.795	0.037	-0.049	1.017	0.366	0	0	-2.659	-2.076	158.588	0	0	0	0	0	0	0
WT333(F4E4E1AF1293)	3.8	13105	2022-11-25 09:19:52.795	0.037	-0.049	1.017	0.366	0	0	-2.659	-2.076	158.588	0	0	0	0	0	0	0
WT333(F4E4E1AF1293)	3.8	13105	2022-11-25 09:19:52.795	0.037	-0.045	1.02	-0.061	0	0	-2.659	-2.076	158.588	0	0	0	0	0	0	0
WT333(F4E4E1AF1293)	3.8	13105	2022-11-25 09:19:52.795	0.037	-0.045	1.02	-0.061	0	0	-2.659	-2.076	158.588	0	0	0	0	0	0	0
WT333(F4E4E1AF1293)	3.8	13105	2022-11-25 09:19:52.795	0.037	-0.045	1.02	-0.061	0	0	-2.659	-2.076	158.588	0	0	0	0	0	0	0
WT333(F4E4E1AF1293)	3.8	13105	2022-11-25 09:19:52.795	0.037	-0.045	1.02	-0.061	0	0	-2.659	-2.076	158.588	0	0	0	0	0	0	0
WT333(F4E4E1AF1293)	3.8	13105	2022-11-25 09:19:52.795	0.037	-0.051	1.016	0	0	0	-2.659	-2.076	158.588	0	0	0	0	0	0	0
WT333(F4E4E1AF1293)	3.8	13105	2022-11-25 09:19:52.795	0.037	-0.051	1.016	0	0	0	-2.659	-2.076	158.588	0	0	0	0	0	0	0
WT333(F4E4E1AF1293)	3.8	13105	2022-11-25 09:19:52.795	0.037	-0.051	1.016	0	0	0	-2.659	-2.076	158.588	0	0	0	0	0	0	0
WT111(DD045F3F1DEA)	3.77	13108	2022-11-25 09:19:52.826	0.027	0.291	0.974	0	0	0	16.606	-1.544	-24.379	0	0	0	0	0	0	0
WT111(DD045F3F1DEA)	3.77	13108	2022-11-25 09:19:52.826	0.027	0.291	0.974	0	0	0	16.606	-1.544	-24.379	0	0	0	0	0	0	0
WT111(DD045F3F1DEA)	3.77	13108	2022-11-25 09:19:52.826	0.027	0.291	0.974	0	0	0	16.606	-1.544	-24.379	0	0	0	0	0	0	0
WT111(DD045F3F1DEA)	3.77	13108	2022-11-25 09:19:52.826	0.027	0.29	0.975	0	0	0	16.606	-1.544	-24.379	0	0	0	0	0	0	0
WT111(DD045F3F1DEA)	3.77	13108	2022-11-25 09:19:52.826	0.027	0.29	0.975	0	0	0	16.606	-1.544	-24.379	0	0	0	0	0	0	0
WT111(DD045F3F1DEA)	3.77	13108	2022-11-25 09:19:52.826	0.027	0.29	0.975	0	0	0	16.606	-1.544	-24.379	0	0	0	0	0	0	0
WT111(DD045F3F1DEA)	3.77	13108	2022-11-25 09:19:52.826	0.027	0.29	0.975	0	0	0	16.606	-1.544	-24.379	0	0	0	0	0	0	0
WT111(DD045F3F1DEA)	3.77	13108	2022-11-25 09:19:52.826	0.028	0.292	0.975	0	0	0	16.606	-1.544	-24.379	0	0	0	0	0	0	0
WT222(CAA14FCCF874)	3.75	13105	2022-11-25 09:19:52.826	-0.007	-0.014	1	0.305	0	0	-0.89	0.428	107.721	0	0	0	0	0	0	0
WT222(CAA14FCCF874)	3.75	13105	2022-11-25 09:19:52.826	-0.007	-0.014	1	0.305	0	0	-0.884	0.428	107.721	0	0	0	0	0	0	0
WT222(CAA14FCCF874)	3.75	13105	2022-11-25 09:19:52.826	-0.007	-0.012	1.001	-0.244	0	0	-0.89	0.428	107.721	0	0	0	0	0	0	0
WT222(CAA14FCCF874)	3.75	13105	2022-11-25 09:19:52.826	-0.007	-0.012	1.001	-0.244	0	0	-0.89	0.428	107.721	0	0	0	0	0	0	0
WT222(CAA14FCCF874)	3.75	13105	2022-11-25 09:19:52.826	-0.007	-0.012	1.001	-0.244	0	0	-0.89	0.428	107.721	0	0	0	0	0	0	0
WT222(CAA14FCCF874)	3.75	13105	2022-11-25 09:19:52.826	-0.007	-0.012	1.001	-0.244	0	0	-0.89	0.428	107.721	0	0	0	0	0	0	0
WT222(CAA14FCCF874)	3.75	13105	2022-11-25 09:19:52.826	-0.008	-0.019	1.001	0.061	0	0	-0.89	0.428	107.721	0	0	0	0	0	0	0
WT222(CAA14FCCF874)	3.75	13105	2022-11-25 09:19:52.826	-0.008	-0.019	1.001	0.061	0	0	-0.89	0.428	107.721	0	0	0	0	0	0	0
WT111(DD045F3F1DEA)	3.77	13108	2022-11-25 09:19:52.858	0.027	0.291	0.975	0	0	0	16.606	-1.544	-24.379	0	0	0	0	0	0	0
WT111(DD045F3F1DEA)	3.77	13108	2022-11-25 09:19:52.858	0.027	0.291	0.975	0	0	0	16.606	-1.544	-24.379	0	0	0	0	0	0	0
WT111(DD045F3F1DEA)	3.77	13108	2022-11-25 09:19:52.858	0.027	0.291	0.975	0	0	0	16.606	-1.544	-24.379	0	0	0	0	0	0	0
WT111(DD045F3F1DEA)	3.77	13108	2022-11-25 09:19:52.858	0.028	0.29	0.974	0	0	0	16.606	-1.544	-24.379	0	0	0	0	0	0	0
WT111(DD045F3F1DEA)	3.77	13108	2022-11-25 09:19:52.858	0.028	0.29	0.974	0	0	0	16.606	-1.544	-24.379	0	0	0	0	0	0	0
WT111(DD045F3F1DEA)	3.77	13108	2022-11-25 09:19:52.858	0.028	0.29	0.974	0	0	0	16.606	-1.544	-24.379	0	0	0	0	0	0	0
WT111(DD045F3F1DEA)	3.77	13108	2022-11-25 09:19:52.858	0.028	0.29	0.974	0	0	0	16.606	-1.544	-24.379	0	0	0	0	0	0	0
WT111(DD045F3F1DEA)	3.77	13108	2022-11-25 09:19:52.858	0.026	0.289	0.975	0	0	0	16.606	-1.544	-24.379	0	0	0	0	0	0	0
WT222(CAA14FCCF874)	3.75	13105	2022-11-25 09:19:52.858	-0.008	-0.019	1.001	0.061	0	0	-0.89	0.428	107.721	0	0	0	0	0	0	0
WT222(CAA14FCCF874)	3.75	13105	2022-11-25 09:19:52.858	-0.008	-0.019	1.001	0.061	0	0	-0.89	0.428	107.721	0	0	0	0	0	0	0
WT222(CAA14FCCF874)	3.75	13105	2022-11-25 09:19:52.858	-0.007	-0.011	1.001	0	0	0	-0.89	0.428	107.721	0	0	0	0	0	0	0
WT222(CAA14FCCF874)	3.75	13105	2022-11-25 09:19:52.858	-0.007	-0.011	1.001	0	0	0	-0.89	0.428	107.721	0	0	0	0	0	0	0
WT222(CAA14FCCF874)	3.75	13105	2022-11-25 09:19:52.858	-0.007	-0.011	1.001	0	0	0	-0.89	0.428	107.721	0	0	0	0	0	0	0
WT222(CAA14FCCF874)	3.75	13105	2022-11-25 09:19:52.858	-0.007	-0.011	1.001	0	0	0	-0.89	0.428	107.721	0	0	0	0	0	0	0
WT222(CAA14FCCF874)	3.75	13105	2022-11-25 09:19:52.858	-0.007	-0.017	1.001	-0.183	0	0	-0.89	0.428	107.721	0	0	0	0	0	0	0
WT222(CAA14FCCF874)	3.75	13105	2022-11-25 09:19:52.858	-0.007	-0.017	1.001	-0.183	0	0	-0.89	0.428	107.721	0	0	0	0	0	0	0
WT111(DD045F3F1DEA)	3.77	13108	2022-11-25 09:19:52.889	0.026	0.289	0.975	0	0	0	16.606	-1.544	-24.379	0	0	0	0	0	0	0
WT111(DD045F3F1DEA)	3.77	13108	2022-11-25 09:19:52.889	0.026	0.289	0.975	0	0	0	16.606	-1.544	-24.379	0	0	0	0	0	0	0
WT111(DD045F3F1DEA)	3.77	13108	2022-11-25 09:19:52.889	0.026	0.289	0.975	0	0	0	16.606	-1.544	-24.379	0	0	0	0	0	0	0
WT111(DD045F3F1DEA)	3.77	13108	2022-11-25 09:19:52.889	0.027	0.291	0.975	0	0	0	16.606	-1.544	-24.379	0	0	0	0	0	0	0
WT111(DD045F3F1DEA)	3.77	13108	2022-11-25 09:19:52.889	0.027	0.291	0.975	0	0	0	16.606	-1.544	-24.379	0	0	0	0	0	0	0
WT111(DD045F3F1DEA)	3.77	13108	2022-11-25 09:19:52.889	0.027	0.291	0.975	0	0	0	16.606	-1.544	-24.379	0	0	0	0	0	0	0
WT111(DD045F3F1DEA)	3.77	13108	2022-11-25 09:19:52.889	0.027	0.291	0.975	0	0	0	16.606	-1.544	-24.379	0	0	0	0	0	0	0
WT111(DD045F3F1DEA)	3.77	13108	2022-11-25 09:19:52.889	0.027	0.29	0.975	0	0	0	16.606	-1.544	-24.379	0	0	0	0	0	0	0
WT333(F4E4E1AF1293)	3.8	13105	2022-11-25 09:19:52.889	0.037	-0.051	1.016	0	0	0	-2.659	-2.076	158.588	0	0	0	0	0	0	0
WT333(F4E4E1AF1293)	3.8	13105	2022-11-25 09:19:52.889	0.036	-0.045	1.02	0.305	0	0	-2.659	-2.076	158.588	0	0	0	0	0	0	0
WT333(F4E4E1AF1293)	3.8	13105	2022-11-25 09:19:52.889	0.036	-0.045	1.02	0.305	0	0	-2.659	-2.076	158.588	0	0	0	0	0	0	0
WT333(F4E4E1AF1293)	3.8	13105	2022-11-25 09:19:52.889	0.036	-0.045	1.02	0.305	0	0	-2.653	-2.076	158.588	0	0	0	0	0	0	0
WT333(F4E4E1AF1293)	3.8	13105	2022-11-25 09:19:52.889	0.036	-0.045	1.02	0.305	0	0	-2.653	-2.076	158.588	0	0	0	0	0	0	0
WT333(F4E4E1AF1293)	3.8	13105	2022-11-25 09:19:52.889	0.037	-0.049	1.018	-0.244	0	0	-2.653	-2.076	158.588	0	0	0	0	0	0	0
WT333(F4E4E1AF1293)	3.8	13105	2022-11-25 09:19:52.889	0.037	-0.049	1.018	-0.244	0	0	-2.659	-2.076	158.588	0	0	0	0	0	0	0
WT333(F4E4E1AF1293)	3.8	13105	2022-11-25 09:19:52.889	0.037	-0.049	1.018	-0.244	0	0	-2.659	-2.076	158.588	0	0	0	0	0	0	0
WT333(F4E4E1AF1293)	3.8	13105	2022-11-25 09:19:52.889	0.037	-0.049	1.017	-0.183	0	0	-2.648	-2.076	158.588	0	0	0	0	0	0	0
WT333(F4E4E1AF1293)	3.8	13105	2022-11-25 09:19:52.889	0.037	-0.049	1.017	-0.183	0	0	-2.648	-2.076	158.588	0	0	0	0	0	0	0
WT333(F4E4E1AF1293)	3.8	13105	2022-11-25 09:19:52.889	0.037	-0.049	1.017	-0.183	0	0	-2.653	-2.076	158.588	0	0	0	0	0	0	0
WT333(F4E4E1AF1293)	3.8	13105	2022-11-25 09:19:52.889	0.037	-0.049	1.017	-0.183	0	0	-2.653	-2.076	158.588	0	0	0	0	0	0	0
WT333(F4E4E1AF1293)	3.8	13105	2022-11-25 09:19:52.889	0.037	-0.048	1.018	0.366	0.061	0	-2.648	-2.076	158.588	0	0	0	0	0	0	0
WT333(F4E4E1AF1293)	3.8	13105	2022-11-25 09:19:52.889	0.037	-0.048	1.018	0.366	0.061	0	-2.648	-2.076	158.588	0	0	0	0	0	0	0
WT333(F4E4E1AF1293)	3.8	13105	2022-11-25 09:19:52.889	0.037	-0.048	1.018	0.366	0.061	0	-2.648	-2.071	158.588	0	0	0	0	0	0	0
WT333(F4E4E1AF1293)	3.8	13105	2022-11-25 09:19:52.889	0.037	-0.048	1.018	0.366	0.061	0	-2.642	-2.071	158.588	0	0	0	0	0	0	0
WT333(F4E4E1AF1293)	3.8	13105	2022-11-25 09:19:52.889	0.037	-0.045	1.02	0.244	0	0	-2.642	-2.071	158.588	0	0	0	0	0	0	0
WT333(F4E4E1AF1293)	3.8	13105	2022-11-25 09:19:52.889	0.037	-0.045	1.02	0.244	0	0	-2.642	-2.071	158.588	0	0	0	0	0	0	0
WT333(F4E4E1AF1293)	3.8	13105	2022-11-25 09:19:52.889	0.037	-0.045	1.02	0.244	0	0	-2.642	-2.071	158.588	0	0	0	0	0	0	0
WT333(F4E4E1AF1293)	3.8	13105	2022-11-25 09:19:52.889	0.037	-0.045	1.02	0.244	0	0	-2.642	-2.071	158.588	0	0	0	0	0	0	0
WT333(F4E4E1AF1293)	3.8	13105	2022-11-25 09:19:52.889	0.037	-0.049	1.018	-0.244	0	0	-2.642	-2.071	158.588	0	0	0	0	0	0	0
WT333(F4E4E1AF1293)	3.8	13105	2022-11-25 09:19:52.889	0.037	-0.049	1.018	-0.244	0	0	-2.642	-2.071	158.588	0	0	0	0	0	0	0
WT333(F4E4E1AF1293)	3.8	13105	2022-11-25 09:19:52.889	0.037	-0.049	1.018	-0.244	0	0	-2.648	-2.071	158.588	0	0	0	0	0	0	0
WT333(F4E4E1AF1293)	3.8	13105	2022-11-25 09:19:52.889	0.037	-0.049	1.018	-0.244	0	0	-2.648	-2.071	158.588	0	0	0	0	0	0	0
WT222(CAA14FCCF874)	3.75	13105	2022-11-25 09:19:52.889	-0.007	-0.017	1.001	-0.183	0	0	-0.89	0.428	107.721	0	0	0	0	0	0	0
WT222(CAA14FCCF874)	3.75	13105	2022-11-25 09:19:52.889	-0.007	-0.017	1.001	-0.183	0	0	-0.89	0.428	107.721	0	0	0	0	0	0	0
WT222(CAA14FCCF874)	3.75	13105	2022-11-25 09:19:52.889	-0.007	-0.015	1.001	0.305	0	0	-0.89	0.428	107.721	0	0	0	0	0	0	0
WT222(CAA14FCCF874)	3.75	13105	2022-11-25 09:19:52.889	-0.007	-0.015	1.001	0.305	0	0	-0.89	0.428	107.721	0	0	0	0	0	0	0
WT222(CAA14FCCF874)	3.75	13105	2022-11-25 09:19:52.889	-0.007	-0.015	1.001	0.305	0	0	-0.884	0.428	107.721	0	0	0	0	0	0	0
WT222(CAA14FCCF874)	3.75	13105	2022-11-25 09:19:52.889	-0.007	-0.015	1.001	0.305	0	0	-0.884	0.428	107.721	0	0	0	0	0	0	0
WT222(CAA14FCCF874)	3.75	13105	2022-11-25 09:19:52.889	-0.007	-0.013	1.001	-0.244	0	0	-0.884	0.428	107.721	0	0	0	0	0	0	0
WT222(CAA14FCCF874)	3.75	13105	2022-11-25 09:19:52.889	-0.007	-0.013	1.001	-0.244	0	0	-0.89	0.428	107.721	0	0	0	0	0	0	0
WT222(CAA14FCCF874)	3.75	13105	2022-11-25 09:19:52.889	-0.007	-0.013	1.001	-0.244	0	0	-0.89	0.428	107.721	0	0	0	0	0	0	0
WT222(CAA14FCCF874)	3.75	13105	2022-11-25 09:19:52.889	-0.007	-0.013	1.001	-0.244	0	0	-0.89	0.428	107.721	0	0	0	0	0	0	0
WT222(CAA14FCCF874)	3.75	13105	2022-11-25 09:19:52.889	-0.007	-0.019	1.001	0.061	0	0	-0.89	0.428	107.721	0	0	0	0	0	0	0
WT222(CAA14FCCF874)	3.75	13105	2022-11-25 09:19:52.889	-0.007	-0.019	1.001	0.061	0	0	-0.89	0.428	107.721	0	0	0	0	0	0	0
WT222(CAA14FCCF874)	3.75	13105	2022-11-25 09:19:52.889	-0.007	-0.019	1.001	0.061	0	0	-0.89	0.428	107.721	0	0	0	0	0	0	0
WT222(CAA14FCCF874)	3.75	13105	2022-11-25 09:19:52.889	-0.007	-0.019	1.001	0.061	0	0	-0.89	0.428	107.721	0	0	0	0	0	0	0
WT222(CAA14FCCF874)	3.75	13105	2022-11-25 09:19:52.889	-0.007	-0.011	1.001	0.061	0	0	-0.89	0.428	107.721	0	0	0	0	0	0	0
WT222(CAA14FCCF874)	3.75	13105	2022-11-25 09:19:52.889	-0.007	-0.011	1.001	0.061	0	0	-0.89	0.428	107.721	0	0	0	0	0	0	0
WT111(DD045F3F1DEA)	3.77	13108	2022-11-25 09:19:52.905	0.027	0.29	0.975	0	0	0	16.606	-1.544	-24.379	0	0	0	0	0	0	0
WT111(DD045F3F1DEA)	3.77	13108	2022-11-25 09:19:52.905	0.027	0.29	0.975	0	0	0	16.606	-1.544	-24.379	0	0	0	0	0	0	0
WT111(DD045F3F1DEA)	3.77	13108	2022-11-25 09:19:52.905	0.027	0.29	0.975	0	0	0	16.606	-1.544	-24.379	0	0	0	0	0	0	0
WT111(DD045F3F1DEA)	3.77	13108	2022-11-25 09:19:52.905	0.027	0.292	0.975	0	0	0	16.606	-1.544	-24.379	0	0	0	0	0	0	0
WT111(DD045F3F1DEA)	3.77	13108	2022-11-25 09:19:52.905	0.027	0.292	0.975	0	0	0	16.606	-1.544	-24.379	0	0	0	0	0	0	0
WT111(DD045F3F1DEA)	3.77	13108	2022-11-25 09:19:52.905	0.027	0.292	0.975	0	0	0	16.606	-1.544	-24.379	0	0	0	0	0	0	0
WT111(DD045F3F1DEA)	3.77	13108	2022-11-25 09:19:52.905	0.027	0.292	0.975	0	0	0	16.606	-1.544	-24.379	0	0	0	0	0	0	0
WT111(DD045F3F1DEA)	3.77	13108	2022-11-25 09:19:52.905	0.027	0.291	0.975	0	0	0	16.606	-1.544	-24.379	0	0	0	0	0	0	0
WT333(F4E4E1AF1293)	3.8	13105	2022-11-25 09:19:52.922	0.037	-0.048	1.018	0.427	0	0	-2.648	-2.071	158.588	0	0	0	0	0	0	0
WT333(F4E4E1AF1293)	3.8	13105	2022-11-25 09:19:52.922	0.037	-0.048	1.018	0.427	0	0	-2.642	-2.071	158.588	0	0	0	0	0	0	0
WT333(F4E4E1AF1293)	3.8	13105	2022-11-25 09:19:52.922	0.037	-0.048	1.018	0.427	0	0	-2.642	-2.071	158.588	0	0	0	0	0	0	0
WT333(F4E4E1AF1293)	3.8	13105	2022-11-25 09:19:52.922	0.037	-0.048	1.018	0.427	0	0	-2.637	-2.071	158.588	0	0	0	0	0	0	0
WT333(F4E4E1AF1293)	3.8	13105	2022-11-25 09:19:52.922	0.037	-0.045	1.02	-0.183	0	0	-2.642	-2.071	158.588	0	0	0	0	0	0	0
WT333(F4E4E1AF1293)	3.8	13105	2022-11-25 09:19:52.922	0.037	-0.045	1.02	-0.183	0	0	-2.642	-2.071	158.588	0	0	0	0	0	0	0
WT333(F4E4E1AF1293)	3.8	13105	2022-11-25 09:19:52.922	0.037	-0.045	1.02	-0.183	0	0	-2.642	-2.071	158.588	0	0	0	0	0	0	0
WT333(F4E4E1AF1293)	3.8	13105	2022-11-25 09:19:52.922	0.037	-0.045	1.02	-0.183	0	0	-2.642	-2.071	158.588	0	0	0	0	0	0	0
WT111(DD045F3F1DEA)	3.77	13108	2022-11-25 09:19:52.949	0.027	0.291	0.975	0	0	0	16.606	-1.544	-24.379	0	0	0	0	0	0	0
WT111(DD045F3F1DEA)	3.77	13108	2022-11-25 09:19:52.951	0.027	0.291	0.975	0	0	0	16.606	-1.544	-24.379	0	0	0	0	0	0	0
WT111(DD045F3F1DEA)	3.77	13108	2022-11-25 09:19:52.951	0.027	0.291	0.975	0	0	0	16.606	-1.544	-24.379	0	0	0	0	0	0	0
WT111(DD045F3F1DEA)	3.77	13108	2022-11-25 09:19:52.951	0.027	0.291	0.974	0	0	0	16.606	-1.544	-24.379	0	0	0	0	0	0	0
WT111(DD045F3F1DEA)	3.77	13108	2022-11-25 09:19:52.951	0.027	0.291	0.974	0	0	0	16.606	-1.544	-24.379	0	0	0	0	0	0	0
WT111(DD045F3F1DEA)	3.77	13108	2022-11-25 09:19:52.951	0.027	0.291	0.974	0	0	0	16.606	-1.544	-24.379	0	0	0	0	0	0	0
WT111(DD045F3F1DEA)	3.77	13108	2022-11-25 09:19:52.951	0.027	0.291	0.974	0	0	0	16.606	-1.544	-24.379	0	0	0	0	0	0	0
WT111(DD045F3F1DEA)	3.77	13108	2022-11-25 09:19:52.951	0.027	0.291	0.975	0	0	0	16.606	-1.544	-24.379	0	0	0	0	0	0	0
WT222(CAA14FCCF874)	3.75	13105	2022-11-25 09:19:52.953	-0.007	-0.011	1.001	0.061	0	0	-0.884	0.428	107.721	0	0	0	0	0	0	0
WT222(CAA14FCCF874)	3.75	13105	2022-11-25 09:19:52.953	-0.007	-0.018	1	-0.183	0.061	0	-0.89	0.428	107.721	0	0	0	0	0	0	0
WT222(CAA14FCCF874)	3.75	13105	2022-11-25 09:19:52.953	-0.007	-0.018	1	-0.183	0.061	0	-0.89	0.428	107.721	0	0	0	0	0	0	0
WT222(CAA14FCCF874)	3.75	13105	2022-11-25 09:19:52.953	-0.007	-0.018	1	-0.183	0.061	0	-0.89	0.428	107.721	0	0	0	0	0	0	0
WT222(CAA14FCCF874)	3.75	13105	2022-11-25 09:19:52.953	-0.007	-0.018	1	-0.183	0.061	0	-0.89	0.428	107.721	0	0	0	0	0	0	0
WT222(CAA14FCCF874)	3.75	13105	2022-11-25 09:19:52.953	-0.007	-0.014	1.001	0.244	0	0	-0.89	0.428	107.721	0	0	0	0	0	0	0
WT222(CAA14FCCF874)	3.75	13105	2022-11-25 09:19:52.953	-0.007	-0.014	1.001	0.244	0	0	-0.89	0.428	107.721	0	0	0	0	0	0	0
WT222(CAA14FCCF874)	3.75	13105	2022-11-25 09:19:52.953	-0.007	-0.014	1.001	0.244	0	0	-0.884	0.428	107.721	0	0	0	0	0	0	0
WT111(DD045F3F1DEA)	3.77	13108	2022-11-25 09:19:53.000	0.027	0.291	0.975	0	0	0	16.606	-1.544	-24.379	0	0	0	0	0	0	0
WT111(DD045F3F1DEA)	3.77	13108	2022-11-25 09:19:53.000	0.027	0.291	0.975	0	0	0	16.606	-1.544	-24.379	0	0	0	0	0	0	0
WT111(DD045F3F1DEA)	3.77	13108	2022-11-25 09:19:53.000	0.027	0.291	0.975	0	0	0	16.606	-1.544	-24.379	0	0	0	0	0	0	0
WT111(DD045F3F1DEA)	3.77	13108	2022-11-25 09:19:53.000	0.027	0.29	0.974	0	0	0	16.606	-1.544	-24.379	0	0	0	0	0	0	0
WT111(DD045F3F1DEA)	3.77	13108	2022-11-25 09:19:53.000	0.027	0.29	0.974	0	0	0	16.606	-1.544	-24.379	0	0	0	0	0	0	0
WT111(DD045F3F1DEA)	3.77	13108	2022-11-25 09:19:53.000	0.027	0.29	0.974	0	0	0	16.606	-1.544	-24.379	0	0	0	0	0	0	0
WT111(DD045F3F1DEA)	3.77	13108	2022-11-25 09:19:53.000	0.027	0.29	0.974	0	0	0	16.606	-1.544	-24.379	0	0	0	0	0	0	0
WT111(DD045F3F1DEA)	3.77	13108	2022-11-25 09:19:53.000	0.027	0.292	0.975	0	0	0	16.606	-1.544	-24.379	0	0	0	0	0	0	0
WT333(F4E4E1AF1293)	3.8	13105	2022-11-25 09:19:53.000	0.037	-0.05	1.016	0.061	0	0	-2.642	-2.071	158.588	0	0	0	0	0	0	0
WT333(F4E4E1AF1293)	3.8	13105	2022-11-25 09:19:53.000	0.037	-0.05	1.016	0.061	0	0	-2.642	-2.071	158.588	0	0	0	0	0	0	0
WT333(F4E4E1AF1293)	3.8	13105	2022-11-25 09:19:53.000	0.037	-0.05	1.016	0.061	0	0	-2.642	-2.071	158.588	0	0	0	0	0	0	0
WT333(F4E4E1AF1293)	3.8	13105	2022-11-25 09:19:53.000	0.037	-0.05	1.016	0.061	0	0	-2.642	-2.071	158.588	0	0	0	0	0	0	0
WT333(F4E4E1AF1293)	3.8	13105	2022-11-25 09:19:53.000	0.037	-0.045	1.02	0.244	0	0	-2.642	-2.071	158.588	0	0	0	0	0	0	0
WT333(F4E4E1AF1293)	3.8	13105	2022-11-25 09:19:53.000	0.037	-0.045	1.02	0.244	0	0	-2.642	-2.071	158.588	0	0	0	0	0	0	0
WT333(F4E4E1AF1293)	3.8	13105	2022-11-25 09:19:53.000	0.037	-0.045	1.02	0.244	0	0	-2.642	-2.071	158.588	0	0	0	0	0	0	0
WT333(F4E4E1AF1293)	3.8	13105	2022-11-25 09:19:53.000	0.037	-0.045	1.02	0.244	0	0	-2.637	-2.071	158.588	0	0	0	0	0	0	0
WT111(DD045F3F1DEA)	3.77	13108	2022-11-25 09:19:53.062	0.027	0.292	0.975	0	0	0	16.606	-1.544	-24.379	0	0	0	0	0	0	0
WT111(DD045F3F1DEA)	3.77	13108	2022-11-25 09:19:53.062	0.027	0.292	0.975	0	0	0	16.606	-1.544	-24.379	0	0	0	0	0	0	0
WT111(DD045F3F1DEA)	3.77	13108	2022-11-25 09:19:53.062	0.027	0.292	0.975	0	0	0	16.606	-1.544	-24.379	0	0	0	0	0	0	0
WT111(DD045F3F1DEA)	3.77	13108	2022-11-25 09:19:53.062	0.027	0.291	0.975	0	0	0	16.606	-1.544	-24.379	0	0	0	0	0	0	0
WT111(DD045F3F1DEA)	3.77	13108	2022-11-25 09:19:53.062	0.027	0.291	0.975	0	0	0	16.606	-1.544	-24.379	0	0	0	0	0	0	0
WT111(DD045F3F1DEA)	3.77	13108	2022-11-25 09:19:53.062	0.027	0.291	0.975	0	0	0	16.606	-1.544	-24.379	0	0	0	0	0	0	0
WT111(DD045F3F1DEA)	3.77	13108	2022-11-25 09:19:53.062	0.027	0.291	0.975	0	0	0	16.606	-1.544	-24.379	0	0	0	0	0	0	0
WT111(DD045F3F1DEA)	3.77	13108	2022-11-25 09:19:53.062	0.028	0.291	0.974	0	0	0	16.606	-1.544	-24.379	0	0	0	0	0	0	0
WT333(F4E4E1AF1293)	3.8	13105	2022-11-25 09:19:53.094	0.036	-0.049	1.017	-0.244	0	0	-2.642	-2.071	158.588	0	0	0	0	0	0	0
WT333(F4E4E1AF1293)	3.8	13105	2022-11-25 09:19:53.094	0.036	-0.049	1.017	-0.244	0	0	-2.642	-2.071	158.588	0	0	0	0	0	0	0
WT333(F4E4E1AF1293)	3.8	13105	2022-11-25 09:19:53.094	0.036	-0.049	1.017	-0.244	0	0	-2.642	-2.071	158.588	0	0	0	0	0	0	0
WT333(F4E4E1AF1293)	3.8	13105	2022-11-25 09:19:53.094	0.036	-0.049	1.017	-0.244	0	0	-2.642	-2.071	158.588	0	0	0	0	0	0	0
WT333(F4E4E1AF1293)	3.8	13105	2022-11-25 09:19:53.094	0.037	-0.048	1.018	0.427	0	0	-2.642	-2.071	158.588	0	0	0	0	0	0	0
WT333(F4E4E1AF1293)	3.8	13105	2022-11-25 09:19:53.094	0.037	-0.048	1.018	0.427	0	0	-2.642	-2.071	158.588	0	0	0	0	0	0	0
WT333(F4E4E1AF1293)	3.8	13105	2022-11-25 09:19:53.094	0.037	-0.048	1.018	0.427	0	0	-2.637	-2.071	158.588	0	0	0	0	0	0	0
WT333(F4E4E1AF1293)	3.8	13105	2022-11-25 09:19:53.094	0.037	-0.048	1.018	0.427	0	0	-2.637	-2.071	158.588	0	0	0	0	0	0	0
WT111(DD045F3F1DEA)	3.77	13108	2022-11-25 09:19:53.125	0.028	0.291	0.974	0	0	0	16.606	-1.544	-24.379	0	0	0	0	0	0	0
WT111(DD045F3F1DEA)	3.77	13108	2022-11-25 09:19:53.125	0.028	0.291	0.974	0	0	0	16.606	-1.544	-24.379	0	0	0	0	0	0	0
WT111(DD045F3F1DEA)	3.77	13108	2022-11-25 09:19:53.125	0.028	0.291	0.974	0	0	0	16.606	-1.544	-24.379	0	0	0	0	0	0	0
WT111(DD045F3F1DEA)	3.77	13108	2022-11-25 09:19:53.125	0.027	0.292	0.975	0	0	0	16.606	-1.544	-24.379	0	0	0	0	0	0	0
WT111(DD045F3F1DEA)	3.77	13108	2022-11-25 09:19:53.125	0.027	0.292	0.975	0	0	0	16.606	-1.544	-24.379	0	0	0	0	0	0	0
WT111(DD045F3F1DEA)	3.77	13108	2022-11-25 09:19:53.125	0.027	0.292	0.975	0	0	0	16.606	-1.544	-24.379	0	0	0	0	0	0	0
WT111(DD045F3F1DEA)	3.77	13108	2022-11-25 09:19:53.125	0.027	0.291	0.973	0	0	0	16.606	-1.544	-24.379	0	0	0	0	0	0	0
WT111(DD045F3F1DEA)	3.77	13108	2022-11-25 09:19:53.125	0.027	0.291	0.973	0	0	0	16.606	-1.544	-24.379	0	0	0	0	0	0	0
WT111(DD045F3F1DEA)	3.77	13108	2022-11-25 09:19:53.188	0.027	0.291	0.973	0	0	0	16.606	-1.544	-24.379	0	0	0	0	0	0	0
WT111(DD045F3F1DEA)	3.77	13108	2022-11-25 09:19:53.188	0.027	0.291	0.973	0	0	0	16.606	-1.544	-24.379	0	0	0	0	0	0	0
WT111(DD045F3F1DEA)	3.77	13108	2022-11-25 09:19:53.188	0.027	0.292	0.975	0	0	0	16.606	-1.544	-24.379	0	0	0	0	0	0	0
WT111(DD045F3F1DEA)	3.77	13108	2022-11-25 09:19:53.188	0.027	0.292	0.975	0	0	0	16.606	-1.544	-24.379	0	0	0	0	0	0	0
WT111(DD045F3F1DEA)	3.77	13108	2022-11-25 09:19:53.188	0.027	0.292	0.975	0	0	0	16.606	-1.544	-24.379	0	0	0	0	0	0	0
WT111(DD045F3F1DEA)	3.77	13108	2022-11-25 09:19:53.188	0.027	0.292	0.975	0	0	0	16.606	-1.544	-24.379	0	0	0	0	0	0	0
WT111(DD045F3F1DEA)	3.77	13108	2022-11-25 09:19:53.188	0.026	0.29	0.974	0	0	0	16.606	-1.544	-24.379	0	0	0	0	0	0	0
WT111(DD045F3F1DEA)	3.77	13108	2022-11-25 09:19:53.188	0.026	0.29	0.974	0	0	0	16.606	-1.544	-24.379	0	0	0	0	0	0	0
WT222(CAA14FCCF874)	3.75	13105	2022-11-25 09:19:53.188	-0.007	-0.014	1.001	0.244	0	0	-0.884	0.428	107.721	0	0	0	0	0	0	0
WT222(CAA14FCCF874)	3.75	13105	2022-11-25 09:19:53.188	-0.007	-0.012	1.001	-0.244	0	0	-0.884	0.428	107.721	0	0	0	0	0	0	0
WT222(CAA14FCCF874)	3.75	13105	2022-11-25 09:19:53.188	-0.007	-0.012	1.001	-0.244	0	0	-0.89	0.428	107.721	0	0	0	0	0	0	0
WT222(CAA14FCCF874)	3.75	13105	2022-11-25 09:19:53.188	-0.007	-0.012	1.001	-0.244	0	0	-0.89	0.428	107.721	0	0	0	0	0	0	0
WT222(CAA14FCCF874)	3.75	13105	2022-11-25 09:19:53.188	-0.007	-0.012	1.001	-0.244	0	0	-0.89	0.428	107.721	0	0	0	0	0	0	0
WT222(CAA14FCCF874)	3.75	13105	2022-11-25 09:19:53.188	-0.007	-0.018	1.001	0.061	0	0	-0.89	0.428	107.721	0	0	0	0	0	0	0
WT222(CAA14FCCF874)	3.75	13105	2022-11-25 09:19:53.188	-0.007	-0.018	1.001	0.061	0	0	-0.89	0.428	107.721	0	0	0	0	0	0	0
WT222(CAA14FCCF874)	3.75	13105	2022-11-25 09:19:53.188	-0.007	-0.018	1.001	0.061	0	0	-0.89	0.428	107.721	0	0	0	0	0	0	0
WT111(DD045F3F1DEA)	3.77	13108	2022-11-25 09:19:53.218	0.026	0.29	0.974	0	0	0	16.606	-1.544	-24.379	0	0	0	0	0	0	0
WT111(DD045F3F1DEA)	3.77	13108	2022-11-25 09:19:53.218	0.026	0.29	0.974	0	0	0	16.606	-1.544	-24.379	0	0	0	0	0	0	0
WT111(DD045F3F1DEA)	3.77	13108	2022-11-25 09:19:53.218	0.027	0.291	0.975	0	0	0	16.606	-1.544	-24.379	0	0	0	0	0	0	0
WT111(DD045F3F1DEA)	3.77	13108	2022-11-25 09:19:53.218	0.027	0.291	0.975	0	0	0	16.606	-1.544	-24.379	0	0	0	0	0	0	0
WT111(DD045F3F1DEA)	3.77	13108	2022-11-25 09:19:53.218	0.027	0.291	0.975	0	0	0	16.606	-1.544	-24.379	0	0	0	0	0	0	0
WT111(DD045F3F1DEA)	3.77	13108	2022-11-25 09:19:53.218	0.027	0.291	0.975	0	0	0	16.606	-1.544	-24.379	0	0	0	0	0	0	0
WT111(DD045F3F1DEA)	3.77	13108	2022-11-25 09:19:53.218	0.027	0.291	0.975	0	0	0	16.606	-1.544	-24.379	0	0	0	0	0	0	0
WT111(DD045F3F1DEA)	3.77	13108	2022-11-25 09:19:53.218	0.027	0.291	0.975	0	0	0	16.606	-1.544	-24.379	0	0	0	0	0	0	0
WT333(F4E4E1AF1293)	3.8	13105	2022-11-25 09:19:53.218	0.037	-0.045	1.019	-0.183	0	0	-2.637	-2.071	158.588	0	0	0	0	0	0	0
WT333(F4E4E1AF1293)	3.8	13105	2022-11-25 09:19:53.218	0.037	-0.045	1.019	-0.183	0	0	-2.637	-2.071	158.588	0	0	0	0	0	0	0
WT333(F4E4E1AF1293)	3.8	13105	2022-11-25 09:19:53.218	0.037	-0.045	1.019	-0.183	0	0	-2.637	-2.071	158.588	0	0	0	0	0	0	0
WT333(F4E4E1AF1293)	3.8	13105	2022-11-25 09:19:53.218	0.037	-0.045	1.019	-0.183	0	0	-2.642	-2.071	158.588	0	0	0	0	0	0	0
WT333(F4E4E1AF1293)	3.8	13105	2022-11-25 09:19:53.218	0.037	-0.05	1.016	0.122	0	0	-2.642	-2.071	158.588	0	0	0	0	0	0	0
WT333(F4E4E1AF1293)	3.8	13105	2022-11-25 09:19:53.218	0.037	-0.05	1.016	0.122	0	0	-2.637	-2.071	158.588	0	0	0	0	0	0	0
WT333(F4E4E1AF1293)	3.8	13105	2022-11-25 09:19:53.218	0.037	-0.05	1.016	0.122	0	0	-2.637	-2.071	158.588	0	0	0	0	0	0	0
WT333(F4E4E1AF1293)	3.8	13105	2022-11-25 09:19:53.218	0.037	-0.05	1.016	0.122	0	0	-2.637	-2.071	158.588	0	0	0	0	0	0	0
WT333(F4E4E1AF1293)	3.8	13105	2022-11-25 09:19:53.218	0.039	-0.044	1.02	0.244	0	0	-2.637	-2.071	158.588	0	0	0	0	0	0	0
WT333(F4E4E1AF1293)	3.8	13105	2022-11-25 09:19:53.218	0.039	-0.044	1.02	0.244	0	0	-2.637	-2.071	158.588	0	0	0	0	0	0	0
WT333(F4E4E1AF1293)	3.8	13105	2022-11-25 09:19:53.218	0.039	-0.044	1.02	0.244	0	0	-2.637	-2.071	158.588	0	0	0	0	0	0	0
WT333(F4E4E1AF1293)	3.8	13105	2022-11-25 09:19:53.218	0.039	-0.044	1.02	0.244	0	0	-2.631	-2.071	158.588	0	0	0	0	0	0	0
WT333(F4E4E1AF1293)	3.8	13105	2022-11-25 09:19:53.218	0.041	-0.046	1.019	-0.549	0	0	-2.637	-2.071	158.588	0	0	0	0	0	0	0
WT333(F4E4E1AF1293)	3.8	13105	2022-11-25 09:19:53.218	0.041	-0.046	1.019	-0.549	0	0	-2.637	-2.071	158.588	0	0	0	0	0	0	0
WT333(F4E4E1AF1293)	3.8	13105	2022-11-25 09:19:53.218	0.041	-0.046	1.019	-0.549	0	0	-2.642	-2.071	158.588	0	0	0	0	0	0	0
WT333(F4E4E1AF1293)	3.8	13105	2022-11-25 09:19:53.218	0.041	-0.046	1.019	-0.549	0	0	-2.642	-2.071	158.588	0	0	0	0	0	0	0
WT222(CAA14FCCF874)	3.75	13105	2022-11-25 09:19:53.218	-0.007	-0.018	1.001	0.061	0	0	-0.89	0.428	107.721	0	0	0	0	0	0	0
WT222(CAA14FCCF874)	3.75	13105	2022-11-25 09:19:53.218	-0.007	-0.01	1.001	0.061	0	0	-0.89	0.428	107.721	0	0	0	0	0	0	0
WT222(CAA14FCCF874)	3.75	13105	2022-11-25 09:19:53.218	-0.007	-0.01	1.001	0.061	0	0	-0.884	0.428	107.721	0	0	0	0	0	0	0
WT222(CAA14FCCF874)	3.75	13105	2022-11-25 09:19:53.218	-0.007	-0.01	1.001	0.061	0	0	-0.884	0.428	107.721	0	0	0	0	0	0	0
WT222(CAA14FCCF874)	3.75	13105	2022-11-25 09:19:53.218	-0.007	-0.01	1.001	0.061	0	0	-0.884	0.428	107.721	0	0	0	0	0	0	0
WT222(CAA14FCCF874)	3.75	13105	2022-11-25 09:19:53.218	-0.006	-0.017	1.001	-0.183	0	0	-0.884	0.428	107.721	0	0	0	0	0	0	0
WT222(CAA14FCCF874)	3.75	13105	2022-11-25 09:19:53.218	-0.006	-0.017	1.001	-0.183	0	0	-0.89	0.428	107.721	0	0	0	0	0	0	0
WT222(CAA14FCCF874)	3.75	13105	2022-11-25 09:19:53.218	-0.006	-0.017	1.001	-0.183	0	0	-0.89	0.428	107.721	0	0	0	0	0	0	0
WT222(CAA14FCCF874)	3.75	13105	2022-11-25 09:19:53.218	-0.006	-0.017	1.001	-0.183	0	0	-0.89	0.428	107.721	0	0	0	0	0	0	0
WT222(CAA14FCCF874)	3.75	13105	2022-11-25 09:19:53.218	-0.007	-0.014	1.001	0.244	0	0	-0.89	0.428	107.721	0	0	0	0	0	0	0
WT222(CAA14FCCF874)	3.75	13105	2022-11-25 09:19:53.218	-0.007	-0.014	1.001	0.244	0	0	-0.884	0.428	107.721	0	0	0	0	0	0	0
WT222(CAA14FCCF874)	3.75	13105	2022-11-25 09:19:53.218	-0.007	-0.014	1.001	0.244	0	0	-0.884	0.428	107.721	0	0	0	0	0	0	0
WT222(CAA14FCCF874)	3.75	13105	2022-11-25 09:19:53.218	-0.007	-0.014	1.001	0.244	0	0	-0.884	0.428	107.721	0	0	0	0	0	0	0
WT222(CAA14FCCF874)	3.75	13105	2022-11-25 09:19:53.218	-0.007	-0.013	1.001	-0.244	0.061	0	-0.884	0.428	107.721	0	0	0	0	0	0	0
WT222(CAA14FCCF874)	3.75	13105	2022-11-25 09:19:53.218	-0.007	-0.013	1.001	-0.244	0.061	0	-0.884	0.428	107.721	0	0	0	0	0	0	0
WT222(CAA14FCCF874)	3.75	13105	2022-11-25 09:19:53.218	-0.007	-0.013	1.001	-0.244	0.061	0	-0.884	0.428	107.721	0	0	0	0	0	0	0
WT111(DD045F3F1DEA)	3.77	13108	2022-11-25 09:19:53.234	0.027	0.291	0.975	0	0	0	16.606	-1.544	-24.379	0	0	0	0	0	0	0
WT111(DD045F3F1DEA)	3.77	13108	2022-11-25 09:19:53.234	0.027	0.291	0.975	0	0	0	16.606	-1.544	-24.379	0	0	0	0	0	0	0
WT111(DD045F3F1DEA)	3.77	13108	2022-11-25 09:19:53.234	0.028	0.292	0.974	0	0	0	16.606	-1.544	-24.379	0	0	0	0	0	0	0
WT111(DD045F3F1DEA)	3.77	13108	2022-11-25 09:19:53.234	0.028	0.292	0.974	0	0	0	16.606	-1.544	-24.379	0	0	0	0	0	0	0
WT111(DD045F3F1DEA)	3.77	13108	2022-11-25 09:19:53.234	0.028	0.292	0.974	0	0	0	16.606	-1.544	-24.379	0	0	0	0	0	0	0
WT111(DD045F3F1DEA)	3.77	13108	2022-11-25 09:19:53.234	0.028	0.292	0.974	0	0	0	16.606	-1.544	-24.379	0	0	0	0	0	0	0
WT111(DD045F3F1DEA)	3.77	13108	2022-11-25 09:19:53.234	0.027	0.29	0.974	0	0	0	16.606	-1.544	-24.379	0	0	0	0	0	0	0
WT111(DD045F3F1DEA)	3.77	13108	2022-11-25 09:19:53.234	0.027	0.29	0.974	0	0	0	16.606	-1.544	-24.379	0	0	0	0	0	0	0
WT222(CAA14FCCF874)	3.75	13105	2022-11-25 09:19:53.250	-0.007	-0.013	1.001	-0.244	0.061	0	-0.89	0.428	107.721	0	0	0	0	0	0	0
WT222(CAA14FCCF874)	3.75	13105	2022-11-25 09:19:53.250	-0.007	-0.018	1	0.122	0	0	-0.89	0.428	107.721	0	0	0	0	0	0	0
WT222(CAA14FCCF874)	3.75	13105	2022-11-25 09:19:53.250	-0.007	-0.018	1	0.122	0	0	-0.884	0.428	107.721	0	0	0	0	0	0	0
WT222(CAA14FCCF874)	3.75	13105	2022-11-25 09:19:53.250	-0.007	-0.018	1	0.122	0	0	-0.884	0.428	107.721	0	0	0	0	0	0	0
WT222(CAA14FCCF874)	3.75	13105	2022-11-25 09:19:53.250	-0.007	-0.018	1	0.122	0	0	-0.884	0.428	107.721	0	0	0	0	0	0	0
WT222(CAA14FCCF874)	3.75	13105	2022-11-25 09:19:53.250	-0.005	-0.008	1.002	0.061	0	0	-0.884	0.428	107.721	0	0	0	0	0	0	0
WT222(CAA14FCCF874)	3.75	13105	2022-11-25 09:19:53.250	-0.005	-0.008	1.002	0.061	0	0	-0.884	0.428	107.721	0	0	0	0	0	0	0
WT222(CAA14FCCF874)	3.75	13105	2022-11-25 09:19:53.250	-0.005	-0.008	1.002	0.061	0	0	-0.884	0.428	107.721	0	0	0	0	0	0	0
WT111(DD045F3F1DEA)	3.77	13108	2022-11-25 09:19:53.266	0.027	0.29	0.974	0	0	0	16.606	-1.544	-24.379	0	0	0	0	0	0	0
WT111(DD045F3F1DEA)	3.77	13108	2022-11-25 09:19:53.266	0.027	0.29	0.974	0	0	0	16.606	-1.544	-24.379	0	0	0	0	0	0	0
WT111(DD045F3F1DEA)	3.77	13108	2022-11-25 09:19:53.266	0.027	0.291	0.974	0	0	0	16.606	-1.544	-24.379	0	0	0	0	0	0	0
WT111(DD045F3F1DEA)	3.77	13108	2022-11-25 09:19:53.266	0.027	0.291	0.974	0	0	0	16.606	-1.544	-24.379	0	0	0	0	0	0	0
WT111(DD045F3F1DEA)	3.77	13108	2022-11-25 09:19:53.266	0.027	0.291	0.974	0	0	0	16.606	-1.544	-24.379	0	0	0	0	0	0	0
WT111(DD045F3F1DEA)	3.77	13108	2022-11-25 09:19:53.266	0.027	0.291	0.974	0	0	0	16.606	-1.544	-24.379	0	0	0	0	0	0	0
WT111(DD045F3F1DEA)	3.77	13108	2022-11-25 09:19:53.266	0.028	0.292	0.975	0	0	0	16.606	-1.544	-24.379	0	0	0	0	0	0	0
WT111(DD045F3F1DEA)	3.77	13108	2022-11-25 09:19:53.266	0.028	0.292	0.975	0	0	0	16.606	-1.544	-24.379	0	0	0	0	0	0	0
WT111(DD045F3F1DEA)	3.77	13108	2022-11-25 09:19:53.297	0.028	0.292	0.975	0	0	0	16.606	-1.544	-24.379	0	0	0	0	0	0	0
WT111(DD045F3F1DEA)	3.77	13108	2022-11-25 09:19:53.297	0.028	0.292	0.975	0	0	0	16.606	-1.544	-24.379	0	0	0	0	0	0	0
WT111(DD045F3F1DEA)	3.77	13108	2022-11-25 09:19:53.297	0.027	0.29	0.974	0	0	0	16.606	-1.544	-24.379	0	0	0	0	0	0	0
WT111(DD045F3F1DEA)	3.77	13108	2022-11-25 09:19:53.297	0.027	0.29	0.974	0	0	0	16.606	-1.544	-24.379	0	0	0	0	0	0	0
WT111(DD045F3F1DEA)	3.77	13108	2022-11-25 09:19:53.297	0.027	0.29	0.974	0	0	0	16.611	-1.544	-24.379	0	0	0	0	0	0	0
WT111(DD045F3F1DEA)	3.77	13108	2022-11-25 09:19:53.297	0.027	0.29	0.974	0	0	0	16.611	-1.544	-24.379	0	0	0	0	0	0	0
WT111(DD045F3F1DEA)	3.77	13108	2022-11-25 09:19:53.297	0.027	0.292	0.974	0	0	0	16.611	-1.544	-24.379	0	0	0	0	0	0	0
WT111(DD045F3F1DEA)	3.77	13108	2022-11-25 09:19:53.297	0.027	0.292	0.974	0	0	0	16.611	-1.544	-24.379	0	0	0	0	0	0	0
WT333(F4E4E1AF1293)	3.8	13105	2022-11-25 09:19:53.312	0.045	-0.05	1.017	-0.366	0	0	-2.648	-2.071	158.588	0	0	0	0	0	0	0
WT333(F4E4E1AF1293)	3.8	13105	2022-11-25 09:19:53.312	0.045	-0.05	1.017	-0.366	0	0	-2.648	-2.071	158.588	0	0	0	0	0	0	0
WT333(F4E4E1AF1293)	3.8	13105	2022-11-25 09:19:53.312	0.045	-0.05	1.017	-0.366	0	0	-2.653	-2.076	158.588	0	0	0	0	0	0	0
WT333(F4E4E1AF1293)	3.8	13105	2022-11-25 09:19:53.312	0.045	-0.05	1.017	-0.366	0	0	-2.653	-2.076	158.588	0	0	0	0	0	0	0
WT333(F4E4E1AF1293)	3.8	13105	2022-11-25 09:19:53.312	0.053	-0.046	1.018	-0.305	0.061	0	-2.653	-2.076	158.588	0	0	0	0	0	0	0
WT333(F4E4E1AF1293)	3.8	13105	2022-11-25 09:19:53.312	0.053	-0.046	1.018	-0.305	0.061	0	-2.653	-2.076	158.588	0	0	0	0	0	0	0
WT333(F4E4E1AF1293)	3.8	13105	2022-11-25 09:19:53.312	0.053	-0.046	1.018	-0.305	0.061	0	-2.659	-2.076	158.588	0	0	0	0	0	0	0
WT333(F4E4E1AF1293)	3.8	13105	2022-11-25 09:19:53.312	0.053	-0.046	1.018	-0.305	0.061	0	-2.659	-2.076	158.588	0	0	0	0	0	0	0
WT111(DD045F3F1DEA)	3.77	13108	2022-11-25 09:19:53.328	0.027	0.292	0.974	0	0	0	16.611	-1.544	-24.379	0	0	0	0	0	0	0
WT111(DD045F3F1DEA)	3.77	13108	2022-11-25 09:19:53.328	0.027	0.292	0.974	0	0	0	16.611	-1.544	-24.379	0	0	0	0	0	0	0
WT111(DD045F3F1DEA)	3.77	13108	2022-11-25 09:19:53.328	0.026	0.291	0.974	0	0	0	16.611	-1.544	-24.379	0	0	0	0	0	0	0
WT111(DD045F3F1DEA)	3.77	13108	2022-11-25 09:19:53.328	0.026	0.291	0.974	0	0	0	16.611	-1.544	-24.379	0	0	0	0	0	0	0
WT111(DD045F3F1DEA)	3.77	13108	2022-11-25 09:19:53.328	0.026	0.291	0.974	0	0	0	16.611	-1.544	-24.379	0	0	0	0	0	0	0
WT111(DD045F3F1DEA)	3.77	13108	2022-11-25 09:19:53.328	0.026	0.291	0.974	0	0	0	16.611	-1.544	-24.379	0	0	0	0	0	0	0
WT111(DD045F3F1DEA)	3.77	13108	2022-11-25 09:19:53.328	0.027	0.291	0.975	0	0	0	16.611	-1.544	-24.379	0	0	0	0	0	0	0
WT111(DD045F3F1DEA)	3.77	13108	2022-11-25 09:19:53.328	0.027	0.291	0.975	0	0	0	16.611	-1.544	-24.379	0	0	0	0	0	0	0
WT111(DD045F3F1DEA)	3.77	13108	2022-11-25 09:19:53.359	0.027	0.291	0.975	0	0	0	16.611	-1.544	-24.379	0	0	0	0	0	0	0
WT111(DD045F3F1DEA)	3.77	13108	2022-11-25 09:19:53.359	0.027	0.291	0.975	0	0	0	16.611	-1.544	-24.379	0	0	0	0	0	0	0
WT111(DD045F3F1DEA)	3.77	13108	2022-11-25 09:19:53.359	0.027	0.291	0.975	0	0	0	16.611	-1.544	-24.379	0	0	0	0	0	0	0
WT111(DD045F3F1DEA)	3.77	13108	2022-11-25 09:19:53.359	0.027	0.291	0.975	0	0	0	16.611	-1.544	-24.379	0	0	0	0	0	0	0
WT111(DD045F3F1DEA)	3.77	13108	2022-11-25 09:19:53.359	0.027	0.291	0.975	0	0	0	16.611	-1.544	-24.379	0	0	0	0	0	0	0
WT111(DD045F3F1DEA)	3.77	13108	2022-11-25 09:19:53.359	0.027	0.291	0.975	0	0	0	16.611	-1.544	-24.379	0	0	0	0	0	0	0
WT111(DD045F3F1DEA)	3.77	13108	2022-11-25 09:19:53.359	0.027	0.292	0.975	0	0	0	16.611	-1.544	-24.379	0	0	0	0	0	0	0
WT111(DD045F3F1DEA)	3.77	13108	2022-11-25 09:19:53.359	0.027	0.292	0.975	0	0	0	16.611	-1.544	-24.379	0	0	0	0	0	0	0
WT111(DD045F3F1DEA)	3.77	13108	2022-11-25 09:19:53.391	0.027	0.292	0.975	0	0	0	16.611	-1.544	-24.379	0	0	0	0	0	0	0
WT111(DD045F3F1DEA)	3.77	13108	2022-11-25 09:19:53.391	0.027	0.292	0.975	0	0	0	16.611	-1.544	-24.379	0	0	0	0	0	0	0
WT111(DD045F3F1DEA)	3.77	13108	2022-11-25 09:19:53.391	0.027	0.29	0.975	0	0	0	16.611	-1.544	-24.379	0	0	0	0	0	0	0
WT111(DD045F3F1DEA)	3.77	13108	2022-11-25 09:19:53.391	0.027	0.29	0.975	0	0	0	16.611	-1.544	-24.379	0	0	0	0	0	0	0
WT111(DD045F3F1DEA)	3.77	13108	2022-11-25 09:19:53.391	0.027	0.29	0.975	0	0	0	16.611	-1.544	-24.379	0	0	0	0	0	0	0
WT111(DD045F3F1DEA)	3.77	13108	2022-11-25 09:19:53.391	0.027	0.29	0.975	0	0	0	16.611	-1.544	-24.379	0	0	0	0	0	0	0
WT111(DD045F3F1DEA)	3.77	13108	2022-11-25 09:19:53.391	0.027	0.292	0.975	0	0	0	16.611	-1.544	-24.379	0	0	0	0	0	0	0
WT111(DD045F3F1DEA)	3.77	13108	2022-11-25 09:19:53.391	0.027	0.292	0.975	0	0	0	16.611	-1.544	-24.379	0	0	0	0	0	0	0
WT222(CAA14FCCF874)	3.75	13105	2022-11-25 09:19:53.406	-0.005	-0.008	1.002	0.061	0	0	-0.884	0.428	107.721	0	0	0	0	0	0	0
WT222(CAA14FCCF874)	3.75	13105	2022-11-25 09:19:53.406	-0.002	-0.014	1.001	-0.488	0	0	-0.884	0.428	107.721	0	0	0	0	0	0	0
WT222(CAA14FCCF874)	3.75	13105	2022-11-25 09:19:53.406	-0.002	-0.014	1.001	-0.488	0	0	-0.89	0.428	107.721	0	0	0	0	0	0	0
WT222(CAA14FCCF874)	3.75	13105	2022-11-25 09:19:53.406	-0.002	-0.014	1.001	-0.488	0	0	-0.89	0.428	107.721	0	0	0	0	0	0	0
WT222(CAA14FCCF874)	3.75	13105	2022-11-25 09:19:53.406	-0.002	-0.014	1.001	-0.488	0	0	-0.89	0.428	107.721	0	0	0	0	0	0	0
WT222(CAA14FCCF874)	3.75	13105	2022-11-25 09:19:53.406	0.001	-0.018	1.001	-0.122	0	0	-0.89	0.428	107.721	0	0	0	0	0	0	0
WT222(CAA14FCCF874)	3.75	13105	2022-11-25 09:19:53.406	0.001	-0.018	1.001	-0.122	0	0	-0.895	0.428	107.721	0	0	0	0	0	0	0
WT222(CAA14FCCF874)	3.75	13105	2022-11-25 09:19:53.406	0.001	-0.018	1.001	-0.122	0	0	-0.895	0.428	107.721	0	0	0	0	0	0	0
WT111(DD045F3F1DEA)	3.77	13108	2022-11-25 09:19:53.422	0.027	0.292	0.975	0	0	0	16.611	-1.544	-24.379	0	0	0	0	0	0	0
WT111(DD045F3F1DEA)	3.77	13108	2022-11-25 09:19:53.422	0.027	0.292	0.975	0	0	0	16.611	-1.544	-24.379	0	0	0	0	0	0	0
WT111(DD045F3F1DEA)	3.77	13108	2022-11-25 09:19:53.422	0.027	0.29	0.974	0	0	0	16.611	-1.544	-24.379	0	0	0	0	0	0	0
WT111(DD045F3F1DEA)	3.77	13108	2022-11-25 09:19:53.422	0.027	0.29	0.974	0	0	0	16.611	-1.544	-24.379	0	0	0	0	0	0	0
WT111(DD045F3F1DEA)	3.77	13108	2022-11-25 09:19:53.422	0.027	0.29	0.974	0	0	0	16.611	-1.544	-24.379	0	0	0	0	0	0	0
WT111(DD045F3F1DEA)	3.77	13108	2022-11-25 09:19:53.422	0.027	0.29	0.974	0	0	0	16.611	-1.544	-24.379	0	0	0	0	0	0	0
WT111(DD045F3F1DEA)	3.77	13108	2022-11-25 09:19:53.422	0.027	0.291	0.974	0	0	0	16.611	-1.544	-24.379	0	0	0	0	0	0	0
WT111(DD045F3F1DEA)	3.77	13108	2022-11-25 09:19:53.422	0.027	0.291	0.974	0	0	0	16.611	-1.544	-24.379	0	0	0	0	0	0	0
WT333(F4E4E1AF1293)	3.8	13105	2022-11-25 09:19:53.422	0.051	-0.049	1.016	-0.305	0.061	0	-2.659	-2.076	158.588	0	0	0	0	0	0	0
WT333(F4E4E1AF1293)	3.8	13105	2022-11-25 09:19:53.422	0.051	-0.049	1.016	-0.305	0.061	0	-2.664	-2.076	158.588	0	0	0	0	0	0	0
WT333(F4E4E1AF1293)	3.8	13105	2022-11-25 09:19:53.422	0.051	-0.049	1.016	-0.305	0.061	0	-2.664	-2.076	158.588	0	0	0	0	0	0	0
WT333(F4E4E1AF1293)	3.8	13105	2022-11-25 09:19:53.422	0.051	-0.049	1.016	-0.305	0.061	0	-2.664	-2.076	158.588	0	0	0	0	0	0	0
WT333(F4E4E1AF1293)	3.8	13105	2022-11-25 09:19:53.422	0.041	-0.048	1.018	0.122	0.061	0	-2.664	-2.076	158.588	0	0	0	0	0	0	0
WT333(F4E4E1AF1293)	3.8	13105	2022-11-25 09:19:53.422	0.041	-0.048	1.018	0.122	0.061	0	-2.664	-2.082	158.588	0	0	0	0	0	0	0
WT333(F4E4E1AF1293)	3.8	13105	2022-11-25 09:19:53.422	0.041	-0.048	1.018	0.122	0.061	0	-2.664	-2.082	158.588	0	0	0	0	0	0	0
WT333(F4E4E1AF1293)	3.8	13105	2022-11-25 09:19:53.422	0.041	-0.048	1.018	0.122	0.061	0	-2.664	-2.082	158.588	0	0	0	0	0	0	0
WT333(F4E4E1AF1293)	3.8	13105	2022-11-25 09:19:53.422	0.033	-0.049	1.017	0	0.061	0	-2.664	-2.082	158.588	0	0	0	0	0	0	0
WT333(F4E4E1AF1293)	3.8	13105	2022-11-25 09:19:53.422	0.033	-0.049	1.017	0	0.061	0	-2.664	-2.082	158.588	0	0	0	0	0	0	0
WT333(F4E4E1AF1293)	3.8	13105	2022-11-25 09:19:53.422	0.033	-0.049	1.017	0	0.061	0	-2.664	-2.082	158.588	0	0	0	0	0	0	0
WT333(F4E4E1AF1293)	3.8	13105	2022-11-25 09:19:53.422	0.033	-0.049	1.017	0	0.061	0	-2.664	-2.082	158.588	0	0	0	0	0	0	0
WT333(F4E4E1AF1293)	3.8	13105	2022-11-25 09:19:53.422	0.041	-0.047	1.019	0	0	0	-2.664	-2.082	158.588	0	0	0	0	0	0	0
WT333(F4E4E1AF1293)	3.8	13105	2022-11-25 09:19:53.422	0.041	-0.047	1.019	0	0	0	-2.664	-2.082	158.588	0	0	0	0	0	0	0
WT333(F4E4E1AF1293)	3.8	13105	2022-11-25 09:19:53.422	0.041	-0.047	1.019	0	0	0	-2.664	-2.087	158.588	0	0	0	0	0	0	0
WT333(F4E4E1AF1293)	3.8	13105	2022-11-25 09:19:53.422	0.041	-0.047	1.019	0	0	0	-2.664	-2.087	158.588	0	0	0	0	0	0	0
WT111(DD045F3F1DEA)	3.77	13108	2022-11-25 09:19:53.453	0.027	0.291	0.974	0	0	0	16.611	-1.544	-24.379	0	0	0	0	0	0	0
WT111(DD045F3F1DEA)	3.77	13108	2022-11-25 09:19:53.453	0.027	0.291	0.974	0	0	0	16.611	-1.544	-24.379	0	0	0	0	0	0	0
WT111(DD045F3F1DEA)	3.77	13108	2022-11-25 09:19:53.453	0.027	0.292	0.975	0	0	0	16.611	-1.544	-24.379	0	0	0	0	0	0	0
WT111(DD045F3F1DEA)	3.77	13108	2022-11-25 09:19:53.453	0.027	0.292	0.975	0	0	0	16.611	-1.544	-24.379	0	0	0	0	0	0	0
WT111(DD045F3F1DEA)	3.77	13108	2022-11-25 09:19:53.453	0.027	0.292	0.975	0	0	0	16.611	-1.544	-24.379	0	0	0	0	0	0	0
WT111(DD045F3F1DEA)	3.77	13108	2022-11-25 09:19:53.453	0.027	0.292	0.975	0	0	0	16.611	-1.544	-24.379	0	0	0	0	0	0	0
WT111(DD045F3F1DEA)	3.77	13108	2022-11-25 09:19:53.453	0.027	0.291	0.973	0	0	0	16.611	-1.544	-24.379	0	0	0	0	0	0	0
WT111(DD045F3F1DEA)	3.77	13108	2022-11-25 09:19:53.453	0.027	0.291	0.973	0	0	0	16.611	-1.544	-24.379	0	0	0	0	0	0	0
WT111(DD045F3F1DEA)	3.77	13108	2022-11-25 09:19:53.484	0.027	0.291	0.973	0	0	0	16.611	-1.544	-24.379	0	0	0	0	0	0	0
WT111(DD045F3F1DEA)	3.77	13108	2022-11-25 09:19:53.484	0.027	0.291	0.973	0	0	0	16.611	-1.544	-24.379	0	0	0	0	0	0	0
WT111(DD045F3F1DEA)	3.77	13108	2022-11-25 09:19:53.484	0.028	0.291	0.974	0	0	0	16.611	-1.544	-24.379	0	0	0	0	0	0	0
WT111(DD045F3F1DEA)	3.77	13108	2022-11-25 09:19:53.484	0.028	0.291	0.974	0	0	0	16.611	-1.544	-24.379	0	0	0	0	0	0	0
WT111(DD045F3F1DEA)	3.77	13108	2022-11-25 09:19:53.484	0.028	0.291	0.974	0	0	0	16.611	-1.544	-24.379	0	0	0	0	0	0	0
WT111(DD045F3F1DEA)	3.77	13108	2022-11-25 09:19:53.484	0.028	0.291	0.974	0	0	0	16.611	-1.544	-24.379	0	0	0	0	0	0	0
WT111(DD045F3F1DEA)	3.77	13108	2022-11-25 09:19:53.484	0.027	0.294	0.976	0	0	0	16.611	-1.544	-24.379	0	0	0	0	0	0	0
WT111(DD045F3F1DEA)	3.77	13108	2022-11-25 09:19:53.484	0.027	0.294	0.976	0	0	0	16.611	-1.544	-24.379	0	0	0	0	0	0	0
WT111(DD045F3F1DEA)	3.77	13108	2022-11-25 09:19:53.515	0.027	0.294	0.976	0	0	0	16.611	-1.544	-24.379	0	0	0	0	0	0	0
WT111(DD045F3F1DEA)	3.77	13108	2022-11-25 09:19:53.515	0.027	0.294	0.976	0	0	0	16.611	-1.544	-24.379	0	0	0	0	0	0	0
WT111(DD045F3F1DEA)	3.77	13108	2022-11-25 09:19:53.515	0.026	0.287	0.971	0	0	0	16.611	-1.544	-24.379	0	0	0	0	0	0	0
WT111(DD045F3F1DEA)	3.77	13108	2022-11-25 09:19:53.515	0.026	0.287	0.971	0	0	0	16.611	-1.544	-24.379	0	0	0	0	0	0	0
WT111(DD045F3F1DEA)	3.77	13108	2022-11-25 09:19:53.515	0.026	0.287	0.971	0	0	0	16.611	-1.544	-24.379	0	0	0	0	0	0	0
WT111(DD045F3F1DEA)	3.77	13108	2022-11-25 09:19:53.515	0.026	0.287	0.971	0	0	0	16.611	-1.544	-24.379	0	0	0	0	0	0	0
[truncated: 31,682 more rows]

## Sheet: 8Hz
设备名称	电压	版本	片上时间	加速度X(g)	加速度Y(g)	加速度Z(g)	角速度X(°/s)	角速度Y(°/s)	角速度Z(°/s)	角度X(°)	角度Y(°)	角度Z(°)	磁场X	磁场Y	磁场Z	四元数0	四元数1	四元数2	四元数3	状态
[truncated: 27,056 more rows]

[truncated: 7 more sheets: 10Hz, 12Hz, 14Hz, 16Hz, 18Hz, 20Hz, 22Hz]
