# Supplementary material for: Dynamic characteristics of scraper conveyor chain drive system under the impact condition of lump coal
Source: PLoS One. 2024 Mar 1;19(3):e0299044. doi: 10.1371/journal.pone.0299044 (PMC10906879; doi:10.1371/journal.pone.0299044)
Supplement: S1 File — (ZIP) [file pone.0299044.s001.zip › amplification.xlsx]

## Sheet: 变高度
	X			Y			Z
	链环	刮板	中部槽	链环	刮板	中部槽	链环	刮板	中部槽
40cm	2.188	0.942	0.065	2.258	3.572	0.425	4.361	4.242	1.159
60cm	2.068	1.102	0.07	2.558	4.125	0.475	4.856	5.268	1.226
80cm	3.188	1.254	0.076	2.658	4.572	0.525	5.439	6.031	1.206
100cm	4.889	1.425	0.124	3.358	5.575	0.636	6.558	7.158	1.275
120cm	5.425	1.742	0.159	3.258	6.047	0.725	7.45	8.512	1.268
140cm	5.958	1.685	0.17	3.458	6.325	0.865	8.205	9.998	1.305
160cm	6.188	1.842	0.179	3.558	6.133	0.825	9.99	10.242	1.357
180cm	8.012	2.042	0.256	4.025	6.845	0.918	10.452	11.785	1.405
200cm	8.377	2.342	0.305	4.358	7.572	1.025	11.002	12.512	1.454
220cm	9.522	2.625	0.295	5.036	7.952	1.205	11.458	12.655	1.555

## Sheet: 变速度
	X			Y			Z
	链环	刮板	中部槽	链环	刮板	中部槽	链环	刮板	中部槽
4Hz	2.575	2.025	0.033	3.421	1.063	0.304	1.093	5.245	1.148
6Hz	2.985	2.985	0.245	3.858	1.124	0.345	2.457	5.824	1.175
8Hz	3.019	3.821	0.354	3.13	1.596	0.162	1.356	6.317	1.197
10Hz	5.154	4.558	0.421	4.454	1.958	0.405	4.535	7.241	1.294
12Hz	6.264	3.621	0.407	5.032	2.391	0.547	7.489	8.943	1.284
14Hz	6.858	5.505	0.457	7.256	2.458	0.575	10.457	9.454	1.325
16Hz	7.25	5.801	0.553	10.999	2.866	0.559	12.424	10.137	1.362
18Hz	9.545	6.456	0.625	11.858	3.025	0.595	13.858	11.258	1.425
20Hz	9.264	7.792	0.677	13.999	3.5	0.613	15.545	12.998	1.495
22Hz	11.455	8.258	0.735	14.752	4.201	0.652	16.252	13.858	1.556

## Sheet: 变质量
	X			Y			Z
	链环	刮板	中部槽	链环	刮板	中部槽	链环	刮板	中部槽
1.5kg	0.151	1.257	0.066	0.458	0.045	0.305	2.855	0.998	0.758
2kg	0.181	3.089	0.056	0.52	0.06	0.356	5.006	1.236	0.945
2.5kg	2.254	5.125	0.094	0.854	1.345	0.454	5.85	3.258	0.995
3kg	4.052	5.795	0.122	1.02	1.028	0.394	3.521	4.397	1.025
3.5kg	5.125	6.457	0.251	3.145	1.754	0.754	6.125	5.125	1.095
4kg	6.233	7.298	0.221	4.756	2.093	0.905	7.759	6.117	1.026
4.5kg	7.254	8.251	0.275	5.054	3.157	1.105	9.251	7.258	1.128
5kg	8.382	8.128	0.315	5.512	4.197	1.325	11.011	8.824	1.169
