# Supplementary material for: Dynamic characteristics of scraper conveyor chain drive system under the impact condition of lump coal
Source: PLoS One. 2024 Mar 1;19(3):e0299044. doi: 10.1371/journal.pone.0299044 (PMC10906879; doi:10.1371/journal.pone.0299044)
Supplement: S2 File — (ZIP) [file pone.0299044.s002.zip]

Archive with 15 entries (12 files):
- 10Hz 1m variable mass  (1.5kg-5kg  8 times)/
- 10Hz 1m variable mass  (1.5kg-5kg  8 times)/No. 1.xlsx
- 10Hz 1m variable mass  (1.5kg-5kg  8 times)/No. 2.xlsx
- 10Hz 1m variable mass  (1.5kg-5kg  8 times)/No. 3.xlsx
- 10Hz 1m variable mass  (1.5kg-5kg  8 times)/raw data.xlsx
- 10Hz 5kg variable height  (40cm-220cm  10 times)/
- 10Hz 5kg variable height  (40cm-220cm  10 times)/No. 1.xlsx
- 10Hz 5kg variable height  (40cm-220cm  10 times)/No. 2.xlsx
- 10Hz 5kg variable height  (40cm-220cm  10 times)/No. 3.xlsx
- 10Hz 5kg variable height  (40cm-220cm  10 times)/raw data.xlsx
- 5kg 1m variable speed  (4Hz-22Hz 10 times)/
- 5kg 1m variable speed  (4Hz-22Hz 10 times)/No. 1.xlsx
- 5kg 1m variable speed  (4Hz-22Hz 10 times)/No. 2.xlsx
- 5kg 1m variable speed  (4Hz-22Hz 10 times)/No. 3.xlsx
- 5kg 1m variable speed  (4Hz-22Hz 10 times)/raw data.xlsx
