# Supplementary material for: Dynamic characteristics of scraper conveyor chain drive system under the impact condition of lump coal
Source: PLoS One. 2024 Mar 1;19(3):e0299044. doi: 10.1371/journal.pone.0299044 (PMC10906879; doi:10.1371/journal.pone.0299044)
Supplement: S2 File — (ZIP) [file pone.0299044.s002.zip › 10Hz 1m variable mass (1.5kg-5kg 8 times)/No. 1.xlsx]

## Sheet: 1.0kg
设备名称	电压	版本	片上时间	加速度X(g)	加速度Y(g)	加速度Z(g)	角速度X(°/s)	角速度Y(°/s)	角速度Z(°/s)	角度X(°)	角度Y(°)	角度Z(°)	磁场X	磁场Y	磁场Z	四元数0	四元数1	四元数2	四元数3	状态
WT111(DD045F3F1DEA)	3.72	13108	2022-11-29 14:58:24.465	0.01	0.398	0.932	0.427	-0.061	0	23.324	-0.615	-16.458	0	0	0	0	0	0	0
WT111(DD045F3F1DEA)	3.72	13108	2022-11-29 14:58:24.465	0.01	0.398	0.932	0.427	-0.061	0	23.324	-0.615	-16.458	0	0	0	0	0	0	0
WT111(DD045F3F1DEA)	3.72	13108	2022-11-29 14:58:24.465	0.011	0.392	0.93	-0.305	0	0	23.324	-0.615	-16.458	0	0	0	0	0	0	0
WT111(DD045F3F1DEA)	3.72	13108	2022-11-29 14:58:24.496	0.011	0.392	0.93	-0.305	0	0	23.324	-0.615	-16.458	0	0	0	0	0	0	0
WT111(DD045F3F1DEA)	3.72	13108	2022-11-29 14:58:24.496	0.011	0.392	0.93	-0.305	0	0	23.324	-0.615	-16.458	0	0	0	0	0	0	0
WT111(DD045F3F1DEA)	3.72	13108	2022-11-29 14:58:24.496	0.011	0.392	0.93	-0.305	0	0	23.318	-0.615	-16.458	0	0	0	0	0	0	0
WT111(DD045F3F1DEA)	3.72	13108	2022-11-29 14:58:24.496	0.012	0.421	0.936	0.427	-0.061	0	23.324	-0.615	-16.458	0	0	0	0	0	0	0
WT111(DD045F3F1DEA)	3.72	13108	2022-11-29 14:58:24.496	0.012	0.421	0.936	0.427	-0.061	0	23.324	-0.615	-16.458	0	0	0	0	0	0	0
WT111(DD045F3F1DEA)	3.72	13108	2022-11-29 14:58:24.496	0.012	0.421	0.936	0.427	-0.061	0	23.324	-0.615	-16.458	0	0	0	0	0	0	0
WT111(DD045F3F1DEA)	3.72	13108	2022-11-29 14:58:24.496	0.012	0.421	0.936	0.427	-0.061	0	23.329	-0.615	-16.458	0	0	0	0	0	0	0
WT111(DD045F3F1DEA)	3.72	13108	2022-11-29 14:58:24.496	0.012	0.395	0.933	-0.183	-0.061	0	23.329	-0.621	-16.458	0	0	0	0	0	0	0
WT111(DD045F3F1DEA)	3.72	13108	2022-11-29 14:58:24.559	0.012	0.395	0.933	-0.183	-0.061	0	23.324	-0.621	-16.458	0	0	0	0	0	0	0
WT111(DD045F3F1DEA)	3.72	13108	2022-11-29 14:58:24.559	0.012	0.395	0.933	-0.183	-0.061	0	23.324	-0.621	-16.458	0	0	0	0	0	0	0
WT111(DD045F3F1DEA)	3.72	13108	2022-11-29 14:58:24.559	0.012	0.395	0.933	-0.183	-0.061	0	23.324	-0.621	-16.458	0	0	0	0	0	0	0
WT111(DD045F3F1DEA)	3.72	13108	2022-11-29 14:58:24.559	0.01	0.4	0.929	-0.061	0	0	23.324	-0.621	-16.458	0	0	0	0	0	0	0
WT111(DD045F3F1DEA)	3.72	13108	2022-11-29 14:58:24.559	0.01	0.4	0.929	-0.061	0	0	23.324	-0.621	-16.458	0	0	0	0	0	0	0
WT111(DD045F3F1DEA)	3.72	13108	2022-11-29 14:58:24.559	0.01	0.4	0.929	-0.061	0	0	23.324	-0.621	-16.458	0	0	0	0	0	0	0
WT111(DD045F3F1DEA)	3.72	13108	2022-11-29 14:58:24.559	0.01	0.4	0.929	-0.061	0	0	23.324	-0.621	-16.458	0	0	0	0	0	0	0
WT111(DD045F3F1DEA)	3.72	13108	2022-11-29 14:58:24.559	0.009	0.398	0.927	0.366	0	0	23.324	-0.621	-16.458	0	0	0	0	0	0	0
WT111(DD045F3F1DEA)	3.72	13108	2022-11-29 14:58:24.590	0.009	0.398	0.927	0.366	0	0	23.329	-0.621	-16.458	0	0	0	0	0	0	0
WT111(DD045F3F1DEA)	3.72	13108	2022-11-29 14:58:24.590	0.009	0.398	0.927	0.366	0	0	23.329	-0.621	-16.458	0	0	0	0	0	0	0
WT111(DD045F3F1DEA)	3.72	13108	2022-11-29 14:58:24.590	0.009	0.398	0.927	0.366	0	0	23.329	-0.621	-16.458	0	0	0	0	0	0	0
WT111(DD045F3F1DEA)	3.72	13108	2022-11-29 14:58:24.590	0.012	0.403	0.931	-0.427	0	0	23.329	-0.621	-16.458	0	0	0	0	0	0	0
WT111(DD045F3F1DEA)	3.72	13108	2022-11-29 14:58:24.590	0.012	0.403	0.931	-0.427	0	0	23.324	-0.621	-16.458	0	0	0	0	0	0	0
WT111(DD045F3F1DEA)	3.72	13108	2022-11-29 14:58:24.590	0.012	0.403	0.931	-0.427	0	0	23.324	-0.621	-16.458	0	0	0	0	0	0	0
WT111(DD045F3F1DEA)	3.72	13108	2022-11-29 14:58:24.590	0.012	0.403	0.931	-0.427	0	0	23.324	-0.621	-16.458	0	0	0	0	0	0	0
WT111(DD045F3F1DEA)	3.72	13108	2022-11-29 14:58:24.590	0.01	0.4	0.928	0.183	0	0	23.324	-0.621	-16.458	0	0	0	0	0	0	0
WT111(DD045F3F1DEA)	3.72	13108	2022-11-29 14:58:24.606	0.01	0.4	0.928	0.183	0	0	23.324	-0.621	-16.458	0	0	0	0	0	0	0
WT111(DD045F3F1DEA)	3.72	13108	2022-11-29 14:58:24.606	0.01	0.4	0.928	0.183	0	0	23.324	-0.621	-16.458	0	0	0	0	0	0	0
WT111(DD045F3F1DEA)	3.72	13108	2022-11-29 14:58:24.606	0.01	0.4	0.928	0.183	0	0	23.324	-0.621	-16.458	0	0	0	0	0	0	0
WT111(DD045F3F1DEA)	3.72	13108	2022-11-29 14:58:24.606	0.011	0.405	0.932	-0.061	0	0	23.324	-0.621	-16.458	0	0	0	0	0	0	0
WT111(DD045F3F1DEA)	3.72	13108	2022-11-29 14:58:24.606	0.011	0.405	0.932	-0.061	0	0	23.324	-0.621	-16.458	0	0	0	0	0	0	0
WT111(DD045F3F1DEA)	3.72	13108	2022-11-29 14:58:24.606	0.011	0.405	0.932	-0.061	0	0	23.324	-0.621	-16.458	0	0	0	0	0	0	0
WT111(DD045F3F1DEA)	3.72	13108	2022-11-29 14:58:24.606	0.011	0.405	0.932	-0.061	0	0	23.324	-0.621	-16.458	0	0	0	0	0	0	0
WT111(DD045F3F1DEA)	3.72	13108	2022-11-29 14:58:24.606	0.011	0.387	0.927	0.183	0	0	23.324	-0.621	-16.458	0	0	0	0	0	0	0
WT111(DD045F3F1DEA)	3.72	13108	2022-11-29 14:58:24.637	0.011	0.387	0.927	0.183	0	0	23.324	-0.621	-16.458	0	0	0	0	0	0	0
WT111(DD045F3F1DEA)	3.72	13108	2022-11-29 14:58:24.637	0.011	0.387	0.927	0.183	0	0	23.329	-0.621	-16.458	0	0	0	0	0	0	0
WT111(DD045F3F1DEA)	3.72	13108	2022-11-29 14:58:24.637	0.011	0.387	0.927	0.183	0	0	23.329	-0.621	-16.458	0	0	0	0	0	0	0
WT111(DD045F3F1DEA)	3.72	13108	2022-11-29 14:58:24.637	0.011	0.417	0.933	-0.122	0	0	23.329	-0.621	-16.458	0	0	0	0	0	0	0
WT111(DD045F3F1DEA)	3.72	13108	2022-11-29 14:58:24.637	0.011	0.417	0.933	-0.122	0	0	23.324	-0.621	-16.458	0	0	0	0	0	0	0
WT111(DD045F3F1DEA)	3.72	13108	2022-11-29 14:58:24.637	0.011	0.417	0.933	-0.122	0	0	23.324	-0.621	-16.458	0	0	0	0	0	0	0
WT111(DD045F3F1DEA)	3.72	13108	2022-11-29 14:58:24.637	0.011	0.417	0.933	-0.122	0	0	23.324	-0.621	-16.458	0	0	0	0	0	0	0
WT111(DD045F3F1DEA)	3.72	13108	2022-11-29 14:58:24.637	0.011	0.385	0.933	0.061	0	0	23.324	-0.621	-16.458	0	0	0	0	0	0	0
WT111(DD045F3F1DEA)	3.72	13108	2022-11-29 14:58:24.762	0.011	0.385	0.933	0.061	0	0	23.324	-0.621	-16.458	0	0	0	0	0	0	0
WT111(DD045F3F1DEA)	3.72	13108	2022-11-29 14:58:24.762	0.011	0.385	0.933	0.061	0	0	23.324	-0.621	-16.458	0	0	0	0	0	0	0
WT111(DD045F3F1DEA)	3.72	13108	2022-11-29 14:58:24.762	0.011	0.385	0.933	0.061	0	0	23.324	-0.621	-16.458	0	0	0	0	0	0	0
WT111(DD045F3F1DEA)	3.72	13108	2022-11-29 14:58:24.762	0.012	0.416	0.935	0	0	0	23.324	-0.621	-16.458	0	0	0	0	0	0	0
WT111(DD045F3F1DEA)	3.72	13108	2022-11-29 14:58:24.762	0.012	0.416	0.935	0	0	0	23.324	-0.621	-16.458	0	0	0	0	0	0	0
WT111(DD045F3F1DEA)	3.72	13108	2022-11-29 14:58:24.762	0.012	0.416	0.935	0	0	0	23.324	-0.621	-16.458	0	0	0	0	0	0	0
WT111(DD045F3F1DEA)	3.72	13108	2022-11-29 14:58:24.762	0.012	0.416	0.935	0	0	0	23.324	-0.621	-16.458	0	0	0	0	0	0	0
WT111(DD045F3F1DEA)	3.72	13108	2022-11-29 14:58:24.762	0.009	0.393	0.928	-0.183	0	0	23.324	-0.621	-16.458	0	0	0	0	0	0	0
WT111(DD045F3F1DEA)	3.72	13108	2022-11-29 14:58:24.793	0.009	0.393	0.928	-0.183	0	0	23.324	-0.621	-16.458	0	0	0	0	0	0	0
WT111(DD045F3F1DEA)	3.72	13108	2022-11-29 14:58:24.793	0.009	0.393	0.928	-0.183	0	0	23.324	-0.621	-16.458	0	0	0	0	0	0	0
WT111(DD045F3F1DEA)	3.72	13108	2022-11-29 14:58:24.793	0.009	0.393	0.928	-0.183	0	0	23.324	-0.621	-16.458	0	0	0	0	0	0	0
WT111(DD045F3F1DEA)	3.72	13108	2022-11-29 14:58:24.793	0.012	0.396	0.931	0.488	0	0	23.324	-0.621	-16.458	0	0	0	0	0	0	0
WT111(DD045F3F1DEA)	3.72	13108	2022-11-29 14:58:24.793	0.012	0.396	0.931	0.488	0	0	23.324	-0.621	-16.458	0	0	0	0	0	0	0
WT111(DD045F3F1DEA)	3.72	13108	2022-11-29 14:58:24.793	0.012	0.396	0.931	0.488	0	0	23.329	-0.621	-16.458	0	0	0	0	0	0	0
WT111(DD045F3F1DEA)	3.72	13108	2022-11-29 14:58:24.793	0.012	0.396	0.931	0.488	0	0	23.329	-0.621	-16.458	0	0	0	0	0	0	0
WT111(DD045F3F1DEA)	3.72	13108	2022-11-29 14:58:24.793	0.013	0.427	0.908	-0.977	0	0	23.324	-0.621	-16.458	0	0	0	0	0	0	0
WT111(DD045F3F1DEA)	3.72	13108	2022-11-29 14:58:24.824	0.013	0.427	0.908	-0.977	0	0	23.318	-0.621	-16.458	0	0	0	0	0	0	0
WT111(DD045F3F1DEA)	3.72	13108	2022-11-29 14:58:24.824	0.013	0.427	0.908	-0.977	0	0	23.318	-0.621	-16.458	0	0	0	0	0	0	0
WT111(DD045F3F1DEA)	3.72	13108	2022-11-29 14:58:24.824	0.013	0.427	0.908	-0.977	0	0	23.313	-0.621	-16.458	0	0	0	0	0	0	0
WT111(DD045F3F1DEA)	3.72	13108	2022-11-29 14:58:24.824	0.01	0.401	0.991	0	-0.366	0	23.313	-0.621	-16.458	0	0	0	0	0	0	0
WT111(DD045F3F1DEA)	3.72	13108	2022-11-29 14:58:24.824	0.01	0.401	0.991	0	-0.366	0	23.313	-0.621	-16.458	0	0	0	0	0	0	0
WT111(DD045F3F1DEA)	3.72	13108	2022-11-29 14:58:24.824	0.01	0.401	0.991	0	-0.366	0	23.313	-0.626	-16.458	0	0	0	0	0	0	0
WT111(DD045F3F1DEA)	3.72	13108	2022-11-29 14:58:24.824	0.01	0.401	0.991	0	-0.366	0	23.313	-0.626	-16.458	0	0	0	0	0	0	0
WT111(DD045F3F1DEA)	3.72	13108	2022-11-29 14:58:24.824	0.009	0.373	0.909	0.183	0	0	23.313	-0.626	-16.458	0	0	0	0	0	0	0
WT111(DD045F3F1DEA)	3.72	13108	2022-11-29 14:58:24.856	0.009	0.373	0.909	0.183	0	0	23.313	-0.626	-16.458	0	0	0	0	0	0	0
WT111(DD045F3F1DEA)	3.72	13108	2022-11-29 14:58:24.856	0.009	0.373	0.909	0.183	0	0	23.313	-0.626	-16.458	0	0	0	0	0	0	0
WT111(DD045F3F1DEA)	3.72	13108	2022-11-29 14:58:24.856	0.012	0.398	0.927	-0.183	0	0	23.313	-0.626	-16.458	0	0	0	0	0	0	0
WT111(DD045F3F1DEA)	3.72	13108	2022-11-29 14:58:24.856	0.012	0.398	0.927	-0.183	0	0	23.313	-0.626	-16.458	0	0	0	0	0	0	0
WT111(DD045F3F1DEA)	3.72	13108	2022-11-29 14:58:24.856	0.012	0.398	0.927	-0.183	0	0	23.313	-0.626	-16.458	0	0	0	0	0	0	0
WT111(DD045F3F1DEA)	3.72	13108	2022-11-29 14:58:24.856	0.012	0.398	0.927	-0.183	0	0	23.307	-0.626	-16.458	0	0	0	0	0	0	0
WT111(DD045F3F1DEA)	3.72	13108	2022-11-29 14:58:24.856	0.011	0.421	0.935	0.244	-0.061	0	23.313	-0.626	-16.458	0	0	0	0	0	0	0
WT111(DD045F3F1DEA)	3.72	13108	2022-11-29 14:58:24.856	0.011	0.421	0.935	0.244	-0.061	0	23.313	-0.626	-16.458	0	0	0	0	0	0	0
WT111(DD045F3F1DEA)	3.72	13108	2022-11-29 14:58:24.887	0.011	0.421	0.935	0.244	-0.061	0	23.313	-0.626	-16.458	0	0	0	0	0	0	0
WT111(DD045F3F1DEA)	3.72	13108	2022-11-29 14:58:24.887	0.011	0.421	0.935	0.244	-0.061	0	23.313	-0.626	-16.458	0	0	0	0	0	0	0
WT111(DD045F3F1DEA)	3.72	13108	2022-11-29 14:58:24.887	0.011	0.385	0.935	-0.488	0	0	23.313	-0.626	-16.458	0	0	0	0	0	0	0
WT111(DD045F3F1DEA)	3.72	13108	2022-11-29 14:58:24.887	0.011	0.385	0.935	-0.488	0	0	23.307	-0.626	-16.458	0	0	0	0	0	0	0
WT111(DD045F3F1DEA)	3.72	13108	2022-11-29 14:58:24.887	0.011	0.385	0.935	-0.488	0	0	23.307	-0.626	-16.458	0	0	0	0	0	0	0
WT111(DD045F3F1DEA)	3.72	13108	2022-11-29 14:58:24.887	0.011	0.385	0.935	-0.488	0	0	23.302	-0.626	-16.458	0	0	0	0	0	0	0
WT111(DD045F3F1DEA)	3.72	13108	2022-11-29 14:58:24.887	0.011	0.397	0.928	0.61	0	0	23.307	-0.626	-16.458	0	0	0	0	0	0	0
WT111(DD045F3F1DEA)	3.72	13108	2022-11-29 14:58:24.887	0.011	0.397	0.928	0.61	0	0	23.307	-0.626	-16.458	0	0	0	0	0	0	0
WT111(DD045F3F1DEA)	3.72	13108	2022-11-29 14:58:24.918	0.011	0.397	0.928	0.61	0	0	23.313	-0.626	-16.458	0	0	0	0	0	0	0
WT111(DD045F3F1DEA)	3.72	13108	2022-11-29 14:58:24.918	0.011	0.397	0.928	0.61	0	0	23.313	-0.626	-16.458	0	0	0	0	0	0	0
WT111(DD045F3F1DEA)	3.72	13108	2022-11-29 14:58:24.918	0.011	0.402	0.926	-0.244	0	0	23.313	-0.626	-16.458	0	0	0	0	0	0	0
WT111(DD045F3F1DEA)	3.72	13108	2022-11-29 14:58:24.918	0.011	0.402	0.926	-0.244	0	0	23.313	-0.626	-16.458	0	0	0	0	0	0	0
WT111(DD045F3F1DEA)	3.72	13108	2022-11-29 14:58:24.918	0.011	0.402	0.926	-0.244	0	0	23.313	-0.626	-16.458	0	0	0	0	0	0	0
WT111(DD045F3F1DEA)	3.72	13108	2022-11-29 14:58:24.918	0.011	0.402	0.926	-0.244	0	0	23.307	-0.626	-16.458	0	0	0	0	0	0	0
WT111(DD045F3F1DEA)	3.72	13108	2022-11-29 14:58:24.918	0.011	0.406	0.933	0.183	-0.061	0	23.307	-0.626	-16.458	0	0	0	0	0	0	0
WT111(DD045F3F1DEA)	3.72	13108	2022-11-29 14:58:24.918	0.011	0.406	0.933	0.183	-0.061	0	23.313	-0.626	-16.458	0	0	0	0	0	0	0
WT111(DD045F3F1DEA)	3.72	13108	2022-11-29 14:58:24.949	0.011	0.406	0.933	0.183	-0.061	0	23.313	-0.626	-16.458	0	0	0	0	0	0	0
WT111(DD045F3F1DEA)	3.72	13108	2022-11-29 14:58:24.949	0.011	0.406	0.933	0.183	-0.061	0	23.313	-0.626	-16.458	0	0	0	0	0	0	0
WT111(DD045F3F1DEA)	3.72	13108	2022-11-29 14:58:24.949	0.011	0.398	0.932	-0.061	0	0	23.313	-0.626	-16.458	0	0	0	0	0	0	0
WT111(DD045F3F1DEA)	3.72	13108	2022-11-29 14:58:24.949	0.011	0.398	0.932	-0.061	0	0	23.313	-0.626	-16.458	0	0	0	0	0	0	0
WT111(DD045F3F1DEA)	3.72	13108	2022-11-29 14:58:24.949	0.011	0.398	0.932	-0.061	0	0	23.313	-0.626	-16.458	0	0	0	0	0	0	0
WT111(DD045F3F1DEA)	3.72	13108	2022-11-29 14:58:24.949	0.011	0.398	0.932	-0.061	0	0	23.313	-0.626	-16.458	0	0	0	0	0	0	0
WT111(DD045F3F1DEA)	3.72	13108	2022-11-29 14:58:24.949	0.011	0.404	0.931	0.061	0	0	23.313	-0.626	-16.458	0	0	0	0	0	0	0
WT111(DD045F3F1DEA)	3.72	13108	2022-11-29 14:58:24.949	0.011	0.404	0.931	0.061	0	0	23.313	-0.626	-16.458	0	0	0	0	0	0	0
WT111(DD045F3F1DEA)	3.72	13108	2022-11-29 14:58:24.965	0.011	0.404	0.931	0.061	0	0	23.313	-0.626	-16.458	0	0	0	0	0	0	0
WT111(DD045F3F1DEA)	3.72	13108	2022-11-29 14:58:24.965	0.011	0.404	0.931	0.061	0	0	23.313	-0.626	-16.458	0	0	0	0	0	0	0
WT111(DD045F3F1DEA)	3.72	13108	2022-11-29 14:58:24.965	0.012	0.407	0.936	0	0	0	23.313	-0.626	-16.458	0	0	0	0	0	0	0
WT111(DD045F3F1DEA)	3.72	13108	2022-11-29 14:58:24.965	0.012	0.407	0.936	0	0	0	23.313	-0.626	-16.458	0	0	0	0	0	0	0
WT111(DD045F3F1DEA)	3.72	13108	2022-11-29 14:58:24.965	0.012	0.407	0.936	0	0	0	23.313	-0.626	-16.458	0	0	0	0	0	0	0
WT111(DD045F3F1DEA)	3.72	13108	2022-11-29 14:58:24.965	0.012	0.407	0.936	0	0	0	23.313	-0.632	-16.458	0	0	0	0	0	0	0
WT111(DD045F3F1DEA)	3.72	13108	2022-11-29 14:58:24.965	0.012	0.397	0.932	0.183	0	0	23.313	-0.632	-16.458	0	0	0	0	0	0	0
WT111(DD045F3F1DEA)	3.72	13108	2022-11-29 14:58:24.965	0.012	0.397	0.932	0.183	0	0	23.313	-0.632	-16.458	0	0	0	0	0	0	0
WT111(DD045F3F1DEA)	3.72	13108	2022-11-29 14:58:24.997	0.012	0.397	0.932	0.183	0	0	23.313	-0.632	-16.458	0	0	0	0	0	0	0
WT111(DD045F3F1DEA)	3.72	13108	2022-11-29 14:58:24.997	0.012	0.397	0.932	0.183	0	0	23.313	-0.632	-16.458	0	0	0	0	0	0	0
WT111(DD045F3F1DEA)	3.72	13108	2022-11-29 14:58:24.997	0.011	0.407	0.932	0	0	0	23.313	-0.632	-16.458	0	0	0	0	0	0	0
WT111(DD045F3F1DEA)	3.72	13108	2022-11-29 14:58:24.997	0.011	0.407	0.932	0	0	0	23.313	-0.632	-16.458	0	0	0	0	0	0	0
WT111(DD045F3F1DEA)	3.72	13108	2022-11-29 14:58:24.997	0.011	0.407	0.932	0	0	0	23.313	-0.632	-16.458	0	0	0	0	0	0	0
WT111(DD045F3F1DEA)	3.72	13108	2022-11-29 14:58:24.997	0.011	0.407	0.932	0	0	0	23.313	-0.632	-16.458	0	0	0	0	0	0	0
WT111(DD045F3F1DEA)	3.72	13108	2022-11-29 14:58:24.997	0.009	0.384	0.924	-0.122	0	0	23.313	-0.632	-16.458	0	0	0	0	0	0	0
WT111(DD045F3F1DEA)	3.72	13108	2022-11-29 14:58:24.997	0.009	0.384	0.924	-0.122	0	0	23.313	-0.632	-16.458	0	0	0	0	0	0	0
WT111(DD045F3F1DEA)	3.72	13108	2022-11-29 14:58:25.059	0.009	0.384	0.924	-0.122	0	0	23.313	-0.632	-16.458	0	0	0	0	0	0	0
WT111(DD045F3F1DEA)	3.72	13108	2022-11-29 14:58:25.059	0.009	0.384	0.924	-0.122	0	0	23.313	-0.632	-16.458	0	0	0	0	0	0	0
WT111(DD045F3F1DEA)	3.72	13108	2022-11-29 14:58:25.059	0.012	0.414	0.934	0.122	0	0	23.313	-0.632	-16.458	0	0	0	0	0	0	0
WT111(DD045F3F1DEA)	3.72	13108	2022-11-29 14:58:25.059	0.012	0.414	0.934	0.122	0	0	23.313	-0.632	-16.458	0	0	0	0	0	0	0
WT111(DD045F3F1DEA)	3.72	13108	2022-11-29 14:58:25.059	0.012	0.414	0.934	0.122	0	0	23.313	-0.632	-16.458	0	0	0	0	0	0	0
WT111(DD045F3F1DEA)	3.72	13108	2022-11-29 14:58:25.059	0.012	0.414	0.934	0.122	0	0	23.313	-0.632	-16.458	0	0	0	0	0	0	0
WT111(DD045F3F1DEA)	3.72	13108	2022-11-29 14:58:25.059	0.01	0.394	0.93	-0.122	0	0	23.313	-0.632	-16.458	0	0	0	0	0	0	0
WT111(DD045F3F1DEA)	3.72	13108	2022-11-29 14:58:25.059	0.01	0.394	0.93	-0.122	0	0	23.313	-0.632	-16.458	0	0	0	0	0	0	0
WT111(DD045F3F1DEA)	3.72	13108	2022-11-29 14:58:25.090	0.01	0.394	0.93	-0.122	0	0	23.313	-0.632	-16.458	0	0	0	0	0	0	0
WT111(DD045F3F1DEA)	3.72	13108	2022-11-29 14:58:25.090	0.01	0.394	0.93	-0.122	0	0	23.313	-0.632	-16.458	0	0	0	0	0	0	0
WT111(DD045F3F1DEA)	3.72	13108	2022-11-29 14:58:25.090	0.011	0.406	0.931	0.122	0	0	23.313	-0.632	-16.458	0	0	0	0	0	0	0
WT111(DD045F3F1DEA)	3.72	13108	2022-11-29 14:58:25.090	0.011	0.406	0.931	0.122	0	0	23.313	-0.632	-16.458	0	0	0	0	0	0	0
WT111(DD045F3F1DEA)	3.72	13108	2022-11-29 14:58:25.090	0.011	0.406	0.931	0.122	0	0	23.313	-0.632	-16.458	0	0	0	0	0	0	0
WT111(DD045F3F1DEA)	3.72	13108	2022-11-29 14:58:25.090	0.011	0.406	0.931	0.122	0	0	23.313	-0.632	-16.458	0	0	0	0	0	0	0
WT111(DD045F3F1DEA)	3.72	13108	2022-11-29 14:58:25.090	0.01	0.394	0.927	0	0	0	23.313	-0.632	-16.458	0	0	0	0	0	0	0
WT111(DD045F3F1DEA)	3.72	13108	2022-11-29 14:58:25.090	0.01	0.394	0.927	0	0	0	23.313	-0.632	-16.458	0	0	0	0	0	0	0
WT111(DD045F3F1DEA)	3.72	13108	2022-11-29 14:58:25.122	0.01	0.394	0.927	0	0	0	23.313	-0.632	-16.458	0	0	0	0	0	0	0
WT111(DD045F3F1DEA)	3.72	13108	2022-11-29 14:58:25.122	0.01	0.394	0.927	0	0	0	23.313	-0.632	-16.458	0	0	0	0	0	0	0
WT111(DD045F3F1DEA)	3.72	13108	2022-11-29 14:58:25.122	0.012	0.403	0.935	0	0	0	23.313	-0.632	-16.458	0	0	0	0	0	0	0
WT111(DD045F3F1DEA)	3.72	13108	2022-11-29 14:58:25.122	0.012	0.403	0.935	0	0	0	23.313	-0.632	-16.458	0	0	0	0	0	0	0
WT111(DD045F3F1DEA)	3.72	13108	2022-11-29 14:58:25.122	0.012	0.403	0.935	0	0	0	23.313	-0.632	-16.458	0	0	0	0	0	0	0
WT111(DD045F3F1DEA)	3.72	13108	2022-11-29 14:58:25.122	0.012	0.403	0.935	0	0	0	23.313	-0.632	-16.458	0	0	0	0	0	0	0
WT111(DD045F3F1DEA)	3.72	13108	2022-11-29 14:58:25.122	0.011	0.405	0.928	0	0	0	23.313	-0.632	-16.458	0	0	0	0	0	0	0
WT111(DD045F3F1DEA)	3.72	13108	2022-11-29 14:58:25.122	0.011	0.405	0.928	0	0	0	23.313	-0.632	-16.458	0	0	0	0	0	0	0
WT111(DD045F3F1DEA)	3.72	13108	2022-11-29 14:58:25.184	0.011	0.405	0.928	0	0	0	23.313	-0.632	-16.458	0	0	0	0	0	0	0
WT111(DD045F3F1DEA)	3.72	13108	2022-11-29 14:58:25.184	0.011	0.405	0.928	0	0	0	23.313	-0.632	-16.458	0	0	0	0	0	0	0
WT111(DD045F3F1DEA)	3.72	13108	2022-11-29 14:58:25.184	0.01	0.397	0.935	0	0	0	23.313	-0.632	-16.458	0	0	0	0	0	0	0
WT111(DD045F3F1DEA)	3.72	13108	2022-11-29 14:58:25.184	0.01	0.397	0.935	0	0	0	23.313	-0.632	-16.458	0	0	0	0	0	0	0
WT111(DD045F3F1DEA)	3.72	13108	2022-11-29 14:58:25.184	0.01	0.397	0.935	0	0	0	23.313	-0.626	-16.458	0	0	0	0	0	0	0
WT111(DD045F3F1DEA)	3.72	13108	2022-11-29 14:58:25.184	0.01	0.397	0.935	0	0	0	23.313	-0.626	-16.458	0	0	0	0	0	0	0
WT111(DD045F3F1DEA)	3.72	13108	2022-11-29 14:58:25.184	0.01	0.403	0.927	0.122	0	0	23.313	-0.626	-16.458	0	0	0	0	0	0	0
WT111(DD045F3F1DEA)	3.72	13108	2022-11-29 14:58:25.184	0.01	0.403	0.927	0.122	0	0	23.313	-0.626	-16.458	0	0	0	0	0	0	0
WT111(DD045F3F1DEA)	3.72	13108	2022-11-29 14:58:25.215	0.01	0.403	0.927	0.122	0	0	23.313	-0.626	-16.458	0	0	0	0	0	0	0
WT111(DD045F3F1DEA)	3.72	13108	2022-11-29 14:58:25.215	0.01	0.403	0.927	0.122	0	0	23.313	-0.626	-16.458	0	0	0	0	0	0	0
WT111(DD045F3F1DEA)	3.72	13108	2022-11-29 14:58:25.215	0.011	0.395	0.928	-0.061	0	0	23.313	-0.626	-16.458	0	0	0	0	0	0	0
WT111(DD045F3F1DEA)	3.72	13108	2022-11-29 14:58:25.215	0.011	0.395	0.928	-0.061	0	0	23.313	-0.626	-16.458	0	0	0	0	0	0	0
WT111(DD045F3F1DEA)	3.72	13108	2022-11-29 14:58:25.215	0.011	0.395	0.928	-0.061	0	0	23.313	-0.626	-16.458	0	0	0	0	0	0	0
WT111(DD045F3F1DEA)	3.72	13108	2022-11-29 14:58:25.215	0.011	0.395	0.928	-0.061	0	0	23.313	-0.626	-16.458	0	0	0	0	0	0	0
WT111(DD045F3F1DEA)	3.72	13108	2022-11-29 14:58:25.215	0.011	0.411	0.935	-0.244	0	0	23.313	-0.626	-16.458	0	0	0	0	0	0	0
WT111(DD045F3F1DEA)	3.72	13108	2022-11-29 14:58:25.215	0.011	0.411	0.935	-0.244	0	0	23.313	-0.626	-16.458	0	0	0	0	0	0	0
WT111(DD045F3F1DEA)	3.72	13108	2022-11-29 14:58:25.247	0.011	0.411	0.935	-0.244	0	0	23.307	-0.626	-16.458	0	0	0	0	0	0	0
WT111(DD045F3F1DEA)	3.72	13108	2022-11-29 14:58:25.247	0.011	0.411	0.935	-0.244	0	0	23.307	-0.626	-16.458	0	0	0	0	0	0	0
WT111(DD045F3F1DEA)	3.72	13108	2022-11-29 14:58:25.247	0.011	0.398	0.93	0.122	0	0	23.307	-0.626	-16.458	0	0	0	0	0	0	0
WT111(DD045F3F1DEA)	3.72	13108	2022-11-29 14:58:25.247	0.011	0.398	0.93	0.122	0	0	23.307	-0.626	-16.458	0	0	0	0	0	0	0
WT111(DD045F3F1DEA)	3.72	13108	2022-11-29 14:58:25.247	0.011	0.398	0.93	0.122	0	0	23.313	-0.626	-16.458	0	0	0	0	0	0	0
WT111(DD045F3F1DEA)	3.72	13108	2022-11-29 14:58:25.247	0.011	0.398	0.93	0.122	0	0	23.313	-0.626	-16.458	0	0	0	0	0	0	0
WT111(DD045F3F1DEA)	3.72	13108	2022-11-29 14:58:25.247	0.01	0.391	0.926	0.183	-0.061	0	23.313	-0.626	-16.458	0	0	0	0	0	0	0
WT111(DD045F3F1DEA)	3.72	13108	2022-11-29 14:58:25.247	0.01	0.391	0.926	0.183	-0.061	0	23.313	-0.626	-16.463	0	0	0	0	0	0	0
WT111(DD045F3F1DEA)	3.72	13108	2022-11-29 14:58:25.309	0.01	0.391	0.926	0.183	-0.061	0	23.313	-0.632	-16.463	0	0	0	0	0	0	0
WT111(DD045F3F1DEA)	3.72	13108	2022-11-29 14:58:25.309	0.01	0.391	0.926	0.183	-0.061	0	23.313	-0.632	-16.463	0	0	0	0	0	0	0
WT111(DD045F3F1DEA)	3.72	13108	2022-11-29 14:58:25.309	0.011	0.404	0.931	-0.061	0	0	23.313	-0.632	-16.463	0	0	0	0	0	0	0
WT111(DD045F3F1DEA)	3.72	13108	2022-11-29 14:58:25.309	0.011	0.404	0.931	-0.061	0	0	23.313	-0.632	-16.463	0	0	0	0	0	0	0
WT111(DD045F3F1DEA)	3.72	13108	2022-11-29 14:58:25.309	0.011	0.404	0.931	-0.061	0	0	23.313	-0.632	-16.463	0	0	0	0	0	0	0
WT111(DD045F3F1DEA)	3.72	13108	2022-11-29 14:58:25.309	0.01	0.396	0.924	0.488	-0.061	0	23.313	-0.632	-16.463	0	0	0	0	0	0	0
WT111(DD045F3F1DEA)	3.72	13108	2022-11-29 14:58:25.309	0.01	0.396	0.924	0.488	-0.061	0	23.318	-0.632	-16.463	0	0	0	0	0	0	0
WT111(DD045F3F1DEA)	3.72	13108	2022-11-29 14:58:25.309	0.01	0.396	0.924	0.488	-0.061	0	23.318	-0.632	-16.463	0	0	0	0	0	0	0
WT111(DD045F3F1DEA)	3.72	13108	2022-11-29 14:58:25.324	0.01	0.396	0.924	0.488	-0.061	0	23.324	-0.632	-16.463	0	0	0	0	0	0	0
WT111(DD045F3F1DEA)	3.72	13108	2022-11-29 14:58:25.324	0.012	0.391	0.927	-1.038	0.122	0	23.318	-0.632	-16.463	0	0	0	0	0	0	0
WT111(DD045F3F1DEA)	3.72	13108	2022-11-29 14:58:25.324	0.012	0.391	0.927	-1.038	0.122	0	23.313	-0.626	-16.463	0	0	0	0	0	0	0
WT111(DD045F3F1DEA)	3.72	13108	2022-11-29 14:58:25.324	0.012	0.391	0.927	-1.038	0.122	0	23.307	-0.626	-16.463	0	0	0	0	0	0	0
WT111(DD045F3F1DEA)	3.72	13108	2022-11-29 14:58:25.324	0.012	0.391	0.927	-1.038	0.122	0	23.302	-0.626	-16.458	0	0	0	0	0	0	0
WT111(DD045F3F1DEA)	3.72	13108	2022-11-29 14:58:25.324	0.014	0.417	0.94	0.854	0	0	23.302	-0.626	-16.458	0	0	0	0	0	0	0
WT111(DD045F3F1DEA)	3.72	13108	2022-11-29 14:58:25.324	0.014	0.417	0.94	0.854	0	0	23.307	-0.626	-16.458	0	0	0	0	0	0	0
WT111(DD045F3F1DEA)	3.72	13108	2022-11-29 14:58:25.324	0.014	0.417	0.94	0.854	0	0	23.313	-0.626	-16.458	0	0	0	0	0	0	0
WT111(DD045F3F1DEA)	3.72	13108	2022-11-29 14:58:25.387	0.014	0.417	0.94	0.854	0	0	23.318	-0.626	-16.458	0	0	0	0	0	0	0
WT111(DD045F3F1DEA)	3.72	13108	2022-11-29 14:58:25.387	0.008	0.401	0.935	0.061	0	0	23.318	-0.626	-16.458	0	0	0	0	0	0	0
WT111(DD045F3F1DEA)	3.72	13108	2022-11-29 14:58:25.387	0.008	0.401	0.935	0.061	0	0	23.318	-0.626	-16.458	0	0	0	0	0	0	0
WT111(DD045F3F1DEA)	3.72	13108	2022-11-29 14:58:25.387	0.008	0.401	0.935	0.061	0	0	23.318	-0.626	-16.458	0	0	0	0	0	0	0
WT111(DD045F3F1DEA)	3.72	13108	2022-11-29 14:58:25.387	0.008	0.401	0.935	0.061	0	0	23.318	-0.626	-16.458	0	0	0	0	0	0	0
WT111(DD045F3F1DEA)	3.72	13108	2022-11-29 14:58:25.387	0.009	0.396	0.933	-0.427	0	0	23.318	-0.626	-16.458	0	0	0	0	0	0	0
WT111(DD045F3F1DEA)	3.72	13108	2022-11-29 14:58:25.387	0.009	0.396	0.933	-0.427	0	0	23.313	-0.626	-16.458	0	0	0	0	0	0	0
WT111(DD045F3F1DEA)	3.72	13108	2022-11-29 14:58:25.387	0.009	0.396	0.933	-0.427	0	0	23.313	-0.626	-16.458	0	0	0	0	0	0	0
WT111(DD045F3F1DEA)	3.72	13108	2022-11-29 14:58:25.418	0.009	0.396	0.933	-0.427	0	0	23.307	-0.626	-16.458	0	0	0	0	0	0	0
WT111(DD045F3F1DEA)	3.72	13108	2022-11-29 14:58:25.418	0.013	0.409	0.932	0.366	-0.061	0	23.313	-0.626	-16.458	0	0	0	0	0	0	0
WT111(DD045F3F1DEA)	3.72	13108	2022-11-29 14:58:25.418	0.013	0.409	0.932	0.366	-0.061	0	23.313	-0.626	-16.463	0	0	0	0	0	0	0
WT111(DD045F3F1DEA)	3.72	13108	2022-11-29 14:58:25.418	0.013	0.409	0.932	0.366	-0.061	0	23.313	-0.626	-16.463	0	0	0	0	0	0	0
WT111(DD045F3F1DEA)	3.72	13108	2022-11-29 14:58:25.418	0.013	0.409	0.932	0.366	-0.061	0	23.318	-0.626	-16.463	0	0	0	0	0	0	0
WT111(DD045F3F1DEA)	3.72	13108	2022-11-29 14:58:25.418	0.01	0.396	0.932	0.122	-0.061	0	23.318	-0.626	-16.463	0	0	0	0	0	0	0
WT111(DD045F3F1DEA)	3.72	13108	2022-11-29 14:58:25.418	0.01	0.396	0.932	0.122	-0.061	0	23.318	-0.626	-16.463	0	0	0	0	0	0	0
WT111(DD045F3F1DEA)	3.72	13108	2022-11-29 14:58:25.418	0.01	0.396	0.932	0.122	-0.061	0	23.318	-0.632	-16.463	0	0	0	0	0	0	0
WT111(DD045F3F1DEA)	3.72	13108	2022-11-29 14:58:25.481	0.01	0.396	0.932	0.122	-0.061	0	23.318	-0.632	-16.463	0	0	0	0	0	0	0
WT111(DD045F3F1DEA)	3.72	13108	2022-11-29 14:58:25.481	0.011	0.409	0.936	-0.061	0	0	23.318	-0.632	-16.463	0	0	0	0	0	0	0
WT111(DD045F3F1DEA)	3.72	13108	2022-11-29 14:58:25.481	0.011	0.409	0.936	-0.061	0	0	23.318	-0.632	-16.463	0	0	0	0	0	0	0
WT111(DD045F3F1DEA)	3.72	13108	2022-11-29 14:58:25.481	0.011	0.409	0.936	-0.061	0	0	23.318	-0.632	-16.463	0	0	0	0	0	0	0
WT111(DD045F3F1DEA)	3.72	13108	2022-11-29 14:58:25.481	0.011	0.409	0.936	-0.061	0	0	23.318	-0.632	-16.463	0	0	0	0	0	0	0
WT111(DD045F3F1DEA)	3.72	13108	2022-11-29 14:58:25.481	0.012	0.398	0.93	0.061	0	0	23.318	-0.632	-16.463	0	0	0	0	0	0	0

## Sheet: 1.5kg
设备名称	电压	版本	片上时间	加速度X(g)	加速度Y(g)	加速度Z(g)	角速度X(°/s)	角速度Y(°/s)	角速度Z(°/s)	角度X(°)	角度Y(°)	角度Z(°)	磁场X	磁场Y	磁场Z	四元数0	四元数1	四元数2	四元数3	状态
WT111(DD045F3F1DEA)	3.74	13108	2022-11-29 14:46:45.044	0.008	0.411	0.933	-0.122	0	0	23.203	-0.637	-16.49	0	0	0	0	0	0	0
WT111(DD045F3F1DEA)	3.74	13108	2022-11-29 14:46:45.044	0.008	0.411	0.933	-0.122	0	0	23.203	-0.637	-16.49	0	0	0	0	0	0	0
WT111(DD045F3F1DEA)	3.74	13108	2022-11-29 14:46:45.075	0.012	0.391	0.929	0.061	0	0	23.203	-0.637	-16.49	0	0	0	0	0	0	0
WT111(DD045F3F1DEA)	3.74	13108	2022-11-29 14:46:45.075	0.012	0.391	0.929	0.061	0	0	23.203	-0.637	-16.49	0	0	0	0	0	0	0
WT111(DD045F3F1DEA)	3.74	13108	2022-11-29 14:46:45.075	0.012	0.391	0.929	0.061	0	0	23.203	-0.637	-16.49	0	0	0	0	0	0	0
WT111(DD045F3F1DEA)	3.74	13108	2022-11-29 14:46:45.075	0.012	0.391	0.929	0.061	0	0	23.203	-0.637	-16.49	0	0	0	0	0	0	0
WT111(DD045F3F1DEA)	3.74	13108	2022-11-29 14:46:45.075	0.01	0.403	0.927	0.305	0	0	23.203	-0.637	-16.49	0	0	0	0	0	0	0
WT111(DD045F3F1DEA)	3.74	13108	2022-11-29 14:46:45.075	0.01	0.403	0.927	0.305	0	0	23.209	-0.637	-16.49	0	0	0	0	0	0	0
WT111(DD045F3F1DEA)	3.74	13108	2022-11-29 14:46:45.075	0.01	0.403	0.927	0.305	0	0	23.209	-0.637	-16.49	0	0	0	0	0	0	0
WT111(DD045F3F1DEA)	3.74	13108	2022-11-29 14:46:45.075	0.01	0.403	0.927	0.305	0	0	23.209	-0.637	-16.49	0	0	0	0	0	0	0
WT111(DD045F3F1DEA)	3.74	13108	2022-11-29 14:46:45.107	0.011	0.397	0.934	-0.61	0	0	23.209	-0.637	-16.49	0	0	0	0	0	0	0
WT111(DD045F3F1DEA)	3.74	13108	2022-11-29 14:46:45.107	0.011	0.397	0.934	-0.61	0	0	23.203	-0.637	-16.49	0	0	0	0	0	0	0
WT111(DD045F3F1DEA)	3.74	13108	2022-11-29 14:46:45.107	0.011	0.397	0.934	-0.61	0	0	23.203	-0.637	-16.49	0	0	0	0	0	0	0
WT111(DD045F3F1DEA)	3.74	13108	2022-11-29 14:46:45.107	0.011	0.397	0.934	-0.61	0	0	23.198	-0.637	-16.49	0	0	0	0	0	0	0
WT111(DD045F3F1DEA)	3.74	13108	2022-11-29 14:46:45.107	0.011	0.4	0.93	0.427	0	0	23.198	-0.637	-16.49	0	0	0	0	0	0	0
WT111(DD045F3F1DEA)	3.74	13108	2022-11-29 14:46:45.107	0.011	0.4	0.93	0.427	0	0	23.203	-0.637	-16.49	0	0	0	0	0	0	0
WT111(DD045F3F1DEA)	3.74	13108	2022-11-29 14:46:45.107	0.011	0.4	0.93	0.427	0	0	23.203	-0.637	-16.49	0	0	0	0	0	0	0
WT111(DD045F3F1DEA)	3.74	13108	2022-11-29 14:46:45.107	0.011	0.4	0.93	0.427	0	0	23.209	-0.637	-16.49	0	0	0	0	0	0	0
WT111(DD045F3F1DEA)	3.74	13108	2022-11-29 14:46:45.138	0.011	0.403	0.938	0	0	0	23.209	-0.637	-16.49	0	0	0	0	0	0	0
WT111(DD045F3F1DEA)	3.74	13108	2022-11-29 14:46:45.138	0.011	0.403	0.938	0	0	0	23.209	-0.637	-16.49	0	0	0	0	0	0	0
WT111(DD045F3F1DEA)	3.74	13108	2022-11-29 14:46:45.138	0.011	0.403	0.938	0	0	0	23.209	-0.637	-16.49	0	0	0	0	0	0	0
WT111(DD045F3F1DEA)	3.74	13108	2022-11-29 14:46:45.138	0.011	0.403	0.938	0	0	0	23.209	-0.637	-16.49	0	0	0	0	0	0	0
WT111(DD045F3F1DEA)	3.74	13108	2022-11-29 14:46:45.138	0.013	0.399	0.934	-0.122	0	0	23.209	-0.637	-16.49	0	0	0	0	0	0	0
WT111(DD045F3F1DEA)	3.74	13108	2022-11-29 14:46:45.138	0.013	0.399	0.934	-0.122	0	0	23.203	-0.637	-16.49	0	0	0	0	0	0	0
WT111(DD045F3F1DEA)	3.74	13108	2022-11-29 14:46:45.138	0.013	0.399	0.934	-0.122	0	0	23.203	-0.637	-16.49	0	0	0	0	0	0	0
WT111(DD045F3F1DEA)	3.74	13108	2022-11-29 14:46:45.138	0.013	0.399	0.934	-0.122	0	0	23.203	-0.637	-16.49	0	0	0	0	0	0	0
WT111(DD045F3F1DEA)	3.74	13108	2022-11-29 14:46:45.169	0.012	0.412	0.93	0.061	0	0	23.203	-0.637	-16.49	0	0	0	0	0	0	0
WT111(DD045F3F1DEA)	3.74	13108	2022-11-29 14:46:45.169	0.012	0.412	0.93	0.061	0	0	23.203	-0.637	-16.49	0	0	0	0	0	0	0
WT111(DD045F3F1DEA)	3.74	13108	2022-11-29 14:46:45.169	0.012	0.412	0.93	0.061	0	0	23.209	-0.637	-16.49	0	0	0	0	0	0	0
WT111(DD045F3F1DEA)	3.74	13108	2022-11-29 14:46:45.169	0.01	0.38	0.928	-0.244	0	0	23.203	-0.637	-16.49	0	0	0	0	0	0	0
WT111(DD045F3F1DEA)	3.74	13108	2022-11-29 14:46:45.169	0.01	0.38	0.928	-0.244	0	0	23.203	-0.637	-16.49	0	0	0	0	0	0	0
WT111(DD045F3F1DEA)	3.74	13108	2022-11-29 14:46:45.169	0.01	0.38	0.928	-0.244	0	0	23.203	-0.637	-16.49	0	0	0	0	0	0	0
WT111(DD045F3F1DEA)	3.74	13108	2022-11-29 14:46:45.169	0.01	0.38	0.928	-0.244	0	0	23.203	-0.637	-16.49	0	0	0	0	0	0	0
WT111(DD045F3F1DEA)	3.74	13108	2022-11-29 14:46:45.169	0.011	0.414	0.935	0.427	-0.061	0	23.203	-0.637	-16.49	0	0	0	0	0	0	0
WT111(DD045F3F1DEA)	3.74	13108	2022-11-29 14:46:45.248	0.011	0.414	0.935	0.427	-0.061	0	23.203	-0.637	-16.49	0	0	0	0	0	0	0
WT111(DD045F3F1DEA)	3.74	13108	2022-11-29 14:46:45.263	0.011	0.414	0.935	0.427	-0.061	0	23.209	-0.637	-16.49	0	0	0	0	0	0	0
WT111(DD045F3F1DEA)	3.74	13108	2022-11-29 14:46:45.263	0.011	0.414	0.935	0.427	-0.061	0	23.209	-0.637	-16.49	0	0	0	0	0	0	0
WT111(DD045F3F1DEA)	3.74	13108	2022-11-29 14:46:45.263	0.01	0.385	0.925	-0.427	0	0	23.209	-0.637	-16.49	0	0	0	0	0	0	0
WT111(DD045F3F1DEA)	3.74	13108	2022-11-29 14:46:45.263	0.01	0.385	0.925	-0.427	0	0	23.209	-0.637	-16.49	0	0	0	0	0	0	0
WT111(DD045F3F1DEA)	3.74	13108	2022-11-29 14:46:45.263	0.01	0.385	0.925	-0.427	0	0	23.203	-0.637	-16.49	0	0	0	0	0	0	0
WT111(DD045F3F1DEA)	3.74	13108	2022-11-29 14:46:45.263	0.01	0.385	0.925	-0.427	0	0	23.203	-0.637	-16.49	0	0	0	0	0	0	0
WT111(DD045F3F1DEA)	3.74	13108	2022-11-29 14:46:45.263	0.011	0.414	0.939	0.122	0.061	0	23.203	-0.637	-16.49	0	0	0	0	0	0	0
WT111(DD045F3F1DEA)	3.74	13108	2022-11-29 14:46:45.310	0.011	0.414	0.939	0.122	0.061	0	23.203	-0.637	-16.49	0	0	0	0	0	0	0
WT111(DD045F3F1DEA)	3.74	13108	2022-11-29 14:46:45.310	0.011	0.414	0.939	0.122	0.061	0	23.203	-0.637	-16.49	0	0	0	0	0	0	0
WT111(DD045F3F1DEA)	3.74	13108	2022-11-29 14:46:45.310	0.011	0.414	0.939	0.122	0.061	0	23.203	-0.637	-16.49	0	0	0	0	0	0	0
WT111(DD045F3F1DEA)	3.74	13108	2022-11-29 14:46:45.310	0.01	0.393	0.925	0.244	0	0	23.203	-0.637	-16.49	0	0	0	0	0	0	0
WT111(DD045F3F1DEA)	3.74	13108	2022-11-29 14:46:45.310	0.01	0.393	0.925	0.244	0	0	23.209	-0.637	-16.49	0	0	0	0	0	0	0
WT111(DD045F3F1DEA)	3.74	13108	2022-11-29 14:46:45.310	0.01	0.393	0.925	0.244	0	0	23.209	-0.637	-16.49	0	0	0	0	0	0	0
WT111(DD045F3F1DEA)	3.74	13108	2022-11-29 14:46:45.310	0.01	0.393	0.925	0.244	0	0	23.209	-0.637	-16.49	0	0	0	0	0	0	0
WT111(DD045F3F1DEA)	3.74	13108	2022-11-29 14:46:45.310	0.012	0.403	0.936	-0.549	0	0	23.209	-0.637	-16.49	0	0	0	0	0	0	0
WT111(DD045F3F1DEA)	3.74	13108	2022-11-29 14:46:45.341	0.012	0.403	0.936	-0.549	0	0	23.203	-0.637	-16.49	0	0	0	0	0	0	0
WT111(DD045F3F1DEA)	3.74	13108	2022-11-29 14:46:45.341	0.012	0.403	0.936	-0.549	0	0	23.203	-0.637	-16.49	0	0	0	0	0	0	0
WT111(DD045F3F1DEA)	3.74	13108	2022-11-29 14:46:45.341	0.012	0.403	0.936	-0.549	0	0	23.198	-0.637	-16.49	0	0	0	0	0	0	0
WT111(DD045F3F1DEA)	3.74	13108	2022-11-29 14:46:45.341	0.012	0.399	0.932	0.244	0	0	23.198	-0.637	-16.49	0	0	0	0	0	0	0
WT111(DD045F3F1DEA)	3.74	13108	2022-11-29 14:46:45.341	0.012	0.399	0.932	0.244	0	0	23.203	-0.637	-16.49	0	0	0	0	0	0	0
WT111(DD045F3F1DEA)	3.74	13108	2022-11-29 14:46:45.341	0.012	0.399	0.932	0.244	0	0	23.203	-0.637	-16.49	0	0	0	0	0	0	0
WT111(DD045F3F1DEA)	3.74	13108	2022-11-29 14:46:45.341	0.012	0.399	0.932	0.244	0	0	23.203	-0.637	-16.49	0	0	0	0	0	0	0
WT111(DD045F3F1DEA)	3.74	13108	2022-11-29 14:46:45.341	0.011	0.405	0.93	0.061	0	0	23.203	-0.637	-16.49	0	0	0	0	0	0	0
WT111(DD045F3F1DEA)	3.74	13108	2022-11-29 14:46:45.435	0.011	0.405	0.93	0.061	0	0	23.203	-0.637	-16.49	0	0	0	0	0	0	0
WT111(DD045F3F1DEA)	3.74	13108	2022-11-29 14:46:45.435	0.011	0.405	0.93	0.061	0	0	23.203	-0.637	-16.49	0	0	0	0	0	0	0
WT111(DD045F3F1DEA)	3.74	13108	2022-11-29 14:46:45.435	0.011	0.405	0.93	0.061	0	0	23.203	-0.637	-16.49	0	0	0	0	0	0	0
WT111(DD045F3F1DEA)	3.74	13108	2022-11-29 14:46:45.435	0.011	0.383	0.928	-0.305	0	0	23.203	-0.637	-16.49	0	0	0	0	0	0	0
WT111(DD045F3F1DEA)	3.74	13108	2022-11-29 14:46:45.435	0.011	0.383	0.928	-0.305	0	0	23.203	-0.637	-16.49	0	0	0	0	0	0	0
WT111(DD045F3F1DEA)	3.74	13108	2022-11-29 14:46:45.435	0.011	0.383	0.928	-0.305	0	0	23.203	-0.637	-16.49	0	0	0	0	0	0	0
WT111(DD045F3F1DEA)	3.74	13108	2022-11-29 14:46:45.435	0.011	0.383	0.928	-0.305	0	0	23.198	-0.637	-16.49	0	0	0	0	0	0	0
WT111(DD045F3F1DEA)	3.74	13108	2022-11-29 14:46:45.435	0.011	0.432	0.941	0.366	-0.061	0	23.203	-0.637	-16.49	0	0	0	0	0	0	0
WT111(DD045F3F1DEA)	3.74	13108	2022-11-29 14:46:45.466	0.011	0.432	0.941	0.366	-0.061	0	23.203	-0.637	-16.49	0	0	0	0	0	0	0
WT111(DD045F3F1DEA)	3.74	13108	2022-11-29 14:46:45.466	0.011	0.432	0.941	0.366	-0.061	0	23.203	-0.637	-16.49	0	0	0	0	0	0	0
WT111(DD045F3F1DEA)	3.74	13108	2022-11-29 14:46:45.466	0.011	0.432	0.941	0.366	-0.061	0	23.209	-0.637	-16.49	0	0	0	0	0	0	0
WT111(DD045F3F1DEA)	3.74	13108	2022-11-29 14:46:45.466	0.01	0.37	0.919	-0.61	0	0	23.203	-0.637	-16.49	0	0	0	0	0	0	0
WT111(DD045F3F1DEA)	3.74	13108	2022-11-29 14:46:45.466	0.01	0.37	0.919	-0.61	0	0	23.203	-0.637	-16.49	0	0	0	0	0	0	0
WT111(DD045F3F1DEA)	3.74	13108	2022-11-29 14:46:45.466	0.01	0.37	0.919	-0.61	0	0	23.198	-0.637	-16.49	0	0	0	0	0	0	0
WT111(DD045F3F1DEA)	3.74	13108	2022-11-29 14:46:45.466	0.01	0.37	0.919	-0.61	0	0	23.198	-0.637	-16.49	0	0	0	0	0	0	0
WT111(DD045F3F1DEA)	3.74	13108	2022-11-29 14:46:45.466	0.013	0.417	0.939	0.305	0	0	23.198	-0.637	-16.49	0	0	0	0	0	0	0
WT111(DD045F3F1DEA)	3.74	13108	2022-11-29 14:46:45.497	0.013	0.417	0.939	0.305	0	0	23.198	-0.637	-16.49	0	0	0	0	0	0	0
WT111(DD045F3F1DEA)	3.74	13108	2022-11-29 14:46:45.497	0.013	0.417	0.939	0.305	0	0	23.203	-0.637	-16.49	0	0	0	0	0	0	0
WT111(DD045F3F1DEA)	3.74	13108	2022-11-29 14:46:45.497	0.013	0.417	0.939	0.305	0	0	23.203	-0.637	-16.49	0	0	0	0	0	0	0
WT111(DD045F3F1DEA)	3.74	13108	2022-11-29 14:46:45.497	0.01	0.39	0.934	-0.183	0	0	23.203	-0.637	-16.49	0	0	0	0	0	0	0
WT111(DD045F3F1DEA)	3.74	13108	2022-11-29 14:46:45.497	0.01	0.39	0.934	-0.183	0	0	23.203	-0.637	-16.49	0	0	0	0	0	0	0
WT111(DD045F3F1DEA)	3.74	13108	2022-11-29 14:46:45.497	0.01	0.39	0.934	-0.183	0	0	23.203	-0.637	-16.49	0	0	0	0	0	0	0
WT111(DD045F3F1DEA)	3.74	13108	2022-11-29 14:46:45.497	0.01	0.39	0.934	-0.183	0	0	23.198	-0.637	-16.49	0	0	0	0	0	0	0
WT111(DD045F3F1DEA)	3.74	13108	2022-11-29 14:46:45.497	0.01	0.393	0.927	0.488	0	0	23.203	-0.637	-16.49	0	0	0	0	0	0	0
WT111(DD045F3F1DEA)	3.74	13108	2022-11-29 14:46:45.529	0.011	0.401	0.936	0.488	0	0	23.203	-0.637	-16.49	0	0	0	0	0	0	0
WT111(DD045F3F1DEA)	3.74	13108	2022-11-29 14:46:45.529	0.011	0.401	0.936	0.488	0	0	23.209	-0.637	-16.49	0	0	0	0	0	0	0
WT111(DD045F3F1DEA)	3.74	13108	2022-11-29 14:46:45.529	0.011	0.401	0.936	0.488	0	0	23.209	-0.637	-16.49	0	0	0	0	0	0	0
WT111(DD045F3F1DEA)	3.74	13108	2022-11-29 14:46:45.529	0.01	0.388	0.927	-0.488	0	0	23.209	-0.637	-16.49	0	0	0	0	0	0	0
WT111(DD045F3F1DEA)	3.74	13108	2022-11-29 14:46:45.529	0.01	0.388	0.927	-0.488	0	0	23.203	-0.637	-16.49	0	0	0	0	0	0	0
WT111(DD045F3F1DEA)	3.74	13108	2022-11-29 14:46:45.529	0.01	0.388	0.927	-0.488	0	0	23.203	-0.637	-16.49	0	0	0	0	0	0	0
WT111(DD045F3F1DEA)	3.74	13108	2022-11-29 14:46:45.529	0.01	0.388	0.927	-0.488	0	0	23.198	-0.637	-16.49	0	0	0	0	0	0	0
WT111(DD045F3F1DEA)	3.74	13108	2022-11-29 14:46:45.529	0.01	0.411	0.94	0.366	0	0	23.203	-0.637	-16.49	0	0	0	0	0	0	0
WT111(DD045F3F1DEA)	3.74	13108	2022-11-29 14:46:45.560	0.01	0.411	0.94	0.366	0	0	23.203	-0.637	-16.49	0	0	0	0	0	0	0
WT111(DD045F3F1DEA)	3.74	13108	2022-11-29 14:46:45.560	0.01	0.411	0.94	0.366	0	0	23.203	-0.637	-16.49	0	0	0	0	0	0	0
WT111(DD045F3F1DEA)	3.74	13108	2022-11-29 14:46:45.560	0.01	0.411	0.94	0.366	0	0	23.209	-0.637	-16.49	0	0	0	0	0	0	0
WT111(DD045F3F1DEA)	3.74	13108	2022-11-29 14:46:45.560	0.011	0.388	0.923	-0.122	0	0	23.209	-0.637	-16.49	0	0	0	0	0	0	0
WT111(DD045F3F1DEA)	3.74	13108	2022-11-29 14:46:45.560	0.011	0.388	0.923	-0.122	0	0	23.209	-0.637	-16.49	0	0	0	0	0	0	0
WT111(DD045F3F1DEA)	3.74	13108	2022-11-29 14:46:45.560	0.011	0.388	0.923	-0.122	0	0	23.203	-0.637	-16.49	0	0	0	0	0	0	0
WT111(DD045F3F1DEA)	3.74	13108	2022-11-29 14:46:45.560	0.011	0.388	0.923	-0.122	0	0	23.203	-0.637	-16.49	0	0	0	0	0	0	0
WT111(DD045F3F1DEA)	3.74	13108	2022-11-29 14:46:45.560	0.016	0.419	0.873	-0.305	-0.366	0	23.203	-0.637	-16.496	0	0	0	0	0	0	0
WT111(DD045F3F1DEA)	3.74	13108	2022-11-29 14:46:45.591	0.016	0.419	0.873	-0.305	-0.366	0	23.203	-0.637	-16.496	0	0	0	0	0	0	0
WT111(DD045F3F1DEA)	3.74	13108	2022-11-29 14:46:45.591	0.016	0.419	0.873	-0.305	-0.366	0	23.203	-0.643	-16.496	0	0	0	0	0	0	0
WT111(DD045F3F1DEA)	3.74	13108	2022-11-29 14:46:45.591	0.016	0.419	0.873	-0.305	-0.366	0	23.203	-0.643	-16.496	0	0	0	0	0	0	0
WT111(DD045F3F1DEA)	3.74	13108	2022-11-29 14:46:45.591	0.011	0.423	1.076	-2.136	0.122	0	23.192	-0.643	-16.496	0	0	0	0	0	0	0
WT111(DD045F3F1DEA)	3.74	13108	2022-11-29 14:46:45.591	0.011	0.423	1.076	-2.136	0.122	0	23.181	-0.643	-16.501	0	0	0	0	0	0	0
WT111(DD045F3F1DEA)	3.74	13108	2022-11-29 14:46:45.591	0.011	0.423	1.076	-2.136	0.122	0	23.17	-0.643	-16.507	0	0	0	0	0	0	0
WT111(DD045F3F1DEA)	3.74	13108	2022-11-29 14:46:45.591	0.011	0.423	1.076	-2.136	0.122	0	23.159	-0.643	-16.507	0	0	0	0	0	0	0
WT111(DD045F3F1DEA)	3.74	13108	2022-11-29 14:46:45.591	0.006	0.365	0.907	2.502	-0.061	0	23.176	-0.643	-16.512	0	0	0	0	0	0	0
WT111(DD045F3F1DEA)	3.74	13108	2022-11-29 14:46:45.607	0.006	0.365	0.907	2.502	-0.061	0	23.187	-0.643	-16.518	0	0	0	0	0	0	0
WT111(DD045F3F1DEA)	3.74	13108	2022-11-29 14:46:45.607	0.006	0.365	0.907	2.502	-0.061	0	23.198	-0.643	-16.518	0	0	0	0	0	0	0
WT111(DD045F3F1DEA)	3.74	13108	2022-11-29 14:46:45.607	0.006	0.365	0.907	2.502	-0.061	0	23.209	-0.643	-16.523	0	0	0	0	0	0	0
WT111(DD045F3F1DEA)	3.74	13108	2022-11-29 14:46:45.607	0.011	0.397	0.922	-0.854	0	0	23.203	-0.643	-16.529	0	0	0	0	0	0	0
WT111(DD045F3F1DEA)	3.74	13108	2022-11-29 14:46:45.607	0.011	0.397	0.922	-0.854	0	0	23.198	-0.643	-16.534	0	0	0	0	0	0	0
WT111(DD045F3F1DEA)	3.74	13108	2022-11-29 14:46:45.607	0.011	0.397	0.922	-0.854	0	0	23.192	-0.643	-16.534	0	0	0	0	0	0	0
WT111(DD045F3F1DEA)	3.74	13108	2022-11-29 14:46:45.607	0.011	0.397	0.922	-0.854	0	0	23.192	-0.643	-16.54	0	0	0	0	0	0	0
WT111(DD045F3F1DEA)	3.74	13108	2022-11-29 14:46:45.607	0.012	0.398	0.938	-0.183	0	0	23.187	-0.643	-16.545	0	0	0	0	0	0	0
WT111(DD045F3F1DEA)	3.74	13108	2022-11-29 14:46:45.638	0.012	0.398	0.938	-0.183	0	0	23.187	-0.643	-16.545	0	0	0	0	0	0	0
WT111(DD045F3F1DEA)	3.74	13108	2022-11-29 14:46:45.654	0.012	0.398	0.938	-0.183	0	0	23.187	-0.643	-16.551	0	0	0	0	0	0	0
WT111(DD045F3F1DEA)	3.74	13108	2022-11-29 14:46:45.654	0.012	0.398	0.938	-0.183	0	0	23.187	-0.643	-16.556	0	0	0	0	0	0	0
WT111(DD045F3F1DEA)	3.74	13108	2022-11-29 14:46:45.654	0.009	0.408	0.931	0.61	0	0	23.187	-0.643	-16.556	0	0	0	0	0	0	0
WT111(DD045F3F1DEA)	3.74	13108	2022-11-29 14:46:45.654	0.009	0.408	0.931	0.61	0	0	23.192	-0.643	-16.562	0	0	0	0	0	0	0
WT111(DD045F3F1DEA)	3.74	13108	2022-11-29 14:46:45.654	0.009	0.408	0.931	0.61	0	0	23.192	-0.643	-16.567	0	0	0	0	0	0	0
WT111(DD045F3F1DEA)	3.74	13108	2022-11-29 14:46:45.654	0.009	0.408	0.931	0.61	0	0	23.198	-0.643	-16.567	0	0	0	0	0	0	0
WT111(DD045F3F1DEA)	3.74	13108	2022-11-29 14:46:45.654	0.012	0.399	0.929	-0.427	0	0	23.192	-0.637	-16.573	0	0	0	0	0	0	0
WT111(DD045F3F1DEA)	3.74	13108	2022-11-29 14:46:45.669	0.012	0.399	0.929	-0.427	0	0	23.192	-0.637	-16.573	0	0	0	0	0	0	0
WT111(DD045F3F1DEA)	3.74	13108	2022-11-29 14:46:45.669	0.012	0.399	0.929	-0.427	0	0	23.187	-0.637	-16.578	0	0	0	0	0	0	0
WT111(DD045F3F1DEA)	3.74	13108	2022-11-29 14:46:45.669	0.013	0.39	0.933	0	0	0	23.187	-0.637	-16.578	0	0	0	0	0	0	0
WT111(DD045F3F1DEA)	3.74	13108	2022-11-29 14:46:45.669	0.013	0.39	0.933	0	0	0	23.187	-0.637	-16.584	0	0	0	0	0	0	0
WT111(DD045F3F1DEA)	3.74	13108	2022-11-29 14:46:45.669	0.013	0.39	0.933	0	0	0	23.187	-0.637	-16.589	0	0	0	0	0	0	0
WT111(DD045F3F1DEA)	3.74	13108	2022-11-29 14:46:45.669	0.013	0.39	0.933	0	0	0	23.187	-0.637	-16.589	0	0	0	0	0	0	0
WT111(DD045F3F1DEA)	3.74	13108	2022-11-29 14:46:45.669	0.01	0.407	0.927	-0.061	-0.061	0	23.187	-0.643	-16.595	0	0	0	0	0	0	0
WT111(DD045F3F1DEA)	3.74	13108	2022-11-29 14:46:45.669	0.01	0.407	0.927	-0.061	-0.061	0	23.187	-0.643	-16.595	0	0	0	0	0	0	0
WT111(DD045F3F1DEA)	3.74	13108	2022-11-29 14:46:45.700	0.01	0.407	0.927	-0.061	-0.061	0	23.187	-0.643	-16.6	0	0	0	0	0	0	0
WT111(DD045F3F1DEA)	3.74	13108	2022-11-29 14:46:45.700	0.01	0.407	0.927	-0.061	-0.061	0	23.187	-0.643	-16.606	0	0	0	0	0	0	0
WT111(DD045F3F1DEA)	3.74	13108	2022-11-29 14:46:45.700	0.013	0.394	0.934	-0.122	0	0	23.187	-0.643	-16.606	0	0	0	0	0	0	0
WT111(DD045F3F1DEA)	3.74	13108	2022-11-29 14:46:45.700	0.013	0.394	0.934	-0.122	0	0	23.187	-0.643	-16.611	0	0	0	0	0	0	0
WT111(DD045F3F1DEA)	3.74	13108	2022-11-29 14:46:45.700	0.013	0.394	0.934	-0.122	0	0	23.181	-0.643	-16.611	0	0	0	0	0	0	0
WT111(DD045F3F1DEA)	3.74	13108	2022-11-29 14:46:45.700	0.013	0.394	0.934	-0.122	0	0	23.181	-0.643	-16.617	0	0	0	0	0	0	0
WT111(DD045F3F1DEA)	3.74	13108	2022-11-29 14:46:45.700	0.012	0.411	0.935	0.305	0	0	23.181	-0.643	-16.617	0	0	0	0	0	0	0
WT111(DD045F3F1DEA)	3.74	13108	2022-11-29 14:46:45.700	0.012	0.411	0.935	0.305	0	0	23.187	-0.643	-16.622	0	0	0	0	0	0	0
WT111(DD045F3F1DEA)	3.74	13108	2022-11-29 14:46:45.732	0.012	0.411	0.935	0.305	0	0	23.187	-0.643	-16.622	0	0	0	0	0	0	0
WT111(DD045F3F1DEA)	3.74	13108	2022-11-29 14:46:45.732	0.012	0.411	0.935	0.305	0	0	23.187	-0.643	-16.628	0	0	0	0	0	0	0
WT111(DD045F3F1DEA)	3.74	13108	2022-11-29 14:46:45.732	0.009	0.391	0.931	-0.366	0	0	23.187	-0.643	-16.628	0	0	0	0	0	0	0
WT111(DD045F3F1DEA)	3.74	13108	2022-11-29 14:46:45.732	0.009	0.391	0.931	-0.366	0	0	23.187	-0.643	-16.633	0	0	0	0	0	0	0
WT111(DD045F3F1DEA)	3.74	13108	2022-11-29 14:46:45.732	0.009	0.391	0.931	-0.366	0	0	23.181	-0.643	-16.633	0	0	0	0	0	0	0
WT111(DD045F3F1DEA)	3.74	13108	2022-11-29 14:46:45.732	0.009	0.391	0.931	-0.366	0	0	23.181	-0.643	-16.639	0	0	0	0	0	0	0
WT111(DD045F3F1DEA)	3.74	13108	2022-11-29 14:46:45.732	0.013	0.409	0.936	0.122	0	0	23.181	-0.643	-16.639	0	0	0	0	0	0	0
WT111(DD045F3F1DEA)	3.74	13108	2022-11-29 14:46:45.732	0.013	0.409	0.936	0.122	0	0	23.181	-0.643	-16.644	0	0	0	0	0	0	0
WT111(DD045F3F1DEA)	3.74	13108	2022-11-29 14:46:45.763	0.013	0.409	0.936	0.122	0	0	23.181	-0.643	-16.644	0	0	0	0	0	0	0
WT111(DD045F3F1DEA)	3.74	13108	2022-11-29 14:46:45.763	0.013	0.409	0.936	0.122	0	0	23.187	-0.643	-16.644	0	0	0	0	0	0	0
WT111(DD045F3F1DEA)	3.74	13108	2022-11-29 14:46:45.763	0.009	0.399	0.931	0	0	0	23.187	-0.643	-16.65	0	0	0	0	0	0	0
WT111(DD045F3F1DEA)	3.74	13108	2022-11-29 14:46:45.763	0.009	0.399	0.931	0	0	0	23.187	-0.643	-16.65	0	0	0	0	0	0	0
WT111(DD045F3F1DEA)	3.74	13108	2022-11-29 14:46:45.763	0.009	0.399	0.931	0	0	0	23.187	-0.643	-16.655	0	0	0	0	0	0	0
WT111(DD045F3F1DEA)	3.74	13108	2022-11-29 14:46:45.763	0.009	0.399	0.931	0	0	0	23.187	-0.643	-16.655	0	0	0	0	0	0	0
WT111(DD045F3F1DEA)	3.74	13108	2022-11-29 14:46:45.763	0.013	0.399	0.931	-0.061	0	0	23.187	-0.643	-16.661	0	0	0	0	0	0	0
WT111(DD045F3F1DEA)	3.74	13108	2022-11-29 14:46:45.763	0.013	0.399	0.931	-0.061	0	0	23.187	-0.643	-16.661	0	0	0	0	0	0	0
WT111(DD045F3F1DEA)	3.74	13108	2022-11-29 14:46:45.794	0.013	0.399	0.931	-0.061	0	0	23.187	-0.643	-16.666	0	0	0	0	0	0	0
WT111(DD045F3F1DEA)	3.74	13108	2022-11-29 14:46:45.794	0.013	0.399	0.931	-0.061	0	0	23.187	-0.643	-16.666	0	0	0	0	0	0	0
WT111(DD045F3F1DEA)	3.74	13108	2022-11-29 14:46:45.794	0.011	0.396	0.929	-0.122	0	0	23.181	-0.643	-16.672	0	0	0	0	0	0	0
WT111(DD045F3F1DEA)	3.74	13108	2022-11-29 14:46:45.794	0.011	0.396	0.929	-0.122	0	0	23.181	-0.643	-16.672	0	0	0	0	0	0	0
WT111(DD045F3F1DEA)	3.74	13108	2022-11-29 14:46:45.794	0.011	0.396	0.929	-0.122	0	0	23.181	-0.643	-16.677	0	0	0	0	0	0	0
WT111(DD045F3F1DEA)	3.74	13108	2022-11-29 14:46:45.794	0.011	0.396	0.929	-0.122	0	0	23.181	-0.643	-16.677	0	0	0	0	0	0	0
WT111(DD045F3F1DEA)	3.74	13108	2022-11-29 14:46:45.794	0.011	0.405	0.934	-0.061	0	0	23.181	-0.643	-16.677	0	0	0	0	0	0	0
WT111(DD045F3F1DEA)	3.74	13108	2022-11-29 14:46:45.794	0.011	0.405	0.934	-0.061	0	0	23.181	-0.643	-16.683	0	0	0	0	0	0	0
WT111(DD045F3F1DEA)	3.74	13108	2022-11-29 14:46:45.826	0.011	0.405	0.934	-0.061	0	0	23.181	-0.643	-16.683	0	0	0	0	0	0	0
WT111(DD045F3F1DEA)	3.74	13108	2022-11-29 14:46:45.826	0.011	0.405	0.934	-0.061	0	0	23.181	-0.643	-16.683	0	0	0	0	0	0	0
WT111(DD045F3F1DEA)	3.74	13108	2022-11-29 14:46:45.826	0.011	0.397	0.933	0	0	0	23.181	-0.643	-16.688	0	0	0	0	0	0	0
WT111(DD045F3F1DEA)	3.74	13108	2022-11-29 14:46:45.826	0.011	0.397	0.933	0	0	0	23.181	-0.643	-16.688	0	0	0	0	0	0	0
WT111(DD045F3F1DEA)	3.74	13108	2022-11-29 14:46:45.826	0.011	0.397	0.933	0	0	0	23.181	-0.643	-16.694	0	0	0	0	0	0	0
WT111(DD045F3F1DEA)	3.74	13108	2022-11-29 14:46:45.826	0.011	0.397	0.933	0	0	0	23.181	-0.643	-16.694	0	0	0	0	0	0	0
WT111(DD045F3F1DEA)	3.74	13108	2022-11-29 14:46:45.826	0.012	0.397	0.933	0.122	0	0	23.181	-0.643	-16.694	0	0	0	0	0	0	0
WT111(DD045F3F1DEA)	3.74	13108	2022-11-29 14:46:45.826	0.012	0.397	0.933	0.122	0	0	23.181	-0.643	-16.699	0	0	0	0	0	0	0
WT111(DD045F3F1DEA)	3.74	13108	2022-11-29 14:46:45.857	0.012	0.397	0.933	0.122	0	0	23.181	-0.643	-16.699	0	0	0	0	0	0	0
WT111(DD045F3F1DEA)	3.74	13108	2022-11-29 14:46:45.857	0.012	0.397	0.933	0.122	0	0	23.187	-0.643	-16.705	0	0	0	0	0	0	0
WT111(DD045F3F1DEA)	3.74	13108	2022-11-29 14:46:45.857	0.011	0.408	0.934	0	0	0	23.187	-0.643	-16.705	0	0	0	0	0	0	0
WT111(DD045F3F1DEA)	3.74	13108	2022-11-29 14:46:45.857	0.011	0.408	0.934	0	0	0	23.187	-0.643	-16.705	0	0	0	0	0	0	0
WT111(DD045F3F1DEA)	3.74	13108	2022-11-29 14:46:45.857	0.011	0.408	0.934	0	0	0	23.187	-0.643	-16.71	0	0	0	0	0	0	0
WT111(DD045F3F1DEA)	3.74	13108	2022-11-29 14:46:45.857	0.011	0.408	0.934	0	0	0	23.187	-0.643	-16.71	0	0	0	0	0	0	0
WT111(DD045F3F1DEA)	3.74	13108	2022-11-29 14:46:45.857	0.011	0.396	0.931	0	0	0	23.187	-0.643	-16.71	0	0	0	0	0	0	0
WT111(DD045F3F1DEA)	3.74	13108	2022-11-29 14:46:45.857	0.011	0.396	0.931	0	0	0	23.187	-0.643	-16.716	0	0	0	0	0	0	0
WT111(DD045F3F1DEA)	3.74	13108	2022-11-29 14:46:45.888	0.011	0.396	0.931	0	0	0	23.187	-0.643	-16.716	0	0	0	0	0	0	0
WT111(DD045F3F1DEA)	3.74	13108	2022-11-29 14:46:45.888	0.011	0.396	0.931	0	0	0	23.187	-0.643	-16.716	0	0	0	0	0	0	0
WT111(DD045F3F1DEA)	3.74	13108	2022-11-29 14:46:45.888	0.011	0.397	0.925	0	0	0	23.187	-0.643	-16.721	0	0	0	0	0	0	0
WT111(DD045F3F1DEA)	3.74	13108	2022-11-29 14:46:45.888	0.011	0.397	0.925	0	0	0	23.187	-0.643	-16.721	0	0	0	0	0	0	0
WT111(DD045F3F1DEA)	3.74	13108	2022-11-29 14:46:45.888	0.011	0.397	0.925	0	0	0	23.187	-0.643	-16.727	0	0	0	0	0	0	0
WT111(DD045F3F1DEA)	3.74	13108	2022-11-29 14:46:45.888	0.011	0.397	0.925	0	0	0	23.187	-0.643	-16.727	0	0	0	0	0	0	0
WT111(DD045F3F1DEA)	3.74	13108	2022-11-29 14:46:45.888	0.007	0.397	0.927	-0.305	-0.061	0	23.187	-0.643	-16.727	0	0	0	0	0	0	0
WT111(DD045F3F1DEA)	3.74	13108	2022-11-29 14:46:45.888	0.007	0.397	0.927	-0.305	-0.061	0	23.181	-0.643	-16.732	0	0	0	0	0	0	0
WT111(DD045F3F1DEA)	3.74	13108	2022-11-29 14:46:45.982	0.007	0.397	0.927	-0.305	-0.061	0	23.181	-0.643	-16.732	0	0	0	0	0	0	0
WT111(DD045F3F1DEA)	3.74	13108	2022-11-29 14:46:45.982	0.007	0.397	0.927	-0.305	-0.061	0	23.181	-0.643	-16.738	0	0	0	0	0	0	0
WT111(DD045F3F1DEA)	3.74	13108	2022-11-29 14:46:45.982	0.016	0.412	0.945	0.183	0	0	23.181	-0.643	-16.738	0	0	0	0	0	0	0
WT111(DD045F3F1DEA)	3.74	13108	2022-11-29 14:46:45.982	0.016	0.412	0.945	0.183	0	0	23.181	-0.643	-16.738	0	0	0	0	0	0	0
WT111(DD045F3F1DEA)	3.74	13108	2022-11-29 14:46:45.982	0.016	0.412	0.945	0.183	0	0	23.181	-0.643	-16.738	0	0	0	0	0	0	0
WT111(DD045F3F1DEA)	3.74	13108	2022-11-29 14:46:45.982	0.016	0.412	0.945	0.183	0	0	23.187	-0.643	-16.743	0	0	0	0	0	0	0
WT111(DD045F3F1DEA)	3.74	13108	2022-11-29 14:46:45.982	0.01	0.396	0.927	-0.122	0	0	23.187	-0.643	-16.743	0	0	0	0	0	0	0
WT111(DD045F3F1DEA)	3.74	13108	2022-11-29 14:46:45.982	0.01	0.396	0.927	-0.122	0	0	23.187	-0.643	-16.743	0	0	0	0	0	0	0
WT111(DD045F3F1DEA)	3.74	13108	2022-11-29 14:46:45.997	0.01	0.396	0.927	-0.122	0	0	23.181	-0.643	-16.749	0	0	0	0	0	0	0
WT111(DD045F3F1DEA)	3.74	13108	2022-11-29 14:46:45.997	0.01	0.396	0.927	-0.122	0	0	23.181	-0.643	-16.749	0	0	0	0	0	0	0
WT111(DD045F3F1DEA)	3.74	13108	2022-11-29 14:46:45.997	0.011	0.377	0.927	-0.183	0	0	23.181	-0.643	-16.749	0	0	0	0	0	0	0
WT111(DD045F3F1DEA)	3.74	13108	2022-11-29 14:46:45.997	0.011	0.377	0.927	-0.183	0	0	23.181	-0.643	-16.749	0	0	0	0	0	0	0
WT111(DD045F3F1DEA)	3.74	13108	2022-11-29 14:46:45.997	0.011	0.377	0.927	-0.183	0	0	23.181	-0.643	-16.754	0	0	0	0	0	0	0
WT111(DD045F3F1DEA)	3.74	13108	2022-11-29 14:46:45.997	0.011	0.377	0.927	-0.183	0	0	23.181	-0.643	-16.754	0	0	0	0	0	0	0
WT111(DD045F3F1DEA)	3.74	13108	2022-11-29 14:46:45.997	0.013	0.441	0.939	0.061	0	0	23.181	-0.643	-16.754	0	0	0	0	0	0	0

## Sheet: 2.0kg
设备名称	电压	版本	片上时间	加速度X(g)	加速度Y(g)	加速度Z(g)	角速度X(°/s)	角速度Y(°/s)	角速度Z(°/s)	角度X(°)	角度Y(°)	角度Z(°)	磁场X	磁场Y	磁场Z	四元数0	四元数1	四元数2	四元数3	状态
WT111(DD045F3F1DEA)	3.74	13108	2022-11-29 14:31:32.792	0.011	0.386	0.93	0.305	0	0	23.154	-0.626	-17.787	0	0	0	0	0	0	0
WT111(DD045F3F1DEA)	3.74	13108	2022-11-29 14:31:32.886	0.011	0.386	0.93	0.305	0	0	23.154	-0.626	-17.787	0	0	0	0	0	0	0
WT111(DD045F3F1DEA)	3.74	13108	2022-11-29 14:31:32.886	0.012	0.409	0.935	-0.183	0	0	23.154	-0.626	-17.787	0	0	0	0	0	0	0
WT111(DD045F3F1DEA)	3.74	13108	2022-11-29 14:31:32.886	0.012	0.409	0.935	-0.183	0	0	23.154	-0.626	-17.787	0	0	0	0	0	0	0
WT111(DD045F3F1DEA)	3.74	13108	2022-11-29 14:31:32.886	0.012	0.409	0.935	-0.183	0	0	23.148	-0.626	-17.787	0	0	0	0	0	0	0
WT111(DD045F3F1DEA)	3.74	13108	2022-11-29 14:31:32.886	0.012	0.409	0.935	-0.183	0	0	23.148	-0.626	-17.787	0	0	0	0	0	0	0
WT111(DD045F3F1DEA)	3.74	13108	2022-11-29 14:31:32.886	0.011	0.409	0.934	0.061	0	0	23.148	-0.626	-17.787	0	0	0	0	0	0	0
WT111(DD045F3F1DEA)	3.74	13108	2022-11-29 14:31:32.886	0.011	0.409	0.934	0.061	0	0	23.148	-0.626	-17.787	0	0	0	0	0	0	0
WT111(DD045F3F1DEA)	3.74	13108	2022-11-29 14:31:32.886	0.011	0.409	0.934	0.061	0	0	23.148	-0.626	-17.792	0	0	0	0	0	0	0
WT111(DD045F3F1DEA)	3.74	13108	2022-11-29 14:31:32.886	0.011	0.409	0.934	0.061	0	0	23.154	-0.626	-17.792	0	0	0	0	0	0	0
WT111(DD045F3F1DEA)	3.74	13108	2022-11-29 14:31:32.886	0.013	0.394	0.931	-0.305	0	0	23.148	-0.626	-17.792	0	0	0	0	0	0	0
WT111(DD045F3F1DEA)	3.74	13108	2022-11-29 14:31:32.886	0.013	0.394	0.931	-0.305	0	0	23.148	-0.626	-17.792	0	0	0	0	0	0	0
WT111(DD045F3F1DEA)	3.74	13108	2022-11-29 14:31:32.886	0.013	0.394	0.931	-0.305	0	0	23.148	-0.626	-17.792	0	0	0	0	0	0	0
WT111(DD045F3F1DEA)	3.74	13108	2022-11-29 14:31:32.886	0.013	0.394	0.931	-0.305	0	0	23.148	-0.626	-17.792	0	0	0	0	0	0	0
WT111(DD045F3F1DEA)	3.74	13108	2022-11-29 14:31:32.886	0.009	0.39	0.925	0.183	0	0	23.148	-0.626	-17.792	0	0	0	0	0	0	0
WT111(DD045F3F1DEA)	3.74	13108	2022-11-29 14:31:32.886	0.009	0.39	0.925	0.183	0	0	23.148	-0.626	-17.792	0	0	0	0	0	0	0
WT111(DD045F3F1DEA)	3.74	13108	2022-11-29 14:31:32.886	0.009	0.39	0.925	0.183	0	0	23.148	-0.626	-17.792	0	0	0	0	0	0	0
WT111(DD045F3F1DEA)	3.74	13108	2022-11-29 14:31:32.886	0.009	0.39	0.925	0.183	0	0	23.148	-0.626	-17.792	0	0	0	0	0	0	0
WT111(DD045F3F1DEA)	3.74	13108	2022-11-29 14:31:32.886	0.012	0.409	0.937	-0.244	0	0	23.148	-0.626	-17.792	0	0	0	0	0	0	0
WT111(DD045F3F1DEA)	3.74	13108	2022-11-29 14:31:32.886	0.012	0.409	0.937	-0.244	0	0	23.148	-0.626	-17.792	0	0	0	0	0	0	0
WT111(DD045F3F1DEA)	3.74	13108	2022-11-29 14:31:32.886	0.012	0.409	0.937	-0.244	0	0	23.148	-0.626	-17.792	0	0	0	0	0	0	0
WT111(DD045F3F1DEA)	3.74	13108	2022-11-29 14:31:32.886	0.013	0.396	0.933	0.122	0.061	0	23.148	-0.626	-17.792	0	0	0	0	0	0	0
WT111(DD045F3F1DEA)	3.74	13108	2022-11-29 14:31:32.886	0.013	0.396	0.933	0.122	0.061	0	23.148	-0.626	-17.792	0	0	0	0	0	0	0
WT111(DD045F3F1DEA)	3.74	13108	2022-11-29 14:31:32.886	0.013	0.396	0.933	0.122	0.061	0	23.148	-0.626	-17.792	0	0	0	0	0	0	0
WT111(DD045F3F1DEA)	3.74	13108	2022-11-29 14:31:32.886	0.013	0.396	0.933	0.122	0.061	0	23.148	-0.626	-17.792	0	0	0	0	0	0	0
WT111(DD045F3F1DEA)	3.74	13108	2022-11-29 14:31:32.980	0.007	0.397	0.927	-0.122	0	0	23.148	-0.626	-17.792	0	0	0	0	0	0	0
WT111(DD045F3F1DEA)	3.74	13108	2022-11-29 14:31:32.980	0.007	0.397	0.927	-0.122	0	0	23.148	-0.626	-17.792	0	0	0	0	0	0	0
WT111(DD045F3F1DEA)	3.74	13108	2022-11-29 14:31:32.980	0.007	0.397	0.927	-0.122	0	0	23.148	-0.626	-17.792	0	0	0	0	0	0	0
WT111(DD045F3F1DEA)	3.74	13108	2022-11-29 14:31:32.980	0.007	0.397	0.927	-0.122	0	0	23.148	-0.626	-17.792	0	0	0	0	0	0	0
WT111(DD045F3F1DEA)	3.74	13108	2022-11-29 14:31:32.980	0.012	0.4	0.934	-0.122	0	0	23.148	-0.626	-17.792	0	0	0	0	0	0	0
WT111(DD045F3F1DEA)	3.74	13108	2022-11-29 14:31:32.980	0.012	0.4	0.934	-0.122	0	0	23.148	-0.626	-17.792	0	0	0	0	0	0	0
WT111(DD045F3F1DEA)	3.74	13108	2022-11-29 14:31:32.980	0.012	0.4	0.934	-0.122	0	0	23.143	-0.626	-17.792	0	0	0	0	0	0	0
WT111(DD045F3F1DEA)	3.74	13108	2022-11-29 14:31:32.980	0.012	0.4	0.934	-0.122	0	0	23.143	-0.626	-17.792	0	0	0	0	0	0	0
WT111(DD045F3F1DEA)	3.74	13108	2022-11-29 14:31:32.980	0.01	0.407	0.928	0	0	0	23.143	-0.626	-17.792	0	0	0	0	0	0	0
WT111(DD045F3F1DEA)	3.74	13108	2022-11-29 14:31:32.980	0.01	0.407	0.928	0	0	0	23.143	-0.626	-17.792	0	0	0	0	0	0	0
WT111(DD045F3F1DEA)	3.74	13108	2022-11-29 14:31:32.980	0.01	0.407	0.928	0	0	0	23.143	-0.626	-17.792	0	0	0	0	0	0	0
WT111(DD045F3F1DEA)	3.74	13108	2022-11-29 14:31:32.980	0.01	0.407	0.928	0	0	0	23.148	-0.626	-17.792	0	0	0	0	0	0	0
WT111(DD045F3F1DEA)	3.74	13108	2022-11-29 14:31:32.980	0.011	0.385	0.932	-0.061	0	0	23.148	-0.626	-17.792	0	0	0	0	0	0	0
WT111(DD045F3F1DEA)	3.74	13108	2022-11-29 14:31:32.980	0.011	0.385	0.932	-0.061	0	0	23.143	-0.626	-17.792	0	0	0	0	0	0	0
WT111(DD045F3F1DEA)	3.74	13108	2022-11-29 14:31:32.980	0.011	0.385	0.932	-0.061	0	0	23.143	-0.621	-17.792	0	0	0	0	0	0	0
WT111(DD045F3F1DEA)	3.74	13108	2022-11-29 14:31:32.980	0.011	0.385	0.932	-0.061	0	0	23.143	-0.621	-17.798	0	0	0	0	0	0	0
WT111(DD045F3F1DEA)	3.74	13108	2022-11-29 14:31:33.058	0.011	0.411	0.939	0	0.061	0	23.143	-0.621	-17.798	0	0	0	0	0	0	0
WT111(DD045F3F1DEA)	3.74	13108	2022-11-29 14:31:33.058	0.011	0.411	0.939	0	0.061	0	23.143	-0.621	-17.798	0	0	0	0	0	0	0
WT111(DD045F3F1DEA)	3.74	13108	2022-11-29 14:31:33.058	0.011	0.411	0.939	0	0.061	0	23.143	-0.621	-17.798	0	0	0	0	0	0	0
WT111(DD045F3F1DEA)	3.74	13108	2022-11-29 14:31:33.058	0.011	0.411	0.939	0	0.061	0	23.143	-0.621	-17.798	0	0	0	0	0	0	0
WT111(DD045F3F1DEA)	3.74	13108	2022-11-29 14:31:33.058	0.011	0.403	0.93	0.061	0	0	23.148	-0.621	-17.798	0	0	0	0	0	0	0
WT111(DD045F3F1DEA)	3.74	13108	2022-11-29 14:31:33.058	0.011	0.403	0.93	0.061	0	0	23.148	-0.621	-17.798	0	0	0	0	0	0	0
WT111(DD045F3F1DEA)	3.74	13108	2022-11-29 14:31:33.058	0.011	0.403	0.93	0.061	0	0	23.148	-0.621	-17.798	0	0	0	0	0	0	0
WT111(DD045F3F1DEA)	3.74	13108	2022-11-29 14:31:33.058	0.011	0.403	0.93	0.061	0	0	23.148	-0.621	-17.798	0	0	0	0	0	0	0
WT111(DD045F3F1DEA)	3.74	13108	2022-11-29 14:31:33.058	0.011	0.379	0.927	-0.183	0	0	23.148	-0.621	-17.798	0	0	0	0	0	0	0
WT111(DD045F3F1DEA)	3.74	13108	2022-11-29 14:31:33.058	0.011	0.379	0.927	-0.183	0	0	23.148	-0.621	-17.798	0	0	0	0	0	0	0
WT111(DD045F3F1DEA)	3.74	13108	2022-11-29 14:31:33.058	0.011	0.379	0.927	-0.183	0	0	23.143	-0.621	-17.798	0	0	0	0	0	0	0
WT111(DD045F3F1DEA)	3.74	13108	2022-11-29 14:31:33.058	0.011	0.379	0.927	-0.183	0	0	23.143	-0.621	-17.798	0	0	0	0	0	0	0
WT111(DD045F3F1DEA)	3.74	13108	2022-11-29 14:31:33.058	0.01	0.421	0.938	-0.122	0	0	23.143	-0.621	-17.798	0	0	0	0	0	0	0
WT111(DD045F3F1DEA)	3.74	13108	2022-11-29 14:31:33.058	0.01	0.421	0.938	-0.122	0	0	23.143	-0.621	-17.798	0	0	0	0	0	0	0
WT111(DD045F3F1DEA)	3.74	13108	2022-11-29 14:31:33.058	0.01	0.421	0.938	-0.122	0	0	23.143	-0.621	-17.798	0	0	0	0	0	0	0
WT111(DD045F3F1DEA)	3.74	13108	2022-11-29 14:31:33.058	0.01	0.421	0.938	-0.122	0	0	23.143	-0.621	-17.798	0	0	0	0	0	0	0
WT111(DD045F3F1DEA)	3.74	13108	2022-11-29 14:31:33.121	0.01	0.385	0.925	-0.061	0	0	23.143	-0.621	-17.798	0	0	0	0	0	0	0
WT111(DD045F3F1DEA)	3.74	13108	2022-11-29 14:31:33.121	0.01	0.385	0.925	-0.061	0	0	23.143	-0.621	-17.798	0	0	0	0	0	0	0
WT111(DD045F3F1DEA)	3.74	13108	2022-11-29 14:31:33.121	0.01	0.385	0.925	-0.061	0	0	23.143	-0.621	-17.798	0	0	0	0	0	0	0
WT111(DD045F3F1DEA)	3.74	13108	2022-11-29 14:31:33.121	0.01	0.385	0.925	-0.061	0	0	23.143	-0.621	-17.798	0	0	0	0	0	0	0
WT111(DD045F3F1DEA)	3.74	13108	2022-11-29 14:31:33.121	0.01	0.405	0.931	-0.366	0.061	0	23.137	-0.621	-17.798	0	0	0	0	0	0	0
WT111(DD045F3F1DEA)	3.74	13108	2022-11-29 14:31:33.121	0.01	0.405	0.931	-0.366	0.061	0	23.137	-0.621	-17.798	0	0	0	0	0	0	0
WT111(DD045F3F1DEA)	3.74	13108	2022-11-29 14:31:33.121	0.01	0.405	0.931	-0.366	0.061	0	23.137	-0.621	-17.798	0	0	0	0	0	0	0
WT111(DD045F3F1DEA)	3.74	13108	2022-11-29 14:31:33.121	0.01	0.405	0.931	-0.366	0.061	0	23.137	-0.621	-17.798	0	0	0	0	0	0	0
WT111(DD045F3F1DEA)	3.74	13108	2022-11-29 14:31:33.183	0.011	0.394	0.93	0.366	0	0	23.137	-0.621	-17.798	0	0	0	0	0	0	0
WT111(DD045F3F1DEA)	3.74	13108	2022-11-29 14:31:33.183	0.011	0.394	0.93	0.366	0	0	23.137	-0.621	-17.798	0	0	0	0	0	0	0
WT111(DD045F3F1DEA)	3.74	13108	2022-11-29 14:31:33.183	0.011	0.394	0.93	0.366	0	0	23.143	-0.621	-17.798	0	0	0	0	0	0	0
WT111(DD045F3F1DEA)	3.74	13108	2022-11-29 14:31:33.183	0.011	0.394	0.93	0.366	0	0	23.143	-0.621	-17.798	0	0	0	0	0	0	0
WT111(DD045F3F1DEA)	3.74	13108	2022-11-29 14:31:33.183	0.009	0.399	0.929	-0.061	0	0	23.143	-0.621	-17.798	0	0	0	0	0	0	0
WT111(DD045F3F1DEA)	3.74	13108	2022-11-29 14:31:33.183	0.009	0.399	0.929	-0.061	0	0	23.143	-0.621	-17.798	0	0	0	0	0	0	0
WT111(DD045F3F1DEA)	3.74	13108	2022-11-29 14:31:33.183	0.009	0.399	0.929	-0.061	0	0	23.143	-0.621	-17.798	0	0	0	0	0	0	0
WT111(DD045F3F1DEA)	3.74	13108	2022-11-29 14:31:33.183	0.009	0.399	0.929	-0.061	0	0	23.143	-0.621	-17.798	0	0	0	0	0	0	0
WT111(DD045F3F1DEA)	3.74	13108	2022-11-29 14:31:33.183	0.013	0.404	0.936	-0.122	0	0	23.143	-0.621	-17.798	0	0	0	0	0	0	0
WT111(DD045F3F1DEA)	3.74	13108	2022-11-29 14:31:33.183	0.013	0.404	0.936	-0.122	0	0	23.143	-0.621	-17.798	0	0	0	0	0	0	0
WT111(DD045F3F1DEA)	3.74	13108	2022-11-29 14:31:33.183	0.013	0.404	0.936	-0.122	0	0	23.143	-0.621	-17.798	0	0	0	0	0	0	0
WT111(DD045F3F1DEA)	3.74	13108	2022-11-29 14:31:33.183	0.013	0.404	0.936	-0.122	0	0	23.143	-0.621	-17.798	0	0	0	0	0	0	0
WT111(DD045F3F1DEA)	3.74	13108	2022-11-29 14:31:33.183	0.011	0.398	0.939	0.427	0	0	23.143	-0.621	-17.798	0	0	0	0	0	0	0
WT111(DD045F3F1DEA)	3.74	13108	2022-11-29 14:31:33.183	0.011	0.398	0.939	0.427	0	0	23.143	-0.621	-17.803	0	0	0	0	0	0	0
WT111(DD045F3F1DEA)	3.74	13108	2022-11-29 14:31:33.183	0.011	0.398	0.939	0.427	0	0	23.148	-0.621	-17.803	0	0	0	0	0	0	0
WT111(DD045F3F1DEA)	3.74	13108	2022-11-29 14:31:33.183	0.011	0.398	0.939	0.427	0	0	23.148	-0.621	-17.803	0	0	0	0	0	0	0
WT111(DD045F3F1DEA)	3.74	13108	2022-11-29 14:31:33.277	0.012	0.408	0.934	-0.305	-0.061	0	23.148	-0.621	-17.803	0	0	0	0	0	0	0
WT111(DD045F3F1DEA)	3.74	13108	2022-11-29 14:31:33.277	0.012	0.408	0.934	-0.305	-0.061	0	23.148	-0.621	-17.803	0	0	0	0	0	0	0
WT111(DD045F3F1DEA)	3.74	13108	2022-11-29 14:31:33.277	0.012	0.408	0.934	-0.305	-0.061	0	23.148	-0.621	-17.803	0	0	0	0	0	0	0
WT111(DD045F3F1DEA)	3.74	13108	2022-11-29 14:31:33.277	0.012	0.408	0.934	-0.305	-0.061	0	23.143	-0.621	-17.803	0	0	0	0	0	0	0
WT111(DD045F3F1DEA)	3.74	13108	2022-11-29 14:31:33.277	0.012	0.387	0.928	0.305	0.061	0	23.148	-0.621	-17.803	0	0	0	0	0	0	0
WT111(DD045F3F1DEA)	3.74	13108	2022-11-29 14:31:33.277	0.012	0.387	0.928	0.305	0.061	0	23.148	-0.621	-17.803	0	0	0	0	0	0	0
WT111(DD045F3F1DEA)	3.74	13108	2022-11-29 14:31:33.277	0.012	0.387	0.928	0.305	0.061	0	23.148	-0.621	-17.803	0	0	0	0	0	0	0
WT111(DD045F3F1DEA)	3.74	13108	2022-11-29 14:31:33.277	0.012	0.387	0.928	0.305	0.061	0	23.148	-0.621	-17.803	0	0	0	0	0	0	0
WT111(DD045F3F1DEA)	3.74	13108	2022-11-29 14:31:33.277	0.007	0.401	0.923	-0.305	0	0	23.148	-0.621	-17.803	0	0	0	0	0	0	0
WT111(DD045F3F1DEA)	3.74	13108	2022-11-29 14:31:33.277	0.007	0.401	0.923	-0.305	0	0	23.148	-0.621	-17.803	0	0	0	0	0	0	0
WT111(DD045F3F1DEA)	3.74	13108	2022-11-29 14:31:33.277	0.007	0.401	0.923	-0.305	0	0	23.148	-0.621	-17.803	0	0	0	0	0	0	0
WT111(DD045F3F1DEA)	3.74	13108	2022-11-29 14:31:33.277	0.007	0.401	0.923	-0.305	0	0	23.143	-0.621	-17.803	0	0	0	0	0	0	0
WT111(DD045F3F1DEA)	3.74	13108	2022-11-29 14:31:33.277	0.011	0.396	0.929	0	-0.061	0	23.143	-0.621	-17.803	0	0	0	0	0	0	0
WT111(DD045F3F1DEA)	3.74	13108	2022-11-29 14:31:33.277	0.011	0.396	0.929	0	-0.061	0	23.148	-0.621	-17.803	0	0	0	0	0	0	0
WT111(DD045F3F1DEA)	3.74	13108	2022-11-29 14:31:33.277	0.011	0.396	0.929	0	-0.061	0	23.148	-0.621	-17.803	0	0	0	0	0	0	0
WT111(DD045F3F1DEA)	3.74	13108	2022-11-29 14:31:33.277	0.011	0.396	0.929	0	-0.061	0	23.148	-0.621	-17.803	0	0	0	0	0	0	0
WT111(DD045F3F1DEA)	3.74	13108	2022-11-29 14:31:33.339	0.009	0.38	0.924	0	0	0	23.148	-0.621	-17.803	0	0	0	0	0	0	0
WT111(DD045F3F1DEA)	3.74	13108	2022-11-29 14:31:33.339	0.009	0.38	0.924	0	0	0	23.148	-0.621	-17.803	0	0	0	0	0	0	0
WT111(DD045F3F1DEA)	3.74	13108	2022-11-29 14:31:33.339	0.009	0.38	0.924	0	0	0	23.143	-0.621	-17.803	0	0	0	0	0	0	0
WT111(DD045F3F1DEA)	3.74	13108	2022-11-29 14:31:33.339	0.009	0.38	0.924	0	0	0	23.143	-0.621	-17.803	0	0	0	0	0	0	0
WT111(DD045F3F1DEA)	3.74	13108	2022-11-29 14:31:33.339	0.012	0.447	0.96	-0.183	0	0	23.143	-0.621	-17.803	0	0	0	0	0	0	0
WT111(DD045F3F1DEA)	3.74	13108	2022-11-29 14:31:33.339	0.012	0.447	0.96	-0.183	0	0	23.143	-0.621	-17.803	0	0	0	0	0	0	0
WT111(DD045F3F1DEA)	3.74	13108	2022-11-29 14:31:33.339	0.012	0.447	0.96	-0.183	0	0	23.143	-0.621	-17.803	0	0	0	0	0	0	0
WT111(DD045F3F1DEA)	3.74	13108	2022-11-29 14:31:33.339	0.012	0.447	0.96	-0.183	0	0	23.143	-0.621	-17.803	0	0	0	0	0	0	0
WT111(DD045F3F1DEA)	3.74	13108	2022-11-29 14:31:33.339	0.01	0.356	0.912	0.183	0	0	23.143	-0.621	-17.803	0	0	0	0	0	0	0
WT111(DD045F3F1DEA)	3.74	13108	2022-11-29 14:31:33.339	0.01	0.356	0.912	0.183	0	0	23.143	-0.621	-17.803	0	0	0	0	0	0	0
WT111(DD045F3F1DEA)	3.74	13108	2022-11-29 14:31:33.339	0.01	0.356	0.912	0.183	0	0	23.148	-0.621	-17.803	0	0	0	0	0	0	0
WT111(DD045F3F1DEA)	3.74	13108	2022-11-29 14:31:33.339	0.01	0.356	0.912	0.183	0	0	23.148	-0.621	-17.803	0	0	0	0	0	0	0
WT111(DD045F3F1DEA)	3.74	13108	2022-11-29 14:31:33.339	0.01	0.408	0.935	-0.488	0	0	23.143	-0.621	-17.803	0	0	0	0	0	0	0
WT111(DD045F3F1DEA)	3.74	13108	2022-11-29 14:31:33.339	0.01	0.408	0.935	-0.488	0	0	23.143	-0.621	-17.803	0	0	0	0	0	0	0
WT111(DD045F3F1DEA)	3.74	13108	2022-11-29 14:31:33.339	0.01	0.408	0.935	-0.488	0	0	23.137	-0.621	-17.803	0	0	0	0	0	0	0
WT111(DD045F3F1DEA)	3.74	13108	2022-11-29 14:31:33.339	0.01	0.408	0.935	-0.488	0	0	23.137	-0.621	-17.809	0	0	0	0	0	0	0
WT111(DD045F3F1DEA)	3.74	13108	2022-11-29 14:31:33.417	0.011	0.408	0.939	0.183	0	0	23.137	-0.621	-17.809	0	0	0	0	0	0	0
WT111(DD045F3F1DEA)	3.74	13108	2022-11-29 14:31:33.433	0.011	0.408	0.939	0.183	0	0	23.137	-0.621	-17.809	0	0	0	0	0	0	0
WT111(DD045F3F1DEA)	3.74	13108	2022-11-29 14:31:33.433	0.011	0.408	0.939	0.183	0	0	23.137	-0.621	-17.809	0	0	0	0	0	0	0
WT111(DD045F3F1DEA)	3.74	13108	2022-11-29 14:31:33.433	0.011	0.408	0.939	0.183	0	0	23.143	-0.621	-17.809	0	0	0	0	0	0	0
WT111(DD045F3F1DEA)	3.74	13108	2022-11-29 14:31:33.433	0.012	0.409	0.93	-0.366	0	0	23.137	-0.621	-17.809	0	0	0	0	0	0	0
WT111(DD045F3F1DEA)	3.74	13108	2022-11-29 14:31:33.433	0.012	0.409	0.93	-0.366	0	0	23.137	-0.621	-17.809	0	0	0	0	0	0	0
WT111(DD045F3F1DEA)	3.74	13108	2022-11-29 14:31:33.433	0.012	0.409	0.93	-0.366	0	0	23.137	-0.621	-17.809	0	0	0	0	0	0	0
WT111(DD045F3F1DEA)	3.74	13108	2022-11-29 14:31:33.433	0.01	0.378	0.925	0.549	0	0	23.137	-0.621	-17.809	0	0	0	0	0	0	0
WT111(DD045F3F1DEA)	3.74	13108	2022-11-29 14:31:33.433	0.01	0.378	0.925	0.549	0	0	23.143	-0.621	-17.809	0	0	0	0	0	0	0
WT111(DD045F3F1DEA)	3.74	13108	2022-11-29 14:31:33.433	0.01	0.378	0.925	0.549	0	0	23.143	-0.621	-17.809	0	0	0	0	0	0	0
WT111(DD045F3F1DEA)	3.74	13108	2022-11-29 14:31:33.433	0.01	0.378	0.925	0.549	0	0	23.148	-0.621	-17.809	0	0	0	0	0	0	0
WT111(DD045F3F1DEA)	3.74	13108	2022-11-29 14:31:33.433	0.01	0.401	0.93	-0.366	0.061	0	23.143	-0.621	-17.809	0	0	0	0	0	0	0
WT111(DD045F3F1DEA)	3.74	13108	2022-11-29 14:31:33.433	0.01	0.401	0.93	-0.366	0.061	0	23.143	-0.621	-17.809	0	0	0	0	0	0	0
WT111(DD045F3F1DEA)	3.74	13108	2022-11-29 14:31:33.433	0.01	0.401	0.93	-0.366	0.061	0	23.143	-0.621	-17.809	0	0	0	0	0	0	0
WT111(DD045F3F1DEA)	3.74	13108	2022-11-29 14:31:33.433	0.01	0.401	0.93	-0.366	0.061	0	23.137	-0.621	-17.809	0	0	0	0	0	0	0
WT111(DD045F3F1DEA)	3.74	13108	2022-11-29 14:31:33.433	0.014	0.417	0.939	0.488	0	0	23.143	-0.621	-17.809	0	0	0	0	0	0	0
WT111(DD045F3F1DEA)	3.74	13108	2022-11-29 14:31:33.511	0.014	0.417	0.939	0.488	0	0	23.143	-0.621	-17.809	0	0	0	0	0	0	0
WT111(DD045F3F1DEA)	3.74	13108	2022-11-29 14:31:33.511	0.014	0.417	0.939	0.488	0	0	23.148	-0.621	-17.809	0	0	0	0	0	0	0
WT111(DD045F3F1DEA)	3.74	13108	2022-11-29 14:31:33.511	0.014	0.417	0.939	0.488	0	0	23.148	-0.621	-17.809	0	0	0	0	0	0	0
WT111(DD045F3F1DEA)	3.74	13108	2022-11-29 14:31:33.511	0.008	0.38	0.928	-0.549	0.061	0	23.148	-0.621	-17.809	0	0	0	0	0	0	0
WT111(DD045F3F1DEA)	3.74	13108	2022-11-29 14:31:33.511	0.008	0.38	0.928	-0.549	0.061	0	23.143	-0.621	-17.809	0	0	0	0	0	0	0
WT111(DD045F3F1DEA)	3.74	13108	2022-11-29 14:31:33.511	0.008	0.38	0.928	-0.549	0.061	0	23.143	-0.621	-17.809	0	0	0	0	0	0	0
WT111(DD045F3F1DEA)	3.74	13108	2022-11-29 14:31:33.511	0.008	0.38	0.928	-0.549	0.061	0	23.137	-0.621	-17.809	0	0	0	0	0	0	0
WT111(DD045F3F1DEA)	3.74	13108	2022-11-29 14:31:33.511	0.011	0.404	0.931	0.549	0	0	23.143	-0.621	-17.809	0	0	0	0	0	0	0
WT111(DD045F3F1DEA)	3.74	13108	2022-11-29 14:31:33.511	0.011	0.404	0.931	0.549	0	0	23.143	-0.621	-17.809	0	0	0	0	0	0	0
WT111(DD045F3F1DEA)	3.74	13108	2022-11-29 14:31:33.511	0.011	0.404	0.931	0.549	0	0	23.148	-0.615	-17.809	0	0	0	0	0	0	0
WT111(DD045F3F1DEA)	3.74	13108	2022-11-29 14:31:33.511	0.011	0.404	0.931	0.549	0	0	23.148	-0.615	-17.809	0	0	0	0	0	0	0
WT111(DD045F3F1DEA)	3.74	13108	2022-11-29 14:31:33.511	0.009	0.402	0.935	-0.244	0	0	23.148	-0.615	-17.809	0	0	0	0	0	0	0
WT111(DD045F3F1DEA)	3.74	13108	2022-11-29 14:31:33.511	0.009	0.402	0.935	-0.244	0	0	23.148	-0.615	-17.809	0	0	0	0	0	0	0
WT111(DD045F3F1DEA)	3.74	13108	2022-11-29 14:31:33.511	0.009	0.402	0.935	-0.244	0	0	23.148	-0.615	-17.809	0	0	0	0	0	0	0
WT111(DD045F3F1DEA)	3.74	13108	2022-11-29 14:31:33.511	0.009	0.402	0.935	-0.244	0	0	23.148	-0.615	-17.809	0	0	0	0	0	0	0
WT111(DD045F3F1DEA)	3.74	13108	2022-11-29 14:31:33.511	0.014	0.394	0.929	0.061	0	0	23.148	-0.615	-17.809	0	0	0	0	0	0	0
WT111(DD045F3F1DEA)	3.74	13108	2022-11-29 14:31:33.636	0.014	0.394	0.929	0.061	0	0	23.148	-0.615	-17.809	0	0	0	0	0	0	0
WT111(DD045F3F1DEA)	3.74	13108	2022-11-29 14:31:33.636	0.014	0.394	0.929	0.061	0	0	23.148	-0.615	-17.809	0	0	0	0	0	0	0
WT111(DD045F3F1DEA)	3.74	13108	2022-11-29 14:31:33.636	0.014	0.394	0.929	0.061	0	0	23.148	-0.615	-17.809	0	0	0	0	0	0	0
WT111(DD045F3F1DEA)	3.74	13108	2022-11-29 14:31:33.636	0.008	0.401	0.927	-0.122	0	0	23.148	-0.615	-17.809	0	0	0	0	0	0	0
WT111(DD045F3F1DEA)	3.74	13108	2022-11-29 14:31:33.636	0.008	0.401	0.927	-0.122	0	0	23.148	-0.615	-17.809	0	0	0	0	0	0	0
WT111(DD045F3F1DEA)	3.74	13108	2022-11-29 14:31:33.636	0.008	0.401	0.927	-0.122	0	0	23.148	-0.615	-17.809	0	0	0	0	0	0	0
WT111(DD045F3F1DEA)	3.74	13108	2022-11-29 14:31:33.636	0.008	0.401	0.927	-0.122	0	0	23.143	-0.615	-17.809	0	0	0	0	0	0	0
WT111(DD045F3F1DEA)	3.74	13108	2022-11-29 14:31:33.636	0.011	0.406	0.937	0.122	-0.061	0	23.148	-0.615	-17.809	0	0	0	0	0	0	0
WT111(DD045F3F1DEA)	3.74	13108	2022-11-29 14:31:33.636	0.011	0.406	0.937	0.122	-0.061	0	23.148	-0.621	-17.809	0	0	0	0	0	0	0
WT111(DD045F3F1DEA)	3.74	13108	2022-11-29 14:31:33.636	0.011	0.406	0.937	0.122	-0.061	0	23.148	-0.621	-17.809	0	0	0	0	0	0	0
WT111(DD045F3F1DEA)	3.74	13108	2022-11-29 14:31:33.636	0.011	0.406	0.937	0.122	-0.061	0	23.148	-0.621	-17.809	0	0	0	0	0	0	0
WT111(DD045F3F1DEA)	3.74	13108	2022-11-29 14:31:33.636	0.01	0.392	0.926	-0.183	0	0	23.148	-0.621	-17.814	0	0	0	0	0	0	0
WT111(DD045F3F1DEA)	3.74	13108	2022-11-29 14:31:33.636	0.01	0.392	0.926	-0.183	0	0	23.148	-0.621	-17.814	0	0	0	0	0	0	0
WT111(DD045F3F1DEA)	3.74	13108	2022-11-29 14:31:33.636	0.01	0.392	0.926	-0.183	0	0	23.148	-0.621	-17.814	0	0	0	0	0	0	0
WT111(DD045F3F1DEA)	3.74	13108	2022-11-29 14:31:33.636	0.01	0.392	0.926	-0.183	0	0	23.143	-0.621	-17.814	0	0	0	0	0	0	0
WT111(DD045F3F1DEA)	3.74	13108	2022-11-29 14:31:33.636	0.011	0.401	0.932	0.183	0	0	23.148	-0.621	-17.814	0	0	0	0	0	0	0
WT111(DD045F3F1DEA)	3.74	13108	2022-11-29 14:31:33.636	0.011	0.401	0.932	0.183	0	0	23.148	-0.621	-17.814	0	0	0	0	0	0	0
WT111(DD045F3F1DEA)	3.74	13108	2022-11-29 14:31:33.636	0.011	0.401	0.932	0.183	0	0	23.148	-0.621	-17.814	0	0	0	0	0	0	0
WT111(DD045F3F1DEA)	3.74	13108	2022-11-29 14:31:33.636	0.011	0.401	0.932	0.183	0	0	23.148	-0.621	-17.814	0	0	0	0	0	0	0
WT111(DD045F3F1DEA)	3.74	13108	2022-11-29 14:31:33.636	0.009	0.403	0.931	-0.244	0	0	23.148	-0.621	-17.814	0	0	0	0	0	0	0
WT111(DD045F3F1DEA)	3.74	13108	2022-11-29 14:31:33.636	0.009	0.403	0.931	-0.244	0	0	23.148	-0.621	-17.814	0	0	0	0	0	0	0
WT111(DD045F3F1DEA)	3.74	13108	2022-11-29 14:31:33.636	0.009	0.403	0.931	-0.244	0	0	23.148	-0.615	-17.814	0	0	0	0	0	0	0
WT111(DD045F3F1DEA)	3.74	13108	2022-11-29 14:31:33.636	0.009	0.403	0.931	-0.244	0	0	23.148	-0.615	-17.814	0	0	0	0	0	0	0
WT111(DD045F3F1DEA)	3.74	13108	2022-11-29 14:31:33.636	0.011	0.394	0.93	0.244	0	0	23.148	-0.615	-17.814	0	0	0	0	0	0	0
WT111(DD045F3F1DEA)	3.74	13108	2022-11-29 14:31:33.699	0.011	0.394	0.93	0.244	0	0	23.148	-0.615	-17.814	0	0	0	0	0	0	0
WT111(DD045F3F1DEA)	3.74	13108	2022-11-29 14:31:33.699	0.011	0.394	0.93	0.244	0	0	23.148	-0.615	-17.814	0	0	0	0	0	0	0
WT111(DD045F3F1DEA)	3.74	13108	2022-11-29 14:31:33.699	0.011	0.394	0.93	0.244	0	0	23.154	-0.615	-17.814	0	0	0	0	0	0	0
WT111(DD045F3F1DEA)	3.74	13108	2022-11-29 14:31:33.699	0.008	0.403	0.931	-0.183	0	0	23.148	-0.615	-17.814	0	0	0	0	0	0	0
WT111(DD045F3F1DEA)	3.74	13108	2022-11-29 14:31:33.699	0.008	0.403	0.931	-0.183	0	0	23.148	-0.615	-17.814	0	0	0	0	0	0	0
WT111(DD045F3F1DEA)	3.74	13108	2022-11-29 14:31:33.699	0.008	0.403	0.931	-0.183	0	0	23.148	-0.615	-17.814	0	0	0	0	0	0	0
WT111(DD045F3F1DEA)	3.74	13108	2022-11-29 14:31:33.699	0.008	0.403	0.931	-0.183	0	0	23.148	-0.615	-17.814	0	0	0	0	0	0	0
WT111(DD045F3F1DEA)	3.74	13108	2022-11-29 14:31:33.699	0.013	0.397	0.936	0.061	0	0	23.148	-0.615	-17.814	0	0	0	0	0	0	0
WT111(DD045F3F1DEA)	3.74	13108	2022-11-29 14:31:33.699	0.013	0.397	0.936	0.061	0	0	23.148	-0.615	-17.814	0	0	0	0	0	0	0
WT111(DD045F3F1DEA)	3.74	13108	2022-11-29 14:31:33.699	0.013	0.397	0.936	0.061	0	0	23.148	-0.615	-17.814	0	0	0	0	0	0	0
WT111(DD045F3F1DEA)	3.74	13108	2022-11-29 14:31:33.699	0.013	0.397	0.936	0.061	0	0	23.148	-0.615	-17.814	0	0	0	0	0	0	0
WT111(DD045F3F1DEA)	3.74	13108	2022-11-29 14:31:33.699	0.009	0.397	0.927	0	0	0	23.148	-0.615	-17.814	0	0	0	0	0	0	0
WT111(DD045F3F1DEA)	3.74	13108	2022-11-29 14:31:33.699	0.009	0.397	0.927	0	0	0	23.148	-0.615	-17.814	0	0	0	0	0	0	0
WT111(DD045F3F1DEA)	3.74	13108	2022-11-29 14:31:33.699	0.009	0.397	0.927	0	0	0	23.148	-0.615	-17.814	0	0	0	0	0	0	0
WT111(DD045F3F1DEA)	3.74	13108	2022-11-29 14:31:33.699	0.009	0.397	0.927	0	0	0	23.148	-0.615	-17.814	0	0	0	0	0	0	0
WT111(DD045F3F1DEA)	3.74	13108	2022-11-29 14:31:33.699	0.009	0.397	0.931	-0.366	0.061	0	23.148	-0.615	-17.814	0	0	0	0	0	0	0
WT111(DD045F3F1DEA)	3.74	13108	2022-11-29 14:31:33.777	0.009	0.397	0.931	-0.366	0.061	0	23.148	-0.615	-17.814	0	0	0	0	0	0	0
WT111(DD045F3F1DEA)	3.74	13108	2022-11-29 14:31:33.792	0.009	0.397	0.931	-0.366	0.061	0	23.143	-0.615	-17.814	0	0	0	0	0	0	0
WT111(DD045F3F1DEA)	3.74	13108	2022-11-29 14:31:33.792	0.009	0.397	0.931	-0.366	0.061	0	23.143	-0.615	-17.814	0	0	0	0	0	0	0
WT111(DD045F3F1DEA)	3.74	13108	2022-11-29 14:31:33.792	0.012	0.411	0.937	0.305	0	0	23.143	-0.615	-17.814	0	0	0	0	0	0	0
WT111(DD045F3F1DEA)	3.74	13108	2022-11-29 14:31:33.792	0.012	0.411	0.937	0.305	0	0	23.148	-0.615	-17.814	0	0	0	0	0	0	0
WT111(DD045F3F1DEA)	3.74	13108	2022-11-29 14:31:33.792	0.012	0.411	0.937	0.305	0	0	23.148	-0.615	-17.814	0	0	0	0	0	0	0
WT111(DD045F3F1DEA)	3.74	13108	2022-11-29 14:31:33.792	0.012	0.411	0.937	0.305	0	0	23.148	-0.615	-17.814	0	0	0	0	0	0	0
WT111(DD045F3F1DEA)	3.74	13108	2022-11-29 14:31:33.792	0.01	0.392	0.929	0.061	0	0	23.154	-0.615	-17.814	0	0	0	0	0	0	0
WT111(DD045F3F1DEA)	3.74	13108	2022-11-29 14:31:33.792	0.01	0.392	0.929	0.061	0	0	23.154	-0.615	-17.814	0	0	0	0	0	0	0
WT111(DD045F3F1DEA)	3.74	13108	2022-11-29 14:31:33.792	0.01	0.392	0.929	0.061	0	0	23.154	-0.615	-17.814	0	0	0	0	0	0	0
WT111(DD045F3F1DEA)	3.74	13108	2022-11-29 14:31:33.792	0.01	0.392	0.929	0.061	0	0	23.154	-0.615	-17.814	0	0	0	0	0	0	0
WT111(DD045F3F1DEA)	3.74	13108	2022-11-29 14:31:33.792	0.01	0.399	0.933	-0.305	0	0	23.154	-0.615	-17.814	0	0	0	0	0	0	0
WT111(DD045F3F1DEA)	3.74	13108	2022-11-29 14:31:33.792	0.01	0.399	0.933	-0.305	0	0	23.148	-0.615	-17.814	0	0	0	0	0	0	0
WT111(DD045F3F1DEA)	3.74	13108	2022-11-29 14:31:33.792	0.01	0.399	0.933	-0.305	0	0	23.148	-0.615	-17.814	0	0	0	0	0	0	0
WT111(DD045F3F1DEA)	3.74	13108	2022-11-29 14:31:33.792	0.01	0.399	0.933	-0.305	0	0	23.148	-0.615	-17.814	0	0	0	0	0	0	0
WT111(DD045F3F1DEA)	3.74	13108	2022-11-29 14:31:33.792	0.012	0.407	0.933	-0.244	0	0	23.148	-0.615	-17.814	0	0	0	0	0	0	0

## Sheet: 2.5kg
设备名称	电压	版本	片上时间	加速度X(g)	加速度Y(g)	加速度Z(g)	角速度X(°/s)	角速度Y(°/s)	角速度Z(°/s)	角度X(°)	角度Y(°)	角度Z(°)	磁场X	磁场Y	磁场Z	四元数0	四元数1	四元数2	四元数3	状态
WT111(DD045F3F1DEA)	3.75	13108	2022-11-29 14:21:39.733	0.012	0.412	0.94	-0.61	0	0	23.132	-0.637	-18.353	0	0	0	0	0	0	0
WT111(DD045F3F1DEA)	3.75	13108	2022-11-29 14:21:39.733	0.012	0.412	0.94	-0.61	0	0	23.126	-0.637	-18.353	0	0	0	0	0	0	0
WT111(DD045F3F1DEA)	3.75	13108	2022-11-29 14:21:39.733	0.012	0.4	0.938	0.61	0	0	23.132	-0.637	-18.353	0	0	0	0	0	0	0
WT111(DD045F3F1DEA)	3.75	13108	2022-11-29 14:21:39.780	0.012	0.4	0.938	0.61	0	0	23.132	-0.637	-18.358	0	0	0	0	0	0	0
WT111(DD045F3F1DEA)	3.75	13108	2022-11-29 14:21:39.780	0.012	0.4	0.938	0.61	0	0	23.137	-0.637	-18.358	0	0	0	0	0	0	0
WT111(DD045F3F1DEA)	3.75	13108	2022-11-29 14:21:39.780	0.012	0.4	0.938	0.61	0	0	23.137	-0.637	-18.358	0	0	0	0	0	0	0
WT111(DD045F3F1DEA)	3.75	13108	2022-11-29 14:21:39.780	0.009	0.389	0.92	-0.244	0	0	23.137	-0.637	-18.364	0	0	0	0	0	0	0
WT111(DD045F3F1DEA)	3.75	13108	2022-11-29 14:21:39.780	0.009	0.389	0.92	-0.244	0	0	23.137	-0.637	-18.364	0	0	0	0	0	0	0
WT111(DD045F3F1DEA)	3.75	13108	2022-11-29 14:21:39.780	0.009	0.389	0.92	-0.244	0	0	23.137	-0.632	-18.364	0	0	0	0	0	0	0
WT111(DD045F3F1DEA)	3.75	13108	2022-11-29 14:21:39.780	0.009	0.389	0.92	-0.244	0	0	23.132	-0.632	-18.369	0	0	0	0	0	0	0
WT111(DD045F3F1DEA)	3.75	13108	2022-11-29 14:21:39.780	0.012	0.397	0.937	0	0	0	23.132	-0.632	-18.369	0	0	0	0	0	0	0
WT111(DD045F3F1DEA)	3.75	13108	2022-11-29 14:21:39.843	0.012	0.397	0.937	0	0	0	23.132	-0.632	-18.369	0	0	0	0	0	0	0
WT111(DD045F3F1DEA)	3.75	13108	2022-11-29 14:21:39.843	0.012	0.397	0.937	0	0	0	23.132	-0.632	-18.375	0	0	0	0	0	0	0
WT111(DD045F3F1DEA)	3.75	13108	2022-11-29 14:21:39.843	0.012	0.397	0.937	0	0	0	23.132	-0.632	-18.375	0	0	0	0	0	0	0
WT111(DD045F3F1DEA)	3.75	13108	2022-11-29 14:21:39.843	0.014	0.417	0.941	0.366	0	0	23.137	-0.632	-18.375	0	0	0	0	0	0	0
WT111(DD045F3F1DEA)	3.75	13108	2022-11-29 14:21:39.843	0.014	0.417	0.941	0.366	0	0	23.137	-0.632	-18.38	0	0	0	0	0	0	0
WT111(DD045F3F1DEA)	3.75	13108	2022-11-29 14:21:39.843	0.014	0.417	0.941	0.366	0	0	23.137	-0.632	-18.38	0	0	0	0	0	0	0
WT111(DD045F3F1DEA)	3.75	13108	2022-11-29 14:21:39.843	0.014	0.417	0.941	0.366	0	0	23.143	-0.632	-18.38	0	0	0	0	0	0	0
WT111(DD045F3F1DEA)	3.75	13108	2022-11-29 14:21:39.843	0.009	0.382	0.925	-0.732	0	0	23.137	-0.632	-18.386	0	0	0	0	0	0	0
WT111(DD045F3F1DEA)	3.75	13108	2022-11-29 14:21:39.843	0.009	0.382	0.925	-0.732	0	0	23.132	-0.632	-18.386	0	0	0	0	0	0	0
WT111(DD045F3F1DEA)	3.75	13108	2022-11-29 14:21:39.843	0.009	0.382	0.925	-0.732	0	0	23.132	-0.632	-18.386	0	0	0	0	0	0	0
WT111(DD045F3F1DEA)	3.75	13108	2022-11-29 14:21:39.843	0.009	0.382	0.925	-0.732	0	0	23.126	-0.632	-18.391	0	0	0	0	0	0	0
WT111(DD045F3F1DEA)	3.75	13108	2022-11-29 14:21:39.843	0.011	0.395	0.928	0.244	0	0	23.126	-0.632	-18.391	0	0	0	0	0	0	0
WT111(DD045F3F1DEA)	3.75	13108	2022-11-29 14:21:39.843	0.011	0.395	0.928	0.244	0	0	23.126	-0.632	-18.391	0	0	0	0	0	0	0
WT111(DD045F3F1DEA)	3.75	13108	2022-11-29 14:21:39.843	0.011	0.395	0.928	0.244	0	0	23.132	-0.632	-18.397	0	0	0	0	0	0	0
WT111(DD045F3F1DEA)	3.75	13108	2022-11-29 14:21:39.843	0.011	0.395	0.928	0.244	0	0	23.132	-0.632	-18.397	0	0	0	0	0	0	0
WT111(DD045F3F1DEA)	3.75	13108	2022-11-29 14:21:39.843	0.012	0.407	0.938	0.061	0	0	23.132	-0.632	-18.397	0	0	0	0	0	0	0
WT111(DD045F3F1DEA)	3.75	13108	2022-11-29 14:21:39.905	0.012	0.407	0.938	0.061	0	0	23.132	-0.632	-18.402	0	0	0	0	0	0	0
WT111(DD045F3F1DEA)	3.75	13108	2022-11-29 14:21:39.905	0.012	0.407	0.938	0.061	0	0	23.132	-0.632	-18.402	0	0	0	0	0	0	0
WT111(DD045F3F1DEA)	3.75	13108	2022-11-29 14:21:39.905	0.012	0.407	0.938	0.061	0	0	23.132	-0.632	-18.402	0	0	0	0	0	0	0
WT111(DD045F3F1DEA)	3.75	13108	2022-11-29 14:21:39.905	0.012	0.385	0.934	0.061	0	0	23.132	-0.632	-18.402	0	0	0	0	0	0	0
WT111(DD045F3F1DEA)	3.75	13108	2022-11-29 14:21:39.905	0.012	0.385	0.934	0.061	0	0	23.132	-0.632	-18.408	0	0	0	0	0	0	0
WT111(DD045F3F1DEA)	3.75	13108	2022-11-29 14:21:39.905	0.012	0.385	0.934	0.061	0	0	23.132	-0.632	-18.408	0	0	0	0	0	0	0
WT111(DD045F3F1DEA)	3.75	13108	2022-11-29 14:21:39.905	0.012	0.385	0.934	0.061	0	0	23.132	-0.632	-18.408	0	0	0	0	0	0	0
WT111(DD045F3F1DEA)	3.75	13108	2022-11-29 14:21:39.905	0.01	0.412	0.932	0.061	0	0	23.132	-0.632	-18.413	0	0	0	0	0	0	0
WT111(DD045F3F1DEA)	3.75	13108	2022-11-29 14:21:39.936	0.01	0.412	0.932	0.061	0	0	23.132	-0.632	-18.413	0	0	0	0	0	0	0
WT111(DD045F3F1DEA)	3.75	13108	2022-11-29 14:21:39.936	0.01	0.412	0.932	0.061	0	0	23.132	-0.632	-18.413	0	0	0	0	0	0	0
WT111(DD045F3F1DEA)	3.75	13108	2022-11-29 14:21:39.936	0.01	0.412	0.932	0.061	0	0	23.132	-0.632	-18.419	0	0	0	0	0	0	0
WT111(DD045F3F1DEA)	3.75	13108	2022-11-29 14:21:39.936	0.012	0.385	0.93	-0.061	0	0	23.132	-0.632	-18.419	0	0	0	0	0	0	0
WT111(DD045F3F1DEA)	3.75	13108	2022-11-29 14:21:39.936	0.012	0.385	0.93	-0.061	0	0	23.132	-0.632	-18.419	0	0	0	0	0	0	0
WT111(DD045F3F1DEA)	3.75	13108	2022-11-29 14:21:39.936	0.012	0.385	0.93	-0.061	0	0	23.132	-0.632	-18.424	0	0	0	0	0	0	0
WT111(DD045F3F1DEA)	3.75	13108	2022-11-29 14:21:39.936	0.012	0.385	0.93	-0.061	0	0	23.132	-0.632	-18.424	0	0	0	0	0	0	0
WT111(DD045F3F1DEA)	3.75	13108	2022-11-29 14:21:39.936	0.012	0.401	0.933	-0.183	0	0	23.132	-0.632	-18.424	0	0	0	0	0	0	0
WT111(DD045F3F1DEA)	3.75	13108	2022-11-29 14:21:39.999	0.012	0.401	0.933	-0.183	0	0	23.132	-0.632	-18.424	0	0	0	0	0	0	0
WT111(DD045F3F1DEA)	3.75	13108	2022-11-29 14:21:39.999	0.012	0.401	0.933	-0.183	0	0	23.126	-0.632	-18.43	0	0	0	0	0	0	0
WT111(DD045F3F1DEA)	3.75	13108	2022-11-29 14:21:39.999	0.012	0.401	0.933	-0.183	0	0	23.126	-0.632	-18.43	0	0	0	0	0	0	0
WT111(DD045F3F1DEA)	3.75	13108	2022-11-29 14:21:39.999	0.01	0.41	0.933	0.366	0	0	23.132	-0.632	-18.43	0	0	0	0	0	0	0
WT111(DD045F3F1DEA)	3.75	13108	2022-11-29 14:21:39.999	0.01	0.41	0.933	0.366	0	0	23.132	-0.632	-18.435	0	0	0	0	0	0	0
WT111(DD045F3F1DEA)	3.75	13108	2022-11-29 14:21:39.999	0.01	0.41	0.933	0.366	0	0	23.132	-0.632	-18.435	0	0	0	0	0	0	0
WT111(DD045F3F1DEA)	3.75	13108	2022-11-29 14:21:39.999	0.01	0.41	0.933	0.366	0	0	23.137	-0.632	-18.435	0	0	0	0	0	0	0
WT111(DD045F3F1DEA)	3.75	13108	2022-11-29 14:21:39.999	0.009	0.379	0.928	-0.122	-0.061	0	23.137	-0.632	-18.435	0	0	0	0	0	0	0
WT111(DD045F3F1DEA)	3.75	13108	2022-11-29 14:21:40.030	0.009	0.379	0.928	-0.122	-0.061	0	23.132	-0.632	-18.441	0	0	0	0	0	0	0
WT111(DD045F3F1DEA)	3.75	13108	2022-11-29 14:21:40.030	0.009	0.379	0.928	-0.122	-0.061	0	23.132	-0.632	-18.441	0	0	0	0	0	0	0
WT111(DD045F3F1DEA)	3.75	13108	2022-11-29 14:21:40.030	0.009	0.379	0.928	-0.122	-0.061	0	23.132	-0.637	-18.441	0	0	0	0	0	0	0
WT111(DD045F3F1DEA)	3.75	13108	2022-11-29 14:21:40.030	0.012	0.408	0.936	-0.061	0	0	23.132	-0.637	-18.446	0	0	0	0	0	0	0
WT111(DD045F3F1DEA)	3.75	13108	2022-11-29 14:21:40.030	0.012	0.408	0.936	-0.061	0	0	23.132	-0.632	-18.446	0	0	0	0	0	0	0
WT111(DD045F3F1DEA)	3.75	13108	2022-11-29 14:21:40.030	0.012	0.408	0.936	-0.061	0	0	23.132	-0.632	-18.446	0	0	0	0	0	0	0
WT111(DD045F3F1DEA)	3.75	13108	2022-11-29 14:21:40.030	0.012	0.408	0.936	-0.061	0	0	23.132	-0.632	-18.452	0	0	0	0	0	0	0
WT111(DD045F3F1DEA)	3.75	13108	2022-11-29 14:21:40.030	0.008	0.385	0.926	0	0	0	23.132	-0.632	-18.452	0	0	0	0	0	0	0
WT111(DD045F3F1DEA)	3.75	13108	2022-11-29 14:21:40.077	0.008	0.385	0.926	0	0	0	23.132	-0.632	-18.452	0	0	0	0	0	0	0
WT111(DD045F3F1DEA)	3.75	13108	2022-11-29 14:21:40.077	0.008	0.385	0.926	0	0	0	23.132	-0.632	-18.452	0	0	0	0	0	0	0
WT111(DD045F3F1DEA)	3.75	13108	2022-11-29 14:21:40.077	0.008	0.385	0.926	0	0	0	23.132	-0.632	-18.457	0	0	0	0	0	0	0
WT111(DD045F3F1DEA)	3.75	13108	2022-11-29 14:21:40.077	0.01	0.404	0.954	-0.183	0	0	23.132	-0.632	-18.457	0	0	0	0	0	0	0
WT111(DD045F3F1DEA)	3.75	13108	2022-11-29 14:21:40.077	0.01	0.404	0.954	-0.183	0	0	23.126	-0.632	-18.457	0	0	0	0	0	0	0
WT111(DD045F3F1DEA)	3.75	13108	2022-11-29 14:21:40.077	0.01	0.404	0.954	-0.183	0	0	23.126	-0.632	-18.457	0	0	0	0	0	0	0
WT111(DD045F3F1DEA)	3.75	13108	2022-11-29 14:21:40.077	0.01	0.404	0.954	-0.183	0	0	23.126	-0.632	-18.463	0	0	0	0	0	0	0
WT111(DD045F3F1DEA)	3.75	13108	2022-11-29 14:21:40.077	0.013	0.382	0.91	-0.183	-0.061	0	23.126	-0.632	-18.463	0	0	0	0	0	0	0
WT111(DD045F3F1DEA)	3.75	13108	2022-11-29 14:21:40.093	0.013	0.382	0.91	-0.183	-0.061	0	23.121	-0.632	-18.463	0	0	0	0	0	0	0
WT111(DD045F3F1DEA)	3.75	13108	2022-11-29 14:21:40.093	0.013	0.382	0.91	-0.183	-0.061	0	23.121	-0.632	-18.468	0	0	0	0	0	0	0
WT111(DD045F3F1DEA)	3.75	13108	2022-11-29 14:21:40.093	0.013	0.382	0.91	-0.183	-0.061	0	23.121	-0.632	-18.468	0	0	0	0	0	0	0
WT111(DD045F3F1DEA)	3.75	13108	2022-11-29 14:21:40.093	0.009	0.413	0.938	0.183	0	0	23.121	-0.632	-18.468	0	0	0	0	0	0	0
WT111(DD045F3F1DEA)	3.75	13108	2022-11-29 14:21:40.093	0.009	0.413	0.938	0.183	0	0	23.121	-0.632	-18.474	0	0	0	0	0	0	0
WT111(DD045F3F1DEA)	3.75	13108	2022-11-29 14:21:40.093	0.009	0.413	0.938	0.183	0	0	23.121	-0.632	-18.474	0	0	0	0	0	0	0
WT111(DD045F3F1DEA)	3.75	13108	2022-11-29 14:21:40.093	0.009	0.413	0.938	0.183	0	0	23.121	-0.632	-18.474	0	0	0	0	0	0	0
WT111(DD045F3F1DEA)	3.75	13108	2022-11-29 14:21:40.093	0.012	0.404	0.936	0.244	0	0	23.126	-0.632	-18.474	0	0	0	0	0	0	0
WT111(DD045F3F1DEA)	3.75	13108	2022-11-29 14:21:40.202	0.012	0.404	0.936	0.244	0	0	23.126	-0.632	-18.479	0	0	0	0	0	0	0
WT111(DD045F3F1DEA)	3.75	13108	2022-11-29 14:21:40.202	0.012	0.404	0.936	0.244	0	0	23.126	-0.632	-18.479	0	0	0	0	0	0	0
WT111(DD045F3F1DEA)	3.75	13108	2022-11-29 14:21:40.202	0.012	0.404	0.936	0.244	0	0	23.126	-0.632	-18.479	0	0	0	0	0	0	0
WT111(DD045F3F1DEA)	3.75	13108	2022-11-29 14:21:40.202	0.015	0.391	0.932	-0.305	0	0	23.126	-0.632	-18.479	0	0	0	0	0	0	0
WT111(DD045F3F1DEA)	3.75	13108	2022-11-29 14:21:40.202	0.015	0.391	0.932	-0.305	0	0	23.126	-0.632	-18.484	0	0	0	0	0	0	0
WT111(DD045F3F1DEA)	3.75	13108	2022-11-29 14:21:40.202	0.015	0.391	0.932	-0.305	0	0	23.126	-0.632	-18.484	0	0	0	0	0	0	0
WT111(DD045F3F1DEA)	3.75	13108	2022-11-29 14:21:40.202	0.015	0.391	0.932	-0.305	0	0	23.121	-0.632	-18.484	0	0	0	0	0	0	0
WT111(DD045F3F1DEA)	3.75	13108	2022-11-29 14:21:40.202	0.007	0.401	0.931	0.122	-0.061	0	23.121	-0.632	-18.484	0	0	0	0	0	0	0
WT111(DD045F3F1DEA)	3.75	13108	2022-11-29 14:21:40.202	0.007	0.401	0.931	0.122	-0.061	0	23.126	-0.632	-18.49	0	0	0	0	0	0	0
WT111(DD045F3F1DEA)	3.75	13108	2022-11-29 14:21:40.202	0.007	0.401	0.931	0.122	-0.061	0	23.126	-0.632	-18.49	0	0	0	0	0	0	0
WT111(DD045F3F1DEA)	3.75	13108	2022-11-29 14:21:40.202	0.012	0.406	0.938	-0.122	0	0	23.126	-0.632	-18.49	0	0	0	0	0	0	0
WT111(DD045F3F1DEA)	3.75	13108	2022-11-29 14:21:40.202	0.012	0.406	0.938	-0.122	0	0	23.121	-0.632	-18.495	0	0	0	0	0	0	0
WT111(DD045F3F1DEA)	3.75	13108	2022-11-29 14:21:40.202	0.012	0.406	0.938	-0.122	0	0	23.121	-0.632	-18.495	0	0	0	0	0	0	0
WT111(DD045F3F1DEA)	3.75	13108	2022-11-29 14:21:40.202	0.012	0.406	0.938	-0.122	0	0	23.121	-0.632	-18.495	0	0	0	0	0	0	0
WT111(DD045F3F1DEA)	3.75	13108	2022-11-29 14:21:40.202	0.011	0.391	0.931	0.366	0	0	23.126	-0.632	-18.495	0	0	0	0	0	0	0
WT111(DD045F3F1DEA)	3.75	13108	2022-11-29 14:21:40.202	0.011	0.391	0.931	0.366	0	0	23.126	-0.632	-18.501	0	0	0	0	0	0	0
WT111(DD045F3F1DEA)	3.75	13108	2022-11-29 14:21:40.218	0.011	0.391	0.931	0.366	0	0	23.126	-0.632	-18.501	0	0	0	0	0	0	0
WT111(DD045F3F1DEA)	3.75	13108	2022-11-29 14:21:40.218	0.011	0.391	0.931	0.366	0	0	23.132	-0.632	-18.501	0	0	0	0	0	0	0
WT111(DD045F3F1DEA)	3.75	13108	2022-11-29 14:21:40.218	0.008	0.386	0.932	-0.427	0	0	23.126	-0.632	-18.501	0	0	0	0	0	0	0
WT111(DD045F3F1DEA)	3.75	13108	2022-11-29 14:21:40.218	0.008	0.386	0.932	-0.427	0	0	23.126	-0.632	-18.506	0	0	0	0	0	0	0
WT111(DD045F3F1DEA)	3.75	13108	2022-11-29 14:21:40.218	0.008	0.386	0.932	-0.427	0	0	23.121	-0.632	-18.506	0	0	0	0	0	0	0
WT111(DD045F3F1DEA)	3.75	13108	2022-11-29 14:21:40.218	0.008	0.386	0.932	-0.427	0	0	23.121	-0.632	-18.506	0	0	0	0	0	0	0
WT111(DD045F3F1DEA)	3.75	13108	2022-11-29 14:21:40.218	0.019	0.424	0.892	-1.343	0.122	0	23.115	-0.632	-18.506	0	0	0	0	0	0	0
WT111(DD045F3F1DEA)	3.75	13108	2022-11-29 14:21:40.218	0.019	0.424	0.892	-1.343	0.122	0	23.11	-0.632	-18.506	0	0	0	0	0	0	0
WT111(DD045F3F1DEA)	3.75	13108	2022-11-29 14:21:40.265	0.019	0.424	0.892	-1.343	0.122	0	23.099	-0.632	-18.506	0	0	0	0	0	0	0
WT111(DD045F3F1DEA)	3.75	13108	2022-11-29 14:21:40.265	0.019	0.424	0.892	-1.343	0.122	0	23.093	-0.632	-18.506	0	0	0	0	0	0	0
WT111(DD045F3F1DEA)	3.75	13108	2022-11-29 14:21:40.265	0.002	0.357	0.984	0.61	-0.183	0	23.099	-0.632	-18.506	0	0	0	0	0	0	0
WT111(DD045F3F1DEA)	3.75	13108	2022-11-29 14:21:40.265	0.002	0.357	0.984	0.61	-0.183	0	23.104	-0.632	-18.506	0	0	0	0	0	0	0
WT111(DD045F3F1DEA)	3.75	13108	2022-11-29 14:21:40.265	0.002	0.357	0.984	0.61	-0.183	0	23.104	-0.632	-18.506	0	0	0	0	0	0	0
WT111(DD045F3F1DEA)	3.75	13108	2022-11-29 14:21:40.265	0.002	0.357	0.984	0.61	-0.183	0	23.104	-0.637	-18.506	0	0	0	0	0	0	0
WT111(DD045F3F1DEA)	3.75	13108	2022-11-29 14:21:40.265	0.014	0.416	0.926	1.099	0.061	0	23.11	-0.637	-18.506	0	0	0	0	0	0	0
WT111(DD045F3F1DEA)	3.75	13108	2022-11-29 14:21:40.265	0.014	0.416	0.926	1.099	0.061	0	23.115	-0.632	-18.506	0	0	0	0	0	0	0
WT111(DD045F3F1DEA)	3.75	13108	2022-11-29 14:21:40.327	0.014	0.416	0.926	1.099	0.061	0	23.121	-0.632	-18.506	0	0	0	0	0	0	0
WT111(DD045F3F1DEA)	3.75	13108	2022-11-29 14:21:40.327	0.014	0.416	0.926	1.099	0.061	0	23.126	-0.632	-18.506	0	0	0	0	0	0	0
WT111(DD045F3F1DEA)	3.75	13108	2022-11-29 14:21:40.327	0.009	0.418	0.94	-0.488	0.061	0	23.121	-0.632	-18.506	0	0	0	0	0	0	0
WT111(DD045F3F1DEA)	3.75	13108	2022-11-29 14:21:40.327	0.009	0.418	0.94	-0.488	0.061	0	23.121	-0.632	-18.506	0	0	0	0	0	0	0
WT111(DD045F3F1DEA)	3.75	13108	2022-11-29 14:21:40.327	0.009	0.418	0.94	-0.488	0.061	0	23.121	-0.632	-18.506	0	0	0	0	0	0	0
WT111(DD045F3F1DEA)	3.75	13108	2022-11-29 14:21:40.327	0.009	0.418	0.94	-0.488	0.061	0	23.115	-0.632	-18.506	0	0	0	0	0	0	0
WT111(DD045F3F1DEA)	3.75	13108	2022-11-29 14:21:40.327	0.01	0.388	0.923	0.305	0	0	23.121	-0.632	-18.506	0	0	0	0	0	0	0
WT111(DD045F3F1DEA)	3.75	13108	2022-11-29 14:21:40.327	0.01	0.388	0.923	0.305	0	0	23.121	-0.632	-18.506	0	0	0	0	0	0	0
WT111(DD045F3F1DEA)	3.75	13108	2022-11-29 14:21:40.390	0.01	0.388	0.923	0.305	0	0	23.121	-0.632	-18.501	0	0	0	0	0	0	0
WT111(DD045F3F1DEA)	3.75	13108	2022-11-29 14:21:40.390	0.01	0.388	0.923	0.305	0	0	23.121	-0.632	-18.501	0	0	0	0	0	0	0
WT111(DD045F3F1DEA)	3.75	13108	2022-11-29 14:21:40.390	0.014	0.388	0.932	-0.366	0	0	23.121	-0.632	-18.501	0	0	0	0	0	0	0
WT111(DD045F3F1DEA)	3.75	13108	2022-11-29 14:21:40.390	0.014	0.388	0.932	-0.366	0	0	23.121	-0.632	-18.501	0	0	0	0	0	0	0
WT111(DD045F3F1DEA)	3.75	13108	2022-11-29 14:21:40.390	0.014	0.388	0.932	-0.366	0	0	23.115	-0.632	-18.501	0	0	0	0	0	0	0
WT111(DD045F3F1DEA)	3.75	13108	2022-11-29 14:21:40.390	0.014	0.388	0.932	-0.366	0	0	23.115	-0.632	-18.501	0	0	0	0	0	0	0
WT111(DD045F3F1DEA)	3.75	13108	2022-11-29 14:21:40.390	0.008	0.412	0.928	0	0	0	23.115	-0.632	-18.501	0	0	0	0	0	0	0
WT111(DD045F3F1DEA)	3.75	13108	2022-11-29 14:21:40.390	0.008	0.412	0.928	0	0	0	23.115	-0.632	-18.495	0	0	0	0	0	0	0
WT111(DD045F3F1DEA)	3.75	13108	2022-11-29 14:21:40.390	0.008	0.412	0.928	0	0	0	23.115	-0.632	-18.495	0	0	0	0	0	0	0
WT111(DD045F3F1DEA)	3.75	13108	2022-11-29 14:21:40.390	0.008	0.412	0.928	0	0	0	23.115	-0.632	-18.495	0	0	0	0	0	0	0
WT111(DD045F3F1DEA)	3.75	13108	2022-11-29 14:21:40.390	0.012	0.386	0.935	0.122	0	0	23.115	-0.632	-18.495	0	0	0	0	0	0	0
WT111(DD045F3F1DEA)	3.75	13108	2022-11-29 14:21:40.390	0.012	0.386	0.935	0.122	0	0	23.115	-0.632	-18.495	0	0	0	0	0	0	0
WT111(DD045F3F1DEA)	3.75	13108	2022-11-29 14:21:40.390	0.012	0.386	0.935	0.122	0	0	23.115	-0.632	-18.49	0	0	0	0	0	0	0
WT111(DD045F3F1DEA)	3.75	13108	2022-11-29 14:21:40.390	0.012	0.386	0.935	0.122	0	0	23.115	-0.632	-18.49	0	0	0	0	0	0	0
WT111(DD045F3F1DEA)	3.75	13108	2022-11-29 14:21:40.390	0.011	0.396	0.932	0.366	0	0	23.121	-0.632	-18.49	0	0	0	0	0	0	0
WT111(DD045F3F1DEA)	3.75	13108	2022-11-29 14:21:40.390	0.011	0.396	0.932	0.366	0	0	23.121	-0.632	-18.49	0	0	0	0	0	0	0
WT111(DD045F3F1DEA)	3.75	13108	2022-11-29 14:21:40.468	0.011	0.396	0.932	0.366	0	0	23.121	-0.632	-18.484	0	0	0	0	0	0	0
WT111(DD045F3F1DEA)	3.75	13108	2022-11-29 14:21:40.483	0.011	0.396	0.932	0.366	0	0	23.126	-0.632	-18.484	0	0	0	0	0	0	0
WT111(DD045F3F1DEA)	3.75	13108	2022-11-29 14:21:40.483	0.01	0.387	0.929	-0.732	0	0	23.121	-0.632	-18.484	0	0	0	0	0	0	0
WT111(DD045F3F1DEA)	3.75	13108	2022-11-29 14:21:40.483	0.01	0.387	0.929	-0.732	0	0	23.115	-0.632	-18.484	0	0	0	0	0	0	0
WT111(DD045F3F1DEA)	3.75	13108	2022-11-29 14:21:40.483	0.01	0.387	0.929	-0.732	0	0	23.11	-0.632	-18.479	0	0	0	0	0	0	0
WT111(DD045F3F1DEA)	3.75	13108	2022-11-29 14:21:40.483	0.01	0.387	0.929	-0.732	0	0	23.11	-0.632	-18.479	0	0	0	0	0	0	0
WT111(DD045F3F1DEA)	3.75	13108	2022-11-29 14:21:40.483	0.01	0.42	0.94	0.305	0	0	23.11	-0.632	-18.479	0	0	0	0	0	0	0
WT111(DD045F3F1DEA)	3.75	13108	2022-11-29 14:21:40.483	0.01	0.42	0.94	0.305	0	0	23.11	-0.632	-18.474	0	0	0	0	0	0	0
WT111(DD045F3F1DEA)	3.75	13108	2022-11-29 14:21:40.483	0.01	0.42	0.94	0.305	0	0	23.11	-0.632	-18.474	0	0	0	0	0	0	0
WT111(DD045F3F1DEA)	3.75	13108	2022-11-29 14:21:40.483	0.01	0.42	0.94	0.305	0	0	23.115	-0.632	-18.468	0	0	0	0	0	0	0
WT111(DD045F3F1DEA)	3.75	13108	2022-11-29 14:21:40.483	0.012	0.376	0.927	-0.061	0	0	23.115	-0.632	-18.468	0	0	0	0	0	0	0
WT111(DD045F3F1DEA)	3.75	13108	2022-11-29 14:21:40.483	0.012	0.376	0.927	-0.061	0	0	23.115	-0.632	-18.468	0	0	0	0	0	0	0
WT111(DD045F3F1DEA)	3.75	13108	2022-11-29 14:21:40.483	0.012	0.376	0.927	-0.061	0	0	23.115	-0.632	-18.463	0	0	0	0	0	0	0
WT111(DD045F3F1DEA)	3.75	13108	2022-11-29 14:21:40.483	0.012	0.376	0.927	-0.061	0	0	23.11	-0.632	-18.463	0	0	0	0	0	0	0
WT111(DD045F3F1DEA)	3.75	13108	2022-11-29 14:21:40.483	0.011	0.422	0.941	0	0	0	23.11	-0.632	-18.463	0	0	0	0	0	0	0
WT111(DD045F3F1DEA)	3.75	13108	2022-11-29 14:21:40.483	0.011	0.422	0.941	0	0	0	23.11	-0.632	-18.457	0	0	0	0	0	0	0
WT111(DD045F3F1DEA)	3.75	13108	2022-11-29 14:21:40.593	0.011	0.422	0.941	0	0	0	23.11	-0.632	-18.457	0	0	0	0	0	0	0
WT111(DD045F3F1DEA)	3.75	13108	2022-11-29 14:21:40.593	0.011	0.422	0.941	0	0	0	23.11	-0.632	-18.452	0	0	0	0	0	0	0
WT111(DD045F3F1DEA)	3.75	13108	2022-11-29 14:21:40.593	0.012	0.383	0.93	0.061	0	0	23.115	-0.632	-18.452	0	0	0	0	0	0	0
WT111(DD045F3F1DEA)	3.75	13108	2022-11-29 14:21:40.593	0.012	0.383	0.93	0.061	0	0	23.115	-0.632	-18.452	0	0	0	0	0	0	0
WT111(DD045F3F1DEA)	3.75	13108	2022-11-29 14:21:40.593	0.012	0.383	0.93	0.061	0	0	23.115	-0.632	-18.446	0	0	0	0	0	0	0
WT111(DD045F3F1DEA)	3.75	13108	2022-11-29 14:21:40.593	0.012	0.383	0.93	0.061	0	0	23.115	-0.632	-18.446	0	0	0	0	0	0	0
WT111(DD045F3F1DEA)	3.75	13108	2022-11-29 14:21:40.593	0.009	0.393	0.926	-0.305	0	0	23.11	-0.632	-18.441	0	0	0	0	0	0	0
WT111(DD045F3F1DEA)	3.75	13108	2022-11-29 14:21:40.593	0.009	0.393	0.926	-0.305	0	0	23.11	-0.632	-18.441	0	0	0	0	0	0	0
WT111(DD045F3F1DEA)	3.75	13108	2022-11-29 14:21:40.593	0.009	0.393	0.926	-0.305	0	0	23.11	-0.632	-18.435	0	0	0	0	0	0	0
WT111(DD045F3F1DEA)	3.75	13108	2022-11-29 14:21:40.593	0.009	0.393	0.926	-0.305	0	0	23.104	-0.632	-18.435	0	0	0	0	0	0	0
WT111(DD045F3F1DEA)	3.75	13108	2022-11-29 14:21:40.593	0.012	0.409	0.936	0.305	0	0	23.11	-0.632	-18.43	0	0	0	0	0	0	0
WT111(DD045F3F1DEA)	3.75	13108	2022-11-29 14:21:40.593	0.012	0.409	0.936	0.305	0	0	23.11	-0.632	-18.43	0	0	0	0	0	0	0
WT111(DD045F3F1DEA)	3.75	13108	2022-11-29 14:21:40.593	0.012	0.409	0.936	0.305	0	0	23.11	-0.632	-18.424	0	0	0	0	0	0	0
WT111(DD045F3F1DEA)	3.75	13108	2022-11-29 14:21:40.593	0.012	0.409	0.936	0.305	0	0	23.11	-0.632	-18.424	0	0	0	0	0	0	0
WT111(DD045F3F1DEA)	3.75	13108	2022-11-29 14:21:40.593	0.013	0.402	0.935	-0.488	-0.061	0	23.11	-0.632	-18.419	0	0	0	0	0	0	0
WT111(DD045F3F1DEA)	3.75	13108	2022-11-29 14:21:40.593	0.013	0.402	0.935	-0.488	-0.061	0	23.11	-0.632	-18.419	0	0	0	0	0	0	0
WT111(DD045F3F1DEA)	3.75	13108	2022-11-29 14:21:40.608	0.013	0.402	0.935	-0.488	-0.061	0	23.104	-0.632	-18.413	0	0	0	0	0	0	0
WT111(DD045F3F1DEA)	3.75	13108	2022-11-29 14:21:40.608	0.013	0.402	0.935	-0.488	-0.061	0	23.104	-0.632	-18.413	0	0	0	0	0	0	0
WT111(DD045F3F1DEA)	3.75	13108	2022-11-29 14:21:40.608	0.01	0.388	0.932	0.488	0	0	23.104	-0.632	-18.408	0	0	0	0	0	0	0
WT111(DD045F3F1DEA)	3.75	13108	2022-11-29 14:21:40.608	0.01	0.388	0.932	0.488	0	0	23.11	-0.632	-18.402	0	0	0	0	0	0	0
WT111(DD045F3F1DEA)	3.75	13108	2022-11-29 14:21:40.608	0.01	0.388	0.932	0.488	0	0	23.11	-0.632	-18.402	0	0	0	0	0	0	0
WT111(DD045F3F1DEA)	3.75	13108	2022-11-29 14:21:40.608	0.01	0.388	0.932	0.488	0	0	23.115	-0.632	-18.397	0	0	0	0	0	0	0
WT111(DD045F3F1DEA)	3.75	13108	2022-11-29 14:21:40.608	0.011	0.402	0.933	-0.122	0	0	23.11	-0.632	-18.397	0	0	0	0	0	0	0
WT111(DD045F3F1DEA)	3.75	13108	2022-11-29 14:21:40.608	0.011	0.402	0.933	-0.122	0	0	23.11	-0.632	-18.391	0	0	0	0	0	0	0
WT111(DD045F3F1DEA)	3.75	13108	2022-11-29 14:21:40.687	0.011	0.402	0.933	-0.122	0	0	23.11	-0.632	-18.386	0	0	0	0	0	0	0
WT111(DD045F3F1DEA)	3.75	13108	2022-11-29 14:21:40.687	0.011	0.402	0.933	-0.122	0	0	23.11	-0.632	-18.386	0	0	0	0	0	0	0
WT111(DD045F3F1DEA)	3.75	13108	2022-11-29 14:21:40.687	0.011	0.395	0.932	-0.305	0	0	23.11	-0.632	-18.38	0	0	0	0	0	0	0
WT111(DD045F3F1DEA)	3.75	13108	2022-11-29 14:21:40.687	0.011	0.395	0.932	-0.305	0	0	23.11	-0.632	-18.375	0	0	0	0	0	0	0
WT111(DD045F3F1DEA)	3.75	13108	2022-11-29 14:21:40.687	0.011	0.395	0.932	-0.305	0	0	23.104	-0.632	-18.369	0	0	0	0	0	0	0
WT111(DD045F3F1DEA)	3.75	13108	2022-11-29 14:21:40.687	0.011	0.395	0.932	-0.305	0	0	23.104	-0.632	-18.369	0	0	0	0	0	0	0
WT111(DD045F3F1DEA)	3.75	13108	2022-11-29 14:21:40.687	0.01	0.412	0.938	0.427	0	0	23.104	-0.632	-18.364	0	0	0	0	0	0	0
WT111(DD045F3F1DEA)	3.75	13108	2022-11-29 14:21:40.687	0.01	0.412	0.938	0.427	0	0	23.11	-0.632	-18.358	0	0	0	0	0	0	0
WT111(DD045F3F1DEA)	3.75	13108	2022-11-29 14:21:40.687	0.01	0.412	0.938	0.427	0	0	23.11	-0.632	-18.353	0	0	0	0	0	0	0
WT111(DD045F3F1DEA)	3.75	13108	2022-11-29 14:21:40.687	0.01	0.412	0.938	0.427	0	0	23.115	-0.632	-18.347	0	0	0	0	0	0	0
WT111(DD045F3F1DEA)	3.75	13108	2022-11-29 14:21:40.687	0.01	0.373	0.924	-0.549	0	0	23.11	-0.632	-18.342	0	0	0	0	0	0	0
WT111(DD045F3F1DEA)	3.75	13108	2022-11-29 14:21:40.687	0.01	0.373	0.924	-0.549	0	0	23.11	-0.632	-18.342	0	0	0	0	0	0	0
WT111(DD045F3F1DEA)	3.75	13108	2022-11-29 14:21:40.687	0.01	0.373	0.924	-0.549	0	0	23.104	-0.632	-18.336	0	0	0	0	0	0	0
WT111(DD045F3F1DEA)	3.75	13108	2022-11-29 14:21:40.687	0.01	0.373	0.924	-0.549	0	0	23.104	-0.632	-18.331	0	0	0	0	0	0	0
WT111(DD045F3F1DEA)	3.75	13108	2022-11-29 14:21:40.687	0.012	0.421	0.938	0.732	0	0	23.104	-0.632	-18.325	0	0	0	0	0	0	0
WT111(DD045F3F1DEA)	3.75	13108	2022-11-29 14:21:40.687	0.012	0.421	0.938	0.732	0	0	23.11	-0.632	-18.32	0	0	0	0	0	0	0
WT111(DD045F3F1DEA)	3.75	13108	2022-11-29 14:21:40.687	0.012	0.421	0.938	0.732	0	0	23.115	-0.632	-18.32	0	0	0	0	0	0	0
WT111(DD045F3F1DEA)	3.75	13108	2022-11-29 14:21:40.687	0.011	0.401	0.931	-0.488	0	0	23.11	-0.632	-18.314	0	0	0	0	0	0	0
WT111(DD045F3F1DEA)	3.75	13108	2022-11-29 14:21:40.687	0.011	0.401	0.931	-0.488	0	0	23.11	-0.632	-18.309	0	0	0	0	0	0	0
WT111(DD045F3F1DEA)	3.75	13108	2022-11-29 14:21:40.687	0.011	0.401	0.931	-0.488	0	0	23.104	-0.632	-18.303	0	0	0	0	0	0	0
WT111(DD045F3F1DEA)	3.75	13108	2022-11-29 14:21:40.687	0.011	0.401	0.931	-0.488	0	0	23.104	-0.632	-18.298	0	0	0	0	0	0	0
WT111(DD045F3F1DEA)	3.75	13108	2022-11-29 14:21:40.687	0.01	0.383	0.934	-0.122	0	0	23.104	-0.632	-18.298	0	0	0	0	0	0	0
WT111(DD045F3F1DEA)	3.75	13108	2022-11-29 14:21:40.687	0.01	0.383	0.934	-0.122	0	0	23.104	-0.632	-18.292	0	0	0	0	0	0	0
WT111(DD045F3F1DEA)	3.75	13108	2022-11-29 14:21:40.687	0.01	0.383	0.934	-0.122	0	0	23.104	-0.632	-18.287	0	0	0	0	0	0	0
WT111(DD045F3F1DEA)	3.75	13108	2022-11-29 14:21:40.749	0.01	0.383	0.934	-0.122	0	0	23.099	-0.632	-18.281	0	0	0	0	0	0	0
WT111(DD045F3F1DEA)	3.75	13108	2022-11-29 14:21:40.749	0.013	0.425	0.934	0.732	0	0	23.104	-0.632	-18.276	0	0	0	0	0	0	0
WT111(DD045F3F1DEA)	3.75	13108	2022-11-29 14:21:40.749	0.013	0.425	0.934	0.732	0	0	23.11	-0.632	-18.276	0	0	0	0	0	0	0
WT111(DD045F3F1DEA)	3.75	13108	2022-11-29 14:21:40.749	0.013	0.425	0.934	0.732	0	0	23.11	-0.632	-18.27	0	0	0	0	0	0	0
WT111(DD045F3F1DEA)	3.75	13108	2022-11-29 14:21:40.749	0.013	0.425	0.934	0.732	0	0	23.115	-0.632	-18.265	0	0	0	0	0	0	0
WT111(DD045F3F1DEA)	3.75	13108	2022-11-29 14:21:40.749	0.007	0.37	0.925	-0.305	0	0	23.115	-0.632	-18.259	0	0	0	0	0	0	0

## Sheet: 3.0kg
设备名称	电压	版本	片上时间	加速度X(g)	加速度Y(g)	加速度Z(g)	角速度X(°/s)	角速度Y(°/s)	角速度Z(°/s)	角度X(°)	角度Y(°)	角度Z(°)	磁场X	磁场Y	磁场Z	四元数0	四元数1	四元数2	四元数3	状态
WT111(DD045F3F1DEA)	3.74	13108	2022-11-29 14:10:31.121	0.012	0.397	0.933	-0.122	0	0	22.83	-0.621	-14.881	0	0	0	0	0	0	0
WT111(DD045F3F1DEA)	3.74	13108	2022-11-29 14:10:31.121	0.012	0.397	0.933	-0.122	0	0	22.824	-0.621	-14.881	0	0	0	0	0	0	0
WT111(DD045F3F1DEA)	3.74	13108	2022-11-29 14:10:31.121	0.01	0.386	0.937	0	0	0	22.824	-0.621	-14.881	0	0	0	0	0	0	0
WT111(DD045F3F1DEA)	3.74	13108	2022-11-29 14:10:31.121	0.01	0.386	0.937	0	0	0	22.824	-0.621	-14.881	0	0	0	0	0	0	0
WT111(DD045F3F1DEA)	3.74	13108	2022-11-29 14:10:31.121	0.01	0.386	0.937	0	0	0	22.824	-0.621	-14.881	0	0	0	0	0	0	0
WT111(DD045F3F1DEA)	3.74	13108	2022-11-29 14:10:31.121	0.01	0.386	0.937	0	0	0	22.824	-0.621	-14.881	0	0	0	0	0	0	0
WT111(DD045F3F1DEA)	3.74	13108	2022-11-29 14:10:31.230	0.008	0.37	0.929	0	0	0	22.83	-0.626	-14.881	0	0	0	0	0	0	0
WT111(DD045F3F1DEA)	3.74	13108	2022-11-29 14:10:31.246	0.008	0.37	0.929	0	0	0	22.83	-0.626	-14.881	0	0	0	0	0	0	0
WT111(DD045F3F1DEA)	3.74	13108	2022-11-29 14:10:31.246	0.008	0.37	0.929	0	0	0	22.83	-0.626	-14.881	0	0	0	0	0	0	0
WT111(DD045F3F1DEA)	3.74	13108	2022-11-29 14:10:31.246	0.008	0.37	0.929	0	0	0	22.83	-0.626	-14.881	0	0	0	0	0	0	0
WT111(DD045F3F1DEA)	3.74	13108	2022-11-29 14:10:31.246	0.014	0.414	0.94	0.061	0	0	22.83	-0.626	-14.881	0	0	0	0	0	0	0
WT111(DD045F3F1DEA)	3.74	13108	2022-11-29 14:10:31.246	0.014	0.414	0.94	0.061	0	0	22.83	-0.626	-14.881	0	0	0	0	0	0	0
WT111(DD045F3F1DEA)	3.74	13108	2022-11-29 14:10:31.246	0.014	0.414	0.94	0.061	0	0	22.83	-0.626	-14.881	0	0	0	0	0	0	0
WT111(DD045F3F1DEA)	3.74	13108	2022-11-29 14:10:31.246	0.014	0.414	0.94	0.061	0	0	22.83	-0.626	-14.881	0	0	0	0	0	0	0
WT111(DD045F3F1DEA)	3.74	13108	2022-11-29 14:10:31.293	0.011	0.394	0.933	0	0	0	22.83	-0.626	-14.881	0	0	0	0	0	0	0
WT111(DD045F3F1DEA)	3.74	13108	2022-11-29 14:10:31.293	0.011	0.394	0.933	0	0	0	22.83	-0.626	-14.881	0	0	0	0	0	0	0
WT111(DD045F3F1DEA)	3.74	13108	2022-11-29 14:10:31.293	0.011	0.394	0.933	0	0	0	22.83	-0.626	-14.881	0	0	0	0	0	0	0
WT111(DD045F3F1DEA)	3.74	13108	2022-11-29 14:10:31.293	0.011	0.394	0.933	0	0	0	22.83	-0.626	-14.881	0	0	0	0	0	0	0
WT111(DD045F3F1DEA)	3.74	13108	2022-11-29 14:10:31.293	0.009	0.389	0.936	0.122	0	0	22.83	-0.626	-14.881	0	0	0	0	0	0	0
WT111(DD045F3F1DEA)	3.74	13108	2022-11-29 14:10:31.293	0.009	0.389	0.936	0.122	0	0	22.83	-0.626	-14.881	0	0	0	0	0	0	0
WT111(DD045F3F1DEA)	3.74	13108	2022-11-29 14:10:31.293	0.009	0.389	0.936	0.122	0	0	22.83	-0.626	-14.881	0	0	0	0	0	0	0
WT111(DD045F3F1DEA)	3.74	13108	2022-11-29 14:10:31.293	0.009	0.389	0.936	0.122	0	0	22.83	-0.626	-14.881	0	0	0	0	0	0	0
WT111(DD045F3F1DEA)	3.74	13108	2022-11-29 14:10:31.449	0.013	0.406	0.939	0	0	0	22.83	-0.626	-14.881	0	0	0	0	0	0	0
WT111(DD045F3F1DEA)	3.74	13108	2022-11-29 14:10:31.449	0.013	0.406	0.939	0	0	0	22.83	-0.626	-14.881	0	0	0	0	0	0	0
WT111(DD045F3F1DEA)	3.74	13108	2022-11-29 14:10:31.449	0.013	0.406	0.939	0	0	0	22.83	-0.626	-14.881	0	0	0	0	0	0	0
WT111(DD045F3F1DEA)	3.74	13108	2022-11-29 14:10:31.449	0.013	0.406	0.939	0	0	0	22.835	-0.626	-14.881	0	0	0	0	0	0	0
WT111(DD045F3F1DEA)	3.74	13108	2022-11-29 14:10:31.449	0.008	0.374	0.928	0	0	0	22.835	-0.626	-14.881	0	0	0	0	0	0	0
WT111(DD045F3F1DEA)	3.74	13108	2022-11-29 14:10:31.449	0.008	0.374	0.928	0	0	0	22.83	-0.626	-14.881	0	0	0	0	0	0	0
WT111(DD045F3F1DEA)	3.74	13108	2022-11-29 14:10:31.449	0.008	0.374	0.928	0	0	0	22.83	-0.626	-14.881	0	0	0	0	0	0	0
WT111(DD045F3F1DEA)	3.74	13108	2022-11-29 14:10:31.449	0.008	0.374	0.928	0	0	0	22.83	-0.626	-14.881	0	0	0	0	0	0	0
WT111(DD045F3F1DEA)	3.74	13108	2022-11-29 14:10:31.574	0.009	0.38	0.924	-0.183	0	0	22.835	-0.626	-14.881	0	0	0	0	0	0	0
WT111(DD045F3F1DEA)	3.74	13108	2022-11-29 14:10:31.574	0.009	0.38	0.924	-0.183	0	0	22.835	-0.626	-14.881	0	0	0	0	0	0	0
WT111(DD045F3F1DEA)	3.74	13108	2022-11-29 14:10:31.574	0.009	0.38	0.924	-0.183	0	0	22.835	-0.626	-14.881	0	0	0	0	0	0	0
WT111(DD045F3F1DEA)	3.74	13108	2022-11-29 14:10:31.574	0.007	0.391	0.93	0	0	0	22.835	-0.626	-14.881	0	0	0	0	0	0	0
WT111(DD045F3F1DEA)	3.74	13108	2022-11-29 14:10:31.574	0.007	0.391	0.93	0	0	0	22.835	-0.626	-14.881	0	0	0	0	0	0	0
WT111(DD045F3F1DEA)	3.74	13108	2022-11-29 14:10:31.574	0.007	0.391	0.93	0	0	0	22.835	-0.626	-14.881	0	0	0	0	0	0	0
WT111(DD045F3F1DEA)	3.74	13108	2022-11-29 14:10:31.574	0.007	0.391	0.93	0	0	0	22.835	-0.626	-14.881	0	0	0	0	0	0	0
WT111(DD045F3F1DEA)	3.74	13108	2022-11-29 14:10:31.574	0.014	0.406	0.94	0.549	-0.061	0	22.835	-0.626	-14.881	0	0	0	0	0	0	0
WT111(DD045F3F1DEA)	3.74	13108	2022-11-29 14:10:31.621	0.014	0.406	0.94	0.549	-0.061	0	22.835	-0.626	-14.881	0	0	0	0	0	0	0
WT111(DD045F3F1DEA)	3.74	13108	2022-11-29 14:10:31.621	0.014	0.406	0.94	0.549	-0.061	0	22.841	-0.626	-14.881	0	0	0	0	0	0	0
WT111(DD045F3F1DEA)	3.74	13108	2022-11-29 14:10:31.621	0.014	0.406	0.94	0.549	-0.061	0	22.841	-0.626	-14.881	0	0	0	0	0	0	0
WT111(DD045F3F1DEA)	3.74	13108	2022-11-29 14:10:31.621	0.01	0.37	0.927	-0.366	0	0	22.841	-0.626	-14.881	0	0	0	0	0	0	0
WT111(DD045F3F1DEA)	3.74	13108	2022-11-29 14:10:31.621	0.01	0.37	0.927	-0.366	0	0	22.841	-0.626	-14.881	0	0	0	0	0	0	0
WT111(DD045F3F1DEA)	3.74	13108	2022-11-29 14:10:31.621	0.01	0.37	0.927	-0.366	0	0	22.835	-0.626	-14.881	0	0	0	0	0	0	0
WT111(DD045F3F1DEA)	3.74	13108	2022-11-29 14:10:31.621	0.01	0.37	0.927	-0.366	0	0	22.835	-0.626	-14.881	0	0	0	0	0	0	0
WT111(DD045F3F1DEA)	3.74	13108	2022-11-29 14:10:31.621	0.012	0.41	0.941	0.122	0	0	22.835	-0.626	-14.881	0	0	0	0	0	0	0
WT111(DD045F3F1DEA)	3.74	13108	2022-11-29 14:10:31.683	0.011	0.385	0.935	0	0	0	22.835	-0.626	-14.881	0	0	0	0	0	0	0
WT111(DD045F3F1DEA)	3.74	13108	2022-11-29 14:10:31.683	0.011	0.385	0.935	0	0	0	22.835	-0.626	-14.881	0	0	0	0	0	0	0
WT111(DD045F3F1DEA)	3.74	13108	2022-11-29 14:10:31.683	0.011	0.385	0.935	0	0	0	22.83	-0.626	-14.881	0	0	0	0	0	0	0
WT111(DD045F3F1DEA)	3.74	13108	2022-11-29 14:10:31.683	0.011	0.411	0.939	0.061	0	0	22.83	-0.626	-14.881	0	0	0	0	0	0	0
WT111(DD045F3F1DEA)	3.74	13108	2022-11-29 14:10:31.683	0.011	0.411	0.939	0.061	0	0	22.835	-0.626	-14.881	0	0	0	0	0	0	0
WT111(DD045F3F1DEA)	3.74	13108	2022-11-29 14:10:31.683	0.011	0.411	0.939	0.061	0	0	22.835	-0.626	-14.881	0	0	0	0	0	0	0
WT111(DD045F3F1DEA)	3.74	13108	2022-11-29 14:10:31.683	0.011	0.411	0.939	0.061	0	0	22.835	-0.626	-14.881	0	0	0	0	0	0	0
WT111(DD045F3F1DEA)	3.74	13108	2022-11-29 14:10:31.683	0.01	0.382	0.934	0.61	0	0	22.835	-0.626	-14.881	0	0	0	0	0	0	0
WT111(DD045F3F1DEA)	3.74	13108	2022-11-29 14:10:31.777	0.01	0.382	0.934	0.61	0	0	22.841	-0.626	-14.881	0	0	0	0	0	0	0
WT111(DD045F3F1DEA)	3.74	13108	2022-11-29 14:10:31.777	0.01	0.382	0.934	0.61	0	0	22.841	-0.626	-14.881	0	0	0	0	0	0	0
WT111(DD045F3F1DEA)	3.74	13108	2022-11-29 14:10:31.777	0.01	0.382	0.934	0.61	0	0	22.846	-0.626	-14.881	0	0	0	0	0	0	0
WT111(DD045F3F1DEA)	3.74	13108	2022-11-29 14:10:31.777	0.012	0.394	0.929	-0.61	0	0	22.841	-0.626	-14.881	0	0	0	0	0	0	0
WT111(DD045F3F1DEA)	3.74	13108	2022-11-29 14:10:31.777	0.012	0.394	0.929	-0.61	0	0	22.841	-0.626	-14.881	0	0	0	0	0	0	0
WT111(DD045F3F1DEA)	3.74	13108	2022-11-29 14:10:31.777	0.012	0.394	0.929	-0.61	0	0	22.835	-0.626	-14.881	0	0	0	0	0	0	0
WT111(DD045F3F1DEA)	3.74	13108	2022-11-29 14:10:31.777	0.012	0.394	0.929	-0.61	0	0	22.83	-0.626	-14.881	0	0	0	0	0	0	0
WT111(DD045F3F1DEA)	3.74	13108	2022-11-29 14:10:31.777	0.011	0.404	0.944	-0.183	0.061	0	22.83	-0.626	-14.881	0	0	0	0	0	0	0
WT111(DD045F3F1DEA)	3.74	13108	2022-11-29 14:10:31.840	0.01	0.403	0.945	0.305	0	0	22.83	-0.626	-14.881	0	0	0	0	0	0	0
WT111(DD045F3F1DEA)	3.74	13108	2022-11-29 14:10:31.840	0.01	0.403	0.945	0.305	0	0	22.83	-0.626	-14.881	0	0	0	0	0	0	0
WT111(DD045F3F1DEA)	3.74	13108	2022-11-29 14:10:31.840	0.01	0.403	0.945	0.305	0	0	22.83	-0.626	-14.881	0	0	0	0	0	0	0
WT111(DD045F3F1DEA)	3.74	13108	2022-11-29 14:10:31.840	0.012	0.398	0.931	0.061	0	0	22.83	-0.626	-14.881	0	0	0	0	0	0	0
WT111(DD045F3F1DEA)	3.74	13108	2022-11-29 14:10:31.840	0.012	0.398	0.931	0.061	0	0	22.83	-0.626	-14.881	0	0	0	0	0	0	0
WT111(DD045F3F1DEA)	3.74	13108	2022-11-29 14:10:31.840	0.012	0.398	0.931	0.061	0	0	22.835	-0.626	-14.881	0	0	0	0	0	0	0
WT111(DD045F3F1DEA)	3.74	13108	2022-11-29 14:10:31.840	0.012	0.398	0.931	0.061	0	0	22.835	-0.626	-14.881	0	0	0	0	0	0	0
WT111(DD045F3F1DEA)	3.74	13108	2022-11-29 14:10:31.840	0.012	0.38	0.938	0	0.122	0	22.835	-0.621	-14.881	0	0	0	0	0	0	0
WT111(DD045F3F1DEA)	3.74	13108	2022-11-29 14:10:31.840	0.009	0.39	0.929	-0.061	0	0	22.835	-0.626	-14.881	0	0	0	0	0	0	0
WT111(DD045F3F1DEA)	3.74	13108	2022-11-29 14:10:31.840	0.009	0.39	0.929	-0.061	0	0	22.835	-0.626	-14.881	0	0	0	0	0	0	0
WT111(DD045F3F1DEA)	3.74	13108	2022-11-29 14:10:31.840	0.009	0.39	0.929	-0.061	0	0	22.835	-0.621	-14.881	0	0	0	0	0	0	0
WT111(DD045F3F1DEA)	3.74	13108	2022-11-29 14:10:31.840	0.009	0.388	0.928	-0.244	0	0	22.83	-0.621	-14.881	0	0	0	0	0	0	0
WT111(DD045F3F1DEA)	3.74	13108	2022-11-29 14:10:31.840	0.009	0.388	0.928	-0.244	0	0	22.83	-0.621	-14.881	0	0	0	0	0	0	0
WT111(DD045F3F1DEA)	3.74	13108	2022-11-29 14:10:31.840	0.009	0.388	0.928	-0.244	0	0	22.83	-0.621	-14.881	0	0	0	0	0	0	0
WT111(DD045F3F1DEA)	3.74	13108	2022-11-29 14:10:31.840	0.013	0.413	0.945	0.244	0	0	22.83	-0.621	-14.881	0	0	0	0	0	0	0
WT111(DD045F3F1DEA)	3.74	13108	2022-11-29 14:10:31.840	0.013	0.413	0.945	0.244	0	0	22.83	-0.621	-14.881	0	0	0	0	0	0	0
WT111(DD045F3F1DEA)	3.74	13108	2022-11-29 14:10:31.965	0.012	0.418	0.94	0.732	0.122	0	22.841	-0.621	-14.875	0	0	0	0	0	0	0
WT111(DD045F3F1DEA)	3.74	13108	2022-11-29 14:10:31.965	0.012	0.418	0.94	0.732	0.122	0	22.841	-0.621	-14.875	0	0	0	0	0	0	0
WT111(DD045F3F1DEA)	3.74	13108	2022-11-29 14:10:31.965	0	0.364	0.902	0.366	0.183	0	22.846	-0.621	-14.875	0	0	0	0	0	0	0
WT111(DD045F3F1DEA)	3.74	13108	2022-11-29 14:10:31.965	0	0.364	0.902	0.366	0.183	0	22.846	-0.621	-14.875	0	0	0	0	0	0	0
WT111(DD045F3F1DEA)	3.74	13108	2022-11-29 14:10:31.965	0	0.364	0.902	0.366	0.183	0	22.846	-0.615	-14.875	0	0	0	0	0	0	0
WT111(DD045F3F1DEA)	3.74	13108	2022-11-29 14:10:31.965	0	0.364	0.902	0.366	0.183	0	22.846	-0.615	-14.875	0	0	0	0	0	0	0
WT111(DD045F3F1DEA)	3.74	13108	2022-11-29 14:10:31.965	0.011	0.419	0.952	-0.427	0	0	22.846	-0.615	-14.875	0	0	0	0	0	0	0
WT111(DD045F3F1DEA)	3.74	13108	2022-11-29 14:10:31.965	0.011	0.419	0.952	-0.427	0	0	22.841	-0.615	-14.875	0	0	0	0	0	0	0
WT111(DD045F3F1DEA)	3.74	13108	2022-11-29 14:10:32.011	0.011	0.419	0.952	-0.427	0	0	22.841	-0.615	-14.875	0	0	0	0	0	0	0
WT111(DD045F3F1DEA)	3.74	13108	2022-11-29 14:10:32.011	0.011	0.419	0.952	-0.427	0	0	22.841	-0.615	-14.875	0	0	0	0	0	0	0
WT111(DD045F3F1DEA)	3.74	13108	2022-11-29 14:10:32.011	0.003	0.376	0.92	0.183	-0.061	0	22.841	-0.615	-14.875	0	0	0	0	0	0	0
WT111(DD045F3F1DEA)	3.74	13108	2022-11-29 14:10:32.011	0.003	0.376	0.92	0.183	-0.061	0	22.841	-0.615	-14.875	0	0	0	0	0	0	0
WT111(DD045F3F1DEA)	3.74	13108	2022-11-29 14:10:32.011	0.003	0.376	0.92	0.183	-0.061	0	22.841	-0.615	-14.875	0	0	0	0	0	0	0
WT111(DD045F3F1DEA)	3.74	13108	2022-11-29 14:10:32.011	0.003	0.376	0.92	0.183	-0.061	0	22.841	-0.615	-14.875	0	0	0	0	0	0	0
WT111(DD045F3F1DEA)	3.74	13108	2022-11-29 14:10:32.011	0.006	0.43	0.933	0.671	-0.671	0	22.846	-0.621	-14.875	0	0	0	0	0	0	0
WT111(DD045F3F1DEA)	3.74	13108	2022-11-29 14:10:32.011	0.006	0.43	0.933	0.671	-0.671	0	22.852	-0.621	-14.881	0	0	0	0	0	0	0
WT111(DD045F3F1DEA)	3.74	13108	2022-11-29 14:10:32.043	0.024	0.435	0.982	0.793	-0.183	0	22.852	-0.626	-14.881	0	0	0	0	0	0	0
WT111(DD045F3F1DEA)	3.74	13108	2022-11-29 14:10:32.043	0.024	0.435	0.982	0.793	-0.183	0	22.852	-0.626	-14.881	0	0	0	0	0	0	0
WT111(DD045F3F1DEA)	3.74	13108	2022-11-29 14:10:32.043	0.001	0.353	0.897	-0.122	-0.122	0	22.852	-0.626	-14.881	0	0	0	0	0	0	0
WT111(DD045F3F1DEA)	3.74	13108	2022-11-29 14:10:32.043	0.001	0.353	0.897	-0.122	-0.122	0	22.852	-0.632	-14.881	0	0	0	0	0	0	0
WT111(DD045F3F1DEA)	3.74	13108	2022-11-29 14:10:32.043	0.001	0.353	0.897	-0.122	-0.122	0	22.852	-0.632	-14.881	0	0	0	0	0	0	0
WT111(DD045F3F1DEA)	3.74	13108	2022-11-29 14:10:32.043	0.001	0.353	0.897	-0.122	-0.122	0	22.852	-0.632	-14.881	0	0	0	0	0	0	0
WT111(DD045F3F1DEA)	3.74	13108	2022-11-29 14:10:32.043	0.014	0.437	0.958	-0.549	0.183	0	22.846	-0.632	-14.881	0	0	0	0	0	0	0
WT111(DD045F3F1DEA)	3.74	13108	2022-11-29 14:10:32.043	0.014	0.437	0.958	-0.549	0.183	0	22.846	-0.626	-14.881	0	0	0	0	0	0	0
WT111(DD045F3F1DEA)	3.74	13108	2022-11-29 14:10:32.105	0.005	0.378	0.913	-0.671	0.061	0	22.841	-0.626	-14.881	0	0	0	0	0	0	0
WT111(DD045F3F1DEA)	3.74	13108	2022-11-29 14:10:32.105	0.005	0.378	0.913	-0.671	0.061	0	22.835	-0.626	-14.881	0	0	0	0	0	0	0
WT111(DD045F3F1DEA)	3.74	13108	2022-11-29 14:10:32.105	0.013	0.406	0.948	-0.183	0	0	22.835	-0.626	-14.881	0	0	0	0	0	0	0
WT111(DD045F3F1DEA)	3.74	13108	2022-11-29 14:10:32.105	0.013	0.406	0.948	-0.183	0	0	22.835	-0.626	-14.881	0	0	0	0	0	0	0
WT111(DD045F3F1DEA)	3.74	13108	2022-11-29 14:10:32.105	0.013	0.406	0.948	-0.183	0	0	22.835	-0.626	-14.881	0	0	0	0	0	0	0
WT111(DD045F3F1DEA)	3.74	13108	2022-11-29 14:10:32.105	0.013	0.406	0.948	-0.183	0	0	22.83	-0.626	-14.881	0	0	0	0	0	0	0
WT111(DD045F3F1DEA)	3.74	13108	2022-11-29 14:10:32.105	0.014	0.383	0.934	0.793	0	0	22.835	-0.626	-14.881	0	0	0	0	0	0	0
WT111(DD045F3F1DEA)	3.74	13108	2022-11-29 14:10:32.105	0.014	0.383	0.934	0.793	0	0	22.841	-0.626	-14.881	0	0	0	0	0	0	0
WT111(DD045F3F1DEA)	3.74	13108	2022-11-29 14:10:32.168	0.014	0.383	0.934	0.793	0	0	22.846	-0.626	-14.881	0	0	0	0	0	0	0
WT111(DD045F3F1DEA)	3.74	13108	2022-11-29 14:10:32.168	0.014	0.383	0.934	0.793	0	0	22.846	-0.626	-14.881	0	0	0	0	0	0	0
WT111(DD045F3F1DEA)	3.74	13108	2022-11-29 14:10:32.168	0.012	0.382	0.934	-0.488	0.061	0	22.846	-0.626	-14.881	0	0	0	0	0	0	0
WT111(DD045F3F1DEA)	3.74	13108	2022-11-29 14:10:32.168	0.012	0.382	0.934	-0.488	0.061	0	22.841	-0.626	-14.881	0	0	0	0	0	0	0
WT111(DD045F3F1DEA)	3.74	13108	2022-11-29 14:10:32.168	0.012	0.382	0.934	-0.488	0.061	0	22.841	-0.626	-14.881	0	0	0	0	0	0	0
WT111(DD045F3F1DEA)	3.74	13108	2022-11-29 14:10:32.168	0.012	0.382	0.934	-0.488	0.061	0	22.835	-0.626	-14.881	0	0	0	0	0	0	0
WT111(DD045F3F1DEA)	3.74	13108	2022-11-29 14:10:32.168	0.009	0.412	0.934	-0.122	0.061	0	22.835	-0.626	-14.881	0	0	0	0	0	0	0
WT111(DD045F3F1DEA)	3.74	13108	2022-11-29 14:10:32.168	0.009	0.412	0.934	-0.122	0.061	0	22.835	-0.626	-14.881	0	0	0	0	0	0	0
WT111(DD045F3F1DEA)	3.74	13108	2022-11-29 14:10:32.230	0.01	0.413	0.942	0.122	0	0	22.835	-0.626	-14.881	0	0	0	0	0	0	0
WT111(DD045F3F1DEA)	3.74	13108	2022-11-29 14:10:32.230	0.01	0.413	0.942	0.122	0	0	22.835	-0.626	-14.881	0	0	0	0	0	0	0
WT111(DD045F3F1DEA)	3.74	13108	2022-11-29 14:10:32.230	0.011	0.383	0.933	0	0	0	22.835	-0.626	-14.881	0	0	0	0	0	0	0
WT111(DD045F3F1DEA)	3.74	13108	2022-11-29 14:10:32.230	0.011	0.383	0.933	0	0	0	22.835	-0.626	-14.881	0	0	0	0	0	0	0
WT111(DD045F3F1DEA)	3.74	13108	2022-11-29 14:10:32.230	0.011	0.383	0.933	0	0	0	22.835	-0.626	-14.881	0	0	0	0	0	0	0
WT111(DD045F3F1DEA)	3.74	13108	2022-11-29 14:10:32.230	0.011	0.383	0.933	0	0	0	22.835	-0.626	-14.881	0	0	0	0	0	0	0
WT111(DD045F3F1DEA)	3.74	13108	2022-11-29 14:10:32.230	0.011	0.393	0.933	0.549	0	0	22.835	-0.626	-14.881	0	0	0	0	0	0	0
WT111(DD045F3F1DEA)	3.74	13108	2022-11-29 14:10:32.230	0.011	0.393	0.933	0.549	0	0	22.841	-0.626	-14.881	0	0	0	0	0	0	0
WT111(DD045F3F1DEA)	3.74	13108	2022-11-29 14:10:32.340	0.011	0.393	0.933	0.549	0	0	22.841	-0.626	-14.881	0	0	0	0	0	0	0
WT111(DD045F3F1DEA)	3.74	13108	2022-11-29 14:10:32.355	0.011	0.393	0.933	0.549	0	0	22.846	-0.626	-14.881	0	0	0	0	0	0	0
WT111(DD045F3F1DEA)	3.74	13108	2022-11-29 14:10:32.355	0.012	0.403	0.938	-0.305	0	0	22.846	-0.626	-14.881	0	0	0	0	0	0	0
WT111(DD045F3F1DEA)	3.74	13108	2022-11-29 14:10:32.355	0.012	0.403	0.938	-0.305	0	0	22.841	-0.626	-14.881	0	0	0	0	0	0	0
WT111(DD045F3F1DEA)	3.74	13108	2022-11-29 14:10:32.355	0.012	0.403	0.938	-0.305	0	0	22.841	-0.626	-14.881	0	0	0	0	0	0	0
WT111(DD045F3F1DEA)	3.74	13108	2022-11-29 14:10:32.355	0.012	0.403	0.938	-0.305	0	0	22.841	-0.626	-14.881	0	0	0	0	0	0	0
WT111(DD045F3F1DEA)	3.74	13108	2022-11-29 14:10:32.355	0.011	0.38	0.937	0	0.122	0	22.841	-0.626	-14.881	0	0	0	0	0	0	0
WT111(DD045F3F1DEA)	3.74	13108	2022-11-29 14:10:32.355	0.011	0.38	0.937	0	0.122	0	22.841	-0.626	-14.881	0	0	0	0	0	0	0
WT111(DD045F3F1DEA)	3.74	13108	2022-11-29 14:10:32.402	0.011	0.38	0.937	0	0.122	0	22.841	-0.626	-14.881	0	0	0	0	0	0	0
WT111(DD045F3F1DEA)	3.74	13108	2022-11-29 14:10:32.402	0.011	0.38	0.937	0	0.122	0	22.841	-0.621	-14.881	0	0	0	0	0	0	0
WT111(DD045F3F1DEA)	3.74	13108	2022-11-29 14:10:32.402	0.015	0.403	0.945	0.183	0.305	0	22.841	-0.621	-14.881	0	0	0	0	0	0	0
WT111(DD045F3F1DEA)	3.74	13108	2022-11-29 14:10:32.402	0.015	0.403	0.945	0.183	0.305	0	22.841	-0.621	-14.881	0	0	0	0	0	0	0
WT111(DD045F3F1DEA)	3.74	13108	2022-11-29 14:10:32.402	0.015	0.403	0.945	0.183	0.305	0	22.841	-0.621	-14.881	0	0	0	0	0	0	0
WT111(DD045F3F1DEA)	3.74	13108	2022-11-29 14:10:32.402	0.015	0.403	0.945	0.183	0.305	0	22.841	-0.615	-14.881	0	0	0	0	0	0	0
WT111(DD045F3F1DEA)	3.74	13108	2022-11-29 14:10:32.402	0.009	0.384	0.929	-0.488	0.366	0	22.841	-0.615	-14.875	0	0	0	0	0	0	0
WT111(DD045F3F1DEA)	3.74	13108	2022-11-29 14:10:32.402	0.009	0.384	0.929	-0.488	0.366	0	22.835	-0.615	-14.875	0	0	0	0	0	0	0
WT111(DD045F3F1DEA)	3.74	13108	2022-11-29 14:10:32.465	0.007	0.379	0.925	-0.61	0	0	22.83	-0.61	-14.875	0	0	0	0	0	0	0
WT111(DD045F3F1DEA)	3.74	13108	2022-11-29 14:10:32.465	0.007	0.39	0.929	0.366	-0.183	0	22.83	-0.61	-14.875	0	0	0	0	0	0	0
WT111(DD045F3F1DEA)	3.74	13108	2022-11-29 14:10:32.465	0.007	0.39	0.929	0.366	-0.183	0	22.83	-0.61	-14.875	0	0	0	0	0	0	0
WT111(DD045F3F1DEA)	3.74	13108	2022-11-29 14:10:32.465	0.007	0.39	0.929	0.366	-0.183	0	22.835	-0.615	-14.875	0	0	0	0	0	0	0
WT111(DD045F3F1DEA)	3.74	13108	2022-11-29 14:10:32.465	0.007	0.39	0.929	0.366	-0.183	0	22.835	-0.615	-14.875	0	0	0	0	0	0	0
WT111(DD045F3F1DEA)	3.74	13108	2022-11-29 14:10:32.465	0.015	0.417	0.945	0	-0.122	0	22.835	-0.615	-14.875	0	0	0	0	0	0	0
WT111(DD045F3F1DEA)	3.74	13108	2022-11-29 14:10:32.465	0.015	0.417	0.945	0	-0.122	0	22.835	-0.615	-14.875	0	0	0	0	0	0	0
WT111(DD045F3F1DEA)	3.74	13108	2022-11-29 14:10:32.465	0.015	0.417	0.945	0	-0.122	0	22.835	-0.615	-14.875	0	0	0	0	0	0	0
WT111(DD045F3F1DEA)	3.74	13108	2022-11-29 14:10:32.527	0.015	0.417	0.945	0	-0.122	0	22.835	-0.615	-14.875	0	0	0	0	0	0	0
WT111(DD045F3F1DEA)	3.74	13108	2022-11-29 14:10:32.527	0.01	0.355	0.93	0.305	-0.061	0	22.835	-0.615	-14.875	0	0	0	0	0	0	0
WT111(DD045F3F1DEA)	3.74	13108	2022-11-29 14:10:32.527	0.01	0.355	0.93	0.305	-0.061	0	22.841	-0.615	-14.881	0	0	0	0	0	0	0
WT111(DD045F3F1DEA)	3.74	13108	2022-11-29 14:10:32.527	0.01	0.355	0.93	0.305	-0.061	0	22.841	-0.615	-14.881	0	0	0	0	0	0	0
WT111(DD045F3F1DEA)	3.74	13108	2022-11-29 14:10:32.527	0.01	0.355	0.93	0.305	-0.061	0	22.841	-0.615	-14.881	0	0	0	0	0	0	0
WT111(DD045F3F1DEA)	3.74	13108	2022-11-29 14:10:32.527	0.012	0.416	0.942	-0.183	0.061	0	22.841	-0.615	-14.881	0	0	0	0	0	0	0
WT111(DD045F3F1DEA)	3.74	13108	2022-11-29 14:10:32.527	0.012	0.416	0.942	-0.183	0.061	0	22.835	-0.615	-14.881	0	0	0	0	0	0	0
WT111(DD045F3F1DEA)	3.74	13108	2022-11-29 14:10:32.527	0.012	0.416	0.942	-0.183	0.061	0	22.835	-0.615	-14.875	0	0	0	0	0	0	0
WT111(DD045F3F1DEA)	3.74	13108	2022-11-29 14:10:32.558	0.011	0.38	0.938	0.183	0	0	22.835	-0.615	-14.875	0	0	0	0	0	0	0
WT111(DD045F3F1DEA)	3.74	13108	2022-11-29 14:10:32.558	0.007	0.394	0.924	0	0	0	22.835	-0.615	-14.875	0	0	0	0	0	0	0
WT111(DD045F3F1DEA)	3.74	13108	2022-11-29 14:10:32.558	0.007	0.394	0.924	0	0	0	22.835	-0.615	-14.875	0	0	0	0	0	0	0
WT111(DD045F3F1DEA)	3.74	13108	2022-11-29 14:10:32.558	0.007	0.394	0.924	0	0	0	22.835	-0.615	-14.875	0	0	0	0	0	0	0
WT111(DD045F3F1DEA)	3.74	13108	2022-11-29 14:10:32.558	0.007	0.394	0.924	0	0	0	22.835	-0.615	-14.875	0	0	0	0	0	0	0
WT111(DD045F3F1DEA)	3.74	13108	2022-11-29 14:10:32.558	0.012	0.399	0.942	-0.549	0	0	22.83	-0.615	-14.875	0	0	0	0	0	0	0
WT111(DD045F3F1DEA)	3.74	13108	2022-11-29 14:10:32.558	0.012	0.399	0.942	-0.549	0	0	22.83	-0.615	-14.875	0	0	0	0	0	0	0
WT111(DD045F3F1DEA)	3.74	13108	2022-11-29 14:10:32.558	0.012	0.399	0.942	-0.549	0	0	22.824	-0.615	-14.875	0	0	0	0	0	0	0
WT111(DD045F3F1DEA)	3.74	13108	2022-11-29 14:10:32.652	0.009	0.379	0.934	0.366	-0.061	0	22.835	-0.615	-14.881	0	0	0	0	0	0	0
WT111(DD045F3F1DEA)	3.74	13108	2022-11-29 14:10:32.652	0.012	0.394	0.936	0.183	-0.061	0	22.835	-0.615	-14.881	0	0	0	0	0	0	0
WT111(DD045F3F1DEA)	3.74	13108	2022-11-29 14:10:32.652	0.012	0.394	0.936	0.183	-0.061	0	22.835	-0.615	-14.881	0	0	0	0	0	0	0
WT111(DD045F3F1DEA)	3.74	13108	2022-11-29 14:10:32.652	0.012	0.394	0.936	0.183	-0.061	0	22.841	-0.615	-14.881	0	0	0	0	0	0	0
WT111(DD045F3F1DEA)	3.74	13108	2022-11-29 14:10:32.652	0.012	0.394	0.936	0.183	-0.061	0	22.841	-0.615	-14.881	0	0	0	0	0	0	0
WT111(DD045F3F1DEA)	3.74	13108	2022-11-29 14:10:32.652	0.008	0.384	0.928	-0.366	0	0	22.835	-0.615	-14.881	0	0	0	0	0	0	0
WT111(DD045F3F1DEA)	3.74	13108	2022-11-29 14:10:32.652	0.008	0.384	0.928	-0.366	0	0	22.835	-0.615	-14.881	0	0	0	0	0	0	0
WT111(DD045F3F1DEA)	3.74	13108	2022-11-29 14:10:32.652	0.008	0.384	0.928	-0.366	0	0	22.835	-0.615	-14.881	0	0	0	0	0	0	0
WT111(DD045F3F1DEA)	3.74	13108	2022-11-29 14:10:32.683	0.008	0.384	0.928	-0.366	0	0	22.83	-0.615	-14.881	0	0	0	0	0	0	0
WT111(DD045F3F1DEA)	3.74	13108	2022-11-29 14:10:32.683	0.013	0.425	0.95	0.427	0	0	22.835	-0.615	-14.881	0	0	0	0	0	0	0
WT111(DD045F3F1DEA)	3.74	13108	2022-11-29 14:10:32.683	0.013	0.425	0.95	0.427	0	0	22.835	-0.615	-14.881	0	0	0	0	0	0	0
WT111(DD045F3F1DEA)	3.74	13108	2022-11-29 14:10:32.683	0.013	0.425	0.95	0.427	0	0	22.835	-0.615	-14.881	0	0	0	0	0	0	0
WT111(DD045F3F1DEA)	3.74	13108	2022-11-29 14:10:32.683	0.013	0.425	0.95	0.427	0	0	22.841	-0.615	-14.881	0	0	0	0	0	0	0
WT111(DD045F3F1DEA)	3.74	13108	2022-11-29 14:10:32.683	0.008	0.359	0.92	-0.549	0	0	22.835	-0.615	-14.881	0	0	0	0	0	0	0
WT111(DD045F3F1DEA)	3.74	13108	2022-11-29 14:10:32.683	0.008	0.359	0.92	-0.549	0	0	22.835	-0.615	-14.881	0	0	0	0	0	0	0
WT111(DD045F3F1DEA)	3.74	13108	2022-11-29 14:10:32.683	0.008	0.359	0.92	-0.549	0	0	22.83	-0.615	-14.881	0	0	0	0	0	0	0
WT111(DD045F3F1DEA)	3.74	13108	2022-11-29 14:10:32.683	0.012	0.397	0.935	-0.732	0	0	22.824	-0.615	-14.881	0	0	0	0	0	0	0
WT111(DD045F3F1DEA)	3.74	13108	2022-11-29 14:10:32.683	0.009	0.391	0.936	1.16	-0.061	0	22.83	-0.615	-14.886	0	0	0	0	0	0	0
WT111(DD045F3F1DEA)	3.74	13108	2022-11-29 14:10:32.683	0.009	0.391	0.936	1.16	-0.061	0	22.841	-0.615	-14.897	0	0	0	0	0	0	0
WT111(DD045F3F1DEA)	3.74	13108	2022-11-29 14:10:32.683	0.009	0.391	0.936	1.16	-0.061	0	22.846	-0.615	-14.903	0	0	0	0	0	0	0
WT111(DD045F3F1DEA)	3.74	13108	2022-11-29 14:10:32.683	0.009	0.391	0.936	1.16	-0.061	0	22.852	-0.615	-14.914	0	0	0	0	0	0	0
WT111(DD045F3F1DEA)	3.74	13108	2022-11-29 14:10:32.683	0.012	0.387	0.928	-0.793	0	0	22.846	-0.615	-14.919	0	0	0	0	0	0	0
WT111(DD045F3F1DEA)	3.74	13108	2022-11-29 14:10:32.683	0.012	0.387	0.928	-0.793	0	0	22.841	-0.615	-14.93	0	0	0	0	0	0	0
WT111(DD045F3F1DEA)	3.74	13108	2022-11-29 14:10:32.683	0.012	0.387	0.928	-0.793	0	0	22.835	-0.615	-14.941	0	0	0	0	0	0	0
WT111(DD045F3F1DEA)	3.74	13108	2022-11-29 14:10:32.730	0.012	0.387	0.928	-0.793	0	0	22.835	-0.615	-14.947	0	0	0	0	0	0	0
WT111(DD045F3F1DEA)	3.74	13108	2022-11-29 14:10:32.730	0.008	0.389	0.935	0.488	0	0	22.835	-0.615	-14.958	0	0	0	0	0	0	0
WT111(DD045F3F1DEA)	3.74	13108	2022-11-29 14:10:32.730	0.008	0.389	0.935	0.488	0	0	22.835	-0.615	-14.963	0	0	0	0	0	0	0
WT111(DD045F3F1DEA)	3.74	13108	2022-11-29 14:10:32.730	0.008	0.389	0.935	0.488	0	0	22.841	-0.615	-14.974	0	0	0	0	0	0	0
WT111(DD045F3F1DEA)	3.74	13108	2022-11-29 14:10:32.730	0.008	0.389	0.935	0.488	0	0	22.841	-0.615	-14.98	0	0	0	0	0	0	0
WT111(DD045F3F1DEA)	3.74	13108	2022-11-29 14:10:32.730	0.014	0.406	0.939	-0.122	0	0	22.841	-0.615	-14.991	0	0	0	0	0	0	0
WT111(DD045F3F1DEA)	3.74	13108	2022-11-29 14:10:32.730	0.014	0.406	0.939	-0.122	0	0	22.841	-0.615	-14.996	0	0	0	0	0	0	0
WT111(DD045F3F1DEA)	3.74	13108	2022-11-29 14:10:32.746	0.014	0.406	0.939	-0.122	0	0	22.841	-0.615	-15.007	0	0	0	0	0	0	0
WT111(DD045F3F1DEA)	3.74	13108	2022-11-29 14:10:32.793	0.014	0.406	0.939	-0.122	0	0	22.841	-0.615	-15.013	0	0	0	0	0	0	0
WT111(DD045F3F1DEA)	3.74	13108	2022-11-29 14:10:32.793	0.011	0.382	0.93	0.366	-0.061	0	22.841	-0.615	-15.018	0	0	0	0	0	0	0
WT111(DD045F3F1DEA)	3.74	13108	2022-11-29 14:10:32.793	0.011	0.382	0.93	0.366	-0.061	0	22.841	-0.615	-15.029	0	0	0	0	0	0	0

## Sheet: 3.5kg
设备名称	电压	版本	片上时间	加速度X(g)	加速度Y(g)	加速度Z(g)	角速度X(°/s)	角速度Y(°/s)	角速度Z(°/s)	角度X(°)	角度Y(°)	角度Z(°)	磁场X	磁场Y	磁场Z	四元数0	四元数1	四元数2	四元数3	状态
WT111(DD045F3F1DEA)	3.72	13108	2022-11-29 11:22:50.273	0.009	0.4	0.942	0	0	0	22.121	-0.577	-22.67	0	0	0	0	0	0	0
WT111(DD045F3F1DEA)	3.72	13108	2022-11-29 11:22:50.273	0.009	0.4	0.942	0	0	0	22.121	-0.577	-22.67	0	0	0	0	0	0	0
WT111(DD045F3F1DEA)	3.72	13108	2022-11-29 11:22:50.273	0.01	0.363	0.93	0.244	0	0	22.126	-0.577	-22.67	0	0	0	0	0	0	0
WT111(DD045F3F1DEA)	3.72	13108	2022-11-29 11:22:50.273	0.01	0.363	0.93	0.244	0	0	22.126	-0.577	-22.67	0	0	0	0	0	0	0
WT111(DD045F3F1DEA)	3.72	13108	2022-11-29 11:22:50.273	0.01	0.363	0.93	0.244	0	0	22.126	-0.577	-22.67	0	0	0	0	0	0	0
WT111(DD045F3F1DEA)	3.72	13108	2022-11-29 11:22:50.289	0.01	0.363	0.93	0.244	0	0	22.126	-0.577	-22.67	0	0	0	0	0	0	0
WT111(DD045F3F1DEA)	3.72	13108	2022-11-29 11:22:50.289	0.01	0.396	0.94	-0.305	0	0	22.126	-0.577	-22.67	0	0	0	0	0	0	0
WT111(DD045F3F1DEA)	3.72	13108	2022-11-29 11:22:50.289	0.01	0.396	0.94	-0.305	0	0	22.126	-0.577	-22.67	0	0	0	0	0	0	0
WT111(DD045F3F1DEA)	3.72	13108	2022-11-29 11:22:50.289	0.01	0.396	0.94	-0.305	0	0	22.126	-0.577	-22.67	0	0	0	0	0	0	0
WT111(DD045F3F1DEA)	3.72	13108	2022-11-29 11:22:50.289	0.01	0.396	0.94	-0.305	0	0	22.121	-0.577	-22.67	0	0	0	0	0	0	0
WT111(DD045F3F1DEA)	3.72	13108	2022-11-29 11:22:50.289	0.01	0.368	0.931	-0.122	0	0	22.121	-0.577	-22.67	0	0	0	0	0	0	0
WT111(DD045F3F1DEA)	3.72	13108	2022-11-29 11:22:50.289	0.01	0.368	0.931	-0.122	0	0	22.121	-0.577	-22.67	0	0	0	0	0	0	0
WT111(DD045F3F1DEA)	3.72	13108	2022-11-29 11:22:50.289	0.01	0.368	0.931	-0.122	0	0	22.121	-0.577	-22.67	0	0	0	0	0	0	0
WT111(DD045F3F1DEA)	3.72	13108	2022-11-29 11:22:50.351	0.011	0.395	0.949	0.122	0	0	22.121	-0.577	-22.67	0	0	0	0	0	0	0
WT111(DD045F3F1DEA)	3.72	13108	2022-11-29 11:22:50.351	0.011	0.395	0.949	0.122	0	0	22.121	-0.577	-22.67	0	0	0	0	0	0	0
WT111(DD045F3F1DEA)	3.72	13108	2022-11-29 11:22:50.351	0.011	0.395	0.949	0.122	0	0	22.121	-0.577	-22.67	0	0	0	0	0	0	0
WT111(DD045F3F1DEA)	3.72	13108	2022-11-29 11:22:50.351	0.011	0.395	0.949	0.122	0	0	22.126	-0.577	-22.67	0	0	0	0	0	0	0
WT111(DD045F3F1DEA)	3.72	13108	2022-11-29 11:22:50.351	0.011	0.384	0.938	0.122	-0.061	0	22.126	-0.577	-22.67	0	0	0	0	0	0	0
WT111(DD045F3F1DEA)	3.72	13108	2022-11-29 11:22:50.351	0.011	0.384	0.938	0.122	-0.061	0	22.126	-0.577	-22.67	0	0	0	0	0	0	0
WT111(DD045F3F1DEA)	3.72	13108	2022-11-29 11:22:50.351	0.011	0.384	0.938	0.122	-0.061	0	22.126	-0.577	-22.67	0	0	0	0	0	0	0
WT111(DD045F3F1DEA)	3.72	13108	2022-11-29 11:22:50.351	0.011	0.384	0.938	0.122	-0.061	0	22.126	-0.577	-22.67	0	0	0	0	0	0	0
WT111(DD045F3F1DEA)	3.72	13108	2022-11-29 11:22:50.351	0.01	0.371	0.937	-0.244	0	0	22.126	-0.577	-22.67	0	0	0	0	0	0	0
WT111(DD045F3F1DEA)	3.72	13108	2022-11-29 11:22:50.351	0.01	0.371	0.937	-0.244	0	0	22.126	-0.577	-22.67	0	0	0	0	0	0	0
WT111(DD045F3F1DEA)	3.72	13108	2022-11-29 11:22:50.351	0.01	0.371	0.937	-0.244	0	0	22.126	-0.577	-22.67	0	0	0	0	0	0	0
WT111(DD045F3F1DEA)	3.72	13108	2022-11-29 11:22:50.351	0.01	0.371	0.937	-0.244	0	0	22.126	-0.577	-22.67	0	0	0	0	0	0	0
WT111(DD045F3F1DEA)	3.72	13108	2022-11-29 11:22:50.351	0.009	0.387	0.939	0.244	0	0	22.126	-0.577	-22.67	0	0	0	0	0	0	0
WT111(DD045F3F1DEA)	3.72	13108	2022-11-29 11:22:50.351	0.009	0.387	0.939	0.244	0	0	22.126	-0.577	-22.67	0	0	0	0	0	0	0
WT111(DD045F3F1DEA)	3.72	13108	2022-11-29 11:22:50.351	0.009	0.387	0.939	0.244	0	0	22.126	-0.577	-22.67	0	0	0	0	0	0	0
WT111(DD045F3F1DEA)	3.72	13108	2022-11-29 11:22:50.351	0.009	0.387	0.939	0.244	0	0	22.126	-0.577	-22.67	0	0	0	0	0	0	0
WT111(DD045F3F1DEA)	3.72	13108	2022-11-29 11:22:50.445	0.009	0.397	0.942	-0.122	0	0	22.126	-0.577	-22.67	0	0	0	0	0	0	0
WT111(DD045F3F1DEA)	3.72	13108	2022-11-29 11:22:50.445	0.009	0.397	0.942	-0.122	0	0	22.126	-0.577	-22.67	0	0	0	0	0	0	0
WT111(DD045F3F1DEA)	3.72	13108	2022-11-29 11:22:50.445	0.009	0.397	0.942	-0.122	0	0	22.126	-0.577	-22.67	0	0	0	0	0	0	0
WT111(DD045F3F1DEA)	3.72	13108	2022-11-29 11:22:50.445	0.009	0.397	0.942	-0.122	0	0	22.126	-0.577	-22.67	0	0	0	0	0	0	0
WT111(DD045F3F1DEA)	3.72	13108	2022-11-29 11:22:50.445	0.01	0.354	0.927	-0.122	0	0	22.126	-0.577	-22.67	0	0	0	0	0	0	0
WT111(DD045F3F1DEA)	3.72	13108	2022-11-29 11:22:50.445	0.01	0.354	0.927	-0.122	0	0	22.126	-0.577	-22.67	0	0	0	0	0	0	0
WT111(DD045F3F1DEA)	3.72	13108	2022-11-29 11:22:50.445	0.01	0.354	0.927	-0.122	0	0	22.126	-0.577	-22.67	0	0	0	0	0	0	0
WT111(DD045F3F1DEA)	3.72	13108	2022-11-29 11:22:50.445	0.01	0.354	0.927	-0.122	0	0	22.126	-0.577	-22.67	0	0	0	0	0	0	0
WT111(DD045F3F1DEA)	3.72	13108	2022-11-29 11:22:50.445	0.011	0.402	0.943	0.183	0	0	22.126	-0.577	-22.67	0	0	0	0	0	0	0
WT111(DD045F3F1DEA)	3.72	13108	2022-11-29 11:22:50.445	0.011	0.402	0.943	0.183	0	0	22.126	-0.577	-22.67	0	0	0	0	0	0	0
WT111(DD045F3F1DEA)	3.72	13108	2022-11-29 11:22:50.445	0.011	0.402	0.943	0.183	0	0	22.126	-0.577	-22.67	0	0	0	0	0	0	0
WT111(DD045F3F1DEA)	3.72	13108	2022-11-29 11:22:50.445	0.011	0.402	0.943	0.183	0	0	22.132	-0.577	-22.67	0	0	0	0	0	0	0
WT111(DD045F3F1DEA)	3.72	13108	2022-11-29 11:22:50.445	0.009	0.37	0.937	-0.61	0	0	22.126	-0.577	-22.67	0	0	0	0	0	0	0
WT111(DD045F3F1DEA)	3.72	13108	2022-11-29 11:22:50.445	0.009	0.37	0.937	-0.61	0	0	22.126	-0.577	-22.67	0	0	0	0	0	0	0
WT111(DD045F3F1DEA)	3.72	13108	2022-11-29 11:22:50.445	0.009	0.37	0.937	-0.61	0	0	22.121	-0.577	-22.67	0	0	0	0	0	0	0
WT111(DD045F3F1DEA)	3.72	13108	2022-11-29 11:22:50.445	0.009	0.37	0.937	-0.61	0	0	22.121	-0.577	-22.67	0	0	0	0	0	0	0
WT111(DD045F3F1DEA)	3.72	13108	2022-11-29 11:22:50.476	0.01	0.388	0.938	0.122	0	0	22.121	-0.577	-22.67	0	0	0	0	0	0	0
WT111(DD045F3F1DEA)	3.72	13108	2022-11-29 11:22:50.476	0.01	0.388	0.938	0.122	0	0	22.121	-0.577	-22.67	0	0	0	0	0	0	0
WT111(DD045F3F1DEA)	3.72	13108	2022-11-29 11:22:50.476	0.01	0.388	0.938	0.122	0	0	22.121	-0.577	-22.67	0	0	0	0	0	0	0
WT111(DD045F3F1DEA)	3.72	13108	2022-11-29 11:22:50.476	0.01	0.388	0.938	0.122	0	0	22.121	-0.577	-22.67	0	0	0	0	0	0	0
WT111(DD045F3F1DEA)	3.72	13108	2022-11-29 11:22:50.476	0.011	0.386	0.94	0.244	0	0	22.121	-0.577	-22.67	0	0	0	0	0	0	0
WT111(DD045F3F1DEA)	3.72	13108	2022-11-29 11:22:50.476	0.011	0.386	0.94	0.244	0	0	22.126	-0.577	-22.67	0	0	0	0	0	0	0
WT111(DD045F3F1DEA)	3.72	13108	2022-11-29 11:22:50.476	0.011	0.386	0.94	0.244	0	0	22.126	-0.577	-22.67	0	0	0	0	0	0	0
WT111(DD045F3F1DEA)	3.72	13108	2022-11-29 11:22:50.476	0.011	0.386	0.94	0.244	0	0	22.126	-0.577	-22.67	0	0	0	0	0	0	0
WT111(DD045F3F1DEA)	3.72	13108	2022-11-29 11:22:50.539	0.009	0.38	0.939	-0.183	0	0	22.126	-0.577	-22.67	0	0	0	0	0	0	0
WT111(DD045F3F1DEA)	3.72	13108	2022-11-29 11:22:50.539	0.009	0.38	0.939	-0.183	0	0	22.126	-0.577	-22.67	0	0	0	0	0	0	0
WT111(DD045F3F1DEA)	3.72	13108	2022-11-29 11:22:50.539	0.009	0.38	0.939	-0.183	0	0	22.126	-0.577	-22.67	0	0	0	0	0	0	0
WT111(DD045F3F1DEA)	3.72	13108	2022-11-29 11:22:50.539	0.009	0.38	0.939	-0.183	0	0	22.126	-0.577	-22.67	0	0	0	0	0	0	0
WT111(DD045F3F1DEA)	3.72	13108	2022-11-29 11:22:50.539	0.012	0.373	0.938	0.122	0	0	22.126	-0.577	-22.67	0	0	0	0	0	0	0
WT111(DD045F3F1DEA)	3.72	13108	2022-11-29 11:22:50.539	0.012	0.373	0.938	0.122	0	0	22.126	-0.577	-22.67	0	0	0	0	0	0	0
WT111(DD045F3F1DEA)	3.72	13108	2022-11-29 11:22:50.539	0.012	0.373	0.938	0.122	0	0	22.126	-0.577	-22.67	0	0	0	0	0	0	0
WT111(DD045F3F1DEA)	3.72	13108	2022-11-29 11:22:50.539	0.012	0.373	0.938	0.122	0	0	22.126	-0.577	-22.67	0	0	0	0	0	0	0
WT111(DD045F3F1DEA)	3.72	13108	2022-11-29 11:22:50.570	0.008	0.387	0.936	0.061	0	0	22.126	-0.577	-22.67	0	0	0	0	0	0	0
WT111(DD045F3F1DEA)	3.72	13108	2022-11-29 11:22:50.570	0.008	0.387	0.936	0.061	0	0	22.126	-0.577	-22.67	0	0	0	0	0	0	0
WT111(DD045F3F1DEA)	3.72	13108	2022-11-29 11:22:50.570	0.008	0.387	0.936	0.061	0	0	22.126	-0.577	-22.67	0	0	0	0	0	0	0
WT111(DD045F3F1DEA)	3.72	13108	2022-11-29 11:22:50.570	0.008	0.387	0.936	0.061	0	0	22.126	-0.577	-22.67	0	0	0	0	0	0	0
WT111(DD045F3F1DEA)	3.72	13108	2022-11-29 11:22:50.570	0.011	0.388	0.945	-0.244	0	0	22.126	-0.577	-22.67	0	0	0	0	0	0	0
WT111(DD045F3F1DEA)	3.72	13108	2022-11-29 11:22:50.570	0.011	0.388	0.945	-0.244	0	0	22.126	-0.577	-22.67	0	0	0	0	0	0	0
WT111(DD045F3F1DEA)	3.72	13108	2022-11-29 11:22:50.570	0.011	0.388	0.945	-0.244	0	0	22.126	-0.577	-22.67	0	0	0	0	0	0	0
WT111(DD045F3F1DEA)	3.72	13108	2022-11-29 11:22:50.570	0.011	0.388	0.945	-0.244	0	0	22.126	-0.577	-22.67	0	0	0	0	0	0	0
WT111(DD045F3F1DEA)	3.72	13108	2022-11-29 11:22:50.617	0.01	0.38	0.934	0.183	0	0	22.126	-0.577	-22.67	0	0	0	0	0	0	0
WT111(DD045F3F1DEA)	3.72	13108	2022-11-29 11:22:50.617	0.01	0.38	0.934	0.183	0	0	22.126	-0.577	-22.67	0	0	0	0	0	0	0
WT111(DD045F3F1DEA)	3.72	13108	2022-11-29 11:22:50.617	0.01	0.38	0.934	0.183	0	0	22.126	-0.577	-22.67	0	0	0	0	0	0	0
WT111(DD045F3F1DEA)	3.72	13108	2022-11-29 11:22:50.617	0.01	0.38	0.934	0.183	0	0	22.126	-0.577	-22.67	0	0	0	0	0	0	0
WT111(DD045F3F1DEA)	3.72	13108	2022-11-29 11:22:50.617	0.01	0.371	0.929	-0.427	0	0	22.126	-0.577	-22.67	0	0	0	0	0	0	0
WT111(DD045F3F1DEA)	3.72	13108	2022-11-29 11:22:50.617	0.01	0.371	0.929	-0.427	0	0	22.126	-0.577	-22.67	0	0	0	0	0	0	0
WT111(DD045F3F1DEA)	3.72	13108	2022-11-29 11:22:50.617	0.01	0.371	0.929	-0.427	0	0	22.121	-0.577	-22.67	0	0	0	0	0	0	0
WT111(DD045F3F1DEA)	3.72	13108	2022-11-29 11:22:50.617	0.01	0.371	0.929	-0.427	0	0	22.121	-0.577	-22.67	0	0	0	0	0	0	0
WT111(DD045F3F1DEA)	3.72	13108	2022-11-29 11:22:50.648	0.012	0.394	0.949	0.366	0	0	22.121	-0.577	-22.67	0	0	0	0	0	0	0
WT111(DD045F3F1DEA)	3.72	13108	2022-11-29 11:22:50.648	0.012	0.394	0.949	0.366	0	0	22.121	-0.577	-22.67	0	0	0	0	0	0	0
WT111(DD045F3F1DEA)	3.72	13108	2022-11-29 11:22:50.648	0.012	0.394	0.949	0.366	0	0	22.126	-0.577	-22.67	0	0	0	0	0	0	0
WT111(DD045F3F1DEA)	3.72	13108	2022-11-29 11:22:50.648	0.012	0.394	0.949	0.366	0	0	22.126	-0.577	-22.67	0	0	0	0	0	0	0
WT111(DD045F3F1DEA)	3.72	13108	2022-11-29 11:22:50.648	0.009	0.389	0.941	-0.305	0	0	22.126	-0.577	-22.67	0	0	0	0	0	0	0
WT111(DD045F3F1DEA)	3.72	13108	2022-11-29 11:22:50.648	0.009	0.389	0.941	-0.305	0	0	22.126	-0.577	-22.67	0	0	0	0	0	0	0
WT111(DD045F3F1DEA)	3.72	13108	2022-11-29 11:22:50.648	0.009	0.389	0.941	-0.305	0	0	22.126	-0.577	-22.67	0	0	0	0	0	0	0
WT111(DD045F3F1DEA)	3.72	13108	2022-11-29 11:22:50.648	0.009	0.389	0.941	-0.305	0	0	22.121	-0.577	-22.67	0	0	0	0	0	0	0
WT111(DD045F3F1DEA)	3.72	13108	2022-11-29 11:22:50.711	0.01	0.374	0.936	0.244	0	0	22.126	-0.577	-22.67	0	0	0	0	0	0	0
WT111(DD045F3F1DEA)	3.72	13108	2022-11-29 11:22:50.711	0.01	0.374	0.936	0.244	0	0	22.126	-0.577	-22.67	0	0	0	0	0	0	0
WT111(DD045F3F1DEA)	3.72	13108	2022-11-29 11:22:50.711	0.01	0.374	0.936	0.244	0	0	22.126	-0.577	-22.67	0	0	0	0	0	0	0
WT111(DD045F3F1DEA)	3.72	13108	2022-11-29 11:22:50.711	0.01	0.374	0.936	0.244	0	0	22.126	-0.577	-22.67	0	0	0	0	0	0	0
WT111(DD045F3F1DEA)	3.72	13108	2022-11-29 11:22:50.711	0.01	0.378	0.93	-0.366	0	0	22.126	-0.577	-22.67	0	0	0	0	0	0	0
WT111(DD045F3F1DEA)	3.72	13108	2022-11-29 11:22:50.711	0.01	0.378	0.93	-0.366	0	0	22.126	-0.577	-22.67	0	0	0	0	0	0	0
WT111(DD045F3F1DEA)	3.72	13108	2022-11-29 11:22:50.711	0.01	0.378	0.93	-0.366	0	0	22.121	-0.577	-22.67	0	0	0	0	0	0	0
WT111(DD045F3F1DEA)	3.72	13108	2022-11-29 11:22:50.711	0.01	0.378	0.93	-0.366	0	0	22.121	-0.577	-22.67	0	0	0	0	0	0	0
WT111(DD045F3F1DEA)	3.72	13108	2022-11-29 11:22:50.742	0.011	0.418	0.95	-1.587	0	0	22.115	-0.577	-22.659	0	0	0	0	0	0	0
WT111(DD045F3F1DEA)	3.72	13108	2022-11-29 11:22:50.742	0.011	0.418	0.95	-1.587	0	0	22.104	-0.577	-22.654	0	0	0	0	0	0	0
WT111(DD045F3F1DEA)	3.72	13108	2022-11-29 11:22:50.742	0.011	0.418	0.95	-1.587	0	0	22.099	-0.577	-22.643	0	0	0	0	0	0	0
WT111(DD045F3F1DEA)	3.72	13108	2022-11-29 11:22:50.742	0.011	0.418	0.95	-1.587	0	0	22.094	-0.577	-22.632	0	0	0	0	0	0	0
WT111(DD045F3F1DEA)	3.72	13108	2022-11-29 11:22:50.742	0.012	0.381	0.988	0.549	-0.366	0	22.094	-0.577	-22.626	0	0	0	0	0	0	0
WT111(DD045F3F1DEA)	3.72	13108	2022-11-29 11:22:50.742	0.012	0.381	0.988	0.549	-0.366	0	22.099	-0.582	-22.615	0	0	0	0	0	0	0
WT111(DD045F3F1DEA)	3.72	13108	2022-11-29 11:22:50.742	0.012	0.381	0.988	0.549	-0.366	0	22.104	-0.582	-22.604	0	0	0	0	0	0	0
WT111(DD045F3F1DEA)	3.72	13108	2022-11-29 11:22:50.742	0.012	0.381	0.988	0.549	-0.366	0	22.104	-0.582	-22.599	0	0	0	0	0	0	0
WT111(DD045F3F1DEA)	3.72	13108	2022-11-29 11:22:50.773	0.005	0.291	0.879	1.038	0.122	0	22.11	-0.582	-22.588	0	0	0	0	0	0	0
WT111(DD045F3F1DEA)	3.72	13108	2022-11-29 11:22:50.773	0.005	0.291	0.879	1.038	0.122	0	22.115	-0.582	-22.582	0	0	0	0	0	0	0
WT111(DD045F3F1DEA)	3.72	13108	2022-11-29 11:22:50.773	0.005	0.291	0.879	1.038	0.122	0	22.121	-0.582	-22.571	0	0	0	0	0	0	0
WT111(DD045F3F1DEA)	3.72	13108	2022-11-29 11:22:50.773	0.005	0.291	0.879	1.038	0.122	0	22.121	-0.582	-22.566	0	0	0	0	0	0	0
WT111(DD045F3F1DEA)	3.72	13108	2022-11-29 11:22:50.773	0.015	0.463	0.959	-0.366	0	0	22.121	-0.582	-22.555	0	0	0	0	0	0	0
WT111(DD045F3F1DEA)	3.72	13108	2022-11-29 11:22:50.773	0.015	0.463	0.959	-0.366	0	0	22.115	-0.582	-22.549	0	0	0	0	0	0	0
WT111(DD045F3F1DEA)	3.72	13108	2022-11-29 11:22:50.773	0.015	0.463	0.959	-0.366	0	0	22.115	-0.582	-22.538	0	0	0	0	0	0	0
WT111(DD045F3F1DEA)	3.72	13108	2022-11-29 11:22:50.773	0.015	0.463	0.959	-0.366	0	0	22.115	-0.582	-22.533	0	0	0	0	0	0	0
WT111(DD045F3F1DEA)	3.72	13108	2022-11-29 11:22:50.867	0.009	0.358	0.938	0.183	-0.061	0	22.115	-0.582	-22.522	0	0	0	0	0	0	0
WT111(DD045F3F1DEA)	3.72	13108	2022-11-29 11:22:50.867	0.009	0.358	0.938	0.183	-0.061	0	22.115	-0.582	-22.511	0	0	0	0	0	0	0
WT111(DD045F3F1DEA)	3.72	13108	2022-11-29 11:22:50.867	0.009	0.358	0.938	0.183	-0.061	0	22.115	-0.582	-22.505	0	0	0	0	0	0	0
WT111(DD045F3F1DEA)	3.72	13108	2022-11-29 11:22:50.867	0.009	0.358	0.938	0.183	-0.061	0	22.121	-0.582	-22.495	0	0	0	0	0	0	0
WT111(DD045F3F1DEA)	3.72	13108	2022-11-29 11:22:50.867	0.008	0.39	0.934	0.305	0	0	22.121	-0.582	-22.489	0	0	0	0	0	0	0
WT111(DD045F3F1DEA)	3.72	13108	2022-11-29 11:22:50.867	0.008	0.39	0.934	0.305	0	0	22.121	-0.582	-22.478	0	0	0	0	0	0	0
WT111(DD045F3F1DEA)	3.72	13108	2022-11-29 11:22:50.867	0.008	0.39	0.934	0.305	0	0	22.121	-0.582	-22.473	0	0	0	0	0	0	0
WT111(DD045F3F1DEA)	3.72	13108	2022-11-29 11:22:50.867	0.011	0.375	0.934	-0.732	0.061	0	22.121	-0.582	-22.462	0	0	0	0	0	0	0
WT111(DD045F3F1DEA)	3.72	13108	2022-11-29 11:22:50.867	0.011	0.375	0.934	-0.732	0.061	0	22.115	-0.582	-22.451	0	0	0	0	0	0	0
WT111(DD045F3F1DEA)	3.72	13108	2022-11-29 11:22:50.867	0.011	0.375	0.934	-0.732	0.061	0	22.11	-0.582	-22.445	0	0	0	0	0	0	0
WT111(DD045F3F1DEA)	3.72	13108	2022-11-29 11:22:50.867	0.011	0.375	0.934	-0.732	0.061	0	22.11	-0.582	-22.434	0	0	0	0	0	0	0
WT111(DD045F3F1DEA)	3.72	13108	2022-11-29 11:22:50.867	0.008	0.36	0.935	0	0	0	22.11	-0.582	-22.423	0	0	0	0	0	0	0
WT111(DD045F3F1DEA)	3.72	13108	2022-11-29 11:22:50.867	0.008	0.36	0.935	0	0	0	22.11	-0.582	-22.418	0	0	0	0	0	0	0
WT111(DD045F3F1DEA)	3.72	13108	2022-11-29 11:22:50.867	0.008	0.36	0.935	0	0	0	22.11	-0.582	-22.407	0	0	0	0	0	0	0
WT111(DD045F3F1DEA)	3.72	13108	2022-11-29 11:22:50.867	0.008	0.36	0.935	0	0	0	22.11	-0.582	-22.401	0	0	0	0	0	0	0
WT111(DD045F3F1DEA)	3.72	13108	2022-11-29 11:22:50.867	0.013	0.427	0.952	0	0	0	22.11	-0.582	-22.39	0	0	0	0	0	0	0
WT111(DD045F3F1DEA)	3.72	13108	2022-11-29 11:22:50.898	0.013	0.427	0.952	0	0	0	22.11	-0.582	-22.385	0	0	0	0	0	0	0
WT111(DD045F3F1DEA)	3.72	13108	2022-11-29 11:22:50.898	0.013	0.427	0.952	0	0	0	22.11	-0.582	-22.374	0	0	0	0	0	0	0
WT111(DD045F3F1DEA)	3.72	13108	2022-11-29 11:22:50.898	0.013	0.427	0.952	0	0	0	22.11	-0.582	-22.363	0	0	0	0	0	0	0
WT111(DD045F3F1DEA)	3.72	13108	2022-11-29 11:22:50.898	0.007	0.346	0.927	0.122	0	0	22.11	-0.582	-22.357	0	0	0	0	0	0	0
WT111(DD045F3F1DEA)	3.72	13108	2022-11-29 11:22:50.898	0.007	0.346	0.927	0.122	0	0	22.11	-0.582	-22.346	0	0	0	0	0	0	0
WT111(DD045F3F1DEA)	3.72	13108	2022-11-29 11:22:50.898	0.007	0.346	0.927	0.122	0	0	22.11	-0.582	-22.341	0	0	0	0	0	0	0
WT111(DD045F3F1DEA)	3.72	13108	2022-11-29 11:22:50.898	0.007	0.346	0.927	0.122	0	0	22.11	-0.582	-22.33	0	0	0	0	0	0	0
WT111(DD045F3F1DEA)	3.72	13108	2022-11-29 11:22:50.898	0.011	0.4	0.939	-0.122	0	0	22.11	-0.582	-22.319	0	0	0	0	0	0	0
WT111(DD045F3F1DEA)	3.72	13108	2022-11-29 11:22:50.961	0.011	0.4	0.939	-0.122	0	0	22.11	-0.582	-22.313	0	0	0	0	0	0	0
WT111(DD045F3F1DEA)	3.72	13108	2022-11-29 11:22:50.961	0.011	0.4	0.939	-0.122	0	0	22.11	-0.582	-22.302	0	0	0	0	0	0	0
WT111(DD045F3F1DEA)	3.72	13108	2022-11-29 11:22:50.961	0.011	0.4	0.939	-0.122	0	0	22.11	-0.582	-22.297	0	0	0	0	0	0	0
WT111(DD045F3F1DEA)	3.72	13108	2022-11-29 11:22:50.961	0.011	0.379	0.949	-0.488	0	0	22.104	-0.582	-22.286	0	0	0	0	0	0	0
WT111(DD045F3F1DEA)	3.72	13108	2022-11-29 11:22:50.961	0.011	0.379	0.949	-0.488	0	0	22.104	-0.582	-22.28	0	0	0	0	0	0	0
WT111(DD045F3F1DEA)	3.72	13108	2022-11-29 11:22:50.961	0.011	0.379	0.949	-0.488	0	0	22.104	-0.582	-22.269	0	0	0	0	0	0	0
WT111(DD045F3F1DEA)	3.72	13108	2022-11-29 11:22:50.961	0.011	0.379	0.949	-0.488	0	0	22.099	-0.582	-22.264	0	0	0	0	0	0	0
WT111(DD045F3F1DEA)	3.72	13108	2022-11-29 11:22:50.961	0.009	0.391	0.936	0.61	0	0	22.104	-0.582	-22.253	0	0	0	0	0	0	0
WT111(DD045F3F1DEA)	3.72	13108	2022-11-29 11:22:50.961	0.009	0.391	0.936	0.61	0	0	22.104	-0.582	-22.247	0	0	0	0	0	0	0
WT111(DD045F3F1DEA)	3.72	13108	2022-11-29 11:22:50.961	0.009	0.391	0.936	0.61	0	0	22.11	-0.582	-22.236	0	0	0	0	0	0	0
WT111(DD045F3F1DEA)	3.72	13108	2022-11-29 11:22:50.961	0.009	0.391	0.936	0.61	0	0	22.115	-0.582	-22.231	0	0	0	0	0	0	0
WT111(DD045F3F1DEA)	3.72	13108	2022-11-29 11:22:50.961	0.011	0.377	0.934	-0.366	0	0	22.11	-0.582	-22.22	0	0	0	0	0	0	0
WT111(DD045F3F1DEA)	3.72	13108	2022-11-29 11:22:50.961	0.011	0.377	0.934	-0.366	0	0	22.11	-0.582	-22.214	0	0	0	0	0	0	0
WT111(DD045F3F1DEA)	3.72	13108	2022-11-29 11:22:50.961	0.011	0.377	0.934	-0.366	0	0	22.11	-0.582	-22.203	0	0	0	0	0	0	0
WT111(DD045F3F1DEA)	3.72	13108	2022-11-29 11:22:50.961	0.011	0.377	0.934	-0.366	0	0	22.104	-0.582	-22.198	0	0	0	0	0	0	0
WT111(DD045F3F1DEA)	3.72	13108	2022-11-29 11:22:50.961	0.009	0.372	0.935	0.061	0	0	22.11	-0.582	-22.187	0	0	0	0	0	0	0
WT111(DD045F3F1DEA)	3.72	13108	2022-11-29 11:22:51.039	0.009	0.372	0.935	0.061	0	0	22.11	-0.582	-22.181	0	0	0	0	0	0	0
WT111(DD045F3F1DEA)	3.72	13108	2022-11-29 11:22:51.039	0.009	0.372	0.935	0.061	0	0	22.11	-0.582	-22.17	0	0	0	0	0	0	0
WT111(DD045F3F1DEA)	3.72	13108	2022-11-29 11:22:51.039	0.009	0.372	0.935	0.061	0	0	22.11	-0.582	-22.165	0	0	0	0	0	0	0
WT111(DD045F3F1DEA)	3.72	13108	2022-11-29 11:22:51.039	0.01	0.392	0.937	-0.122	0	0	22.11	-0.582	-22.154	0	0	0	0	0	0	0
WT111(DD045F3F1DEA)	3.72	13108	2022-11-29 11:22:51.039	0.01	0.392	0.937	-0.122	0	0	22.11	-0.582	-22.148	0	0	0	0	0	0	0
WT111(DD045F3F1DEA)	3.72	13108	2022-11-29 11:22:51.039	0.01	0.392	0.937	-0.122	0	0	22.104	-0.582	-22.137	0	0	0	0	0	0	0
WT111(DD045F3F1DEA)	3.72	13108	2022-11-29 11:22:51.039	0.01	0.392	0.937	-0.122	0	0	22.104	-0.582	-22.132	0	0	0	0	0	0	0
WT111(DD045F3F1DEA)	3.72	13108	2022-11-29 11:22:51.039	0.007	0.377	0.937	0	0	0	22.104	-0.582	-22.121	0	0	0	0	0	0	0
WT111(DD045F3F1DEA)	3.72	13108	2022-11-29 11:22:51.070	0.007	0.377	0.937	0	0	0	22.104	-0.582	-22.115	0	0	0	0	0	0	0
WT111(DD045F3F1DEA)	3.72	13108	2022-11-29 11:22:51.070	0.007	0.377	0.937	0	0	0	22.11	-0.582	-22.104	0	0	0	0	0	0	0
WT111(DD045F3F1DEA)	3.72	13108	2022-11-29 11:22:51.070	0.007	0.377	0.937	0	0	0	22.11	-0.582	-22.099	0	0	0	0	0	0	0
WT111(DD045F3F1DEA)	3.72	13108	2022-11-29 11:22:51.070	0.014	0.391	0.943	-0.183	0.061	0	22.104	-0.582	-22.088	0	0	0	0	0	0	0
WT111(DD045F3F1DEA)	3.72	13108	2022-11-29 11:22:51.070	0.014	0.391	0.943	-0.183	0.061	0	22.104	-0.582	-22.083	0	0	0	0	0	0	0
WT111(DD045F3F1DEA)	3.72	13108	2022-11-29 11:22:51.070	0.014	0.391	0.943	-0.183	0.061	0	22.104	-0.582	-22.072	0	0	0	0	0	0	0
WT111(DD045F3F1DEA)	3.72	13108	2022-11-29 11:22:51.070	0.014	0.391	0.943	-0.183	0.061	0	22.104	-0.582	-22.066	0	0	0	0	0	0	0
WT111(DD045F3F1DEA)	3.72	13108	2022-11-29 11:22:51.070	0.009	0.366	0.934	0.305	0	0	22.104	-0.582	-22.055	0	0	0	0	0	0	0
WT111(DD045F3F1DEA)	3.72	13108	2022-11-29 11:22:51.070	0.009	0.366	0.934	0.305	0	0	22.11	-0.582	-22.05	0	0	0	0	0	0	0
WT111(DD045F3F1DEA)	3.72	13108	2022-11-29 11:22:51.070	0.009	0.366	0.934	0.305	0	0	22.11	-0.582	-22.039	0	0	0	0	0	0	0
WT111(DD045F3F1DEA)	3.72	13108	2022-11-29 11:22:51.070	0.009	0.366	0.934	0.305	0	0	22.11	-0.582	-22.033	0	0	0	0	0	0	0
WT111(DD045F3F1DEA)	3.72	13108	2022-11-29 11:22:51.070	0.012	0.398	0.941	0.122	0	0	22.11	-0.582	-22.022	0	0	0	0	0	0	0
WT111(DD045F3F1DEA)	3.72	13108	2022-11-29 11:22:51.070	0.012	0.398	0.941	0.122	0	0	22.115	-0.582	-22.017	0	0	0	0	0	0	0
WT111(DD045F3F1DEA)	3.72	13108	2022-11-29 11:22:51.070	0.012	0.398	0.941	0.122	0	0	22.115	-0.582	-22.006	0	0	0	0	0	0	0
WT111(DD045F3F1DEA)	3.72	13108	2022-11-29 11:22:51.070	0.012	0.398	0.941	0.122	0	0	22.115	-0.582	-22	0	0	0	0	0	0	0
WT111(DD045F3F1DEA)	3.72	13108	2022-11-29 11:22:51.070	0.007	0.374	0.932	-0.366	0	0	22.115	-0.582	-21.989	0	0	0	0	0	0	0
WT111(DD045F3F1DEA)	3.72	13108	2022-11-29 11:22:51.133	0.007	0.374	0.932	-0.366	0	0	22.11	-0.582	-21.984	0	0	0	0	0	0	0
WT111(DD045F3F1DEA)	3.72	13108	2022-11-29 11:22:51.133	0.007	0.374	0.932	-0.366	0	0	22.11	-0.582	-21.973	0	0	0	0	0	0	0
WT111(DD045F3F1DEA)	3.72	13108	2022-11-29 11:22:51.133	0.007	0.374	0.932	-0.366	0	0	22.11	-0.582	-21.967	0	0	0	0	0	0	0
WT111(DD045F3F1DEA)	3.72	13108	2022-11-29 11:22:51.133	0.012	0.396	0.948	0.122	0	0	22.11	-0.577	-21.956	0	0	0	0	0	0	0
WT111(DD045F3F1DEA)	3.72	13108	2022-11-29 11:22:51.133	0.012	0.396	0.948	0.122	0	0	22.11	-0.577	-21.951	0	0	0	0	0	0	0
WT111(DD045F3F1DEA)	3.72	13108	2022-11-29 11:22:51.133	0.012	0.396	0.948	0.122	0	0	22.11	-0.577	-21.94	0	0	0	0	0	0	0
WT111(DD045F3F1DEA)	3.72	13108	2022-11-29 11:22:51.133	0.012	0.396	0.948	0.122	0	0	22.11	-0.577	-21.934	0	0	0	0	0	0	0
WT111(DD045F3F1DEA)	3.72	13108	2022-11-29 11:22:51.133	0.009	0.361	0.934	-0.366	0	0	22.11	-0.577	-21.923	0	0	0	0	0	0	0
WT111(DD045F3F1DEA)	3.72	13108	2022-11-29 11:22:51.164	0.009	0.361	0.934	-0.366	0	0	22.11	-0.577	-21.918	0	0	0	0	0	0	0
WT111(DD045F3F1DEA)	3.72	13108	2022-11-29 11:22:51.164	0.009	0.361	0.934	-0.366	0	0	22.104	-0.577	-21.912	0	0	0	0	0	0	0
WT111(DD045F3F1DEA)	3.72	13108	2022-11-29 11:22:51.164	0.009	0.361	0.934	-0.366	0	0	22.104	-0.577	-21.901	0	0	0	0	0	0	0
WT111(DD045F3F1DEA)	3.72	13108	2022-11-29 11:22:51.164	0.01	0.391	0.938	0.305	0	0	22.104	-0.577	-21.896	0	0	0	0	0	0	0
WT111(DD045F3F1DEA)	3.72	13108	2022-11-29 11:22:51.164	0.01	0.391	0.938	0.305	0	0	22.11	-0.577	-21.885	0	0	0	0	0	0	0
WT111(DD045F3F1DEA)	3.72	13108	2022-11-29 11:22:51.164	0.01	0.391	0.938	0.305	0	0	22.11	-0.577	-21.879	0	0	0	0	0	0	0
WT111(DD045F3F1DEA)	3.72	13108	2022-11-29 11:22:51.164	0.01	0.391	0.938	0.305	0	0	22.11	-0.577	-21.868	0	0	0	0	0	0	0
WT111(DD045F3F1DEA)	3.72	13108	2022-11-29 11:22:51.164	0.012	0.381	0.942	-0.122	0.061	0	22.11	-0.577	-21.863	0	0	0	0	0	0	0
WT111(DD045F3F1DEA)	3.72	13108	2022-11-29 11:22:51.226	0.012	0.381	0.942	-0.122	0.061	0	22.11	-0.577	-21.852	0	0	0	0	0	0	0
WT111(DD045F3F1DEA)	3.72	13108	2022-11-29 11:22:51.226	0.012	0.381	0.942	-0.122	0.061	0	22.11	-0.577	-21.846	0	0	0	0	0	0	0
WT111(DD045F3F1DEA)	3.72	13108	2022-11-29 11:22:51.226	0.012	0.381	0.942	-0.122	0.061	0	22.11	-0.577	-21.835	0	0	0	0	0	0	0
WT111(DD045F3F1DEA)	3.72	13108	2022-11-29 11:22:51.226	0.009	0.38	0.937	0.122	0	0	22.11	-0.577	-21.83	0	0	0	0	0	0	0
WT111(DD045F3F1DEA)	3.72	13108	2022-11-29 11:22:51.226	0.009	0.38	0.937	0.122	0	0	22.11	-0.577	-21.819	0	0	0	0	0	0	0
WT111(DD045F3F1DEA)	3.72	13108	2022-11-29 11:22:51.226	0.009	0.38	0.937	0.122	0	0	22.11	-0.577	-21.813	0	0	0	0	0	0	0
WT111(DD045F3F1DEA)	3.72	13108	2022-11-29 11:22:51.226	0.009	0.38	0.937	0.122	0	0	22.11	-0.577	-21.808	0	0	0	0	0	0	0
WT111(DD045F3F1DEA)	3.72	13108	2022-11-29 11:22:51.226	0.01	0.37	0.939	-0.427	0	0	22.11	-0.577	-21.797	0	0	0	0	0	0	0
WT111(DD045F3F1DEA)	3.72	13108	2022-11-29 11:22:51.289	0.01	0.37	0.939	-0.427	0	0	22.11	-0.577	-21.791	0	0	0	0	0	0	0
WT111(DD045F3F1DEA)	3.72	13108	2022-11-29 11:22:51.289	0.01	0.37	0.939	-0.427	0	0	22.104	-0.577	-21.78	0	0	0	0	0	0	0
WT111(DD045F3F1DEA)	3.72	13108	2022-11-29 11:22:51.289	0.01	0.37	0.939	-0.427	0	0	22.104	-0.577	-21.775	0	0	0	0	0	0	0
WT111(DD045F3F1DEA)	3.72	13108	2022-11-29 11:22:51.289	0.013	0.4	0.947	0.305	0	0	22.104	-0.577	-21.769	0	0	0	0	0	0	0

## Sheet: 4.0kg
设备名称	电压	版本	片上时间	加速度X(g)	加速度Y(g)	加速度Z(g)	角速度X(°/s)	角速度Y(°/s)	角速度Z(°/s)	角度X(°)	角度Y(°)	角度Z(°)	磁场X	磁场Y	磁场Z	四元数0	四元数1	四元数2	四元数3	状态
WT111(DD045F3F1DEA)	3.75	13108	2022-11-29 11:11:01.641	0.009	0.39	0.943	0.061	0	0	22.077	-0.571	-18.896	0	0	0	0	0	0	0
WT111(DD045F3F1DEA)	3.75	13108	2022-11-29 11:11:01.641	0.009	0.39	0.943	0.061	0	0	22.077	-0.571	-18.896	0	0	0	0	0	0	0
WT111(DD045F3F1DEA)	3.75	13108	2022-11-29 11:11:01.641	0.01	0.372	0.935	0.122	0	0	22.077	-0.571	-18.896	0	0	0	0	0	0	0
WT111(DD045F3F1DEA)	3.75	13108	2022-11-29 11:11:01.641	0.01	0.372	0.935	0.122	0	0	22.083	-0.571	-18.896	0	0	0	0	0	0	0
WT111(DD045F3F1DEA)	3.75	13108	2022-11-29 11:11:01.641	0.01	0.372	0.935	0.122	0	0	22.083	-0.571	-18.896	0	0	0	0	0	0	0
WT111(DD045F3F1DEA)	3.75	13108	2022-11-29 11:11:01.641	0.01	0.372	0.935	0.122	0	0	22.083	-0.571	-18.896	0	0	0	0	0	0	0
WT111(DD045F3F1DEA)	3.75	13108	2022-11-29 11:11:01.641	0.009	0.377	0.931	-0.244	0.061	0	22.083	-0.571	-18.896	0	0	0	0	0	0	0
WT111(DD045F3F1DEA)	3.75	13108	2022-11-29 11:11:01.641	0.009	0.377	0.931	-0.244	0.061	0	22.077	-0.571	-18.896	0	0	0	0	0	0	0
WT111(DD045F3F1DEA)	3.75	13108	2022-11-29 11:11:01.641	0.009	0.377	0.931	-0.244	0.061	0	22.077	-0.571	-18.896	0	0	0	0	0	0	0
WT111(DD045F3F1DEA)	3.75	13108	2022-11-29 11:11:01.641	0.009	0.377	0.931	-0.244	0.061	0	22.077	-0.571	-18.896	0	0	0	0	0	0	0
WT111(DD045F3F1DEA)	3.75	13108	2022-11-29 11:11:01.641	0.01	0.393	0.945	0	0	0	22.077	-0.571	-18.896	0	0	0	0	0	0	0
WT111(DD045F3F1DEA)	3.75	13108	2022-11-29 11:11:01.641	0.01	0.393	0.945	0	0	0	22.077	-0.571	-18.896	0	0	0	0	0	0	0
WT111(DD045F3F1DEA)	3.75	13108	2022-11-29 11:11:01.641	0.01	0.393	0.945	0	0	0	22.077	-0.571	-18.896	0	0	0	0	0	0	0
WT111(DD045F3F1DEA)	3.75	13108	2022-11-29 11:11:01.672	0.01	0.393	0.945	0	0	0	22.077	-0.571	-18.896	0	0	0	0	0	0	0
WT111(DD045F3F1DEA)	3.75	13108	2022-11-29 11:11:01.672	0.009	0.364	0.938	0.366	0	0	22.077	-0.571	-18.896	0	0	0	0	0	0	0
WT111(DD045F3F1DEA)	3.75	13108	2022-11-29 11:11:01.672	0.009	0.364	0.938	0.366	0	0	22.083	-0.571	-18.896	0	0	0	0	0	0	0
WT111(DD045F3F1DEA)	3.75	13108	2022-11-29 11:11:01.672	0.009	0.364	0.938	0.366	0	0	22.083	-0.571	-18.896	0	0	0	0	0	0	0
WT111(DD045F3F1DEA)	3.75	13108	2022-11-29 11:11:01.672	0.009	0.364	0.938	0.366	0	0	22.083	-0.571	-18.896	0	0	0	0	0	0	0
WT111(DD045F3F1DEA)	3.75	13108	2022-11-29 11:11:01.672	0.01	0.401	0.938	-0.183	0	0	22.083	-0.571	-18.896	0	0	0	0	0	0	0
WT111(DD045F3F1DEA)	3.75	13108	2022-11-29 11:11:01.672	0.01	0.401	0.938	-0.183	0	0	22.083	-0.571	-18.896	0	0	0	0	0	0	0
WT111(DD045F3F1DEA)	3.75	13108	2022-11-29 11:11:01.672	0.01	0.401	0.938	-0.183	0	0	22.083	-0.571	-18.896	0	0	0	0	0	0	0
WT111(DD045F3F1DEA)	3.75	13108	2022-11-29 11:11:01.703	0.01	0.401	0.938	-0.183	0	0	22.083	-0.571	-18.896	0	0	0	0	0	0	0
WT111(DD045F3F1DEA)	3.75	13108	2022-11-29 11:11:01.703	0.009	0.376	0.941	-0.244	0	0	22.083	-0.571	-18.896	0	0	0	0	0	0	0
WT111(DD045F3F1DEA)	3.75	13108	2022-11-29 11:11:01.703	0.009	0.376	0.941	-0.244	0	0	22.083	-0.571	-18.896	0	0	0	0	0	0	0
WT111(DD045F3F1DEA)	3.75	13108	2022-11-29 11:11:01.703	0.009	0.376	0.941	-0.244	0	0	22.077	-0.571	-18.896	0	0	0	0	0	0	0
WT111(DD045F3F1DEA)	3.75	13108	2022-11-29 11:11:01.703	0.009	0.376	0.941	-0.244	0	0	22.077	-0.571	-18.896	0	0	0	0	0	0	0
WT111(DD045F3F1DEA)	3.75	13108	2022-11-29 11:11:01.703	0.009	0.365	0.934	0	0	0	22.077	-0.571	-18.896	0	0	0	0	0	0	0
WT111(DD045F3F1DEA)	3.75	13108	2022-11-29 11:11:01.703	0.009	0.365	0.934	0	0	0	22.077	-0.571	-18.896	0	0	0	0	0	0	0
WT111(DD045F3F1DEA)	3.75	13108	2022-11-29 11:11:01.703	0.009	0.365	0.934	0	0	0	22.077	-0.571	-18.896	0	0	0	0	0	0	0
WT111(DD045F3F1DEA)	3.75	13108	2022-11-29 11:11:01.750	0.009	0.365	0.934	0	0	0	22.077	-0.571	-18.896	0	0	0	0	0	0	0
WT111(DD045F3F1DEA)	3.75	13108	2022-11-29 11:11:01.750	0.011	0.4	0.948	0	0	0	22.077	-0.571	-18.896	0	0	0	0	0	0	0
WT111(DD045F3F1DEA)	3.75	13108	2022-11-29 11:11:01.750	0.011	0.4	0.948	0	0	0	22.077	-0.571	-18.896	0	0	0	0	0	0	0
WT111(DD045F3F1DEA)	3.75	13108	2022-11-29 11:11:01.750	0.011	0.4	0.948	0	0	0	22.077	-0.571	-18.896	0	0	0	0	0	0	0
WT111(DD045F3F1DEA)	3.75	13108	2022-11-29 11:11:01.750	0.011	0.4	0.948	0	0	0	22.077	-0.571	-18.896	0	0	0	0	0	0	0
WT111(DD045F3F1DEA)	3.75	13108	2022-11-29 11:11:01.750	0.008	0.366	0.933	-0.122	0	0	22.077	-0.571	-18.896	0	0	0	0	0	0	0
WT111(DD045F3F1DEA)	3.75	13108	2022-11-29 11:11:01.750	0.008	0.366	0.933	-0.122	0	0	22.077	-0.571	-18.896	0	0	0	0	0	0	0
WT111(DD045F3F1DEA)	3.75	13108	2022-11-29 11:11:01.750	0.008	0.366	0.933	-0.122	0	0	22.077	-0.571	-18.896	0	0	0	0	0	0	0
WT111(DD045F3F1DEA)	3.75	13108	2022-11-29 11:11:01.844	0.008	0.366	0.933	-0.122	0	0	22.077	-0.571	-18.896	0	0	0	0	0	0	0
WT111(DD045F3F1DEA)	3.75	13108	2022-11-29 11:11:01.844	0.009	0.389	0.936	0.244	0	0	22.077	-0.571	-18.896	0	0	0	0	0	0	0
WT111(DD045F3F1DEA)	3.75	13108	2022-11-29 11:11:01.844	0.009	0.389	0.936	0.244	0	0	22.077	-0.571	-18.896	0	0	0	0	0	0	0
WT111(DD045F3F1DEA)	3.75	13108	2022-11-29 11:11:01.844	0.009	0.389	0.936	0.244	0	0	22.077	-0.571	-18.896	0	0	0	0	0	0	0
WT111(DD045F3F1DEA)	3.75	13108	2022-11-29 11:11:01.844	0.009	0.389	0.936	0.244	0	0	22.083	-0.571	-18.896	0	0	0	0	0	0	0
WT111(DD045F3F1DEA)	3.75	13108	2022-11-29 11:11:01.844	0.011	0.375	0.94	-0.244	0	0	22.077	-0.571	-18.896	0	0	0	0	0	0	0
WT111(DD045F3F1DEA)	3.75	13108	2022-11-29 11:11:01.844	0.011	0.375	0.94	-0.244	0	0	22.077	-0.571	-18.896	0	0	0	0	0	0	0
WT111(DD045F3F1DEA)	3.75	13108	2022-11-29 11:11:01.844	0.011	0.375	0.94	-0.244	0	0	22.077	-0.571	-18.896	0	0	0	0	0	0	0
WT111(DD045F3F1DEA)	3.75	13108	2022-11-29 11:11:01.844	0.011	0.375	0.94	-0.244	0	0	22.077	-0.571	-18.896	0	0	0	0	0	0	0
WT111(DD045F3F1DEA)	3.75	13108	2022-11-29 11:11:01.844	0.011	0.388	0.941	0	0	0	22.077	-0.571	-18.896	0	0	0	0	0	0	0
WT111(DD045F3F1DEA)	3.75	13108	2022-11-29 11:11:01.844	0.011	0.388	0.941	0	0	0	22.077	-0.571	-18.896	0	0	0	0	0	0	0
WT111(DD045F3F1DEA)	3.75	13108	2022-11-29 11:11:01.844	0.011	0.388	0.941	0	0	0	22.077	-0.571	-18.896	0	0	0	0	0	0	0
WT111(DD045F3F1DEA)	3.75	13108	2022-11-29 11:11:01.844	0.011	0.388	0.941	0	0	0	22.077	-0.571	-18.896	0	0	0	0	0	0	0
WT111(DD045F3F1DEA)	3.75	13108	2022-11-29 11:11:01.844	0.01	0.377	0.935	0.183	0	0	22.077	-0.571	-18.896	0	0	0	0	0	0	0
WT111(DD045F3F1DEA)	3.75	13108	2022-11-29 11:11:01.844	0.01	0.377	0.935	0.183	0	0	22.077	-0.571	-18.896	0	0	0	0	0	0	0
WT111(DD045F3F1DEA)	3.75	13108	2022-11-29 11:11:01.844	0.01	0.377	0.935	0.183	0	0	22.077	-0.571	-18.896	0	0	0	0	0	0	0
WT111(DD045F3F1DEA)	3.75	13108	2022-11-29 11:11:01.875	0.009	0.38	0.939	-0.244	0	0	22.077	-0.571	-18.896	0	0	0	0	0	0	0
WT111(DD045F3F1DEA)	3.75	13108	2022-11-29 11:11:01.875	0.009	0.38	0.939	-0.244	0	0	22.077	-0.571	-18.896	0	0	0	0	0	0	0
WT111(DD045F3F1DEA)	3.75	13108	2022-11-29 11:11:01.875	0.009	0.38	0.939	-0.244	0	0	22.077	-0.571	-18.896	0	0	0	0	0	0	0
WT111(DD045F3F1DEA)	3.75	13108	2022-11-29 11:11:01.875	0.009	0.38	0.939	-0.244	0	0	22.077	-0.571	-18.896	0	0	0	0	0	0	0
WT111(DD045F3F1DEA)	3.75	13108	2022-11-29 11:11:01.875	0.011	0.387	0.945	0	0	0	22.077	-0.571	-18.896	0	0	0	0	0	0	0
WT111(DD045F3F1DEA)	3.75	13108	2022-11-29 11:11:01.875	0.011	0.387	0.945	0	0	0	22.077	-0.571	-18.896	0	0	0	0	0	0	0
WT111(DD045F3F1DEA)	3.75	13108	2022-11-29 11:11:01.875	0.011	0.387	0.945	0	0	0	22.077	-0.571	-18.896	0	0	0	0	0	0	0
WT111(DD045F3F1DEA)	3.75	13108	2022-11-29 11:11:01.875	0.011	0.387	0.945	0	0	0	22.077	-0.571	-18.896	0	0	0	0	0	0	0
WT111(DD045F3F1DEA)	3.75	13108	2022-11-29 11:11:01.906	0.01	0.388	0.936	0	0	0	22.077	-0.571	-18.896	0	0	0	0	0	0	0
WT111(DD045F3F1DEA)	3.75	13108	2022-11-29 11:11:01.906	0.01	0.388	0.936	0	0	0	22.077	-0.571	-18.896	0	0	0	0	0	0	0
WT111(DD045F3F1DEA)	3.75	13108	2022-11-29 11:11:01.906	0.01	0.388	0.936	0	0	0	22.077	-0.571	-18.896	0	0	0	0	0	0	0
WT111(DD045F3F1DEA)	3.75	13108	2022-11-29 11:11:01.906	0.01	0.388	0.936	0	0	0	22.077	-0.571	-18.896	0	0	0	0	0	0	0
WT111(DD045F3F1DEA)	3.75	13108	2022-11-29 11:11:01.906	0.01	0.37	0.936	0.122	0	0	22.077	-0.571	-18.896	0	0	0	0	0	0	0
WT111(DD045F3F1DEA)	3.75	13108	2022-11-29 11:11:01.906	0.01	0.37	0.936	0.122	0	0	22.077	-0.571	-18.896	0	0	0	0	0	0	0
WT111(DD045F3F1DEA)	3.75	13108	2022-11-29 11:11:01.906	0.01	0.37	0.936	0.122	0	0	22.077	-0.571	-18.896	0	0	0	0	0	0	0
WT111(DD045F3F1DEA)	3.75	13108	2022-11-29 11:11:01.906	0.01	0.37	0.936	0.122	0	0	22.077	-0.571	-18.896	0	0	0	0	0	0	0
WT111(DD045F3F1DEA)	3.75	13108	2022-11-29 11:11:01.969	0.012	0.39	0.939	-0.183	0	0	22.077	-0.571	-18.896	0	0	0	0	0	0	0
WT111(DD045F3F1DEA)	3.75	13108	2022-11-29 11:11:01.969	0.012	0.39	0.939	-0.183	0	0	22.077	-0.571	-18.896	0	0	0	0	0	0	0
WT111(DD045F3F1DEA)	3.75	13108	2022-11-29 11:11:01.969	0.012	0.39	0.939	-0.183	0	0	22.077	-0.571	-18.896	0	0	0	0	0	0	0
WT111(DD045F3F1DEA)	3.75	13108	2022-11-29 11:11:01.969	0.012	0.39	0.939	-0.183	0	0	22.077	-0.571	-18.896	0	0	0	0	0	0	0
WT111(DD045F3F1DEA)	3.75	13108	2022-11-29 11:11:01.969	0.008	0.375	0.939	0.122	0	0	22.077	-0.571	-18.896	0	0	0	0	0	0	0
WT111(DD045F3F1DEA)	3.75	13108	2022-11-29 11:11:01.969	0.008	0.375	0.939	0.122	0	0	22.077	-0.571	-18.896	0	0	0	0	0	0	0
WT111(DD045F3F1DEA)	3.75	13108	2022-11-29 11:11:01.969	0.008	0.375	0.939	0.122	0	0	22.077	-0.571	-18.896	0	0	0	0	0	0	0
WT111(DD045F3F1DEA)	3.75	13108	2022-11-29 11:11:01.969	0.008	0.375	0.939	0.122	0	0	22.077	-0.571	-18.896	0	0	0	0	0	0	0
WT111(DD045F3F1DEA)	3.75	13108	2022-11-29 11:11:02.000	0.011	0.384	0.938	-0.061	0	0	22.077	-0.571	-18.896	0	0	0	0	0	0	0
WT111(DD045F3F1DEA)	3.75	13108	2022-11-29 11:11:02.000	0.011	0.384	0.938	-0.061	0	0	22.077	-0.571	-18.896	0	0	0	0	0	0	0
WT111(DD045F3F1DEA)	3.75	13108	2022-11-29 11:11:02.000	0.011	0.384	0.938	-0.061	0	0	22.077	-0.571	-18.896	0	0	0	0	0	0	0
WT111(DD045F3F1DEA)	3.75	13108	2022-11-29 11:11:02.000	0.011	0.384	0.938	-0.061	0	0	22.077	-0.571	-18.896	0	0	0	0	0	0	0
WT111(DD045F3F1DEA)	3.75	13108	2022-11-29 11:11:02.000	0.011	0.384	0.94	-0.061	0	0	22.077	-0.571	-18.896	0	0	0	0	0	0	0
WT111(DD045F3F1DEA)	3.75	13108	2022-11-29 11:11:02.000	0.011	0.384	0.94	-0.061	0	0	22.077	-0.571	-18.896	0	0	0	0	0	0	0
WT111(DD045F3F1DEA)	3.75	13108	2022-11-29 11:11:02.000	0.011	0.384	0.94	-0.061	0	0	22.077	-0.571	-18.896	0	0	0	0	0	0	0
WT111(DD045F3F1DEA)	3.75	13108	2022-11-29 11:11:02.000	0.011	0.384	0.94	-0.061	0	0	22.077	-0.571	-18.896	0	0	0	0	0	0	0
WT111(DD045F3F1DEA)	3.75	13108	2022-11-29 11:11:02.063	0.008	0.363	0.933	0	0	0	22.077	-0.571	-18.896	0	0	0	0	0	0	0
WT111(DD045F3F1DEA)	3.75	13108	2022-11-29 11:11:02.063	0.008	0.363	0.933	0	0	0	22.077	-0.571	-18.896	0	0	0	0	0	0	0
WT111(DD045F3F1DEA)	3.75	13108	2022-11-29 11:11:02.063	0.008	0.363	0.933	0	0	0	22.077	-0.571	-18.896	0	0	0	0	0	0	0
WT111(DD045F3F1DEA)	3.75	13108	2022-11-29 11:11:02.063	0.008	0.363	0.933	0	0	0	22.077	-0.571	-18.896	0	0	0	0	0	0	0
WT111(DD045F3F1DEA)	3.75	13108	2022-11-29 11:11:02.063	0.011	0.397	0.948	-0.122	0	0	22.077	-0.571	-18.896	0	0	0	0	0	0	0
WT111(DD045F3F1DEA)	3.75	13108	2022-11-29 11:11:02.063	0.011	0.397	0.948	-0.122	0	0	22.077	-0.571	-18.896	0	0	0	0	0	0	0
WT111(DD045F3F1DEA)	3.75	13108	2022-11-29 11:11:02.063	0.011	0.397	0.948	-0.122	0	0	22.077	-0.571	-18.896	0	0	0	0	0	0	0
WT111(DD045F3F1DEA)	3.75	13108	2022-11-29 11:11:02.063	0.011	0.397	0.948	-0.122	0	0	22.077	-0.571	-18.896	0	0	0	0	0	0	0
WT111(DD045F3F1DEA)	3.75	13108	2022-11-29 11:11:02.078	0.008	0.382	0.934	0.122	0	0	22.077	-0.571	-18.896	0	0	0	0	0	0	0
WT111(DD045F3F1DEA)	3.75	13108	2022-11-29 11:11:02.078	0.008	0.382	0.934	0.122	0	0	22.077	-0.571	-18.896	0	0	0	0	0	0	0
WT111(DD045F3F1DEA)	3.75	13108	2022-11-29 11:11:02.078	0.008	0.382	0.934	0.122	0	0	22.077	-0.571	-18.896	0	0	0	0	0	0	0
WT111(DD045F3F1DEA)	3.75	13108	2022-11-29 11:11:02.078	0.008	0.382	0.934	0.122	0	0	22.077	-0.571	-18.896	0	0	0	0	0	0	0
WT111(DD045F3F1DEA)	3.75	13108	2022-11-29 11:11:02.078	0.001	0.295	0.851	-1.099	0.244	0	22.072	-0.571	-18.896	0	0	0	0	0	0	0
WT111(DD045F3F1DEA)	3.75	13108	2022-11-29 11:11:02.078	0.001	0.295	0.851	-1.099	0.244	0	22.066	-0.571	-18.896	0	0	0	0	0	0	0
WT111(DD045F3F1DEA)	3.75	13108	2022-11-29 11:11:02.078	0.001	0.295	0.851	-1.099	0.244	0	22.061	-0.566	-18.896	0	0	0	0	0	0	0
WT111(DD045F3F1DEA)	3.75	13108	2022-11-29 11:11:02.078	0.001	0.295	0.851	-1.099	0.244	0	22.055	-0.566	-18.896	0	0	0	0	0	0	0
WT111(DD045F3F1DEA)	3.75	13108	2022-11-29 11:11:02.110	0.021	0.473	1.045	1.587	-0.183	-0.305	22.061	-0.566	-18.902	0	0	0	0	0	0	0
WT111(DD045F3F1DEA)	3.75	13108	2022-11-29 11:11:02.110	0.021	0.473	1.045	1.587	-0.183	-0.305	22.066	-0.566	-18.907	0	0	0	0	0	0	0
WT111(DD045F3F1DEA)	3.75	13108	2022-11-29 11:11:02.110	0.021	0.473	1.045	1.587	-0.183	-0.305	22.077	-0.566	-18.913	0	0	0	0	0	0	0
WT111(DD045F3F1DEA)	3.75	13108	2022-11-29 11:11:02.110	0.021	0.473	1.045	1.587	-0.183	-0.305	22.083	-0.566	-18.918	0	0	0	0	0	0	0
WT111(DD045F3F1DEA)	3.75	13108	2022-11-29 11:11:02.110	0.008	0.368	0.919	-0.305	0.061	-0.122	22.083	-0.566	-18.924	0	0	0	0	0	0	0
WT111(DD045F3F1DEA)	3.75	13108	2022-11-29 11:11:02.110	0.008	0.368	0.919	-0.305	0.061	-0.122	22.083	-0.566	-18.924	0	0	0	0	0	0	0
WT111(DD045F3F1DEA)	3.75	13108	2022-11-29 11:11:02.110	0.008	0.368	0.919	-0.305	0.061	-0.122	22.083	-0.566	-18.929	0	0	0	0	0	0	0
WT111(DD045F3F1DEA)	3.75	13108	2022-11-29 11:11:02.110	0.008	0.368	0.919	-0.305	0.061	-0.122	22.077	-0.566	-18.935	0	0	0	0	0	0	0
WT111(DD045F3F1DEA)	3.75	13108	2022-11-29 11:11:02.172	0.009	0.375	0.934	-0.122	0	0	22.077	-0.566	-18.935	0	0	0	0	0	0	0
WT111(DD045F3F1DEA)	3.75	13108	2022-11-29 11:11:02.172	0.009	0.375	0.934	-0.122	0	0	22.077	-0.566	-18.94	0	0	0	0	0	0	0
WT111(DD045F3F1DEA)	3.75	13108	2022-11-29 11:11:02.172	0.009	0.375	0.934	-0.122	0	0	22.077	-0.566	-18.946	0	0	0	0	0	0	0
WT111(DD045F3F1DEA)	3.75	13108	2022-11-29 11:11:02.172	0.009	0.375	0.934	-0.122	0	0	22.077	-0.566	-18.946	0	0	0	0	0	0	0
WT111(DD045F3F1DEA)	3.75	13108	2022-11-29 11:11:02.172	0.013	0.395	0.947	-0.366	0	0	22.077	-0.566	-18.951	0	0	0	0	0	0	0
WT111(DD045F3F1DEA)	3.75	13108	2022-11-29 11:11:02.172	0.013	0.395	0.947	-0.366	0	0	22.072	-0.566	-18.957	0	0	0	0	0	0	0
WT111(DD045F3F1DEA)	3.75	13108	2022-11-29 11:11:02.172	0.013	0.395	0.947	-0.366	0	0	22.072	-0.566	-18.957	0	0	0	0	0	0	0
WT111(DD045F3F1DEA)	3.75	13108	2022-11-29 11:11:02.172	0.013	0.395	0.947	-0.366	0	0	22.072	-0.566	-18.962	0	0	0	0	0	0	0
WT111(DD045F3F1DEA)	3.75	13108	2022-11-29 11:11:02.266	0.009	0.373	0.935	0.427	0	0	22.072	-0.566	-18.962	0	0	0	0	0	0	0
WT111(DD045F3F1DEA)	3.75	13108	2022-11-29 11:11:02.266	0.009	0.373	0.935	0.427	0	0	22.077	-0.566	-18.968	0	0	0	0	0	0	0
WT111(DD045F3F1DEA)	3.75	13108	2022-11-29 11:11:02.266	0.009	0.373	0.935	0.427	0	0	22.077	-0.566	-18.968	0	0	0	0	0	0	0
WT111(DD045F3F1DEA)	3.75	13108	2022-11-29 11:11:02.266	0.009	0.373	0.935	0.427	0	0	22.077	-0.566	-18.973	0	0	0	0	0	0	0
WT111(DD045F3F1DEA)	3.75	13108	2022-11-29 11:11:02.266	0.01	0.386	0.943	-0.244	0.061	0	22.077	-0.566	-18.973	0	0	0	0	0	0	0
WT111(DD045F3F1DEA)	3.75	13108	2022-11-29 11:11:02.266	0.01	0.386	0.943	-0.244	0.061	0	22.077	-0.566	-18.979	0	0	0	0	0	0	0
WT111(DD045F3F1DEA)	3.75	13108	2022-11-29 11:11:02.266	0.01	0.386	0.943	-0.244	0.061	0	22.077	-0.566	-18.979	0	0	0	0	0	0	0
WT111(DD045F3F1DEA)	3.75	13108	2022-11-29 11:11:02.266	0.01	0.386	0.943	-0.244	0.061	0	22.077	-0.566	-18.984	0	0	0	0	0	0	0
WT111(DD045F3F1DEA)	3.75	13108	2022-11-29 11:11:02.266	0.01	0.376	0.942	-0.244	0.061	0	22.072	-0.566	-18.99	0	0	0	0	0	0	0
WT111(DD045F3F1DEA)	3.75	13108	2022-11-29 11:11:02.266	0.01	0.376	0.942	-0.244	0.061	0	22.072	-0.566	-18.99	0	0	0	0	0	0	0
WT111(DD045F3F1DEA)	3.75	13108	2022-11-29 11:11:02.266	0.01	0.376	0.942	-0.244	0.061	0	22.072	-0.566	-18.995	0	0	0	0	0	0	0
WT111(DD045F3F1DEA)	3.75	13108	2022-11-29 11:11:02.266	0.01	0.376	0.942	-0.244	0.061	0	22.072	-0.566	-18.995	0	0	0	0	0	0	0
WT111(DD045F3F1DEA)	3.75	13108	2022-11-29 11:11:02.266	0.009	0.375	0.939	0.061	0.061	0	22.072	-0.566	-19.001	0	0	0	0	0	0	0
WT111(DD045F3F1DEA)	3.75	13108	2022-11-29 11:11:02.266	0.009	0.375	0.939	0.061	0.061	0	22.072	-0.566	-19.001	0	0	0	0	0	0	0
WT111(DD045F3F1DEA)	3.75	13108	2022-11-29 11:11:02.266	0.009	0.375	0.939	0.061	0.061	0	22.072	-0.566	-19.006	0	0	0	0	0	0	0
WT111(DD045F3F1DEA)	3.75	13108	2022-11-29 11:11:02.266	0.009	0.375	0.939	0.061	0.061	0	22.072	-0.56	-19.012	0	0	0	0	0	0	0
WT111(DD045F3F1DEA)	3.75	13108	2022-11-29 11:11:02.297	0.01	0.389	0.945	0	0	0	22.072	-0.56	-19.012	0	0	0	0	0	0	0
WT111(DD045F3F1DEA)	3.75	13108	2022-11-29 11:11:02.297	0.01	0.389	0.945	0	0	0	22.072	-0.56	-19.017	0	0	0	0	0	0	0
WT111(DD045F3F1DEA)	3.75	13108	2022-11-29 11:11:02.297	0.01	0.389	0.945	0	0	0	22.072	-0.56	-19.017	0	0	0	0	0	0	0
WT111(DD045F3F1DEA)	3.75	13108	2022-11-29 11:11:02.297	0.01	0.389	0.945	0	0	0	22.072	-0.56	-19.023	0	0	0	0	0	0	0
WT111(DD045F3F1DEA)	3.75	13108	2022-11-29 11:11:02.297	0.007	0.378	0.929	0.061	0	0.061	22.072	-0.566	-19.028	0	0	0	0	0	0	0
WT111(DD045F3F1DEA)	3.75	13108	2022-11-29 11:11:02.297	0.007	0.378	0.929	0.061	0	0.061	22.072	-0.566	-19.028	0	0	0	0	0	0	0
WT111(DD045F3F1DEA)	3.75	13108	2022-11-29 11:11:02.297	0.007	0.378	0.929	0.061	0	0.061	22.072	-0.566	-19.034	0	0	0	0	0	0	0
WT111(DD045F3F1DEA)	3.75	13108	2022-11-29 11:11:02.297	0.007	0.378	0.929	0.061	0	0.061	22.072	-0.566	-19.034	0	0	0	0	0	0	0
WT111(DD045F3F1DEA)	3.75	13108	2022-11-29 11:11:02.328	0.012	0.39	0.94	-0.122	0.061	-0.122	22.072	-0.56	-19.039	0	0	0	0	0	0	0
WT111(DD045F3F1DEA)	3.75	13108	2022-11-29 11:11:02.328	0.012	0.39	0.94	-0.122	0.061	-0.122	22.072	-0.56	-19.045	0	0	0	0	0	0	0
WT111(DD045F3F1DEA)	3.75	13108	2022-11-29 11:11:02.328	0.012	0.39	0.94	-0.122	0.061	-0.122	22.072	-0.56	-19.05	0	0	0	0	0	0	0
WT111(DD045F3F1DEA)	3.75	13108	2022-11-29 11:11:02.328	0.012	0.39	0.94	-0.122	0.061	-0.122	22.072	-0.56	-19.05	0	0	0	0	0	0	0
WT111(DD045F3F1DEA)	3.75	13108	2022-11-29 11:11:02.328	0.008	0.369	0.929	0	0	0.061	22.072	-0.56	-19.056	0	0	0	0	0	0	0
WT111(DD045F3F1DEA)	3.75	13108	2022-11-29 11:11:02.328	0.008	0.369	0.929	0	0	0.061	22.072	-0.56	-19.056	0	0	0	0	0	0	0
WT111(DD045F3F1DEA)	3.75	13108	2022-11-29 11:11:02.328	0.008	0.369	0.929	0	0	0.061	22.072	-0.56	-19.061	0	0	0	0	0	0	0
WT111(DD045F3F1DEA)	3.75	13108	2022-11-29 11:11:02.328	0.008	0.369	0.929	0	0	0.061	22.072	-0.56	-19.067	0	0	0	0	0	0	0
WT111(DD045F3F1DEA)	3.75	13108	2022-11-29 11:11:02.391	0.012	0.391	0.944	0.122	0	0	22.072	-0.56	-19.067	0	0	0	0	0	0	0
WT111(DD045F3F1DEA)	3.75	13108	2022-11-29 11:11:02.391	0.012	0.391	0.944	0.122	0	0	22.072	-0.56	-19.072	0	0	0	0	0	0	0
WT111(DD045F3F1DEA)	3.75	13108	2022-11-29 11:11:02.391	0.012	0.391	0.944	0.122	0	0	22.072	-0.56	-19.078	0	0	0	0	0	0	0
WT111(DD045F3F1DEA)	3.75	13108	2022-11-29 11:11:02.391	0.007	0.379	0.934	-0.122	0	0.061	22.072	-0.56	-19.078	0	0	0	0	0	0	0
WT111(DD045F3F1DEA)	3.75	13108	2022-11-29 11:11:02.391	0.007	0.379	0.934	-0.122	0	0.061	22.072	-0.56	-19.083	0	0	0	0	0	0	0
WT111(DD045F3F1DEA)	3.75	13108	2022-11-29 11:11:02.391	0.007	0.379	0.934	-0.122	0	0.061	22.072	-0.56	-19.083	0	0	0	0	0	0	0
WT111(DD045F3F1DEA)	3.75	13108	2022-11-29 11:11:02.391	0.007	0.379	0.934	-0.122	0	0.061	22.072	-0.56	-19.089	0	0	0	0	0	0	0
WT111(DD045F3F1DEA)	3.75	13108	2022-11-29 11:11:02.391	0.013	0.378	0.94	-0.244	0	-0.061	22.072	-0.56	-19.089	0	0	0	0	0	0	0
WT111(DD045F3F1DEA)	3.75	13108	2022-11-29 11:11:02.453	0.013	0.378	0.94	-0.244	0	-0.061	22.072	-0.56	-19.094	0	0	0	0	0	0	0
WT111(DD045F3F1DEA)	3.75	13108	2022-11-29 11:11:02.453	0.013	0.378	0.94	-0.244	0	-0.061	22.066	-0.56	-19.1	0	0	0	0	0	0	0
WT111(DD045F3F1DEA)	3.75	13108	2022-11-29 11:11:02.453	0.013	0.378	0.94	-0.244	0	-0.061	22.066	-0.56	-19.1	0	0	0	0	0	0	0
WT111(DD045F3F1DEA)	3.75	13108	2022-11-29 11:11:02.453	0.011	0.384	0.94	0.305	0	0	22.066	-0.56	-19.105	0	0	0	0	0	0	0
WT111(DD045F3F1DEA)	3.75	13108	2022-11-29 11:11:02.453	0.011	0.384	0.94	0.305	0	0	22.072	-0.56	-19.105	0	0	0	0	0	0	0
WT111(DD045F3F1DEA)	3.75	13108	2022-11-29 11:11:02.453	0.011	0.384	0.94	0.305	0	0	22.072	-0.56	-19.111	0	0	0	0	0	0	0
WT111(DD045F3F1DEA)	3.75	13108	2022-11-29 11:11:02.453	0.011	0.384	0.94	0.305	0	0	22.072	-0.56	-19.111	0	0	0	0	0	0	0
WT111(DD045F3F1DEA)	3.75	13108	2022-11-29 11:11:02.453	0.01	0.388	0.944	-0.305	-0.122	-0.061	22.072	-0.56	-19.116	0	0	0	0	0	0	0
WT111(DD045F3F1DEA)	3.75	13108	2022-11-29 11:11:02.500	0.01	0.388	0.944	-0.305	-0.122	-0.061	22.072	-0.56	-19.122	0	0	0	0	0	0	0
WT111(DD045F3F1DEA)	3.75	13108	2022-11-29 11:11:02.500	0.01	0.388	0.944	-0.305	-0.122	-0.061	22.072	-0.56	-19.122	0	0	0	0	0	0	0
WT111(DD045F3F1DEA)	3.75	13108	2022-11-29 11:11:02.500	0.01	0.388	0.944	-0.305	-0.122	-0.061	22.066	-0.566	-19.127	0	0	0	0	0	0	0
WT111(DD045F3F1DEA)	3.75	13108	2022-11-29 11:11:02.500	0.008	0.356	0.913	0.244	-0.183	-0.183	22.072	-0.566	-19.133	0	0	0	0	0	0	0
WT111(DD045F3F1DEA)	3.75	13108	2022-11-29 11:11:02.500	0.008	0.356	0.913	0.244	-0.183	-0.183	22.072	-0.566	-19.133	0	0	0	0	0	0	0
WT111(DD045F3F1DEA)	3.75	13108	2022-11-29 11:11:02.500	0.008	0.356	0.913	0.244	-0.183	-0.183	22.072	-0.566	-19.138	0	0	0	0	0	0	0
WT111(DD045F3F1DEA)	3.75	13108	2022-11-29 11:11:02.500	0.008	0.356	0.913	0.244	-0.183	-0.183	22.072	-0.566	-19.144	0	0	0	0	0	0	0
WT111(DD045F3F1DEA)	3.75	13108	2022-11-29 11:11:02.500	0.012	0.394	0.958	-0.366	0	0	22.072	-0.566	-19.144	0	0	0	0	0	0	0
WT111(DD045F3F1DEA)	3.75	13108	2022-11-29 11:11:02.500	0.012	0.394	0.958	-0.366	0	0	22.072	-0.566	-19.149	0	0	0	0	0	0	0
WT111(DD045F3F1DEA)	3.75	13108	2022-11-29 11:11:02.500	0.012	0.394	0.958	-0.366	0	0	22.066	-0.566	-19.149	0	0	0	0	0	0	0
WT111(DD045F3F1DEA)	3.75	13108	2022-11-29 11:11:02.500	0.012	0.394	0.958	-0.366	0	0	22.066	-0.566	-19.149	0	0	0	0	0	0	0
WT111(DD045F3F1DEA)	3.75	13108	2022-11-29 11:11:02.500	0.01	0.396	0.935	0	0	0	22.066	-0.566	-19.155	0	0	0	0	0	0	0
WT111(DD045F3F1DEA)	3.75	13108	2022-11-29 11:11:02.500	0.01	0.396	0.935	0	0	0	22.066	-0.566	-19.155	0	0	0	0	0	0	0
WT111(DD045F3F1DEA)	3.75	13108	2022-11-29 11:11:02.500	0.01	0.396	0.935	0	0	0	22.066	-0.566	-19.16	0	0	0	0	0	0	0
WT111(DD045F3F1DEA)	3.75	13108	2022-11-29 11:11:02.500	0.01	0.396	0.935	0	0	0	22.066	-0.566	-19.16	0	0	0	0	0	0	0
WT111(DD045F3F1DEA)	3.75	13108	2022-11-29 11:11:02.500	0.008	0.365	0.937	-0.061	0	0	22.066	-0.566	-19.166	0	0	0	0	0	0	0
WT111(DD045F3F1DEA)	3.75	13108	2022-11-29 11:11:02.516	0.008	0.365	0.937	-0.061	0	0	22.066	-0.566	-19.166	0	0	0	0	0	0	0
WT111(DD045F3F1DEA)	3.75	13108	2022-11-29 11:11:02.516	0.008	0.365	0.937	-0.061	0	0	22.066	-0.566	-19.166	0	0	0	0	0	0	0
WT111(DD045F3F1DEA)	3.75	13108	2022-11-29 11:11:02.516	0.008	0.365	0.937	-0.061	0	0	22.066	-0.566	-19.171	0	0	0	0	0	0	0
WT111(DD045F3F1DEA)	3.75	13108	2022-11-29 11:11:02.516	0.013	0.379	0.946	-0.244	0	0	22.066	-0.566	-19.171	0	0	0	0	0	0	0
WT111(DD045F3F1DEA)	3.75	13108	2022-11-29 11:11:02.516	0.013	0.379	0.946	-0.244	0	0	22.061	-0.566	-19.177	0	0	0	0	0	0	0
WT111(DD045F3F1DEA)	3.75	13108	2022-11-29 11:11:02.516	0.013	0.379	0.946	-0.244	0	0	22.061	-0.566	-19.177	0	0	0	0	0	0	0
WT111(DD045F3F1DEA)	3.75	13108	2022-11-29 11:11:02.516	0.013	0.379	0.946	-0.244	0	0	22.061	-0.566	-19.182	0	0	0	0	0	0	0
WT111(DD045F3F1DEA)	3.75	13108	2022-11-29 11:11:02.516	0.01	0.382	0.943	0.061	0	0	22.061	-0.566	-19.182	0	0	0	0	0	0	0
WT111(DD045F3F1DEA)	3.75	13108	2022-11-29 11:11:02.594	0.01	0.382	0.943	0.061	0	0	22.061	-0.566	-19.182	0	0	0	0	0	0	0
WT111(DD045F3F1DEA)	3.75	13108	2022-11-29 11:11:02.594	0.01	0.382	0.943	0.061	0	0	22.061	-0.566	-19.188	0	0	0	0	0	0	0
WT111(DD045F3F1DEA)	3.75	13108	2022-11-29 11:11:02.594	0.01	0.382	0.943	0.061	0	0	22.061	-0.566	-19.188	0	0	0	0	0	0	0
WT111(DD045F3F1DEA)	3.75	13108	2022-11-29 11:11:02.594	0.01	0.396	0.94	0.244	0	0	22.061	-0.566	-19.193	0	0	0	0	0	0	0
WT111(DD045F3F1DEA)	3.75	13108	2022-11-29 11:11:02.594	0.01	0.396	0.94	0.244	0	0	22.066	-0.566	-19.193	0	0	0	0	0	0	0
WT111(DD045F3F1DEA)	3.75	13108	2022-11-29 11:11:02.594	0.01	0.396	0.94	0.244	0	0	22.066	-0.566	-19.193	0	0	0	0	0	0	0
WT111(DD045F3F1DEA)	3.75	13108	2022-11-29 11:11:02.594	0.01	0.396	0.94	0.244	0	0	22.066	-0.566	-19.199	0	0	0	0	0	0	0
WT111(DD045F3F1DEA)	3.75	13108	2022-11-29 11:11:02.594	0.009	0.368	0.933	-0.549	0	-0.061	22.066	-0.566	-19.199	0	0	0	0	0	0	0
WT111(DD045F3F1DEA)	3.75	13108	2022-11-29 11:11:02.625	0.009	0.368	0.933	-0.549	0	-0.061	22.061	-0.566	-19.199	0	0	0	0	0	0	0
WT111(DD045F3F1DEA)	3.75	13108	2022-11-29 11:11:02.625	0.009	0.368	0.933	-0.549	0	-0.061	22.061	-0.566	-19.204	0	0	0	0	0	0	0
WT111(DD045F3F1DEA)	3.75	13108	2022-11-29 11:11:02.625	0.009	0.368	0.933	-0.549	0	-0.061	22.055	-0.566	-19.204	0	0	0	0	0	0	0
WT111(DD045F3F1DEA)	3.75	13108	2022-11-29 11:11:02.625	0.012	0.388	0.941	-0.061	0	0	22.055	-0.566	-19.204	0	0	0	0	0	0	0

## Sheet: 4.5kg
设备名称	电压	版本	片上时间	加速度X(g)	加速度Y(g)	加速度Z(g)	角速度X(°/s)	角速度Y(°/s)	角速度Z(°/s)	角度X(°)	角度Y(°)	角度Z(°)	磁场X	磁场Y	磁场Z	四元数0	四元数1	四元数2	四元数3	状态
WT111(DD045F3F1DEA)	3.77	13108	2022-11-29 10:56:34.223	0.014	0.392	0.948	0.122	0.122	0	21.956	-0.56	-23.791	0	0	0	0	0	0	0
WT111(DD045F3F1DEA)	3.77	13108	2022-11-29 10:56:34.223	0.014	0.392	0.948	0.122	0.122	0	21.956	-0.56	-23.791	0	0	0	0	0	0	0
WT111(DD045F3F1DEA)	3.77	13108	2022-11-29 10:56:34.223	0.008	0.369	0.94	0	0	0	21.956	-0.56	-23.791	0	0	0	0	0	0	0
WT111(DD045F3F1DEA)	3.77	13108	2022-11-29 10:56:34.223	0.008	0.369	0.94	0	0	0	21.962	-0.56	-23.791	0	0	0	0	0	0	0
WT111(DD045F3F1DEA)	3.77	13108	2022-11-29 10:56:34.223	0.008	0.369	0.94	0	0	0	21.962	-0.56	-23.791	0	0	0	0	0	0	0
WT111(DD045F3F1DEA)	3.77	13108	2022-11-29 10:56:34.285	0.008	0.364	0.929	-0.488	0.122	0	21.956	-0.56	-23.791	0	0	0	0	0	0	0
WT111(DD045F3F1DEA)	3.77	13108	2022-11-29 10:56:34.285	0.008	0.364	0.929	-0.488	0.122	0	21.956	-0.555	-23.791	0	0	0	0	0	0	0
WT111(DD045F3F1DEA)	3.77	13108	2022-11-29 10:56:34.285	0.008	0.364	0.929	-0.488	0.122	0	21.951	-0.555	-23.791	0	0	0	0	0	0	0
WT111(DD045F3F1DEA)	3.77	13108	2022-11-29 10:56:34.285	0.008	0.364	0.929	-0.488	0.122	0	21.951	-0.555	-23.791	0	0	0	0	0	0	0
WT111(DD045F3F1DEA)	3.77	13108	2022-11-29 10:56:34.285	0.011	0.406	0.96	0.061	0	0	21.951	-0.555	-23.791	0	0	0	0	0	0	0
WT111(DD045F3F1DEA)	3.77	13108	2022-11-29 10:56:34.285	0.011	0.406	0.96	0.061	0	0	21.951	-0.555	-23.791	0	0	0	0	0	0	0
WT111(DD045F3F1DEA)	3.77	13108	2022-11-29 10:56:34.285	0.011	0.406	0.96	0.061	0	0	21.951	-0.555	-23.791	0	0	0	0	0	0	0
WT111(DD045F3F1DEA)	3.77	13108	2022-11-29 10:56:34.285	0.011	0.406	0.96	0.061	0	0	21.951	-0.555	-23.791	0	0	0	0	0	0	0
WT111(DD045F3F1DEA)	3.77	13108	2022-11-29 10:56:34.285	0.009	0.37	0.926	0	0	0	21.951	-0.555	-23.791	0	0	0	0	0	0	0
WT111(DD045F3F1DEA)	3.77	13108	2022-11-29 10:56:34.285	0.009	0.37	0.926	0	0	0	21.951	-0.555	-23.791	0	0	0	0	0	0	0
WT111(DD045F3F1DEA)	3.77	13108	2022-11-29 10:56:34.285	0.009	0.37	0.926	0	0	0	21.951	-0.555	-23.791	0	0	0	0	0	0	0
WT111(DD045F3F1DEA)	3.77	13108	2022-11-29 10:56:34.285	0.009	0.37	0.926	0	0	0	21.951	-0.555	-23.791	0	0	0	0	0	0	0
WT111(DD045F3F1DEA)	3.77	13108	2022-11-29 10:56:34.285	0.01	0.375	0.933	0	0	0	21.951	-0.555	-23.791	0	0	0	0	0	0	0
WT111(DD045F3F1DEA)	3.77	13108	2022-11-29 10:56:34.285	0.01	0.375	0.933	0	0	0	21.951	-0.555	-23.791	0	0	0	0	0	0	0
WT111(DD045F3F1DEA)	3.77	13108	2022-11-29 10:56:34.285	0.01	0.375	0.933	0	0	0	21.951	-0.555	-23.791	0	0	0	0	0	0	0
WT111(DD045F3F1DEA)	3.77	13108	2022-11-29 10:56:34.285	0.01	0.375	0.933	0	0	0	21.951	-0.555	-23.791	0	0	0	0	0	0	0
WT111(DD045F3F1DEA)	3.77	13108	2022-11-29 10:56:34.332	0.01	0.389	0.947	-0.122	0	0	21.951	-0.555	-23.791	0	0	0	0	0	0	0
WT111(DD045F3F1DEA)	3.77	13108	2022-11-29 10:56:34.348	0.01	0.389	0.947	-0.122	0	0	21.951	-0.555	-23.791	0	0	0	0	0	0	0
WT111(DD045F3F1DEA)	3.77	13108	2022-11-29 10:56:34.348	0.01	0.389	0.947	-0.122	0	0	21.951	-0.555	-23.791	0	0	0	0	0	0	0
WT111(DD045F3F1DEA)	3.77	13108	2022-11-29 10:56:34.348	0.01	0.389	0.947	-0.122	0	0	21.951	-0.555	-23.791	0	0	0	0	0	0	0
WT111(DD045F3F1DEA)	3.77	13108	2022-11-29 10:56:34.348	0.009	0.373	0.939	0.244	0	0	21.951	-0.555	-23.791	0	0	0	0	0	0	0
WT111(DD045F3F1DEA)	3.77	13108	2022-11-29 10:56:34.348	0.009	0.373	0.939	0.244	0	0	21.956	-0.555	-23.791	0	0	0	0	0	0	0
WT111(DD045F3F1DEA)	3.77	13108	2022-11-29 10:56:34.348	0.009	0.373	0.939	0.244	0	0	21.956	-0.555	-23.791	0	0	0	0	0	0	0
WT111(DD045F3F1DEA)	3.77	13108	2022-11-29 10:56:34.348	0.009	0.373	0.939	0.244	0	0	21.956	-0.555	-23.791	0	0	0	0	0	0	0
WT111(DD045F3F1DEA)	3.77	13108	2022-11-29 10:56:34.363	0.01	0.384	0.938	-0.488	0	0	21.956	-0.555	-23.791	0	0	0	0	0	0	0
WT111(DD045F3F1DEA)	3.77	13108	2022-11-29 10:56:34.363	0.01	0.384	0.938	-0.488	0	0	21.951	-0.555	-23.791	0	0	0	0	0	0	0
WT111(DD045F3F1DEA)	3.77	13108	2022-11-29 10:56:34.363	0.01	0.384	0.938	-0.488	0	0	21.951	-0.555	-23.791	0	0	0	0	0	0	0
WT111(DD045F3F1DEA)	3.77	13108	2022-11-29 10:56:34.363	0.01	0.384	0.938	-0.488	0	0	21.951	-0.555	-23.791	0	0	0	0	0	0	0
WT111(DD045F3F1DEA)	3.77	13108	2022-11-29 10:56:34.363	0.01	0.376	0.94	0	0	0	21.951	-0.555	-23.791	0	0	0	0	0	0	0
WT111(DD045F3F1DEA)	3.77	13108	2022-11-29 10:56:34.363	0.01	0.376	0.94	0	0	0	21.951	-0.555	-23.791	0	0	0	0	0	0	0
WT111(DD045F3F1DEA)	3.77	13108	2022-11-29 10:56:34.363	0.01	0.376	0.94	0	0	0	21.951	-0.555	-23.791	0	0	0	0	0	0	0
WT111(DD045F3F1DEA)	3.77	13108	2022-11-29 10:56:34.363	0.01	0.376	0.94	0	0	0	21.951	-0.555	-23.791	0	0	0	0	0	0	0
WT111(DD045F3F1DEA)	3.77	13108	2022-11-29 10:56:34.551	0.009	0.384	0.938	0.244	0	0	21.951	-0.555	-23.791	0	0	0	0	0	0	0
WT111(DD045F3F1DEA)	3.77	13108	2022-11-29 10:56:34.551	0.009	0.384	0.938	0.244	0	0	21.951	-0.555	-23.791	0	0	0	0	0	0	0
WT111(DD045F3F1DEA)	3.77	13108	2022-11-29 10:56:34.551	0.009	0.384	0.938	0.244	0	0	21.956	-0.555	-23.791	0	0	0	0	0	0	0
WT111(DD045F3F1DEA)	3.77	13108	2022-11-29 10:56:34.551	0.009	0.384	0.938	0.244	0	0	21.956	-0.555	-23.791	0	0	0	0	0	0	0
WT111(DD045F3F1DEA)	3.77	13108	2022-11-29 10:56:34.551	0.009	0.38	0.946	-0.061	0	0	21.956	-0.555	-23.791	0	0	0	0	0	0	0
WT111(DD045F3F1DEA)	3.77	13108	2022-11-29 10:56:34.551	0.009	0.38	0.946	-0.061	0	0	21.956	-0.555	-23.791	0	0	0	0	0	0	0
WT111(DD045F3F1DEA)	3.77	13108	2022-11-29 10:56:34.551	0.009	0.38	0.946	-0.061	0	0	21.956	-0.555	-23.791	0	0	0	0	0	0	0
WT111(DD045F3F1DEA)	3.77	13108	2022-11-29 10:56:34.551	0.009	0.38	0.946	-0.061	0	0	21.956	-0.555	-23.791	0	0	0	0	0	0	0
WT111(DD045F3F1DEA)	3.77	13108	2022-11-29 10:56:34.582	0.012	0.388	0.94	0.244	0	0	21.956	-0.555	-23.791	0	0	0	0	0	0	0
WT111(DD045F3F1DEA)	3.77	13108	2022-11-29 10:56:34.582	0.012	0.388	0.94	0.244	0	0	21.956	-0.555	-23.791	0	0	0	0	0	0	0
WT111(DD045F3F1DEA)	3.77	13108	2022-11-29 10:56:34.582	0.012	0.388	0.94	0.244	0	0	21.962	-0.555	-23.791	0	0	0	0	0	0	0
WT111(DD045F3F1DEA)	3.77	13108	2022-11-29 10:56:34.582	0.012	0.388	0.94	0.244	0	0	21.962	-0.555	-23.791	0	0	0	0	0	0	0
WT111(DD045F3F1DEA)	3.77	13108	2022-11-29 10:56:34.582	0.009	0.362	0.926	-0.305	0	0	21.962	-0.555	-23.791	0	0	0	0	0	0	0
WT111(DD045F3F1DEA)	3.77	13108	2022-11-29 10:56:34.582	0.009	0.362	0.926	-0.305	0	0	21.956	-0.555	-23.791	0	0	0	0	0	0	0
WT111(DD045F3F1DEA)	3.77	13108	2022-11-29 10:56:34.582	0.009	0.362	0.926	-0.305	0	0	21.956	-0.555	-23.791	0	0	0	0	0	0	0
WT111(DD045F3F1DEA)	3.77	13108	2022-11-29 10:56:34.582	0.009	0.362	0.926	-0.305	0	0	21.956	-0.555	-23.791	0	0	0	0	0	0	0
WT111(DD045F3F1DEA)	3.77	13108	2022-11-29 10:56:34.645	0.009	0.374	0.939	-0.061	0	0	21.956	-0.555	-23.791	0	0	0	0	0	0	0
WT111(DD045F3F1DEA)	3.77	13108	2022-11-29 10:56:34.645	0.009	0.374	0.939	-0.061	0	0	21.956	-0.555	-23.791	0	0	0	0	0	0	0
WT111(DD045F3F1DEA)	3.77	13108	2022-11-29 10:56:34.645	0.009	0.374	0.939	-0.061	0	0	21.956	-0.555	-23.791	0	0	0	0	0	0	0
WT111(DD045F3F1DEA)	3.77	13108	2022-11-29 10:56:34.645	0.009	0.374	0.939	-0.061	0	0	21.956	-0.555	-23.791	0	0	0	0	0	0	0
WT111(DD045F3F1DEA)	3.77	13108	2022-11-29 10:56:34.645	0.012	0.403	0.947	0.061	-0.061	0	21.956	-0.555	-23.791	0	0	0	0	0	0	0
WT111(DD045F3F1DEA)	3.77	13108	2022-11-29 10:56:34.645	0.012	0.403	0.947	0.061	-0.061	0	21.956	-0.555	-23.791	0	0	0	0	0	0	0
WT111(DD045F3F1DEA)	3.77	13108	2022-11-29 10:56:34.645	0.012	0.403	0.947	0.061	-0.061	0	21.956	-0.555	-23.791	0	0	0	0	0	0	0
WT111(DD045F3F1DEA)	3.77	13108	2022-11-29 10:56:34.645	0.012	0.403	0.947	0.061	-0.061	0	21.956	-0.555	-23.791	0	0	0	0	0	0	0
WT111(DD045F3F1DEA)	3.77	13108	2022-11-29 10:56:34.817	0.011	0.361	0.932	-0.122	0	0	21.956	-0.555	-23.791	0	0	0	0	0	0	0
WT111(DD045F3F1DEA)	3.77	13108	2022-11-29 10:56:34.817	0.011	0.361	0.932	-0.122	0	0	21.956	-0.555	-23.791	0	0	0	0	0	0	0
WT111(DD045F3F1DEA)	3.77	13108	2022-11-29 10:56:34.817	0.011	0.361	0.932	-0.122	0	0	21.956	-0.555	-23.791	0	0	0	0	0	0	0
WT111(DD045F3F1DEA)	3.77	13108	2022-11-29 10:56:34.817	0.011	0.361	0.932	-0.122	0	0	21.956	-0.555	-23.791	0	0	0	0	0	0	0
WT111(DD045F3F1DEA)	3.77	13108	2022-11-29 10:56:34.817	0.009	0.394	0.944	0.183	0	0	21.956	-0.56	-23.791	0	0	0	0	0	0	0
WT111(DD045F3F1DEA)	3.77	13108	2022-11-29 10:56:34.817	0.009	0.394	0.944	0.183	0	0	21.956	-0.56	-23.791	0	0	0	0	0	0	0
WT111(DD045F3F1DEA)	3.77	13108	2022-11-29 10:56:34.817	0.009	0.394	0.944	0.183	0	0	21.956	-0.56	-23.791	0	0	0	0	0	0	0
WT111(DD045F3F1DEA)	3.77	13108	2022-11-29 10:56:34.817	0.009	0.394	0.944	0.183	0	0	21.962	-0.56	-23.791	0	0	0	0	0	0	0
WT111(DD045F3F1DEA)	3.77	13108	2022-11-29 10:56:34.848	0.01	0.371	0.942	-0.427	0	0	21.956	-0.56	-23.791	0	0	0	0	0	0	0
WT111(DD045F3F1DEA)	3.77	13108	2022-11-29 10:56:34.848	0.01	0.371	0.942	-0.427	0	0	21.956	-0.56	-23.791	0	0	0	0	0	0	0
WT111(DD045F3F1DEA)	3.77	13108	2022-11-29 10:56:34.848	0.01	0.371	0.942	-0.427	0	0	21.956	-0.56	-23.791	0	0	0	0	0	0	0
WT111(DD045F3F1DEA)	3.77	13108	2022-11-29 10:56:34.848	0.01	0.371	0.942	-0.427	0	0	21.951	-0.56	-23.791	0	0	0	0	0	0	0
WT111(DD045F3F1DEA)	3.77	13108	2022-11-29 10:56:34.848	0.011	0.387	0.945	0.305	0	0	21.951	-0.56	-23.791	0	0	0	0	0	0	0
WT111(DD045F3F1DEA)	3.77	13108	2022-11-29 10:56:34.848	0.011	0.387	0.945	0.305	0	0	21.956	-0.56	-23.791	0	0	0	0	0	0	0
WT111(DD045F3F1DEA)	3.77	13108	2022-11-29 10:56:34.848	0.011	0.387	0.945	0.305	0	0	21.956	-0.56	-23.791	0	0	0	0	0	0	0
WT111(DD045F3F1DEA)	3.77	13108	2022-11-29 10:56:34.848	0.011	0.387	0.945	0.305	0	0	21.956	-0.56	-23.791	0	0	0	0	0	0	0
WT111(DD045F3F1DEA)	3.77	13108	2022-11-29 10:56:34.910	0.007	0.353	0.933	0	0	0	21.962	-0.56	-23.791	0	0	0	0	0	0	0
WT111(DD045F3F1DEA)	3.77	13108	2022-11-29 10:56:34.910	0.007	0.353	0.933	0	0	0	21.962	-0.56	-23.791	0	0	0	0	0	0	0
WT111(DD045F3F1DEA)	3.77	13108	2022-11-29 10:56:34.910	0.007	0.353	0.933	0	0	0	21.962	-0.56	-23.791	0	0	0	0	0	0	0
WT111(DD045F3F1DEA)	3.77	13108	2022-11-29 10:56:34.910	0.007	0.353	0.933	0	0	0	21.962	-0.56	-23.791	0	0	0	0	0	0	0
WT111(DD045F3F1DEA)	3.77	13108	2022-11-29 10:56:34.910	0.011	0.411	0.951	-0.061	-0.061	0	21.962	-0.56	-23.791	0	0	0	0	0	0	0
WT111(DD045F3F1DEA)	3.77	13108	2022-11-29 10:56:34.910	0.011	0.411	0.951	-0.061	-0.061	0	21.962	-0.56	-23.791	0	0	0	0	0	0	0
WT111(DD045F3F1DEA)	3.77	13108	2022-11-29 10:56:34.910	0.011	0.411	0.951	-0.061	-0.061	0	21.962	-0.56	-23.791	0	0	0	0	0	0	0
WT111(DD045F3F1DEA)	3.77	13108	2022-11-29 10:56:34.910	0.01	0.355	0.933	-0.061	0	0	21.962	-0.56	-23.791	0	0	0	0	0	0	0
WT111(DD045F3F1DEA)	3.77	13108	2022-11-29 10:56:34.910	0.01	0.355	0.933	-0.061	0	0	21.962	-0.56	-23.791	0	0	0	0	0	0	0
WT111(DD045F3F1DEA)	3.77	13108	2022-11-29 10:56:34.910	0.01	0.355	0.933	-0.061	0	0	21.962	-0.56	-23.791	0	0	0	0	0	0	0
WT111(DD045F3F1DEA)	3.77	13108	2022-11-29 10:56:34.910	0.01	0.355	0.933	-0.061	0	0	21.956	-0.56	-23.791	0	0	0	0	0	0	0
WT111(DD045F3F1DEA)	3.77	13108	2022-11-29 10:56:34.910	0.011	0.39	0.937	0.061	0	0	21.956	-0.56	-23.791	0	0	0	0	0	0	0
WT111(DD045F3F1DEA)	3.77	13108	2022-11-29 10:56:34.910	0.011	0.39	0.937	0.061	0	0	21.956	-0.56	-23.791	0	0	0	0	0	0	0
WT111(DD045F3F1DEA)	3.77	13108	2022-11-29 10:56:34.910	0.011	0.39	0.937	0.061	0	0	21.962	-0.56	-23.791	0	0	0	0	0	0	0
WT111(DD045F3F1DEA)	3.77	13108	2022-11-29 10:56:34.910	0.011	0.39	0.937	0.061	0	0	21.962	-0.56	-23.791	0	0	0	0	0	0	0
WT111(DD045F3F1DEA)	3.77	13108	2022-11-29 10:56:34.910	0.009	0.374	0.941	-0.183	0	0	21.956	-0.56	-23.791	0	0	0	0	0	0	0
WT111(DD045F3F1DEA)	3.77	13108	2022-11-29 10:56:35.004	0.009	0.374	0.941	-0.183	0	0	21.956	-0.56	-23.791	0	0	0	0	0	0	0
WT111(DD045F3F1DEA)	3.77	13108	2022-11-29 10:56:35.004	0.009	0.374	0.941	-0.183	0	0	21.956	-0.56	-23.791	0	0	0	0	0	0	0
WT111(DD045F3F1DEA)	3.77	13108	2022-11-29 10:56:35.004	0.009	0.374	0.941	-0.183	0	0	21.956	-0.56	-23.791	0	0	0	0	0	0	0
WT111(DD045F3F1DEA)	3.77	13108	2022-11-29 10:56:35.004	0.01	0.384	0.944	0	-0.061	0	21.956	-0.56	-23.791	0	0	0	0	0	0	0
WT111(DD045F3F1DEA)	3.77	13108	2022-11-29 10:56:35.004	0.01	0.384	0.944	0	-0.061	0	21.956	-0.56	-23.791	0	0	0	0	0	0	0
WT111(DD045F3F1DEA)	3.77	13108	2022-11-29 10:56:35.004	0.01	0.384	0.944	0	-0.061	0	21.956	-0.56	-23.791	0	0	0	0	0	0	0
WT111(DD045F3F1DEA)	3.77	13108	2022-11-29 10:56:35.004	0.01	0.384	0.944	0	-0.061	0	21.956	-0.56	-23.791	0	0	0	0	0	0	0
WT111(DD045F3F1DEA)	3.77	13108	2022-11-29 10:56:35.004	0.009	0.385	0.937	0	0	0	21.956	-0.56	-23.791	0	0	0	0	0	0	0
WT111(DD045F3F1DEA)	3.77	13108	2022-11-29 10:56:35.035	0.003	0.32	0.911	0	0	0	21.945	-0.56	-23.67	0	0	0	0	0	0	0
WT111(DD045F3F1DEA)	3.77	13108	2022-11-29 10:56:35.035	0.003	0.32	0.911	0	0	0	21.945	-0.56	-23.659	0	0	0	0	0	0	0
WT111(DD045F3F1DEA)	3.77	13108	2022-11-29 10:56:35.035	0.003	0.32	0.911	0	0	0	21.945	-0.56	-23.648	0	0	0	0	0	0	0
WT111(DD045F3F1DEA)	3.77	13108	2022-11-29 10:56:35.035	0.008	0.373	0.927	0.122	0.061	0	21.945	-0.56	-23.632	0	0	0	0	0	0	0
WT111(DD045F3F1DEA)	3.77	13108	2022-11-29 10:56:35.035	0.008	0.373	0.927	0.122	0.061	0	21.945	-0.56	-23.621	0	0	0	0	0	0	0
WT111(DD045F3F1DEA)	3.77	13108	2022-11-29 10:56:35.035	0.008	0.373	0.927	0.122	0.061	0	21.945	-0.56	-23.61	0	0	0	0	0	0	0
WT111(DD045F3F1DEA)	3.77	13108	2022-11-29 10:56:35.035	0.008	0.373	0.927	0.122	0.061	0	21.951	-0.56	-23.599	0	0	0	0	0	0	0
WT111(DD045F3F1DEA)	3.77	13108	2022-11-29 10:56:35.035	0.013	0.389	0.947	-0.488	0	0	21.945	-0.56	-23.588	0	0	0	0	0	0	0
WT111(DD045F3F1DEA)	3.77	13108	2022-11-29 10:56:35.098	0.013	0.389	0.947	-0.488	0	0	21.945	-0.56	-23.571	0	0	0	0	0	0	0
WT111(DD045F3F1DEA)	3.77	13108	2022-11-29 10:56:35.098	0.013	0.389	0.947	-0.488	0	0	21.94	-0.56	-23.56	0	0	0	0	0	0	0
WT111(DD045F3F1DEA)	3.77	13108	2022-11-29 10:56:35.098	0.013	0.389	0.947	-0.488	0	0	21.94	-0.56	-23.549	0	0	0	0	0	0	0
WT111(DD045F3F1DEA)	3.77	13108	2022-11-29 10:56:35.098	0.01	0.377	0.941	0.671	-0.061	0	21.94	-0.56	-23.538	0	0	0	0	0	0	0
WT111(DD045F3F1DEA)	3.77	13108	2022-11-29 10:56:35.098	0.01	0.377	0.941	0.671	-0.061	0	21.945	-0.56	-23.527	0	0	0	0	0	0	0
WT111(DD045F3F1DEA)	3.77	13108	2022-11-29 10:56:35.098	0.01	0.377	0.941	0.671	-0.061	0	21.951	-0.56	-23.511	0	0	0	0	0	0	0
WT111(DD045F3F1DEA)	3.77	13108	2022-11-29 10:56:35.098	0.01	0.377	0.941	0.671	-0.061	0	21.951	-0.56	-23.5	0	0	0	0	0	0	0
WT111(DD045F3F1DEA)	3.77	13108	2022-11-29 10:56:35.098	0.01	0.394	0.94	-0.732	0	0	21.951	-0.56	-23.489	0	0	0	0	0	0	0
WT111(DD045F3F1DEA)	3.77	13108	2022-11-29 10:56:35.113	0.01	0.394	0.94	-0.732	0	0	21.945	-0.56	-23.478	0	0	0	0	0	0	0
WT111(DD045F3F1DEA)	3.77	13108	2022-11-29 10:56:35.113	0.01	0.394	0.94	-0.732	0	0	21.94	-0.56	-23.461	0	0	0	0	0	0	0
WT111(DD045F3F1DEA)	3.77	13108	2022-11-29 10:56:35.113	0.01	0.394	0.94	-0.732	0	0	21.94	-0.56	-23.45	0	0	0	0	0	0	0
WT111(DD045F3F1DEA)	3.77	13108	2022-11-29 10:56:35.113	0.009	0.359	0.938	0.366	0	0	21.94	-0.56	-23.439	0	0	0	0	0	0	0
WT111(DD045F3F1DEA)	3.77	13108	2022-11-29 10:56:35.113	0.009	0.359	0.938	0.366	0	0	21.945	-0.56	-23.428	0	0	0	0	0	0	0
WT111(DD045F3F1DEA)	3.77	13108	2022-11-29 10:56:35.113	0.009	0.359	0.938	0.366	0	0	21.945	-0.56	-23.412	0	0	0	0	0	0	0
WT111(DD045F3F1DEA)	3.77	13108	2022-11-29 10:56:35.113	0.009	0.359	0.938	0.366	0	0	21.945	-0.56	-23.401	0	0	0	0	0	0	0
WT111(DD045F3F1DEA)	3.77	13108	2022-11-29 10:56:35.113	0.011	0.398	0.939	-0.183	0	0	21.945	-0.56	-23.39	0	0	0	0	0	0	0
WT111(DD045F3F1DEA)	3.77	13108	2022-11-29 10:56:35.176	0.011	0.398	0.939	-0.183	0	0	21.945	-0.56	-23.379	0	0	0	0	0	0	0
WT111(DD045F3F1DEA)	3.77	13108	2022-11-29 10:56:35.176	0.011	0.398	0.939	-0.183	0	0	21.945	-0.56	-23.362	0	0	0	0	0	0	0
WT111(DD045F3F1DEA)	3.77	13108	2022-11-29 10:56:35.176	0.011	0.398	0.939	-0.183	0	0	21.945	-0.56	-23.351	0	0	0	0	0	0	0
WT111(DD045F3F1DEA)	3.77	13108	2022-11-29 10:56:35.176	0.01	0.363	0.935	0.061	0.061	0	21.945	-0.56	-23.34	0	0	0	0	0	0	0
WT111(DD045F3F1DEA)	3.77	13108	2022-11-29 10:56:35.176	0.01	0.363	0.935	0.061	0.061	0	21.945	-0.56	-23.329	0	0	0	0	0	0	0
WT111(DD045F3F1DEA)	3.77	13108	2022-11-29 10:56:35.176	0.01	0.363	0.935	0.061	0.061	0	21.945	-0.56	-23.313	0	0	0	0	0	0	0
WT111(DD045F3F1DEA)	3.77	13108	2022-11-29 10:56:35.176	0.01	0.363	0.935	0.061	0.061	0	21.945	-0.56	-23.302	0	0	0	0	0	0	0
WT111(DD045F3F1DEA)	3.77	13108	2022-11-29 10:56:35.176	0.011	0.394	0.945	0.305	0	0	21.945	-0.56	-23.291	0	0	0	0	0	0	0
WT111(DD045F3F1DEA)	3.77	13108	2022-11-29 10:56:35.207	0.011	0.394	0.945	0.305	0	0	21.951	-0.56	-23.28	0	0	0	0	0	0	0
WT111(DD045F3F1DEA)	3.77	13108	2022-11-29 10:56:35.207	0.011	0.394	0.945	0.305	0	0	21.951	-0.56	-23.264	0	0	0	0	0	0	0
WT111(DD045F3F1DEA)	3.77	13108	2022-11-29 10:56:35.207	0.011	0.394	0.945	0.305	0	0	21.951	-0.56	-23.253	0	0	0	0	0	0	0
WT111(DD045F3F1DEA)	3.77	13108	2022-11-29 10:56:35.207	0.009	0.361	0.938	-0.305	0	0	21.951	-0.56	-23.242	0	0	0	0	0	0	0
WT111(DD045F3F1DEA)	3.77	13108	2022-11-29 10:56:35.207	0.009	0.361	0.938	-0.305	0	0	21.951	-0.56	-23.231	0	0	0	0	0	0	0
WT111(DD045F3F1DEA)	3.77	13108	2022-11-29 10:56:35.207	0.009	0.361	0.938	-0.305	0	0	21.951	-0.56	-23.214	0	0	0	0	0	0	0
WT111(DD045F3F1DEA)	3.77	13108	2022-11-29 10:56:35.207	0.009	0.361	0.938	-0.305	0	0	21.945	-0.56	-23.203	0	0	0	0	0	0	0
WT111(DD045F3F1DEA)	3.77	13108	2022-11-29 10:56:35.207	0.008	0.389	0.943	-0.061	-0.061	0	21.945	-0.56	-23.192	0	0	0	0	0	0	0
WT111(DD045F3F1DEA)	3.77	13108	2022-11-29 10:56:35.332	0.008	0.389	0.943	-0.061	-0.061	0	21.945	-0.56	-23.181	0	0	0	0	0	0	0
WT111(DD045F3F1DEA)	3.77	13108	2022-11-29 10:56:35.332	0.008	0.389	0.943	-0.061	-0.061	0	21.945	-0.56	-23.17	0	0	0	0	0	0	0
WT111(DD045F3F1DEA)	3.77	13108	2022-11-29 10:56:35.332	0.008	0.389	0.943	-0.061	-0.061	0	21.945	-0.56	-23.159	0	0	0	0	0	0	0
WT111(DD045F3F1DEA)	3.77	13108	2022-11-29 10:56:35.332	0.01	0.387	0.937	0	0	0	21.945	-0.56	-23.148	0	0	0	0	0	0	0
WT111(DD045F3F1DEA)	3.77	13108	2022-11-29 10:56:35.332	0.01	0.387	0.937	0	0	0	21.945	-0.56	-23.132	0	0	0	0	0	0	0
WT111(DD045F3F1DEA)	3.77	13108	2022-11-29 10:56:35.332	0.01	0.387	0.937	0	0	0	21.945	-0.56	-23.121	0	0	0	0	0	0	0
WT111(DD045F3F1DEA)	3.77	13108	2022-11-29 10:56:35.332	0.01	0.387	0.937	0	0	0	21.945	-0.56	-23.11	0	0	0	0	0	0	0
WT111(DD045F3F1DEA)	3.77	13108	2022-11-29 10:56:35.332	0.011	0.36	0.936	-0.305	0.061	0	21.945	-0.56	-23.099	0	0	0	0	0	0	0
WT111(DD045F3F1DEA)	3.77	13108	2022-11-29 10:56:35.395	0.011	0.36	0.936	-0.305	0.061	0	21.945	-0.56	-23.082	0	0	0	0	0	0	0
WT111(DD045F3F1DEA)	3.77	13108	2022-11-29 10:56:35.395	0.011	0.36	0.936	-0.305	0.061	0	21.94	-0.56	-23.071	0	0	0	0	0	0	0
WT111(DD045F3F1DEA)	3.77	13108	2022-11-29 10:56:35.395	0.009	0.407	0.952	0.305	0	0	21.945	-0.56	-23.06	0	0	0	0	0	0	0
WT111(DD045F3F1DEA)	3.77	13108	2022-11-29 10:56:35.395	0.009	0.407	0.952	0.305	0	0	21.945	-0.56	-23.044	0	0	0	0	0	0	0
WT111(DD045F3F1DEA)	3.77	13108	2022-11-29 10:56:35.395	0.009	0.407	0.952	0.305	0	0	21.945	-0.56	-23.033	0	0	0	0	0	0	0
WT111(DD045F3F1DEA)	3.77	13108	2022-11-29 10:56:35.395	0.009	0.407	0.952	0.305	0	0	21.951	-0.56	-23.022	0	0	0	0	0	0	0
WT111(DD045F3F1DEA)	3.77	13108	2022-11-29 10:56:35.395	0.009	0.354	0.926	-0.427	0	0	21.945	-0.56	-23.005	0	0	0	0	0	0	0
WT111(DD045F3F1DEA)	3.77	13108	2022-11-29 10:56:35.395	0.009	0.354	0.926	-0.427	0	0	21.945	-0.56	-22.994	0	0	0	0	0	0	0
WT111(DD045F3F1DEA)	3.77	13108	2022-11-29 10:56:35.426	0.009	0.354	0.926	-0.427	0	0	21.945	-0.56	-22.978	0	0	0	0	0	0	0
WT111(DD045F3F1DEA)	3.77	13108	2022-11-29 10:56:35.426	0.009	0.354	0.926	-0.427	0	0	21.94	-0.56	-22.967	0	0	0	0	0	0	0
WT111(DD045F3F1DEA)	3.77	13108	2022-11-29 10:56:35.426	0.012	0.385	0.938	0.122	0	0	21.94	-0.56	-22.956	0	0	0	0	0	0	0
WT111(DD045F3F1DEA)	3.77	13108	2022-11-29 10:56:35.426	0.012	0.385	0.938	0.122	0	0	21.945	-0.56	-22.939	0	0	0	0	0	0	0
WT111(DD045F3F1DEA)	3.77	13108	2022-11-29 10:56:35.426	0.012	0.385	0.938	0.122	0	0	21.945	-0.56	-22.928	0	0	0	0	0	0	0
WT111(DD045F3F1DEA)	3.77	13108	2022-11-29 10:56:35.426	0.012	0.385	0.938	0.122	0	0	21.945	-0.56	-22.917	0	0	0	0	0	0	0
WT111(DD045F3F1DEA)	3.77	13108	2022-11-29 10:56:35.426	0.01	0.383	0.946	0	0	0	21.945	-0.56	-22.901	0	0	0	0	0	0	0
WT111(DD045F3F1DEA)	3.77	13108	2022-11-29 10:56:35.426	0.01	0.383	0.946	0	0	0	21.945	-0.56	-22.89	0	0	0	0	0	0	0
WT111(DD045F3F1DEA)	3.77	13108	2022-11-29 10:56:35.473	0.01	0.383	0.946	0	0	0	21.945	-0.56	-22.874	0	0	0	0	0	0	0
WT111(DD045F3F1DEA)	3.77	13108	2022-11-29 10:56:35.473	0.01	0.383	0.946	0	0	0	21.945	-0.56	-22.863	0	0	0	0	0	0	0
WT111(DD045F3F1DEA)	3.77	13108	2022-11-29 10:56:35.473	0.009	0.384	0.935	0.305	-0.061	0	21.945	-0.56	-22.846	0	0	0	0	0	0	0
WT111(DD045F3F1DEA)	3.77	13108	2022-11-29 10:56:35.473	0.009	0.384	0.935	0.305	-0.061	0	21.951	-0.56	-22.835	0	0	0	0	0	0	0
WT111(DD045F3F1DEA)	3.77	13108	2022-11-29 10:56:35.473	0.009	0.384	0.935	0.305	-0.061	0	21.951	-0.56	-22.824	0	0	0	0	0	0	0
WT111(DD045F3F1DEA)	3.77	13108	2022-11-29 10:56:35.473	0.009	0.384	0.935	0.305	-0.061	0	21.951	-0.56	-22.808	0	0	0	0	0	0	0
WT111(DD045F3F1DEA)	3.77	13108	2022-11-29 10:56:35.473	0.011	0.382	0.945	-0.183	0	0	21.951	-0.56	-22.797	0	0	0	0	0	0	0
WT111(DD045F3F1DEA)	3.77	13108	2022-11-29 10:56:35.473	0.011	0.382	0.945	-0.183	0	0	21.951	-0.56	-22.78	0	0	0	0	0	0	0
WT111(DD045F3F1DEA)	3.77	13108	2022-11-29 10:56:35.504	0.011	0.382	0.945	-0.183	0	0	21.951	-0.56	-22.769	0	0	0	0	0	0	0
WT111(DD045F3F1DEA)	3.77	13108	2022-11-29 10:56:35.504	0.011	0.382	0.945	-0.183	0	0	21.951	-0.56	-22.753	0	0	0	0	0	0	0
WT111(DD045F3F1DEA)	3.77	13108	2022-11-29 10:56:35.504	0.008	0.371	0.936	0.122	0	0	21.951	-0.56	-22.742	0	0	0	0	0	0	0
WT111(DD045F3F1DEA)	3.77	13108	2022-11-29 10:56:35.504	0.008	0.371	0.936	0.122	0	0	21.951	-0.56	-22.725	0	0	0	0	0	0	0
WT111(DD045F3F1DEA)	3.77	13108	2022-11-29 10:56:35.504	0.008	0.371	0.936	0.122	0	0	21.951	-0.56	-22.714	0	0	0	0	0	0	0
WT111(DD045F3F1DEA)	3.77	13108	2022-11-29 10:56:35.504	0.008	0.371	0.936	0.122	0	0	21.951	-0.56	-22.703	0	0	0	0	0	0	0
WT111(DD045F3F1DEA)	3.77	13108	2022-11-29 10:56:35.504	0.012	0.377	0.938	-0.305	0	0	21.951	-0.56	-22.687	0	0	0	0	0	0	0
WT111(DD045F3F1DEA)	3.77	13108	2022-11-29 10:56:35.504	0.012	0.377	0.938	-0.305	0	0	21.951	-0.56	-22.676	0	0	0	0	0	0	0
WT111(DD045F3F1DEA)	3.77	13108	2022-11-29 10:56:35.535	0.011	0.377	0.939	0.122	0	0	21.956	-0.56	-22.445	0	0	0	0	0	0	0
WT111(DD045F3F1DEA)	3.77	13108	2022-11-29 10:56:35.535	0.011	0.377	0.939	0.122	0	0	21.956	-0.56	-22.429	0	0	0	0	0	0	0
WT111(DD045F3F1DEA)	3.77	13108	2022-11-29 10:56:35.535	0.011	0.397	0.945	-0.427	0	0	21.956	-0.56	-22.418	0	0	0	0	0	0	0
WT111(DD045F3F1DEA)	3.77	13108	2022-11-29 10:56:35.535	0.011	0.397	0.945	-0.427	0	0	21.951	-0.56	-22.401	0	0	0	0	0	0	0
WT111(DD045F3F1DEA)	3.77	13108	2022-11-29 10:56:35.535	0.011	0.397	0.945	-0.427	0	0	21.951	-0.56	-22.39	0	0	0	0	0	0	0
WT111(DD045F3F1DEA)	3.77	13108	2022-11-29 10:56:35.535	0.011	0.397	0.945	-0.427	0	0	21.951	-0.56	-22.374	0	0	0	0	0	0	0
WT111(DD045F3F1DEA)	3.77	13108	2022-11-29 10:56:35.535	0.01	0.363	0.937	0.244	0	0	21.951	-0.56	-22.363	0	0	0	0	0	0	0
WT111(DD045F3F1DEA)	3.77	13108	2022-11-29 10:56:35.535	0.01	0.363	0.937	0.244	0	0	21.951	-0.56	-22.346	0	0	0	0	0	0	0
WT111(DD045F3F1DEA)	3.77	13108	2022-11-29 10:56:35.629	0.009	0.374	0.938	-0.244	0	0	21.956	-0.56	-22.225	0	0	0	0	0	0	0
WT111(DD045F3F1DEA)	3.77	13108	2022-11-29 10:56:35.629	0.009	0.374	0.938	-0.244	0	0	21.951	-0.56	-22.214	0	0	0	0	0	0	0
WT111(DD045F3F1DEA)	3.77	13108	2022-11-29 10:56:35.629	0.009	0.386	0.938	0.122	0	0	21.956	-0.56	-22.203	0	0	0	0	0	0	0
WT111(DD045F3F1DEA)	3.77	13108	2022-11-29 10:56:35.629	0.009	0.386	0.938	0.122	0	0	21.956	-0.56	-22.187	0	0	0	0	0	0	0
WT111(DD045F3F1DEA)	3.77	13108	2022-11-29 10:56:35.629	0.009	0.386	0.938	0.122	0	0	21.956	-0.56	-22.176	0	0	0	0	0	0	0
WT111(DD045F3F1DEA)	3.77	13108	2022-11-29 10:56:35.629	0.009	0.386	0.938	0.122	0	0	21.956	-0.56	-22.159	0	0	0	0	0	0	0
WT111(DD045F3F1DEA)	3.77	13108	2022-11-29 10:56:35.629	0.011	0.368	0.939	-0.366	0	0	21.956	-0.56	-22.148	0	0	0	0	0	0	0
WT111(DD045F3F1DEA)	3.77	13108	2022-11-29 10:56:35.629	0.011	0.368	0.939	-0.366	0	0	21.951	-0.56	-22.137	0	0	0	0	0	0	0
WT111(DD045F3F1DEA)	3.77	13108	2022-11-29 10:56:35.692	0.011	0.368	0.939	-0.366	0	0	21.951	-0.56	-22.121	0	0	0	0	0	0	0
WT111(DD045F3F1DEA)	3.77	13108	2022-11-29 10:56:35.692	0.011	0.368	0.939	-0.366	0	0	21.951	-0.56	-22.11	0	0	0	0	0	0	0
WT111(DD045F3F1DEA)	3.77	13108	2022-11-29 10:56:35.692	0.009	0.388	0.941	0.488	0	0	21.951	-0.56	-22.094	0	0	0	0	0	0	0
WT111(DD045F3F1DEA)	3.77	13108	2022-11-29 10:56:35.692	0.009	0.388	0.941	0.488	0	0	21.956	-0.56	-22.083	0	0	0	0	0	0	0

## Sheet: 5.0kg
设备名称	电压	版本	片上时间	加速度X(g)	加速度Y(g)	加速度Z(g)	角速度X(°/s)	角速度Y(°/s)	角速度Z(°/s)	角度X(°)	角度Y(°)	角度Z(°)	磁场X	磁场Y	磁场Z	四元数0	四元数1	四元数2	四元数3	状态
WT111(DD045F3F1DEA)	3.81	13108	2022-11-29 10:26:01.526	0.006	0.349	0.925	0.427	-0.061	0	21.731	-0.527	-20.522	0	0	0	0	0	0	0
WT111(DD045F3F1DEA)	3.81	13108	2022-11-29 10:26:01.526	0.006	0.349	0.925	0.427	-0.061	0	21.731	-0.527	-20.522	0	0	0	0	0	0	0
WT111(DD045F3F1DEA)	3.81	13108	2022-11-29 10:26:01.526	0.01	0.382	0.946	-0.305	0	0	21.731	-0.527	-20.522	0	0	0	0	0	0	0
WT111(DD045F3F1DEA)	3.81	13108	2022-11-29 10:26:01.573	0.01	0.382	0.946	-0.305	0	0	21.731	-0.527	-20.522	0	0	0	0	0	0	0
WT111(DD045F3F1DEA)	3.81	13108	2022-11-29 10:26:01.573	0.01	0.382	0.946	-0.305	0	0	21.725	-0.527	-20.517	0	0	0	0	0	0	0
WT111(DD045F3F1DEA)	3.81	13108	2022-11-29 10:26:01.573	0.01	0.382	0.946	-0.305	0	0	21.725	-0.527	-20.517	0	0	0	0	0	0	0
WT111(DD045F3F1DEA)	3.81	13108	2022-11-29 10:26:01.573	0.011	0.382	0.945	-0.183	0	0	21.725	-0.527	-20.517	0	0	0	0	0	0	0
WT111(DD045F3F1DEA)	3.81	13108	2022-11-29 10:26:01.573	0.011	0.382	0.945	-0.183	0	0	21.725	-0.527	-20.517	0	0	0	0	0	0	0
WT111(DD045F3F1DEA)	3.81	13108	2022-11-29 10:26:01.573	0.011	0.382	0.945	-0.183	0	0	21.725	-0.527	-20.517	0	0	0	0	0	0	0
WT111(DD045F3F1DEA)	3.81	13108	2022-11-29 10:26:01.573	0.011	0.382	0.945	-0.183	0	0	21.72	-0.527	-20.517	0	0	0	0	0	0	0
WT111(DD045F3F1DEA)	3.81	13108	2022-11-29 10:26:01.573	0.01	0.378	0.941	0.305	0	0	21.725	-0.527	-20.517	0	0	0	0	0	0	0
WT111(DD045F3F1DEA)	3.81	13108	2022-11-29 10:26:01.604	0.01	0.378	0.941	0.305	0	0	21.725	-0.527	-20.511	0	0	0	0	0	0	0
WT111(DD045F3F1DEA)	3.81	13108	2022-11-29 10:26:01.604	0.01	0.378	0.941	0.305	0	0	21.725	-0.527	-20.511	0	0	0	0	0	0	0
WT111(DD045F3F1DEA)	3.81	13108	2022-11-29 10:26:01.604	0.01	0.378	0.941	0.305	0	0	21.731	-0.527	-20.511	0	0	0	0	0	0	0
WT111(DD045F3F1DEA)	3.81	13108	2022-11-29 10:26:01.604	0.011	0.376	0.94	-0.244	0	0	21.725	-0.527	-20.511	0	0	0	0	0	0	0
WT111(DD045F3F1DEA)	3.81	13108	2022-11-29 10:26:01.604	0.011	0.376	0.94	-0.244	0	0	21.725	-0.527	-20.511	0	0	0	0	0	0	0
WT111(DD045F3F1DEA)	3.81	13108	2022-11-29 10:26:01.604	0.011	0.376	0.94	-0.244	0	0	21.725	-0.527	-20.511	0	0	0	0	0	0	0
WT111(DD045F3F1DEA)	3.81	13108	2022-11-29 10:26:01.604	0.011	0.376	0.94	-0.244	0	0	21.725	-0.527	-20.511	0	0	0	0	0	0	0
WT111(DD045F3F1DEA)	3.81	13108	2022-11-29 10:26:01.604	0.009	0.367	0.938	0.183	0	0	21.725	-0.527	-20.511	0	0	0	0	0	0	0
WT111(DD045F3F1DEA)	3.81	13108	2022-11-29 10:26:01.635	0.009	0.367	0.938	0.183	0	0	21.725	-0.527	-20.506	0	0	0	0	0	0	0
WT111(DD045F3F1DEA)	3.81	13108	2022-11-29 10:26:01.635	0.009	0.367	0.938	0.183	0	0	21.725	-0.527	-20.506	0	0	0	0	0	0	0
WT111(DD045F3F1DEA)	3.81	13108	2022-11-29 10:26:01.635	0.009	0.367	0.938	0.183	0	0	21.731	-0.527	-20.506	0	0	0	0	0	0	0
WT111(DD045F3F1DEA)	3.81	13108	2022-11-29 10:26:01.635	0.009	0.382	0.949	0	0.061	0	21.731	-0.527	-20.506	0	0	0	0	0	0	0
WT111(DD045F3F1DEA)	3.81	13108	2022-11-29 10:26:01.635	0.009	0.382	0.949	0	0.061	0	21.731	-0.527	-20.506	0	0	0	0	0	0	0
WT111(DD045F3F1DEA)	3.81	13108	2022-11-29 10:26:01.635	0.009	0.382	0.949	0	0.061	0	21.731	-0.527	-20.506	0	0	0	0	0	0	0
WT111(DD045F3F1DEA)	3.81	13108	2022-11-29 10:26:01.635	0.009	0.382	0.949	0	0.061	0	21.731	-0.527	-20.506	0	0	0	0	0	0	0
WT111(DD045F3F1DEA)	3.81	13108	2022-11-29 10:26:01.635	0.01	0.378	0.939	-0.366	0	0	21.725	-0.527	-20.5	0	0	0	0	0	0	0
WT111(DD045F3F1DEA)	3.81	13108	2022-11-29 10:26:01.667	0.01	0.381	0.944	-0.305	0	0	21.725	-0.527	-20.495	0	0	0	0	0	0	0
WT111(DD045F3F1DEA)	3.81	13108	2022-11-29 10:26:01.667	0.01	0.381	0.944	-0.305	0	0	21.725	-0.527	-20.495	0	0	0	0	0	0	0
WT111(DD045F3F1DEA)	3.81	13108	2022-11-29 10:26:01.667	0.01	0.381	0.944	-0.305	0	0	21.72	-0.527	-20.495	0	0	0	0	0	0	0
WT111(DD045F3F1DEA)	3.81	13108	2022-11-29 10:26:01.667	0.007	0.355	0.933	0.488	0	0	21.725	-0.527	-20.495	0	0	0	0	0	0	0
WT111(DD045F3F1DEA)	3.81	13108	2022-11-29 10:26:01.667	0.007	0.355	0.933	0.488	0	0	21.725	-0.527	-20.495	0	0	0	0	0	0	0
WT111(DD045F3F1DEA)	3.81	13108	2022-11-29 10:26:01.667	0.007	0.355	0.933	0.488	0	0	21.731	-0.527	-20.495	0	0	0	0	0	0	0
WT111(DD045F3F1DEA)	3.81	13108	2022-11-29 10:26:01.667	0.007	0.355	0.933	0.488	0	0	21.731	-0.527	-20.49	0	0	0	0	0	0	0
WT111(DD045F3F1DEA)	3.81	13108	2022-11-29 10:26:01.667	0.01	0.399	0.945	-0.427	0	0	21.731	-0.527	-20.49	0	0	0	0	0	0	0
WT111(DD045F3F1DEA)	3.81	13108	2022-11-29 10:26:01.698	0.01	0.399	0.945	-0.427	0	0	21.725	-0.527	-20.49	0	0	0	0	0	0	0
WT111(DD045F3F1DEA)	3.81	13108	2022-11-29 10:26:01.698	0.01	0.399	0.945	-0.427	0	0	21.725	-0.527	-20.49	0	0	0	0	0	0	0
WT111(DD045F3F1DEA)	3.81	13108	2022-11-29 10:26:01.698	0.01	0.399	0.945	-0.427	0	0	21.725	-0.527	-20.49	0	0	0	0	0	0	0
WT111(DD045F3F1DEA)	3.81	13108	2022-11-29 10:26:01.698	0.009	0.357	0.933	0.244	0	0	21.725	-0.527	-20.49	0	0	0	0	0	0	0
WT111(DD045F3F1DEA)	3.81	13108	2022-11-29 10:26:01.698	0.009	0.357	0.933	0.244	0	0	21.725	-0.527	-20.49	0	0	0	0	0	0	0
WT111(DD045F3F1DEA)	3.81	13108	2022-11-29 10:26:01.698	0.009	0.357	0.933	0.244	0	0	21.725	-0.527	-20.49	0	0	0	0	0	0	0
WT111(DD045F3F1DEA)	3.81	13108	2022-11-29 10:26:01.698	0.009	0.357	0.933	0.244	0	0	21.725	-0.527	-20.484	0	0	0	0	0	0	0
WT111(DD045F3F1DEA)	3.81	13108	2022-11-29 10:26:01.698	0.011	0.393	0.952	-0.061	0	0	21.725	-0.527	-20.484	0	0	0	0	0	0	0
WT111(DD045F3F1DEA)	3.81	13108	2022-11-29 10:26:01.760	0.011	0.389	0.949	-0.305	0	0	21.731	-0.527	-20.479	0	0	0	0	0	0	0
WT111(DD045F3F1DEA)	3.81	13108	2022-11-29 10:26:01.760	0.011	0.389	0.949	-0.305	0	0	21.725	-0.527	-20.479	0	0	0	0	0	0	0
WT111(DD045F3F1DEA)	3.81	13108	2022-11-29 10:26:01.760	0.011	0.389	0.949	-0.305	0	0	21.725	-0.527	-20.479	0	0	0	0	0	0	0
WT111(DD045F3F1DEA)	3.81	13108	2022-11-29 10:26:01.760	0.009	0.364	0.94	0.122	0	0	21.725	-0.527	-20.479	0	0	0	0	0	0	0
WT111(DD045F3F1DEA)	3.81	13108	2022-11-29 10:26:01.760	0.009	0.364	0.94	0.122	0	0	21.731	-0.527	-20.479	0	0	0	0	0	0	0
WT111(DD045F3F1DEA)	3.81	13108	2022-11-29 10:26:01.760	0.009	0.364	0.94	0.122	0	0	21.731	-0.527	-20.479	0	0	0	0	0	0	0
WT111(DD045F3F1DEA)	3.81	13108	2022-11-29 10:26:01.760	0.009	0.364	0.94	0.122	0	0	21.731	-0.527	-20.479	0	0	0	0	0	0	0
WT111(DD045F3F1DEA)	3.81	13108	2022-11-29 10:26:01.760	0.01	0.371	0.938	0	0	0	21.731	-0.527	-20.473	0	0	0	0	0	0	0
WT111(DD045F3F1DEA)	3.81	13108	2022-11-29 10:26:01.791	0.01	0.371	0.938	0	0	0	21.731	-0.527	-20.473	0	0	0	0	0	0	0
WT111(DD045F3F1DEA)	3.81	13108	2022-11-29 10:26:01.791	0.01	0.371	0.938	0	0	0	21.731	-0.527	-20.473	0	0	0	0	0	0	0
WT111(DD045F3F1DEA)	3.81	13108	2022-11-29 10:26:01.791	0.01	0.371	0.938	0	0	0	21.731	-0.527	-20.473	0	0	0	0	0	0	0
WT111(DD045F3F1DEA)	3.81	13108	2022-11-29 10:26:01.791	0.009	0.39	0.945	-0.122	0	0	21.731	-0.527	-20.473	0	0	0	0	0	0	0
WT111(DD045F3F1DEA)	3.81	13108	2022-11-29 10:26:01.791	0.009	0.39	0.945	-0.122	0	0	21.731	-0.527	-20.473	0	0	0	0	0	0	0
WT111(DD045F3F1DEA)	3.81	13108	2022-11-29 10:26:01.791	0.009	0.39	0.945	-0.122	0	0	21.725	-0.527	-20.473	0	0	0	0	0	0	0
WT111(DD045F3F1DEA)	3.81	13108	2022-11-29 10:26:01.791	0.009	0.39	0.945	-0.122	0	0	21.725	-0.527	-20.473	0	0	0	0	0	0	0
WT111(DD045F3F1DEA)	3.81	13108	2022-11-29 10:26:01.791	0.008	0.368	0.94	0.366	0	0	21.731	-0.527	-20.473	0	0	0	0	0	0	0
WT111(DD045F3F1DEA)	3.81	13108	2022-11-29 10:26:01.854	0.008	0.368	0.94	0.366	0	0	21.731	-0.527	-20.468	0	0	0	0	0	0	0
WT111(DD045F3F1DEA)	3.81	13108	2022-11-29 10:26:01.854	0.008	0.368	0.94	0.366	0	0	21.736	-0.527	-20.468	0	0	0	0	0	0	0
WT111(DD045F3F1DEA)	3.81	13108	2022-11-29 10:26:01.854	0.008	0.368	0.94	0.366	0	0	21.736	-0.527	-20.468	0	0	0	0	0	0	0
WT111(DD045F3F1DEA)	3.81	13108	2022-11-29 10:26:01.854	0.01	0.36	0.933	-0.366	0	0	21.736	-0.527	-20.468	0	0	0	0	0	0	0
WT111(DD045F3F1DEA)	3.81	13108	2022-11-29 10:26:01.854	0.01	0.36	0.933	-0.366	0	0	21.731	-0.527	-20.468	0	0	0	0	0	0	0
WT111(DD045F3F1DEA)	3.81	13108	2022-11-29 10:26:01.854	0.01	0.36	0.933	-0.366	0	0	21.731	-0.527	-20.468	0	0	0	0	0	0	0
WT111(DD045F3F1DEA)	3.81	13108	2022-11-29 10:26:01.854	0.012	0.402	0.953	0.061	0	0	21.731	-0.527	-20.468	0	0	0	0	0	0	0
WT111(DD045F3F1DEA)	3.81	13108	2022-11-29 10:26:01.854	0.012	0.402	0.953	0.061	0	0	21.731	-0.527	-20.468	0	0	0	0	0	0	0
WT111(DD045F3F1DEA)	3.81	13108	2022-11-29 10:26:01.901	0.012	0.402	0.953	0.061	0	0	21.731	-0.527	-20.468	0	0	0	0	0	0	0
WT111(DD045F3F1DEA)	3.81	13108	2022-11-29 10:26:01.916	0.012	0.402	0.953	0.061	0	0	21.731	-0.527	-20.462	0	0	0	0	0	0	0
WT111(DD045F3F1DEA)	3.81	13108	2022-11-29 10:26:01.916	0.007	0.345	0.929	0	0	0	21.731	-0.527	-20.462	0	0	0	0	0	0	0
WT111(DD045F3F1DEA)	3.81	13108	2022-11-29 10:26:01.916	0.007	0.345	0.929	0	0	0	21.731	-0.527	-20.462	0	0	0	0	0	0	0
WT111(DD045F3F1DEA)	3.81	13108	2022-11-29 10:26:01.916	0.007	0.345	0.929	0	0	0	21.731	-0.527	-20.462	0	0	0	0	0	0	0
WT111(DD045F3F1DEA)	3.81	13108	2022-11-29 10:26:01.916	0.007	0.345	0.929	0	0	0	21.731	-0.527	-20.462	0	0	0	0	0	0	0
WT111(DD045F3F1DEA)	3.81	13108	2022-11-29 10:26:01.916	0.011	0.401	0.951	-0.122	0	0	21.731	-0.527	-20.462	0	0	0	0	0	0	0
WT111(DD045F3F1DEA)	3.81	13108	2022-11-29 10:26:01.916	0.011	0.401	0.951	-0.122	0	0	21.731	-0.527	-20.462	0	0	0	0	0	0	0
WT111(DD045F3F1DEA)	3.81	13108	2022-11-29 10:26:01.995	0.011	0.401	0.951	-0.122	0	0	21.731	-0.527	-20.462	0	0	0	0	0	0	0
WT111(DD045F3F1DEA)	3.81	13108	2022-11-29 10:26:01.995	0.011	0.401	0.951	-0.122	0	0	21.731	-0.527	-20.462	0	0	0	0	0	0	0
WT111(DD045F3F1DEA)	3.81	13108	2022-11-29 10:26:01.995	0.007	0.366	0.937	0	0	0	21.731	-0.527	-20.457	0	0	0	0	0	0	0
WT111(DD045F3F1DEA)	3.81	13108	2022-11-29 10:26:01.995	0.007	0.366	0.937	0	0	0	21.731	-0.533	-20.457	0	0	0	0	0	0	0
WT111(DD045F3F1DEA)	3.81	13108	2022-11-29 10:26:01.995	0.007	0.366	0.937	0	0	0	21.731	-0.533	-20.457	0	0	0	0	0	0	0
WT111(DD045F3F1DEA)	3.81	13108	2022-11-29 10:26:01.995	0.007	0.366	0.937	0	0	0	21.731	-0.533	-20.457	0	0	0	0	0	0	0
WT111(DD045F3F1DEA)	3.81	13108	2022-11-29 10:26:01.995	0.011	0.373	0.936	0	0	0	21.731	-0.533	-20.457	0	0	0	0	0	0	0
WT111(DD045F3F1DEA)	3.81	13108	2022-11-29 10:26:01.995	0.011	0.373	0.936	0	0	0	21.731	-0.533	-20.457	0	0	0	0	0	0	0
WT111(DD045F3F1DEA)	3.81	13108	2022-11-29 10:26:02.057	0.011	0.373	0.936	0	0	0	21.731	-0.533	-20.457	0	0	0	0	0	0	0
WT111(DD045F3F1DEA)	3.81	13108	2022-11-29 10:26:02.057	0.011	0.373	0.936	0	0	0	21.731	-0.533	-20.457	0	0	0	0	0	0	0
WT111(DD045F3F1DEA)	3.81	13108	2022-11-29 10:26:02.057	0.009	0.375	0.95	0	0	0	21.731	-0.533	-20.457	0	0	0	0	0	0	0
WT111(DD045F3F1DEA)	3.81	13108	2022-11-29 10:26:02.057	0.009	0.375	0.95	0	0	0	21.731	-0.533	-20.457	0	0	0	0	0	0	0
WT111(DD045F3F1DEA)	3.81	13108	2022-11-29 10:26:02.057	0.009	0.375	0.95	0	0	0	21.731	-0.533	-20.451	0	0	0	0	0	0	0
WT111(DD045F3F1DEA)	3.81	13108	2022-11-29 10:26:02.057	0.009	0.375	0.95	0	0	0	21.731	-0.533	-20.451	0	0	0	0	0	0	0
WT111(DD045F3F1DEA)	3.81	13108	2022-11-29 10:26:02.057	0.011	0.393	0.944	-0.061	0	0	21.731	-0.533	-20.451	0	0	0	0	0	0	0
WT111(DD045F3F1DEA)	3.81	13108	2022-11-29 10:26:02.057	0.011	0.393	0.944	-0.061	0	0	21.731	-0.533	-20.451	0	0	0	0	0	0	0
WT111(DD045F3F1DEA)	3.81	13108	2022-11-29 10:26:02.088	0.011	0.393	0.944	-0.061	0	0	21.731	-0.533	-20.451	0	0	0	0	0	0	0
WT111(DD045F3F1DEA)	3.81	13108	2022-11-29 10:26:02.088	0.011	0.393	0.944	-0.061	0	0	21.731	-0.533	-20.451	0	0	0	0	0	0	0
WT111(DD045F3F1DEA)	3.81	13108	2022-11-29 10:26:02.088	0.009	0.358	0.935	-0.061	0	0	21.731	-0.533	-20.451	0	0	0	0	0	0	0
WT111(DD045F3F1DEA)	3.81	13108	2022-11-29 10:26:02.088	0.009	0.358	0.935	-0.061	0	0	21.731	-0.533	-20.451	0	0	0	0	0	0	0
WT111(DD045F3F1DEA)	3.81	13108	2022-11-29 10:26:02.088	0.009	0.358	0.935	-0.061	0	0	21.731	-0.533	-20.451	0	0	0	0	0	0	0
WT111(DD045F3F1DEA)	3.81	13108	2022-11-29 10:26:02.088	0.009	0.358	0.935	-0.061	0	0	21.731	-0.533	-20.446	0	0	0	0	0	0	0
WT111(DD045F3F1DEA)	3.81	13108	2022-11-29 10:26:02.088	0.002	0.41	0.885	0.305	-0.366	0	21.731	-0.533	-20.446	0	0	0	0	0	0	0
WT111(DD045F3F1DEA)	3.81	13108	2022-11-29 10:26:02.088	0.002	0.41	0.885	0.305	-0.366	0	21.736	-0.533	-20.451	0	0	0	0	0	0	0
WT111(DD045F3F1DEA)	3.81	13108	2022-11-29 10:26:02.245	0.002	0.41	0.885	0.305	-0.366	0	21.736	-0.533	-20.451	0	0	0	0	0	0	0
WT111(DD045F3F1DEA)	3.81	13108	2022-11-29 10:26:02.245	0.002	0.41	0.885	0.305	-0.366	0	21.742	-0.538	-20.451	0	0	0	0	0	0	0
WT111(DD045F3F1DEA)	3.81	13108	2022-11-29 10:26:02.245	0.015	0.344	1.063	-3.723	-0.305	0	21.725	-0.538	-20.451	0	0	0	0	0	0	0
WT111(DD045F3F1DEA)	3.81	13108	2022-11-29 10:26:02.245	0.015	0.344	1.063	-3.723	-0.305	0	21.703	-0.538	-20.457	0	0	0	0	0	0	0
WT111(DD045F3F1DEA)	3.81	13108	2022-11-29 10:26:02.245	0.015	0.344	1.063	-3.723	-0.305	0	21.687	-0.538	-20.462	0	0	0	0	0	0	0
WT111(DD045F3F1DEA)	3.81	13108	2022-11-29 10:26:02.245	0.015	0.344	1.063	-3.723	-0.305	0	21.665	-0.544	-20.473	0	0	0	0	0	0	0
WT111(DD045F3F1DEA)	3.81	13108	2022-11-29 10:26:02.245	0.007	0.303	0.886	3.235	0.549	0	21.682	-0.538	-20.473	0	0	0	0	0	0	0
WT111(DD045F3F1DEA)	3.81	13108	2022-11-29 10:26:02.245	0.007	0.303	0.886	3.235	0.549	0	21.698	-0.538	-20.479	0	0	0	0	0	0	0
WT111(DD045F3F1DEA)	3.81	13108	2022-11-29 10:26:02.276	0.007	0.303	0.886	3.235	0.549	0	21.709	-0.533	-20.484	0	0	0	0	0	0	0
WT111(DD045F3F1DEA)	3.81	13108	2022-11-29 10:26:02.276	0.007	0.303	0.886	3.235	0.549	0	21.725	-0.533	-20.49	0	0	0	0	0	0	0
WT111(DD045F3F1DEA)	3.81	13108	2022-11-29 10:26:02.276	0.015	0.474	0.96	0	0.061	0	21.72	-0.533	-20.495	0	0	0	0	0	0	0
WT111(DD045F3F1DEA)	3.81	13108	2022-11-29 10:26:02.276	0.015	0.474	0.96	0	0.061	0	21.72	-0.533	-20.5	0	0	0	0	0	0	0
WT111(DD045F3F1DEA)	3.81	13108	2022-11-29 10:26:02.276	0.015	0.474	0.96	0	0.061	0	21.72	-0.533	-20.506	0	0	0	0	0	0	0
WT111(DD045F3F1DEA)	3.81	13108	2022-11-29 10:26:02.276	0.015	0.474	0.96	0	0.061	0	21.72	-0.533	-20.506	0	0	0	0	0	0	0
WT111(DD045F3F1DEA)	3.81	13108	2022-11-29 10:26:02.276	0.008	0.332	0.928	-0.427	0	0	21.72	-0.533	-20.511	0	0	0	0	0	0	0
WT111(DD045F3F1DEA)	3.81	13108	2022-11-29 10:26:02.276	0.008	0.332	0.928	-0.427	0	0	21.72	-0.533	-20.517	0	0	0	0	0	0	0
WT111(DD045F3F1DEA)	3.81	13108	2022-11-29 10:26:02.291	0.012	0.369	0.946	-0.916	0	0	21.72	-0.533	-20.555	0	0	0	0	0	0	0
WT111(DD045F3F1DEA)	3.81	13108	2022-11-29 10:26:02.291	0.012	0.369	0.946	-0.916	0	0	21.714	-0.533	-20.561	0	0	0	0	0	0	0
WT111(DD045F3F1DEA)	3.81	13108	2022-11-29 10:26:02.291	0.01	0.377	0.943	0.671	0	0	21.72	-0.533	-20.561	0	0	0	0	0	0	0
WT111(DD045F3F1DEA)	3.81	13108	2022-11-29 10:26:02.291	0.01	0.377	0.943	0.671	0	0	21.725	-0.533	-20.566	0	0	0	0	0	0	0
WT111(DD045F3F1DEA)	3.81	13108	2022-11-29 10:26:02.291	0.01	0.377	0.943	0.671	0	0	21.725	-0.533	-20.572	0	0	0	0	0	0	0
WT111(DD045F3F1DEA)	3.81	13108	2022-11-29 10:26:02.291	0.01	0.377	0.943	0.671	0	0	21.731	-0.533	-20.577	0	0	0	0	0	0	0
WT111(DD045F3F1DEA)	3.81	13108	2022-11-29 10:26:02.291	0.009	0.384	0.943	-0.549	0	0	21.725	-0.533	-20.583	0	0	0	0	0	0	0
WT111(DD045F3F1DEA)	3.81	13108	2022-11-29 10:26:02.291	0.009	0.384	0.943	-0.549	0	0	21.725	-0.533	-20.583	0	0	0	0	0	0	0
WT111(DD045F3F1DEA)	3.81	13108	2022-11-29 10:26:02.323	0.009	0.384	0.943	-0.549	0	0	21.725	-0.533	-20.588	0	0	0	0	0	0	0
WT111(DD045F3F1DEA)	3.81	13108	2022-11-29 10:26:02.323	0.009	0.384	0.943	-0.549	0	0	21.72	-0.533	-20.594	0	0	0	0	0	0	0
WT111(DD045F3F1DEA)	3.81	13108	2022-11-29 10:26:02.323	0.009	0.361	0.937	0.244	0	0	21.72	-0.533	-20.599	0	0	0	0	0	0	0
WT111(DD045F3F1DEA)	3.81	13108	2022-11-29 10:26:02.323	0.009	0.361	0.937	0.244	0	0	21.725	-0.533	-20.599	0	0	0	0	0	0	0
WT111(DD045F3F1DEA)	3.81	13108	2022-11-29 10:26:02.323	0.009	0.361	0.937	0.244	0	0	21.725	-0.533	-20.605	0	0	0	0	0	0	0
WT111(DD045F3F1DEA)	3.81	13108	2022-11-29 10:26:02.323	0.009	0.361	0.937	0.244	0	0	21.725	-0.533	-20.61	0	0	0	0	0	0	0
WT111(DD045F3F1DEA)	3.81	13108	2022-11-29 10:26:02.323	0.009	0.39	0.944	-0.183	0.061	0	21.725	-0.533	-20.61	0	0	0	0	0	0	0
WT111(DD045F3F1DEA)	3.81	13108	2022-11-29 10:26:02.323	0.009	0.39	0.944	-0.183	0.061	0	21.725	-0.533	-20.616	0	0	0	0	0	0	0
WT111(DD045F3F1DEA)	3.81	13108	2022-11-29 10:26:02.354	0.009	0.39	0.944	-0.183	0.061	0	21.725	-0.533	-20.621	0	0	0	0	0	0	0
WT111(DD045F3F1DEA)	3.81	13108	2022-11-29 10:26:02.354	0.009	0.39	0.944	-0.183	0.061	0	21.72	-0.533	-20.627	0	0	0	0	0	0	0
WT111(DD045F3F1DEA)	3.81	13108	2022-11-29 10:26:02.354	0.011	0.361	0.941	-0.122	0	0	21.72	-0.533	-20.627	0	0	0	0	0	0	0
WT111(DD045F3F1DEA)	3.81	13108	2022-11-29 10:26:02.354	0.011	0.361	0.941	-0.122	0	0	21.72	-0.533	-20.632	0	0	0	0	0	0	0
WT111(DD045F3F1DEA)	3.81	13108	2022-11-29 10:26:02.354	0.011	0.361	0.941	-0.122	0	0	21.72	-0.533	-20.638	0	0	0	0	0	0	0
WT111(DD045F3F1DEA)	3.81	13108	2022-11-29 10:26:02.354	0.011	0.361	0.941	-0.122	0	0	21.72	-0.533	-20.638	0	0	0	0	0	0	0
WT111(DD045F3F1DEA)	3.81	13108	2022-11-29 10:26:02.354	0.009	0.386	0.942	0	0	0	21.72	-0.533	-20.643	0	0	0	0	0	0	0
WT111(DD045F3F1DEA)	3.81	13108	2022-11-29 10:26:02.354	0.009	0.386	0.942	0	0	0	21.72	-0.533	-20.649	0	0	0	0	0	0	0
WT111(DD045F3F1DEA)	3.81	13108	2022-11-29 10:26:02.448	0.01	0.381	0.945	0.122	0	0	21.725	-0.533	-20.731	0	0	0	0	0	0	0
WT111(DD045F3F1DEA)	3.81	13108	2022-11-29 10:26:02.448	0.01	0.37	0.938	0	0	0	21.725	-0.533	-20.737	0	0	0	0	0	0	0
WT111(DD045F3F1DEA)	3.81	13108	2022-11-29 10:26:02.448	0.01	0.37	0.938	0	0	0	21.725	-0.533	-20.737	0	0	0	0	0	0	0
WT111(DD045F3F1DEA)	3.81	13108	2022-11-29 10:26:02.448	0.01	0.37	0.938	0	0	0	21.725	-0.533	-20.742	0	0	0	0	0	0	0
WT111(DD045F3F1DEA)	3.81	13108	2022-11-29 10:26:02.448	0.01	0.37	0.938	0	0	0	21.725	-0.533	-20.742	0	0	0	0	0	0	0
WT111(DD045F3F1DEA)	3.81	13108	2022-11-29 10:26:02.448	0.011	0.391	0.948	-0.183	0	0	21.72	-0.533	-20.748	0	0	0	0	0	0	0
WT111(DD045F3F1DEA)	3.81	13108	2022-11-29 10:26:02.448	0.011	0.391	0.948	-0.183	0	0	21.72	-0.533	-20.753	0	0	0	0	0	0	0
WT111(DD045F3F1DEA)	3.81	13108	2022-11-29 10:26:02.448	0.011	0.391	0.948	-0.183	0	0	21.72	-0.533	-20.753	0	0	0	0	0	0	0
WT111(DD045F3F1DEA)	3.81	13108	2022-11-29 10:26:02.510	0.011	0.391	0.948	-0.183	0	0	21.72	-0.533	-20.759	0	0	0	0	0	0	0
WT111(DD045F3F1DEA)	3.81	13108	2022-11-29 10:26:02.510	0.009	0.36	0.935	-0.061	0	0	21.72	-0.533	-20.759	0	0	0	0	0	0	0
WT111(DD045F3F1DEA)	3.81	13108	2022-11-29 10:26:02.510	0.009	0.36	0.935	-0.061	0	0	21.72	-0.533	-20.764	0	0	0	0	0	0	0
WT111(DD045F3F1DEA)	3.81	13108	2022-11-29 10:26:02.510	0.009	0.36	0.935	-0.061	0	0	21.72	-0.533	-20.764	0	0	0	0	0	0	0
WT111(DD045F3F1DEA)	3.81	13108	2022-11-29 10:26:02.510	0.009	0.36	0.935	-0.061	0	0	21.72	-0.533	-20.77	0	0	0	0	0	0	0
WT111(DD045F3F1DEA)	3.81	13108	2022-11-29 10:26:02.510	0.01	0.382	0.944	0.305	0	0	21.72	-0.533	-20.77	0	0	0	0	0	0	0
WT111(DD045F3F1DEA)	3.81	13108	2022-11-29 10:26:02.510	0.01	0.382	0.944	0.305	0	0	21.725	-0.533	-20.775	0	0	0	0	0	0	0
WT111(DD045F3F1DEA)	3.81	13108	2022-11-29 10:26:02.510	0.01	0.382	0.944	0.305	0	0	21.725	-0.533	-20.775	0	0	0	0	0	0	0
WT111(DD045F3F1DEA)	3.81	13108	2022-11-29 10:26:02.510	0.01	0.382	0.944	0.305	0	0	21.725	-0.533	-20.781	0	0	0	0	0	0	0
WT111(DD045F3F1DEA)	3.81	13108	2022-11-29 10:26:02.510	0.01	0.376	0.943	-0.427	0.061	0	21.725	-0.533	-20.781	0	0	0	0	0	0	0
WT111(DD045F3F1DEA)	3.81	13108	2022-11-29 10:26:02.510	0.01	0.376	0.943	-0.427	0.061	0	21.725	-0.533	-20.786	0	0	0	0	0	0	0
WT111(DD045F3F1DEA)	3.81	13108	2022-11-29 10:26:02.510	0.01	0.376	0.943	-0.427	0.061	0	21.72	-0.533	-20.786	0	0	0	0	0	0	0
WT111(DD045F3F1DEA)	3.81	13108	2022-11-29 10:26:02.510	0.01	0.376	0.943	-0.427	0.061	0	21.72	-0.533	-20.792	0	0	0	0	0	0	0
WT111(DD045F3F1DEA)	3.81	13108	2022-11-29 10:26:02.510	0.01	0.373	0.933	0.366	0	0	21.72	-0.533	-20.792	0	0	0	0	0	0	0
WT111(DD045F3F1DEA)	3.81	13108	2022-11-29 10:26:02.510	0.01	0.373	0.933	0.366	0	0	21.725	-0.533	-20.797	0	0	0	0	0	0	0
WT111(DD045F3F1DEA)	3.81	13108	2022-11-29 10:26:02.510	0.01	0.373	0.933	0.366	0	0	21.725	-0.533	-20.797	0	0	0	0	0	0	0
WT111(DD045F3F1DEA)	3.81	13108	2022-11-29 10:26:02.542	0.01	0.373	0.933	0.366	0	0	21.725	-0.533	-20.803	0	0	0	0	0	0	0
WT111(DD045F3F1DEA)	3.81	13108	2022-11-29 10:26:02.542	0.011	0.382	0.946	-0.305	0	0	21.725	-0.533	-20.803	0	0	0	0	0	0	0
WT111(DD045F3F1DEA)	3.81	13108	2022-11-29 10:26:02.542	0.011	0.382	0.946	-0.305	0	0	21.725	-0.533	-20.803	0	0	0	0	0	0	0
WT111(DD045F3F1DEA)	3.81	13108	2022-11-29 10:26:02.542	0.011	0.382	0.946	-0.305	0	0	21.725	-0.533	-20.808	0	0	0	0	0	0	0
WT111(DD045F3F1DEA)	3.81	13108	2022-11-29 10:26:02.542	0.011	0.382	0.946	-0.305	0	0	21.72	-0.533	-20.808	0	0	0	0	0	0	0
WT111(DD045F3F1DEA)	3.81	13108	2022-11-29 10:26:02.542	0.009	0.367	0.94	0.183	0	0	21.725	-0.533	-20.814	0	0	0	0	0	0	0
WT111(DD045F3F1DEA)	3.81	13108	2022-11-29 10:26:02.542	0.009	0.367	0.94	0.183	0	0	21.725	-0.533	-20.814	0	0	0	0	0	0	0
WT111(DD045F3F1DEA)	3.81	13108	2022-11-29 10:26:02.542	0.009	0.367	0.94	0.183	0	0	21.725	-0.533	-20.814	0	0	0	0	0	0	0
WT111(DD045F3F1DEA)	3.81	13108	2022-11-29 10:26:02.573	0.009	0.367	0.94	0.183	0	0	21.725	-0.533	-20.819	0	0	0	0	0	0	0
WT111(DD045F3F1DEA)	3.81	13108	2022-11-29 10:26:02.573	0.01	0.385	0.943	-0.122	0.061	0	21.725	-0.533	-20.819	0	0	0	0	0	0	0
WT111(DD045F3F1DEA)	3.81	13108	2022-11-29 10:26:02.573	0.01	0.385	0.943	-0.122	0.061	0	21.725	-0.533	-20.819	0	0	0	0	0	0	0
WT111(DD045F3F1DEA)	3.81	13108	2022-11-29 10:26:02.573	0.01	0.385	0.943	-0.122	0.061	0	21.725	-0.533	-20.825	0	0	0	0	0	0	0
WT111(DD045F3F1DEA)	3.81	13108	2022-11-29 10:26:02.573	0.01	0.385	0.943	-0.122	0.061	0	21.725	-0.533	-20.825	0	0	0	0	0	0	0
WT111(DD045F3F1DEA)	3.81	13108	2022-11-29 10:26:02.573	0.01	0.372	0.94	0	0	0	21.725	-0.533	-20.825	0	0	0	0	0	0	0
WT111(DD045F3F1DEA)	3.81	13108	2022-11-29 10:26:02.573	0.01	0.372	0.94	0	0	0	21.725	-0.533	-20.83	0	0	0	0	0	0	0
WT111(DD045F3F1DEA)	3.81	13108	2022-11-29 10:26:02.573	0.01	0.372	0.94	0	0	0	21.725	-0.533	-20.83	0	0	0	0	0	0	0
WT111(DD045F3F1DEA)	3.81	13108	2022-11-29 10:26:02.635	0.01	0.372	0.94	0	0	0	21.725	-0.533	-20.83	0	0	0	0	0	0	0
WT111(DD045F3F1DEA)	3.81	13108	2022-11-29 10:26:02.635	0.01	0.383	0.945	-0.122	0	0	21.725	-0.533	-20.836	0	0	0	0	0	0	0
WT111(DD045F3F1DEA)	3.81	13108	2022-11-29 10:26:02.635	0.01	0.383	0.945	-0.122	0	0	21.725	-0.533	-20.836	0	0	0	0	0	0	0
WT111(DD045F3F1DEA)	3.81	13108	2022-11-29 10:26:02.635	0.01	0.383	0.945	-0.122	0	0	21.725	-0.533	-20.836	0	0	0	0	0	0	0
WT111(DD045F3F1DEA)	3.81	13108	2022-11-29 10:26:02.635	0.01	0.383	0.945	-0.122	0	0	21.725	-0.533	-20.836	0	0	0	0	0	0	0
WT111(DD045F3F1DEA)	3.81	13108	2022-11-29 10:26:02.635	0.01	0.364	0.943	0.183	0	0	21.725	-0.533	-20.841	0	0	0	0	0	0	0
WT111(DD045F3F1DEA)	3.81	13108	2022-11-29 10:26:02.635	0.01	0.364	0.943	0.183	0	0	21.725	-0.533	-20.841	0	0	0	0	0	0	0
WT111(DD045F3F1DEA)	3.81	13108	2022-11-29 10:26:02.635	0.01	0.364	0.943	0.183	0	0	21.725	-0.533	-20.841	0	0	0	0	0	0	0
WT111(DD045F3F1DEA)	3.81	13108	2022-11-29 10:26:02.651	0.011	0.377	0.95	0	0.061	0	21.725	-0.533	-20.852	0	0	0	0	0	0	0
WT111(DD045F3F1DEA)	3.81	13108	2022-11-29 10:26:02.651	0.009	0.369	0.936	0	0	0	21.725	-0.533	-20.852	0	0	0	0	0	0	0
WT111(DD045F3F1DEA)	3.81	13108	2022-11-29 10:26:02.651	0.009	0.369	0.936	0	0	0	21.725	-0.533	-20.852	0	0	0	0	0	0	0
WT111(DD045F3F1DEA)	3.81	13108	2022-11-29 10:26:02.651	0.009	0.369	0.936	0	0	0	21.725	-0.533	-20.858	0	0	0	0	0	0	0
WT111(DD045F3F1DEA)	3.81	13108	2022-11-29 10:26:02.651	0.009	0.369	0.936	0	0	0	21.725	-0.533	-20.858	0	0	0	0	0	0	0
WT111(DD045F3F1DEA)	3.81	13108	2022-11-29 10:26:02.666	0.01	0.369	0.933	0.244	0.061	0	21.725	-0.533	-20.858	0	0	0	0	0	0	0
WT111(DD045F3F1DEA)	3.81	13108	2022-11-29 10:26:02.666	0.01	0.369	0.933	0.244	0.061	0	21.731	-0.533	-20.858	0	0	0	0	0	0	0
WT111(DD045F3F1DEA)	3.81	13108	2022-11-29 10:26:02.666	0.01	0.369	0.933	0.244	0.061	0	21.731	-0.533	-20.858	0	0	0	0	0	0	0
WT111(DD045F3F1DEA)	3.81	13108	2022-11-29 10:26:02.682	0.01	0.369	0.933	0.244	0.061	0	21.731	-0.533	-20.858	0	0	0	0	0	0	0
WT111(DD045F3F1DEA)	3.81	13108	2022-11-29 10:26:02.682	0.008	0.391	0.95	-0.183	0	0	21.731	-0.533	-20.863	0	0	0	0	0	0	0
WT111(DD045F3F1DEA)	3.81	13108	2022-11-29 10:26:02.682	0.008	0.391	0.95	-0.183	0	0	21.731	-0.533	-20.863	0	0	0	0	0	0	0
WT111(DD045F3F1DEA)	3.81	13108	2022-11-29 10:26:02.682	0.008	0.391	0.95	-0.183	0	0	21.731	-0.533	-20.863	0	0	0	0	0	0	0
WT111(DD045F3F1DEA)	3.81	13108	2022-11-29 10:26:02.682	0.008	0.391	0.95	-0.183	0	0	21.725	-0.533	-20.863	0	0	0	0	0	0	0
WT111(DD045F3F1DEA)	3.81	13108	2022-11-29 10:26:02.682	0.011	0.371	0.946	0.244	0.061	0	21.731	-0.533	-20.863	0	0	0	0	0	0	0
