# Supplementary material for: Dynamic characteristics of scraper conveyor chain drive system under the impact condition of lump coal
Source: PLoS One. 2024 Mar 1;19(3):e0299044. doi: 10.1371/journal.pone.0299044 (PMC10906879; doi:10.1371/journal.pone.0299044)
Supplement: S2 File — (ZIP) [file pone.0299044.s002.zip › 10Hz 1m variable mass (1.5kg-5kg 8 times)/No. 2.xlsx]

## Sheet: 1.0kg
设备名称	电压	版本	片上时间	加速度X(g)	加速度Y(g)	加速度Z(g)	角速度X(°/s)	角速度Y(°/s)	角速度Z(°/s)	角度X(°)	角度Y(°)	角度Z(°)	磁场X	磁场Y	磁场Z	四元数0	四元数1	四元数2	四元数3	状态
WT222(CAA14FCCF874)	3.72	13105	2022-11-29 14:58:42.044	0.071	0	0.943	12.146	-2.136	12.695	1.038	0.417	72.427	0	0	0	0	0	0	0
WT222(CAA14FCCF874)	3.72	13105	2022-11-29 14:58:42.044	0.071	0	0.943	12.146	-2.136	12.695	1.099	0.401	72.51	0	0	0	0	0	0	0
WT222(CAA14FCCF874)	3.72	13105	2022-11-29 14:58:42.044	0.071	0	0.943	12.146	-2.136	12.695	1.154	0.39	72.592	0	0	0	0	0	0	0
WT222(CAA14FCCF874)	3.72	13105	2022-11-29 14:58:42.107	0.029	0.109	0.982	2.319	0.854	-0.427	1.165	0.39	72.609	0	0	0	0	0	0	0
WT222(CAA14FCCF874)	3.72	13105	2022-11-29 14:58:42.107	0.029	0.109	0.982	2.319	0.854	-0.427	1.17	0.39	72.625	0	0	0	0	0	0	0
WT222(CAA14FCCF874)	3.72	13105	2022-11-29 14:58:42.107	0.029	0.109	0.982	2.319	0.854	-0.427	1.181	0.39	72.636	0	0	0	0	0	0	0
WT222(CAA14FCCF874)	3.72	13105	2022-11-29 14:58:42.107	0.029	0.109	0.982	2.319	0.854	-0.427	1.192	0.396	72.653	0	0	0	0	0	0	0
WT222(CAA14FCCF874)	3.72	13105	2022-11-29 14:58:42.107	0.003	-0.049	0.999	-6.653	-0.916	-3.357	1.159	0.385	72.653	0	0	0	0	0	0	0
WT222(CAA14FCCF874)	3.72	13105	2022-11-29 14:58:42.107	0.003	-0.049	0.999	-6.653	-0.916	-3.357	1.126	0.379	72.653	0	0	0	0	0	0	0
WT222(CAA14FCCF874)	3.72	13105	2022-11-29 14:58:42.107	0.003	-0.049	0.999	-6.653	-0.916	-3.357	1.088	0.374	72.658	0	0	0	0	0	0	0
WT222(CAA14FCCF874)	3.72	13105	2022-11-29 14:58:42.107	0.003	-0.049	0.999	-6.653	-0.916	-3.357	1.055	0.368	72.658	0	0	0	0	0	0	0
WT222(CAA14FCCF874)	3.72	13105	2022-11-29 14:58:42.138	-0.046	-0.047	1.007	-8.972	1.343	0.671	1.005	0.368	72.68	0	0	0	0	0	0	0
WT222(CAA14FCCF874)	3.72	13105	2022-11-29 14:58:42.138	-0.046	-0.047	1.007	-8.972	1.343	0.671	0.961	0.374	72.708	0	0	0	0	0	0	0
WT222(CAA14FCCF874)	3.72	13105	2022-11-29 14:58:42.138	-0.046	-0.047	1.007	-8.972	1.343	0.671	0.912	0.379	72.729	0	0	0	0	0	0	0
WT222(CAA14FCCF874)	3.72	13105	2022-11-29 14:58:42.138	-0.046	-0.047	1.007	-8.972	1.343	0.671	0.862	0.385	72.757	0	0	0	0	0	0	0
WT222(CAA14FCCF874)	3.72	13105	2022-11-29 14:58:42.138	-0.003	0.085	1.082	13.733	2.136	9.46	0.928	0.396	72.823	0	0	0	0	0	0	0
WT222(CAA14FCCF874)	3.72	13105	2022-11-29 14:58:42.138	-0.003	0.085	1.082	13.733	2.136	9.46	0.994	0.401	72.889	0	0	0	0	0	0	0
WT222(CAA14FCCF874)	3.72	13105	2022-11-29 14:58:42.138	-0.003	0.085	1.082	13.733	2.136	9.46	1.066	0.412	72.955	0	0	0	0	0	0	0
WT222(CAA14FCCF874)	3.72	13105	2022-11-29 14:58:42.138	-0.003	0.085	1.082	13.733	2.136	9.46	1.132	0.423	73.021	0	0	0	0	0	0	0
WT222(CAA14FCCF874)	3.72	13105	2022-11-29 14:58:42.169	-0.053	0.083	1.084	7.69	1.343	-2.075	1.17	0.428	73.032	0	0	0	0	0	0	0
WT222(CAA14FCCF874)	3.72	13105	2022-11-29 14:58:42.169	-0.053	0.083	1.084	7.69	1.343	-2.075	1.208	0.434	73.037	0	0	0	0	0	0	0
WT222(CAA14FCCF874)	3.72	13105	2022-11-29 14:58:42.169	-0.053	0.083	1.084	7.69	1.343	-2.075	1.247	0.439	73.043	0	0	0	0	0	0	0
WT222(CAA14FCCF874)	3.72	13105	2022-11-29 14:58:42.169	-0.053	0.083	1.084	7.69	1.343	-2.075	1.285	0.45	73.054	0	0	0	0	0	0	0
WT222(CAA14FCCF874)	3.72	13105	2022-11-29 14:58:42.169	0.029	-0.005	0.995	3.479	3.479	0.061	1.302	0.467	73.07	0	0	0	0	0	0	0
WT222(CAA14FCCF874)	3.72	13105	2022-11-29 14:58:42.169	0.029	-0.005	0.995	3.479	3.479	0.061	1.318	0.483	73.087	0	0	0	0	0	0	0
WT222(CAA14FCCF874)	3.72	13105	2022-11-29 14:58:42.169	0.029	-0.005	0.995	3.479	3.479	0.061	1.335	0.5	73.109	0	0	0	0	0	0	0
WT222(CAA14FCCF874)	3.72	13105	2022-11-29 14:58:42.169	0.029	-0.005	0.995	3.479	3.479	0.061	1.351	0.516	73.125	0	0	0	0	0	0	0
WT222(CAA14FCCF874)	3.72	13105	2022-11-29 14:58:42.232	-0.008	0.089	1.024	2.38	-1.221	-1.77	1.362	0.511	73.136	0	0	0	0	0	0	0
WT222(CAA14FCCF874)	3.72	13105	2022-11-29 14:58:42.232	-0.008	0.089	1.024	2.38	-1.221	-1.77	1.373	0.505	73.147	0	0	0	0	0	0	0
WT222(CAA14FCCF874)	3.72	13105	2022-11-29 14:58:42.232	-0.008	0.089	1.024	2.38	-1.221	-1.77	1.39	0.494	73.152	0	0	0	0	0	0	0
WT222(CAA14FCCF874)	3.72	13105	2022-11-29 14:58:42.232	-0.008	0.089	1.024	2.38	-1.221	-1.77	1.401	0.489	73.163	0	0	0	0	0	0	0
WT222(CAA14FCCF874)	3.72	13105	2022-11-29 14:58:42.232	0.005	-0.032	1.019	0.61	0.977	4.395	1.406	0.494	73.202	0	0	0	0	0	0	0
WT222(CAA14FCCF874)	3.72	13105	2022-11-29 14:58:42.232	0.005	-0.032	1.019	0.61	0.977	4.395	1.412	0.5	73.246	0	0	0	0	0	0	0
WT222(CAA14FCCF874)	3.72	13105	2022-11-29 14:58:42.232	0.005	-0.032	1.019	0.61	0.977	4.395	1.412	0.5	73.284	0	0	0	0	0	0	0
WT222(CAA14FCCF874)	3.72	13105	2022-11-29 14:58:42.232	0.005	-0.032	1.019	0.61	0.977	4.395	1.417	0.505	73.328	0	0	0	0	0	0	0
WT222(CAA14FCCF874)	3.72	13105	2022-11-29 14:58:42.263	-0.042	0.022	1.008	3.174	-0.916	-0.916	1.428	0.5	73.339	0	0	0	0	0	0	0
WT222(CAA14FCCF874)	3.72	13105	2022-11-29 14:58:42.263	-0.042	0.022	1.008	3.174	-0.916	-0.916	1.445	0.494	73.356	0	0	0	0	0	0	0
WT222(CAA14FCCF874)	3.72	13105	2022-11-29 14:58:42.263	-0.042	0.022	1.008	3.174	-0.916	-0.916	1.461	0.489	73.372	0	0	0	0	0	0	0
WT222(CAA14FCCF874)	3.72	13105	2022-11-29 14:58:42.263	-0.042	0.022	1.008	3.174	-0.916	-0.916	1.472	0.483	73.389	0	0	0	0	0	0	0
WT222(CAA14FCCF874)	3.72	13105	2022-11-29 14:58:42.263	0.052	0.057	1.008	0.549	0	-2.869	1.478	0.483	73.394	0	0	0	0	0	0	0
WT222(CAA14FCCF874)	3.72	13105	2022-11-29 14:58:42.263	0.052	0.057	1.008	0.549	0	-2.869	1.478	0.483	73.4	0	0	0	0	0	0	0
WT222(CAA14FCCF874)	3.72	13105	2022-11-29 14:58:42.263	0.052	0.057	1.008	0.549	0	-2.869	1.483	0.483	73.405	0	0	0	0	0	0	0
WT222(CAA14FCCF874)	3.72	13105	2022-11-29 14:58:42.263	0.052	0.057	1.008	0.549	0	-2.869	1.483	0.483	73.411	0	0	0	0	0	0	0
WT222(CAA14FCCF874)	3.72	13105	2022-11-29 14:58:42.294	-0.045	0	0.995	4.822	1.404	4.944	1.511	0.489	73.455	0	0	0	0	0	0	0
WT222(CAA14FCCF874)	3.72	13105	2022-11-29 14:58:42.294	-0.045	0	0.995	4.822	1.404	4.944	1.533	0.494	73.499	0	0	0	0	0	0	0
WT222(CAA14FCCF874)	3.72	13105	2022-11-29 14:58:42.294	-0.045	0	0.995	4.822	1.404	4.944	1.555	0.5	73.548	0	0	0	0	0	0	0
WT222(CAA14FCCF874)	3.72	13105	2022-11-29 14:58:42.294	0.021	0.067	0.91	2.136	0.61	-3.174	1.566	0.5	73.548	0	0	0	0	0	0	0
WT222(CAA14FCCF874)	3.72	13105	2022-11-29 14:58:42.294	0.021	0.067	0.91	2.136	0.61	-3.174	1.577	0.505	73.553	0	0	0	0	0	0	0
WT222(CAA14FCCF874)	3.72	13105	2022-11-29 14:58:42.294	0.021	0.067	0.91	2.136	0.61	-3.174	1.588	0.505	73.559	0	0	0	0	0	0	0
WT222(CAA14FCCF874)	3.72	13105	2022-11-29 14:58:42.294	0.021	0.067	0.91	2.136	0.61	-3.174	1.599	0.505	73.564	0	0	0	0	0	0	0
WT222(CAA14FCCF874)	3.72	13105	2022-11-29 14:58:42.294	-0.005	-0.036	0.916	-3.906	-0.122	6.348	1.582	0.505	73.614	0	0	0	0	0	0	0
WT222(CAA14FCCF874)	3.72	13105	2022-11-29 14:58:42.341	-0.005	-0.036	0.916	-3.906	-0.122	6.348	1.56	0.5	73.669	0	0	0	0	0	0	0
WT222(CAA14FCCF874)	3.72	13105	2022-11-29 14:58:42.357	-0.005	-0.036	0.916	-3.906	-0.122	6.348	1.544	0.5	73.724	0	0	0	0	0	0	0
WT222(CAA14FCCF874)	3.72	13105	2022-11-29 14:58:42.357	-0.005	-0.036	0.916	-3.906	-0.122	6.348	1.522	0.494	73.773	0	0	0	0	0	0	0
WT222(CAA14FCCF874)	3.72	13105	2022-11-29 14:58:42.357	0.01	-0.039	1.003	-9.583	-0.061	-0.793	1.472	0.494	73.795	0	0	0	0	0	0	0
WT222(CAA14FCCF874)	3.72	13105	2022-11-29 14:58:42.357	0.01	-0.039	1.003	-9.583	-0.061	-0.793	1.423	0.494	73.812	0	0	0	0	0	0	0
WT222(CAA14FCCF874)	3.72	13105	2022-11-29 14:58:42.357	0.01	-0.039	1.003	-9.583	-0.061	-0.793	1.373	0.489	73.834	0	0	0	0	0	0	0
WT222(CAA14FCCF874)	3.72	13105	2022-11-29 14:58:42.357	0.01	-0.039	1.003	-9.583	-0.061	-0.793	1.324	0.489	73.856	0	0	0	0	0	0	0
WT222(CAA14FCCF874)	3.72	13105	2022-11-29 14:58:42.357	-0.071	0.104	1.005	-3.845	-0.122	-3.418	1.302	0.489	73.861	0	0	0	0	0	0	0
WT222(CAA14FCCF874)	3.72	13105	2022-11-29 14:58:42.373	-0.071	0.104	1.005	-3.845	-0.122	-3.418	1.28	0.489	73.867	0	0	0	0	0	0	0
WT222(CAA14FCCF874)	3.72	13105	2022-11-29 14:58:42.373	-0.071	0.104	1.005	-3.845	-0.122	-3.418	1.263	0.489	73.872	0	0	0	0	0	0	0
WT222(CAA14FCCF874)	3.72	13105	2022-11-29 14:58:42.373	-0.071	0.104	1.005	-3.845	-0.122	-3.418	1.241	0.489	73.878	0	0	0	0	0	0	0
WT222(CAA14FCCF874)	3.72	13105	2022-11-29 14:58:42.373	0	-0.052	0.997	8.118	0.305	12.268	1.285	0.489	73.96	0	0	0	0	0	0	0
WT222(CAA14FCCF874)	3.72	13105	2022-11-29 14:58:42.373	0	-0.052	0.997	8.118	0.305	12.268	1.324	0.489	74.048	0	0	0	0	0	0	0
WT222(CAA14FCCF874)	3.72	13105	2022-11-29 14:58:42.373	0	-0.052	0.997	8.118	0.305	12.268	1.362	0.489	74.13	0	0	0	0	0	0	0
WT222(CAA14FCCF874)	3.72	13105	2022-11-29 14:58:42.373	0	-0.052	0.997	8.118	0.305	12.268	1.401	0.489	74.218	0	0	0	0	0	0	0
WT222(CAA14FCCF874)	3.72	13105	2022-11-29 14:58:42.373	-0.015	0.062	1.052	-11.108	-3.235	-13.55	1.346	0.478	74.174	0	0	0	0	0	0	0
WT222(CAA14FCCF874)	3.72	13105	2022-11-29 14:58:42.498	-0.015	0.062	1.052	-11.108	-3.235	-13.55	1.291	0.461	74.13	0	0	0	0	0	0	0
WT222(CAA14FCCF874)	3.72	13105	2022-11-29 14:58:42.498	-0.015	0.062	1.052	-11.108	-3.235	-13.55	1.23	0.445	74.086	0	0	0	0	0	0	0
WT222(CAA14FCCF874)	3.72	13105	2022-11-29 14:58:42.498	-0.015	0.062	1.052	-11.108	-3.235	-13.55	1.176	0.434	74.042	0	0	0	0	0	0	0
WT222(CAA14FCCF874)	3.72	13105	2022-11-29 14:58:42.498	0.022	0.008	1.008	6.836	3.113	3.052	1.208	0.45	74.081	0	0	0	0	0	0	0
WT222(CAA14FCCF874)	3.72	13105	2022-11-29 14:58:42.498	0.022	0.008	1.008	6.836	3.113	3.052	1.241	0.461	74.125	0	0	0	0	0	0	0
WT222(CAA14FCCF874)	3.72	13105	2022-11-29 14:58:42.498	0.022	0.008	1.008	6.836	3.113	3.052	1.28	0.478	74.163	0	0	0	0	0	0	0
WT222(CAA14FCCF874)	3.72	13105	2022-11-29 14:58:42.498	0.022	0.008	1.008	6.836	3.113	3.052	1.313	0.494	74.202	0	0	0	0	0	0	0
WT222(CAA14FCCF874)	3.72	13105	2022-11-29 14:58:42.498	-0.039	-0.085	1.098	-1.587	2.747	12.146	1.302	0.505	74.29	0	0	0	0	0	0	0
WT222(CAA14FCCF874)	3.72	13105	2022-11-29 14:58:42.498	-0.039	-0.085	1.098	-1.587	2.747	12.146	1.291	0.516	74.377	0	0	0	0	0	0	0
WT222(CAA14FCCF874)	3.72	13105	2022-11-29 14:58:42.498	-0.039	-0.085	1.098	-1.587	2.747	12.146	1.28	0.527	74.465	0	0	0	0	0	0	0
WT222(CAA14FCCF874)	3.72	13105	2022-11-29 14:58:42.498	-0.039	-0.085	1.098	-1.587	2.747	12.146	1.269	0.544	74.553	0	0	0	0	0	0	0
WT222(CAA14FCCF874)	3.72	13105	2022-11-29 14:58:42.498	-0.018	-0.103	1.061	-5.432	-1.648	-12.878	1.236	0.533	74.52	0	0	0	0	0	0	0
WT222(CAA14FCCF874)	3.72	13105	2022-11-29 14:58:42.498	-0.018	-0.103	1.061	-5.432	-1.648	-12.878	1.203	0.527	74.482	0	0	0	0	0	0	0
WT222(CAA14FCCF874)	3.72	13105	2022-11-29 14:58:42.498	-0.018	-0.103	1.061	-5.432	-1.648	-12.878	1.17	0.522	74.449	0	0	0	0	0	0	0
WT222(CAA14FCCF874)	3.72	13105	2022-11-29 14:58:42.498	-0.018	-0.103	1.061	-5.432	-1.648	-12.878	1.137	0.511	74.416	0	0	0	0	0	0	0
WT222(CAA14FCCF874)	3.72	13105	2022-11-29 14:58:42.498	-0.029	0.164	0.932	18.799	0.366	4.333	1.225	0.516	74.471	0	0	0	0	0	0	0
WT222(CAA14FCCF874)	3.72	13105	2022-11-29 14:58:42.529	-0.029	0.164	0.932	18.799	0.366	4.333	1.313	0.516	74.52	0	0	0	0	0	0	0
WT222(CAA14FCCF874)	3.72	13105	2022-11-29 14:58:42.529	-0.029	0.164	0.932	18.799	0.366	4.333	1.406	0.516	74.57	0	0	0	0	0	0	0
WT222(CAA14FCCF874)	3.72	13105	2022-11-29 14:58:42.529	-0.029	0.164	0.932	18.799	0.366	4.333	1.5	0.522	74.619	0	0	0	0	0	0	0
WT222(CAA14FCCF874)	3.72	13105	2022-11-29 14:58:42.529	0.046	0.017	1.002	-4.883	4.456	12.39	1.472	0.544	74.707	0	0	0	0	0	0	0
WT222(CAA14FCCF874)	3.72	13105	2022-11-29 14:58:42.529	0.046	0.017	1.002	-4.883	4.456	12.39	1.445	0.56	74.8	0	0	0	0	0	0	0
WT222(CAA14FCCF874)	3.72	13105	2022-11-29 14:58:42.529	0.046	0.017	1.002	-4.883	4.456	12.39	1.423	0.582	74.888	0	0	0	0	0	0	0
WT222(CAA14FCCF874)	3.72	13105	2022-11-29 14:58:42.529	0.046	0.017	1.002	-4.883	4.456	12.39	1.395	0.604	74.976	0	0	0	0	0	0	0
WT222(CAA14FCCF874)	3.72	13105	2022-11-29 14:58:42.529	0.083	-0.444	1.12	-7.507	-2.197	32.593	1.357	0.582	75.168	0	0	0	0	0	0	0
WT222(CAA14FCCF874)	3.72	13105	2022-11-29 14:58:42.560	0.083	-0.444	1.12	-7.507	-2.197	32.593	1.313	0.566	75.366	0	0	0	0	0	0	0
WT222(CAA14FCCF874)	3.72	13105	2022-11-29 14:58:42.560	0.083	-0.444	1.12	-7.507	-2.197	32.593	1.263	0.549	75.564	0	0	0	0	0	0	0
WT222(CAA14FCCF874)	3.72	13105	2022-11-29 14:58:42.560	0.083	-0.444	1.12	-7.507	-2.197	32.593	1.214	0.527	75.767	0	0	0	0	0	0	0
WT222(CAA14FCCF874)	3.72	13105	2022-11-29 14:58:42.560	-0.146	0.118	0.792	-2.869	-8.362	46.631	1.187	0.478	76.036	0	0	0	0	0	0	0
WT222(CAA14FCCF874)	3.72	13105	2022-11-29 14:58:42.560	-0.146	0.118	0.792	-2.869	-8.362	46.631	1.159	0.428	76.3	0	0	0	0	0	0	0
WT222(CAA14FCCF874)	3.72	13105	2022-11-29 14:58:42.560	-0.146	0.118	0.792	-2.869	-8.362	46.631	1.137	0.385	76.569	0	0	0	0	0	0	0
WT222(CAA14FCCF874)	3.72	13105	2022-11-29 14:58:42.560	-0.146	0.118	0.792	-2.869	-8.362	46.631	1.115	0.335	76.833	0	0	0	0	0	0	0
WT222(CAA14FCCF874)	3.72	13105	2022-11-29 14:58:42.560	0.157	0.743	1.193	-3.906	1.648	-13.672	1.093	0.346	76.789	0	0	0	0	0	0	0
WT222(CAA14FCCF874)	3.72	13105	2022-11-29 14:58:42.592	0.316	1.498	2.416	-3.906	1.648	-13.672	1.082	0.352	76.734	0	0	0	0	0	0	0
WT222(CAA14FCCF874)	3.72	13105	2022-11-29 14:58:42.592	0.636	3.01	4.859	-3.906	1.648	-13.672	1.088	0.357	76.668	0	0	0	0	0	0	0
WT222(CAA14FCCF874)	3.72	13105	2022-11-29 14:58:42.592	1.274	6.033	9.748	-3.906	1.648	-13.672	1.115	0.352	76.586	0	0	0	0	0	0	0
WT222(CAA14FCCF874)	3.72	13105	2022-11-29 14:58:42.592	0.042	-0.183	0.9	-4.578	-5.31	-64.758	1.137	0.324	76.251	0	0	0	0	0	0	0
WT222(CAA14FCCF874)	3.72	13105	2022-11-29 14:58:42.592	0.042	-0.183	0.9	-4.578	-5.31	-64.758	1.154	0.291	75.921	0	0	0	0	0	0	0
WT222(CAA14FCCF874)	3.72	13105	2022-11-29 14:58:42.592	0.042	-0.183	0.9	-4.578	-5.31	-64.758	1.17	0.258	75.591	0	0	0	0	0	0	0
WT222(CAA14FCCF874)	3.72	13105	2022-11-29 14:58:42.592	0.042	-0.183	0.9	-4.578	-5.31	-64.758	1.187	0.225	75.267	0	0	0	0	0	0	0
WT222(CAA14FCCF874)	3.72	13105	2022-11-29 14:58:42.592	-0.112	-0.287	1.03	-14.954	4.883	6.836	1.148	0.242	75.3	0	0	0	0	0	0	0
WT222(CAA14FCCF874)	3.72	13105	2022-11-29 14:58:42.623	-0.112	-0.287	1.03	-14.954	4.883	6.836	1.104	0.258	75.339	0	0	0	0	0	0	0
WT222(CAA14FCCF874)	3.72	13105	2022-11-29 14:58:42.623	-0.112	-0.287	1.03	-14.954	4.883	6.836	1.06	0.275	75.377	0	0	0	0	0	0	0
WT222(CAA14FCCF874)	3.72	13105	2022-11-29 14:58:42.623	-0.112	-0.287	1.03	-14.954	4.883	6.836	1.016	0.291	75.416	0	0	0	0	0	0	0
WT222(CAA14FCCF874)	3.72	13105	2022-11-29 14:58:42.623	-0.017	-0.038	0.997	0.916	4.517	34.485	1.049	0.302	75.597	0	0	0	0	0	0	0
WT222(CAA14FCCF874)	3.72	13105	2022-11-29 14:58:42.623	-0.017	-0.038	0.997	0.916	4.517	34.485	1.077	0.319	75.773	0	0	0	0	0	0	0
WT222(CAA14FCCF874)	3.72	13105	2022-11-29 14:58:42.623	-0.017	-0.038	0.997	0.916	4.517	34.485	1.11	0.33	75.954	0	0	0	0	0	0	0
WT222(CAA14FCCF874)	3.72	13105	2022-11-29 14:58:42.623	-0.017	-0.038	0.997	0.916	4.517	34.485	1.137	0.346	76.135	0	0	0	0	0	0	0
WT222(CAA14FCCF874)	3.72	13105	2022-11-29 14:58:42.623	0.006	0.118	1.002	3.174	-1.221	-5.859	1.176	0.335	76.119	0	0	0	0	0	0	0
WT222(CAA14FCCF874)	3.72	13105	2022-11-29 14:58:42.685	0.006	0.118	1.002	3.174	-1.221	-5.859	1.208	0.324	76.097	0	0	0	0	0	0	0
WT222(CAA14FCCF874)	3.72	13105	2022-11-29 14:58:42.685	0.006	0.118	1.002	3.174	-1.221	-5.859	1.247	0.313	76.08	0	0	0	0	0	0	0
WT222(CAA14FCCF874)	3.72	13105	2022-11-29 14:58:42.685	0.006	0.118	1.002	3.174	-1.221	-5.859	1.285	0.302	76.058	0	0	0	0	0	0	0
WT222(CAA14FCCF874)	3.72	13105	2022-11-29 14:58:42.685	0.088	0.074	1.019	3.967	-3.723	-17.944	1.324	0.28	75.981	0	0	0	0	0	0	0
WT222(CAA14FCCF874)	3.72	13105	2022-11-29 14:58:42.685	0.088	0.074	1.019	3.967	-3.723	-17.944	1.362	0.258	75.905	0	0	0	0	0	0	0
WT222(CAA14FCCF874)	3.72	13105	2022-11-29 14:58:42.685	0.088	0.074	1.019	3.967	-3.723	-17.944	1.406	0.236	75.828	0	0	0	0	0	0	0
WT222(CAA14FCCF874)	3.72	13105	2022-11-29 14:58:42.685	-0.101	-0.359	0.982	-8.484	-5.066	11.658	1.379	0.203	75.899	0	0	0	0	0	0	0
WT222(CAA14FCCF874)	3.72	13105	2022-11-29 14:58:42.685	-0.101	-0.359	0.982	-8.484	-5.066	11.658	1.351	0.176	75.976	0	0	0	0	0	0	0
WT222(CAA14FCCF874)	3.72	13105	2022-11-29 14:58:42.716	-0.101	-0.359	0.982	-8.484	-5.066	11.658	1.318	0.148	76.053	0	0	0	0	0	0	0
WT222(CAA14FCCF874)	3.72	13105	2022-11-29 14:58:42.716	-0.101	-0.359	0.982	-8.484	-5.066	11.658	1.28	0.115	76.135	0	0	0	0	0	0	0
WT222(CAA14FCCF874)	3.72	13105	2022-11-29 14:58:42.716	0.035	0.262	0.966	18.86	-5.432	15.198	1.384	0.088	76.234	0	0	0	0	0	0	0
WT222(CAA14FCCF874)	3.72	13105	2022-11-29 14:58:42.716	0.035	0.262	0.966	18.86	-5.432	15.198	1.489	0.055	76.328	0	0	0	0	0	0	0
WT222(CAA14FCCF874)	3.72	13105	2022-11-29 14:58:42.716	0.035	0.262	0.966	18.86	-5.432	15.198	1.593	0.022	76.426	0	0	0	0	0	0	0
WT222(CAA14FCCF874)	3.72	13105	2022-11-29 14:58:42.716	0.035	0.262	0.966	18.86	-5.432	15.198	1.697	0	76.52	0	0	0	0	0	0	0
WT222(CAA14FCCF874)	3.72	13105	2022-11-29 14:58:42.716	-0.021	0.145	1.031	-7.141	3.601	-34.912	1.675	0.011	76.366	0	0	0	0	0	0	0
WT222(CAA14FCCF874)	3.72	13105	2022-11-29 14:58:42.716	-0.021	0.145	1.031	-7.141	3.601	-34.912	1.648	0.033	76.207	0	0	0	0	0	0	0
WT222(CAA14FCCF874)	3.72	13105	2022-11-29 14:58:42.795	-0.021	0.145	1.031	-7.141	3.601	-34.912	1.626	0.055	76.053	0	0	0	0	0	0	0
WT222(CAA14FCCF874)	3.72	13105	2022-11-29 14:58:42.795	-0.021	0.145	1.031	-7.141	3.601	-34.912	1.604	0.077	75.899	0	0	0	0	0	0	0
WT222(CAA14FCCF874)	3.72	13105	2022-11-29 14:58:42.795	-0.016	-0.182	1.016	-27.344	-14.16	-12.573	1.478	0.011	75.861	0	0	0	0	0	0	0
WT222(CAA14FCCF874)	3.72	13105	2022-11-29 14:58:42.795	-0.016	-0.182	1.016	-27.344	-14.16	-12.573	1.351	-0.055	75.817	0	0	0	0	0	0	0
WT222(CAA14FCCF874)	3.72	13105	2022-11-29 14:58:42.795	-0.016	-0.182	1.016	-27.344	-14.16	-12.573	1.219	-0.126	75.778	0	0	0	0	0	0	0
WT222(CAA14FCCF874)	3.72	13105	2022-11-29 14:58:42.795	-0.016	-0.182	1.016	-27.344	-14.16	-12.573	1.088	-0.192	75.745	0	0	0	0	0	0	0
WT222(CAA14FCCF874)	3.72	13105	2022-11-29 14:58:42.795	0.208	-0.381	0.99	0.793	3.174	32.227	1.099	-0.181	75.938	0	0	0	0	0	0	0
WT222(CAA14FCCF874)	3.72	13105	2022-11-29 14:58:42.795	0.208	-0.381	0.99	0.793	3.174	32.227	1.099	-0.176	76.135	0	0	0	0	0	0	0
WT222(CAA14FCCF874)	3.72	13105	2022-11-29 14:58:42.826	0.208	-0.381	0.99	0.793	3.174	32.227	1.099	-0.165	76.333	0	0	0	0	0	0	0
WT222(CAA14FCCF874)	3.72	13105	2022-11-29 14:58:42.826	0.208	-0.381	0.99	0.793	3.174	32.227	1.099	-0.159	76.531	0	0	0	0	0	0	0
WT222(CAA14FCCF874)	3.72	13105	2022-11-29 14:58:42.826	-0.077	0.367	0.999	15.137	-0.916	-8.179	1.17	-0.17	76.531	0	0	0	0	0	0	0
WT222(CAA14FCCF874)	3.72	13105	2022-11-29 14:58:42.826	-0.077	0.367	0.999	15.137	-0.916	-8.179	1.247	-0.181	76.52	0	0	0	0	0	0	0
WT222(CAA14FCCF874)	3.72	13105	2022-11-29 14:58:42.826	-0.077	0.367	0.999	15.137	-0.916	-8.179	1.324	-0.187	76.514	0	0	0	0	0	0	0
WT222(CAA14FCCF874)	3.72	13105	2022-11-29 14:58:42.826	-0.077	0.367	0.999	15.137	-0.916	-8.179	1.401	-0.192	76.503	0	0	0	0	0	0	0
WT222(CAA14FCCF874)	3.72	13105	2022-11-29 14:58:42.826	-0.081	-0.307	0.904	-3.418	0	15.076	1.384	-0.198	76.613	0	0	0	0	0	0	0
WT222(CAA14FCCF874)	3.72	13105	2022-11-29 14:58:42.826	-0.081	-0.307	0.904	-3.418	0	15.076	1.368	-0.198	76.723	0	0	0	0	0	0	0
WT222(CAA14FCCF874)	3.72	13105	2022-11-29 14:58:42.826	-0.081	-0.307	0.904	-3.418	0	15.076	1.346	-0.203	76.833	0	0	0	0	0	0	0
WT222(CAA14FCCF874)	3.72	13105	2022-11-29 14:58:42.826	-0.081	-0.307	0.904	-3.418	0	15.076	1.324	-0.203	76.948	0	0	0	0	0	0	0
WT222(CAA14FCCF874)	3.72	13105	2022-11-29 14:58:42.826	0.021	0.366	1.078	8.728	-3.845	-21.118	1.362	-0.22	76.882	0	0	0	0	0	0	0
WT222(CAA14FCCF874)	3.72	13105	2022-11-29 14:58:42.826	0.021	0.366	1.078	8.728	-3.845	-21.118	1.406	-0.236	76.811	0	0	0	0	0	0	0
WT222(CAA14FCCF874)	3.72	13105	2022-11-29 14:58:42.826	0.021	0.366	1.078	8.728	-3.845	-21.118	1.45	-0.253	76.74	0	0	0	0	0	0	0
WT222(CAA14FCCF874)	3.72	13105	2022-11-29 14:58:42.826	0.021	0.366	1.078	8.728	-3.845	-21.118	1.5	-0.269	76.663	0	0	0	0	0	0	0
WT222(CAA14FCCF874)	3.72	13105	2022-11-29 14:58:42.826	-0.057	-0.342	0.94	-20.203	5.676	0.854	1.401	-0.242	76.701	0	0	0	0	0	0	0
WT222(CAA14FCCF874)	3.72	13105	2022-11-29 14:58:42.826	-0.057	-0.342	0.94	-20.203	5.676	0.854	1.302	-0.214	76.745	0	0	0	0	0	0	0
WT222(CAA14FCCF874)	3.72	13105	2022-11-29 14:58:42.857	-0.057	-0.342	0.94	-20.203	5.676	0.854	1.192	-0.187	76.789	0	0	0	0	0	0	0
WT222(CAA14FCCF874)	3.72	13105	2022-11-29 14:58:42.857	-0.057	-0.342	0.94	-20.203	5.676	0.854	1.088	-0.154	76.833	0	0	0	0	0	0	0
WT222(CAA14FCCF874)	3.72	13105	2022-11-29 14:58:42.857	-0.083	0.305	1.026	19.226	0.244	0.305	1.181	-0.154	76.877	0	0	0	0	0	0	0
WT222(CAA14FCCF874)	3.72	13105	2022-11-29 14:58:42.857	-0.083	0.305	1.026	19.226	0.244	0.305	1.274	-0.148	76.915	0	0	0	0	0	0	0
WT222(CAA14FCCF874)	3.72	13105	2022-11-29 14:58:42.857	-0.083	0.305	1.026	19.226	0.244	0.305	1.368	-0.143	76.954	0	0	0	0	0	0	0
WT222(CAA14FCCF874)	3.72	13105	2022-11-29 14:58:42.857	-0.083	0.305	1.026	19.226	0.244	0.305	1.467	-0.137	76.987	0	0	0	0	0	0	0
WT222(CAA14FCCF874)	3.72	13105	2022-11-29 14:58:42.857	0.093	-0.224	0.975	-11.047	2.136	4.639	1.412	-0.126	77.047	0	0	0	0	0	0	0
WT222(CAA14FCCF874)	3.72	13105	2022-11-29 14:58:42.857	0.093	-0.224	0.975	-11.047	2.136	4.639	1.357	-0.115	77.108	0	0	0	0	0	0	0
WT222(CAA14FCCF874)	3.72	13105	2022-11-29 14:58:42.919	0.093	-0.224	0.975	-11.047	2.136	4.639	1.296	-0.104	77.173	0	0	0	0	0	0	0
WT222(CAA14FCCF874)	3.72	13105	2022-11-29 14:58:42.919	0.093	-0.224	0.975	-11.047	2.136	4.639	1.236	-0.093	77.239	0	0	0	0	0	0	0
WT222(CAA14FCCF874)	3.72	13105	2022-11-29 14:58:42.919	-0.124	0.153	1.033	7.324	-2.075	-1.099	1.269	-0.104	77.272	0	0	0	0	0	0	0
WT222(CAA14FCCF874)	3.72	13105	2022-11-29 14:58:42.919	-0.124	0.153	1.033	7.324	-2.075	-1.099	1.302	-0.11	77.305	0	0	0	0	0	0	0
WT222(CAA14FCCF874)	3.72	13105	2022-11-29 14:58:42.919	-0.124	0.153	1.033	7.324	-2.075	-1.099	1.335	-0.121	77.344	0	0	0	0	0	0	0
WT222(CAA14FCCF874)	3.72	13105	2022-11-29 14:58:42.919	-0.124	0.153	1.033	7.324	-2.075	-1.099	1.373	-0.126	77.371	0	0	0	0	0	0	0
WT222(CAA14FCCF874)	3.72	13105	2022-11-29 14:58:42.919	0.041	0.073	0.939	-2.014	4.028	-1.892	1.362	-0.099	77.404	0	0	0	0	0	0	0
WT222(CAA14FCCF874)	3.72	13105	2022-11-29 14:58:42.919	0.041	0.073	0.939	-2.014	4.028	-1.892	1.351	-0.077	77.432	0	0	0	0	0	0	0
WT222(CAA14FCCF874)	3.72	13105	2022-11-29 14:58:42.951	0.041	0.073	0.939	-2.014	4.028	-1.892	1.346	-0.055	77.459	0	0	0	0	0	0	0
WT222(CAA14FCCF874)	3.72	13105	2022-11-29 14:58:42.951	0.041	0.073	0.939	-2.014	4.028	-1.892	1.335	-0.033	77.487	0	0	0	0	0	0	0
WT222(CAA14FCCF874)	3.72	13105	2022-11-29 14:58:42.951	-0.051	-0.213	1.078	-9.033	5.127	10.498	1.291	-0.005	77.58	0	0	0	0	0	0	0
WT222(CAA14FCCF874)	3.72	13105	2022-11-29 14:58:42.951	-0.051	-0.213	1.078	-9.033	5.127	10.498	1.241	0.016	77.673	0	0	0	0	0	0	0
WT222(CAA14FCCF874)	3.72	13105	2022-11-29 14:58:42.951	-0.051	-0.213	1.078	-9.033	5.127	10.498	1.192	0.044	77.772	0	0	0	0	0	0	0
WT222(CAA14FCCF874)	3.72	13105	2022-11-29 14:58:42.951	-0.051	-0.213	1.078	-9.033	5.127	10.498	1.143	0.066	77.871	0	0	0	0	0	0	0
WT222(CAA14FCCF874)	3.72	13105	2022-11-29 14:58:42.951	0.075	0.055	1.02	10.681	-2.869	-1.404	1.187	0.055	77.904	0	0	0	0	0	0	0
WT222(CAA14FCCF874)	3.72	13105	2022-11-29 14:58:42.951	0.075	0.055	1.02	10.681	-2.869	-1.404	1.236	0.044	77.943	0	0	0	0	0	0	0
WT222(CAA14FCCF874)	3.72	13105	2022-11-29 14:58:42.982	0.075	0.055	1.02	10.681	-2.869	-1.404	1.285	0.027	77.981	0	0	0	0	0	0	0
WT222(CAA14FCCF874)	3.72	13105	2022-11-29 14:58:42.982	0.075	0.055	1.02	10.681	-2.869	-1.404	1.335	0.011	78.014	0	0	0	0	0	0	0
WT222(CAA14FCCF874)	3.72	13105	2022-11-29 14:58:42.982	-0.041	0.155	1.04	3.906	2.502	-1.709	1.351	0.027	78.052	0	0	0	0	0	0	0
WT222(CAA14FCCF874)	3.72	13105	2022-11-29 14:58:42.982	-0.041	0.155	1.04	3.906	2.502	-1.709	1.368	0.038	78.085	0	0	0	0	0	0	0
WT222(CAA14FCCF874)	3.72	13105	2022-11-29 14:58:42.982	-0.041	0.155	1.04	3.906	2.502	-1.709	1.39	0.055	78.118	0	0	0	0	0	0	0
WT222(CAA14FCCF874)	3.72	13105	2022-11-29 14:58:42.982	-0.041	0.155	1.04	3.906	2.502	-1.709	1.406	0.066	78.146	0	0	0	0	0	0	0
WT222(CAA14FCCF874)	3.72	13105	2022-11-29 14:58:42.982	0.03	-0.051	0.986	2.563	-2.625	-9.155	1.417	0.055	78.14	0	0	0	0	0	0	0
WT222(CAA14FCCF874)	3.72	13105	2022-11-29 14:58:42.982	0.03	-0.051	0.986	2.563	-2.625	-9.155	1.434	0.044	78.135	0	0	0	0	0	0	0
WT222(CAA14FCCF874)	3.72	13105	2022-11-29 14:58:43.044	0.03	-0.051	0.986	2.563	-2.625	-9.155	1.445	0.033	78.135	0	0	0	0	0	0	0
WT222(CAA14FCCF874)	3.72	13105	2022-11-29 14:58:43.044	0.03	-0.051	0.986	2.563	-2.625	-9.155	1.45	0.022	78.129	0	0	0	0	0	0	0
WT222(CAA14FCCF874)	3.72	13105	2022-11-29 14:58:43.044	0.044	-0.075	1.017	0	-1.221	4.395	1.45	0.011	78.195	0	0	0	0	0	0	0
WT222(CAA14FCCF874)	3.72	13105	2022-11-29 14:58:43.044	0.044	-0.075	1.017	0	-1.221	4.395	1.445	0.005	78.261	0	0	0	0	0	0	0
WT222(CAA14FCCF874)	3.72	13105	2022-11-29 14:58:43.044	0.044	-0.075	1.017	0	-1.221	4.395	1.445	0	78.333	0	0	0	0	0	0	0
WT222(CAA14FCCF874)	3.72	13105	2022-11-29 14:58:43.044	0.044	-0.075	1.017	0	-1.221	4.395	1.439	-0.005	78.398	0	0	0	0	0	0	0
WT222(CAA14FCCF874)	3.72	13105	2022-11-29 14:58:43.044	-0.073	0.02	0.98	-0.305	0.549	7.019	1.434	-0.005	78.481	0	0	0	0	0	0	0
WT222(CAA14FCCF874)	3.72	13105	2022-11-29 14:58:43.044	-0.073	0.02	0.98	-0.305	0.549	7.019	1.428	-0.005	78.563	0	0	0	0	0	0	0
WT222(CAA14FCCF874)	3.72	13105	2022-11-29 14:58:43.060	-0.073	0.02	0.98	-0.305	0.549	7.019	1.417	0	78.64	0	0	0	0	0	0	0
WT222(CAA14FCCF874)	3.72	13105	2022-11-29 14:58:43.060	0.092	-0.014	1.031	-4.028	-0.671	-11.292	1.395	-0.005	78.629	0	0	0	0	0	0	0
WT222(CAA14FCCF874)	3.72	13105	2022-11-29 14:58:43.060	0.092	-0.014	1.031	-4.028	-0.671	-11.292	1.373	-0.011	78.624	0	0	0	0	0	0	0
WT222(CAA14FCCF874)	3.72	13105	2022-11-29 14:58:43.060	0.092	-0.014	1.031	-4.028	-0.671	-11.292	1.346	-0.011	78.613	0	0	0	0	0	0	0
WT222(CAA14FCCF874)	3.72	13105	2022-11-29 14:58:43.060	0.092	-0.014	1.031	-4.028	-0.671	-11.292	1.324	-0.016	78.602	0	0	0	0	0	0	0
WT222(CAA14FCCF874)	3.72	13105	2022-11-29 14:58:43.060	-0.084	-0.222	0.969	2.93	0.732	18.25	1.329	-0.016	78.745	0	0	0	0	0	0	0

## Sheet: 1.5kg
设备名称	电压	版本	片上时间	加速度X(g)	加速度Y(g)	加速度Z(g)	角速度X(°/s)	角速度Y(°/s)	角速度Z(°/s)	角度X(°)	角度Y(°)	角度Z(°)	磁场X	磁场Y	磁场Z	四元数0	四元数1	四元数2	四元数3	状态
WT222(CAA14FCCF874)	3.74	13105	2022-11-29 14:46:29.543	0.093	-0.096	0.975	-1.038	-0.671	6.348	-3.636	-5.059	83.145	0	0	0	0	0	0	0
WT222(CAA14FCCF874)	3.74	13105	2022-11-29 14:46:29.543	0.093	-0.096	0.975	-1.038	-0.671	6.348	-3.647	-5.059	83.183	0	0	0	0	0	0	0
WT222(CAA14FCCF874)	3.74	13105	2022-11-29 14:46:29.543	0.093	-0.096	0.975	-1.038	-0.671	6.348	-3.653	-5.059	83.216	0	0	0	0	0	0	0
WT222(CAA14FCCF874)	3.74	13105	2022-11-29 14:46:29.543	0.155	-0.013	1.009	-0.61	1.282	-0.427	-3.658	-5.054	83.216	0	0	0	0	0	0	0
WT222(CAA14FCCF874)	3.74	13105	2022-11-29 14:46:29.543	0.155	-0.013	1.009	-0.61	1.282	-0.427	-3.664	-5.054	83.216	0	0	0	0	0	0	0
WT222(CAA14FCCF874)	3.74	13105	2022-11-29 14:46:29.543	0.155	-0.013	1.009	-0.61	1.282	-0.427	-3.664	-5.048	83.216	0	0	0	0	0	0	0
WT222(CAA14FCCF874)	3.74	13105	2022-11-29 14:46:29.574	0.161	-0.142	0.991	-4.822	7.996	-6.653	-3.801	-4.867	83.002	0	0	0	0	0	0	0
WT222(CAA14FCCF874)	3.74	13105	2022-11-29 14:46:29.574	0.086	-0.046	0.987	3.235	3.723	-14.404	-3.779	-4.856	82.93	0	0	0	0	0	0	0
WT222(CAA14FCCF874)	3.74	13105	2022-11-29 14:46:29.574	0.086	-0.046	0.987	3.235	3.723	-14.404	-3.757	-4.845	82.859	0	0	0	0	0	0	0
WT222(CAA14FCCF874)	3.74	13105	2022-11-29 14:46:29.574	0.086	-0.046	0.987	3.235	3.723	-14.404	-3.735	-4.834	82.787	0	0	0	0	0	0	0
WT222(CAA14FCCF874)	3.74	13105	2022-11-29 14:46:29.574	0.086	-0.046	0.987	3.235	3.723	-14.404	-3.713	-4.823	82.722	0	0	0	0	0	0	0
WT222(CAA14FCCF874)	3.74	13105	2022-11-29 14:46:29.574	0.11	-0.008	1.017	0.244	1.038	-6.104	-3.708	-4.823	82.694	0	0	0	0	0	0	0
WT222(CAA14FCCF874)	3.74	13105	2022-11-29 14:46:29.574	0.11	-0.008	1.017	0.244	1.038	-6.104	-3.708	-4.823	82.661	0	0	0	0	0	0	0
WT222(CAA14FCCF874)	3.74	13105	2022-11-29 14:46:29.574	0.11	-0.008	1.017	0.244	1.038	-6.104	-3.702	-4.823	82.634	0	0	0	0	0	0	0
WT222(CAA14FCCF874)	3.74	13105	2022-11-29 14:46:29.668	0.11	-0.008	1.017	0.244	1.038	-6.104	-3.697	-4.823	82.606	0	0	0	0	0	0	0
WT222(CAA14FCCF874)	3.74	13105	2022-11-29 14:46:29.668	0.031	-0.029	1	0.549	0.366	-0.854	-3.691	-4.823	82.606	0	0	0	0	0	0	0
WT222(CAA14FCCF874)	3.74	13105	2022-11-29 14:46:29.668	0.031	-0.029	1	0.549	0.366	-0.854	-3.686	-4.823	82.601	0	0	0	0	0	0	0
WT222(CAA14FCCF874)	3.74	13105	2022-11-29 14:46:29.668	0.031	-0.029	1	0.549	0.366	-0.854	-3.68	-4.823	82.601	0	0	0	0	0	0	0
WT222(CAA14FCCF874)	3.74	13105	2022-11-29 14:46:29.668	0.031	-0.029	1	0.549	0.366	-0.854	-3.675	-4.823	82.595	0	0	0	0	0	0	0
WT222(CAA14FCCF874)	3.74	13105	2022-11-29 14:46:29.668	0.108	-0.082	0.999	0.488	0.366	1.831	-3.669	-4.823	82.606	0	0	0	0	0	0	0
WT222(CAA14FCCF874)	3.74	13105	2022-11-29 14:46:29.668	0.108	-0.082	0.999	0.488	0.366	1.831	-3.669	-4.818	82.617	0	0	0	0	0	0	0
WT222(CAA14FCCF874)	3.74	13105	2022-11-29 14:46:29.668	0.108	-0.082	0.999	0.488	0.366	1.831	-3.664	-4.818	82.628	0	0	0	0	0	0	0
WT222(CAA14FCCF874)	3.74	13105	2022-11-29 14:46:29.684	0.049	0.074	0.998	0.427	-13.611	-7.935	-3.571	-5.109	82.798	0	0	0	0	0	0	0
WT222(CAA14FCCF874)	3.74	13105	2022-11-29 14:46:29.684	0.049	0.074	0.998	0.427	-13.611	-7.935	-3.56	-5.18	82.766	0	0	0	0	0	0	0
WT222(CAA14FCCF874)	3.74	13105	2022-11-29 14:46:29.684	0.049	0.074	0.998	0.427	-13.611	-7.935	-3.554	-5.24	82.733	0	0	0	0	0	0	0
WT222(CAA14FCCF874)	3.74	13105	2022-11-29 14:46:29.684	0.049	0.074	0.998	0.427	-13.611	-7.935	-3.543	-5.306	82.694	0	0	0	0	0	0	0
WT222(CAA14FCCF874)	3.74	13105	2022-11-29 14:46:29.684	0.159	-0.146	1.006	0.122	-8.301	-4.517	-3.532	-5.345	82.672	0	0	0	0	0	0	0
WT222(CAA14FCCF874)	3.74	13105	2022-11-29 14:46:29.684	0.159	-0.146	1.006	0.122	-8.301	-4.517	-3.527	-5.389	82.656	0	0	0	0	0	0	0
WT222(CAA14FCCF874)	3.74	13105	2022-11-29 14:46:29.684	0.159	-0.146	1.006	0.122	-8.301	-4.517	-3.521	-5.427	82.639	0	0	0	0	0	0	0
WT222(CAA14FCCF874)	3.74	13105	2022-11-29 14:46:29.684	0.159	-0.146	1.006	0.122	-8.301	-4.517	-3.521	-5.466	82.623	0	0	0	0	0	0	0
WT222(CAA14FCCF874)	3.74	13105	2022-11-29 14:46:29.715	0.099	0.052	0.996	1.343	-3.967	1.892	-3.51	-5.482	82.639	0	0	0	0	0	0	0
WT222(CAA14FCCF874)	3.74	13105	2022-11-29 14:46:29.715	0.099	0.052	0.996	1.343	-3.967	1.892	-3.505	-5.499	82.65	0	0	0	0	0	0	0
WT222(CAA14FCCF874)	3.74	13105	2022-11-29 14:46:29.715	0.099	0.052	0.996	1.343	-3.967	1.892	-3.494	-5.515	82.661	0	0	0	0	0	0	0
WT222(CAA14FCCF874)	3.74	13105	2022-11-29 14:46:29.715	0.099	0.052	0.996	1.343	-3.967	1.892	-3.483	-5.537	82.672	0	0	0	0	0	0	0
WT222(CAA14FCCF874)	3.74	13105	2022-11-29 14:46:29.715	0.095	-0.181	1.005	-2.258	-1.038	-9.033	-3.488	-5.543	82.628	0	0	0	0	0	0	0
WT222(CAA14FCCF874)	3.74	13105	2022-11-29 14:46:29.715	0.095	-0.181	1.005	-2.258	-1.038	-9.033	-3.488	-5.548	82.59	0	0	0	0	0	0	0
WT222(CAA14FCCF874)	3.74	13105	2022-11-29 14:46:29.715	0.095	-0.181	1.005	-2.258	-1.038	-9.033	-3.494	-5.554	82.551	0	0	0	0	0	0	0
WT222(CAA14FCCF874)	3.74	13105	2022-11-29 14:46:29.715	0.095	-0.181	1.005	-2.258	-1.038	-9.033	-3.505	-5.559	82.513	0	0	0	0	0	0	0
WT222(CAA14FCCF874)	3.74	13105	2022-11-29 14:46:29.746	0.067	0.006	1.007	1.648	-0.977	-4.944	-3.373	-5.63	83.128	0	0	0	0	0	0	0
WT222(CAA14FCCF874)	3.74	13105	2022-11-29 14:46:29.746	0.067	0.006	1.007	1.648	-0.977	-4.944	-3.362	-5.636	83.112	0	0	0	0	0	0	0
WT222(CAA14FCCF874)	3.74	13105	2022-11-29 14:46:29.746	0.067	0.006	1.007	1.648	-0.977	-4.944	-3.345	-5.641	83.09	0	0	0	0	0	0	0
WT222(CAA14FCCF874)	3.74	13105	2022-11-29 14:46:29.746	0.067	0.006	1.007	1.648	-0.977	-4.944	-3.334	-5.652	83.073	0	0	0	0	0	0	0
WT222(CAA14FCCF874)	3.74	13105	2022-11-29 14:46:29.746	0.099	-0.136	1.001	3.54	-1.221	12.207	-3.323	-5.652	83.139	0	0	0	0	0	0	0
WT222(CAA14FCCF874)	3.74	13105	2022-11-29 14:46:29.746	0.099	-0.136	1.001	3.54	-1.221	12.207	-3.312	-5.658	83.205	0	0	0	0	0	0	0
WT222(CAA14FCCF874)	3.74	13105	2022-11-29 14:46:29.746	0.099	-0.136	1.001	3.54	-1.221	12.207	-3.301	-5.663	83.276	0	0	0	0	0	0	0
WT222(CAA14FCCF874)	3.74	13105	2022-11-29 14:46:29.746	0.099	-0.136	1.001	3.54	-1.221	12.207	-3.29	-5.663	83.342	0	0	0	0	0	0	0
WT222(CAA14FCCF874)	3.74	13105	2022-11-29 14:46:29.809	0.013	-0.091	0.99	3.357	-2.075	16.602	-3.279	-5.669	83.436	0	0	0	0	0	0	0
WT222(CAA14FCCF874)	3.74	13105	2022-11-29 14:46:29.809	0.013	-0.091	0.99	3.357	-2.075	16.602	-3.274	-5.674	83.524	0	0	0	0	0	0	0
WT222(CAA14FCCF874)	3.74	13105	2022-11-29 14:46:29.809	0.013	-0.091	0.99	3.357	-2.075	16.602	-3.268	-5.68	83.617	0	0	0	0	0	0	0
WT222(CAA14FCCF874)	3.74	13105	2022-11-29 14:46:29.809	0.013	-0.091	0.99	3.357	-2.075	16.602	-3.263	-5.685	83.705	0	0	0	0	0	0	0
WT222(CAA14FCCF874)	3.74	13105	2022-11-29 14:46:29.809	0.083	0.095	0.995	-0.122	0	-8.057	-3.257	-5.685	83.672	0	0	0	0	0	0	0
WT222(CAA14FCCF874)	3.74	13105	2022-11-29 14:46:29.809	0.083	0.095	0.995	-0.122	0	-8.057	-3.257	-5.685	83.633	0	0	0	0	0	0	0
WT222(CAA14FCCF874)	3.74	13105	2022-11-29 14:46:29.809	0.083	0.095	0.995	-0.122	0	-8.057	-3.252	-5.685	83.595	0	0	0	0	0	0	0
WT222(CAA14FCCF874)	3.74	13105	2022-11-29 14:46:29.809	0.083	0.095	0.995	-0.122	0	-8.057	-3.241	-5.685	83.557	0	0	0	0	0	0	0
WT222(CAA14FCCF874)	3.74	13105	2022-11-29 14:46:29.840	0.219	-0.02	0.99	2.319	0	4.639	-3.246	-5.696	83.298	0	0	0	0	0	0	0
WT222(CAA14FCCF874)	3.74	13105	2022-11-29 14:46:29.840	0.219	-0.02	0.99	2.319	0	4.639	-3.241	-5.702	83.331	0	0	0	0	0	0	0
WT222(CAA14FCCF874)	3.74	13105	2022-11-29 14:46:29.840	0.219	-0.02	0.99	2.319	0	4.639	-3.235	-5.702	83.364	0	0	0	0	0	0	0
WT222(CAA14FCCF874)	3.74	13105	2022-11-29 14:46:29.840	0.147	-0.072	0.975	0.549	0	-4.15	-3.23	-5.707	83.353	0	0	0	0	0	0	0
WT222(CAA14FCCF874)	3.74	13105	2022-11-29 14:46:29.840	0.147	-0.072	0.975	0.549	0	-4.15	-3.224	-5.713	83.337	0	0	0	0	0	0	0
WT222(CAA14FCCF874)	3.74	13105	2022-11-29 14:46:29.840	0.147	-0.072	0.975	0.549	0	-4.15	-3.224	-5.718	83.326	0	0	0	0	0	0	0
WT222(CAA14FCCF874)	3.74	13105	2022-11-29 14:46:29.840	0.147	-0.072	0.975	0.549	0	-4.15	-3.219	-5.724	83.315	0	0	0	0	0	0	0
WT222(CAA14FCCF874)	3.74	13105	2022-11-29 14:46:29.840	-0.011	-0.129	1.022	2.747	-0.916	7.874	-3.214	-5.729	83.364	0	0	0	0	0	0	0
WT222(CAA14FCCF874)	3.74	13105	2022-11-29 14:46:29.840	-0.011	-0.129	1.022	2.747	-0.916	7.874	-3.208	-5.729	83.414	0	0	0	0	0	0	0
WT222(CAA14FCCF874)	3.74	13105	2022-11-29 14:46:29.840	-0.011	-0.129	1.022	2.747	-0.916	7.874	-3.203	-5.735	83.463	0	0	0	0	0	0	0
WT222(CAA14FCCF874)	3.74	13105	2022-11-29 14:46:29.840	-0.011	-0.129	1.022	2.747	-0.916	7.874	-3.197	-5.735	83.513	0	0	0	0	0	0	0
WT222(CAA14FCCF874)	3.74	13105	2022-11-29 14:46:29.840	0.05	0.019	1.016	-0.488	13.367	0.854	-3.203	-5.669	83.518	0	0	0	0	0	0	0
WT222(CAA14FCCF874)	3.74	13105	2022-11-29 14:46:29.840	0.05	0.019	1.016	-0.488	13.367	0.854	-3.208	-5.603	83.529	0	0	0	0	0	0	0
WT222(CAA14FCCF874)	3.74	13105	2022-11-29 14:46:29.840	0.05	0.019	1.016	-0.488	13.367	0.854	-3.208	-5.537	83.535	0	0	0	0	0	0	0
WT222(CAA14FCCF874)	3.74	13105	2022-11-29 14:46:29.840	0.05	0.019	1.016	-0.488	13.367	0.854	-3.214	-5.466	83.546	0	0	0	0	0	0	0
WT222(CAA14FCCF874)	3.74	13105	2022-11-29 14:46:29.840	0.089	-0.271	0.979	-3.296	10.254	6.104	-3.235	-5.411	83.578	0	0	0	0	0	0	0
WT222(CAA14FCCF874)	3.74	13105	2022-11-29 14:46:29.871	0.089	-0.271	0.979	-3.296	10.254	6.104	-3.257	-5.361	83.617	0	0	0	0	0	0	0
WT222(CAA14FCCF874)	3.74	13105	2022-11-29 14:46:29.871	0.089	-0.271	0.979	-3.296	10.254	6.104	-3.285	-5.306	83.655	0	0	0	0	0	0	0
WT222(CAA14FCCF874)	3.74	13105	2022-11-29 14:46:29.871	0.089	-0.271	0.979	-3.296	10.254	6.104	-3.307	-5.251	83.694	0	0	0	0	0	0	0
WT222(CAA14FCCF874)	3.74	13105	2022-11-29 14:46:29.871	0.007	0.145	0.937	-4.089	8.85	-3.906	-3.334	-5.208	83.683	0	0	0	0	0	0	0
WT222(CAA14FCCF874)	3.74	13105	2022-11-29 14:46:29.871	0.007	0.145	0.937	-4.089	8.85	-3.906	-3.356	-5.164	83.672	0	0	0	0	0	0	0
WT222(CAA14FCCF874)	3.74	13105	2022-11-29 14:46:29.871	0.007	0.145	0.937	-4.089	8.85	-3.906	-3.373	-5.12	83.655	0	0	0	0	0	0	0
WT222(CAA14FCCF874)	3.74	13105	2022-11-29 14:46:29.871	0.007	0.145	0.937	-4.089	8.85	-3.906	-3.389	-5.076	83.639	0	0	0	0	0	0	0
WT222(CAA14FCCF874)	3.74	13105	2022-11-29 14:46:29.871	0.205	0.001	0.966	-6.958	9.583	-42.053	-3.406	-5.037	83.43	0	0	0	0	0	0	0
WT222(CAA14FCCF874)	3.74	13105	2022-11-29 14:46:29.965	0.205	0.001	0.966	-6.958	9.583	-42.053	-3.422	-5.004	83.221	0	0	0	0	0	0	0
WT222(CAA14FCCF874)	3.74	13105	2022-11-29 14:46:29.965	0.205	0.001	0.966	-6.958	9.583	-42.053	-3.433	-4.971	83.018	0	0	0	0	0	0	0
WT222(CAA14FCCF874)	3.74	13105	2022-11-29 14:46:29.965	0.205	0.001	0.966	-6.958	9.583	-42.053	-3.45	-4.938	82.809	0	0	0	0	0	0	0
WT222(CAA14FCCF874)	3.74	13105	2022-11-29 14:46:29.965	0.047	-0.286	0.958	-0.549	-8.606	-7.385	-3.45	-4.982	82.782	0	0	0	0	0	0	0
WT222(CAA14FCCF874)	3.74	13105	2022-11-29 14:46:29.965	0.047	-0.286	0.958	-0.549	-8.606	-7.385	-3.45	-5.032	82.76	0	0	0	0	0	0	0
WT222(CAA14FCCF874)	3.74	13105	2022-11-29 14:46:29.965	0.047	-0.286	0.958	-0.549	-8.606	-7.385	-3.45	-5.076	82.738	0	0	0	0	0	0	0
WT222(CAA14FCCF874)	3.74	13105	2022-11-29 14:46:29.965	0.047	-0.286	0.958	-0.549	-8.606	-7.385	-3.455	-5.12	82.716	0	0	0	0	0	0	0
WT222(CAA14FCCF874)	3.74	13105	2022-11-29 14:46:29.965	0.066	-0.094	1.032	1.892	0.061	39.673	-3.472	-5.109	82.93	0	0	0	0	0	0	0
WT222(CAA14FCCF874)	3.74	13105	2022-11-29 14:46:30.106	0.066	-0.094	1.032	1.892	0.061	39.673	-3.483	-5.098	83.139	0	0	0	0	0	0	0
WT222(CAA14FCCF874)	3.74	13105	2022-11-29 14:46:30.106	0.066	-0.094	1.032	1.892	0.061	39.673	-3.499	-5.087	83.353	0	0	0	0	0	0	0
WT222(CAA14FCCF874)	3.74	13105	2022-11-29 14:46:30.106	0.066	-0.094	1.032	1.892	0.061	39.673	-3.51	-5.07	83.562	0	0	0	0	0	0	0
WT222(CAA14FCCF874)	3.74	13105	2022-11-29 14:46:30.106	0.112	-0.079	1.003	-2.563	-0.244	29.602	-3.543	-5.065	83.721	0	0	0	0	0	0	0
WT222(CAA14FCCF874)	3.74	13105	2022-11-29 14:46:30.106	0.112	-0.079	1.003	-2.563	-0.244	29.602	-3.571	-5.059	83.881	0	0	0	0	0	0	0
WT222(CAA14FCCF874)	3.74	13105	2022-11-29 14:46:30.106	0.112	-0.079	1.003	-2.563	-0.244	29.602	-3.604	-5.048	84.034	0	0	0	0	0	0	0
WT222(CAA14FCCF874)	3.74	13105	2022-11-29 14:46:30.106	0.112	-0.079	1.003	-2.563	-0.244	29.602	-3.631	-5.043	84.194	0	0	0	0	0	0	0
WT222(CAA14FCCF874)	3.74	13105	2022-11-29 14:46:30.106	0.229	-0.093	0.951	-0.671	-1.587	37.292	-3.658	-5.037	84.391	0	0	0	0	0	0	0
WT222(CAA14FCCF874)	3.74	13105	2022-11-29 14:46:30.168	0.229	-0.093	0.951	-0.671	-1.587	37.292	-3.68	-5.037	84.584	0	0	0	0	0	0	0
WT222(CAA14FCCF874)	3.74	13105	2022-11-29 14:46:30.168	0.229	-0.093	0.951	-0.671	-1.587	37.292	-3.702	-5.037	84.776	0	0	0	0	0	0	0
WT222(CAA14FCCF874)	3.74	13105	2022-11-29 14:46:30.168	0.229	-0.093	0.951	-0.671	-1.587	37.292	-3.73	-5.037	84.974	0	0	0	0	0	0	0
WT222(CAA14FCCF874)	3.74	13105	2022-11-29 14:46:30.168	0.236	0.27	0.883	-4.272	-24.597	-44.8	-3.73	-5.18	84.76	0	0	0	0	0	0	0
WT222(CAA14FCCF874)	3.74	13105	2022-11-29 14:46:30.168	0.236	0.27	0.883	-4.272	-24.597	-44.8	-3.73	-5.323	84.545	0	0	0	0	0	0	0
WT222(CAA14FCCF874)	3.74	13105	2022-11-29 14:46:30.168	0.236	0.27	0.883	-4.272	-24.597	-44.8	-3.73	-5.471	84.326	0	0	0	0	0	0	0
WT222(CAA14FCCF874)	3.74	13105	2022-11-29 14:46:30.168	0.236	0.27	0.883	-4.272	-24.597	-44.8	-3.719	-5.614	84.106	0	0	0	0	0	0	0
WT222(CAA14FCCF874)	3.74	13105	2022-11-29 14:46:30.168	0.002	-0.468	1.229	-7.324	-1.465	-28.992	-3.741	-5.636	83.963	0	0	0	0	0	0	0
WT222(CAA14FCCF874)	3.74	13105	2022-11-29 14:46:30.200	0.002	-0.468	1.229	-7.324	-1.465	-28.992	-3.763	-5.658	83.82	0	0	0	0	0	0	0
WT222(CAA14FCCF874)	3.74	13105	2022-11-29 14:46:30.200	0.002	-0.468	1.229	-7.324	-1.465	-28.992	-3.79	-5.68	83.683	0	0	0	0	0	0	0
WT222(CAA14FCCF874)	3.74	13105	2022-11-29 14:46:30.200	0.002	-0.468	1.229	-7.324	-1.465	-28.992	-3.818	-5.696	83.551	0	0	0	0	0	0	0
WT222(CAA14FCCF874)	3.74	13105	2022-11-29 14:46:30.200	-0.145	-0.175	0.977	-2.869	11.658	5.798	-3.84	-5.636	83.584	0	0	0	0	0	0	0
WT222(CAA14FCCF874)	3.74	13105	2022-11-29 14:46:30.200	-0.145	-0.175	0.977	-2.869	11.658	5.798	-3.862	-5.576	83.617	0	0	0	0	0	0	0
WT222(CAA14FCCF874)	3.74	13105	2022-11-29 14:46:30.200	-0.145	-0.175	0.977	-2.869	11.658	5.798	-3.889	-5.515	83.655	0	0	0	0	0	0	0
WT222(CAA14FCCF874)	3.74	13105	2022-11-29 14:46:30.200	-0.145	-0.175	0.977	-2.869	11.658	5.798	-3.917	-5.449	83.688	0	0	0	0	0	0	0
WT222(CAA14FCCF874)	3.74	13105	2022-11-29 14:46:30.200	-0.017	0.096	1	1.404	2.93	1.221	-3.917	-5.427	83.705	0	0	0	0	0	0	0
WT222(CAA14FCCF874)	3.74	13105	2022-11-29 14:46:30.231	-0.017	0.096	1	1.404	2.93	1.221	-3.911	-5.405	83.716	0	0	0	0	0	0	0
WT222(CAA14FCCF874)	3.74	13105	2022-11-29 14:46:30.231	-0.017	0.096	1	1.404	2.93	1.221	-3.911	-5.383	83.727	0	0	0	0	0	0	0
WT222(CAA14FCCF874)	3.74	13105	2022-11-29 14:46:30.231	-0.017	0.096	1	1.404	2.93	1.221	-3.906	-5.361	83.732	0	0	0	0	0	0	0
WT222(CAA14FCCF874)	3.74	13105	2022-11-29 14:46:30.231	0.123	-0.021	1.006	4.333	1.892	-8.057	-3.878	-5.345	83.694	0	0	0	0	0	0	0
WT222(CAA14FCCF874)	3.74	13105	2022-11-29 14:46:30.231	0.123	-0.021	1.006	4.333	1.892	-8.057	-3.856	-5.334	83.655	0	0	0	0	0	0	0
WT222(CAA14FCCF874)	3.74	13105	2022-11-29 14:46:30.231	0.123	-0.021	1.006	4.333	1.892	-8.057	-3.829	-5.323	83.611	0	0	0	0	0	0	0
WT222(CAA14FCCF874)	3.74	13105	2022-11-29 14:46:30.231	0.123	-0.021	1.006	4.333	1.892	-8.057	-3.807	-5.306	83.573	0	0	0	0	0	0	0
WT222(CAA14FCCF874)	3.74	13105	2022-11-29 14:46:30.231	0.185	0.167	0.944	-5.676	2.075	-12.878	-3.823	-5.301	83.507	0	0	0	0	0	0	0
WT222(CAA14FCCF874)	3.74	13105	2022-11-29 14:46:30.324	0.185	0.167	0.944	-5.676	2.075	-12.878	-3.845	-5.29	83.436	0	0	0	0	0	0	0
WT222(CAA14FCCF874)	3.74	13105	2022-11-29 14:46:30.324	0.185	0.167	0.944	-5.676	2.075	-12.878	-3.862	-5.284	83.37	0	0	0	0	0	0	0
WT222(CAA14FCCF874)	3.74	13105	2022-11-29 14:46:30.324	0.185	0.167	0.944	-5.676	2.075	-12.878	-3.878	-5.273	83.298	0	0	0	0	0	0	0
WT222(CAA14FCCF874)	3.74	13105	2022-11-29 14:46:30.324	0.162	-0.192	0.979	-2.319	0.549	11.536	-3.889	-5.268	83.348	0	0	0	0	0	0	0
WT222(CAA14FCCF874)	3.74	13105	2022-11-29 14:46:30.324	0.162	-0.192	0.979	-2.319	0.549	11.536	-3.9	-5.262	83.403	0	0	0	0	0	0	0
WT222(CAA14FCCF874)	3.74	13105	2022-11-29 14:46:30.324	0.162	-0.192	0.979	-2.319	0.549	11.536	-3.911	-5.257	83.458	0	0	0	0	0	0	0
WT222(CAA14FCCF874)	3.74	13105	2022-11-29 14:46:30.324	0.162	-0.192	0.979	-2.319	0.549	11.536	-3.928	-5.251	83.513	0	0	0	0	0	0	0
WT222(CAA14FCCF874)	3.74	13105	2022-11-29 14:46:30.324	-0.056	0.006	1.027	5.188	-2.502	-4.761	-3.895	-5.262	83.485	0	0	0	0	0	0	0
WT222(CAA14FCCF874)	3.74	13105	2022-11-29 14:46:30.387	0.054	-0.134	1.033	-4.944	1.343	1.77	-3.944	-5.229	83.441	0	0	0	0	0	0	0
WT222(CAA14FCCF874)	3.74	13105	2022-11-29 14:46:30.387	0.054	-0.134	1.033	-4.944	1.343	1.77	-3.966	-5.224	83.447	0	0	0	0	0	0	0
WT222(CAA14FCCF874)	3.74	13105	2022-11-29 14:46:30.387	0.133	-0.035	0.948	0.427	-0.305	5.066	-3.966	-5.219	83.469	0	0	0	0	0	0	0
WT222(CAA14FCCF874)	3.74	13105	2022-11-29 14:46:30.387	0.133	-0.035	0.948	0.427	-0.305	5.066	-3.966	-5.219	83.491	0	0	0	0	0	0	0
WT222(CAA14FCCF874)	3.74	13105	2022-11-29 14:46:30.387	0.133	-0.035	0.948	0.427	-0.305	5.066	-3.966	-5.219	83.513	0	0	0	0	0	0	0
WT222(CAA14FCCF874)	3.74	13105	2022-11-29 14:46:30.387	0.133	-0.035	0.948	0.427	-0.305	5.066	-3.966	-5.219	83.529	0	0	0	0	0	0	0
WT222(CAA14FCCF874)	3.74	13105	2022-11-29 14:46:30.387	0.081	-0.087	1.078	-2.197	0.244	-5.676	-3.972	-5.219	83.496	0	0	0	0	0	0	0
WT222(CAA14FCCF874)	3.74	13105	2022-11-29 14:46:30.387	0.081	-0.087	1.078	-2.197	0.244	-5.676	-3.983	-5.219	83.463	0	0	0	0	0	0	0
WT222(CAA14FCCF874)	3.74	13105	2022-11-29 14:46:30.387	0.081	-0.087	1.078	-2.197	0.244	-5.676	-3.988	-5.219	83.43	0	0	0	0	0	0	0
WT222(CAA14FCCF874)	3.74	13105	2022-11-29 14:46:30.387	0.081	-0.087	1.078	-2.197	0.244	-5.676	-3.999	-5.219	83.397	0	0	0	0	0	0	0
WT222(CAA14FCCF874)	3.74	13105	2022-11-29 14:46:30.387	0.081	-0.055	0.962	2.319	0.122	2.258	-3.988	-5.219	83.403	0	0	0	0	0	0	0
WT222(CAA14FCCF874)	3.74	13105	2022-11-29 14:46:30.387	0.081	-0.055	0.962	2.319	0.122	2.258	-3.972	-5.213	83.408	0	0	0	0	0	0	0
WT222(CAA14FCCF874)	3.74	13105	2022-11-29 14:46:30.387	0.081	-0.055	0.962	2.319	0.122	2.258	-3.961	-5.213	83.414	0	0	0	0	0	0	0
WT222(CAA14FCCF874)	3.74	13105	2022-11-29 14:46:30.387	0.081	-0.055	0.962	2.319	0.122	2.258	-3.95	-5.213	83.414	0	0	0	0	0	0	0
WT222(CAA14FCCF874)	3.74	13105	2022-11-29 14:46:30.387	0.116	-0.029	1.031	-3.296	5.615	4.7	-3.972	-5.18	83.43	0	0	0	0	0	0	0
WT222(CAA14FCCF874)	3.74	13105	2022-11-29 14:46:30.387	0.116	-0.029	1.031	-3.296	5.615	4.7	-3.988	-5.153	83.447	0	0	0	0	0	0	0
WT222(CAA14FCCF874)	3.74	13105	2022-11-29 14:46:30.465	0.116	-0.029	1.031	-3.296	5.615	4.7	-4.005	-5.12	83.458	0	0	0	0	0	0	0
WT222(CAA14FCCF874)	3.74	13105	2022-11-29 14:46:30.465	0.116	-0.029	1.031	-3.296	5.615	4.7	-4.021	-5.092	83.474	0	0	0	0	0	0	0
WT222(CAA14FCCF874)	3.74	13105	2022-11-29 14:46:30.465	0.099	0.009	1.01	-0.183	14.526	-4.822	-4.016	-5.021	83.436	0	0	0	0	0	0	0
WT222(CAA14FCCF874)	3.74	13105	2022-11-29 14:46:30.465	0.099	0.009	1.01	-0.183	14.526	-4.822	-4.01	-4.955	83.397	0	0	0	0	0	0	0
WT222(CAA14FCCF874)	3.74	13105	2022-11-29 14:46:30.465	0.099	0.009	1.01	-0.183	14.526	-4.822	-4.005	-4.883	83.353	0	0	0	0	0	0	0
WT222(CAA14FCCF874)	3.74	13105	2022-11-29 14:46:30.465	0.099	0.009	1.01	-0.183	14.526	-4.822	-3.999	-4.812	83.315	0	0	0	0	0	0	0
WT222(CAA14FCCF874)	3.74	13105	2022-11-29 14:46:30.465	0.003	-0.232	0.926	-3.784	7.935	-16.357	-4.01	-4.779	83.221	0	0	0	0	0	0	0
WT222(CAA14FCCF874)	3.74	13105	2022-11-29 14:46:30.465	0.003	-0.232	0.926	-3.784	7.935	-16.357	-4.021	-4.746	83.128	0	0	0	0	0	0	0
WT222(CAA14FCCF874)	3.74	13105	2022-11-29 14:46:30.497	0.003	-0.232	0.926	-3.784	7.935	-16.357	-4.032	-4.713	83.04	0	0	0	0	0	0	0
WT222(CAA14FCCF874)	3.74	13105	2022-11-29 14:46:30.497	0.003	-0.232	0.926	-3.784	7.935	-16.357	-4.043	-4.68	82.947	0	0	0	0	0	0	0
WT222(CAA14FCCF874)	3.74	13105	2022-11-29 14:46:30.497	0.122	-0.107	0.976	0	2.38	11.597	-4.054	-4.664	83.002	0	0	0	0	0	0	0
WT222(CAA14FCCF874)	3.74	13105	2022-11-29 14:46:30.497	0.122	-0.107	0.976	0	2.38	11.597	-4.059	-4.647	83.051	0	0	0	0	0	0	0
WT222(CAA14FCCF874)	3.74	13105	2022-11-29 14:46:30.497	0.122	-0.107	0.976	0	2.38	11.597	-4.065	-4.631	83.101	0	0	0	0	0	0	0
WT222(CAA14FCCF874)	3.74	13105	2022-11-29 14:46:30.497	0.122	-0.107	0.976	0	2.38	11.597	-4.076	-4.614	83.156	0	0	0	0	0	0	0
WT222(CAA14FCCF874)	3.74	13105	2022-11-29 14:46:30.497	0.066	-0.011	1.012	-0.916	0.488	-6.042	-4.076	-4.614	83.117	0	0	0	0	0	0	0
WT222(CAA14FCCF874)	3.74	13105	2022-11-29 14:46:30.497	0.066	-0.011	1.012	-0.916	0.488	-6.042	-4.081	-4.614	83.079	0	0	0	0	0	0	0
WT222(CAA14FCCF874)	3.74	13105	2022-11-29 14:46:30.559	0.007	-0.015	1.003	0.916	-0.977	-1.892	-4.065	-4.653	83.018	0	0	0	0	0	0	0
WT222(CAA14FCCF874)	3.74	13105	2022-11-29 14:46:30.559	0.007	-0.015	1.003	0.916	-0.977	-1.892	-4.059	-4.658	83.002	0	0	0	0	0	0	0
WT222(CAA14FCCF874)	3.74	13105	2022-11-29 14:46:30.559	0.133	-0.065	0.995	0	-0.549	-4.517	-4.054	-4.658	82.963	0	0	0	0	0	0	0
WT222(CAA14FCCF874)	3.74	13105	2022-11-29 14:46:30.559	0.133	-0.065	0.995	0	-0.549	-4.517	-4.054	-4.664	82.93	0	0	0	0	0	0	0
WT222(CAA14FCCF874)	3.74	13105	2022-11-29 14:46:30.559	0.133	-0.065	0.995	0	-0.549	-4.517	-4.048	-4.669	82.897	0	0	0	0	0	0	0
WT222(CAA14FCCF874)	3.74	13105	2022-11-29 14:46:30.559	0.133	-0.065	0.995	0	-0.549	-4.517	-4.048	-4.675	82.864	0	0	0	0	0	0	0
WT222(CAA14FCCF874)	3.74	13105	2022-11-29 14:46:30.559	-0.204	-0.133	1.014	0.549	-0.916	4.211	-4.043	-4.68	82.875	0	0	0	0	0	0	0
WT222(CAA14FCCF874)	3.74	13105	2022-11-29 14:46:30.559	-0.204	-0.133	1.014	0.549	-0.916	4.211	-4.043	-4.68	82.881	0	0	0	0	0	0	0
WT222(CAA14FCCF874)	3.74	13105	2022-11-29 14:46:30.590	0.091	-0.032	0.991	-0.916	0.488	-4.395	-4.021	-4.669	82.727	0	0	0	0	0	0	0
WT222(CAA14FCCF874)	3.74	13105	2022-11-29 14:46:30.590	0.091	-0.032	0.991	-0.916	0.488	-4.395	-4.021	-4.669	82.689	0	0	0	0	0	0	0
WT222(CAA14FCCF874)	3.74	13105	2022-11-29 14:46:30.590	-0.04	-0.132	1.011	0.183	-1.587	5.005	-4.021	-4.675	82.7	0	0	0	0	0	0	0
WT222(CAA14FCCF874)	3.74	13105	2022-11-29 14:46:30.590	-0.04	-0.132	1.011	0.183	-1.587	5.005	-4.021	-4.68	82.716	0	0	0	0	0	0	0
WT222(CAA14FCCF874)	3.74	13105	2022-11-29 14:46:30.590	-0.04	-0.132	1.011	0.183	-1.587	5.005	-4.021	-4.68	82.727	0	0	0	0	0	0	0
WT222(CAA14FCCF874)	3.74	13105	2022-11-29 14:46:30.590	0.122	0.042	0.996	3.479	-1.038	-0.366	-4.005	-4.686	82.711	0	0	0	0	0	0	0
WT222(CAA14FCCF874)	3.74	13105	2022-11-29 14:46:30.590	0.122	0.042	0.996	3.479	-1.038	-0.366	-3.983	-4.686	82.689	0	0	0	0	0	0	0
WT222(CAA14FCCF874)	3.74	13105	2022-11-29 14:46:30.590	0.122	0.042	0.996	3.479	-1.038	-0.366	-3.961	-4.691	82.672	0	0	0	0	0	0	0
WT222(CAA14FCCF874)	3.74	13105	2022-11-29 14:46:30.621	0.122	0.042	0.996	3.479	-1.038	-0.366	-3.939	-4.697	82.656	0	0	0	0	0	0	0
WT222(CAA14FCCF874)	3.74	13105	2022-11-29 14:46:30.621	-0.011	-0.103	0.997	-2.991	-0.549	-3.113	-3.95	-4.697	82.623	0	0	0	0	0	0	0
WT222(CAA14FCCF874)	3.74	13105	2022-11-29 14:46:30.621	-0.011	-0.103	0.997	-2.991	-0.549	-3.113	-3.961	-4.697	82.59	0	0	0	0	0	0	0
WT222(CAA14FCCF874)	3.74	13105	2022-11-29 14:46:30.621	-0.011	-0.103	0.997	-2.991	-0.549	-3.113	-3.972	-4.702	82.557	0	0	0	0	0	0	0
WT222(CAA14FCCF874)	3.74	13105	2022-11-29 14:46:30.621	-0.011	-0.103	0.997	-2.991	-0.549	-3.113	-3.983	-4.702	82.529	0	0	0	0	0	0	0
WT222(CAA14FCCF874)	3.74	13105	2022-11-29 14:46:30.621	0.132	-0.1	0.972	0.732	-1.709	7.507	-3.977	-4.702	82.551	0	0	0	0	0	0	0
WT222(CAA14FCCF874)	3.74	13105	2022-11-29 14:46:30.621	0.132	-0.1	0.972	0.732	-1.709	7.507	-3.977	-4.708	82.573	0	0	0	0	0	0	0
WT222(CAA14FCCF874)	3.74	13105	2022-11-29 14:46:30.621	0.132	-0.1	0.972	0.732	-1.709	7.507	-3.977	-4.708	82.595	0	0	0	0	0	0	0
WT222(CAA14FCCF874)	3.74	13105	2022-11-29 14:46:30.715	0.132	-0.1	0.972	0.732	-1.709	7.507	-3.972	-4.713	82.617	0	0	0	0	0	0	0
WT222(CAA14FCCF874)	3.74	13105	2022-11-29 14:46:30.715	0.128	-0.277	1	-0.366	-0.305	5.005	-3.977	-4.713	82.628	0	0	0	0	0	0	0
WT222(CAA14FCCF874)	3.74	13105	2022-11-29 14:46:30.715	0.128	-0.277	1	-0.366	-0.305	5.005	-3.983	-4.713	82.639	0	0	0	0	0	0	0
WT222(CAA14FCCF874)	3.74	13105	2022-11-29 14:46:30.715	0.128	-0.277	1	-0.366	-0.305	5.005	-3.994	-4.713	82.656	0	0	0	0	0	0	0
WT222(CAA14FCCF874)	3.74	13105	2022-11-29 14:46:30.715	0.128	-0.277	1	-0.366	-0.305	5.005	-4.005	-4.713	82.667	0	0	0	0	0	0	0
WT222(CAA14FCCF874)	3.74	13105	2022-11-29 14:46:30.715	0.002	0.121	0.979	-0.488	-0.183	-6.897	-4.005	-4.713	82.623	0	0	0	0	0	0	0
WT222(CAA14FCCF874)	3.74	13105	2022-11-29 14:46:30.715	0.002	0.121	0.979	-0.488	-0.183	-6.897	-4.01	-4.713	82.573	0	0	0	0	0	0	0
WT222(CAA14FCCF874)	3.74	13105	2022-11-29 14:46:30.715	0.002	0.121	0.979	-0.488	-0.183	-6.897	-4.01	-4.719	82.524	0	0	0	0	0	0	0
WT222(CAA14FCCF874)	3.74	13105	2022-11-29 14:46:30.746	0.002	0.121	0.979	-0.488	-0.183	-6.897	-4.005	-4.719	82.474	0	0	0	0	0	0	0
WT222(CAA14FCCF874)	3.74	13105	2022-11-29 14:46:30.746	0.014	-0.113	1.028	1.221	-0.061	1.038	-3.999	-4.713	82.463	0	0	0	0	0	0	0
WT222(CAA14FCCF874)	3.74	13105	2022-11-29 14:46:30.746	0.014	-0.113	1.028	1.221	-0.061	1.038	-3.994	-4.713	82.452	0	0	0	0	0	0	0
WT222(CAA14FCCF874)	3.74	13105	2022-11-29 14:46:30.746	0.014	-0.113	1.028	1.221	-0.061	1.038	-3.988	-4.708	82.441	0	0	0	0	0	0	0
WT222(CAA14FCCF874)	3.74	13105	2022-11-29 14:46:30.746	0.014	-0.113	1.028	1.221	-0.061	1.038	-3.983	-4.702	82.43	0	0	0	0	0	0	0
WT222(CAA14FCCF874)	3.74	13105	2022-11-29 14:46:30.746	0.166	-0.018	0.984	0.854	-0.427	-1.404	-3.977	-4.702	82.408	0	0	0	0	0	0	0
WT222(CAA14FCCF874)	3.74	13105	2022-11-29 14:46:30.746	0.166	-0.018	0.984	0.854	-0.427	-1.404	-3.972	-4.702	82.386	0	0	0	0	0	0	0
WT222(CAA14FCCF874)	3.74	13105	2022-11-29 14:46:30.746	0.166	-0.018	0.984	0.854	-0.427	-1.404	-3.966	-4.708	82.359	0	0	0	0	0	0	0
WT222(CAA14FCCF874)	3.74	13105	2022-11-29 14:46:30.794	0.166	-0.018	0.984	0.854	-0.427	-1.404	-3.961	-4.708	82.337	0	0	0	0	0	0	0
WT222(CAA14FCCF874)	3.74	13105	2022-11-29 14:46:30.794	0.14	-0.039	0.963	-1.465	-0.122	-0.549	-3.966	-4.708	82.315	0	0	0	0	0	0	0
WT222(CAA14FCCF874)	3.74	13105	2022-11-29 14:46:30.794	0.14	-0.039	0.963	-1.465	-0.122	-0.549	-3.972	-4.708	82.299	0	0	0	0	0	0	0

## Sheet: 2.0kg
设备名称	电压	版本	片上时间	加速度X(g)	加速度Y(g)	加速度Z(g)	角速度X(°/s)	角速度Y(°/s)	角速度Z(°/s)	角度X(°)	角度Y(°)	角度Z(°)	磁场X	磁场Y	磁场Z	四元数0	四元数1	四元数2	四元数3	状态
WT222(CAA14FCCF874)	3.75	13105	2022-11-29 14:31:17.447	0.166	0.025	1.013	0.61	-1.648	-1.038	-2.049	0.555	79.915	0	0	0	0	0	0	0
WT222(CAA14FCCF874)	3.75	13105	2022-11-29 14:31:17.447	0.166	0.025	1.013	0.61	-1.648	-1.038	-2.054	0.549	79.931	0	0	0	0	0	0	0
WT222(CAA14FCCF874)	3.75	13105	2022-11-29 14:31:17.447	0.166	0.025	1.013	0.61	-1.648	-1.038	-2.049	0.538	79.948	0	0	0	0	0	0	0
WT222(CAA14FCCF874)	3.75	13105	2022-11-29 14:31:17.447	0.166	0.025	1.013	0.61	-1.648	-1.038	-2.049	0.533	79.964	0	0	0	0	0	0	0
WT222(CAA14FCCF874)	3.75	13105	2022-11-29 14:31:17.447	-0.109	0.01	1.026	5.31	-1.465	-0.366	-2.027	0.527	79.98	0	0	0	0	0	0	0
WT222(CAA14FCCF874)	3.75	13105	2022-11-29 14:31:17.447	-0.109	0.01	1.026	5.31	-1.465	-0.366	-2	0.516	80.002	0	0	0	0	0	0	0
WT222(CAA14FCCF874)	3.75	13105	2022-11-29 14:31:17.479	-0.109	0.01	1.026	5.31	-1.465	-0.366	-1.972	0.511	80.019	0	0	0	0	0	0	0
WT222(CAA14FCCF874)	3.75	13105	2022-11-29 14:31:17.479	-0.109	0.01	1.026	5.31	-1.465	-0.366	-1.95	0.511	80.035	0	0	0	0	0	0	0
WT222(CAA14FCCF874)	3.75	13105	2022-11-29 14:31:17.479	0.068	0.009	1.069	-2.563	0.732	-0.916	-1.961	0.516	80.052	0	0	0	0	0	0	0
WT222(CAA14FCCF874)	3.75	13105	2022-11-29 14:31:17.479	0.068	0.009	1.069	-2.563	0.732	-0.916	-1.972	0.522	80.063	0	0	0	0	0	0	0
WT222(CAA14FCCF874)	3.75	13105	2022-11-29 14:31:17.479	0.068	0.009	1.069	-2.563	0.732	-0.916	-1.983	0.522	80.079	0	0	0	0	0	0	0
WT222(CAA14FCCF874)	3.75	13105	2022-11-29 14:31:17.479	0.068	0.009	1.069	-2.563	0.732	-0.916	-1.994	0.527	80.09	0	0	0	0	0	0	0
WT222(CAA14FCCF874)	3.75	13105	2022-11-29 14:31:17.479	0.238	-0.021	1.035	3.906	-1.099	1.709	-1.978	0.522	80.118	0	0	0	0	0	0	0
WT222(CAA14FCCF874)	3.75	13105	2022-11-29 14:31:17.479	0.238	-0.021	1.035	3.906	-1.099	1.709	-1.956	0.511	80.145	0	0	0	0	0	0	0
WT222(CAA14FCCF874)	3.75	13105	2022-11-29 14:31:17.541	0.238	-0.021	1.035	3.906	-1.099	1.709	-1.934	0.5	80.173	0	0	0	0	0	0	0
WT222(CAA14FCCF874)	3.75	13105	2022-11-29 14:31:17.541	0.238	-0.021	1.035	3.906	-1.099	1.709	-1.912	0.489	80.2	0	0	0	0	0	0	0
WT222(CAA14FCCF874)	3.75	13105	2022-11-29 14:31:17.541	-0.152	-0.136	1.175	7.629	1.77	7.69	-1.873	0.489	80.261	0	0	0	0	0	0	0
WT222(CAA14FCCF874)	3.75	13105	2022-11-29 14:31:17.541	-0.152	-0.136	1.175	7.629	1.77	7.69	-1.835	0.494	80.316	0	0	0	0	0	0	0
WT222(CAA14FCCF874)	3.75	13105	2022-11-29 14:31:17.541	-0.152	-0.136	1.175	7.629	1.77	7.69	-1.796	0.505	80.376	0	0	0	0	0	0	0
WT222(CAA14FCCF874)	3.75	13105	2022-11-29 14:31:17.541	-0.152	-0.136	1.175	7.629	1.77	7.69	-1.758	0.511	80.431	0	0	0	0	0	0	0
WT222(CAA14FCCF874)	3.75	13105	2022-11-29 14:31:17.541	-0.038	0.156	0.876	8.057	0	7.507	-1.719	0.511	80.491	0	0	0	0	0	0	0
WT222(CAA14FCCF874)	3.75	13105	2022-11-29 14:31:17.541	-0.038	0.156	0.876	8.057	0	7.507	-1.681	0.511	80.546	0	0	0	0	0	0	0
WT222(CAA14FCCF874)	3.75	13105	2022-11-29 14:31:17.635	-0.038	0.156	0.876	8.057	0	7.507	-1.637	0.511	80.601	0	0	0	0	0	0	0
WT222(CAA14FCCF874)	3.75	13105	2022-11-29 14:31:17.635	-0.038	0.156	0.876	8.057	0	7.507	-1.593	0.511	80.651	0	0	0	0	0	0	0
WT222(CAA14FCCF874)	3.75	13105	2022-11-29 14:31:17.635	-0.076	-0.057	1.002	-6.714	-2.441	-12.939	-1.626	0.5	80.601	0	0	0	0	0	0	0
WT222(CAA14FCCF874)	3.75	13105	2022-11-29 14:31:17.635	-0.076	-0.057	1.002	-6.714	-2.441	-12.939	-1.653	0.483	80.557	0	0	0	0	0	0	0
WT222(CAA14FCCF874)	3.75	13105	2022-11-29 14:31:17.635	-0.076	-0.057	1.002	-6.714	-2.441	-12.939	-1.686	0.472	80.508	0	0	0	0	0	0	0
WT222(CAA14FCCF874)	3.75	13105	2022-11-29 14:31:17.635	-0.076	-0.057	1.002	-6.714	-2.441	-12.939	-1.719	0.461	80.464	0	0	0	0	0	0	0
WT222(CAA14FCCF874)	3.75	13105	2022-11-29 14:31:17.635	0.195	0.1	0.998	5.249	0.366	-1.587	-1.692	0.461	80.469	0	0	0	0	0	0	0
WT222(CAA14FCCF874)	3.75	13105	2022-11-29 14:31:17.635	0.195	0.1	0.998	5.249	0.366	-1.587	-1.659	0.461	80.48	0	0	0	0	0	0	0
WT222(CAA14FCCF874)	3.75	13105	2022-11-29 14:31:17.822	-0.137	-0.081	1.069	-2.808	-1.404	2.075	-1.719	0.406	80.969	0	0	0	0	0	0	0
WT222(CAA14FCCF874)	3.75	13105	2022-11-29 14:31:17.822	0.021	0.068	0.973	2.197	-0.427	-4.883	-1.703	0.401	80.964	0	0	0	0	0	0	0
WT222(CAA14FCCF874)	3.75	13105	2022-11-29 14:31:17.822	0.021	0.068	0.973	2.197	-0.427	-4.883	-1.692	0.401	80.958	0	0	0	0	0	0	0
WT222(CAA14FCCF874)	3.75	13105	2022-11-29 14:31:17.822	0.021	0.068	0.973	2.197	-0.427	-4.883	-1.675	0.396	80.953	0	0	0	0	0	0	0
WT222(CAA14FCCF874)	3.75	13105	2022-11-29 14:31:17.822	0.021	0.068	0.973	2.197	-0.427	-4.883	-1.664	0.39	80.947	0	0	0	0	0	0	0
WT222(CAA14FCCF874)	3.75	13105	2022-11-29 14:31:17.822	-0.005	-0.085	1.012	-4.028	-0.793	1.465	-1.681	0.39	80.975	0	0	0	0	0	0	0
WT222(CAA14FCCF874)	3.75	13105	2022-11-29 14:31:17.822	-0.005	-0.085	1.012	-4.028	-0.793	1.465	-1.697	0.385	81.002	0	0	0	0	0	0	0
WT222(CAA14FCCF874)	3.75	13105	2022-11-29 14:31:17.822	-0.005	-0.085	1.012	-4.028	-0.793	1.465	-1.714	0.379	81.03	0	0	0	0	0	0	0
WT222(CAA14FCCF874)	3.75	13105	2022-11-29 14:31:17.932	0.108	-0.029	1.067	-1.526	-0.427	-0.793	-1.686	0.374	81.211	0	0	0	0	0	0	0
WT222(CAA14FCCF874)	3.75	13105	2022-11-29 14:31:17.932	-0.013	-0.179	0.906	5.554	3.052	39.185	-1.653	0.39	81.431	0	0	0	0	0	0	0
WT222(CAA14FCCF874)	3.75	13105	2022-11-29 14:31:17.932	-0.013	-0.179	0.906	5.554	3.052	39.185	-1.626	0.412	81.645	0	0	0	0	0	0	0
WT222(CAA14FCCF874)	3.75	13105	2022-11-29 14:31:17.932	-0.013	-0.179	0.906	5.554	3.052	39.185	-1.599	0.428	81.865	0	0	0	0	0	0	0
WT222(CAA14FCCF874)	3.75	13105	2022-11-29 14:31:17.932	-0.013	-0.179	0.906	5.554	3.052	39.185	-1.571	0.445	82.084	0	0	0	0	0	0	0
WT222(CAA14FCCF874)	3.75	13105	2022-11-29 14:31:17.932	-0.026	0.236	0.994	-3.601	-6.287	-32.837	-1.593	0.406	81.942	0	0	0	0	0	0	0
WT222(CAA14FCCF874)	3.75	13105	2022-11-29 14:31:17.932	-0.026	0.236	0.994	-3.601	-6.287	-32.837	-1.609	0.374	81.799	0	0	0	0	0	0	0
WT222(CAA14FCCF874)	3.75	13105	2022-11-29 14:31:17.932	-0.026	0.236	0.994	-3.601	-6.287	-32.837	-1.626	0.335	81.656	0	0	0	0	0	0	0
WT222(CAA14FCCF874)	3.75	13105	2022-11-29 14:31:17.963	-0.026	0.236	0.994	-3.601	-6.287	-32.837	-1.637	0.297	81.513	0	0	0	0	0	0	0
WT222(CAA14FCCF874)	3.75	13105	2022-11-29 14:31:17.963	-0.033	-0.172	0.901	-1.404	-1.648	-10.376	-1.637	0.286	81.48	0	0	0	0	0	0	0
WT222(CAA14FCCF874)	3.75	13105	2022-11-29 14:31:17.963	-0.033	-0.172	0.901	-1.404	-1.648	-10.376	-1.642	0.28	81.447	0	0	0	0	0	0	0
WT222(CAA14FCCF874)	3.75	13105	2022-11-29 14:31:17.963	-0.033	-0.172	0.901	-1.404	-1.648	-10.376	-1.648	0.269	81.42	0	0	0	0	0	0	0
WT222(CAA14FCCF874)	3.75	13105	2022-11-29 14:31:17.963	-0.033	-0.172	0.901	-1.404	-1.648	-10.376	-1.653	0.258	81.392	0	0	0	0	0	0	0
WT222(CAA14FCCF874)	3.75	13105	2022-11-29 14:31:17.963	-0.013	-0.027	1.063	-1.465	1.77	5.371	-1.664	0.269	81.442	0	0	0	0	0	0	0
WT222(CAA14FCCF874)	3.75	13105	2022-11-29 14:31:17.963	-0.013	-0.027	1.063	-1.465	1.77	5.371	-1.67	0.28	81.491	0	0	0	0	0	0	0
WT222(CAA14FCCF874)	3.75	13105	2022-11-29 14:31:17.963	-0.013	-0.027	1.063	-1.465	1.77	5.371	-1.675	0.291	81.541	0	0	0	0	0	0	0
WT222(CAA14FCCF874)	3.75	13105	2022-11-29 14:31:17.994	-0.013	-0.027	1.063	-1.465	1.77	5.371	-1.681	0.302	81.59	0	0	0	0	0	0	0
WT222(CAA14FCCF874)	3.75	13105	2022-11-29 14:31:17.994	-0.039	0.007	0.979	0.793	-0.061	2.258	-1.675	0.302	81.628	0	0	0	0	0	0	0
WT222(CAA14FCCF874)	3.75	13105	2022-11-29 14:31:17.994	-0.039	0.007	0.979	0.793	-0.061	2.258	-1.67	0.302	81.661	0	0	0	0	0	0	0
WT222(CAA14FCCF874)	3.75	13105	2022-11-29 14:31:17.994	-0.039	0.007	0.979	0.793	-0.061	2.258	-1.664	0.302	81.694	0	0	0	0	0	0	0
WT222(CAA14FCCF874)	3.75	13105	2022-11-29 14:31:17.994	-0.039	0.007	0.979	0.793	-0.061	2.258	-1.659	0.308	81.727	0	0	0	0	0	0	0
WT222(CAA14FCCF874)	3.75	13105	2022-11-29 14:31:17.994	0.003	-0.021	1.044	-1.343	-1.038	-6.531	-1.664	0.302	81.716	0	0	0	0	0	0	0
WT222(CAA14FCCF874)	3.75	13105	2022-11-29 14:31:17.994	0.003	-0.021	1.044	-1.343	-1.038	-6.531	-1.67	0.297	81.711	0	0	0	0	0	0	0
WT222(CAA14FCCF874)	3.75	13105	2022-11-29 14:31:17.994	0.003	-0.021	1.044	-1.343	-1.038	-6.531	-1.675	0.291	81.7	0	0	0	0	0	0	0
WT222(CAA14FCCF874)	3.75	13105	2022-11-29 14:31:18.026	0.04	-0.283	0.949	-3.784	2.319	14.282	-1.846	0.335	81.843	0	0	0	0	0	0	0
WT222(CAA14FCCF874)	3.75	13105	2022-11-29 14:31:18.026	-0.075	0.037	1.015	2.136	0.366	4.15	-1.835	0.335	81.892	0	0	0	0	0	0	0
WT222(CAA14FCCF874)	3.75	13105	2022-11-29 14:31:18.026	-0.075	0.037	1.015	2.136	0.366	4.15	-1.829	0.341	81.942	0	0	0	0	0	0	0
WT222(CAA14FCCF874)	3.75	13105	2022-11-29 14:31:18.026	-0.075	0.037	1.015	2.136	0.366	4.15	-1.818	0.346	81.985	0	0	0	0	0	0	0
WT222(CAA14FCCF874)	3.75	13105	2022-11-29 14:31:18.026	-0.075	0.037	1.015	2.136	0.366	4.15	-1.807	0.346	82.035	0	0	0	0	0	0	0
WT222(CAA14FCCF874)	3.75	13105	2022-11-29 14:31:18.026	0.021	0.033	0.996	-5.92	1.16	-7.385	-1.835	0.352	82.024	0	0	0	0	0	0	0
WT222(CAA14FCCF874)	3.75	13105	2022-11-29 14:31:18.026	0.021	0.033	0.996	-5.92	1.16	-7.385	-1.862	0.357	82.013	0	0	0	0	0	0	0
WT222(CAA14FCCF874)	3.75	13105	2022-11-29 14:31:18.026	0.021	0.033	0.996	-5.92	1.16	-7.385	-1.895	0.363	81.996	0	0	0	0	0	0	0
WT222(CAA14FCCF874)	3.75	13105	2022-11-29 14:31:18.057	0.102	-0.119	1.005	-1.526	-0.427	4.211	-1.95	0.291	82.485	0	0	0	0	0	0	0
WT222(CAA14FCCF874)	3.75	13105	2022-11-29 14:31:18.057	0.102	-0.119	1.005	-1.526	-0.427	4.211	-1.956	0.291	82.535	0	0	0	0	0	0	0
WT222(CAA14FCCF874)	3.75	13105	2022-11-29 14:31:18.057	0.102	-0.119	1.005	-1.526	-0.427	4.211	-1.961	0.286	82.584	0	0	0	0	0	0	0
WT222(CAA14FCCF874)	3.75	13105	2022-11-29 14:31:18.057	0.102	-0.119	1.005	-1.526	-0.427	4.211	-1.967	0.28	82.628	0	0	0	0	0	0	0
WT222(CAA14FCCF874)	3.75	13105	2022-11-29 14:31:18.057	-0.116	0.042	0.992	0.61	0	4.883	-1.961	0.275	82.683	0	0	0	0	0	0	0
WT222(CAA14FCCF874)	3.75	13105	2022-11-29 14:31:18.057	-0.116	0.042	0.992	0.61	0	4.883	-1.956	0.275	82.733	0	0	0	0	0	0	0
WT222(CAA14FCCF874)	3.75	13105	2022-11-29 14:31:18.057	-0.116	0.042	0.992	0.61	0	4.883	-1.95	0.275	82.782	0	0	0	0	0	0	0
WT222(CAA14FCCF874)	3.75	13105	2022-11-29 14:31:18.057	-0.116	0.042	0.992	0.61	0	4.883	-1.945	0.275	82.831	0	0	0	0	0	0	0
WT222(CAA14FCCF874)	3.75	13105	2022-11-29 14:31:18.088	-0.034	0.181	1.029	2.747	-7.813	-12.573	-1.829	0.236	83.188	0	0	0	0	0	0	0
WT222(CAA14FCCF874)	3.75	13105	2022-11-29 14:31:18.088	-0.034	0.181	1.029	2.747	-7.813	-12.573	-1.813	0.198	83.156	0	0	0	0	0	0	0
WT222(CAA14FCCF874)	3.75	13105	2022-11-29 14:31:18.088	-0.034	0.181	1.029	2.747	-7.813	-12.573	-1.796	0.154	83.117	0	0	0	0	0	0	0
WT222(CAA14FCCF874)	3.75	13105	2022-11-29 14:31:18.088	-0.034	0.181	1.029	2.747	-7.813	-12.573	-1.774	0.115	83.073	0	0	0	0	0	0	0
WT222(CAA14FCCF874)	3.75	13105	2022-11-29 14:31:18.088	-0.065	0.042	0.901	6.226	-18.799	-19.409	-1.736	0.022	83.002	0	0	0	0	0	0	0
WT222(CAA14FCCF874)	3.75	13105	2022-11-29 14:31:18.088	-0.065	0.042	0.901	6.226	-18.799	-19.409	-1.697	-0.066	82.93	0	0	0	0	0	0	0
WT222(CAA14FCCF874)	3.75	13105	2022-11-29 14:31:18.088	-0.065	0.042	0.901	6.226	-18.799	-19.409	-1.664	-0.159	82.853	0	0	0	0	0	0	0
WT222(CAA14FCCF874)	3.75	13105	2022-11-29 14:31:18.088	-0.065	0.042	0.901	6.226	-18.799	-19.409	-1.626	-0.247	82.782	0	0	0	0	0	0	0
WT222(CAA14FCCF874)	3.75	13105	2022-11-29 14:31:18.119	0.328	-0.146	1.144	-2.136	-3.906	-18.494	-1.626	-0.269	82.711	0	0	0	0	0	0	0
WT222(CAA14FCCF874)	3.75	13105	2022-11-29 14:31:18.119	0.328	-0.146	1.144	-2.136	-3.906	-18.494	-1.631	-0.291	82.645	0	0	0	0	0	0	0
WT222(CAA14FCCF874)	3.75	13105	2022-11-29 14:31:18.119	0.328	-0.146	1.144	-2.136	-3.906	-18.494	-1.642	-0.319	82.573	0	0	0	0	0	0	0
WT222(CAA14FCCF874)	3.75	13105	2022-11-29 14:31:18.119	0.328	-0.146	1.144	-2.136	-3.906	-18.494	-1.648	-0.346	82.507	0	0	0	0	0	0	0
WT222(CAA14FCCF874)	3.75	13105	2022-11-29 14:31:18.119	0.449	-0.079	1.143	12.695	-16.418	-17.578	-1.582	-0.439	82.452	0	0	0	0	0	0	0
WT222(CAA14FCCF874)	3.75	13105	2022-11-29 14:31:18.119	0.449	-0.079	1.143	12.695	-16.418	-17.578	-1.516	-0.538	82.392	0	0	0	0	0	0	0
WT222(CAA14FCCF874)	3.75	13105	2022-11-29 14:31:18.119	0.449	-0.079	1.143	12.695	-16.418	-17.578	-1.45	-0.637	82.332	0	0	0	0	0	0	0
WT222(CAA14FCCF874)	3.75	13105	2022-11-29 14:31:18.119	0.449	-0.079	1.143	12.695	-16.418	-17.578	-1.384	-0.736	82.277	0	0	0	0	0	0	0
WT222(CAA14FCCF874)	3.75	13105	2022-11-29 14:31:18.119	-0.251	-0.143	0.836	11.353	-64.575	-28.076	-1.324	-1.077	82.172	0	0	0	0	0	0	0
WT222(CAA14FCCF874)	3.75	13105	2022-11-29 14:31:18.119	-0.251	-0.143	0.836	11.353	-64.575	-28.076	-1.269	-1.412	82.068	0	0	0	0	0	0	0
WT222(CAA14FCCF874)	3.75	13105	2022-11-29 14:31:18.119	-0.251	-0.143	0.836	11.353	-64.575	-28.076	-1.214	-1.747	81.969	0	0	0	0	0	0	0
WT222(CAA14FCCF874)	3.75	13105	2022-11-29 14:31:18.119	-0.251	-0.143	0.836	11.353	-64.575	-28.076	-1.154	-2.071	81.865	0	0	0	0	0	0	0
WT222(CAA14FCCF874)	3.75	13105	2022-11-29 14:31:18.119	0.711	-0.102	1.234	-14.16	22.4	14.16	-1.23	-1.967	81.969	0	0	0	0	0	0	0
WT222(CAA14FCCF874)	3.75	13105	2022-11-29 14:31:18.119	1.424	-0.19	2.496	-14.16	22.4	14.16	-1.307	-1.873	82.068	0	0	0	0	0	0	0
WT222(CAA14FCCF874)	3.75	13105	2022-11-29 14:31:18.119	2.851	-0.368	5.021	-14.16	22.4	14.16	-1.384	-1.791	82.167	0	0	0	0	0	0	0
WT222(CAA14FCCF874)	3.75	13105	2022-11-29 14:31:18.119	5.704	-0.723	10.071	-14.16	22.4	14.16	-1.461	-1.725	82.266	0	0	0	0	0	0	0
WT222(CAA14FCCF874)	3.75	13105	2022-11-29 14:31:18.151	-0.187	0.111	0.859	-3.052	-9.338	-25.818	-1.472	-1.824	82.167	0	0	0	0	0	0	0
WT222(CAA14FCCF874)	3.75	13105	2022-11-29 14:31:18.151	-0.187	0.111	0.859	-3.052	-9.338	-25.818	-1.483	-1.917	82.073	0	0	0	0	0	0	0
WT222(CAA14FCCF874)	3.75	13105	2022-11-29 14:31:18.151	-0.187	0.111	0.859	-3.052	-9.338	-25.818	-1.494	-2.005	81.974	0	0	0	0	0	0	0
WT222(CAA14FCCF874)	3.75	13105	2022-11-29 14:31:18.151	0.135	-0.106	1.145	-9.766	10.864	-36.438	-1.538	-2	81.821	0	0	0	0	0	0	0
WT222(CAA14FCCF874)	3.75	13105	2022-11-29 14:31:18.151	0.135	-0.106	1.145	-9.766	10.864	-36.438	-1.582	-1.989	81.667	0	0	0	0	0	0	0
WT222(CAA14FCCF874)	3.75	13105	2022-11-29 14:31:18.151	0.135	-0.106	1.145	-9.766	10.864	-36.438	-1.62	-1.978	81.519	0	0	0	0	0	0	0
WT222(CAA14FCCF874)	3.75	13105	2022-11-29 14:31:18.151	0.135	-0.106	1.145	-9.766	10.864	-36.438	-1.664	-1.967	81.365	0	0	0	0	0	0	0
WT222(CAA14FCCF874)	3.75	13105	2022-11-29 14:31:18.151	-0.101	-0.001	0.872	-8.362	7.263	-27.527	-1.703	-1.972	81.26	0	0	0	0	0	0	0
WT222(CAA14FCCF874)	3.75	13105	2022-11-29 14:31:18.197	-0.101	-0.001	0.872	-8.362	7.263	-27.527	-1.741	-1.972	81.156	0	0	0	0	0	0	0
WT222(CAA14FCCF874)	3.75	13105	2022-11-29 14:31:18.197	-0.101	-0.001	0.872	-8.362	7.263	-27.527	-1.774	-1.972	81.052	0	0	0	0	0	0	0
WT222(CAA14FCCF874)	3.75	13105	2022-11-29 14:31:18.197	-0.101	-0.001	0.872	-8.362	7.263	-27.527	-1.813	-1.972	80.942	0	0	0	0	0	0	0
WT222(CAA14FCCF874)	3.75	13105	2022-11-29 14:31:18.197	0.15	-0.271	1.042	-1.404	-2.197	-0.366	-1.824	-2.01	80.975	0	0	0	0	0	0	0
WT222(CAA14FCCF874)	3.75	13105	2022-11-29 14:31:18.197	0.15	-0.271	1.042	-1.404	-2.197	-0.366	-1.829	-2.054	81.013	0	0	0	0	0	0	0
WT222(CAA14FCCF874)	3.75	13105	2022-11-29 14:31:18.197	0.15	-0.271	1.042	-1.404	-2.197	-0.366	-1.84	-2.093	81.046	0	0	0	0	0	0	0
WT222(CAA14FCCF874)	3.75	13105	2022-11-29 14:31:18.197	0.15	-0.271	1.042	-1.404	-2.197	-0.366	-1.851	-2.131	81.079	0	0	0	0	0	0	0
WT222(CAA14FCCF874)	3.75	13105	2022-11-29 14:31:18.197	-0.047	0.019	0.962	4.333	1.648	11.047	-1.84	-2.148	81.172	0	0	0	0	0	0	0
WT222(CAA14FCCF874)	3.75	13105	2022-11-29 14:31:18.229	-0.047	0.019	0.962	4.333	1.648	11.047	-1.824	-2.164	81.266	0	0	0	0	0	0	0
WT222(CAA14FCCF874)	3.75	13105	2022-11-29 14:31:18.229	-0.047	0.019	0.962	4.333	1.648	11.047	-1.807	-2.181	81.354	0	0	0	0	0	0	0
WT222(CAA14FCCF874)	3.75	13105	2022-11-29 14:31:18.229	-0.047	0.019	0.962	4.333	1.648	11.047	-1.791	-2.192	81.442	0	0	0	0	0	0	0
WT222(CAA14FCCF874)	3.75	13105	2022-11-29 14:31:18.229	0.036	-0.027	0.998	1.831	-0.549	-10.315	-1.78	-2.219	81.425	0	0	0	0	0	0	0
WT222(CAA14FCCF874)	3.75	13105	2022-11-29 14:31:18.229	0.036	-0.027	0.998	1.831	-0.549	-10.315	-1.774	-2.241	81.409	0	0	0	0	0	0	0
WT222(CAA14FCCF874)	3.75	13105	2022-11-29 14:31:18.229	0.036	-0.027	0.998	1.831	-0.549	-10.315	-1.763	-2.269	81.392	0	0	0	0	0	0	0
WT222(CAA14FCCF874)	3.75	13105	2022-11-29 14:31:18.229	0.036	-0.027	0.998	1.831	-0.549	-10.315	-1.758	-2.291	81.376	0	0	0	0	0	0	0
WT222(CAA14FCCF874)	3.75	13105	2022-11-29 14:31:18.229	-0.052	-0.073	0.988	-0.61	-1.709	-0.122	-1.763	-2.318	81.409	0	0	0	0	0	0	0
WT222(CAA14FCCF874)	3.75	13105	2022-11-29 14:31:18.260	-0.052	-0.073	0.988	-0.61	-1.709	-0.122	-1.769	-2.34	81.442	0	0	0	0	0	0	0
WT222(CAA14FCCF874)	3.75	13105	2022-11-29 14:31:18.260	-0.052	-0.073	0.988	-0.61	-1.709	-0.122	-1.774	-2.362	81.48	0	0	0	0	0	0	0
WT222(CAA14FCCF874)	3.75	13105	2022-11-29 14:31:18.260	-0.052	-0.073	0.988	-0.61	-1.709	-0.122	-1.785	-2.384	81.513	0	0	0	0	0	0	0
WT222(CAA14FCCF874)	3.75	13105	2022-11-29 14:31:18.260	-0.025	-0.066	0.945	1.892	2.075	20.264	-1.78	-2.384	81.65	0	0	0	0	0	0	0
WT222(CAA14FCCF874)	3.75	13105	2022-11-29 14:31:18.260	-0.025	-0.066	0.945	1.892	2.075	20.264	-1.78	-2.384	81.782	0	0	0	0	0	0	0
WT222(CAA14FCCF874)	3.75	13105	2022-11-29 14:31:18.260	-0.025	-0.066	0.945	1.892	2.075	20.264	-1.78	-2.379	81.92	0	0	0	0	0	0	0
WT222(CAA14FCCF874)	3.75	13105	2022-11-29 14:31:18.260	-0.025	-0.066	0.945	1.892	2.075	20.264	-1.78	-2.373	82.051	0	0	0	0	0	0	0
WT222(CAA14FCCF874)	3.75	13105	2022-11-29 14:31:18.260	0.11	0.028	1.022	-1.953	-1.16	-12.939	-1.791	-2.395	82.024	0	0	0	0	0	0	0
WT222(CAA14FCCF874)	3.75	13105	2022-11-29 14:31:18.291	0.11	0.028	1.022	-1.953	-1.16	-12.939	-1.802	-2.411	81.991	0	0	0	0	0	0	0
WT222(CAA14FCCF874)	3.75	13105	2022-11-29 14:31:18.291	0.11	0.028	1.022	-1.953	-1.16	-12.939	-1.807	-2.428	81.958	0	0	0	0	0	0	0
WT222(CAA14FCCF874)	3.75	13105	2022-11-29 14:31:18.291	0.11	0.028	1.022	-1.953	-1.16	-12.939	-1.818	-2.444	81.925	0	0	0	0	0	0	0
WT222(CAA14FCCF874)	3.75	13105	2022-11-29 14:31:18.291	0.191	-0.127	1.081	-5.249	9.155	-2.197	-1.846	-2.411	81.947	0	0	0	0	0	0	0
WT222(CAA14FCCF874)	3.75	13105	2022-11-29 14:31:18.291	0.191	-0.127	1.081	-5.249	9.155	-2.197	-1.873	-2.373	81.969	0	0	0	0	0	0	0
WT222(CAA14FCCF874)	3.75	13105	2022-11-29 14:31:18.291	0.191	-0.127	1.081	-5.249	9.155	-2.197	-1.906	-2.34	81.985	0	0	0	0	0	0	0
WT222(CAA14FCCF874)	3.75	13105	2022-11-29 14:31:18.291	0.191	-0.127	1.081	-5.249	9.155	-2.197	-1.934	-2.307	82.007	0	0	0	0	0	0	0
WT222(CAA14FCCF874)	3.75	13105	2022-11-29 14:31:18.291	0.033	0.065	0.943	5.249	3.906	10.986	-1.912	-2.302	82.095	0	0	0	0	0	0	0
WT222(CAA14FCCF874)	3.75	13105	2022-11-29 14:31:18.322	0.033	0.065	0.943	5.249	3.906	10.986	-1.89	-2.291	82.183	0	0	0	0	0	0	0
WT222(CAA14FCCF874)	3.75	13105	2022-11-29 14:31:18.322	0.033	0.065	0.943	5.249	3.906	10.986	-1.868	-2.28	82.266	0	0	0	0	0	0	0
WT222(CAA14FCCF874)	3.75	13105	2022-11-29 14:31:18.322	0.033	0.065	0.943	5.249	3.906	10.986	-1.84	-2.269	82.354	0	0	0	0	0	0	0
WT222(CAA14FCCF874)	3.75	13105	2022-11-29 14:31:18.322	0.186	0.065	1.045	-3.601	14.404	-40.1	-1.851	-2.214	82.178	0	0	0	0	0	0	0
WT222(CAA14FCCF874)	3.75	13105	2022-11-29 14:31:18.322	0.186	0.065	1.045	-3.601	14.404	-40.1	-1.862	-2.159	82.002	0	0	0	0	0	0	0
WT222(CAA14FCCF874)	3.75	13105	2022-11-29 14:31:18.322	0.186	0.065	1.045	-3.601	14.404	-40.1	-1.868	-2.104	81.832	0	0	0	0	0	0	0
WT222(CAA14FCCF874)	3.75	13105	2022-11-29 14:31:18.322	0.186	0.065	1.045	-3.601	14.404	-40.1	-1.873	-2.054	81.656	0	0	0	0	0	0	0
WT222(CAA14FCCF874)	3.75	13105	2022-11-29 14:31:18.322	0.041	-0.222	0.955	-2.197	0.244	38.452	-1.89	-2.06	81.881	0	0	0	0	0	0	0
WT222(CAA14FCCF874)	3.75	13105	2022-11-29 14:31:18.385	0.041	-0.222	0.955	-2.197	0.244	38.452	-1.912	-2.065	82.101	0	0	0	0	0	0	0
WT222(CAA14FCCF874)	3.75	13105	2022-11-29 14:31:18.385	0.041	-0.222	0.955	-2.197	0.244	38.452	-1.928	-2.065	82.326	0	0	0	0	0	0	0
WT222(CAA14FCCF874)	3.75	13105	2022-11-29 14:31:18.385	0.041	-0.222	0.955	-2.197	0.244	38.452	-1.95	-2.071	82.551	0	0	0	0	0	0	0
WT222(CAA14FCCF874)	3.75	13105	2022-11-29 14:31:18.385	-0.15	-0.055	1.035	4.272	1.587	21.973	-1.934	-2.071	82.694	0	0	0	0	0	0	0
WT222(CAA14FCCF874)	3.75	13105	2022-11-29 14:31:18.385	-0.15	-0.055	1.035	4.272	1.587	21.973	-1.923	-2.065	82.831	0	0	0	0	0	0	0
WT222(CAA14FCCF874)	3.75	13105	2022-11-29 14:31:18.385	-0.15	-0.055	1.035	4.272	1.587	21.973	-1.906	-2.06	82.974	0	0	0	0	0	0	0
WT222(CAA14FCCF874)	3.75	13105	2022-11-29 14:31:18.385	-0.15	-0.055	1.035	4.272	1.587	21.973	-1.895	-2.049	83.117	0	0	0	0	0	0	0
WT222(CAA14FCCF874)	3.75	13105	2022-11-29 14:31:18.385	0.227	0.352	1.008	-2.136	0.427	-15.747	-1.901	-2.054	83.068	0	0	0	0	0	0	0
WT222(CAA14FCCF874)	3.75	13105	2022-11-29 14:31:18.416	0.227	0.352	1.008	-2.136	0.427	-15.747	-1.906	-2.065	83.013	0	0	0	0	0	0	0
WT222(CAA14FCCF874)	3.75	13105	2022-11-29 14:31:18.416	0.227	0.352	1.008	-2.136	0.427	-15.747	-1.906	-2.071	82.958	0	0	0	0	0	0	0
WT222(CAA14FCCF874)	3.75	13105	2022-11-29 14:31:18.416	0.227	0.352	1.008	-2.136	0.427	-15.747	-1.906	-2.076	82.903	0	0	0	0	0	0	0
WT222(CAA14FCCF874)	3.75	13105	2022-11-29 14:31:18.416	-0.058	-0.188	0.975	-4.944	1.587	8.179	-1.923	-2.076	82.963	0	0	0	0	0	0	0
WT222(CAA14FCCF874)	3.75	13105	2022-11-29 14:31:18.416	-0.058	-0.188	0.975	-4.944	1.587	8.179	-1.945	-2.071	83.029	0	0	0	0	0	0	0
WT222(CAA14FCCF874)	3.75	13105	2022-11-29 14:31:18.416	-0.058	-0.188	0.975	-4.944	1.587	8.179	-1.967	-2.071	83.095	0	0	0	0	0	0	0
WT222(CAA14FCCF874)	3.75	13105	2022-11-29 14:31:18.416	-0.058	-0.188	0.975	-4.944	1.587	8.179	-1.989	-2.065	83.167	0	0	0	0	0	0	0
WT222(CAA14FCCF874)	3.75	13105	2022-11-29 14:31:18.416	0.467	0.123	1.004	3.906	-0.244	1.038	-1.967	-2.071	83.194	0	0	0	0	0	0	0
WT222(CAA14FCCF874)	3.75	13105	2022-11-29 14:31:18.510	0.467	0.123	1.004	3.906	-0.244	1.038	-1.939	-2.082	83.227	0	0	0	0	0	0	0
WT222(CAA14FCCF874)	3.75	13105	2022-11-29 14:31:18.510	0.467	0.123	1.004	3.906	-0.244	1.038	-1.917	-2.098	83.254	0	0	0	0	0	0	0
WT222(CAA14FCCF874)	3.75	13105	2022-11-29 14:31:18.510	0.467	0.123	1.004	3.906	-0.244	1.038	-1.89	-2.115	83.282	0	0	0	0	0	0	0
WT222(CAA14FCCF874)	3.75	13105	2022-11-29 14:31:18.510	-0.418	0.043	0.994	-1.648	0.732	-4.272	-1.89	-2.126	83.287	0	0	0	0	0	0	0
WT222(CAA14FCCF874)	3.75	13105	2022-11-29 14:31:18.510	-0.418	0.043	0.994	-1.648	0.732	-4.272	-1.89	-2.126	83.287	0	0	0	0	0	0	0
WT222(CAA14FCCF874)	3.75	13105	2022-11-29 14:31:18.510	-0.418	0.043	0.994	-1.648	0.732	-4.272	-1.884	-2.126	83.287	0	0	0	0	0	0	0
WT222(CAA14FCCF874)	3.75	13105	2022-11-29 14:31:18.510	-0.418	0.043	0.994	-1.648	0.732	-4.272	-1.884	-2.126	83.287	0	0	0	0	0	0	0
WT222(CAA14FCCF874)	3.75	13105	2022-11-29 14:31:18.510	0.127	-0.106	1	2.441	-1.343	3.906	-1.868	-2.131	83.331	0	0	0	0	0	0	0
WT222(CAA14FCCF874)	3.75	13105	2022-11-29 14:31:18.526	0.127	-0.106	1	2.441	-1.343	3.906	-1.851	-2.137	83.375	0	0	0	0	0	0	0
WT222(CAA14FCCF874)	3.75	13105	2022-11-29 14:31:18.526	0.127	-0.106	1	2.441	-1.343	3.906	-1.835	-2.142	83.419	0	0	0	0	0	0	0
WT222(CAA14FCCF874)	3.75	13105	2022-11-29 14:31:18.526	0.127	-0.106	1	2.441	-1.343	3.906	-1.818	-2.153	83.463	0	0	0	0	0	0	0
WT222(CAA14FCCF874)	3.75	13105	2022-11-29 14:31:18.526	0.052	0.038	0.944	2.563	0.244	3.784	-1.802	-2.153	83.507	0	0	0	0	0	0	0
WT222(CAA14FCCF874)	3.75	13105	2022-11-29 14:31:18.526	0.052	0.038	0.944	2.563	0.244	3.784	-1.785	-2.153	83.551	0	0	0	0	0	0	0
WT222(CAA14FCCF874)	3.75	13105	2022-11-29 14:31:18.526	0.052	0.038	0.944	2.563	0.244	3.784	-1.769	-2.153	83.595	0	0	0	0	0	0	0
WT222(CAA14FCCF874)	3.75	13105	2022-11-29 14:31:18.526	-0.018	-0.094	1.024	0	-0.061	-0.549	-1.763	-2.153	83.617	0	0	0	0	0	0	0
WT222(CAA14FCCF874)	3.75	13105	2022-11-29 14:31:18.526	-0.018	-0.094	1.024	0	-0.061	-0.549	-1.758	-2.153	83.644	0	0	0	0	0	0	0
WT222(CAA14FCCF874)	3.75	13105	2022-11-29 14:31:18.557	-0.018	-0.094	1.024	0	-0.061	-0.549	-1.758	-2.159	83.666	0	0	0	0	0	0	0
WT222(CAA14FCCF874)	3.75	13105	2022-11-29 14:31:18.557	-0.018	-0.094	1.024	0	-0.061	-0.549	-1.758	-2.159	83.688	0	0	0	0	0	0	0
WT222(CAA14FCCF874)	3.75	13105	2022-11-29 14:31:18.557	-0.002	0.021	0.995	3.052	0	-3.296	-1.736	-2.159	83.699	0	0	0	0	0	0	0
WT222(CAA14FCCF874)	3.75	13105	2022-11-29 14:31:18.557	-0.002	0.021	0.995	3.052	0	-3.296	-1.719	-2.159	83.71	0	0	0	0	0	0	0
WT222(CAA14FCCF874)	3.75	13105	2022-11-29 14:31:18.557	-0.002	0.021	0.995	3.052	0	-3.296	-1.703	-2.153	83.721	0	0	0	0	0	0	0
WT222(CAA14FCCF874)	3.75	13105	2022-11-29 14:31:18.557	-0.002	0.021	0.995	3.052	0	-3.296	-1.681	-2.153	83.732	0	0	0	0	0	0	0
WT222(CAA14FCCF874)	3.75	13105	2022-11-29 14:31:18.557	0.135	-0.118	0.997	0.061	0.916	8.118	-1.681	-2.148	83.798	0	0	0	0	0	0	0
WT222(CAA14FCCF874)	3.75	13105	2022-11-29 14:31:18.557	0.135	-0.118	0.997	0.061	0.916	8.118	-1.681	-2.142	83.864	0	0	0	0	0	0	0
WT222(CAA14FCCF874)	3.75	13105	2022-11-29 14:31:18.588	0.135	-0.118	0.997	0.061	0.916	8.118	-1.681	-2.137	83.936	0	0	0	0	0	0	0
WT222(CAA14FCCF874)	3.75	13105	2022-11-29 14:31:18.588	0.135	-0.118	0.997	0.061	0.916	8.118	-1.681	-2.137	84.001	0	0	0	0	0	0	0
WT222(CAA14FCCF874)	3.75	13105	2022-11-29 14:31:18.588	-0.021	0.232	1.016	-6.226	-1.099	-4.15	-1.708	-2.142	84.007	0	0	0	0	0	0	0
WT222(CAA14FCCF874)	3.75	13105	2022-11-29 14:31:18.588	-0.021	0.232	1.016	-6.226	-1.099	-4.15	-1.736	-2.148	84.012	0	0	0	0	0	0	0
WT222(CAA14FCCF874)	3.75	13105	2022-11-29 14:31:18.588	-0.021	0.232	1.016	-6.226	-1.099	-4.15	-1.758	-2.159	84.012	0	0	0	0	0	0	0
WT222(CAA14FCCF874)	3.75	13105	2022-11-29 14:31:18.588	-0.021	0.232	1.016	-6.226	-1.099	-4.15	-1.78	-2.164	84.012	0	0	0	0	0	0	0
WT222(CAA14FCCF874)	3.75	13105	2022-11-29 14:31:18.588	0.024	-0.294	1.032	7.507	2.319	7.263	-1.741	-2.148	84.073	0	0	0	0	0	0	0
WT222(CAA14FCCF874)	3.75	13105	2022-11-29 14:31:18.588	0.024	-0.294	1.032	7.507	2.319	7.263	-1.703	-2.137	84.133	0	0	0	0	0	0	0
WT222(CAA14FCCF874)	3.75	13105	2022-11-29 14:31:18.619	0.024	-0.294	1.032	7.507	2.319	7.263	-1.664	-2.12	84.199	0	0	0	0	0	0	0
WT222(CAA14FCCF874)	3.75	13105	2022-11-29 14:31:18.619	0.024	-0.294	1.032	7.507	2.319	7.263	-1.631	-2.109	84.26	0	0	0	0	0	0	0
WT222(CAA14FCCF874)	3.75	13105	2022-11-29 14:31:18.619	0.036	0.098	1.071	-4.15	-0.061	-1.221	-1.653	-2.109	84.282	0	0	0	0	0	0	0

## Sheet: 2.5kg
设备名称	电压	版本	片上时间	加速度X(g)	加速度Y(g)	加速度Z(g)	角速度X(°/s)	角速度Y(°/s)	角速度Z(°/s)	角度X(°)	角度Y(°)	角度Z(°)	磁场X	磁场Y	磁场Z	四元数0	四元数1	四元数2	四元数3	状态
WT222(CAA14FCCF874)	3.74	13105	2022-11-29 14:21:27.983	0.036	-0.089	1.017	-0.427	-0.366	0.793	-3.263	-2.153	82.397	0	0	0	0	0	0	0
WT222(CAA14FCCF874)	3.74	13105	2022-11-29 14:21:27.983	0.036	-0.089	1.017	-0.427	-0.366	0.793	-3.268	-2.153	82.414	0	0	0	0	0	0	0
WT222(CAA14FCCF874)	3.74	13105	2022-11-29 14:21:27.983	0.036	-0.089	1.017	-0.427	-0.366	0.793	-3.268	-2.159	82.436	0	0	0	0	0	0	0
WT222(CAA14FCCF874)	3.74	13105	2022-11-29 14:21:27.983	-0.001	0.083	0.991	0.732	0.793	2.808	-3.268	-2.153	82.469	0	0	0	0	0	0	0
WT222(CAA14FCCF874)	3.74	13105	2022-11-29 14:21:28.014	0.013	-0.153	1.025	-0.61	-0.427	-1.465	-3.164	-2.142	82.963	0	0	0	0	0	0	0
WT222(CAA14FCCF874)	3.74	13105	2022-11-29 14:21:28.014	0.013	-0.153	1.025	-0.61	-0.427	-1.465	-3.164	-2.142	82.974	0	0	0	0	0	0	0
WT222(CAA14FCCF874)	3.74	13105	2022-11-29 14:21:28.014	0.013	-0.153	1.025	-0.61	-0.427	-1.465	-3.164	-2.148	82.985	0	0	0	0	0	0	0
WT222(CAA14FCCF874)	3.74	13105	2022-11-29 14:21:28.014	0.12	0.007	1.005	0.427	-0.488	-3.235	-3.164	-2.148	82.985	0	0	0	0	0	0	0
WT222(CAA14FCCF874)	3.74	13105	2022-11-29 14:21:28.014	0.12	0.007	1.005	0.427	-0.488	-3.235	-3.159	-2.153	82.985	0	0	0	0	0	0	0
WT222(CAA14FCCF874)	3.74	13105	2022-11-29 14:21:28.014	0.12	0.007	1.005	0.427	-0.488	-3.235	-3.153	-2.153	82.991	0	0	0	0	0	0	0
WT222(CAA14FCCF874)	3.74	13105	2022-11-29 14:21:28.014	0.12	0.007	1.005	0.427	-0.488	-3.235	-3.148	-2.159	82.991	0	0	0	0	0	0	0
WT222(CAA14FCCF874)	3.74	13105	2022-11-29 14:21:28.014	0.041	-0.095	0.993	-0.122	0.366	2.197	-3.148	-2.159	83.018	0	0	0	0	0	0	0
WT222(CAA14FCCF874)	3.74	13105	2022-11-29 14:21:28.014	0.041	-0.095	0.993	-0.122	0.366	2.197	-3.148	-2.153	83.046	0	0	0	0	0	0	0
WT222(CAA14FCCF874)	3.74	13105	2022-11-29 14:21:28.014	0.041	-0.095	0.993	-0.122	0.366	2.197	-3.148	-2.153	83.073	0	0	0	0	0	0	0
WT222(CAA14FCCF874)	3.74	13105	2022-11-29 14:21:28.014	0.041	-0.095	0.993	-0.122	0.366	2.197	-3.148	-2.153	83.106	0	0	0	0	0	0	0
WT222(CAA14FCCF874)	3.74	13105	2022-11-29 14:21:28.014	0.01	-0.061	0.982	0.854	-2.686	-3.662	-3.142	-2.17	83.106	0	0	0	0	0	0	0
WT222(CAA14FCCF874)	3.74	13105	2022-11-29 14:21:28.014	0.01	-0.061	0.982	0.854	-2.686	-3.662	-3.137	-2.181	83.106	0	0	0	0	0	0	0
WT222(CAA14FCCF874)	3.74	13105	2022-11-29 14:21:28.014	0.01	-0.061	0.982	0.854	-2.686	-3.662	-3.131	-2.197	83.106	0	0	0	0	0	0	0
WT222(CAA14FCCF874)	3.74	13105	2022-11-29 14:21:28.014	0.01	-0.061	0.982	0.854	-2.686	-3.662	-3.126	-2.214	83.112	0	0	0	0	0	0	0
WT222(CAA14FCCF874)	3.74	13105	2022-11-29 14:21:28.014	0.129	-0.038	1.002	0.793	-2.136	2.136	-3.12	-2.219	83.139	0	0	0	0	0	0	0
WT222(CAA14FCCF874)	3.74	13105	2022-11-29 14:21:28.045	0.129	-0.038	1.002	0.793	-2.136	2.136	-3.115	-2.236	83.172	0	0	0	0	0	0	0
WT222(CAA14FCCF874)	3.74	13105	2022-11-29 14:21:28.045	0.129	-0.038	1.002	0.793	-2.136	2.136	-3.115	-2.247	83.199	0	0	0	0	0	0	0
WT222(CAA14FCCF874)	3.74	13105	2022-11-29 14:21:28.045	0.129	-0.038	1.002	0.793	-2.136	2.136	-3.109	-2.258	83.232	0	0	0	0	0	0	0
WT222(CAA14FCCF874)	3.74	13105	2022-11-29 14:21:28.045	-0.029	-0.012	1.011	-0.977	-1.465	-7.568	-3.109	-2.269	83.21	0	0	0	0	0	0	0
WT222(CAA14FCCF874)	3.74	13105	2022-11-29 14:21:28.045	-0.029	-0.012	1.011	-0.977	-1.465	-7.568	-3.115	-2.28	83.194	0	0	0	0	0	0	0
WT222(CAA14FCCF874)	3.74	13105	2022-11-29 14:21:28.045	-0.029	-0.012	1.011	-0.977	-1.465	-7.568	-3.115	-2.291	83.172	0	0	0	0	0	0	0
WT222(CAA14FCCF874)	3.74	13105	2022-11-29 14:21:28.045	-0.029	-0.012	1.011	-0.977	-1.465	-7.568	-3.115	-2.296	83.156	0	0	0	0	0	0	0
WT222(CAA14FCCF874)	3.74	13105	2022-11-29 14:21:28.045	0.045	-0.022	0.999	1.465	-0.305	3.174	-3.109	-2.296	83.188	0	0	0	0	0	0	0
WT222(CAA14FCCF874)	3.74	13105	2022-11-29 14:21:28.092	0.045	-0.022	0.999	1.465	-0.305	3.174	-3.098	-2.296	83.221	0	0	0	0	0	0	0
WT222(CAA14FCCF874)	3.74	13105	2022-11-29 14:21:28.092	0.045	-0.022	0.999	1.465	-0.305	3.174	-3.087	-2.302	83.26	0	0	0	0	0	0	0
WT222(CAA14FCCF874)	3.74	13105	2022-11-29 14:21:28.092	0.045	-0.022	0.999	1.465	-0.305	3.174	-3.082	-2.302	83.293	0	0	0	0	0	0	0
WT222(CAA14FCCF874)	3.74	13105	2022-11-29 14:21:28.092	0.098	-0.127	0.989	0.671	0.793	4.7	-3.076	-2.296	83.331	0	0	0	0	0	0	0
WT222(CAA14FCCF874)	3.74	13105	2022-11-29 14:21:28.092	0.098	-0.127	0.989	0.671	0.793	4.7	-3.071	-2.291	83.375	0	0	0	0	0	0	0
WT222(CAA14FCCF874)	3.74	13105	2022-11-29 14:21:28.092	0.098	-0.127	0.989	0.671	0.793	4.7	-3.071	-2.285	83.419	0	0	0	0	0	0	0
WT222(CAA14FCCF874)	3.74	13105	2022-11-29 14:21:28.092	0.098	-0.127	0.989	0.671	0.793	4.7	-3.065	-2.285	83.463	0	0	0	0	0	0	0
WT222(CAA14FCCF874)	3.74	13105	2022-11-29 14:21:28.092	-0.158	0.067	0.976	1.099	-0.305	3.54	-3.06	-2.285	83.502	0	0	0	0	0	0	0
WT222(CAA14FCCF874)	3.74	13105	2022-11-29 14:21:28.124	-0.158	0.067	0.976	1.099	-0.305	3.54	-3.054	-2.285	83.535	0	0	0	0	0	0	0
WT222(CAA14FCCF874)	3.74	13105	2022-11-29 14:21:28.124	-0.158	0.067	0.976	1.099	-0.305	3.54	-3.049	-2.28	83.573	0	0	0	0	0	0	0
WT222(CAA14FCCF874)	3.74	13105	2022-11-29 14:21:28.124	-0.158	0.067	0.976	1.099	-0.305	3.54	-3.038	-2.274	83.606	0	0	0	0	0	0	0
WT222(CAA14FCCF874)	3.74	13105	2022-11-29 14:21:28.124	0.199	-0.052	1.001	-0.488	-2.258	-11.353	-3.038	-2.285	83.568	0	0	0	0	0	0	0
WT222(CAA14FCCF874)	3.74	13105	2022-11-29 14:21:28.124	0.199	-0.052	1.001	-0.488	-2.258	-11.353	-3.032	-2.296	83.529	0	0	0	0	0	0	0
WT222(CAA14FCCF874)	3.74	13105	2022-11-29 14:21:28.124	0.199	-0.052	1.001	-0.488	-2.258	-11.353	-3.032	-2.313	83.496	0	0	0	0	0	0	0
WT222(CAA14FCCF874)	3.74	13105	2022-11-29 14:21:28.124	-0.051	0.098	0.971	2.502	-0.854	6.958	-3.016	-2.313	83.546	0	0	0	0	0	0	0
WT222(CAA14FCCF874)	3.74	13105	2022-11-29 14:21:28.124	-0.051	0.098	0.971	2.502	-0.854	6.958	-2.999	-2.313	83.595	0	0	0	0	0	0	0
WT222(CAA14FCCF874)	3.74	13105	2022-11-29 14:21:28.155	-0.051	0.098	0.971	2.502	-0.854	6.958	-2.983	-2.313	83.65	0	0	0	0	0	0	0
WT222(CAA14FCCF874)	3.74	13105	2022-11-29 14:21:28.155	-0.051	0.098	0.971	2.502	-0.854	6.958	-2.966	-2.313	83.699	0	0	0	0	0	0	0
WT222(CAA14FCCF874)	3.74	13105	2022-11-29 14:21:28.155	-0.067	-0.183	1.017	0.671	-1.892	1.099	-2.955	-2.318	83.721	0	0	0	0	0	0	0
WT222(CAA14FCCF874)	3.74	13105	2022-11-29 14:21:28.155	-0.067	-0.183	1.017	0.671	-1.892	1.099	-2.95	-2.324	83.743	0	0	0	0	0	0	0
WT222(CAA14FCCF874)	3.74	13105	2022-11-29 14:21:28.155	-0.067	-0.183	1.017	0.671	-1.892	1.099	-2.944	-2.324	83.765	0	0	0	0	0	0	0
WT222(CAA14FCCF874)	3.74	13105	2022-11-29 14:21:28.155	-0.067	-0.183	1.017	0.671	-1.892	1.099	-2.939	-2.329	83.793	0	0	0	0	0	0	0
WT222(CAA14FCCF874)	3.74	13105	2022-11-29 14:21:28.155	0.244	0.026	0.994	-1.587	0.183	-11.414	-2.944	-2.329	83.754	0	0	0	0	0	0	0
WT222(CAA14FCCF874)	3.74	13105	2022-11-29 14:21:28.155	0.244	0.026	0.994	-1.587	0.183	-11.414	-2.944	-2.324	83.716	0	0	0	0	0	0	0
WT222(CAA14FCCF874)	3.74	13105	2022-11-29 14:21:28.186	0.244	0.026	0.994	-1.587	0.183	-11.414	-2.95	-2.329	83.677	0	0	0	0	0	0	0
WT222(CAA14FCCF874)	3.74	13105	2022-11-29 14:21:28.186	0.244	0.026	0.994	-1.587	0.183	-11.414	-2.95	-2.329	83.639	0	0	0	0	0	0	0
WT222(CAA14FCCF874)	3.74	13105	2022-11-29 14:21:28.186	-0.033	-0.041	0.992	3.174	1.404	13.428	-2.933	-2.324	83.727	0	0	0	0	0	0	0
WT222(CAA14FCCF874)	3.74	13105	2022-11-29 14:21:28.186	-0.033	-0.041	0.992	3.174	1.404	13.428	-2.917	-2.313	83.809	0	0	0	0	0	0	0
WT222(CAA14FCCF874)	3.74	13105	2022-11-29 14:21:28.186	-0.033	-0.041	0.992	3.174	1.404	13.428	-2.9	-2.302	83.897	0	0	0	0	0	0	0
WT222(CAA14FCCF874)	3.74	13105	2022-11-29 14:21:28.186	-0.033	-0.041	0.992	3.174	1.404	13.428	-2.884	-2.291	83.979	0	0	0	0	0	0	0
WT222(CAA14FCCF874)	3.74	13105	2022-11-29 14:21:28.186	-0.018	0.044	1.004	-1.648	-1.709	-18.311	-2.884	-2.302	83.908	0	0	0	0	0	0	0
WT222(CAA14FCCF874)	3.74	13105	2022-11-29 14:21:28.186	-0.018	0.044	1.004	-1.648	-1.709	-18.311	-2.884	-2.313	83.837	0	0	0	0	0	0	0
WT222(CAA14FCCF874)	3.74	13105	2022-11-29 14:21:28.280	-0.018	0.044	1.004	-1.648	-1.709	-18.311	-2.884	-2.324	83.765	0	0	0	0	0	0	0
WT222(CAA14FCCF874)	3.74	13105	2022-11-29 14:21:28.280	-0.018	0.044	1.004	-1.648	-1.709	-18.311	-2.884	-2.335	83.688	0	0	0	0	0	0	0
WT222(CAA14FCCF874)	3.74	13105	2022-11-29 14:21:28.280	0.123	-0.047	0.995	0.488	-1.404	-4.272	-2.873	-2.34	83.688	0	0	0	0	0	0	0
WT222(CAA14FCCF874)	3.74	13105	2022-11-29 14:21:28.280	0.123	-0.047	0.995	0.488	-1.404	-4.272	-2.867	-2.346	83.683	0	0	0	0	0	0	0
WT222(CAA14FCCF874)	3.74	13105	2022-11-29 14:21:28.280	0.123	-0.047	0.995	0.488	-1.404	-4.272	-2.856	-2.351	83.683	0	0	0	0	0	0	0
WT222(CAA14FCCF874)	3.74	13105	2022-11-29 14:21:28.280	0.123	-0.047	0.995	0.488	-1.404	-4.272	-2.851	-2.362	83.683	0	0	0	0	0	0	0
WT222(CAA14FCCF874)	3.74	13105	2022-11-29 14:21:28.280	0.035	-0.152	0.99	1.404	0.061	16.052	-2.845	-2.357	83.782	0	0	0	0	0	0	0
WT222(CAA14FCCF874)	3.74	13105	2022-11-29 14:21:28.280	0.035	-0.152	0.99	1.404	0.061	16.052	-2.84	-2.351	83.881	0	0	0	0	0	0	0
WT222(CAA14FCCF874)	3.74	13105	2022-11-29 14:21:28.311	0.035	-0.152	0.99	1.404	0.061	16.052	-2.834	-2.346	83.985	0	0	0	0	0	0	0
WT222(CAA14FCCF874)	3.74	13105	2022-11-29 14:21:28.311	0.035	-0.152	0.99	1.404	0.061	16.052	-2.829	-2.346	84.084	0	0	0	0	0	0	0
WT222(CAA14FCCF874)	3.74	13105	2022-11-29 14:21:28.311	0.062	-0.083	0.999	-1.892	0	-5.371	-2.834	-2.346	84.078	0	0	0	0	0	0	0
WT222(CAA14FCCF874)	3.74	13105	2022-11-29 14:21:28.311	0.062	-0.083	0.999	-1.892	0	-5.371	-2.845	-2.346	84.073	0	0	0	0	0	0	0
WT222(CAA14FCCF874)	3.74	13105	2022-11-29 14:21:28.311	0.062	-0.083	0.999	-1.892	0	-5.371	-2.856	-2.351	84.073	0	0	0	0	0	0	0
WT222(CAA14FCCF874)	3.74	13105	2022-11-29 14:21:28.311	0.062	-0.083	0.999	-1.892	0	-5.371	-2.862	-2.351	84.067	0	0	0	0	0	0	0
WT222(CAA14FCCF874)	3.74	13105	2022-11-29 14:21:28.311	0.137	-0.139	0.989	-1.831	-2.563	-12.39	-2.873	-2.368	84.029	0	0	0	0	0	0	0
WT222(CAA14FCCF874)	3.74	13105	2022-11-29 14:21:28.311	0.137	-0.139	0.989	-1.831	-2.563	-12.39	-2.878	-2.384	83.99	0	0	0	0	0	0	0
WT222(CAA14FCCF874)	3.74	13105	2022-11-29 14:21:28.373	0.137	-0.139	0.989	-1.831	-2.563	-12.39	-2.889	-2.406	83.958	0	0	0	0	0	0	0
WT222(CAA14FCCF874)	3.74	13105	2022-11-29 14:21:28.373	0.137	-0.139	0.989	-1.831	-2.563	-12.39	-2.9	-2.422	83.919	0	0	0	0	0	0	0
WT222(CAA14FCCF874)	3.74	13105	2022-11-29 14:21:28.373	0.041	0.004	0.977	3.845	0.366	18.127	-2.884	-2.422	84.034	0	0	0	0	0	0	0
WT222(CAA14FCCF874)	3.74	13105	2022-11-29 14:21:28.373	0.041	0.004	0.977	3.845	0.366	18.127	-2.873	-2.417	84.15	0	0	0	0	0	0	0
WT222(CAA14FCCF874)	3.74	13105	2022-11-29 14:21:28.373	0.041	0.004	0.977	3.845	0.366	18.127	-2.856	-2.417	84.265	0	0	0	0	0	0	0
WT222(CAA14FCCF874)	3.74	13105	2022-11-29 14:21:28.373	0.041	0.004	0.977	3.845	0.366	18.127	-2.845	-2.411	84.38	0	0	0	0	0	0	0
WT222(CAA14FCCF874)	3.74	13105	2022-11-29 14:21:28.373	0.031	0.039	1	-2.38	-0.183	-17.212	-2.851	-2.422	84.315	0	0	0	0	0	0	0
WT222(CAA14FCCF874)	3.74	13105	2022-11-29 14:21:28.373	0.031	0.039	1	-2.38	-0.183	-17.212	-2.862	-2.428	84.254	0	0	0	0	0	0	0
WT222(CAA14FCCF874)	3.74	13105	2022-11-29 14:21:28.405	0.031	0.039	1	-2.38	-0.183	-17.212	-2.867	-2.433	84.188	0	0	0	0	0	0	0
WT222(CAA14FCCF874)	3.74	13105	2022-11-29 14:21:28.405	0.031	0.039	1	-2.38	-0.183	-17.212	-2.873	-2.439	84.122	0	0	0	0	0	0	0
WT222(CAA14FCCF874)	3.74	13105	2022-11-29 14:21:28.405	0.284	-0.216	1.057	2.991	-2.808	-3.967	-2.856	-2.461	84.128	0	0	0	0	0	0	0
WT222(CAA14FCCF874)	3.74	13105	2022-11-29 14:21:28.405	0.284	-0.216	1.057	2.991	-2.808	-3.967	-2.84	-2.483	84.133	0	0	0	0	0	0	0
WT222(CAA14FCCF874)	3.74	13105	2022-11-29 14:21:28.405	0.284	-0.216	1.057	2.991	-2.808	-3.967	-2.829	-2.505	84.139	0	0	0	0	0	0	0
WT222(CAA14FCCF874)	3.74	13105	2022-11-29 14:21:28.405	0.284	-0.216	1.057	2.991	-2.808	-3.967	-2.813	-2.527	84.144	0	0	0	0	0	0	0
WT222(CAA14FCCF874)	3.74	13105	2022-11-29 14:21:28.405	0.265	-0.315	1.065	-61.157	9.888	18.799	-3.126	-2.483	84.265	0	0	0	0	0	0	0
WT222(CAA14FCCF874)	3.74	13105	2022-11-29 14:21:28.405	0.265	-0.315	1.065	-61.157	9.888	18.799	-3.444	-2.439	84.38	0	0	0	0	0	0	0
WT222(CAA14FCCF874)	3.74	13105	2022-11-29 14:21:28.436	0.265	-0.315	1.065	-61.157	9.888	18.799	-3.757	-2.401	84.501	0	0	0	0	0	0	0
WT222(CAA14FCCF874)	3.74	13105	2022-11-29 14:21:28.436	0.265	-0.315	1.065	-61.157	9.888	18.799	-4.076	-2.357	84.622	0	0	0	0	0	0	0
WT222(CAA14FCCF874)	3.74	13105	2022-11-29 14:21:28.436	0.501	-0.225	1.227	5.737	9.949	13.367	-4.054	-2.324	84.716	0	0	0	0	0	0	0
WT222(CAA14FCCF874)	3.74	13105	2022-11-29 14:21:28.436	0.501	-0.225	1.227	5.737	9.949	13.367	-4.037	-2.291	84.809	0	0	0	0	0	0	0
WT222(CAA14FCCF874)	3.74	13105	2022-11-29 14:21:28.436	0.501	-0.225	1.227	5.737	9.949	13.367	-4.016	-2.258	84.902	0	0	0	0	0	0	0
WT222(CAA14FCCF874)	3.74	13105	2022-11-29 14:21:28.436	0.501	-0.225	1.227	5.737	9.949	13.367	-3.999	-2.23	84.996	0	0	0	0	0	0	0
WT222(CAA14FCCF874)	3.74	13105	2022-11-29 14:21:28.436	0.707	-0.358	1.212	10.193	1.465	-10.376	-3.955	-2.252	84.974	0	0	0	0	0	0	0
WT222(CAA14FCCF874)	3.74	13105	2022-11-29 14:21:28.436	1.417	-0.704	2.453	10.193	1.465	-10.376	-3.911	-2.285	84.952	0	0	0	0	0	0	0
WT222(CAA14FCCF874)	3.74	13105	2022-11-29 14:21:28.483	2.835	-1.394	4.935	10.193	1.465	-10.376	-3.873	-2.329	84.93	0	0	0	0	0	0	0
WT222(CAA14FCCF874)	3.74	13105	2022-11-29 14:21:28.483	5.673	-2.775	9.898	10.193	1.465	-10.376	-3.834	-2.379	84.913	0	0	0	0	0	0	0
WT222(CAA14FCCF874)	3.74	13105	2022-11-29 14:21:28.483	0.108	-0.132	1.031	1.282	3.906	11.841	-3.851	-2.411	85.001	0	0	0	0	0	0	0
WT222(CAA14FCCF874)	3.74	13105	2022-11-29 14:21:28.483	0.108	-0.132	1.031	1.282	3.906	11.841	-3.862	-2.444	85.095	0	0	0	0	0	0	0
WT222(CAA14FCCF874)	3.74	13105	2022-11-29 14:21:28.483	0.108	-0.132	1.031	1.282	3.906	11.841	-3.873	-2.472	85.188	0	0	0	0	0	0	0
WT222(CAA14FCCF874)	3.74	13105	2022-11-29 14:21:28.483	0.108	-0.132	1.031	1.282	3.906	11.841	-3.889	-2.499	85.276	0	0	0	0	0	0	0
WT222(CAA14FCCF874)	3.74	13105	2022-11-29 14:21:28.483	0.053	-0.117	1.037	1.648	-6.714	-21.362	-3.889	-2.593	85.204	0	0	0	0	0	0	0
WT222(CAA14FCCF874)	3.74	13105	2022-11-29 14:21:28.483	0.053	-0.117	1.037	1.648	-6.714	-21.362	-3.895	-2.681	85.133	0	0	0	0	0	0	0
WT222(CAA14FCCF874)	3.74	13105	2022-11-29 14:21:28.514	0.053	-0.117	1.037	1.648	-6.714	-21.362	-3.895	-2.769	85.062	0	0	0	0	0	0	0
WT222(CAA14FCCF874)	3.74	13105	2022-11-29 14:21:28.514	0.053	-0.117	1.037	1.648	-6.714	-21.362	-3.895	-2.851	84.99	0	0	0	0	0	0	0
WT222(CAA14FCCF874)	3.74	13105	2022-11-29 14:21:28.514	0.237	-0.107	0.883	1.404	0.122	-2.38	-3.906	-2.895	85.012	0	0	0	0	0	0	0
WT222(CAA14FCCF874)	3.74	13105	2022-11-29 14:21:28.514	0.237	-0.107	0.883	1.404	0.122	-2.38	-3.911	-2.939	85.034	0	0	0	0	0	0	0
WT222(CAA14FCCF874)	3.74	13105	2022-11-29 14:21:28.514	0.237	-0.107	0.883	1.404	0.122	-2.38	-3.917	-2.983	85.056	0	0	0	0	0	0	0
WT222(CAA14FCCF874)	3.74	13105	2022-11-29 14:21:28.514	0.237	-0.107	0.883	1.404	0.122	-2.38	-3.928	-3.027	85.078	0	0	0	0	0	0	0
WT222(CAA14FCCF874)	3.74	13105	2022-11-29 14:21:28.514	0.062	-0.099	1.004	0.427	1.221	26.55	-3.944	-3.054	85.243	0	0	0	0	0	0	0
WT222(CAA14FCCF874)	3.74	13105	2022-11-29 14:21:28.514	0.062	-0.099	1.004	0.427	1.221	26.55	-3.961	-3.076	85.408	0	0	0	0	0	0	0
WT222(CAA14FCCF874)	3.74	13105	2022-11-29 14:21:28.608	0.062	-0.099	1.004	0.427	1.221	26.55	-3.983	-3.104	85.573	0	0	0	0	0	0	0
WT222(CAA14FCCF874)	3.74	13105	2022-11-29 14:21:28.608	0.052	0.209	1.174	1.892	6.348	1.526	-3.983	-3.109	85.605	0	0	0	0	0	0	0
WT222(CAA14FCCF874)	3.74	13105	2022-11-29 14:21:28.608	0.052	0.209	1.174	1.892	6.348	1.526	-3.983	-3.109	85.638	0	0	0	0	0	0	0
WT222(CAA14FCCF874)	3.74	13105	2022-11-29 14:21:28.608	0.052	0.209	1.174	1.892	6.348	1.526	-3.977	-3.109	85.671	0	0	0	0	0	0	0
WT222(CAA14FCCF874)	3.74	13105	2022-11-29 14:21:28.608	0.052	0.209	1.174	1.892	6.348	1.526	-3.977	-3.109	85.704	0	0	0	0	0	0	0
WT222(CAA14FCCF874)	3.74	13105	2022-11-29 14:21:28.608	0.08	-0.091	1.106	-1.343	2.075	-0.488	-3.988	-3.131	85.732	0	0	0	0	0	0	0
WT222(CAA14FCCF874)	3.74	13105	2022-11-29 14:21:28.608	0.08	-0.091	1.106	-1.343	2.075	-0.488	-3.999	-3.148	85.754	0	0	0	0	0	0	0
WT222(CAA14FCCF874)	3.74	13105	2022-11-29 14:21:28.608	0.08	-0.091	1.106	-1.343	2.075	-0.488	-4.01	-3.17	85.776	0	0	0	0	0	0	0
WT222(CAA14FCCF874)	3.74	13105	2022-11-29 14:21:28.639	0.08	-0.091	1.106	-1.343	2.075	-0.488	-4.021	-3.186	85.798	0	0	0	0	0	0	0
WT222(CAA14FCCF874)	3.74	13105	2022-11-29 14:21:28.639	0.075	-0.093	0.966	1.526	2.563	6.287	-4.016	-3.197	85.858	0	0	0	0	0	0	0
WT222(CAA14FCCF874)	3.74	13105	2022-11-29 14:21:28.639	0.075	-0.093	0.966	1.526	2.563	6.287	-4.016	-3.208	85.913	0	0	0	0	0	0	0
WT222(CAA14FCCF874)	3.74	13105	2022-11-29 14:21:28.639	0.075	-0.093	0.966	1.526	2.563	6.287	-4.016	-3.214	85.968	0	0	0	0	0	0	0
WT222(CAA14FCCF874)	3.74	13105	2022-11-29 14:21:28.639	0.075	-0.093	0.966	1.526	2.563	6.287	-4.01	-3.224	86.028	0	0	0	0	0	0	0
WT222(CAA14FCCF874)	3.74	13105	2022-11-29 14:21:28.639	0.065	-0.137	1.019	1.831	-0.793	0.977	-4.01	-3.252	86.056	0	0	0	0	0	0	0
WT222(CAA14FCCF874)	3.74	13105	2022-11-29 14:21:28.639	0.065	-0.137	1.019	1.831	-0.793	0.977	-4.005	-3.274	86.089	0	0	0	0	0	0	0
WT222(CAA14FCCF874)	3.74	13105	2022-11-29 14:21:28.639	0.065	-0.137	1.019	1.831	-0.793	0.977	-3.999	-3.301	86.122	0	0	0	0	0	0	0
WT222(CAA14FCCF874)	3.74	13105	2022-11-29 14:21:28.701	0.065	-0.137	1.019	1.831	-0.793	0.977	-3.999	-3.323	86.155	0	0	0	0	0	0	0
WT222(CAA14FCCF874)	3.74	13105	2022-11-29 14:21:28.701	-0.063	-0.073	0.979	3.418	0.671	5.066	-3.988	-3.334	86.204	0	0	0	0	0	0	0
WT222(CAA14FCCF874)	3.74	13105	2022-11-29 14:21:28.701	-0.063	-0.073	0.979	3.418	0.671	5.066	-3.977	-3.345	86.259	0	0	0	0	0	0	0
WT222(CAA14FCCF874)	3.74	13105	2022-11-29 14:21:28.701	-0.063	-0.073	0.979	3.418	0.671	5.066	-3.966	-3.356	86.309	0	0	0	0	0	0	0
WT222(CAA14FCCF874)	3.74	13105	2022-11-29 14:21:28.701	-0.063	-0.073	0.979	3.418	0.671	5.066	-3.955	-3.367	86.358	0	0	0	0	0	0	0
WT222(CAA14FCCF874)	3.74	13105	2022-11-29 14:21:28.701	-0.07	0.019	0.967	6.409	-0.854	4.456	-3.928	-3.378	86.407	0	0	0	0	0	0	0
WT222(CAA14FCCF874)	3.74	13105	2022-11-29 14:21:28.701	-0.07	0.019	0.967	6.409	-0.854	4.456	-3.9	-3.395	86.457	0	0	0	0	0	0	0
WT222(CAA14FCCF874)	3.74	13105	2022-11-29 14:21:28.701	-0.07	0.019	0.967	6.409	-0.854	4.456	-3.873	-3.406	86.501	0	0	0	0	0	0	0
WT222(CAA14FCCF874)	3.74	13105	2022-11-29 14:21:28.733	-0.07	0.019	0.967	6.409	-0.854	4.456	-3.845	-3.417	86.55	0	0	0	0	0	0	0
WT222(CAA14FCCF874)	3.74	13105	2022-11-29 14:21:28.733	0.544	-0.045	1.041	0.732	-0.732	-9.827	-3.84	-3.433	86.523	0	0	0	0	0	0	0
WT222(CAA14FCCF874)	3.74	13105	2022-11-29 14:21:28.733	0.544	-0.045	1.041	0.732	-0.732	-9.827	-3.834	-3.455	86.501	0	0	0	0	0	0	0
WT222(CAA14FCCF874)	3.74	13105	2022-11-29 14:21:28.733	0.544	-0.045	1.041	0.732	-0.732	-9.827	-3.829	-3.477	86.473	0	0	0	0	0	0	0
WT222(CAA14FCCF874)	3.74	13105	2022-11-29 14:21:28.733	0.544	-0.045	1.041	0.732	-0.732	-9.827	-3.823	-3.505	86.451	0	0	0	0	0	0	0
WT222(CAA14FCCF874)	3.74	13105	2022-11-29 14:21:28.733	-0.13	0.076	0.971	1.831	-0.305	1.892	-3.818	-3.521	86.479	0	0	0	0	0	0	0
WT222(CAA14FCCF874)	3.74	13105	2022-11-29 14:21:28.733	-0.13	0.076	0.971	1.831	-0.305	1.892	-3.807	-3.538	86.512	0	0	0	0	0	0	0
WT222(CAA14FCCF874)	3.74	13105	2022-11-29 14:21:28.733	-0.13	0.076	0.971	1.831	-0.305	1.892	-3.796	-3.549	86.545	0	0	0	0	0	0	0
WT222(CAA14FCCF874)	3.74	13105	2022-11-29 14:21:28.764	-0.13	0.076	0.971	1.831	-0.305	1.892	-3.785	-3.56	86.572	0	0	0	0	0	0	0
WT222(CAA14FCCF874)	3.74	13105	2022-11-29 14:21:28.764	0.069	-0.122	1.007	-1.038	-4.822	-10.437	-3.785	-3.598	86.545	0	0	0	0	0	0	0
WT222(CAA14FCCF874)	3.74	13105	2022-11-29 14:21:28.764	0.069	-0.122	1.007	-1.038	-4.822	-10.437	-3.785	-3.636	86.512	0	0	0	0	0	0	0
WT222(CAA14FCCF874)	3.74	13105	2022-11-29 14:21:28.764	0.069	-0.122	1.007	-1.038	-4.822	-10.437	-3.785	-3.675	86.484	0	0	0	0	0	0	0
WT222(CAA14FCCF874)	3.74	13105	2022-11-29 14:21:28.764	0.069	-0.122	1.007	-1.038	-4.822	-10.437	-3.785	-3.708	86.457	0	0	0	0	0	0	0
WT222(CAA14FCCF874)	3.74	13105	2022-11-29 14:21:28.764	0.313	-0.197	1.096	1.77	3.052	2.502	-3.774	-3.702	86.495	0	0	0	0	0	0	0
WT222(CAA14FCCF874)	3.74	13105	2022-11-29 14:21:28.764	0.313	-0.197	1.096	1.77	3.052	2.502	-3.768	-3.697	86.528	0	0	0	0	0	0	0
WT222(CAA14FCCF874)	3.74	13105	2022-11-29 14:21:28.764	0.313	-0.197	1.096	1.77	3.052	2.502	-3.763	-3.697	86.567	0	0	0	0	0	0	0
WT222(CAA14FCCF874)	3.74	13105	2022-11-29 14:21:28.811	0.313	-0.197	1.096	1.77	3.052	2.502	-3.757	-3.691	86.6	0	0	0	0	0	0	0
WT222(CAA14FCCF874)	3.74	13105	2022-11-29 14:21:28.826	0.051	-0.031	1.003	-7.141	1.343	-18.372	-3.79	-3.708	86.534	0	0	0	0	0	0	0
WT222(CAA14FCCF874)	3.74	13105	2022-11-29 14:21:28.826	0.051	-0.031	1.003	-7.141	1.343	-18.372	-3.818	-3.719	86.468	0	0	0	0	0	0	0
WT222(CAA14FCCF874)	3.74	13105	2022-11-29 14:21:28.826	0.051	-0.031	1.003	-7.141	1.343	-18.372	-3.851	-3.73	86.396	0	0	0	0	0	0	0
WT222(CAA14FCCF874)	3.74	13105	2022-11-29 14:21:28.826	0.051	-0.031	1.003	-7.141	1.343	-18.372	-3.878	-3.741	86.331	0	0	0	0	0	0	0
WT222(CAA14FCCF874)	3.74	13105	2022-11-29 14:21:28.826	-0.229	0.116	0.932	-4.15	-3.662	-10.681	-3.895	-3.768	86.303	0	0	0	0	0	0	0
WT222(CAA14FCCF874)	3.74	13105	2022-11-29 14:21:28.826	-0.229	0.116	0.932	-4.15	-3.662	-10.681	-3.911	-3.796	86.276	0	0	0	0	0	0	0
WT222(CAA14FCCF874)	3.74	13105	2022-11-29 14:21:28.826	-0.229	0.116	0.932	-4.15	-3.662	-10.681	-3.928	-3.818	86.243	0	0	0	0	0	0	0
WT222(CAA14FCCF874)	3.74	13105	2022-11-29 14:21:28.904	-0.229	0.116	0.932	-4.15	-3.662	-10.681	-3.939	-3.84	86.215	0	0	0	0	0	0	0
WT222(CAA14FCCF874)	3.74	13105	2022-11-29 14:21:28.904	-0.247	0.068	0.972	2.258	0.122	1.16	-3.922	-3.84	86.243	0	0	0	0	0	0	0
WT222(CAA14FCCF874)	3.74	13105	2022-11-29 14:21:28.904	-0.247	0.068	0.972	2.258	0.122	1.16	-3.906	-3.829	86.265	0	0	0	0	0	0	0
WT222(CAA14FCCF874)	3.74	13105	2022-11-29 14:21:28.904	-0.247	0.068	0.972	2.258	0.122	1.16	-3.889	-3.823	86.292	0	0	0	0	0	0	0
WT222(CAA14FCCF874)	3.74	13105	2022-11-29 14:21:28.904	-0.247	0.068	0.972	2.258	0.122	1.16	-3.867	-3.812	86.314	0	0	0	0	0	0	0
WT222(CAA14FCCF874)	3.74	13105	2022-11-29 14:21:28.904	-0.002	-0.165	1.044	-1.465	5.31	-8.24	-3.867	-3.779	86.292	0	0	0	0	0	0	0
WT222(CAA14FCCF874)	3.74	13105	2022-11-29 14:21:28.904	-0.002	-0.165	1.044	-1.465	5.31	-8.24	-3.867	-3.746	86.27	0	0	0	0	0	0	0
WT222(CAA14FCCF874)	3.74	13105	2022-11-29 14:21:28.904	-0.002	-0.165	1.044	-1.465	5.31	-8.24	-3.867	-3.708	86.248	0	0	0	0	0	0	0
WT222(CAA14FCCF874)	3.74	13105	2022-11-29 14:21:28.967	-0.002	-0.165	1.044	-1.465	5.31	-8.24	-3.873	-3.675	86.232	0	0	0	0	0	0	0
WT222(CAA14FCCF874)	3.74	13105	2022-11-29 14:21:28.967	0.343	-0.273	0.978	-0.549	-2.686	5.249	-3.873	-3.68	86.281	0	0	0	0	0	0	0
WT222(CAA14FCCF874)	3.74	13105	2022-11-29 14:21:28.967	0.343	-0.273	0.978	-0.549	-2.686	5.249	-3.878	-3.691	86.336	0	0	0	0	0	0	0
WT222(CAA14FCCF874)	3.74	13105	2022-11-29 14:21:28.967	0.343	-0.273	0.978	-0.549	-2.686	5.249	-3.884	-3.697	86.391	0	0	0	0	0	0	0
WT222(CAA14FCCF874)	3.74	13105	2022-11-29 14:21:28.967	0.343	-0.273	0.978	-0.549	-2.686	5.249	-3.895	-3.713	86.446	0	0	0	0	0	0	0
WT222(CAA14FCCF874)	3.74	13105	2022-11-29 14:21:28.967	-0.093	0.293	1	0.366	-8.728	-21.667	-3.884	-3.763	86.364	0	0	0	0	0	0	0
WT222(CAA14FCCF874)	3.74	13105	2022-11-29 14:21:28.967	-0.093	0.293	1	0.366	-8.728	-21.667	-3.873	-3.812	86.281	0	0	0	0	0	0	0
WT222(CAA14FCCF874)	3.74	13105	2022-11-29 14:21:28.967	-0.093	0.293	1	0.366	-8.728	-21.667	-3.862	-3.856	86.199	0	0	0	0	0	0	0
WT222(CAA14FCCF874)	3.74	13105	2022-11-29 14:21:28.998	-0.093	0.293	1	0.366	-8.728	-21.667	-3.845	-3.9	86.111	0	0	0	0	0	0	0
WT222(CAA14FCCF874)	3.74	13105	2022-11-29 14:21:28.998	0.623	-0.812	1.04	-1.648	17.822	23.499	-3.856	-3.807	86.248	0	0	0	0	0	0	0
WT222(CAA14FCCF874)	3.74	13105	2022-11-29 14:21:28.998	0.623	-0.812	1.04	-1.648	17.822	23.499	-3.878	-3.713	86.391	0	0	0	0	0	0	0
WT222(CAA14FCCF874)	3.74	13105	2022-11-29 14:21:28.998	0.623	-0.812	1.04	-1.648	17.822	23.499	-3.9	-3.631	86.534	0	0	0	0	0	0	0
WT222(CAA14FCCF874)	3.74	13105	2022-11-29 14:21:28.998	0.623	-0.812	1.04	-1.648	17.822	23.499	-3.933	-3.549	86.682	0	0	0	0	0	0	0
WT222(CAA14FCCF874)	3.74	13105	2022-11-29 14:21:28.998	-0.154	0.333	0.928	10.62	6.042	28.503	-3.9	-3.521	86.852	0	0	0	0	0	0	0
WT222(CAA14FCCF874)	3.74	13105	2022-11-29 14:21:28.998	-0.154	0.333	0.928	10.62	6.042	28.503	-3.862	-3.488	87.023	0	0	0	0	0	0	0
WT222(CAA14FCCF874)	3.74	13105	2022-11-29 14:21:28.998	-0.154	0.333	0.928	10.62	6.042	28.503	-3.823	-3.461	87.193	0	0	0	0	0	0	0
WT222(CAA14FCCF874)	3.74	13105	2022-11-29 14:21:29.029	-0.237	0.002	0.929	0.854	-2.319	-17.395	-3.818	-3.483	87.133	0	0	0	0	0	0	0
WT222(CAA14FCCF874)	3.74	13105	2022-11-29 14:21:29.029	-0.237	0.002	0.929	0.854	-2.319	-17.395	-3.807	-3.499	87.072	0	0	0	0	0	0	0
WT222(CAA14FCCF874)	3.74	13105	2022-11-29 14:21:29.029	-0.237	0.002	0.929	0.854	-2.319	-17.395	-3.801	-3.516	87.012	0	0	0	0	0	0	0
WT222(CAA14FCCF874)	3.74	13105	2022-11-29 14:21:29.029	-0.237	0.002	0.929	0.854	-2.319	-17.395	-3.796	-3.532	86.957	0	0	0	0	0	0	0
WT222(CAA14FCCF874)	3.74	13105	2022-11-29 14:21:29.029	0.228	-0.194	0.984	5.981	2.014	14.465	-3.774	-3.516	87.056	0	0	0	0	0	0	0
WT222(CAA14FCCF874)	3.74	13105	2022-11-29 14:21:29.029	0.228	-0.194	0.984	5.981	2.014	14.465	-3.752	-3.499	87.155	0	0	0	0	0	0	0
WT222(CAA14FCCF874)	3.74	13105	2022-11-29 14:21:29.029	0.228	-0.194	0.984	5.981	2.014	14.465	-3.73	-3.488	87.253	0	0	0	0	0	0	0
WT222(CAA14FCCF874)	3.74	13105	2022-11-29 14:21:29.029	0.228	-0.194	0.984	5.981	2.014	14.465	-3.708	-3.477	87.352	0	0	0	0	0	0	0
WT222(CAA14FCCF874)	3.74	13105	2022-11-29 14:21:29.029	-0.15	0.125	1.017	2.136	1.038	2.502	-3.702	-3.472	87.391	0	0	0	0	0	0	0
WT222(CAA14FCCF874)	3.74	13105	2022-11-29 14:21:29.029	-0.15	0.125	1.017	2.136	1.038	2.502	-3.697	-3.466	87.429	0	0	0	0	0	0	0
WT222(CAA14FCCF874)	3.74	13105	2022-11-29 14:21:29.029	-0.15	0.125	1.017	2.136	1.038	2.502	-3.686	-3.455	87.468	0	0	0	0	0	0	0
WT222(CAA14FCCF874)	3.74	13105	2022-11-29 14:21:29.029	-0.15	0.125	1.017	2.136	1.038	2.502	-3.675	-3.444	87.506	0	0	0	0	0	0	0
WT222(CAA14FCCF874)	3.74	13105	2022-11-29 14:21:29.029	-0.076	0.173	1.007	0.061	0.366	-8.362	-3.669	-3.439	87.484	0	0	0	0	0	0	0

## Sheet: 3.0kg
设备名称	电压	版本	片上时间	加速度X(g)	加速度Y(g)	加速度Z(g)	角速度X(°/s)	角速度Y(°/s)	角速度Z(°/s)	角度X(°)	角度Y(°)	角度Z(°)	磁场X	磁场Y	磁场Z	四元数0	四元数1	四元数2	四元数3	状态
WT222(CAA14FCCF874)	3.77	13105	2022-11-29 14:10:15.588	0.01	-0.034	1	-0.427	-0.061	-5.249	0.489	-5.251	98.668	0	0	0	0	0	0	0
WT222(CAA14FCCF874)	3.77	13105	2022-11-29 14:10:15.588	0.01	-0.034	1	-0.427	-0.061	-5.249	0.483	-5.246	98.663	0	0	0	0	0	0	0
WT222(CAA14FCCF874)	3.77	13105	2022-11-29 14:10:15.588	0.182	-0.018	0.987	-1.282	0.122	0.305	0.478	-5.246	98.679	0	0	0	0	0	0	0
WT222(CAA14FCCF874)	3.77	13105	2022-11-29 14:10:15.588	0.182	-0.018	0.987	-1.282	0.122	0.305	0.467	-5.24	98.696	0	0	0	0	0	0	0
WT222(CAA14FCCF874)	3.77	13105	2022-11-29 14:10:15.620	0.182	-0.018	0.987	-1.282	0.122	0.305	0.461	-5.24	98.712	0	0	0	0	0	0	0
WT222(CAA14FCCF874)	3.77	13105	2022-11-29 14:10:15.620	0.182	-0.018	0.987	-1.282	0.122	0.305	0.45	-5.24	98.729	0	0	0	0	0	0	0
WT222(CAA14FCCF874)	3.77	13105	2022-11-29 14:10:15.620	-0.009	0.031	1.019	0.061	-0.244	9.766	0.445	-5.24	98.795	0	0	0	0	0	0	0
WT222(CAA14FCCF874)	3.77	13105	2022-11-29 14:10:15.620	-0.009	0.031	1.019	0.061	-0.244	9.766	0.439	-5.24	98.855	0	0	0	0	0	0	0
WT222(CAA14FCCF874)	3.77	13105	2022-11-29 14:10:15.620	-0.009	0.031	1.019	0.061	-0.244	9.766	0.434	-5.24	98.921	0	0	0	0	0	0	0
WT222(CAA14FCCF874)	3.77	13105	2022-11-29 14:10:15.620	-0.009	0.031	1.019	0.061	-0.244	9.766	0.428	-5.24	98.981	0	0	0	0	0	0	0
WT222(CAA14FCCF874)	3.77	13105	2022-11-29 14:10:15.620	0.102	0.069	1	-1.404	-0.793	-8.667	0.428	-5.24	98.954	0	0	0	0	0	0	0
WT222(CAA14FCCF874)	3.77	13105	2022-11-29 14:10:15.620	0.102	0.069	1	-1.404	-0.793	-8.667	0.423	-5.24	98.926	0	0	0	0	0	0	0
WT222(CAA14FCCF874)	3.77	13105	2022-11-29 14:10:15.651	0.102	0.069	1	-1.404	-0.793	-8.667	0.423	-5.24	98.893	0	0	0	0	0	0	0
WT222(CAA14FCCF874)	3.77	13105	2022-11-29 14:10:15.651	0.102	0.069	1	-1.404	-0.793	-8.667	0.417	-5.246	98.86	0	0	0	0	0	0	0
WT222(CAA14FCCF874)	3.77	13105	2022-11-29 14:10:15.651	0.103	-0.088	0.983	-1.221	-0.183	3.906	0.412	-5.24	98.893	0	0	0	0	0	0	0
WT222(CAA14FCCF874)	3.77	13105	2022-11-29 14:10:15.651	0.103	-0.088	0.983	-1.221	-0.183	3.906	0.406	-5.24	98.932	0	0	0	0	0	0	0
WT222(CAA14FCCF874)	3.77	13105	2022-11-29 14:10:15.651	0.103	-0.088	0.983	-1.221	-0.183	3.906	0.396	-5.24	98.965	0	0	0	0	0	0	0
WT222(CAA14FCCF874)	3.77	13105	2022-11-29 14:10:15.651	0.103	-0.088	0.983	-1.221	-0.183	3.906	0.385	-5.24	98.998	0	0	0	0	0	0	0
WT222(CAA14FCCF874)	3.77	13105	2022-11-29 14:10:15.651	0.103	0.086	0.984	-0.427	-0.183	-0.793	0.385	-5.24	99.009	0	0	0	0	0	0	0
WT222(CAA14FCCF874)	3.77	13105	2022-11-29 14:10:15.651	0.103	0.086	0.984	-0.427	-0.183	-0.793	0.379	-5.24	99.014	0	0	0	0	0	0	0
WT222(CAA14FCCF874)	3.77	13105	2022-11-29 14:10:15.713	0.103	0.086	0.984	-0.427	-0.183	-0.793	0.379	-5.24	99.025	0	0	0	0	0	0	0
WT222(CAA14FCCF874)	3.77	13105	2022-11-29 14:10:15.713	0.103	0.086	0.984	-0.427	-0.183	-0.793	0.379	-5.24	99.036	0	0	0	0	0	0	0
WT222(CAA14FCCF874)	3.77	13105	2022-11-29 14:10:15.713	0.039	-0.051	1.008	0.183	-0.244	1.16	0.379	-5.24	99.053	0	0	0	0	0	0	0
WT222(CAA14FCCF874)	3.77	13105	2022-11-29 14:10:15.713	0.039	-0.051	1.008	0.183	-0.244	1.16	0.379	-5.24	99.069	0	0	0	0	0	0	0
WT222(CAA14FCCF874)	3.77	13105	2022-11-29 14:10:15.713	0.039	-0.051	1.008	0.183	-0.244	1.16	0.379	-5.24	99.091	0	0	0	0	0	0	0
WT222(CAA14FCCF874)	3.77	13105	2022-11-29 14:10:15.713	0.039	-0.051	1.008	0.183	-0.244	1.16	0.379	-5.24	99.108	0	0	0	0	0	0	0
WT222(CAA14FCCF874)	3.77	13105	2022-11-29 14:10:15.713	0.162	-0.005	0.994	-1.099	-0.427	-0.305	0.374	-5.24	99.119	0	0	0	0	0	0	0
WT222(CAA14FCCF874)	3.77	13105	2022-11-29 14:10:15.713	0.162	-0.005	0.994	-1.099	-0.427	-0.305	0.368	-5.24	99.13	0	0	0	0	0	0	0
WT222(CAA14FCCF874)	3.77	13105	2022-11-29 14:10:15.776	0.162	-0.005	0.994	-1.099	-0.427	-0.305	0.357	-5.24	99.141	0	0	0	0	0	0	0
WT222(CAA14FCCF874)	3.77	13105	2022-11-29 14:10:15.776	0.162	-0.005	0.994	-1.099	-0.427	-0.305	0.352	-5.246	99.152	0	0	0	0	0	0	0
WT222(CAA14FCCF874)	3.77	13105	2022-11-29 14:10:15.776	-0.021	0.002	1	0.244	0.305	2.014	0.352	-5.24	99.179	0	0	0	0	0	0	0
WT222(CAA14FCCF874)	3.77	13105	2022-11-29 14:10:15.776	-0.021	0.002	1	0.244	0.305	2.014	0.352	-5.24	99.201	0	0	0	0	0	0	0
WT222(CAA14FCCF874)	3.77	13105	2022-11-29 14:10:15.776	-0.021	0.002	1	0.244	0.305	2.014	0.352	-5.235	99.223	0	0	0	0	0	0	0
WT222(CAA14FCCF874)	3.77	13105	2022-11-29 14:10:15.776	0.095	0.017	0.997	0.244	0.732	-0.244	0.352	-5.229	99.234	0	0	0	0	0	0	0
WT222(CAA14FCCF874)	3.77	13105	2022-11-29 14:10:15.776	0.095	0.017	0.997	0.244	0.732	-0.244	0.352	-5.224	99.245	0	0	0	0	0	0	0
WT222(CAA14FCCF874)	3.77	13105	2022-11-29 14:10:15.776	0.095	0.017	0.997	0.244	0.732	-0.244	0.352	-5.219	99.256	0	0	0	0	0	0	0
WT222(CAA14FCCF874)	3.77	13105	2022-11-29 14:10:15.807	0.095	0.017	0.997	0.244	0.732	-0.244	0.352	-5.213	99.267	0	0	0	0	0	0	0
WT222(CAA14FCCF874)	3.77	13105	2022-11-29 14:10:15.807	0.125	0.084	1.004	-0.61	-0.671	-3.845	0.352	-5.213	99.256	0	0	0	0	0	0	0
WT222(CAA14FCCF874)	3.77	13105	2022-11-29 14:10:15.807	0.125	0.084	1.004	-0.61	-0.671	-3.845	0.352	-5.219	99.25	0	0	0	0	0	0	0
WT222(CAA14FCCF874)	3.77	13105	2022-11-29 14:10:15.807	0.125	0.084	1.004	-0.61	-0.671	-3.845	0.352	-5.219	99.24	0	0	0	0	0	0	0
WT222(CAA14FCCF874)	3.77	13105	2022-11-29 14:10:15.807	0.125	0.084	1.004	-0.61	-0.671	-3.845	0.352	-5.224	99.229	0	0	0	0	0	0	0
WT222(CAA14FCCF874)	3.77	13105	2022-11-29 14:10:15.807	0.127	-0.075	0.983	-1.526	-0.305	0.854	0.346	-5.224	99.245	0	0	0	0	0	0	0
WT222(CAA14FCCF874)	3.77	13105	2022-11-29 14:10:15.807	0.127	-0.075	0.983	-1.526	-0.305	0.854	0.341	-5.224	99.261	0	0	0	0	0	0	0
WT222(CAA14FCCF874)	3.77	13105	2022-11-29 14:10:15.807	0.127	-0.075	0.983	-1.526	-0.305	0.854	0.33	-5.229	99.278	0	0	0	0	0	0	0
WT222(CAA14FCCF874)	3.77	13105	2022-11-29 14:10:15.823	0.127	-0.075	0.983	-1.526	-0.305	0.854	0.319	-5.229	99.289	0	0	0	0	0	0	0
WT222(CAA14FCCF874)	3.77	13105	2022-11-29 14:10:15.823	0.007	-0.048	1.009	1.587	0.183	5.127	0.324	-5.229	99.327	0	0	0	0	0	0	0
WT222(CAA14FCCF874)	3.77	13105	2022-11-29 14:10:15.823	0.007	-0.048	1.009	1.587	0.183	5.127	0.33	-5.229	99.366	0	0	0	0	0	0	0
WT222(CAA14FCCF874)	3.77	13105	2022-11-29 14:10:15.823	0.007	-0.048	1.009	1.587	0.183	5.127	0.335	-5.224	99.404	0	0	0	0	0	0	0
WT222(CAA14FCCF874)	3.77	13105	2022-11-29 14:10:15.823	0.007	-0.048	1.009	1.587	0.183	5.127	0.335	-5.224	99.443	0	0	0	0	0	0	0
WT222(CAA14FCCF874)	3.77	13105	2022-11-29 14:10:15.823	0.033	0.003	1.023	0	-0.305	-2.991	0.335	-5.224	99.437	0	0	0	0	0	0	0
WT222(CAA14FCCF874)	3.77	13105	2022-11-29 14:10:15.823	0.033	0.003	1.023	0	-0.305	-2.991	0.335	-5.219	99.432	0	0	0	0	0	0	0
WT222(CAA14FCCF874)	3.77	13105	2022-11-29 14:10:15.823	0.033	0.003	1.023	0	-0.305	-2.991	0.335	-5.219	99.432	0	0	0	0	0	0	0
WT222(CAA14FCCF874)	3.77	13105	2022-11-29 14:10:15.854	0.033	0.003	1.023	0	-0.305	-2.991	0.335	-5.219	99.426	0	0	0	0	0	0	0
WT222(CAA14FCCF874)	3.77	13105	2022-11-29 14:10:15.854	0.144	0.02	0.991	0	0.122	0.671	0.33	-5.213	99.443	0	0	0	0	0	0	0
WT222(CAA14FCCF874)	3.77	13105	2022-11-29 14:10:15.854	0.144	0.02	0.991	0	0.122	0.671	0.33	-5.213	99.454	0	0	0	0	0	0	0
WT222(CAA14FCCF874)	3.77	13105	2022-11-29 14:10:15.854	0.144	0.02	0.991	0	0.122	0.671	0.324	-5.208	99.47	0	0	0	0	0	0	0
WT222(CAA14FCCF874)	3.77	13105	2022-11-29 14:10:15.854	0.144	0.02	0.991	0	0.122	0.671	0.324	-5.208	99.487	0	0	0	0	0	0	0
WT222(CAA14FCCF874)	3.77	13105	2022-11-29 14:10:15.854	0.07	0.077	0.973	1.587	0.671	0	0.335	-5.202	99.492	0	0	0	0	0	0	0
WT222(CAA14FCCF874)	3.77	13105	2022-11-29 14:10:15.854	0.07	0.077	0.973	1.587	0.671	0	0.341	-5.197	99.503	0	0	0	0	0	0	0
WT222(CAA14FCCF874)	3.77	13105	2022-11-29 14:10:15.854	0.07	0.077	0.973	1.587	0.671	0	0.352	-5.191	99.514	0	0	0	0	0	0	0
WT222(CAA14FCCF874)	3.77	13105	2022-11-29 14:10:15.885	0.07	0.077	0.973	1.587	0.671	0	0.357	-5.186	99.52	0	0	0	0	0	0	0
WT222(CAA14FCCF874)	3.77	13105	2022-11-29 14:10:15.885	0.103	-0.064	1.016	-1.404	-0.366	0.061	0.352	-5.191	99.531	0	0	0	0	0	0	0
WT222(CAA14FCCF874)	3.77	13105	2022-11-29 14:10:15.885	0.103	-0.064	1.016	-1.404	-0.366	0.061	0.346	-5.191	99.542	0	0	0	0	0	0	0
WT222(CAA14FCCF874)	3.77	13105	2022-11-29 14:10:15.885	0.103	-0.064	1.016	-1.404	-0.366	0.061	0.335	-5.191	99.547	0	0	0	0	0	0	0
WT222(CAA14FCCF874)	3.77	13105	2022-11-29 14:10:15.885	0.103	-0.064	1.016	-1.404	-0.366	0.061	0.33	-5.191	99.558	0	0	0	0	0	0	0
WT222(CAA14FCCF874)	3.77	13105	2022-11-29 14:10:15.885	0.118	-0.046	0.989	1.465	0	1.343	0.335	-5.191	99.575	0	0	0	0	0	0	0
WT222(CAA14FCCF874)	3.77	13105	2022-11-29 14:10:15.885	0.118	-0.046	0.989	1.465	0	1.343	0.341	-5.191	99.591	0	0	0	0	0	0	0
WT222(CAA14FCCF874)	3.77	13105	2022-11-29 14:10:15.885	0.118	-0.046	0.989	1.465	0	1.343	0.341	-5.191	99.608	0	0	0	0	0	0	0
WT222(CAA14FCCF874)	3.77	13105	2022-11-29 14:10:16.010	0.118	-0.046	0.989	1.465	0	1.343	0.346	-5.191	99.624	0	0	0	0	0	0	0
WT222(CAA14FCCF874)	3.77	13105	2022-11-29 14:10:16.010	0.118	0.052	1.001	-0.732	-0.488	-4.761	0.341	-5.191	99.608	0	0	0	0	0	0	0
WT222(CAA14FCCF874)	3.77	13105	2022-11-29 14:10:16.010	0.118	0.052	1.001	-0.732	-0.488	-4.761	0.341	-5.197	99.591	0	0	0	0	0	0	0
WT222(CAA14FCCF874)	3.77	13105	2022-11-29 14:10:16.010	0.118	0.052	1.001	-0.732	-0.488	-4.761	0.335	-5.202	99.58	0	0	0	0	0	0	0
WT222(CAA14FCCF874)	3.77	13105	2022-11-29 14:10:16.010	0.118	0.052	1.001	-0.732	-0.488	-4.761	0.335	-5.202	99.564	0	0	0	0	0	0	0
WT222(CAA14FCCF874)	3.77	13105	2022-11-29 14:10:16.010	0.065	0.01	1.013	0.977	0.366	3.235	0.341	-5.202	99.586	0	0	0	0	0	0	0
WT222(CAA14FCCF874)	3.77	13105	2022-11-29 14:10:16.010	0.065	0.01	1.013	0.977	0.366	3.235	0.341	-5.202	99.608	0	0	0	0	0	0	0
WT222(CAA14FCCF874)	3.77	13105	2022-11-29 14:10:16.010	0.065	0.01	1.013	0.977	0.366	3.235	0.346	-5.197	99.635	0	0	0	0	0	0	0
WT222(CAA14FCCF874)	3.77	13105	2022-11-29 14:10:16.042	0.065	0.01	1.013	0.977	0.366	3.235	0.346	-5.197	99.657	0	0	0	0	0	0	0
WT222(CAA14FCCF874)	3.77	13105	2022-11-29 14:10:16.042	0.019	0.059	1.011	-0.183	-0.061	-1.465	0.346	-5.197	99.657	0	0	0	0	0	0	0
WT222(CAA14FCCF874)	3.77	13105	2022-11-29 14:10:16.042	0.019	0.059	1.011	-0.183	-0.061	-1.465	0.346	-5.197	99.657	0	0	0	0	0	0	0
WT222(CAA14FCCF874)	3.77	13105	2022-11-29 14:10:16.042	0.019	0.059	1.011	-0.183	-0.061	-1.465	0.346	-5.197	99.657	0	0	0	0	0	0	0
WT222(CAA14FCCF874)	3.77	13105	2022-11-29 14:10:16.042	0.019	0.059	1.011	-0.183	-0.061	-1.465	0.346	-5.191	99.651	0	0	0	0	0	0	0
WT222(CAA14FCCF874)	3.77	13105	2022-11-29 14:10:16.042	0.163	-0.117	1.021	3.296	1.099	6.287	0.363	-5.186	99.69	0	0	0	0	0	0	0
WT222(CAA14FCCF874)	3.77	13105	2022-11-29 14:10:16.042	0.163	-0.117	1.021	3.296	1.099	6.287	0.374	-5.18	99.728	0	0	0	0	0	0	0
WT222(CAA14FCCF874)	3.77	13105	2022-11-29 14:10:16.042	0.163	-0.117	1.021	3.296	1.099	6.287	0.385	-5.175	99.767	0	0	0	0	0	0	0
WT222(CAA14FCCF874)	3.77	13105	2022-11-29 14:10:16.104	0.163	-0.117	1.021	3.296	1.099	6.287	0.396	-5.169	99.805	0	0	0	0	0	0	0
WT222(CAA14FCCF874)	3.77	13105	2022-11-29 14:10:16.104	0.159	0.092	0.986	2.014	-0.671	-3.784	0.406	-5.175	99.794	0	0	0	0	0	0	0
WT222(CAA14FCCF874)	3.77	13105	2022-11-29 14:10:16.104	0.159	0.092	0.986	2.014	-0.671	-3.784	0.417	-5.18	99.783	0	0	0	0	0	0	0
WT222(CAA14FCCF874)	3.77	13105	2022-11-29 14:10:16.104	0.159	0.092	0.986	2.014	-0.671	-3.784	0.428	-5.186	99.767	0	0	0	0	0	0	0
WT222(CAA14FCCF874)	3.77	13105	2022-11-29 14:10:16.104	0.159	0.092	0.986	2.014	-0.671	-3.784	0.439	-5.191	99.756	0	0	0	0	0	0	0
WT222(CAA14FCCF874)	3.77	13105	2022-11-29 14:10:16.104	-0.035	0.005	1.056	3.418	2.38	1.465	0.456	-5.18	99.767	0	0	0	0	0	0	0
WT222(CAA14FCCF874)	3.77	13105	2022-11-29 14:10:16.104	-0.035	0.005	1.056	3.418	2.38	1.465	0.472	-5.169	99.778	0	0	0	0	0	0	0
WT222(CAA14FCCF874)	3.77	13105	2022-11-29 14:10:16.104	-0.035	0.005	1.056	3.418	2.38	1.465	0.489	-5.153	99.789	0	0	0	0	0	0	0
WT222(CAA14FCCF874)	3.77	13105	2022-11-29 14:10:16.167	-0.035	0.005	1.056	3.418	2.38	1.465	0.505	-5.142	99.805	0	0	0	0	0	0	0
WT222(CAA14FCCF874)	3.77	13105	2022-11-29 14:10:16.167	0.086	0	0.946	1.099	-0.061	0.61	0.511	-5.136	99.811	0	0	0	0	0	0	0
WT222(CAA14FCCF874)	3.77	13105	2022-11-29 14:10:16.167	0.086	0	0.946	1.099	-0.061	0.61	0.516	-5.136	99.816	0	0	0	0	0	0	0
WT222(CAA14FCCF874)	3.77	13105	2022-11-29 14:10:16.167	0.086	0	0.946	1.099	-0.061	0.61	0.522	-5.136	99.827	0	0	0	0	0	0	0
WT222(CAA14FCCF874)	3.77	13105	2022-11-29 14:10:16.167	0.086	0	0.946	1.099	-0.061	0.61	0.527	-5.136	99.833	0	0	0	0	0	0	0
WT222(CAA14FCCF874)	3.77	13105	2022-11-29 14:10:16.167	0.126	0.288	0.871	3.235	3.662	-0.61	0.544	-5.114	99.833	0	0	0	0	0	0	0
WT222(CAA14FCCF874)	3.77	13105	2022-11-29 14:10:16.167	0.126	0.288	0.871	3.235	3.662	-0.61	0.566	-5.098	99.833	0	0	0	0	0	0	0
WT222(CAA14FCCF874)	3.77	13105	2022-11-29 14:10:16.167	0.126	0.288	0.871	3.235	3.662	-0.61	0.588	-5.076	99.827	0	0	0	0	0	0	0
WT222(CAA14FCCF874)	3.77	13105	2022-11-29 14:10:16.182	0.126	0.288	0.871	3.235	3.662	-0.61	0.61	-5.059	99.822	0	0	0	0	0	0	0
WT222(CAA14FCCF874)	3.77	13105	2022-11-29 14:10:16.182	0.141	-0.095	1.124	-3.967	-2.93	-1.526	0.599	-5.076	99.816	0	0	0	0	0	0	0
WT222(CAA14FCCF874)	3.77	13105	2022-11-29 14:10:16.182	0.141	-0.095	1.124	-3.967	-2.93	-1.526	0.588	-5.092	99.805	0	0	0	0	0	0	0
WT222(CAA14FCCF874)	3.77	13105	2022-11-29 14:10:16.182	0.141	-0.095	1.124	-3.967	-2.93	-1.526	0.571	-5.109	99.8	0	0	0	0	0	0	0
WT222(CAA14FCCF874)	3.77	13105	2022-11-29 14:10:16.182	0.141	-0.095	1.124	-3.967	-2.93	-1.526	0.555	-5.125	99.794	0	0	0	0	0	0	0
WT222(CAA14FCCF874)	3.77	13105	2022-11-29 14:10:16.182	0.064	-0.014	0.924	0.366	0.854	2.93	0.56	-5.12	99.805	0	0	0	0	0	0	0
WT222(CAA14FCCF874)	3.77	13105	2022-11-29 14:10:16.182	0.064	-0.014	0.924	0.366	0.854	2.93	0.566	-5.114	99.822	0	0	0	0	0	0	0
WT222(CAA14FCCF874)	3.77	13105	2022-11-29 14:10:16.182	0.064	-0.014	0.924	0.366	0.854	2.93	0.566	-5.114	99.838	0	0	0	0	0	0	0
WT222(CAA14FCCF874)	3.77	13105	2022-11-29 14:10:16.213	0.054	0.042	1.02	-1.404	0.732	-0.977	0.56	-5.109	99.833	0	0	0	0	0	0	0
WT222(CAA14FCCF874)	3.77	13105	2022-11-29 14:10:16.213	0.054	0.042	1.02	-1.404	0.732	-0.977	0.56	-5.109	99.833	0	0	0	0	0	0	0
WT222(CAA14FCCF874)	3.77	13105	2022-11-29 14:10:16.213	0.054	0.042	1.02	-1.404	0.732	-0.977	0.555	-5.103	99.827	0	0	0	0	0	0	0
WT222(CAA14FCCF874)	3.77	13105	2022-11-29 14:10:16.213	0.054	0.042	1.02	-1.404	0.732	-0.977	0.549	-5.098	99.822	0	0	0	0	0	0	0
WT222(CAA14FCCF874)	3.77	13105	2022-11-29 14:10:16.213	0.191	-0.016	1	-2.014	-0.732	-0.549	0.544	-5.103	99.822	0	0	0	0	0	0	0
WT222(CAA14FCCF874)	3.77	13105	2022-11-29 14:10:16.213	0.191	-0.016	1	-2.014	-0.732	-0.549	0.538	-5.109	99.816	0	0	0	0	0	0	0
WT222(CAA14FCCF874)	3.77	13105	2022-11-29 14:10:16.213	0.191	-0.016	1	-2.014	-0.732	-0.549	0.527	-5.114	99.816	0	0	0	0	0	0	0
WT222(CAA14FCCF874)	3.77	13105	2022-11-29 14:10:16.213	0.191	-0.016	1	-2.014	-0.732	-0.549	0.522	-5.12	99.811	0	0	0	0	0	0	0
WT222(CAA14FCCF874)	3.77	13105	2022-11-29 14:10:16.229	0.012	0.024	1.005	0.549	1.221	1.648	0.522	-5.114	99.822	0	0	0	0	0	0	0
WT222(CAA14FCCF874)	3.77	13105	2022-11-29 14:10:16.229	0.012	0.024	1.005	0.549	1.221	1.648	0.527	-5.109	99.827	0	0	0	0	0	0	0
WT222(CAA14FCCF874)	3.77	13105	2022-11-29 14:10:16.229	0.012	0.024	1.005	0.549	1.221	1.648	0.533	-5.103	99.838	0	0	0	0	0	0	0
WT222(CAA14FCCF874)	3.77	13105	2022-11-29 14:10:16.229	0.012	0.024	1.005	0.549	1.221	1.648	0.538	-5.098	99.844	0	0	0	0	0	0	0
WT222(CAA14FCCF874)	3.77	13105	2022-11-29 14:10:16.229	0.091	-0.09	1.011	-0.977	-0.977	-0.793	0.533	-5.103	99.844	0	0	0	0	0	0	0
WT222(CAA14FCCF874)	3.77	13105	2022-11-29 14:10:16.229	0.091	-0.09	1.011	-0.977	-0.977	-0.793	0.527	-5.109	99.838	0	0	0	0	0	0	0
WT222(CAA14FCCF874)	3.77	13105	2022-11-29 14:10:16.229	0.091	-0.09	1.011	-0.977	-0.977	-0.793	0.522	-5.114	99.833	0	0	0	0	0	0	0
WT222(CAA14FCCF874)	3.77	13105	2022-11-29 14:10:16.229	0.091	-0.09	1.011	-0.977	-0.977	-0.793	0.516	-5.12	99.833	0	0	0	0	0	0	0
WT222(CAA14FCCF874)	3.77	13105	2022-11-29 14:10:16.307	0.074	0.04	1.005	0.244	0.427	1.404	0.516	-5.114	99.838	0	0	0	0	0	0	0
WT222(CAA14FCCF874)	3.77	13105	2022-11-29 14:10:16.307	0.074	0.04	1.005	0.244	0.427	1.404	0.516	-5.114	99.849	0	0	0	0	0	0	0
WT222(CAA14FCCF874)	3.77	13105	2022-11-29 14:10:16.307	0.074	0.04	1.005	0.244	0.427	1.404	0.516	-5.109	99.855	0	0	0	0	0	0	0
WT222(CAA14FCCF874)	3.77	13105	2022-11-29 14:10:16.307	0.074	0.04	1.005	0.244	0.427	1.404	0.516	-5.109	99.86	0	0	0	0	0	0	0
WT222(CAA14FCCF874)	3.77	13105	2022-11-29 14:10:16.307	0.044	0.01	0.989	0.732	0.244	-0.366	0.522	-5.109	99.86	0	0	0	0	0	0	0
WT222(CAA14FCCF874)	3.77	13105	2022-11-29 14:10:16.307	0.044	0.01	0.989	0.732	0.244	-0.366	0.522	-5.103	99.86	0	0	0	0	0	0	0
WT222(CAA14FCCF874)	3.77	13105	2022-11-29 14:10:16.307	0.044	0.01	0.989	0.732	0.244	-0.366	0.527	-5.103	99.855	0	0	0	0	0	0	0
WT222(CAA14FCCF874)	3.77	13105	2022-11-29 14:10:16.307	0.044	0.01	0.989	0.732	0.244	-0.366	0.527	-5.098	99.855	0	0	0	0	0	0	0
WT222(CAA14FCCF874)	3.77	13105	2022-11-29 14:10:16.339	0.059	0.045	1.01	0.305	0.549	3.296	0.533	-5.092	99.871	0	0	0	0	0	0	0
WT222(CAA14FCCF874)	3.77	13105	2022-11-29 14:10:16.339	0.059	0.045	1.01	0.305	0.549	3.296	0.533	-5.087	99.882	0	0	0	0	0	0	0
WT222(CAA14FCCF874)	3.77	13105	2022-11-29 14:10:16.339	0.059	0.045	1.01	0.305	0.549	3.296	0.533	-5.081	99.899	0	0	0	0	0	0	0
WT222(CAA14FCCF874)	3.77	13105	2022-11-29 14:10:16.339	0.059	0.045	1.01	0.305	0.549	3.296	0.533	-5.081	99.915	0	0	0	0	0	0	0
WT222(CAA14FCCF874)	3.77	13105	2022-11-29 14:10:16.339	0.169	-0.027	1.001	-0.366	-0.793	-1.892	0.533	-5.081	99.904	0	0	0	0	0	0	0
WT222(CAA14FCCF874)	3.77	13105	2022-11-29 14:10:16.339	0.169	-0.027	1.001	-0.366	-0.793	-1.892	0.533	-5.087	99.893	0	0	0	0	0	0	0
WT222(CAA14FCCF874)	3.77	13105	2022-11-29 14:10:16.339	0.169	-0.027	1.001	-0.366	-0.793	-1.892	0.527	-5.087	99.877	0	0	0	0	0	0	0
WT222(CAA14FCCF874)	3.77	13105	2022-11-29 14:10:16.339	0.169	-0.027	1.001	-0.366	-0.793	-1.892	0.527	-5.092	99.866	0	0	0	0	0	0	0
WT222(CAA14FCCF874)	3.77	13105	2022-11-29 14:10:16.432	0	0.002	0.998	0.183	-0.122	0.488	0.527	-5.092	99.866	0	0	0	0	0	0	0
WT222(CAA14FCCF874)	3.77	13105	2022-11-29 14:10:16.432	0	0.002	0.998	0.183	-0.122	0.488	0.527	-5.092	99.866	0	0	0	0	0	0	0
WT222(CAA14FCCF874)	3.77	13105	2022-11-29 14:10:16.432	0	0.002	0.998	0.183	-0.122	0.488	0.527	-5.092	99.866	0	0	0	0	0	0	0
WT222(CAA14FCCF874)	3.77	13105	2022-11-29 14:10:16.432	0	0.002	0.998	0.183	-0.122	0.488	0.527	-5.087	99.866	0	0	0	0	0	0	0
WT222(CAA14FCCF874)	3.77	13105	2022-11-29 14:10:16.432	0.09	0.045	0.993	-2.014	1.404	-2.563	0.522	-5.081	99.855	0	0	0	0	0	0	0
WT222(CAA14FCCF874)	3.77	13105	2022-11-29 14:10:16.432	0.09	0.045	0.993	-2.014	1.404	-2.563	0.511	-5.07	99.838	0	0	0	0	0	0	0
WT222(CAA14FCCF874)	3.77	13105	2022-11-29 14:10:16.432	0.09	0.045	0.993	-2.014	1.404	-2.563	0.505	-5.059	99.822	0	0	0	0	0	0	0
WT222(CAA14FCCF874)	3.77	13105	2022-11-29 14:10:16.432	0.09	0.045	0.993	-2.014	1.404	-2.563	0.494	-5.054	99.805	0	0	0	0	0	0	0
WT222(CAA14FCCF874)	3.77	13105	2022-11-29 14:10:16.495	0.159	0.073	1.011	0.305	0.671	0.244	0.5	-5.048	99.8	0	0	0	0	0	0	0
WT222(CAA14FCCF874)	3.77	13105	2022-11-29 14:10:16.495	0.159	0.073	1.011	0.305	0.671	0.244	0.5	-5.043	99.8	0	0	0	0	0	0	0
WT222(CAA14FCCF874)	3.77	13105	2022-11-29 14:10:16.495	0.159	0.073	1.011	0.305	0.671	0.244	0.505	-5.043	99.794	0	0	0	0	0	0	0
WT222(CAA14FCCF874)	3.77	13105	2022-11-29 14:10:16.495	0.159	0.073	1.011	0.305	0.671	0.244	0.511	-5.037	99.789	0	0	0	0	0	0	0
WT222(CAA14FCCF874)	3.77	13105	2022-11-29 14:10:16.495	0.089	-0.083	0.984	-1.77	-0.061	-1.709	0.5	-5.037	99.778	0	0	0	0	0	0	0
WT222(CAA14FCCF874)	3.77	13105	2022-11-29 14:10:16.495	0.089	-0.083	0.984	-1.77	-0.061	-1.709	0.494	-5.043	99.761	0	0	0	0	0	0	0
WT222(CAA14FCCF874)	3.77	13105	2022-11-29 14:10:16.495	0.089	-0.083	0.984	-1.77	-0.061	-1.709	0.489	-5.043	99.75	0	0	0	0	0	0	0
WT222(CAA14FCCF874)	3.77	13105	2022-11-29 14:10:16.495	0.089	-0.083	0.984	-1.77	-0.061	-1.709	0.478	-5.043	99.739	0	0	0	0	0	0	0
WT222(CAA14FCCF874)	3.77	13105	2022-11-29 14:10:16.526	0.042	-0.028	0.992	0.549	-0.488	5.493	0.478	-5.048	99.761	0	0	0	0	0	0	0
WT222(CAA14FCCF874)	3.77	13105	2022-11-29 14:10:16.526	0.042	-0.028	0.992	0.549	-0.488	5.493	0.478	-5.048	99.783	0	0	0	0	0	0	0
WT222(CAA14FCCF874)	3.77	13105	2022-11-29 14:10:16.526	0.042	-0.028	0.992	0.549	-0.488	5.493	0.478	-5.048	99.811	0	0	0	0	0	0	0
WT222(CAA14FCCF874)	3.77	13105	2022-11-29 14:10:16.526	0.042	-0.028	0.992	0.549	-0.488	5.493	0.472	-5.054	99.833	0	0	0	0	0	0	0
WT222(CAA14FCCF874)	3.77	13105	2022-11-29 14:10:16.526	0.229	0.113	0.985	-0.183	0	-5.371	0.472	-5.054	99.8	0	0	0	0	0	0	0
WT222(CAA14FCCF874)	3.77	13105	2022-11-29 14:10:16.526	0.229	0.113	0.985	-0.183	0	-5.371	0.478	-5.054	99.767	0	0	0	0	0	0	0
WT222(CAA14FCCF874)	3.77	13105	2022-11-29 14:10:16.526	0.229	0.113	0.985	-0.183	0	-5.371	0.478	-5.054	99.734	0	0	0	0	0	0	0
WT222(CAA14FCCF874)	3.77	13105	2022-11-29 14:10:16.526	0.229	0.113	0.985	-0.183	0	-5.371	0.483	-5.059	99.701	0	0	0	0	0	0	0
WT222(CAA14FCCF874)	3.77	13105	2022-11-29 14:10:16.557	0.083	-0.141	1.012	0.122	-0.488	2.686	0.483	-5.065	99.706	0	0	0	0	0	0	0
WT222(CAA14FCCF874)	3.77	13105	2022-11-29 14:10:16.557	0.083	-0.141	1.012	0.122	-0.488	2.686	0.483	-5.07	99.717	0	0	0	0	0	0	0
WT222(CAA14FCCF874)	3.77	13105	2022-11-29 14:10:16.557	0.083	-0.141	1.012	0.122	-0.488	2.686	0.478	-5.076	99.723	0	0	0	0	0	0	0
WT222(CAA14FCCF874)	3.77	13105	2022-11-29 14:10:16.557	0.083	-0.141	1.012	0.122	-0.488	2.686	0.472	-5.081	99.734	0	0	0	0	0	0	0
WT222(CAA14FCCF874)	3.77	13105	2022-11-29 14:10:16.557	-0.015	0.071	0.999	1.099	-1.953	-2.563	0.478	-5.092	99.717	0	0	0	0	0	0	0
WT222(CAA14FCCF874)	3.77	13105	2022-11-29 14:10:16.557	-0.015	0.071	0.999	1.099	-1.953	-2.563	0.483	-5.103	99.695	0	0	0	0	0	0	0
WT222(CAA14FCCF874)	3.77	13105	2022-11-29 14:10:16.557	-0.015	0.071	0.999	1.099	-1.953	-2.563	0.489	-5.114	99.679	0	0	0	0	0	0	0
WT222(CAA14FCCF874)	3.77	13105	2022-11-29 14:10:16.557	-0.015	0.071	0.999	1.099	-1.953	-2.563	0.494	-5.12	99.662	0	0	0	0	0	0	0
WT222(CAA14FCCF874)	3.77	13105	2022-11-29 14:10:16.573	0.028	-0.027	1.029	-1.282	1.221	-0.793	0.489	-5.114	99.651	0	0	0	0	0	0	0
WT222(CAA14FCCF874)	3.77	13105	2022-11-29 14:10:16.573	0.028	-0.027	1.029	-1.282	1.221	-0.793	0.483	-5.109	99.641	0	0	0	0	0	0	0
WT222(CAA14FCCF874)	3.77	13105	2022-11-29 14:10:16.573	0.028	-0.027	1.029	-1.282	1.221	-0.793	0.472	-5.098	99.63	0	0	0	0	0	0	0
WT222(CAA14FCCF874)	3.77	13105	2022-11-29 14:10:16.573	0.028	-0.027	1.029	-1.282	1.221	-0.793	0.467	-5.087	99.619	0	0	0	0	0	0	0
WT222(CAA14FCCF874)	3.77	13105	2022-11-29 14:10:16.573	0.123	0.053	1.018	0	0.366	2.258	0.461	-5.087	99.624	0	0	0	0	0	0	0
WT222(CAA14FCCF874)	3.77	13105	2022-11-29 14:10:16.573	0.123	0.053	1.018	0	0.366	2.258	0.461	-5.081	99.63	0	0	0	0	0	0	0
WT222(CAA14FCCF874)	3.77	13105	2022-11-29 14:10:16.573	0.123	0.053	1.018	0	0.366	2.258	0.461	-5.076	99.635	0	0	0	0	0	0	0
WT222(CAA14FCCF874)	3.77	13105	2022-11-29 14:10:16.573	0.123	0.053	1.018	0	0.366	2.258	0.461	-5.076	99.635	0	0	0	0	0	0	0
WT222(CAA14FCCF874)	3.77	13105	2022-11-29 14:10:16.604	0.061	0.088	1.023	-0.671	0.061	-0.488	0.456	-5.07	99.624	0	0	0	0	0	0	0
WT222(CAA14FCCF874)	3.77	13105	2022-11-29 14:10:16.604	0.061	0.088	1.023	-0.671	0.061	-0.488	0.456	-5.07	99.613	0	0	0	0	0	0	0
WT222(CAA14FCCF874)	3.77	13105	2022-11-29 14:10:16.604	0.061	0.088	1.023	-0.671	0.061	-0.488	0.456	-5.07	99.602	0	0	0	0	0	0	0
WT222(CAA14FCCF874)	3.77	13105	2022-11-29 14:10:16.604	0.084	0.023	1.009	0	0.549	-1.648	0.456	-5.065	99.586	0	0	0	0	0	0	0
WT222(CAA14FCCF874)	3.77	13105	2022-11-29 14:10:16.604	0.084	0.023	1.009	0	0.549	-1.648	0.461	-5.059	99.569	0	0	0	0	0	0	0
WT222(CAA14FCCF874)	3.77	13105	2022-11-29 14:10:16.604	0.084	0.023	1.009	0	0.549	-1.648	0.467	-5.054	99.547	0	0	0	0	0	0	0
WT222(CAA14FCCF874)	3.77	13105	2022-11-29 14:10:16.604	0.084	0.023	1.009	0	0.549	-1.648	0.467	-5.054	99.531	0	0	0	0	0	0	0
WT222(CAA14FCCF874)	3.77	13105	2022-11-29 14:10:16.604	0.177	0.003	0.973	0.793	-0.061	3.418	0.472	-5.054	99.536	0	0	0	0	0	0	0
WT222(CAA14FCCF874)	3.77	13105	2022-11-29 14:10:16.667	0.177	0.003	0.973	0.793	-0.061	3.418	0.478	-5.054	99.547	0	0	0	0	0	0	0
WT222(CAA14FCCF874)	3.77	13105	2022-11-29 14:10:16.667	0.177	0.003	0.973	0.793	-0.061	3.418	0.478	-5.054	99.553	0	0	0	0	0	0	0
WT222(CAA14FCCF874)	3.77	13105	2022-11-29 14:10:16.667	0.177	0.003	0.973	0.793	-0.061	3.418	0.483	-5.054	99.558	0	0	0	0	0	0	0
WT222(CAA14FCCF874)	3.77	13105	2022-11-29 14:10:16.667	0.033	-0.133	1.024	-2.075	0.183	-1.526	0.472	-5.054	99.542	0	0	0	0	0	0	0
WT222(CAA14FCCF874)	3.77	13105	2022-11-29 14:10:16.667	0.033	-0.133	1.024	-2.075	0.183	-1.526	0.467	-5.054	99.525	0	0	0	0	0	0	0
WT222(CAA14FCCF874)	3.77	13105	2022-11-29 14:10:16.667	0.033	-0.133	1.024	-2.075	0.183	-1.526	0.45	-5.054	99.509	0	0	0	0	0	0	0
WT222(CAA14FCCF874)	3.77	13105	2022-11-29 14:10:16.667	0.033	-0.133	1.024	-2.075	0.183	-1.526	0.439	-5.054	99.492	0	0	0	0	0	0	0
WT222(CAA14FCCF874)	3.77	13105	2022-11-29 14:10:16.667	0.003	0.085	1.005	-0.305	-0.977	-2.319	0.439	-5.054	99.47	0	0	0	0	0	0	0
WT222(CAA14FCCF874)	3.77	13105	2022-11-29 14:10:16.729	0.003	0.085	1.005	-0.305	-0.977	-2.319	0.434	-5.059	99.454	0	0	0	0	0	0	0
WT222(CAA14FCCF874)	3.77	13105	2022-11-29 14:10:16.729	0.003	0.085	1.005	-0.305	-0.977	-2.319	0.434	-5.059	99.432	0	0	0	0	0	0	0
WT222(CAA14FCCF874)	3.77	13105	2022-11-29 14:10:16.729	0.003	0.085	1.005	-0.305	-0.977	-2.319	0.434	-5.065	99.41	0	0	0	0	0	0	0
WT222(CAA14FCCF874)	3.77	13105	2022-11-29 14:10:16.729	0.116	0.022	0.974	-1.648	0.916	-0.977	0.428	-5.054	99.393	0	0	0	0	0	0	0
WT222(CAA14FCCF874)	3.77	13105	2022-11-29 14:10:16.729	0.116	0.022	0.974	-1.648	0.916	-0.977	0.417	-5.048	99.377	0	0	0	0	0	0	0

## Sheet: 3.5kg
设备名称	电压	版本	片上时间	加速度X(g)	加速度Y(g)	加速度Z(g)	角速度X(°/s)	角速度Y(°/s)	角速度Z(°/s)	角度X(°)	角度Y(°)	角度Z(°)	磁场X	磁场Y	磁场Z	四元数0	四元数1	四元数2	四元数3	状态
WT222(CAA14FCCF874)	3.78	13105	2022-11-29 11:22:43.773	-0.074	0.048	1.1	1.526	-0.793	-0.854	-2.703	1.181	96.855	0	0	0	0	0	0	0
WT222(CAA14FCCF874)	3.78	13105	2022-11-29 11:22:43.773	-0.074	0.048	1.1	1.526	-0.793	-0.854	-2.686	1.176	96.861	0	0	0	0	0	0	0
WT222(CAA14FCCF874)	3.78	13105	2022-11-29 11:22:43.804	0.062	-0.16	0.911	-0.122	0.061	1.099	-2.686	1.176	96.877	0	0	0	0	0	0	0
WT222(CAA14FCCF874)	3.78	13105	2022-11-29 11:22:43.804	0.062	-0.16	0.911	-0.122	0.061	1.099	-2.681	1.176	96.899	0	0	0	0	0	0	0
WT222(CAA14FCCF874)	3.78	13105	2022-11-29 11:22:43.804	0.062	-0.16	0.911	-0.122	0.061	1.099	-2.681	1.17	96.916	0	0	0	0	0	0	0
WT222(CAA14FCCF874)	3.78	13105	2022-11-29 11:22:43.804	0.062	-0.16	0.911	-0.122	0.061	1.099	-2.681	1.17	96.938	0	0	0	0	0	0	0
WT222(CAA14FCCF874)	3.78	13105	2022-11-29 11:22:43.804	-0.104	-0.014	1.09	1.892	-0.122	4.028	-2.67	1.165	96.971	0	0	0	0	0	0	0
WT222(CAA14FCCF874)	3.78	13105	2022-11-29 11:22:43.804	-0.104	-0.014	1.09	1.892	-0.122	4.028	-2.659	1.165	97.004	0	0	0	0	0	0	0
WT222(CAA14FCCF874)	3.78	13105	2022-11-29 11:22:43.804	-0.104	-0.014	1.09	1.892	-0.122	4.028	-2.648	1.165	97.037	0	0	0	0	0	0	0
WT222(CAA14FCCF874)	3.78	13105	2022-11-29 11:22:43.804	-0.104	-0.014	1.09	1.892	-0.122	4.028	-2.637	1.165	97.075	0	0	0	0	0	0	0
WT222(CAA14FCCF874)	3.78	13105	2022-11-29 11:22:43.835	0.063	-0.021	0.959	3.967	3.113	-4.578	-2.615	1.181	97.064	0	0	0	0	0	0	0
WT222(CAA14FCCF874)	3.78	13105	2022-11-29 11:22:43.835	0.063	-0.021	0.959	3.967	3.113	-4.578	-2.593	1.192	97.053	0	0	0	0	0	0	0
WT222(CAA14FCCF874)	3.78	13105	2022-11-29 11:22:43.835	0.063	-0.021	0.959	3.967	3.113	-4.578	-2.571	1.203	97.042	0	0	0	0	0	0	0
WT222(CAA14FCCF874)	3.78	13105	2022-11-29 11:22:43.835	0.063	-0.021	0.959	3.967	3.113	-4.578	-2.549	1.214	97.037	0	0	0	0	0	0	0
WT222(CAA14FCCF874)	3.78	13105	2022-11-29 11:22:43.835	-0.127	-0.235	0.824	5.371	-0.793	5.615	-2.521	1.208	97.075	0	0	0	0	0	0	0
WT222(CAA14FCCF874)	3.78	13105	2022-11-29 11:22:43.835	-0.127	-0.235	0.824	5.371	-0.793	5.615	-2.494	1.208	97.119	0	0	0	0	0	0	0
WT222(CAA14FCCF874)	3.78	13105	2022-11-29 11:22:43.835	-0.127	-0.235	0.824	5.371	-0.793	5.615	-2.472	1.203	97.169	0	0	0	0	0	0	0
WT222(CAA14FCCF874)	3.78	13105	2022-11-29 11:22:43.835	-0.127	-0.235	0.824	5.371	-0.793	5.615	-2.45	1.203	97.213	0	0	0	0	0	0	0
WT222(CAA14FCCF874)	3.78	13105	2022-11-29 11:22:43.898	0.017	0.173	1.035	-9.766	-3.235	-3.601	-2.505	1.187	97.213	0	0	0	0	0	0	0
WT222(CAA14FCCF874)	3.78	13105	2022-11-29 11:22:43.898	0.017	0.173	1.035	-9.766	-3.235	-3.601	-2.554	1.17	97.213	0	0	0	0	0	0	0
WT222(CAA14FCCF874)	3.78	13105	2022-11-29 11:22:43.898	0.017	0.173	1.035	-9.766	-3.235	-3.601	-2.598	1.154	97.207	0	0	0	0	0	0	0
WT222(CAA14FCCF874)	3.78	13105	2022-11-29 11:22:43.898	0.017	0.173	1.035	-9.766	-3.235	-3.601	-2.648	1.137	97.207	0	0	0	0	0	0	0
WT222(CAA14FCCF874)	3.78	13105	2022-11-29 11:22:43.898	-0.061	0.003	1.028	-0.427	0.549	-1.953	-2.642	1.137	97.207	0	0	0	0	0	0	0
WT222(CAA14FCCF874)	3.78	13105	2022-11-29 11:22:43.898	-0.061	0.003	1.028	-0.427	0.549	-1.953	-2.642	1.143	97.213	0	0	0	0	0	0	0
WT222(CAA14FCCF874)	3.78	13105	2022-11-29 11:22:43.898	-0.061	0.003	1.028	-0.427	0.549	-1.953	-2.642	1.143	97.218	0	0	0	0	0	0	0
WT222(CAA14FCCF874)	3.78	13105	2022-11-29 11:22:43.898	-0.061	0.003	1.028	-0.427	0.549	-1.953	-2.637	1.148	97.218	0	0	0	0	0	0	0
WT222(CAA14FCCF874)	3.78	13105	2022-11-29 11:22:43.929	-0.001	-0.197	0.982	-1.953	-0.366	10.437	-2.642	1.148	97.284	0	0	0	0	0	0	0
WT222(CAA14FCCF874)	3.78	13105	2022-11-29 11:22:43.929	-0.001	-0.197	0.982	-1.953	-0.366	10.437	-2.653	1.154	97.355	0	0	0	0	0	0	0
WT222(CAA14FCCF874)	3.78	13105	2022-11-29 11:22:43.929	-0.001	-0.197	0.982	-1.953	-0.366	10.437	-2.659	1.154	97.421	0	0	0	0	0	0	0
WT222(CAA14FCCF874)	3.78	13105	2022-11-29 11:22:43.929	-0.001	-0.197	0.982	-1.953	-0.366	10.437	-2.67	1.154	97.493	0	0	0	0	0	0	0
WT222(CAA14FCCF874)	3.78	13105	2022-11-29 11:22:43.929	-0.113	0.1	1.006	1.282	0.366	-6.348	-2.664	1.154	97.476	0	0	0	0	0	0	0
WT222(CAA14FCCF874)	3.78	13105	2022-11-29 11:22:43.929	-0.113	0.1	1.006	1.282	0.366	-6.348	-2.659	1.159	97.46	0	0	0	0	0	0	0
WT222(CAA14FCCF874)	3.78	13105	2022-11-29 11:22:43.929	-0.113	0.1	1.006	1.282	0.366	-6.348	-2.648	1.159	97.443	0	0	0	0	0	0	0
WT222(CAA14FCCF874)	3.78	13105	2022-11-29 11:22:43.929	-0.113	0.1	1.006	1.282	0.366	-6.348	-2.642	1.165	97.421	0	0	0	0	0	0	0
WT222(CAA14FCCF874)	3.78	13105	2022-11-29 11:22:43.945	0.025	-0.122	1.01	1.343	-0.244	2.38	-2.631	1.165	97.449	0	0	0	0	0	0	0
WT222(CAA14FCCF874)	3.78	13105	2022-11-29 11:22:43.945	0.025	-0.122	1.01	1.343	-0.244	2.38	-2.62	1.17	97.476	0	0	0	0	0	0	0
WT222(CAA14FCCF874)	3.78	13105	2022-11-29 11:22:43.945	0.025	-0.122	1.01	1.343	-0.244	2.38	-2.615	1.17	97.504	0	0	0	0	0	0	0
WT222(CAA14FCCF874)	3.78	13105	2022-11-29 11:22:43.945	0.025	-0.122	1.01	1.343	-0.244	2.38	-2.609	1.17	97.531	0	0	0	0	0	0	0
WT222(CAA14FCCF874)	3.78	13105	2022-11-29 11:22:43.945	-0.11	-0.179	0.984	-2.075	0.488	4.761	-2.615	1.176	97.57	0	0	0	0	0	0	0
WT222(CAA14FCCF874)	3.78	13105	2022-11-29 11:22:43.945	-0.11	-0.179	0.984	-2.075	0.488	4.761	-2.631	1.181	97.614	0	0	0	0	0	0	0
WT222(CAA14FCCF874)	3.78	13105	2022-11-29 11:22:43.945	-0.11	-0.179	0.984	-2.075	0.488	4.761	-2.642	1.187	97.652	0	0	0	0	0	0	0
WT222(CAA14FCCF874)	3.78	13105	2022-11-29 11:22:43.945	-0.11	-0.179	0.984	-2.075	0.488	4.761	-2.653	1.192	97.696	0	0	0	0	0	0	0
WT222(CAA14FCCF874)	3.78	13105	2022-11-29 11:22:44.007	0.105	-0.16	0.976	-1.892	-3.601	53.772	-2.664	1.192	97.987	0	0	0	0	0	0	0
WT222(CAA14FCCF874)	3.78	13105	2022-11-29 11:22:44.007	0.105	-0.16	0.976	-1.892	-3.601	53.772	-2.675	1.187	98.273	0	0	0	0	0	0	0
WT222(CAA14FCCF874)	3.78	13105	2022-11-29 11:22:44.007	0.105	-0.16	0.976	-1.892	-3.601	53.772	-2.681	1.181	98.558	0	0	0	0	0	0	0
WT222(CAA14FCCF874)	3.78	13105	2022-11-29 11:22:44.007	0.105	-0.16	0.976	-1.892	-3.601	53.772	-2.692	1.176	98.844	0	0	0	0	0	0	0
WT222(CAA14FCCF874)	3.78	13105	2022-11-29 11:22:44.007	-0.045	-0.034	1.006	2.625	-2.502	40.71	-2.681	1.17	99.064	0	0	0	0	0	0	0
WT222(CAA14FCCF874)	3.78	13105	2022-11-29 11:22:44.007	-0.045	-0.034	1.006	2.625	-2.502	40.71	-2.67	1.165	99.283	0	0	0	0	0	0	0
WT222(CAA14FCCF874)	3.78	13105	2022-11-29 11:22:44.007	-0.045	-0.034	1.006	2.625	-2.502	40.71	-2.659	1.165	99.503	0	0	0	0	0	0	0
WT222(CAA14FCCF874)	3.78	13105	2022-11-29 11:22:44.007	-0.038	0.484	0.817	-4.456	5.31	-62.561	-2.686	1.176	99.207	0	0	0	0	0	0	0
WT222(CAA14FCCF874)	3.78	13105	2022-11-29 11:22:44.039	-0.038	0.484	0.817	-4.456	5.31	-62.561	-2.714	1.187	98.904	0	0	0	0	0	0	0
WT222(CAA14FCCF874)	3.78	13105	2022-11-29 11:22:44.039	-0.038	0.484	0.817	-4.456	5.31	-62.561	-2.736	1.198	98.597	0	0	0	0	0	0	0
WT222(CAA14FCCF874)	3.78	13105	2022-11-29 11:22:44.039	-0.038	0.484	0.817	-4.456	5.31	-62.561	-2.752	1.208	98.289	0	0	0	0	0	0	0
WT222(CAA14FCCF874)	3.78	13105	2022-11-29 11:22:44.039	-0.113	-0.624	0.967	-0.854	-1.648	32.837	-2.741	1.214	98.465	0	0	0	0	0	0	0
WT222(CAA14FCCF874)	3.78	13105	2022-11-29 11:22:44.039	-0.113	-0.624	0.967	-0.854	-1.648	32.837	-2.741	1.214	98.646	0	0	0	0	0	0	0
WT222(CAA14FCCF874)	3.78	13105	2022-11-29 11:22:44.039	-0.113	-0.624	0.967	-0.854	-1.648	32.837	-2.747	1.214	98.828	0	0	0	0	0	0	0
WT222(CAA14FCCF874)	3.78	13105	2022-11-29 11:22:44.039	-0.113	-0.624	0.967	-0.854	-1.648	32.837	-2.758	1.219	99.014	0	0	0	0	0	0	0
WT222(CAA14FCCF874)	3.78	13105	2022-11-29 11:22:44.039	0.124	0.625	0.957	2.502	3.174	-6.958	-2.747	1.236	98.992	0	0	0	0	0	0	0
WT222(CAA14FCCF874)	3.78	13105	2022-11-29 11:22:44.070	0.124	0.625	0.957	2.502	3.174	-6.958	-2.73	1.247	98.97	0	0	0	0	0	0	0
WT222(CAA14FCCF874)	3.78	13105	2022-11-29 11:22:44.070	0.124	0.625	0.957	2.502	3.174	-6.958	-2.708	1.263	98.943	0	0	0	0	0	0	0
WT222(CAA14FCCF874)	3.78	13105	2022-11-29 11:22:44.070	0.124	0.625	0.957	2.502	3.174	-6.958	-2.681	1.274	98.915	0	0	0	0	0	0	0
WT222(CAA14FCCF874)	3.78	13105	2022-11-29 11:22:44.070	-0.031	-0.392	1.1	11.047	-5.554	17.7	-2.615	1.252	99.009	0	0	0	0	0	0	0
WT222(CAA14FCCF874)	3.78	13105	2022-11-29 11:22:44.070	-0.031	-0.392	1.1	11.047	-5.554	17.7	-2.549	1.225	99.108	0	0	0	0	0	0	0
WT222(CAA14FCCF874)	3.78	13105	2022-11-29 11:22:44.070	-0.031	-0.392	1.1	11.047	-5.554	17.7	-2.488	1.198	99.212	0	0	0	0	0	0	0
WT222(CAA14FCCF874)	3.78	13105	2022-11-29 11:22:44.070	-0.031	-0.392	1.1	11.047	-5.554	17.7	-2.433	1.176	99.311	0	0	0	0	0	0	0
WT222(CAA14FCCF874)	3.78	13105	2022-11-29 11:22:44.070	-0.038	0.417	0.858	-5.127	2.441	-44.006	-2.455	1.176	99.108	0	0	0	0	0	0	0
WT222(CAA14FCCF874)	3.78	13105	2022-11-29 11:22:44.133	-0.038	0.417	0.858	-5.127	2.441	-44.006	-2.477	1.181	98.893	0	0	0	0	0	0	0
WT222(CAA14FCCF874)	3.78	13105	2022-11-29 11:22:44.133	-0.038	0.417	0.858	-5.127	2.441	-44.006	-2.499	1.181	98.679	0	0	0	0	0	0	0
WT222(CAA14FCCF874)	3.78	13105	2022-11-29 11:22:44.133	-0.038	0.417	0.858	-5.127	2.441	-44.006	-2.51	1.181	98.465	0	0	0	0	0	0	0
WT222(CAA14FCCF874)	3.78	13105	2022-11-29 11:22:44.133	-0.083	-0.153	1.045	-0.244	0.854	4.639	-2.499	1.187	98.498	0	0	0	0	0	0	0
WT222(CAA14FCCF874)	3.78	13105	2022-11-29 11:22:44.133	-0.083	-0.153	1.045	-0.244	0.854	4.639	-2.488	1.198	98.531	0	0	0	0	0	0	0
WT222(CAA14FCCF874)	3.78	13105	2022-11-29 11:22:44.133	-0.083	-0.153	1.045	-0.244	0.854	4.639	-2.477	1.203	98.564	0	0	0	0	0	0	0
WT222(CAA14FCCF874)	3.78	13105	2022-11-29 11:22:44.133	-0.083	-0.153	1.045	-0.244	0.854	4.639	-2.472	1.208	98.597	0	0	0	0	0	0	0
WT222(CAA14FCCF874)	3.78	13105	2022-11-29 11:22:44.133	0	-0.091	1.028	0	-0.366	-1.465	-2.461	1.208	98.597	0	0	0	0	0	0	0
WT222(CAA14FCCF874)	3.78	13105	2022-11-29 11:22:44.164	0	-0.091	1.028	0	-0.366	-1.465	-2.455	1.208	98.602	0	0	0	0	0	0	0
WT222(CAA14FCCF874)	3.78	13105	2022-11-29 11:22:44.164	0	-0.091	1.028	0	-0.366	-1.465	-2.45	1.208	98.608	0	0	0	0	0	0	0
WT222(CAA14FCCF874)	3.78	13105	2022-11-29 11:22:44.164	0	-0.091	1.028	0	-0.366	-1.465	-2.444	1.208	98.613	0	0	0	0	0	0	0
WT222(CAA14FCCF874)	3.78	13105	2022-11-29 11:22:44.164	0.004	-0.227	1.02	2.625	-1.343	6.714	-2.428	1.203	98.663	0	0	0	0	0	0	0
WT222(CAA14FCCF874)	3.78	13105	2022-11-29 11:22:44.164	0.004	-0.227	1.02	2.625	-1.343	6.714	-2.411	1.198	98.712	0	0	0	0	0	0	0
WT222(CAA14FCCF874)	3.78	13105	2022-11-29 11:22:44.164	0.004	-0.227	1.02	2.625	-1.343	6.714	-2.401	1.192	98.762	0	0	0	0	0	0	0
WT222(CAA14FCCF874)	3.78	13105	2022-11-29 11:22:44.164	0.004	-0.227	1.02	2.625	-1.343	6.714	-2.384	1.187	98.811	0	0	0	0	0	0	0
WT222(CAA14FCCF874)	3.78	13105	2022-11-29 11:22:44.164	-0.042	-0.185	0.989	3.113	-0.061	3.723	-2.373	1.187	98.849	0	0	0	0	0	0	0
WT222(CAA14FCCF874)	3.78	13105	2022-11-29 11:22:44.195	-0.042	-0.185	0.989	3.113	-0.061	3.723	-2.362	1.187	98.882	0	0	0	0	0	0	0
WT222(CAA14FCCF874)	3.78	13105	2022-11-29 11:22:44.195	-0.042	-0.185	0.989	3.113	-0.061	3.723	-2.351	1.187	98.921	0	0	0	0	0	0	0
WT222(CAA14FCCF874)	3.78	13105	2022-11-29 11:22:44.195	-0.042	-0.185	0.989	3.113	-0.061	3.723	-2.34	1.187	98.959	0	0	0	0	0	0	0
WT222(CAA14FCCF874)	3.78	13105	2022-11-29 11:22:44.195	-0.022	0.283	0.909	-0.244	-0.61	-10.803	-2.346	1.181	98.926	0	0	0	0	0	0	0
WT222(CAA14FCCF874)	3.78	13105	2022-11-29 11:22:44.195	-0.022	0.283	0.909	-0.244	-0.61	-10.803	-2.346	1.176	98.888	0	0	0	0	0	0	0
WT222(CAA14FCCF874)	3.78	13105	2022-11-29 11:22:44.195	-0.022	0.283	0.909	-0.244	-0.61	-10.803	-2.346	1.17	98.849	0	0	0	0	0	0	0
WT222(CAA14FCCF874)	3.78	13105	2022-11-29 11:22:44.195	-0.022	0.283	0.909	-0.244	-0.61	-10.803	-2.346	1.17	98.806	0	0	0	0	0	0	0
WT222(CAA14FCCF874)	3.78	13105	2022-11-29 11:22:44.195	-0.022	0.013	1.042	-1.343	0	-5.31	-2.346	1.17	98.795	0	0	0	0	0	0	0
WT222(CAA14FCCF874)	3.78	13105	2022-11-29 11:22:44.257	-0.022	0.013	1.042	-1.343	0	-5.31	-2.346	1.17	98.778	0	0	0	0	0	0	0
WT222(CAA14FCCF874)	3.78	13105	2022-11-29 11:22:44.257	-0.022	0.013	1.042	-1.343	0	-5.31	-2.351	1.165	98.762	0	0	0	0	0	0	0
WT222(CAA14FCCF874)	3.78	13105	2022-11-29 11:22:44.257	-0.022	0.013	1.042	-1.343	0	-5.31	-2.351	1.165	98.751	0	0	0	0	0	0	0
WT222(CAA14FCCF874)	3.78	13105	2022-11-29 11:22:44.257	-0.046	-0.337	0.999	-3.906	-0.549	10.315	-2.368	1.165	98.817	0	0	0	0	0	0	0
WT222(CAA14FCCF874)	3.78	13105	2022-11-29 11:22:44.257	-0.046	-0.337	0.999	-3.906	-0.549	10.315	-2.384	1.165	98.882	0	0	0	0	0	0	0
WT222(CAA14FCCF874)	3.78	13105	2022-11-29 11:22:44.257	-0.046	-0.337	0.999	-3.906	-0.549	10.315	-2.401	1.17	98.954	0	0	0	0	0	0	0
WT222(CAA14FCCF874)	3.78	13105	2022-11-29 11:22:44.257	-0.046	-0.337	0.999	-3.906	-0.549	10.315	-2.428	1.17	99.025	0	0	0	0	0	0	0
WT222(CAA14FCCF874)	3.78	13105	2022-11-29 11:22:44.257	-0.013	0.036	0.96	1.648	0.366	3.479	-2.422	1.17	99.058	0	0	0	0	0	0	0
WT222(CAA14FCCF874)	3.78	13105	2022-11-29 11:22:44.289	-0.013	0.036	0.96	1.648	0.366	3.479	-2.417	1.176	99.097	0	0	0	0	0	0	0
WT222(CAA14FCCF874)	3.78	13105	2022-11-29 11:22:44.289	-0.013	0.036	0.96	1.648	0.366	3.479	-2.406	1.176	99.13	0	0	0	0	0	0	0
WT222(CAA14FCCF874)	3.78	13105	2022-11-29 11:22:44.289	-0.013	0.036	0.96	1.648	0.366	3.479	-2.401	1.181	99.163	0	0	0	0	0	0	0
WT222(CAA14FCCF874)	3.78	13105	2022-11-29 11:22:44.289	-0.026	0.131	1.348	-0.122	4.456	-10.559	-2.401	1.203	99.13	0	0	0	0	0	0	0
WT222(CAA14FCCF874)	3.78	13105	2022-11-29 11:22:44.289	-0.026	0.131	1.348	-0.122	4.456	-10.559	-2.401	1.225	99.091	0	0	0	0	0	0	0
WT222(CAA14FCCF874)	3.78	13105	2022-11-29 11:22:44.289	-0.026	0.131	1.348	-0.122	4.456	-10.559	-2.401	1.241	99.047	0	0	0	0	0	0	0
WT222(CAA14FCCF874)	3.78	13105	2022-11-29 11:22:44.289	-0.026	0.131	1.348	-0.122	4.456	-10.559	-2.395	1.263	99.009	0	0	0	0	0	0	0
WT222(CAA14FCCF874)	3.78	13105	2022-11-29 11:22:44.289	-0.086	-0.063	0.85	-2.38	1.16	-0.061	-2.406	1.269	99.025	0	0	0	0	0	0	0
WT222(CAA14FCCF874)	3.78	13105	2022-11-29 11:22:44.320	-0.086	-0.063	0.85	-2.38	1.16	-0.061	-2.411	1.28	99.036	0	0	0	0	0	0	0
WT222(CAA14FCCF874)	3.78	13105	2022-11-29 11:22:44.320	-0.086	-0.063	0.85	-2.38	1.16	-0.061	-2.422	1.285	99.053	0	0	0	0	0	0	0
WT222(CAA14FCCF874)	3.78	13105	2022-11-29 11:22:44.320	-0.086	-0.063	0.85	-2.38	1.16	-0.061	-2.428	1.296	99.069	0	0	0	0	0	0	0
WT222(CAA14FCCF874)	3.78	13105	2022-11-29 11:22:44.320	-0.023	-0.218	0.923	5.493	-0.549	-1.953	-2.401	1.291	99.075	0	0	0	0	0	0	0
WT222(CAA14FCCF874)	3.78	13105	2022-11-29 11:22:44.320	-0.023	-0.218	0.923	5.493	-0.549	-1.953	-2.373	1.291	99.086	0	0	0	0	0	0	0
WT222(CAA14FCCF874)	3.78	13105	2022-11-29 11:22:44.320	-0.023	-0.218	0.923	5.493	-0.549	-1.953	-2.346	1.291	99.091	0	0	0	0	0	0	0
WT222(CAA14FCCF874)	3.78	13105	2022-11-29 11:22:44.320	-0.023	-0.218	0.923	5.493	-0.549	-1.953	-2.324	1.291	99.102	0	0	0	0	0	0	0
WT222(CAA14FCCF874)	3.78	13105	2022-11-29 11:22:44.320	-0.107	0.104	0.906	-3.296	-3.54	2.808	-2.34	1.274	99.141	0	0	0	0	0	0	0
WT222(CAA14FCCF874)	3.78	13105	2022-11-29 11:22:44.367	-0.107	0.104	0.906	-3.296	-3.54	2.808	-2.357	1.263	99.174	0	0	0	0	0	0	0
WT222(CAA14FCCF874)	3.78	13105	2022-11-29 11:22:44.367	-0.107	0.104	0.906	-3.296	-3.54	2.808	-2.373	1.247	99.207	0	0	0	0	0	0	0
WT222(CAA14FCCF874)	3.78	13105	2022-11-29 11:22:44.367	-0.107	0.104	0.906	-3.296	-3.54	2.808	-2.39	1.236	99.24	0	0	0	0	0	0	0
WT222(CAA14FCCF874)	3.78	13105	2022-11-29 11:22:44.367	-0.063	-0.116	1.019	5.249	-0.244	2.197	-2.362	1.241	99.267	0	0	0	0	0	0	0
WT222(CAA14FCCF874)	3.78	13105	2022-11-29 11:22:44.367	-0.063	-0.116	1.019	5.249	-0.244	2.197	-2.335	1.241	99.294	0	0	0	0	0	0	0
WT222(CAA14FCCF874)	3.78	13105	2022-11-29 11:22:44.367	-0.063	-0.116	1.019	5.249	-0.244	2.197	-2.307	1.247	99.327	0	0	0	0	0	0	0
WT222(CAA14FCCF874)	3.78	13105	2022-11-29 11:22:44.367	-0.063	-0.116	1.019	5.249	-0.244	2.197	-2.285	1.252	99.355	0	0	0	0	0	0	0
WT222(CAA14FCCF874)	3.78	13105	2022-11-29 11:22:44.367	0.035	-0.187	0.969	-0.793	-1.16	5.188	-2.291	1.252	99.399	0	0	0	0	0	0	0
WT222(CAA14FCCF874)	3.78	13105	2022-11-29 11:22:44.398	0.035	-0.187	0.969	-0.793	-1.16	5.188	-2.296	1.252	99.448	0	0	0	0	0	0	0
WT222(CAA14FCCF874)	3.78	13105	2022-11-29 11:22:44.398	0.035	-0.187	0.969	-0.793	-1.16	5.188	-2.307	1.247	99.492	0	0	0	0	0	0	0
WT222(CAA14FCCF874)	3.78	13105	2022-11-29 11:22:44.398	-0.123	-0.229	0.956	4.028	-2.869	16.357	-2.291	1.241	99.597	0	0	0	0	0	0	0
WT222(CAA14FCCF874)	3.78	13105	2022-11-29 11:22:44.398	-0.123	-0.229	0.956	4.028	-2.869	16.357	-2.274	1.23	99.706	0	0	0	0	0	0	0
WT222(CAA14FCCF874)	3.78	13105	2022-11-29 11:22:44.398	-0.123	-0.229	0.956	4.028	-2.869	16.357	-2.263	1.225	99.811	0	0	0	0	0	0	0
WT222(CAA14FCCF874)	3.78	13105	2022-11-29 11:22:44.398	-0.123	-0.229	0.956	4.028	-2.869	16.357	-2.252	1.219	99.921	0	0	0	0	0	0	0
WT222(CAA14FCCF874)	3.78	13105	2022-11-29 11:22:44.398	0.068	0.446	1.037	6.592	1.892	-16.785	-2.225	1.23	99.855	0	0	0	0	0	0	0
WT222(CAA14FCCF874)	3.78	13105	2022-11-29 11:22:44.398	0.068	0.446	1.037	6.592	1.892	-16.785	-2.197	1.241	99.789	0	0	0	0	0	0	0
WT222(CAA14FCCF874)	3.78	13105	2022-11-29 11:22:44.429	0.068	0.446	1.037	6.592	1.892	-16.785	-2.159	1.252	99.717	0	0	0	0	0	0	0
WT222(CAA14FCCF874)	3.78	13105	2022-11-29 11:22:44.429	0.068	0.446	1.037	6.592	1.892	-16.785	-2.12	1.258	99.646	0	0	0	0	0	0	0
WT222(CAA14FCCF874)	3.78	13105	2022-11-29 11:22:44.429	-0.103	-0.045	1.045	-6.531	1.831	-18.25	-2.148	1.263	99.569	0	0	0	0	0	0	0
WT222(CAA14FCCF874)	3.78	13105	2022-11-29 11:22:44.429	-0.103	-0.045	1.045	-6.531	1.831	-18.25	-2.181	1.274	99.487	0	0	0	0	0	0	0
WT222(CAA14FCCF874)	3.78	13105	2022-11-29 11:22:44.429	-0.103	-0.045	1.045	-6.531	1.831	-18.25	-2.208	1.285	99.41	0	0	0	0	0	0	0
WT222(CAA14FCCF874)	3.78	13105	2022-11-29 11:22:44.429	-0.103	-0.045	1.045	-6.531	1.831	-18.25	-2.236	1.296	99.333	0	0	0	0	0	0	0
WT222(CAA14FCCF874)	3.78	13105	2022-11-29 11:22:44.429	0.047	-0.246	0.985	-1.587	0.366	9.644	-2.241	1.302	99.399	0	0	0	0	0	0	0
WT222(CAA14FCCF874)	3.78	13105	2022-11-29 11:22:44.429	0.047	-0.246	0.985	-1.587	0.366	9.644	-2.247	1.307	99.465	0	0	0	0	0	0	0
WT222(CAA14FCCF874)	3.78	13105	2022-11-29 11:22:44.555	0.047	-0.246	0.985	-1.587	0.366	9.644	-2.252	1.313	99.531	0	0	0	0	0	0	0
WT222(CAA14FCCF874)	3.78	13105	2022-11-29 11:22:44.555	0.047	-0.246	0.985	-1.587	0.366	9.644	-2.258	1.318	99.597	0	0	0	0	0	0	0
WT222(CAA14FCCF874)	3.78	13105	2022-11-29 11:22:44.555	-0.026	0.071	0.981	3.967	0	-4.272	-2.241	1.318	99.591	0	0	0	0	0	0	0
WT222(CAA14FCCF874)	3.78	13105	2022-11-29 11:22:44.555	-0.026	0.071	0.981	3.967	0	-4.272	-2.219	1.318	99.591	0	0	0	0	0	0	0
WT222(CAA14FCCF874)	3.78	13105	2022-11-29 11:22:44.555	-0.026	0.071	0.981	3.967	0	-4.272	-2.203	1.318	99.586	0	0	0	0	0	0	0
WT222(CAA14FCCF874)	3.78	13105	2022-11-29 11:22:44.555	-0.026	0.071	0.981	3.967	0	-4.272	-2.181	1.318	99.58	0	0	0	0	0	0	0
WT222(CAA14FCCF874)	3.78	13105	2022-11-29 11:22:44.555	0.051	-0.259	1.055	-5.066	0.427	11.536	-2.203	1.318	99.657	0	0	0	0	0	0	0
WT222(CAA14FCCF874)	3.78	13105	2022-11-29 11:22:44.555	0.051	-0.259	1.055	-5.066	0.427	11.536	-2.23	1.324	99.728	0	0	0	0	0	0	0
WT222(CAA14FCCF874)	3.78	13105	2022-11-29 11:22:44.555	0.051	-0.259	1.055	-5.066	0.427	11.536	-2.258	1.329	99.805	0	0	0	0	0	0	0
WT222(CAA14FCCF874)	3.78	13105	2022-11-29 11:22:44.555	0.051	-0.259	1.055	-5.066	0.427	11.536	-2.285	1.329	99.888	0	0	0	0	0	0	0
WT222(CAA14FCCF874)	3.78	13105	2022-11-29 11:22:44.555	-0.133	0.166	1.001	-1.038	-0.427	-7.08	-2.296	1.324	99.871	0	0	0	0	0	0	0
WT222(CAA14FCCF874)	3.78	13105	2022-11-29 11:22:44.555	-0.133	0.166	1.001	-1.038	-0.427	-7.08	-2.302	1.324	99.849	0	0	0	0	0	0	0
WT222(CAA14FCCF874)	3.78	13105	2022-11-29 11:22:44.555	-0.133	0.166	1.001	-1.038	-0.427	-7.08	-2.307	1.318	99.833	0	0	0	0	0	0	0
WT222(CAA14FCCF874)	3.78	13105	2022-11-29 11:22:44.555	-0.133	0.166	1.001	-1.038	-0.427	-7.08	-2.313	1.318	99.816	0	0	0	0	0	0	0
WT222(CAA14FCCF874)	3.78	13105	2022-11-29 11:22:44.555	0.029	-0.131	1.049	2.075	-0.854	-3.845	-2.302	1.313	99.811	0	0	0	0	0	0	0
WT222(CAA14FCCF874)	3.78	13105	2022-11-29 11:22:44.555	0.029	-0.131	1.049	2.075	-0.854	-3.845	-2.291	1.313	99.811	0	0	0	0	0	0	0
WT222(CAA14FCCF874)	3.78	13105	2022-11-29 11:22:44.555	0.029	-0.131	1.049	2.075	-0.854	-3.845	-2.28	1.307	99.811	0	0	0	0	0	0	0
WT222(CAA14FCCF874)	3.78	13105	2022-11-29 11:22:44.555	0.029	-0.131	1.049	2.075	-0.854	-3.845	-2.269	1.302	99.811	0	0	0	0	0	0	0
WT222(CAA14FCCF874)	3.78	13105	2022-11-29 11:22:44.555	0	0.042	0.942	4.517	0.061	5.31	-2.247	1.302	99.855	0	0	0	0	0	0	0
WT222(CAA14FCCF874)	3.78	13105	2022-11-29 11:22:44.555	0	0.042	0.942	4.517	0.061	5.31	-2.225	1.302	99.899	0	0	0	0	0	0	0
WT222(CAA14FCCF874)	3.78	13105	2022-11-29 11:22:44.555	0	0.042	0.942	4.517	0.061	5.31	-2.197	1.302	99.937	0	0	0	0	0	0	0
WT222(CAA14FCCF874)	3.78	13105	2022-11-29 11:22:44.555	0	0.042	0.942	4.517	0.061	5.31	-2.175	1.307	99.981	0	0	0	0	0	0	0
WT222(CAA14FCCF874)	3.78	13105	2022-11-29 11:22:44.555	-0.043	0.035	1.002	3.174	0.183	5.615	-2.159	1.307	100.025	0	0	0	0	0	0	0
WT222(CAA14FCCF874)	3.78	13105	2022-11-29 11:22:44.555	-0.043	0.035	1.002	3.174	0.183	5.615	-2.137	1.307	100.069	0	0	0	0	0	0	0
WT222(CAA14FCCF874)	3.78	13105	2022-11-29 11:22:44.617	-0.043	0.035	1.002	3.174	0.183	5.615	-2.12	1.313	100.113	0	0	0	0	0	0	0
WT222(CAA14FCCF874)	3.78	13105	2022-11-29 11:22:44.617	-0.043	0.035	1.002	3.174	0.183	5.615	-2.098	1.313	100.151	0	0	0	0	0	0	0
WT222(CAA14FCCF874)	3.78	13105	2022-11-29 11:22:44.617	0.009	0.183	0.99	-1.587	0.122	-15.93	-2.104	1.307	100.085	0	0	0	0	0	0	0
WT222(CAA14FCCF874)	3.78	13105	2022-11-29 11:22:44.617	0.009	0.183	0.99	-1.587	0.122	-15.93	-2.104	1.307	100.02	0	0	0	0	0	0	0
WT222(CAA14FCCF874)	3.78	13105	2022-11-29 11:22:44.617	0.009	0.183	0.99	-1.587	0.122	-15.93	-2.109	1.307	99.954	0	0	0	0	0	0	0
WT222(CAA14FCCF874)	3.78	13105	2022-11-29 11:22:44.617	0.009	0.183	0.99	-1.587	0.122	-15.93	-2.109	1.302	99.882	0	0	0	0	0	0	0
WT222(CAA14FCCF874)	3.78	13105	2022-11-29 11:22:44.617	-0.04	-0.037	0.889	0.183	-0.488	-3.357	-2.098	1.296	99.877	0	0	0	0	0	0	0
WT222(CAA14FCCF874)	3.78	13105	2022-11-29 11:22:44.617	-0.04	-0.037	0.889	0.183	-0.488	-3.357	-2.087	1.296	99.871	0	0	0	0	0	0	0
WT222(CAA14FCCF874)	3.78	13105	2022-11-29 11:22:44.648	-0.04	-0.037	0.889	0.183	-0.488	-3.357	-2.082	1.291	99.866	0	0	0	0	0	0	0
WT222(CAA14FCCF874)	3.78	13105	2022-11-29 11:22:44.648	-0.04	-0.037	0.889	0.183	-0.488	-3.357	-2.071	1.291	99.86	0	0	0	0	0	0	0
WT222(CAA14FCCF874)	3.78	13105	2022-11-29 11:22:44.648	-0.026	-0.374	1.046	5.31	-0.305	21.057	-2.038	1.291	99.981	0	0	0	0	0	0	0
WT222(CAA14FCCF874)	3.78	13105	2022-11-29 11:22:44.648	-0.026	-0.374	1.046	5.31	-0.305	21.057	-2.01	1.296	100.102	0	0	0	0	0	0	0
WT222(CAA14FCCF874)	3.78	13105	2022-11-29 11:22:44.648	-0.026	-0.374	1.046	5.31	-0.305	21.057	-1.983	1.296	100.228	0	0	0	0	0	0	0
WT222(CAA14FCCF874)	3.78	13105	2022-11-29 11:22:44.648	-0.026	-0.374	1.046	5.31	-0.305	21.057	-1.956	1.296	100.355	0	0	0	0	0	0	0
WT222(CAA14FCCF874)	3.78	13105	2022-11-29 11:22:44.648	0.003	0.34	1.061	1.099	0.977	6.104	-1.95	1.302	100.399	0	0	0	0	0	0	0
WT222(CAA14FCCF874)	3.78	13105	2022-11-29 11:22:44.648	0.003	0.34	1.061	1.099	0.977	6.104	-1.945	1.307	100.448	0	0	0	0	0	0	0
WT222(CAA14FCCF874)	3.78	13105	2022-11-29 11:22:44.726	0.003	0.34	1.061	1.099	0.977	6.104	-1.934	1.313	100.486	0	0	0	0	0	0	0
WT222(CAA14FCCF874)	3.78	13105	2022-11-29 11:22:44.726	0.003	0.34	1.061	1.099	0.977	6.104	-1.917	1.318	100.53	0	0	0	0	0	0	0
WT222(CAA14FCCF874)	3.78	13105	2022-11-29 11:22:44.726	-0.094	-0.121	0.963	8.789	0.671	-27.039	-1.873	1.318	100.404	0	0	0	0	0	0	0
WT222(CAA14FCCF874)	3.78	13105	2022-11-29 11:22:44.726	-0.094	-0.121	0.963	8.789	0.671	-27.039	-1.824	1.318	100.283	0	0	0	0	0	0	0
WT222(CAA14FCCF874)	3.78	13105	2022-11-29 11:22:44.726	-0.094	-0.121	0.963	8.789	0.671	-27.039	-1.78	1.318	100.162	0	0	0	0	0	0	0
WT222(CAA14FCCF874)	3.78	13105	2022-11-29 11:22:44.726	-0.094	-0.121	0.963	8.789	0.671	-27.039	-1.736	1.318	100.042	0	0	0	0	0	0	0
WT222(CAA14FCCF874)	3.78	13105	2022-11-29 11:22:44.726	-0.012	-0.061	0.999	7.141	4.028	3.662	-1.697	1.34	100.074	0	0	0	0	0	0	0
WT222(CAA14FCCF874)	3.78	13105	2022-11-29 11:22:44.726	-0.012	-0.061	0.999	7.141	4.028	3.662	-1.659	1.362	100.107	0	0	0	0	0	0	0
WT222(CAA14FCCF874)	3.78	13105	2022-11-29 11:22:44.757	-0.012	-0.061	0.999	7.141	4.028	3.662	-1.62	1.384	100.146	0	0	0	0	0	0	0
WT222(CAA14FCCF874)	3.78	13105	2022-11-29 11:22:44.757	-0.012	-0.061	0.999	7.141	4.028	3.662	-1.582	1.406	100.179	0	0	0	0	0	0	0
WT222(CAA14FCCF874)	3.78	13105	2022-11-29 11:22:44.757	0.036	-0.185	0.984	3.601	-5.554	3.357	-1.566	1.379	100.212	0	0	0	0	0	0	0
WT222(CAA14FCCF874)	3.78	13105	2022-11-29 11:22:44.757	0.036	-0.185	0.984	3.601	-5.554	3.357	-1.549	1.351	100.25	0	0	0	0	0	0	0
WT222(CAA14FCCF874)	3.78	13105	2022-11-29 11:22:44.757	0.036	-0.185	0.984	3.601	-5.554	3.357	-1.533	1.324	100.283	0	0	0	0	0	0	0
WT222(CAA14FCCF874)	3.78	13105	2022-11-29 11:22:44.757	0.036	-0.185	0.984	3.601	-5.554	3.357	-1.522	1.296	100.322	0	0	0	0	0	0	0
WT222(CAA14FCCF874)	3.78	13105	2022-11-29 11:22:44.757	-0.034	-0.114	0.995	1.587	-0.793	7.324	-1.516	1.291	100.377	0	0	0	0	0	0	0
WT222(CAA14FCCF874)	3.78	13105	2022-11-29 11:22:44.757	-0.034	-0.114	0.995	1.587	-0.793	7.324	-1.511	1.285	100.437	0	0	0	0	0	0	0
WT222(CAA14FCCF874)	3.78	13105	2022-11-29 11:22:44.757	-0.034	-0.114	0.995	1.587	-0.793	7.324	-1.511	1.28	100.492	0	0	0	0	0	0	0
WT222(CAA14FCCF874)	3.78	13105	2022-11-29 11:22:44.757	-0.034	-0.114	0.995	1.587	-0.793	7.324	-1.511	1.28	100.547	0	0	0	0	0	0	0
WT222(CAA14FCCF874)	3.78	13105	2022-11-29 11:22:44.757	-0.04	0.091	1.04	1.343	-0.244	-14.526	-1.505	1.274	100.497	0	0	0	0	0	0	0
WT222(CAA14FCCF874)	3.78	13105	2022-11-29 11:22:44.757	-0.04	0.091	1.04	1.343	-0.244	-14.526	-1.505	1.269	100.443	0	0	0	0	0	0	0
WT222(CAA14FCCF874)	3.78	13105	2022-11-29 11:22:44.757	-0.04	0.091	1.04	1.343	-0.244	-14.526	-1.505	1.269	100.388	0	0	0	0	0	0	0
WT222(CAA14FCCF874)	3.78	13105	2022-11-29 11:22:44.757	0.008	-0.095	0.957	-2.075	-0.427	2.625	-1.516	1.263	100.421	0	0	0	0	0	0	0
WT222(CAA14FCCF874)	3.78	13105	2022-11-29 11:22:44.757	0.008	-0.095	0.957	-2.075	-0.427	2.625	-1.533	1.263	100.453	0	0	0	0	0	0	0

## Sheet: 4.0kg
设备名称	电压	版本	片上时间	加速度X(g)	加速度Y(g)	加速度Z(g)	角速度X(°/s)	角速度Y(°/s)	角速度Z(°/s)	角度X(°)	角度Y(°)	角度Z(°)	磁场X	磁场Y	磁场Z	四元数0	四元数1	四元数2	四元数3	状态
WT222(CAA14FCCF874)	3.76	13105	2022-11-29 11:11:15.360	-0.015	-0.041	1.098	-1.526	2.991	-2.014	0.406	-0.401	84.166	0	0	0	0	0	0	0
WT222(CAA14FCCF874)	3.76	13105	2022-11-29 11:11:15.360	-0.015	-0.041	1.098	-1.526	2.991	-2.014	0.401	-0.385	84.122	0	0	0	0	0	0	0
WT222(CAA14FCCF874)	3.76	13105	2022-11-29 11:11:15.360	0.004	-0.126	0.967	2.014	-0.61	9.277	0.412	-0.385	84.133	0	0	0	0	0	0	0
WT222(CAA14FCCF874)	3.76	13105	2022-11-29 11:11:15.360	0.004	-0.126	0.967	2.014	-0.61	9.277	0.423	-0.385	84.15	0	0	0	0	0	0	0
WT222(CAA14FCCF874)	3.76	13105	2022-11-29 11:11:15.392	0.004	-0.126	0.967	2.014	-0.61	9.277	0.434	-0.385	84.166	0	0	0	0	0	0	0
WT222(CAA14FCCF874)	3.76	13105	2022-11-29 11:11:15.392	0.004	-0.126	0.967	2.014	-0.61	9.277	0.445	-0.385	84.183	0	0	0	0	0	0	0
WT222(CAA14FCCF874)	3.76	13105	2022-11-29 11:11:15.392	-0.053	-0.009	1.017	3.967	0.61	18.982	0.461	-0.385	84.243	0	0	0	0	0	0	0
WT222(CAA14FCCF874)	3.76	13105	2022-11-29 11:11:15.392	-0.053	-0.009	1.017	3.967	0.61	18.982	0.478	-0.379	84.309	0	0	0	0	0	0	0
WT222(CAA14FCCF874)	3.76	13105	2022-11-29 11:11:15.392	-0.053	-0.009	1.017	3.967	0.61	18.982	0.494	-0.374	84.375	0	0	0	0	0	0	0
WT222(CAA14FCCF874)	3.76	13105	2022-11-29 11:11:15.392	-0.053	-0.009	1.017	3.967	0.61	18.982	0.516	-0.363	84.435	0	0	0	0	0	0	0
WT222(CAA14FCCF874)	3.76	13105	2022-11-29 11:11:15.392	0.084	0.236	0.899	2.869	-0.793	0.671	0.527	-0.368	84.408	0	0	0	0	0	0	0
WT222(CAA14FCCF874)	3.76	13105	2022-11-29 11:11:15.392	0.084	0.236	0.899	2.869	-0.793	0.671	0.544	-0.368	84.38	0	0	0	0	0	0	0
WT222(CAA14FCCF874)	3.76	13105	2022-11-29 11:11:15.423	0.084	0.236	0.899	2.869	-0.793	0.671	0.566	-0.374	84.348	0	0	0	0	0	0	0
WT222(CAA14FCCF874)	3.76	13105	2022-11-29 11:11:15.423	0.084	0.236	0.899	2.869	-0.793	0.671	0.582	-0.374	84.315	0	0	0	0	0	0	0
WT222(CAA14FCCF874)	3.76	13105	2022-11-29 11:11:15.423	0.004	0.201	1.009	4.211	-1.892	-21.057	0.61	-0.385	84.172	0	0	0	0	0	0	0
WT222(CAA14FCCF874)	3.76	13105	2022-11-29 11:11:15.423	0.004	0.201	1.009	4.211	-1.892	-21.057	0.643	-0.396	84.029	0	0	0	0	0	0	0
WT222(CAA14FCCF874)	3.76	13105	2022-11-29 11:11:15.423	0.004	0.201	1.009	4.211	-1.892	-21.057	0.676	-0.401	83.892	0	0	0	0	0	0	0
WT222(CAA14FCCF874)	3.76	13105	2022-11-29 11:11:15.423	0.004	0.201	1.009	4.211	-1.892	-21.057	0.703	-0.412	83.749	0	0	0	0	0	0	0
WT222(CAA14FCCF874)	3.76	13105	2022-11-29 11:11:15.423	-0.061	-0.081	1.038	3.784	-0.305	0.305	0.731	-0.412	83.71	0	0	0	0	0	0	0
WT222(CAA14FCCF874)	3.76	13105	2022-11-29 11:11:15.423	-0.061	-0.081	1.038	3.784	-0.305	0.305	0.758	-0.412	83.677	0	0	0	0	0	0	0
WT222(CAA14FCCF874)	3.76	13105	2022-11-29 11:11:15.548	-0.061	-0.081	1.038	3.784	-0.305	0.305	0.786	-0.412	83.644	0	0	0	0	0	0	0
WT222(CAA14FCCF874)	3.76	13105	2022-11-29 11:11:15.548	-0.061	-0.081	1.038	3.784	-0.305	0.305	0.807	-0.412	83.611	0	0	0	0	0	0	0
WT222(CAA14FCCF874)	3.76	13105	2022-11-29 11:11:15.548	0.014	0.052	0.999	3.967	-2.197	5.493	0.835	-0.423	83.606	0	0	0	0	0	0	0
WT222(CAA14FCCF874)	3.76	13105	2022-11-29 11:11:15.548	0.014	0.052	0.999	3.967	-2.197	5.493	0.857	-0.434	83.595	0	0	0	0	0	0	0
WT222(CAA14FCCF874)	3.76	13105	2022-11-29 11:11:15.548	0.014	0.052	0.999	3.967	-2.197	5.493	0.884	-0.439	83.589	0	0	0	0	0	0	0
WT222(CAA14FCCF874)	3.76	13105	2022-11-29 11:11:15.548	0.014	0.052	0.999	3.967	-2.197	5.493	0.906	-0.45	83.584	0	0	0	0	0	0	0
WT222(CAA14FCCF874)	3.76	13105	2022-11-29 11:11:15.548	-0.052	-0.049	1.064	2.502	-1.587	-2.014	0.928	-0.456	83.54	0	0	0	0	0	0	0
WT222(CAA14FCCF874)	3.76	13105	2022-11-29 11:11:15.548	-0.052	-0.049	1.064	2.502	-1.587	-2.014	0.945	-0.461	83.496	0	0	0	0	0	0	0
WT222(CAA14FCCF874)	3.76	13105	2022-11-29 11:11:15.548	-0.052	-0.049	1.064	2.502	-1.587	-2.014	0.956	-0.467	83.452	0	0	0	0	0	0	0
WT222(CAA14FCCF874)	3.76	13105	2022-11-29 11:11:15.548	-0.052	-0.049	1.064	2.502	-1.587	-2.014	0.972	-0.472	83.408	0	0	0	0	0	0	0
WT222(CAA14FCCF874)	3.76	13105	2022-11-29 11:11:15.548	-0.079	-0.119	0.968	-2.136	0.122	-2.258	0.961	-0.467	83.364	0	0	0	0	0	0	0
WT222(CAA14FCCF874)	3.76	13105	2022-11-29 11:11:15.548	-0.079	-0.119	0.968	-2.136	0.122	-2.258	0.95	-0.461	83.32	0	0	0	0	0	0	0
WT222(CAA14FCCF874)	3.76	13105	2022-11-29 11:11:15.548	-0.079	-0.119	0.968	-2.136	0.122	-2.258	0.939	-0.456	83.282	0	0	0	0	0	0	0
WT222(CAA14FCCF874)	3.76	13105	2022-11-29 11:11:15.548	0.077	0.099	1.089	-4.395	-3.845	-1.038	0.917	-0.467	83.243	0	0	0	0	0	0	0
WT222(CAA14FCCF874)	3.76	13105	2022-11-29 11:11:15.548	0.077	0.099	1.089	-4.395	-3.845	-1.038	0.895	-0.483	83.21	0	0	0	0	0	0	0
WT222(CAA14FCCF874)	3.76	13105	2022-11-29 11:11:15.548	0.077	0.099	1.089	-4.395	-3.845	-1.038	0.873	-0.5	83.172	0	0	0	0	0	0	0
WT222(CAA14FCCF874)	3.76	13105	2022-11-29 11:11:15.610	0.077	0.099	1.089	-4.395	-3.845	-1.038	0.857	-0.516	83.134	0	0	0	0	0	0	0
WT222(CAA14FCCF874)	3.76	13105	2022-11-29 11:11:15.610	-0.065	0.133	0.91	5.432	4.944	0.977	0.884	-0.489	83.106	0	0	0	0	0	0	0
WT222(CAA14FCCF874)	3.76	13105	2022-11-29 11:11:15.610	-0.065	0.133	0.91	5.432	4.944	0.977	0.917	-0.461	83.079	0	0	0	0	0	0	0
WT222(CAA14FCCF874)	3.76	13105	2022-11-29 11:11:15.610	-0.065	0.133	0.91	5.432	4.944	0.977	0.945	-0.434	83.051	0	0	0	0	0	0	0
WT222(CAA14FCCF874)	3.76	13105	2022-11-29 11:11:15.610	-0.065	0.133	0.91	5.432	4.944	0.977	0.978	-0.406	83.024	0	0	0	0	0	0	0
WT222(CAA14FCCF874)	3.76	13105	2022-11-29 11:11:15.610	-0.067	0.129	0.911	6.348	4.272	17.273	1.016	-0.385	83.073	0	0	0	0	0	0	0
WT222(CAA14FCCF874)	3.76	13105	2022-11-29 11:11:15.610	-0.067	0.129	0.911	6.348	4.272	17.273	1.055	-0.363	83.123	0	0	0	0	0	0	0
WT222(CAA14FCCF874)	3.76	13105	2022-11-29 11:11:15.610	-0.067	0.129	0.911	6.348	4.272	17.273	1.093	-0.335	83.172	0	0	0	0	0	0	0
WT222(CAA14FCCF874)	3.76	13105	2022-11-29 11:11:15.610	-0.067	0.129	0.911	6.348	4.272	17.273	1.132	-0.313	83.221	0	0	0	0	0	0	0
WT222(CAA14FCCF874)	3.76	13105	2022-11-29 11:11:15.610	-0.057	0.084	1.008	-0.305	0.61	0.427	1.137	-0.302	83.183	0	0	0	0	0	0	0
WT222(CAA14FCCF874)	3.76	13105	2022-11-29 11:11:15.610	-0.057	0.084	1.008	-0.305	0.61	0.427	1.143	-0.297	83.15	0	0	0	0	0	0	0
WT222(CAA14FCCF874)	3.76	13105	2022-11-29 11:11:15.610	-0.057	0.084	1.008	-0.305	0.61	0.427	1.148	-0.291	83.112	0	0	0	0	0	0	0
WT222(CAA14FCCF874)	3.76	13105	2022-11-29 11:11:15.610	-0.057	0.084	1.008	-0.305	0.61	0.427	1.159	-0.28	83.073	0	0	0	0	0	0	0
WT222(CAA14FCCF874)	3.76	13105	2022-11-29 11:11:15.610	0.156	0.157	0.948	0.183	-0.183	-6.348	1.165	-0.275	83.002	0	0	0	0	0	0	0
WT222(CAA14FCCF874)	3.76	13105	2022-11-29 11:11:15.610	0.156	0.157	0.948	0.183	-0.183	-6.348	1.176	-0.275	82.936	0	0	0	0	0	0	0
WT222(CAA14FCCF874)	3.76	13105	2022-11-29 11:11:15.610	0.156	0.157	0.948	0.183	-0.183	-6.348	1.187	-0.275	82.864	0	0	0	0	0	0	0
WT222(CAA14FCCF874)	3.76	13105	2022-11-29 11:11:15.642	0.156	0.157	0.948	0.183	-0.183	-6.348	1.198	-0.275	82.793	0	0	0	0	0	0	0
WT222(CAA14FCCF874)	3.76	13105	2022-11-29 11:11:15.642	-0.117	-0.343	1.052	-0.366	0.916	-7.263	1.203	-0.269	82.722	0	0	0	0	0	0	0
WT222(CAA14FCCF874)	3.76	13105	2022-11-29 11:11:15.642	-0.117	-0.343	1.052	-0.366	0.916	-7.263	1.208	-0.264	82.65	0	0	0	0	0	0	0
WT222(CAA14FCCF874)	3.76	13105	2022-11-29 11:11:15.642	-0.117	-0.343	1.052	-0.366	0.916	-7.263	1.208	-0.253	82.584	0	0	0	0	0	0	0
WT222(CAA14FCCF874)	3.76	13105	2022-11-29 11:11:15.642	-0.117	-0.343	1.052	-0.366	0.916	-7.263	1.203	-0.247	82.518	0	0	0	0	0	0	0
WT222(CAA14FCCF874)	3.76	13105	2022-11-29 11:11:15.642	-0.049	-0.047	0.919	-2.075	-1.038	5.005	1.187	-0.247	82.513	0	0	0	0	0	0	0
WT222(CAA14FCCF874)	3.76	13105	2022-11-29 11:11:15.642	-0.049	-0.047	0.919	-2.075	-1.038	5.005	1.176	-0.247	82.507	0	0	0	0	0	0	0
WT222(CAA14FCCF874)	3.76	13105	2022-11-29 11:11:15.642	-0.049	-0.047	0.919	-2.075	-1.038	5.005	1.159	-0.247	82.507	0	0	0	0	0	0	0
WT222(CAA14FCCF874)	3.76	13105	2022-11-29 11:11:15.657	-0.049	-0.047	0.919	-2.075	-1.038	5.005	1.143	-0.247	82.502	0	0	0	0	0	0	0
WT222(CAA14FCCF874)	3.76	13105	2022-11-29 11:11:15.657	-0.002	-0.012	1.011	2.258	0.793	0.061	1.154	-0.242	82.474	0	0	0	0	0	0	0
WT222(CAA14FCCF874)	3.76	13105	2022-11-29 11:11:15.657	-0.002	-0.012	1.011	2.258	0.793	0.061	1.159	-0.231	82.452	0	0	0	0	0	0	0
WT222(CAA14FCCF874)	3.76	13105	2022-11-29 11:11:15.657	-0.002	-0.012	1.011	2.258	0.793	0.061	1.165	-0.22	82.425	0	0	0	0	0	0	0
WT222(CAA14FCCF874)	3.76	13105	2022-11-29 11:11:15.657	-0.002	-0.012	1.011	2.258	0.793	0.061	1.17	-0.214	82.397	0	0	0	0	0	0	0
WT222(CAA14FCCF874)	3.76	13105	2022-11-29 11:11:15.657	0.023	0.279	0.849	4.028	-0.854	-0.366	1.192	-0.214	82.365	0	0	0	0	0	0	0
WT222(CAA14FCCF874)	3.76	13105	2022-11-29 11:11:15.657	0.023	0.279	0.849	4.028	-0.854	-0.366	1.208	-0.214	82.332	0	0	0	0	0	0	0
WT222(CAA14FCCF874)	3.76	13105	2022-11-29 11:11:15.657	0.023	0.279	0.849	4.028	-0.854	-0.366	1.236	-0.214	82.299	0	0	0	0	0	0	0
WT222(CAA14FCCF874)	3.76	13105	2022-11-29 11:11:15.720	0.023	0.279	0.849	4.028	-0.854	-0.366	1.258	-0.22	82.26	0	0	0	0	0	0	0
WT222(CAA14FCCF874)	3.76	13105	2022-11-29 11:11:15.720	0.146	-0.354	1.083	-7.568	1.526	-1.77	1.219	-0.209	82.222	0	0	0	0	0	0	0
WT222(CAA14FCCF874)	3.76	13105	2022-11-29 11:11:15.720	0.146	-0.354	1.083	-7.568	1.526	-1.77	1.181	-0.198	82.189	0	0	0	0	0	0	0
WT222(CAA14FCCF874)	3.76	13105	2022-11-29 11:11:15.720	0.146	-0.354	1.083	-7.568	1.526	-1.77	1.137	-0.192	82.156	0	0	0	0	0	0	0
WT222(CAA14FCCF874)	3.76	13105	2022-11-29 11:11:15.720	0.146	-0.354	1.083	-7.568	1.526	-1.77	1.093	-0.187	82.123	0	0	0	0	0	0	0
WT222(CAA14FCCF874)	3.76	13105	2022-11-29 11:11:15.720	-0.084	0.245	0.91	2.197	0	3.54	1.099	-0.187	82.117	0	0	0	0	0	0	0
WT222(CAA14FCCF874)	3.76	13105	2022-11-29 11:11:15.720	-0.084	0.245	0.91	2.197	0	3.54	1.104	-0.187	82.106	0	0	0	0	0	0	0
WT222(CAA14FCCF874)	3.76	13105	2022-11-29 11:11:15.720	-0.084	0.245	0.91	2.197	0	3.54	1.115	-0.192	82.095	0	0	0	0	0	0	0
WT222(CAA14FCCF874)	3.76	13105	2022-11-29 11:11:15.751	-0.084	0.245	0.91	2.197	0	3.54	1.126	-0.187	82.084	0	0	0	0	0	0	0
WT222(CAA14FCCF874)	3.76	13105	2022-11-29 11:11:15.751	-0.034	-0.049	1.082	-5.371	0.671	-17.517	1.099	-0.181	81.969	0	0	0	0	0	0	0
WT222(CAA14FCCF874)	3.76	13105	2022-11-29 11:11:15.751	-0.034	-0.049	1.082	-5.371	0.671	-17.517	1.071	-0.176	81.854	0	0	0	0	0	0	0
WT222(CAA14FCCF874)	3.76	13105	2022-11-29 11:11:15.751	-0.034	-0.049	1.082	-5.371	0.671	-17.517	1.044	-0.17	81.738	0	0	0	0	0	0	0
WT222(CAA14FCCF874)	3.76	13105	2022-11-29 11:11:15.751	-0.034	-0.049	1.082	-5.371	0.671	-17.517	1.016	-0.165	81.623	0	0	0	0	0	0	0
WT222(CAA14FCCF874)	3.76	13105	2022-11-29 11:11:15.751	0.085	0.108	1.007	-7.202	1.953	-9.094	0.978	-0.154	81.552	0	0	0	0	0	0	0
WT222(CAA14FCCF874)	3.76	13105	2022-11-29 11:11:15.751	0.085	0.108	1.007	-7.202	1.953	-9.094	0.945	-0.143	81.48	0	0	0	0	0	0	0
WT222(CAA14FCCF874)	3.76	13105	2022-11-29 11:11:15.751	0.085	0.108	1.007	-7.202	1.953	-9.094	0.912	-0.132	81.409	0	0	0	0	0	0	0
WT222(CAA14FCCF874)	3.76	13105	2022-11-29 11:11:15.782	0.085	0.108	1.007	-7.202	1.953	-9.094	0.873	-0.121	81.332	0	0	0	0	0	0	0
WT222(CAA14FCCF874)	3.76	13105	2022-11-29 11:11:15.782	0.038	-0.086	1.021	4.211	1.892	-0.183	0.895	-0.115	81.304	0	0	0	0	0	0	0
WT222(CAA14FCCF874)	3.76	13105	2022-11-29 11:11:15.782	0.038	-0.086	1.021	4.211	1.892	-0.183	0.917	-0.104	81.277	0	0	0	0	0	0	0
WT222(CAA14FCCF874)	3.76	13105	2022-11-29 11:11:15.782	0.038	-0.086	1.021	4.211	1.892	-0.183	0.939	-0.099	81.249	0	0	0	0	0	0	0
WT222(CAA14FCCF874)	3.76	13105	2022-11-29 11:11:15.782	0.038	-0.086	1.021	4.211	1.892	-0.183	0.956	-0.093	81.227	0	0	0	0	0	0	0
WT222(CAA14FCCF874)	3.76	13105	2022-11-29 11:11:15.782	-0.023	0.347	0.95	-10.803	8.362	-61.89	0.906	-0.044	80.892	0	0	0	0	0	0	0
WT222(CAA14FCCF874)	3.76	13105	2022-11-29 11:11:15.782	-0.023	0.347	0.95	-10.803	8.362	-61.89	0.857	0	80.557	0	0	0	0	0	0	0
WT222(CAA14FCCF874)	3.76	13105	2022-11-29 11:11:15.782	-0.023	0.347	0.95	-10.803	8.362	-61.89	0.807	0.038	80.217	0	0	0	0	0	0	0
WT222(CAA14FCCF874)	3.76	13105	2022-11-29 11:11:15.845	-0.023	0.347	0.95	-10.803	8.362	-61.89	0.764	0.082	79.882	0	0	0	0	0	0	0
WT222(CAA14FCCF874)	3.76	13105	2022-11-29 11:11:15.845	-0.151	-0.106	0.925	-9.277	8.85	-63.965	0.725	0.126	79.53	0	0	0	0	0	0	0
WT222(CAA14FCCF874)	3.76	13105	2022-11-29 11:11:15.845	-0.151	-0.106	0.925	-9.277	8.85	-63.965	0.687	0.176	79.184	0	0	0	0	0	0	0
WT222(CAA14FCCF874)	3.76	13105	2022-11-29 11:11:15.845	-0.151	-0.106	0.925	-9.277	8.85	-63.965	0.643	0.225	78.843	0	0	0	0	0	0	0
WT222(CAA14FCCF874)	3.76	13105	2022-11-29 11:11:15.845	-0.151	-0.106	0.925	-9.277	8.85	-63.965	0.599	0.275	78.497	0	0	0	0	0	0	0
WT222(CAA14FCCF874)	3.76	13105	2022-11-29 11:11:15.845	0.063	-0.232	0.862	-1.709	-3.113	20.874	0.593	0.258	78.58	0	0	0	0	0	0	0
WT222(CAA14FCCF874)	3.76	13105	2022-11-29 11:11:15.845	0.063	-0.232	0.862	-1.709	-3.113	20.874	0.588	0.247	78.662	0	0	0	0	0	0	0
WT222(CAA14FCCF874)	3.76	13105	2022-11-29 11:11:15.845	0.063	-0.232	0.862	-1.709	-3.113	20.874	0.577	0.231	78.75	0	0	0	0	0	0	0
WT222(CAA14FCCF874)	3.76	13105	2022-11-29 11:11:15.907	0.063	-0.232	0.862	-1.709	-3.113	20.874	0.566	0.214	78.832	0	0	0	0	0	0	0
WT222(CAA14FCCF874)	3.76	13105	2022-11-29 11:11:15.907	0.027	0.028	1.278	-8.606	0.061	-44.312	0.516	0.22	78.596	0	0	0	0	0	0	0
WT222(CAA14FCCF874)	3.76	13105	2022-11-29 11:11:15.907	0.027	0.028	1.278	-8.606	0.061	-44.312	0.472	0.22	78.354	0	0	0	0	0	0	0
WT222(CAA14FCCF874)	3.76	13105	2022-11-29 11:11:15.907	0.027	0.028	1.278	-8.606	0.061	-44.312	0.423	0.22	78.118	0	0	0	0	0	0	0
WT222(CAA14FCCF874)	3.76	13105	2022-11-29 11:11:15.907	-0.039	-0.302	0.843	-9.399	-8.911	77.942	0.374	0.176	78.492	0	0	0	0	0	0	0
WT222(CAA14FCCF874)	3.76	13105	2022-11-29 11:11:15.907	-0.039	-0.302	0.843	-9.399	-8.911	77.942	0.319	0.126	78.865	0	0	0	0	0	0	0
WT222(CAA14FCCF874)	3.76	13105	2022-11-29 11:11:15.907	-0.039	-0.302	0.843	-9.399	-8.911	77.942	0.264	0.082	79.244	0	0	0	0	0	0	0
WT222(CAA14FCCF874)	3.76	13105	2022-11-29 11:11:15.907	-0.039	-0.302	0.843	-9.399	-8.911	77.942	0.209	0.038	79.618	0	0	0	0	0	0	0
WT222(CAA14FCCF874)	3.76	13105	2022-11-29 11:11:15.939	0.023	0.358	1.182	8.545	7.446	44.128	0.242	0.077	79.821	0	0	0	0	0	0	0
WT222(CAA14FCCF874)	3.76	13105	2022-11-29 11:11:15.939	0.023	0.358	1.182	8.545	7.446	44.128	0.28	0.115	80.024	0	0	0	0	0	0	0
WT222(CAA14FCCF874)	3.76	13105	2022-11-29 11:11:15.939	0.023	0.358	1.182	8.545	7.446	44.128	0.324	0.148	80.222	0	0	0	0	0	0	0
WT222(CAA14FCCF874)	3.76	13105	2022-11-29 11:11:15.939	0.023	0.358	1.182	8.545	7.446	44.128	0.368	0.187	80.414	0	0	0	0	0	0	0
WT222(CAA14FCCF874)	3.76	13105	2022-11-29 11:11:15.939	-0.021	0	0.876	-3.357	1.648	38.879	0.352	0.192	80.579	0	0	0	0	0	0	0
WT222(CAA14FCCF874)	3.76	13105	2022-11-29 11:11:15.939	-0.021	0	0.876	-3.357	1.648	38.879	0.341	0.198	80.75	0	0	0	0	0	0	0
WT222(CAA14FCCF874)	3.76	13105	2022-11-29 11:11:15.939	-0.021	0	0.876	-3.357	1.648	38.879	0.324	0.203	80.914	0	0	0	0	0	0	0
WT222(CAA14FCCF874)	3.76	13105	2022-11-29 11:11:15.939	-0.021	0	0.876	-3.357	1.648	38.879	0.308	0.214	81.079	0	0	0	0	0	0	0
WT222(CAA14FCCF874)	3.76	13105	2022-11-29 11:11:15.970	0.021	0.171	0.965	4.578	2.991	13.306	0.335	0.225	81.112	0	0	0	0	0	0	0
WT222(CAA14FCCF874)	3.76	13105	2022-11-29 11:11:15.970	0.021	0.171	0.965	4.578	2.991	13.306	0.363	0.242	81.145	0	0	0	0	0	0	0
WT222(CAA14FCCF874)	3.76	13105	2022-11-29 11:11:15.970	0.021	0.171	0.965	4.578	2.991	13.306	0.39	0.253	81.178	0	0	0	0	0	0	0
WT222(CAA14FCCF874)	3.76	13105	2022-11-29 11:11:15.970	0.021	0.171	0.965	4.578	2.991	13.306	0.417	0.269	81.211	0	0	0	0	0	0	0
WT222(CAA14FCCF874)	3.76	13105	2022-11-29 11:11:15.970	0.011	-0.037	1.072	1.404	7.813	9.521	0.434	0.308	81.227	0	0	0	0	0	0	0
WT222(CAA14FCCF874)	3.76	13105	2022-11-29 11:11:15.970	0.011	-0.037	1.072	1.404	7.813	9.521	0.445	0.341	81.238	0	0	0	0	0	0	0
WT222(CAA14FCCF874)	3.76	13105	2022-11-29 11:11:15.970	0.011	-0.037	1.072	1.404	7.813	9.521	0.456	0.379	81.255	0	0	0	0	0	0	0
WT222(CAA14FCCF874)	3.76	13105	2022-11-29 11:11:15.970	0.011	-0.037	1.072	1.404	7.813	9.521	0.467	0.417	81.266	0	0	0	0	0	0	0
WT222(CAA14FCCF874)	3.76	13105	2022-11-29 11:11:16.001	0.002	-0.004	0.96	-0.732	17.639	47.058	0.467	0.5	81.469	0	0	0	0	0	0	0
WT222(CAA14FCCF874)	3.76	13105	2022-11-29 11:11:16.001	0.002	-0.004	0.96	-0.732	17.639	47.058	0.467	0.582	81.667	0	0	0	0	0	0	0
WT222(CAA14FCCF874)	3.76	13105	2022-11-29 11:11:16.001	0.002	-0.004	0.96	-0.732	17.639	47.058	0.467	0.67	81.87	0	0	0	0	0	0	0
WT222(CAA14FCCF874)	3.76	13105	2022-11-29 11:11:16.001	0.002	-0.004	0.96	-0.732	17.639	47.058	0.472	0.753	82.068	0	0	0	0	0	0	0
WT222(CAA14FCCF874)	3.76	13105	2022-11-29 11:11:16.001	-0.067	0.399	0.924	-0.488	-13.55	-3.113	0.472	0.681	82.013	0	0	0	0	0	0	0
WT222(CAA14FCCF874)	3.76	13105	2022-11-29 11:11:16.001	-0.067	0.399	0.924	-0.488	-13.55	-3.113	0.478	0.61	81.958	0	0	0	0	0	0	0
WT222(CAA14FCCF874)	3.76	13105	2022-11-29 11:11:16.001	-0.067	0.399	0.924	-0.488	-13.55	-3.113	0.489	0.544	81.898	0	0	0	0	0	0	0
WT222(CAA14FCCF874)	3.76	13105	2022-11-29 11:11:16.001	-0.067	0.399	0.924	-0.488	-13.55	-3.113	0.5	0.472	81.832	0	0	0	0	0	0	0
WT222(CAA14FCCF874)	3.76	13105	2022-11-29 11:11:16.048	0.067	0.05	1.141	-2.563	-3.906	-52.49	0.5	0.456	81.524	0	0	0	0	0	0	0
WT222(CAA14FCCF874)	3.76	13105	2022-11-29 11:11:16.064	0.067	0.05	1.141	-2.563	-3.906	-52.49	0.5	0.434	81.222	0	0	0	0	0	0	0
WT222(CAA14FCCF874)	3.76	13105	2022-11-29 11:11:16.064	0.067	0.05	1.141	-2.563	-3.906	-52.49	0.494	0.417	80.914	0	0	0	0	0	0	0
WT222(CAA14FCCF874)	3.76	13105	2022-11-29 11:11:16.064	0.067	0.05	1.141	-2.563	-3.906	-52.49	0.494	0.396	80.612	0	0	0	0	0	0	0
WT222(CAA14FCCF874)	3.76	13105	2022-11-29 11:11:16.064	0.022	-0.183	0.998	-1.038	0.183	10.376	0.5	0.39	80.623	0	0	0	0	0	0	0
WT222(CAA14FCCF874)	3.76	13105	2022-11-29 11:11:16.064	0.022	-0.183	0.998	-1.038	0.183	10.376	0.5	0.39	80.634	0	0	0	0	0	0	0
WT222(CAA14FCCF874)	3.76	13105	2022-11-29 11:11:16.064	0.022	-0.183	0.998	-1.038	0.183	10.376	0.505	0.385	80.651	0	0	0	0	0	0	0
WT222(CAA14FCCF874)	3.76	13105	2022-11-29 11:11:16.064	0.022	-0.183	0.998	-1.038	0.183	10.376	0.505	0.385	80.662	0	0	0	0	0	0	0
WT222(CAA14FCCF874)	3.76	13105	2022-11-29 11:11:16.079	-0.004	-0.147	1.014	-3.357	-4.639	20.142	0.489	0.357	80.728	0	0	0	0	0	0	0
WT222(CAA14FCCF874)	3.76	13105	2022-11-29 11:11:16.079	-0.004	-0.147	1.014	-3.357	-4.639	20.142	0.472	0.33	80.793	0	0	0	0	0	0	0
WT222(CAA14FCCF874)	3.76	13105	2022-11-29 11:11:16.079	-0.004	-0.147	1.014	-3.357	-4.639	20.142	0.456	0.308	80.859	0	0	0	0	0	0	0
WT222(CAA14FCCF874)	3.76	13105	2022-11-29 11:11:16.079	-0.004	-0.147	1.014	-3.357	-4.639	20.142	0.439	0.28	80.925	0	0	0	0	0	0	0
WT222(CAA14FCCF874)	3.76	13105	2022-11-29 11:11:16.079	0.022	0.052	1.015	1.831	1.892	15.259	0.45	0.286	80.969	0	0	0	0	0	0	0
WT222(CAA14FCCF874)	3.76	13105	2022-11-29 11:11:16.079	0.022	0.052	1.015	1.831	1.892	15.259	0.456	0.297	81.008	0	0	0	0	0	0	0
WT222(CAA14FCCF874)	3.76	13105	2022-11-29 11:11:16.079	0.022	0.052	1.015	1.831	1.892	15.259	0.467	0.302	81.046	0	0	0	0	0	0	0
WT222(CAA14FCCF874)	3.76	13105	2022-11-29 11:11:16.079	0.022	0.052	1.015	1.831	1.892	15.259	0.478	0.308	81.09	0	0	0	0	0	0	0
WT222(CAA14FCCF874)	3.76	13105	2022-11-29 11:11:16.110	-0.017	0.342	1.011	4.944	-2.747	-26.367	0.505	0.291	80.92	0	0	0	0	0	0	0
WT222(CAA14FCCF874)	3.76	13105	2022-11-29 11:11:16.110	-0.017	0.342	1.011	4.944	-2.747	-26.367	0.533	0.275	80.744	0	0	0	0	0	0	0
WT222(CAA14FCCF874)	3.76	13105	2022-11-29 11:11:16.110	-0.017	0.342	1.011	4.944	-2.747	-26.367	0.566	0.264	80.574	0	0	0	0	0	0	0
WT222(CAA14FCCF874)	3.76	13105	2022-11-29 11:11:16.110	-0.017	0.342	1.011	4.944	-2.747	-26.367	0.599	0.247	80.398	0	0	0	0	0	0	0
WT222(CAA14FCCF874)	3.76	13105	2022-11-29 11:11:16.110	-0.031	-0.069	0.962	0.854	-0.732	-7.507	0.61	0.242	80.321	0	0	0	0	0	0	0
WT222(CAA14FCCF874)	3.76	13105	2022-11-29 11:11:16.110	-0.031	-0.069	0.962	0.854	-0.732	-7.507	0.626	0.236	80.239	0	0	0	0	0	0	0
WT222(CAA14FCCF874)	3.76	13105	2022-11-29 11:11:16.110	-0.031	-0.069	0.962	0.854	-0.732	-7.507	0.637	0.231	80.162	0	0	0	0	0	0	0
WT222(CAA14FCCF874)	3.76	13105	2022-11-29 11:11:16.110	-0.031	-0.069	0.962	0.854	-0.732	-7.507	0.643	0.231	80.085	0	0	0	0	0	0	0
WT222(CAA14FCCF874)	3.76	13105	2022-11-29 11:11:16.173	-0.024	-0.104	0.927	0	-4.822	7.996	0.648	0.203	80.09	0	0	0	0	0	0	0
WT222(CAA14FCCF874)	3.76	13105	2022-11-29 11:11:16.173	-0.024	-0.104	0.927	0	-4.822	7.996	0.654	0.176	80.09	0	0	0	0	0	0	0
WT222(CAA14FCCF874)	3.76	13105	2022-11-29 11:11:16.173	-0.024	-0.104	0.927	0	-4.822	7.996	0.654	0.154	80.096	0	0	0	0	0	0	0
WT222(CAA14FCCF874)	3.76	13105	2022-11-29 11:11:16.173	-0.024	-0.104	0.927	0	-4.822	7.996	0.659	0.132	80.096	0	0	0	0	0	0	0
WT222(CAA14FCCF874)	3.76	13105	2022-11-29 11:11:16.173	-0.012	0.068	1.014	1.16	0	2.197	0.665	0.132	80.068	0	0	0	0	0	0	0
WT222(CAA14FCCF874)	3.76	13105	2022-11-29 11:11:16.173	-0.012	0.068	1.014	1.16	0	2.197	0.67	0.132	80.046	0	0	0	0	0	0	0
WT222(CAA14FCCF874)	3.76	13105	2022-11-29 11:11:16.173	-0.012	0.068	1.014	1.16	0	2.197	0.681	0.132	80.019	0	0	0	0	0	0	0
WT222(CAA14FCCF874)	3.76	13105	2022-11-29 11:11:16.173	-0.012	0.068	1.014	1.16	0	2.197	0.692	0.132	79.991	0	0	0	0	0	0	0
WT222(CAA14FCCF874)	3.76	13105	2022-11-29 11:11:16.204	-0.057	-0.044	1.004	-0.549	0.916	-4.028	0.687	0.137	79.937	0	0	0	0	0	0	0
WT222(CAA14FCCF874)	3.76	13105	2022-11-29 11:11:16.204	-0.057	-0.044	1.004	-0.549	0.916	-4.028	0.687	0.143	79.876	0	0	0	0	0	0	0
WT222(CAA14FCCF874)	3.76	13105	2022-11-29 11:11:16.204	-0.057	-0.044	1.004	-0.549	0.916	-4.028	0.687	0.154	79.821	0	0	0	0	0	0	0
WT222(CAA14FCCF874)	3.76	13105	2022-11-29 11:11:16.204	-0.057	-0.044	1.004	-0.549	0.916	-4.028	0.681	0.159	79.761	0	0	0	0	0	0	0
WT222(CAA14FCCF874)	3.76	13105	2022-11-29 11:11:16.204	0.033	0.072	0.984	-0.549	-0.977	1.343	0.681	0.154	79.733	0	0	0	0	0	0	0
WT222(CAA14FCCF874)	3.76	13105	2022-11-29 11:11:16.204	0.033	0.072	0.984	-0.549	-0.977	1.343	0.681	0.154	79.7	0	0	0	0	0	0	0
WT222(CAA14FCCF874)	3.76	13105	2022-11-29 11:11:16.204	0.033	0.072	0.984	-0.549	-0.977	1.343	0.681	0.148	79.673	0	0	0	0	0	0	0
WT222(CAA14FCCF874)	3.76	13105	2022-11-29 11:11:16.204	0.033	0.072	0.984	-0.549	-0.977	1.343	0.681	0.143	79.64	0	0	0	0	0	0	0
WT222(CAA14FCCF874)	3.76	13105	2022-11-29 11:11:16.235	0.002	-0.052	1.036	0.549	-0.244	2.625	0.687	0.143	79.618	0	0	0	0	0	0	0
WT222(CAA14FCCF874)	3.76	13105	2022-11-29 11:11:16.235	0.002	-0.052	1.036	0.549	-0.244	2.625	0.687	0.143	79.59	0	0	0	0	0	0	0
WT222(CAA14FCCF874)	3.76	13105	2022-11-29 11:11:16.235	0.002	-0.052	1.036	0.549	-0.244	2.625	0.692	0.143	79.568	0	0	0	0	0	0	0
WT222(CAA14FCCF874)	3.76	13105	2022-11-29 11:11:16.235	0.002	-0.052	1.036	0.549	-0.244	2.625	0.692	0.143	79.547	0	0	0	0	0	0	0
WT222(CAA14FCCF874)	3.76	13105	2022-11-29 11:11:16.235	0.024	0.114	1.062	2.502	-0.061	-5.676	0.709	0.143	79.481	0	0	0	0	0	0	0
WT222(CAA14FCCF874)	3.76	13105	2022-11-29 11:11:16.235	0.024	0.114	1.062	2.502	-0.061	-5.676	0.72	0.143	79.415	0	0	0	0	0	0	0
WT222(CAA14FCCF874)	3.76	13105	2022-11-29 11:11:16.235	0.024	0.114	1.062	2.502	-0.061	-5.676	0.736	0.143	79.349	0	0	0	0	0	0	0
WT222(CAA14FCCF874)	3.76	13105	2022-11-29 11:11:16.235	-0.025	0.005	0.928	11.292	-4.944	5.005	0.791	0.115	79.338	0	0	0	0	0	0	0
WT222(CAA14FCCF874)	3.76	13105	2022-11-29 11:11:16.298	-0.025	0.005	0.928	11.292	-4.944	5.005	0.851	0.093	79.327	0	0	0	0	0	0	0
WT222(CAA14FCCF874)	3.76	13105	2022-11-29 11:11:16.298	-0.025	0.005	0.928	11.292	-4.944	5.005	0.912	0.066	79.316	0	0	0	0	0	0	0
WT222(CAA14FCCF874)	3.76	13105	2022-11-29 11:11:16.298	-0.025	0.005	0.928	11.292	-4.944	5.005	0.967	0.044	79.299	0	0	0	0	0	0	0
WT222(CAA14FCCF874)	3.76	13105	2022-11-29 11:11:16.298	0.036	0.151	1.097	1.465	0.61	-3.296	0.978	0.044	79.244	0	0	0	0	0	0	0
WT222(CAA14FCCF874)	3.76	13105	2022-11-29 11:11:16.298	0.036	0.151	1.097	1.465	0.61	-3.296	0.989	0.049	79.189	0	0	0	0	0	0	0
WT222(CAA14FCCF874)	3.76	13105	2022-11-29 11:11:16.298	0.036	0.151	1.097	1.465	0.61	-3.296	1	0.049	79.135	0	0	0	0	0	0	0
WT222(CAA14FCCF874)	3.76	13105	2022-11-29 11:11:16.298	0.036	0.151	1.097	1.465	0.61	-3.296	1.011	0.055	79.08	0	0	0	0	0	0	0
WT222(CAA14FCCF874)	3.76	13105	2022-11-29 11:11:16.298	-0.029	0.016	1.025	-0.916	1.282	-4.578	1.011	0.06	79.019	0	0	0	0	0	0	0
WT222(CAA14FCCF874)	3.76	13105	2022-11-29 11:11:16.329	-0.029	0.016	1.025	-0.916	1.282	-4.578	1.011	0.066	78.953	0	0	0	0	0	0	0
WT222(CAA14FCCF874)	3.76	13105	2022-11-29 11:11:16.329	-0.029	0.016	1.025	-0.916	1.282	-4.578	1.005	0.071	78.893	0	0	0	0	0	0	0
WT222(CAA14FCCF874)	3.76	13105	2022-11-29 11:11:16.329	-0.029	0.016	1.025	-0.916	1.282	-4.578	1.005	0.082	78.832	0	0	0	0	0	0	0
WT222(CAA14FCCF874)	3.76	13105	2022-11-29 11:11:16.329	0.008	-0.084	0.882	-1.16	0.305	8.057	1.005	0.082	78.832	0	0	0	0	0	0	0
WT222(CAA14FCCF874)	3.76	13105	2022-11-29 11:11:16.329	0.008	-0.084	0.882	-1.16	0.305	8.057	1	0.082	78.838	0	0	0	0	0	0	0
WT222(CAA14FCCF874)	3.76	13105	2022-11-29 11:11:16.329	0.008	-0.084	0.882	-1.16	0.305	8.057	0.994	0.082	78.843	0	0	0	0	0	0	0
WT222(CAA14FCCF874)	3.76	13105	2022-11-29 11:11:16.329	0.008	-0.084	0.882	-1.16	0.305	8.057	0.989	0.082	78.843	0	0	0	0	0	0	0
WT222(CAA14FCCF874)	3.76	13105	2022-11-29 11:11:16.329	-0.009	0.059	0.995	1.77	0.427	-1.709	1	0.088	78.799	0	0	0	0	0	0	0
WT222(CAA14FCCF874)	3.76	13105	2022-11-29 11:11:16.360	-0.009	0.059	0.995	1.77	0.427	-1.709	1.011	0.088	78.755	0	0	0	0	0	0	0
WT222(CAA14FCCF874)	3.76	13105	2022-11-29 11:11:16.360	-0.009	0.059	0.995	1.77	0.427	-1.709	1.016	0.088	78.706	0	0	0	0	0	0	0
WT222(CAA14FCCF874)	3.76	13105	2022-11-29 11:11:16.360	-0.009	0.059	0.995	1.77	0.427	-1.709	1.027	0.093	78.662	0	0	0	0	0	0	0
WT222(CAA14FCCF874)	3.76	13105	2022-11-29 11:11:16.360	0.044	0.062	1.075	1.282	0.549	-5.432	1.038	0.093	78.596	0	0	0	0	0	0	0
WT222(CAA14FCCF874)	3.76	13105	2022-11-29 11:11:16.360	0.044	0.062	1.075	1.282	0.549	-5.432	1.044	0.099	78.53	0	0	0	0	0	0	0

## Sheet: 4.5kg
设备名称	电压	版本	片上时间	加速度X(g)	加速度Y(g)	加速度Z(g)	角速度X(°/s)	角速度Y(°/s)	角速度Z(°/s)	角度X(°)	角度Y(°)	角度Z(°)	磁场X	磁场Y	磁场Z	四元数0	四元数1	四元数2	四元数3	状态
WT222(CAA14FCCF874)	3.75	13105	2022-11-29 10:56:32.910	0.099	0.008	0.997	-2.808	0	4.333	2.021	-0.956	79.085	0	0	0	0	0	0	0
WT222(CAA14FCCF874)	3.75	13105	2022-11-29 10:56:32.910	0.099	0.008	0.997	-2.808	0	4.333	2.005	-0.961	79.096	0	0	0	0	0	0	0
WT222(CAA14FCCF874)	3.75	13105	2022-11-29 10:56:32.910	-0.069	-0.066	1.073	-5.676	0.854	14.465	1.972	-0.961	79.156	0	0	0	0	0	0	0
WT222(CAA14FCCF874)	3.75	13105	2022-11-29 10:56:32.910	-0.069	-0.066	1.073	-5.676	0.854	14.465	1.939	-0.961	79.211	0	0	0	0	0	0	0
WT222(CAA14FCCF874)	3.75	13105	2022-11-29 10:56:32.910	-0.069	-0.066	1.073	-5.676	0.854	14.465	1.906	-0.961	79.272	0	0	0	0	0	0	0
WT222(CAA14FCCF874)	3.75	13105	2022-11-29 10:56:32.910	-0.069	-0.066	1.073	-5.676	0.854	14.465	1.873	-0.961	79.332	0	0	0	0	0	0	0
WT222(CAA14FCCF874)	3.75	13105	2022-11-29 10:56:32.910	-0.009	0.212	0.823	-8.728	-1.343	-2.563	1.824	-0.967	79.31	0	0	0	0	0	0	0
WT222(CAA14FCCF874)	3.75	13105	2022-11-29 10:56:32.910	-0.009	0.212	0.823	-8.728	-1.343	-2.563	1.78	-0.972	79.283	0	0	0	0	0	0	0
WT222(CAA14FCCF874)	3.75	13105	2022-11-29 10:56:32.957	-0.009	0.212	0.823	-8.728	-1.343	-2.563	1.741	-0.978	79.255	0	0	0	0	0	0	0
WT222(CAA14FCCF874)	3.75	13105	2022-11-29 10:56:32.957	-0.009	0.212	0.823	-8.728	-1.343	-2.563	1.697	-0.989	79.222	0	0	0	0	0	0	0
WT222(CAA14FCCF874)	3.75	13105	2022-11-29 10:56:32.957	-0.01	0.012	1.071	4.15	1.587	-12.573	1.725	-0.978	79.146	0	0	0	0	0	0	0
WT222(CAA14FCCF874)	3.75	13105	2022-11-29 10:56:32.957	-0.01	0.012	1.071	4.15	1.587	-12.573	1.747	-0.967	79.063	0	0	0	0	0	0	0
WT222(CAA14FCCF874)	3.75	13105	2022-11-29 10:56:32.957	-0.01	0.012	1.071	4.15	1.587	-12.573	1.769	-0.956	78.986	0	0	0	0	0	0	0
WT222(CAA14FCCF874)	3.75	13105	2022-11-29 10:56:32.957	-0.01	0.012	1.071	4.15	1.587	-12.573	1.796	-0.945	78.909	0	0	0	0	0	0	0
WT222(CAA14FCCF874)	3.75	13105	2022-11-29 10:56:32.957	0.019	-0.002	1.012	3.479	-0.183	4.333	1.813	-0.945	78.92	0	0	0	0	0	0	0
WT222(CAA14FCCF874)	3.75	13105	2022-11-29 10:56:32.957	0.019	-0.002	1.012	3.479	-0.183	4.333	1.829	-0.945	78.926	0	0	0	0	0	0	0
WT222(CAA14FCCF874)	3.75	13105	2022-11-29 10:56:32.973	0.019	-0.002	1.012	3.479	-0.183	4.333	1.846	-0.945	78.931	0	0	0	0	0	0	0
WT222(CAA14FCCF874)	3.75	13105	2022-11-29 10:56:32.973	0.019	-0.002	1.012	3.479	-0.183	4.333	1.862	-0.945	78.942	0	0	0	0	0	0	0
WT222(CAA14FCCF874)	3.75	13105	2022-11-29 10:56:32.973	-0.005	-0.002	1.014	5.432	-0.122	0.427	1.89	-0.945	78.931	0	0	0	0	0	0	0
WT222(CAA14FCCF874)	3.75	13105	2022-11-29 10:56:32.973	-0.005	-0.002	1.014	5.432	-0.122	0.427	1.917	-0.945	78.92	0	0	0	0	0	0	0
WT222(CAA14FCCF874)	3.75	13105	2022-11-29 10:56:32.973	-0.005	-0.002	1.014	5.432	-0.122	0.427	1.945	-0.945	78.909	0	0	0	0	0	0	0
WT222(CAA14FCCF874)	3.75	13105	2022-11-29 10:56:32.973	-0.005	-0.002	1.014	5.432	-0.122	0.427	1.967	-0.945	78.898	0	0	0	0	0	0	0
WT222(CAA14FCCF874)	3.75	13105	2022-11-29 10:56:32.973	0.006	0.245	0.995	-1.953	-0.244	-6.775	1.961	-0.945	78.849	0	0	0	0	0	0	0
WT222(CAA14FCCF874)	3.75	13105	2022-11-29 10:56:32.973	0.006	0.245	0.995	-1.953	-0.244	-6.775	1.956	-0.945	78.805	0	0	0	0	0	0	0
WT222(CAA14FCCF874)	3.75	13105	2022-11-29 10:56:33.145	0.006	0.245	0.995	-1.953	-0.244	-6.775	1.95	-0.939	78.755	0	0	0	0	0	0	0
WT222(CAA14FCCF874)	3.75	13105	2022-11-29 10:56:33.145	0.006	0.245	0.995	-1.953	-0.244	-6.775	1.945	-0.939	78.701	0	0	0	0	0	0	0
WT222(CAA14FCCF874)	3.75	13105	2022-11-29 10:56:33.145	-0.006	-0.132	0.988	-4.517	-0.61	2.747	1.923	-0.945	78.701	0	0	0	0	0	0	0
WT222(CAA14FCCF874)	3.75	13105	2022-11-29 10:56:33.145	-0.006	-0.132	0.988	-4.517	-0.61	2.747	1.906	-0.945	78.701	0	0	0	0	0	0	0
WT222(CAA14FCCF874)	3.75	13105	2022-11-29 10:56:33.145	-0.006	-0.132	0.988	-4.517	-0.61	2.747	1.884	-0.945	78.701	0	0	0	0	0	0	0
WT222(CAA14FCCF874)	3.75	13105	2022-11-29 10:56:33.145	-0.006	-0.132	0.988	-4.517	-0.61	2.747	1.857	-0.95	78.701	0	0	0	0	0	0	0
WT222(CAA14FCCF874)	3.75	13105	2022-11-29 10:56:33.145	0.021	0.122	0.983	-8.484	-0.854	2.502	1.818	-0.95	78.701	0	0	0	0	0	0	0
WT222(CAA14FCCF874)	3.75	13105	2022-11-29 10:56:33.145	0.021	0.122	0.983	-8.484	-0.854	2.502	1.774	-0.956	78.701	0	0	0	0	0	0	0
WT222(CAA14FCCF874)	3.75	13105	2022-11-29 10:56:33.145	0.021	0.122	0.983	-8.484	-0.854	2.502	1.736	-0.956	78.701	0	0	0	0	0	0	0
WT222(CAA14FCCF874)	3.75	13105	2022-11-29 10:56:33.145	0.021	0.122	0.983	-8.484	-0.854	2.502	1.697	-0.961	78.695	0	0	0	0	0	0	0
WT222(CAA14FCCF874)	3.75	13105	2022-11-29 10:56:33.145	0.038	0.057	1.013	-1.526	-0.427	-4.761	1.692	-0.961	78.657	0	0	0	0	0	0	0
WT222(CAA14FCCF874)	3.75	13105	2022-11-29 10:56:33.145	0.038	0.057	1.013	-1.526	-0.427	-4.761	1.686	-0.961	78.618	0	0	0	0	0	0	0
WT222(CAA14FCCF874)	3.75	13105	2022-11-29 10:56:33.145	0.038	0.057	1.013	-1.526	-0.427	-4.761	1.681	-0.961	78.58	0	0	0	0	0	0	0
WT222(CAA14FCCF874)	3.75	13105	2022-11-29 10:56:33.145	0.038	0.057	1.013	-1.526	-0.427	-4.761	1.681	-0.961	78.547	0	0	0	0	0	0	0
WT222(CAA14FCCF874)	3.75	13105	2022-11-29 10:56:33.145	0.023	-0.013	0.91	-2.197	-0.427	29.236	1.67	-0.972	78.679	0	0	0	0	0	0	0
WT222(CAA14FCCF874)	3.75	13105	2022-11-29 10:56:33.145	0.023	-0.013	0.91	-2.197	-0.427	29.236	1.659	-0.978	78.81	0	0	0	0	0	0	0
WT222(CAA14FCCF874)	3.75	13105	2022-11-29 10:56:33.145	0.023	-0.013	0.91	-2.197	-0.427	29.236	1.648	-0.983	78.942	0	0	0	0	0	0	0
WT222(CAA14FCCF874)	3.75	13105	2022-11-29 10:56:33.145	0.023	-0.013	0.91	-2.197	-0.427	29.236	1.637	-0.989	79.074	0	0	0	0	0	0	0
WT222(CAA14FCCF874)	3.75	13105	2022-11-29 10:56:33.145	0.04	-0.163	1.036	4.211	-0.916	26.184	1.653	-0.994	79.195	0	0	0	0	0	0	0
WT222(CAA14FCCF874)	3.75	13105	2022-11-29 10:56:33.145	0.04	-0.163	1.036	4.211	-0.916	26.184	1.67	-1.005	79.31	0	0	0	0	0	0	0
WT222(CAA14FCCF874)	3.75	13105	2022-11-29 10:56:33.145	0.04	-0.163	1.036	4.211	-0.916	26.184	1.686	-1.016	79.431	0	0	0	0	0	0	0
WT222(CAA14FCCF874)	3.75	13105	2022-11-29 10:56:33.145	0.04	-0.163	1.036	4.211	-0.916	26.184	1.697	-1.022	79.552	0	0	0	0	0	0	0
WT222(CAA14FCCF874)	3.75	13105	2022-11-29 10:56:33.145	0.058	0.243	1.069	7.385	-1.892	34.973	1.73	-1.038	79.717	0	0	0	0	0	0	0
WT222(CAA14FCCF874)	3.75	13105	2022-11-29 10:56:33.145	0.058	0.243	1.069	7.385	-1.892	34.973	1.763	-1.055	79.882	0	0	0	0	0	0	0
WT222(CAA14FCCF874)	3.75	13105	2022-11-29 10:56:33.207	0.058	0.243	1.069	7.385	-1.892	34.973	1.796	-1.071	80.041	0	0	0	0	0	0	0
WT222(CAA14FCCF874)	3.75	13105	2022-11-29 10:56:33.207	0.058	0.243	1.069	7.385	-1.892	34.973	1.829	-1.088	80.195	0	0	0	0	0	0	0
WT222(CAA14FCCF874)	3.75	13105	2022-11-29 10:56:33.207	0.035	0.362	1.044	7.202	-9.277	33.752	1.868	-1.137	80.343	0	0	0	0	0	0	0
WT222(CAA14FCCF874)	3.75	13105	2022-11-29 10:56:33.207	0.035	0.362	1.044	7.202	-9.277	33.752	1.906	-1.192	80.491	0	0	0	0	0	0	0
WT222(CAA14FCCF874)	3.75	13105	2022-11-29 10:56:33.207	0.035	0.362	1.044	7.202	-9.277	33.752	1.95	-1.247	80.634	0	0	0	0	0	0	0
WT222(CAA14FCCF874)	3.75	13105	2022-11-29 10:56:33.207	0.035	0.362	1.044	7.202	-9.277	33.752	1.994	-1.302	80.771	0	0	0	0	0	0	0
WT222(CAA14FCCF874)	3.75	13105	2022-11-29 10:56:33.207	-0.024	0.392	0.987	0	4.883	-55.176	2.016	-1.269	80.469	0	0	0	0	0	0	0
WT222(CAA14FCCF874)	3.75	13105	2022-11-29 10:56:33.207	-0.024	0.392	0.987	0	4.883	-55.176	2.038	-1.236	80.167	0	0	0	0	0	0	0
WT222(CAA14FCCF874)	3.75	13105	2022-11-29 10:56:33.207	-0.024	0.392	0.987	0	4.883	-55.176	2.06	-1.203	79.865	0	0	0	0	0	0	0
WT222(CAA14FCCF874)	3.75	13105	2022-11-29 10:56:33.207	0.058	-0.203	0.902	0.427	2.686	-35.461	2.082	-1.187	79.662	0	0	0	0	0	0	0
WT222(CAA14FCCF874)	3.75	13105	2022-11-29 10:56:33.207	0.058	-0.203	0.902	0.427	2.686	-35.461	2.098	-1.165	79.464	0	0	0	0	0	0	0
WT222(CAA14FCCF874)	3.75	13105	2022-11-29 10:56:33.207	0.058	-0.203	0.902	0.427	2.686	-35.461	2.115	-1.148	79.266	0	0	0	0	0	0	0
WT222(CAA14FCCF874)	3.75	13105	2022-11-29 10:56:33.207	0.058	-0.203	0.902	0.427	2.686	-35.461	2.131	-1.132	79.069	0	0	0	0	0	0	0
WT222(CAA14FCCF874)	3.75	13105	2022-11-29 10:56:33.207	0.019	-0.426	0.974	-1.038	-0.183	19.714	2.126	-1.137	79.156	0	0	0	0	0	0	0
WT222(CAA14FCCF874)	3.75	13105	2022-11-29 10:56:33.207	0.019	-0.426	0.974	-1.038	-0.183	19.714	2.115	-1.143	79.244	0	0	0	0	0	0	0
WT222(CAA14FCCF874)	3.75	13105	2022-11-29 10:56:33.207	0.019	-0.426	0.974	-1.038	-0.183	19.714	2.104	-1.148	79.332	0	0	0	0	0	0	0
WT222(CAA14FCCF874)	3.75	13105	2022-11-29 10:56:33.238	0.071	0.015	0.983	-0.671	0	-5.432	1.961	-1.154	79.2	0	0	0	0	0	0	0
WT222(CAA14FCCF874)	3.75	13105	2022-11-29 10:56:33.238	0.033	-0.098	1.006	0.122	0.793	-3.906	1.956	-1.154	79.173	0	0	0	0	0	0	0
WT222(CAA14FCCF874)	3.75	13105	2022-11-29 10:56:33.238	0.033	-0.098	1.006	0.122	0.793	-3.906	1.956	-1.148	79.146	0	0	0	0	0	0	0
WT222(CAA14FCCF874)	3.75	13105	2022-11-29 10:56:33.238	0.033	-0.098	1.006	0.122	0.793	-3.906	1.95	-1.143	79.118	0	0	0	0	0	0	0
WT222(CAA14FCCF874)	3.75	13105	2022-11-29 10:56:33.238	0.033	-0.098	1.006	0.122	0.793	-3.906	1.945	-1.137	79.096	0	0	0	0	0	0	0
WT222(CAA14FCCF874)	3.75	13105	2022-11-29 10:56:33.238	0.081	0.388	0.962	-3.052	0.61	1.16	1.928	-1.137	79.091	0	0	0	0	0	0	0
WT222(CAA14FCCF874)	3.75	13105	2022-11-29 10:56:33.238	0.081	0.388	0.962	-3.052	0.61	1.16	1.917	-1.137	79.085	0	0	0	0	0	0	0
WT222(CAA14FCCF874)	3.75	13105	2022-11-29 10:56:33.238	0.081	0.388	0.962	-3.052	0.61	1.16	1.906	-1.137	79.08	0	0	0	0	0	0	0
WT222(CAA14FCCF874)	3.75	13105	2022-11-29 10:56:33.238	0.081	0.388	0.962	-3.052	0.61	1.16	1.895	-1.137	79.069	0	0	0	0	0	0	0
WT222(CAA14FCCF874)	3.75	13105	2022-11-29 10:56:33.238	0.098	-0.254	1.033	-0.183	0.061	-2.441	1.901	-1.143	79.047	0	0	0	0	0	0	0
WT222(CAA14FCCF874)	3.75	13105	2022-11-29 10:56:33.238	0.098	-0.254	1.033	-0.183	0.061	-2.441	1.901	-1.143	79.025	0	0	0	0	0	0	0
WT222(CAA14FCCF874)	3.75	13105	2022-11-29 10:56:33.238	0.098	-0.254	1.033	-0.183	0.061	-2.441	1.901	-1.148	79.003	0	0	0	0	0	0	0
WT222(CAA14FCCF874)	3.75	13105	2022-11-29 10:56:33.238	0.098	-0.254	1.033	-0.183	0.061	-2.441	1.895	-1.148	78.986	0	0	0	0	0	0	0
WT222(CAA14FCCF874)	3.75	13105	2022-11-29 10:56:33.238	0.042	0.229	1.022	-5.31	-0.061	1.099	1.868	-1.154	78.986	0	0	0	0	0	0	0
WT222(CAA14FCCF874)	3.75	13105	2022-11-29 10:56:33.238	0.042	0.229	1.022	-5.31	-0.061	1.099	1.84	-1.159	78.981	0	0	0	0	0	0	0
WT222(CAA14FCCF874)	3.75	13105	2022-11-29 10:56:33.238	0.042	0.229	1.022	-5.31	-0.061	1.099	1.813	-1.165	78.975	0	0	0	0	0	0	0
WT222(CAA14FCCF874)	3.75	13105	2022-11-29 10:56:33.316	0.042	0.229	1.022	-5.31	-0.061	1.099	1.791	-1.17	78.975	0	0	0	0	0	0	0
WT222(CAA14FCCF874)	3.75	13105	2022-11-29 10:56:33.316	-0.025	-0.068	0.961	0.732	0.671	-3.662	1.796	-1.17	78.942	0	0	0	0	0	0	0
WT222(CAA14FCCF874)	3.75	13105	2022-11-29 10:56:33.316	-0.025	-0.068	0.961	0.732	0.671	-3.662	1.807	-1.17	78.92	0	0	0	0	0	0	0
WT222(CAA14FCCF874)	3.75	13105	2022-11-29 10:56:33.316	-0.025	-0.068	0.961	0.732	0.671	-3.662	1.807	-1.17	78.893	0	0	0	0	0	0	0
WT222(CAA14FCCF874)	3.75	13105	2022-11-29 10:56:33.316	-0.025	-0.068	0.961	0.732	0.671	-3.662	1.813	-1.165	78.865	0	0	0	0	0	0	0
WT222(CAA14FCCF874)	3.75	13105	2022-11-29 10:56:33.316	0.06	0.016	1.022	2.625	0.61	2.38	1.824	-1.165	78.871	0	0	0	0	0	0	0
WT222(CAA14FCCF874)	3.75	13105	2022-11-29 10:56:33.316	0.06	0.016	1.022	2.625	0.61	2.38	1.84	-1.165	78.876	0	0	0	0	0	0	0
WT222(CAA14FCCF874)	3.75	13105	2022-11-29 10:56:33.316	0.06	0.016	1.022	2.625	0.61	2.38	1.851	-1.165	78.882	0	0	0	0	0	0	0
WT222(CAA14FCCF874)	3.75	13105	2022-11-29 10:56:33.316	0.06	0.016	1.022	2.625	0.61	2.38	1.862	-1.165	78.887	0	0	0	0	0	0	0
WT222(CAA14FCCF874)	3.75	13105	2022-11-29 10:56:33.316	0.017	0.096	1.013	3.479	0	10.01	1.879	-1.17	78.931	0	0	0	0	0	0	0
WT222(CAA14FCCF874)	3.75	13105	2022-11-29 10:56:33.316	0.017	0.096	1.013	3.479	0	10.01	1.895	-1.176	78.975	0	0	0	0	0	0	0
WT222(CAA14FCCF874)	3.75	13105	2022-11-29 10:56:33.316	0.017	0.096	1.013	3.479	0	10.01	1.912	-1.181	79.014	0	0	0	0	0	0	0
WT222(CAA14FCCF874)	3.75	13105	2022-11-29 10:56:33.316	0.017	0.096	1.013	3.479	0	10.01	1.928	-1.187	79.058	0	0	0	0	0	0	0
WT222(CAA14FCCF874)	3.75	13105	2022-11-29 10:56:33.316	0.037	-0.326	0.821	-1.587	3.357	27.344	1.917	-1.176	79.189	0	0	0	0	0	0	0
WT222(CAA14FCCF874)	3.75	13105	2022-11-29 10:56:33.316	0.037	-0.326	0.821	-1.587	3.357	27.344	1.901	-1.165	79.321	0	0	0	0	0	0	0
WT222(CAA14FCCF874)	3.75	13105	2022-11-29 10:56:33.316	0.037	-0.326	0.821	-1.587	3.357	27.344	1.884	-1.154	79.459	0	0	0	0	0	0	0
WT222(CAA14FCCF874)	3.75	13105	2022-11-29 10:56:33.379	0.037	-0.326	0.821	-1.587	3.357	27.344	1.862	-1.143	79.596	0	0	0	0	0	0	0
WT222(CAA14FCCF874)	3.75	13105	2022-11-29 10:56:33.379	0.049	-0.023	1.138	13	0.366	13.062	1.917	-1.148	79.662	0	0	0	0	0	0	0
WT222(CAA14FCCF874)	3.75	13105	2022-11-29 10:56:33.379	0.049	-0.023	1.138	13	0.366	13.062	1.967	-1.154	79.728	0	0	0	0	0	0	0
WT222(CAA14FCCF874)	3.75	13105	2022-11-29 10:56:33.379	0.049	-0.023	1.138	13	0.366	13.062	2.021	-1.154	79.794	0	0	0	0	0	0	0
WT222(CAA14FCCF874)	3.75	13105	2022-11-29 10:56:33.379	0.049	-0.023	1.138	13	0.366	13.062	2.071	-1.159	79.86	0	0	0	0	0	0	0
WT222(CAA14FCCF874)	3.75	13105	2022-11-29 10:56:33.379	0.096	0.582	1.234	13.611	-4.211	3.906	2.137	-1.181	79.871	0	0	0	0	0	0	0
WT222(CAA14FCCF874)	3.75	13105	2022-11-29 10:56:33.379	0.096	0.582	1.234	13.611	-4.211	3.906	2.203	-1.208	79.882	0	0	0	0	0	0	0
WT222(CAA14FCCF874)	3.75	13105	2022-11-29 10:56:33.379	0.096	0.582	1.234	13.611	-4.211	3.906	2.274	-1.236	79.893	0	0	0	0	0	0	0
WT222(CAA14FCCF874)	3.75	13105	2022-11-29 10:56:33.379	0.096	0.582	1.234	13.611	-4.211	3.906	2.346	-1.263	79.893	0	0	0	0	0	0	0
WT222(CAA14FCCF874)	3.75	13105	2022-11-29 10:56:33.379	0.026	-0.107	0.881	12.329	3.845	-28.625	2.417	-1.241	79.739	0	0	0	0	0	0	0
WT222(CAA14FCCF874)	3.75	13105	2022-11-29 10:56:33.379	0.026	-0.107	0.881	12.329	3.845	-28.625	2.488	-1.219	79.585	0	0	0	0	0	0	0
WT222(CAA14FCCF874)	3.75	13105	2022-11-29 10:56:33.379	0.026	-0.107	0.881	12.329	3.845	-28.625	2.554	-1.198	79.437	0	0	0	0	0	0	0
WT222(CAA14FCCF874)	3.75	13105	2022-11-29 10:56:33.379	0.026	-0.107	0.881	12.329	3.845	-28.625	2.62	-1.176	79.283	0	0	0	0	0	0	0
WT222(CAA14FCCF874)	3.75	13105	2022-11-29 10:56:33.379	0.104	-0.044	0.939	13.489	-5.92	42.236	2.681	-1.219	79.486	0	0	0	0	0	0	0
WT222(CAA14FCCF874)	3.75	13105	2022-11-29 10:56:33.379	0.104	-0.044	0.939	13.489	-5.92	42.236	2.741	-1.263	79.689	0	0	0	0	0	0	0
WT222(CAA14FCCF874)	3.75	13105	2022-11-29 10:56:33.379	0.104	-0.044	0.939	13.489	-5.92	42.236	2.802	-1.307	79.893	0	0	0	0	0	0	0
WT222(CAA14FCCF874)	3.75	13105	2022-11-29 10:56:33.473	0.104	-0.044	0.939	13.489	-5.92	42.236	2.862	-1.351	80.09	0	0	0	0	0	0	0
WT222(CAA14FCCF874)	3.75	13105	2022-11-29 10:56:33.473	-0.024	0.033	0.99	8.24	4.944	44.312	2.895	-1.346	80.31	0	0	0	0	0	0	0
WT222(CAA14FCCF874)	3.75	13105	2022-11-29 10:56:33.473	-0.024	0.033	0.99	8.24	4.944	44.312	2.928	-1.335	80.524	0	0	0	0	0	0	0
WT222(CAA14FCCF874)	3.75	13105	2022-11-29 10:56:33.473	-0.024	0.033	0.99	8.24	4.944	44.312	2.961	-1.324	80.733	0	0	0	0	0	0	0
WT222(CAA14FCCF874)	3.75	13105	2022-11-29 10:56:33.473	-0.024	0.033	0.99	8.24	4.944	44.312	2.994	-1.318	80.947	0	0	0	0	0	0	0
WT222(CAA14FCCF874)	3.75	13105	2022-11-29 10:56:33.473	0.125	0.722	0.953	7.568	1.404	2.441	3.032	-1.313	80.947	0	0	0	0	0	0	0
WT222(CAA14FCCF874)	3.75	13105	2022-11-29 10:56:33.473	0.125	0.722	0.953	7.568	1.404	2.441	3.076	-1.313	80.942	0	0	0	0	0	0	0
WT222(CAA14FCCF874)	3.75	13105	2022-11-29 10:56:33.473	0.125	0.722	0.953	7.568	1.404	2.441	3.131	-1.313	80.931	0	0	0	0	0	0	0
WT222(CAA14FCCF874)	3.75	13105	2022-11-29 10:56:33.566	-0.118	-0.328	0.912	-2.747	-6.897	-36.804	3.126	-1.34	80.728	0	0	0	0	0	0	0
WT222(CAA14FCCF874)	3.75	13105	2022-11-29 10:56:33.566	-0.118	-0.328	0.912	-2.747	-6.897	-36.804	3.126	-1.368	80.524	0	0	0	0	0	0	0
WT222(CAA14FCCF874)	3.75	13105	2022-11-29 10:56:33.566	-0.118	-0.328	0.912	-2.747	-6.897	-36.804	3.115	-1.39	80.327	0	0	0	0	0	0	0
WT222(CAA14FCCF874)	3.75	13105	2022-11-29 10:56:33.566	-0.118	-0.328	0.912	-2.747	-6.897	-36.804	3.109	-1.417	80.134	0	0	0	0	0	0	0
WT222(CAA14FCCF874)	3.75	13105	2022-11-29 10:56:33.566	0.141	-0.069	1.031	2.014	-3.784	18.616	3.115	-1.439	80.217	0	0	0	0	0	0	0
WT222(CAA14FCCF874)	3.75	13105	2022-11-29 10:56:33.566	0.141	-0.069	1.031	2.014	-3.784	18.616	3.115	-1.467	80.305	0	0	0	0	0	0	0
WT222(CAA14FCCF874)	3.75	13105	2022-11-29 10:56:33.566	0.141	-0.069	1.031	2.014	-3.784	18.616	3.12	-1.489	80.387	0	0	0	0	0	0	0
WT222(CAA14FCCF874)	3.75	13105	2022-11-29 10:56:33.566	0.141	-0.069	1.031	2.014	-3.784	18.616	3.12	-1.516	80.475	0	0	0	0	0	0	0
WT222(CAA14FCCF874)	3.75	13105	2022-11-29 10:56:33.566	-0.06	0.345	0.992	-1.221	1.953	-25.208	3.12	-1.505	80.343	0	0	0	0	0	0	0
WT222(CAA14FCCF874)	3.75	13105	2022-11-29 10:56:33.566	-0.06	0.345	0.992	-1.221	1.953	-25.208	3.115	-1.489	80.211	0	0	0	0	0	0	0
WT222(CAA14FCCF874)	3.75	13105	2022-11-29 10:56:33.566	-0.06	0.345	0.992	-1.221	1.953	-25.208	3.115	-1.472	80.074	0	0	0	0	0	0	0
WT222(CAA14FCCF874)	3.75	13105	2022-11-29 10:56:33.566	-0.06	0.345	0.992	-1.221	1.953	-25.208	3.115	-1.456	79.937	0	0	0	0	0	0	0
WT222(CAA14FCCF874)	3.75	13105	2022-11-29 10:56:33.566	-0.01	0.061	0.98	-1.526	1.709	-15.93	3.115	-1.445	79.849	0	0	0	0	0	0	0
WT222(CAA14FCCF874)	3.75	13105	2022-11-29 10:56:33.566	-0.01	0.061	0.98	-1.526	1.709	-15.93	3.115	-1.428	79.755	0	0	0	0	0	0	0
WT222(CAA14FCCF874)	3.75	13105	2022-11-29 10:56:33.566	-0.01	0.061	0.98	-1.526	1.709	-15.93	3.115	-1.417	79.667	0	0	0	0	0	0	0
WT222(CAA14FCCF874)	3.75	13105	2022-11-29 10:56:33.566	-0.01	0.061	0.98	-1.526	1.709	-15.93	3.115	-1.401	79.579	0	0	0	0	0	0	0
WT222(CAA14FCCF874)	3.75	13105	2022-11-29 10:56:33.598	0.015	0.101	0.989	4.333	0.916	-5.249	3.142	-1.395	79.541	0	0	0	0	0	0	0
WT222(CAA14FCCF874)	3.75	13105	2022-11-29 10:56:33.598	0.015	0.101	0.989	4.333	0.916	-5.249	3.17	-1.384	79.508	0	0	0	0	0	0	0
WT222(CAA14FCCF874)	3.75	13105	2022-11-29 10:56:33.598	0.015	0.101	0.989	4.333	0.916	-5.249	3.197	-1.379	79.47	0	0	0	0	0	0	0
WT222(CAA14FCCF874)	3.75	13105	2022-11-29 10:56:33.598	0.015	0.101	0.989	4.333	0.916	-5.249	3.224	-1.373	79.437	0	0	0	0	0	0	0
WT222(CAA14FCCF874)	3.75	13105	2022-11-29 10:56:33.598	-0.053	0.14	1.021	3.235	0.244	-3.601	3.246	-1.368	79.409	0	0	0	0	0	0	0
WT222(CAA14FCCF874)	3.75	13105	2022-11-29 10:56:33.598	-0.053	0.14	1.021	3.235	0.244	-3.601	3.268	-1.362	79.382	0	0	0	0	0	0	0
WT222(CAA14FCCF874)	3.75	13105	2022-11-29 10:56:33.598	-0.053	0.14	1.021	3.235	0.244	-3.601	3.29	-1.357	79.354	0	0	0	0	0	0	0
WT222(CAA14FCCF874)	3.75	13105	2022-11-29 10:56:33.598	-0.053	0.14	1.021	3.235	0.244	-3.601	3.312	-1.351	79.327	0	0	0	0	0	0	0
WT222(CAA14FCCF874)	3.75	13105	2022-11-29 10:56:33.645	0.058	0.12	0.967	-1.587	0.977	0.549	3.312	-1.346	79.321	0	0	0	0	0	0	0
WT222(CAA14FCCF874)	3.75	13105	2022-11-29 10:56:33.645	0.058	0.12	0.967	-1.587	0.977	0.549	3.312	-1.34	79.316	0	0	0	0	0	0	0
WT222(CAA14FCCF874)	3.75	13105	2022-11-29 10:56:33.645	0.058	0.12	0.967	-1.587	0.977	0.549	3.307	-1.335	79.305	0	0	0	0	0	0	0
WT222(CAA14FCCF874)	3.75	13105	2022-11-29 10:56:33.645	0.058	0.12	0.967	-1.587	0.977	0.549	3.307	-1.329	79.299	0	0	0	0	0	0	0
WT222(CAA14FCCF874)	3.75	13105	2022-11-29 10:56:33.645	0.072	0.085	0.993	-0.549	2.441	-10.742	3.312	-1.313	79.239	0	0	0	0	0	0	0
WT222(CAA14FCCF874)	3.75	13105	2022-11-29 10:56:33.645	0.072	0.085	0.993	-0.549	2.441	-10.742	3.318	-1.296	79.178	0	0	0	0	0	0	0
WT222(CAA14FCCF874)	3.75	13105	2022-11-29 10:56:33.645	0.072	0.085	0.993	-0.549	2.441	-10.742	3.323	-1.28	79.118	0	0	0	0	0	0	0
WT222(CAA14FCCF874)	3.75	13105	2022-11-29 10:56:33.645	0.072	0.085	0.993	-0.549	2.441	-10.742	3.329	-1.263	79.058	0	0	0	0	0	0	0
WT222(CAA14FCCF874)	3.75	13105	2022-11-29 10:56:33.660	0.088	0.177	0.983	-2.686	-0.671	-12.268	3.323	-1.269	78.986	0	0	0	0	0	0	0
WT222(CAA14FCCF874)	3.75	13105	2022-11-29 10:56:33.660	0.088	0.177	0.983	-2.686	-0.671	-12.268	3.323	-1.269	78.915	0	0	0	0	0	0	0
WT222(CAA14FCCF874)	3.75	13105	2022-11-29 10:56:33.660	0.088	0.177	0.983	-2.686	-0.671	-12.268	3.318	-1.269	78.849	0	0	0	0	0	0	0
WT222(CAA14FCCF874)	3.75	13105	2022-11-29 10:56:33.660	0.088	0.177	0.983	-2.686	-0.671	-12.268	3.312	-1.274	78.777	0	0	0	0	0	0	0
WT222(CAA14FCCF874)	3.75	13105	2022-11-29 10:56:33.660	0.031	0.193	1.002	1.709	0.732	-4.395	3.334	-1.269	78.75	0	0	0	0	0	0	0
WT222(CAA14FCCF874)	3.75	13105	2022-11-29 10:56:33.660	0.031	0.193	1.002	1.709	0.732	-4.395	3.351	-1.269	78.723	0	0	0	0	0	0	0
WT222(CAA14FCCF874)	3.75	13105	2022-11-29 10:56:33.660	0.031	0.193	1.002	1.709	0.732	-4.395	3.373	-1.263	78.69	0	0	0	0	0	0	0
WT222(CAA14FCCF874)	3.75	13105	2022-11-29 10:56:33.660	0.031	0.193	1.002	1.709	0.732	-4.395	3.395	-1.263	78.662	0	0	0	0	0	0	0
WT222(CAA14FCCF874)	3.75	13105	2022-11-29 10:56:33.660	0.035	-0.126	0.976	2.808	0.183	15.32	3.417	-1.269	78.728	0	0	0	0	0	0	0
WT222(CAA14FCCF874)	3.75	13105	2022-11-29 10:56:33.660	0.035	-0.126	0.976	2.808	0.183	15.32	3.433	-1.274	78.799	0	0	0	0	0	0	0
WT222(CAA14FCCF874)	3.75	13105	2022-11-29 10:56:33.660	0.035	-0.126	0.976	2.808	0.183	15.32	3.455	-1.28	78.876	0	0	0	0	0	0	0
WT222(CAA14FCCF874)	3.75	13105	2022-11-29 10:56:33.660	0.035	-0.126	0.976	2.808	0.183	15.32	3.466	-1.285	78.948	0	0	0	0	0	0	0
WT222(CAA14FCCF874)	3.75	13105	2022-11-29 10:56:33.660	0.005	0.213	1.042	-7.324	1.465	-26.367	3.439	-1.274	78.816	0	0	0	0	0	0	0
WT222(CAA14FCCF874)	3.75	13105	2022-11-29 10:56:33.660	0.005	0.213	1.042	-7.324	1.465	-26.367	3.411	-1.263	78.679	0	0	0	0	0	0	0
WT222(CAA14FCCF874)	3.75	13105	2022-11-29 10:56:33.660	0.005	0.213	1.042	-7.324	1.465	-26.367	3.384	-1.247	78.547	0	0	0	0	0	0	0
WT222(CAA14FCCF874)	3.75	13105	2022-11-29 10:56:33.660	0.005	0.213	1.042	-7.324	1.465	-26.367	3.356	-1.236	78.409	0	0	0	0	0	0	0
WT222(CAA14FCCF874)	3.75	13105	2022-11-29 10:56:33.801	0.126	0.234	0.93	7.141	-1.709	1.831	3.406	-1.247	78.415	0	0	0	0	0	0	0
WT222(CAA14FCCF874)	3.75	13105	2022-11-29 10:56:33.801	0.126	0.234	0.93	7.141	-1.709	1.831	3.45	-1.258	78.42	0	0	0	0	0	0	0
WT222(CAA14FCCF874)	3.75	13105	2022-11-29 10:56:33.801	0.126	0.234	0.93	7.141	-1.709	1.831	3.494	-1.269	78.42	0	0	0	0	0	0	0
WT222(CAA14FCCF874)	3.75	13105	2022-11-29 10:56:33.801	0.126	0.234	0.93	7.141	-1.709	1.831	3.543	-1.285	78.426	0	0	0	0	0	0	0
WT222(CAA14FCCF874)	3.75	13105	2022-11-29 10:56:33.801	0.043	-0.085	0.999	0.732	0.244	-0.732	3.554	-1.285	78.415	0	0	0	0	0	0	0
WT222(CAA14FCCF874)	3.75	13105	2022-11-29 10:56:33.801	0.043	-0.085	0.999	0.732	0.244	-0.732	3.565	-1.291	78.409	0	0	0	0	0	0	0
WT222(CAA14FCCF874)	3.75	13105	2022-11-29 10:56:33.801	0.043	-0.085	0.999	0.732	0.244	-0.732	3.576	-1.296	78.404	0	0	0	0	0	0	0
WT222(CAA14FCCF874)	3.75	13105	2022-11-29 10:56:33.801	0.043	-0.085	0.999	0.732	0.244	-0.732	3.587	-1.296	78.398	0	0	0	0	0	0	0
WT222(CAA14FCCF874)	3.75	13105	2022-11-29 10:56:33.832	0.002	0.022	1.015	-1.892	-1.831	-10.498	3.582	-1.307	78.344	0	0	0	0	0	0	0
WT222(CAA14FCCF874)	3.75	13105	2022-11-29 10:56:33.832	0.002	0.022	1.015	-1.892	-1.831	-10.498	3.576	-1.313	78.294	0	0	0	0	0	0	0
WT222(CAA14FCCF874)	3.75	13105	2022-11-29 10:56:33.832	0.002	0.022	1.015	-1.892	-1.831	-10.498	3.571	-1.324	78.239	0	0	0	0	0	0	0
WT222(CAA14FCCF874)	3.75	13105	2022-11-29 10:56:33.832	0.002	0.022	1.015	-1.892	-1.831	-10.498	3.565	-1.335	78.19	0	0	0	0	0	0	0
WT222(CAA14FCCF874)	3.75	13105	2022-11-29 10:56:33.832	0.014	0.095	0.997	0.916	1.099	-2.075	3.571	-1.329	78.184	0	0	0	0	0	0	0
WT222(CAA14FCCF874)	3.75	13105	2022-11-29 10:56:33.832	0.014	0.095	0.997	0.916	1.099	-2.075	3.582	-1.324	78.173	0	0	0	0	0	0	0
WT222(CAA14FCCF874)	3.75	13105	2022-11-29 10:56:33.832	0.014	0.095	0.997	0.916	1.099	-2.075	3.587	-1.324	78.168	0	0	0	0	0	0	0
WT222(CAA14FCCF874)	3.75	13105	2022-11-29 10:56:33.832	0.014	0.095	0.997	0.916	1.099	-2.075	3.598	-1.318	78.157	0	0	0	0	0	0	0
WT222(CAA14FCCF874)	3.75	13105	2022-11-29 10:56:33.832	0.07	0.222	0.924	0.061	-0.61	-2.686	3.604	-1.324	78.146	0	0	0	0	0	0	0
WT222(CAA14FCCF874)	3.75	13105	2022-11-29 10:56:33.832	0.07	0.222	0.924	0.061	-0.61	-2.686	3.609	-1.324	78.129	0	0	0	0	0	0	0
WT222(CAA14FCCF874)	3.75	13105	2022-11-29 10:56:33.832	0.07	0.222	0.924	0.061	-0.61	-2.686	3.615	-1.329	78.118	0	0	0	0	0	0	0
WT222(CAA14FCCF874)	3.75	13105	2022-11-29 10:56:33.832	0.07	0.222	0.924	0.061	-0.61	-2.686	3.625	-1.335	78.102	0	0	0	0	0	0	0
WT222(CAA14FCCF874)	3.75	13105	2022-11-29 10:56:33.832	0.058	0.132	1.005	-0.916	0.305	-8.911	3.625	-1.335	78.058	0	0	0	0	0	0	0
WT222(CAA14FCCF874)	3.75	13105	2022-11-29 10:56:33.832	0.058	0.132	1.005	-0.916	0.305	-8.911	3.631	-1.335	78.008	0	0	0	0	0	0	0
WT222(CAA14FCCF874)	3.75	13105	2022-11-29 10:56:33.832	0.058	0.132	1.005	-0.916	0.305	-8.911	3.636	-1.335	77.964	0	0	0	0	0	0	0
WT222(CAA14FCCF874)	3.75	13105	2022-11-29 10:56:33.832	0.058	0.132	1.005	-0.916	0.305	-8.911	3.642	-1.335	77.921	0	0	0	0	0	0	0
WT222(CAA14FCCF874)	3.75	13105	2022-11-29 10:56:33.895	0.002	-0.262	1.039	0.732	1.77	10.803	3.647	-1.329	77.975	0	0	0	0	0	0	0
WT222(CAA14FCCF874)	3.75	13105	2022-11-29 10:56:33.895	0.002	-0.262	1.039	0.732	1.77	10.803	3.653	-1.329	78.03	0	0	0	0	0	0	0
WT222(CAA14FCCF874)	3.75	13105	2022-11-29 10:56:33.895	0.002	-0.262	1.039	0.732	1.77	10.803	3.653	-1.324	78.091	0	0	0	0	0	0	0
WT222(CAA14FCCF874)	3.75	13105	2022-11-29 10:56:33.895	-0.022	0.269	0.912	-1.099	-0.183	-24.231	3.653	-1.324	77.975	0	0	0	0	0	0	0
WT222(CAA14FCCF874)	3.75	13105	2022-11-29 10:56:33.895	-0.022	0.269	0.912	-1.099	-0.183	-24.231	3.653	-1.318	77.855	0	0	0	0	0	0	0
WT222(CAA14FCCF874)	3.75	13105	2022-11-29 10:56:33.895	-0.022	0.269	0.912	-1.099	-0.183	-24.231	3.653	-1.313	77.739	0	0	0	0	0	0	0
WT222(CAA14FCCF874)	3.75	13105	2022-11-29 10:56:33.895	-0.022	0.269	0.912	-1.099	-0.183	-24.231	3.658	-1.302	77.618	0	0	0	0	0	0	0
WT222(CAA14FCCF874)	3.75	13105	2022-11-29 10:56:33.895	0.037	-0.092	1.015	-0.061	1.16	9.277	3.658	-1.302	77.668	0	0	0	0	0	0	0
WT222(CAA14FCCF874)	3.75	13105	2022-11-29 10:56:33.895	0.037	-0.092	1.015	-0.061	1.16	9.277	3.664	-1.302	77.717	0	0	0	0	0	0	0

## Sheet: 5.0kg
设备名称	电压	版本	片上时间	加速度X(g)	加速度Y(g)	加速度Z(g)	角速度X(°/s)	角速度Y(°/s)	角速度Z(°/s)	角度X(°)	角度Y(°)	角度Z(°)	磁场X	磁场Y	磁场Z	四元数0	四元数1	四元数2	四元数3	状态
WT222(CAA14FCCF874)	3.82	13105	2022-11-29 10:25:55.666	0.026	-0.003	0.985	1.221	-1.953	6.592	-1.626	-2.802	97.679	0	0	0	0	0	0	0
WT222(CAA14FCCF874)	3.82	13105	2022-11-29 10:25:55.666	0.026	-0.003	0.985	1.221	-1.953	6.592	-1.62	-2.807	97.729	0	0	0	0	0	0	0
WT222(CAA14FCCF874)	3.82	13105	2022-11-29 10:25:55.666	0.026	-0.003	0.985	1.221	-1.953	6.592	-1.615	-2.813	97.784	0	0	0	0	0	0	0
WT222(CAA14FCCF874)	3.82	13105	2022-11-29 10:25:55.666	0.026	-0.003	0.985	1.221	-1.953	6.592	-1.609	-2.818	97.833	0	0	0	0	0	0	0
WT222(CAA14FCCF874)	3.82	13105	2022-11-29 10:25:55.666	0.163	-0.142	1.008	-0.183	-2.258	-2.014	-1.609	-2.829	97.844	0	0	0	0	0	0	0
WT222(CAA14FCCF874)	3.82	13105	2022-11-29 10:25:55.697	0.163	-0.142	1.008	-0.183	-2.258	-2.014	-1.609	-2.84	97.85	0	0	0	0	0	0	0
WT222(CAA14FCCF874)	3.82	13105	2022-11-29 10:25:55.697	0.163	-0.142	1.008	-0.183	-2.258	-2.014	-1.609	-2.851	97.861	0	0	0	0	0	0	0
WT222(CAA14FCCF874)	3.82	13105	2022-11-29 10:25:55.697	0.163	-0.142	1.008	-0.183	-2.258	-2.014	-1.615	-2.867	97.877	0	0	0	0	0	0	0
WT222(CAA14FCCF874)	3.82	13105	2022-11-29 10:25:55.697	-0.126	0.061	0.982	-0.549	-0.854	3.174	-1.62	-2.867	97.91	0	0	0	0	0	0	0
WT222(CAA14FCCF874)	3.82	13105	2022-11-29 10:25:55.697	-0.126	0.061	0.982	-0.549	-0.854	3.174	-1.62	-2.873	97.949	0	0	0	0	0	0	0
WT222(CAA14FCCF874)	3.82	13105	2022-11-29 10:25:55.697	-0.126	0.061	0.982	-0.549	-0.854	3.174	-1.626	-2.873	97.982	0	0	0	0	0	0	0
WT222(CAA14FCCF874)	3.82	13105	2022-11-29 10:25:55.697	-0.126	0.061	0.982	-0.549	-0.854	3.174	-1.626	-2.873	98.02	0	0	0	0	0	0	0
WT222(CAA14FCCF874)	3.82	13105	2022-11-29 10:25:55.697	0.154	-0.123	0.999	1.77	-0.977	1.343	-1.62	-2.873	98.042	0	0	0	0	0	0	0
WT222(CAA14FCCF874)	3.82	13105	2022-11-29 10:25:55.853	0.154	-0.123	0.999	1.77	-0.977	1.343	-1.609	-2.878	98.069	0	0	0	0	0	0	0
WT222(CAA14FCCF874)	3.82	13105	2022-11-29 10:25:55.853	0.154	-0.123	0.999	1.77	-0.977	1.343	-1.604	-2.878	98.097	0	0	0	0	0	0	0
WT222(CAA14FCCF874)	3.82	13105	2022-11-29 10:25:55.853	0.154	-0.123	0.999	1.77	-0.977	1.343	-1.599	-2.884	98.124	0	0	0	0	0	0	0
WT222(CAA14FCCF874)	3.82	13105	2022-11-29 10:25:55.853	-0.019	-0.026	0.967	-2.563	-4.761	-11.536	-1.609	-2.911	98.091	0	0	0	0	0	0	0
WT222(CAA14FCCF874)	3.82	13105	2022-11-29 10:25:55.853	-0.019	-0.026	0.967	-2.563	-4.761	-11.536	-1.62	-2.933	98.053	0	0	0	0	0	0	0
WT222(CAA14FCCF874)	3.82	13105	2022-11-29 10:25:55.853	-0.019	-0.026	0.967	-2.563	-4.761	-11.536	-1.631	-2.955	98.02	0	0	0	0	0	0	0
WT222(CAA14FCCF874)	3.82	13105	2022-11-29 10:25:55.853	0.105	-0.052	1.026	0.549	0.305	-2.258	-1.631	-2.955	98.031	0	0	0	0	0	0	0
WT222(CAA14FCCF874)	3.82	13105	2022-11-29 10:25:55.853	0.105	-0.052	1.026	0.549	0.305	-2.258	-1.631	-2.95	98.042	0	0	0	0	0	0	0
WT222(CAA14FCCF874)	3.82	13105	2022-11-29 10:25:55.853	0.105	-0.052	1.026	0.549	0.305	-2.258	-1.631	-2.95	98.053	0	0	0	0	0	0	0
WT222(CAA14FCCF874)	3.82	13105	2022-11-29 10:25:55.853	0.105	-0.052	1.026	0.549	0.305	-2.258	-1.626	-2.95	98.064	0	0	0	0	0	0	0
WT222(CAA14FCCF874)	3.82	13105	2022-11-29 10:25:55.853	-0.026	-0.041	0.992	2.441	-0.793	3.357	-1.62	-2.955	98.102	0	0	0	0	0	0	0
WT222(CAA14FCCF874)	3.82	13105	2022-11-29 10:25:55.853	-0.026	-0.041	0.992	2.441	-0.793	3.357	-1.609	-2.955	98.141	0	0	0	0	0	0	0
WT222(CAA14FCCF874)	3.82	13105	2022-11-29 10:25:55.853	-0.026	-0.041	0.992	2.441	-0.793	3.357	-1.599	-2.955	98.179	0	0	0	0	0	0	0
WT222(CAA14FCCF874)	3.82	13105	2022-11-29 10:25:55.853	-0.026	-0.041	0.992	2.441	-0.793	3.357	-1.593	-2.955	98.218	0	0	0	0	0	0	0
WT222(CAA14FCCF874)	3.82	13105	2022-11-29 10:25:55.853	0.076	-0.106	0.984	0.793	-0.549	0.977	-1.593	-2.961	98.245	0	0	0	0	0	0	0
WT222(CAA14FCCF874)	3.82	13105	2022-11-29 10:25:55.853	0.076	-0.106	0.984	0.793	-0.549	0.977	-1.593	-2.961	98.273	0	0	0	0	0	0	0
WT222(CAA14FCCF874)	3.82	13105	2022-11-29 10:25:55.853	0.076	-0.106	0.984	0.793	-0.549	0.977	-1.593	-2.961	98.3	0	0	0	0	0	0	0
WT222(CAA14FCCF874)	3.82	13105	2022-11-29 10:25:55.853	0.076	-0.106	0.984	0.793	-0.549	0.977	-1.593	-2.961	98.328	0	0	0	0	0	0	0
WT222(CAA14FCCF874)	3.82	13105	2022-11-29 10:25:55.853	0.097	-0.016	1.021	0.671	0.488	7.629	-1.593	-2.961	98.388	0	0	0	0	0	0	0
WT222(CAA14FCCF874)	3.82	13105	2022-11-29 10:25:55.853	0.097	-0.016	1.021	0.671	0.488	7.629	-1.599	-2.955	98.448	0	0	0	0	0	0	0
WT222(CAA14FCCF874)	3.82	13105	2022-11-29 10:25:55.853	0.097	-0.016	1.021	0.671	0.488	7.629	-1.599	-2.95	98.509	0	0	0	0	0	0	0
WT222(CAA14FCCF874)	3.82	13105	2022-11-29 10:25:55.853	0.097	-0.016	1.021	0.671	0.488	7.629	-1.599	-2.95	98.569	0	0	0	0	0	0	0
WT222(CAA14FCCF874)	3.82	13105	2022-11-29 10:25:55.853	0.098	-0.003	1.01	-0.305	-0.916	-2.502	-1.604	-2.955	98.58	0	0	0	0	0	0	0
WT222(CAA14FCCF874)	3.82	13105	2022-11-29 10:25:55.853	0.098	-0.003	1.01	-0.305	-0.916	-2.502	-1.609	-2.961	98.586	0	0	0	0	0	0	0
WT222(CAA14FCCF874)	3.82	13105	2022-11-29 10:25:55.885	0.098	-0.003	1.01	-0.305	-0.916	-2.502	-1.609	-2.966	98.591	0	0	0	0	0	0	0
WT222(CAA14FCCF874)	3.82	13105	2022-11-29 10:25:55.885	0.098	-0.003	1.01	-0.305	-0.916	-2.502	-1.609	-2.972	98.602	0	0	0	0	0	0	0
WT222(CAA14FCCF874)	3.82	13105	2022-11-29 10:25:55.885	0.022	0.006	1.002	1.221	0	4.822	-1.609	-2.977	98.646	0	0	0	0	0	0	0
WT222(CAA14FCCF874)	3.82	13105	2022-11-29 10:25:55.885	0.022	0.006	1.002	1.221	0	4.822	-1.604	-2.977	98.69	0	0	0	0	0	0	0
WT222(CAA14FCCF874)	3.82	13105	2022-11-29 10:25:55.885	0.022	0.006	1.002	1.221	0	4.822	-1.599	-2.977	98.729	0	0	0	0	0	0	0
WT222(CAA14FCCF874)	3.82	13105	2022-11-29 10:25:55.885	0.022	0.006	1.002	1.221	0	4.822	-1.593	-2.977	98.773	0	0	0	0	0	0	0
WT222(CAA14FCCF874)	3.82	13105	2022-11-29 10:25:55.885	0.136	-0.009	0.968	0	-1.221	-0.366	-1.593	-2.983	98.789	0	0	0	0	0	0	0
WT222(CAA14FCCF874)	3.82	13105	2022-11-29 10:25:55.885	0.136	-0.009	0.968	0	-1.221	-0.366	-1.593	-2.988	98.806	0	0	0	0	0	0	0
WT222(CAA14FCCF874)	3.82	13105	2022-11-29 10:25:55.885	0.136	-0.009	0.968	0	-1.221	-0.366	-1.593	-2.999	98.822	0	0	0	0	0	0	0
WT222(CAA14FCCF874)	3.82	13105	2022-11-29 10:25:55.885	0.136	-0.009	0.968	0	-1.221	-0.366	-1.593	-3.01	98.839	0	0	0	0	0	0	0
WT222(CAA14FCCF874)	3.82	13105	2022-11-29 10:25:55.885	-0.025	-0.072	0.999	-0.549	-0.061	4.883	-1.599	-3.01	98.877	0	0	0	0	0	0	0
WT222(CAA14FCCF874)	3.82	13105	2022-11-29 10:25:55.885	-0.025	-0.072	0.999	-0.549	-0.061	4.883	-1.604	-3.01	98.921	0	0	0	0	0	0	0
WT222(CAA14FCCF874)	3.82	13105	2022-11-29 10:25:55.885	-0.025	-0.072	0.999	-0.549	-0.061	4.883	-1.609	-3.01	98.965	0	0	0	0	0	0	0
WT222(CAA14FCCF874)	3.82	13105	2022-11-29 10:25:55.885	-0.025	-0.072	0.999	-0.549	-0.061	4.883	-1.615	-3.01	99.009	0	0	0	0	0	0	0
WT222(CAA14FCCF874)	3.82	13105	2022-11-29 10:25:55.885	0.147	-0.073	1.043	-2.441	-1.038	-3.662	-1.626	-3.016	99.009	0	0	0	0	0	0	0
WT222(CAA14FCCF874)	3.82	13105	2022-11-29 10:25:55.885	0.147	-0.073	1.043	-2.441	-1.038	-3.662	-1.637	-3.027	99.009	0	0	0	0	0	0	0
WT222(CAA14FCCF874)	3.82	13105	2022-11-29 10:25:55.947	0.147	-0.073	1.043	-2.441	-1.038	-3.662	-1.653	-3.032	99.009	0	0	0	0	0	0	0
WT222(CAA14FCCF874)	3.82	13105	2022-11-29 10:25:55.947	0.147	-0.073	1.043	-2.441	-1.038	-3.662	-1.664	-3.043	99.009	0	0	0	0	0	0	0
WT222(CAA14FCCF874)	3.82	13105	2022-11-29 10:25:55.947	0.011	0.018	0.995	1.343	-2.319	-3.967	-1.659	-3.054	99.009	0	0	0	0	0	0	0
WT222(CAA14FCCF874)	3.82	13105	2022-11-29 10:25:55.947	0.011	0.018	0.995	1.343	-2.319	-3.967	-1.653	-3.071	99.009	0	0	0	0	0	0	0
WT222(CAA14FCCF874)	3.82	13105	2022-11-29 10:25:55.947	0.011	0.018	0.995	1.343	-2.319	-3.967	-1.642	-3.082	99.009	0	0	0	0	0	0	0
WT222(CAA14FCCF874)	3.82	13105	2022-11-29 10:25:55.947	0.011	0.018	0.995	1.343	-2.319	-3.967	-1.637	-3.098	99.009	0	0	0	0	0	0	0
WT222(CAA14FCCF874)	3.82	13105	2022-11-29 10:25:55.947	0.205	-0.215	0.987	-0.427	4.272	23.682	-1.648	-3.076	99.146	0	0	0	0	0	0	0
WT222(CAA14FCCF874)	3.82	13105	2022-11-29 10:25:55.947	0.205	-0.215	0.987	-0.427	4.272	23.682	-1.659	-3.054	99.283	0	0	0	0	0	0	0
WT222(CAA14FCCF874)	3.82	13105	2022-11-29 10:25:55.978	0.205	-0.215	0.987	-0.427	4.272	23.682	-1.67	-3.032	99.421	0	0	0	0	0	0	0
WT222(CAA14FCCF874)	3.82	13105	2022-11-29 10:25:55.978	0.205	-0.215	0.987	-0.427	4.272	23.682	-1.686	-3.016	99.558	0	0	0	0	0	0	0
WT222(CAA14FCCF874)	3.82	13105	2022-11-29 10:25:55.978	0.06	-0.136	1.013	6.042	4.211	26.733	-1.67	-2.994	99.712	0	0	0	0	0	0	0
WT222(CAA14FCCF874)	3.82	13105	2022-11-29 10:25:55.978	0.06	-0.136	1.013	6.042	4.211	26.733	-1.653	-2.977	99.871	0	0	0	0	0	0	0
WT222(CAA14FCCF874)	3.82	13105	2022-11-29 10:25:55.978	0.06	-0.136	1.013	6.042	4.211	26.733	-1.637	-2.955	100.025	0	0	0	0	0	0	0
WT222(CAA14FCCF874)	3.82	13105	2022-11-29 10:25:55.978	0.06	-0.136	1.013	6.042	4.211	26.733	-1.62	-2.939	100.179	0	0	0	0	0	0	0
WT222(CAA14FCCF874)	3.82	13105	2022-11-29 10:25:55.978	0.027	-0.034	0.997	10.193	4.272	14.465	-1.582	-2.917	100.272	0	0	0	0	0	0	0
WT222(CAA14FCCF874)	3.82	13105	2022-11-29 10:25:55.978	0.027	-0.034	0.997	10.193	4.272	14.465	-1.544	-2.9	100.366	0	0	0	0	0	0	0
WT222(CAA14FCCF874)	3.82	13105	2022-11-29 10:25:56.010	0.027	-0.034	0.997	10.193	4.272	14.465	-1.505	-2.884	100.459	0	0	0	0	0	0	0
WT222(CAA14FCCF874)	3.82	13105	2022-11-29 10:25:56.010	0.027	-0.034	0.997	10.193	4.272	14.465	-1.461	-2.862	100.552	0	0	0	0	0	0	0
WT222(CAA14FCCF874)	3.82	13105	2022-11-29 10:25:56.010	0.018	-0.087	0.976	0.061	5.676	36.377	-1.478	-2.834	100.75	0	0	0	0	0	0	0
WT222(CAA14FCCF874)	3.82	13105	2022-11-29 10:25:56.010	0.018	-0.087	0.976	0.061	5.676	36.377	-1.494	-2.802	100.953	0	0	0	0	0	0	0
WT222(CAA14FCCF874)	3.82	13105	2022-11-29 10:25:56.010	0.018	-0.087	0.976	0.061	5.676	36.377	-1.511	-2.774	101.157	0	0	0	0	0	0	0
WT222(CAA14FCCF874)	3.82	13105	2022-11-29 10:25:56.010	0.018	-0.087	0.976	0.061	5.676	36.377	-1.527	-2.741	101.354	0	0	0	0	0	0	0
WT222(CAA14FCCF874)	3.82	13105	2022-11-29 10:25:56.010	0.053	-0.037	0.944	9.827	0.427	6.47	-1.489	-2.741	101.409	0	0	0	0	0	0	0
WT222(CAA14FCCF874)	3.82	13105	2022-11-29 10:25:56.010	0.053	-0.037	0.944	9.827	0.427	6.47	-1.45	-2.741	101.459	0	0	0	0	0	0	0
WT222(CAA14FCCF874)	3.82	13105	2022-11-29 10:25:56.057	0.053	-0.037	0.944	9.827	0.427	6.47	-1.406	-2.741	101.514	0	0	0	0	0	0	0
WT222(CAA14FCCF874)	3.82	13105	2022-11-29 10:25:56.057	0.053	-0.037	0.944	9.827	0.427	6.47	-1.368	-2.741	101.563	0	0	0	0	0	0	0
WT222(CAA14FCCF874)	3.82	13105	2022-11-29 10:25:56.057	0.077	0.064	0.999	12.207	0.427	1.038	-1.313	-2.741	101.585	0	0	0	0	0	0	0
WT222(CAA14FCCF874)	3.82	13105	2022-11-29 10:25:56.057	0.077	0.064	0.999	12.207	0.427	1.038	-1.258	-2.741	101.607	0	0	0	0	0	0	0
WT222(CAA14FCCF874)	3.82	13105	2022-11-29 10:25:56.057	0.077	0.064	0.999	12.207	0.427	1.038	-1.203	-2.741	101.629	0	0	0	0	0	0	0
WT222(CAA14FCCF874)	3.82	13105	2022-11-29 10:25:56.057	0.077	0.064	0.999	12.207	0.427	1.038	-1.143	-2.747	101.651	0	0	0	0	0	0	0
WT222(CAA14FCCF874)	3.82	13105	2022-11-29 10:25:56.057	0.148	0.002	1.016	2.197	1.77	19.653	-1.143	-2.736	101.761	0	0	0	0	0	0	0
WT222(CAA14FCCF874)	3.82	13105	2022-11-29 10:25:56.057	0.148	0.002	1.016	2.197	1.77	19.653	-1.137	-2.73	101.871	0	0	0	0	0	0	0
WT222(CAA14FCCF874)	3.82	13105	2022-11-29 10:25:56.088	0.148	0.002	1.016	2.197	1.77	19.653	-1.137	-2.725	101.981	0	0	0	0	0	0	0
WT222(CAA14FCCF874)	3.82	13105	2022-11-29 10:25:56.088	0.148	0.002	1.016	2.197	1.77	19.653	-1.132	-2.719	102.09	0	0	0	0	0	0	0
WT222(CAA14FCCF874)	3.82	13105	2022-11-29 10:25:56.088	0.088	-0.017	1.06	7.385	11.23	23.132	-1.104	-2.664	102.217	0	0	0	0	0	0	0
WT222(CAA14FCCF874)	3.82	13105	2022-11-29 10:25:56.088	0.088	-0.017	1.06	7.385	11.23	23.132	-1.071	-2.615	102.343	0	0	0	0	0	0	0
WT222(CAA14FCCF874)	3.82	13105	2022-11-29 10:25:56.088	0.088	-0.017	1.06	7.385	11.23	23.132	-1.044	-2.56	102.469	0	0	0	0	0	0	0
WT222(CAA14FCCF874)	3.82	13105	2022-11-29 10:25:56.088	-0.007	-0.006	0.955	1.099	11.719	9.583	-1.044	-2.51	102.524	0	0	0	0	0	0	0
WT222(CAA14FCCF874)	3.82	13105	2022-11-29 10:25:56.088	-0.007	-0.006	0.955	1.099	11.719	9.583	-1.038	-2.455	102.585	0	0	0	0	0	0	0
WT222(CAA14FCCF874)	3.82	13105	2022-11-29 10:25:56.088	-0.007	-0.006	0.955	1.099	11.719	9.583	-1.038	-2.401	102.64	0	0	0	0	0	0	0
WT222(CAA14FCCF874)	3.82	13105	2022-11-29 10:25:56.150	-0.007	-0.006	0.955	1.099	11.719	9.583	-1.038	-2.346	102.7	0	0	0	0	0	0	0
WT222(CAA14FCCF874)	3.82	13105	2022-11-29 10:25:56.150	0.024	0.936	0.882	5.31	-7.385	-60.913	-0.989	-2.39	102.398	0	0	0	0	0	0	0
WT222(CAA14FCCF874)	3.82	13105	2022-11-29 10:25:56.150	0.024	0.936	0.882	5.31	-7.385	-60.913	-0.934	-2.433	102.09	0	0	0	0	0	0	0
WT222(CAA14FCCF874)	3.82	13105	2022-11-29 10:25:56.150	0.024	0.936	0.882	5.31	-7.385	-60.913	-0.873	-2.477	101.772	0	0	0	0	0	0	0
WT222(CAA14FCCF874)	3.82	13105	2022-11-29 10:25:56.150	0.024	0.936	0.882	5.31	-7.385	-60.913	-0.807	-2.527	101.448	0	0	0	0	0	0	0
WT222(CAA14FCCF874)	3.82	13105	2022-11-29 10:25:56.150	0.292	-0.806	1.316	-33.325	7.507	-66.223	-0.939	-2.499	101.107	0	0	0	0	0	0	0
WT222(CAA14FCCF874)	3.82	13105	2022-11-29 10:25:56.150	0.586	-1.599	2.661	-33.386	7.507	-66.223	-1.082	-2.472	100.783	0	0	0	0	0	0	0
WT222(CAA14FCCF874)	3.82	13105	2022-11-29 10:25:56.150	1.174	-3.186	5.351	-33.386	7.507	-66.223	-1.252	-2.455	100.481	0	0	0	0	0	0	0
WT222(CAA14FCCF874)	3.82	13105	2022-11-29 10:25:56.213	2.351	-6.358	10.731	-33.386	7.507	-66.223	-1.439	-2.45	100.195	0	0	0	0	0	0	0
WT222(CAA14FCCF874)	3.82	13105	2022-11-29 10:25:56.213	-0.134	-0.164	0.765	2.502	-0.122	14.832	-1.467	-2.466	100.316	0	0	0	0	0	0	0
WT222(CAA14FCCF874)	3.82	13105	2022-11-29 10:25:56.213	-0.134	-0.164	0.765	2.502	-0.122	14.832	-1.494	-2.488	100.437	0	0	0	0	0	0	0
WT222(CAA14FCCF874)	3.82	13105	2022-11-29 10:25:56.213	-0.134	-0.164	0.765	2.502	-0.122	14.832	-1.516	-2.505	100.558	0	0	0	0	0	0	0
WT222(CAA14FCCF874)	3.82	13105	2022-11-29 10:25:56.213	-0.134	-0.164	0.765	2.502	-0.122	14.832	-1.544	-2.521	100.679	0	0	0	0	0	0	0
WT222(CAA14FCCF874)	3.82	13105	2022-11-29 10:25:56.213	0.067	0.12	1.106	-3.967	2.197	-16.479	-1.593	-2.527	100.64	0	0	0	0	0	0	0
WT222(CAA14FCCF874)	3.82	13105	2022-11-29 10:25:56.213	0.067	0.12	1.106	-3.967	2.197	-16.479	-1.642	-2.532	100.602	0	0	0	0	0	0	0
WT222(CAA14FCCF874)	3.82	13105	2022-11-29 10:25:56.213	0.067	0.12	1.106	-3.967	2.197	-16.479	-1.686	-2.538	100.558	0	0	0	0	0	0	0
WT222(CAA14FCCF874)	3.82	13105	2022-11-29 10:25:56.213	0.067	0.12	1.106	-3.967	2.197	-16.479	-1.73	-2.549	100.519	0	0	0	0	0	0	0
WT222(CAA14FCCF874)	3.82	13105	2022-11-29 10:25:56.213	0.036	0.109	0.948	-4.089	-0.488	-5.737	-1.78	-2.565	100.53	0	0	0	0	0	0	0
WT222(CAA14FCCF874)	3.82	13105	2022-11-29 10:25:56.213	0.036	0.109	0.948	-4.089	-0.488	-5.737	-1.824	-2.582	100.536	0	0	0	0	0	0	0
WT222(CAA14FCCF874)	3.82	13105	2022-11-29 10:25:56.213	0.036	0.109	0.948	-4.089	-0.488	-5.737	-1.862	-2.593	100.547	0	0	0	0	0	0	0
WT222(CAA14FCCF874)	3.82	13105	2022-11-29 10:25:56.213	0.036	0.109	0.948	-4.089	-0.488	-5.737	-1.901	-2.609	100.552	0	0	0	0	0	0	0
WT222(CAA14FCCF874)	3.82	13105	2022-11-29 10:25:56.213	-0.061	0.037	0.944	-14.221	-1.648	2.747	-1.994	-2.626	100.602	0	0	0	0	0	0	0
WT222(CAA14FCCF874)	3.82	13105	2022-11-29 10:25:56.213	-0.061	0.037	0.944	-14.221	-1.648	2.747	-2.087	-2.642	100.651	0	0	0	0	0	0	0
WT222(CAA14FCCF874)	3.82	13105	2022-11-29 10:25:56.213	-0.061	0.037	0.944	-14.221	-1.648	2.747	-2.175	-2.659	100.701	0	0	0	0	0	0	0
WT222(CAA14FCCF874)	3.82	13105	2022-11-29 10:25:56.275	-0.061	0.037	0.944	-14.221	-1.648	2.747	-2.263	-2.675	100.745	0	0	0	0	0	0	0
WT222(CAA14FCCF874)	3.82	13105	2022-11-29 10:25:56.275	0.162	-0.339	0.969	4.822	-0.244	8.972	-2.258	-2.681	100.822	0	0	0	0	0	0	0
WT222(CAA14FCCF874)	3.82	13105	2022-11-29 10:25:56.275	0.162	-0.339	0.969	4.822	-0.244	8.972	-2.252	-2.692	100.904	0	0	0	0	0	0	0
WT222(CAA14FCCF874)	3.82	13105	2022-11-29 10:25:56.275	0.162	-0.339	0.969	4.822	-0.244	8.972	-2.252	-2.697	100.981	0	0	0	0	0	0	0
WT222(CAA14FCCF874)	3.82	13105	2022-11-29 10:25:56.275	0.162	-0.339	0.969	4.822	-0.244	8.972	-2.247	-2.708	101.063	0	0	0	0	0	0	0
WT222(CAA14FCCF874)	3.82	13105	2022-11-29 10:25:56.275	0.019	-0.006	0.994	-10.193	0.305	-4.456	-2.318	-2.714	101.074	0	0	0	0	0	0	0
WT222(CAA14FCCF874)	3.82	13105	2022-11-29 10:25:56.275	0.019	-0.006	0.994	-10.193	0.305	-4.456	-2.39	-2.725	101.085	0	0	0	0	0	0	0
WT222(CAA14FCCF874)	3.82	13105	2022-11-29 10:25:56.275	0.019	-0.006	0.994	-10.193	0.305	-4.456	-2.455	-2.73	101.096	0	0	0	0	0	0	0
WT222(CAA14FCCF874)	3.82	13105	2022-11-29 10:25:56.338	0.019	-0.006	0.994	-10.193	0.305	-4.456	-2.521	-2.736	101.107	0	0	0	0	0	0	0
WT222(CAA14FCCF874)	3.82	13105	2022-11-29 10:25:56.338	-0.017	-0.019	1.06	-3.113	2.502	-1.221	-2.549	-2.73	101.129	0	0	0	0	0	0	0
WT222(CAA14FCCF874)	3.82	13105	2022-11-29 10:25:56.338	-0.017	-0.019	1.06	-3.113	2.502	-1.221	-2.582	-2.725	101.151	0	0	0	0	0	0	0
WT222(CAA14FCCF874)	3.82	13105	2022-11-29 10:25:56.338	-0.017	-0.019	1.06	-3.113	2.502	-1.221	-2.609	-2.714	101.173	0	0	0	0	0	0	0
WT222(CAA14FCCF874)	3.82	13105	2022-11-29 10:25:56.338	-0.017	-0.019	1.06	-3.113	2.502	-1.221	-2.637	-2.708	101.195	0	0	0	0	0	0	0
WT222(CAA14FCCF874)	3.82	13105	2022-11-29 10:25:56.338	0.041	-0.097	0.916	-3.052	-0.793	6.714	-2.664	-2.714	101.261	0	0	0	0	0	0	0
WT222(CAA14FCCF874)	3.82	13105	2022-11-29 10:25:56.338	0.041	-0.097	0.916	-3.052	-0.793	6.714	-2.697	-2.719	101.321	0	0	0	0	0	0	0
WT222(CAA14FCCF874)	3.82	13105	2022-11-29 10:25:56.338	0.041	-0.097	0.916	-3.052	-0.793	6.714	-2.725	-2.725	101.387	0	0	0	0	0	0	0
WT222(CAA14FCCF874)	3.82	13105	2022-11-29 10:25:56.338	0.041	-0.097	0.916	-3.052	-0.793	6.714	-2.752	-2.73	101.448	0	0	0	0	0	0	0
WT222(CAA14FCCF874)	3.82	13105	2022-11-29 10:25:56.338	-0.035	-0.023	1.121	-2.808	1.465	-0.671	-2.78	-2.725	101.47	0	0	0	0	0	0	0
WT222(CAA14FCCF874)	3.82	13105	2022-11-29 10:25:56.338	-0.035	-0.023	1.121	-2.808	1.465	-0.671	-2.802	-2.719	101.492	0	0	0	0	0	0	0
WT222(CAA14FCCF874)	3.82	13105	2022-11-29 10:25:56.338	-0.035	-0.023	1.121	-2.808	1.465	-0.671	-2.823	-2.714	101.519	0	0	0	0	0	0	0
WT222(CAA14FCCF874)	3.82	13105	2022-11-29 10:25:56.338	-0.035	-0.023	1.121	-2.808	1.465	-0.671	-2.845	-2.708	101.541	0	0	0	0	0	0	0
WT222(CAA14FCCF874)	3.82	13105	2022-11-29 10:25:56.338	0.063	-0.064	0.953	-1.282	0.244	-0.671	-2.862	-2.708	101.563	0	0	0	0	0	0	0
WT222(CAA14FCCF874)	3.82	13105	2022-11-29 10:25:56.338	0.063	-0.064	0.953	-1.282	0.244	-0.671	-2.878	-2.708	101.585	0	0	0	0	0	0	0
WT222(CAA14FCCF874)	3.82	13105	2022-11-29 10:25:56.338	0.063	-0.064	0.953	-1.282	0.244	-0.671	-2.889	-2.703	101.602	0	0	0	0	0	0	0
WT222(CAA14FCCF874)	3.82	13105	2022-11-29 10:25:56.400	0.063	-0.064	0.953	-1.282	0.244	-0.671	-2.906	-2.703	101.624	0	0	0	0	0	0	0
WT222(CAA14FCCF874)	3.82	13105	2022-11-29 10:25:56.400	0.017	-0.179	1.004	-0.793	-0.061	3.54	-2.917	-2.703	101.667	0	0	0	0	0	0	0
WT222(CAA14FCCF874)	3.82	13105	2022-11-29 10:25:56.400	0.017	-0.179	1.004	-0.793	-0.061	3.54	-2.933	-2.703	101.711	0	0	0	0	0	0	0
WT222(CAA14FCCF874)	3.82	13105	2022-11-29 10:25:56.400	0.017	-0.179	1.004	-0.793	-0.061	3.54	-2.944	-2.703	101.755	0	0	0	0	0	0	0
WT222(CAA14FCCF874)	3.82	13105	2022-11-29 10:25:56.400	0.017	-0.179	1.004	-0.793	-0.061	3.54	-2.961	-2.703	101.799	0	0	0	0	0	0	0
WT222(CAA14FCCF874)	3.82	13105	2022-11-29 10:25:56.400	0.113	0.039	0.941	-0.061	-0.977	-4.211	-2.966	-2.708	101.799	0	0	0	0	0	0	0
WT222(CAA14FCCF874)	3.82	13105	2022-11-29 10:25:56.400	0.113	0.039	0.941	-0.061	-0.977	-4.211	-2.977	-2.714	101.805	0	0	0	0	0	0	0
WT222(CAA14FCCF874)	3.82	13105	2022-11-29 10:25:56.400	0.113	0.039	0.941	-0.061	-0.977	-4.211	-2.983	-2.725	101.805	0	0	0	0	0	0	0
WT222(CAA14FCCF874)	3.82	13105	2022-11-29 10:25:56.416	0.113	0.039	0.941	-0.061	-0.977	-4.211	-2.988	-2.73	101.805	0	0	0	0	0	0	0
WT222(CAA14FCCF874)	3.82	13105	2022-11-29 10:25:56.416	-0.043	-0.097	0.987	1.404	-0.671	2.014	-2.983	-2.736	101.838	0	0	0	0	0	0	0
WT222(CAA14FCCF874)	3.82	13105	2022-11-29 10:25:56.416	-0.043	-0.097	0.987	1.404	-0.671	2.014	-2.983	-2.736	101.871	0	0	0	0	0	0	0
WT222(CAA14FCCF874)	3.82	13105	2022-11-29 10:25:56.416	-0.043	-0.097	0.987	1.404	-0.671	2.014	-2.983	-2.741	101.898	0	0	0	0	0	0	0
WT222(CAA14FCCF874)	3.82	13105	2022-11-29 10:25:56.416	-0.043	-0.097	0.987	1.404	-0.671	2.014	-2.983	-2.741	101.931	0	0	0	0	0	0	0
WT222(CAA14FCCF874)	3.82	13105	2022-11-29 10:25:56.416	0.088	0.036	1.091	0.732	-0.183	2.38	-2.983	-2.741	101.964	0	0	0	0	0	0	0
WT222(CAA14FCCF874)	3.82	13105	2022-11-29 10:25:56.416	0.088	0.036	1.091	0.732	-0.183	2.38	-2.988	-2.741	101.997	0	0	0	0	0	0	0
WT222(CAA14FCCF874)	3.82	13105	2022-11-29 10:25:56.416	0.088	0.036	1.091	0.732	-0.183	2.38	-2.988	-2.741	102.025	0	0	0	0	0	0	0
WT222(CAA14FCCF874)	3.82	13105	2022-11-29 10:25:56.447	0.088	0.036	1.091	0.732	-0.183	2.38	-2.983	-2.741	102.057	0	0	0	0	0	0	0
WT222(CAA14FCCF874)	3.82	13105	2022-11-29 10:25:56.447	0.088	0.004	0.952	-0.366	0.122	-3.967	-2.988	-2.741	102.052	0	0	0	0	0	0	0
WT222(CAA14FCCF874)	3.82	13105	2022-11-29 10:25:56.447	0.088	0.004	0.952	-0.366	0.122	-3.967	-2.988	-2.741	102.047	0	0	0	0	0	0	0
WT222(CAA14FCCF874)	3.82	13105	2022-11-29 10:25:56.447	0.088	0.004	0.952	-0.366	0.122	-3.967	-2.988	-2.741	102.041	0	0	0	0	0	0	0
WT222(CAA14FCCF874)	3.82	13105	2022-11-29 10:25:56.447	0.088	0.004	0.952	-0.366	0.122	-3.967	-2.988	-2.741	102.036	0	0	0	0	0	0	0
WT222(CAA14FCCF874)	3.82	13105	2022-11-29 10:25:56.447	0.053	-0.067	1.02	0.366	0	2.014	-2.988	-2.741	102.063	0	0	0	0	0	0	0
WT222(CAA14FCCF874)	3.82	13105	2022-11-29 10:25:56.447	0.053	-0.067	1.02	0.366	0	2.014	-2.988	-2.747	102.09	0	0	0	0	0	0	0
WT222(CAA14FCCF874)	3.82	13105	2022-11-29 10:25:56.447	0.053	-0.067	1.02	0.366	0	2.014	-2.988	-2.747	102.112	0	0	0	0	0	0	0
WT222(CAA14FCCF874)	3.82	13105	2022-11-29 10:25:56.541	-0.039	-0.068	0.926	-3.418	1.587	1.038	-3.005	-2.736	102.134	0	0	0	0	0	0	0
WT222(CAA14FCCF874)	3.82	13105	2022-11-29 10:25:56.541	-0.039	-0.068	0.926	-3.418	1.587	1.038	-3.021	-2.73	102.151	0	0	0	0	0	0	0
WT222(CAA14FCCF874)	3.82	13105	2022-11-29 10:25:56.541	-0.039	-0.068	0.926	-3.418	1.587	1.038	-3.043	-2.719	102.173	0	0	0	0	0	0	0
WT222(CAA14FCCF874)	3.82	13105	2022-11-29 10:25:56.541	-0.039	-0.068	0.926	-3.418	1.587	1.038	-3.06	-2.708	102.195	0	0	0	0	0	0	0
WT222(CAA14FCCF874)	3.82	13105	2022-11-29 10:25:56.541	0.073	-0.007	1.026	6.104	-1.648	2.441	-3.027	-2.714	102.222	0	0	0	0	0	0	0
WT222(CAA14FCCF874)	3.82	13105	2022-11-29 10:25:56.541	0.073	-0.007	1.026	6.104	-1.648	2.441	-2.999	-2.719	102.25	0	0	0	0	0	0	0
WT222(CAA14FCCF874)	3.82	13105	2022-11-29 10:25:56.541	0.073	-0.007	1.026	6.104	-1.648	2.441	-2.966	-2.73	102.272	0	0	0	0	0	0	0
WT222(CAA14FCCF874)	3.82	13105	2022-11-29 10:25:56.541	0.073	-0.007	1.026	6.104	-1.648	2.441	-2.939	-2.736	102.299	0	0	0	0	0	0	0
WT222(CAA14FCCF874)	3.82	13105	2022-11-29 10:25:56.573	0.116	0.023	0.974	-3.296	0.732	-1.282	-2.955	-2.73	102.305	0	0	0	0	0	0	0
WT222(CAA14FCCF874)	3.82	13105	2022-11-29 10:25:56.573	0.116	0.023	0.974	-3.296	0.732	-1.282	-2.966	-2.73	102.31	0	0	0	0	0	0	0
WT222(CAA14FCCF874)	3.82	13105	2022-11-29 10:25:56.573	0.116	0.023	0.974	-3.296	0.732	-1.282	-2.983	-2.725	102.316	0	0	0	0	0	0	0
WT222(CAA14FCCF874)	3.82	13105	2022-11-29 10:25:56.573	0.116	0.023	0.974	-3.296	0.732	-1.282	-2.994	-2.725	102.316	0	0	0	0	0	0	0
WT222(CAA14FCCF874)	3.82	13105	2022-11-29 10:25:56.573	-0.028	0.074	0.999	-3.052	-3.052	-1.282	-3.005	-2.741	102.321	0	0	0	0	0	0	0
WT222(CAA14FCCF874)	3.82	13105	2022-11-29 10:25:56.573	-0.028	0.074	0.999	-3.052	-3.052	-1.282	-3.016	-2.758	102.327	0	0	0	0	0	0	0
WT222(CAA14FCCF874)	3.82	13105	2022-11-29 10:25:56.573	-0.028	0.074	0.999	-3.052	-3.052	-1.282	-3.027	-2.774	102.327	0	0	0	0	0	0	0
WT222(CAA14FCCF874)	3.82	13105	2022-11-29 10:25:56.573	-0.028	0.074	0.999	-3.052	-3.052	-1.282	-3.032	-2.785	102.327	0	0	0	0	0	0	0
WT222(CAA14FCCF874)	3.82	13105	2022-11-29 10:25:56.573	-0.096	-0.165	0.981	-3.479	-4.7	1.038	-3.043	-2.807	102.343	0	0	0	0	0	0	0
WT222(CAA14FCCF874)	3.82	13105	2022-11-29 10:25:56.573	-0.096	-0.165	0.981	-3.479	-4.7	1.038	-3.06	-2.823	102.36	0	0	0	0	0	0	0
WT222(CAA14FCCF874)	3.82	13105	2022-11-29 10:25:56.573	-0.096	-0.165	0.981	-3.479	-4.7	1.038	-3.076	-2.845	102.376	0	0	0	0	0	0	0
WT222(CAA14FCCF874)	3.82	13105	2022-11-29 10:25:56.573	-0.096	-0.165	0.981	-3.479	-4.7	1.038	-3.093	-2.862	102.398	0	0	0	0	0	0	0
WT222(CAA14FCCF874)	3.82	13105	2022-11-29 10:25:56.573	0.159	0.038	1.02	5.737	5.188	5.493	-3.06	-2.829	102.431	0	0	0	0	0	0	0
WT222(CAA14FCCF874)	3.82	13105	2022-11-29 10:25:56.573	0.159	0.038	1.02	5.737	5.188	5.493	-3.032	-2.796	102.469	0	0	0	0	0	0	0
WT222(CAA14FCCF874)	3.82	13105	2022-11-29 10:25:56.573	0.159	0.038	1.02	5.737	5.188	5.493	-2.999	-2.769	102.502	0	0	0	0	0	0	0
WT222(CAA14FCCF874)	3.82	13105	2022-11-29 10:25:56.573	0.159	0.038	1.02	5.737	5.188	5.493	-2.966	-2.741	102.535	0	0	0	0	0	0	0
WT222(CAA14FCCF874)	3.82	13105	2022-11-29 10:25:56.697	-0.027	0.039	0.986	5.188	-3.845	-7.019	-2.933	-2.758	102.508	0	0	0	0	0	0	0
WT222(CAA14FCCF874)	3.82	13105	2022-11-29 10:25:56.697	-0.027	0.039	0.986	5.188	-3.845	-7.019	-2.9	-2.78	102.48	0	0	0	0	0	0	0
WT222(CAA14FCCF874)	3.82	13105	2022-11-29 10:25:56.697	-0.027	0.039	0.986	5.188	-3.845	-7.019	-2.867	-2.796	102.453	0	0	0	0	0	0	0
WT222(CAA14FCCF874)	3.82	13105	2022-11-29 10:25:56.697	-0.027	0.039	0.986	5.188	-3.845	-7.019	-2.834	-2.813	102.426	0	0	0	0	0	0	0
WT222(CAA14FCCF874)	3.82	13105	2022-11-29 10:25:56.697	-0.031	-0.091	1.017	-7.935	3.113	2.502	-2.873	-2.796	102.448	0	0	0	0	0	0	0
WT222(CAA14FCCF874)	3.82	13105	2022-11-29 10:25:56.697	-0.031	-0.091	1.017	-7.935	3.113	2.502	-2.906	-2.774	102.464	0	0	0	0	0	0	0
WT222(CAA14FCCF874)	3.82	13105	2022-11-29 10:25:56.697	-0.031	-0.091	1.017	-7.935	3.113	2.502	-2.944	-2.752	102.486	0	0	0	0	0	0	0
WT222(CAA14FCCF874)	3.82	13105	2022-11-29 10:25:56.697	-0.031	-0.091	1.017	-7.935	3.113	2.502	-2.977	-2.73	102.502	0	0	0	0	0	0	0
WT222(CAA14FCCF874)	3.82	13105	2022-11-29 10:25:56.744	-0.114	0.331	1.062	-11.902	-0.916	-6.653	-3.032	-2.73	102.475	0	0	0	0	0	0	0
WT222(CAA14FCCF874)	3.82	13105	2022-11-29 10:25:56.744	-0.114	0.331	1.062	-11.902	-0.916	-6.653	-3.076	-2.73	102.448	0	0	0	0	0	0	0
WT222(CAA14FCCF874)	3.82	13105	2022-11-29 10:25:56.744	-0.114	0.331	1.062	-11.902	-0.916	-6.653	-3.12	-2.73	102.415	0	0	0	0	0	0	0
WT222(CAA14FCCF874)	3.82	13105	2022-11-29 10:25:56.744	-0.114	0.331	1.062	-11.902	-0.916	-6.653	-3.164	-2.725	102.376	0	0	0	0	0	0	0
