# Supplementary material for: Dynamic characteristics of scraper conveyor chain drive system under the impact condition of lump coal
Source: PLoS One. 2024 Mar 1;19(3):e0299044. doi: 10.1371/journal.pone.0299044 (PMC10906879; doi:10.1371/journal.pone.0299044)
Supplement: S2 File — (ZIP) [file pone.0299044.s002.zip › 10Hz 1m variable mass (1.5kg-5kg 8 times)/No. 3.xlsx]

## Sheet: 1.0kg
设备名称	电压	版本	片上时间	加速度X(g)	加速度Y(g)	加速度Z(g)	角速度X(°/s)	角速度Y(°/s)	角速度Z(°/s)	角度X(°)	角度Y(°)	角度Z(°)	磁场X	磁场Y	磁场Z	四元数0	四元数1	四元数2	四元数3	状态
WT333(F4E4E1AF1293)	3.77	13105	2022-11-29 14:58:20.356	0.004	-0.042	1.041	14.648	-1.953	5.798	4.955	-1.697	-178.682	0	0	0	0	0	0	0
WT333(F4E4E1AF1293)	3.77	13105	2022-11-29 14:58:20.356	0.004	-0.042	1.041	14.648	-1.953	5.798	5.026	-1.708	-178.61	0	0	0	0	0	0	0
WT333(F4E4E1AF1293)	3.77	13105	2022-11-29 14:58:20.356	0.004	-0.042	1.041	14.648	-1.953	5.798	5.092	-1.719	-178.533	0	0	0	0	0	0	0
WT333(F4E4E1AF1293)	3.77	13105	2022-11-29 14:58:20.356	0.038	0.305	1.015	-0.732	-1.831	-4.456	5.087	-1.725	-178.511	0	0	0	0	0	0	0
WT333(F4E4E1AF1293)	3.77	13105	2022-11-29 14:58:20.356	0.038	0.305	1.015	-0.732	-1.831	-4.456	5.087	-1.73	-178.489	0	0	0	0	0	0	0
WT333(F4E4E1AF1293)	3.77	13105	2022-11-29 14:58:20.356	0.038	0.305	1.015	-0.732	-1.831	-4.456	5.087	-1.736	-178.467	0	0	0	0	0	0	0
WT333(F4E4E1AF1293)	3.77	13105	2022-11-29 14:58:20.356	0.038	0.305	1.015	-0.732	-1.831	-4.456	5.087	-1.741	-178.445	0	0	0	0	0	0	0
WT333(F4E4E1AF1293)	3.77	13105	2022-11-29 14:58:20.371	0.011	-0.084	0.981	-3.784	0.366	-1.16	5.07	-1.741	-178.407	0	0	0	0	0	0	0
WT333(F4E4E1AF1293)	3.77	13105	2022-11-29 14:58:20.371	0.011	-0.084	0.981	-3.784	0.366	-1.16	5.048	-1.736	-178.369	0	0	0	0	0	0	0
WT333(F4E4E1AF1293)	3.77	13105	2022-11-29 14:58:20.371	0.011	-0.084	0.981	-3.784	0.366	-1.16	5.032	-1.73	-178.33	0	0	0	0	0	0	0
WT333(F4E4E1AF1293)	3.77	13105	2022-11-29 14:58:20.371	0.011	-0.084	0.981	-3.784	0.366	-1.16	5.01	-1.73	-178.292	0	0	0	0	0	0	0
WT333(F4E4E1AF1293)	3.77	13105	2022-11-29 14:58:20.371	-0.007	0.074	1.02	-9.094	1.648	2.014	4.96	-1.719	-178.237	0	0	0	0	0	0	0
WT333(F4E4E1AF1293)	3.77	13105	2022-11-29 14:58:20.371	-0.007	0.074	1.02	-9.094	1.648	2.014	4.916	-1.714	-178.182	0	0	0	0	0	0	0
WT333(F4E4E1AF1293)	3.77	13105	2022-11-29 14:58:20.371	-0.007	0.074	1.02	-9.094	1.648	2.014	4.867	-1.703	-178.127	0	0	0	0	0	0	0
WT333(F4E4E1AF1293)	3.77	13105	2022-11-29 14:58:20.371	-0.007	0.074	1.02	-9.094	1.648	2.014	4.818	-1.692	-178.072	0	0	0	0	0	0	0
WT333(F4E4E1AF1293)	3.77	13105	2022-11-29 14:58:20.449	0.005	-0.072	1.07	-11.841	0.732	0.122	4.757	-1.686	-178.028	0	0	0	0	0	0	0
WT333(F4E4E1AF1293)	3.77	13105	2022-11-29 14:58:20.449	0.005	-0.072	1.07	-11.841	0.732	0.122	4.691	-1.681	-177.984	0	0	0	0	0	0	0
WT333(F4E4E1AF1293)	3.77	13105	2022-11-29 14:58:20.449	0.005	-0.072	1.07	-11.841	0.732	0.122	4.631	-1.675	-177.94	0	0	0	0	0	0	0
WT333(F4E4E1AF1293)	3.77	13105	2022-11-29 14:58:20.449	0.005	-0.072	1.07	-11.841	0.732	0.122	4.565	-1.675	-177.896	0	0	0	0	0	0	0
WT333(F4E4E1AF1293)	3.77	13105	2022-11-29 14:58:20.449	0.038	0.464	1.077	5.798	0.122	2.258	4.592	-1.67	-177.841	0	0	0	0	0	0	0
WT333(F4E4E1AF1293)	3.77	13105	2022-11-29 14:58:20.449	0.038	0.464	1.077	5.798	0.122	2.258	4.62	-1.67	-177.792	0	0	0	0	0	0	0
WT333(F4E4E1AF1293)	3.77	13105	2022-11-29 14:58:20.449	0.038	0.464	1.077	5.798	0.122	2.258	4.653	-1.67	-177.737	0	0	0	0	0	0	0
WT333(F4E4E1AF1293)	3.77	13105	2022-11-29 14:58:20.449	0.038	0.464	1.077	5.798	0.122	2.258	4.686	-1.664	-177.687	0	0	0	0	0	0	0
WT333(F4E4E1AF1293)	3.77	13105	2022-11-29 14:58:20.480	0.017	-0.048	1.002	1.16	-0.183	-3.113	4.697	-1.664	-177.665	0	0	0	0	0	0	0
WT333(F4E4E1AF1293)	3.77	13105	2022-11-29 14:58:20.480	0.017	-0.048	1.002	1.16	-0.183	-3.113	4.708	-1.659	-177.638	0	0	0	0	0	0	0
WT333(F4E4E1AF1293)	3.77	13105	2022-11-29 14:58:20.480	0.017	-0.048	1.002	1.16	-0.183	-3.113	4.719	-1.659	-177.616	0	0	0	0	0	0	0
WT333(F4E4E1AF1293)	3.77	13105	2022-11-29 14:58:20.480	0.017	-0.048	1.002	1.16	-0.183	-3.113	4.724	-1.653	-177.594	0	0	0	0	0	0	0
WT333(F4E4E1AF1293)	3.77	13105	2022-11-29 14:58:20.480	0.028	0.28	1.087	5.798	-0.61	0.916	4.757	-1.659	-177.55	0	0	0	0	0	0	0
WT333(F4E4E1AF1293)	3.77	13105	2022-11-29 14:58:20.480	0.028	0.28	1.087	5.798	-0.61	0.916	4.79	-1.659	-177.506	0	0	0	0	0	0	0
WT333(F4E4E1AF1293)	3.77	13105	2022-11-29 14:58:20.480	0.028	0.28	1.087	5.798	-0.61	0.916	4.823	-1.659	-177.462	0	0	0	0	0	0	0
WT333(F4E4E1AF1293)	3.77	13105	2022-11-29 14:58:20.480	0.028	0.28	1.087	5.798	-0.61	0.916	4.856	-1.659	-177.418	0	0	0	0	0	0	0
WT333(F4E4E1AF1293)	3.77	13105	2022-11-29 14:58:20.480	-0.003	-0.113	1.005	10.01	0.061	6.714	4.911	-1.659	-177.347	0	0	0	0	0	0	0
WT333(F4E4E1AF1293)	3.77	13105	2022-11-29 14:58:20.480	-0.003	-0.113	1.005	10.01	0.061	6.714	4.96	-1.659	-177.281	0	0	0	0	0	0	0
WT333(F4E4E1AF1293)	3.77	13105	2022-11-29 14:58:20.480	-0.003	-0.113	1.005	10.01	0.061	6.714	5.01	-1.659	-177.209	0	0	0	0	0	0	0
WT333(F4E4E1AF1293)	3.77	13105	2022-11-29 14:58:20.480	-0.003	-0.113	1.005	10.01	0.061	6.714	5.059	-1.664	-177.138	0	0	0	0	0	0	0
WT333(F4E4E1AF1293)	3.77	13105	2022-11-29 14:58:20.480	-0.032	0.226	0.975	9.033	-0.916	-0.366	5.103	-1.664	-177.105	0	0	0	0	0	0	0
WT333(F4E4E1AF1293)	3.77	13105	2022-11-29 14:58:20.480	-0.032	0.226	0.975	9.033	-0.916	-0.366	5.147	-1.664	-177.072	0	0	0	0	0	0	0
WT333(F4E4E1AF1293)	3.77	13105	2022-11-29 14:58:20.480	-0.032	0.226	0.975	9.033	-0.916	-0.366	5.197	-1.664	-177.039	0	0	0	0	0	0	0
WT333(F4E4E1AF1293)	3.77	13105	2022-11-29 14:58:20.480	-0.032	0.226	0.975	9.033	-0.916	-0.366	5.24	-1.664	-177.006	0	0	0	0	0	0	0
WT333(F4E4E1AF1293)	3.77	13105	2022-11-29 14:58:20.480	0.036	-0.024	1.033	-19.775	1.221	-6.714	5.147	-1.653	-177.006	0	0	0	0	0	0	0
WT333(F4E4E1AF1293)	3.77	13105	2022-11-29 14:58:20.480	0.036	-0.024	1.033	-19.775	1.221	-6.714	5.048	-1.642	-177.006	0	0	0	0	0	0	0
WT333(F4E4E1AF1293)	3.77	13105	2022-11-29 14:58:20.480	0.036	-0.024	1.033	-19.775	1.221	-6.714	4.949	-1.631	-177.006	0	0	0	0	0	0	0
WT333(F4E4E1AF1293)	3.77	13105	2022-11-29 14:58:20.480	0.036	-0.024	1.033	-19.775	1.221	-6.714	4.85	-1.615	-177.006	0	0	0	0	0	0	0
WT333(F4E4E1AF1293)	3.77	13105	2022-11-29 14:58:20.480	-0.009	0.018	0.997	13	-0.244	6.653	4.916	-1.62	-176.94	0	0	0	0	0	0	0
WT333(F4E4E1AF1293)	3.77	13105	2022-11-29 14:58:20.480	-0.009	0.018	0.997	13	-0.244	6.653	4.977	-1.62	-176.874	0	0	0	0	0	0	0
WT333(F4E4E1AF1293)	3.77	13105	2022-11-29 14:58:20.480	-0.009	0.018	0.997	13	-0.244	6.653	5.037	-1.62	-176.808	0	0	0	0	0	0	0
WT333(F4E4E1AF1293)	3.77	13105	2022-11-29 14:58:20.480	-0.009	0.018	0.997	13	-0.244	6.653	5.098	-1.62	-176.743	0	0	0	0	0	0	0
WT333(F4E4E1AF1293)	3.77	13105	2022-11-29 14:58:20.528	0.03	-0.033	0.995	-4.761	0.061	8.301	5.07	-1.62	-176.671	0	0	0	0	0	0	0
WT333(F4E4E1AF1293)	3.77	13105	2022-11-29 14:58:20.528	0.03	-0.033	0.995	-4.761	0.061	8.301	5.037	-1.62	-176.6	0	0	0	0	0	0	0
WT333(F4E4E1AF1293)	3.77	13105	2022-11-29 14:58:20.528	0.03	-0.033	0.995	-4.761	0.061	8.301	5.01	-1.626	-176.523	0	0	0	0	0	0	0
WT333(F4E4E1AF1293)	3.77	13105	2022-11-29 14:58:20.528	0.03	-0.033	0.995	-4.761	0.061	8.301	4.977	-1.626	-176.451	0	0	0	0	0	0	0
WT333(F4E4E1AF1293)	3.77	13105	2022-11-29 14:58:20.528	0.042	0.147	0.995	5.066	-0.183	3.052	4.999	-1.626	-176.407	0	0	0	0	0	0	0
WT333(F4E4E1AF1293)	3.77	13105	2022-11-29 14:58:20.543	0.042	0.147	0.995	5.066	-0.183	3.052	5.015	-1.626	-176.364	0	0	0	0	0	0	0
WT333(F4E4E1AF1293)	3.77	13105	2022-11-29 14:58:20.543	0.042	0.147	0.995	5.066	-0.183	3.052	5.037	-1.626	-176.32	0	0	0	0	0	0	0
WT333(F4E4E1AF1293)	3.77	13105	2022-11-29 14:58:20.543	0.042	0.147	0.995	5.066	-0.183	3.052	5.059	-1.626	-176.281	0	0	0	0	0	0	0
WT333(F4E4E1AF1293)	3.77	13105	2022-11-29 14:58:20.543	0.113	0.288	1.075	-2.991	1.465	-9.399	5.043	-1.615	-176.298	0	0	0	0	0	0	0
WT333(F4E4E1AF1293)	3.77	13105	2022-11-29 14:58:20.543	0.113	0.288	1.075	-2.991	1.465	-9.399	5.032	-1.604	-176.314	0	0	0	0	0	0	0
WT333(F4E4E1AF1293)	3.77	13105	2022-11-29 14:58:20.543	0.113	0.288	1.075	-2.991	1.465	-9.399	5.021	-1.593	-176.336	0	0	0	0	0	0	0
WT333(F4E4E1AF1293)	3.77	13105	2022-11-29 14:58:20.543	0.113	0.288	1.075	-2.991	1.465	-9.399	5.01	-1.582	-176.353	0	0	0	0	0	0	0
WT333(F4E4E1AF1293)	3.77	13105	2022-11-29 14:58:20.543	0.002	-0.02	1.054	20.63	-2.197	-5.005	5.114	-1.593	-176.353	0	0	0	0	0	0	0
WT333(F4E4E1AF1293)	3.77	13105	2022-11-29 14:58:20.543	0.002	-0.02	1.054	20.63	-2.197	-5.005	5.219	-1.599	-176.347	0	0	0	0	0	0	0
WT333(F4E4E1AF1293)	3.77	13105	2022-11-29 14:58:20.543	0.002	-0.02	1.054	20.63	-2.197	-5.005	5.323	-1.609	-176.347	0	0	0	0	0	0	0
WT333(F4E4E1AF1293)	3.77	13105	2022-11-29 14:58:20.543	0.002	-0.02	1.054	20.63	-2.197	-5.005	5.427	-1.615	-176.353	0	0	0	0	0	0	0
WT333(F4E4E1AF1293)	3.77	13105	2022-11-29 14:58:20.590	-0.114	-0.335	1.07	25.513	1.892	19.165	5.543	-1.615	-176.232	0	0	0	0	0	0	0
WT333(F4E4E1AF1293)	3.77	13105	2022-11-29 14:58:20.590	-0.114	-0.335	1.07	25.513	1.892	19.165	5.658	-1.615	-176.111	0	0	0	0	0	0	0
WT333(F4E4E1AF1293)	3.77	13105	2022-11-29 14:58:20.590	-0.114	-0.335	1.07	25.513	1.892	19.165	5.773	-1.615	-175.995	0	0	0	0	0	0	0
WT333(F4E4E1AF1293)	3.77	13105	2022-11-29 14:58:20.590	-0.114	-0.335	1.07	25.513	1.892	19.165	5.878	-1.609	-175.88	0	0	0	0	0	0	0
WT333(F4E4E1AF1293)	3.77	13105	2022-11-29 14:58:20.590	0.212	0.356	0.778	-11.169	-1.709	-5.737	5.812	-1.615	-175.891	0	0	0	0	0	0	0
WT333(F4E4E1AF1293)	3.77	13105	2022-11-29 14:58:20.590	0.212	0.356	0.778	-11.169	-1.709	-5.737	5.746	-1.62	-175.902	0	0	0	0	0	0	0
WT333(F4E4E1AF1293)	3.77	13105	2022-11-29 14:58:20.590	0.212	0.356	0.778	-11.169	-1.709	-5.737	5.685	-1.626	-175.908	0	0	0	0	0	0	0
WT333(F4E4E1AF1293)	3.77	13105	2022-11-29 14:58:20.590	0.212	0.356	0.778	-11.169	-1.709	-5.737	5.625	-1.631	-175.919	0	0	0	0	0	0	0
WT333(F4E4E1AF1293)	3.77	13105	2022-11-29 14:58:20.652	-0.09	-0.006	1.103	-13.855	2.563	3.662	5.554	-1.626	-175.88	0	0	0	0	0	0	0
WT333(F4E4E1AF1293)	3.77	13105	2022-11-29 14:58:20.652	-0.09	-0.006	1.103	-13.855	2.563	3.662	5.477	-1.615	-175.842	0	0	0	0	0	0	0
WT333(F4E4E1AF1293)	3.77	13105	2022-11-29 14:58:20.652	-0.09	-0.006	1.103	-13.855	2.563	3.662	5.4	-1.604	-175.809	0	0	0	0	0	0	0
WT333(F4E4E1AF1293)	3.77	13105	2022-11-29 14:58:20.652	-0.09	-0.006	1.103	-13.855	2.563	3.662	5.323	-1.588	-175.776	0	0	0	0	0	0	0
WT333(F4E4E1AF1293)	3.77	13105	2022-11-29 14:58:20.652	0.002	0.128	0.981	18.372	-1.587	-0.61	5.411	-1.593	-175.77	0	0	0	0	0	0	0
WT333(F4E4E1AF1293)	3.77	13105	2022-11-29 14:58:20.652	0.002	0.128	0.981	18.372	-1.587	-0.61	5.499	-1.599	-175.765	0	0	0	0	0	0	0
WT333(F4E4E1AF1293)	3.77	13105	2022-11-29 14:58:20.652	0.002	0.128	0.981	18.372	-1.587	-0.61	5.581	-1.604	-175.754	0	0	0	0	0	0	0
WT333(F4E4E1AF1293)	3.77	13105	2022-11-29 14:58:20.652	0.002	0.128	0.981	18.372	-1.587	-0.61	5.669	-1.609	-175.754	0	0	0	0	0	0	0
WT333(F4E4E1AF1293)	3.77	13105	2022-11-29 14:58:20.684	0.131	0.298	1.029	4.517	0.061	-11.047	5.691	-1.604	-175.798	0	0	0	0	0	0	0
WT333(F4E4E1AF1293)	3.77	13105	2022-11-29 14:58:20.684	0.131	0.298	1.029	4.517	0.061	-11.047	5.713	-1.599	-175.842	0	0	0	0	0	0	0
WT333(F4E4E1AF1293)	3.77	13105	2022-11-29 14:58:20.684	0.131	0.298	1.029	4.517	0.061	-11.047	5.74	-1.593	-175.891	0	0	0	0	0	0	0
WT333(F4E4E1AF1293)	3.77	13105	2022-11-29 14:58:20.684	-0.262	0.038	0.78	-0.244	-3.967	-10.925	5.74	-1.604	-175.941	0	0	0	0	0	0	0
WT333(F4E4E1AF1293)	3.77	13105	2022-11-29 14:58:20.684	-0.262	0.038	0.78	-0.244	-3.967	-10.925	5.74	-1.615	-176.001	0	0	0	0	0	0	0
WT333(F4E4E1AF1293)	3.77	13105	2022-11-29 14:58:20.684	-0.262	0.038	0.78	-0.244	-3.967	-10.925	5.74	-1.62	-176.056	0	0	0	0	0	0	0
WT333(F4E4E1AF1293)	3.77	13105	2022-11-29 14:58:20.684	-0.262	0.038	0.78	-0.244	-3.967	-10.925	5.74	-1.626	-176.122	0	0	0	0	0	0	0
WT333(F4E4E1AF1293)	3.77	13105	2022-11-29 14:58:20.684	0.122	-0.335	0.886	-18.005	1.77	2.258	5.647	-1.609	-176.116	0	0	0	0	0	0	0
WT333(F4E4E1AF1293)	3.77	13105	2022-11-29 14:58:20.777	0.122	-0.335	0.886	-18.005	1.77	2.258	5.548	-1.599	-176.105	0	0	0	0	0	0	0
WT333(F4E4E1AF1293)	3.77	13105	2022-11-29 14:58:20.777	0.122	-0.335	0.886	-18.005	1.77	2.258	5.444	-1.582	-176.1	0	0	0	0	0	0	0
WT333(F4E4E1AF1293)	3.77	13105	2022-11-29 14:58:20.777	0.122	-0.335	0.886	-18.005	1.77	2.258	5.339	-1.571	-176.089	0	0	0	0	0	0	0
WT333(F4E4E1AF1293)	3.77	13105	2022-11-29 14:58:20.777	0.188	0.302	1.056	-20.752	-0.305	-7.629	5.229	-1.566	-176.127	0	0	0	0	0	0	0
WT333(F4E4E1AF1293)	3.77	13105	2022-11-29 14:58:20.777	0.188	0.302	1.056	-20.752	-0.305	-7.629	5.114	-1.566	-176.166	0	0	0	0	0	0	0
WT333(F4E4E1AF1293)	3.77	13105	2022-11-29 14:58:20.777	0.188	0.302	1.056	-20.752	-0.305	-7.629	5.01	-1.566	-176.204	0	0	0	0	0	0	0
WT333(F4E4E1AF1293)	3.77	13105	2022-11-29 14:58:20.777	0.188	0.302	1.056	-20.752	-0.305	-7.629	4.9	-1.566	-176.237	0	0	0	0	0	0	0
WT333(F4E4E1AF1293)	3.77	13105	2022-11-29 14:58:20.777	-0.334	-0.348	0.926	-17.822	3.845	16.724	4.807	-1.549	-176.16	0	0	0	0	0	0	0
WT333(F4E4E1AF1293)	3.77	13105	2022-11-29 14:58:20.871	-0.334	-0.348	0.926	-17.822	3.845	16.724	4.702	-1.533	-176.083	0	0	0	0	0	0	0
WT333(F4E4E1AF1293)	3.77	13105	2022-11-29 14:58:20.871	-0.334	-0.348	0.926	-17.822	3.845	16.724	4.598	-1.516	-176.017	0	0	0	0	0	0	0
WT333(F4E4E1AF1293)	3.77	13105	2022-11-29 14:58:20.871	-0.334	-0.348	0.926	-17.822	3.845	16.724	4.493	-1.489	-175.952	0	0	0	0	0	0	0
WT333(F4E4E1AF1293)	3.77	13105	2022-11-29 14:58:20.871	0.105	1.097	1.261	16.785	-3.662	-17.09	4.576	-1.494	-176.061	0	0	0	0	0	0	0
WT333(F4E4E1AF1293)	3.77	13105	2022-11-29 14:58:20.871	0.21	2.194	2.521	16.785	-3.662	-17.09	4.669	-1.5	-176.16	0	0	0	0	0	0	0
WT333(F4E4E1AF1293)	3.77	13105	2022-11-29 14:58:20.871	0.421	4.388	5.043	16.785	-3.662	-17.09	4.79	-1.505	-176.265	0	0	0	0	0	0	0
WT333(F4E4E1AF1293)	3.77	13105	2022-11-29 14:58:20.871	0.842	8.775	10.087	16.785	-3.662	-17.09	4.938	-1.522	-176.358	0	0	0	0	0	0	0
WT333(F4E4E1AF1293)	3.77	13105	2022-11-29 14:58:20.871	-0.069	-0.974	0.909	-43.091	9.705	11.23	4.774	-1.478	-176.314	0	0	0	0	0	0	0
WT333(F4E4E1AF1293)	3.77	13105	2022-11-29 14:58:20.871	-0.069	-0.974	0.909	-43.091	9.705	11.23	4.609	-1.434	-176.265	0	0	0	0	0	0	0
WT333(F4E4E1AF1293)	3.77	13105	2022-11-29 14:58:20.871	-0.069	-0.974	0.909	-43.091	9.705	11.23	4.433	-1.395	-176.221	0	0	0	0	0	0	0
WT333(F4E4E1AF1293)	3.77	13105	2022-11-29 14:58:20.871	-0.069	-0.974	0.909	-43.091	9.705	11.23	4.252	-1.351	-176.177	0	0	0	0	0	0	0
WT333(F4E4E1AF1293)	3.77	13105	2022-11-29 14:58:20.871	0.05	0.898	1.216	30.518	-8.423	-2.319	4.444	-1.39	-176.204	0	0	0	0	0	0	0
WT333(F4E4E1AF1293)	3.77	13105	2022-11-29 14:58:20.871	0.05	0.898	1.216	30.518	-8.423	-2.319	4.636	-1.434	-176.237	0	0	0	0	0	0	0
WT333(F4E4E1AF1293)	3.77	13105	2022-11-29 14:58:20.871	0.05	0.898	1.216	30.518	-8.423	-2.319	4.834	-1.478	-176.27	0	0	0	0	0	0	0
WT333(F4E4E1AF1293)	3.77	13105	2022-11-29 14:58:20.871	0.05	0.898	1.216	30.518	-8.423	-2.319	5.032	-1.516	-176.303	0	0	0	0	0	0	0
WT333(F4E4E1AF1293)	3.77	13105	2022-11-29 14:58:20.871	0.162	0.039	0.776	52.551	-0.427	6.409	5.334	-1.527	-176.287	0	0	0	0	0	0	0
WT333(F4E4E1AF1293)	3.77	13105	2022-11-29 14:58:20.902	0.162	0.039	0.776	52.551	-0.427	6.409	5.636	-1.533	-176.27	0	0	0	0	0	0	0
WT333(F4E4E1AF1293)	3.77	13105	2022-11-29 14:58:20.902	0.162	0.039	0.776	52.551	-0.427	6.409	5.938	-1.544	-176.259	0	0	0	0	0	0	0
WT333(F4E4E1AF1293)	3.77	13105	2022-11-29 14:58:20.902	0.162	0.039	0.776	52.551	-0.427	6.409	6.235	-1.549	-176.243	0	0	0	0	0	0	0
WT333(F4E4E1AF1293)	3.77	13105	2022-11-29 14:58:20.902	-0.027	-0.099	0.956	2.991	-3.906	-6.714	6.284	-1.571	-176.298	0	0	0	0	0	0	0
WT333(F4E4E1AF1293)	3.77	13105	2022-11-29 14:58:20.902	-0.027	-0.099	0.956	2.991	-3.906	-6.714	6.334	-1.588	-176.353	0	0	0	0	0	0	0
WT333(F4E4E1AF1293)	3.77	13105	2022-11-29 14:58:20.902	-0.027	-0.099	0.956	2.991	-3.906	-6.714	6.378	-1.609	-176.413	0	0	0	0	0	0	0
WT333(F4E4E1AF1293)	3.77	13105	2022-11-29 14:58:20.902	-0.027	-0.099	0.956	2.991	-3.906	-6.714	6.416	-1.626	-176.468	0	0	0	0	0	0	0
WT333(F4E4E1AF1293)	3.77	13105	2022-11-29 14:58:20.902	-0.124	0.038	0.926	18.188	-1.587	6.958	6.531	-1.637	-176.457	0	0	0	0	0	0	0
WT333(F4E4E1AF1293)	3.77	13105	2022-11-29 14:58:21.012	-0.124	0.038	0.926	18.188	-1.587	6.958	6.647	-1.648	-176.451	0	0	0	0	0	0	0
WT333(F4E4E1AF1293)	3.77	13105	2022-11-29 14:58:21.012	-0.124	0.038	0.926	18.188	-1.587	6.958	6.757	-1.659	-176.446	0	0	0	0	0	0	0
WT333(F4E4E1AF1293)	3.77	13105	2022-11-29 14:58:21.012	-0.124	0.038	0.926	18.188	-1.587	6.958	6.866	-1.67	-176.446	0	0	0	0	0	0	0
WT333(F4E4E1AF1293)	3.77	13105	2022-11-29 14:58:21.012	-0.023	-0.093	0.903	-20.447	1.221	-0.549	6.784	-1.664	-176.479	0	0	0	0	0	0	0
WT333(F4E4E1AF1293)	3.77	13105	2022-11-29 14:58:21.012	-0.023	-0.093	0.903	-20.447	1.221	-0.549	6.696	-1.653	-176.512	0	0	0	0	0	0	0
WT333(F4E4E1AF1293)	3.77	13105	2022-11-29 14:58:21.012	-0.023	-0.093	0.903	-20.447	1.221	-0.549	6.608	-1.642	-176.55	0	0	0	0	0	0	0
WT333(F4E4E1AF1293)	3.77	13105	2022-11-29 14:58:21.012	-0.023	-0.093	0.903	-20.447	1.221	-0.549	6.52	-1.637	-176.589	0	0	0	0	0	0	0
WT333(F4E4E1AF1293)	3.77	13105	2022-11-29 14:58:21.012	0.128	0.399	1.032	12.695	1.282	-1.587	6.597	-1.626	-176.633	0	0	0	0	0	0	0
WT333(F4E4E1AF1293)	3.77	13105	2022-11-29 14:58:21.074	0.128	0.399	1.032	12.695	1.282	-1.587	6.674	-1.62	-176.677	0	0	0	0	0	0	0
WT333(F4E4E1AF1293)	3.77	13105	2022-11-29 14:58:21.074	0.128	0.399	1.032	12.695	1.282	-1.587	6.757	-1.609	-176.715	0	0	0	0	0	0	0
WT333(F4E4E1AF1293)	3.77	13105	2022-11-29 14:58:21.074	0.128	0.399	1.032	12.695	1.282	-1.587	6.833	-1.604	-176.759	0	0	0	0	0	0	0
WT333(F4E4E1AF1293)	3.77	13105	2022-11-29 14:58:21.074	-0.002	-0.213	0.967	-12.024	0	0.183	6.79	-1.604	-176.792	0	0	0	0	0	0	0
WT333(F4E4E1AF1293)	3.77	13105	2022-11-29 14:58:21.074	-0.002	-0.213	0.967	-12.024	0	0.183	6.74	-1.604	-176.83	0	0	0	0	0	0	0
WT333(F4E4E1AF1293)	3.77	13105	2022-11-29 14:58:21.074	-0.002	-0.213	0.967	-12.024	0	0.183	6.691	-1.604	-176.869	0	0	0	0	0	0	0
WT333(F4E4E1AF1293)	3.77	13105	2022-11-29 14:58:21.074	-0.002	-0.213	0.967	-12.024	0	0.183	6.636	-1.604	-176.907	0	0	0	0	0	0	0
WT333(F4E4E1AF1293)	3.77	13105	2022-11-29 14:58:21.074	0.028	0.563	1.105	7.751	-0.488	0.61	6.68	-1.604	-176.94	0	0	0	0	0	0	0
WT333(F4E4E1AF1293)	3.77	13105	2022-11-29 14:58:21.105	0.028	0.563	1.105	7.751	-0.488	0.61	6.735	-1.609	-176.979	0	0	0	0	0	0	0
WT333(F4E4E1AF1293)	3.77	13105	2022-11-29 14:58:21.105	0.028	0.563	1.105	7.751	-0.488	0.61	6.784	-1.609	-177.017	0	0	0	0	0	0	0
WT333(F4E4E1AF1293)	3.77	13105	2022-11-29 14:58:21.105	0.028	0.563	1.105	7.751	-0.488	0.61	6.839	-1.615	-177.056	0	0	0	0	0	0	0
WT333(F4E4E1AF1293)	3.77	13105	2022-11-29 14:58:21.105	0.001	-0.135	0.958	32.898	-2.197	1.221	7.015	-1.626	-177.089	0	0	0	0	0	0	0
WT333(F4E4E1AF1293)	3.77	13105	2022-11-29 14:58:21.105	0.001	-0.135	0.958	32.898	-2.197	1.221	7.191	-1.637	-177.127	0	0	0	0	0	0	0
WT333(F4E4E1AF1293)	3.77	13105	2022-11-29 14:58:21.105	0.001	-0.135	0.958	32.898	-2.197	1.221	7.361	-1.648	-177.171	0	0	0	0	0	0	0
WT333(F4E4E1AF1293)	3.77	13105	2022-11-29 14:58:21.105	0.001	-0.135	0.958	32.898	-2.197	1.221	7.531	-1.659	-177.209	0	0	0	0	0	0	0
WT333(F4E4E1AF1293)	3.77	13105	2022-11-29 14:58:21.105	0.03	-0.157	0.957	-20.264	0.427	-2.197	7.432	-1.653	-177.264	0	0	0	0	0	0	0
WT333(F4E4E1AF1293)	3.77	13105	2022-11-29 14:58:21.168	0.03	-0.157	0.957	-20.264	0.427	-2.197	7.333	-1.648	-177.325	0	0	0	0	0	0	0
WT333(F4E4E1AF1293)	3.77	13105	2022-11-29 14:58:21.168	0.03	-0.157	0.957	-20.264	0.427	-2.197	7.229	-1.642	-177.385	0	0	0	0	0	0	0
WT333(F4E4E1AF1293)	3.77	13105	2022-11-29 14:58:21.168	0.03	-0.157	0.957	-20.264	0.427	-2.197	7.125	-1.637	-177.446	0	0	0	0	0	0	0
WT333(F4E4E1AF1293)	3.77	13105	2022-11-29 14:58:21.168	-0.248	0.009	0.976	-11.23	2.136	9.827	7.064	-1.631	-177.451	0	0	0	0	0	0	0
WT333(F4E4E1AF1293)	3.77	13105	2022-11-29 14:58:21.168	-0.248	0.009	0.976	-11.23	2.136	9.827	7.004	-1.62	-177.462	0	0	0	0	0	0	0
WT333(F4E4E1AF1293)	3.77	13105	2022-11-29 14:58:21.168	-0.248	0.009	0.976	-11.23	2.136	9.827	6.943	-1.604	-177.473	0	0	0	0	0	0	0
WT333(F4E4E1AF1293)	3.77	13105	2022-11-29 14:58:21.168	-0.248	0.009	0.976	-11.23	2.136	9.827	6.883	-1.588	-177.49	0	0	0	0	0	0	0
WT333(F4E4E1AF1293)	3.77	13105	2022-11-29 14:58:21.168	0.097	0.551	1.078	5.432	-0.427	-9.155	6.91	-1.577	-177.599	0	0	0	0	0	0	0
WT333(F4E4E1AF1293)	3.77	13105	2022-11-29 14:58:21.168	0.097	0.551	1.078	5.432	-0.427	-9.155	6.938	-1.566	-177.704	0	0	0	0	0	0	0
WT333(F4E4E1AF1293)	3.77	13105	2022-11-29 14:58:21.168	0.097	0.551	1.078	5.432	-0.427	-9.155	6.971	-1.56	-177.808	0	0	0	0	0	0	0
WT333(F4E4E1AF1293)	3.77	13105	2022-11-29 14:58:21.168	0.097	0.551	1.078	5.432	-0.427	-9.155	7.009	-1.549	-177.913	0	0	0	0	0	0	0
WT333(F4E4E1AF1293)	3.77	13105	2022-11-29 14:58:21.168	0.09	-0.01	1.021	5.249	-1.953	-3.479	7.042	-1.555	-177.984	0	0	0	0	0	0	0
WT333(F4E4E1AF1293)	3.77	13105	2022-11-29 14:58:21.168	0.09	-0.01	1.021	5.249	-1.953	-3.479	7.075	-1.56	-178.061	0	0	0	0	0	0	0
WT333(F4E4E1AF1293)	3.77	13105	2022-11-29 14:58:21.168	0.09	-0.01	1.021	5.249	-1.953	-3.479	7.108	-1.566	-178.138	0	0	0	0	0	0	0
WT333(F4E4E1AF1293)	3.77	13105	2022-11-29 14:58:21.168	0.09	-0.01	1.021	5.249	-1.953	-3.479	7.136	-1.566	-178.215	0	0	0	0	0	0	0
WT333(F4E4E1AF1293)	3.77	13105	2022-11-29 14:58:21.168	-0.076	-0.099	0.926	24.292	-1.526	6.47	7.256	-1.577	-178.242	0	0	0	0	0	0	0
WT333(F4E4E1AF1293)	3.77	13105	2022-11-29 14:58:21.168	-0.076	-0.099	0.926	24.292	-1.526	6.47	7.377	-1.582	-178.275	0	0	0	0	0	0	0
WT333(F4E4E1AF1293)	3.77	13105	2022-11-29 14:58:21.168	-0.076	-0.099	0.926	24.292	-1.526	6.47	7.493	-1.588	-178.308	0	0	0	0	0	0	0
WT333(F4E4E1AF1293)	3.77	13105	2022-11-29 14:58:21.168	-0.076	-0.099	0.926	24.292	-1.526	6.47	7.608	-1.593	-178.347	0	0	0	0	0	0	0
WT333(F4E4E1AF1293)	3.77	13105	2022-11-29 14:58:21.168	-0.012	0.066	0.944	-9.949	0.549	-0.732	7.553	-1.582	-178.423	0	0	0	0	0	0	0
WT333(F4E4E1AF1293)	3.77	13105	2022-11-29 14:58:21.168	-0.012	0.066	0.944	-9.949	0.549	-0.732	7.498	-1.577	-178.495	0	0	0	0	0	0	0
WT333(F4E4E1AF1293)	3.77	13105	2022-11-29 14:58:21.168	-0.012	0.066	0.944	-9.949	0.549	-0.732	7.443	-1.566	-178.572	0	0	0	0	0	0	0
WT333(F4E4E1AF1293)	3.77	13105	2022-11-29 14:58:21.168	-0.012	0.066	0.944	-9.949	0.549	-0.732	7.388	-1.555	-178.649	0	0	0	0	0	0	0
WT333(F4E4E1AF1293)	3.77	13105	2022-11-29 14:58:21.168	-0.029	0.128	0.984	-8.85	0.305	-2.625	7.339	-1.544	-178.737	0	0	0	0	0	0	0
WT333(F4E4E1AF1293)	3.77	13105	2022-11-29 14:58:21.199	-0.041	0.15	0.901	28.564	-4.15	6.104	7.224	-1.472	-179.445	0	0	0	0	0	0	0
WT333(F4E4E1AF1293)	3.77	13105	2022-11-29 14:58:21.199	-0.041	0.15	0.901	28.564	-4.15	6.104	7.355	-1.489	-179.5	0	0	0	0	0	0	0
WT333(F4E4E1AF1293)	3.77	13105	2022-11-29 14:58:21.199	-0.041	0.15	0.901	28.564	-4.15	6.104	7.487	-1.511	-179.555	0	0	0	0	0	0	0
WT333(F4E4E1AF1293)	3.77	13105	2022-11-29 14:58:21.199	0.096	0.275	1.105	-12.939	3.235	-2.258	7.416	-1.489	-179.643	0	0	0	0	0	0	0
WT333(F4E4E1AF1293)	3.77	13105	2022-11-29 14:58:21.199	0.096	0.275	1.105	-12.939	3.235	-2.258	7.344	-1.467	-179.731	0	0	0	0	0	0	0
WT333(F4E4E1AF1293)	3.77	13105	2022-11-29 14:58:21.199	0.096	0.275	1.105	-12.939	3.235	-2.258	7.278	-1.445	-179.819	0	0	0	0	0	0	0
WT333(F4E4E1AF1293)	3.77	13105	2022-11-29 14:58:21.199	0.096	0.275	1.105	-12.939	3.235	-2.258	7.213	-1.428	-179.907	0	0	0	0	0	0	0
WT333(F4E4E1AF1293)	3.77	13105	2022-11-29 14:58:21.199	-0.096	-0.058	1.023	13.672	-2.563	-2.686	7.273	-1.434	179.995	0	0	0	0	0	0	0
WT333(F4E4E1AF1293)	3.77	13105	2022-11-29 14:58:21.278	-0.096	-0.058	1.023	13.672	-2.563	-2.686	7.339	-1.439	179.896	0	0	0	0	0	0	0
WT333(F4E4E1AF1293)	3.77	13105	2022-11-29 14:58:21.278	-0.096	-0.058	1.023	13.672	-2.563	-2.686	7.399	-1.445	179.791	0	0	0	0	0	0	0
WT333(F4E4E1AF1293)	3.77	13105	2022-11-29 14:58:21.278	-0.02	-0.404	1.033	-8.972	3.906	16.968	7.344	-1.434	179.786	0	0	0	0	0	0	0
WT333(F4E4E1AF1293)	3.77	13105	2022-11-29 14:58:21.278	-0.02	-0.404	1.033	-8.972	3.906	16.968	7.284	-1.417	179.775	0	0	0	0	0	0	0
WT333(F4E4E1AF1293)	3.77	13105	2022-11-29 14:58:21.278	-0.02	-0.404	1.033	-8.972	3.906	16.968	7.218	-1.395	179.758	0	0	0	0	0	0	0
WT333(F4E4E1AF1293)	3.77	13105	2022-11-29 14:58:21.278	-0.02	-0.404	1.033	-8.972	3.906	16.968	7.152	-1.379	179.736	0	0	0	0	0	0	0
WT333(F4E4E1AF1293)	3.77	13105	2022-11-29 14:58:21.278	0.074	0.26	0.894	10.681	0.427	0.366	7.185	-1.368	179.632	0	0	0	0	0	0	0
WT333(F4E4E1AF1293)	3.77	13105	2022-11-29 14:58:21.278	0.074	0.26	0.894	10.681	0.427	0.366	7.224	-1.357	179.533	0	0	0	0	0	0	0
WT333(F4E4E1AF1293)	3.77	13105	2022-11-29 14:58:21.324	0.074	0.26	0.894	10.681	0.427	0.366	7.262	-1.346	179.434	0	0	0	0	0	0	0
WT333(F4E4E1AF1293)	3.77	13105	2022-11-29 14:58:21.324	0.074	0.26	0.894	10.681	0.427	0.366	7.3	-1.34	179.335	0	0	0	0	0	0	0
WT333(F4E4E1AF1293)	3.77	13105	2022-11-29 14:58:21.324	0.042	0.3	0.963	-23.804	1.404	-6.714	7.174	-1.324	179.209	0	0	0	0	0	0	0
WT333(F4E4E1AF1293)	3.77	13105	2022-11-29 14:58:21.324	0.042	0.3	0.963	-23.804	1.404	-6.714	7.048	-1.307	179.083	0	0	0	0	0	0	0
WT333(F4E4E1AF1293)	3.77	13105	2022-11-29 14:58:21.324	0.042	0.3	0.963	-23.804	1.404	-6.714	6.921	-1.296	178.962	0	0	0	0	0	0	0
WT333(F4E4E1AF1293)	3.77	13105	2022-11-29 14:58:21.324	0.042	0.3	0.963	-23.804	1.404	-6.714	6.801	-1.28	178.835	0	0	0	0	0	0	0
WT333(F4E4E1AF1293)	3.77	13105	2022-11-29 14:58:21.324	0.023	-0.084	1.087	5.798	-3.052	3.662	6.823	-1.296	178.764	0	0	0	0	0	0	0
WT333(F4E4E1AF1293)	3.77	13105	2022-11-29 14:58:21.324	0.023	-0.084	1.087	5.798	-3.052	3.662	6.844	-1.313	178.682	0	0	0	0	0	0	0
WT333(F4E4E1AF1293)	3.77	13105	2022-11-29 14:58:21.340	0.023	-0.084	1.087	5.798	-3.052	3.662	6.861	-1.324	178.605	0	0	0	0	0	0	0
WT333(F4E4E1AF1293)	3.77	13105	2022-11-29 14:58:21.340	0.023	-0.084	1.087	5.798	-3.052	3.662	6.883	-1.34	178.522	0	0	0	0	0	0	0
WT333(F4E4E1AF1293)	3.77	13105	2022-11-29 14:58:21.340	0.056	0.031	0.984	19.836	-0.793	7.202	6.971	-1.346	178.462	0	0	0	0	0	0	0
WT333(F4E4E1AF1293)	3.77	13105	2022-11-29 14:58:21.340	0.056	0.031	0.984	19.836	-0.793	7.202	7.059	-1.351	178.396	0	0	0	0	0	0	0
WT333(F4E4E1AF1293)	3.77	13105	2022-11-29 14:58:21.340	0.056	0.031	0.984	19.836	-0.793	7.202	7.141	-1.357	178.33	0	0	0	0	0	0	0
WT333(F4E4E1AF1293)	3.77	13105	2022-11-29 14:58:21.340	0.056	0.031	0.984	19.836	-0.793	7.202	7.229	-1.357	178.264	0	0	0	0	0	0	0
WT333(F4E4E1AF1293)	3.77	13105	2022-11-29 14:58:21.340	-0.234	0.388	0.884	6.836	-0.916	-16.968	7.256	-1.351	178.083	0	0	0	0	0	0	0
WT333(F4E4E1AF1293)	3.77	13105	2022-11-29 14:58:21.340	-0.234	0.388	0.884	6.836	-0.916	-16.968	7.289	-1.335	177.896	0	0	0	0	0	0	0
WT333(F4E4E1AF1293)	3.77	13105	2022-11-29 14:58:21.371	-0.234	0.388	0.884	6.836	-0.916	-16.968	7.322	-1.324	177.709	0	0	0	0	0	0	0
WT333(F4E4E1AF1293)	3.77	13105	2022-11-29 14:58:21.371	-0.234	0.388	0.884	6.836	-0.916	-16.968	7.355	-1.307	177.523	0	0	0	0	0	0	0

## Sheet: 1.5kg
设备名称	电压	版本	片上时间	加速度X(g)	加速度Y(g)	加速度Z(g)	角速度X(°/s)	角速度Y(°/s)	角速度Z(°/s)	角度X(°)	角度Y(°)	角度Z(°)	磁场X	磁场Y	磁场Z	四元数0	四元数1	四元数2	四元数3	状态
WT333(F4E4E1AF1293)	3.78	13105	2022-11-29 14:46:39.622	0	0.342	0.984	12.39	0.854	2.502	6.641	-2.692	-146.843	0	0	0	0	0	0	0
WT333(F4E4E1AF1293)	3.78	13105	2022-11-29 14:46:39.622	0	0.342	0.984	12.39	0.854	2.502	6.702	-2.692	-146.805	0	0	0	0	0	0	0
WT333(F4E4E1AF1293)	3.78	13105	2022-11-29 14:46:39.622	0	0.342	0.984	12.39	0.854	2.502	6.757	-2.686	-146.799	0	0	0	0	0	0	0
WT333(F4E4E1AF1293)	3.78	13105	2022-11-29 14:46:39.622	-0.048	0.096	1.05	-38.086	-3.113	-8.118	6.564	-2.692	-146.86	0	0	0	0	0	0	0
WT333(F4E4E1AF1293)	3.78	13105	2022-11-29 14:46:39.622	-0.048	0.096	1.05	-38.086	-3.113	-8.118	6.378	-2.703	-146.948	0	0	0	0	0	0	0
WT333(F4E4E1AF1293)	3.78	13105	2022-11-29 14:46:39.622	-0.048	0.096	1.05	-38.086	-3.113	-8.118	6.185	-2.708	-147.047	0	0	0	0	0	0	0
WT333(F4E4E1AF1293)	3.78	13105	2022-11-29 14:46:39.622	-0.048	0.096	1.05	-38.086	-3.113	-8.118	5.999	-2.714	-147.167	0	0	0	0	0	0	0
WT333(F4E4E1AF1293)	3.78	13105	2022-11-29 14:46:39.622	0.065	-0.053	0.974	9.399	0.427	1.16	6.042	-2.708	-147.25	0	0	0	0	0	0	0
WT333(F4E4E1AF1293)	3.78	13105	2022-11-29 14:46:39.732	0.065	-0.053	0.974	9.399	0.427	1.16	6.086	-2.703	-147.354	0	0	0	0	0	0	0
WT333(F4E4E1AF1293)	3.78	13105	2022-11-29 14:46:39.747	0.065	-0.053	0.974	9.399	0.427	1.16	6.13	-2.697	-147.469	0	0	0	0	0	0	0
WT333(F4E4E1AF1293)	3.78	13105	2022-11-29 14:46:39.747	0.065	-0.053	0.974	9.399	0.427	1.16	6.174	-2.686	-147.607	0	0	0	0	0	0	0
WT333(F4E4E1AF1293)	3.78	13105	2022-11-29 14:46:39.747	0.035	0.239	1.018	2.991	0.183	1.892	6.185	-2.686	-147.755	0	0	0	0	0	0	0
WT333(F4E4E1AF1293)	3.78	13105	2022-11-29 14:46:39.747	0.035	0.239	1.018	2.991	0.183	1.892	6.196	-2.681	-147.914	0	0	0	0	0	0	0
WT333(F4E4E1AF1293)	3.78	13105	2022-11-29 14:46:39.747	0.035	0.239	1.018	2.991	0.183	1.892	6.213	-2.675	-148.074	0	0	0	0	0	0	0
WT333(F4E4E1AF1293)	3.78	13105	2022-11-29 14:46:39.747	0.035	0.239	1.018	2.991	0.183	1.892	6.224	-2.675	-148.244	0	0	0	0	0	0	0
WT333(F4E4E1AF1293)	3.78	13105	2022-11-29 14:46:39.747	0.075	0.236	0.935	16.663	0.977	2.258	6.312	-2.67	-148.414	0	0	0	0	0	0	0
WT333(F4E4E1AF1293)	3.78	13105	2022-11-29 14:46:39.763	0.075	0.236	0.935	16.663	0.977	2.258	6.394	-2.664	-148.585	0	0	0	0	0	0	0
WT333(F4E4E1AF1293)	3.78	13105	2022-11-29 14:46:39.763	0.075	0.236	0.935	16.663	0.977	2.258	6.482	-2.659	-148.76	0	0	0	0	0	0	0
WT333(F4E4E1AF1293)	3.78	13105	2022-11-29 14:46:39.763	0.075	0.236	0.935	16.663	0.977	2.258	6.564	-2.653	-148.936	0	0	0	0	0	0	0
WT333(F4E4E1AF1293)	3.78	13105	2022-11-29 14:46:39.763	0.072	0.002	1	-2.258	-0.977	-2.686	6.553	-2.659	-149.145	0	0	0	0	0	0	0
WT333(F4E4E1AF1293)	3.78	13105	2022-11-29 14:46:39.763	0.072	0.002	1	-2.258	-0.977	-2.686	6.548	-2.659	-149.359	0	0	0	0	0	0	0
WT333(F4E4E1AF1293)	3.78	13105	2022-11-29 14:46:39.763	0.072	0.002	1	-2.258	-0.977	-2.686	6.537	-2.664	-149.584	0	0	0	0	0	0	0
WT333(F4E4E1AF1293)	3.78	13105	2022-11-29 14:46:39.763	0.072	0.002	1	-2.258	-0.977	-2.686	6.52	-2.664	-149.815	0	0	0	0	0	0	0
WT333(F4E4E1AF1293)	3.78	13105	2022-11-29 14:46:39.763	0.007	0.161	1.01	1.77	0.977	1.831	6.531	-2.659	-150.029	0	0	0	0	0	0	0
WT333(F4E4E1AF1293)	3.78	13105	2022-11-29 14:46:39.794	0.054	-0.068	1.082	2.747	0	-1.77	6.306	-2.697	-152.243	0	0	0	0	0	0	0
WT333(F4E4E1AF1293)	3.78	13105	2022-11-29 14:46:39.794	0.054	-0.068	1.082	2.747	0	-1.77	6.323	-2.697	-152.49	0	0	0	0	0	0	0
WT333(F4E4E1AF1293)	3.78	13105	2022-11-29 14:46:39.794	0.054	-0.068	1.082	2.747	0	-1.77	6.334	-2.692	-152.748	0	0	0	0	0	0	0
WT333(F4E4E1AF1293)	3.78	13105	2022-11-29 14:46:39.794	0.136	0.002	1.001	0.427	0.61	3.113	6.334	-2.692	-152.979	0	0	0	0	0	0	0
WT333(F4E4E1AF1293)	3.78	13105	2022-11-29 14:46:39.794	0.136	0.002	1.001	0.427	0.61	3.113	6.334	-2.686	-153.21	0	0	0	0	0	0	0
WT333(F4E4E1AF1293)	3.78	13105	2022-11-29 14:46:39.794	0.136	0.002	1.001	0.427	0.61	3.113	6.328	-2.686	-153.446	0	0	0	0	0	0	0
WT333(F4E4E1AF1293)	3.78	13105	2022-11-29 14:46:39.794	0.136	0.002	1.001	0.427	0.61	3.113	6.328	-2.681	-153.677	0	0	0	0	0	0	0
WT333(F4E4E1AF1293)	3.78	13105	2022-11-29 14:46:39.794	-0.036	0.204	1.038	-17.273	0.244	1.343	6.235	-2.681	-153.918	0	0	0	0	0	0	0
WT333(F4E4E1AF1293)	3.78	13105	2022-11-29 14:46:39.825	-0.036	0.204	1.038	-17.273	0.244	1.343	6.147	-2.675	-154.16	0	0	0	0	0	0	0
WT333(F4E4E1AF1293)	3.78	13105	2022-11-29 14:46:39.825	-0.036	0.204	1.038	-17.273	0.244	1.343	6.059	-2.675	-154.402	0	0	0	0	0	0	0
WT333(F4E4E1AF1293)	3.78	13105	2022-11-29 14:46:39.825	-0.036	0.204	1.038	-17.273	0.244	1.343	5.971	-2.675	-154.638	0	0	0	0	0	0	0
WT333(F4E4E1AF1293)	3.78	13105	2022-11-29 14:46:39.825	-0.044	0.061	1.055	1.587	0.366	1.221	5.982	-2.67	-154.88	0	0	0	0	0	0	0
WT333(F4E4E1AF1293)	3.78	13105	2022-11-29 14:46:39.825	-0.044	0.061	1.055	1.587	0.366	1.221	5.993	-2.67	-155.121	0	0	0	0	0	0	0
WT333(F4E4E1AF1293)	3.78	13105	2022-11-29 14:46:39.825	-0.044	0.061	1.055	1.587	0.366	1.221	5.999	-2.664	-155.363	0	0	0	0	0	0	0
WT333(F4E4E1AF1293)	3.78	13105	2022-11-29 14:46:39.825	-0.044	0.061	1.055	1.587	0.366	1.221	6.01	-2.659	-155.61	0	0	0	0	0	0	0
WT333(F4E4E1AF1293)	3.78	13105	2022-11-29 14:46:39.825	0.004	0.288	1.04	-6.409	-0.366	-0.549	5.977	-2.659	-155.858	0	0	0	0	0	0	0
WT333(F4E4E1AF1293)	3.78	13105	2022-11-29 14:46:39.919	0.004	0.288	1.04	-6.409	-0.366	-0.549	5.949	-2.659	-156.11	0	0	0	0	0	0	0
WT333(F4E4E1AF1293)	3.78	13105	2022-11-29 14:46:39.919	0.004	0.288	1.04	-6.409	-0.366	-0.549	5.922	-2.659	-156.357	0	0	0	0	0	0	0
WT333(F4E4E1AF1293)	3.78	13105	2022-11-29 14:46:39.919	0.004	0.288	1.04	-6.409	-0.366	-0.549	5.9	-2.659	-156.599	0	0	0	0	0	0	0
WT333(F4E4E1AF1293)	3.78	13105	2022-11-29 14:46:39.919	0.017	0.084	1.018	3.845	0	-1.709	5.922	-2.659	-156.852	0	0	0	0	0	0	0
WT333(F4E4E1AF1293)	3.78	13105	2022-11-29 14:46:39.919	0.017	0.084	1.018	3.845	0	-1.709	5.949	-2.659	-157.104	0	0	0	0	0	0	0
WT333(F4E4E1AF1293)	3.78	13105	2022-11-29 14:46:39.919	0.017	0.084	1.018	3.845	0	-1.709	5.971	-2.653	-157.357	0	0	0	0	0	0	0
WT333(F4E4E1AF1293)	3.78	13105	2022-11-29 14:46:39.919	0.017	0.084	1.018	3.845	0	-1.709	5.999	-2.653	-157.604	0	0	0	0	0	0	0
WT333(F4E4E1AF1293)	3.78	13105	2022-11-29 14:46:39.919	0.19	-0.011	0.984	3.235	-0.977	-2.502	6.021	-2.653	-157.863	0	0	0	0	0	0	0
WT333(F4E4E1AF1293)	3.78	13105	2022-11-29 14:46:40.013	0.19	-0.011	0.984	3.235	-0.977	-2.502	6.037	-2.659	-158.121	0	0	0	0	0	0	0
WT333(F4E4E1AF1293)	3.78	13105	2022-11-29 14:46:40.013	0.19	-0.011	0.984	3.235	-0.977	-2.502	6.053	-2.659	-158.379	0	0	0	0	0	0	0
WT333(F4E4E1AF1293)	3.78	13105	2022-11-29 14:46:40.013	0.19	-0.011	0.984	3.235	-0.977	-2.502	6.07	-2.664	-158.632	0	0	0	0	0	0	0
WT333(F4E4E1AF1293)	3.78	13105	2022-11-29 14:46:40.013	-0.027	0.164	1.003	-8.789	-1.16	-0.732	6.021	-2.67	-158.884	0	0	0	0	0	0	0
WT333(F4E4E1AF1293)	3.78	13105	2022-11-29 14:46:40.013	-0.027	0.164	1.003	-8.789	-1.16	-0.732	5.982	-2.675	-159.126	0	0	0	0	0	0	0
WT333(F4E4E1AF1293)	3.78	13105	2022-11-29 14:46:40.013	-0.027	0.164	1.003	-8.789	-1.16	-0.732	5.938	-2.675	-159.373	0	0	0	0	0	0	0
WT333(F4E4E1AF1293)	3.78	13105	2022-11-29 14:46:40.013	-0.027	0.164	1.003	-8.789	-1.16	-0.732	5.894	-2.681	-159.62	0	0	0	0	0	0	0
WT333(F4E4E1AF1293)	3.78	13105	2022-11-29 14:46:40.013	0.095	-0.033	1.062	-12.695	-1.465	-1.343	5.834	-2.686	-159.868	0	0	0	0	0	0	0
WT333(F4E4E1AF1293)	3.78	13105	2022-11-29 14:46:40.044	0.095	-0.033	1.062	-12.695	-1.465	-1.343	5.768	-2.692	-160.12	0	0	0	0	0	0	0
WT333(F4E4E1AF1293)	3.78	13105	2022-11-29 14:46:40.044	0.095	-0.033	1.062	-12.695	-1.465	-1.343	5.707	-2.697	-160.367	0	0	0	0	0	0	0
WT333(F4E4E1AF1293)	3.78	13105	2022-11-29 14:46:40.044	0.095	-0.033	1.062	-12.695	-1.465	-1.343	5.641	-2.703	-160.615	0	0	0	0	0	0	0
WT333(F4E4E1AF1293)	3.78	13105	2022-11-29 14:46:40.044	0.063	0.367	1.052	13.123	0.244	6.104	5.702	-2.703	-160.823	0	0	0	0	0	0	0
WT333(F4E4E1AF1293)	3.78	13105	2022-11-29 14:46:40.044	0.063	0.367	1.052	13.123	0.244	6.104	5.768	-2.708	-161.027	0	0	0	0	0	0	0
WT333(F4E4E1AF1293)	3.78	13105	2022-11-29 14:46:40.044	0.063	0.367	1.052	13.123	0.244	6.104	5.834	-2.714	-161.23	0	0	0	0	0	0	0
WT333(F4E4E1AF1293)	3.78	13105	2022-11-29 14:46:40.044	0.063	0.367	1.052	13.123	0.244	6.104	5.905	-2.719	-161.433	0	0	0	0	0	0	0
WT333(F4E4E1AF1293)	3.78	13105	2022-11-29 14:46:40.044	-0.033	0.433	1.098	-9.766	-4.761	-10.986	5.861	-2.741	-161.719	0	0	0	0	0	0	0
WT333(F4E4E1AF1293)	3.78	13105	2022-11-29 14:46:40.044	-0.033	0.433	1.098	-9.766	-4.761	-10.986	5.823	-2.763	-162.004	0	0	0	0	0	0	0
WT333(F4E4E1AF1293)	3.78	13105	2022-11-29 14:46:40.044	-0.033	0.433	1.098	-9.766	-4.761	-10.986	5.79	-2.785	-162.29	0	0	0	0	0	0	0
WT333(F4E4E1AF1293)	3.78	13105	2022-11-29 14:46:40.044	-0.033	0.433	1.098	-9.766	-4.761	-10.986	5.757	-2.813	-162.57	0	0	0	0	0	0	0
WT333(F4E4E1AF1293)	3.78	13105	2022-11-29 14:46:40.044	0.014	-0.258	0.998	-8.911	0.793	-2.319	5.718	-2.813	-162.806	0	0	0	0	0	0	0
WT333(F4E4E1AF1293)	3.78	13105	2022-11-29 14:46:40.044	0.014	-0.258	0.998	-8.911	0.793	-2.319	5.685	-2.813	-163.048	0	0	0	0	0	0	0
WT333(F4E4E1AF1293)	3.78	13105	2022-11-29 14:46:40.044	0.014	-0.258	0.998	-8.911	0.793	-2.319	5.647	-2.807	-163.29	0	0	0	0	0	0	0
WT333(F4E4E1AF1293)	3.78	13105	2022-11-29 14:46:40.044	0.014	-0.258	0.998	-8.911	0.793	-2.319	5.603	-2.796	-163.531	0	0	0	0	0	0	0
WT333(F4E4E1AF1293)	3.78	13105	2022-11-29 14:46:40.044	0.21	-0.441	0.933	-10.132	2.93	2.869	5.554	-2.78	-163.746	0	0	0	0	0	0	0
WT333(F4E4E1AF1293)	3.78	13105	2022-11-29 14:46:40.122	0.21	-0.441	0.933	-10.132	2.93	2.869	5.493	-2.763	-163.965	0	0	0	0	0	0	0
WT333(F4E4E1AF1293)	3.78	13105	2022-11-29 14:46:40.122	0.21	-0.441	0.933	-10.132	2.93	2.869	5.433	-2.741	-164.18	0	0	0	0	0	0	0
WT333(F4E4E1AF1293)	3.78	13105	2022-11-29 14:46:40.122	0.21	-0.441	0.933	-10.132	2.93	2.869	5.372	-2.725	-164.399	0	0	0	0	0	0	0
WT333(F4E4E1AF1293)	3.78	13105	2022-11-29 14:46:40.122	-0.069	0.394	1.089	17.639	2.075	22.827	5.444	-2.714	-164.515	0	0	0	0	0	0	0
WT333(F4E4E1AF1293)	3.78	13105	2022-11-29 14:46:40.122	-0.069	0.394	1.089	17.639	2.075	22.827	5.521	-2.708	-164.625	0	0	0	0	0	0	0
WT333(F4E4E1AF1293)	3.78	13105	2022-11-29 14:46:40.122	-0.069	0.394	1.089	17.639	2.075	22.827	5.598	-2.708	-164.734	0	0	0	0	0	0	0
WT333(F4E4E1AF1293)	3.78	13105	2022-11-29 14:46:40.122	-0.069	0.394	1.089	17.639	2.075	22.827	5.674	-2.703	-164.839	0	0	0	0	0	0	0
WT333(F4E4E1AF1293)	3.78	13105	2022-11-29 14:46:40.122	0.228	-0.001	1.155	-9.644	-3.052	-2.38	5.625	-2.714	-165.07	0	0	0	0	0	0	0
WT333(F4E4E1AF1293)	3.78	13105	2022-11-29 14:46:40.122	0.228	-0.001	1.155	-9.644	-3.052	-2.38	5.576	-2.725	-165.295	0	0	0	0	0	0	0
WT333(F4E4E1AF1293)	3.78	13105	2022-11-29 14:46:40.122	0.228	-0.001	1.155	-9.644	-3.052	-2.38	5.521	-2.741	-165.52	0	0	0	0	0	0	0
WT333(F4E4E1AF1293)	3.78	13105	2022-11-29 14:46:40.122	0.228	-0.001	1.155	-9.644	-3.052	-2.38	5.466	-2.752	-165.74	0	0	0	0	0	0	0
WT333(F4E4E1AF1293)	3.78	13105	2022-11-29 14:46:40.122	-0.09	0.251	0.84	18.799	-2.502	-1.16	5.554	-2.763	-165.954	0	0	0	0	0	0	0
WT333(F4E4E1AF1293)	3.78	13105	2022-11-29 14:46:40.122	-0.09	0.251	0.84	18.799	-2.502	-1.16	5.647	-2.774	-166.163	0	0	0	0	0	0	0
WT333(F4E4E1AF1293)	3.78	13105	2022-11-29 14:46:40.122	-0.09	0.251	0.84	18.799	-2.502	-1.16	5.735	-2.785	-166.371	0	0	0	0	0	0	0
WT333(F4E4E1AF1293)	3.78	13105	2022-11-29 14:46:40.122	0.098	0.167	1.1	2.136	-1.404	-7.08	5.746	-2.791	-166.608	0	0	0	0	0	0	0
WT333(F4E4E1AF1293)	3.78	13105	2022-11-29 14:46:40.122	0.098	0.167	1.1	2.136	-1.404	-7.08	5.757	-2.791	-166.838	0	0	0	0	0	0	0
WT333(F4E4E1AF1293)	3.78	13105	2022-11-29 14:46:40.184	0.125	0.072	1.028	-2.686	0	-3.479	6.356	-2.9	-170.052	0	0	0	0	0	0	0
WT333(F4E4E1AF1293)	3.78	13105	2022-11-29 14:46:40.184	0.125	0.072	1.028	-2.686	0	-3.479	6.345	-2.906	-170.228	0	0	0	0	0	0	0
WT333(F4E4E1AF1293)	3.78	13105	2022-11-29 14:46:40.184	0.021	-0.122	1.042	-5.066	1.587	6.104	6.317	-2.9	-170.354	0	0	0	0	0	0	0
WT333(F4E4E1AF1293)	3.78	13105	2022-11-29 14:46:40.184	0.021	-0.122	1.042	-5.066	1.587	6.104	6.29	-2.9	-170.48	0	0	0	0	0	0	0
WT333(F4E4E1AF1293)	3.78	13105	2022-11-29 14:46:40.184	0.021	-0.122	1.042	-5.066	1.587	6.104	6.262	-2.895	-170.601	0	0	0	0	0	0	0
WT333(F4E4E1AF1293)	3.78	13105	2022-11-29 14:46:40.184	0.021	-0.122	1.042	-5.066	1.587	6.104	6.229	-2.889	-170.722	0	0	0	0	0	0	0
WT333(F4E4E1AF1293)	3.78	13105	2022-11-29 14:46:40.184	0.117	0.197	1.061	4.395	1.099	3.601	6.246	-2.889	-170.854	0	0	0	0	0	0	0
WT333(F4E4E1AF1293)	3.78	13105	2022-11-29 14:46:40.184	0.117	0.197	1.061	4.395	1.099	3.601	6.268	-2.884	-170.986	0	0	0	0	0	0	0
WT333(F4E4E1AF1293)	3.78	13105	2022-11-29 14:46:40.247	0.117	0.197	1.061	4.395	1.099	3.601	6.284	-2.884	-171.112	0	0	0	0	0	0	0
WT333(F4E4E1AF1293)	3.78	13105	2022-11-29 14:46:40.247	0.117	0.197	1.061	4.395	1.099	3.601	6.301	-2.884	-171.238	0	0	0	0	0	0	0
WT333(F4E4E1AF1293)	3.78	13105	2022-11-29 14:46:40.247	-0.075	1.166	1.269	2.747	-1.709	-10.559	6.323	-2.889	-171.436	0	0	0	0	0	0	0
WT333(F4E4E1AF1293)	3.78	13105	2022-11-29 14:46:40.247	-0.15	2.332	2.537	2.747	-1.709	-10.559	6.361	-2.9	-171.628	0	0	0	0	0	0	0
WT333(F4E4E1AF1293)	3.78	13105	2022-11-29 14:46:40.247	-0.301	4.665	5.074	2.747	-1.709	-10.559	6.416	-2.917	-171.821	0	0	0	0	0	0	0
WT333(F4E4E1AF1293)	3.78	13105	2022-11-29 14:46:40.247	-0.603	9.329	10.148	2.747	-1.709	-10.559	6.498	-2.939	-172.013	0	0	0	0	0	0	0
WT333(F4E4E1AF1293)	3.78	13105	2022-11-29 14:46:40.247	0.168	-0.642	0.951	17.7	7.813	7.324	6.641	-2.922	-172.106	0	0	0	0	0	0	0
WT333(F4E4E1AF1293)	3.78	13105	2022-11-29 14:46:40.247	0.168	-0.642	0.951	17.7	7.813	7.324	6.779	-2.9	-172.2	0	0	0	0	0	0	0
WT333(F4E4E1AF1293)	3.78	13105	2022-11-29 14:46:40.341	0.168	-0.642	0.951	17.7	7.813	7.324	6.916	-2.878	-172.293	0	0	0	0	0	0	0
WT333(F4E4E1AF1293)	3.78	13105	2022-11-29 14:46:40.341	0.168	-0.642	0.951	17.7	7.813	7.324	7.042	-2.856	-172.386	0	0	0	0	0	0	0
WT333(F4E4E1AF1293)	3.78	13105	2022-11-29 14:46:40.341	-0.017	0.597	0.965	47.18	-0.427	-0.916	7.322	-2.873	-172.518	0	0	0	0	0	0	0
WT333(F4E4E1AF1293)	3.78	13105	2022-11-29 14:46:40.341	-0.017	0.597	0.965	47.18	-0.427	-0.916	7.603	-2.884	-172.656	0	0	0	0	0	0	0
WT333(F4E4E1AF1293)	3.78	13105	2022-11-29 14:46:40.341	-0.017	0.597	0.965	47.18	-0.427	-0.916	7.883	-2.895	-172.787	0	0	0	0	0	0	0
WT333(F4E4E1AF1293)	3.78	13105	2022-11-29 14:46:40.341	-0.017	0.597	0.965	47.18	-0.427	-0.916	8.157	-2.911	-172.925	0	0	0	0	0	0	0
WT333(F4E4E1AF1293)	3.78	13105	2022-11-29 14:46:40.341	0.079	-0.269	0.837	-34.851	-0.916	-2.075	8.026	-2.922	-173.062	0	0	0	0	0	0	0
WT333(F4E4E1AF1293)	3.78	13105	2022-11-29 14:46:40.341	0.079	-0.269	0.837	-34.851	-0.916	-2.075	7.894	-2.933	-173.194	0	0	0	0	0	0	0
WT333(F4E4E1AF1293)	3.78	13105	2022-11-29 14:46:40.466	0.079	-0.269	0.837	-34.851	-0.916	-2.075	7.751	-2.944	-173.331	0	0	0	0	0	0	0
WT333(F4E4E1AF1293)	3.78	13105	2022-11-29 14:46:40.466	0.079	-0.269	0.837	-34.851	-0.916	-2.075	7.614	-2.955	-173.463	0	0	0	0	0	0	0
WT333(F4E4E1AF1293)	3.78	13105	2022-11-29 14:46:40.466	0	0.138	1.064	-8.667	-2.502	-2.136	7.603	-2.977	-173.595	0	0	0	0	0	0	0
WT333(F4E4E1AF1293)	3.78	13105	2022-11-29 14:46:40.466	0	0.138	1.064	-8.667	-2.502	-2.136	7.592	-2.994	-173.727	0	0	0	0	0	0	0
WT333(F4E4E1AF1293)	3.78	13105	2022-11-29 14:46:40.466	0	0.138	1.064	-8.667	-2.502	-2.136	7.575	-3.01	-173.859	0	0	0	0	0	0	0
WT333(F4E4E1AF1293)	3.78	13105	2022-11-29 14:46:40.466	0	0.138	1.064	-8.667	-2.502	-2.136	7.564	-3.021	-173.985	0	0	0	0	0	0	0
WT333(F4E4E1AF1293)	3.78	13105	2022-11-29 14:46:40.466	0.06	-0.076	1.041	-1.038	0.366	2.991	7.586	-3.027	-174.084	0	0	0	0	0	0	0
WT333(F4E4E1AF1293)	3.78	13105	2022-11-29 14:46:40.466	0.06	-0.076	1.041	-1.038	0.366	2.991	7.603	-3.032	-174.183	0	0	0	0	0	0	0
WT333(F4E4E1AF1293)	3.78	13105	2022-11-29 14:46:40.481	0.06	-0.076	1.041	-1.038	0.366	2.991	7.619	-3.032	-174.276	0	0	0	0	0	0	0
WT333(F4E4E1AF1293)	3.78	13105	2022-11-29 14:46:40.481	0.06	-0.076	1.041	-1.038	0.366	2.991	7.63	-3.038	-174.37	0	0	0	0	0	0	0
WT333(F4E4E1AF1293)	3.78	13105	2022-11-29 14:46:40.481	0.093	0.112	0.999	15.32	-2.014	-1.404	7.729	-3.043	-174.485	0	0	0	0	0	0	0
WT333(F4E4E1AF1293)	3.78	13105	2022-11-29 14:46:40.481	0.093	0.112	0.999	15.32	-2.014	-1.404	7.822	-3.054	-174.595	0	0	0	0	0	0	0
WT333(F4E4E1AF1293)	3.78	13105	2022-11-29 14:46:40.481	0.093	0.112	0.999	15.32	-2.014	-1.404	7.916	-3.065	-174.71	0	0	0	0	0	0	0
WT333(F4E4E1AF1293)	3.78	13105	2022-11-29 14:46:40.481	0.093	0.112	0.999	15.32	-2.014	-1.404	8.009	-3.076	-174.814	0	0	0	0	0	0	0
WT333(F4E4E1AF1293)	3.78	13105	2022-11-29 14:46:40.481	0.113	0.228	1.155	-8.911	1.77	2.869	7.976	-3.071	-174.902	0	0	0	0	0	0	0
WT333(F4E4E1AF1293)	3.78	13105	2022-11-29 14:46:40.481	0.113	0.228	1.155	-8.911	1.77	2.869	7.943	-3.065	-174.979	0	0	0	0	0	0	0
WT333(F4E4E1AF1293)	3.78	13105	2022-11-29 14:46:40.497	0.113	0.228	1.155	-8.911	1.77	2.869	7.916	-3.065	-175.062	0	0	0	0	0	0	0
WT333(F4E4E1AF1293)	3.78	13105	2022-11-29 14:46:40.497	0.113	0.228	1.155	-8.911	1.77	2.869	7.883	-3.06	-175.139	0	0	0	0	0	0	0
WT333(F4E4E1AF1293)	3.78	13105	2022-11-29 14:46:40.497	-0.076	0.324	0.895	-4.15	-2.319	-0.854	7.877	-3.071	-175.237	0	0	0	0	0	0	0
WT333(F4E4E1AF1293)	3.78	13105	2022-11-29 14:46:40.497	-0.076	0.324	0.895	-4.15	-2.319	-0.854	7.872	-3.082	-175.331	0	0	0	0	0	0	0
WT333(F4E4E1AF1293)	3.78	13105	2022-11-29 14:46:40.497	-0.076	0.324	0.895	-4.15	-2.319	-0.854	7.866	-3.098	-175.424	0	0	0	0	0	0	0
WT333(F4E4E1AF1293)	3.78	13105	2022-11-29 14:46:40.497	-0.076	0.324	0.895	-4.15	-2.319	-0.854	7.866	-3.109	-175.512	0	0	0	0	0	0	0
WT333(F4E4E1AF1293)	3.78	13105	2022-11-29 14:46:40.497	0.064	0.153	0.866	-8.85	3.296	-0.061	7.839	-3.093	-175.594	0	0	0	0	0	0	0
WT333(F4E4E1AF1293)	3.78	13105	2022-11-29 14:46:40.497	0.064	0.153	0.866	-8.85	3.296	-0.061	7.811	-3.076	-175.677	0	0	0	0	0	0	0
WT333(F4E4E1AF1293)	3.78	13105	2022-11-29 14:46:40.513	0.064	0.153	0.866	-8.85	3.296	-0.061	7.784	-3.06	-175.754	0	0	0	0	0	0	0
WT333(F4E4E1AF1293)	3.78	13105	2022-11-29 14:46:40.513	0.064	0.153	0.866	-8.85	3.296	-0.061	7.756	-3.043	-175.831	0	0	0	0	0	0	0
WT333(F4E4E1AF1293)	3.78	13105	2022-11-29 14:46:40.513	-0.024	0.291	1.278	8.301	0.977	-1.77	7.817	-3.038	-175.913	0	0	0	0	0	0	0
WT333(F4E4E1AF1293)	3.78	13105	2022-11-29 14:46:40.513	-0.024	0.291	1.278	8.301	0.977	-1.77	7.872	-3.032	-175.995	0	0	0	0	0	0	0
WT333(F4E4E1AF1293)	3.78	13105	2022-11-29 14:46:40.513	-0.024	0.291	1.278	8.301	0.977	-1.77	7.932	-3.021	-176.072	0	0	0	0	0	0	0
WT333(F4E4E1AF1293)	3.78	13105	2022-11-29 14:46:40.513	-0.024	0.291	1.278	8.301	0.977	-1.77	7.987	-3.016	-176.155	0	0	0	0	0	0	0
WT333(F4E4E1AF1293)	3.78	13105	2022-11-29 14:46:40.513	0.168	-0.205	0.953	5.676	0.732	3.235	8.031	-3.01	-176.204	0	0	0	0	0	0	0
WT333(F4E4E1AF1293)	3.78	13105	2022-11-29 14:46:40.513	0.168	-0.205	0.953	5.676	0.732	3.235	8.064	-3.01	-176.254	0	0	0	0	0	0	0
WT333(F4E4E1AF1293)	3.78	13105	2022-11-29 14:46:40.575	0.028	0.138	0.965	14.648	1.465	1.465	8.339	-2.994	-176.776	0	0	0	0	0	0	0
WT333(F4E4E1AF1293)	3.78	13105	2022-11-29 14:46:40.575	0.028	0.138	0.965	14.648	1.465	1.465	8.416	-2.983	-176.814	0	0	0	0	0	0	0
WT333(F4E4E1AF1293)	3.78	13105	2022-11-29 14:46:40.575	0.027	0.037	0.993	-8.789	0.732	0.244	8.377	-2.983	-176.858	0	0	0	0	0	0	0
WT333(F4E4E1AF1293)	3.78	13105	2022-11-29 14:46:40.575	0.027	0.037	0.993	-8.789	0.732	0.244	8.339	-2.977	-176.896	0	0	0	0	0	0	0
WT333(F4E4E1AF1293)	3.78	13105	2022-11-29 14:46:40.575	0.027	0.037	0.993	-8.789	0.732	0.244	8.295	-2.972	-176.929	0	0	0	0	0	0	0
WT333(F4E4E1AF1293)	3.78	13105	2022-11-29 14:46:40.575	0.027	0.037	0.993	-8.789	0.732	0.244	8.251	-2.961	-176.968	0	0	0	0	0	0	0
WT333(F4E4E1AF1293)	3.78	13105	2022-11-29 14:46:40.575	0.145	0.127	1	5.066	0.61	-0.427	8.278	-2.961	-177.001	0	0	0	0	0	0	0
WT333(F4E4E1AF1293)	3.78	13105	2022-11-29 14:46:40.575	0.145	0.127	1	5.066	0.61	-0.427	8.306	-2.955	-177.034	0	0	0	0	0	0	0
WT333(F4E4E1AF1293)	3.78	13105	2022-11-29 14:46:40.575	0.115	0.003	0.989	-10.559	-0.305	0.061	7.756	-2.955	-177.292	0	0	0	0	0	0	0
WT333(F4E4E1AF1293)	3.78	13105	2022-11-29 14:46:40.575	0.107	0.187	1.058	-6.165	-0.122	0.977	7.723	-2.955	-177.281	0	0	0	0	0	0	0
WT333(F4E4E1AF1293)	3.78	13105	2022-11-29 14:46:40.575	0.107	0.187	1.058	-6.165	-0.122	0.977	7.685	-2.961	-177.27	0	0	0	0	0	0	0
WT333(F4E4E1AF1293)	3.78	13105	2022-11-29 14:46:40.575	0.107	0.187	1.058	-6.165	-0.122	0.977	7.652	-2.961	-177.259	0	0	0	0	0	0	0
WT333(F4E4E1AF1293)	3.78	13105	2022-11-29 14:46:40.575	0.107	0.187	1.058	-6.165	-0.122	0.977	7.619	-2.961	-177.242	0	0	0	0	0	0	0
WT333(F4E4E1AF1293)	3.78	13105	2022-11-29 14:46:40.575	0.04	0.125	1.013	7.263	1.16	1.953	7.652	-2.961	-177.22	0	0	0	0	0	0	0
WT333(F4E4E1AF1293)	3.78	13105	2022-11-29 14:46:40.575	0.04	0.125	1.013	7.263	1.16	1.953	7.685	-2.955	-177.198	0	0	0	0	0	0	0
WT333(F4E4E1AF1293)	3.78	13105	2022-11-29 14:46:40.575	0.04	0.125	1.013	7.263	1.16	1.953	7.718	-2.95	-177.171	0	0	0	0	0	0	0
WT333(F4E4E1AF1293)	3.78	13105	2022-11-29 14:46:40.606	0.04	0.125	1.013	7.263	1.16	1.953	7.751	-2.95	-177.144	0	0	0	0	0	0	0
WT333(F4E4E1AF1293)	3.78	13105	2022-11-29 14:46:40.606	-0.068	0.21	1.058	3.296	-0.183	-2.38	7.767	-2.95	-177.138	0	0	0	0	0	0	0
WT333(F4E4E1AF1293)	3.78	13105	2022-11-29 14:46:40.606	-0.068	0.21	1.058	3.296	-0.183	-2.38	7.784	-2.944	-177.127	0	0	0	0	0	0	0
WT333(F4E4E1AF1293)	3.78	13105	2022-11-29 14:46:40.606	-0.068	0.21	1.058	3.296	-0.183	-2.38	7.8	-2.944	-177.116	0	0	0	0	0	0	0
WT333(F4E4E1AF1293)	3.78	13105	2022-11-29 14:46:40.606	-0.068	0.21	1.058	3.296	-0.183	-2.38	7.817	-2.939	-177.1	0	0	0	0	0	0	0
WT333(F4E4E1AF1293)	3.78	13105	2022-11-29 14:46:40.606	0.096	-0.009	0.986	0.61	-0.366	1.16	7.817	-2.939	-177.067	0	0	0	0	0	0	0
WT333(F4E4E1AF1293)	3.78	13105	2022-11-29 14:46:40.606	0.096	-0.009	0.986	0.61	-0.366	1.16	7.817	-2.939	-177.034	0	0	0	0	0	0	0
WT333(F4E4E1AF1293)	3.78	13105	2022-11-29 14:46:40.606	0.096	-0.009	0.986	0.61	-0.366	1.16	7.817	-2.939	-176.995	0	0	0	0	0	0	0
WT333(F4E4E1AF1293)	3.78	13105	2022-11-29 14:46:40.638	0.096	-0.009	0.986	0.61	-0.366	1.16	7.811	-2.939	-176.957	0	0	0	0	0	0	0
WT333(F4E4E1AF1293)	3.78	13105	2022-11-29 14:46:40.638	0.069	0.078	0.978	0.854	0.183	0.793	7.811	-2.939	-176.918	0	0	0	0	0	0	0
WT333(F4E4E1AF1293)	3.78	13105	2022-11-29 14:46:40.638	0.069	0.078	0.978	0.854	0.183	0.793	7.811	-2.939	-176.874	0	0	0	0	0	0	0
WT333(F4E4E1AF1293)	3.78	13105	2022-11-29 14:46:40.638	0.069	0.078	0.978	0.854	0.183	0.793	7.811	-2.939	-176.83	0	0	0	0	0	0	0
WT333(F4E4E1AF1293)	3.78	13105	2022-11-29 14:46:40.638	0.069	0.078	0.978	0.854	0.183	0.793	7.806	-2.939	-176.786	0	0	0	0	0	0	0
WT333(F4E4E1AF1293)	3.78	13105	2022-11-29 14:46:40.638	0.042	0.182	1.032	-6.226	-1.343	-1.404	7.773	-2.944	-176.754	0	0	0	0	0	0	0
WT333(F4E4E1AF1293)	3.78	13105	2022-11-29 14:46:40.638	0.042	0.182	1.032	-6.226	-1.343	-1.404	7.74	-2.95	-176.721	0	0	0	0	0	0	0
WT333(F4E4E1AF1293)	3.78	13105	2022-11-29 14:46:40.638	0.042	0.182	1.032	-6.226	-1.343	-1.404	7.701	-2.955	-176.682	0	0	0	0	0	0	0
WT333(F4E4E1AF1293)	3.78	13105	2022-11-29 14:46:40.669	0.042	0.182	1.032	-6.226	-1.343	-1.404	7.668	-2.961	-176.644	0	0	0	0	0	0	0
WT333(F4E4E1AF1293)	3.78	13105	2022-11-29 14:46:40.669	0.013	0.008	0.902	-6.409	0.305	1.831	7.635	-2.961	-176.583	0	0	0	0	0	0	0
WT333(F4E4E1AF1293)	3.78	13105	2022-11-29 14:46:40.669	0.013	0.008	0.902	-6.409	0.305	1.831	7.597	-2.961	-176.528	0	0	0	0	0	0	0
WT333(F4E4E1AF1293)	3.78	13105	2022-11-29 14:46:40.669	0.013	0.008	0.902	-6.409	0.305	1.831	7.559	-2.961	-176.462	0	0	0	0	0	0	0
WT333(F4E4E1AF1293)	3.78	13105	2022-11-29 14:46:40.669	0.013	0.008	0.902	-6.409	0.305	1.831	7.52	-2.955	-176.402	0	0	0	0	0	0	0
WT333(F4E4E1AF1293)	3.78	13105	2022-11-29 14:46:40.669	0.141	0.18	1.053	-7.141	-0.244	0.671	7.482	-2.961	-176.347	0	0	0	0	0	0	0
WT333(F4E4E1AF1293)	3.78	13105	2022-11-29 14:46:40.669	0.141	0.18	1.053	-7.141	-0.244	0.671	7.438	-2.961	-176.287	0	0	0	0	0	0	0
WT333(F4E4E1AF1293)	3.78	13105	2022-11-29 14:46:40.669	0.141	0.18	1.053	-7.141	-0.244	0.671	7.399	-2.961	-176.226	0	0	0	0	0	0	0
WT333(F4E4E1AF1293)	3.78	13105	2022-11-29 14:46:40.669	0.141	0.18	1.053	-7.141	-0.244	0.671	7.361	-2.966	-176.16	0	0	0	0	0	0	0
WT333(F4E4E1AF1293)	3.78	13105	2022-11-29 14:46:40.669	0.102	0.05	1.039	-1.953	-1.099	-0.732	7.35	-2.972	-176.105	0	0	0	0	0	0	0
WT333(F4E4E1AF1293)	3.78	13105	2022-11-29 14:46:40.669	0.102	0.05	1.039	-1.953	-1.099	-0.732	7.339	-2.983	-176.045	0	0	0	0	0	0	0
WT333(F4E4E1AF1293)	3.78	13105	2022-11-29 14:46:40.669	0.102	0.05	1.039	-1.953	-1.099	-0.732	7.322	-2.988	-175.99	0	0	0	0	0	0	0
WT333(F4E4E1AF1293)	3.78	13105	2022-11-29 14:46:40.669	0.102	0.05	1.039	-1.953	-1.099	-0.732	7.311	-2.999	-175.93	0	0	0	0	0	0	0
WT333(F4E4E1AF1293)	3.78	13105	2022-11-29 14:46:40.669	-0.077	0.15	0.989	3.113	-0.427	1.465	7.322	-3.005	-175.853	0	0	0	0	0	0	0
WT333(F4E4E1AF1293)	3.78	13105	2022-11-29 14:46:40.669	-0.077	0.15	0.989	3.113	-0.427	1.465	7.333	-3.005	-175.781	0	0	0	0	0	0	0
WT333(F4E4E1AF1293)	3.78	13105	2022-11-29 14:46:40.669	-0.077	0.15	0.989	3.113	-0.427	1.465	7.344	-3.01	-175.704	0	0	0	0	0	0	0
WT333(F4E4E1AF1293)	3.78	13105	2022-11-29 14:46:40.732	-0.077	0.15	0.989	3.113	-0.427	1.465	7.355	-3.01	-175.627	0	0	0	0	0	0	0
WT333(F4E4E1AF1293)	3.78	13105	2022-11-29 14:46:40.732	0.039	0.199	1.02	-8.667	-0.183	-3.357	7.311	-3.01	-175.573	0	0	0	0	0	0	0
WT333(F4E4E1AF1293)	3.78	13105	2022-11-29 14:46:40.732	0.039	0.199	1.02	-8.667	-0.183	-3.357	7.267	-3.005	-175.518	0	0	0	0	0	0	0
WT333(F4E4E1AF1293)	3.78	13105	2022-11-29 14:46:40.732	0.039	0.199	1.02	-8.667	-0.183	-3.357	7.224	-2.999	-175.463	0	0	0	0	0	0	0
WT333(F4E4E1AF1293)	3.78	13105	2022-11-29 14:46:40.732	0.039	0.199	1.02	-8.667	-0.183	-3.357	7.18	-2.999	-175.408	0	0	0	0	0	0	0
WT333(F4E4E1AF1293)	3.78	13105	2022-11-29 14:46:40.732	0.116	0.077	1.039	1.892	0.549	1.526	7.185	-2.994	-175.325	0	0	0	0	0	0	0
WT333(F4E4E1AF1293)	3.78	13105	2022-11-29 14:46:40.732	0.116	0.077	1.039	1.892	0.549	1.526	7.196	-2.994	-175.243	0	0	0	0	0	0	0
WT333(F4E4E1AF1293)	3.78	13105	2022-11-29 14:46:40.732	0.116	0.077	1.039	1.892	0.549	1.526	7.202	-2.988	-175.155	0	0	0	0	0	0	0
WT333(F4E4E1AF1293)	3.78	13105	2022-11-29 14:46:40.856	0.116	0.077	1.039	1.892	0.549	1.526	7.213	-2.988	-175.073	0	0	0	0	0	0	0

## Sheet: 2.0kg
设备名称	电压	版本	片上时间	加速度X(g)	加速度Y(g)	加速度Z(g)	角速度X(°/s)	角速度Y(°/s)	角速度Z(°/s)	角度X(°)	角度Y(°)	角度Z(°)	磁场X	磁场Y	磁场Z	四元数0	四元数1	四元数2	四元数3	状态
WT333(F4E4E1AF1293)	3.8	13105	2022-11-29 14:31:32.573	0.049	0.066	1.033	-1.526	0.183	2.136	1.241	-1.143	98.751	0	0	0	0	0	0	0
WT333(F4E4E1AF1293)	3.8	13105	2022-11-29 14:31:32.573	0.049	0.066	1.033	-1.526	0.183	2.136	1.236	-1.143	98.937	0	0	0	0	0	0	0
WT333(F4E4E1AF1293)	3.8	13105	2022-11-29 14:31:32.573	0.049	0.066	1.033	-1.526	0.183	2.136	1.23	-1.148	99.124	0	0	0	0	0	0	0
WT333(F4E4E1AF1293)	3.8	13105	2022-11-29 14:31:32.605	0.035	0.228	1.025	6.531	0	0	1.263	-1.148	99.305	0	0	0	0	0	0	0
WT333(F4E4E1AF1293)	3.8	13105	2022-11-29 14:31:32.605	0.035	0.228	1.025	6.531	0	0	1.302	-1.148	99.481	0	0	0	0	0	0	0
WT333(F4E4E1AF1293)	3.8	13105	2022-11-29 14:31:32.605	0.035	0.228	1.025	6.531	0	0	1.34	-1.148	99.657	0	0	0	0	0	0	0
WT333(F4E4E1AF1293)	3.8	13105	2022-11-29 14:31:32.605	0.035	0.228	1.025	6.531	0	0	1.384	-1.148	99.833	0	0	0	0	0	0	0
WT333(F4E4E1AF1293)	3.8	13105	2022-11-29 14:31:32.605	0.047	-0.071	0.939	5.798	0.061	1.038	1.417	-1.148	100.014	0	0	0	0	0	0	0
WT333(F4E4E1AF1293)	3.8	13105	2022-11-29 14:31:32.605	0.047	-0.071	0.939	5.798	0.061	1.038	1.45	-1.148	100.195	0	0	0	0	0	0	0
WT333(F4E4E1AF1293)	3.8	13105	2022-11-29 14:31:32.605	0.047	-0.071	0.939	5.798	0.061	1.038	1.483	-1.148	100.366	0	0	0	0	0	0	0
WT333(F4E4E1AF1293)	3.8	13105	2022-11-29 14:31:32.605	0.047	-0.071	0.939	5.798	0.061	1.038	1.516	-1.148	100.541	0	0	0	0	0	0	0
WT333(F4E4E1AF1293)	3.8	13105	2022-11-29 14:31:32.636	0.006	-0.333	0.959	-42.847	0.488	0.305	1.302	-1.154	100.701	0	0	0	0	0	0	0
WT333(F4E4E1AF1293)	3.8	13105	2022-11-29 14:31:32.636	0.006	-0.333	0.959	-42.847	0.488	0.305	1.088	-1.154	100.86	0	0	0	0	0	0	0
WT333(F4E4E1AF1293)	3.8	13105	2022-11-29 14:31:32.636	0.006	-0.333	0.959	-42.847	0.488	0.305	0.873	-1.154	101.008	0	0	0	0	0	0	0
WT333(F4E4E1AF1293)	3.8	13105	2022-11-29 14:31:32.636	0.006	-0.333	0.959	-42.847	0.488	0.305	0.654	-1.159	101.151	0	0	0	0	0	0	0
WT333(F4E4E1AF1293)	3.8	13105	2022-11-29 14:31:32.636	0.109	0.616	1.079	27.222	-0.671	4.761	0.786	-1.165	101.327	0	0	0	0	0	0	0
WT333(F4E4E1AF1293)	3.8	13105	2022-11-29 14:31:32.636	0.109	0.616	1.079	27.222	-0.671	4.761	0.928	-1.17	101.508	0	0	0	0	0	0	0
WT333(F4E4E1AF1293)	3.8	13105	2022-11-29 14:31:32.636	0.109	0.616	1.079	27.222	-0.671	4.761	1.071	-1.176	101.695	0	0	0	0	0	0	0
WT333(F4E4E1AF1293)	3.8	13105	2022-11-29 14:31:32.636	0.109	0.616	1.079	27.222	-0.671	4.761	1.219	-1.176	101.887	0	0	0	0	0	0	0
WT333(F4E4E1AF1293)	3.8	13105	2022-11-29 14:31:32.683	0.063	-0.173	0.984	-5.005	-1.343	-7.202	1.203	-1.181	102.014	0	0	0	0	0	0	0
WT333(F4E4E1AF1293)	3.8	13105	2022-11-29 14:31:32.683	0.063	-0.173	0.984	-5.005	-1.343	-7.202	1.187	-1.187	102.14	0	0	0	0	0	0	0
WT333(F4E4E1AF1293)	3.8	13105	2022-11-29 14:31:32.683	0.063	-0.173	0.984	-5.005	-1.343	-7.202	1.17	-1.198	102.266	0	0	0	0	0	0	0
WT333(F4E4E1AF1293)	3.8	13105	2022-11-29 14:31:32.683	0.063	-0.173	0.984	-5.005	-1.343	-7.202	1.154	-1.208	102.387	0	0	0	0	0	0	0
WT333(F4E4E1AF1293)	3.8	13105	2022-11-29 14:31:32.683	0.063	-0.132	0.958	0.549	0.549	5.127	1.159	-1.208	102.563	0	0	0	0	0	0	0
WT333(F4E4E1AF1293)	3.8	13105	2022-11-29 14:31:32.683	0.063	-0.132	0.958	0.549	0.549	5.127	1.165	-1.208	102.739	0	0	0	0	0	0	0
WT333(F4E4E1AF1293)	3.8	13105	2022-11-29 14:31:32.683	0.063	-0.132	0.958	0.549	0.549	5.127	1.17	-1.214	102.909	0	0	0	0	0	0	0
WT333(F4E4E1AF1293)	3.8	13105	2022-11-29 14:31:32.683	0.063	-0.132	0.958	0.549	0.549	5.127	1.17	-1.214	103.074	0	0	0	0	0	0	0
WT333(F4E4E1AF1293)	3.8	13105	2022-11-29 14:31:32.745	0.081	0.019	0.979	-15.076	-0.122	5.92	1.093	-1.225	103.244	0	0	0	0	0	0	0
WT333(F4E4E1AF1293)	3.8	13105	2022-11-29 14:31:32.745	0.081	0.019	0.979	-15.076	-0.122	5.92	1.022	-1.23	103.414	0	0	0	0	0	0	0
WT333(F4E4E1AF1293)	3.8	13105	2022-11-29 14:31:32.745	0.081	0.019	0.979	-15.076	-0.122	5.92	0.945	-1.236	103.585	0	0	0	0	0	0	0
WT333(F4E4E1AF1293)	3.8	13105	2022-11-29 14:31:32.745	0.081	0.019	0.979	-15.076	-0.122	5.92	0.873	-1.247	103.749	0	0	0	0	0	0	0
WT333(F4E4E1AF1293)	3.8	13105	2022-11-29 14:31:32.745	-0.043	0.332	1.085	-2.441	-1.282	-8.24	0.862	-1.252	103.848	0	0	0	0	0	0	0
WT333(F4E4E1AF1293)	3.8	13105	2022-11-29 14:31:32.745	-0.043	0.332	1.085	-2.441	-1.282	-8.24	0.857	-1.263	103.947	0	0	0	0	0	0	0
WT333(F4E4E1AF1293)	3.8	13105	2022-11-29 14:31:32.745	-0.043	0.332	1.085	-2.441	-1.282	-8.24	0.857	-1.269	104.046	0	0	0	0	0	0	0
WT333(F4E4E1AF1293)	3.8	13105	2022-11-29 14:31:32.745	-0.043	0.332	1.085	-2.441	-1.282	-8.24	0.857	-1.274	104.145	0	0	0	0	0	0	0
WT333(F4E4E1AF1293)	3.8	13105	2022-11-29 14:31:32.808	0.065	0.123	1.066	21.118	-3.052	-6.47	0.972	-1.285	104.249	0	0	0	0	0	0	0
WT333(F4E4E1AF1293)	3.8	13105	2022-11-29 14:31:32.808	0.065	0.123	1.066	21.118	-3.052	-6.47	1.088	-1.302	104.354	0	0	0	0	0	0	0
WT333(F4E4E1AF1293)	3.8	13105	2022-11-29 14:31:32.808	0.065	0.123	1.066	21.118	-3.052	-6.47	1.203	-1.318	104.458	0	0	0	0	0	0	0
WT333(F4E4E1AF1293)	3.8	13105	2022-11-29 14:31:32.808	0.065	0.123	1.066	21.118	-3.052	-6.47	1.318	-1.329	104.557	0	0	0	0	0	0	0
WT333(F4E4E1AF1293)	3.8	13105	2022-11-29 14:31:32.808	-0.026	0.103	0.997	24.475	-0.916	-0.366	1.45	-1.335	104.689	0	0	0	0	0	0	0
WT333(F4E4E1AF1293)	3.8	13105	2022-11-29 14:31:32.808	-0.026	0.103	0.997	24.475	-0.916	-0.366	1.582	-1.335	104.815	0	0	0	0	0	0	0
WT333(F4E4E1AF1293)	3.8	13105	2022-11-29 14:31:32.808	-0.026	0.103	0.997	24.475	-0.916	-0.366	1.714	-1.34	104.941	0	0	0	0	0	0	0
WT333(F4E4E1AF1293)	3.8	13105	2022-11-29 14:31:32.808	-0.026	0.103	0.997	24.475	-0.916	-0.366	1.846	-1.34	105.062	0	0	0	0	0	0	0
WT333(F4E4E1AF1293)	3.8	13105	2022-11-29 14:31:32.839	-0.101	-0.236	0.783	15.32	1.404	14.709	1.928	-1.335	105.249	0	0	0	0	0	0	0
WT333(F4E4E1AF1293)	3.8	13105	2022-11-29 14:31:32.839	-0.101	-0.236	0.783	15.32	1.404	14.709	2.005	-1.329	105.43	0	0	0	0	0	0	0
WT333(F4E4E1AF1293)	3.8	13105	2022-11-29 14:31:32.839	-0.101	-0.236	0.783	15.32	1.404	14.709	2.076	-1.324	105.601	0	0	0	0	0	0	0
WT333(F4E4E1AF1293)	3.8	13105	2022-11-29 14:31:32.839	-0.101	-0.236	0.783	15.32	1.404	14.709	2.153	-1.318	105.765	0	0	0	0	0	0	0
WT333(F4E4E1AF1293)	3.8	13105	2022-11-29 14:31:32.839	-0.004	0.322	1.136	-36.865	0.61	-9.033	1.967	-1.307	105.809	0	0	0	0	0	0	0
WT333(F4E4E1AF1293)	3.8	13105	2022-11-29 14:31:32.839	-0.004	0.322	1.136	-36.865	0.61	-9.033	1.785	-1.302	105.859	0	0	0	0	0	0	0
WT333(F4E4E1AF1293)	3.8	13105	2022-11-29 14:31:32.839	-0.004	0.322	1.136	-36.865	0.61	-9.033	1.609	-1.291	105.914	0	0	0	0	0	0	0
WT333(F4E4E1AF1293)	3.8	13105	2022-11-29 14:31:32.839	-0.004	0.322	1.136	-36.865	0.61	-9.033	1.434	-1.28	105.969	0	0	0	0	0	0	0
WT333(F4E4E1AF1293)	3.8	13105	2022-11-29 14:31:32.870	0.021	-0.028	1.075	23.804	0.061	1.16	1.56	-1.274	106.073	0	0	0	0	0	0	0
WT333(F4E4E1AF1293)	3.8	13105	2022-11-29 14:31:32.870	0.021	-0.028	1.075	23.804	0.061	1.16	1.686	-1.274	106.172	0	0	0	0	0	0	0
WT333(F4E4E1AF1293)	3.8	13105	2022-11-29 14:31:32.870	0.021	-0.028	1.075	23.804	0.061	1.16	1.807	-1.269	106.271	0	0	0	0	0	0	0
WT333(F4E4E1AF1293)	3.8	13105	2022-11-29 14:31:32.870	0.021	0.133	0.993	17.456	0.549	4.456	1.901	-1.263	106.386	0	0	0	0	0	0	0
WT333(F4E4E1AF1293)	3.8	13105	2022-11-29 14:31:32.870	0.021	0.133	0.993	17.456	0.549	4.456	1.994	-1.258	106.496	0	0	0	0	0	0	0
WT333(F4E4E1AF1293)	3.8	13105	2022-11-29 14:31:32.870	0.021	0.133	0.993	17.456	0.549	4.456	2.087	-1.252	106.611	0	0	0	0	0	0	0
WT333(F4E4E1AF1293)	3.8	13105	2022-11-29 14:31:32.870	0.021	0.133	0.993	17.456	0.549	4.456	2.175	-1.247	106.727	0	0	0	0	0	0	0
WT333(F4E4E1AF1293)	3.8	13105	2022-11-29 14:31:32.870	-0.012	-0.042	0.983	-10.376	-0.488	-2.625	2.131	-1.241	106.804	0	0	0	0	0	0	0
WT333(F4E4E1AF1293)	3.8	13105	2022-11-29 14:31:32.870	-0.012	-0.042	0.983	-10.376	-0.488	-2.625	2.082	-1.241	106.875	0	0	0	0	0	0	0
WT333(F4E4E1AF1293)	3.8	13105	2022-11-29 14:31:32.870	-0.012	-0.042	0.983	-10.376	-0.488	-2.625	2.032	-1.241	106.941	0	0	0	0	0	0	0
WT333(F4E4E1AF1293)	3.8	13105	2022-11-29 14:31:32.870	-0.012	-0.042	0.983	-10.376	-0.488	-2.625	1.989	-1.236	107.007	0	0	0	0	0	0	0
WT333(F4E4E1AF1293)	3.8	13105	2022-11-29 14:31:32.870	0.051	0.027	1.043	-8.728	0.671	1.221	1.945	-1.23	107.089	0	0	0	0	0	0	0
WT333(F4E4E1AF1293)	3.8	13105	2022-11-29 14:31:32.870	0.051	0.027	1.043	-8.728	0.671	1.221	1.906	-1.225	107.172	0	0	0	0	0	0	0
WT333(F4E4E1AF1293)	3.8	13105	2022-11-29 14:31:32.870	0.051	0.027	1.043	-8.728	0.671	1.221	1.862	-1.219	107.249	0	0	0	0	0	0	0
WT333(F4E4E1AF1293)	3.8	13105	2022-11-29 14:31:32.870	0.051	0.027	1.043	-8.728	0.671	1.221	1.824	-1.214	107.331	0	0	0	0	0	0	0
WT333(F4E4E1AF1293)	3.8	13105	2022-11-29 14:31:32.870	0.086	0.195	1.043	9.033	-0.549	-0.732	1.873	-1.219	107.402	0	0	0	0	0	0	0
WT333(F4E4E1AF1293)	3.8	13105	2022-11-29 14:31:32.933	0.086	0.195	1.043	9.033	-0.549	-0.732	1.923	-1.219	107.479	0	0	0	0	0	0	0
WT333(F4E4E1AF1293)	3.8	13105	2022-11-29 14:31:32.933	0.086	0.195	1.043	9.033	-0.549	-0.732	1.972	-1.219	107.556	0	0	0	0	0	0	0
WT333(F4E4E1AF1293)	3.8	13105	2022-11-29 14:31:32.933	0.086	0.195	1.043	9.033	-0.549	-0.732	2.027	-1.219	107.633	0	0	0	0	0	0	0
WT333(F4E4E1AF1293)	3.8	13105	2022-11-29 14:31:32.933	0.034	-0.009	0.974	7.751	-0.183	1.038	2.071	-1.225	107.721	0	0	0	0	0	0	0
WT333(F4E4E1AF1293)	3.8	13105	2022-11-29 14:31:32.933	0.034	-0.009	0.974	7.751	-0.183	1.038	2.115	-1.225	107.803	0	0	0	0	0	0	0
WT333(F4E4E1AF1293)	3.8	13105	2022-11-29 14:31:32.933	0.034	-0.009	0.974	7.751	-0.183	1.038	2.159	-1.225	107.886	0	0	0	0	0	0	0
WT333(F4E4E1AF1293)	3.8	13105	2022-11-29 14:31:32.933	0.034	-0.009	0.974	7.751	-0.183	1.038	2.197	-1.225	107.963	0	0	0	0	0	0	0
WT333(F4E4E1AF1293)	3.8	13105	2022-11-29 14:31:32.933	-0.016	0.139	1.066	-6.348	-0.61	-3.845	2.17	-1.23	108.018	0	0	0	0	0	0	0
WT333(F4E4E1AF1293)	3.8	13105	2022-11-29 14:31:32.964	-0.016	0.139	1.066	-6.348	-0.61	-3.845	2.148	-1.23	108.067	0	0	0	0	0	0	0
WT333(F4E4E1AF1293)	3.8	13105	2022-11-29 14:31:32.964	-0.016	0.139	1.066	-6.348	-0.61	-3.845	2.12	-1.23	108.116	0	0	0	0	0	0	0
WT333(F4E4E1AF1293)	3.8	13105	2022-11-29 14:31:32.964	-0.016	0.139	1.066	-6.348	-0.61	-3.845	2.093	-1.23	108.166	0	0	0	0	0	0	0
WT333(F4E4E1AF1293)	3.8	13105	2022-11-29 14:31:32.964	-0.024	-0.005	1.038	5.188	-0.122	0.366	2.126	-1.23	108.232	0	0	0	0	0	0	0
WT333(F4E4E1AF1293)	3.8	13105	2022-11-29 14:31:32.964	-0.024	-0.005	1.038	5.188	-0.122	0.366	2.159	-1.23	108.292	0	0	0	0	0	0	0
WT333(F4E4E1AF1293)	3.8	13105	2022-11-29 14:31:32.964	-0.024	-0.005	1.038	5.188	-0.122	0.366	2.186	-1.23	108.347	0	0	0	0	0	0	0
WT333(F4E4E1AF1293)	3.8	13105	2022-11-29 14:31:32.964	-0.024	-0.005	1.038	5.188	-0.122	0.366	2.214	-1.225	108.402	0	0	0	0	0	0	0
WT333(F4E4E1AF1293)	3.8	13105	2022-11-29 14:31:32.964	0.046	0.072	1.03	-8.972	0.977	1.648	2.175	-1.219	108.463	0	0	0	0	0	0	0
WT333(F4E4E1AF1293)	3.8	13105	2022-11-29 14:31:32.996	0.046	0.072	1.03	-8.972	0.977	1.648	2.131	-1.214	108.523	0	0	0	0	0	0	0
WT333(F4E4E1AF1293)	3.8	13105	2022-11-29 14:31:32.996	0.046	0.072	1.03	-8.972	0.977	1.648	2.093	-1.208	108.578	0	0	0	0	0	0	0
WT333(F4E4E1AF1293)	3.8	13105	2022-11-29 14:31:32.996	0.046	0.072	1.03	-8.972	0.977	1.648	2.049	-1.203	108.633	0	0	0	0	0	0	0
WT333(F4E4E1AF1293)	3.8	13105	2022-11-29 14:31:32.996	0.057	0.051	0.999	5.188	-0.244	2.197	2.082	-1.203	108.688	0	0	0	0	0	0	0
WT333(F4E4E1AF1293)	3.8	13105	2022-11-29 14:31:32.996	0.057	0.051	0.999	5.188	-0.244	2.197	2.109	-1.203	108.743	0	0	0	0	0	0	0
WT333(F4E4E1AF1293)	3.8	13105	2022-11-29 14:31:32.996	0.057	0.051	0.999	5.188	-0.244	2.197	2.142	-1.208	108.798	0	0	0	0	0	0	0
WT333(F4E4E1AF1293)	3.8	13105	2022-11-29 14:31:32.996	0.057	0.051	0.999	5.188	-0.244	2.197	2.17	-1.208	108.847	0	0	0	0	0	0	0
WT333(F4E4E1AF1293)	3.8	13105	2022-11-29 14:31:32.996	-0.04	-0.115	1.016	-4.395	0.61	1.343	2.148	-1.203	108.885	0	0	0	0	0	0	0
WT333(F4E4E1AF1293)	3.8	13105	2022-11-29 14:31:33.058	-0.04	-0.115	1.016	-4.395	0.61	1.343	2.131	-1.203	108.918	0	0	0	0	0	0	0
WT333(F4E4E1AF1293)	3.8	13105	2022-11-29 14:31:33.058	-0.04	-0.115	1.016	-4.395	0.61	1.343	2.104	-1.198	108.946	0	0	0	0	0	0	0
WT333(F4E4E1AF1293)	3.8	13105	2022-11-29 14:31:33.058	-0.04	-0.115	1.016	-4.395	0.61	1.343	2.082	-1.192	108.968	0	0	0	0	0	0	0
WT333(F4E4E1AF1293)	3.8	13105	2022-11-29 14:31:33.058	0.179	-0.334	0.963	-18.677	-0.671	6.653	1.983	-1.198	109.006	0	0	0	0	0	0	0
WT333(F4E4E1AF1293)	3.8	13105	2022-11-29 14:31:33.058	0.179	-0.334	0.963	-18.677	-0.671	6.653	1.884	-1.203	109.039	0	0	0	0	0	0	0
WT333(F4E4E1AF1293)	3.8	13105	2022-11-29 14:31:33.058	0.179	-0.334	0.963	-18.677	-0.671	6.653	1.78	-1.214	109.061	0	0	0	0	0	0	0
WT333(F4E4E1AF1293)	3.8	13105	2022-11-29 14:31:33.058	0.179	-0.334	0.963	-18.677	-0.671	6.653	1.675	-1.219	109.072	0	0	0	0	0	0	0
WT333(F4E4E1AF1293)	3.8	13105	2022-11-29 14:31:33.058	-0.057	0.952	1.035	35.461	-0.977	-1.343	1.846	-1.225	109.072	0	0	0	0	0	0	0
WT333(F4E4E1AF1293)	3.8	13105	2022-11-29 14:31:33.136	-0.114	1.905	2.07	35.461	-0.977	-1.343	2.038	-1.23	109.116	0	0	0	0	0	0	0
WT333(F4E4E1AF1293)	3.8	13105	2022-11-29 14:31:33.136	-0.229	3.81	4.14	35.461	-0.977	-1.343	2.247	-1.225	109.193	0	0	0	0	0	0	0
WT333(F4E4E1AF1293)	3.8	13105	2022-11-29 14:31:33.136	-0.457	7.619	8.279	35.461	-0.977	-1.343	2.477	-1.208	109.292	0	0	0	0	0	0	0
WT333(F4E4E1AF1293)	3.8	13105	2022-11-29 14:31:33.136	0.122	-0.714	0.827	-18.127	2.93	-3.662	2.439	-1.17	109.38	0	0	0	0	0	0	0
WT333(F4E4E1AF1293)	3.8	13105	2022-11-29 14:31:33.136	0.122	-0.714	0.827	-18.127	2.93	-3.662	2.395	-1.143	109.462	0	0	0	0	0	0	0
WT333(F4E4E1AF1293)	3.8	13105	2022-11-29 14:31:33.136	0.122	-0.714	0.827	-18.127	2.93	-3.662	2.351	-1.11	109.534	0	0	0	0	0	0	0
WT333(F4E4E1AF1293)	3.8	13105	2022-11-29 14:31:33.136	0.122	-0.714	0.827	-18.127	2.93	-3.662	2.296	-1.082	109.605	0	0	0	0	0	0	0
WT333(F4E4E1AF1293)	3.8	13105	2022-11-29 14:31:33.136	-0.049	0.015	1.119	-59.692	2.991	2.747	2.038	-1.06	109.698	0	0	0	0	0	0	0
WT333(F4E4E1AF1293)	3.8	13105	2022-11-29 14:31:33.167	-0.049	0.015	1.119	-59.692	2.991	2.747	1.774	-1.033	109.792	0	0	0	0	0	0	0
WT333(F4E4E1AF1293)	3.8	13105	2022-11-29 14:31:33.167	-0.049	0.015	1.119	-59.692	2.991	2.747	1.516	-1.011	109.874	0	0	0	0	0	0	0
WT333(F4E4E1AF1293)	3.8	13105	2022-11-29 14:31:33.167	-0.049	0.015	1.119	-59.692	2.991	2.747	1.252	-0.983	109.962	0	0	0	0	0	0	0
WT333(F4E4E1AF1293)	3.8	13105	2022-11-29 14:31:33.167	-0.045	0.819	1.274	64.331	-1.282	-4.211	1.609	-0.978	110.012	0	0	0	0	0	0	0
WT333(F4E4E1AF1293)	3.8	13105	2022-11-29 14:31:33.167	-0.045	0.819	1.274	64.331	-1.282	-4.211	1.972	-0.972	110.067	0	0	0	0	0	0	0
WT333(F4E4E1AF1293)	3.8	13105	2022-11-29 14:31:33.167	-0.045	0.819	1.274	64.331	-1.282	-4.211	2.335	-0.967	110.121	0	0	0	0	0	0	0
WT333(F4E4E1AF1293)	3.8	13105	2022-11-29 14:31:33.167	-0.045	0.819	1.274	64.331	-1.282	-4.211	2.697	-0.961	110.176	0	0	0	0	0	0	0
WT333(F4E4E1AF1293)	3.8	13105	2022-11-29 14:31:33.167	-0.019	-0.724	0.688	46.631	-0.122	16.541	2.966	-0.95	110.336	0	0	0	0	0	0	0
WT333(F4E4E1AF1293)	3.8	13105	2022-11-29 14:31:33.199	-0.019	-0.724	0.688	46.631	-0.122	16.541	3.224	-0.95	110.479	0	0	0	0	0	0	0
WT333(F4E4E1AF1293)	3.8	13105	2022-11-29 14:31:33.199	-0.019	-0.724	0.688	46.631	-0.122	16.541	3.483	-0.945	110.61	0	0	0	0	0	0	0
WT333(F4E4E1AF1293)	3.8	13105	2022-11-29 14:31:33.199	-0.019	-0.724	0.688	46.631	-0.122	16.541	3.73	-0.945	110.737	0	0	0	0	0	0	0
WT333(F4E4E1AF1293)	3.8	13105	2022-11-29 14:31:33.199	-0.033	0.085	0.973	-31.128	0.549	3.357	3.593	-0.939	110.797	0	0	0	0	0	0	0
WT333(F4E4E1AF1293)	3.8	13105	2022-11-29 14:31:33.199	-0.033	0.085	0.973	-31.128	0.549	3.357	3.45	-0.934	110.852	0	0	0	0	0	0	0
WT333(F4E4E1AF1293)	3.8	13105	2022-11-29 14:31:33.199	-0.033	0.085	0.973	-31.128	0.549	3.357	3.312	-0.923	110.907	0	0	0	0	0	0	0
WT333(F4E4E1AF1293)	3.8	13105	2022-11-29 14:31:33.199	-0.033	0.085	0.973	-31.128	0.549	3.357	3.175	-0.917	110.962	0	0	0	0	0	0	0
WT333(F4E4E1AF1293)	3.8	13105	2022-11-29 14:31:33.199	-0.092	0.517	1.26	17.761	0.061	-5.127	3.279	-0.906	110.978	0	0	0	0	0	0	0
WT333(F4E4E1AF1293)	3.8	13105	2022-11-29 14:31:33.199	-0.092	0.517	1.26	17.761	0.061	-5.127	3.389	-0.895	111	0	0	0	0	0	0	0
WT333(F4E4E1AF1293)	3.8	13105	2022-11-29 14:31:33.199	-0.092	0.517	1.26	17.761	0.061	-5.127	3.499	-0.884	111.022	0	0	0	0	0	0	0
WT333(F4E4E1AF1293)	3.8	13105	2022-11-29 14:31:33.199	-0.092	0.517	1.26	17.761	0.061	-5.127	3.615	-0.873	111.044	0	0	0	0	0	0	0
WT333(F4E4E1AF1293)	3.8	13105	2022-11-29 14:31:33.199	-0.032	0.172	0.926	64.514	-2.136	-3.662	3.961	-0.873	111.072	0	0	0	0	0	0	0
WT333(F4E4E1AF1293)	3.8	13105	2022-11-29 14:31:33.199	-0.032	0.172	0.926	64.514	-2.136	-3.662	4.301	-0.873	111.105	0	0	0	0	0	0	0
WT333(F4E4E1AF1293)	3.8	13105	2022-11-29 14:31:33.199	-0.032	0.172	0.926	64.514	-2.136	-3.662	4.642	-0.873	111.138	0	0	0	0	0	0	0
WT333(F4E4E1AF1293)	3.8	13105	2022-11-29 14:31:33.199	-0.032	0.172	0.926	64.514	-2.136	-3.662	4.988	-0.873	111.165	0	0	0	0	0	0	0
WT333(F4E4E1AF1293)	3.8	13105	2022-11-29 14:31:33.199	0.005	-0.161	0.827	7.019	-0.061	0.732	5.037	-0.862	111.215	0	0	0	0	0	0	0
WT333(F4E4E1AF1293)	3.8	13105	2022-11-29 14:31:33.230	0.005	-0.161	0.827	7.019	-0.061	0.732	5.087	-0.857	111.264	0	0	0	0	0	0	0
WT333(F4E4E1AF1293)	3.8	13105	2022-11-29 14:31:33.230	0.005	-0.161	0.827	7.019	-0.061	0.732	5.131	-0.851	111.308	0	0	0	0	0	0	0
WT333(F4E4E1AF1293)	3.8	13105	2022-11-29 14:31:33.230	0.005	-0.161	0.827	7.019	-0.061	0.732	5.175	-0.846	111.346	0	0	0	0	0	0	0
WT333(F4E4E1AF1293)	3.8	13105	2022-11-29 14:31:33.230	-0.002	-0.237	0.92	-44.922	-0.244	0	4.96	-0.84	111.379	0	0	0	0	0	0	0
WT333(F4E4E1AF1293)	3.8	13105	2022-11-29 14:31:33.230	-0.002	-0.237	0.92	-44.922	-0.244	0	4.735	-0.835	111.407	0	0	0	0	0	0	0
WT333(F4E4E1AF1293)	3.8	13105	2022-11-29 14:31:33.230	-0.002	-0.237	0.92	-44.922	-0.244	0	4.515	-0.829	111.434	0	0	0	0	0	0	0
WT333(F4E4E1AF1293)	3.8	13105	2022-11-29 14:31:33.230	-0.002	-0.237	0.92	-44.922	-0.244	0	4.29	-0.824	111.462	0	0	0	0	0	0	0
WT333(F4E4E1AF1293)	3.8	13105	2022-11-29 14:31:33.230	-0.043	0.408	1.134	7.385	-0.122	-1.77	4.334	-0.818	111.478	0	0	0	0	0	0	0
WT333(F4E4E1AF1293)	3.8	13105	2022-11-29 14:31:33.292	-0.043	0.408	1.134	7.385	-0.122	-1.77	4.373	-0.813	111.506	0	0	0	0	0	0	0
WT333(F4E4E1AF1293)	3.8	13105	2022-11-29 14:31:33.292	-0.043	0.408	1.134	7.385	-0.122	-1.77	4.417	-0.807	111.533	0	0	0	0	0	0	0
WT333(F4E4E1AF1293)	3.8	13105	2022-11-29 14:31:33.292	-0.043	0.408	1.134	7.385	-0.122	-1.77	4.466	-0.802	111.561	0	0	0	0	0	0	0
WT333(F4E4E1AF1293)	3.8	13105	2022-11-29 14:31:33.292	0.063	-0.408	1.026	-26.062	-0.061	2.869	4.34	-0.797	111.61	0	0	0	0	0	0	0
WT333(F4E4E1AF1293)	3.8	13105	2022-11-29 14:31:33.292	0.063	-0.408	1.026	-26.062	-0.061	2.869	4.213	-0.791	111.66	0	0	0	0	0	0	0
WT333(F4E4E1AF1293)	3.8	13105	2022-11-29 14:31:33.292	0.063	-0.408	1.026	-26.062	-0.061	2.869	4.081	-0.791	111.703	0	0	0	0	0	0	0
WT333(F4E4E1AF1293)	3.8	13105	2022-11-29 14:31:33.292	0.063	-0.408	1.026	-26.062	-0.061	2.869	3.944	-0.786	111.742	0	0	0	0	0	0	0
WT333(F4E4E1AF1293)	3.8	13105	2022-11-29 14:31:33.292	0.178	0.786	1.489	37.231	-0.305	-7.935	4.131	-0.786	111.736	0	0	0	0	0	0	0
WT333(F4E4E1AF1293)	3.8	13105	2022-11-29 14:31:33.324	0.178	0.786	1.489	37.231	-0.305	-7.935	4.323	-0.78	111.742	0	0	0	0	0	0	0
WT333(F4E4E1AF1293)	3.8	13105	2022-11-29 14:31:33.324	0.178	0.786	1.489	37.231	-0.305	-7.935	4.515	-0.78	111.753	0	0	0	0	0	0	0
WT333(F4E4E1AF1293)	3.8	13105	2022-11-29 14:31:33.324	0.178	0.786	1.489	37.231	-0.305	-7.935	4.719	-0.775	111.775	0	0	0	0	0	0	0
WT333(F4E4E1AF1293)	3.8	13105	2022-11-29 14:31:33.324	-0.036	-0.423	0.69	64.27	-1.648	3.113	5.048	-0.786	111.841	0	0	0	0	0	0	0
WT333(F4E4E1AF1293)	3.8	13105	2022-11-29 14:31:33.324	-0.036	-0.423	0.69	64.27	-1.648	3.113	5.372	-0.797	111.907	0	0	0	0	0	0	0
WT333(F4E4E1AF1293)	3.8	13105	2022-11-29 14:31:33.324	-0.036	-0.423	0.69	64.27	-1.648	3.113	5.691	-0.807	111.967	0	0	0	0	0	0	0
WT333(F4E4E1AF1293)	3.8	13105	2022-11-29 14:31:33.324	-0.036	-0.423	0.69	64.27	-1.648	3.113	6.004	-0.818	112.028	0	0	0	0	0	0	0
WT333(F4E4E1AF1293)	3.8	13105	2022-11-29 14:31:33.324	0.202	-0.047	0.919	-51.575	-0.793	-2.441	5.74	-0.824	112.061	0	0	0	0	0	0	0
WT333(F4E4E1AF1293)	3.8	13105	2022-11-29 14:31:33.355	0.202	-0.047	0.919	-51.575	-0.793	-2.441	5.477	-0.829	112.094	0	0	0	0	0	0	0
WT333(F4E4E1AF1293)	3.8	13105	2022-11-29 14:31:33.355	0.202	-0.047	0.919	-51.575	-0.793	-2.441	5.213	-0.84	112.126	0	0	0	0	0	0	0
WT333(F4E4E1AF1293)	3.8	13105	2022-11-29 14:31:33.355	-0.025	0.219	1.121	-3.662	-0.977	-1.404	5.191	-0.846	112.165	0	0	0	0	0	0	0
WT333(F4E4E1AF1293)	3.8	13105	2022-11-29 14:31:33.355	-0.025	0.219	1.121	-3.662	-0.977	-1.404	5.169	-0.857	112.209	0	0	0	0	0	0	0
WT333(F4E4E1AF1293)	3.8	13105	2022-11-29 14:31:33.355	-0.025	0.219	1.121	-3.662	-0.977	-1.404	5.147	-0.862	112.253	0	0	0	0	0	0	0
WT333(F4E4E1AF1293)	3.8	13105	2022-11-29 14:31:33.355	-0.025	0.219	1.121	-3.662	-0.977	-1.404	5.125	-0.868	112.297	0	0	0	0	0	0	0
WT333(F4E4E1AF1293)	3.8	13105	2022-11-29 14:31:33.355	-0.022	0.093	1.057	-4.15	0.061	-4.456	5.103	-0.868	112.324	0	0	0	0	0	0	0
WT333(F4E4E1AF1293)	3.8	13105	2022-11-29 14:31:33.355	-0.022	0.093	1.057	-4.15	0.061	-4.456	5.081	-0.868	112.357	0	0	0	0	0	0	0
WT333(F4E4E1AF1293)	3.8	13105	2022-11-29 14:31:33.417	-0.022	0.093	1.057	-4.15	0.061	-4.456	5.059	-0.868	112.39	0	0	0	0	0	0	0
WT333(F4E4E1AF1293)	3.8	13105	2022-11-29 14:31:33.417	-0.022	0.093	1.057	-4.15	0.061	-4.456	5.037	-0.868	112.423	0	0	0	0	0	0	0
WT333(F4E4E1AF1293)	3.8	13105	2022-11-29 14:31:33.417	0.082	0.025	0.988	20.63	-1.038	4.272	5.142	-0.873	112.495	0	0	0	0	0	0	0
WT333(F4E4E1AF1293)	3.8	13105	2022-11-29 14:31:33.417	0.082	0.025	0.988	20.63	-1.038	4.272	5.24	-0.884	112.571	0	0	0	0	0	0	0
WT333(F4E4E1AF1293)	3.8	13105	2022-11-29 14:31:33.417	0.082	0.025	0.988	20.63	-1.038	4.272	5.339	-0.895	112.648	0	0	0	0	0	0	0
WT333(F4E4E1AF1293)	3.8	13105	2022-11-29 14:31:33.417	0.082	0.025	0.988	20.63	-1.038	4.272	5.438	-0.906	112.731	0	0	0	0	0	0	0
WT333(F4E4E1AF1293)	3.8	13105	2022-11-29 14:31:33.417	-0.011	-0.045	1.116	-29.175	0.488	-4.15	5.29	-0.901	112.764	0	0	0	0	0	0	0
WT333(F4E4E1AF1293)	3.8	13105	2022-11-29 14:31:33.417	-0.011	-0.045	1.116	-29.175	0.488	-4.15	5.142	-0.901	112.802	0	0	0	0	0	0	0
WT333(F4E4E1AF1293)	3.8	13105	2022-11-29 14:31:33.464	-0.011	-0.045	1.116	-29.175	0.488	-4.15	4.988	-0.901	112.841	0	0	0	0	0	0	0
WT333(F4E4E1AF1293)	3.8	13105	2022-11-29 14:31:33.464	-0.011	-0.045	1.116	-29.175	0.488	-4.15	4.839	-0.895	112.874	0	0	0	0	0	0	0
WT333(F4E4E1AF1293)	3.8	13105	2022-11-29 14:31:33.464	0.071	0.191	1.054	10.01	-0.732	0.671	4.883	-0.906	112.939	0	0	0	0	0	0	0
WT333(F4E4E1AF1293)	3.8	13105	2022-11-29 14:31:33.464	0.071	0.191	1.054	10.01	-0.732	0.671	4.927	-0.912	113.005	0	0	0	0	0	0	0
WT333(F4E4E1AF1293)	3.8	13105	2022-11-29 14:31:33.464	0.071	0.191	1.054	10.01	-0.732	0.671	4.977	-0.917	113.071	0	0	0	0	0	0	0
WT333(F4E4E1AF1293)	3.8	13105	2022-11-29 14:31:33.464	0.071	0.191	1.054	10.01	-0.732	0.671	5.026	-0.923	113.143	0	0	0	0	0	0	0
WT333(F4E4E1AF1293)	3.8	13105	2022-11-29 14:31:33.464	0.047	0.037	1.012	6.165	0.183	-0.671	5.054	-0.928	113.203	0	0	0	0	0	0	0
WT333(F4E4E1AF1293)	3.8	13105	2022-11-29 14:31:33.464	0.047	0.037	1.012	6.165	0.183	-0.671	5.081	-0.928	113.269	0	0	0	0	0	0	0
WT333(F4E4E1AF1293)	3.8	13105	2022-11-29 14:31:33.464	0.047	0.037	1.012	6.165	0.183	-0.671	5.109	-0.928	113.335	0	0	0	0	0	0	0
WT333(F4E4E1AF1293)	3.8	13105	2022-11-29 14:31:33.464	0.047	0.037	1.012	6.165	0.183	-0.671	5.136	-0.934	113.401	0	0	0	0	0	0	0
WT333(F4E4E1AF1293)	3.8	13105	2022-11-29 14:31:33.464	0.018	-0.086	0.916	-13.733	-0.305	-0.427	5.065	-0.939	113.467	0	0	0	0	0	0	0
WT333(F4E4E1AF1293)	3.8	13105	2022-11-29 14:31:33.464	0.018	-0.086	0.916	-13.733	-0.305	-0.427	4.988	-0.945	113.533	0	0	0	0	0	0	0
WT333(F4E4E1AF1293)	3.8	13105	2022-11-29 14:31:33.464	0.018	-0.086	0.916	-13.733	-0.305	-0.427	4.916	-0.95	113.599	0	0	0	0	0	0	0
WT333(F4E4E1AF1293)	3.8	13105	2022-11-29 14:31:33.480	0.018	-0.086	0.916	-13.733	-0.305	-0.427	4.839	-0.956	113.67	0	0	0	0	0	0	0
WT333(F4E4E1AF1293)	3.8	13105	2022-11-29 14:31:33.480	0.008	0.068	1.077	-7.263	0.244	0.122	4.796	-0.956	113.741	0	0	0	0	0	0	0
WT333(F4E4E1AF1293)	3.8	13105	2022-11-29 14:31:33.480	0.008	0.068	1.077	-7.263	0.244	0.122	4.752	-0.961	113.813	0	0	0	0	0	0	0
WT333(F4E4E1AF1293)	3.8	13105	2022-11-29 14:31:33.527	0.008	0.068	1.077	-7.263	0.244	0.122	4.713	-0.961	113.884	0	0	0	0	0	0	0
WT333(F4E4E1AF1293)	3.8	13105	2022-11-29 14:31:33.527	0.008	0.068	1.077	-7.263	0.244	0.122	4.669	-0.961	113.961	0	0	0	0	0	0	0
WT333(F4E4E1AF1293)	3.8	13105	2022-11-29 14:31:33.527	0.013	0.067	1.049	5.92	-0.488	-1.16	4.691	-0.967	114.027	0	0	0	0	0	0	0
WT333(F4E4E1AF1293)	3.8	13105	2022-11-29 14:31:33.527	0.013	0.067	1.049	5.92	-0.488	-1.16	4.719	-0.972	114.099	0	0	0	0	0	0	0
WT333(F4E4E1AF1293)	3.8	13105	2022-11-29 14:31:33.527	0.013	0.067	1.049	5.92	-0.488	-1.16	4.741	-0.978	114.164	0	0	0	0	0	0	0
WT333(F4E4E1AF1293)	3.8	13105	2022-11-29 14:31:33.527	0.013	0.067	1.049	5.92	-0.488	-1.16	4.763	-0.983	114.236	0	0	0	0	0	0	0
WT333(F4E4E1AF1293)	3.8	13105	2022-11-29 14:31:33.527	0.019	0.047	1.018	-2.686	-0.183	-0.549	4.746	-0.983	114.313	0	0	0	0	0	0	0
WT333(F4E4E1AF1293)	3.8	13105	2022-11-29 14:31:33.527	0.019	0.047	1.018	-2.686	-0.183	-0.549	4.73	-0.989	114.39	0	0	0	0	0	0	0
WT333(F4E4E1AF1293)	3.8	13105	2022-11-29 14:31:33.558	0.019	0.047	1.018	-2.686	-0.183	-0.549	4.708	-0.989	114.467	0	0	0	0	0	0	0
WT333(F4E4E1AF1293)	3.8	13105	2022-11-29 14:31:33.558	0.019	0.047	1.018	-2.686	-0.183	-0.549	4.691	-0.994	114.543	0	0	0	0	0	0	0
WT333(F4E4E1AF1293)	3.8	13105	2022-11-29 14:31:33.558	0.029	0.076	1.021	2.136	-0.061	0.366	4.697	-0.994	114.62	0	0	0	0	0	0	0
WT333(F4E4E1AF1293)	3.8	13105	2022-11-29 14:31:33.558	0.029	0.076	1.021	2.136	-0.061	0.366	4.702	-1	114.708	0	0	0	0	0	0	0
WT333(F4E4E1AF1293)	3.8	13105	2022-11-29 14:31:33.558	0.029	0.076	1.021	2.136	-0.061	0.366	4.708	-1	114.791	0	0	0	0	0	0	0
WT333(F4E4E1AF1293)	3.8	13105	2022-11-29 14:31:33.558	0.029	0.076	1.021	2.136	-0.061	0.366	4.713	-1.005	114.873	0	0	0	0	0	0	0

## Sheet: 2.5kg
设备名称	电压	版本	片上时间	加速度X(g)	加速度Y(g)	加速度Z(g)	角速度X(°/s)	角速度Y(°/s)	角速度Z(°/s)	角度X(°)	角度Y(°)	角度Z(°)	磁场X	磁场Y	磁场Z	四元数0	四元数1	四元数2	四元数3	状态
WT333(F4E4E1AF1293)	3.78	13105	2022-11-29 14:21:33.139	-0.042	0.165	0.974	-6.348	-1.892	-1.77	4.46	0.406	-172.744	0	0	0	0	0	0	0
WT333(F4E4E1AF1293)	3.78	13105	2022-11-29 14:21:33.139	-0.042	0.165	0.974	-6.348	-1.892	-1.77	4.427	0.396	-172.656	0	0	0	0	0	0	0
WT333(F4E4E1AF1293)	3.78	13105	2022-11-29 14:21:33.139	-0.042	0.165	0.974	-6.348	-1.892	-1.77	4.395	0.39	-172.573	0	0	0	0	0	0	0
WT333(F4E4E1AF1293)	3.78	13105	2022-11-29 14:21:33.139	0.042	-0.154	1.081	-18.799	1.465	-3.784	4.301	0.396	-172.496	0	0	0	0	0	0	0
WT333(F4E4E1AF1293)	3.78	13105	2022-11-29 14:21:33.139	0.042	-0.154	1.081	-18.799	1.465	-3.784	4.202	0.406	-172.414	0	0	0	0	0	0	0
WT333(F4E4E1AF1293)	3.78	13105	2022-11-29 14:21:33.139	0.042	-0.154	1.081	-18.799	1.465	-3.784	4.103	0.412	-172.337	0	0	0	0	0	0	0
WT333(F4E4E1AF1293)	3.78	13105	2022-11-29 14:21:33.139	0.042	-0.154	1.081	-18.799	1.465	-3.784	4.005	0.417	-172.255	0	0	0	0	0	0	0
WT333(F4E4E1AF1293)	3.78	13105	2022-11-29 14:21:33.139	-0.02	0.368	1.042	4.822	-0.671	1.221	4.026	0.412	-172.15	0	0	0	0	0	0	0
WT333(F4E4E1AF1293)	3.78	13105	2022-11-29 14:21:33.139	-0.02	0.368	1.042	4.822	-0.671	1.221	4.048	0.406	-172.051	0	0	0	0	0	0	0
WT333(F4E4E1AF1293)	3.78	13105	2022-11-29 14:21:33.139	-0.02	0.368	1.042	4.822	-0.671	1.221	4.076	0.401	-171.953	0	0	0	0	0	0	0
WT333(F4E4E1AF1293)	3.78	13105	2022-11-29 14:21:33.139	-0.02	0.368	1.042	4.822	-0.671	1.221	4.103	0.396	-171.859	0	0	0	0	0	0	0
WT333(F4E4E1AF1293)	3.78	13105	2022-11-29 14:21:33.139	0.039	-0.079	1.121	5.981	1.648	-0.916	4.136	0.406	-171.777	0	0	0	0	0	0	0
WT333(F4E4E1AF1293)	3.78	13105	2022-11-29 14:21:33.170	0.039	-0.079	1.121	5.981	1.648	-0.916	4.169	0.412	-171.689	0	0	0	0	0	0	0
WT333(F4E4E1AF1293)	3.78	13105	2022-11-29 14:21:33.170	0.039	-0.079	1.121	5.981	1.648	-0.916	4.197	0.417	-171.601	0	0	0	0	0	0	0
WT333(F4E4E1AF1293)	3.78	13105	2022-11-29 14:21:33.170	0.039	-0.079	1.121	5.981	1.648	-0.916	4.224	0.423	-171.513	0	0	0	0	0	0	0
WT333(F4E4E1AF1293)	3.78	13105	2022-11-29 14:21:33.170	-0.049	0.357	0.881	17.09	-2.014	0.793	4.312	0.412	-171.425	0	0	0	0	0	0	0
WT333(F4E4E1AF1293)	3.78	13105	2022-11-29 14:21:33.170	-0.049	0.357	0.881	17.09	-2.014	0.793	4.4	0.401	-171.337	0	0	0	0	0	0	0
WT333(F4E4E1AF1293)	3.78	13105	2022-11-29 14:21:33.170	-0.049	0.357	0.881	17.09	-2.014	0.793	4.488	0.396	-171.249	0	0	0	0	0	0	0
WT333(F4E4E1AF1293)	3.78	13105	2022-11-29 14:21:33.170	-0.049	0.357	0.881	17.09	-2.014	0.793	4.581	0.385	-171.172	0	0	0	0	0	0	0
WT333(F4E4E1AF1293)	3.78	13105	2022-11-29 14:21:33.170	0.065	-0.378	0.928	-11.292	-0.122	-2.38	4.526	0.385	-171.101	0	0	0	0	0	0	0
WT333(F4E4E1AF1293)	3.78	13105	2022-11-29 14:21:33.202	0.065	-0.378	0.928	-11.292	-0.122	-2.38	4.471	0.385	-171.03	0	0	0	0	0	0	0
WT333(F4E4E1AF1293)	3.78	13105	2022-11-29 14:21:33.202	0.065	-0.378	0.928	-11.292	-0.122	-2.38	4.411	0.379	-170.958	0	0	0	0	0	0	0
WT333(F4E4E1AF1293)	3.78	13105	2022-11-29 14:21:33.202	0.065	-0.378	0.928	-11.292	-0.122	-2.38	4.345	0.374	-170.881	0	0	0	0	0	0	0
WT333(F4E4E1AF1293)	3.78	13105	2022-11-29 14:21:33.202	0.018	0.14	0.96	-7.019	0.061	0.366	4.301	0.374	-170.788	0	0	0	0	0	0	0
WT333(F4E4E1AF1293)	3.78	13105	2022-11-29 14:21:33.202	0.018	0.14	0.96	-7.019	0.061	0.366	4.263	0.368	-170.7	0	0	0	0	0	0	0
WT333(F4E4E1AF1293)	3.78	13105	2022-11-29 14:21:33.202	0.018	0.14	0.96	-7.019	0.061	0.366	4.224	0.363	-170.618	0	0	0	0	0	0	0
WT333(F4E4E1AF1293)	3.78	13105	2022-11-29 14:21:33.202	0.018	0.14	0.96	-7.019	0.061	0.366	4.186	0.357	-170.535	0	0	0	0	0	0	0
WT333(F4E4E1AF1293)	3.78	13105	2022-11-29 14:21:33.202	0.024	0.337	0.961	13.977	-0.488	2.502	4.252	0.352	-170.442	0	0	0	0	0	0	0
WT333(F4E4E1AF1293)	3.78	13105	2022-11-29 14:21:33.233	0.024	0.337	0.961	13.977	-0.488	2.502	4.323	0.346	-170.354	0	0	0	0	0	0	0
WT333(F4E4E1AF1293)	3.78	13105	2022-11-29 14:21:33.233	0.024	0.337	0.961	13.977	-0.488	2.502	4.395	0.341	-170.272	0	0	0	0	0	0	0
WT333(F4E4E1AF1293)	3.78	13105	2022-11-29 14:21:33.233	0.024	0.337	0.961	13.977	-0.488	2.502	4.471	0.335	-170.189	0	0	0	0	0	0	0
WT333(F4E4E1AF1293)	3.78	13105	2022-11-29 14:21:33.233	0.015	-0.291	0.921	3.662	-0.488	1.404	4.493	0.33	-170.112	0	0	0	0	0	0	0
WT333(F4E4E1AF1293)	3.78	13105	2022-11-29 14:21:33.233	0.015	-0.291	0.921	3.662	-0.488	1.404	4.51	0.324	-170.03	0	0	0	0	0	0	0
WT333(F4E4E1AF1293)	3.78	13105	2022-11-29 14:21:33.233	0.015	-0.291	0.921	3.662	-0.488	1.404	4.521	0.313	-169.953	0	0	0	0	0	0	0
WT333(F4E4E1AF1293)	3.78	13105	2022-11-29 14:21:33.233	0.015	-0.291	0.921	3.662	-0.488	1.404	4.532	0.308	-169.871	0	0	0	0	0	0	0
WT333(F4E4E1AF1293)	3.78	13105	2022-11-29 14:21:33.233	0.02	-0.247	0.875	-18.738	-0.977	-0.916	4.427	0.297	-169.799	0	0	0	0	0	0	0
WT333(F4E4E1AF1293)	3.78	13105	2022-11-29 14:21:33.296	0.02	-0.247	0.875	-18.738	-0.977	-0.916	4.323	0.286	-169.728	0	0	0	0	0	0	0
WT333(F4E4E1AF1293)	3.78	13105	2022-11-29 14:21:33.296	0.02	-0.247	0.875	-18.738	-0.977	-0.916	4.213	0.275	-169.656	0	0	0	0	0	0	0
WT333(F4E4E1AF1293)	3.78	13105	2022-11-29 14:21:33.296	0.02	-0.247	0.875	-18.738	-0.977	-0.916	4.109	0.264	-169.579	0	0	0	0	0	0	0
WT333(F4E4E1AF1293)	3.78	13105	2022-11-29 14:21:33.296	-0.042	0.291	0.97	-31.616	-0.854	-2.625	3.939	0.253	-169.519	0	0	0	0	0	0	0
WT333(F4E4E1AF1293)	3.78	13105	2022-11-29 14:21:33.296	-0.042	0.291	0.97	-31.616	-0.854	-2.625	3.768	0.247	-169.464	0	0	0	0	0	0	0
WT333(F4E4E1AF1293)	3.78	13105	2022-11-29 14:21:33.296	-0.042	0.291	0.97	-31.616	-0.854	-2.625	3.604	0.242	-169.415	0	0	0	0	0	0	0
WT333(F4E4E1AF1293)	3.78	13105	2022-11-29 14:21:33.296	-0.042	0.291	0.97	-31.616	-0.854	-2.625	3.444	0.236	-169.365	0	0	0	0	0	0	0
WT333(F4E4E1AF1293)	3.78	13105	2022-11-29 14:21:33.296	0.079	0.23	1.001	3.357	-0.427	-0.427	3.455	0.231	-169.31	0	0	0	0	0	0	0
WT333(F4E4E1AF1293)	3.78	13105	2022-11-29 14:21:33.358	0.079	0.23	1.001	3.357	-0.427	-0.427	3.472	0.225	-169.261	0	0	0	0	0	0	0
WT333(F4E4E1AF1293)	3.78	13105	2022-11-29 14:21:33.358	0.079	0.23	1.001	3.357	-0.427	-0.427	3.494	0.22	-169.211	0	0	0	0	0	0	0
WT333(F4E4E1AF1293)	3.78	13105	2022-11-29 14:21:33.358	0.079	0.23	1.001	3.357	-0.427	-0.427	3.51	0.214	-169.162	0	0	0	0	0	0	0
WT333(F4E4E1AF1293)	3.78	13105	2022-11-29 14:21:33.358	-0.004	-0.236	1.034	-2.93	-0.061	0.732	3.499	0.209	-169.107	0	0	0	0	0	0	0
WT333(F4E4E1AF1293)	3.78	13105	2022-11-29 14:21:33.358	-0.004	-0.236	1.034	-2.93	-0.061	0.732	3.477	0.209	-169.052	0	0	0	0	0	0	0
WT333(F4E4E1AF1293)	3.78	13105	2022-11-29 14:21:33.358	-0.004	-0.236	1.034	-2.93	-0.061	0.732	3.461	0.203	-168.997	0	0	0	0	0	0	0
WT333(F4E4E1AF1293)	3.78	13105	2022-11-29 14:21:33.358	-0.004	-0.236	1.034	-2.93	-0.061	0.732	3.439	0.198	-168.942	0	0	0	0	0	0	0
WT333(F4E4E1AF1293)	3.78	13105	2022-11-29 14:21:33.358	0.076	0.021	1.002	-12.573	0.61	3.357	3.367	0.198	-168.876	0	0	0	0	0	0	0
WT333(F4E4E1AF1293)	3.78	13105	2022-11-29 14:21:33.420	0.076	0.021	1.002	-12.573	0.61	3.357	3.301	0.192	-168.81	0	0	0	0	0	0	0
WT333(F4E4E1AF1293)	3.78	13105	2022-11-29 14:21:33.420	0.076	0.021	1.002	-12.573	0.61	3.357	3.23	0.187	-168.745	0	0	0	0	0	0	0
WT333(F4E4E1AF1293)	3.78	13105	2022-11-29 14:21:33.420	0.076	0.021	1.002	-12.573	0.61	3.357	3.159	0.187	-168.684	0	0	0	0	0	0	0
WT333(F4E4E1AF1293)	3.78	13105	2022-11-29 14:21:33.420	-0.052	0.623	1.098	17.395	0.549	-0.916	3.246	0.181	-168.651	0	0	0	0	0	0	0
WT333(F4E4E1AF1293)	3.78	13105	2022-11-29 14:21:33.420	-0.052	0.623	1.098	17.395	0.549	-0.916	3.334	0.181	-168.629	0	0	0	0	0	0	0
WT333(F4E4E1AF1293)	3.78	13105	2022-11-29 14:21:33.420	-0.052	0.623	1.098	17.395	0.549	-0.916	3.433	0.181	-168.613	0	0	0	0	0	0	0
WT333(F4E4E1AF1293)	3.78	13105	2022-11-29 14:21:33.420	-0.052	0.623	1.098	17.395	0.549	-0.916	3.532	0.187	-168.602	0	0	0	0	0	0	0
WT333(F4E4E1AF1293)	3.78	13105	2022-11-29 14:21:33.420	0.021	-0.222	1.035	0.61	-0.366	0	3.543	0.181	-168.585	0	0	0	0	0	0	0
WT333(F4E4E1AF1293)	3.78	13105	2022-11-29 14:21:33.420	0.021	-0.222	1.035	0.61	-0.366	0	3.549	0.176	-168.574	0	0	0	0	0	0	0
WT333(F4E4E1AF1293)	3.78	13105	2022-11-29 14:21:33.420	0.021	-0.222	1.035	0.61	-0.366	0	3.554	0.17	-168.563	0	0	0	0	0	0	0
WT333(F4E4E1AF1293)	3.78	13105	2022-11-29 14:21:33.420	0.021	-0.222	1.035	0.61	-0.366	0	3.56	0.17	-168.547	0	0	0	0	0	0	0
WT333(F4E4E1AF1293)	3.78	13105	2022-11-29 14:21:33.420	-0.096	0.344	1.075	19.104	0.244	5.615	3.658	0.165	-168.514	0	0	0	0	0	0	0
WT333(F4E4E1AF1293)	3.78	13105	2022-11-29 14:21:33.420	-0.096	0.344	1.075	19.104	0.244	5.615	3.757	0.165	-168.492	0	0	0	0	0	0	0
WT333(F4E4E1AF1293)	3.78	13105	2022-11-29 14:21:33.420	-0.096	0.344	1.075	19.104	0.244	5.615	3.856	0.165	-168.47	0	0	0	0	0	0	0
WT333(F4E4E1AF1293)	3.78	13105	2022-11-29 14:21:33.420	-0.096	0.344	1.075	19.104	0.244	5.615	3.961	0.165	-168.453	0	0	0	0	0	0	0
WT333(F4E4E1AF1293)	3.78	13105	2022-11-29 14:21:33.420	0.025	-0.12	0.867	3.113	0.244	-4.395	3.983	0.165	-168.492	0	0	0	0	0	0	0
WT333(F4E4E1AF1293)	3.78	13105	2022-11-29 14:21:33.436	0.025	-0.12	0.867	3.113	0.244	-4.395	3.999	0.17	-168.53	0	0	0	0	0	0	0
WT333(F4E4E1AF1293)	3.78	13105	2022-11-29 14:21:33.436	0.025	-0.12	0.867	3.113	0.244	-4.395	4.021	0.17	-168.569	0	0	0	0	0	0	0
WT333(F4E4E1AF1293)	3.78	13105	2022-11-29 14:21:33.436	0.025	-0.12	0.867	3.113	0.244	-4.395	4.032	0.176	-168.613	0	0	0	0	0	0	0
WT333(F4E4E1AF1293)	3.78	13105	2022-11-29 14:21:33.436	0.086	-0.021	1.024	-24.353	0.427	0.061	3.911	0.176	-168.629	0	0	0	0	0	0	0
WT333(F4E4E1AF1293)	3.78	13105	2022-11-29 14:21:33.436	0.086	-0.021	1.024	-24.353	0.427	0.061	3.79	0.176	-168.651	0	0	0	0	0	0	0
WT333(F4E4E1AF1293)	3.78	13105	2022-11-29 14:21:33.436	0.086	-0.021	1.024	-24.353	0.427	0.061	3.669	0.176	-168.673	0	0	0	0	0	0	0
WT333(F4E4E1AF1293)	3.78	13105	2022-11-29 14:21:33.436	0.086	-0.021	1.024	-24.353	0.427	0.061	3.543	0.176	-168.701	0	0	0	0	0	0	0
WT333(F4E4E1AF1293)	3.78	13105	2022-11-29 14:21:33.436	0.013	0.198	0.986	-26.367	0.732	3.113	3.411	0.176	-168.712	0	0	0	0	0	0	0
WT333(F4E4E1AF1293)	3.78	13105	2022-11-29 14:21:33.499	0.013	0.198	0.986	-26.367	0.732	3.113	3.279	0.176	-168.728	0	0	0	0	0	0	0
WT333(F4E4E1AF1293)	3.78	13105	2022-11-29 14:21:33.499	0.013	0.198	0.986	-26.367	0.732	3.113	3.153	0.17	-168.745	0	0	0	0	0	0	0
WT333(F4E4E1AF1293)	3.78	13105	2022-11-29 14:21:33.499	0.013	0.198	0.986	-26.367	0.732	3.113	3.027	0.17	-168.766	0	0	0	0	0	0	0
WT333(F4E4E1AF1293)	3.78	13105	2022-11-29 14:21:33.499	0.026	0.164	0.94	10.437	-0.732	2.319	3.082	0.165	-168.794	0	0	0	0	0	0	0
WT333(F4E4E1AF1293)	3.78	13105	2022-11-29 14:21:33.499	0.026	0.164	0.94	10.437	-0.732	2.319	3.142	0.154	-168.827	0	0	0	0	0	0	0
WT333(F4E4E1AF1293)	3.78	13105	2022-11-29 14:21:33.499	0.026	0.164	0.94	10.437	-0.732	2.319	3.197	0.148	-168.86	0	0	0	0	0	0	0
WT333(F4E4E1AF1293)	3.78	13105	2022-11-29 14:21:33.499	0.026	0.164	0.94	10.437	-0.732	2.319	3.257	0.137	-168.898	0	0	0	0	0	0	0
WT333(F4E4E1AF1293)	3.78	13105	2022-11-29 14:21:33.499	-0.065	0.061	1.095	-31.311	-1.099	-8.972	3.109	0.132	-168.997	0	0	0	0	0	0	0
WT333(F4E4E1AF1293)	3.78	13105	2022-11-29 14:21:33.592	-0.065	0.061	1.095	-31.311	-1.099	-8.972	2.961	0.126	-169.102	0	0	0	0	0	0	0
WT333(F4E4E1AF1293)	3.78	13105	2022-11-29 14:21:33.592	-0.065	0.061	1.095	-31.311	-1.099	-8.972	2.807	0.121	-169.211	0	0	0	0	0	0	0
WT333(F4E4E1AF1293)	3.78	13105	2022-11-29 14:21:33.592	-0.065	0.061	1.095	-31.311	-1.099	-8.972	2.659	0.115	-169.321	0	0	0	0	0	0	0
WT333(F4E4E1AF1293)	3.78	13105	2022-11-29 14:21:33.592	-0.051	-0.018	1.13	17.334	1.343	7.996	2.752	0.115	-169.354	0	0	0	0	0	0	0
WT333(F4E4E1AF1293)	3.78	13105	2022-11-29 14:21:33.592	-0.051	-0.018	1.13	17.334	1.343	7.996	2.845	0.121	-169.393	0	0	0	0	0	0	0
WT333(F4E4E1AF1293)	3.78	13105	2022-11-29 14:21:33.592	-0.051	-0.018	1.13	17.334	1.343	7.996	2.933	0.126	-169.437	0	0	0	0	0	0	0
WT333(F4E4E1AF1293)	3.78	13105	2022-11-29 14:21:33.592	-0.051	-0.018	1.13	17.334	1.343	7.996	3.021	0.132	-169.481	0	0	0	0	0	0	0
WT333(F4E4E1AF1293)	3.78	13105	2022-11-29 14:21:33.592	0	-0.095	1.005	-28.625	-0.244	-5.371	2.884	0.132	-169.596	0	0	0	0	0	0	0
WT333(F4E4E1AF1293)	3.78	13105	2022-11-29 14:21:33.592	0	-0.095	1.005	-28.625	-0.244	-5.371	2.741	0.132	-169.717	0	0	0	0	0	0	0
WT333(F4E4E1AF1293)	3.78	13105	2022-11-29 14:21:33.592	0	-0.095	1.005	-28.625	-0.244	-5.371	2.598	0.132	-169.843	0	0	0	0	0	0	0
WT333(F4E4E1AF1293)	3.78	13105	2022-11-29 14:21:33.592	0.023	0.141	1.106	-25.818	0.183	-2.563	2.466	0.132	-169.953	0	0	0	0	0	0	0
WT333(F4E4E1AF1293)	3.78	13105	2022-11-29 14:21:33.592	0.023	0.141	1.106	-25.818	0.183	-2.563	2.34	0.137	-170.068	0	0	0	0	0	0	0
WT333(F4E4E1AF1293)	3.78	13105	2022-11-29 14:21:33.592	0.023	0.141	1.106	-25.818	0.183	-2.563	2.214	0.137	-170.184	0	0	0	0	0	0	0
WT333(F4E4E1AF1293)	3.78	13105	2022-11-29 14:21:33.592	0.023	0.141	1.106	-25.818	0.183	-2.563	2.093	0.137	-170.299	0	0	0	0	0	0	0
WT333(F4E4E1AF1293)	3.78	13105	2022-11-29 14:21:33.592	-0.072	0.613	1.258	40.527	1.282	3.601	2.302	0.137	-170.381	0	0	0	0	0	0	0
WT333(F4E4E1AF1293)	3.78	13105	2022-11-29 14:21:33.592	-0.145	1.227	2.517	40.527	1.282	3.601	2.516	0.143	-170.464	0	0	0	0	0	0	0
WT333(F4E4E1AF1293)	3.78	13105	2022-11-29 14:21:33.655	-0.291	2.454	5.034	40.527	1.282	3.601	2.747	0.143	-170.541	0	0	0	0	0	0	0
WT333(F4E4E1AF1293)	3.78	13105	2022-11-29 14:21:33.655	-0.581	4.908	10.068	40.527	1.282	3.601	2.988	0.143	-170.612	0	0	0	0	0	0	0
WT333(F4E4E1AF1293)	3.78	13105	2022-11-29 14:21:33.655	-0.038	-0.191	0.951	15.625	-1.221	-1.038	3.104	0.132	-170.711	0	0	0	0	0	0	0
WT333(F4E4E1AF1293)	3.78	13105	2022-11-29 14:21:33.655	-0.038	-0.191	0.951	15.625	-1.221	-1.038	3.214	0.121	-170.815	0	0	0	0	0	0	0
WT333(F4E4E1AF1293)	3.78	13105	2022-11-29 14:21:33.655	-0.038	-0.191	0.951	15.625	-1.221	-1.038	3.323	0.11	-170.92	0	0	0	0	0	0	0
WT333(F4E4E1AF1293)	3.78	13105	2022-11-29 14:21:33.655	-0.038	-0.191	0.951	15.625	-1.221	-1.038	3.428	0.104	-171.03	0	0	0	0	0	0	0
WT333(F4E4E1AF1293)	3.78	13105	2022-11-29 14:21:33.655	0.318	-0.444	0.891	-15.198	0.244	1.709	3.378	0.099	-171.123	0	0	0	0	0	0	0
WT333(F4E4E1AF1293)	3.78	13105	2022-11-29 14:21:33.655	0.318	-0.444	0.891	-15.198	0.244	1.709	3.323	0.093	-171.222	0	0	0	0	0	0	0
WT333(F4E4E1AF1293)	3.78	13105	2022-11-29 14:21:33.655	0.318	-0.444	0.891	-15.198	0.244	1.709	3.263	0.088	-171.315	0	0	0	0	0	0	0
WT333(F4E4E1AF1293)	3.78	13105	2022-11-29 14:21:33.655	0.318	-0.444	0.891	-15.198	0.244	1.709	3.203	0.082	-171.414	0	0	0	0	0	0	0
WT333(F4E4E1AF1293)	3.78	13105	2022-11-29 14:21:33.655	-0.236	0.965	1.136	26.733	0.427	3.662	3.356	0.077	-171.508	0	0	0	0	0	0	0
WT333(F4E4E1AF1293)	3.78	13105	2022-11-29 14:21:33.655	-0.236	0.965	1.136	26.733	0.427	3.662	3.51	0.071	-171.595	0	0	0	0	0	0	0
WT333(F4E4E1AF1293)	3.78	13105	2022-11-29 14:21:33.655	-0.236	0.965	1.136	26.733	0.427	3.662	3.669	0.066	-171.683	0	0	0	0	0	0	0
WT333(F4E4E1AF1293)	3.78	13105	2022-11-29 14:21:33.655	-0.236	0.965	1.136	26.733	0.427	3.662	3.834	0.06	-171.771	0	0	0	0	0	0	0
WT333(F4E4E1AF1293)	3.78	13105	2022-11-29 14:21:33.655	0.047	-0.745	0.747	9.216	0.061	5.31	3.906	0.049	-171.859	0	0	0	0	0	0	0
WT333(F4E4E1AF1293)	3.78	13105	2022-11-29 14:21:33.655	0.047	-0.745	0.747	9.216	0.061	5.31	3.972	0.044	-171.953	0	0	0	0	0	0	0
WT333(F4E4E1AF1293)	3.78	13105	2022-11-29 14:21:33.686	0.047	-0.745	0.747	9.216	0.061	5.31	4.032	0.038	-172.046	0	0	0	0	0	0	0
WT333(F4E4E1AF1293)	3.78	13105	2022-11-29 14:21:33.686	0.047	-0.745	0.747	9.216	0.061	5.31	4.087	0.038	-172.145	0	0	0	0	0	0	0
WT333(F4E4E1AF1293)	3.78	13105	2022-11-29 14:21:33.686	0.018	0.17	0.978	-34.119	-0.183	-5.554	3.922	0.038	-172.304	0	0	0	0	0	0	0
WT333(F4E4E1AF1293)	3.78	13105	2022-11-29 14:21:33.686	0.018	0.17	0.978	-34.119	-0.183	-5.554	3.763	0.038	-172.458	0	0	0	0	0	0	0
WT333(F4E4E1AF1293)	3.78	13105	2022-11-29 14:21:33.686	0.018	0.17	0.978	-34.119	-0.183	-5.554	3.604	0.033	-172.612	0	0	0	0	0	0	0
WT333(F4E4E1AF1293)	3.78	13105	2022-11-29 14:21:33.686	0.018	0.17	0.978	-34.119	-0.183	-5.554	3.444	0.033	-172.766	0	0	0	0	0	0	0
WT333(F4E4E1AF1293)	3.78	13105	2022-11-29 14:21:33.686	0.012	0.073	1.208	12.634	4.272	2.93	3.516	0.049	-172.881	0	0	0	0	0	0	0
WT333(F4E4E1AF1293)	3.78	13105	2022-11-29 14:21:33.686	0.012	0.073	1.208	12.634	4.272	2.93	3.587	0.066	-172.991	0	0	0	0	0	0	0
WT333(F4E4E1AF1293)	3.78	13105	2022-11-29 14:21:33.749	0.012	0.073	1.208	12.634	4.272	2.93	3.658	0.082	-173.106	0	0	0	0	0	0	0
WT333(F4E4E1AF1293)	3.78	13105	2022-11-29 14:21:33.749	0.012	0.073	1.208	12.634	4.272	2.93	3.73	0.104	-173.221	0	0	0	0	0	0	0
WT333(F4E4E1AF1293)	3.78	13105	2022-11-29 14:21:33.749	-0.156	0.118	1.046	1.465	0.122	-7.08	3.746	0.104	-173.386	0	0	0	0	0	0	0
WT333(F4E4E1AF1293)	3.78	13105	2022-11-29 14:21:33.749	-0.156	0.118	1.046	1.465	0.122	-7.08	3.763	0.104	-173.557	0	0	0	0	0	0	0
WT333(F4E4E1AF1293)	3.78	13105	2022-11-29 14:21:33.749	-0.156	0.118	1.046	1.465	0.122	-7.08	3.779	0.11	-173.727	0	0	0	0	0	0	0
WT333(F4E4E1AF1293)	3.78	13105	2022-11-29 14:21:33.749	-0.156	0.118	1.046	1.465	0.122	-7.08	3.796	0.11	-173.897	0	0	0	0	0	0	0
WT333(F4E4E1AF1293)	3.78	13105	2022-11-29 14:21:33.749	0.099	0.143	0.959	9.766	1.404	2.686	3.851	0.121	-174.018	0	0	0	0	0	0	0
WT333(F4E4E1AF1293)	3.78	13105	2022-11-29 14:21:33.749	0.099	0.143	0.959	9.766	1.404	2.686	3.911	0.121	-174.133	0	0	0	0	0	0	0
WT333(F4E4E1AF1293)	3.78	13105	2022-11-29 14:21:33.780	0.099	0.143	0.959	9.766	1.404	2.686	3.966	0.126	-174.254	0	0	0	0	0	0	0
WT333(F4E4E1AF1293)	3.78	13105	2022-11-29 14:21:33.780	0.099	0.143	0.959	9.766	1.404	2.686	4.026	0.132	-174.37	0	0	0	0	0	0	0
WT333(F4E4E1AF1293)	3.78	13105	2022-11-29 14:21:33.780	-0.093	0.167	1.12	9.033	-1.831	-6.104	4.076	0.121	-174.534	0	0	0	0	0	0	0
WT333(F4E4E1AF1293)	3.78	13105	2022-11-29 14:21:33.780	-0.093	0.167	1.12	9.033	-1.831	-6.104	4.131	0.115	-174.699	0	0	0	0	0	0	0
WT333(F4E4E1AF1293)	3.78	13105	2022-11-29 14:21:33.780	-0.093	0.167	1.12	9.033	-1.831	-6.104	4.186	0.104	-174.864	0	0	0	0	0	0	0
WT333(F4E4E1AF1293)	3.78	13105	2022-11-29 14:21:33.780	-0.093	0.167	1.12	9.033	-1.831	-6.104	4.241	0.099	-175.023	0	0	0	0	0	0	0
WT333(F4E4E1AF1293)	3.78	13105	2022-11-29 14:21:33.780	-0.13	0.219	0.978	24.902	0.061	-0.549	4.373	0.099	-175.161	0	0	0	0	0	0	0
WT333(F4E4E1AF1293)	3.78	13105	2022-11-29 14:21:33.780	-0.13	0.219	0.978	24.902	0.061	-0.549	4.51	0.104	-175.298	0	0	0	0	0	0	0
WT333(F4E4E1AF1293)	3.78	13105	2022-11-29 14:21:33.795	-0.13	0.219	0.978	24.902	0.061	-0.549	4.647	0.104	-175.43	0	0	0	0	0	0	0
WT333(F4E4E1AF1293)	3.78	13105	2022-11-29 14:21:33.795	-0.13	0.219	0.978	24.902	0.061	-0.549	4.779	0.104	-175.567	0	0	0	0	0	0	0
WT333(F4E4E1AF1293)	3.78	13105	2022-11-29 14:21:33.795	-0.273	-0.046	0.989	11.475	-0.977	4.333	4.85	0.104	-175.682	0	0	0	0	0	0	0
WT333(F4E4E1AF1293)	3.78	13105	2022-11-29 14:21:33.795	-0.273	-0.046	0.989	11.475	-0.977	4.333	4.916	0.104	-175.798	0	0	0	0	0	0	0
WT333(F4E4E1AF1293)	3.78	13105	2022-11-29 14:21:33.795	-0.273	-0.046	0.989	11.475	-0.977	4.333	4.982	0.104	-175.913	0	0	0	0	0	0	0
WT333(F4E4E1AF1293)	3.78	13105	2022-11-29 14:21:33.795	-0.273	-0.046	0.989	11.475	-0.977	4.333	5.048	0.11	-176.034	0	0	0	0	0	0	0
WT333(F4E4E1AF1293)	3.78	13105	2022-11-29 14:21:33.795	0.774	-0.323	0.914	-23.804	-0.366	-0.366	4.933	0.115	-176.171	0	0	0	0	0	0	0
WT333(F4E4E1AF1293)	3.78	13105	2022-11-29 14:21:33.795	0.774	-0.323	0.914	-23.804	-0.366	-0.366	4.812	0.115	-176.309	0	0	0	0	0	0	0
WT333(F4E4E1AF1293)	3.78	13105	2022-11-29 14:21:33.858	0.774	-0.323	0.914	-23.804	-0.366	-0.366	4.686	0.11	-176.44	0	0	0	0	0	0	0
WT333(F4E4E1AF1293)	3.78	13105	2022-11-29 14:21:33.858	0.774	-0.323	0.914	-23.804	-0.366	-0.366	4.554	0.099	-176.572	0	0	0	0	0	0	0
WT333(F4E4E1AF1293)	3.78	13105	2022-11-29 14:21:33.858	-0.218	0.327	1.158	-15.259	-2.502	-5.127	4.471	0.082	-176.726	0	0	0	0	0	0	0
WT333(F4E4E1AF1293)	3.78	13105	2022-11-29 14:21:33.858	-0.218	0.327	1.158	-15.259	-2.502	-5.127	4.389	0.066	-176.885	0	0	0	0	0	0	0
WT333(F4E4E1AF1293)	3.78	13105	2022-11-29 14:21:33.858	-0.218	0.327	1.158	-15.259	-2.502	-5.127	4.312	0.049	-177.039	0	0	0	0	0	0	0
WT333(F4E4E1AF1293)	3.78	13105	2022-11-29 14:21:33.858	-0.218	0.327	1.158	-15.259	-2.502	-5.127	4.235	0.033	-177.193	0	0	0	0	0	0	0
WT333(F4E4E1AF1293)	3.78	13105	2022-11-29 14:21:33.858	0.059	-0.196	0.823	20.508	-3.967	0.305	4.334	0.011	-177.319	0	0	0	0	0	0	0
WT333(F4E4E1AF1293)	3.78	13105	2022-11-29 14:21:33.858	0.059	-0.196	0.823	20.508	-3.967	0.305	4.433	-0.005	-177.446	0	0	0	0	0	0	0
WT333(F4E4E1AF1293)	3.78	13105	2022-11-29 14:21:33.952	0.059	-0.196	0.823	20.508	-3.967	0.305	4.532	-0.027	-177.578	0	0	0	0	0	0	0
WT333(F4E4E1AF1293)	3.78	13105	2022-11-29 14:21:33.952	0.059	-0.196	0.823	20.508	-3.967	0.305	4.625	-0.049	-177.704	0	0	0	0	0	0	0
WT333(F4E4E1AF1293)	3.78	13105	2022-11-29 14:21:33.952	0.125	0.081	1.054	8.85	-2.38	-2.441	4.658	-0.06	-177.841	0	0	0	0	0	0	0
WT333(F4E4E1AF1293)	3.78	13105	2022-11-29 14:21:33.952	0.125	0.081	1.054	8.85	-2.38	-2.441	4.697	-0.077	-177.979	0	0	0	0	0	0	0
WT333(F4E4E1AF1293)	3.78	13105	2022-11-29 14:21:33.952	0.125	0.081	1.054	8.85	-2.38	-2.441	4.73	-0.088	-178.116	0	0	0	0	0	0	0
WT333(F4E4E1AF1293)	3.78	13105	2022-11-29 14:21:33.952	0.125	0.081	1.054	8.85	-2.38	-2.441	4.768	-0.104	-178.248	0	0	0	0	0	0	0
WT333(F4E4E1AF1293)	3.78	13105	2022-11-29 14:21:33.952	-0.077	0.118	1.19	14.893	-5.676	-4.578	4.834	-0.132	-178.396	0	0	0	0	0	0	0
WT333(F4E4E1AF1293)	3.78	13105	2022-11-29 14:21:33.952	-0.077	0.118	1.19	14.893	-5.676	-4.578	4.9	-0.165	-178.539	0	0	0	0	0	0	0
WT333(F4E4E1AF1293)	3.78	13105	2022-11-29 14:21:33.952	-0.077	0.118	1.19	14.893	-5.676	-4.578	4.966	-0.192	-178.682	0	0	0	0	0	0	0
WT333(F4E4E1AF1293)	3.78	13105	2022-11-29 14:21:33.952	-0.077	0.118	1.19	14.893	-5.676	-4.578	5.037	-0.22	-178.824	0	0	0	0	0	0	0
WT333(F4E4E1AF1293)	3.78	13105	2022-11-29 14:21:33.952	-0.173	0.115	0.568	-29.114	0.366	-8.057	4.883	-0.214	-178.984	0	0	0	0	0	0	0
WT333(F4E4E1AF1293)	3.78	13105	2022-11-29 14:21:33.952	-0.173	0.115	0.568	-29.114	0.366	-8.057	4.735	-0.203	-179.138	0	0	0	0	0	0	0
WT333(F4E4E1AF1293)	3.78	13105	2022-11-29 14:21:33.952	-0.173	0.115	0.568	-29.114	0.366	-8.057	4.592	-0.198	-179.291	0	0	0	0	0	0	0
WT333(F4E4E1AF1293)	3.78	13105	2022-11-29 14:21:33.952	-0.173	0.115	0.568	-29.114	0.366	-8.057	4.444	-0.192	-179.445	0	0	0	0	0	0	0
WT333(F4E4E1AF1293)	3.78	13105	2022-11-29 14:21:33.952	0.032	0.272	1.386	17.639	1.648	-5.066	4.532	-0.176	-179.588	0	0	0	0	0	0	0
WT333(F4E4E1AF1293)	3.78	13105	2022-11-29 14:21:33.952	0.032	0.272	1.386	17.639	1.648	-5.066	4.625	-0.165	-179.72	0	0	0	0	0	0	0
WT333(F4E4E1AF1293)	3.78	13105	2022-11-29 14:21:34.045	0.032	0.272	1.386	17.639	1.648	-5.066	4.713	-0.154	-179.857	0	0	0	0	0	0	0
WT333(F4E4E1AF1293)	3.78	13105	2022-11-29 14:21:34.045	0.032	0.272	1.386	17.639	1.648	-5.066	4.807	-0.143	-179.989	0	0	0	0	0	0	0
WT333(F4E4E1AF1293)	3.78	13105	2022-11-29 14:21:34.045	-0.1	0.818	1.142	37.415	-1.953	-7.874	5.004	-0.154	179.857	0	0	0	0	0	0	0
WT333(F4E4E1AF1293)	3.78	13105	2022-11-29 14:21:34.045	-0.1	0.818	1.142	37.415	-1.953	-7.874	5.202	-0.159	179.714	0	0	0	0	0	0	0
WT333(F4E4E1AF1293)	3.78	13105	2022-11-29 14:21:34.045	-0.1	0.818	1.142	37.415	-1.953	-7.874	5.405	-0.165	179.572	0	0	0	0	0	0	0
WT333(F4E4E1AF1293)	3.78	13105	2022-11-29 14:21:34.045	-0.1	0.818	1.142	37.415	-1.953	-7.874	5.614	-0.176	179.434	0	0	0	0	0	0	0
WT333(F4E4E1AF1293)	3.78	13105	2022-11-29 14:21:34.045	0.112	-0.787	0.666	22.339	-2.38	11.78	5.74	-0.192	179.385	0	0	0	0	0	0	0
WT333(F4E4E1AF1293)	3.78	13105	2022-11-29 14:21:34.045	0.112	-0.787	0.666	22.339	-2.38	11.78	5.856	-0.209	179.341	0	0	0	0	0	0	0
WT333(F4E4E1AF1293)	3.78	13105	2022-11-29 14:21:34.045	0.112	-0.787	0.666	22.339	-2.38	11.78	5.966	-0.225	179.297	0	0	0	0	0	0	0
WT333(F4E4E1AF1293)	3.78	13105	2022-11-29 14:21:34.045	0.112	-0.787	0.666	22.339	-2.38	11.78	6.07	-0.242	179.247	0	0	0	0	0	0	0
WT333(F4E4E1AF1293)	3.78	13105	2022-11-29 14:21:34.045	-0.03	-0.426	0.817	-195.435	0.244	-20.325	5.081	-0.225	179.044	0	0	0	0	0	0	0
WT333(F4E4E1AF1293)	3.78	13105	2022-11-29 14:21:34.045	-0.03	-0.426	0.817	-195.435	0.244	-20.325	4.098	-0.214	178.835	0	0	0	0	0	0	0
WT333(F4E4E1AF1293)	3.78	13105	2022-11-29 14:21:34.045	-0.03	-0.426	0.817	-195.435	0.244	-20.325	3.109	-0.198	178.632	0	0	0	0	0	0	0
WT333(F4E4E1AF1293)	3.78	13105	2022-11-29 14:21:34.045	-0.03	-0.426	0.817	-195.435	0.244	-20.325	2.12	-0.187	178.423	0	0	0	0	0	0	0
WT333(F4E4E1AF1293)	3.78	13105	2022-11-29 14:21:34.045	-0.242	1.181	1.54	29.48	0.61	-2.441	2.263	-0.181	178.308	0	0	0	0	0	0	0
WT333(F4E4E1AF1293)	3.78	13105	2022-11-29 14:21:34.045	-0.242	1.181	1.54	29.48	0.61	-2.441	2.417	-0.176	178.198	0	0	0	0	0	0	0
WT333(F4E4E1AF1293)	3.78	13105	2022-11-29 14:21:34.170	-0.242	1.181	1.54	29.48	0.61	-2.441	2.582	-0.17	178.088	0	0	0	0	0	0	0
WT333(F4E4E1AF1293)	3.78	13105	2022-11-29 14:21:34.170	-0.242	1.181	1.54	29.48	0.61	-2.441	2.752	-0.165	177.979	0	0	0	0	0	0	0
WT333(F4E4E1AF1293)	3.78	13105	2022-11-29 14:21:34.170	0.081	-0.171	0.917	40.588	0.671	-1.282	2.972	-0.159	177.88	0	0	0	0	0	0	0
WT333(F4E4E1AF1293)	3.78	13105	2022-11-29 14:21:34.170	0.081	-0.171	0.917	40.588	0.671	-1.282	3.192	-0.154	177.775	0	0	0	0	0	0	0
WT333(F4E4E1AF1293)	3.78	13105	2022-11-29 14:21:34.170	0.081	-0.171	0.917	40.588	0.671	-1.282	3.411	-0.148	177.676	0	0	0	0	0	0	0
WT333(F4E4E1AF1293)	3.78	13105	2022-11-29 14:21:34.170	0.081	-0.171	0.917	40.588	0.671	-1.282	3.62	-0.143	177.578	0	0	0	0	0	0	0
WT333(F4E4E1AF1293)	3.78	13105	2022-11-29 14:21:34.170	-0.07	-0.186	0.817	-37.537	1.221	2.747	3.444	-0.132	177.495	0	0	0	0	0	0	0
WT333(F4E4E1AF1293)	3.78	13105	2022-11-29 14:21:34.170	-0.07	-0.186	0.817	-37.537	1.221	2.747	3.263	-0.126	177.418	0	0	0	0	0	0	0
WT333(F4E4E1AF1293)	3.78	13105	2022-11-29 14:21:34.170	-0.07	-0.186	0.817	-37.537	1.221	2.747	3.082	-0.115	177.336	0	0	0	0	0	0	0
WT333(F4E4E1AF1293)	3.78	13105	2022-11-29 14:21:34.170	-0.102	0.337	1.173	-8.667	2.075	-0.549	3.043	-0.099	177.237	0	0	0	0	0	0	0
WT333(F4E4E1AF1293)	3.78	13105	2022-11-29 14:21:34.170	-0.102	0.337	1.173	-8.667	2.075	-0.549	3.01	-0.088	177.144	0	0	0	0	0	0	0
WT333(F4E4E1AF1293)	3.78	13105	2022-11-29 14:21:34.170	-0.102	0.337	1.173	-8.667	2.075	-0.549	2.977	-0.071	177.05	0	0	0	0	0	0	0
WT333(F4E4E1AF1293)	3.78	13105	2022-11-29 14:21:34.170	-0.102	0.337	1.173	-8.667	2.075	-0.549	2.95	-0.055	176.957	0	0	0	0	0	0	0

## Sheet: 3.0kg
设备名称	电压	版本	片上时间	加速度X(g)	加速度Y(g)	加速度Z(g)	角速度X(°/s)	角速度Y(°/s)	角速度Z(°/s)	角度X(°)	角度Y(°)	角度Z(°)	磁场X	磁场Y	磁场Z	四元数0	四元数1	四元数2	四元数3	状态
WT333(F4E4E1AF1293)	3.79	13105	2022-11-29 14:10:12.010	-0.178	0.321	0.831	-0.671	-0.488	-1.099	10.058	-0.709	97.52	0	0	0	0	0	0	0
WT333(F4E4E1AF1293)	3.79	13105	2022-11-29 14:10:12.010	-0.178	0.321	0.831	-0.671	-0.488	-1.099	10.042	-0.714	97.828	0	0	0	0	0	0	0
WT333(F4E4E1AF1293)	3.79	13105	2022-11-29 14:10:12.010	-0.178	0.321	0.831	-0.671	-0.488	-1.099	10.031	-0.709	98.146	0	0	0	0	0	0	0
WT333(F4E4E1AF1293)	3.79	13105	2022-11-29 14:10:12.010	-0.002	-0.154	0.939	6.836	2.441	0.122	10.052	-0.698	98.465	0	0	0	0	0	0	0
WT333(F4E4E1AF1293)	3.79	13105	2022-11-29 14:10:12.010	-0.002	-0.154	0.939	6.836	2.441	0.122	10.074	-0.692	98.784	0	0	0	0	0	0	0
WT333(F4E4E1AF1293)	3.79	13105	2022-11-29 14:10:12.010	-0.002	-0.154	0.939	6.836	2.441	0.122	10.096	-0.687	99.102	0	0	0	0	0	0	0
WT333(F4E4E1AF1293)	3.79	13105	2022-11-29 14:10:12.010	-0.002	-0.154	0.939	6.836	2.441	0.122	10.118	-0.681	99.415	0	0	0	0	0	0	0
WT333(F4E4E1AF1293)	3.79	13105	2022-11-29 14:10:12.135	0.112	0.378	0.95	-2.258	-2.319	-1.648	10.096	-0.698	99.717	0	0	0	0	0	0	0
WT333(F4E4E1AF1293)	3.79	13105	2022-11-29 14:10:12.135	0.112	0.378	0.95	-2.258	-2.319	-1.648	10.074	-0.709	100.025	0	0	0	0	0	0	0
WT333(F4E4E1AF1293)	3.79	13105	2022-11-29 14:10:12.135	0.112	0.378	0.95	-2.258	-2.319	-1.648	10.058	-0.725	100.333	0	0	0	0	0	0	0
WT333(F4E4E1AF1293)	3.79	13105	2022-11-29 14:10:12.135	0.112	0.378	0.95	-2.258	-2.319	-1.648	10.042	-0.736	100.64	0	0	0	0	0	0	0
WT333(F4E4E1AF1293)	3.79	13105	2022-11-29 14:10:12.135	-0.032	0.057	0.997	4.822	2.991	1.648	10.058	-0.725	100.97	0	0	0	0	0	0	0
WT333(F4E4E1AF1293)	3.79	13105	2022-11-29 14:10:12.135	-0.032	0.057	0.997	4.822	2.991	1.648	10.074	-0.714	101.299	0	0	0	0	0	0	0
WT333(F4E4E1AF1293)	3.79	13105	2022-11-29 14:10:12.135	-0.032	0.057	0.997	4.822	2.991	1.648	10.091	-0.703	101.629	0	0	0	0	0	0	0
WT333(F4E4E1AF1293)	3.79	13105	2022-11-29 14:10:12.135	-0.032	0.057	0.997	4.822	2.991	1.648	10.113	-0.698	101.953	0	0	0	0	0	0	0
WT333(F4E4E1AF1293)	3.79	13105	2022-11-29 14:10:12.135	-0.153	0.169	1.02	1.038	0.305	0.549	10.107	-0.698	102.277	0	0	0	0	0	0	0
WT333(F4E4E1AF1293)	3.79	13105	2022-11-29 14:10:12.135	-0.153	0.169	1.02	1.038	0.305	0.549	10.102	-0.698	102.601	0	0	0	0	0	0	0
WT333(F4E4E1AF1293)	3.79	13105	2022-11-29 14:10:12.135	-0.153	0.169	1.02	1.038	0.305	0.549	10.102	-0.703	102.925	0	0	0	0	0	0	0
WT333(F4E4E1AF1293)	3.79	13105	2022-11-29 14:10:12.135	-0.153	0.169	1.02	1.038	0.305	0.549	10.096	-0.703	103.25	0	0	0	0	0	0	0
WT333(F4E4E1AF1293)	3.79	13105	2022-11-29 14:10:12.135	0.051	0.301	0.926	5.798	0	-0.427	10.113	-0.703	103.568	0	0	0	0	0	0	0
WT333(F4E4E1AF1293)	3.79	13105	2022-11-29 14:10:12.135	0.051	0.301	0.926	5.798	0	-0.427	10.135	-0.703	103.892	0	0	0	0	0	0	0
WT333(F4E4E1AF1293)	3.79	13105	2022-11-29 14:10:12.135	0.051	0.301	0.926	5.798	0	-0.427	10.157	-0.703	104.211	0	0	0	0	0	0	0
WT333(F4E4E1AF1293)	3.79	13105	2022-11-29 14:10:12.135	0.051	0.301	0.926	5.798	0	-0.427	10.179	-0.703	104.535	0	0	0	0	0	0	0
WT333(F4E4E1AF1293)	3.79	13105	2022-11-29 14:10:12.213	-0.033	0.14	0.888	5.066	0.366	-1.709	10.201	-0.698	104.854	0	0	0	0	0	0	0
WT333(F4E4E1AF1293)	3.79	13105	2022-11-29 14:10:12.213	-0.033	0.14	0.888	5.066	0.366	-1.709	10.217	-0.692	105.172	0	0	0	0	0	0	0
WT333(F4E4E1AF1293)	3.79	13105	2022-11-29 14:10:12.213	-0.033	0.14	0.888	5.066	0.366	-1.709	10.234	-0.687	105.491	0	0	0	0	0	0	0
WT333(F4E4E1AF1293)	3.79	13105	2022-11-29 14:10:12.213	-0.033	0.14	0.888	5.066	0.366	-1.709	10.256	-0.681	105.809	0	0	0	0	0	0	0
WT333(F4E4E1AF1293)	3.79	13105	2022-11-29 14:10:12.213	-0.011	-0.104	0.913	10.254	1.465	0.183	10.3	-0.676	106.133	0	0	0	0	0	0	0
WT333(F4E4E1AF1293)	3.79	13105	2022-11-29 14:10:12.213	-0.011	-0.104	0.913	10.254	1.465	0.183	10.344	-0.676	106.458	0	0	0	0	0	0	0
WT333(F4E4E1AF1293)	3.79	13105	2022-11-29 14:10:12.213	-0.011	-0.104	0.913	10.254	1.465	0.183	10.382	-0.67	106.782	0	0	0	0	0	0	0
WT333(F4E4E1AF1293)	3.79	13105	2022-11-29 14:10:12.213	-0.011	-0.104	0.913	10.254	1.465	0.183	10.426	-0.67	107.106	0	0	0	0	0	0	0
WT333(F4E4E1AF1293)	3.79	13105	2022-11-29 14:10:12.244	0.164	-0.073	1.005	-22.827	-0.061	1.343	10.305	-0.681	107.43	0	0	0	0	0	0	0
WT333(F4E4E1AF1293)	3.79	13105	2022-11-29 14:10:12.260	0.164	-0.073	1.005	-22.827	-0.061	1.343	10.179	-0.698	107.754	0	0	0	0	0	0	0
WT333(F4E4E1AF1293)	3.79	13105	2022-11-29 14:10:12.260	0.164	-0.073	1.005	-22.827	-0.061	1.343	10.058	-0.709	108.073	0	0	0	0	0	0	0
WT333(F4E4E1AF1293)	3.79	13105	2022-11-29 14:10:12.260	0.164	-0.073	1.005	-22.827	-0.061	1.343	9.937	-0.725	108.397	0	0	0	0	0	0	0
WT333(F4E4E1AF1293)	3.79	13105	2022-11-29 14:10:12.260	-0.006	0.443	1.155	0.854	-0.793	-0.183	9.937	-0.742	108.71	0	0	0	0	0	0	0
WT333(F4E4E1AF1293)	3.79	13105	2022-11-29 14:10:12.260	-0.006	0.443	1.155	0.854	-0.793	-0.183	9.937	-0.753	109.028	0	0	0	0	0	0	0
WT333(F4E4E1AF1293)	3.79	13105	2022-11-29 14:10:12.260	-0.006	0.443	1.155	0.854	-0.793	-0.183	9.937	-0.764	109.347	0	0	0	0	0	0	0
WT333(F4E4E1AF1293)	3.79	13105	2022-11-29 14:10:12.260	-0.006	0.443	1.155	0.854	-0.793	-0.183	9.943	-0.769	109.666	0	0	0	0	0	0	0
WT333(F4E4E1AF1293)	3.79	13105	2022-11-29 14:10:12.260	0.185	0.192	1.155	4.578	4.517	-0.671	9.965	-0.753	109.99	0	0	0	0	0	0	0
WT333(F4E4E1AF1293)	3.79	13105	2022-11-29 14:10:12.260	0.185	0.192	1.155	4.578	4.517	-0.671	9.987	-0.736	110.314	0	0	0	0	0	0	0
WT333(F4E4E1AF1293)	3.79	13105	2022-11-29 14:10:12.260	0.185	0.192	1.155	4.578	4.517	-0.671	10.009	-0.72	110.632	0	0	0	0	0	0	0
WT333(F4E4E1AF1293)	3.79	13105	2022-11-29 14:10:12.260	0.185	0.192	1.155	4.578	4.517	-0.671	10.036	-0.698	110.956	0	0	0	0	0	0	0
WT333(F4E4E1AF1293)	3.79	13105	2022-11-29 14:10:12.260	-0.128	0.413	0.861	20.325	3.601	-0.061	10.14	-0.687	111.286	0	0	0	0	0	0	0
WT333(F4E4E1AF1293)	3.79	13105	2022-11-29 14:10:12.260	-0.128	0.413	0.861	20.325	3.601	-0.061	10.245	-0.67	111.616	0	0	0	0	0	0	0
WT333(F4E4E1AF1293)	3.79	13105	2022-11-29 14:10:12.260	-0.128	0.413	0.861	20.325	3.601	-0.061	10.349	-0.648	111.945	0	0	0	0	0	0	0
WT333(F4E4E1AF1293)	3.79	13105	2022-11-29 14:10:12.260	-0.128	0.413	0.861	20.325	3.601	-0.061	10.448	-0.626	112.28	0	0	0	0	0	0	0
WT333(F4E4E1AF1293)	3.79	13105	2022-11-29 14:10:12.307	-0.013	-0.036	0.928	-7.568	-0.305	-2.258	10.41	-0.626	112.599	0	0	0	0	0	0	0
WT333(F4E4E1AF1293)	3.79	13105	2022-11-29 14:10:12.307	-0.013	-0.036	0.928	-7.568	-0.305	-2.258	10.371	-0.626	112.912	0	0	0	0	0	0	0
WT333(F4E4E1AF1293)	3.79	13105	2022-11-29 14:10:12.307	-0.013	-0.036	0.928	-7.568	-0.305	-2.258	10.333	-0.626	113.231	0	0	0	0	0	0	0
WT333(F4E4E1AF1293)	3.79	13105	2022-11-29 14:10:12.307	-0.013	-0.036	0.928	-7.568	-0.305	-2.258	10.294	-0.626	113.544	0	0	0	0	0	0	0
WT333(F4E4E1AF1293)	3.79	13105	2022-11-29 14:10:12.307	-0.079	0.523	1.175	18.311	-0.183	-1.282	10.388	-0.626	113.868	0	0	0	0	0	0	0
WT333(F4E4E1AF1293)	3.79	13105	2022-11-29 14:10:12.307	-0.079	0.523	1.175	18.311	-0.183	-1.282	10.475	-0.626	114.192	0	0	0	0	0	0	0
WT333(F4E4E1AF1293)	3.79	13105	2022-11-29 14:10:12.307	-0.079	0.523	1.175	18.311	-0.183	-1.282	10.563	-0.621	114.516	0	0	0	0	0	0	0
WT333(F4E4E1AF1293)	3.79	13105	2022-11-29 14:10:12.307	-0.079	0.523	1.175	18.311	-0.183	-1.282	10.657	-0.615	114.846	0	0	0	0	0	0	0
WT333(F4E4E1AF1293)	3.79	13105	2022-11-29 14:10:12.307	0.077	0.129	1.019	32.898	3.479	2.441	10.816	-0.593	115.192	0	0	0	0	0	0	0
WT333(F4E4E1AF1293)	3.79	13105	2022-11-29 14:10:12.307	0.077	0.129	1.019	32.898	3.479	2.441	10.981	-0.577	115.538	0	0	0	0	0	0	0
WT333(F4E4E1AF1293)	3.79	13105	2022-11-29 14:10:12.307	0.077	0.129	1.019	32.898	3.479	2.441	11.146	-0.56	115.884	0	0	0	0	0	0	0
WT333(F4E4E1AF1293)	3.79	13105	2022-11-29 14:10:12.307	0.077	0.129	1.019	32.898	3.479	2.441	11.31	-0.544	116.23	0	0	0	0	0	0	0
WT333(F4E4E1AF1293)	3.79	13105	2022-11-29 14:10:12.307	-0.052	0.367	0.93	15.747	-0.671	-0.305	11.387	-0.544	116.559	0	0	0	0	0	0	0
WT333(F4E4E1AF1293)	3.79	13105	2022-11-29 14:10:12.307	-0.052	0.367	0.93	15.747	-0.671	-0.305	11.464	-0.544	116.889	0	0	0	0	0	0	0
WT333(F4E4E1AF1293)	3.79	13105	2022-11-29 14:10:12.307	-0.052	0.367	0.93	15.747	-0.671	-0.305	11.541	-0.544	117.224	0	0	0	0	0	0	0
WT333(F4E4E1AF1293)	3.79	13105	2022-11-29 14:10:12.307	0.06	0.025	1.059	-8.484	-5.005	-3.601	11.497	-0.56	117.532	0	0	0	0	0	0	0
WT333(F4E4E1AF1293)	3.79	13105	2022-11-29 14:10:12.401	0.06	0.025	1.059	-8.484	-5.005	-3.601	11.459	-0.582	117.839	0	0	0	0	0	0	0
WT333(F4E4E1AF1293)	3.79	13105	2022-11-29 14:10:12.401	0.06	0.025	1.059	-8.484	-5.005	-3.601	11.415	-0.599	118.147	0	0	0	0	0	0	0
WT333(F4E4E1AF1293)	3.79	13105	2022-11-29 14:10:12.401	0.06	0.025	1.059	-8.484	-5.005	-3.601	11.371	-0.621	118.455	0	0	0	0	0	0	0
WT333(F4E4E1AF1293)	3.79	13105	2022-11-29 14:10:12.401	0	0.173	1.036	9.888	1.221	2.563	11.42	-0.621	118.801	0	0	0	0	0	0	0
WT333(F4E4E1AF1293)	3.79	13105	2022-11-29 14:10:12.401	0	0.173	1.036	9.888	1.221	2.563	11.464	-0.621	119.141	0	0	0	0	0	0	0
WT333(F4E4E1AF1293)	3.79	13105	2022-11-29 14:10:12.401	0	0.173	1.036	9.888	1.221	2.563	11.514	-0.621	119.487	0	0	0	0	0	0	0
WT333(F4E4E1AF1293)	3.79	13105	2022-11-29 14:10:12.401	0	0.173	1.036	9.888	1.221	2.563	11.563	-0.621	119.828	0	0	0	0	0	0	0
WT333(F4E4E1AF1293)	3.79	13105	2022-11-29 14:10:12.401	0.045	0.247	0.961	19.775	3.723	5.676	11.662	-0.61	120.19	0	0	0	0	0	0	0
WT333(F4E4E1AF1293)	3.79	13105	2022-11-29 14:10:12.432	0.045	0.247	0.961	19.775	3.723	5.676	11.755	-0.599	120.553	0	0	0	0	0	0	0
WT333(F4E4E1AF1293)	3.79	13105	2022-11-29 14:10:12.432	0.045	0.247	0.961	19.775	3.723	5.676	11.854	-0.588	120.916	0	0	0	0	0	0	0
WT333(F4E4E1AF1293)	3.79	13105	2022-11-29 14:10:12.432	0.045	0.247	0.961	19.775	3.723	5.676	11.953	-0.577	121.273	0	0	0	0	0	0	0
WT333(F4E4E1AF1293)	3.79	13105	2022-11-29 14:10:12.432	0	0.134	0.925	2.258	0.488	0.366	11.964	-0.582	121.608	0	0	0	0	0	0	0
WT333(F4E4E1AF1293)	3.79	13105	2022-11-29 14:10:12.432	0	0.134	0.925	2.258	0.488	0.366	11.975	-0.582	121.937	0	0	0	0	0	0	0
WT333(F4E4E1AF1293)	3.79	13105	2022-11-29 14:10:12.432	0	0.134	0.925	2.258	0.488	0.366	11.986	-0.582	122.267	0	0	0	0	0	0	0
WT333(F4E4E1AF1293)	3.79	13105	2022-11-29 14:10:12.432	0	0.134	0.925	2.258	0.488	0.366	11.997	-0.582	122.596	0	0	0	0	0	0	0
WT333(F4E4E1AF1293)	3.79	13105	2022-11-29 14:10:12.432	-0.031	0.197	1.011	0.244	0.305	0.854	11.997	-0.588	122.932	0	0	0	0	0	0	0
WT333(F4E4E1AF1293)	3.79	13105	2022-11-29 14:10:12.463	-0.031	0.197	1.011	0.244	0.305	0.854	11.997	-0.588	123.267	0	0	0	0	0	0	0
WT333(F4E4E1AF1293)	3.79	13105	2022-11-29 14:10:12.463	-0.031	0.197	1.011	0.244	0.305	0.854	11.997	-0.593	123.596	0	0	0	0	0	0	0
WT333(F4E4E1AF1293)	3.79	13105	2022-11-29 14:10:12.463	-0.031	0.197	1.011	0.244	0.305	0.854	11.997	-0.593	123.931	0	0	0	0	0	0	0
WT333(F4E4E1AF1293)	3.79	13105	2022-11-29 14:10:12.463	-0.01	0.517	1.076	25.513	-0.854	-5.554	12.123	-0.593	124.233	0	0	0	0	0	0	0
WT333(F4E4E1AF1293)	3.79	13105	2022-11-29 14:10:12.463	-0.01	0.517	1.076	25.513	-0.854	-5.554	12.25	-0.593	124.53	0	0	0	0	0	0	0
WT333(F4E4E1AF1293)	3.79	13105	2022-11-29 14:10:12.463	-0.01	0.517	1.076	25.513	-0.854	-5.554	12.376	-0.588	124.838	0	0	0	0	0	0	0
WT333(F4E4E1AF1293)	3.79	13105	2022-11-29 14:10:12.463	-0.01	0.517	1.076	25.513	-0.854	-5.554	12.502	-0.582	125.14	0	0	0	0	0	0	0
WT333(F4E4E1AF1293)	3.79	13105	2022-11-29 14:10:12.463	0.017	-0.227	1.035	9.705	1.709	2.686	12.552	-0.577	125.48	0	0	0	0	0	0	0
WT333(F4E4E1AF1293)	3.79	13105	2022-11-29 14:10:12.463	0.017	-0.227	1.035	9.705	1.709	2.686	12.596	-0.571	125.826	0	0	0	0	0	0	0
WT333(F4E4E1AF1293)	3.79	13105	2022-11-29 14:10:12.463	0.017	-0.227	1.035	9.705	1.709	2.686	12.64	-0.571	126.167	0	0	0	0	0	0	0
WT333(F4E4E1AF1293)	3.79	13105	2022-11-29 14:10:12.463	0.017	-0.227	1.035	9.705	1.709	2.686	12.684	-0.577	126.508	0	0	0	0	0	0	0
WT333(F4E4E1AF1293)	3.79	13105	2022-11-29 14:10:12.463	-0.095	0.785	0.916	22.461	-1.282	0	12.794	-0.588	126.832	0	0	0	0	0	0	0
WT333(F4E4E1AF1293)	3.79	13105	2022-11-29 14:10:12.463	-0.095	0.785	0.916	22.461	-1.282	0	12.903	-0.599	127.161	0	0	0	0	0	0	0
WT333(F4E4E1AF1293)	3.79	13105	2022-11-29 14:10:12.463	-0.095	0.785	0.916	22.461	-1.282	0	13.013	-0.599	127.485	0	0	0	0	0	0	0
WT333(F4E4E1AF1293)	3.79	13105	2022-11-29 14:10:12.463	-0.095	0.785	0.916	22.461	-1.282	0	13.123	-0.599	127.82	0	0	0	0	0	0	0
WT333(F4E4E1AF1293)	3.79	13105	2022-11-29 14:10:12.463	0.134	-0.428	0.994	2.38	0.61	0.427	13.134	-0.593	128.15	0	0	0	0	0	0	0
WT333(F4E4E1AF1293)	3.79	13105	2022-11-29 14:10:12.495	0.134	-0.428	0.994	2.38	0.61	0.427	13.14	-0.593	128.48	0	0	0	0	0	0	0
WT333(F4E4E1AF1293)	3.79	13105	2022-11-29 14:10:12.495	0.134	-0.428	0.994	2.38	0.61	0.427	13.151	-0.599	128.809	0	0	0	0	0	0	0
WT333(F4E4E1AF1293)	3.79	13105	2022-11-29 14:10:12.495	0.134	-0.428	0.994	2.38	0.61	0.427	13.156	-0.61	129.133	0	0	0	0	0	0	0
WT333(F4E4E1AF1293)	3.79	13105	2022-11-29 14:10:12.495	-0.135	0.915	1.101	15.259	1.16	7.446	13.228	-0.621	129.496	0	0	0	0	0	0	0
WT333(F4E4E1AF1293)	3.79	13105	2022-11-29 14:10:12.495	-0.271	1.83	2.201	15.259	1.16	7.446	13.304	-0.621	129.864	0	0	0	0	0	0	0
WT333(F4E4E1AF1293)	3.79	13105	2022-11-29 14:10:12.495	-0.542	3.66	4.403	15.259	1.16	7.446	13.376	-0.604	130.232	0	0	0	0	0	0	0
WT333(F4E4E1AF1293)	3.79	13105	2022-11-29 14:10:12.495	-1.084	7.319	8.806	15.259	1.16	7.446	13.453	-0.566	130.605	0	0	0	0	0	0	0
WT333(F4E4E1AF1293)	3.79	13105	2022-11-29 14:10:12.495	0.059	0.142	1.083	10.742	-4.028	-12.268	13.502	-0.538	130.875	0	0	0	0	0	0	0
WT333(F4E4E1AF1293)	3.79	13105	2022-11-29 14:10:12.557	0.059	0.142	1.083	10.742	-4.028	-12.268	13.557	-0.505	131.149	0	0	0	0	0	0	0
WT333(F4E4E1AF1293)	3.79	13105	2022-11-29 14:10:12.557	0.059	0.142	1.083	10.742	-4.028	-12.268	13.607	-0.478	131.418	0	0	0	0	0	0	0
WT333(F4E4E1AF1293)	3.79	13105	2022-11-29 14:10:12.557	0.059	0.142	1.083	10.742	-4.028	-12.268	13.661	-0.456	131.688	0	0	0	0	0	0	0
WT333(F4E4E1AF1293)	3.79	13105	2022-11-29 14:10:12.557	0.056	0.073	1.097	14.343	1.587	2.075	13.733	-0.417	132.034	0	0	0	0	0	0	0
WT333(F4E4E1AF1293)	3.79	13105	2022-11-29 14:10:12.557	0.056	0.073	1.097	14.343	1.587	2.075	13.804	-0.39	132.38	0	0	0	0	0	0	0
WT333(F4E4E1AF1293)	3.79	13105	2022-11-29 14:10:12.557	0.056	0.073	1.097	14.343	1.587	2.075	13.876	-0.357	132.726	0	0	0	0	0	0	0
WT333(F4E4E1AF1293)	3.79	13105	2022-11-29 14:10:12.557	0.056	0.073	1.097	14.343	1.587	2.075	13.947	-0.33	133.066	0	0	0	0	0	0	0
WT333(F4E4E1AF1293)	3.79	13105	2022-11-29 14:10:12.557	0.002	0.179	0.878	6.714	1.892	3.357	13.98	-0.302	133.418	0	0	0	0	0	0	0
WT333(F4E4E1AF1293)	3.79	13105	2022-11-29 14:10:12.557	0.002	0.179	0.878	6.714	1.892	3.357	14.019	-0.28	133.77	0	0	0	0	0	0	0
WT333(F4E4E1AF1293)	3.79	13105	2022-11-29 14:10:12.557	0.002	0.179	0.878	6.714	1.892	3.357	14.052	-0.253	134.121	0	0	0	0	0	0	0
WT333(F4E4E1AF1293)	3.79	13105	2022-11-29 14:10:12.557	0.002	0.179	0.878	6.714	1.892	3.357	14.084	-0.231	134.467	0	0	0	0	0	0	0
WT333(F4E4E1AF1293)	3.79	13105	2022-11-29 14:10:12.557	-0.017	0.049	1.055	-13.855	-3.296	-7.874	14.019	-0.22	134.753	0	0	0	0	0	0	0
WT333(F4E4E1AF1293)	3.79	13105	2022-11-29 14:10:12.557	-0.017	0.049	1.055	-13.855	-3.296	-7.874	13.947	-0.214	135.044	0	0	0	0	0	0	0
WT333(F4E4E1AF1293)	3.79	13105	2022-11-29 14:10:12.557	-0.017	0.049	1.055	-13.855	-3.296	-7.874	13.876	-0.203	135.33	0	0	0	0	0	0	0
WT333(F4E4E1AF1293)	3.79	13105	2022-11-29 14:10:12.557	-0.017	0.049	1.055	-13.855	-3.296	-7.874	13.81	-0.203	135.615	0	0	0	0	0	0	0
WT333(F4E4E1AF1293)	3.79	13105	2022-11-29 14:10:12.557	0.171	-0.5	1.087	-33.813	0.549	12.878	13.64	-0.209	136.005	0	0	0	0	0	0	0
WT333(F4E4E1AF1293)	3.79	13105	2022-11-29 14:10:12.588	0.171	-0.5	1.087	-33.813	0.549	12.878	13.469	-0.214	136.39	0	0	0	0	0	0	0
WT333(F4E4E1AF1293)	3.79	13105	2022-11-29 14:10:12.588	0.171	-0.5	1.087	-33.813	0.549	12.878	13.299	-0.231	136.774	0	0	0	0	0	0	0
WT333(F4E4E1AF1293)	3.79	13105	2022-11-29 14:10:12.588	0.171	-0.5	1.087	-33.813	0.549	12.878	13.123	-0.253	137.159	0	0	0	0	0	0	0
WT333(F4E4E1AF1293)	3.79	13105	2022-11-29 14:10:12.588	-0.24	1.187	0.98	21.545	-1.587	-0.916	13.233	-0.258	137.472	0	0	0	0	0	0	0
WT333(F4E4E1AF1293)	3.79	13105	2022-11-29 14:10:12.588	-0.24	1.187	0.98	21.545	-1.587	-0.916	13.337	-0.258	137.791	0	0	0	0	0	0	0
WT333(F4E4E1AF1293)	3.79	13105	2022-11-29 14:10:12.588	-0.24	1.187	0.98	21.545	-1.587	-0.916	13.447	-0.253	138.109	0	0	0	0	0	0	0
WT333(F4E4E1AF1293)	3.79	13105	2022-11-29 14:10:12.588	-0.24	1.187	0.98	21.545	-1.587	-0.916	13.552	-0.242	138.428	0	0	0	0	0	0	0
WT333(F4E4E1AF1293)	3.79	13105	2022-11-29 14:10:12.588	0.072	-0.011	1.111	5.005	-4.089	-14.282	13.579	-0.231	138.68	0	0	0	0	0	0	0
WT333(F4E4E1AF1293)	3.79	13105	2022-11-29 14:10:12.666	0.072	-0.011	1.111	5.005	-4.089	-14.282	13.601	-0.22	138.933	0	0	0	0	0	0	0
WT333(F4E4E1AF1293)	3.79	13105	2022-11-29 14:10:12.666	0.072	-0.011	1.111	5.005	-4.089	-14.282	13.629	-0.214	139.18	0	0	0	0	0	0	0
WT333(F4E4E1AF1293)	3.79	13105	2022-11-29 14:10:12.666	0.072	-0.011	1.111	5.005	-4.089	-14.282	13.651	-0.209	139.427	0	0	0	0	0	0	0
WT333(F4E4E1AF1293)	3.79	13105	2022-11-29 14:10:12.666	-0.051	0.234	0.994	11.047	0.854	0.732	13.705	-0.203	139.757	0	0	0	0	0	0	0
WT333(F4E4E1AF1293)	3.79	13105	2022-11-29 14:10:12.666	-0.051	0.234	0.994	11.047	0.854	0.732	13.76	-0.192	140.081	0	0	0	0	0	0	0
WT333(F4E4E1AF1293)	3.79	13105	2022-11-29 14:10:12.666	-0.051	0.234	0.994	11.047	0.854	0.732	13.815	-0.181	140.411	0	0	0	0	0	0	0
WT333(F4E4E1AF1293)	3.79	13105	2022-11-29 14:10:12.666	-0.051	0.234	0.994	11.047	0.854	0.732	13.865	-0.17	140.735	0	0	0	0	0	0	0
WT333(F4E4E1AF1293)	3.79	13105	2022-11-29 14:10:12.666	0.032	0.191	1.051	1.038	-0.305	1.709	13.87	-0.17	141.064	0	0	0	0	0	0	0
WT333(F4E4E1AF1293)	3.79	13105	2022-11-29 14:10:12.666	0.032	0.191	1.051	1.038	-0.305	1.709	13.876	-0.17	141.389	0	0	0	0	0	0	0
WT333(F4E4E1AF1293)	3.79	13105	2022-11-29 14:10:12.666	0.032	0.191	1.051	1.038	-0.305	1.709	13.876	-0.17	141.718	0	0	0	0	0	0	0
WT333(F4E4E1AF1293)	3.79	13105	2022-11-29 14:10:12.666	0.032	0.191	1.051	1.038	-0.305	1.709	13.881	-0.17	142.042	0	0	0	0	0	0	0
WT333(F4E4E1AF1293)	3.79	13105	2022-11-29 14:10:12.666	0.029	-0.092	0.977	17.029	5.005	18.799	13.964	-0.17	142.46	0	0	0	0	0	0	0
WT333(F4E4E1AF1293)	3.79	13105	2022-11-29 14:10:12.666	0.029	-0.092	0.977	17.029	5.005	18.799	14.046	-0.17	142.872	0	0	0	0	0	0	0
WT333(F4E4E1AF1293)	3.79	13105	2022-11-29 14:10:12.666	0.029	-0.092	0.977	17.029	5.005	18.799	14.123	-0.176	143.284	0	0	0	0	0	0	0
WT333(F4E4E1AF1293)	3.79	13105	2022-11-29 14:10:12.666	0.029	-0.092	0.977	17.029	5.005	18.799	14.205	-0.181	143.696	0	0	0	0	0	0	0
WT333(F4E4E1AF1293)	3.79	13105	2022-11-29 14:10:12.666	-0.053	0.437	0.835	12.512	-0.366	-0.549	14.266	-0.187	144.003	0	0	0	0	0	0	0
WT333(F4E4E1AF1293)	3.79	13105	2022-11-29 14:10:12.698	-0.053	0.437	0.835	12.512	-0.366	-0.549	14.321	-0.192	144.311	0	0	0	0	0	0	0
WT333(F4E4E1AF1293)	3.79	13105	2022-11-29 14:10:12.698	-0.053	0.437	0.835	12.512	-0.366	-0.549	14.381	-0.192	144.624	0	0	0	0	0	0	0
WT333(F4E4E1AF1293)	3.79	13105	2022-11-29 14:10:12.698	-0.053	0.437	0.835	12.512	-0.366	-0.549	14.442	-0.198	144.932	0	0	0	0	0	0	0
WT333(F4E4E1AF1293)	3.79	13105	2022-11-29 14:10:12.698	-0.037	0.729	0.949	-12.329	-10.315	-23.987	14.376	-0.214	145.118	0	0	0	0	0	0	0
WT333(F4E4E1AF1293)	3.79	13105	2022-11-29 14:10:12.698	-0.037	0.729	0.949	-12.329	-10.315	-23.987	14.315	-0.225	145.305	0	0	0	0	0	0	0
WT333(F4E4E1AF1293)	3.79	13105	2022-11-29 14:10:12.698	-0.037	0.729	0.949	-12.329	-10.315	-23.987	14.255	-0.236	145.492	0	0	0	0	0	0	0
WT333(F4E4E1AF1293)	3.79	13105	2022-11-29 14:10:12.698	-0.037	0.729	0.949	-12.329	-10.315	-23.987	14.194	-0.242	145.679	0	0	0	0	0	0	0
WT333(F4E4E1AF1293)	3.79	13105	2022-11-29 14:10:12.698	0.246	-0.73	1.21	-11.292	-4.211	-14.465	14.139	-0.242	145.915	0	0	0	0	0	0	0
WT333(F4E4E1AF1293)	3.79	13105	2022-11-29 14:10:12.761	0.246	-0.73	1.21	-11.292	-4.211	-14.465	14.084	-0.247	146.151	0	0	0	0	0	0	0
WT333(F4E4E1AF1293)	3.79	13105	2022-11-29 14:10:12.761	0.246	-0.73	1.21	-11.292	-4.211	-14.465	14.024	-0.258	146.387	0	0	0	0	0	0	0
WT333(F4E4E1AF1293)	3.79	13105	2022-11-29 14:10:12.761	0.246	-0.73	1.21	-11.292	-4.211	-14.465	13.964	-0.28	146.613	0	0	0	0	0	0	0
WT333(F4E4E1AF1293)	3.79	13105	2022-11-29 14:10:12.761	-0.074	0.656	1.034	15.93	5.493	17.212	14.041	-0.291	147.008	0	0	0	0	0	0	0
WT333(F4E4E1AF1293)	3.79	13105	2022-11-29 14:10:12.761	-0.074	0.656	1.034	15.93	5.493	17.212	14.117	-0.297	147.409	0	0	0	0	0	0	0
WT333(F4E4E1AF1293)	3.79	13105	2022-11-29 14:10:12.761	-0.074	0.656	1.034	15.93	5.493	17.212	14.194	-0.297	147.805	0	0	0	0	0	0	0
WT333(F4E4E1AF1293)	3.79	13105	2022-11-29 14:10:12.761	-0.074	0.656	1.034	15.93	5.493	17.212	14.271	-0.297	148.2	0	0	0	0	0	0	0
WT333(F4E4E1AF1293)	3.79	13105	2022-11-29 14:10:12.761	-0.062	0.351	1.031	-0.122	-3.967	-5.676	14.271	-0.308	148.475	0	0	0	0	0	0	0
WT333(F4E4E1AF1293)	3.79	13105	2022-11-29 14:10:12.823	-0.062	0.351	1.031	-0.122	-3.967	-5.676	14.266	-0.324	148.749	0	0	0	0	0	0	0
WT333(F4E4E1AF1293)	3.79	13105	2022-11-29 14:10:12.823	-0.062	0.351	1.031	-0.122	-3.967	-5.676	14.266	-0.335	149.03	0	0	0	0	0	0	0
WT333(F4E4E1AF1293)	3.79	13105	2022-11-29 14:10:12.823	0.026	0.041	1.05	-5.554	-1.831	-6.348	14.233	-0.341	149.299	0	0	0	0	0	0	0
WT333(F4E4E1AF1293)	3.79	13105	2022-11-29 14:10:12.823	0.026	0.041	1.05	-5.554	-1.831	-6.348	14.205	-0.346	149.573	0	0	0	0	0	0	0
WT333(F4E4E1AF1293)	3.79	13105	2022-11-29 14:10:12.823	0.026	0.041	1.05	-5.554	-1.831	-6.348	14.172	-0.352	149.848	0	0	0	0	0	0	0
WT333(F4E4E1AF1293)	3.79	13105	2022-11-29 14:10:12.823	0.026	0.041	1.05	-5.554	-1.831	-6.348	14.145	-0.363	150.117	0	0	0	0	0	0	0
WT333(F4E4E1AF1293)	3.79	13105	2022-11-29 14:10:12.823	-0.02	0.216	0.958	-2.808	-0.488	-0.549	14.123	-0.368	150.419	0	0	0	0	0	0	0
WT333(F4E4E1AF1293)	3.79	13105	2022-11-29 14:10:12.823	-0.02	0.216	0.958	-2.808	-0.488	-0.549	14.106	-0.374	150.716	0	0	0	0	0	0	0
WT333(F4E4E1AF1293)	3.79	13105	2022-11-29 14:10:12.823	-0.02	0.216	0.958	-2.808	-0.488	-0.549	14.09	-0.385	151.018	0	0	0	0	0	0	0
WT333(F4E4E1AF1293)	3.79	13105	2022-11-29 14:10:12.823	-0.02	0.216	0.958	-2.808	-0.488	-0.549	14.073	-0.39	151.315	0	0	0	0	0	0	0
WT333(F4E4E1AF1293)	3.79	13105	2022-11-29 14:10:12.823	0.012	0.037	1.063	-12.573	-1.099	1.526	14.002	-0.406	151.622	0	0	0	0	0	0	0
WT333(F4E4E1AF1293)	3.79	13105	2022-11-29 14:10:12.823	0.012	0.037	1.063	-12.573	-1.099	1.526	13.936	-0.417	151.93	0	0	0	0	0	0	0
WT333(F4E4E1AF1293)	3.79	13105	2022-11-29 14:10:12.823	0.012	0.037	1.063	-12.573	-1.099	1.526	13.865	-0.434	152.238	0	0	0	0	0	0	0
WT333(F4E4E1AF1293)	3.79	13105	2022-11-29 14:10:12.823	0.012	0.037	1.063	-12.573	-1.099	1.526	13.799	-0.45	152.54	0	0	0	0	0	0	0
WT333(F4E4E1AF1293)	3.79	13105	2022-11-29 14:10:12.823	0.089	0.356	1.045	-8.179	-0.366	-0.488	13.749	-0.461	152.836	0	0	0	0	0	0	0
WT333(F4E4E1AF1293)	3.79	13105	2022-11-29 14:10:12.823	0.089	0.356	1.045	-8.179	-0.366	-0.488	13.705	-0.467	153.133	0	0	0	0	0	0	0
WT333(F4E4E1AF1293)	3.79	13105	2022-11-29 14:10:12.885	0.089	0.356	1.045	-8.179	-0.366	-0.488	13.661	-0.478	153.43	0	0	0	0	0	0	0
WT333(F4E4E1AF1293)	3.79	13105	2022-11-29 14:10:12.885	0.089	0.356	1.045	-8.179	-0.366	-0.488	13.618	-0.483	153.721	0	0	0	0	0	0	0
WT333(F4E4E1AF1293)	3.79	13105	2022-11-29 14:10:12.885	-0.094	0.086	1.04	-3.296	-0.488	-0.61	13.601	-0.494	154.017	0	0	0	0	0	0	0
WT333(F4E4E1AF1293)	3.79	13105	2022-11-29 14:10:12.885	-0.094	0.086	1.04	-3.296	-0.488	-0.61	13.579	-0.5	154.308	0	0	0	0	0	0	0
WT333(F4E4E1AF1293)	3.79	13105	2022-11-29 14:10:12.885	-0.094	0.086	1.04	-3.296	-0.488	-0.61	13.557	-0.511	154.6	0	0	0	0	0	0	0
WT333(F4E4E1AF1293)	3.79	13105	2022-11-29 14:10:12.885	-0.094	0.086	1.04	-3.296	-0.488	-0.61	13.535	-0.516	154.891	0	0	0	0	0	0	0
WT333(F4E4E1AF1293)	3.79	13105	2022-11-29 14:10:12.885	0.125	0.297	1.018	-8.423	-2.258	-2.686	13.491	-0.533	155.171	0	0	0	0	0	0	0
WT333(F4E4E1AF1293)	3.79	13105	2022-11-29 14:10:12.885	0.125	0.297	1.018	-8.423	-2.258	-2.686	13.442	-0.544	155.451	0	0	0	0	0	0	0
WT333(F4E4E1AF1293)	3.79	13105	2022-11-29 14:10:12.916	0.125	0.297	1.018	-8.423	-2.258	-2.686	13.398	-0.56	155.726	0	0	0	0	0	0	0
WT333(F4E4E1AF1293)	3.79	13105	2022-11-29 14:10:12.916	0.125	0.297	1.018	-8.423	-2.258	-2.686	13.354	-0.571	156.006	0	0	0	0	0	0	0
WT333(F4E4E1AF1293)	3.79	13105	2022-11-29 14:10:12.916	-0.093	0.175	1.002	11.23	1.77	2.502	13.409	-0.571	156.313	0	0	0	0	0	0	0
WT333(F4E4E1AF1293)	3.79	13105	2022-11-29 14:10:12.916	-0.093	0.175	1.002	11.23	1.77	2.502	13.464	-0.571	156.616	0	0	0	0	0	0	0
WT333(F4E4E1AF1293)	3.79	13105	2022-11-29 14:10:12.916	-0.093	0.175	1.002	11.23	1.77	2.502	13.513	-0.571	156.923	0	0	0	0	0	0	0
WT333(F4E4E1AF1293)	3.79	13105	2022-11-29 14:10:12.916	-0.093	0.175	1.002	11.23	1.77	2.502	13.563	-0.571	157.225	0	0	0	0	0	0	0
WT333(F4E4E1AF1293)	3.79	13105	2022-11-29 14:10:12.916	0.135	0.064	1.073	-8.423	-1.343	-0.122	13.519	-0.588	157.516	0	0	0	0	0	0	0
WT333(F4E4E1AF1293)	3.79	13105	2022-11-29 14:10:12.916	0.135	0.064	1.073	-8.423	-1.343	-0.122	13.469	-0.599	157.802	0	0	0	0	0	0	0
WT333(F4E4E1AF1293)	3.79	13105	2022-11-29 14:10:12.948	0.135	0.064	1.073	-8.423	-1.343	-0.122	13.425	-0.615	158.088	0	0	0	0	0	0	0
WT333(F4E4E1AF1293)	3.79	13105	2022-11-29 14:10:12.948	0.135	0.064	1.073	-8.423	-1.343	-0.122	13.376	-0.632	158.373	0	0	0	0	0	0	0
WT333(F4E4E1AF1293)	3.79	13105	2022-11-29 14:10:12.948	-0.189	0.661	0.967	4.333	-0.916	-2.686	13.398	-0.637	158.643	0	0	0	0	0	0	0
WT333(F4E4E1AF1293)	3.79	13105	2022-11-29 14:10:12.948	-0.189	0.661	0.967	4.333	-0.916	-2.686	13.414	-0.643	158.917	0	0	0	0	0	0	0
WT333(F4E4E1AF1293)	3.79	13105	2022-11-29 14:10:12.948	-0.189	0.661	0.967	4.333	-0.916	-2.686	13.436	-0.643	159.192	0	0	0	0	0	0	0
WT333(F4E4E1AF1293)	3.79	13105	2022-11-29 14:10:12.948	-0.189	0.661	0.967	4.333	-0.916	-2.686	13.453	-0.637	159.461	0	0	0	0	0	0	0
WT333(F4E4E1AF1293)	3.79	13105	2022-11-29 14:10:12.948	0.2	-0.27	1.063	7.385	-0.061	-0.061	13.486	-0.637	159.747	0	0	0	0	0	0	0
WT333(F4E4E1AF1293)	3.79	13105	2022-11-29 14:10:12.948	0.2	-0.27	1.063	7.385	-0.061	-0.061	13.524	-0.643	160.032	0	0	0	0	0	0	0
WT333(F4E4E1AF1293)	3.79	13105	2022-11-29 14:10:13.010	0.2	-0.27	1.063	7.385	-0.061	-0.061	13.552	-0.648	160.313	0	0	0	0	0	0	0
WT333(F4E4E1AF1293)	3.79	13105	2022-11-29 14:10:13.010	0.2	-0.27	1.063	7.385	-0.061	-0.061	13.585	-0.659	160.593	0	0	0	0	0	0	0

## Sheet: 3.5kg
设备名称	电压	版本	片上时间	加速度X(g)	加速度Y(g)	加速度Z(g)	角速度X(°/s)	角速度Y(°/s)	角速度Z(°/s)	角度X(°)	角度Y(°)	角度Z(°)	磁场X	磁场Y	磁场Z	四元数0	四元数1	四元数2	四元数3	状态
WT333(F4E4E1AF1293)	3.81	13105	2022-11-29 11:22:43.538	-0.063	-0.077	1.002	-3.296	0	1.099	0.945	1.055	-37.733	0	0	0	0	0	0	0
WT333(F4E4E1AF1293)	3.81	13105	2022-11-29 11:22:43.538	-0.063	-0.077	1.002	-3.296	0	1.099	0.923	1.055	-37.881	0	0	0	0	0	0	0
WT333(F4E4E1AF1293)	3.81	13105	2022-11-29 11:22:43.538	-0.063	-0.077	1.002	-3.296	0	1.099	0.901	1.055	-38.024	0	0	0	0	0	0	0
WT333(F4E4E1AF1293)	3.81	13105	2022-11-29 11:22:43.538	0.09	-0.015	0.968	-0.244	-0.122	-2.38	0.895	1.055	-38.188	0	0	0	0	0	0	0
WT333(F4E4E1AF1293)	3.81	13105	2022-11-29 11:22:43.570	0.09	-0.015	0.968	-0.244	-0.122	-2.38	0.89	1.055	-38.348	0	0	0	0	0	0	0
WT333(F4E4E1AF1293)	3.81	13105	2022-11-29 11:22:43.570	0.09	-0.015	0.968	-0.244	-0.122	-2.38	0.884	1.049	-38.507	0	0	0	0	0	0	0
WT333(F4E4E1AF1293)	3.81	13105	2022-11-29 11:22:43.570	0.09	-0.015	0.968	-0.244	-0.122	-2.38	0.873	1.049	-38.666	0	0	0	0	0	0	0
WT333(F4E4E1AF1293)	3.81	13105	2022-11-29 11:22:43.570	-0.069	-0.044	0.988	3.906	0.732	-0.488	0.89	1.055	-38.82	0	0	0	0	0	0	0
WT333(F4E4E1AF1293)	3.81	13105	2022-11-29 11:22:43.570	-0.069	-0.044	0.988	3.906	0.732	-0.488	0.901	1.055	-38.969	0	0	0	0	0	0	0
WT333(F4E4E1AF1293)	3.81	13105	2022-11-29 11:22:43.570	-0.069	-0.044	0.988	3.906	0.732	-0.488	0.917	1.06	-39.117	0	0	0	0	0	0	0
WT333(F4E4E1AF1293)	3.81	13105	2022-11-29 11:22:43.570	-0.069	-0.044	0.988	3.906	0.732	-0.488	0.928	1.066	-39.265	0	0	0	0	0	0	0
WT333(F4E4E1AF1293)	3.81	13105	2022-11-29 11:22:43.570	0.079	-0.032	1.054	2.197	-0.671	3.662	0.934	1.06	-39.391	0	0	0	0	0	0	0
WT333(F4E4E1AF1293)	3.81	13105	2022-11-29 11:22:43.601	0.079	-0.032	1.054	2.197	-0.671	3.662	0.939	1.055	-39.518	0	0	0	0	0	0	0
WT333(F4E4E1AF1293)	3.81	13105	2022-11-29 11:22:43.601	0.079	-0.032	1.054	2.197	-0.671	3.662	0.945	1.055	-39.644	0	0	0	0	0	0	0
WT333(F4E4E1AF1293)	3.81	13105	2022-11-29 11:22:43.601	0.079	-0.032	1.054	2.197	-0.671	3.662	0.95	1.049	-39.771	0	0	0	0	0	0	0
WT333(F4E4E1AF1293)	3.81	13105	2022-11-29 11:22:43.601	-0.094	0.074	1.04	-2.136	0.732	0.671	0.928	1.049	-39.913	0	0	0	0	0	0	0
WT333(F4E4E1AF1293)	3.81	13105	2022-11-29 11:22:43.601	-0.094	0.074	1.04	-2.136	0.732	0.671	0.917	1.055	-40.051	0	0	0	0	0	0	0
WT333(F4E4E1AF1293)	3.81	13105	2022-11-29 11:22:43.601	-0.094	0.074	1.04	-2.136	0.732	0.671	0.901	1.055	-40.188	0	0	0	0	0	0	0
WT333(F4E4E1AF1293)	3.81	13105	2022-11-29 11:22:43.601	0.058	-0.08	1.04	-3.845	-0.366	2.502	0.873	1.055	-40.32	0	0	0	0	0	0	0
WT333(F4E4E1AF1293)	3.81	13105	2022-11-29 11:22:43.601	0.058	-0.08	1.04	-3.845	-0.366	2.502	0.851	1.049	-40.446	0	0	0	0	0	0	0
WT333(F4E4E1AF1293)	3.81	13105	2022-11-29 11:22:43.664	0.058	-0.08	1.04	-3.845	-0.366	2.502	0.824	1.049	-40.573	0	0	0	0	0	0	0
WT333(F4E4E1AF1293)	3.81	13105	2022-11-29 11:22:43.664	0.058	-0.08	1.04	-3.845	-0.366	2.502	0.802	1.044	-40.699	0	0	0	0	0	0	0
WT333(F4E4E1AF1293)	3.81	13105	2022-11-29 11:22:43.664	-0.025	0.01	0.975	4.944	0.61	1.587	0.818	1.044	-40.831	0	0	0	0	0	0	0
WT333(F4E4E1AF1293)	3.81	13105	2022-11-29 11:22:43.664	-0.025	0.01	0.975	4.944	0.61	1.587	0.835	1.049	-40.963	0	0	0	0	0	0	0
WT333(F4E4E1AF1293)	3.81	13105	2022-11-29 11:22:43.664	-0.025	0.01	0.975	4.944	0.61	1.587	0.857	1.049	-41.094	0	0	0	0	0	0	0
WT333(F4E4E1AF1293)	3.81	13105	2022-11-29 11:22:43.664	-0.025	0.01	0.975	4.944	0.61	1.587	0.873	1.049	-41.221	0	0	0	0	0	0	0
WT333(F4E4E1AF1293)	3.81	13105	2022-11-29 11:22:43.664	0.089	0.057	1.107	7.751	0.122	-2.319	0.906	1.049	-41.369	0	0	0	0	0	0	0
WT333(F4E4E1AF1293)	3.81	13105	2022-11-29 11:22:43.664	0.089	0.057	1.107	7.751	0.122	-2.319	0.939	1.049	-41.517	0	0	0	0	0	0	0
WT333(F4E4E1AF1293)	3.81	13105	2022-11-29 11:22:43.695	0.089	0.057	1.107	7.751	0.122	-2.319	0.972	1.049	-41.66	0	0	0	0	0	0	0
WT333(F4E4E1AF1293)	3.81	13105	2022-11-29 11:22:43.695	0.089	0.057	1.107	7.751	0.122	-2.319	1.005	1.044	-41.808	0	0	0	0	0	0	0
WT333(F4E4E1AF1293)	3.81	13105	2022-11-29 11:22:43.695	-0.027	-0.091	1	0.61	-0.427	1.038	1.005	1.038	-41.94	0	0	0	0	0	0	0
WT333(F4E4E1AF1293)	3.81	13105	2022-11-29 11:22:43.695	-0.027	-0.091	1	0.61	-0.427	1.038	1	1.033	-42.067	0	0	0	0	0	0	0
WT333(F4E4E1AF1293)	3.81	13105	2022-11-29 11:22:43.695	-0.027	-0.091	1	0.61	-0.427	1.038	0.994	1.027	-42.193	0	0	0	0	0	0	0
WT333(F4E4E1AF1293)	3.81	13105	2022-11-29 11:22:43.695	-0.027	-0.091	1	0.61	-0.427	1.038	0.994	1.022	-42.319	0	0	0	0	0	0	0
WT333(F4E4E1AF1293)	3.81	13105	2022-11-29 11:22:43.695	0.072	0.116	1.01	-6.348	-1.221	-3.174	0.956	1.016	-42.462	0	0	0	0	0	0	0
WT333(F4E4E1AF1293)	3.81	13105	2022-11-29 11:22:43.695	0.072	0.116	1.01	-6.348	-1.221	-3.174	0.917	1.005	-42.61	0	0	0	0	0	0	0
WT333(F4E4E1AF1293)	3.81	13105	2022-11-29 11:22:43.726	0.072	0.116	1.01	-6.348	-1.221	-3.174	0.879	0.994	-42.759	0	0	0	0	0	0	0
WT333(F4E4E1AF1293)	3.81	13105	2022-11-29 11:22:43.726	0.072	0.116	1.01	-6.348	-1.221	-3.174	0.846	0.983	-42.902	0	0	0	0	0	0	0
WT333(F4E4E1AF1293)	3.81	13105	2022-11-29 11:22:43.726	-0.118	-0.16	0.952	9.521	0.549	0.366	0.89	0.983	-43.028	0	0	0	0	0	0	0
WT333(F4E4E1AF1293)	3.81	13105	2022-11-29 11:22:43.726	-0.118	-0.16	0.952	9.521	0.549	0.366	0.928	0.983	-43.154	0	0	0	0	0	0	0
WT333(F4E4E1AF1293)	3.81	13105	2022-11-29 11:22:43.726	-0.118	-0.16	0.952	9.521	0.549	0.366	0.972	0.983	-43.275	0	0	0	0	0	0	0
WT333(F4E4E1AF1293)	3.81	13105	2022-11-29 11:22:43.726	-0.118	-0.16	0.952	9.521	0.549	0.366	1.011	0.989	-43.396	0	0	0	0	0	0	0
WT333(F4E4E1AF1293)	3.81	13105	2022-11-29 11:22:43.726	0.083	0.182	1.312	-11.414	0	-1.587	0.95	0.989	-43.528	0	0	0	0	0	0	0
WT333(F4E4E1AF1293)	3.81	13105	2022-11-29 11:22:43.726	0.083	0.182	1.312	-11.414	0	-1.587	0.884	0.989	-43.66	0	0	0	0	0	0	0
WT333(F4E4E1AF1293)	3.81	13105	2022-11-29 11:22:43.804	0.083	0.182	1.312	-11.414	0	-1.587	0.824	0.983	-43.792	0	0	0	0	0	0	0
WT333(F4E4E1AF1293)	3.81	13105	2022-11-29 11:22:43.804	0.083	0.182	1.312	-11.414	0	-1.587	0.769	0.978	-43.918	0	0	0	0	0	0	0
WT333(F4E4E1AF1293)	3.81	13105	2022-11-29 11:22:43.804	-0.079	-0.033	0.981	38.33	0.244	1.282	0.956	0.978	-44.033	0	0	0	0	0	0	0
WT333(F4E4E1AF1293)	3.81	13105	2022-11-29 11:22:43.804	-0.079	-0.033	0.981	38.33	0.244	1.282	1.143	0.978	-44.143	0	0	0	0	0	0	0
WT333(F4E4E1AF1293)	3.81	13105	2022-11-29 11:22:43.804	-0.079	-0.033	0.981	38.33	0.244	1.282	1.335	0.972	-44.258	0	0	0	0	0	0	0
WT333(F4E4E1AF1293)	3.81	13105	2022-11-29 11:22:43.804	-0.079	-0.033	0.981	38.33	0.244	1.282	1.522	0.978	-44.368	0	0	0	0	0	0	0
WT333(F4E4E1AF1293)	3.81	13105	2022-11-29 11:22:43.804	0.085	-0.042	1.002	4.761	0.366	-0.793	1.538	0.978	-44.489	0	0	0	0	0	0	0
WT333(F4E4E1AF1293)	3.81	13105	2022-11-29 11:22:43.804	0.085	-0.042	1.002	4.761	0.366	-0.793	1.56	0.978	-44.604	0	0	0	0	0	0	0
WT333(F4E4E1AF1293)	3.81	13105	2022-11-29 11:22:43.867	0.085	-0.042	1.002	4.761	0.366	-0.793	1.577	0.978	-44.725	0	0	0	0	0	0	0
WT333(F4E4E1AF1293)	3.81	13105	2022-11-29 11:22:43.867	0.085	-0.042	1.002	4.761	0.366	-0.793	1.593	0.972	-44.841	0	0	0	0	0	0	0
WT333(F4E4E1AF1293)	3.81	13105	2022-11-29 11:22:43.867	-0.087	-0.028	1.097	2.808	0.366	3.845	1.599	0.972	-44.934	0	0	0	0	0	0	0
WT333(F4E4E1AF1293)	3.81	13105	2022-11-29 11:22:43.867	-0.087	-0.028	1.097	2.808	0.366	3.845	1.609	0.972	-45.027	0	0	0	0	0	0	0
WT333(F4E4E1AF1293)	3.81	13105	2022-11-29 11:22:43.867	-0.087	-0.028	1.097	2.808	0.366	3.845	1.615	0.978	-45.115	0	0	0	0	0	0	0
WT333(F4E4E1AF1293)	3.81	13105	2022-11-29 11:22:43.867	-0.087	-0.028	1.097	2.808	0.366	3.845	1.626	0.978	-45.203	0	0	0	0	0	0	0
WT333(F4E4E1AF1293)	3.81	13105	2022-11-29 11:22:43.867	0.085	0.123	1.061	-4.639	-0.244	-3.967	1.593	0.978	-45.335	0	0	0	0	0	0	0
WT333(F4E4E1AF1293)	3.81	13105	2022-11-29 11:22:43.867	0.085	0.123	1.061	-4.639	-0.244	-3.967	1.566	0.972	-45.461	0	0	0	0	0	0	0
WT333(F4E4E1AF1293)	3.81	13105	2022-11-29 11:22:43.898	0.085	0.123	1.061	-4.639	-0.244	-3.967	1.538	0.967	-45.588	0	0	0	0	0	0	0
WT333(F4E4E1AF1293)	3.81	13105	2022-11-29 11:22:43.898	0.085	0.123	1.061	-4.639	-0.244	-3.967	1.511	0.967	-45.714	0	0	0	0	0	0	0
WT333(F4E4E1AF1293)	3.81	13105	2022-11-29 11:22:43.898	-0.078	-0.257	0.896	-2.075	-1.404	2.563	1.5	0.956	-45.802	0	0	0	0	0	0	0
WT333(F4E4E1AF1293)	3.81	13105	2022-11-29 11:22:43.898	-0.078	-0.257	0.896	-2.075	-1.404	2.563	1.478	0.945	-45.895	0	0	0	0	0	0	0
WT333(F4E4E1AF1293)	3.81	13105	2022-11-29 11:22:43.898	-0.078	-0.257	0.896	-2.075	-1.404	2.563	1.461	0.939	-45.983	0	0	0	0	0	0	0
WT333(F4E4E1AF1293)	3.81	13105	2022-11-29 11:22:43.898	-0.078	-0.257	0.896	-2.075	-1.404	2.563	1.439	0.934	-46.071	0	0	0	0	0	0	0
WT333(F4E4E1AF1293)	3.81	13105	2022-11-29 11:22:43.898	0.02	0.292	0.991	-15.747	1.404	-1.587	1.357	0.939	-46.176	0	0	0	0	0	0	0
WT333(F4E4E1AF1293)	3.81	13105	2022-11-29 11:22:43.898	0.02	0.292	0.991	-15.747	1.404	-1.587	1.269	0.945	-46.285	0	0	0	0	0	0	0
WT333(F4E4E1AF1293)	3.81	13105	2022-11-29 11:22:43.898	0.02	0.292	0.991	-15.747	1.404	-1.587	1.192	0.95	-46.39	0	0	0	0	0	0	0
WT333(F4E4E1AF1293)	3.81	13105	2022-11-29 11:22:43.898	0.02	0.292	0.991	-15.747	1.404	-1.587	1.11	0.956	-46.494	0	0	0	0	0	0	0
WT333(F4E4E1AF1293)	3.81	13105	2022-11-29 11:22:43.898	-0.021	-0.063	1.008	-9.46	0.122	-2.014	1.066	0.956	-46.604	0	0	0	0	0	0	0
WT333(F4E4E1AF1293)	3.81	13105	2022-11-29 11:22:43.898	-0.021	-0.063	1.008	-9.46	0.122	-2.014	1.016	0.956	-46.708	0	0	0	0	0	0	0
WT333(F4E4E1AF1293)	3.81	13105	2022-11-29 11:22:43.898	-0.021	-0.063	1.008	-9.46	0.122	-2.014	0.967	0.95	-46.813	0	0	0	0	0	0	0
WT333(F4E4E1AF1293)	3.81	13105	2022-11-29 11:22:43.898	-0.021	-0.063	1.008	-9.46	0.122	-2.014	0.917	0.95	-46.917	0	0	0	0	0	0	0
WT333(F4E4E1AF1293)	3.81	13105	2022-11-29 11:22:43.898	0.035	-0.282	0.987	-9.155	0	2.808	0.868	0.95	-47	0	0	0	0	0	0	0
WT333(F4E4E1AF1293)	3.81	13105	2022-11-29 11:22:43.898	0.035	-0.282	0.987	-9.155	0	2.808	0.818	0.95	-47.071	0	0	0	0	0	0	0
WT333(F4E4E1AF1293)	3.81	13105	2022-11-29 11:22:43.929	0.035	-0.282	0.987	-9.155	0	2.808	0.764	0.95	-47.148	0	0	0	0	0	0	0
WT333(F4E4E1AF1293)	3.81	13105	2022-11-29 11:22:43.929	0.035	-0.282	0.987	-9.155	0	2.808	0.709	0.945	-47.219	0	0	0	0	0	0	0
WT333(F4E4E1AF1293)	3.81	13105	2022-11-29 11:22:43.929	-0.127	0.237	1.064	-0.366	0.732	-1.831	0.698	0.95	-47.313	0	0	0	0	0	0	0
WT333(F4E4E1AF1293)	3.81	13105	2022-11-29 11:22:43.929	-0.127	0.237	1.064	-0.366	0.732	-1.831	0.692	0.956	-47.406	0	0	0	0	0	0	0
WT333(F4E4E1AF1293)	3.81	13105	2022-11-29 11:22:43.929	-0.127	0.237	1.064	-0.366	0.732	-1.831	0.687	0.961	-47.499	0	0	0	0	0	0	0
WT333(F4E4E1AF1293)	3.81	13105	2022-11-29 11:22:43.929	-0.127	0.237	1.064	-0.366	0.732	-1.831	0.681	0.961	-47.593	0	0	0	0	0	0	0
WT333(F4E4E1AF1293)	3.81	13105	2022-11-29 11:22:43.929	0.088	-0.19	0.974	-3.54	0	0.61	0.665	0.961	-47.675	0	0	0	0	0	0	0
WT333(F4E4E1AF1293)	3.81	13105	2022-11-29 11:22:43.929	0.088	-0.19	0.974	-3.54	0	0.61	0.643	0.961	-47.752	0	0	0	0	0	0	0
WT333(F4E4E1AF1293)	3.81	13105	2022-11-29 11:22:43.992	0.088	-0.19	0.974	-3.54	0	0.61	0.615	0.961	-47.829	0	0	0	0	0	0	0
WT333(F4E4E1AF1293)	3.81	13105	2022-11-29 11:22:43.992	0.088	-0.19	0.974	-3.54	0	0.61	0.593	0.961	-47.9	0	0	0	0	0	0	0
WT333(F4E4E1AF1293)	3.81	13105	2022-11-29 11:22:43.992	-0.068	-0.018	0.994	1.526	0.427	0.244	0.593	0.961	-47.977	0	0	0	0	0	0	0
WT333(F4E4E1AF1293)	3.81	13105	2022-11-29 11:22:43.992	-0.068	-0.018	0.994	1.526	0.427	0.244	0.593	0.967	-48.049	0	0	0	0	0	0	0
WT333(F4E4E1AF1293)	3.81	13105	2022-11-29 11:22:43.992	-0.068	-0.018	0.994	1.526	0.427	0.244	0.593	0.967	-48.12	0	0	0	0	0	0	0
WT333(F4E4E1AF1293)	3.81	13105	2022-11-29 11:22:43.992	-0.068	-0.018	0.994	1.526	0.427	0.244	0.599	0.972	-48.192	0	0	0	0	0	0	0
WT333(F4E4E1AF1293)	3.81	13105	2022-11-29 11:22:43.992	0.147	-0.35	0.998	55.908	5.554	10.071	0.868	1	-48.214	0	0	0	0	0	0	0
WT333(F4E4E1AF1293)	3.81	13105	2022-11-29 11:22:43.992	0.147	-0.35	0.998	55.908	5.554	10.071	1.132	1.027	-48.23	0	0	0	0	0	0	0
WT333(F4E4E1AF1293)	3.81	13105	2022-11-29 11:22:44.117	0.147	-0.35	0.998	55.908	5.554	10.071	1.395	1.049	-48.246	0	0	0	0	0	0	0
WT333(F4E4E1AF1293)	3.81	13105	2022-11-29 11:22:44.117	0.147	-0.35	0.998	55.908	5.554	10.071	1.659	1.077	-48.263	0	0	0	0	0	0	0
WT333(F4E4E1AF1293)	3.81	13105	2022-11-29 11:22:44.117	-0.088	0.13	1.087	26.672	3.601	-2.441	1.769	1.093	-48.34	0	0	0	0	0	0	0
WT333(F4E4E1AF1293)	3.81	13105	2022-11-29 11:22:44.117	-0.088	0.13	1.087	26.672	3.601	-2.441	1.89	1.11	-48.417	0	0	0	0	0	0	0
WT333(F4E4E1AF1293)	3.81	13105	2022-11-29 11:22:44.117	-0.088	0.13	1.087	26.672	3.601	-2.441	2.005	1.126	-48.494	0	0	0	0	0	0	0
WT333(F4E4E1AF1293)	3.81	13105	2022-11-29 11:22:44.117	-0.088	0.13	1.087	26.672	3.601	-2.441	2.12	1.143	-48.571	0	0	0	0	0	0	0
WT333(F4E4E1AF1293)	3.81	13105	2022-11-29 11:22:44.117	-0.08	1.35	1.162	-38.757	-6.531	-13.672	1.923	1.115	-48.713	0	0	0	0	0	0	0
WT333(F4E4E1AF1293)	3.81	13105	2022-11-29 11:22:44.117	-0.161	2.7	2.323	-38.757	-6.531	-13.672	1.747	1.077	-48.862	0	0	0	0	0	0	0
WT333(F4E4E1AF1293)	3.81	13105	2022-11-29 11:22:44.148	-0.322	5.399	4.646	-38.757	-6.531	-13.672	1.604	1.033	-49.032	0	0	0	0	0	0	0
WT333(F4E4E1AF1293)	3.81	13105	2022-11-29 11:22:44.148	-0.644	10.799	9.293	-38.757	-6.531	-13.672	1.483	0.972	-49.224	0	0	0	0	0	0	0
WT333(F4E4E1AF1293)	3.81	13105	2022-11-29 11:22:44.148	0.125	-1.051	0.911	-7.385	3.601	2.014	1.522	0.967	-49.334	0	0	0	0	0	0	0
WT333(F4E4E1AF1293)	3.81	13105	2022-11-29 11:22:44.148	0.125	-1.051	0.911	-7.385	3.601	2.014	1.549	0.961	-49.438	0	0	0	0	0	0	0
WT333(F4E4E1AF1293)	3.81	13105	2022-11-29 11:22:44.148	0.125	-1.051	0.911	-7.385	3.601	2.014	1.571	0.956	-49.537	0	0	0	0	0	0	0
WT333(F4E4E1AF1293)	3.81	13105	2022-11-29 11:22:44.148	0.125	-1.051	0.911	-7.385	3.601	2.014	1.588	0.961	-49.631	0	0	0	0	0	0	0
WT333(F4E4E1AF1293)	3.81	13105	2022-11-29 11:22:44.148	-0.068	1.141	1.289	39.246	-1.16	9.644	1.84	0.934	-49.686	0	0	0	0	0	0	0
WT333(F4E4E1AF1293)	3.81	13105	2022-11-29 11:22:44.148	-0.068	1.141	1.289	39.246	-1.16	9.644	2.098	0.906	-49.746	0	0	0	0	0	0	0
WT333(F4E4E1AF1293)	3.81	13105	2022-11-29 11:22:44.164	-0.068	1.141	1.289	39.246	-1.16	9.644	2.357	0.879	-49.812	0	0	0	0	0	0	0
WT333(F4E4E1AF1293)	3.81	13105	2022-11-29 11:22:44.164	-0.068	1.141	1.289	39.246	-1.16	9.644	2.615	0.851	-49.872	0	0	0	0	0	0	0
WT333(F4E4E1AF1293)	3.81	13105	2022-11-29 11:22:44.164	0.066	-1.138	0.792	8.606	1.709	-1.465	2.714	0.84	-49.988	0	0	0	0	0	0	0
WT333(F4E4E1AF1293)	3.81	13105	2022-11-29 11:22:44.164	0.066	-1.138	0.792	8.606	1.709	-1.465	2.802	0.835	-50.092	0	0	0	0	0	0	0
WT333(F4E4E1AF1293)	3.81	13105	2022-11-29 11:22:44.164	0.066	-1.138	0.792	8.606	1.709	-1.465	2.884	0.835	-50.186	0	0	0	0	0	0	0
WT333(F4E4E1AF1293)	3.81	13105	2022-11-29 11:22:44.164	0.066	-1.138	0.792	8.606	1.709	-1.465	2.961	0.835	-50.273	0	0	0	0	0	0	0
WT333(F4E4E1AF1293)	3.81	13105	2022-11-29 11:22:44.164	-0.058	0.813	0.908	-47.302	-3.601	-15.808	2.758	0.813	-50.438	0	0	0	0	0	0	0
WT333(F4E4E1AF1293)	3.81	13105	2022-11-29 11:22:44.164	-0.058	0.813	0.908	-47.302	-3.601	-15.808	2.56	0.791	-50.598	0	0	0	0	0	0	0
WT333(F4E4E1AF1293)	3.81	13105	2022-11-29 11:22:44.179	-0.058	0.813	0.908	-47.302	-3.601	-15.808	2.368	0.764	-50.762	0	0	0	0	0	0	0
WT333(F4E4E1AF1293)	3.81	13105	2022-11-29 11:22:44.179	-0.002	-0.556	0.911	-5.981	-0.671	4.7	2.379	0.747	-50.817	0	0	0	0	0	0	0
WT333(F4E4E1AF1293)	3.81	13105	2022-11-29 11:22:44.179	-0.002	-0.556	0.911	-5.981	-0.671	4.7	2.379	0.736	-50.867	0	0	0	0	0	0	0
WT333(F4E4E1AF1293)	3.81	13105	2022-11-29 11:22:44.179	-0.002	-0.556	0.911	-5.981	-0.671	4.7	2.379	0.731	-50.911	0	0	0	0	0	0	0
WT333(F4E4E1AF1293)	3.81	13105	2022-11-29 11:22:44.179	-0.002	-0.556	0.911	-5.981	-0.671	4.7	2.373	0.72	-50.949	0	0	0	0	0	0	0
WT333(F4E4E1AF1293)	3.81	13105	2022-11-29 11:22:44.179	-0.001	0.021	1.019	0.061	-0.366	0.366	2.401	0.714	-51.004	0	0	0	0	0	0	0
WT333(F4E4E1AF1293)	3.81	13105	2022-11-29 11:22:44.179	-0.001	0.021	1.019	0.061	-0.366	0.366	2.422	0.709	-51.053	0	0	0	0	0	0	0
WT333(F4E4E1AF1293)	3.81	13105	2022-11-29 11:22:44.179	-0.001	0.021	1.019	0.061	-0.366	0.366	2.444	0.703	-51.108	0	0	0	0	0	0	0
WT333(F4E4E1AF1293)	3.81	13105	2022-11-29 11:22:44.226	-0.001	0.021	1.019	0.061	-0.366	0.366	2.461	0.698	-51.152	0	0	0	0	0	0	0
WT333(F4E4E1AF1293)	3.81	13105	2022-11-29 11:22:44.226	0.026	-0.403	0.942	1.099	-0.366	2.502	2.483	0.698	-51.185	0	0	0	0	0	0	0
WT333(F4E4E1AF1293)	3.81	13105	2022-11-29 11:22:44.226	0.026	-0.403	0.942	1.099	-0.366	2.502	2.499	0.692	-51.207	0	0	0	0	0	0	0
WT333(F4E4E1AF1293)	3.81	13105	2022-11-29 11:22:44.226	0.026	-0.403	0.942	1.099	-0.366	2.502	2.516	0.687	-51.229	0	0	0	0	0	0	0
WT333(F4E4E1AF1293)	3.81	13105	2022-11-29 11:22:44.226	0.026	-0.403	0.942	1.099	-0.366	2.502	2.527	0.681	-51.24	0	0	0	0	0	0	0
WT333(F4E4E1AF1293)	3.81	13105	2022-11-29 11:22:44.226	-0.031	-0.158	1.014	-3.479	-0.427	-0.61	2.51	0.681	-51.268	0	0	0	0	0	0	0
WT333(F4E4E1AF1293)	3.81	13105	2022-11-29 11:22:44.226	-0.031	-0.158	1.014	-3.479	-0.427	-0.61	2.494	0.676	-51.29	0	0	0	0	0	0	0
WT333(F4E4E1AF1293)	3.81	13105	2022-11-29 11:22:44.226	-0.031	-0.158	1.014	-3.479	-0.427	-0.61	2.477	0.676	-51.306	0	0	0	0	0	0	0
WT333(F4E4E1AF1293)	3.81	13105	2022-11-29 11:22:44.289	-0.031	-0.158	1.014	-3.479	-0.427	-0.61	2.455	0.676	-51.323	0	0	0	0	0	0	0
WT333(F4E4E1AF1293)	3.81	13105	2022-11-29 11:22:44.289	-0.072	0.45	0.971	-1.648	-0.854	-1.709	2.45	0.67	-51.345	0	0	0	0	0	0	0
WT333(F4E4E1AF1293)	3.81	13105	2022-11-29 11:22:44.289	-0.072	0.45	0.971	-1.648	-0.854	-1.709	2.444	0.665	-51.367	0	0	0	0	0	0	0
WT333(F4E4E1AF1293)	3.81	13105	2022-11-29 11:22:44.289	-0.072	0.45	0.971	-1.648	-0.854	-1.709	2.444	0.665	-51.394	0	0	0	0	0	0	0
WT333(F4E4E1AF1293)	3.81	13105	2022-11-29 11:22:44.289	-0.072	0.45	0.971	-1.648	-0.854	-1.709	2.45	0.659	-51.416	0	0	0	0	0	0	0
WT333(F4E4E1AF1293)	3.81	13105	2022-11-29 11:22:44.289	-0.015	-0.01	1.046	-9.644	-1.465	-3.601	2.406	0.654	-51.449	0	0	0	0	0	0	0
WT333(F4E4E1AF1293)	3.81	13105	2022-11-29 11:22:44.289	-0.015	-0.01	1.046	-9.644	-1.465	-3.601	2.368	0.648	-51.476	0	0	0	0	0	0	0
WT333(F4E4E1AF1293)	3.81	13105	2022-11-29 11:22:44.289	-0.015	-0.01	1.046	-9.644	-1.465	-3.601	2.329	0.643	-51.498	0	0	0	0	0	0	0
WT333(F4E4E1AF1293)	3.81	13105	2022-11-29 11:22:44.289	-0.015	-0.01	1.046	-9.644	-1.465	-3.601	2.285	0.643	-51.515	0	0	0	0	0	0	0
WT333(F4E4E1AF1293)	3.81	13105	2022-11-29 11:22:44.289	-0.038	-0.368	1.013	-9.949	-0.977	4.211	2.241	0.637	-51.487	0	0	0	0	0	0	0
WT333(F4E4E1AF1293)	3.81	13105	2022-11-29 11:22:44.289	-0.038	-0.368	1.013	-9.949	-0.977	4.211	2.192	0.632	-51.454	0	0	0	0	0	0	0
WT333(F4E4E1AF1293)	3.81	13105	2022-11-29 11:22:44.289	-0.038	-0.368	1.013	-9.949	-0.977	4.211	2.142	0.626	-51.416	0	0	0	0	0	0	0
WT333(F4E4E1AF1293)	3.81	13105	2022-11-29 11:22:44.289	-0.038	-0.368	1.013	-9.949	-0.977	4.211	2.087	0.626	-51.367	0	0	0	0	0	0	0
WT333(F4E4E1AF1293)	3.81	13105	2022-11-29 11:22:44.289	-0.035	0.193	1.009	10.01	0.977	5.31	2.131	0.632	-51.317	0	0	0	0	0	0	0
WT333(F4E4E1AF1293)	3.81	13105	2022-11-29 11:22:44.289	-0.035	0.193	1.009	10.01	0.977	5.31	2.181	0.637	-51.262	0	0	0	0	0	0	0
WT333(F4E4E1AF1293)	3.81	13105	2022-11-29 11:22:44.289	-0.035	0.193	1.009	10.01	0.977	5.31	2.23	0.643	-51.207	0	0	0	0	0	0	0
WT333(F4E4E1AF1293)	3.81	13105	2022-11-29 11:22:44.320	-0.035	0.193	1.009	10.01	0.977	5.31	2.28	0.648	-51.147	0	0	0	0	0	0	0
WT333(F4E4E1AF1293)	3.81	13105	2022-11-29 11:22:44.320	-0.021	0.079	1.376	13.184	-2.014	-4.822	2.34	0.643	-51.141	0	0	0	0	0	0	0
WT333(F4E4E1AF1293)	3.81	13105	2022-11-29 11:22:44.320	-0.021	0.079	1.376	13.184	-2.014	-4.822	2.406	0.632	-51.13	0	0	0	0	0	0	0
WT333(F4E4E1AF1293)	3.81	13105	2022-11-29 11:22:44.320	-0.021	0.079	1.376	13.184	-2.014	-4.822	2.472	0.626	-51.114	0	0	0	0	0	0	0
WT333(F4E4E1AF1293)	3.81	13105	2022-11-29 11:22:44.320	-0.021	0.079	1.376	13.184	-2.014	-4.822	2.538	0.621	-51.092	0	0	0	0	0	0	0
WT333(F4E4E1AF1293)	3.81	13105	2022-11-29 11:22:44.320	-0.057	0	0.796	7.08	1.038	2.747	2.571	0.626	-51.031	0	0	0	0	0	0	0
WT333(F4E4E1AF1293)	3.81	13105	2022-11-29 11:22:44.320	-0.057	0	0.796	7.08	1.038	2.747	2.604	0.632	-50.966	0	0	0	0	0	0	0
WT333(F4E4E1AF1293)	3.81	13105	2022-11-29 11:22:44.320	-0.057	0	0.796	7.08	1.038	2.747	2.642	0.643	-50.889	0	0	0	0	0	0	0
WT333(F4E4E1AF1293)	3.81	13105	2022-11-29 11:22:44.414	-0.057	0	0.796	7.08	1.038	2.747	2.675	0.648	-50.812	0	0	0	0	0	0	0
WT333(F4E4E1AF1293)	3.81	13105	2022-11-29 11:22:44.414	0.03	-0.22	0.998	-2.747	-2.319	-1.831	2.653	0.637	-50.757	0	0	0	0	0	0	0
WT333(F4E4E1AF1293)	3.81	13105	2022-11-29 11:22:44.414	0.03	-0.22	0.998	-2.747	-2.319	-1.831	2.637	0.626	-50.696	0	0	0	0	0	0	0
WT333(F4E4E1AF1293)	3.81	13105	2022-11-29 11:22:44.414	0.03	-0.22	0.998	-2.747	-2.319	-1.831	2.615	0.615	-50.63	0	0	0	0	0	0	0
WT333(F4E4E1AF1293)	3.81	13105	2022-11-29 11:22:44.414	0.03	-0.22	0.998	-2.747	-2.319	-1.831	2.587	0.604	-50.559	0	0	0	0	0	0	0
WT333(F4E4E1AF1293)	3.81	13105	2022-11-29 11:22:44.414	-0.067	0.198	0.858	1.221	0.854	3.052	2.587	0.61	-50.46	0	0	0	0	0	0	0
WT333(F4E4E1AF1293)	3.81	13105	2022-11-29 11:22:44.414	-0.067	0.198	0.858	1.221	0.854	3.052	2.587	0.615	-50.356	0	0	0	0	0	0	0
WT333(F4E4E1AF1293)	3.81	13105	2022-11-29 11:22:44.414	-0.067	0.198	0.858	1.221	0.854	3.052	2.587	0.621	-50.251	0	0	0	0	0	0	0
WT333(F4E4E1AF1293)	3.81	13105	2022-11-29 11:22:44.445	-0.067	0.198	0.858	1.221	0.854	3.052	2.593	0.626	-50.142	0	0	0	0	0	0	0
WT333(F4E4E1AF1293)	3.81	13105	2022-11-29 11:22:44.445	-0.034	0.007	1.167	-7.202	0.488	0.305	2.554	0.626	-50.043	0	0	0	0	0	0	0
WT333(F4E4E1AF1293)	3.81	13105	2022-11-29 11:22:44.445	-0.034	0.007	1.167	-7.202	0.488	0.305	2.51	0.632	-49.944	0	0	0	0	0	0	0
WT333(F4E4E1AF1293)	3.81	13105	2022-11-29 11:22:44.445	-0.034	0.007	1.167	-7.202	0.488	0.305	2.472	0.637	-49.834	0	0	0	0	0	0	0
WT333(F4E4E1AF1293)	3.81	13105	2022-11-29 11:22:44.445	-0.034	0.007	1.167	-7.202	0.488	0.305	2.433	0.643	-49.73	0	0	0	0	0	0	0
WT333(F4E4E1AF1293)	3.81	13105	2022-11-29 11:22:44.445	0.063	-0.086	1.02	-17.334	0.122	-2.991	2.34	0.643	-49.631	0	0	0	0	0	0	0
WT333(F4E4E1AF1293)	3.81	13105	2022-11-29 11:22:44.445	0.063	-0.086	1.02	-17.334	0.122	-2.991	2.252	0.643	-49.537	0	0	0	0	0	0	0
WT333(F4E4E1AF1293)	3.81	13105	2022-11-29 11:22:44.445	0.063	-0.086	1.02	-17.334	0.122	-2.991	2.159	0.643	-49.433	0	0	0	0	0	0	0
WT333(F4E4E1AF1293)	3.81	13105	2022-11-29 11:22:44.476	0.063	-0.086	1.02	-17.334	0.122	-2.991	2.065	0.643	-49.329	0	0	0	0	0	0	0
WT333(F4E4E1AF1293)	3.81	13105	2022-11-29 11:22:44.476	-0.072	-0.251	0.974	0.427	1.953	2.441	2.06	0.654	-49.197	0	0	0	0	0	0	0
WT333(F4E4E1AF1293)	3.81	13105	2022-11-29 11:22:44.476	-0.072	-0.251	0.974	0.427	1.953	2.441	2.054	0.659	-49.054	0	0	0	0	0	0	0
WT333(F4E4E1AF1293)	3.81	13105	2022-11-29 11:22:44.476	-0.072	-0.251	0.974	0.427	1.953	2.441	2.043	0.665	-48.906	0	0	0	0	0	0	0
WT333(F4E4E1AF1293)	3.81	13105	2022-11-29 11:22:44.476	-0.072	-0.251	0.974	0.427	1.953	2.441	2.032	0.67	-48.752	0	0	0	0	0	0	0
WT333(F4E4E1AF1293)	3.81	13105	2022-11-29 11:22:44.476	0.026	0.773	1.147	7.385	-2.075	-0.305	2.065	0.659	-48.615	0	0	0	0	0	0	0
WT333(F4E4E1AF1293)	3.81	13105	2022-11-29 11:22:44.476	0.026	0.773	1.147	7.385	-2.075	-0.305	2.098	0.648	-48.472	0	0	0	0	0	0	0
WT333(F4E4E1AF1293)	3.81	13105	2022-11-29 11:22:44.476	0.026	0.773	1.147	7.385	-2.075	-0.305	2.142	0.643	-48.329	0	0	0	0	0	0	0
WT333(F4E4E1AF1293)	3.81	13105	2022-11-29 11:22:44.476	0.026	0.773	1.147	7.385	-2.075	-0.305	2.192	0.637	-48.181	0	0	0	0	0	0	0
WT333(F4E4E1AF1293)	3.81	13105	2022-11-29 11:22:44.476	-0.065	-0.088	1.079	-20.874	-2.93	-6.165	2.093	0.626	-48.054	0	0	0	0	0	0	0
WT333(F4E4E1AF1293)	3.81	13105	2022-11-29 11:22:44.476	-0.065	-0.088	1.079	-20.874	-2.93	-6.165	1.994	0.621	-47.928	0	0	0	0	0	0	0
WT333(F4E4E1AF1293)	3.81	13105	2022-11-29 11:22:44.476	-0.065	-0.088	1.079	-20.874	-2.93	-6.165	1.895	0.61	-47.791	0	0	0	0	0	0	0
WT333(F4E4E1AF1293)	3.81	13105	2022-11-29 11:22:44.476	-0.065	-0.088	1.079	-20.874	-2.93	-6.165	1.796	0.604	-47.653	0	0	0	0	0	0	0
WT333(F4E4E1AF1293)	3.81	13105	2022-11-29 11:22:44.476	0.107	-0.311	0.995	-5.493	0.854	1.16	1.769	0.61	-47.477	0	0	0	0	0	0	0
WT333(F4E4E1AF1293)	3.81	13105	2022-11-29 11:22:44.476	0.107	-0.311	0.995	-5.493	0.854	1.16	1.741	0.615	-47.296	0	0	0	0	0	0	0
WT333(F4E4E1AF1293)	3.81	13105	2022-11-29 11:22:44.476	0.107	-0.311	0.995	-5.493	0.854	1.16	1.714	0.615	-47.12	0	0	0	0	0	0	0
WT333(F4E4E1AF1293)	3.81	13105	2022-11-29 11:22:44.539	0.107	-0.311	0.995	-5.493	0.854	1.16	1.686	0.615	-46.939	0	0	0	0	0	0	0
WT333(F4E4E1AF1293)	3.81	13105	2022-11-29 11:22:44.539	-0.052	0.376	1.063	-1.221	-0.793	2.869	1.675	0.61	-46.747	0	0	0	0	0	0	0
WT333(F4E4E1AF1293)	3.81	13105	2022-11-29 11:22:44.539	-0.052	0.376	1.063	-1.221	-0.793	2.869	1.675	0.604	-46.549	0	0	0	0	0	0	0
WT333(F4E4E1AF1293)	3.81	13105	2022-11-29 11:22:44.539	-0.052	0.376	1.063	-1.221	-0.793	2.869	1.67	0.599	-46.34	0	0	0	0	0	0	0
WT333(F4E4E1AF1293)	3.81	13105	2022-11-29 11:22:44.539	-0.052	0.376	1.063	-1.221	-0.793	2.869	1.67	0.599	-46.132	0	0	0	0	0	0	0
WT333(F4E4E1AF1293)	3.81	13105	2022-11-29 11:22:44.539	0.106	-0.409	1.066	-9.521	0.427	5.432	1.626	0.604	-45.906	0	0	0	0	0	0	0
WT333(F4E4E1AF1293)	3.81	13105	2022-11-29 11:22:44.539	0.106	-0.409	1.066	-9.521	0.427	5.432	1.582	0.599	-45.681	0	0	0	0	0	0	0
WT333(F4E4E1AF1293)	3.81	13105	2022-11-29 11:22:44.539	0.106	-0.409	1.066	-9.521	0.427	5.432	1.533	0.599	-45.456	0	0	0	0	0	0	0
WT333(F4E4E1AF1293)	3.81	13105	2022-11-29 11:22:44.679	0.106	-0.409	1.066	-9.521	0.427	5.432	1.478	0.593	-45.231	0	0	0	0	0	0	0
WT333(F4E4E1AF1293)	3.81	13105	2022-11-29 11:22:44.679	-0.165	0.369	1.065	5.859	-0.183	-4.883	1.505	0.588	-45.044	0	0	0	0	0	0	0
WT333(F4E4E1AF1293)	3.81	13105	2022-11-29 11:22:44.679	-0.165	0.369	1.065	5.859	-0.183	-4.883	1.533	0.582	-44.857	0	0	0	0	0	0	0
WT333(F4E4E1AF1293)	3.81	13105	2022-11-29 11:22:44.679	-0.165	0.369	1.065	5.859	-0.183	-4.883	1.566	0.588	-44.665	0	0	0	0	0	0	0
WT333(F4E4E1AF1293)	3.81	13105	2022-11-29 11:22:44.679	-0.165	0.369	1.065	5.859	-0.183	-4.883	1.593	0.588	-44.462	0	0	0	0	0	0	0

## Sheet: 4.0kg
设备名称	电压	版本	片上时间	加速度X(g)	加速度Y(g)	加速度Z(g)	角速度X(°/s)	角速度Y(°/s)	角速度Z(°/s)	角度X(°)	角度Y(°)	角度Z(°)	磁场X	磁场Y	磁场Z	四元数0	四元数1	四元数2	四元数3	状态
WT333(F4E4E1AF1293)	3.82	13105	2022-11-29 11:11:10.485	-0.108	-0.179	0.995	-5.432	-0.366	1.221	-0.791	-3.263	-123.876	0	0	0	0	0	0	0
WT333(F4E4E1AF1293)	3.82	13105	2022-11-29 11:11:10.485	-0.108	-0.179	0.995	-5.432	-0.366	1.221	-0.829	-3.263	-123.69	0	0	0	0	0	0	0
WT333(F4E4E1AF1293)	3.82	13105	2022-11-29 11:11:10.485	-0.108	-0.179	0.995	-5.432	-0.366	1.221	-0.862	-3.263	-123.503	0	0	0	0	0	0	0
WT333(F4E4E1AF1293)	3.82	13105	2022-11-29 11:11:10.485	0.057	0.052	1.048	-8.85	-0.183	-2.075	-0.917	-3.263	-123.327	0	0	0	0	0	0	0
WT333(F4E4E1AF1293)	3.82	13105	2022-11-29 11:11:10.548	0.057	0.052	1.048	-8.85	-0.183	-2.075	-0.967	-3.263	-123.157	0	0	0	0	0	0	0
WT333(F4E4E1AF1293)	3.82	13105	2022-11-29 11:11:10.548	0.057	0.052	1.048	-8.85	-0.183	-2.075	-1.016	-3.263	-122.981	0	0	0	0	0	0	0
WT333(F4E4E1AF1293)	3.82	13105	2022-11-29 11:11:10.548	0.012	-0.006	1.021	2.197	-0.916	0.549	-1.011	-3.268	-122.794	0	0	0	0	0	0	0
WT333(F4E4E1AF1293)	3.82	13105	2022-11-29 11:11:10.548	0.012	-0.006	1.021	2.197	-0.916	0.549	-1.005	-3.268	-122.607	0	0	0	0	0	0	0
WT333(F4E4E1AF1293)	3.82	13105	2022-11-29 11:11:10.548	0.012	-0.006	1.021	2.197	-0.916	0.549	-1	-3.274	-122.421	0	0	0	0	0	0	0
WT333(F4E4E1AF1293)	3.82	13105	2022-11-29 11:11:10.548	0.012	-0.006	1.021	2.197	-0.916	0.549	-0.994	-3.274	-122.234	0	0	0	0	0	0	0
WT333(F4E4E1AF1293)	3.82	13105	2022-11-29 11:11:10.548	0.035	0.002	1.007	6.226	-0.671	-0.854	-0.967	-3.274	-122.053	0	0	0	0	0	0	0
WT333(F4E4E1AF1293)	3.82	13105	2022-11-29 11:11:10.548	0.035	0.002	1.007	6.226	-0.671	-0.854	-0.939	-3.274	-121.871	0	0	0	0	0	0	0
WT333(F4E4E1AF1293)	3.82	13105	2022-11-29 11:11:10.610	0.035	0.002	1.007	6.226	-0.671	-0.854	-0.912	-3.274	-121.69	0	0	0	0	0	0	0
WT333(F4E4E1AF1293)	3.82	13105	2022-11-29 11:11:10.610	0.035	0.002	1.007	6.226	-0.671	-0.854	-0.884	-3.279	-121.509	0	0	0	0	0	0	0
WT333(F4E4E1AF1293)	3.82	13105	2022-11-29 11:11:10.610	0.042	0.088	1.044	4.333	0.244	-0.427	-0.868	-3.274	-121.322	0	0	0	0	0	0	0
WT333(F4E4E1AF1293)	3.82	13105	2022-11-29 11:11:10.610	0.042	0.088	1.044	4.333	0.244	-0.427	-0.851	-3.268	-121.135	0	0	0	0	0	0	0
WT333(F4E4E1AF1293)	3.82	13105	2022-11-29 11:11:10.610	0.042	0.088	1.044	4.333	0.244	-0.427	-0.829	-3.263	-120.954	0	0	0	0	0	0	0
WT333(F4E4E1AF1293)	3.82	13105	2022-11-29 11:11:10.610	0.042	0.088	1.044	4.333	0.244	-0.427	-0.807	-3.257	-120.767	0	0	0	0	0	0	0
WT333(F4E4E1AF1293)	3.82	13105	2022-11-29 11:11:10.610	0.096	-0.044	1.054	2.625	-0.061	0.366	-0.797	-3.252	-120.575	0	0	0	0	0	0	0
WT333(F4E4E1AF1293)	3.82	13105	2022-11-29 11:11:10.610	0.096	-0.044	1.054	2.625	-0.061	0.366	-0.786	-3.252	-120.388	0	0	0	0	0	0	0
WT333(F4E4E1AF1293)	3.82	13105	2022-11-29 11:11:10.626	0.096	-0.044	1.054	2.625	-0.061	0.366	-0.775	-3.246	-120.196	0	0	0	0	0	0	0
WT333(F4E4E1AF1293)	3.82	13105	2022-11-29 11:11:10.626	0.096	-0.044	1.054	2.625	-0.061	0.366	-0.764	-3.246	-120.004	0	0	0	0	0	0	0
WT333(F4E4E1AF1293)	3.82	13105	2022-11-29 11:11:10.626	0.088	0.028	0.957	-0.854	0.183	-1.282	-0.769	-3.246	-119.822	0	0	0	0	0	0	0
WT333(F4E4E1AF1293)	3.82	13105	2022-11-29 11:11:10.626	0.088	0.028	0.957	-0.854	0.183	-1.282	-0.769	-3.241	-119.641	0	0	0	0	0	0	0
WT333(F4E4E1AF1293)	3.82	13105	2022-11-29 11:11:10.626	0.088	0.028	0.957	-0.854	0.183	-1.282	-0.775	-3.241	-119.46	0	0	0	0	0	0	0
WT333(F4E4E1AF1293)	3.82	13105	2022-11-29 11:11:10.626	0.088	0.028	0.957	-0.854	0.183	-1.282	-0.78	-3.235	-119.279	0	0	0	0	0	0	0
WT333(F4E4E1AF1293)	3.82	13105	2022-11-29 11:11:10.626	0.06	-0.085	1.002	-4.089	0.916	1.709	-0.797	-3.23	-119.081	0	0	0	0	0	0	0
WT333(F4E4E1AF1293)	3.82	13105	2022-11-29 11:11:10.626	0.06	-0.085	1.002	-4.089	0.916	1.709	-0.818	-3.224	-118.883	0	0	0	0	0	0	0
WT333(F4E4E1AF1293)	3.82	13105	2022-11-29 11:11:10.657	0.06	-0.085	1.002	-4.089	0.916	1.709	-0.84	-3.219	-118.685	0	0	0	0	0	0	0
WT333(F4E4E1AF1293)	3.82	13105	2022-11-29 11:11:10.673	0.06	-0.085	1.002	-4.089	0.916	1.709	-0.862	-3.214	-118.488	0	0	0	0	0	0	0
WT333(F4E4E1AF1293)	3.82	13105	2022-11-29 11:11:10.673	0.069	0.098	1.005	4.822	-0.183	1.953	-0.84	-3.219	-118.29	0	0	0	0	0	0	0
WT333(F4E4E1AF1293)	3.82	13105	2022-11-29 11:11:10.673	0.069	0.098	1.005	4.822	-0.183	1.953	-0.818	-3.219	-118.092	0	0	0	0	0	0	0
WT333(F4E4E1AF1293)	3.82	13105	2022-11-29 11:11:10.673	0.069	0.098	1.005	4.822	-0.183	1.953	-0.791	-3.219	-117.889	0	0	0	0	0	0	0
WT333(F4E4E1AF1293)	3.82	13105	2022-11-29 11:11:10.673	0.069	0.098	1.005	4.822	-0.183	1.953	-0.764	-3.214	-117.691	0	0	0	0	0	0	0
WT333(F4E4E1AF1293)	3.82	13105	2022-11-29 11:11:10.673	0.016	0.122	1.048	6.226	0.671	-0.916	-0.731	-3.208	-117.504	0	0	0	0	0	0	0
WT333(F4E4E1AF1293)	3.82	13105	2022-11-29 11:11:10.673	0.016	0.122	1.048	6.226	0.671	-0.916	-0.698	-3.203	-117.318	0	0	0	0	0	0	0
WT333(F4E4E1AF1293)	3.82	13105	2022-11-29 11:11:10.688	0.016	0.122	1.048	6.226	0.671	-0.916	-0.659	-3.197	-117.131	0	0	0	0	0	0	0
WT333(F4E4E1AF1293)	3.82	13105	2022-11-29 11:11:10.688	0.016	0.122	1.048	6.226	0.671	-0.916	-0.626	-3.192	-116.944	0	0	0	0	0	0	0
WT333(F4E4E1AF1293)	3.82	13105	2022-11-29 11:11:10.688	0.178	-0.108	0.938	-6.775	1.465	0.854	-0.654	-3.181	-116.752	0	0	0	0	0	0	0
WT333(F4E4E1AF1293)	3.82	13105	2022-11-29 11:11:10.688	0.178	-0.108	0.938	-6.775	1.465	0.854	-0.687	-3.17	-116.559	0	0	0	0	0	0	0
WT333(F4E4E1AF1293)	3.82	13105	2022-11-29 11:11:10.688	0.178	-0.108	0.938	-6.775	1.465	0.854	-0.714	-3.164	-116.367	0	0	0	0	0	0	0
WT333(F4E4E1AF1293)	3.82	13105	2022-11-29 11:11:10.688	0.178	-0.108	0.938	-6.775	1.465	0.854	-0.747	-3.159	-116.175	0	0	0	0	0	0	0
WT333(F4E4E1AF1293)	3.82	13105	2022-11-29 11:11:10.688	-0.034	-0.159	0.985	-12.085	0.549	-2.136	-0.807	-3.153	-115.999	0	0	0	0	0	0	0
WT333(F4E4E1AF1293)	3.82	13105	2022-11-29 11:11:10.688	-0.034	-0.159	0.985	-12.085	0.549	-2.136	-0.862	-3.153	-115.823	0	0	0	0	0	0	0
WT333(F4E4E1AF1293)	3.82	13105	2022-11-29 11:11:10.751	-0.034	-0.159	0.985	-12.085	0.549	-2.136	-0.923	-3.153	-115.648	0	0	0	0	0	0	0
WT333(F4E4E1AF1293)	3.82	13105	2022-11-29 11:11:10.751	-0.034	-0.159	0.985	-12.085	0.549	-2.136	-0.989	-3.153	-115.472	0	0	0	0	0	0	0
WT333(F4E4E1AF1293)	3.82	13105	2022-11-29 11:11:10.751	-0.079	0.104	1.062	0.366	-0.244	0.305	-0.989	-3.153	-115.285	0	0	0	0	0	0	0
WT333(F4E4E1AF1293)	3.82	13105	2022-11-29 11:11:10.751	-0.079	0.104	1.062	0.366	-0.244	0.305	-0.989	-3.153	-115.104	0	0	0	0	0	0	0
WT333(F4E4E1AF1293)	3.82	13105	2022-11-29 11:11:10.751	-0.079	0.104	1.062	0.366	-0.244	0.305	-0.983	-3.148	-114.917	0	0	0	0	0	0	0
WT333(F4E4E1AF1293)	3.82	13105	2022-11-29 11:11:10.751	-0.079	0.104	1.062	0.366	-0.244	0.305	-0.983	-3.142	-114.736	0	0	0	0	0	0	0
WT333(F4E4E1AF1293)	3.82	13105	2022-11-29 11:11:10.751	0.081	-0.071	1.008	-1.526	0.061	0.854	-0.994	-3.142	-114.549	0	0	0	0	0	0	0
WT333(F4E4E1AF1293)	3.82	13105	2022-11-29 11:11:10.751	0.081	-0.071	1.008	-1.526	0.061	0.854	-1	-3.137	-114.362	0	0	0	0	0	0	0
WT333(F4E4E1AF1293)	3.82	13105	2022-11-29 11:11:10.751	0.081	-0.071	1.008	-1.526	0.061	0.854	-1.011	-3.131	-114.17	0	0	0	0	0	0	0
WT333(F4E4E1AF1293)	3.82	13105	2022-11-29 11:11:10.751	0.081	-0.071	1.008	-1.526	0.061	0.854	-1.022	-3.131	-113.983	0	0	0	0	0	0	0
WT333(F4E4E1AF1293)	3.82	13105	2022-11-29 11:11:10.751	-0.026	-0.036	1.012	0.427	0.549	0.183	-1.022	-3.126	-113.802	0	0	0	0	0	0	0
WT333(F4E4E1AF1293)	3.82	13105	2022-11-29 11:11:10.751	-0.026	-0.036	1.012	0.427	0.549	0.183	-1.022	-3.12	-113.621	0	0	0	0	0	0	0
WT333(F4E4E1AF1293)	3.82	13105	2022-11-29 11:11:10.751	-0.026	-0.036	1.012	0.427	0.549	0.183	-1.022	-3.109	-113.439	0	0	0	0	0	0	0
WT333(F4E4E1AF1293)	3.82	13105	2022-11-29 11:11:10.751	-0.026	-0.036	1.012	0.427	0.549	0.183	-1.022	-3.104	-113.258	0	0	0	0	0	0	0
WT333(F4E4E1AF1293)	3.82	13105	2022-11-29 11:11:10.751	0.419	-0.123	0.957	-1.221	-0.122	0.916	-1.033	-3.104	-113.077	0	0	0	0	0	0	0
WT333(F4E4E1AF1293)	3.82	13105	2022-11-29 11:11:10.751	0.419	-0.123	0.957	-1.221	-0.122	0.916	-1.038	-3.109	-112.89	0	0	0	0	0	0	0
WT333(F4E4E1AF1293)	3.82	13105	2022-11-29 11:11:10.844	0.419	-0.123	0.957	-1.221	-0.122	0.916	-1.044	-3.115	-112.709	0	0	0	0	0	0	0
WT333(F4E4E1AF1293)	3.82	13105	2022-11-29 11:11:10.844	0.419	-0.123	0.957	-1.221	-0.122	0.916	-1.049	-3.126	-112.522	0	0	0	0	0	0	0
WT333(F4E4E1AF1293)	3.82	13105	2022-11-29 11:11:10.844	-0.228	-0.078	1.005	-3.723	-0.061	0.732	-1.071	-3.131	-112.335	0	0	0	0	0	0	0
WT333(F4E4E1AF1293)	3.82	13105	2022-11-29 11:11:10.844	-0.228	-0.078	1.005	-3.723	-0.061	0.732	-1.088	-3.131	-112.154	0	0	0	0	0	0	0
WT333(F4E4E1AF1293)	3.82	13105	2022-11-29 11:11:10.844	-0.228	-0.078	1.005	-3.723	-0.061	0.732	-1.115	-3.137	-111.978	0	0	0	0	0	0	0
WT333(F4E4E1AF1293)	3.82	13105	2022-11-29 11:11:10.844	-0.228	-0.078	1.005	-3.723	-0.061	0.732	-1.137	-3.137	-111.797	0	0	0	0	0	0	0
WT333(F4E4E1AF1293)	3.82	13105	2022-11-29 11:11:10.844	0.241	0.038	1.005	5.066	-0.244	0.549	-1.115	-3.137	-111.616	0	0	0	0	0	0	0
WT333(F4E4E1AF1293)	3.82	13105	2022-11-29 11:11:10.844	0.241	0.038	1.005	5.066	-0.244	0.549	-1.093	-3.142	-111.44	0	0	0	0	0	0	0
WT333(F4E4E1AF1293)	3.82	13105	2022-11-29 11:11:10.844	0.241	0.038	1.005	5.066	-0.244	0.549	-1.071	-3.148	-111.259	0	0	0	0	0	0	0
WT333(F4E4E1AF1293)	3.82	13105	2022-11-29 11:11:10.844	0.241	0.038	1.005	5.066	-0.244	0.549	-1.044	-3.153	-111.077	0	0	0	0	0	0	0
WT333(F4E4E1AF1293)	3.82	13105	2022-11-29 11:11:10.844	-0.07	-0.145	0.982	-3.052	-0.183	-2.014	-1.06	-3.159	-110.912	0	0	0	0	0	0	0
WT333(F4E4E1AF1293)	3.82	13105	2022-11-29 11:11:10.844	-0.07	-0.145	0.982	-3.052	-0.183	-2.014	-1.077	-3.159	-110.748	0	0	0	0	0	0	0
WT333(F4E4E1AF1293)	3.82	13105	2022-11-29 11:11:10.844	-0.07	-0.145	0.982	-3.052	-0.183	-2.014	-1.099	-3.164	-110.583	0	0	0	0	0	0	0
WT333(F4E4E1AF1293)	3.82	13105	2022-11-29 11:11:10.844	-0.07	-0.145	0.982	-3.052	-0.183	-2.014	-1.115	-3.17	-110.424	0	0	0	0	0	0	0
WT333(F4E4E1AF1293)	3.82	13105	2022-11-29 11:11:10.844	-0.092	0.448	1.1	15.625	0.244	2.93	-1.044	-3.164	-110.237	0	0	0	0	0	0	0
WT333(F4E4E1AF1293)	3.82	13105	2022-11-29 11:11:10.844	-0.092	0.448	1.1	15.625	0.244	2.93	-0.967	-3.159	-110.05	0	0	0	0	0	0	0
WT333(F4E4E1AF1293)	3.82	13105	2022-11-29 11:11:10.876	-0.092	0.448	1.1	15.625	0.244	2.93	-0.884	-3.148	-109.858	0	0	0	0	0	0	0
WT333(F4E4E1AF1293)	3.82	13105	2022-11-29 11:11:10.876	-0.092	0.448	1.1	15.625	0.244	2.93	-0.802	-3.137	-109.671	0	0	0	0	0	0	0
WT333(F4E4E1AF1293)	3.82	13105	2022-11-29 11:11:10.876	0.096	-0.098	1.054	-1.526	-0.854	-3.54	-0.807	-3.137	-109.517	0	0	0	0	0	0	0
WT333(F4E4E1AF1293)	3.82	13105	2022-11-29 11:11:10.876	0.096	-0.098	1.054	-1.526	-0.854	-3.54	-0.807	-3.131	-109.363	0	0	0	0	0	0	0
WT333(F4E4E1AF1293)	3.82	13105	2022-11-29 11:11:10.876	0.096	-0.098	1.054	-1.526	-0.854	-3.54	-0.813	-3.131	-109.204	0	0	0	0	0	0	0
WT333(F4E4E1AF1293)	3.82	13105	2022-11-29 11:11:10.876	0.096	-0.098	1.054	-1.526	-0.854	-3.54	-0.813	-3.131	-109.05	0	0	0	0	0	0	0
WT333(F4E4E1AF1293)	3.82	13105	2022-11-29 11:11:10.876	0.034	-0.079	1.049	-7.324	0.854	0.793	-0.851	-3.12	-108.88	0	0	0	0	0	0	0
WT333(F4E4E1AF1293)	3.82	13105	2022-11-29 11:11:10.876	0.034	-0.079	1.049	-7.324	0.854	0.793	-0.884	-3.115	-108.704	0	0	0	0	0	0	0
WT333(F4E4E1AF1293)	3.82	13105	2022-11-29 11:11:10.938	0.034	-0.079	1.049	-7.324	0.854	0.793	-0.923	-3.104	-108.534	0	0	0	0	0	0	0
WT333(F4E4E1AF1293)	3.82	13105	2022-11-29 11:11:10.938	0.034	-0.079	1.049	-7.324	0.854	0.793	-0.956	-3.093	-108.358	0	0	0	0	0	0	0
WT333(F4E4E1AF1293)	3.82	13105	2022-11-29 11:11:10.938	0.044	-0.044	0.998	-1.038	-0.061	-0.244	-0.961	-3.093	-108.193	0	0	0	0	0	0	0
WT333(F4E4E1AF1293)	3.82	13105	2022-11-29 11:11:10.938	0.044	-0.044	0.998	-1.038	-0.061	-0.244	-0.967	-3.087	-108.034	0	0	0	0	0	0	0
WT333(F4E4E1AF1293)	3.82	13105	2022-11-29 11:11:10.938	0.044	-0.044	0.998	-1.038	-0.061	-0.244	-0.972	-3.087	-107.869	0	0	0	0	0	0	0
WT333(F4E4E1AF1293)	3.82	13105	2022-11-29 11:11:10.938	0.044	-0.044	0.998	-1.038	-0.061	-0.244	-0.978	-3.082	-107.71	0	0	0	0	0	0	0
WT333(F4E4E1AF1293)	3.82	13105	2022-11-29 11:11:10.938	-0.002	-0.086	1.056	15.137	0.793	2.075	-0.906	-3.076	-107.54	0	0	0	0	0	0	0
WT333(F4E4E1AF1293)	3.82	13105	2022-11-29 11:11:10.938	-0.002	-0.086	1.056	15.137	0.793	2.075	-0.829	-3.065	-107.369	0	0	0	0	0	0	0
WT333(F4E4E1AF1293)	3.82	13105	2022-11-29 11:11:10.969	-0.002	-0.086	1.056	15.137	0.793	2.075	-0.758	-3.06	-107.199	0	0	0	0	0	0	0
WT333(F4E4E1AF1293)	3.82	13105	2022-11-29 11:11:10.969	-0.002	-0.086	1.056	15.137	0.793	2.075	-0.687	-3.054	-107.034	0	0	0	0	0	0	0
WT333(F4E4E1AF1293)	3.82	13105	2022-11-29 11:11:10.969	0.025	-0.482	1.132	-10.986	-1.831	-2.075	-0.747	-3.06	-106.886	0	0	0	0	0	0	0
WT333(F4E4E1AF1293)	3.82	13105	2022-11-29 11:11:10.969	0.025	-0.482	1.132	-10.986	-1.831	-2.075	-0.813	-3.071	-106.749	0	0	0	0	0	0	0
WT333(F4E4E1AF1293)	3.82	13105	2022-11-29 11:11:10.969	0.025	-0.482	1.132	-10.986	-1.831	-2.075	-0.879	-3.082	-106.611	0	0	0	0	0	0	0
WT333(F4E4E1AF1293)	3.82	13105	2022-11-29 11:11:10.969	0.025	-0.482	1.132	-10.986	-1.831	-2.075	-0.95	-3.093	-106.474	0	0	0	0	0	0	0
WT333(F4E4E1AF1293)	3.82	13105	2022-11-29 11:11:10.969	0.143	1.208	1.002	32.532	0.122	-8.85	-0.791	-3.093	-106.37	0	0	0	0	0	0	0
WT333(F4E4E1AF1293)	3.82	13105	2022-11-29 11:11:10.969	0.286	2.417	2.004	32.532	0.122	-8.85	-0.615	-3.082	-106.265	0	0	0	0	0	0	0
WT333(F4E4E1AF1293)	3.82	13105	2022-11-29 11:11:10.985	0.572	4.834	4.008	32.532	0.122	-8.85	-0.406	-3.065	-106.15	0	0	0	0	0	0	0
WT333(F4E4E1AF1293)	3.82	13105	2022-11-29 11:11:10.985	1.145	9.668	8.016	32.532	0.122	-8.85	-0.17	-3.032	-106.035	0	0	0	0	0	0	0
WT333(F4E4E1AF1293)	3.82	13105	2022-11-29 11:11:10.985	0.064	0	1.086	-0.977	-5.31	-26.184	-0.099	-3.021	-106.013	0	0	0	0	0	0	0
WT333(F4E4E1AF1293)	3.82	13105	2022-11-29 11:11:10.985	0.064	0	1.086	-0.977	-5.31	-26.184	-0.033	-3.021	-105.985	0	0	0	0	0	0	0
WT333(F4E4E1AF1293)	3.82	13105	2022-11-29 11:11:10.985	0.064	0	1.086	-0.977	-5.31	-26.184	0.027	-3.016	-105.963	0	0	0	0	0	0	0
WT333(F4E4E1AF1293)	3.82	13105	2022-11-29 11:11:11.001	0.064	0	1.086	-0.977	-5.31	-26.184	0.093	-3.01	-105.936	0	0	0	0	0	0	0
WT333(F4E4E1AF1293)	3.82	13105	2022-11-29 11:11:11.001	0.137	-0.365	1.053	13.672	-4.578	10.803	0.22	-3.01	-105.727	0	0	0	0	0	0	0
WT333(F4E4E1AF1293)	3.82	13105	2022-11-29 11:11:11.001	0.137	-0.365	1.053	13.672	-4.578	10.803	0.341	-3.01	-105.524	0	0	0	0	0	0	0
WT333(F4E4E1AF1293)	3.82	13105	2022-11-29 11:11:11.048	0.137	-0.365	1.053	13.672	-4.578	10.803	0.461	-3.01	-105.32	0	0	0	0	0	0	0
WT333(F4E4E1AF1293)	3.82	13105	2022-11-29 11:11:11.048	-0.059	-0.037	1.042	0.732	-1.526	8.179	0.511	-2.999	-105.139	0	0	0	0	0	0	0
WT333(F4E4E1AF1293)	3.82	13105	2022-11-29 11:11:11.048	-0.059	-0.037	1.042	0.732	-1.526	8.179	0.56	-2.988	-104.958	0	0	0	0	0	0	0
WT333(F4E4E1AF1293)	3.82	13105	2022-11-29 11:11:11.048	-0.059	-0.037	1.042	0.732	-1.526	8.179	0.61	-2.983	-104.777	0	0	0	0	0	0	0
WT333(F4E4E1AF1293)	3.82	13105	2022-11-29 11:11:11.048	-0.059	-0.037	1.042	0.732	-1.526	8.179	0.654	-2.972	-104.601	0	0	0	0	0	0	0
WT333(F4E4E1AF1293)	3.82	13105	2022-11-29 11:11:11.048	0.118	0.05	1.097	7.141	-0.061	1.953	0.731	-2.955	-104.464	0	0	0	0	0	0	0
WT333(F4E4E1AF1293)	3.82	13105	2022-11-29 11:11:11.048	0.118	0.05	1.097	7.141	-0.061	1.953	0.807	-2.944	-104.332	0	0	0	0	0	0	0
WT333(F4E4E1AF1293)	3.82	13105	2022-11-29 11:11:11.048	0.118	0.05	1.097	7.141	-0.061	1.953	0.884	-2.933	-104.2	0	0	0	0	0	0	0
WT333(F4E4E1AF1293)	3.82	13105	2022-11-29 11:11:11.110	0.118	0.05	1.097	7.141	-0.061	1.953	0.956	-2.922	-104.073	0	0	0	0	0	0	0
WT333(F4E4E1AF1293)	3.82	13105	2022-11-29 11:11:11.110	-0.104	0.038	0.954	-2.136	-0.854	-0.61	0.983	-2.917	-103.964	0	0	0	0	0	0	0
WT333(F4E4E1AF1293)	3.82	13105	2022-11-29 11:11:11.110	-0.104	0.038	0.954	-2.136	-0.854	-0.61	1.011	-2.906	-103.859	0	0	0	0	0	0	0
WT333(F4E4E1AF1293)	3.82	13105	2022-11-29 11:11:11.110	-0.104	0.038	0.954	-2.136	-0.854	-0.61	1.033	-2.9	-103.76	0	0	0	0	0	0	0
WT333(F4E4E1AF1293)	3.82	13105	2022-11-29 11:11:11.110	-0.104	0.038	0.954	-2.136	-0.854	-0.61	1.055	-2.895	-103.661	0	0	0	0	0	0	0
WT333(F4E4E1AF1293)	3.82	13105	2022-11-29 11:11:11.110	0.101	0.047	1.022	-0.977	0.305	-1.587	1.082	-2.884	-103.579	0	0	0	0	0	0	0
WT333(F4E4E1AF1293)	3.82	13105	2022-11-29 11:11:11.110	0.101	0.047	1.022	-0.977	0.305	-1.587	1.11	-2.873	-103.497	0	0	0	0	0	0	0
WT333(F4E4E1AF1293)	3.82	13105	2022-11-29 11:11:11.110	0.101	0.047	1.022	-0.977	0.305	-1.587	1.132	-2.862	-103.42	0	0	0	0	0	0	0
WT333(F4E4E1AF1293)	3.82	13105	2022-11-29 11:11:11.141	0.101	0.047	1.022	-0.977	0.305	-1.587	1.159	-2.856	-103.348	0	0	0	0	0	0	0
WT333(F4E4E1AF1293)	3.82	13105	2022-11-29 11:11:11.141	0.021	-0.043	0.984	1.282	-0.183	-0.061	1.192	-2.851	-103.271	0	0	0	0	0	0	0
WT333(F4E4E1AF1293)	3.82	13105	2022-11-29 11:11:11.141	0.021	-0.043	0.984	1.282	-0.183	-0.061	1.225	-2.845	-103.2	0	0	0	0	0	0	0
WT333(F4E4E1AF1293)	3.82	13105	2022-11-29 11:11:11.141	0.021	-0.043	0.984	1.282	-0.183	-0.061	1.258	-2.84	-103.14	0	0	0	0	0	0	0
WT333(F4E4E1AF1293)	3.82	13105	2022-11-29 11:11:11.141	0.021	-0.043	0.984	1.282	-0.183	-0.061	1.285	-2.84	-103.085	0	0	0	0	0	0	0
WT333(F4E4E1AF1293)	3.82	13105	2022-11-29 11:11:11.141	0.121	0.047	1.085	-0.122	-0.977	-1.404	1.307	-2.84	-103.041	0	0	0	0	0	0	0
WT333(F4E4E1AF1293)	3.82	13105	2022-11-29 11:11:11.141	0.121	0.047	1.085	-0.122	-0.977	-1.404	1.329	-2.84	-102.997	0	0	0	0	0	0	0
WT333(F4E4E1AF1293)	3.82	13105	2022-11-29 11:11:11.141	0.121	0.047	1.085	-0.122	-0.977	-1.404	1.346	-2.845	-102.964	0	0	0	0	0	0	0
WT333(F4E4E1AF1293)	3.82	13105	2022-11-29 11:11:11.173	0.121	0.047	1.085	-0.122	-0.977	-1.404	1.368	-2.851	-102.931	0	0	0	0	0	0	0
WT333(F4E4E1AF1293)	3.82	13105	2022-11-29 11:11:11.173	0.02	-0.188	0.959	2.502	1.038	1.404	1.395	-2.845	-102.892	0	0	0	0	0	0	0
WT333(F4E4E1AF1293)	3.82	13105	2022-11-29 11:11:11.173	0.02	-0.188	0.959	2.502	1.038	1.404	1.423	-2.84	-102.865	0	0	0	0	0	0	0
WT333(F4E4E1AF1293)	3.82	13105	2022-11-29 11:11:11.173	0.02	-0.188	0.959	2.502	1.038	1.404	1.445	-2.834	-102.838	0	0	0	0	0	0	0
WT333(F4E4E1AF1293)	3.82	13105	2022-11-29 11:11:11.173	0.02	-0.188	0.959	2.502	1.038	1.404	1.467	-2.829	-102.821	0	0	0	0	0	0	0
WT333(F4E4E1AF1293)	3.82	13105	2022-11-29 11:11:11.173	0.092	0.048	0.894	1.648	-0.366	-0.732	1.489	-2.829	-102.821	0	0	0	0	0	0	0
WT333(F4E4E1AF1293)	3.82	13105	2022-11-29 11:11:11.173	0.092	0.048	0.894	1.648	-0.366	-0.732	1.505	-2.834	-102.832	0	0	0	0	0	0	0
WT333(F4E4E1AF1293)	3.82	13105	2022-11-29 11:11:11.173	0.092	0.048	0.894	1.648	-0.366	-0.732	1.522	-2.84	-102.849	0	0	0	0	0	0	0
WT333(F4E4E1AF1293)	3.82	13105	2022-11-29 11:11:11.204	0.092	0.048	0.894	1.648	-0.366	-0.732	1.538	-2.84	-102.87	0	0	0	0	0	0	0
WT333(F4E4E1AF1293)	3.82	13105	2022-11-29 11:11:11.204	-0.082	-0.038	0.985	-7.446	-0.183	-3.235	1.511	-2.845	-102.914	0	0	0	0	0	0	0
WT333(F4E4E1AF1293)	3.82	13105	2022-11-29 11:11:11.204	-0.082	-0.038	0.985	-7.446	-0.183	-3.235	1.483	-2.845	-102.964	0	0	0	0	0	0	0
WT333(F4E4E1AF1293)	3.82	13105	2022-11-29 11:11:11.204	-0.082	-0.038	0.985	-7.446	-0.183	-3.235	1.456	-2.845	-103.019	0	0	0	0	0	0	0
WT333(F4E4E1AF1293)	3.82	13105	2022-11-29 11:11:11.204	-0.082	-0.038	0.985	-7.446	-0.183	-3.235	1.423	-2.845	-103.079	0	0	0	0	0	0	0
WT333(F4E4E1AF1293)	3.82	13105	2022-11-29 11:11:11.204	0.053	0.004	1.13	2.991	0.122	-0.671	1.445	-2.84	-103.129	0	0	0	0	0	0	0
WT333(F4E4E1AF1293)	3.82	13105	2022-11-29 11:11:11.204	0.053	0.004	1.13	2.991	0.122	-0.671	1.467	-2.84	-103.189	0	0	0	0	0	0	0
WT333(F4E4E1AF1293)	3.82	13105	2022-11-29 11:11:11.204	0.053	0.004	1.13	2.991	0.122	-0.671	1.483	-2.84	-103.255	0	0	0	0	0	0	0
WT333(F4E4E1AF1293)	3.82	13105	2022-11-29 11:11:11.235	0.053	0.004	1.13	2.991	0.122	-0.671	1.505	-2.834	-103.326	0	0	0	0	0	0	0
WT333(F4E4E1AF1293)	3.82	13105	2022-11-29 11:11:11.235	0	0.041	0.945	3.54	1.892	0.122	1.527	-2.823	-103.398	0	0	0	0	0	0	0
WT333(F4E4E1AF1293)	3.82	13105	2022-11-29 11:11:11.235	0	0.041	0.945	3.54	1.892	0.122	1.549	-2.813	-103.48	0	0	0	0	0	0	0
WT333(F4E4E1AF1293)	3.82	13105	2022-11-29 11:11:11.235	0	0.041	0.945	3.54	1.892	0.122	1.571	-2.802	-103.557	0	0	0	0	0	0	0
WT333(F4E4E1AF1293)	3.82	13105	2022-11-29 11:11:11.235	0	0.041	0.945	3.54	1.892	0.122	1.593	-2.791	-103.645	0	0	0	0	0	0	0
WT333(F4E4E1AF1293)	3.82	13105	2022-11-29 11:11:11.235	0.102	-0.101	1.082	-1.221	-1.038	-1.465	1.588	-2.796	-103.744	0	0	0	0	0	0	0
WT333(F4E4E1AF1293)	3.82	13105	2022-11-29 11:11:11.235	0.102	-0.101	1.082	-1.221	-1.038	-1.465	1.582	-2.796	-103.843	0	0	0	0	0	0	0
WT333(F4E4E1AF1293)	3.82	13105	2022-11-29 11:11:11.235	0.102	-0.101	1.082	-1.221	-1.038	-1.465	1.577	-2.802	-103.947	0	0	0	0	0	0	0
WT333(F4E4E1AF1293)	3.82	13105	2022-11-29 11:11:11.329	0.102	-0.101	1.082	-1.221	-1.038	-1.465	1.571	-2.807	-104.057	0	0	0	0	0	0	0
WT333(F4E4E1AF1293)	3.82	13105	2022-11-29 11:11:11.329	0.045	-0.055	1.083	0.854	-0.793	1.099	1.571	-2.807	-104.156	0	0	0	0	0	0	0
WT333(F4E4E1AF1293)	3.82	13105	2022-11-29 11:11:11.329	0.045	-0.055	1.083	0.854	-0.793	1.099	1.577	-2.813	-104.26	0	0	0	0	0	0	0
WT333(F4E4E1AF1293)	3.82	13105	2022-11-29 11:11:11.329	0.045	-0.055	1.083	0.854	-0.793	1.099	1.577	-2.813	-104.365	0	0	0	0	0	0	0
WT333(F4E4E1AF1293)	3.82	13105	2022-11-29 11:11:11.329	0.045	-0.055	1.083	0.854	-0.793	1.099	1.577	-2.813	-104.469	0	0	0	0	0	0	0
WT333(F4E4E1AF1293)	3.82	13105	2022-11-29 11:11:11.329	0.053	-0.215	0.917	17.761	-2.93	-1.038	1.664	-2.823	-104.59	0	0	0	0	0	0	0
WT333(F4E4E1AF1293)	3.82	13105	2022-11-29 11:11:11.329	0.053	-0.215	0.917	17.761	-2.93	-1.038	1.747	-2.84	-104.711	0	0	0	0	0	0	0
WT333(F4E4E1AF1293)	3.82	13105	2022-11-29 11:11:11.329	0.053	-0.215	0.917	17.761	-2.93	-1.038	1.824	-2.845	-104.832	0	0	0	0	0	0	0
WT333(F4E4E1AF1293)	3.82	13105	2022-11-29 11:11:11.329	0.053	-0.215	0.917	17.761	-2.93	-1.038	1.906	-2.856	-104.958	0	0	0	0	0	0	0
WT333(F4E4E1AF1293)	3.82	13105	2022-11-29 11:11:11.329	-0.086	0.068	0.8	4.578	-2.075	-3.296	1.917	-2.862	-105.095	0	0	0	0	0	0	0
WT333(F4E4E1AF1293)	3.82	13105	2022-11-29 11:11:11.329	-0.086	0.068	0.8	4.578	-2.075	-3.296	1.934	-2.867	-105.233	0	0	0	0	0	0	0
WT333(F4E4E1AF1293)	3.82	13105	2022-11-29 11:11:11.329	-0.086	0.068	0.8	4.578	-2.075	-3.296	1.95	-2.867	-105.375	0	0	0	0	0	0	0
WT333(F4E4E1AF1293)	3.82	13105	2022-11-29 11:11:11.329	-0.086	0.068	0.8	4.578	-2.075	-3.296	1.967	-2.873	-105.513	0	0	0	0	0	0	0
WT333(F4E4E1AF1293)	3.82	13105	2022-11-29 11:11:11.329	0.141	-0.075	0.981	-9.583	0.977	-1.16	1.912	-2.856	-105.645	0	0	0	0	0	0	0
WT333(F4E4E1AF1293)	3.82	13105	2022-11-29 11:11:11.329	0.141	-0.075	0.981	-9.583	0.977	-1.16	1.857	-2.851	-105.776	0	0	0	0	0	0	0
WT333(F4E4E1AF1293)	3.82	13105	2022-11-29 11:11:11.329	0.141	-0.075	0.981	-9.583	0.977	-1.16	1.802	-2.84	-105.908	0	0	0	0	0	0	0
WT333(F4E4E1AF1293)	3.82	13105	2022-11-29 11:11:11.376	0.141	-0.075	0.981	-9.583	0.977	-1.16	1.747	-2.829	-106.04	0	0	0	0	0	0	0
WT333(F4E4E1AF1293)	3.82	13105	2022-11-29 11:11:11.376	0.043	-0.062	1.083	6.836	-1.587	-0.427	1.769	-2.834	-106.172	0	0	0	0	0	0	0
WT333(F4E4E1AF1293)	3.82	13105	2022-11-29 11:11:11.376	0.043	-0.062	1.083	6.836	-1.587	-0.427	1.796	-2.834	-106.304	0	0	0	0	0	0	0
WT333(F4E4E1AF1293)	3.82	13105	2022-11-29 11:11:11.376	0.043	-0.062	1.083	6.836	-1.587	-0.427	1.818	-2.84	-106.436	0	0	0	0	0	0	0
WT333(F4E4E1AF1293)	3.82	13105	2022-11-29 11:11:11.376	0.043	-0.062	1.083	6.836	-1.587	-0.427	1.846	-2.84	-106.567	0	0	0	0	0	0	0
WT333(F4E4E1AF1293)	3.82	13105	2022-11-29 11:11:11.376	-0.039	0.09	0.845	9.399	1.831	-0.305	1.884	-2.823	-106.699	0	0	0	0	0	0	0
WT333(F4E4E1AF1293)	3.82	13105	2022-11-29 11:11:11.376	-0.039	0.09	0.845	9.399	1.831	-0.305	1.923	-2.813	-106.837	0	0	0	0	0	0	0
WT333(F4E4E1AF1293)	3.82	13105	2022-11-29 11:11:11.376	-0.039	0.09	0.845	9.399	1.831	-0.305	1.961	-2.796	-106.968	0	0	0	0	0	0	0
WT333(F4E4E1AF1293)	3.82	13105	2022-11-29 11:11:11.407	-0.039	0.09	0.845	9.399	1.831	-0.305	2.005	-2.78	-107.1	0	0	0	0	0	0	0
WT333(F4E4E1AF1293)	3.82	13105	2022-11-29 11:11:11.407	0.018	-0.052	1.016	-11.353	0.244	0.183	1.939	-2.774	-107.232	0	0	0	0	0	0	0
WT333(F4E4E1AF1293)	3.82	13105	2022-11-29 11:11:11.407	0.018	-0.052	1.016	-11.353	0.244	0.183	1.879	-2.763	-107.364	0	0	0	0	0	0	0
WT333(F4E4E1AF1293)	3.82	13105	2022-11-29 11:11:11.407	0.018	-0.052	1.016	-11.353	0.244	0.183	1.813	-2.758	-107.496	0	0	0	0	0	0	0
WT333(F4E4E1AF1293)	3.82	13105	2022-11-29 11:11:11.407	0.018	-0.052	1.016	-11.353	0.244	0.183	1.752	-2.752	-107.628	0	0	0	0	0	0	0
WT333(F4E4E1AF1293)	3.82	13105	2022-11-29 11:11:11.407	0.136	-0.018	1.086	19.165	0.793	0.488	1.84	-2.741	-107.754	0	0	0	0	0	0	0
WT333(F4E4E1AF1293)	3.82	13105	2022-11-29 11:11:11.407	0.136	-0.018	1.086	19.165	0.793	0.488	1.928	-2.73	-107.886	0	0	0	0	0	0	0
WT333(F4E4E1AF1293)	3.82	13105	2022-11-29 11:11:11.407	0.136	-0.018	1.086	19.165	0.793	0.488	2.016	-2.725	-108.012	0	0	0	0	0	0	0
WT333(F4E4E1AF1293)	3.82	13105	2022-11-29 11:11:11.532	0.136	-0.018	1.086	19.165	0.793	0.488	2.104	-2.714	-108.144	0	0	0	0	0	0	0
WT333(F4E4E1AF1293)	3.82	13105	2022-11-29 11:11:11.532	0.094	0.14	1.296	-3.052	-0.793	-0.61	2.082	-2.719	-108.276	0	0	0	0	0	0	0
WT333(F4E4E1AF1293)	3.82	13105	2022-11-29 11:11:11.532	0.094	0.14	1.296	-3.052	-0.793	-0.61	2.06	-2.719	-108.413	0	0	0	0	0	0	0
WT333(F4E4E1AF1293)	3.82	13105	2022-11-29 11:11:11.532	0.094	0.14	1.296	-3.052	-0.793	-0.61	2.038	-2.719	-108.545	0	0	0	0	0	0	0
WT333(F4E4E1AF1293)	3.82	13105	2022-11-29 11:11:11.532	0.094	0.14	1.296	-3.052	-0.793	-0.61	2.021	-2.725	-108.682	0	0	0	0	0	0	0
WT333(F4E4E1AF1293)	3.82	13105	2022-11-29 11:11:11.532	0.021	-0.008	0.894	-5.798	0.183	1.526	1.983	-2.725	-108.803	0	0	0	0	0	0	0
WT333(F4E4E1AF1293)	3.82	13105	2022-11-29 11:11:11.532	0.021	-0.008	0.894	-5.798	0.183	1.526	1.95	-2.719	-108.924	0	0	0	0	0	0	0
WT333(F4E4E1AF1293)	3.82	13105	2022-11-29 11:11:11.532	0.021	-0.008	0.894	-5.798	0.183	1.526	1.917	-2.719	-109.045	0	0	0	0	0	0	0
WT333(F4E4E1AF1293)	3.82	13105	2022-11-29 11:11:11.563	0.021	-0.008	0.894	-5.798	0.183	1.526	1.884	-2.719	-109.166	0	0	0	0	0	0	0
WT333(F4E4E1AF1293)	3.82	13105	2022-11-29 11:11:11.563	-0.049	0.007	1.022	-12.146	-1.404	-0.916	1.824	-2.719	-109.297	0	0	0	0	0	0	0
WT333(F4E4E1AF1293)	3.82	13105	2022-11-29 11:11:11.563	-0.049	0.007	1.022	-12.146	-1.404	-0.916	1.758	-2.725	-109.429	0	0	0	0	0	0	0
WT333(F4E4E1AF1293)	3.82	13105	2022-11-29 11:11:11.563	-0.049	0.007	1.022	-12.146	-1.404	-0.916	1.692	-2.73	-109.556	0	0	0	0	0	0	0
WT333(F4E4E1AF1293)	3.82	13105	2022-11-29 11:11:11.563	-0.049	0.007	1.022	-12.146	-1.404	-0.916	1.631	-2.73	-109.688	0	0	0	0	0	0	0

## Sheet: 4.5kg
设备名称	电压	版本	片上时间	加速度X(g)	加速度Y(g)	加速度Z(g)	角速度X(°/s)	角速度Y(°/s)	角速度Z(°/s)	角度X(°)	角度Y(°)	角度Z(°)	磁场X	磁场Y	磁场Z	四元数0	四元数1	四元数2	四元数3	状态
WT333(F4E4E1AF1293)	3.84	13105	2022-11-29 10:56:32.691	0.073	-0.233	0.975	-0.916	-0.732	-7.324	2.049	-1.714	-33.333	0	0	0	0	0	0	0
WT333(F4E4E1AF1293)	3.84	13105	2022-11-29 10:56:32.691	0.073	-0.233	0.975	-0.916	-0.732	-7.324	2.054	-1.708	-33.278	0	0	0	0	0	0	0
WT333(F4E4E1AF1293)	3.84	13105	2022-11-29 10:56:32.691	0.073	-0.233	0.975	-0.916	-0.732	-7.324	2.054	-1.708	-33.228	0	0	0	0	0	0	0
WT333(F4E4E1AF1293)	3.84	13105	2022-11-29 10:56:32.723	0.081	0.227	1.09	2.747	0.183	0.488	2.071	-1.703	-33.135	0	0	0	0	0	0	0
WT333(F4E4E1AF1293)	3.84	13105	2022-11-29 10:56:32.723	0.081	0.227	1.09	2.747	0.183	0.488	2.093	-1.703	-33.047	0	0	0	0	0	0	0
WT333(F4E4E1AF1293)	3.84	13105	2022-11-29 10:56:32.723	0.081	0.227	1.09	2.747	0.183	0.488	2.115	-1.697	-32.953	0	0	0	0	0	0	0
WT333(F4E4E1AF1293)	3.84	13105	2022-11-29 10:56:32.723	0.081	0.227	1.09	2.747	0.183	0.488	2.137	-1.692	-32.866	0	0	0	0	0	0	0
WT333(F4E4E1AF1293)	3.84	13105	2022-11-29 10:56:32.723	0.027	-0.059	0.963	-5.737	0	0.488	2.115	-1.692	-32.772	0	0	0	0	0	0	0
WT333(F4E4E1AF1293)	3.84	13105	2022-11-29 10:56:32.723	0.027	-0.059	0.963	-5.737	0	0.488	2.093	-1.686	-32.684	0	0	0	0	0	0	0
WT333(F4E4E1AF1293)	3.84	13105	2022-11-29 10:56:32.723	0.027	-0.059	0.963	-5.737	0	0.488	2.071	-1.686	-32.591	0	0	0	0	0	0	0
WT333(F4E4E1AF1293)	3.84	13105	2022-11-29 10:56:32.723	0.027	-0.059	0.963	-5.737	0	0.488	2.049	-1.686	-32.503	0	0	0	0	0	0	0
WT333(F4E4E1AF1293)	3.84	13105	2022-11-29 10:56:32.738	0.036	-0.058	0.992	-0.427	0.244	-0.549	2.049	-1.681	-32.415	0	0	0	0	0	0	0
WT333(F4E4E1AF1293)	3.84	13105	2022-11-29 10:56:32.738	0.036	-0.058	0.992	-0.427	0.244	-0.549	2.049	-1.681	-32.333	0	0	0	0	0	0	0
WT333(F4E4E1AF1293)	3.84	13105	2022-11-29 10:56:32.738	0.036	-0.058	0.992	-0.427	0.244	-0.549	2.049	-1.675	-32.25	0	0	0	0	0	0	0
WT333(F4E4E1AF1293)	3.84	13105	2022-11-29 10:56:32.738	0.036	-0.058	0.992	-0.427	0.244	-0.549	2.049	-1.675	-32.162	0	0	0	0	0	0	0
WT333(F4E4E1AF1293)	3.84	13105	2022-11-29 10:56:32.738	0.061	0.27	1.052	5.493	0.122	-0.366	2.082	-1.675	-32.08	0	0	0	0	0	0	0
WT333(F4E4E1AF1293)	3.84	13105	2022-11-29 10:56:32.738	0.061	0.27	1.052	5.493	0.122	-0.366	2.109	-1.675	-31.992	0	0	0	0	0	0	0
WT333(F4E4E1AF1293)	3.84	13105	2022-11-29 10:56:32.738	0.061	0.27	1.052	5.493	0.122	-0.366	2.148	-1.67	-31.91	0	0	0	0	0	0	0
WT333(F4E4E1AF1293)	3.84	13105	2022-11-29 10:56:32.738	0.061	0.27	1.052	5.493	0.122	-0.366	2.181	-1.67	-31.822	0	0	0	0	0	0	0
WT333(F4E4E1AF1293)	3.84	13105	2022-11-29 10:56:32.754	0.028	-0.234	0.996	8.728	0.549	4.7	2.23	-1.664	-31.712	0	0	0	0	0	0	0
WT333(F4E4E1AF1293)	3.84	13105	2022-11-29 10:56:32.754	0.028	-0.234	0.996	8.728	0.549	4.7	2.274	-1.664	-31.602	0	0	0	0	0	0	0
WT333(F4E4E1AF1293)	3.84	13105	2022-11-29 10:56:32.754	0.028	-0.234	0.996	8.728	0.549	4.7	2.318	-1.664	-31.492	0	0	0	0	0	0	0
WT333(F4E4E1AF1293)	3.84	13105	2022-11-29 10:56:32.754	0.028	-0.234	0.996	8.728	0.549	4.7	2.357	-1.664	-31.382	0	0	0	0	0	0	0
WT333(F4E4E1AF1293)	3.84	13105	2022-11-29 10:56:32.754	0.002	0.074	0.991	0.916	-0.122	-3.662	2.362	-1.664	-31.317	0	0	0	0	0	0	0
WT333(F4E4E1AF1293)	3.84	13105	2022-11-29 10:56:32.754	0.002	0.074	0.991	0.916	-0.122	-3.662	2.362	-1.664	-31.245	0	0	0	0	0	0	0
WT333(F4E4E1AF1293)	3.84	13105	2022-11-29 10:56:32.754	0.002	0.074	0.991	0.916	-0.122	-3.662	2.368	-1.664	-31.179	0	0	0	0	0	0	0
WT333(F4E4E1AF1293)	3.84	13105	2022-11-29 10:56:32.754	0.002	0.074	0.991	0.916	-0.122	-3.662	2.373	-1.664	-31.113	0	0	0	0	0	0	0
WT333(F4E4E1AF1293)	3.84	13105	2022-11-29 10:56:32.832	0.052	-0.075	1.038	7.446	0.488	1.587	2.406	-1.664	-31.014	0	0	0	0	0	0	0
WT333(F4E4E1AF1293)	3.84	13105	2022-11-29 10:56:32.832	0.052	-0.075	1.038	7.446	0.488	1.587	2.439	-1.664	-30.921	0	0	0	0	0	0	0
WT333(F4E4E1AF1293)	3.84	13105	2022-11-29 10:56:32.832	0.052	-0.075	1.038	7.446	0.488	1.587	2.472	-1.664	-30.828	0	0	0	0	0	0	0
WT333(F4E4E1AF1293)	3.84	13105	2022-11-29 10:56:32.832	0.052	-0.075	1.038	7.446	0.488	1.587	2.505	-1.659	-30.734	0	0	0	0	0	0	0
WT333(F4E4E1AF1293)	3.84	13105	2022-11-29 10:56:32.832	0.006	0.054	1.06	-4.517	0.549	1.038	2.477	-1.659	-30.646	0	0	0	0	0	0	0
WT333(F4E4E1AF1293)	3.84	13105	2022-11-29 10:56:32.832	0.006	0.054	1.06	-4.517	0.549	1.038	2.45	-1.659	-30.553	0	0	0	0	0	0	0
WT333(F4E4E1AF1293)	3.84	13105	2022-11-29 10:56:32.832	0.006	0.054	1.06	-4.517	0.549	1.038	2.428	-1.659	-30.465	0	0	0	0	0	0	0
WT333(F4E4E1AF1293)	3.84	13105	2022-11-29 10:56:32.832	0.006	0.054	1.06	-4.517	0.549	1.038	2.401	-1.653	-30.372	0	0	0	0	0	0	0
WT333(F4E4E1AF1293)	3.84	13105	2022-11-29 10:56:32.832	-0.038	0.209	1.077	-2.625	0.122	5.066	2.384	-1.653	-30.262	0	0	0	0	0	0	0
WT333(F4E4E1AF1293)	3.84	13105	2022-11-29 10:56:32.832	-0.038	0.209	1.077	-2.625	0.122	5.066	2.368	-1.653	-30.152	0	0	0	0	0	0	0
WT333(F4E4E1AF1293)	3.84	13105	2022-11-29 10:56:32.832	-0.038	0.209	1.077	-2.625	0.122	5.066	2.357	-1.653	-30.042	0	0	0	0	0	0	0
WT333(F4E4E1AF1293)	3.84	13105	2022-11-29 10:56:32.832	-0.038	0.209	1.077	-2.625	0.122	5.066	2.346	-1.648	-29.932	0	0	0	0	0	0	0
WT333(F4E4E1AF1293)	3.84	13105	2022-11-29 10:56:32.832	0.08	0.208	1.001	-7.141	0.122	-4.883	2.313	-1.648	-29.872	0	0	0	0	0	0	0
WT333(F4E4E1AF1293)	3.84	13105	2022-11-29 10:56:32.832	0.08	0.208	1.001	-7.141	0.122	-4.883	2.28	-1.642	-29.811	0	0	0	0	0	0	0
WT333(F4E4E1AF1293)	3.84	13105	2022-11-29 10:56:32.832	0.08	0.208	1.001	-7.141	0.122	-4.883	2.252	-1.637	-29.751	0	0	0	0	0	0	0
WT333(F4E4E1AF1293)	3.84	13105	2022-11-29 10:56:32.832	0.08	0.208	1.001	-7.141	0.122	-4.883	2.225	-1.631	-29.691	0	0	0	0	0	0	0
WT333(F4E4E1AF1293)	3.84	13105	2022-11-29 10:56:32.863	0.012	-0.338	0.99	5.615	1.038	-5.31	2.258	-1.626	-29.636	0	0	0	0	0	0	0
WT333(F4E4E1AF1293)	3.84	13105	2022-11-29 10:56:32.863	0.012	-0.338	0.99	5.615	1.038	-5.31	2.285	-1.62	-29.575	0	0	0	0	0	0	0
WT333(F4E4E1AF1293)	3.84	13105	2022-11-29 10:56:32.863	0.012	-0.338	0.99	5.615	1.038	-5.31	2.313	-1.615	-29.515	0	0	0	0	0	0	0
WT333(F4E4E1AF1293)	3.84	13105	2022-11-29 10:56:32.863	0.012	-0.338	0.99	5.615	1.038	-5.31	2.335	-1.609	-29.46	0	0	0	0	0	0	0
WT333(F4E4E1AF1293)	3.84	13105	2022-11-29 10:56:32.863	0.023	0.115	1.084	2.258	0.305	4.883	2.34	-1.609	-29.35	0	0	0	0	0	0	0
WT333(F4E4E1AF1293)	3.84	13105	2022-11-29 10:56:32.863	0.023	0.115	1.084	2.258	0.305	4.883	2.346	-1.609	-29.24	0	0	0	0	0	0	0
WT333(F4E4E1AF1293)	3.84	13105	2022-11-29 10:56:32.863	0.023	0.115	1.084	2.258	0.305	4.883	2.351	-1.609	-29.136	0	0	0	0	0	0	0
WT333(F4E4E1AF1293)	3.84	13105	2022-11-29 10:56:32.863	0.023	0.115	1.084	2.258	0.305	4.883	2.362	-1.604	-29.026	0	0	0	0	0	0	0
WT333(F4E4E1AF1293)	3.84	13105	2022-11-29 10:56:32.895	-0.017	0.24	1.154	1.404	-4.028	1.709	2.368	-1.626	-28.938	0	0	0	0	0	0	0
WT333(F4E4E1AF1293)	3.84	13105	2022-11-29 10:56:32.895	-0.017	0.24	1.154	1.404	-4.028	1.709	2.373	-1.642	-28.845	0	0	0	0	0	0	0
WT333(F4E4E1AF1293)	3.84	13105	2022-11-29 10:56:32.895	-0.017	0.24	1.154	1.404	-4.028	1.709	2.384	-1.664	-28.757	0	0	0	0	0	0	0
WT333(F4E4E1AF1293)	3.84	13105	2022-11-29 10:56:32.895	0.128	0.069	0.931	7.568	1.465	-5.005	2.422	-1.653	-28.696	0	0	0	0	0	0	0
WT333(F4E4E1AF1293)	3.84	13105	2022-11-29 10:56:32.895	0.128	0.069	0.931	7.568	1.465	-5.005	2.466	-1.642	-28.641	0	0	0	0	0	0	0
WT333(F4E4E1AF1293)	3.84	13105	2022-11-29 10:56:32.895	0.128	0.069	0.931	7.568	1.465	-5.005	2.505	-1.637	-28.581	0	0	0	0	0	0	0
WT333(F4E4E1AF1293)	3.84	13105	2022-11-29 10:56:32.895	0.128	0.069	0.931	7.568	1.465	-5.005	2.543	-1.626	-28.526	0	0	0	0	0	0	0
WT333(F4E4E1AF1293)	3.84	13105	2022-11-29 10:56:32.895	0	-0.149	1.001	-2.38	1.038	-5.432	2.538	-1.62	-28.471	0	0	0	0	0	0	0
WT333(F4E4E1AF1293)	3.84	13105	2022-11-29 10:56:32.957	0	-0.149	1.001	-2.38	1.038	-5.432	2.521	-1.62	-28.416	0	0	0	0	0	0	0
WT333(F4E4E1AF1293)	3.84	13105	2022-11-29 10:56:32.957	0	-0.149	1.001	-2.38	1.038	-5.432	2.51	-1.615	-28.361	0	0	0	0	0	0	0
WT333(F4E4E1AF1293)	3.84	13105	2022-11-29 10:56:32.957	0	-0.149	1.001	-2.38	1.038	-5.432	2.494	-1.609	-28.301	0	0	0	0	0	0	0
WT333(F4E4E1AF1293)	3.84	13105	2022-11-29 10:56:32.957	0.042	-0.032	1.04	5.92	-0.427	2.93	2.521	-1.609	-28.207	0	0	0	0	0	0	0
WT333(F4E4E1AF1293)	3.84	13105	2022-11-29 10:56:32.957	0.042	-0.032	1.04	5.92	-0.427	2.93	2.543	-1.615	-28.109	0	0	0	0	0	0	0
WT333(F4E4E1AF1293)	3.84	13105	2022-11-29 10:56:32.957	0.042	-0.032	1.04	5.92	-0.427	2.93	2.571	-1.62	-28.015	0	0	0	0	0	0	0
WT333(F4E4E1AF1293)	3.84	13105	2022-11-29 10:56:32.957	0.042	-0.032	1.04	5.92	-0.427	2.93	2.593	-1.626	-27.916	0	0	0	0	0	0	0
WT333(F4E4E1AF1293)	3.84	13105	2022-11-29 10:56:32.957	-0.015	0.146	1.007	8.789	0.61	-4.028	2.631	-1.626	-27.856	0	0	0	0	0	0	0
WT333(F4E4E1AF1293)	3.84	13105	2022-11-29 10:56:33.051	-0.015	0.146	1.007	8.789	0.61	-4.028	2.67	-1.62	-27.795	0	0	0	0	0	0	0
WT333(F4E4E1AF1293)	3.84	13105	2022-11-29 10:56:33.051	-0.015	0.146	1.007	8.789	0.61	-4.028	2.714	-1.615	-27.735	0	0	0	0	0	0	0
WT333(F4E4E1AF1293)	3.84	13105	2022-11-29 10:56:33.051	-0.015	0.146	1.007	8.789	0.61	-4.028	2.758	-1.615	-27.675	0	0	0	0	0	0	0
WT333(F4E4E1AF1293)	3.84	13105	2022-11-29 10:56:33.051	-0.006	-0.062	0.975	-14.648	0.061	-1.892	2.681	-1.609	-27.603	0	0	0	0	0	0	0
WT333(F4E4E1AF1293)	3.84	13105	2022-11-29 10:56:33.051	-0.006	-0.062	0.975	-14.648	0.061	-1.892	2.604	-1.609	-27.532	0	0	0	0	0	0	0
WT333(F4E4E1AF1293)	3.84	13105	2022-11-29 10:56:33.051	-0.006	-0.062	0.975	-14.648	0.061	-1.892	2.527	-1.609	-27.46	0	0	0	0	0	0	0
WT333(F4E4E1AF1293)	3.84	13105	2022-11-29 10:56:33.051	-0.006	-0.062	0.975	-14.648	0.061	-1.892	2.45	-1.609	-27.389	0	0	0	0	0	0	0
WT333(F4E4E1AF1293)	3.84	13105	2022-11-29 10:56:33.051	0.018	0.02	1.061	4.761	-0.488	1.099	2.466	-1.609	-27.301	0	0	0	0	0	0	0
WT333(F4E4E1AF1293)	3.84	13105	2022-11-29 10:56:33.051	0.018	0.02	1.061	4.761	-0.488	1.099	2.488	-1.615	-27.219	0	0	0	0	0	0	0
WT333(F4E4E1AF1293)	3.84	13105	2022-11-29 10:56:33.051	0.018	0.02	1.061	4.761	-0.488	1.099	2.505	-1.615	-27.131	0	0	0	0	0	0	0
WT333(F4E4E1AF1293)	3.84	13105	2022-11-29 10:56:33.051	0.018	0.02	1.061	4.761	-0.488	1.099	2.527	-1.615	-27.048	0	0	0	0	0	0	0
WT333(F4E4E1AF1293)	3.84	13105	2022-11-29 10:56:33.051	0.043	0.358	1.008	7.08	-0.488	1.038	2.56	-1.62	-26.966	0	0	0	0	0	0	0
WT333(F4E4E1AF1293)	3.84	13105	2022-11-29 10:56:33.051	0.043	0.358	1.008	7.08	-0.488	1.038	2.593	-1.62	-26.878	0	0	0	0	0	0	0
WT333(F4E4E1AF1293)	3.84	13105	2022-11-29 10:56:33.051	0.043	0.358	1.008	7.08	-0.488	1.038	2.631	-1.62	-26.796	0	0	0	0	0	0	0
WT333(F4E4E1AF1293)	3.84	13105	2022-11-29 10:56:33.051	0.043	0.358	1.008	7.08	-0.488	1.038	2.67	-1.62	-26.713	0	0	0	0	0	0	0
WT333(F4E4E1AF1293)	3.84	13105	2022-11-29 10:56:33.051	0.059	-0.596	0.992	6.897	-0.305	-2.686	2.708	-1.62	-26.647	0	0	0	0	0	0	0
WT333(F4E4E1AF1293)	3.84	13105	2022-11-29 10:56:33.129	0.059	-0.596	0.992	6.897	-0.305	-2.686	2.736	-1.62	-26.581	0	0	0	0	0	0	0
WT333(F4E4E1AF1293)	3.84	13105	2022-11-29 10:56:33.129	0.059	-0.596	0.992	6.897	-0.305	-2.686	2.758	-1.626	-26.521	0	0	0	0	0	0	0
WT333(F4E4E1AF1293)	3.84	13105	2022-11-29 10:56:33.129	0.059	-0.596	0.992	6.897	-0.305	-2.686	2.78	-1.631	-26.455	0	0	0	0	0	0	0
WT333(F4E4E1AF1293)	3.84	13105	2022-11-29 10:56:33.129	0.075	0.083	0.977	2.563	1.709	1.343	2.78	-1.626	-26.367	0	0	0	0	0	0	0
WT333(F4E4E1AF1293)	3.84	13105	2022-11-29 10:56:33.129	0.075	0.083	0.977	2.563	1.709	1.343	2.78	-1.62	-26.285	0	0	0	0	0	0	0
WT333(F4E4E1AF1293)	3.84	13105	2022-11-29 10:56:33.129	0.075	0.083	0.977	2.563	1.709	1.343	2.78	-1.62	-26.197	0	0	0	0	0	0	0
WT333(F4E4E1AF1293)	3.84	13105	2022-11-29 10:56:33.129	0.075	0.083	0.977	2.563	1.709	1.343	2.78	-1.615	-26.115	0	0	0	0	0	0	0
WT333(F4E4E1AF1293)	3.84	13105	2022-11-29 10:56:33.129	0.038	-0.219	1.006	9.399	0.732	1.953	2.813	-1.615	-26.027	0	0	0	0	0	0	0
WT333(F4E4E1AF1293)	3.84	13105	2022-11-29 10:56:33.145	0.038	-0.219	1.006	9.399	0.732	1.953	2.845	-1.62	-25.939	0	0	0	0	0	0	0
WT333(F4E4E1AF1293)	3.84	13105	2022-11-29 10:56:33.145	0.038	-0.219	1.006	9.399	0.732	1.953	2.873	-1.62	-25.851	0	0	0	0	0	0	0
WT333(F4E4E1AF1293)	3.84	13105	2022-11-29 10:56:33.145	0.038	-0.219	1.006	9.399	0.732	1.953	2.906	-1.62	-25.763	0	0	0	0	0	0	0
WT333(F4E4E1AF1293)	3.84	13105	2022-11-29 10:56:33.145	0.005	-0.084	0.975	-6.348	2.014	-5.066	2.856	-1.615	-25.708	0	0	0	0	0	0	0
WT333(F4E4E1AF1293)	3.84	13105	2022-11-29 10:56:33.145	0.005	-0.084	0.975	-6.348	2.014	-5.066	2.807	-1.609	-25.659	0	0	0	0	0	0	0
WT333(F4E4E1AF1293)	3.84	13105	2022-11-29 10:56:33.145	0.005	-0.084	0.975	-6.348	2.014	-5.066	2.758	-1.604	-25.609	0	0	0	0	0	0	0
WT333(F4E4E1AF1293)	3.84	13105	2022-11-29 10:56:33.145	0.005	-0.084	0.975	-6.348	2.014	-5.066	2.708	-1.599	-25.554	0	0	0	0	0	0	0
WT333(F4E4E1AF1293)	3.84	13105	2022-11-29 10:56:33.145	-0.052	1.236	1.14	-12.878	-2.075	2.93	2.637	-1.609	-25.466	0	0	0	0	0	0	0
WT333(F4E4E1AF1293)	3.84	13105	2022-11-29 10:56:33.223	-0.105	2.473	2.28	-12.878	-2.075	2.93	2.582	-1.62	-25.373	0	0	0	0	0	0	0
WT333(F4E4E1AF1293)	3.84	13105	2022-11-29 10:56:33.223	-0.21	4.946	4.56	-12.878	-2.075	2.93	2.56	-1.615	-25.285	0	0	0	0	0	0	0
WT333(F4E4E1AF1293)	3.84	13105	2022-11-29 10:56:33.223	-0.42	9.893	9.12	-12.878	-2.075	2.93	2.565	-1.604	-25.203	0	0	0	0	0	0	0
WT333(F4E4E1AF1293)	3.84	13105	2022-11-29 10:56:33.223	0.14	-0.143	1.086	-19.348	-5.31	-9.644	2.538	-1.609	-25.181	0	0	0	0	0	0	0
WT333(F4E4E1AF1293)	3.84	13105	2022-11-29 10:56:33.223	0.14	-0.143	1.086	-19.348	-5.31	-9.644	2.505	-1.615	-25.159	0	0	0	0	0	0	0
WT333(F4E4E1AF1293)	3.84	13105	2022-11-29 10:56:33.223	0.14	-0.143	1.086	-19.348	-5.31	-9.644	2.472	-1.62	-25.131	0	0	0	0	0	0	0
WT333(F4E4E1AF1293)	3.84	13105	2022-11-29 10:56:33.223	0.14	-0.143	1.086	-19.348	-5.31	-9.644	2.439	-1.631	-25.109	0	0	0	0	0	0	0
WT333(F4E4E1AF1293)	3.84	13105	2022-11-29 10:56:33.223	-0.146	-0.724	1.052	-0.854	2.075	-2.441	2.488	-1.604	-25.049	0	0	0	0	0	0	0
WT333(F4E4E1AF1293)	3.84	13105	2022-11-29 10:56:33.223	-0.146	-0.724	1.052	-0.854	2.075	-2.441	2.532	-1.577	-24.988	0	0	0	0	0	0	0
WT333(F4E4E1AF1293)	3.84	13105	2022-11-29 10:56:33.223	-0.146	-0.724	1.052	-0.854	2.075	-2.441	2.571	-1.549	-24.928	0	0	0	0	0	0	0
WT333(F4E4E1AF1293)	3.84	13105	2022-11-29 10:56:33.223	-0.146	-0.724	1.052	-0.854	2.075	-2.441	2.604	-1.527	-24.862	0	0	0	0	0	0	0
WT333(F4E4E1AF1293)	3.84	13105	2022-11-29 10:56:33.223	0.074	0.697	1.136	23.193	-0.854	9.766	2.758	-1.516	-24.741	0	0	0	0	0	0	0
WT333(F4E4E1AF1293)	3.84	13105	2022-11-29 10:56:33.223	0.074	0.697	1.136	23.193	-0.854	9.766	2.911	-1.511	-24.62	0	0	0	0	0	0	0
WT333(F4E4E1AF1293)	3.84	13105	2022-11-29 10:56:33.223	0.074	0.697	1.136	23.193	-0.854	9.766	3.071	-1.505	-24.5	0	0	0	0	0	0	0
WT333(F4E4E1AF1293)	3.84	13105	2022-11-29 10:56:33.223	0.074	0.697	1.136	23.193	-0.854	9.766	3.224	-1.494	-24.379	0	0	0	0	0	0	0
WT333(F4E4E1AF1293)	3.84	13105	2022-11-29 10:56:33.223	0.004	0.053	0.99	2.502	-0.183	-0.793	3.279	-1.483	-24.313	0	0	0	0	0	0	0
WT333(F4E4E1AF1293)	3.84	13105	2022-11-29 10:56:33.285	0.004	0.053	0.99	2.502	-0.183	-0.793	3.334	-1.472	-24.241	0	0	0	0	0	0	0
WT333(F4E4E1AF1293)	3.84	13105	2022-11-29 10:56:33.285	0.004	0.053	0.99	2.502	-0.183	-0.793	3.384	-1.461	-24.175	0	0	0	0	0	0	0
WT333(F4E4E1AF1293)	3.84	13105	2022-11-29 10:56:33.285	0.004	0.053	0.99	2.502	-0.183	-0.793	3.433	-1.45	-24.104	0	0	0	0	0	0	0
WT333(F4E4E1AF1293)	3.84	13105	2022-11-29 10:56:33.285	0.041	0.104	1.051	6.47	0	-6.042	3.499	-1.434	-24.066	0	0	0	0	0	0	0
WT333(F4E4E1AF1293)	3.84	13105	2022-11-29 10:56:33.285	0.041	0.104	1.051	6.47	0	-6.042	3.571	-1.423	-24.022	0	0	0	0	0	0	0
WT333(F4E4E1AF1293)	3.84	13105	2022-11-29 10:56:33.285	0.041	0.104	1.051	6.47	0	-6.042	3.636	-1.412	-23.978	0	0	0	0	0	0	0
WT333(F4E4E1AF1293)	3.84	13105	2022-11-29 10:56:33.285	0.041	0.104	1.051	6.47	0	-6.042	3.697	-1.401	-23.939	0	0	0	0	0	0	0
WT333(F4E4E1AF1293)	3.84	13105	2022-11-29 10:56:33.285	0.098	-0.042	0.937	43.213	-0.061	9.399	3.944	-1.395	-23.818	0	0	0	0	0	0	0
WT333(F4E4E1AF1293)	3.84	13105	2022-11-29 10:56:33.316	0.098	-0.042	0.937	43.213	-0.061	9.399	4.186	-1.39	-23.698	0	0	0	0	0	0	0
WT333(F4E4E1AF1293)	3.84	13105	2022-11-29 10:56:33.316	0.098	-0.042	0.937	43.213	-0.061	9.399	4.422	-1.384	-23.577	0	0	0	0	0	0	0
WT333(F4E4E1AF1293)	3.84	13105	2022-11-29 10:56:33.316	0.098	-0.042	0.937	43.213	-0.061	9.399	4.664	-1.384	-23.461	0	0	0	0	0	0	0
WT333(F4E4E1AF1293)	3.84	13105	2022-11-29 10:56:33.316	-0.005	0.002	0.916	-1.892	-0.183	-6.775	4.675	-1.379	-23.417	0	0	0	0	0	0	0
WT333(F4E4E1AF1293)	3.84	13105	2022-11-29 10:56:33.316	-0.005	0.002	0.916	-1.892	-0.183	-6.775	4.686	-1.373	-23.379	0	0	0	0	0	0	0
WT333(F4E4E1AF1293)	3.84	13105	2022-11-29 10:56:33.316	-0.005	0.002	0.916	-1.892	-0.183	-6.775	4.691	-1.362	-23.34	0	0	0	0	0	0	0
WT333(F4E4E1AF1293)	3.84	13105	2022-11-29 10:56:33.316	-0.005	0.002	0.916	-1.892	-0.183	-6.775	4.702	-1.357	-23.302	0	0	0	0	0	0	0
WT333(F4E4E1AF1293)	3.84	13105	2022-11-29 10:56:33.316	0.01	0.277	1.028	38.147	-0.854	8.728	4.911	-1.362	-23.187	0	0	0	0	0	0	0
WT333(F4E4E1AF1293)	3.84	13105	2022-11-29 10:56:33.410	0.01	0.277	1.028	38.147	-0.854	8.728	5.114	-1.362	-23.071	0	0	0	0	0	0	0
WT333(F4E4E1AF1293)	3.84	13105	2022-11-29 10:56:33.410	0.01	0.277	1.028	38.147	-0.854	8.728	5.323	-1.368	-22.961	0	0	0	0	0	0	0
WT333(F4E4E1AF1293)	3.84	13105	2022-11-29 10:56:33.410	0.01	0.277	1.028	38.147	-0.854	8.728	5.526	-1.373	-22.846	0	0	0	0	0	0	0
WT333(F4E4E1AF1293)	3.84	13105	2022-11-29 10:56:33.410	0.004	0.028	0.827	6.897	-0.854	-3.235	5.576	-1.368	-22.791	0	0	0	0	0	0	0
WT333(F4E4E1AF1293)	3.84	13105	2022-11-29 10:56:33.410	0.004	0.028	0.827	6.897	-0.854	-3.235	5.625	-1.368	-22.736	0	0	0	0	0	0	0
WT333(F4E4E1AF1293)	3.84	13105	2022-11-29 10:56:33.410	0.004	0.028	0.827	6.897	-0.854	-3.235	5.674	-1.368	-22.681	0	0	0	0	0	0	0
WT333(F4E4E1AF1293)	3.84	13105	2022-11-29 10:56:33.410	0.004	0.028	0.827	6.897	-0.854	-3.235	5.724	-1.362	-22.626	0	0	0	0	0	0	0
WT333(F4E4E1AF1293)	3.84	13105	2022-11-29 10:56:33.410	0.033	0.109	1.011	16.846	0	0.732	5.817	-1.362	-22.549	0	0	0	0	0	0	0
WT333(F4E4E1AF1293)	3.84	13105	2022-11-29 10:56:33.441	0.033	0.109	1.011	16.846	0	0.732	5.911	-1.357	-22.473	0	0	0	0	0	0	0
WT333(F4E4E1AF1293)	3.84	13105	2022-11-29 10:56:33.441	0.033	0.109	1.011	16.846	0	0.732	6.01	-1.351	-22.401	0	0	0	0	0	0	0
WT333(F4E4E1AF1293)	3.84	13105	2022-11-29 10:56:33.441	0.033	0.109	1.011	16.846	0	0.732	6.103	-1.351	-22.324	0	0	0	0	0	0	0
WT333(F4E4E1AF1293)	3.84	13105	2022-11-29 10:56:33.441	0.056	-0.148	0.997	17.09	-0.488	7.263	6.191	-1.357	-22.22	0	0	0	0	0	0	0
WT333(F4E4E1AF1293)	3.84	13105	2022-11-29 10:56:33.441	0.056	-0.148	0.997	17.09	-0.488	7.263	6.279	-1.362	-22.11	0	0	0	0	0	0	0
WT333(F4E4E1AF1293)	3.84	13105	2022-11-29 10:56:33.441	0.056	-0.148	0.997	17.09	-0.488	7.263	6.367	-1.368	-22.006	0	0	0	0	0	0	0
WT333(F4E4E1AF1293)	3.84	13105	2022-11-29 10:56:33.441	0.056	-0.148	0.997	17.09	-0.488	7.263	6.449	-1.373	-21.896	0	0	0	0	0	0	0
WT333(F4E4E1AF1293)	3.84	13105	2022-11-29 10:56:33.441	-0.012	-0.148	1.044	-3.662	-0.916	-5.92	6.432	-1.373	-21.857	0	0	0	0	0	0	0
WT333(F4E4E1AF1293)	3.84	13105	2022-11-29 10:56:33.441	-0.012	-0.148	1.044	-3.662	-0.916	-5.92	6.411	-1.379	-21.819	0	0	0	0	0	0	0
WT333(F4E4E1AF1293)	3.84	13105	2022-11-29 10:56:33.441	-0.012	-0.148	1.044	-3.662	-0.916	-5.92	6.383	-1.379	-21.775	0	0	0	0	0	0	0
WT333(F4E4E1AF1293)	3.84	13105	2022-11-29 10:56:33.441	-0.012	-0.148	1.044	-3.662	-0.916	-5.92	6.356	-1.379	-21.736	0	0	0	0	0	0	0
WT333(F4E4E1AF1293)	3.84	13105	2022-11-29 10:56:33.441	0.029	0.566	1.224	42.053	-0.305	6.042	6.564	-1.384	-21.638	0	0	0	0	0	0	0
WT333(F4E4E1AF1293)	3.84	13105	2022-11-29 10:56:33.441	0.029	0.566	1.224	42.053	-0.305	6.042	6.768	-1.39	-21.533	0	0	0	0	0	0	0
WT333(F4E4E1AF1293)	3.84	13105	2022-11-29 10:56:33.441	0.029	0.566	1.224	42.053	-0.305	6.042	6.982	-1.395	-21.434	0	0	0	0	0	0	0
WT333(F4E4E1AF1293)	3.84	13105	2022-11-29 10:56:33.441	0.031	0.005	1.013	31.311	-3.357	3.906	7.136	-1.412	-21.352	0	0	0	0	0	0	0
WT333(F4E4E1AF1293)	3.84	13105	2022-11-29 10:56:33.441	0.031	0.005	1.013	31.311	-3.357	3.906	7.289	-1.428	-21.264	0	0	0	0	0	0	0
WT333(F4E4E1AF1293)	3.84	13105	2022-11-29 10:56:33.473	0.031	0.005	1.013	31.311	-3.357	3.906	7.443	-1.45	-21.176	0	0	0	0	0	0	0
WT333(F4E4E1AF1293)	3.84	13105	2022-11-29 10:56:33.473	0.031	0.005	1.013	31.311	-3.357	3.906	7.592	-1.467	-21.094	0	0	0	0	0	0	0
WT333(F4E4E1AF1293)	3.84	13105	2022-11-29 10:56:33.473	0.055	0.28	1.06	-21.179	-4.639	-18.311	7.487	-1.478	-21.116	0	0	0	0	0	0	0
WT333(F4E4E1AF1293)	3.84	13105	2022-11-29 10:56:33.473	0.055	0.28	1.06	-21.179	-4.639	-18.311	7.383	-1.489	-21.143	0	0	0	0	0	0	0
WT333(F4E4E1AF1293)	3.84	13105	2022-11-29 10:56:33.473	0.055	0.28	1.06	-21.179	-4.639	-18.311	7.278	-1.5	-21.171	0	0	0	0	0	0	0
WT333(F4E4E1AF1293)	3.84	13105	2022-11-29 10:56:33.473	0.055	0.28	1.06	-21.179	-4.639	-18.311	7.174	-1.511	-21.193	0	0	0	0	0	0	0
WT333(F4E4E1AF1293)	3.84	13105	2022-11-29 10:56:33.473	0.061	-0.596	0.74	59.814	-2.563	5.371	7.471	-1.533	-21.099	0	0	0	0	0	0	0
WT333(F4E4E1AF1293)	3.84	13105	2022-11-29 10:56:33.473	0.061	-0.596	0.74	59.814	-2.563	5.371	7.756	-1.549	-21.006	0	0	0	0	0	0	0
WT333(F4E4E1AF1293)	3.84	13105	2022-11-29 10:56:33.551	0.061	-0.596	0.74	59.814	-2.563	5.371	8.036	-1.571	-20.912	0	0	0	0	0	0	0
WT333(F4E4E1AF1293)	3.84	13105	2022-11-29 10:56:33.551	0.061	-0.596	0.74	59.814	-2.563	5.371	8.317	-1.593	-20.819	0	0	0	0	0	0	0
WT333(F4E4E1AF1293)	3.84	13105	2022-11-29 10:56:33.551	0.096	-0.185	1.053	6.531	1.404	7.446	8.322	-1.599	-20.709	0	0	0	0	0	0	0
WT333(F4E4E1AF1293)	3.84	13105	2022-11-29 10:56:33.551	0.096	-0.185	1.053	6.531	1.404	7.446	8.328	-1.604	-20.605	0	0	0	0	0	0	0
WT333(F4E4E1AF1293)	3.84	13105	2022-11-29 10:56:33.551	0.096	-0.185	1.053	6.531	1.404	7.446	8.333	-1.609	-20.5	0	0	0	0	0	0	0
WT333(F4E4E1AF1293)	3.84	13105	2022-11-29 10:56:33.551	0.096	-0.185	1.053	6.531	1.404	7.446	8.333	-1.615	-20.391	0	0	0	0	0	0	0
WT333(F4E4E1AF1293)	3.84	13105	2022-11-29 10:56:33.551	-0.008	0.138	0.947	5.676	0.122	-2.441	8.333	-1.62	-20.336	0	0	0	0	0	0	0
WT333(F4E4E1AF1293)	3.84	13105	2022-11-29 10:56:33.551	-0.008	0.138	0.947	5.676	0.122	-2.441	8.339	-1.626	-20.281	0	0	0	0	0	0	0
WT333(F4E4E1AF1293)	3.84	13105	2022-11-29 10:56:33.645	-0.008	0.138	0.947	5.676	0.122	-2.441	8.339	-1.631	-20.226	0	0	0	0	0	0	0
WT333(F4E4E1AF1293)	3.84	13105	2022-11-29 10:56:33.645	-0.008	0.138	0.947	5.676	0.122	-2.441	8.344	-1.637	-20.165	0	0	0	0	0	0	0
WT333(F4E4E1AF1293)	3.84	13105	2022-11-29 10:56:33.645	-0.214	0.1	0.711	-56.763	0.488	-22.217	8.042	-1.62	-20.209	0	0	0	0	0	0	0
WT333(F4E4E1AF1293)	3.84	13105	2022-11-29 10:56:33.645	-0.214	0.1	0.711	-56.763	0.488	-22.217	7.74	-1.604	-20.253	0	0	0	0	0	0	0
WT333(F4E4E1AF1293)	3.84	13105	2022-11-29 10:56:33.645	-0.214	0.1	0.711	-56.763	0.488	-22.217	7.438	-1.588	-20.297	0	0	0	0	0	0	0
WT333(F4E4E1AF1293)	3.84	13105	2022-11-29 10:56:33.645	-0.214	0.1	0.711	-56.763	0.488	-22.217	7.141	-1.566	-20.341	0	0	0	0	0	0	0
WT333(F4E4E1AF1293)	3.84	13105	2022-11-29 10:56:33.645	0.18	-0.078	1.127	53.04	-1.953	4.395	7.383	-1.577	-20.259	0	0	0	0	0	0	0
WT333(F4E4E1AF1293)	3.84	13105	2022-11-29 10:56:33.645	0.18	-0.078	1.127	53.04	-1.953	4.395	7.625	-1.593	-20.171	0	0	0	0	0	0	0
WT333(F4E4E1AF1293)	3.84	13105	2022-11-29 10:56:33.676	0.18	-0.078	1.127	53.04	-1.953	4.395	7.872	-1.609	-20.083	0	0	0	0	0	0	0
WT333(F4E4E1AF1293)	3.84	13105	2022-11-29 10:56:33.676	0.18	-0.078	1.127	53.04	-1.953	4.395	8.108	-1.626	-20.001	0	0	0	0	0	0	0
WT333(F4E4E1AF1293)	3.84	13105	2022-11-29 10:56:33.676	0.061	0.552	1.137	12.634	1.831	5.737	8.152	-1.62	-19.902	0	0	0	0	0	0	0
WT333(F4E4E1AF1293)	3.84	13105	2022-11-29 10:56:33.676	0.061	0.552	1.137	12.634	1.831	5.737	8.201	-1.62	-19.808	0	0	0	0	0	0	0
WT333(F4E4E1AF1293)	3.84	13105	2022-11-29 10:56:33.676	0.061	0.552	1.137	12.634	1.831	5.737	8.251	-1.615	-19.715	0	0	0	0	0	0	0
WT333(F4E4E1AF1293)	3.84	13105	2022-11-29 10:56:33.676	0.061	0.552	1.137	12.634	1.831	5.737	8.306	-1.615	-19.622	0	0	0	0	0	0	0
WT333(F4E4E1AF1293)	3.84	13105	2022-11-29 10:56:33.676	-0.017	-0.05	0.785	41.199	1.404	0.427	8.503	-1.609	-19.55	0	0	0	0	0	0	0
WT333(F4E4E1AF1293)	3.84	13105	2022-11-29 10:56:33.676	-0.017	-0.05	0.785	41.199	1.404	0.427	8.701	-1.604	-19.484	0	0	0	0	0	0	0
WT333(F4E4E1AF1293)	3.84	13105	2022-11-29 10:56:33.738	-0.017	-0.05	0.785	41.199	1.404	0.427	8.893	-1.599	-19.418	0	0	0	0	0	0	0
WT333(F4E4E1AF1293)	3.84	13105	2022-11-29 10:56:33.738	-0.017	-0.05	0.785	41.199	1.404	0.427	9.086	-1.593	-19.352	0	0	0	0	0	0	0
WT333(F4E4E1AF1293)	3.84	13105	2022-11-29 10:56:33.738	0.098	-0.172	0.994	10.071	0.488	-13.611	9.124	-1.582	-19.358	0	0	0	0	0	0	0
WT333(F4E4E1AF1293)	3.84	13105	2022-11-29 10:56:33.738	0.098	-0.172	0.994	10.071	0.488	-13.611	9.157	-1.577	-19.363	0	0	0	0	0	0	0
WT333(F4E4E1AF1293)	3.84	13105	2022-11-29 10:56:33.738	0.098	-0.172	0.994	10.071	0.488	-13.611	9.19	-1.566	-19.363	0	0	0	0	0	0	0
WT333(F4E4E1AF1293)	3.84	13105	2022-11-29 10:56:33.738	0.098	-0.172	0.994	10.071	0.488	-13.611	9.218	-1.56	-19.369	0	0	0	0	0	0	0
WT333(F4E4E1AF1293)	3.84	13105	2022-11-29 10:56:33.738	0.033	-0.279	1.132	-32.41	2.563	1.465	9.031	-1.555	-19.297	0	0	0	0	0	0	0
WT333(F4E4E1AF1293)	3.84	13105	2022-11-29 10:56:33.738	0.033	-0.279	1.132	-32.41	2.563	1.465	8.844	-1.549	-19.226	0	0	0	0	0	0	0
WT333(F4E4E1AF1293)	3.84	13105	2022-11-29 10:56:33.801	0.033	-0.279	1.132	-32.41	2.563	1.465	8.652	-1.544	-19.155	0	0	0	0	0	0	0
WT333(F4E4E1AF1293)	3.84	13105	2022-11-29 10:56:33.801	0.033	-0.279	1.132	-32.41	2.563	1.465	8.465	-1.538	-19.078	0	0	0	0	0	0	0
WT333(F4E4E1AF1293)	3.84	13105	2022-11-29 10:56:33.801	0.042	-0.09	0.793	-11.047	2.747	6.897	8.377	-1.538	-18.984	0	0	0	0	0	0	0
WT333(F4E4E1AF1293)	3.84	13105	2022-11-29 10:56:33.801	0.042	-0.09	0.793	-11.047	2.747	6.897	8.289	-1.538	-18.885	0	0	0	0	0	0	0
WT333(F4E4E1AF1293)	3.84	13105	2022-11-29 10:56:33.801	0.042	-0.09	0.793	-11.047	2.747	6.897	8.201	-1.538	-18.787	0	0	0	0	0	0	0
WT333(F4E4E1AF1293)	3.84	13105	2022-11-29 10:56:33.801	0.042	-0.09	0.793	-11.047	2.747	6.897	8.119	-1.533	-18.688	0	0	0	0	0	0	0

## Sheet: 5.0kg
设备名称	电压	版本	片上时间	加速度X(g)	加速度Y(g)	加速度Z(g)	角速度X(°/s)	角速度Y(°/s)	角速度Z(°/s)	角度X(°)	角度Y(°)	角度Z(°)	磁场X	磁场Y	磁场Z	四元数0	四元数1	四元数2	四元数3	状态
WT333(F4E4E1AF1293)	3.85	13105	2022-11-29 10:25:55.760	0.057	0.148	1.059	5.676	0	-1.709	5.191	-0.824	-71.565	0	0	0	0	0	0	0
WT333(F4E4E1AF1293)	3.85	13105	2022-11-29 10:25:55.760	0.057	0.148	1.059	5.676	0	-1.709	5.224	-0.824	-71.691	0	0	0	0	0	0	0
WT333(F4E4E1AF1293)	3.85	13105	2022-11-29 10:25:55.760	0.057	0.148	1.059	5.676	0	-1.709	5.262	-0.818	-71.823	0	0	0	0	0	0	0
WT333(F4E4E1AF1293)	3.85	13105	2022-11-29 10:25:55.760	0.014	0.107	0.965	-5.798	-1.587	-4.272	5.24	-0.824	-71.971	0	0	0	0	0	0	0
WT333(F4E4E1AF1293)	3.85	13105	2022-11-29 10:25:55.760	0.014	0.107	0.965	-5.798	-1.587	-4.272	5.219	-0.829	-72.12	0	0	0	0	0	0	0
WT333(F4E4E1AF1293)	3.85	13105	2022-11-29 10:25:55.760	0.014	0.107	0.965	-5.798	-1.587	-4.272	5.197	-0.835	-72.268	0	0	0	0	0	0	0
WT333(F4E4E1AF1293)	3.85	13105	2022-11-29 10:25:55.760	0.014	0.107	0.965	-5.798	-1.587	-4.272	5.175	-0.84	-72.422	0	0	0	0	0	0	0
WT333(F4E4E1AF1293)	3.85	13105	2022-11-29 10:25:55.838	-0.014	-0.091	0.942	5.554	0.732	-3.052	5.208	-0.829	-72.565	0	0	0	0	0	0	0
WT333(F4E4E1AF1293)	3.85	13105	2022-11-29 10:25:55.853	-0.014	-0.091	0.942	5.554	0.732	-3.052	5.235	-0.824	-72.697	0	0	0	0	0	0	0
WT333(F4E4E1AF1293)	3.85	13105	2022-11-29 10:25:55.853	-0.014	-0.091	0.942	5.554	0.732	-3.052	5.268	-0.813	-72.834	0	0	0	0	0	0	0
WT333(F4E4E1AF1293)	3.85	13105	2022-11-29 10:25:55.853	-0.014	-0.091	0.942	5.554	0.732	-3.052	5.295	-0.807	-72.96	0	0	0	0	0	0	0
WT333(F4E4E1AF1293)	3.85	13105	2022-11-29 10:25:55.853	0.075	0.115	1.068	-7.69	-0.916	-0.793	5.257	-0.807	-73.087	0	0	0	0	0	0	0
WT333(F4E4E1AF1293)	3.85	13105	2022-11-29 10:25:55.853	0.075	0.115	1.068	-7.69	-0.916	-0.793	5.219	-0.807	-73.202	0	0	0	0	0	0	0
WT333(F4E4E1AF1293)	3.85	13105	2022-11-29 10:25:55.853	0.075	0.115	1.068	-7.69	-0.916	-0.793	5.18	-0.813	-73.323	0	0	0	0	0	0	0
WT333(F4E4E1AF1293)	3.85	13105	2022-11-29 10:25:55.853	0.075	0.115	1.068	-7.69	-0.916	-0.793	5.142	-0.813	-73.46	0	0	0	0	0	0	0
WT333(F4E4E1AF1293)	3.85	13105	2022-11-29 10:25:55.869	-0.167	0.393	0.996	7.019	3.235	4.883	5.18	-0.802	-73.597	0	0	0	0	0	0	0
WT333(F4E4E1AF1293)	3.85	13105	2022-11-29 10:25:55.869	-0.167	0.393	0.996	7.019	3.235	4.883	5.219	-0.786	-73.773	0	0	0	0	0	0	0
WT333(F4E4E1AF1293)	3.85	13105	2022-11-29 10:25:55.869	-0.167	0.393	0.996	7.019	3.235	4.883	5.262	-0.775	-73.976	0	0	0	0	0	0	0
WT333(F4E4E1AF1293)	3.85	13105	2022-11-29 10:25:55.869	-0.167	0.393	0.996	7.019	3.235	4.883	5.306	-0.764	-74.207	0	0	0	0	0	0	0
WT333(F4E4E1AF1293)	3.85	13105	2022-11-29 10:25:55.869	0.168	-0.104	1.074	-10.498	-0.427	-0.305	5.262	-0.764	-74.46	0	0	0	0	0	0	0
WT333(F4E4E1AF1293)	3.85	13105	2022-11-29 10:25:55.869	0.168	-0.104	1.074	-10.498	-0.427	-0.305	5.219	-0.769	-74.707	0	0	0	0	0	0	0
WT333(F4E4E1AF1293)	3.85	13105	2022-11-29 10:25:55.869	0.168	-0.104	1.074	-10.498	-0.427	-0.305	5.169	-0.769	-74.96	0	0	0	0	0	0	0
WT333(F4E4E1AF1293)	3.85	13105	2022-11-29 10:25:55.869	0.168	-0.104	1.074	-10.498	-0.427	-0.305	5.114	-0.775	-75.201	0	0	0	0	0	0	0
WT333(F4E4E1AF1293)	3.85	13105	2022-11-29 10:25:55.901	-0.093	0.295	1.013	-7.019	0.305	0.366	5.081	-0.775	-75.465	0	0	0	0	0	0	0
WT333(F4E4E1AF1293)	3.85	13105	2022-11-29 10:25:55.901	-0.093	0.295	1.013	-7.019	0.305	0.366	5.054	-0.775	-75.745	0	0	0	0	0	0	0
WT333(F4E4E1AF1293)	3.85	13105	2022-11-29 10:25:55.901	-0.093	0.295	1.013	-7.019	0.305	0.366	5.026	-0.78	-76.036	0	0	0	0	0	0	0
WT333(F4E4E1AF1293)	3.85	13105	2022-11-29 10:25:55.901	-0.093	0.295	1.013	-7.019	0.305	0.366	4.993	-0.78	-76.339	0	0	0	0	0	0	0
WT333(F4E4E1AF1293)	3.85	13105	2022-11-29 10:25:55.901	0.102	-0.004	1.059	-0.183	-0.244	-1.282	4.999	-0.786	-76.657	0	0	0	0	0	0	0
WT333(F4E4E1AF1293)	3.85	13105	2022-11-29 10:25:55.901	0.102	-0.004	1.059	-0.183	-0.244	-1.282	5.004	-0.791	-76.976	0	0	0	0	0	0	0
WT333(F4E4E1AF1293)	3.85	13105	2022-11-29 10:25:55.901	0.102	-0.004	1.059	-0.183	-0.244	-1.282	5.004	-0.797	-77.3	0	0	0	0	0	0	0
WT333(F4E4E1AF1293)	3.85	13105	2022-11-29 10:25:55.901	0.102	-0.004	1.059	-0.183	-0.244	-1.282	5.004	-0.802	-77.624	0	0	0	0	0	0	0
WT333(F4E4E1AF1293)	3.85	13105	2022-11-29 10:25:55.932	-0.065	0.01	0.948	-4.333	0.122	0.122	4.988	-0.802	-77.953	0	0	0	0	0	0	0
WT333(F4E4E1AF1293)	3.85	13105	2022-11-29 10:25:55.932	-0.065	0.01	0.948	-4.333	0.122	0.122	4.966	-0.802	-78.283	0	0	0	0	0	0	0
WT333(F4E4E1AF1293)	3.85	13105	2022-11-29 10:25:55.932	-0.065	0.01	0.948	-4.333	0.122	0.122	4.949	-0.802	-78.618	0	0	0	0	0	0	0
WT333(F4E4E1AF1293)	3.85	13105	2022-11-29 10:25:55.932	-0.065	0.01	0.948	-4.333	0.122	0.122	4.927	-0.802	-78.959	0	0	0	0	0	0	0
WT333(F4E4E1AF1293)	3.85	13105	2022-11-29 10:25:55.932	-0.013	0.08	1.027	-6.104	0	-0.061	4.9	-0.802	-79.299	0	0	0	0	0	0	0
WT333(F4E4E1AF1293)	3.85	13105	2022-11-29 10:25:55.932	-0.013	0.08	1.027	-6.104	0	-0.061	4.872	-0.802	-79.64	0	0	0	0	0	0	0
WT333(F4E4E1AF1293)	3.85	13105	2022-11-29 10:25:55.932	-0.013	0.08	1.027	-6.104	0	-0.061	4.845	-0.802	-79.98	0	0	0	0	0	0	0
WT333(F4E4E1AF1293)	3.85	13105	2022-11-29 10:25:55.932	-0.013	0.08	1.027	-6.104	0	-0.061	4.818	-0.802	-80.321	0	0	0	0	0	0	0
WT333(F4E4E1AF1293)	3.85	13105	2022-11-29 10:25:55.963	0.034	0.043	0.978	-2.991	0.061	1.526	4.807	-0.802	-80.656	0	0	0	0	0	0	0
WT333(F4E4E1AF1293)	3.85	13105	2022-11-29 10:25:55.963	0.034	0.043	0.978	-2.991	0.061	1.526	4.796	-0.802	-80.991	0	0	0	0	0	0	0
WT333(F4E4E1AF1293)	3.85	13105	2022-11-29 10:25:55.963	0.034	0.043	0.978	-2.991	0.061	1.526	4.779	-0.802	-81.326	0	0	0	0	0	0	0
WT333(F4E4E1AF1293)	3.85	13105	2022-11-29 10:25:55.963	0.034	0.043	0.978	-2.991	0.061	1.526	4.768	-0.802	-81.656	0	0	0	0	0	0	0
WT333(F4E4E1AF1293)	3.85	13105	2022-11-29 10:25:55.963	-0.012	0.207	1	2.075	-0.305	1.587	4.779	-0.807	-81.991	0	0	0	0	0	0	0
WT333(F4E4E1AF1293)	3.85	13105	2022-11-29 10:25:55.963	-0.012	0.207	1	2.075	-0.305	1.587	4.79	-0.807	-82.326	0	0	0	0	0	0	0
WT333(F4E4E1AF1293)	3.85	13105	2022-11-29 10:25:55.963	-0.012	0.207	1	2.075	-0.305	1.587	4.807	-0.813	-82.656	0	0	0	0	0	0	0
WT333(F4E4E1AF1293)	3.85	13105	2022-11-29 10:25:55.963	-0.012	0.207	1	2.075	-0.305	1.587	4.818	-0.818	-82.991	0	0	0	0	0	0	0
WT333(F4E4E1AF1293)	3.85	13105	2022-11-29 10:25:56.057	-0.021	-0.011	1.012	9.583	-0.122	-0.183	4.867	-0.818	-83.331	0	0	0	0	0	0	0
WT333(F4E4E1AF1293)	3.85	13105	2022-11-29 10:25:56.057	-0.021	-0.011	1.012	9.583	-0.122	-0.183	4.922	-0.824	-83.672	0	0	0	0	0	0	0
WT333(F4E4E1AF1293)	3.85	13105	2022-11-29 10:25:56.057	-0.021	-0.011	1.012	9.583	-0.122	-0.183	4.971	-0.824	-84.012	0	0	0	0	0	0	0
WT333(F4E4E1AF1293)	3.85	13105	2022-11-29 10:25:56.057	-0.021	-0.011	1.012	9.583	-0.122	-0.183	5.021	-0.818	-84.359	0	0	0	0	0	0	0
WT333(F4E4E1AF1293)	3.85	13105	2022-11-29 10:25:56.057	0.039	0.037	0.98	-5.127	-0.549	-0.061	4.999	-0.824	-84.699	0	0	0	0	0	0	0
WT333(F4E4E1AF1293)	3.85	13105	2022-11-29 10:25:56.057	0.039	0.037	0.98	-5.127	-0.549	-0.061	4.977	-0.824	-85.04	0	0	0	0	0	0	0
WT333(F4E4E1AF1293)	3.85	13105	2022-11-29 10:25:56.057	0.039	0.037	0.98	-5.127	-0.549	-0.061	4.949	-0.824	-85.38	0	0	0	0	0	0	0
WT333(F4E4E1AF1293)	3.85	13105	2022-11-29 10:25:56.057	-0.014	0	0.992	-0.549	0.305	0.244	4.949	-0.818	-85.721	0	0	0	0	0	0	0
WT333(F4E4E1AF1293)	3.85	13105	2022-11-29 10:25:56.088	-0.014	0	0.992	-0.549	0.305	0.244	4.949	-0.813	-86.061	0	0	0	0	0	0	0
WT333(F4E4E1AF1293)	3.85	13105	2022-11-29 10:25:56.088	-0.014	0	0.992	-0.549	0.305	0.244	4.949	-0.807	-86.402	0	0	0	0	0	0	0
WT333(F4E4E1AF1293)	3.85	13105	2022-11-29 10:25:56.088	-0.014	0	0.992	-0.549	0.305	0.244	4.949	-0.802	-86.743	0	0	0	0	0	0	0
WT333(F4E4E1AF1293)	3.85	13105	2022-11-29 10:25:56.088	0.02	0.228	1.048	-4.272	-1.038	-0.305	4.927	-0.802	-87.083	0	0	0	0	0	0	0
WT333(F4E4E1AF1293)	3.85	13105	2022-11-29 10:25:56.088	0.02	0.228	1.048	-4.272	-1.038	-0.305	4.911	-0.807	-87.424	0	0	0	0	0	0	0
WT333(F4E4E1AF1293)	3.85	13105	2022-11-29 10:25:56.088	0.02	0.228	1.048	-4.272	-1.038	-0.305	4.889	-0.813	-87.77	0	0	0	0	0	0	0
WT333(F4E4E1AF1293)	3.85	13105	2022-11-29 10:25:56.088	0.02	0.228	1.048	-4.272	-1.038	-0.305	4.872	-0.818	-88.11	0	0	0	0	0	0	0
WT333(F4E4E1AF1293)	3.85	13105	2022-11-29 10:25:56.088	0.009	0.129	0.954	1.404	-0.061	2.625	4.878	-0.818	-88.434	0	0	0	0	0	0	0
WT333(F4E4E1AF1293)	3.85	13105	2022-11-29 10:25:56.119	0.009	0.129	0.954	1.404	-0.061	2.625	4.889	-0.824	-88.759	0	0	0	0	0	0	0
WT333(F4E4E1AF1293)	3.85	13105	2022-11-29 10:25:56.119	0.009	0.129	0.954	1.404	-0.061	2.625	4.9	-0.829	-89.083	0	0	0	0	0	0	0
WT333(F4E4E1AF1293)	3.85	13105	2022-11-29 10:25:56.119	0.009	0.129	0.954	1.404	-0.061	2.625	4.905	-0.829	-89.407	0	0	0	0	0	0	0
WT333(F4E4E1AF1293)	3.85	13105	2022-11-29 10:25:56.119	0.161	-0.303	1.059	2.563	0.977	-0.244	4.922	-0.824	-89.747	0	0	0	0	0	0	0
WT333(F4E4E1AF1293)	3.85	13105	2022-11-29 10:25:56.119	0.161	-0.303	1.059	2.563	0.977	-0.244	4.933	-0.813	-90.082	0	0	0	0	0	0	0
WT333(F4E4E1AF1293)	3.85	13105	2022-11-29 10:25:56.119	0.161	-0.303	1.059	2.563	0.977	-0.244	4.938	-0.802	-90.423	0	0	0	0	0	0	0
WT333(F4E4E1AF1293)	3.85	13105	2022-11-29 10:25:56.119	0.161	-0.303	1.059	2.563	0.977	-0.244	4.949	-0.786	-90.764	0	0	0	0	0	0	0
WT333(F4E4E1AF1293)	3.85	13105	2022-11-29 10:25:56.119	-0.069	0.141	1.003	15.137	3.174	10.498	5.021	-0.769	-91.049	0	0	0	0	0	0	0
WT333(F4E4E1AF1293)	3.85	13105	2022-11-29 10:25:56.150	-0.069	0.141	1.003	15.137	3.174	10.498	5.092	-0.747	-91.335	0	0	0	0	0	0	0
WT333(F4E4E1AF1293)	3.85	13105	2022-11-29 10:25:56.150	-0.069	0.141	1.003	15.137	3.174	10.498	5.164	-0.731	-91.615	0	0	0	0	0	0	0
WT333(F4E4E1AF1293)	3.85	13105	2022-11-29 10:25:56.150	-0.069	0.141	1.003	15.137	3.174	10.498	5.235	-0.709	-91.895	0	0	0	0	0	0	0
WT333(F4E4E1AF1293)	3.85	13105	2022-11-29 10:25:56.150	-0.025	0.059	0.936	5.31	1.648	-1.282	5.257	-0.692	-92.236	0	0	0	0	0	0	0
WT333(F4E4E1AF1293)	3.85	13105	2022-11-29 10:25:56.150	-0.025	0.059	0.936	5.31	1.648	-1.282	5.284	-0.676	-92.576	0	0	0	0	0	0	0
WT333(F4E4E1AF1293)	3.85	13105	2022-11-29 10:25:56.150	-0.025	0.059	0.936	5.31	1.648	-1.282	5.312	-0.659	-92.911	0	0	0	0	0	0	0
WT333(F4E4E1AF1293)	3.85	13105	2022-11-29 10:25:56.150	-0.025	0.059	0.936	5.31	1.648	-1.282	5.334	-0.643	-93.252	0	0	0	0	0	0	0
WT333(F4E4E1AF1293)	3.85	13105	2022-11-29 10:25:56.150	0.049	-0.042	1.069	-12.39	1.892	-1.77	5.273	-0.626	-93.587	0	0	0	0	0	0	0
WT333(F4E4E1AF1293)	3.85	13105	2022-11-29 10:25:56.197	0.049	-0.042	1.069	-12.39	1.892	-1.77	5.208	-0.61	-93.922	0	0	0	0	0	0	0
WT333(F4E4E1AF1293)	3.85	13105	2022-11-29 10:25:56.197	0.049	-0.042	1.069	-12.39	1.892	-1.77	5.142	-0.588	-94.263	0	0	0	0	0	0	0
WT333(F4E4E1AF1293)	3.85	13105	2022-11-29 10:25:56.197	0.049	-0.042	1.069	-12.39	1.892	-1.77	5.076	-0.571	-94.592	0	0	0	0	0	0	0
WT333(F4E4E1AF1293)	3.85	13105	2022-11-29 10:25:56.197	-0.003	0.195	0.912	4.211	-1.16	-0.061	5.092	-0.566	-94.922	0	0	0	0	0	0	0
WT333(F4E4E1AF1293)	3.85	13105	2022-11-29 10:25:56.197	-0.003	0.195	0.912	4.211	-1.16	-0.061	5.109	-0.566	-95.246	0	0	0	0	0	0	0
WT333(F4E4E1AF1293)	3.85	13105	2022-11-29 10:25:56.197	-0.003	0.195	0.912	4.211	-1.16	-0.061	5.131	-0.566	-95.57	0	0	0	0	0	0	0
WT333(F4E4E1AF1293)	3.85	13105	2022-11-29 10:25:56.197	-0.003	0.195	0.912	4.211	-1.16	-0.061	5.147	-0.566	-95.889	0	0	0	0	0	0	0
WT333(F4E4E1AF1293)	3.85	13105	2022-11-29 10:25:56.197	-0.018	-0.044	0.9	8.118	0.122	-2.625	5.186	-0.56	-96.218	0	0	0	0	0	0	0
WT333(F4E4E1AF1293)	3.85	13105	2022-11-29 10:25:56.229	-0.033	0.139	1.071	5.371	0.732	-6.287	5.378	-0.478	-99.13	0	0	0	0	0	0	0
WT333(F4E4E1AF1293)	3.85	13105	2022-11-29 10:25:56.229	-0.033	0.139	1.071	5.371	0.732	-6.287	5.4	-0.461	-99.465	0	0	0	0	0	0	0
WT333(F4E4E1AF1293)	3.85	13105	2022-11-29 10:25:56.229	-0.033	0.139	1.071	5.371	0.732	-6.287	5.422	-0.445	-99.805	0	0	0	0	0	0	0
WT333(F4E4E1AF1293)	3.85	13105	2022-11-29 10:25:56.229	0.006	0.441	1.059	12.146	-2.014	-3.662	5.482	-0.45	-100.124	0	0	0	0	0	0	0
WT333(F4E4E1AF1293)	3.85	13105	2022-11-29 10:25:56.229	0.006	0.441	1.059	12.146	-2.014	-3.662	5.543	-0.456	-100.443	0	0	0	0	0	0	0
WT333(F4E4E1AF1293)	3.85	13105	2022-11-29 10:25:56.229	0.006	0.441	1.059	12.146	-2.014	-3.662	5.603	-0.461	-100.756	0	0	0	0	0	0	0
WT333(F4E4E1AF1293)	3.85	13105	2022-11-29 10:25:56.229	0.006	0.441	1.059	12.146	-2.014	-3.662	5.663	-0.472	-101.074	0	0	0	0	0	0	0
WT333(F4E4E1AF1293)	3.85	13105	2022-11-29 10:25:56.229	-0.051	1.139	0.508	49.072	-11.108	-6.653	5.916	-0.533	-101.404	0	0	0	0	0	0	0
WT333(F4E4E1AF1293)	3.85	13105	2022-11-29 10:25:56.260	-0.051	1.139	0.508	49.072	-11.108	-6.653	6.174	-0.599	-101.733	0	0	0	0	0	0	0
WT333(F4E4E1AF1293)	3.85	13105	2022-11-29 10:25:56.275	-0.051	1.139	0.508	49.072	-11.108	-6.653	6.438	-0.67	-102.057	0	0	0	0	0	0	0
WT333(F4E4E1AF1293)	3.85	13105	2022-11-29 10:25:56.275	-0.051	1.139	0.508	49.072	-11.108	-6.653	6.702	-0.753	-102.382	0	0	0	0	0	0	0
WT333(F4E4E1AF1293)	3.85	13105	2022-11-29 10:25:56.275	0.179	-0.22	1.613	-40.1	-12.085	-26.367	6.52	-0.818	-102.805	0	0	0	0	0	0	0
WT333(F4E4E1AF1293)	3.85	13105	2022-11-29 10:25:56.275	0.359	-0.44	3.226	-40.1	-12.085	-26.367	6.334	-0.879	-103.228	0	0	0	0	0	0	0
WT333(F4E4E1AF1293)	3.85	13105	2022-11-29 10:25:56.275	0.718	-0.881	6.451	-40.1	-12.085	-26.367	6.136	-0.934	-103.651	0	0	0	0	0	0	0
WT333(F4E4E1AF1293)	3.85	13105	2022-11-29 10:25:56.275	1.436	-1.762	12.902	-40.1	-12.085	-26.367	5.922	-0.978	-104.073	0	0	0	0	0	0	0
WT333(F4E4E1AF1293)	3.85	13105	2022-11-29 10:25:56.275	-0.099	0.198	0.888	36.194	5.249	9.644	6.092	-0.95	-104.31	0	0	0	0	0	0	0
WT333(F4E4E1AF1293)	3.85	13105	2022-11-29 10:25:56.354	-0.099	0.198	0.888	36.194	5.249	9.644	6.262	-0.928	-104.546	0	0	0	0	0	0	0
WT333(F4E4E1AF1293)	3.85	13105	2022-11-29 10:25:56.354	-0.099	0.198	0.888	36.194	5.249	9.644	6.432	-0.901	-104.777	0	0	0	0	0	0	0
WT333(F4E4E1AF1293)	3.85	13105	2022-11-29 10:25:56.354	-0.099	0.198	0.888	36.194	5.249	9.644	6.603	-0.873	-105.013	0	0	0	0	0	0	0
WT333(F4E4E1AF1293)	3.85	13105	2022-11-29 10:25:56.354	-0.039	0.773	1.375	13.367	-3.784	-1.282	6.658	-0.89	-105.304	0	0	0	0	0	0	0
WT333(F4E4E1AF1293)	3.85	13105	2022-11-29 10:25:56.354	-0.039	0.773	1.375	13.367	-3.784	-1.282	6.724	-0.912	-105.595	0	0	0	0	0	0	0
WT333(F4E4E1AF1293)	3.85	13105	2022-11-29 10:25:56.354	-0.039	0.773	1.375	13.367	-3.784	-1.282	6.784	-0.934	-105.881	0	0	0	0	0	0	0
WT333(F4E4E1AF1293)	3.85	13105	2022-11-29 10:25:56.354	-0.039	0.773	1.375	13.367	-3.784	-1.282	6.85	-0.956	-106.172	0	0	0	0	0	0	0
WT333(F4E4E1AF1293)	3.85	13105	2022-11-29 10:25:56.354	-0.053	0.268	1.017	-1.465	0.671	-4.456	6.844	-0.956	-106.469	0	0	0	0	0	0	0
WT333(F4E4E1AF1293)	3.85	13105	2022-11-29 10:25:56.354	-0.053	0.268	1.017	-1.465	0.671	-4.456	6.839	-0.95	-106.771	0	0	0	0	0	0	0
WT333(F4E4E1AF1293)	3.85	13105	2022-11-29 10:25:56.354	-0.053	0.268	1.017	-1.465	0.671	-4.456	6.833	-0.95	-107.067	0	0	0	0	0	0	0
WT333(F4E4E1AF1293)	3.85	13105	2022-11-29 10:25:56.354	-0.053	0.268	1.017	-1.465	0.671	-4.456	6.828	-0.95	-107.364	0	0	0	0	0	0	0
WT333(F4E4E1AF1293)	3.85	13105	2022-11-29 10:25:56.354	0.015	0.024	0.96	-29.114	-0.427	1.892	6.685	-0.961	-107.628	0	0	0	0	0	0	0
WT333(F4E4E1AF1293)	3.85	13105	2022-11-29 10:25:56.354	0.015	0.024	0.96	-29.114	-0.427	1.892	6.542	-0.967	-107.897	0	0	0	0	0	0	0
WT333(F4E4E1AF1293)	3.85	13105	2022-11-29 10:25:56.354	0.015	0.024	0.96	-29.114	-0.427	1.892	6.4	-0.978	-108.16	0	0	0	0	0	0	0
WT333(F4E4E1AF1293)	3.85	13105	2022-11-29 10:25:56.354	0.015	0.024	0.96	-29.114	-0.427	1.892	6.251	-0.983	-108.424	0	0	0	0	0	0	0
WT333(F4E4E1AF1293)	3.85	13105	2022-11-29 10:25:56.354	0.086	-0.127	0.969	-8.362	1.465	10.62	6.213	-0.989	-108.638	0	0	0	0	0	0	0
WT333(F4E4E1AF1293)	3.85	13105	2022-11-29 10:25:56.416	0.086	-0.127	0.969	-8.362	1.465	10.62	6.169	-0.989	-108.858	0	0	0	0	0	0	0
WT333(F4E4E1AF1293)	3.85	13105	2022-11-29 10:25:56.416	0.086	-0.127	0.969	-8.362	1.465	10.62	6.125	-0.989	-109.072	0	0	0	0	0	0	0
WT333(F4E4E1AF1293)	3.85	13105	2022-11-29 10:25:56.416	0.086	-0.127	0.969	-8.362	1.465	10.62	6.081	-0.989	-109.286	0	0	0	0	0	0	0
WT333(F4E4E1AF1293)	3.85	13105	2022-11-29 10:25:56.416	-0.036	0.143	1.029	-14.893	-1.404	-4.028	6.004	-0.994	-109.572	0	0	0	0	0	0	0
WT333(F4E4E1AF1293)	3.85	13105	2022-11-29 10:25:56.416	-0.036	0.143	1.029	-14.893	-1.404	-4.028	5.927	-1	-109.858	0	0	0	0	0	0	0
WT333(F4E4E1AF1293)	3.85	13105	2022-11-29 10:25:56.416	-0.036	0.143	1.029	-14.893	-1.404	-4.028	5.856	-1.005	-110.143	0	0	0	0	0	0	0
WT333(F4E4E1AF1293)	3.85	13105	2022-11-29 10:25:56.416	-0.036	0.143	1.029	-14.893	-1.404	-4.028	5.779	-1.011	-110.429	0	0	0	0	0	0	0
WT333(F4E4E1AF1293)	3.85	13105	2022-11-29 10:25:56.416	-0.075	0.103	1.098	2.319	2.075	-2.747	5.79	-1.005	-110.698	0	0	0	0	0	0	0
WT333(F4E4E1AF1293)	3.85	13105	2022-11-29 10:25:56.447	-0.075	0.103	1.098	2.319	2.075	-2.747	5.806	-0.989	-110.973	0	0	0	0	0	0	0
WT333(F4E4E1AF1293)	3.85	13105	2022-11-29 10:25:56.447	-0.075	0.103	1.098	2.319	2.075	-2.747	5.817	-0.978	-111.242	0	0	0	0	0	0	0
WT333(F4E4E1AF1293)	3.85	13105	2022-11-29 10:25:56.447	-0.075	0.103	1.098	2.319	2.075	-2.747	5.828	-0.967	-111.511	0	0	0	0	0	0	0
WT333(F4E4E1AF1293)	3.85	13105	2022-11-29 10:25:56.447	0.013	-0.013	0.912	-2.747	0.977	5.798	5.817	-0.967	-111.736	0	0	0	0	0	0	0
WT333(F4E4E1AF1293)	3.85	13105	2022-11-29 10:25:56.447	0.013	-0.013	0.912	-2.747	0.977	5.798	5.801	-0.961	-111.956	0	0	0	0	0	0	0
WT333(F4E4E1AF1293)	3.85	13105	2022-11-29 10:25:56.447	0.013	-0.013	0.912	-2.747	0.977	5.798	5.79	-0.956	-112.181	0	0	0	0	0	0	0
WT333(F4E4E1AF1293)	3.85	13105	2022-11-29 10:25:56.447	0.013	-0.013	0.912	-2.747	0.977	5.798	5.773	-0.95	-112.401	0	0	0	0	0	0	0
WT333(F4E4E1AF1293)	3.85	13105	2022-11-29 10:25:56.447	-0.072	0.097	1.222	-0.732	0.488	1.404	5.768	-0.95	-112.643	0	0	0	0	0	0	0
WT333(F4E4E1AF1293)	3.85	13105	2022-11-29 10:25:56.510	-0.072	0.097	1.222	-0.732	0.488	1.404	5.768	-0.945	-112.879	0	0	0	0	0	0	0
WT333(F4E4E1AF1293)	3.85	13105	2022-11-29 10:25:56.510	-0.072	0.097	1.222	-0.732	0.488	1.404	5.762	-0.939	-113.121	0	0	0	0	0	0	0
WT333(F4E4E1AF1293)	3.85	13105	2022-11-29 10:25:56.510	-0.072	0.097	1.222	-0.732	0.488	1.404	5.762	-0.934	-113.357	0	0	0	0	0	0	0
WT333(F4E4E1AF1293)	3.85	13105	2022-11-29 10:25:56.510	0.079	0.094	0.924	-2.625	0.305	-0.488	5.746	-0.928	-113.599	0	0	0	0	0	0	0
WT333(F4E4E1AF1293)	3.85	13105	2022-11-29 10:25:56.510	0.079	0.094	0.924	-2.625	0.305	-0.488	5.735	-0.923	-113.84	0	0	0	0	0	0	0
WT333(F4E4E1AF1293)	3.85	13105	2022-11-29 10:25:56.510	0.079	0.094	0.924	-2.625	0.305	-0.488	5.718	-0.917	-114.082	0	0	0	0	0	0	0
WT333(F4E4E1AF1293)	3.85	13105	2022-11-29 10:25:56.510	0.079	0.094	0.924	-2.625	0.305	-0.488	5.707	-0.912	-114.318	0	0	0	0	0	0	0
WT333(F4E4E1AF1293)	3.85	13105	2022-11-29 10:25:56.510	0.046	-0.089	1.058	-5.371	-0.305	4.456	5.68	-0.912	-114.532	0	0	0	0	0	0	0
WT333(F4E4E1AF1293)	3.85	13105	2022-11-29 10:25:56.541	0.046	-0.089	1.058	-5.371	-0.305	4.456	5.647	-0.912	-114.741	0	0	0	0	0	0	0
WT333(F4E4E1AF1293)	3.85	13105	2022-11-29 10:25:56.541	0.046	-0.089	1.058	-5.371	-0.305	4.456	5.614	-0.912	-114.95	0	0	0	0	0	0	0
WT333(F4E4E1AF1293)	3.85	13105	2022-11-29 10:25:56.541	0.046	-0.089	1.058	-5.371	-0.305	4.456	5.587	-0.912	-115.153	0	0	0	0	0	0	0
WT333(F4E4E1AF1293)	3.85	13105	2022-11-29 10:25:56.541	0.032	0.213	0.922	-8.057	-1.038	-3.54	5.543	-0.912	-115.395	0	0	0	0	0	0	0
WT333(F4E4E1AF1293)	3.85	13105	2022-11-29 10:25:56.541	0.032	0.213	0.922	-8.057	-1.038	-3.54	5.499	-0.912	-115.637	0	0	0	0	0	0	0
WT333(F4E4E1AF1293)	3.85	13105	2022-11-29 10:25:56.541	0.032	0.213	0.922	-8.057	-1.038	-3.54	5.455	-0.917	-115.878	0	0	0	0	0	0	0
WT333(F4E4E1AF1293)	3.85	13105	2022-11-29 10:25:56.541	0.008	-0.054	0.958	-8.179	-0.122	1.465	5.411	-0.917	-116.087	0	0	0	0	0	0	0
WT333(F4E4E1AF1293)	3.85	13105	2022-11-29 10:25:56.541	0.008	-0.054	0.958	-8.179	-0.122	1.465	5.367	-0.912	-116.296	0	0	0	0	0	0	0
WT333(F4E4E1AF1293)	3.85	13105	2022-11-29 10:25:56.573	0.008	-0.054	0.958	-8.179	-0.122	1.465	5.323	-0.912	-116.505	0	0	0	0	0	0	0
WT333(F4E4E1AF1293)	3.85	13105	2022-11-29 10:25:56.573	0.008	-0.054	0.958	-8.179	-0.122	1.465	5.273	-0.912	-116.708	0	0	0	0	0	0	0
WT333(F4E4E1AF1293)	3.85	13105	2022-11-29 10:25:56.573	0.02	0.078	1.063	4.578	0.916	1.526	5.295	-0.901	-116.911	0	0	0	0	0	0	0
WT333(F4E4E1AF1293)	3.85	13105	2022-11-29 10:25:56.573	0.02	0.078	1.063	4.578	0.916	1.526	5.312	-0.895	-117.109	0	0	0	0	0	0	0
WT333(F4E4E1AF1293)	3.85	13105	2022-11-29 10:25:56.573	0.02	0.078	1.063	4.578	0.916	1.526	5.328	-0.89	-117.307	0	0	0	0	0	0	0
WT333(F4E4E1AF1293)	3.85	13105	2022-11-29 10:25:56.573	0.02	0.078	1.063	4.578	0.916	1.526	5.345	-0.879	-117.504	0	0	0	0	0	0	0
WT333(F4E4E1AF1293)	3.85	13105	2022-11-29 10:25:56.573	0.102	0.138	0.929	-0.793	0	-3.113	5.339	-0.879	-117.724	0	0	0	0	0	0	0
WT333(F4E4E1AF1293)	3.85	13105	2022-11-29 10:25:56.573	0.102	0.138	0.929	-0.793	0	-3.113	5.328	-0.873	-117.938	0	0	0	0	0	0	0
WT333(F4E4E1AF1293)	3.85	13105	2022-11-29 10:25:56.604	0.102	0.138	0.929	-0.793	0	-3.113	5.323	-0.873	-118.147	0	0	0	0	0	0	0
WT333(F4E4E1AF1293)	3.85	13105	2022-11-29 10:25:56.604	0.102	0.138	0.929	-0.793	0	-3.113	5.312	-0.873	-118.361	0	0	0	0	0	0	0
WT333(F4E4E1AF1293)	3.85	13105	2022-11-29 10:25:56.604	0.02	0.043	1.072	0.244	0.305	1.831	5.312	-0.873	-118.542	0	0	0	0	0	0	0
WT333(F4E4E1AF1293)	3.85	13105	2022-11-29 10:25:56.604	0.02	0.043	1.072	0.244	0.305	1.831	5.306	-0.873	-118.724	0	0	0	0	0	0	0
WT333(F4E4E1AF1293)	3.85	13105	2022-11-29 10:25:56.604	0.02	0.043	1.072	0.244	0.305	1.831	5.306	-0.868	-118.9	0	0	0	0	0	0	0
WT333(F4E4E1AF1293)	3.85	13105	2022-11-29 10:25:56.604	0.02	0.043	1.072	0.244	0.305	1.831	5.301	-0.868	-119.081	0	0	0	0	0	0	0
WT333(F4E4E1AF1293)	3.85	13105	2022-11-29 10:25:56.604	-0.004	0.09	0.951	-11.719	1.465	0.732	5.235	-0.862	-119.257	0	0	0	0	0	0	0
WT333(F4E4E1AF1293)	3.85	13105	2022-11-29 10:25:56.604	-0.004	0.09	0.951	-11.719	1.465	0.732	5.175	-0.857	-119.438	0	0	0	0	0	0	0
WT333(F4E4E1AF1293)	3.85	13105	2022-11-29 10:25:56.651	-0.004	0.09	0.951	-11.719	1.465	0.732	5.114	-0.846	-119.614	0	0	0	0	0	0	0
WT333(F4E4E1AF1293)	3.85	13105	2022-11-29 10:25:56.651	-0.004	0.09	0.951	-11.719	1.465	0.732	5.048	-0.84	-119.784	0	0	0	0	0	0	0
WT333(F4E4E1AF1293)	3.85	13105	2022-11-29 10:25:56.651	0.045	0.001	0.979	3.357	0.244	-0.183	5.065	-0.84	-119.96	0	0	0	0	0	0	0
WT333(F4E4E1AF1293)	3.85	13105	2022-11-29 10:25:56.651	0.045	0.001	0.979	3.357	0.244	-0.183	5.076	-0.84	-120.135	0	0	0	0	0	0	0
WT333(F4E4E1AF1293)	3.85	13105	2022-11-29 10:25:56.651	0.045	0.001	0.979	3.357	0.244	-0.183	5.087	-0.835	-120.306	0	0	0	0	0	0	0
WT333(F4E4E1AF1293)	3.85	13105	2022-11-29 10:25:56.651	0.045	0.001	0.979	3.357	0.244	-0.183	5.098	-0.835	-120.476	0	0	0	0	0	0	0
WT333(F4E4E1AF1293)	3.85	13105	2022-11-29 10:25:56.651	0.097	0.061	0.938	-1.343	0.305	-1.343	5.087	-0.835	-120.652	0	0	0	0	0	0	0
WT333(F4E4E1AF1293)	3.85	13105	2022-11-29 10:25:56.651	0.097	0.061	0.938	-1.343	0.305	-1.343	5.076	-0.829	-120.822	0	0	0	0	0	0	0
WT333(F4E4E1AF1293)	3.85	13105	2022-11-29 10:25:56.744	0.097	0.061	0.938	-1.343	0.305	-1.343	5.059	-0.829	-120.992	0	0	0	0	0	0	0
WT333(F4E4E1AF1293)	3.85	13105	2022-11-29 10:25:56.744	0.097	0.061	0.938	-1.343	0.305	-1.343	5.048	-0.829	-121.157	0	0	0	0	0	0	0
WT333(F4E4E1AF1293)	3.85	13105	2022-11-29 10:25:56.744	-0.089	0.165	0.941	-0.244	-2.075	0.305	5.043	-0.84	-121.317	0	0	0	0	0	0	0
WT333(F4E4E1AF1293)	3.85	13105	2022-11-29 10:25:56.744	-0.089	0.165	0.941	-0.244	-2.075	0.305	5.037	-0.851	-121.47	0	0	0	0	0	0	0
WT333(F4E4E1AF1293)	3.85	13105	2022-11-29 10:25:56.744	-0.089	0.165	0.941	-0.244	-2.075	0.305	5.032	-0.862	-121.624	0	0	0	0	0	0	0
WT333(F4E4E1AF1293)	3.85	13105	2022-11-29 10:25:56.744	-0.089	0.165	0.941	-0.244	-2.075	0.305	5.032	-0.873	-121.778	0	0	0	0	0	0	0
WT333(F4E4E1AF1293)	3.85	13105	2022-11-29 10:25:56.744	-0.077	-0.098	0.977	-0.732	-4.395	-1.892	5.026	-0.895	-121.937	0	0	0	0	0	0	0
WT333(F4E4E1AF1293)	3.85	13105	2022-11-29 10:25:56.744	-0.077	-0.098	0.977	-0.732	-4.395	-1.892	5.021	-0.912	-122.097	0	0	0	0	0	0	0
WT333(F4E4E1AF1293)	3.85	13105	2022-11-29 10:25:56.776	-0.077	-0.098	0.977	-0.732	-4.395	-1.892	5.01	-0.928	-122.256	0	0	0	0	0	0	0
WT333(F4E4E1AF1293)	3.85	13105	2022-11-29 10:25:56.776	-0.077	-0.098	0.977	-0.732	-4.395	-1.892	5.004	-0.945	-122.41	0	0	0	0	0	0	0
WT333(F4E4E1AF1293)	3.85	13105	2022-11-29 10:25:56.776	0.108	0.245	1.014	25.94	7.263	6.775	5.131	-0.906	-122.514	0	0	0	0	0	0	0
WT333(F4E4E1AF1293)	3.85	13105	2022-11-29 10:25:56.776	0.108	0.245	1.014	25.94	7.263	6.775	5.251	-0.868	-122.618	0	0	0	0	0	0	0
WT333(F4E4E1AF1293)	3.85	13105	2022-11-29 10:25:56.776	0.108	0.245	1.014	25.94	7.263	6.775	5.378	-0.835	-122.717	0	0	0	0	0	0	0
WT333(F4E4E1AF1293)	3.85	13105	2022-11-29 10:25:56.776	0.108	0.245	1.014	25.94	7.263	6.775	5.504	-0.802	-122.816	0	0	0	0	0	0	0
WT333(F4E4E1AF1293)	3.85	13105	2022-11-29 10:25:56.776	-0.055	0.12	0.978	5.188	-4.578	-5.615	5.532	-0.824	-122.975	0	0	0	0	0	0	0
WT333(F4E4E1AF1293)	3.85	13105	2022-11-29 10:25:56.776	-0.055	0.12	0.978	5.188	-4.578	-5.615	5.559	-0.84	-123.14	0	0	0	0	0	0	0
WT333(F4E4E1AF1293)	3.85	13105	2022-11-29 10:25:56.839	-0.055	0.12	0.978	5.188	-4.578	-5.615	5.581	-0.862	-123.294	0	0	0	0	0	0	0
WT333(F4E4E1AF1293)	3.85	13105	2022-11-29 10:25:56.839	-0.055	0.12	0.978	5.188	-4.578	-5.615	5.609	-0.879	-123.453	0	0	0	0	0	0	0
WT333(F4E4E1AF1293)	3.85	13105	2022-11-29 10:25:56.839	-0.046	0.072	1.104	-9.705	2.136	0.305	5.559	-0.868	-123.574	0	0	0	0	0	0	0
WT333(F4E4E1AF1293)	3.85	13105	2022-11-29 10:25:56.839	-0.046	0.072	1.104	-9.705	2.136	0.305	5.51	-0.851	-123.69	0	0	0	0	0	0	0
WT333(F4E4E1AF1293)	3.85	13105	2022-11-29 10:25:56.839	-0.046	0.072	1.104	-9.705	2.136	0.305	5.46	-0.84	-123.81	0	0	0	0	0	0	0
WT333(F4E4E1AF1293)	3.85	13105	2022-11-29 10:25:56.839	-0.046	0.072	1.104	-9.705	2.136	0.305	5.411	-0.824	-123.926	0	0	0	0	0	0	0
WT333(F4E4E1AF1293)	3.85	13105	2022-11-29 10:25:56.839	-0.123	0.637	1.081	13.367	-3.662	0.305	5.482	-0.84	-124.041	0	0	0	0	0	0	0
WT333(F4E4E1AF1293)	3.85	13105	2022-11-29 10:25:56.839	-0.123	0.637	1.081	13.367	-3.662	0.305	5.559	-0.857	-124.151	0	0	0	0	0	0	0
WT333(F4E4E1AF1293)	3.85	13105	2022-11-29 10:25:56.869	-0.123	0.637	1.081	13.367	-3.662	0.305	5.636	-0.873	-124.261	0	0	0	0	0	0	0
WT333(F4E4E1AF1293)	3.85	13105	2022-11-29 10:25:56.869	-0.123	0.637	1.081	13.367	-3.662	0.305	5.718	-0.89	-124.371	0	0	0	0	0	0	0
