# Supplementary material for: Dynamic characteristics of scraper conveyor chain drive system under the impact condition of lump coal
Source: PLoS One. 2024 Mar 1;19(3):e0299044. doi: 10.1371/journal.pone.0299044 (PMC10906879; doi:10.1371/journal.pone.0299044)
Supplement: S2 File — (ZIP) [file pone.0299044.s002.zip › 10Hz 1m variable mass (1.5kg-5kg 8 times)/raw data.xlsx]

## Sheet: 1.0kg
设备名称	电压	版本	片上时间	加速度X(g)	加速度Y(g)	加速度Z(g)	角速度X(°/s)	角速度Y(°/s)	角速度Z(°/s)	角度X(°)	角度Y(°)	角度Z(°)	磁场X	磁场Y	磁场Z	四元数0	四元数1	四元数2	四元数3	状态
WT111(DD045F3F1DEA)	3.72	13108	2022-11-29 14:58:02.384	0.011	0.401	0.932	0	0	0	23.275	-0.621	-16.419	0	0	0	0	0	0	0
WT111(DD045F3F1DEA)	3.72	13108	2022-11-29 14:58:02.384	0.011	0.401	0.932	0	0	0	23.275	-0.621	-16.419	0	0	0	0	0	0	0
WT111(DD045F3F1DEA)	3.72	13108	2022-11-29 14:58:02.384	0.011	0.401	0.932	0	0	0	23.275	-0.621	-16.419	0	0	0	0	0	0	0
WT111(DD045F3F1DEA)	3.72	13108	2022-11-29 14:58:02.384	0.011	0.401	0.932	0	0	0	23.275	-0.621	-16.419	0	0	0	0	0	0	0
WT111(DD045F3F1DEA)	3.72	13108	2022-11-29 14:58:02.384	0.011	0.401	0.932	0	0	0	23.275	-0.621	-16.419	0	0	0	0	0	0	0
WT111(DD045F3F1DEA)	3.72	13108	2022-11-29 14:58:02.384	0.011	0.401	0.932	0	0	0	23.275	-0.621	-16.419	0	0	0	0	0	0	0
WT111(DD045F3F1DEA)	3.72	13108	2022-11-29 14:58:02.384	0.011	0.401	0.932	0	0	0	23.275	-0.621	-16.419	0	0	0	0	0	0	0
WT111(DD045F3F1DEA)	3.72	13108	2022-11-29 14:58:02.384	0.011	0.401	0.932	0	0	0	23.275	-0.621	-16.419	0	0	0	0	0	0	0
WT333(F4E4E1AF1293)	3.77	13105	2022-11-29 14:58:02.384	0.004	0.073	1.013	0	0	0	4.153	-0.242	0.714	0	0	0	0	0	0	0
WT333(F4E4E1AF1293)	3.77	13105	2022-11-29 14:58:02.384	0.004	0.073	1.013	0	0	0	4.153	-0.242	0.714	0	0	0	0	0	0	0
WT333(F4E4E1AF1293)	3.77	13105	2022-11-29 14:58:02.384	0.004	0.073	1.013	0	0	0	4.153	-0.242	0.714	0	0	0	0	0	0	0
WT333(F4E4E1AF1293)	3.77	13105	2022-11-29 14:58:02.384	0.004	0.074	1.014	0	0	0	4.153	-0.242	0.714	0	0	0	0	0	0	0
WT333(F4E4E1AF1293)	3.77	13105	2022-11-29 14:58:02.384	0.004	0.074	1.014	0	0	0	4.153	-0.242	0.714	0	0	0	0	0	0	0
WT333(F4E4E1AF1293)	3.77	13105	2022-11-29 14:58:02.384	0.004	0.074	1.014	0	0	0	4.153	-0.242	0.714	0	0	0	0	0	0	0
WT333(F4E4E1AF1293)	3.77	13105	2022-11-29 14:58:02.384	0.004	0.074	1.014	0	0	0	4.153	-0.242	0.714	0	0	0	0	0	0	0
WT333(F4E4E1AF1293)	3.77	13105	2022-11-29 14:58:02.384	0.004	0.074	1.013	0	0	0	4.153	-0.242	0.714	0	0	0	0	0	0	0
WT333(F4E4E1AF1293)	3.77	13105	2022-11-29 14:58:02.384	0.004	0.074	1.013	0	0	0	4.153	-0.242	0.714	0	0	0	0	0	0	0
WT333(F4E4E1AF1293)	3.77	13105	2022-11-29 14:58:02.384	0.004	0.074	1.013	0	0	0	4.153	-0.242	0.714	0	0	0	0	0	0	0
WT333(F4E4E1AF1293)	3.77	13105	2022-11-29 14:58:02.384	0.004	0.074	1.013	0	0	0	4.153	-0.242	0.714	0	0	0	0	0	0	0
WT333(F4E4E1AF1293)	3.77	13105	2022-11-29 14:58:02.384	0.004	0.073	1.013	0	0	0	4.153	-0.242	0.714	0	0	0	0	0	0	0
WT333(F4E4E1AF1293)	3.77	13105	2022-11-29 14:58:02.384	0.004	0.073	1.013	0	0	0	4.153	-0.242	0.714	0	0	0	0	0	0	0
WT333(F4E4E1AF1293)	3.77	13105	2022-11-29 14:58:02.384	0.004	0.073	1.013	0	0	0	4.153	-0.242	0.714	0	0	0	0	0	0	0
WT333(F4E4E1AF1293)	3.77	13105	2022-11-29 14:58:02.384	0.004	0.073	1.013	0	0	0	4.153	-0.242	0.714	0	0	0	0	0	0	0
WT333(F4E4E1AF1293)	3.77	13105	2022-11-29 14:58:02.384	0.004	0.074	1.014	0	0	0	4.153	-0.242	0.714	0	0	0	0	0	0	0
WT333(F4E4E1AF1293)	3.77	13105	2022-11-29 14:58:02.384	0.004	0.074	1.014	0	0	0	4.153	-0.242	0.714	0	0	0	0	0	0	0
WT333(F4E4E1AF1293)	3.77	13105	2022-11-29 14:58:02.384	0.004	0.074	1.014	0	0	0	4.153	-0.242	0.714	0	0	0	0	0	0	0
WT333(F4E4E1AF1293)	3.77	13105	2022-11-29 14:58:02.384	0.004	0.074	1.014	0	0	0	4.153	-0.242	0.714	0	0	0	0	0	0	0
WT333(F4E4E1AF1293)	3.77	13105	2022-11-29 14:58:02.384	0.004	0.073	1.013	0	0	0	4.153	-0.242	0.714	0	0	0	0	0	0	0
WT333(F4E4E1AF1293)	3.77	13105	2022-11-29 14:58:02.384	0.004	0.073	1.013	0	0	0	4.153	-0.242	0.714	0	0	0	0	0	0	0
WT333(F4E4E1AF1293)	3.77	13105	2022-11-29 14:58:02.384	0.004	0.073	1.013	0	0	0	4.153	-0.242	0.714	0	0	0	0	0	0	0
WT333(F4E4E1AF1293)	3.77	13105	2022-11-29 14:58:02.384	0.004	0.073	1.013	0	0	0	4.153	-0.242	0.714	0	0	0	0	0	0	0
WT333(F4E4E1AF1293)	3.77	13105	2022-11-29 14:58:02.384	0.004	0.073	1.014	0	0	0	4.153	-0.242	0.714	0	0	0	0	0	0	0
WT111(DD045F3F1DEA)	3.72	13108	2022-11-29 14:58:02.416	0.011	0.401	0.932	0	0	0	23.275	-0.621	-16.419	0	0	0	0	0	0	0
WT111(DD045F3F1DEA)	3.72	13108	2022-11-29 14:58:02.416	0.011	0.401	0.932	0	0	0	23.275	-0.621	-16.419	0	0	0	0	0	0	0
WT111(DD045F3F1DEA)	3.72	13108	2022-11-29 14:58:02.416	0.011	0.4	0.932	0	0	0	23.275	-0.621	-16.419	0	0	0	0	0	0	0
WT111(DD045F3F1DEA)	3.72	13108	2022-11-29 14:58:02.416	0.011	0.4	0.932	0	0	0	23.275	-0.621	-16.419	0	0	0	0	0	0	0
WT111(DD045F3F1DEA)	3.72	13108	2022-11-29 14:58:02.416	0.011	0.4	0.932	0	0	0	23.275	-0.621	-16.419	0	0	0	0	0	0	0
WT111(DD045F3F1DEA)	3.72	13108	2022-11-29 14:58:02.416	0.011	0.4	0.932	0	0	0	23.275	-0.621	-16.419	0	0	0	0	0	0	0
WT111(DD045F3F1DEA)	3.72	13108	2022-11-29 14:58:02.416	0.011	0.4	0.932	0	0	0	23.275	-0.621	-16.419	0	0	0	0	0	0	0
WT111(DD045F3F1DEA)	3.72	13108	2022-11-29 14:58:02.416	0.011	0.4	0.932	0	0	0	23.275	-0.621	-16.419	0	0	0	0	0	0	0
WT111(DD045F3F1DEA)	3.72	13108	2022-11-29 14:58:02.478	0.011	0.4	0.932	0	0	0	23.275	-0.621	-16.419	0	0	0	0	0	0	0
WT111(DD045F3F1DEA)	3.72	13108	2022-11-29 14:58:02.478	0.011	0.4	0.932	0	0	0	23.275	-0.621	-16.419	0	0	0	0	0	0	0
WT111(DD045F3F1DEA)	3.72	13108	2022-11-29 14:58:02.478	0.011	0.401	0.932	0	0	0	23.275	-0.621	-16.419	0	0	0	0	0	0	0
WT111(DD045F3F1DEA)	3.72	13108	2022-11-29 14:58:02.478	0.011	0.401	0.932	0	0	0	23.275	-0.621	-16.419	0	0	0	0	0	0	0
WT111(DD045F3F1DEA)	3.72	13108	2022-11-29 14:58:02.478	0.011	0.401	0.932	0	0	0	23.275	-0.621	-16.419	0	0	0	0	0	0	0
WT111(DD045F3F1DEA)	3.72	13108	2022-11-29 14:58:02.478	0.011	0.401	0.932	0	0	0	23.275	-0.621	-16.419	0	0	0	0	0	0	0
WT111(DD045F3F1DEA)	3.72	13108	2022-11-29 14:58:02.478	0.011	0.401	0.933	0	0	0	23.275	-0.621	-16.419	0	0	0	0	0	0	0
WT111(DD045F3F1DEA)	3.72	13108	2022-11-29 14:58:02.478	0.011	0.401	0.933	0	0	0	23.275	-0.621	-16.419	0	0	0	0	0	0	0
WT333(F4E4E1AF1293)	3.77	13105	2022-11-29 14:58:02.478	0.004	0.073	1.014	0	0	0	4.153	-0.242	0.714	0	0	0	0	0	0	0
WT333(F4E4E1AF1293)	3.77	13105	2022-11-29 14:58:02.478	0.004	0.073	1.014	0	0	0	4.153	-0.242	0.714	0	0	0	0	0	0	0
WT333(F4E4E1AF1293)	3.77	13105	2022-11-29 14:58:02.478	0.004	0.073	1.014	0	0	0	4.153	-0.242	0.714	0	0	0	0	0	0	0
WT333(F4E4E1AF1293)	3.77	13105	2022-11-29 14:58:02.478	0.004	0.074	1.014	0	0	0	4.153	-0.242	0.714	0	0	0	0	0	0	0
WT333(F4E4E1AF1293)	3.77	13105	2022-11-29 14:58:02.478	0.004	0.074	1.014	0	0	0	4.153	-0.242	0.714	0	0	0	0	0	0	0
WT333(F4E4E1AF1293)	3.77	13105	2022-11-29 14:58:02.478	0.004	0.074	1.014	0	0	0	4.153	-0.242	0.714	0	0	0	0	0	0	0
WT333(F4E4E1AF1293)	3.77	13105	2022-11-29 14:58:02.478	0.004	0.074	1.014	0	0	0	4.153	-0.242	0.714	0	0	0	0	0	0	0
WT333(F4E4E1AF1293)	3.77	13105	2022-11-29 14:58:02.478	0.003	0.073	1.013	0	0	0	4.153	-0.242	0.714	0	0	0	0	0	0	0
WT333(F4E4E1AF1293)	3.77	13105	2022-11-29 14:58:02.478	0.003	0.073	1.013	0	0	0	4.153	-0.242	0.714	0	0	0	0	0	0	0
WT333(F4E4E1AF1293)	3.77	13105	2022-11-29 14:58:02.478	0.003	0.073	1.013	0	0	0	4.153	-0.242	0.714	0	0	0	0	0	0	0
WT333(F4E4E1AF1293)	3.77	13105	2022-11-29 14:58:02.478	0.003	0.073	1.013	0	0	0	4.153	-0.242	0.714	0	0	0	0	0	0	0
WT333(F4E4E1AF1293)	3.77	13105	2022-11-29 14:58:02.478	0.004	0.074	1.014	0	0	0	4.153	-0.242	0.714	0	0	0	0	0	0	0
WT333(F4E4E1AF1293)	3.77	13105	2022-11-29 14:58:02.478	0.004	0.074	1.014	0	0	0	4.153	-0.242	0.714	0	0	0	0	0	0	0
WT333(F4E4E1AF1293)	3.77	13105	2022-11-29 14:58:02.478	0.004	0.074	1.014	0	0	0	4.153	-0.242	0.714	0	0	0	0	0	0	0
WT333(F4E4E1AF1293)	3.77	13105	2022-11-29 14:58:02.478	0.004	0.074	1.014	0	0	0	4.153	-0.242	0.714	0	0	0	0	0	0	0
WT333(F4E4E1AF1293)	3.77	13105	2022-11-29 14:58:02.478	0.004	0.073	1.014	0	0	0	4.153	-0.242	0.714	0	0	0	0	0	0	0
WT333(F4E4E1AF1293)	3.77	13105	2022-11-29 14:58:02.510	0.004	0.073	1.014	0	0	0	4.153	-0.242	0.714	0	0	0	0	0	0	0
WT333(F4E4E1AF1293)	3.77	13105	2022-11-29 14:58:02.510	0.004	0.073	1.014	0	0	0	4.153	-0.242	0.714	0	0	0	0	0	0	0
WT333(F4E4E1AF1293)	3.77	13105	2022-11-29 14:58:02.510	0.004	0.073	1.014	0	0	0	4.153	-0.242	0.714	0	0	0	0	0	0	0
WT333(F4E4E1AF1293)	3.77	13105	2022-11-29 14:58:02.510	0.004	0.074	1.014	0	0	0	4.153	-0.242	0.714	0	0	0	0	0	0	0
WT333(F4E4E1AF1293)	3.77	13105	2022-11-29 14:58:02.510	0.004	0.074	1.014	0	0	0	4.153	-0.242	0.714	0	0	0	0	0	0	0
WT333(F4E4E1AF1293)	3.77	13105	2022-11-29 14:58:02.510	0.004	0.074	1.014	0	0	0	4.153	-0.242	0.714	0	0	0	0	0	0	0
WT333(F4E4E1AF1293)	3.77	13105	2022-11-29 14:58:02.510	0.004	0.074	1.014	0	0	0	4.153	-0.242	0.714	0	0	0	0	0	0	0
WT333(F4E4E1AF1293)	3.77	13105	2022-11-29 14:58:02.510	0.004	0.073	1.013	0	0	0	4.153	-0.242	0.714	0	0	0	0	0	0	0
WT111(DD045F3F1DEA)	3.72	13108	2022-11-29 14:58:02.525	0.011	0.401	0.933	0	0	0	23.275	-0.621	-16.419	0	0	0	0	0	0	0
WT111(DD045F3F1DEA)	3.72	13108	2022-11-29 14:58:02.525	0.011	0.401	0.933	0	0	0	23.275	-0.621	-16.419	0	0	0	0	0	0	0
WT111(DD045F3F1DEA)	3.72	13108	2022-11-29 14:58:02.525	0.011	0.4	0.932	0	0	0	23.275	-0.621	-16.419	0	0	0	0	0	0	0
WT111(DD045F3F1DEA)	3.72	13108	2022-11-29 14:58:02.525	0.011	0.4	0.932	0	0	0	23.275	-0.621	-16.419	0	0	0	0	0	0	0
WT111(DD045F3F1DEA)	3.72	13108	2022-11-29 14:58:02.525	0.011	0.4	0.932	0	0	0	23.275	-0.621	-16.419	0	0	0	0	0	0	0
WT111(DD045F3F1DEA)	3.72	13108	2022-11-29 14:58:02.525	0.011	0.4	0.932	0	0	0	23.275	-0.621	-16.419	0	0	0	0	0	0	0
WT111(DD045F3F1DEA)	3.72	13108	2022-11-29 14:58:02.525	0.011	0.401	0.932	0	0	0	23.275	-0.621	-16.419	0	0	0	0	0	0	0
WT111(DD045F3F1DEA)	3.72	13108	2022-11-29 14:58:02.525	0.011	0.401	0.932	0	0	0	23.275	-0.621	-16.419	0	0	0	0	0	0	0
WT222(CAA14FCCF874)	3.72	13105	2022-11-29 14:58:02.541	0.001	-0.006	1	0	0	0	-0.324	-0.082	84.545	0	0	0	0	0	0	0
WT222(CAA14FCCF874)	3.72	13105	2022-11-29 14:58:02.541	0.001	-0.006	1	0	0	0	-0.324	-0.082	84.545	0	0	0	0	0	0	0
WT222(CAA14FCCF874)	3.72	13105	2022-11-29 14:58:02.541	0.001	-0.006	1	0	0	0	-0.324	-0.082	84.545	0	0	0	0	0	0	0
WT222(CAA14FCCF874)	3.72	13105	2022-11-29 14:58:02.541	0.001	-0.006	1	0	0	0	-0.324	-0.082	84.545	0	0	0	0	0	0	0
WT222(CAA14FCCF874)	3.72	13105	2022-11-29 14:58:02.541	0.001	-0.005	1	0	0	0	-0.324	-0.082	84.545	0	0	0	0	0	0	0
WT222(CAA14FCCF874)	3.72	13105	2022-11-29 14:58:02.541	0.001	-0.005	1	0	0	0	-0.324	-0.082	84.545	0	0	0	0	0	0	0
WT222(CAA14FCCF874)	3.72	13105	2022-11-29 14:58:02.541	0.001	-0.005	1	0	0	0	-0.324	-0.082	84.545	0	0	0	0	0	0	0
WT222(CAA14FCCF874)	3.72	13105	2022-11-29 14:58:02.541	0.001	-0.005	1	0	0	0	-0.324	-0.082	84.545	0	0	0	0	0	0	0
WT111(DD045F3F1DEA)	3.72	13108	2022-11-29 14:58:02.556	0.011	0.401	0.932	0	0	0	23.275	-0.621	-16.419	0	0	0	0	0	0	0
WT111(DD045F3F1DEA)	3.72	13108	2022-11-29 14:58:02.556	0.011	0.401	0.932	0	0	0	23.275	-0.621	-16.419	0	0	0	0	0	0	0
WT111(DD045F3F1DEA)	3.72	13108	2022-11-29 14:58:02.556	0.011	0.401	0.932	0	0	0	23.275	-0.621	-16.419	0	0	0	0	0	0	0
WT111(DD045F3F1DEA)	3.72	13108	2022-11-29 14:58:02.556	0.011	0.401	0.932	0	0	0	23.275	-0.621	-16.419	0	0	0	0	0	0	0
WT111(DD045F3F1DEA)	3.72	13108	2022-11-29 14:58:02.556	0.011	0.401	0.932	0	0	0	23.275	-0.621	-16.419	0	0	0	0	0	0	0
WT111(DD045F3F1DEA)	3.72	13108	2022-11-29 14:58:02.556	0.011	0.401	0.932	0	0	0	23.275	-0.621	-16.419	0	0	0	0	0	0	0
WT111(DD045F3F1DEA)	3.72	13108	2022-11-29 14:58:02.556	0.011	0.401	0.932	0	0	0	23.275	-0.621	-16.419	0	0	0	0	0	0	0
WT111(DD045F3F1DEA)	3.72	13108	2022-11-29 14:58:02.556	0.011	0.401	0.932	0	0	0	23.275	-0.621	-16.419	0	0	0	0	0	0	0
WT111(DD045F3F1DEA)	3.72	13108	2022-11-29 14:58:02.588	0.011	0.401	0.932	0	0	0	23.275	-0.621	-16.419	0	0	0	0	0	0	0
WT111(DD045F3F1DEA)	3.72	13108	2022-11-29 14:58:02.588	0.011	0.401	0.932	0	0	0	23.275	-0.621	-16.419	0	0	0	0	0	0	0
WT111(DD045F3F1DEA)	3.72	13108	2022-11-29 14:58:02.588	0.011	0.401	0.932	0	0	0	23.275	-0.621	-16.419	0	0	0	0	0	0	0
WT111(DD045F3F1DEA)	3.72	13108	2022-11-29 14:58:02.588	0.011	0.401	0.932	0	0	0	23.275	-0.621	-16.419	0	0	0	0	0	0	0
WT111(DD045F3F1DEA)	3.72	13108	2022-11-29 14:58:02.588	0.011	0.401	0.932	0	0	0	23.275	-0.621	-16.419	0	0	0	0	0	0	0
WT111(DD045F3F1DEA)	3.72	13108	2022-11-29 14:58:02.588	0.011	0.401	0.932	0	0	0	23.275	-0.621	-16.419	0	0	0	0	0	0	0
WT111(DD045F3F1DEA)	3.72	13108	2022-11-29 14:58:02.588	0.011	0.4	0.932	0	0	0	23.275	-0.621	-16.419	0	0	0	0	0	0	0
WT111(DD045F3F1DEA)	3.72	13108	2022-11-29 14:58:02.588	0.011	0.4	0.932	0	0	0	23.275	-0.621	-16.419	0	0	0	0	0	0	0
WT111(DD045F3F1DEA)	3.72	13108	2022-11-29 14:58:02.619	0.011	0.4	0.932	0	0	0	23.275	-0.621	-16.419	0	0	0	0	0	0	0
WT111(DD045F3F1DEA)	3.72	13108	2022-11-29 14:58:02.619	0.011	0.4	0.932	0	0	0	23.275	-0.621	-16.419	0	0	0	0	0	0	0
WT111(DD045F3F1DEA)	3.72	13108	2022-11-29 14:58:02.619	0.011	0.401	0.932	0	0	0	23.275	-0.621	-16.419	0	0	0	0	0	0	0
WT111(DD045F3F1DEA)	3.72	13108	2022-11-29 14:58:02.619	0.011	0.401	0.932	0	0	0	23.275	-0.621	-16.419	0	0	0	0	0	0	0
WT111(DD045F3F1DEA)	3.72	13108	2022-11-29 14:58:02.619	0.011	0.401	0.932	0	0	0	23.275	-0.621	-16.419	0	0	0	0	0	0	0
WT111(DD045F3F1DEA)	3.72	13108	2022-11-29 14:58:02.619	0.011	0.401	0.932	0	0	0	23.275	-0.621	-16.419	0	0	0	0	0	0	0
WT111(DD045F3F1DEA)	3.72	13108	2022-11-29 14:58:02.619	0.011	0.4	0.932	0	0	0	23.275	-0.621	-16.419	0	0	0	0	0	0	0
WT111(DD045F3F1DEA)	3.72	13108	2022-11-29 14:58:02.619	0.011	0.4	0.932	0	0	0	23.275	-0.621	-16.419	0	0	0	0	0	0	0
WT222(CAA14FCCF874)	3.72	13105	2022-11-29 14:58:02.635	0.001	-0.005	1	0	0	0	-0.324	-0.082	84.545	0	0	0	0	0	0	0
WT222(CAA14FCCF874)	3.72	13105	2022-11-29 14:58:02.635	0.001	-0.005	1	0	0	0	-0.324	-0.082	84.545	0	0	0	0	0	0	0
WT222(CAA14FCCF874)	3.72	13105	2022-11-29 14:58:02.635	0.001	-0.005	1	0	0	0	-0.324	-0.082	84.545	0	0	0	0	0	0	0
WT222(CAA14FCCF874)	3.72	13105	2022-11-29 14:58:02.635	0.001	-0.005	1	0	0	0	-0.324	-0.082	84.545	0	0	0	0	0	0	0
WT222(CAA14FCCF874)	3.72	13105	2022-11-29 14:58:02.635	0.001	-0.004	1	0	0	0	-0.324	-0.082	84.545	0	0	0	0	0	0	0
WT222(CAA14FCCF874)	3.72	13105	2022-11-29 14:58:02.635	0.001	-0.004	1	0	0	0	-0.324	-0.082	84.545	0	0	0	0	0	0	0
WT222(CAA14FCCF874)	3.72	13105	2022-11-29 14:58:02.635	0.001	-0.004	1	0	0	0	-0.324	-0.082	84.545	0	0	0	0	0	0	0
WT222(CAA14FCCF874)	3.72	13105	2022-11-29 14:58:02.635	0.001	-0.004	1	0	0	0	-0.324	-0.082	84.545	0	0	0	0	0	0	0
WT111(DD045F3F1DEA)	3.72	13108	2022-11-29 14:58:02.650	0.011	0.4	0.932	0	0	0	23.275	-0.621	-16.419	0	0	0	0	0	0	0
WT111(DD045F3F1DEA)	3.72	13108	2022-11-29 14:58:02.650	0.011	0.4	0.932	0	0	0	23.275	-0.621	-16.419	0	0	0	0	0	0	0
WT111(DD045F3F1DEA)	3.72	13108	2022-11-29 14:58:02.650	0.011	0.401	0.932	0	0	0	23.275	-0.621	-16.419	0	0	0	0	0	0	0
WT111(DD045F3F1DEA)	3.72	13108	2022-11-29 14:58:02.650	0.011	0.401	0.932	0	0	0	23.275	-0.621	-16.419	0	0	0	0	0	0	0
WT111(DD045F3F1DEA)	3.72	13108	2022-11-29 14:58:02.650	0.011	0.401	0.932	0	0	0	23.275	-0.621	-16.419	0	0	0	0	0	0	0
WT111(DD045F3F1DEA)	3.72	13108	2022-11-29 14:58:02.650	0.011	0.401	0.932	0	0	0	23.275	-0.621	-16.419	0	0	0	0	0	0	0
WT111(DD045F3F1DEA)	3.72	13108	2022-11-29 14:58:02.650	0.011	0.401	0.932	0	0	0	23.275	-0.621	-16.419	0	0	0	0	0	0	0
WT111(DD045F3F1DEA)	3.72	13108	2022-11-29 14:58:02.650	0.011	0.401	0.932	0	0	0	23.275	-0.621	-16.419	0	0	0	0	0	0	0
WT222(CAA14FCCF874)	3.72	13105	2022-11-29 14:58:02.666	0.001	-0.006	1	0	0	0	-0.324	-0.082	84.545	0	0	0	0	0	0	0
WT222(CAA14FCCF874)	3.72	13105	2022-11-29 14:58:02.666	0.001	-0.006	1	0	0	0	-0.324	-0.082	84.545	0	0	0	0	0	0	0
WT222(CAA14FCCF874)	3.72	13105	2022-11-29 14:58:02.666	0.001	-0.006	1	0	0	0	-0.324	-0.082	84.545	0	0	0	0	0	0	0
WT222(CAA14FCCF874)	3.72	13105	2022-11-29 14:58:02.666	0.001	-0.006	1	0	0	0	-0.324	-0.082	84.545	0	0	0	0	0	0	0
WT222(CAA14FCCF874)	3.72	13105	2022-11-29 14:58:02.666	0.001	-0.006	1	0	0	0	-0.324	-0.082	84.545	0	0	0	0	0	0	0
WT222(CAA14FCCF874)	3.72	13105	2022-11-29 14:58:02.666	0.001	-0.006	1	0	0	0	-0.324	-0.082	84.545	0	0	0	0	0	0	0
WT222(CAA14FCCF874)	3.72	13105	2022-11-29 14:58:02.666	0.001	-0.006	1	0	0	0	-0.324	-0.082	84.545	0	0	0	0	0	0	0
WT222(CAA14FCCF874)	3.72	13105	2022-11-29 14:58:02.666	0.001	-0.006	1	0	0	0	-0.324	-0.082	84.545	0	0	0	0	0	0	0
WT222(CAA14FCCF874)	3.72	13105	2022-11-29 14:58:02.681	0.001	-0.005	1	0	0	0	-0.324	-0.082	84.545	0	0	0	0	0	0	0
WT222(CAA14FCCF874)	3.72	13105	2022-11-29 14:58:02.681	0.001	-0.005	1	0	0	0	-0.324	-0.082	84.545	0	0	0	0	0	0	0
WT222(CAA14FCCF874)	3.72	13105	2022-11-29 14:58:02.681	0.001	-0.005	1	0	0	0	-0.324	-0.082	84.545	0	0	0	0	0	0	0
WT222(CAA14FCCF874)	3.72	13105	2022-11-29 14:58:02.681	0.001	-0.005	1	0	0	0	-0.324	-0.082	84.545	0	0	0	0	0	0	0
WT222(CAA14FCCF874)	3.72	13105	2022-11-29 14:58:02.681	0.001	-0.005	1	0	0	0	-0.324	-0.082	84.545	0	0	0	0	0	0	0
WT222(CAA14FCCF874)	3.72	13105	2022-11-29 14:58:02.681	0.001	-0.005	1	0	0	0	-0.324	-0.082	84.545	0	0	0	0	0	0	0
WT222(CAA14FCCF874)	3.72	13105	2022-11-29 14:58:02.681	0.001	-0.005	1	0	0	0	-0.324	-0.082	84.545	0	0	0	0	0	0	0
WT222(CAA14FCCF874)	3.72	13105	2022-11-29 14:58:02.681	0.001	-0.005	1	0	0	0	-0.324	-0.082	84.545	0	0	0	0	0	0	0
WT111(DD045F3F1DEA)	3.72	13108	2022-11-29 14:58:02.713	0.011	0.401	0.932	0	0	0	23.275	-0.621	-16.419	0	0	0	0	0	0	0
WT111(DD045F3F1DEA)	3.72	13108	2022-11-29 14:58:02.713	0.011	0.401	0.932	0	0	0	23.275	-0.621	-16.419	0	0	0	0	0	0	0
WT111(DD045F3F1DEA)	3.72	13108	2022-11-29 14:58:02.713	0.011	0.4	0.932	0	0	0	23.275	-0.621	-16.419	0	0	0	0	0	0	0
WT111(DD045F3F1DEA)	3.72	13108	2022-11-29 14:58:02.713	0.011	0.4	0.932	0	0	0	23.275	-0.621	-16.419	0	0	0	0	0	0	0
WT111(DD045F3F1DEA)	3.72	13108	2022-11-29 14:58:02.713	0.011	0.4	0.932	0	0	0	23.275	-0.621	-16.419	0	0	0	0	0	0	0
WT111(DD045F3F1DEA)	3.72	13108	2022-11-29 14:58:02.713	0.011	0.4	0.932	0	0	0	23.275	-0.621	-16.419	0	0	0	0	0	0	0
WT111(DD045F3F1DEA)	3.72	13108	2022-11-29 14:58:02.713	0.011	0.4	0.932	0	0	0	23.275	-0.621	-16.419	0	0	0	0	0	0	0
WT111(DD045F3F1DEA)	3.72	13108	2022-11-29 14:58:02.713	0.011	0.4	0.932	0	0	0	23.275	-0.621	-16.419	0	0	0	0	0	0	0
WT333(F4E4E1AF1293)	3.77	13105	2022-11-29 14:58:02.713	0.004	0.073	1.013	0	0	0	4.153	-0.236	0.714	0	0	0	0	0	0	0
WT333(F4E4E1AF1293)	3.77	13105	2022-11-29 14:58:02.713	0.004	0.073	1.013	0	0	0	4.153	-0.236	0.714	0	0	0	0	0	0	0
WT333(F4E4E1AF1293)	3.77	13105	2022-11-29 14:58:02.713	0.004	0.073	1.013	0	0	0	4.153	-0.236	0.714	0	0	0	0	0	0	0
WT333(F4E4E1AF1293)	3.77	13105	2022-11-29 14:58:02.713	0.004	0.074	1.014	0	0	0	4.153	-0.236	0.714	0	0	0	0	0	0	0
WT333(F4E4E1AF1293)	3.77	13105	2022-11-29 14:58:02.713	0.004	0.074	1.014	0	0	0	4.153	-0.236	0.714	0	0	0	0	0	0	0
WT333(F4E4E1AF1293)	3.77	13105	2022-11-29 14:58:02.713	0.004	0.074	1.014	0	0	0	4.153	-0.236	0.714	0	0	0	0	0	0	0
WT333(F4E4E1AF1293)	3.77	13105	2022-11-29 14:58:02.713	0.004	0.074	1.014	0	0	0	4.153	-0.236	0.714	0	0	0	0	0	0	0
WT333(F4E4E1AF1293)	3.77	13105	2022-11-29 14:58:02.713	0.004	0.073	1.013	0	0	0	4.153	-0.236	0.714	0	0	0	0	0	0	0
WT111(DD045F3F1DEA)	3.72	13108	2022-11-29 14:58:02.744	0.011	0.4	0.932	0	0	0	23.275	-0.621	-16.419	0	0	0	0	0	0	0
WT111(DD045F3F1DEA)	3.72	13108	2022-11-29 14:58:02.744	0.011	0.4	0.932	0	0	0	23.275	-0.621	-16.419	0	0	0	0	0	0	0
WT111(DD045F3F1DEA)	3.72	13108	2022-11-29 14:58:02.744	0.011	0.4	0.931	0	0	0	23.275	-0.621	-16.419	0	0	0	0	0	0	0
WT111(DD045F3F1DEA)	3.72	13108	2022-11-29 14:58:02.744	0.011	0.4	0.931	0	0	0	23.275	-0.621	-16.419	0	0	0	0	0	0	0
WT111(DD045F3F1DEA)	3.72	13108	2022-11-29 14:58:02.744	0.011	0.4	0.931	0	0	0	23.275	-0.621	-16.419	0	0	0	0	0	0	0
WT111(DD045F3F1DEA)	3.72	13108	2022-11-29 14:58:02.744	0.011	0.4	0.931	0	0	0	23.275	-0.621	-16.419	0	0	0	0	0	0	0
WT111(DD045F3F1DEA)	3.72	13108	2022-11-29 14:58:02.744	0.011	0.4	0.932	0	0	0	23.275	-0.621	-16.419	0	0	0	0	0	0	0
WT111(DD045F3F1DEA)	3.72	13108	2022-11-29 14:58:02.744	0.011	0.4	0.932	0	0	0	23.275	-0.621	-16.419	0	0	0	0	0	0	0
WT333(F4E4E1AF1293)	3.77	13105	2022-11-29 14:58:02.744	0.004	0.073	1.013	0	0	0	4.153	-0.236	0.714	0	0	0	0	0	0	0
WT333(F4E4E1AF1293)	3.77	13105	2022-11-29 14:58:02.744	0.004	0.073	1.013	0	0	0	4.153	-0.236	0.714	0	0	0	0	0	0	0
WT333(F4E4E1AF1293)	3.77	13105	2022-11-29 14:58:02.744	0.004	0.073	1.013	0	0	0	4.153	-0.236	0.714	0	0	0	0	0	0	0
WT333(F4E4E1AF1293)	3.77	13105	2022-11-29 14:58:02.744	0.004	0.073	1.014	0	0	0	4.153	-0.236	0.714	0	0	0	0	0	0	0
WT333(F4E4E1AF1293)	3.77	13105	2022-11-29 14:58:02.744	0.004	0.073	1.014	0	0	0	4.153	-0.236	0.714	0	0	0	0	0	0	0
WT333(F4E4E1AF1293)	3.77	13105	2022-11-29 14:58:02.744	0.004	0.073	1.014	0	0	0	4.153	-0.236	0.714	0	0	0	0	0	0	0
WT333(F4E4E1AF1293)	3.77	13105	2022-11-29 14:58:02.744	0.004	0.073	1.013	0	0	0	4.153	-0.236	0.714	0	0	0	0	0	0	0
WT333(F4E4E1AF1293)	3.77	13105	2022-11-29 14:58:02.744	0.004	0.073	1.013	0	0	0	4.153	-0.236	0.714	0	0	0	0	0	0	0
WT333(F4E4E1AF1293)	3.77	13105	2022-11-29 14:58:02.744	0.004	0.073	1.013	0	0	0	4.153	-0.236	0.714	0	0	0	0	0	0	0
WT333(F4E4E1AF1293)	3.77	13105	2022-11-29 14:58:02.744	0.004	0.073	1.013	0	0	0	4.153	-0.236	0.714	0	0	0	0	0	0	0
WT333(F4E4E1AF1293)	3.77	13105	2022-11-29 14:58:02.744	0.004	0.074	1.014	0	0	0	4.153	-0.236	0.714	0	0	0	0	0	0	0
WT333(F4E4E1AF1293)	3.77	13105	2022-11-29 14:58:02.744	0.004	0.074	1.014	0	0	0	4.153	-0.236	0.714	0	0	0	0	0	0	0
WT333(F4E4E1AF1293)	3.77	13105	2022-11-29 14:58:02.744	0.004	0.074	1.014	0	0	0	4.153	-0.236	0.714	0	0	0	0	0	0	0
WT333(F4E4E1AF1293)	3.77	13105	2022-11-29 14:58:02.744	0.004	0.074	1.014	0	0	0	4.153	-0.236	0.714	0	0	0	0	0	0	0
WT333(F4E4E1AF1293)	3.77	13105	2022-11-29 14:58:02.744	0.004	0.074	1.013	0	0	0	4.153	-0.236	0.714	0	0	0	0	0	0	0
WT333(F4E4E1AF1293)	3.77	13105	2022-11-29 14:58:02.744	0.004	0.074	1.013	0	0	0	4.153	-0.236	0.714	0	0	0	0	0	0	0
WT222(CAA14FCCF874)	3.72	13105	2022-11-29 14:58:02.775	0.001	-0.006	1	0	0	0	-0.324	-0.082	84.545	0	0	0	0	0	0	0
WT222(CAA14FCCF874)	3.72	13105	2022-11-29 14:58:02.775	0.001	-0.006	1	0	0	0	-0.324	-0.082	84.545	0	0	0	0	0	0	0
WT222(CAA14FCCF874)	3.72	13105	2022-11-29 14:58:02.775	0.001	-0.006	1	0	0	0	-0.324	-0.082	84.545	0	0	0	0	0	0	0
WT222(CAA14FCCF874)	3.72	13105	2022-11-29 14:58:02.775	0.001	-0.006	1	0	0	0	-0.324	-0.082	84.545	0	0	0	0	0	0	0
WT222(CAA14FCCF874)	3.72	13105	2022-11-29 14:58:02.775	0.001	-0.005	1	0	0	0	-0.324	-0.082	84.545	0	0	0	0	0	0	0
WT222(CAA14FCCF874)	3.72	13105	2022-11-29 14:58:02.775	0.001	-0.005	1	0	0	0	-0.324	-0.082	84.545	0	0	0	0	0	0	0
WT222(CAA14FCCF874)	3.72	13105	2022-11-29 14:58:02.775	0.001	-0.005	1	0	0	0	-0.324	-0.082	84.545	0	0	0	0	0	0	0
WT222(CAA14FCCF874)	3.72	13105	2022-11-29 14:58:02.775	0.001	-0.006	1	0	0	0	-0.324	-0.082	84.545	0	0	0	0	0	0	0
WT111(DD045F3F1DEA)	3.72	13108	2022-11-29 14:58:02.806	0.011	0.4	0.932	0	0	0	23.275	-0.621	-16.419	0	0	0	0	0	0	0
WT111(DD045F3F1DEA)	3.72	13108	2022-11-29 14:58:02.806	0.011	0.4	0.932	0	0	0	23.275	-0.621	-16.419	0	0	0	0	0	0	0
WT111(DD045F3F1DEA)	3.72	13108	2022-11-29 14:58:02.806	0.011	0.401	0.933	0	0	0	23.275	-0.621	-16.419	0	0	0	0	0	0	0
WT111(DD045F3F1DEA)	3.72	13108	2022-11-29 14:58:02.806	0.011	0.401	0.933	0	0	0	23.275	-0.621	-16.419	0	0	0	0	0	0	0
WT111(DD045F3F1DEA)	3.72	13108	2022-11-29 14:58:02.806	0.011	0.401	0.933	0	0	0	23.275	-0.621	-16.419	0	0	0	0	0	0	0
WT111(DD045F3F1DEA)	3.72	13108	2022-11-29 14:58:02.806	0.011	0.401	0.933	0	0	0	23.275	-0.621	-16.419	0	0	0	0	0	0	0
WT111(DD045F3F1DEA)	3.72	13108	2022-11-29 14:58:02.806	0.011	0.401	0.932	0	0	0	23.275	-0.621	-16.419	0	0	0	0	0	0	0
WT111(DD045F3F1DEA)	3.72	13108	2022-11-29 14:58:02.806	0.011	0.401	0.932	0	0	0	23.275	-0.621	-16.419	0	0	0	0	0	0	0
WT333(F4E4E1AF1293)	3.77	13105	2022-11-29 14:58:02.806	0.004	0.074	1.013	0	0	0	4.153	-0.236	0.714	0	0	0	0	0	0	0
WT333(F4E4E1AF1293)	3.77	13105	2022-11-29 14:58:02.806	0.004	0.074	1.013	0	0	0	4.153	-0.236	0.714	0	0	0	0	0	0	0
WT333(F4E4E1AF1293)	3.77	13105	2022-11-29 14:58:02.806	0.004	0.074	1.013	0	0	0	4.153	-0.236	0.714	0	0	0	0	0	0	0
WT333(F4E4E1AF1293)	3.77	13105	2022-11-29 14:58:02.806	0.004	0.074	1.013	0	0	0	4.153	-0.236	0.714	0	0	0	0	0	0	0
WT333(F4E4E1AF1293)	3.77	13105	2022-11-29 14:58:02.806	0.004	0.074	1.013	0	0	0	4.153	-0.236	0.714	0	0	0	0	0	0	0
WT333(F4E4E1AF1293)	3.77	13105	2022-11-29 14:58:02.806	0.004	0.074	1.013	0	0	0	4.153	-0.236	0.714	0	0	0	0	0	0	0
WT333(F4E4E1AF1293)	3.77	13105	2022-11-29 14:58:02.806	0.004	0.074	1.014	0	0	0	4.153	-0.236	0.714	0	0	0	0	0	0	0
WT333(F4E4E1AF1293)	3.77	13105	2022-11-29 14:58:02.806	0.004	0.074	1.014	0	0	0	4.153	-0.236	0.714	0	0	0	0	0	0	0
WT222(CAA14FCCF874)	3.72	13105	2022-11-29 14:58:02.806	0.001	-0.006	1	0	0	0	-0.324	-0.082	84.545	0	0	0	0	0	0	0
WT222(CAA14FCCF874)	3.72	13105	2022-11-29 14:58:02.806	0.001	-0.006	1	0	0	0	-0.324	-0.082	84.545	0	0	0	0	0	0	0
WT222(CAA14FCCF874)	3.72	13105	2022-11-29 14:58:02.806	0.001	-0.006	1	0	0	0	-0.324	-0.082	84.545	0	0	0	0	0	0	0
WT222(CAA14FCCF874)	3.72	13105	2022-11-29 14:58:02.806	0.001	-0.006	1	0	0	0	-0.324	-0.082	84.545	0	0	0	0	0	0	0
WT222(CAA14FCCF874)	3.72	13105	2022-11-29 14:58:02.806	0.001	-0.006	1	0	0	0	-0.324	-0.082	84.545	0	0	0	0	0	0	0
WT222(CAA14FCCF874)	3.72	13105	2022-11-29 14:58:02.806	0.001	-0.006	1	0	0	0	-0.324	-0.082	84.545	0	0	0	0	0	0	0
WT222(CAA14FCCF874)	3.72	13105	2022-11-29 14:58:02.806	0.001	-0.006	1	0	0	0	-0.324	-0.082	84.545	0	0	0	0	0	0	0
WT222(CAA14FCCF874)	3.72	13105	2022-11-29 14:58:02.806	0.001	-0.005	1	0	0	0	-0.324	-0.082	84.545	0	0	0	0	0	0	0
WT111(DD045F3F1DEA)	3.72	13108	2022-11-29 14:58:02.838	0.011	0.401	0.932	0	0	0	23.275	-0.621	-16.419	0	0	0	0	0	0	0
WT111(DD045F3F1DEA)	3.72	13108	2022-11-29 14:58:02.838	0.011	0.401	0.932	0	0	0	23.275	-0.626	-16.419	0	0	0	0	0	0	0
WT111(DD045F3F1DEA)	3.72	13108	2022-11-29 14:58:02.838	0.01	0.401	0.932	0	0	0	23.275	-0.626	-16.419	0	0	0	0	0	0	0
WT111(DD045F3F1DEA)	3.72	13108	2022-11-29 14:58:02.838	0.01	0.401	0.932	0	0	0	23.275	-0.626	-16.419	0	0	0	0	0	0	0
WT111(DD045F3F1DEA)	3.72	13108	2022-11-29 14:58:02.838	0.01	0.401	0.932	0	0	0	23.275	-0.621	-16.419	0	0	0	0	0	0	0
WT111(DD045F3F1DEA)	3.72	13108	2022-11-29 14:58:02.838	0.01	0.401	0.932	0	0	0	23.275	-0.621	-16.419	0	0	0	0	0	0	0
WT111(DD045F3F1DEA)	3.72	13108	2022-11-29 14:58:02.838	0.01	0.401	0.932	0	0	0	23.275	-0.621	-16.419	0	0	0	0	0	0	0
WT111(DD045F3F1DEA)	3.72	13108	2022-11-29 14:58:02.838	0.01	0.401	0.932	0	0	0	23.275	-0.621	-16.419	0	0	0	0	0	0	0
WT333(F4E4E1AF1293)	3.77	13105	2022-11-29 14:58:02.838	0.004	0.074	1.014	0	0	0	4.153	-0.236	0.714	0	0	0	0	0	0	0
WT333(F4E4E1AF1293)	3.77	13105	2022-11-29 14:58:02.838	0.004	0.074	1.014	0	0	0	4.153	-0.236	0.714	0	0	0	0	0	0	0
WT333(F4E4E1AF1293)	3.77	13105	2022-11-29 14:58:02.838	0.004	0.074	1.014	0	0	0	4.153	-0.236	0.714	0	0	0	0	0	0	0
WT333(F4E4E1AF1293)	3.77	13105	2022-11-29 14:58:02.838	0.004	0.074	1.014	0	0	0	4.153	-0.236	0.714	0	0	0	0	0	0	0
WT333(F4E4E1AF1293)	3.77	13105	2022-11-29 14:58:02.838	0.004	0.074	1.014	0	0	0	4.153	-0.236	0.714	0	0	0	0	0	0	0
WT333(F4E4E1AF1293)	3.77	13105	2022-11-29 14:58:02.838	0.004	0.074	1.014	0	0	0	4.153	-0.236	0.714	0	0	0	0	0	0	0
WT333(F4E4E1AF1293)	3.77	13105	2022-11-29 14:58:02.838	0.004	0.073	1.013	0	0	0	4.153	-0.236	0.714	0	0	0	0	0	0	0
WT333(F4E4E1AF1293)	3.77	13105	2022-11-29 14:58:02.838	0.004	0.073	1.013	0	0	0	4.153	-0.236	0.714	0	0	0	0	0	0	0
WT333(F4E4E1AF1293)	3.77	13105	2022-11-29 14:58:02.838	0.004	0.073	1.013	0	0	0	4.153	-0.236	0.714	0	0	0	0	0	0	0
WT333(F4E4E1AF1293)	3.77	13105	2022-11-29 14:58:02.838	0.004	0.073	1.013	0	0	0	4.153	-0.236	0.714	0	0	0	0	0	0	0
WT333(F4E4E1AF1293)	3.77	13105	2022-11-29 14:58:02.838	0.004	0.073	1.013	0	0	0	4.153	-0.236	0.714	0	0	0	0	0	0	0
WT333(F4E4E1AF1293)	3.77	13105	2022-11-29 14:58:02.838	0.004	0.073	1.013	0	0	0	4.153	-0.236	0.714	0	0	0	0	0	0	0
WT333(F4E4E1AF1293)	3.77	13105	2022-11-29 14:58:02.838	0.004	0.073	1.013	0	0	0	4.153	-0.236	0.714	0	0	0	0	0	0	0
WT333(F4E4E1AF1293)	3.77	13105	2022-11-29 14:58:02.838	0.004	0.073	1.013	0	0	0	4.153	-0.236	0.714	0	0	0	0	0	0	0
WT333(F4E4E1AF1293)	3.77	13105	2022-11-29 14:58:02.838	0.004	0.074	1.014	0	0	0	4.153	-0.236	0.714	0	0	0	0	0	0	0
WT333(F4E4E1AF1293)	3.77	13105	2022-11-29 14:58:02.838	0.004	0.074	1.014	0	0	0	4.153	-0.236	0.714	0	0	0	0	0	0	0
WT111(DD045F3F1DEA)	3.72	13108	2022-11-29 14:58:02.869	0.01	0.401	0.932	0	0	0	23.275	-0.621	-16.419	0	0	0	0	0	0	0
WT111(DD045F3F1DEA)	3.72	13108	2022-11-29 14:58:02.869	0.01	0.401	0.932	0	0	0	23.275	-0.621	-16.419	0	0	0	0	0	0	0
WT111(DD045F3F1DEA)	3.72	13108	2022-11-29 14:58:02.869	0.01	0.401	0.932	0	0	0	23.275	-0.621	-16.419	0	0	0	0	0	0	0
WT111(DD045F3F1DEA)	3.72	13108	2022-11-29 14:58:02.869	0.01	0.401	0.932	0	0	0	23.275	-0.621	-16.419	0	0	0	0	0	0	0
WT111(DD045F3F1DEA)	3.72	13108	2022-11-29 14:58:02.869	0.01	0.401	0.932	0	0	0	23.275	-0.621	-16.419	0	0	0	0	0	0	0
WT111(DD045F3F1DEA)	3.72	13108	2022-11-29 14:58:02.869	0.011	0.401	0.932	0	0	0	23.275	-0.621	-16.419	0	0	0	0	0	0	0
WT111(DD045F3F1DEA)	3.72	13108	2022-11-29 14:58:02.869	0.011	0.401	0.932	0	0	0	23.275	-0.621	-16.419	0	0	0	0	0	0	0
WT111(DD045F3F1DEA)	3.72	13108	2022-11-29 14:58:02.869	0.011	0.401	0.932	0	0	0	23.275	-0.621	-16.419	0	0	0	0	0	0	0
WT333(F4E4E1AF1293)	3.77	13105	2022-11-29 14:58:02.869	0.004	0.074	1.014	0	0	0	4.153	-0.236	0.714	0	0	0	0	0	0	0
WT333(F4E4E1AF1293)	3.77	13105	2022-11-29 14:58:02.869	0.004	0.074	1.014	0	0	0	4.153	-0.236	0.714	0	0	0	0	0	0	0
WT333(F4E4E1AF1293)	3.77	13105	2022-11-29 14:58:02.869	0.004	0.074	1.014	0	0	0	4.153	-0.236	0.714	0	0	0	0	0	0	0
WT333(F4E4E1AF1293)	3.77	13105	2022-11-29 14:58:02.869	0.004	0.074	1.014	0	0	0	4.153	-0.236	0.714	0	0	0	0	0	0	0
WT333(F4E4E1AF1293)	3.77	13105	2022-11-29 14:58:02.869	0.004	0.074	1.014	0	0	0	4.153	-0.236	0.714	0	0	0	0	0	0	0
WT333(F4E4E1AF1293)	3.77	13105	2022-11-29 14:58:02.869	0.004	0.074	1.014	0	0	0	4.153	-0.236	0.714	0	0	0	0	0	0	0
WT333(F4E4E1AF1293)	3.77	13105	2022-11-29 14:58:02.869	0.004	0.074	1.014	0	0	0	4.153	-0.236	0.714	0	0	0	0	0	0	0
WT333(F4E4E1AF1293)	3.77	13105	2022-11-29 14:58:02.869	0.004	0.074	1.014	0	0	0	4.153	-0.236	0.714	0	0	0	0	0	0	0
WT222(CAA14FCCF874)	3.72	13105	2022-11-29 14:58:02.869	0.001	-0.006	1	0	0	0	-0.324	-0.082	84.545	0	0	0	0	0	0	0
WT222(CAA14FCCF874)	3.72	13105	2022-11-29 14:58:02.869	0.001	-0.006	1	0	0	0	-0.324	-0.082	84.545	0	0	0	0	0	0	0
WT222(CAA14FCCF874)	3.72	13105	2022-11-29 14:58:02.869	0.001	-0.006	0.999	0	0	0	-0.324	-0.082	84.545	0	0	0	0	0	0	0
WT222(CAA14FCCF874)	3.72	13105	2022-11-29 14:58:02.869	0.001	-0.006	0.999	0	0	0	-0.324	-0.082	84.545	0	0	0	0	0	0	0
WT222(CAA14FCCF874)	3.72	13105	2022-11-29 14:58:02.869	0.001	-0.006	0.999	0	0	0	-0.324	-0.082	84.545	0	0	0	0	0	0	0
WT222(CAA14FCCF874)	3.72	13105	2022-11-29 14:58:02.869	0.001	-0.006	0.999	0	0	0	-0.324	-0.082	84.545	0	0	0	0	0	0	0
WT222(CAA14FCCF874)	3.72	13105	2022-11-29 14:58:02.869	0.001	-0.005	1	0	0	0	-0.324	-0.082	84.545	0	0	0	0	0	0	0
WT222(CAA14FCCF874)	3.72	13105	2022-11-29 14:58:02.869	0.001	-0.005	1	0	0	0	-0.33	-0.082	84.545	0	0	0	0	0	0	0
WT111(DD045F3F1DEA)	3.72	13108	2022-11-29 14:58:02.884	0.011	0.401	0.932	0	0	0	23.275	-0.621	-16.419	0	0	0	0	0	0	0
WT111(DD045F3F1DEA)	3.72	13108	2022-11-29 14:58:02.900	0.01	0.401	0.933	0	0	0	23.275	-0.621	-16.419	0	0	0	0	0	0	0
WT111(DD045F3F1DEA)	3.72	13108	2022-11-29 14:58:02.900	0.01	0.401	0.933	0	0	0	23.275	-0.621	-16.419	0	0	0	0	0	0	0
WT111(DD045F3F1DEA)	3.72	13108	2022-11-29 14:58:02.900	0.01	0.401	0.933	0	0	0	23.275	-0.621	-16.419	0	0	0	0	0	0	0
WT111(DD045F3F1DEA)	3.72	13108	2022-11-29 14:58:02.900	0.01	0.401	0.933	0	0	0	23.275	-0.621	-16.419	0	0	0	0	0	0	0
WT111(DD045F3F1DEA)	3.72	13108	2022-11-29 14:58:02.900	0.011	0.401	0.932	0	0	0	23.275	-0.621	-16.419	0	0	0	0	0	0	0
WT111(DD045F3F1DEA)	3.72	13108	2022-11-29 14:58:02.900	0.011	0.401	0.932	0	0	0	23.275	-0.621	-16.419	0	0	0	0	0	0	0
WT111(DD045F3F1DEA)	3.72	13108	2022-11-29 14:58:02.900	0.011	0.401	0.932	0	0	0	23.275	-0.621	-16.419	0	0	0	0	0	0	0
WT222(CAA14FCCF874)	3.72	13105	2022-11-29 14:58:02.900	0.001	-0.005	1	0	0	0	-0.33	-0.082	84.545	0	0	0	0	0	0	0
WT222(CAA14FCCF874)	3.72	13105	2022-11-29 14:58:02.900	0.001	-0.005	1	0	0	0	-0.33	-0.082	84.545	0	0	0	0	0	0	0
WT222(CAA14FCCF874)	3.72	13105	2022-11-29 14:58:02.900	0.001	-0.006	1	0	0	0	-0.33	-0.082	84.545	0	0	0	0	0	0	0
WT222(CAA14FCCF874)	3.72	13105	2022-11-29 14:58:02.900	0.001	-0.006	1	0	0	0	-0.33	-0.082	84.545	0	0	0	0	0	0	0
WT222(CAA14FCCF874)	3.72	13105	2022-11-29 14:58:02.900	0.001	-0.006	1	0	0	0	-0.33	-0.082	84.545	0	0	0	0	0	0	0
WT222(CAA14FCCF874)	3.72	13105	2022-11-29 14:58:02.900	0.001	-0.006	1	0	0	0	-0.33	-0.082	84.545	0	0	0	0	0	0	0
WT222(CAA14FCCF874)	3.72	13105	2022-11-29 14:58:02.900	0.001	-0.006	1	0	0	0	-0.33	-0.082	84.545	0	0	0	0	0	0	0
WT222(CAA14FCCF874)	3.72	13105	2022-11-29 14:58:02.900	0.001	-0.006	1	0	0	0	-0.33	-0.082	84.545	0	0	0	0	0	0	0
WT333(F4E4E1AF1293)	3.77	13105	2022-11-29 14:58:02.931	0.004	0.074	1.014	0	0	0	4.153	-0.236	0.714	0	0	0	0	0	0	0
WT333(F4E4E1AF1293)	3.77	13105	2022-11-29 14:58:02.931	0.004	0.074	1.014	0	0	0	4.153	-0.236	0.714	0	0	0	0	0	0	0
WT333(F4E4E1AF1293)	3.77	13105	2022-11-29 14:58:02.931	0.004	0.073	1.014	0	0	0	4.153	-0.236	0.714	0	0	0	0	0	0	0
WT333(F4E4E1AF1293)	3.77	13105	2022-11-29 14:58:02.931	0.004	0.073	1.014	0	0	0	4.153	-0.236	0.714	0	0	0	0	0	0	0
WT333(F4E4E1AF1293)	3.77	13105	2022-11-29 14:58:02.931	0.004	0.073	1.014	0	0	0	4.153	-0.236	0.714	0	0	0	0	0	0	0
WT333(F4E4E1AF1293)	3.77	13105	2022-11-29 14:58:02.931	0.004	0.073	1.014	0	0	0	4.153	-0.236	0.714	0	0	0	0	0	0	0
WT333(F4E4E1AF1293)	3.77	13105	2022-11-29 14:58:02.931	0.004	0.074	1.013	0	0	0	4.153	-0.236	0.714	0	0	0	0	0	0	0
WT333(F4E4E1AF1293)	3.77	13105	2022-11-29 14:58:02.931	0.004	0.074	1.013	0	0	0	4.153	-0.236	0.714	0	0	0	0	0	0	0
WT333(F4E4E1AF1293)	3.77	13105	2022-11-29 14:58:02.931	0.004	0.074	1.013	0	0	0	4.153	-0.236	0.714	0	0	0	0	0	0	0
WT333(F4E4E1AF1293)	3.77	13105	2022-11-29 14:58:02.931	0.004	0.074	1.013	0	0	0	4.153	-0.236	0.714	0	0	0	0	0	0	0
WT333(F4E4E1AF1293)	3.77	13105	2022-11-29 14:58:02.931	0.004	0.074	1.014	0	0	0	4.153	-0.236	0.714	0	0	0	0	0	0	0
WT333(F4E4E1AF1293)	3.77	13105	2022-11-29 14:58:02.931	0.004	0.074	1.014	0	0	0	4.153	-0.236	0.714	0	0	0	0	0	0	0
WT333(F4E4E1AF1293)	3.77	13105	2022-11-29 14:58:02.931	0.004	0.074	1.014	0	0	0	4.153	-0.236	0.714	0	0	0	0	0	0	0
WT333(F4E4E1AF1293)	3.77	13105	2022-11-29 14:58:02.931	0.004	0.074	1.014	0	0	0	4.153	-0.236	0.714	0	0	0	0	0	0	0
WT333(F4E4E1AF1293)	3.77	13105	2022-11-29 14:58:02.931	0.004	0.074	1.014	0	0	0	4.153	-0.236	0.714	0	0	0	0	0	0	0
WT333(F4E4E1AF1293)	3.77	13105	2022-11-29 14:58:02.931	0.004	0.074	1.014	0	0	0	4.153	-0.236	0.714	0	0	0	0	0	0	0
WT111(DD045F3F1DEA)	3.72	13108	2022-11-29 14:58:02.947	0.011	0.401	0.932	0	0	0	23.275	-0.621	-16.419	0	0	0	0	0	0	0
WT111(DD045F3F1DEA)	3.72	13108	2022-11-29 14:58:02.947	0.012	0.401	0.932	0	0	0	23.275	-0.621	-16.419	0	0	0	0	0	0	0
WT111(DD045F3F1DEA)	3.72	13108	2022-11-29 14:58:02.947	0.012	0.401	0.932	0	0	0	23.275	-0.621	-16.419	0	0	0	0	0	0	0
WT111(DD045F3F1DEA)	3.72	13108	2022-11-29 14:58:02.947	0.012	0.401	0.932	0	0	0	23.275	-0.621	-16.419	0	0	0	0	0	0	0
WT111(DD045F3F1DEA)	3.72	13108	2022-11-29 14:58:02.947	0.012	0.401	0.932	0	0	0	23.275	-0.621	-16.419	0	0	0	0	0	0	0
WT111(DD045F3F1DEA)	3.72	13108	2022-11-29 14:58:02.947	0.011	0.401	0.932	0	0	0	23.275	-0.621	-16.419	0	0	0	0	0	0	0
WT111(DD045F3F1DEA)	3.72	13108	2022-11-29 14:58:02.947	0.011	0.401	0.932	0	0	0	23.275	-0.621	-16.419	0	0	0	0	0	0	0
WT111(DD045F3F1DEA)	3.72	13108	2022-11-29 14:58:02.947	0.011	0.401	0.932	0	0	0	23.275	-0.621	-16.419	0	0	0	0	0	0	0
WT222(CAA14FCCF874)	3.72	13105	2022-11-29 14:58:02.962	0.001	-0.006	1	0	0	0	-0.33	-0.082	84.545	0	0	0	0	0	0	0
WT222(CAA14FCCF874)	3.72	13105	2022-11-29 14:58:02.962	0.001	-0.006	1	0	0	0	-0.33	-0.082	84.545	0	0	0	0	0	0	0
WT222(CAA14FCCF874)	3.72	13105	2022-11-29 14:58:02.962	0.001	-0.005	1	0	0	0	-0.33	-0.082	84.545	0	0	0	0	0	0	0
WT222(CAA14FCCF874)	3.72	13105	2022-11-29 14:58:02.962	0.001	-0.005	1	0	0	0	-0.33	-0.082	84.545	0	0	0	0	0	0	0
WT222(CAA14FCCF874)	3.72	13105	2022-11-29 14:58:02.962	0.001	-0.005	1	0	0	0	-0.33	-0.082	84.545	0	0	0	0	0	0	0
WT222(CAA14FCCF874)	3.72	13105	2022-11-29 14:58:02.962	0.001	-0.005	1	0	0	0	-0.33	-0.082	84.545	0	0	0	0	0	0	0
WT222(CAA14FCCF874)	3.72	13105	2022-11-29 14:58:02.962	0.001	-0.005	1	0	0	0	-0.33	-0.082	84.545	0	0	0	0	0	0	0
WT222(CAA14FCCF874)	3.72	13105	2022-11-29 14:58:02.962	0.001	-0.005	1	0	0	0	-0.33	-0.082	84.545	0	0	0	0	0	0	0
WT111(DD045F3F1DEA)	3.72	13108	2022-11-29 14:58:02.978	0.011	0.401	0.932	0	0	0	23.275	-0.621	-16.419	0	0	0	0	0	0	0
WT111(DD045F3F1DEA)	3.72	13108	2022-11-29 14:58:02.978	0.011	0.4	0.933	0	0	0	23.275	-0.621	-16.419	0	0	0	0	0	0	0
WT111(DD045F3F1DEA)	3.72	13108	2022-11-29 14:58:02.978	0.011	0.4	0.933	0	0	0	23.275	-0.621	-16.419	0	0	0	0	0	0	0
WT111(DD045F3F1DEA)	3.72	13108	2022-11-29 14:58:02.978	0.011	0.4	0.933	0	0	0	23.275	-0.621	-16.419	0	0	0	0	0	0	0
WT111(DD045F3F1DEA)	3.72	13108	2022-11-29 14:58:02.978	0.011	0.4	0.933	0	0	0	23.275	-0.621	-16.419	0	0	0	0	0	0	0
WT111(DD045F3F1DEA)	3.72	13108	2022-11-29 14:58:02.978	0.011	0.401	0.932	0	0	0	23.275	-0.621	-16.419	0	0	0	0	0	0	0
WT111(DD045F3F1DEA)	3.72	13108	2022-11-29 14:58:02.978	0.011	0.401	0.932	0	0	0	23.275	-0.621	-16.419	0	0	0	0	0	0	0
WT111(DD045F3F1DEA)	3.72	13108	2022-11-29 14:58:02.978	0.011	0.401	0.932	0	0	0	23.275	-0.621	-16.419	0	0	0	0	0	0	0
WT333(F4E4E1AF1293)	3.77	13105	2022-11-29 14:58:02.978	0.004	0.074	1.014	0	0	0	4.153	-0.236	0.714	0	0	0	0	0	0	0
WT333(F4E4E1AF1293)	3.77	13105	2022-11-29 14:58:02.978	0.004	0.074	1.014	0	0	0	4.153	-0.236	0.714	0	0	0	0	0	0	0
WT333(F4E4E1AF1293)	3.77	13105	2022-11-29 14:58:02.978	0.004	0.074	1.013	0	0	0	4.153	-0.236	0.714	0	0	0	0	0	0	0
WT333(F4E4E1AF1293)	3.77	13105	2022-11-29 14:58:02.978	0.004	0.074	1.013	0	0	0	4.153	-0.236	0.714	0	0	0	0	0	0	0
WT333(F4E4E1AF1293)	3.77	13105	2022-11-29 14:58:02.978	0.004	0.074	1.013	0	0	0	4.153	-0.236	0.714	0	0	0	0	0	0	0
WT333(F4E4E1AF1293)	3.77	13105	2022-11-29 14:58:02.978	0.004	0.074	1.013	0	0	0	4.153	-0.236	0.714	0	0	0	0	0	0	0
WT333(F4E4E1AF1293)	3.77	13105	2022-11-29 14:58:02.978	0.004	0.074	1.013	0	0	0	4.153	-0.236	0.714	0	0	0	0	0	0	0
WT333(F4E4E1AF1293)	3.77	13105	2022-11-29 14:58:02.978	0.004	0.074	1.013	0	0	0	4.153	-0.236	0.714	0	0	0	0	0	0	0
WT222(CAA14FCCF874)	3.72	13105	2022-11-29 14:58:02.994	0.001	-0.006	1	0	0	0	-0.33	-0.082	84.545	0	0	0	0	0	0	0
WT222(CAA14FCCF874)	3.72	13105	2022-11-29 14:58:02.994	0.001	-0.006	1	0	0	0	-0.33	-0.082	84.545	0	0	0	0	0	0	0
WT222(CAA14FCCF874)	3.72	13105	2022-11-29 14:58:02.994	0.001	-0.006	1	0	0	0	-0.33	-0.082	84.545	0	0	0	0	0	0	0
WT222(CAA14FCCF874)	3.72	13105	2022-11-29 14:58:02.994	0.001	-0.006	1	0	0	0	-0.33	-0.082	84.545	0	0	0	0	0	0	0
WT222(CAA14FCCF874)	3.72	13105	2022-11-29 14:58:02.994	0.001	-0.006	1	0	0	0	-0.33	-0.082	84.545	0	0	0	0	0	0	0
WT222(CAA14FCCF874)	3.72	13105	2022-11-29 14:58:02.994	0.001	-0.006	1	0	0	0	-0.33	-0.082	84.545	0	0	0	0	0	0	0
WT222(CAA14FCCF874)	3.72	13105	2022-11-29 14:58:02.994	0.001	-0.005	1	0	0	0	-0.33	-0.082	84.545	0	0	0	0	0	0	0
WT222(CAA14FCCF874)	3.72	13105	2022-11-29 14:58:02.994	0.001	-0.005	1	0	0	0	-0.33	-0.082	84.545	0	0	0	0	0	0	0
WT333(F4E4E1AF1293)	3.77	13105	2022-11-29 14:58:03.009	0.004	0.074	1.013	0	0	0	4.153	-0.236	0.714	0	0	0	0	0	0	0
WT333(F4E4E1AF1293)	3.77	13105	2022-11-29 14:58:03.009	0.004	0.074	1.013	0	0	0	4.153	-0.236	0.714	0	0	0	0	0	0	0
WT333(F4E4E1AF1293)	3.77	13105	2022-11-29 14:58:03.009	0.004	0.074	1.013	0	0	0	4.153	-0.236	0.714	0	0	0	0	0	0	0
WT333(F4E4E1AF1293)	3.77	13105	2022-11-29 14:58:03.009	0.004	0.074	1.013	0	0	0	4.153	-0.236	0.714	0	0	0	0	0	0	0
WT333(F4E4E1AF1293)	3.77	13105	2022-11-29 14:58:03.009	0.004	0.074	1.013	0	0	0	4.153	-0.236	0.714	0	0	0	0	0	0	0
WT333(F4E4E1AF1293)	3.77	13105	2022-11-29 14:58:03.009	0.004	0.074	1.013	0	0	0	4.153	-0.236	0.714	0	0	0	0	0	0	0
WT333(F4E4E1AF1293)	3.77	13105	2022-11-29 14:58:03.009	0.004	0.073	1.014	0	0	0	4.153	-0.236	0.714	0	0	0	0	0	0	0
WT333(F4E4E1AF1293)	3.77	13105	2022-11-29 14:58:03.009	0.004	0.073	1.014	0	0	0	4.153	-0.236	0.714	0	0	0	0	0	0	0
WT111(DD045F3F1DEA)	3.72	13108	2022-11-29 14:58:03.041	0.011	0.401	0.932	0	0	0	23.275	-0.621	-16.419	0	0	0	0	0	0	0
WT111(DD045F3F1DEA)	3.72	13108	2022-11-29 14:58:03.041	0.011	0.4	0.932	0	0	0	23.275	-0.621	-16.419	0	0	0	0	0	0	0
WT111(DD045F3F1DEA)	3.72	13108	2022-11-29 14:58:03.041	0.011	0.4	0.932	0	0	0	23.275	-0.621	-16.419	0	0	0	0	0	0	0
WT111(DD045F3F1DEA)	3.72	13108	2022-11-29 14:58:03.041	0.011	0.4	0.932	0	0	0	23.275	-0.621	-16.419	0	0	0	0	0	0	0
WT111(DD045F3F1DEA)	3.72	13108	2022-11-29 14:58:03.041	0.011	0.4	0.932	0	0	0	23.275	-0.621	-16.419	0	0	0	0	0	0	0
WT111(DD045F3F1DEA)	3.72	13108	2022-11-29 14:58:03.041	0.011	0.401	0.932	0	0	0	23.275	-0.621	-16.419	0	0	0	0	0	0	0
WT111(DD045F3F1DEA)	3.72	13108	2022-11-29 14:58:03.041	0.011	0.401	0.932	0	0	0	23.275	-0.621	-16.419	0	0	0	0	0	0	0
WT111(DD045F3F1DEA)	3.72	13108	2022-11-29 14:58:03.041	0.011	0.401	0.932	0	0	0	23.275	-0.621	-16.419	0	0	0	0	0	0	0
WT333(F4E4E1AF1293)	3.77	13105	2022-11-29 14:58:03.041	0.004	0.073	1.014	0	0	0	4.153	-0.236	0.714	0	0	0	0	0	0	0
WT333(F4E4E1AF1293)	3.77	13105	2022-11-29 14:58:03.041	0.004	0.073	1.014	0	0	0	4.153	-0.236	0.714	0	0	0	0	0	0	0
WT333(F4E4E1AF1293)	3.77	13105	2022-11-29 14:58:03.041	0.004	0.074	1.013	0	0	0	4.153	-0.242	0.714	0	0	0	0	0	0	0
WT333(F4E4E1AF1293)	3.77	13105	2022-11-29 14:58:03.041	0.004	0.074	1.013	0	0	0	4.153	-0.242	0.714	0	0	0	0	0	0	0
WT333(F4E4E1AF1293)	3.77	13105	2022-11-29 14:58:03.041	0.004	0.074	1.013	0	0	0	4.153	-0.242	0.714	0	0	0	0	0	0	0
WT333(F4E4E1AF1293)	3.77	13105	2022-11-29 14:58:03.041	0.004	0.074	1.013	0	0	0	4.153	-0.242	0.714	0	0	0	0	0	0	0
WT333(F4E4E1AF1293)	3.77	13105	2022-11-29 14:58:03.041	0.004	0.074	1.013	0	0	0	4.153	-0.242	0.714	0	0	0	0	0	0	0
WT333(F4E4E1AF1293)	3.77	13105	2022-11-29 14:58:03.041	0.004	0.074	1.013	0	0	0	4.153	-0.242	0.714	0	0	0	0	0	0	0
WT222(CAA14FCCF874)	3.72	13105	2022-11-29 14:58:03.056	0.001	-0.005	1	0	0	0	-0.33	-0.082	84.545	0	0	0	0	0	0	0
WT222(CAA14FCCF874)	3.72	13105	2022-11-29 14:58:03.056	0.001	-0.005	1	0	0	0	-0.33	-0.082	84.545	0	0	0	0	0	0	0
WT222(CAA14FCCF874)	3.72	13105	2022-11-29 14:58:03.056	0.001	-0.006	1	0	0	0	-0.33	-0.082	84.545	0	0	0	0	0	0	0
WT222(CAA14FCCF874)	3.72	13105	2022-11-29 14:58:03.056	0.001	-0.006	1	0	0	0	-0.33	-0.082	84.545	0	0	0	0	0	0	0
WT222(CAA14FCCF874)	3.72	13105	2022-11-29 14:58:03.056	0.001	-0.006	1	0	0	0	-0.33	-0.082	84.545	0	0	0	0	0	0	0
WT222(CAA14FCCF874)	3.72	13105	2022-11-29 14:58:03.056	0.001	-0.006	1	0	0	0	-0.33	-0.082	84.545	0	0	0	0	0	0	0
WT222(CAA14FCCF874)	3.72	13105	2022-11-29 14:58:03.056	0.001	-0.006	1	0	0	0	-0.33	-0.082	84.545	0	0	0	0	0	0	0
WT222(CAA14FCCF874)	3.72	13105	2022-11-29 14:58:03.056	0.001	-0.006	1	0	0	0	-0.33	-0.082	84.545	0	0	0	0	0	0	0
WT111(DD045F3F1DEA)	3.72	13108	2022-11-29 14:58:03.072	0.011	0.401	0.932	0	0	0	23.275	-0.621	-16.419	0	0	0	0	0	0	0
WT111(DD045F3F1DEA)	3.72	13108	2022-11-29 14:58:03.072	0.011	0.401	0.931	0	0	0	23.275	-0.621	-16.419	0	0	0	0	0	0	0
WT111(DD045F3F1DEA)	3.72	13108	2022-11-29 14:58:03.072	0.011	0.401	0.931	0	0	0	23.275	-0.621	-16.419	0	0	0	0	0	0	0
WT111(DD045F3F1DEA)	3.72	13108	2022-11-29 14:58:03.072	0.011	0.401	0.931	0	0	0	23.275	-0.621	-16.419	0	0	0	0	0	0	0
WT111(DD045F3F1DEA)	3.72	13108	2022-11-29 14:58:03.072	0.011	0.401	0.931	0	0	0	23.275	-0.621	-16.419	0	0	0	0	0	0	0
WT111(DD045F3F1DEA)	3.72	13108	2022-11-29 14:58:03.072	0.011	0.401	0.932	0	0	0	23.275	-0.621	-16.419	0	0	0	0	0	0	0
WT111(DD045F3F1DEA)	3.72	13108	2022-11-29 14:58:03.072	0.011	0.401	0.932	0	0	0	23.275	-0.621	-16.419	0	0	0	0	0	0	0
WT111(DD045F3F1DEA)	3.72	13108	2022-11-29 14:58:03.072	0.011	0.401	0.932	0	0	0	23.275	-0.621	-16.419	0	0	0	0	0	0	0
WT333(F4E4E1AF1293)	3.77	13105	2022-11-29 14:58:03.072	0.004	0.074	1.013	0	0	0	4.153	-0.242	0.714	0	0	0	0	0	0	0
WT333(F4E4E1AF1293)	3.77	13105	2022-11-29 14:58:03.072	0.004	0.074	1.013	0	0	0	4.153	-0.242	0.714	0	0	0	0	0	0	0
WT333(F4E4E1AF1293)	3.77	13105	2022-11-29 14:58:03.072	0.004	0.073	1.014	0	0	0	4.153	-0.242	0.714	0	0	0	0	0	0	0
WT333(F4E4E1AF1293)	3.77	13105	2022-11-29 14:58:03.072	0.004	0.073	1.014	0	0	0	4.153	-0.242	0.714	0	0	0	0	0	0	0
WT333(F4E4E1AF1293)	3.77	13105	2022-11-29 14:58:03.072	0.004	0.073	1.014	0	0	0	4.153	-0.242	0.714	0	0	0	0	0	0	0
WT333(F4E4E1AF1293)	3.77	13105	2022-11-29 14:58:03.072	0.004	0.073	1.014	0	0	0	4.153	-0.242	0.714	0	0	0	0	0	0	0
WT333(F4E4E1AF1293)	3.77	13105	2022-11-29 14:58:03.072	0.004	0.074	1.013	0	0	0	4.153	-0.242	0.714	0	0	0	0	0	0	0
WT333(F4E4E1AF1293)	3.77	13105	2022-11-29 14:58:03.072	0.004	0.074	1.013	0	0	0	4.153	-0.242	0.714	0	0	0	0	0	0	0
WT222(CAA14FCCF874)	3.72	13105	2022-11-29 14:58:03.072	0.001	-0.006	1	0	0	0	-0.33	-0.082	84.545	0	0	0	0	0	0	0
WT222(CAA14FCCF874)	3.72	13105	2022-11-29 14:58:03.072	0.001	-0.006	1	0	0	0	-0.33	-0.082	84.545	0	0	0	0	0	0	0
WT222(CAA14FCCF874)	3.72	13105	2022-11-29 14:58:03.072	0.001	-0.005	1	0	0	0	-0.33	-0.082	84.545	0	0	0	0	0	0	0
WT222(CAA14FCCF874)	3.72	13105	2022-11-29 14:58:03.072	0.001	-0.005	1	0	0	0	-0.33	-0.082	84.545	0	0	0	0	0	0	0
WT222(CAA14FCCF874)	3.72	13105	2022-11-29 14:58:03.072	0.001	-0.005	1	0	0	0	-0.33	-0.082	84.545	0	0	0	0	0	0	0
WT222(CAA14FCCF874)	3.72	13105	2022-11-29 14:58:03.072	0.001	-0.005	1	0	0	0	-0.33	-0.082	84.545	0	0	0	0	0	0	0
WT222(CAA14FCCF874)	3.72	13105	2022-11-29 14:58:03.072	0.001	-0.005	1	0	0	0	-0.33	-0.082	84.545	0	0	0	0	0	0	0
WT222(CAA14FCCF874)	3.72	13105	2022-11-29 14:58:03.072	0.001	-0.005	1	0	0	0	-0.33	-0.082	84.545	0	0	0	0	0	0	0
WT111(DD045F3F1DEA)	3.72	13108	2022-11-29 14:58:03.103	0.011	0.401	0.932	0	0	0	23.275	-0.621	-16.419	0	0	0	0	0	0	0
WT111(DD045F3F1DEA)	3.72	13108	2022-11-29 14:58:03.103	0.011	0.4	0.932	0	0	0	23.275	-0.621	-16.419	0	0	0	0	0	0	0
WT111(DD045F3F1DEA)	3.72	13108	2022-11-29 14:58:03.103	0.011	0.4	0.932	0	0	0	23.275	-0.621	-16.419	0	0	0	0	0	0	0
WT111(DD045F3F1DEA)	3.72	13108	2022-11-29 14:58:03.103	0.011	0.4	0.932	0	0	0	23.275	-0.621	-16.419	0	0	0	0	0	0	0
WT111(DD045F3F1DEA)	3.72	13108	2022-11-29 14:58:03.103	0.011	0.4	0.932	0	0	0	23.275	-0.621	-16.419	0	0	0	0	0	0	0
WT111(DD045F3F1DEA)	3.72	13108	2022-11-29 14:58:03.103	0.011	0.4	0.933	0	0	0	23.275	-0.621	-16.419	0	0	0	0	0	0	0
WT111(DD045F3F1DEA)	3.72	13108	2022-11-29 14:58:03.103	0.011	0.4	0.933	0	0	0	23.275	-0.621	-16.419	0	0	0	0	0	0	0
WT111(DD045F3F1DEA)	3.72	13108	2022-11-29 14:58:03.103	0.011	0.4	0.933	0	0	0	23.275	-0.621	-16.419	0	0	0	0	0	0	0
WT333(F4E4E1AF1293)	3.77	13105	2022-11-29 14:58:03.103	0.004	0.074	1.013	0	0	0	4.153	-0.242	0.714	0	0	0	0	0	0	0
WT333(F4E4E1AF1293)	3.77	13105	2022-11-29 14:58:03.103	0.004	0.074	1.013	0	0	0	4.153	-0.242	0.714	0	0	0	0	0	0	0
WT333(F4E4E1AF1293)	3.77	13105	2022-11-29 14:58:03.103	0.004	0.074	1.013	0	0	0	4.153	-0.242	0.714	0	0	0	0	0	0	0
WT333(F4E4E1AF1293)	3.77	13105	2022-11-29 14:58:03.103	0.004	0.074	1.013	0	0	0	4.153	-0.242	0.714	0	0	0	0	0	0	0
WT333(F4E4E1AF1293)	3.77	13105	2022-11-29 14:58:03.103	0.004	0.074	1.013	0	0	0	4.153	-0.242	0.714	0	0	0	0	0	0	0
WT333(F4E4E1AF1293)	3.77	13105	2022-11-29 14:58:03.103	0.004	0.074	1.013	0	0	0	4.153	-0.242	0.714	0	0	0	0	0	0	0
WT333(F4E4E1AF1293)	3.77	13105	2022-11-29 14:58:03.103	0.004	0.073	1.013	0	0	0	4.153	-0.242	0.714	0	0	0	0	0	0	0
WT333(F4E4E1AF1293)	3.77	13105	2022-11-29 14:58:03.103	0.004	0.073	1.013	0	0	0	4.153	-0.242	0.714	0	0	0	0	0	0	0
WT333(F4E4E1AF1293)	3.77	13105	2022-11-29 14:58:03.103	0.004	0.073	1.013	0	0	0	4.153	-0.242	0.714	0	0	0	0	0	0	0
WT333(F4E4E1AF1293)	3.77	13105	2022-11-29 14:58:03.103	0.004	0.073	1.013	0	0	0	4.153	-0.242	0.714	0	0	0	0	0	0	0
WT333(F4E4E1AF1293)	3.77	13105	2022-11-29 14:58:03.103	0.004	0.073	1.013	0	0	0	4.153	-0.242	0.714	0	0	0	0	0	0	0
WT333(F4E4E1AF1293)	3.77	13105	2022-11-29 14:58:03.103	0.004	0.073	1.013	0	0	0	4.153	-0.242	0.714	0	0	0	0	0	0	0
WT333(F4E4E1AF1293)	3.77	13105	2022-11-29 14:58:03.103	0.004	0.073	1.013	0	0	0	4.153	-0.242	0.714	0	0	0	0	0	0	0
WT333(F4E4E1AF1293)	3.77	13105	2022-11-29 14:58:03.103	0.004	0.074	1.014	0	0	0	4.153	-0.242	0.714	0	0	0	0	0	0	0
WT333(F4E4E1AF1293)	3.77	13105	2022-11-29 14:58:03.103	0.004	0.074	1.014	0	0	0	4.153	-0.242	0.714	0	0	0	0	0	0	0
WT333(F4E4E1AF1293)	3.77	13105	2022-11-29 14:58:03.103	0.004	0.074	1.014	0	0	0	4.153	-0.242	0.714	0	0	0	0	0	0	0
WT111(DD045F3F1DEA)	3.72	13108	2022-11-29 14:58:03.134	0.011	0.4	0.933	0	0	0	23.275	-0.621	-16.419	0	0	0	0	0	0	0
WT111(DD045F3F1DEA)	3.72	13108	2022-11-29 14:58:03.134	0.011	0.4	0.932	0	0	0	23.275	-0.621	-16.419	0	0	0	0	0	0	0
WT111(DD045F3F1DEA)	3.72	13108	2022-11-29 14:58:03.134	0.011	0.4	0.932	0	0	0	23.275	-0.621	-16.419	0	0	0	0	0	0	0
WT111(DD045F3F1DEA)	3.72	13108	2022-11-29 14:58:03.134	0.011	0.4	0.932	0	0	0	23.275	-0.621	-16.419	0	0	0	0	0	0	0
WT111(DD045F3F1DEA)	3.72	13108	2022-11-29 14:58:03.134	0.011	0.4	0.932	0	0	0	23.275	-0.621	-16.419	0	0	0	0	0	0	0
WT111(DD045F3F1DEA)	3.72	13108	2022-11-29 14:58:03.134	0.011	0.401	0.931	0	0	0	23.275	-0.626	-16.419	0	0	0	0	0	0	0
WT111(DD045F3F1DEA)	3.72	13108	2022-11-29 14:58:03.134	0.011	0.401	0.931	0	0	0	23.275	-0.626	-16.419	0	0	0	0	0	0	0
WT111(DD045F3F1DEA)	3.72	13108	2022-11-29 14:58:03.134	0.011	0.401	0.931	0	0	0	23.275	-0.626	-16.419	0	0	0	0	0	0	0
WT222(CAA14FCCF874)	3.72	13105	2022-11-29 14:58:03.134	0.001	-0.005	1	0	0	0	-0.33	-0.082	84.545	0	0	0	0	0	0	0
WT222(CAA14FCCF874)	3.72	13105	2022-11-29 14:58:03.134	0.001	-0.005	1	0	0	0	-0.33	-0.082	84.545	0	0	0	0	0	0	0
WT222(CAA14FCCF874)	3.72	13105	2022-11-29 14:58:03.134	0.001	-0.005	1	0	0	0	-0.33	-0.082	84.545	0	0	0	0	0	0	0
WT222(CAA14FCCF874)	3.72	13105	2022-11-29 14:58:03.134	0.001	-0.005	1	0	0	0	-0.33	-0.082	84.545	0	0	0	0	0	0	0
WT222(CAA14FCCF874)	3.72	13105	2022-11-29 14:58:03.134	0.001	-0.005	1	0	0	0	-0.33	-0.082	84.545	0	0	0	0	0	0	0
WT222(CAA14FCCF874)	3.72	13105	2022-11-29 14:58:03.134	0.001	-0.005	1	0	0	0	-0.33	-0.082	84.545	0	0	0	0	0	0	0
WT222(CAA14FCCF874)	3.72	13105	2022-11-29 14:58:03.134	0.001	-0.006	1	0	0	0	-0.33	-0.082	84.545	0	0	0	0	0	0	0
WT222(CAA14FCCF874)	3.72	13105	2022-11-29 14:58:03.134	0.001	-0.006	1	0	0	0	-0.33	-0.082	84.545	0	0	0	0	0	0	0
WT333(F4E4E1AF1293)	3.77	13105	2022-11-29 14:58:03.166	0.004	0.074	1.014	0	0	0	4.153	-0.242	0.714	0	0	0	0	0	0	0
WT333(F4E4E1AF1293)	3.77	13105	2022-11-29 14:58:03.166	0.004	0.073	1.013	0	0	0	4.153	-0.242	0.714	0	0	0	0	0	0	0
WT333(F4E4E1AF1293)	3.77	13105	2022-11-29 14:58:03.166	0.004	0.073	1.013	0	0	0	4.153	-0.242	0.714	0	0	0	0	0	0	0
WT333(F4E4E1AF1293)	3.77	13105	2022-11-29 14:58:03.166	0.004	0.073	1.013	0	0	0	4.153	-0.236	0.714	0	0	0	0	0	0	0
WT333(F4E4E1AF1293)	3.77	13105	2022-11-29 14:58:03.166	0.004	0.073	1.013	0	0	0	4.153	-0.236	0.714	0	0	0	0	0	0	0
WT333(F4E4E1AF1293)	3.77	13105	2022-11-29 14:58:03.166	0.004	0.073	1.013	0	0	0	4.153	-0.236	0.714	0	0	0	0	0	0	0
WT333(F4E4E1AF1293)	3.77	13105	2022-11-29 14:58:03.166	0.004	0.073	1.013	0	0	0	4.153	-0.236	0.714	0	0	0	0	0	0	0
WT333(F4E4E1AF1293)	3.77	13105	2022-11-29 14:58:03.166	0.004	0.073	1.013	0	0	0	4.153	-0.236	0.714	0	0	0	0	0	0	0
WT111(DD045F3F1DEA)	3.72	13108	2022-11-29 14:58:03.197	0.011	0.401	0.931	0	0	0	23.275	-0.626	-16.419	0	0	0	0	0	0	0
WT111(DD045F3F1DEA)	3.72	13108	2022-11-29 14:58:03.197	0.011	0.401	0.932	0	0	0	23.275	-0.626	-16.419	0	0	0	0	0	0	0
WT111(DD045F3F1DEA)	3.72	13108	2022-11-29 14:58:03.197	0.011	0.401	0.932	0	0	0	23.275	-0.626	-16.419	0	0	0	0	0	0	0
WT111(DD045F3F1DEA)	3.72	13108	2022-11-29 14:58:03.197	0.011	0.401	0.932	0	0	0	23.275	-0.626	-16.419	0	0	0	0	0	0	0
WT111(DD045F3F1DEA)	3.72	13108	2022-11-29 14:58:03.197	0.011	0.401	0.932	0	0	0	23.275	-0.626	-16.419	0	0	0	0	0	0	0
WT111(DD045F3F1DEA)	3.72	13108	2022-11-29 14:58:03.197	0.011	0.401	0.932	0	0	0	23.275	-0.626	-16.419	0	0	0	0	0	0	0
WT111(DD045F3F1DEA)	3.72	13108	2022-11-29 14:58:03.197	0.011	0.401	0.932	0	0	0	23.275	-0.626	-16.419	0	0	0	0	0	0	0
WT111(DD045F3F1DEA)	3.72	13108	2022-11-29 14:58:03.197	0.011	0.401	0.932	0	0	0	23.275	-0.626	-16.419	0	0	0	0	0	0	0
WT333(F4E4E1AF1293)	3.77	13105	2022-11-29 14:58:03.197	0.004	0.073	1.013	0	0	0	4.153	-0.236	0.714	0	0	0	0	0	0	0
WT333(F4E4E1AF1293)	3.77	13105	2022-11-29 14:58:03.197	0.004	0.074	1.014	0	0	0	4.153	-0.236	0.714	0	0	0	0	0	0	0
WT333(F4E4E1AF1293)	3.77	13105	2022-11-29 14:58:03.197	0.004	0.074	1.014	0	0	0	4.153	-0.236	0.714	0	0	0	0	0	0	0
WT333(F4E4E1AF1293)	3.77	13105	2022-11-29 14:58:03.197	0.004	0.074	1.014	0	0	0	4.153	-0.236	0.714	0	0	0	0	0	0	0
WT333(F4E4E1AF1293)	3.77	13105	2022-11-29 14:58:03.197	0.004	0.074	1.014	0	0	0	4.153	-0.236	0.714	0	0	0	0	0	0	0
WT333(F4E4E1AF1293)	3.77	13105	2022-11-29 14:58:03.197	0.004	0.075	1.014	0	0	0	4.153	-0.236	0.714	0	0	0	0	0	0	0
WT333(F4E4E1AF1293)	3.77	13105	2022-11-29 14:58:03.197	0.004	0.075	1.014	0	0	0	4.153	-0.236	0.714	0	0	0	0	0	0	0
WT333(F4E4E1AF1293)	3.77	13105	2022-11-29 14:58:03.197	0.004	0.075	1.014	0	0	0	4.153	-0.236	0.714	0	0	0	0	0	0	0
WT222(CAA14FCCF874)	3.72	13105	2022-11-29 14:58:03.197	0.001	-0.006	1	0	0	0	-0.33	-0.082	84.545	0	0	0	0	0	0	0
WT222(CAA14FCCF874)	3.72	13105	2022-11-29 14:58:03.197	0.001	-0.006	1	0	0	0	-0.33	-0.082	84.545	0	0	0	0	0	0	0
WT222(CAA14FCCF874)	3.72	13105	2022-11-29 14:58:03.197	0.001	-0.005	1	0	0	0	-0.33	-0.082	84.545	0	0	0	0	0	0	0
WT222(CAA14FCCF874)	3.72	13105	2022-11-29 14:58:03.197	0.001	-0.005	1	0	0	0	-0.33	-0.082	84.545	0	0	0	0	0	0	0
WT222(CAA14FCCF874)	3.72	13105	2022-11-29 14:58:03.197	0.001	-0.005	1	0	0	0	-0.33	-0.082	84.545	0	0	0	0	0	0	0
WT222(CAA14FCCF874)	3.72	13105	2022-11-29 14:58:03.197	0.001	-0.005	1	0	0	0	-0.33	-0.082	84.545	0	0	0	0	0	0	0
WT222(CAA14FCCF874)	3.72	13105	2022-11-29 14:58:03.197	0.002	-0.005	1	0	0	0	-0.33	-0.082	84.545	0	0	0	0	0	0	0
WT222(CAA14FCCF874)	3.72	13105	2022-11-29 14:58:03.197	0.002	-0.005	1	0	0	0	-0.33	-0.082	84.545	0	0	0	0	0	0	0
WT333(F4E4E1AF1293)	3.77	13105	2022-11-29 14:58:03.228	0.004	0.075	1.014	0	0	0	4.153	-0.236	0.714	0	0	0	0	0	0	0
WT333(F4E4E1AF1293)	3.77	13105	2022-11-29 14:58:03.228	0.004	0.073	1.014	0	0	0	4.153	-0.236	0.714	0	0	0	0	0	0	0
WT333(F4E4E1AF1293)	3.77	13105	2022-11-29 14:58:03.228	0.004	0.073	1.014	0	0	0	4.153	-0.236	0.714	0	0	0	0	0	0	0
WT333(F4E4E1AF1293)	3.77	13105	2022-11-29 14:58:03.228	0.004	0.073	1.014	0	0	0	4.153	-0.236	0.714	0	0	0	0	0	0	0
WT333(F4E4E1AF1293)	3.77	13105	2022-11-29 14:58:03.228	0.004	0.073	1.014	0	0	0	4.153	-0.236	0.714	0	0	0	0	0	0	0
WT333(F4E4E1AF1293)	3.77	13105	2022-11-29 14:58:03.228	0.004	0.073	1.013	0	0	0	4.153	-0.236	0.714	0	0	0	0	0	0	0
WT333(F4E4E1AF1293)	3.77	13105	2022-11-29 14:58:03.228	0.004	0.073	1.013	0	0	0	4.153	-0.236	0.714	0	0	0	0	0	0	0
WT333(F4E4E1AF1293)	3.77	13105	2022-11-29 14:58:03.228	0.004	0.073	1.013	0	0	0	4.153	-0.236	0.714	0	0	0	0	0	0	0
WT111(DD045F3F1DEA)	3.72	13108	2022-11-29 14:58:03.259	0.011	0.401	0.932	0	0	0	23.275	-0.626	-16.419	0	0	0	0	0	0	0
WT111(DD045F3F1DEA)	3.72	13108	2022-11-29 14:58:03.259	0.012	0.401	0.932	0	0	0	23.275	-0.626	-16.419	0	0	0	0	0	0	0
WT111(DD045F3F1DEA)	3.72	13108	2022-11-29 14:58:03.259	0.012	0.401	0.932	0	0	0	23.275	-0.626	-16.419	0	0	0	0	0	0	0
WT111(DD045F3F1DEA)	3.72	13108	2022-11-29 14:58:03.259	0.012	0.401	0.932	0	0	0	23.275	-0.626	-16.419	0	0	0	0	0	0	0
WT111(DD045F3F1DEA)	3.72	13108	2022-11-29 14:58:03.259	0.012	0.401	0.932	0	0	0	23.275	-0.626	-16.419	0	0	0	0	0	0	0
WT111(DD045F3F1DEA)	3.72	13108	2022-11-29 14:58:03.259	0.011	0.401	0.932	0	0	0	23.275	-0.626	-16.419	0	0	0	0	0	0	0
WT111(DD045F3F1DEA)	3.72	13108	2022-11-29 14:58:03.259	0.011	0.401	0.932	0	0	0	23.275	-0.626	-16.419	0	0	0	0	0	0	0
WT111(DD045F3F1DEA)	3.72	13108	2022-11-29 14:58:03.259	0.011	0.401	0.932	0	0	0	23.275	-0.626	-16.419	0	0	0	0	0	0	0
WT222(CAA14FCCF874)	3.72	13105	2022-11-29 14:58:03.259	0.002	-0.005	1	0	0	0	-0.33	-0.082	84.545	0	0	0	0	0	0	0
WT222(CAA14FCCF874)	3.72	13105	2022-11-29 14:58:03.259	0.002	-0.005	1	0	0	0	-0.33	-0.082	84.545	0	0	0	0	0	0	0
WT222(CAA14FCCF874)	3.72	13105	2022-11-29 14:58:03.259	0.001	-0.005	1	0	0	0	-0.33	-0.082	84.545	0	0	0	0	0	0	0
WT222(CAA14FCCF874)	3.72	13105	2022-11-29 14:58:03.259	0.001	-0.005	1	0	0	0	-0.33	-0.082	84.545	0	0	0	0	0	0	0
WT222(CAA14FCCF874)	3.72	13105	2022-11-29 14:58:03.259	0.001	-0.005	1	0	0	0	-0.33	-0.082	84.545	0	0	0	0	0	0	0
WT222(CAA14FCCF874)	3.72	13105	2022-11-29 14:58:03.259	0.001	-0.005	1	0	0	0	-0.33	-0.082	84.545	0	0	0	0	0	0	0
WT222(CAA14FCCF874)	3.72	13105	2022-11-29 14:58:03.259	0.001	-0.005	1	0	0	0	-0.33	-0.082	84.545	0	0	0	0	0	0	0
WT222(CAA14FCCF874)	3.72	13105	2022-11-29 14:58:03.259	0.001	-0.005	1	0	0	0	-0.33	-0.082	84.545	0	0	0	0	0	0	0
WT111(DD045F3F1DEA)	3.72	13108	2022-11-29 14:58:03.275	0.011	0.401	0.932	0	0	0	23.275	-0.626	-16.419	0	0	0	0	0	0	0
WT111(DD045F3F1DEA)	3.72	13108	2022-11-29 14:58:03.275	0.011	0.401	0.933	0	0	0	23.275	-0.626	-16.419	0	0	0	0	0	0	0
WT111(DD045F3F1DEA)	3.72	13108	2022-11-29 14:58:03.275	0.011	0.401	0.933	0	0	0	23.275	-0.626	-16.419	0	0	0	0	0	0	0
WT111(DD045F3F1DEA)	3.72	13108	2022-11-29 14:58:03.275	0.011	0.401	0.933	0	0	0	23.275	-0.626	-16.419	0	0	0	0	0	0	0
WT111(DD045F3F1DEA)	3.72	13108	2022-11-29 14:58:03.275	0.011	0.401	0.933	0	0	0	23.275	-0.626	-16.419	0	0	0	0	0	0	0
WT111(DD045F3F1DEA)	3.72	13108	2022-11-29 14:58:03.275	0.011	0.401	0.931	0	0	0	23.275	-0.626	-16.419	0	0	0	0	0	0	0
WT111(DD045F3F1DEA)	3.72	13108	2022-11-29 14:58:03.275	0.011	0.401	0.931	0	0	0	23.275	-0.626	-16.419	0	0	0	0	0	0	0
WT111(DD045F3F1DEA)	3.72	13108	2022-11-29 14:58:03.275	0.011	0.401	0.931	0	0	0	23.275	-0.626	-16.419	0	0	0	0	0	0	0
WT111(DD045F3F1DEA)	3.72	13108	2022-11-29 14:58:03.306	0.011	0.401	0.931	0	0	0	23.275	-0.626	-16.419	0	0	0	0	0	0	0
WT111(DD045F3F1DEA)	3.72	13108	2022-11-29 14:58:03.306	0.01	0.401	0.931	0	0	0	23.275	-0.626	-16.419	0	0	0	0	0	0	0
WT111(DD045F3F1DEA)	3.72	13108	2022-11-29 14:58:03.306	0.01	0.401	0.931	0	0	0	23.275	-0.626	-16.419	0	0	0	0	0	0	0
WT111(DD045F3F1DEA)	3.72	13108	2022-11-29 14:58:03.306	0.01	0.401	0.931	0	0	0	23.275	-0.626	-16.419	0	0	0	0	0	0	0
WT111(DD045F3F1DEA)	3.72	13108	2022-11-29 14:58:03.306	0.01	0.401	0.931	0	0	0	23.275	-0.626	-16.419	0	0	0	0	0	0	0
WT111(DD045F3F1DEA)	3.72	13108	2022-11-29 14:58:03.306	0.011	0.401	0.932	0	0	0	23.275	-0.626	-16.419	0	0	0	0	0	0	0
WT111(DD045F3F1DEA)	3.72	13108	2022-11-29 14:58:03.306	0.011	0.401	0.932	0	0	0	23.275	-0.626	-16.419	0	0	0	0	0	0	0
WT111(DD045F3F1DEA)	3.72	13108	2022-11-29 14:58:03.306	0.011	0.401	0.932	0	0	0	23.275	-0.626	-16.419	0	0	0	0	0	0	0
WT333(F4E4E1AF1293)	3.77	13105	2022-11-29 14:58:03.322	0.004	0.073	1.013	0	0	0	4.153	-0.236	0.714	0	0	0	0	0	0	0
WT333(F4E4E1AF1293)	3.77	13105	2022-11-29 14:58:03.322	0.004	0.074	1.014	0	0	0	4.153	-0.236	0.714	0	0	0	0	0	0	0
WT333(F4E4E1AF1293)	3.77	13105	2022-11-29 14:58:03.322	0.004	0.074	1.014	0	0	0	4.153	-0.236	0.714	0	0	0	0	0	0	0
WT333(F4E4E1AF1293)	3.77	13105	2022-11-29 14:58:03.322	0.004	0.074	1.014	0	0	0	4.153	-0.236	0.714	0	0	0	0	0	0	0
WT333(F4E4E1AF1293)	3.77	13105	2022-11-29 14:58:03.322	0.004	0.074	1.014	0	0	0	4.153	-0.236	0.714	0	0	0	0	0	0	0
WT333(F4E4E1AF1293)	3.77	13105	2022-11-29 14:58:03.322	0.004	0.074	1.014	0	0	0	4.153	-0.236	0.714	0	0	0	0	0	0	0
WT333(F4E4E1AF1293)	3.77	13105	2022-11-29 14:58:03.322	0.004	0.074	1.014	0	0	0	4.153	-0.236	0.714	0	0	0	0	0	0	0
WT333(F4E4E1AF1293)	3.77	13105	2022-11-29 14:58:03.322	0.004	0.074	1.014	0	0	0	4.153	-0.236	0.714	0	0	0	0	0	0	0
WT111(DD045F3F1DEA)	3.72	13108	2022-11-29 14:58:03.338	0.011	0.401	0.932	0	0	0	23.275	-0.626	-16.419	0	0	0	0	0	0	0
WT111(DD045F3F1DEA)	3.72	13108	2022-11-29 14:58:03.338	0.011	0.4	0.932	0	0	0	23.275	-0.626	-16.419	0	0	0	0	0	0	0
WT111(DD045F3F1DEA)	3.72	13108	2022-11-29 14:58:03.338	0.011	0.4	0.932	0	0	0	23.275	-0.626	-16.419	0	0	0	0	0	0	0
WT111(DD045F3F1DEA)	3.72	13108	2022-11-29 14:58:03.338	0.011	0.4	0.932	0	0	0	23.275	-0.626	-16.419	0	0	0	0	0	0	0
WT111(DD045F3F1DEA)	3.72	13108	2022-11-29 14:58:03.338	0.011	0.4	0.932	0	0	0	23.275	-0.626	-16.419	0	0	0	0	0	0	0
WT111(DD045F3F1DEA)	3.72	13108	2022-11-29 14:58:03.338	0.01	0.401	0.932	0	0	0	23.275	-0.626	-16.419	0	0	0	0	0	0	0
WT111(DD045F3F1DEA)	3.72	13108	2022-11-29 14:58:03.338	0.01	0.401	0.932	0	0	0	23.275	-0.626	-16.419	0	0	0	0	0	0	0
WT111(DD045F3F1DEA)	3.72	13108	2022-11-29 14:58:03.338	0.01	0.401	0.932	0	0	0	23.275	-0.626	-16.419	0	0	0	0	0	0	0
WT333(F4E4E1AF1293)	3.77	13105	2022-11-29 14:58:03.353	0.004	0.074	1.014	0	0	0	4.153	-0.236	0.714	0	0	0	0	0	0	0
WT333(F4E4E1AF1293)	3.77	13105	2022-11-29 14:58:03.353	0.004	0.074	1.014	0	0	0	4.153	-0.236	0.714	0	0	0	0	0	0	0
WT333(F4E4E1AF1293)	3.77	13105	2022-11-29 14:58:03.353	0.004	0.074	1.014	0	0	0	4.153	-0.236	0.714	0	0	0	0	0	0	0
WT333(F4E4E1AF1293)	3.77	13105	2022-11-29 14:58:03.353	0.004	0.074	1.014	0	0	0	4.153	-0.236	0.714	0	0	0	0	0	0	0
WT333(F4E4E1AF1293)	3.77	13105	2022-11-29 14:58:03.353	0.004	0.074	1.014	0	0	0	4.153	-0.236	0.714	0	0	0	0	0	0	0
WT333(F4E4E1AF1293)	3.77	13105	2022-11-29 14:58:03.353	0.004	0.074	1.013	0	0	0	4.153	-0.236	0.714	0	0	0	0	0	0	0
WT333(F4E4E1AF1293)	3.77	13105	2022-11-29 14:58:03.353	0.004	0.074	1.013	0	0	0	4.153	-0.236	0.714	0	0	0	0	0	0	0
WT333(F4E4E1AF1293)	3.77	13105	2022-11-29 14:58:03.353	0.004	0.074	1.013	0	0	0	4.153	-0.236	0.714	0	0	0	0	0	0	0
WT333(F4E4E1AF1293)	3.77	13105	2022-11-29 14:58:03.369	0.004	0.074	1.013	0	0	0	4.153	-0.236	0.714	0	0	0	0	0	0	0
WT333(F4E4E1AF1293)	3.77	13105	2022-11-29 14:58:03.369	0.004	0.074	1.014	0	0	0	4.153	-0.236	0.714	0	0	0	0	0	0	0
WT333(F4E4E1AF1293)	3.77	13105	2022-11-29 14:58:03.369	0.004	0.074	1.014	0	0	0	4.153	-0.236	0.714	0	0	0	0	0	0	0
WT333(F4E4E1AF1293)	3.77	13105	2022-11-29 14:58:03.369	0.004	0.074	1.014	0	0	0	4.153	-0.236	0.714	0	0	0	0	0	0	0
WT333(F4E4E1AF1293)	3.77	13105	2022-11-29 14:58:03.369	0.004	0.074	1.014	0	0	0	4.153	-0.236	0.714	0	0	0	0	0	0	0
WT333(F4E4E1AF1293)	3.77	13105	2022-11-29 14:58:03.369	0.004	0.074	1.014	0	0	0	4.153	-0.236	0.714	0	0	0	0	0	0	0
WT333(F4E4E1AF1293)	3.77	13105	2022-11-29 14:58:03.369	0.004	0.074	1.014	0	0	0	4.153	-0.236	0.714	0	0	0	0	0	0	0
WT333(F4E4E1AF1293)	3.77	13105	2022-11-29 14:58:03.369	0.004	0.074	1.014	0	0	0	4.153	-0.236	0.714	0	0	0	0	0	0	0
WT111(DD045F3F1DEA)	3.72	13108	2022-11-29 14:58:03.400	0.01	0.401	0.932	0	0	0	23.275	-0.626	-16.419	0	0	0	0	0	0	0
WT111(DD045F3F1DEA)	3.72	13108	2022-11-29 14:58:03.400	0.011	0.4	0.932	0	0	0	23.275	-0.626	-16.419	0	0	0	0	0	0	0
WT111(DD045F3F1DEA)	3.72	13108	2022-11-29 14:58:03.400	0.011	0.4	0.932	0	0	0	23.275	-0.626	-16.419	0	0	0	0	0	0	0
WT111(DD045F3F1DEA)	3.72	13108	2022-11-29 14:58:03.400	0.011	0.4	0.932	0	0	0	23.275	-0.626	-16.419	0	0	0	0	0	0	0
WT111(DD045F3F1DEA)	3.72	13108	2022-11-29 14:58:03.400	0.011	0.4	0.932	0	0	0	23.275	-0.626	-16.419	0	0	0	0	0	0	0
WT111(DD045F3F1DEA)	3.72	13108	2022-11-29 14:58:03.400	0.011	0.4	0.932	0	0	0	23.275	-0.626	-16.419	0	0	0	0	0	0	0
WT111(DD045F3F1DEA)	3.72	13108	2022-11-29 14:58:03.400	0.011	0.4	0.932	0	0	0	23.275	-0.626	-16.419	0	0	0	0	0	0	0
WT111(DD045F3F1DEA)	3.72	13108	2022-11-29 14:58:03.400	0.011	0.4	0.932	0	0	0	23.275	-0.626	-16.419	0	0	0	0	0	0	0
WT333(F4E4E1AF1293)	3.77	13105	2022-11-29 14:58:03.400	0.004	0.074	1.014	0	0	0	4.153	-0.236	0.714	0	0	0	0	0	0	0
WT333(F4E4E1AF1293)	3.77	13105	2022-11-29 14:58:03.400	0.004	0.074	1.013	0	0	0	4.153	-0.236	0.714	0	0	0	0	0	0	0
WT333(F4E4E1AF1293)	3.77	13105	2022-11-29 14:58:03.400	0.004	0.074	1.013	0	0	0	4.153	-0.236	0.714	0	0	0	0	0	0	0
WT333(F4E4E1AF1293)	3.77	13105	2022-11-29 14:58:03.400	0.004	0.074	1.013	0	0	0	4.158	-0.236	0.714	0	0	0	0	0	0	0
WT333(F4E4E1AF1293)	3.77	13105	2022-11-29 14:58:03.400	0.004	0.074	1.013	0	0	0	4.158	-0.236	0.714	0	0	0	0	0	0	0
WT333(F4E4E1AF1293)	3.77	13105	2022-11-29 14:58:03.400	0.004	0.074	1.013	0	0	0	4.158	-0.236	0.714	0	0	0	0	0	0	0
WT333(F4E4E1AF1293)	3.77	13105	2022-11-29 14:58:03.400	0.004	0.074	1.013	0	0	0	4.158	-0.236	0.714	0	0	0	0	0	0	0
WT333(F4E4E1AF1293)	3.77	13105	2022-11-29 14:58:03.400	0.004	0.074	1.013	0	0	0	4.158	-0.236	0.714	0	0	0	0	0	0	0
WT222(CAA14FCCF874)	3.72	13105	2022-11-29 14:58:03.400	0.001	-0.005	1	0	0	0	-0.33	-0.082	84.545	0	0	0	0	0	0	0
WT222(CAA14FCCF874)	3.72	13105	2022-11-29 14:58:03.416	0.001	-0.006	1	0	0	0	-0.33	-0.082	84.545	0	0	0	0	0	0	0
WT222(CAA14FCCF874)	3.72	13105	2022-11-29 14:58:03.416	0.001	-0.006	1	0	0	0	-0.33	-0.082	84.545	0	0	0	0	0	0	0
WT222(CAA14FCCF874)	3.72	13105	2022-11-29 14:58:03.416	0.001	-0.006	1	0	0	0	-0.33	-0.082	84.545	0	0	0	0	0	0	0
WT222(CAA14FCCF874)	3.72	13105	2022-11-29 14:58:03.416	0.001	-0.006	1	0	0	0	-0.33	-0.082	84.545	0	0	0	0	0	0	0
WT222(CAA14FCCF874)	3.72	13105	2022-11-29 14:58:03.416	0.001	-0.005	1	0	0	0	-0.33	-0.082	84.545	0	0	0	0	0	0	0
WT222(CAA14FCCF874)	3.72	13105	2022-11-29 14:58:03.416	0.001	-0.005	1	0	0	0	-0.33	-0.082	84.545	0	0	0	0	0	0	0
WT222(CAA14FCCF874)	3.72	13105	2022-11-29 14:58:03.416	0.001	-0.005	1	0	0	0	-0.33	-0.082	84.545	0	0	0	0	0	0	0
WT111(DD045F3F1DEA)	3.72	13108	2022-11-29 14:58:03.431	0.011	0.401	0.932	0	0	0	23.275	-0.626	-16.419	0	0	0	0	0	0	0
WT111(DD045F3F1DEA)	3.72	13108	2022-11-29 14:58:03.431	0.011	0.401	0.932	0	0	0	23.275	-0.626	-16.419	0	0	0	0	0	0	0
WT111(DD045F3F1DEA)	3.72	13108	2022-11-29 14:58:03.431	0.011	0.401	0.932	0	0	0	23.275	-0.626	-16.419	0	0	0	0	0	0	0
WT111(DD045F3F1DEA)	3.72	13108	2022-11-29 14:58:03.431	0.011	0.401	0.932	0	0	0	23.275	-0.626	-16.419	0	0	0	0	0	0	0
WT111(DD045F3F1DEA)	3.72	13108	2022-11-29 14:58:03.431	0.011	0.4	0.933	0	0	0	23.275	-0.626	-16.419	0	0	0	0	0	0	0
WT111(DD045F3F1DEA)	3.72	13108	2022-11-29 14:58:03.431	0.011	0.4	0.933	0	0	0	23.275	-0.626	-16.419	0	0	0	0	0	0	0
WT111(DD045F3F1DEA)	3.72	13108	2022-11-29 14:58:03.431	0.011	0.4	0.933	0	0	0	23.275	-0.626	-16.419	0	0	0	0	0	0	0
WT111(DD045F3F1DEA)	3.72	13108	2022-11-29 14:58:03.431	0.011	0.4	0.933	0	0	0	23.275	-0.626	-16.419	0	0	0	0	0	0	0
WT333(F4E4E1AF1293)	3.77	13105	2022-11-29 14:58:03.431	0.004	0.074	1.013	0	0	0	4.158	-0.236	0.714	0	0	0	0	0	0	0
WT333(F4E4E1AF1293)	3.77	13105	2022-11-29 14:58:03.431	0.004	0.074	1.014	0	0	0	4.158	-0.236	0.714	0	0	0	0	0	0	0
WT333(F4E4E1AF1293)	3.77	13105	2022-11-29 14:58:03.431	0.004	0.074	1.014	0	0	0	4.158	-0.236	0.714	0	0	0	0	0	0	0
WT333(F4E4E1AF1293)	3.77	13105	2022-11-29 14:58:03.431	0.004	0.074	1.014	0	0	0	4.158	-0.236	0.714	0	0	0	0	0	0	0
WT333(F4E4E1AF1293)	3.77	13105	2022-11-29 14:58:03.431	0.004	0.074	1.014	0	0	0	4.158	-0.236	0.714	0	0	0	0	0	0	0
WT333(F4E4E1AF1293)	3.77	13105	2022-11-29 14:58:03.431	0.004	0.074	1.014	0	0	0	4.158	-0.236	0.714	0	0	0	0	0	0	0
WT333(F4E4E1AF1293)	3.77	13105	2022-11-29 14:58:03.431	0.004	0.074	1.014	0	0	0	4.158	-0.236	0.714	0	0	0	0	0	0	0
WT333(F4E4E1AF1293)	3.77	13105	2022-11-29 14:58:03.431	0.004	0.074	1.014	0	0	0	4.158	-0.236	0.714	0	0	0	0	0	0	0
WT111(DD045F3F1DEA)	3.72	13108	2022-11-29 14:58:03.463	0.011	0.4	0.932	0	0	0	23.275	-0.626	-16.419	0	0	0	0	0	0	0
WT111(DD045F3F1DEA)	3.72	13108	2022-11-29 14:58:03.463	0.011	0.4	0.932	0	0	0	23.275	-0.626	-16.419	0	0	0	0	0	0	0
WT111(DD045F3F1DEA)	3.72	13108	2022-11-29 14:58:03.463	0.011	0.4	0.932	0	0	0	23.275	-0.626	-16.419	0	0	0	0	0	0	0
WT111(DD045F3F1DEA)	3.72	13108	2022-11-29 14:58:03.463	0.011	0.4	0.932	0	0	0	23.275	-0.626	-16.419	0	0	0	0	0	0	0
WT111(DD045F3F1DEA)	3.72	13108	2022-11-29 14:58:03.463	0.011	0.4	0.932	0	0	0	23.275	-0.626	-16.419	0	0	0	0	0	0	0
WT111(DD045F3F1DEA)	3.72	13108	2022-11-29 14:58:03.463	0.011	0.4	0.932	0	0	0	23.275	-0.626	-16.419	0	0	0	0	0	0	0
WT111(DD045F3F1DEA)	3.72	13108	2022-11-29 14:58:03.463	0.011	0.4	0.932	0	0	0	23.275	-0.626	-16.419	0	0	0	0	0	0	0
WT111(DD045F3F1DEA)	3.72	13108	2022-11-29 14:58:03.463	0.011	0.4	0.932	0	0	0	23.275	-0.626	-16.419	0	0	0	0	0	0	0
WT222(CAA14FCCF874)	3.72	13105	2022-11-29 14:58:03.463	0.001	-0.005	1	0	0	0	-0.33	-0.082	84.545	0	0	0	0	0	0	0
WT222(CAA14FCCF874)	3.72	13105	2022-11-29 14:58:03.463	0.001	-0.005	1	0	0	0	-0.33	-0.082	84.545	0	0	0	0	0	0	0
WT222(CAA14FCCF874)	3.72	13105	2022-11-29 14:58:03.463	0.001	-0.005	1	0	0	0	-0.33	-0.082	84.545	0	0	0	0	0	0	0
WT222(CAA14FCCF874)	3.72	13105	2022-11-29 14:58:03.463	0.001	-0.005	1	0	0	0	-0.324	-0.082	84.545	0	0	0	0	0	0	0
WT222(CAA14FCCF874)	3.72	13105	2022-11-29 14:58:03.463	0.001	-0.005	1	0	0	0	-0.324	-0.082	84.545	0	0	0	0	0	0	0
WT222(CAA14FCCF874)	3.72	13105	2022-11-29 14:58:03.463	0.001	-0.006	1	0	0	0	-0.324	-0.082	84.545	0	0	0	0	0	0	0
WT222(CAA14FCCF874)	3.72	13105	2022-11-29 14:58:03.463	0.001	-0.006	1	0	0	0	-0.324	-0.082	84.545	0	0	0	0	0	0	0
WT222(CAA14FCCF874)	3.72	13105	2022-11-29 14:58:03.463	0.001	-0.006	1	0	0	0	-0.324	-0.082	84.545	0	0	0	0	0	0	0
WT111(DD045F3F1DEA)	3.72	13108	2022-11-29 14:58:03.494	0.011	0.4	0.932	0	0	0	23.275	-0.626	-16.419	0	0	0	0	0	0	0
WT111(DD045F3F1DEA)	3.72	13108	2022-11-29 14:58:03.494	0.011	0.4	0.932	0	0	0	23.275	-0.626	-16.419	0	0	0	0	0	0	0
WT111(DD045F3F1DEA)	3.72	13108	2022-11-29 14:58:03.494	0.011	0.4	0.932	0	0	0	23.275	-0.626	-16.419	0	0	0	0	0	0	0
WT111(DD045F3F1DEA)	3.72	13108	2022-11-29 14:58:03.494	0.011	0.4	0.932	0	0	0	23.275	-0.626	-16.419	0	0	0	0	0	0	0
WT111(DD045F3F1DEA)	3.72	13108	2022-11-29 14:58:03.494	0.011	0.4	0.933	0	0	0	23.275	-0.626	-16.419	0	0	0	0	0	0	0
WT111(DD045F3F1DEA)	3.72	13108	2022-11-29 14:58:03.494	0.011	0.4	0.933	0	0	0	23.275	-0.626	-16.419	0	0	0	0	0	0	0
WT111(DD045F3F1DEA)	3.72	13108	2022-11-29 14:58:03.494	0.011	0.4	0.933	0	0	0	23.275	-0.626	-16.419	0	0	0	0	0	0	0
WT111(DD045F3F1DEA)	3.72	13108	2022-11-29 14:58:03.494	0.011	0.4	0.933	0	0	0	23.275	-0.626	-16.419	0	0	0	0	0	0	0
WT333(F4E4E1AF1293)	3.77	13105	2022-11-29 14:58:03.494	0.004	0.074	1.014	0	0	0	4.158	-0.236	0.714	0	0	0	0	0	0	0
WT333(F4E4E1AF1293)	3.77	13105	2022-11-29 14:58:03.494	0.004	0.074	1.013	0	0	0	4.158	-0.236	0.714	0	0	0	0	0	0	0
WT333(F4E4E1AF1293)	3.77	13105	2022-11-29 14:58:03.494	0.004	0.074	1.013	0	0	0	4.158	-0.236	0.714	0	0	0	0	0	0	0
WT333(F4E4E1AF1293)	3.77	13105	2022-11-29 14:58:03.494	0.004	0.074	1.013	0	0	0	4.158	-0.236	0.714	0	0	0	0	0	0	0
WT333(F4E4E1AF1293)	3.77	13105	2022-11-29 14:58:03.494	0.004	0.074	1.013	0	0	0	4.158	-0.236	0.714	0	0	0	0	0	0	0
WT333(F4E4E1AF1293)	3.77	13105	2022-11-29 14:58:03.494	0.004	0.073	1.014	0	0	0	4.158	-0.236	0.714	0	0	0	0	0	0	0
WT333(F4E4E1AF1293)	3.77	13105	2022-11-29 14:58:03.494	0.004	0.073	1.014	0	0	0	4.158	-0.236	0.714	0	0	0	0	0	0	0
WT333(F4E4E1AF1293)	3.77	13105	2022-11-29 14:58:03.494	0.004	0.073	1.014	0	0	0	4.158	-0.236	0.714	0	0	0	0	0	0	0
WT222(CAA14FCCF874)	3.72	13105	2022-11-29 14:58:03.525	0.001	-0.005	1	0	0	0	-0.33	-0.082	84.545	0	0	0	0	0	0	0
WT222(CAA14FCCF874)	3.72	13105	2022-11-29 14:58:03.525	0.001	-0.005	1	0	0	0	-0.324	-0.082	84.545	0	0	0	0	0	0	0
WT222(CAA14FCCF874)	3.72	13105	2022-11-29 14:58:03.525	0.001	-0.005	1	0	0	0	-0.324	-0.082	84.545	0	0	0	0	0	0	0
WT222(CAA14FCCF874)	3.72	13105	2022-11-29 14:58:03.525	0.001	-0.005	1	0	0	0	-0.324	-0.082	84.545	0	0	0	0	0	0	0
WT222(CAA14FCCF874)	3.72	13105	2022-11-29 14:58:03.525	0.001	-0.005	1	0	0	0	-0.324	-0.082	84.545	0	0	0	0	0	0	0
WT222(CAA14FCCF874)	3.72	13105	2022-11-29 14:58:03.525	0.001	-0.006	1	0	0	0	-0.324	-0.082	84.545	0	0	0	0	0	0	0
WT222(CAA14FCCF874)	3.72	13105	2022-11-29 14:58:03.525	0.001	-0.006	1	0	0	0	-0.324	-0.082	84.545	0	0	0	0	0	0	0
WT222(CAA14FCCF874)	3.72	13105	2022-11-29 14:58:03.525	0.001	-0.006	1	0	0	0	-0.324	-0.082	84.545	0	0	0	0	0	0	0
WT333(F4E4E1AF1293)	3.77	13105	2022-11-29 14:58:03.556	0.004	0.073	1.014	0	0	0	4.158	-0.236	0.714	0	0	0	0	0	0	0
WT333(F4E4E1AF1293)	3.77	13105	2022-11-29 14:58:03.556	0.004	0.074	1.014	0	0	0	4.158	-0.236	0.714	0	0	0	0	0	0	0
WT333(F4E4E1AF1293)	3.77	13105	2022-11-29 14:58:03.556	0.004	0.074	1.014	0	0	0	4.158	-0.236	0.714	0	0	0	0	0	0	0
WT333(F4E4E1AF1293)	3.77	13105	2022-11-29 14:58:03.556	0.004	0.074	1.014	0	0	0	4.158	-0.236	0.714	0	0	0	0	0	0	0
WT333(F4E4E1AF1293)	3.77	13105	2022-11-29 14:58:03.556	0.004	0.074	1.014	0	0	0	4.158	-0.236	0.714	0	0	0	0	0	0	0
WT333(F4E4E1AF1293)	3.77	13105	2022-11-29 14:58:03.556	0.004	0.074	1.014	0	0	0	4.158	-0.236	0.714	0	0	0	0	0	0	0
WT333(F4E4E1AF1293)	3.77	13105	2022-11-29 14:58:03.556	0.004	0.074	1.014	0	0	0	4.158	-0.236	0.714	0	0	0	0	0	0	0
WT333(F4E4E1AF1293)	3.77	13105	2022-11-29 14:58:03.556	0.004	0.074	1.014	0	0	0	4.158	-0.236	0.714	0	0	0	0	0	0	0
WT333(F4E4E1AF1293)	3.77	13105	2022-11-29 14:58:03.556	0.004	0.074	1.014	0	0	0	4.158	-0.236	0.714	0	0	0	0	0	0	0
WT333(F4E4E1AF1293)	3.77	13105	2022-11-29 14:58:03.556	0.005	0.073	1.013	0	0	0	4.158	-0.236	0.714	0	0	0	0	0	0	0
WT333(F4E4E1AF1293)	3.77	13105	2022-11-29 14:58:03.556	0.005	0.073	1.013	0	0	0	4.158	-0.236	0.714	0	0	0	0	0	0	0
WT333(F4E4E1AF1293)	3.77	13105	2022-11-29 14:58:03.556	0.005	0.073	1.013	0	0	0	4.158	-0.236	0.714	0	0	0	0	0	0	0
WT333(F4E4E1AF1293)	3.77	13105	2022-11-29 14:58:03.556	0.005	0.073	1.013	0	0	0	4.158	-0.236	0.714	0	0	0	0	0	0	0
WT333(F4E4E1AF1293)	3.77	13105	2022-11-29 14:58:03.556	0.004	0.073	1.014	0	0	0	4.158	-0.236	0.714	0	0	0	0	0	0	0
WT333(F4E4E1AF1293)	3.77	13105	2022-11-29 14:58:03.556	0.004	0.073	1.014	0	0	0	4.158	-0.236	0.714	0	0	0	0	0	0	0
WT333(F4E4E1AF1293)	3.77	13105	2022-11-29 14:58:03.556	0.004	0.073	1.014	0	0	0	4.158	-0.236	0.714	0	0	0	0	0	0	0
WT111(DD045F3F1DEA)	3.72	13108	2022-11-29 14:58:03.588	0.01	0.4	0.932	0	0	0	23.275	-0.626	-16.419	0	0	0	0	0	0	0
WT111(DD045F3F1DEA)	3.72	13108	2022-11-29 14:58:03.588	0.01	0.4	0.932	0	0	0	23.275	-0.626	-16.419	0	0	0	0	0	0	0
WT111(DD045F3F1DEA)	3.72	13108	2022-11-29 14:58:03.588	0.01	0.4	0.932	0	0	0	23.275	-0.626	-16.419	0	0	0	0	0	0	0
WT111(DD045F3F1DEA)	3.72	13108	2022-11-29 14:58:03.588	0.01	0.4	0.932	0	0	0	23.275	-0.626	-16.419	0	0	0	0	0	0	0
WT111(DD045F3F1DEA)	3.72	13108	2022-11-29 14:58:03.588	0.011	0.4	0.932	0	0	0	23.275	-0.626	-16.419	0	0	0	0	0	0	0
WT111(DD045F3F1DEA)	3.72	13108	2022-11-29 14:58:03.588	0.011	0.4	0.932	0	0	0	23.275	-0.626	-16.419	0	0	0	0	0	0	0
WT111(DD045F3F1DEA)	3.72	13108	2022-11-29 14:58:03.588	0.011	0.4	0.932	0	0	0	23.275	-0.626	-16.419	0	0	0	0	0	0	0
WT111(DD045F3F1DEA)	3.72	13108	2022-11-29 14:58:03.588	0.011	0.4	0.932	0	0	0	23.275	-0.626	-16.419	0	0	0	0	0	0	0
WT333(F4E4E1AF1293)	3.77	13105	2022-11-29 14:58:03.588	0.004	0.073	1.014	0	0	0	4.158	-0.236	0.714	0	0	0	0	0	0	0
WT333(F4E4E1AF1293)	3.77	13105	2022-11-29 14:58:03.588	0.004	0.074	1.014	0	0	0	4.158	-0.236	0.714	0	0	0	0	0	0	0
WT333(F4E4E1AF1293)	3.77	13105	2022-11-29 14:58:03.588	0.004	0.074	1.014	0	0	0	4.158	-0.236	0.714	0	0	0	0	0	0	0
WT333(F4E4E1AF1293)	3.77	13105	2022-11-29 14:58:03.588	0.004	0.074	1.014	0	0	0	4.158	-0.236	0.714	0	0	0	0	0	0	0
WT333(F4E4E1AF1293)	3.77	13105	2022-11-29 14:58:03.588	0.004	0.074	1.014	0	0	0	4.158	-0.236	0.714	0	0	0	0	0	0	0
WT333(F4E4E1AF1293)	3.77	13105	2022-11-29 14:58:03.588	0.004	0.073	1.013	0	0	0	4.158	-0.236	0.714	0	0	0	0	0	0	0
WT333(F4E4E1AF1293)	3.77	13105	2022-11-29 14:58:03.588	0.004	0.073	1.013	0	0	0	4.158	-0.236	0.714	0	0	0	0	0	0	0
WT333(F4E4E1AF1293)	3.77	13105	2022-11-29 14:58:03.588	0.004	0.073	1.013	0	0	0	4.158	-0.236	0.714	0	0	0	0	0	0	0
WT222(CAA14FCCF874)	3.72	13105	2022-11-29 14:58:03.588	0.001	-0.006	1	0	0	0	-0.324	-0.082	84.545	0	0	0	0	0	0	0
WT222(CAA14FCCF874)	3.72	13105	2022-11-29 14:58:03.588	0.001	-0.005	1	0	0	0	-0.324	-0.082	84.545	0	0	0	0	0	0	0
WT222(CAA14FCCF874)	3.72	13105	2022-11-29 14:58:03.588	0.001	-0.005	1	0	0	0	-0.324	-0.082	84.545	0	0	0	0	0	0	0
WT222(CAA14FCCF874)	3.72	13105	2022-11-29 14:58:03.588	0.001	-0.005	1	0	0	0	-0.324	-0.082	84.545	0	0	0	0	0	0	0
WT222(CAA14FCCF874)	3.72	13105	2022-11-29 14:58:03.588	0.001	-0.005	1	0	0	0	-0.324	-0.082	84.545	0	0	0	0	0	0	0
WT222(CAA14FCCF874)	3.72	13105	2022-11-29 14:58:03.588	0.001	-0.005	1	0	0	0	-0.324	-0.082	84.545	0	0	0	0	0	0	0
WT222(CAA14FCCF874)	3.72	13105	2022-11-29 14:58:03.588	0.001	-0.005	1	0	0	0	-0.324	-0.082	84.545	0	0	0	0	0	0	0
WT222(CAA14FCCF874)	3.72	13105	2022-11-29 14:58:03.588	0.001	-0.005	1	0	0	0	-0.324	-0.082	84.545	0	0	0	0	0	0	0
WT111(DD045F3F1DEA)	3.72	13108	2022-11-29 14:58:03.603	0.011	0.4	0.932	0	0	0	23.275	-0.626	-16.419	0	0	0	0	0	0	0
WT111(DD045F3F1DEA)	3.72	13108	2022-11-29 14:58:03.603	0.011	0.4	0.932	0	0	0	23.275	-0.626	-16.419	0	0	0	0	0	0	0
WT111(DD045F3F1DEA)	3.72	13108	2022-11-29 14:58:03.603	0.011	0.4	0.932	0	0	0	23.275	-0.626	-16.419	0	0	0	0	0	0	0
WT111(DD045F3F1DEA)	3.72	13108	2022-11-29 14:58:03.603	0.011	0.4	0.932	0	0	0	23.275	-0.626	-16.419	0	0	0	0	0	0	0
WT111(DD045F3F1DEA)	3.72	13108	2022-11-29 14:58:03.603	0.011	0.4	0.931	0	0	0	23.275	-0.626	-16.419	0	0	0	0	0	0	0
WT111(DD045F3F1DEA)	3.72	13108	2022-11-29 14:58:03.603	0.011	0.4	0.931	0	0	0	23.275	-0.626	-16.419	0	0	0	0	0	0	0
WT111(DD045F3F1DEA)	3.72	13108	2022-11-29 14:58:03.619	0.011	0.4	0.931	0	0	0	23.275	-0.626	-16.419	0	0	0	0	0	0	0
WT111(DD045F3F1DEA)	3.72	13108	2022-11-29 14:58:03.619	0.011	0.4	0.931	0	0	0	23.275	-0.626	-16.419	0	0	0	0	0	0	0
WT111(DD045F3F1DEA)	3.72	13108	2022-11-29 14:58:03.650	0.011	0.401	0.931	0	0	0	23.269	-0.626	-16.419	0	0	0	0	0	0	0
WT111(DD045F3F1DEA)	3.72	13108	2022-11-29 14:58:03.650	0.011	0.401	0.931	0	0	0	23.269	-0.626	-16.419	0	0	0	0	0	0	0
WT111(DD045F3F1DEA)	3.72	13108	2022-11-29 14:58:03.650	0.011	0.401	0.931	0	0	0	23.269	-0.621	-16.419	0	0	0	0	0	0	0
WT111(DD045F3F1DEA)	3.72	13108	2022-11-29 14:58:03.650	0.011	0.401	0.931	0	0	0	23.269	-0.621	-16.419	0	0	0	0	0	0	0
WT111(DD045F3F1DEA)	3.72	13108	2022-11-29 14:58:03.650	0.011	0.401	0.933	0	0	0	23.269	-0.621	-16.419	0	0	0	0	0	0	0
WT111(DD045F3F1DEA)	3.72	13108	2022-11-29 14:58:03.650	0.011	0.401	0.933	0	0	0	23.269	-0.621	-16.419	0	0	0	0	0	0	0
WT111(DD045F3F1DEA)	3.72	13108	2022-11-29 14:58:03.650	0.011	0.401	0.933	0	0	0	23.269	-0.621	-16.419	0	0	0	0	0	0	0
WT111(DD045F3F1DEA)	3.72	13108	2022-11-29 14:58:03.650	0.011	0.401	0.933	0	0	0	23.269	-0.621	-16.419	0	0	0	0	0	0	0
WT222(CAA14FCCF874)	3.72	13105	2022-11-29 14:58:03.650	0.001	-0.006	1	0	0	0	-0.324	-0.082	84.545	0	0	0	0	0	0	0
WT222(CAA14FCCF874)	3.72	13105	2022-11-29 14:58:03.650	0.001	-0.006	1	0	0	0	-0.324	-0.082	84.545	0	0	0	0	0	0	0
WT222(CAA14FCCF874)	3.72	13105	2022-11-29 14:58:03.650	0.001	-0.006	1	0	0	0	-0.324	-0.082	84.545	0	0	0	0	0	0	0
WT222(CAA14FCCF874)	3.72	13105	2022-11-29 14:58:03.650	0.001	-0.006	1	0	0	0	-0.324	-0.082	84.545	0	0	0	0	0	0	0
WT222(CAA14FCCF874)	3.72	13105	2022-11-29 14:58:03.650	0.001	-0.006	1	0	0	0	-0.324	-0.082	84.545	0	0	0	0	0	0	0
WT222(CAA14FCCF874)	3.72	13105	2022-11-29 14:58:03.650	0.001	-0.005	1	0	0	0	-0.324	-0.082	84.545	0	0	0	0	0	0	0
WT222(CAA14FCCF874)	3.72	13105	2022-11-29 14:58:03.650	0.001	-0.005	1	0	0	0	-0.324	-0.082	84.545	0	0	0	0	0	0	0
WT222(CAA14FCCF874)	3.72	13105	2022-11-29 14:58:03.650	0.001	-0.005	1	0	0	0	-0.324	-0.082	84.545	0	0	0	0	0	0	0
WT222(CAA14FCCF874)	3.72	13105	2022-11-29 14:58:03.650	0.001	-0.005	1	0	0	0	-0.324	-0.082	84.545	0	0	0	0	0	0	0
WT222(CAA14FCCF874)	3.72	13105	2022-11-29 14:58:03.650	0.001	-0.005	1	0	0	0	-0.324	-0.082	84.545	0	0	0	0	0	0	0
WT222(CAA14FCCF874)	3.72	13105	2022-11-29 14:58:03.650	0.001	-0.005	1	0	0	0	-0.324	-0.082	84.545	0	0	0	0	0	0	0
WT222(CAA14FCCF874)	3.72	13105	2022-11-29 14:58:03.650	0.001	-0.005	1	0	0	0	-0.324	-0.082	84.545	0	0	0	0	0	0	0
WT222(CAA14FCCF874)	3.72	13105	2022-11-29 14:58:03.650	0.001	-0.006	1	0	0	0	-0.324	-0.082	84.545	0	0	0	0	0	0	0
WT222(CAA14FCCF874)	3.72	13105	2022-11-29 14:58:03.650	0.001	-0.006	1	0	0	0	-0.324	-0.082	84.545	0	0	0	0	0	0	0
WT222(CAA14FCCF874)	3.72	13105	2022-11-29 14:58:03.650	0.001	-0.006	1	0	0	0	-0.324	-0.082	84.545	0	0	0	0	0	0	0
WT222(CAA14FCCF874)	3.72	13105	2022-11-29 14:58:03.650	0.001	-0.006	1	0	0	0	-0.324	-0.082	84.545	0	0	0	0	0	0	0
WT111(DD045F3F1DEA)	3.72	13108	2022-11-29 14:58:03.666	0.012	0.401	0.932	0	0	0	23.269	-0.621	-16.419	0	0	0	0	0	0	0
WT111(DD045F3F1DEA)	3.72	13108	2022-11-29 14:58:03.666	0.012	0.401	0.932	0	0	0	23.269	-0.621	-16.419	0	0	0	0	0	0	0
WT111(DD045F3F1DEA)	3.72	13108	2022-11-29 14:58:03.666	0.012	0.401	0.932	0	0	0	23.269	-0.621	-16.419	0	0	0	0	0	0	0
WT111(DD045F3F1DEA)	3.72	13108	2022-11-29 14:58:03.666	0.012	0.401	0.932	0	0	0	23.269	-0.626	-16.419	0	0	0	0	0	0	0
WT111(DD045F3F1DEA)	3.72	13108	2022-11-29 14:58:03.666	0.01	0.401	0.933	0	0	0	23.269	-0.626	-16.419	0	0	0	0	0	0	0
WT111(DD045F3F1DEA)	3.72	13108	2022-11-29 14:58:03.666	0.01	0.401	0.933	0	0	0	23.269	-0.626	-16.419	0	0	0	0	0	0	0
WT111(DD045F3F1DEA)	3.72	13108	2022-11-29 14:58:03.666	0.01	0.401	0.933	0	0	0	23.269	-0.626	-16.419	0	0	0	0	0	0	0
WT111(DD045F3F1DEA)	3.72	13108	2022-11-29 14:58:03.666	0.01	0.401	0.933	0	0	0	23.269	-0.626	-16.419	0	0	0	0	0	0	0
WT222(CAA14FCCF874)	3.72	13105	2022-11-29 14:58:03.681	0.001	-0.006	1	0	0	0	-0.324	-0.082	84.545	0	0	0	0	0	0	0
WT222(CAA14FCCF874)	3.72	13105	2022-11-29 14:58:03.681	0.001	-0.006	1	0	0	0	-0.324	-0.082	84.545	0	0	0	0	0	0	0
WT222(CAA14FCCF874)	3.72	13105	2022-11-29 14:58:03.681	0.001	-0.006	1	0	0	0	-0.324	-0.082	84.545	0	0	0	0	0	0	0
WT222(CAA14FCCF874)	3.72	13105	2022-11-29 14:58:03.681	0.001	-0.006	1	0	0	0	-0.324	-0.082	84.545	0	0	0	0	0	0	0
WT222(CAA14FCCF874)	3.72	13105	2022-11-29 14:58:03.681	0.001	-0.006	1	0	0	0	-0.324	-0.082	84.545	0	0	0	0	0	0	0
WT222(CAA14FCCF874)	3.72	13105	2022-11-29 14:58:03.681	0.001	-0.006	1	0	0	0	-0.324	-0.082	84.545	0	0	0	0	0	0	0
WT222(CAA14FCCF874)	3.72	13105	2022-11-29 14:58:03.681	0.001	-0.006	1	0	0	0	-0.324	-0.082	84.545	0	0	0	0	0	0	0
WT222(CAA14FCCF874)	3.72	13105	2022-11-29 14:58:03.681	0.001	-0.006	1	0	0	0	-0.324	-0.082	84.545	0	0	0	0	0	0	0
WT111(DD045F3F1DEA)	3.72	13108	2022-11-29 14:58:03.697	0.011	0.4	0.932	0	0	0	23.269	-0.626	-16.419	0	0	0	0	0	0	0
WT111(DD045F3F1DEA)	3.72	13108	2022-11-29 14:58:03.697	0.011	0.4	0.932	0	0	0	23.269	-0.626	-16.419	0	0	0	0	0	0	0
WT111(DD045F3F1DEA)	3.72	13108	2022-11-29 14:58:03.697	0.011	0.4	0.932	0	0	0	23.269	-0.626	-16.419	0	0	0	0	0	0	0
WT111(DD045F3F1DEA)	3.72	13108	2022-11-29 14:58:03.697	0.011	0.4	0.932	0	0	0	23.269	-0.626	-16.419	0	0	0	0	0	0	0
WT111(DD045F3F1DEA)	3.72	13108	2022-11-29 14:58:03.697	0.011	0.4	0.931	0	0	0	23.269	-0.626	-16.419	0	0	0	0	0	0	0
WT111(DD045F3F1DEA)	3.72	13108	2022-11-29 14:58:03.697	0.011	0.4	0.931	0	0	0	23.269	-0.626	-16.419	0	0	0	0	0	0	0
WT111(DD045F3F1DEA)	3.72	13108	2022-11-29 14:58:03.697	0.011	0.4	0.931	0	0	0	23.269	-0.626	-16.419	0	0	0	0	0	0	0
WT111(DD045F3F1DEA)	3.72	13108	2022-11-29 14:58:03.697	0.011	0.4	0.931	0	0	0	23.269	-0.626	-16.419	0	0	0	0	0	0	0
WT333(F4E4E1AF1293)	3.77	13105	2022-11-29 14:58:03.713	0.004	0.073	1.013	0	0	0	4.158	-0.236	0.714	0	0	0	0	0	0	0
WT333(F4E4E1AF1293)	3.77	13105	2022-11-29 14:58:03.713	0.004	0.073	1.013	0	0	0	4.158	-0.236	0.714	0	0	0	0	0	0	0
WT333(F4E4E1AF1293)	3.77	13105	2022-11-29 14:58:03.713	0.004	0.073	1.013	0	0	0	4.158	-0.236	0.714	0	0	0	0	0	0	0
WT333(F4E4E1AF1293)	3.77	13105	2022-11-29 14:58:03.713	0.004	0.073	1.013	0	0	0	4.158	-0.236	0.714	0	0	0	0	0	0	0
WT333(F4E4E1AF1293)	3.77	13105	2022-11-29 14:58:03.713	0.004	0.074	1.014	0	0	0	4.158	-0.236	0.714	0	0	0	0	0	0	0
WT333(F4E4E1AF1293)	3.77	13105	2022-11-29 14:58:03.713	0.004	0.074	1.014	0	0	0	4.158	-0.236	0.714	0	0	0	0	0	0	0
WT333(F4E4E1AF1293)	3.77	13105	2022-11-29 14:58:03.713	0.004	0.074	1.014	0	0	0	4.158	-0.236	0.714	0	0	0	0	0	0	0
WT333(F4E4E1AF1293)	3.77	13105	2022-11-29 14:58:03.713	0.004	0.074	1.014	0	0	0	4.158	-0.236	0.714	0	0	0	0	0	0	0
WT222(CAA14FCCF874)	3.72	13105	2022-11-29 14:58:03.713	0.001	-0.006	1	0	0	0	-0.324	-0.082	84.545	0	0	0	0	0	0	0
WT222(CAA14FCCF874)	3.72	13105	2022-11-29 14:58:03.713	0.001	-0.006	1	0	0	0	-0.324	-0.082	84.545	0	0	0	0	0	0	0
WT222(CAA14FCCF874)	3.72	13105	2022-11-29 14:58:03.713	0.001	-0.006	1	0	0	0	-0.324	-0.082	84.545	0	0	0	0	0	0	0
WT222(CAA14FCCF874)	3.72	13105	2022-11-29 14:58:03.713	0.001	-0.006	1	0	0	0	-0.324	-0.082	84.545	0	0	0	0	0	0	0
WT222(CAA14FCCF874)	3.72	13105	2022-11-29 14:58:03.713	0.001	-0.005	0.999	0	0	0	-0.324	-0.082	84.545	0	0	0	0	0	0	0
WT222(CAA14FCCF874)	3.72	13105	2022-11-29 14:58:03.713	0.001	-0.005	0.999	0	0	0	-0.324	-0.082	84.545	0	0	0	0	0	0	0
WT222(CAA14FCCF874)	3.72	13105	2022-11-29 14:58:03.713	0.001	-0.005	0.999	0	0	0	-0.324	-0.082	84.545	0	0	0	0	0	0	0
WT222(CAA14FCCF874)	3.72	13105	2022-11-29 14:58:03.713	0.001	-0.005	0.999	0	0	0	-0.324	-0.082	84.545	0	0	0	0	0	0	0
WT111(DD045F3F1DEA)	3.72	13108	2022-11-29 14:58:03.728	0.011	0.401	0.932	0	0	0	23.269	-0.626	-16.419	0	0	0	0	0	0	0
WT111(DD045F3F1DEA)	3.72	13108	2022-11-29 14:58:03.728	0.011	0.401	0.932	0	0	0	23.269	-0.626	-16.419	0	0	0	0	0	0	0
WT111(DD045F3F1DEA)	3.72	13108	2022-11-29 14:58:03.728	0.011	0.401	0.932	0	0	0	23.269	-0.626	-16.419	0	0	0	0	0	0	0
WT111(DD045F3F1DEA)	3.72	13108	2022-11-29 14:58:03.728	0.011	0.401	0.932	0	0	0	23.269	-0.626	-16.419	0	0	0	0	0	0	0
WT111(DD045F3F1DEA)	3.72	13108	2022-11-29 14:58:03.728	0.011	0.401	0.932	0	0	0	23.269	-0.626	-16.419	0	0	0	0	0	0	0
WT111(DD045F3F1DEA)	3.72	13108	2022-11-29 14:58:03.728	0.011	0.401	0.932	0	0	0	23.269	-0.626	-16.419	0	0	0	0	0	0	0
WT111(DD045F3F1DEA)	3.72	13108	2022-11-29 14:58:03.728	0.011	0.401	0.932	0	0	0	23.269	-0.626	-16.419	0	0	0	0	0	0	0
WT111(DD045F3F1DEA)	3.72	13108	2022-11-29 14:58:03.728	0.011	0.401	0.932	0	0	0	23.269	-0.626	-16.419	0	0	0	0	0	0	0
WT333(F4E4E1AF1293)	3.77	13105	2022-11-29 14:58:03.728	0.004	0.073	1.014	0	0	0	4.158	-0.236	0.714	0	0	0	0	0	0	0
WT333(F4E4E1AF1293)	3.77	13105	2022-11-29 14:58:03.728	0.004	0.073	1.014	0	0	0	4.158	-0.236	0.714	0	0	0	0	0	0	0
WT333(F4E4E1AF1293)	3.77	13105	2022-11-29 14:58:03.728	0.004	0.073	1.014	0	0	0	4.158	-0.236	0.714	0	0	0	0	0	0	0
WT333(F4E4E1AF1293)	3.77	13105	2022-11-29 14:58:03.728	0.004	0.073	1.014	0	0	0	4.158	-0.236	0.714	0	0	0	0	0	0	0
WT333(F4E4E1AF1293)	3.77	13105	2022-11-29 14:58:03.728	0.004	0.073	1.013	0	0	0	4.158	-0.236	0.714	0	0	0	0	0	0	0
WT333(F4E4E1AF1293)	3.77	13105	2022-11-29 14:58:03.728	0.004	0.073	1.013	0	0	0	4.158	-0.236	0.714	0	0	0	0	0	0	0
WT333(F4E4E1AF1293)	3.77	13105	2022-11-29 14:58:03.728	0.004	0.073	1.013	0	0	0	4.158	-0.236	0.714	0	0	0	0	0	0	0
WT333(F4E4E1AF1293)	3.77	13105	2022-11-29 14:58:03.728	0.004	0.073	1.013	0	0	0	4.158	-0.236	0.714	0	0	0	0	0	0	0
WT333(F4E4E1AF1293)	3.77	13105	2022-11-29 14:58:03.744	0.004	0.074	1.013	0	0	0	4.158	-0.236	0.714	0	0	0	0	0	0	0
WT333(F4E4E1AF1293)	3.77	13105	2022-11-29 14:58:03.744	0.004	0.074	1.013	0	0	0	4.158	-0.236	0.714	0	0	0	0	0	0	0
WT333(F4E4E1AF1293)	3.77	13105	2022-11-29 14:58:03.744	0.004	0.074	1.013	0	0	0	4.158	-0.236	0.714	0	0	0	0	0	0	0
WT333(F4E4E1AF1293)	3.77	13105	2022-11-29 14:58:03.744	0.004	0.074	1.013	0	0	0	4.158	-0.236	0.714	0	0	0	0	0	0	0
WT333(F4E4E1AF1293)	3.77	13105	2022-11-29 14:58:03.744	0.003	0.073	1.014	0	0	0	4.158	-0.236	0.714	0	0	0	0	0	0	0
WT333(F4E4E1AF1293)	3.77	13105	2022-11-29 14:58:03.744	0.003	0.073	1.014	0	0	0	4.158	-0.236	0.714	0	0	0	0	0	0	0
WT333(F4E4E1AF1293)	3.77	13105	2022-11-29 14:58:03.744	0.003	0.073	1.014	0	0	0	4.158	-0.236	0.714	0	0	0	0	0	0	0
WT333(F4E4E1AF1293)	3.77	13105	2022-11-29 14:58:03.744	0.003	0.073	1.014	0	0	0	4.158	-0.236	0.714	0	0	0	0	0	0	0
WT333(F4E4E1AF1293)	3.77	13105	2022-11-29 14:58:03.759	0.004	0.074	1.014	0	0	0	4.158	-0.236	0.714	0	0	0	0	0	0	0
WT333(F4E4E1AF1293)	3.77	13105	2022-11-29 14:58:03.759	0.004	0.074	1.014	0	0	0	4.158	-0.236	0.714	0	0	0	0	0	0	0
WT333(F4E4E1AF1293)	3.77	13105	2022-11-29 14:58:03.759	0.004	0.074	1.014	0	0	0	4.158	-0.236	0.714	0	0	0	0	0	0	0
WT333(F4E4E1AF1293)	3.77	13105	2022-11-29 14:58:03.759	0.004	0.074	1.014	0	0	0	4.158	-0.236	0.714	0	0	0	0	0	0	0
WT333(F4E4E1AF1293)	3.77	13105	2022-11-29 14:58:03.759	0.004	0.074	1.014	0	0	0	4.158	-0.236	0.714	0	0	0	0	0	0	0
WT333(F4E4E1AF1293)	3.77	13105	2022-11-29 14:58:03.759	0.004	0.074	1.014	0	0	0	4.158	-0.236	0.714	0	0	0	0	0	0	0
WT333(F4E4E1AF1293)	3.77	13105	2022-11-29 14:58:03.759	0.004	0.074	1.014	0	0	0	4.158	-0.236	0.714	0	0	0	0	0	0	0
WT333(F4E4E1AF1293)	3.77	13105	2022-11-29 14:58:03.759	0.004	0.074	1.014	0	0	0	4.158	-0.236	0.714	0	0	0	0	0	0	0
WT222(CAA14FCCF874)	3.72	13105	2022-11-29 14:58:03.775	0.001	-0.005	1	0	0	0	-0.324	-0.082	84.545	0	0	0	0	0	0	0
WT222(CAA14FCCF874)	3.72	13105	2022-11-29 14:58:03.775	0.001	-0.005	1	0	0	0	-0.324	-0.082	84.545	0	0	0	0	0	0	0
WT222(CAA14FCCF874)	3.72	13105	2022-11-29 14:58:03.775	0.001	-0.005	1	0	0	0	-0.324	-0.082	84.545	0	0	0	0	0	0	0
WT222(CAA14FCCF874)	3.72	13105	2022-11-29 14:58:03.775	0.001	-0.005	1	0	0	0	-0.324	-0.082	84.545	0	0	0	0	0	0	0
WT222(CAA14FCCF874)	3.72	13105	2022-11-29 14:58:03.775	0.001	-0.006	1	0	0	0	-0.324	-0.082	84.545	0	0	0	0	0	0	0
WT222(CAA14FCCF874)	3.72	13105	2022-11-29 14:58:03.775	0.001	-0.006	1	0	0	0	-0.324	-0.082	84.545	0	0	0	0	0	0	0
WT222(CAA14FCCF874)	3.72	13105	2022-11-29 14:58:03.775	0.001	-0.006	1	0	0	0	-0.324	-0.082	84.545	0	0	0	0	0	0	0
WT222(CAA14FCCF874)	3.72	13105	2022-11-29 14:58:03.775	0.001	-0.006	1	0	0	0	-0.324	-0.082	84.545	0	0	0	0	0	0	0
WT111(DD045F3F1DEA)	3.72	13108	2022-11-29 14:58:03.791	0.011	0.401	0.932	0	0	0	23.269	-0.626	-16.419	0	0	0	0	0	0	0
WT111(DD045F3F1DEA)	3.72	13108	2022-11-29 14:58:03.791	0.011	0.401	0.932	0	0	0	23.269	-0.626	-16.419	0	0	0	0	0	0	0
WT111(DD045F3F1DEA)	3.72	13108	2022-11-29 14:58:03.791	0.011	0.401	0.932	0	0	0	23.269	-0.626	-16.419	0	0	0	0	0	0	0
WT111(DD045F3F1DEA)	3.72	13108	2022-11-29 14:58:03.791	0.011	0.401	0.932	0	0	0	23.269	-0.626	-16.419	0	0	0	0	0	0	0
WT111(DD045F3F1DEA)	3.72	13108	2022-11-29 14:58:03.791	0.01	0.401	0.932	0	0	0	23.269	-0.626	-16.419	0	0	0	0	0	0	0
WT111(DD045F3F1DEA)	3.72	13108	2022-11-29 14:58:03.791	0.01	0.401	0.932	0	0	0	23.269	-0.626	-16.419	0	0	0	0	0	0	0
WT111(DD045F3F1DEA)	3.72	13108	2022-11-29 14:58:03.791	0.01	0.401	0.932	0	0	0	23.269	-0.626	-16.419	0	0	0	0	0	0	0
WT111(DD045F3F1DEA)	3.72	13108	2022-11-29 14:58:03.791	0.01	0.401	0.932	0	0	0	23.269	-0.626	-16.419	0	0	0	0	0	0	0
WT333(F4E4E1AF1293)	3.77	13105	2022-11-29 14:58:03.791	0.004	0.074	1.014	0	0	0	4.158	-0.236	0.714	0	0	0	0	0	0	0
WT333(F4E4E1AF1293)	3.77	13105	2022-11-29 14:58:03.791	0.004	0.074	1.014	0	0	0	4.158	-0.236	0.714	0	0	0	0	0	0	0
WT333(F4E4E1AF1293)	3.77	13105	2022-11-29 14:58:03.791	0.004	0.074	1.014	0	0	0	4.158	-0.236	0.714	0	0	0	0	0	0	0
WT333(F4E4E1AF1293)	3.77	13105	2022-11-29 14:58:03.791	0.004	0.074	1.014	0	0	0	4.158	-0.236	0.714	0	0	0	0	0	0	0
WT333(F4E4E1AF1293)	3.77	13105	2022-11-29 14:58:03.791	0.004	0.074	1.014	0	0	0	4.158	-0.236	0.714	0	0	0	0	0	0	0
WT333(F4E4E1AF1293)	3.77	13105	2022-11-29 14:58:03.791	0.004	0.074	1.014	0	0	0	4.158	-0.236	0.714	0	0	0	0	0	0	0
WT333(F4E4E1AF1293)	3.77	13105	2022-11-29 14:58:03.791	0.004	0.074	1.014	0	0	0	4.158	-0.236	0.714	0	0	0	0	0	0	0
WT333(F4E4E1AF1293)	3.77	13105	2022-11-29 14:58:03.791	0.004	0.074	1.014	0	0	0	4.158	-0.236	0.714	0	0	0	0	0	0	0
WT111(DD045F3F1DEA)	3.72	13108	2022-11-29 14:58:03.822	0.011	0.4	0.932	0	0	0	23.269	-0.626	-16.419	0	0	0	0	0	0	0
WT111(DD045F3F1DEA)	3.72	13108	2022-11-29 14:58:03.822	0.011	0.4	0.932	0	0	0	23.269	-0.626	-16.419	0	0	0	0	0	0	0
WT111(DD045F3F1DEA)	3.72	13108	2022-11-29 14:58:03.822	0.011	0.4	0.932	0	0	0	23.269	-0.626	-16.419	0	0	0	0	0	0	0
WT111(DD045F3F1DEA)	3.72	13108	2022-11-29 14:58:03.822	0.011	0.4	0.932	0	0	0	23.269	-0.626	-16.419	0	0	0	0	0	0	0
WT111(DD045F3F1DEA)	3.72	13108	2022-11-29 14:58:03.822	0.01	0.4	0.932	0	0	0	23.269	-0.626	-16.419	0	0	0	0	0	0	0
WT111(DD045F3F1DEA)	3.72	13108	2022-11-29 14:58:03.822	0.01	0.4	0.932	0	0	0	23.269	-0.626	-16.419	0	0	0	0	0	0	0
WT111(DD045F3F1DEA)	3.72	13108	2022-11-29 14:58:03.822	0.01	0.4	0.932	0	0	0	23.269	-0.626	-16.419	0	0	0	0	0	0	0
WT111(DD045F3F1DEA)	3.72	13108	2022-11-29 14:58:03.822	0.01	0.4	0.932	0	0	0	23.269	-0.626	-16.419	0	0	0	0	0	0	0
WT222(CAA14FCCF874)	3.72	13105	2022-11-29 14:58:03.822	0.001	-0.006	1	0	0	0	-0.324	-0.082	84.545	0	0	0	0	0	0	0
WT222(CAA14FCCF874)	3.72	13105	2022-11-29 14:58:03.822	0.001	-0.006	1	0	0	0	-0.324	-0.082	84.545	0	0	0	0	0	0	0
WT222(CAA14FCCF874)	3.72	13105	2022-11-29 14:58:03.822	0.001	-0.006	1	0	0	0	-0.324	-0.082	84.545	0	0	0	0	0	0	0
WT222(CAA14FCCF874)	3.72	13105	2022-11-29 14:58:03.822	0.001	-0.006	1	0	0	0	-0.324	-0.082	84.545	0	0	0	0	0	0	0
WT222(CAA14FCCF874)	3.72	13105	2022-11-29 14:58:03.822	0.001	-0.005	1	0	0	0	-0.324	-0.082	84.545	0	0	0	0	0	0	0
WT222(CAA14FCCF874)	3.72	13105	2022-11-29 14:58:03.822	0.001	-0.005	1	0	0	0	-0.324	-0.082	84.545	0	0	0	0	0	0	0
WT222(CAA14FCCF874)	3.72	13105	2022-11-29 14:58:03.822	0.001	-0.005	1	0	0	0	-0.324	-0.082	84.545	0	0	0	0	0	0	0
WT222(CAA14FCCF874)	3.72	13105	2022-11-29 14:58:03.822	0.001	-0.005	1	0	0	0	-0.324	-0.082	84.545	0	0	0	0	0	0	0
WT222(CAA14FCCF874)	3.72	13105	2022-11-29 14:58:03.853	0.001	-0.005	1	0	0	0	-0.324	-0.082	84.545	0	0	0	0	0	0	0
WT222(CAA14FCCF874)	3.72	13105	2022-11-29 14:58:03.853	0.001	-0.005	1	0	0	0	-0.324	-0.082	84.545	0	0	0	0	0	0	0
WT222(CAA14FCCF874)	3.72	13105	2022-11-29 14:58:03.853	0.001	-0.005	1	0	0	0	-0.324	-0.082	84.545	0	0	0	0	0	0	0
WT222(CAA14FCCF874)	3.72	13105	2022-11-29 14:58:03.853	0.001	-0.005	1	0	0	0	-0.324	-0.082	84.545	0	0	0	0	0	0	0
WT222(CAA14FCCF874)	3.72	13105	2022-11-29 14:58:03.853	0.001	-0.006	1	0	0	0	-0.324	-0.082	84.545	0	0	0	0	0	0	0
WT222(CAA14FCCF874)	3.72	13105	2022-11-29 14:58:03.853	0.001	-0.006	1	0	0	0	-0.324	-0.082	84.545	0	0	0	0	0	0	0
WT222(CAA14FCCF874)	3.72	13105	2022-11-29 14:58:03.853	0.001	-0.006	1	0	0	0	-0.324	-0.082	84.545	0	0	0	0	0	0	0
WT222(CAA14FCCF874)	3.72	13105	2022-11-29 14:58:03.853	0.001	-0.006	1	0	0	0	-0.324	-0.082	84.545	0	0	0	0	0	0	0
WT111(DD045F3F1DEA)	3.72	13108	2022-11-29 14:58:03.885	0.011	0.4	0.932	0	0	0	23.269	-0.626	-16.419	0	0	0	0	0	0	0
WT111(DD045F3F1DEA)	3.72	13108	2022-11-29 14:58:03.885	0.011	0.4	0.932	0	0	0	23.269	-0.626	-16.419	0	0	0	0	0	0	0
WT111(DD045F3F1DEA)	3.72	13108	2022-11-29 14:58:03.885	0.011	0.4	0.932	0	0	0	23.269	-0.626	-16.419	0	0	0	0	0	0	0
WT111(DD045F3F1DEA)	3.72	13108	2022-11-29 14:58:03.885	0.011	0.4	0.932	0	0	0	23.269	-0.626	-16.419	0	0	0	0	0	0	0
WT111(DD045F3F1DEA)	3.72	13108	2022-11-29 14:58:03.885	0.011	0.4	0.932	0	0	0	23.269	-0.626	-16.419	0	0	0	0	0	0	0
WT111(DD045F3F1DEA)	3.72	13108	2022-11-29 14:58:03.885	0.011	0.4	0.932	0	0	0	23.269	-0.626	-16.419	0	0	0	0	0	0	0
WT111(DD045F3F1DEA)	3.72	13108	2022-11-29 14:58:03.885	0.011	0.4	0.932	0	0	0	23.269	-0.626	-16.419	0	0	0	0	0	0	0
WT111(DD045F3F1DEA)	3.72	13108	2022-11-29 14:58:03.885	0.011	0.4	0.933	0	0	0	23.269	-0.626	-16.419	0	0	0	0	0	0	0
WT333(F4E4E1AF1293)	3.77	13105	2022-11-29 14:58:03.885	0.004	0.074	1.014	0	0	0	4.158	-0.236	0.714	0	0	0	0	0	0	0
WT333(F4E4E1AF1293)	3.77	13105	2022-11-29 14:58:03.885	0.004	0.074	1.014	0	0	0	4.158	-0.236	0.714	0	0	0	0	0	0	0
WT333(F4E4E1AF1293)	3.77	13105	2022-11-29 14:58:03.885	0.004	0.074	1.014	0	0	0	4.158	-0.236	0.714	0	0	0	0	0	0	0
WT333(F4E4E1AF1293)	3.77	13105	2022-11-29 14:58:03.885	0.004	0.074	1.014	0	0	0	4.158	-0.236	0.714	0	0	0	0	0	0	0
WT333(F4E4E1AF1293)	3.77	13105	2022-11-29 14:58:03.885	0.004	0.074	1.014	0	0	0	4.158	-0.236	0.714	0	0	0	0	0	0	0
WT333(F4E4E1AF1293)	3.77	13105	2022-11-29 14:58:03.885	0.004	0.074	1.014	0	0	0	4.158	-0.236	0.714	0	0	0	0	0	0	0
WT333(F4E4E1AF1293)	3.77	13105	2022-11-29 14:58:03.885	0.004	0.074	1.014	0	0	0	4.158	-0.236	0.714	0	0	0	0	0	0	0
WT333(F4E4E1AF1293)	3.77	13105	2022-11-29 14:58:03.885	0.004	0.074	1.014	0	0	0	4.158	-0.236	0.714	0	0	0	0	0	0	0
WT333(F4E4E1AF1293)	3.77	13105	2022-11-29 14:58:03.885	0.004	0.074	1.014	0	0	0	4.158	-0.236	0.714	0	0	0	0	0	0	0
WT333(F4E4E1AF1293)	3.77	13105	2022-11-29 14:58:03.885	0.004	0.074	1.014	0	0	0	4.158	-0.236	0.714	0	0	0	0	0	0	0
WT333(F4E4E1AF1293)	3.77	13105	2022-11-29 14:58:03.885	0.004	0.074	1.014	0	0	0	4.158	-0.236	0.714	0	0	0	0	0	0	0
WT333(F4E4E1AF1293)	3.77	13105	2022-11-29 14:58:03.885	0.004	0.074	1.014	0	0	0	4.158	-0.236	0.714	0	0	0	0	0	0	0
WT333(F4E4E1AF1293)	3.77	13105	2022-11-29 14:58:03.885	0.004	0.074	1.014	0	0	0	4.158	-0.236	0.714	0	0	0	0	0	0	0
WT333(F4E4E1AF1293)	3.77	13105	2022-11-29 14:58:03.885	0.004	0.074	1.014	0	0	0	4.158	-0.236	0.714	0	0	0	0	0	0	0
WT333(F4E4E1AF1293)	3.77	13105	2022-11-29 14:58:03.885	0.004	0.074	1.014	0	0	0	4.158	-0.236	0.714	0	0	0	0	0	0	0
WT333(F4E4E1AF1293)	3.77	13105	2022-11-29 14:58:03.885	0.004	0.074	1.014	0	0	0	4.158	-0.236	0.714	0	0	0	0	0	0	0
WT111(DD045F3F1DEA)	3.72	13108	2022-11-29 14:58:03.916	0.011	0.4	0.933	0	0	0	23.269	-0.626	-16.419	0	0	0	0	0	0	0
WT111(DD045F3F1DEA)	3.72	13108	2022-11-29 14:58:03.916	0.011	0.4	0.933	0	0	0	23.269	-0.626	-16.419	0	0	0	0	0	0	0
WT111(DD045F3F1DEA)	3.72	13108	2022-11-29 14:58:03.916	0.011	0.4	0.933	0	0	0	23.269	-0.626	-16.419	0	0	0	0	0	0	0
WT111(DD045F3F1DEA)	3.72	13108	2022-11-29 14:58:03.916	0.01	0.401	0.933	0	0	0	23.269	-0.626	-16.419	0	0	0	0	0	0	0
WT111(DD045F3F1DEA)	3.72	13108	2022-11-29 14:58:03.916	0.01	0.401	0.933	0	0	0	23.269	-0.626	-16.419	0	0	0	0	0	0	0
WT111(DD045F3F1DEA)	3.72	13108	2022-11-29 14:58:03.916	0.01	0.401	0.933	0	0	0	23.269	-0.626	-16.419	0	0	0	0	0	0	0
WT111(DD045F3F1DEA)	3.72	13108	2022-11-29 14:58:03.916	0.01	0.401	0.933	0	0	0	23.269	-0.626	-16.419	0	0	0	0	0	0	0
WT111(DD045F3F1DEA)	3.72	13108	2022-11-29 14:58:03.916	0.011	0.4	0.933	0	0	0	23.269	-0.626	-16.419	0	0	0	0	0	0	0
WT222(CAA14FCCF874)	3.72	13105	2022-11-29 14:58:03.916	0.001	-0.005	1	0	0	0	-0.324	-0.082	84.545	0	0	0	0	0	0	0
WT222(CAA14FCCF874)	3.72	13105	2022-11-29 14:58:03.916	0.001	-0.005	1	0	0	0	-0.324	-0.082	84.545	0	0	0	0	0	0	0
WT222(CAA14FCCF874)	3.72	13105	2022-11-29 14:58:03.916	0.001	-0.005	1	0	0	0	-0.324	-0.082	84.545	0	0	0	0	0	0	0
WT222(CAA14FCCF874)	3.72	13105	2022-11-29 14:58:03.916	0.001	-0.005	1	0	0	0	-0.324	-0.082	84.545	0	0	0	0	0	0	0
WT222(CAA14FCCF874)	3.72	13105	2022-11-29 14:58:03.916	0.001	-0.005	1	0	0	0	-0.324	-0.082	84.545	0	0	0	0	0	0	0
WT222(CAA14FCCF874)	3.72	13105	2022-11-29 14:58:03.916	0.001	-0.005	1	0	0	0	-0.324	-0.082	84.545	0	0	0	0	0	0	0
WT222(CAA14FCCF874)	3.72	13105	2022-11-29 14:58:03.916	0.001	-0.005	1	0	0	0	-0.324	-0.082	84.545	0	0	0	0	0	0	0
WT222(CAA14FCCF874)	3.72	13105	2022-11-29 14:58:03.916	0.001	-0.006	1	0	0	0	-0.324	-0.082	84.545	0	0	0	0	0	0	0
WT333(F4E4E1AF1293)	3.77	13105	2022-11-29 14:58:03.947	0.004	0.074	1.014	0	0	0	4.158	-0.236	0.714	0	0	0	0	0	0	0
WT333(F4E4E1AF1293)	3.77	13105	2022-11-29 14:58:03.947	0.004	0.074	1.014	0	0	0	4.158	-0.236	0.714	0	0	0	0	0	0	0
WT333(F4E4E1AF1293)	3.77	13105	2022-11-29 14:58:03.947	0.004	0.074	1.014	0	0	0	4.158	-0.236	0.714	0	0	0	0	0	0	0
WT333(F4E4E1AF1293)	3.77	13105	2022-11-29 14:58:03.947	0.004	0.074	1.014	0	0	0	4.158	-0.236	0.714	0	0	0	0	0	0	0
WT333(F4E4E1AF1293)	3.77	13105	2022-11-29 14:58:03.947	0.004	0.074	1.013	0	0	0	4.158	-0.236	0.714	0	0	0	0	0	0	0
WT333(F4E4E1AF1293)	3.77	13105	2022-11-29 14:58:03.947	0.004	0.074	1.013	0	0	0	4.158	-0.236	0.714	0	0	0	0	0	0	0
WT333(F4E4E1AF1293)	3.77	13105	2022-11-29 14:58:03.947	0.004	0.074	1.013	0	0	0	4.158	-0.236	0.714	0	0	0	0	0	0	0
WT333(F4E4E1AF1293)	3.77	13105	2022-11-29 14:58:03.947	0.004	0.074	1.013	0	0	0	4.158	-0.236	0.714	0	0	0	0	0	0	0
WT222(CAA14FCCF874)	3.72	13105	2022-11-29 14:58:03.947	0.001	-0.006	1	0	0	0	-0.324	-0.082	84.545	0	0	0	0	0	0	0
WT222(CAA14FCCF874)	3.72	13105	2022-11-29 14:58:03.947	0.001	-0.006	1	0	0	0	-0.324	-0.082	84.545	0	0	0	0	0	0	0
WT222(CAA14FCCF874)	3.72	13105	2022-11-29 14:58:03.947	0.001	-0.006	1	0	0	0	-0.324	-0.082	84.545	0	0	0	0	0	0	0
WT222(CAA14FCCF874)	3.72	13105	2022-11-29 14:58:03.947	0.001	-0.005	1	0	0	0	-0.324	-0.082	84.545	0	0	0	0	0	0	0
WT222(CAA14FCCF874)	3.72	13105	2022-11-29 14:58:03.947	0.001	-0.005	1	0	0	0	-0.324	-0.082	84.545	0	0	0	0	0	0	0
WT222(CAA14FCCF874)	3.72	13105	2022-11-29 14:58:03.947	0.001	-0.005	1	0	0	0	-0.324	-0.082	84.545	0	0	0	0	0	0	0
WT222(CAA14FCCF874)	3.72	13105	2022-11-29 14:58:03.947	0.001	-0.005	1	0	0	0	-0.324	-0.082	84.545	0	0	0	0	0	0	0
WT222(CAA14FCCF874)	3.72	13105	2022-11-29 14:58:03.947	0.001	-0.006	1	0	0	0	-0.324	-0.082	84.545	0	0	0	0	0	0	0
WT111(DD045F3F1DEA)	3.72	13108	2022-11-29 14:58:03.978	0.011	0.4	0.933	0	0	0	23.269	-0.626	-16.419	0	0	0	0	0	0	0
WT111(DD045F3F1DEA)	3.72	13108	2022-11-29 14:58:03.978	0.011	0.4	0.933	0	0	0	23.269	-0.626	-16.419	0	0	0	0	0	0	0
WT111(DD045F3F1DEA)	3.72	13108	2022-11-29 14:58:03.978	0.011	0.4	0.933	0	0	0	23.269	-0.626	-16.419	0	0	0	0	0	0	0
WT111(DD045F3F1DEA)	3.72	13108	2022-11-29 14:58:03.978	0.011	0.4	0.933	0	0	0	23.269	-0.626	-16.419	0	0	0	0	0	0	0
WT111(DD045F3F1DEA)	3.72	13108	2022-11-29 14:58:03.978	0.011	0.4	0.933	0	0	0	23.269	-0.626	-16.419	0	0	0	0	0	0	0
WT111(DD045F3F1DEA)	3.72	13108	2022-11-29 14:58:03.978	0.011	0.4	0.933	0	0	0	23.269	-0.626	-16.419	0	0	0	0	0	0	0
WT111(DD045F3F1DEA)	3.72	13108	2022-11-29 14:58:03.978	0.011	0.4	0.933	0	0	0	23.269	-0.626	-16.419	0	0	0	0	0	0	0
WT111(DD045F3F1DEA)	3.72	13108	2022-11-29 14:58:03.978	0.011	0.4	0.931	0	0	0	23.269	-0.626	-16.419	0	0	0	0	0	0	0
WT111(DD045F3F1DEA)	3.72	13108	2022-11-29 14:58:04.009	0.011	0.4	0.931	0	0	0	23.269	-0.626	-16.419	0	0	0	0	0	0	0
WT111(DD045F3F1DEA)	3.72	13108	2022-11-29 14:58:04.009	0.011	0.4	0.931	0	0	0	23.269	-0.626	-16.419	0	0	0	0	0	0	0
WT111(DD045F3F1DEA)	3.72	13108	2022-11-29 14:58:04.009	0.011	0.4	0.931	0	0	0	23.269	-0.626	-16.419	0	0	0	0	0	0	0
WT111(DD045F3F1DEA)	3.72	13108	2022-11-29 14:58:04.009	0.011	0.401	0.931	0	0	0	23.269	-0.626	-16.419	0	0	0	0	0	0	0
WT111(DD045F3F1DEA)	3.72	13108	2022-11-29 14:58:04.009	0.011	0.401	0.931	0	0	0	23.269	-0.626	-16.419	0	0	0	0	0	0	0
WT111(DD045F3F1DEA)	3.72	13108	2022-11-29 14:58:04.009	0.011	0.401	0.931	0	0	0	23.269	-0.626	-16.419	0	0	0	0	0	0	0
WT111(DD045F3F1DEA)	3.72	13108	2022-11-29 14:58:04.009	0.011	0.401	0.931	0	0	0	23.269	-0.626	-16.419	0	0	0	0	0	0	0
WT111(DD045F3F1DEA)	3.72	13108	2022-11-29 14:58:04.009	0.01	0.4	0.932	0	0	0	23.269	-0.626	-16.419	0	0	0	0	0	0	0
WT222(CAA14FCCF874)	3.72	13105	2022-11-29 14:58:04.009	0.001	-0.006	1	0	0	0	-0.324	-0.082	84.545	0	0	0	0	0	0	0
WT222(CAA14FCCF874)	3.72	13105	2022-11-29 14:58:04.009	0.001	-0.006	1	0	0	0	-0.324	-0.082	84.545	0	0	0	0	0	0	0
WT222(CAA14FCCF874)	3.72	13105	2022-11-29 14:58:04.009	0.001	-0.006	1	0	0	0	-0.324	-0.082	84.545	0	0	0	0	0	0	0
WT222(CAA14FCCF874)	3.72	13105	2022-11-29 14:58:04.009	0.001	-0.006	1	0	0	0	-0.324	-0.082	84.545	0	0	0	0	0	0	0
WT222(CAA14FCCF874)	3.72	13105	2022-11-29 14:58:04.009	0.001	-0.006	1	0	0	0	-0.324	-0.082	84.545	0	0	0	0	0	0	0
WT222(CAA14FCCF874)	3.72	13105	2022-11-29 14:58:04.009	0.001	-0.006	1	0	0	0	-0.324	-0.082	84.545	0	0	0	0	0	0	0
WT222(CAA14FCCF874)	3.72	13105	2022-11-29 14:58:04.009	0.001	-0.006	1	0	0	0	-0.324	-0.082	84.545	0	0	0	0	0	0	0
WT222(CAA14FCCF874)	3.72	13105	2022-11-29 14:58:04.009	0.001	-0.005	0.999	0	0	0	-0.324	-0.082	84.545	0	0	0	0	0	0	0
WT222(CAA14FCCF874)	3.72	13105	2022-11-29 14:58:04.041	0.001	-0.005	0.999	0	0	0	-0.324	-0.082	84.545	0	0	0	0	0	0	0
WT222(CAA14FCCF874)	3.72	13105	2022-11-29 14:58:04.041	0.001	-0.005	0.999	0	0	0	-0.324	-0.082	84.545	0	0	0	0	0	0	0
WT222(CAA14FCCF874)	3.72	13105	2022-11-29 14:58:04.041	0.001	-0.005	0.999	0	0	0	-0.324	-0.082	84.545	0	0	0	0	0	0	0
WT222(CAA14FCCF874)	3.72	13105	2022-11-29 14:58:04.041	0.001	-0.006	1	0	0	0	-0.324	-0.082	84.545	0	0	0	0	0	0	0
WT222(CAA14FCCF874)	3.72	13105	2022-11-29 14:58:04.041	0.001	-0.006	1	0	0	0	-0.324	-0.082	84.545	0	0	0	0	0	0	0
WT222(CAA14FCCF874)	3.72	13105	2022-11-29 14:58:04.041	0.001	-0.006	1	0	0	0	-0.324	-0.082	84.545	0	0	0	0	0	0	0
WT222(CAA14FCCF874)	3.72	13105	2022-11-29 14:58:04.041	0.001	-0.006	1	0	0	0	-0.324	-0.082	84.545	0	0	0	0	0	0	0
WT222(CAA14FCCF874)	3.72	13105	2022-11-29 14:58:04.041	0.001	-0.006	1	0	0	0	-0.324	-0.082	84.545	0	0	0	0	0	0	0
WT111(DD045F3F1DEA)	3.72	13108	2022-11-29 14:58:04.056	0.01	0.4	0.932	0	0	0	23.269	-0.626	-16.419	0	0	0	0	0	0	0
WT111(DD045F3F1DEA)	3.72	13108	2022-11-29 14:58:04.056	0.01	0.4	0.932	0	0	0	23.269	-0.626	-16.419	0	0	0	0	0	0	0
WT111(DD045F3F1DEA)	3.72	13108	2022-11-29 14:58:04.056	0.01	0.4	0.932	0	0	0	23.269	-0.626	-16.419	0	0	0	0	0	0	0
WT111(DD045F3F1DEA)	3.72	13108	2022-11-29 14:58:04.056	0.011	0.4	0.932	0	0	0	23.269	-0.626	-16.419	0	0	0	0	0	0	0
WT111(DD045F3F1DEA)	3.72	13108	2022-11-29 14:58:04.056	0.011	0.4	0.932	0	0	0	23.269	-0.626	-16.419	0	0	0	0	0	0	0
WT111(DD045F3F1DEA)	3.72	13108	2022-11-29 14:58:04.056	0.011	0.4	0.932	0	0	0	23.269	-0.626	-16.419	0	0	0	0	0	0	0
WT111(DD045F3F1DEA)	3.72	13108	2022-11-29 14:58:04.056	0.011	0.4	0.932	0	0	0	23.269	-0.626	-16.419	0	0	0	0	0	0	0
WT111(DD045F3F1DEA)	3.72	13108	2022-11-29 14:58:04.056	0.011	0.401	0.932	0	0	0	23.269	-0.626	-16.419	0	0	0	0	0	0	0
WT333(F4E4E1AF1293)	3.77	13105	2022-11-29 14:58:04.072	0.004	0.074	1.013	0	0	0	4.158	-0.236	0.714	0	0	0	0	0	0	0
WT333(F4E4E1AF1293)	3.77	13105	2022-11-29 14:58:04.072	0.004	0.074	1.013	0	0	0	4.158	-0.236	0.714	0	0	0	0	0	0	0
WT333(F4E4E1AF1293)	3.77	13105	2022-11-29 14:58:04.072	0.004	0.074	1.013	0	0	0	4.158	-0.236	0.714	0	0	0	0	0	0	0
WT333(F4E4E1AF1293)	3.77	13105	2022-11-29 14:58:04.072	0.004	0.074	1.013	0	0	0	4.158	-0.236	0.714	0	0	0	0	0	0	0
WT333(F4E4E1AF1293)	3.77	13105	2022-11-29 14:58:04.072	0.004	0.074	1.014	0	0	0	4.158	-0.236	0.714	0	0	0	0	0	0	0
WT333(F4E4E1AF1293)	3.77	13105	2022-11-29 14:58:04.072	0.004	0.074	1.014	0	0	0	4.158	-0.236	0.714	0	0	0	0	0	0	0
WT333(F4E4E1AF1293)	3.77	13105	2022-11-29 14:58:04.072	0.004	0.074	1.014	0	0	0	4.158	-0.236	0.714	0	0	0	0	0	0	0
WT333(F4E4E1AF1293)	3.77	13105	2022-11-29 14:58:04.072	0.004	0.074	1.014	0	0	0	4.158	-0.236	0.714	0	0	0	0	0	0	0
WT333(F4E4E1AF1293)	3.77	13105	2022-11-29 14:58:04.072	0.004	0.074	1.014	0	0	0	4.158	-0.236	0.714	0	0	0	0	0	0	0
WT333(F4E4E1AF1293)	3.77	13105	2022-11-29 14:58:04.072	0.004	0.074	1.014	0	0	0	4.158	-0.236	0.714	0	0	0	0	0	0	0
WT333(F4E4E1AF1293)	3.77	13105	2022-11-29 14:58:04.072	0.004	0.074	1.014	0	0	0	4.158	-0.236	0.714	0	0	0	0	0	0	0
WT333(F4E4E1AF1293)	3.77	13105	2022-11-29 14:58:04.072	0.004	0.074	1.014	0	0	0	4.158	-0.236	0.714	0	0	0	0	0	0	0
WT333(F4E4E1AF1293)	3.77	13105	2022-11-29 14:58:04.072	0.004	0.074	1.013	0	0	0	4.158	-0.236	0.714	0	0	0	0	0	0	0
WT333(F4E4E1AF1293)	3.77	13105	2022-11-29 14:58:04.072	0.004	0.074	1.013	0	0	0	4.158	-0.236	0.714	0	0	0	0	0	0	0
WT333(F4E4E1AF1293)	3.77	13105	2022-11-29 14:58:04.072	0.004	0.074	1.013	0	0	0	4.158	-0.236	0.714	0	0	0	0	0	0	0
WT333(F4E4E1AF1293)	3.77	13105	2022-11-29 14:58:04.072	0.004	0.074	1.013	0	0	0	4.158	-0.236	0.714	0	0	0	0	0	0	0
WT111(DD045F3F1DEA)	3.72	13108	2022-11-29 14:58:04.088	0.011	0.401	0.932	0	0	0	23.269	-0.621	-16.419	0	0	0	0	0	0	0
WT111(DD045F3F1DEA)	3.72	13108	2022-11-29 14:58:04.088	0.011	0.401	0.932	0	0	0	23.269	-0.621	-16.419	0	0	0	0	0	0	0
WT111(DD045F3F1DEA)	3.72	13108	2022-11-29 14:58:04.088	0.011	0.401	0.932	0	0	0	23.269	-0.621	-16.419	0	0	0	0	0	0	0
WT111(DD045F3F1DEA)	3.72	13108	2022-11-29 14:58:04.088	0.011	0.401	0.932	0	0	0	23.269	-0.621	-16.419	0	0	0	0	0	0	0
WT111(DD045F3F1DEA)	3.72	13108	2022-11-29 14:58:04.088	0.011	0.401	0.932	0	0	0	23.269	-0.621	-16.419	0	0	0	0	0	0	0
WT111(DD045F3F1DEA)	3.72	13108	2022-11-29 14:58:04.088	0.011	0.401	0.932	0	0	0	23.269	-0.621	-16.419	0	0	0	0	0	0	0
WT111(DD045F3F1DEA)	3.72	13108	2022-11-29 14:58:04.088	0.011	0.401	0.932	0	0	0	23.269	-0.621	-16.419	0	0	0	0	0	0	0
WT111(DD045F3F1DEA)	3.72	13108	2022-11-29 14:58:04.088	0.011	0.4	0.932	0	0	0	23.269	-0.621	-16.419	0	0	0	0	0	0	0
WT222(CAA14FCCF874)	3.72	13105	2022-11-29 14:58:04.103	0.001	-0.006	1	0	0	0	-0.324	-0.082	84.545	0	0	0	0	0	0	0
WT222(CAA14FCCF874)	3.72	13105	2022-11-29 14:58:04.103	0.001	-0.006	1	0	0	0	-0.324	-0.082	84.545	0	0	0	0	0	0	0
WT222(CAA14FCCF874)	3.72	13105	2022-11-29 14:58:04.103	0.001	-0.006	1	0	0	0	-0.324	-0.082	84.545	0	0	0	0	0	0	0
WT222(CAA14FCCF874)	3.72	13105	2022-11-29 14:58:04.103	0.001	-0.005	1	0	0	0	-0.324	-0.082	84.545	0	0	0	0	0	0	0
WT222(CAA14FCCF874)	3.72	13105	2022-11-29 14:58:04.103	0.001	-0.005	1	0	0	0	-0.324	-0.082	84.545	0	0	0	0	0	0	0
WT222(CAA14FCCF874)	3.72	13105	2022-11-29 14:58:04.103	0.001	-0.005	1	0	0	0	-0.324	-0.082	84.545	0	0	0	0	0	0	0
WT222(CAA14FCCF874)	3.72	13105	2022-11-29 14:58:04.103	0.001	-0.005	1	0	0	0	-0.324	-0.082	84.545	0	0	0	0	0	0	0
WT222(CAA14FCCF874)	3.72	13105	2022-11-29 14:58:04.103	0.001	-0.005	1	0	0	0	-0.324	-0.082	84.545	0	0	0	0	0	0	0
WT111(DD045F3F1DEA)	3.72	13108	2022-11-29 14:58:04.119	0.011	0.4	0.932	0	0	0	23.269	-0.621	-16.419	0	0	0	0	0	0	0
WT111(DD045F3F1DEA)	3.72	13108	2022-11-29 14:58:04.119	0.011	0.4	0.932	0	0	0	23.269	-0.621	-16.419	0	0	0	0	0	0	0
WT111(DD045F3F1DEA)	3.72	13108	2022-11-29 14:58:04.119	0.011	0.4	0.932	0	0	0	23.269	-0.621	-16.419	0	0	0	0	0	0	0
WT111(DD045F3F1DEA)	3.72	13108	2022-11-29 14:58:04.119	0.01	0.401	0.932	0	0	0	23.269	-0.621	-16.419	0	0	0	0	0	0	0
WT111(DD045F3F1DEA)	3.72	13108	2022-11-29 14:58:04.119	0.01	0.401	0.932	0	0	0	23.269	-0.621	-16.419	0	0	0	0	0	0	0
WT111(DD045F3F1DEA)	3.72	13108	2022-11-29 14:58:04.119	0.01	0.401	0.932	0	0	0	23.269	-0.621	-16.419	0	0	0	0	0	0	0
WT111(DD045F3F1DEA)	3.72	13108	2022-11-29 14:58:04.119	0.01	0.401	0.932	0	0	0	23.269	-0.621	-16.419	0	0	0	0	0	0	0
WT111(DD045F3F1DEA)	3.72	13108	2022-11-29 14:58:04.119	0.011	0.401	0.931	0	0	0	23.269	-0.621	-16.419	0	0	0	0	0	0	0
WT333(F4E4E1AF1293)	3.77	13105	2022-11-29 14:58:04.150	0.004	0.073	1.014	0	0	0	4.158	-0.236	0.714	0	0	0	0	0	0	0
WT333(F4E4E1AF1293)	3.77	13105	2022-11-29 14:58:04.150	0.004	0.073	1.014	0	0	0	4.158	-0.236	0.714	0	0	0	0	0	0	0
WT333(F4E4E1AF1293)	3.77	13105	2022-11-29 14:58:04.150	0.004	0.073	1.014	0	0	0	4.158	-0.236	0.714	0	0	0	0	0	0	0
WT333(F4E4E1AF1293)	3.77	13105	2022-11-29 14:58:04.150	0.004	0.073	1.014	0	0	0	4.158	-0.236	0.714	0	0	0	0	0	0	0
WT333(F4E4E1AF1293)	3.77	13105	2022-11-29 14:58:04.150	0.004	0.074	1.013	0	0	0	4.158	-0.236	0.714	0	0	0	0	0	0	0
WT333(F4E4E1AF1293)	3.77	13105	2022-11-29 14:58:04.150	0.004	0.074	1.013	0	0	0	4.158	-0.236	0.714	0	0	0	0	0	0	0
WT333(F4E4E1AF1293)	3.77	13105	2022-11-29 14:58:04.150	0.004	0.074	1.013	0	0	0	4.158	-0.236	0.714	0	0	0	0	0	0	0
WT333(F4E4E1AF1293)	3.77	13105	2022-11-29 14:58:04.150	0.004	0.074	1.013	0	0	0	4.158	-0.236	0.714	0	0	0	0	0	0	0
WT333(F4E4E1AF1293)	3.77	13105	2022-11-29 14:58:04.182	0.004	0.074	1.014	0	0	0	4.158	-0.236	0.714	0	0	0	0	0	0	0
WT333(F4E4E1AF1293)	3.77	13105	2022-11-29 14:58:04.182	0.004	0.074	1.014	0	0	0	4.158	-0.236	0.714	0	0	0	0	0	0	0
WT333(F4E4E1AF1293)	3.77	13105	2022-11-29 14:58:04.182	0.004	0.074	1.014	0	0	0	4.158	-0.242	0.714	0	0	0	0	0	0	0
WT333(F4E4E1AF1293)	3.77	13105	2022-11-29 14:58:04.182	0.004	0.074	1.014	0	0	0	4.158	-0.242	0.714	0	0	0	0	0	0	0
WT333(F4E4E1AF1293)	3.77	13105	2022-11-29 14:58:04.182	0.004	0.074	1.013	0	0	0	4.158	-0.242	0.714	0	0	0	0	0	0	0
WT333(F4E4E1AF1293)	3.77	13105	2022-11-29 14:58:04.182	0.004	0.074	1.013	0	0	0	4.158	-0.242	0.714	0	0	0	0	0	0	0
WT333(F4E4E1AF1293)	3.77	13105	2022-11-29 14:58:04.182	0.004	0.074	1.013	0	0	0	4.158	-0.242	0.714	0	0	0	0	0	0	0
WT333(F4E4E1AF1293)	3.77	13105	2022-11-29 14:58:04.182	0.004	0.074	1.013	0	0	0	4.158	-0.242	0.714	0	0	0	0	0	0	0
WT111(DD045F3F1DEA)	3.72	13108	2022-11-29 14:58:04.213	0.011	0.401	0.931	0	0	0	23.269	-0.621	-16.419	0	0	0	0	0	0	0
WT111(DD045F3F1DEA)	3.72	13108	2022-11-29 14:58:04.213	0.011	0.401	0.931	0	0	0	23.269	-0.621	-16.419	0	0	0	0	0	0	0
WT111(DD045F3F1DEA)	3.72	13108	2022-11-29 14:58:04.213	0.011	0.401	0.931	0	0	0	23.269	-0.621	-16.419	0	0	0	0	0	0	0
WT111(DD045F3F1DEA)	3.72	13108	2022-11-29 14:58:04.213	0.011	0.4	0.932	0	0	0	23.269	-0.621	-16.419	0	0	0	0	0	0	0
WT111(DD045F3F1DEA)	3.72	13108	2022-11-29 14:58:04.213	0.011	0.4	0.932	0	0	0	23.269	-0.621	-16.419	0	0	0	0	0	0	0
WT111(DD045F3F1DEA)	3.72	13108	2022-11-29 14:58:04.213	0.011	0.4	0.932	0	0	0	23.269	-0.621	-16.419	0	0	0	0	0	0	0
WT111(DD045F3F1DEA)	3.72	13108	2022-11-29 14:58:04.213	0.011	0.4	0.932	0	0	0	23.269	-0.621	-16.419	0	0	0	0	0	0	0
WT111(DD045F3F1DEA)	3.72	13108	2022-11-29 14:58:04.213	0.011	0.401	0.933	0	0	0	23.269	-0.621	-16.419	0	0	0	0	0	0	0
WT111(DD045F3F1DEA)	3.72	13108	2022-11-29 14:58:04.244	0.011	0.401	0.933	0	0	0	23.269	-0.621	-16.419	0	0	0	0	0	0	0
WT111(DD045F3F1DEA)	3.72	13108	2022-11-29 14:58:04.244	0.011	0.401	0.933	0	0	0	23.269	-0.621	-16.419	0	0	0	0	0	0	0
WT111(DD045F3F1DEA)	3.72	13108	2022-11-29 14:58:04.244	0.011	0.401	0.933	0	0	0	23.269	-0.621	-16.419	0	0	0	0	0	0	0
WT111(DD045F3F1DEA)	3.72	13108	2022-11-29 14:58:04.244	0.011	0.401	0.932	0	0	0	23.269	-0.621	-16.419	0	0	0	0	0	0	0
WT111(DD045F3F1DEA)	3.72	13108	2022-11-29 14:58:04.244	0.011	0.401	0.932	0	0	0	23.269	-0.621	-16.419	0	0	0	0	0	0	0
WT111(DD045F3F1DEA)	3.72	13108	2022-11-29 14:58:04.244	0.011	0.401	0.932	0	0	0	23.269	-0.621	-16.419	0	0	0	0	0	0	0
WT111(DD045F3F1DEA)	3.72	13108	2022-11-29 14:58:04.244	0.011	0.401	0.932	0	0	0	23.269	-0.621	-16.419	0	0	0	0	0	0	0
WT111(DD045F3F1DEA)	3.72	13108	2022-11-29 14:58:04.244	0.011	0.401	0.932	0	0	0	23.269	-0.621	-16.419	0	0	0	0	0	0	0
WT333(F4E4E1AF1293)	3.77	13105	2022-11-29 14:58:04.244	0.004	0.074	1.013	0	0	0	4.158	-0.242	0.714	0	0	0	0	0	0	0
WT333(F4E4E1AF1293)	3.77	13105	2022-11-29 14:58:04.244	0.004	0.074	1.013	0	0	0	4.158	-0.242	0.714	0	0	0	0	0	0	0
WT333(F4E4E1AF1293)	3.77	13105	2022-11-29 14:58:04.244	0.004	0.074	1.013	0	0	0	4.158	-0.242	0.714	0	0	0	0	0	0	0
WT333(F4E4E1AF1293)	3.77	13105	2022-11-29 14:58:04.244	0.004	0.074	1.013	0	0	0	4.158	-0.242	0.714	0	0	0	0	0	0	0
WT333(F4E4E1AF1293)	3.77	13105	2022-11-29 14:58:04.244	0.004	0.074	1.014	0	0	0	4.158	-0.242	0.714	0	0	0	0	0	0	0
WT333(F4E4E1AF1293)	3.77	13105	2022-11-29 14:58:04.244	0.004	0.074	1.014	0	0	0	4.158	-0.242	0.714	0	0	0	0	0	0	0
WT333(F4E4E1AF1293)	3.77	13105	2022-11-29 14:58:04.244	0.004	0.074	1.014	0	0	0	4.158	-0.242	0.714	0	0	0	0	0	0	0
WT333(F4E4E1AF1293)	3.77	13105	2022-11-29 14:58:04.244	0.004	0.074	1.014	0	0	0	4.158	-0.242	0.714	0	0	0	0	0	0	0
WT111(DD045F3F1DEA)	3.72	13108	2022-11-29 14:58:04.275	0.011	0.401	0.932	0	0	0	23.269	-0.621	-16.419	0	0	0	0	0	0	0
WT111(DD045F3F1DEA)	3.72	13108	2022-11-29 14:58:04.275	0.011	0.401	0.932	0	0	0	23.269	-0.621	-16.419	0	0	0	0	0	0	0
WT111(DD045F3F1DEA)	3.72	13108	2022-11-29 14:58:04.275	0.011	0.401	0.932	0	0	0	23.269	-0.621	-16.419	0	0	0	0	0	0	0
WT111(DD045F3F1DEA)	3.72	13108	2022-11-29 14:58:04.275	0.011	0.4	0.931	0	0	0	23.269	-0.621	-16.419	0	0	0	0	0	0	0
WT111(DD045F3F1DEA)	3.72	13108	2022-11-29 14:58:04.275	0.011	0.4	0.931	0	0	0	23.269	-0.621	-16.419	0	0	0	0	0	0	0
WT111(DD045F3F1DEA)	3.72	13108	2022-11-29 14:58:04.275	0.011	0.4	0.931	0	0	0	23.269	-0.621	-16.419	0	0	0	0	0	0	0
WT111(DD045F3F1DEA)	3.72	13108	2022-11-29 14:58:04.275	0.011	0.4	0.931	0	0	0	23.269	-0.621	-16.419	0	0	0	0	0	0	0
WT111(DD045F3F1DEA)	3.72	13108	2022-11-29 14:58:04.275	0.011	0.401	0.931	0	0	0	23.269	-0.621	-16.419	0	0	0	0	0	0	0
WT222(CAA14FCCF874)	3.72	13105	2022-11-29 14:58:04.275	0.001	-0.005	1	0	0	0	-0.324	-0.082	84.545	0	0	0	0	0	0	0
WT222(CAA14FCCF874)	3.72	13105	2022-11-29 14:58:04.275	0.001	-0.005	1	0	0	0	-0.324	-0.082	84.545	0	0	0	0	0	0	0
WT222(CAA14FCCF874)	3.72	13105	2022-11-29 14:58:04.275	0.001	-0.005	1	0	0	0	-0.324	-0.082	84.545	0	0	0	0	0	0	0
WT222(CAA14FCCF874)	3.72	13105	2022-11-29 14:58:04.275	0.001	-0.006	1	0	0	0	-0.324	-0.082	84.545	0	0	0	0	0	0	0
WT222(CAA14FCCF874)	3.72	13105	2022-11-29 14:58:04.275	0.001	-0.006	1	0	0	0	-0.324	-0.082	84.545	0	0	0	0	0	0	0
WT222(CAA14FCCF874)	3.72	13105	2022-11-29 14:58:04.275	0.001	-0.006	1	0	0	0	-0.324	-0.082	84.545	0	0	0	0	0	0	0
WT222(CAA14FCCF874)	3.72	13105	2022-11-29 14:58:04.275	0.001	-0.006	1	0	0	0	-0.324	-0.082	84.545	0	0	0	0	0	0	0
WT222(CAA14FCCF874)	3.72	13105	2022-11-29 14:58:04.275	0.001	-0.005	1	0	0	0	-0.324	-0.082	84.545	0	0	0	0	0	0	0
WT111(DD045F3F1DEA)	3.72	13108	2022-11-29 14:58:04.306	0.011	0.401	0.931	0	0	0	23.269	-0.621	-16.419	0	0	0	0	0	0	0
WT111(DD045F3F1DEA)	3.72	13108	2022-11-29 14:58:04.306	0.011	0.401	0.931	0	0	0	23.269	-0.621	-16.419	0	0	0	0	0	0	0
WT111(DD045F3F1DEA)	3.72	13108	2022-11-29 14:58:04.306	0.011	0.401	0.931	0	0	0	23.269	-0.621	-16.419	0	0	0	0	0	0	0
WT111(DD045F3F1DEA)	3.72	13108	2022-11-29 14:58:04.306	0.011	0.4	0.932	0	0	0	23.269	-0.621	-16.419	0	0	0	0	0	0	0
WT111(DD045F3F1DEA)	3.72	13108	2022-11-29 14:58:04.306	0.011	0.4	0.932	0	0	0	23.269	-0.621	-16.419	0	0	0	0	0	0	0
WT111(DD045F3F1DEA)	3.72	13108	2022-11-29 14:58:04.306	0.011	0.4	0.932	0	0	0	23.269	-0.621	-16.419	0	0	0	0	0	0	0
WT111(DD045F3F1DEA)	3.72	13108	2022-11-29 14:58:04.306	0.011	0.4	0.932	0	0	0	23.269	-0.621	-16.419	0	0	0	0	0	0	0
WT111(DD045F3F1DEA)	3.72	13108	2022-11-29 14:58:04.306	0.011	0.4	0.932	0	0	0	23.269	-0.621	-16.419	0	0	0	0	0	0	0
WT111(DD045F3F1DEA)	3.72	13108	2022-11-29 14:58:04.338	0.011	0.4	0.932	0	0	0	23.269	-0.621	-16.419	0	0	0	0	0	0	0
WT111(DD045F3F1DEA)	3.72	13108	2022-11-29 14:58:04.338	0.011	0.4	0.932	0	0	0	23.269	-0.621	-16.419	0	0	0	0	0	0	0
WT111(DD045F3F1DEA)	3.72	13108	2022-11-29 14:58:04.338	0.011	0.4	0.932	0	0	0	23.269	-0.621	-16.419	0	0	0	0	0	0	0
WT111(DD045F3F1DEA)	3.72	13108	2022-11-29 14:58:04.338	0.01	0.401	0.932	0	0	0	23.269	-0.621	-16.419	0	0	0	0	0	0	0
WT111(DD045F3F1DEA)	3.72	13108	2022-11-29 14:58:04.338	0.01	0.401	0.932	0	0	0	23.269	-0.621	-16.419	0	0	0	0	0	0	0
WT111(DD045F3F1DEA)	3.72	13108	2022-11-29 14:58:04.338	0.01	0.401	0.932	0	0	0	23.269	-0.621	-16.419	0	0	0	0	0	0	0
WT111(DD045F3F1DEA)	3.72	13108	2022-11-29 14:58:04.338	0.01	0.401	0.932	0	0	0	23.269	-0.621	-16.419	0	0	0	0	0	0	0
WT111(DD045F3F1DEA)	3.72	13108	2022-11-29 14:58:04.338	0.011	0.401	0.933	0	0	0	23.269	-0.621	-16.419	0	0	0	0	0	0	0
WT111(DD045F3F1DEA)	3.72	13108	2022-11-29 14:58:04.369	0.011	0.401	0.933	0	0	0	23.269	-0.621	-16.419	0	0	0	0	0	0	0
WT111(DD045F3F1DEA)	3.72	13108	2022-11-29 14:58:04.369	0.011	0.401	0.933	0	0	0	23.269	-0.621	-16.419	0	0	0	0	0	0	0
WT111(DD045F3F1DEA)	3.72	13108	2022-11-29 14:58:04.369	0.011	0.401	0.933	0	0	0	23.269	-0.621	-16.419	0	0	0	0	0	0	0
WT111(DD045F3F1DEA)	3.72	13108	2022-11-29 14:58:04.369	0.011	0.401	0.932	0	0	0	23.269	-0.621	-16.419	0	0	0	0	0	0	0
WT111(DD045F3F1DEA)	3.72	13108	2022-11-29 14:58:04.369	0.011	0.401	0.932	0	0	0	23.269	-0.621	-16.419	0	0	0	0	0	0	0
WT111(DD045F3F1DEA)	3.72	13108	2022-11-29 14:58:04.369	0.011	0.401	0.932	0	0	0	23.269	-0.621	-16.419	0	0	0	0	0	0	0
WT111(DD045F3F1DEA)	3.72	13108	2022-11-29 14:58:04.369	0.011	0.401	0.932	0	0	0	23.269	-0.621	-16.419	0	0	0	0	0	0	0
WT111(DD045F3F1DEA)	3.72	13108	2022-11-29 14:58:04.369	0.011	0.401	0.931	0	0	0	23.269	-0.621	-16.419	0	0	0	0	0	0	0
WT333(F4E4E1AF1293)	3.77	13105	2022-11-29 14:58:04.369	0.004	0.074	1.013	0	0	0	4.158	-0.242	0.714	0	0	0	0	0	0	0
WT333(F4E4E1AF1293)	3.77	13105	2022-11-29 14:58:04.369	0.004	0.074	1.013	0	0	0	4.158	-0.242	0.714	0	0	0	0	0	0	0
WT333(F4E4E1AF1293)	3.77	13105	2022-11-29 14:58:04.369	0.004	0.074	1.013	0	0	0	4.158	-0.242	0.714	0	0	0	0	0	0	0
WT333(F4E4E1AF1293)	3.77	13105	2022-11-29 14:58:04.369	0.004	0.073	1.013	0	0	0	4.158	-0.242	0.714	0	0	0	0	0	0	0
WT333(F4E4E1AF1293)	3.77	13105	2022-11-29 14:58:04.369	0.004	0.073	1.013	0	0	0	4.158	-0.242	0.714	0	0	0	0	0	0	0
WT333(F4E4E1AF1293)	3.77	13105	2022-11-29 14:58:04.369	0.004	0.073	1.013	0	0	0	4.158	-0.242	0.714	0	0	0	0	0	0	0
WT333(F4E4E1AF1293)	3.77	13105	2022-11-29 14:58:04.369	0.004	0.073	1.013	0	0	0	4.158	-0.242	0.714	0	0	0	0	0	0	0
WT333(F4E4E1AF1293)	3.77	13105	2022-11-29 14:58:04.369	0.004	0.074	1.014	0	0	0	4.158	-0.242	0.714	0	0	0	0	0	0	0
WT111(DD045F3F1DEA)	3.72	13108	2022-11-29 14:58:04.384	0.011	0.401	0.931	0	0	0	23.269	-0.621	-16.419	0	0	0	0	0	0	0
WT111(DD045F3F1DEA)	3.72	13108	2022-11-29 14:58:04.384	0.011	0.401	0.931	0	0	0	23.269	-0.621	-16.419	0	0	0	0	0	0	0
WT111(DD045F3F1DEA)	3.72	13108	2022-11-29 14:58:04.384	0.011	0.401	0.931	0	0	0	23.269	-0.621	-16.419	0	0	0	0	0	0	0
WT111(DD045F3F1DEA)	3.72	13108	2022-11-29 14:58:04.384	0.011	0.401	0.932	0	0	0	23.269	-0.621	-16.419	0	0	0	0	0	0	0
WT111(DD045F3F1DEA)	3.72	13108	2022-11-29 14:58:04.384	0.011	0.401	0.932	0	0	0	23.269	-0.621	-16.419	0	0	0	0	0	0	0
WT111(DD045F3F1DEA)	3.72	13108	2022-11-29 14:58:04.384	0.011	0.401	0.932	0	0	0	23.269	-0.621	-16.419	0	0	0	0	0	0	0
WT111(DD045F3F1DEA)	3.72	13108	2022-11-29 14:58:04.384	0.011	0.401	0.933	0	0	0	23.269	-0.621	-16.419	0	0	0	0	0	0	0
WT111(DD045F3F1DEA)	3.72	13108	2022-11-29 14:58:04.384	0.011	0.401	0.933	0	0	0	23.269	-0.621	-16.419	0	0	0	0	0	0	0
WT222(CAA14FCCF874)	3.72	13105	2022-11-29 14:58:04.400	0.001	-0.005	1	0	0	0	-0.324	-0.082	84.545	0	0	0	0	0	0	0
WT222(CAA14FCCF874)	3.72	13105	2022-11-29 14:58:04.400	0.001	-0.005	1	0	0	0	-0.324	-0.082	84.545	0	0	0	0	0	0	0
WT222(CAA14FCCF874)	3.72	13105	2022-11-29 14:58:04.400	0.001	-0.005	1	0	0	0	-0.324	-0.082	84.545	0	0	0	0	0	0	0
WT222(CAA14FCCF874)	3.72	13105	2022-11-29 14:58:04.400	0.001	-0.006	1	0	0	0	-0.324	-0.082	84.545	0	0	0	0	0	0	0
WT222(CAA14FCCF874)	3.72	13105	2022-11-29 14:58:04.400	0.001	-0.006	1	0	0	0	-0.324	-0.082	84.545	0	0	0	0	0	0	0
WT222(CAA14FCCF874)	3.72	13105	2022-11-29 14:58:04.400	0.001	-0.006	1	0	0	0	-0.324	-0.082	84.545	0	0	0	0	0	0	0
WT222(CAA14FCCF874)	3.72	13105	2022-11-29 14:58:04.400	0.001	-0.006	1	0	0	0	-0.324	-0.082	84.545	0	0	0	0	0	0	0
WT222(CAA14FCCF874)	3.72	13105	2022-11-29 14:58:04.400	0.001	-0.005	1	0	0	0	-0.324	-0.082	84.545	0	0	0	0	0	0	0
WT111(DD045F3F1DEA)	3.72	13108	2022-11-29 14:58:04.416	0.011	0.401	0.933	0	0	0	23.269	-0.621	-16.419	0	0	0	0	0	0	0
WT111(DD045F3F1DEA)	3.72	13108	2022-11-29 14:58:04.416	0.011	0.401	0.933	0	0	0	23.269	-0.621	-16.419	0	0	0	0	0	0	0
WT111(DD045F3F1DEA)	3.72	13108	2022-11-29 14:58:04.416	0.011	0.4	0.931	0	0	0	23.269	-0.621	-16.419	0	0	0	0	0	0	0
WT111(DD045F3F1DEA)	3.72	13108	2022-11-29 14:58:04.416	0.011	0.4	0.931	0	0	0	23.269	-0.621	-16.419	0	0	0	0	0	0	0
WT111(DD045F3F1DEA)	3.72	13108	2022-11-29 14:58:04.416	0.011	0.4	0.931	0	0	0	23.269	-0.621	-16.419	0	0	0	0	0	0	0
WT111(DD045F3F1DEA)	3.72	13108	2022-11-29 14:58:04.416	0.011	0.4	0.931	0	0	0	23.269	-0.621	-16.419	0	0	0	0	0	0	0
WT111(DD045F3F1DEA)	3.72	13108	2022-11-29 14:58:04.416	0.011	0.401	0.932	0	0	0	23.269	-0.621	-16.419	0	0	0	0	0	0	0
WT111(DD045F3F1DEA)	3.72	13108	2022-11-29 14:58:04.416	0.011	0.401	0.932	0	0	0	23.269	-0.621	-16.419	0	0	0	0	0	0	0
WT333(F4E4E1AF1293)	3.77	13105	2022-11-29 14:58:04.463	0.004	0.074	1.014	0	0	0	4.158	-0.242	0.714	0	0	0	0	0	0	0
WT333(F4E4E1AF1293)	3.77	13105	2022-11-29 14:58:04.463	0.004	0.074	1.014	0	0	0	4.158	-0.242	0.714	0	0	0	0	0	0	0
WT333(F4E4E1AF1293)	3.77	13105	2022-11-29 14:58:04.463	0.004	0.074	1.014	0	0	0	4.158	-0.242	0.714	0	0	0	0	0	0	0
WT333(F4E4E1AF1293)	3.77	13105	2022-11-29 14:58:04.463	0.004	0.074	1.014	0	0	0	4.158	-0.242	0.714	0	0	0	0	0	0	0
WT333(F4E4E1AF1293)	3.77	13105	2022-11-29 14:58:04.463	0.004	0.074	1.014	0	0	0	4.158	-0.242	0.714	0	0	0	0	0	0	0
WT333(F4E4E1AF1293)	3.77	13105	2022-11-29 14:58:04.463	0.004	0.074	1.014	0	0	0	4.158	-0.242	0.714	0	0	0	0	0	0	0
WT333(F4E4E1AF1293)	3.77	13105	2022-11-29 14:58:04.463	0.004	0.074	1.014	0	0	0	4.158	-0.242	0.714	0	0	0	0	0	0	0
WT333(F4E4E1AF1293)	3.77	13105	2022-11-29 14:58:04.463	0.004	0.074	1.014	0	0	0	4.158	-0.242	0.714	0	0	0	0	0	0	0
WT333(F4E4E1AF1293)	3.77	13105	2022-11-29 14:58:04.463	0.004	0.074	1.014	0	0	0	4.158	-0.242	0.714	0	0	0	0	0	0	0
WT333(F4E4E1AF1293)	3.77	13105	2022-11-29 14:58:04.463	0.004	0.074	1.014	0	0	0	4.158	-0.242	0.714	0	0	0	0	0	0	0
WT333(F4E4E1AF1293)	3.77	13105	2022-11-29 14:58:04.463	0.004	0.074	1.014	0	0	0	4.158	-0.242	0.714	0	0	0	0	0	0	0
WT333(F4E4E1AF1293)	3.77	13105	2022-11-29 14:58:04.463	0.004	0.074	1.014	0	0	0	4.158	-0.242	0.714	0	0	0	0	0	0	0
WT333(F4E4E1AF1293)	3.77	13105	2022-11-29 14:58:04.463	0.004	0.074	1.014	0	0	0	4.158	-0.242	0.714	0	0	0	0	0	0	0
WT333(F4E4E1AF1293)	3.77	13105	2022-11-29 14:58:04.463	0.004	0.074	1.014	0	0	0	4.158	-0.242	0.714	0	0	0	0	0	0	0
WT333(F4E4E1AF1293)	3.77	13105	2022-11-29 14:58:04.463	0.004	0.074	1.014	0	0	0	4.158	-0.242	0.714	0	0	0	0	0	0	0
WT333(F4E4E1AF1293)	3.77	13105	2022-11-29 14:58:04.463	0.004	0.073	1.013	0	0	0	4.158	-0.242	0.714	0	0	0	0	0	0	0
WT111(DD045F3F1DEA)	3.72	13108	2022-11-29 14:58:04.478	0.011	0.401	0.932	0	0	0	23.269	-0.621	-16.419	0	0	0	0	0	0	0
WT111(DD045F3F1DEA)	3.72	13108	2022-11-29 14:58:04.478	0.011	0.401	0.932	0	0	0	23.269	-0.621	-16.419	0	0	0	0	0	0	0
WT111(DD045F3F1DEA)	3.72	13108	2022-11-29 14:58:04.478	0.011	0.401	0.932	0	0	0	23.269	-0.621	-16.419	0	0	0	0	0	0	0
WT111(DD045F3F1DEA)	3.72	13108	2022-11-29 14:58:04.478	0.011	0.401	0.932	0	0	0	23.269	-0.621	-16.419	0	0	0	0	0	0	0
WT111(DD045F3F1DEA)	3.72	13108	2022-11-29 14:58:04.478	0.011	0.401	0.932	0	0	0	23.269	-0.621	-16.419	0	0	0	0	0	0	0
WT111(DD045F3F1DEA)	3.72	13108	2022-11-29 14:58:04.478	0.011	0.401	0.932	0	0	0	23.269	-0.621	-16.419	0	0	0	0	0	0	0
WT111(DD045F3F1DEA)	3.72	13108	2022-11-29 14:58:04.478	0.011	0.401	0.932	0	0	0	23.269	-0.621	-16.419	0	0	0	0	0	0	0
WT111(DD045F3F1DEA)	3.72	13108	2022-11-29 14:58:04.478	0.011	0.401	0.932	0	0	0	23.269	-0.621	-16.419	0	0	0	0	0	0	0
WT333(F4E4E1AF1293)	3.77	13105	2022-11-29 14:58:04.478	0.004	0.073	1.013	0	0	0	4.158	-0.242	0.714	0	0	0	0	0	0	0
WT333(F4E4E1AF1293)	3.77	13105	2022-11-29 14:58:04.478	0.004	0.073	1.013	0	0	0	4.158	-0.242	0.714	0	0	0	0	0	0	0
WT333(F4E4E1AF1293)	3.77	13105	2022-11-29 14:58:04.478	0.004	0.073	1.013	0	0	0	4.158	-0.242	0.714	0	0	0	0	0	0	0
WT333(F4E4E1AF1293)	3.77	13105	2022-11-29 14:58:04.478	0.004	0.073	1.013	0	0	0	4.158	-0.242	0.714	0	0	0	0	0	0	0
WT333(F4E4E1AF1293)	3.77	13105	2022-11-29 14:58:04.478	0.004	0.073	1.013	0	0	0	4.158	-0.242	0.714	0	0	0	0	0	0	0
WT333(F4E4E1AF1293)	3.77	13105	2022-11-29 14:58:04.478	0.004	0.073	1.013	0	0	0	4.158	-0.242	0.714	0	0	0	0	0	0	0
WT333(F4E4E1AF1293)	3.77	13105	2022-11-29 14:58:04.478	0.004	0.073	1.013	0	0	0	4.158	-0.242	0.714	0	0	0	0	0	0	0
WT333(F4E4E1AF1293)	3.77	13105	2022-11-29 14:58:04.478	0.004	0.074	1.014	0	0	0	4.158	-0.242	0.714	0	0	0	0	0	0	0
WT222(CAA14FCCF874)	3.72	13105	2022-11-29 14:58:04.494	0.001	-0.005	1	0	0	0	-0.324	-0.082	84.545	0	0	0	0	0	0	0
WT222(CAA14FCCF874)	3.72	13105	2022-11-29 14:58:04.494	0.001	-0.005	1	0	0	0	-0.324	-0.082	84.545	0	0	0	0	0	0	0
WT222(CAA14FCCF874)	3.72	13105	2022-11-29 14:58:04.494	0.001	-0.005	1	0	0	0	-0.324	-0.082	84.545	0	0	0	0	0	0	0
WT222(CAA14FCCF874)	3.72	13105	2022-11-29 14:58:04.494	0.001	-0.005	1	0	0	0	-0.324	-0.082	84.545	0	0	0	0	0	0	0
WT222(CAA14FCCF874)	3.72	13105	2022-11-29 14:58:04.494	0.001	-0.005	1	0	0	0	-0.324	-0.082	84.545	0	0	0	0	0	0	0
WT222(CAA14FCCF874)	3.72	13105	2022-11-29 14:58:04.494	0.001	-0.005	1	0	0	0	-0.324	-0.082	84.545	0	0	0	0	0	0	0
WT222(CAA14FCCF874)	3.72	13105	2022-11-29 14:58:04.494	0.001	-0.005	1	0	0	0	-0.324	-0.082	84.545	0	0	0	0	0	0	0
WT222(CAA14FCCF874)	3.72	13105	2022-11-29 14:58:04.494	0.001	-0.006	1	0	0	0	-0.324	-0.082	84.545	0	0	0	0	0	0	0
WT222(CAA14FCCF874)	3.72	13105	2022-11-29 14:58:04.494	0.001	-0.006	1	0	0	0	-0.324	-0.082	84.545	0	0	0	0	0	0	0
WT222(CAA14FCCF874)	3.72	13105	2022-11-29 14:58:04.494	0.001	-0.006	1	0	0	0	-0.324	-0.082	84.545	0	0	0	0	0	0	0
WT222(CAA14FCCF874)	3.72	13105	2022-11-29 14:58:04.494	0.001	-0.006	1	0	0	0	-0.324	-0.082	84.545	0	0	0	0	0	0	0
WT222(CAA14FCCF874)	3.72	13105	2022-11-29 14:58:04.494	0.001	-0.006	1	0	0	0	-0.324	-0.082	84.545	0	0	0	0	0	0	0
WT222(CAA14FCCF874)	3.72	13105	2022-11-29 14:58:04.494	0.001	-0.006	1	0	0	0	-0.324	-0.082	84.545	0	0	0	0	0	0	0
WT222(CAA14FCCF874)	3.72	13105	2022-11-29 14:58:04.494	0.001	-0.006	1	0	0	0	-0.324	-0.082	84.545	0	0	0	0	0	0	0
WT222(CAA14FCCF874)	3.72	13105	2022-11-29 14:58:04.494	0.001	-0.006	1	0	0	0	-0.324	-0.082	84.545	0	0	0	0	0	0	0
WT222(CAA14FCCF874)	3.72	13105	2022-11-29 14:58:04.494	0.001	-0.005	1	0	0	0	-0.324	-0.082	84.545	0	0	0	0	0	0	0
WT111(DD045F3F1DEA)	3.72	13108	2022-11-29 14:58:04.541	0.011	0.401	0.932	0	0	0	23.269	-0.621	-16.419	0	0	0	0	0	0	0
WT111(DD045F3F1DEA)	3.72	13108	2022-11-29 14:58:04.541	0.011	0.401	0.932	0	0	0	23.269	-0.621	-16.419	0	0	0	0	0	0	0
WT111(DD045F3F1DEA)	3.72	13108	2022-11-29 14:58:04.541	0.01	0.4	0.932	0	0	0	23.269	-0.621	-16.419	0	0	0	0	0	0	0
WT111(DD045F3F1DEA)	3.72	13108	2022-11-29 14:58:04.541	0.01	0.4	0.932	0	0	0	23.269	-0.621	-16.419	0	0	0	0	0	0	0
WT111(DD045F3F1DEA)	3.72	13108	2022-11-29 14:58:04.541	0.01	0.4	0.932	0	0	0	23.269	-0.621	-16.419	0	0	0	0	0	0	0
WT111(DD045F3F1DEA)	3.72	13108	2022-11-29 14:58:04.541	0.01	0.4	0.932	0	0	0	23.269	-0.621	-16.419	0	0	0	0	0	0	0
WT111(DD045F3F1DEA)	3.72	13108	2022-11-29 14:58:04.541	0.011	0.4	0.932	0	0	0	23.269	-0.621	-16.419	0	0	0	0	0	0	0
WT111(DD045F3F1DEA)	3.72	13108	2022-11-29 14:58:04.541	0.011	0.4	0.932	0	0	0	23.269	-0.621	-16.419	0	0	0	0	0	0	0
WT111(DD045F3F1DEA)	3.72	13108	2022-11-29 14:58:04.572	0.011	0.4	0.932	0	0	0	23.275	-0.621	-16.419	0	0	0	0	0	0	0
WT111(DD045F3F1DEA)	3.72	13108	2022-11-29 14:58:04.572	0.011	0.4	0.932	0	0	0	23.269	-0.621	-16.419	0	0	0	0	0	0	0
WT111(DD045F3F1DEA)	3.72	13108	2022-11-29 14:58:04.572	0.011	0.401	0.932	0	0	0	23.275	-0.621	-16.419	0	0	0	0	0	0	0
WT111(DD045F3F1DEA)	3.72	13108	2022-11-29 14:58:04.572	0.011	0.401	0.932	0	0	0	23.275	-0.621	-16.419	0	0	0	0	0	0	0
WT111(DD045F3F1DEA)	3.72	13108	2022-11-29 14:58:04.572	0.011	0.401	0.932	0	0	0	23.275	-0.621	-16.419	0	0	0	0	0	0	0
WT111(DD045F3F1DEA)	3.72	13108	2022-11-29 14:58:04.572	0.011	0.401	0.932	0	0	0	23.275	-0.621	-16.419	0	0	0	0	0	0	0
WT111(DD045F3F1DEA)	3.72	13108	2022-11-29 14:58:04.572	0.011	0.4	0.932	0	0	0	23.275	-0.621	-16.419	0	0	0	0	0	0	0
WT111(DD045F3F1DEA)	3.72	13108	2022-11-29 14:58:04.572	0.011	0.4	0.932	0	0	0	23.275	-0.621	-16.419	0	0	0	0	0	0	0
WT111(DD045F3F1DEA)	3.72	13108	2022-11-29 14:58:04.603	0.011	0.4	0.932	0	0	0	23.275	-0.621	-16.419	0	0	0	0	0	0	0
WT111(DD045F3F1DEA)	3.72	13108	2022-11-29 14:58:04.603	0.011	0.4	0.932	0	0	0	23.275	-0.621	-16.419	0	0	0	0	0	0	0
WT111(DD045F3F1DEA)	3.72	13108	2022-11-29 14:58:04.603	0.011	0.401	0.932	0	0	0	23.275	-0.621	-16.419	0	0	0	0	0	0	0
WT111(DD045F3F1DEA)	3.72	13108	2022-11-29 14:58:04.603	0.011	0.401	0.932	0	0	0	23.275	-0.621	-16.419	0	0	0	0	0	0	0
WT111(DD045F3F1DEA)	3.72	13108	2022-11-29 14:58:04.603	0.011	0.401	0.932	0	0	0	23.275	-0.621	-16.419	0	0	0	0	0	0	0
WT111(DD045F3F1DEA)	3.72	13108	2022-11-29 14:58:04.603	0.011	0.401	0.932	0	0	0	23.275	-0.621	-16.419	0	0	0	0	0	0	0
WT111(DD045F3F1DEA)	3.72	13108	2022-11-29 14:58:04.603	0.011	0.401	0.933	0	0	0	23.275	-0.621	-16.419	0	0	0	0	0	0	0
WT111(DD045F3F1DEA)	3.72	13108	2022-11-29 14:58:04.603	0.011	0.401	0.933	0	0	0	23.275	-0.621	-16.419	0	0	0	0	0	0	0
WT333(F4E4E1AF1293)	3.77	13105	2022-11-29 14:58:04.603	0.004	0.074	1.014	0	0	0	4.158	-0.242	0.714	0	0	0	0	0	0	0
WT333(F4E4E1AF1293)	3.77	13105	2022-11-29 14:58:04.603	0.004	0.074	1.014	0	0	0	4.158	-0.236	0.714	0	0	0	0	0	0	0
WT333(F4E4E1AF1293)	3.77	13105	2022-11-29 14:58:04.603	0.004	0.074	1.014	0	0	0	4.158	-0.236	0.714	0	0	0	0	0	0	0
WT333(F4E4E1AF1293)	3.77	13105	2022-11-29 14:58:04.603	0.004	0.074	1.013	0	0	0	4.158	-0.236	0.714	0	0	0	0	0	0	0
WT333(F4E4E1AF1293)	3.77	13105	2022-11-29 14:58:04.603	0.004	0.074	1.013	0	0	0	4.158	-0.236	0.714	0	0	0	0	0	0	0
WT333(F4E4E1AF1293)	3.77	13105	2022-11-29 14:58:04.603	0.004	0.074	1.013	0	0	0	4.158	-0.236	0.714	0	0	0	0	0	0	0
WT333(F4E4E1AF1293)	3.77	13105	2022-11-29 14:58:04.603	0.004	0.074	1.013	0	0	0	4.158	-0.236	0.714	0	0	0	0	0	0	0
WT333(F4E4E1AF1293)	3.77	13105	2022-11-29 14:58:04.603	0.004	0.073	1.013	0	0	0	4.158	-0.236	0.714	0	0	0	0	0	0	0
WT222(CAA14FCCF874)	3.72	13105	2022-11-29 14:58:04.603	0.001	-0.006	1	0	0	0	-0.324	-0.082	84.545	0	0	0	0	0	0	0
WT222(CAA14FCCF874)	3.72	13105	2022-11-29 14:58:04.603	0.001	-0.006	1	0	0	0	-0.324	-0.082	84.545	0	0	0	0	0	0	0
WT222(CAA14FCCF874)	3.72	13105	2022-11-29 14:58:04.603	0.001	-0.005	1	0	0	0	-0.324	-0.082	84.545	0	0	0	0	0	0	0
WT222(CAA14FCCF874)	3.72	13105	2022-11-29 14:58:04.603	0.001	-0.005	1	0	0	0	-0.324	-0.082	84.545	0	0	0	0	0	0	0
WT222(CAA14FCCF874)	3.72	13105	2022-11-29 14:58:04.603	0.001	-0.005	1	0	0	0	-0.324	-0.082	84.545	0	0	0	0	0	0	0
WT222(CAA14FCCF874)	3.72	13105	2022-11-29 14:58:04.603	0.001	-0.005	1	0	0	0	-0.324	-0.082	84.545	0	0	0	0	0	0	0
WT222(CAA14FCCF874)	3.72	13105	2022-11-29 14:58:04.603	0.001	-0.006	1	0	0	0	-0.324	-0.082	84.545	0	0	0	0	0	0	0
WT222(CAA14FCCF874)	3.72	13105	2022-11-29 14:58:04.603	0.001	-0.006	1	0	0	0	-0.324	-0.082	84.545	0	0	0	0	0	0	0
WT111(DD045F3F1DEA)	3.72	13108	2022-11-29 14:58:04.635	0.011	0.401	0.933	0	0	0	23.275	-0.621	-16.419	0	0	0	0	0	0	0
WT111(DD045F3F1DEA)	3.72	13108	2022-11-29 14:58:04.635	0.011	0.401	0.933	0	0	0	23.275	-0.621	-16.419	0	0	0	0	0	0	0
WT111(DD045F3F1DEA)	3.72	13108	2022-11-29 14:58:04.635	0.011	0.401	0.932	0	0	0	23.275	-0.621	-16.419	0	0	0	0	0	0	0
WT111(DD045F3F1DEA)	3.72	13108	2022-11-29 14:58:04.635	0.011	0.401	0.932	0	0	0	23.275	-0.621	-16.419	0	0	0	0	0	0	0
WT111(DD045F3F1DEA)	3.72	13108	2022-11-29 14:58:04.635	0.011	0.401	0.932	0	0	0	23.275	-0.621	-16.419	0	0	0	0	0	0	0
WT111(DD045F3F1DEA)	3.72	13108	2022-11-29 14:58:04.635	0.011	0.401	0.932	0	0	0	23.275	-0.621	-16.419	0	0	0	0	0	0	0
WT111(DD045F3F1DEA)	3.72	13108	2022-11-29 14:58:04.635	0.011	0.401	0.932	0	0	0	23.275	-0.621	-16.419	0	0	0	0	0	0	0
WT111(DD045F3F1DEA)	3.72	13108	2022-11-29 14:58:04.635	0.011	0.401	0.932	0	0	0	23.275	-0.621	-16.419	0	0	0	0	0	0	0
WT333(F4E4E1AF1293)	3.77	13105	2022-11-29 14:58:04.635	0.004	0.074	1.014	0	0	0	4.158	-0.236	0.714	0	0	0	0	0	0	0
WT333(F4E4E1AF1293)	3.77	13105	2022-11-29 14:58:04.635	0.004	0.074	1.014	0	0	0	4.158	-0.236	0.714	0	0	0	0	0	0	0
WT333(F4E4E1AF1293)	3.77	13105	2022-11-29 14:58:04.635	0.004	0.074	1.014	0	0	0	4.158	-0.236	0.714	0	0	0	0	0	0	0
WT333(F4E4E1AF1293)	3.77	13105	2022-11-29 14:58:04.635	0.004	0.073	1.013	0	0	0	4.158	-0.236	0.714	0	0	0	0	0	0	0
WT333(F4E4E1AF1293)	3.77	13105	2022-11-29 14:58:04.635	0.004	0.073	1.013	0	0	0	4.158	-0.236	0.714	0	0	0	0	0	0	0
WT333(F4E4E1AF1293)	3.77	13105	2022-11-29 14:58:04.635	0.004	0.073	1.013	0	0	0	4.158	-0.236	0.714	0	0	0	0	0	0	0
WT333(F4E4E1AF1293)	3.77	13105	2022-11-29 14:58:04.635	0.004	0.073	1.013	0	0	0	4.158	-0.236	0.714	0	0	0	0	0	0	0
WT333(F4E4E1AF1293)	3.77	13105	2022-11-29 14:58:04.635	0.004	0.074	1.013	0	0	0	4.158	-0.236	0.714	0	0	0	0	0	0	0
WT333(F4E4E1AF1293)	3.77	13105	2022-11-29 14:58:04.635	0.004	0.074	1.014	0	0	0	4.158	-0.236	0.714	0	0	0	0	0	0	0
WT333(F4E4E1AF1293)	3.77	13105	2022-11-29 14:58:04.635	0.004	0.074	1.014	0	0	0	4.158	-0.236	0.714	0	0	0	0	0	0	0
WT333(F4E4E1AF1293)	3.77	13105	2022-11-29 14:58:04.635	0.004	0.074	1.014	0	0	0	4.158	-0.236	0.714	0	0	0	0	0	0	0
WT333(F4E4E1AF1293)	3.77	13105	2022-11-29 14:58:04.635	0.004	0.073	1.013	0	0	0	4.158	-0.236	0.714	0	0	0	0	0	0	0
WT333(F4E4E1AF1293)	3.77	13105	2022-11-29 14:58:04.635	0.004	0.073	1.013	0	0	0	4.158	-0.236	0.714	0	0	0	0	0	0	0
WT333(F4E4E1AF1293)	3.77	13105	2022-11-29 14:58:04.635	0.004	0.073	1.013	0	0	0	4.158	-0.236	0.714	0	0	0	0	0	0	0
WT333(F4E4E1AF1293)	3.77	13105	2022-11-29 14:58:04.635	0.004	0.073	1.013	0	0	0	4.158	-0.236	0.714	0	0	0	0	0	0	0
WT333(F4E4E1AF1293)	3.77	13105	2022-11-29 14:58:04.635	0.004	0.073	1.013	0	0	0	4.158	-0.236	0.714	0	0	0	0	0	0	0
WT111(DD045F3F1DEA)	3.72	13108	2022-11-29 14:58:04.666	0.011	0.401	0.932	0	0	0	23.275	-0.621	-16.419	0	0	0	0	0	0	0
WT111(DD045F3F1DEA)	3.72	13108	2022-11-29 14:58:04.666	0.011	0.401	0.932	0	0	0	23.275	-0.621	-16.419	0	0	0	0	0	0	0
WT111(DD045F3F1DEA)	3.72	13108	2022-11-29 14:58:04.666	0.011	0.401	0.932	0	0	0	23.275	-0.621	-16.419	0	0	0	0	0	0	0
WT111(DD045F3F1DEA)	3.72	13108	2022-11-29 14:58:04.666	0.011	0.401	0.932	0	0	0	23.275	-0.621	-16.419	0	0	0	0	0	0	0
WT111(DD045F3F1DEA)	3.72	13108	2022-11-29 14:58:04.666	0.011	0.401	0.932	0	0	0	23.275	-0.621	-16.419	0	0	0	0	0	0	0
WT111(DD045F3F1DEA)	3.72	13108	2022-11-29 14:58:04.666	0.011	0.401	0.932	0	0	0	23.275	-0.621	-16.419	0	0	0	0	0	0	0
WT111(DD045F3F1DEA)	3.72	13108	2022-11-29 14:58:04.666	0.011	0.401	0.932	0	0	0	23.275	-0.621	-16.419	0	0	0	0	0	0	0
WT111(DD045F3F1DEA)	3.72	13108	2022-11-29 14:58:04.666	0.011	0.401	0.932	0	0	0	23.275	-0.621	-16.419	0	0	0	0	0	0	0
WT222(CAA14FCCF874)	3.72	13105	2022-11-29 14:58:04.666	0.001	-0.005	1	0	0	0	-0.324	-0.077	84.545	0	0	0	0	0	0	0
WT222(CAA14FCCF874)	3.72	13105	2022-11-29 14:58:04.666	0.001	-0.005	1	0	0	0	-0.324	-0.077	84.545	0	0	0	0	0	0	0
WT222(CAA14FCCF874)	3.72	13105	2022-11-29 14:58:04.666	0.001	-0.006	1	0	0	0	-0.324	-0.077	84.545	0	0	0	0	0	0	0
WT222(CAA14FCCF874)	3.72	13105	2022-11-29 14:58:04.666	0.001	-0.006	1	0	0	0	-0.324	-0.077	84.545	0	0	0	0	0	0	0
WT222(CAA14FCCF874)	3.72	13105	2022-11-29 14:58:04.666	0.001	-0.006	1	0	0	0	-0.324	-0.077	84.545	0	0	0	0	0	0	0
WT222(CAA14FCCF874)	3.72	13105	2022-11-29 14:58:04.666	0.001	-0.006	1	0	0	0	-0.324	-0.077	84.545	0	0	0	0	0	0	0
WT222(CAA14FCCF874)	3.72	13105	2022-11-29 14:58:04.666	0.001	-0.005	1	0	0	0	-0.324	-0.077	84.545	0	0	0	0	0	0	0
WT222(CAA14FCCF874)	3.72	13105	2022-11-29 14:58:04.666	0.001	-0.005	1	0	0	0	-0.324	-0.077	84.545	0	0	0	0	0	0	0
WT111(DD045F3F1DEA)	3.72	13108	2022-11-29 14:58:04.728	0.011	0.401	0.932	0	0	0	23.275	-0.621	-16.419	0	0	0	0	0	0	0
WT111(DD045F3F1DEA)	3.72	13108	2022-11-29 14:58:04.728	0.011	0.401	0.932	0	0	0	23.275	-0.621	-16.419	0	0	0	0	0	0	0
WT111(DD045F3F1DEA)	3.72	13108	2022-11-29 14:58:04.728	0.011	0.401	0.932	0	0	0	23.275	-0.621	-16.419	0	0	0	0	0	0	0
WT111(DD045F3F1DEA)	3.72	13108	2022-11-29 14:58:04.728	0.011	0.401	0.932	0	0	0	23.275	-0.621	-16.419	0	0	0	0	0	0	0
WT111(DD045F3F1DEA)	3.72	13108	2022-11-29 14:58:04.728	0.011	0.401	0.932	0	0	0	23.275	-0.621	-16.419	0	0	0	0	0	0	0
WT111(DD045F3F1DEA)	3.72	13108	2022-11-29 14:58:04.728	0.011	0.401	0.932	0	0	0	23.275	-0.621	-16.419	0	0	0	0	0	0	0
WT111(DD045F3F1DEA)	3.72	13108	2022-11-29 14:58:04.728	0.011	0.4	0.932	0	0	0	23.275	-0.621	-16.419	0	0	0	0	0	0	0
WT111(DD045F3F1DEA)	3.72	13108	2022-11-29 14:58:04.728	0.011	0.4	0.932	0	0	0	23.275	-0.621	-16.419	0	0	0	0	0	0	0
WT222(CAA14FCCF874)	3.72	13105	2022-11-29 14:58:04.728	0.001	-0.005	1	0	0	0	-0.324	-0.077	84.545	0	0	0	0	0	0	0
WT222(CAA14FCCF874)	3.72	13105	2022-11-29 14:58:04.728	0.001	-0.005	1	0	0	0	-0.324	-0.077	84.545	0	0	0	0	0	0	0
WT222(CAA14FCCF874)	3.72	13105	2022-11-29 14:58:04.728	0.001	-0.006	1	0	0	0	-0.324	-0.077	84.545	0	0	0	0	0	0	0
WT222(CAA14FCCF874)	3.72	13105	2022-11-29 14:58:04.728	0.001	-0.006	1	0	0	0	-0.324	-0.077	84.545	0	0	0	0	0	0	0
WT222(CAA14FCCF874)	3.72	13105	2022-11-29 14:58:04.728	0.001	-0.006	1	0	0	0	-0.324	-0.077	84.545	0	0	0	0	0	0	0
WT222(CAA14FCCF874)	3.72	13105	2022-11-29 14:58:04.728	0.001	-0.006	1	0	0	0	-0.324	-0.077	84.545	0	0	0	0	0	0	0
WT222(CAA14FCCF874)	3.72	13105	2022-11-29 14:58:04.728	0.001	-0.006	1	0	0	0	-0.324	-0.077	84.545	0	0	0	0	0	0	0
WT222(CAA14FCCF874)	3.72	13105	2022-11-29 14:58:04.728	0.001	-0.006	1	0	0	0	-0.324	-0.077	84.545	0	0	0	0	0	0	0
WT111(DD045F3F1DEA)	3.72	13108	2022-11-29 14:58:04.759	0.011	0.4	0.932	0	0	0	23.275	-0.621	-16.419	0	0	0	0	0	0	0
WT111(DD045F3F1DEA)	3.72	13108	2022-11-29 14:58:04.759	0.011	0.4	0.932	0	0	0	23.275	-0.621	-16.419	0	0	0	0	0	0	0
WT111(DD045F3F1DEA)	3.72	13108	2022-11-29 14:58:04.759	0.011	0.401	0.931	0	0	0	23.275	-0.621	-16.419	0	0	0	0	0	0	0
WT111(DD045F3F1DEA)	3.72	13108	2022-11-29 14:58:04.759	0.011	0.401	0.931	0	0	0	23.275	-0.621	-16.419	0	0	0	0	0	0	0
WT111(DD045F3F1DEA)	3.72	13108	2022-11-29 14:58:04.759	0.011	0.401	0.931	0	0	0	23.275	-0.621	-16.419	0	0	0	0	0	0	0
WT111(DD045F3F1DEA)	3.72	13108	2022-11-29 14:58:04.759	0.011	0.401	0.931	0	0	0	23.275	-0.621	-16.419	0	0	0	0	0	0	0
WT111(DD045F3F1DEA)	3.72	13108	2022-11-29 14:58:04.759	0.012	0.4	0.932	0	0	0	23.275	-0.621	-16.419	0	0	0	0	0	0	0
WT111(DD045F3F1DEA)	3.72	13108	2022-11-29 14:58:04.759	0.012	0.4	0.932	0	0	0	23.275	-0.621	-16.419	0	0	0	0	0	0	0
WT111(DD045F3F1DEA)	3.72	13108	2022-11-29 14:58:04.775	0.012	0.4	0.932	0	0	0	23.275	-0.621	-16.419	0	0	0	0	0	0	0
WT111(DD045F3F1DEA)	3.72	13108	2022-11-29 14:58:04.775	0.012	0.4	0.932	0	0	0	23.275	-0.621	-16.419	0	0	0	0	0	0	0
WT111(DD045F3F1DEA)	3.72	13108	2022-11-29 14:58:04.775	0.011	0.401	0.932	0	0	0	23.275	-0.621	-16.419	0	0	0	0	0	0	0
WT111(DD045F3F1DEA)	3.72	13108	2022-11-29 14:58:04.775	0.011	0.401	0.932	0	0	0	23.275	-0.621	-16.419	0	0	0	0	0	0	0
WT111(DD045F3F1DEA)	3.72	13108	2022-11-29 14:58:04.775	0.011	0.401	0.932	0	0	0	23.275	-0.621	-16.419	0	0	0	0	0	0	0
WT111(DD045F3F1DEA)	3.72	13108	2022-11-29 14:58:04.775	0.011	0.401	0.932	0	0	0	23.275	-0.621	-16.419	0	0	0	0	0	0	0
WT111(DD045F3F1DEA)	3.72	13108	2022-11-29 14:58:04.775	0.012	0.4	0.932	0	0	0	23.275	-0.621	-16.419	0	0	0	0	0	0	0
WT111(DD045F3F1DEA)	3.72	13108	2022-11-29 14:58:04.775	0.012	0.4	0.932	0	0	0	23.275	-0.621	-16.419	0	0	0	0	0	0	0
WT333(F4E4E1AF1293)	3.77	13105	2022-11-29 14:58:04.791	0.004	0.073	1.013	0	0	0	4.158	-0.236	0.714	0	0	0	0	0	0	0
WT333(F4E4E1AF1293)	3.77	13105	2022-11-29 14:58:04.791	0.004	0.073	1.013	0	0	0	4.158	-0.236	0.714	0	0	0	0	0	0	0
WT333(F4E4E1AF1293)	3.77	13105	2022-11-29 14:58:04.791	0.004	0.073	1.013	0	0	0	4.158	-0.236	0.714	0	0	0	0	0	0	0
WT333(F4E4E1AF1293)	3.77	13105	2022-11-29 14:58:04.791	0.004	0.074	1.014	0	0	0	4.158	-0.236	0.714	0	0	0	0	0	0	0
WT333(F4E4E1AF1293)	3.77	13105	2022-11-29 14:58:04.791	0.004	0.074	1.014	0	0	0	4.158	-0.236	0.714	0	0	0	0	0	0	0
WT333(F4E4E1AF1293)	3.77	13105	2022-11-29 14:58:04.791	0.004	0.074	1.014	0	0	0	4.158	-0.236	0.714	0	0	0	0	0	0	0
WT333(F4E4E1AF1293)	3.77	13105	2022-11-29 14:58:04.791	0.004	0.074	1.014	0	0	0	4.158	-0.236	0.714	0	0	0	0	0	0	0
WT333(F4E4E1AF1293)	3.77	13105	2022-11-29 14:58:04.791	0.004	0.075	1.013	0	0	0	4.158	-0.236	0.714	0	0	0	0	0	0	0
WT333(F4E4E1AF1293)	3.77	13105	2022-11-29 14:58:04.822	0.004	0.075	1.013	0	0	0	4.158	-0.236	0.714	0	0	0	0	0	0	0
WT333(F4E4E1AF1293)	3.77	13105	2022-11-29 14:58:04.822	0.004	0.075	1.013	0	0	0	4.158	-0.236	0.714	0	0	0	0	0	0	0
WT333(F4E4E1AF1293)	3.77	13105	2022-11-29 14:58:04.822	0.004	0.075	1.013	0	0	0	4.158	-0.236	0.714	0	0	0	0	0	0	0
WT333(F4E4E1AF1293)	3.77	13105	2022-11-29 14:58:04.822	0.004	0.074	1.013	0	0	0	4.158	-0.236	0.714	0	0	0	0	0	0	0
WT333(F4E4E1AF1293)	3.77	13105	2022-11-29 14:58:04.822	0.004	0.074	1.013	0	0	0	4.158	-0.236	0.714	0	0	0	0	0	0	0
WT333(F4E4E1AF1293)	3.77	13105	2022-11-29 14:58:04.822	0.004	0.074	1.013	0	0	0	4.158	-0.236	0.714	0	0	0	0	0	0	0
WT333(F4E4E1AF1293)	3.77	13105	2022-11-29 14:58:04.822	0.004	0.074	1.013	0	0	0	4.158	-0.236	0.714	0	0	0	0	0	0	0
WT333(F4E4E1AF1293)	3.77	13105	2022-11-29 14:58:04.822	0.004	0.074	1.013	0	0	0	4.158	-0.236	0.714	0	0	0	0	0	0	0
WT222(CAA14FCCF874)	3.72	13105	2022-11-29 14:58:04.822	0.001	-0.005	1	0	0	0	-0.324	-0.077	84.545	0	0	0	0	0	0	0
WT222(CAA14FCCF874)	3.72	13105	2022-11-29 14:58:04.822	0.001	-0.006	0.999	0	0	0	-0.324	-0.077	84.545	0	0	0	0	0	0	0
WT222(CAA14FCCF874)	3.72	13105	2022-11-29 14:58:04.822	0.001	-0.006	0.999	0	0	0	-0.324	-0.077	84.545	0	0	0	0	0	0	0
WT222(CAA14FCCF874)	3.72	13105	2022-11-29 14:58:04.822	0.001	-0.006	0.999	0	0	0	-0.324	-0.077	84.545	0	0	0	0	0	0	0
WT222(CAA14FCCF874)	3.72	13105	2022-11-29 14:58:04.822	0.001	-0.006	0.999	0	0	0	-0.324	-0.077	84.545	0	0	0	0	0	0	0
WT222(CAA14FCCF874)	3.72	13105	2022-11-29 14:58:04.822	0.001	-0.005	1	0	0	0	-0.324	-0.077	84.545	0	0	0	0	0	0	0
WT222(CAA14FCCF874)	3.72	13105	2022-11-29 14:58:04.822	0.001	-0.005	1	0	0	0	-0.324	-0.077	84.545	0	0	0	0	0	0	0
WT222(CAA14FCCF874)	3.72	13105	2022-11-29 14:58:04.822	0.001	-0.005	1	0	0	0	-0.324	-0.077	84.545	0	0	0	0	0	0	0
WT111(DD045F3F1DEA)	3.72	13108	2022-11-29 14:58:04.838	0.012	0.4	0.932	0	0	0	23.275	-0.621	-16.419	0	0	0	0	0	0	0
WT111(DD045F3F1DEA)	3.72	13108	2022-11-29 14:58:04.838	0.012	0.4	0.932	0	0	0	23.275	-0.621	-16.419	0	0	0	0	0	0	0
WT111(DD045F3F1DEA)	3.72	13108	2022-11-29 14:58:04.838	0.012	0.4	0.932	0	0	0	23.275	-0.621	-16.419	0	0	0	0	0	0	0
WT111(DD045F3F1DEA)	3.72	13108	2022-11-29 14:58:04.838	0.012	0.4	0.932	0	0	0	23.275	-0.621	-16.419	0	0	0	0	0	0	0
WT111(DD045F3F1DEA)	3.72	13108	2022-11-29 14:58:04.838	0.012	0.4	0.932	0	0	0	23.275	-0.621	-16.419	0	0	0	0	0	0	0
WT111(DD045F3F1DEA)	3.72	13108	2022-11-29 14:58:04.838	0.012	0.4	0.932	0	0	0	23.275	-0.621	-16.419	0	0	0	0	0	0	0
WT111(DD045F3F1DEA)	3.72	13108	2022-11-29 14:58:04.838	0.011	0.401	0.932	0	0	0	23.275	-0.626	-16.419	0	0	0	0	0	0	0
WT111(DD045F3F1DEA)	3.72	13108	2022-11-29 14:58:04.838	0.011	0.401	0.932	0	0	0	23.275	-0.626	-16.419	0	0	0	0	0	0	0
WT333(F4E4E1AF1293)	3.77	13105	2022-11-29 14:58:04.853	0.004	0.074	1.014	0	0	0	4.158	-0.236	0.714	0	0	0	0	0	0	0
WT333(F4E4E1AF1293)	3.77	13105	2022-11-29 14:58:04.853	0.004	0.074	1.014	0	0	0	4.158	-0.236	0.714	0	0	0	0	0	0	0
WT333(F4E4E1AF1293)	3.77	13105	2022-11-29 14:58:04.853	0.004	0.074	1.014	0	0	0	4.158	-0.236	0.714	0	0	0	0	0	0	0
WT333(F4E4E1AF1293)	3.77	13105	2022-11-29 14:58:04.853	0.004	0.074	1.014	0	0	0	4.158	-0.236	0.714	0	0	0	0	0	0	0
WT333(F4E4E1AF1293)	3.77	13105	2022-11-29 14:58:04.853	0.004	0.074	1.014	0	0	0	4.158	-0.236	0.714	0	0	0	0	0	0	0
WT333(F4E4E1AF1293)	3.77	13105	2022-11-29 14:58:04.853	0.004	0.074	1.014	0	0	0	4.158	-0.236	0.714	0	0	0	0	0	0	0
WT333(F4E4E1AF1293)	3.77	13105	2022-11-29 14:58:04.853	0.004	0.074	1.014	0	0	0	4.158	-0.236	0.714	0	0	0	0	0	0	0
WT333(F4E4E1AF1293)	3.77	13105	2022-11-29 14:58:04.853	0.004	0.074	1.013	0	0	0	4.158	-0.236	0.714	0	0	0	0	0	0	0
WT333(F4E4E1AF1293)	3.77	13105	2022-11-29 14:58:04.853	0.004	0.074	1.013	0	0	0	4.158	-0.236	0.714	0	0	0	0	0	0	0
WT333(F4E4E1AF1293)	3.77	13105	2022-11-29 14:58:04.853	0.004	0.074	1.013	0	0	0	4.158	-0.236	0.714	0	0	0	0	0	0	0
WT333(F4E4E1AF1293)	3.77	13105	2022-11-29 14:58:04.853	0.004	0.074	1.014	0	0	0	4.158	-0.236	0.714	0	0	0	0	0	0	0
WT333(F4E4E1AF1293)	3.77	13105	2022-11-29 14:58:04.853	0.004	0.074	1.014	0	0	0	4.158	-0.236	0.714	0	0	0	0	0	0	0
WT333(F4E4E1AF1293)	3.77	13105	2022-11-29 14:58:04.853	0.004	0.074	1.014	0	0	0	4.164	-0.236	0.714	0	0	0	0	0	0	0
WT333(F4E4E1AF1293)	3.77	13105	2022-11-29 14:58:04.853	0.004	0.074	1.014	0	0	0	4.164	-0.236	0.714	0	0	0	0	0	0	0
WT333(F4E4E1AF1293)	3.77	13105	2022-11-29 14:58:04.853	0.004	0.074	1.013	0	0	0	4.164	-0.236	0.714	0	0	0	0	0	0	0
WT333(F4E4E1AF1293)	3.77	13105	2022-11-29 14:58:04.853	0.004	0.074	1.013	0	0	0	4.164	-0.236	0.714	0	0	0	0	0	0	0
WT333(F4E4E1AF1293)	3.77	13105	2022-11-29 14:58:04.869	0.004	0.074	1.013	0	0	0	4.164	-0.236	0.714	0	0	0	0	0	0	0
WT333(F4E4E1AF1293)	3.77	13105	2022-11-29 14:58:04.869	0.004	0.074	1.013	0	0	0	4.164	-0.236	0.714	0	0	0	0	0	0	0
WT333(F4E4E1AF1293)	3.77	13105	2022-11-29 14:58:04.869	0.004	0.074	1.014	0	0	0	4.164	-0.236	0.714	0	0	0	0	0	0	0
WT333(F4E4E1AF1293)	3.77	13105	2022-11-29 14:58:04.869	0.004	0.074	1.014	0	0	0	4.164	-0.236	0.714	0	0	0	0	0	0	0
WT333(F4E4E1AF1293)	3.77	13105	2022-11-29 14:58:04.869	0.004	0.074	1.014	0	0	0	4.164	-0.236	0.714	0	0	0	0	0	0	0
WT333(F4E4E1AF1293)	3.77	13105	2022-11-29 14:58:04.869	0.004	0.074	1.014	0	0	0	4.164	-0.236	0.714	0	0	0	0	0	0	0
WT333(F4E4E1AF1293)	3.77	13105	2022-11-29 14:58:04.869	0.004	0.075	1.014	0	0	0	4.164	-0.242	0.714	0	0	0	0	0	0	0
WT333(F4E4E1AF1293)	3.77	13105	2022-11-29 14:58:04.869	0.004	0.075	1.014	0	0	0	4.164	-0.242	0.714	0	0	0	0	0	0	0
WT222(CAA14FCCF874)	3.72	13105	2022-11-29 14:58:04.884	0.001	-0.005	1	0	0	0	-0.324	-0.077	84.545	0	0	0	0	0	0	0
WT222(CAA14FCCF874)	3.72	13105	2022-11-29 14:58:04.884	0.001	-0.005	1	0	0	0	-0.324	-0.077	84.545	0	0	0	0	0	0	0
WT222(CAA14FCCF874)	3.72	13105	2022-11-29 14:58:04.884	0.001	-0.005	1	0	0	0	-0.324	-0.077	84.545	0	0	0	0	0	0	0
WT222(CAA14FCCF874)	3.72	13105	2022-11-29 14:58:04.884	0.001	-0.005	1	0	0	0	-0.324	-0.077	84.545	0	0	0	0	0	0	0
WT222(CAA14FCCF874)	3.72	13105	2022-11-29 14:58:04.884	0.001	-0.005	1	0	0	0	-0.324	-0.077	84.545	0	0	0	0	0	0	0
WT222(CAA14FCCF874)	3.72	13105	2022-11-29 14:58:04.884	0.001	-0.005	1	0	0	0	-0.324	-0.077	84.545	0	0	0	0	0	0	0
WT222(CAA14FCCF874)	3.72	13105	2022-11-29 14:58:04.884	0.001	-0.005	1	0	0	0	-0.324	-0.077	84.545	0	0	0	0	0	0	0
WT222(CAA14FCCF874)	3.72	13105	2022-11-29 14:58:04.884	0.001	-0.005	1	0	0	0	-0.324	-0.077	84.545	0	0	0	0	0	0	0
WT111(DD045F3F1DEA)	3.72	13108	2022-11-29 14:58:04.900	0.011	0.401	0.932	0	0	0	23.275	-0.626	-16.419	0	0	0	0	0	0	0
WT111(DD045F3F1DEA)	3.72	13108	2022-11-29 14:58:04.900	0.011	0.401	0.932	0	0	0	23.275	-0.626	-16.419	0	0	0	0	0	0	0
WT111(DD045F3F1DEA)	3.72	13108	2022-11-29 14:58:04.900	0.01	0.4	0.932	0	0	0	23.275	-0.626	-16.419	0	0	0	0	0	0	0
WT111(DD045F3F1DEA)	3.72	13108	2022-11-29 14:58:04.900	0.01	0.4	0.932	0	0	0	23.275	-0.626	-16.419	0	0	0	0	0	0	0
WT111(DD045F3F1DEA)	3.72	13108	2022-11-29 14:58:04.900	0.01	0.4	0.932	0	0	0	23.269	-0.626	-16.419	0	0	0	0	0	0	0
WT111(DD045F3F1DEA)	3.72	13108	2022-11-29 14:58:04.900	0.01	0.4	0.932	0	0	0	23.269	-0.626	-16.419	0	0	0	0	0	0	0
WT111(DD045F3F1DEA)	3.72	13108	2022-11-29 14:58:04.900	0.011	0.401	0.932	0	0	0	23.269	-0.626	-16.419	0	0	0	0	0	0	0
WT111(DD045F3F1DEA)	3.72	13108	2022-11-29 14:58:04.900	0.011	0.401	0.932	0	0	0	23.269	-0.626	-16.419	0	0	0	0	0	0	0
WT111(DD045F3F1DEA)	3.72	13108	2022-11-29 14:58:04.932	0.011	0.401	0.932	0	0	0	23.269	-0.626	-16.419	0	0	0	0	0	0	0
WT111(DD045F3F1DEA)	3.72	13108	2022-11-29 14:58:04.932	0.011	0.4	0.932	0	0	0	23.269	-0.626	-16.419	0	0	0	0	0	0	0
WT111(DD045F3F1DEA)	3.72	13108	2022-11-29 14:58:04.932	0.011	0.4	0.932	0	0	0	23.269	-0.626	-16.419	0	0	0	0	0	0	0
WT111(DD045F3F1DEA)	3.72	13108	2022-11-29 14:58:04.932	0.011	0.4	0.932	0	0	0	23.269	-0.626	-16.419	0	0	0	0	0	0	0
WT111(DD045F3F1DEA)	3.72	13108	2022-11-29 14:58:04.932	0.011	0.4	0.932	0	0	0	23.269	-0.626	-16.419	0	0	0	0	0	0	0
WT111(DD045F3F1DEA)	3.72	13108	2022-11-29 14:58:04.932	0.012	0.4	0.931	0	0	0	23.269	-0.626	-16.419	0	0	0	0	0	0	0
WT111(DD045F3F1DEA)	3.72	13108	2022-11-29 14:58:04.932	0.012	0.4	0.931	0	0	0	23.269	-0.626	-16.419	0	0	0	0	0	0	0
WT111(DD045F3F1DEA)	3.72	13108	2022-11-29 14:58:04.932	0.012	0.4	0.931	0	0	0	23.269	-0.626	-16.419	0	0	0	0	0	0	0
WT222(CAA14FCCF874)	3.72	13105	2022-11-29 14:58:04.932	0.001	-0.006	1	0	0	0	-0.324	-0.077	84.545	0	0	0	0	0	0	0
WT222(CAA14FCCF874)	3.72	13105	2022-11-29 14:58:04.932	0.001	-0.006	1	0	0	0	-0.324	-0.077	84.545	0	0	0	0	0	0	0
WT222(CAA14FCCF874)	3.72	13105	2022-11-29 14:58:04.947	0.001	-0.006	1	0	0	0	-0.324	-0.077	84.545	0	0	0	0	0	0	0
WT222(CAA14FCCF874)	3.72	13105	2022-11-29 14:58:04.947	0.001	-0.006	1	0	0	0	-0.324	-0.077	84.545	0	0	0	0	0	0	0
WT222(CAA14FCCF874)	3.72	13105	2022-11-29 14:58:04.947	0.001	-0.006	1	0	0	0	-0.324	-0.077	84.545	0	0	0	0	0	0	0
WT222(CAA14FCCF874)	3.72	13105	2022-11-29 14:58:04.947	0.001	-0.005	1	0	0	0	-0.324	-0.077	84.545	0	0	0	0	0	0	0
WT222(CAA14FCCF874)	3.72	13105	2022-11-29 14:58:04.947	0.001	-0.005	1	0	0	0	-0.324	-0.077	84.545	0	0	0	0	0	0	0
WT222(CAA14FCCF874)	3.72	13105	2022-11-29 14:58:04.947	0.001	-0.005	1	0	0	0	-0.324	-0.077	84.545	0	0	0	0	0	0	0
WT111(DD045F3F1DEA)	3.72	13108	2022-11-29 14:58:04.963	0.012	0.4	0.931	0	0	0	23.269	-0.626	-16.419	0	0	0	0	0	0	0
WT111(DD045F3F1DEA)	3.72	13108	2022-11-29 14:58:04.963	0.011	0.401	0.932	0	0	0	23.269	-0.626	-16.419	0	0	0	0	0	0	0
WT111(DD045F3F1DEA)	3.72	13108	2022-11-29 14:58:04.963	0.011	0.401	0.932	0	0	0	23.269	-0.626	-16.419	0	0	0	0	0	0	0
WT111(DD045F3F1DEA)	3.72	13108	2022-11-29 14:58:04.963	0.011	0.401	0.932	0	0	0	23.269	-0.626	-16.419	0	0	0	0	0	0	0
WT111(DD045F3F1DEA)	3.72	13108	2022-11-29 14:58:04.963	0.011	0.401	0.932	0	0	0	23.269	-0.626	-16.419	0	0	0	0	0	0	0
WT111(DD045F3F1DEA)	3.72	13108	2022-11-29 14:58:04.963	0.011	0.401	0.932	0	0	0	23.269	-0.626	-16.419	0	0	0	0	0	0	0
WT111(DD045F3F1DEA)	3.72	13108	2022-11-29 14:58:04.963	0.011	0.401	0.932	0	0	0	23.269	-0.626	-16.419	0	0	0	0	0	0	0
WT111(DD045F3F1DEA)	3.72	13108	2022-11-29 14:58:04.963	0.011	0.401	0.932	0	0	0	23.269	-0.626	-16.419	0	0	0	0	0	0	0
WT111(DD045F3F1DEA)	3.72	13108	2022-11-29 14:58:04.994	0.011	0.401	0.932	0	0	0	23.269	-0.626	-16.419	0	0	0	0	0	0	0
WT111(DD045F3F1DEA)	3.72	13108	2022-11-29 14:58:04.994	0.011	0.4	0.932	0	0	0	23.269	-0.626	-16.419	0	0	0	0	0	0	0
WT111(DD045F3F1DEA)	3.72	13108	2022-11-29 14:58:04.994	0.011	0.4	0.932	0	0	0	23.269	-0.626	-16.419	0	0	0	0	0	0	0
WT111(DD045F3F1DEA)	3.72	13108	2022-11-29 14:58:04.994	0.011	0.4	0.932	0	0	0	23.269	-0.626	-16.419	0	0	0	0	0	0	0
WT111(DD045F3F1DEA)	3.72	13108	2022-11-29 14:58:04.994	0.011	0.4	0.932	0	0	0	23.269	-0.626	-16.419	0	0	0	0	0	0	0
WT111(DD045F3F1DEA)	3.72	13108	2022-11-29 14:58:04.994	0.01	0.4	0.932	0	0	0	23.269	-0.626	-16.419	0	0	0	0	0	0	0
WT111(DD045F3F1DEA)	3.72	13108	2022-11-29 14:58:04.994	0.01	0.4	0.932	0	0	0	23.269	-0.626	-16.419	0	0	0	0	0	0	0
WT111(DD045F3F1DEA)	3.72	13108	2022-11-29 14:58:04.994	0.01	0.4	0.932	0	0	0	23.269	-0.626	-16.419	0	0	0	0	0	0	0
WT222(CAA14FCCF874)	3.72	13105	2022-11-29 14:58:04.994	0.001	-0.005	1	0	0	0	-0.324	-0.077	84.545	0	0	0	0	0	0	0
WT222(CAA14FCCF874)	3.72	13105	2022-11-29 14:58:04.994	0.001	-0.006	1	0	0	0	-0.324	-0.077	84.545	0	0	0	0	0	0	0
WT222(CAA14FCCF874)	3.72	13105	2022-11-29 14:58:04.994	0.001	-0.006	1	0	0	0	-0.324	-0.077	84.545	0	0	0	0	0	0	0
WT222(CAA14FCCF874)	3.72	13105	2022-11-29 14:58:04.994	0.001	-0.006	1	0	0	0	-0.324	-0.077	84.545	0	0	0	0	0	0	0
WT222(CAA14FCCF874)	3.72	13105	2022-11-29 14:58:04.994	0.001	-0.006	1	0	0	0	-0.324	-0.077	84.545	0	0	0	0	0	0	0
WT222(CAA14FCCF874)	3.72	13105	2022-11-29 14:58:04.994	0.001	-0.005	1	0	0	0	-0.324	-0.077	84.545	0	0	0	0	0	0	0
WT222(CAA14FCCF874)	3.72	13105	2022-11-29 14:58:04.994	0.001	-0.005	1	0	0	0	-0.324	-0.077	84.545	0	0	0	0	0	0	0
WT222(CAA14FCCF874)	3.72	13105	2022-11-29 14:58:04.994	0.001	-0.005	1	0	0	0	-0.324	-0.077	84.545	0	0	0	0	0	0	0
WT111(DD045F3F1DEA)	3.72	13108	2022-11-29 14:58:05.025	0.01	0.4	0.932	0	0	0	23.269	-0.626	-16.419	0	0	0	0	0	0	0
WT111(DD045F3F1DEA)	3.72	13108	2022-11-29 14:58:05.025	0.011	0.4	0.932	0	0	0	23.269	-0.626	-16.419	0	0	0	0	0	0	0
WT111(DD045F3F1DEA)	3.72	13108	2022-11-29 14:58:05.025	0.011	0.4	0.932	0	0	0	23.269	-0.626	-16.419	0	0	0	0	0	0	0
WT111(DD045F3F1DEA)	3.72	13108	2022-11-29 14:58:05.025	0.011	0.4	0.932	0	0	0	23.269	-0.626	-16.419	0	0	0	0	0	0	0
WT111(DD045F3F1DEA)	3.72	13108	2022-11-29 14:58:05.025	0.011	0.4	0.932	0	0	0	23.269	-0.626	-16.419	0	0	0	0	0	0	0
WT111(DD045F3F1DEA)	3.72	13108	2022-11-29 14:58:05.025	0.011	0.401	0.932	0	0	0	23.269	-0.626	-16.419	0	0	0	0	0	0	0
WT111(DD045F3F1DEA)	3.72	13108	2022-11-29 14:58:05.025	0.011	0.401	0.932	0	0	0	23.269	-0.626	-16.419	0	0	0	0	0	0	0
WT111(DD045F3F1DEA)	3.72	13108	2022-11-29 14:58:05.025	0.011	0.401	0.932	0	0	0	23.269	-0.626	-16.419	0	0	0	0	0	0	0
WT333(F4E4E1AF1293)	3.77	13105	2022-11-29 14:58:05.057	0.004	0.073	1.013	0	0	0	4.164	-0.242	0.714	0	0	0	0	0	0	0
WT333(F4E4E1AF1293)	3.77	13105	2022-11-29 14:58:05.057	0.004	0.073	1.013	0	0	0	4.164	-0.242	0.714	0	0	0	0	0	0	0
WT333(F4E4E1AF1293)	3.77	13105	2022-11-29 14:58:05.057	0.004	0.075	1.013	0	0	0	4.164	-0.242	0.714	0	0	0	0	0	0	0
WT333(F4E4E1AF1293)	3.77	13105	2022-11-29 14:58:05.057	0.004	0.075	1.013	0	0	0	4.164	-0.242	0.714	0	0	0	0	0	0	0
WT333(F4E4E1AF1293)	3.77	13105	2022-11-29 14:58:05.057	0.004	0.075	1.013	0	0	0	4.164	-0.242	0.714	0	0	0	0	0	0	0
WT333(F4E4E1AF1293)	3.77	13105	2022-11-29 14:58:05.057	0.004	0.075	1.013	0	0	0	4.164	-0.242	0.714	0	0	0	0	0	0	0
WT333(F4E4E1AF1293)	3.77	13105	2022-11-29 14:58:05.057	0.003	0.074	1.013	0	0	0	4.164	-0.242	0.714	0	0	0	0	0	0	0
WT333(F4E4E1AF1293)	3.77	13105	2022-11-29 14:58:05.057	0.003	0.074	1.013	0	0	0	4.164	-0.242	0.714	0	0	0	0	0	0	0
WT222(CAA14FCCF874)	3.72	13105	2022-11-29 14:58:05.088	0.001	-0.005	1	0	0	0	-0.324	-0.077	84.545	0	0	0	0	0	0	0
WT222(CAA14FCCF874)	3.72	13105	2022-11-29 14:58:05.088	0.002	-0.006	1	0	0	0	-0.324	-0.077	84.545	0	0	0	0	0	0	0
WT222(CAA14FCCF874)	3.72	13105	2022-11-29 14:58:05.088	0.002	-0.006	1	0	0	0	-0.324	-0.077	84.545	0	0	0	0	0	0	0
WT222(CAA14FCCF874)	3.72	13105	2022-11-29 14:58:05.088	0.002	-0.006	1	0	0	0	-0.324	-0.077	84.545	0	0	0	0	0	0	0
WT222(CAA14FCCF874)	3.72	13105	2022-11-29 14:58:05.088	0.002	-0.006	1	0	0	0	-0.324	-0.077	84.545	0	0	0	0	0	0	0
WT222(CAA14FCCF874)	3.72	13105	2022-11-29 14:58:05.088	0.001	-0.005	1	0	0	0	-0.324	-0.077	84.545	0	0	0	0	0	0	0
WT222(CAA14FCCF874)	3.72	13105	2022-11-29 14:58:05.088	0.001	-0.005	1	0	0	0	-0.324	-0.077	84.545	0	0	0	0	0	0	0
WT222(CAA14FCCF874)	3.72	13105	2022-11-29 14:58:05.088	0.001	-0.005	1	0	0	0	-0.324	-0.077	84.545	0	0	0	0	0	0	0
WT222(CAA14FCCF874)	3.72	13105	2022-11-29 14:58:05.088	0.001	-0.005	1	0	0	0	-0.324	-0.077	84.545	0	0	0	0	0	0	0
WT222(CAA14FCCF874)	3.72	13105	2022-11-29 14:58:05.088	0.001	-0.005	1	0	0	0	-0.324	-0.077	84.545	0	0	0	0	0	0	0
WT222(CAA14FCCF874)	3.72	13105	2022-11-29 14:58:05.088	0.001	-0.005	1	0	0	0	-0.324	-0.077	84.545	0	0	0	0	0	0	0
WT222(CAA14FCCF874)	3.72	13105	2022-11-29 14:58:05.088	0.001	-0.005	1	0	0	0	-0.324	-0.077	84.545	0	0	0	0	0	0	0
WT222(CAA14FCCF874)	3.72	13105	2022-11-29 14:58:05.088	0.001	-0.005	1	0	0	0	-0.324	-0.077	84.545	0	0	0	0	0	0	0
WT222(CAA14FCCF874)	3.72	13105	2022-11-29 14:58:05.088	0.001	-0.006	1	0	0	0	-0.324	-0.077	84.545	0	0	0	0	0	0	0
WT222(CAA14FCCF874)	3.72	13105	2022-11-29 14:58:05.088	0.001	-0.006	1	0	0	0	-0.324	-0.077	84.545	0	0	0	0	0	0	0
WT222(CAA14FCCF874)	3.72	13105	2022-11-29 14:58:05.088	0.001	-0.006	1	0	0	0	-0.324	-0.077	84.545	0	0	0	0	0	0	0
WT111(DD045F3F1DEA)	3.72	13108	2022-11-29 14:58:05.119	0.011	0.401	0.932	0	0	0	23.269	-0.626	-16.419	0	0	0	0	0	0	0
WT111(DD045F3F1DEA)	3.72	13108	2022-11-29 14:58:05.119	0.011	0.4	0.932	0	0	0	23.269	-0.626	-16.419	0	0	0	0	0	0	0
WT111(DD045F3F1DEA)	3.72	13108	2022-11-29 14:58:05.119	0.011	0.4	0.932	0	0	0	23.269	-0.626	-16.419	0	0	0	0	0	0	0
WT111(DD045F3F1DEA)	3.72	13108	2022-11-29 14:58:05.119	0.011	0.4	0.932	0	0	0	23.269	-0.626	-16.419	0	0	0	0	0	0	0
WT111(DD045F3F1DEA)	3.72	13108	2022-11-29 14:58:05.119	0.011	0.4	0.932	0	0	0	23.269	-0.626	-16.419	0	0	0	0	0	0	0
WT111(DD045F3F1DEA)	3.72	13108	2022-11-29 14:58:05.119	0.012	0.401	0.931	0	0	0	23.269	-0.626	-16.419	0	0	0	0	0	0	0
WT111(DD045F3F1DEA)	3.72	13108	2022-11-29 14:58:05.119	0.012	0.401	0.931	0	0	0	23.269	-0.626	-16.419	0	0	0	0	0	0	0
WT111(DD045F3F1DEA)	3.72	13108	2022-11-29 14:58:05.119	0.012	0.401	0.931	0	0	0	23.269	-0.626	-16.419	0	0	0	0	0	0	0
WT111(DD045F3F1DEA)	3.72	13108	2022-11-29 14:58:05.150	0.012	0.401	0.931	0	0	0	23.269	-0.626	-16.419	0	0	0	0	0	0	0
WT111(DD045F3F1DEA)	3.72	13108	2022-11-29 14:58:05.150	0.011	0.401	0.931	0	0	0	23.269	-0.626	-16.419	0	0	0	0	0	0	0
WT111(DD045F3F1DEA)	3.72	13108	2022-11-29 14:58:05.150	0.011	0.401	0.931	0	0	0	23.269	-0.626	-16.419	0	0	0	0	0	0	0
WT111(DD045F3F1DEA)	3.72	13108	2022-11-29 14:58:05.150	0.011	0.401	0.931	0	0	0	23.269	-0.626	-16.419	0	0	0	0	0	0	0
WT111(DD045F3F1DEA)	3.72	13108	2022-11-29 14:58:05.150	0.011	0.401	0.931	0	0	0	23.269	-0.626	-16.419	0	0	0	0	0	0	0
WT111(DD045F3F1DEA)	3.72	13108	2022-11-29 14:58:05.150	0.011	0.401	0.932	0	0	0	23.269	-0.626	-16.419	0	0	0	0	0	0	0
WT111(DD045F3F1DEA)	3.72	13108	2022-11-29 14:58:05.150	0.011	0.401	0.932	0	0	0	23.269	-0.626	-16.419	0	0	0	0	0	0	0
WT111(DD045F3F1DEA)	3.72	13108	2022-11-29 14:58:05.150	0.011	0.401	0.932	0	0	0	23.269	-0.626	-16.419	0	0	0	0	0	0	0
WT333(F4E4E1AF1293)	3.77	13105	2022-11-29 14:58:05.150	0.003	0.074	1.013	0	0	0	4.164	-0.242	0.714	0	0	0	0	0	0	0
WT333(F4E4E1AF1293)	3.77	13105	2022-11-29 14:58:05.150	0.003	0.074	1.013	0	0	0	4.164	-0.242	0.714	0	0	0	0	0	0	0
WT333(F4E4E1AF1293)	3.77	13105	2022-11-29 14:58:05.150	0.004	0.074	1.013	0	0	0	4.164	-0.242	0.714	0	0	0	0	0	0	0
WT333(F4E4E1AF1293)	3.77	13105	2022-11-29 14:58:05.150	0.004	0.074	1.013	0	0	0	4.164	-0.242	0.714	0	0	0	0	0	0	0
WT333(F4E4E1AF1293)	3.77	13105	2022-11-29 14:58:05.150	0.004	0.074	1.013	0	0	0	4.164	-0.242	0.714	0	0	0	0	0	0	0
WT333(F4E4E1AF1293)	3.77	13105	2022-11-29 14:58:05.150	0.004	0.074	1.013	0	0	0	4.164	-0.242	0.714	0	0	0	0	0	0	0
WT333(F4E4E1AF1293)	3.77	13105	2022-11-29 14:58:05.150	0.004	0.074	1.013	0	0	0	4.164	-0.242	0.714	0	0	0	0	0	0	0
WT333(F4E4E1AF1293)	3.77	13105	2022-11-29 14:58:05.150	0.004	0.074	1.013	0	0	0	4.164	-0.242	0.714	0	0	0	0	0	0	0
WT333(F4E4E1AF1293)	3.77	13105	2022-11-29 14:58:05.181	0.004	0.074	1.013	0	0	0	4.164	-0.242	0.714	0	0	0	0	0	0	0
WT333(F4E4E1AF1293)	3.77	13105	2022-11-29 14:58:05.181	0.004	0.074	1.013	0	0	0	4.164	-0.242	0.714	0	0	0	0	0	0	0
WT333(F4E4E1AF1293)	3.77	13105	2022-11-29 14:58:05.181	0.004	0.074	1.014	0	0	0	4.164	-0.242	0.714	0	0	0	0	0	0	0
WT333(F4E4E1AF1293)	3.77	13105	2022-11-29 14:58:05.181	0.004	0.074	1.014	0	0	0	4.164	-0.242	0.714	0	0	0	0	0	0	0
WT333(F4E4E1AF1293)	3.77	13105	2022-11-29 14:58:05.181	0.004	0.074	1.014	0	0	0	4.164	-0.242	0.714	0	0	0	0	0	0	0
WT333(F4E4E1AF1293)	3.77	13105	2022-11-29 14:58:05.181	0.004	0.074	1.014	0	0	0	4.164	-0.242	0.714	0	0	0	0	0	0	0
WT333(F4E4E1AF1293)	3.77	13105	2022-11-29 14:58:05.181	0.004	0.074	1.013	0	0	0	4.164	-0.242	0.714	0	0	0	0	0	0	0
WT333(F4E4E1AF1293)	3.77	13105	2022-11-29 14:58:05.181	0.004	0.074	1.013	0	0	0	4.164	-0.242	0.714	0	0	0	0	0	0	0
WT222(CAA14FCCF874)	3.72	13105	2022-11-29 14:58:05.181	0.001	-0.005	1	0	0	0	-0.324	-0.077	84.545	0	0	0	0	0	0	0
WT222(CAA14FCCF874)	3.72	13105	2022-11-29 14:58:05.181	0.001	-0.005	1	0	0	0	-0.324	-0.077	84.545	0	0	0	0	0	0	0
WT222(CAA14FCCF874)	3.72	13105	2022-11-29 14:58:05.181	0.001	-0.005	1	0	0	0	-0.324	-0.077	84.545	0	0	0	0	0	0	0
WT222(CAA14FCCF874)	3.72	13105	2022-11-29 14:58:05.181	0.001	-0.005	1	0	0	0	-0.324	-0.077	84.545	0	0	0	0	0	0	0
WT222(CAA14FCCF874)	3.72	13105	2022-11-29 14:58:05.181	0.001	-0.006	1	0	0	0	-0.324	-0.077	84.545	0	0	0	0	0	0	0
WT222(CAA14FCCF874)	3.72	13105	2022-11-29 14:58:05.181	0.001	-0.006	1	0	0	0	-0.324	-0.077	84.545	0	0	0	0	0	0	0
WT222(CAA14FCCF874)	3.72	13105	2022-11-29 14:58:05.181	0.001	-0.006	1	0	0	0	-0.324	-0.077	84.545	0	0	0	0	0	0	0
WT222(CAA14FCCF874)	3.72	13105	2022-11-29 14:58:05.181	0.001	-0.006	1	0	0	0	-0.324	-0.077	84.545	0	0	0	0	0	0	0
WT111(DD045F3F1DEA)	3.72	13108	2022-11-29 14:58:05.197	0.011	0.401	0.932	0	0	0	23.269	-0.626	-16.419	0	0	0	0	0	0	0
WT111(DD045F3F1DEA)	3.72	13108	2022-11-29 14:58:05.197	0.011	0.401	0.931	0	0	0	23.269	-0.626	-16.419	0	0	0	0	0	0	0
WT111(DD045F3F1DEA)	3.72	13108	2022-11-29 14:58:05.197	0.011	0.401	0.931	0	0	0	23.269	-0.626	-16.419	0	0	0	0	0	0	0
WT111(DD045F3F1DEA)	3.72	13108	2022-11-29 14:58:05.197	0.011	0.401	0.931	0	0	0	23.269	-0.626	-16.419	0	0	0	0	0	0	0
WT111(DD045F3F1DEA)	3.72	13108	2022-11-29 14:58:05.197	0.011	0.401	0.931	0	0	0	23.269	-0.626	-16.419	0	0	0	0	0	0	0
WT111(DD045F3F1DEA)	3.72	13108	2022-11-29 14:58:05.197	0.01	0.4	0.932	0	0	0	23.269	-0.626	-16.419	0	0	0	0	0	0	0
WT111(DD045F3F1DEA)	3.72	13108	2022-11-29 14:58:05.197	0.01	0.4	0.932	0	0	0	23.275	-0.626	-16.419	0	0	0	0	0	0	0
WT111(DD045F3F1DEA)	3.72	13108	2022-11-29 14:58:05.197	0.01	0.4	0.932	0	0	0	23.275	-0.626	-16.419	0	0	0	0	0	0	0
WT333(F4E4E1AF1293)	3.77	13105	2022-11-29 14:58:05.213	0.004	0.074	1.013	0	0	0	4.164	-0.242	0.714	0	0	0	0	0	0	0
WT333(F4E4E1AF1293)	3.77	13105	2022-11-29 14:58:05.213	0.004	0.074	1.013	0	0	0	4.164	-0.242	0.714	0	0	0	0	0	0	0
WT333(F4E4E1AF1293)	3.77	13105	2022-11-29 14:58:05.213	0.004	0.074	1.014	0	0	0	4.164	-0.242	0.714	0	0	0	0	0	0	0
WT333(F4E4E1AF1293)	3.77	13105	2022-11-29 14:58:05.213	0.004	0.074	1.014	0	0	0	4.164	-0.242	0.714	0	0	0	0	0	0	0
WT333(F4E4E1AF1293)	3.77	13105	2022-11-29 14:58:05.213	0.004	0.074	1.014	0	0	0	4.164	-0.242	0.714	0	0	0	0	0	0	0
WT333(F4E4E1AF1293)	3.77	13105	2022-11-29 14:58:05.213	0.004	0.074	1.014	0	0	0	4.164	-0.242	0.714	0	0	0	0	0	0	0
WT333(F4E4E1AF1293)	3.77	13105	2022-11-29 14:58:05.213	0.004	0.074	1.014	0	0	0	4.164	-0.242	0.714	0	0	0	0	0	0	0
WT333(F4E4E1AF1293)	3.77	13105	2022-11-29 14:58:05.213	0.004	0.074	1.014	0	0	0	4.164	-0.242	0.714	0	0	0	0	0	0	0
WT333(F4E4E1AF1293)	3.77	13105	2022-11-29 14:58:05.213	0.004	0.074	1.014	0	0	0	4.164	-0.242	0.714	0	0	0	0	0	0	0
WT333(F4E4E1AF1293)	3.77	13105	2022-11-29 14:58:05.213	0.004	0.074	1.014	0	0	0	4.164	-0.242	0.714	0	0	0	0	0	0	0
WT333(F4E4E1AF1293)	3.77	13105	2022-11-29 14:58:05.213	0.005	0.074	1.013	0	0	0	4.164	-0.242	0.714	0	0	0	0	0	0	0
WT333(F4E4E1AF1293)	3.77	13105	2022-11-29 14:58:05.213	0.005	0.074	1.013	0	0	0	4.164	-0.242	0.714	0	0	0	0	0	0	0
WT333(F4E4E1AF1293)	3.77	13105	2022-11-29 14:58:05.213	0.005	0.074	1.013	0	0	0	4.164	-0.242	0.714	0	0	0	0	0	0	0
WT333(F4E4E1AF1293)	3.77	13105	2022-11-29 14:58:05.213	0.005	0.074	1.013	0	0	0	4.164	-0.242	0.714	0	0	0	0	0	0	0
WT333(F4E4E1AF1293)	3.77	13105	2022-11-29 14:58:05.213	0.008	0.071	1.013	0	0	0	4.164	-0.242	0.714	0	0	0	0	0	0	0
WT333(F4E4E1AF1293)	3.77	13105	2022-11-29 14:58:05.213	0.008	0.071	1.013	0	0	0	4.164	-0.242	0.714	0	0	0	0	0	0	0
WT111(DD045F3F1DEA)	3.72	13108	2022-11-29 14:58:05.228	0.01	0.4	0.932	0	0	0	23.275	-0.626	-16.419	0	0	0	0	0	0	0
WT111(DD045F3F1DEA)	3.72	13108	2022-11-29 14:58:05.228	0.011	0.401	0.931	0	0	0	23.275	-0.626	-16.419	0	0	0	0	0	0	0
WT111(DD045F3F1DEA)	3.72	13108	2022-11-29 14:58:05.228	0.011	0.401	0.931	0	0	0	23.275	-0.626	-16.419	0	0	0	0	0	0	0
WT111(DD045F3F1DEA)	3.72	13108	2022-11-29 14:58:05.228	0.011	0.401	0.931	0	0	0	23.275	-0.626	-16.419	0	0	0	0	0	0	0
WT111(DD045F3F1DEA)	3.72	13108	2022-11-29 14:58:05.228	0.011	0.401	0.931	0	0	0	23.275	-0.626	-16.419	0	0	0	0	0	0	0
WT111(DD045F3F1DEA)	3.72	13108	2022-11-29 14:58:05.228	0.01	0.4	0.932	0	0	0	23.275	-0.626	-16.419	0	0	0	0	0	0	0
WT111(DD045F3F1DEA)	3.72	13108	2022-11-29 14:58:05.228	0.01	0.4	0.932	0	0	0	23.275	-0.626	-16.419	0	0	0	0	0	0	0
WT111(DD045F3F1DEA)	3.72	13108	2022-11-29 14:58:05.228	0.01	0.4	0.932	0	0	0	23.275	-0.626	-16.419	0	0	0	0	0	0	0
WT333(F4E4E1AF1293)	3.77	13105	2022-11-29 14:58:05.244	0.02	0.074	1.014	-0.366	0	0	4.175	-0.247	0.714	0	0	0	0	0	0	0
WT333(F4E4E1AF1293)	3.77	13105	2022-11-29 14:58:05.244	0.02	0.074	1.014	-0.366	0	0	4.169	-0.247	0.714	0	0	0	0	0	0	0
WT333(F4E4E1AF1293)	3.77	13105	2022-11-29 14:58:05.244	0.009	0.075	1.014	-0.244	0	0	4.169	-0.247	0.714	0	0	0	0	0	0	0
WT333(F4E4E1AF1293)	3.77	13105	2022-11-29 14:58:05.244	0.009	0.075	1.014	-0.244	0	0	4.169	-0.247	0.714	0	0	0	0	0	0	0
WT333(F4E4E1AF1293)	3.77	13105	2022-11-29 14:58:05.244	0.009	0.075	1.014	-0.244	0	0	4.169	-0.253	0.714	0	0	0	0	0	0	0
WT333(F4E4E1AF1293)	3.77	13105	2022-11-29 14:58:05.244	0.009	0.075	1.014	-0.244	0	0	4.164	-0.253	0.714	0	0	0	0	0	0	0
WT333(F4E4E1AF1293)	3.77	13105	2022-11-29 14:58:05.244	0.009	0.078	1.013	0	0	0	4.164	-0.253	0.714	0	0	0	0	0	0	0
WT333(F4E4E1AF1293)	3.77	13105	2022-11-29 14:58:05.244	0.009	0.078	1.013	0	0	0	4.164	-0.253	0.714	0	0	0	0	0	0	0
WT333(F4E4E1AF1293)	3.77	13105	2022-11-29 14:58:05.260	0.014	0.073	1.013	-0.244	0	0	4.158	-0.264	0.714	0	0	0	0	0	0	0
WT333(F4E4E1AF1293)	3.77	13105	2022-11-29 14:58:05.260	0.014	0.073	1.013	-0.244	0	0	4.158	-0.264	0.714	0	0	0	0	0	0	0
WT333(F4E4E1AF1293)	3.77	13105	2022-11-29 14:58:05.260	0.004	0.086	1.024	0.793	-0.244	0	4.164	-0.264	0.714	0	0	0	0	0	0	0
WT333(F4E4E1AF1293)	3.77	13105	2022-11-29 14:58:05.260	0.004	0.086	1.024	0.793	-0.244	0	4.169	-0.269	0.714	0	0	0	0	0	0	0
WT333(F4E4E1AF1293)	3.77	13105	2022-11-29 14:58:05.260	0.004	0.086	1.024	0.793	-0.244	0	4.169	-0.269	0.714	0	0	0	0	0	0	0
WT333(F4E4E1AF1293)	3.77	13105	2022-11-29 14:58:05.260	0.002	0.073	1.009	-2.197	-0.244	0	4.158	-0.269	0.72	0	0	0	0	0	0	0
WT333(F4E4E1AF1293)	3.77	13105	2022-11-29 14:58:05.260	0.002	0.073	1.009	-2.197	-0.244	0	4.147	-0.275	0.72	0	0	0	0	0	0	0
WT333(F4E4E1AF1293)	3.77	13105	2022-11-29 14:58:05.260	0.002	0.073	1.009	-2.197	-0.244	0	4.142	-0.275	0.72	0	0	0	0	0	0	0
WT111(DD045F3F1DEA)	3.72	13108	2022-11-29 14:58:05.291	0.01	0.4	0.932	0	0	0	23.275	-0.626	-16.419	0	0	0	0	0	0	0
WT111(DD045F3F1DEA)	3.72	13108	2022-11-29 14:58:05.291	0.01	0.399	0.932	0	0	0	23.275	-0.626	-16.419	0	0	0	0	0	0	0
WT111(DD045F3F1DEA)	3.72	13108	2022-11-29 14:58:05.291	0.01	0.399	0.932	0	0	0	23.275	-0.626	-16.419	0	0	0	0	0	0	0
WT111(DD045F3F1DEA)	3.72	13108	2022-11-29 14:58:05.291	0.01	0.399	0.932	0	0	0	23.275	-0.626	-16.419	0	0	0	0	0	0	0
WT111(DD045F3F1DEA)	3.72	13108	2022-11-29 14:58:05.291	0.01	0.399	0.932	0	0	0	23.275	-0.626	-16.419	0	0	0	0	0	0	0
WT111(DD045F3F1DEA)	3.72	13108	2022-11-29 14:58:05.291	0.011	0.402	0.932	0	0	0	23.275	-0.626	-16.419	0	0	0	0	0	0	0
WT111(DD045F3F1DEA)	3.72	13108	2022-11-29 14:58:05.291	0.011	0.402	0.932	0	0	0	23.275	-0.626	-16.419	0	0	0	0	0	0	0
WT111(DD045F3F1DEA)	3.72	13108	2022-11-29 14:58:05.291	0.011	0.402	0.932	0	0	0	23.275	-0.626	-16.419	0	0	0	0	0	0	0
WT333(F4E4E1AF1293)	3.77	13105	2022-11-29 14:58:05.291	0.002	0.073	1.009	-2.197	-0.244	0	4.131	-0.275	0.725	0	0	0	0	0	0	0
WT333(F4E4E1AF1293)	3.77	13105	2022-11-29 14:58:05.291	0.003	0.053	1.011	-0.061	-0.122	0	4.131	-0.28	0.725	0	0	0	0	0	0	0
WT333(F4E4E1AF1293)	3.77	13105	2022-11-29 14:58:05.291	0.003	0.053	1.011	-0.061	-0.122	0	4.131	-0.28	0.731	0	0	0	0	0	0	0
WT333(F4E4E1AF1293)	3.77	13105	2022-11-29 14:58:05.291	0.003	0.053	1.011	-0.061	-0.122	0	4.131	-0.28	0.736	0	0	0	0	0	0	0
WT333(F4E4E1AF1293)	3.77	13105	2022-11-29 14:58:05.291	0.003	0.053	1.011	-0.061	-0.122	0	4.125	-0.28	0.736	0	0	0	0	0	0	0
WT333(F4E4E1AF1293)	3.77	13105	2022-11-29 14:58:05.291	0.013	0.074	1.014	-0.977	-0.244	0	4.12	-0.28	0.742	0	0	0	0	0	0	0
WT333(F4E4E1AF1293)	3.77	13105	2022-11-29 14:58:05.291	0.013	0.074	1.014	-0.977	-0.244	0	4.12	-0.286	0.742	0	0	0	0	0	0	0
WT333(F4E4E1AF1293)	3.77	13105	2022-11-29 14:58:05.291	0.013	0.074	1.014	-0.977	-0.244	0	4.114	-0.286	0.747	0	0	0	0	0	0	0
WT222(CAA14FCCF874)	3.72	13105	2022-11-29 14:58:05.291	0.002	-0.006	1	0	0	0	-0.324	-0.077	84.545	0	0	0	0	0	0	0
WT222(CAA14FCCF874)	3.72	13105	2022-11-29 14:58:05.306	0.002	-0.006	1	0	0	0	-0.324	-0.077	84.545	0	0	0	0	0	0	0
WT222(CAA14FCCF874)	3.72	13105	2022-11-29 14:58:05.306	0.002	-0.006	1	0	0	0	-0.324	-0.077	84.545	0	0	0	0	0	0	0
WT222(CAA14FCCF874)	3.72	13105	2022-11-29 14:58:05.306	0.002	-0.006	1	0	0	0	-0.324	-0.077	84.545	0	0	0	0	0	0	0
WT222(CAA14FCCF874)	3.72	13105	2022-11-29 14:58:05.306	0.002	-0.004	1	0	0	0	-0.324	-0.077	84.545	0	0	0	0	0	0	0
WT222(CAA14FCCF874)	3.72	13105	2022-11-29 14:58:05.306	0.002	-0.004	1	0	0	0	-0.324	-0.082	84.545	0	0	0	0	0	0	0
WT222(CAA14FCCF874)	3.72	13105	2022-11-29 14:58:05.306	0.002	-0.004	1	0	0	0	-0.324	-0.082	84.545	0	0	0	0	0	0	0
WT222(CAA14FCCF874)	3.72	13105	2022-11-29 14:58:05.306	0.002	-0.004	1	0	0	0	-0.324	-0.082	84.545	0	0	0	0	0	0	0
WT333(F4E4E1AF1293)	3.77	13105	2022-11-29 14:58:05.322	0.013	0.074	1.014	-0.977	-0.244	0	4.109	-0.286	0.747	0	0	0	0	0	0	0
WT333(F4E4E1AF1293)	3.77	13105	2022-11-29 14:58:05.322	0.004	0.069	1.015	-1.526	-0.244	0	4.098	-0.291	0.753	0	0	0	0	0	0	0
WT333(F4E4E1AF1293)	3.77	13105	2022-11-29 14:58:05.322	0.004	0.069	1.015	-1.526	-0.244	0	4.092	-0.291	0.758	0	0	0	0	0	0	0
WT333(F4E4E1AF1293)	3.77	13105	2022-11-29 14:58:05.322	0.004	0.069	1.015	-1.526	-0.244	0	4.081	-0.291	0.758	0	0	0	0	0	0	0
WT333(F4E4E1AF1293)	3.77	13105	2022-11-29 14:58:05.322	0.004	0.069	1.015	-1.526	-0.244	0	4.076	-0.297	0.764	0	0	0	0	0	0	0
WT333(F4E4E1AF1293)	3.77	13105	2022-11-29 14:58:05.322	0.011	0.064	1	-1.221	-0.183	0	4.07	-0.297	0.769	0	0	0	0	0	0	0
WT333(F4E4E1AF1293)	3.77	13105	2022-11-29 14:58:05.322	0.011	0.064	1	-1.221	-0.183	0	4.065	-0.297	0.769	0	0	0	0	0	0	0
WT333(F4E4E1AF1293)	3.77	13105	2022-11-29 14:58:05.322	0.011	0.064	1	-1.221	-0.183	0	4.059	-0.297	0.775	0	0	0	0	0	0	0
WT333(F4E4E1AF1293)	3.77	13105	2022-11-29 14:58:05.322	0.011	0.064	1	-1.221	-0.183	0	4.048	-0.297	0.78	0	0	0	0	0	0	0
WT333(F4E4E1AF1293)	3.77	13105	2022-11-29 14:58:05.322	0.018	0.081	1.014	-0.61	-0.061	0	4.048	-0.302	0.78	0	0	0	0	0	0	0
WT333(F4E4E1AF1293)	3.77	13105	2022-11-29 14:58:05.322	0.018	0.081	1.014	-0.61	-0.061	0	4.043	-0.302	0.786	0	0	0	0	0	0	0
WT333(F4E4E1AF1293)	3.77	13105	2022-11-29 14:58:05.322	0.018	0.081	1.014	-0.61	-0.061	0	4.043	-0.302	0.791	0	0	0	0	0	0	0
WT333(F4E4E1AF1293)	3.77	13105	2022-11-29 14:58:05.322	0.018	0.081	1.014	-0.61	-0.061	0	4.037	-0.302	0.797	0	0	0	0	0	0	0
WT333(F4E4E1AF1293)	3.77	13105	2022-11-29 14:58:05.322	0.009	0.063	0.997	-2.136	0.244	0	4.026	-0.302	0.802	0	0	0	0	0	0	0
WT333(F4E4E1AF1293)	3.77	13105	2022-11-29 14:58:05.322	0.009	0.063	0.997	-2.136	0.244	0	4.016	-0.302	0.807	0	0	0	0	0	0	0
WT333(F4E4E1AF1293)	3.77	13105	2022-11-29 14:58:05.322	0.009	0.063	0.997	-2.136	0.244	0	4.005	-0.302	0.807	0	0	0	0	0	0	0
WT333(F4E4E1AF1293)	3.77	13105	2022-11-29 14:58:05.322	0.009	0.063	0.997	-2.136	0.244	0	3.999	-0.302	0.813	0	0	0	0	0	0	0
WT333(F4E4E1AF1293)	3.77	13105	2022-11-29 14:58:05.322	0.011	0.106	1.018	-2.563	-0.061	0	3.983	-0.302	0.818	0	0	0	0	0	0	0
WT333(F4E4E1AF1293)	3.77	13105	2022-11-29 14:58:05.322	0.011	0.106	1.018	-2.563	-0.061	0	3.972	-0.302	0.824	0	0	0	0	0	0	0
WT333(F4E4E1AF1293)	3.77	13105	2022-11-29 14:58:05.322	0.011	0.106	1.018	-2.563	-0.061	0	3.961	-0.302	0.829	0	0	0	0	0	0	0
WT333(F4E4E1AF1293)	3.77	13105	2022-11-29 14:58:05.322	0.011	0.106	1.018	-2.563	-0.061	0	3.95	-0.308	0.835	0	0	0	0	0	0	0
WT333(F4E4E1AF1293)	3.77	13105	2022-11-29 14:58:05.322	0.041	0.074	1.017	-0.854	0.183	0	3.944	-0.308	0.84	0	0	0	0	0	0	0
WT333(F4E4E1AF1293)	3.77	13105	2022-11-29 14:58:05.322	0.041	0.074	1.017	-0.854	0.183	0	3.944	-0.308	0.846	0	0	0	0	0	0	0
WT333(F4E4E1AF1293)	3.77	13105	2022-11-29 14:58:05.322	0.041	0.074	1.017	-0.854	0.183	0	3.939	-0.308	0.857	0	0	0	0	0	0	0
WT111(DD045F3F1DEA)	3.72	13108	2022-11-29 14:58:05.353	0.011	0.402	0.932	0	0	0	23.275	-0.626	-16.419	0	0	0	0	0	0	0
WT111(DD045F3F1DEA)	3.72	13108	2022-11-29 14:58:05.353	0.011	0.401	0.932	0	0	0	23.275	-0.626	-16.419	0	0	0	0	0	0	0
WT111(DD045F3F1DEA)	3.72	13108	2022-11-29 14:58:05.353	0.011	0.401	0.932	0	0	0	23.275	-0.626	-16.419	0	0	0	0	0	0	0
WT111(DD045F3F1DEA)	3.72	13108	2022-11-29 14:58:05.353	0.011	0.401	0.932	0	0	0	23.275	-0.626	-16.419	0	0	0	0	0	0	0
WT111(DD045F3F1DEA)	3.72	13108	2022-11-29 14:58:05.353	0.011	0.401	0.932	0	0	0	23.275	-0.626	-16.419	0	0	0	0	0	0	0
WT111(DD045F3F1DEA)	3.72	13108	2022-11-29 14:58:05.353	0.01	0.4	0.931	0	0	0	23.275	-0.626	-16.419	0	0	0	0	0	0	0
WT111(DD045F3F1DEA)	3.72	13108	2022-11-29 14:58:05.353	0.01	0.4	0.931	0	0	0	23.275	-0.626	-16.419	0	0	0	0	0	0	0
WT111(DD045F3F1DEA)	3.72	13108	2022-11-29 14:58:05.353	0.01	0.4	0.931	0	0	0	23.275	-0.626	-16.419	0	0	0	0	0	0	0
WT111(DD045F3F1DEA)	3.72	13108	2022-11-29 14:58:05.385	0.01	0.4	0.931	0	0	0	23.275	-0.626	-16.419	0	0	0	0	0	0	0
WT111(DD045F3F1DEA)	3.72	13108	2022-11-29 14:58:05.385	0.011	0.4	0.931	0	0	0	23.275	-0.626	-16.419	0	0	0	0	0	0	0
WT111(DD045F3F1DEA)	3.72	13108	2022-11-29 14:58:05.385	0.011	0.4	0.931	0	0	0	23.275	-0.626	-16.419	0	0	0	0	0	0	0
WT111(DD045F3F1DEA)	3.72	13108	2022-11-29 14:58:05.385	0.011	0.4	0.931	0	0	0	23.275	-0.626	-16.419	0	0	0	0	0	0	0
WT111(DD045F3F1DEA)	3.72	13108	2022-11-29 14:58:05.385	0.011	0.4	0.931	0	0	0	23.275	-0.626	-16.419	0	0	0	0	0	0	0
WT111(DD045F3F1DEA)	3.72	13108	2022-11-29 14:58:05.385	0.011	0.4	0.933	0	0	0	23.275	-0.626	-16.419	0	0	0	0	0	0	0
WT111(DD045F3F1DEA)	3.72	13108	2022-11-29 14:58:05.385	0.011	0.4	0.933	0	0	0	23.275	-0.626	-16.419	0	0	0	0	0	0	0
WT111(DD045F3F1DEA)	3.72	13108	2022-11-29 14:58:05.385	0.011	0.4	0.933	0	0	0	23.269	-0.626	-16.419	0	0	0	0	0	0	0
WT333(F4E4E1AF1293)	3.77	13105	2022-11-29 14:58:05.385	0.041	0.074	1.017	-0.854	0.183	0	3.939	-0.308	0.862	0	0	0	0	0	0	0
WT333(F4E4E1AF1293)	3.77	13105	2022-11-29 14:58:05.385	0.008	0.097	1.015	-1.892	0.305	0.305	3.928	-0.308	0.868	0	0	0	0	0	0	0
WT333(F4E4E1AF1293)	3.77	13105	2022-11-29 14:58:05.385	0.008	0.097	1.015	-1.892	0.305	0.305	3.922	-0.308	0.879	0	0	0	0	0	0	0
WT333(F4E4E1AF1293)	3.77	13105	2022-11-29 14:58:05.385	0.008	0.097	1.015	-1.892	0.305	0.305	3.911	-0.308	0.89	0	0	0	0	0	0	0
WT333(F4E4E1AF1293)	3.77	13105	2022-11-29 14:58:05.385	0.008	0.097	1.015	-1.892	0.305	0.305	3.906	-0.308	0.895	0	0	0	0	0	0	0
WT333(F4E4E1AF1293)	3.77	13105	2022-11-29 14:58:05.385	0	0.067	1.013	-0.183	0.183	-0.061	3.906	-0.308	0.901	0	0	0	0	0	0	0
WT333(F4E4E1AF1293)	3.77	13105	2022-11-29 14:58:05.385	0	0.067	1.013	-0.183	0.183	-0.061	3.906	-0.308	0.912	0	0	0	0	0	0	0
WT333(F4E4E1AF1293)	3.77	13105	2022-11-29 14:58:05.385	0	0.067	1.013	-0.183	0.183	-0.061	3.906	-0.308	0.917	0	0	0	0	0	0	0
WT222(CAA14FCCF874)	3.72	13105	2022-11-29 14:58:05.385	0.01	-0.006	1	0.305	-0.122	0	-0.319	-0.082	84.545	0	0	0	0	0	0	0
WT222(CAA14FCCF874)	3.72	13105	2022-11-29 14:58:05.385	0.01	-0.006	1	0.305	-0.122	0	-0.319	-0.082	84.545	0	0	0	0	0	0	0
WT222(CAA14FCCF874)	3.72	13105	2022-11-29 14:58:05.385	0.01	-0.006	1	0.305	-0.122	0	-0.313	-0.088	84.545	0	0	0	0	0	0	0
WT222(CAA14FCCF874)	3.72	13105	2022-11-29 14:58:05.385	0.01	-0.006	1	0.305	-0.122	0	-0.313	-0.088	84.545	0	0	0	0	0	0	0
WT222(CAA14FCCF874)	3.72	13105	2022-11-29 14:58:05.385	0.009	-0.003	0.999	0.366	-0.122	0	-0.313	-0.088	84.545	0	0	0	0	0	0	0
WT222(CAA14FCCF874)	3.72	13105	2022-11-29 14:58:05.385	0.009	-0.003	0.999	0.366	-0.122	0	-0.313	-0.088	84.545	0	0	0	0	0	0	0
WT222(CAA14FCCF874)	3.72	13105	2022-11-29 14:58:05.385	0.009	-0.003	0.999	0.366	-0.122	0	-0.308	-0.088	84.545	0	0	0	0	0	0	0
WT222(CAA14FCCF874)	3.72	13105	2022-11-29 14:58:05.385	0.009	-0.003	0.999	0.366	-0.122	0	-0.308	-0.093	84.545	0	0	0	0	0	0	0
WT111(DD045F3F1DEA)	3.72	13108	2022-11-29 14:58:05.416	0.011	0.4	0.933	0	0	0	23.269	-0.626	-16.419	0	0	0	0	0	0	0
WT111(DD045F3F1DEA)	3.72	13108	2022-11-29 14:58:05.416	0.012	0.403	0.932	0	0	0	23.269	-0.626	-16.419	0	0	0	0	0	0	0
WT111(DD045F3F1DEA)	3.72	13108	2022-11-29 14:58:05.416	0.012	0.403	0.932	0	0	0	23.269	-0.626	-16.419	0	0	0	0	0	0	0
WT111(DD045F3F1DEA)	3.72	13108	2022-11-29 14:58:05.416	0.012	0.403	0.932	0	0	0	23.269	-0.626	-16.419	0	0	0	0	0	0	0
WT111(DD045F3F1DEA)	3.72	13108	2022-11-29 14:58:05.416	0.012	0.403	0.932	0	0	0	23.269	-0.626	-16.419	0	0	0	0	0	0	0
WT111(DD045F3F1DEA)	3.72	13108	2022-11-29 14:58:05.416	0.011	0.399	0.931	0	0	0	23.269	-0.626	-16.419	0	0	0	0	0	0	0
WT111(DD045F3F1DEA)	3.72	13108	2022-11-29 14:58:05.416	0.011	0.399	0.931	0	0	0	23.269	-0.626	-16.419	0	0	0	0	0	0	0
WT111(DD045F3F1DEA)	3.72	13108	2022-11-29 14:58:05.416	0.011	0.399	0.931	0	0	0	23.269	-0.626	-16.419	0	0	0	0	0	0	0
WT333(F4E4E1AF1293)	3.77	13105	2022-11-29 14:58:05.416	0	0.067	1.013	-0.183	0.183	-0.061	3.906	-0.308	0.928	0	0	0	0	0	0	0
WT333(F4E4E1AF1293)	3.77	13105	2022-11-29 14:58:05.416	-0.007	0.059	1.013	-0.732	0	0	3.906	-0.313	0.934	0	0	0	0	0	0	0
WT333(F4E4E1AF1293)	3.77	13105	2022-11-29 14:58:05.416	-0.007	0.059	1.013	-0.732	0	0	3.906	-0.313	0.939	0	0	0	0	0	0	0
WT333(F4E4E1AF1293)	3.77	13105	2022-11-29 14:58:05.416	-0.007	0.059	1.013	-0.732	0	0	3.9	-0.313	0.95	0	0	0	0	0	0	0
WT333(F4E4E1AF1293)	3.77	13105	2022-11-29 14:58:05.416	-0.007	0.059	1.013	-0.732	0	0	3.9	-0.313	0.956	0	0	0	0	0	0	0
WT333(F4E4E1AF1293)	3.77	13105	2022-11-29 14:58:05.416	0.017	0.079	1.021	-0.183	-0.305	0	3.9	-0.313	0.967	0	0	0	0	0	0	0
WT333(F4E4E1AF1293)	3.77	13105	2022-11-29 14:58:05.416	0.017	0.079	1.021	-0.183	-0.305	0	3.9	-0.319	0.972	0	0	0	0	0	0	0
WT333(F4E4E1AF1293)	3.77	13105	2022-11-29 14:58:05.416	0.017	0.079	1.021	-0.183	-0.305	0	3.9	-0.319	0.983	0	0	0	0	0	0	0
WT222(CAA14FCCF874)	3.72	13105	2022-11-29 14:58:05.416	0.005	0	1.001	-0.305	-0.183	0	-0.313	-0.104	84.545	0	0	0	0	0	0	0
WT222(CAA14FCCF874)	3.72	13105	2022-11-29 14:58:05.416	0.005	0	1.001	-0.305	-0.183	0	-0.313	-0.104	84.545	0	0	0	0	0	0	0
WT222(CAA14FCCF874)	3.72	13105	2022-11-29 14:58:05.416	0.005	0	1.001	-0.305	-0.183	0	-0.319	-0.104	84.545	0	0	0	0	0	0	0
WT222(CAA14FCCF874)	3.72	13105	2022-11-29 14:58:05.416	0.005	0	1.001	-0.305	-0.183	0	-0.319	-0.11	84.545	0	0	0	0	0	0	0
WT222(CAA14FCCF874)	3.72	13105	2022-11-29 14:58:05.416	0.005	-0.001	1.001	-0.61	-0.549	0	-0.319	-0.11	84.545	0	0	0	0	0	0	0
WT222(CAA14FCCF874)	3.72	13105	2022-11-29 14:58:05.416	0.005	-0.001	1.001	-0.61	-0.549	0	-0.324	-0.115	84.545	0	0	0	0	0	0	0
WT222(CAA14FCCF874)	3.72	13105	2022-11-29 14:58:05.416	0.005	-0.001	1.001	-0.61	-0.549	0	-0.324	-0.115	84.545	0	0	0	0	0	0	0
WT222(CAA14FCCF874)	3.72	13105	2022-11-29 14:58:05.416	0.005	-0.001	1.001	-0.61	-0.549	0	-0.33	-0.121	84.545	0	0	0	0	0	0	0
WT111(DD045F3F1DEA)	3.72	13108	2022-11-29 14:58:05.447	0.011	0.399	0.931	0	0	0	23.269	-0.626	-16.419	0	0	0	0	0	0	0
WT111(DD045F3F1DEA)	3.72	13108	2022-11-29 14:58:05.447	0.011	0.402	0.932	0	0	0	23.269	-0.626	-16.419	0	0	0	0	0	0	0
WT111(DD045F3F1DEA)	3.72	13108	2022-11-29 14:58:05.447	0.011	0.402	0.932	0	0	0	23.269	-0.626	-16.419	0	0	0	0	0	0	0
WT111(DD045F3F1DEA)	3.72	13108	2022-11-29 14:58:05.447	0.011	0.402	0.932	0	0	0	23.269	-0.626	-16.419	0	0	0	0	0	0	0
WT111(DD045F3F1DEA)	3.72	13108	2022-11-29 14:58:05.447	0.011	0.402	0.932	0	0	0	23.275	-0.626	-16.419	0	0	0	0	0	0	0
WT111(DD045F3F1DEA)	3.72	13108	2022-11-29 14:58:05.447	0.011	0.403	0.933	0	0	0	23.275	-0.626	-16.419	0	0	0	0	0	0	0
WT111(DD045F3F1DEA)	3.72	13108	2022-11-29 14:58:05.447	0.011	0.403	0.933	0	0	0	23.275	-0.626	-16.419	0	0	0	0	0	0	0
WT111(DD045F3F1DEA)	3.72	13108	2022-11-29 14:58:05.447	0.011	0.403	0.933	0	0	0	23.275	-0.626	-16.419	0	0	0	0	0	0	0
WT222(CAA14FCCF874)	3.72	13105	2022-11-29 14:58:05.447	0.014	-0.009	0.999	-0.427	-0.244	0	-0.33	-0.121	84.545	0	0	0	0	0	0	0
WT222(CAA14FCCF874)	3.72	13105	2022-11-29 14:58:05.447	0.014	-0.009	0.999	-0.427	-0.244	0	-0.335	-0.126	84.545	0	0	0	0	0	0	0
WT222(CAA14FCCF874)	3.72	13105	2022-11-29 14:58:05.447	0.014	-0.009	0.999	-0.427	-0.244	0	-0.335	-0.126	84.545	0	0	0	0	0	0	0
WT222(CAA14FCCF874)	3.72	13105	2022-11-29 14:58:05.447	0.014	-0.009	0.999	-0.427	-0.244	0	-0.335	-0.132	84.545	0	0	0	0	0	0	0
WT222(CAA14FCCF874)	3.72	13105	2022-11-29 14:58:05.447	0.002	0.012	1.011	-0.732	-0.366	0	-0.341	-0.132	84.545	0	0	0	0	0	0	0
WT222(CAA14FCCF874)	3.72	13105	2022-11-29 14:58:05.447	0.002	0.012	1.011	-0.732	-0.366	0	-0.346	-0.137	84.545	0	0	0	0	0	0	0
WT222(CAA14FCCF874)	3.72	13105	2022-11-29 14:58:05.447	0.002	0.012	1.011	-0.732	-0.366	0	-0.346	-0.137	84.545	0	0	0	0	0	0	0
WT222(CAA14FCCF874)	3.72	13105	2022-11-29 14:58:05.447	0.002	0.012	1.011	-0.732	-0.366	0	-0.352	-0.137	84.545	0	0	0	0	0	0	0
WT111(DD045F3F1DEA)	3.72	13108	2022-11-29 14:58:05.478	0.011	0.4	0.931	0	0	0	23.275	-0.626	-16.419	0	0	0	0	0	0	0
WT111(DD045F3F1DEA)	3.72	13108	2022-11-29 14:58:05.478	0.011	0.4	0.931	0	0	0	23.275	-0.626	-16.419	0	0	0	0	0	0	0
WT111(DD045F3F1DEA)	3.72	13108	2022-11-29 14:58:05.478	0.011	0.4	0.931	0	0	0	23.275	-0.626	-16.419	0	0	0	0	0	0	0
WT111(DD045F3F1DEA)	3.72	13108	2022-11-29 14:58:05.478	0.011	0.4	0.931	0	0	0	23.275	-0.626	-16.419	0	0	0	0	0	0	0
WT111(DD045F3F1DEA)	3.72	13108	2022-11-29 14:58:05.478	0.011	0.398	0.931	0	0	0	23.275	-0.626	-16.419	0	0	0	0	0	0	0
WT111(DD045F3F1DEA)	3.72	13108	2022-11-29 14:58:05.478	0.011	0.398	0.931	0	0	0	23.275	-0.626	-16.419	0	0	0	0	0	0	0
WT111(DD045F3F1DEA)	3.72	13108	2022-11-29 14:58:05.478	0.011	0.398	0.931	0	0	0	23.275	-0.626	-16.419	0	0	0	0	0	0	0
WT111(DD045F3F1DEA)	3.72	13108	2022-11-29 14:58:05.478	0.011	0.398	0.931	0	0	0	23.275	-0.626	-16.419	0	0	0	0	0	0	0
WT222(CAA14FCCF874)	3.72	13105	2022-11-29 14:58:05.478	0	-0.008	0.994	-1.892	-0.427	0	-0.357	-0.143	84.545	0	0	0	0	0	0	0
WT222(CAA14FCCF874)	3.72	13105	2022-11-29 14:58:05.478	0	-0.008	0.994	-1.892	-0.427	0	-0.368	-0.143	84.545	0	0	0	0	0	0	0
WT222(CAA14FCCF874)	3.72	13105	2022-11-29 14:58:05.478	0	-0.008	0.994	-1.892	-0.427	0	-0.374	-0.148	84.545	0	0	0	0	0	0	0
WT222(CAA14FCCF874)	3.72	13105	2022-11-29 14:58:05.478	0	-0.008	0.994	-1.892	-0.427	0	-0.385	-0.148	84.545	0	0	0	0	0	0	0
WT222(CAA14FCCF874)	3.72	13105	2022-11-29 14:58:05.478	0.005	-0.007	1.009	-0.305	-0.427	0	-0.385	-0.154	84.545	0	0	0	0	0	0	0
WT222(CAA14FCCF874)	3.72	13105	2022-11-29 14:58:05.478	0.005	-0.007	1.009	-0.305	-0.427	0	-0.385	-0.154	84.545	0	0	0	0	0	0	0
WT222(CAA14FCCF874)	3.72	13105	2022-11-29 14:58:05.478	0.005	-0.007	1.009	-0.305	-0.427	0	-0.385	-0.159	84.551	0	0	0	0	0	0	0
WT222(CAA14FCCF874)	3.72	13105	2022-11-29 14:58:05.478	0.005	-0.007	1.009	-0.305	-0.427	0	-0.39	-0.159	84.551	0	0	0	0	0	0	0
WT111(DD045F3F1DEA)	3.72	13108	2022-11-29 14:58:05.494	0.011	0.404	0.933	0	0	0	23.275	-0.626	-16.419	0	0	0	0	0	0	0
WT111(DD045F3F1DEA)	3.72	13108	2022-11-29 14:58:05.494	0.011	0.404	0.933	0	0	0	23.275	-0.626	-16.419	0	0	0	0	0	0	0
WT111(DD045F3F1DEA)	3.72	13108	2022-11-29 14:58:05.494	0.011	0.404	0.933	0	0	0	23.275	-0.626	-16.419	0	0	0	0	0	0	0
WT111(DD045F3F1DEA)	3.72	13108	2022-11-29 14:58:05.494	0.011	0.404	0.933	0	0	0	23.275	-0.626	-16.419	0	0	0	0	0	0	0
WT111(DD045F3F1DEA)	3.72	13108	2022-11-29 14:58:05.494	0.011	0.397	0.932	0	0	0	23.275	-0.626	-16.419	0	0	0	0	0	0	0
WT111(DD045F3F1DEA)	3.72	13108	2022-11-29 14:58:05.494	0.011	0.397	0.932	0	0	0	23.275	-0.626	-16.419	0	0	0	0	0	0	0
WT111(DD045F3F1DEA)	3.72	13108	2022-11-29 14:58:05.494	0.011	0.397	0.932	0	0	0	23.275	-0.626	-16.419	0	0	0	0	0	0	0
WT111(DD045F3F1DEA)	3.72	13108	2022-11-29 14:58:05.494	0.011	0.397	0.932	0	0	0	23.275	-0.626	-16.419	0	0	0	0	0	0	0
WT333(F4E4E1AF1293)	3.77	13105	2022-11-29 14:58:05.510	0.017	0.079	1.021	-0.183	-0.305	0	3.9	-0.319	0.989	0	0	0	0	0	0	0
WT333(F4E4E1AF1293)	3.77	13105	2022-11-29 14:58:05.510	-0.011	0.086	1.017	3.235	-0.122	0.244	3.917	-0.324	1	0	0	0	0	0	0	0
WT333(F4E4E1AF1293)	3.77	13105	2022-11-29 14:58:05.510	-0.011	0.086	1.017	3.235	-0.122	0.244	3.933	-0.324	1.011	0	0	0	0	0	0	0
WT333(F4E4E1AF1293)	3.77	13105	2022-11-29 14:58:05.510	-0.011	0.086	1.017	3.235	-0.122	0.244	3.95	-0.324	1.022	0	0	0	0	0	0	0
WT333(F4E4E1AF1293)	3.77	13105	2022-11-29 14:58:05.510	-0.011	0.086	1.017	3.235	-0.122	0.244	3.966	-0.324	1.033	0	0	0	0	0	0	0
WT333(F4E4E1AF1293)	3.77	13105	2022-11-29 14:58:05.510	0.006	0.064	1.011	-1.16	-0.183	0	3.961	-0.324	1.044	0	0	0	0	0	0	0
WT333(F4E4E1AF1293)	3.77	13105	2022-11-29 14:58:05.510	0.006	0.064	1.011	-1.16	-0.183	0	3.955	-0.324	1.049	0	0	0	0	0	0	0
WT333(F4E4E1AF1293)	3.77	13105	2022-11-29 14:58:05.510	0.006	0.064	1.011	-1.16	-0.183	0	3.955	-0.324	1.06	0	0	0	0	0	0	0
WT333(F4E4E1AF1293)	3.77	13105	2022-11-29 14:58:05.510	0.006	0.064	1.011	-1.16	-0.183	0	3.95	-0.33	1.071	0	0	0	0	0	0	0
WT333(F4E4E1AF1293)	3.77	13105	2022-11-29 14:58:05.510	0.018	0.068	1.01	-0.793	0	0	3.944	-0.33	1.082	0	0	0	0	0	0	0
WT333(F4E4E1AF1293)	3.77	13105	2022-11-29 14:58:05.510	0.018	0.068	1.01	-0.793	0	0	3.939	-0.33	1.093	0	0	0	0	0	0	0
WT333(F4E4E1AF1293)	3.77	13105	2022-11-29 14:58:05.510	0.018	0.068	1.01	-0.793	0	0	3.939	-0.33	1.104	0	0	0	0	0	0	0
WT333(F4E4E1AF1293)	3.77	13105	2022-11-29 14:58:05.510	0.018	0.068	1.01	-0.793	0	0	3.933	-0.33	1.115	0	0	0	0	0	0	0
WT333(F4E4E1AF1293)	3.77	13105	2022-11-29 14:58:05.510	-0.012	0.082	1.016	-1.953	-0.061	0	3.928	-0.33	1.126	0	0	0	0	0	0	0
WT333(F4E4E1AF1293)	3.77	13105	2022-11-29 14:58:05.510	-0.012	0.082	1.016	-1.953	-0.061	0	3.917	-0.33	1.137	0	0	0	0	0	0	0
WT333(F4E4E1AF1293)	3.77	13105	2022-11-29 14:58:05.510	-0.012	0.082	1.016	-1.953	-0.061	0	3.906	-0.33	1.148	0	0	0	0	0	0	0
WT111(DD045F3F1DEA)	3.72	13108	2022-11-29 14:58:05.525	0.011	0.403	0.931	0	0	0	23.275	-0.626	-16.419	0	0	0	0	0	0	0
WT111(DD045F3F1DEA)	3.72	13108	2022-11-29 14:58:05.525	0.011	0.403	0.931	0	0	0	23.275	-0.626	-16.419	0	0	0	0	0	0	0
WT111(DD045F3F1DEA)	3.72	13108	2022-11-29 14:58:05.525	0.011	0.403	0.931	0	0	0	23.275	-0.626	-16.419	0	0	0	0	0	0	0
WT111(DD045F3F1DEA)	3.72	13108	2022-11-29 14:58:05.525	0.011	0.403	0.931	0	0	0	23.275	-0.626	-16.419	0	0	0	0	0	0	0
WT111(DD045F3F1DEA)	3.72	13108	2022-11-29 14:58:05.525	0.011	0.4	0.933	0	0	0	23.275	-0.626	-16.419	0	0	0	0	0	0	0
WT111(DD045F3F1DEA)	3.72	13108	2022-11-29 14:58:05.525	0.011	0.4	0.933	0	0	0	23.275	-0.626	-16.419	0	0	0	0	0	0	0
WT111(DD045F3F1DEA)	3.72	13108	2022-11-29 14:58:05.525	0.011	0.4	0.933	0	0	0	23.275	-0.626	-16.419	0	0	0	0	0	0	0
WT111(DD045F3F1DEA)	3.72	13108	2022-11-29 14:58:05.525	0.011	0.4	0.933	0	0	0	23.275	-0.626	-16.419	0	0	0	0	0	0	0
WT333(F4E4E1AF1293)	3.77	13105	2022-11-29 14:58:05.541	-0.012	0.082	1.016	-1.953	-0.061	0	3.9	-0.33	1.159	0	0	0	0	0	0	0
WT333(F4E4E1AF1293)	3.77	13105	2022-11-29 14:58:05.541	0.008	0.083	0.953	-6.531	0.916	0.061	3.867	-0.324	1.17	0	0	0	0	0	0	0
WT333(F4E4E1AF1293)	3.77	13105	2022-11-29 14:58:05.541	0.008	0.083	0.953	-6.531	0.916	0.061	3.834	-0.319	1.181	0	0	0	0	0	0	0
WT333(F4E4E1AF1293)	3.77	13105	2022-11-29 14:58:05.541	0.008	0.083	0.953	-6.531	0.916	0.061	3.807	-0.313	1.198	0	0	0	0	0	0	0
WT333(F4E4E1AF1293)	3.77	13105	2022-11-29 14:58:05.541	0.008	0.083	0.953	-6.531	0.916	0.061	3.774	-0.313	1.208	0	0	0	0	0	0	0
WT333(F4E4E1AF1293)	3.77	13105	2022-11-29 14:58:05.541	0.013	0.105	1.002	-5.92	0.671	0.061	3.746	-0.308	1.219	0	0	0	0	0	0	0
WT333(F4E4E1AF1293)	3.77	13105	2022-11-29 14:58:05.541	0.013	0.105	1.002	-5.92	0.671	0.061	3.719	-0.302	1.23	0	0	0	0	0	0	0
WT333(F4E4E1AF1293)	3.77	13105	2022-11-29 14:58:05.541	0.013	0.105	1.002	-5.92	0.671	0.061	3.691	-0.302	1.247	0	0	0	0	0	0	0
WT222(CAA14FCCF874)	3.72	13105	2022-11-29 14:58:05.541	0.006	-0.03	0.976	-0.732	0	0	-0.456	-0.198	84.556	0	0	0	0	0	0	0
WT222(CAA14FCCF874)	3.72	13105	2022-11-29 14:58:05.541	0.006	-0.03	0.976	-0.732	0	0	-0.456	-0.198	84.556	0	0	0	0	0	0	0
WT222(CAA14FCCF874)	3.72	13105	2022-11-29 14:58:05.541	0.006	-0.03	0.976	-0.732	0	0	-0.461	-0.198	84.556	0	0	0	0	0	0	0
WT222(CAA14FCCF874)	3.72	13105	2022-11-29 14:58:05.541	0.005	0.003	0.983	-0.366	-0.488	0	-0.467	-0.203	84.556	0	0	0	0	0	0	0
WT222(CAA14FCCF874)	3.72	13105	2022-11-29 14:58:05.541	0.005	0.003	0.983	-0.366	-0.488	0	-0.467	-0.203	84.556	0	0	0	0	0	0	0
WT222(CAA14FCCF874)	3.72	13105	2022-11-29 14:58:05.541	0.005	0.003	0.983	-0.366	-0.488	0	-0.467	-0.209	84.562	0	0	0	0	0	0	0
WT222(CAA14FCCF874)	3.72	13105	2022-11-29 14:58:05.541	0.005	0.003	0.983	-0.366	-0.488	0	-0.472	-0.209	84.562	0	0	0	0	0	0	0
WT222(CAA14FCCF874)	3.72	13105	2022-11-29 14:58:05.541	0.036	-0.022	0.992	0.122	-0.305	0	-0.472	-0.214	84.562	0	0	0	0	0	0	0
WT111(DD045F3F1DEA)	3.72	13108	2022-11-29 14:58:05.556	0.01	0.395	0.931	0	0	0	23.275	-0.626	-16.419	0	0	0	0	0	0	0
WT111(DD045F3F1DEA)	3.72	13108	2022-11-29 14:58:05.556	0.01	0.395	0.931	0	0	0	23.275	-0.626	-16.419	0	0	0	0	0	0	0
WT111(DD045F3F1DEA)	3.72	13108	2022-11-29 14:58:05.556	0.01	0.395	0.931	0	0	0	23.275	-0.626	-16.419	0	0	0	0	0	0	0
WT111(DD045F3F1DEA)	3.72	13108	2022-11-29 14:58:05.556	0.01	0.395	0.931	0	0	0	23.275	-0.626	-16.419	0	0	0	0	0	0	0
WT111(DD045F3F1DEA)	3.72	13108	2022-11-29 14:58:05.556	0.011	0.403	0.932	0	0	0	23.275	-0.626	-16.419	0	0	0	0	0	0	0
WT111(DD045F3F1DEA)	3.72	13108	2022-11-29 14:58:05.556	0.011	0.403	0.932	0	0	0	23.275	-0.626	-16.419	0	0	0	0	0	0	0
WT111(DD045F3F1DEA)	3.72	13108	2022-11-29 14:58:05.556	0.011	0.403	0.932	0	0	0	23.269	-0.626	-16.419	0	0	0	0	0	0	0
WT111(DD045F3F1DEA)	3.72	13108	2022-11-29 14:58:05.556	0.011	0.403	0.932	0	0	0	23.269	-0.626	-16.419	0	0	0	0	0	0	0
WT333(F4E4E1AF1293)	3.77	13105	2022-11-29 14:58:05.572	0.013	0.105	1.002	-5.92	0.671	0.061	3.664	-0.297	1.258	0	0	0	0	0	0	0
WT333(F4E4E1AF1293)	3.77	13105	2022-11-29 14:58:05.572	0.033	0.078	1.027	0.244	0.488	0.061	3.669	-0.297	1.274	0	0	0	0	0	0	0
WT333(F4E4E1AF1293)	3.77	13105	2022-11-29 14:58:05.572	0.033	0.078	1.027	0.244	0.488	0.061	3.675	-0.291	1.285	0	0	0	0	0	0	0
WT333(F4E4E1AF1293)	3.77	13105	2022-11-29 14:58:05.572	0.033	0.078	1.027	0.244	0.488	0.061	3.68	-0.291	1.302	0	0	0	0	0	0	0
WT333(F4E4E1AF1293)	3.77	13105	2022-11-29 14:58:05.572	0.033	0.078	1.027	0.244	0.488	0.061	3.68	-0.291	1.313	0	0	0	0	0	0	0
WT333(F4E4E1AF1293)	3.77	13105	2022-11-29 14:58:05.572	-0.007	0.098	1.035	-0.793	0.122	-0.061	3.68	-0.291	1.329	0	0	0	0	0	0	0
WT333(F4E4E1AF1293)	3.77	13105	2022-11-29 14:58:05.572	-0.007	0.098	1.035	-0.793	0.122	-0.061	3.68	-0.291	1.346	0	0	0	0	0	0	0
WT333(F4E4E1AF1293)	3.77	13105	2022-11-29 14:58:05.572	-0.007	0.098	1.035	-0.793	0.122	-0.061	3.68	-0.291	1.357	0	0	0	0	0	0	0
WT222(CAA14FCCF874)	3.72	13105	2022-11-29 14:58:05.572	0.015	-0.004	1.002	-0.977	-0.366	0.122	-0.478	-0.253	84.589	0	0	0	0	0	0	0
WT222(CAA14FCCF874)	3.72	13105	2022-11-29 14:58:05.572	0.015	-0.004	1.002	-0.977	-0.366	0.122	-0.483	-0.258	84.589	0	0	0	0	0	0	0
WT222(CAA14FCCF874)	3.72	13105	2022-11-29 14:58:05.572	0.015	-0.004	1.002	-0.977	-0.366	0.122	-0.489	-0.258	84.595	0	0	0	0	0	0	0
WT222(CAA14FCCF874)	3.72	13105	2022-11-29 14:58:05.572	-0.013	-0.003	1.002	0.488	-0.183	0.061	-0.489	-0.258	84.595	0	0	0	0	0	0	0
WT222(CAA14FCCF874)	3.72	13105	2022-11-29 14:58:05.572	-0.013	-0.003	1.002	0.488	-0.183	0.061	-0.489	-0.258	84.595	0	0	0	0	0	0	0
WT222(CAA14FCCF874)	3.72	13105	2022-11-29 14:58:05.572	-0.013	-0.003	1.002	0.488	-0.183	0.061	-0.483	-0.258	84.595	0	0	0	0	0	0	0
WT222(CAA14FCCF874)	3.72	13105	2022-11-29 14:58:05.572	-0.013	-0.003	1.002	0.488	-0.183	0.061	-0.483	-0.264	84.6	0	0	0	0	0	0	0
WT222(CAA14FCCF874)	3.72	13105	2022-11-29 14:58:05.572	0.006	-0.015	0.996	-0.488	-0.427	0	-0.483	-0.264	84.6	0	0	0	0	0	0	0
WT111(DD045F3F1DEA)	3.72	13108	2022-11-29 14:58:05.588	0.011	0.402	0.933	0	0	0	23.269	-0.626	-16.419	0	0	0	0	0	0	0
WT111(DD045F3F1DEA)	3.72	13108	2022-11-29 14:58:05.588	0.011	0.402	0.933	0	0	0	23.269	-0.626	-16.419	0	0	0	0	0	0	0
WT111(DD045F3F1DEA)	3.72	13108	2022-11-29 14:58:05.588	0.011	0.402	0.933	0	0	0	23.269	-0.626	-16.419	0	0	0	0	0	0	0
WT111(DD045F3F1DEA)	3.72	13108	2022-11-29 14:58:05.588	0.011	0.402	0.933	0	0	0	23.269	-0.626	-16.419	0	0	0	0	0	0	0
WT111(DD045F3F1DEA)	3.72	13108	2022-11-29 14:58:05.588	0.011	0.402	0.932	0	0	0	23.269	-0.626	-16.419	0	0	0	0	0	0	0
WT111(DD045F3F1DEA)	3.72	13108	2022-11-29 14:58:05.588	0.011	0.402	0.932	0	0	0	23.269	-0.626	-16.419	0	0	0	0	0	0	0
WT111(DD045F3F1DEA)	3.72	13108	2022-11-29 14:58:05.588	0.011	0.402	0.932	0	0	0	23.275	-0.626	-16.419	0	0	0	0	0	0	0
WT111(DD045F3F1DEA)	3.72	13108	2022-11-29 14:58:05.588	0.011	0.402	0.932	0	0	0	23.275	-0.626	-16.419	0	0	0	0	0	0	0
WT222(CAA14FCCF874)	3.72	13105	2022-11-29 14:58:05.635	0.006	-0.015	0.996	-0.488	-0.427	0	-0.489	-0.264	84.6	0	0	0	0	0	0	0
WT222(CAA14FCCF874)	3.72	13105	2022-11-29 14:58:05.635	0.006	-0.015	0.996	-0.488	-0.427	0	-0.489	-0.269	84.6	0	0	0	0	0	0	0
WT222(CAA14FCCF874)	3.72	13105	2022-11-29 14:58:05.635	0.006	-0.015	0.996	-0.488	-0.427	0	-0.494	-0.269	84.6	0	0	0	0	0	0	0
WT222(CAA14FCCF874)	3.72	13105	2022-11-29 14:58:05.635	0.013	-0.017	0.995	-0.244	-0.061	0.061	-0.494	-0.269	84.6	0	0	0	0	0	0	0
WT222(CAA14FCCF874)	3.72	13105	2022-11-29 14:58:05.635	0.013	-0.017	0.995	-0.244	-0.061	0.061	-0.5	-0.269	84.6	0	0	0	0	0	0	0
WT222(CAA14FCCF874)	3.72	13105	2022-11-29 14:58:05.635	0.013	-0.017	0.995	-0.244	-0.061	0.061	-0.5	-0.269	84.606	0	0	0	0	0	0	0
WT222(CAA14FCCF874)	3.72	13105	2022-11-29 14:58:05.635	0.013	-0.017	0.995	-0.244	-0.061	0.061	-0.5	-0.269	84.606	0	0	0	0	0	0	0
WT222(CAA14FCCF874)	3.72	13105	2022-11-29 14:58:05.635	-0.013	-0.004	1	-0.244	-0.427	-0.122	-0.5	-0.275	84.606	0	0	0	0	0	0	0
WT111(DD045F3F1DEA)	3.72	13108	2022-11-29 14:58:05.650	0.011	0.401	0.931	0	0	0	23.275	-0.626	-16.419	0	0	0	0	0	0	0
WT111(DD045F3F1DEA)	3.72	13108	2022-11-29 14:58:05.650	0.011	0.401	0.931	0	0	0	23.275	-0.626	-16.419	0	0	0	0	0	0	0
WT111(DD045F3F1DEA)	3.72	13108	2022-11-29 14:58:05.650	0.011	0.401	0.931	0	0	0	23.275	-0.626	-16.419	0	0	0	0	0	0	0
WT111(DD045F3F1DEA)	3.72	13108	2022-11-29 14:58:05.650	0.011	0.401	0.931	0	0	0	23.275	-0.626	-16.419	0	0	0	0	0	0	0
WT111(DD045F3F1DEA)	3.72	13108	2022-11-29 14:58:05.650	0.01	0.4	0.931	0	0	0	23.275	-0.626	-16.419	0	0	0	0	0	0	0
WT111(DD045F3F1DEA)	3.72	13108	2022-11-29 14:58:05.650	0.01	0.4	0.931	0	0	0	23.275	-0.621	-16.419	0	0	0	0	0	0	0
WT111(DD045F3F1DEA)	3.72	13108	2022-11-29 14:58:05.650	0.01	0.4	0.931	0	0	0	23.275	-0.621	-16.419	0	0	0	0	0	0	0
WT111(DD045F3F1DEA)	3.72	13108	2022-11-29 14:58:05.650	0.01	0.4	0.931	0	0	0	23.275	-0.621	-16.419	0	0	0	0	0	0	0
WT111(DD045F3F1DEA)	3.72	13108	2022-11-29 14:58:05.681	0.01	0.399	0.933	0	0	0	23.275	-0.621	-16.419	0	0	0	0	0	0	0
WT111(DD045F3F1DEA)	3.72	13108	2022-11-29 14:58:05.681	0.01	0.399	0.933	0	0	0	23.275	-0.621	-16.419	0	0	0	0	0	0	0
WT111(DD045F3F1DEA)	3.72	13108	2022-11-29 14:58:05.681	0.01	0.399	0.933	0	0	0	23.275	-0.621	-16.419	0	0	0	0	0	0	0
WT111(DD045F3F1DEA)	3.72	13108	2022-11-29 14:58:05.681	0.01	0.399	0.933	0	0	0	23.275	-0.621	-16.419	0	0	0	0	0	0	0
WT111(DD045F3F1DEA)	3.72	13108	2022-11-29 14:58:05.681	0.011	0.405	0.933	0	0	0	23.275	-0.621	-16.419	0	0	0	0	0	0	0
WT111(DD045F3F1DEA)	3.72	13108	2022-11-29 14:58:05.681	0.011	0.405	0.933	0	0	0	23.275	-0.621	-16.419	0	0	0	0	0	0	0
WT111(DD045F3F1DEA)	3.72	13108	2022-11-29 14:58:05.681	0.011	0.405	0.933	0	0	0	23.275	-0.621	-16.419	0	0	0	0	0	0	0
WT111(DD045F3F1DEA)	3.72	13108	2022-11-29 14:58:05.681	0.011	0.405	0.933	0	0	0	23.275	-0.621	-16.419	0	0	0	0	0	0	0
WT333(F4E4E1AF1293)	3.77	13105	2022-11-29 14:58:05.681	-0.007	0.098	1.035	-0.793	0.122	-0.061	3.68	-0.291	1.373	0	0	0	0	0	0	0
WT333(F4E4E1AF1293)	3.77	13105	2022-11-29 14:58:05.681	0.011	0.062	1.021	0.122	0	-0.366	3.686	-0.291	1.39	0	0	0	0	0	0	0
WT333(F4E4E1AF1293)	3.77	13105	2022-11-29 14:58:05.681	0.011	0.062	1.021	0.122	0	-0.366	3.686	-0.291	1.401	0	0	0	0	0	0	0
WT333(F4E4E1AF1293)	3.77	13105	2022-11-29 14:58:05.681	0.011	0.062	1.021	0.122	0	-0.366	3.691	-0.291	1.417	0	0	0	0	0	0	0
WT333(F4E4E1AF1293)	3.77	13105	2022-11-29 14:58:05.681	0.011	0.062	1.021	0.122	0	-0.366	3.691	-0.291	1.428	0	0	0	0	0	0	0
WT333(F4E4E1AF1293)	3.77	13105	2022-11-29 14:58:05.681	-0.023	0.066	1.01	0.366	0	-0.061	3.697	-0.291	1.445	0	0	0	0	0	0	0
WT333(F4E4E1AF1293)	3.77	13105	2022-11-29 14:58:05.681	-0.023	0.066	1.01	0.366	0	-0.061	3.702	-0.291	1.461	0	0	0	0	0	0	0
WT333(F4E4E1AF1293)	3.77	13105	2022-11-29 14:58:05.681	-0.023	0.066	1.01	0.366	0	-0.061	3.708	-0.291	1.478	0	0	0	0	0	0	0
WT333(F4E4E1AF1293)	3.77	13105	2022-11-29 14:58:05.681	-0.023	0.066	1.01	0.366	0	-0.061	3.708	-0.291	1.494	0	0	0	0	0	0	0
WT333(F4E4E1AF1293)	3.77	13105	2022-11-29 14:58:05.681	0.037	0.052	1.008	-0.488	-0.122	-0.061	3.708	-0.291	1.511	0	0	0	0	0	0	0
WT333(F4E4E1AF1293)	3.77	13105	2022-11-29 14:58:05.681	0.037	0.052	1.008	-0.488	-0.122	-0.061	3.708	-0.291	1.527	0	0	0	0	0	0	0
WT333(F4E4E1AF1293)	3.77	13105	2022-11-29 14:58:05.681	0.037	0.052	1.008	-0.488	-0.122	-0.061	3.708	-0.291	1.544	0	0	0	0	0	0	0
WT333(F4E4E1AF1293)	3.77	13105	2022-11-29 14:58:05.681	0.037	0.052	1.008	-0.488	-0.122	-0.061	3.708	-0.297	1.56	0	0	0	0	0	0	0
WT333(F4E4E1AF1293)	3.77	13105	2022-11-29 14:58:05.681	0.005	0.078	1.019	-2.502	0.549	0.061	3.697	-0.291	1.577	0	0	0	0	0	0	0
WT333(F4E4E1AF1293)	3.77	13105	2022-11-29 14:58:05.681	0.005	0.078	1.019	-2.502	0.549	0.061	3.686	-0.291	1.599	0	0	0	0	0	0	0
WT333(F4E4E1AF1293)	3.77	13105	2022-11-29 14:58:05.681	0.005	0.078	1.019	-2.502	0.549	0.061	3.675	-0.286	1.615	0	0	0	0	0	0	0
WT111(DD045F3F1DEA)	3.72	13108	2022-11-29 14:58:05.713	0.011	0.401	0.932	0	0	0	23.275	-0.621	-16.419	0	0	0	0	0	0	0
WT111(DD045F3F1DEA)	3.72	13108	2022-11-29 14:58:05.713	0.011	0.401	0.932	0	0	0	23.275	-0.621	-16.419	0	0	0	0	0	0	0
WT111(DD045F3F1DEA)	3.72	13108	2022-11-29 14:58:05.713	0.011	0.401	0.932	0	0	0	23.275	-0.621	-16.419	0	0	0	0	0	0	0
WT111(DD045F3F1DEA)	3.72	13108	2022-11-29 14:58:05.713	0.011	0.401	0.932	0	0	0	23.275	-0.621	-16.419	0	0	0	0	0	0	0
WT111(DD045F3F1DEA)	3.72	13108	2022-11-29 14:58:05.713	0.01	0.394	0.93	0	0	0	23.275	-0.621	-16.419	0	0	0	0	0	0	0
WT111(DD045F3F1DEA)	3.72	13108	2022-11-29 14:58:05.713	0.01	0.394	0.93	0	0	0	23.275	-0.621	-16.419	0	0	0	0	0	0	0
WT111(DD045F3F1DEA)	3.72	13108	2022-11-29 14:58:05.713	0.01	0.394	0.93	0	0	0	23.275	-0.621	-16.419	0	0	0	0	0	0	0
WT111(DD045F3F1DEA)	3.72	13108	2022-11-29 14:58:05.713	0.01	0.394	0.93	0	0	0	23.275	-0.621	-16.419	0	0	0	0	0	0	0
WT333(F4E4E1AF1293)	3.77	13105	2022-11-29 14:58:05.713	0.005	0.078	1.019	-2.502	0.549	0.061	3.664	-0.286	1.637	0	0	0	0	0	0	0
WT333(F4E4E1AF1293)	3.77	13105	2022-11-29 14:58:05.713	0.032	0.077	1.016	0.183	-0.061	-0.183	3.664	-0.286	1.653	0	0	0	0	0	0	0
WT333(F4E4E1AF1293)	3.77	13105	2022-11-29 14:58:05.713	0.032	0.077	1.016	0.183	-0.061	-0.183	3.669	-0.286	1.67	0	0	0	0	0	0	0
WT333(F4E4E1AF1293)	3.77	13105	2022-11-29 14:58:05.713	0.032	0.077	1.016	0.183	-0.061	-0.183	3.669	-0.291	1.692	0	0	0	0	0	0	0
WT333(F4E4E1AF1293)	3.77	13105	2022-11-29 14:58:05.713	0	0.07	1.013	0.488	0	0.122	3.675	-0.291	1.714	0	0	0	0	0	0	0
WT333(F4E4E1AF1293)	3.77	13105	2022-11-29 14:58:05.713	0	0.07	1.013	0.488	0	0.122	3.675	-0.291	1.736	0	0	0	0	0	0	0
WT333(F4E4E1AF1293)	3.77	13105	2022-11-29 14:58:05.713	0	0.07	1.013	0.488	0	0.122	3.68	-0.291	1.752	0	0	0	0	0	0	0
WT333(F4E4E1AF1293)	3.77	13105	2022-11-29 14:58:05.713	0	0.07	1.013	0.488	0	0.122	3.686	-0.291	1.774	0	0	0	0	0	0	0
WT333(F4E4E1AF1293)	3.77	13105	2022-11-29 14:58:05.744	0.003	0.046	0.999	-4.333	0.549	0.427	3.664	-0.291	1.796	0	0	0	0	0	0	0
WT333(F4E4E1AF1293)	3.77	13105	2022-11-29 14:58:05.744	0.003	0.046	0.999	-4.333	0.549	0.427	3.642	-0.286	1.824	0	0	0	0	0	0	0
WT333(F4E4E1AF1293)	3.77	13105	2022-11-29 14:58:05.744	0.003	0.046	0.999	-4.333	0.549	0.427	3.625	-0.286	1.846	0	0	0	0	0	0	0
WT333(F4E4E1AF1293)	3.77	13105	2022-11-29 14:58:05.744	0.003	0.046	0.999	-4.333	0.549	0.427	3.604	-0.286	1.868	0	0	0	0	0	0	0
WT333(F4E4E1AF1293)	3.77	13105	2022-11-29 14:58:05.744	0.001	0.111	1.019	-1.587	0.183	0.122	3.598	-0.286	1.89	0	0	0	0	0	0	0
WT333(F4E4E1AF1293)	3.77	13105	2022-11-29 14:58:05.744	0.001	0.111	1.019	-1.587	0.183	0.122	3.587	-0.28	1.912	0	0	0	0	0	0	0
WT333(F4E4E1AF1293)	3.77	13105	2022-11-29 14:58:05.744	0.001	0.111	1.019	-1.587	0.183	0.122	3.582	-0.28	1.934	0	0	0	0	0	0	0
WT333(F4E4E1AF1293)	3.77	13105	2022-11-29 14:58:05.744	0.001	0.111	1.019	-1.587	0.183	0.122	3.576	-0.28	1.956	0	0	0	0	0	0	0
WT111(DD045F3F1DEA)	3.72	13108	2022-11-29 14:58:05.775	0.011	0.404	0.932	0	0	0	23.275	-0.621	-16.419	0	0	0	0	0	0	0
WT111(DD045F3F1DEA)	3.72	13108	2022-11-29 14:58:05.775	0.011	0.404	0.932	0	0	0	23.275	-0.621	-16.419	0	0	0	0	0	0	0
WT111(DD045F3F1DEA)	3.72	13108	2022-11-29 14:58:05.775	0.011	0.404	0.932	0	0	0	23.275	-0.621	-16.419	0	0	0	0	0	0	0
WT111(DD045F3F1DEA)	3.72	13108	2022-11-29 14:58:05.775	0.011	0.404	0.932	0	0	0	23.275	-0.621	-16.419	0	0	0	0	0	0	0
WT111(DD045F3F1DEA)	3.72	13108	2022-11-29 14:58:05.775	0.011	0.401	0.934	0	0	0	23.275	-0.621	-16.419	0	0	0	0	0	0	0
WT111(DD045F3F1DEA)	3.72	13108	2022-11-29 14:58:05.775	0.011	0.401	0.934	0	0	0	23.275	-0.621	-16.419	0	0	0	0	0	0	0
WT111(DD045F3F1DEA)	3.72	13108	2022-11-29 14:58:05.775	0.011	0.401	0.934	0	0	0	23.275	-0.621	-16.419	0	0	0	0	0	0	0
WT111(DD045F3F1DEA)	3.72	13108	2022-11-29 14:58:05.775	0.011	0.401	0.934	0	0	0	23.275	-0.621	-16.419	0	0	0	0	0	0	0
WT333(F4E4E1AF1293)	3.77	13105	2022-11-29 14:58:05.775	0.035	0.053	1.024	0	0.183	0.122	3.582	-0.28	1.983	0	0	0	0	0	0	0
WT333(F4E4E1AF1293)	3.77	13105	2022-11-29 14:58:05.775	0.035	0.053	1.024	0	0.183	0.122	3.582	-0.28	2.005	0	0	0	0	0	0	0
WT333(F4E4E1AF1293)	3.77	13105	2022-11-29 14:58:05.775	0.035	0.053	1.024	0	0.183	0.122	3.582	-0.28	2.027	0	0	0	0	0	0	0
WT333(F4E4E1AF1293)	3.77	13105	2022-11-29 14:58:05.775	0.035	0.053	1.024	0	0.183	0.122	3.587	-0.28	2.054	0	0	0	0	0	0	0
WT333(F4E4E1AF1293)	3.77	13105	2022-11-29 14:58:05.775	-0.009	0.063	1.021	-0.916	0.305	0	3.582	-0.28	2.076	0	0	0	0	0	0	0
WT333(F4E4E1AF1293)	3.77	13105	2022-11-29 14:58:05.775	-0.009	0.063	1.021	-0.916	0.305	0	3.576	-0.28	2.098	0	0	0	0	0	0	0
WT333(F4E4E1AF1293)	3.77	13105	2022-11-29 14:58:05.775	-0.009	0.063	1.021	-0.916	0.305	0	3.576	-0.28	2.126	0	0	0	0	0	0	0
WT333(F4E4E1AF1293)	3.77	13105	2022-11-29 14:58:05.775	-0.009	0.063	1.021	-0.916	0.305	0	3.571	-0.28	2.148	0	0	0	0	0	0	0
WT222(CAA14FCCF874)	3.72	13105	2022-11-29 14:58:05.775	-0.013	-0.004	1	-0.244	-0.427	-0.122	-0.505	-0.275	84.606	0	0	0	0	0	0	0
WT222(CAA14FCCF874)	3.72	13105	2022-11-29 14:58:05.775	-0.013	-0.004	1	-0.244	-0.427	-0.122	-0.505	-0.275	84.606	0	0	0	0	0	0	0
WT222(CAA14FCCF874)	3.72	13105	2022-11-29 14:58:05.775	-0.013	-0.004	1	-0.244	-0.427	-0.122	-0.505	-0.275	84.606	0	0	0	0	0	0	0
WT222(CAA14FCCF874)	3.72	13105	2022-11-29 14:58:05.775	-0.005	-0.021	0.927	-0.244	-0.122	-0.305	-0.511	-0.275	84.606	0	0	0	0	0	0	0
WT222(CAA14FCCF874)	3.72	13105	2022-11-29 14:58:05.775	-0.005	-0.021	0.927	-0.244	-0.122	-0.305	-0.511	-0.275	84.606	0	0	0	0	0	0	0
WT222(CAA14FCCF874)	3.72	13105	2022-11-29 14:58:05.775	-0.005	-0.021	0.927	-0.244	-0.122	-0.305	-0.511	-0.275	84.606	0	0	0	0	0	0	0
WT222(CAA14FCCF874)	3.72	13105	2022-11-29 14:58:05.775	-0.005	-0.021	0.927	-0.244	-0.122	-0.305	-0.516	-0.275	84.606	0	0	0	0	0	0	0
WT222(CAA14FCCF874)	3.72	13105	2022-11-29 14:58:05.775	0.008	-0.009	0.978	-0.549	-0.061	-0.183	-0.516	-0.275	84.606	0	0	0	0	0	0	0
WT111(DD045F3F1DEA)	3.72	13108	2022-11-29 14:58:05.807	0.01	0.403	0.931	0	0	0	23.275	-0.621	-16.419	0	0	0	0	0	0	0
WT111(DD045F3F1DEA)	3.72	13108	2022-11-29 14:58:05.807	0.01	0.403	0.931	0	0	0	23.275	-0.621	-16.419	0	0	0	0	0	0	0
WT111(DD045F3F1DEA)	3.72	13108	2022-11-29 14:58:05.807	0.01	0.403	0.931	0	0	0	23.275	-0.621	-16.419	0	0	0	0	0	0	0
WT111(DD045F3F1DEA)	3.72	13108	2022-11-29 14:58:05.807	0.01	0.403	0.931	0	0	0	23.275	-0.621	-16.419	0	0	0	0	0	0	0
WT111(DD045F3F1DEA)	3.72	13108	2022-11-29 14:58:05.807	0.011	0.396	0.928	0	0	0	23.275	-0.621	-16.419	0	0	0	0	0	0	0
WT111(DD045F3F1DEA)	3.72	13108	2022-11-29 14:58:05.807	0.011	0.396	0.928	0	0	0	23.275	-0.621	-16.419	0	0	0	0	0	0	0
WT111(DD045F3F1DEA)	3.72	13108	2022-11-29 14:58:05.807	0.011	0.396	0.928	0	0	0	23.275	-0.621	-16.419	0	0	0	0	0	0	0
WT111(DD045F3F1DEA)	3.72	13108	2022-11-29 14:58:05.807	0.011	0.396	0.928	0	0	0	23.275	-0.621	-16.419	0	0	0	0	0	0	0
WT333(F4E4E1AF1293)	3.77	13105	2022-11-29 14:58:05.807	-0.032	0.088	1.014	2.38	-0.183	-0.122	3.587	-0.28	2.17	0	0	0	0	0	0	0
WT333(F4E4E1AF1293)	3.77	13105	2022-11-29 14:58:05.807	-0.032	0.088	1.014	2.38	-0.183	-0.122	3.598	-0.28	2.192	0	0	0	0	0	0	0
WT333(F4E4E1AF1293)	3.77	13105	2022-11-29 14:58:05.807	-0.032	0.088	1.014	2.38	-0.183	-0.122	3.615	-0.28	2.219	0	0	0	0	0	0	0
WT333(F4E4E1AF1293)	3.77	13105	2022-11-29 14:58:05.807	-0.032	0.088	1.014	2.38	-0.183	-0.122	3.625	-0.28	2.241	0	0	0	0	0	0	0
WT333(F4E4E1AF1293)	3.77	13105	2022-11-29 14:58:05.807	0.024	0.065	1.007	-0.916	0	0	3.62	-0.28	2.263	0	0	0	0	0	0	0
WT333(F4E4E1AF1293)	3.77	13105	2022-11-29 14:58:05.807	0.024	0.065	1.007	-0.916	0	0	3.62	-0.28	2.291	0	0	0	0	0	0	0
WT333(F4E4E1AF1293)	3.77	13105	2022-11-29 14:58:05.807	0.024	0.065	1.007	-0.916	0	0	3.615	-0.28	2.318	0	0	0	0	0	0	0
WT333(F4E4E1AF1293)	3.77	13105	2022-11-29 14:58:05.807	0.024	0.065	1.007	-0.916	0	0	3.615	-0.28	2.34	0	0	0	0	0	0	0
WT111(DD045F3F1DEA)	3.72	13108	2022-11-29 14:58:05.838	0.011	0.4	0.932	0	0	0	23.275	-0.621	-16.419	0	0	0	0	0	0	0
WT111(DD045F3F1DEA)	3.72	13108	2022-11-29 14:58:05.838	0.011	0.4	0.932	0	0	0	23.275	-0.621	-16.419	0	0	0	0	0	0	0
WT111(DD045F3F1DEA)	3.72	13108	2022-11-29 14:58:05.838	0.011	0.4	0.932	0	0	0	23.275	-0.621	-16.419	0	0	0	0	0	0	0
WT111(DD045F3F1DEA)	3.72	13108	2022-11-29 14:58:05.838	0.011	0.4	0.932	0	0	0	23.275	-0.621	-16.419	0	0	0	0	0	0	0
WT111(DD045F3F1DEA)	3.72	13108	2022-11-29 14:58:05.838	0.011	0.407	0.933	0	0	0	23.275	-0.621	-16.419	0	0	0	0	0	0	0
WT111(DD045F3F1DEA)	3.72	13108	2022-11-29 14:58:05.838	0.011	0.407	0.933	0	0	0	23.275	-0.621	-16.419	0	0	0	0	0	0	0
WT111(DD045F3F1DEA)	3.72	13108	2022-11-29 14:58:05.838	0.011	0.407	0.933	0	0	0	23.275	-0.621	-16.419	0	0	0	0	0	0	0
WT111(DD045F3F1DEA)	3.72	13108	2022-11-29 14:58:05.838	0.011	0.407	0.933	0	0	0	23.275	-0.621	-16.419	0	0	0	0	0	0	0
WT222(CAA14FCCF874)	3.72	13105	2022-11-29 14:58:05.838	0.008	-0.009	0.978	-0.549	-0.061	-0.183	-0.522	-0.275	84.606	0	0	0	0	0	0	0
WT222(CAA14FCCF874)	3.72	13105	2022-11-29 14:58:05.838	0.008	-0.009	0.978	-0.549	-0.061	-0.183	-0.522	-0.275	84.606	0	0	0	0	0	0	0
WT222(CAA14FCCF874)	3.72	13105	2022-11-29 14:58:05.838	0.008	-0.009	0.978	-0.549	-0.061	-0.183	-0.527	-0.275	84.606	0	0	0	0	0	0	0
WT222(CAA14FCCF874)	3.72	13105	2022-11-29 14:58:05.838	0.033	-0.033	0.996	0.305	0.183	0.244	-0.527	-0.275	84.606	0	0	0	0	0	0	0
WT222(CAA14FCCF874)	3.72	13105	2022-11-29 14:58:05.838	0.033	-0.033	0.996	0.305	0.183	0.244	-0.527	-0.275	84.611	0	0	0	0	0	0	0
WT222(CAA14FCCF874)	3.72	13105	2022-11-29 14:58:05.838	0.033	-0.033	0.996	0.305	0.183	0.244	-0.527	-0.275	84.611	0	0	0	0	0	0	0
WT222(CAA14FCCF874)	3.72	13105	2022-11-29 14:58:05.838	0.033	-0.033	0.996	0.305	0.183	0.244	-0.527	-0.275	84.617	0	0	0	0	0	0	0
WT222(CAA14FCCF874)	3.72	13105	2022-11-29 14:58:05.838	-0.009	0.011	1.012	-0.305	-0.244	-0.427	-0.527	-0.275	84.611	0	0	0	0	0	0	0
WT333(F4E4E1AF1293)	3.77	13105	2022-11-29 14:58:05.869	0.02	0.077	1.017	-0.488	-0.305	0.122	3.615	-0.28	2.368	0	0	0	0	0	0	0
WT333(F4E4E1AF1293)	3.77	13105	2022-11-29 14:58:05.869	0.02	0.077	1.017	-0.488	-0.305	0.122	3.609	-0.28	2.395	0	0	0	0	0	0	0
WT333(F4E4E1AF1293)	3.77	13105	2022-11-29 14:58:05.869	0.02	0.077	1.017	-0.488	-0.305	0.122	3.609	-0.286	2.422	0	0	0	0	0	0	0
WT333(F4E4E1AF1293)	3.77	13105	2022-11-29 14:58:05.869	0.02	0.077	1.017	-0.488	-0.305	0.122	3.609	-0.286	2.45	0	0	0	0	0	0	0
WT333(F4E4E1AF1293)	3.77	13105	2022-11-29 14:58:05.869	0	0.093	1.02	0.122	-0.366	0.061	3.609	-0.286	2.477	0	0	0	0	0	0	0
WT333(F4E4E1AF1293)	3.77	13105	2022-11-29 14:58:05.869	0	0.093	1.02	0.122	-0.366	0.061	3.615	-0.291	2.51	0	0	0	0	0	0	0
WT333(F4E4E1AF1293)	3.77	13105	2022-11-29 14:58:05.869	0	0.093	1.02	0.122	-0.366	0.061	3.615	-0.291	2.538	0	0	0	0	0	0	0
WT333(F4E4E1AF1293)	3.77	13105	2022-11-29 14:58:05.869	0	0.093	1.02	0.122	-0.366	0.061	3.62	-0.291	2.565	0	0	0	0	0	0	0
WT111(DD045F3F1DEA)	3.72	13108	2022-11-29 14:58:05.900	0.01	0.397	0.93	0	0	0	23.275	-0.621	-16.419	0	0	0	0	0	0	0
WT111(DD045F3F1DEA)	3.72	13108	2022-11-29 14:58:05.900	0.01	0.397	0.93	0	0	0	23.275	-0.621	-16.419	0	0	0	0	0	0	0
WT111(DD045F3F1DEA)	3.72	13108	2022-11-29 14:58:05.900	0.01	0.397	0.93	0	0	0	23.275	-0.621	-16.419	0	0	0	0	0	0	0
WT111(DD045F3F1DEA)	3.72	13108	2022-11-29 14:58:05.900	0.01	0.397	0.93	0	0	0	23.275	-0.621	-16.419	0	0	0	0	0	0	0
WT111(DD045F3F1DEA)	3.72	13108	2022-11-29 14:58:05.900	0.01	0.399	0.932	0	0	0	23.275	-0.621	-16.419	0	0	0	0	0	0	0
WT111(DD045F3F1DEA)	3.72	13108	2022-11-29 14:58:05.900	0.01	0.399	0.932	0	0	0	23.275	-0.621	-16.419	0	0	0	0	0	0	0
WT111(DD045F3F1DEA)	3.72	13108	2022-11-29 14:58:05.900	0.01	0.399	0.932	0	0	0	23.275	-0.621	-16.419	0	0	0	0	0	0	0
WT111(DD045F3F1DEA)	3.72	13108	2022-11-29 14:58:05.900	0.01	0.399	0.932	0	0	0	23.275	-0.621	-16.419	0	0	0	0	0	0	0
WT333(F4E4E1AF1293)	3.77	13105	2022-11-29 14:58:05.900	0	0.005	1.025	1.709	-0.183	0.183	3.631	-0.297	2.593	0	0	0	0	0	0	0
WT333(F4E4E1AF1293)	3.77	13105	2022-11-29 14:58:05.900	0	0.005	1.025	1.709	-0.183	0.183	3.636	-0.297	2.626	0	0	0	0	0	0	0
WT333(F4E4E1AF1293)	3.77	13105	2022-11-29 14:58:05.900	0	0.005	1.025	1.709	-0.183	0.183	3.647	-0.297	2.653	0	0	0	0	0	0	0
WT333(F4E4E1AF1293)	3.77	13105	2022-11-29 14:58:05.900	0	0.005	1.025	1.709	-0.183	0.183	3.658	-0.297	2.686	0	0	0	0	0	0	0
WT333(F4E4E1AF1293)	3.77	13105	2022-11-29 14:58:05.900	0.042	0.169	1.039	0.366	-0.122	-0.305	3.658	-0.297	2.714	0	0	0	0	0	0	0
WT333(F4E4E1AF1293)	3.77	13105	2022-11-29 14:58:05.900	0.042	0.169	1.039	0.366	-0.122	-0.305	3.664	-0.297	2.741	0	0	0	0	0	0	0
WT333(F4E4E1AF1293)	3.77	13105	2022-11-29 14:58:05.900	0.042	0.169	1.039	0.366	-0.122	-0.305	3.664	-0.302	2.774	0	0	0	0	0	0	0
WT333(F4E4E1AF1293)	3.77	13105	2022-11-29 14:58:05.900	0.042	0.169	1.039	0.366	-0.122	-0.305	3.669	-0.302	2.802	0	0	0	0	0	0	0
WT222(CAA14FCCF874)	3.72	13105	2022-11-29 14:58:05.900	-0.009	0.011	1.012	-0.305	-0.244	-0.427	-0.527	-0.275	84.611	0	0	0	0	0	0	0
WT222(CAA14FCCF874)	3.72	13105	2022-11-29 14:58:05.900	-0.009	0.011	1.012	-0.305	-0.244	-0.427	-0.533	-0.28	84.611	0	0	0	0	0	0	0
WT222(CAA14FCCF874)	3.72	13105	2022-11-29 14:58:05.900	-0.009	0.011	1.012	-0.305	-0.244	-0.427	-0.533	-0.28	84.611	0	0	0	0	0	0	0
WT222(CAA14FCCF874)	3.72	13105	2022-11-29 14:58:05.900	0.015	-0.004	1.01	-1.038	-0.122	-0.549	-0.538	-0.28	84.606	0	0	0	0	0	0	0
WT222(CAA14FCCF874)	3.72	13105	2022-11-29 14:58:05.900	0.015	-0.004	1.01	-1.038	-0.122	-0.549	-0.544	-0.28	84.606	0	0	0	0	0	0	0
WT222(CAA14FCCF874)	3.72	13105	2022-11-29 14:58:05.900	0.015	-0.004	1.01	-1.038	-0.122	-0.549	-0.549	-0.28	84.6	0	0	0	0	0	0	0
WT222(CAA14FCCF874)	3.72	13105	2022-11-29 14:58:05.900	-0.025	-0.005	1.005	-0.244	0	-0.061	-0.549	-0.28	84.6	0	0	0	0	0	0	0
WT222(CAA14FCCF874)	3.72	13105	2022-11-29 14:58:05.900	-0.025	-0.005	1.005	-0.244	0	-0.061	-0.549	-0.28	84.6	0	0	0	0	0	0	0
WT111(DD045F3F1DEA)	3.72	13108	2022-11-29 14:58:05.916	0.011	0.404	0.932	0	0	0	23.275	-0.621	-16.419	0	0	0	0	0	0	0
WT111(DD045F3F1DEA)	3.72	13108	2022-11-29 14:58:05.916	0.011	0.404	0.932	0	0	0	23.275	-0.621	-16.419	0	0	0	0	0	0	0
WT111(DD045F3F1DEA)	3.72	13108	2022-11-29 14:58:05.916	0.011	0.404	0.932	0	0	0	23.275	-0.621	-16.419	0	0	0	0	0	0	0
WT111(DD045F3F1DEA)	3.72	13108	2022-11-29 14:58:05.916	0.011	0.397	0.93	0	0	0	23.275	-0.621	-16.419	0	0	0	0	0	0	0
WT111(DD045F3F1DEA)	3.72	13108	2022-11-29 14:58:05.916	0.011	0.397	0.93	0	0	0	23.275	-0.621	-16.419	0	0	0	0	0	0	0
WT111(DD045F3F1DEA)	3.72	13108	2022-11-29 14:58:05.916	0.011	0.397	0.93	0	0	0	23.275	-0.621	-16.419	0	0	0	0	0	0	0
WT111(DD045F3F1DEA)	3.72	13108	2022-11-29 14:58:05.916	0.011	0.397	0.93	0	0	0	23.275	-0.621	-16.419	0	0	0	0	0	0	0
WT111(DD045F3F1DEA)	3.72	13108	2022-11-29 14:58:05.916	0.01	0.401	0.932	0	0	0	23.275	-0.621	-16.419	0	0	0	0	0	0	0
WT333(F4E4E1AF1293)	3.77	13105	2022-11-29 14:58:05.932	-0.022	0.018	0.991	-0.854	-0.183	-0.61	3.669	-0.302	2.829	0	0	0	0	0	0	0
WT333(F4E4E1AF1293)	3.77	13105	2022-11-29 14:58:05.932	-0.022	0.018	0.991	-0.854	-0.183	-0.61	3.669	-0.302	2.856	0	0	0	0	0	0	0
WT333(F4E4E1AF1293)	3.77	13105	2022-11-29 14:58:05.932	-0.022	0.018	0.991	-0.854	-0.183	-0.61	3.664	-0.302	2.884	0	0	0	0	0	0	0
WT333(F4E4E1AF1293)	3.77	13105	2022-11-29 14:58:05.932	-0.022	0.018	0.991	-0.854	-0.183	-0.61	3.658	-0.308	2.917	0	0	0	0	0	0	0
WT333(F4E4E1AF1293)	3.77	13105	2022-11-29 14:58:05.932	0.004	0.083	1.021	0.793	-0.244	0.366	3.664	-0.308	2.95	0	0	0	0	0	0	0
WT333(F4E4E1AF1293)	3.77	13105	2022-11-29 14:58:05.932	0.004	0.083	1.021	0.793	-0.244	0.366	3.669	-0.308	2.983	0	0	0	0	0	0	0
WT333(F4E4E1AF1293)	3.77	13105	2022-11-29 14:58:05.932	0.004	0.083	1.021	0.793	-0.244	0.366	3.675	-0.308	3.016	0	0	0	0	0	0	0
WT333(F4E4E1AF1293)	3.77	13105	2022-11-29 14:58:05.932	0.004	0.083	1.021	0.793	-0.244	0.366	3.68	-0.308	3.049	0	0	0	0	0	0	0
WT222(CAA14FCCF874)	3.72	13105	2022-11-29 14:58:05.932	-0.025	-0.005	1.005	-0.244	0	-0.061	-0.555	-0.28	84.6	0	0	0	0	0	0	0
WT222(CAA14FCCF874)	3.72	13105	2022-11-29 14:58:05.932	-0.025	-0.005	1.005	-0.244	0	-0.061	-0.555	-0.28	84.6	0	0	0	0	0	0	0
WT222(CAA14FCCF874)	3.72	13105	2022-11-29 14:58:05.932	0.036	-0.021	0.998	-0.061	-0.366	0	-0.555	-0.28	84.6	0	0	0	0	0	0	0
WT222(CAA14FCCF874)	3.72	13105	2022-11-29 14:58:05.932	0.036	-0.021	0.998	-0.061	-0.366	0	-0.555	-0.28	84.6	0	0	0	0	0	0	0
WT222(CAA14FCCF874)	3.72	13105	2022-11-29 14:58:05.932	0.036	-0.021	0.998	-0.061	-0.366	0	-0.555	-0.286	84.6	0	0	0	0	0	0	0
WT222(CAA14FCCF874)	3.72	13105	2022-11-29 14:58:05.932	0.036	-0.021	0.998	-0.061	-0.366	0	-0.555	-0.286	84.606	0	0	0	0	0	0	0
WT222(CAA14FCCF874)	3.72	13105	2022-11-29 14:58:05.932	0.007	-0.002	1.003	-1.221	0.183	-0.183	-0.56	-0.286	84.606	0	0	0	0	0	0	0
WT222(CAA14FCCF874)	3.72	13105	2022-11-29 14:58:05.932	0.007	-0.002	1.003	-1.221	0.183	-0.183	-0.566	-0.286	84.6	0	0	0	0	0	0	0
WT222(CAA14FCCF874)	3.72	13105	2022-11-29 14:58:05.932	0.007	-0.002	1.003	-1.221	0.183	-0.183	-0.571	-0.286	84.6	0	0	0	0	0	0	0
WT222(CAA14FCCF874)	3.72	13105	2022-11-29 14:58:05.932	0.007	-0.002	1.003	-1.221	0.183	-0.183	-0.582	-0.286	84.6	0	0	0	0	0	0	0
WT222(CAA14FCCF874)	3.72	13105	2022-11-29 14:58:05.932	0.029	-0.015	0.993	-0.305	-0.122	-0.488	-0.582	-0.286	84.6	0	0	0	0	0	0	0
WT222(CAA14FCCF874)	3.72	13105	2022-11-29 14:58:05.932	0.029	-0.015	0.993	-0.305	-0.122	-0.488	-0.582	-0.286	84.595	0	0	0	0	0	0	0
WT222(CAA14FCCF874)	3.72	13105	2022-11-29 14:58:05.932	0.029	-0.015	0.993	-0.305	-0.122	-0.488	-0.582	-0.286	84.595	0	0	0	0	0	0	0
WT222(CAA14FCCF874)	3.72	13105	2022-11-29 14:58:05.932	0.029	-0.015	0.993	-0.305	-0.122	-0.488	-0.588	-0.291	84.595	0	0	0	0	0	0	0
WT222(CAA14FCCF874)	3.72	13105	2022-11-29 14:58:05.932	-0.003	-0.022	0.992	0	-0.061	0.366	-0.588	-0.291	84.595	0	0	0	0	0	0	0
WT222(CAA14FCCF874)	3.72	13105	2022-11-29 14:58:05.932	-0.003	-0.022	0.992	0	-0.061	0.366	-0.588	-0.291	84.6	0	0	0	0	0	0	0
WT111(DD045F3F1DEA)	3.72	13108	2022-11-29 14:58:05.947	0.01	0.401	0.932	0	0	0	23.275	-0.621	-16.419	0	0	0	0	0	0	0
WT111(DD045F3F1DEA)	3.72	13108	2022-11-29 14:58:05.947	0.01	0.401	0.932	0	0	0	23.275	-0.621	-16.419	0	0	0	0	0	0	0
WT111(DD045F3F1DEA)	3.72	13108	2022-11-29 14:58:05.947	0.01	0.401	0.932	0	0	0	23.275	-0.621	-16.419	0	0	0	0	0	0	0
WT111(DD045F3F1DEA)	3.72	13108	2022-11-29 14:58:05.947	0.012	0.398	0.93	0	0	0	23.275	-0.621	-16.419	0	0	0	0	0	0	0
WT111(DD045F3F1DEA)	3.72	13108	2022-11-29 14:58:05.947	0.012	0.398	0.93	0	0	0	23.275	-0.621	-16.419	0	0	0	0	0	0	0
WT111(DD045F3F1DEA)	3.72	13108	2022-11-29 14:58:05.947	0.012	0.398	0.93	0	0	0	23.275	-0.621	-16.419	0	0	0	0	0	0	0
WT111(DD045F3F1DEA)	3.72	13108	2022-11-29 14:58:05.947	0.012	0.398	0.93	0	0	0	23.275	-0.621	-16.419	0	0	0	0	0	0	0
WT111(DD045F3F1DEA)	3.72	13108	2022-11-29 14:58:05.947	0.011	0.401	0.934	0	0	0	23.275	-0.621	-16.419	0	0	0	0	0	0	0
WT333(F4E4E1AF1293)	3.77	13105	2022-11-29 14:58:05.994	0.024	0.072	1.012	-2.747	0	-0.183	3.669	-0.308	3.082	0	0	0	0	0	0	0
WT333(F4E4E1AF1293)	3.77	13105	2022-11-29 14:58:05.994	0.024	0.072	1.012	-2.747	0	-0.183	3.658	-0.308	3.115	0	0	0	0	0	0	0
WT333(F4E4E1AF1293)	3.77	13105	2022-11-29 14:58:05.994	0.024	0.072	1.012	-2.747	0	-0.183	3.642	-0.308	3.148	0	0	0	0	0	0	0
WT333(F4E4E1AF1293)	3.77	13105	2022-11-29 14:58:05.994	0.024	0.072	1.012	-2.747	0	-0.183	3.631	-0.313	3.181	0	0	0	0	0	0	0
WT333(F4E4E1AF1293)	3.77	13105	2022-11-29 14:58:05.994	0.013	0.133	1.016	-1.953	-0.183	-0.916	3.625	-0.313	3.214	0	0	0	0	0	0	0
WT333(F4E4E1AF1293)	3.77	13105	2022-11-29 14:58:05.994	0.013	0.133	1.016	-1.953	-0.183	-0.916	3.615	-0.313	3.241	0	0	0	0	0	0	0
WT333(F4E4E1AF1293)	3.77	13105	2022-11-29 14:58:05.994	0.013	0.133	1.016	-1.953	-0.183	-0.916	3.609	-0.313	3.274	0	0	0	0	0	0	0
WT333(F4E4E1AF1293)	3.77	13105	2022-11-29 14:58:05.994	0.013	0.133	1.016	-1.953	-0.183	-0.916	3.604	-0.313	3.301	0	0	0	0	0	0	0
WT222(CAA14FCCF874)	3.72	13105	2022-11-29 14:58:06.025	-0.012	-0.017	1.004	-0.61	0.244	0.61	-0.626	-0.297	84.644	0	0	0	0	0	0	0
WT222(CAA14FCCF874)	3.72	13105	2022-11-29 14:58:06.025	-0.012	-0.017	1.004	-0.61	0.244	0.61	-0.632	-0.297	84.65	0	0	0	0	0	0	0
WT222(CAA14FCCF874)	3.72	13105	2022-11-29 14:58:06.025	-0.032	-0.005	0.998	0.488	0.061	-0.122	-0.632	-0.297	84.65	0	0	0	0	0	0	0
WT222(CAA14FCCF874)	3.72	13105	2022-11-29 14:58:06.025	-0.032	-0.005	0.998	0.488	0.061	-0.122	-0.626	-0.297	84.65	0	0	0	0	0	0	0
WT222(CAA14FCCF874)	3.72	13105	2022-11-29 14:58:06.025	-0.032	-0.005	0.998	0.488	0.061	-0.122	-0.626	-0.291	84.65	0	0	0	0	0	0	0
WT222(CAA14FCCF874)	3.72	13105	2022-11-29 14:58:06.025	-0.032	-0.005	0.998	0.488	0.061	-0.122	-0.626	-0.291	84.65	0	0	0	0	0	0	0
WT222(CAA14FCCF874)	3.72	13105	2022-11-29 14:58:06.025	0.021	-0.015	0.996	-0.244	-0.122	-0.305	-0.626	-0.291	84.65	0	0	0	0	0	0	0
WT222(CAA14FCCF874)	3.72	13105	2022-11-29 14:58:06.025	0.021	-0.015	0.996	-0.244	-0.122	-0.305	-0.626	-0.291	84.65	0	0	0	0	0	0	0
WT111(DD045F3F1DEA)	3.72	13108	2022-11-29 14:58:06.041	0.011	0.401	0.934	0	0	0	23.275	-0.621	-16.419	0	0	0	0	0	0	0
WT111(DD045F3F1DEA)	3.72	13108	2022-11-29 14:58:06.041	0.011	0.401	0.934	0	0	0	23.275	-0.621	-16.419	0	0	0	0	0	0	0
WT111(DD045F3F1DEA)	3.72	13108	2022-11-29 14:58:06.041	0.011	0.401	0.934	0	0	0	23.275	-0.621	-16.419	0	0	0	0	0	0	0
WT111(DD045F3F1DEA)	3.72	13108	2022-11-29 14:58:06.041	0.011	0.402	0.934	0	0	0	23.275	-0.621	-16.419	0	0	0	0	0	0	0
WT111(DD045F3F1DEA)	3.72	13108	2022-11-29 14:58:06.041	0.011	0.402	0.934	0	0	0	23.275	-0.621	-16.419	0	0	0	0	0	0	0
WT111(DD045F3F1DEA)	3.72	13108	2022-11-29 14:58:06.041	0.011	0.402	0.934	0	0	0	23.275	-0.621	-16.419	0	0	0	0	0	0	0
WT111(DD045F3F1DEA)	3.72	13108	2022-11-29 14:58:06.041	0.011	0.402	0.934	0	0	0	23.275	-0.621	-16.419	0	0	0	0	0	0	0
WT111(DD045F3F1DEA)	3.72	13108	2022-11-29 14:58:06.041	0.011	0.4	0.931	0	0	0	23.275	-0.621	-16.419	0	0	0	0	0	0	0
WT333(F4E4E1AF1293)	3.77	13105	2022-11-29 14:58:06.041	0.017	-0.017	1.011	-5.798	0.122	0.427	3.576	-0.313	3.34	0	0	0	0	0	0	0
WT333(F4E4E1AF1293)	3.77	13105	2022-11-29 14:58:06.041	0.017	-0.017	1.011	-5.798	0.122	0.427	3.549	-0.313	3.378	0	0	0	0	0	0	0
WT333(F4E4E1AF1293)	3.77	13105	2022-11-29 14:58:06.041	0.017	-0.017	1.011	-5.798	0.122	0.427	3.521	-0.313	3.417	0	0	0	0	0	0	0
WT333(F4E4E1AF1293)	3.77	13105	2022-11-29 14:58:06.041	0.017	-0.017	1.011	-5.798	0.122	0.427	3.494	-0.313	3.455	0	0	0	0	0	0	0
WT333(F4E4E1AF1293)	3.77	13105	2022-11-29 14:58:06.041	-0.007	0.089	0.992	-4.395	-0.244	1.099	3.472	-0.319	3.499	0	0	0	0	0	0	0
WT333(F4E4E1AF1293)	3.77	13105	2022-11-29 14:58:06.041	-0.007	0.089	0.992	-4.395	-0.244	1.099	3.455	-0.319	3.543	0	0	0	0	0	0	0
WT333(F4E4E1AF1293)	3.77	13105	2022-11-29 14:58:06.041	-0.007	0.089	0.992	-4.395	-0.244	1.099	3.433	-0.319	3.587	0	0	0	0	0	0	0
WT333(F4E4E1AF1293)	3.77	13105	2022-11-29 14:58:06.041	-0.007	0.089	0.992	-4.395	-0.244	1.099	3.411	-0.324	3.631	0	0	0	0	0	0	0
WT333(F4E4E1AF1293)	3.77	13105	2022-11-29 14:58:06.041	0.003	0.025	1.007	-7.568	0.732	0	3.373	-0.319	3.669	0	0	0	0	0	0	0
WT333(F4E4E1AF1293)	3.77	13105	2022-11-29 14:58:06.041	0.003	0.025	1.007	-7.568	0.732	0	3.34	-0.313	3.708	0	0	0	0	0	0	0
WT333(F4E4E1AF1293)	3.77	13105	2022-11-29 14:58:06.041	0.003	0.025	1.007	-7.568	0.732	0	3.301	-0.313	3.746	0	0	0	0	0	0	0
WT333(F4E4E1AF1293)	3.77	13105	2022-11-29 14:58:06.041	0.003	0.025	1.007	-7.568	0.732	0	3.263	-0.308	3.785	0	0	0	0	0	0	0
WT333(F4E4E1AF1293)	3.77	13105	2022-11-29 14:58:06.041	0.009	0.101	0.989	4.395	-0.244	1.648	3.285	-0.313	3.829	0	0	0	0	0	0	0
WT333(F4E4E1AF1293)	3.77	13105	2022-11-29 14:58:06.041	0.009	0.101	0.989	4.395	-0.244	1.648	3.312	-0.313	3.878	0	0	0	0	0	0	0
WT333(F4E4E1AF1293)	3.77	13105	2022-11-29 14:58:06.041	0.009	0.101	0.989	4.395	-0.244	1.648	3.334	-0.313	3.922	0	0	0	0	0	0	0
WT333(F4E4E1AF1293)	3.77	13105	2022-11-29 14:58:06.041	0.009	0.101	0.989	4.395	-0.244	1.648	3.356	-0.319	3.972	0	0	0	0	0	0	0
WT111(DD045F3F1DEA)	3.72	13108	2022-11-29 14:58:06.072	0.011	0.4	0.931	0	0	0	23.275	-0.621	-16.419	0	0	0	0	0	0	0
WT111(DD045F3F1DEA)	3.72	13108	2022-11-29 14:58:06.072	0.011	0.4	0.931	0	0	0	23.275	-0.621	-16.419	0	0	0	0	0	0	0
WT111(DD045F3F1DEA)	3.72	13108	2022-11-29 14:58:06.072	0.011	0.4	0.931	0	0	0	23.275	-0.621	-16.419	0	0	0	0	0	0	0
WT111(DD045F3F1DEA)	3.72	13108	2022-11-29 14:58:06.072	0.01	0.4	0.932	0	0	0	23.275	-0.621	-16.419	0	0	0	0	0	0	0
WT111(DD045F3F1DEA)	3.72	13108	2022-11-29 14:58:06.072	0.01	0.4	0.932	0	0	0	23.275	-0.621	-16.419	0	0	0	0	0	0	0
WT111(DD045F3F1DEA)	3.72	13108	2022-11-29 14:58:06.072	0.01	0.4	0.932	0	0	0	23.275	-0.621	-16.419	0	0	0	0	0	0	0
WT111(DD045F3F1DEA)	3.72	13108	2022-11-29 14:58:06.072	0.01	0.4	0.932	0	0	0	23.275	-0.621	-16.419	0	0	0	0	0	0	0
WT111(DD045F3F1DEA)	3.72	13108	2022-11-29 14:58:06.072	0.011	0.4	0.932	0	0	0	23.275	-0.621	-16.419	0	0	0	0	0	0	0
WT111(DD045F3F1DEA)	3.72	13108	2022-11-29 14:58:06.104	0.011	0.4	0.932	0	0	0	23.275	-0.621	-16.419	0	0	0	0	0	0	0
WT111(DD045F3F1DEA)	3.72	13108	2022-11-29 14:58:06.104	0.011	0.4	0.932	0	0	0	23.275	-0.621	-16.419	0	0	0	0	0	0	0
WT111(DD045F3F1DEA)	3.72	13108	2022-11-29 14:58:06.104	0.011	0.4	0.932	0	0	0	23.275	-0.621	-16.419	0	0	0	0	0	0	0
WT111(DD045F3F1DEA)	3.72	13108	2022-11-29 14:58:06.104	0.01	0.404	0.932	0	0	0	23.275	-0.621	-16.419	0	0	0	0	0	0	0
WT111(DD045F3F1DEA)	3.72	13108	2022-11-29 14:58:06.104	0.01	0.404	0.932	0	0	0	23.275	-0.621	-16.419	0	0	0	0	0	0	0
WT111(DD045F3F1DEA)	3.72	13108	2022-11-29 14:58:06.104	0.01	0.404	0.932	0	0	0	23.275	-0.621	-16.419	0	0	0	0	0	0	0
WT111(DD045F3F1DEA)	3.72	13108	2022-11-29 14:58:06.104	0.01	0.404	0.932	0	0	0	23.275	-0.621	-16.419	0	0	0	0	0	0	0
WT111(DD045F3F1DEA)	3.72	13108	2022-11-29 14:58:06.104	0.01	0.398	0.93	0	0	0	23.275	-0.621	-16.419	0	0	0	0	0	0	0
WT333(F4E4E1AF1293)	3.77	13105	2022-11-29 14:58:06.104	0.019	0.139	1.031	0.732	-0.122	0.916	3.362	-0.319	4.016	0	0	0	0	0	0	0
WT333(F4E4E1AF1293)	3.77	13105	2022-11-29 14:58:06.104	0.019	0.139	1.031	0.732	-0.122	0.916	3.367	-0.319	4.059	0	0	0	0	0	0	0
WT333(F4E4E1AF1293)	3.77	13105	2022-11-29 14:58:06.104	0.019	0.139	1.031	0.732	-0.122	0.916	3.378	-0.319	4.103	0	0	0	0	0	0	0
WT333(F4E4E1AF1293)	3.77	13105	2022-11-29 14:58:06.104	0.019	0.139	1.031	0.732	-0.122	0.916	3.384	-0.319	4.147	0	0	0	0	0	0	0
WT333(F4E4E1AF1293)	3.77	13105	2022-11-29 14:58:06.104	0.032	0.044	1.006	-4.456	0.061	-0.732	3.367	-0.319	4.186	0	0	0	0	0	0	0
WT333(F4E4E1AF1293)	3.77	13105	2022-11-29 14:58:06.104	0.032	0.044	1.006	-4.456	0.061	-0.732	3.345	-0.319	4.224	0	0	0	0	0	0	0
WT333(F4E4E1AF1293)	3.77	13105	2022-11-29 14:58:06.104	0.032	0.044	1.006	-4.456	0.061	-0.732	3.329	-0.319	4.263	0	0	0	0	0	0	0
WT333(F4E4E1AF1293)	3.77	13105	2022-11-29 14:58:06.104	0.032	0.044	1.006	-4.456	0.061	-0.732	3.307	-0.319	4.301	0	0	0	0	0	0	0
WT222(CAA14FCCF874)	3.72	13105	2022-11-29 14:58:06.104	-0.004	-0.004	0.995	-0.854	-0.244	-0.671	-0.648	-0.302	84.639	0	0	0	0	0	0	0
WT222(CAA14FCCF874)	3.72	13105	2022-11-29 14:58:06.104	-0.004	-0.004	0.995	-0.854	-0.244	-0.671	-0.648	-0.308	84.633	0	0	0	0	0	0	0
WT222(CAA14FCCF874)	3.72	13105	2022-11-29 14:58:06.104	0.007	-0.055	1.009	0	-0.61	1.099	-0.648	-0.308	84.639	0	0	0	0	0	0	0
WT222(CAA14FCCF874)	3.72	13105	2022-11-29 14:58:06.104	0.007	-0.055	1.009	0	-0.61	1.099	-0.648	-0.313	84.644	0	0	0	0	0	0	0
WT222(CAA14FCCF874)	3.72	13105	2022-11-29 14:58:06.104	0.007	-0.055	1.009	0	-0.61	1.099	-0.654	-0.313	84.655	0	0	0	0	0	0	0
WT222(CAA14FCCF874)	3.72	13105	2022-11-29 14:58:06.104	0.007	-0.055	1.009	0	-0.61	1.099	-0.654	-0.319	84.661	0	0	0	0	0	0	0
WT222(CAA14FCCF874)	3.72	13105	2022-11-29 14:58:06.104	0.036	0.069	1.011	-0.793	0	-1.831	-0.659	-0.319	84.65	0	0	0	0	0	0	0
WT222(CAA14FCCF874)	3.72	13105	2022-11-29 14:58:06.104	0.036	0.069	1.011	-0.793	0	-1.831	-0.659	-0.319	84.644	0	0	0	0	0	0	0
WT111(DD045F3F1DEA)	3.72	13108	2022-11-29 14:58:06.135	0.01	0.398	0.93	0	0	0	23.275	-0.621	-16.419	0	0	0	0	0	0	0
WT111(DD045F3F1DEA)	3.72	13108	2022-11-29 14:58:06.135	0.01	0.398	0.93	0	0	0	23.275	-0.621	-16.419	0	0	0	0	0	0	0
WT111(DD045F3F1DEA)	3.72	13108	2022-11-29 14:58:06.135	0.01	0.398	0.93	0	0	0	23.275	-0.621	-16.419	0	0	0	0	0	0	0
WT111(DD045F3F1DEA)	3.72	13108	2022-11-29 14:58:06.135	0.012	0.399	0.93	0	0	0	23.275	-0.621	-16.419	0	0	0	0	0	0	0
WT111(DD045F3F1DEA)	3.72	13108	2022-11-29 14:58:06.135	0.012	0.399	0.93	0	0	0	23.275	-0.621	-16.419	0	0	0	0	0	0	0
WT111(DD045F3F1DEA)	3.72	13108	2022-11-29 14:58:06.135	0.012	0.399	0.93	0	0	0	23.275	-0.621	-16.419	0	0	0	0	0	0	0
WT111(DD045F3F1DEA)	3.72	13108	2022-11-29 14:58:06.135	0.012	0.399	0.93	0	0	0	23.275	-0.621	-16.419	0	0	0	0	0	0	0
WT111(DD045F3F1DEA)	3.72	13108	2022-11-29 14:58:06.135	0.011	0.406	0.933	0	0	0	23.275	-0.621	-16.419	0	0	0	0	0	0	0
WT222(CAA14FCCF874)	3.72	13105	2022-11-29 14:58:06.166	0.036	0.069	1.011	-0.793	0	-1.831	-0.665	-0.319	84.633	0	0	0	0	0	0	0
WT222(CAA14FCCF874)	3.72	13105	2022-11-29 14:58:06.166	0.036	0.069	1.011	-0.793	0	-1.831	-0.665	-0.319	84.622	0	0	0	0	0	0	0
WT222(CAA14FCCF874)	3.72	13105	2022-11-29 14:58:06.166	-0.013	-0.088	0.974	-0.977	-0.122	0.488	-0.67	-0.319	84.622	0	0	0	0	0	0	0
WT222(CAA14FCCF874)	3.72	13105	2022-11-29 14:58:06.166	-0.013	-0.088	0.974	-0.977	-0.122	0.488	-0.676	-0.324	84.628	0	0	0	0	0	0	0
WT222(CAA14FCCF874)	3.72	13105	2022-11-29 14:58:06.166	-0.013	-0.088	0.974	-0.977	-0.122	0.488	-0.681	-0.324	84.628	0	0	0	0	0	0	0
WT222(CAA14FCCF874)	3.72	13105	2022-11-29 14:58:06.166	-0.013	-0.088	0.974	-0.977	-0.122	0.488	-0.687	-0.324	84.633	0	0	0	0	0	0	0
WT222(CAA14FCCF874)	3.72	13105	2022-11-29 14:58:06.166	-0.011	0.021	1.01	0.671	-0.549	0	-0.681	-0.324	84.633	0	0	0	0	0	0	0
WT222(CAA14FCCF874)	3.72	13105	2022-11-29 14:58:06.166	-0.011	0.021	1.01	0.671	-0.549	0	-0.681	-0.33	84.639	0	0	0	0	0	0	0
WT111(DD045F3F1DEA)	3.72	13108	2022-11-29 14:58:06.228	0.011	0.406	0.933	0	0	0	23.275	-0.621	-16.419	0	0	0	0	0	0	0
WT111(DD045F3F1DEA)	3.72	13108	2022-11-29 14:58:06.228	0.011	0.406	0.933	0	0	0	23.275	-0.621	-16.419	0	0	0	0	0	0	0
WT111(DD045F3F1DEA)	3.72	13108	2022-11-29 14:58:06.228	0.011	0.406	0.933	0	0	0	23.275	-0.621	-16.419	0	0	0	0	0	0	0
WT111(DD045F3F1DEA)	3.72	13108	2022-11-29 14:58:06.228	0.011	0.397	0.936	0	0	0	23.275	-0.621	-16.419	0	0	0	0	0	0	0
WT111(DD045F3F1DEA)	3.72	13108	2022-11-29 14:58:06.228	0.011	0.397	0.936	0	0	0	23.275	-0.621	-16.419	0	0	0	0	0	0	0
WT111(DD045F3F1DEA)	3.72	13108	2022-11-29 14:58:06.228	0.011	0.397	0.936	0	0	0	23.275	-0.621	-16.419	0	0	0	0	0	0	0
WT111(DD045F3F1DEA)	3.72	13108	2022-11-29 14:58:06.228	0.011	0.397	0.936	0	0	0	23.275	-0.621	-16.419	0	0	0	0	0	0	0
WT111(DD045F3F1DEA)	3.72	13108	2022-11-29 14:58:06.228	0.011	0.407	0.931	0	0	0	23.275	-0.621	-16.419	0	0	0	0	0	0	0
WT111(DD045F3F1DEA)	3.72	13108	2022-11-29 14:58:06.228	0.011	0.407	0.931	0	0	0	23.275	-0.621	-16.419	0	0	0	0	0	0	0
WT111(DD045F3F1DEA)	3.72	13108	2022-11-29 14:58:06.228	0.011	0.407	0.931	0	0	0	23.275	-0.621	-16.419	0	0	0	0	0	0	0
WT111(DD045F3F1DEA)	3.72	13108	2022-11-29 14:58:06.228	0.011	0.407	0.931	0	0	0	23.275	-0.621	-16.419	0	0	0	0	0	0	0
WT111(DD045F3F1DEA)	3.72	13108	2022-11-29 14:58:06.228	0.01	0.395	0.929	0	0	0	23.275	-0.621	-16.419	0	0	0	0	0	0	0
WT111(DD045F3F1DEA)	3.72	13108	2022-11-29 14:58:06.228	0.01	0.395	0.929	0	0	0	23.275	-0.621	-16.419	0	0	0	0	0	0	0
WT111(DD045F3F1DEA)	3.72	13108	2022-11-29 14:58:06.228	0.01	0.395	0.929	0	0	0	23.275	-0.621	-16.419	0	0	0	0	0	0	0
WT111(DD045F3F1DEA)	3.72	13108	2022-11-29 14:58:06.228	0.01	0.395	0.929	0	0	0	23.275	-0.621	-16.419	0	0	0	0	0	0	0
WT111(DD045F3F1DEA)	3.72	13108	2022-11-29 14:58:06.228	0.01	0.397	0.93	0	0	0	23.275	-0.621	-16.419	0	0	0	0	0	0	0
WT111(DD045F3F1DEA)	3.72	13108	2022-11-29 14:58:06.260	0.01	0.397	0.93	0	0	0	23.275	-0.621	-16.419	0	0	0	0	0	0	0
WT111(DD045F3F1DEA)	3.72	13108	2022-11-29 14:58:06.260	0.01	0.397	0.93	0	0	0	23.275	-0.621	-16.419	0	0	0	0	0	0	0
WT111(DD045F3F1DEA)	3.72	13108	2022-11-29 14:58:06.260	0.01	0.397	0.93	0	0	0	23.275	-0.621	-16.419	0	0	0	0	0	0	0
WT111(DD045F3F1DEA)	3.72	13108	2022-11-29 14:58:06.260	0.012	0.407	0.931	0	0	0	23.275	-0.621	-16.419	0	0	0	0	0	0	0
WT111(DD045F3F1DEA)	3.72	13108	2022-11-29 14:58:06.260	0.012	0.407	0.931	0	0	0	23.275	-0.621	-16.419	0	0	0	0	0	0	0
WT111(DD045F3F1DEA)	3.72	13108	2022-11-29 14:58:06.260	0.012	0.407	0.931	0	0	0	23.275	-0.621	-16.419	0	0	0	0	0	0	0
WT111(DD045F3F1DEA)	3.72	13108	2022-11-29 14:58:06.260	0.012	0.407	0.931	0	0	0	23.275	-0.621	-16.419	0	0	0	0	0	0	0
WT111(DD045F3F1DEA)	3.72	13108	2022-11-29 14:58:06.260	0.011	0.406	0.933	0	0	0	23.275	-0.621	-16.419	0	0	0	0	0	0	0
WT111(DD045F3F1DEA)	3.72	13108	2022-11-29 14:58:06.275	0.011	0.406	0.933	0	0	0	23.275	-0.621	-16.419	0	0	0	0	0	0	0
WT111(DD045F3F1DEA)	3.72	13108	2022-11-29 14:58:06.275	0.011	0.406	0.933	0	0	0	23.275	-0.621	-16.419	0	0	0	0	0	0	0
WT111(DD045F3F1DEA)	3.72	13108	2022-11-29 14:58:06.275	0.011	0.406	0.933	0	0	0	23.275	-0.621	-16.419	0	0	0	0	0	0	0
WT111(DD045F3F1DEA)	3.72	13108	2022-11-29 14:58:06.275	0.01	0.392	0.927	0	0	0	23.275	-0.621	-16.419	0	0	0	0	0	0	0
WT111(DD045F3F1DEA)	3.72	13108	2022-11-29 14:58:06.275	0.01	0.392	0.927	0	0	0	23.275	-0.621	-16.419	0	0	0	0	0	0	0
WT111(DD045F3F1DEA)	3.72	13108	2022-11-29 14:58:06.275	0.01	0.392	0.927	0	0	0	23.275	-0.621	-16.419	0	0	0	0	0	0	0
WT111(DD045F3F1DEA)	3.72	13108	2022-11-29 14:58:06.275	0.01	0.392	0.927	0	0	0	23.275	-0.621	-16.419	0	0	0	0	0	0	0
WT111(DD045F3F1DEA)	3.72	13108	2022-11-29 14:58:06.275	0.011	0.399	0.929	0	0	0	23.275	-0.621	-16.419	0	0	0	0	0	0	0
WT333(F4E4E1AF1293)	3.77	13105	2022-11-29 14:58:06.291	-0.005	0.024	0.982	-1.709	-0.305	1.16	3.301	-0.324	4.345	0	0	0	0	0	0	0
WT333(F4E4E1AF1293)	3.77	13105	2022-11-29 14:58:06.291	-0.005	0.024	0.982	-1.709	-0.305	1.16	3.296	-0.324	4.395	0	0	0	0	0	0	0
WT333(F4E4E1AF1293)	3.77	13105	2022-11-29 14:58:06.291	-0.005	0.024	0.982	-1.709	-0.305	1.16	3.29	-0.33	4.444	0	0	0	0	0	0	0
WT333(F4E4E1AF1293)	3.77	13105	2022-11-29 14:58:06.291	-0.005	0.024	0.982	-1.709	-0.305	1.16	3.279	-0.33	4.493	0	0	0	0	0	0	0
WT333(F4E4E1AF1293)	3.77	13105	2022-11-29 14:58:06.291	-0.001	-0.093	0.999	9.155	0	0	3.329	-0.33	4.537	0	0	0	0	0	0	0
WT333(F4E4E1AF1293)	3.77	13105	2022-11-29 14:58:06.291	-0.001	-0.093	0.999	9.155	0	0	3.373	-0.33	4.581	0	0	0	0	0	0	0
WT333(F4E4E1AF1293)	3.77	13105	2022-11-29 14:58:06.291	-0.001	-0.093	0.999	9.155	0	0	3.417	-0.335	4.625	0	0	0	0	0	0	0
WT333(F4E4E1AF1293)	3.77	13105	2022-11-29 14:58:06.291	-0.001	-0.093	0.999	9.155	0	0	3.455	-0.335	4.669	0	0	0	0	0	0	0
WT111(DD045F3F1DEA)	3.72	13108	2022-11-29 14:58:06.307	0.011	0.399	0.929	0	0	0	23.275	-0.621	-16.419	0	0	0	0	0	0	0
WT111(DD045F3F1DEA)	3.72	13108	2022-11-29 14:58:06.307	0.011	0.399	0.929	0	0	0	23.275	-0.621	-16.419	0	0	0	0	0	0	0
WT111(DD045F3F1DEA)	3.72	13108	2022-11-29 14:58:06.307	0.011	0.399	0.929	0	0	0	23.275	-0.621	-16.419	0	0	0	0	0	0	0
WT111(DD045F3F1DEA)	3.72	13108	2022-11-29 14:58:06.307	0.012	0.409	0.936	0	0	0	23.275	-0.621	-16.419	0	0	0	0	0	0	0
WT111(DD045F3F1DEA)	3.72	13108	2022-11-29 14:58:06.307	0.012	0.409	0.936	0	0	0	23.275	-0.621	-16.419	0	0	0	0	0	0	0
WT111(DD045F3F1DEA)	3.72	13108	2022-11-29 14:58:06.307	0.012	0.409	0.936	0	0	0	23.275	-0.621	-16.419	0	0	0	0	0	0	0
WT111(DD045F3F1DEA)	3.72	13108	2022-11-29 14:58:06.307	0.012	0.409	0.936	0	0	0	23.275	-0.621	-16.419	0	0	0	0	0	0	0
WT111(DD045F3F1DEA)	3.72	13108	2022-11-29 14:58:06.307	0.012	0.399	0.931	0	0	0	23.275	-0.621	-16.419	0	0	0	0	0	0	0
WT333(F4E4E1AF1293)	3.77	13105	2022-11-29 14:58:06.322	-0.001	-0.021	0.992	-8.362	0.671	1.831	3.411	-0.33	4.724	0	0	0	0	0	0	0
WT333(F4E4E1AF1293)	3.77	13105	2022-11-29 14:58:06.322	-0.001	-0.021	0.992	-8.362	0.671	1.831	3.362	-0.33	4.785	0	0	0	0	0	0	0
WT333(F4E4E1AF1293)	3.77	13105	2022-11-29 14:58:06.322	-0.001	-0.021	0.992	-8.362	0.671	1.831	3.318	-0.33	4.839	0	0	0	0	0	0	0
WT333(F4E4E1AF1293)	3.77	13105	2022-11-29 14:58:06.322	-0.001	-0.021	0.992	-8.362	0.671	1.831	3.268	-0.324	4.894	0	0	0	0	0	0	0
WT333(F4E4E1AF1293)	3.77	13105	2022-11-29 14:58:06.322	-0.001	0.129	1.043	2.075	0	0.366	3.274	-0.324	4.944	0	0	0	0	0	0	0
WT333(F4E4E1AF1293)	3.77	13105	2022-11-29 14:58:06.322	-0.001	0.129	1.043	2.075	0	0.366	3.279	-0.33	4.993	0	0	0	0	0	0	0
WT333(F4E4E1AF1293)	3.77	13105	2022-11-29 14:58:06.322	-0.001	0.129	1.043	2.075	0	0.366	3.29	-0.33	5.043	0	0	0	0	0	0	0
[truncated: 24,001 more rows]

## Sheet: 1.5kg
设备名称	电压	版本	片上时间	加速度X(g)	加速度Y(g)	加速度Z(g)	角速度X(°/s)	角速度Y(°/s)	角速度Z(°/s)	角度X(°)	角度Y(°)	角度Z(°)	磁场X	磁场Y	磁场Z	四元数0	四元数1	四元数2	四元数3	状态
WT222(CAA14FCCF874)	3.74	13105	2022-11-29 14:46:24.371	0.075	-0.036	0.997	0	0	0	-2.049	-4.296	83.447	0	0	0	0	0	0	0
WT222(CAA14FCCF874)	3.74	13105	2022-11-29 14:46:24.371	0.075	-0.036	0.997	0	0	0	-2.049	-4.296	83.447	0	0	0	0	0	0	0
WT222(CAA14FCCF874)	3.74	13105	2022-11-29 14:46:24.371	0.075	-0.036	0.997	0	0	0	-2.049	-4.296	83.447	0	0	0	0	0	0	0
WT222(CAA14FCCF874)	3.74	13105	2022-11-29 14:46:24.371	0.075	-0.036	0.997	0	0	0	-2.049	-4.296	83.447	0	0	0	0	0	0	0
WT222(CAA14FCCF874)	3.74	13105	2022-11-29 14:46:24.371	0.075	-0.036	0.997	0	0	0	-2.049	-4.296	83.447	0	0	0	0	0	0	0
WT222(CAA14FCCF874)	3.74	13105	2022-11-29 14:46:24.371	0.075	-0.036	0.997	0	0	0	-2.049	-4.296	83.447	0	0	0	0	0	0	0
WT222(CAA14FCCF874)	3.74	13105	2022-11-29 14:46:24.371	0.075	-0.036	0.997	0	0	0	-2.049	-4.296	83.447	0	0	0	0	0	0	0
WT222(CAA14FCCF874)	3.74	13105	2022-11-29 14:46:24.371	0.075	-0.036	0.997	0	0	0	-2.049	-4.296	83.447	0	0	0	0	0	0	0
WT111(DD045F3F1DEA)	3.74	13108	2022-11-29 14:46:24.371	0.011	0.399	0.932	0	0	0	23.225	-0.659	-17.205	0	0	0	0	0	0	0
WT111(DD045F3F1DEA)	3.74	13108	2022-11-29 14:46:24.371	0.011	0.399	0.932	0	0	0	23.225	-0.659	-17.205	0	0	0	0	0	0	0
WT111(DD045F3F1DEA)	3.74	13108	2022-11-29 14:46:24.371	0.011	0.399	0.932	0	0	0	23.225	-0.659	-17.205	0	0	0	0	0	0	0
WT111(DD045F3F1DEA)	3.74	13108	2022-11-29 14:46:24.371	0.011	0.399	0.932	0	0	0	23.225	-0.659	-17.205	0	0	0	0	0	0	0
WT111(DD045F3F1DEA)	3.74	13108	2022-11-29 14:46:24.371	0.011	0.4	0.932	0	0	0	23.225	-0.659	-17.205	0	0	0	0	0	0	0
WT111(DD045F3F1DEA)	3.74	13108	2022-11-29 14:46:24.371	0.011	0.4	0.932	0	0	0	23.225	-0.659	-17.205	0	0	0	0	0	0	0
WT111(DD045F3F1DEA)	3.74	13108	2022-11-29 14:46:24.371	0.011	0.4	0.932	0	0	0	23.225	-0.659	-17.205	0	0	0	0	0	0	0
WT111(DD045F3F1DEA)	3.74	13108	2022-11-29 14:46:24.371	0.011	0.4	0.932	0	0	0	23.225	-0.659	-17.205	0	0	0	0	0	0	0
WT333(F4E4E1AF1293)	3.78	13105	2022-11-29 14:46:24.371	0.033	0.097	1.011	0	0	0	5.471	-1.884	0.115	0	0	0	0	0	0	0
WT333(F4E4E1AF1293)	3.78	13105	2022-11-29 14:46:24.387	0.033	0.097	1.011	0	0	0	5.471	-1.884	0.115	0	0	0	0	0	0	0
WT333(F4E4E1AF1293)	3.78	13105	2022-11-29 14:46:24.387	0.033	0.097	1.011	0	0	0	5.471	-1.884	0.115	0	0	0	0	0	0	0
WT333(F4E4E1AF1293)	3.78	13105	2022-11-29 14:46:24.387	0.033	0.097	1.011	0	0	0	5.471	-1.884	0.115	0	0	0	0	0	0	0
WT333(F4E4E1AF1293)	3.78	13105	2022-11-29 14:46:24.387	0.033	0.097	1.011	0	0	0	5.471	-1.884	0.115	0	0	0	0	0	0	0
WT333(F4E4E1AF1293)	3.78	13105	2022-11-29 14:46:24.387	0.033	0.097	1.011	0	0	0	5.471	-1.884	0.115	0	0	0	0	0	0	0
WT333(F4E4E1AF1293)	3.78	13105	2022-11-29 14:46:24.387	0.033	0.097	1.011	0	0	0	5.471	-1.884	0.115	0	0	0	0	0	0	0
WT333(F4E4E1AF1293)	3.78	13105	2022-11-29 14:46:24.387	0.033	0.097	1.011	0	0	0	5.471	-1.884	0.115	0	0	0	0	0	0	0
WT222(CAA14FCCF874)	3.74	13105	2022-11-29 14:46:24.387	0.075	-0.036	0.997	0	0	0	-2.049	-4.296	83.447	0	0	0	0	0	0	0
WT222(CAA14FCCF874)	3.74	13105	2022-11-29 14:46:24.387	0.075	-0.036	0.997	0	0	0	-2.049	-4.296	83.447	0	0	0	0	0	0	0
WT222(CAA14FCCF874)	3.74	13105	2022-11-29 14:46:24.387	0.075	-0.036	0.997	0	0	0	-2.049	-4.296	83.447	0	0	0	0	0	0	0
WT222(CAA14FCCF874)	3.74	13105	2022-11-29 14:46:24.387	0.075	-0.036	0.996	0	0	0	-2.049	-4.296	83.447	0	0	0	0	0	0	0
WT222(CAA14FCCF874)	3.74	13105	2022-11-29 14:46:24.387	0.075	-0.036	0.996	0	0	0	-2.049	-4.296	83.447	0	0	0	0	0	0	0
WT222(CAA14FCCF874)	3.74	13105	2022-11-29 14:46:24.387	0.075	-0.036	0.996	0	0	0	-2.049	-4.296	83.447	0	0	0	0	0	0	0
WT222(CAA14FCCF874)	3.74	13105	2022-11-29 14:46:24.387	0.075	-0.036	0.996	0	0	0	-2.049	-4.296	83.447	0	0	0	0	0	0	0
WT222(CAA14FCCF874)	3.74	13105	2022-11-29 14:46:24.387	0.075	-0.036	0.997	0	0	0	-2.049	-4.296	83.447	0	0	0	0	0	0	0
WT111(DD045F3F1DEA)	3.74	13108	2022-11-29 14:46:24.387	0.011	0.4	0.932	0	0	0	23.225	-0.659	-17.205	0	0	0	0	0	0	0
WT111(DD045F3F1DEA)	3.74	13108	2022-11-29 14:46:24.387	0.011	0.4	0.932	0	0	0	23.225	-0.659	-17.205	0	0	0	0	0	0	0
WT111(DD045F3F1DEA)	3.74	13108	2022-11-29 14:46:24.387	0.011	0.4	0.932	0	0	0	23.225	-0.659	-17.205	0	0	0	0	0	0	0
WT111(DD045F3F1DEA)	3.74	13108	2022-11-29 14:46:24.387	0.011	0.4	0.932	0	0	0	23.225	-0.659	-17.205	0	0	0	0	0	0	0
WT111(DD045F3F1DEA)	3.74	13108	2022-11-29 14:46:24.387	0.012	0.399	0.932	0	0	0	23.225	-0.659	-17.205	0	0	0	0	0	0	0
WT111(DD045F3F1DEA)	3.74	13108	2022-11-29 14:46:24.387	0.012	0.399	0.932	0	0	0	23.225	-0.659	-17.205	0	0	0	0	0	0	0
WT111(DD045F3F1DEA)	3.74	13108	2022-11-29 14:46:24.387	0.012	0.399	0.932	0	0	0	23.225	-0.659	-17.205	0	0	0	0	0	0	0
WT111(DD045F3F1DEA)	3.74	13108	2022-11-29 14:46:24.387	0.012	0.399	0.932	0	0	0	23.225	-0.659	-17.205	0	0	0	0	0	0	0
WT333(F4E4E1AF1293)	3.78	13105	2022-11-29 14:46:24.402	0.033	0.097	1.011	0	0	0	5.471	-1.884	0.115	0	0	0	0	0	0	0
WT333(F4E4E1AF1293)	3.78	13105	2022-11-29 14:46:24.402	0.033	0.097	1.012	0	0	0	5.471	-1.884	0.115	0	0	0	0	0	0	0
WT333(F4E4E1AF1293)	3.78	13105	2022-11-29 14:46:24.402	0.033	0.097	1.012	0	0	0	5.471	-1.884	0.115	0	0	0	0	0	0	0
WT333(F4E4E1AF1293)	3.78	13105	2022-11-29 14:46:24.402	0.033	0.097	1.012	0	0	0	5.471	-1.884	0.115	0	0	0	0	0	0	0
WT333(F4E4E1AF1293)	3.78	13105	2022-11-29 14:46:24.402	0.033	0.097	1.012	0	0	0	5.471	-1.884	0.115	0	0	0	0	0	0	0
WT333(F4E4E1AF1293)	3.78	13105	2022-11-29 14:46:24.402	0.034	0.096	1.011	0	0	0	5.471	-1.884	0.115	0	0	0	0	0	0	0
WT333(F4E4E1AF1293)	3.78	13105	2022-11-29 14:46:24.402	0.034	0.096	1.011	0	0	0	5.471	-1.884	0.115	0	0	0	0	0	0	0
WT333(F4E4E1AF1293)	3.78	13105	2022-11-29 14:46:24.402	0.034	0.096	1.011	0	0	0	5.471	-1.884	0.115	0	0	0	0	0	0	0
WT222(CAA14FCCF874)	3.74	13105	2022-11-29 14:46:24.434	0.075	-0.036	0.997	0	0	0	-2.049	-4.296	83.447	0	0	0	0	0	0	0
WT222(CAA14FCCF874)	3.74	13105	2022-11-29 14:46:24.434	0.075	-0.036	0.997	0	0	0	-2.049	-4.296	83.447	0	0	0	0	0	0	0
WT222(CAA14FCCF874)	3.74	13105	2022-11-29 14:46:24.434	0.075	-0.036	0.997	0	0	0	-2.049	-4.296	83.447	0	0	0	0	0	0	0
WT222(CAA14FCCF874)	3.74	13105	2022-11-29 14:46:24.434	0.075	-0.035	0.997	0	0	0	-2.049	-4.296	83.447	0	0	0	0	0	0	0
WT222(CAA14FCCF874)	3.74	13105	2022-11-29 14:46:24.434	0.075	-0.035	0.997	0	0	0	-2.049	-4.296	83.447	0	0	0	0	0	0	0
WT222(CAA14FCCF874)	3.74	13105	2022-11-29 14:46:24.434	0.075	-0.035	0.997	0	0	0	-2.049	-4.296	83.447	0	0	0	0	0	0	0
WT222(CAA14FCCF874)	3.74	13105	2022-11-29 14:46:24.434	0.075	-0.035	0.997	0	0	0	-2.049	-4.296	83.447	0	0	0	0	0	0	0
WT222(CAA14FCCF874)	3.74	13105	2022-11-29 14:46:24.434	0.075	-0.035	0.996	0	0	0	-2.049	-4.296	83.447	0	0	0	0	0	0	0
WT111(DD045F3F1DEA)	3.74	13108	2022-11-29 14:46:24.449	0.012	0.399	0.932	0	0	0	23.225	-0.659	-17.205	0	0	0	0	0	0	0
WT111(DD045F3F1DEA)	3.74	13108	2022-11-29 14:46:24.449	0.012	0.399	0.932	0	0	0	23.225	-0.659	-17.205	0	0	0	0	0	0	0
WT111(DD045F3F1DEA)	3.74	13108	2022-11-29 14:46:24.449	0.012	0.399	0.932	0	0	0	23.225	-0.659	-17.205	0	0	0	0	0	0	0
WT111(DD045F3F1DEA)	3.74	13108	2022-11-29 14:46:24.449	0.012	0.399	0.932	0	0	0	23.225	-0.659	-17.205	0	0	0	0	0	0	0
WT111(DD045F3F1DEA)	3.74	13108	2022-11-29 14:46:24.449	0.012	0.4	0.932	0	0	0	23.225	-0.659	-17.205	0	0	0	0	0	0	0
WT111(DD045F3F1DEA)	3.74	13108	2022-11-29 14:46:24.449	0.012	0.4	0.932	0	0	0	23.225	-0.659	-17.205	0	0	0	0	0	0	0
WT111(DD045F3F1DEA)	3.74	13108	2022-11-29 14:46:24.449	0.012	0.4	0.932	0	0	0	23.225	-0.659	-17.205	0	0	0	0	0	0	0
WT111(DD045F3F1DEA)	3.74	13108	2022-11-29 14:46:24.449	0.012	0.4	0.932	0	0	0	23.225	-0.659	-17.205	0	0	0	0	0	0	0
WT222(CAA14FCCF874)	3.74	13105	2022-11-29 14:46:24.465	0.075	-0.036	0.997	0	0	0	-2.049	-4.296	83.447	0	0	0	0	0	0	0
WT222(CAA14FCCF874)	3.74	13105	2022-11-29 14:46:24.465	0.075	-0.036	0.997	0	0	0	-2.049	-4.296	83.447	0	0	0	0	0	0	0
WT222(CAA14FCCF874)	3.74	13105	2022-11-29 14:46:24.465	0.075	-0.036	0.997	0	0	0	-2.049	-4.296	83.447	0	0	0	0	0	0	0
WT222(CAA14FCCF874)	3.74	13105	2022-11-29 14:46:24.465	0.075	-0.036	0.997	0	0	0	-2.049	-4.296	83.447	0	0	0	0	0	0	0
WT222(CAA14FCCF874)	3.74	13105	2022-11-29 14:46:24.465	0.075	-0.036	0.997	0	0	0	-2.049	-4.296	83.447	0	0	0	0	0	0	0
WT222(CAA14FCCF874)	3.74	13105	2022-11-29 14:46:24.465	0.075	-0.036	0.997	0	0	0	-2.049	-4.296	83.447	0	0	0	0	0	0	0
WT222(CAA14FCCF874)	3.74	13105	2022-11-29 14:46:24.465	0.075	-0.036	0.997	0	0	0	-2.049	-4.296	83.447	0	0	0	0	0	0	0
WT222(CAA14FCCF874)	3.74	13105	2022-11-29 14:46:24.465	0.075	-0.036	0.997	0	0	0	-2.049	-4.296	83.447	0	0	0	0	0	0	0
WT111(DD045F3F1DEA)	3.74	13108	2022-11-29 14:46:24.480	0.012	0.4	0.932	0	0	0	23.225	-0.659	-17.205	0	0	0	0	0	0	0
WT111(DD045F3F1DEA)	3.74	13108	2022-11-29 14:46:24.480	0.012	0.4	0.932	0	0	0	23.225	-0.659	-17.205	0	0	0	0	0	0	0
WT111(DD045F3F1DEA)	3.74	13108	2022-11-29 14:46:24.480	0.012	0.4	0.932	0	0	0	23.225	-0.659	-17.205	0	0	0	0	0	0	0
WT111(DD045F3F1DEA)	3.74	13108	2022-11-29 14:46:24.480	0.012	0.4	0.932	0	0	0	23.225	-0.659	-17.205	0	0	0	0	0	0	0
WT111(DD045F3F1DEA)	3.74	13108	2022-11-29 14:46:24.480	0.011	0.4	0.932	0	0	0	23.225	-0.659	-17.205	0	0	0	0	0	0	0
WT111(DD045F3F1DEA)	3.74	13108	2022-11-29 14:46:24.480	0.011	0.4	0.932	0	0	0	23.225	-0.659	-17.205	0	0	0	0	0	0	0
WT111(DD045F3F1DEA)	3.74	13108	2022-11-29 14:46:24.480	0.011	0.4	0.932	0	0	0	23.225	-0.659	-17.205	0	0	0	0	0	0	0
WT111(DD045F3F1DEA)	3.74	13108	2022-11-29 14:46:24.480	0.011	0.4	0.932	0	0	0	23.225	-0.659	-17.205	0	0	0	0	0	0	0
WT333(F4E4E1AF1293)	3.78	13105	2022-11-29 14:46:24.496	0.034	0.096	1.011	0	0	0	5.471	-1.884	0.115	0	0	0	0	0	0	0
WT333(F4E4E1AF1293)	3.78	13105	2022-11-29 14:46:24.496	0.033	0.097	1.011	0	0	0	5.471	-1.884	0.115	0	0	0	0	0	0	0
WT333(F4E4E1AF1293)	3.78	13105	2022-11-29 14:46:24.496	0.033	0.097	1.011	0	0	0	5.471	-1.884	0.115	0	0	0	0	0	0	0
WT333(F4E4E1AF1293)	3.78	13105	2022-11-29 14:46:24.496	0.033	0.097	1.011	0	0	0	5.471	-1.884	0.115	0	0	0	0	0	0	0
WT333(F4E4E1AF1293)	3.78	13105	2022-11-29 14:46:24.496	0.033	0.097	1.011	0	0	0	5.471	-1.884	0.115	0	0	0	0	0	0	0
WT333(F4E4E1AF1293)	3.78	13105	2022-11-29 14:46:24.496	0.033	0.097	1.011	0	0	0	5.471	-1.884	0.115	0	0	0	0	0	0	0
WT333(F4E4E1AF1293)	3.78	13105	2022-11-29 14:46:24.496	0.033	0.097	1.011	0	0	0	5.471	-1.884	0.115	0	0	0	0	0	0	0
WT333(F4E4E1AF1293)	3.78	13105	2022-11-29 14:46:24.496	0.033	0.097	1.011	0	0	0	5.471	-1.884	0.115	0	0	0	0	0	0	0
WT222(CAA14FCCF874)	3.74	13105	2022-11-29 14:46:24.496	0.075	-0.036	0.997	0	0	0	-2.049	-4.296	83.447	0	0	0	0	0	0	0
WT222(CAA14FCCF874)	3.74	13105	2022-11-29 14:46:24.496	0.075	-0.036	0.997	0	0	0	-2.049	-4.296	83.447	0	0	0	0	0	0	0
WT222(CAA14FCCF874)	3.74	13105	2022-11-29 14:46:24.496	0.075	-0.035	0.996	0	0	0	-2.049	-4.296	83.447	0	0	0	0	0	0	0
WT222(CAA14FCCF874)	3.74	13105	2022-11-29 14:46:24.496	0.075	-0.035	0.996	0	0	0	-2.049	-4.296	83.447	0	0	0	0	0	0	0
WT222(CAA14FCCF874)	3.74	13105	2022-11-29 14:46:24.496	0.075	-0.035	0.996	0	0	0	-2.049	-4.296	83.447	0	0	0	0	0	0	0
WT222(CAA14FCCF874)	3.74	13105	2022-11-29 14:46:24.496	0.075	-0.035	0.996	0	0	0	-2.049	-4.296	83.447	0	0	0	0	0	0	0
WT222(CAA14FCCF874)	3.74	13105	2022-11-29 14:46:24.496	0.075	-0.035	0.997	0	0	0	-2.049	-4.296	83.447	0	0	0	0	0	0	0
WT222(CAA14FCCF874)	3.74	13105	2022-11-29 14:46:24.496	0.075	-0.035	0.997	0	0	0	-2.049	-4.296	83.447	0	0	0	0	0	0	0
WT111(DD045F3F1DEA)	3.74	13108	2022-11-29 14:46:24.512	0.012	0.4	0.932	0	0	0	23.225	-0.659	-17.205	0	0	0	0	0	0	0
WT111(DD045F3F1DEA)	3.74	13108	2022-11-29 14:46:24.512	0.012	0.4	0.932	0	0	0	23.225	-0.659	-17.205	0	0	0	0	0	0	0
WT111(DD045F3F1DEA)	3.74	13108	2022-11-29 14:46:24.512	0.012	0.4	0.932	0	0	0	23.225	-0.659	-17.205	0	0	0	0	0	0	0
WT111(DD045F3F1DEA)	3.74	13108	2022-11-29 14:46:24.512	0.012	0.4	0.932	0	0	0	23.225	-0.659	-17.205	0	0	0	0	0	0	0
WT111(DD045F3F1DEA)	3.74	13108	2022-11-29 14:46:24.512	0.012	0.4	0.932	0	0	0	23.225	-0.659	-17.205	0	0	0	0	0	0	0
WT111(DD045F3F1DEA)	3.74	13108	2022-11-29 14:46:24.512	0.012	0.4	0.932	0	0	0	23.225	-0.659	-17.205	0	0	0	0	0	0	0
WT111(DD045F3F1DEA)	3.74	13108	2022-11-29 14:46:24.512	0.012	0.4	0.932	0	0	0	23.225	-0.659	-17.205	0	0	0	0	0	0	0
WT111(DD045F3F1DEA)	3.74	13108	2022-11-29 14:46:24.512	0.012	0.4	0.932	0	0	0	23.225	-0.659	-17.205	0	0	0	0	0	0	0
WT222(CAA14FCCF874)	3.74	13105	2022-11-29 14:46:24.527	0.075	-0.035	0.997	0	0	0	-2.049	-4.296	83.447	0	0	0	0	0	0	0
WT222(CAA14FCCF874)	3.74	13105	2022-11-29 14:46:24.527	0.075	-0.035	0.997	0	0	0	-2.049	-4.296	83.447	0	0	0	0	0	0	0
WT222(CAA14FCCF874)	3.74	13105	2022-11-29 14:46:24.527	0.074	-0.036	0.997	0	0	0	-2.049	-4.296	83.447	0	0	0	0	0	0	0
WT222(CAA14FCCF874)	3.74	13105	2022-11-29 14:46:24.527	0.074	-0.036	0.997	0	0	0	-2.049	-4.296	83.447	0	0	0	0	0	0	0
WT222(CAA14FCCF874)	3.74	13105	2022-11-29 14:46:24.527	0.074	-0.036	0.997	0	0	0	-2.049	-4.296	83.447	0	0	0	0	0	0	0
WT222(CAA14FCCF874)	3.74	13105	2022-11-29 14:46:24.527	0.074	-0.036	0.997	0	0	0	-2.049	-4.296	83.447	0	0	0	0	0	0	0
WT222(CAA14FCCF874)	3.74	13105	2022-11-29 14:46:24.527	0.075	-0.035	0.996	0	0	0	-2.049	-4.296	83.447	0	0	0	0	0	0	0
WT222(CAA14FCCF874)	3.74	13105	2022-11-29 14:46:24.527	0.075	-0.035	0.996	0	0	0	-2.049	-4.296	83.447	0	0	0	0	0	0	0
WT111(DD045F3F1DEA)	3.74	13108	2022-11-29 14:46:24.559	0.012	0.4	0.932	0	0	0	23.225	-0.659	-17.205	0	0	0	0	0	0	0
WT111(DD045F3F1DEA)	3.74	13108	2022-11-29 14:46:24.559	0.012	0.4	0.932	0	0	0	23.225	-0.659	-17.205	0	0	0	0	0	0	0
WT111(DD045F3F1DEA)	3.74	13108	2022-11-29 14:46:24.559	0.012	0.4	0.932	0	0	0	23.225	-0.659	-17.205	0	0	0	0	0	0	0
WT111(DD045F3F1DEA)	3.74	13108	2022-11-29 14:46:24.559	0.012	0.4	0.932	0	0	0	23.225	-0.659	-17.205	0	0	0	0	0	0	0
WT111(DD045F3F1DEA)	3.74	13108	2022-11-29 14:46:24.559	0.012	0.4	0.933	0	0	0	23.225	-0.659	-17.205	0	0	0	0	0	0	0
WT111(DD045F3F1DEA)	3.74	13108	2022-11-29 14:46:24.559	0.012	0.4	0.933	0	0	0	23.225	-0.659	-17.205	0	0	0	0	0	0	0
WT111(DD045F3F1DEA)	3.74	13108	2022-11-29 14:46:24.559	0.012	0.4	0.933	0	0	0	23.225	-0.659	-17.205	0	0	0	0	0	0	0
WT111(DD045F3F1DEA)	3.74	13108	2022-11-29 14:46:24.559	0.012	0.4	0.933	0	0	0	23.225	-0.659	-17.205	0	0	0	0	0	0	0
WT333(F4E4E1AF1293)	3.78	13105	2022-11-29 14:46:24.590	0.034	0.097	1.011	0	0	0	5.471	-1.884	0.115	0	0	0	0	0	0	0
WT333(F4E4E1AF1293)	3.78	13105	2022-11-29 14:46:24.590	0.033	0.096	1.011	0	0	0	5.471	-1.884	0.115	0	0	0	0	0	0	0
WT333(F4E4E1AF1293)	3.78	13105	2022-11-29 14:46:24.590	0.033	0.096	1.011	0	0	0	5.471	-1.884	0.115	0	0	0	0	0	0	0
WT333(F4E4E1AF1293)	3.78	13105	2022-11-29 14:46:24.590	0.033	0.096	1.011	0	0	0	5.471	-1.884	0.115	0	0	0	0	0	0	0
WT333(F4E4E1AF1293)	3.78	13105	2022-11-29 14:46:24.590	0.033	0.096	1.011	0	0	0	5.471	-1.884	0.115	0	0	0	0	0	0	0
WT333(F4E4E1AF1293)	3.78	13105	2022-11-29 14:46:24.590	0.034	0.098	1.011	0	0	0	5.471	-1.884	0.115	0	0	0	0	0	0	0
WT333(F4E4E1AF1293)	3.78	13105	2022-11-29 14:46:24.590	0.034	0.098	1.011	0	0	0	5.471	-1.884	0.115	0	0	0	0	0	0	0
WT333(F4E4E1AF1293)	3.78	13105	2022-11-29 14:46:24.590	0.034	0.098	1.011	0	0	0	5.471	-1.884	0.115	0	0	0	0	0	0	0
WT222(CAA14FCCF874)	3.74	13105	2022-11-29 14:46:24.590	0.075	-0.035	0.996	0	0	0	-2.049	-4.296	83.447	0	0	0	0	0	0	0
WT222(CAA14FCCF874)	3.74	13105	2022-11-29 14:46:24.590	0.075	-0.035	0.996	0	0	0	-2.049	-4.296	83.447	0	0	0	0	0	0	0
WT222(CAA14FCCF874)	3.74	13105	2022-11-29 14:46:24.590	0.075	-0.035	0.996	0	0	0	-2.049	-4.296	83.447	0	0	0	0	0	0	0
WT222(CAA14FCCF874)	3.74	13105	2022-11-29 14:46:24.590	0.075	-0.035	0.996	0	0	0	-2.049	-4.296	83.447	0	0	0	0	0	0	0
WT222(CAA14FCCF874)	3.74	13105	2022-11-29 14:46:24.590	0.075	-0.035	0.996	0	0	0	-2.049	-4.296	83.447	0	0	0	0	0	0	0
WT222(CAA14FCCF874)	3.74	13105	2022-11-29 14:46:24.590	0.075	-0.035	0.996	0	0	0	-2.049	-4.296	83.447	0	0	0	0	0	0	0
WT222(CAA14FCCF874)	3.74	13105	2022-11-29 14:46:24.590	0.075	-0.036	0.996	0	0	0	-2.049	-4.296	83.447	0	0	0	0	0	0	0
WT222(CAA14FCCF874)	3.74	13105	2022-11-29 14:46:24.590	0.075	-0.036	0.996	0	0	0	-2.049	-4.296	83.447	0	0	0	0	0	0	0
WT111(DD045F3F1DEA)	3.74	13108	2022-11-29 14:46:24.605	0.011	0.4	0.932	0	0	0	23.225	-0.659	-17.205	0	0	0	0	0	0	0
WT111(DD045F3F1DEA)	3.74	13108	2022-11-29 14:46:24.605	0.011	0.4	0.932	0	0	0	23.225	-0.659	-17.205	0	0	0	0	0	0	0
WT111(DD045F3F1DEA)	3.74	13108	2022-11-29 14:46:24.605	0.011	0.4	0.932	0	0	0	23.225	-0.659	-17.205	0	0	0	0	0	0	0
WT111(DD045F3F1DEA)	3.74	13108	2022-11-29 14:46:24.605	0.011	0.4	0.932	0	0	0	23.225	-0.659	-17.205	0	0	0	0	0	0	0
WT111(DD045F3F1DEA)	3.74	13108	2022-11-29 14:46:24.605	0.011	0.399	0.932	0	0	0	23.225	-0.659	-17.205	0	0	0	0	0	0	0
WT111(DD045F3F1DEA)	3.74	13108	2022-11-29 14:46:24.605	0.011	0.399	0.932	0	0	0	23.225	-0.659	-17.205	0	0	0	0	0	0	0
WT111(DD045F3F1DEA)	3.74	13108	2022-11-29 14:46:24.605	0.011	0.399	0.932	0	0	0	23.225	-0.659	-17.205	0	0	0	0	0	0	0
WT111(DD045F3F1DEA)	3.74	13108	2022-11-29 14:46:24.605	0.011	0.399	0.932	0	0	0	23.225	-0.659	-17.205	0	0	0	0	0	0	0
WT222(CAA14FCCF874)	3.74	13105	2022-11-29 14:46:24.621	0.075	-0.036	0.996	0	0	0	-2.049	-4.296	83.447	0	0	0	0	0	0	0
WT222(CAA14FCCF874)	3.74	13105	2022-11-29 14:46:24.621	0.075	-0.036	0.996	0	0	0	-2.049	-4.296	83.447	0	0	0	0	0	0	0
WT222(CAA14FCCF874)	3.74	13105	2022-11-29 14:46:24.621	0.075	-0.036	0.997	0	0	0	-2.049	-4.296	83.447	0	0	0	0	0	0	0
WT222(CAA14FCCF874)	3.74	13105	2022-11-29 14:46:24.621	0.075	-0.036	0.997	0	0	0	-2.049	-4.296	83.447	0	0	0	0	0	0	0
WT222(CAA14FCCF874)	3.74	13105	2022-11-29 14:46:24.621	0.075	-0.036	0.997	0	0	0	-2.049	-4.296	83.447	0	0	0	0	0	0	0
WT222(CAA14FCCF874)	3.74	13105	2022-11-29 14:46:24.621	0.075	-0.036	0.997	0	0	0	-2.049	-4.296	83.447	0	0	0	0	0	0	0
WT222(CAA14FCCF874)	3.74	13105	2022-11-29 14:46:24.621	0.075	-0.035	0.997	0	0	0	-2.049	-4.296	83.447	0	0	0	0	0	0	0
WT222(CAA14FCCF874)	3.74	13105	2022-11-29 14:46:24.621	0.075	-0.035	0.997	0	0	0	-2.049	-4.296	83.447	0	0	0	0	0	0	0
WT111(DD045F3F1DEA)	3.74	13108	2022-11-29 14:46:24.668	0.011	0.401	0.932	0	0	0	23.225	-0.659	-17.205	0	0	0	0	0	0	0
WT111(DD045F3F1DEA)	3.74	13108	2022-11-29 14:46:24.668	0.011	0.401	0.932	0	0	0	23.225	-0.659	-17.205	0	0	0	0	0	0	0
WT111(DD045F3F1DEA)	3.74	13108	2022-11-29 14:46:24.668	0.011	0.401	0.932	0	0	0	23.225	-0.659	-17.205	0	0	0	0	0	0	0
WT111(DD045F3F1DEA)	3.74	13108	2022-11-29 14:46:24.668	0.011	0.401	0.932	0	0	0	23.225	-0.659	-17.205	0	0	0	0	0	0	0
WT111(DD045F3F1DEA)	3.74	13108	2022-11-29 14:46:24.668	0.012	0.4	0.933	0	0	0	23.225	-0.659	-17.205	0	0	0	0	0	0	0
WT111(DD045F3F1DEA)	3.74	13108	2022-11-29 14:46:24.668	0.012	0.4	0.933	0	0	0	23.225	-0.659	-17.205	0	0	0	0	0	0	0
WT111(DD045F3F1DEA)	3.74	13108	2022-11-29 14:46:24.668	0.012	0.4	0.933	0	0	0	23.225	-0.659	-17.205	0	0	0	0	0	0	0
WT111(DD045F3F1DEA)	3.74	13108	2022-11-29 14:46:24.668	0.012	0.4	0.933	0	0	0	23.225	-0.659	-17.205	0	0	0	0	0	0	0
WT111(DD045F3F1DEA)	3.74	13108	2022-11-29 14:46:24.668	0.011	0.4	0.932	0	0	0	23.225	-0.659	-17.205	0	0	0	0	0	0	0
WT111(DD045F3F1DEA)	3.74	13108	2022-11-29 14:46:24.668	0.011	0.4	0.932	0	0	0	23.225	-0.659	-17.205	0	0	0	0	0	0	0
WT111(DD045F3F1DEA)	3.74	13108	2022-11-29 14:46:24.668	0.011	0.4	0.932	0	0	0	23.225	-0.659	-17.205	0	0	0	0	0	0	0
WT111(DD045F3F1DEA)	3.74	13108	2022-11-29 14:46:24.668	0.011	0.4	0.932	0	0	0	23.225	-0.659	-17.205	0	0	0	0	0	0	0
WT111(DD045F3F1DEA)	3.74	13108	2022-11-29 14:46:24.668	0.012	0.4	0.932	0	0	0	23.225	-0.659	-17.205	0	0	0	0	0	0	0
WT111(DD045F3F1DEA)	3.74	13108	2022-11-29 14:46:24.668	0.012	0.4	0.932	0	0	0	23.225	-0.659	-17.205	0	0	0	0	0	0	0
WT111(DD045F3F1DEA)	3.74	13108	2022-11-29 14:46:24.668	0.012	0.4	0.932	0	0	0	23.225	-0.659	-17.205	0	0	0	0	0	0	0
WT111(DD045F3F1DEA)	3.74	13108	2022-11-29 14:46:24.668	0.012	0.4	0.932	0	0	0	23.225	-0.659	-17.205	0	0	0	0	0	0	0
WT222(CAA14FCCF874)	3.74	13105	2022-11-29 14:46:24.715	0.075	-0.035	0.997	0	0	0	-2.049	-4.296	83.447	0	0	0	0	0	0	0
WT222(CAA14FCCF874)	3.74	13105	2022-11-29 14:46:24.715	0.075	-0.035	0.997	0	0	0	-2.049	-4.296	83.447	0	0	0	0	0	0	0
WT222(CAA14FCCF874)	3.74	13105	2022-11-29 14:46:24.715	0.075	-0.035	0.997	0	0	0	-2.049	-4.296	83.447	0	0	0	0	0	0	0
WT222(CAA14FCCF874)	3.74	13105	2022-11-29 14:46:24.715	0.075	-0.035	0.997	0	0	0	-2.049	-4.296	83.447	0	0	0	0	0	0	0
WT222(CAA14FCCF874)	3.74	13105	2022-11-29 14:46:24.715	0.075	-0.035	0.997	0	0	0	-2.049	-4.296	83.447	0	0	0	0	0	0	0
WT222(CAA14FCCF874)	3.74	13105	2022-11-29 14:46:24.715	0.075	-0.036	0.996	0	0	0	-2.049	-4.296	83.447	0	0	0	0	0	0	0
WT222(CAA14FCCF874)	3.74	13105	2022-11-29 14:46:24.715	0.075	-0.036	0.996	0	0	0	-2.049	-4.296	83.447	0	0	0	0	0	0	0
WT222(CAA14FCCF874)	3.74	13105	2022-11-29 14:46:24.715	0.075	-0.036	0.996	0	0	0	-2.049	-4.296	83.447	0	0	0	0	0	0	0
WT111(DD045F3F1DEA)	3.74	13108	2022-11-29 14:46:24.730	0.012	0.4	0.933	0	0	0	23.225	-0.659	-17.205	0	0	0	0	0	0	0
WT111(DD045F3F1DEA)	3.74	13108	2022-11-29 14:46:24.730	0.012	0.4	0.933	0	0	0	23.225	-0.659	-17.205	0	0	0	0	0	0	0
WT111(DD045F3F1DEA)	3.74	13108	2022-11-29 14:46:24.730	0.012	0.4	0.933	0	0	0	23.225	-0.659	-17.205	0	0	0	0	0	0	0
WT111(DD045F3F1DEA)	3.74	13108	2022-11-29 14:46:24.730	0.012	0.4	0.933	0	0	0	23.225	-0.659	-17.205	0	0	0	0	0	0	0
WT111(DD045F3F1DEA)	3.74	13108	2022-11-29 14:46:24.730	0.012	0.399	0.932	0	0	0	23.225	-0.659	-17.205	0	0	0	0	0	0	0
WT111(DD045F3F1DEA)	3.74	13108	2022-11-29 14:46:24.730	0.012	0.399	0.932	0	0	0	23.225	-0.659	-17.205	0	0	0	0	0	0	0
WT111(DD045F3F1DEA)	3.74	13108	2022-11-29 14:46:24.730	0.012	0.399	0.932	0	0	0	23.225	-0.659	-17.205	0	0	0	0	0	0	0
WT111(DD045F3F1DEA)	3.74	13108	2022-11-29 14:46:24.730	0.011	0.4	0.932	0	0	0	23.225	-0.659	-17.205	0	0	0	0	0	0	0
WT111(DD045F3F1DEA)	3.74	13108	2022-11-29 14:46:24.762	0.011	0.4	0.932	0	0	0	23.225	-0.659	-17.205	0	0	0	0	0	0	0
WT111(DD045F3F1DEA)	3.74	13108	2022-11-29 14:46:24.762	0.011	0.4	0.932	0	0	0	23.225	-0.659	-17.205	0	0	0	0	0	0	0
WT111(DD045F3F1DEA)	3.74	13108	2022-11-29 14:46:24.762	0.011	0.4	0.932	0	0	0	23.225	-0.659	-17.205	0	0	0	0	0	0	0
WT111(DD045F3F1DEA)	3.74	13108	2022-11-29 14:46:24.762	0.012	0.4	0.933	0	0	0	23.225	-0.659	-17.205	0	0	0	0	0	0	0
WT111(DD045F3F1DEA)	3.74	13108	2022-11-29 14:46:24.762	0.012	0.4	0.933	0	0	0	23.225	-0.659	-17.205	0	0	0	0	0	0	0
WT111(DD045F3F1DEA)	3.74	13108	2022-11-29 14:46:24.762	0.012	0.4	0.933	0	0	0	23.225	-0.659	-17.205	0	0	0	0	0	0	0
WT111(DD045F3F1DEA)	3.74	13108	2022-11-29 14:46:24.762	0.012	0.4	0.933	0	0	0	23.225	-0.659	-17.205	0	0	0	0	0	0	0
WT111(DD045F3F1DEA)	3.74	13108	2022-11-29 14:46:24.762	0.011	0.4	0.932	0	0	0	23.225	-0.659	-17.205	0	0	0	0	0	0	0
WT111(DD045F3F1DEA)	3.74	13108	2022-11-29 14:46:24.793	0.011	0.4	0.932	0	0	0	23.225	-0.659	-17.205	0	0	0	0	0	0	0
WT111(DD045F3F1DEA)	3.74	13108	2022-11-29 14:46:24.793	0.011	0.4	0.932	0	0	0	23.225	-0.659	-17.205	0	0	0	0	0	0	0
WT111(DD045F3F1DEA)	3.74	13108	2022-11-29 14:46:24.793	0.011	0.4	0.932	0	0	0	23.225	-0.659	-17.205	0	0	0	0	0	0	0
WT111(DD045F3F1DEA)	3.74	13108	2022-11-29 14:46:24.793	0.012	0.4	0.932	0	0	0	23.225	-0.659	-17.205	0	0	0	0	0	0	0
WT111(DD045F3F1DEA)	3.74	13108	2022-11-29 14:46:24.793	0.012	0.4	0.932	0	0	0	23.225	-0.659	-17.205	0	0	0	0	0	0	0
WT111(DD045F3F1DEA)	3.74	13108	2022-11-29 14:46:24.793	0.012	0.4	0.932	0	0	0	23.225	-0.659	-17.205	0	0	0	0	0	0	0
WT111(DD045F3F1DEA)	3.74	13108	2022-11-29 14:46:24.793	0.012	0.4	0.932	0	0	0	23.225	-0.659	-17.205	0	0	0	0	0	0	0
WT111(DD045F3F1DEA)	3.74	13108	2022-11-29 14:46:24.793	0.011	0.4	0.932	0	0	0	23.225	-0.659	-17.205	0	0	0	0	0	0	0
WT333(F4E4E1AF1293)	3.78	13105	2022-11-29 14:46:24.793	0.034	0.098	1.011	0	0	0	5.471	-1.884	0.115	0	0	0	0	0	0	0
WT333(F4E4E1AF1293)	3.78	13105	2022-11-29 14:46:24.793	0.033	0.097	1.011	0	0	0	5.471	-1.884	0.115	0	0	0	0	0	0	0
WT333(F4E4E1AF1293)	3.78	13105	2022-11-29 14:46:24.793	0.033	0.097	1.011	0	0	0	5.471	-1.884	0.115	0	0	0	0	0	0	0
WT333(F4E4E1AF1293)	3.78	13105	2022-11-29 14:46:24.793	0.033	0.097	1.011	0	0	0	5.471	-1.884	0.115	0	0	0	0	0	0	0
WT333(F4E4E1AF1293)	3.78	13105	2022-11-29 14:46:24.793	0.033	0.097	1.011	0	0	0	5.471	-1.884	0.115	0	0	0	0	0	0	0
WT333(F4E4E1AF1293)	3.78	13105	2022-11-29 14:46:24.793	0.033	0.097	1.011	0	0	0	5.471	-1.884	0.115	0	0	0	0	0	0	0
WT333(F4E4E1AF1293)	3.78	13105	2022-11-29 14:46:24.793	0.033	0.097	1.011	0	0	0	5.471	-1.884	0.115	0	0	0	0	0	0	0
WT333(F4E4E1AF1293)	3.78	13105	2022-11-29 14:46:24.793	0.033	0.097	1.011	0	0	0	5.471	-1.884	0.115	0	0	0	0	0	0	0
WT222(CAA14FCCF874)	3.74	13105	2022-11-29 14:46:24.793	0.075	-0.036	0.996	0	0	0	-2.049	-4.296	83.447	0	0	0	0	0	0	0
WT222(CAA14FCCF874)	3.74	13105	2022-11-29 14:46:24.793	0.075	-0.036	0.997	0	0	0	-2.049	-4.296	83.447	0	0	0	0	0	0	0
WT222(CAA14FCCF874)	3.74	13105	2022-11-29 14:46:24.793	0.075	-0.036	0.997	0	0	0	-2.049	-4.296	83.447	0	0	0	0	0	0	0
WT222(CAA14FCCF874)	3.74	13105	2022-11-29 14:46:24.793	0.075	-0.036	0.997	0	0	0	-2.049	-4.296	83.447	0	0	0	0	0	0	0
WT222(CAA14FCCF874)	3.74	13105	2022-11-29 14:46:24.793	0.075	-0.036	0.997	0	0	0	-2.049	-4.296	83.447	0	0	0	0	0	0	0
WT222(CAA14FCCF874)	3.74	13105	2022-11-29 14:46:24.793	0.075	-0.035	0.997	0	0	0	-2.049	-4.296	83.447	0	0	0	0	0	0	0
WT222(CAA14FCCF874)	3.74	13105	2022-11-29 14:46:24.793	0.075	-0.035	0.997	0	0	0	-2.049	-4.296	83.447	0	0	0	0	0	0	0
WT222(CAA14FCCF874)	3.74	13105	2022-11-29 14:46:24.793	0.075	-0.035	0.997	0	0	0	-2.049	-4.296	83.447	0	0	0	0	0	0	0
WT111(DD045F3F1DEA)	3.74	13108	2022-11-29 14:46:24.855	0.011	0.4	0.932	0	0	0	23.225	-0.659	-17.205	0	0	0	0	0	0	0
WT111(DD045F3F1DEA)	3.74	13108	2022-11-29 14:46:24.855	0.011	0.4	0.932	0	0	0	23.225	-0.659	-17.205	0	0	0	0	0	0	0
WT111(DD045F3F1DEA)	3.74	13108	2022-11-29 14:46:24.855	0.011	0.4	0.932	0	0	0	23.225	-0.659	-17.205	0	0	0	0	0	0	0
WT111(DD045F3F1DEA)	3.74	13108	2022-11-29 14:46:24.855	0.011	0.4	0.932	0	0	0	23.225	-0.659	-17.205	0	0	0	0	0	0	0
WT111(DD045F3F1DEA)	3.74	13108	2022-11-29 14:46:24.855	0.011	0.4	0.932	0	0	0	23.225	-0.659	-17.205	0	0	0	0	0	0	0
WT111(DD045F3F1DEA)	3.74	13108	2022-11-29 14:46:24.855	0.011	0.4	0.932	0	0	0	23.225	-0.659	-17.205	0	0	0	0	0	0	0
WT111(DD045F3F1DEA)	3.74	13108	2022-11-29 14:46:24.855	0.011	0.4	0.932	0	0	0	23.225	-0.659	-17.205	0	0	0	0	0	0	0
WT111(DD045F3F1DEA)	3.74	13108	2022-11-29 14:46:24.855	0.012	0.4	0.932	0	0	0	23.225	-0.659	-17.205	0	0	0	0	0	0	0
WT333(F4E4E1AF1293)	3.78	13105	2022-11-29 14:46:24.855	0.033	0.098	1.011	0	0	0	5.471	-1.884	0.115	0	0	0	0	0	0	0
WT333(F4E4E1AF1293)	3.78	13105	2022-11-29 14:46:24.855	0.033	0.097	1.011	0	0	0	5.471	-1.884	0.115	0	0	0	0	0	0	0
WT333(F4E4E1AF1293)	3.78	13105	2022-11-29 14:46:24.855	0.033	0.097	1.011	0	0	0	5.471	-1.884	0.115	0	0	0	0	0	0	0
WT333(F4E4E1AF1293)	3.78	13105	2022-11-29 14:46:24.855	0.033	0.097	1.011	0	0	0	5.471	-1.884	0.115	0	0	0	0	0	0	0
WT333(F4E4E1AF1293)	3.78	13105	2022-11-29 14:46:24.855	0.033	0.097	1.011	0	0	0	5.471	-1.884	0.115	0	0	0	0	0	0	0
WT333(F4E4E1AF1293)	3.78	13105	2022-11-29 14:46:24.855	0.033	0.097	1.011	0	0	0	5.471	-1.884	0.115	0	0	0	0	0	0	0
WT333(F4E4E1AF1293)	3.78	13105	2022-11-29 14:46:24.855	0.033	0.097	1.011	0	0	0	5.471	-1.884	0.115	0	0	0	0	0	0	0
WT333(F4E4E1AF1293)	3.78	13105	2022-11-29 14:46:24.855	0.033	0.097	1.011	0	0	0	5.471	-1.884	0.115	0	0	0	0	0	0	0
WT111(DD045F3F1DEA)	3.74	13108	2022-11-29 14:46:24.887	0.012	0.4	0.932	0	0	0	23.225	-0.659	-17.205	0	0	0	0	0	0	0
WT111(DD045F3F1DEA)	3.74	13108	2022-11-29 14:46:24.887	0.012	0.4	0.932	0	0	0	23.225	-0.659	-17.205	0	0	0	0	0	0	0
WT111(DD045F3F1DEA)	3.74	13108	2022-11-29 14:46:24.887	0.012	0.4	0.932	0	0	0	23.225	-0.659	-17.205	0	0	0	0	0	0	0
WT111(DD045F3F1DEA)	3.74	13108	2022-11-29 14:46:24.887	0.012	0.399	0.932	0	0	0	23.225	-0.659	-17.205	0	0	0	0	0	0	0
WT111(DD045F3F1DEA)	3.74	13108	2022-11-29 14:46:24.887	0.012	0.399	0.932	0	0	0	23.225	-0.659	-17.205	0	0	0	0	0	0	0
WT111(DD045F3F1DEA)	3.74	13108	2022-11-29 14:46:24.887	0.012	0.399	0.932	0	0	0	23.225	-0.659	-17.205	0	0	0	0	0	0	0
WT111(DD045F3F1DEA)	3.74	13108	2022-11-29 14:46:24.887	0.012	0.399	0.932	0	0	0	23.225	-0.659	-17.205	0	0	0	0	0	0	0
WT111(DD045F3F1DEA)	3.74	13108	2022-11-29 14:46:24.887	0.011	0.4	0.933	0	0	0	23.225	-0.659	-17.205	0	0	0	0	0	0	0
WT333(F4E4E1AF1293)	3.78	13105	2022-11-29 14:46:24.887	0.033	0.097	1.011	0	0	0	5.471	-1.884	0.115	0	0	0	0	0	0	0
WT333(F4E4E1AF1293)	3.78	13105	2022-11-29 14:46:24.887	0.033	0.097	1.011	0	0	0	5.471	-1.884	0.115	0	0	0	0	0	0	0
WT333(F4E4E1AF1293)	3.78	13105	2022-11-29 14:46:24.887	0.033	0.097	1.011	0	0	0	5.471	-1.884	0.115	0	0	0	0	0	0	0
WT333(F4E4E1AF1293)	3.78	13105	2022-11-29 14:46:24.887	0.033	0.097	1.011	0	0	0	5.471	-1.884	0.115	0	0	0	0	0	0	0
WT333(F4E4E1AF1293)	3.78	13105	2022-11-29 14:46:24.887	0.033	0.097	1.011	0	0	0	5.471	-1.884	0.115	0	0	0	0	0	0	0
WT333(F4E4E1AF1293)	3.78	13105	2022-11-29 14:46:24.887	0.033	0.097	1.011	0	0	0	5.471	-1.884	0.115	0	0	0	0	0	0	0
WT333(F4E4E1AF1293)	3.78	13105	2022-11-29 14:46:24.887	0.033	0.097	1.011	0	0	0	5.471	-1.884	0.115	0	0	0	0	0	0	0
WT333(F4E4E1AF1293)	3.78	13105	2022-11-29 14:46:24.887	0.033	0.097	1.011	0	0	0	5.471	-1.884	0.115	0	0	0	0	0	0	0
WT111(DD045F3F1DEA)	3.74	13108	2022-11-29 14:46:24.918	0.011	0.4	0.933	0	0	0	23.225	-0.659	-17.205	0	0	0	0	0	0	0
WT111(DD045F3F1DEA)	3.74	13108	2022-11-29 14:46:24.918	0.011	0.4	0.933	0	0	0	23.225	-0.659	-17.205	0	0	0	0	0	0	0
WT111(DD045F3F1DEA)	3.74	13108	2022-11-29 14:46:24.918	0.011	0.4	0.933	0	0	0	23.225	-0.659	-17.205	0	0	0	0	0	0	0
WT111(DD045F3F1DEA)	3.74	13108	2022-11-29 14:46:24.918	0.011	0.4	0.933	0	0	0	23.225	-0.659	-17.205	0	0	0	0	0	0	0
WT111(DD045F3F1DEA)	3.74	13108	2022-11-29 14:46:24.918	0.011	0.4	0.933	0	0	0	23.225	-0.659	-17.205	0	0	0	0	0	0	0
WT111(DD045F3F1DEA)	3.74	13108	2022-11-29 14:46:24.918	0.011	0.4	0.933	0	0	0	23.225	-0.659	-17.205	0	0	0	0	0	0	0
WT111(DD045F3F1DEA)	3.74	13108	2022-11-29 14:46:24.918	0.011	0.4	0.933	0	0	0	23.225	-0.659	-17.205	0	0	0	0	0	0	0
WT111(DD045F3F1DEA)	3.74	13108	2022-11-29 14:46:24.918	0.011	0.4	0.932	0	0	0	23.225	-0.659	-17.205	0	0	0	0	0	0	0
WT222(CAA14FCCF874)	3.74	13105	2022-11-29 14:46:24.949	0.075	-0.035	0.997	0	0	0	-2.049	-4.296	83.447	0	0	0	0	0	0	0
WT222(CAA14FCCF874)	3.74	13105	2022-11-29 14:46:24.949	0.075	-0.036	0.997	0	0	0	-2.049	-4.296	83.447	0	0	0	0	0	0	0
WT222(CAA14FCCF874)	3.74	13105	2022-11-29 14:46:24.949	0.075	-0.036	0.997	0	0	0	-2.049	-4.296	83.447	0	0	0	0	0	0	0
WT222(CAA14FCCF874)	3.74	13105	2022-11-29 14:46:24.949	0.075	-0.036	0.997	0	0	0	-2.049	-4.296	83.447	0	0	0	0	0	0	0
WT222(CAA14FCCF874)	3.74	13105	2022-11-29 14:46:24.949	0.075	-0.036	0.997	0	0	0	-2.049	-4.296	83.447	0	0	0	0	0	0	0
WT222(CAA14FCCF874)	3.74	13105	2022-11-29 14:46:24.949	0.075	-0.036	0.997	0	0	0	-2.049	-4.296	83.447	0	0	0	0	0	0	0
WT222(CAA14FCCF874)	3.74	13105	2022-11-29 14:46:24.949	0.075	-0.036	0.997	0	0	0	-2.049	-4.296	83.447	0	0	0	0	0	0	0
WT222(CAA14FCCF874)	3.74	13105	2022-11-29 14:46:24.949	0.075	-0.036	0.997	0	0	0	-2.049	-4.296	83.447	0	0	0	0	0	0	0
WT111(DD045F3F1DEA)	3.74	13108	2022-11-29 14:46:24.980	0.011	0.4	0.932	0	0	0	23.225	-0.659	-17.205	0	0	0	0	0	0	0
WT111(DD045F3F1DEA)	3.74	13108	2022-11-29 14:46:24.980	0.011	0.4	0.932	0	0	0	23.225	-0.659	-17.205	0	0	0	0	0	0	0
WT111(DD045F3F1DEA)	3.74	13108	2022-11-29 14:46:24.980	0.011	0.4	0.932	0	0	0	23.225	-0.659	-17.205	0	0	0	0	0	0	0
WT111(DD045F3F1DEA)	3.74	13108	2022-11-29 14:46:24.980	0.012	0.4	0.932	0	0	0	23.225	-0.659	-17.205	0	0	0	0	0	0	0
WT111(DD045F3F1DEA)	3.74	13108	2022-11-29 14:46:24.980	0.012	0.4	0.932	0	0	0	23.225	-0.659	-17.205	0	0	0	0	0	0	0
WT111(DD045F3F1DEA)	3.74	13108	2022-11-29 14:46:24.980	0.012	0.4	0.932	0	0	0	23.225	-0.659	-17.205	0	0	0	0	0	0	0
WT111(DD045F3F1DEA)	3.74	13108	2022-11-29 14:46:24.980	0.012	0.4	0.932	0	0	0	23.225	-0.659	-17.205	0	0	0	0	0	0	0
WT111(DD045F3F1DEA)	3.74	13108	2022-11-29 14:46:24.980	0.012	0.4	0.933	0	0	0	23.225	-0.659	-17.205	0	0	0	0	0	0	0
WT111(DD045F3F1DEA)	3.74	13108	2022-11-29 14:46:25.012	0.012	0.4	0.933	0	0	0	23.225	-0.659	-17.205	0	0	0	0	0	0	0
WT111(DD045F3F1DEA)	3.74	13108	2022-11-29 14:46:25.012	0.012	0.4	0.933	0	0	0	23.225	-0.659	-17.205	0	0	0	0	0	0	0
WT111(DD045F3F1DEA)	3.74	13108	2022-11-29 14:46:25.012	0.012	0.4	0.933	0	0	0	23.225	-0.659	-17.205	0	0	0	0	0	0	0
WT111(DD045F3F1DEA)	3.74	13108	2022-11-29 14:46:25.012	0.011	0.399	0.932	0	0	0	23.225	-0.659	-17.205	0	0	0	0	0	0	0
WT111(DD045F3F1DEA)	3.74	13108	2022-11-29 14:46:25.012	0.011	0.399	0.932	0	0	0	23.225	-0.659	-17.205	0	0	0	0	0	0	0
WT111(DD045F3F1DEA)	3.74	13108	2022-11-29 14:46:25.012	0.011	0.399	0.932	0	0	0	23.225	-0.659	-17.205	0	0	0	0	0	0	0
WT111(DD045F3F1DEA)	3.74	13108	2022-11-29 14:46:25.012	0.011	0.399	0.932	0	0	0	23.225	-0.659	-17.205	0	0	0	0	0	0	0
WT111(DD045F3F1DEA)	3.74	13108	2022-11-29 14:46:25.012	0.012	0.399	0.932	0	0	0	23.225	-0.659	-17.205	0	0	0	0	0	0	0
WT222(CAA14FCCF874)	3.74	13105	2022-11-29 14:46:25.012	0.075	-0.036	0.997	0	0	0	-2.049	-4.296	83.447	0	0	0	0	0	0	0
WT222(CAA14FCCF874)	3.74	13105	2022-11-29 14:46:25.012	0.075	-0.035	0.996	0	0	0	-2.049	-4.296	83.447	0	0	0	0	0	0	0
WT222(CAA14FCCF874)	3.74	13105	2022-11-29 14:46:25.012	0.075	-0.035	0.996	0	0	0	-2.049	-4.296	83.447	0	0	0	0	0	0	0
WT222(CAA14FCCF874)	3.74	13105	2022-11-29 14:46:25.012	0.075	-0.035	0.996	0	0	0	-2.049	-4.296	83.447	0	0	0	0	0	0	0
WT222(CAA14FCCF874)	3.74	13105	2022-11-29 14:46:25.012	0.075	-0.035	0.996	0	0	0	-2.049	-4.296	83.447	0	0	0	0	0	0	0
WT222(CAA14FCCF874)	3.74	13105	2022-11-29 14:46:25.012	0.075	-0.036	0.996	0	0	0	-2.049	-4.296	83.447	0	0	0	0	0	0	0
WT222(CAA14FCCF874)	3.74	13105	2022-11-29 14:46:25.012	0.075	-0.036	0.996	0	0	0	-2.049	-4.296	83.447	0	0	0	0	0	0	0
WT222(CAA14FCCF874)	3.74	13105	2022-11-29 14:46:25.012	0.075	-0.036	0.996	0	0	0	-2.049	-4.296	83.447	0	0	0	0	0	0	0
WT111(DD045F3F1DEA)	3.74	13108	2022-11-29 14:46:25.027	0.012	0.399	0.932	0	0	0	23.225	-0.659	-17.205	0	0	0	0	0	0	0
WT111(DD045F3F1DEA)	3.74	13108	2022-11-29 14:46:25.027	0.012	0.399	0.932	0	0	0	23.225	-0.659	-17.205	0	0	0	0	0	0	0
WT111(DD045F3F1DEA)	3.74	13108	2022-11-29 14:46:25.027	0.012	0.399	0.932	0	0	0	23.225	-0.659	-17.205	0	0	0	0	0	0	0
WT111(DD045F3F1DEA)	3.74	13108	2022-11-29 14:46:25.027	0.012	0.4	0.932	0	0	0	23.225	-0.659	-17.205	0	0	0	0	0	0	0
WT111(DD045F3F1DEA)	3.74	13108	2022-11-29 14:46:25.027	0.012	0.4	0.932	0	0	0	23.225	-0.659	-17.205	0	0	0	0	0	0	0
WT111(DD045F3F1DEA)	3.74	13108	2022-11-29 14:46:25.027	0.012	0.4	0.932	0	0	0	23.225	-0.659	-17.205	0	0	0	0	0	0	0
WT111(DD045F3F1DEA)	3.74	13108	2022-11-29 14:46:25.027	0.012	0.4	0.932	0	0	0	23.225	-0.659	-17.205	0	0	0	0	0	0	0
WT111(DD045F3F1DEA)	3.74	13108	2022-11-29 14:46:25.027	0.012	0.4	0.933	0	0	0	23.225	-0.659	-17.205	0	0	0	0	0	0	0
WT333(F4E4E1AF1293)	3.78	13105	2022-11-29 14:46:25.043	0.034	0.097	1.011	0	0	0	5.471	-1.884	0.115	0	0	0	0	0	0	0
WT333(F4E4E1AF1293)	3.78	13105	2022-11-29 14:46:25.043	0.034	0.097	1.011	0	0	0	5.471	-1.884	0.115	0	0	0	0	0	0	0
WT333(F4E4E1AF1293)	3.78	13105	2022-11-29 14:46:25.043	0.034	0.097	1.011	0	0	0	5.471	-1.884	0.115	0	0	0	0	0	0	0
WT333(F4E4E1AF1293)	3.78	13105	2022-11-29 14:46:25.043	0.034	0.097	1.011	0	0	0	5.471	-1.884	0.115	0	0	0	0	0	0	0
WT333(F4E4E1AF1293)	3.78	13105	2022-11-29 14:46:25.043	0.034	0.098	1.011	0	0	0	5.471	-1.884	0.115	0	0	0	0	0	0	0
WT333(F4E4E1AF1293)	3.78	13105	2022-11-29 14:46:25.043	0.034	0.098	1.011	0	0	0	5.471	-1.884	0.115	0	0	0	0	0	0	0
WT333(F4E4E1AF1293)	3.78	13105	2022-11-29 14:46:25.043	0.034	0.098	1.011	0	0	0	5.471	-1.884	0.115	0	0	0	0	0	0	0
WT333(F4E4E1AF1293)	3.78	13105	2022-11-29 14:46:25.043	0.034	0.098	1.011	0	0	0	5.471	-1.884	0.115	0	0	0	0	0	0	0
WT222(CAA14FCCF874)	3.74	13105	2022-11-29 14:46:25.043	0.075	-0.036	0.996	0	0	0	-2.049	-4.296	83.447	0	0	0	0	0	0	0
WT222(CAA14FCCF874)	3.74	13105	2022-11-29 14:46:25.043	0.075	-0.035	0.997	0	0	0	-2.049	-4.296	83.447	0	0	0	0	0	0	0
WT222(CAA14FCCF874)	3.74	13105	2022-11-29 14:46:25.043	0.075	-0.035	0.997	0	0	0	-2.049	-4.296	83.447	0	0	0	0	0	0	0
WT222(CAA14FCCF874)	3.74	13105	2022-11-29 14:46:25.043	0.075	-0.035	0.997	0	0	0	-2.049	-4.296	83.447	0	0	0	0	0	0	0
WT222(CAA14FCCF874)	3.74	13105	2022-11-29 14:46:25.043	0.075	-0.035	0.997	0	0	0	-2.049	-4.296	83.447	0	0	0	0	0	0	0
WT222(CAA14FCCF874)	3.74	13105	2022-11-29 14:46:25.043	0.075	-0.036	0.997	0	0	0	-2.049	-4.296	83.447	0	0	0	0	0	0	0
WT222(CAA14FCCF874)	3.74	13105	2022-11-29 14:46:25.043	0.075	-0.036	0.997	0	0	0	-2.049	-4.296	83.447	0	0	0	0	0	0	0
WT222(CAA14FCCF874)	3.74	13105	2022-11-29 14:46:25.043	0.075	-0.036	0.997	0	0	0	-2.049	-4.296	83.447	0	0	0	0	0	0	0
WT111(DD045F3F1DEA)	3.74	13108	2022-11-29 14:46:25.090	0.012	0.4	0.933	0	0	0	23.225	-0.659	-17.205	0	0	0	0	0	0	0
WT111(DD045F3F1DEA)	3.74	13108	2022-11-29 14:46:25.090	0.012	0.4	0.933	0	0	0	23.225	-0.659	-17.205	0	0	0	0	0	0	0
WT111(DD045F3F1DEA)	3.74	13108	2022-11-29 14:46:25.090	0.012	0.4	0.933	0	0	0	23.225	-0.659	-17.205	0	0	0	0	0	0	0
WT111(DD045F3F1DEA)	3.74	13108	2022-11-29 14:46:25.090	0.012	0.399	0.933	0	0	0	23.225	-0.659	-17.205	0	0	0	0	0	0	0
WT111(DD045F3F1DEA)	3.74	13108	2022-11-29 14:46:25.090	0.012	0.399	0.933	0	0	0	23.225	-0.659	-17.205	0	0	0	0	0	0	0
WT111(DD045F3F1DEA)	3.74	13108	2022-11-29 14:46:25.090	0.012	0.399	0.933	0	0	0	23.225	-0.659	-17.205	0	0	0	0	0	0	0
WT111(DD045F3F1DEA)	3.74	13108	2022-11-29 14:46:25.090	0.012	0.399	0.933	0	0	0	23.225	-0.659	-17.205	0	0	0	0	0	0	0
WT111(DD045F3F1DEA)	3.74	13108	2022-11-29 14:46:25.090	0.012	0.4	0.933	0	0	0	23.225	-0.659	-17.205	0	0	0	0	0	0	0
WT222(CAA14FCCF874)	3.74	13105	2022-11-29 14:46:25.137	0.075	-0.035	0.996	0	0	0	-2.049	-4.296	83.447	0	0	0	0	0	0	0
WT222(CAA14FCCF874)	3.74	13105	2022-11-29 14:46:25.137	0.075	-0.036	0.997	0	0	0	-2.049	-4.296	83.447	0	0	0	0	0	0	0
WT222(CAA14FCCF874)	3.74	13105	2022-11-29 14:46:25.137	0.075	-0.036	0.997	0	0	0	-2.049	-4.296	83.447	0	0	0	0	0	0	0
WT222(CAA14FCCF874)	3.74	13105	2022-11-29 14:46:25.137	0.075	-0.036	0.997	0	0	0	-2.049	-4.296	83.447	0	0	0	0	0	0	0
WT222(CAA14FCCF874)	3.74	13105	2022-11-29 14:46:25.137	0.075	-0.036	0.997	0	0	0	-2.049	-4.296	83.447	0	0	0	0	0	0	0
WT222(CAA14FCCF874)	3.74	13105	2022-11-29 14:46:25.137	0.075	-0.035	0.996	0	0	0	-2.049	-4.296	83.447	0	0	0	0	0	0	0
WT222(CAA14FCCF874)	3.74	13105	2022-11-29 14:46:25.137	0.075	-0.035	0.996	0	0	0	-2.049	-4.296	83.447	0	0	0	0	0	0	0
WT222(CAA14FCCF874)	3.74	13105	2022-11-29 14:46:25.137	0.075	-0.035	0.996	0	0	0	-2.049	-4.296	83.447	0	0	0	0	0	0	0
WT111(DD045F3F1DEA)	3.74	13108	2022-11-29 14:46:25.152	0.012	0.4	0.933	0	0	0	23.225	-0.659	-17.205	0	0	0	0	0	0	0
WT111(DD045F3F1DEA)	3.74	13108	2022-11-29 14:46:25.152	0.012	0.4	0.933	0	0	0	23.225	-0.659	-17.205	0	0	0	0	0	0	0
WT111(DD045F3F1DEA)	3.74	13108	2022-11-29 14:46:25.152	0.012	0.4	0.933	0	0	0	23.225	-0.659	-17.205	0	0	0	0	0	0	0
WT111(DD045F3F1DEA)	3.74	13108	2022-11-29 14:46:25.152	0.012	0.4	0.932	0	0	0	23.225	-0.659	-17.205	0	0	0	0	0	0	0
WT111(DD045F3F1DEA)	3.74	13108	2022-11-29 14:46:25.152	0.012	0.4	0.932	0	0	0	23.225	-0.659	-17.205	0	0	0	0	0	0	0
WT111(DD045F3F1DEA)	3.74	13108	2022-11-29 14:46:25.152	0.012	0.4	0.932	0	0	0	23.225	-0.659	-17.205	0	0	0	0	0	0	0
WT111(DD045F3F1DEA)	3.74	13108	2022-11-29 14:46:25.152	0.012	0.4	0.932	0	0	0	23.225	-0.659	-17.205	0	0	0	0	0	0	0
WT111(DD045F3F1DEA)	3.74	13108	2022-11-29 14:46:25.152	0.012	0.4	0.932	0	0	0	23.225	-0.659	-17.205	0	0	0	0	0	0	0
WT333(F4E4E1AF1293)	3.78	13105	2022-11-29 14:46:25.152	0.033	0.098	1.01	0	0	0	5.477	-1.884	0.115	0	0	0	0	0	0	0
WT333(F4E4E1AF1293)	3.78	13105	2022-11-29 14:46:25.152	0.033	0.098	1.01	0	0	0	5.477	-1.884	0.115	0	0	0	0	0	0	0
WT333(F4E4E1AF1293)	3.78	13105	2022-11-29 14:46:25.152	0.033	0.098	1.01	0	0	0	5.477	-1.884	0.115	0	0	0	0	0	0	0
WT333(F4E4E1AF1293)	3.78	13105	2022-11-29 14:46:25.152	0.033	0.098	1.01	0	0	0	5.477	-1.884	0.115	0	0	0	0	0	0	0
WT333(F4E4E1AF1293)	3.78	13105	2022-11-29 14:46:25.152	0.033	0.097	1.011	0	0	0	5.477	-1.884	0.115	0	0	0	0	0	0	0
WT333(F4E4E1AF1293)	3.78	13105	2022-11-29 14:46:25.152	0.033	0.097	1.011	0	0	0	5.477	-1.884	0.115	0	0	0	0	0	0	0
WT333(F4E4E1AF1293)	3.78	13105	2022-11-29 14:46:25.152	0.033	0.097	1.011	0	0	0	5.477	-1.884	0.115	0	0	0	0	0	0	0
WT333(F4E4E1AF1293)	3.78	13105	2022-11-29 14:46:25.152	0.033	0.097	1.011	0	0	0	5.477	-1.884	0.115	0	0	0	0	0	0	0
WT111(DD045F3F1DEA)	3.74	13108	2022-11-29 14:46:25.183	0.012	0.4	0.932	0	0	0	23.225	-0.659	-17.205	0	0	0	0	0	0	0
WT111(DD045F3F1DEA)	3.74	13108	2022-11-29 14:46:25.183	0.012	0.4	0.932	0	0	0	23.225	-0.659	-17.205	0	0	0	0	0	0	0
WT111(DD045F3F1DEA)	3.74	13108	2022-11-29 14:46:25.183	0.012	0.4	0.932	0	0	0	23.225	-0.659	-17.205	0	0	0	0	0	0	0
WT111(DD045F3F1DEA)	3.74	13108	2022-11-29 14:46:25.183	0.012	0.399	0.933	0	0	0	23.225	-0.659	-17.205	0	0	0	0	0	0	0
WT111(DD045F3F1DEA)	3.74	13108	2022-11-29 14:46:25.183	0.012	0.399	0.933	0	0	0	23.225	-0.659	-17.205	0	0	0	0	0	0	0
WT111(DD045F3F1DEA)	3.74	13108	2022-11-29 14:46:25.183	0.012	0.399	0.933	0	0	0	23.225	-0.659	-17.205	0	0	0	0	0	0	0
WT111(DD045F3F1DEA)	3.74	13108	2022-11-29 14:46:25.183	0.012	0.399	0.933	0	0	0	23.225	-0.659	-17.205	0	0	0	0	0	0	0
WT111(DD045F3F1DEA)	3.74	13108	2022-11-29 14:46:25.183	0.012	0.4	0.933	0	0	0	23.225	-0.659	-17.205	0	0	0	0	0	0	0
WT333(F4E4E1AF1293)	3.78	13105	2022-11-29 14:46:25.183	0.033	0.097	1.011	0	0	0	5.477	-1.884	0.115	0	0	0	0	0	0	0
WT333(F4E4E1AF1293)	3.78	13105	2022-11-29 14:46:25.183	0.033	0.097	1.011	0	0	0	5.477	-1.884	0.115	0	0	0	0	0	0	0
WT333(F4E4E1AF1293)	3.78	13105	2022-11-29 14:46:25.183	0.033	0.097	1.011	0	0	0	5.477	-1.884	0.115	0	0	0	0	0	0	0
WT333(F4E4E1AF1293)	3.78	13105	2022-11-29 14:46:25.183	0.033	0.097	1.011	0	0	0	5.477	-1.884	0.115	0	0	0	0	0	0	0
WT333(F4E4E1AF1293)	3.78	13105	2022-11-29 14:46:25.183	0.033	0.098	1.012	0	0	0	5.477	-1.884	0.115	0	0	0	0	0	0	0
WT333(F4E4E1AF1293)	3.78	13105	2022-11-29 14:46:25.183	0.033	0.098	1.012	0	0	0	5.477	-1.884	0.115	0	0	0	0	0	0	0
WT333(F4E4E1AF1293)	3.78	13105	2022-11-29 14:46:25.183	0.033	0.098	1.012	0	0	0	5.477	-1.884	0.115	0	0	0	0	0	0	0
WT333(F4E4E1AF1293)	3.78	13105	2022-11-29 14:46:25.183	0.033	0.098	1.012	0	0	0	5.477	-1.884	0.115	0	0	0	0	0	0	0
WT222(CAA14FCCF874)	3.74	13105	2022-11-29 14:46:25.183	0.075	-0.036	0.996	0	0	0	-2.049	-4.296	83.447	0	0	0	0	0	0	0
WT222(CAA14FCCF874)	3.74	13105	2022-11-29 14:46:25.183	0.075	-0.035	0.997	0	0	0	-2.049	-4.296	83.447	0	0	0	0	0	0	0
WT222(CAA14FCCF874)	3.74	13105	2022-11-29 14:46:25.183	0.075	-0.035	0.997	0	0	0	-2.049	-4.296	83.447	0	0	0	0	0	0	0
WT222(CAA14FCCF874)	3.74	13105	2022-11-29 14:46:25.183	0.075	-0.035	0.997	0	0	0	-2.049	-4.296	83.447	0	0	0	0	0	0	0
WT222(CAA14FCCF874)	3.74	13105	2022-11-29 14:46:25.183	0.075	-0.035	0.997	0	0	0	-2.049	-4.296	83.447	0	0	0	0	0	0	0
WT222(CAA14FCCF874)	3.74	13105	2022-11-29 14:46:25.183	0.075	-0.036	0.997	0	0	0	-2.049	-4.296	83.447	0	0	0	0	0	0	0
WT222(CAA14FCCF874)	3.74	13105	2022-11-29 14:46:25.183	0.075	-0.036	0.997	0	0	0	-2.049	-4.296	83.447	0	0	0	0	0	0	0
WT222(CAA14FCCF874)	3.74	13105	2022-11-29 14:46:25.183	0.075	-0.036	0.997	0	0	0	-2.049	-4.296	83.447	0	0	0	0	0	0	0
WT333(F4E4E1AF1293)	3.78	13105	2022-11-29 14:46:25.215	0.033	0.098	1.011	0	0	0	5.477	-1.884	0.115	0	0	0	0	0	0	0
WT333(F4E4E1AF1293)	3.78	13105	2022-11-29 14:46:25.215	0.033	0.098	1.011	0	0	0	5.477	-1.884	0.115	0	0	0	0	0	0	0
WT333(F4E4E1AF1293)	3.78	13105	2022-11-29 14:46:25.215	0.033	0.098	1.011	0	0	0	5.477	-1.884	0.115	0	0	0	0	0	0	0
WT333(F4E4E1AF1293)	3.78	13105	2022-11-29 14:46:25.215	0.033	0.098	1.011	0	0	0	5.477	-1.884	0.115	0	0	0	0	0	0	0
WT333(F4E4E1AF1293)	3.78	13105	2022-11-29 14:46:25.215	0.033	0.097	1.011	0	0	0	5.477	-1.884	0.115	0	0	0	0	0	0	0
WT333(F4E4E1AF1293)	3.78	13105	2022-11-29 14:46:25.215	0.033	0.097	1.011	0	0	0	5.477	-1.884	0.115	0	0	0	0	0	0	0
WT333(F4E4E1AF1293)	3.78	13105	2022-11-29 14:46:25.215	0.033	0.097	1.011	0	0	0	5.477	-1.884	0.115	0	0	0	0	0	0	0
WT333(F4E4E1AF1293)	3.78	13105	2022-11-29 14:46:25.215	0.033	0.097	1.011	0	0	0	5.477	-1.884	0.115	0	0	0	0	0	0	0
WT222(CAA14FCCF874)	3.74	13105	2022-11-29 14:46:25.215	0.075	-0.036	0.996	0	0	0	-2.049	-4.296	83.447	0	0	0	0	0	0	0
WT222(CAA14FCCF874)	3.74	13105	2022-11-29 14:46:25.215	0.075	-0.036	0.996	0	0	0	-2.049	-4.296	83.447	0	0	0	0	0	0	0
WT222(CAA14FCCF874)	3.74	13105	2022-11-29 14:46:25.215	0.075	-0.036	0.996	0	0	0	-2.049	-4.296	83.447	0	0	0	0	0	0	0
WT222(CAA14FCCF874)	3.74	13105	2022-11-29 14:46:25.215	0.075	-0.036	0.996	0	0	0	-2.049	-4.296	83.447	0	0	0	0	0	0	0
WT222(CAA14FCCF874)	3.74	13105	2022-11-29 14:46:25.215	0.075	-0.036	0.996	0	0	0	-2.049	-4.296	83.447	0	0	0	0	0	0	0
WT222(CAA14FCCF874)	3.74	13105	2022-11-29 14:46:25.215	0.075	-0.036	0.996	0	0	0	-2.043	-4.296	83.447	0	0	0	0	0	0	0
WT222(CAA14FCCF874)	3.74	13105	2022-11-29 14:46:25.215	0.075	-0.036	0.996	0	0	0	-2.043	-4.296	83.447	0	0	0	0	0	0	0
WT222(CAA14FCCF874)	3.74	13105	2022-11-29 14:46:25.215	0.075	-0.036	0.996	0	0	0	-2.043	-4.296	83.447	0	0	0	0	0	0	0
WT111(DD045F3F1DEA)	3.74	13108	2022-11-29 14:46:25.246	0.012	0.4	0.933	0	0	0	23.225	-0.659	-17.205	0	0	0	0	0	0	0
WT111(DD045F3F1DEA)	3.74	13108	2022-11-29 14:46:25.246	0.012	0.4	0.933	0	0	0	23.225	-0.659	-17.205	0	0	0	0	0	0	0
WT111(DD045F3F1DEA)	3.74	13108	2022-11-29 14:46:25.246	0.012	0.4	0.933	0	0	0	23.225	-0.659	-17.205	0	0	0	0	0	0	0
WT111(DD045F3F1DEA)	3.74	13108	2022-11-29 14:46:25.246	0.011	0.4	0.932	0	0	0	23.225	-0.659	-17.205	0	0	0	0	0	0	0
WT111(DD045F3F1DEA)	3.74	13108	2022-11-29 14:46:25.246	0.011	0.4	0.932	0	0	0	23.225	-0.659	-17.205	0	0	0	0	0	0	0
WT111(DD045F3F1DEA)	3.74	13108	2022-11-29 14:46:25.246	0.011	0.4	0.932	0	0	0	23.225	-0.659	-17.205	0	0	0	0	0	0	0
WT111(DD045F3F1DEA)	3.74	13108	2022-11-29 14:46:25.246	0.011	0.4	0.932	0	0	0	23.225	-0.659	-17.205	0	0	0	0	0	0	0
WT111(DD045F3F1DEA)	3.74	13108	2022-11-29 14:46:25.246	0.012	0.399	0.933	0	0	0	23.225	-0.659	-17.205	0	0	0	0	0	0	0
WT111(DD045F3F1DEA)	3.74	13108	2022-11-29 14:46:25.246	0.012	0.399	0.933	0	0	0	23.225	-0.659	-17.205	0	0	0	0	0	0	0
WT111(DD045F3F1DEA)	3.74	13108	2022-11-29 14:46:25.246	0.012	0.399	0.933	0	0	0	23.225	-0.659	-17.205	0	0	0	0	0	0	0
WT111(DD045F3F1DEA)	3.74	13108	2022-11-29 14:46:25.246	0.011	0.4	0.933	0	0	0	23.225	-0.659	-17.205	0	0	0	0	0	0	0
WT111(DD045F3F1DEA)	3.74	13108	2022-11-29 14:46:25.246	0.011	0.4	0.933	0	0	0	23.225	-0.659	-17.205	0	0	0	0	0	0	0
WT111(DD045F3F1DEA)	3.74	13108	2022-11-29 14:46:25.246	0.011	0.4	0.933	0	0	0	23.225	-0.659	-17.205	0	0	0	0	0	0	0
WT111(DD045F3F1DEA)	3.74	13108	2022-11-29 14:46:25.246	0.011	0.4	0.933	0	0	0	23.225	-0.659	-17.205	0	0	0	0	0	0	0
WT111(DD045F3F1DEA)	3.74	13108	2022-11-29 14:46:25.246	0.012	0.4	0.933	0	0	0	23.225	-0.659	-17.205	0	0	0	0	0	0	0
WT111(DD045F3F1DEA)	3.74	13108	2022-11-29 14:46:25.246	0.012	0.4	0.933	0	0	0	23.225	-0.659	-17.205	0	0	0	0	0	0	0
WT222(CAA14FCCF874)	3.74	13105	2022-11-29 14:46:25.246	0.075	-0.036	0.997	0	0	0	-2.043	-4.296	83.447	0	0	0	0	0	0	0
WT222(CAA14FCCF874)	3.74	13105	2022-11-29 14:46:25.246	0.075	-0.036	0.997	0	0	0	-2.043	-4.296	83.447	0	0	0	0	0	0	0
WT222(CAA14FCCF874)	3.74	13105	2022-11-29 14:46:25.246	0.075	-0.036	0.997	0	0	0	-2.043	-4.296	83.447	0	0	0	0	0	0	0
WT222(CAA14FCCF874)	3.74	13105	2022-11-29 14:46:25.246	0.075	-0.036	0.997	0	0	0	-2.043	-4.296	83.447	0	0	0	0	0	0	0
WT222(CAA14FCCF874)	3.74	13105	2022-11-29 14:46:25.246	0.075	-0.035	0.997	0	0	0	-2.043	-4.296	83.447	0	0	0	0	0	0	0
WT222(CAA14FCCF874)	3.74	13105	2022-11-29 14:46:25.246	0.075	-0.035	0.997	0	0	0	-2.043	-4.296	83.447	0	0	0	0	0	0	0
WT222(CAA14FCCF874)	3.74	13105	2022-11-29 14:46:25.246	0.075	-0.035	0.997	0	0	0	-2.043	-4.296	83.447	0	0	0	0	0	0	0
WT222(CAA14FCCF874)	3.74	13105	2022-11-29 14:46:25.246	0.075	-0.035	0.997	0	0	0	-2.043	-4.296	83.447	0	0	0	0	0	0	0
WT111(DD045F3F1DEA)	3.74	13108	2022-11-29 14:46:25.277	0.012	0.4	0.933	0	0	0	23.225	-0.659	-17.205	0	0	0	0	0	0	0
WT111(DD045F3F1DEA)	3.74	13108	2022-11-29 14:46:25.277	0.012	0.4	0.933	0	0	0	23.225	-0.659	-17.205	0	0	0	0	0	0	0
WT111(DD045F3F1DEA)	3.74	13108	2022-11-29 14:46:25.277	0.012	0.399	0.933	0	0	0	23.225	-0.659	-17.205	0	0	0	0	0	0	0
WT111(DD045F3F1DEA)	3.74	13108	2022-11-29 14:46:25.277	0.012	0.399	0.933	0	0	0	23.225	-0.659	-17.205	0	0	0	0	0	0	0
WT111(DD045F3F1DEA)	3.74	13108	2022-11-29 14:46:25.277	0.012	0.399	0.933	0	0	0	23.225	-0.659	-17.205	0	0	0	0	0	0	0
WT111(DD045F3F1DEA)	3.74	13108	2022-11-29 14:46:25.277	0.012	0.399	0.933	0	0	0	23.225	-0.659	-17.205	0	0	0	0	0	0	0
WT111(DD045F3F1DEA)	3.74	13108	2022-11-29 14:46:25.277	0.011	0.4	0.933	0	0	0	23.225	-0.659	-17.205	0	0	0	0	0	0	0
WT111(DD045F3F1DEA)	3.74	13108	2022-11-29 14:46:25.277	0.011	0.4	0.933	0	0	0	23.225	-0.659	-17.205	0	0	0	0	0	0	0
WT222(CAA14FCCF874)	3.74	13105	2022-11-29 14:46:25.277	0.075	-0.036	0.997	0	0	0	-2.043	-4.296	83.447	0	0	0	0	0	0	0
WT222(CAA14FCCF874)	3.74	13105	2022-11-29 14:46:25.277	0.075	-0.036	0.997	0	0	0	-2.043	-4.296	83.447	0	0	0	0	0	0	0
WT222(CAA14FCCF874)	3.74	13105	2022-11-29 14:46:25.277	0.075	-0.036	0.997	0	0	0	-2.043	-4.296	83.447	0	0	0	0	0	0	0
WT222(CAA14FCCF874)	3.74	13105	2022-11-29 14:46:25.277	0.075	-0.036	0.997	0	0	0	-2.043	-4.296	83.447	0	0	0	0	0	0	0
WT222(CAA14FCCF874)	3.74	13105	2022-11-29 14:46:25.277	0.075	-0.035	0.997	0	0	0	-2.043	-4.296	83.447	0	0	0	0	0	0	0
WT222(CAA14FCCF874)	3.74	13105	2022-11-29 14:46:25.277	0.075	-0.035	0.997	0	0	0	-2.043	-4.296	83.447	0	0	0	0	0	0	0
WT222(CAA14FCCF874)	3.74	13105	2022-11-29 14:46:25.277	0.075	-0.035	0.997	0	0	0	-2.043	-4.296	83.447	0	0	0	0	0	0	0
WT222(CAA14FCCF874)	3.74	13105	2022-11-29 14:46:25.277	0.075	-0.035	0.997	0	0	0	-2.043	-4.296	83.447	0	0	0	0	0	0	0
WT222(CAA14FCCF874)	3.74	13105	2022-11-29 14:46:25.277	0.074	-0.035	0.997	0	0	0	-2.043	-4.296	83.447	0	0	0	0	0	0	0
WT222(CAA14FCCF874)	3.74	13105	2022-11-29 14:46:25.277	0.074	-0.035	0.997	0	0	0	-2.043	-4.296	83.447	0	0	0	0	0	0	0
WT222(CAA14FCCF874)	3.74	13105	2022-11-29 14:46:25.277	0.074	-0.035	0.997	0	0	0	-2.043	-4.296	83.447	0	0	0	0	0	0	0
WT222(CAA14FCCF874)	3.74	13105	2022-11-29 14:46:25.277	0.074	-0.035	0.997	0	0	0	-2.043	-4.296	83.447	0	0	0	0	0	0	0
WT222(CAA14FCCF874)	3.74	13105	2022-11-29 14:46:25.277	0.075	-0.036	0.997	0	0	0	-2.043	-4.296	83.447	0	0	0	0	0	0	0
WT222(CAA14FCCF874)	3.74	13105	2022-11-29 14:46:25.277	0.075	-0.036	0.997	0	0	0	-2.043	-4.296	83.447	0	0	0	0	0	0	0
WT222(CAA14FCCF874)	3.74	13105	2022-11-29 14:46:25.277	0.075	-0.036	0.997	0	0	0	-2.043	-4.296	83.447	0	0	0	0	0	0	0
WT222(CAA14FCCF874)	3.74	13105	2022-11-29 14:46:25.277	0.075	-0.036	0.997	0	0	0	-2.043	-4.296	83.447	0	0	0	0	0	0	0
WT333(F4E4E1AF1293)	3.78	13105	2022-11-29 14:46:25.308	0.033	0.097	1.01	0	0	0	5.477	-1.884	0.115	0	0	0	0	0	0	0
WT333(F4E4E1AF1293)	3.78	13105	2022-11-29 14:46:25.308	0.033	0.097	1.01	0	0	0	5.477	-1.884	0.115	0	0	0	0	0	0	0
WT333(F4E4E1AF1293)	3.78	13105	2022-11-29 14:46:25.308	0.033	0.097	1.01	0	0	0	5.477	-1.884	0.115	0	0	0	0	0	0	0
WT333(F4E4E1AF1293)	3.78	13105	2022-11-29 14:46:25.308	0.033	0.097	1.01	0	0	0	5.477	-1.884	0.115	0	0	0	0	0	0	0
WT333(F4E4E1AF1293)	3.78	13105	2022-11-29 14:46:25.308	0.033	0.098	1.011	0	0	0	5.477	-1.884	0.115	0	0	0	0	0	0	0
WT333(F4E4E1AF1293)	3.78	13105	2022-11-29 14:46:25.308	0.033	0.098	1.011	0	0	0	5.477	-1.884	0.115	0	0	0	0	0	0	0
WT333(F4E4E1AF1293)	3.78	13105	2022-11-29 14:46:25.308	0.033	0.098	1.011	0	0	0	5.477	-1.884	0.115	0	0	0	0	0	0	0
WT333(F4E4E1AF1293)	3.78	13105	2022-11-29 14:46:25.308	0.033	0.098	1.011	0	0	0	5.477	-1.884	0.115	0	0	0	0	0	0	0
WT111(DD045F3F1DEA)	3.74	13108	2022-11-29 14:46:25.402	0.011	0.4	0.933	0	0	0	23.225	-0.659	-17.205	0	0	0	0	0	0	0
WT111(DD045F3F1DEA)	3.74	13108	2022-11-29 14:46:25.402	0.011	0.4	0.933	0	0	0	23.225	-0.659	-17.205	0	0	0	0	0	0	0
WT111(DD045F3F1DEA)	3.74	13108	2022-11-29 14:46:25.402	0.011	0.4	0.933	0	0	0	23.225	-0.659	-17.205	0	0	0	0	0	0	0
WT111(DD045F3F1DEA)	3.74	13108	2022-11-29 14:46:25.402	0.011	0.4	0.933	0	0	0	23.225	-0.659	-17.205	0	0	0	0	0	0	0
WT111(DD045F3F1DEA)	3.74	13108	2022-11-29 14:46:25.402	0.011	0.4	0.933	0	0	0	23.225	-0.659	-17.205	0	0	0	0	0	0	0
WT111(DD045F3F1DEA)	3.74	13108	2022-11-29 14:46:25.402	0.011	0.4	0.933	0	0	0	23.225	-0.659	-17.205	0	0	0	0	0	0	0
WT111(DD045F3F1DEA)	3.74	13108	2022-11-29 14:46:25.402	0.012	0.4	0.933	0	0	0	23.225	-0.659	-17.205	0	0	0	0	0	0	0
WT111(DD045F3F1DEA)	3.74	13108	2022-11-29 14:46:25.402	0.012	0.4	0.933	0	0	0	23.225	-0.659	-17.205	0	0	0	0	0	0	0
WT333(F4E4E1AF1293)	3.78	13105	2022-11-29 14:46:25.402	0.033	0.097	1.01	0	0	0	5.477	-1.884	0.115	0	0	0	0	0	0	0
WT333(F4E4E1AF1293)	3.78	13105	2022-11-29 14:46:25.402	0.033	0.097	1.01	0	0	0	5.477	-1.884	0.115	0	0	0	0	0	0	0
WT333(F4E4E1AF1293)	3.78	13105	2022-11-29 14:46:25.402	0.033	0.097	1.01	0	0	0	5.477	-1.884	0.115	0	0	0	0	0	0	0
WT333(F4E4E1AF1293)	3.78	13105	2022-11-29 14:46:25.402	0.034	0.097	1.011	0	0	0	5.477	-1.884	0.115	0	0	0	0	0	0	0
WT333(F4E4E1AF1293)	3.78	13105	2022-11-29 14:46:25.402	0.034	0.097	1.011	0	0	0	5.477	-1.884	0.115	0	0	0	0	0	0	0
WT333(F4E4E1AF1293)	3.78	13105	2022-11-29 14:46:25.402	0.034	0.097	1.011	0	0	0	5.477	-1.884	0.115	0	0	0	0	0	0	0
WT333(F4E4E1AF1293)	3.78	13105	2022-11-29 14:46:25.402	0.034	0.097	1.011	0	0	0	5.477	-1.884	0.115	0	0	0	0	0	0	0
WT333(F4E4E1AF1293)	3.78	13105	2022-11-29 14:46:25.402	0.034	0.097	1.011	0	0	0	5.477	-1.884	0.115	0	0	0	0	0	0	0
WT222(CAA14FCCF874)	3.74	13105	2022-11-29 14:46:25.402	0.075	-0.035	0.997	0	0	0	-2.043	-4.296	83.447	0	0	0	0	0	0	0
WT222(CAA14FCCF874)	3.74	13105	2022-11-29 14:46:25.402	0.075	-0.035	0.997	0	0	0	-2.043	-4.296	83.447	0	0	0	0	0	0	0
WT222(CAA14FCCF874)	3.74	13105	2022-11-29 14:46:25.402	0.075	-0.035	0.997	0	0	0	-2.043	-4.296	83.447	0	0	0	0	0	0	0
WT222(CAA14FCCF874)	3.74	13105	2022-11-29 14:46:25.402	0.075	-0.035	0.997	0	0	0	-2.043	-4.296	83.447	0	0	0	0	0	0	0
WT222(CAA14FCCF874)	3.74	13105	2022-11-29 14:46:25.402	0.075	-0.035	0.997	0	0	0	-2.043	-4.296	83.447	0	0	0	0	0	0	0
WT222(CAA14FCCF874)	3.74	13105	2022-11-29 14:46:25.402	0.075	-0.035	0.997	0	0	0	-2.043	-4.296	83.447	0	0	0	0	0	0	0
WT222(CAA14FCCF874)	3.74	13105	2022-11-29 14:46:25.402	0.075	-0.035	0.997	0	0	0	-2.043	-4.296	83.447	0	0	0	0	0	0	0
WT222(CAA14FCCF874)	3.74	13105	2022-11-29 14:46:25.402	0.075	-0.035	0.997	0	0	0	-2.043	-4.296	83.447	0	0	0	0	0	0	0
WT111(DD045F3F1DEA)	3.74	13108	2022-11-29 14:46:25.418	0.012	0.4	0.933	0	0	0	23.225	-0.659	-17.205	0	0	0	0	0	0	0
WT111(DD045F3F1DEA)	3.74	13108	2022-11-29 14:46:25.418	0.012	0.4	0.933	0	0	0	23.225	-0.659	-17.205	0	0	0	0	0	0	0
WT111(DD045F3F1DEA)	3.74	13108	2022-11-29 14:46:25.418	0.012	0.4	0.933	0	0	0	23.225	-0.659	-17.205	0	0	0	0	0	0	0
WT111(DD045F3F1DEA)	3.74	13108	2022-11-29 14:46:25.418	0.012	0.4	0.933	0	0	0	23.225	-0.659	-17.205	0	0	0	0	0	0	0
WT111(DD045F3F1DEA)	3.74	13108	2022-11-29 14:46:25.418	0.012	0.4	0.933	0	0	0	23.225	-0.659	-17.205	0	0	0	0	0	0	0
WT111(DD045F3F1DEA)	3.74	13108	2022-11-29 14:46:25.418	0.012	0.4	0.933	0	0	0	23.225	-0.659	-17.205	0	0	0	0	0	0	0
WT111(DD045F3F1DEA)	3.74	13108	2022-11-29 14:46:25.418	0.012	0.4	0.932	0	0	0	23.225	-0.659	-17.205	0	0	0	0	0	0	0
WT111(DD045F3F1DEA)	3.74	13108	2022-11-29 14:46:25.418	0.012	0.4	0.932	0	0	0	23.225	-0.659	-17.205	0	0	0	0	0	0	0
WT333(F4E4E1AF1293)	3.78	13105	2022-11-29 14:46:25.434	0.033	0.097	1.011	0	0	0	5.477	-1.884	0.115	0	0	0	0	0	0	0
WT333(F4E4E1AF1293)	3.78	13105	2022-11-29 14:46:25.434	0.033	0.097	1.011	0	0	0	5.477	-1.884	0.115	0	0	0	0	0	0	0
WT333(F4E4E1AF1293)	3.78	13105	2022-11-29 14:46:25.434	0.033	0.097	1.011	0	0	0	5.477	-1.884	0.115	0	0	0	0	0	0	0
WT333(F4E4E1AF1293)	3.78	13105	2022-11-29 14:46:25.434	0.034	0.097	1.011	0	0	0	5.477	-1.884	0.115	0	0	0	0	0	0	0
WT333(F4E4E1AF1293)	3.78	13105	2022-11-29 14:46:25.434	0.034	0.097	1.011	0	0	0	5.477	-1.884	0.115	0	0	0	0	0	0	0
WT333(F4E4E1AF1293)	3.78	13105	2022-11-29 14:46:25.434	0.034	0.097	1.011	0	0	0	5.477	-1.884	0.115	0	0	0	0	0	0	0
WT333(F4E4E1AF1293)	3.78	13105	2022-11-29 14:46:25.434	0.034	0.097	1.011	0	0	0	5.477	-1.884	0.115	0	0	0	0	0	0	0
WT333(F4E4E1AF1293)	3.78	13105	2022-11-29 14:46:25.434	0.033	0.097	1.011	0	0	0	5.477	-1.884	0.115	0	0	0	0	0	0	0
WT111(DD045F3F1DEA)	3.74	13108	2022-11-29 14:46:25.449	0.012	0.4	0.932	0	0	0	23.225	-0.659	-17.205	0	0	0	0	0	0	0
WT111(DD045F3F1DEA)	3.74	13108	2022-11-29 14:46:25.449	0.012	0.4	0.932	0	0	0	23.225	-0.659	-17.205	0	0	0	0	0	0	0
WT111(DD045F3F1DEA)	3.74	13108	2022-11-29 14:46:25.449	0.012	0.399	0.933	0	0	0	23.225	-0.659	-17.205	0	0	0	0	0	0	0
WT111(DD045F3F1DEA)	3.74	13108	2022-11-29 14:46:25.449	0.012	0.399	0.933	0	0	0	23.225	-0.659	-17.205	0	0	0	0	0	0	0
WT111(DD045F3F1DEA)	3.74	13108	2022-11-29 14:46:25.449	0.012	0.399	0.933	0	0	0	23.225	-0.659	-17.205	0	0	0	0	0	0	0
WT111(DD045F3F1DEA)	3.74	13108	2022-11-29 14:46:25.449	0.012	0.399	0.933	0	0	0	23.225	-0.659	-17.205	0	0	0	0	0	0	0
WT111(DD045F3F1DEA)	3.74	13108	2022-11-29 14:46:25.449	0.012	0.4	0.933	0	0	0	23.225	-0.659	-17.205	0	0	0	0	0	0	0
WT111(DD045F3F1DEA)	3.74	13108	2022-11-29 14:46:25.449	0.012	0.4	0.933	0	0	0	23.225	-0.659	-17.205	0	0	0	0	0	0	0
WT333(F4E4E1AF1293)	3.78	13105	2022-11-29 14:46:25.465	0.033	0.097	1.011	0	0	0	5.477	-1.884	0.115	0	0	0	0	0	0	0
WT333(F4E4E1AF1293)	3.78	13105	2022-11-29 14:46:25.465	0.033	0.097	1.011	0	0	0	5.477	-1.884	0.115	0	0	0	0	0	0	0
WT333(F4E4E1AF1293)	3.78	13105	2022-11-29 14:46:25.465	0.033	0.097	1.011	0	0	0	5.477	-1.884	0.115	0	0	0	0	0	0	0
WT333(F4E4E1AF1293)	3.78	13105	2022-11-29 14:46:25.465	0.033	0.097	1.011	0	0	0	5.477	-1.884	0.115	0	0	0	0	0	0	0
WT333(F4E4E1AF1293)	3.78	13105	2022-11-29 14:46:25.465	0.033	0.097	1.011	0	0	0	5.477	-1.884	0.115	0	0	0	0	0	0	0
WT333(F4E4E1AF1293)	3.78	13105	2022-11-29 14:46:25.465	0.033	0.097	1.011	0	0	0	5.477	-1.884	0.115	0	0	0	0	0	0	0
WT333(F4E4E1AF1293)	3.78	13105	2022-11-29 14:46:25.465	0.033	0.097	1.011	0	0	0	5.477	-1.884	0.115	0	0	0	0	0	0	0
WT333(F4E4E1AF1293)	3.78	13105	2022-11-29 14:46:25.465	0.033	0.097	1.011	0	0	0	5.482	-1.884	0.115	0	0	0	0	0	0	0
WT222(CAA14FCCF874)	3.74	13105	2022-11-29 14:46:25.465	0.075	-0.035	0.997	0	0	0	-2.043	-4.301	83.447	0	0	0	0	0	0	0
WT222(CAA14FCCF874)	3.74	13105	2022-11-29 14:46:25.465	0.075	-0.035	0.997	0	0	0	-2.043	-4.301	83.447	0	0	0	0	0	0	0
WT222(CAA14FCCF874)	3.74	13105	2022-11-29 14:46:25.465	0.075	-0.035	0.997	0	0	0	-2.043	-4.301	83.447	0	0	0	0	0	0	0
WT222(CAA14FCCF874)	3.74	13105	2022-11-29 14:46:25.465	0.074	-0.036	0.997	0	0	0	-2.043	-4.301	83.447	0	0	0	0	0	0	0
WT222(CAA14FCCF874)	3.74	13105	2022-11-29 14:46:25.465	0.074	-0.036	0.997	0	0	0	-2.043	-4.301	83.447	0	0	0	0	0	0	0
WT222(CAA14FCCF874)	3.74	13105	2022-11-29 14:46:25.465	0.074	-0.036	0.997	0	0	0	-2.043	-4.301	83.447	0	0	0	0	0	0	0
WT222(CAA14FCCF874)	3.74	13105	2022-11-29 14:46:25.465	0.074	-0.036	0.997	0	0	0	-2.043	-4.301	83.447	0	0	0	0	0	0	0
WT222(CAA14FCCF874)	3.74	13105	2022-11-29 14:46:25.465	0.075	-0.035	0.997	0	0	0	-2.043	-4.301	83.447	0	0	0	0	0	0	0
WT111(DD045F3F1DEA)	3.74	13108	2022-11-29 14:46:25.481	0.012	0.4	0.933	0	0	0	23.225	-0.659	-17.205	0	0	0	0	0	0	0
WT111(DD045F3F1DEA)	3.74	13108	2022-11-29 14:46:25.481	0.012	0.4	0.933	0	0	0	23.225	-0.659	-17.205	0	0	0	0	0	0	0
WT111(DD045F3F1DEA)	3.74	13108	2022-11-29 14:46:25.481	0.011	0.4	0.933	0	0	0	23.225	-0.659	-17.205	0	0	0	0	0	0	0
WT111(DD045F3F1DEA)	3.74	13108	2022-11-29 14:46:25.481	0.011	0.4	0.933	0	0	0	23.225	-0.659	-17.205	0	0	0	0	0	0	0
WT111(DD045F3F1DEA)	3.74	13108	2022-11-29 14:46:25.481	0.011	0.4	0.933	0	0	0	23.225	-0.659	-17.205	0	0	0	0	0	0	0
WT111(DD045F3F1DEA)	3.74	13108	2022-11-29 14:46:25.481	0.011	0.4	0.933	0	0	0	23.225	-0.659	-17.205	0	0	0	0	0	0	0
WT111(DD045F3F1DEA)	3.74	13108	2022-11-29 14:46:25.481	0.011	0.4	0.933	0	0	0	23.225	-0.659	-17.205	0	0	0	0	0	0	0
WT111(DD045F3F1DEA)	3.74	13108	2022-11-29 14:46:25.481	0.011	0.4	0.933	0	0	0	23.225	-0.659	-17.205	0	0	0	0	0	0	0
WT333(F4E4E1AF1293)	3.78	13105	2022-11-29 14:46:25.496	0.033	0.097	1.011	0	0	0	5.482	-1.884	0.115	0	0	0	0	0	0	0
WT333(F4E4E1AF1293)	3.78	13105	2022-11-29 14:46:25.496	0.033	0.097	1.011	0	0	0	5.482	-1.884	0.115	0	0	0	0	0	0	0
WT333(F4E4E1AF1293)	3.78	13105	2022-11-29 14:46:25.496	0.033	0.097	1.011	0	0	0	5.482	-1.884	0.115	0	0	0	0	0	0	0
WT333(F4E4E1AF1293)	3.78	13105	2022-11-29 14:46:25.496	0.034	0.096	1.011	0	0	0	5.482	-1.884	0.115	0	0	0	0	0	0	0
WT333(F4E4E1AF1293)	3.78	13105	2022-11-29 14:46:25.496	0.034	0.096	1.011	0	0	0	5.482	-1.884	0.115	0	0	0	0	0	0	0
WT333(F4E4E1AF1293)	3.78	13105	2022-11-29 14:46:25.496	0.034	0.096	1.011	0	0	0	5.482	-1.884	0.115	0	0	0	0	0	0	0
WT333(F4E4E1AF1293)	3.78	13105	2022-11-29 14:46:25.496	0.034	0.096	1.011	0	0	0	5.482	-1.884	0.115	0	0	0	0	0	0	0
WT333(F4E4E1AF1293)	3.78	13105	2022-11-29 14:46:25.496	0.033	0.097	1.011	0	0	0	5.482	-1.884	0.115	0	0	0	0	0	0	0
WT111(DD045F3F1DEA)	3.74	13108	2022-11-29 14:46:25.512	0.011	0.4	0.933	0	0	0	23.225	-0.659	-17.205	0	0	0	0	0	0	0
WT111(DD045F3F1DEA)	3.74	13108	2022-11-29 14:46:25.512	0.011	0.4	0.933	0	0	0	23.225	-0.659	-17.205	0	0	0	0	0	0	0
WT111(DD045F3F1DEA)	3.74	13108	2022-11-29 14:46:25.512	0.011	0.399	0.933	0	0	0	23.225	-0.659	-17.205	0	0	0	0	0	0	0
WT111(DD045F3F1DEA)	3.74	13108	2022-11-29 14:46:25.512	0.011	0.399	0.933	0	0	0	23.225	-0.659	-17.205	0	0	0	0	0	0	0
WT111(DD045F3F1DEA)	3.74	13108	2022-11-29 14:46:25.512	0.011	0.399	0.933	0	0	0	23.225	-0.659	-17.205	0	0	0	0	0	0	0
WT111(DD045F3F1DEA)	3.74	13108	2022-11-29 14:46:25.512	0.011	0.399	0.933	0	0	0	23.225	-0.659	-17.205	0	0	0	0	0	0	0
WT111(DD045F3F1DEA)	3.74	13108	2022-11-29 14:46:25.512	0.012	0.4	0.932	0	0	0	23.225	-0.659	-17.205	0	0	0	0	0	0	0
WT111(DD045F3F1DEA)	3.74	13108	2022-11-29 14:46:25.512	0.012	0.4	0.932	0	0	0	23.225	-0.659	-17.205	0	0	0	0	0	0	0
WT222(CAA14FCCF874)	3.74	13105	2022-11-29 14:46:25.527	0.075	-0.035	0.997	0	0	0	-2.043	-4.301	83.447	0	0	0	0	0	0	0
WT222(CAA14FCCF874)	3.74	13105	2022-11-29 14:46:25.527	0.075	-0.035	0.997	0	0	0	-2.043	-4.301	83.447	0	0	0	0	0	0	0
WT222(CAA14FCCF874)	3.74	13105	2022-11-29 14:46:25.527	0.075	-0.035	0.997	0	0	0	-2.043	-4.301	83.447	0	0	0	0	0	0	0
WT222(CAA14FCCF874)	3.74	13105	2022-11-29 14:46:25.527	0.075	-0.035	0.997	0	0	0	-2.043	-4.301	83.447	0	0	0	0	0	0	0
WT222(CAA14FCCF874)	3.74	13105	2022-11-29 14:46:25.527	0.075	-0.035	0.997	0	0	0	-2.043	-4.301	83.447	0	0	0	0	0	0	0
WT222(CAA14FCCF874)	3.74	13105	2022-11-29 14:46:25.527	0.075	-0.035	0.997	0	0	0	-2.043	-4.301	83.447	0	0	0	0	0	0	0
WT222(CAA14FCCF874)	3.74	13105	2022-11-29 14:46:25.527	0.075	-0.035	0.997	0	0	0	-2.043	-4.301	83.447	0	0	0	0	0	0	0
WT222(CAA14FCCF874)	3.74	13105	2022-11-29 14:46:25.527	0.075	-0.035	0.997	0	0	0	-2.043	-4.301	83.447	0	0	0	0	0	0	0
WT111(DD045F3F1DEA)	3.74	13108	2022-11-29 14:46:25.543	0.012	0.4	0.932	0	0	0	23.225	-0.659	-17.205	0	0	0	0	0	0	0
WT111(DD045F3F1DEA)	3.74	13108	2022-11-29 14:46:25.543	0.012	0.4	0.932	0	0	0	23.225	-0.659	-17.205	0	0	0	0	0	0	0
WT111(DD045F3F1DEA)	3.74	13108	2022-11-29 14:46:25.543	0.012	0.4	0.932	0	0	0	23.225	-0.659	-17.205	0	0	0	0	0	0	0
WT111(DD045F3F1DEA)	3.74	13108	2022-11-29 14:46:25.543	0.012	0.4	0.932	0	0	0	23.225	-0.659	-17.205	0	0	0	0	0	0	0
WT111(DD045F3F1DEA)	3.74	13108	2022-11-29 14:46:25.543	0.012	0.4	0.932	0	0	0	23.225	-0.659	-17.205	0	0	0	0	0	0	0
WT111(DD045F3F1DEA)	3.74	13108	2022-11-29 14:46:25.543	0.012	0.4	0.932	0	0	0	23.225	-0.659	-17.205	0	0	0	0	0	0	0
WT111(DD045F3F1DEA)	3.74	13108	2022-11-29 14:46:25.543	0.011	0.399	0.932	0	0	0	23.225	-0.659	-17.205	0	0	0	0	0	0	0
WT111(DD045F3F1DEA)	3.74	13108	2022-11-29 14:46:25.543	0.011	0.399	0.932	0	0	0	23.225	-0.659	-17.205	0	0	0	0	0	0	0
WT333(F4E4E1AF1293)	3.78	13105	2022-11-29 14:46:25.543	0.033	0.097	1.011	0	0	0	5.482	-1.884	0.115	0	0	0	0	0	0	0
WT333(F4E4E1AF1293)	3.78	13105	2022-11-29 14:46:25.543	0.033	0.097	1.011	0	0	0	5.482	-1.884	0.115	0	0	0	0	0	0	0
WT333(F4E4E1AF1293)	3.78	13105	2022-11-29 14:46:25.543	0.033	0.097	1.011	0	0	0	5.482	-1.884	0.115	0	0	0	0	0	0	0
WT333(F4E4E1AF1293)	3.78	13105	2022-11-29 14:46:25.543	0.033	0.097	1.011	0	0	0	5.482	-1.884	0.115	0	0	0	0	0	0	0
WT333(F4E4E1AF1293)	3.78	13105	2022-11-29 14:46:25.543	0.033	0.097	1.011	0	0	0	5.482	-1.884	0.115	0	0	0	0	0	0	0
WT333(F4E4E1AF1293)	3.78	13105	2022-11-29 14:46:25.543	0.033	0.097	1.011	0	0	0	5.482	-1.884	0.115	0	0	0	0	0	0	0
WT333(F4E4E1AF1293)	3.78	13105	2022-11-29 14:46:25.543	0.033	0.097	1.011	0	0	0	5.482	-1.884	0.115	0	0	0	0	0	0	0
WT333(F4E4E1AF1293)	3.78	13105	2022-11-29 14:46:25.543	0.034	0.097	1.011	0	0	0	5.482	-1.884	0.115	0	0	0	0	0	0	0
WT111(DD045F3F1DEA)	3.74	13108	2022-11-29 14:46:25.605	0.011	0.399	0.932	0	0	0	23.225	-0.659	-17.205	0	0	0	0	0	0	0
WT111(DD045F3F1DEA)	3.74	13108	2022-11-29 14:46:25.605	0.011	0.399	0.932	0	0	0	23.225	-0.659	-17.205	0	0	0	0	0	0	0
WT111(DD045F3F1DEA)	3.74	13108	2022-11-29 14:46:25.605	0.012	0.399	0.932	0	0	0	23.225	-0.659	-17.205	0	0	0	0	0	0	0
WT111(DD045F3F1DEA)	3.74	13108	2022-11-29 14:46:25.605	0.012	0.399	0.932	0	0	0	23.225	-0.659	-17.205	0	0	0	0	0	0	0
WT111(DD045F3F1DEA)	3.74	13108	2022-11-29 14:46:25.605	0.012	0.399	0.932	0	0	0	23.225	-0.659	-17.205	0	0	0	0	0	0	0
WT111(DD045F3F1DEA)	3.74	13108	2022-11-29 14:46:25.605	0.012	0.399	0.932	0	0	0	23.225	-0.659	-17.205	0	0	0	0	0	0	0
WT111(DD045F3F1DEA)	3.74	13108	2022-11-29 14:46:25.605	0.012	0.4	0.932	0	0	0	23.225	-0.659	-17.205	0	0	0	0	0	0	0
WT111(DD045F3F1DEA)	3.74	13108	2022-11-29 14:46:25.605	0.012	0.4	0.932	0	0	0	23.225	-0.659	-17.205	0	0	0	0	0	0	0
WT111(DD045F3F1DEA)	3.74	13108	2022-11-29 14:46:25.605	0.012	0.4	0.932	0	0	0	23.225	-0.659	-17.205	0	0	0	0	0	0	0
WT111(DD045F3F1DEA)	3.74	13108	2022-11-29 14:46:25.605	0.012	0.4	0.932	0	0	0	23.225	-0.659	-17.205	0	0	0	0	0	0	0
WT111(DD045F3F1DEA)	3.74	13108	2022-11-29 14:46:25.605	0.012	0.4	0.932	0	0	0	23.225	-0.659	-17.205	0	0	0	0	0	0	0
WT111(DD045F3F1DEA)	3.74	13108	2022-11-29 14:46:25.605	0.012	0.4	0.932	0	0	0	23.225	-0.659	-17.205	0	0	0	0	0	0	0
WT111(DD045F3F1DEA)	3.74	13108	2022-11-29 14:46:25.605	0.012	0.4	0.932	0	0	0	23.225	-0.659	-17.205	0	0	0	0	0	0	0
WT111(DD045F3F1DEA)	3.74	13108	2022-11-29 14:46:25.605	0.012	0.4	0.932	0	0	0	23.225	-0.659	-17.205	0	0	0	0	0	0	0
WT111(DD045F3F1DEA)	3.74	13108	2022-11-29 14:46:25.605	0.011	0.399	0.932	0	0	0	23.225	-0.659	-17.205	0	0	0	0	0	0	0
WT111(DD045F3F1DEA)	3.74	13108	2022-11-29 14:46:25.605	0.011	0.399	0.932	0	0	0	23.225	-0.659	-17.205	0	0	0	0	0	0	0
WT222(CAA14FCCF874)	3.74	13105	2022-11-29 14:46:25.605	0.075	-0.035	0.997	0	0	0	-2.043	-4.301	83.447	0	0	0	0	0	0	0
WT222(CAA14FCCF874)	3.74	13105	2022-11-29 14:46:25.605	0.075	-0.035	0.997	0	0	0	-2.043	-4.301	83.447	0	0	0	0	0	0	0
WT222(CAA14FCCF874)	3.74	13105	2022-11-29 14:46:25.605	0.075	-0.035	0.997	0	0	0	-2.043	-4.301	83.447	0	0	0	0	0	0	0
WT222(CAA14FCCF874)	3.74	13105	2022-11-29 14:46:25.605	0.075	-0.036	0.997	0	0	0	-2.043	-4.301	83.447	0	0	0	0	0	0	0
WT222(CAA14FCCF874)	3.74	13105	2022-11-29 14:46:25.605	0.075	-0.036	0.997	0	0	0	-2.043	-4.301	83.447	0	0	0	0	0	0	0
WT222(CAA14FCCF874)	3.74	13105	2022-11-29 14:46:25.605	0.075	-0.036	0.997	0	0	0	-2.043	-4.301	83.447	0	0	0	0	0	0	0
WT222(CAA14FCCF874)	3.74	13105	2022-11-29 14:46:25.605	0.075	-0.036	0.997	0	0	0	-2.043	-4.301	83.447	0	0	0	0	0	0	0
WT222(CAA14FCCF874)	3.74	13105	2022-11-29 14:46:25.605	0.075	-0.035	0.996	0	0	0	-2.043	-4.301	83.447	0	0	0	0	0	0	0
WT111(DD045F3F1DEA)	3.74	13108	2022-11-29 14:46:25.637	0.011	0.399	0.932	0	0	0	23.225	-0.659	-17.205	0	0	0	0	0	0	0
WT111(DD045F3F1DEA)	3.74	13108	2022-11-29 14:46:25.637	0.011	0.399	0.932	0	0	0	23.225	-0.659	-17.205	0	0	0	0	0	0	0
WT111(DD045F3F1DEA)	3.74	13108	2022-11-29 14:46:25.637	0.011	0.399	0.932	0	0	0	23.225	-0.659	-17.205	0	0	0	0	0	0	0
WT111(DD045F3F1DEA)	3.74	13108	2022-11-29 14:46:25.637	0.011	0.399	0.932	0	0	0	23.225	-0.659	-17.205	0	0	0	0	0	0	0
WT111(DD045F3F1DEA)	3.74	13108	2022-11-29 14:46:25.637	0.011	0.399	0.932	0	0	0	23.225	-0.659	-17.205	0	0	0	0	0	0	0
WT111(DD045F3F1DEA)	3.74	13108	2022-11-29 14:46:25.637	0.011	0.399	0.932	0	0	0	23.225	-0.659	-17.205	0	0	0	0	0	0	0
WT111(DD045F3F1DEA)	3.74	13108	2022-11-29 14:46:25.637	0.011	0.4	0.932	0	0	0	23.225	-0.659	-17.205	0	0	0	0	0	0	0
WT111(DD045F3F1DEA)	3.74	13108	2022-11-29 14:46:25.637	0.011	0.4	0.932	0	0	0	23.225	-0.659	-17.205	0	0	0	0	0	0	0
WT222(CAA14FCCF874)	3.74	13105	2022-11-29 14:46:25.637	0.075	-0.035	0.996	0	0	0	-2.043	-4.301	83.447	0	0	0	0	0	0	0
WT222(CAA14FCCF874)	3.74	13105	2022-11-29 14:46:25.637	0.075	-0.035	0.996	0	0	0	-2.043	-4.301	83.447	0	0	0	0	0	0	0
WT222(CAA14FCCF874)	3.74	13105	2022-11-29 14:46:25.637	0.075	-0.035	0.996	0	0	0	-2.043	-4.301	83.447	0	0	0	0	0	0	0
WT222(CAA14FCCF874)	3.74	13105	2022-11-29 14:46:25.637	0.075	-0.036	0.996	0	0	0	-2.043	-4.301	83.447	0	0	0	0	0	0	0
WT222(CAA14FCCF874)	3.74	13105	2022-11-29 14:46:25.637	0.075	-0.036	0.996	0	0	0	-2.043	-4.301	83.447	0	0	0	0	0	0	0
WT222(CAA14FCCF874)	3.74	13105	2022-11-29 14:46:25.637	0.075	-0.036	0.996	0	0	0	-2.043	-4.301	83.447	0	0	0	0	0	0	0
WT222(CAA14FCCF874)	3.74	13105	2022-11-29 14:46:25.637	0.075	-0.036	0.996	0	0	0	-2.043	-4.301	83.447	0	0	0	0	0	0	0
WT222(CAA14FCCF874)	3.74	13105	2022-11-29 14:46:25.637	0.075	-0.035	0.997	0	0	0	-2.043	-4.301	83.447	0	0	0	0	0	0	0
WT333(F4E4E1AF1293)	3.78	13105	2022-11-29 14:46:25.668	0.033	0.098	1.011	0	0	0	5.482	-1.884	0.115	0	0	0	0	0	0	0
WT333(F4E4E1AF1293)	3.78	13105	2022-11-29 14:46:25.668	0.033	0.098	1.011	0	0	0	5.482	-1.884	0.115	0	0	0	0	0	0	0
WT333(F4E4E1AF1293)	3.78	13105	2022-11-29 14:46:25.668	0.033	0.098	1.011	0	0	0	5.482	-1.884	0.115	0	0	0	0	0	0	0
WT333(F4E4E1AF1293)	3.78	13105	2022-11-29 14:46:25.668	0.033	0.097	1.011	0	0	0	5.482	-1.884	0.115	0	0	0	0	0	0	0
WT333(F4E4E1AF1293)	3.78	13105	2022-11-29 14:46:25.668	0.033	0.097	1.011	0	0	0	5.482	-1.884	0.115	0	0	0	0	0	0	0
WT333(F4E4E1AF1293)	3.78	13105	2022-11-29 14:46:25.668	0.033	0.097	1.011	0	0	0	5.482	-1.884	0.115	0	0	0	0	0	0	0
WT333(F4E4E1AF1293)	3.78	13105	2022-11-29 14:46:25.668	0.033	0.097	1.011	0	0	0	5.482	-1.884	0.115	0	0	0	0	0	0	0
WT333(F4E4E1AF1293)	3.78	13105	2022-11-29 14:46:25.668	0.034	0.097	1.011	0	0	0	5.482	-1.884	0.115	0	0	0	0	0	0	0
WT222(CAA14FCCF874)	3.74	13105	2022-11-29 14:46:25.668	0.075	-0.035	0.997	0	0	0	-2.043	-4.301	83.447	0	0	0	0	0	0	0
WT222(CAA14FCCF874)	3.74	13105	2022-11-29 14:46:25.668	0.075	-0.035	0.997	0	0	0	-2.043	-4.301	83.447	0	0	0	0	0	0	0
WT222(CAA14FCCF874)	3.74	13105	2022-11-29 14:46:25.668	0.075	-0.035	0.997	0	0	0	-2.043	-4.301	83.447	0	0	0	0	0	0	0
WT222(CAA14FCCF874)	3.74	13105	2022-11-29 14:46:25.668	0.075	-0.036	0.997	0	0	0	-2.043	-4.301	83.447	0	0	0	0	0	0	0
WT222(CAA14FCCF874)	3.74	13105	2022-11-29 14:46:25.668	0.075	-0.036	0.997	0	0	0	-2.043	-4.301	83.447	0	0	0	0	0	0	0
WT222(CAA14FCCF874)	3.74	13105	2022-11-29 14:46:25.668	0.075	-0.036	0.997	0	0	0	-2.043	-4.301	83.447	0	0	0	0	0	0	0
WT222(CAA14FCCF874)	3.74	13105	2022-11-29 14:46:25.668	0.075	-0.036	0.997	0	0	0	-2.043	-4.301	83.447	0	0	0	0	0	0	0
WT222(CAA14FCCF874)	3.74	13105	2022-11-29 14:46:25.668	0.075	-0.036	0.996	0	0	0	-2.043	-4.301	83.447	0	0	0	0	0	0	0
WT111(DD045F3F1DEA)	3.74	13108	2022-11-29 14:46:25.699	0.011	0.4	0.932	0	0	0	23.225	-0.659	-17.205	0	0	0	0	0	0	0
WT111(DD045F3F1DEA)	3.74	13108	2022-11-29 14:46:25.699	0.011	0.4	0.932	0	0	0	23.225	-0.659	-17.205	0	0	0	0	0	0	0
WT111(DD045F3F1DEA)	3.74	13108	2022-11-29 14:46:25.699	0.011	0.4	0.933	0	0	0	23.225	-0.659	-17.205	0	0	0	0	0	0	0
WT111(DD045F3F1DEA)	3.74	13108	2022-11-29 14:46:25.699	0.011	0.4	0.933	0	0	0	23.225	-0.659	-17.205	0	0	0	0	0	0	0
WT111(DD045F3F1DEA)	3.74	13108	2022-11-29 14:46:25.699	0.011	0.4	0.933	0	0	0	23.225	-0.659	-17.205	0	0	0	0	0	0	0
WT111(DD045F3F1DEA)	3.74	13108	2022-11-29 14:46:25.699	0.011	0.4	0.933	0	0	0	23.225	-0.659	-17.205	0	0	0	0	0	0	0
WT111(DD045F3F1DEA)	3.74	13108	2022-11-29 14:46:25.699	0.012	0.4	0.932	0	0	0	23.225	-0.659	-17.205	0	0	0	0	0	0	0
WT111(DD045F3F1DEA)	3.74	13108	2022-11-29 14:46:25.699	0.012	0.4	0.932	0	0	0	23.225	-0.659	-17.205	0	0	0	0	0	0	0
WT333(F4E4E1AF1293)	3.78	13105	2022-11-29 14:46:25.699	0.034	0.097	1.011	0	0	0	5.482	-1.884	0.115	0	0	0	0	0	0	0
WT333(F4E4E1AF1293)	3.78	13105	2022-11-29 14:46:25.699	0.034	0.097	1.011	0	0	0	5.482	-1.884	0.115	0	0	0	0	0	0	0
WT333(F4E4E1AF1293)	3.78	13105	2022-11-29 14:46:25.699	0.034	0.097	1.011	0	0	0	5.482	-1.884	0.115	0	0	0	0	0	0	0
WT333(F4E4E1AF1293)	3.78	13105	2022-11-29 14:46:25.699	0.033	0.097	1.011	0	0	0	5.482	-1.884	0.115	0	0	0	0	0	0	0
WT333(F4E4E1AF1293)	3.78	13105	2022-11-29 14:46:25.699	0.033	0.097	1.011	0	0	0	5.482	-1.884	0.115	0	0	0	0	0	0	0
WT333(F4E4E1AF1293)	3.78	13105	2022-11-29 14:46:25.699	0.033	0.097	1.011	0	0	0	5.482	-1.884	0.115	0	0	0	0	0	0	0
WT333(F4E4E1AF1293)	3.78	13105	2022-11-29 14:46:25.699	0.033	0.097	1.011	0	0	0	5.482	-1.884	0.115	0	0	0	0	0	0	0
WT333(F4E4E1AF1293)	3.78	13105	2022-11-29 14:46:25.699	0.033	0.098	1.011	0	0	0	5.482	-1.884	0.115	0	0	0	0	0	0	0
WT111(DD045F3F1DEA)	3.74	13108	2022-11-29 14:46:25.730	0.012	0.4	0.932	0	0	0	23.225	-0.659	-17.205	0	0	0	0	0	0	0
WT111(DD045F3F1DEA)	3.74	13108	2022-11-29 14:46:25.730	0.012	0.4	0.932	0	0	0	23.225	-0.659	-17.205	0	0	0	0	0	0	0
WT111(DD045F3F1DEA)	3.74	13108	2022-11-29 14:46:25.730	0.012	0.401	0.931	0	0	0	23.225	-0.659	-17.205	0	0	0	0	0	0	0
WT111(DD045F3F1DEA)	3.74	13108	2022-11-29 14:46:25.730	0.012	0.401	0.931	0	0	0	23.225	-0.659	-17.205	0	0	0	0	0	0	0
WT111(DD045F3F1DEA)	3.74	13108	2022-11-29 14:46:25.730	0.012	0.401	0.931	0	0	0	23.225	-0.659	-17.205	0	0	0	0	0	0	0
WT111(DD045F3F1DEA)	3.74	13108	2022-11-29 14:46:25.730	0.012	0.401	0.931	0	0	0	23.225	-0.659	-17.205	0	0	0	0	0	0	0
WT111(DD045F3F1DEA)	3.74	13108	2022-11-29 14:46:25.730	0.012	0.4	0.931	0	0	0	23.225	-0.659	-17.205	0	0	0	0	0	0	0
WT111(DD045F3F1DEA)	3.74	13108	2022-11-29 14:46:25.730	0.012	0.4	0.931	0	0	0	23.225	-0.659	-17.205	0	0	0	0	0	0	0
WT333(F4E4E1AF1293)	3.78	13105	2022-11-29 14:46:25.730	0.033	0.098	1.011	0	0	0	5.482	-1.884	0.115	0	0	0	0	0	0	0
WT333(F4E4E1AF1293)	3.78	13105	2022-11-29 14:46:25.730	0.033	0.098	1.011	0	0	0	5.482	-1.884	0.115	0	0	0	0	0	0	0
WT333(F4E4E1AF1293)	3.78	13105	2022-11-29 14:46:25.730	0.033	0.098	1.011	0	0	0	5.482	-1.884	0.115	0	0	0	0	0	0	0
WT333(F4E4E1AF1293)	3.78	13105	2022-11-29 14:46:25.730	0.033	0.098	1.011	0	0	0	5.482	-1.884	0.115	0	0	0	0	0	0	0
WT333(F4E4E1AF1293)	3.78	13105	2022-11-29 14:46:25.730	0.033	0.098	1.011	0	0	0	5.482	-1.884	0.115	0	0	0	0	0	0	0
WT333(F4E4E1AF1293)	3.78	13105	2022-11-29 14:46:25.730	0.033	0.098	1.011	0	0	0	5.482	-1.884	0.115	0	0	0	0	0	0	0
WT333(F4E4E1AF1293)	3.78	13105	2022-11-29 14:46:25.730	0.033	0.097	1.011	0	0	0	5.482	-1.884	0.115	0	0	0	0	0	0	0
WT333(F4E4E1AF1293)	3.78	13105	2022-11-29 14:46:25.730	0.033	0.097	1.011	0	0	0	5.482	-1.884	0.115	0	0	0	0	0	0	0
WT111(DD045F3F1DEA)	3.74	13108	2022-11-29 14:46:25.777	0.012	0.4	0.931	0	0	0	23.225	-0.659	-17.205	0	0	0	0	0	0	0
WT111(DD045F3F1DEA)	3.74	13108	2022-11-29 14:46:25.777	0.011	0.4	0.933	0	0	0	23.225	-0.659	-17.205	0	0	0	0	0	0	0
WT111(DD045F3F1DEA)	3.74	13108	2022-11-29 14:46:25.777	0.011	0.4	0.933	0	0	0	23.225	-0.659	-17.205	0	0	0	0	0	0	0
WT111(DD045F3F1DEA)	3.74	13108	2022-11-29 14:46:25.777	0.011	0.4	0.933	0	0	0	23.225	-0.659	-17.205	0	0	0	0	0	0	0
WT111(DD045F3F1DEA)	3.74	13108	2022-11-29 14:46:25.777	0.011	0.4	0.933	0	0	0	23.225	-0.659	-17.205	0	0	0	0	0	0	0
WT111(DD045F3F1DEA)	3.74	13108	2022-11-29 14:46:25.777	0.011	0.4	0.931	0	0	0	23.225	-0.659	-17.205	0	0	0	0	0	0	0
WT111(DD045F3F1DEA)	3.74	13108	2022-11-29 14:46:25.777	0.011	0.4	0.931	0	0	0	23.225	-0.659	-17.205	0	0	0	0	0	0	0
WT111(DD045F3F1DEA)	3.74	13108	2022-11-29 14:46:25.777	0.011	0.4	0.931	0	0	0	23.225	-0.659	-17.205	0	0	0	0	0	0	0
WT222(CAA14FCCF874)	3.74	13105	2022-11-29 14:46:25.793	0.075	-0.036	0.997	0	0	0	-2.043	-4.301	83.447	0	0	0	0	0	0	0
WT222(CAA14FCCF874)	3.74	13105	2022-11-29 14:46:25.793	0.075	-0.036	0.997	0	0	0	-2.043	-4.301	83.447	0	0	0	0	0	0	0
WT222(CAA14FCCF874)	3.74	13105	2022-11-29 14:46:25.793	0.075	-0.036	0.997	0	0	0	-2.043	-4.301	83.447	0	0	0	0	0	0	0
WT222(CAA14FCCF874)	3.74	13105	2022-11-29 14:46:25.793	0.075	-0.035	0.997	0	0	0	-2.043	-4.301	83.447	0	0	0	0	0	0	0
WT222(CAA14FCCF874)	3.74	13105	2022-11-29 14:46:25.793	0.075	-0.035	0.997	0	0	0	-2.043	-4.301	83.447	0	0	0	0	0	0	0
WT222(CAA14FCCF874)	3.74	13105	2022-11-29 14:46:25.793	0.075	-0.035	0.997	0	0	0	-2.043	-4.301	83.447	0	0	0	0	0	0	0
WT222(CAA14FCCF874)	3.74	13105	2022-11-29 14:46:25.793	0.075	-0.035	0.997	0	0	0	-2.043	-4.301	83.447	0	0	0	0	0	0	0
WT222(CAA14FCCF874)	3.74	13105	2022-11-29 14:46:25.793	0.075	-0.035	0.996	0	0	0	-2.043	-4.301	83.447	0	0	0	0	0	0	0
WT111(DD045F3F1DEA)	3.74	13108	2022-11-29 14:46:25.809	0.011	0.4	0.931	0	0	0	23.225	-0.659	-17.205	0	0	0	0	0	0	0
WT111(DD045F3F1DEA)	3.74	13108	2022-11-29 14:46:25.809	0.011	0.399	0.932	0	0	0	23.225	-0.659	-17.205	0	0	0	0	0	0	0
WT111(DD045F3F1DEA)	3.74	13108	2022-11-29 14:46:25.809	0.011	0.399	0.932	0	0	0	23.225	-0.659	-17.205	0	0	0	0	0	0	0
WT111(DD045F3F1DEA)	3.74	13108	2022-11-29 14:46:25.809	0.011	0.399	0.932	0	0	0	23.225	-0.659	-17.205	0	0	0	0	0	0	0
WT111(DD045F3F1DEA)	3.74	13108	2022-11-29 14:46:25.809	0.011	0.399	0.932	0	0	0	23.225	-0.659	-17.205	0	0	0	0	0	0	0
WT111(DD045F3F1DEA)	3.74	13108	2022-11-29 14:46:25.809	0.011	0.4	0.933	0	0	0	23.225	-0.659	-17.205	0	0	0	0	0	0	0
WT111(DD045F3F1DEA)	3.74	13108	2022-11-29 14:46:25.809	0.011	0.4	0.933	0	0	0	23.225	-0.659	-17.205	0	0	0	0	0	0	0
WT111(DD045F3F1DEA)	3.74	13108	2022-11-29 14:46:25.809	0.011	0.4	0.933	0	0	0	23.225	-0.659	-17.205	0	0	0	0	0	0	0
WT111(DD045F3F1DEA)	3.74	13108	2022-11-29 14:46:25.840	0.011	0.4	0.933	0	0	0	23.225	-0.659	-17.205	0	0	0	0	0	0	0
WT111(DD045F3F1DEA)	3.74	13108	2022-11-29 14:46:25.840	0.011	0.4	0.933	0	0	0	23.225	-0.659	-17.205	0	0	0	0	0	0	0
WT111(DD045F3F1DEA)	3.74	13108	2022-11-29 14:46:25.840	0.011	0.4	0.933	0	0	0	23.225	-0.659	-17.205	0	0	0	0	0	0	0
WT111(DD045F3F1DEA)	3.74	13108	2022-11-29 14:46:25.840	0.011	0.4	0.933	0	0	0	23.225	-0.659	-17.205	0	0	0	0	0	0	0
WT111(DD045F3F1DEA)	3.74	13108	2022-11-29 14:46:25.840	0.011	0.4	0.933	0	0	0	23.225	-0.659	-17.205	0	0	0	0	0	0	0
WT111(DD045F3F1DEA)	3.74	13108	2022-11-29 14:46:25.840	0.012	0.4	0.933	0	0	0	23.225	-0.659	-17.205	0	0	0	0	0	0	0
WT111(DD045F3F1DEA)	3.74	13108	2022-11-29 14:46:25.840	0.012	0.4	0.933	0	0	0	23.225	-0.659	-17.205	0	0	0	0	0	0	0
WT111(DD045F3F1DEA)	3.74	13108	2022-11-29 14:46:25.840	0.012	0.4	0.933	0	0	0	23.225	-0.659	-17.205	0	0	0	0	0	0	0
WT111(DD045F3F1DEA)	3.74	13108	2022-11-29 14:46:25.902	0.012	0.4	0.933	0	0	0	23.225	-0.659	-17.205	0	0	0	0	0	0	0
WT111(DD045F3F1DEA)	3.74	13108	2022-11-29 14:46:25.902	0.012	0.399	0.932	0	0	0	23.225	-0.659	-17.205	0	0	0	0	0	0	0
WT111(DD045F3F1DEA)	3.74	13108	2022-11-29 14:46:25.902	0.012	0.399	0.932	0	0	0	23.225	-0.659	-17.205	0	0	0	0	0	0	0
WT111(DD045F3F1DEA)	3.74	13108	2022-11-29 14:46:25.902	0.012	0.399	0.932	0	0	0	23.225	-0.659	-17.205	0	0	0	0	0	0	0
WT111(DD045F3F1DEA)	3.74	13108	2022-11-29 14:46:25.902	0.012	0.399	0.932	0	0	0	23.225	-0.659	-17.205	0	0	0	0	0	0	0
WT111(DD045F3F1DEA)	3.74	13108	2022-11-29 14:46:25.902	0.012	0.399	0.932	0	0	0	23.225	-0.659	-17.205	0	0	0	0	0	0	0
WT111(DD045F3F1DEA)	3.74	13108	2022-11-29 14:46:25.902	0.012	0.399	0.932	0	0	0	23.225	-0.659	-17.205	0	0	0	0	0	0	0
WT111(DD045F3F1DEA)	3.74	13108	2022-11-29 14:46:25.902	0.012	0.399	0.932	0	0	0	23.225	-0.659	-17.205	0	0	0	0	0	0	0
WT333(F4E4E1AF1293)	3.78	13105	2022-11-29 14:46:25.902	0.033	0.097	1.011	0	0	0	5.482	-1.884	0.115	0	0	0	0	0	0	0
WT333(F4E4E1AF1293)	3.78	13105	2022-11-29 14:46:25.918	0.033	0.097	1.011	0	0	0	5.482	-1.884	0.115	0	0	0	0	0	0	0
WT333(F4E4E1AF1293)	3.78	13105	2022-11-29 14:46:25.918	0.034	0.097	1.011	0	0	0	5.482	-1.884	0.115	0	0	0	0	0	0	0
WT333(F4E4E1AF1293)	3.78	13105	2022-11-29 14:46:25.918	0.034	0.097	1.011	0	0	0	5.482	-1.884	0.115	0	0	0	0	0	0	0
WT333(F4E4E1AF1293)	3.78	13105	2022-11-29 14:46:25.918	0.034	0.097	1.011	0	0	0	5.482	-1.884	0.115	0	0	0	0	0	0	0
WT333(F4E4E1AF1293)	3.78	13105	2022-11-29 14:46:25.918	0.034	0.097	1.011	0	0	0	5.482	-1.884	0.115	0	0	0	0	0	0	0
WT333(F4E4E1AF1293)	3.78	13105	2022-11-29 14:46:25.918	0.033	0.097	1.011	0	0	0	5.482	-1.884	0.115	0	0	0	0	0	0	0
WT333(F4E4E1AF1293)	3.78	13105	2022-11-29 14:46:25.918	0.033	0.097	1.011	0	0	0	5.482	-1.884	0.115	0	0	0	0	0	0	0
WT222(CAA14FCCF874)	3.74	13105	2022-11-29 14:46:25.918	0.075	-0.035	0.996	0	0	0	-2.043	-4.301	83.447	0	0	0	0	0	0	0
WT222(CAA14FCCF874)	3.74	13105	2022-11-29 14:46:25.918	0.075	-0.035	0.996	0	0	0	-2.043	-4.301	83.447	0	0	0	0	0	0	0
WT222(CAA14FCCF874)	3.74	13105	2022-11-29 14:46:25.918	0.075	-0.035	0.996	0	0	0	-2.043	-4.301	83.447	0	0	0	0	0	0	0
WT222(CAA14FCCF874)	3.74	13105	2022-11-29 14:46:25.918	0.075	-0.035	0.997	0	0	0	-2.043	-4.301	83.447	0	0	0	0	0	0	0
WT222(CAA14FCCF874)	3.74	13105	2022-11-29 14:46:25.918	0.075	-0.035	0.997	0	0	0	-2.043	-4.301	83.447	0	0	0	0	0	0	0
WT222(CAA14FCCF874)	3.74	13105	2022-11-29 14:46:25.918	0.075	-0.035	0.997	0	0	0	-2.043	-4.301	83.447	0	0	0	0	0	0	0
WT222(CAA14FCCF874)	3.74	13105	2022-11-29 14:46:25.918	0.075	-0.035	0.997	0	0	0	-2.043	-4.301	83.447	0	0	0	0	0	0	0
WT222(CAA14FCCF874)	3.74	13105	2022-11-29 14:46:25.918	0.075	-0.036	0.997	0	0	0	-2.043	-4.301	83.447	0	0	0	0	0	0	0
WT111(DD045F3F1DEA)	3.74	13108	2022-11-29 14:46:25.934	0.012	0.399	0.932	0	0	0	23.225	-0.659	-17.205	0	0	0	0	0	0	0
WT111(DD045F3F1DEA)	3.74	13108	2022-11-29 14:46:25.934	0.011	0.4	0.932	0	0	0	23.225	-0.659	-17.205	0	0	0	0	0	0	0
WT111(DD045F3F1DEA)	3.74	13108	2022-11-29 14:46:25.934	0.011	0.4	0.932	0	0	0	23.225	-0.659	-17.205	0	0	0	0	0	0	0
WT111(DD045F3F1DEA)	3.74	13108	2022-11-29 14:46:25.934	0.011	0.4	0.932	0	0	0	23.225	-0.659	-17.205	0	0	0	0	0	0	0
WT111(DD045F3F1DEA)	3.74	13108	2022-11-29 14:46:25.934	0.011	0.4	0.932	0	0	0	23.225	-0.659	-17.205	0	0	0	0	0	0	0
WT111(DD045F3F1DEA)	3.74	13108	2022-11-29 14:46:25.934	0.012	0.399	0.932	0	0	0	23.225	-0.659	-17.205	0	0	0	0	0	0	0
WT111(DD045F3F1DEA)	3.74	13108	2022-11-29 14:46:25.934	0.012	0.399	0.932	0	0	0	23.225	-0.659	-17.205	0	0	0	0	0	0	0
WT111(DD045F3F1DEA)	3.74	13108	2022-11-29 14:46:25.934	0.012	0.399	0.932	0	0	0	23.225	-0.659	-17.205	0	0	0	0	0	0	0
WT333(F4E4E1AF1293)	3.78	13105	2022-11-29 14:46:25.934	0.033	0.097	1.011	0	0	0	5.482	-1.884	0.115	0	0	0	0	0	0	0
WT333(F4E4E1AF1293)	3.78	13105	2022-11-29 14:46:25.934	0.033	0.097	1.011	0	0	0	5.482	-1.884	0.115	0	0	0	0	0	0	0
WT333(F4E4E1AF1293)	3.78	13105	2022-11-29 14:46:25.934	0.033	0.097	1.011	0	0	0	5.482	-1.884	0.115	0	0	0	0	0	0	0
WT333(F4E4E1AF1293)	3.78	13105	2022-11-29 14:46:25.934	0.033	0.097	1.011	0	0	0	5.482	-1.884	0.115	0	0	0	0	0	0	0
WT333(F4E4E1AF1293)	3.78	13105	2022-11-29 14:46:25.934	0.033	0.097	1.011	0	0	0	5.482	-1.884	0.115	0	0	0	0	0	0	0
WT333(F4E4E1AF1293)	3.78	13105	2022-11-29 14:46:25.934	0.033	0.097	1.011	0	0	0	5.482	-1.884	0.115	0	0	0	0	0	0	0
WT333(F4E4E1AF1293)	3.78	13105	2022-11-29 14:46:25.934	0.033	0.098	1.012	0	0	0	5.482	-1.884	0.115	0	0	0	0	0	0	0
WT333(F4E4E1AF1293)	3.78	13105	2022-11-29 14:46:25.934	0.033	0.098	1.012	0	0	0	5.482	-1.884	0.115	0	0	0	0	0	0	0
WT333(F4E4E1AF1293)	3.78	13105	2022-11-29 14:46:25.934	0.033	0.097	1.011	0	0	0	5.482	-1.884	0.115	0	0	0	0	0	0	0
WT333(F4E4E1AF1293)	3.78	13105	2022-11-29 14:46:25.934	0.033	0.097	1.011	0	0	0	5.482	-1.884	0.115	0	0	0	0	0	0	0
WT333(F4E4E1AF1293)	3.78	13105	2022-11-29 14:46:25.934	0.034	0.097	1.011	0	0	0	5.482	-1.884	0.115	0	0	0	0	0	0	0
WT333(F4E4E1AF1293)	3.78	13105	2022-11-29 14:46:25.934	0.034	0.097	1.011	0	0	0	5.482	-1.884	0.115	0	0	0	0	0	0	0
WT333(F4E4E1AF1293)	3.78	13105	2022-11-29 14:46:25.934	0.034	0.097	1.011	0	0	0	5.482	-1.884	0.115	0	0	0	0	0	0	0
WT333(F4E4E1AF1293)	3.78	13105	2022-11-29 14:46:25.934	0.034	0.097	1.011	0	0	0	5.482	-1.884	0.115	0	0	0	0	0	0	0
WT333(F4E4E1AF1293)	3.78	13105	2022-11-29 14:46:25.934	0.033	0.097	1.011	0	0	0	5.482	-1.884	0.115	0	0	0	0	0	0	0
WT333(F4E4E1AF1293)	3.78	13105	2022-11-29 14:46:25.934	0.033	0.097	1.011	0	0	0	5.482	-1.884	0.115	0	0	0	0	0	0	0
WT111(DD045F3F1DEA)	3.74	13108	2022-11-29 14:46:25.965	0.012	0.399	0.932	0	0	0	23.225	-0.659	-17.205	0	0	0	0	0	0	0
WT111(DD045F3F1DEA)	3.74	13108	2022-11-29 14:46:25.965	0.012	0.4	0.932	0	0	0	23.225	-0.659	-17.205	0	0	0	0	0	0	0
WT111(DD045F3F1DEA)	3.74	13108	2022-11-29 14:46:25.965	0.012	0.4	0.932	0	0	0	23.225	-0.659	-17.205	0	0	0	0	0	0	0
WT111(DD045F3F1DEA)	3.74	13108	2022-11-29 14:46:25.965	0.012	0.4	0.932	0	0	0	23.225	-0.659	-17.205	0	0	0	0	0	0	0
WT111(DD045F3F1DEA)	3.74	13108	2022-11-29 14:46:25.965	0.012	0.4	0.932	0	0	0	23.225	-0.659	-17.205	0	0	0	0	0	0	0
WT111(DD045F3F1DEA)	3.74	13108	2022-11-29 14:46:25.965	0.011	0.4	0.932	0	0	0	23.225	-0.659	-17.205	0	0	0	0	0	0	0
WT111(DD045F3F1DEA)	3.74	13108	2022-11-29 14:46:25.965	0.011	0.4	0.932	0	0	0	23.225	-0.659	-17.205	0	0	0	0	0	0	0
WT111(DD045F3F1DEA)	3.74	13108	2022-11-29 14:46:25.965	0.011	0.4	0.932	0	0	0	23.225	-0.659	-17.205	0	0	0	0	0	0	0
WT111(DD045F3F1DEA)	3.74	13108	2022-11-29 14:46:25.996	0.011	0.4	0.932	0	0	0	23.225	-0.659	-17.205	0	0	0	0	0	0	0
WT111(DD045F3F1DEA)	3.74	13108	2022-11-29 14:46:25.996	0.012	0.4	0.933	0	0	0	23.225	-0.659	-17.205	0	0	0	0	0	0	0
WT111(DD045F3F1DEA)	3.74	13108	2022-11-29 14:46:25.996	0.012	0.4	0.933	0	0	0	23.225	-0.659	-17.205	0	0	0	0	0	0	0
WT111(DD045F3F1DEA)	3.74	13108	2022-11-29 14:46:25.996	0.012	0.4	0.933	0	0	0	23.225	-0.659	-17.205	0	0	0	0	0	0	0
WT111(DD045F3F1DEA)	3.74	13108	2022-11-29 14:46:25.996	0.012	0.4	0.933	0	0	0	23.225	-0.659	-17.205	0	0	0	0	0	0	0
WT111(DD045F3F1DEA)	3.74	13108	2022-11-29 14:46:25.996	0.012	0.4	0.932	0	0	0	23.225	-0.659	-17.205	0	0	0	0	0	0	0
WT111(DD045F3F1DEA)	3.74	13108	2022-11-29 14:46:25.996	0.012	0.4	0.932	0	0	0	23.225	-0.659	-17.205	0	0	0	0	0	0	0
WT111(DD045F3F1DEA)	3.74	13108	2022-11-29 14:46:25.996	0.012	0.4	0.932	0	0	0	23.225	-0.659	-17.205	0	0	0	0	0	0	0
WT333(F4E4E1AF1293)	3.78	13105	2022-11-29 14:46:25.996	0.033	0.097	1.011	0	0	0	5.482	-1.884	0.115	0	0	0	0	0	0	0
WT333(F4E4E1AF1293)	3.78	13105	2022-11-29 14:46:25.996	0.033	0.097	1.011	0	0	0	5.482	-1.884	0.115	0	0	0	0	0	0	0
WT333(F4E4E1AF1293)	3.78	13105	2022-11-29 14:46:25.996	0.034	0.097	1.011	0	0	0	5.482	-1.884	0.115	0	0	0	0	0	0	0
WT333(F4E4E1AF1293)	3.78	13105	2022-11-29 14:46:25.996	0.034	0.097	1.011	0	0	0	5.482	-1.884	0.115	0	0	0	0	0	0	0
WT333(F4E4E1AF1293)	3.78	13105	2022-11-29 14:46:25.996	0.034	0.097	1.011	0	0	0	5.482	-1.884	0.115	0	0	0	0	0	0	0
WT333(F4E4E1AF1293)	3.78	13105	2022-11-29 14:46:25.996	0.034	0.097	1.011	0	0	0	5.482	-1.884	0.115	0	0	0	0	0	0	0
WT333(F4E4E1AF1293)	3.78	13105	2022-11-29 14:46:25.996	0.033	0.098	1.012	0	0	0	5.482	-1.884	0.115	0	0	0	0	0	0	0
WT333(F4E4E1AF1293)	3.78	13105	2022-11-29 14:46:25.996	0.033	0.098	1.012	0	0	0	5.482	-1.884	0.115	0	0	0	0	0	0	0
WT222(CAA14FCCF874)	3.74	13105	2022-11-29 14:46:25.996	0.075	-0.035	0.998	0	0	0	-2.043	-4.301	83.447	0	0	0	0	0	0	0
WT222(CAA14FCCF874)	3.74	13105	2022-11-29 14:46:25.996	0.075	-0.035	0.998	0	0	0	-2.043	-4.301	83.447	0	0	0	0	0	0	0
WT222(CAA14FCCF874)	3.74	13105	2022-11-29 14:46:25.996	0.075	-0.035	0.997	0	0	0	-2.043	-4.301	83.447	0	0	0	0	0	0	0
WT222(CAA14FCCF874)	3.74	13105	2022-11-29 14:46:25.996	0.075	-0.035	0.997	0	0	0	-2.043	-4.301	83.447	0	0	0	0	0	0	0
WT222(CAA14FCCF874)	3.74	13105	2022-11-29 14:46:25.996	0.075	-0.035	0.997	0	0	0	-2.043	-4.301	83.447	0	0	0	0	0	0	0
WT222(CAA14FCCF874)	3.74	13105	2022-11-29 14:46:25.996	0.075	-0.035	0.997	0	0	0	-2.043	-4.301	83.447	0	0	0	0	0	0	0
WT222(CAA14FCCF874)	3.74	13105	2022-11-29 14:46:25.996	0.075	-0.036	0.997	0	0	0	-2.043	-4.301	83.447	0	0	0	0	0	0	0
WT222(CAA14FCCF874)	3.74	13105	2022-11-29 14:46:25.996	0.075	-0.036	0.997	0	0	0	-2.043	-4.301	83.447	0	0	0	0	0	0	0
WT333(F4E4E1AF1293)	3.78	13105	2022-11-29 14:46:26.027	0.033	0.098	1.012	0	0	0	5.482	-1.884	0.115	0	0	0	0	0	0	0
WT333(F4E4E1AF1293)	3.78	13105	2022-11-29 14:46:26.027	0.033	0.098	1.012	0	0	0	5.482	-1.884	0.115	0	0	0	0	0	0	0
WT333(F4E4E1AF1293)	3.78	13105	2022-11-29 14:46:26.027	0.033	0.097	1.011	0	0	0	5.482	-1.884	0.115	0	0	0	0	0	0	0
WT333(F4E4E1AF1293)	3.78	13105	2022-11-29 14:46:26.027	0.033	0.097	1.011	0	0	0	5.482	-1.884	0.115	0	0	0	0	0	0	0
WT333(F4E4E1AF1293)	3.78	13105	2022-11-29 14:46:26.027	0.033	0.097	1.011	0	0	0	5.482	-1.884	0.115	0	0	0	0	0	0	0
WT333(F4E4E1AF1293)	3.78	13105	2022-11-29 14:46:26.027	0.033	0.097	1.011	0	0	0	5.482	-1.884	0.115	0	0	0	0	0	0	0
WT333(F4E4E1AF1293)	3.78	13105	2022-11-29 14:46:26.027	0.033	0.097	1.011	0	0	0	5.482	-1.884	0.115	0	0	0	0	0	0	0
WT333(F4E4E1AF1293)	3.78	13105	2022-11-29 14:46:26.027	0.033	0.097	1.011	0	0	0	5.482	-1.884	0.115	0	0	0	0	0	0	0
WT333(F4E4E1AF1293)	3.78	13105	2022-11-29 14:46:26.027	0.033	0.098	1.011	0	0	0	5.482	-1.884	0.115	0	0	0	0	0	0	0
WT333(F4E4E1AF1293)	3.78	13105	2022-11-29 14:46:26.027	0.033	0.098	1.011	0	0	0	5.482	-1.884	0.115	0	0	0	0	0	0	0
WT333(F4E4E1AF1293)	3.78	13105	2022-11-29 14:46:26.027	0.033	0.097	1.011	0	0	0	5.482	-1.884	0.115	0	0	0	0	0	0	0
WT333(F4E4E1AF1293)	3.78	13105	2022-11-29 14:46:26.027	0.033	0.097	1.011	0	0	0	5.482	-1.884	0.115	0	0	0	0	0	0	0
WT333(F4E4E1AF1293)	3.78	13105	2022-11-29 14:46:26.027	0.033	0.097	1.011	0	0	0	5.482	-1.884	0.115	0	0	0	0	0	0	0
WT333(F4E4E1AF1293)	3.78	13105	2022-11-29 14:46:26.027	0.033	0.097	1.011	0	0	0	5.482	-1.884	0.115	0	0	0	0	0	0	0
WT333(F4E4E1AF1293)	3.78	13105	2022-11-29 14:46:26.027	0.034	0.098	1.011	0	0	0	5.482	-1.884	0.115	0	0	0	0	0	0	0
WT333(F4E4E1AF1293)	3.78	13105	2022-11-29 14:46:26.027	0.034	0.098	1.011	0	0	0	5.482	-1.884	0.115	0	0	0	0	0	0	0
WT111(DD045F3F1DEA)	3.74	13108	2022-11-29 14:46:26.059	0.012	0.4	0.932	0	0	0	23.225	-0.659	-17.205	0	0	0	0	0	0	0
WT111(DD045F3F1DEA)	3.74	13108	2022-11-29 14:46:26.059	0.011	0.4	0.932	0	0	0	23.225	-0.659	-17.205	0	0	0	0	0	0	0
WT111(DD045F3F1DEA)	3.74	13108	2022-11-29 14:46:26.059	0.011	0.4	0.932	0	0	0	23.225	-0.659	-17.205	0	0	0	0	0	0	0
WT111(DD045F3F1DEA)	3.74	13108	2022-11-29 14:46:26.059	0.011	0.4	0.932	0	0	0	23.225	-0.659	-17.205	0	0	0	0	0	0	0
WT111(DD045F3F1DEA)	3.74	13108	2022-11-29 14:46:26.059	0.011	0.4	0.932	0	0	0	23.225	-0.659	-17.205	0	0	0	0	0	0	0
WT111(DD045F3F1DEA)	3.74	13108	2022-11-29 14:46:26.059	0.011	0.4	0.933	0	0	0	23.225	-0.659	-17.205	0	0	0	0	0	0	0
WT111(DD045F3F1DEA)	3.74	13108	2022-11-29 14:46:26.059	0.011	0.4	0.933	0	0	0	23.225	-0.659	-17.205	0	0	0	0	0	0	0
WT111(DD045F3F1DEA)	3.74	13108	2022-11-29 14:46:26.059	0.011	0.4	0.933	0	0	0	23.225	-0.659	-17.205	0	0	0	0	0	0	0
WT222(CAA14FCCF874)	3.74	13105	2022-11-29 14:46:26.059	0.075	-0.036	0.997	0	0	0	-2.043	-4.301	83.447	0	0	0	0	0	0	0
WT222(CAA14FCCF874)	3.74	13105	2022-11-29 14:46:26.059	0.075	-0.036	0.997	0	0	0	-2.043	-4.301	83.447	0	0	0	0	0	0	0
WT222(CAA14FCCF874)	3.74	13105	2022-11-29 14:46:26.059	0.074	-0.036	0.997	0	0	0	-2.043	-4.301	83.447	0	0	0	0	0	0	0
WT222(CAA14FCCF874)	3.74	13105	2022-11-29 14:46:26.059	0.074	-0.036	0.997	0	0	0	-2.043	-4.301	83.447	0	0	0	0	0	0	0
WT222(CAA14FCCF874)	3.74	13105	2022-11-29 14:46:26.059	0.074	-0.036	0.997	0	0	0	-2.043	-4.301	83.447	0	0	0	0	0	0	0
WT222(CAA14FCCF874)	3.74	13105	2022-11-29 14:46:26.059	0.074	-0.036	0.997	0	0	0	-2.043	-4.301	83.447	0	0	0	0	0	0	0
WT222(CAA14FCCF874)	3.74	13105	2022-11-29 14:46:26.059	0.076	-0.036	0.996	0	0	0	-2.043	-4.301	83.447	0	0	0	0	0	0	0
WT222(CAA14FCCF874)	3.74	13105	2022-11-29 14:46:26.059	0.076	-0.036	0.996	0	0	0	-2.043	-4.301	83.447	0	0	0	0	0	0	0
WT111(DD045F3F1DEA)	3.74	13108	2022-11-29 14:46:26.121	0.011	0.4	0.933	0	0	0	23.225	-0.659	-17.205	0	0	0	0	0	0	0
WT111(DD045F3F1DEA)	3.74	13108	2022-11-29 14:46:26.121	0.012	0.4	0.932	0	0	0	23.225	-0.659	-17.205	0	0	0	0	0	0	0
WT111(DD045F3F1DEA)	3.74	13108	2022-11-29 14:46:26.121	0.012	0.4	0.932	0	0	0	23.225	-0.659	-17.205	0	0	0	0	0	0	0
WT111(DD045F3F1DEA)	3.74	13108	2022-11-29 14:46:26.121	0.012	0.4	0.932	0	0	0	23.225	-0.659	-17.205	0	0	0	0	0	0	0
WT111(DD045F3F1DEA)	3.74	13108	2022-11-29 14:46:26.121	0.012	0.4	0.932	0	0	0	23.225	-0.659	-17.205	0	0	0	0	0	0	0
WT111(DD045F3F1DEA)	3.74	13108	2022-11-29 14:46:26.121	0.011	0.4	0.933	0	0	0	23.225	-0.659	-17.205	0	0	0	0	0	0	0
WT111(DD045F3F1DEA)	3.74	13108	2022-11-29 14:46:26.121	0.011	0.4	0.933	0	0	0	23.225	-0.659	-17.205	0	0	0	0	0	0	0
WT111(DD045F3F1DEA)	3.74	13108	2022-11-29 14:46:26.121	0.011	0.4	0.933	0	0	0	23.225	-0.659	-17.205	0	0	0	0	0	0	0
WT222(CAA14FCCF874)	3.74	13105	2022-11-29 14:46:26.121	0.076	-0.036	0.996	0	0	0	-2.043	-4.301	83.447	0	0	0	0	0	0	0
WT222(CAA14FCCF874)	3.74	13105	2022-11-29 14:46:26.121	0.076	-0.036	0.996	0	0	0	-2.043	-4.301	83.447	0	0	0	0	0	0	0
WT222(CAA14FCCF874)	3.74	13105	2022-11-29 14:46:26.121	0.075	-0.036	0.996	0	0	0	-2.043	-4.301	83.447	0	0	0	0	0	0	0
WT222(CAA14FCCF874)	3.74	13105	2022-11-29 14:46:26.121	0.075	-0.036	0.996	0	0	0	-2.043	-4.301	83.447	0	0	0	0	0	0	0
WT222(CAA14FCCF874)	3.74	13105	2022-11-29 14:46:26.121	0.075	-0.036	0.996	0	0	0	-2.043	-4.301	83.447	0	0	0	0	0	0	0
WT222(CAA14FCCF874)	3.74	13105	2022-11-29 14:46:26.121	0.075	-0.036	0.996	0	0	0	-2.043	-4.301	83.447	0	0	0	0	0	0	0
WT222(CAA14FCCF874)	3.74	13105	2022-11-29 14:46:26.121	0.075	-0.036	0.996	0	0	0	-2.043	-4.301	83.447	0	0	0	0	0	0	0
WT222(CAA14FCCF874)	3.74	13105	2022-11-29 14:46:26.121	0.075	-0.036	0.996	0	0	0	-2.043	-4.301	83.447	0	0	0	0	0	0	0
WT333(F4E4E1AF1293)	3.78	13105	2022-11-29 14:46:26.152	0.034	0.098	1.011	0	0	0	5.482	-1.884	0.115	0	0	0	0	0	0	0
WT333(F4E4E1AF1293)	3.78	13105	2022-11-29 14:46:26.152	0.034	0.098	1.011	0	0	0	5.482	-1.884	0.115	0	0	0	0	0	0	0
WT333(F4E4E1AF1293)	3.78	13105	2022-11-29 14:46:26.152	0.033	0.097	1.012	0	0	0	5.482	-1.884	0.115	0	0	0	0	0	0	0
WT333(F4E4E1AF1293)	3.78	13105	2022-11-29 14:46:26.152	0.033	0.097	1.012	0	0	0	5.488	-1.884	0.115	0	0	0	0	0	0	0
WT333(F4E4E1AF1293)	3.78	13105	2022-11-29 14:46:26.152	0.033	0.097	1.012	0	0	0	5.488	-1.884	0.115	0	0	0	0	0	0	0
WT333(F4E4E1AF1293)	3.78	13105	2022-11-29 14:46:26.152	0.033	0.097	1.012	0	0	0	5.488	-1.884	0.115	0	0	0	0	0	0	0
WT333(F4E4E1AF1293)	3.78	13105	2022-11-29 14:46:26.152	0.033	0.097	1.011	0	0	0	5.488	-1.884	0.115	0	0	0	0	0	0	0
WT333(F4E4E1AF1293)	3.78	13105	2022-11-29 14:46:26.152	0.033	0.097	1.011	0	0	0	5.488	-1.884	0.115	0	0	0	0	0	0	0
WT333(F4E4E1AF1293)	3.78	13105	2022-11-29 14:46:26.152	0.033	0.097	1.011	0	0	0	5.488	-1.884	0.115	0	0	0	0	0	0	0
WT333(F4E4E1AF1293)	3.78	13105	2022-11-29 14:46:26.152	0.033	0.097	1.011	0	0	0	5.488	-1.884	0.115	0	0	0	0	0	0	0
WT333(F4E4E1AF1293)	3.78	13105	2022-11-29 14:46:26.152	0.034	0.097	1.011	0	0	0	5.488	-1.884	0.115	0	0	0	0	0	0	0
WT333(F4E4E1AF1293)	3.78	13105	2022-11-29 14:46:26.152	0.034	0.097	1.011	0	0	0	5.488	-1.884	0.115	0	0	0	0	0	0	0
WT333(F4E4E1AF1293)	3.78	13105	2022-11-29 14:46:26.152	0.034	0.097	1.011	0	0	0	5.488	-1.884	0.115	0	0	0	0	0	0	0
WT333(F4E4E1AF1293)	3.78	13105	2022-11-29 14:46:26.152	0.033	0.097	1.011	0	0	0	5.488	-1.884	0.115	0	0	0	0	0	0	0
WT333(F4E4E1AF1293)	3.78	13105	2022-11-29 14:46:26.152	0.033	0.097	1.011	0	0	0	5.488	-1.884	0.115	0	0	0	0	0	0	0
WT333(F4E4E1AF1293)	3.78	13105	2022-11-29 14:46:26.152	0.033	0.097	1.011	0	0	0	5.488	-1.884	0.115	0	0	0	0	0	0	0
WT333(F4E4E1AF1293)	3.78	13105	2022-11-29 14:46:26.152	0.033	0.097	1.011	0	0	0	5.488	-1.884	0.115	0	0	0	0	0	0	0
WT333(F4E4E1AF1293)	3.78	13105	2022-11-29 14:46:26.152	0.033	0.098	1.012	0	0	0	5.488	-1.884	0.115	0	0	0	0	0	0	0
WT333(F4E4E1AF1293)	3.78	13105	2022-11-29 14:46:26.152	0.033	0.098	1.012	0	0	0	5.488	-1.884	0.115	0	0	0	0	0	0	0
WT333(F4E4E1AF1293)	3.78	13105	2022-11-29 14:46:26.152	0.033	0.098	1.012	0	0	0	5.488	-1.884	0.115	0	0	0	0	0	0	0
WT333(F4E4E1AF1293)	3.78	13105	2022-11-29 14:46:26.152	0.033	0.098	1.012	0	0	0	5.488	-1.884	0.115	0	0	0	0	0	0	0
WT333(F4E4E1AF1293)	3.78	13105	2022-11-29 14:46:26.152	0.034	0.097	1.011	0	0	0	5.488	-1.884	0.115	0	0	0	0	0	0	0
WT333(F4E4E1AF1293)	3.78	13105	2022-11-29 14:46:26.152	0.034	0.097	1.011	0	0	0	5.488	-1.884	0.115	0	0	0	0	0	0	0
WT333(F4E4E1AF1293)	3.78	13105	2022-11-29 14:46:26.152	0.034	0.097	1.011	0	0	0	5.488	-1.884	0.115	0	0	0	0	0	0	0
WT111(DD045F3F1DEA)	3.74	13108	2022-11-29 14:46:26.199	0.011	0.4	0.933	0	0	0	23.225	-0.659	-17.205	0	0	0	0	0	0	0
WT111(DD045F3F1DEA)	3.74	13108	2022-11-29 14:46:26.199	0.012	0.399	0.933	0	0	0	23.225	-0.659	-17.205	0	0	0	0	0	0	0
WT111(DD045F3F1DEA)	3.74	13108	2022-11-29 14:46:26.199	0.012	0.399	0.933	0	0	0	23.225	-0.659	-17.205	0	0	0	0	0	0	0
WT111(DD045F3F1DEA)	3.74	13108	2022-11-29 14:46:26.199	0.012	0.399	0.933	0	0	0	23.225	-0.659	-17.205	0	0	0	0	0	0	0
WT111(DD045F3F1DEA)	3.74	13108	2022-11-29 14:46:26.199	0.012	0.399	0.933	0	0	0	23.225	-0.659	-17.205	0	0	0	0	0	0	0
WT111(DD045F3F1DEA)	3.74	13108	2022-11-29 14:46:26.199	0.012	0.399	0.933	0	0	0	23.225	-0.659	-17.205	0	0	0	0	0	0	0
WT111(DD045F3F1DEA)	3.74	13108	2022-11-29 14:46:26.199	0.012	0.399	0.933	0	0	0	23.225	-0.659	-17.205	0	0	0	0	0	0	0
WT111(DD045F3F1DEA)	3.74	13108	2022-11-29 14:46:26.199	0.012	0.399	0.933	0	0	0	23.225	-0.659	-17.205	0	0	0	0	0	0	0
WT111(DD045F3F1DEA)	3.74	13108	2022-11-29 14:46:26.230	0.012	0.399	0.933	0	0	0	23.225	-0.659	-17.205	0	0	0	0	0	0	0
WT111(DD045F3F1DEA)	3.74	13108	2022-11-29 14:46:26.230	0.011	0.4	0.932	0	0	0	23.225	-0.659	-17.205	0	0	0	0	0	0	0
WT111(DD045F3F1DEA)	3.74	13108	2022-11-29 14:46:26.230	0.011	0.4	0.932	0	0	0	23.225	-0.659	-17.205	0	0	0	0	0	0	0
WT111(DD045F3F1DEA)	3.74	13108	2022-11-29 14:46:26.230	0.011	0.4	0.932	0	0	0	23.225	-0.659	-17.205	0	0	0	0	0	0	0
WT111(DD045F3F1DEA)	3.74	13108	2022-11-29 14:46:26.230	0.011	0.4	0.932	0	0	0	23.225	-0.659	-17.205	0	0	0	0	0	0	0
WT111(DD045F3F1DEA)	3.74	13108	2022-11-29 14:46:26.230	0.012	0.4	0.933	0	0	0	23.225	-0.659	-17.205	0	0	0	0	0	0	0
WT111(DD045F3F1DEA)	3.74	13108	2022-11-29 14:46:26.230	0.012	0.4	0.933	0	0	0	23.225	-0.659	-17.205	0	0	0	0	0	0	0
WT111(DD045F3F1DEA)	3.74	13108	2022-11-29 14:46:26.230	0.012	0.4	0.933	0	0	0	23.225	-0.659	-17.205	0	0	0	0	0	0	0
WT111(DD045F3F1DEA)	3.74	13108	2022-11-29 14:46:26.262	0.012	0.4	0.933	0	0	0	23.225	-0.659	-17.205	0	0	0	0	0	0	0
WT111(DD045F3F1DEA)	3.74	13108	2022-11-29 14:46:26.262	0.012	0.399	0.932	0	0	0	23.225	-0.659	-17.205	0	0	0	0	0	0	0
WT111(DD045F3F1DEA)	3.74	13108	2022-11-29 14:46:26.262	0.012	0.399	0.932	0	0	0	23.225	-0.659	-17.205	0	0	0	0	0	0	0
WT111(DD045F3F1DEA)	3.74	13108	2022-11-29 14:46:26.262	0.012	0.399	0.932	0	0	0	23.225	-0.659	-17.205	0	0	0	0	0	0	0
WT111(DD045F3F1DEA)	3.74	13108	2022-11-29 14:46:26.262	0.012	0.399	0.932	0	0	0	23.225	-0.659	-17.205	0	0	0	0	0	0	0
WT111(DD045F3F1DEA)	3.74	13108	2022-11-29 14:46:26.262	0.012	0.401	0.932	0	0	0	23.225	-0.659	-17.205	0	0	0	0	0	0	0
WT111(DD045F3F1DEA)	3.74	13108	2022-11-29 14:46:26.262	0.012	0.401	0.932	0	0	0	23.225	-0.659	-17.205	0	0	0	0	0	0	0
WT111(DD045F3F1DEA)	3.74	13108	2022-11-29 14:46:26.262	0.012	0.401	0.932	0	0	0	23.225	-0.659	-17.205	0	0	0	0	0	0	0
WT333(F4E4E1AF1293)	3.78	13105	2022-11-29 14:46:26.262	0.034	0.097	1.011	0	0	0	5.488	-1.884	0.115	0	0	0	0	0	0	0
WT333(F4E4E1AF1293)	3.78	13105	2022-11-29 14:46:26.262	0.033	0.098	1.011	0	0	0	5.488	-1.884	0.115	0	0	0	0	0	0	0
WT333(F4E4E1AF1293)	3.78	13105	2022-11-29 14:46:26.262	0.033	0.098	1.011	0	0	0	5.488	-1.884	0.115	0	0	0	0	0	0	0
WT333(F4E4E1AF1293)	3.78	13105	2022-11-29 14:46:26.262	0.033	0.098	1.011	0	0	0	5.488	-1.884	0.115	0	0	0	0	0	0	0
WT333(F4E4E1AF1293)	3.78	13105	2022-11-29 14:46:26.262	0.033	0.098	1.011	0	0	0	5.488	-1.884	0.115	0	0	0	0	0	0	0
WT333(F4E4E1AF1293)	3.78	13105	2022-11-29 14:46:26.262	0.037	0.096	1.01	0	0	0	5.488	-1.884	0.115	0	0	0	0	0	0	0
WT333(F4E4E1AF1293)	3.78	13105	2022-11-29 14:46:26.262	0.037	0.096	1.01	0	0	0	5.488	-1.884	0.115	0	0	0	0	0	0	0
WT333(F4E4E1AF1293)	3.78	13105	2022-11-29 14:46:26.262	0.037	0.096	1.01	0	0	0	5.488	-1.884	0.115	0	0	0	0	0	0	0
WT111(DD045F3F1DEA)	3.74	13108	2022-11-29 14:46:26.324	0.012	0.401	0.932	0	0	0	23.225	-0.659	-17.205	0	0	0	0	0	0	0
WT111(DD045F3F1DEA)	3.74	13108	2022-11-29 14:46:26.324	0.012	0.399	0.932	0	0	0	23.225	-0.659	-17.205	0	0	0	0	0	0	0
WT111(DD045F3F1DEA)	3.74	13108	2022-11-29 14:46:26.324	0.012	0.399	0.932	0	0	0	23.225	-0.659	-17.205	0	0	0	0	0	0	0
WT111(DD045F3F1DEA)	3.74	13108	2022-11-29 14:46:26.324	0.012	0.399	0.932	0	0	0	23.225	-0.659	-17.205	0	0	0	0	0	0	0
WT111(DD045F3F1DEA)	3.74	13108	2022-11-29 14:46:26.324	0.011	0.401	0.933	0	0	0	23.225	-0.659	-17.205	0	0	0	0	0	0	0
WT111(DD045F3F1DEA)	3.74	13108	2022-11-29 14:46:26.324	0.011	0.401	0.933	0	0	0	23.225	-0.659	-17.205	0	0	0	0	0	0	0
WT111(DD045F3F1DEA)	3.74	13108	2022-11-29 14:46:26.324	0.011	0.401	0.933	0	0	0	23.225	-0.659	-17.205	0	0	0	0	0	0	0
WT111(DD045F3F1DEA)	3.74	13108	2022-11-29 14:46:26.324	0.011	0.401	0.933	0	0	0	23.225	-0.659	-17.205	0	0	0	0	0	0	0
WT222(CAA14FCCF874)	3.74	13105	2022-11-29 14:46:26.324	0.075	-0.036	0.997	0	0	0	-2.043	-4.301	83.447	0	0	0	0	0	0	0
WT222(CAA14FCCF874)	3.74	13105	2022-11-29 14:46:26.340	0.075	-0.036	0.997	0	0	0	-2.043	-4.301	83.447	0	0	0	0	0	0	0
WT222(CAA14FCCF874)	3.74	13105	2022-11-29 14:46:26.340	0.076	-0.035	0.997	0	0	0	-2.043	-4.301	83.447	0	0	0	0	0	0	0
WT222(CAA14FCCF874)	3.74	13105	2022-11-29 14:46:26.340	0.076	-0.035	0.997	0	0	0	-2.043	-4.301	83.447	0	0	0	0	0	0	0
WT222(CAA14FCCF874)	3.74	13105	2022-11-29 14:46:26.340	0.076	-0.035	0.997	0	0	0	-2.043	-4.301	83.447	0	0	0	0	0	0	0
WT222(CAA14FCCF874)	3.74	13105	2022-11-29 14:46:26.340	0.076	-0.035	0.997	0	0	0	-2.043	-4.301	83.447	0	0	0	0	0	0	0
WT222(CAA14FCCF874)	3.74	13105	2022-11-29 14:46:26.340	0.075	-0.035	0.997	0	0	0	-2.043	-4.301	83.447	0	0	0	0	0	0	0
WT222(CAA14FCCF874)	3.74	13105	2022-11-29 14:46:26.340	0.075	-0.035	0.997	0	0	0	-2.043	-4.301	83.447	0	0	0	0	0	0	0
WT111(DD045F3F1DEA)	3.74	13108	2022-11-29 14:46:26.355	0.011	0.4	0.933	0	0	0	23.225	-0.659	-17.205	0	0	0	0	0	0	0
WT111(DD045F3F1DEA)	3.74	13108	2022-11-29 14:46:26.355	0.011	0.4	0.933	0	0	0	23.225	-0.659	-17.205	0	0	0	0	0	0	0
WT111(DD045F3F1DEA)	3.74	13108	2022-11-29 14:46:26.355	0.011	0.4	0.933	0	0	0	23.225	-0.659	-17.205	0	0	0	0	0	0	0
WT111(DD045F3F1DEA)	3.74	13108	2022-11-29 14:46:26.355	0.011	0.4	0.933	0	0	0	23.225	-0.659	-17.205	0	0	0	0	0	0	0
WT111(DD045F3F1DEA)	3.74	13108	2022-11-29 14:46:26.355	0.011	0.402	0.933	0	0	0	23.225	-0.659	-17.205	0	0	0	0	0	0	0
WT111(DD045F3F1DEA)	3.74	13108	2022-11-29 14:46:26.355	0.011	0.402	0.933	0	0	0	23.225	-0.659	-17.205	0	0	0	0	0	0	0
WT111(DD045F3F1DEA)	3.74	13108	2022-11-29 14:46:26.355	0.011	0.402	0.933	0	0	0	23.225	-0.659	-17.205	0	0	0	0	0	0	0
WT111(DD045F3F1DEA)	3.74	13108	2022-11-29 14:46:26.355	0.011	0.402	0.933	0	0	0	23.225	-0.659	-17.205	0	0	0	0	0	0	0
WT333(F4E4E1AF1293)	3.78	13105	2022-11-29 14:46:26.355	0.037	0.096	1.01	0	0	0	5.488	-1.884	0.115	0	0	0	0	0	0	0
WT333(F4E4E1AF1293)	3.78	13105	2022-11-29 14:46:26.355	0.038	0.098	1.011	0	0	0	5.488	-1.884	0.115	0	0	0	0	0	0	0
WT333(F4E4E1AF1293)	3.78	13105	2022-11-29 14:46:26.355	0.038	0.098	1.011	0	0	0	5.488	-1.884	0.115	0	0	0	0	0	0	0
WT333(F4E4E1AF1293)	3.78	13105	2022-11-29 14:46:26.355	0.038	0.098	1.011	0	0	0	5.488	-1.884	0.115	0	0	0	0	0	0	0
WT333(F4E4E1AF1293)	3.78	13105	2022-11-29 14:46:26.355	0.038	0.098	1.011	0	0	0	5.488	-1.884	0.115	0	0	0	0	0	0	0
WT333(F4E4E1AF1293)	3.78	13105	2022-11-29 14:46:26.355	0.038	0.097	1.011	0	0	0	5.488	-1.884	0.115	0	0	0	0	0	0	0
WT333(F4E4E1AF1293)	3.78	13105	2022-11-29 14:46:26.355	0.038	0.097	1.011	0	0	0	5.488	-1.884	0.115	0	0	0	0	0	0	0
WT333(F4E4E1AF1293)	3.78	13105	2022-11-29 14:46:26.355	0.038	0.097	1.011	0	0	0	5.488	-1.884	0.115	0	0	0	0	0	0	0
WT333(F4E4E1AF1293)	3.78	13105	2022-11-29 14:46:26.355	0.038	0.097	1.011	0	0	0	5.488	-1.884	0.115	0	0	0	0	0	0	0
WT333(F4E4E1AF1293)	3.78	13105	2022-11-29 14:46:26.355	0.045	0.097	1.011	0	0	0	5.488	-1.884	0.115	0	0	0	0	0	0	0
WT333(F4E4E1AF1293)	3.78	13105	2022-11-29 14:46:26.355	0.045	0.097	1.011	0	0	0	5.488	-1.884	0.115	0	0	0	0	0	0	0
WT333(F4E4E1AF1293)	3.78	13105	2022-11-29 14:46:26.355	0.045	0.097	1.011	0	0	0	5.488	-1.89	0.115	0	0	0	0	0	0	0
WT333(F4E4E1AF1293)	3.78	13105	2022-11-29 14:46:26.355	0.045	0.097	1.011	0	0	0	5.488	-1.89	0.115	0	0	0	0	0	0	0
WT333(F4E4E1AF1293)	3.78	13105	2022-11-29 14:46:26.355	0.047	0.098	1.01	0	0	0	5.488	-1.89	0.115	0	0	0	0	0	0	0
WT333(F4E4E1AF1293)	3.78	13105	2022-11-29 14:46:26.355	0.047	0.098	1.01	0	0	0	5.488	-1.89	0.115	0	0	0	0	0	0	0
WT333(F4E4E1AF1293)	3.78	13105	2022-11-29 14:46:26.355	0.047	0.098	1.01	0	0	0	5.488	-1.89	0.115	0	0	0	0	0	0	0
WT111(DD045F3F1DEA)	3.74	13108	2022-11-29 14:46:26.387	0.012	0.399	0.933	0	0	0	23.225	-0.659	-17.205	0	0	0	0	0	0	0
WT111(DD045F3F1DEA)	3.74	13108	2022-11-29 14:46:26.387	0.012	0.399	0.933	0	0	0	23.225	-0.659	-17.205	0	0	0	0	0	0	0
WT111(DD045F3F1DEA)	3.74	13108	2022-11-29 14:46:26.387	0.012	0.399	0.933	0	0	0	23.225	-0.659	-17.205	0	0	0	0	0	0	0
WT111(DD045F3F1DEA)	3.74	13108	2022-11-29 14:46:26.387	0.012	0.399	0.933	0	0	0	23.225	-0.659	-17.205	0	0	0	0	0	0	0
WT111(DD045F3F1DEA)	3.74	13108	2022-11-29 14:46:26.387	0.012	0.4	0.932	0	0	0	23.225	-0.659	-17.205	0	0	0	0	0	0	0
WT111(DD045F3F1DEA)	3.74	13108	2022-11-29 14:46:26.387	0.012	0.4	0.932	0	0	0	23.225	-0.659	-17.205	0	0	0	0	0	0	0
WT111(DD045F3F1DEA)	3.74	13108	2022-11-29 14:46:26.387	0.012	0.4	0.932	0	0	0	23.225	-0.659	-17.205	0	0	0	0	0	0	0
WT111(DD045F3F1DEA)	3.74	13108	2022-11-29 14:46:26.387	0.012	0.4	0.932	0	0	0	23.225	-0.659	-17.205	0	0	0	0	0	0	0
WT333(F4E4E1AF1293)	3.78	13105	2022-11-29 14:46:26.387	0.047	0.098	1.01	0	0	0	5.488	-1.89	0.115	0	0	0	0	0	0	0
WT333(F4E4E1AF1293)	3.78	13105	2022-11-29 14:46:26.387	0.039	0.095	1.012	0	0	0	5.488	-1.89	0.115	0	0	0	0	0	0	0
WT333(F4E4E1AF1293)	3.78	13105	2022-11-29 14:46:26.387	0.039	0.095	1.012	0	0	0	5.488	-1.895	0.115	0	0	0	0	0	0	0
WT333(F4E4E1AF1293)	3.78	13105	2022-11-29 14:46:26.387	0.039	0.095	1.012	0	0	0	5.488	-1.895	0.115	0	0	0	0	0	0	0
WT333(F4E4E1AF1293)	3.78	13105	2022-11-29 14:46:26.387	0.039	0.095	1.012	0	0	0	5.488	-1.895	0.115	0	0	0	0	0	0	0
WT333(F4E4E1AF1293)	3.78	13105	2022-11-29 14:46:26.387	0.03	0.103	1.013	0.305	0	0	5.488	-1.895	0.115	0	0	0	0	0	0	0
WT333(F4E4E1AF1293)	3.78	13105	2022-11-29 14:46:26.387	0.03	0.103	1.013	0.305	0	0	5.488	-1.895	0.115	0	0	0	0	0	0	0
WT333(F4E4E1AF1293)	3.78	13105	2022-11-29 14:46:26.387	0.03	0.103	1.013	0.305	0	0	5.493	-1.895	0.115	0	0	0	0	0	0	0
WT222(CAA14FCCF874)	3.74	13105	2022-11-29 14:46:26.387	0.075	-0.035	0.997	0	0	0	-2.043	-4.301	83.447	0	0	0	0	0	0	0
WT222(CAA14FCCF874)	3.74	13105	2022-11-29 14:46:26.387	0.075	-0.035	0.997	0	0	0	-2.043	-4.301	83.447	0	0	0	0	0	0	0
WT222(CAA14FCCF874)	3.74	13105	2022-11-29 14:46:26.387	0.075	-0.036	0.997	0	0	0	-2.043	-4.301	83.447	0	0	0	0	0	0	0
WT222(CAA14FCCF874)	3.74	13105	2022-11-29 14:46:26.387	0.075	-0.036	0.997	0	0	0	-2.043	-4.301	83.447	0	0	0	0	0	0	0
WT222(CAA14FCCF874)	3.74	13105	2022-11-29 14:46:26.387	0.075	-0.036	0.997	0	0	0	-2.043	-4.301	83.447	0	0	0	0	0	0	0
WT222(CAA14FCCF874)	3.74	13105	2022-11-29 14:46:26.387	0.075	-0.036	0.997	0	0	0	-2.043	-4.301	83.447	0	0	0	0	0	0	0
WT222(CAA14FCCF874)	3.74	13105	2022-11-29 14:46:26.387	0.075	-0.036	0.996	0	0	0	-2.043	-4.301	83.447	0	0	0	0	0	0	0
WT222(CAA14FCCF874)	3.74	13105	2022-11-29 14:46:26.387	0.075	-0.036	0.996	0	0	0	-2.043	-4.301	83.447	0	0	0	0	0	0	0
WT222(CAA14FCCF874)	3.74	13105	2022-11-29 14:46:26.387	0.074	-0.035	0.996	0	0	0	-2.043	-4.301	83.447	0	0	0	0	0	0	0
WT222(CAA14FCCF874)	3.74	13105	2022-11-29 14:46:26.387	0.075	-0.036	0.997	0	0	0	-2.043	-4.301	83.447	0	0	0	0	0	0	0
WT222(CAA14FCCF874)	3.74	13105	2022-11-29 14:46:26.387	0.075	-0.036	0.997	0	0	0	-2.043	-4.301	83.447	0	0	0	0	0	0	0
WT222(CAA14FCCF874)	3.74	13105	2022-11-29 14:46:26.387	0.075	-0.036	0.997	0	0	0	-2.043	-4.301	83.447	0	0	0	0	0	0	0
WT222(CAA14FCCF874)	3.74	13105	2022-11-29 14:46:26.387	0.075	-0.036	0.997	0	0	0	-2.043	-4.301	83.447	0	0	0	0	0	0	0
WT222(CAA14FCCF874)	3.74	13105	2022-11-29 14:46:26.387	0.075	-0.036	0.997	0	0	0	-2.043	-4.301	83.447	0	0	0	0	0	0	0
WT222(CAA14FCCF874)	3.74	13105	2022-11-29 14:46:26.387	0.075	-0.036	0.997	0	0	0	-2.043	-4.301	83.447	0	0	0	0	0	0	0
WT222(CAA14FCCF874)	3.74	13105	2022-11-29 14:46:26.387	0.075	-0.036	0.997	0	0	0	-2.043	-4.301	83.447	0	0	0	0	0	0	0
WT222(CAA14FCCF874)	3.74	13105	2022-11-29 14:46:26.418	0.075	-0.036	0.997	0	0	0	-2.043	-4.301	83.447	0	0	0	0	0	0	0
WT222(CAA14FCCF874)	3.74	13105	2022-11-29 14:46:26.418	0.075	-0.035	0.997	0	0	0	-2.043	-4.301	83.447	0	0	0	0	0	0	0
WT222(CAA14FCCF874)	3.74	13105	2022-11-29 14:46:26.418	0.075	-0.035	0.997	0	0	0	-2.043	-4.301	83.447	0	0	0	0	0	0	0
WT222(CAA14FCCF874)	3.74	13105	2022-11-29 14:46:26.418	0.075	-0.035	0.997	0	0	0	-2.043	-4.301	83.447	0	0	0	0	0	0	0
WT222(CAA14FCCF874)	3.74	13105	2022-11-29 14:46:26.418	0.075	-0.035	0.997	0	0	0	-2.043	-4.301	83.447	0	0	0	0	0	0	0
WT222(CAA14FCCF874)	3.74	13105	2022-11-29 14:46:26.418	0.075	-0.036	0.997	0	0	0	-2.043	-4.301	83.447	0	0	0	0	0	0	0
WT222(CAA14FCCF874)	3.74	13105	2022-11-29 14:46:26.418	0.075	-0.036	0.997	0	0	0	-2.043	-4.301	83.447	0	0	0	0	0	0	0
WT222(CAA14FCCF874)	3.74	13105	2022-11-29 14:46:26.418	0.075	-0.036	0.997	0	0	0	-2.043	-4.301	83.447	0	0	0	0	0	0	0
WT111(DD045F3F1DEA)	3.74	13108	2022-11-29 14:46:26.449	0.011	0.399	0.932	0	0	0	23.225	-0.659	-17.205	0	0	0	0	0	0	0
WT111(DD045F3F1DEA)	3.74	13108	2022-11-29 14:46:26.449	0.011	0.399	0.932	0	0	0	23.225	-0.659	-17.205	0	0	0	0	0	0	0
WT111(DD045F3F1DEA)	3.74	13108	2022-11-29 14:46:26.449	0.011	0.399	0.932	0	0	0	23.225	-0.659	-17.205	0	0	0	0	0	0	0
WT111(DD045F3F1DEA)	3.74	13108	2022-11-29 14:46:26.449	0.011	0.399	0.932	0	0	0	23.225	-0.659	-17.205	0	0	0	0	0	0	0
WT111(DD045F3F1DEA)	3.74	13108	2022-11-29 14:46:26.449	0.011	0.399	0.932	0	0	0	23.225	-0.659	-17.205	0	0	0	0	0	0	0
WT111(DD045F3F1DEA)	3.74	13108	2022-11-29 14:46:26.449	0.011	0.399	0.932	0	0	0	23.225	-0.659	-17.205	0	0	0	0	0	0	0
WT111(DD045F3F1DEA)	3.74	13108	2022-11-29 14:46:26.449	0.011	0.399	0.932	0	0	0	23.225	-0.659	-17.205	0	0	0	0	0	0	0
WT111(DD045F3F1DEA)	3.74	13108	2022-11-29 14:46:26.449	0.011	0.399	0.932	0	0	0	23.225	-0.659	-17.205	0	0	0	0	0	0	0
WT111(DD045F3F1DEA)	3.74	13108	2022-11-29 14:46:26.481	0.011	0.401	0.933	0	0	0	23.225	-0.659	-17.205	0	0	0	0	0	0	0
WT111(DD045F3F1DEA)	3.74	13108	2022-11-29 14:46:26.481	0.011	0.401	0.933	0	0	0	23.225	-0.659	-17.205	0	0	0	0	0	0	0
WT111(DD045F3F1DEA)	3.74	13108	2022-11-29 14:46:26.481	0.011	0.401	0.933	0	0	0	23.225	-0.659	-17.205	0	0	0	0	0	0	0
WT111(DD045F3F1DEA)	3.74	13108	2022-11-29 14:46:26.481	0.011	0.401	0.933	0	0	0	23.225	-0.659	-17.205	0	0	0	0	0	0	0
WT111(DD045F3F1DEA)	3.74	13108	2022-11-29 14:46:26.481	0.012	0.4	0.932	0	0	0	23.225	-0.659	-17.205	0	0	0	0	0	0	0
WT111(DD045F3F1DEA)	3.74	13108	2022-11-29 14:46:26.481	0.012	0.4	0.932	0	0	0	23.225	-0.659	-17.205	0	0	0	0	0	0	0
WT111(DD045F3F1DEA)	3.74	13108	2022-11-29 14:46:26.481	0.012	0.4	0.932	0	0	0	23.225	-0.659	-17.205	0	0	0	0	0	0	0
WT111(DD045F3F1DEA)	3.74	13108	2022-11-29 14:46:26.481	0.012	0.4	0.932	0	0	0	23.225	-0.659	-17.205	0	0	0	0	0	0	0
WT222(CAA14FCCF874)	3.74	13105	2022-11-29 14:46:26.481	0.078	-0.036	0.996	0	0	0	-2.043	-4.301	83.447	0	0	0	0	0	0	0
WT222(CAA14FCCF874)	3.74	13105	2022-11-29 14:46:26.481	0.079	-0.035	0.997	0	0	0	-2.043	-4.301	83.447	0	0	0	0	0	0	0
WT222(CAA14FCCF874)	3.74	13105	2022-11-29 14:46:26.481	0.079	-0.035	0.997	0	0	0	-2.043	-4.301	83.447	0	0	0	0	0	0	0
WT222(CAA14FCCF874)	3.74	13105	2022-11-29 14:46:26.481	0.079	-0.035	0.997	0	0	0	-2.043	-4.301	83.447	0	0	0	0	0	0	0
WT222(CAA14FCCF874)	3.74	13105	2022-11-29 14:46:26.481	0.079	-0.035	0.997	0	0	0	-2.043	-4.301	83.447	0	0	0	0	0	0	0
WT222(CAA14FCCF874)	3.74	13105	2022-11-29 14:46:26.481	0.079	-0.036	0.997	0	0	0	-2.043	-4.301	83.447	0	0	0	0	0	0	0
WT222(CAA14FCCF874)	3.74	13105	2022-11-29 14:46:26.481	0.079	-0.036	0.997	0	0	0	-2.043	-4.301	83.447	0	0	0	0	0	0	0
WT222(CAA14FCCF874)	3.74	13105	2022-11-29 14:46:26.481	0.079	-0.036	0.997	0	0	0	-2.043	-4.301	83.447	0	0	0	0	0	0	0
WT111(DD045F3F1DEA)	3.74	13108	2022-11-29 14:46:26.512	0.011	0.401	0.933	0	0	0	23.225	-0.659	-17.205	0	0	0	0	0	0	0
WT111(DD045F3F1DEA)	3.74	13108	2022-11-29 14:46:26.512	0.011	0.401	0.933	0	0	0	23.225	-0.659	-17.205	0	0	0	0	0	0	0
WT111(DD045F3F1DEA)	3.74	13108	2022-11-29 14:46:26.512	0.011	0.401	0.933	0	0	0	23.225	-0.659	-17.205	0	0	0	0	0	0	0
WT111(DD045F3F1DEA)	3.74	13108	2022-11-29 14:46:26.512	0.011	0.401	0.933	0	0	0	23.225	-0.659	-17.205	0	0	0	0	0	0	0
WT111(DD045F3F1DEA)	3.74	13108	2022-11-29 14:46:26.512	0.012	0.399	0.932	0	0	0	23.225	-0.659	-17.205	0	0	0	0	0	0	0
WT111(DD045F3F1DEA)	3.74	13108	2022-11-29 14:46:26.512	0.012	0.399	0.932	0	0	0	23.225	-0.659	-17.205	0	0	0	0	0	0	0
WT111(DD045F3F1DEA)	3.74	13108	2022-11-29 14:46:26.512	0.012	0.399	0.932	0	0	0	23.225	-0.659	-17.205	0	0	0	0	0	0	0
WT111(DD045F3F1DEA)	3.74	13108	2022-11-29 14:46:26.512	0.012	0.399	0.932	0	0	0	23.225	-0.659	-17.205	0	0	0	0	0	0	0
WT222(CAA14FCCF874)	3.74	13105	2022-11-29 14:46:26.512	0.084	-0.036	0.995	0	0	0	-2.043	-4.323	83.447	0	0	0	0	0	0	0
WT222(CAA14FCCF874)	3.74	13105	2022-11-29 14:46:26.512	0.081	-0.039	0.994	0	0	0	-2.043	-4.323	83.447	0	0	0	0	0	0	0
WT222(CAA14FCCF874)	3.74	13105	2022-11-29 14:46:26.512	0.081	-0.039	0.994	0	0	0	-2.043	-4.323	83.447	0	0	0	0	0	0	0
WT222(CAA14FCCF874)	3.74	13105	2022-11-29 14:46:26.512	0.081	-0.039	0.994	0	0	0	-2.043	-4.323	83.447	0	0	0	0	0	0	0
WT222(CAA14FCCF874)	3.74	13105	2022-11-29 14:46:26.512	0.079	-0.033	0.997	0.122	-0.061	0	-2.043	-4.329	83.447	0	0	0	0	0	0	0
WT222(CAA14FCCF874)	3.74	13105	2022-11-29 14:46:26.512	0.079	-0.033	0.997	0.122	-0.061	0	-2.043	-4.329	83.447	0	0	0	0	0	0	0
WT222(CAA14FCCF874)	3.74	13105	2022-11-29 14:46:26.512	0.079	-0.033	0.997	0.122	-0.061	0	-2.043	-4.329	83.447	0	0	0	0	0	0	0
WT222(CAA14FCCF874)	3.74	13105	2022-11-29 14:46:26.512	0.079	-0.033	0.997	0.122	-0.061	0	-2.038	-4.329	83.447	0	0	0	0	0	0	0
WT111(DD045F3F1DEA)	3.74	13108	2022-11-29 14:46:26.527	0.012	0.4	0.931	0	0	0	23.225	-0.659	-17.205	0	0	0	0	0	0	0
WT111(DD045F3F1DEA)	3.74	13108	2022-11-29 14:46:26.527	0.012	0.4	0.931	0	0	0	23.225	-0.659	-17.205	0	0	0	0	0	0	0
WT111(DD045F3F1DEA)	3.74	13108	2022-11-29 14:46:26.527	0.012	0.4	0.931	0	0	0	23.225	-0.659	-17.205	0	0	0	0	0	0	0
WT111(DD045F3F1DEA)	3.74	13108	2022-11-29 14:46:26.527	0.012	0.4	0.931	0	0	0	23.225	-0.659	-17.205	0	0	0	0	0	0	0
WT111(DD045F3F1DEA)	3.74	13108	2022-11-29 14:46:26.527	0.012	0.4	0.932	0	0	0	23.225	-0.659	-17.205	0	0	0	0	0	0	0
WT111(DD045F3F1DEA)	3.74	13108	2022-11-29 14:46:26.527	0.012	0.4	0.932	0	0	0	23.225	-0.659	-17.205	0	0	0	0	0	0	0
WT111(DD045F3F1DEA)	3.74	13108	2022-11-29 14:46:26.527	0.012	0.4	0.932	0	0	0	23.225	-0.659	-17.205	0	0	0	0	0	0	0
WT111(DD045F3F1DEA)	3.74	13108	2022-11-29 14:46:26.527	0.012	0.4	0.932	0	0	0	23.225	-0.659	-17.205	0	0	0	0	0	0	0
WT111(DD045F3F1DEA)	3.74	13108	2022-11-29 14:46:26.559	0.012	0.4	0.932	0	0	0	23.225	-0.659	-17.205	0	0	0	0	0	0	0
WT111(DD045F3F1DEA)	3.74	13108	2022-11-29 14:46:26.574	0.012	0.4	0.932	0	0	0	23.225	-0.659	-17.205	0	0	0	0	0	0	0
WT111(DD045F3F1DEA)	3.74	13108	2022-11-29 14:46:26.574	0.012	0.4	0.932	0	0	0	23.225	-0.659	-17.205	0	0	0	0	0	0	0
WT111(DD045F3F1DEA)	3.74	13108	2022-11-29 14:46:26.574	0.012	0.4	0.932	0	0	0	23.225	-0.659	-17.205	0	0	0	0	0	0	0
WT111(DD045F3F1DEA)	3.74	13108	2022-11-29 14:46:26.574	0.012	0.401	0.933	0	0	0	23.225	-0.659	-17.205	0	0	0	0	0	0	0
WT111(DD045F3F1DEA)	3.74	13108	2022-11-29 14:46:26.574	0.012	0.401	0.933	0	0	0	23.225	-0.659	-17.205	0	0	0	0	0	0	0
WT111(DD045F3F1DEA)	3.74	13108	2022-11-29 14:46:26.574	0.012	0.401	0.933	0	0	0	23.225	-0.659	-17.205	0	0	0	0	0	0	0
WT111(DD045F3F1DEA)	3.74	13108	2022-11-29 14:46:26.574	0.012	0.401	0.933	0	0	0	23.225	-0.659	-17.205	0	0	0	0	0	0	0
WT222(CAA14FCCF874)	3.74	13105	2022-11-29 14:46:26.574	0.073	-0.018	1.002	-1.709	0	0	-2.043	-4.334	83.447	0	0	0	0	0	0	0
WT222(CAA14FCCF874)	3.74	13105	2022-11-29 14:46:26.574	0.073	-0.018	1.002	-1.709	0	0	-2.054	-4.334	83.441	0	0	0	0	0	0	0
WT222(CAA14FCCF874)	3.74	13105	2022-11-29 14:46:26.574	0.073	-0.018	1.002	-1.709	0	0	-2.06	-4.334	83.441	0	0	0	0	0	0	0
WT222(CAA14FCCF874)	3.74	13105	2022-11-29 14:46:26.574	0.073	-0.018	1.002	-1.709	0	0	-2.065	-4.334	83.441	0	0	0	0	0	0	0
WT222(CAA14FCCF874)	3.74	13105	2022-11-29 14:46:26.574	0.078	-0.041	0.994	-0.427	-0.183	0	-2.071	-4.34	83.436	0	0	0	0	0	0	0
WT222(CAA14FCCF874)	3.74	13105	2022-11-29 14:46:26.574	0.078	-0.041	0.994	-0.427	-0.183	0	-2.071	-4.34	83.436	0	0	0	0	0	0	0
WT222(CAA14FCCF874)	3.74	13105	2022-11-29 14:46:26.574	0.078	-0.041	0.994	-0.427	-0.183	0	-2.071	-4.34	83.436	0	0	0	0	0	0	0
WT222(CAA14FCCF874)	3.74	13105	2022-11-29 14:46:26.574	0.078	-0.041	0.994	-0.427	-0.183	0	-2.071	-4.34	83.43	0	0	0	0	0	0	0
WT111(DD045F3F1DEA)	3.74	13108	2022-11-29 14:46:26.590	0.012	0.4	0.933	0	0	0	23.225	-0.659	-17.205	0	0	0	0	0	0	0
WT111(DD045F3F1DEA)	3.74	13108	2022-11-29 14:46:26.590	0.012	0.4	0.933	0	0	0	23.225	-0.659	-17.205	0	0	0	0	0	0	0
WT111(DD045F3F1DEA)	3.74	13108	2022-11-29 14:46:26.590	0.012	0.4	0.933	0	0	0	23.225	-0.659	-17.205	0	0	0	0	0	0	0
WT111(DD045F3F1DEA)	3.74	13108	2022-11-29 14:46:26.590	0.012	0.4	0.933	0	0	0	23.225	-0.659	-17.205	0	0	0	0	0	0	0
WT111(DD045F3F1DEA)	3.74	13108	2022-11-29 14:46:26.590	0.012	0.4	0.932	0	0	0	23.225	-0.659	-17.205	0	0	0	0	0	0	0
WT111(DD045F3F1DEA)	3.74	13108	2022-11-29 14:46:26.590	0.012	0.4	0.932	0	0	0	23.225	-0.659	-17.205	0	0	0	0	0	0	0
WT111(DD045F3F1DEA)	3.74	13108	2022-11-29 14:46:26.590	0.012	0.4	0.932	0	0	0	23.225	-0.659	-17.205	0	0	0	0	0	0	0
WT111(DD045F3F1DEA)	3.74	13108	2022-11-29 14:46:26.590	0.012	0.4	0.932	0	0	0	23.225	-0.659	-17.205	0	0	0	0	0	0	0
WT222(CAA14FCCF874)	3.74	13105	2022-11-29 14:46:26.606	0.088	-0.045	0.994	0.183	0	0	-2.071	-4.34	83.43	0	0	0	0	0	0	0
WT222(CAA14FCCF874)	3.74	13105	2022-11-29 14:46:26.606	0.088	-0.045	0.994	0.183	0	0	-2.071	-4.34	83.43	0	0	0	0	0	0	0
WT222(CAA14FCCF874)	3.74	13105	2022-11-29 14:46:26.606	0.088	-0.045	0.994	0.183	0	0	-2.071	-4.34	83.43	0	0	0	0	0	0	0
WT222(CAA14FCCF874)	3.74	13105	2022-11-29 14:46:26.606	0.088	-0.045	0.994	0.183	0	0	-2.065	-4.345	83.425	0	0	0	0	0	0	0
WT222(CAA14FCCF874)	3.74	13105	2022-11-29 14:46:26.606	0.076	-0.013	0.997	-0.916	0	0	-2.071	-4.345	83.425	0	0	0	0	0	0	0
WT222(CAA14FCCF874)	3.74	13105	2022-11-29 14:46:26.606	0.076	-0.013	0.997	-0.916	0	0	-2.076	-4.345	83.425	0	0	0	0	0	0	0
WT222(CAA14FCCF874)	3.74	13105	2022-11-29 14:46:26.606	0.076	-0.013	0.997	-0.916	0	0	-2.076	-4.345	83.425	0	0	0	0	0	0	0
WT222(CAA14FCCF874)	3.74	13105	2022-11-29 14:46:26.606	0.076	-0.013	0.997	-0.916	0	0	-2.082	-4.345	83.419	0	0	0	0	0	0	0
WT111(DD045F3F1DEA)	3.74	13108	2022-11-29 14:46:26.621	0.012	0.402	0.933	0	0	0	23.225	-0.659	-17.205	0	0	0	0	0	0	0
WT111(DD045F3F1DEA)	3.74	13108	2022-11-29 14:46:26.621	0.012	0.402	0.933	0	0	0	23.225	-0.659	-17.205	0	0	0	0	0	0	0
WT111(DD045F3F1DEA)	3.74	13108	2022-11-29 14:46:26.621	0.012	0.402	0.933	0	0	0	23.225	-0.659	-17.205	0	0	0	0	0	0	0
WT111(DD045F3F1DEA)	3.74	13108	2022-11-29 14:46:26.621	0.012	0.402	0.933	0	0	0	23.225	-0.659	-17.205	0	0	0	0	0	0	0
WT111(DD045F3F1DEA)	3.74	13108	2022-11-29 14:46:26.621	0.011	0.397	0.931	0	0	0	23.225	-0.659	-17.205	0	0	0	0	0	0	0
WT111(DD045F3F1DEA)	3.74	13108	2022-11-29 14:46:26.621	0.011	0.397	0.931	0	0	0	23.225	-0.659	-17.205	0	0	0	0	0	0	0
WT111(DD045F3F1DEA)	3.74	13108	2022-11-29 14:46:26.621	0.011	0.397	0.931	0	0	0	23.225	-0.659	-17.205	0	0	0	0	0	0	0
WT111(DD045F3F1DEA)	3.74	13108	2022-11-29 14:46:26.621	0.011	0.397	0.931	0	0	0	23.225	-0.659	-17.205	0	0	0	0	0	0	0
WT333(F4E4E1AF1293)	3.78	13105	2022-11-29 14:46:26.621	0.03	0.103	1.013	0.305	0	0	5.493	-1.901	0.115	0	0	0	0	0	0	0
WT333(F4E4E1AF1293)	3.78	13105	2022-11-29 14:46:26.637	0.031	0.098	1.012	0.366	0	0	5.493	-1.901	0.115	0	0	0	0	0	0	0
WT333(F4E4E1AF1293)	3.78	13105	2022-11-29 14:46:26.637	0.031	0.098	1.012	0.366	0	0	5.499	-1.901	0.115	0	0	0	0	0	0	0
WT333(F4E4E1AF1293)	3.78	13105	2022-11-29 14:46:26.637	0.031	0.098	1.012	0.366	0	0	5.499	-1.901	0.115	0	0	0	0	0	0	0
WT333(F4E4E1AF1293)	3.78	13105	2022-11-29 14:46:26.637	0.031	0.098	1.012	0.366	0	0	5.504	-1.901	0.115	0	0	0	0	0	0	0
WT333(F4E4E1AF1293)	3.78	13105	2022-11-29 14:46:26.637	0.035	0.094	1.008	0	0	0	5.504	-1.901	0.115	0	0	0	0	0	0	0
WT333(F4E4E1AF1293)	3.78	13105	2022-11-29 14:46:26.637	0.035	0.094	1.008	0	0	0	5.504	-1.901	0.115	0	0	0	0	0	0	0
WT333(F4E4E1AF1293)	3.78	13105	2022-11-29 14:46:26.637	0.035	0.094	1.008	0	0	0	5.504	-1.901	0.115	0	0	0	0	0	0	0
WT111(DD045F3F1DEA)	3.74	13108	2022-11-29 14:46:26.652	0.012	0.402	0.932	0	0	0	23.225	-0.659	-17.205	0	0	0	0	0	0	0
WT111(DD045F3F1DEA)	3.74	13108	2022-11-29 14:46:26.652	0.012	0.402	0.932	0	0	0	23.225	-0.659	-17.205	0	0	0	0	0	0	0
WT111(DD045F3F1DEA)	3.74	13108	2022-11-29 14:46:26.652	0.012	0.402	0.932	0	0	0	23.225	-0.659	-17.205	0	0	0	0	0	0	0
WT111(DD045F3F1DEA)	3.74	13108	2022-11-29 14:46:26.652	0.012	0.402	0.932	0	0	0	23.225	-0.659	-17.205	0	0	0	0	0	0	0
WT111(DD045F3F1DEA)	3.74	13108	2022-11-29 14:46:26.652	0.011	0.399	0.932	0	0	0	23.225	-0.659	-17.205	0	0	0	0	0	0	0
WT111(DD045F3F1DEA)	3.74	13108	2022-11-29 14:46:26.652	0.011	0.399	0.932	0	0	0	23.225	-0.659	-17.205	0	0	0	0	0	0	0
WT111(DD045F3F1DEA)	3.74	13108	2022-11-29 14:46:26.652	0.011	0.399	0.932	0	0	0	23.225	-0.659	-17.205	0	0	0	0	0	0	0
WT111(DD045F3F1DEA)	3.74	13108	2022-11-29 14:46:26.652	0.011	0.399	0.932	0	0	0	23.225	-0.659	-17.205	0	0	0	0	0	0	0
WT333(F4E4E1AF1293)	3.78	13105	2022-11-29 14:46:26.652	0.035	0.094	1.008	0	0	0	5.504	-1.901	0.115	0	0	0	0	0	0	0
WT333(F4E4E1AF1293)	3.78	13105	2022-11-29 14:46:26.652	0.049	0.098	1.012	-0.427	0	0	5.499	-1.901	0.115	0	0	0	0	0	0	0
WT333(F4E4E1AF1293)	3.78	13105	2022-11-29 14:46:26.652	0.049	0.098	1.012	-0.427	0	0	5.499	-1.901	0.115	0	0	0	0	0	0	0
WT333(F4E4E1AF1293)	3.78	13105	2022-11-29 14:46:26.652	0.049	0.098	1.012	-0.427	0	0	5.493	-1.906	0.115	0	0	0	0	0	0	0
WT333(F4E4E1AF1293)	3.78	13105	2022-11-29 14:46:26.652	0.049	0.098	1.012	-0.427	0	0	5.493	-1.906	0.115	0	0	0	0	0	0	0
WT333(F4E4E1AF1293)	3.78	13105	2022-11-29 14:46:26.652	0.043	0.099	1.012	0.488	0	0	5.493	-1.906	0.115	0	0	0	0	0	0	0
WT333(F4E4E1AF1293)	3.78	13105	2022-11-29 14:46:26.652	0.043	0.099	1.012	0.488	0	0	5.499	-1.906	0.115	0	0	0	0	0	0	0
WT333(F4E4E1AF1293)	3.78	13105	2022-11-29 14:46:26.652	0.043	0.099	1.012	0.488	0	0	5.499	-1.906	0.115	0	0	0	0	0	0	0
WT222(CAA14FCCF874)	3.74	13105	2022-11-29 14:46:26.668	0.07	-0.055	0.994	0.122	-0.183	0.977	-2.082	-4.345	83.425	0	0	0	0	0	0	0
WT222(CAA14FCCF874)	3.74	13105	2022-11-29 14:46:26.668	0.07	-0.055	0.994	0.122	-0.183	0.977	-2.082	-4.345	83.425	0	0	0	0	0	0	0
WT222(CAA14FCCF874)	3.74	13105	2022-11-29 14:46:26.668	0.07	-0.055	0.994	0.122	-0.183	0.977	-2.082	-4.351	83.43	0	0	0	0	0	0	0
WT222(CAA14FCCF874)	3.74	13105	2022-11-29 14:46:26.668	0.07	-0.055	0.994	0.122	-0.183	0.977	-2.082	-4.351	83.436	0	0	0	0	0	0	0
WT222(CAA14FCCF874)	3.74	13105	2022-11-29 14:46:26.668	0.084	-0.015	0.998	-0.305	-0.061	-0.305	-2.082	-4.351	83.43	0	0	0	0	0	0	0
WT222(CAA14FCCF874)	3.74	13105	2022-11-29 14:46:26.668	0.084	-0.015	0.998	-0.305	-0.061	-0.305	-2.082	-4.351	83.43	0	0	0	0	0	0	0
WT222(CAA14FCCF874)	3.74	13105	2022-11-29 14:46:26.668	0.084	-0.015	0.998	-0.305	-0.061	-0.305	-2.082	-4.351	83.425	0	0	0	0	0	0	0
WT222(CAA14FCCF874)	3.74	13105	2022-11-29 14:46:26.668	0.084	-0.015	0.998	-0.305	-0.061	-0.305	-2.082	-4.351	83.425	0	0	0	0	0	0	0
WT111(DD045F3F1DEA)	3.74	13108	2022-11-29 14:46:26.715	0.011	0.402	0.931	0	0	0	23.225	-0.659	-17.205	0	0	0	0	0	0	0
WT111(DD045F3F1DEA)	3.74	13108	2022-11-29 14:46:26.715	0.011	0.402	0.931	0	0	0	23.225	-0.659	-17.205	0	0	0	0	0	0	0
WT111(DD045F3F1DEA)	3.74	13108	2022-11-29 14:46:26.715	0.011	0.402	0.931	0	0	0	23.225	-0.659	-17.205	0	0	0	0	0	0	0
WT111(DD045F3F1DEA)	3.74	13108	2022-11-29 14:46:26.715	0.011	0.402	0.931	0	0	0	23.225	-0.659	-17.205	0	0	0	0	0	0	0
WT111(DD045F3F1DEA)	3.74	13108	2022-11-29 14:46:26.715	0.012	0.398	0.931	0	0	0	23.225	-0.659	-17.205	0	0	0	0	0	0	0
WT111(DD045F3F1DEA)	3.74	13108	2022-11-29 14:46:26.715	0.012	0.398	0.931	0	0	0	23.225	-0.659	-17.205	0	0	0	0	0	0	0
WT111(DD045F3F1DEA)	3.74	13108	2022-11-29 14:46:26.715	0.012	0.398	0.931	0	0	0	23.225	-0.659	-17.205	0	0	0	0	0	0	0
WT111(DD045F3F1DEA)	3.74	13108	2022-11-29 14:46:26.715	0.012	0.398	0.931	0	0	0	23.225	-0.659	-17.205	0	0	0	0	0	0	0
WT333(F4E4E1AF1293)	3.78	13105	2022-11-29 14:46:26.715	0.036	0.11	1.012	0.427	0.122	0	5.515	-1.912	0.115	0	0	0	0	0	0	0
WT333(F4E4E1AF1293)	3.78	13105	2022-11-29 14:46:26.715	0.033	0.101	1.007	1.099	0	0	5.521	-1.912	0.115	0	0	0	0	0	0	0
WT333(F4E4E1AF1293)	3.78	13105	2022-11-29 14:46:26.715	0.033	0.101	1.007	1.099	0	0	5.526	-1.912	0.115	0	0	0	0	0	0	0
WT333(F4E4E1AF1293)	3.78	13105	2022-11-29 14:46:26.715	0.033	0.101	1.007	1.099	0	0	5.532	-1.912	0.115	0	0	0	0	0	0	0
WT333(F4E4E1AF1293)	3.78	13105	2022-11-29 14:46:26.715	0.033	0.101	1.007	1.099	0	0	5.537	-1.912	0.115	0	0	0	0	0	0	0
WT333(F4E4E1AF1293)	3.78	13105	2022-11-29 14:46:26.715	0.037	0.114	1.008	1.343	0	0	5.543	-1.912	0.121	0	0	0	0	0	0	0
WT333(F4E4E1AF1293)	3.78	13105	2022-11-29 14:46:26.715	0.037	0.114	1.008	1.343	0	0	5.548	-1.912	0.121	0	0	0	0	0	0	0
WT333(F4E4E1AF1293)	3.78	13105	2022-11-29 14:46:26.715	0.037	0.114	1.008	1.343	0	0	5.559	-1.917	0.126	0	0	0	0	0	0	0
WT111(DD045F3F1DEA)	3.74	13108	2022-11-29 14:46:26.746	0.012	0.402	0.934	0	0	0	23.225	-0.659	-17.205	0	0	0	0	0	0	0
WT111(DD045F3F1DEA)	3.74	13108	2022-11-29 14:46:26.746	0.012	0.402	0.934	0	0	0	23.225	-0.659	-17.205	0	0	0	0	0	0	0
WT111(DD045F3F1DEA)	3.74	13108	2022-11-29 14:46:26.746	0.012	0.402	0.934	0	0	0	23.225	-0.659	-17.205	0	0	0	0	0	0	0
WT111(DD045F3F1DEA)	3.74	13108	2022-11-29 14:46:26.746	0.012	0.402	0.934	0	0	0	23.225	-0.659	-17.205	0	0	0	0	0	0	0
WT111(DD045F3F1DEA)	3.74	13108	2022-11-29 14:46:26.746	0.012	0.397	0.931	0	0	0	23.225	-0.659	-17.205	0	0	0	0	0	0	0
WT111(DD045F3F1DEA)	3.74	13108	2022-11-29 14:46:26.746	0.012	0.397	0.931	0	0	0	23.225	-0.659	-17.205	0	0	0	0	0	0	0
WT111(DD045F3F1DEA)	3.74	13108	2022-11-29 14:46:26.746	0.012	0.397	0.931	0	0	0	23.225	-0.659	-17.205	0	0	0	0	0	0	0
WT111(DD045F3F1DEA)	3.74	13108	2022-11-29 14:46:26.746	0.012	0.397	0.931	0	0	0	23.225	-0.659	-17.205	0	0	0	0	0	0	0
WT222(CAA14FCCF874)	3.74	13105	2022-11-29 14:46:26.746	0.07	-0.044	0.998	-0.732	-0.061	-0.122	-2.087	-4.356	83.419	0	0	0	0	0	0	0
WT222(CAA14FCCF874)	3.74	13105	2022-11-29 14:46:26.746	0.07	-0.044	0.998	-0.732	-0.061	-0.122	-2.087	-4.356	83.419	0	0	0	0	0	0	0
WT222(CAA14FCCF874)	3.74	13105	2022-11-29 14:46:26.746	0.07	-0.044	0.998	-0.732	-0.061	-0.122	-2.093	-4.356	83.419	0	0	0	0	0	0	0
WT222(CAA14FCCF874)	3.74	13105	2022-11-29 14:46:26.746	0.07	-0.044	0.998	-0.732	-0.061	-0.122	-2.093	-4.356	83.414	0	0	0	0	0	0	0
WT222(CAA14FCCF874)	3.74	13105	2022-11-29 14:46:26.746	0.09	-0.023	0.995	-0.488	-0.061	0	-2.098	-4.356	83.414	0	0	0	0	0	0	0
WT222(CAA14FCCF874)	3.74	13105	2022-11-29 14:46:26.746	0.09	-0.023	0.995	-0.488	-0.061	0	-2.098	-4.356	83.414	0	0	0	0	0	0	0
WT222(CAA14FCCF874)	3.74	13105	2022-11-29 14:46:26.746	0.09	-0.023	0.995	-0.488	-0.061	0	-2.098	-4.356	83.408	0	0	0	0	0	0	0
WT222(CAA14FCCF874)	3.74	13105	2022-11-29 14:46:26.746	0.09	-0.023	0.995	-0.488	-0.061	0	-2.104	-4.356	83.408	0	0	0	0	0	0	0
WT111(DD045F3F1DEA)	3.74	13108	2022-11-29 14:46:26.809	0.012	0.403	0.932	0	0	0	23.225	-0.659	-17.205	0	0	0	0	0	0	0
WT111(DD045F3F1DEA)	3.74	13108	2022-11-29 14:46:26.809	0.012	0.403	0.932	0	0	0	23.225	-0.659	-17.205	0	0	0	0	0	0	0
WT111(DD045F3F1DEA)	3.74	13108	2022-11-29 14:46:26.809	0.012	0.403	0.932	0	0	0	23.225	-0.659	-17.205	0	0	0	0	0	0	0
WT111(DD045F3F1DEA)	3.74	13108	2022-11-29 14:46:26.809	0.012	0.398	0.932	0	0	0	23.225	-0.659	-17.205	0	0	0	0	0	0	0
WT111(DD045F3F1DEA)	3.74	13108	2022-11-29 14:46:26.809	0.012	0.398	0.932	0	0	0	23.225	-0.659	-17.205	0	0	0	0	0	0	0
WT111(DD045F3F1DEA)	3.74	13108	2022-11-29 14:46:26.809	0.012	0.398	0.932	0	0	0	23.225	-0.659	-17.205	0	0	0	0	0	0	0
WT111(DD045F3F1DEA)	3.74	13108	2022-11-29 14:46:26.809	0.012	0.398	0.932	0	0	0	23.225	-0.659	-17.205	0	0	0	0	0	0	0
WT111(DD045F3F1DEA)	3.74	13108	2022-11-29 14:46:26.809	0.012	0.404	0.933	0	0	0	23.225	-0.659	-17.205	0	0	0	0	0	0	0
WT111(DD045F3F1DEA)	3.74	13108	2022-11-29 14:46:26.840	0.012	0.404	0.933	0	0	0	23.225	-0.659	-17.205	0	0	0	0	0	0	0
WT111(DD045F3F1DEA)	3.74	13108	2022-11-29 14:46:26.840	0.012	0.404	0.933	0	0	0	23.225	-0.659	-17.205	0	0	0	0	0	0	0
WT111(DD045F3F1DEA)	3.74	13108	2022-11-29 14:46:26.840	0.012	0.404	0.933	0	0	0	23.225	-0.659	-17.205	0	0	0	0	0	0	0
WT111(DD045F3F1DEA)	3.74	13108	2022-11-29 14:46:26.840	0.012	0.398	0.932	0	0	0	23.225	-0.659	-17.205	0	0	0	0	0	0	0
WT111(DD045F3F1DEA)	3.74	13108	2022-11-29 14:46:26.840	0.012	0.398	0.932	0	0	0	23.225	-0.659	-17.205	0	0	0	0	0	0	0
WT111(DD045F3F1DEA)	3.74	13108	2022-11-29 14:46:26.840	0.012	0.398	0.932	0	0	0	23.225	-0.659	-17.205	0	0	0	0	0	0	0
WT111(DD045F3F1DEA)	3.74	13108	2022-11-29 14:46:26.840	0.012	0.398	0.932	0	0	0	23.225	-0.659	-17.205	0	0	0	0	0	0	0
WT111(DD045F3F1DEA)	3.74	13108	2022-11-29 14:46:26.840	0.012	0.402	0.933	0	0	0	23.225	-0.659	-17.205	0	0	0	0	0	0	0
WT111(DD045F3F1DEA)	3.74	13108	2022-11-29 14:46:26.871	0.012	0.402	0.933	0	0	0	23.225	-0.659	-17.205	0	0	0	0	0	0	0
WT111(DD045F3F1DEA)	3.74	13108	2022-11-29 14:46:26.871	0.012	0.402	0.933	0	0	0	23.225	-0.659	-17.205	0	0	0	0	0	0	0
WT111(DD045F3F1DEA)	3.74	13108	2022-11-29 14:46:26.871	0.012	0.402	0.933	0	0	0	23.225	-0.659	-17.205	0	0	0	0	0	0	0
WT111(DD045F3F1DEA)	3.74	13108	2022-11-29 14:46:26.871	0.011	0.397	0.931	0	0	0	23.225	-0.659	-17.205	0	0	0	0	0	0	0
WT111(DD045F3F1DEA)	3.74	13108	2022-11-29 14:46:26.871	0.011	0.397	0.931	0	0	0	23.225	-0.659	-17.205	0	0	0	0	0	0	0
WT111(DD045F3F1DEA)	3.74	13108	2022-11-29 14:46:26.871	0.011	0.397	0.931	0	0	0	23.225	-0.659	-17.205	0	0	0	0	0	0	0
WT111(DD045F3F1DEA)	3.74	13108	2022-11-29 14:46:26.871	0.011	0.397	0.931	0	0	0	23.225	-0.659	-17.205	0	0	0	0	0	0	0
WT111(DD045F3F1DEA)	3.74	13108	2022-11-29 14:46:26.871	0.012	0.4	0.932	0	0	0	23.225	-0.659	-17.205	0	0	0	0	0	0	0
WT333(F4E4E1AF1293)	3.78	13105	2022-11-29 14:46:26.871	0.037	0.114	1.008	1.343	0	0	5.565	-1.917	0.132	0	0	0	0	0	0	0
WT333(F4E4E1AF1293)	3.78	13105	2022-11-29 14:46:26.871	0.032	0.091	1.018	-2.136	-0.183	0	5.554	-1.917	0.137	0	0	0	0	0	0	0
WT333(F4E4E1AF1293)	3.78	13105	2022-11-29 14:46:26.871	0.032	0.091	1.018	-2.136	-0.183	0	5.543	-1.917	0.143	0	0	0	0	0	0	0
WT333(F4E4E1AF1293)	3.78	13105	2022-11-29 14:46:26.871	0.032	0.091	1.018	-2.136	-0.183	0	5.532	-1.917	0.143	0	0	0	0	0	0	0
WT333(F4E4E1AF1293)	3.78	13105	2022-11-29 14:46:26.871	0.032	0.091	1.018	-2.136	-0.183	0	5.526	-1.923	0.148	0	0	0	0	0	0	0
WT333(F4E4E1AF1293)	3.78	13105	2022-11-29 14:46:26.871	0.038	0.104	1.015	0.061	-0.061	0	5.526	-1.923	0.154	0	0	0	0	0	0	0
WT333(F4E4E1AF1293)	3.78	13105	2022-11-29 14:46:26.871	0.038	0.104	1.015	0.061	-0.061	0	5.526	-1.923	0.159	0	0	0	0	0	0	0
WT333(F4E4E1AF1293)	3.78	13105	2022-11-29 14:46:26.871	0.038	0.104	1.015	0.061	-0.061	0	5.526	-1.923	0.165	0	0	0	0	0	0	0
WT222(CAA14FCCF874)	3.74	13105	2022-11-29 14:46:26.871	0.082	-0.055	0.997	-1.221	-0.061	0.061	-2.109	-4.362	83.408	0	0	0	0	0	0	0
WT222(CAA14FCCF874)	3.74	13105	2022-11-29 14:46:26.871	0.082	-0.055	0.997	-1.221	-0.061	0.061	-2.115	-4.362	83.408	0	0	0	0	0	0	0
WT222(CAA14FCCF874)	3.74	13105	2022-11-29 14:46:26.871	0.082	-0.055	0.997	-1.221	-0.061	0.061	-2.12	-4.362	83.408	0	0	0	0	0	0	0
WT222(CAA14FCCF874)	3.74	13105	2022-11-29 14:46:26.871	0.082	-0.055	0.997	-1.221	-0.061	0.061	-2.126	-4.362	83.408	0	0	0	0	0	0	0
WT222(CAA14FCCF874)	3.74	13105	2022-11-29 14:46:26.871	0.077	-0.046	0.997	-0.244	0	0.305	-2.126	-4.362	83.408	0	0	0	0	0	0	0
WT222(CAA14FCCF874)	3.74	13105	2022-11-29 14:46:26.871	0.077	-0.046	0.997	-0.244	0	0.305	-2.126	-4.362	83.408	0	0	0	0	0	0	0
WT222(CAA14FCCF874)	3.74	13105	2022-11-29 14:46:26.871	0.077	-0.046	0.997	-0.244	0	0.305	-2.131	-4.362	83.408	0	0	0	0	0	0	0
WT222(CAA14FCCF874)	3.74	13105	2022-11-29 14:46:26.871	0.077	-0.046	0.997	-0.244	0	0.305	-2.131	-4.367	83.408	0	0	0	0	0	0	0
WT222(CAA14FCCF874)	3.74	13105	2022-11-29 14:46:26.871	0.064	-0.064	0.993	-0.366	0	0.793	-2.131	-4.367	83.414	0	0	0	0	0	0	0
WT222(CAA14FCCF874)	3.74	13105	2022-11-29 14:46:26.871	0.064	-0.064	0.993	-0.366	0	0.793	-2.137	-4.367	83.419	0	0	0	0	0	0	0
WT222(CAA14FCCF874)	3.74	13105	2022-11-29 14:46:26.871	0.064	-0.064	0.993	-0.366	0	0.793	-2.137	-4.367	83.419	0	0	0	0	0	0	0
WT222(CAA14FCCF874)	3.74	13105	2022-11-29 14:46:26.871	0.064	-0.064	0.993	-0.366	0	0.793	-2.142	-4.367	83.425	0	0	0	0	0	0	0
WT222(CAA14FCCF874)	3.74	13105	2022-11-29 14:46:26.871	0.072	-0.074	0.995	-1.526	-0.122	0.854	-2.153	-4.367	83.43	0	0	0	0	0	0	0
WT222(CAA14FCCF874)	3.74	13105	2022-11-29 14:46:26.871	0.072	-0.074	0.995	-1.526	-0.122	0.854	-2.159	-4.367	83.436	0	0	0	0	0	0	0
WT222(CAA14FCCF874)	3.74	13105	2022-11-29 14:46:26.871	0.072	-0.074	0.995	-1.526	-0.122	0.854	-2.17	-4.367	83.441	0	0	0	0	0	0	0
WT222(CAA14FCCF874)	3.74	13105	2022-11-29 14:46:26.871	0.072	-0.074	0.995	-1.526	-0.122	0.854	-2.181	-4.367	83.447	0	0	0	0	0	0	0
WT111(DD045F3F1DEA)	3.74	13108	2022-11-29 14:46:26.902	0.012	0.4	0.932	0	0	0	23.225	-0.659	-17.205	0	0	0	0	0	0	0
WT111(DD045F3F1DEA)	3.74	13108	2022-11-29 14:46:26.902	0.012	0.4	0.932	0	0	0	23.225	-0.659	-17.205	0	0	0	0	0	0	0
WT111(DD045F3F1DEA)	3.74	13108	2022-11-29 14:46:26.902	0.012	0.4	0.932	0	0	0	23.225	-0.659	-17.205	0	0	0	0	0	0	0
WT111(DD045F3F1DEA)	3.74	13108	2022-11-29 14:46:26.902	0.012	0.401	0.932	0	0	0	23.225	-0.659	-17.205	0	0	0	0	0	0	0
WT111(DD045F3F1DEA)	3.74	13108	2022-11-29 14:46:26.902	0.012	0.401	0.932	0	0	0	23.225	-0.659	-17.205	0	0	0	0	0	0	0
WT111(DD045F3F1DEA)	3.74	13108	2022-11-29 14:46:26.902	0.012	0.401	0.932	0	0	0	23.225	-0.659	-17.205	0	0	0	0	0	0	0
WT111(DD045F3F1DEA)	3.74	13108	2022-11-29 14:46:26.902	0.012	0.401	0.932	0	0	0	23.225	-0.659	-17.205	0	0	0	0	0	0	0
WT111(DD045F3F1DEA)	3.74	13108	2022-11-29 14:46:26.902	0.011	0.401	0.932	0	0	0	23.225	-0.659	-17.205	0	0	0	0	0	0	0
WT111(DD045F3F1DEA)	3.74	13108	2022-11-29 14:46:26.918	0.011	0.401	0.932	0	0	0	23.225	-0.659	-17.205	0	0	0	0	0	0	0
WT111(DD045F3F1DEA)	3.74	13108	2022-11-29 14:46:26.918	0.011	0.401	0.932	0	0	0	23.225	-0.659	-17.205	0	0	0	0	0	0	0
WT111(DD045F3F1DEA)	3.74	13108	2022-11-29 14:46:26.918	0.011	0.401	0.932	0	0	0	23.225	-0.659	-17.205	0	0	0	0	0	0	0
WT111(DD045F3F1DEA)	3.74	13108	2022-11-29 14:46:26.918	0.012	0.399	0.931	0	0	0	23.225	-0.659	-17.205	0	0	0	0	0	0	0
WT111(DD045F3F1DEA)	3.74	13108	2022-11-29 14:46:26.918	0.012	0.399	0.931	0	0	0	23.225	-0.659	-17.205	0	0	0	0	0	0	0
WT111(DD045F3F1DEA)	3.74	13108	2022-11-29 14:46:26.918	0.012	0.399	0.931	0	0	0	23.225	-0.659	-17.205	0	0	0	0	0	0	0
WT111(DD045F3F1DEA)	3.74	13108	2022-11-29 14:46:26.918	0.012	0.399	0.931	0	0	0	23.225	-0.659	-17.205	0	0	0	0	0	0	0
WT111(DD045F3F1DEA)	3.74	13108	2022-11-29 14:46:26.918	0.011	0.4	0.932	0	0	0	23.225	-0.659	-17.205	0	0	0	0	0	0	0
WT222(CAA14FCCF874)	3.74	13105	2022-11-29 14:46:26.934	0.071	-0.02	1.007	-0.488	0	0.244	-2.186	-4.367	83.447	0	0	0	0	0	0	0
WT222(CAA14FCCF874)	3.74	13105	2022-11-29 14:46:26.934	0.071	-0.02	1.007	-0.488	0	0.244	-2.186	-4.367	83.452	0	0	0	0	0	0	0
WT222(CAA14FCCF874)	3.74	13105	2022-11-29 14:46:26.934	0.071	-0.02	1.007	-0.488	0	0.244	-2.192	-4.367	83.452	0	0	0	0	0	0	0
WT222(CAA14FCCF874)	3.74	13105	2022-11-29 14:46:26.934	0.071	-0.02	1.007	-0.488	0	0.244	-2.197	-4.367	83.452	0	0	0	0	0	0	0
WT222(CAA14FCCF874)	3.74	13105	2022-11-29 14:46:26.934	0.094	-0.028	0.987	0.366	0	0.122	-2.192	-4.367	83.452	0	0	0	0	0	0	0
WT222(CAA14FCCF874)	3.74	13105	2022-11-29 14:46:26.934	0.094	-0.028	0.987	0.366	0	0.122	-2.192	-4.367	83.452	0	0	0	0	0	0	0
WT222(CAA14FCCF874)	3.74	13105	2022-11-29 14:46:26.934	0.094	-0.028	0.987	0.366	0	0.122	-2.192	-4.367	83.452	0	0	0	0	0	0	0
WT222(CAA14FCCF874)	3.74	13105	2022-11-29 14:46:26.934	0.094	-0.028	0.987	0.366	0	0.122	-2.192	-4.367	83.452	0	0	0	0	0	0	0
WT333(F4E4E1AF1293)	3.78	13105	2022-11-29 14:46:26.965	0.038	0.104	1.015	0.061	-0.061	0	5.526	-1.923	0.165	0	0	0	0	0	0	0
WT333(F4E4E1AF1293)	3.78	13105	2022-11-29 14:46:26.965	0.042	0.095	1.015	1.526	0.122	0	5.537	-1.923	0.17	0	0	0	0	0	0	0
WT333(F4E4E1AF1293)	3.78	13105	2022-11-29 14:46:26.965	0.042	0.095	1.015	1.526	0.122	0	5.543	-1.923	0.176	0	0	0	0	0	0	0
WT333(F4E4E1AF1293)	3.78	13105	2022-11-29 14:46:26.965	0.042	0.095	1.015	1.526	0.122	0	5.554	-1.923	0.181	0	0	0	0	0	0	0
WT333(F4E4E1AF1293)	3.78	13105	2022-11-29 14:46:26.965	0.042	0.095	1.015	1.526	0.122	0	5.559	-1.923	0.187	0	0	0	0	0	0	0
WT333(F4E4E1AF1293)	3.78	13105	2022-11-29 14:46:26.965	0.032	0.11	1.018	-2.136	-0.061	0	5.548	-1.923	0.192	0	0	0	0	0	0	0
WT333(F4E4E1AF1293)	3.78	13105	2022-11-29 14:46:26.965	0.032	0.11	1.018	-2.136	-0.061	0	5.537	-1.923	0.198	0	0	0	0	0	0	0
WT333(F4E4E1AF1293)	3.78	13105	2022-11-29 14:46:26.965	0.032	0.11	1.018	-2.136	-0.061	0	5.526	-1.923	0.203	0	0	0	0	0	0	0
WT222(CAA14FCCF874)	3.74	13105	2022-11-29 14:46:26.965	0.091	-0.032	0.999	-0.61	-0.122	-0.061	-2.192	-4.367	83.452	0	0	0	0	0	0	0
WT222(CAA14FCCF874)	3.74	13105	2022-11-29 14:46:26.965	0.091	-0.032	0.999	-0.61	-0.122	-0.061	-2.197	-4.367	83.452	0	0	0	0	0	0	0
WT222(CAA14FCCF874)	3.74	13105	2022-11-29 14:46:26.965	0.091	-0.032	0.999	-0.61	-0.122	-0.061	-2.203	-4.373	83.452	0	0	0	0	0	0	0
WT222(CAA14FCCF874)	3.74	13105	2022-11-29 14:46:26.965	0.091	-0.032	0.999	-0.61	-0.122	-0.061	-2.203	-4.373	83.452	0	0	0	0	0	0	0
WT222(CAA14FCCF874)	3.74	13105	2022-11-29 14:46:26.965	0.073	-0.071	0.997	-0.793	0	0.427	-2.208	-4.373	83.452	0	0	0	0	0	0	0
WT222(CAA14FCCF874)	3.74	13105	2022-11-29 14:46:26.965	0.073	-0.071	0.997	-0.793	0	0.427	-2.214	-4.373	83.458	0	0	0	0	0	0	0
WT222(CAA14FCCF874)	3.74	13105	2022-11-29 14:46:26.965	0.073	-0.071	0.997	-0.793	0	0.427	-2.219	-4.373	83.458	0	0	0	0	0	0	0
WT222(CAA14FCCF874)	3.74	13105	2022-11-29 14:46:26.965	0.079	-0.062	1.007	-3.662	0.183	-0.61	-2.236	-4.373	83.458	0	0	0	0	0	0	0
WT111(DD045F3F1DEA)	3.74	13108	2022-11-29 14:46:26.981	0.011	0.4	0.932	0	0	0	23.225	-0.659	-17.205	0	0	0	0	0	0	0
WT111(DD045F3F1DEA)	3.74	13108	2022-11-29 14:46:26.981	0.011	0.4	0.932	0	0	0	23.225	-0.659	-17.205	0	0	0	0	0	0	0
WT111(DD045F3F1DEA)	3.74	13108	2022-11-29 14:46:26.981	0.011	0.4	0.932	0	0	0	23.225	-0.659	-17.205	0	0	0	0	0	0	0
WT111(DD045F3F1DEA)	3.74	13108	2022-11-29 14:46:26.981	0.012	0.4	0.933	0	0	0	23.225	-0.659	-17.205	0	0	0	0	0	0	0
WT111(DD045F3F1DEA)	3.74	13108	2022-11-29 14:46:26.981	0.012	0.4	0.933	0	0	0	23.225	-0.659	-17.205	0	0	0	0	0	0	0
WT111(DD045F3F1DEA)	3.74	13108	2022-11-29 14:46:26.981	0.012	0.4	0.933	0	0	0	23.225	-0.659	-17.205	0	0	0	0	0	0	0
WT111(DD045F3F1DEA)	3.74	13108	2022-11-29 14:46:26.981	0.012	0.4	0.933	0	0	0	23.225	-0.659	-17.205	0	0	0	0	0	0	0
WT111(DD045F3F1DEA)	3.74	13108	2022-11-29 14:46:26.981	0.012	0.4	0.935	0	0	0	23.225	-0.659	-17.205	0	0	0	0	0	0	0
WT333(F4E4E1AF1293)	3.78	13105	2022-11-29 14:46:26.996	0.018	0.104	0.991	0.427	0.122	0	5.471	-1.939	0.379	0	0	0	0	0	0	0
WT333(F4E4E1AF1293)	3.78	13105	2022-11-29 14:46:26.996	0.018	0.104	0.991	0.427	0.122	0	5.471	-1.939	0.385	0	0	0	0	0	0	0
WT333(F4E4E1AF1293)	3.78	13105	2022-11-29 14:46:26.996	0.018	0.104	0.991	0.427	0.122	0	5.471	-1.939	0.396	0	0	0	0	0	0	0
WT333(F4E4E1AF1293)	3.78	13105	2022-11-29 14:46:26.996	0.018	0.104	0.991	0.427	0.122	0	5.477	-1.939	0.406	0	0	0	0	0	0	0
WT333(F4E4E1AF1293)	3.78	13105	2022-11-29 14:46:26.996	0.03	0.03	0.958	-4.272	0.122	0.549	5.455	-1.939	0.417	0	0	0	0	0	0	0
WT333(F4E4E1AF1293)	3.78	13105	2022-11-29 14:46:26.996	0.03	0.03	0.958	-4.272	0.122	0.549	5.427	-1.939	0.428	0	0	0	0	0	0	0
WT333(F4E4E1AF1293)	3.78	13105	2022-11-29 14:46:26.996	0.03	0.03	0.958	-4.272	0.122	0.549	5.405	-1.934	0.439	0	0	0	0	0	0	0
WT333(F4E4E1AF1293)	3.78	13105	2022-11-29 14:46:26.996	0.03	0.03	0.958	-4.272	0.122	0.549	5.383	-1.934	0.45	0	0	0	0	0	0	0
WT333(F4E4E1AF1293)	3.78	13105	2022-11-29 14:46:26.996	0.05	0.099	1.025	-6.592	-0.244	0.427	5.35	-1.939	0.461	0	0	0	0	0	0	0
WT333(F4E4E1AF1293)	3.78	13105	2022-11-29 14:46:26.996	0.05	0.099	1.025	-6.592	-0.244	0.427	5.312	-1.939	0.472	0	0	0	0	0	0	0
WT333(F4E4E1AF1293)	3.78	13105	2022-11-29 14:46:26.996	0.05	0.099	1.025	-6.592	-0.244	0.427	5.279	-1.939	0.489	0	0	0	0	0	0	0
WT333(F4E4E1AF1293)	3.78	13105	2022-11-29 14:46:26.996	0.05	0.099	1.025	-6.592	-0.244	0.427	5.246	-1.945	0.5	0	0	0	0	0	0	0
WT333(F4E4E1AF1293)	3.78	13105	2022-11-29 14:46:26.996	0.047	0.122	1.035	1.77	0	-0.122	5.251	-1.945	0.511	0	0	0	0	0	0	0
WT333(F4E4E1AF1293)	3.78	13105	2022-11-29 14:46:26.996	0.047	0.122	1.035	1.77	0	-0.122	5.262	-1.945	0.516	0	0	0	0	0	0	0
WT333(F4E4E1AF1293)	3.78	13105	2022-11-29 14:46:26.996	0.047	0.122	1.035	1.77	0	-0.122	5.268	-1.945	0.527	0	0	0	0	0	0	0
WT333(F4E4E1AF1293)	3.78	13105	2022-11-29 14:46:26.996	0.047	0.122	1.035	1.77	0	-0.122	5.279	-1.945	0.538	0	0	0	0	0	0	0
WT333(F4E4E1AF1293)	3.78	13105	2022-11-29 14:46:26.996	0.039	-0.022	0.948	-11.78	-0.549	0.427	5.24	-1.956	0.643	0	0	0	0	0	0	0
WT333(F4E4E1AF1293)	3.78	13105	2022-11-29 14:46:26.996	0.039	-0.022	0.948	-11.78	-0.549	0.427	5.18	-1.961	0.654	0	0	0	0	0	0	0
WT333(F4E4E1AF1293)	3.78	13105	2022-11-29 14:46:26.996	0.039	-0.022	0.948	-11.78	-0.549	0.427	5.12	-1.961	0.67	0	0	0	0	0	0	0
WT333(F4E4E1AF1293)	3.78	13105	2022-11-29 14:46:26.996	0.039	-0.022	0.948	-11.78	-0.549	0.427	5.059	-1.967	0.687	0	0	0	0	0	0	0
WT333(F4E4E1AF1293)	3.78	13105	2022-11-29 14:46:26.996	0.02	0.117	1.049	-5.798	-0.244	-0.244	5.032	-1.967	0.698	0	0	0	0	0	0	0
WT333(F4E4E1AF1293)	3.78	13105	2022-11-29 14:46:26.996	0.02	0.117	1.049	-5.798	-0.244	-0.244	4.999	-1.972	0.709	0	0	0	0	0	0	0
WT333(F4E4E1AF1293)	3.78	13105	2022-11-29 14:46:26.996	0.02	0.117	1.049	-5.798	-0.244	-0.244	4.971	-1.972	0.72	0	0	0	0	0	0	0
WT333(F4E4E1AF1293)	3.78	13105	2022-11-29 14:46:26.996	0.02	0.117	1.049	-5.798	-0.244	-0.244	4.944	-1.972	0.731	0	0	0	0	0	0	0
WT111(DD045F3F1DEA)	3.74	13108	2022-11-29 14:46:27.012	0.012	0.4	0.935	0	0	0	23.225	-0.659	-17.205	0	0	0	0	0	0	0
WT111(DD045F3F1DEA)	3.74	13108	2022-11-29 14:46:27.012	0.012	0.4	0.935	0	0	0	23.225	-0.659	-17.205	0	0	0	0	0	0	0
WT111(DD045F3F1DEA)	3.74	13108	2022-11-29 14:46:27.012	0.012	0.4	0.935	0	0	0	23.225	-0.659	-17.205	0	0	0	0	0	0	0
WT111(DD045F3F1DEA)	3.74	13108	2022-11-29 14:46:27.012	0.012	0.399	0.932	0	0	0	23.225	-0.659	-17.205	0	0	0	0	0	0	0
WT111(DD045F3F1DEA)	3.74	13108	2022-11-29 14:46:27.012	0.012	0.399	0.932	0	0	0	23.225	-0.659	-17.205	0	0	0	0	0	0	0
WT111(DD045F3F1DEA)	3.74	13108	2022-11-29 14:46:27.012	0.012	0.399	0.932	0	0	0	23.225	-0.659	-17.205	0	0	0	0	0	0	0
WT111(DD045F3F1DEA)	3.74	13108	2022-11-29 14:46:27.012	0.012	0.399	0.932	0	0	0	23.225	-0.659	-17.205	0	0	0	0	0	0	0
WT111(DD045F3F1DEA)	3.74	13108	2022-11-29 14:46:27.012	0.011	0.402	0.93	0	0	0	23.225	-0.659	-17.205	0	0	0	0	0	0	0
WT333(F4E4E1AF1293)	3.78	13105	2022-11-29 14:46:27.012	0.032	0.08	0.986	4.578	0.061	-0.061	5.081	-1.972	0.956	0	0	0	0	0	0	0
WT333(F4E4E1AF1293)	3.78	13105	2022-11-29 14:46:27.012	0.032	0.08	0.986	4.578	0.061	-0.061	5.103	-1.972	0.972	0	0	0	0	0	0	0
WT333(F4E4E1AF1293)	3.78	13105	2022-11-29 14:46:27.012	0.032	0.08	0.986	4.578	0.061	-0.061	5.131	-1.972	0.989	0	0	0	0	0	0	0
WT333(F4E4E1AF1293)	3.78	13105	2022-11-29 14:46:27.012	0.032	0.08	0.986	4.578	0.061	-0.061	5.153	-1.972	1.005	0	0	0	0	0	0	0
WT333(F4E4E1AF1293)	3.78	13105	2022-11-29 14:46:27.012	0.021	0.01	0.991	-3.601	0	0	5.136	-1.972	1.016	0	0	0	0	0	0	0
WT333(F4E4E1AF1293)	3.78	13105	2022-11-29 14:46:27.012	0.021	0.01	0.991	-3.601	0	0	5.12	-1.972	1.033	0	0	0	0	0	0	0
WT333(F4E4E1AF1293)	3.78	13105	2022-11-29 14:46:27.012	0.021	0.01	0.991	-3.601	0	0	5.103	-1.972	1.049	0	0	0	0	0	0	0
WT333(F4E4E1AF1293)	3.78	13105	2022-11-29 14:46:27.012	0.021	0.01	0.991	-3.601	0	0	5.081	-1.972	1.066	0	0	0	0	0	0	0
WT222(CAA14FCCF874)	3.74	13105	2022-11-29 14:46:27.027	0.083	-0.061	0.98	0.671	0	-0.488	-2.28	-4.378	83.425	0	0	0	0	0	0	0
WT222(CAA14FCCF874)	3.74	13105	2022-11-29 14:46:27.027	0.083	-0.061	0.98	0.671	0	-0.488	-2.274	-4.378	83.419	0	0	0	0	0	0	0
WT222(CAA14FCCF874)	3.74	13105	2022-11-29 14:46:27.027	0.083	-0.061	0.98	0.671	0	-0.488	-2.274	-4.378	83.419	0	0	0	0	0	0	0
WT222(CAA14FCCF874)	3.74	13105	2022-11-29 14:46:27.027	0.079	-0.036	0.993	0	0.061	0.244	-2.274	-4.378	83.419	0	0	0	0	0	0	0
WT222(CAA14FCCF874)	3.74	13105	2022-11-29 14:46:27.027	0.079	-0.036	0.993	0	0.061	0.244	-2.274	-4.378	83.425	0	0	0	0	0	0	0
WT222(CAA14FCCF874)	3.74	13105	2022-11-29 14:46:27.027	0.079	-0.036	0.993	0	0.061	0.244	-2.28	-4.378	83.425	0	0	0	0	0	0	0
WT222(CAA14FCCF874)	3.74	13105	2022-11-29 14:46:27.027	0.079	-0.036	0.993	0	0.061	0.244	-2.28	-4.378	83.425	0	0	0	0	0	0	0
WT222(CAA14FCCF874)	3.74	13105	2022-11-29 14:46:27.027	0.094	0.005	1.009	-0.061	-0.122	-0.122	-2.28	-4.378	83.425	0	0	0	0	0	0	0
WT111(DD045F3F1DEA)	3.74	13108	2022-11-29 14:46:27.043	0.011	0.402	0.93	0	0	0	23.225	-0.659	-17.205	0	0	0	0	0	0	0
WT111(DD045F3F1DEA)	3.74	13108	2022-11-29 14:46:27.043	0.011	0.402	0.93	0	0	0	23.225	-0.659	-17.205	0	0	0	0	0	0	0
WT111(DD045F3F1DEA)	3.74	13108	2022-11-29 14:46:27.043	0.011	0.402	0.93	0	0	0	23.225	-0.659	-17.205	0	0	0	0	0	0	0
WT111(DD045F3F1DEA)	3.74	13108	2022-11-29 14:46:27.043	0.012	0.398	0.933	0	0	0	23.225	-0.659	-17.205	0	0	0	0	0	0	0
WT111(DD045F3F1DEA)	3.74	13108	2022-11-29 14:46:27.043	0.012	0.398	0.933	0	0	0	23.225	-0.659	-17.205	0	0	0	0	0	0	0
WT111(DD045F3F1DEA)	3.74	13108	2022-11-29 14:46:27.043	0.012	0.398	0.933	0	0	0	23.225	-0.659	-17.205	0	0	0	0	0	0	0
WT111(DD045F3F1DEA)	3.74	13108	2022-11-29 14:46:27.043	0.012	0.398	0.933	0	0	0	23.225	-0.659	-17.205	0	0	0	0	0	0	0
WT111(DD045F3F1DEA)	3.74	13108	2022-11-29 14:46:27.043	0.011	0.405	0.932	0	0	0	23.225	-0.659	-17.205	0	0	0	0	0	0	0
WT222(CAA14FCCF874)	3.74	13105	2022-11-29 14:46:27.043	0.094	-0.02	1.006	1.221	0	0.61	-2.296	-4.384	83.43	0	0	0	0	0	0	0
WT222(CAA14FCCF874)	3.74	13105	2022-11-29 14:46:27.043	0.094	-0.02	1.006	1.221	0	0.61	-2.291	-4.384	83.436	0	0	0	0	0	0	0
WT222(CAA14FCCF874)	3.74	13105	2022-11-29 14:46:27.043	0.094	-0.02	1.006	1.221	0	0.61	-2.285	-4.384	83.436	0	0	0	0	0	0	0
WT222(CAA14FCCF874)	3.74	13105	2022-11-29 14:46:27.043	0.072	-0.063	0.976	-1.526	0.244	0.61	-2.296	-4.384	83.441	0	0	0	0	0	0	0
WT222(CAA14FCCF874)	3.74	13105	2022-11-29 14:46:27.043	0.072	-0.063	0.976	-1.526	0.244	0.61	-2.302	-4.384	83.441	0	0	0	0	0	0	0
WT222(CAA14FCCF874)	3.74	13105	2022-11-29 14:46:27.043	0.072	-0.063	0.976	-1.526	0.244	0.61	-2.313	-4.384	83.447	0	0	0	0	0	0	0
WT222(CAA14FCCF874)	3.74	13105	2022-11-29 14:46:27.043	0.072	-0.063	0.976	-1.526	0.244	0.61	-2.324	-4.384	83.447	0	0	0	0	0	0	0
WT222(CAA14FCCF874)	3.74	13105	2022-11-29 14:46:27.043	0.089	-0.063	0.993	0	-0.183	0.183	-2.324	-4.384	83.452	0	0	0	0	0	0	0
WT333(F4E4E1AF1293)	3.78	13105	2022-11-29 14:46:27.074	0.045	0.003	1.072	-20.081	-1.404	0.854	5.048	-1.978	1.39	0	0	0	0	0	0	0
WT333(F4E4E1AF1293)	3.78	13105	2022-11-29 14:46:27.074	0.045	0.003	1.072	-20.081	-1.404	0.854	4.949	-1.983	1.412	0	0	0	0	0	0	0
WT333(F4E4E1AF1293)	3.78	13105	2022-11-29 14:46:27.074	0.045	0.003	1.072	-20.081	-1.404	0.854	4.845	-1.994	1.434	0	0	0	0	0	0	0
WT333(F4E4E1AF1293)	3.78	13105	2022-11-29 14:46:27.074	0.045	0.003	1.072	-20.081	-1.404	0.854	4.746	-2	1.456	0	0	0	0	0	0	0
WT333(F4E4E1AF1293)	3.78	13105	2022-11-29 14:46:27.074	0.009	0.132	1.067	2.869	-0.183	0	4.757	-2	1.472	0	0	0	0	0	0	0
WT333(F4E4E1AF1293)	3.78	13105	2022-11-29 14:46:27.074	0.009	0.132	1.067	2.869	-0.183	0	4.774	-2	1.489	0	0	0	0	0	0	0
WT333(F4E4E1AF1293)	3.78	13105	2022-11-29 14:46:27.074	0.009	0.132	1.067	2.869	-0.183	0	4.785	-2	1.511	0	0	0	0	0	0	0
WT333(F4E4E1AF1293)	3.78	13105	2022-11-29 14:46:27.074	0.009	0.132	1.067	2.869	-0.183	0	4.801	-2	1.527	0	0	0	0	0	0	0
WT333(F4E4E1AF1293)	3.78	13105	2022-11-29 14:46:27.090	0.038	0.149	1.038	4.7	-0.366	0	4.823	-2	1.544	0	0	0	0	0	0	0
WT333(F4E4E1AF1293)	3.78	13105	2022-11-29 14:46:27.090	0.038	0.149	1.038	4.7	-0.366	0	4.85	-2.005	1.56	0	0	0	0	0	0	0
WT333(F4E4E1AF1293)	3.78	13105	2022-11-29 14:46:27.090	0.038	0.149	1.038	4.7	-0.366	0	4.872	-2.005	1.582	0	0	0	0	0	0	0
WT333(F4E4E1AF1293)	3.78	13105	2022-11-29 14:46:27.090	0.038	0.149	1.038	4.7	-0.366	0	4.9	-2.005	1.599	0	0	0	0	0	0	0
WT333(F4E4E1AF1293)	3.78	13105	2022-11-29 14:46:27.090	0.056	0.053	0.994	-3.113	-0.244	0	4.883	-2.005	1.615	0	0	0	0	0	0	0
WT333(F4E4E1AF1293)	3.78	13105	2022-11-29 14:46:27.090	0.056	0.053	0.994	-3.113	-0.244	0	4.867	-2.005	1.637	0	0	0	0	0	0	0
WT333(F4E4E1AF1293)	3.78	13105	2022-11-29 14:46:27.090	0.056	0.053	0.994	-3.113	-0.244	0	4.856	-2.005	1.653	0	0	0	0	0	0	0
WT333(F4E4E1AF1293)	3.78	13105	2022-11-29 14:46:27.090	0.056	0.053	0.994	-3.113	-0.244	0	4.839	-2.01	1.675	0	0	0	0	0	0	0
WT111(DD045F3F1DEA)	3.74	13108	2022-11-29 14:46:27.106	0.011	0.405	0.932	0	0	0	23.225	-0.659	-17.205	0	0	0	0	0	0	0
WT111(DD045F3F1DEA)	3.74	13108	2022-11-29 14:46:27.106	0.011	0.405	0.932	0	0	0	23.231	-0.659	-17.205	0	0	0	0	0	0	0
WT111(DD045F3F1DEA)	3.74	13108	2022-11-29 14:46:27.106	0.011	0.405	0.932	0	0	0	23.231	-0.659	-17.205	0	0	0	0	0	0	0
WT111(DD045F3F1DEA)	3.74	13108	2022-11-29 14:46:27.106	0.011	0.396	0.93	0	0	0	23.231	-0.659	-17.205	0	0	0	0	0	0	0
WT111(DD045F3F1DEA)	3.74	13108	2022-11-29 14:46:27.106	0.011	0.396	0.93	0	0	0	23.231	-0.659	-17.205	0	0	0	0	0	0	0
WT111(DD045F3F1DEA)	3.74	13108	2022-11-29 14:46:27.106	0.011	0.396	0.93	0	0	0	23.231	-0.659	-17.205	0	0	0	0	0	0	0
WT111(DD045F3F1DEA)	3.74	13108	2022-11-29 14:46:27.106	0.011	0.396	0.93	0	0	0	23.231	-0.659	-17.205	0	0	0	0	0	0	0
WT111(DD045F3F1DEA)	3.74	13108	2022-11-29 14:46:27.106	0.011	0.403	0.933	0	0	0	23.231	-0.659	-17.205	0	0	0	0	0	0	0
WT222(CAA14FCCF874)	3.74	13105	2022-11-29 14:46:27.106	0.089	-0.063	0.993	0	-0.183	0.183	-2.324	-4.384	83.452	0	0	0	0	0	0	0
WT222(CAA14FCCF874)	3.74	13105	2022-11-29 14:46:27.106	0.089	-0.063	0.993	0	-0.183	0.183	-2.324	-4.389	83.452	0	0	0	0	0	0	0
WT222(CAA14FCCF874)	3.74	13105	2022-11-29 14:46:27.106	0.089	-0.063	0.993	0	-0.183	0.183	-2.324	-4.389	83.458	0	0	0	0	0	0	0
WT222(CAA14FCCF874)	3.74	13105	2022-11-29 14:46:27.106	0.078	-0.024	1.015	-0.122	0.061	1.221	-2.329	-4.389	83.463	0	0	0	0	0	0	0
WT222(CAA14FCCF874)	3.74	13105	2022-11-29 14:46:27.106	0.078	-0.024	1.015	-0.122	0.061	1.221	-2.329	-4.389	83.469	0	0	0	0	0	0	0
WT222(CAA14FCCF874)	3.74	13105	2022-11-29 14:46:27.106	0.078	-0.024	1.015	-0.122	0.061	1.221	-2.335	-4.389	83.474	0	0	0	0	0	0	0
WT222(CAA14FCCF874)	3.74	13105	2022-11-29 14:46:27.106	0.078	-0.024	1.015	-0.122	0.061	1.221	-2.335	-4.389	83.48	0	0	0	0	0	0	0
WT222(CAA14FCCF874)	3.74	13105	2022-11-29 14:46:27.106	0.112	0.107	1.01	-4.395	1.099	-4.15	-2.357	-4.384	83.458	0	0	0	0	0	0	0
WT111(DD045F3F1DEA)	3.74	13108	2022-11-29 14:46:27.137	0.011	0.403	0.933	0	0	0	23.231	-0.659	-17.205	0	0	0	0	0	0	0
WT111(DD045F3F1DEA)	3.74	13108	2022-11-29 14:46:27.137	0.011	0.403	0.933	0	0	0	23.231	-0.659	-17.205	0	0	0	0	0	0	0
WT111(DD045F3F1DEA)	3.74	13108	2022-11-29 14:46:27.137	0.011	0.403	0.933	0	0	0	23.231	-0.659	-17.205	0	0	0	0	0	0	0
WT111(DD045F3F1DEA)	3.74	13108	2022-11-29 14:46:27.137	0.011	0.396	0.932	0	0	0	23.231	-0.659	-17.205	0	0	0	0	0	0	0
WT111(DD045F3F1DEA)	3.74	13108	2022-11-29 14:46:27.137	0.011	0.396	0.932	0	0	0	23.231	-0.659	-17.205	0	0	0	0	0	0	0
WT111(DD045F3F1DEA)	3.74	13108	2022-11-29 14:46:27.137	0.011	0.396	0.932	0	0	0	23.231	-0.659	-17.205	0	0	0	0	0	0	0
WT111(DD045F3F1DEA)	3.74	13108	2022-11-29 14:46:27.137	0.011	0.396	0.932	0	0	0	23.231	-0.659	-17.205	0	0	0	0	0	0	0
WT111(DD045F3F1DEA)	3.74	13108	2022-11-29 14:46:27.137	0.012	0.404	0.933	0	0	0	23.231	-0.659	-17.205	0	0	0	0	0	0	0
WT222(CAA14FCCF874)	3.74	13105	2022-11-29 14:46:27.137	0.112	0.107	1.01	-4.395	1.099	-4.15	-2.373	-4.384	83.436	0	0	0	0	0	0	0
WT222(CAA14FCCF874)	3.74	13105	2022-11-29 14:46:27.137	0.112	0.107	1.01	-4.395	1.099	-4.15	-2.39	-4.378	83.414	0	0	0	0	0	0	0
WT222(CAA14FCCF874)	3.74	13105	2022-11-29 14:46:27.137	0.112	0.107	1.01	-4.395	1.099	-4.15	-2.406	-4.373	83.386	0	0	0	0	0	0	0
WT222(CAA14FCCF874)	3.74	13105	2022-11-29 14:46:27.137	0.053	-0.101	0.977	-1.221	0.061	1.709	-2.406	-4.378	83.392	0	0	0	0	0	0	0
WT222(CAA14FCCF874)	3.74	13105	2022-11-29 14:46:27.137	0.053	-0.101	0.977	-1.221	0.061	1.709	-2.411	-4.378	83.397	0	0	0	0	0	0	0
WT222(CAA14FCCF874)	3.74	13105	2022-11-29 14:46:27.137	0.053	-0.101	0.977	-1.221	0.061	1.709	-2.417	-4.378	83.403	0	0	0	0	0	0	0
WT222(CAA14FCCF874)	3.74	13105	2022-11-29 14:46:27.137	0.053	-0.101	0.977	-1.221	0.061	1.709	-2.422	-4.378	83.408	0	0	0	0	0	0	0
WT222(CAA14FCCF874)	3.74	13105	2022-11-29 14:46:27.137	0.077	-0.004	1.007	0.732	-0.732	0.549	-2.417	-4.378	83.408	0	0	0	0	0	0	0
WT111(DD045F3F1DEA)	3.74	13108	2022-11-29 14:46:27.168	0.012	0.404	0.933	0	0	0	23.231	-0.659	-17.205	0	0	0	0	0	0	0
WT111(DD045F3F1DEA)	3.74	13108	2022-11-29 14:46:27.168	0.012	0.404	0.933	0	0	0	23.231	-0.659	-17.205	0	0	0	0	0	0	0
WT111(DD045F3F1DEA)	3.74	13108	2022-11-29 14:46:27.168	0.012	0.404	0.933	0	0	0	23.231	-0.659	-17.205	0	0	0	0	0	0	0
WT111(DD045F3F1DEA)	3.74	13108	2022-11-29 14:46:27.168	0.012	0.396	0.932	0	0	0	23.231	-0.659	-17.205	0	0	0	0	0	0	0
WT111(DD045F3F1DEA)	3.74	13108	2022-11-29 14:46:27.168	0.012	0.396	0.932	0	0	0	23.231	-0.659	-17.205	0	0	0	0	0	0	0
WT111(DD045F3F1DEA)	3.74	13108	2022-11-29 14:46:27.168	0.012	0.396	0.932	0	0	0	23.231	-0.659	-17.205	0	0	0	0	0	0	0
WT111(DD045F3F1DEA)	3.74	13108	2022-11-29 14:46:27.168	0.012	0.396	0.932	0	0	0	23.231	-0.659	-17.205	0	0	0	0	0	0	0
WT111(DD045F3F1DEA)	3.74	13108	2022-11-29 14:46:27.168	0.011	0.403	0.934	0	0	0	23.231	-0.659	-17.205	0	0	0	0	0	0	0
WT222(CAA14FCCF874)	3.74	13105	2022-11-29 14:46:27.168	0.077	-0.004	1.007	0.732	-0.732	0.549	-2.411	-4.384	83.408	0	0	0	0	0	0	0
WT222(CAA14FCCF874)	3.74	13105	2022-11-29 14:46:27.168	0.077	-0.004	1.007	0.732	-0.732	0.549	-2.406	-4.389	83.408	0	0	0	0	0	0	0
WT222(CAA14FCCF874)	3.74	13105	2022-11-29 14:46:27.168	0.077	-0.004	1.007	0.732	-0.732	0.549	-2.401	-4.395	83.408	0	0	0	0	0	0	0
WT222(CAA14FCCF874)	3.74	13105	2022-11-29 14:46:27.168	0.099	-0.012	0.982	-0.977	0	-1.038	-2.401	-4.395	83.397	0	0	0	0	0	0	0
WT222(CAA14FCCF874)	3.74	13105	2022-11-29 14:46:27.168	0.099	-0.012	0.982	-0.977	0	-1.038	-2.401	-4.395	83.392	0	0	0	0	0	0	0
WT222(CAA14FCCF874)	3.74	13105	2022-11-29 14:46:27.168	0.099	-0.012	0.982	-0.977	0	-1.038	-2.406	-4.395	83.381	0	0	0	0	0	0	0
WT222(CAA14FCCF874)	3.74	13105	2022-11-29 14:46:27.168	0.099	-0.012	0.982	-0.977	0	-1.038	-2.406	-4.395	83.375	0	0	0	0	0	0	0
WT222(CAA14FCCF874)	3.74	13105	2022-11-29 14:46:27.168	0.096	-0.047	0.986	0.061	0	0.183	-2.401	-4.4	83.37	0	0	0	0	0	0	0
WT333(F4E4E1AF1293)	3.78	13105	2022-11-29 14:46:27.199	0.038	0.086	1.04	0.122	0	0.122	4.839	-2.01	1.697	0	0	0	0	0	0	0
WT333(F4E4E1AF1293)	3.78	13105	2022-11-29 14:46:27.199	0.038	0.086	1.04	0.122	0	0.122	4.839	-2.01	1.714	0	0	0	0	0	0	0
WT333(F4E4E1AF1293)	3.78	13105	2022-11-29 14:46:27.199	0.038	0.086	1.04	0.122	0	0.122	4.845	-2.01	1.736	0	0	0	0	0	0	0
WT333(F4E4E1AF1293)	3.78	13105	2022-11-29 14:46:27.199	0.007	0.026	1	-2.136	-0.305	0.366	4.834	-2.01	1.758	0	0	0	0	0	0	0
WT333(F4E4E1AF1293)	3.78	13105	2022-11-29 14:46:27.199	0.007	0.026	1	-2.136	-0.305	0.366	4.823	-2.01	1.78	0	0	0	0	0	0	0
WT333(F4E4E1AF1293)	3.78	13105	2022-11-29 14:46:27.199	0.007	0.026	1	-2.136	-0.305	0.366	4.807	-2.01	1.802	0	0	0	0	0	0	0
WT333(F4E4E1AF1293)	3.78	13105	2022-11-29 14:46:27.199	0.007	0.026	1	-2.136	-0.305	0.366	4.796	-2.016	1.824	0	0	0	0	0	0	0
WT333(F4E4E1AF1293)	3.78	13105	2022-11-29 14:46:27.199	0.041	0.122	0.999	-8.789	-1.099	0.854	4.752	-2.021	1.851	0	0	0	0	0	0	0
WT222(CAA14FCCF874)	3.74	13105	2022-11-29 14:46:27.199	0.096	-0.047	0.986	0.061	0	0.183	-2.401	-4.4	83.37	0	0	0	0	0	0	0
WT222(CAA14FCCF874)	3.74	13105	2022-11-29 14:46:27.199	0.096	-0.047	0.986	0.061	0	0.183	-2.395	-4.4	83.364	0	0	0	0	0	0	0
WT222(CAA14FCCF874)	3.74	13105	2022-11-29 14:46:27.199	0.096	-0.047	0.986	0.061	0	0.183	-2.395	-4.4	83.364	0	0	0	0	0	0	0
WT222(CAA14FCCF874)	3.74	13105	2022-11-29 14:46:27.199	0.045	-0.04	0.991	-1.038	0.061	-0.549	-2.395	-4.406	83.359	0	0	0	0	0	0	0
WT222(CAA14FCCF874)	3.74	13105	2022-11-29 14:46:27.199	0.045	-0.04	0.991	-1.038	0.061	-0.549	-2.401	-4.406	83.353	0	0	0	0	0	0	0
WT222(CAA14FCCF874)	3.74	13105	2022-11-29 14:46:27.199	0.045	-0.04	0.991	-1.038	0.061	-0.549	-2.401	-4.406	83.348	0	0	0	0	0	0	0
WT222(CAA14FCCF874)	3.74	13105	2022-11-29 14:46:27.199	0.045	-0.04	0.991	-1.038	0.061	-0.549	-2.406	-4.406	83.342	0	0	0	0	0	0	0
WT222(CAA14FCCF874)	3.74	13105	2022-11-29 14:46:27.199	0.109	-0.018	1.033	-1.343	-0.427	1.099	-2.411	-4.406	83.348	0	0	0	0	0	0	0
WT111(DD045F3F1DEA)	3.74	13108	2022-11-29 14:46:27.231	0.011	0.403	0.934	0	0	0	23.231	-0.659	-17.205	0	0	0	0	0	0	0
WT111(DD045F3F1DEA)	3.74	13108	2022-11-29 14:46:27.231	0.011	0.403	0.934	0	0	0	23.231	-0.659	-17.205	0	0	0	0	0	0	0
WT111(DD045F3F1DEA)	3.74	13108	2022-11-29 14:46:27.231	0.011	0.403	0.934	0	0	0	23.231	-0.659	-17.205	0	0	0	0	0	0	0
WT111(DD045F3F1DEA)	3.74	13108	2022-11-29 14:46:27.231	0.012	0.397	0.931	0	0	0	23.231	-0.659	-17.205	0	0	0	0	0	0	0
WT111(DD045F3F1DEA)	3.74	13108	2022-11-29 14:46:27.231	0.012	0.397	0.931	0	0	0	23.231	-0.659	-17.205	0	0	0	0	0	0	0
WT111(DD045F3F1DEA)	3.74	13108	2022-11-29 14:46:27.231	0.012	0.397	0.931	0	0	0	23.231	-0.659	-17.205	0	0	0	0	0	0	0
WT111(DD045F3F1DEA)	3.74	13108	2022-11-29 14:46:27.231	0.012	0.397	0.931	0	0	0	23.231	-0.659	-17.205	0	0	0	0	0	0	0
WT111(DD045F3F1DEA)	3.74	13108	2022-11-29 14:46:27.231	0.012	0.398	0.932	0	0	0	23.231	-0.659	-17.205	0	0	0	0	0	0	0
WT111(DD045F3F1DEA)	3.74	13108	2022-11-29 14:46:27.262	0.012	0.398	0.932	0	0	0	23.231	-0.659	-17.205	0	0	0	0	0	0	0
WT111(DD045F3F1DEA)	3.74	13108	2022-11-29 14:46:27.262	0.012	0.398	0.932	0	0	0	23.231	-0.659	-17.205	0	0	0	0	0	0	0
WT111(DD045F3F1DEA)	3.74	13108	2022-11-29 14:46:27.262	0.012	0.398	0.932	0	0	0	23.231	-0.659	-17.205	0	0	0	0	0	0	0
WT111(DD045F3F1DEA)	3.74	13108	2022-11-29 14:46:27.262	0.012	0.404	0.932	0	0	0	23.231	-0.659	-17.205	0	0	0	0	0	0	0
WT111(DD045F3F1DEA)	3.74	13108	2022-11-29 14:46:27.262	0.012	0.404	0.932	0	0	0	23.231	-0.659	-17.205	0	0	0	0	0	0	0
WT111(DD045F3F1DEA)	3.74	13108	2022-11-29 14:46:27.262	0.012	0.404	0.932	0	0	0	23.231	-0.659	-17.205	0	0	0	0	0	0	0
WT111(DD045F3F1DEA)	3.74	13108	2022-11-29 14:46:27.262	0.011	0.4	0.933	0	0	0	23.231	-0.659	-17.205	0	0	0	0	0	0	0
WT111(DD045F3F1DEA)	3.74	13108	2022-11-29 14:46:27.262	0.011	0.4	0.933	0	0	0	23.231	-0.659	-17.205	0	0	0	0	0	0	0
WT333(F4E4E1AF1293)	3.78	13105	2022-11-29 14:46:27.262	0.041	0.122	0.999	-8.789	-1.099	0.854	4.708	-2.027	1.873	0	0	0	0	0	0	0
WT333(F4E4E1AF1293)	3.78	13105	2022-11-29 14:46:27.262	0.041	0.122	0.999	-8.789	-1.099	0.854	4.664	-2.027	1.895	0	0	0	0	0	0	0
WT333(F4E4E1AF1293)	3.78	13105	2022-11-29 14:46:27.262	0.041	0.122	0.999	-8.789	-1.099	0.854	4.62	-2.032	1.923	0	0	0	0	0	0	0
WT333(F4E4E1AF1293)	3.78	13105	2022-11-29 14:46:27.262	0.052	0.074	1.033	-1.709	0.061	-0.427	4.614	-2.032	1.939	0	0	0	0	0	0	0
WT333(F4E4E1AF1293)	3.78	13105	2022-11-29 14:46:27.262	0.052	0.074	1.033	-1.709	0.061	-0.427	4.603	-2.032	1.961	0	0	0	0	0	0	0
WT333(F4E4E1AF1293)	3.78	13105	2022-11-29 14:46:27.262	0.052	0.074	1.033	-1.709	0.061	-0.427	4.598	-2.032	1.978	0	0	0	0	0	0	0
WT333(F4E4E1AF1293)	3.78	13105	2022-11-29 14:46:27.262	0.052	0.074	1.033	-1.709	0.061	-0.427	4.587	-2.032	2	0	0	0	0	0	0	0
WT333(F4E4E1AF1293)	3.78	13105	2022-11-29 14:46:27.262	0.042	0.119	1.031	-0.061	-0.244	-0.305	4.587	-2.032	2.016	0	0	0	0	0	0	0
WT333(F4E4E1AF1293)	3.78	13105	2022-11-29 14:46:27.262	0.042	0.119	1.031	-0.061	-0.244	-0.305	4.587	-2.032	2.038	0	0	0	0	0	0	0
WT333(F4E4E1AF1293)	3.78	13105	2022-11-29 14:46:27.262	0.042	0.119	1.031	-0.061	-0.244	-0.305	4.592	-2.038	2.06	0	0	0	0	0	0	0
WT333(F4E4E1AF1293)	3.78	13105	2022-11-29 14:46:27.262	0.042	0.119	1.031	-0.061	-0.244	-0.305	4.592	-2.038	2.082	0	0	0	0	0	0	0
WT333(F4E4E1AF1293)	3.78	13105	2022-11-29 14:46:27.262	0.025	0.072	1.041	6.042	0.122	0.061	4.62	-2.038	2.104	0	0	0	0	0	0	0
WT333(F4E4E1AF1293)	3.78	13105	2022-11-29 14:46:27.262	0.025	0.072	1.041	6.042	0.122	0.061	4.653	-2.038	2.126	0	0	0	0	0	0	0
WT333(F4E4E1AF1293)	3.78	13105	2022-11-29 14:46:27.262	0.025	0.072	1.041	6.042	0.122	0.061	4.686	-2.038	2.148	0	0	0	0	0	0	0
WT333(F4E4E1AF1293)	3.78	13105	2022-11-29 14:46:27.262	0.025	0.072	1.041	6.042	0.122	0.061	4.713	-2.032	2.17	0	0	0	0	0	0	0
WT333(F4E4E1AF1293)	3.78	13105	2022-11-29 14:46:27.262	0.038	0.097	0.992	-9.338	-2.075	0.916	4.669	-2.043	2.197	0	0	0	0	0	0	0
WT333(F4E4E1AF1293)	3.78	13105	2022-11-29 14:46:27.262	0.038	0.097	0.992	-9.338	-2.075	0.916	4.625	-2.054	2.225	0	0	0	0	0	0	0
WT333(F4E4E1AF1293)	3.78	13105	2022-11-29 14:46:27.262	0.038	0.097	0.992	-9.338	-2.075	0.916	4.576	-2.065	2.252	0	0	0	0	0	0	0
WT333(F4E4E1AF1293)	3.78	13105	2022-11-29 14:46:27.262	0.038	0.097	0.992	-9.338	-2.075	0.916	4.532	-2.076	2.28	0	0	0	0	0	0	0
WT333(F4E4E1AF1293)	3.78	13105	2022-11-29 14:46:27.262	0.068	0.031	0.978	-1.282	-1.465	-0.61	4.526	-2.082	2.296	0	0	0	0	0	0	0
WT333(F4E4E1AF1293)	3.78	13105	2022-11-29 14:46:27.262	0.068	0.031	0.978	-1.282	-1.465	-0.61	4.521	-2.093	2.318	0	0	0	0	0	0	0
WT333(F4E4E1AF1293)	3.78	13105	2022-11-29 14:46:27.262	0.068	0.031	0.978	-1.282	-1.465	-0.61	4.515	-2.098	2.34	0	0	0	0	0	0	0
WT333(F4E4E1AF1293)	3.78	13105	2022-11-29 14:46:27.262	0.068	0.031	0.978	-1.282	-1.465	-0.61	4.51	-2.104	2.357	0	0	0	0	0	0	0
WT333(F4E4E1AF1293)	3.78	13105	2022-11-29 14:46:27.262	0.011	0.083	0.996	-1.465	-0.793	0	4.499	-2.109	2.384	0	0	0	0	0	0	0
WT111(DD045F3F1DEA)	3.74	13108	2022-11-29 14:46:27.277	0.011	0.4	0.933	0	0	0	23.231	-0.659	-17.205	0	0	0	0	0	0	0
WT111(DD045F3F1DEA)	3.74	13108	2022-11-29 14:46:27.277	0.011	0.4	0.933	0	0	0	23.231	-0.659	-17.205	0	0	0	0	0	0	0
WT111(DD045F3F1DEA)	3.74	13108	2022-11-29 14:46:27.277	0.011	0.396	0.93	0	0	0	23.231	-0.659	-17.205	0	0	0	0	0	0	0
WT111(DD045F3F1DEA)	3.74	13108	2022-11-29 14:46:27.277	0.011	0.396	0.93	0	0	0	23.231	-0.659	-17.205	0	0	0	0	0	0	0
WT111(DD045F3F1DEA)	3.74	13108	2022-11-29 14:46:27.277	0.011	0.396	0.93	0	0	0	23.231	-0.659	-17.205	0	0	0	0	0	0	0
WT111(DD045F3F1DEA)	3.74	13108	2022-11-29 14:46:27.277	0.011	0.396	0.93	0	0	0	23.231	-0.659	-17.205	0	0	0	0	0	0	0
WT111(DD045F3F1DEA)	3.74	13108	2022-11-29 14:46:27.277	0.012	0.404	0.934	0	0	0	23.231	-0.659	-17.205	0	0	0	0	0	0	0
WT111(DD045F3F1DEA)	3.74	13108	2022-11-29 14:46:27.277	0.012	0.404	0.934	0	0	0	23.231	-0.659	-17.205	0	0	0	0	0	0	0
WT333(F4E4E1AF1293)	3.78	13105	2022-11-29 14:46:27.324	0.011	0.083	0.996	-1.465	-0.793	0	4.493	-2.115	2.406	0	0	0	0	0	0	0
WT333(F4E4E1AF1293)	3.78	13105	2022-11-29 14:46:27.324	0.011	0.083	0.996	-1.465	-0.793	0	4.488	-2.12	2.428	0	0	0	0	0	0	0
WT333(F4E4E1AF1293)	3.78	13105	2022-11-29 14:46:27.324	0.011	0.083	0.996	-1.465	-0.793	0	4.477	-2.12	2.45	0	0	0	0	0	0	0
WT333(F4E4E1AF1293)	3.78	13105	2022-11-29 14:46:27.324	0.04	0.056	0.98	3.052	0	-0.671	4.493	-2.12	2.466	0	0	0	0	0	0	0
WT333(F4E4E1AF1293)	3.78	13105	2022-11-29 14:46:27.324	0.04	0.056	0.98	3.052	0	-0.671	4.51	-2.12	2.488	0	0	0	0	0	0	0
WT333(F4E4E1AF1293)	3.78	13105	2022-11-29 14:46:27.324	0.04	0.056	0.98	3.052	0	-0.671	4.521	-2.12	2.505	0	0	0	0	0	0	0
WT333(F4E4E1AF1293)	3.78	13105	2022-11-29 14:46:27.324	0.04	0.056	0.98	3.052	0	-0.671	4.537	-2.12	2.527	0	0	0	0	0	0	0
WT333(F4E4E1AF1293)	3.78	13105	2022-11-29 14:46:27.324	0.031	0.077	0.974	-13.062	-0.488	0.916	4.471	-2.126	2.554	0	0	0	0	0	0	0
WT111(DD045F3F1DEA)	3.74	13108	2022-11-29 14:46:27.340	0.012	0.404	0.934	0	0	0	23.231	-0.659	-17.205	0	0	0	0	0	0	0
WT111(DD045F3F1DEA)	3.74	13108	2022-11-29 14:46:27.340	0.012	0.404	0.934	0	0	0	23.231	-0.659	-17.205	0	0	0	0	0	0	0
WT111(DD045F3F1DEA)	3.74	13108	2022-11-29 14:46:27.340	0.011	0.401	0.933	0	0	0	23.231	-0.659	-17.205	0	0	0	0	0	0	0
WT111(DD045F3F1DEA)	3.74	13108	2022-11-29 14:46:27.340	0.011	0.401	0.933	0	0	0	23.231	-0.659	-17.205	0	0	0	0	0	0	0
WT111(DD045F3F1DEA)	3.74	13108	2022-11-29 14:46:27.340	0.011	0.401	0.933	0	0	0	23.231	-0.659	-17.205	0	0	0	0	0	0	0
WT111(DD045F3F1DEA)	3.74	13108	2022-11-29 14:46:27.340	0.011	0.401	0.933	0	0	0	23.231	-0.659	-17.205	0	0	0	0	0	0	0
WT111(DD045F3F1DEA)	3.74	13108	2022-11-29 14:46:27.340	0.011	0.396	0.93	0	0	0	23.231	-0.659	-17.205	0	0	0	0	0	0	0
WT111(DD045F3F1DEA)	3.74	13108	2022-11-29 14:46:27.340	0.011	0.396	0.93	0	0	0	23.231	-0.659	-17.205	0	0	0	0	0	0	0
WT222(CAA14FCCF874)	3.74	13105	2022-11-29 14:46:27.355	0.109	-0.018	1.033	-1.343	-0.427	1.099	-2.417	-4.411	83.348	0	0	0	0	0	0	0
WT222(CAA14FCCF874)	3.74	13105	2022-11-29 14:46:27.355	0.109	-0.018	1.033	-1.343	-0.427	1.099	-2.422	-4.411	83.348	0	0	0	0	0	0	0
WT222(CAA14FCCF874)	3.74	13105	2022-11-29 14:46:27.355	0.079	-0.043	0.986	0.854	-0.366	-2.38	-2.411	-4.417	83.337	0	0	0	0	0	0	0
WT222(CAA14FCCF874)	3.74	13105	2022-11-29 14:46:27.355	0.079	-0.043	0.986	0.854	-0.366	-2.38	-2.406	-4.417	83.32	0	0	0	0	0	0	0
WT222(CAA14FCCF874)	3.74	13105	2022-11-29 14:46:27.355	0.079	-0.043	0.986	0.854	-0.366	-2.38	-2.401	-4.422	83.304	0	0	0	0	0	0	0
WT222(CAA14FCCF874)	3.74	13105	2022-11-29 14:46:27.355	0.079	-0.043	0.986	0.854	-0.366	-2.38	-2.39	-4.427	83.293	0	0	0	0	0	0	0
WT222(CAA14FCCF874)	3.74	13105	2022-11-29 14:46:27.355	0.061	-0.025	0.982	-0.366	0.122	0.366	-2.39	-4.427	83.293	0	0	0	0	0	0	0
WT222(CAA14FCCF874)	3.74	13105	2022-11-29 14:46:27.355	0.061	-0.025	0.982	-0.366	0.122	0.366	-2.39	-4.427	83.287	0	0	0	0	0	0	0
WT111(DD045F3F1DEA)	3.74	13108	2022-11-29 14:46:27.371	0.011	0.396	0.93	0	0	0	23.231	-0.659	-17.205	0	0	0	0	0	0	0
WT111(DD045F3F1DEA)	3.74	13108	2022-11-29 14:46:27.371	0.011	0.396	0.93	0	0	0	23.231	-0.659	-17.205	0	0	0	0	0	0	0
WT111(DD045F3F1DEA)	3.74	13108	2022-11-29 14:46:27.371	0.011	0.401	0.933	0	0	0	23.231	-0.659	-17.205	0	0	0	0	0	0	0
WT111(DD045F3F1DEA)	3.74	13108	2022-11-29 14:46:27.371	0.011	0.401	0.933	0	0	0	23.231	-0.659	-17.205	0	0	0	0	0	0	0
WT111(DD045F3F1DEA)	3.74	13108	2022-11-29 14:46:27.371	0.011	0.401	0.933	0	0	0	23.231	-0.659	-17.205	0	0	0	0	0	0	0
WT111(DD045F3F1DEA)	3.74	13108	2022-11-29 14:46:27.371	0.011	0.401	0.933	0	0	0	23.231	-0.659	-17.205	0	0	0	0	0	0	0
WT111(DD045F3F1DEA)	3.74	13108	2022-11-29 14:46:27.371	0.013	0.401	0.932	0	0	0	23.231	-0.659	-17.205	0	0	0	0	0	0	0
WT111(DD045F3F1DEA)	3.74	13108	2022-11-29 14:46:27.371	0.013	0.401	0.932	0	0	0	23.231	-0.659	-17.205	0	0	0	0	0	0	0
WT222(CAA14FCCF874)	3.74	13105	2022-11-29 14:46:27.387	0.061	-0.025	0.982	-0.366	0.122	0.366	-2.39	-4.422	83.287	0	0	0	0	0	0	0
WT222(CAA14FCCF874)	3.74	13105	2022-11-29 14:46:27.387	0.061	-0.025	0.982	-0.366	0.122	0.366	-2.39	-4.422	83.287	0	0	0	0	0	0	0
WT222(CAA14FCCF874)	3.74	13105	2022-11-29 14:46:27.387	0.081	-0.061	0.965	-0.305	-0.061	-0.488	-2.39	-4.422	83.282	0	0	0	0	0	0	0
WT222(CAA14FCCF874)	3.74	13105	2022-11-29 14:46:27.387	0.081	-0.061	0.965	-0.305	-0.061	-0.488	-2.39	-4.427	83.276	0	0	0	0	0	0	0
WT222(CAA14FCCF874)	3.74	13105	2022-11-29 14:46:27.387	0.081	-0.061	0.965	-0.305	-0.061	-0.488	-2.39	-4.427	83.271	0	0	0	0	0	0	0
WT222(CAA14FCCF874)	3.74	13105	2022-11-29 14:46:27.387	0.081	-0.061	0.965	-0.305	-0.061	-0.488	-2.39	-4.427	83.271	0	0	0	0	0	0	0
WT222(CAA14FCCF874)	3.74	13105	2022-11-29 14:46:27.387	0.11	-0.016	1.046	-4.822	0.732	-0.305	-2.417	-4.422	83.265	0	0	0	0	0	0	0
WT222(CAA14FCCF874)	3.74	13105	2022-11-29 14:46:27.387	0.11	-0.016	1.046	-4.822	0.732	-0.305	-2.439	-4.422	83.26	0	0	0	0	0	0	0
WT111(DD045F3F1DEA)	3.74	13108	2022-11-29 14:46:27.402	0.013	0.401	0.932	0	0	0	23.231	-0.659	-17.205	0	0	0	0	0	0	0
WT111(DD045F3F1DEA)	3.74	13108	2022-11-29 14:46:27.402	0.013	0.401	0.932	0	0	0	23.231	-0.659	-17.205	0	0	0	0	0	0	0
WT111(DD045F3F1DEA)	3.74	13108	2022-11-29 14:46:27.402	0.012	0.399	0.934	0	0	0	23.231	-0.659	-17.205	0	0	0	0	0	0	0
WT111(DD045F3F1DEA)	3.74	13108	2022-11-29 14:46:27.402	0.012	0.399	0.934	0	0	0	23.231	-0.659	-17.205	0	0	0	0	0	0	0
WT111(DD045F3F1DEA)	3.74	13108	2022-11-29 14:46:27.402	0.012	0.399	0.934	0	0	0	23.231	-0.659	-17.205	0	0	0	0	0	0	0
WT111(DD045F3F1DEA)	3.74	13108	2022-11-29 14:46:27.402	0.012	0.399	0.934	0	0	0	23.231	-0.659	-17.205	0	0	0	0	0	0	0
WT111(DD045F3F1DEA)	3.74	13108	2022-11-29 14:46:27.402	0.012	0.401	0.933	0	0	0	23.231	-0.659	-17.205	0	0	0	0	0	0	0
WT111(DD045F3F1DEA)	3.74	13108	2022-11-29 14:46:27.402	0.012	0.401	0.933	0	0	0	23.231	-0.659	-17.205	0	0	0	0	0	0	0
WT222(CAA14FCCF874)	3.74	13105	2022-11-29 14:46:27.402	0.11	-0.016	1.046	-4.822	0.732	-0.305	-2.461	-4.417	83.26	0	0	0	0	0	0	0
WT222(CAA14FCCF874)	3.74	13105	2022-11-29 14:46:27.402	0.11	-0.016	1.046	-4.822	0.732	-0.305	-2.483	-4.417	83.254	0	0	0	0	0	0	0
WT222(CAA14FCCF874)	3.74	13105	2022-11-29 14:46:27.402	0.04	-0.102	0.967	-4.517	0.061	-1.892	-2.499	-4.417	83.243	0	0	0	0	0	0	0
WT222(CAA14FCCF874)	3.74	13105	2022-11-29 14:46:27.402	0.04	-0.102	0.967	-4.517	0.061	-1.892	-2.521	-4.417	83.232	0	0	0	0	0	0	0
WT222(CAA14FCCF874)	3.74	13105	2022-11-29 14:46:27.402	0.04	-0.102	0.967	-4.517	0.061	-1.892	-2.543	-4.417	83.221	0	0	0	0	0	0	0
WT222(CAA14FCCF874)	3.74	13105	2022-11-29 14:46:27.402	0.04	-0.102	0.967	-4.517	0.061	-1.892	-2.565	-4.417	83.21	0	0	0	0	0	0	0
WT222(CAA14FCCF874)	3.74	13105	2022-11-29 14:46:27.402	0.081	-0.051	0.99	-1.282	0.061	-0.183	-2.571	-4.417	83.21	0	0	0	0	0	0	0
WT222(CAA14FCCF874)	3.74	13105	2022-11-29 14:46:27.402	0.081	-0.051	0.99	-1.282	0.061	-0.183	-2.582	-4.417	83.205	0	0	0	0	0	0	0
WT333(F4E4E1AF1293)	3.78	13105	2022-11-29 14:46:27.434	0.031	0.077	0.974	-13.062	-0.488	0.916	4.406	-2.126	2.582	0	0	0	0	0	0	0
WT333(F4E4E1AF1293)	3.78	13105	2022-11-29 14:46:27.434	0.031	0.077	0.974	-13.062	-0.488	0.916	4.34	-2.131	2.609	0	0	0	0	0	0	0
WT333(F4E4E1AF1293)	3.78	13105	2022-11-29 14:46:27.434	0.031	0.077	0.974	-13.062	-0.488	0.916	4.274	-2.131	2.637	0	0	0	0	0	0	0
WT333(F4E4E1AF1293)	3.78	13105	2022-11-29 14:46:27.434	0.065	0.057	1.035	-0.977	0.305	0.244	4.268	-2.131	2.664	0	0	0	0	0	0	0
WT333(F4E4E1AF1293)	3.78	13105	2022-11-29 14:46:27.434	0.065	0.057	1.035	-0.977	0.305	0.244	4.263	-2.131	2.686	0	0	0	0	0	0	0
WT333(F4E4E1AF1293)	3.78	13105	2022-11-29 14:46:27.434	0.065	0.057	1.035	-0.977	0.305	0.244	4.257	-2.126	2.714	0	0	0	0	0	0	0
WT333(F4E4E1AF1293)	3.78	13105	2022-11-29 14:46:27.434	0.065	0.057	1.035	-0.977	0.305	0.244	4.252	-2.126	2.741	0	0	0	0	0	0	0
WT333(F4E4E1AF1293)	3.78	13105	2022-11-29 14:46:27.434	0.033	0.104	1.024	10.62	1.038	1.16	4.307	-2.126	2.774	0	0	0	0	0	0	0
WT222(CAA14FCCF874)	3.74	13105	2022-11-29 14:46:27.449	0.081	-0.051	0.99	-1.282	0.061	-0.183	-2.587	-4.417	83.205	0	0	0	0	0	0	0
WT222(CAA14FCCF874)	3.74	13105	2022-11-29 14:46:27.449	0.081	-0.051	0.99	-1.282	0.061	-0.183	-2.593	-4.417	83.205	0	0	0	0	0	0	0
[truncated: 25,558 more rows]

## Sheet: 2.0kg
设备名称	电压	版本	片上时间	加速度X(g)	加速度Y(g)	加速度Z(g)	角速度X(°/s)	角速度Y(°/s)	角速度Z(°/s)	角度X(°)	角度Y(°)	角度Z(°)	磁场X	磁场Y	磁场Z	四元数0	四元数1	四元数2	四元数3	状态
[truncated: 24,464 more rows]

[truncated: 6 more sheets: 2.5kg, 3.0kg, 3.5kg, 4.0kg, 4.5kg, 5.0kg]
