# Supplementary material for: Dynamic characteristics of scraper conveyor chain drive system under the impact condition of lump coal
Source: PLoS One. 2024 Mar 1;19(3):e0299044. doi: 10.1371/journal.pone.0299044 (PMC10906879; doi:10.1371/journal.pone.0299044)
Supplement: S2 File — (ZIP) [file pone.0299044.s002.zip › 10Hz 5kg variable height (40cm-220cm 10 times)/No. 1.xlsx]

## Sheet: 40cm
设备名称	电压	版本	片上时间	加速度X(g)	加速度Y(g)	加速度Z(g)	角速度X(°/s)	角速度Y(°/s)	角速度Z(°/s)	角度X(°)	角度Y(°)	角度Z(°)	磁场X	磁场Y	磁场Z	四元数0	四元数1	四元数2	四元数3	状态
WT111(DD045F3F1DEA)	3.71	13108	2022-11-28 16:30:00.383	0.034	0.391	0.913	0.183	0	0	23.637	-1.917	-30.976	0	0	0	0	0	0	0
WT111(DD045F3F1DEA)	3.71	13108	2022-11-28 16:30:00.383	0.034	0.391	0.913	0.183	0	0	23.637	-1.917	-30.976	0	0	0	0	0	0	0
WT111(DD045F3F1DEA)	3.71	13108	2022-11-28 16:30:00.399	0.03	0.416	0.931	0	0.061	0	23.637	-1.917	-30.976	0	0	0	0	0	0	0
WT111(DD045F3F1DEA)	3.71	13108	2022-11-28 16:30:00.399	0.03	0.416	0.931	0	0.061	0	23.637	-1.917	-30.976	0	0	0	0	0	0	0
WT111(DD045F3F1DEA)	3.71	13108	2022-11-28 16:30:00.399	0.03	0.416	0.931	0	0.061	0	23.637	-1.917	-30.976	0	0	0	0	0	0	0
WT111(DD045F3F1DEA)	3.71	13108	2022-11-28 16:30:00.399	0.03	0.416	0.931	0	0.061	0	23.637	-1.917	-30.981	0	0	0	0	0	0	0
WT111(DD045F3F1DEA)	3.71	13108	2022-11-28 16:30:00.399	0.035	0.405	0.931	-0.244	0	0	23.637	-1.917	-30.981	0	0	0	0	0	0	0
WT111(DD045F3F1DEA)	3.71	13108	2022-11-28 16:30:00.399	0.035	0.405	0.931	-0.244	0	0	23.637	-1.917	-30.981	0	0	0	0	0	0	0
WT111(DD045F3F1DEA)	3.71	13108	2022-11-28 16:30:00.399	0.035	0.405	0.931	-0.244	0	0	23.637	-1.917	-30.981	0	0	0	0	0	0	0
WT111(DD045F3F1DEA)	3.71	13108	2022-11-28 16:30:00.399	0.035	0.405	0.931	-0.244	0	0	23.632	-1.917	-30.981	0	0	0	0	0	0	0
WT111(DD045F3F1DEA)	3.71	13108	2022-11-28 16:30:00.430	0.034	0.407	0.928	-0.061	0.122	0	23.632	-1.917	-30.981	0	0	0	0	0	0	0
WT111(DD045F3F1DEA)	3.71	13108	2022-11-28 16:30:00.430	0.034	0.407	0.928	-0.061	0.122	0	23.632	-1.917	-30.981	0	0	0	0	0	0	0
WT111(DD045F3F1DEA)	3.71	13108	2022-11-28 16:30:00.430	0.034	0.407	0.928	-0.061	0.122	0	23.632	-1.917	-30.981	0	0	0	0	0	0	0
WT111(DD045F3F1DEA)	3.71	13108	2022-11-28 16:30:00.430	0.034	0.407	0.928	-0.061	0.122	0	23.632	-1.917	-30.981	0	0	0	0	0	0	0
WT111(DD045F3F1DEA)	3.71	13108	2022-11-28 16:30:00.430	0.035	0.404	0.927	0.366	0	0	23.637	-1.917	-30.981	0	0	0	0	0	0	0
WT111(DD045F3F1DEA)	3.71	13108	2022-11-28 16:30:00.430	0.035	0.404	0.927	0.366	0	0	23.637	-1.917	-30.987	0	0	0	0	0	0	0
WT111(DD045F3F1DEA)	3.71	13108	2022-11-28 16:30:00.430	0.035	0.404	0.927	0.366	0	0	23.637	-1.917	-30.987	0	0	0	0	0	0	0
WT111(DD045F3F1DEA)	3.71	13108	2022-11-28 16:30:00.430	0.035	0.404	0.927	0.366	0	0	23.643	-1.917	-30.987	0	0	0	0	0	0	0
WT111(DD045F3F1DEA)	3.71	13108	2022-11-28 16:30:00.493	0.029	0.413	0.928	-0.671	0.061	0	23.637	-1.917	-30.987	0	0	0	0	0	0	0
WT111(DD045F3F1DEA)	3.71	13108	2022-11-28 16:30:00.493	0.029	0.413	0.928	-0.671	0.061	0	23.637	-1.917	-30.987	0	0	0	0	0	0	0
WT111(DD045F3F1DEA)	3.71	13108	2022-11-28 16:30:00.493	0.029	0.413	0.928	-0.671	0.061	0	23.632	-1.912	-30.987	0	0	0	0	0	0	0
WT111(DD045F3F1DEA)	3.71	13108	2022-11-28 16:30:00.493	0.029	0.413	0.928	-0.671	0.061	0	23.626	-1.912	-30.992	0	0	0	0	0	0	0
WT111(DD045F3F1DEA)	3.71	13108	2022-11-28 16:30:00.493	0.039	0.404	0.932	0.305	-0.061	0	23.632	-1.912	-30.992	0	0	0	0	0	0	0
WT111(DD045F3F1DEA)	3.71	13108	2022-11-28 16:30:00.493	0.039	0.404	0.932	0.305	-0.061	0	23.632	-1.912	-30.992	0	0	0	0	0	0	0
WT111(DD045F3F1DEA)	3.71	13108	2022-11-28 16:30:00.493	0.039	0.404	0.932	0.305	-0.061	0	23.632	-1.917	-30.992	0	0	0	0	0	0	0
WT111(DD045F3F1DEA)	3.71	13108	2022-11-28 16:30:00.493	0.039	0.404	0.932	0.305	-0.061	0	23.637	-1.917	-30.992	0	0	0	0	0	0	0
WT111(DD045F3F1DEA)	3.71	13108	2022-11-28 16:30:00.524	0.031	0.402	0.923	-0.305	0	0	23.632	-1.917	-30.998	0	0	0	0	0	0	0
WT111(DD045F3F1DEA)	3.71	13108	2022-11-28 16:30:00.524	0.031	0.402	0.923	-0.305	0	0	23.632	-1.917	-30.998	0	0	0	0	0	0	0
WT111(DD045F3F1DEA)	3.71	13108	2022-11-28 16:30:00.524	0.031	0.402	0.923	-0.305	0	0	23.632	-1.917	-30.998	0	0	0	0	0	0	0
WT111(DD045F3F1DEA)	3.71	13108	2022-11-28 16:30:00.524	0.031	0.402	0.923	-0.305	0	0	23.626	-1.917	-30.998	0	0	0	0	0	0	0
WT111(DD045F3F1DEA)	3.71	13108	2022-11-28 16:30:00.524	0.036	0.41	0.929	-0.122	0	0	23.626	-1.917	-30.998	0	0	0	0	0	0	0
WT111(DD045F3F1DEA)	3.71	13108	2022-11-28 16:30:00.524	0.036	0.41	0.929	-0.122	0	0	23.626	-1.917	-30.998	0	0	0	0	0	0	0
WT111(DD045F3F1DEA)	3.71	13108	2022-11-28 16:30:00.524	0.036	0.41	0.929	-0.122	0	0	23.626	-1.917	-30.998	0	0	0	0	0	0	0
WT111(DD045F3F1DEA)	3.71	13108	2022-11-28 16:30:00.524	0.036	0.41	0.929	-0.122	0	0	23.626	-1.917	-31.003	0	0	0	0	0	0	0
WT111(DD045F3F1DEA)	3.71	13108	2022-11-28 16:30:00.555	0.034	0.405	0.931	0	0	0	23.626	-1.917	-31.003	0	0	0	0	0	0	0
WT111(DD045F3F1DEA)	3.71	13108	2022-11-28 16:30:00.555	0.034	0.405	0.931	0	0	0	23.626	-1.917	-31.003	0	0	0	0	0	0	0
WT111(DD045F3F1DEA)	3.71	13108	2022-11-28 16:30:00.555	0.034	0.405	0.931	0	0	0	23.626	-1.917	-31.003	0	0	0	0	0	0	0
WT111(DD045F3F1DEA)	3.71	13108	2022-11-28 16:30:00.555	0.034	0.405	0.931	0	0	0	23.626	-1.917	-31.003	0	0	0	0	0	0	0
WT111(DD045F3F1DEA)	3.71	13108	2022-11-28 16:30:00.555	0.035	0.42	0.929	0.427	0	0	23.632	-1.917	-31.003	0	0	0	0	0	0	0
WT111(DD045F3F1DEA)	3.71	13108	2022-11-28 16:30:00.555	0.035	0.42	0.929	0.427	0	0	23.632	-1.917	-31.003	0	0	0	0	0	0	0
WT111(DD045F3F1DEA)	3.71	13108	2022-11-28 16:30:00.555	0.035	0.42	0.929	0.427	0	0	23.632	-1.917	-31.003	0	0	0	0	0	0	0
WT111(DD045F3F1DEA)	3.71	13108	2022-11-28 16:30:00.555	0.035	0.42	0.929	0.427	0	0	23.637	-1.917	-31.003	0	0	0	0	0	0	0
WT111(DD045F3F1DEA)	3.71	13108	2022-11-28 16:30:00.618	0.033	0.384	0.921	-0.671	0	0	23.632	-1.917	-31.003	0	0	0	0	0	0	0
WT111(DD045F3F1DEA)	3.71	13108	2022-11-28 16:30:00.618	0.033	0.384	0.921	-0.671	0	0	23.632	-1.917	-31.003	0	0	0	0	0	0	0
WT111(DD045F3F1DEA)	3.71	13108	2022-11-28 16:30:00.618	0.033	0.384	0.921	-0.671	0	0	23.626	-1.917	-31.003	0	0	0	0	0	0	0
WT111(DD045F3F1DEA)	3.71	13108	2022-11-28 16:30:00.618	0.033	0.384	0.921	-0.671	0	0	23.621	-1.917	-31.003	0	0	0	0	0	0	0
WT111(DD045F3F1DEA)	3.71	13108	2022-11-28 16:30:00.618	0.036	0.421	0.931	0.61	0	0	23.626	-1.917	-31.003	0	0	0	0	0	0	0
WT111(DD045F3F1DEA)	3.71	13108	2022-11-28 16:30:00.618	0.036	0.421	0.931	0.61	0	0	23.632	-1.917	-31.009	0	0	0	0	0	0	0
WT111(DD045F3F1DEA)	3.71	13108	2022-11-28 16:30:00.618	0.036	0.421	0.931	0.61	0	0	23.632	-1.917	-31.009	0	0	0	0	0	0	0
WT111(DD045F3F1DEA)	3.71	13108	2022-11-28 16:30:00.618	0.036	0.421	0.931	0.61	0	0	23.637	-1.917	-31.009	0	0	0	0	0	0	0
WT111(DD045F3F1DEA)	3.71	13108	2022-11-28 16:30:00.649	0.031	0.395	0.92	-0.916	0	0	23.632	-1.917	-31.009	0	0	0	0	0	0	0
WT111(DD045F3F1DEA)	3.71	13108	2022-11-28 16:30:00.649	0.031	0.395	0.92	-0.916	0	0	23.626	-1.917	-31.009	0	0	0	0	0	0	0
WT111(DD045F3F1DEA)	3.71	13108	2022-11-28 16:30:00.649	0.031	0.395	0.92	-0.916	0	0	23.621	-1.917	-31.009	0	0	0	0	0	0	0
WT111(DD045F3F1DEA)	3.71	13108	2022-11-28 16:30:00.649	0.031	0.395	0.92	-0.916	0	0	23.615	-1.917	-31.009	0	0	0	0	0	0	0
WT111(DD045F3F1DEA)	3.71	13108	2022-11-28 16:30:00.649	0.035	0.42	0.936	0.732	0.061	0	23.621	-1.917	-31.009	0	0	0	0	0	0	0
WT111(DD045F3F1DEA)	3.71	13108	2022-11-28 16:30:00.649	0.035	0.42	0.936	0.732	0.061	0	23.626	-1.917	-31.009	0	0	0	0	0	0	0
WT111(DD045F3F1DEA)	3.71	13108	2022-11-28 16:30:00.649	0.035	0.42	0.936	0.732	0.061	0	23.626	-1.917	-31.009	0	0	0	0	0	0	0
WT111(DD045F3F1DEA)	3.71	13108	2022-11-28 16:30:00.649	0.035	0.42	0.936	0.732	0.061	0	23.632	-1.917	-31.009	0	0	0	0	0	0	0
WT111(DD045F3F1DEA)	3.71	13108	2022-11-28 16:30:00.712	0.037	0.398	0.922	-0.366	0	0	23.632	-1.917	-31.009	0	0	0	0	0	0	0
WT111(DD045F3F1DEA)	3.71	13108	2022-11-28 16:30:00.712	0.037	0.398	0.922	-0.366	0	0	23.632	-1.917	-31.009	0	0	0	0	0	0	0
WT111(DD045F3F1DEA)	3.71	13108	2022-11-28 16:30:00.712	0.037	0.398	0.922	-0.366	0	0	23.626	-1.917	-31.009	0	0	0	0	0	0	0
WT111(DD045F3F1DEA)	3.71	13108	2022-11-28 16:30:00.712	0.037	0.398	0.922	-0.366	0	0	23.626	-1.917	-31.009	0	0	0	0	0	0	0
WT111(DD045F3F1DEA)	3.71	13108	2022-11-28 16:30:00.712	0.033	0.406	0.932	-0.305	0.122	0	23.626	-1.917	-31.009	0	0	0	0	0	0	0
WT111(DD045F3F1DEA)	3.71	13108	2022-11-28 16:30:00.712	0.033	0.406	0.932	-0.305	0.122	0	23.621	-1.917	-31.009	0	0	0	0	0	0	0
WT111(DD045F3F1DEA)	3.71	13108	2022-11-28 16:30:00.712	0.033	0.406	0.932	-0.305	0.122	0	23.621	-1.912	-31.009	0	0	0	0	0	0	0
WT111(DD045F3F1DEA)	3.71	13108	2022-11-28 16:30:00.712	0.033	0.406	0.932	-0.305	0.122	0	23.621	-1.912	-31.009	0	0	0	0	0	0	0
WT111(DD045F3F1DEA)	3.71	13108	2022-11-28 16:30:00.758	0.038	0.406	0.934	-0.244	0.061	0	23.621	-1.912	-31.009	0	0	0	0	0	0	0
WT111(DD045F3F1DEA)	3.71	13108	2022-11-28 16:30:00.758	0.038	0.406	0.934	-0.244	0.061	0	23.615	-1.912	-31.009	0	0	0	0	0	0	0
WT111(DD045F3F1DEA)	3.71	13108	2022-11-28 16:30:00.774	0.038	0.406	0.934	-0.244	0.061	0	23.615	-1.912	-31.014	0	0	0	0	0	0	0
WT111(DD045F3F1DEA)	3.71	13108	2022-11-28 16:30:00.774	0.038	0.406	0.934	-0.244	0.061	0	23.615	-1.912	-31.014	0	0	0	0	0	0	0
WT111(DD045F3F1DEA)	3.71	13108	2022-11-28 16:30:00.774	0.029	0.417	0.919	0.366	0	0	23.615	-1.912	-31.014	0	0	0	0	0	0	0
WT111(DD045F3F1DEA)	3.71	13108	2022-11-28 16:30:00.774	0.029	0.417	0.919	0.366	0	0	23.621	-1.912	-31.014	0	0	0	0	0	0	0
WT111(DD045F3F1DEA)	3.71	13108	2022-11-28 16:30:00.774	0.029	0.417	0.919	0.366	0	0	23.621	-1.912	-31.014	0	0	0	0	0	0	0
WT111(DD045F3F1DEA)	3.71	13108	2022-11-28 16:30:00.774	0.033	0.414	0.94	0.122	0.122	0	23.621	-1.912	-31.014	0	0	0	0	0	0	0
WT111(DD045F3F1DEA)	3.71	13108	2022-11-28 16:30:00.789	0.033	0.414	0.94	0.122	0.122	0	23.621	-1.912	-31.014	0	0	0	0	0	0	0
WT111(DD045F3F1DEA)	3.71	13108	2022-11-28 16:30:00.789	0.033	0.414	0.94	0.122	0.122	0	23.626	-1.912	-31.014	0	0	0	0	0	0	0
WT111(DD045F3F1DEA)	3.71	13108	2022-11-28 16:30:00.789	0.033	0.414	0.94	0.122	0.122	0	23.626	-1.912	-31.014	0	0	0	0	0	0	0
WT111(DD045F3F1DEA)	3.71	13108	2022-11-28 16:30:00.789	0.04	0.39	0.917	0.305	-0.061	0	23.626	-1.912	-31.014	0	0	0	0	0	0	0
WT111(DD045F3F1DEA)	3.71	13108	2022-11-28 16:30:00.789	0.04	0.39	0.917	0.305	-0.061	0	23.626	-1.912	-31.014	0	0	0	0	0	0	0
WT111(DD045F3F1DEA)	3.71	13108	2022-11-28 16:30:00.789	0.04	0.39	0.917	0.305	-0.061	0	23.632	-1.912	-31.009	0	0	0	0	0	0	0
WT111(DD045F3F1DEA)	3.71	13108	2022-11-28 16:30:00.789	0.04	0.39	0.917	0.305	-0.061	0	23.632	-1.912	-31.009	0	0	0	0	0	0	0
WT111(DD045F3F1DEA)	3.71	13108	2022-11-28 16:30:00.789	0.032	0.406	0.933	-1.099	0	0	23.626	-1.912	-31.009	0	0	0	0	0	0	0
WT111(DD045F3F1DEA)	3.71	13108	2022-11-28 16:30:00.852	0.032	0.406	0.933	-1.099	0	0	23.621	-1.912	-31.009	0	0	0	0	0	0	0
WT111(DD045F3F1DEA)	3.71	13108	2022-11-28 16:30:00.852	0.032	0.406	0.933	-1.099	0	0	23.615	-1.912	-31.009	0	0	0	0	0	0	0
WT111(DD045F3F1DEA)	3.71	13108	2022-11-28 16:30:00.852	0.032	0.406	0.933	-1.099	0	0	23.61	-1.912	-31.009	0	0	0	0	0	0	0
WT111(DD045F3F1DEA)	3.71	13108	2022-11-28 16:30:00.852	0.026	0.394	0.919	0.488	0	0	23.61	-1.912	-31.009	0	0	0	0	0	0	0
WT111(DD045F3F1DEA)	3.71	13108	2022-11-28 16:30:00.852	0.026	0.394	0.919	0.488	0	0	23.615	-1.912	-31.014	0	0	0	0	0	0	0
WT111(DD045F3F1DEA)	3.71	13108	2022-11-28 16:30:00.852	0.026	0.394	0.919	0.488	0	0	23.615	-1.912	-31.014	0	0	0	0	0	0	0
WT111(DD045F3F1DEA)	3.71	13108	2022-11-28 16:30:00.852	0.026	0.394	0.919	0.488	0	0	23.621	-1.912	-31.014	0	0	0	0	0	0	0
WT111(DD045F3F1DEA)	3.71	13108	2022-11-28 16:30:00.852	0.005	0.366	0.864	0.061	-0.61	0.366	23.621	-1.917	-31.014	0	0	0	0	0	0	0
WT111(DD045F3F1DEA)	3.71	13108	2022-11-28 16:30:00.883	0.005	0.366	0.864	0.061	-0.61	0.366	23.621	-1.917	-31.014	0	0	0	0	0	0	0
WT111(DD045F3F1DEA)	3.71	13108	2022-11-28 16:30:00.883	0.005	0.366	0.864	0.061	-0.61	0.366	23.615	-1.923	-31.014	0	0	0	0	0	0	0
WT111(DD045F3F1DEA)	3.71	13108	2022-11-28 16:30:00.883	0.005	0.366	0.864	0.061	-0.61	0.366	23.615	-1.923	-31.02	0	0	0	0	0	0	0
WT111(DD045F3F1DEA)	3.71	13108	2022-11-28 16:30:00.883	0.024	0.433	0.97	0.244	-0.488	-0.244	23.621	-1.928	-31.025	0	0	0	0	0	0	0
WT111(DD045F3F1DEA)	3.71	13108	2022-11-28 16:30:00.883	0.024	0.433	0.97	0.244	-0.488	-0.244	23.621	-1.928	-31.025	0	0	0	0	0	0	0
WT111(DD045F3F1DEA)	3.71	13108	2022-11-28 16:30:00.883	0.024	0.433	0.97	0.244	-0.488	-0.244	23.621	-1.928	-31.031	0	0	0	0	0	0	0
WT111(DD045F3F1DEA)	3.71	13108	2022-11-28 16:30:00.883	0.024	0.433	0.97	0.244	-0.488	-0.244	23.621	-1.928	-31.036	0	0	0	0	0	0	0
WT111(DD045F3F1DEA)	3.71	13108	2022-11-28 16:30:00.883	0.034	0.349	0.965	0.427	-0.427	0.671	23.621	-1.928	-31.036	0	0	0	0	0	0	0
WT111(DD045F3F1DEA)	3.71	13108	2022-11-28 16:30:00.915	0.034	0.349	0.965	0.427	-0.427	0.671	23.621	-1.934	-31.036	0	0	0	0	0	0	0
WT111(DD045F3F1DEA)	3.71	13108	2022-11-28 16:30:00.915	0.034	0.349	0.965	0.427	-0.427	0.671	23.621	-1.934	-31.036	0	0	0	0	0	0	0
WT111(DD045F3F1DEA)	3.71	13108	2022-11-28 16:30:00.915	0.034	0.349	0.965	0.427	-0.427	0.671	23.621	-1.939	-31.042	0	0	0	0	0	0	0
WT111(DD045F3F1DEA)	3.71	13108	2022-11-28 16:30:00.915	0.069	0.533	0.934	2.747	0.854	0.366	23.637	-1.934	-31.042	0	0	0	0	0	0	0
WT111(DD045F3F1DEA)	3.71	13108	2022-11-28 16:30:00.915	0.069	0.533	0.934	2.747	0.854	0.366	23.648	-1.928	-31.036	0	0	0	0	0	0	0
WT111(DD045F3F1DEA)	3.71	13108	2022-11-28 16:30:00.915	0.069	0.533	0.934	2.747	0.854	0.366	23.665	-1.928	-31.031	0	0	0	0	0	0	0
WT111(DD045F3F1DEA)	3.71	13108	2022-11-28 16:30:00.915	0.069	0.533	0.934	2.747	0.854	0.366	23.676	-1.923	-31.025	0	0	0	0	0	0	0
WT111(DD045F3F1DEA)	3.71	13108	2022-11-28 16:30:00.915	0.032	0.348	0.884	-3.113	-0.366	-0.366	23.665	-1.923	-31.025	0	0	0	0	0	0	0
WT111(DD045F3F1DEA)	3.71	13108	2022-11-28 16:30:00.977	0.032	0.348	0.884	-3.113	-0.366	-0.366	23.648	-1.928	-31.031	0	0	0	0	0	0	0
WT111(DD045F3F1DEA)	3.71	13108	2022-11-28 16:30:00.977	0.032	0.348	0.884	-3.113	-0.366	-0.366	23.637	-1.928	-31.031	0	0	0	0	0	0	0
WT111(DD045F3F1DEA)	3.71	13108	2022-11-28 16:30:00.977	0.032	0.348	0.884	-3.113	-0.366	-0.366	23.621	-1.928	-31.031	0	0	0	0	0	0	0
WT111(DD045F3F1DEA)	3.71	13108	2022-11-28 16:30:00.977	0.038	0.461	0.967	-1.587	0.305	-0.366	23.61	-1.928	-31.031	0	0	0	0	0	0	0
WT111(DD045F3F1DEA)	3.71	13108	2022-11-28 16:30:00.977	0.038	0.461	0.967	-1.587	0.305	-0.366	23.604	-1.923	-31.031	0	0	0	0	0	0	0
WT111(DD045F3F1DEA)	3.71	13108	2022-11-28 16:30:00.977	0.038	0.461	0.967	-1.587	0.305	-0.366	23.599	-1.923	-31.031	0	0	0	0	0	0	0
WT111(DD045F3F1DEA)	3.71	13108	2022-11-28 16:30:00.977	0.038	0.461	0.967	-1.587	0.305	-0.366	23.593	-1.923	-31.031	0	0	0	0	0	0	0
WT111(DD045F3F1DEA)	3.71	13108	2022-11-28 16:30:00.977	0.038	0.373	0.926	2.136	0.122	-0.061	23.604	-1.923	-31.031	0	0	0	0	0	0	0
WT111(DD045F3F1DEA)	3.71	13108	2022-11-28 16:30:01.008	0.038	0.373	0.926	2.136	0.122	-0.061	23.615	-1.917	-31.031	0	0	0	0	0	0	0
WT111(DD045F3F1DEA)	3.71	13108	2022-11-28 16:30:01.008	0.038	0.373	0.926	2.136	0.122	-0.061	23.626	-1.917	-31.025	0	0	0	0	0	0	0
WT111(DD045F3F1DEA)	3.71	13108	2022-11-28 16:30:01.008	0.038	0.373	0.926	2.136	0.122	-0.061	23.637	-1.917	-31.025	0	0	0	0	0	0	0
WT111(DD045F3F1DEA)	3.71	13108	2022-11-28 16:30:01.008	0.028	0.431	0.92	-1.587	0.122	0	23.632	-1.917	-31.025	0	0	0	0	0	0	0
WT111(DD045F3F1DEA)	3.71	13108	2022-11-28 16:30:01.008	0.028	0.431	0.92	-1.587	0.122	0	23.621	-1.917	-31.025	0	0	0	0	0	0	0
WT111(DD045F3F1DEA)	3.71	13108	2022-11-28 16:30:01.008	0.028	0.431	0.92	-1.587	0.122	0	23.615	-1.917	-31.025	0	0	0	0	0	0	0
WT111(DD045F3F1DEA)	3.71	13108	2022-11-28 16:30:01.008	0.028	0.431	0.92	-1.587	0.122	0	23.61	-1.917	-31.025	0	0	0	0	0	0	0
WT111(DD045F3F1DEA)	3.71	13108	2022-11-28 16:30:01.008	0.036	0.388	0.93	1.343	0	0	23.615	-1.917	-31.02	0	0	0	0	0	0	0
WT111(DD045F3F1DEA)	3.71	13108	2022-11-28 16:30:01.040	0.036	0.388	0.93	1.343	0	0	23.621	-1.917	-31.02	0	0	0	0	0	0	0
WT111(DD045F3F1DEA)	3.71	13108	2022-11-28 16:30:01.040	0.036	0.388	0.93	1.343	0	0	23.632	-1.917	-31.02	0	0	0	0	0	0	0
WT111(DD045F3F1DEA)	3.71	13108	2022-11-28 16:30:01.040	0.036	0.388	0.93	1.343	0	0	23.637	-1.917	-31.02	0	0	0	0	0	0	0
WT111(DD045F3F1DEA)	3.71	13108	2022-11-28 16:30:01.040	0.034	0.396	0.922	-0.671	0	0	23.632	-1.917	-31.02	0	0	0	0	0	0	0
WT111(DD045F3F1DEA)	3.71	13108	2022-11-28 16:30:01.040	0.034	0.396	0.922	-0.671	0	0	23.632	-1.917	-31.02	0	0	0	0	0	0	0
WT111(DD045F3F1DEA)	3.71	13108	2022-11-28 16:30:01.040	0.034	0.396	0.922	-0.671	0	0	23.626	-1.917	-31.02	0	0	0	0	0	0	0
WT111(DD045F3F1DEA)	3.71	13108	2022-11-28 16:30:01.040	0.034	0.396	0.922	-0.671	0	0	23.626	-1.917	-31.02	0	0	0	0	0	0	0
WT111(DD045F3F1DEA)	3.71	13108	2022-11-28 16:30:01.040	0.035	0.405	0.927	0.305	0	0	23.626	-1.917	-31.02	0	0	0	0	0	0	0
WT111(DD045F3F1DEA)	3.71	13108	2022-11-28 16:30:01.071	0.035	0.405	0.927	0.305	0	0	23.626	-1.917	-31.02	0	0	0	0	0	0	0
WT111(DD045F3F1DEA)	3.71	13108	2022-11-28 16:30:01.071	0.035	0.405	0.927	0.305	0	0	23.626	-1.917	-31.02	0	0	0	0	0	0	0
WT111(DD045F3F1DEA)	3.71	13108	2022-11-28 16:30:01.071	0.035	0.405	0.927	0.305	0	0	23.632	-1.917	-31.02	0	0	0	0	0	0	0
WT111(DD045F3F1DEA)	3.71	13108	2022-11-28 16:30:01.071	0.033	0.408	0.923	-0.122	-0.061	0.061	23.632	-1.917	-31.02	0	0	0	0	0	0	0
WT111(DD045F3F1DEA)	3.71	13108	2022-11-28 16:30:01.071	0.033	0.408	0.923	-0.122	-0.061	0.061	23.626	-1.923	-31.02	0	0	0	0	0	0	0
WT111(DD045F3F1DEA)	3.71	13108	2022-11-28 16:30:01.071	0.033	0.408	0.923	-0.122	-0.061	0.061	23.626	-1.923	-31.02	0	0	0	0	0	0	0
WT111(DD045F3F1DEA)	3.71	13108	2022-11-28 16:30:01.071	0.033	0.408	0.923	-0.122	-0.061	0.061	23.626	-1.923	-31.014	0	0	0	0	0	0	0
WT111(DD045F3F1DEA)	3.71	13108	2022-11-28 16:30:01.071	0.034	0.417	0.932	-0.122	0	0	23.626	-1.923	-31.014	0	0	0	0	0	0	0
WT111(DD045F3F1DEA)	3.71	13108	2022-11-28 16:30:01.102	0.034	0.417	0.932	-0.122	0	0	23.626	-1.923	-31.014	0	0	0	0	0	0	0
WT111(DD045F3F1DEA)	3.71	13108	2022-11-28 16:30:01.102	0.034	0.417	0.932	-0.122	0	0	23.626	-1.923	-31.014	0	0	0	0	0	0	0
WT111(DD045F3F1DEA)	3.71	13108	2022-11-28 16:30:01.102	0.034	0.417	0.932	-0.122	0	0	23.626	-1.923	-31.014	0	0	0	0	0	0	0
WT111(DD045F3F1DEA)	3.71	13108	2022-11-28 16:30:01.102	0.033	0.406	0.927	-0.183	-0.061	0	23.626	-1.923	-31.014	0	0	0	0	0	0	0
WT111(DD045F3F1DEA)	3.71	13108	2022-11-28 16:30:01.102	0.033	0.406	0.927	-0.183	-0.061	0	23.626	-1.923	-31.014	0	0	0	0	0	0	0
WT111(DD045F3F1DEA)	3.71	13108	2022-11-28 16:30:01.102	0.033	0.406	0.927	-0.183	-0.061	0	23.626	-1.923	-31.009	0	0	0	0	0	0	0
WT111(DD045F3F1DEA)	3.71	13108	2022-11-28 16:30:01.102	0.033	0.406	0.927	-0.183	-0.061	0	23.626	-1.923	-31.009	0	0	0	0	0	0	0
WT111(DD045F3F1DEA)	3.71	13108	2022-11-28 16:30:01.102	0.035	0.4	0.926	0.366	0.061	0.122	23.626	-1.923	-31.009	0	0	0	0	0	0	0
WT111(DD045F3F1DEA)	3.71	13108	2022-11-28 16:30:01.133	0.035	0.4	0.926	0.366	0.061	0.122	23.626	-1.923	-31.009	0	0	0	0	0	0	0
WT111(DD045F3F1DEA)	3.71	13108	2022-11-28 16:30:01.133	0.035	0.4	0.926	0.366	0.061	0.122	23.632	-1.923	-31.009	0	0	0	0	0	0	0
WT111(DD045F3F1DEA)	3.71	13108	2022-11-28 16:30:01.133	0.035	0.4	0.926	0.366	0.061	0.122	23.632	-1.923	-31.003	0	0	0	0	0	0	0
WT111(DD045F3F1DEA)	3.71	13108	2022-11-28 16:30:01.133	0.035	0.424	0.936	-0.061	0	0	23.632	-1.923	-31.003	0	0	0	0	0	0	0
WT111(DD045F3F1DEA)	3.71	13108	2022-11-28 16:30:01.133	0.035	0.424	0.936	-0.061	0	0	23.632	-1.923	-31.003	0	0	0	0	0	0	0
WT111(DD045F3F1DEA)	3.71	13108	2022-11-28 16:30:01.133	0.035	0.424	0.936	-0.061	0	0	23.632	-1.923	-31.003	0	0	0	0	0	0	0
WT111(DD045F3F1DEA)	3.71	13108	2022-11-28 16:30:01.133	0.035	0.424	0.936	-0.061	0	0	23.632	-1.923	-31.003	0	0	0	0	0	0	0
WT111(DD045F3F1DEA)	3.71	13108	2022-11-28 16:30:01.133	0.032	0.386	0.92	0.183	0	0	23.632	-1.923	-31.003	0	0	0	0	0	0	0
WT111(DD045F3F1DEA)	3.71	13108	2022-11-28 16:30:01.180	0.032	0.386	0.92	0.183	0	0	23.632	-1.923	-31.003	0	0	0	0	0	0	0
WT111(DD045F3F1DEA)	3.71	13108	2022-11-28 16:30:01.196	0.032	0.386	0.92	0.183	0	0	23.637	-1.923	-31.003	0	0	0	0	0	0	0
WT111(DD045F3F1DEA)	3.71	13108	2022-11-28 16:30:01.196	0.032	0.386	0.92	0.183	0	0	23.637	-1.923	-31.003	0	0	0	0	0	0	0
WT111(DD045F3F1DEA)	3.71	13108	2022-11-28 16:30:01.196	0.035	0.406	0.928	-0.305	0	0	23.632	-1.923	-31.003	0	0	0	0	0	0	0
WT111(DD045F3F1DEA)	3.71	13108	2022-11-28 16:30:01.196	0.035	0.406	0.928	-0.305	0	0	23.632	-1.923	-30.998	0	0	0	0	0	0	0
WT111(DD045F3F1DEA)	3.71	13108	2022-11-28 16:30:01.196	0.035	0.406	0.928	-0.305	0	0	23.632	-1.923	-30.998	0	0	0	0	0	0	0
WT111(DD045F3F1DEA)	3.71	13108	2022-11-28 16:30:01.196	0.035	0.406	0.928	-0.305	0	0	23.632	-1.923	-30.998	0	0	0	0	0	0	0
WT111(DD045F3F1DEA)	3.71	13108	2022-11-28 16:30:01.196	0.035	0.435	0.932	0.305	0	0	23.632	-1.923	-30.998	0	0	0	0	0	0	0
WT111(DD045F3F1DEA)	3.71	13108	2022-11-28 16:30:01.212	0.035	0.435	0.932	0.305	0	0	23.632	-1.923	-30.998	0	0	0	0	0	0	0
WT111(DD045F3F1DEA)	3.71	13108	2022-11-28 16:30:01.212	0.035	0.435	0.932	0.305	0	0	23.637	-1.923	-30.998	0	0	0	0	0	0	0
WT111(DD045F3F1DEA)	3.71	13108	2022-11-28 16:30:01.212	0.035	0.435	0.932	0.305	0	0	23.637	-1.923	-30.992	0	0	0	0	0	0	0
WT111(DD045F3F1DEA)	3.71	13108	2022-11-28 16:30:01.212	0.033	0.363	0.915	0	-0.061	0	23.637	-1.923	-30.992	0	0	0	0	0	0	0
WT111(DD045F3F1DEA)	3.71	13108	2022-11-28 16:30:01.212	0.033	0.363	0.915	0	-0.061	0	23.637	-1.923	-30.992	0	0	0	0	0	0	0
WT111(DD045F3F1DEA)	3.71	13108	2022-11-28 16:30:01.212	0.033	0.363	0.915	0	-0.061	0	23.637	-1.923	-30.992	0	0	0	0	0	0	0
WT111(DD045F3F1DEA)	3.71	13108	2022-11-28 16:30:01.212	0.033	0.363	0.915	0	-0.061	0	23.637	-1.923	-30.992	0	0	0	0	0	0	0
WT111(DD045F3F1DEA)	3.71	13108	2022-11-28 16:30:01.212	0.034	0.438	0.938	-0.244	0	0.061	23.637	-1.923	-30.992	0	0	0	0	0	0	0
WT111(DD045F3F1DEA)	3.71	13108	2022-11-28 16:30:01.243	0.034	0.438	0.938	-0.244	0	0.061	23.632	-1.923	-30.992	0	0	0	0	0	0	0
WT111(DD045F3F1DEA)	3.71	13108	2022-11-28 16:30:01.243	0.034	0.438	0.938	-0.244	0	0.061	23.632	-1.923	-30.992	0	0	0	0	0	0	0
WT111(DD045F3F1DEA)	3.71	13108	2022-11-28 16:30:01.243	0.035	0.4	0.924	0.061	0	0	23.632	-1.923	-30.992	0	0	0	0	0	0	0
WT111(DD045F3F1DEA)	3.71	13108	2022-11-28 16:30:01.243	0.035	0.4	0.924	0.061	0	0	23.632	-1.923	-30.992	0	0	0	0	0	0	0
WT111(DD045F3F1DEA)	3.71	13108	2022-11-28 16:30:01.243	0.035	0.4	0.924	0.061	0	0	23.637	-1.923	-30.992	0	0	0	0	0	0	0
WT111(DD045F3F1DEA)	3.71	13108	2022-11-28 16:30:01.243	0.035	0.4	0.924	0.061	0	0	23.637	-1.923	-30.987	0	0	0	0	0	0	0
WT111(DD045F3F1DEA)	3.71	13108	2022-11-28 16:30:01.243	0.033	0.398	0.922	-0.122	0	0	23.632	-1.923	-30.987	0	0	0	0	0	0	0
WT111(DD045F3F1DEA)	3.71	13108	2022-11-28 16:30:01.243	0.033	0.398	0.922	-0.122	0	0	23.632	-1.923	-30.987	0	0	0	0	0	0	0
WT111(DD045F3F1DEA)	3.71	13108	2022-11-28 16:30:01.336	0.033	0.398	0.922	-0.122	0	0	23.632	-1.923	-30.987	0	0	0	0	0	0	0
WT111(DD045F3F1DEA)	3.71	13108	2022-11-28 16:30:01.336	0.033	0.398	0.922	-0.122	0	0	23.632	-1.923	-30.987	0	0	0	0	0	0	0
WT111(DD045F3F1DEA)	3.71	13108	2022-11-28 16:30:01.336	0.034	0.411	0.931	-0.305	0	0	23.632	-1.923	-30.987	0	0	0	0	0	0	0
WT111(DD045F3F1DEA)	3.71	13108	2022-11-28 16:30:01.336	0.034	0.411	0.931	-0.305	0	0	23.632	-1.923	-30.981	0	0	0	0	0	0	0
WT111(DD045F3F1DEA)	3.71	13108	2022-11-28 16:30:01.336	0.034	0.411	0.931	-0.305	0	0	23.626	-1.923	-30.981	0	0	0	0	0	0	0
WT111(DD045F3F1DEA)	3.71	13108	2022-11-28 16:30:01.336	0.034	0.411	0.931	-0.305	0	0	23.626	-1.923	-30.981	0	0	0	0	0	0	0
WT111(DD045F3F1DEA)	3.71	13108	2022-11-28 16:30:01.336	0.034	0.421	0.926	0.793	0	0	23.632	-1.923	-30.981	0	0	0	0	0	0	0
WT111(DD045F3F1DEA)	3.71	13108	2022-11-28 16:30:01.336	0.034	0.421	0.926	0.793	0	0	23.632	-1.923	-30.981	0	0	0	0	0	0	0
WT111(DD045F3F1DEA)	3.71	13108	2022-11-28 16:30:01.399	0.034	0.421	0.926	0.793	0	0	23.637	-1.923	-30.976	0	0	0	0	0	0	0
WT111(DD045F3F1DEA)	3.71	13108	2022-11-28 16:30:01.399	0.034	0.421	0.926	0.793	0	0	23.643	-1.923	-30.976	0	0	0	0	0	0	0
WT111(DD045F3F1DEA)	3.71	13108	2022-11-28 16:30:01.399	0.033	0.395	0.93	-0.61	0	0	23.643	-1.923	-30.976	0	0	0	0	0	0	0
WT111(DD045F3F1DEA)	3.71	13108	2022-11-28 16:30:01.399	0.033	0.395	0.93	-0.61	0	0	23.637	-1.923	-30.97	0	0	0	0	0	0	0
WT111(DD045F3F1DEA)	3.71	13108	2022-11-28 16:30:01.399	0.033	0.395	0.93	-0.61	0	0	23.637	-1.923	-30.97	0	0	0	0	0	0	0
WT111(DD045F3F1DEA)	3.71	13108	2022-11-28 16:30:01.399	0.033	0.395	0.93	-0.61	0	0	23.632	-1.923	-30.97	0	0	0	0	0	0	0
WT111(DD045F3F1DEA)	3.71	13108	2022-11-28 16:30:01.399	0.036	0.407	0.924	0.183	0	0.061	23.632	-1.923	-30.965	0	0	0	0	0	0	0
WT111(DD045F3F1DEA)	3.71	13108	2022-11-28 16:30:01.399	0.036	0.407	0.924	0.183	0	0.061	23.632	-1.923	-30.965	0	0	0	0	0	0	0
WT111(DD045F3F1DEA)	3.71	13108	2022-11-28 16:30:01.430	0.036	0.407	0.924	0.183	0	0.061	23.637	-1.928	-30.965	0	0	0	0	0	0	0
WT111(DD045F3F1DEA)	3.71	13108	2022-11-28 16:30:01.430	0.036	0.407	0.924	0.183	0	0.061	23.637	-1.928	-30.959	0	0	0	0	0	0	0
WT111(DD045F3F1DEA)	3.71	13108	2022-11-28 16:30:01.430	0.034	0.412	0.936	-0.122	0	0	23.637	-1.928	-30.959	0	0	0	0	0	0	0
WT111(DD045F3F1DEA)	3.71	13108	2022-11-28 16:30:01.430	0.034	0.412	0.936	-0.122	0	0	23.637	-1.928	-30.954	0	0	0	0	0	0	0
WT111(DD045F3F1DEA)	3.71	13108	2022-11-28 16:30:01.430	0.034	0.412	0.936	-0.122	0	0	23.632	-1.928	-30.954	0	0	0	0	0	0	0
WT111(DD045F3F1DEA)	3.71	13108	2022-11-28 16:30:01.430	0.034	0.412	0.936	-0.122	0	0	23.632	-1.928	-30.954	0	0	0	0	0	0	0
WT111(DD045F3F1DEA)	3.71	13108	2022-11-28 16:30:01.430	0.034	0.403	0.924	-0.305	0	0	23.632	-1.928	-30.948	0	0	0	0	0	0	0

## Sheet: 60cm
设备名称	电压	版本	片上时间	加速度X(g)	加速度Y(g)	加速度Z(g)	角速度X(°/s)	角速度Y(°/s)	角速度Z(°/s)	角度X(°)	角度Y(°)	角度Z(°)	磁场X	磁场Y	磁场Z	四元数0	四元数1	四元数2	四元数3	状态
WT111(DD045F3F1DEA)	3.69	13108	2022-11-28 16:19:12.580	0.035	0.418	0.935	-0.488	0	0	23.626	-1.917	-29.542	0	0	0	0	0	0	0
WT111(DD045F3F1DEA)	3.69	13108	2022-11-28 16:19:12.580	0.035	0.418	0.935	-0.488	0	0	23.621	-1.917	-29.542	0	0	0	0	0	0	0
WT111(DD045F3F1DEA)	3.69	13108	2022-11-28 16:19:12.580	0.033	0.373	0.921	0.244	0	0	23.621	-1.917	-29.542	0	0	0	0	0	0	0
WT111(DD045F3F1DEA)	3.69	13108	2022-11-28 16:19:12.611	0.033	0.373	0.921	0.244	0	0	23.626	-1.917	-29.542	0	0	0	0	0	0	0
WT111(DD045F3F1DEA)	3.69	13108	2022-11-28 16:19:12.611	0.033	0.373	0.921	0.244	0	0	23.626	-1.917	-29.548	0	0	0	0	0	0	0
WT111(DD045F3F1DEA)	3.69	13108	2022-11-28 16:19:12.611	0.033	0.373	0.921	0.244	0	0	23.626	-1.917	-29.548	0	0	0	0	0	0	0
WT111(DD045F3F1DEA)	3.69	13108	2022-11-28 16:19:12.611	0.033	0.433	0.927	-0.183	0	0	23.626	-1.917	-29.548	0	0	0	0	0	0	0
WT111(DD045F3F1DEA)	3.69	13108	2022-11-28 16:19:12.611	0.033	0.433	0.927	-0.183	0	0	23.621	-1.917	-29.548	0	0	0	0	0	0	0
WT111(DD045F3F1DEA)	3.69	13108	2022-11-28 16:19:12.611	0.033	0.433	0.927	-0.183	0	0	23.621	-1.917	-29.548	0	0	0	0	0	0	0
WT111(DD045F3F1DEA)	3.69	13108	2022-11-28 16:19:12.611	0.033	0.433	0.927	-0.183	0	0	23.621	-1.917	-29.548	0	0	0	0	0	0	0
WT111(DD045F3F1DEA)	3.69	13108	2022-11-28 16:19:12.611	0.03	0.378	0.92	-0.366	-0.061	0	23.621	-1.917	-29.553	0	0	0	0	0	0	0
WT111(DD045F3F1DEA)	3.69	13108	2022-11-28 16:19:12.705	0.03	0.378	0.92	-0.366	-0.061	0	23.615	-1.923	-29.553	0	0	0	0	0	0	0
WT111(DD045F3F1DEA)	3.69	13108	2022-11-28 16:19:12.705	0.03	0.378	0.92	-0.366	-0.061	0	23.615	-1.923	-29.553	0	0	0	0	0	0	0
WT111(DD045F3F1DEA)	3.69	13108	2022-11-28 16:19:12.705	0.03	0.378	0.92	-0.366	-0.061	0	23.615	-1.923	-29.553	0	0	0	0	0	0	0
WT111(DD045F3F1DEA)	3.69	13108	2022-11-28 16:19:12.705	0.036	0.444	0.944	0.488	0	0	23.615	-1.923	-29.553	0	0	0	0	0	0	0
WT111(DD045F3F1DEA)	3.69	13108	2022-11-28 16:19:12.705	0.036	0.444	0.944	0.488	0	0	23.621	-1.923	-29.553	0	0	0	0	0	0	0
WT111(DD045F3F1DEA)	3.69	13108	2022-11-28 16:19:12.705	0.036	0.444	0.944	0.488	0	0	23.621	-1.923	-29.559	0	0	0	0	0	0	0
WT111(DD045F3F1DEA)	3.69	13108	2022-11-28 16:19:12.705	0.036	0.444	0.944	0.488	0	0	23.626	-1.923	-29.559	0	0	0	0	0	0	0
WT111(DD045F3F1DEA)	3.69	13108	2022-11-28 16:19:12.705	0.035	0.385	0.924	-0.244	0	0	23.621	-1.923	-29.559	0	0	0	0	0	0	0
WT111(DD045F3F1DEA)	3.69	13108	2022-11-28 16:19:12.768	0.035	0.385	0.924	-0.244	0	0	23.621	-1.923	-29.559	0	0	0	0	0	0	0
WT111(DD045F3F1DEA)	3.69	13108	2022-11-28 16:19:12.768	0.035	0.385	0.924	-0.244	0	0	23.621	-1.923	-29.559	0	0	0	0	0	0	0
WT111(DD045F3F1DEA)	3.69	13108	2022-11-28 16:19:12.768	0.035	0.385	0.924	-0.244	0	0	23.621	-1.923	-29.559	0	0	0	0	0	0	0
WT111(DD045F3F1DEA)	3.69	13108	2022-11-28 16:19:12.768	0.035	0.409	0.924	0.61	0	0	23.621	-1.923	-29.564	0	0	0	0	0	0	0
WT111(DD045F3F1DEA)	3.69	13108	2022-11-28 16:19:12.768	0.035	0.409	0.924	0.61	0	0	23.626	-1.923	-29.564	0	0	0	0	0	0	0
WT111(DD045F3F1DEA)	3.69	13108	2022-11-28 16:19:12.768	0.035	0.409	0.924	0.61	0	0	23.626	-1.923	-29.564	0	0	0	0	0	0	0
WT111(DD045F3F1DEA)	3.69	13108	2022-11-28 16:19:12.768	0.035	0.409	0.924	0.61	0	0	23.632	-1.923	-29.564	0	0	0	0	0	0	0
WT111(DD045F3F1DEA)	3.69	13108	2022-11-28 16:19:12.768	0.034	0.416	0.935	-0.732	0	0	23.626	-1.923	-29.564	0	0	0	0	0	0	0
WT111(DD045F3F1DEA)	3.69	13108	2022-11-28 16:19:12.799	0.034	0.416	0.935	-0.732	0	0	23.626	-1.923	-29.564	0	0	0	0	0	0	0
WT111(DD045F3F1DEA)	3.69	13108	2022-11-28 16:19:12.799	0.034	0.416	0.935	-0.732	0	0	23.621	-1.923	-29.57	0	0	0	0	0	0	0
WT111(DD045F3F1DEA)	3.69	13108	2022-11-28 16:19:12.799	0.034	0.416	0.935	-0.732	0	0	23.615	-1.923	-29.57	0	0	0	0	0	0	0
WT111(DD045F3F1DEA)	3.69	13108	2022-11-28 16:19:12.799	0.033	0.391	0.917	0.854	0	0	23.621	-1.923	-29.57	0	0	0	0	0	0	0
WT111(DD045F3F1DEA)	3.69	13108	2022-11-28 16:19:12.799	0.033	0.391	0.917	0.854	0	0	23.626	-1.923	-29.57	0	0	0	0	0	0	0
WT111(DD045F3F1DEA)	3.69	13108	2022-11-28 16:19:12.799	0.033	0.391	0.917	0.854	0	0	23.632	-1.923	-29.57	0	0	0	0	0	0	0
WT111(DD045F3F1DEA)	3.69	13108	2022-11-28 16:19:12.799	0.033	0.391	0.917	0.854	0	0	23.637	-1.923	-29.57	0	0	0	0	0	0	0
WT111(DD045F3F1DEA)	3.69	13108	2022-11-28 16:19:12.799	0.037	0.421	0.937	-0.732	-0.061	0	23.632	-1.923	-29.57	0	0	0	0	0	0	0
WT111(DD045F3F1DEA)	3.69	13108	2022-11-28 16:19:12.830	0.037	0.421	0.937	-0.732	-0.061	0	23.626	-1.923	-29.575	0	0	0	0	0	0	0
WT111(DD045F3F1DEA)	3.69	13108	2022-11-28 16:19:12.830	0.037	0.421	0.937	-0.732	-0.061	0	23.626	-1.923	-29.575	0	0	0	0	0	0	0
WT111(DD045F3F1DEA)	3.69	13108	2022-11-28 16:19:12.830	0.037	0.421	0.937	-0.732	-0.061	0	23.621	-1.923	-29.575	0	0	0	0	0	0	0
WT111(DD045F3F1DEA)	3.69	13108	2022-11-28 16:19:12.830	0.032	0.394	0.917	0.61	0	0	23.626	-1.923	-29.575	0	0	0	0	0	0	0
WT111(DD045F3F1DEA)	3.69	13108	2022-11-28 16:19:12.830	0.032	0.394	0.917	0.61	0	0	23.626	-1.923	-29.575	0	0	0	0	0	0	0
WT111(DD045F3F1DEA)	3.69	13108	2022-11-28 16:19:12.830	0.032	0.394	0.917	0.61	0	0	23.632	-1.923	-29.575	0	0	0	0	0	0	0
WT111(DD045F3F1DEA)	3.69	13108	2022-11-28 16:19:12.830	0.032	0.394	0.917	0.61	0	0	23.632	-1.923	-29.581	0	0	0	0	0	0	0
WT111(DD045F3F1DEA)	3.69	13108	2022-11-28 16:19:12.830	0.033	0.414	0.935	-0.61	0	0	23.632	-1.923	-29.581	0	0	0	0	0	0	0
WT111(DD045F3F1DEA)	3.69	13108	2022-11-28 16:19:12.830	0.033	0.414	0.935	-0.61	0	0	23.626	-1.923	-29.581	0	0	0	0	0	0	0
WT111(DD045F3F1DEA)	3.69	13108	2022-11-28 16:19:12.830	0.033	0.414	0.935	-0.61	0	0	23.626	-1.923	-29.581	0	0	0	0	0	0	0
WT111(DD045F3F1DEA)	3.69	13108	2022-11-28 16:19:12.830	0.033	0.414	0.935	-0.61	0	0	23.621	-1.923	-29.581	0	0	0	0	0	0	0
WT111(DD045F3F1DEA)	3.69	13108	2022-11-28 16:19:12.830	0.036	0.401	0.93	0.183	0	0	23.621	-1.923	-29.581	0	0	0	0	0	0	0
WT111(DD045F3F1DEA)	3.69	13108	2022-11-28 16:19:12.830	0.036	0.401	0.93	0.183	0	0	23.621	-1.923	-29.586	0	0	0	0	0	0	0
WT111(DD045F3F1DEA)	3.69	13108	2022-11-28 16:19:12.830	0.036	0.401	0.93	0.183	0	0	23.626	-1.923	-29.586	0	0	0	0	0	0	0
WT111(DD045F3F1DEA)	3.69	13108	2022-11-28 16:19:12.830	0.036	0.401	0.93	0.183	0	0	23.626	-1.923	-29.586	0	0	0	0	0	0	0
WT111(DD045F3F1DEA)	3.69	13108	2022-11-28 16:19:12.830	0.034	0.404	0.922	0.549	0	0	23.626	-1.923	-29.586	0	0	0	0	0	0	0
WT111(DD045F3F1DEA)	3.69	13108	2022-11-28 16:19:12.861	0.034	0.404	0.922	0.549	0	0	23.632	-1.923	-29.586	0	0	0	0	0	0	0
WT111(DD045F3F1DEA)	3.69	13108	2022-11-28 16:19:12.861	0.034	0.404	0.922	0.549	0	0	23.632	-1.923	-29.586	0	0	0	0	0	0	0
WT111(DD045F3F1DEA)	3.69	13108	2022-11-28 16:19:12.861	0.034	0.404	0.922	0.549	0	0	23.637	-1.923	-29.586	0	0	0	0	0	0	0
WT111(DD045F3F1DEA)	3.69	13108	2022-11-28 16:19:12.861	0.032	0.407	0.928	-0.854	0	0	23.632	-1.923	-29.592	0	0	0	0	0	0	0
WT111(DD045F3F1DEA)	3.69	13108	2022-11-28 16:19:12.861	0.032	0.407	0.928	-0.854	0	0	23.626	-1.923	-29.592	0	0	0	0	0	0	0
WT111(DD045F3F1DEA)	3.69	13108	2022-11-28 16:19:12.861	0.032	0.407	0.928	-0.854	0	0	23.621	-1.923	-29.592	0	0	0	0	0	0	0
WT111(DD045F3F1DEA)	3.69	13108	2022-11-28 16:19:12.861	0.032	0.407	0.928	-0.854	0	0	23.621	-1.923	-29.592	0	0	0	0	0	0	0
WT111(DD045F3F1DEA)	3.69	13108	2022-11-28 16:19:12.861	0.034	0.419	0.934	1.099	0.061	0	23.626	-1.923	-29.592	0	0	0	0	0	0	0
WT111(DD045F3F1DEA)	3.69	13108	2022-11-28 16:19:12.908	0.034	0.419	0.934	1.099	0.061	0	23.632	-1.923	-29.592	0	0	0	0	0	0	0
WT111(DD045F3F1DEA)	3.69	13108	2022-11-28 16:19:12.924	0.034	0.419	0.934	1.099	0.061	0	23.637	-1.923	-29.592	0	0	0	0	0	0	0
WT111(DD045F3F1DEA)	3.69	13108	2022-11-28 16:19:12.924	0.034	0.419	0.934	1.099	0.061	0	23.643	-1.923	-29.592	0	0	0	0	0	0	0
WT111(DD045F3F1DEA)	3.69	13108	2022-11-28 16:19:12.924	0.032	0.395	0.922	-0.61	0	0	23.637	-1.923	-29.597	0	0	0	0	0	0	0
WT111(DD045F3F1DEA)	3.69	13108	2022-11-28 16:19:12.924	0.032	0.395	0.922	-0.61	0	0	23.637	-1.923	-29.597	0	0	0	0	0	0	0
WT111(DD045F3F1DEA)	3.69	13108	2022-11-28 16:19:12.924	0.032	0.395	0.922	-0.61	0	0	23.632	-1.923	-29.597	0	0	0	0	0	0	0
WT111(DD045F3F1DEA)	3.69	13108	2022-11-28 16:19:12.924	0.032	0.395	0.922	-0.61	0	0	23.632	-1.923	-29.597	0	0	0	0	0	0	0
WT111(DD045F3F1DEA)	3.69	13108	2022-11-28 16:19:12.924	0.038	0.401	0.931	0.427	0	0	23.632	-1.923	-29.597	0	0	0	0	0	0	0
WT111(DD045F3F1DEA)	3.69	13108	2022-11-28 16:19:12.940	0.038	0.401	0.931	0.427	0	0	23.632	-1.923	-29.597	0	0	0	0	0	0	0
WT111(DD045F3F1DEA)	3.69	13108	2022-11-28 16:19:12.940	0.038	0.401	0.931	0.427	0	0	23.637	-1.923	-29.597	0	0	0	0	0	0	0
WT111(DD045F3F1DEA)	3.69	13108	2022-11-28 16:19:12.940	0.038	0.401	0.931	0.427	0	0	23.637	-1.923	-29.603	0	0	0	0	0	0	0
WT111(DD045F3F1DEA)	3.69	13108	2022-11-28 16:19:12.940	0.028	0.399	0.911	-0.854	-0.061	0	23.632	-1.923	-29.603	0	0	0	0	0	0	0
WT111(DD045F3F1DEA)	3.69	13108	2022-11-28 16:19:12.940	0.028	0.399	0.911	-0.854	-0.061	0	23.626	-1.923	-29.603	0	0	0	0	0	0	0
WT111(DD045F3F1DEA)	3.69	13108	2022-11-28 16:19:12.940	0.028	0.399	0.911	-0.854	-0.061	0	23.626	-1.923	-29.603	0	0	0	0	0	0	0
WT111(DD045F3F1DEA)	3.69	13108	2022-11-28 16:19:12.940	0.028	0.399	0.911	-0.854	-0.061	0	23.621	-1.923	-29.603	0	0	0	0	0	0	0
WT111(DD045F3F1DEA)	3.69	13108	2022-11-28 16:19:12.940	0.035	0.417	0.942	0.366	0	0	23.621	-1.923	-29.603	0	0	0	0	0	0	0
WT111(DD045F3F1DEA)	3.69	13108	2022-11-28 16:19:13.002	0.035	0.417	0.942	0.366	0	0	23.626	-1.923	-29.608	0	0	0	0	0	0	0
WT111(DD045F3F1DEA)	3.69	13108	2022-11-28 16:19:13.002	0.035	0.417	0.942	0.366	0	0	23.626	-1.923	-29.608	0	0	0	0	0	0	0
WT111(DD045F3F1DEA)	3.69	13108	2022-11-28 16:19:13.002	0.035	0.417	0.942	0.366	0	0	23.626	-1.923	-29.608	0	0	0	0	0	0	0
WT111(DD045F3F1DEA)	3.69	13108	2022-11-28 16:19:13.002	0.033	0.421	0.931	0.488	0.061	0	23.632	-1.923	-29.608	0	0	0	0	0	0	0
WT111(DD045F3F1DEA)	3.69	13108	2022-11-28 16:19:13.002	0.033	0.421	0.931	0.488	0.061	0	23.632	-1.923	-29.608	0	0	0	0	0	0	0
WT111(DD045F3F1DEA)	3.69	13108	2022-11-28 16:19:13.002	0.033	0.421	0.931	0.488	0.061	0	23.637	-1.923	-29.608	0	0	0	0	0	0	0
WT111(DD045F3F1DEA)	3.69	13108	2022-11-28 16:19:13.002	0.033	0.421	0.931	0.488	0.061	0	23.637	-1.917	-29.608	0	0	0	0	0	0	0
WT111(DD045F3F1DEA)	3.69	13108	2022-11-28 16:19:13.002	0.034	0.387	0.921	-0.244	0	0	23.637	-1.917	-29.608	0	0	0	0	0	0	0
WT111(DD045F3F1DEA)	3.69	13108	2022-11-28 16:19:13.065	0.034	0.387	0.921	-0.244	0	0	23.637	-1.917	-29.614	0	0	0	0	0	0	0
WT111(DD045F3F1DEA)	3.69	13108	2022-11-28 16:19:13.065	0.034	0.387	0.921	-0.244	0	0	23.637	-1.917	-29.614	0	0	0	0	0	0	0
WT111(DD045F3F1DEA)	3.69	13108	2022-11-28 16:19:13.065	0.034	0.387	0.921	-0.244	0	0	23.632	-1.917	-29.614	0	0	0	0	0	0	0
WT111(DD045F3F1DEA)	3.69	13108	2022-11-28 16:19:13.065	0.034	0.414	0.93	-0.183	0	0	23.632	-1.917	-29.614	0	0	0	0	0	0	0
WT111(DD045F3F1DEA)	3.69	13108	2022-11-28 16:19:13.065	0.034	0.414	0.93	-0.183	0	0	23.632	-1.917	-29.614	0	0	0	0	0	0	0
WT111(DD045F3F1DEA)	3.69	13108	2022-11-28 16:19:13.065	0.034	0.414	0.93	-0.183	0	0	23.632	-1.917	-29.614	0	0	0	0	0	0	0
WT111(DD045F3F1DEA)	3.69	13108	2022-11-28 16:19:13.065	0.034	0.422	0.934	-0.183	0	0	23.632	-1.917	-29.614	0	0	0	0	0	0	0
WT111(DD045F3F1DEA)	3.69	13108	2022-11-28 16:19:13.065	0.034	0.422	0.934	-0.183	0	0	23.632	-1.917	-29.614	0	0	0	0	0	0	0
WT111(DD045F3F1DEA)	3.69	13108	2022-11-28 16:19:13.096	0.034	0.422	0.934	-0.183	0	0	23.632	-1.917	-29.619	0	0	0	0	0	0	0
WT111(DD045F3F1DEA)	3.69	13108	2022-11-28 16:19:13.096	0.034	0.422	0.934	-0.183	0	0	23.626	-1.917	-29.619	0	0	0	0	0	0	0
WT111(DD045F3F1DEA)	3.69	13108	2022-11-28 16:19:13.096	0.034	0.354	0.896	0.061	-0.061	0	23.626	-1.917	-29.619	0	0	0	0	0	0	0
WT111(DD045F3F1DEA)	3.69	13108	2022-11-28 16:19:13.096	0.034	0.354	0.896	0.061	-0.061	0	23.632	-1.917	-29.619	0	0	0	0	0	0	0
WT111(DD045F3F1DEA)	3.69	13108	2022-11-28 16:19:13.096	0.034	0.354	0.896	0.061	-0.061	0	23.626	-1.923	-29.619	0	0	0	0	0	0	0
WT111(DD045F3F1DEA)	3.69	13108	2022-11-28 16:19:13.096	0.034	0.354	0.896	0.061	-0.061	0	23.626	-1.923	-29.619	0	0	0	0	0	0	0
WT111(DD045F3F1DEA)	3.69	13108	2022-11-28 16:19:13.096	0.034	0.391	0.912	0.305	-0.061	0	23.632	-1.923	-29.619	0	0	0	0	0	0	0
WT111(DD045F3F1DEA)	3.69	13108	2022-11-28 16:19:13.096	0.034	0.391	0.912	0.305	-0.061	0	23.632	-1.923	-29.625	0	0	0	0	0	0	0
WT111(DD045F3F1DEA)	3.69	13108	2022-11-28 16:19:13.158	0.034	0.391	0.912	0.305	-0.061	0	23.632	-1.923	-29.625	0	0	0	0	0	0	0
WT111(DD045F3F1DEA)	3.69	13108	2022-11-28 16:19:13.158	0.034	0.391	0.912	0.305	-0.061	0	23.632	-1.923	-29.625	0	0	0	0	0	0	0
WT111(DD045F3F1DEA)	3.69	13108	2022-11-28 16:19:13.158	0.041	0.534	1.04	-1.038	-0.122	0	23.626	-1.923	-29.625	0	0	0	0	0	0	0
WT111(DD045F3F1DEA)	3.69	13108	2022-11-28 16:19:13.158	0.041	0.534	1.04	-1.038	-0.122	0	23.621	-1.923	-29.625	0	0	0	0	0	0	0
WT111(DD045F3F1DEA)	3.69	13108	2022-11-28 16:19:13.158	0.041	0.534	1.04	-1.038	-0.122	0	23.615	-1.923	-29.625	0	0	0	0	0	0	0
WT111(DD045F3F1DEA)	3.69	13108	2022-11-28 16:19:13.158	0.041	0.534	1.04	-1.038	-0.122	0	23.615	-1.923	-29.63	0	0	0	0	0	0	0
WT111(DD045F3F1DEA)	3.69	13108	2022-11-28 16:19:13.158	0.024	0.307	0.849	-0.244	0.183	0	23.615	-1.923	-29.63	0	0	0	0	0	0	0
WT111(DD045F3F1DEA)	3.69	13108	2022-11-28 16:19:13.158	0.024	0.307	0.849	-0.244	0.183	0	23.615	-1.923	-29.63	0	0	0	0	0	0	0
WT111(DD045F3F1DEA)	3.69	13108	2022-11-28 16:19:13.221	0.024	0.307	0.849	-0.244	0.183	0	23.61	-1.923	-29.63	0	0	0	0	0	0	0
WT111(DD045F3F1DEA)	3.69	13108	2022-11-28 16:19:13.221	0.024	0.307	0.849	-0.244	0.183	0	23.61	-1.923	-29.63	0	0	0	0	0	0	0
WT111(DD045F3F1DEA)	3.69	13108	2022-11-28 16:19:13.221	0.035	0.438	0.947	-0.427	0	0	23.61	-1.923	-29.63	0	0	0	0	0	0	0
WT111(DD045F3F1DEA)	3.69	13108	2022-11-28 16:19:13.221	0.035	0.438	0.947	-0.427	0	0	23.604	-1.923	-29.63	0	0	0	0	0	0	0
WT111(DD045F3F1DEA)	3.69	13108	2022-11-28 16:19:13.221	0.035	0.438	0.947	-0.427	0	0	23.604	-1.923	-29.63	0	0	0	0	0	0	0
WT111(DD045F3F1DEA)	3.69	13108	2022-11-28 16:19:13.221	0.035	0.438	0.947	-0.427	0	0	23.599	-1.923	-29.63	0	0	0	0	0	0	0
WT111(DD045F3F1DEA)	3.69	13108	2022-11-28 16:19:13.221	0.036	0.423	0.939	0.549	0	0	23.604	-1.923	-29.63	0	0	0	0	0	0	0
WT111(DD045F3F1DEA)	3.69	13108	2022-11-28 16:19:13.221	0.036	0.423	0.939	0.549	0	0	23.61	-1.923	-29.636	0	0	0	0	0	0	0
WT111(DD045F3F1DEA)	3.69	13108	2022-11-28 16:19:13.252	0.036	0.423	0.939	0.549	0	0	23.61	-1.923	-29.636	0	0	0	0	0	0	0
WT111(DD045F3F1DEA)	3.69	13108	2022-11-28 16:19:13.252	0.036	0.423	0.939	0.549	0	0	23.615	-1.923	-29.636	0	0	0	0	0	0	0
WT111(DD045F3F1DEA)	3.69	13108	2022-11-28 16:19:13.252	0.031	0.352	0.898	0	0	0	23.615	-1.923	-29.636	0	0	0	0	0	0	0
WT111(DD045F3F1DEA)	3.69	13108	2022-11-28 16:19:13.252	0.031	0.352	0.898	0	0	0	23.615	-1.923	-29.636	0	0	0	0	0	0	0
WT111(DD045F3F1DEA)	3.69	13108	2022-11-28 16:19:13.252	0.031	0.352	0.898	0	0	0	23.615	-1.923	-29.636	0	0	0	0	0	0	0
WT111(DD045F3F1DEA)	3.69	13108	2022-11-28 16:19:13.252	0.031	0.352	0.898	0	0	0	23.615	-1.923	-29.636	0	0	0	0	0	0	0
WT111(DD045F3F1DEA)	3.69	13108	2022-11-28 16:19:13.252	0.034	0.448	0.944	-0.183	0	0	23.61	-1.923	-29.636	0	0	0	0	0	0	0
WT111(DD045F3F1DEA)	3.69	13108	2022-11-28 16:19:13.252	0.034	0.448	0.944	-0.183	0	0	23.61	-1.917	-29.641	0	0	0	0	0	0	0
WT111(DD045F3F1DEA)	3.69	13108	2022-11-28 16:19:13.283	0.034	0.448	0.944	-0.183	0	0	23.61	-1.917	-29.641	0	0	0	0	0	0	0
WT111(DD045F3F1DEA)	3.69	13108	2022-11-28 16:19:13.283	0.034	0.448	0.944	-0.183	0	0	23.61	-1.917	-29.641	0	0	0	0	0	0	0
WT111(DD045F3F1DEA)	3.69	13108	2022-11-28 16:19:13.283	0.036	0.39	0.923	0.671	0	0	23.615	-1.917	-29.641	0	0	0	0	0	0	0
WT111(DD045F3F1DEA)	3.69	13108	2022-11-28 16:19:13.283	0.036	0.39	0.923	0.671	0	0	23.615	-1.917	-29.641	0	0	0	0	0	0	0
WT111(DD045F3F1DEA)	3.69	13108	2022-11-28 16:19:13.283	0.036	0.39	0.923	0.671	0	0	23.621	-1.917	-29.641	0	0	0	0	0	0	0
WT111(DD045F3F1DEA)	3.69	13108	2022-11-28 16:19:13.283	0.036	0.39	0.923	0.671	0	0	23.626	-1.917	-29.641	0	0	0	0	0	0	0
WT111(DD045F3F1DEA)	3.69	13108	2022-11-28 16:19:13.283	0.032	0.422	0.928	-0.366	0	0	23.621	-1.917	-29.641	0	0	0	0	0	0	0
WT111(DD045F3F1DEA)	3.69	13108	2022-11-28 16:19:13.283	0.032	0.422	0.928	-0.366	0	0	23.621	-1.917	-29.641	0	0	0	0	0	0	0
WT111(DD045F3F1DEA)	3.69	13108	2022-11-28 16:19:13.299	0.032	0.422	0.928	-0.366	0	0	23.621	-1.917	-29.647	0	0	0	0	0	0	0
WT111(DD045F3F1DEA)	3.69	13108	2022-11-28 16:19:13.299	0.032	0.422	0.928	-0.366	0	0	23.615	-1.917	-29.647	0	0	0	0	0	0	0
WT111(DD045F3F1DEA)	3.69	13108	2022-11-28 16:19:13.299	0.036	0.382	0.923	0.122	0	0	23.621	-1.917	-29.647	0	0	0	0	0	0	0
WT111(DD045F3F1DEA)	3.69	13108	2022-11-28 16:19:13.299	0.036	0.382	0.923	0.122	0	0	23.621	-1.917	-29.647	0	0	0	0	0	0	0
WT111(DD045F3F1DEA)	3.69	13108	2022-11-28 16:19:13.299	0.036	0.382	0.923	0.122	0	0	23.621	-1.917	-29.647	0	0	0	0	0	0	0
WT111(DD045F3F1DEA)	3.69	13108	2022-11-28 16:19:13.299	0.036	0.382	0.923	0.122	0	0	23.621	-1.917	-29.647	0	0	0	0	0	0	0
WT111(DD045F3F1DEA)	3.69	13108	2022-11-28 16:19:13.299	0.033	0.421	0.927	0.244	0	0	23.621	-1.917	-29.647	0	0	0	0	0	0	0
WT111(DD045F3F1DEA)	3.69	13108	2022-11-28 16:19:13.299	0.033	0.421	0.927	0.244	0	0	23.621	-1.917	-29.647	0	0	0	0	0	0	0
WT111(DD045F3F1DEA)	3.69	13108	2022-11-28 16:19:13.330	0.033	0.421	0.927	0.244	0	0	23.621	-1.917	-29.652	0	0	0	0	0	0	0
WT111(DD045F3F1DEA)	3.69	13108	2022-11-28 16:19:13.330	0.033	0.421	0.927	0.244	0	0	23.626	-1.917	-29.652	0	0	0	0	0	0	0
WT111(DD045F3F1DEA)	3.69	13108	2022-11-28 16:19:13.330	0.035	0.395	0.933	-0.793	0	0	23.621	-1.917	-29.652	0	0	0	0	0	0	0
WT111(DD045F3F1DEA)	3.69	13108	2022-11-28 16:19:13.330	0.035	0.395	0.933	-0.793	0	0	23.615	-1.917	-29.652	0	0	0	0	0	0	0
WT111(DD045F3F1DEA)	3.69	13108	2022-11-28 16:19:13.330	0.035	0.395	0.933	-0.793	0	0	23.615	-1.917	-29.652	0	0	0	0	0	0	0
WT111(DD045F3F1DEA)	3.69	13108	2022-11-28 16:19:13.330	0.035	0.395	0.933	-0.793	0	0	23.61	-1.917	-29.652	0	0	0	0	0	0	0
WT111(DD045F3F1DEA)	3.69	13108	2022-11-28 16:19:13.330	0.033	0.417	0.924	0.977	0	0	23.615	-1.917	-29.652	0	0	0	0	0	0	0
WT111(DD045F3F1DEA)	3.69	13108	2022-11-28 16:19:13.330	0.033	0.417	0.924	0.977	0	0	23.621	-1.917	-29.652	0	0	0	0	0	0	0
WT111(DD045F3F1DEA)	3.69	13108	2022-11-28 16:19:13.362	0.033	0.417	0.924	0.977	0	0	23.621	-1.917	-29.652	0	0	0	0	0	0	0
WT111(DD045F3F1DEA)	3.69	13108	2022-11-28 16:19:13.362	0.033	0.417	0.924	0.977	0	0	23.626	-1.917	-29.658	0	0	0	0	0	0	0
WT111(DD045F3F1DEA)	3.69	13108	2022-11-28 16:19:13.362	0.035	0.401	0.928	-0.61	0	0	23.626	-1.917	-29.658	0	0	0	0	0	0	0
WT111(DD045F3F1DEA)	3.69	13108	2022-11-28 16:19:13.362	0.035	0.401	0.928	-0.61	0	0	23.621	-1.917	-29.658	0	0	0	0	0	0	0
WT111(DD045F3F1DEA)	3.69	13108	2022-11-28 16:19:13.362	0.035	0.401	0.928	-0.61	0	0	23.621	-1.917	-29.658	0	0	0	0	0	0	0
WT111(DD045F3F1DEA)	3.69	13108	2022-11-28 16:19:13.362	0.035	0.401	0.928	-0.61	0	0	23.615	-1.917	-29.658	0	0	0	0	0	0	0
WT111(DD045F3F1DEA)	3.69	13108	2022-11-28 16:19:13.362	0.034	0.411	0.927	0.488	0	0	23.621	-1.917	-29.658	0	0	0	0	0	0	0
WT111(DD045F3F1DEA)	3.69	13108	2022-11-28 16:19:13.362	0.034	0.411	0.927	0.488	0	0	23.621	-1.917	-29.658	0	0	0	0	0	0	0
WT111(DD045F3F1DEA)	3.69	13108	2022-11-28 16:19:13.393	0.034	0.411	0.927	0.488	0	0	23.626	-1.917	-29.658	0	0	0	0	0	0	0
WT111(DD045F3F1DEA)	3.69	13108	2022-11-28 16:19:13.393	0.034	0.411	0.927	0.488	0	0	23.626	-1.917	-29.658	0	0	0	0	0	0	0
WT111(DD045F3F1DEA)	3.69	13108	2022-11-28 16:19:13.393	0.035	0.407	0.926	-0.305	0	0	23.626	-1.917	-29.658	0	0	0	0	0	0	0
WT111(DD045F3F1DEA)	3.69	13108	2022-11-28 16:19:13.393	0.035	0.407	0.926	-0.305	0	0	23.626	-1.917	-29.663	0	0	0	0	0	0	0
WT111(DD045F3F1DEA)	3.69	13108	2022-11-28 16:19:13.393	0.035	0.407	0.926	-0.305	0	0	23.621	-1.917	-29.663	0	0	0	0	0	0	0
WT111(DD045F3F1DEA)	3.69	13108	2022-11-28 16:19:13.393	0.035	0.407	0.926	-0.305	0	0	23.621	-1.917	-29.663	0	0	0	0	0	0	0
WT111(DD045F3F1DEA)	3.69	13108	2022-11-28 16:19:13.393	0.033	0.402	0.932	0.305	0	0	23.626	-1.917	-29.663	0	0	0	0	0	0	0
WT111(DD045F3F1DEA)	3.69	13108	2022-11-28 16:19:13.393	0.033	0.402	0.932	0.305	0	0	23.626	-1.917	-29.663	0	0	0	0	0	0	0
WT111(DD045F3F1DEA)	3.69	13108	2022-11-28 16:19:13.424	0.033	0.402	0.932	0.305	0	0	23.626	-1.923	-29.663	0	0	0	0	0	0	0
WT111(DD045F3F1DEA)	3.69	13108	2022-11-28 16:19:13.424	0.033	0.402	0.932	0.305	0	0	23.626	-1.923	-29.663	0	0	0	0	0	0	0
WT111(DD045F3F1DEA)	3.69	13108	2022-11-28 16:19:13.424	0.033	0.404	0.922	-0.122	0	0	23.626	-1.923	-29.663	0	0	0	0	0	0	0
WT111(DD045F3F1DEA)	3.69	13108	2022-11-28 16:19:13.424	0.033	0.404	0.922	-0.122	0	0	23.626	-1.923	-29.663	0	0	0	0	0	0	0
WT111(DD045F3F1DEA)	3.69	13108	2022-11-28 16:19:13.424	0.033	0.404	0.922	-0.122	0	0	23.626	-1.923	-29.669	0	0	0	0	0	0	0
WT111(DD045F3F1DEA)	3.69	13108	2022-11-28 16:19:13.424	0.033	0.404	0.922	-0.122	0	0	23.626	-1.923	-29.669	0	0	0	0	0	0	0
WT111(DD045F3F1DEA)	3.69	13108	2022-11-28 16:19:13.424	0.036	0.411	0.931	0	0	0	23.626	-1.923	-29.669	0	0	0	0	0	0	0
WT111(DD045F3F1DEA)	3.69	13108	2022-11-28 16:19:13.424	0.036	0.411	0.931	0	0	0	23.626	-1.923	-29.669	0	0	0	0	0	0	0
WT111(DD045F3F1DEA)	3.69	13108	2022-11-28 16:19:13.455	0.036	0.411	0.931	0	0	0	23.626	-1.923	-29.669	0	0	0	0	0	0	0
WT111(DD045F3F1DEA)	3.69	13108	2022-11-28 16:19:13.455	0.036	0.411	0.931	0	0	0	23.626	-1.923	-29.669	0	0	0	0	0	0	0
WT111(DD045F3F1DEA)	3.69	13108	2022-11-28 16:19:13.455	0.034	0.403	0.928	0	0	0	23.626	-1.923	-29.669	0	0	0	0	0	0	0
WT111(DD045F3F1DEA)	3.69	13108	2022-11-28 16:19:13.455	0.034	0.403	0.928	0	0	0	23.626	-1.923	-29.669	0	0	0	0	0	0	0
WT111(DD045F3F1DEA)	3.69	13108	2022-11-28 16:19:13.455	0.034	0.403	0.928	0	0	0	23.626	-1.923	-29.669	0	0	0	0	0	0	0
WT111(DD045F3F1DEA)	3.69	13108	2022-11-28 16:19:13.455	0.034	0.403	0.928	0	0	0	23.626	-1.923	-29.669	0	0	0	0	0	0	0
WT111(DD045F3F1DEA)	3.69	13108	2022-11-28 16:19:13.455	0.032	0.404	0.923	-0.366	0	0	23.626	-1.923	-29.674	0	0	0	0	0	0	0
WT111(DD045F3F1DEA)	3.69	13108	2022-11-28 16:19:13.455	0.032	0.404	0.923	-0.366	0	0	23.621	-1.923	-29.674	0	0	0	0	0	0	0
WT111(DD045F3F1DEA)	3.69	13108	2022-11-28 16:19:13.518	0.032	0.404	0.923	-0.366	0	0	23.621	-1.923	-29.674	0	0	0	0	0	0	0
WT111(DD045F3F1DEA)	3.69	13108	2022-11-28 16:19:13.518	0.032	0.404	0.923	-0.366	0	0	23.621	-1.923	-29.674	0	0	0	0	0	0	0
WT111(DD045F3F1DEA)	3.69	13108	2022-11-28 16:19:13.518	0.036	0.408	0.932	0.488	0.061	0	23.621	-1.923	-29.674	0	0	0	0	0	0	0
WT111(DD045F3F1DEA)	3.69	13108	2022-11-28 16:19:13.518	0.036	0.408	0.932	0.488	0.061	0	23.626	-1.917	-29.674	0	0	0	0	0	0	0
WT111(DD045F3F1DEA)	3.69	13108	2022-11-28 16:19:13.518	0.036	0.408	0.932	0.488	0.061	0	23.626	-1.917	-29.674	0	0	0	0	0	0	0
WT111(DD045F3F1DEA)	3.69	13108	2022-11-28 16:19:13.518	0.036	0.408	0.932	0.488	0.061	0	23.632	-1.917	-29.674	0	0	0	0	0	0	0
WT111(DD045F3F1DEA)	3.69	13108	2022-11-28 16:19:13.518	0.033	0.412	0.927	-0.549	0	0	23.626	-1.917	-29.674	0	0	0	0	0	0	0
WT111(DD045F3F1DEA)	3.69	13108	2022-11-28 16:19:13.518	0.033	0.412	0.927	-0.549	0	0	23.626	-1.917	-29.674	0	0	0	0	0	0	0
WT111(DD045F3F1DEA)	3.69	13108	2022-11-28 16:19:13.549	0.033	0.412	0.927	-0.549	0	0	23.621	-1.917	-29.674	0	0	0	0	0	0	0
WT111(DD045F3F1DEA)	3.69	13108	2022-11-28 16:19:13.549	0.034	0.391	0.925	0.549	0	0	23.626	-1.917	-29.68	0	0	0	0	0	0	0
WT111(DD045F3F1DEA)	3.69	13108	2022-11-28 16:19:13.549	0.034	0.391	0.925	0.549	0	0	23.626	-1.917	-29.68	0	0	0	0	0	0	0
WT111(DD045F3F1DEA)	3.69	13108	2022-11-28 16:19:13.549	0.034	0.391	0.925	0.549	0	0	23.632	-1.917	-29.68	0	0	0	0	0	0	0
WT111(DD045F3F1DEA)	3.69	13108	2022-11-28 16:19:13.549	0.034	0.391	0.925	0.549	0	0	23.632	-1.917	-29.68	0	0	0	0	0	0	0
WT111(DD045F3F1DEA)	3.69	13108	2022-11-28 16:19:13.549	0.036	0.417	0.933	-0.366	0	0	23.632	-1.917	-29.68	0	0	0	0	0	0	0
WT111(DD045F3F1DEA)	3.69	13108	2022-11-28 16:19:13.549	0.036	0.417	0.933	-0.366	0	0	23.626	-1.917	-29.68	0	0	0	0	0	0	0
WT111(DD045F3F1DEA)	3.69	13108	2022-11-28 16:19:13.549	0.036	0.417	0.933	-0.366	0	0	23.626	-1.917	-29.68	0	0	0	0	0	0	0
WT111(DD045F3F1DEA)	3.69	13108	2022-11-28 16:19:13.580	0.036	0.417	0.933	-0.366	0	0	23.626	-1.923	-29.68	0	0	0	0	0	0	0
WT111(DD045F3F1DEA)	3.69	13108	2022-11-28 16:19:13.580	0.032	0.407	0.924	0.366	0	0	23.626	-1.923	-29.68	0	0	0	0	0	0	0
WT111(DD045F3F1DEA)	3.69	13108	2022-11-28 16:19:13.580	0.032	0.407	0.924	0.366	0	0	23.626	-1.923	-29.68	0	0	0	0	0	0	0
WT111(DD045F3F1DEA)	3.69	13108	2022-11-28 16:19:13.580	0.032	0.407	0.924	0.366	0	0	23.632	-1.923	-29.685	0	0	0	0	0	0	0
WT111(DD045F3F1DEA)	3.69	13108	2022-11-28 16:19:13.580	0.032	0.407	0.924	0.366	0	0	23.632	-1.923	-29.685	0	0	0	0	0	0	0
WT111(DD045F3F1DEA)	3.69	13108	2022-11-28 16:19:13.580	0.034	0.407	0.927	-0.366	0.061	0	23.632	-1.917	-29.685	0	0	0	0	0	0	0

## Sheet: 80cm
设备名称	电压	版本	片上时间	加速度X(g)	加速度Y(g)	加速度Z(g)	角速度X(°/s)	角速度Y(°/s)	角速度Z(°/s)	角度X(°)	角度Y(°)	角度Z(°)	磁场X	磁场Y	磁场Z	四元数0	四元数1	四元数2	四元数3	状态
WT111(DD045F3F1DEA)	3.75	13108	2022-11-28 15:43:01.420	0.032	0.389	0.926	0.061	0	0	23.494	-1.879	-31.053	0	0	0	0	0	0	0
WT111(DD045F3F1DEA)	3.75	13108	2022-11-28 15:43:01.420	0.032	0.389	0.926	0.061	0	0	23.494	-1.879	-31.058	0	0	0	0	0	0	0
WT111(DD045F3F1DEA)	3.75	13108	2022-11-28 15:43:01.420	0.032	0.419	0.932	0.244	0	0	23.494	-1.879	-31.058	0	0	0	0	0	0	0
WT111(DD045F3F1DEA)	3.75	13108	2022-11-28 15:43:01.420	0.032	0.419	0.932	0.244	0	0	23.494	-1.879	-31.058	0	0	0	0	0	0	0
WT111(DD045F3F1DEA)	3.75	13108	2022-11-28 15:43:01.420	0.032	0.419	0.932	0.244	0	0	23.5	-1.879	-31.058	0	0	0	0	0	0	0
WT111(DD045F3F1DEA)	3.75	13108	2022-11-28 15:43:01.420	0.032	0.419	0.932	0.244	0	0	23.5	-1.879	-31.058	0	0	0	0	0	0	0
WT111(DD045F3F1DEA)	3.75	13108	2022-11-28 15:43:01.420	0.034	0.409	0.928	0	0	0	23.5	-1.879	-31.058	0	0	0	0	0	0	0
WT111(DD045F3F1DEA)	3.75	13108	2022-11-28 15:43:01.420	0.034	0.409	0.928	0	0	0	23.5	-1.879	-31.058	0	0	0	0	0	0	0
WT111(DD045F3F1DEA)	3.75	13108	2022-11-28 15:43:01.451	0.034	0.409	0.928	0	0	0	23.5	-1.879	-31.058	0	0	0	0	0	0	0
WT111(DD045F3F1DEA)	3.75	13108	2022-11-28 15:43:01.451	0.034	0.409	0.928	0	0	0	23.5	-1.879	-31.058	0	0	0	0	0	0	0
WT111(DD045F3F1DEA)	3.75	13108	2022-11-28 15:43:01.451	0.034	0.394	0.929	0.061	0	0	23.5	-1.879	-31.058	0	0	0	0	0	0	0
WT111(DD045F3F1DEA)	3.75	13108	2022-11-28 15:43:01.451	0.034	0.394	0.929	0.061	0	0	23.5	-1.879	-31.058	0	0	0	0	0	0	0
WT111(DD045F3F1DEA)	3.75	13108	2022-11-28 15:43:01.451	0.034	0.394	0.929	0.061	0	0	23.5	-1.879	-31.058	0	0	0	0	0	0	0
WT111(DD045F3F1DEA)	3.75	13108	2022-11-28 15:43:01.451	0.034	0.394	0.929	0.061	0	0	23.5	-1.879	-31.058	0	0	0	0	0	0	0
WT111(DD045F3F1DEA)	3.75	13108	2022-11-28 15:43:01.451	0.034	0.411	0.935	0.122	0	0	23.505	-1.879	-31.064	0	0	0	0	0	0	0
WT111(DD045F3F1DEA)	3.75	13108	2022-11-28 15:43:01.451	0.034	0.411	0.935	0.122	0	0	23.505	-1.879	-31.064	0	0	0	0	0	0	0
WT111(DD045F3F1DEA)	3.75	13108	2022-11-28 15:43:01.545	0.034	0.411	0.935	0.122	0	0	23.505	-1.879	-31.064	0	0	0	0	0	0	0
WT111(DD045F3F1DEA)	3.75	13108	2022-11-28 15:43:01.545	0.034	0.411	0.935	0.122	0	0	23.505	-1.879	-31.064	0	0	0	0	0	0	0
WT111(DD045F3F1DEA)	3.75	13108	2022-11-28 15:43:01.545	0.033	0.395	0.923	-0.366	0	0	23.505	-1.879	-31.064	0	0	0	0	0	0	0
WT111(DD045F3F1DEA)	3.75	13108	2022-11-28 15:43:01.545	0.033	0.395	0.923	-0.366	0	0	23.5	-1.879	-31.064	0	0	0	0	0	0	0
WT111(DD045F3F1DEA)	3.75	13108	2022-11-28 15:43:01.545	0.033	0.395	0.923	-0.366	0	0	23.5	-1.879	-31.064	0	0	0	0	0	0	0
WT111(DD045F3F1DEA)	3.75	13108	2022-11-28 15:43:01.545	0.033	0.395	0.923	-0.366	0	0	23.5	-1.879	-31.064	0	0	0	0	0	0	0
WT111(DD045F3F1DEA)	3.75	13108	2022-11-28 15:43:01.545	0.033	0.419	0.932	0.122	0	0	23.5	-1.879	-31.064	0	0	0	0	0	0	0
WT111(DD045F3F1DEA)	3.75	13108	2022-11-28 15:43:01.545	0.033	0.419	0.932	0.122	0	0	23.5	-1.879	-31.064	0	0	0	0	0	0	0
WT111(DD045F3F1DEA)	3.75	13108	2022-11-28 15:43:01.576	0.033	0.419	0.932	0.122	0	0	23.5	-1.879	-31.064	0	0	0	0	0	0	0
WT111(DD045F3F1DEA)	3.75	13108	2022-11-28 15:43:01.576	0.033	0.419	0.932	0.122	0	0	23.5	-1.879	-31.064	0	0	0	0	0	0	0
WT111(DD045F3F1DEA)	3.75	13108	2022-11-28 15:43:01.576	0.034	0.403	0.932	0.183	0	0	23.5	-1.879	-31.064	0	0	0	0	0	0	0
WT111(DD045F3F1DEA)	3.75	13108	2022-11-28 15:43:01.576	0.034	0.403	0.932	0.183	0	0	23.505	-1.879	-31.064	0	0	0	0	0	0	0
WT111(DD045F3F1DEA)	3.75	13108	2022-11-28 15:43:01.576	0.034	0.403	0.932	0.183	0	0	23.505	-1.879	-31.069	0	0	0	0	0	0	0
WT111(DD045F3F1DEA)	3.75	13108	2022-11-28 15:43:01.576	0.034	0.403	0.932	0.183	0	0	23.505	-1.879	-31.069	0	0	0	0	0	0	0
WT111(DD045F3F1DEA)	3.75	13108	2022-11-28 15:43:01.576	0.032	0.39	0.922	-0.061	0	0	23.505	-1.879	-31.069	0	0	0	0	0	0	0
WT111(DD045F3F1DEA)	3.75	13108	2022-11-28 15:43:01.576	0.032	0.39	0.922	-0.061	0	0	23.505	-1.879	-31.069	0	0	0	0	0	0	0
WT111(DD045F3F1DEA)	3.75	13108	2022-11-28 15:43:01.607	0.032	0.39	0.922	-0.061	0	0	23.505	-1.879	-31.069	0	0	0	0	0	0	0
WT111(DD045F3F1DEA)	3.75	13108	2022-11-28 15:43:01.607	0.032	0.39	0.922	-0.061	0	0	23.505	-1.879	-31.069	0	0	0	0	0	0	0
WT111(DD045F3F1DEA)	3.75	13108	2022-11-28 15:43:01.607	0.035	0.414	0.935	-0.244	0	0	23.505	-1.879	-31.069	0	0	0	0	0	0	0
WT111(DD045F3F1DEA)	3.75	13108	2022-11-28 15:43:01.607	0.035	0.414	0.935	-0.244	0	0	23.5	-1.879	-31.069	0	0	0	0	0	0	0
WT111(DD045F3F1DEA)	3.75	13108	2022-11-28 15:43:01.607	0.035	0.414	0.935	-0.244	0	0	23.5	-1.879	-31.069	0	0	0	0	0	0	0
WT111(DD045F3F1DEA)	3.75	13108	2022-11-28 15:43:01.607	0.035	0.414	0.935	-0.244	0	0	23.5	-1.879	-31.069	0	0	0	0	0	0	0
WT111(DD045F3F1DEA)	3.75	13108	2022-11-28 15:43:01.607	0.034	0.401	0.93	0.061	0	0	23.5	-1.879	-31.069	0	0	0	0	0	0	0
WT111(DD045F3F1DEA)	3.75	13108	2022-11-28 15:43:01.607	0.034	0.401	0.93	0.061	0	0	23.5	-1.879	-31.069	0	0	0	0	0	0	0
WT111(DD045F3F1DEA)	3.75	13108	2022-11-28 15:43:01.639	0.034	0.401	0.93	0.061	0	0	23.5	-1.879	-31.069	0	0	0	0	0	0	0
WT111(DD045F3F1DEA)	3.75	13108	2022-11-28 15:43:01.639	0.034	0.401	0.93	0.061	0	0	23.5	-1.879	-31.069	0	0	0	0	0	0	0
WT111(DD045F3F1DEA)	3.75	13108	2022-11-28 15:43:01.639	0.033	0.4	0.923	-0.122	0	0	23.5	-1.879	-31.069	0	0	0	0	0	0	0
WT111(DD045F3F1DEA)	3.75	13108	2022-11-28 15:43:01.639	0.033	0.4	0.923	-0.122	0	0	23.5	-1.879	-31.075	0	0	0	0	0	0	0
WT111(DD045F3F1DEA)	3.75	13108	2022-11-28 15:43:01.639	0.033	0.4	0.923	-0.122	0	0	23.5	-1.879	-31.075	0	0	0	0	0	0	0
WT111(DD045F3F1DEA)	3.75	13108	2022-11-28 15:43:01.639	0.033	0.4	0.923	-0.122	0	0	23.5	-1.879	-31.075	0	0	0	0	0	0	0
WT111(DD045F3F1DEA)	3.75	13108	2022-11-28 15:43:01.639	0.032	0.411	0.93	0.244	0	0	23.5	-1.879	-31.075	0	0	0	0	0	0	0
WT111(DD045F3F1DEA)	3.75	13108	2022-11-28 15:43:01.639	0.032	0.411	0.93	0.244	0	0	23.5	-1.879	-31.075	0	0	0	0	0	0	0
WT111(DD045F3F1DEA)	3.75	13108	2022-11-28 15:43:01.670	0.032	0.411	0.93	0.244	0	0	23.5	-1.879	-31.075	0	0	0	0	0	0	0
WT111(DD045F3F1DEA)	3.75	13108	2022-11-28 15:43:01.670	0.032	0.411	0.93	0.244	0	0	23.505	-1.879	-31.075	0	0	0	0	0	0	0
WT111(DD045F3F1DEA)	3.75	13108	2022-11-28 15:43:01.670	0.033	0.4	0.924	-0.244	0	0	23.5	-1.879	-31.075	0	0	0	0	0	0	0
WT111(DD045F3F1DEA)	3.75	13108	2022-11-28 15:43:01.670	0.033	0.4	0.924	-0.244	0	0	23.5	-1.879	-31.075	0	0	0	0	0	0	0
WT111(DD045F3F1DEA)	3.75	13108	2022-11-28 15:43:01.670	0.033	0.4	0.924	-0.244	0	0	23.5	-1.879	-31.075	0	0	0	0	0	0	0
WT111(DD045F3F1DEA)	3.75	13108	2022-11-28 15:43:01.670	0.033	0.4	0.924	-0.244	0	0	23.5	-1.879	-31.075	0	0	0	0	0	0	0
WT111(DD045F3F1DEA)	3.75	13108	2022-11-28 15:43:01.670	0.035	0.404	0.927	-0.183	0	0	23.5	-1.879	-31.075	0	0	0	0	0	0	0
WT111(DD045F3F1DEA)	3.75	13108	2022-11-28 15:43:01.670	0.035	0.404	0.927	-0.183	0	0	23.494	-1.879	-31.075	0	0	0	0	0	0	0
WT111(DD045F3F1DEA)	3.75	13108	2022-11-28 15:43:01.717	0.035	0.404	0.927	-0.183	0	0	23.494	-1.879	-31.075	0	0	0	0	0	0	0
WT111(DD045F3F1DEA)	3.75	13108	2022-11-28 15:43:01.717	0.035	0.404	0.927	-0.183	0	0	23.494	-1.879	-31.075	0	0	0	0	0	0	0
WT111(DD045F3F1DEA)	3.75	13108	2022-11-28 15:43:01.717	0.033	0.411	0.936	0.549	0.122	0	23.5	-1.879	-31.075	0	0	0	0	0	0	0
WT111(DD045F3F1DEA)	3.75	13108	2022-11-28 15:43:01.717	0.033	0.411	0.936	0.549	0.122	0	23.5	-1.879	-31.075	0	0	0	0	0	0	0
WT111(DD045F3F1DEA)	3.75	13108	2022-11-28 15:43:01.717	0.033	0.411	0.936	0.549	0.122	0	23.505	-1.879	-31.08	0	0	0	0	0	0	0
WT111(DD045F3F1DEA)	3.75	13108	2022-11-28 15:43:01.717	0.033	0.411	0.936	0.549	0.122	0	23.505	-1.879	-31.08	0	0	0	0	0	0	0
WT111(DD045F3F1DEA)	3.75	13108	2022-11-28 15:43:01.717	0.035	0.403	0.926	0.183	0	0	23.505	-1.879	-31.08	0	0	0	0	0	0	0
WT111(DD045F3F1DEA)	3.75	13108	2022-11-28 15:43:01.717	0.035	0.403	0.926	0.183	0	0	23.511	-1.879	-31.08	0	0	0	0	0	0	0
WT111(DD045F3F1DEA)	3.75	13108	2022-11-28 15:43:01.748	0.035	0.403	0.926	0.183	0	0	23.511	-1.879	-31.08	0	0	0	0	0	0	0
WT111(DD045F3F1DEA)	3.75	13108	2022-11-28 15:43:01.748	0.035	0.403	0.926	0.183	0	0	23.511	-1.879	-31.08	0	0	0	0	0	0	0
WT111(DD045F3F1DEA)	3.75	13108	2022-11-28 15:43:01.748	0.033	0.396	0.926	-0.305	0	0	23.511	-1.879	-31.08	0	0	0	0	0	0	0
WT111(DD045F3F1DEA)	3.75	13108	2022-11-28 15:43:01.748	0.033	0.396	0.926	-0.305	0	0	23.511	-1.879	-31.08	0	0	0	0	0	0	0
WT111(DD045F3F1DEA)	3.75	13108	2022-11-28 15:43:01.748	0.033	0.396	0.926	-0.305	0	0	23.505	-1.879	-31.08	0	0	0	0	0	0	0
WT111(DD045F3F1DEA)	3.75	13108	2022-11-28 15:43:01.748	0.033	0.396	0.926	-0.305	0	0	23.505	-1.879	-31.08	0	0	0	0	0	0	0
WT111(DD045F3F1DEA)	3.75	13108	2022-11-28 15:43:01.748	0.032	0.424	0.935	-0.061	0.061	0	23.505	-1.879	-31.08	0	0	0	0	0	0	0
WT111(DD045F3F1DEA)	3.75	13108	2022-11-28 15:43:01.748	0.032	0.424	0.935	-0.061	0.061	0	23.505	-1.879	-31.08	0	0	0	0	0	0	0
WT111(DD045F3F1DEA)	3.75	13108	2022-11-28 15:43:01.780	0.032	0.424	0.935	-0.061	0.061	0	23.505	-1.879	-31.08	0	0	0	0	0	0	0
WT111(DD045F3F1DEA)	3.75	13108	2022-11-28 15:43:01.780	0.032	0.424	0.935	-0.061	0.061	0	23.505	-1.879	-31.08	0	0	0	0	0	0	0
WT111(DD045F3F1DEA)	3.75	13108	2022-11-28 15:43:01.780	0.035	0.395	0.926	0.061	0.061	0	23.505	-1.879	-31.08	0	0	0	0	0	0	0
WT111(DD045F3F1DEA)	3.75	13108	2022-11-28 15:43:01.780	0.035	0.395	0.926	0.061	0.061	0	23.505	-1.873	-31.08	0	0	0	0	0	0	0
WT111(DD045F3F1DEA)	3.75	13108	2022-11-28 15:43:01.780	0.035	0.395	0.926	0.061	0.061	0	23.505	-1.873	-31.08	0	0	0	0	0	0	0
WT111(DD045F3F1DEA)	3.75	13108	2022-11-28 15:43:01.780	0.035	0.395	0.926	0.061	0.061	0	23.505	-1.873	-31.08	0	0	0	0	0	0	0
WT111(DD045F3F1DEA)	3.75	13108	2022-11-28 15:43:01.780	0.033	0.406	0.933	0	0	0	23.505	-1.873	-31.08	0	0	0	0	0	0	0
WT111(DD045F3F1DEA)	3.75	13108	2022-11-28 15:43:01.780	0.033	0.406	0.933	0	0	0	23.505	-1.873	-31.08	0	0	0	0	0	0	0
WT111(DD045F3F1DEA)	3.75	13108	2022-11-28 15:43:01.873	0.033	0.406	0.933	0	0	0	23.505	-1.873	-31.086	0	0	0	0	0	0	0
WT111(DD045F3F1DEA)	3.75	13108	2022-11-28 15:43:01.873	0.033	0.406	0.933	0	0	0	23.505	-1.873	-31.086	0	0	0	0	0	0	0
WT111(DD045F3F1DEA)	3.75	13108	2022-11-28 15:43:01.873	0.031	0.41	0.906	0.061	-0.061	0	23.511	-1.879	-31.086	0	0	0	0	0	0	0
WT111(DD045F3F1DEA)	3.75	13108	2022-11-28 15:43:01.873	0.031	0.41	0.906	0.061	-0.061	0	23.511	-1.879	-31.086	0	0	0	0	0	0	0
WT111(DD045F3F1DEA)	3.75	13108	2022-11-28 15:43:01.873	0.031	0.41	0.906	0.061	-0.061	0	23.511	-1.879	-31.086	0	0	0	0	0	0	0
WT111(DD045F3F1DEA)	3.75	13108	2022-11-28 15:43:01.873	0.031	0.41	0.906	0.061	-0.061	0	23.511	-1.879	-31.086	0	0	0	0	0	0	0
WT111(DD045F3F1DEA)	3.75	13108	2022-11-28 15:43:01.873	0.034	0.397	0.951	-0.549	0	0	23.511	-1.879	-31.086	0	0	0	0	0	0	0
WT111(DD045F3F1DEA)	3.75	13108	2022-11-28 15:43:01.873	0.034	0.397	0.951	-0.549	0	0	23.505	-1.879	-31.086	0	0	0	0	0	0	0
WT111(DD045F3F1DEA)	3.75	13108	2022-11-28 15:43:01.905	0.034	0.397	0.951	-0.549	0	0	23.505	-1.879	-31.086	0	0	0	0	0	0	0
WT111(DD045F3F1DEA)	3.75	13108	2022-11-28 15:43:01.905	0.035	0.402	0.926	0.793	-0.061	0	23.505	-1.879	-31.086	0	0	0	0	0	0	0
WT111(DD045F3F1DEA)	3.75	13108	2022-11-28 15:43:01.905	0.035	0.402	0.926	0.793	-0.061	0	23.511	-1.879	-31.086	0	0	0	0	0	0	0
WT111(DD045F3F1DEA)	3.75	13108	2022-11-28 15:43:01.905	0.035	0.402	0.926	0.793	-0.061	0	23.516	-1.879	-31.086	0	0	0	0	0	0	0
WT111(DD045F3F1DEA)	3.75	13108	2022-11-28 15:43:01.905	0.035	0.402	0.926	0.793	-0.061	0	23.522	-1.879	-31.086	0	0	0	0	0	0	0
WT111(DD045F3F1DEA)	3.75	13108	2022-11-28 15:43:01.905	0.033	0.41	0.929	-0.732	0	0	23.516	-1.879	-31.086	0	0	0	0	0	0	0
WT111(DD045F3F1DEA)	3.75	13108	2022-11-28 15:43:01.905	0.033	0.41	0.929	-0.732	0	0	23.511	-1.879	-31.091	0	0	0	0	0	0	0
WT111(DD045F3F1DEA)	3.75	13108	2022-11-28 15:43:01.905	0.033	0.41	0.929	-0.732	0	0	23.511	-1.879	-31.091	0	0	0	0	0	0	0
WT111(DD045F3F1DEA)	3.75	13108	2022-11-28 15:43:01.936	0.033	0.41	0.929	-0.732	0	0	23.505	-1.879	-31.091	0	0	0	0	0	0	0
WT111(DD045F3F1DEA)	3.75	13108	2022-11-28 15:43:01.936	0.035	0.425	0.869	0.671	0.061	0	23.511	-1.879	-31.091	0	0	0	0	0	0	0
WT111(DD045F3F1DEA)	3.75	13108	2022-11-28 15:43:01.936	0.035	0.425	0.869	0.671	0.061	0	23.511	-1.879	-31.091	0	0	0	0	0	0	0
WT111(DD045F3F1DEA)	3.75	13108	2022-11-28 15:43:01.936	0.035	0.425	0.869	0.671	0.061	0	23.516	-1.879	-31.091	0	0	0	0	0	0	0
WT111(DD045F3F1DEA)	3.75	13108	2022-11-28 15:43:01.936	0.035	0.425	0.869	0.671	0.061	0	23.522	-1.879	-31.091	0	0	0	0	0	0	0
WT111(DD045F3F1DEA)	3.75	13108	2022-11-28 15:43:01.936	0.034	0.372	1.052	-1.587	-0.732	0	23.516	-1.879	-31.091	0	0	0	0	0	0	0
WT111(DD045F3F1DEA)	3.75	13108	2022-11-28 15:43:01.936	0.034	0.372	1.052	-1.587	-0.732	0	23.505	-1.884	-31.097	0	0	0	0	0	0	0
WT111(DD045F3F1DEA)	3.75	13108	2022-11-28 15:43:01.936	0.034	0.372	1.052	-1.587	-0.732	0	23.5	-1.89	-31.102	0	0	0	0	0	0	0
WT111(DD045F3F1DEA)	3.75	13108	2022-11-28 15:43:01.967	0.034	0.372	1.052	-1.587	-0.732	0	23.489	-1.89	-31.108	0	0	0	0	0	0	0
WT111(DD045F3F1DEA)	3.75	13108	2022-11-28 15:43:01.967	0.032	0.415	0.878	1.648	0.61	-0.305	23.5	-1.89	-31.113	0	0	0	0	0	0	0
WT111(DD045F3F1DEA)	3.75	13108	2022-11-28 15:43:01.967	0.032	0.415	0.878	1.648	0.61	-0.305	23.505	-1.884	-31.119	0	0	0	0	0	0	0
WT111(DD045F3F1DEA)	3.75	13108	2022-11-28 15:43:01.967	0.032	0.415	0.878	1.648	0.61	-0.305	23.511	-1.879	-31.124	0	0	0	0	0	0	0
WT111(DD045F3F1DEA)	3.75	13108	2022-11-28 15:43:01.967	0.032	0.415	0.878	1.648	0.61	-0.305	23.522	-1.879	-31.124	0	0	0	0	0	0	0
WT111(DD045F3F1DEA)	3.75	13108	2022-11-28 15:43:01.967	0.035	0.414	0.927	-0.183	-0.122	0.183	23.522	-1.879	-31.13	0	0	0	0	0	0	0
WT111(DD045F3F1DEA)	3.75	13108	2022-11-28 15:43:01.967	0.035	0.414	0.927	-0.183	-0.122	0.183	23.522	-1.879	-31.13	0	0	0	0	0	0	0
WT111(DD045F3F1DEA)	3.75	13108	2022-11-28 15:43:01.967	0.035	0.414	0.927	-0.183	-0.122	0.183	23.516	-1.879	-31.135	0	0	0	0	0	0	0
WT111(DD045F3F1DEA)	3.75	13108	2022-11-28 15:43:01.998	0.035	0.414	0.927	-0.183	-0.122	0.183	23.516	-1.884	-31.135	0	0	0	0	0	0	0
WT111(DD045F3F1DEA)	3.75	13108	2022-11-28 15:43:01.998	0.033	0.362	0.911	-0.793	0	0	23.516	-1.884	-31.135	0	0	0	0	0	0	0
WT111(DD045F3F1DEA)	3.75	13108	2022-11-28 15:43:01.998	0.033	0.362	0.911	-0.793	0	0	23.511	-1.884	-31.141	0	0	0	0	0	0	0
WT111(DD045F3F1DEA)	3.75	13108	2022-11-28 15:43:01.998	0.033	0.362	0.911	-0.793	0	0	23.505	-1.884	-31.146	0	0	0	0	0	0	0
WT111(DD045F3F1DEA)	3.75	13108	2022-11-28 15:43:01.998	0.033	0.362	0.911	-0.793	0	0	23.5	-1.884	-31.146	0	0	0	0	0	0	0
WT111(DD045F3F1DEA)	3.75	13108	2022-11-28 15:43:01.998	0.034	0.461	0.948	0.305	0	0	23.5	-1.884	-31.152	0	0	0	0	0	0	0
WT111(DD045F3F1DEA)	3.75	13108	2022-11-28 15:43:01.998	0.034	0.461	0.948	0.305	0	0	23.505	-1.884	-31.152	0	0	0	0	0	0	0
WT111(DD045F3F1DEA)	3.75	13108	2022-11-28 15:43:01.998	0.034	0.461	0.948	0.305	0	0	23.505	-1.884	-31.157	0	0	0	0	0	0	0
WT111(DD045F3F1DEA)	3.75	13108	2022-11-28 15:43:02.029	0.034	0.461	0.948	0.305	0	0	23.505	-1.884	-31.157	0	0	0	0	0	0	0
WT111(DD045F3F1DEA)	3.75	13108	2022-11-28 15:43:02.029	0.034	0.369	0.92	-0.122	0	0	23.505	-1.884	-31.157	0	0	0	0	0	0	0
WT111(DD045F3F1DEA)	3.75	13108	2022-11-28 15:43:02.029	0.034	0.369	0.92	-0.122	0	0	23.505	-1.884	-31.163	0	0	0	0	0	0	0
WT111(DD045F3F1DEA)	3.75	13108	2022-11-28 15:43:02.029	0.034	0.369	0.92	-0.122	0	0	23.505	-1.884	-31.163	0	0	0	0	0	0	0
WT111(DD045F3F1DEA)	3.75	13108	2022-11-28 15:43:02.029	0.034	0.369	0.92	-0.122	0	0	23.505	-1.884	-31.168	0	0	0	0	0	0	0
WT111(DD045F3F1DEA)	3.75	13108	2022-11-28 15:43:02.029	0.031	0.408	0.926	0.305	0	0.061	23.505	-1.884	-31.168	0	0	0	0	0	0	0
WT111(DD045F3F1DEA)	3.75	13108	2022-11-28 15:43:02.029	0.031	0.408	0.926	0.305	0	0.061	23.511	-1.884	-31.168	0	0	0	0	0	0	0
WT111(DD045F3F1DEA)	3.75	13108	2022-11-28 15:43:02.029	0.031	0.408	0.926	0.305	0	0.061	23.511	-1.884	-31.174	0	0	0	0	0	0	0
WT111(DD045F3F1DEA)	3.75	13108	2022-11-28 15:43:02.077	0.031	0.408	0.926	0.305	0	0.061	23.511	-1.884	-31.174	0	0	0	0	0	0	0
WT111(DD045F3F1DEA)	3.75	13108	2022-11-28 15:43:02.092	0.034	0.415	0.929	-0.732	0	0	23.505	-1.884	-31.174	0	0	0	0	0	0	0
WT111(DD045F3F1DEA)	3.75	13108	2022-11-28 15:43:02.092	0.034	0.415	0.929	-0.732	0	0	23.505	-1.884	-31.179	0	0	0	0	0	0	0
WT111(DD045F3F1DEA)	3.75	13108	2022-11-28 15:43:02.092	0.034	0.415	0.929	-0.732	0	0	23.5	-1.884	-31.179	0	0	0	0	0	0	0
WT111(DD045F3F1DEA)	3.75	13108	2022-11-28 15:43:02.092	0.034	0.415	0.929	-0.732	0	0	23.5	-1.884	-31.179	0	0	0	0	0	0	0
WT111(DD045F3F1DEA)	3.75	13108	2022-11-28 15:43:02.092	0.033	0.386	0.926	0.122	0	0	23.5	-1.884	-31.185	0	0	0	0	0	0	0
WT111(DD045F3F1DEA)	3.75	13108	2022-11-28 15:43:02.092	0.033	0.386	0.926	0.122	0	0	23.5	-1.884	-31.185	0	0	0	0	0	0	0
WT111(DD045F3F1DEA)	3.75	13108	2022-11-28 15:43:02.092	0.033	0.386	0.926	0.122	0	0	23.5	-1.884	-31.185	0	0	0	0	0	0	0
WT111(DD045F3F1DEA)	3.75	13108	2022-11-28 15:43:02.108	0.033	0.386	0.926	0.122	0	0	23.5	-1.884	-31.19	0	0	0	0	0	0	0
WT111(DD045F3F1DEA)	3.75	13108	2022-11-28 15:43:02.108	0.035	0.432	0.937	0.183	0	0	23.5	-1.884	-31.19	0	0	0	0	0	0	0
WT111(DD045F3F1DEA)	3.75	13108	2022-11-28 15:43:02.108	0.035	0.432	0.937	0.183	0	0	23.5	-1.884	-31.19	0	0	0	0	0	0	0
WT111(DD045F3F1DEA)	3.75	13108	2022-11-28 15:43:02.108	0.035	0.432	0.937	0.183	0	0	23.5	-1.884	-31.196	0	0	0	0	0	0	0
WT111(DD045F3F1DEA)	3.75	13108	2022-11-28 15:43:02.108	0.035	0.432	0.937	0.183	0	0	23.505	-1.884	-31.196	0	0	0	0	0	0	0
WT111(DD045F3F1DEA)	3.75	13108	2022-11-28 15:43:02.108	0.035	0.383	0.931	0.122	0.061	0	23.505	-1.884	-31.201	0	0	0	0	0	0	0
WT111(DD045F3F1DEA)	3.75	13108	2022-11-28 15:43:02.108	0.035	0.383	0.931	0.122	0.061	0	23.505	-1.884	-31.201	0	0	0	0	0	0	0
WT111(DD045F3F1DEA)	3.75	13108	2022-11-28 15:43:02.108	0.035	0.383	0.931	0.122	0.061	0	23.505	-1.884	-31.201	0	0	0	0	0	0	0
WT111(DD045F3F1DEA)	3.75	13108	2022-11-28 15:43:02.139	0.035	0.383	0.931	0.122	0.061	0	23.505	-1.884	-31.207	0	0	0	0	0	0	0
WT111(DD045F3F1DEA)	3.75	13108	2022-11-28 15:43:02.139	0.032	0.423	0.925	0.122	-0.061	0	23.505	-1.884	-31.207	0	0	0	0	0	0	0
WT111(DD045F3F1DEA)	3.75	13108	2022-11-28 15:43:02.139	0.032	0.423	0.925	0.122	-0.061	0	23.505	-1.884	-31.207	0	0	0	0	0	0	0
WT111(DD045F3F1DEA)	3.75	13108	2022-11-28 15:43:02.139	0.032	0.423	0.925	0.122	-0.061	0	23.511	-1.884	-31.207	0	0	0	0	0	0	0
WT111(DD045F3F1DEA)	3.75	13108	2022-11-28 15:43:02.139	0.032	0.423	0.925	0.122	-0.061	0	23.511	-1.884	-31.212	0	0	0	0	0	0	0
WT111(DD045F3F1DEA)	3.75	13108	2022-11-28 15:43:02.139	0.033	0.384	0.919	-0.671	0	0	23.505	-1.884	-31.212	0	0	0	0	0	0	0
WT111(DD045F3F1DEA)	3.75	13108	2022-11-28 15:43:02.139	0.033	0.384	0.919	-0.671	0	0	23.505	-1.884	-31.212	0	0	0	0	0	0	0
WT111(DD045F3F1DEA)	3.75	13108	2022-11-28 15:43:02.139	0.033	0.384	0.919	-0.671	0	0	23.5	-1.884	-31.218	0	0	0	0	0	0	0
WT111(DD045F3F1DEA)	3.75	13108	2022-11-28 15:43:02.202	0.033	0.384	0.919	-0.671	0	0	23.494	-1.884	-31.218	0	0	0	0	0	0	0
WT111(DD045F3F1DEA)	3.75	13108	2022-11-28 15:43:02.202	0.035	0.419	0.935	0.61	0	0	23.5	-1.884	-31.218	0	0	0	0	0	0	0
WT111(DD045F3F1DEA)	3.75	13108	2022-11-28 15:43:02.202	0.035	0.419	0.935	0.61	0	0	23.505	-1.884	-31.218	0	0	0	0	0	0	0
WT111(DD045F3F1DEA)	3.75	13108	2022-11-28 15:43:02.202	0.035	0.419	0.935	0.61	0	0	23.505	-1.884	-31.223	0	0	0	0	0	0	0
WT111(DD045F3F1DEA)	3.75	13108	2022-11-28 15:43:02.202	0.035	0.419	0.935	0.61	0	0	23.511	-1.884	-31.223	0	0	0	0	0	0	0
WT111(DD045F3F1DEA)	3.75	13108	2022-11-28 15:43:02.202	0.033	0.399	0.931	-0.488	0	0	23.505	-1.884	-31.223	0	0	0	0	0	0	0
WT111(DD045F3F1DEA)	3.75	13108	2022-11-28 15:43:02.202	0.033	0.399	0.931	-0.488	0	0	23.505	-1.884	-31.229	0	0	0	0	0	0	0
WT111(DD045F3F1DEA)	3.75	13108	2022-11-28 15:43:02.202	0.033	0.399	0.931	-0.488	0	0	23.5	-1.884	-31.229	0	0	0	0	0	0	0
WT111(DD045F3F1DEA)	3.75	13108	2022-11-28 15:43:02.233	0.033	0.399	0.931	-0.488	0	0	23.5	-1.884	-31.229	0	0	0	0	0	0	0
WT111(DD045F3F1DEA)	3.75	13108	2022-11-28 15:43:02.233	0.032	0.397	0.919	0.183	0.061	0	23.5	-1.884	-31.229	0	0	0	0	0	0	0
WT111(DD045F3F1DEA)	3.75	13108	2022-11-28 15:43:02.233	0.032	0.397	0.919	0.183	0.061	0	23.5	-1.884	-31.234	0	0	0	0	0	0	0
WT111(DD045F3F1DEA)	3.75	13108	2022-11-28 15:43:02.233	0.032	0.397	0.919	0.183	0.061	0	23.505	-1.884	-31.234	0	0	0	0	0	0	0
WT111(DD045F3F1DEA)	3.75	13108	2022-11-28 15:43:02.233	0.032	0.397	0.919	0.183	0.061	0	23.505	-1.884	-31.234	0	0	0	0	0	0	0
WT111(DD045F3F1DEA)	3.75	13108	2022-11-28 15:43:02.233	0.034	0.418	0.937	-0.305	0	0	23.5	-1.884	-31.234	0	0	0	0	0	0	0
WT111(DD045F3F1DEA)	3.75	13108	2022-11-28 15:43:02.233	0.034	0.418	0.937	-0.305	0	0	23.5	-1.884	-31.24	0	0	0	0	0	0	0
WT111(DD045F3F1DEA)	3.75	13108	2022-11-28 15:43:02.233	0.034	0.418	0.937	-0.305	0	0	23.5	-1.884	-31.24	0	0	0	0	0	0	0
WT111(DD045F3F1DEA)	3.75	13108	2022-11-28 15:43:02.264	0.034	0.418	0.937	-0.305	0	0	23.5	-1.884	-31.24	0	0	0	0	0	0	0
WT111(DD045F3F1DEA)	3.75	13108	2022-11-28 15:43:02.264	0.032	0.379	0.916	0.122	0	0	23.5	-1.884	-31.24	0	0	0	0	0	0	0
WT111(DD045F3F1DEA)	3.75	13108	2022-11-28 15:43:02.264	0.032	0.379	0.916	0.122	0	0	23.5	-1.884	-31.24	0	0	0	0	0	0	0
WT111(DD045F3F1DEA)	3.75	13108	2022-11-28 15:43:02.264	0.032	0.379	0.916	0.122	0	0	23.5	-1.884	-31.245	0	0	0	0	0	0	0
WT111(DD045F3F1DEA)	3.75	13108	2022-11-28 15:43:02.264	0.032	0.379	0.916	0.122	0	0	23.5	-1.884	-31.245	0	0	0	0	0	0	0
WT111(DD045F3F1DEA)	3.75	13108	2022-11-28 15:43:02.264	0.035	0.418	0.935	-0.061	0	0	23.5	-1.884	-31.245	0	0	0	0	0	0	0
WT111(DD045F3F1DEA)	3.75	13108	2022-11-28 15:43:02.264	0.035	0.418	0.935	-0.061	0	0	23.5	-1.884	-31.251	0	0	0	0	0	0	0
WT111(DD045F3F1DEA)	3.75	13108	2022-11-28 15:43:02.264	0.035	0.418	0.935	-0.061	0	0	23.5	-1.884	-31.251	0	0	0	0	0	0	0
WT111(DD045F3F1DEA)	3.75	13108	2022-11-28 15:43:02.358	0.035	0.418	0.935	-0.061	0	0	23.5	-1.884	-31.251	0	0	0	0	0	0	0
WT111(DD045F3F1DEA)	3.75	13108	2022-11-28 15:43:02.358	0.035	0.403	0.934	0.122	0	0	23.5	-1.884	-31.251	0	0	0	0	0	0	0
WT111(DD045F3F1DEA)	3.75	13108	2022-11-28 15:43:02.358	0.035	0.403	0.934	0.122	0	0	23.5	-1.884	-31.251	0	0	0	0	0	0	0
WT111(DD045F3F1DEA)	3.75	13108	2022-11-28 15:43:02.358	0.035	0.403	0.934	0.122	0	0	23.5	-1.884	-31.256	0	0	0	0	0	0	0
WT111(DD045F3F1DEA)	3.75	13108	2022-11-28 15:43:02.358	0.035	0.403	0.934	0.122	0	0	23.5	-1.884	-31.256	0	0	0	0	0	0	0
WT111(DD045F3F1DEA)	3.75	13108	2022-11-28 15:43:02.358	0.03	0.402	0.921	0	0	0	23.5	-1.884	-31.256	0	0	0	0	0	0	0
WT111(DD045F3F1DEA)	3.75	13108	2022-11-28 15:43:02.358	0.03	0.402	0.921	0	0	0	23.5	-1.884	-31.256	0	0	0	0	0	0	0
WT111(DD045F3F1DEA)	3.75	13108	2022-11-28 15:43:02.358	0.03	0.402	0.921	0	0	0	23.5	-1.884	-31.256	0	0	0	0	0	0	0
WT111(DD045F3F1DEA)	3.75	13108	2022-11-28 15:43:02.389	0.03	0.402	0.921	0	0	0	23.5	-1.884	-31.262	0	0	0	0	0	0	0
WT111(DD045F3F1DEA)	3.75	13108	2022-11-28 15:43:02.389	0.035	0.414	0.938	-0.244	0	0	23.5	-1.884	-31.262	0	0	0	0	0	0	0
WT111(DD045F3F1DEA)	3.75	13108	2022-11-28 15:43:02.389	0.035	0.414	0.938	-0.244	0	0	23.5	-1.884	-31.262	0	0	0	0	0	0	0
WT111(DD045F3F1DEA)	3.75	13108	2022-11-28 15:43:02.389	0.035	0.414	0.938	-0.244	0	0	23.5	-1.884	-31.262	0	0	0	0	0	0	0
WT111(DD045F3F1DEA)	3.75	13108	2022-11-28 15:43:02.389	0.036	0.398	0.931	0.427	0.061	0	23.5	-1.884	-31.262	0	0	0	0	0	0	0
WT111(DD045F3F1DEA)	3.75	13108	2022-11-28 15:43:02.389	0.036	0.398	0.931	0.427	0.061	0	23.505	-1.884	-31.262	0	0	0	0	0	0	0
WT111(DD045F3F1DEA)	3.75	13108	2022-11-28 15:43:02.389	0.036	0.398	0.931	0.427	0.061	0	23.505	-1.884	-31.262	0	0	0	0	0	0	0
WT111(DD045F3F1DEA)	3.75	13108	2022-11-28 15:43:02.389	0.036	0.398	0.931	0.427	0.061	0	23.505	-1.884	-31.267	0	0	0	0	0	0	0
WT111(DD045F3F1DEA)	3.75	13108	2022-11-28 15:43:02.389	0.032	0.398	0.922	-0.549	0	0	23.505	-1.884	-31.267	0	0	0	0	0	0	0
WT111(DD045F3F1DEA)	3.75	13108	2022-11-28 15:43:02.389	0.032	0.398	0.922	-0.549	0	0	23.5	-1.884	-31.267	0	0	0	0	0	0	0
WT111(DD045F3F1DEA)	3.75	13108	2022-11-28 15:43:02.389	0.032	0.398	0.922	-0.549	0	0	23.5	-1.884	-31.267	0	0	0	0	0	0	0
WT111(DD045F3F1DEA)	3.75	13108	2022-11-28 15:43:02.389	0.032	0.398	0.922	-0.549	0	0	23.494	-1.884	-31.267	0	0	0	0	0	0	0
WT111(DD045F3F1DEA)	3.75	13108	2022-11-28 15:43:02.389	0.032	0.411	0.938	-0.183	0	0	23.494	-1.884	-31.267	0	0	0	0	0	0	0
WT111(DD045F3F1DEA)	3.75	13108	2022-11-28 15:43:02.389	0.032	0.411	0.938	-0.183	0	0	23.494	-1.884	-31.267	0	0	0	0	0	0	0
WT111(DD045F3F1DEA)	3.75	13108	2022-11-28 15:43:02.389	0.032	0.411	0.938	-0.183	0	0	23.494	-1.884	-31.267	0	0	0	0	0	0	0
WT111(DD045F3F1DEA)	3.75	13108	2022-11-28 15:43:02.389	0.032	0.411	0.938	-0.183	0	0	23.494	-1.884	-31.267	0	0	0	0	0	0	0
WT111(DD045F3F1DEA)	3.75	13108	2022-11-28 15:43:02.436	0.036	0.404	0.926	0.488	0	0	23.494	-1.884	-31.267	0	0	0	0	0	0	0

## Sheet: 100cm
设备名称	电压	版本	片上时间	加速度X(g)	加速度Y(g)	加速度Z(g)	角速度X(°/s)	角速度Y(°/s)	角速度Z(°/s)	角度X(°)	角度Y(°)	角度Z(°)	磁场X	磁场Y	磁场Z	四元数0	四元数1	四元数2	四元数3	状态
WT111(DD045F3F1DEA)	3.73	13108	2022-11-28 15:32:36.819	0.034	0.379	0.928	0.061	0	0	23.467	-1.89	-29.773	0	0	0	0	0	0	0
WT111(DD045F3F1DEA)	3.73	13108	2022-11-28 15:32:36.819	0.034	0.379	0.928	0.061	0	0	23.467	-1.89	-29.773	0	0	0	0	0	0	0
WT111(DD045F3F1DEA)	3.73	13108	2022-11-28 15:32:36.850	0.034	0.427	0.935	0.183	0.061	0	23.467	-1.89	-29.773	0	0	0	0	0	0	0
WT111(DD045F3F1DEA)	3.73	13108	2022-11-28 15:32:36.850	0.034	0.427	0.935	0.183	0.061	0	23.467	-1.89	-29.773	0	0	0	0	0	0	0
WT111(DD045F3F1DEA)	3.73	13108	2022-11-28 15:32:36.850	0.034	0.427	0.935	0.183	0.061	0	23.467	-1.89	-29.773	0	0	0	0	0	0	0
WT111(DD045F3F1DEA)	3.73	13108	2022-11-28 15:32:36.850	0.034	0.427	0.935	0.183	0.061	0	23.472	-1.89	-29.773	0	0	0	0	0	0	0
WT111(DD045F3F1DEA)	3.73	13108	2022-11-28 15:32:36.850	0.033	0.392	0.924	-0.244	0	0	23.472	-1.89	-29.773	0	0	0	0	0	0	0
WT111(DD045F3F1DEA)	3.73	13108	2022-11-28 15:32:36.850	0.033	0.392	0.924	-0.244	0	0	23.467	-1.89	-29.767	0	0	0	0	0	0	0
WT111(DD045F3F1DEA)	3.73	13108	2022-11-28 15:32:36.850	0.033	0.392	0.924	-0.244	0	0	23.467	-1.89	-29.767	0	0	0	0	0	0	0
WT111(DD045F3F1DEA)	3.73	13108	2022-11-28 15:32:36.850	0.033	0.392	0.924	-0.244	0	0	23.467	-1.89	-29.767	0	0	0	0	0	0	0
WT111(DD045F3F1DEA)	3.73	13108	2022-11-28 15:32:36.881	0.033	0.406	0.925	0	0	0	23.467	-1.89	-29.767	0	0	0	0	0	0	0
WT111(DD045F3F1DEA)	3.73	13108	2022-11-28 15:32:36.881	0.033	0.406	0.925	0	0	0	23.467	-1.89	-29.767	0	0	0	0	0	0	0
WT111(DD045F3F1DEA)	3.73	13108	2022-11-28 15:32:36.881	0.033	0.406	0.925	0	0	0	23.467	-1.89	-29.767	0	0	0	0	0	0	0
WT111(DD045F3F1DEA)	3.73	13108	2022-11-28 15:32:36.881	0.033	0.406	0.925	0	0	0	23.467	-1.89	-29.767	0	0	0	0	0	0	0
WT111(DD045F3F1DEA)	3.73	13108	2022-11-28 15:32:36.881	0.035	0.403	0.932	-0.183	0	0	23.467	-1.89	-29.767	0	0	0	0	0	0	0
WT111(DD045F3F1DEA)	3.73	13108	2022-11-28 15:32:36.881	0.035	0.403	0.932	-0.183	0	0	23.467	-1.89	-29.767	0	0	0	0	0	0	0
WT111(DD045F3F1DEA)	3.73	13108	2022-11-28 15:32:36.881	0.035	0.403	0.932	-0.183	0	0	23.467	-1.89	-29.767	0	0	0	0	0	0	0
WT111(DD045F3F1DEA)	3.73	13108	2022-11-28 15:32:36.881	0.035	0.403	0.932	-0.183	0	0	23.467	-1.89	-29.762	0	0	0	0	0	0	0
WT111(DD045F3F1DEA)	3.73	13108	2022-11-28 15:32:36.913	0.032	0.405	0.93	0.427	0.061	0	23.467	-1.89	-29.762	0	0	0	0	0	0	0
WT111(DD045F3F1DEA)	3.73	13108	2022-11-28 15:32:36.913	0.032	0.405	0.93	0.427	0.061	0	23.467	-1.89	-29.762	0	0	0	0	0	0	0
WT111(DD045F3F1DEA)	3.73	13108	2022-11-28 15:32:36.913	0.032	0.405	0.93	0.427	0.061	0	23.472	-1.89	-29.762	0	0	0	0	0	0	0
WT111(DD045F3F1DEA)	3.73	13108	2022-11-28 15:32:36.913	0.032	0.405	0.93	0.427	0.061	0	23.472	-1.89	-29.762	0	0	0	0	0	0	0
WT111(DD045F3F1DEA)	3.73	13108	2022-11-28 15:32:36.913	0.034	0.403	0.925	-0.488	0	0	23.472	-1.89	-29.762	0	0	0	0	0	0	0
WT111(DD045F3F1DEA)	3.73	13108	2022-11-28 15:32:36.913	0.034	0.403	0.925	-0.488	0	0	23.467	-1.89	-29.762	0	0	0	0	0	0	0
WT111(DD045F3F1DEA)	3.73	13108	2022-11-28 15:32:36.913	0.034	0.403	0.925	-0.488	0	0	23.467	-1.89	-29.762	0	0	0	0	0	0	0
WT111(DD045F3F1DEA)	3.73	13108	2022-11-28 15:32:36.913	0.034	0.403	0.925	-0.488	0	0	23.461	-1.89	-29.762	0	0	0	0	0	0	0
WT111(DD045F3F1DEA)	3.73	13108	2022-11-28 15:32:36.975	0.033	0.398	0.922	0	0	0	23.467	-1.89	-29.756	0	0	0	0	0	0	0
WT111(DD045F3F1DEA)	3.73	13108	2022-11-28 15:32:36.975	0.033	0.398	0.922	0	0	0	23.467	-1.89	-29.756	0	0	0	0	0	0	0
WT111(DD045F3F1DEA)	3.73	13108	2022-11-28 15:32:36.975	0.033	0.398	0.922	0	0	0	23.467	-1.89	-29.756	0	0	0	0	0	0	0
WT111(DD045F3F1DEA)	3.73	13108	2022-11-28 15:32:36.975	0.033	0.398	0.922	0	0	0	23.467	-1.89	-29.756	0	0	0	0	0	0	0
WT111(DD045F3F1DEA)	3.73	13108	2022-11-28 15:32:36.975	0.032	0.408	0.925	0.122	0	0	23.467	-1.89	-29.756	0	0	0	0	0	0	0
WT111(DD045F3F1DEA)	3.73	13108	2022-11-28 15:32:36.975	0.032	0.408	0.925	0.122	0	0	23.467	-1.89	-29.756	0	0	0	0	0	0	0
WT111(DD045F3F1DEA)	3.73	13108	2022-11-28 15:32:36.975	0.032	0.408	0.925	0.122	0	0	23.467	-1.89	-29.756	0	0	0	0	0	0	0
WT111(DD045F3F1DEA)	3.73	13108	2022-11-28 15:32:36.975	0.032	0.408	0.925	0.122	0	0	23.467	-1.89	-29.756	0	0	0	0	0	0	0
WT111(DD045F3F1DEA)	3.73	13108	2022-11-28 15:32:37.006	0.035	0.403	0.936	-0.061	0	0	23.467	-1.89	-29.756	0	0	0	0	0	0	0
WT111(DD045F3F1DEA)	3.73	13108	2022-11-28 15:32:37.006	0.035	0.403	0.936	-0.061	0	0	23.467	-1.89	-29.756	0	0	0	0	0	0	0
WT111(DD045F3F1DEA)	3.73	13108	2022-11-28 15:32:37.006	0.035	0.403	0.936	-0.061	0	0	23.467	-1.89	-29.756	0	0	0	0	0	0	0
WT111(DD045F3F1DEA)	3.73	13108	2022-11-28 15:32:37.006	0.035	0.403	0.936	-0.061	0	0	23.467	-1.89	-29.751	0	0	0	0	0	0	0
WT111(DD045F3F1DEA)	3.73	13108	2022-11-28 15:32:37.006	0.035	0.398	0.931	0.366	0	0	23.467	-1.89	-29.751	0	0	0	0	0	0	0
WT111(DD045F3F1DEA)	3.73	13108	2022-11-28 15:32:37.006	0.035	0.398	0.931	0.366	0	0	23.472	-1.89	-29.751	0	0	0	0	0	0	0
WT111(DD045F3F1DEA)	3.73	13108	2022-11-28 15:32:37.006	0.035	0.398	0.931	0.366	0	0	23.472	-1.89	-29.751	0	0	0	0	0	0	0
WT111(DD045F3F1DEA)	3.73	13108	2022-11-28 15:32:37.006	0.035	0.398	0.931	0.366	0	0	23.472	-1.89	-29.751	0	0	0	0	0	0	0
WT111(DD045F3F1DEA)	3.73	13108	2022-11-28 15:32:37.038	0.032	0.412	0.928	-0.244	-0.061	0	23.472	-1.89	-29.751	0	0	0	0	0	0	0
WT111(DD045F3F1DEA)	3.73	13108	2022-11-28 15:32:37.038	0.032	0.412	0.928	-0.244	-0.061	0	23.472	-1.89	-29.751	0	0	0	0	0	0	0
WT111(DD045F3F1DEA)	3.73	13108	2022-11-28 15:32:37.038	0.032	0.412	0.928	-0.244	-0.061	0	23.472	-1.89	-29.751	0	0	0	0	0	0	0
WT111(DD045F3F1DEA)	3.73	13108	2022-11-28 15:32:37.038	0.032	0.412	0.928	-0.244	-0.061	0	23.467	-1.89	-29.751	0	0	0	0	0	0	0
WT111(DD045F3F1DEA)	3.73	13108	2022-11-28 15:32:37.038	0.036	0.393	0.926	0.061	0	0	23.472	-1.89	-29.751	0	0	0	0	0	0	0
WT111(DD045F3F1DEA)	3.73	13108	2022-11-28 15:32:37.038	0.036	0.393	0.926	0.061	0	0	23.472	-1.89	-29.751	0	0	0	0	0	0	0
WT111(DD045F3F1DEA)	3.73	13108	2022-11-28 15:32:37.038	0.036	0.393	0.926	0.061	0	0	23.472	-1.89	-29.751	0	0	0	0	0	0	0
WT111(DD045F3F1DEA)	3.73	13108	2022-11-28 15:32:37.038	0.036	0.393	0.926	0.061	0	0	23.472	-1.89	-29.745	0	0	0	0	0	0	0
WT111(DD045F3F1DEA)	3.73	13108	2022-11-28 15:32:37.100	0.031	0.426	0.935	0.122	0	0	23.472	-1.89	-29.745	0	0	0	0	0	0	0
WT111(DD045F3F1DEA)	3.73	13108	2022-11-28 15:32:37.100	0.031	0.426	0.935	0.122	0	0	23.472	-1.89	-29.745	0	0	0	0	0	0	0
WT111(DD045F3F1DEA)	3.73	13108	2022-11-28 15:32:37.100	0.031	0.426	0.935	0.122	0	0	23.472	-1.89	-29.745	0	0	0	0	0	0	0
WT111(DD045F3F1DEA)	3.73	13108	2022-11-28 15:32:37.100	0.031	0.426	0.935	0.122	0	0	23.472	-1.89	-29.745	0	0	0	0	0	0	0
WT111(DD045F3F1DEA)	3.73	13108	2022-11-28 15:32:37.100	0.033	0.389	0.923	-0.488	0	0	23.472	-1.89	-29.745	0	0	0	0	0	0	0
WT111(DD045F3F1DEA)	3.73	13108	2022-11-28 15:32:37.100	0.033	0.389	0.923	-0.488	0	0	23.472	-1.89	-29.745	0	0	0	0	0	0	0
WT111(DD045F3F1DEA)	3.73	13108	2022-11-28 15:32:37.100	0.033	0.389	0.923	-0.488	0	0	23.467	-1.89	-29.745	0	0	0	0	0	0	0
WT111(DD045F3F1DEA)	3.73	13108	2022-11-28 15:32:37.100	0.033	0.389	0.923	-0.488	0	0	23.467	-1.89	-29.745	0	0	0	0	0	0	0
WT111(DD045F3F1DEA)	3.73	13108	2022-11-28 15:32:37.115	0.036	0.412	0.934	0.244	0	0	23.467	-1.89	-29.745	0	0	0	0	0	0	0
WT111(DD045F3F1DEA)	3.73	13108	2022-11-28 15:32:37.115	0.036	0.412	0.934	0.244	0	0	23.467	-1.89	-29.745	0	0	0	0	0	0	0
WT111(DD045F3F1DEA)	3.73	13108	2022-11-28 15:32:37.115	0.036	0.412	0.934	0.244	0	0	23.467	-1.89	-29.74	0	0	0	0	0	0	0
WT111(DD045F3F1DEA)	3.73	13108	2022-11-28 15:32:37.115	0.036	0.412	0.934	0.244	0	0	23.472	-1.89	-29.74	0	0	0	0	0	0	0
WT111(DD045F3F1DEA)	3.73	13108	2022-11-28 15:32:37.115	0.033	0.404	0.93	0.061	0.061	0	23.472	-1.89	-29.74	0	0	0	0	0	0	0
WT111(DD045F3F1DEA)	3.73	13108	2022-11-28 15:32:37.115	0.033	0.404	0.93	0.061	0.061	0	23.472	-1.89	-29.74	0	0	0	0	0	0	0
WT111(DD045F3F1DEA)	3.73	13108	2022-11-28 15:32:37.115	0.033	0.404	0.93	0.061	0.061	0	23.472	-1.89	-29.74	0	0	0	0	0	0	0
WT111(DD045F3F1DEA)	3.73	13108	2022-11-28 15:32:37.115	0.033	0.404	0.93	0.061	0.061	0	23.472	-1.89	-29.74	0	0	0	0	0	0	0
WT111(DD045F3F1DEA)	3.73	13108	2022-11-28 15:32:37.147	0.034	0.403	0.931	0.061	0	0	23.472	-1.89	-29.74	0	0	0	0	0	0	0
WT111(DD045F3F1DEA)	3.73	13108	2022-11-28 15:32:37.147	0.034	0.403	0.931	0.061	0	0	23.472	-1.89	-29.74	0	0	0	0	0	0	0
WT111(DD045F3F1DEA)	3.73	13108	2022-11-28 15:32:37.147	0.034	0.403	0.931	0.061	0	0	23.472	-1.89	-29.74	0	0	0	0	0	0	0
WT111(DD045F3F1DEA)	3.73	13108	2022-11-28 15:32:37.147	0.034	0.403	0.931	0.061	0	0	23.472	-1.89	-29.74	0	0	0	0	0	0	0
WT111(DD045F3F1DEA)	3.73	13108	2022-11-28 15:32:37.147	0.032	0.403	0.922	-0.183	0	0	23.472	-1.89	-29.74	0	0	0	0	0	0	0
WT111(DD045F3F1DEA)	3.73	13108	2022-11-28 15:32:37.147	0.032	0.403	0.922	-0.183	0	0	23.472	-1.89	-29.734	0	0	0	0	0	0	0
WT111(DD045F3F1DEA)	3.73	13108	2022-11-28 15:32:37.147	0.032	0.403	0.922	-0.183	0	0	23.472	-1.89	-29.734	0	0	0	0	0	0	0
WT111(DD045F3F1DEA)	3.73	13108	2022-11-28 15:32:37.147	0.035	0.406	0.93	-0.366	0	0	23.472	-1.89	-29.734	0	0	0	0	0	0	0
WT111(DD045F3F1DEA)	3.73	13108	2022-11-28 15:32:37.303	0.035	0.406	0.93	-0.366	0	0	23.467	-1.89	-29.734	0	0	0	0	0	0	0
WT111(DD045F3F1DEA)	3.73	13108	2022-11-28 15:32:37.303	0.035	0.406	0.93	-0.366	0	0	23.467	-1.89	-29.734	0	0	0	0	0	0	0
WT111(DD045F3F1DEA)	3.73	13108	2022-11-28 15:32:37.303	0.035	0.406	0.93	-0.366	0	0	23.467	-1.89	-29.734	0	0	0	0	0	0	0
WT111(DD045F3F1DEA)	3.73	13108	2022-11-28 15:32:37.303	0.032	0.399	0.928	0.549	0.061	0	23.467	-1.89	-29.734	0	0	0	0	0	0	0
WT111(DD045F3F1DEA)	3.73	13108	2022-11-28 15:32:37.303	0.032	0.399	0.928	0.549	0.061	0	23.472	-1.89	-29.734	0	0	0	0	0	0	0
WT111(DD045F3F1DEA)	3.73	13108	2022-11-28 15:32:37.303	0.032	0.399	0.928	0.549	0.061	0	23.472	-1.89	-29.734	0	0	0	0	0	0	0
WT111(DD045F3F1DEA)	3.73	13108	2022-11-28 15:32:37.303	0.032	0.399	0.928	0.549	0.061	0	23.478	-1.89	-29.734	0	0	0	0	0	0	0
WT111(DD045F3F1DEA)	3.73	13108	2022-11-28 15:32:37.303	0.035	0.406	0.927	-0.366	0	0	23.478	-1.89	-29.734	0	0	0	0	0	0	0
WT111(DD045F3F1DEA)	3.73	13108	2022-11-28 15:32:37.334	0.035	0.406	0.927	-0.366	0	0	23.472	-1.89	-29.729	0	0	0	0	0	0	0
WT111(DD045F3F1DEA)	3.73	13108	2022-11-28 15:32:37.334	0.035	0.406	0.927	-0.366	0	0	23.472	-1.89	-29.729	0	0	0	0	0	0	0
WT111(DD045F3F1DEA)	3.73	13108	2022-11-28 15:32:37.334	0.035	0.406	0.927	-0.366	0	0	23.472	-1.89	-29.729	0	0	0	0	0	0	0
WT111(DD045F3F1DEA)	3.73	13108	2022-11-28 15:32:37.334	0.034	0.412	0.938	0.488	0	0	23.472	-1.89	-29.729	0	0	0	0	0	0	0
WT111(DD045F3F1DEA)	3.73	13108	2022-11-28 15:32:37.334	0.034	0.412	0.938	0.488	0	0	23.478	-1.89	-29.729	0	0	0	0	0	0	0
WT111(DD045F3F1DEA)	3.73	13108	2022-11-28 15:32:37.334	0.034	0.412	0.938	0.488	0	0	23.478	-1.89	-29.729	0	0	0	0	0	0	0
WT111(DD045F3F1DEA)	3.73	13108	2022-11-28 15:32:37.334	0.034	0.412	0.938	0.488	0	0	23.483	-1.89	-29.729	0	0	0	0	0	0	0
WT111(DD045F3F1DEA)	3.73	13108	2022-11-28 15:32:37.334	0.035	0.394	0.923	-0.122	0	0	23.478	-1.89	-29.729	0	0	0	0	0	0	0
WT111(DD045F3F1DEA)	3.73	13108	2022-11-28 15:32:37.366	0.035	0.394	0.923	-0.122	0	0	23.478	-1.89	-29.729	0	0	0	0	0	0	0
WT111(DD045F3F1DEA)	3.73	13108	2022-11-28 15:32:37.366	0.035	0.394	0.923	-0.122	0	0	23.478	-1.89	-29.729	0	0	0	0	0	0	0
WT111(DD045F3F1DEA)	3.73	13108	2022-11-28 15:32:37.366	0.035	0.394	0.923	-0.122	0	0	23.478	-1.89	-29.729	0	0	0	0	0	0	0
WT111(DD045F3F1DEA)	3.73	13108	2022-11-28 15:32:37.366	0.032	0.397	0.926	-0.244	0	0	23.478	-1.89	-29.729	0	0	0	0	0	0	0
WT111(DD045F3F1DEA)	3.73	13108	2022-11-28 15:32:37.366	0.032	0.397	0.926	-0.244	0	0	23.478	-1.89	-29.724	0	0	0	0	0	0	0
WT111(DD045F3F1DEA)	3.73	13108	2022-11-28 15:32:37.366	0.032	0.397	0.926	-0.244	0	0	23.472	-1.89	-29.724	0	0	0	0	0	0	0
WT111(DD045F3F1DEA)	3.73	13108	2022-11-28 15:32:37.366	0.032	0.397	0.926	-0.244	0	0	23.472	-1.89	-29.724	0	0	0	0	0	0	0
WT111(DD045F3F1DEA)	3.73	13108	2022-11-28 15:32:37.366	0.026	0.447	0.828	-0.366	0	0	23.472	-1.89	-29.724	0	0	0	0	0	0	0
WT111(DD045F3F1DEA)	3.73	13108	2022-11-28 15:32:37.428	0.026	0.447	0.828	-0.366	0	0	23.472	-1.89	-29.724	0	0	0	0	0	0	0
WT111(DD045F3F1DEA)	3.73	13108	2022-11-28 15:32:37.428	0.026	0.447	0.828	-0.366	0	0	23.472	-1.89	-29.724	0	0	0	0	0	0	0
WT111(DD045F3F1DEA)	3.73	13108	2022-11-28 15:32:37.428	0.026	0.447	0.828	-0.366	0	0	23.472	-1.89	-29.724	0	0	0	0	0	0	0
WT111(DD045F3F1DEA)	3.73	13108	2022-11-28 15:32:37.428	0.044	0.347	1.081	-0.732	-0.732	0	23.472	-1.895	-29.724	0	0	0	0	0	0	0
WT111(DD045F3F1DEA)	3.73	13108	2022-11-28 15:32:37.428	0.044	0.347	1.081	-0.732	-0.732	0	23.467	-1.895	-29.724	0	0	0	0	0	0	0
WT111(DD045F3F1DEA)	3.73	13108	2022-11-28 15:32:37.428	0.044	0.347	1.081	-0.732	-0.732	0	23.461	-1.901	-29.729	0	0	0	0	0	0	0
WT111(DD045F3F1DEA)	3.73	13108	2022-11-28 15:32:37.428	0.044	0.347	1.081	-0.732	-0.732	0	23.456	-1.906	-29.729	0	0	0	0	0	0	0
WT111(DD045F3F1DEA)	3.73	13108	2022-11-28 15:32:37.428	0.028	0.396	0.874	2.075	0.427	0	23.467	-1.901	-29.734	0	0	0	0	0	0	0
WT111(DD045F3F1DEA)	3.73	13108	2022-11-28 15:32:37.459	0.028	0.396	0.874	2.075	0.427	0	23.478	-1.901	-29.74	0	0	0	0	0	0	0
WT111(DD045F3F1DEA)	3.73	13108	2022-11-28 15:32:37.459	0.028	0.396	0.874	2.075	0.427	0	23.483	-1.901	-29.745	0	0	0	0	0	0	0
WT111(DD045F3F1DEA)	3.73	13108	2022-11-28 15:32:37.459	0.028	0.396	0.874	2.075	0.427	0	23.494	-1.895	-29.751	0	0	0	0	0	0	0
WT111(DD045F3F1DEA)	3.73	13108	2022-11-28 15:32:37.459	0.037	0.454	0.949	-0.793	0	0	23.489	-1.895	-29.762	0	0	0	0	0	0	0
WT111(DD045F3F1DEA)	3.73	13108	2022-11-28 15:32:37.459	0.037	0.454	0.949	-0.793	0	0	23.483	-1.895	-29.767	0	0	0	0	0	0	0
WT111(DD045F3F1DEA)	3.73	13108	2022-11-28 15:32:37.459	0.037	0.454	0.949	-0.793	0	0	23.483	-1.895	-29.773	0	0	0	0	0	0	0
WT111(DD045F3F1DEA)	3.73	13108	2022-11-28 15:32:37.459	0.037	0.454	0.949	-0.793	0	0	23.478	-1.895	-29.778	0	0	0	0	0	0	0
WT111(DD045F3F1DEA)	3.73	13108	2022-11-28 15:32:37.459	0.033	0.359	0.91	0.793	0	0	23.483	-1.895	-29.784	0	0	0	0	0	0	0
WT111(DD045F3F1DEA)	3.73	13108	2022-11-28 15:32:37.506	0.033	0.359	0.91	0.793	0	0	23.489	-1.895	-29.795	0	0	0	0	0	0	0
WT111(DD045F3F1DEA)	3.73	13108	2022-11-28 15:32:37.506	0.033	0.359	0.91	0.793	0	0	23.489	-1.895	-29.8	0	0	0	0	0	0	0
WT111(DD045F3F1DEA)	3.73	13108	2022-11-28 15:32:37.506	0.033	0.359	0.91	0.793	0	0	23.494	-1.895	-29.806	0	0	0	0	0	0	0
WT111(DD045F3F1DEA)	3.73	13108	2022-11-28 15:32:37.506	0.036	0.41	0.927	-0.122	0	0	23.494	-1.895	-29.811	0	0	0	0	0	0	0
WT111(DD045F3F1DEA)	3.73	13108	2022-11-28 15:32:37.506	0.036	0.41	0.927	-0.122	0	0	23.489	-1.895	-29.822	0	0	0	0	0	0	0
WT111(DD045F3F1DEA)	3.73	13108	2022-11-28 15:32:37.506	0.036	0.41	0.927	-0.122	0	0	23.489	-1.895	-29.828	0	0	0	0	0	0	0
WT111(DD045F3F1DEA)	3.73	13108	2022-11-28 15:32:37.506	0.036	0.41	0.927	-0.122	0	0	23.489	-1.895	-29.833	0	0	0	0	0	0	0
WT111(DD045F3F1DEA)	3.73	13108	2022-11-28 15:32:37.506	0.035	0.419	0.933	-0.549	0	0	23.489	-1.895	-29.839	0	0	0	0	0	0	0
WT111(DD045F3F1DEA)	3.73	13108	2022-11-28 15:32:37.537	0.035	0.419	0.933	-0.549	0	0	23.483	-1.895	-29.844	0	0	0	0	0	0	0
WT111(DD045F3F1DEA)	3.73	13108	2022-11-28 15:32:37.537	0.035	0.419	0.933	-0.549	0	0	23.483	-1.895	-29.85	0	0	0	0	0	0	0
WT111(DD045F3F1DEA)	3.73	13108	2022-11-28 15:32:37.537	0.035	0.419	0.933	-0.549	0	0	23.478	-1.895	-29.855	0	0	0	0	0	0	0
WT111(DD045F3F1DEA)	3.73	13108	2022-11-28 15:32:37.537	0.031	0.397	0.928	0.244	0	0	23.478	-1.895	-29.861	0	0	0	0	0	0	0
WT111(DD045F3F1DEA)	3.73	13108	2022-11-28 15:32:37.537	0.031	0.397	0.928	0.244	0	0	23.483	-1.895	-29.866	0	0	0	0	0	0	0
WT111(DD045F3F1DEA)	3.73	13108	2022-11-28 15:32:37.537	0.031	0.397	0.928	0.244	0	0	23.483	-1.895	-29.872	0	0	0	0	0	0	0
WT111(DD045F3F1DEA)	3.73	13108	2022-11-28 15:32:37.537	0.031	0.397	0.928	0.244	0	0	23.483	-1.895	-29.877	0	0	0	0	0	0	0
WT111(DD045F3F1DEA)	3.73	13108	2022-11-28 15:32:37.537	0.035	0.411	0.931	0.183	0.061	0	23.483	-1.895	-29.883	0	0	0	0	0	0	0
WT111(DD045F3F1DEA)	3.73	13108	2022-11-28 15:32:37.569	0.035	0.411	0.931	0.183	0.061	0	23.483	-1.895	-29.888	0	0	0	0	0	0	0
WT111(DD045F3F1DEA)	3.73	13108	2022-11-28 15:32:37.569	0.035	0.411	0.931	0.183	0.061	0	23.489	-1.895	-29.894	0	0	0	0	0	0	0
WT111(DD045F3F1DEA)	3.73	13108	2022-11-28 15:32:37.569	0.035	0.411	0.931	0.183	0.061	0	23.489	-1.895	-29.899	0	0	0	0	0	0	0
WT111(DD045F3F1DEA)	3.73	13108	2022-11-28 15:32:37.569	0.033	0.413	0.928	-0.671	0	0	23.483	-1.895	-29.899	0	0	0	0	0	0	0
WT111(DD045F3F1DEA)	3.73	13108	2022-11-28 15:32:37.569	0.033	0.413	0.928	-0.671	0	0	23.483	-1.895	-29.905	0	0	0	0	0	0	0
WT111(DD045F3F1DEA)	3.73	13108	2022-11-28 15:32:37.569	0.033	0.413	0.928	-0.671	0	0	23.478	-1.895	-29.91	0	0	0	0	0	0	0
WT111(DD045F3F1DEA)	3.73	13108	2022-11-28 15:32:37.569	0.033	0.413	0.928	-0.671	0	0	23.472	-1.895	-29.916	0	0	0	0	0	0	0
WT111(DD045F3F1DEA)	3.73	13108	2022-11-28 15:32:37.569	0.034	0.389	0.926	0	0	0	23.478	-1.895	-29.921	0	0	0	0	0	0	0
WT111(DD045F3F1DEA)	3.73	13108	2022-11-28 15:32:37.600	0.034	0.389	0.926	0	0	0	23.478	-1.895	-29.927	0	0	0	0	0	0	0
WT111(DD045F3F1DEA)	3.73	13108	2022-11-28 15:32:37.600	0.034	0.389	0.926	0	0	0	23.478	-1.895	-29.932	0	0	0	0	0	0	0
WT111(DD045F3F1DEA)	3.73	13108	2022-11-28 15:32:37.600	0.034	0.389	0.926	0	0	0	23.478	-1.895	-29.938	0	0	0	0	0	0	0
WT111(DD045F3F1DEA)	3.73	13108	2022-11-28 15:32:37.600	0.035	0.424	0.935	0	0	0	23.478	-1.895	-29.943	0	0	0	0	0	0	0
WT111(DD045F3F1DEA)	3.73	13108	2022-11-28 15:32:37.600	0.035	0.424	0.935	0	0	0	23.478	-1.895	-29.949	0	0	0	0	0	0	0
WT111(DD045F3F1DEA)	3.73	13108	2022-11-28 15:32:37.600	0.035	0.424	0.935	0	0	0	23.478	-1.895	-29.954	0	0	0	0	0	0	0
WT111(DD045F3F1DEA)	3.73	13108	2022-11-28 15:32:37.600	0.035	0.424	0.935	0	0	0	23.478	-1.895	-29.96	0	0	0	0	0	0	0
WT111(DD045F3F1DEA)	3.73	13108	2022-11-28 15:32:37.600	0.033	0.386	0.922	0.061	0	0	23.478	-1.895	-29.965	0	0	0	0	0	0	0
WT111(DD045F3F1DEA)	3.73	13108	2022-11-28 15:32:37.631	0.033	0.386	0.922	0.061	0	0	23.478	-1.895	-29.971	0	0	0	0	0	0	0
WT111(DD045F3F1DEA)	3.73	13108	2022-11-28 15:32:37.631	0.033	0.386	0.922	0.061	0	0	23.478	-1.895	-29.976	0	0	0	0	0	0	0
WT111(DD045F3F1DEA)	3.73	13108	2022-11-28 15:32:37.631	0.033	0.386	0.922	0.061	0	0	23.478	-1.895	-29.982	0	0	0	0	0	0	0
WT111(DD045F3F1DEA)	3.73	13108	2022-11-28 15:32:37.631	0.032	0.414	0.936	0.061	0	0	23.478	-1.895	-29.982	0	0	0	0	0	0	0
WT111(DD045F3F1DEA)	3.73	13108	2022-11-28 15:32:37.631	0.032	0.414	0.936	0.061	0	0	23.478	-1.895	-29.987	0	0	0	0	0	0	0
WT111(DD045F3F1DEA)	3.73	13108	2022-11-28 15:32:37.631	0.032	0.414	0.936	0.061	0	0	23.478	-1.895	-29.993	0	0	0	0	0	0	0
WT111(DD045F3F1DEA)	3.73	13108	2022-11-28 15:32:37.631	0.032	0.414	0.936	0.061	0	0	23.478	-1.895	-29.998	0	0	0	0	0	0	0
WT111(DD045F3F1DEA)	3.73	13108	2022-11-28 15:32:37.631	0.034	0.397	0.922	0.122	0	0	23.478	-1.895	-30.004	0	0	0	0	0	0	0
WT111(DD045F3F1DEA)	3.73	13108	2022-11-28 15:32:37.694	0.034	0.397	0.922	0.122	0	0	23.483	-1.895	-30.009	0	0	0	0	0	0	0
WT111(DD045F3F1DEA)	3.73	13108	2022-11-28 15:32:37.694	0.034	0.397	0.922	0.122	0	0	23.483	-1.895	-30.015	0	0	0	0	0	0	0
WT111(DD045F3F1DEA)	3.73	13108	2022-11-28 15:32:37.694	0.034	0.397	0.922	0.122	0	0	23.483	-1.895	-30.02	0	0	0	0	0	0	0
WT111(DD045F3F1DEA)	3.73	13108	2022-11-28 15:32:37.694	0.035	0.398	0.928	0.122	0	0	23.483	-1.901	-30.026	0	0	0	0	0	0	0
WT111(DD045F3F1DEA)	3.73	13108	2022-11-28 15:32:37.694	0.035	0.398	0.928	0.122	0	0	23.483	-1.901	-30.026	0	0	0	0	0	0	0
WT111(DD045F3F1DEA)	3.73	13108	2022-11-28 15:32:37.694	0.035	0.398	0.928	0.122	0	0	23.483	-1.901	-30.031	0	0	0	0	0	0	0
WT111(DD045F3F1DEA)	3.73	13108	2022-11-28 15:32:37.694	0.035	0.398	0.928	0.122	0	0	23.483	-1.901	-30.037	0	0	0	0	0	0	0
WT111(DD045F3F1DEA)	3.73	13108	2022-11-28 15:32:37.694	0.033	0.416	0.932	-0.61	0	0	23.483	-1.901	-30.042	0	0	0	0	0	0	0
WT111(DD045F3F1DEA)	3.73	13108	2022-11-28 15:32:37.725	0.033	0.416	0.932	-0.61	0	0	23.478	-1.901	-30.048	0	0	0	0	0	0	0
WT111(DD045F3F1DEA)	3.73	13108	2022-11-28 15:32:37.725	0.033	0.416	0.932	-0.61	0	0	23.478	-1.901	-30.053	0	0	0	0	0	0	0
WT111(DD045F3F1DEA)	3.73	13108	2022-11-28 15:32:37.725	0.033	0.416	0.932	-0.61	0	0	23.472	-1.901	-30.053	0	0	0	0	0	0	0
WT111(DD045F3F1DEA)	3.73	13108	2022-11-28 15:32:37.725	0.035	0.402	0.933	0.427	0	0	23.478	-1.901	-30.059	0	0	0	0	0	0	0
WT111(DD045F3F1DEA)	3.73	13108	2022-11-28 15:32:37.725	0.035	0.402	0.933	0.427	0	0	23.478	-1.901	-30.064	0	0	0	0	0	0	0
WT111(DD045F3F1DEA)	3.73	13108	2022-11-28 15:32:37.725	0.035	0.402	0.933	0.427	0	0	23.478	-1.901	-30.07	0	0	0	0	0	0	0
WT111(DD045F3F1DEA)	3.73	13108	2022-11-28 15:32:37.725	0.035	0.402	0.933	0.427	0	0	23.483	-1.901	-30.07	0	0	0	0	0	0	0
WT111(DD045F3F1DEA)	3.73	13108	2022-11-28 15:32:37.725	0.033	0.413	0.927	-0.061	0	0	23.483	-1.901	-30.075	0	0	0	0	0	0	0
WT111(DD045F3F1DEA)	3.73	13108	2022-11-28 15:32:37.756	0.033	0.413	0.927	-0.061	0	0	23.483	-1.901	-30.081	0	0	0	0	0	0	0
WT111(DD045F3F1DEA)	3.73	13108	2022-11-28 15:32:37.756	0.033	0.413	0.927	-0.061	0	0	23.483	-1.901	-30.086	0	0	0	0	0	0	0
WT111(DD045F3F1DEA)	3.73	13108	2022-11-28 15:32:37.756	0.033	0.381	0.922	-0.427	0	0	23.478	-1.901	-30.086	0	0	0	0	0	0	0
WT111(DD045F3F1DEA)	3.73	13108	2022-11-28 15:32:37.756	0.033	0.381	0.922	-0.427	0	0	23.478	-1.901	-30.092	0	0	0	0	0	0	0
WT111(DD045F3F1DEA)	3.73	13108	2022-11-28 15:32:37.756	0.033	0.381	0.922	-0.427	0	0	23.478	-1.901	-30.097	0	0	0	0	0	0	0
WT111(DD045F3F1DEA)	3.73	13108	2022-11-28 15:32:37.756	0.033	0.381	0.922	-0.427	0	0	23.472	-1.901	-30.103	0	0	0	0	0	0	0
WT111(DD045F3F1DEA)	3.73	13108	2022-11-28 15:32:37.756	0.034	0.425	0.939	0.427	0.061	0	23.472	-1.901	-30.103	0	0	0	0	0	0	0
WT111(DD045F3F1DEA)	3.73	13108	2022-11-28 15:32:37.756	0.034	0.425	0.939	0.427	0.061	0	23.478	-1.901	-30.108	0	0	0	0	0	0	0
WT111(DD045F3F1DEA)	3.73	13108	2022-11-28 15:32:37.787	0.034	0.425	0.939	0.427	0.061	0	23.478	-1.901	-30.114	0	0	0	0	0	0	0
WT111(DD045F3F1DEA)	3.73	13108	2022-11-28 15:32:37.787	0.034	0.425	0.939	0.427	0.061	0	23.483	-1.895	-30.114	0	0	0	0	0	0	0
WT111(DD045F3F1DEA)	3.73	13108	2022-11-28 15:32:37.787	0.036	0.4	0.927	0	0	0	23.483	-1.895	-30.119	0	0	0	0	0	0	0
WT111(DD045F3F1DEA)	3.73	13108	2022-11-28 15:32:37.787	0.036	0.4	0.927	0	0	0	23.483	-1.895	-30.119	0	0	0	0	0	0	0
WT111(DD045F3F1DEA)	3.73	13108	2022-11-28 15:32:37.787	0.036	0.4	0.927	0	0	0	23.483	-1.895	-30.125	0	0	0	0	0	0	0
WT111(DD045F3F1DEA)	3.73	13108	2022-11-28 15:32:37.787	0.036	0.4	0.927	0	0	0	23.483	-1.901	-30.13	0	0	0	0	0	0	0
WT111(DD045F3F1DEA)	3.73	13108	2022-11-28 15:32:37.787	0.032	0.394	0.924	0	0	0	23.483	-1.901	-30.13	0	0	0	0	0	0	0
WT111(DD045F3F1DEA)	3.73	13108	2022-11-28 15:32:37.787	0.032	0.394	0.924	0	0	0	23.483	-1.901	-30.135	0	0	0	0	0	0	0
WT111(DD045F3F1DEA)	3.73	13108	2022-11-28 15:32:37.819	0.032	0.394	0.924	0	0	0	23.483	-1.901	-30.141	0	0	0	0	0	0	0
WT111(DD045F3F1DEA)	3.73	13108	2022-11-28 15:32:37.819	0.032	0.394	0.924	0	0	0	23.483	-1.901	-30.141	0	0	0	0	0	0	0
WT111(DD045F3F1DEA)	3.73	13108	2022-11-28 15:32:37.819	0.032	0.412	0.925	0	0	0	23.483	-1.901	-30.146	0	0	0	0	0	0	0
WT111(DD045F3F1DEA)	3.73	13108	2022-11-28 15:32:37.819	0.032	0.412	0.925	0	0	0	23.483	-1.901	-30.146	0	0	0	0	0	0	0
WT111(DD045F3F1DEA)	3.73	13108	2022-11-28 15:32:37.819	0.032	0.412	0.925	0	0	0	23.483	-1.901	-30.152	0	0	0	0	0	0	0
WT111(DD045F3F1DEA)	3.73	13108	2022-11-28 15:32:37.819	0.032	0.412	0.925	0	0	0	23.483	-1.901	-30.157	0	0	0	0	0	0	0
WT111(DD045F3F1DEA)	3.73	13108	2022-11-28 15:32:37.819	0.033	0.394	0.928	-0.244	0.061	0	23.483	-1.895	-30.157	0	0	0	0	0	0	0
WT111(DD045F3F1DEA)	3.73	13108	2022-11-28 15:32:37.819	0.033	0.394	0.928	-0.244	0.061	0	23.478	-1.895	-30.163	0	0	0	0	0	0	0
WT111(DD045F3F1DEA)	3.73	13108	2022-11-28 15:32:37.819	0.033	0.394	0.928	-0.244	0.061	0	23.478	-1.895	-30.163	0	0	0	0	0	0	0
WT111(DD045F3F1DEA)	3.73	13108	2022-11-28 15:32:37.819	0.033	0.394	0.928	-0.244	0.061	0	23.478	-1.895	-30.168	0	0	0	0	0	0	0
WT111(DD045F3F1DEA)	3.73	13108	2022-11-28 15:32:37.819	0.036	0.417	0.945	0.366	0.061	0	23.478	-1.895	-30.168	0	0	0	0	0	0	0
WT111(DD045F3F1DEA)	3.73	13108	2022-11-28 15:32:37.819	0.036	0.417	0.945	0.366	0.061	0	23.483	-1.895	-30.174	0	0	0	0	0	0	0
WT111(DD045F3F1DEA)	3.73	13108	2022-11-28 15:32:37.819	0.036	0.417	0.945	0.366	0.061	0	23.483	-1.895	-30.174	0	0	0	0	0	0	0
WT111(DD045F3F1DEA)	3.73	13108	2022-11-28 15:32:37.819	0.036	0.417	0.945	0.366	0.061	0	23.483	-1.895	-30.179	0	0	0	0	0	0	0
WT111(DD045F3F1DEA)	3.73	13108	2022-11-28 15:32:37.819	0.032	0.392	0.915	-0.061	0	0	23.483	-1.895	-30.179	0	0	0	0	0	0	0

## Sheet: 120cm
设备名称	电压	版本	片上时间	加速度X(g)	加速度Y(g)	加速度Z(g)	角速度X(°/s)	角速度Y(°/s)	角速度Z(°/s)	角度X(°)	角度Y(°)	角度Z(°)	磁场X	磁场Y	磁场Z	四元数0	四元数1	四元数2	四元数3	状态
WT111(DD045F3F1DEA)	3.69	13108	2022-11-28 16:39:53.359	0.034	0.417	0.93	0.305	0	0	23.67	-1.917	-30.004	0	0	0	0	0	0	0
WT111(DD045F3F1DEA)	3.69	13108	2022-11-28 16:39:53.359	0.034	0.417	0.93	0.305	0	0	23.676	-1.917	-30.004	0	0	0	0	0	0	0
WT111(DD045F3F1DEA)	3.69	13108	2022-11-28 16:39:53.422	0.035	0.403	0.926	-0.061	-0.061	0	23.676	-1.917	-30.004	0	0	0	0	0	0	0
WT111(DD045F3F1DEA)	3.69	13108	2022-11-28 16:39:53.422	0.035	0.403	0.926	-0.061	-0.061	0	23.676	-1.917	-30.004	0	0	0	0	0	0	0
WT111(DD045F3F1DEA)	3.69	13108	2022-11-28 16:39:53.422	0.035	0.403	0.926	-0.061	-0.061	0	23.676	-1.917	-30.004	0	0	0	0	0	0	0
WT111(DD045F3F1DEA)	3.69	13108	2022-11-28 16:39:53.422	0.035	0.403	0.926	-0.061	-0.061	0	23.676	-1.917	-30.004	0	0	0	0	0	0	0
WT111(DD045F3F1DEA)	3.69	13108	2022-11-28 16:39:53.422	0.034	0.408	0.928	-0.366	0	0	23.67	-1.917	-30.004	0	0	0	0	0	0	0
WT111(DD045F3F1DEA)	3.69	13108	2022-11-28 16:39:53.422	0.034	0.408	0.928	-0.366	0	0	23.67	-1.917	-30.004	0	0	0	0	0	0	0
WT111(DD045F3F1DEA)	3.69	13108	2022-11-28 16:39:53.422	0.034	0.408	0.928	-0.366	0	0	23.67	-1.917	-30.004	0	0	0	0	0	0	0
WT111(DD045F3F1DEA)	3.69	13108	2022-11-28 16:39:53.422	0.034	0.408	0.928	-0.366	0	0	23.665	-1.917	-30.004	0	0	0	0	0	0	0
WT111(DD045F3F1DEA)	3.69	13108	2022-11-28 16:39:53.453	0.032	0.403	0.93	-0.183	0	0	23.665	-1.917	-30.004	0	0	0	0	0	0	0
WT111(DD045F3F1DEA)	3.69	13108	2022-11-28 16:39:53.453	0.032	0.403	0.93	-0.183	0	0	23.665	-1.917	-30.004	0	0	0	0	0	0	0
WT111(DD045F3F1DEA)	3.69	13108	2022-11-28 16:39:53.453	0.032	0.403	0.93	-0.183	0	0	23.665	-1.917	-30.004	0	0	0	0	0	0	0
WT111(DD045F3F1DEA)	3.69	13108	2022-11-28 16:39:53.453	0.032	0.403	0.93	-0.183	0	0	23.665	-1.917	-30.004	0	0	0	0	0	0	0
WT111(DD045F3F1DEA)	3.69	13108	2022-11-28 16:39:53.453	0.033	0.425	0.931	0.061	0	0	23.665	-1.917	-30.004	0	0	0	0	0	0	0
WT111(DD045F3F1DEA)	3.69	13108	2022-11-28 16:39:53.453	0.033	0.425	0.931	0.061	0	0	23.665	-1.917	-30.004	0	0	0	0	0	0	0
WT111(DD045F3F1DEA)	3.69	13108	2022-11-28 16:39:53.453	0.033	0.425	0.931	0.061	0	0	23.665	-1.917	-30.004	0	0	0	0	0	0	0
WT111(DD045F3F1DEA)	3.69	13108	2022-11-28 16:39:53.453	0.033	0.425	0.931	0.061	0	0	23.665	-1.917	-30.004	0	0	0	0	0	0	0
WT111(DD045F3F1DEA)	3.69	13108	2022-11-28 16:39:53.468	0.032	0.387	0.919	0.427	-0.061	0	23.67	-1.917	-30.004	0	0	0	0	0	0	0
WT111(DD045F3F1DEA)	3.69	13108	2022-11-28 16:39:53.468	0.032	0.387	0.919	0.427	-0.061	0	23.67	-1.917	-30.004	0	0	0	0	0	0	0
WT111(DD045F3F1DEA)	3.69	13108	2022-11-28 16:39:53.468	0.032	0.387	0.919	0.427	-0.061	0	23.67	-1.917	-30.004	0	0	0	0	0	0	0
WT111(DD045F3F1DEA)	3.69	13108	2022-11-28 16:39:53.468	0.032	0.387	0.919	0.427	-0.061	0	23.676	-1.917	-30.004	0	0	0	0	0	0	0
WT111(DD045F3F1DEA)	3.69	13108	2022-11-28 16:39:53.468	0.036	0.422	0.939	-0.427	0	0	23.67	-1.917	-30.004	0	0	0	0	0	0	0
WT111(DD045F3F1DEA)	3.69	13108	2022-11-28 16:39:53.468	0.036	0.422	0.939	-0.427	0	0	23.67	-1.917	-30.004	0	0	0	0	0	0	0
WT111(DD045F3F1DEA)	3.69	13108	2022-11-28 16:39:53.468	0.036	0.422	0.939	-0.427	0	0	23.67	-1.917	-30.004	0	0	0	0	0	0	0
WT111(DD045F3F1DEA)	3.69	13108	2022-11-28 16:39:53.468	0.036	0.422	0.939	-0.427	0	0	23.665	-1.917	-30.004	0	0	0	0	0	0	0
WT111(DD045F3F1DEA)	3.69	13108	2022-11-28 16:39:53.531	0.034	0.387	0.921	0.183	0	0	23.67	-1.917	-30.004	0	0	0	0	0	0	0
WT111(DD045F3F1DEA)	3.69	13108	2022-11-28 16:39:53.531	0.034	0.387	0.921	0.183	0	0	23.67	-1.917	-30.004	0	0	0	0	0	0	0
WT111(DD045F3F1DEA)	3.69	13108	2022-11-28 16:39:53.531	0.034	0.387	0.921	0.183	0	0	23.67	-1.917	-30.004	0	0	0	0	0	0	0
WT111(DD045F3F1DEA)	3.69	13108	2022-11-28 16:39:53.531	0.034	0.387	0.921	0.183	0	0	23.67	-1.917	-30.004	0	0	0	0	0	0	0
WT111(DD045F3F1DEA)	3.69	13108	2022-11-28 16:39:53.531	0.033	0.426	0.928	-0.244	0	0	23.67	-1.917	-30.004	0	0	0	0	0	0	0
WT111(DD045F3F1DEA)	3.69	13108	2022-11-28 16:39:53.531	0.033	0.426	0.928	-0.244	0	0	23.67	-1.917	-30.004	0	0	0	0	0	0	0
WT111(DD045F3F1DEA)	3.69	13108	2022-11-28 16:39:53.531	0.033	0.426	0.928	-0.244	0	0	23.665	-1.917	-30.004	0	0	0	0	0	0	0
WT111(DD045F3F1DEA)	3.69	13108	2022-11-28 16:39:53.531	0.033	0.426	0.928	-0.244	0	0	23.665	-1.917	-30.004	0	0	0	0	0	0	0
WT111(DD045F3F1DEA)	3.69	13108	2022-11-28 16:39:53.562	0.034	0.39	0.922	-0.061	0	0	23.665	-1.917	-30.004	0	0	0	0	0	0	0
WT111(DD045F3F1DEA)	3.69	13108	2022-11-28 16:39:53.562	0.034	0.39	0.922	-0.061	0	0	23.665	-1.917	-30.004	0	0	0	0	0	0	0
WT111(DD045F3F1DEA)	3.69	13108	2022-11-28 16:39:53.562	0.034	0.39	0.922	-0.061	0	0	23.665	-1.917	-30.004	0	0	0	0	0	0	0
WT111(DD045F3F1DEA)	3.69	13108	2022-11-28 16:39:53.562	0.034	0.39	0.922	-0.061	0	0	23.665	-1.917	-30.004	0	0	0	0	0	0	0
WT111(DD045F3F1DEA)	3.69	13108	2022-11-28 16:39:53.562	0.033	0.417	0.931	0.122	0	0	23.665	-1.917	-29.998	0	0	0	0	0	0	0
WT111(DD045F3F1DEA)	3.69	13108	2022-11-28 16:39:53.562	0.033	0.417	0.931	0.122	0	0	23.665	-1.917	-29.998	0	0	0	0	0	0	0
WT111(DD045F3F1DEA)	3.69	13108	2022-11-28 16:39:53.562	0.033	0.417	0.931	0.122	0	0	23.665	-1.917	-29.998	0	0	0	0	0	0	0
WT111(DD045F3F1DEA)	3.69	13108	2022-11-28 16:39:53.562	0.033	0.417	0.931	0.122	0	0	23.665	-1.917	-29.998	0	0	0	0	0	0	0
WT111(DD045F3F1DEA)	3.69	13108	2022-11-28 16:39:53.594	0.036	0.408	0.929	-0.549	0	0	23.665	-1.917	-29.998	0	0	0	0	0	0	0
WT111(DD045F3F1DEA)	3.69	13108	2022-11-28 16:39:53.594	0.036	0.408	0.929	-0.549	0	0	23.665	-1.917	-29.998	0	0	0	0	0	0	0
WT111(DD045F3F1DEA)	3.69	13108	2022-11-28 16:39:53.594	0.036	0.408	0.929	-0.549	0	0	23.659	-1.917	-29.998	0	0	0	0	0	0	0
WT111(DD045F3F1DEA)	3.69	13108	2022-11-28 16:39:53.594	0.036	0.408	0.929	-0.549	0	0	23.659	-1.917	-29.998	0	0	0	0	0	0	0
WT111(DD045F3F1DEA)	3.69	13108	2022-11-28 16:39:53.594	0.033	0.403	0.924	0.61	0	0	23.659	-1.917	-29.998	0	0	0	0	0	0	0
WT111(DD045F3F1DEA)	3.69	13108	2022-11-28 16:39:53.594	0.033	0.403	0.924	0.61	0	0	23.665	-1.917	-29.998	0	0	0	0	0	0	0
WT111(DD045F3F1DEA)	3.69	13108	2022-11-28 16:39:53.594	0.033	0.403	0.924	0.61	0	0	23.665	-1.917	-29.998	0	0	0	0	0	0	0
WT111(DD045F3F1DEA)	3.69	13108	2022-11-28 16:39:53.594	0.033	0.403	0.924	0.61	0	0	23.67	-1.917	-29.998	0	0	0	0	0	0	0
WT111(DD045F3F1DEA)	3.69	13108	2022-11-28 16:39:53.625	0.034	0.42	0.93	-0.244	0	0	23.67	-1.917	-29.998	0	0	0	0	0	0	0
WT111(DD045F3F1DEA)	3.69	13108	2022-11-28 16:39:53.625	0.034	0.42	0.93	-0.244	0	0	23.665	-1.917	-29.998	0	0	0	0	0	0	0
WT111(DD045F3F1DEA)	3.69	13108	2022-11-28 16:39:53.625	0.034	0.42	0.93	-0.244	0	0	23.665	-1.917	-29.998	0	0	0	0	0	0	0
WT111(DD045F3F1DEA)	3.69	13108	2022-11-28 16:39:53.625	0.034	0.42	0.93	-0.244	0	0	23.665	-1.917	-29.998	0	0	0	0	0	0	0
WT111(DD045F3F1DEA)	3.69	13108	2022-11-28 16:39:53.625	0.034	0.4	0.93	0.244	0	0	23.665	-1.917	-29.998	0	0	0	0	0	0	0
WT111(DD045F3F1DEA)	3.69	13108	2022-11-28 16:39:53.625	0.034	0.4	0.93	0.244	0	0	23.67	-1.917	-29.998	0	0	0	0	0	0	0
WT111(DD045F3F1DEA)	3.69	13108	2022-11-28 16:39:53.625	0.034	0.4	0.93	0.244	0	0	23.67	-1.917	-29.998	0	0	0	0	0	0	0
WT111(DD045F3F1DEA)	3.69	13108	2022-11-28 16:39:53.625	0.034	0.4	0.93	0.244	0	0	23.67	-1.917	-29.998	0	0	0	0	0	0	0
WT111(DD045F3F1DEA)	3.69	13108	2022-11-28 16:39:53.687	0.037	0.411	0.923	0.244	0	0	23.67	-1.917	-29.998	0	0	0	0	0	0	0
WT111(DD045F3F1DEA)	3.69	13108	2022-11-28 16:39:53.687	0.037	0.411	0.923	0.244	0	0	23.676	-1.917	-29.998	0	0	0	0	0	0	0
WT111(DD045F3F1DEA)	3.69	13108	2022-11-28 16:39:53.687	0.037	0.411	0.923	0.244	0	0	23.676	-1.917	-29.998	0	0	0	0	0	0	0
WT111(DD045F3F1DEA)	3.69	13108	2022-11-28 16:39:53.687	0.037	0.411	0.923	0.244	0	0	23.676	-1.917	-29.998	0	0	0	0	0	0	0
WT111(DD045F3F1DEA)	3.69	13108	2022-11-28 16:39:53.687	0.032	0.388	0.926	-1.221	0	0	23.67	-1.917	-30.004	0	0	0	0	0	0	0
WT111(DD045F3F1DEA)	3.69	13108	2022-11-28 16:39:53.687	0.032	0.388	0.926	-1.221	0	0	23.665	-1.917	-30.004	0	0	0	0	0	0	0
WT111(DD045F3F1DEA)	3.69	13108	2022-11-28 16:39:53.687	0.032	0.388	0.926	-1.221	0	0	23.659	-1.917	-30.004	0	0	0	0	0	0	0
WT111(DD045F3F1DEA)	3.69	13108	2022-11-28 16:39:53.687	0.032	0.388	0.926	-1.221	0	0	23.654	-1.917	-30.009	0	0	0	0	0	0	0
WT111(DD045F3F1DEA)	3.69	13108	2022-11-28 16:39:53.719	0.035	0.44	0.938	0.854	0.061	0	23.654	-1.917	-30.009	0	0	0	0	0	0	0
WT111(DD045F3F1DEA)	3.69	13108	2022-11-28 16:39:53.719	0.035	0.44	0.938	0.854	0.061	0	23.659	-1.917	-30.009	0	0	0	0	0	0	0
WT111(DD045F3F1DEA)	3.69	13108	2022-11-28 16:39:53.719	0.035	0.44	0.938	0.854	0.061	0	23.665	-1.917	-30.015	0	0	0	0	0	0	0
WT111(DD045F3F1DEA)	3.69	13108	2022-11-28 16:39:53.719	0.035	0.44	0.938	0.854	0.061	0	23.67	-1.917	-30.015	0	0	0	0	0	0	0
WT111(DD045F3F1DEA)	3.69	13108	2022-11-28 16:39:53.719	0.033	0.38	0.913	-0.183	0	0	23.67	-1.917	-30.015	0	0	0	0	0	0	0
WT111(DD045F3F1DEA)	3.69	13108	2022-11-28 16:39:53.719	0.033	0.38	0.913	-0.183	0	0	23.67	-1.917	-30.02	0	0	0	0	0	0	0
WT111(DD045F3F1DEA)	3.69	13108	2022-11-28 16:39:53.719	0.033	0.38	0.913	-0.183	0	0	23.67	-1.917	-30.02	0	0	0	0	0	0	0
WT111(DD045F3F1DEA)	3.69	13108	2022-11-28 16:39:53.719	0.033	0.38	0.913	-0.183	0	0	23.665	-1.917	-30.02	0	0	0	0	0	0	0
WT111(DD045F3F1DEA)	3.69	13108	2022-11-28 16:39:53.750	0.033	0.41	0.929	0	0	0	23.665	-1.917	-30.026	0	0	0	0	0	0	0
WT111(DD045F3F1DEA)	3.69	13108	2022-11-28 16:39:53.750	0.033	0.41	0.929	0	0	0	23.665	-1.917	-30.026	0	0	0	0	0	0	0
WT111(DD045F3F1DEA)	3.69	13108	2022-11-28 16:39:53.750	0.033	0.41	0.929	0	0	0	23.665	-1.917	-30.026	0	0	0	0	0	0	0
WT111(DD045F3F1DEA)	3.69	13108	2022-11-28 16:39:53.750	0.033	0.41	0.929	0	0	0	23.665	-1.917	-30.031	0	0	0	0	0	0	0
WT111(DD045F3F1DEA)	3.69	13108	2022-11-28 16:39:53.750	0.034	0.427	0.931	0	0	0	23.665	-1.917	-30.031	0	0	0	0	0	0	0
WT111(DD045F3F1DEA)	3.69	13108	2022-11-28 16:39:53.750	0.034	0.427	0.931	0	0	0	23.665	-1.917	-30.031	0	0	0	0	0	0	0
WT111(DD045F3F1DEA)	3.69	13108	2022-11-28 16:39:53.750	0.034	0.427	0.931	0	0	0	23.67	-1.917	-30.037	0	0	0	0	0	0	0
WT111(DD045F3F1DEA)	3.69	13108	2022-11-28 16:39:53.750	0.034	0.427	0.931	0	0	0	23.67	-1.917	-30.037	0	0	0	0	0	0	0
WT111(DD045F3F1DEA)	3.69	13108	2022-11-28 16:39:53.781	0.033	0.376	0.92	-0.244	0	0	23.665	-1.917	-30.037	0	0	0	0	0	0	0
WT111(DD045F3F1DEA)	3.69	13108	2022-11-28 16:39:53.781	0.033	0.376	0.92	-0.244	0	0	23.665	-1.917	-30.042	0	0	0	0	0	0	0
WT111(DD045F3F1DEA)	3.69	13108	2022-11-28 16:39:53.781	0.033	0.376	0.92	-0.244	0	0	23.665	-1.917	-30.042	0	0	0	0	0	0	0
WT111(DD045F3F1DEA)	3.69	13108	2022-11-28 16:39:53.781	0.037	0.434	0.939	0.183	0	0	23.665	-1.917	-30.042	0	0	0	0	0	0	0
WT111(DD045F3F1DEA)	3.69	13108	2022-11-28 16:39:53.781	0.037	0.434	0.939	0.183	0	0	23.665	-1.917	-30.048	0	0	0	0	0	0	0
WT111(DD045F3F1DEA)	3.69	13108	2022-11-28 16:39:53.781	0.037	0.434	0.939	0.183	0	0	23.67	-1.917	-30.048	0	0	0	0	0	0	0
WT111(DD045F3F1DEA)	3.69	13108	2022-11-28 16:39:53.781	0.037	0.434	0.939	0.183	0	0	23.67	-1.917	-30.048	0	0	0	0	0	0	0
WT111(DD045F3F1DEA)	3.69	13108	2022-11-28 16:39:53.781	0.033	0.399	0.922	0.488	0	0	23.67	-1.917	-30.048	0	0	0	0	0	0	0
WT111(DD045F3F1DEA)	3.69	13108	2022-11-28 16:39:53.812	0.033	0.399	0.922	0.488	0	0	23.676	-1.917	-30.053	0	0	0	0	0	0	0
WT111(DD045F3F1DEA)	3.69	13108	2022-11-28 16:39:53.812	0.033	0.399	0.922	0.488	0	0	23.676	-1.917	-30.053	0	0	0	0	0	0	0
WT111(DD045F3F1DEA)	3.69	13108	2022-11-28 16:39:53.812	0.033	0.399	0.922	0.488	0	0	23.681	-1.917	-30.053	0	0	0	0	0	0	0
WT111(DD045F3F1DEA)	3.69	13108	2022-11-28 16:39:53.812	0.034	0.397	0.915	-0.732	0	0	23.676	-1.917	-30.053	0	0	0	0	0	0	0
WT111(DD045F3F1DEA)	3.69	13108	2022-11-28 16:39:53.812	0.034	0.397	0.915	-0.732	0	0	23.676	-1.917	-30.053	0	0	0	0	0	0	0
WT111(DD045F3F1DEA)	3.69	13108	2022-11-28 16:39:53.812	0.034	0.397	0.915	-0.732	0	0	23.67	-1.917	-30.059	0	0	0	0	0	0	0
WT111(DD045F3F1DEA)	3.69	13108	2022-11-28 16:39:53.812	0.034	0.397	0.915	-0.732	0	0	23.665	-1.917	-30.059	0	0	0	0	0	0	0
WT111(DD045F3F1DEA)	3.69	13108	2022-11-28 16:39:53.812	0.024	0.318	0.831	-6.958	-1.587	0	23.632	-1.928	-30.064	0	0	0	0	0	0	0
WT111(DD045F3F1DEA)	3.69	13108	2022-11-28 16:39:53.859	0.024	0.318	0.831	-6.958	-1.587	0	23.599	-1.934	-30.07	0	0	0	0	0	0	0
WT111(DD045F3F1DEA)	3.69	13108	2022-11-28 16:39:53.859	0.024	0.318	0.831	-6.958	-1.587	0	23.56	-1.939	-30.075	0	0	0	0	0	0	0
WT111(DD045F3F1DEA)	3.69	13108	2022-11-28 16:39:53.859	0.024	0.318	0.831	-6.958	-1.587	0	23.527	-1.945	-30.081	0	0	0	0	0	0	0
WT111(DD045F3F1DEA)	3.69	13108	2022-11-28 16:39:53.859	0.05	0.589	1.14	4.272	0.732	0	23.549	-1.945	-30.081	0	0	0	0	0	0	0
WT111(DD045F3F1DEA)	3.69	13108	2022-11-28 16:39:53.859	0.05	0.589	1.14	4.272	0.732	0	23.571	-1.939	-30.081	0	0	0	0	0	0	0
WT111(DD045F3F1DEA)	3.69	13108	2022-11-28 16:39:53.859	0.05	0.589	1.14	4.272	0.732	0	23.593	-1.939	-30.081	0	0	0	0	0	0	0
WT111(DD045F3F1DEA)	3.69	13108	2022-11-28 16:39:53.859	0.05	0.589	1.14	4.272	0.732	0	23.615	-1.934	-30.081	0	0	0	0	0	0	0
WT111(DD045F3F1DEA)	3.69	13108	2022-11-28 16:39:53.859	0.021	0.317	0.816	3.784	0.61	0	23.637	-1.928	-30.075	0	0	0	0	0	0	0
WT111(DD045F3F1DEA)	3.69	13108	2022-11-28 16:39:53.891	0.021	0.317	0.816	3.784	0.61	0	23.654	-1.928	-30.075	0	0	0	0	0	0	0
WT111(DD045F3F1DEA)	3.69	13108	2022-11-28 16:39:53.891	0.021	0.317	0.816	3.784	0.61	0	23.676	-1.923	-30.081	0	0	0	0	0	0	0
WT111(DD045F3F1DEA)	3.69	13108	2022-11-28 16:39:53.891	0.021	0.317	0.816	3.784	0.61	0	23.692	-1.923	-30.081	0	0	0	0	0	0	0
WT111(DD045F3F1DEA)	3.69	13108	2022-11-28 16:39:53.891	0.041	0.41	0.947	-1.465	0	0	23.687	-1.923	-30.081	0	0	0	0	0	0	0
WT111(DD045F3F1DEA)	3.69	13108	2022-11-28 16:39:53.891	0.041	0.41	0.947	-1.465	0	0	23.681	-1.923	-30.081	0	0	0	0	0	0	0
WT111(DD045F3F1DEA)	3.69	13108	2022-11-28 16:39:53.891	0.041	0.41	0.947	-1.465	0	0	23.67	-1.923	-30.081	0	0	0	0	0	0	0
WT111(DD045F3F1DEA)	3.69	13108	2022-11-28 16:39:53.891	0.041	0.41	0.947	-1.465	0	0	23.665	-1.923	-30.086	0	0	0	0	0	0	0
WT111(DD045F3F1DEA)	3.69	13108	2022-11-28 16:39:53.891	0.034	0.41	0.926	1.221	0	0	23.67	-1.923	-30.086	0	0	0	0	0	0	0
WT111(DD045F3F1DEA)	3.69	13108	2022-11-28 16:39:53.922	0.034	0.41	0.926	1.221	0	0	23.676	-1.923	-30.086	0	0	0	0	0	0	0
WT111(DD045F3F1DEA)	3.69	13108	2022-11-28 16:39:53.922	0.034	0.41	0.926	1.221	0	0	23.681	-1.923	-30.086	0	0	0	0	0	0	0
WT111(DD045F3F1DEA)	3.69	13108	2022-11-28 16:39:53.922	0.034	0.41	0.926	1.221	0	0	23.687	-1.923	-30.086	0	0	0	0	0	0	0
WT111(DD045F3F1DEA)	3.69	13108	2022-11-28 16:39:53.922	0.032	0.399	0.923	-0.488	-0.122	0	23.687	-1.923	-30.092	0	0	0	0	0	0	0
WT111(DD045F3F1DEA)	3.69	13108	2022-11-28 16:39:53.922	0.032	0.399	0.923	-0.488	-0.122	0	23.681	-1.923	-30.092	0	0	0	0	0	0	0
WT111(DD045F3F1DEA)	3.69	13108	2022-11-28 16:39:53.922	0.032	0.399	0.923	-0.488	-0.122	0	23.681	-1.923	-30.092	0	0	0	0	0	0	0
WT111(DD045F3F1DEA)	3.69	13108	2022-11-28 16:39:53.922	0.032	0.399	0.923	-0.488	-0.122	0	23.676	-1.923	-30.092	0	0	0	0	0	0	0
WT111(DD045F3F1DEA)	3.69	13108	2022-11-28 16:39:53.922	0.035	0.41	0.926	0	0	0	23.676	-1.923	-30.097	0	0	0	0	0	0	0
WT111(DD045F3F1DEA)	3.69	13108	2022-11-28 16:39:53.984	0.035	0.41	0.926	0	0	0	23.676	-1.923	-30.097	0	0	0	0	0	0	0
WT111(DD045F3F1DEA)	3.69	13108	2022-11-28 16:39:53.984	0.035	0.41	0.926	0	0	0	23.676	-1.923	-30.097	0	0	0	0	0	0	0
WT111(DD045F3F1DEA)	3.69	13108	2022-11-28 16:39:53.984	0.035	0.41	0.926	0	0	0	23.676	-1.923	-30.097	0	0	0	0	0	0	0
WT111(DD045F3F1DEA)	3.69	13108	2022-11-28 16:39:53.984	0.034	0.421	0.932	-0.122	0	0	23.676	-1.923	-30.097	0	0	0	0	0	0	0
WT111(DD045F3F1DEA)	3.69	13108	2022-11-28 16:39:53.984	0.034	0.421	0.932	-0.122	0	0	23.676	-1.923	-30.097	0	0	0	0	0	0	0
WT111(DD045F3F1DEA)	3.69	13108	2022-11-28 16:39:53.984	0.034	0.421	0.932	-0.122	0	0	23.676	-1.923	-30.097	0	0	0	0	0	0	0
WT111(DD045F3F1DEA)	3.69	13108	2022-11-28 16:39:53.984	0.034	0.421	0.932	-0.122	0	0	23.676	-1.923	-30.097	0	0	0	0	0	0	0
WT111(DD045F3F1DEA)	3.69	13108	2022-11-28 16:39:53.984	0.035	0.393	0.923	0	-0.061	0	23.676	-1.923	-30.097	0	0	0	0	0	0	0
WT111(DD045F3F1DEA)	3.69	13108	2022-11-28 16:39:54.016	0.035	0.393	0.923	0	-0.061	0	23.676	-1.923	-30.103	0	0	0	0	0	0	0
WT111(DD045F3F1DEA)	3.69	13108	2022-11-28 16:39:54.016	0.035	0.393	0.923	0	-0.061	0	23.676	-1.923	-30.103	0	0	0	0	0	0	0
WT111(DD045F3F1DEA)	3.69	13108	2022-11-28 16:39:54.016	0.035	0.393	0.923	0	-0.061	0	23.676	-1.923	-30.103	0	0	0	0	0	0	0
WT111(DD045F3F1DEA)	3.69	13108	2022-11-28 16:39:54.016	0.034	0.413	0.929	0	0	0	23.676	-1.923	-30.103	0	0	0	0	0	0	0
WT111(DD045F3F1DEA)	3.69	13108	2022-11-28 16:39:54.016	0.034	0.413	0.929	0	0	0	23.676	-1.923	-30.103	0	0	0	0	0	0	0
WT111(DD045F3F1DEA)	3.69	13108	2022-11-28 16:39:54.016	0.034	0.413	0.929	0	0	0	23.676	-1.923	-30.103	0	0	0	0	0	0	0
WT111(DD045F3F1DEA)	3.69	13108	2022-11-28 16:39:54.016	0.034	0.413	0.929	0	0	0	23.676	-1.923	-30.103	0	0	0	0	0	0	0
WT111(DD045F3F1DEA)	3.69	13108	2022-11-28 16:39:54.016	0.033	0.398	0.932	-0.183	0	0	23.676	-1.923	-30.103	0	0	0	0	0	0	0
WT111(DD045F3F1DEA)	3.69	13108	2022-11-28 16:39:54.078	0.033	0.398	0.932	-0.183	0	0	23.676	-1.923	-30.108	0	0	0	0	0	0	0
WT111(DD045F3F1DEA)	3.69	13108	2022-11-28 16:39:54.078	0.033	0.398	0.932	-0.183	0	0	23.676	-1.923	-30.108	0	0	0	0	0	0	0
WT111(DD045F3F1DEA)	3.69	13108	2022-11-28 16:39:54.078	0.033	0.398	0.932	-0.183	0	0	23.676	-1.923	-30.108	0	0	0	0	0	0	0
WT111(DD045F3F1DEA)	3.69	13108	2022-11-28 16:39:54.078	0.034	0.416	0.925	0.732	0	0	23.676	-1.923	-30.108	0	0	0	0	0	0	0
WT111(DD045F3F1DEA)	3.69	13108	2022-11-28 16:39:54.078	0.034	0.416	0.925	0.732	0	0	23.681	-1.923	-30.108	0	0	0	0	0	0	0
WT111(DD045F3F1DEA)	3.69	13108	2022-11-28 16:39:54.078	0.034	0.416	0.925	0.732	0	0	23.687	-1.923	-30.108	0	0	0	0	0	0	0
WT111(DD045F3F1DEA)	3.69	13108	2022-11-28 16:39:54.078	0.034	0.416	0.925	0.732	0	0	23.687	-1.923	-30.108	0	0	0	0	0	0	0
WT111(DD045F3F1DEA)	3.69	13108	2022-11-28 16:39:54.078	0.034	0.405	0.922	-0.732	0	0	23.687	-1.923	-30.108	0	0	0	0	0	0	0
WT111(DD045F3F1DEA)	3.69	13108	2022-11-28 16:39:54.109	0.034	0.405	0.922	-0.732	0	0	23.681	-1.923	-30.114	0	0	0	0	0	0	0
WT111(DD045F3F1DEA)	3.69	13108	2022-11-28 16:39:54.109	0.034	0.405	0.922	-0.732	0	0	23.676	-1.923	-30.114	0	0	0	0	0	0	0
WT111(DD045F3F1DEA)	3.69	13108	2022-11-28 16:39:54.109	0.034	0.405	0.922	-0.732	0	0	23.676	-1.923	-30.114	0	0	0	0	0	0	0
WT111(DD045F3F1DEA)	3.69	13108	2022-11-28 16:39:54.109	0.035	0.406	0.934	-0.061	-0.061	0	23.676	-1.923	-30.114	0	0	0	0	0	0	0
WT111(DD045F3F1DEA)	3.69	13108	2022-11-28 16:39:54.109	0.035	0.406	0.934	-0.061	-0.061	0	23.676	-1.923	-30.114	0	0	0	0	0	0	0
WT111(DD045F3F1DEA)	3.69	13108	2022-11-28 16:39:54.109	0.035	0.406	0.934	-0.061	-0.061	0	23.676	-1.928	-30.114	0	0	0	0	0	0	0
WT111(DD045F3F1DEA)	3.69	13108	2022-11-28 16:39:54.109	0.035	0.406	0.934	-0.061	-0.061	0	23.676	-1.928	-30.114	0	0	0	0	0	0	0
WT111(DD045F3F1DEA)	3.69	13108	2022-11-28 16:39:54.109	0.034	0.408	0.926	0.244	0.061	0	23.676	-1.928	-30.114	0	0	0	0	0	0	0
WT111(DD045F3F1DEA)	3.69	13108	2022-11-28 16:39:54.141	0.034	0.408	0.926	0.244	0.061	0	23.676	-1.923	-30.114	0	0	0	0	0	0	0
WT111(DD045F3F1DEA)	3.69	13108	2022-11-28 16:39:54.141	0.034	0.408	0.926	0.244	0.061	0	23.676	-1.923	-30.114	0	0	0	0	0	0	0
WT111(DD045F3F1DEA)	3.69	13108	2022-11-28 16:39:54.141	0.034	0.408	0.926	0.244	0.061	0	23.676	-1.923	-30.114	0	0	0	0	0	0	0
WT111(DD045F3F1DEA)	3.69	13108	2022-11-28 16:39:54.141	0.035	0.404	0.928	-0.305	0	0	23.676	-1.923	-30.114	0	0	0	0	0	0	0
WT111(DD045F3F1DEA)	3.69	13108	2022-11-28 16:39:54.141	0.035	0.404	0.928	-0.305	0	0	23.676	-1.923	-30.114	0	0	0	0	0	0	0
WT111(DD045F3F1DEA)	3.69	13108	2022-11-28 16:39:54.141	0.035	0.404	0.928	-0.305	0	0	23.676	-1.923	-30.114	0	0	0	0	0	0	0
WT111(DD045F3F1DEA)	3.69	13108	2022-11-28 16:39:54.141	0.035	0.404	0.928	-0.305	0	0	23.67	-1.923	-30.114	0	0	0	0	0	0	0
WT111(DD045F3F1DEA)	3.69	13108	2022-11-28 16:39:54.141	0.034	0.413	0.929	0	0	0	23.67	-1.923	-30.114	0	0	0	0	0	0	0
WT111(DD045F3F1DEA)	3.69	13108	2022-11-28 16:39:54.203	0.034	0.413	0.929	0	0	0	23.67	-1.923	-30.108	0	0	0	0	0	0	0
WT111(DD045F3F1DEA)	3.69	13108	2022-11-28 16:39:54.203	0.034	0.413	0.929	0	0	0	23.67	-1.923	-30.108	0	0	0	0	0	0	0
WT111(DD045F3F1DEA)	3.69	13108	2022-11-28 16:39:54.203	0.034	0.413	0.929	0	0	0	23.67	-1.923	-30.108	0	0	0	0	0	0	0
WT111(DD045F3F1DEA)	3.69	13108	2022-11-28 16:39:54.203	0.034	0.401	0.924	0.244	0	0	23.676	-1.923	-30.108	0	0	0	0	0	0	0
WT111(DD045F3F1DEA)	3.69	13108	2022-11-28 16:39:54.203	0.034	0.401	0.924	0.244	0	0	23.676	-1.923	-30.108	0	0	0	0	0	0	0
WT111(DD045F3F1DEA)	3.69	13108	2022-11-28 16:39:54.203	0.034	0.401	0.924	0.244	0	0	23.676	-1.923	-30.108	0	0	0	0	0	0	0
WT111(DD045F3F1DEA)	3.69	13108	2022-11-28 16:39:54.203	0.034	0.401	0.924	0.244	0	0	23.676	-1.923	-30.108	0	0	0	0	0	0	0
WT111(DD045F3F1DEA)	3.69	13108	2022-11-28 16:39:54.203	0.033	0.421	0.934	-0.244	0	0	23.676	-1.923	-30.103	0	0	0	0	0	0	0
WT111(DD045F3F1DEA)	3.69	13108	2022-11-28 16:39:54.250	0.033	0.421	0.934	-0.244	0	0	23.676	-1.923	-30.103	0	0	0	0	0	0	0
WT111(DD045F3F1DEA)	3.69	13108	2022-11-28 16:39:54.250	0.033	0.421	0.934	-0.244	0	0	23.676	-1.923	-30.103	0	0	0	0	0	0	0
WT111(DD045F3F1DEA)	3.69	13108	2022-11-28 16:39:54.250	0.033	0.421	0.934	-0.244	0	0	23.676	-1.923	-30.103	0	0	0	0	0	0	0
WT111(DD045F3F1DEA)	3.69	13108	2022-11-28 16:39:54.250	0.034	0.392	0.927	0.122	0	0	23.676	-1.923	-30.103	0	0	0	0	0	0	0
WT111(DD045F3F1DEA)	3.69	13108	2022-11-28 16:39:54.250	0.034	0.392	0.927	0.122	0	0	23.676	-1.923	-30.103	0	0	0	0	0	0	0
WT111(DD045F3F1DEA)	3.69	13108	2022-11-28 16:39:54.250	0.034	0.392	0.927	0.122	0	0	23.676	-1.923	-30.097	0	0	0	0	0	0	0
WT111(DD045F3F1DEA)	3.69	13108	2022-11-28 16:39:54.250	0.034	0.392	0.927	0.122	0	0	23.676	-1.923	-30.097	0	0	0	0	0	0	0
WT111(DD045F3F1DEA)	3.69	13108	2022-11-28 16:39:54.250	0.035	0.422	0.93	0.61	0.061	0	23.681	-1.923	-30.097	0	0	0	0	0	0	0
WT111(DD045F3F1DEA)	3.69	13108	2022-11-28 16:39:54.281	0.035	0.422	0.93	0.61	0.061	0	23.681	-1.923	-30.097	0	0	0	0	0	0	0
WT111(DD045F3F1DEA)	3.69	13108	2022-11-28 16:39:54.281	0.035	0.422	0.93	0.61	0.061	0	23.687	-1.923	-30.097	0	0	0	0	0	0	0
WT111(DD045F3F1DEA)	3.69	13108	2022-11-28 16:39:54.281	0.035	0.422	0.93	0.61	0.061	0	23.687	-1.923	-30.092	0	0	0	0	0	0	0
WT111(DD045F3F1DEA)	3.69	13108	2022-11-28 16:39:54.281	0.035	0.383	0.914	-1.099	-0.122	0	23.681	-1.923	-30.092	0	0	0	0	0	0	0
WT111(DD045F3F1DEA)	3.69	13108	2022-11-28 16:39:54.281	0.035	0.383	0.914	-1.099	-0.122	0	23.676	-1.923	-30.092	0	0	0	0	0	0	0
WT111(DD045F3F1DEA)	3.69	13108	2022-11-28 16:39:54.281	0.035	0.383	0.914	-1.099	-0.122	0	23.67	-1.923	-30.092	0	0	0	0	0	0	0
WT111(DD045F3F1DEA)	3.69	13108	2022-11-28 16:39:54.281	0.035	0.383	0.914	-1.099	-0.122	0	23.665	-1.928	-30.092	0	0	0	0	0	0	0
WT111(DD045F3F1DEA)	3.69	13108	2022-11-28 16:39:54.281	0.033	0.422	0.936	0.244	0	0	23.67	-1.928	-30.092	0	0	0	0	0	0	0
WT111(DD045F3F1DEA)	3.69	13108	2022-11-28 16:39:54.313	0.033	0.422	0.936	0.244	0	0	23.67	-1.928	-30.092	0	0	0	0	0	0	0
WT111(DD045F3F1DEA)	3.69	13108	2022-11-28 16:39:54.313	0.033	0.422	0.936	0.244	0	0	23.67	-1.928	-30.092	0	0	0	0	0	0	0
WT111(DD045F3F1DEA)	3.69	13108	2022-11-28 16:39:54.313	0.034	0.393	0.924	0	0	0	23.67	-1.928	-30.086	0	0	0	0	0	0	0
WT111(DD045F3F1DEA)	3.69	13108	2022-11-28 16:39:54.313	0.034	0.393	0.924	0	0	0	23.67	-1.928	-30.086	0	0	0	0	0	0	0
WT111(DD045F3F1DEA)	3.69	13108	2022-11-28 16:39:54.313	0.034	0.393	0.924	0	0	0	23.67	-1.928	-30.086	0	0	0	0	0	0	0
WT111(DD045F3F1DEA)	3.69	13108	2022-11-28 16:39:54.313	0.034	0.393	0.924	0	0	0	23.67	-1.928	-30.086	0	0	0	0	0	0	0
WT111(DD045F3F1DEA)	3.69	13108	2022-11-28 16:39:54.313	0.034	0.424	0.93	0.244	0	0	23.67	-1.928	-30.086	0	0	0	0	0	0	0
WT111(DD045F3F1DEA)	3.69	13108	2022-11-28 16:39:54.313	0.034	0.424	0.93	0.244	0	0	23.67	-1.928	-30.081	0	0	0	0	0	0	0
WT111(DD045F3F1DEA)	3.69	13108	2022-11-28 16:39:54.344	0.034	0.424	0.93	0.244	0	0	23.676	-1.928	-30.081	0	0	0	0	0	0	0
WT111(DD045F3F1DEA)	3.69	13108	2022-11-28 16:39:54.344	0.034	0.424	0.93	0.244	0	0	23.676	-1.928	-30.081	0	0	0	0	0	0	0
WT111(DD045F3F1DEA)	3.69	13108	2022-11-28 16:39:54.344	0.035	0.394	0.926	-0.183	0	0	23.676	-1.928	-30.081	0	0	0	0	0	0	0
WT111(DD045F3F1DEA)	3.69	13108	2022-11-28 16:39:54.344	0.035	0.394	0.926	-0.183	0	0	23.67	-1.928	-30.075	0	0	0	0	0	0	0
WT111(DD045F3F1DEA)	3.69	13108	2022-11-28 16:39:54.344	0.035	0.394	0.926	-0.183	0	0	23.67	-1.928	-30.075	0	0	0	0	0	0	0
WT111(DD045F3F1DEA)	3.69	13108	2022-11-28 16:39:54.344	0.035	0.394	0.926	-0.183	0	0	23.67	-1.928	-30.075	0	0	0	0	0	0	0
WT111(DD045F3F1DEA)	3.69	13108	2022-11-28 16:39:54.344	0.032	0.43	0.934	-0.122	-0.061	0	23.67	-1.928	-30.075	0	0	0	0	0	0	0

## Sheet: 140cm
设备名称	电压	版本	片上时间	加速度X(g)	加速度Y(g)	加速度Z(g)	角速度X(°/s)	角速度Y(°/s)	角速度Z(°/s)	角度X(°)	角度Y(°)	角度Z(°)	磁场X	磁场Y	磁场Z	四元数0	四元数1	四元数2	四元数3	状态
WT111(DD045F3F1DEA)	3.66	13108	2022-11-28 16:52:07.344	0.037	0.427	0.94	0	0	0	23.719	-1.923	-29.026	0	0	0	0	0	0	0
WT111(DD045F3F1DEA)	3.66	13108	2022-11-28 16:52:07.344	0.033	0.403	0.922	0.305	0	0	23.719	-1.923	-29.026	0	0	0	0	0	0	0
WT111(DD045F3F1DEA)	3.66	13108	2022-11-28 16:52:07.344	0.033	0.403	0.922	0.305	0	0	23.719	-1.923	-29.02	0	0	0	0	0	0	0
WT111(DD045F3F1DEA)	3.66	13108	2022-11-28 16:52:07.344	0.033	0.403	0.922	0.305	0	0	23.725	-1.923	-29.02	0	0	0	0	0	0	0
WT111(DD045F3F1DEA)	3.66	13108	2022-11-28 16:52:07.344	0.033	0.403	0.922	0.305	0	0	23.725	-1.923	-29.02	0	0	0	0	0	0	0
WT111(DD045F3F1DEA)	3.66	13108	2022-11-28 16:52:07.344	0.033	0.386	0.912	-0.427	0	0	23.725	-1.923	-29.02	0	0	0	0	0	0	0
WT111(DD045F3F1DEA)	3.66	13108	2022-11-28 16:52:07.344	0.033	0.386	0.912	-0.427	0	0	23.719	-1.923	-29.015	0	0	0	0	0	0	0
WT111(DD045F3F1DEA)	3.66	13108	2022-11-28 16:52:07.344	0.033	0.386	0.912	-0.427	0	0	23.719	-1.923	-29.015	0	0	0	0	0	0	0
WT111(DD045F3F1DEA)	3.66	13108	2022-11-28 16:52:07.360	0.033	0.386	0.912	-0.427	0	0	23.714	-1.923	-29.015	0	0	0	0	0	0	0
WT111(DD045F3F1DEA)	3.66	13108	2022-11-28 16:52:07.360	0.034	0.425	0.939	-0.305	-0.061	0	23.714	-1.923	-29.009	0	0	0	0	0	0	0
WT111(DD045F3F1DEA)	3.66	13108	2022-11-28 16:52:07.360	0.034	0.425	0.939	-0.305	-0.061	0	23.714	-1.928	-29.009	0	0	0	0	0	0	0
WT111(DD045F3F1DEA)	3.66	13108	2022-11-28 16:52:07.360	0.034	0.425	0.939	-0.305	-0.061	0	23.708	-1.928	-29.009	0	0	0	0	0	0	0
WT111(DD045F3F1DEA)	3.66	13108	2022-11-28 16:52:07.360	0.034	0.425	0.939	-0.305	-0.061	0	23.708	-1.928	-29.009	0	0	0	0	0	0	0
WT111(DD045F3F1DEA)	3.66	13108	2022-11-28 16:52:07.360	0.034	0.416	0.932	0.61	0	0	23.714	-1.928	-29.004	0	0	0	0	0	0	0
WT111(DD045F3F1DEA)	3.66	13108	2022-11-28 16:52:07.360	0.034	0.416	0.932	0.61	0	0	23.714	-1.928	-29.004	0	0	0	0	0	0	0
WT111(DD045F3F1DEA)	3.66	13108	2022-11-28 16:52:07.360	0.034	0.416	0.932	0.61	0	0	23.719	-1.928	-29.004	0	0	0	0	0	0	0
WT111(DD045F3F1DEA)	3.66	13108	2022-11-28 16:52:07.391	0.034	0.416	0.932	0.61	0	0	23.725	-1.928	-29.004	0	0	0	0	0	0	0
WT111(DD045F3F1DEA)	3.66	13108	2022-11-28 16:52:07.391	0.035	0.383	0.918	0.061	0	0	23.725	-1.928	-28.998	0	0	0	0	0	0	0
WT111(DD045F3F1DEA)	3.66	13108	2022-11-28 16:52:07.391	0.035	0.383	0.918	0.061	0	0	23.725	-1.928	-28.998	0	0	0	0	0	0	0
WT111(DD045F3F1DEA)	3.66	13108	2022-11-28 16:52:07.391	0.035	0.383	0.918	0.061	0	0	23.725	-1.928	-28.998	0	0	0	0	0	0	0
WT111(DD045F3F1DEA)	3.66	13108	2022-11-28 16:52:07.391	0.035	0.383	0.918	0.061	0	0	23.725	-1.928	-28.993	0	0	0	0	0	0	0
WT111(DD045F3F1DEA)	3.66	13108	2022-11-28 16:52:07.391	0.033	0.43	0.931	-0.61	0	0	23.719	-1.928	-28.993	0	0	0	0	0	0	0
WT111(DD045F3F1DEA)	3.66	13108	2022-11-28 16:52:07.391	0.033	0.43	0.931	-0.61	0	0	23.719	-1.928	-28.993	0	0	0	0	0	0	0
WT111(DD045F3F1DEA)	3.66	13108	2022-11-28 16:52:07.391	0.033	0.43	0.931	-0.61	0	0	23.714	-1.928	-28.993	0	0	0	0	0	0	0
WT111(DD045F3F1DEA)	3.66	13108	2022-11-28 16:52:07.422	0.033	0.43	0.931	-0.61	0	0	23.714	-1.928	-28.987	0	0	0	0	0	0	0
WT111(DD045F3F1DEA)	3.66	13108	2022-11-28 16:52:07.422	0.035	0.4	0.933	0.427	0.061	0	23.714	-1.928	-28.987	0	0	0	0	0	0	0
WT111(DD045F3F1DEA)	3.66	13108	2022-11-28 16:52:07.422	0.035	0.4	0.933	0.427	0.061	0	23.714	-1.928	-28.987	0	0	0	0	0	0	0
WT111(DD045F3F1DEA)	3.66	13108	2022-11-28 16:52:07.422	0.035	0.4	0.933	0.427	0.061	0	23.719	-1.923	-28.982	0	0	0	0	0	0	0
WT111(DD045F3F1DEA)	3.66	13108	2022-11-28 16:52:07.422	0.035	0.4	0.933	0.427	0.061	0	23.719	-1.923	-28.982	0	0	0	0	0	0	0
WT111(DD045F3F1DEA)	3.66	13108	2022-11-28 16:52:07.422	0.033	0.415	0.927	0	0	0	23.719	-1.923	-28.982	0	0	0	0	0	0	0
WT111(DD045F3F1DEA)	3.66	13108	2022-11-28 16:52:07.422	0.033	0.415	0.927	0	0	0	23.719	-1.923	-28.982	0	0	0	0	0	0	0
WT111(DD045F3F1DEA)	3.66	13108	2022-11-28 16:52:07.422	0.033	0.415	0.927	0	0	0	23.719	-1.923	-28.976	0	0	0	0	0	0	0
WT111(DD045F3F1DEA)	3.66	13108	2022-11-28 16:52:07.454	0.033	0.415	0.927	0	0	0	23.719	-1.923	-28.976	0	0	0	0	0	0	0
WT111(DD045F3F1DEA)	3.66	13108	2022-11-28 16:52:07.454	0.033	0.393	0.922	-0.549	-0.061	0	23.719	-1.928	-28.976	0	0	0	0	0	0	0
WT111(DD045F3F1DEA)	3.66	13108	2022-11-28 16:52:07.454	0.033	0.393	0.922	-0.549	-0.061	0	23.714	-1.928	-28.971	0	0	0	0	0	0	0
WT111(DD045F3F1DEA)	3.66	13108	2022-11-28 16:52:07.454	0.033	0.393	0.922	-0.549	-0.061	0	23.714	-1.928	-28.971	0	0	0	0	0	0	0
WT111(DD045F3F1DEA)	3.66	13108	2022-11-28 16:52:07.454	0.033	0.393	0.922	-0.549	-0.061	0	23.708	-1.928	-28.971	0	0	0	0	0	0	0
WT111(DD045F3F1DEA)	3.66	13108	2022-11-28 16:52:07.454	0.034	0.422	0.932	0.305	0	0	23.714	-1.928	-28.971	0	0	0	0	0	0	0
WT111(DD045F3F1DEA)	3.66	13108	2022-11-28 16:52:07.454	0.034	0.422	0.932	0.305	0	0	23.714	-1.928	-28.965	0	0	0	0	0	0	0
WT111(DD045F3F1DEA)	3.66	13108	2022-11-28 16:52:07.454	0.034	0.422	0.932	0.305	0	0	23.714	-1.928	-28.965	0	0	0	0	0	0	0
WT111(DD045F3F1DEA)	3.66	13108	2022-11-28 16:52:07.516	0.034	0.422	0.932	0.305	0	0	23.714	-1.928	-28.965	0	0	0	0	0	0	0
WT111(DD045F3F1DEA)	3.66	13108	2022-11-28 16:52:07.516	0.035	0.399	0.926	0.061	0	0	23.719	-1.928	-28.965	0	0	0	0	0	0	0
WT111(DD045F3F1DEA)	3.66	13108	2022-11-28 16:52:07.516	0.035	0.399	0.926	0.061	0	0	23.719	-1.928	-28.96	0	0	0	0	0	0	0
WT111(DD045F3F1DEA)	3.66	13108	2022-11-28 16:52:07.516	0.035	0.399	0.926	0.061	0	0	23.719	-1.928	-28.96	0	0	0	0	0	0	0
WT111(DD045F3F1DEA)	3.66	13108	2022-11-28 16:52:07.516	0.035	0.399	0.926	0.061	0	0	23.719	-1.928	-28.96	0	0	0	0	0	0	0
WT111(DD045F3F1DEA)	3.66	13108	2022-11-28 16:52:07.516	0.035	0.409	0.925	-0.305	-0.061	0	23.714	-1.928	-28.96	0	0	0	0	0	0	0
WT111(DD045F3F1DEA)	3.66	13108	2022-11-28 16:52:07.516	0.035	0.409	0.925	-0.305	-0.061	0	23.714	-1.928	-28.954	0	0	0	0	0	0	0
WT111(DD045F3F1DEA)	3.66	13108	2022-11-28 16:52:07.516	0.035	0.409	0.925	-0.305	-0.061	0	23.714	-1.928	-28.954	0	0	0	0	0	0	0
WT111(DD045F3F1DEA)	3.66	13108	2022-11-28 16:52:07.548	0.035	0.409	0.925	-0.305	-0.061	0	23.714	-1.928	-28.954	0	0	0	0	0	0	0
WT111(DD045F3F1DEA)	3.66	13108	2022-11-28 16:52:07.548	0.033	0.404	0.93	0.122	0	0	23.714	-1.928	-28.954	0	0	0	0	0	0	0
WT111(DD045F3F1DEA)	3.66	13108	2022-11-28 16:52:07.548	0.033	0.404	0.93	0.122	0	0	23.714	-1.928	-28.949	0	0	0	0	0	0	0
WT111(DD045F3F1DEA)	3.66	13108	2022-11-28 16:52:07.548	0.033	0.404	0.93	0.122	0	0	23.714	-1.928	-28.949	0	0	0	0	0	0	0
WT111(DD045F3F1DEA)	3.66	13108	2022-11-28 16:52:07.548	0.033	0.404	0.93	0.122	0	0	23.714	-1.928	-28.949	0	0	0	0	0	0	0
WT111(DD045F3F1DEA)	3.66	13108	2022-11-28 16:52:07.548	0.032	0.418	0.924	-0.183	0	0	23.714	-1.928	-28.949	0	0	0	0	0	0	0
WT111(DD045F3F1DEA)	3.66	13108	2022-11-28 16:52:07.548	0.032	0.418	0.924	-0.183	0	0	23.714	-1.928	-28.943	0	0	0	0	0	0	0
WT111(DD045F3F1DEA)	3.66	13108	2022-11-28 16:52:07.548	0.032	0.418	0.924	-0.183	0	0	23.714	-1.928	-28.943	0	0	0	0	0	0	0
WT111(DD045F3F1DEA)	3.66	13108	2022-11-28 16:52:07.579	0.037	0.401	0.931	0.183	0	0	23.714	-1.928	-28.943	0	0	0	0	0	0	0
WT111(DD045F3F1DEA)	3.66	13108	2022-11-28 16:52:07.579	0.037	0.401	0.931	0.183	0	0	23.714	-1.928	-28.943	0	0	0	0	0	0	0
WT111(DD045F3F1DEA)	3.66	13108	2022-11-28 16:52:07.579	0.037	0.401	0.931	0.183	0	0	23.714	-1.928	-28.938	0	0	0	0	0	0	0
WT111(DD045F3F1DEA)	3.66	13108	2022-11-28 16:52:07.579	0.037	0.401	0.931	0.183	0	0	23.714	-1.928	-28.938	0	0	0	0	0	0	0
WT111(DD045F3F1DEA)	3.66	13108	2022-11-28 16:52:07.579	0.03	0.41	0.925	0.122	0	0	23.714	-1.928	-28.938	0	0	0	0	0	0	0
WT111(DD045F3F1DEA)	3.66	13108	2022-11-28 16:52:07.579	0.03	0.41	0.925	0.122	0	0	23.714	-1.928	-28.938	0	0	0	0	0	0	0
WT111(DD045F3F1DEA)	3.66	13108	2022-11-28 16:52:07.579	0.03	0.41	0.925	0.122	0	0	23.719	-1.928	-28.932	0	0	0	0	0	0	0
WT111(DD045F3F1DEA)	3.66	13108	2022-11-28 16:52:07.579	0.03	0.41	0.925	0.122	0	0	23.719	-1.928	-28.932	0	0	0	0	0	0	0
WT111(DD045F3F1DEA)	3.66	13108	2022-11-28 16:52:07.610	0.036	0.406	0.921	0	0.061	0	23.719	-1.928	-28.932	0	0	0	0	0	0	0
WT111(DD045F3F1DEA)	3.66	13108	2022-11-28 16:52:07.610	0.036	0.406	0.921	0	0.061	0	23.719	-1.928	-28.932	0	0	0	0	0	0	0
WT111(DD045F3F1DEA)	3.66	13108	2022-11-28 16:52:07.610	0.036	0.406	0.921	0	0.061	0	23.719	-1.928	-28.927	0	0	0	0	0	0	0
WT111(DD045F3F1DEA)	3.66	13108	2022-11-28 16:52:07.610	0.036	0.406	0.921	0	0.061	0	23.719	-1.928	-28.927	0	0	0	0	0	0	0
WT111(DD045F3F1DEA)	3.66	13108	2022-11-28 16:52:07.610	0.034	0.404	0.932	-0.183	0	0	23.719	-1.928	-28.927	0	0	0	0	0	0	0
WT111(DD045F3F1DEA)	3.66	13108	2022-11-28 16:52:07.610	0.034	0.404	0.932	-0.183	0	0	23.714	-1.928	-28.927	0	0	0	0	0	0	0
WT111(DD045F3F1DEA)	3.66	13108	2022-11-28 16:52:07.610	0.034	0.404	0.932	-0.183	0	0	23.714	-1.928	-28.922	0	0	0	0	0	0	0
WT111(DD045F3F1DEA)	3.66	13108	2022-11-28 16:52:07.610	0.034	0.404	0.932	-0.183	0	0	23.714	-1.928	-28.922	0	0	0	0	0	0	0
WT111(DD045F3F1DEA)	3.66	13108	2022-11-28 16:52:07.673	0.033	0.413	0.928	0	0	0	23.714	-1.928	-28.922	0	0	0	0	0	0	0
WT111(DD045F3F1DEA)	3.66	13108	2022-11-28 16:52:07.673	0.033	0.413	0.928	0	0	0	23.714	-1.928	-28.922	0	0	0	0	0	0	0
WT111(DD045F3F1DEA)	3.66	13108	2022-11-28 16:52:07.673	0.033	0.413	0.928	0	0	0	23.714	-1.928	-28.916	0	0	0	0	0	0	0
WT111(DD045F3F1DEA)	3.66	13108	2022-11-28 16:52:07.673	0.033	0.413	0.928	0	0	0	23.714	-1.928	-28.916	0	0	0	0	0	0	0
WT111(DD045F3F1DEA)	3.66	13108	2022-11-28 16:52:07.673	0.033	0.409	0.926	0.061	0	0	23.714	-1.928	-28.916	0	0	0	0	0	0	0
WT111(DD045F3F1DEA)	3.66	13108	2022-11-28 16:52:07.673	0.033	0.409	0.926	0.061	0	0	23.714	-1.928	-28.916	0	0	0	0	0	0	0
WT111(DD045F3F1DEA)	3.66	13108	2022-11-28 16:52:07.673	0.033	0.409	0.926	0.061	0	0	23.714	-1.928	-28.911	0	0	0	0	0	0	0
WT111(DD045F3F1DEA)	3.66	13108	2022-11-28 16:52:07.673	0.033	0.409	0.926	0.061	0	0	23.714	-1.928	-28.911	0	0	0	0	0	0	0
WT111(DD045F3F1DEA)	3.66	13108	2022-11-28 16:52:07.704	0.035	0.398	0.925	-0.122	0	0	23.714	-1.928	-28.911	0	0	0	0	0	0	0
WT111(DD045F3F1DEA)	3.66	13108	2022-11-28 16:52:07.704	0.035	0.398	0.925	-0.122	0	0	23.714	-1.923	-28.911	0	0	0	0	0	0	0
WT111(DD045F3F1DEA)	3.66	13108	2022-11-28 16:52:07.704	0.035	0.398	0.925	-0.122	0	0	23.714	-1.923	-28.911	0	0	0	0	0	0	0
WT111(DD045F3F1DEA)	3.66	13108	2022-11-28 16:52:07.704	0.035	0.398	0.925	-0.122	0	0	23.714	-1.923	-28.905	0	0	0	0	0	0	0
WT111(DD045F3F1DEA)	3.66	13108	2022-11-28 16:52:07.704	0.034	0.417	0.93	0.244	0	0	23.714	-1.923	-28.905	0	0	0	0	0	0	0
WT111(DD045F3F1DEA)	3.66	13108	2022-11-28 16:52:07.704	0.034	0.417	0.93	0.244	0	0	23.714	-1.923	-28.905	0	0	0	0	0	0	0
WT111(DD045F3F1DEA)	3.66	13108	2022-11-28 16:52:07.704	0.034	0.417	0.93	0.244	0	0	23.719	-1.923	-28.905	0	0	0	0	0	0	0
WT111(DD045F3F1DEA)	3.66	13108	2022-11-28 16:52:07.704	0.034	0.417	0.93	0.244	0	0	23.719	-1.923	-28.9	0	0	0	0	0	0	0
WT111(DD045F3F1DEA)	3.66	13108	2022-11-28 16:52:07.735	0.033	0.401	0.92	-0.732	0	0	23.714	-1.923	-28.9	0	0	0	0	0	0	0
WT111(DD045F3F1DEA)	3.66	13108	2022-11-28 16:52:07.735	0.033	0.401	0.92	-0.732	0	0	23.714	-1.923	-28.9	0	0	0	0	0	0	0
WT111(DD045F3F1DEA)	3.66	13108	2022-11-28 16:52:07.735	0.033	0.401	0.92	-0.732	0	0	23.708	-1.923	-28.9	0	0	0	0	0	0	0
WT111(DD045F3F1DEA)	3.66	13108	2022-11-28 16:52:07.735	0.033	0.401	0.92	-0.732	0	0	23.703	-1.923	-28.894	0	0	0	0	0	0	0
WT111(DD045F3F1DEA)	3.66	13108	2022-11-28 16:52:07.735	0.033	0.415	0.934	0.732	0	0	23.708	-1.923	-28.894	0	0	0	0	0	0	0
WT111(DD045F3F1DEA)	3.66	13108	2022-11-28 16:52:07.735	0.033	0.415	0.934	0.732	0	0	23.714	-1.923	-28.894	0	0	0	0	0	0	0
WT111(DD045F3F1DEA)	3.66	13108	2022-11-28 16:52:07.735	0.033	0.415	0.934	0.732	0	0	23.714	-1.923	-28.894	0	0	0	0	0	0	0
WT111(DD045F3F1DEA)	3.66	13108	2022-11-28 16:52:07.735	0.033	0.415	0.934	0.732	0	0	23.719	-1.923	-28.894	0	0	0	0	0	0	0
WT111(DD045F3F1DEA)	3.66	13108	2022-11-28 16:52:07.751	0.02	0.326	0.858	5.92	-1.038	0.427	23.747	-1.928	-28.889	0	0	0	0	0	0	0
WT111(DD045F3F1DEA)	3.66	13108	2022-11-28 16:52:07.751	0.02	0.326	0.858	5.92	-1.038	0.427	23.78	-1.934	-28.889	0	0	0	0	0	0	0
WT111(DD045F3F1DEA)	3.66	13108	2022-11-28 16:52:07.751	0.02	0.326	0.858	5.92	-1.038	0.427	23.807	-1.939	-28.889	0	0	0	0	0	0	0
WT111(DD045F3F1DEA)	3.66	13108	2022-11-28 16:52:07.751	0.02	0.326	0.858	5.92	-1.038	0.427	23.835	-1.945	-28.889	0	0	0	0	0	0	0
WT111(DD045F3F1DEA)	3.66	13108	2022-11-28 16:52:07.751	0.06	0.503	1.059	-8.423	0.122	-0.183	23.791	-1.945	-28.889	0	0	0	0	0	0	0
WT111(DD045F3F1DEA)	3.66	13108	2022-11-28 16:52:07.751	0.06	0.503	1.059	-8.423	0.122	-0.183	23.747	-1.945	-28.883	0	0	0	0	0	0	0
WT111(DD045F3F1DEA)	3.66	13108	2022-11-28 16:52:07.751	0.06	0.503	1.059	-8.423	0.122	-0.183	23.703	-1.945	-28.883	0	0	0	0	0	0	0
WT111(DD045F3F1DEA)	3.66	13108	2022-11-28 16:52:07.751	0.06	0.503	1.059	-8.423	0.122	-0.183	23.665	-1.945	-28.883	0	0	0	0	0	0	0
WT111(DD045F3F1DEA)	3.66	13108	2022-11-28 16:52:07.813	0.019	0.333	0.849	2.747	0.244	-0.122	23.676	-1.939	-28.878	0	0	0	0	0	0	0
WT111(DD045F3F1DEA)	3.66	13108	2022-11-28 16:52:07.813	0.019	0.333	0.849	2.747	0.244	-0.122	23.692	-1.939	-28.878	0	0	0	0	0	0	0
WT111(DD045F3F1DEA)	3.66	13108	2022-11-28 16:52:07.813	0.019	0.333	0.849	2.747	0.244	-0.122	23.703	-1.939	-28.878	0	0	0	0	0	0	0
WT111(DD045F3F1DEA)	3.66	13108	2022-11-28 16:52:07.813	0.019	0.333	0.849	2.747	0.244	-0.122	23.714	-1.939	-28.872	0	0	0	0	0	0	0
WT111(DD045F3F1DEA)	3.66	13108	2022-11-28 16:52:07.813	0.038	0.454	0.941	-1.709	0.061	-0.061	23.708	-1.939	-28.872	0	0	0	0	0	0	0
WT111(DD045F3F1DEA)	3.66	13108	2022-11-28 16:52:07.813	0.038	0.454	0.941	-1.709	0.061	-0.061	23.698	-1.934	-28.872	0	0	0	0	0	0	0
WT111(DD045F3F1DEA)	3.66	13108	2022-11-28 16:52:07.813	0.038	0.454	0.941	-1.709	0.061	-0.061	23.687	-1.934	-28.867	0	0	0	0	0	0	0
WT111(DD045F3F1DEA)	3.66	13108	2022-11-28 16:52:07.813	0.038	0.454	0.941	-1.709	0.061	-0.061	23.681	-1.934	-28.867	0	0	0	0	0	0	0
WT111(DD045F3F1DEA)	3.66	13108	2022-11-28 16:52:07.845	0.034	0.42	0.944	0.244	0	0.061	23.681	-1.934	-28.861	0	0	0	0	0	0	0
WT111(DD045F3F1DEA)	3.66	13108	2022-11-28 16:52:07.845	0.034	0.42	0.944	0.244	0	0.061	23.681	-1.934	-28.856	0	0	0	0	0	0	0
WT111(DD045F3F1DEA)	3.66	13108	2022-11-28 16:52:07.845	0.034	0.42	0.944	0.244	0	0.061	23.687	-1.934	-28.856	0	0	0	0	0	0	0
WT111(DD045F3F1DEA)	3.66	13108	2022-11-28 16:52:07.845	0.034	0.42	0.944	0.244	0	0.061	23.687	-1.934	-28.85	0	0	0	0	0	0	0
WT111(DD045F3F1DEA)	3.66	13108	2022-11-28 16:52:07.845	0.032	0.413	0.922	0.977	0	0	23.692	-1.934	-28.85	0	0	0	0	0	0	0
WT111(DD045F3F1DEA)	3.66	13108	2022-11-28 16:52:07.845	0.032	0.413	0.922	0.977	0	0	23.698	-1.934	-28.845	0	0	0	0	0	0	0
WT111(DD045F3F1DEA)	3.66	13108	2022-11-28 16:52:07.845	0.032	0.413	0.922	0.977	0	0	23.703	-1.934	-28.845	0	0	0	0	0	0	0
WT111(DD045F3F1DEA)	3.66	13108	2022-11-28 16:52:07.845	0.032	0.413	0.922	0.977	0	0	23.708	-1.934	-28.839	0	0	0	0	0	0	0
WT111(DD045F3F1DEA)	3.66	13108	2022-11-28 16:52:07.876	0.037	0.395	0.919	-0.977	0.061	0	23.703	-1.934	-28.834	0	0	0	0	0	0	0
WT111(DD045F3F1DEA)	3.66	13108	2022-11-28 16:52:07.876	0.037	0.395	0.919	-0.977	0.061	0	23.698	-1.934	-28.834	0	0	0	0	0	0	0
WT111(DD045F3F1DEA)	3.66	13108	2022-11-28 16:52:07.876	0.037	0.395	0.919	-0.977	0.061	0	23.692	-1.934	-28.828	0	0	0	0	0	0	0
WT111(DD045F3F1DEA)	3.66	13108	2022-11-28 16:52:07.876	0.037	0.395	0.919	-0.977	0.061	0	23.692	-1.934	-28.828	0	0	0	0	0	0	0
WT111(DD045F3F1DEA)	3.66	13108	2022-11-28 16:52:07.876	0.032	0.423	0.934	1.221	0	0.061	23.698	-1.934	-28.823	0	0	0	0	0	0	0
WT111(DD045F3F1DEA)	3.66	13108	2022-11-28 16:52:07.876	0.032	0.423	0.934	1.221	0	0.061	23.703	-1.934	-28.817	0	0	0	0	0	0	0
WT111(DD045F3F1DEA)	3.66	13108	2022-11-28 16:52:07.876	0.032	0.423	0.934	1.221	0	0.061	23.708	-1.934	-28.812	0	0	0	0	0	0	0
WT111(DD045F3F1DEA)	3.66	13108	2022-11-28 16:52:07.876	0.032	0.423	0.934	1.221	0	0.061	23.714	-1.934	-28.812	0	0	0	0	0	0	0
WT111(DD045F3F1DEA)	3.66	13108	2022-11-28 16:52:07.939	0.034	0.392	0.929	-1.404	-0.061	0	23.708	-1.934	-28.806	0	0	0	0	0	0	0
WT111(DD045F3F1DEA)	3.66	13108	2022-11-28 16:52:07.939	0.034	0.392	0.929	-1.404	-0.061	0	23.703	-1.934	-28.801	0	0	0	0	0	0	0
WT111(DD045F3F1DEA)	3.66	13108	2022-11-28 16:52:07.939	0.034	0.392	0.929	-1.404	-0.061	0	23.698	-1.934	-28.801	0	0	0	0	0	0	0
WT111(DD045F3F1DEA)	3.66	13108	2022-11-28 16:52:07.939	0.034	0.392	0.929	-1.404	-0.061	0	23.687	-1.934	-28.795	0	0	0	0	0	0	0
WT111(DD045F3F1DEA)	3.66	13108	2022-11-28 16:52:07.939	0.034	0.417	0.925	1.099	0	0	23.692	-1.934	-28.795	0	0	0	0	0	0	0
WT111(DD045F3F1DEA)	3.66	13108	2022-11-28 16:52:07.939	0.034	0.417	0.925	1.099	0	0	23.698	-1.934	-28.79	0	0	0	0	0	0	0
WT111(DD045F3F1DEA)	3.66	13108	2022-11-28 16:52:07.939	0.034	0.417	0.925	1.099	0	0	23.703	-1.934	-28.784	0	0	0	0	0	0	0
WT111(DD045F3F1DEA)	3.66	13108	2022-11-28 16:52:07.939	0.034	0.417	0.925	1.099	0	0	23.714	-1.934	-28.784	0	0	0	0	0	0	0
WT111(DD045F3F1DEA)	3.66	13108	2022-11-28 16:52:07.970	0.031	0.397	0.919	-0.488	0	0	23.708	-1.934	-28.779	0	0	0	0	0	0	0
WT111(DD045F3F1DEA)	3.66	13108	2022-11-28 16:52:07.970	0.031	0.397	0.919	-0.488	0	0	23.708	-1.934	-28.773	0	0	0	0	0	0	0
WT111(DD045F3F1DEA)	3.66	13108	2022-11-28 16:52:07.970	0.031	0.397	0.919	-0.488	0	0	23.703	-1.934	-28.773	0	0	0	0	0	0	0
WT111(DD045F3F1DEA)	3.66	13108	2022-11-28 16:52:07.970	0.031	0.397	0.919	-0.488	0	0	23.703	-1.934	-28.768	0	0	0	0	0	0	0
WT111(DD045F3F1DEA)	3.66	13108	2022-11-28 16:52:07.970	0.036	0.402	0.925	0	0	0	23.703	-1.934	-28.762	0	0	0	0	0	0	0
WT111(DD045F3F1DEA)	3.66	13108	2022-11-28 16:52:07.970	0.036	0.402	0.925	0	0	0	23.703	-1.934	-28.762	0	0	0	0	0	0	0
WT111(DD045F3F1DEA)	3.66	13108	2022-11-28 16:52:07.970	0.036	0.402	0.925	0	0	0	23.703	-1.934	-28.757	0	0	0	0	0	0	0
WT111(DD045F3F1DEA)	3.66	13108	2022-11-28 16:52:07.970	0.036	0.402	0.925	0	0	0	23.703	-1.934	-28.751	0	0	0	0	0	0	0
WT111(DD045F3F1DEA)	3.66	13108	2022-11-28 16:52:08.049	0.036	0.432	0.937	0	0.061	0	23.703	-1.934	-28.746	0	0	0	0	0	0	0
WT111(DD045F3F1DEA)	3.66	13108	2022-11-28 16:52:08.064	0.036	0.432	0.937	0	0.061	0	23.703	-1.934	-28.746	0	0	0	0	0	0	0
WT111(DD045F3F1DEA)	3.66	13108	2022-11-28 16:52:08.064	0.036	0.432	0.937	0	0.061	0	23.703	-1.934	-28.74	0	0	0	0	0	0	0
WT111(DD045F3F1DEA)	3.66	13108	2022-11-28 16:52:08.064	0.036	0.432	0.937	0	0.061	0	23.703	-1.934	-28.735	0	0	0	0	0	0	0
WT111(DD045F3F1DEA)	3.66	13108	2022-11-28 16:52:08.064	0.034	0.403	0.933	0.122	0	0	23.703	-1.934	-28.729	0	0	0	0	0	0	0
WT111(DD045F3F1DEA)	3.66	13108	2022-11-28 16:52:08.064	0.034	0.403	0.933	0.122	0	0	23.703	-1.934	-28.724	0	0	0	0	0	0	0
WT111(DD045F3F1DEA)	3.66	13108	2022-11-28 16:52:08.064	0.034	0.403	0.933	0.122	0	0	23.708	-1.934	-28.718	0	0	0	0	0	0	0
WT111(DD045F3F1DEA)	3.66	13108	2022-11-28 16:52:08.064	0.034	0.403	0.933	0.122	0	0	23.708	-1.934	-28.718	0	0	0	0	0	0	0
WT111(DD045F3F1DEA)	3.66	13108	2022-11-28 16:52:08.080	0.035	0.396	0.92	-0.305	0	-0.061	23.708	-1.934	-28.713	0	0	0	0	0	0	0
WT111(DD045F3F1DEA)	3.66	13108	2022-11-28 16:52:08.080	0.035	0.396	0.92	-0.305	0	-0.061	23.703	-1.934	-28.707	0	0	0	0	0	0	0
WT111(DD045F3F1DEA)	3.66	13108	2022-11-28 16:52:08.080	0.035	0.396	0.92	-0.305	0	-0.061	23.703	-1.934	-28.702	0	0	0	0	0	0	0
WT111(DD045F3F1DEA)	3.66	13108	2022-11-28 16:52:08.080	0.035	0.396	0.92	-0.305	0	-0.061	23.703	-1.934	-28.702	0	0	0	0	0	0	0
WT111(DD045F3F1DEA)	3.66	13108	2022-11-28 16:52:08.080	0.033	0.414	0.931	-0.122	0	0	23.703	-1.934	-28.696	0	0	0	0	0	0	0
WT111(DD045F3F1DEA)	3.66	13108	2022-11-28 16:52:08.080	0.033	0.414	0.931	-0.122	0	0	23.703	-1.934	-28.691	0	0	0	0	0	0	0
WT111(DD045F3F1DEA)	3.66	13108	2022-11-28 16:52:08.080	0.033	0.414	0.931	-0.122	0	0	23.698	-1.934	-28.685	0	0	0	0	0	0	0
WT111(DD045F3F1DEA)	3.66	13108	2022-11-28 16:52:08.080	0.035	0.399	0.922	0.61	0	0	23.703	-1.934	-28.685	0	0	0	0	0	0	0
WT111(DD045F3F1DEA)	3.66	13108	2022-11-28 16:52:08.111	0.035	0.399	0.922	0.61	0	0	23.708	-1.934	-28.68	0	0	0	0	0	0	0
WT111(DD045F3F1DEA)	3.66	13108	2022-11-28 16:52:08.111	0.035	0.399	0.922	0.61	0	0	23.708	-1.934	-28.674	0	0	0	0	0	0	0
WT111(DD045F3F1DEA)	3.66	13108	2022-11-28 16:52:08.111	0.035	0.399	0.922	0.61	0	0	23.714	-1.934	-28.669	0	0	0	0	0	0	0
WT111(DD045F3F1DEA)	3.66	13108	2022-11-28 16:52:08.111	0.033	0.401	0.927	-0.732	0	0	23.708	-1.934	-28.663	0	0	0	0	0	0	0
WT111(DD045F3F1DEA)	3.66	13108	2022-11-28 16:52:08.111	0.033	0.401	0.927	-0.732	0	0	23.703	-1.934	-28.658	0	0	0	0	0	0	0
WT111(DD045F3F1DEA)	3.66	13108	2022-11-28 16:52:08.111	0.033	0.401	0.927	-0.732	0	0	23.703	-1.934	-28.652	0	0	0	0	0	0	0
WT111(DD045F3F1DEA)	3.66	13108	2022-11-28 16:52:08.111	0.033	0.401	0.927	-0.732	0	0	23.698	-1.934	-28.652	0	0	0	0	0	0	0
WT111(DD045F3F1DEA)	3.66	13108	2022-11-28 16:52:08.111	0.036	0.424	0.937	0.183	0	0	23.698	-1.934	-28.647	0	0	0	0	0	0	0
WT111(DD045F3F1DEA)	3.66	13108	2022-11-28 16:52:08.143	0.036	0.424	0.937	0.183	0	0	23.698	-1.934	-28.641	0	0	0	0	0	0	0
WT111(DD045F3F1DEA)	3.66	13108	2022-11-28 16:52:08.143	0.036	0.424	0.937	0.183	0	0	23.698	-1.934	-28.636	0	0	0	0	0	0	0
WT111(DD045F3F1DEA)	3.66	13108	2022-11-28 16:52:08.143	0.036	0.424	0.937	0.183	0	0	23.703	-1.934	-28.63	0	0	0	0	0	0	0
WT111(DD045F3F1DEA)	3.66	13108	2022-11-28 16:52:08.143	0.035	0.409	0.925	-0.061	0	0	23.703	-1.934	-28.625	0	0	0	0	0	0	0
WT111(DD045F3F1DEA)	3.66	13108	2022-11-28 16:52:08.143	0.035	0.409	0.925	-0.061	0	0	23.703	-1.934	-28.619	0	0	0	0	0	0	0
WT111(DD045F3F1DEA)	3.66	13108	2022-11-28 16:52:08.143	0.035	0.409	0.925	-0.061	0	0	23.698	-1.934	-28.614	0	0	0	0	0	0	0
WT111(DD045F3F1DEA)	3.66	13108	2022-11-28 16:52:08.143	0.035	0.409	0.925	-0.061	0	0	23.698	-1.934	-28.608	0	0	0	0	0	0	0
WT111(DD045F3F1DEA)	3.66	13108	2022-11-28 16:52:08.143	0.032	0.402	0.922	-0.122	0	0	23.698	-1.934	-28.603	0	0	0	0	0	0	0
WT111(DD045F3F1DEA)	3.66	13108	2022-11-28 16:52:08.174	0.032	0.402	0.922	-0.122	0	0	23.698	-1.934	-28.597	0	0	0	0	0	0	0
WT111(DD045F3F1DEA)	3.66	13108	2022-11-28 16:52:08.174	0.032	0.402	0.922	-0.122	0	0	23.698	-1.934	-28.592	0	0	0	0	0	0	0
WT111(DD045F3F1DEA)	3.66	13108	2022-11-28 16:52:08.174	0.032	0.402	0.922	-0.122	0	0	23.698	-1.934	-28.586	0	0	0	0	0	0	0
WT111(DD045F3F1DEA)	3.66	13108	2022-11-28 16:52:08.174	0.036	0.417	0.932	0	0	0	23.698	-1.934	-28.581	0	0	0	0	0	0	0
WT111(DD045F3F1DEA)	3.66	13108	2022-11-28 16:52:08.174	0.036	0.417	0.932	0	0	0	23.698	-1.934	-28.575	0	0	0	0	0	0	0
WT111(DD045F3F1DEA)	3.66	13108	2022-11-28 16:52:08.174	0.036	0.417	0.932	0	0	0	23.698	-1.934	-28.575	0	0	0	0	0	0	0
WT111(DD045F3F1DEA)	3.66	13108	2022-11-28 16:52:08.174	0.036	0.417	0.932	0	0	0	23.698	-1.934	-28.57	0	0	0	0	0	0	0
WT111(DD045F3F1DEA)	3.66	13108	2022-11-28 16:52:08.174	0.033	0.401	0.925	0	0	0	23.698	-1.934	-28.564	0	0	0	0	0	0	0
WT111(DD045F3F1DEA)	3.66	13108	2022-11-28 16:52:08.205	0.033	0.401	0.925	0	0	0	23.698	-1.934	-28.559	0	0	0	0	0	0	0
WT111(DD045F3F1DEA)	3.66	13108	2022-11-28 16:52:08.205	0.033	0.401	0.925	0	0	0	23.698	-1.934	-28.553	0	0	0	0	0	0	0
WT111(DD045F3F1DEA)	3.66	13108	2022-11-28 16:52:08.205	0.033	0.401	0.925	0	0	0	23.698	-1.934	-28.548	0	0	0	0	0	0	0
WT111(DD045F3F1DEA)	3.66	13108	2022-11-28 16:52:08.205	0.035	0.408	0.922	0	0	0	23.698	-1.934	-28.542	0	0	0	0	0	0	0
WT111(DD045F3F1DEA)	3.66	13108	2022-11-28 16:52:08.205	0.035	0.408	0.922	0	0	0	23.703	-1.934	-28.537	0	0	0	0	0	0	0
WT111(DD045F3F1DEA)	3.66	13108	2022-11-28 16:52:08.205	0.035	0.408	0.922	0	0	0	23.703	-1.934	-28.531	0	0	0	0	0	0	0
WT111(DD045F3F1DEA)	3.66	13108	2022-11-28 16:52:08.205	0.035	0.408	0.922	0	0	0	23.703	-1.934	-28.526	0	0	0	0	0	0	0
WT111(DD045F3F1DEA)	3.66	13108	2022-11-28 16:52:08.205	0.034	0.401	0.927	0	0	0	23.703	-1.934	-28.521	0	0	0	0	0	0	0
WT111(DD045F3F1DEA)	3.66	13108	2022-11-28 16:52:08.268	0.034	0.401	0.927	0	0	0	23.703	-1.934	-28.515	0	0	0	0	0	0	0
WT111(DD045F3F1DEA)	3.66	13108	2022-11-28 16:52:08.268	0.034	0.401	0.927	0	0	0	23.703	-1.934	-28.51	0	0	0	0	0	0	0
WT111(DD045F3F1DEA)	3.66	13108	2022-11-28 16:52:08.268	0.034	0.401	0.927	0	0	0	23.703	-1.934	-28.51	0	0	0	0	0	0	0
WT111(DD045F3F1DEA)	3.66	13108	2022-11-28 16:52:08.268	0.036	0.42	0.93	-0.305	0	0	23.698	-1.934	-28.504	0	0	0	0	0	0	0
WT111(DD045F3F1DEA)	3.66	13108	2022-11-28 16:52:08.268	0.036	0.42	0.93	-0.305	0	0	23.698	-1.934	-28.499	0	0	0	0	0	0	0
WT111(DD045F3F1DEA)	3.66	13108	2022-11-28 16:52:08.268	0.036	0.42	0.93	-0.305	0	0	23.698	-1.934	-28.493	0	0	0	0	0	0	0
WT111(DD045F3F1DEA)	3.66	13108	2022-11-28 16:52:08.268	0.036	0.42	0.93	-0.305	0	0	23.698	-1.934	-28.488	0	0	0	0	0	0	0
WT111(DD045F3F1DEA)	3.66	13108	2022-11-28 16:52:08.268	0.034	0.404	0.93	0.671	0.061	0	23.698	-1.934	-28.482	0	0	0	0	0	0	0
WT111(DD045F3F1DEA)	3.66	13108	2022-11-28 16:52:08.299	0.034	0.404	0.93	0.671	0.061	0	23.703	-1.934	-28.477	0	0	0	0	0	0	0

## Sheet: 160cm
设备名称	电压	版本	片上时间	加速度X(g)	加速度Y(g)	加速度Z(g)	角速度X(°/s)	角速度Y(°/s)	角速度Z(°/s)	角度X(°)	角度Y(°)	角度Z(°)	磁场X	磁场Y	磁场Z	四元数0	四元数1	四元数2	四元数3	状态
WT111(DD045F3F1DEA)	3.66	13108	2022-11-28 17:00:31.433	0.035	0.442	0.93	-0.061	0	0	23.714	-1.923	-29.174	0	0	0	0	0	0	0
WT111(DD045F3F1DEA)	3.66	13108	2022-11-28 17:00:31.433	0.035	0.442	0.93	-0.061	0	0	23.714	-1.923	-29.174	0	0	0	0	0	0	0
WT111(DD045F3F1DEA)	3.66	13108	2022-11-28 17:00:31.433	0.035	0.409	0.928	-0.183	0	0	23.714	-1.923	-29.174	0	0	0	0	0	0	0
WT111(DD045F3F1DEA)	3.66	13108	2022-11-28 17:00:31.433	0.035	0.409	0.928	-0.183	0	0	23.714	-1.923	-29.174	0	0	0	0	0	0	0
WT111(DD045F3F1DEA)	3.66	13108	2022-11-28 17:00:31.433	0.035	0.409	0.928	-0.183	0	0	23.714	-1.923	-29.18	0	0	0	0	0	0	0
WT111(DD045F3F1DEA)	3.66	13108	2022-11-28 17:00:31.433	0.035	0.409	0.928	-0.183	0	0	23.714	-1.923	-29.18	0	0	0	0	0	0	0
WT111(DD045F3F1DEA)	3.66	13108	2022-11-28 17:00:31.433	0.031	0.384	0.92	0.549	0	0	23.714	-1.923	-29.18	0	0	0	0	0	0	0
WT111(DD045F3F1DEA)	3.66	13108	2022-11-28 17:00:31.480	0.031	0.384	0.92	0.549	0	0	23.719	-1.923	-29.18	0	0	0	0	0	0	0
WT111(DD045F3F1DEA)	3.66	13108	2022-11-28 17:00:31.496	0.031	0.384	0.92	0.549	0	0	23.719	-1.923	-29.185	0	0	0	0	0	0	0
WT111(DD045F3F1DEA)	3.66	13108	2022-11-28 17:00:31.496	0.031	0.384	0.92	0.549	0	0	23.725	-1.923	-29.185	0	0	0	0	0	0	0
WT111(DD045F3F1DEA)	3.66	13108	2022-11-28 17:00:31.496	0.034	0.438	0.94	-0.732	0	0	23.719	-1.923	-29.185	0	0	0	0	0	0	0
WT111(DD045F3F1DEA)	3.66	13108	2022-11-28 17:00:31.496	0.034	0.438	0.94	-0.732	0	0	23.714	-1.923	-29.191	0	0	0	0	0	0	0
WT111(DD045F3F1DEA)	3.66	13108	2022-11-28 17:00:31.496	0.034	0.438	0.94	-0.732	0	0	23.714	-1.923	-29.191	0	0	0	0	0	0	0
WT111(DD045F3F1DEA)	3.66	13108	2022-11-28 17:00:31.496	0.034	0.438	0.94	-0.732	0	0	23.708	-1.923	-29.191	0	0	0	0	0	0	0
WT111(DD045F3F1DEA)	3.66	13108	2022-11-28 17:00:31.496	0.034	0.381	0.913	0.916	0	0	23.714	-1.923	-29.196	0	0	0	0	0	0	0
WT111(DD045F3F1DEA)	3.66	13108	2022-11-28 17:00:31.543	0.034	0.381	0.913	0.916	0	0	23.719	-1.923	-29.196	0	0	0	0	0	0	0
WT111(DD045F3F1DEA)	3.66	13108	2022-11-28 17:00:31.543	0.034	0.381	0.913	0.916	0	0	23.725	-1.923	-29.196	0	0	0	0	0	0	0
WT111(DD045F3F1DEA)	3.66	13108	2022-11-28 17:00:31.543	0.034	0.381	0.913	0.916	0	0	23.73	-1.923	-29.202	0	0	0	0	0	0	0
WT111(DD045F3F1DEA)	3.66	13108	2022-11-28 17:00:31.543	0.036	0.425	0.932	-0.305	-0.061	0	23.725	-1.923	-29.202	0	0	0	0	0	0	0
WT111(DD045F3F1DEA)	3.66	13108	2022-11-28 17:00:31.543	0.036	0.425	0.932	-0.305	-0.061	0	23.725	-1.928	-29.202	0	0	0	0	0	0	0
WT111(DD045F3F1DEA)	3.66	13108	2022-11-28 17:00:31.543	0.036	0.425	0.932	-0.305	-0.061	0	23.725	-1.928	-29.207	0	0	0	0	0	0	0
WT111(DD045F3F1DEA)	3.66	13108	2022-11-28 17:00:31.543	0.036	0.425	0.932	-0.305	-0.061	0	23.725	-1.928	-29.207	0	0	0	0	0	0	0
WT111(DD045F3F1DEA)	3.66	13108	2022-11-28 17:00:31.543	0.033	0.403	0.93	-0.427	-0.061	0	23.719	-1.928	-29.207	0	0	0	0	0	0	0
WT111(DD045F3F1DEA)	3.66	13108	2022-11-28 17:00:31.574	0.033	0.403	0.93	-0.427	-0.061	0	23.719	-1.928	-29.213	0	0	0	0	0	0	0
WT111(DD045F3F1DEA)	3.66	13108	2022-11-28 17:00:31.574	0.033	0.403	0.93	-0.427	-0.061	0	23.719	-1.928	-29.213	0	0	0	0	0	0	0
WT111(DD045F3F1DEA)	3.66	13108	2022-11-28 17:00:31.574	0.033	0.403	0.93	-0.427	-0.061	0	23.714	-1.928	-29.213	0	0	0	0	0	0	0
WT111(DD045F3F1DEA)	3.66	13108	2022-11-28 17:00:31.574	0.036	0.409	0.928	0.671	0	0	23.719	-1.928	-29.213	0	0	0	0	0	0	0
WT111(DD045F3F1DEA)	3.66	13108	2022-11-28 17:00:31.574	0.036	0.409	0.928	0.671	0	0	23.719	-1.928	-29.218	0	0	0	0	0	0	0
WT111(DD045F3F1DEA)	3.66	13108	2022-11-28 17:00:31.574	0.036	0.409	0.928	0.671	0	0	23.725	-1.928	-29.218	0	0	0	0	0	0	0
WT111(DD045F3F1DEA)	3.66	13108	2022-11-28 17:00:31.574	0.036	0.409	0.928	0.671	0	0	23.73	-1.928	-29.218	0	0	0	0	0	0	0
WT111(DD045F3F1DEA)	3.66	13108	2022-11-28 17:00:31.574	0.032	0.409	0.921	-0.61	-0.061	0	23.725	-1.928	-29.218	0	0	0	0	0	0	0
WT111(DD045F3F1DEA)	3.66	13108	2022-11-28 17:00:31.637	0.032	0.409	0.921	-0.61	-0.061	0	23.725	-1.928	-29.224	0	0	0	0	0	0	0
WT111(DD045F3F1DEA)	3.66	13108	2022-11-28 17:00:31.637	0.032	0.409	0.921	-0.61	-0.061	0	23.719	-1.928	-29.224	0	0	0	0	0	0	0
WT111(DD045F3F1DEA)	3.66	13108	2022-11-28 17:00:31.637	0.032	0.409	0.921	-0.61	-0.061	0	23.719	-1.928	-29.224	0	0	0	0	0	0	0
WT111(DD045F3F1DEA)	3.66	13108	2022-11-28 17:00:31.637	0.033	0.402	0.926	-0.305	0	0	23.714	-1.928	-29.224	0	0	0	0	0	0	0
WT111(DD045F3F1DEA)	3.66	13108	2022-11-28 17:00:31.637	0.033	0.402	0.926	-0.305	0	0	23.714	-1.928	-29.224	0	0	0	0	0	0	0
WT111(DD045F3F1DEA)	3.66	13108	2022-11-28 17:00:31.637	0.033	0.402	0.926	-0.305	0	0	23.714	-1.928	-29.229	0	0	0	0	0	0	0
WT111(DD045F3F1DEA)	3.66	13108	2022-11-28 17:00:31.637	0.033	0.402	0.926	-0.305	0	0	23.714	-1.928	-29.229	0	0	0	0	0	0	0
WT111(DD045F3F1DEA)	3.66	13108	2022-11-28 17:00:31.637	0.036	0.411	0.93	0.427	0	0	23.714	-1.928	-29.229	0	0	0	0	0	0	0
WT111(DD045F3F1DEA)	3.66	13108	2022-11-28 17:00:31.668	0.036	0.411	0.93	0.427	0	0	23.714	-1.928	-29.229	0	0	0	0	0	0	0
WT111(DD045F3F1DEA)	3.66	13108	2022-11-28 17:00:31.668	0.036	0.411	0.93	0.427	0	0	23.719	-1.928	-29.235	0	0	0	0	0	0	0
WT111(DD045F3F1DEA)	3.66	13108	2022-11-28 17:00:31.668	0.036	0.411	0.93	0.427	0	0	23.719	-1.928	-29.235	0	0	0	0	0	0	0
WT111(DD045F3F1DEA)	3.66	13108	2022-11-28 17:00:31.668	0.033	0.415	0.928	-0.244	0	0	23.719	-1.928	-29.235	0	0	0	0	0	0	0
WT111(DD045F3F1DEA)	3.66	13108	2022-11-28 17:00:31.668	0.033	0.415	0.928	-0.244	0	0	23.719	-1.928	-29.235	0	0	0	0	0	0	0
WT111(DD045F3F1DEA)	3.66	13108	2022-11-28 17:00:31.668	0.033	0.415	0.928	-0.244	0	0	23.719	-1.928	-29.235	0	0	0	0	0	0	0
WT111(DD045F3F1DEA)	3.66	13108	2022-11-28 17:00:31.668	0.033	0.415	0.928	-0.244	0	0	23.714	-1.928	-29.24	0	0	0	0	0	0	0
WT111(DD045F3F1DEA)	3.66	13108	2022-11-28 17:00:31.668	0.033	0.408	0.928	0.427	0.122	0	23.719	-1.928	-29.24	0	0	0	0	0	0	0
WT111(DD045F3F1DEA)	3.66	13108	2022-11-28 17:00:31.699	0.033	0.408	0.928	0.427	0.122	0	23.719	-1.928	-29.24	0	0	0	0	0	0	0
WT111(DD045F3F1DEA)	3.66	13108	2022-11-28 17:00:31.699	0.033	0.408	0.928	0.427	0.122	0	23.725	-1.928	-29.24	0	0	0	0	0	0	0
WT111(DD045F3F1DEA)	3.66	13108	2022-11-28 17:00:31.699	0.033	0.408	0.928	0.427	0.122	0	23.725	-1.928	-29.24	0	0	0	0	0	0	0
WT111(DD045F3F1DEA)	3.66	13108	2022-11-28 17:00:31.699	0.034	0.408	0.923	0.244	0	0	23.725	-1.928	-29.24	0	0	0	0	0	0	0
WT111(DD045F3F1DEA)	3.66	13108	2022-11-28 17:00:31.699	0.034	0.408	0.923	0.244	0	0	23.73	-1.928	-29.246	0	0	0	0	0	0	0
WT111(DD045F3F1DEA)	3.66	13108	2022-11-28 17:00:31.699	0.034	0.408	0.923	0.244	0	0	23.73	-1.928	-29.246	0	0	0	0	0	0	0
WT111(DD045F3F1DEA)	3.66	13108	2022-11-28 17:00:31.699	0.034	0.408	0.923	0.244	0	0	23.73	-1.928	-29.246	0	0	0	0	0	0	0
WT111(DD045F3F1DEA)	3.66	13108	2022-11-28 17:00:31.699	0.035	0.398	0.928	-0.977	-0.061	0	23.725	-1.928	-29.246	0	0	0	0	0	0	0
WT111(DD045F3F1DEA)	3.66	13108	2022-11-28 17:00:31.730	0.035	0.398	0.928	-0.977	-0.061	0	23.725	-1.928	-29.246	0	0	0	0	0	0	0
WT111(DD045F3F1DEA)	3.66	13108	2022-11-28 17:00:31.730	0.035	0.398	0.928	-0.977	-0.061	0	23.719	-1.928	-29.251	0	0	0	0	0	0	0
WT111(DD045F3F1DEA)	3.66	13108	2022-11-28 17:00:31.730	0.035	0.398	0.928	-0.977	-0.061	0	23.714	-1.928	-29.251	0	0	0	0	0	0	0
WT111(DD045F3F1DEA)	3.66	13108	2022-11-28 17:00:31.730	0.033	0.41	0.926	0.122	0	0	23.714	-1.928	-29.251	0	0	0	0	0	0	0
WT111(DD045F3F1DEA)	3.66	13108	2022-11-28 17:00:31.730	0.033	0.41	0.926	0.122	0	0	23.714	-1.928	-29.251	0	0	0	0	0	0	0
WT111(DD045F3F1DEA)	3.66	13108	2022-11-28 17:00:31.730	0.033	0.41	0.926	0.122	0	0	23.714	-1.928	-29.251	0	0	0	0	0	0	0
WT111(DD045F3F1DEA)	3.66	13108	2022-11-28 17:00:31.730	0.034	0.417	0.928	0.122	0	0	23.714	-1.928	-29.251	0	0	0	0	0	0	0
WT111(DD045F3F1DEA)	3.66	13108	2022-11-28 17:00:31.730	0.034	0.417	0.928	0.122	0	0	23.714	-1.928	-29.251	0	0	0	0	0	0	0
WT111(DD045F3F1DEA)	3.66	13108	2022-11-28 17:00:31.761	0.034	0.417	0.928	0.122	0	0	23.719	-1.928	-29.251	0	0	0	0	0	0	0
WT111(DD045F3F1DEA)	3.66	13108	2022-11-28 17:00:31.761	0.034	0.417	0.928	0.122	0	0	23.719	-1.928	-29.251	0	0	0	0	0	0	0
WT111(DD045F3F1DEA)	3.66	13108	2022-11-28 17:00:31.761	0.035	0.404	0.926	0.061	0	0	23.719	-1.928	-29.257	0	0	0	0	0	0	0
WT111(DD045F3F1DEA)	3.66	13108	2022-11-28 17:00:31.761	0.035	0.404	0.926	0.061	0	0	23.719	-1.928	-29.257	0	0	0	0	0	0	0
WT111(DD045F3F1DEA)	3.66	13108	2022-11-28 17:00:31.761	0.035	0.404	0.926	0.061	0	0	23.719	-1.928	-29.257	0	0	0	0	0	0	0
WT111(DD045F3F1DEA)	3.66	13108	2022-11-28 17:00:31.761	0.035	0.404	0.926	0.061	0	0	23.719	-1.928	-29.257	0	0	0	0	0	0	0
WT111(DD045F3F1DEA)	3.66	13108	2022-11-28 17:00:31.761	0.032	0.402	0.923	-0.366	0	0	23.719	-1.928	-29.257	0	0	0	0	0	0	0
WT111(DD045F3F1DEA)	3.66	13108	2022-11-28 17:00:31.761	0.032	0.402	0.923	-0.366	0	0	23.714	-1.928	-29.257	0	0	0	0	0	0	0
WT111(DD045F3F1DEA)	3.66	13108	2022-11-28 17:00:31.793	0.032	0.402	0.923	-0.366	0	0	23.714	-1.928	-29.257	0	0	0	0	0	0	0
WT111(DD045F3F1DEA)	3.66	13108	2022-11-28 17:00:31.793	0.032	0.402	0.923	-0.366	0	0	23.714	-1.928	-29.257	0	0	0	0	0	0	0
WT111(DD045F3F1DEA)	3.66	13108	2022-11-28 17:00:31.793	0.034	0.408	0.928	0.183	0	0	23.714	-1.928	-29.257	0	0	0	0	0	0	0
WT111(DD045F3F1DEA)	3.66	13108	2022-11-28 17:00:31.793	0.034	0.408	0.928	0.183	0	0	23.714	-1.928	-29.262	0	0	0	0	0	0	0
WT111(DD045F3F1DEA)	3.66	13108	2022-11-28 17:00:31.793	0.034	0.408	0.928	0.183	0	0	23.714	-1.928	-29.262	0	0	0	0	0	0	0
WT111(DD045F3F1DEA)	3.66	13108	2022-11-28 17:00:31.793	0.034	0.408	0.928	0.183	0	0	23.714	-1.928	-29.262	0	0	0	0	0	0	0
WT111(DD045F3F1DEA)	3.66	13108	2022-11-28 17:00:31.793	0.038	0.401	0.934	-0.183	0	0	23.714	-1.928	-29.262	0	0	0	0	0	0	0
WT111(DD045F3F1DEA)	3.66	13108	2022-11-28 17:00:31.793	0.038	0.401	0.934	-0.183	0	0	23.714	-1.928	-29.262	0	0	0	0	0	0	0
WT111(DD045F3F1DEA)	3.66	13108	2022-11-28 17:00:31.855	0.038	0.401	0.934	-0.183	0	0	23.714	-1.928	-29.262	0	0	0	0	0	0	0
WT111(DD045F3F1DEA)	3.66	13108	2022-11-28 17:00:31.855	0.038	0.401	0.934	-0.183	0	0	23.714	-1.928	-29.262	0	0	0	0	0	0	0
WT111(DD045F3F1DEA)	3.66	13108	2022-11-28 17:00:31.855	0.029	0.425	0.926	0	0.061	0	23.714	-1.928	-29.262	0	0	0	0	0	0	0
WT111(DD045F3F1DEA)	3.66	13108	2022-11-28 17:00:31.855	0.029	0.425	0.926	0	0.061	0	23.714	-1.928	-29.268	0	0	0	0	0	0	0
WT111(DD045F3F1DEA)	3.66	13108	2022-11-28 17:00:31.855	0.029	0.425	0.926	0	0.061	0	23.714	-1.928	-29.268	0	0	0	0	0	0	0
WT111(DD045F3F1DEA)	3.66	13108	2022-11-28 17:00:31.855	0.029	0.425	0.926	0	0.061	0	23.714	-1.928	-29.268	0	0	0	0	0	0	0
WT111(DD045F3F1DEA)	3.66	13108	2022-11-28 17:00:31.855	0.036	0.396	0.939	0.183	0	0	23.714	-1.928	-29.268	0	0	0	0	0	0	0
WT111(DD045F3F1DEA)	3.66	13108	2022-11-28 17:00:31.855	0.036	0.396	0.939	0.183	0	0	23.714	-1.928	-29.268	0	0	0	0	0	0	0
WT111(DD045F3F1DEA)	3.66	13108	2022-11-28 17:00:31.871	0.036	0.396	0.939	0.183	0	0	23.714	-1.928	-29.268	0	0	0	0	0	0	0
WT111(DD045F3F1DEA)	3.66	13108	2022-11-28 17:00:31.871	0.036	0.396	0.939	0.183	0	0	23.714	-1.928	-29.268	0	0	0	0	0	0	0
WT111(DD045F3F1DEA)	3.66	13108	2022-11-28 17:00:31.871	0.033	0.403	0.91	0.488	0	0	23.719	-1.928	-29.268	0	0	0	0	0	0	0
WT111(DD045F3F1DEA)	3.66	13108	2022-11-28 17:00:31.871	0.033	0.403	0.91	0.488	0	0	23.719	-1.928	-29.273	0	0	0	0	0	0	0
WT111(DD045F3F1DEA)	3.66	13108	2022-11-28 17:00:31.871	0.033	0.403	0.91	0.488	0	0	23.725	-1.928	-29.273	0	0	0	0	0	0	0
WT111(DD045F3F1DEA)	3.66	13108	2022-11-28 17:00:31.871	0.033	0.403	0.91	0.488	0	0	23.725	-1.928	-29.273	0	0	0	0	0	0	0
WT111(DD045F3F1DEA)	3.66	13108	2022-11-28 17:00:31.871	0.031	0.412	0.92	-0.854	-0.061	0	23.719	-1.928	-29.273	0	0	0	0	0	0	0
WT111(DD045F3F1DEA)	3.66	13108	2022-11-28 17:00:31.871	0.031	0.412	0.92	-0.854	-0.061	0	23.719	-1.928	-29.273	0	0	0	0	0	0	0
WT111(DD045F3F1DEA)	3.66	13108	2022-11-28 17:00:31.902	0.031	0.412	0.92	-0.854	-0.061	0	23.714	-1.928	-29.273	0	0	0	0	0	0	0
WT111(DD045F3F1DEA)	3.66	13108	2022-11-28 17:00:31.902	0.031	0.412	0.92	-0.854	-0.061	0	23.708	-1.928	-29.279	0	0	0	0	0	0	0
WT111(DD045F3F1DEA)	3.66	13108	2022-11-28 17:00:31.902	0.005	0.286	0.868	1.221	-1.038	0	23.714	-1.934	-29.279	0	0	0	0	0	0	0
WT111(DD045F3F1DEA)	3.66	13108	2022-11-28 17:00:31.902	0.005	0.286	0.868	1.221	-1.038	0	23.719	-1.934	-29.284	0	0	0	0	0	0	0
WT111(DD045F3F1DEA)	3.66	13108	2022-11-28 17:00:31.902	0.005	0.286	0.868	1.221	-1.038	0	23.725	-1.939	-29.29	0	0	0	0	0	0	0
WT111(DD045F3F1DEA)	3.66	13108	2022-11-28 17:00:31.902	0.005	0.286	0.868	1.221	-1.038	0	23.725	-1.945	-29.301	0	0	0	0	0	0	0
WT111(DD045F3F1DEA)	3.66	13108	2022-11-28 17:00:31.902	0.082	0.56	1.09	-4.639	0.244	-0.671	23.703	-1.939	-29.306	0	0	0	0	0	0	0
WT111(DD045F3F1DEA)	3.66	13108	2022-11-28 17:00:31.902	0.082	0.56	1.09	-4.639	0.244	-0.671	23.676	-1.939	-29.312	0	0	0	0	0	0	0
WT111(DD045F3F1DEA)	3.66	13108	2022-11-28 17:00:31.965	0.082	0.56	1.09	-4.639	0.244	-0.671	23.654	-1.934	-29.312	0	0	0	0	0	0	0
WT111(DD045F3F1DEA)	3.66	13108	2022-11-28 17:00:31.965	0.082	0.56	1.09	-4.639	0.244	-0.671	23.632	-1.934	-29.317	0	0	0	0	0	0	0
WT111(DD045F3F1DEA)	3.66	13108	2022-11-28 17:00:31.965	0.008	0.363	0.826	3.54	0.671	0.183	23.648	-1.934	-29.312	0	0	0	0	0	0	0
WT111(DD045F3F1DEA)	3.66	13108	2022-11-28 17:00:31.965	0.008	0.363	0.826	3.54	0.671	0.183	23.67	-1.928	-29.312	0	0	0	0	0	0	0
WT111(DD045F3F1DEA)	3.66	13108	2022-11-28 17:00:31.965	0.008	0.363	0.826	3.54	0.671	0.183	23.687	-1.928	-29.312	0	0	0	0	0	0	0
WT111(DD045F3F1DEA)	3.66	13108	2022-11-28 17:00:31.965	0.008	0.363	0.826	3.54	0.671	0.183	23.703	-1.923	-29.306	0	0	0	0	0	0	0
WT111(DD045F3F1DEA)	3.66	13108	2022-11-28 17:00:31.965	0.045	0.423	0.962	-0.366	-0.183	0	23.703	-1.923	-29.306	0	0	0	0	0	0	0
WT111(DD045F3F1DEA)	3.66	13108	2022-11-28 17:00:31.965	0.045	0.423	0.962	-0.366	-0.183	0	23.703	-1.923	-29.312	0	0	0	0	0	0	0
WT111(DD045F3F1DEA)	3.66	13108	2022-11-28 17:00:31.996	0.045	0.423	0.962	-0.366	-0.183	0	23.698	-1.928	-29.312	0	0	0	0	0	0	0
WT111(DD045F3F1DEA)	3.66	13108	2022-11-28 17:00:31.996	0.045	0.423	0.962	-0.366	-0.183	0	23.698	-1.928	-29.312	0	0	0	0	0	0	0
WT111(DD045F3F1DEA)	3.66	13108	2022-11-28 17:00:31.996	0.034	0.429	0.926	0	0	0.061	23.698	-1.928	-29.312	0	0	0	0	0	0	0
WT111(DD045F3F1DEA)	3.66	13108	2022-11-28 17:00:31.996	0.034	0.429	0.926	0	0	0.061	23.698	-1.928	-29.312	0	0	0	0	0	0	0
WT111(DD045F3F1DEA)	3.66	13108	2022-11-28 17:00:31.996	0.034	0.429	0.926	0	0	0.061	23.698	-1.928	-29.306	0	0	0	0	0	0	0
WT111(DD045F3F1DEA)	3.66	13108	2022-11-28 17:00:31.996	0.034	0.429	0.926	0	0	0.061	23.698	-1.928	-29.306	0	0	0	0	0	0	0
WT111(DD045F3F1DEA)	3.66	13108	2022-11-28 17:00:31.996	0.03	0.398	0.918	0.854	0.061	0	23.703	-1.928	-29.306	0	0	0	0	0	0	0
WT111(DD045F3F1DEA)	3.66	13108	2022-11-28 17:00:31.996	0.03	0.398	0.918	0.854	0.061	0	23.708	-1.928	-29.306	0	0	0	0	0	0	0
WT111(DD045F3F1DEA)	3.66	13108	2022-11-28 17:00:32.027	0.03	0.398	0.918	0.854	0.061	0	23.714	-1.928	-29.306	0	0	0	0	0	0	0
WT111(DD045F3F1DEA)	3.66	13108	2022-11-28 17:00:32.027	0.03	0.398	0.918	0.854	0.061	0	23.719	-1.928	-29.306	0	0	0	0	0	0	0
WT111(DD045F3F1DEA)	3.66	13108	2022-11-28 17:00:32.027	0.038	0.416	0.94	-0.916	0	0	23.714	-1.928	-29.306	0	0	0	0	0	0	0
WT111(DD045F3F1DEA)	3.66	13108	2022-11-28 17:00:32.027	0.038	0.416	0.94	-0.916	0	0	23.708	-1.928	-29.306	0	0	0	0	0	0	0
WT111(DD045F3F1DEA)	3.66	13108	2022-11-28 17:00:32.027	0.038	0.416	0.94	-0.916	0	0	23.708	-1.928	-29.301	0	0	0	0	0	0	0
WT111(DD045F3F1DEA)	3.66	13108	2022-11-28 17:00:32.027	0.038	0.416	0.94	-0.916	0	0	23.703	-1.928	-29.301	0	0	0	0	0	0	0
WT111(DD045F3F1DEA)	3.66	13108	2022-11-28 17:00:32.027	0.031	0.399	0.916	0.183	0	0.061	23.703	-1.928	-29.301	0	0	0	0	0	0	0
WT111(DD045F3F1DEA)	3.66	13108	2022-11-28 17:00:32.027	0.031	0.399	0.916	0.183	0	0.061	23.703	-1.928	-29.301	0	0	0	0	0	0	0
WT111(DD045F3F1DEA)	3.66	13108	2022-11-28 17:00:32.090	0.031	0.399	0.916	0.183	0	0.061	23.708	-1.928	-29.301	0	0	0	0	0	0	0
WT111(DD045F3F1DEA)	3.66	13108	2022-11-28 17:00:32.090	0.031	0.399	0.916	0.183	0	0.061	23.708	-1.928	-29.301	0	0	0	0	0	0	0
WT111(DD045F3F1DEA)	3.66	13108	2022-11-28 17:00:32.090	0.036	0.408	0.93	-0.122	0	0	23.708	-1.928	-29.301	0	0	0	0	0	0	0
WT111(DD045F3F1DEA)	3.66	13108	2022-11-28 17:00:32.090	0.036	0.408	0.93	-0.122	0	0	23.708	-1.928	-29.301	0	0	0	0	0	0	0
WT111(DD045F3F1DEA)	3.66	13108	2022-11-28 17:00:32.090	0.036	0.408	0.93	-0.122	0	0	23.708	-1.928	-29.295	0	0	0	0	0	0	0
WT111(DD045F3F1DEA)	3.66	13108	2022-11-28 17:00:32.090	0.036	0.408	0.93	-0.122	0	0	23.708	-1.928	-29.295	0	0	0	0	0	0	0
WT111(DD045F3F1DEA)	3.66	13108	2022-11-28 17:00:32.090	0.036	0.409	0.929	0	0	0.061	23.708	-1.928	-29.295	0	0	0	0	0	0	0
WT111(DD045F3F1DEA)	3.66	13108	2022-11-28 17:00:32.090	0.036	0.409	0.929	0	0	0.061	23.708	-1.928	-29.295	0	0	0	0	0	0	0
WT111(DD045F3F1DEA)	3.66	13108	2022-11-28 17:00:32.121	0.036	0.409	0.929	0	0	0.061	23.708	-1.928	-29.295	0	0	0	0	0	0	0
WT111(DD045F3F1DEA)	3.66	13108	2022-11-28 17:00:32.121	0.036	0.409	0.929	0	0	0.061	23.708	-1.928	-29.295	0	0	0	0	0	0	0
WT111(DD045F3F1DEA)	3.66	13108	2022-11-28 17:00:32.121	0.033	0.399	0.917	0.183	0	-0.061	23.708	-1.928	-29.295	0	0	0	0	0	0	0
WT111(DD045F3F1DEA)	3.66	13108	2022-11-28 17:00:32.121	0.033	0.399	0.917	0.183	0	-0.061	23.708	-1.928	-29.29	0	0	0	0	0	0	0
WT111(DD045F3F1DEA)	3.66	13108	2022-11-28 17:00:32.121	0.033	0.399	0.917	0.183	0	-0.061	23.708	-1.928	-29.29	0	0	0	0	0	0	0
WT111(DD045F3F1DEA)	3.66	13108	2022-11-28 17:00:32.121	0.033	0.399	0.917	0.183	0	-0.061	23.714	-1.928	-29.29	0	0	0	0	0	0	0
WT111(DD045F3F1DEA)	3.66	13108	2022-11-28 17:00:32.121	0.035	0.405	0.929	-0.305	0	0	23.708	-1.928	-29.29	0	0	0	0	0	0	0
WT111(DD045F3F1DEA)	3.66	13108	2022-11-28 17:00:32.121	0.035	0.405	0.929	-0.305	0	0	23.708	-1.928	-29.29	0	0	0	0	0	0	0
WT111(DD045F3F1DEA)	3.66	13108	2022-11-28 17:00:32.152	0.035	0.405	0.929	-0.305	0	0	23.708	-1.928	-29.29	0	0	0	0	0	0	0
WT111(DD045F3F1DEA)	3.66	13108	2022-11-28 17:00:32.152	0.035	0.405	0.929	-0.305	0	0	23.703	-1.928	-29.29	0	0	0	0	0	0	0
WT111(DD045F3F1DEA)	3.66	13108	2022-11-28 17:00:32.152	0.035	0.413	0.929	0.122	0	0	23.708	-1.928	-29.29	0	0	0	0	0	0	0
WT111(DD045F3F1DEA)	3.66	13108	2022-11-28 17:00:32.152	0.035	0.413	0.929	0.122	0	0	23.708	-1.928	-29.29	0	0	0	0	0	0	0
WT111(DD045F3F1DEA)	3.66	13108	2022-11-28 17:00:32.152	0.035	0.413	0.929	0.122	0	0	23.708	-1.928	-29.29	0	0	0	0	0	0	0
WT111(DD045F3F1DEA)	3.66	13108	2022-11-28 17:00:32.152	0.035	0.413	0.929	0.122	0	0	23.708	-1.928	-29.29	0	0	0	0	0	0	0
WT111(DD045F3F1DEA)	3.66	13108	2022-11-28 17:00:32.152	0.033	0.414	0.927	0.061	0	0	23.708	-1.928	-29.29	0	0	0	0	0	0	0
WT111(DD045F3F1DEA)	3.66	13108	2022-11-28 17:00:32.152	0.033	0.414	0.927	0.061	0	0	23.708	-1.928	-29.29	0	0	0	0	0	0	0
WT111(DD045F3F1DEA)	3.66	13108	2022-11-28 17:00:32.215	0.033	0.414	0.927	0.061	0	0	23.708	-1.928	-29.29	0	0	0	0	0	0	0
WT111(DD045F3F1DEA)	3.66	13108	2022-11-28 17:00:32.215	0.033	0.414	0.927	0.061	0	0	23.708	-1.928	-29.284	0	0	0	0	0	0	0
WT111(DD045F3F1DEA)	3.66	13108	2022-11-28 17:00:32.215	0.036	0.399	0.926	-0.549	0	0	23.708	-1.928	-29.284	0	0	0	0	0	0	0
WT111(DD045F3F1DEA)	3.66	13108	2022-11-28 17:00:32.215	0.036	0.399	0.926	-0.549	0	0	23.703	-1.928	-29.284	0	0	0	0	0	0	0
WT111(DD045F3F1DEA)	3.66	13108	2022-11-28 17:00:32.215	0.036	0.399	0.926	-0.549	0	0	23.703	-1.928	-29.284	0	0	0	0	0	0	0
WT111(DD045F3F1DEA)	3.66	13108	2022-11-28 17:00:32.215	0.036	0.399	0.926	-0.549	0	0	23.698	-1.928	-29.284	0	0	0	0	0	0	0
WT111(DD045F3F1DEA)	3.66	13108	2022-11-28 17:00:32.215	0.036	0.418	0.931	0.305	0	0	23.703	-1.928	-29.284	0	0	0	0	0	0	0
WT111(DD045F3F1DEA)	3.66	13108	2022-11-28 17:00:32.215	0.036	0.418	0.931	0.305	0	0	23.703	-1.928	-29.284	0	0	0	0	0	0	0
WT111(DD045F3F1DEA)	3.66	13108	2022-11-28 17:00:32.230	0.036	0.418	0.931	0.305	0	0	23.703	-1.928	-29.284	0	0	0	0	0	0	0
WT111(DD045F3F1DEA)	3.66	13108	2022-11-28 17:00:32.230	0.036	0.418	0.931	0.305	0	0	23.708	-1.928	-29.284	0	0	0	0	0	0	0
WT111(DD045F3F1DEA)	3.66	13108	2022-11-28 17:00:32.230	0.033	0.407	0.922	0	0	0	23.708	-1.928	-29.279	0	0	0	0	0	0	0
WT111(DD045F3F1DEA)	3.66	13108	2022-11-28 17:00:32.230	0.033	0.407	0.922	0	0	0	23.708	-1.928	-29.279	0	0	0	0	0	0	0
WT111(DD045F3F1DEA)	3.66	13108	2022-11-28 17:00:32.230	0.033	0.407	0.922	0	0	0	23.708	-1.928	-29.279	0	0	0	0	0	0	0
WT111(DD045F3F1DEA)	3.66	13108	2022-11-28 17:00:32.230	0.035	0.403	0.927	0.061	0	0	23.708	-1.928	-29.279	0	0	0	0	0	0	0
WT111(DD045F3F1DEA)	3.66	13108	2022-11-28 17:00:32.230	0.035	0.403	0.927	0.061	0	0	23.708	-1.928	-29.279	0	0	0	0	0	0	0
WT111(DD045F3F1DEA)	3.66	13108	2022-11-28 17:00:32.230	0.035	0.403	0.927	0.061	0	0	23.708	-1.928	-29.279	0	0	0	0	0	0	0
WT111(DD045F3F1DEA)	3.66	13108	2022-11-28 17:00:32.262	0.035	0.403	0.927	0.061	0	0	23.708	-1.928	-29.279	0	0	0	0	0	0	0
WT111(DD045F3F1DEA)	3.66	13108	2022-11-28 17:00:32.262	0.035	0.414	0.926	-0.061	0	0	23.708	-1.928	-29.279	0	0	0	0	0	0	0
WT111(DD045F3F1DEA)	3.66	13108	2022-11-28 17:00:32.262	0.035	0.414	0.926	-0.061	0	0	23.708	-1.928	-29.279	0	0	0	0	0	0	0
WT111(DD045F3F1DEA)	3.66	13108	2022-11-28 17:00:32.262	0.035	0.414	0.926	-0.061	0	0	23.708	-1.928	-29.273	0	0	0	0	0	0	0
WT111(DD045F3F1DEA)	3.66	13108	2022-11-28 17:00:32.262	0.035	0.414	0.926	-0.061	0	0	23.708	-1.928	-29.273	0	0	0	0	0	0	0
WT111(DD045F3F1DEA)	3.66	13108	2022-11-28 17:00:32.262	0.031	0.397	0.927	0.549	0	0.061	23.714	-1.928	-29.273	0	0	0	0	0	0	0
WT111(DD045F3F1DEA)	3.66	13108	2022-11-28 17:00:32.262	0.031	0.397	0.927	0.549	0	0.061	23.714	-1.928	-29.273	0	0	0	0	0	0	0
WT111(DD045F3F1DEA)	3.66	13108	2022-11-28 17:00:32.262	0.031	0.397	0.927	0.549	0	0.061	23.719	-1.928	-29.273	0	0	0	0	0	0	0
WT111(DD045F3F1DEA)	3.66	13108	2022-11-28 17:00:32.324	0.031	0.397	0.927	0.549	0	0.061	23.719	-1.928	-29.273	0	0	0	0	0	0	0
WT111(DD045F3F1DEA)	3.66	13108	2022-11-28 17:00:32.324	0.035	0.423	0.93	-0.671	0	0	23.719	-1.928	-29.273	0	0	0	0	0	0	0
WT111(DD045F3F1DEA)	3.66	13108	2022-11-28 17:00:32.324	0.035	0.423	0.93	-0.671	0	0	23.714	-1.928	-29.273	0	0	0	0	0	0	0
WT111(DD045F3F1DEA)	3.66	13108	2022-11-28 17:00:32.324	0.035	0.423	0.93	-0.671	0	0	23.708	-1.928	-29.273	0	0	0	0	0	0	0
WT111(DD045F3F1DEA)	3.66	13108	2022-11-28 17:00:32.324	0.035	0.423	0.93	-0.671	0	0	23.708	-1.928	-29.268	0	0	0	0	0	0	0
WT111(DD045F3F1DEA)	3.66	13108	2022-11-28 17:00:32.324	0.037	0.403	0.93	0.61	0.061	0	23.714	-1.928	-29.268	0	0	0	0	0	0	0
WT111(DD045F3F1DEA)	3.66	13108	2022-11-28 17:00:32.324	0.037	0.403	0.93	0.61	0.061	0	23.714	-1.928	-29.268	0	0	0	0	0	0	0
WT111(DD045F3F1DEA)	3.66	13108	2022-11-28 17:00:32.324	0.037	0.403	0.93	0.61	0.061	0	23.719	-1.928	-29.268	0	0	0	0	0	0	0
WT111(DD045F3F1DEA)	3.66	13108	2022-11-28 17:00:32.387	0.037	0.403	0.93	0.61	0.061	0	23.719	-1.928	-29.268	0	0	0	0	0	0	0
WT111(DD045F3F1DEA)	3.66	13108	2022-11-28 17:00:32.387	0.033	0.402	0.919	-0.305	-0.061	0	23.719	-1.928	-29.268	0	0	0	0	0	0	0
WT111(DD045F3F1DEA)	3.66	13108	2022-11-28 17:00:32.387	0.033	0.402	0.919	-0.305	-0.061	0	23.719	-1.928	-29.262	0	0	0	0	0	0	0
WT111(DD045F3F1DEA)	3.66	13108	2022-11-28 17:00:32.387	0.033	0.402	0.919	-0.305	-0.061	0	23.719	-1.928	-29.262	0	0	0	0	0	0	0
WT111(DD045F3F1DEA)	3.66	13108	2022-11-28 17:00:32.387	0.033	0.402	0.919	-0.305	-0.061	0	23.714	-1.934	-29.262	0	0	0	0	0	0	0
WT111(DD045F3F1DEA)	3.66	13108	2022-11-28 17:00:32.387	0.034	0.401	0.929	-0.061	0	0.061	23.714	-1.934	-29.262	0	0	0	0	0	0	0
WT111(DD045F3F1DEA)	3.66	13108	2022-11-28 17:00:32.387	0.034	0.401	0.929	-0.061	0	0.061	23.714	-1.934	-29.262	0	0	0	0	0	0	0
WT111(DD045F3F1DEA)	3.66	13108	2022-11-28 17:00:32.387	0.034	0.401	0.929	-0.061	0	0.061	23.714	-1.934	-29.257	0	0	0	0	0	0	0
WT111(DD045F3F1DEA)	3.66	13108	2022-11-28 17:00:32.418	0.034	0.401	0.929	-0.061	0	0.061	23.714	-1.934	-29.257	0	0	0	0	0	0	0
WT111(DD045F3F1DEA)	3.66	13108	2022-11-28 17:00:32.418	0.034	0.417	0.934	0.122	0	0	23.714	-1.934	-29.257	0	0	0	0	0	0	0
WT111(DD045F3F1DEA)	3.66	13108	2022-11-28 17:00:32.418	0.034	0.417	0.934	0.122	0	0	23.714	-1.934	-29.257	0	0	0	0	0	0	0
WT111(DD045F3F1DEA)	3.66	13108	2022-11-28 17:00:32.418	0.034	0.417	0.934	0.122	0	0	23.714	-1.934	-29.257	0	0	0	0	0	0	0
WT111(DD045F3F1DEA)	3.66	13108	2022-11-28 17:00:32.418	0.034	0.417	0.934	0.122	0	0	23.714	-1.934	-29.251	0	0	0	0	0	0	0
WT111(DD045F3F1DEA)	3.66	13108	2022-11-28 17:00:32.418	0.035	0.413	0.921	-0.366	0	0	23.714	-1.934	-29.251	0	0	0	0	0	0	0
WT111(DD045F3F1DEA)	3.66	13108	2022-11-28 17:00:32.418	0.035	0.413	0.921	-0.366	0	0	23.714	-1.934	-29.251	0	0	0	0	0	0	0
WT111(DD045F3F1DEA)	3.66	13108	2022-11-28 17:00:32.418	0.035	0.413	0.921	-0.366	0	0	23.714	-1.934	-29.251	0	0	0	0	0	0	0
WT111(DD045F3F1DEA)	3.66	13108	2022-11-28 17:00:32.449	0.035	0.413	0.921	-0.366	0	0	23.708	-1.934	-29.251	0	0	0	0	0	0	0
WT111(DD045F3F1DEA)	3.66	13108	2022-11-28 17:00:32.449	0.033	0.403	0.928	0.061	0	0	23.708	-1.934	-29.246	0	0	0	0	0	0	0

## Sheet: 180cm
设备名称	电压	版本	片上时间	加速度X(g)	加速度Y(g)	加速度Z(g)	角速度X(°/s)	角速度Y(°/s)	角速度Z(°/s)	角度X(°)	角度Y(°)	角度Z(°)	磁场X	磁场Y	磁场Z	四元数0	四元数1	四元数2	四元数3	状态
WT111(DD045F3F1DEA)	3.64	13108	2022-11-28 17:21:09.981	0.006	0.411	0.927	0.305	0	0	23.956	-0.357	-30.52	0	0	0	0	0	0	0
WT111(DD045F3F1DEA)	3.64	13108	2022-11-28 17:21:09.981	0.007	0.414	0.932	-0.305	0	0	23.956	-0.357	-30.515	0	0	0	0	0	0	0
WT111(DD045F3F1DEA)	3.64	13108	2022-11-28 17:21:09.981	0.007	0.414	0.932	-0.305	0	0	23.95	-0.357	-30.504	0	0	0	0	0	0	0
WT111(DD045F3F1DEA)	3.64	13108	2022-11-28 17:21:09.981	0.007	0.414	0.932	-0.305	0	0	23.95	-0.357	-30.498	0	0	0	0	0	0	0
WT111(DD045F3F1DEA)	3.64	13108	2022-11-28 17:21:09.981	0.007	0.414	0.932	-0.305	0	0	23.95	-0.357	-30.493	0	0	0	0	0	0	0
WT111(DD045F3F1DEA)	3.64	13108	2022-11-28 17:21:09.981	0.004	0.412	0.922	-0.061	0	0	23.95	-0.357	-30.482	0	0	0	0	0	0	0
WT111(DD045F3F1DEA)	3.64	13108	2022-11-28 17:21:09.981	0.004	0.412	0.922	-0.061	0	0	23.95	-0.357	-30.476	0	0	0	0	0	0	0
WT111(DD045F3F1DEA)	3.64	13108	2022-11-28 17:21:09.981	0.004	0.412	0.922	-0.061	0	0	23.95	-0.357	-30.471	0	0	0	0	0	0	0
WT111(DD045F3F1DEA)	3.64	13108	2022-11-28 17:21:10.012	0.004	0.412	0.922	-0.061	0	0	23.95	-0.352	-30.46	0	0	0	0	0	0	0
WT111(DD045F3F1DEA)	3.64	13108	2022-11-28 17:21:10.012	0.006	0.416	0.928	0.061	0	0	23.95	-0.352	-30.454	0	0	0	0	0	0	0
WT111(DD045F3F1DEA)	3.64	13108	2022-11-28 17:21:10.012	0.006	0.416	0.928	0.061	0	0	23.95	-0.352	-30.443	0	0	0	0	0	0	0
WT111(DD045F3F1DEA)	3.64	13108	2022-11-28 17:21:10.012	0.006	0.416	0.928	0.061	0	0	23.95	-0.352	-30.438	0	0	0	0	0	0	0
WT111(DD045F3F1DEA)	3.64	13108	2022-11-28 17:21:10.012	0.006	0.416	0.928	0.061	0	0	23.95	-0.352	-30.432	0	0	0	0	0	0	0
WT111(DD045F3F1DEA)	3.64	13108	2022-11-28 17:21:10.012	0.008	0.404	0.922	0	0	0	23.95	-0.352	-30.427	0	0	0	0	0	0	0
WT111(DD045F3F1DEA)	3.64	13108	2022-11-28 17:21:10.012	0.008	0.404	0.922	0	0	0	23.95	-0.352	-30.416	0	0	0	0	0	0	0
WT111(DD045F3F1DEA)	3.64	13108	2022-11-28 17:21:10.012	0.008	0.404	0.922	0	0	0	23.95	-0.352	-30.41	0	0	0	0	0	0	0
WT111(DD045F3F1DEA)	3.64	13108	2022-11-28 17:21:10.153	0.008	0.404	0.922	0	0	0	23.95	-0.352	-30.405	0	0	0	0	0	0	0
WT111(DD045F3F1DEA)	3.64	13108	2022-11-28 17:21:10.153	0.005	0.414	0.928	-0.122	-0.061	0	23.95	-0.357	-30.399	0	0	0	0	0	0	0
WT111(DD045F3F1DEA)	3.64	13108	2022-11-28 17:21:10.153	0.005	0.414	0.928	-0.122	-0.061	0	23.95	-0.357	-30.394	0	0	0	0	0	0	0
WT111(DD045F3F1DEA)	3.64	13108	2022-11-28 17:21:10.153	0.005	0.414	0.928	-0.122	-0.061	0	23.95	-0.357	-30.383	0	0	0	0	0	0	0
WT111(DD045F3F1DEA)	3.64	13108	2022-11-28 17:21:10.153	0.005	0.414	0.928	-0.122	-0.061	0	23.95	-0.357	-30.377	0	0	0	0	0	0	0
WT111(DD045F3F1DEA)	3.64	13108	2022-11-28 17:21:10.153	0.006	0.415	0.926	0	0	0	23.95	-0.357	-30.372	0	0	0	0	0	0	0
WT111(DD045F3F1DEA)	3.64	13108	2022-11-28 17:21:10.153	0.006	0.415	0.926	0	0	0	23.95	-0.357	-30.366	0	0	0	0	0	0	0
WT111(DD045F3F1DEA)	3.64	13108	2022-11-28 17:21:10.153	0.006	0.415	0.926	0	0	0	23.95	-0.357	-30.361	0	0	0	0	0	0	0
WT111(DD045F3F1DEA)	3.64	13108	2022-11-28 17:21:10.184	0.006	0.415	0.926	0	0	0	23.95	-0.357	-30.35	0	0	0	0	0	0	0
WT111(DD045F3F1DEA)	3.64	13108	2022-11-28 17:21:10.184	0.005	0.419	0.924	0.305	0	0	23.95	-0.357	-30.344	0	0	0	0	0	0	0
WT111(DD045F3F1DEA)	3.64	13108	2022-11-28 17:21:10.184	0.005	0.419	0.924	0.305	0	0	23.956	-0.357	-30.339	0	0	0	0	0	0	0
WT111(DD045F3F1DEA)	3.64	13108	2022-11-28 17:21:10.184	0.005	0.419	0.924	0.305	0	0	23.956	-0.357	-30.328	0	0	0	0	0	0	0
WT111(DD045F3F1DEA)	3.64	13108	2022-11-28 17:21:10.184	0.005	0.419	0.924	0.305	0	0	23.956	-0.357	-30.322	0	0	0	0	0	0	0
WT111(DD045F3F1DEA)	3.64	13108	2022-11-28 17:21:10.184	0.006	0.404	0.927	-0.366	0	0	23.956	-0.357	-30.317	0	0	0	0	0	0	0
WT111(DD045F3F1DEA)	3.64	13108	2022-11-28 17:21:10.184	0.006	0.404	0.927	-0.366	0	0	23.956	-0.357	-30.311	0	0	0	0	0	0	0
WT111(DD045F3F1DEA)	3.64	13108	2022-11-28 17:21:10.184	0.006	0.404	0.927	-0.366	0	0	23.95	-0.357	-30.306	0	0	0	0	0	0	0
WT111(DD045F3F1DEA)	3.64	13108	2022-11-28 17:21:10.278	0.006	0.404	0.927	-0.366	0	0	23.95	-0.357	-30.295	0	0	0	0	0	0	0
WT111(DD045F3F1DEA)	3.64	13108	2022-11-28 17:21:10.278	0.006	0.421	0.925	0.183	0	0	23.95	-0.357	-30.289	0	0	0	0	0	0	0
WT111(DD045F3F1DEA)	3.64	13108	2022-11-28 17:21:10.278	0.006	0.421	0.925	0.183	0	0	23.95	-0.357	-30.284	0	0	0	0	0	0	0
WT111(DD045F3F1DEA)	3.64	13108	2022-11-28 17:21:10.278	0.006	0.421	0.925	0.183	0	0	23.956	-0.357	-30.273	0	0	0	0	0	0	0
WT111(DD045F3F1DEA)	3.64	13108	2022-11-28 17:21:10.278	0.006	0.421	0.925	0.183	0	0	23.956	-0.357	-30.267	0	0	0	0	0	0	0
WT111(DD045F3F1DEA)	3.64	13108	2022-11-28 17:21:10.278	0.005	0.407	0.922	-0.305	-0.061	0	23.956	-0.357	-30.262	0	0	0	0	0	0	0
WT111(DD045F3F1DEA)	3.64	13108	2022-11-28 17:21:10.278	0.005	0.407	0.922	-0.305	-0.061	0	23.95	-0.357	-30.256	0	0	0	0	0	0	0
WT111(DD045F3F1DEA)	3.64	13108	2022-11-28 17:21:10.278	0.005	0.407	0.922	-0.305	-0.061	0	23.95	-0.357	-30.245	0	0	0	0	0	0	0
WT111(DD045F3F1DEA)	3.64	13108	2022-11-28 17:21:10.309	0.005	0.407	0.922	-0.305	-0.061	0	23.95	-0.357	-30.24	0	0	0	0	0	0	0
WT111(DD045F3F1DEA)	3.64	13108	2022-11-28 17:21:10.309	0.007	0.402	0.925	-0.244	0	0	23.95	-0.357	-30.234	0	0	0	0	0	0	0
WT111(DD045F3F1DEA)	3.64	13108	2022-11-28 17:21:10.309	0.007	0.402	0.925	-0.244	0	0	23.95	-0.357	-30.223	0	0	0	0	0	0	0
WT111(DD045F3F1DEA)	3.64	13108	2022-11-28 17:21:10.309	0.007	0.402	0.925	-0.244	0	0	23.945	-0.357	-30.218	0	0	0	0	0	0	0
WT111(DD045F3F1DEA)	3.64	13108	2022-11-28 17:21:10.309	0.007	0.402	0.925	-0.244	0	0	23.945	-0.357	-30.212	0	0	0	0	0	0	0
WT111(DD045F3F1DEA)	3.64	13108	2022-11-28 17:21:10.309	0.007	0.422	0.93	0	0	0	23.945	-0.357	-30.207	0	0	0	0	0	0	0
WT111(DD045F3F1DEA)	3.64	13108	2022-11-28 17:21:10.309	0.007	0.422	0.93	0	0	0	23.945	-0.357	-30.196	0	0	0	0	0	0	0
WT111(DD045F3F1DEA)	3.64	13108	2022-11-28 17:21:10.309	0.007	0.422	0.93	0	0	0	23.945	-0.357	-30.19	0	0	0	0	0	0	0
WT111(DD045F3F1DEA)	3.64	13108	2022-11-28 17:21:10.340	0.007	0.422	0.93	0	0	0	23.945	-0.357	-30.185	0	0	0	0	0	0	0
WT111(DD045F3F1DEA)	3.64	13108	2022-11-28 17:21:10.340	0.005	0.41	0.933	0.183	0.061	0	23.945	-0.357	-30.179	0	0	0	0	0	0	0
WT111(DD045F3F1DEA)	3.64	13108	2022-11-28 17:21:10.340	0.005	0.41	0.933	0.183	0.061	0	23.95	-0.357	-30.174	0	0	0	0	0	0	0
WT111(DD045F3F1DEA)	3.64	13108	2022-11-28 17:21:10.340	0.005	0.41	0.933	0.183	0.061	0	23.95	-0.357	-30.163	0	0	0	0	0	0	0
WT111(DD045F3F1DEA)	3.64	13108	2022-11-28 17:21:10.340	0.005	0.41	0.933	0.183	0.061	0	23.95	-0.357	-30.157	0	0	0	0	0	0	0
WT111(DD045F3F1DEA)	3.64	13108	2022-11-28 17:21:10.340	0.006	0.409	0.917	0.244	0	0	23.95	-0.352	-30.152	0	0	0	0	0	0	0
WT111(DD045F3F1DEA)	3.64	13108	2022-11-28 17:21:10.340	0.006	0.409	0.917	0.244	0	0	23.95	-0.352	-30.146	0	0	0	0	0	0	0
WT111(DD045F3F1DEA)	3.64	13108	2022-11-28 17:21:10.340	0.006	0.409	0.917	0.244	0	0	23.956	-0.352	-30.141	0	0	0	0	0	0	0
WT111(DD045F3F1DEA)	3.64	13108	2022-11-28 17:21:10.372	0.006	0.409	0.917	0.244	0	0	23.956	-0.352	-30.135	0	0	0	0	0	0	0
WT111(DD045F3F1DEA)	3.64	13108	2022-11-28 17:21:10.372	0.007	0.417	0.93	-0.244	0	0	23.956	-0.352	-30.125	0	0	0	0	0	0	0
WT111(DD045F3F1DEA)	3.64	13108	2022-11-28 17:21:10.372	0.007	0.417	0.93	-0.244	0	0	23.95	-0.352	-30.119	0	0	0	0	0	0	0
WT111(DD045F3F1DEA)	3.64	13108	2022-11-28 17:21:10.372	0.007	0.417	0.93	-0.244	0	0	23.95	-0.352	-30.114	0	0	0	0	0	0	0
WT111(DD045F3F1DEA)	3.64	13108	2022-11-28 17:21:10.372	0.007	0.417	0.93	-0.244	0	0	23.95	-0.352	-30.108	0	0	0	0	0	0	0
WT111(DD045F3F1DEA)	3.64	13108	2022-11-28 17:21:10.372	0.007	0.413	0.921	0.061	0	0	23.95	-0.352	-30.097	0	0	0	0	0	0	0
WT111(DD045F3F1DEA)	3.64	13108	2022-11-28 17:21:10.372	0.007	0.413	0.921	0.061	0	0	23.95	-0.352	-30.092	0	0	0	0	0	0	0
WT111(DD045F3F1DEA)	3.64	13108	2022-11-28 17:21:10.372	0.007	0.413	0.921	0.061	0	0	23.95	-0.352	-30.086	0	0	0	0	0	0	0
WT111(DD045F3F1DEA)	3.64	13108	2022-11-28 17:21:10.481	0.007	0.413	0.921	0.061	0	0	23.95	-0.357	-30.081	0	0	0	0	0	0	0
WT111(DD045F3F1DEA)	3.64	13108	2022-11-28 17:21:10.497	0.005	0.405	0.927	-0.122	-0.061	0	23.95	-0.357	-30.075	0	0	0	0	0	0	0
WT111(DD045F3F1DEA)	3.64	13108	2022-11-28 17:21:10.497	0.005	0.405	0.927	-0.122	-0.061	0	23.95	-0.357	-30.064	0	0	0	0	0	0	0
WT111(DD045F3F1DEA)	3.64	13108	2022-11-28 17:21:10.497	0.005	0.405	0.927	-0.122	-0.061	0	23.95	-0.357	-30.059	0	0	0	0	0	0	0
WT111(DD045F3F1DEA)	3.64	13108	2022-11-28 17:21:10.497	0.005	0.405	0.927	-0.122	-0.061	0	23.95	-0.357	-30.053	0	0	0	0	0	0	0
WT111(DD045F3F1DEA)	3.64	13108	2022-11-28 17:21:10.497	0.007	0.427	0.928	0.122	0.061	0	23.95	-0.357	-30.048	0	0	0	0	0	0	0
WT111(DD045F3F1DEA)	3.64	13108	2022-11-28 17:21:10.497	0.007	0.427	0.928	0.122	0.061	0	23.95	-0.357	-30.042	0	0	0	0	0	0	0
WT111(DD045F3F1DEA)	3.64	13108	2022-11-28 17:21:10.497	0.007	0.427	0.928	0.122	0.061	0	23.95	-0.357	-30.031	0	0	0	0	0	0	0
WT111(DD045F3F1DEA)	3.64	13108	2022-11-28 17:21:10.512	0.005	0.427	0.927	0.244	0	0	23.956	-0.357	-29.976	0	0	0	0	0	0	0
WT111(DD045F3F1DEA)	3.64	13108	2022-11-28 17:21:10.512	0.007	0.405	0.929	-0.061	0	0	23.956	-0.357	-29.971	0	0	0	0	0	0	0
WT111(DD045F3F1DEA)	3.64	13108	2022-11-28 17:21:10.512	0.007	0.405	0.929	-0.061	0	0	23.956	-0.357	-29.96	0	0	0	0	0	0	0
WT111(DD045F3F1DEA)	3.64	13108	2022-11-28 17:21:10.512	0.007	0.405	0.929	-0.061	0	0	23.956	-0.357	-29.954	0	0	0	0	0	0	0
WT111(DD045F3F1DEA)	3.64	13108	2022-11-28 17:21:10.512	0.007	0.405	0.929	-0.061	0	0	23.956	-0.357	-29.949	0	0	0	0	0	0	0
WT111(DD045F3F1DEA)	3.64	13108	2022-11-28 17:21:10.512	0.005	0.413	0.92	0.122	0	0	23.956	-0.357	-29.943	0	0	0	0	0	0	0
WT111(DD045F3F1DEA)	3.64	13108	2022-11-28 17:21:10.512	0.005	0.413	0.92	0.122	0	0	23.956	-0.357	-29.932	0	0	0	0	0	0	0
WT111(DD045F3F1DEA)	3.64	13108	2022-11-28 17:21:10.512	0.005	0.413	0.92	0.122	0	0	23.956	-0.357	-29.927	0	0	0	0	0	0	0
WT111(DD045F3F1DEA)	3.64	13108	2022-11-28 17:21:10.543	0.005	0.413	0.92	0.122	0	0	23.956	-0.357	-29.921	0	0	0	0	0	0	0
WT111(DD045F3F1DEA)	3.64	13108	2022-11-28 17:21:10.543	0.006	0.415	0.93	-0.366	-0.061	0	23.956	-0.357	-29.916	0	0	0	0	0	0	0
WT111(DD045F3F1DEA)	3.64	13108	2022-11-28 17:21:10.543	0.006	0.415	0.93	-0.366	-0.061	0	23.956	-0.357	-29.91	0	0	0	0	0	0	0
WT111(DD045F3F1DEA)	3.64	13108	2022-11-28 17:21:10.543	0.006	0.415	0.93	-0.366	-0.061	0	23.956	-0.357	-29.905	0	0	0	0	0	0	0
WT111(DD045F3F1DEA)	3.64	13108	2022-11-28 17:21:10.543	0.006	0.415	0.93	-0.366	-0.061	0	23.95	-0.357	-29.899	0	0	0	0	0	0	0
WT111(DD045F3F1DEA)	3.64	13108	2022-11-28 17:21:10.543	0.006	0.411	0.926	0.122	0	0	23.95	-0.357	-29.888	0	0	0	0	0	0	0
WT111(DD045F3F1DEA)	3.64	13108	2022-11-28 17:21:10.543	0.006	0.411	0.926	0.122	0	0	23.956	-0.357	-29.883	0	0	0	0	0	0	0
WT111(DD045F3F1DEA)	3.64	13108	2022-11-28 17:21:10.543	0.006	0.411	0.926	0.122	0	0	23.956	-0.357	-29.877	0	0	0	0	0	0	0
WT111(DD045F3F1DEA)	3.64	13108	2022-11-28 17:21:10.575	0.006	0.423	0.926	0	0	0	23.956	-0.357	-29.872	0	0	0	0	0	0	0
WT111(DD045F3F1DEA)	3.64	13108	2022-11-28 17:21:10.575	0.006	0.423	0.926	0	0	0	23.956	-0.357	-29.866	0	0	0	0	0	0	0
WT111(DD045F3F1DEA)	3.64	13108	2022-11-28 17:21:10.575	0.006	0.423	0.926	0	0	0	23.956	-0.357	-29.855	0	0	0	0	0	0	0
WT111(DD045F3F1DEA)	3.64	13108	2022-11-28 17:21:10.575	0.006	0.423	0.926	0	0	0	23.956	-0.357	-29.85	0	0	0	0	0	0	0
WT111(DD045F3F1DEA)	3.64	13108	2022-11-28 17:21:10.575	0.008	0.386	0.919	-0.366	-0.061	0	23.956	-0.357	-29.844	0	0	0	0	0	0	0
WT111(DD045F3F1DEA)	3.64	13108	2022-11-28 17:21:10.575	0.008	0.386	0.919	-0.366	-0.061	0	23.95	-0.357	-29.839	0	0	0	0	0	0	0
WT111(DD045F3F1DEA)	3.64	13108	2022-11-28 17:21:10.575	0.008	0.386	0.919	-0.366	-0.061	0	23.95	-0.357	-29.833	0	0	0	0	0	0	0
WT111(DD045F3F1DEA)	3.64	13108	2022-11-28 17:21:10.575	0.008	0.386	0.919	-0.366	-0.061	0	23.95	-0.357	-29.822	0	0	0	0	0	0	0
WT111(DD045F3F1DEA)	3.64	13108	2022-11-28 17:21:10.637	0.01	0.216	0.777	-2.441	-0.977	0	23.934	-0.363	-29.822	0	0	0	0	0	0	0
WT111(DD045F3F1DEA)	3.64	13108	2022-11-28 17:21:10.637	0.01	0.216	0.777	-2.441	-0.977	0	23.923	-0.368	-29.817	0	0	0	0	0	0	0
WT111(DD045F3F1DEA)	3.64	13108	2022-11-28 17:21:10.637	0.01	0.216	0.777	-2.441	-0.977	0	23.906	-0.374	-29.817	0	0	0	0	0	0	0
WT111(DD045F3F1DEA)	3.64	13108	2022-11-28 17:21:10.637	0.01	0.216	0.777	-2.441	-0.977	0	23.89	-0.374	-29.817	0	0	0	0	0	0	0
WT111(DD045F3F1DEA)	3.64	13108	2022-11-28 17:21:10.637	0.007	0.842	1.259	-1.404	-0.061	0	23.879	-0.374	-29.811	0	0	0	0	0	0	0
WT111(DD045F3F1DEA)	3.64	13108	2022-11-28 17:21:10.637	0.015	1.685	2.519	-1.404	-0.061	0	23.879	-0.379	-29.8	0	0	0	0	0	0	0
WT111(DD045F3F1DEA)	3.64	13108	2022-11-28 17:21:10.637	0.03	3.37	5.038	-1.404	-0.061	0	23.879	-0.374	-29.789	0	0	0	0	0	0	0
WT111(DD045F3F1DEA)	3.64	13108	2022-11-28 17:21:10.637	0.061	6.739	10.076	-1.404	-0.061	0	23.89	-0.374	-29.773	0	0	0	0	0	0	0
WT111(DD045F3F1DEA)	3.64	13108	2022-11-28 17:21:10.668	0.005	0.424	0.931	-0.427	0	0	24.126	-0.346	-29.531	0	0	0	0	0	0	0
WT111(DD045F3F1DEA)	3.64	13108	2022-11-28 17:21:10.668	0.005	0.424	0.931	-0.427	0	0	24.131	-0.346	-29.52	0	0	0	0	0	0	0
WT111(DD045F3F1DEA)	3.64	13108	2022-11-28 17:21:10.668	0.005	0.424	0.931	-0.427	0	0	24.137	-0.346	-29.509	0	0	0	0	0	0	0
WT111(DD045F3F1DEA)	3.64	13108	2022-11-28 17:21:10.668	0.005	0.424	0.931	-0.427	0	0	24.142	-0.346	-29.498	0	0	0	0	0	0	0
WT111(DD045F3F1DEA)	3.64	13108	2022-11-28 17:21:10.668	0.008	0.4	0.931	0.488	0	0	24.148	-0.346	-29.487	0	0	0	0	0	0	0
WT111(DD045F3F1DEA)	3.64	13108	2022-11-28 17:21:10.668	0.008	0.4	0.931	0.488	0	0	24.159	-0.346	-29.476	0	0	0	0	0	0	0
WT111(DD045F3F1DEA)	3.64	13108	2022-11-28 17:21:10.668	0.008	0.4	0.931	0.488	0	0	24.164	-0.346	-29.465	0	0	0	0	0	0	0
WT111(DD045F3F1DEA)	3.64	13108	2022-11-28 17:21:10.668	0.008	0.4	0.931	0.488	0	0	24.17	-0.346	-29.454	0	0	0	0	0	0	0
WT111(DD045F3F1DEA)	3.64	13108	2022-11-28 17:21:10.700	0.005	0.422	0.919	-0.244	-0.061	0	24.175	-0.346	-29.443	0	0	0	0	0	0	0
WT111(DD045F3F1DEA)	3.64	13108	2022-11-28 17:21:10.700	0.005	0.422	0.919	-0.244	-0.061	0	24.181	-0.346	-29.438	0	0	0	0	0	0	0
WT111(DD045F3F1DEA)	3.64	13108	2022-11-28 17:21:10.700	0.005	0.422	0.919	-0.244	-0.061	0	24.181	-0.346	-29.427	0	0	0	0	0	0	0
WT111(DD045F3F1DEA)	3.64	13108	2022-11-28 17:21:10.700	0.005	0.422	0.919	-0.244	-0.061	0	24.186	-0.346	-29.416	0	0	0	0	0	0	0
WT111(DD045F3F1DEA)	3.64	13108	2022-11-28 17:21:10.700	0.007	0.402	0.925	-0.244	0	0.061	24.186	-0.346	-29.41	0	0	0	0	0	0	0
WT111(DD045F3F1DEA)	3.64	13108	2022-11-28 17:21:10.700	0.007	0.402	0.925	-0.244	0	0.061	24.192	-0.346	-29.399	0	0	0	0	0	0	0
WT111(DD045F3F1DEA)	3.64	13108	2022-11-28 17:21:10.700	0.007	0.402	0.925	-0.244	0	0.061	24.192	-0.346	-29.388	0	0	0	0	0	0	0
WT111(DD045F3F1DEA)	3.64	13108	2022-11-28 17:21:10.700	0.007	0.402	0.925	-0.244	0	0.061	24.192	-0.346	-29.383	0	0	0	0	0	0	0
WT111(DD045F3F1DEA)	3.64	13108	2022-11-28 17:21:10.731	0.007	0.417	0.926	0.366	0	0	24.197	-0.346	-29.372	0	0	0	0	0	0	0
WT111(DD045F3F1DEA)	3.64	13108	2022-11-28 17:21:10.731	0.007	0.417	0.926	0.366	0	0	24.203	-0.346	-29.366	0	0	0	0	0	0	0
WT111(DD045F3F1DEA)	3.64	13108	2022-11-28 17:21:10.731	0.007	0.417	0.926	0.366	0	0	24.208	-0.346	-29.361	0	0	0	0	0	0	0
WT111(DD045F3F1DEA)	3.64	13108	2022-11-28 17:21:10.731	0.007	0.417	0.926	0.366	0	0	24.214	-0.346	-29.35	0	0	0	0	0	0	0
WT111(DD045F3F1DEA)	3.64	13108	2022-11-28 17:21:10.731	0.004	0.419	0.926	-0.183	0	0	24.214	-0.346	-29.344	0	0	0	0	0	0	0
WT111(DD045F3F1DEA)	3.64	13108	2022-11-28 17:21:10.731	0.004	0.419	0.926	-0.183	0	0	24.214	-0.346	-29.333	0	0	0	0	0	0	0
WT111(DD045F3F1DEA)	3.64	13108	2022-11-28 17:21:10.731	0.004	0.419	0.926	-0.183	0	0	24.219	-0.346	-29.328	0	0	0	0	0	0	0
WT111(DD045F3F1DEA)	3.64	13108	2022-11-28 17:21:10.731	0.004	0.419	0.926	-0.183	0	0	24.219	-0.346	-29.323	0	0	0	0	0	0	0
WT111(DD045F3F1DEA)	3.64	13108	2022-11-28 17:21:10.762	0.007	0.408	0.924	0	0	-0.061	24.219	-0.346	-29.317	0	0	0	0	0	0	0
WT111(DD045F3F1DEA)	3.64	13108	2022-11-28 17:21:10.762	0.007	0.408	0.924	0	0	-0.061	24.225	-0.346	-29.312	0	0	0	0	0	0	0
WT111(DD045F3F1DEA)	3.64	13108	2022-11-28 17:21:10.762	0.007	0.408	0.924	0	0	-0.061	24.225	-0.346	-29.301	0	0	0	0	0	0	0
WT111(DD045F3F1DEA)	3.64	13108	2022-11-28 17:21:10.762	0.007	0.408	0.924	0	0	-0.061	24.225	-0.346	-29.295	0	0	0	0	0	0	0
WT111(DD045F3F1DEA)	3.64	13108	2022-11-28 17:21:10.762	0.005	0.416	0.926	0	-0.061	0.061	24.225	-0.346	-29.29	0	0	0	0	0	0	0
WT111(DD045F3F1DEA)	3.64	13108	2022-11-28 17:21:10.762	0.005	0.416	0.926	0	-0.061	0.061	24.23	-0.346	-29.284	0	0	0	0	0	0	0
WT111(DD045F3F1DEA)	3.64	13108	2022-11-28 17:21:10.762	0.005	0.416	0.926	0	-0.061	0.061	24.23	-0.346	-29.273	0	0	0	0	0	0	0
WT111(DD045F3F1DEA)	3.64	13108	2022-11-28 17:21:10.762	0.005	0.416	0.926	0	-0.061	0.061	24.23	-0.346	-29.268	0	0	0	0	0	0	0
WT111(DD045F3F1DEA)	3.64	13108	2022-11-28 17:21:10.762	0.007	0.411	0.927	0	0	-0.061	24.23	-0.346	-29.262	0	0	0	0	0	0	0
WT111(DD045F3F1DEA)	3.64	13108	2022-11-28 17:21:10.762	0.007	0.411	0.927	0	0	-0.061	24.236	-0.346	-29.257	0	0	0	0	0	0	0
WT111(DD045F3F1DEA)	3.64	13108	2022-11-28 17:21:10.762	0.007	0.411	0.927	0	0	-0.061	24.236	-0.346	-29.251	0	0	0	0	0	0	0
WT111(DD045F3F1DEA)	3.64	13108	2022-11-28 17:21:10.762	0.007	0.411	0.927	0	0	-0.061	24.236	-0.346	-29.246	0	0	0	0	0	0	0
WT111(DD045F3F1DEA)	3.64	13108	2022-11-28 17:21:10.762	0.007	0.413	0.929	0.061	0	0	24.236	-0.346	-29.24	0	0	0	0	0	0	0
WT111(DD045F3F1DEA)	3.64	13108	2022-11-28 17:21:10.762	0.007	0.413	0.929	0.061	0	0	24.236	-0.346	-29.235	0	0	0	0	0	0	0
WT111(DD045F3F1DEA)	3.64	13108	2022-11-28 17:21:10.762	0.007	0.413	0.929	0.061	0	0	24.241	-0.346	-29.224	0	0	0	0	0	0	0
WT111(DD045F3F1DEA)	3.64	13108	2022-11-28 17:21:10.762	0.007	0.413	0.929	0.061	0	0	24.241	-0.346	-29.218	0	0	0	0	0	0	0
WT111(DD045F3F1DEA)	3.64	13108	2022-11-28 17:21:10.793	0.006	0.412	0.925	-0.122	0	0	24.241	-0.346	-29.213	0	0	0	0	0	0	0
WT111(DD045F3F1DEA)	3.64	13108	2022-11-28 17:21:10.793	0.006	0.412	0.925	-0.122	0	0	24.241	-0.346	-29.207	0	0	0	0	0	0	0
WT111(DD045F3F1DEA)	3.64	13108	2022-11-28 17:21:10.793	0.006	0.412	0.925	-0.122	0	0	24.241	-0.346	-29.202	0	0	0	0	0	0	0
WT111(DD045F3F1DEA)	3.64	13108	2022-11-28 17:21:10.793	0.006	0.412	0.925	-0.122	0	0	24.241	-0.346	-29.196	0	0	0	0	0	0	0
WT111(DD045F3F1DEA)	3.64	13108	2022-11-28 17:21:10.793	0.006	0.418	0.926	0.183	0	-0.061	24.241	-0.346	-29.191	0	0	0	0	0	0	0
WT111(DD045F3F1DEA)	3.64	13108	2022-11-28 17:21:10.793	0.006	0.418	0.926	0.183	0	-0.061	24.241	-0.346	-29.185	0	0	0	0	0	0	0
WT111(DD045F3F1DEA)	3.64	13108	2022-11-28 17:21:10.793	0.006	0.418	0.926	0.183	0	-0.061	24.241	-0.346	-29.18	0	0	0	0	0	0	0
WT111(DD045F3F1DEA)	3.64	13108	2022-11-28 17:21:10.793	0.006	0.418	0.926	0.183	0	-0.061	24.241	-0.346	-29.174	0	0	0	0	0	0	0
WT111(DD045F3F1DEA)	3.64	13108	2022-11-28 17:21:10.872	0.007	0.406	0.923	-0.183	0	0	24.241	-0.346	-29.169	0	0	0	0	0	0	0
WT111(DD045F3F1DEA)	3.64	13108	2022-11-28 17:21:10.887	0.007	0.406	0.923	-0.183	0	0	24.241	-0.346	-29.163	0	0	0	0	0	0	0
WT111(DD045F3F1DEA)	3.64	13108	2022-11-28 17:21:10.887	0.007	0.406	0.923	-0.183	0	0	24.241	-0.346	-29.158	0	0	0	0	0	0	0
WT111(DD045F3F1DEA)	3.64	13108	2022-11-28 17:21:10.887	0.007	0.406	0.923	-0.183	0	0	24.241	-0.346	-29.152	0	0	0	0	0	0	0
WT111(DD045F3F1DEA)	3.64	13108	2022-11-28 17:21:10.887	0.005	0.416	0.927	-0.183	0	0	24.241	-0.346	-29.147	0	0	0	0	0	0	0
WT111(DD045F3F1DEA)	3.64	13108	2022-11-28 17:21:10.887	0.005	0.416	0.927	-0.183	0	0	24.236	-0.346	-29.141	0	0	0	0	0	0	0
WT111(DD045F3F1DEA)	3.64	13108	2022-11-28 17:21:10.887	0.005	0.416	0.927	-0.183	0	0	24.236	-0.346	-29.136	0	0	0	0	0	0	0
WT111(DD045F3F1DEA)	3.64	13108	2022-11-28 17:21:10.887	0.005	0.416	0.927	-0.183	0	0	24.236	-0.346	-29.13	0	0	0	0	0	0	0
WT111(DD045F3F1DEA)	3.64	13108	2022-11-28 17:21:10.903	0.006	0.415	0.927	0	-0.061	0	24.236	-0.346	-29.125	0	0	0	0	0	0	0
WT111(DD045F3F1DEA)	3.64	13108	2022-11-28 17:21:10.903	0.006	0.415	0.927	0	-0.061	0	24.236	-0.346	-29.119	0	0	0	0	0	0	0
WT111(DD045F3F1DEA)	3.64	13108	2022-11-28 17:21:10.903	0.006	0.415	0.927	0	-0.061	0	24.236	-0.346	-29.114	0	0	0	0	0	0	0
WT111(DD045F3F1DEA)	3.64	13108	2022-11-28 17:21:10.903	0.006	0.415	0.927	0	-0.061	0	24.236	-0.346	-29.108	0	0	0	0	0	0	0
WT111(DD045F3F1DEA)	3.64	13108	2022-11-28 17:21:10.903	0.007	0.419	0.928	0.183	0	-0.061	24.236	-0.346	-29.103	0	0	0	0	0	0	0
WT111(DD045F3F1DEA)	3.64	13108	2022-11-28 17:21:10.903	0.007	0.419	0.928	0.183	0	-0.061	24.236	-0.346	-29.097	0	0	0	0	0	0	0
WT111(DD045F3F1DEA)	3.64	13108	2022-11-28 17:21:10.903	0.007	0.419	0.928	0.183	0	-0.061	24.236	-0.346	-29.092	0	0	0	0	0	0	0
WT111(DD045F3F1DEA)	3.64	13108	2022-11-28 17:21:10.903	0.007	0.419	0.928	0.183	0	-0.061	24.241	-0.346	-29.086	0	0	0	0	0	0	0
WT111(DD045F3F1DEA)	3.64	13108	2022-11-28 17:21:10.934	0.006	0.406	0.924	-0.244	-0.061	0	24.236	-0.346	-29.081	0	0	0	0	0	0	0
WT111(DD045F3F1DEA)	3.64	13108	2022-11-28 17:21:10.934	0.006	0.406	0.924	-0.244	-0.061	0	24.236	-0.346	-29.075	0	0	0	0	0	0	0
WT111(DD045F3F1DEA)	3.64	13108	2022-11-28 17:21:10.934	0.006	0.406	0.924	-0.244	-0.061	0	24.236	-0.346	-29.07	0	0	0	0	0	0	0
WT111(DD045F3F1DEA)	3.64	13108	2022-11-28 17:21:10.934	0.003	0.41	0.92	-0.122	0	0	24.236	-0.346	-29.064	0	0	0	0	0	0	0
WT111(DD045F3F1DEA)	3.64	13108	2022-11-28 17:21:10.934	0.003	0.41	0.92	-0.122	0	0	24.236	-0.346	-29.059	0	0	0	0	0	0	0
WT111(DD045F3F1DEA)	3.64	13108	2022-11-28 17:21:10.934	0.003	0.41	0.92	-0.122	0	0	24.23	-0.346	-29.053	0	0	0	0	0	0	0
WT111(DD045F3F1DEA)	3.64	13108	2022-11-28 17:21:10.934	0.003	0.41	0.92	-0.122	0	0	24.23	-0.346	-29.048	0	0	0	0	0	0	0
WT111(DD045F3F1DEA)	3.64	13108	2022-11-28 17:21:10.934	0.007	0.416	0.932	0.122	0	0	24.23	-0.346	-29.042	0	0	0	0	0	0	0
WT111(DD045F3F1DEA)	3.64	13108	2022-11-28 17:21:10.965	0.007	0.416	0.932	0.122	0	0	24.23	-0.346	-29.037	0	0	0	0	0	0	0
WT111(DD045F3F1DEA)	3.64	13108	2022-11-28 17:21:10.965	0.007	0.416	0.932	0.122	0	0	24.23	-0.346	-29.031	0	0	0	0	0	0	0
WT111(DD045F3F1DEA)	3.64	13108	2022-11-28 17:21:10.965	0.007	0.416	0.932	0.122	0	0	24.23	-0.346	-29.026	0	0	0	0	0	0	0
WT111(DD045F3F1DEA)	3.64	13108	2022-11-28 17:21:10.965	0.006	0.413	0.927	-0.183	0	0	24.23	-0.346	-29.02	0	0	0	0	0	0	0
WT111(DD045F3F1DEA)	3.64	13108	2022-11-28 17:21:10.965	0.006	0.413	0.927	-0.183	0	0	24.23	-0.346	-29.015	0	0	0	0	0	0	0
WT111(DD045F3F1DEA)	3.64	13108	2022-11-28 17:21:10.965	0.006	0.413	0.927	-0.183	0	0	24.23	-0.346	-29.009	0	0	0	0	0	0	0
WT111(DD045F3F1DEA)	3.64	13108	2022-11-28 17:21:10.965	0.006	0.413	0.927	-0.183	0	0	24.225	-0.346	-29.004	0	0	0	0	0	0	0
WT111(DD045F3F1DEA)	3.64	13108	2022-11-28 17:21:10.965	0.006	0.416	0.932	0	0	-0.061	24.225	-0.346	-28.998	0	0	0	0	0	0	0
WT111(DD045F3F1DEA)	3.64	13108	2022-11-28 17:21:11.059	0.006	0.416	0.932	0	0	-0.061	24.225	-0.346	-28.993	0	0	0	0	0	0	0
WT111(DD045F3F1DEA)	3.64	13108	2022-11-28 17:21:11.059	0.006	0.416	0.932	0	0	-0.061	24.225	-0.346	-28.987	0	0	0	0	0	0	0
WT111(DD045F3F1DEA)	3.64	13108	2022-11-28 17:21:11.059	0.006	0.416	0.932	0	0	-0.061	24.225	-0.346	-28.982	0	0	0	0	0	0	0
WT111(DD045F3F1DEA)	3.64	13108	2022-11-28 17:21:11.059	0.006	0.409	0.919	0.122	0	-0.061	24.225	-0.346	-28.971	0	0	0	0	0	0	0
WT111(DD045F3F1DEA)	3.64	13108	2022-11-28 17:21:11.059	0.006	0.409	0.919	0.122	0	-0.061	24.225	-0.346	-28.965	0	0	0	0	0	0	0
WT111(DD045F3F1DEA)	3.64	13108	2022-11-28 17:21:11.059	0.006	0.409	0.919	0.122	0	-0.061	24.225	-0.346	-28.96	0	0	0	0	0	0	0
WT111(DD045F3F1DEA)	3.64	13108	2022-11-28 17:21:11.059	0.006	0.409	0.919	0.122	0	-0.061	24.225	-0.346	-28.954	0	0	0	0	0	0	0
WT111(DD045F3F1DEA)	3.64	13108	2022-11-28 17:21:11.059	0.007	0.409	0.924	0	0	0	24.225	-0.346	-28.949	0	0	0	0	0	0	0
WT111(DD045F3F1DEA)	3.64	13108	2022-11-28 17:21:11.090	0.007	0.409	0.924	0	0	0	24.225	-0.346	-28.943	0	0	0	0	0	0	0
WT111(DD045F3F1DEA)	3.64	13108	2022-11-28 17:21:11.090	0.007	0.409	0.924	0	0	0	24.225	-0.346	-28.938	0	0	0	0	0	0	0
WT111(DD045F3F1DEA)	3.64	13108	2022-11-28 17:21:11.090	0.007	0.409	0.924	0	0	0	24.225	-0.346	-28.927	0	0	0	0	0	0	0
WT111(DD045F3F1DEA)	3.64	13108	2022-11-28 17:21:11.090	0.004	0.418	0.931	0.305	0	0	24.225	-0.346	-28.922	0	0	0	0	0	0	0
WT111(DD045F3F1DEA)	3.64	13108	2022-11-28 17:21:11.090	0.004	0.418	0.931	0.305	0	0	24.225	-0.346	-28.916	0	0	0	0	0	0	0
WT111(DD045F3F1DEA)	3.64	13108	2022-11-28 17:21:11.090	0.004	0.418	0.931	0.305	0	0	24.225	-0.346	-28.911	0	0	0	0	0	0	0
WT111(DD045F3F1DEA)	3.64	13108	2022-11-28 17:21:11.090	0.004	0.418	0.931	0.305	0	0	24.225	-0.346	-28.905	0	0	0	0	0	0	0
WT111(DD045F3F1DEA)	3.64	13108	2022-11-28 17:21:11.090	0.006	0.422	0.926	-0.488	-0.061	0	24.225	-0.346	-28.894	0	0	0	0	0	0	0
WT111(DD045F3F1DEA)	3.64	13108	2022-11-28 17:21:11.122	0.006	0.422	0.926	-0.488	-0.061	0	24.219	-0.346	-28.889	0	0	0	0	0	0	0

## Sheet: 200cm
设备名称	电压	版本	片上时间	加速度X(g)	加速度Y(g)	加速度Z(g)	角速度X(°/s)	角速度Y(°/s)	角速度Z(°/s)	角度X(°)	角度Y(°)	角度Z(°)	磁场X	磁场Y	磁场Z	四元数0	四元数1	四元数2	四元数3	状态
WT111(DD045F3F1DEA)	3.66	13108	2022-11-28 17:29:00.140	0.013	0.419	0.923	0.61	-0.061	0	23.906	-0.731	-29.218	0	0	0	0	0	0	0
WT111(DD045F3F1DEA)	3.66	13108	2022-11-28 17:29:00.140	0.013	0.419	0.923	0.61	-0.061	0	23.906	-0.731	-29.218	0	0	0	0	0	0	0
WT111(DD045F3F1DEA)	3.66	13108	2022-11-28 17:29:00.140	0.011	0.421	0.922	-0.122	0	0	23.906	-0.731	-29.218	0	0	0	0	0	0	0
WT111(DD045F3F1DEA)	3.66	13108	2022-11-28 17:29:00.140	0.011	0.421	0.922	-0.122	0	0	23.906	-0.731	-29.218	0	0	0	0	0	0	0
WT111(DD045F3F1DEA)	3.66	13108	2022-11-28 17:29:00.203	0.011	0.421	0.922	-0.122	0	0	23.906	-0.731	-29.218	0	0	0	0	0	0	0
WT111(DD045F3F1DEA)	3.66	13108	2022-11-28 17:29:00.203	0.011	0.421	0.922	-0.122	0	0	23.906	-0.731	-29.218	0	0	0	0	0	0	0
WT111(DD045F3F1DEA)	3.66	13108	2022-11-28 17:29:00.203	0.015	0.389	0.929	-0.671	-0.122	0	23.906	-0.731	-29.218	0	0	0	0	0	0	0
WT111(DD045F3F1DEA)	3.66	13108	2022-11-28 17:29:00.203	0.015	0.389	0.929	-0.671	-0.122	0	23.901	-0.731	-29.218	0	0	0	0	0	0	0
WT111(DD045F3F1DEA)	3.66	13108	2022-11-28 17:29:00.203	0.015	0.389	0.929	-0.671	-0.122	0	23.901	-0.731	-29.218	0	0	0	0	0	0	0
WT111(DD045F3F1DEA)	3.66	13108	2022-11-28 17:29:00.203	0.015	0.389	0.929	-0.671	-0.122	0	23.895	-0.731	-29.224	0	0	0	0	0	0	0
WT111(DD045F3F1DEA)	3.66	13108	2022-11-28 17:29:00.203	0.015	0.415	0.932	0.916	0	0	23.901	-0.731	-29.224	0	0	0	0	0	0	0
WT111(DD045F3F1DEA)	3.66	13108	2022-11-28 17:29:00.203	0.015	0.415	0.932	0.916	0	0	23.906	-0.731	-29.224	0	0	0	0	0	0	0
WT111(DD045F3F1DEA)	3.66	13108	2022-11-28 17:29:00.265	0.015	0.415	0.932	0.916	0	0	23.906	-0.731	-29.224	0	0	0	0	0	0	0
WT111(DD045F3F1DEA)	3.66	13108	2022-11-28 17:29:00.265	0.015	0.415	0.932	0.916	0	0	23.912	-0.731	-29.224	0	0	0	0	0	0	0
WT111(DD045F3F1DEA)	3.66	13108	2022-11-28 17:29:00.265	0.008	0.43	0.92	-0.549	-0.061	0	23.912	-0.731	-29.224	0	0	0	0	0	0	0
WT111(DD045F3F1DEA)	3.66	13108	2022-11-28 17:29:00.265	0.008	0.43	0.92	-0.549	-0.061	0	23.906	-0.736	-29.224	0	0	0	0	0	0	0
WT111(DD045F3F1DEA)	3.66	13108	2022-11-28 17:29:00.265	0.008	0.43	0.92	-0.549	-0.061	0	23.906	-0.736	-29.224	0	0	0	0	0	0	0
WT111(DD045F3F1DEA)	3.66	13108	2022-11-28 17:29:00.265	0.008	0.43	0.92	-0.549	-0.061	0	23.901	-0.736	-29.224	0	0	0	0	0	0	0
WT111(DD045F3F1DEA)	3.66	13108	2022-11-28 17:29:00.265	0.015	0.398	0.931	0.427	0	0	23.906	-0.736	-29.224	0	0	0	0	0	0	0
WT111(DD045F3F1DEA)	3.66	13108	2022-11-28 17:29:00.265	0.015	0.398	0.931	0.427	0	0	23.906	-0.736	-29.224	0	0	0	0	0	0	0
WT111(DD045F3F1DEA)	3.66	13108	2022-11-28 17:29:00.281	0.015	0.398	0.931	0.427	0	0	23.912	-0.736	-29.224	0	0	0	0	0	0	0
WT111(DD045F3F1DEA)	3.66	13108	2022-11-28 17:29:00.281	0.015	0.398	0.931	0.427	0	0	23.912	-0.736	-29.224	0	0	0	0	0	0	0
WT111(DD045F3F1DEA)	3.66	13108	2022-11-28 17:29:00.281	0.011	0.418	0.925	-0.488	-0.061	0	23.912	-0.736	-29.224	0	0	0	0	0	0	0
WT111(DD045F3F1DEA)	3.66	13108	2022-11-28 17:29:00.281	0.011	0.418	0.925	-0.488	-0.061	0	23.906	-0.736	-29.224	0	0	0	0	0	0	0
WT111(DD045F3F1DEA)	3.66	13108	2022-11-28 17:29:00.281	0.011	0.418	0.925	-0.488	-0.061	0	23.906	-0.736	-29.224	0	0	0	0	0	0	0
WT111(DD045F3F1DEA)	3.66	13108	2022-11-28 17:29:00.281	0.011	0.418	0.925	-0.488	-0.061	0	23.901	-0.736	-29.224	0	0	0	0	0	0	0
WT111(DD045F3F1DEA)	3.66	13108	2022-11-28 17:29:00.281	0.013	0.404	0.93	0.305	-0.061	0	23.906	-0.736	-29.224	0	0	0	0	0	0	0
WT111(DD045F3F1DEA)	3.66	13108	2022-11-28 17:29:00.281	0.013	0.404	0.93	0.305	-0.061	0	23.906	-0.736	-29.224	0	0	0	0	0	0	0
WT111(DD045F3F1DEA)	3.66	13108	2022-11-28 17:29:00.297	0.013	0.404	0.93	0.305	-0.061	0	23.906	-0.736	-29.224	0	0	0	0	0	0	0
WT111(DD045F3F1DEA)	3.66	13108	2022-11-28 17:29:00.297	0.013	0.404	0.93	0.305	-0.061	0	23.912	-0.736	-29.224	0	0	0	0	0	0	0
WT111(DD045F3F1DEA)	3.66	13108	2022-11-28 17:29:00.297	0.012	0.414	0.918	0.305	0	0	23.912	-0.736	-29.224	0	0	0	0	0	0	0
WT111(DD045F3F1DEA)	3.66	13108	2022-11-28 17:29:00.297	0.012	0.414	0.918	0.305	0	0	23.912	-0.736	-29.224	0	0	0	0	0	0	0
WT111(DD045F3F1DEA)	3.66	13108	2022-11-28 17:29:00.297	0.012	0.414	0.918	0.305	0	0	23.917	-0.736	-29.224	0	0	0	0	0	0	0
WT111(DD045F3F1DEA)	3.66	13108	2022-11-28 17:29:00.297	0.012	0.414	0.918	0.305	0	0	23.917	-0.736	-29.224	0	0	0	0	0	0	0
WT111(DD045F3F1DEA)	3.66	13108	2022-11-28 17:29:00.297	0.013	0.408	0.931	-0.549	-0.061	0	23.912	-0.736	-29.224	0	0	0	0	0	0	0
WT111(DD045F3F1DEA)	3.66	13108	2022-11-28 17:29:00.297	0.013	0.408	0.931	-0.549	-0.061	0	23.912	-0.736	-29.224	0	0	0	0	0	0	0
WT111(DD045F3F1DEA)	3.66	13108	2022-11-28 17:29:00.312	0.013	0.408	0.931	-0.549	-0.061	0	23.906	-0.736	-29.224	0	0	0	0	0	0	0
WT111(DD045F3F1DEA)	3.66	13108	2022-11-28 17:29:00.312	0.013	0.408	0.931	-0.549	-0.061	0	23.906	-0.736	-29.224	0	0	0	0	0	0	0
WT111(DD045F3F1DEA)	3.66	13108	2022-11-28 17:29:00.312	0.013	0.418	0.93	0.488	0	0	23.906	-0.736	-29.224	0	0	0	0	0	0	0
WT111(DD045F3F1DEA)	3.66	13108	2022-11-28 17:29:00.312	0.013	0.418	0.93	0.488	0	0	23.912	-0.736	-29.224	0	0	0	0	0	0	0
WT111(DD045F3F1DEA)	3.66	13108	2022-11-28 17:29:00.312	0.013	0.418	0.93	0.488	0	0	23.912	-0.736	-29.224	0	0	0	0	0	0	0
WT111(DD045F3F1DEA)	3.66	13108	2022-11-28 17:29:00.312	0.013	0.418	0.93	0.488	0	0	23.917	-0.736	-29.224	0	0	0	0	0	0	0
WT111(DD045F3F1DEA)	3.66	13108	2022-11-28 17:29:00.312	0.013	0.41	0.927	-0.122	0	0	23.917	-0.736	-29.224	0	0	0	0	0	0	0
WT111(DD045F3F1DEA)	3.66	13108	2022-11-28 17:29:00.312	0.013	0.41	0.927	-0.122	0	0	23.917	-0.736	-29.224	0	0	0	0	0	0	0
WT111(DD045F3F1DEA)	3.66	13108	2022-11-28 17:29:00.375	0.013	0.41	0.927	-0.122	0	0	23.917	-0.736	-29.224	0	0	0	0	0	0	0
WT111(DD045F3F1DEA)	3.66	13108	2022-11-28 17:29:00.375	0.013	0.41	0.927	-0.122	0	0	23.912	-0.736	-29.224	0	0	0	0	0	0	0
WT111(DD045F3F1DEA)	3.66	13108	2022-11-28 17:29:00.375	0.011	0.41	0.925	-0.061	0	0	23.912	-0.736	-29.224	0	0	0	0	0	0	0
WT111(DD045F3F1DEA)	3.66	13108	2022-11-28 17:29:00.375	0.011	0.41	0.925	-0.061	0	0	23.912	-0.736	-29.224	0	0	0	0	0	0	0
WT111(DD045F3F1DEA)	3.66	13108	2022-11-28 17:29:00.375	0.011	0.41	0.925	-0.061	0	0	23.912	-0.736	-29.224	0	0	0	0	0	0	0
WT111(DD045F3F1DEA)	3.66	13108	2022-11-28 17:29:00.375	0.011	0.41	0.925	-0.061	0	0	23.912	-0.736	-29.224	0	0	0	0	0	0	0
WT111(DD045F3F1DEA)	3.66	13108	2022-11-28 17:29:00.375	0.014	0.414	0.927	0.427	0	0	23.917	-0.736	-29.224	0	0	0	0	0	0	0
WT111(DD045F3F1DEA)	3.66	13108	2022-11-28 17:29:00.375	0.014	0.414	0.927	0.427	0	0	23.917	-0.736	-29.224	0	0	0	0	0	0	0
WT111(DD045F3F1DEA)	3.66	13108	2022-11-28 17:29:00.406	0.014	0.414	0.927	0.427	0	0	23.923	-0.736	-29.224	0	0	0	0	0	0	0
WT111(DD045F3F1DEA)	3.66	13108	2022-11-28 17:29:00.406	0.013	0.409	0.926	-0.305	0	0	23.917	-0.736	-29.224	0	0	0	0	0	0	0
WT111(DD045F3F1DEA)	3.66	13108	2022-11-28 17:29:00.406	0.013	0.409	0.926	-0.305	0	0	23.917	-0.736	-29.224	0	0	0	0	0	0	0
WT111(DD045F3F1DEA)	3.66	13108	2022-11-28 17:29:00.406	0.013	0.409	0.926	-0.305	0	0	23.917	-0.736	-29.224	0	0	0	0	0	0	0
WT111(DD045F3F1DEA)	3.66	13108	2022-11-28 17:29:00.406	0.013	0.409	0.926	-0.305	0	0	23.912	-0.736	-29.224	0	0	0	0	0	0	0
WT111(DD045F3F1DEA)	3.66	13108	2022-11-28 17:29:00.406	0.013	0.416	0.93	0.183	0	0	23.917	-0.736	-29.224	0	0	0	0	0	0	0
WT111(DD045F3F1DEA)	3.66	13108	2022-11-28 17:29:00.406	0.013	0.416	0.93	0.183	0	0	23.917	-0.736	-29.224	0	0	0	0	0	0	0
WT111(DD045F3F1DEA)	3.66	13108	2022-11-28 17:29:00.406	0.013	0.416	0.93	0.183	0	0	23.917	-0.736	-29.224	0	0	0	0	0	0	0
WT111(DD045F3F1DEA)	3.66	13108	2022-11-28 17:29:00.437	0.013	0.416	0.93	0.183	0	0	23.917	-0.736	-29.224	0	0	0	0	0	0	0
WT111(DD045F3F1DEA)	3.66	13108	2022-11-28 17:29:00.437	0.013	0.408	0.923	-0.244	0	0	23.917	-0.736	-29.224	0	0	0	0	0	0	0
WT111(DD045F3F1DEA)	3.66	13108	2022-11-28 17:29:00.437	0.013	0.408	0.923	-0.244	0	0	23.917	-0.736	-29.224	0	0	0	0	0	0	0
WT111(DD045F3F1DEA)	3.66	13108	2022-11-28 17:29:00.437	0.013	0.408	0.923	-0.244	0	0	23.917	-0.736	-29.224	0	0	0	0	0	0	0
WT111(DD045F3F1DEA)	3.66	13108	2022-11-28 17:29:00.437	0.013	0.408	0.923	-0.244	0	0	23.912	-0.736	-29.224	0	0	0	0	0	0	0
WT111(DD045F3F1DEA)	3.66	13108	2022-11-28 17:29:00.437	0.012	0.406	0.924	-0.061	0	0	23.912	-0.736	-29.224	0	0	0	0	0	0	0
WT111(DD045F3F1DEA)	3.66	13108	2022-11-28 17:29:00.437	0.012	0.406	0.924	-0.061	0	0	23.912	-0.736	-29.224	0	0	0	0	0	0	0
WT111(DD045F3F1DEA)	3.66	13108	2022-11-28 17:29:00.437	0.012	0.406	0.924	-0.061	0	0	23.912	-0.736	-29.224	0	0	0	0	0	0	0
WT111(DD045F3F1DEA)	3.66	13108	2022-11-28 17:29:00.563	0.012	0.406	0.924	-0.061	0	0	23.912	-0.736	-29.224	0	0	0	0	0	0	0
WT111(DD045F3F1DEA)	3.66	13108	2022-11-28 17:29:00.563	0.012	0.423	0.926	0.061	0	0	23.912	-0.736	-29.224	0	0	0	0	0	0	0
WT111(DD045F3F1DEA)	3.66	13108	2022-11-28 17:29:00.563	0.012	0.423	0.926	0.061	0	0	23.912	-0.736	-29.224	0	0	0	0	0	0	0
WT111(DD045F3F1DEA)	3.66	13108	2022-11-28 17:29:00.563	0.012	0.423	0.926	0.061	0	0	23.912	-0.736	-29.224	0	0	0	0	0	0	0
WT111(DD045F3F1DEA)	3.66	13108	2022-11-28 17:29:00.563	0.012	0.423	0.926	0.061	0	0	23.917	-0.736	-29.224	0	0	0	0	0	0	0
WT111(DD045F3F1DEA)	3.66	13108	2022-11-28 17:29:00.563	0.014	0.397	0.924	0.366	0.061	0	23.917	-0.736	-29.224	0	0	0	0	0	0	0
WT111(DD045F3F1DEA)	3.66	13108	2022-11-28 17:29:00.563	0.014	0.397	0.924	0.366	0.061	0	23.917	-0.736	-29.224	0	0	0	0	0	0	0
WT111(DD045F3F1DEA)	3.66	13108	2022-11-28 17:29:00.563	0.014	0.397	0.924	0.366	0.061	0	23.923	-0.736	-29.224	0	0	0	0	0	0	0
WT111(DD045F3F1DEA)	3.66	13108	2022-11-28 17:29:00.625	0.014	0.397	0.924	0.366	0.061	0	23.923	-0.736	-29.224	0	0	0	0	0	0	0
WT111(DD045F3F1DEA)	3.66	13108	2022-11-28 17:29:00.625	0.012	0.43	0.932	-0.671	0	0	23.917	-0.736	-29.224	0	0	0	0	0	0	0
WT111(DD045F3F1DEA)	3.66	13108	2022-11-28 17:29:00.625	0.012	0.43	0.932	-0.671	0	0	23.917	-0.736	-29.224	0	0	0	0	0	0	0
WT111(DD045F3F1DEA)	3.66	13108	2022-11-28 17:29:00.625	0.012	0.43	0.932	-0.671	0	0	23.912	-0.736	-29.224	0	0	0	0	0	0	0
WT111(DD045F3F1DEA)	3.66	13108	2022-11-28 17:29:00.625	0.012	0.43	0.932	-0.671	0	0	23.912	-0.736	-29.224	0	0	0	0	0	0	0
WT111(DD045F3F1DEA)	3.66	13108	2022-11-28 17:29:00.625	0.013	0.401	0.93	0.183	0	0	23.912	-0.736	-29.224	0	0	0	0	0	0	0
WT111(DD045F3F1DEA)	3.66	13108	2022-11-28 17:29:00.625	0.013	0.401	0.93	0.183	0	0	23.912	-0.736	-29.224	0	0	0	0	0	0	0
WT111(DD045F3F1DEA)	3.66	13108	2022-11-28 17:29:00.625	0.013	0.401	0.93	0.183	0	0	23.912	-0.736	-29.224	0	0	0	0	0	0	0
WT111(DD045F3F1DEA)	3.66	13108	2022-11-28 17:29:00.672	0.013	0.401	0.93	0.183	0	0	23.917	-0.736	-29.224	0	0	0	0	0	0	0
WT111(DD045F3F1DEA)	3.66	13108	2022-11-28 17:29:00.687	0.013	0.414	0.921	0.305	0	0	23.917	-0.736	-29.224	0	0	0	0	0	0	0
WT111(DD045F3F1DEA)	3.66	13108	2022-11-28 17:29:00.687	0.013	0.414	0.921	0.305	0	0	23.917	-0.736	-29.224	0	0	0	0	0	0	0
WT111(DD045F3F1DEA)	3.66	13108	2022-11-28 17:29:00.687	0.013	0.414	0.921	0.305	0	0	23.917	-0.736	-29.224	0	0	0	0	0	0	0
WT111(DD045F3F1DEA)	3.66	13108	2022-11-28 17:29:00.687	0.013	0.414	0.921	0.305	0	0	23.923	-0.736	-29.224	0	0	0	0	0	0	0
WT111(DD045F3F1DEA)	3.66	13108	2022-11-28 17:29:00.687	0.009	0.415	0.921	-1.16	-0.183	0	23.917	-0.736	-29.224	0	0	0	0	0	0	0
WT111(DD045F3F1DEA)	3.66	13108	2022-11-28 17:29:00.687	0.009	0.415	0.921	-1.16	-0.183	0	23.912	-0.736	-29.218	0	0	0	0	0	0	0
WT111(DD045F3F1DEA)	3.66	13108	2022-11-28 17:29:00.687	0.009	0.415	0.921	-1.16	-0.183	0	23.906	-0.736	-29.218	0	0	0	0	0	0	0
WT111(DD045F3F1DEA)	3.66	13108	2022-11-28 17:29:00.703	0.009	0.415	0.921	-1.16	-0.183	0	23.901	-0.736	-29.218	0	0	0	0	0	0	0
WT111(DD045F3F1DEA)	3.66	13108	2022-11-28 17:29:00.703	0.014	0.405	0.934	0.854	0	0	23.906	-0.736	-29.218	0	0	0	0	0	0	0
WT111(DD045F3F1DEA)	3.66	13108	2022-11-28 17:29:00.703	0.014	0.405	0.934	0.854	0	0	23.906	-0.736	-29.213	0	0	0	0	0	0	0
WT111(DD045F3F1DEA)	3.66	13108	2022-11-28 17:29:00.703	0.014	0.405	0.934	0.854	0	0	23.912	-0.736	-29.213	0	0	0	0	0	0	0
WT111(DD045F3F1DEA)	3.66	13108	2022-11-28 17:29:00.703	0.014	0.405	0.934	0.854	0	0	23.917	-0.736	-29.213	0	0	0	0	0	0	0
WT111(DD045F3F1DEA)	3.66	13108	2022-11-28 17:29:00.703	-0.005	0.346	0.917	4.639	-0.427	0.366	23.939	-0.742	-29.213	0	0	0	0	0	0	0
WT111(DD045F3F1DEA)	3.66	13108	2022-11-28 17:29:00.703	-0.005	0.346	0.917	4.639	-0.427	0.366	23.961	-0.742	-29.207	0	0	0	0	0	0	0
WT111(DD045F3F1DEA)	3.66	13108	2022-11-28 17:29:00.703	-0.005	0.346	0.917	4.639	-0.427	0.366	23.983	-0.742	-29.207	0	0	0	0	0	0	0
WT111(DD045F3F1DEA)	3.66	13108	2022-11-28 17:29:00.797	-0.005	0.346	0.917	4.639	-0.427	0.366	24.005	-0.747	-29.207	0	0	0	0	0	0	0
WT111(DD045F3F1DEA)	3.66	13108	2022-11-28 17:29:00.797	0.041	0.548	1.033	-7.08	-0.244	-0.61	23.967	-0.747	-29.213	0	0	0	0	0	0	0
WT111(DD045F3F1DEA)	3.66	13108	2022-11-28 17:29:00.797	0.041	0.548	1.033	-7.08	-0.244	-0.61	23.934	-0.747	-29.213	0	0	0	0	0	0	0
WT111(DD045F3F1DEA)	3.66	13108	2022-11-28 17:29:00.797	0.041	0.548	1.033	-7.08	-0.244	-0.61	23.895	-0.747	-29.213	0	0	0	0	0	0	0
WT111(DD045F3F1DEA)	3.66	13108	2022-11-28 17:29:00.797	0.041	0.548	1.033	-7.08	-0.244	-0.61	23.862	-0.747	-29.213	0	0	0	0	0	0	0
WT111(DD045F3F1DEA)	3.66	13108	2022-11-28 17:29:00.797	-0.007	0.275	0.819	2.869	0.244	0	23.879	-0.742	-29.207	0	0	0	0	0	0	0
WT111(DD045F3F1DEA)	3.66	13108	2022-11-28 17:29:00.797	-0.007	0.275	0.819	2.869	0.244	0	23.89	-0.742	-29.202	0	0	0	0	0	0	0
WT111(DD045F3F1DEA)	3.66	13108	2022-11-28 17:29:00.797	-0.007	0.275	0.819	2.869	0.244	0	23.906	-0.742	-29.202	0	0	0	0	0	0	0
WT111(DD045F3F1DEA)	3.66	13108	2022-11-28 17:29:00.828	-0.007	0.275	0.819	2.869	0.244	0	23.917	-0.742	-29.202	0	0	0	0	0	0	0
WT111(DD045F3F1DEA)	3.66	13108	2022-11-28 17:29:00.828	0.019	0.496	0.973	-1.038	-0.061	-0.122	23.912	-0.742	-29.202	0	0	0	0	0	0	0
WT111(DD045F3F1DEA)	3.66	13108	2022-11-28 17:29:00.828	0.019	0.496	0.973	-1.038	-0.061	-0.122	23.906	-0.742	-29.202	0	0	0	0	0	0	0
WT111(DD045F3F1DEA)	3.66	13108	2022-11-28 17:29:00.828	0.019	0.496	0.973	-1.038	-0.061	-0.122	23.901	-0.742	-29.202	0	0	0	0	0	0	0
WT111(DD045F3F1DEA)	3.66	13108	2022-11-28 17:29:00.828	0.019	0.496	0.973	-1.038	-0.061	-0.122	23.895	-0.742	-29.196	0	0	0	0	0	0	0
WT111(DD045F3F1DEA)	3.66	13108	2022-11-28 17:29:00.828	0.013	0.41	0.928	0	-0.061	0.061	23.895	-0.742	-29.196	0	0	0	0	0	0	0
WT111(DD045F3F1DEA)	3.66	13108	2022-11-28 17:29:00.828	0.013	0.41	0.928	0	-0.061	0.061	23.895	-0.742	-29.191	0	0	0	0	0	0	0
WT111(DD045F3F1DEA)	3.66	13108	2022-11-28 17:29:00.828	0.013	0.41	0.928	0	-0.061	0.061	23.901	-0.742	-29.191	0	0	0	0	0	0	0
WT111(DD045F3F1DEA)	3.66	13108	2022-11-28 17:29:00.859	0.013	0.41	0.928	0	-0.061	0.061	23.901	-0.742	-29.185	0	0	0	0	0	0	0
WT111(DD045F3F1DEA)	3.66	13108	2022-11-28 17:29:00.859	0.011	0.402	0.918	1.709	0.244	0	23.906	-0.742	-29.185	0	0	0	0	0	0	0
WT111(DD045F3F1DEA)	3.66	13108	2022-11-28 17:29:00.859	0.011	0.402	0.918	1.709	0.244	0	23.917	-0.736	-29.18	0	0	0	0	0	0	0
WT111(DD045F3F1DEA)	3.66	13108	2022-11-28 17:29:00.859	0.011	0.402	0.918	1.709	0.244	0	23.923	-0.736	-29.174	0	0	0	0	0	0	0
WT111(DD045F3F1DEA)	3.66	13108	2022-11-28 17:29:00.859	0.011	0.402	0.918	1.709	0.244	0	23.934	-0.736	-29.174	0	0	0	0	0	0	0
WT111(DD045F3F1DEA)	3.66	13108	2022-11-28 17:29:00.859	0.014	0.402	0.918	-2.075	-0.183	0	23.923	-0.736	-29.169	0	0	0	0	0	0	0
WT111(DD045F3F1DEA)	3.66	13108	2022-11-28 17:29:00.859	0.014	0.402	0.918	-2.075	-0.183	0	23.912	-0.736	-29.169	0	0	0	0	0	0	0
WT111(DD045F3F1DEA)	3.66	13108	2022-11-28 17:29:00.859	0.014	0.402	0.918	-2.075	-0.183	0	23.901	-0.736	-29.163	0	0	0	0	0	0	0
WT111(DD045F3F1DEA)	3.66	13108	2022-11-28 17:29:00.890	0.014	0.402	0.918	-2.075	-0.183	0	23.895	-0.736	-29.163	0	0	0	0	0	0	0
WT111(DD045F3F1DEA)	3.66	13108	2022-11-28 17:29:00.890	0.015	0.4	0.936	1.038	0.061	0	23.895	-0.736	-29.158	0	0	0	0	0	0	0
WT111(DD045F3F1DEA)	3.66	13108	2022-11-28 17:29:00.890	0.015	0.4	0.936	1.038	0.061	0	23.901	-0.736	-29.158	0	0	0	0	0	0	0
WT111(DD045F3F1DEA)	3.66	13108	2022-11-28 17:29:00.890	0.015	0.4	0.936	1.038	0.061	0	23.906	-0.736	-29.152	0	0	0	0	0	0	0
WT111(DD045F3F1DEA)	3.66	13108	2022-11-28 17:29:00.890	0.015	0.4	0.936	1.038	0.061	0	23.912	-0.736	-29.152	0	0	0	0	0	0	0
WT111(DD045F3F1DEA)	3.66	13108	2022-11-28 17:29:00.890	0.011	0.434	0.917	-0.183	0	-0.061	23.912	-0.736	-29.147	0	0	0	0	0	0	0
WT111(DD045F3F1DEA)	3.66	13108	2022-11-28 17:29:00.890	0.011	0.434	0.917	-0.183	0	-0.061	23.912	-0.736	-29.147	0	0	0	0	0	0	0
WT111(DD045F3F1DEA)	3.66	13108	2022-11-28 17:29:00.890	0.011	0.434	0.917	-0.183	0	-0.061	23.912	-0.736	-29.141	0	0	0	0	0	0	0
WT111(DD045F3F1DEA)	3.66	13108	2022-11-28 17:29:00.922	0.011	0.434	0.917	-0.183	0	-0.061	23.912	-0.736	-29.136	0	0	0	0	0	0	0
WT111(DD045F3F1DEA)	3.66	13108	2022-11-28 17:29:00.922	0.013	0.382	0.925	0.122	0.122	0	23.912	-0.736	-29.136	0	0	0	0	0	0	0
WT111(DD045F3F1DEA)	3.66	13108	2022-11-28 17:29:00.922	0.013	0.382	0.925	0.122	0.122	0	23.912	-0.736	-29.13	0	0	0	0	0	0	0
WT111(DD045F3F1DEA)	3.66	13108	2022-11-28 17:29:00.922	0.013	0.382	0.925	0.122	0.122	0	23.912	-0.736	-29.13	0	0	0	0	0	0	0
WT111(DD045F3F1DEA)	3.66	13108	2022-11-28 17:29:00.922	0.013	0.382	0.925	0.122	0.122	0	23.912	-0.736	-29.125	0	0	0	0	0	0	0
WT111(DD045F3F1DEA)	3.66	13108	2022-11-28 17:29:00.922	0.016	0.447	0.936	0.183	0	-0.061	23.912	-0.736	-29.125	0	0	0	0	0	0	0
WT111(DD045F3F1DEA)	3.66	13108	2022-11-28 17:29:00.922	0.016	0.447	0.936	0.183	0	-0.061	23.912	-0.736	-29.119	0	0	0	0	0	0	0
WT111(DD045F3F1DEA)	3.66	13108	2022-11-28 17:29:00.922	0.016	0.447	0.936	0.183	0	-0.061	23.917	-0.736	-29.119	0	0	0	0	0	0	0
WT111(DD045F3F1DEA)	3.66	13108	2022-11-28 17:29:00.953	0.016	0.447	0.936	0.183	0	-0.061	23.917	-0.736	-29.114	0	0	0	0	0	0	0
WT111(DD045F3F1DEA)	3.66	13108	2022-11-28 17:29:00.953	0.01	0.389	0.916	-0.244	0	0.061	23.917	-0.736	-29.108	0	0	0	0	0	0	0
WT111(DD045F3F1DEA)	3.66	13108	2022-11-28 17:29:00.953	0.01	0.389	0.916	-0.244	0	0.061	23.912	-0.736	-29.108	0	0	0	0	0	0	0
WT111(DD045F3F1DEA)	3.66	13108	2022-11-28 17:29:00.953	0.01	0.389	0.916	-0.244	0	0.061	23.912	-0.736	-29.103	0	0	0	0	0	0	0
WT111(DD045F3F1DEA)	3.66	13108	2022-11-28 17:29:00.953	0.01	0.389	0.916	-0.244	0	0.061	23.912	-0.736	-29.103	0	0	0	0	0	0	0
WT111(DD045F3F1DEA)	3.66	13108	2022-11-28 17:29:00.953	0.012	0.425	0.931	0.488	0.183	0.061	23.912	-0.736	-29.097	0	0	0	0	0	0	0
WT111(DD045F3F1DEA)	3.66	13108	2022-11-28 17:29:00.953	0.012	0.425	0.931	0.488	0.183	0.061	23.917	-0.731	-29.097	0	0	0	0	0	0	0
WT111(DD045F3F1DEA)	3.66	13108	2022-11-28 17:29:00.953	0.012	0.425	0.931	0.488	0.183	0.061	23.917	-0.731	-29.092	0	0	0	0	0	0	0
WT111(DD045F3F1DEA)	3.66	13108	2022-11-28 17:29:00.984	0.012	0.425	0.931	0.488	0.183	0.061	23.923	-0.731	-29.086	0	0	0	0	0	0	0
WT111(DD045F3F1DEA)	3.66	13108	2022-11-28 17:29:00.984	0.013	0.441	0.944	0.305	0.305	0.122	23.923	-0.731	-29.086	0	0	0	0	0	0	0
WT111(DD045F3F1DEA)	3.66	13108	2022-11-28 17:29:00.984	0.013	0.441	0.944	0.305	0.305	0.122	23.928	-0.731	-29.081	0	0	0	0	0	0	0
WT111(DD045F3F1DEA)	3.66	13108	2022-11-28 17:29:00.984	0.013	0.441	0.944	0.305	0.305	0.122	23.928	-0.725	-29.075	0	0	0	0	0	0	0
WT111(DD045F3F1DEA)	3.66	13108	2022-11-28 17:29:00.984	0.011	0.369	0.903	0.244	-0.061	0	23.928	-0.731	-29.07	0	0	0	0	0	0	0
WT111(DD045F3F1DEA)	3.66	13108	2022-11-28 17:29:00.984	0.011	0.369	0.903	0.244	-0.061	0	23.934	-0.731	-29.07	0	0	0	0	0	0	0
WT111(DD045F3F1DEA)	3.66	13108	2022-11-28 17:29:00.984	0.011	0.369	0.903	0.244	-0.061	0	23.934	-0.731	-29.064	0	0	0	0	0	0	0
WT111(DD045F3F1DEA)	3.66	13108	2022-11-28 17:29:00.984	0.011	0.369	0.903	0.244	-0.061	0	23.934	-0.731	-29.064	0	0	0	0	0	0	0
WT111(DD045F3F1DEA)	3.66	13108	2022-11-28 17:29:01.015	0.013	0.421	0.937	-1.099	-0.305	0	23.928	-0.731	-29.059	0	0	0	0	0	0	0
WT111(DD045F3F1DEA)	3.66	13108	2022-11-28 17:29:01.015	0.013	0.421	0.937	-1.099	-0.305	0	23.923	-0.731	-29.059	0	0	0	0	0	0	0
WT111(DD045F3F1DEA)	3.66	13108	2022-11-28 17:29:01.015	0.013	0.421	0.937	-1.099	-0.305	0	23.917	-0.731	-29.053	0	0	0	0	0	0	0
WT111(DD045F3F1DEA)	3.66	13108	2022-11-28 17:29:01.015	0.013	0.421	0.937	-1.099	-0.305	0	23.912	-0.736	-29.053	0	0	0	0	0	0	0
WT111(DD045F3F1DEA)	3.66	13108	2022-11-28 17:29:01.015	0.012	0.415	0.92	0.183	-0.183	-0.061	23.912	-0.736	-29.053	0	0	0	0	0	0	0
WT111(DD045F3F1DEA)	3.66	13108	2022-11-28 17:29:01.015	0.012	0.415	0.92	0.183	-0.183	-0.061	23.912	-0.736	-29.048	0	0	0	0	0	0	0
WT111(DD045F3F1DEA)	3.66	13108	2022-11-28 17:29:01.015	0.012	0.415	0.92	0.183	-0.183	-0.061	23.912	-0.736	-29.048	0	0	0	0	0	0	0
WT111(DD045F3F1DEA)	3.66	13108	2022-11-28 17:29:01.015	0.012	0.415	0.92	0.183	-0.183	-0.061	23.917	-0.736	-29.042	0	0	0	0	0	0	0
WT111(DD045F3F1DEA)	3.66	13108	2022-11-28 17:29:01.047	0.014	0.408	0.929	-0.122	0	0	23.917	-0.736	-29.042	0	0	0	0	0	0	0
WT111(DD045F3F1DEA)	3.66	13108	2022-11-28 17:29:01.047	0.014	0.408	0.929	-0.122	0	0	23.912	-0.736	-29.037	0	0	0	0	0	0	0
WT111(DD045F3F1DEA)	3.66	13108	2022-11-28 17:29:01.047	0.014	0.408	0.929	-0.122	0	0	23.912	-0.736	-29.037	0	0	0	0	0	0	0
WT111(DD045F3F1DEA)	3.66	13108	2022-11-28 17:29:01.047	0.014	0.408	0.929	-0.122	0	0	23.912	-0.736	-29.031	0	0	0	0	0	0	0
WT111(DD045F3F1DEA)	3.66	13108	2022-11-28 17:29:01.047	0.016	0.419	0.929	0	0.061	0	23.912	-0.736	-29.026	0	0	0	0	0	0	0
WT111(DD045F3F1DEA)	3.66	13108	2022-11-28 17:29:01.047	0.016	0.419	0.929	0	0.061	0	23.912	-0.736	-29.026	0	0	0	0	0	0	0
WT111(DD045F3F1DEA)	3.66	13108	2022-11-28 17:29:01.047	0.016	0.419	0.929	0	0.061	0	23.912	-0.736	-29.02	0	0	0	0	0	0	0
WT111(DD045F3F1DEA)	3.66	13108	2022-11-28 17:29:01.047	0.016	0.419	0.929	0	0.061	0	23.912	-0.736	-29.02	0	0	0	0	0	0	0
WT111(DD045F3F1DEA)	3.66	13108	2022-11-28 17:29:01.062	0.013	0.399	0.924	0.549	0.244	0	23.917	-0.736	-29.015	0	0	0	0	0	0	0
WT111(DD045F3F1DEA)	3.66	13108	2022-11-28 17:29:01.062	0.013	0.399	0.924	0.549	0.244	0	23.917	-0.731	-29.009	0	0	0	0	0	0	0
WT111(DD045F3F1DEA)	3.66	13108	2022-11-28 17:29:01.062	0.013	0.399	0.924	0.549	0.244	0	23.923	-0.731	-29.004	0	0	0	0	0	0	0
WT111(DD045F3F1DEA)	3.66	13108	2022-11-28 17:29:01.062	0.013	0.399	0.924	0.549	0.244	0	23.923	-0.731	-29.004	0	0	0	0	0	0	0
WT111(DD045F3F1DEA)	3.66	13108	2022-11-28 17:29:01.062	0.013	0.413	0.923	-0.305	0	0	23.923	-0.731	-28.998	0	0	0	0	0	0	0
WT111(DD045F3F1DEA)	3.66	13108	2022-11-28 17:29:01.062	0.013	0.413	0.923	-0.305	0	0	23.923	-0.731	-28.998	0	0	0	0	0	0	0
WT111(DD045F3F1DEA)	3.66	13108	2022-11-28 17:29:01.062	0.013	0.413	0.923	-0.305	0	0	23.923	-0.731	-28.993	0	0	0	0	0	0	0
WT111(DD045F3F1DEA)	3.66	13108	2022-11-28 17:29:01.062	0.013	0.413	0.923	-0.305	0	0	23.917	-0.731	-28.987	0	0	0	0	0	0	0
WT111(DD045F3F1DEA)	3.66	13108	2022-11-28 17:29:01.094	0.01	0.441	0.936	0.977	-0.122	0	23.923	-0.731	-28.987	0	0	0	0	0	0	0
WT111(DD045F3F1DEA)	3.66	13108	2022-11-28 17:29:01.094	0.01	0.441	0.936	0.977	-0.122	0	23.928	-0.731	-28.982	0	0	0	0	0	0	0
WT111(DD045F3F1DEA)	3.66	13108	2022-11-28 17:29:01.094	0.01	0.441	0.936	0.977	-0.122	0	23.934	-0.731	-28.982	0	0	0	0	0	0	0
WT111(DD045F3F1DEA)	3.66	13108	2022-11-28 17:29:01.094	0.01	0.441	0.936	0.977	-0.122	0	23.939	-0.731	-28.976	0	0	0	0	0	0	0
WT111(DD045F3F1DEA)	3.66	13108	2022-11-28 17:29:01.094	0.014	0.385	0.908	-1.038	-0.122	0	23.934	-0.731	-28.971	0	0	0	0	0	0	0
WT111(DD045F3F1DEA)	3.66	13108	2022-11-28 17:29:01.094	0.014	0.385	0.908	-1.038	-0.122	0	23.928	-0.736	-28.965	0	0	0	0	0	0	0
WT111(DD045F3F1DEA)	3.66	13108	2022-11-28 17:29:01.094	0.014	0.385	0.908	-1.038	-0.122	0	23.928	-0.736	-28.965	0	0	0	0	0	0	0
WT111(DD045F3F1DEA)	3.66	13108	2022-11-28 17:29:01.094	0.014	0.385	0.908	-1.038	-0.122	0	23.923	-0.736	-28.96	0	0	0	0	0	0	0
WT111(DD045F3F1DEA)	3.66	13108	2022-11-28 17:29:01.156	0.012	0.419	0.939	0.427	-0.122	0	23.923	-0.736	-28.96	0	0	0	0	0	0	0
WT111(DD045F3F1DEA)	3.66	13108	2022-11-28 17:29:01.156	0.012	0.419	0.939	0.427	-0.122	0	23.923	-0.736	-28.954	0	0	0	0	0	0	0
WT111(DD045F3F1DEA)	3.66	13108	2022-11-28 17:29:01.156	0.012	0.419	0.939	0.427	-0.122	0	23.928	-0.736	-28.949	0	0	0	0	0	0	0
WT111(DD045F3F1DEA)	3.66	13108	2022-11-28 17:29:01.156	0.012	0.419	0.939	0.427	-0.122	0	23.928	-0.736	-28.949	0	0	0	0	0	0	0
WT111(DD045F3F1DEA)	3.66	13108	2022-11-28 17:29:01.156	0.013	0.407	0.92	-1.16	0	0	23.923	-0.736	-28.943	0	0	0	0	0	0	0
WT111(DD045F3F1DEA)	3.66	13108	2022-11-28 17:29:01.156	0.013	0.407	0.92	-1.16	0	0	23.917	-0.736	-28.938	0	0	0	0	0	0	0
WT111(DD045F3F1DEA)	3.66	13108	2022-11-28 17:29:01.156	0.013	0.407	0.92	-1.16	0	0	23.912	-0.736	-28.932	0	0	0	0	0	0	0
WT111(DD045F3F1DEA)	3.66	13108	2022-11-28 17:29:01.156	0.013	0.407	0.92	-1.16	0	0	23.906	-0.736	-28.932	0	0	0	0	0	0	0
WT111(DD045F3F1DEA)	3.66	13108	2022-11-28 17:29:01.187	0.013	0.429	0.933	0.61	0	-0.061	23.912	-0.736	-28.927	0	0	0	0	0	0	0
WT111(DD045F3F1DEA)	3.66	13108	2022-11-28 17:29:01.187	0.013	0.429	0.933	0.61	0	-0.061	23.912	-0.736	-28.922	0	0	0	0	0	0	0
WT111(DD045F3F1DEA)	3.66	13108	2022-11-28 17:29:01.187	0.013	0.429	0.933	0.61	0	-0.061	23.917	-0.736	-28.916	0	0	0	0	0	0	0
WT111(DD045F3F1DEA)	3.66	13108	2022-11-28 17:29:01.187	0.013	0.429	0.933	0.61	0	-0.061	23.923	-0.736	-28.911	0	0	0	0	0	0	0
WT111(DD045F3F1DEA)	3.66	13108	2022-11-28 17:29:01.187	0.013	0.392	0.922	-0.305	-0.061	0	23.917	-0.736	-28.905	0	0	0	0	0	0	0

## Sheet: 220cm
设备名称	电压	版本	片上时间	加速度X(g)	加速度Y(g)	加速度Z(g)	角速度X(°/s)	角速度Y(°/s)	角速度Z(°/s)	角度X(°)	角度Y(°)	角度Z(°)	磁场X	磁场Y	磁场Z	四元数0	四元数1	四元数2	四元数3	状态
WT111(DD045F3F1DEA)	3.62	13108	2022-11-28 17:39:23.653	0.016	0.426	0.936	0	0	0	23.945	-0.873	-30.443	0	0	0	0	0	0	0
WT111(DD045F3F1DEA)	3.62	13108	2022-11-28 17:39:23.653	0.016	0.426	0.936	0	0	0	23.95	-0.873	-30.438	0	0	0	0	0	0	0
WT111(DD045F3F1DEA)	3.62	13108	2022-11-28 17:39:23.653	0.016	0.42	0.931	0.122	0	0	23.95	-0.873	-30.438	0	0	0	0	0	0	0
WT111(DD045F3F1DEA)	3.62	13108	2022-11-28 17:39:23.715	0.016	0.42	0.931	0.122	0	0	23.95	-0.873	-30.432	0	0	0	0	0	0	0
WT111(DD045F3F1DEA)	3.62	13108	2022-11-28 17:39:23.715	0.016	0.42	0.931	0.122	0	0	23.95	-0.873	-30.432	0	0	0	0	0	0	0
WT111(DD045F3F1DEA)	3.62	13108	2022-11-28 17:39:23.715	0.016	0.42	0.931	0.122	0	0	23.95	-0.873	-30.427	0	0	0	0	0	0	0
WT111(DD045F3F1DEA)	3.62	13108	2022-11-28 17:39:23.715	0.015	0.394	0.917	0.122	0	0	23.95	-0.873	-30.421	0	0	0	0	0	0	0
WT111(DD045F3F1DEA)	3.62	13108	2022-11-28 17:39:23.715	0.015	0.394	0.917	0.122	0	0	23.95	-0.873	-30.421	0	0	0	0	0	0	0
WT111(DD045F3F1DEA)	3.62	13108	2022-11-28 17:39:23.715	0.015	0.394	0.917	0.122	0	0	23.956	-0.873	-30.416	0	0	0	0	0	0	0
WT111(DD045F3F1DEA)	3.62	13108	2022-11-28 17:39:23.715	0.015	0.394	0.917	0.122	0	0	23.956	-0.873	-30.416	0	0	0	0	0	0	0
WT111(DD045F3F1DEA)	3.62	13108	2022-11-28 17:39:23.715	0.016	0.422	0.931	-0.183	0	0	23.95	-0.873	-30.41	0	0	0	0	0	0	0
WT111(DD045F3F1DEA)	3.62	13108	2022-11-28 17:39:23.778	0.016	0.422	0.931	-0.183	0	0	23.95	-0.873	-30.41	0	0	0	0	0	0	0
WT111(DD045F3F1DEA)	3.62	13108	2022-11-28 17:39:23.778	0.016	0.422	0.931	-0.183	0	0	23.95	-0.873	-30.405	0	0	0	0	0	0	0
WT111(DD045F3F1DEA)	3.62	13108	2022-11-28 17:39:23.778	0.016	0.422	0.931	-0.183	0	0	23.95	-0.873	-30.405	0	0	0	0	0	0	0
WT111(DD045F3F1DEA)	3.62	13108	2022-11-28 17:39:23.778	0.016	0.408	0.926	0.061	0	0	23.95	-0.873	-30.399	0	0	0	0	0	0	0
WT111(DD045F3F1DEA)	3.62	13108	2022-11-28 17:39:23.778	0.016	0.408	0.926	0.061	0	0	23.95	-0.873	-30.399	0	0	0	0	0	0	0
WT111(DD045F3F1DEA)	3.62	13108	2022-11-28 17:39:23.778	0.016	0.408	0.926	0.061	0	0	23.95	-0.873	-30.394	0	0	0	0	0	0	0
WT111(DD045F3F1DEA)	3.62	13108	2022-11-28 17:39:23.778	0.016	0.408	0.926	0.061	0	0	23.95	-0.873	-30.394	0	0	0	0	0	0	0
WT111(DD045F3F1DEA)	3.62	13108	2022-11-28 17:39:23.778	0.014	0.417	0.92	0	0	0	23.95	-0.873	-30.388	0	0	0	0	0	0	0
WT111(DD045F3F1DEA)	3.62	13108	2022-11-28 17:39:23.809	0.014	0.417	0.92	0	0	0	23.95	-0.873	-30.383	0	0	0	0	0	0	0
WT111(DD045F3F1DEA)	3.62	13108	2022-11-28 17:39:23.809	0.014	0.417	0.92	0	0	0	23.95	-0.873	-30.383	0	0	0	0	0	0	0
WT111(DD045F3F1DEA)	3.62	13108	2022-11-28 17:39:23.809	0.014	0.417	0.92	0	0	0	23.95	-0.873	-30.377	0	0	0	0	0	0	0
WT111(DD045F3F1DEA)	3.62	13108	2022-11-28 17:39:23.809	0.017	0.409	0.931	0.122	0	0	23.956	-0.873	-30.377	0	0	0	0	0	0	0
WT111(DD045F3F1DEA)	3.62	13108	2022-11-28 17:39:23.809	0.017	0.409	0.931	0.122	0	0	23.956	-0.873	-30.372	0	0	0	0	0	0	0
WT111(DD045F3F1DEA)	3.62	13108	2022-11-28 17:39:23.809	0.017	0.409	0.931	0.122	0	0	23.956	-0.873	-30.372	0	0	0	0	0	0	0
WT111(DD045F3F1DEA)	3.62	13108	2022-11-28 17:39:23.809	0.017	0.409	0.931	0.122	0	0	23.956	-0.873	-30.366	0	0	0	0	0	0	0
WT111(DD045F3F1DEA)	3.62	13108	2022-11-28 17:39:23.809	0.014	0.421	0.922	0.061	0	0	23.956	-0.873	-30.366	0	0	0	0	0	0	0
WT111(DD045F3F1DEA)	3.62	13108	2022-11-28 17:39:23.840	0.014	0.421	0.922	0.061	0	0	23.956	-0.873	-30.361	0	0	0	0	0	0	0
WT111(DD045F3F1DEA)	3.62	13108	2022-11-28 17:39:23.840	0.014	0.421	0.922	0.061	0	0	23.956	-0.873	-30.361	0	0	0	0	0	0	0
WT111(DD045F3F1DEA)	3.62	13108	2022-11-28 17:39:23.840	0.014	0.409	0.934	-0.244	0	0	23.956	-0.873	-30.355	0	0	0	0	0	0	0
WT111(DD045F3F1DEA)	3.62	13108	2022-11-28 17:39:23.840	0.014	0.409	0.934	-0.244	0	0	23.956	-0.873	-30.35	0	0	0	0	0	0	0
WT111(DD045F3F1DEA)	3.62	13108	2022-11-28 17:39:23.840	0.014	0.409	0.934	-0.244	0	0	23.956	-0.873	-30.35	0	0	0	0	0	0	0
WT111(DD045F3F1DEA)	3.62	13108	2022-11-28 17:39:23.840	0.014	0.409	0.934	-0.244	0	0	23.95	-0.873	-30.344	0	0	0	0	0	0	0
WT111(DD045F3F1DEA)	3.62	13108	2022-11-28 17:39:23.840	0.015	0.407	0.916	0.366	0	0	23.956	-0.873	-30.344	0	0	0	0	0	0	0
WT111(DD045F3F1DEA)	3.62	13108	2022-11-28 17:39:23.840	0.015	0.407	0.916	0.366	0	0	23.956	-0.873	-30.344	0	0	0	0	0	0	0
WT111(DD045F3F1DEA)	3.62	13108	2022-11-28 17:39:23.872	0.015	0.407	0.916	0.366	0	0	23.961	-0.873	-30.339	0	0	0	0	0	0	0
WT111(DD045F3F1DEA)	3.62	13108	2022-11-28 17:39:23.872	0.015	0.407	0.916	0.366	0	0	23.961	-0.873	-30.339	0	0	0	0	0	0	0
WT111(DD045F3F1DEA)	3.62	13108	2022-11-28 17:39:23.872	0.015	0.413	0.923	-0.305	0	0	23.961	-0.873	-30.333	0	0	0	0	0	0	0
WT111(DD045F3F1DEA)	3.62	13108	2022-11-28 17:39:23.872	0.015	0.413	0.923	-0.305	0	0	23.956	-0.873	-30.333	0	0	0	0	0	0	0
WT111(DD045F3F1DEA)	3.62	13108	2022-11-28 17:39:23.872	0.015	0.413	0.923	-0.305	0	0	23.956	-0.873	-30.328	0	0	0	0	0	0	0
WT111(DD045F3F1DEA)	3.62	13108	2022-11-28 17:39:23.872	0.015	0.413	0.923	-0.305	0	0	23.956	-0.873	-30.328	0	0	0	0	0	0	0
WT111(DD045F3F1DEA)	3.62	13108	2022-11-28 17:39:23.872	0.01	0.413	0.88	-0.854	-0.061	0.122	23.95	-0.873	-30.328	0	0	0	0	0	0	0
WT111(DD045F3F1DEA)	3.62	13108	2022-11-28 17:39:23.872	0.01	0.413	0.88	-0.854	-0.061	0.122	23.945	-0.873	-30.322	0	0	0	0	0	0	0
WT111(DD045F3F1DEA)	3.62	13108	2022-11-28 17:39:23.903	0.01	0.413	0.88	-0.854	-0.061	0.122	23.945	-0.873	-30.317	0	0	0	0	0	0	0
WT111(DD045F3F1DEA)	3.62	13108	2022-11-28 17:39:23.903	0.01	0.413	0.88	-0.854	-0.061	0.122	23.939	-0.873	-30.317	0	0	0	0	0	0	0
WT111(DD045F3F1DEA)	3.62	13108	2022-11-28 17:39:23.903	0.021	0.407	0.976	-1.16	-0.244	0	23.934	-0.873	-30.311	0	0	0	0	0	0	0
WT111(DD045F3F1DEA)	3.62	13108	2022-11-28 17:39:23.903	0.021	0.407	0.976	-1.16	-0.244	0	23.928	-0.873	-30.311	0	0	0	0	0	0	0
WT111(DD045F3F1DEA)	3.62	13108	2022-11-28 17:39:23.903	0.021	0.407	0.976	-1.16	-0.244	0	23.923	-0.879	-30.306	0	0	0	0	0	0	0
WT111(DD045F3F1DEA)	3.62	13108	2022-11-28 17:39:23.903	0.021	0.407	0.976	-1.16	-0.244	0	23.917	-0.879	-30.306	0	0	0	0	0	0	0
WT111(DD045F3F1DEA)	3.62	13108	2022-11-28 17:39:23.903	0.015	0.416	0.931	1.343	0.122	0	23.923	-0.879	-30.306	0	0	0	0	0	0	0
WT111(DD045F3F1DEA)	3.62	13108	2022-11-28 17:39:23.903	0.015	0.416	0.931	1.343	0.122	0	23.934	-0.879	-30.3	0	0	0	0	0	0	0
WT111(DD045F3F1DEA)	3.62	13108	2022-11-28 17:39:23.965	0.015	0.416	0.931	1.343	0.122	0	23.939	-0.879	-30.3	0	0	0	0	0	0	0
WT111(DD045F3F1DEA)	3.62	13108	2022-11-28 17:39:23.965	0.015	0.416	0.931	1.343	0.122	0	23.945	-0.873	-30.295	0	0	0	0	0	0	0
WT111(DD045F3F1DEA)	3.62	13108	2022-11-28 17:39:23.965	0.014	0.419	0.924	-0.732	-0.122	0	23.939	-0.879	-30.295	0	0	0	0	0	0	0
WT111(DD045F3F1DEA)	3.62	13108	2022-11-28 17:39:23.965	0.014	0.419	0.924	-0.732	-0.122	0	23.939	-0.879	-30.289	0	0	0	0	0	0	0
WT111(DD045F3F1DEA)	3.62	13108	2022-11-28 17:39:23.965	0.014	0.419	0.924	-0.732	-0.122	0	23.934	-0.879	-30.289	0	0	0	0	0	0	0
WT111(DD045F3F1DEA)	3.62	13108	2022-11-28 17:39:23.965	0.014	0.419	0.924	-0.732	-0.122	0	23.928	-0.879	-30.284	0	0	0	0	0	0	0
WT111(DD045F3F1DEA)	3.62	13108	2022-11-28 17:39:23.965	0.015	0.406	0.928	0.305	0	0	23.934	-0.879	-30.284	0	0	0	0	0	0	0
WT111(DD045F3F1DEA)	3.62	13108	2022-11-28 17:39:23.965	0.015	0.406	0.928	0.305	0	0	23.934	-0.879	-30.278	0	0	0	0	0	0	0
WT111(DD045F3F1DEA)	3.62	13108	2022-11-28 17:39:23.996	0.015	0.406	0.928	0.305	0	0	23.934	-0.879	-30.278	0	0	0	0	0	0	0
WT111(DD045F3F1DEA)	3.62	13108	2022-11-28 17:39:23.996	0.015	0.406	0.928	0.305	0	0	23.939	-0.879	-30.273	0	0	0	0	0	0	0
WT111(DD045F3F1DEA)	3.62	13108	2022-11-28 17:39:23.996	0.016	0.412	0.924	-0.244	-0.061	-0.061	23.934	-0.879	-30.273	0	0	0	0	0	0	0
WT111(DD045F3F1DEA)	3.62	13108	2022-11-28 17:39:23.996	0.016	0.412	0.924	-0.244	-0.061	-0.061	23.934	-0.879	-30.267	0	0	0	0	0	0	0
WT111(DD045F3F1DEA)	3.62	13108	2022-11-28 17:39:23.996	0.016	0.412	0.924	-0.244	-0.061	-0.061	23.934	-0.879	-30.267	0	0	0	0	0	0	0
WT111(DD045F3F1DEA)	3.62	13108	2022-11-28 17:39:23.996	0.016	0.412	0.924	-0.244	-0.061	-0.061	23.934	-0.879	-30.267	0	0	0	0	0	0	0
WT111(DD045F3F1DEA)	3.62	13108	2022-11-28 17:39:23.996	0.016	0.398	0.924	0	0	0	23.934	-0.879	-30.262	0	0	0	0	0	0	0
WT111(DD045F3F1DEA)	3.62	13108	2022-11-28 17:39:23.996	0.016	0.398	0.924	0	0	0	23.934	-0.879	-30.262	0	0	0	0	0	0	0
WT111(DD045F3F1DEA)	3.62	13108	2022-11-28 17:39:24.028	0.016	0.398	0.924	0	0	0	23.934	-0.879	-30.256	0	0	0	0	0	0	0
WT111(DD045F3F1DEA)	3.62	13108	2022-11-28 17:39:24.028	0.016	0.398	0.924	0	0	0	23.934	-0.879	-30.256	0	0	0	0	0	0	0
WT111(DD045F3F1DEA)	3.62	13108	2022-11-28 17:39:24.028	0.014	0.432	0.931	-0.061	0	0	23.934	-0.879	-30.256	0	0	0	0	0	0	0
WT111(DD045F3F1DEA)	3.62	13108	2022-11-28 17:39:24.028	0.014	0.432	0.931	-0.061	0	0	23.934	-0.879	-30.251	0	0	0	0	0	0	0
WT111(DD045F3F1DEA)	3.62	13108	2022-11-28 17:39:24.028	0.014	0.432	0.931	-0.061	0	0	23.934	-0.879	-30.251	0	0	0	0	0	0	0
WT111(DD045F3F1DEA)	3.62	13108	2022-11-28 17:39:24.028	0.014	0.432	0.931	-0.061	0	0	23.934	-0.879	-30.245	0	0	0	0	0	0	0
WT111(DD045F3F1DEA)	3.62	13108	2022-11-28 17:39:24.028	0.015	0.402	0.926	-0.122	0	-0.061	23.928	-0.879	-30.245	0	0	0	0	0	0	0
WT111(DD045F3F1DEA)	3.62	13108	2022-11-28 17:39:24.028	0.015	0.402	0.926	-0.122	0	-0.061	23.928	-0.879	-30.24	0	0	0	0	0	0	0
WT111(DD045F3F1DEA)	3.62	13108	2022-11-28 17:39:24.075	0.015	0.402	0.926	-0.122	0	-0.061	23.928	-0.879	-30.24	0	0	0	0	0	0	0
WT111(DD045F3F1DEA)	3.62	13108	2022-11-28 17:39:24.075	0.015	0.402	0.926	-0.122	0	-0.061	23.928	-0.879	-30.234	0	0	0	0	0	0	0
WT111(DD045F3F1DEA)	3.62	13108	2022-11-28 17:39:24.075	0.017	0.424	0.928	0.366	0	0	23.934	-0.879	-30.234	0	0	0	0	0	0	0
WT111(DD045F3F1DEA)	3.62	13108	2022-11-28 17:39:24.075	0.017	0.424	0.928	0.366	0	0	23.934	-0.879	-30.229	0	0	0	0	0	0	0
WT111(DD045F3F1DEA)	3.62	13108	2022-11-28 17:39:24.075	0.017	0.424	0.928	0.366	0	0	23.934	-0.879	-30.229	0	0	0	0	0	0	0
WT111(DD045F3F1DEA)	3.62	13108	2022-11-28 17:39:24.075	0.017	0.424	0.928	0.366	0	0	23.939	-0.879	-30.223	0	0	0	0	0	0	0
WT111(DD045F3F1DEA)	3.62	13108	2022-11-28 17:39:24.075	0.015	0.4	0.922	-0.183	0	0	23.939	-0.879	-30.223	0	0	0	0	0	0	0
WT111(DD045F3F1DEA)	3.62	13108	2022-11-28 17:39:24.075	0.015	0.4	0.922	-0.183	0	0	23.934	-0.879	-30.218	0	0	0	0	0	0	0
WT111(DD045F3F1DEA)	3.62	13108	2022-11-28 17:39:24.106	0.015	0.4	0.922	-0.183	0	0	23.934	-0.879	-30.218	0	0	0	0	0	0	0
WT111(DD045F3F1DEA)	3.62	13108	2022-11-28 17:39:24.106	0.015	0.4	0.922	-0.183	0	0	23.934	-0.879	-30.212	0	0	0	0	0	0	0
WT111(DD045F3F1DEA)	3.62	13108	2022-11-28 17:39:24.106	0.015	0.413	0.927	0.122	0	0	23.934	-0.879	-30.212	0	0	0	0	0	0	0
WT111(DD045F3F1DEA)	3.62	13108	2022-11-28 17:39:24.106	0.015	0.413	0.927	0.122	0	0	23.934	-0.879	-30.207	0	0	0	0	0	0	0
WT111(DD045F3F1DEA)	3.62	13108	2022-11-28 17:39:24.106	0.015	0.413	0.927	0.122	0	0	23.934	-0.879	-30.207	0	0	0	0	0	0	0
WT111(DD045F3F1DEA)	3.62	13108	2022-11-28 17:39:24.106	0.015	0.413	0.927	0.122	0	0	23.939	-0.879	-30.201	0	0	0	0	0	0	0
WT111(DD045F3F1DEA)	3.62	13108	2022-11-28 17:39:24.106	0.014	0.417	0.926	-0.244	0	0	23.934	-0.879	-30.201	0	0	0	0	0	0	0
WT111(DD045F3F1DEA)	3.62	13108	2022-11-28 17:39:24.106	0.014	0.417	0.926	-0.244	0	0	23.934	-0.879	-30.196	0	0	0	0	0	0	0
WT111(DD045F3F1DEA)	3.62	13108	2022-11-28 17:39:24.137	0.014	0.417	0.926	-0.244	0	0	23.934	-0.879	-30.196	0	0	0	0	0	0	0
WT111(DD045F3F1DEA)	3.62	13108	2022-11-28 17:39:24.137	0.014	0.417	0.926	-0.244	0	0	23.934	-0.879	-30.19	0	0	0	0	0	0	0
WT111(DD045F3F1DEA)	3.62	13108	2022-11-28 17:39:24.137	0.014	0.412	0.925	0	0	0	23.934	-0.879	-30.19	0	0	0	0	0	0	0
WT111(DD045F3F1DEA)	3.62	13108	2022-11-28 17:39:24.137	0.014	0.412	0.925	0	0	0	23.934	-0.879	-30.185	0	0	0	0	0	0	0
WT111(DD045F3F1DEA)	3.62	13108	2022-11-28 17:39:24.137	0.014	0.412	0.925	0	0	0	23.934	-0.879	-30.179	0	0	0	0	0	0	0
WT111(DD045F3F1DEA)	3.62	13108	2022-11-28 17:39:24.137	0.014	0.412	0.925	0	0	0	23.934	-0.879	-30.179	0	0	0	0	0	0	0
WT111(DD045F3F1DEA)	3.62	13108	2022-11-28 17:39:24.137	0	0.503	0.917	-3.723	-1.465	0	23.917	-0.884	-30.179	0	0	0	0	0	0	0
WT111(DD045F3F1DEA)	3.62	13108	2022-11-28 17:39:24.137	0	0.503	0.917	-3.723	-1.465	0	23.901	-0.89	-30.179	0	0	0	0	0	0	0
WT111(DD045F3F1DEA)	3.62	13108	2022-11-28 17:39:24.200	0	0.503	0.917	-3.723	-1.465	0	23.884	-0.895	-30.174	0	0	0	0	0	0	0
WT111(DD045F3F1DEA)	3.62	13108	2022-11-28 17:39:24.200	0	0.503	0.917	-3.723	-1.465	0	23.868	-0.901	-30.174	0	0	0	0	0	0	0
WT111(DD045F3F1DEA)	3.62	13108	2022-11-28 17:39:24.200	0.037	0.332	0.989	2.075	0.671	0	23.879	-0.895	-30.168	0	0	0	0	0	0	0
WT111(DD045F3F1DEA)	3.62	13108	2022-11-28 17:39:24.200	0.037	0.332	0.989	2.075	0.671	0	23.89	-0.895	-30.163	0	0	0	0	0	0	0
WT111(DD045F3F1DEA)	3.62	13108	2022-11-28 17:39:24.200	0.037	0.332	0.989	2.075	0.671	0	23.901	-0.89	-30.157	0	0	0	0	0	0	0
WT111(DD045F3F1DEA)	3.62	13108	2022-11-28 17:39:24.200	0.037	0.332	0.989	2.075	0.671	0	23.912	-0.89	-30.152	0	0	0	0	0	0	0
WT111(DD045F3F1DEA)	3.62	13108	2022-11-28 17:39:24.200	0.006	0.391	0.908	2.563	0.427	0	23.923	-0.884	-30.152	0	0	0	0	0	0	0
WT111(DD045F3F1DEA)	3.62	13108	2022-11-28 17:39:24.200	0.006	0.391	0.908	2.563	0.427	0	23.934	-0.884	-30.146	0	0	0	0	0	0	0
WT111(DD045F3F1DEA)	3.62	13108	2022-11-28 17:39:24.231	0.006	0.391	0.908	2.563	0.427	0	23.95	-0.884	-30.141	0	0	0	0	0	0	0
WT111(DD045F3F1DEA)	3.62	13108	2022-11-28 17:39:24.231	0.006	0.391	0.908	2.563	0.427	0	23.961	-0.879	-30.141	0	0	0	0	0	0	0
WT111(DD045F3F1DEA)	3.62	13108	2022-11-28 17:39:24.231	0.016	0.422	0.904	-1.831	-0.061	0	23.95	-0.879	-30.135	0	0	0	0	0	0	0
WT111(DD045F3F1DEA)	3.62	13108	2022-11-28 17:39:24.231	0.016	0.422	0.904	-1.831	-0.061	0	23.939	-0.879	-30.135	0	0	0	0	0	0	0
WT111(DD045F3F1DEA)	3.62	13108	2022-11-28 17:39:24.231	0.016	0.422	0.904	-1.831	-0.061	0	23.928	-0.879	-30.13	0	0	0	0	0	0	0
WT111(DD045F3F1DEA)	3.62	13108	2022-11-28 17:39:24.231	0.016	0.422	0.904	-1.831	-0.061	0	23.923	-0.879	-30.13	0	0	0	0	0	0	0
WT111(DD045F3F1DEA)	3.62	13108	2022-11-28 17:39:24.231	0.015	0.406	0.923	0.977	0	0	23.928	-0.879	-30.125	0	0	0	0	0	0	0
WT111(DD045F3F1DEA)	3.62	13108	2022-11-28 17:39:24.231	0.015	0.406	0.923	0.977	0	0	23.934	-0.879	-30.125	0	0	0	0	0	0	0
WT111(DD045F3F1DEA)	3.62	13108	2022-11-28 17:39:24.262	0.015	0.406	0.923	0.977	0	0	23.934	-0.879	-30.119	0	0	0	0	0	0	0
WT111(DD045F3F1DEA)	3.62	13108	2022-11-28 17:39:24.262	0.015	0.406	0.923	0.977	0	0	23.939	-0.879	-30.119	0	0	0	0	0	0	0
WT111(DD045F3F1DEA)	3.62	13108	2022-11-28 17:39:24.262	0.016	0.424	0.929	-0.427	0	0	23.939	-0.879	-30.114	0	0	0	0	0	0	0
WT111(DD045F3F1DEA)	3.62	13108	2022-11-28 17:39:24.262	0.016	0.424	0.929	-0.427	0	0	23.934	-0.879	-30.108	0	0	0	0	0	0	0
WT111(DD045F3F1DEA)	3.62	13108	2022-11-28 17:39:24.262	0.016	0.424	0.929	-0.427	0	0	23.934	-0.879	-30.108	0	0	0	0	0	0	0
WT111(DD045F3F1DEA)	3.62	13108	2022-11-28 17:39:24.262	0.016	0.424	0.929	-0.427	0	0	23.934	-0.879	-30.103	0	0	0	0	0	0	0
WT111(DD045F3F1DEA)	3.62	13108	2022-11-28 17:39:24.262	0.017	0.388	0.919	0	0	0	23.934	-0.879	-30.103	0	0	0	0	0	0	0
WT111(DD045F3F1DEA)	3.62	13108	2022-11-28 17:39:24.262	0.017	0.388	0.919	0	0	0	23.934	-0.879	-30.097	0	0	0	0	0	0	0
WT111(DD045F3F1DEA)	3.62	13108	2022-11-28 17:39:24.325	0.017	0.388	0.919	0	0	0	23.934	-0.879	-30.092	0	0	0	0	0	0	0
WT111(DD045F3F1DEA)	3.62	13108	2022-11-28 17:39:24.325	0.017	0.388	0.919	0	0	0	23.934	-0.879	-30.092	0	0	0	0	0	0	0
WT111(DD045F3F1DEA)	3.62	13108	2022-11-28 17:39:24.325	0.013	0.441	0.938	-0.244	0	0	23.928	-0.879	-30.086	0	0	0	0	0	0	0
WT111(DD045F3F1DEA)	3.62	13108	2022-11-28 17:39:24.325	0.013	0.441	0.938	-0.244	0	0	23.928	-0.879	-30.086	0	0	0	0	0	0	0
WT111(DD045F3F1DEA)	3.62	13108	2022-11-28 17:39:24.325	0.013	0.441	0.938	-0.244	0	0	23.928	-0.879	-30.081	0	0	0	0	0	0	0
WT111(DD045F3F1DEA)	3.62	13108	2022-11-28 17:39:24.325	0.013	0.441	0.938	-0.244	0	0	23.928	-0.879	-30.075	0	0	0	0	0	0	0
WT111(DD045F3F1DEA)	3.62	13108	2022-11-28 17:39:24.325	0.018	0.398	0.921	0.366	0	0	23.928	-0.879	-30.075	0	0	0	0	0	0	0
WT111(DD045F3F1DEA)	3.62	13108	2022-11-28 17:39:24.325	0.018	0.398	0.921	0.366	0	0	23.928	-0.879	-30.07	0	0	0	0	0	0	0
WT111(DD045F3F1DEA)	3.62	13108	2022-11-28 17:39:24.403	0.018	0.398	0.921	0.366	0	0	23.934	-0.879	-30.064	0	0	0	0	0	0	0
WT111(DD045F3F1DEA)	3.62	13108	2022-11-28 17:39:24.403	0.014	0.409	0.927	-0.183	0	0	23.934	-0.879	-30.064	0	0	0	0	0	0	0
WT111(DD045F3F1DEA)	3.62	13108	2022-11-28 17:39:24.403	0.014	0.409	0.927	-0.183	0	0	23.928	-0.879	-30.059	0	0	0	0	0	0	0
WT111(DD045F3F1DEA)	3.62	13108	2022-11-28 17:39:24.403	0.014	0.409	0.927	-0.183	0	0	23.928	-0.879	-30.053	0	0	0	0	0	0	0
WT111(DD045F3F1DEA)	3.62	13108	2022-11-28 17:39:24.403	0.014	0.409	0.927	-0.183	0	0	23.928	-0.879	-30.053	0	0	0	0	0	0	0
WT111(DD045F3F1DEA)	3.62	13108	2022-11-28 17:39:24.403	0.014	0.417	0.926	-0.305	0	0	23.928	-0.879	-30.048	0	0	0	0	0	0	0
WT111(DD045F3F1DEA)	3.62	13108	2022-11-28 17:39:24.403	0.014	0.417	0.926	-0.305	0	0	23.928	-0.879	-30.048	0	0	0	0	0	0	0
WT111(DD045F3F1DEA)	3.62	13108	2022-11-28 17:39:24.403	0.014	0.417	0.926	-0.305	0	0	23.923	-0.879	-30.042	0	0	0	0	0	0	0
WT111(DD045F3F1DEA)	3.62	13108	2022-11-28 17:39:24.403	0.014	0.417	0.926	-0.305	0	0	23.923	-0.879	-30.037	0	0	0	0	0	0	0
WT111(DD045F3F1DEA)	3.62	13108	2022-11-28 17:39:24.403	0.015	0.41	0.928	0.061	0	0	23.923	-0.879	-30.037	0	0	0	0	0	0	0
WT111(DD045F3F1DEA)	3.62	13108	2022-11-28 17:39:24.403	0.015	0.41	0.928	0.061	0	0	23.923	-0.879	-30.031	0	0	0	0	0	0	0
WT111(DD045F3F1DEA)	3.62	13108	2022-11-28 17:39:24.403	0.015	0.41	0.928	0.061	0	0	23.923	-0.879	-30.026	0	0	0	0	0	0	0
WT111(DD045F3F1DEA)	3.62	13108	2022-11-28 17:39:24.403	0.015	0.41	0.928	0.061	0	0	23.923	-0.879	-30.02	0	0	0	0	0	0	0
WT111(DD045F3F1DEA)	3.62	13108	2022-11-28 17:39:24.403	0.018	0.411	0.922	0.061	0	0	23.923	-0.879	-30.02	0	0	0	0	0	0	0
WT111(DD045F3F1DEA)	3.62	13108	2022-11-28 17:39:24.403	0.018	0.411	0.922	0.061	0	0	23.928	-0.879	-30.015	0	0	0	0	0	0	0
WT111(DD045F3F1DEA)	3.62	13108	2022-11-28 17:39:24.403	0.018	0.411	0.922	0.061	0	0	23.928	-0.879	-30.009	0	0	0	0	0	0	0
WT111(DD045F3F1DEA)	3.62	13108	2022-11-28 17:39:24.434	0.018	0.411	0.922	0.061	0	0	23.928	-0.879	-30.009	0	0	0	0	0	0	0
WT111(DD045F3F1DEA)	3.62	13108	2022-11-28 17:39:24.450	0.016	0.411	0.929	-0.366	-0.061	0	23.923	-0.879	-30.004	0	0	0	0	0	0	0
WT111(DD045F3F1DEA)	3.62	13108	2022-11-28 17:39:24.450	0.016	0.411	0.929	-0.366	-0.061	0	23.923	-0.879	-29.998	0	0	0	0	0	0	0
WT111(DD045F3F1DEA)	3.62	13108	2022-11-28 17:39:24.450	0.016	0.411	0.929	-0.366	-0.061	0	23.923	-0.879	-29.998	0	0	0	0	0	0	0
WT111(DD045F3F1DEA)	3.62	13108	2022-11-28 17:39:24.450	0.016	0.411	0.929	-0.366	-0.061	0	23.917	-0.879	-29.993	0	0	0	0	0	0	0
WT111(DD045F3F1DEA)	3.62	13108	2022-11-28 17:39:24.450	0.014	0.415	0.924	0.366	0	0	23.923	-0.879	-29.987	0	0	0	0	0	0	0
WT111(DD045F3F1DEA)	3.62	13108	2022-11-28 17:39:24.450	0.014	0.415	0.924	0.366	0	0	23.923	-0.879	-29.982	0	0	0	0	0	0	0
WT111(DD045F3F1DEA)	3.62	13108	2022-11-28 17:39:24.450	0.014	0.415	0.924	0.366	0	0	23.928	-0.879	-29.982	0	0	0	0	0	0	0
WT111(DD045F3F1DEA)	3.62	13108	2022-11-28 17:39:24.465	0.014	0.415	0.924	0.366	0	0	23.928	-0.879	-29.976	0	0	0	0	0	0	0
WT111(DD045F3F1DEA)	3.62	13108	2022-11-28 17:39:24.465	0.018	0.407	0.923	-0.122	0	0	23.928	-0.879	-29.971	0	0	0	0	0	0	0
WT111(DD045F3F1DEA)	3.62	13108	2022-11-28 17:39:24.465	0.018	0.407	0.923	-0.122	0	0	23.928	-0.879	-29.965	0	0	0	0	0	0	0
WT111(DD045F3F1DEA)	3.62	13108	2022-11-28 17:39:24.465	0.018	0.407	0.923	-0.122	0	0	23.928	-0.879	-29.965	0	0	0	0	0	0	0
WT111(DD045F3F1DEA)	3.62	13108	2022-11-28 17:39:24.465	0.018	0.407	0.923	-0.122	0	0	23.928	-0.879	-29.96	0	0	0	0	0	0	0
WT111(DD045F3F1DEA)	3.62	13108	2022-11-28 17:39:24.465	0.012	0.407	0.923	-0.061	0	0	23.923	-0.879	-29.954	0	0	0	0	0	0	0
WT111(DD045F3F1DEA)	3.62	13108	2022-11-28 17:39:24.465	0.012	0.407	0.923	-0.061	0	0	23.923	-0.879	-29.949	0	0	0	0	0	0	0
WT111(DD045F3F1DEA)	3.62	13108	2022-11-28 17:39:24.465	0.012	0.407	0.923	-0.061	0	0	23.923	-0.879	-29.949	0	0	0	0	0	0	0
WT111(DD045F3F1DEA)	3.62	13108	2022-11-28 17:39:24.528	0.012	0.407	0.923	-0.061	0	0	23.923	-0.879	-29.943	0	0	0	0	0	0	0
WT111(DD045F3F1DEA)	3.62	13108	2022-11-28 17:39:24.528	0.017	0.424	0.933	0.122	0	0	23.923	-0.879	-29.938	0	0	0	0	0	0	0
WT111(DD045F3F1DEA)	3.62	13108	2022-11-28 17:39:24.528	0.017	0.424	0.933	0.122	0	0	23.928	-0.879	-29.932	0	0	0	0	0	0	0
WT111(DD045F3F1DEA)	3.62	13108	2022-11-28 17:39:24.528	0.017	0.424	0.933	0.122	0	0	23.928	-0.879	-29.927	0	0	0	0	0	0	0
WT111(DD045F3F1DEA)	3.62	13108	2022-11-28 17:39:24.528	0.017	0.424	0.933	0.122	0	0	23.928	-0.879	-29.927	0	0	0	0	0	0	0
WT111(DD045F3F1DEA)	3.62	13108	2022-11-28 17:39:24.528	0.018	0.397	0.921	0	0	0	23.928	-0.879	-29.921	0	0	0	0	0	0	0
WT111(DD045F3F1DEA)	3.62	13108	2022-11-28 17:39:24.528	0.018	0.397	0.921	0	0	0	23.928	-0.879	-29.916	0	0	0	0	0	0	0
WT111(DD045F3F1DEA)	3.62	13108	2022-11-28 17:39:24.528	0.018	0.397	0.921	0	0	0	23.928	-0.879	-29.91	0	0	0	0	0	0	0
WT111(DD045F3F1DEA)	3.62	13108	2022-11-28 17:39:24.590	0.018	0.397	0.921	0	0	0	23.928	-0.879	-29.905	0	0	0	0	0	0	0
WT111(DD045F3F1DEA)	3.62	13108	2022-11-28 17:39:24.590	0.014	0.419	0.932	0.061	0	0	23.928	-0.879	-29.899	0	0	0	0	0	0	0
WT111(DD045F3F1DEA)	3.62	13108	2022-11-28 17:39:24.590	0.014	0.419	0.932	0.061	0	0	23.928	-0.879	-29.899	0	0	0	0	0	0	0
WT111(DD045F3F1DEA)	3.62	13108	2022-11-28 17:39:24.590	0.014	0.419	0.932	0.061	0	0	23.928	-0.879	-29.894	0	0	0	0	0	0	0
WT111(DD045F3F1DEA)	3.62	13108	2022-11-28 17:39:24.590	0.014	0.419	0.932	0.061	0	0	23.928	-0.879	-29.888	0	0	0	0	0	0	0
WT111(DD045F3F1DEA)	3.62	13108	2022-11-28 17:39:24.590	0.015	0.412	0.925	-0.366	0	0	23.928	-0.879	-29.883	0	0	0	0	0	0	0
WT111(DD045F3F1DEA)	3.62	13108	2022-11-28 17:39:24.590	0.015	0.412	0.925	-0.366	0	0	23.928	-0.879	-29.877	0	0	0	0	0	0	0
WT111(DD045F3F1DEA)	3.62	13108	2022-11-28 17:39:24.590	0.015	0.412	0.925	-0.366	0	0	23.923	-0.879	-29.872	0	0	0	0	0	0	0
WT111(DD045F3F1DEA)	3.62	13108	2022-11-28 17:39:24.622	0.015	0.412	0.925	-0.366	0	0	23.923	-0.879	-29.872	0	0	0	0	0	0	0
WT111(DD045F3F1DEA)	3.62	13108	2022-11-28 17:39:24.622	0.017	0.415	0.928	0.366	0	0	23.923	-0.879	-29.866	0	0	0	0	0	0	0
WT111(DD045F3F1DEA)	3.62	13108	2022-11-28 17:39:24.622	0.017	0.415	0.928	0.366	0	0	23.928	-0.879	-29.861	0	0	0	0	0	0	0
WT111(DD045F3F1DEA)	3.62	13108	2022-11-28 17:39:24.622	0.017	0.415	0.928	0.366	0	0	23.928	-0.879	-29.855	0	0	0	0	0	0	0
WT111(DD045F3F1DEA)	3.62	13108	2022-11-28 17:39:24.622	0.017	0.415	0.928	0.366	0	0	23.928	-0.879	-29.85	0	0	0	0	0	0	0
WT111(DD045F3F1DEA)	3.62	13108	2022-11-28 17:39:24.622	0.015	0.414	0.925	0	0	0	23.928	-0.879	-29.844	0	0	0	0	0	0	0
WT111(DD045F3F1DEA)	3.62	13108	2022-11-28 17:39:24.622	0.015	0.414	0.925	0	0	0	23.928	-0.879	-29.844	0	0	0	0	0	0	0
WT111(DD045F3F1DEA)	3.62	13108	2022-11-28 17:39:24.622	0.015	0.414	0.925	0	0	0	23.934	-0.879	-29.839	0	0	0	0	0	0	0
WT111(DD045F3F1DEA)	3.62	13108	2022-11-28 17:39:24.653	0.015	0.414	0.925	0	0	0	23.934	-0.879	-29.833	0	0	0	0	0	0	0
WT111(DD045F3F1DEA)	3.62	13108	2022-11-28 17:39:24.653	0.016	0.407	0.924	-0.183	0	0	23.928	-0.879	-29.828	0	0	0	0	0	0	0
WT111(DD045F3F1DEA)	3.62	13108	2022-11-28 17:39:24.653	0.016	0.407	0.924	-0.183	0	0	23.928	-0.879	-29.822	0	0	0	0	0	0	0
WT111(DD045F3F1DEA)	3.62	13108	2022-11-28 17:39:24.653	0.016	0.407	0.924	-0.183	0	0	23.928	-0.879	-29.817	0	0	0	0	0	0	0
WT111(DD045F3F1DEA)	3.62	13108	2022-11-28 17:39:24.653	0.016	0.407	0.924	-0.183	0	0	23.928	-0.879	-29.811	0	0	0	0	0	0	0
WT111(DD045F3F1DEA)	3.62	13108	2022-11-28 17:39:24.653	0.015	0.413	0.924	0	0	0	23.928	-0.879	-29.806	0	0	0	0	0	0	0
WT111(DD045F3F1DEA)	3.62	13108	2022-11-28 17:39:24.653	0.015	0.413	0.924	0	0	0	23.928	-0.879	-29.8	0	0	0	0	0	0	0
WT111(DD045F3F1DEA)	3.62	13108	2022-11-28 17:39:24.653	0.015	0.413	0.924	0	0	0	23.928	-0.879	-29.8	0	0	0	0	0	0	0
WT111(DD045F3F1DEA)	3.62	13108	2022-11-28 17:39:24.684	0.015	0.413	0.924	0	0	0	23.928	-0.879	-29.795	0	0	0	0	0	0	0
WT111(DD045F3F1DEA)	3.62	13108	2022-11-28 17:39:24.684	0.015	0.412	0.927	-0.061	0	0	23.928	-0.879	-29.789	0	0	0	0	0	0	0
WT111(DD045F3F1DEA)	3.62	13108	2022-11-28 17:39:24.684	0.015	0.412	0.927	-0.061	0	0	23.928	-0.879	-29.784	0	0	0	0	0	0	0
WT111(DD045F3F1DEA)	3.62	13108	2022-11-28 17:39:24.684	0.015	0.412	0.927	-0.061	0	0	23.928	-0.879	-29.778	0	0	0	0	0	0	0
WT111(DD045F3F1DEA)	3.62	13108	2022-11-28 17:39:24.684	0.015	0.412	0.927	-0.061	0	0	23.928	-0.879	-29.773	0	0	0	0	0	0	0
WT111(DD045F3F1DEA)	3.62	13108	2022-11-28 17:39:24.684	0.016	0.413	0.929	0.122	0	0	23.928	-0.879	-29.767	0	0	0	0	0	0	0
