# Supplementary material for: Dynamic characteristics of scraper conveyor chain drive system under the impact condition of lump coal
Source: PLoS One. 2024 Mar 1;19(3):e0299044. doi: 10.1371/journal.pone.0299044 (PMC10906879; doi:10.1371/journal.pone.0299044)
Supplement: S2 File — (ZIP) [file pone.0299044.s002.zip › 10Hz 5kg variable height (40cm-220cm 10 times)/No. 2.xlsx]

## Sheet: 40cm
设备名称	电压	版本	片上时间	加速度X(g)	加速度Y(g)	加速度Z(g)	角速度X(°/s)	角速度Y(°/s)	角速度Z(°/s)	角度X(°)	角度Y(°)	角度Z(°)	磁场X	磁场Y	磁场Z	四元数0	四元数1	四元数2	四元数3	状态
WT222(CAA14FCCF874)	3.7	13105	2022-11-28 16:30:00.383	0.047	0.032	1.029	-0.488	-0.732	-5.676	3.235	-3.494	111.121	0	0	0	0	0	0	0
WT222(CAA14FCCF874)	3.7	13105	2022-11-28 16:30:00.383	0.047	0.032	1.029	-0.488	-0.732	-5.676	3.23	-3.488	111.105	0	0	0	0	0	0	0
WT222(CAA14FCCF874)	3.7	13105	2022-11-28 16:30:00.383	0.043	0.056	1.007	0.916	0.732	0.854	3.23	-3.483	111.116	0	0	0	0	0	0	0
WT222(CAA14FCCF874)	3.7	13105	2022-11-28 16:30:00.383	0.043	0.056	1.007	0.916	0.732	0.854	3.23	-3.477	111.127	0	0	0	0	0	0	0
WT222(CAA14FCCF874)	3.7	13105	2022-11-28 16:30:00.446	0.043	0.056	1.007	0.916	0.732	0.854	3.23	-3.472	111.143	0	0	0	0	0	0	0
WT222(CAA14FCCF874)	3.7	13105	2022-11-28 16:30:00.446	0.043	0.056	1.007	0.916	0.732	0.854	3.23	-3.466	111.154	0	0	0	0	0	0	0
WT222(CAA14FCCF874)	3.7	13105	2022-11-28 16:30:00.446	0.043	0.061	0.971	-0.793	-0.854	-0.366	3.224	-3.466	111.16	0	0	0	0	0	0	0
WT222(CAA14FCCF874)	3.7	13105	2022-11-28 16:30:00.446	0.043	0.061	0.971	-0.793	-0.854	-0.366	3.219	-3.466	111.165	0	0	0	0	0	0	0
WT222(CAA14FCCF874)	3.7	13105	2022-11-28 16:30:00.446	0.043	0.061	0.971	-0.793	-0.854	-0.366	3.208	-3.472	111.171	0	0	0	0	0	0	0
WT222(CAA14FCCF874)	3.7	13105	2022-11-28 16:30:00.446	0.043	0.061	0.971	-0.793	-0.854	-0.366	3.203	-3.472	111.171	0	0	0	0	0	0	0
WT222(CAA14FCCF874)	3.7	13105	2022-11-28 16:30:00.446	0.034	0.026	1.006	0.854	0.549	2.136	3.203	-3.466	111.187	0	0	0	0	0	0	0
WT222(CAA14FCCF874)	3.7	13105	2022-11-28 16:30:00.446	0.034	0.026	1.006	0.854	0.549	2.136	3.208	-3.461	111.204	0	0	0	0	0	0	0
WT222(CAA14FCCF874)	3.7	13105	2022-11-28 16:30:00.477	0.034	0.026	1.006	0.854	0.549	2.136	3.208	-3.455	111.22	0	0	0	0	0	0	0
WT222(CAA14FCCF874)	3.7	13105	2022-11-28 16:30:00.477	0.034	0.026	1.006	0.854	0.549	2.136	3.208	-3.45	111.237	0	0	0	0	0	0	0
WT222(CAA14FCCF874)	3.7	13105	2022-11-28 16:30:00.477	0.084	0.007	1.019	1.16	-0.122	-0.427	3.208	-3.45	111.242	0	0	0	0	0	0	0
WT222(CAA14FCCF874)	3.7	13105	2022-11-28 16:30:00.477	0.084	0.007	1.019	1.16	-0.122	-0.427	3.214	-3.444	111.242	0	0	0	0	0	0	0
WT222(CAA14FCCF874)	3.7	13105	2022-11-28 16:30:00.477	0.084	0.007	1.019	1.16	-0.122	-0.427	3.214	-3.444	111.248	0	0	0	0	0	0	0
WT222(CAA14FCCF874)	3.7	13105	2022-11-28 16:30:00.477	0.084	0.007	1.019	1.16	-0.122	-0.427	3.214	-3.444	111.248	0	0	0	0	0	0	0
WT222(CAA14FCCF874)	3.7	13105	2022-11-28 16:30:00.477	0.234	0.023	1.007	0.183	0.549	3.662	3.208	-3.444	111.27	0	0	0	0	0	0	0
WT222(CAA14FCCF874)	3.7	13105	2022-11-28 16:30:00.477	0.234	0.023	1.007	0.183	0.549	3.662	3.208	-3.439	111.292	0	0	0	0	0	0	0
WT222(CAA14FCCF874)	3.7	13105	2022-11-28 16:30:00.508	0.234	0.023	1.007	0.183	0.549	3.662	3.203	-3.444	111.313	0	0	0	0	0	0	0
WT222(CAA14FCCF874)	3.7	13105	2022-11-28 16:30:00.508	0.234	0.023	1.007	0.183	0.549	3.662	3.197	-3.444	111.335	0	0	0	0	0	0	0
WT222(CAA14FCCF874)	3.7	13105	2022-11-28 16:30:00.508	-0.076	0.108	0.987	1.099	0.183	-3.174	3.197	-3.444	111.319	0	0	0	0	0	0	0
WT222(CAA14FCCF874)	3.7	13105	2022-11-28 16:30:00.508	-0.076	0.108	0.987	1.099	0.183	-3.174	3.203	-3.444	111.302	0	0	0	0	0	0	0
WT222(CAA14FCCF874)	3.7	13105	2022-11-28 16:30:00.508	-0.076	0.108	0.987	1.099	0.183	-3.174	3.208	-3.444	111.286	0	0	0	0	0	0	0
WT222(CAA14FCCF874)	3.7	13105	2022-11-28 16:30:00.508	-0.076	0.108	0.987	1.099	0.183	-3.174	3.214	-3.439	111.275	0	0	0	0	0	0	0
WT222(CAA14FCCF874)	3.7	13105	2022-11-28 16:30:00.508	0.134	-0.029	1.007	-1.038	0.244	1.404	3.203	-3.439	111.281	0	0	0	0	0	0	0
WT222(CAA14FCCF874)	3.7	13105	2022-11-28 16:30:00.508	0.134	-0.029	1.007	-1.038	0.244	1.404	3.197	-3.439	111.286	0	0	0	0	0	0	0
WT222(CAA14FCCF874)	3.7	13105	2022-11-28 16:30:00.555	0.134	-0.029	1.007	-1.038	0.244	1.404	3.186	-3.439	111.297	0	0	0	0	0	0	0
WT222(CAA14FCCF874)	3.7	13105	2022-11-28 16:30:00.555	0.134	-0.029	1.007	-1.038	0.244	1.404	3.175	-3.439	111.302	0	0	0	0	0	0	0
WT222(CAA14FCCF874)	3.7	13105	2022-11-28 16:30:00.555	0.079	0.059	0.992	-1.892	-0.549	-2.075	3.164	-3.444	111.292	0	0	0	0	0	0	0
WT222(CAA14FCCF874)	3.7	13105	2022-11-28 16:30:00.555	0.079	0.059	0.992	-1.892	-0.549	-2.075	3.148	-3.45	111.281	0	0	0	0	0	0	0
WT222(CAA14FCCF874)	3.7	13105	2022-11-28 16:30:00.555	0.079	0.059	0.992	-1.892	-0.549	-2.075	3.137	-3.45	111.27	0	0	0	0	0	0	0
WT222(CAA14FCCF874)	3.7	13105	2022-11-28 16:30:00.555	0.032	0.037	1.011	-0.366	-0.366	1.648	3.131	-3.455	111.275	0	0	0	0	0	0	0
WT222(CAA14FCCF874)	3.7	13105	2022-11-28 16:30:00.555	0.032	0.037	1.011	-0.366	-0.366	1.648	3.126	-3.461	111.281	0	0	0	0	0	0	0
WT222(CAA14FCCF874)	3.7	13105	2022-11-28 16:30:00.555	0.032	0.037	1.011	-0.366	-0.366	1.648	3.12	-3.461	111.286	0	0	0	0	0	0	0
WT222(CAA14FCCF874)	3.7	13105	2022-11-28 16:30:00.618	0.032	0.037	1.011	-0.366	-0.366	1.648	3.115	-3.466	111.292	0	0	0	0	0	0	0
WT222(CAA14FCCF874)	3.7	13105	2022-11-28 16:30:00.618	0.129	0.013	0.995	-0.305	-0.183	2.625	3.109	-3.466	111.302	0	0	0	0	0	0	0
WT222(CAA14FCCF874)	3.7	13105	2022-11-28 16:30:00.618	0.129	0.013	0.995	-0.305	-0.183	2.625	3.104	-3.472	111.313	0	0	0	0	0	0	0
WT222(CAA14FCCF874)	3.7	13105	2022-11-28 16:30:00.618	0.129	0.013	0.995	-0.305	-0.183	2.625	3.098	-3.472	111.324	0	0	0	0	0	0	0
WT222(CAA14FCCF874)	3.7	13105	2022-11-28 16:30:00.618	0.129	0.013	0.995	-0.305	-0.183	2.625	3.093	-3.477	111.33	0	0	0	0	0	0	0
WT222(CAA14FCCF874)	3.7	13105	2022-11-28 16:30:00.618	0.083	0.143	0.972	3.174	0.61	0.244	3.104	-3.477	111.33	0	0	0	0	0	0	0
WT222(CAA14FCCF874)	3.7	13105	2022-11-28 16:30:00.618	0.083	0.143	0.972	3.174	0.61	0.244	3.12	-3.477	111.324	0	0	0	0	0	0	0
WT222(CAA14FCCF874)	3.7	13105	2022-11-28 16:30:00.618	0.083	0.143	0.972	3.174	0.61	0.244	3.131	-3.477	111.319	0	0	0	0	0	0	0
WT222(CAA14FCCF874)	3.7	13105	2022-11-28 16:30:00.618	0.083	0.143	0.972	3.174	0.61	0.244	3.148	-3.477	111.313	0	0	0	0	0	0	0
WT222(CAA14FCCF874)	3.7	13105	2022-11-28 16:30:00.618	0.124	-0.065	1.037	-0.61	-0.427	-3.113	3.142	-3.483	111.292	0	0	0	0	0	0	0
WT222(CAA14FCCF874)	3.7	13105	2022-11-28 16:30:00.618	0.124	-0.065	1.037	-0.61	-0.427	-3.113	3.137	-3.488	111.27	0	0	0	0	0	0	0
WT222(CAA14FCCF874)	3.7	13105	2022-11-28 16:30:00.618	0.124	-0.065	1.037	-0.61	-0.427	-3.113	3.131	-3.494	111.248	0	0	0	0	0	0	0
WT222(CAA14FCCF874)	3.7	13105	2022-11-28 16:30:00.618	0.124	-0.065	1.037	-0.61	-0.427	-3.113	3.126	-3.499	111.226	0	0	0	0	0	0	0
WT222(CAA14FCCF874)	3.7	13105	2022-11-28 16:30:00.618	0.062	0.021	0.986	-0.854	0.793	0.61	3.12	-3.499	111.226	0	0	0	0	0	0	0
WT222(CAA14FCCF874)	3.7	13105	2022-11-28 16:30:00.618	0.062	0.021	0.986	-0.854	0.793	0.61	3.109	-3.499	111.22	0	0	0	0	0	0	0
WT222(CAA14FCCF874)	3.7	13105	2022-11-28 16:30:00.618	0.062	0.021	0.986	-0.854	0.793	0.61	3.098	-3.499	111.22	0	0	0	0	0	0	0
WT222(CAA14FCCF874)	3.7	13105	2022-11-28 16:30:00.712	0.062	0.021	0.986	-0.854	0.793	0.61	3.093	-3.494	111.215	0	0	0	0	0	0	0
WT222(CAA14FCCF874)	3.7	13105	2022-11-28 16:30:00.712	0.092	0.09	1	1.343	0.427	0.549	3.093	-3.499	111.209	0	0	0	0	0	0	0
WT222(CAA14FCCF874)	3.7	13105	2022-11-28 16:30:00.712	0.092	0.09	1	1.343	0.427	0.549	3.098	-3.499	111.204	0	0	0	0	0	0	0
WT222(CAA14FCCF874)	3.7	13105	2022-11-28 16:30:00.712	0.092	0.09	1	1.343	0.427	0.549	3.104	-3.499	111.198	0	0	0	0	0	0	0
WT222(CAA14FCCF874)	3.7	13105	2022-11-28 16:30:00.712	0.092	0.09	1	1.343	0.427	0.549	3.104	-3.505	111.193	0	0	0	0	0	0	0
WT222(CAA14FCCF874)	3.7	13105	2022-11-28 16:30:00.712	-0.023	0.055	0.97	1.16	1.16	-0.732	3.109	-3.499	111.182	0	0	0	0	0	0	0
WT222(CAA14FCCF874)	3.7	13105	2022-11-28 16:30:00.712	-0.023	0.055	0.97	1.16	1.16	-0.732	3.115	-3.494	111.171	0	0	0	0	0	0	0
WT222(CAA14FCCF874)	3.7	13105	2022-11-28 16:30:00.712	-0.023	0.055	0.97	1.16	1.16	-0.732	3.115	-3.494	111.16	0	0	0	0	0	0	0
WT222(CAA14FCCF874)	3.7	13105	2022-11-28 16:30:00.712	-0.023	0.055	0.97	1.16	1.16	-0.732	3.12	-3.488	111.143	0	0	0	0	0	0	0
WT222(CAA14FCCF874)	3.7	13105	2022-11-28 16:30:00.712	0.09	0.03	0.997	-1.282	0.183	2.075	3.109	-3.488	111.143	0	0	0	0	0	0	0
WT222(CAA14FCCF874)	3.7	13105	2022-11-28 16:30:00.712	0.09	0.03	0.997	-1.282	0.183	2.075	3.104	-3.488	111.143	0	0	0	0	0	0	0
WT222(CAA14FCCF874)	3.7	13105	2022-11-28 16:30:00.712	0.09	0.03	0.997	-1.282	0.183	2.075	3.093	-3.488	111.149	0	0	0	0	0	0	0
WT222(CAA14FCCF874)	3.7	13105	2022-11-28 16:30:00.712	0.09	0.03	0.997	-1.282	0.183	2.075	3.082	-3.488	111.143	0	0	0	0	0	0	0
WT222(CAA14FCCF874)	3.7	13105	2022-11-28 16:30:00.712	0.032	0.12	0.944	0.732	2.258	2.563	3.087	-3.477	111.149	0	0	0	0	0	0	0
WT222(CAA14FCCF874)	3.7	13105	2022-11-28 16:30:00.712	0.032	0.12	0.944	0.732	2.258	2.563	3.087	-3.466	111.149	0	0	0	0	0	0	0
WT222(CAA14FCCF874)	3.7	13105	2022-11-28 16:30:00.712	0.032	0.12	0.944	0.732	2.258	2.563	3.087	-3.461	111.149	0	0	0	0	0	0	0
WT222(CAA14FCCF874)	3.7	13105	2022-11-28 16:30:00.743	0.032	0.12	0.944	0.732	2.258	2.563	3.093	-3.45	111.149	0	0	0	0	0	0	0
WT222(CAA14FCCF874)	3.7	13105	2022-11-28 16:30:00.743	0.019	0.033	0.994	0.732	-1.953	-4.333	3.098	-3.455	111.116	0	0	0	0	0	0	0
WT222(CAA14FCCF874)	3.7	13105	2022-11-28 16:30:00.743	0.019	0.033	0.994	0.732	-1.953	-4.333	3.104	-3.466	111.083	0	0	0	0	0	0	0
WT222(CAA14FCCF874)	3.7	13105	2022-11-28 16:30:00.743	0.019	0.033	0.994	0.732	-1.953	-4.333	3.109	-3.472	111.044	0	0	0	0	0	0	0
WT222(CAA14FCCF874)	3.7	13105	2022-11-28 16:30:00.743	0.019	0.033	0.994	0.732	-1.953	-4.333	3.109	-3.483	111.011	0	0	0	0	0	0	0
WT222(CAA14FCCF874)	3.7	13105	2022-11-28 16:30:00.743	0.139	0.099	0.976	1.77	-0.549	6.409	3.12	-3.483	111.028	0	0	0	0	0	0	0
WT222(CAA14FCCF874)	3.7	13105	2022-11-28 16:30:00.743	0.139	0.099	0.976	1.77	-0.549	6.409	3.126	-3.488	111.044	0	0	0	0	0	0	0
WT222(CAA14FCCF874)	3.7	13105	2022-11-28 16:30:00.743	0.139	0.099	0.976	1.77	-0.549	6.409	3.131	-3.494	111.061	0	0	0	0	0	0	0
WT222(CAA14FCCF874)	3.7	13105	2022-11-28 16:30:00.805	0.139	0.099	0.976	1.77	-0.549	6.409	3.142	-3.499	111.077	0	0	0	0	0	0	0
WT222(CAA14FCCF874)	3.7	13105	2022-11-28 16:30:00.805	0.016	-0.009	1.002	0	-0.488	-0.488	3.142	-3.505	111.061	0	0	0	0	0	0	0
WT222(CAA14FCCF874)	3.7	13105	2022-11-28 16:30:00.805	0.016	-0.009	1.002	0	-0.488	-0.488	3.142	-3.51	111.039	0	0	0	0	0	0	0
WT222(CAA14FCCF874)	3.7	13105	2022-11-28 16:30:00.805	0.016	-0.009	1.002	0	-0.488	-0.488	3.142	-3.51	111.022	0	0	0	0	0	0	0
WT222(CAA14FCCF874)	3.7	13105	2022-11-28 16:30:00.805	0.016	-0.009	1.002	0	-0.488	-0.488	3.142	-3.51	111.006	0	0	0	0	0	0	0
WT222(CAA14FCCF874)	3.7	13105	2022-11-28 16:30:00.805	-0.001	0.068	0.996	0.244	-0.122	3.723	3.137	-3.516	111.011	0	0	0	0	0	0	0
WT222(CAA14FCCF874)	3.7	13105	2022-11-28 16:30:00.805	-0.001	0.068	0.996	0.244	-0.122	3.723	3.137	-3.516	111.011	0	0	0	0	0	0	0
WT222(CAA14FCCF874)	3.7	13105	2022-11-28 16:30:00.805	-0.001	0.068	0.996	0.244	-0.122	3.723	3.137	-3.516	111.017	0	0	0	0	0	0	0
WT222(CAA14FCCF874)	3.7	13105	2022-11-28 16:30:00.837	-0.001	0.068	0.996	0.244	-0.122	3.723	3.137	-3.51	111.017	0	0	0	0	0	0	0
WT222(CAA14FCCF874)	3.7	13105	2022-11-28 16:30:00.837	0.227	0.083	0.952	0.366	0.305	-2.991	3.142	-3.51	110.984	0	0	0	0	0	0	0
WT222(CAA14FCCF874)	3.7	13105	2022-11-28 16:30:00.837	0.227	0.083	0.952	0.366	0.305	-2.991	3.142	-3.51	110.956	0	0	0	0	0	0	0
WT222(CAA14FCCF874)	3.7	13105	2022-11-28 16:30:00.837	0.227	0.083	0.952	0.366	0.305	-2.991	3.148	-3.51	110.923	0	0	0	0	0	0	0
WT222(CAA14FCCF874)	3.7	13105	2022-11-28 16:30:00.837	0.227	0.083	0.952	0.366	0.305	-2.991	3.148	-3.51	110.885	0	0	0	0	0	0	0
WT222(CAA14FCCF874)	3.7	13105	2022-11-28 16:30:00.837	0.15	0.365	0.88	-0.366	3.723	-5.127	3.153	-3.494	110.841	0	0	0	0	0	0	0
WT222(CAA14FCCF874)	3.7	13105	2022-11-28 16:30:00.837	0.15	0.365	0.88	-0.366	3.723	-5.127	3.159	-3.477	110.797	0	0	0	0	0	0	0
WT222(CAA14FCCF874)	3.7	13105	2022-11-28 16:30:00.837	0.15	0.365	0.88	-0.366	3.723	-5.127	3.164	-3.466	110.748	0	0	0	0	0	0	0
WT222(CAA14FCCF874)	3.7	13105	2022-11-28 16:30:00.868	0.15	0.365	0.88	-0.366	3.723	-5.127	3.175	-3.455	110.693	0	0	0	0	0	0	0
WT222(CAA14FCCF874)	3.7	13105	2022-11-28 16:30:00.868	-0.602	0.1	0.816	-6.287	30.518	-65.857	3.17	-3.285	110.347	0	0	0	0	0	0	0
WT222(CAA14FCCF874)	3.7	13105	2022-11-28 16:30:00.868	-0.602	0.1	0.816	-6.287	30.518	-65.857	3.17	-3.109	110.001	0	0	0	0	0	0	0
WT222(CAA14FCCF874)	3.7	13105	2022-11-28 16:30:00.868	-0.602	0.1	0.816	-6.287	30.518	-65.857	3.164	-2.928	109.66	0	0	0	0	0	0	0
WT222(CAA14FCCF874)	3.7	13105	2022-11-28 16:30:00.868	-0.602	0.1	0.816	-6.287	30.518	-65.857	3.164	-2.747	109.314	0	0	0	0	0	0	0
WT222(CAA14FCCF874)	3.7	13105	2022-11-28 16:30:00.868	-0.971	-0.286	0.916	0.488	3.479	-35.95	3.181	-2.697	109.116	0	0	0	0	0	0	0
WT222(CAA14FCCF874)	3.7	13105	2022-11-28 16:30:00.868	-0.971	-0.286	0.916	0.488	3.479	-35.95	3.197	-2.637	108.924	0	0	0	0	0	0	0
WT222(CAA14FCCF874)	3.7	13105	2022-11-28 16:30:00.868	-0.971	-0.286	0.916	0.488	3.479	-35.95	3.208	-2.571	108.737	0	0	0	0	0	0	0
WT222(CAA14FCCF874)	3.7	13105	2022-11-28 16:30:00.915	-0.971	-0.286	0.916	0.488	3.479	-35.95	3.219	-2.499	108.556	0	0	0	0	0	0	0
WT222(CAA14FCCF874)	3.7	13105	2022-11-28 16:30:00.915	0.625	-0.053	1.048	1.892	-0.305	20.02	3.219	-2.466	108.649	0	0	0	0	0	0	0
WT222(CAA14FCCF874)	3.7	13105	2022-11-28 16:30:00.915	0.625	-0.053	1.048	1.892	-0.305	20.02	3.224	-2.444	108.743	0	0	0	0	0	0	0
WT222(CAA14FCCF874)	3.7	13105	2022-11-28 16:30:00.915	0.625	-0.053	1.048	1.892	-0.305	20.02	3.224	-2.428	108.831	0	0	0	0	0	0	0
WT222(CAA14FCCF874)	3.7	13105	2022-11-28 16:30:00.915	0.625	-0.053	1.048	1.892	-0.305	20.02	3.224	-2.417	108.924	0	0	0	0	0	0	0
WT222(CAA14FCCF874)	3.7	13105	2022-11-28 16:30:00.915	0.016	-0.047	0.959	-0.366	0.366	-2.136	3.214	-2.401	108.902	0	0	0	0	0	0	0
WT222(CAA14FCCF874)	3.7	13105	2022-11-28 16:30:00.915	0.016	-0.047	0.959	-0.366	0.366	-2.136	3.208	-2.384	108.88	0	0	0	0	0	0	0
WT222(CAA14FCCF874)	3.7	13105	2022-11-28 16:30:00.915	0.016	-0.047	0.959	-0.366	0.366	-2.136	3.197	-2.362	108.858	0	0	0	0	0	0	0
WT222(CAA14FCCF874)	3.7	13105	2022-11-28 16:30:01.008	0.222	-0.074	1.04	-0.793	-0.732	3.296	3.186	-2.357	108.864	0	0	0	0	0	0	0
WT222(CAA14FCCF874)	3.7	13105	2022-11-28 16:30:01.008	0.222	-0.074	1.04	-0.793	-0.732	3.296	3.175	-2.351	108.869	0	0	0	0	0	0	0
WT222(CAA14FCCF874)	3.7	13105	2022-11-28 16:30:01.008	0.222	-0.074	1.04	-0.793	-0.732	3.296	3.159	-2.346	108.875	0	0	0	0	0	0	0
WT222(CAA14FCCF874)	3.7	13105	2022-11-28 16:30:01.008	0.222	-0.074	1.04	-0.793	-0.732	3.296	3.142	-2.346	108.88	0	0	0	0	0	0	0
WT222(CAA14FCCF874)	3.7	13105	2022-11-28 16:30:01.008	-0.108	0.123	0.949	2.075	-1.099	-3.662	3.148	-2.34	108.847	0	0	0	0	0	0	0
WT222(CAA14FCCF874)	3.7	13105	2022-11-28 16:30:01.008	-0.108	0.123	0.949	2.075	-1.099	-3.662	3.148	-2.335	108.814	0	0	0	0	0	0	0
WT222(CAA14FCCF874)	3.7	13105	2022-11-28 16:30:01.008	-0.108	0.123	0.949	2.075	-1.099	-3.662	3.153	-2.335	108.781	0	0	0	0	0	0	0
WT222(CAA14FCCF874)	3.7	13105	2022-11-28 16:30:01.008	-0.108	0.123	0.949	2.075	-1.099	-3.662	3.159	-2.324	108.748	0	0	0	0	0	0	0
WT222(CAA14FCCF874)	3.7	13105	2022-11-28 16:30:01.008	0.174	-0.059	1.008	-1.709	0.732	4.15	3.142	-2.318	108.754	0	0	0	0	0	0	0
WT222(CAA14FCCF874)	3.7	13105	2022-11-28 16:30:01.008	0.174	-0.059	1.008	-1.709	0.732	4.15	3.126	-2.307	108.765	0	0	0	0	0	0	0
WT222(CAA14FCCF874)	3.7	13105	2022-11-28 16:30:01.008	0.174	-0.059	1.008	-1.709	0.732	4.15	3.109	-2.296	108.77	0	0	0	0	0	0	0
WT222(CAA14FCCF874)	3.7	13105	2022-11-28 16:30:01.008	0.174	-0.059	1.008	-1.709	0.732	4.15	3.093	-2.291	108.776	0	0	0	0	0	0	0
WT222(CAA14FCCF874)	3.7	13105	2022-11-28 16:30:01.008	0.087	0.044	1.006	0.732	0	1.16	3.087	-2.291	108.765	0	0	0	0	0	0	0
WT222(CAA14FCCF874)	3.7	13105	2022-11-28 16:30:01.008	0.087	0.044	1.006	0.732	0	1.16	3.082	-2.285	108.754	0	0	0	0	0	0	0
WT222(CAA14FCCF874)	3.7	13105	2022-11-28 16:30:01.008	0.087	0.044	1.006	0.732	0	1.16	3.082	-2.285	108.743	0	0	0	0	0	0	0
WT222(CAA14FCCF874)	3.7	13105	2022-11-28 16:30:01.008	0.087	0.044	1.006	0.732	0	1.16	3.076	-2.285	108.732	0	0	0	0	0	0	0
WT222(CAA14FCCF874)	3.7	13105	2022-11-28 16:30:01.040	-0.015	0.063	0.962	-0.183	-0.122	1.587	3.071	-2.285	108.721	0	0	0	0	0	0	0
WT222(CAA14FCCF874)	3.7	13105	2022-11-28 16:30:01.040	-0.015	0.063	0.962	-0.183	-0.122	1.587	3.06	-2.28	108.715	0	0	0	0	0	0	0
WT222(CAA14FCCF874)	3.7	13105	2022-11-28 16:30:01.040	-0.015	0.063	0.962	-0.183	-0.122	1.587	3.054	-2.28	108.704	0	0	0	0	0	0	0
WT222(CAA14FCCF874)	3.7	13105	2022-11-28 16:30:01.040	-0.015	0.063	0.962	-0.183	-0.122	1.587	3.049	-2.28	108.693	0	0	0	0	0	0	0
WT222(CAA14FCCF874)	3.7	13105	2022-11-28 16:30:01.040	0.035	0.044	1.036	0.977	1.587	-2.502	3.049	-2.269	108.66	0	0	0	0	0	0	0
WT222(CAA14FCCF874)	3.7	13105	2022-11-28 16:30:01.040	0.035	0.044	1.036	0.977	1.587	-2.502	3.049	-2.252	108.627	0	0	0	0	0	0	0
WT222(CAA14FCCF874)	3.7	13105	2022-11-28 16:30:01.040	0.035	0.044	1.036	0.977	1.587	-2.502	3.049	-2.241	108.594	0	0	0	0	0	0	0
WT222(CAA14FCCF874)	3.7	13105	2022-11-28 16:30:01.040	0.035	0.044	1.036	0.977	1.587	-2.502	3.049	-2.23	108.561	0	0	0	0	0	0	0
WT222(CAA14FCCF874)	3.7	13105	2022-11-28 16:30:01.071	0.123	-0.093	0.978	-1.587	-0.671	1.77	3.038	-2.236	108.55	0	0	0	0	0	0	0
WT222(CAA14FCCF874)	3.7	13105	2022-11-28 16:30:01.071	0.123	-0.093	0.978	-1.587	-0.671	1.77	3.021	-2.236	108.539	0	0	0	0	0	0	0
WT222(CAA14FCCF874)	3.7	13105	2022-11-28 16:30:01.071	0.123	-0.093	0.978	-1.587	-0.671	1.77	3.005	-2.241	108.528	0	0	0	0	0	0	0
WT222(CAA14FCCF874)	3.7	13105	2022-11-28 16:30:01.071	0.123	-0.093	0.978	-1.587	-0.671	1.77	2.988	-2.247	108.523	0	0	0	0	0	0	0
WT222(CAA14FCCF874)	3.7	13105	2022-11-28 16:30:01.071	-0.05	0.113	1	-1.465	0.488	-7.874	2.977	-2.241	108.463	0	0	0	0	0	0	0
WT222(CAA14FCCF874)	3.7	13105	2022-11-28 16:30:01.071	-0.05	0.113	1	-1.465	0.488	-7.874	2.966	-2.236	108.402	0	0	0	0	0	0	0
WT222(CAA14FCCF874)	3.7	13105	2022-11-28 16:30:01.071	-0.05	0.113	1	-1.465	0.488	-7.874	2.955	-2.23	108.342	0	0	0	0	0	0	0
WT222(CAA14FCCF874)	3.7	13105	2022-11-28 16:30:01.071	-0.05	0.113	1	-1.465	0.488	-7.874	2.944	-2.219	108.281	0	0	0	0	0	0	0
WT222(CAA14FCCF874)	3.7	13105	2022-11-28 16:30:01.102	0.106	0.015	0.987	0.977	0.854	5.676	2.944	-2.219	108.287	0	0	0	0	0	0	0
WT222(CAA14FCCF874)	3.7	13105	2022-11-28 16:30:01.102	0.106	0.015	0.987	0.977	0.854	5.676	2.939	-2.214	108.298	0	0	0	0	0	0	0
WT222(CAA14FCCF874)	3.7	13105	2022-11-28 16:30:01.102	0.106	0.015	0.987	0.977	0.854	5.676	2.939	-2.208	108.303	0	0	0	0	0	0	0
WT222(CAA14FCCF874)	3.7	13105	2022-11-28 16:30:01.102	0.106	0.015	0.987	0.977	0.854	5.676	2.939	-2.208	108.309	0	0	0	0	0	0	0
WT222(CAA14FCCF874)	3.7	13105	2022-11-28 16:30:01.102	0.054	0.071	1.017	0.488	0	-4.028	2.939	-2.208	108.265	0	0	0	0	0	0	0
WT222(CAA14FCCF874)	3.7	13105	2022-11-28 16:30:01.102	0.054	0.071	1.017	0.488	0	-4.028	2.939	-2.208	108.221	0	0	0	0	0	0	0
WT222(CAA14FCCF874)	3.7	13105	2022-11-28 16:30:01.102	0.054	0.071	1.017	0.488	0	-4.028	2.933	-2.203	108.177	0	0	0	0	0	0	0
WT222(CAA14FCCF874)	3.7	13105	2022-11-28 16:30:01.102	0.054	0.071	1.017	0.488	0	-4.028	2.933	-2.203	108.133	0	0	0	0	0	0	0
WT222(CAA14FCCF874)	3.7	13105	2022-11-28 16:30:01.165	0.003	0.128	0.989	-0.488	-0.854	-4.028	2.933	-2.208	108.089	0	0	0	0	0	0	0
WT222(CAA14FCCF874)	3.7	13105	2022-11-28 16:30:01.165	0.003	0.128	0.989	-0.488	-0.854	-4.028	2.928	-2.214	108.045	0	0	0	0	0	0	0
WT222(CAA14FCCF874)	3.7	13105	2022-11-28 16:30:01.165	0.003	0.128	0.989	-0.488	-0.854	-4.028	2.928	-2.214	107.996	0	0	0	0	0	0	0
WT222(CAA14FCCF874)	3.7	13105	2022-11-28 16:30:01.165	0.003	0.128	0.989	-0.488	-0.854	-4.028	2.922	-2.219	107.952	0	0	0	0	0	0	0
WT222(CAA14FCCF874)	3.7	13105	2022-11-28 16:30:01.165	0.047	0.058	1.003	0.549	0.793	6.287	2.922	-2.214	107.957	0	0	0	0	0	0	0
WT222(CAA14FCCF874)	3.7	13105	2022-11-28 16:30:01.165	0.047	0.058	1.003	0.549	0.793	6.287	2.928	-2.214	107.963	0	0	0	0	0	0	0
WT222(CAA14FCCF874)	3.7	13105	2022-11-28 16:30:01.165	0.047	0.058	1.003	0.549	0.793	6.287	2.928	-2.208	107.968	0	0	0	0	0	0	0
WT222(CAA14FCCF874)	3.7	13105	2022-11-28 16:30:01.165	0.047	0.058	1.003	0.549	0.793	6.287	2.928	-2.208	107.968	0	0	0	0	0	0	0
WT222(CAA14FCCF874)	3.7	13105	2022-11-28 16:30:01.196	0.188	0.113	1.012	-1.16	-0.122	-8.423	2.928	-2.208	107.897	0	0	0	0	0	0	0
WT222(CAA14FCCF874)	3.7	13105	2022-11-28 16:30:01.196	0.188	0.113	1.012	-1.16	-0.122	-8.423	2.922	-2.208	107.831	0	0	0	0	0	0	0
WT222(CAA14FCCF874)	3.7	13105	2022-11-28 16:30:01.196	0.188	0.113	1.012	-1.16	-0.122	-8.423	2.917	-2.208	107.759	0	0	0	0	0	0	0
WT222(CAA14FCCF874)	3.7	13105	2022-11-28 16:30:01.196	0.188	0.113	1.012	-1.16	-0.122	-8.423	2.917	-2.214	107.688	0	0	0	0	0	0	0
WT222(CAA14FCCF874)	3.7	13105	2022-11-28 16:30:01.196	0.001	-0.098	0.989	-5.31	4.517	6.653	2.889	-2.197	107.693	0	0	0	0	0	0	0
WT222(CAA14FCCF874)	3.7	13105	2022-11-28 16:30:01.196	0.001	-0.098	0.989	-5.31	4.517	6.653	2.862	-2.181	107.699	0	0	0	0	0	0	0
WT222(CAA14FCCF874)	3.7	13105	2022-11-28 16:30:01.196	0.001	-0.098	0.989	-5.31	4.517	6.653	2.829	-2.164	107.704	0	0	0	0	0	0	0
WT222(CAA14FCCF874)	3.7	13105	2022-11-28 16:30:01.196	0.001	-0.098	0.989	-5.31	4.517	6.653	2.802	-2.142	107.71	0	0	0	0	0	0	0
WT222(CAA14FCCF874)	3.7	13105	2022-11-28 16:30:01.243	0.139	0.073	1.009	-5.615	0.427	0.671	2.769	-2.148	107.688	0	0	0	0	0	0	0
WT222(CAA14FCCF874)	3.7	13105	2022-11-28 16:30:01.243	0.139	0.073	1.009	-5.615	0.427	0.671	2.741	-2.148	107.666	0	0	0	0	0	0	0
WT222(CAA14FCCF874)	3.7	13105	2022-11-28 16:30:01.243	0.139	0.073	1.009	-5.615	0.427	0.671	2.708	-2.148	107.639	0	0	0	0	0	0	0
WT222(CAA14FCCF874)	3.7	13105	2022-11-28 16:30:01.243	0.139	0.073	1.009	-5.615	0.427	0.671	2.681	-2.153	107.611	0	0	0	0	0	0	0
WT222(CAA14FCCF874)	3.7	13105	2022-11-28 16:30:01.243	0.07	-0.013	1.025	-0.427	-1.465	2.869	2.675	-2.164	107.6	0	0	0	0	0	0	0
WT222(CAA14FCCF874)	3.7	13105	2022-11-28 16:30:01.243	0.07	-0.013	1.025	-0.427	-1.465	2.869	2.67	-2.181	107.584	0	0	0	0	0	0	0
WT222(CAA14FCCF874)	3.7	13105	2022-11-28 16:30:01.243	0.07	-0.013	1.025	-0.427	-1.465	2.869	2.664	-2.192	107.567	0	0	0	0	0	0	0
WT222(CAA14FCCF874)	3.7	13105	2022-11-28 16:30:01.243	0.07	-0.013	1.025	-0.427	-1.465	2.869	2.659	-2.208	107.556	0	0	0	0	0	0	0
WT222(CAA14FCCF874)	3.7	13105	2022-11-28 16:30:01.274	-0.028	-0.105	0.97	-0.732	-0.488	4.944	2.648	-2.214	107.551	0	0	0	0	0	0	0
WT222(CAA14FCCF874)	3.7	13105	2022-11-28 16:30:01.274	-0.028	-0.105	0.97	-0.732	-0.488	4.944	2.637	-2.219	107.551	0	0	0	0	0	0	0
WT222(CAA14FCCF874)	3.7	13105	2022-11-28 16:30:01.274	-0.028	-0.105	0.97	-0.732	-0.488	4.944	2.626	-2.225	107.545	0	0	0	0	0	0	0
WT222(CAA14FCCF874)	3.7	13105	2022-11-28 16:30:01.274	-0.028	-0.105	0.97	-0.732	-0.488	4.944	2.615	-2.23	107.545	0	0	0	0	0	0	0
WT222(CAA14FCCF874)	3.7	13105	2022-11-28 16:30:01.274	0.074	0.181	1.042	0	3.113	-11.719	2.615	-2.214	107.463	0	0	0	0	0	0	0
WT222(CAA14FCCF874)	3.7	13105	2022-11-28 16:30:01.274	0.074	0.181	1.042	0	3.113	-11.719	2.609	-2.197	107.375	0	0	0	0	0	0	0
WT222(CAA14FCCF874)	3.7	13105	2022-11-28 16:30:01.274	0.074	0.181	1.042	0	3.113	-11.719	2.609	-2.186	107.287	0	0	0	0	0	0	0
WT222(CAA14FCCF874)	3.7	13105	2022-11-28 16:30:01.274	0.074	0.181	1.042	0	3.113	-11.719	2.609	-2.17	107.199	0	0	0	0	0	0	0
WT222(CAA14FCCF874)	3.7	13105	2022-11-28 16:30:01.336	0.047	-0.092	0.982	-1.892	-0.305	13.733	2.598	-2.175	107.238	0	0	0	0	0	0	0
WT222(CAA14FCCF874)	3.7	13105	2022-11-28 16:30:01.336	0.047	-0.092	0.982	-1.892	-0.305	13.733	2.582	-2.181	107.276	0	0	0	0	0	0	0
WT222(CAA14FCCF874)	3.7	13105	2022-11-28 16:30:01.336	0.047	-0.092	0.982	-1.892	-0.305	13.733	2.565	-2.192	107.32	0	0	0	0	0	0	0
WT222(CAA14FCCF874)	3.7	13105	2022-11-28 16:30:01.336	0.126	0.083	0.996	-2.197	1.038	10.925	2.549	-2.192	107.342	0	0	0	0	0	0	0
WT222(CAA14FCCF874)	3.7	13105	2022-11-28 16:30:01.336	0.126	0.083	0.996	-2.197	1.038	10.925	2.532	-2.192	107.369	0	0	0	0	0	0	0
WT222(CAA14FCCF874)	3.7	13105	2022-11-28 16:30:01.336	0.126	0.083	0.996	-2.197	1.038	10.925	2.516	-2.192	107.391	0	0	0	0	0	0	0
WT222(CAA14FCCF874)	3.7	13105	2022-11-28 16:30:01.336	0.126	0.083	0.996	-2.197	1.038	10.925	2.499	-2.197	107.413	0	0	0	0	0	0	0
WT222(CAA14FCCF874)	3.7	13105	2022-11-28 16:30:01.336	0.069	0.11	0.962	-3.723	-1.709	-13.916	2.483	-2.203	107.314	0	0	0	0	0	0	0
WT222(CAA14FCCF874)	3.7	13105	2022-11-28 16:30:01.368	0.069	0.11	0.962	-3.723	-1.709	-13.916	2.461	-2.214	107.21	0	0	0	0	0	0	0
WT222(CAA14FCCF874)	3.7	13105	2022-11-28 16:30:01.368	0.069	0.11	0.962	-3.723	-1.709	-13.916	2.444	-2.225	107.111	0	0	0	0	0	0	0
WT222(CAA14FCCF874)	3.7	13105	2022-11-28 16:30:01.368	0.069	0.11	0.962	-3.723	-1.709	-13.916	2.433	-2.236	107.007	0	0	0	0	0	0	0
WT222(CAA14FCCF874)	3.7	13105	2022-11-28 16:30:01.368	0.083	0.008	1.037	-0.793	-0.244	2.258	2.428	-2.247	106.985	0	0	0	0	0	0	0
WT222(CAA14FCCF874)	3.7	13105	2022-11-28 16:30:01.368	0.083	0.008	1.037	-0.793	-0.244	2.258	2.422	-2.252	106.963	0	0	0	0	0	0	0
WT222(CAA14FCCF874)	3.7	13105	2022-11-28 16:30:01.368	0.083	0.008	1.037	-0.793	-0.244	2.258	2.417	-2.258	106.946	0	0	0	0	0	0	0
WT222(CAA14FCCF874)	3.7	13105	2022-11-28 16:30:01.368	0.083	0.008	1.037	-0.793	-0.244	2.258	2.411	-2.263	106.924	0	0	0	0	0	0	0
WT222(CAA14FCCF874)	3.7	13105	2022-11-28 16:30:01.368	0.078	-0.134	1.029	-1.953	-0.732	-1.587	2.401	-2.274	106.886	0	0	0	0	0	0	0
WT222(CAA14FCCF874)	3.7	13105	2022-11-28 16:30:01.399	0.078	-0.134	1.029	-1.953	-0.732	-1.587	2.384	-2.28	106.842	0	0	0	0	0	0	0
WT222(CAA14FCCF874)	3.7	13105	2022-11-28 16:30:01.399	0.078	-0.134	1.029	-1.953	-0.732	-1.587	2.373	-2.291	106.809	0	0	0	0	0	0	0
WT222(CAA14FCCF874)	3.7	13105	2022-11-28 16:30:01.399	0.078	-0.134	1.029	-1.953	-0.732	-1.587	2.357	-2.296	106.771	0	0	0	0	0	0	0
WT222(CAA14FCCF874)	3.7	13105	2022-11-28 16:30:01.399	0.003	-0.032	0.967	0.244	-2.502	2.014	2.351	-2.313	106.749	0	0	0	0	0	0	0
WT222(CAA14FCCF874)	3.7	13105	2022-11-28 16:30:01.399	0.003	-0.032	0.967	0.244	-2.502	2.014	2.346	-2.329	106.732	0	0	0	0	0	0	0

## Sheet: 60cm
设备名称	电压	版本	片上时间	加速度X(g)	加速度Y(g)	加速度Z(g)	角速度X(°/s)	角速度Y(°/s)	角速度Z(°/s)	角度X(°)	角度Y(°)	角度Z(°)	磁场X	磁场Y	磁场Z	四元数0	四元数1	四元数2	四元数3	状态
WT222(CAA14FCCF874)	3.72	13105	2022-11-28 16:19:06.672	-0.013	0.058	0.99	-11.047	2.747	0.122	-4.076	0.269	94.466	0	0	0	0	0	0	0
WT222(CAA14FCCF874)	3.72	13105	2022-11-28 16:19:06.672	-0.013	0.058	0.99	-11.047	2.747	0.122	-4.131	0.286	94.482	0	0	0	0	0	0	0
WT222(CAA14FCCF874)	3.72	13105	2022-11-28 16:19:06.734	-0.013	0.058	0.99	-11.047	2.747	0.122	-4.18	0.302	94.499	0	0	0	0	0	0	0
WT222(CAA14FCCF874)	3.72	13105	2022-11-28 16:19:06.734	0.047	-0.073	1.046	4.883	-0.122	0.854	-4.153	0.302	94.521	0	0	0	0	0	0	0
WT222(CAA14FCCF874)	3.72	13105	2022-11-28 16:19:06.734	0.047	-0.073	1.046	4.883	-0.122	0.854	-4.125	0.308	94.543	0	0	0	0	0	0	0
WT222(CAA14FCCF874)	3.72	13105	2022-11-28 16:19:06.734	0.047	-0.073	1.046	4.883	-0.122	0.854	-4.098	0.308	94.565	0	0	0	0	0	0	0
WT222(CAA14FCCF874)	3.72	13105	2022-11-28 16:19:06.734	0.047	-0.073	1.046	4.883	-0.122	0.854	-4.07	0.308	94.587	0	0	0	0	0	0	0
WT222(CAA14FCCF874)	3.72	13105	2022-11-28 16:19:06.734	-0.06	-0.062	0.862	-0.977	0.854	-1.831	-4.076	0.313	94.592	0	0	0	0	0	0	0
WT222(CAA14FCCF874)	3.72	13105	2022-11-28 16:19:06.734	-0.06	-0.062	0.862	-0.977	0.854	-1.831	-4.076	0.319	94.603	0	0	0	0	0	0	0
WT222(CAA14FCCF874)	3.72	13105	2022-11-28 16:19:06.734	-0.06	-0.062	0.862	-0.977	0.854	-1.831	-4.081	0.324	94.609	0	0	0	0	0	0	0
WT222(CAA14FCCF874)	3.72	13105	2022-11-28 16:19:06.734	-0.06	-0.062	0.862	-0.977	0.854	-1.831	-4.081	0.33	94.62	0	0	0	0	0	0	0
WT222(CAA14FCCF874)	3.72	13105	2022-11-28 16:19:06.734	0.036	-0.142	1.028	-4.822	0.732	7.568	-4.103	0.335	94.675	0	0	0	0	0	0	0
WT222(CAA14FCCF874)	3.72	13105	2022-11-28 16:19:06.734	0.036	-0.142	1.028	-4.822	0.732	7.568	-4.131	0.346	94.73	0	0	0	0	0	0	0
WT222(CAA14FCCF874)	3.72	13105	2022-11-28 16:19:06.734	0.036	-0.142	1.028	-4.822	0.732	7.568	-4.153	0.352	94.79	0	0	0	0	0	0	0
WT222(CAA14FCCF874)	3.72	13105	2022-11-28 16:19:06.734	0.036	-0.142	1.028	-4.822	0.732	7.568	-4.175	0.357	94.845	0	0	0	0	0	0	0
WT222(CAA14FCCF874)	3.72	13105	2022-11-28 16:19:06.734	-0.019	0.022	1.014	-0.183	-0.549	1.099	-4.175	0.357	94.867	0	0	0	0	0	0	0
WT222(CAA14FCCF874)	3.72	13105	2022-11-28 16:19:06.734	-0.019	0.022	1.014	-0.183	-0.549	1.099	-4.175	0.357	94.894	0	0	0	0	0	0	0
WT222(CAA14FCCF874)	3.72	13105	2022-11-28 16:19:06.734	-0.019	0.022	1.014	-0.183	-0.549	1.099	-4.175	0.352	94.916	0	0	0	0	0	0	0
WT222(CAA14FCCF874)	3.72	13105	2022-11-28 16:19:06.797	-0.019	0.022	1.014	-0.183	-0.549	1.099	-4.175	0.352	94.938	0	0	0	0	0	0	0
WT222(CAA14FCCF874)	3.72	13105	2022-11-28 16:19:06.797	-0.003	0.045	0.957	1.831	-0.244	-2.747	-4.158	0.352	94.944	0	0	0	0	0	0	0
WT222(CAA14FCCF874)	3.72	13105	2022-11-28 16:19:06.797	-0.003	0.045	0.957	1.831	-0.244	-2.747	-4.147	0.352	94.949	0	0	0	0	0	0	0
WT222(CAA14FCCF874)	3.72	13105	2022-11-28 16:19:06.797	-0.003	0.045	0.957	1.831	-0.244	-2.747	-4.131	0.352	94.949	0	0	0	0	0	0	0
WT222(CAA14FCCF874)	3.72	13105	2022-11-28 16:19:06.797	-0.003	0.045	0.957	1.831	-0.244	-2.747	-4.12	0.346	94.949	0	0	0	0	0	0	0
WT222(CAA14FCCF874)	3.72	13105	2022-11-28 16:19:06.797	-0.019	-0.272	1.013	6.897	-3.479	11.658	-4.076	0.335	95.026	0	0	0	0	0	0	0
WT222(CAA14FCCF874)	3.72	13105	2022-11-28 16:19:06.797	-0.019	-0.272	1.013	6.897	-3.479	11.658	-4.043	0.324	95.103	0	0	0	0	0	0	0
WT222(CAA14FCCF874)	3.72	13105	2022-11-28 16:19:06.797	-0.019	-0.272	1.013	6.897	-3.479	11.658	-4.01	0.313	95.186	0	0	0	0	0	0	0
WT222(CAA14FCCF874)	3.72	13105	2022-11-28 16:19:06.828	-0.019	-0.272	1.013	6.897	-3.479	11.658	-3.977	0.297	95.262	0	0	0	0	0	0	0
WT222(CAA14FCCF874)	3.72	13105	2022-11-28 16:19:06.828	-0.02	0.119	1.008	-15.198	6.042	7.568	-4.048	0.33	95.317	0	0	0	0	0	0	0
WT222(CAA14FCCF874)	3.72	13105	2022-11-28 16:19:06.828	-0.02	0.119	1.008	-15.198	6.042	7.568	-4.125	0.368	95.372	0	0	0	0	0	0	0
WT222(CAA14FCCF874)	3.72	13105	2022-11-28 16:19:06.828	-0.02	0.119	1.008	-15.198	6.042	7.568	-4.197	0.401	95.427	0	0	0	0	0	0	0
WT222(CAA14FCCF874)	3.72	13105	2022-11-28 16:19:06.828	-0.02	0.119	1.008	-15.198	6.042	7.568	-4.268	0.434	95.477	0	0	0	0	0	0	0
WT222(CAA14FCCF874)	3.72	13105	2022-11-28 16:19:06.828	-0.02	-0.254	1.016	5.371	0.122	22.095	-4.235	0.445	95.603	0	0	0	0	0	0	0
WT222(CAA14FCCF874)	3.72	13105	2022-11-28 16:19:06.828	-0.02	-0.254	1.016	5.371	0.122	22.095	-4.208	0.456	95.729	0	0	0	0	0	0	0
WT222(CAA14FCCF874)	3.72	13105	2022-11-28 16:19:06.828	-0.02	-0.254	1.016	5.371	0.122	22.095	-4.18	0.461	95.861	0	0	0	0	0	0	0
WT222(CAA14FCCF874)	3.72	13105	2022-11-28 16:19:06.859	-0.02	-0.254	1.016	5.371	0.122	22.095	-4.153	0.472	95.988	0	0	0	0	0	0	0
WT222(CAA14FCCF874)	3.72	13105	2022-11-28 16:19:06.859	-0.024	0.069	0.846	2.38	-2.991	-14.038	-4.142	0.456	95.938	0	0	0	0	0	0	0
WT222(CAA14FCCF874)	3.72	13105	2022-11-28 16:19:06.859	-0.024	0.069	0.846	2.38	-2.991	-14.038	-4.131	0.434	95.889	0	0	0	0	0	0	0
WT222(CAA14FCCF874)	3.72	13105	2022-11-28 16:19:06.859	-0.024	0.069	0.846	2.38	-2.991	-14.038	-4.12	0.417	95.839	0	0	0	0	0	0	0
WT222(CAA14FCCF874)	3.72	13105	2022-11-28 16:19:06.859	-0.024	0.069	0.846	2.38	-2.991	-14.038	-4.103	0.401	95.784	0	0	0	0	0	0	0
WT222(CAA14FCCF874)	3.72	13105	2022-11-28 16:19:06.859	-0.051	-0.069	1.051	1.953	-0.183	12.085	-4.092	0.406	95.861	0	0	0	0	0	0	0
WT222(CAA14FCCF874)	3.72	13105	2022-11-28 16:19:06.859	-0.051	-0.069	1.051	1.953	-0.183	12.085	-4.081	0.412	95.938	0	0	0	0	0	0	0
WT222(CAA14FCCF874)	3.72	13105	2022-11-28 16:19:06.859	-0.051	-0.069	1.051	1.953	-0.183	12.085	-4.065	0.417	96.015	0	0	0	0	0	0	0
WT222(CAA14FCCF874)	3.72	13105	2022-11-28 16:19:06.953	-0.051	-0.069	1.051	1.953	-0.183	12.085	-4.054	0.423	96.097	0	0	0	0	0	0	0
WT222(CAA14FCCF874)	3.72	13105	2022-11-28 16:19:06.953	0.162	0.199	1.037	-4.517	5.066	15.808	-4.07	0.456	96.185	0	0	0	0	0	0	0
WT222(CAA14FCCF874)	3.72	13105	2022-11-28 16:19:06.953	0.162	0.199	1.037	-4.517	5.066	15.808	-4.087	0.483	96.279	0	0	0	0	0	0	0
WT222(CAA14FCCF874)	3.72	13105	2022-11-28 16:19:06.953	0.162	0.199	1.037	-4.517	5.066	15.808	-4.098	0.516	96.367	0	0	0	0	0	0	0
WT222(CAA14FCCF874)	3.72	13105	2022-11-28 16:19:06.953	0.162	0.199	1.037	-4.517	5.066	15.808	-4.109	0.544	96.449	0	0	0	0	0	0	0
WT222(CAA14FCCF874)	3.72	13105	2022-11-28 16:19:06.953	-0.111	0.039	1.042	5.798	1.404	2.014	-4.07	0.549	96.471	0	0	0	0	0	0	0
WT222(CAA14FCCF874)	3.72	13105	2022-11-28 16:19:06.953	-0.111	0.039	1.042	5.798	1.404	2.014	-4.032	0.555	96.487	0	0	0	0	0	0	0
WT222(CAA14FCCF874)	3.72	13105	2022-11-28 16:19:06.953	-0.111	0.039	1.042	5.798	1.404	2.014	-3.988	0.56	96.509	0	0	0	0	0	0	0
WT222(CAA14FCCF874)	3.72	13105	2022-11-28 16:19:06.953	-0.111	0.039	1.042	5.798	1.404	2.014	-3.95	0.571	96.526	0	0	0	0	0	0	0
WT222(CAA14FCCF874)	3.72	13105	2022-11-28 16:19:06.953	0.044	-0.234	0.875	15.015	-2.808	35.889	-3.862	0.566	96.718	0	0	0	0	0	0	0
WT222(CAA14FCCF874)	3.72	13105	2022-11-28 16:19:06.953	0.044	-0.234	0.875	15.015	-2.808	35.889	-3.779	0.566	96.905	0	0	0	0	0	0	0
WT222(CAA14FCCF874)	3.72	13105	2022-11-28 16:19:06.953	0.044	-0.234	0.875	15.015	-2.808	35.889	-3.697	0.56	97.097	0	0	0	0	0	0	0
WT222(CAA14FCCF874)	3.72	13105	2022-11-28 16:19:06.953	0.044	-0.234	0.875	15.015	-2.808	35.889	-3.615	0.56	97.289	0	0	0	0	0	0	0
WT222(CAA14FCCF874)	3.72	13105	2022-11-28 16:19:06.953	-0.055	0.148	1.006	9.46	-0.549	26.672	-3.565	0.56	97.438	0	0	0	0	0	0	0
WT222(CAA14FCCF874)	3.72	13105	2022-11-28 16:19:06.953	-0.055	0.148	1.006	9.46	-0.549	26.672	-3.51	0.566	97.581	0	0	0	0	0	0	0
WT222(CAA14FCCF874)	3.72	13105	2022-11-28 16:19:06.953	-0.055	0.148	1.006	9.46	-0.549	26.672	-3.45	0.571	97.718	0	0	0	0	0	0	0
WT222(CAA14FCCF874)	3.72	13105	2022-11-28 16:19:06.984	-0.055	0.148	1.006	9.46	-0.549	26.672	-3.395	0.577	97.861	0	0	0	0	0	0	0
WT222(CAA14FCCF874)	3.72	13105	2022-11-28 16:19:06.984	0.082	0.265	1.001	11.78	-1.77	-20.264	-3.323	0.56	97.762	0	0	0	0	0	0	0
WT222(CAA14FCCF874)	3.72	13105	2022-11-28 16:19:06.984	0.082	0.265	1.001	11.78	-1.77	-20.264	-3.257	0.549	97.668	0	0	0	0	0	0	0
WT222(CAA14FCCF874)	3.72	13105	2022-11-28 16:19:06.984	0.082	0.265	1.001	11.78	-1.77	-20.264	-3.181	0.533	97.57	0	0	0	0	0	0	0
WT222(CAA14FCCF874)	3.72	13105	2022-11-28 16:19:06.984	0.082	0.265	1.001	11.78	-1.77	-20.264	-3.109	0.516	97.471	0	0	0	0	0	0	0
WT222(CAA14FCCF874)	3.72	13105	2022-11-28 16:19:06.984	-0.034	0.014	1.042	-6.042	6.836	-11.78	-3.12	0.544	97.41	0	0	0	0	0	0	0
WT222(CAA14FCCF874)	3.72	13105	2022-11-28 16:19:06.984	-0.034	0.014	1.042	-6.042	6.836	-11.78	-3.137	0.571	97.35	0	0	0	0	0	0	0
WT222(CAA14FCCF874)	3.72	13105	2022-11-28 16:19:06.984	-0.034	0.014	1.042	-6.042	6.836	-11.78	-3.153	0.599	97.295	0	0	0	0	0	0	0
WT222(CAA14FCCF874)	3.72	13105	2022-11-28 16:19:07.063	-0.002	-0.001	0.963	-13.184	-3.54	-0.793	-3.203	0.582	97.295	0	0	0	0	0	0	0
WT222(CAA14FCCF874)	3.72	13105	2022-11-28 16:19:07.078	-0.002	-0.001	0.963	-13.184	-3.54	-0.793	-3.252	0.56	97.295	0	0	0	0	0	0	0
WT222(CAA14FCCF874)	3.72	13105	2022-11-28 16:19:07.078	-0.002	-0.001	0.963	-13.184	-3.54	-0.793	-3.301	0.544	97.295	0	0	0	0	0	0	0
WT222(CAA14FCCF874)	3.72	13105	2022-11-28 16:19:07.078	-0.002	-0.001	0.963	-13.184	-3.54	-0.793	-3.351	0.522	97.295	0	0	0	0	0	0	0
WT222(CAA14FCCF874)	3.72	13105	2022-11-28 16:19:07.078	0.027	-0.012	1.062	-16.907	0.366	0.183	-3.422	0.522	97.3	0	0	0	0	0	0	0
WT222(CAA14FCCF874)	3.72	13105	2022-11-28 16:19:07.078	0.027	-0.012	1.062	-16.907	0.366	0.183	-3.488	0.522	97.306	0	0	0	0	0	0	0
WT222(CAA14FCCF874)	3.72	13105	2022-11-28 16:19:07.078	0.027	-0.012	1.062	-16.907	0.366	0.183	-3.56	0.522	97.311	0	0	0	0	0	0	0
WT222(CAA14FCCF874)	3.72	13105	2022-11-28 16:19:07.078	0.027	-0.012	1.062	-16.907	0.366	0.183	-3.631	0.522	97.317	0	0	0	0	0	0	0
WT222(CAA14FCCF874)	3.72	13105	2022-11-28 16:19:07.078	-0.006	-0.206	0.961	-9.338	-0.61	-0.732	-3.664	0.516	97.317	0	0	0	0	0	0	0
WT222(CAA14FCCF874)	3.72	13105	2022-11-28 16:19:07.078	-0.006	-0.206	0.961	-9.338	-0.61	-0.732	-3.697	0.511	97.322	0	0	0	0	0	0	0
WT222(CAA14FCCF874)	3.72	13105	2022-11-28 16:19:07.078	-0.006	-0.206	0.961	-9.338	-0.61	-0.732	-3.735	0.505	97.328	0	0	0	0	0	0	0
WT222(CAA14FCCF874)	3.72	13105	2022-11-28 16:19:07.078	-0.006	-0.206	0.961	-9.338	-0.61	-0.732	-3.774	0.5	97.339	0	0	0	0	0	0	0
WT222(CAA14FCCF874)	3.72	13105	2022-11-28 16:19:07.078	-0.017	-0.104	0.968	22.4	-1.892	-3.113	-3.653	0.489	97.333	0	0	0	0	0	0	0
WT222(CAA14FCCF874)	3.72	13105	2022-11-28 16:19:07.078	-0.017	-0.104	0.968	22.4	-1.892	-3.113	-3.538	0.478	97.328	0	0	0	0	0	0	0
WT222(CAA14FCCF874)	3.72	13105	2022-11-28 16:19:07.078	-0.017	-0.104	0.968	22.4	-1.892	-3.113	-3.422	0.467	97.328	0	0	0	0	0	0	0
WT222(CAA14FCCF874)	3.72	13105	2022-11-28 16:19:07.078	-0.017	-0.104	0.968	22.4	-1.892	-3.113	-3.307	0.456	97.322	0	0	0	0	0	0	0
WT222(CAA14FCCF874)	3.72	13105	2022-11-28 16:19:07.094	0.031	-0.009	1.083	-5.676	2.869	1.892	-3.329	0.467	97.344	0	0	0	0	0	0	0
WT222(CAA14FCCF874)	3.72	13105	2022-11-28 16:19:07.094	0.031	-0.009	1.083	-5.676	2.869	1.892	-3.351	0.483	97.366	0	0	0	0	0	0	0
WT222(CAA14FCCF874)	3.72	13105	2022-11-28 16:19:07.094	0.031	-0.009	1.083	-5.676	2.869	1.892	-3.378	0.494	97.388	0	0	0	0	0	0	0
WT222(CAA14FCCF874)	3.72	13105	2022-11-28 16:19:07.094	0.031	-0.009	1.083	-5.676	2.869	1.892	-3.4	0.505	97.41	0	0	0	0	0	0	0
WT222(CAA14FCCF874)	3.72	13105	2022-11-28 16:19:07.094	-0.052	0.019	0.772	1.77	-0.671	0	-3.384	0.5	97.421	0	0	0	0	0	0	0
WT222(CAA14FCCF874)	3.72	13105	2022-11-28 16:19:07.094	-0.052	0.019	0.772	1.77	-0.671	0	-3.373	0.5	97.432	0	0	0	0	0	0	0
WT222(CAA14FCCF874)	3.72	13105	2022-11-28 16:19:07.094	-0.052	0.019	0.772	1.77	-0.671	0	-3.356	0.494	97.443	0	0	0	0	0	0	0
WT222(CAA14FCCF874)	3.72	13105	2022-11-28 16:19:07.094	-0.052	0.019	0.772	1.77	-0.671	0	-3.34	0.489	97.454	0	0	0	0	0	0	0
WT222(CAA14FCCF874)	3.72	13105	2022-11-28 16:19:07.156	0.058	0.02	1.094	-3.174	1.648	-2.319	-3.351	0.494	97.454	0	0	0	0	0	0	0
WT222(CAA14FCCF874)	3.72	13105	2022-11-28 16:19:07.156	0.058	0.02	1.094	-3.174	1.648	-2.319	-3.362	0.5	97.454	0	0	0	0	0	0	0
WT222(CAA14FCCF874)	3.72	13105	2022-11-28 16:19:07.156	0.058	0.02	1.094	-3.174	1.648	-2.319	-3.367	0.511	97.454	0	0	0	0	0	0	0
WT222(CAA14FCCF874)	3.72	13105	2022-11-28 16:19:07.156	0.058	0.02	1.094	-3.174	1.648	-2.319	-3.378	0.511	97.449	0	0	0	0	0	0	0
WT222(CAA14FCCF874)	3.72	13105	2022-11-28 16:19:07.156	-0.008	-0.5	1.022	18.555	-0.305	21.423	-3.279	0.516	97.57	0	0	0	0	0	0	0
WT222(CAA14FCCF874)	3.72	13105	2022-11-28 16:19:07.156	-0.008	-0.5	1.022	18.555	-0.305	21.423	-3.186	0.516	97.69	0	0	0	0	0	0	0
WT222(CAA14FCCF874)	3.72	13105	2022-11-28 16:19:07.156	-0.008	-0.5	1.022	18.555	-0.305	21.423	-3.098	0.522	97.817	0	0	0	0	0	0	0
WT222(CAA14FCCF874)	3.72	13105	2022-11-28 16:19:07.156	-0.008	-0.5	1.022	18.555	-0.305	21.423	-3.01	0.522	97.943	0	0	0	0	0	0	0
WT222(CAA14FCCF874)	3.72	13105	2022-11-28 16:19:07.187	0.049	0.264	1.378	17.944	1.953	-16.479	-2.928	0.522	97.883	0	0	0	0	0	0	0
WT222(CAA14FCCF874)	3.72	13105	2022-11-28 16:19:07.187	0.1	0.541	2.784	17.944	1.892	-16.479	-2.84	0.527	97.811	0	0	0	0	0	0	0
WT222(CAA14FCCF874)	3.72	13105	2022-11-28 16:19:07.187	0.203	1.095	5.597	17.944	1.892	-16.479	-2.741	0.527	97.734	0	0	0	0	0	0	0
WT222(CAA14FCCF874)	3.72	13105	2022-11-28 16:19:07.187	0.408	2.204	11.223	17.944	1.892	-16.479	-2.637	0.527	97.652	0	0	0	0	0	0	0
WT222(CAA14FCCF874)	3.72	13105	2022-11-28 16:19:07.187	0.054	-0.118	0.723	6.775	-12.695	12.207	-2.582	0.461	97.718	0	0	0	0	0	0	0
WT222(CAA14FCCF874)	3.72	13105	2022-11-28 16:19:07.187	0.054	-0.118	0.723	6.775	-12.695	12.207	-2.532	0.396	97.784	0	0	0	0	0	0	0
WT222(CAA14FCCF874)	3.72	13105	2022-11-28 16:19:07.187	0.054	-0.118	0.723	6.775	-12.695	12.207	-2.483	0.33	97.85	0	0	0	0	0	0	0
WT222(CAA14FCCF874)	3.72	13105	2022-11-28 16:19:07.187	0.054	-0.118	0.723	6.775	-12.695	12.207	-2.433	0.264	97.916	0	0	0	0	0	0	0
WT222(CAA14FCCF874)	3.72	13105	2022-11-28 16:19:07.219	-0.069	0.045	0.985	5.676	-2.686	31.128	-2.39	0.253	98.075	0	0	0	0	0	0	0
WT222(CAA14FCCF874)	3.72	13105	2022-11-28 16:19:07.219	-0.069	0.045	0.985	5.676	-2.686	31.128	-2.346	0.242	98.234	0	0	0	0	0	0	0
WT222(CAA14FCCF874)	3.72	13105	2022-11-28 16:19:07.219	-0.069	0.045	0.985	5.676	-2.686	31.128	-2.302	0.231	98.388	0	0	0	0	0	0	0
WT222(CAA14FCCF874)	3.72	13105	2022-11-28 16:19:07.219	-0.069	0.045	0.985	5.676	-2.686	31.128	-2.258	0.22	98.547	0	0	0	0	0	0	0
WT222(CAA14FCCF874)	3.72	13105	2022-11-28 16:19:07.219	-0.047	0.072	1.032	10.62	-0.305	31.494	-2.192	0.22	98.707	0	0	0	0	0	0	0
WT222(CAA14FCCF874)	3.72	13105	2022-11-28 16:19:07.219	-0.047	0.072	1.032	10.62	-0.305	31.494	-2.12	0.225	98.86	0	0	0	0	0	0	0
WT222(CAA14FCCF874)	3.72	13105	2022-11-28 16:19:07.219	-0.047	0.072	1.032	10.62	-0.305	31.494	-2.054	0.225	99.02	0	0	0	0	0	0	0
WT222(CAA14FCCF874)	3.72	13105	2022-11-28 16:19:07.219	-0.047	0.072	1.032	10.62	-0.305	31.494	-1.983	0.231	99.174	0	0	0	0	0	0	0
WT222(CAA14FCCF874)	3.72	13105	2022-11-28 16:19:07.281	0.04	0.02	0.939	-7.08	-3.967	-10.62	-2.005	0.203	99.124	0	0	0	0	0	0	0
WT222(CAA14FCCF874)	3.72	13105	2022-11-28 16:19:07.281	0.04	0.02	0.939	-7.08	-3.967	-10.62	-2.027	0.181	99.069	0	0	0	0	0	0	0
WT222(CAA14FCCF874)	3.72	13105	2022-11-28 16:19:07.281	0.04	0.02	0.939	-7.08	-3.967	-10.62	-2.049	0.159	99.02	0	0	0	0	0	0	0
WT222(CAA14FCCF874)	3.72	13105	2022-11-28 16:19:07.281	0.04	0.02	0.939	-7.08	-3.967	-10.62	-2.071	0.132	98.965	0	0	0	0	0	0	0
WT222(CAA14FCCF874)	3.72	13105	2022-11-28 16:19:07.281	0.067	-0.047	0.999	8.972	-1.282	7.446	-2.016	0.126	99.003	0	0	0	0	0	0	0
WT222(CAA14FCCF874)	3.72	13105	2022-11-28 16:19:07.281	0.067	-0.047	0.999	8.972	-1.282	7.446	-1.956	0.115	99.042	0	0	0	0	0	0	0
WT222(CAA14FCCF874)	3.72	13105	2022-11-28 16:19:07.281	0.067	-0.047	0.999	8.972	-1.282	7.446	-1.901	0.11	99.08	0	0	0	0	0	0	0
WT222(CAA14FCCF874)	3.72	13105	2022-11-28 16:19:07.281	0.067	-0.047	0.999	8.972	-1.282	7.446	-1.846	0.099	99.124	0	0	0	0	0	0	0
WT222(CAA14FCCF874)	3.72	13105	2022-11-28 16:19:07.312	-0.108	0.006	1.006	-4.822	4.028	-18.555	-1.857	0.115	99.031	0	0	0	0	0	0	0
WT222(CAA14FCCF874)	3.72	13105	2022-11-28 16:19:07.312	-0.108	0.006	1.006	-4.822	4.028	-18.555	-1.873	0.132	98.943	0	0	0	0	0	0	0
WT222(CAA14FCCF874)	3.72	13105	2022-11-28 16:19:07.312	-0.108	0.006	1.006	-4.822	4.028	-18.555	-1.884	0.148	98.849	0	0	0	0	0	0	0
WT222(CAA14FCCF874)	3.72	13105	2022-11-28 16:19:07.312	-0.108	0.006	1.006	-4.822	4.028	-18.555	-1.901	0.165	98.762	0	0	0	0	0	0	0
WT222(CAA14FCCF874)	3.72	13105	2022-11-28 16:19:07.312	0.013	-0.047	1.014	2.441	2.991	-5.371	-1.879	0.176	98.74	0	0	0	0	0	0	0
WT222(CAA14FCCF874)	3.72	13105	2022-11-28 16:19:07.312	0.013	-0.047	1.014	2.441	2.991	-5.371	-1.857	0.192	98.718	0	0	0	0	0	0	0
WT222(CAA14FCCF874)	3.72	13105	2022-11-28 16:19:07.312	0.013	-0.047	1.014	2.441	2.991	-5.371	-1.835	0.203	98.696	0	0	0	0	0	0	0
WT222(CAA14FCCF874)	3.72	13105	2022-11-28 16:19:07.312	0.013	-0.047	1.014	2.441	2.991	-5.371	-1.818	0.214	98.674	0	0	0	0	0	0	0
WT222(CAA14FCCF874)	3.72	13105	2022-11-28 16:19:07.344	0.15	-0.068	0.99	6.287	0.122	14.526	-1.774	0.22	98.756	0	0	0	0	0	0	0
WT222(CAA14FCCF874)	3.72	13105	2022-11-28 16:19:07.344	0.15	-0.068	0.99	6.287	0.122	14.526	-1.736	0.22	98.833	0	0	0	0	0	0	0
WT222(CAA14FCCF874)	3.72	13105	2022-11-28 16:19:07.344	0.15	-0.068	0.99	6.287	0.122	14.526	-1.703	0.214	98.915	0	0	0	0	0	0	0
WT222(CAA14FCCF874)	3.72	13105	2022-11-28 16:19:07.344	0.15	-0.068	0.99	6.287	0.122	14.526	-1.664	0.214	98.992	0	0	0	0	0	0	0
WT222(CAA14FCCF874)	3.72	13105	2022-11-28 16:19:07.344	-0.16	0.094	0.9	-0.488	0.793	24.902	-1.659	0.22	99.124	0	0	0	0	0	0	0
WT222(CAA14FCCF874)	3.72	13105	2022-11-28 16:19:07.344	-0.16	0.094	0.9	-0.488	0.793	24.902	-1.653	0.225	99.25	0	0	0	0	0	0	0
WT222(CAA14FCCF874)	3.72	13105	2022-11-28 16:19:07.344	-0.16	0.094	0.9	-0.488	0.793	24.902	-1.648	0.231	99.382	0	0	0	0	0	0	0
WT222(CAA14FCCF874)	3.72	13105	2022-11-28 16:19:07.344	-0.16	0.094	0.9	-0.488	0.793	24.902	-1.642	0.236	99.509	0	0	0	0	0	0	0
WT222(CAA14FCCF874)	3.72	13105	2022-11-28 16:19:07.406	0.093	0.046	1.052	-5.066	-1.16	-31.677	-1.659	0.225	99.355	0	0	0	0	0	0	0
WT222(CAA14FCCF874)	3.72	13105	2022-11-28 16:19:07.406	0.093	0.046	1.052	-5.066	-1.16	-31.677	-1.681	0.214	99.201	0	0	0	0	0	0	0
WT222(CAA14FCCF874)	3.72	13105	2022-11-28 16:19:07.406	0.093	0.046	1.052	-5.066	-1.16	-31.677	-1.697	0.203	99.053	0	0	0	0	0	0	0
WT222(CAA14FCCF874)	3.72	13105	2022-11-28 16:19:07.406	-0.023	0.099	0.967	-2.563	2.747	-7.69	-1.697	0.214	99.014	0	0	0	0	0	0	0
WT222(CAA14FCCF874)	3.72	13105	2022-11-28 16:19:07.406	-0.023	0.099	0.967	-2.563	2.747	-7.69	-1.703	0.225	98.981	0	0	0	0	0	0	0
WT222(CAA14FCCF874)	3.72	13105	2022-11-28 16:19:07.406	-0.023	0.099	0.967	-2.563	2.747	-7.69	-1.703	0.236	98.948	0	0	0	0	0	0	0
WT222(CAA14FCCF874)	3.72	13105	2022-11-28 16:19:07.406	-0.023	0.099	0.967	-2.563	2.747	-7.69	-1.708	0.247	98.91	0	0	0	0	0	0	0
WT222(CAA14FCCF874)	3.72	13105	2022-11-28 16:19:07.406	-0.039	0.062	1.095	-0.488	2.563	-0.793	-1.697	0.258	98.91	0	0	0	0	0	0	0
WT222(CAA14FCCF874)	3.72	13105	2022-11-28 16:19:07.422	-0.039	0.062	1.095	-0.488	2.563	-0.793	-1.686	0.269	98.91	0	0	0	0	0	0	0
WT222(CAA14FCCF874)	3.72	13105	2022-11-28 16:19:07.422	-0.039	0.062	1.095	-0.488	2.563	-0.793	-1.681	0.286	98.91	0	0	0	0	0	0	0
WT222(CAA14FCCF874)	3.72	13105	2022-11-28 16:19:07.422	-0.039	0.062	1.095	-0.488	2.563	-0.793	-1.67	0.297	98.91	0	0	0	0	0	0	0
WT222(CAA14FCCF874)	3.72	13105	2022-11-28 16:19:07.422	-0.026	-0.014	0.98	-1.099	-0.305	-3.174	-1.664	0.297	98.893	0	0	0	0	0	0	0
WT222(CAA14FCCF874)	3.72	13105	2022-11-28 16:19:07.422	-0.026	-0.014	0.98	-1.099	-0.305	-3.174	-1.659	0.291	98.882	0	0	0	0	0	0	0
WT222(CAA14FCCF874)	3.72	13105	2022-11-28 16:19:07.422	-0.026	-0.014	0.98	-1.099	-0.305	-3.174	-1.653	0.291	98.871	0	0	0	0	0	0	0
WT222(CAA14FCCF874)	3.72	13105	2022-11-28 16:19:07.422	-0.026	-0.014	0.98	-1.099	-0.305	-3.174	-1.648	0.291	98.86	0	0	0	0	0	0	0
WT222(CAA14FCCF874)	3.72	13105	2022-11-28 16:19:07.422	0.059	-0.025	1.025	4.883	1.587	-1.221	-1.615	0.297	98.86	0	0	0	0	0	0	0
WT222(CAA14FCCF874)	3.72	13105	2022-11-28 16:19:07.453	0.059	-0.025	1.025	4.883	1.587	-1.221	-1.582	0.308	98.855	0	0	0	0	0	0	0
WT222(CAA14FCCF874)	3.72	13105	2022-11-28 16:19:07.453	0.059	-0.025	1.025	4.883	1.587	-1.221	-1.549	0.313	98.855	0	0	0	0	0	0	0
WT222(CAA14FCCF874)	3.72	13105	2022-11-28 16:19:07.453	0.059	-0.025	1.025	4.883	1.587	-1.221	-1.516	0.319	98.855	0	0	0	0	0	0	0
WT222(CAA14FCCF874)	3.72	13105	2022-11-28 16:19:07.453	-0.047	-0.11	1.023	2.808	-1.648	10.803	-1.494	0.313	98.915	0	0	0	0	0	0	0
WT222(CAA14FCCF874)	3.72	13105	2022-11-28 16:19:07.453	-0.047	-0.11	1.023	2.808	-1.648	10.803	-1.478	0.302	98.976	0	0	0	0	0	0	0
WT222(CAA14FCCF874)	3.72	13105	2022-11-28 16:19:07.453	-0.047	-0.11	1.023	2.808	-1.648	10.803	-1.456	0.297	99.042	0	0	0	0	0	0	0
WT222(CAA14FCCF874)	3.72	13105	2022-11-28 16:19:07.453	-0.047	-0.11	1.023	2.808	-1.648	10.803	-1.439	0.291	99.102	0	0	0	0	0	0	0
WT222(CAA14FCCF874)	3.72	13105	2022-11-28 16:19:07.453	0.011	0.022	0.965	-0.61	0.305	-4.272	-1.439	0.291	99.091	0	0	0	0	0	0	0
WT222(CAA14FCCF874)	3.72	13105	2022-11-28 16:19:07.516	0.011	0.022	0.965	-0.61	0.305	-4.272	-1.439	0.291	99.075	0	0	0	0	0	0	0
WT222(CAA14FCCF874)	3.72	13105	2022-11-28 16:19:07.516	0.011	0.022	0.965	-0.61	0.305	-4.272	-1.434	0.291	99.064	0	0	0	0	0	0	0
WT222(CAA14FCCF874)	3.72	13105	2022-11-28 16:19:07.516	0.011	0.022	0.965	-0.61	0.305	-4.272	-1.434	0.291	99.047	0	0	0	0	0	0	0
WT222(CAA14FCCF874)	3.72	13105	2022-11-28 16:19:07.516	0	-0.152	1.037	-0.61	0.671	0.61	-1.434	0.297	99.058	0	0	0	0	0	0	0
WT222(CAA14FCCF874)	3.72	13105	2022-11-28 16:19:07.516	0	-0.152	1.037	-0.61	0.671	0.61	-1.434	0.302	99.075	0	0	0	0	0	0	0
WT222(CAA14FCCF874)	3.72	13105	2022-11-28 16:19:07.516	0	-0.152	1.037	-0.61	0.671	0.61	-1.439	0.302	99.086	0	0	0	0	0	0	0
WT222(CAA14FCCF874)	3.72	13105	2022-11-28 16:19:07.516	0	-0.152	1.037	-0.61	0.671	0.61	-1.439	0.308	99.102	0	0	0	0	0	0	0
WT222(CAA14FCCF874)	3.72	13105	2022-11-28 16:19:07.516	-0.012	0.001	0.991	-2.136	0.488	0.061	-1.45	0.308	99.113	0	0	0	0	0	0	0
WT222(CAA14FCCF874)	3.72	13105	2022-11-28 16:19:07.547	-0.012	0.001	0.991	-2.136	0.488	0.061	-1.461	0.308	99.124	0	0	0	0	0	0	0
WT222(CAA14FCCF874)	3.72	13105	2022-11-28 16:19:07.547	-0.012	0.001	0.991	-2.136	0.488	0.061	-1.472	0.313	99.135	0	0	0	0	0	0	0
WT222(CAA14FCCF874)	3.72	13105	2022-11-28 16:19:07.547	-0.012	0.001	0.991	-2.136	0.488	0.061	-1.483	0.313	99.141	0	0	0	0	0	0	0
WT222(CAA14FCCF874)	3.72	13105	2022-11-28 16:19:07.547	-0.015	-0.104	0.982	-6.775	3.296	1.404	-1.516	0.33	99.163	0	0	0	0	0	0	0
WT222(CAA14FCCF874)	3.72	13105	2022-11-28 16:19:07.547	-0.015	-0.104	0.982	-6.775	3.296	1.404	-1.549	0.346	99.179	0	0	0	0	0	0	0
WT222(CAA14FCCF874)	3.72	13105	2022-11-28 16:19:07.547	-0.015	-0.104	0.982	-6.775	3.296	1.404	-1.582	0.363	99.196	0	0	0	0	0	0	0
WT222(CAA14FCCF874)	3.72	13105	2022-11-28 16:19:07.547	-0.015	-0.104	0.982	-6.775	3.296	1.404	-1.62	0.379	99.212	0	0	0	0	0	0	0
WT222(CAA14FCCF874)	3.72	13105	2022-11-28 16:19:07.547	0.064	-0.026	0.919	-2.686	-0.122	-0.854	-1.631	0.379	99.223	0	0	0	0	0	0	0
WT222(CAA14FCCF874)	3.72	13105	2022-11-28 16:19:07.578	0.064	-0.026	0.919	-2.686	-0.122	-0.854	-1.648	0.374	99.229	0	0	0	0	0	0	0
WT222(CAA14FCCF874)	3.72	13105	2022-11-28 16:19:07.578	0.064	-0.026	0.919	-2.686	-0.122	-0.854	-1.664	0.374	99.234	0	0	0	0	0	0	0
WT222(CAA14FCCF874)	3.72	13105	2022-11-28 16:19:07.578	0.064	-0.026	0.919	-2.686	-0.122	-0.854	-1.675	0.368	99.24	0	0	0	0	0	0	0
WT222(CAA14FCCF874)	3.72	13105	2022-11-28 16:19:07.578	-0.122	0	1.029	-1.343	0.305	2.441	-1.686	0.374	99.261	0	0	0	0	0	0	0
WT222(CAA14FCCF874)	3.72	13105	2022-11-28 16:19:07.578	-0.122	0	1.029	-1.343	0.305	2.441	-1.692	0.374	99.289	0	0	0	0	0	0	0
WT222(CAA14FCCF874)	3.72	13105	2022-11-28 16:19:07.578	-0.122	0	1.029	-1.343	0.305	2.441	-1.697	0.374	99.311	0	0	0	0	0	0	0
WT222(CAA14FCCF874)	3.72	13105	2022-11-28 16:19:07.578	-0.122	0	1.029	-1.343	0.305	2.441	-1.703	0.379	99.333	0	0	0	0	0	0	0
WT222(CAA14FCCF874)	3.72	13105	2022-11-28 16:19:07.578	0.084	-0.04	1.014	4.761	-0.427	-2.014	-1.681	0.379	99.333	0	0	0	0	0	0	0
WT222(CAA14FCCF874)	3.72	13105	2022-11-28 16:19:07.672	0.084	-0.04	1.014	4.761	-0.427	-2.014	-1.659	0.374	99.327	0	0	0	0	0	0	0
WT222(CAA14FCCF874)	3.72	13105	2022-11-28 16:19:07.672	0.084	-0.04	1.014	4.761	-0.427	-2.014	-1.631	0.374	99.327	0	0	0	0	0	0	0
WT222(CAA14FCCF874)	3.72	13105	2022-11-28 16:19:07.672	0.084	-0.04	1.014	4.761	-0.427	-2.014	-1.609	0.368	99.327	0	0	0	0	0	0	0
WT222(CAA14FCCF874)	3.72	13105	2022-11-28 16:19:07.672	0.129	0.028	0.939	4.578	-1.465	-2.197	-1.588	0.357	99.327	0	0	0	0	0	0	0
WT222(CAA14FCCF874)	3.72	13105	2022-11-28 16:19:07.672	0.129	0.028	0.939	4.578	-1.465	-2.197	-1.566	0.346	99.322	0	0	0	0	0	0	0
WT222(CAA14FCCF874)	3.72	13105	2022-11-28 16:19:07.672	0.129	0.028	0.939	4.578	-1.465	-2.197	-1.538	0.335	99.322	0	0	0	0	0	0	0
WT222(CAA14FCCF874)	3.72	13105	2022-11-28 16:19:07.672	0.129	0.028	0.939	4.578	-1.465	-2.197	-1.516	0.324	99.316	0	0	0	0	0	0	0
WT222(CAA14FCCF874)	3.72	13105	2022-11-28 16:19:07.672	-0.004	0.113	0.965	2.197	-0.793	-2.075	-1.505	0.313	99.311	0	0	0	0	0	0	0
WT222(CAA14FCCF874)	3.72	13105	2022-11-28 16:19:07.703	-0.004	0.113	0.965	2.197	-0.793	-2.075	-1.489	0.302	99.311	0	0	0	0	0	0	0
WT222(CAA14FCCF874)	3.72	13105	2022-11-28 16:19:07.703	-0.004	0.113	0.965	2.197	-0.793	-2.075	-1.472	0.297	99.305	0	0	0	0	0	0	0
WT222(CAA14FCCF874)	3.72	13105	2022-11-28 16:19:07.703	-0.004	0.113	0.965	2.197	-0.793	-2.075	-1.456	0.286	99.294	0	0	0	0	0	0	0
WT222(CAA14FCCF874)	3.72	13105	2022-11-28 16:19:07.703	-0.024	-0.21	1.069	2.808	-0.305	-0.122	-1.439	0.28	99.3	0	0	0	0	0	0	0
WT222(CAA14FCCF874)	3.72	13105	2022-11-28 16:19:07.703	-0.024	-0.21	1.069	2.808	-0.305	-0.122	-1.423	0.275	99.305	0	0	0	0	0	0	0
WT222(CAA14FCCF874)	3.72	13105	2022-11-28 16:19:07.703	-0.024	-0.21	1.069	2.808	-0.305	-0.122	-1.412	0.269	99.316	0	0	0	0	0	0	0
WT222(CAA14FCCF874)	3.72	13105	2022-11-28 16:19:07.703	-0.024	-0.21	1.069	2.808	-0.305	-0.122	-1.395	0.264	99.322	0	0	0	0	0	0	0

## Sheet: 80cm
设备名称	电压	版本	片上时间	加速度X(g)	加速度Y(g)	加速度Z(g)	角速度X(°/s)	角速度Y(°/s)	角速度Z(°/s)	角度X(°)	角度Y(°)	角度Z(°)	磁场X	磁场Y	磁场Z	四元数0	四元数1	四元数2	四元数3	状态
WT222(CAA14FCCF874)	3.74	13105	2022-11-28 15:43:05.514	0.049	-0.199	1.022	1.282	3.784	11.475	2.054	-3.005	94.406	0	0	0	0	0	0	0
WT222(CAA14FCCF874)	3.74	13105	2022-11-28 15:43:05.514	0.049	-0.199	1.022	1.282	3.784	11.475	2.054	-2.988	94.499	0	0	0	0	0	0	0
WT222(CAA14FCCF874)	3.74	13105	2022-11-28 15:43:05.514	0.049	-0.199	1.022	1.282	3.784	11.475	2.054	-2.972	94.592	0	0	0	0	0	0	0
WT222(CAA14FCCF874)	3.74	13105	2022-11-28 15:43:05.514	0.105	0.211	0.973	2.747	0.732	4.944	2.065	-2.966	94.647	0	0	0	0	0	0	0
WT222(CAA14FCCF874)	3.74	13105	2022-11-28 15:43:05.514	0.105	0.211	0.973	2.747	0.732	4.944	2.076	-2.966	94.702	0	0	0	0	0	0	0
WT222(CAA14FCCF874)	3.74	13105	2022-11-28 15:43:05.514	0.105	0.211	0.973	2.747	0.732	4.944	2.093	-2.966	94.757	0	0	0	0	0	0	0
WT222(CAA14FCCF874)	3.74	13105	2022-11-28 15:43:05.514	0.105	0.211	0.973	2.747	0.732	4.944	2.109	-2.966	94.812	0	0	0	0	0	0	0
WT222(CAA14FCCF874)	3.74	13105	2022-11-28 15:43:05.514	-0.1	0.001	1.006	1.77	-2.014	-8.545	2.12	-2.972	94.801	0	0	0	0	0	0	0
WT222(CAA14FCCF874)	3.74	13105	2022-11-28 15:43:05.514	-0.1	0.001	1.006	1.77	-2.014	-8.545	2.131	-2.977	94.79	0	0	0	0	0	0	0
WT222(CAA14FCCF874)	3.74	13105	2022-11-28 15:43:05.514	-0.1	0.001	1.006	1.77	-2.014	-8.545	2.142	-2.983	94.774	0	0	0	0	0	0	0
WT222(CAA14FCCF874)	3.74	13105	2022-11-28 15:43:05.514	-0.1	0.001	1.006	1.77	-2.014	-8.545	2.159	-2.988	94.768	0	0	0	0	0	0	0
WT222(CAA14FCCF874)	3.74	13105	2022-11-28 15:43:05.514	0.132	0.103	0.976	0.427	2.319	-4.883	2.159	-2.972	94.774	0	0	0	0	0	0	0
WT222(CAA14FCCF874)	3.74	13105	2022-11-28 15:43:05.545	0.132	0.103	0.976	0.427	2.319	-4.883	2.164	-2.961	94.779	0	0	0	0	0	0	0
WT222(CAA14FCCF874)	3.74	13105	2022-11-28 15:43:05.545	0.132	0.103	0.976	0.427	2.319	-4.883	2.17	-2.944	94.79	0	0	0	0	0	0	0
WT222(CAA14FCCF874)	3.74	13105	2022-11-28 15:43:05.545	0.132	0.103	0.976	0.427	2.319	-4.883	2.175	-2.933	94.796	0	0	0	0	0	0	0
WT222(CAA14FCCF874)	3.74	13105	2022-11-28 15:43:05.545	0.094	-0.099	1.021	-2.502	-0.366	-27.466	2.175	-2.928	94.691	0	0	0	0	0	0	0
WT222(CAA14FCCF874)	3.74	13105	2022-11-28 15:43:05.545	0.094	-0.099	1.021	-2.502	-0.366	-27.466	2.17	-2.928	94.587	0	0	0	0	0	0	0
WT222(CAA14FCCF874)	3.74	13105	2022-11-28 15:43:05.545	0.094	-0.099	1.021	-2.502	-0.366	-27.466	2.159	-2.922	94.482	0	0	0	0	0	0	0
WT222(CAA14FCCF874)	3.74	13105	2022-11-28 15:43:05.545	0.094	-0.099	1.021	-2.502	-0.366	-27.466	2.153	-2.922	94.384	0	0	0	0	0	0	0
WT222(CAA14FCCF874)	3.74	13105	2022-11-28 15:43:05.545	0.024	0.223	0.971	4.456	4.395	20.752	2.17	-2.906	94.521	0	0	0	0	0	0	0
WT222(CAA14FCCF874)	3.74	13105	2022-11-28 15:43:05.561	0.024	0.223	0.971	4.456	4.395	20.752	2.186	-2.889	94.658	0	0	0	0	0	0	0
WT222(CAA14FCCF874)	3.74	13105	2022-11-28 15:43:05.561	0.024	0.223	0.971	4.456	4.395	20.752	2.208	-2.873	94.796	0	0	0	0	0	0	0
WT222(CAA14FCCF874)	3.74	13105	2022-11-28 15:43:05.561	0.024	0.223	0.971	4.456	4.395	20.752	2.23	-2.851	94.933	0	0	0	0	0	0	0
WT222(CAA14FCCF874)	3.74	13105	2022-11-28 15:43:05.561	-0.017	-0.122	1.04	1.404	0.061	-15.259	2.241	-2.851	94.889	0	0	0	0	0	0	0
WT222(CAA14FCCF874)	3.74	13105	2022-11-28 15:43:05.561	-0.017	-0.122	1.04	1.404	0.061	-15.259	2.252	-2.845	94.845	0	0	0	0	0	0	0
WT222(CAA14FCCF874)	3.74	13105	2022-11-28 15:43:05.561	-0.017	-0.122	1.04	1.404	0.061	-15.259	2.263	-2.84	94.807	0	0	0	0	0	0	0
WT222(CAA14FCCF874)	3.74	13105	2022-11-28 15:43:05.561	-0.017	-0.122	1.04	1.404	0.061	-15.259	2.274	-2.834	94.768	0	0	0	0	0	0	0
WT222(CAA14FCCF874)	3.74	13105	2022-11-28 15:43:05.561	0.022	0.132	0.966	2.136	3.845	10.559	2.28	-2.818	94.856	0	0	0	0	0	0	0
WT222(CAA14FCCF874)	3.74	13105	2022-11-28 15:43:05.655	0.022	0.132	0.966	2.136	3.845	10.559	2.285	-2.796	94.944	0	0	0	0	0	0	0
WT222(CAA14FCCF874)	3.74	13105	2022-11-28 15:43:05.655	0.022	0.132	0.966	2.136	3.845	10.559	2.296	-2.78	95.032	0	0	0	0	0	0	0
WT222(CAA14FCCF874)	3.74	13105	2022-11-28 15:43:05.655	0.047	-0.017	1.014	1.221	0	-6.104	2.302	-2.774	95.037	0	0	0	0	0	0	0
WT222(CAA14FCCF874)	3.74	13105	2022-11-28 15:43:05.655	0.047	-0.017	1.014	1.221	0	-6.104	2.307	-2.774	95.043	0	0	0	0	0	0	0
WT222(CAA14FCCF874)	3.74	13105	2022-11-28 15:43:05.655	0.047	-0.017	1.014	1.221	0	-6.104	2.313	-2.769	95.048	0	0	0	0	0	0	0
WT222(CAA14FCCF874)	3.74	13105	2022-11-28 15:43:05.655	0.047	-0.017	1.014	1.221	0	-6.104	2.324	-2.769	95.054	0	0	0	0	0	0	0
WT222(CAA14FCCF874)	3.74	13105	2022-11-28 15:43:05.655	-0.02	0.077	1	1.709	-0.793	-1.526	2.329	-2.769	95.081	0	0	0	0	0	0	0
WT222(CAA14FCCF874)	3.74	13105	2022-11-28 15:43:05.655	-0.02	0.077	1	1.709	-0.793	-1.526	2.335	-2.769	95.114	0	0	0	0	0	0	0
WT222(CAA14FCCF874)	3.74	13105	2022-11-28 15:43:05.686	-0.02	0.077	1	1.709	-0.793	-1.526	2.346	-2.769	95.142	0	0	0	0	0	0	0
WT222(CAA14FCCF874)	3.74	13105	2022-11-28 15:43:05.686	-0.02	0.077	1	1.709	-0.793	-1.526	2.351	-2.769	95.169	0	0	0	0	0	0	0
WT222(CAA14FCCF874)	3.74	13105	2022-11-28 15:43:05.686	0.063	-0.032	1.01	1.953	-0.854	7.324	2.362	-2.774	95.24	0	0	0	0	0	0	0
WT222(CAA14FCCF874)	3.74	13105	2022-11-28 15:43:05.686	0.063	-0.032	1.01	1.953	-0.854	7.324	2.368	-2.774	95.317	0	0	0	0	0	0	0
WT222(CAA14FCCF874)	3.74	13105	2022-11-28 15:43:05.686	0.063	-0.032	1.01	1.953	-0.854	7.324	2.373	-2.78	95.389	0	0	0	0	0	0	0
WT222(CAA14FCCF874)	3.74	13105	2022-11-28 15:43:05.686	0.063	-0.032	1.01	1.953	-0.854	7.324	2.379	-2.785	95.466	0	0	0	0	0	0	0
WT222(CAA14FCCF874)	3.74	13105	2022-11-28 15:43:05.686	0.086	0.147	0.988	1.099	-1.221	-6.104	2.384	-2.785	95.471	0	0	0	0	0	0	0
WT222(CAA14FCCF874)	3.74	13105	2022-11-28 15:43:05.686	0.086	0.147	0.988	1.099	-1.221	-6.104	2.39	-2.791	95.477	0	0	0	0	0	0	0
WT222(CAA14FCCF874)	3.74	13105	2022-11-28 15:43:05.686	0.086	0.147	0.988	1.099	-1.221	-6.104	2.395	-2.791	95.477	0	0	0	0	0	0	0
WT222(CAA14FCCF874)	3.74	13105	2022-11-28 15:43:05.686	0.086	0.147	0.988	1.099	-1.221	-6.104	2.406	-2.796	95.482	0	0	0	0	0	0	0
WT222(CAA14FCCF874)	3.74	13105	2022-11-28 15:43:05.686	0.019	-0.109	1.032	0.854	-0.671	-2.441	2.406	-2.796	95.51	0	0	0	0	0	0	0
WT222(CAA14FCCF874)	3.74	13105	2022-11-28 15:43:05.686	0.019	-0.109	1.032	0.854	-0.671	-2.441	2.411	-2.802	95.532	0	0	0	0	0	0	0
WT222(CAA14FCCF874)	3.74	13105	2022-11-28 15:43:05.686	0.019	-0.109	1.032	0.854	-0.671	-2.441	2.411	-2.802	95.559	0	0	0	0	0	0	0
WT222(CAA14FCCF874)	3.74	13105	2022-11-28 15:43:05.686	0.019	-0.109	1.032	0.854	-0.671	-2.441	2.411	-2.802	95.581	0	0	0	0	0	0	0
WT222(CAA14FCCF874)	3.74	13105	2022-11-28 15:43:05.686	0.149	0.045	0.975	2.197	2.38	14.404	2.417	-2.796	95.696	0	0	0	0	0	0	0
WT222(CAA14FCCF874)	3.74	13105	2022-11-28 15:43:05.686	0.149	0.045	0.975	2.197	2.38	14.404	2.422	-2.785	95.806	0	0	0	0	0	0	0
WT222(CAA14FCCF874)	3.74	13105	2022-11-28 15:43:05.749	0.149	0.045	0.975	2.197	2.38	14.404	2.428	-2.78	95.916	0	0	0	0	0	0	0
WT222(CAA14FCCF874)	3.74	13105	2022-11-28 15:43:05.749	0.149	0.045	0.975	2.197	2.38	14.404	2.428	-2.774	96.026	0	0	0	0	0	0	0
WT222(CAA14FCCF874)	3.74	13105	2022-11-28 15:43:05.749	0.07	0.015	0.995	0.427	0.793	-3.662	2.433	-2.769	96.042	0	0	0	0	0	0	0
WT222(CAA14FCCF874)	3.74	13105	2022-11-28 15:43:05.749	0.07	0.015	0.995	0.427	0.793	-3.662	2.433	-2.769	96.064	0	0	0	0	0	0	0
WT222(CAA14FCCF874)	3.74	13105	2022-11-28 15:43:05.749	0.07	0.015	0.995	0.427	0.793	-3.662	2.428	-2.763	96.081	0	0	0	0	0	0	0
WT222(CAA14FCCF874)	3.74	13105	2022-11-28 15:43:05.749	0.07	0.015	0.995	0.427	0.793	-3.662	2.428	-2.763	96.103	0	0	0	0	0	0	0
WT222(CAA14FCCF874)	3.74	13105	2022-11-28 15:43:05.749	-0.018	0.058	0.997	0.854	-0.916	-3.418	2.433	-2.769	96.119	0	0	0	0	0	0	0
WT222(CAA14FCCF874)	3.74	13105	2022-11-28 15:43:05.749	-0.018	0.058	0.997	0.854	-0.916	-3.418	2.433	-2.774	96.141	0	0	0	0	0	0	0
WT222(CAA14FCCF874)	3.74	13105	2022-11-28 15:43:05.780	-0.018	0.058	0.997	0.854	-0.916	-3.418	2.439	-2.78	96.163	0	0	0	0	0	0	0
WT222(CAA14FCCF874)	3.74	13105	2022-11-28 15:43:05.780	-0.018	0.058	0.997	0.854	-0.916	-3.418	2.439	-2.78	96.185	0	0	0	0	0	0	0
WT222(CAA14FCCF874)	3.74	13105	2022-11-28 15:43:05.780	-0.031	0.023	0.986	1.587	-2.014	8.484	2.444	-2.791	96.262	0	0	0	0	0	0	0
WT222(CAA14FCCF874)	3.74	13105	2022-11-28 15:43:05.780	-0.031	0.023	0.986	1.587	-2.014	8.484	2.45	-2.802	96.345	0	0	0	0	0	0	0
WT222(CAA14FCCF874)	3.74	13105	2022-11-28 15:43:05.780	-0.031	0.023	0.986	1.587	-2.014	8.484	2.45	-2.813	96.422	0	0	0	0	0	0	0
WT222(CAA14FCCF874)	3.74	13105	2022-11-28 15:43:05.780	-0.031	0.023	0.986	1.587	-2.014	8.484	2.455	-2.823	96.504	0	0	0	0	0	0	0
WT222(CAA14FCCF874)	3.74	13105	2022-11-28 15:43:05.780	0.046	0.161	0.949	3.357	3.296	37.537	2.461	-2.813	96.729	0	0	0	0	0	0	0
WT222(CAA14FCCF874)	3.74	13105	2022-11-28 15:43:05.780	0.046	0.161	0.949	3.357	3.296	37.537	2.466	-2.802	96.954	0	0	0	0	0	0	0
WT222(CAA14FCCF874)	3.74	13105	2022-11-28 15:43:05.811	0.046	0.161	0.949	3.357	3.296	37.537	2.472	-2.791	97.174	0	0	0	0	0	0	0
WT222(CAA14FCCF874)	3.74	13105	2022-11-28 15:43:05.811	0.046	0.161	0.949	3.357	3.296	37.537	2.483	-2.78	97.399	0	0	0	0	0	0	0
WT222(CAA14FCCF874)	3.74	13105	2022-11-28 15:43:05.811	-0.006	0.088	1.004	-2.625	-5.249	-47.974	2.483	-2.791	97.191	0	0	0	0	0	0	0
WT222(CAA14FCCF874)	3.74	13105	2022-11-28 15:43:05.811	-0.006	0.088	1.004	-2.625	-5.249	-47.974	2.483	-2.807	96.987	0	0	0	0	0	0	0
WT222(CAA14FCCF874)	3.74	13105	2022-11-28 15:43:05.811	-0.006	0.088	1.004	-2.625	-5.249	-47.974	2.483	-2.818	96.779	0	0	0	0	0	0	0
WT222(CAA14FCCF874)	3.74	13105	2022-11-28 15:43:05.811	-0.006	0.088	1.004	-2.625	-5.249	-47.974	2.488	-2.829	96.575	0	0	0	0	0	0	0
WT222(CAA14FCCF874)	3.74	13105	2022-11-28 15:43:05.811	-0.016	0.026	0.995	-0.549	-9.399	-25.818	2.494	-2.867	96.482	0	0	0	0	0	0	0
WT222(CAA14FCCF874)	3.74	13105	2022-11-28 15:43:05.811	-0.016	0.026	0.995	-0.549	-9.399	-25.818	2.499	-2.9	96.389	0	0	0	0	0	0	0
WT222(CAA14FCCF874)	3.74	13105	2022-11-28 15:43:05.874	-0.016	0.026	0.995	-0.549	-9.399	-25.818	2.505	-2.939	96.295	0	0	0	0	0	0	0
WT222(CAA14FCCF874)	3.74	13105	2022-11-28 15:43:05.874	-0.016	0.026	0.995	-0.549	-9.399	-25.818	2.51	-2.972	96.202	0	0	0	0	0	0	0
WT222(CAA14FCCF874)	3.74	13105	2022-11-28 15:43:05.874	0.009	-0.137	0.985	-1.038	-9.46	-32.41	2.51	-3.01	96.081	0	0	0	0	0	0	0
WT222(CAA14FCCF874)	3.74	13105	2022-11-28 15:43:05.874	0.009	-0.137	0.985	-1.038	-9.46	-32.41	2.51	-3.043	95.96	0	0	0	0	0	0	0
WT222(CAA14FCCF874)	3.74	13105	2022-11-28 15:43:05.874	0.009	-0.137	0.985	-1.038	-9.46	-32.41	2.51	-3.076	95.839	0	0	0	0	0	0	0
WT222(CAA14FCCF874)	3.74	13105	2022-11-28 15:43:05.874	0.009	-0.137	0.985	-1.038	-9.46	-32.41	2.51	-3.109	95.724	0	0	0	0	0	0	0
WT222(CAA14FCCF874)	3.74	13105	2022-11-28 15:43:05.874	0.152	0.034	0.996	2.808	6.775	48.645	2.505	-3.082	96.01	0	0	0	0	0	0	0
WT222(CAA14FCCF874)	3.74	13105	2022-11-28 15:43:05.874	0.152	0.034	0.996	2.808	6.775	48.645	2.505	-3.054	96.301	0	0	0	0	0	0	0
WT222(CAA14FCCF874)	3.74	13105	2022-11-28 15:43:05.905	0.152	0.034	0.996	2.808	6.775	48.645	2.499	-3.032	96.592	0	0	0	0	0	0	0
WT222(CAA14FCCF874)	3.74	13105	2022-11-28 15:43:05.905	0.152	0.034	0.996	2.808	6.775	48.645	2.494	-3.005	96.877	0	0	0	0	0	0	0
WT222(CAA14FCCF874)	3.74	13105	2022-11-28 15:43:05.905	0.055	0.031	1.011	1.343	2.319	35.889	2.488	-3.005	97.097	0	0	0	0	0	0	0
WT222(CAA14FCCF874)	3.74	13105	2022-11-28 15:43:05.905	0.055	0.031	1.011	1.343	2.319	35.889	2.483	-2.999	97.322	0	0	0	0	0	0	0
WT222(CAA14FCCF874)	3.74	13105	2022-11-28 15:43:05.905	0.055	0.031	1.011	1.343	2.319	35.889	2.477	-2.994	97.542	0	0	0	0	0	0	0
WT222(CAA14FCCF874)	3.74	13105	2022-11-28 15:43:05.905	0.055	0.031	1.011	1.343	2.319	35.889	2.472	-2.988	97.762	0	0	0	0	0	0	0
WT222(CAA14FCCF874)	3.74	13105	2022-11-28 15:43:05.905	-0.141	0.274	0.957	-0.488	-3.418	-25.269	2.472	-2.999	97.674	0	0	0	0	0	0	0
WT222(CAA14FCCF874)	3.74	13105	2022-11-28 15:43:05.905	-0.141	0.274	0.957	-0.488	-3.418	-25.269	2.477	-3.005	97.592	0	0	0	0	0	0	0
WT222(CAA14FCCF874)	3.74	13105	2022-11-28 15:43:05.952	-0.141	0.274	0.957	-0.488	-3.418	-25.269	2.483	-3.01	97.504	0	0	0	0	0	0	0
WT222(CAA14FCCF874)	3.74	13105	2022-11-28 15:43:05.952	-0.141	0.274	0.957	-0.488	-3.418	-25.269	2.494	-3.016	97.416	0	0	0	0	0	0	0
WT222(CAA14FCCF874)	3.74	13105	2022-11-28 15:43:05.952	0.185	-0.172	1.044	-0.305	-2.625	-13.672	2.494	-3.016	97.388	0	0	0	0	0	0	0
WT222(CAA14FCCF874)	3.74	13105	2022-11-28 15:43:05.952	0.185	-0.172	1.044	-0.305	-2.625	-13.672	2.499	-3.021	97.361	0	0	0	0	0	0	0
WT222(CAA14FCCF874)	3.74	13105	2022-11-28 15:43:05.952	0.185	-0.172	1.044	-0.305	-2.625	-13.672	2.499	-3.032	97.339	0	0	0	0	0	0	0
WT222(CAA14FCCF874)	3.74	13105	2022-11-28 15:43:05.952	0.185	-0.172	1.044	-0.305	-2.625	-13.672	2.494	-3.038	97.317	0	0	0	0	0	0	0
WT222(CAA14FCCF874)	3.74	13105	2022-11-28 15:43:05.952	0.108	0.228	0.947	-5.92	1.404	11.047	2.461	-3.032	97.416	0	0	0	0	0	0	0
WT222(CAA14FCCF874)	3.74	13105	2022-11-28 15:43:05.952	0.108	0.228	0.947	-5.92	1.404	11.047	2.428	-3.027	97.515	0	0	0	0	0	0	0
WT222(CAA14FCCF874)	3.74	13105	2022-11-28 15:43:06.014	0.108	0.228	0.947	-5.92	1.404	11.047	2.401	-3.021	97.614	0	0	0	0	0	0	0
WT222(CAA14FCCF874)	3.74	13105	2022-11-28 15:43:06.014	0.11	-0.147	1.12	-5.31	9.705	15.198	2.368	-2.977	97.734	0	0	0	0	0	0	0
WT222(CAA14FCCF874)	3.74	13105	2022-11-28 15:43:06.014	0.11	-0.147	1.12	-5.31	9.705	15.198	2.34	-2.933	97.855	0	0	0	0	0	0	0
WT222(CAA14FCCF874)	3.74	13105	2022-11-28 15:43:06.014	0.11	-0.147	1.12	-5.31	9.705	15.198	2.307	-2.889	97.976	0	0	0	0	0	0	0
WT222(CAA14FCCF874)	3.74	13105	2022-11-28 15:43:06.014	0.11	-0.147	1.12	-5.31	9.705	15.198	2.269	-2.845	98.102	0	0	0	0	0	0	0
WT222(CAA14FCCF874)	3.74	13105	2022-11-28 15:43:06.014	0.1	0.093	0.981	-6.226	-7.019	-4.639	2.236	-2.884	98.124	0	0	0	0	0	0	0
WT222(CAA14FCCF874)	3.74	13105	2022-11-28 15:43:06.014	0.1	0.093	0.981	-6.226	-7.019	-4.639	2.208	-2.922	98.141	0	0	0	0	0	0	0
WT222(CAA14FCCF874)	3.74	13105	2022-11-28 15:43:06.014	0.1	0.093	0.981	-6.226	-7.019	-4.639	2.175	-2.961	98.163	0	0	0	0	0	0	0
WT222(CAA14FCCF874)	3.74	13105	2022-11-28 15:43:06.014	0.1	0.093	0.981	-6.226	-7.019	-4.639	2.142	-2.994	98.185	0	0	0	0	0	0	0
WT222(CAA14FCCF874)	3.74	13105	2022-11-28 15:43:06.014	0.027	-0.003	1.012	0.061	0.488	0.793	2.142	-2.994	98.234	0	0	0	0	0	0	0
WT222(CAA14FCCF874)	3.74	13105	2022-11-28 15:43:06.014	0.027	-0.003	1.012	0.061	0.488	0.793	2.142	-2.999	98.284	0	0	0	0	0	0	0
WT222(CAA14FCCF874)	3.74	13105	2022-11-28 15:43:06.014	0.027	-0.003	1.012	0.061	0.488	0.793	2.137	-2.994	98.333	0	0	0	0	0	0	0
WT222(CAA14FCCF874)	3.74	13105	2022-11-28 15:43:06.014	0.027	-0.003	1.012	0.061	0.488	0.793	2.137	-2.994	98.383	0	0	0	0	0	0	0
WT222(CAA14FCCF874)	3.74	13105	2022-11-28 15:43:06.014	0.122	0.058	1.001	-2.319	-0.488	-1.282	2.126	-2.999	98.421	0	0	0	0	0	0	0
WT222(CAA14FCCF874)	3.74	13105	2022-11-28 15:43:06.014	0.122	0.058	1.001	-2.319	-0.488	-1.282	2.109	-3.005	98.465	0	0	0	0	0	0	0
WT222(CAA14FCCF874)	3.74	13105	2022-11-28 15:43:06.014	0.122	0.058	1.001	-2.319	-0.488	-1.282	2.098	-3.01	98.503	0	0	0	0	0	0	0
WT222(CAA14FCCF874)	3.74	13105	2022-11-28 15:43:06.108	0.122	0.058	1.001	-2.319	-0.488	-1.282	2.087	-3.016	98.542	0	0	0	0	0	0	0
WT222(CAA14FCCF874)	3.74	13105	2022-11-28 15:43:06.108	0.029	0.034	0.989	-1.526	-0.061	0.122	2.082	-3.021	98.586	0	0	0	0	0	0	0
WT222(CAA14FCCF874)	3.74	13105	2022-11-28 15:43:06.108	0.029	0.034	0.989	-1.526	-0.061	0.122	2.071	-3.021	98.635	0	0	0	0	0	0	0
WT222(CAA14FCCF874)	3.74	13105	2022-11-28 15:43:06.108	0.029	0.034	0.989	-1.526	-0.061	0.122	2.065	-3.027	98.685	0	0	0	0	0	0	0
WT222(CAA14FCCF874)	3.74	13105	2022-11-28 15:43:06.108	0.029	0.034	0.989	-1.526	-0.061	0.122	2.054	-3.027	98.729	0	0	0	0	0	0	0
WT222(CAA14FCCF874)	3.74	13105	2022-11-28 15:43:06.108	0.073	0.066	0.952	-2.258	1.16	1.465	2.043	-3.027	98.784	0	0	0	0	0	0	0
WT222(CAA14FCCF874)	3.74	13105	2022-11-28 15:43:06.108	0.073	0.066	0.952	-2.258	1.16	1.465	2.032	-3.021	98.839	0	0	0	0	0	0	0
WT222(CAA14FCCF874)	3.74	13105	2022-11-28 15:43:06.108	0.073	0.066	0.952	-2.258	1.16	1.465	2.021	-3.016	98.893	0	0	0	0	0	0	0
WT222(CAA14FCCF874)	3.74	13105	2022-11-28 15:43:06.108	0.073	0.066	0.952	-2.258	1.16	1.465	2.01	-3.016	98.948	0	0	0	0	0	0	0
WT222(CAA14FCCF874)	3.74	13105	2022-11-28 15:43:06.108	0.039	-0.005	0.989	-5.676	0.732	2.258	1.983	-3.016	99.003	0	0	0	0	0	0	0
WT222(CAA14FCCF874)	3.74	13105	2022-11-28 15:43:06.108	0.039	-0.005	0.989	-5.676	0.732	2.258	1.95	-3.01	99.064	0	0	0	0	0	0	0
WT222(CAA14FCCF874)	3.74	13105	2022-11-28 15:43:06.108	0.039	-0.005	0.989	-5.676	0.732	2.258	1.923	-3.01	99.124	0	0	0	0	0	0	0
WT222(CAA14FCCF874)	3.74	13105	2022-11-28 15:43:06.108	0.039	-0.005	0.989	-5.676	0.732	2.258	1.895	-3.01	99.185	0	0	0	0	0	0	0
WT222(CAA14FCCF874)	3.74	13105	2022-11-28 15:43:06.108	0.023	0.056	1.006	-0.549	-0.916	-4.456	1.89	-3.016	99.207	0	0	0	0	0	0	0
WT222(CAA14FCCF874)	3.74	13105	2022-11-28 15:43:06.108	0.023	0.056	1.006	-0.549	-0.916	-4.456	1.89	-3.021	99.234	0	0	0	0	0	0	0
WT222(CAA14FCCF874)	3.74	13105	2022-11-28 15:43:06.108	0.023	0.056	1.006	-0.549	-0.916	-4.456	1.89	-3.021	99.261	0	0	0	0	0	0	0
WT222(CAA14FCCF874)	3.74	13105	2022-11-28 15:43:06.139	0.023	0.056	1.006	-0.549	-0.916	-4.456	1.89	-3.027	99.289	0	0	0	0	0	0	0
WT222(CAA14FCCF874)	3.74	13105	2022-11-28 15:43:06.139	0.022	0.074	0.988	-5.066	-0.366	-0.854	1.862	-3.027	99.333	0	0	0	0	0	0	0
WT222(CAA14FCCF874)	3.74	13105	2022-11-28 15:43:06.139	0.022	0.074	0.988	-5.066	-0.366	-0.854	1.84	-3.032	99.377	0	0	0	0	0	0	0
WT222(CAA14FCCF874)	3.74	13105	2022-11-28 15:43:06.139	0.022	0.074	0.988	-5.066	-0.366	-0.854	1.818	-3.032	99.421	0	0	0	0	0	0	0
WT222(CAA14FCCF874)	3.74	13105	2022-11-28 15:43:06.139	0.022	0.074	0.988	-5.066	-0.366	-0.854	1.791	-3.032	99.465	0	0	0	0	0	0	0
WT222(CAA14FCCF874)	3.74	13105	2022-11-28 15:43:06.139	0.146	0.018	0.991	-13.672	0.366	-2.747	1.725	-3.027	99.498	0	0	0	0	0	0	0
WT222(CAA14FCCF874)	3.74	13105	2022-11-28 15:43:06.139	0.146	0.018	0.991	-13.672	0.366	-2.747	1.659	-3.027	99.536	0	0	0	0	0	0	0
WT222(CAA14FCCF874)	3.74	13105	2022-11-28 15:43:06.139	0.146	0.018	0.991	-13.672	0.366	-2.747	1.593	-3.027	99.569	0	0	0	0	0	0	0
WT222(CAA14FCCF874)	3.74	13105	2022-11-28 15:43:06.202	0.146	0.018	0.991	-13.672	0.366	-2.747	1.533	-3.027	99.608	0	0	0	0	0	0	0
WT222(CAA14FCCF874)	3.74	13105	2022-11-28 15:43:06.202	0.032	-0.118	0.991	-0.671	1.587	9.949	1.527	-3.021	99.706	0	0	0	0	0	0	0
WT222(CAA14FCCF874)	3.74	13105	2022-11-28 15:43:06.202	0.032	-0.118	0.991	-0.671	1.587	9.949	1.516	-3.016	99.805	0	0	0	0	0	0	0
WT222(CAA14FCCF874)	3.74	13105	2022-11-28 15:43:06.202	0.032	-0.118	0.991	-0.671	1.587	9.949	1.511	-3.01	99.91	0	0	0	0	0	0	0
WT222(CAA14FCCF874)	3.74	13105	2022-11-28 15:43:06.202	0.032	-0.118	0.991	-0.671	1.587	9.949	1.505	-3.01	100.009	0	0	0	0	0	0	0
WT222(CAA14FCCF874)	3.74	13105	2022-11-28 15:43:06.202	0.133	0.195	0.996	0.671	-3.967	-12.146	1.511	-3.027	100.003	0	0	0	0	0	0	0
WT222(CAA14FCCF874)	3.74	13105	2022-11-28 15:43:06.202	0.133	0.195	0.996	0.671	-3.967	-12.146	1.516	-3.049	99.992	0	0	0	0	0	0	0
WT222(CAA14FCCF874)	3.74	13105	2022-11-28 15:43:06.202	0.133	0.195	0.996	0.671	-3.967	-12.146	1.522	-3.071	99.981	0	0	0	0	0	0	0
WT222(CAA14FCCF874)	3.74	13105	2022-11-28 15:43:06.280	0.133	0.195	0.996	0.671	-3.967	-12.146	1.533	-3.093	99.965	0	0	0	0	0	0	0
WT222(CAA14FCCF874)	3.74	13105	2022-11-28 15:43:06.280	0.093	-0.219	1.031	-2.014	1.892	7.019	1.522	-3.087	100.052	0	0	0	0	0	0	0
WT222(CAA14FCCF874)	3.74	13105	2022-11-28 15:43:06.280	0.093	-0.219	1.031	-2.014	1.892	7.019	1.511	-3.082	100.14	0	0	0	0	0	0	0
WT222(CAA14FCCF874)	3.74	13105	2022-11-28 15:43:06.280	0.093	-0.219	1.031	-2.014	1.892	7.019	1.494	-3.076	100.228	0	0	0	0	0	0	0
WT222(CAA14FCCF874)	3.74	13105	2022-11-28 15:43:06.280	0.093	-0.219	1.031	-2.014	1.892	7.019	1.478	-3.076	100.322	0	0	0	0	0	0	0
WT222(CAA14FCCF874)	3.74	13105	2022-11-28 15:43:06.280	0.074	0.197	0.979	2.686	-2.625	-4.883	1.489	-3.093	100.349	0	0	0	0	0	0	0
WT222(CAA14FCCF874)	3.74	13105	2022-11-28 15:43:06.280	0.074	0.197	0.979	2.686	-2.625	-4.883	1.505	-3.109	100.377	0	0	0	0	0	0	0
WT222(CAA14FCCF874)	3.74	13105	2022-11-28 15:43:06.280	0.074	0.197	0.979	2.686	-2.625	-4.883	1.516	-3.126	100.404	0	0	0	0	0	0	0
WT222(CAA14FCCF874)	3.74	13105	2022-11-28 15:43:06.311	0.074	0.197	0.979	2.686	-2.625	-4.883	1.533	-3.142	100.432	0	0	0	0	0	0	0
WT222(CAA14FCCF874)	3.74	13105	2022-11-28 15:43:06.327	0.044	-0.06	1.001	-1.221	1.282	-0.671	1.527	-3.137	100.475	0	0	0	0	0	0	0
WT222(CAA14FCCF874)	3.74	13105	2022-11-28 15:43:06.327	0.044	-0.06	1.001	-1.221	1.282	-0.671	1.522	-3.131	100.525	0	0	0	0	0	0	0
WT222(CAA14FCCF874)	3.74	13105	2022-11-28 15:43:06.327	0.044	-0.06	1.001	-1.221	1.282	-0.671	1.516	-3.131	100.574	0	0	0	0	0	0	0
WT222(CAA14FCCF874)	3.74	13105	2022-11-28 15:43:06.327	0.044	-0.06	1.001	-1.221	1.282	-0.671	1.511	-3.126	100.624	0	0	0	0	0	0	0
WT222(CAA14FCCF874)	3.74	13105	2022-11-28 15:43:06.327	0.056	-0.006	0.999	0.977	0.916	3.54	1.511	-3.126	100.695	0	0	0	0	0	0	0
WT222(CAA14FCCF874)	3.74	13105	2022-11-28 15:43:06.327	0.056	-0.006	0.999	0.977	0.916	3.54	1.516	-3.126	100.767	0	0	0	0	0	0	0
WT222(CAA14FCCF874)	3.74	13105	2022-11-28 15:43:06.327	0.056	-0.006	0.999	0.977	0.916	3.54	1.516	-3.126	100.838	0	0	0	0	0	0	0
WT222(CAA14FCCF874)	3.74	13105	2022-11-28 15:43:06.327	0.056	-0.006	0.999	0.977	0.916	3.54	1.516	-3.12	100.909	0	0	0	0	0	0	0
WT222(CAA14FCCF874)	3.74	13105	2022-11-28 15:43:06.327	0.072	0.144	0.99	0.732	-0.366	-2.625	1.522	-3.126	100.953	0	0	0	0	0	0	0
WT222(CAA14FCCF874)	3.74	13105	2022-11-28 15:43:06.327	0.072	0.144	0.99	0.732	-0.366	-2.625	1.527	-3.131	100.992	0	0	0	0	0	0	0
WT222(CAA14FCCF874)	3.74	13105	2022-11-28 15:43:06.327	0.072	0.144	0.99	0.732	-0.366	-2.625	1.527	-3.131	101.03	0	0	0	0	0	0	0
WT222(CAA14FCCF874)	3.74	13105	2022-11-28 15:43:06.327	0.072	0.144	0.99	0.732	-0.366	-2.625	1.538	-3.137	101.069	0	0	0	0	0	0	0
WT222(CAA14FCCF874)	3.74	13105	2022-11-28 15:43:06.327	0.073	0.059	0.979	-1.587	-1.404	-4.15	1.533	-3.148	101.096	0	0	0	0	0	0	0
WT222(CAA14FCCF874)	3.74	13105	2022-11-28 15:43:06.327	0.073	0.059	0.979	-1.587	-1.404	-4.15	1.527	-3.153	101.129	0	0	0	0	0	0	0
WT222(CAA14FCCF874)	3.74	13105	2022-11-28 15:43:06.327	0.073	0.059	0.979	-1.587	-1.404	-4.15	1.522	-3.164	101.157	0	0	0	0	0	0	0
WT222(CAA14FCCF874)	3.74	13105	2022-11-28 15:43:06.342	0.073	0.059	0.979	-1.587	-1.404	-4.15	1.516	-3.17	101.19	0	0	0	0	0	0	0
WT222(CAA14FCCF874)	3.74	13105	2022-11-28 15:43:06.342	-0.044	-0.046	1.001	0	3.845	6.958	1.516	-3.153	101.277	0	0	0	0	0	0	0
WT222(CAA14FCCF874)	3.74	13105	2022-11-28 15:43:06.342	-0.044	-0.046	1.001	0	3.845	6.958	1.516	-3.137	101.365	0	0	0	0	0	0	0
WT222(CAA14FCCF874)	3.74	13105	2022-11-28 15:43:06.342	-0.044	-0.046	1.001	0	3.845	6.958	1.516	-3.12	101.453	0	0	0	0	0	0	0
WT222(CAA14FCCF874)	3.74	13105	2022-11-28 15:43:06.342	-0.016	-0.031	1.004	-0.305	0.732	1.099	1.516	-3.115	101.508	0	0	0	0	0	0	0
WT222(CAA14FCCF874)	3.74	13105	2022-11-28 15:43:06.342	-0.016	-0.031	1.004	-0.305	0.732	1.099	1.511	-3.109	101.569	0	0	0	0	0	0	0
WT222(CAA14FCCF874)	3.74	13105	2022-11-28 15:43:06.342	-0.016	-0.031	1.004	-0.305	0.732	1.099	1.505	-3.104	101.629	0	0	0	0	0	0	0
WT222(CAA14FCCF874)	3.74	13105	2022-11-28 15:43:06.342	-0.016	-0.031	1.004	-0.305	0.732	1.099	1.505	-3.098	101.689	0	0	0	0	0	0	0
WT222(CAA14FCCF874)	3.74	13105	2022-11-28 15:43:06.374	0.083	0.081	0.993	-0.305	-1.282	-3.418	1.5	-3.104	101.728	0	0	0	0	0	0	0
WT222(CAA14FCCF874)	3.74	13105	2022-11-28 15:43:06.374	0.083	0.081	0.993	-0.305	-1.282	-3.418	1.5	-3.109	101.766	0	0	0	0	0	0	0
WT222(CAA14FCCF874)	3.74	13105	2022-11-28 15:43:06.374	0.083	0.081	0.993	-0.305	-1.282	-3.418	1.5	-3.115	101.799	0	0	0	0	0	0	0
WT222(CAA14FCCF874)	3.74	13105	2022-11-28 15:43:06.374	0.083	0.081	0.993	-0.305	-1.282	-3.418	1.5	-3.115	101.838	0	0	0	0	0	0	0
WT222(CAA14FCCF874)	3.74	13105	2022-11-28 15:43:06.374	0.122	-0.031	0.994	-0.122	1.221	4.089	1.5	-3.109	101.909	0	0	0	0	0	0	0
WT222(CAA14FCCF874)	3.74	13105	2022-11-28 15:43:06.374	0.122	-0.031	0.994	-0.122	1.221	4.089	1.494	-3.104	101.986	0	0	0	0	0	0	0
WT222(CAA14FCCF874)	3.74	13105	2022-11-28 15:43:06.374	0.122	-0.031	0.994	-0.122	1.221	4.089	1.494	-3.104	102.057	0	0	0	0	0	0	0
WT222(CAA14FCCF874)	3.74	13105	2022-11-28 15:43:06.374	0.122	-0.031	0.994	-0.122	1.221	4.089	1.489	-3.098	102.134	0	0	0	0	0	0	0
WT222(CAA14FCCF874)	3.74	13105	2022-11-28 15:43:06.436	0.024	0.138	0.989	0.488	-1.526	-3.967	1.494	-3.104	102.167	0	0	0	0	0	0	0
WT222(CAA14FCCF874)	3.74	13105	2022-11-28 15:43:06.436	0.024	0.138	0.989	0.488	-1.526	-3.967	1.5	-3.115	102.2	0	0	0	0	0	0	0
WT222(CAA14FCCF874)	3.74	13105	2022-11-28 15:43:06.436	0.024	0.138	0.989	0.488	-1.526	-3.967	1.505	-3.12	102.228	0	0	0	0	0	0	0
WT222(CAA14FCCF874)	3.74	13105	2022-11-28 15:43:06.436	0.024	0.138	0.989	0.488	-1.526	-3.967	1.511	-3.126	102.261	0	0	0	0	0	0	0
WT222(CAA14FCCF874)	3.74	13105	2022-11-28 15:43:06.436	0.07	-0.07	1.003	-0.305	0.916	1.831	1.505	-3.126	102.321	0	0	0	0	0	0	0
WT222(CAA14FCCF874)	3.74	13105	2022-11-28 15:43:06.436	0.07	-0.07	1.003	-0.305	0.916	1.831	1.505	-3.12	102.387	0	0	0	0	0	0	0
WT222(CAA14FCCF874)	3.74	13105	2022-11-28 15:43:06.436	0.07	-0.07	1.003	-0.305	0.916	1.831	1.505	-3.115	102.448	0	0	0	0	0	0	0
WT222(CAA14FCCF874)	3.74	13105	2022-11-28 15:43:06.436	0.07	-0.07	1.003	-0.305	0.916	1.831	1.5	-3.109	102.508	0	0	0	0	0	0	0
WT222(CAA14FCCF874)	3.74	13105	2022-11-28 15:43:06.467	0.051	0.054	0.993	-0.61	0.183	-0.977	1.5	-3.109	102.557	0	0	0	0	0	0	0
WT222(CAA14FCCF874)	3.74	13105	2022-11-28 15:43:06.467	0.051	0.054	0.993	-0.61	0.183	-0.977	1.494	-3.109	102.607	0	0	0	0	0	0	0
WT222(CAA14FCCF874)	3.74	13105	2022-11-28 15:43:06.467	0.051	0.054	0.993	-0.61	0.183	-0.977	1.489	-3.109	102.656	0	0	0	0	0	0	0
WT222(CAA14FCCF874)	3.74	13105	2022-11-28 15:43:06.467	0.051	0.054	0.993	-0.61	0.183	-0.977	1.489	-3.109	102.7	0	0	0	0	0	0	0
WT222(CAA14FCCF874)	3.74	13105	2022-11-28 15:43:06.467	0.016	0.039	0.997	-0.244	-0.183	-1.282	1.489	-3.109	102.75	0	0	0	0	0	0	0

## Sheet: 100cm
设备名称	电压	版本	片上时间	加速度X(g)	加速度Y(g)	加速度Z(g)	角速度X(°/s)	角速度Y(°/s)	角速度Z(°/s)	角度X(°)	角度Y(°)	角度Z(°)	磁场X	磁场Y	磁场Z	四元数0	四元数1	四元数2	四元数3	状态
WT222(CAA14FCCF874)	3.73	13105	2022-11-28 15:32:45.165	0	-0.04	0.982	-1.038	0.122	1.587	-0.923	0.472	105.167	0	0	0	0	0	0	0
WT222(CAA14FCCF874)	3.73	13105	2022-11-28 15:32:45.165	0	-0.04	0.982	-1.038	0.122	1.587	-0.934	0.472	105.145	0	0	0	0	0	0	0
WT222(CAA14FCCF874)	3.73	13105	2022-11-28 15:32:45.165	0	-0.04	0.982	-1.038	0.122	1.587	-0.939	0.478	105.123	0	0	0	0	0	0	0
WT222(CAA14FCCF874)	3.73	13105	2022-11-28 15:32:45.165	0	-0.04	0.982	-1.038	0.122	1.587	-0.945	0.478	105.101	0	0	0	0	0	0	0
WT222(CAA14FCCF874)	3.73	13105	2022-11-28 15:32:45.165	-0.011	0.013	1.007	-0.305	0	-0.244	-0.95	0.483	105.068	0	0	0	0	0	0	0
WT222(CAA14FCCF874)	3.73	13105	2022-11-28 15:32:45.165	-0.011	0.013	1.007	-0.305	0	-0.244	-0.95	0.483	105.04	0	0	0	0	0	0	0
WT222(CAA14FCCF874)	3.73	13105	2022-11-28 15:32:45.165	-0.011	0.013	1.007	-0.305	0	-0.244	-0.95	0.483	105.007	0	0	0	0	0	0	0
WT222(CAA14FCCF874)	3.73	13105	2022-11-28 15:32:45.165	-0.011	0.013	1.007	-0.305	0	-0.244	-0.956	0.489	104.98	0	0	0	0	0	0	0
WT222(CAA14FCCF874)	3.73	13105	2022-11-28 15:32:45.196	0.055	-0.018	1	1.099	-0.549	0.305	-0.95	0.483	104.952	0	0	0	0	0	0	0
WT222(CAA14FCCF874)	3.73	13105	2022-11-28 15:32:45.196	0.055	-0.018	1	1.099	-0.549	0.305	-0.945	0.483	104.925	0	0	0	0	0	0	0
WT222(CAA14FCCF874)	3.73	13105	2022-11-28 15:32:45.196	0.055	-0.018	1	1.099	-0.549	0.305	-0.939	0.483	104.897	0	0	0	0	0	0	0
WT222(CAA14FCCF874)	3.73	13105	2022-11-28 15:32:45.196	0.055	-0.018	1	1.099	-0.549	0.305	-0.934	0.478	104.87	0	0	0	0	0	0	0
WT222(CAA14FCCF874)	3.73	13105	2022-11-28 15:32:45.196	-0.026	-0.048	0.991	-1.831	0.793	-0.488	-0.945	0.483	104.837	0	0	0	0	0	0	0
WT222(CAA14FCCF874)	3.73	13105	2022-11-28 15:32:45.196	-0.026	-0.048	0.991	-1.831	0.793	-0.488	-0.956	0.483	104.804	0	0	0	0	0	0	0
WT222(CAA14FCCF874)	3.73	13105	2022-11-28 15:32:45.196	-0.026	-0.048	0.991	-1.831	0.793	-0.488	-0.967	0.489	104.777	0	0	0	0	0	0	0
WT222(CAA14FCCF874)	3.73	13105	2022-11-28 15:32:45.196	-0.013	0.098	1.072	0.305	-0.183	-2.563	-0.961	0.489	104.738	0	0	0	0	0	0	0
WT222(CAA14FCCF874)	3.73	13105	2022-11-28 15:32:45.227	-0.013	0.098	1.072	0.305	-0.183	-2.563	-0.961	0.489	104.694	0	0	0	0	0	0	0
WT222(CAA14FCCF874)	3.73	13105	2022-11-28 15:32:45.227	-0.013	0.098	1.072	0.305	-0.183	-2.563	-0.956	0.483	104.65	0	0	0	0	0	0	0
WT222(CAA14FCCF874)	3.73	13105	2022-11-28 15:32:45.227	-0.013	0.098	1.072	0.305	-0.183	-2.563	-0.956	0.483	104.606	0	0	0	0	0	0	0
WT222(CAA14FCCF874)	3.73	13105	2022-11-28 15:32:45.227	-0.006	-0.092	0.992	-4.211	-0.244	-0.244	-0.972	0.483	104.579	0	0	0	0	0	0	0
WT222(CAA14FCCF874)	3.73	13105	2022-11-28 15:32:45.227	-0.006	-0.092	0.992	-4.211	-0.244	-0.244	-0.994	0.483	104.551	0	0	0	0	0	0	0
WT222(CAA14FCCF874)	3.73	13105	2022-11-28 15:32:45.227	-0.006	-0.092	0.992	-4.211	-0.244	-0.244	-1.011	0.478	104.524	0	0	0	0	0	0	0
WT222(CAA14FCCF874)	3.73	13105	2022-11-28 15:32:45.227	-0.006	-0.092	0.992	-4.211	-0.244	-0.244	-1.033	0.478	104.496	0	0	0	0	0	0	0
WT222(CAA14FCCF874)	3.73	13105	2022-11-28 15:32:45.227	0.022	-0.07	1.193	-5.127	-7.874	5.615	-1.06	0.439	104.496	0	0	0	0	0	0	0
WT222(CAA14FCCF874)	3.73	13105	2022-11-28 15:32:45.259	0.022	-0.07	1.193	-5.127	-7.874	5.615	-1.088	0.401	104.502	0	0	0	0	0	0	0
WT222(CAA14FCCF874)	3.73	13105	2022-11-28 15:32:45.259	0.022	-0.07	1.193	-5.127	-7.874	5.615	-1.11	0.363	104.507	0	0	0	0	0	0	0
WT222(CAA14FCCF874)	3.73	13105	2022-11-28 15:32:45.259	0.022	-0.07	1.193	-5.127	-7.874	5.615	-1.137	0.324	104.513	0	0	0	0	0	0	0
WT222(CAA14FCCF874)	3.73	13105	2022-11-28 15:32:45.259	-0.054	0.175	0.832	5.615	-0.244	-5.493	-1.11	0.319	104.464	0	0	0	0	0	0	0
WT222(CAA14FCCF874)	3.73	13105	2022-11-28 15:32:45.259	-0.054	0.175	0.832	5.615	-0.244	-5.493	-1.082	0.319	104.409	0	0	0	0	0	0	0
WT222(CAA14FCCF874)	3.73	13105	2022-11-28 15:32:45.259	-0.054	0.175	0.832	5.615	-0.244	-5.493	-1.049	0.319	104.354	0	0	0	0	0	0	0
WT222(CAA14FCCF874)	3.73	13105	2022-11-28 15:32:45.259	-0.054	0.175	0.832	5.615	-0.244	-5.493	-1.016	0.319	104.299	0	0	0	0	0	0	0
WT222(CAA14FCCF874)	3.73	13105	2022-11-28 15:32:45.259	-0.037	-0.084	1.055	-2.808	3.235	6.592	-1.027	0.335	104.304	0	0	0	0	0	0	0
WT222(CAA14FCCF874)	3.73	13105	2022-11-28 15:32:45.290	-0.037	-0.084	1.055	-2.808	3.235	6.592	-1.038	0.352	104.31	0	0	0	0	0	0	0
WT222(CAA14FCCF874)	3.73	13105	2022-11-28 15:32:45.290	-0.037	-0.084	1.055	-2.808	3.235	6.592	-1.049	0.368	104.315	0	0	0	0	0	0	0
WT222(CAA14FCCF874)	3.73	13105	2022-11-28 15:32:45.290	-0.037	-0.084	1.055	-2.808	3.235	6.592	-1.06	0.39	104.326	0	0	0	0	0	0	0
WT222(CAA14FCCF874)	3.73	13105	2022-11-28 15:32:45.290	0.006	-0.008	1.032	3.418	-0.977	8.362	-1.038	0.385	104.343	0	0	0	0	0	0	0
WT222(CAA14FCCF874)	3.73	13105	2022-11-28 15:32:45.290	0.006	-0.008	1.032	3.418	-0.977	8.362	-1.022	0.385	104.359	0	0	0	0	0	0	0
WT222(CAA14FCCF874)	3.73	13105	2022-11-28 15:32:45.290	0.006	-0.008	1.032	3.418	-0.977	8.362	-1	0.379	104.381	0	0	0	0	0	0	0
WT222(CAA14FCCF874)	3.73	13105	2022-11-28 15:32:45.290	0.006	-0.008	1.032	3.418	-0.977	8.362	-0.983	0.374	104.398	0	0	0	0	0	0	0
WT222(CAA14FCCF874)	3.73	13105	2022-11-28 15:32:45.290	-0.025	-0.089	0.981	0.671	-0.244	2.991	-0.978	0.374	104.392	0	0	0	0	0	0	0
WT222(CAA14FCCF874)	3.73	13105	2022-11-28 15:32:45.383	-0.025	-0.089	0.981	0.671	-0.244	2.991	-0.972	0.379	104.387	0	0	0	0	0	0	0
WT222(CAA14FCCF874)	3.73	13105	2022-11-28 15:32:45.383	-0.025	-0.089	0.981	0.671	-0.244	2.991	-0.972	0.379	104.381	0	0	0	0	0	0	0
WT222(CAA14FCCF874)	3.73	13105	2022-11-28 15:32:45.383	-0.025	-0.089	0.981	0.671	-0.244	2.991	-0.967	0.379	104.376	0	0	0	0	0	0	0
WT222(CAA14FCCF874)	3.73	13105	2022-11-28 15:32:45.383	0.007	0.002	0.993	7.141	-3.052	4.761	-0.934	0.363	104.381	0	0	0	0	0	0	0
WT222(CAA14FCCF874)	3.73	13105	2022-11-28 15:32:45.383	0.007	0.002	0.993	7.141	-3.052	4.761	-0.895	0.352	104.387	0	0	0	0	0	0	0
WT222(CAA14FCCF874)	3.73	13105	2022-11-28 15:32:45.383	0.007	0.002	0.993	7.141	-3.052	4.761	-0.862	0.335	104.392	0	0	0	0	0	0	0
WT222(CAA14FCCF874)	3.73	13105	2022-11-28 15:32:45.383	0.007	0.002	0.993	7.141	-3.052	4.761	-0.824	0.324	104.392	0	0	0	0	0	0	0
WT222(CAA14FCCF874)	3.73	13105	2022-11-28 15:32:45.383	-0.005	-0.183	1.004	0.122	-0.488	-0.793	-0.829	0.319	104.376	0	0	0	0	0	0	0
WT222(CAA14FCCF874)	3.73	13105	2022-11-28 15:32:45.415	-0.005	-0.183	1.004	0.122	-0.488	-0.793	-0.829	0.319	104.354	0	0	0	0	0	0	0
WT222(CAA14FCCF874)	3.73	13105	2022-11-28 15:32:45.415	-0.005	-0.183	1.004	0.122	-0.488	-0.793	-0.835	0.319	104.337	0	0	0	0	0	0	0
WT222(CAA14FCCF874)	3.73	13105	2022-11-28 15:32:45.415	-0.005	-0.183	1.004	0.122	-0.488	-0.793	-0.84	0.319	104.321	0	0	0	0	0	0	0
WT222(CAA14FCCF874)	3.73	13105	2022-11-28 15:32:45.415	0.013	0.577	1.039	-6.287	5.798	-16.235	-0.873	0.346	104.222	0	0	0	0	0	0	0
WT222(CAA14FCCF874)	3.73	13105	2022-11-28 15:32:45.415	0.013	0.577	1.039	-6.287	5.798	-16.235	-0.901	0.374	104.117	0	0	0	0	0	0	0
WT222(CAA14FCCF874)	3.73	13105	2022-11-28 15:32:45.415	0.013	0.577	1.039	-6.287	5.798	-16.235	-0.923	0.401	104.008	0	0	0	0	0	0	0
WT222(CAA14FCCF874)	3.73	13105	2022-11-28 15:32:45.415	0.013	0.577	1.039	-6.287	5.798	-16.235	-0.939	0.423	103.898	0	0	0	0	0	0	0
WT222(CAA14FCCF874)	3.73	13105	2022-11-28 15:32:45.415	0.001	-0.268	1.013	-2.869	0.183	-2.014	-0.945	0.423	103.859	0	0	0	0	0	0	0
WT222(CAA14FCCF874)	3.73	13105	2022-11-28 15:32:45.446	0.001	-0.268	1.013	-2.869	0.183	-2.014	-0.95	0.423	103.826	0	0	0	0	0	0	0
WT222(CAA14FCCF874)	3.73	13105	2022-11-28 15:32:45.446	0.001	-0.268	1.013	-2.869	0.183	-2.014	-0.956	0.423	103.793	0	0	0	0	0	0	0
WT222(CAA14FCCF874)	3.73	13105	2022-11-28 15:32:45.446	0.001	-0.268	1.013	-2.869	0.183	-2.014	-0.967	0.423	103.766	0	0	0	0	0	0	0
WT222(CAA14FCCF874)	3.73	13105	2022-11-28 15:32:45.446	-0.036	-0.012	1.012	0.366	-0.549	2.197	-0.961	0.423	103.755	0	0	0	0	0	0	0
WT222(CAA14FCCF874)	3.73	13105	2022-11-28 15:32:45.446	-0.036	-0.012	1.012	0.366	-0.549	2.197	-0.956	0.417	103.749	0	0	0	0	0	0	0
WT222(CAA14FCCF874)	3.73	13105	2022-11-28 15:32:45.446	-0.036	-0.012	1.012	0.366	-0.549	2.197	-0.95	0.417	103.744	0	0	0	0	0	0	0
WT222(CAA14FCCF874)	3.73	13105	2022-11-28 15:32:45.446	-0.036	-0.012	1.012	0.366	-0.549	2.197	-0.945	0.412	103.738	0	0	0	0	0	0	0
WT222(CAA14FCCF874)	3.73	13105	2022-11-28 15:32:45.446	0.002	0.034	0.984	0.916	-0.427	-3.967	-0.939	0.412	103.7	0	0	0	0	0	0	0
WT222(CAA14FCCF874)	3.73	13105	2022-11-28 15:32:45.462	0.002	0.034	0.984	0.916	-0.427	-3.967	-0.928	0.406	103.667	0	0	0	0	0	0	0
WT222(CAA14FCCF874)	3.73	13105	2022-11-28 15:32:45.462	0.002	0.034	0.984	0.916	-0.427	-3.967	-0.923	0.406	103.629	0	0	0	0	0	0	0
WT222(CAA14FCCF874)	3.73	13105	2022-11-28 15:32:45.462	0.002	0.034	0.984	0.916	-0.427	-3.967	-0.912	0.401	103.596	0	0	0	0	0	0	0
WT222(CAA14FCCF874)	3.73	13105	2022-11-28 15:32:45.462	-0.044	-0.08	1.003	0.427	0.549	4.333	-0.906	0.406	103.601	0	0	0	0	0	0	0
WT222(CAA14FCCF874)	3.73	13105	2022-11-28 15:32:45.462	-0.044	-0.08	1.003	0.427	0.549	4.333	-0.901	0.412	103.607	0	0	0	0	0	0	0
WT222(CAA14FCCF874)	3.73	13105	2022-11-28 15:32:45.462	-0.044	-0.08	1.003	0.427	0.549	4.333	-0.895	0.412	103.618	0	0	0	0	0	0	0
WT222(CAA14FCCF874)	3.73	13105	2022-11-28 15:32:45.462	-0.044	-0.08	1.003	0.427	0.549	4.333	-0.895	0.417	103.629	0	0	0	0	0	0	0
WT222(CAA14FCCF874)	3.73	13105	2022-11-28 15:32:45.462	-0.008	0.018	1.016	0.793	0.854	-3.296	-0.89	0.423	103.601	0	0	0	0	0	0	0
WT222(CAA14FCCF874)	3.73	13105	2022-11-28 15:32:45.493	-0.008	0.018	1.016	0.793	0.854	-3.296	-0.884	0.428	103.568	0	0	0	0	0	0	0
WT222(CAA14FCCF874)	3.73	13105	2022-11-28 15:32:45.493	-0.008	0.018	1.016	0.793	0.854	-3.296	-0.879	0.434	103.541	0	0	0	0	0	0	0
WT222(CAA14FCCF874)	3.73	13105	2022-11-28 15:32:45.493	-0.008	0.018	1.016	0.793	0.854	-3.296	-0.873	0.439	103.513	0	0	0	0	0	0	0
WT222(CAA14FCCF874)	3.73	13105	2022-11-28 15:32:45.493	-0.003	-0.117	1.012	1.953	-0.488	1.77	-0.862	0.439	103.513	0	0	0	0	0	0	0
WT222(CAA14FCCF874)	3.73	13105	2022-11-28 15:32:45.493	-0.003	-0.117	1.012	1.953	-0.488	1.77	-0.851	0.434	103.513	0	0	0	0	0	0	0
WT222(CAA14FCCF874)	3.73	13105	2022-11-28 15:32:45.493	-0.003	-0.117	1.012	1.953	-0.488	1.77	-0.84	0.434	103.513	0	0	0	0	0	0	0
WT222(CAA14FCCF874)	3.73	13105	2022-11-28 15:32:45.493	-0.003	-0.117	1.012	1.953	-0.488	1.77	-0.835	0.434	103.519	0	0	0	0	0	0	0
WT222(CAA14FCCF874)	3.73	13105	2022-11-28 15:32:45.493	-0.024	-0.011	0.968	1.038	0	2.136	-0.829	0.434	103.524	0	0	0	0	0	0	0
WT222(CAA14FCCF874)	3.73	13105	2022-11-28 15:32:45.524	-0.024	-0.011	0.968	1.038	0	2.136	-0.824	0.434	103.53	0	0	0	0	0	0	0
WT222(CAA14FCCF874)	3.73	13105	2022-11-28 15:32:45.524	-0.024	-0.011	0.968	1.038	0	2.136	-0.824	0.434	103.535	0	0	0	0	0	0	0
WT222(CAA14FCCF874)	3.73	13105	2022-11-28 15:32:45.524	-0.024	-0.011	0.968	1.038	0	2.136	-0.818	0.439	103.541	0	0	0	0	0	0	0
WT222(CAA14FCCF874)	3.73	13105	2022-11-28 15:32:45.524	-0.009	0.016	1.03	1.282	-2.258	-0.793	-0.813	0.428	103.53	0	0	0	0	0	0	0
WT222(CAA14FCCF874)	3.73	13105	2022-11-28 15:32:45.524	-0.009	0.016	1.03	1.282	-2.258	-0.793	-0.807	0.417	103.519	0	0	0	0	0	0	0
WT222(CAA14FCCF874)	3.73	13105	2022-11-28 15:32:45.524	-0.009	0.016	1.03	1.282	-2.258	-0.793	-0.802	0.406	103.513	0	0	0	0	0	0	0
WT222(CAA14FCCF874)	3.73	13105	2022-11-28 15:32:45.524	0.032	0.01	0.984	-1.77	-0.793	2.747	-0.807	0.401	103.519	0	0	0	0	0	0	0
WT222(CAA14FCCF874)	3.73	13105	2022-11-28 15:32:45.524	0.032	0.01	0.984	-1.77	-0.793	2.747	-0.818	0.401	103.53	0	0	0	0	0	0	0
WT222(CAA14FCCF874)	3.73	13105	2022-11-28 15:32:45.618	0.032	0.01	0.984	-1.77	-0.793	2.747	-0.829	0.396	103.535	0	0	0	0	0	0	0
WT222(CAA14FCCF874)	3.73	13105	2022-11-28 15:32:45.618	0.032	0.01	0.984	-1.77	-0.793	2.747	-0.835	0.39	103.546	0	0	0	0	0	0	0
WT222(CAA14FCCF874)	3.73	13105	2022-11-28 15:32:45.618	-0.026	-0.012	1.039	1.221	-2.563	17.761	-0.829	0.379	103.629	0	0	0	0	0	0	0
WT222(CAA14FCCF874)	3.73	13105	2022-11-28 15:32:45.618	-0.026	-0.012	1.039	1.221	-2.563	17.761	-0.818	0.368	103.711	0	0	0	0	0	0	0
WT222(CAA14FCCF874)	3.73	13105	2022-11-28 15:32:45.618	-0.026	-0.012	1.039	1.221	-2.563	17.761	-0.813	0.357	103.793	0	0	0	0	0	0	0
WT222(CAA14FCCF874)	3.73	13105	2022-11-28 15:32:45.618	-0.026	-0.012	1.039	1.221	-2.563	17.761	-0.807	0.346	103.881	0	0	0	0	0	0	0
WT222(CAA14FCCF874)	3.73	13105	2022-11-28 15:32:45.618	0.005	-0.031	0.982	-2.441	-8.911	25.757	-0.818	0.302	104.002	0	0	0	0	0	0	0
WT222(CAA14FCCF874)	3.73	13105	2022-11-28 15:32:45.618	0.005	-0.031	0.982	-2.441	-8.911	25.757	-0.829	0.264	104.128	0	0	0	0	0	0	0
WT222(CAA14FCCF874)	3.73	13105	2022-11-28 15:32:45.649	0.005	-0.031	0.982	-2.441	-8.911	25.757	-0.84	0.22	104.255	0	0	0	0	0	0	0
WT222(CAA14FCCF874)	3.73	13105	2022-11-28 15:32:45.649	0.005	-0.031	0.982	-2.441	-8.911	25.757	-0.851	0.176	104.381	0	0	0	0	0	0	0
WT222(CAA14FCCF874)	3.73	13105	2022-11-28 15:32:45.649	0.21	0.972	1.178	5.859	0.427	-29.785	-0.813	0.176	104.222	0	0	0	0	0	0	0
WT222(CAA14FCCF874)	3.73	13105	2022-11-28 15:32:45.649	0.423	1.958	2.384	5.859	0.427	-29.785	-0.764	0.17	104.046	0	0	0	0	0	0	0
WT222(CAA14FCCF874)	3.73	13105	2022-11-28 15:32:45.649	0.85	3.928	4.796	5.859	0.427	-29.785	-0.692	0.154	103.848	0	0	0	0	0	0	0
WT222(CAA14FCCF874)	3.73	13105	2022-11-28 15:32:45.649	1.702	7.87	9.622	5.859	0.427	-29.785	-0.599	0.126	103.629	0	0	0	0	0	0	0
WT222(CAA14FCCF874)	3.73	13105	2022-11-28 15:32:45.649	-0.052	-0.652	0.887	-0.671	3.662	-10.986	-0.544	0.115	103.513	0	0	0	0	0	0	0
WT222(CAA14FCCF874)	3.73	13105	2022-11-28 15:32:45.649	-0.052	-0.652	0.887	-0.671	3.662	-10.986	-0.489	0.11	103.398	0	0	0	0	0	0	0
WT222(CAA14FCCF874)	3.73	13105	2022-11-28 15:32:45.680	-0.052	-0.652	0.887	-0.671	3.662	-10.986	-0.439	0.11	103.288	0	0	0	0	0	0	0
WT222(CAA14FCCF874)	3.73	13105	2022-11-28 15:32:45.680	-0.052	-0.652	0.887	-0.671	3.662	-10.986	-0.396	0.104	103.184	0	0	0	0	0	0	0
WT222(CAA14FCCF874)	3.73	13105	2022-11-28 15:32:45.680	-0.091	0.005	1.032	-1.221	-0.427	3.723	-0.357	0.088	103.151	0	0	0	0	0	0	0
WT222(CAA14FCCF874)	3.73	13105	2022-11-28 15:32:45.680	-0.091	0.005	1.032	-1.221	-0.427	3.723	-0.319	0.066	103.123	0	0	0	0	0	0	0
WT222(CAA14FCCF874)	3.73	13105	2022-11-28 15:32:45.680	-0.091	0.005	1.032	-1.221	-0.427	3.723	-0.28	0.049	103.096	0	0	0	0	0	0	0
WT222(CAA14FCCF874)	3.73	13105	2022-11-28 15:32:45.680	-0.091	0.005	1.032	-1.221	-0.427	3.723	-0.247	0.033	103.074	0	0	0	0	0	0	0
WT222(CAA14FCCF874)	3.73	13105	2022-11-28 15:32:45.680	-0.021	-0.017	1.024	-1.648	-1.099	-2.991	-0.214	0.016	103.013	0	0	0	0	0	0	0
WT222(CAA14FCCF874)	3.73	13105	2022-11-28 15:32:45.680	-0.021	-0.017	1.024	-1.648	-1.099	-2.991	-0.181	0	102.964	0	0	0	0	0	0	0
WT222(CAA14FCCF874)	3.73	13105	2022-11-28 15:32:45.743	-0.021	-0.017	1.024	-1.648	-1.099	-2.991	-0.154	-0.016	102.909	0	0	0	0	0	0	0
WT222(CAA14FCCF874)	3.73	13105	2022-11-28 15:32:45.743	-0.021	-0.017	1.024	-1.648	-1.099	-2.991	-0.126	-0.033	102.859	0	0	0	0	0	0	0
WT222(CAA14FCCF874)	3.73	13105	2022-11-28 15:32:45.743	-0.059	0.029	1.018	1.526	1.038	1.16	-0.082	-0.033	102.827	0	0	0	0	0	0	0
WT222(CAA14FCCF874)	3.73	13105	2022-11-28 15:32:45.743	-0.059	0.029	1.018	1.526	1.038	1.16	-0.044	-0.038	102.799	0	0	0	0	0	0	0
WT222(CAA14FCCF874)	3.73	13105	2022-11-28 15:32:45.743	-0.059	0.029	1.018	1.526	1.038	1.16	0	-0.044	102.777	0	0	0	0	0	0	0
WT222(CAA14FCCF874)	3.73	13105	2022-11-28 15:32:45.743	-0.059	0.029	1.018	1.526	1.038	1.16	0.033	-0.044	102.75	0	0	0	0	0	0	0
WT222(CAA14FCCF874)	3.73	13105	2022-11-28 15:32:45.743	-0.007	-0.003	1.008	-0.244	0.061	1.038	0.06	-0.049	102.728	0	0	0	0	0	0	0
WT222(CAA14FCCF874)	3.73	13105	2022-11-28 15:32:45.743	-0.007	-0.003	1.008	-0.244	0.061	1.038	0.088	-0.055	102.706	0	0	0	0	0	0	0
WT222(CAA14FCCF874)	3.73	13105	2022-11-28 15:32:45.774	-0.007	-0.003	1.008	-0.244	0.061	1.038	0.115	-0.06	102.689	0	0	0	0	0	0	0
WT222(CAA14FCCF874)	3.73	13105	2022-11-28 15:32:45.774	-0.007	-0.003	1.008	-0.244	0.061	1.038	0.143	-0.066	102.667	0	0	0	0	0	0	0
WT222(CAA14FCCF874)	3.73	13105	2022-11-28 15:32:45.774	0.011	0.063	0.985	2.686	-1.221	-0.793	0.181	-0.077	102.64	0	0	0	0	0	0	0
WT222(CAA14FCCF874)	3.73	13105	2022-11-28 15:32:45.774	0.011	0.063	0.985	2.686	-1.221	-0.793	0.22	-0.088	102.618	0	0	0	0	0	0	0
WT222(CAA14FCCF874)	3.73	13105	2022-11-28 15:32:45.774	0.011	0.063	0.985	2.686	-1.221	-0.793	0.258	-0.099	102.59	0	0	0	0	0	0	0
WT222(CAA14FCCF874)	3.73	13105	2022-11-28 15:32:45.774	0.011	0.063	0.985	2.686	-1.221	-0.793	0.291	-0.11	102.568	0	0	0	0	0	0	0
WT222(CAA14FCCF874)	3.73	13105	2022-11-28 15:32:45.774	-0.004	0.05	0.99	0.488	0.488	0.061	0.319	-0.11	102.546	0	0	0	0	0	0	0
WT222(CAA14FCCF874)	3.73	13105	2022-11-28 15:32:45.774	-0.004	0.05	0.99	0.488	0.488	0.061	0.346	-0.115	102.53	0	0	0	0	0	0	0
WT222(CAA14FCCF874)	3.73	13105	2022-11-28 15:32:45.790	-0.004	0.05	0.99	0.488	0.488	0.061	0.368	-0.115	102.513	0	0	0	0	0	0	0
WT222(CAA14FCCF874)	3.73	13105	2022-11-28 15:32:45.790	-0.004	0.05	0.99	0.488	0.488	0.061	0.39	-0.115	102.497	0	0	0	0	0	0	0
WT222(CAA14FCCF874)	3.73	13105	2022-11-28 15:32:45.790	-0.066	-0.032	1.028	0.366	-0.549	2.808	0.412	-0.121	102.497	0	0	0	0	0	0	0
WT222(CAA14FCCF874)	3.73	13105	2022-11-28 15:32:45.790	-0.066	-0.032	1.028	0.366	-0.549	2.808	0.434	-0.126	102.497	0	0	0	0	0	0	0
WT222(CAA14FCCF874)	3.73	13105	2022-11-28 15:32:45.790	-0.066	-0.032	1.028	0.366	-0.549	2.808	0.45	-0.132	102.502	0	0	0	0	0	0	0
WT222(CAA14FCCF874)	3.73	13105	2022-11-28 15:32:45.790	-0.066	-0.032	1.028	0.366	-0.549	2.808	0.472	-0.132	102.508	0	0	0	0	0	0	0
WT222(CAA14FCCF874)	3.73	13105	2022-11-28 15:32:45.790	0.004	-0.047	0.998	-3.174	1.404	-0.671	0.467	-0.126	102.491	0	0	0	0	0	0	0
WT222(CAA14FCCF874)	3.73	13105	2022-11-28 15:32:45.790	0.004	-0.047	0.998	-3.174	1.404	-0.671	0.467	-0.121	102.486	0	0	0	0	0	0	0
WT222(CAA14FCCF874)	3.73	13105	2022-11-28 15:32:45.821	0.004	-0.047	0.998	-3.174	1.404	-0.671	0.467	-0.115	102.475	0	0	0	0	0	0	0
WT222(CAA14FCCF874)	3.73	13105	2022-11-28 15:32:45.821	0.004	-0.047	0.998	-3.174	1.404	-0.671	0.461	-0.104	102.469	0	0	0	0	0	0	0
WT222(CAA14FCCF874)	3.73	13105	2022-11-28 15:32:45.821	-0.036	0.032	0.992	-0.122	0.244	-0.061	0.472	-0.104	102.464	0	0	0	0	0	0	0
WT222(CAA14FCCF874)	3.73	13105	2022-11-28 15:32:45.821	-0.036	0.032	0.992	-0.122	0.244	-0.061	0.483	-0.104	102.458	0	0	0	0	0	0	0
WT222(CAA14FCCF874)	3.73	13105	2022-11-28 15:32:45.821	-0.036	0.032	0.992	-0.122	0.244	-0.061	0.494	-0.104	102.458	0	0	0	0	0	0	0
WT222(CAA14FCCF874)	3.73	13105	2022-11-28 15:32:45.821	-0.036	0.032	0.992	-0.122	0.244	-0.061	0.505	-0.099	102.458	0	0	0	0	0	0	0
WT222(CAA14FCCF874)	3.73	13105	2022-11-28 15:32:45.821	-0.027	0.012	1.033	2.441	0.549	-2.441	0.527	-0.099	102.442	0	0	0	0	0	0	0
WT222(CAA14FCCF874)	3.73	13105	2022-11-28 15:32:45.821	-0.027	0.012	1.033	2.441	0.549	-2.441	0.549	-0.093	102.431	0	0	0	0	0	0	0
WT222(CAA14FCCF874)	3.73	13105	2022-11-28 15:32:45.852	-0.027	0.012	1.033	2.441	0.549	-2.441	0.571	-0.088	102.42	0	0	0	0	0	0	0
WT222(CAA14FCCF874)	3.73	13105	2022-11-28 15:32:45.852	-0.027	0.012	1.033	2.441	0.549	-2.441	0.588	-0.082	102.409	0	0	0	0	0	0	0
WT222(CAA14FCCF874)	3.73	13105	2022-11-28 15:32:45.852	-0.025	-0.015	1.013	-5.737	0.183	3.357	0.571	-0.082	102.431	0	0	0	0	0	0	0
WT222(CAA14FCCF874)	3.73	13105	2022-11-28 15:32:45.852	-0.025	-0.015	1.013	-5.737	0.183	3.357	0.549	-0.077	102.448	0	0	0	0	0	0	0
WT222(CAA14FCCF874)	3.73	13105	2022-11-28 15:32:45.852	-0.025	-0.015	1.013	-5.737	0.183	3.357	0.527	-0.077	102.469	0	0	0	0	0	0	0
WT222(CAA14FCCF874)	3.73	13105	2022-11-28 15:32:45.852	-0.025	-0.015	1.013	-5.737	0.183	3.357	0.505	-0.071	102.491	0	0	0	0	0	0	0
WT222(CAA14FCCF874)	3.73	13105	2022-11-28 15:32:45.852	-0.048	-0.019	0.989	3.235	0.244	4.456	0.527	-0.071	102.519	0	0	0	0	0	0	0
WT222(CAA14FCCF874)	3.73	13105	2022-11-28 15:32:45.852	-0.048	-0.019	0.989	3.235	0.244	4.456	0.549	-0.066	102.546	0	0	0	0	0	0	0
WT222(CAA14FCCF874)	3.73	13105	2022-11-28 15:32:45.915	-0.048	-0.019	0.989	3.235	0.244	4.456	0.566	-0.06	102.579	0	0	0	0	0	0	0
WT222(CAA14FCCF874)	3.73	13105	2022-11-28 15:32:45.915	-0.048	-0.019	0.989	3.235	0.244	4.456	0.588	-0.055	102.607	0	0	0	0	0	0	0
WT222(CAA14FCCF874)	3.73	13105	2022-11-28 15:32:45.915	0.014	0.117	1.008	-2.747	0.061	-2.441	0.582	-0.055	102.601	0	0	0	0	0	0	0
WT222(CAA14FCCF874)	3.73	13105	2022-11-28 15:32:45.915	0.014	0.117	1.008	-2.747	0.061	-2.441	0.571	-0.049	102.596	0	0	0	0	0	0	0
WT222(CAA14FCCF874)	3.73	13105	2022-11-28 15:32:45.915	0.014	0.117	1.008	-2.747	0.061	-2.441	0.566	-0.049	102.59	0	0	0	0	0	0	0
WT222(CAA14FCCF874)	3.73	13105	2022-11-28 15:32:45.915	0.014	0.117	1.008	-2.747	0.061	-2.441	0.555	-0.044	102.585	0	0	0	0	0	0	0
WT222(CAA14FCCF874)	3.73	13105	2022-11-28 15:32:45.915	0.047	-0.067	0.994	-1.038	-0.732	2.075	0.56	-0.049	102.601	0	0	0	0	0	0	0
WT222(CAA14FCCF874)	3.73	13105	2022-11-28 15:32:45.915	0.047	-0.067	0.994	-1.038	-0.732	2.075	0.56	-0.049	102.618	0	0	0	0	0	0	0
WT222(CAA14FCCF874)	3.73	13105	2022-11-28 15:32:45.946	0.047	-0.067	0.994	-1.038	-0.732	2.075	0.555	-0.049	102.64	0	0	0	0	0	0	0
WT222(CAA14FCCF874)	3.73	13105	2022-11-28 15:32:45.946	-0.04	-0.02	1.008	-1.16	-0.671	-2.502	0.555	-0.055	102.634	0	0	0	0	0	0	0
WT222(CAA14FCCF874)	3.73	13105	2022-11-28 15:32:45.946	-0.04	-0.02	1.008	-1.16	-0.671	-2.502	0.549	-0.055	102.634	0	0	0	0	0	0	0
WT222(CAA14FCCF874)	3.73	13105	2022-11-28 15:32:45.946	-0.04	-0.02	1.008	-1.16	-0.671	-2.502	0.549	-0.055	102.634	0	0	0	0	0	0	0
WT222(CAA14FCCF874)	3.73	13105	2022-11-28 15:32:45.946	-0.04	-0.02	1.008	-1.16	-0.671	-2.502	0.544	-0.06	102.629	0	0	0	0	0	0	0
WT222(CAA14FCCF874)	3.73	13105	2022-11-28 15:32:45.946	0	-0.04	0.978	-1.282	-0.244	2.319	0.544	-0.06	102.656	0	0	0	0	0	0	0
WT222(CAA14FCCF874)	3.73	13105	2022-11-28 15:32:45.946	0	-0.04	0.978	-1.282	-0.244	2.319	0.538	-0.055	102.678	0	0	0	0	0	0	0
WT222(CAA14FCCF874)	3.73	13105	2022-11-28 15:32:45.946	0	-0.04	0.978	-1.282	-0.244	2.319	0.533	-0.055	102.706	0	0	0	0	0	0	0
WT222(CAA14FCCF874)	3.73	13105	2022-11-28 15:32:45.977	0	-0.04	0.978	-1.282	-0.244	2.319	0.527	-0.055	102.728	0	0	0	0	0	0	0
WT222(CAA14FCCF874)	3.73	13105	2022-11-28 15:32:45.977	-0.007	-0.016	0.998	4.7	-0.122	-0.244	0.549	-0.055	102.744	0	0	0	0	0	0	0
WT222(CAA14FCCF874)	3.73	13105	2022-11-28 15:32:45.977	-0.007	-0.016	0.998	4.7	-0.122	-0.244	0.571	-0.055	102.755	0	0	0	0	0	0	0
WT222(CAA14FCCF874)	3.73	13105	2022-11-28 15:32:45.977	-0.007	-0.016	0.998	4.7	-0.122	-0.244	0.593	-0.055	102.772	0	0	0	0	0	0	0
WT222(CAA14FCCF874)	3.73	13105	2022-11-28 15:32:45.977	-0.007	-0.016	0.998	4.7	-0.122	-0.244	0.615	-0.055	102.783	0	0	0	0	0	0	0
WT222(CAA14FCCF874)	3.73	13105	2022-11-28 15:32:45.977	0.074	0.164	0.996	3.052	-11.414	10.315	0.632	-0.11	102.849	0	0	0	0	0	0	0
WT222(CAA14FCCF874)	3.73	13105	2022-11-28 15:32:45.977	0.074	0.164	0.996	3.052	-11.414	10.315	0.648	-0.165	102.914	0	0	0	0	0	0	0
WT222(CAA14FCCF874)	3.73	13105	2022-11-28 15:32:45.977	0.074	0.164	0.996	3.052	-11.414	10.315	0.67	-0.225	102.975	0	0	0	0	0	0	0
WT222(CAA14FCCF874)	3.73	13105	2022-11-28 15:32:46.009	0.074	0.164	0.996	3.052	-11.414	10.315	0.687	-0.28	103.035	0	0	0	0	0	0	0
WT222(CAA14FCCF874)	3.73	13105	2022-11-28 15:32:46.009	-0.087	-0.272	0.94	-8.667	4.639	-15.686	0.648	-0.258	102.969	0	0	0	0	0	0	0
WT222(CAA14FCCF874)	3.73	13105	2022-11-28 15:32:46.009	-0.087	-0.272	0.94	-8.667	4.639	-15.686	0.604	-0.231	102.909	0	0	0	0	0	0	0
WT222(CAA14FCCF874)	3.73	13105	2022-11-28 15:32:46.009	-0.087	-0.272	0.94	-8.667	4.639	-15.686	0.555	-0.209	102.849	0	0	0	0	0	0	0
WT222(CAA14FCCF874)	3.73	13105	2022-11-28 15:32:46.009	-0.087	-0.272	0.94	-8.667	4.639	-15.686	0.511	-0.181	102.794	0	0	0	0	0	0	0
WT222(CAA14FCCF874)	3.73	13105	2022-11-28 15:32:46.009	-0.064	0.018	1.013	-1.404	1.587	0	0.494	-0.17	102.81	0	0	0	0	0	0	0
WT222(CAA14FCCF874)	3.73	13105	2022-11-28 15:32:46.009	-0.064	0.018	1.013	-1.404	1.587	0	0.483	-0.159	102.832	0	0	0	0	0	0	0
WT222(CAA14FCCF874)	3.73	13105	2022-11-28 15:32:46.009	-0.064	0.018	1.013	-1.404	1.587	0	0.472	-0.148	102.854	0	0	0	0	0	0	0
WT222(CAA14FCCF874)	3.73	13105	2022-11-28 15:32:46.102	-0.064	0.018	1.013	-1.404	1.587	0	0.461	-0.137	102.876	0	0	0	0	0	0	0
WT222(CAA14FCCF874)	3.73	13105	2022-11-28 15:32:46.102	0.017	-0.015	0.993	-0.793	0	1.16	0.456	-0.132	102.903	0	0	0	0	0	0	0
WT222(CAA14FCCF874)	3.73	13105	2022-11-28 15:32:46.102	0.017	-0.015	0.993	-0.793	0	1.16	0.445	-0.132	102.925	0	0	0	0	0	0	0
WT222(CAA14FCCF874)	3.73	13105	2022-11-28 15:32:46.102	0.017	-0.015	0.993	-0.793	0	1.16	0.439	-0.126	102.953	0	0	0	0	0	0	0
WT222(CAA14FCCF874)	3.73	13105	2022-11-28 15:32:46.102	0.017	-0.015	0.993	-0.793	0	1.16	0.428	-0.126	102.98	0	0	0	0	0	0	0
WT222(CAA14FCCF874)	3.73	13105	2022-11-28 15:32:46.102	-0.041	0.016	1.015	4.211	1.16	-2.869	0.45	-0.115	102.986	0	0	0	0	0	0	0
WT222(CAA14FCCF874)	3.73	13105	2022-11-28 15:32:46.102	-0.041	0.016	1.015	4.211	1.16	-2.869	0.467	-0.104	102.991	0	0	0	0	0	0	0
WT222(CAA14FCCF874)	3.73	13105	2022-11-28 15:32:46.102	-0.041	0.016	1.015	4.211	1.16	-2.869	0.483	-0.099	102.997	0	0	0	0	0	0	0
WT222(CAA14FCCF874)	3.73	13105	2022-11-28 15:32:46.133	-0.041	0.016	1.015	4.211	1.16	-2.869	0.5	-0.088	103.002	0	0	0	0	0	0	0
WT222(CAA14FCCF874)	3.73	13105	2022-11-28 15:32:46.133	-0.15	-0.003	0.979	8.057	4.211	16.541	0.538	-0.066	103.107	0	0	0	0	0	0	0
WT222(CAA14FCCF874)	3.73	13105	2022-11-28 15:32:46.133	-0.15	-0.003	0.979	8.057	4.211	16.541	0.577	-0.038	103.211	0	0	0	0	0	0	0
WT222(CAA14FCCF874)	3.73	13105	2022-11-28 15:32:46.133	-0.15	-0.003	0.979	8.057	4.211	16.541	0.61	-0.011	103.315	0	0	0	0	0	0	0
WT222(CAA14FCCF874)	3.73	13105	2022-11-28 15:32:46.133	-0.15	-0.003	0.979	8.057	4.211	16.541	0.648	0.011	103.42	0	0	0	0	0	0	0
WT222(CAA14FCCF874)	3.73	13105	2022-11-28 15:32:46.133	-0.071	-0.103	0.852	-3.784	3.052	-41.687	0.626	0.033	103.233	0	0	0	0	0	0	0
WT222(CAA14FCCF874)	3.73	13105	2022-11-28 15:32:46.133	-0.071	-0.103	0.852	-3.784	3.052	-41.687	0.599	0.06	103.052	0	0	0	0	0	0	0
WT222(CAA14FCCF874)	3.73	13105	2022-11-28 15:32:46.133	-0.071	-0.103	0.852	-3.784	3.052	-41.687	0.577	0.082	102.865	0	0	0	0	0	0	0
WT222(CAA14FCCF874)	3.73	13105	2022-11-28 15:32:46.165	-0.071	-0.103	0.852	-3.784	3.052	-41.687	0.549	0.11	102.684	0	0	0	0	0	0	0

## Sheet: 120cm
设备名称	电压	版本	片上时间	加速度X(g)	加速度Y(g)	加速度Z(g)	角速度X(°/s)	角速度Y(°/s)	角速度Z(°/s)	角度X(°)	角度Y(°)	角度Z(°)	磁场X	磁场Y	磁场Z	四元数0	四元数1	四元数2	四元数3	状态
WT222(CAA14FCCF874)	3.72	13105	2022-11-28 16:39:57.438	-0.038	0.131	1.026	0	1.526	-5.127	0.676	0.357	92.928	0	0	0	0	0	0	0
WT222(CAA14FCCF874)	3.72	13105	2022-11-28 16:39:57.438	-0.038	0.131	1.026	0	1.526	-5.127	0.676	0.368	92.944	0	0	0	0	0	0	0
WT222(CAA14FCCF874)	3.72	13105	2022-11-28 16:39:57.438	-0.038	0.131	1.026	0	1.526	-5.127	0.676	0.374	92.961	0	0	0	0	0	0	0
WT222(CAA14FCCF874)	3.72	13105	2022-11-28 16:39:57.438	0.053	-0.146	1.007	-0.977	0.977	14.16	0.67	0.379	93.071	0	0	0	0	0	0	0
WT222(CAA14FCCF874)	3.72	13105	2022-11-28 16:39:57.438	0.053	-0.146	1.007	-0.977	0.977	14.16	0.665	0.379	93.186	0	0	0	0	0	0	0
WT222(CAA14FCCF874)	3.72	13105	2022-11-28 16:39:57.438	0.053	-0.146	1.007	-0.977	0.977	14.16	0.659	0.385	93.296	0	0	0	0	0	0	0
WT222(CAA14FCCF874)	3.72	13105	2022-11-28 16:39:57.438	0.053	-0.146	1.007	-0.977	0.977	14.16	0.648	0.385	93.411	0	0	0	0	0	0	0
WT222(CAA14FCCF874)	3.72	13105	2022-11-28 16:39:57.438	-0.058	0.1	1.016	-3.418	0	-16.602	0.632	0.385	93.373	0	0	0	0	0	0	0
WT222(CAA14FCCF874)	3.72	13105	2022-11-28 16:39:57.438	-0.058	0.1	1.016	-3.418	0	-16.602	0.61	0.385	93.329	0	0	0	0	0	0	0
WT222(CAA14FCCF874)	3.72	13105	2022-11-28 16:39:57.438	-0.058	0.1	1.016	-3.418	0	-16.602	0.593	0.385	93.29	0	0	0	0	0	0	0
WT222(CAA14FCCF874)	3.72	13105	2022-11-28 16:39:57.438	-0.058	0.1	1.016	-3.418	0	-16.602	0.571	0.385	93.246	0	0	0	0	0	0	0
WT222(CAA14FCCF874)	3.72	13105	2022-11-28 16:39:57.438	0.052	0.099	1.014	1.587	0.122	-16.113	0.582	0.385	93.208	0	0	0	0	0	0	0
WT222(CAA14FCCF874)	3.72	13105	2022-11-28 16:39:57.438	0.052	0.099	1.014	1.587	0.122	-16.113	0.593	0.39	93.17	0	0	0	0	0	0	0
WT222(CAA14FCCF874)	3.72	13105	2022-11-28 16:39:57.438	0.052	0.099	1.014	1.587	0.122	-16.113	0.599	0.39	93.131	0	0	0	0	0	0	0
WT222(CAA14FCCF874)	3.72	13105	2022-11-28 16:39:57.438	0.052	0.099	1.014	1.587	0.122	-16.113	0.61	0.39	93.093	0	0	0	0	0	0	0
WT222(CAA14FCCF874)	3.72	13105	2022-11-28 16:39:57.438	-0.082	-0.024	0.973	-1.77	0.916	-18.372	0.604	0.396	93.043	0	0	0	0	0	0	0
WT222(CAA14FCCF874)	3.72	13105	2022-11-28 16:39:57.469	-0.082	-0.024	0.973	-1.77	0.916	-18.372	0.593	0.401	92.994	0	0	0	0	0	0	0
WT222(CAA14FCCF874)	3.72	13105	2022-11-28 16:39:57.469	-0.082	-0.024	0.973	-1.77	0.916	-18.372	0.588	0.406	92.95	0	0	0	0	0	0	0
WT222(CAA14FCCF874)	3.72	13105	2022-11-28 16:39:57.469	-0.082	-0.024	0.973	-1.77	0.916	-18.372	0.577	0.412	92.9	0	0	0	0	0	0	0
WT222(CAA14FCCF874)	3.72	13105	2022-11-28 16:39:57.469	-0.028	0.05	0.993	1.038	0.305	10.315	0.588	0.412	92.994	0	0	0	0	0	0	0
WT222(CAA14FCCF874)	3.72	13105	2022-11-28 16:39:57.469	-0.028	0.05	0.993	1.038	0.305	10.315	0.593	0.417	93.093	0	0	0	0	0	0	0
WT222(CAA14FCCF874)	3.72	13105	2022-11-28 16:39:57.469	-0.028	0.05	0.993	1.038	0.305	10.315	0.599	0.417	93.186	0	0	0	0	0	0	0
WT222(CAA14FCCF874)	3.72	13105	2022-11-28 16:39:57.469	-0.028	0.05	0.993	1.038	0.305	10.315	0.61	0.423	93.285	0	0	0	0	0	0	0
WT222(CAA14FCCF874)	3.72	13105	2022-11-28 16:39:57.469	-0.03	-0.039	1.03	-1.343	1.038	-4.517	0.604	0.428	93.307	0	0	0	0	0	0	0
WT222(CAA14FCCF874)	3.72	13105	2022-11-28 16:39:57.531	-0.03	-0.039	1.03	-1.343	1.038	-4.517	0.593	0.434	93.329	0	0	0	0	0	0	0
WT222(CAA14FCCF874)	3.72	13105	2022-11-28 16:39:57.531	-0.03	-0.039	1.03	-1.343	1.038	-4.517	0.588	0.445	93.351	0	0	0	0	0	0	0
WT222(CAA14FCCF874)	3.72	13105	2022-11-28 16:39:57.531	-0.03	-0.039	1.03	-1.343	1.038	-4.517	0.582	0.45	93.378	0	0	0	0	0	0	0
WT222(CAA14FCCF874)	3.72	13105	2022-11-28 16:39:57.531	0.017	0.1	0.993	0.671	0.916	-3.723	0.588	0.456	93.4	0	0	0	0	0	0	0
WT222(CAA14FCCF874)	3.72	13105	2022-11-28 16:39:57.531	0.017	0.1	0.993	0.671	0.916	-3.723	0.593	0.461	93.428	0	0	0	0	0	0	0
WT222(CAA14FCCF874)	3.72	13105	2022-11-28 16:39:57.531	0.017	0.1	0.993	0.671	0.916	-3.723	0.599	0.467	93.455	0	0	0	0	0	0	0
WT222(CAA14FCCF874)	3.72	13105	2022-11-28 16:39:57.531	0.017	0.1	0.993	0.671	0.916	-3.723	0.604	0.472	93.483	0	0	0	0	0	0	0
WT222(CAA14FCCF874)	3.72	13105	2022-11-28 16:39:57.531	-0.142	-0.137	1.006	1.404	6.897	28.809	0.61	0.511	93.675	0	0	0	0	0	0	0
WT222(CAA14FCCF874)	3.72	13105	2022-11-28 16:39:57.563	-0.142	-0.137	1.006	1.404	6.897	28.809	0.621	0.544	93.862	0	0	0	0	0	0	0
WT222(CAA14FCCF874)	3.72	13105	2022-11-28 16:39:57.563	-0.142	-0.137	1.006	1.404	6.897	28.809	0.626	0.582	94.054	0	0	0	0	0	0	0
WT222(CAA14FCCF874)	3.72	13105	2022-11-28 16:39:57.563	-0.142	-0.137	1.006	1.404	6.897	28.809	0.632	0.615	94.246	0	0	0	0	0	0	0
WT222(CAA14FCCF874)	3.72	13105	2022-11-28 16:39:57.563	0.086	0.111	1.003	-1.465	3.906	-48.218	0.621	0.643	94.054	0	0	0	0	0	0	0
WT222(CAA14FCCF874)	3.72	13105	2022-11-28 16:39:57.563	0.086	0.111	1.003	-1.465	3.906	-48.218	0.61	0.665	93.862	0	0	0	0	0	0	0
WT222(CAA14FCCF874)	3.72	13105	2022-11-28 16:39:57.563	0.086	0.111	1.003	-1.465	3.906	-48.218	0.599	0.692	93.669	0	0	0	0	0	0	0
WT222(CAA14FCCF874)	3.72	13105	2022-11-28 16:39:57.563	0.086	0.111	1.003	-1.465	3.906	-48.218	0.593	0.714	93.477	0	0	0	0	0	0	0
WT222(CAA14FCCF874)	3.72	13105	2022-11-28 16:39:57.563	-0.031	-0.005	0.985	0.977	-0.366	-45.349	0.593	0.714	93.296	0	0	0	0	0	0	0
WT222(CAA14FCCF874)	3.72	13105	2022-11-28 16:39:57.594	-0.031	-0.005	0.985	0.977	-0.366	-45.349	0.599	0.714	93.12	0	0	0	0	0	0	0
WT222(CAA14FCCF874)	3.72	13105	2022-11-28 16:39:57.594	-0.031	-0.005	0.985	0.977	-0.366	-45.349	0.599	0.714	92.944	0	0	0	0	0	0	0
WT222(CAA14FCCF874)	3.72	13105	2022-11-28 16:39:57.594	-0.031	-0.005	0.985	0.977	-0.366	-45.349	0.604	0.714	92.769	0	0	0	0	0	0	0
WT222(CAA14FCCF874)	3.72	13105	2022-11-28 16:39:57.594	-0.04	-0.079	0.97	1.77	1.587	8.972	0.61	0.725	92.867	0	0	0	0	0	0	0
WT222(CAA14FCCF874)	3.72	13105	2022-11-28 16:39:57.594	-0.04	-0.079	0.97	1.77	1.587	8.972	0.621	0.731	92.966	0	0	0	0	0	0	0
WT222(CAA14FCCF874)	3.72	13105	2022-11-28 16:39:57.594	-0.04	-0.079	0.97	1.77	1.587	8.972	0.626	0.742	93.065	0	0	0	0	0	0	0
WT222(CAA14FCCF874)	3.72	13105	2022-11-28 16:39:57.594	-0.023	0.07	1.023	1.16	-0.366	0.732	0.632	0.742	93.12	0	0	0	0	0	0	0
WT222(CAA14FCCF874)	3.72	13105	2022-11-28 16:39:57.594	-0.023	0.07	1.023	1.16	-0.366	0.732	0.637	0.742	93.175	0	0	0	0	0	0	0
WT222(CAA14FCCF874)	3.72	13105	2022-11-28 16:39:57.656	-0.023	0.07	1.023	1.16	-0.366	0.732	0.643	0.742	93.235	0	0	0	0	0	0	0
WT222(CAA14FCCF874)	3.72	13105	2022-11-28 16:39:57.656	-0.023	0.07	1.023	1.16	-0.366	0.732	0.648	0.742	93.29	0	0	0	0	0	0	0
WT222(CAA14FCCF874)	3.72	13105	2022-11-28 16:39:57.656	-0.07	-0.061	1.009	0.671	5.859	34.485	0.654	0.769	93.516	0	0	0	0	0	0	0
WT222(CAA14FCCF874)	3.72	13105	2022-11-28 16:39:57.656	-0.07	-0.061	1.009	0.671	5.859	34.485	0.659	0.797	93.741	0	0	0	0	0	0	0
WT222(CAA14FCCF874)	3.72	13105	2022-11-28 16:39:57.656	-0.07	-0.061	1.009	0.671	5.859	34.485	0.665	0.824	93.972	0	0	0	0	0	0	0
WT222(CAA14FCCF874)	3.72	13105	2022-11-28 16:39:57.656	-0.07	-0.061	1.009	0.671	5.859	34.485	0.665	0.857	94.197	0	0	0	0	0	0	0
WT222(CAA14FCCF874)	3.72	13105	2022-11-28 16:39:57.656	0.101	-0.044	1.017	-2.319	0.366	0.061	0.654	0.857	94.252	0	0	0	0	0	0	0
WT222(CAA14FCCF874)	3.72	13105	2022-11-28 16:39:57.656	0.101	-0.044	1.017	-2.319	0.366	0.061	0.637	0.862	94.307	0	0	0	0	0	0	0
WT222(CAA14FCCF874)	3.72	13105	2022-11-28 16:39:57.687	0.101	-0.044	1.017	-2.319	0.366	0.061	0.621	0.862	94.356	0	0	0	0	0	0	0
WT222(CAA14FCCF874)	3.72	13105	2022-11-28 16:39:57.687	0.101	-0.044	1.017	-2.319	0.366	0.061	0.61	0.862	94.411	0	0	0	0	0	0	0
WT222(CAA14FCCF874)	3.72	13105	2022-11-28 16:39:57.687	0.008	0.137	1.014	1.038	-1.648	-8.118	0.61	0.851	94.427	0	0	0	0	0	0	0
WT222(CAA14FCCF874)	3.72	13105	2022-11-28 16:39:57.687	0.008	0.137	1.014	1.038	-1.648	-8.118	0.615	0.84	94.438	0	0	0	0	0	0	0
WT222(CAA14FCCF874)	3.72	13105	2022-11-28 16:39:57.687	0.008	0.137	1.014	1.038	-1.648	-8.118	0.621	0.829	94.449	0	0	0	0	0	0	0
WT222(CAA14FCCF874)	3.72	13105	2022-11-28 16:39:57.687	0.008	0.137	1.014	1.038	-1.648	-8.118	0.626	0.824	94.466	0	0	0	0	0	0	0
WT222(CAA14FCCF874)	3.72	13105	2022-11-28 16:39:57.687	0.171	-0.135	1.019	2.747	4.639	34.973	0.643	0.84	94.691	0	0	0	0	0	0	0
WT222(CAA14FCCF874)	3.72	13105	2022-11-28 16:39:57.687	0.171	-0.135	1.019	2.747	4.639	34.973	0.659	0.857	94.922	0	0	0	0	0	0	0
WT222(CAA14FCCF874)	3.72	13105	2022-11-28 16:39:57.750	0.171	-0.135	1.019	2.747	4.639	34.973	0.676	0.868	95.147	0	0	0	0	0	0	0
WT222(CAA14FCCF874)	3.72	13105	2022-11-28 16:39:57.750	0.171	-0.135	1.019	2.747	4.639	34.973	0.687	0.884	95.378	0	0	0	0	0	0	0
WT222(CAA14FCCF874)	3.72	13105	2022-11-28 16:39:57.750	-0.005	0.282	1.105	0.244	9.644	-17.09	0.687	0.923	95.345	0	0	0	0	0	0	0
WT222(CAA14FCCF874)	3.72	13105	2022-11-28 16:39:57.750	-0.005	0.282	1.105	0.244	9.644	-17.09	0.687	0.967	95.312	0	0	0	0	0	0	0
WT222(CAA14FCCF874)	3.72	13105	2022-11-28 16:39:57.750	-0.005	0.282	1.105	0.244	9.644	-17.09	0.692	1.011	95.279	0	0	0	0	0	0	0
WT222(CAA14FCCF874)	3.72	13105	2022-11-28 16:39:57.750	-0.005	0.282	1.105	0.244	9.644	-17.09	0.698	1.055	95.246	0	0	0	0	0	0	0
WT222(CAA14FCCF874)	3.72	13105	2022-11-28 16:39:57.750	-0.051	-0.069	0.992	1.526	19.775	-60.73	0.709	1.148	94.999	0	0	0	0	0	0	0
WT222(CAA14FCCF874)	3.72	13105	2022-11-28 16:39:57.750	-0.051	-0.069	0.992	1.526	19.775	-60.73	0.714	1.247	94.752	0	0	0	0	0	0	0
WT222(CAA14FCCF874)	3.72	13105	2022-11-28 16:39:57.797	-0.051	-0.069	0.992	1.526	19.775	-60.73	0.714	1.346	94.504	0	0	0	0	0	0	0
WT222(CAA14FCCF874)	3.72	13105	2022-11-28 16:39:57.797	-0.051	-0.069	0.992	1.526	19.775	-60.73	0.72	1.439	94.263	0	0	0	0	0	0	0
WT222(CAA14FCCF874)	3.72	13105	2022-11-28 16:39:57.797	-0.031	0	0.996	1.892	9.705	-54.993	0.725	1.489	94.048	0	0	0	0	0	0	0
WT222(CAA14FCCF874)	3.72	13105	2022-11-28 16:39:57.797	-0.031	0	0.996	1.892	9.705	-54.993	0.731	1.533	93.834	0	0	0	0	0	0	0
WT222(CAA14FCCF874)	3.72	13105	2022-11-28 16:39:57.797	-0.031	0	0.996	1.892	9.705	-54.993	0.731	1.582	93.625	0	0	0	0	0	0	0
WT222(CAA14FCCF874)	3.72	13105	2022-11-28 16:39:57.797	-0.031	0	0.996	1.892	9.705	-54.993	0.736	1.626	93.411	0	0	0	0	0	0	0
WT222(CAA14FCCF874)	3.72	13105	2022-11-28 16:39:57.797	-0.077	-0.014	0.987	2.747	12.39	-54.749	0.742	1.692	93.203	0	0	0	0	0	0	0
WT222(CAA14FCCF874)	3.72	13105	2022-11-28 16:39:57.797	-0.077	-0.014	0.987	2.747	12.39	-54.749	0.753	1.752	92.999	0	0	0	0	0	0	0
WT222(CAA14FCCF874)	3.72	13105	2022-11-28 16:39:57.797	-0.077	-0.014	0.987	2.747	12.39	-54.749	0.758	1.813	92.796	0	0	0	0	0	0	0
WT222(CAA14FCCF874)	3.72	13105	2022-11-28 16:39:57.797	-0.077	-0.014	0.987	2.747	12.39	-54.749	0.764	1.873	92.587	0	0	0	0	0	0	0
WT222(CAA14FCCF874)	3.72	13105	2022-11-28 16:39:57.797	0.055	0.019	1.014	4.028	4.211	-53.284	0.775	1.895	92.395	0	0	0	0	0	0	0
WT222(CAA14FCCF874)	3.72	13105	2022-11-28 16:39:57.797	0.055	0.019	1.014	4.028	4.211	-53.284	0.786	1.917	92.197	0	0	0	0	0	0	0
WT222(CAA14FCCF874)	3.72	13105	2022-11-28 16:39:57.797	0.055	0.019	1.014	4.028	4.211	-53.284	0.797	1.934	92.005	0	0	0	0	0	0	0
WT222(CAA14FCCF874)	3.72	13105	2022-11-28 16:39:57.797	0.055	0.019	1.014	4.028	4.211	-53.284	0.807	1.956	91.807	0	0	0	0	0	0	0
WT222(CAA14FCCF874)	3.72	13105	2022-11-28 16:39:57.797	-0.043	-0.007	0.993	3.906	4.578	-56.335	0.818	1.978	91.599	0	0	0	0	0	0	0
WT222(CAA14FCCF874)	3.72	13105	2022-11-28 16:39:57.797	-0.043	-0.007	0.993	3.906	4.578	-56.335	0.829	2	91.39	0	0	0	0	0	0	0
WT222(CAA14FCCF874)	3.72	13105	2022-11-28 16:39:57.828	-0.043	-0.007	0.993	3.906	4.578	-56.335	0.84	2.021	91.187	0	0	0	0	0	0	0
WT222(CAA14FCCF874)	3.72	13105	2022-11-28 16:39:57.828	-0.043	-0.007	0.993	3.906	4.578	-56.335	0.851	2.043	90.978	0	0	0	0	0	0	0
WT222(CAA14FCCF874)	3.72	13105	2022-11-28 16:39:57.828	-0.046	0.078	0.963	3.235	-2.136	-51.941	0.857	2.032	90.797	0	0	0	0	0	0	0
WT222(CAA14FCCF874)	3.72	13105	2022-11-28 16:39:57.828	-0.046	0.078	0.963	3.235	-2.136	-51.941	0.868	2.021	90.615	0	0	0	0	0	0	0
WT222(CAA14FCCF874)	3.72	13105	2022-11-28 16:39:57.828	-0.046	0.078	0.963	3.235	-2.136	-51.941	0.873	2.01	90.428	0	0	0	0	0	0	0
WT222(CAA14FCCF874)	3.72	13105	2022-11-28 16:39:57.828	-0.046	0.078	0.963	3.235	-2.136	-51.941	0.884	2	90.247	0	0	0	0	0	0	0
WT222(CAA14FCCF874)	3.72	13105	2022-11-28 16:39:57.828	-0.182	0.327	0.934	-14.954	-4.944	18.799	0.818	1.972	90.417	0	0	0	0	0	0	0
WT222(CAA14FCCF874)	3.72	13105	2022-11-28 16:39:57.828	-0.182	0.327	0.934	-14.954	-4.944	18.799	0.753	1.95	90.588	0	0	0	0	0	0	0
WT222(CAA14FCCF874)	3.72	13105	2022-11-28 16:39:57.891	-0.182	0.327	0.934	-14.954	-4.944	18.799	0.687	1.928	90.758	0	0	0	0	0	0	0
WT222(CAA14FCCF874)	3.72	13105	2022-11-28 16:39:57.891	-0.182	0.327	0.934	-14.954	-4.944	18.799	0.626	1.906	90.923	0	0	0	0	0	0	0
WT222(CAA14FCCF874)	3.72	13105	2022-11-28 16:39:57.891	0.189	-1.083	0.946	-18.005	-26.733	93.811	0.555	1.769	91.467	0	0	0	0	0	0	0
WT222(CAA14FCCF874)	3.72	13105	2022-11-28 16:39:57.891	0.381	-2.154	1.921	-18.005	-26.733	93.811	0.467	1.62	92.016	0	0	0	0	0	0	0
WT222(CAA14FCCF874)	3.72	13105	2022-11-28 16:39:57.891	0.766	-4.295	3.872	-18.005	-26.733	93.811	0.346	1.467	92.576	0	0	0	0	0	0	0
WT222(CAA14FCCF874)	3.72	13105	2022-11-28 16:39:57.891	1.534	-8.577	7.772	-18.005	-26.733	93.811	0.198	1.296	93.131	0	0	0	0	0	0	0
WT222(CAA14FCCF874)	3.72	13105	2022-11-28 16:39:57.891	-0.234	-0.506	1.009	6.409	-33.447	264.832	0.187	1.093	94.543	0	0	0	0	0	0	0
WT222(CAA14FCCF874)	3.72	13105	2022-11-28 16:39:57.891	-0.234	-0.506	1.009	6.409	-33.447	264.832	0.17	0.89	95.955	0	0	0	0	0	0	0
WT222(CAA14FCCF874)	3.72	13105	2022-11-28 16:39:57.922	-0.234	-0.506	1.009	6.409	-33.447	264.832	0.154	0.692	97.355	0	0	0	0	0	0	0
WT222(CAA14FCCF874)	3.72	13105	2022-11-28 16:39:57.922	-0.234	-0.506	1.009	6.409	-33.447	264.832	0.126	0.494	98.762	0	0	0	0	0	0	0
WT222(CAA14FCCF874)	3.72	13105	2022-11-28 16:39:57.922	0.385	0.852	1.296	16.418	-14.832	136.597	0.148	0.396	99.52	0	0	0	0	0	0	0
WT222(CAA14FCCF874)	3.72	13105	2022-11-28 16:39:57.922	0.385	0.852	1.296	16.418	-14.832	136.597	0.176	0.297	100.272	0	0	0	0	0	0	0
WT222(CAA14FCCF874)	3.72	13105	2022-11-28 16:39:57.922	0.385	0.852	1.296	16.418	-14.832	136.597	0.209	0.198	101.025	0	0	0	0	0	0	0
WT222(CAA14FCCF874)	3.72	13105	2022-11-28 16:39:57.922	0.385	0.852	1.296	16.418	-14.832	136.597	0.247	0.099	101.772	0	0	0	0	0	0	0
WT222(CAA14FCCF874)	3.72	13105	2022-11-28 16:39:57.922	-0.03	-0.07	1.05	9.705	3.296	-28.381	0.253	0.099	101.689	0	0	0	0	0	0	0
WT222(CAA14FCCF874)	3.72	13105	2022-11-28 16:39:57.922	-0.03	-0.07	1.05	9.705	3.296	-28.381	0.258	0.093	101.613	0	0	0	0	0	0	0
WT222(CAA14FCCF874)	3.72	13105	2022-11-28 16:39:57.953	-0.03	-0.07	1.05	9.705	3.296	-28.381	0.264	0.093	101.536	0	0	0	0	0	0	0
WT222(CAA14FCCF874)	3.72	13105	2022-11-28 16:39:57.953	-0.03	-0.07	1.05	9.705	3.296	-28.381	0.275	0.093	101.459	0	0	0	0	0	0	0
WT222(CAA14FCCF874)	3.72	13105	2022-11-28 16:39:57.953	0.028	0.069	0.951	2.747	-2.93	5.432	0.247	0.06	101.552	0	0	0	0	0	0	0
WT222(CAA14FCCF874)	3.72	13105	2022-11-28 16:39:57.953	0.028	0.069	0.951	2.747	-2.93	5.432	0.225	0.027	101.646	0	0	0	0	0	0	0
WT222(CAA14FCCF874)	3.72	13105	2022-11-28 16:39:57.953	0.028	0.069	0.951	2.747	-2.93	5.432	0.203	0	101.733	0	0	0	0	0	0	0
WT222(CAA14FCCF874)	3.72	13105	2022-11-28 16:39:57.953	0.028	0.069	0.951	2.747	-2.93	5.432	0.187	-0.027	101.827	0	0	0	0	0	0	0
WT222(CAA14FCCF874)	3.72	13105	2022-11-28 16:39:57.953	-0.112	0.289	1.011	-4.7	0.427	-6.47	0.132	-0.038	101.854	0	0	0	0	0	0	0
WT222(CAA14FCCF874)	3.72	13105	2022-11-28 16:39:57.953	-0.112	0.289	1.011	-4.7	0.427	-6.47	0.082	-0.049	101.882	0	0	0	0	0	0	0
WT222(CAA14FCCF874)	3.72	13105	2022-11-28 16:39:58.016	-0.112	0.289	1.011	-4.7	0.427	-6.47	0.033	-0.055	101.915	0	0	0	0	0	0	0
WT222(CAA14FCCF874)	3.72	13105	2022-11-28 16:39:58.016	0.053	-0.028	0.996	5.31	-1.16	3.418	0.038	-0.071	101.992	0	0	0	0	0	0	0
WT222(CAA14FCCF874)	3.72	13105	2022-11-28 16:39:58.016	0.053	-0.028	0.996	5.31	-1.16	3.418	0.044	-0.088	102.068	0	0	0	0	0	0	0
WT222(CAA14FCCF874)	3.72	13105	2022-11-28 16:39:58.016	0.053	-0.028	0.996	5.31	-1.16	3.418	0.049	-0.104	102.145	0	0	0	0	0	0	0
WT222(CAA14FCCF874)	3.72	13105	2022-11-28 16:39:58.016	0.053	-0.028	0.996	5.31	-1.16	3.418	0.055	-0.121	102.222	0	0	0	0	0	0	0
WT222(CAA14FCCF874)	3.72	13105	2022-11-28 16:39:58.016	-0.03	0.098	1.013	-2.197	1.099	-0.244	0.022	-0.121	102.277	0	0	0	0	0	0	0
WT222(CAA14FCCF874)	3.72	13105	2022-11-28 16:39:58.016	-0.03	0.098	1.013	-2.197	1.099	-0.244	0	-0.126	102.338	0	0	0	0	0	0	0
WT222(CAA14FCCF874)	3.72	13105	2022-11-28 16:39:58.016	-0.03	0.098	1.013	-2.197	1.099	-0.244	-0.027	-0.126	102.393	0	0	0	0	0	0	0
WT222(CAA14FCCF874)	3.72	13105	2022-11-28 16:39:58.047	-0.03	0.098	1.013	-2.197	1.099	-0.244	-0.049	-0.132	102.448	0	0	0	0	0	0	0
WT222(CAA14FCCF874)	3.72	13105	2022-11-28 16:39:58.047	0.093	0.051	1.141	-10.132	-0.061	-0.427	-0.115	-0.137	102.502	0	0	0	0	0	0	0
WT222(CAA14FCCF874)	3.72	13105	2022-11-28 16:39:58.047	0.093	0.051	1.141	-10.132	-0.061	-0.427	-0.176	-0.143	102.557	0	0	0	0	0	0	0
WT222(CAA14FCCF874)	3.72	13105	2022-11-28 16:39:58.047	0.093	0.051	1.141	-10.132	-0.061	-0.427	-0.242	-0.154	102.612	0	0	0	0	0	0	0
WT222(CAA14FCCF874)	3.72	13105	2022-11-28 16:39:58.047	0.093	0.051	1.141	-10.132	-0.061	-0.427	-0.297	-0.159	102.662	0	0	0	0	0	0	0
WT222(CAA14FCCF874)	3.72	13105	2022-11-28 16:39:58.047	-0.048	-0.087	0.941	-8.789	0.977	-5.066	-0.352	-0.159	102.695	0	0	0	0	0	0	0
WT222(CAA14FCCF874)	3.72	13105	2022-11-28 16:39:58.047	-0.048	-0.087	0.941	-8.789	0.977	-5.066	-0.406	-0.165	102.722	0	0	0	0	0	0	0
WT222(CAA14FCCF874)	3.72	13105	2022-11-28 16:39:58.047	-0.048	-0.087	0.941	-8.789	0.977	-5.066	-0.461	-0.165	102.755	0	0	0	0	0	0	0
WT222(CAA14FCCF874)	3.72	13105	2022-11-28 16:39:58.078	-0.048	-0.087	0.941	-8.789	0.977	-5.066	-0.511	-0.165	102.788	0	0	0	0	0	0	0
WT222(CAA14FCCF874)	3.72	13105	2022-11-28 16:39:58.078	0.006	0.062	0.94	-2.747	-0.732	1.221	-0.538	-0.17	102.849	0	0	0	0	0	0	0
WT222(CAA14FCCF874)	3.72	13105	2022-11-28 16:39:58.078	0.006	0.062	0.94	-2.747	-0.732	1.221	-0.555	-0.181	102.909	0	0	0	0	0	0	0
WT222(CAA14FCCF874)	3.72	13105	2022-11-28 16:39:58.078	0.006	0.062	0.94	-2.747	-0.732	1.221	-0.577	-0.187	102.969	0	0	0	0	0	0	0
WT222(CAA14FCCF874)	3.72	13105	2022-11-28 16:39:58.078	0.006	0.062	0.94	-2.747	-0.732	1.221	-0.599	-0.198	103.03	0	0	0	0	0	0	0
WT222(CAA14FCCF874)	3.72	13105	2022-11-28 16:39:58.078	-0.02	0.057	1.022	-1.526	0.549	2.258	-0.61	-0.198	103.096	0	0	0	0	0	0	0
WT222(CAA14FCCF874)	3.72	13105	2022-11-28 16:39:58.078	-0.02	0.057	1.022	-1.526	0.549	2.258	-0.621	-0.198	103.162	0	0	0	0	0	0	0
WT222(CAA14FCCF874)	3.72	13105	2022-11-28 16:39:58.078	-0.02	0.057	1.022	-1.526	0.549	2.258	-0.632	-0.198	103.228	0	0	0	0	0	0	0
WT222(CAA14FCCF874)	3.72	13105	2022-11-28 16:39:58.188	-0.02	0.057	1.022	-1.526	0.549	2.258	-0.643	-0.198	103.288	0	0	0	0	0	0	0
WT222(CAA14FCCF874)	3.72	13105	2022-11-28 16:39:58.188	0.07	0.042	1.026	0.793	-0.122	-2.319	-0.643	-0.198	103.332	0	0	0	0	0	0	0
WT222(CAA14FCCF874)	3.72	13105	2022-11-28 16:39:58.188	0.07	0.042	1.026	0.793	-0.122	-2.319	-0.643	-0.203	103.37	0	0	0	0	0	0	0
WT222(CAA14FCCF874)	3.72	13105	2022-11-28 16:39:58.188	0.07	0.042	1.026	0.793	-0.122	-2.319	-0.637	-0.209	103.414	0	0	0	0	0	0	0
WT222(CAA14FCCF874)	3.72	13105	2022-11-28 16:39:58.188	0.07	0.042	1.026	0.793	-0.122	-2.319	-0.632	-0.209	103.453	0	0	0	0	0	0	0
WT222(CAA14FCCF874)	3.72	13105	2022-11-28 16:39:58.188	-0.056	0.351	1.083	-2.625	-0.244	-8.545	-0.643	-0.214	103.458	0	0	0	0	0	0	0
WT222(CAA14FCCF874)	3.72	13105	2022-11-28 16:39:58.188	-0.056	0.351	1.083	-2.625	-0.244	-8.545	-0.654	-0.22	103.464	0	0	0	0	0	0	0
WT222(CAA14FCCF874)	3.72	13105	2022-11-28 16:39:58.188	-0.056	0.351	1.083	-2.625	-0.244	-8.545	-0.659	-0.22	103.469	0	0	0	0	0	0	0
WT222(CAA14FCCF874)	3.72	13105	2022-11-28 16:39:58.188	-0.056	0.351	1.083	-2.625	-0.244	-8.545	-0.659	-0.22	103.475	0	0	0	0	0	0	0
WT222(CAA14FCCF874)	3.72	13105	2022-11-28 16:39:58.188	-0.008	-0.12	0.957	-7.629	-0.183	4.333	-0.692	-0.22	103.541	0	0	0	0	0	0	0
WT222(CAA14FCCF874)	3.72	13105	2022-11-28 16:39:58.188	-0.008	-0.12	0.957	-7.629	-0.183	4.333	-0.72	-0.22	103.612	0	0	0	0	0	0	0
WT222(CAA14FCCF874)	3.72	13105	2022-11-28 16:39:58.188	-0.008	-0.12	0.957	-7.629	-0.183	4.333	-0.753	-0.22	103.683	0	0	0	0	0	0	0
WT222(CAA14FCCF874)	3.72	13105	2022-11-28 16:39:58.188	-0.008	-0.12	0.957	-7.629	-0.183	4.333	-0.786	-0.22	103.755	0	0	0	0	0	0	0
WT222(CAA14FCCF874)	3.72	13105	2022-11-28 16:39:58.188	-0.049	-0.062	1.062	-5.554	-1.099	3.479	-0.807	-0.225	103.821	0	0	0	0	0	0	0
WT222(CAA14FCCF874)	3.72	13105	2022-11-28 16:39:58.188	-0.049	-0.062	1.062	-5.554	-1.099	3.479	-0.829	-0.231	103.887	0	0	0	0	0	0	0
WT222(CAA14FCCF874)	3.72	13105	2022-11-28 16:39:58.188	-0.049	-0.062	1.062	-5.554	-1.099	3.479	-0.857	-0.236	103.958	0	0	0	0	0	0	0
WT222(CAA14FCCF874)	3.72	13105	2022-11-28 16:39:58.219	-0.049	-0.062	1.062	-5.554	-1.099	3.479	-0.879	-0.236	104.024	0	0	0	0	0	0	0
WT222(CAA14FCCF874)	3.72	13105	2022-11-28 16:39:58.219	0.036	-0.354	0.773	12.207	-4.272	7.935	-0.818	-0.258	104.117	0	0	0	0	0	0	0
WT222(CAA14FCCF874)	3.72	13105	2022-11-28 16:39:58.219	0.036	-0.354	0.773	12.207	-4.272	7.935	-0.764	-0.28	104.211	0	0	0	0	0	0	0
WT222(CAA14FCCF874)	3.72	13105	2022-11-28 16:39:58.219	0.036	-0.354	0.773	12.207	-4.272	7.935	-0.709	-0.297	104.304	0	0	0	0	0	0	0
WT222(CAA14FCCF874)	3.72	13105	2022-11-28 16:39:58.219	0.036	-0.354	0.773	12.207	-4.272	7.935	-0.654	-0.319	104.398	0	0	0	0	0	0	0
WT222(CAA14FCCF874)	3.72	13105	2022-11-28 16:39:58.219	-0.02	0.163	1.063	1.648	0.366	-6.287	-0.654	-0.319	104.42	0	0	0	0	0	0	0
WT222(CAA14FCCF874)	3.72	13105	2022-11-28 16:39:58.219	-0.02	0.163	1.063	1.648	0.366	-6.287	-0.648	-0.319	104.447	0	0	0	0	0	0	0
WT222(CAA14FCCF874)	3.72	13105	2022-11-28 16:39:58.219	-0.02	0.163	1.063	1.648	0.366	-6.287	-0.643	-0.319	104.464	0	0	0	0	0	0	0
WT222(CAA14FCCF874)	3.72	13105	2022-11-28 16:39:58.250	-0.02	0.163	1.063	1.648	0.366	-6.287	-0.637	-0.313	104.485	0	0	0	0	0	0	0
WT222(CAA14FCCF874)	3.72	13105	2022-11-28 16:39:58.250	-0.005	0.104	1.028	-6.653	1.099	-1.953	-0.67	-0.308	104.529	0	0	0	0	0	0	0
WT222(CAA14FCCF874)	3.72	13105	2022-11-28 16:39:58.250	-0.005	0.104	1.028	-6.653	1.099	-1.953	-0.703	-0.302	104.568	0	0	0	0	0	0	0
WT222(CAA14FCCF874)	3.72	13105	2022-11-28 16:39:58.250	-0.005	0.104	1.028	-6.653	1.099	-1.953	-0.736	-0.297	104.612	0	0	0	0	0	0	0
WT222(CAA14FCCF874)	3.72	13105	2022-11-28 16:39:58.250	-0.005	0.104	1.028	-6.653	1.099	-1.953	-0.769	-0.286	104.65	0	0	0	0	0	0	0
WT222(CAA14FCCF874)	3.72	13105	2022-11-28 16:39:58.250	-0.025	-0.216	0.894	2.808	-1.77	6.287	-0.753	-0.297	104.733	0	0	0	0	0	0	0
WT222(CAA14FCCF874)	3.72	13105	2022-11-28 16:39:58.250	-0.025	-0.216	0.894	2.808	-1.77	6.287	-0.742	-0.302	104.815	0	0	0	0	0	0	0
WT222(CAA14FCCF874)	3.72	13105	2022-11-28 16:39:58.250	-0.025	-0.216	0.894	2.808	-1.77	6.287	-0.731	-0.308	104.897	0	0	0	0	0	0	0
WT222(CAA14FCCF874)	3.72	13105	2022-11-28 16:39:58.281	-0.025	-0.216	0.894	2.808	-1.77	6.287	-0.72	-0.319	104.985	0	0	0	0	0	0	0
WT222(CAA14FCCF874)	3.72	13105	2022-11-28 16:39:58.281	0.046	-0.004	0.979	-0.305	-0.427	0.854	-0.725	-0.319	105.04	0	0	0	0	0	0	0
WT222(CAA14FCCF874)	3.72	13105	2022-11-28 16:39:58.281	0.046	-0.004	0.979	-0.305	-0.427	0.854	-0.731	-0.319	105.101	0	0	0	0	0	0	0
WT222(CAA14FCCF874)	3.72	13105	2022-11-28 16:39:58.281	0.046	-0.004	0.979	-0.305	-0.427	0.854	-0.736	-0.319	105.156	0	0	0	0	0	0	0
WT222(CAA14FCCF874)	3.72	13105	2022-11-28 16:39:58.281	0.046	-0.004	0.979	-0.305	-0.427	0.854	-0.742	-0.324	105.211	0	0	0	0	0	0	0
WT222(CAA14FCCF874)	3.72	13105	2022-11-28 16:39:58.281	0.004	0.035	1.009	0.61	-1.343	5.676	-0.742	-0.33	105.293	0	0	0	0	0	0	0
WT222(CAA14FCCF874)	3.72	13105	2022-11-28 16:39:58.281	0.004	0.035	1.009	0.61	-1.343	5.676	-0.742	-0.335	105.37	0	0	0	0	0	0	0
WT222(CAA14FCCF874)	3.72	13105	2022-11-28 16:39:58.281	0.004	0.035	1.009	0.61	-1.343	5.676	-0.742	-0.341	105.452	0	0	0	0	0	0	0
WT222(CAA14FCCF874)	3.72	13105	2022-11-28 16:39:58.313	0.004	0.035	1.009	0.61	-1.343	5.676	-0.736	-0.346	105.529	0	0	0	0	0	0	0
WT222(CAA14FCCF874)	3.72	13105	2022-11-28 16:39:58.313	0.011	-0.024	0.974	1.221	1.465	-2.93	-0.731	-0.341	105.568	0	0	0	0	0	0	0
WT222(CAA14FCCF874)	3.72	13105	2022-11-28 16:39:58.313	0.011	-0.024	0.974	1.221	1.465	-2.93	-0.731	-0.335	105.601	0	0	0	0	0	0	0
WT222(CAA14FCCF874)	3.72	13105	2022-11-28 16:39:58.313	0.011	-0.024	0.974	1.221	1.465	-2.93	-0.725	-0.324	105.639	0	0	0	0	0	0	0
WT222(CAA14FCCF874)	3.72	13105	2022-11-28 16:39:58.313	0.011	-0.024	0.974	1.221	1.465	-2.93	-0.72	-0.319	105.672	0	0	0	0	0	0	0
WT222(CAA14FCCF874)	3.72	13105	2022-11-28 16:39:58.313	-0.051	-0.043	1.023	4.028	1.16	-3.845	-0.698	-0.313	105.705	0	0	0	0	0	0	0
WT222(CAA14FCCF874)	3.72	13105	2022-11-28 16:39:58.313	-0.051	-0.043	1.023	4.028	1.16	-3.845	-0.681	-0.308	105.732	0	0	0	0	0	0	0
WT222(CAA14FCCF874)	3.72	13105	2022-11-28 16:39:58.313	-0.051	-0.043	1.023	4.028	1.16	-3.845	-0.665	-0.302	105.765	0	0	0	0	0	0	0
WT222(CAA14FCCF874)	3.72	13105	2022-11-28 16:39:58.438	-0.051	-0.043	1.023	4.028	1.16	-3.845	-0.648	-0.291	105.798	0	0	0	0	0	0	0
WT222(CAA14FCCF874)	3.72	13105	2022-11-28 16:39:58.438	0.021	-0.064	0.981	4.7	-1.587	-1.831	-0.626	-0.302	105.842	0	0	0	0	0	0	0
WT222(CAA14FCCF874)	3.72	13105	2022-11-28 16:39:58.438	0.021	-0.064	0.981	4.7	-1.587	-1.831	-0.604	-0.308	105.881	0	0	0	0	0	0	0
WT222(CAA14FCCF874)	3.72	13105	2022-11-28 16:39:58.438	0.021	-0.064	0.981	4.7	-1.587	-1.831	-0.582	-0.313	105.925	0	0	0	0	0	0	0
WT222(CAA14FCCF874)	3.72	13105	2022-11-28 16:39:58.438	-0.063	0.05	1.01	1.282	0	-1.709	-0.582	-0.313	105.969	0	0	0	0	0	0	0
WT222(CAA14FCCF874)	3.72	13105	2022-11-28 16:39:58.438	-0.063	0.05	1.01	1.282	0	-1.709	-0.577	-0.313	106.007	0	0	0	0	0	0	0
WT222(CAA14FCCF874)	3.72	13105	2022-11-28 16:39:58.438	-0.063	0.05	1.01	1.282	0	-1.709	-0.571	-0.308	106.051	0	0	0	0	0	0	0
WT222(CAA14FCCF874)	3.72	13105	2022-11-28 16:39:58.438	-0.063	0.05	1.01	1.282	0	-1.709	-0.566	-0.308	106.089	0	0	0	0	0	0	0
WT222(CAA14FCCF874)	3.72	13105	2022-11-28 16:39:58.516	0.05	0.067	0.974	2.075	-1.221	-1.526	-0.56	-0.308	106.133	0	0	0	0	0	0	0

## Sheet: 140cm
设备名称	电压	版本	片上时间	加速度X(g)	加速度Y(g)	加速度Z(g)	角速度X(°/s)	角速度Y(°/s)	角速度Z(°/s)	角度X(°)	角度Y(°)	角度Z(°)	磁场X	磁场Y	磁场Z	四元数0	四元数1	四元数2	四元数3	状态
WT222(CAA14FCCF874)	3.7	13105	2022-11-28 16:52:05.782	0.005	-0.089	1.007	3.784	0.305	10.193	0.764	-2.911	80.074	0	0	0	0	0	0	0
WT222(CAA14FCCF874)	3.7	13105	2022-11-28 16:52:05.782	0.005	-0.089	1.007	3.784	0.305	10.193	0.78	-2.917	80.107	0	0	0	0	0	0	0
WT222(CAA14FCCF874)	3.7	13105	2022-11-28 16:52:05.782	0.005	-0.089	1.007	3.784	0.305	10.193	0.791	-2.917	80.14	0	0	0	0	0	0	0
WT222(CAA14FCCF874)	3.7	13105	2022-11-28 16:52:05.782	0.005	-0.089	1.007	3.784	0.305	10.193	0.807	-2.917	80.173	0	0	0	0	0	0	0
WT222(CAA14FCCF874)	3.7	13105	2022-11-28 16:52:05.782	0.042	0.211	0.991	0.977	0	-7.446	0.813	-2.917	80.118	0	0	0	0	0	0	0
WT222(CAA14FCCF874)	3.7	13105	2022-11-28 16:52:05.782	0.042	0.211	0.991	0.977	0	-7.446	0.818	-2.917	80.063	0	0	0	0	0	0	0
WT222(CAA14FCCF874)	3.7	13105	2022-11-28 16:52:05.782	0.042	0.211	0.991	0.977	0	-7.446	0.829	-2.917	80.008	0	0	0	0	0	0	0
WT222(CAA14FCCF874)	3.7	13105	2022-11-28 16:52:05.782	0.042	0.211	0.991	0.977	0	-7.446	0.84	-2.917	79.948	0	0	0	0	0	0	0
WT222(CAA14FCCF874)	3.7	13105	2022-11-28 16:52:05.782	0.057	-0.123	1.011	-2.319	0.305	-1.587	0.829	-2.917	79.92	0	0	0	0	0	0	0
WT222(CAA14FCCF874)	3.7	13105	2022-11-28 16:52:05.782	0.057	-0.123	1.011	-2.319	0.305	-1.587	0.818	-2.917	79.893	0	0	0	0	0	0	0
WT222(CAA14FCCF874)	3.7	13105	2022-11-28 16:52:05.782	0.057	-0.123	1.011	-2.319	0.305	-1.587	0.807	-2.917	79.871	0	0	0	0	0	0	0
WT222(CAA14FCCF874)	3.7	13105	2022-11-28 16:52:05.782	0.057	-0.123	1.011	-2.319	0.305	-1.587	0.797	-2.917	79.843	0	0	0	0	0	0	0
WT222(CAA14FCCF874)	3.7	13105	2022-11-28 16:52:05.813	0.006	0.149	1.011	0.183	0.671	-4.089	0.857	-2.917	79.645	0	0	0	0	0	0	0
WT222(CAA14FCCF874)	3.7	13105	2022-11-28 16:52:05.813	0.006	0.149	1.011	0.183	0.671	-4.089	0.862	-2.917	79.607	0	0	0	0	0	0	0
WT222(CAA14FCCF874)	3.7	13105	2022-11-28 16:52:05.813	0.006	0.149	1.011	0.183	0.671	-4.089	0.868	-2.911	79.568	0	0	0	0	0	0	0
WT222(CAA14FCCF874)	3.7	13105	2022-11-28 16:52:05.813	0.006	0.149	1.011	0.183	0.671	-4.089	0.879	-2.906	79.53	0	0	0	0	0	0	0
WT222(CAA14FCCF874)	3.7	13105	2022-11-28 16:52:05.813	0.017	0.11	1.001	0	0.61	-0.122	0.884	-2.9	79.508	0	0	0	0	0	0	0
WT222(CAA14FCCF874)	3.7	13105	2022-11-28 16:52:05.813	0.017	0.11	1.001	0	0.61	-0.122	0.89	-2.9	79.492	0	0	0	0	0	0	0
WT222(CAA14FCCF874)	3.7	13105	2022-11-28 16:52:05.813	0.017	0.11	1.001	0	0.61	-0.122	0.895	-2.895	79.47	0	0	0	0	0	0	0
WT222(CAA14FCCF874)	3.7	13105	2022-11-28 16:52:05.813	0.017	0.11	1.001	0	0.61	-0.122	0.906	-2.889	79.448	0	0	0	0	0	0	0
WT222(CAA14FCCF874)	3.7	13105	2022-11-28 16:52:05.813	0.021	-0.167	0.953	-13.367	1.038	-1.831	0.846	-2.884	79.42	0	0	0	0	0	0	0
WT222(CAA14FCCF874)	3.7	13105	2022-11-28 16:52:05.813	0.021	-0.167	0.953	-13.367	1.038	-1.831	0.78	-2.873	79.393	0	0	0	0	0	0	0
WT222(CAA14FCCF874)	3.7	13105	2022-11-28 16:52:05.813	0.021	-0.167	0.953	-13.367	1.038	-1.831	0.72	-2.867	79.371	0	0	0	0	0	0	0
WT222(CAA14FCCF874)	3.7	13105	2022-11-28 16:52:05.813	0.021	-0.167	0.953	-13.367	1.038	-1.831	0.654	-2.862	79.343	0	0	0	0	0	0	0
WT222(CAA14FCCF874)	3.7	13105	2022-11-28 16:52:05.813	0.055	-0.216	0.99	2.93	-0.488	17.7	0.659	-2.862	79.42	0	0	0	0	0	0	0
WT222(CAA14FCCF874)	3.7	13105	2022-11-28 16:52:05.813	0.055	-0.216	0.99	2.93	-0.488	17.7	0.67	-2.862	79.497	0	0	0	0	0	0	0
WT222(CAA14FCCF874)	3.7	13105	2022-11-28 16:52:05.813	0.055	-0.216	0.99	2.93	-0.488	17.7	0.676	-2.867	79.574	0	0	0	0	0	0	0
WT222(CAA14FCCF874)	3.7	13105	2022-11-28 16:52:05.813	0.03	0.099	0.995	6.531	0.61	22.644	0.698	-2.862	79.678	0	0	0	0	0	0	0
WT222(CAA14FCCF874)	3.7	13105	2022-11-28 16:52:05.844	0.03	0.099	0.995	6.531	0.61	22.644	0.72	-2.856	79.777	0	0	0	0	0	0	0
WT222(CAA14FCCF874)	3.7	13105	2022-11-28 16:52:05.844	0.03	0.099	0.995	6.531	0.61	22.644	0.747	-2.851	79.876	0	0	0	0	0	0	0
WT222(CAA14FCCF874)	3.7	13105	2022-11-28 16:52:05.844	0.03	0.099	0.995	6.531	0.61	22.644	0.769	-2.851	79.975	0	0	0	0	0	0	0
WT222(CAA14FCCF874)	3.7	13105	2022-11-28 16:52:05.844	0.036	-0.05	0.99	4.456	0.977	46.082	0.78	-2.845	80.195	0	0	0	0	0	0	0
WT222(CAA14FCCF874)	3.7	13105	2022-11-28 16:52:05.844	0.036	-0.05	0.99	4.456	0.977	46.082	0.791	-2.84	80.409	0	0	0	0	0	0	0
WT222(CAA14FCCF874)	3.7	13105	2022-11-28 16:52:05.844	0.036	-0.05	0.99	4.456	0.977	46.082	0.797	-2.84	80.623	0	0	0	0	0	0	0
WT222(CAA14FCCF874)	3.7	13105	2022-11-28 16:52:05.844	0.036	-0.05	0.99	4.456	0.977	46.082	0.807	-2.834	80.843	0	0	0	0	0	0	0
WT222(CAA14FCCF874)	3.7	13105	2022-11-28 16:52:05.844	0.035	0.027	0.992	6.226	0.061	42.969	0.824	-2.834	81.041	0	0	0	0	0	0	0
WT222(CAA14FCCF874)	3.7	13105	2022-11-28 16:52:05.876	0.035	0.027	0.992	6.226	0.061	42.969	0.84	-2.834	81.238	0	0	0	0	0	0	0
WT222(CAA14FCCF874)	3.7	13105	2022-11-28 16:52:05.876	0.035	0.027	0.992	6.226	0.061	42.969	0.857	-2.834	81.436	0	0	0	0	0	0	0
WT222(CAA14FCCF874)	3.7	13105	2022-11-28 16:52:05.876	0.035	0.027	0.992	6.226	0.061	42.969	0.873	-2.834	81.634	0	0	0	0	0	0	0
WT222(CAA14FCCF874)	3.7	13105	2022-11-28 16:52:05.876	0.107	0.044	1.021	5.615	5.066	46.692	0.89	-2.813	81.848	0	0	0	0	0	0	0
WT222(CAA14FCCF874)	3.7	13105	2022-11-28 16:52:05.876	0.107	0.044	1.021	5.615	5.066	46.692	0.906	-2.791	82.062	0	0	0	0	0	0	0
WT222(CAA14FCCF874)	3.7	13105	2022-11-28 16:52:05.876	0.107	0.044	1.021	5.615	5.066	46.692	0.923	-2.769	82.277	0	0	0	0	0	0	0
WT222(CAA14FCCF874)	3.7	13105	2022-11-28 16:52:05.876	0.107	0.044	1.021	5.615	5.066	46.692	0.934	-2.747	82.491	0	0	0	0	0	0	0
WT222(CAA14FCCF874)	3.7	13105	2022-11-28 16:52:05.876	0.034	0.019	1.005	4.944	3.784	44.067	0.95	-2.73	82.689	0	0	0	0	0	0	0
WT222(CAA14FCCF874)	3.7	13105	2022-11-28 16:52:05.876	0.034	0.019	1.005	4.944	3.784	44.067	0.961	-2.719	82.892	0	0	0	0	0	0	0
WT222(CAA14FCCF874)	3.7	13105	2022-11-28 16:52:05.876	0.034	0.019	1.005	4.944	3.784	44.067	0.978	-2.703	83.09	0	0	0	0	0	0	0
WT222(CAA14FCCF874)	3.7	13105	2022-11-28 16:52:05.876	0.034	0.019	1.005	4.944	3.784	44.067	0.989	-2.686	83.287	0	0	0	0	0	0	0
WT222(CAA14FCCF874)	3.7	13105	2022-11-28 16:52:05.876	0.113	-0.013	1.019	6.348	-2.197	47.241	1.005	-2.703	83.502	0	0	0	0	0	0	0
WT222(CAA14FCCF874)	3.7	13105	2022-11-28 16:52:05.876	0.113	-0.013	1.019	6.348	-2.197	47.241	1.027	-2.719	83.716	0	0	0	0	0	0	0
WT222(CAA14FCCF874)	3.7	13105	2022-11-28 16:52:05.876	0.113	-0.013	1.019	6.348	-2.197	47.241	1.044	-2.736	83.93	0	0	0	0	0	0	0
WT222(CAA14FCCF874)	3.7	13105	2022-11-28 16:52:05.876	0.113	-0.013	1.019	6.348	-2.197	47.241	1.066	-2.752	84.139	0	0	0	0	0	0	0
WT222(CAA14FCCF874)	3.7	13105	2022-11-28 16:52:05.876	0.025	0.165	1.015	-0.122	-0.244	24.353	1.055	-2.758	84.238	0	0	0	0	0	0	0
WT222(CAA14FCCF874)	3.7	13105	2022-11-28 16:52:05.938	0.025	0.165	1.015	-0.122	-0.244	24.353	1.049	-2.763	84.337	0	0	0	0	0	0	0
WT222(CAA14FCCF874)	3.7	13105	2022-11-28 16:52:05.938	0.025	0.165	1.015	-0.122	-0.244	24.353	1.044	-2.769	84.43	0	0	0	0	0	0	0
WT222(CAA14FCCF874)	3.7	13105	2022-11-28 16:52:05.938	0.025	0.165	1.015	-0.122	-0.244	24.353	1.044	-2.774	84.523	0	0	0	0	0	0	0
WT222(CAA14FCCF874)	3.7	13105	2022-11-28 16:52:05.938	0.156	0.349	1.02	7.08	0	-8.667	1.082	-2.774	84.452	0	0	0	0	0	0	0
WT222(CAA14FCCF874)	3.7	13105	2022-11-28 16:52:05.938	0.156	0.349	1.02	7.08	0	-8.667	1.132	-2.774	84.38	0	0	0	0	0	0	0
WT222(CAA14FCCF874)	3.7	13105	2022-11-28 16:52:05.938	0.156	0.349	1.02	7.08	0	-8.667	1.176	-2.78	84.304	0	0	0	0	0	0	0
WT222(CAA14FCCF874)	3.7	13105	2022-11-28 16:52:05.938	0.156	0.349	1.02	7.08	0	-8.667	1.225	-2.785	84.227	0	0	0	0	0	0	0
WT222(CAA14FCCF874)	3.7	13105	2022-11-28 16:52:05.938	-0.089	-0.414	0.967	3.174	-3.479	15.625	1.247	-2.807	84.276	0	0	0	0	0	0	0
WT222(CAA14FCCF874)	3.7	13105	2022-11-28 16:52:05.954	-0.089	-0.414	0.967	3.174	-3.479	15.625	1.263	-2.823	84.326	0	0	0	0	0	0	0
WT222(CAA14FCCF874)	3.7	13105	2022-11-28 16:52:05.954	-0.089	-0.414	0.967	3.174	-3.479	15.625	1.274	-2.845	84.38	0	0	0	0	0	0	0
WT222(CAA14FCCF874)	3.7	13105	2022-11-28 16:52:05.954	-0.089	-0.414	0.967	3.174	-3.479	15.625	1.28	-2.862	84.435	0	0	0	0	0	0	0
WT222(CAA14FCCF874)	3.7	13105	2022-11-28 16:52:05.954	0.099	0.143	0.99	10.742	-2.869	40.71	1.324	-2.878	84.617	0	0	0	0	0	0	0
WT222(CAA14FCCF874)	3.7	13105	2022-11-28 16:52:05.954	0.099	0.143	0.99	10.742	-2.869	40.71	1.362	-2.9	84.798	0	0	0	0	0	0	0
WT222(CAA14FCCF874)	3.7	13105	2022-11-28 16:52:05.954	0.099	0.143	0.99	10.742	-2.869	40.71	1.406	-2.917	84.974	0	0	0	0	0	0	0
WT222(CAA14FCCF874)	3.7	13105	2022-11-28 16:52:05.954	0.099	0.143	0.99	10.742	-2.869	40.71	1.45	-2.939	85.15	0	0	0	0	0	0	0
WT222(CAA14FCCF874)	3.7	13105	2022-11-28 16:52:05.954	0.005	-0.073	1.022	3.113	-3.845	36.804	1.456	-2.961	85.309	0	0	0	0	0	0	0
WT222(CAA14FCCF874)	3.7	13105	2022-11-28 16:52:05.985	0.005	-0.073	1.022	3.113	-3.845	36.804	1.461	-2.983	85.463	0	0	0	0	0	0	0
WT222(CAA14FCCF874)	3.7	13105	2022-11-28 16:52:05.985	0.005	-0.073	1.022	3.113	-3.845	36.804	1.467	-3.005	85.622	0	0	0	0	0	0	0
WT222(CAA14FCCF874)	3.7	13105	2022-11-28 16:52:05.985	0.005	-0.073	1.022	3.113	-3.845	36.804	1.467	-3.027	85.781	0	0	0	0	0	0	0
WT222(CAA14FCCF874)	3.7	13105	2022-11-28 16:52:05.985	0.122	-0.083	1.033	13.916	-1.099	28.137	1.527	-3.038	85.897	0	0	0	0	0	0	0
WT222(CAA14FCCF874)	3.7	13105	2022-11-28 16:52:05.985	0.122	-0.083	1.033	13.916	-1.099	28.137	1.582	-3.043	86.012	0	0	0	0	0	0	0
WT222(CAA14FCCF874)	3.7	13105	2022-11-28 16:52:05.985	0.122	-0.083	1.033	13.916	-1.099	28.137	1.637	-3.054	86.127	0	0	0	0	0	0	0
WT222(CAA14FCCF874)	3.7	13105	2022-11-28 16:52:06.001	0.122	-0.083	1.033	13.916	-1.099	28.137	1.692	-3.065	86.248	0	0	0	0	0	0	0
WT222(CAA14FCCF874)	3.7	13105	2022-11-28 16:52:06.001	-0.088	0.131	0.961	11.719	-5.493	2.625	1.747	-3.093	86.232	0	0	0	0	0	0	0
WT222(CAA14FCCF874)	3.7	13105	2022-11-28 16:52:06.048	-0.088	0.131	0.961	11.719	-5.493	2.625	1.802	-3.12	86.221	0	0	0	0	0	0	0
WT222(CAA14FCCF874)	3.7	13105	2022-11-28 16:52:06.048	-0.088	0.131	0.961	11.719	-5.493	2.625	1.857	-3.142	86.204	0	0	0	0	0	0	0
WT222(CAA14FCCF874)	3.7	13105	2022-11-28 16:52:06.048	-0.088	0.131	0.961	11.719	-5.493	2.625	1.912	-3.164	86.188	0	0	0	0	0	0	0
WT222(CAA14FCCF874)	3.7	13105	2022-11-28 16:52:06.048	0.055	-0.122	1.001	9.033	1.404	39.307	1.939	-3.159	86.358	0	0	0	0	0	0	0
WT222(CAA14FCCF874)	3.7	13105	2022-11-28 16:52:06.048	0.055	-0.122	1.001	9.033	1.404	39.307	1.972	-3.159	86.528	0	0	0	0	0	0	0
WT222(CAA14FCCF874)	3.7	13105	2022-11-28 16:52:06.048	0.055	-0.122	1.001	9.033	1.404	39.307	2	-3.153	86.704	0	0	0	0	0	0	0
WT222(CAA14FCCF874)	3.7	13105	2022-11-28 16:52:06.048	0.055	-0.122	1.001	9.033	1.404	39.307	2.027	-3.148	86.874	0	0	0	0	0	0	0
WT222(CAA14FCCF874)	3.7	13105	2022-11-28 16:52:06.048	0.135	0.117	1.023	8.118	-2.808	36.926	2.049	-3.164	87.034	0	0	0	0	0	0	0
WT222(CAA14FCCF874)	3.7	13105	2022-11-28 16:52:06.142	0.135	0.117	1.023	8.118	-2.808	36.926	2.076	-3.186	87.188	0	0	0	0	0	0	0
WT222(CAA14FCCF874)	3.7	13105	2022-11-28 16:52:06.142	0.135	0.117	1.023	8.118	-2.808	36.926	2.098	-3.203	87.347	0	0	0	0	0	0	0
WT222(CAA14FCCF874)	3.7	13105	2022-11-28 16:52:06.142	0.135	0.117	1.023	8.118	-2.808	36.926	2.126	-3.224	87.501	0	0	0	0	0	0	0
WT222(CAA14FCCF874)	3.7	13105	2022-11-28 16:52:06.142	0.109	-0.061	1.012	9.338	-0.061	42.114	2.159	-3.23	87.682	0	0	0	0	0	0	0
WT222(CAA14FCCF874)	3.7	13105	2022-11-28 16:52:06.142	0.109	-0.061	1.012	9.338	-0.061	42.114	2.186	-3.241	87.863	0	0	0	0	0	0	0
WT222(CAA14FCCF874)	3.7	13105	2022-11-28 16:52:06.142	0.109	-0.061	1.012	9.338	-0.061	42.114	2.214	-3.246	88.044	0	0	0	0	0	0	0
WT222(CAA14FCCF874)	3.7	13105	2022-11-28 16:52:06.142	0.109	-0.061	1.012	9.338	-0.061	42.114	2.241	-3.257	88.226	0	0	0	0	0	0	0
WT222(CAA14FCCF874)	3.7	13105	2022-11-28 16:52:06.142	0.141	-0.016	1.072	0.977	0.549	45.41	2.225	-3.263	88.429	0	0	0	0	0	0	0
WT222(CAA14FCCF874)	3.7	13105	2022-11-28 16:52:06.142	0.141	-0.016	1.072	0.977	0.549	45.41	2.214	-3.274	88.627	0	0	0	0	0	0	0
WT222(CAA14FCCF874)	3.7	13105	2022-11-28 16:52:06.142	0.141	-0.016	1.072	0.977	0.549	45.41	2.197	-3.279	88.824	0	0	0	0	0	0	0
WT222(CAA14FCCF874)	3.7	13105	2022-11-28 16:52:06.142	0.141	-0.016	1.072	0.977	0.549	45.41	2.181	-3.29	89.022	0	0	0	0	0	0	0
WT222(CAA14FCCF874)	3.7	13105	2022-11-28 16:52:06.142	0.065	0.577	1.015	14.893	5.249	17.09	2.247	-3.268	89.072	0	0	0	0	0	0	0
WT222(CAA14FCCF874)	3.7	13105	2022-11-28 16:52:06.142	0.065	0.577	1.015	14.893	5.249	17.09	2.318	-3.252	89.121	0	0	0	0	0	0	0
WT222(CAA14FCCF874)	3.7	13105	2022-11-28 16:52:06.142	0.065	0.577	1.015	14.893	5.249	17.09	2.395	-3.23	89.171	0	0	0	0	0	0	0
WT222(CAA14FCCF874)	3.7	13105	2022-11-28 16:52:06.142	0.255	1.29	0.881	-6.958	8.057	-108.643	2.406	-3.175	88.583	0	0	0	0	0	0	0
WT222(CAA14FCCF874)	3.7	13105	2022-11-28 16:52:06.142	0.513	2.594	1.79	-6.958	8.057	-108.643	2.433	-3.126	87.99	0	0	0	0	0	0	0
WT222(CAA14FCCF874)	3.7	13105	2022-11-28 16:52:06.235	1.028	5.201	3.609	-6.958	8.057	-108.643	2.488	-3.087	87.38	0	0	0	0	0	0	0
WT222(CAA14FCCF874)	3.7	13105	2022-11-28 16:52:06.235	2.059	10.415	7.247	-6.958	8.057	-108.643	2.571	-3.06	86.765	0	0	0	0	0	0	0
WT222(CAA14FCCF874)	3.7	13105	2022-11-28 16:52:06.235	-0.036	0.172	0.955	-16.724	-10.071	-224.792	2.631	-3.093	85.567	0	0	0	0	0	0	0
WT222(CAA14FCCF874)	3.7	13105	2022-11-28 16:52:06.235	-0.036	0.172	0.955	-16.724	-10.071	-224.792	2.697	-3.12	84.37	0	0	0	0	0	0	0
WT222(CAA14FCCF874)	3.7	13105	2022-11-28 16:52:06.235	-0.036	0.172	0.955	-16.724	-10.071	-224.792	2.758	-3.148	83.183	0	0	0	0	0	0	0
WT222(CAA14FCCF874)	3.7	13105	2022-11-28 16:52:06.235	-0.036	0.172	0.955	-16.724	-10.071	-224.792	2.818	-3.17	81.996	0	0	0	0	0	0	0
WT222(CAA14FCCF874)	3.7	13105	2022-11-28 16:52:06.235	0.235	-0.109	1.035	-2.502	-2.686	-73.608	2.9	-3.192	81.568	0	0	0	0	0	0	0
WT222(CAA14FCCF874)	3.7	13105	2022-11-28 16:52:06.235	0.235	-0.109	1.035	-2.502	-2.686	-73.608	2.983	-3.214	81.145	0	0	0	0	0	0	0
WT222(CAA14FCCF874)	3.7	13105	2022-11-28 16:52:06.266	0.235	-0.109	1.035	-2.502	-2.686	-73.608	3.065	-3.23	80.722	0	0	0	0	0	0	0
WT222(CAA14FCCF874)	3.7	13105	2022-11-28 16:52:06.266	0.235	-0.109	1.035	-2.502	-2.686	-73.608	3.142	-3.252	80.305	0	0	0	0	0	0	0
WT222(CAA14FCCF874)	3.7	13105	2022-11-28 16:52:06.266	0.071	-1.313	0.984	3.357	7.996	43.152	3.203	-3.246	80.475	0	0	0	0	0	0	0
WT222(CAA14FCCF874)	3.7	13105	2022-11-28 16:52:06.266	0.071	-1.313	0.984	3.357	7.996	43.152	3.257	-3.235	80.656	0	0	0	0	0	0	0
WT222(CAA14FCCF874)	3.7	13105	2022-11-28 16:52:06.266	0.071	-1.313	0.984	3.357	7.996	43.152	3.301	-3.224	80.837	0	0	0	0	0	0	0
WT222(CAA14FCCF874)	3.7	13105	2022-11-28 16:52:06.266	0.071	-1.313	0.984	3.357	7.996	43.152	3.334	-3.219	81.024	0	0	0	0	0	0	0
WT222(CAA14FCCF874)	3.7	13105	2022-11-28 16:52:06.266	-0.047	0.24	1.057	20.264	-1.648	-8.24	3.466	-3.235	80.953	0	0	0	0	0	0	0
WT222(CAA14FCCF874)	3.7	13105	2022-11-28 16:52:06.266	-0.047	0.24	1.057	20.264	-1.648	-8.24	3.604	-3.257	80.881	0	0	0	0	0	0	0
WT222(CAA14FCCF874)	3.7	13105	2022-11-28 16:52:06.298	-0.047	0.24	1.057	20.264	-1.648	-8.24	3.735	-3.274	80.804	0	0	0	0	0	0	0
WT222(CAA14FCCF874)	3.7	13105	2022-11-28 16:52:06.298	-0.047	0.24	1.057	20.264	-1.648	-8.24	3.867	-3.29	80.733	0	0	0	0	0	0	0
WT222(CAA14FCCF874)	3.7	13105	2022-11-28 16:52:06.298	0.049	-0.014	1.023	-1.465	0.793	-12.024	3.889	-3.296	80.645	0	0	0	0	0	0	0
WT222(CAA14FCCF874)	3.7	13105	2022-11-28 16:52:06.298	0.049	-0.014	1.023	-1.465	0.793	-12.024	3.906	-3.296	80.557	0	0	0	0	0	0	0
WT222(CAA14FCCF874)	3.7	13105	2022-11-28 16:52:06.298	0.049	-0.014	1.023	-1.465	0.793	-12.024	3.928	-3.296	80.469	0	0	0	0	0	0	0
WT222(CAA14FCCF874)	3.7	13105	2022-11-28 16:52:06.298	0.049	-0.014	1.023	-1.465	0.793	-12.024	3.944	-3.301	80.387	0	0	0	0	0	0	0
WT222(CAA14FCCF874)	3.7	13105	2022-11-28 16:52:06.298	-0.04	0.239	0.998	2.93	-1.404	-1.465	3.983	-3.312	80.354	0	0	0	0	0	0	0
WT222(CAA14FCCF874)	3.7	13105	2022-11-28 16:52:06.298	-0.04	0.239	0.998	2.93	-1.404	-1.465	4.016	-3.329	80.321	0	0	0	0	0	0	0
WT222(CAA14FCCF874)	3.7	13105	2022-11-28 16:52:06.298	-0.04	0.239	0.998	2.93	-1.404	-1.465	4.054	-3.34	80.283	0	0	0	0	0	0	0
WT222(CAA14FCCF874)	3.7	13105	2022-11-28 16:52:06.298	-0.04	0.239	0.998	2.93	-1.404	-1.465	4.092	-3.351	80.25	0	0	0	0	0	0	0
WT222(CAA14FCCF874)	3.7	13105	2022-11-28 16:52:06.298	0.053	0.094	0.994	-9.705	0.61	6.409	4.065	-3.356	80.255	0	0	0	0	0	0	0
WT222(CAA14FCCF874)	3.7	13105	2022-11-28 16:52:06.298	0.053	0.094	0.994	-9.705	0.61	6.409	4.032	-3.356	80.266	0	0	0	0	0	0	0
WT222(CAA14FCCF874)	3.7	13105	2022-11-28 16:52:06.298	0.053	0.094	0.994	-9.705	0.61	6.409	4.005	-3.362	80.272	0	0	0	0	0	0	0
WT222(CAA14FCCF874)	3.7	13105	2022-11-28 16:52:06.298	0.053	0.094	0.994	-9.705	0.61	6.409	3.972	-3.362	80.283	0	0	0	0	0	0	0
WT222(CAA14FCCF874)	3.7	13105	2022-11-28 16:52:06.298	0.185	0.349	1.197	3.601	1.16	-9.644	4.016	-3.362	80.211	0	0	0	0	0	0	0
WT222(CAA14FCCF874)	3.7	13105	2022-11-28 16:52:06.298	0.185	0.349	1.197	3.601	1.16	-9.644	4.059	-3.356	80.14	0	0	0	0	0	0	0
WT222(CAA14FCCF874)	3.7	13105	2022-11-28 16:52:06.345	0.185	0.349	1.197	3.601	1.16	-9.644	4.098	-3.351	80.068	0	0	0	0	0	0	0
WT222(CAA14FCCF874)	3.7	13105	2022-11-28 16:52:06.360	0.185	0.349	1.197	3.601	1.16	-9.644	4.142	-3.351	79.991	0	0	0	0	0	0	0
WT222(CAA14FCCF874)	3.7	13105	2022-11-28 16:52:06.360	-0.096	-0.189	0.603	4.333	0.793	4.578	4.18	-3.351	79.997	0	0	0	0	0	0	0
WT222(CAA14FCCF874)	3.7	13105	2022-11-28 16:52:06.360	-0.096	-0.189	0.603	4.333	0.793	4.578	4.219	-3.356	79.997	0	0	0	0	0	0	0
WT222(CAA14FCCF874)	3.7	13105	2022-11-28 16:52:06.360	-0.096	-0.189	0.603	4.333	0.793	4.578	4.257	-3.356	80.002	0	0	0	0	0	0	0
WT222(CAA14FCCF874)	3.7	13105	2022-11-28 16:52:06.360	-0.096	-0.189	0.603	4.333	0.793	4.578	4.29	-3.356	80.008	0	0	0	0	0	0	0
WT222(CAA14FCCF874)	3.7	13105	2022-11-28 16:52:06.360	-0.207	0.07	1.057	-7.263	2.197	1.648	4.263	-3.345	79.997	0	0	0	0	0	0	0
WT222(CAA14FCCF874)	3.7	13105	2022-11-28 16:52:06.360	-0.207	0.07	1.057	-7.263	2.197	1.648	4.241	-3.329	79.991	0	0	0	0	0	0	0
WT222(CAA14FCCF874)	3.7	13105	2022-11-28 16:52:06.376	-0.207	0.07	1.057	-7.263	2.197	1.648	4.213	-3.312	79.98	0	0	0	0	0	0	0
WT222(CAA14FCCF874)	3.7	13105	2022-11-28 16:52:06.376	-0.207	0.07	1.057	-7.263	2.197	1.648	4.191	-3.296	79.975	0	0	0	0	0	0	0
WT222(CAA14FCCF874)	3.7	13105	2022-11-28 16:52:06.376	0.093	0.179	1.015	-5.432	-1.526	-2.747	4.175	-3.296	79.942	0	0	0	0	0	0	0
WT222(CAA14FCCF874)	3.7	13105	2022-11-28 16:52:06.376	0.093	0.179	1.015	-5.432	-1.526	-2.747	4.158	-3.296	79.909	0	0	0	0	0	0	0
WT222(CAA14FCCF874)	3.7	13105	2022-11-28 16:52:06.376	0.093	0.179	1.015	-5.432	-1.526	-2.747	4.147	-3.301	79.882	0	0	0	0	0	0	0
WT222(CAA14FCCF874)	3.7	13105	2022-11-28 16:52:06.376	0.093	0.179	1.015	-5.432	-1.526	-2.747	4.131	-3.301	79.849	0	0	0	0	0	0	0
WT222(CAA14FCCF874)	3.7	13105	2022-11-28 16:52:06.376	0.231	-0.092	1.005	2.38	0.854	6.653	4.153	-3.296	79.871	0	0	0	0	0	0	0
WT222(CAA14FCCF874)	3.7	13105	2022-11-28 16:52:06.376	0.231	-0.092	1.005	2.38	0.854	6.653	4.169	-3.296	79.893	0	0	0	0	0	0	0
WT222(CAA14FCCF874)	3.7	13105	2022-11-28 16:52:06.407	0.231	-0.092	1.005	2.38	0.854	6.653	4.186	-3.29	79.915	0	0	0	0	0	0	0
WT222(CAA14FCCF874)	3.7	13105	2022-11-28 16:52:06.407	0.231	-0.092	1.005	2.38	0.854	6.653	4.202	-3.29	79.937	0	0	0	0	0	0	0
WT222(CAA14FCCF874)	3.7	13105	2022-11-28 16:52:06.407	0.041	0.159	1.005	3.357	-0.793	-3.479	4.224	-3.296	79.915	0	0	0	0	0	0	0
WT222(CAA14FCCF874)	3.7	13105	2022-11-28 16:52:06.407	0.041	0.159	1.005	3.357	-0.793	-3.479	4.246	-3.301	79.887	0	0	0	0	0	0	0
WT222(CAA14FCCF874)	3.7	13105	2022-11-28 16:52:06.407	0.041	0.159	1.005	3.357	-0.793	-3.479	4.268	-3.301	79.86	0	0	0	0	0	0	0
WT222(CAA14FCCF874)	3.7	13105	2022-11-28 16:52:06.407	0.041	0.159	1.005	3.357	-0.793	-3.479	4.296	-3.307	79.832	0	0	0	0	0	0	0
WT222(CAA14FCCF874)	3.7	13105	2022-11-28 16:52:06.407	-0.105	0.116	1.021	-0.122	0.244	-5.188	4.301	-3.301	79.799	0	0	0	0	0	0	0
WT222(CAA14FCCF874)	3.7	13105	2022-11-28 16:52:06.407	-0.105	0.116	1.021	-0.122	0.244	-5.188	4.307	-3.296	79.761	0	0	0	0	0	0	0
WT222(CAA14FCCF874)	3.7	13105	2022-11-28 16:52:06.438	-0.105	0.116	1.021	-0.122	0.244	-5.188	4.312	-3.29	79.728	0	0	0	0	0	0	0
WT222(CAA14FCCF874)	3.7	13105	2022-11-28 16:52:06.438	-0.105	0.116	1.021	-0.122	0.244	-5.188	4.323	-3.279	79.695	0	0	0	0	0	0	0
WT222(CAA14FCCF874)	3.7	13105	2022-11-28 16:52:06.438	0.012	0.009	1.014	-1.404	2.014	7.629	4.318	-3.268	79.722	0	0	0	0	0	0	0
WT222(CAA14FCCF874)	3.7	13105	2022-11-28 16:52:06.438	0.012	0.009	1.014	-1.404	2.014	7.629	4.312	-3.257	79.755	0	0	0	0	0	0	0
WT222(CAA14FCCF874)	3.7	13105	2022-11-28 16:52:06.438	0.012	0.009	1.014	-1.404	2.014	7.629	4.307	-3.246	79.788	0	0	0	0	0	0	0
WT222(CAA14FCCF874)	3.7	13105	2022-11-28 16:52:06.438	0.012	0.009	1.014	-1.404	2.014	7.629	4.301	-3.235	79.821	0	0	0	0	0	0	0
WT222(CAA14FCCF874)	3.7	13105	2022-11-28 16:52:06.438	0.14	0.253	0.977	7.813	-2.197	-4.761	4.345	-3.241	79.788	0	0	0	0	0	0	0
WT222(CAA14FCCF874)	3.7	13105	2022-11-28 16:52:06.438	0.14	0.253	0.977	7.813	-2.197	-4.761	4.395	-3.246	79.755	0	0	0	0	0	0	0
WT222(CAA14FCCF874)	3.7	13105	2022-11-28 16:52:06.501	0.14	0.253	0.977	7.813	-2.197	-4.761	4.438	-3.252	79.722	0	0	0	0	0	0	0
WT222(CAA14FCCF874)	3.7	13105	2022-11-28 16:52:06.501	0.14	0.253	0.977	7.813	-2.197	-4.761	4.488	-3.257	79.689	0	0	0	0	0	0	0
WT222(CAA14FCCF874)	3.7	13105	2022-11-28 16:52:06.501	0.087	-0.089	1.005	0.183	-0.488	-1.526	4.493	-3.257	79.673	0	0	0	0	0	0	0
WT222(CAA14FCCF874)	3.7	13105	2022-11-28 16:52:06.501	0.087	-0.089	1.005	0.183	-0.488	-1.526	4.499	-3.263	79.662	0	0	0	0	0	0	0
WT222(CAA14FCCF874)	3.7	13105	2022-11-28 16:52:06.501	0.087	-0.089	1.005	0.183	-0.488	-1.526	4.504	-3.263	79.651	0	0	0	0	0	0	0
WT222(CAA14FCCF874)	3.7	13105	2022-11-28 16:52:06.501	0.087	-0.089	1.005	0.183	-0.488	-1.526	4.504	-3.263	79.64	0	0	0	0	0	0	0
WT222(CAA14FCCF874)	3.7	13105	2022-11-28 16:52:06.501	0.011	0.155	0.983	-0.793	0.793	-2.258	4.504	-3.257	79.623	0	0	0	0	0	0	0
WT222(CAA14FCCF874)	3.7	13105	2022-11-28 16:52:06.501	0.011	0.155	0.983	-0.793	0.793	-2.258	4.504	-3.252	79.612	0	0	0	0	0	0	0
WT222(CAA14FCCF874)	3.7	13105	2022-11-28 16:52:06.532	0.011	0.155	0.983	-0.793	0.793	-2.258	4.499	-3.246	79.596	0	0	0	0	0	0	0
WT222(CAA14FCCF874)	3.7	13105	2022-11-28 16:52:06.532	0	0.036	1.034	3.418	-1.038	0.61	4.521	-3.252	79.596	0	0	0	0	0	0	0
WT222(CAA14FCCF874)	3.7	13105	2022-11-28 16:52:06.532	0	0.036	1.034	3.418	-1.038	0.61	4.537	-3.252	79.596	0	0	0	0	0	0	0
WT222(CAA14FCCF874)	3.7	13105	2022-11-28 16:52:06.532	0	0.036	1.034	3.418	-1.038	0.61	4.559	-3.257	79.596	0	0	0	0	0	0	0
WT222(CAA14FCCF874)	3.7	13105	2022-11-28 16:52:06.532	0	0.036	1.034	3.418	-1.038	0.61	4.576	-3.257	79.596	0	0	0	0	0	0	0
WT222(CAA14FCCF874)	3.7	13105	2022-11-28 16:52:06.532	0.093	-0.024	1.006	-1.648	-0.671	-6.47	4.565	-3.257	79.563	0	0	0	0	0	0	0
WT222(CAA14FCCF874)	3.7	13105	2022-11-28 16:52:06.532	0.093	-0.024	1.006	-1.648	-0.671	-6.47	4.559	-3.252	79.53	0	0	0	0	0	0	0
WT222(CAA14FCCF874)	3.7	13105	2022-11-28 16:52:06.532	0.093	-0.024	1.006	-1.648	-0.671	-6.47	4.554	-3.252	79.503	0	0	0	0	0	0	0
WT222(CAA14FCCF874)	3.7	13105	2022-11-28 16:52:06.563	0.093	-0.024	1.006	-1.648	-0.671	-6.47	4.543	-3.252	79.47	0	0	0	0	0	0	0
WT222(CAA14FCCF874)	3.7	13105	2022-11-28 16:52:06.563	0.032	0.139	0.993	0	0.549	5.188	4.537	-3.252	79.497	0	0	0	0	0	0	0
WT222(CAA14FCCF874)	3.7	13105	2022-11-28 16:52:06.563	0.032	0.139	0.993	0	0.549	5.188	4.537	-3.246	79.525	0	0	0	0	0	0	0
WT222(CAA14FCCF874)	3.7	13105	2022-11-28 16:52:06.563	0.032	0.139	0.993	0	0.549	5.188	4.532	-3.246	79.552	0	0	0	0	0	0	0
WT222(CAA14FCCF874)	3.7	13105	2022-11-28 16:52:06.563	0.032	0.139	0.993	0	0.549	5.188	4.532	-3.246	79.579	0	0	0	0	0	0	0
WT222(CAA14FCCF874)	3.7	13105	2022-11-28 16:52:06.563	-0.005	-0.025	1.005	0.549	0.916	4.272	4.532	-3.241	79.601	0	0	0	0	0	0	0
WT222(CAA14FCCF874)	3.7	13105	2022-11-28 16:52:06.563	-0.005	-0.025	1.005	0.549	0.916	4.272	4.532	-3.235	79.623	0	0	0	0	0	0	0
WT222(CAA14FCCF874)	3.7	13105	2022-11-28 16:52:06.563	-0.005	-0.025	1.005	0.549	0.916	4.272	4.532	-3.23	79.651	0	0	0	0	0	0	0
WT222(CAA14FCCF874)	3.7	13105	2022-11-28 16:52:06.626	-0.005	-0.025	1.005	0.549	0.916	4.272	4.526	-3.219	79.673	0	0	0	0	0	0	0
WT222(CAA14FCCF874)	3.7	13105	2022-11-28 16:52:06.626	0.127	0.102	0.996	0	0.61	-1.282	4.526	-3.214	79.667	0	0	0	0	0	0	0
WT222(CAA14FCCF874)	3.7	13105	2022-11-28 16:52:06.626	0.127	0.102	0.996	0	0.61	-1.282	4.521	-3.208	79.667	0	0	0	0	0	0	0
WT222(CAA14FCCF874)	3.7	13105	2022-11-28 16:52:06.626	0.127	0.102	0.996	0	0.61	-1.282	4.521	-3.203	79.662	0	0	0	0	0	0	0
WT222(CAA14FCCF874)	3.7	13105	2022-11-28 16:52:06.626	0.127	0.102	0.996	0	0.61	-1.282	4.515	-3.203	79.656	0	0	0	0	0	0	0
WT222(CAA14FCCF874)	3.7	13105	2022-11-28 16:52:06.626	0.037	0.199	1.034	-5.188	0.488	-1.892	4.493	-3.197	79.651	0	0	0	0	0	0	0
WT222(CAA14FCCF874)	3.7	13105	2022-11-28 16:52:06.626	0.037	0.199	1.034	-5.188	0.488	-1.892	4.466	-3.192	79.645	0	0	0	0	0	0	0
WT222(CAA14FCCF874)	3.7	13105	2022-11-28 16:52:06.626	0.037	0.199	1.034	-5.188	0.488	-1.892	4.444	-3.192	79.634	0	0	0	0	0	0	0
WT222(CAA14FCCF874)	3.7	13105	2022-11-28 16:52:06.704	0.037	0.199	1.034	-5.188	0.488	-1.892	4.417	-3.186	79.623	0	0	0	0	0	0	0
WT222(CAA14FCCF874)	3.7	13105	2022-11-28 16:52:06.704	0.034	0.115	1.034	1.465	0.244	0.244	4.427	-3.181	79.623	0	0	0	0	0	0	0
WT222(CAA14FCCF874)	3.7	13105	2022-11-28 16:52:06.704	0.034	0.115	1.034	1.465	0.244	0.244	4.438	-3.181	79.623	0	0	0	0	0	0	0
WT222(CAA14FCCF874)	3.7	13105	2022-11-28 16:52:06.704	0.034	0.115	1.034	1.465	0.244	0.244	4.449	-3.181	79.629	0	0	0	0	0	0	0
WT222(CAA14FCCF874)	3.7	13105	2022-11-28 16:52:06.704	0.034	0.115	1.034	1.465	0.244	0.244	4.46	-3.175	79.629	0	0	0	0	0	0	0

## Sheet: 160cm
设备名称	电压	版本	片上时间	加速度X(g)	加速度Y(g)	加速度Z(g)	角速度X(°/s)	角速度Y(°/s)	角速度Z(°/s)	角度X(°)	角度Y(°)	角度Z(°)	磁场X	磁场Y	磁场Z	四元数0	四元数1	四元数2	四元数3	状态
WT222(CAA14FCCF874)	3.72	13105	2022-11-28 17:00:25.277	0.134	-0.003	1.008	0.183	-0.732	2.014	2.252	-3.428	94.861	0	0	0	0	0	0	0
WT222(CAA14FCCF874)	3.72	13105	2022-11-28 17:00:25.277	0.134	-0.003	1.008	0.183	-0.732	2.014	2.247	-3.433	94.894	0	0	0	0	0	0	0
WT222(CAA14FCCF874)	3.72	13105	2022-11-28 17:00:25.277	-0.041	0.055	0.99	-0.854	0.061	-2.625	2.247	-3.433	94.9	0	0	0	0	0	0	0
WT222(CAA14FCCF874)	3.72	13105	2022-11-28 17:00:25.371	-0.041	0.055	0.99	-0.854	0.061	-2.625	2.241	-3.433	94.905	0	0	0	0	0	0	0
WT222(CAA14FCCF874)	3.72	13105	2022-11-28 17:00:25.371	-0.041	0.055	0.99	-0.854	0.061	-2.625	2.236	-3.428	94.916	0	0	0	0	0	0	0
WT222(CAA14FCCF874)	3.72	13105	2022-11-28 17:00:25.371	-0.041	0.055	0.99	-0.854	0.061	-2.625	2.23	-3.422	94.922	0	0	0	0	0	0	0
WT222(CAA14FCCF874)	3.72	13105	2022-11-28 17:00:25.371	0.072	0.03	1.006	1.221	0.61	4.761	2.236	-3.422	94.966	0	0	0	0	0	0	0
WT222(CAA14FCCF874)	3.72	13105	2022-11-28 17:00:25.371	0.072	0.03	1.006	1.221	0.61	4.761	2.241	-3.417	95.01	0	0	0	0	0	0	0
WT222(CAA14FCCF874)	3.72	13105	2022-11-28 17:00:25.371	0.072	0.03	1.006	1.221	0.61	4.761	2.247	-3.411	95.054	0	0	0	0	0	0	0
WT222(CAA14FCCF874)	3.72	13105	2022-11-28 17:00:25.371	0.072	0.03	1.006	1.221	0.61	4.761	2.247	-3.406	95.098	0	0	0	0	0	0	0
WT222(CAA14FCCF874)	3.72	13105	2022-11-28 17:00:25.371	0.004	0.044	0.977	0.427	-0.366	-1.099	2.252	-3.406	95.114	0	0	0	0	0	0	0
WT222(CAA14FCCF874)	3.72	13105	2022-11-28 17:00:25.371	0.004	0.044	0.977	0.427	-0.366	-1.099	2.252	-3.406	95.125	0	0	0	0	0	0	0
WT222(CAA14FCCF874)	3.72	13105	2022-11-28 17:00:25.371	0.004	0.044	0.977	0.427	-0.366	-1.099	2.252	-3.406	95.142	0	0	0	0	0	0	0
WT222(CAA14FCCF874)	3.72	13105	2022-11-28 17:00:25.371	0.004	0.044	0.977	0.427	-0.366	-1.099	2.258	-3.406	95.158	0	0	0	0	0	0	0
WT222(CAA14FCCF874)	3.72	13105	2022-11-28 17:00:25.371	0.107	-0.001	0.988	1.648	-7.202	1.77	2.263	-3.439	95.186	0	0	0	0	0	0	0
WT222(CAA14FCCF874)	3.72	13105	2022-11-28 17:00:25.371	0.107	-0.001	0.988	1.648	-7.202	1.77	2.269	-3.472	95.213	0	0	0	0	0	0	0
WT222(CAA14FCCF874)	3.72	13105	2022-11-28 17:00:25.371	0.107	-0.001	0.988	1.648	-7.202	1.77	2.28	-3.505	95.24	0	0	0	0	0	0	0
WT222(CAA14FCCF874)	3.72	13105	2022-11-28 17:00:25.371	0.107	-0.001	0.988	1.648	-7.202	1.77	2.285	-3.543	95.268	0	0	0	0	0	0	0
WT222(CAA14FCCF874)	3.72	13105	2022-11-28 17:00:25.371	0.059	0.041	1.022	0.977	-5.615	5.859	2.285	-3.571	95.317	0	0	0	0	0	0	0
WT222(CAA14FCCF874)	3.72	13105	2022-11-28 17:00:25.402	0.059	0.041	1.022	0.977	-5.615	5.859	2.285	-3.598	95.367	0	0	0	0	0	0	0
WT222(CAA14FCCF874)	3.72	13105	2022-11-28 17:00:25.402	0.059	0.041	1.022	0.977	-5.615	5.859	2.285	-3.625	95.416	0	0	0	0	0	0	0
WT222(CAA14FCCF874)	3.72	13105	2022-11-28 17:00:25.402	0.059	0.041	1.022	0.977	-5.615	5.859	2.291	-3.653	95.46	0	0	0	0	0	0	0
WT222(CAA14FCCF874)	3.72	13105	2022-11-28 17:00:25.402	0.061	-0.032	1.012	-0.061	-2.502	-4.272	2.291	-3.664	95.46	0	0	0	0	0	0	0
WT222(CAA14FCCF874)	3.72	13105	2022-11-28 17:00:25.402	0.061	-0.032	1.012	-0.061	-2.502	-4.272	2.285	-3.675	95.46	0	0	0	0	0	0	0
WT222(CAA14FCCF874)	3.72	13105	2022-11-28 17:00:25.402	0.061	-0.032	1.012	-0.061	-2.502	-4.272	2.285	-3.686	95.46	0	0	0	0	0	0	0
WT222(CAA14FCCF874)	3.72	13105	2022-11-28 17:00:25.402	0.061	-0.032	1.012	-0.061	-2.502	-4.272	2.285	-3.691	95.46	0	0	0	0	0	0	0
WT222(CAA14FCCF874)	3.72	13105	2022-11-28 17:00:25.402	0.034	0.004	1.008	0.793	0.244	8.423	2.28	-3.691	95.521	0	0	0	0	0	0	0
WT222(CAA14FCCF874)	3.72	13105	2022-11-28 17:00:25.464	0.034	0.004	1.008	0.793	0.244	8.423	2.28	-3.691	95.587	0	0	0	0	0	0	0
WT222(CAA14FCCF874)	3.72	13105	2022-11-28 17:00:25.464	0.034	0.004	1.008	0.793	0.244	8.423	2.274	-3.691	95.652	0	0	0	0	0	0	0
WT222(CAA14FCCF874)	3.72	13105	2022-11-28 17:00:25.464	0.034	0.004	1.008	0.793	0.244	8.423	2.274	-3.691	95.713	0	0	0	0	0	0	0
WT222(CAA14FCCF874)	3.72	13105	2022-11-28 17:00:25.464	0.08	0.101	0.985	0.305	-0.916	-2.319	2.274	-3.691	95.724	0	0	0	0	0	0	0
WT222(CAA14FCCF874)	3.72	13105	2022-11-28 17:00:25.464	0.08	0.101	0.985	0.305	-0.916	-2.319	2.274	-3.691	95.735	0	0	0	0	0	0	0
WT222(CAA14FCCF874)	3.72	13105	2022-11-28 17:00:25.464	0.08	0.101	0.985	0.305	-0.916	-2.319	2.274	-3.697	95.74	0	0	0	0	0	0	0
WT222(CAA14FCCF874)	3.72	13105	2022-11-28 17:00:25.464	0.08	0.101	0.985	0.305	-0.916	-2.319	2.274	-3.697	95.746	0	0	0	0	0	0	0
WT222(CAA14FCCF874)	3.72	13105	2022-11-28 17:00:25.464	-0.058	0.098	0.999	-1.892	-4.7	-17.09	2.269	-3.719	95.68	0	0	0	0	0	0	0
WT222(CAA14FCCF874)	3.72	13105	2022-11-28 17:00:25.495	-0.058	0.098	0.999	-1.892	-4.7	-17.09	2.263	-3.735	95.614	0	0	0	0	0	0	0
WT222(CAA14FCCF874)	3.72	13105	2022-11-28 17:00:25.495	-0.058	0.098	0.999	-1.892	-4.7	-17.09	2.263	-3.752	95.548	0	0	0	0	0	0	0
WT222(CAA14FCCF874)	3.72	13105	2022-11-28 17:00:25.495	-0.058	0.098	0.999	-1.892	-4.7	-17.09	2.258	-3.763	95.482	0	0	0	0	0	0	0
WT222(CAA14FCCF874)	3.72	13105	2022-11-28 17:00:25.495	0.197	-0.057	1.011	-0.183	-1.221	-0.061	2.258	-3.768	95.499	0	0	0	0	0	0	0
WT222(CAA14FCCF874)	3.72	13105	2022-11-28 17:00:25.495	0.197	-0.057	1.011	-0.183	-1.221	-0.061	2.252	-3.768	95.521	0	0	0	0	0	0	0
WT222(CAA14FCCF874)	3.72	13105	2022-11-28 17:00:25.495	0.197	-0.057	1.011	-0.183	-1.221	-0.061	2.252	-3.774	95.537	0	0	0	0	0	0	0
WT222(CAA14FCCF874)	3.72	13105	2022-11-28 17:00:25.495	0.197	-0.057	1.011	-0.183	-1.221	-0.061	2.247	-3.779	95.559	0	0	0	0	0	0	0
WT222(CAA14FCCF874)	3.72	13105	2022-11-28 17:00:25.495	0.117	-0.026	1.018	0	-1.282	0.183	2.247	-3.79	95.581	0	0	0	0	0	0	0
WT222(CAA14FCCF874)	3.72	13105	2022-11-28 17:00:25.527	0.117	-0.026	1.018	0	-1.282	0.183	2.241	-3.796	95.603	0	0	0	0	0	0	0
WT222(CAA14FCCF874)	3.72	13105	2022-11-28 17:00:25.527	0.117	-0.026	1.018	0	-1.282	0.183	2.241	-3.801	95.625	0	0	0	0	0	0	0
WT222(CAA14FCCF874)	3.72	13105	2022-11-28 17:00:25.527	0.085	0.035	0.996	-1.16	-5.31	-3.052	2.23	-3.829	95.63	0	0	0	0	0	0	0
WT222(CAA14FCCF874)	3.72	13105	2022-11-28 17:00:25.527	0.085	0.035	0.996	-1.16	-5.31	-3.052	2.225	-3.856	95.63	0	0	0	0	0	0	0
WT222(CAA14FCCF874)	3.72	13105	2022-11-28 17:00:25.527	0.085	0.035	0.996	-1.16	-5.31	-3.052	2.214	-3.884	95.636	0	0	0	0	0	0	0
WT222(CAA14FCCF874)	3.72	13105	2022-11-28 17:00:25.527	0.085	0.035	0.996	-1.16	-5.31	-3.052	2.208	-3.911	95.641	0	0	0	0	0	0	0
WT222(CAA14FCCF874)	3.72	13105	2022-11-28 17:00:25.527	0.045	0.035	1	1.892	-0.549	15.32	2.208	-3.917	95.74	0	0	0	0	0	0	0
WT222(CAA14FCCF874)	3.72	13105	2022-11-28 17:00:25.527	0.045	0.035	1	1.892	-0.549	15.32	2.214	-3.928	95.834	0	0	0	0	0	0	0
WT222(CAA14FCCF874)	3.72	13105	2022-11-28 17:00:25.589	0.045	0.035	1	1.892	-0.549	15.32	2.214	-3.933	95.933	0	0	0	0	0	0	0
WT222(CAA14FCCF874)	3.72	13105	2022-11-28 17:00:25.589	0.045	0.035	1	1.892	-0.549	15.32	2.214	-3.939	96.026	0	0	0	0	0	0	0
WT222(CAA14FCCF874)	3.72	13105	2022-11-28 17:00:25.589	0.006	0.11	0.986	-3.174	-7.996	-25.208	2.208	-3.972	95.922	0	0	0	0	0	0	0
WT222(CAA14FCCF874)	3.72	13105	2022-11-28 17:00:25.589	0.006	0.11	0.986	-3.174	-7.996	-25.208	2.197	-4.005	95.812	0	0	0	0	0	0	0
WT222(CAA14FCCF874)	3.72	13105	2022-11-28 17:00:25.589	0.006	0.11	0.986	-3.174	-7.996	-25.208	2.192	-4.037	95.702	0	0	0	0	0	0	0
WT222(CAA14FCCF874)	3.72	13105	2022-11-28 17:00:25.589	0.006	0.11	0.986	-3.174	-7.996	-25.208	2.186	-4.07	95.592	0	0	0	0	0	0	0
WT222(CAA14FCCF874)	3.72	13105	2022-11-28 17:00:25.589	0.086	-0.069	0.989	-0.854	-0.916	-5.676	2.181	-4.076	95.587	0	0	0	0	0	0	0
WT222(CAA14FCCF874)	3.72	13105	2022-11-28 17:00:25.589	0.086	-0.069	0.989	-0.854	-0.916	-5.676	2.175	-4.076	95.576	0	0	0	0	0	0	0
WT222(CAA14FCCF874)	3.72	13105	2022-11-28 17:00:25.620	0.086	-0.069	0.989	-0.854	-0.916	-5.676	2.175	-4.076	95.57	0	0	0	0	0	0	0
WT222(CAA14FCCF874)	3.72	13105	2022-11-28 17:00:25.620	0.086	-0.069	0.989	-0.854	-0.916	-5.676	2.17	-4.081	95.565	0	0	0	0	0	0	0
WT222(CAA14FCCF874)	3.72	13105	2022-11-28 17:00:25.620	0.081	0.044	1.017	1.953	4.822	25.757	2.164	-4.059	95.713	0	0	0	0	0	0	0
WT222(CAA14FCCF874)	3.72	13105	2022-11-28 17:00:25.620	0.081	0.044	1.017	1.953	4.822	25.757	2.164	-4.037	95.861	0	0	0	0	0	0	0
WT222(CAA14FCCF874)	3.72	13105	2022-11-28 17:00:25.620	0.081	0.044	1.017	1.953	4.822	25.757	2.159	-4.021	96.015	0	0	0	0	0	0	0
WT222(CAA14FCCF874)	3.72	13105	2022-11-28 17:00:25.620	0.081	0.044	1.017	1.953	4.822	25.757	2.159	-3.999	96.163	0	0	0	0	0	0	0
WT222(CAA14FCCF874)	3.72	13105	2022-11-28 17:00:25.620	0.143	-0.097	1.059	1.892	11.841	32.288	2.153	-3.95	96.345	0	0	0	0	0	0	0
WT222(CAA14FCCF874)	3.72	13105	2022-11-28 17:00:25.620	0.143	-0.097	1.059	1.892	11.841	32.288	2.148	-3.895	96.531	0	0	0	0	0	0	0
WT222(CAA14FCCF874)	3.72	13105	2022-11-28 17:00:25.636	0.143	-0.097	1.059	1.892	11.841	32.288	2.142	-3.845	96.713	0	0	0	0	0	0	0
WT222(CAA14FCCF874)	3.72	13105	2022-11-28 17:00:25.636	0.143	-0.097	1.059	1.892	11.841	32.288	2.131	-3.796	96.899	0	0	0	0	0	0	0
WT222(CAA14FCCF874)	3.72	13105	2022-11-28 17:00:25.636	0.071	-0.037	1.017	1.648	5.737	21.606	2.131	-3.774	97.026	0	0	0	0	0	0	0
WT222(CAA14FCCF874)	3.72	13105	2022-11-28 17:00:25.636	0.071	-0.037	1.017	1.648	5.737	21.606	2.126	-3.752	97.158	0	0	0	0	0	0	0
WT222(CAA14FCCF874)	3.72	13105	2022-11-28 17:00:25.636	0.071	-0.037	1.017	1.648	5.737	21.606	2.115	-3.73	97.284	0	0	0	0	0	0	0
WT222(CAA14FCCF874)	3.72	13105	2022-11-28 17:00:25.636	0.071	-0.037	1.017	1.648	5.737	21.606	2.109	-3.708	97.416	0	0	0	0	0	0	0
WT222(CAA14FCCF874)	3.72	13105	2022-11-28 17:00:25.636	0.032	0.086	0.97	2.808	0.549	34.912	2.109	-3.713	97.608	0	0	0	0	0	0	0
WT222(CAA14FCCF874)	3.72	13105	2022-11-28 17:00:25.636	0.032	0.086	0.97	2.808	0.549	34.912	2.104	-3.719	97.8	0	0	0	0	0	0	0
WT222(CAA14FCCF874)	3.72	13105	2022-11-28 17:00:25.730	0.032	0.086	0.97	2.808	0.549	34.912	2.104	-3.724	97.987	0	0	0	0	0	0	0
WT222(CAA14FCCF874)	3.72	13105	2022-11-28 17:00:25.730	0.032	0.086	0.97	2.808	0.549	34.912	2.098	-3.724	98.179	0	0	0	0	0	0	0
WT222(CAA14FCCF874)	3.72	13105	2022-11-28 17:00:25.730	0.129	0.331	0.98	-1.709	-1.465	-28.076	2.098	-3.73	98.053	0	0	0	0	0	0	0
WT222(CAA14FCCF874)	3.72	13105	2022-11-28 17:00:25.730	0.129	0.331	0.98	-1.709	-1.465	-28.076	2.104	-3.735	97.927	0	0	0	0	0	0	0
WT222(CAA14FCCF874)	3.72	13105	2022-11-28 17:00:25.730	0.129	0.331	0.98	-1.709	-1.465	-28.076	2.104	-3.741	97.795	0	0	0	0	0	0	0
WT222(CAA14FCCF874)	3.72	13105	2022-11-28 17:00:25.730	0.129	0.331	0.98	-1.709	-1.465	-28.076	2.115	-3.741	97.663	0	0	0	0	0	0	0
WT222(CAA14FCCF874)	3.72	13105	2022-11-28 17:00:25.730	-0.041	-0.027	0.981	-1.953	-5.676	-35.278	2.12	-3.768	97.493	0	0	0	0	0	0	0
WT222(CAA14FCCF874)	3.72	13105	2022-11-28 17:00:25.730	-0.041	-0.027	0.981	-1.953	-5.676	-35.278	2.126	-3.79	97.328	0	0	0	0	0	0	0
WT222(CAA14FCCF874)	3.72	13105	2022-11-28 17:00:25.730	-0.041	-0.027	0.981	-1.953	-5.676	-35.278	2.131	-3.812	97.163	0	0	0	0	0	0	0
WT222(CAA14FCCF874)	3.72	13105	2022-11-28 17:00:25.730	-0.041	-0.027	0.981	-1.953	-5.676	-35.278	2.137	-3.829	96.998	0	0	0	0	0	0	0
WT222(CAA14FCCF874)	3.72	13105	2022-11-28 17:00:25.730	0.141	-0.008	1.018	-0.244	-2.197	-3.845	2.137	-3.84	96.998	0	0	0	0	0	0	0
WT222(CAA14FCCF874)	3.72	13105	2022-11-28 17:00:25.730	0.141	-0.008	1.018	-0.244	-2.197	-3.845	2.142	-3.851	96.993	0	0	0	0	0	0	0
WT222(CAA14FCCF874)	3.72	13105	2022-11-28 17:00:25.730	0.141	-0.008	1.018	-0.244	-2.197	-3.845	2.142	-3.862	96.987	0	0	0	0	0	0	0
WT222(CAA14FCCF874)	3.72	13105	2022-11-28 17:00:25.730	0.141	-0.008	1.018	-0.244	-2.197	-3.845	2.142	-3.873	96.982	0	0	0	0	0	0	0
WT222(CAA14FCCF874)	3.72	13105	2022-11-28 17:00:25.730	0.038	-0.06	1.025	0.366	0.244	9.094	2.142	-3.873	97.042	0	0	0	0	0	0	0
WT222(CAA14FCCF874)	3.72	13105	2022-11-28 17:00:25.730	0.038	-0.06	1.025	0.366	0.244	9.094	2.137	-3.873	97.103	0	0	0	0	0	0	0
WT222(CAA14FCCF874)	3.72	13105	2022-11-28 17:00:25.761	0.038	-0.06	1.025	0.366	0.244	9.094	2.137	-3.873	97.169	0	0	0	0	0	0	0
WT222(CAA14FCCF874)	3.72	13105	2022-11-28 17:00:25.761	0.038	-0.06	1.025	0.366	0.244	9.094	2.131	-3.873	97.229	0	0	0	0	0	0	0
WT222(CAA14FCCF874)	3.72	13105	2022-11-28 17:00:25.761	0.117	0.056	0.981	1.77	-0.793	-14.526	2.142	-3.878	97.174	0	0	0	0	0	0	0
WT222(CAA14FCCF874)	3.72	13105	2022-11-28 17:00:25.761	0.117	0.056	0.981	1.77	-0.793	-14.526	2.153	-3.878	97.119	0	0	0	0	0	0	0
WT222(CAA14FCCF874)	3.72	13105	2022-11-28 17:00:25.761	0.117	0.056	0.981	1.77	-0.793	-14.526	2.164	-3.884	97.064	0	0	0	0	0	0	0
WT222(CAA14FCCF874)	3.72	13105	2022-11-28 17:00:25.761	0.117	0.056	0.981	1.77	-0.793	-14.526	2.181	-3.884	97.009	0	0	0	0	0	0	0
WT222(CAA14FCCF874)	3.72	13105	2022-11-28 17:00:25.761	0.094	0.182	0.96	-1.465	-7.568	-28.137	2.181	-3.917	96.883	0	0	0	0	0	0	0
WT222(CAA14FCCF874)	3.72	13105	2022-11-28 17:00:25.761	0.094	0.182	0.96	-1.465	-7.568	-28.137	2.186	-3.95	96.757	0	0	0	0	0	0	0
WT222(CAA14FCCF874)	3.72	13105	2022-11-28 17:00:25.824	0.094	0.182	0.96	-1.465	-7.568	-28.137	2.192	-3.988	96.625	0	0	0	0	0	0	0
WT222(CAA14FCCF874)	3.72	13105	2022-11-28 17:00:25.824	0.094	0.182	0.96	-1.465	-7.568	-28.137	2.197	-4.021	96.498	0	0	0	0	0	0	0
WT222(CAA14FCCF874)	3.72	13105	2022-11-28 17:00:25.824	0.085	-0.325	1.09	-0.061	-0.122	13.672	2.192	-4.026	96.586	0	0	0	0	0	0	0
WT222(CAA14FCCF874)	3.72	13105	2022-11-28 17:00:25.824	0.085	-0.325	1.09	-0.061	-0.122	13.672	2.181	-4.032	96.674	0	0	0	0	0	0	0
WT222(CAA14FCCF874)	3.72	13105	2022-11-28 17:00:25.824	0.085	-0.325	1.09	-0.061	-0.122	13.672	2.17	-4.032	96.762	0	0	0	0	0	0	0
WT222(CAA14FCCF874)	3.72	13105	2022-11-28 17:00:25.824	0.085	-0.325	1.09	-0.061	-0.122	13.672	2.159	-4.037	96.85	0	0	0	0	0	0	0
WT222(CAA14FCCF874)	3.72	13105	2022-11-28 17:00:25.824	0.112	-0.002	0.998	1.709	13.062	43.335	2.142	-3.988	97.092	0	0	0	0	0	0	0
WT222(CAA14FCCF874)	3.72	13105	2022-11-28 17:00:25.824	0.112	-0.002	0.998	1.709	13.062	43.335	2.126	-3.933	97.333	0	0	0	0	0	0	0
WT222(CAA14FCCF874)	3.72	13105	2022-11-28 17:00:25.855	0.112	-0.002	0.998	1.709	13.062	43.335	2.109	-3.878	97.575	0	0	0	0	0	0	0
WT222(CAA14FCCF874)	3.72	13105	2022-11-28 17:00:25.855	0.112	-0.002	0.998	1.709	13.062	43.335	2.098	-3.823	97.811	0	0	0	0	0	0	0
WT222(CAA14FCCF874)	3.72	13105	2022-11-28 17:00:25.855	0.208	-0.149	1.074	2.625	16.052	32.776	2.093	-3.752	97.998	0	0	0	0	0	0	0
WT222(CAA14FCCF874)	3.72	13105	2022-11-28 17:00:25.855	0.208	-0.149	1.074	2.625	16.052	32.776	2.082	-3.686	98.185	0	0	0	0	0	0	0
WT222(CAA14FCCF874)	3.72	13105	2022-11-28 17:00:25.855	0.208	-0.149	1.074	2.625	16.052	32.776	2.076	-3.62	98.372	0	0	0	0	0	0	0
WT222(CAA14FCCF874)	3.72	13105	2022-11-28 17:00:25.855	0.208	-0.149	1.074	2.625	16.052	32.776	2.065	-3.554	98.558	0	0	0	0	0	0	0
WT222(CAA14FCCF874)	3.72	13105	2022-11-28 17:00:25.855	-0.088	0.591	0.894	3.113	-0.793	-12.146	2.076	-3.56	98.514	0	0	0	0	0	0	0
WT222(CAA14FCCF874)	3.72	13105	2022-11-28 17:00:25.855	-0.088	0.591	0.894	3.113	-0.793	-12.146	2.093	-3.571	98.465	0	0	0	0	0	0	0
WT222(CAA14FCCF874)	3.72	13105	2022-11-28 17:00:25.886	-0.088	0.591	0.894	3.113	-0.793	-12.146	2.115	-3.571	98.416	0	0	0	0	0	0	0
WT222(CAA14FCCF874)	3.72	13105	2022-11-28 17:00:25.886	-0.088	0.591	0.894	3.113	-0.793	-12.146	2.142	-3.576	98.361	0	0	0	0	0	0	0
WT222(CAA14FCCF874)	3.72	13105	2022-11-28 17:00:25.886	0.014	-0.22	1.133	-4.639	0.488	-34.485	2.137	-3.571	98.201	0	0	0	0	0	0	0
WT222(CAA14FCCF874)	3.72	13105	2022-11-28 17:00:25.886	0.014	-0.22	1.133	-4.639	0.488	-34.485	2.126	-3.56	98.036	0	0	0	0	0	0	0
WT222(CAA14FCCF874)	3.72	13105	2022-11-28 17:00:25.886	0.014	-0.22	1.133	-4.639	0.488	-34.485	2.115	-3.549	97.883	0	0	0	0	0	0	0
WT222(CAA14FCCF874)	3.72	13105	2022-11-28 17:00:25.886	0.009	-0.017	0.903	3.601	2.258	10.315	2.126	-3.543	97.949	0	0	0	0	0	0	0
WT222(CAA14FCCF874)	3.72	13105	2022-11-28 17:00:25.886	0.009	-0.017	0.903	3.601	2.258	10.315	2.142	-3.532	98.015	0	0	0	0	0	0	0
WT222(CAA14FCCF874)	3.72	13105	2022-11-28 17:00:25.886	0.009	-0.017	0.903	3.601	2.258	10.315	2.153	-3.521	98.08	0	0	0	0	0	0	0
WT222(CAA14FCCF874)	3.72	13105	2022-11-28 17:00:25.948	0.009	-0.017	0.903	3.601	2.258	10.315	2.164	-3.51	98.152	0	0	0	0	0	0	0
WT222(CAA14FCCF874)	3.72	13105	2022-11-28 17:00:25.948	0.157	0.205	0.998	3.113	-4.211	-29.785	2.192	-3.527	98.015	0	0	0	0	0	0	0
WT222(CAA14FCCF874)	3.72	13105	2022-11-28 17:00:25.948	0.157	0.205	0.998	3.113	-4.211	-29.785	2.219	-3.543	97.877	0	0	0	0	0	0	0
WT222(CAA14FCCF874)	3.72	13105	2022-11-28 17:00:25.948	0.157	0.205	0.998	3.113	-4.211	-29.785	2.241	-3.56	97.74	0	0	0	0	0	0	0
WT222(CAA14FCCF874)	3.72	13105	2022-11-28 17:00:25.948	0.157	0.205	0.998	3.113	-4.211	-29.785	2.274	-3.576	97.603	0	0	0	0	0	0	0
WT222(CAA14FCCF874)	3.72	13105	2022-11-28 17:00:25.948	-0.021	-0.091	0.934	1.465	4.089	17.517	2.274	-3.56	97.707	0	0	0	0	0	0	0
WT222(CAA14FCCF874)	3.72	13105	2022-11-28 17:00:25.948	-0.021	-0.091	0.934	1.465	4.089	17.517	2.28	-3.543	97.811	0	0	0	0	0	0	0
WT222(CAA14FCCF874)	3.72	13105	2022-11-28 17:00:25.948	-0.021	-0.091	0.934	1.465	4.089	17.517	2.28	-3.527	97.916	0	0	0	0	0	0	0
WT222(CAA14FCCF874)	3.72	13105	2022-11-28 17:00:26.027	-0.021	-0.091	0.934	1.465	4.089	17.517	2.28	-3.51	98.02	0	0	0	0	0	0	0
WT222(CAA14FCCF874)	3.72	13105	2022-11-28 17:00:26.027	0.177	0.405	1.038	-1.953	0.183	-0.977	2.274	-3.505	98.026	0	0	0	0	0	0	0
WT222(CAA14FCCF874)	3.72	13105	2022-11-28 17:00:26.027	0.177	0.405	1.038	-1.953	0.183	-0.977	2.269	-3.505	98.031	0	0	0	0	0	0	0
WT222(CAA14FCCF874)	3.72	13105	2022-11-28 17:00:26.027	0.177	0.405	1.038	-1.953	0.183	-0.977	2.269	-3.505	98.036	0	0	0	0	0	0	0
WT222(CAA14FCCF874)	3.72	13105	2022-11-28 17:00:26.027	0.177	0.405	1.038	-1.953	0.183	-0.977	2.269	-3.51	98.036	0	0	0	0	0	0	0
WT222(CAA14FCCF874)	3.72	13105	2022-11-28 17:00:26.027	0.012	-0.045	0.978	-2.502	-1.465	-25.757	2.274	-3.516	97.916	0	0	0	0	0	0	0
WT222(CAA14FCCF874)	3.72	13105	2022-11-28 17:00:26.027	0.012	-0.045	0.978	-2.502	-1.465	-25.757	2.28	-3.516	97.795	0	0	0	0	0	0	0
WT222(CAA14FCCF874)	3.72	13105	2022-11-28 17:00:26.027	0.012	-0.045	0.978	-2.502	-1.465	-25.757	2.28	-3.521	97.679	0	0	0	0	0	0	0
WT222(CAA14FCCF874)	3.72	13105	2022-11-28 17:00:26.089	0.012	-0.045	0.978	-2.502	-1.465	-25.757	2.28	-3.521	97.559	0	0	0	0	0	0	0
WT222(CAA14FCCF874)	3.72	13105	2022-11-28 17:00:26.089	0.117	-0.026	1.036	1.892	-0.488	17.578	2.291	-3.532	97.657	0	0	0	0	0	0	0
WT222(CAA14FCCF874)	3.72	13105	2022-11-28 17:00:26.089	0.117	-0.026	1.036	1.892	-0.488	17.578	2.296	-3.538	97.762	0	0	0	0	0	0	0
WT222(CAA14FCCF874)	3.72	13105	2022-11-28 17:00:26.089	0.117	-0.026	1.036	1.892	-0.488	17.578	2.307	-3.543	97.861	0	0	0	0	0	0	0
WT222(CAA14FCCF874)	3.72	13105	2022-11-28 17:00:26.089	0.117	-0.026	1.036	1.892	-0.488	17.578	2.313	-3.554	97.96	0	0	0	0	0	0	0
WT222(CAA14FCCF874)	3.72	13105	2022-11-28 17:00:26.089	-0.057	0.219	1.004	2.258	0.122	-10.681	2.329	-3.554	97.921	0	0	0	0	0	0	0
WT222(CAA14FCCF874)	3.72	13105	2022-11-28 17:00:26.089	-0.057	0.219	1.004	2.258	0.122	-10.681	2.351	-3.549	97.877	0	0	0	0	0	0	0
WT222(CAA14FCCF874)	3.72	13105	2022-11-28 17:00:26.089	-0.057	0.219	1.004	2.258	0.122	-10.681	2.373	-3.543	97.833	0	0	0	0	0	0	0
WT222(CAA14FCCF874)	3.72	13105	2022-11-28 17:00:26.089	-0.057	0.219	1.004	2.258	0.122	-10.681	2.395	-3.538	97.789	0	0	0	0	0	0	0
WT222(CAA14FCCF874)	3.72	13105	2022-11-28 17:00:26.089	0.112	-0.043	0.995	1.16	3.418	-3.967	2.406	-3.521	97.784	0	0	0	0	0	0	0
WT222(CAA14FCCF874)	3.72	13105	2022-11-28 17:00:26.089	0.112	-0.043	0.995	1.16	3.418	-3.967	2.417	-3.499	97.773	0	0	0	0	0	0	0
WT222(CAA14FCCF874)	3.72	13105	2022-11-28 17:00:26.089	0.112	-0.043	0.995	1.16	3.418	-3.967	2.433	-3.483	97.767	0	0	0	0	0	0	0
WT222(CAA14FCCF874)	3.72	13105	2022-11-28 17:00:26.089	0.112	-0.043	0.995	1.16	3.418	-3.967	2.439	-3.466	97.762	0	0	0	0	0	0	0
WT222(CAA14FCCF874)	3.72	13105	2022-11-28 17:00:26.089	0.078	0.207	0.974	0.122	0.183	-5.188	2.45	-3.461	97.745	0	0	0	0	0	0	0
WT222(CAA14FCCF874)	3.72	13105	2022-11-28 17:00:26.089	0.078	0.207	0.974	0.122	0.183	-5.188	2.455	-3.461	97.734	0	0	0	0	0	0	0
WT222(CAA14FCCF874)	3.72	13105	2022-11-28 17:00:26.089	0.078	0.207	0.974	0.122	0.183	-5.188	2.466	-3.461	97.718	0	0	0	0	0	0	0
WT222(CAA14FCCF874)	3.72	13105	2022-11-28 17:00:26.120	0.078	0.207	0.974	0.122	0.183	-5.188	2.477	-3.461	97.701	0	0	0	0	0	0	0
WT222(CAA14FCCF874)	3.72	13105	2022-11-28 17:00:26.120	0.062	0.059	1.02	-2.869	-2.747	-6.531	2.472	-3.472	97.679	0	0	0	0	0	0	0
WT222(CAA14FCCF874)	3.72	13105	2022-11-28 17:00:26.120	0.062	0.059	1.02	-2.869	-2.747	-6.531	2.466	-3.483	97.652	0	0	0	0	0	0	0
WT222(CAA14FCCF874)	3.72	13105	2022-11-28 17:00:26.120	0.062	0.059	1.02	-2.869	-2.747	-6.531	2.461	-3.499	97.63	0	0	0	0	0	0	0
WT222(CAA14FCCF874)	3.72	13105	2022-11-28 17:00:26.120	0.062	0.059	1.02	-2.869	-2.747	-6.531	2.455	-3.51	97.608	0	0	0	0	0	0	0
WT222(CAA14FCCF874)	3.72	13105	2022-11-28 17:00:26.120	-0.016	0.021	0.993	0	0.244	10.681	2.455	-3.51	97.674	0	0	0	0	0	0	0
WT222(CAA14FCCF874)	3.72	13105	2022-11-28 17:00:26.120	-0.016	0.021	0.993	0	0.244	10.681	2.461	-3.51	97.74	0	0	0	0	0	0	0
WT222(CAA14FCCF874)	3.72	13105	2022-11-28 17:00:26.120	-0.016	0.021	0.993	0	0.244	10.681	2.461	-3.51	97.8	0	0	0	0	0	0	0
WT222(CAA14FCCF874)	3.72	13105	2022-11-28 17:00:26.152	-0.016	0.021	0.993	0	0.244	10.681	2.466	-3.51	97.866	0	0	0	0	0	0	0
WT222(CAA14FCCF874)	3.72	13105	2022-11-28 17:00:26.152	0.143	0.12	1.038	-0.916	0.671	-8.972	2.466	-3.505	97.833	0	0	0	0	0	0	0
WT222(CAA14FCCF874)	3.72	13105	2022-11-28 17:00:26.152	0.143	0.12	1.038	-0.916	0.671	-8.972	2.472	-3.494	97.8	0	0	0	0	0	0	0
WT222(CAA14FCCF874)	3.72	13105	2022-11-28 17:00:26.152	0.143	0.12	1.038	-0.916	0.671	-8.972	2.477	-3.494	97.762	0	0	0	0	0	0	0
WT222(CAA14FCCF874)	3.72	13105	2022-11-28 17:00:26.152	0.143	0.12	1.038	-0.916	0.671	-8.972	2.477	-3.488	97.729	0	0	0	0	0	0	0
WT222(CAA14FCCF874)	3.72	13105	2022-11-28 17:00:26.152	0.005	-0.015	0.97	-1.038	0	2.502	2.477	-3.488	97.751	0	0	0	0	0	0	0
WT222(CAA14FCCF874)	3.72	13105	2022-11-28 17:00:26.152	0.005	-0.015	0.97	-1.038	0	2.502	2.477	-3.488	97.778	0	0	0	0	0	0	0
WT222(CAA14FCCF874)	3.72	13105	2022-11-28 17:00:26.152	0.005	-0.015	0.97	-1.038	0	2.502	2.477	-3.488	97.8	0	0	0	0	0	0	0
WT222(CAA14FCCF874)	3.72	13105	2022-11-28 17:00:26.183	0.005	-0.015	0.97	-1.038	0	2.502	2.472	-3.488	97.828	0	0	0	0	0	0	0
WT222(CAA14FCCF874)	3.72	13105	2022-11-28 17:00:26.183	0.17	0.022	1.008	-1.587	-0.732	-1.282	2.472	-3.488	97.833	0	0	0	0	0	0	0
WT222(CAA14FCCF874)	3.72	13105	2022-11-28 17:00:26.183	0.17	0.022	1.008	-1.587	-0.732	-1.282	2.466	-3.494	97.839	0	0	0	0	0	0	0
WT222(CAA14FCCF874)	3.72	13105	2022-11-28 17:00:26.183	0.17	0.022	1.008	-1.587	-0.732	-1.282	2.461	-3.499	97.844	0	0	0	0	0	0	0
WT222(CAA14FCCF874)	3.72	13105	2022-11-28 17:00:26.183	0.17	0.022	1.008	-1.587	-0.732	-1.282	2.455	-3.505	97.85	0	0	0	0	0	0	0
WT222(CAA14FCCF874)	3.72	13105	2022-11-28 17:00:26.183	0.073	0.032	0.997	-0.061	-0.061	1.77	2.455	-3.51	97.872	0	0	0	0	0	0	0
WT222(CAA14FCCF874)	3.72	13105	2022-11-28 17:00:26.183	0.073	0.032	0.997	-0.061	-0.061	1.77	2.455	-3.51	97.894	0	0	0	0	0	0	0
WT222(CAA14FCCF874)	3.72	13105	2022-11-28 17:00:26.183	0.073	0.032	0.997	-0.061	-0.061	1.77	2.455	-3.516	97.916	0	0	0	0	0	0	0
WT222(CAA14FCCF874)	3.72	13105	2022-11-28 17:00:26.214	0.073	0.032	0.997	-0.061	-0.061	1.77	2.455	-3.516	97.938	0	0	0	0	0	0	0
WT222(CAA14FCCF874)	3.72	13105	2022-11-28 17:00:26.214	0.061	0.007	1.015	-1.099	-1.343	-0.488	2.455	-3.527	97.943	0	0	0	0	0	0	0
WT222(CAA14FCCF874)	3.72	13105	2022-11-28 17:00:26.214	0.061	0.007	1.015	-1.099	-1.343	-0.488	2.45	-3.538	97.954	0	0	0	0	0	0	0
WT222(CAA14FCCF874)	3.72	13105	2022-11-28 17:00:26.214	0.061	0.007	1.015	-1.099	-1.343	-0.488	2.444	-3.543	97.965	0	0	0	0	0	0	0
WT222(CAA14FCCF874)	3.72	13105	2022-11-28 17:00:26.214	0.061	0.007	1.015	-1.099	-1.343	-0.488	2.439	-3.554	97.976	0	0	0	0	0	0	0
WT222(CAA14FCCF874)	3.72	13105	2022-11-28 17:00:26.214	-0.001	0.082	1.014	0	1.038	-1.16	2.439	-3.549	97.982	0	0	0	0	0	0	0
WT222(CAA14FCCF874)	3.72	13105	2022-11-28 17:00:26.214	-0.001	0.082	1.014	0	1.038	-1.16	2.439	-3.543	97.993	0	0	0	0	0	0	0
WT222(CAA14FCCF874)	3.72	13105	2022-11-28 17:00:26.214	-0.001	0.082	1.014	0	1.038	-1.16	2.444	-3.538	97.998	0	0	0	0	0	0	0
WT222(CAA14FCCF874)	3.72	13105	2022-11-28 17:00:26.277	-0.001	0.082	1.014	0	1.038	-1.16	2.444	-3.532	98.004	0	0	0	0	0	0	0
WT222(CAA14FCCF874)	3.72	13105	2022-11-28 17:00:26.277	0.131	0.057	1.015	-1.099	-0.122	-5.493	2.439	-3.532	97.987	0	0	0	0	0	0	0
WT222(CAA14FCCF874)	3.72	13105	2022-11-28 17:00:26.277	0.131	0.057	1.015	-1.099	-0.122	-5.493	2.439	-3.532	97.976	0	0	0	0	0	0	0
WT222(CAA14FCCF874)	3.72	13105	2022-11-28 17:00:26.277	0.131	0.057	1.015	-1.099	-0.122	-5.493	2.439	-3.532	97.96	0	0	0	0	0	0	0
WT222(CAA14FCCF874)	3.72	13105	2022-11-28 17:00:26.277	0.131	0.057	1.015	-1.099	-0.122	-5.493	2.433	-3.532	97.943	0	0	0	0	0	0	0
WT222(CAA14FCCF874)	3.72	13105	2022-11-28 17:00:26.277	0.004	-0.088	0.969	-0.916	-0.061	6.592	2.428	-3.538	97.987	0	0	0	0	0	0	0
WT222(CAA14FCCF874)	3.72	13105	2022-11-28 17:00:26.277	0.004	-0.088	0.969	-0.916	-0.061	6.592	2.422	-3.538	98.036	0	0	0	0	0	0	0
WT222(CAA14FCCF874)	3.72	13105	2022-11-28 17:00:26.277	0.004	-0.088	0.969	-0.916	-0.061	6.592	2.411	-3.543	98.08	0	0	0	0	0	0	0
WT222(CAA14FCCF874)	3.72	13105	2022-11-28 17:00:26.308	0.195	0.107	0.989	0.061	-0.244	0.183	2.411	-3.543	98.097	0	0	0	0	0	0	0
WT222(CAA14FCCF874)	3.72	13105	2022-11-28 17:00:26.308	0.195	0.107	0.989	0.061	-0.244	0.183	2.411	-3.549	98.108	0	0	0	0	0	0	0
WT222(CAA14FCCF874)	3.72	13105	2022-11-28 17:00:26.308	0.195	0.107	0.989	0.061	-0.244	0.183	2.411	-3.554	98.124	0	0	0	0	0	0	0
WT222(CAA14FCCF874)	3.72	13105	2022-11-28 17:00:26.308	0.195	0.107	0.989	0.061	-0.244	0.183	2.411	-3.56	98.135	0	0	0	0	0	0	0
WT222(CAA14FCCF874)	3.72	13105	2022-11-28 17:00:26.308	-0.144	-0.04	0.995	0.122	-0.366	-1.404	2.411	-3.56	98.141	0	0	0	0	0	0	0
WT222(CAA14FCCF874)	3.72	13105	2022-11-28 17:00:26.308	-0.144	-0.04	0.995	0.122	-0.366	-1.404	2.411	-3.565	98.146	0	0	0	0	0	0	0

## Sheet: 180cm
设备名称	电压	版本	片上时间	加速度X(g)	加速度Y(g)	加速度Z(g)	角速度X(°/s)	角速度Y(°/s)	角速度Z(°/s)	角度X(°)	角度Y(°)	角度Z(°)	磁场X	磁场Y	磁场Z	四元数0	四元数1	四元数2	四元数3	状态
WT222(CAA14FCCF874)	3.7	13105	2022-11-28 17:21:04.043	0.096	0.08	1	-1.648	0	0.732	5.394	-1.324	93.691	0	0	0	0	0	0	0
WT222(CAA14FCCF874)	3.7	13105	2022-11-28 17:21:04.043	0.096	0.08	1	-1.648	0	0.732	5.389	-1.324	93.713	0	0	0	0	0	0	0
WT222(CAA14FCCF874)	3.7	13105	2022-11-28 17:21:04.043	0.096	0.08	1	-1.648	0	0.732	5.383	-1.324	93.735	0	0	0	0	0	0	0
WT222(CAA14FCCF874)	3.7	13105	2022-11-28 17:21:04.043	0.096	0.08	1	-1.648	0	0.732	5.372	-1.329	93.752	0	0	0	0	0	0	0
WT222(CAA14FCCF874)	3.7	13105	2022-11-28 17:21:04.043	-0.009	0.13	1.013	1.587	0.061	-2.197	5.383	-1.329	93.757	0	0	0	0	0	0	0
WT222(CAA14FCCF874)	3.7	13105	2022-11-28 17:21:04.043	-0.009	0.13	1.013	1.587	0.061	-2.197	5.394	-1.329	93.763	0	0	0	0	0	0	0
WT222(CAA14FCCF874)	3.7	13105	2022-11-28 17:21:04.043	-0.009	0.13	1.013	1.587	0.061	-2.197	5.4	-1.324	93.768	0	0	0	0	0	0	0
WT222(CAA14FCCF874)	3.7	13105	2022-11-28 17:21:04.074	-0.009	0.13	1.013	1.587	0.061	-2.197	5.411	-1.324	93.774	0	0	0	0	0	0	0
WT222(CAA14FCCF874)	3.7	13105	2022-11-28 17:21:04.074	-0.006	-0.016	1.022	1.099	0.488	6.104	5.416	-1.324	93.823	0	0	0	0	0	0	0
WT222(CAA14FCCF874)	3.7	13105	2022-11-28 17:21:04.074	-0.006	-0.016	1.022	1.099	0.488	6.104	5.422	-1.329	93.873	0	0	0	0	0	0	0
WT222(CAA14FCCF874)	3.7	13105	2022-11-28 17:21:04.074	-0.006	-0.016	1.022	1.099	0.488	6.104	5.427	-1.329	93.922	0	0	0	0	0	0	0
WT222(CAA14FCCF874)	3.7	13105	2022-11-28 17:21:04.074	-0.006	-0.016	1.022	1.099	0.488	6.104	5.427	-1.329	93.972	0	0	0	0	0	0	0
WT222(CAA14FCCF874)	3.7	13105	2022-11-28 17:21:04.074	0.063	0.185	0.998	4.822	0.488	-1.526	5.449	-1.324	93.983	0	0	0	0	0	0	0
WT222(CAA14FCCF874)	3.7	13105	2022-11-28 17:21:04.074	0.063	0.185	0.998	4.822	0.488	-1.526	5.477	-1.324	93.988	0	0	0	0	0	0	0
WT222(CAA14FCCF874)	3.7	13105	2022-11-28 17:21:04.074	0.063	0.185	0.998	4.822	0.488	-1.526	5.499	-1.318	93.999	0	0	0	0	0	0	0
WT222(CAA14FCCF874)	3.7	13105	2022-11-28 17:21:04.105	0.063	0.185	0.998	4.822	0.488	-1.526	5.526	-1.318	94.01	0	0	0	0	0	0	0
WT222(CAA14FCCF874)	3.7	13105	2022-11-28 17:21:04.105	0.078	0.038	0.994	4.761	-0.732	-0.305	5.548	-1.324	94.026	0	0	0	0	0	0	0
WT222(CAA14FCCF874)	3.7	13105	2022-11-28 17:21:04.105	0.078	0.038	0.994	4.761	-0.732	-0.305	5.57	-1.329	94.037	0	0	0	0	0	0	0
WT222(CAA14FCCF874)	3.7	13105	2022-11-28 17:21:04.105	0.078	0.038	0.994	4.761	-0.732	-0.305	5.592	-1.335	94.054	0	0	0	0	0	0	0
WT222(CAA14FCCF874)	3.7	13105	2022-11-28 17:21:04.105	0.078	0.038	0.994	4.761	-0.732	-0.305	5.614	-1.34	94.07	0	0	0	0	0	0	0
WT222(CAA14FCCF874)	3.7	13105	2022-11-28 17:21:04.105	-0.003	-0.001	1.086	0.732	0	0.977	5.62	-1.34	94.092	0	0	0	0	0	0	0
WT222(CAA14FCCF874)	3.7	13105	2022-11-28 17:21:04.105	-0.003	-0.001	1.086	0.732	0	0.977	5.62	-1.346	94.12	0	0	0	0	0	0	0
WT222(CAA14FCCF874)	3.7	13105	2022-11-28 17:21:04.105	-0.003	-0.001	1.086	0.732	0	0.977	5.62	-1.346	94.142	0	0	0	0	0	0	0
WT222(CAA14FCCF874)	3.7	13105	2022-11-28 17:21:04.137	-0.003	-0.001	1.086	0.732	0	0.977	5.62	-1.346	94.169	0	0	0	0	0	0	0
WT222(CAA14FCCF874)	3.7	13105	2022-11-28 17:21:04.137	-0.049	0.056	0.88	-2.747	1.587	5.066	5.598	-1.34	94.213	0	0	0	0	0	0	0
WT222(CAA14FCCF874)	3.7	13105	2022-11-28 17:21:04.137	-0.049	0.056	0.88	-2.747	1.587	5.066	5.581	-1.335	94.263	0	0	0	0	0	0	0
WT222(CAA14FCCF874)	3.7	13105	2022-11-28 17:21:04.137	-0.049	0.056	0.88	-2.747	1.587	5.066	5.559	-1.329	94.307	0	0	0	0	0	0	0
WT222(CAA14FCCF874)	3.7	13105	2022-11-28 17:21:04.137	-0.049	0.056	0.88	-2.747	1.587	5.066	5.543	-1.324	94.356	0	0	0	0	0	0	0
WT222(CAA14FCCF874)	3.7	13105	2022-11-28 17:21:04.137	0.009	-0.007	1.03	4.944	2.014	-2.869	5.559	-1.313	94.362	0	0	0	0	0	0	0
WT222(CAA14FCCF874)	3.7	13105	2022-11-28 17:21:04.137	0.009	-0.007	1.03	4.944	2.014	-2.869	5.581	-1.302	94.373	0	0	0	0	0	0	0
WT222(CAA14FCCF874)	3.7	13105	2022-11-28 17:21:04.137	0.009	-0.007	1.03	4.944	2.014	-2.869	5.598	-1.285	94.384	0	0	0	0	0	0	0
WT222(CAA14FCCF874)	3.7	13105	2022-11-28 17:21:04.168	0.009	-0.007	1.03	4.944	2.014	-2.869	5.614	-1.274	94.395	0	0	0	0	0	0	0
WT222(CAA14FCCF874)	3.7	13105	2022-11-28 17:21:04.168	0.069	0.149	0.994	4.517	-1.038	-4.15	5.63	-1.28	94.395	0	0	0	0	0	0	0
WT222(CAA14FCCF874)	3.7	13105	2022-11-28 17:21:04.168	0.069	0.149	0.994	4.517	-1.038	-4.15	5.647	-1.28	94.395	0	0	0	0	0	0	0
WT222(CAA14FCCF874)	3.7	13105	2022-11-28 17:21:04.168	0.069	0.149	0.994	4.517	-1.038	-4.15	5.669	-1.285	94.395	0	0	0	0	0	0	0
WT222(CAA14FCCF874)	3.7	13105	2022-11-28 17:21:04.168	0.069	0.149	0.994	4.517	-1.038	-4.15	5.685	-1.285	94.395	0	0	0	0	0	0	0
WT222(CAA14FCCF874)	3.7	13105	2022-11-28 17:21:04.168	-0.006	-0.124	1.018	6.042	0.671	-5.554	5.707	-1.28	94.389	0	0	0	0	0	0	0
WT222(CAA14FCCF874)	3.7	13105	2022-11-28 17:21:04.168	-0.006	-0.124	1.018	6.042	0.671	-5.554	5.735	-1.274	94.389	0	0	0	0	0	0	0
WT222(CAA14FCCF874)	3.7	13105	2022-11-28 17:21:04.168	-0.006	-0.124	1.018	6.042	0.671	-5.554	5.751	-1.269	94.384	0	0	0	0	0	0	0
WT222(CAA14FCCF874)	3.7	13105	2022-11-28 17:21:04.246	-0.006	-0.124	1.018	6.042	0.671	-5.554	5.773	-1.263	94.384	0	0	0	0	0	0	0
WT222(CAA14FCCF874)	3.7	13105	2022-11-28 17:21:04.246	-0.005	0.433	0.945	5.249	2.747	1.648	5.79	-1.252	94.417	0	0	0	0	0	0	0
WT222(CAA14FCCF874)	3.7	13105	2022-11-28 17:21:04.246	-0.005	0.433	0.945	5.249	2.747	1.648	5.812	-1.236	94.449	0	0	0	0	0	0	0
WT222(CAA14FCCF874)	3.7	13105	2022-11-28 17:21:04.246	-0.005	0.433	0.945	5.249	2.747	1.648	5.839	-1.225	94.477	0	0	0	0	0	0	0
WT222(CAA14FCCF874)	3.7	13105	2022-11-28 17:21:04.246	-0.005	0.433	0.945	5.249	2.747	1.648	5.867	-1.208	94.504	0	0	0	0	0	0	0
WT222(CAA14FCCF874)	3.7	13105	2022-11-28 17:21:04.246	0.067	0.16	1.062	-1.343	17.578	-33.752	5.861	-1.104	94.362	0	0	0	0	0	0	0
WT222(CAA14FCCF874)	3.7	13105	2022-11-28 17:21:04.246	0.067	0.16	1.062	-1.343	17.578	-33.752	5.861	-1	94.219	0	0	0	0	0	0	0
WT222(CAA14FCCF874)	3.7	13105	2022-11-28 17:21:04.246	0.067	0.16	1.062	-1.343	17.578	-33.752	5.861	-0.895	94.076	0	0	0	0	0	0	0
WT222(CAA14FCCF874)	3.7	13105	2022-11-28 17:21:04.277	0.067	0.16	1.062	-1.343	17.578	-33.752	5.856	-0.797	93.939	0	0	0	0	0	0	0
WT222(CAA14FCCF874)	3.7	13105	2022-11-28 17:21:04.277	0.036	0.135	0.937	-2.197	-10.559	-42.48	5.856	-0.824	93.735	0	0	0	0	0	0	0
WT222(CAA14FCCF874)	3.7	13105	2022-11-28 17:21:04.277	0.036	0.135	0.937	-2.197	-10.559	-42.48	5.85	-0.857	93.538	0	0	0	0	0	0	0
WT222(CAA14FCCF874)	3.7	13105	2022-11-28 17:21:04.277	0.036	0.135	0.937	-2.197	-10.559	-42.48	5.845	-0.89	93.34	0	0	0	0	0	0	0
WT222(CAA14FCCF874)	3.7	13105	2022-11-28 17:21:04.277	-0.103	-0.01	1.026	-3.906	9.46	-39.063	5.828	-0.824	93.17	0	0	0	0	0	0	0
WT222(CAA14FCCF874)	3.7	13105	2022-11-28 17:21:04.277	-0.103	-0.01	1.026	-3.906	9.46	-39.063	5.817	-0.758	93.005	0	0	0	0	0	0	0
WT222(CAA14FCCF874)	3.7	13105	2022-11-28 17:21:04.277	-0.103	-0.01	1.026	-3.906	9.46	-39.063	5.795	-0.692	92.834	0	0	0	0	0	0	0
WT222(CAA14FCCF874)	3.7	13105	2022-11-28 17:21:04.277	-0.103	-0.01	1.026	-3.906	9.46	-39.063	5.779	-0.621	92.67	0	0	0	0	0	0	0
WT222(CAA14FCCF874)	3.7	13105	2022-11-28 17:21:04.340	0.196	0.026	1.001	0.305	5.92	51.453	5.779	-0.621	92.955	0	0	0	0	0	0	0
WT222(CAA14FCCF874)	3.7	13105	2022-11-28 17:21:04.340	0.196	0.026	1.001	0.305	5.92	51.453	5.773	-0.615	93.235	0	0	0	0	0	0	0
WT222(CAA14FCCF874)	3.7	13105	2022-11-28 17:21:04.340	0.196	0.026	1.001	0.305	5.92	51.453	5.768	-0.615	93.516	0	0	0	0	0	0	0
WT222(CAA14FCCF874)	3.7	13105	2022-11-28 17:21:04.340	0.196	0.026	1.001	0.305	5.92	51.453	5.768	-0.621	93.796	0	0	0	0	0	0	0
WT222(CAA14FCCF874)	3.7	13105	2022-11-28 17:21:04.340	-0.137	-0.02	0.977	-4.15	14.954	69.702	5.74	-0.582	94.175	0	0	0	0	0	0	0
WT222(CAA14FCCF874)	3.7	13105	2022-11-28 17:21:04.340	-0.137	-0.02	0.977	-4.15	14.954	69.702	5.707	-0.544	94.548	0	0	0	0	0	0	0
WT222(CAA14FCCF874)	3.7	13105	2022-11-28 17:21:04.340	-0.137	-0.02	0.977	-4.15	14.954	69.702	5.68	-0.505	94.927	0	0	0	0	0	0	0
WT222(CAA14FCCF874)	3.7	13105	2022-11-28 17:21:04.340	-0.137	-0.02	0.977	-4.15	14.954	69.702	5.652	-0.467	95.301	0	0	0	0	0	0	0
WT222(CAA14FCCF874)	3.7	13105	2022-11-28 17:21:04.340	-0.02	0.161	0.992	10.071	19.043	59.448	5.696	-0.401	95.625	0	0	0	0	0	0	0
WT222(CAA14FCCF874)	3.7	13105	2022-11-28 17:21:04.340	-0.02	0.161	0.992	10.071	19.043	59.448	5.74	-0.335	95.949	0	0	0	0	0	0	0
WT222(CAA14FCCF874)	3.7	13105	2022-11-28 17:21:04.340	-0.02	0.161	0.992	10.071	19.043	59.448	5.784	-0.269	96.268	0	0	0	0	0	0	0
WT222(CAA14FCCF874)	3.7	13105	2022-11-28 17:21:04.340	-0.02	0.161	0.992	10.071	19.043	59.448	5.828	-0.203	96.592	0	0	0	0	0	0	0
WT222(CAA14FCCF874)	3.7	13105	2022-11-28 17:21:04.340	-0.014	0.094	1.021	5.188	12.39	55.298	5.85	-0.17	96.883	0	0	0	0	0	0	0
WT222(CAA14FCCF874)	3.7	13105	2022-11-28 17:21:04.340	-0.014	0.094	1.021	5.188	12.39	55.298	5.872	-0.137	97.18	0	0	0	0	0	0	0
WT222(CAA14FCCF874)	3.7	13105	2022-11-28 17:21:04.340	-0.014	0.094	1.021	5.188	12.39	55.298	5.894	-0.104	97.471	0	0	0	0	0	0	0
WT222(CAA14FCCF874)	3.7	13105	2022-11-28 17:21:04.340	-0.014	0.094	1.021	5.188	12.39	55.298	5.916	-0.071	97.767	0	0	0	0	0	0	0
WT222(CAA14FCCF874)	3.7	13105	2022-11-28 17:21:04.371	-0.042	0.23	1.018	2.502	14.709	46.387	5.927	-0.022	98.015	0	0	0	0	0	0	0
WT222(CAA14FCCF874)	3.7	13105	2022-11-28 17:21:04.371	-0.042	0.23	1.018	2.502	14.709	46.387	5.938	0.022	98.262	0	0	0	0	0	0	0
WT222(CAA14FCCF874)	3.7	13105	2022-11-28 17:21:04.371	-0.042	0.23	1.018	2.502	14.709	46.387	5.949	0.077	98.503	0	0	0	0	0	0	0
WT222(CAA14FCCF874)	3.7	13105	2022-11-28 17:21:04.371	-0.042	0.23	1.018	2.502	14.709	46.387	5.966	0.126	98.745	0	0	0	0	0	0	0
WT222(CAA14FCCF874)	3.7	13105	2022-11-28 17:21:04.371	-0.004	0.088	1.002	4.517	8.789	46.082	5.988	0.143	98.987	0	0	0	0	0	0	0
WT222(CAA14FCCF874)	3.7	13105	2022-11-28 17:21:04.371	-0.004	0.088	1.002	4.517	8.789	46.082	6.015	0.165	99.223	0	0	0	0	0	0	0
WT222(CAA14FCCF874)	3.7	13105	2022-11-28 17:21:04.371	-0.004	0.088	1.002	4.517	8.789	46.082	6.037	0.187	99.459	0	0	0	0	0	0	0
WT222(CAA14FCCF874)	3.7	13105	2022-11-28 17:21:04.371	-0.004	0.088	1.002	4.517	8.789	46.082	6.059	0.209	99.695	0	0	0	0	0	0	0
WT222(CAA14FCCF874)	3.7	13105	2022-11-28 17:21:04.434	0.065	0.015	0.946	8.85	-5.371	-20.081	6.103	0.192	99.597	0	0	0	0	0	0	0
WT222(CAA14FCCF874)	3.7	13105	2022-11-28 17:21:04.434	0.065	0.015	0.946	8.85	-5.371	-20.081	6.147	0.176	99.498	0	0	0	0	0	0	0
WT222(CAA14FCCF874)	3.7	13105	2022-11-28 17:21:04.434	0.065	0.015	0.946	8.85	-5.371	-20.081	6.185	0.159	99.399	0	0	0	0	0	0	0
WT222(CAA14FCCF874)	3.7	13105	2022-11-28 17:21:04.434	0.065	0.015	0.946	8.85	-5.371	-20.081	6.229	0.143	99.3	0	0	0	0	0	0	0
WT222(CAA14FCCF874)	3.7	13105	2022-11-28 17:21:04.434	-0.001	0.136	1.064	7.996	-14.099	-22.339	6.268	0.082	99.19	0	0	0	0	0	0	0
WT222(CAA14FCCF874)	3.7	13105	2022-11-28 17:21:04.434	-0.001	0.136	1.064	7.996	-14.099	-22.339	6.301	0.022	99.075	0	0	0	0	0	0	0
WT222(CAA14FCCF874)	3.7	13105	2022-11-28 17:21:04.434	-0.001	0.136	1.064	7.996	-14.099	-22.339	6.339	-0.027	98.959	0	0	0	0	0	0	0
WT222(CAA14FCCF874)	3.7	13105	2022-11-28 17:21:04.434	-0.001	0.136	1.064	7.996	-14.099	-22.339	6.378	-0.088	98.849	0	0	0	0	0	0	0
WT222(CAA14FCCF874)	3.7	13105	2022-11-28 17:21:04.496	0.15	0.378	0.996	4.272	-5.981	-17.09	6.4	-0.11	98.767	0	0	0	0	0	0	0
WT222(CAA14FCCF874)	3.7	13105	2022-11-28 17:21:04.496	0.15	0.378	0.996	4.272	-5.981	-17.09	6.422	-0.132	98.679	0	0	0	0	0	0	0
WT222(CAA14FCCF874)	3.7	13105	2022-11-28 17:21:04.496	0.15	0.378	0.996	4.272	-5.981	-17.09	6.449	-0.159	98.597	0	0	0	0	0	0	0
WT222(CAA14FCCF874)	3.7	13105	2022-11-28 17:21:04.496	0.15	0.378	0.996	4.272	-5.981	-17.09	6.476	-0.181	98.509	0	0	0	0	0	0	0
WT222(CAA14FCCF874)	3.7	13105	2022-11-28 17:21:04.496	-0.306	0.019	0.932	-1.465	2.991	1.221	6.476	-0.17	98.514	0	0	0	0	0	0	0
WT222(CAA14FCCF874)	3.7	13105	2022-11-28 17:21:04.496	-0.306	0.019	0.932	-1.465	2.991	1.221	6.471	-0.154	98.525	0	0	0	0	0	0	0
WT222(CAA14FCCF874)	3.7	13105	2022-11-28 17:21:04.496	-0.306	0.019	0.932	-1.465	2.991	1.221	6.465	-0.137	98.542	0	0	0	0	0	0	0
WT222(CAA14FCCF874)	3.7	13105	2022-11-28 17:21:04.496	-0.306	0.019	0.932	-1.465	2.991	1.221	6.46	-0.115	98.553	0	0	0	0	0	0	0
WT222(CAA14FCCF874)	3.7	13105	2022-11-28 17:21:04.496	0.17	0.187	0.854	3.601	-0.061	-8.057	6.482	-0.11	98.514	0	0	0	0	0	0	0
WT222(CAA14FCCF874)	3.7	13105	2022-11-28 17:21:04.496	0.17	0.187	0.854	3.601	-0.061	-8.057	6.504	-0.104	98.481	0	0	0	0	0	0	0
WT222(CAA14FCCF874)	3.7	13105	2022-11-28 17:21:04.496	0.17	0.187	0.854	3.601	-0.061	-8.057	6.526	-0.099	98.443	0	0	0	0	0	0	0
WT222(CAA14FCCF874)	3.7	13105	2022-11-28 17:21:04.496	0.17	0.187	0.854	3.601	-0.061	-8.057	6.548	-0.093	98.405	0	0	0	0	0	0	0
WT222(CAA14FCCF874)	3.7	13105	2022-11-28 17:21:04.496	-0.058	0.498	1.078	-23.621	-18.188	-60.303	6.438	-0.148	98.097	0	0	0	0	0	0	0
WT222(CAA14FCCF874)	3.7	13105	2022-11-28 17:21:04.496	-0.058	0.498	1.078	-23.621	-18.188	-60.303	6.334	-0.203	97.789	0	0	0	0	0	0	0
WT222(CAA14FCCF874)	3.7	13105	2022-11-28 17:21:04.496	-0.058	0.498	1.078	-23.621	-18.188	-60.303	6.229	-0.264	97.476	0	0	0	0	0	0	0
WT222(CAA14FCCF874)	3.7	13105	2022-11-28 17:21:04.496	-0.058	0.498	1.078	-23.621	-18.188	-60.303	6.13	-0.319	97.163	0	0	0	0	0	0	0
WT222(CAA14FCCF874)	3.7	13105	2022-11-28 17:21:04.590	0.036	-0.022	1.07	-12.268	-3.662	-24.536	6.086	-0.324	97.042	0	0	0	0	0	0	0
WT222(CAA14FCCF874)	3.7	13105	2022-11-28 17:21:04.590	0.036	-0.022	1.07	-12.268	-3.662	-24.536	6.037	-0.324	96.916	0	0	0	0	0	0	0
WT222(CAA14FCCF874)	3.7	13105	2022-11-28 17:21:04.590	0.036	-0.022	1.07	-12.268	-3.662	-24.536	5.988	-0.33	96.795	0	0	0	0	0	0	0
WT222(CAA14FCCF874)	3.7	13105	2022-11-28 17:21:04.590	0.036	-0.022	1.07	-12.268	-3.662	-24.536	5.938	-0.335	96.674	0	0	0	0	0	0	0
WT222(CAA14FCCF874)	3.7	13105	2022-11-28 17:21:04.590	-0.046	-0.284	1.213	1.648	3.784	15.564	5.949	-0.324	96.762	0	0	0	0	0	0	0
WT222(CAA14FCCF874)	3.7	13105	2022-11-28 17:21:04.590	-0.046	-0.284	1.213	1.648	3.784	15.564	5.96	-0.308	96.85	0	0	0	0	0	0	0
WT222(CAA14FCCF874)	3.7	13105	2022-11-28 17:21:04.590	-0.046	-0.284	1.213	1.648	3.784	15.564	5.966	-0.297	96.938	0	0	0	0	0	0	0
WT222(CAA14FCCF874)	3.7	13105	2022-11-28 17:21:04.590	-0.046	-0.284	1.213	1.648	3.784	15.564	5.971	-0.286	97.031	0	0	0	0	0	0	0
WT222(CAA14FCCF874)	3.7	13105	2022-11-28 17:21:04.606	0.043	-0.113	0.847	8.24	3.906	-2.38	6.004	-0.264	97.037	0	0	0	0	0	0	0
WT222(CAA14FCCF874)	3.7	13105	2022-11-28 17:21:04.606	0.043	-0.113	0.847	8.24	3.906	-2.38	6.037	-0.242	97.042	0	0	0	0	0	0	0
WT222(CAA14FCCF874)	3.7	13105	2022-11-28 17:21:04.606	0.043	-0.113	0.847	8.24	3.906	-2.38	6.07	-0.22	97.048	0	0	0	0	0	0	0
WT222(CAA14FCCF874)	3.7	13105	2022-11-28 17:21:04.606	0.043	-0.113	0.847	8.24	3.906	-2.38	6.103	-0.198	97.053	0	0	0	0	0	0	0
WT222(CAA14FCCF874)	3.7	13105	2022-11-28 17:21:04.606	-0.082	0.302	1.042	17.639	-1.709	-11.963	6.18	-0.203	97.009	0	0	0	0	0	0	0
WT222(CAA14FCCF874)	3.7	13105	2022-11-28 17:21:04.606	-0.082	0.302	1.042	17.639	-1.709	-11.963	6.262	-0.203	96.96	0	0	0	0	0	0	0
WT222(CAA14FCCF874)	3.7	13105	2022-11-28 17:21:04.606	-0.082	0.302	1.042	17.639	-1.709	-11.963	6.345	-0.203	96.91	0	0	0	0	0	0	0
WT222(CAA14FCCF874)	3.7	13105	2022-11-28 17:21:04.606	-0.082	0.302	1.042	17.639	-1.709	-11.963	6.427	-0.203	96.861	0	0	0	0	0	0	0
WT222(CAA14FCCF874)	3.7	13105	2022-11-28 17:21:04.621	-0.042	0.119	0.941	0.183	-4.517	-5.615	6.427	-0.22	96.844	0	0	0	0	0	0	0
WT222(CAA14FCCF874)	3.7	13105	2022-11-28 17:21:04.621	-0.042	0.119	0.941	0.183	-4.517	-5.615	6.422	-0.236	96.823	0	0	0	0	0	0	0
WT222(CAA14FCCF874)	3.7	13105	2022-11-28 17:21:04.621	-0.042	0.119	0.941	0.183	-4.517	-5.615	6.422	-0.247	96.806	0	0	0	0	0	0	0
WT222(CAA14FCCF874)	3.7	13105	2022-11-28 17:21:04.621	-0.042	0.119	0.941	0.183	-4.517	-5.615	6.422	-0.264	96.784	0	0	0	0	0	0	0
WT222(CAA14FCCF874)	3.7	13105	2022-11-28 17:21:04.621	-0.047	-0.04	1.004	3.357	1.587	10.742	6.432	-0.258	96.85	0	0	0	0	0	0	0
WT222(CAA14FCCF874)	3.7	13105	2022-11-28 17:21:04.621	-0.047	-0.04	1.004	3.357	1.587	10.742	6.443	-0.253	96.916	0	0	0	0	0	0	0
WT222(CAA14FCCF874)	3.7	13105	2022-11-28 17:21:04.621	-0.047	-0.04	1.004	3.357	1.587	10.742	6.454	-0.247	96.987	0	0	0	0	0	0	0
WT222(CAA14FCCF874)	3.7	13105	2022-11-28 17:21:04.621	0.092	0.055	0.912	-9.094	1.831	-4.028	6.405	-0.231	96.976	0	0	0	0	0	0	0
WT222(CAA14FCCF874)	3.7	13105	2022-11-28 17:21:04.668	0.092	0.055	0.912	-9.094	1.831	-4.028	6.35	-0.22	96.971	0	0	0	0	0	0	0
WT222(CAA14FCCF874)	3.7	13105	2022-11-28 17:21:04.668	0.092	0.055	0.912	-9.094	1.831	-4.028	6.301	-0.203	96.965	0	0	0	0	0	0	0
WT222(CAA14FCCF874)	3.7	13105	2022-11-28 17:21:04.668	0.092	0.055	0.912	-9.094	1.831	-4.028	6.246	-0.192	96.96	0	0	0	0	0	0	0
WT222(CAA14FCCF874)	3.7	13105	2022-11-28 17:21:04.668	0.033	0.237	1.008	-1.221	-2.991	-2.014	6.24	-0.209	96.96	0	0	0	0	0	0	0
WT222(CAA14FCCF874)	3.7	13105	2022-11-28 17:21:04.668	0.033	0.237	1.008	-1.221	-2.991	-2.014	6.229	-0.22	96.954	0	0	0	0	0	0	0
WT222(CAA14FCCF874)	3.7	13105	2022-11-28 17:21:04.668	0.033	0.237	1.008	-1.221	-2.991	-2.014	6.218	-0.231	96.954	0	0	0	0	0	0	0
WT222(CAA14FCCF874)	3.7	13105	2022-11-28 17:21:04.668	0.033	0.237	1.008	-1.221	-2.991	-2.014	6.213	-0.247	96.949	0	0	0	0	0	0	0
WT222(CAA14FCCF874)	3.7	13105	2022-11-28 17:21:04.668	-0.045	0.114	0.937	2.075	-1.16	0.366	6.224	-0.253	96.96	0	0	0	0	0	0	0
WT222(CAA14FCCF874)	3.7	13105	2022-11-28 17:21:04.699	-0.045	0.114	0.937	2.075	-1.16	0.366	6.235	-0.258	96.971	0	0	0	0	0	0	0
WT222(CAA14FCCF874)	3.7	13105	2022-11-28 17:21:04.699	-0.045	0.114	0.937	2.075	-1.16	0.366	6.246	-0.264	96.982	0	0	0	0	0	0	0
WT222(CAA14FCCF874)	3.7	13105	2022-11-28 17:21:04.699	-0.045	0.114	0.937	2.075	-1.16	0.366	6.251	-0.269	96.987	0	0	0	0	0	0	0
WT222(CAA14FCCF874)	3.7	13105	2022-11-28 17:21:04.699	0.032	0.181	1.024	0.671	-1.892	-0.977	6.257	-0.275	96.993	0	0	0	0	0	0	0
WT222(CAA14FCCF874)	3.7	13105	2022-11-28 17:21:04.699	0.032	0.181	1.024	0.671	-1.892	-0.977	6.262	-0.28	96.993	0	0	0	0	0	0	0
WT222(CAA14FCCF874)	3.7	13105	2022-11-28 17:21:04.699	0.032	0.181	1.024	0.671	-1.892	-0.977	6.268	-0.291	96.993	0	0	0	0	0	0	0
WT222(CAA14FCCF874)	3.7	13105	2022-11-28 17:21:04.699	0.032	0.181	1.024	0.671	-1.892	-0.977	6.273	-0.297	96.993	0	0	0	0	0	0	0
WT222(CAA14FCCF874)	3.7	13105	2022-11-28 17:21:04.699	0.073	0.064	1.028	-2.747	0.122	2.991	6.257	-0.302	97.015	0	0	0	0	0	0	0
WT222(CAA14FCCF874)	3.7	13105	2022-11-28 17:21:04.731	0.073	0.064	1.028	-2.747	0.122	2.991	6.246	-0.302	97.037	0	0	0	0	0	0	0
WT222(CAA14FCCF874)	3.7	13105	2022-11-28 17:21:04.731	0.073	0.064	1.028	-2.747	0.122	2.991	6.235	-0.302	97.059	0	0	0	0	0	0	0
WT222(CAA14FCCF874)	3.7	13105	2022-11-28 17:21:04.731	0.073	0.064	1.028	-2.747	0.122	2.991	6.218	-0.308	97.075	0	0	0	0	0	0	0
WT222(CAA14FCCF874)	3.7	13105	2022-11-28 17:21:04.731	0	0.019	0.998	0.122	0.183	1.709	6.218	-0.308	97.092	0	0	0	0	0	0	0
WT222(CAA14FCCF874)	3.7	13105	2022-11-28 17:21:04.731	0	0.019	0.998	0.122	0.183	1.709	6.218	-0.308	97.108	0	0	0	0	0	0	0
WT222(CAA14FCCF874)	3.7	13105	2022-11-28 17:21:04.731	0	0.019	0.998	0.122	0.183	1.709	6.218	-0.313	97.125	0	0	0	0	0	0	0
WT222(CAA14FCCF874)	3.7	13105	2022-11-28 17:21:04.731	0	0.019	0.998	0.122	0.183	1.709	6.213	-0.313	97.141	0	0	0	0	0	0	0
WT222(CAA14FCCF874)	3.7	13105	2022-11-28 17:21:04.731	-0.007	0.142	1.003	-1.099	1.465	4.395	6.207	-0.308	97.174	0	0	0	0	0	0	0
WT222(CAA14FCCF874)	3.7	13105	2022-11-28 17:21:04.824	-0.007	0.142	1.003	-1.099	1.465	4.395	6.202	-0.308	97.202	0	0	0	0	0	0	0
WT222(CAA14FCCF874)	3.7	13105	2022-11-28 17:21:04.824	-0.007	0.142	1.003	-1.099	1.465	4.395	6.191	-0.302	97.229	0	0	0	0	0	0	0
WT222(CAA14FCCF874)	3.7	13105	2022-11-28 17:21:04.824	-0.007	0.142	1.003	-1.099	1.465	4.395	6.185	-0.297	97.262	0	0	0	0	0	0	0
WT222(CAA14FCCF874)	3.7	13105	2022-11-28 17:21:04.824	0.006	0.101	1.04	-2.563	1.587	-2.625	6.174	-0.286	97.256	0	0	0	0	0	0	0
WT222(CAA14FCCF874)	3.7	13105	2022-11-28 17:21:04.824	0.006	0.101	1.04	-2.563	1.587	-2.625	6.158	-0.28	97.251	0	0	0	0	0	0	0
WT222(CAA14FCCF874)	3.7	13105	2022-11-28 17:21:04.824	0.006	0.101	1.04	-2.563	1.587	-2.625	6.141	-0.269	97.245	0	0	0	0	0	0	0
WT222(CAA14FCCF874)	3.7	13105	2022-11-28 17:21:04.824	0.006	0.101	1.04	-2.563	1.587	-2.625	6.13	-0.264	97.234	0	0	0	0	0	0	0
WT222(CAA14FCCF874)	3.7	13105	2022-11-28 17:21:04.824	0.025	0.104	1.021	-0.244	-0.61	-0.061	6.13	-0.264	97.24	0	0	0	0	0	0	0
WT222(CAA14FCCF874)	3.7	13105	2022-11-28 17:21:04.824	0.025	0.104	1.021	-0.244	-0.61	-0.061	6.125	-0.269	97.245	0	0	0	0	0	0	0
WT222(CAA14FCCF874)	3.7	13105	2022-11-28 17:21:04.824	0.025	0.104	1.021	-0.244	-0.61	-0.061	6.125	-0.275	97.251	0	0	0	0	0	0	0
WT222(CAA14FCCF874)	3.7	13105	2022-11-28 17:21:04.824	0.025	0.104	1.021	-0.244	-0.61	-0.061	6.119	-0.28	97.256	0	0	0	0	0	0	0
WT222(CAA14FCCF874)	3.7	13105	2022-11-28 17:21:04.824	0.035	-0.001	1.024	-1.953	0.183	2.136	6.108	-0.28	97.278	0	0	0	0	0	0	0
WT222(CAA14FCCF874)	3.7	13105	2022-11-28 17:21:04.824	0.035	-0.001	1.024	-1.953	0.183	2.136	6.097	-0.28	97.295	0	0	0	0	0	0	0
WT222(CAA14FCCF874)	3.7	13105	2022-11-28 17:21:04.824	0.035	-0.001	1.024	-1.953	0.183	2.136	6.086	-0.286	97.311	0	0	0	0	0	0	0
WT222(CAA14FCCF874)	3.7	13105	2022-11-28 17:21:04.824	0.035	-0.001	1.024	-1.953	0.183	2.136	6.07	-0.286	97.328	0	0	0	0	0	0	0
WT222(CAA14FCCF874)	3.7	13105	2022-11-28 17:21:04.824	0.064	0.136	1.006	0.061	-1.404	-3.357	6.064	-0.291	97.317	0	0	0	0	0	0	0
WT222(CAA14FCCF874)	3.7	13105	2022-11-28 17:21:04.856	0.064	0.136	1.006	0.061	-1.404	-3.357	6.064	-0.302	97.306	0	0	0	0	0	0	0
WT222(CAA14FCCF874)	3.7	13105	2022-11-28 17:21:04.856	0.064	0.136	1.006	0.061	-1.404	-3.357	6.059	-0.308	97.295	0	0	0	0	0	0	0
WT222(CAA14FCCF874)	3.7	13105	2022-11-28 17:21:04.856	0.064	0.136	1.006	0.061	-1.404	-3.357	6.059	-0.319	97.284	0	0	0	0	0	0	0
WT222(CAA14FCCF874)	3.7	13105	2022-11-28 17:21:04.856	0.017	0.047	1.012	0.305	0.854	3.845	6.059	-0.319	97.311	0	0	0	0	0	0	0
WT222(CAA14FCCF874)	3.7	13105	2022-11-28 17:21:04.856	0.017	0.047	1.012	0.305	0.854	3.845	6.059	-0.319	97.339	0	0	0	0	0	0	0
WT222(CAA14FCCF874)	3.7	13105	2022-11-28 17:21:04.856	0.017	0.047	1.012	0.305	0.854	3.845	6.053	-0.319	97.361	0	0	0	0	0	0	0
WT222(CAA14FCCF874)	3.7	13105	2022-11-28 17:21:04.856	0.017	0.047	1.012	0.305	0.854	3.845	6.053	-0.319	97.388	0	0	0	0	0	0	0
WT222(CAA14FCCF874)	3.7	13105	2022-11-28 17:21:04.856	0.006	0.108	1.001	0	0.488	0.183	6.048	-0.324	97.394	0	0	0	0	0	0	0
WT222(CAA14FCCF874)	3.7	13105	2022-11-28 17:21:04.918	0.006	0.108	1.001	0	0.488	0.183	6.042	-0.324	97.405	0	0	0	0	0	0	0
WT222(CAA14FCCF874)	3.7	13105	2022-11-28 17:21:04.918	0.006	0.108	1.001	0	0.488	0.183	6.042	-0.324	97.41	0	0	0	0	0	0	0
WT222(CAA14FCCF874)	3.7	13105	2022-11-28 17:21:04.918	0.006	0.108	1.001	0	0.488	0.183	6.037	-0.324	97.416	0	0	0	0	0	0	0
WT222(CAA14FCCF874)	3.7	13105	2022-11-28 17:21:04.918	-0.019	0.139	1.041	-2.136	0.488	-0.61	6.026	-0.324	97.416	0	0	0	0	0	0	0
WT222(CAA14FCCF874)	3.7	13105	2022-11-28 17:21:04.918	-0.019	0.139	1.041	-2.136	0.488	-0.61	6.015	-0.319	97.421	0	0	0	0	0	0	0
WT222(CAA14FCCF874)	3.7	13105	2022-11-28 17:21:04.918	-0.019	0.139	1.041	-2.136	0.488	-0.61	5.999	-0.319	97.421	0	0	0	0	0	0	0
WT222(CAA14FCCF874)	3.7	13105	2022-11-28 17:21:04.918	-0.019	0.139	1.041	-2.136	0.488	-0.61	5.988	-0.319	97.421	0	0	0	0	0	0	0
WT222(CAA14FCCF874)	3.7	13105	2022-11-28 17:21:04.918	0.05	0.066	1.037	2.38	-0.671	-0.549	5.999	-0.324	97.427	0	0	0	0	0	0	0
WT222(CAA14FCCF874)	3.7	13105	2022-11-28 17:21:04.965	0.05	0.066	1.037	2.38	-0.671	-0.549	6.01	-0.33	97.427	0	0	0	0	0	0	0
WT222(CAA14FCCF874)	3.7	13105	2022-11-28 17:21:04.965	0.05	0.066	1.037	2.38	-0.671	-0.549	6.021	-0.335	97.427	0	0	0	0	0	0	0
WT222(CAA14FCCF874)	3.7	13105	2022-11-28 17:21:04.965	0.05	0.066	1.037	2.38	-0.671	-0.549	6.026	-0.341	97.427	0	0	0	0	0	0	0
WT222(CAA14FCCF874)	3.7	13105	2022-11-28 17:21:04.965	-0.089	0.063	1.017	-1.282	1.343	1.526	6.021	-0.335	97.443	0	0	0	0	0	0	0
WT222(CAA14FCCF874)	3.7	13105	2022-11-28 17:21:04.965	-0.089	0.063	1.017	-1.282	1.343	1.526	6.01	-0.33	97.454	0	0	0	0	0	0	0
WT222(CAA14FCCF874)	3.7	13105	2022-11-28 17:21:04.965	-0.089	0.063	1.017	-1.282	1.343	1.526	5.999	-0.324	97.471	0	0	0	0	0	0	0
WT222(CAA14FCCF874)	3.7	13105	2022-11-28 17:21:04.965	-0.089	0.063	1.017	-1.282	1.343	1.526	5.988	-0.319	97.482	0	0	0	0	0	0	0
WT222(CAA14FCCF874)	3.7	13105	2022-11-28 17:21:04.965	0.07	0.248	1.009	1.16	-4.211	-8.789	5.993	-0.33	97.438	0	0	0	0	0	0	0
WT222(CAA14FCCF874)	3.7	13105	2022-11-28 17:21:04.996	0.07	0.248	1.009	1.16	-4.211	-8.789	5.999	-0.346	97.399	0	0	0	0	0	0	0
WT222(CAA14FCCF874)	3.7	13105	2022-11-28 17:21:04.996	0.07	0.248	1.009	1.16	-4.211	-8.789	6.004	-0.363	97.355	0	0	0	0	0	0	0
WT222(CAA14FCCF874)	3.7	13105	2022-11-28 17:21:04.996	0.07	0.248	1.009	1.16	-4.211	-8.789	6.015	-0.385	97.311	0	0	0	0	0	0	0
WT222(CAA14FCCF874)	3.7	13105	2022-11-28 17:21:04.996	-0.033	0.011	0.952	-2.075	-2.441	1.831	6.004	-0.396	97.317	0	0	0	0	0	0	0
WT222(CAA14FCCF874)	3.7	13105	2022-11-28 17:21:04.996	-0.033	0.011	0.952	-2.075	-2.441	1.831	5.993	-0.412	97.328	0	0	0	0	0	0	0
WT222(CAA14FCCF874)	3.7	13105	2022-11-28 17:21:04.996	-0.033	0.011	0.952	-2.075	-2.441	1.831	5.982	-0.423	97.339	0	0	0	0	0	0	0
WT222(CAA14FCCF874)	3.7	13105	2022-11-28 17:21:04.996	-0.033	0.011	0.952	-2.075	-2.441	1.831	5.971	-0.434	97.35	0	0	0	0	0	0	0
WT222(CAA14FCCF874)	3.7	13105	2022-11-28 17:21:04.996	0.125	0.174	1.026	-0.793	-0.549	-1.282	5.966	-0.439	97.344	0	0	0	0	0	0	0
WT222(CAA14FCCF874)	3.7	13105	2022-11-28 17:21:05.027	0.125	0.174	1.026	-0.793	-0.549	-1.282	5.96	-0.439	97.344	0	0	0	0	0	0	0
WT222(CAA14FCCF874)	3.7	13105	2022-11-28 17:21:05.027	0.125	0.174	1.026	-0.793	-0.549	-1.282	5.96	-0.445	97.339	0	0	0	0	0	0	0

## Sheet: 200cm
设备名称	电压	版本	片上时间	加速度X(g)	加速度Y(g)	加速度Z(g)	角速度X(°/s)	角速度Y(°/s)	角速度Z(°/s)	角度X(°)	角度Y(°)	角度Z(°)	磁场X	磁场Y	磁场Z	四元数0	四元数1	四元数2	四元数3	状态
WT222(CAA14FCCF874)	3.66	13105	2022-11-28 17:29:08.641	0.167	-0.077	1.013	-1.099	-3.967	-16.602	1.346	-4.016	98.201	0	0	0	0	0	0	0
WT222(CAA14FCCF874)	3.66	13105	2022-11-28 17:29:08.641	0.167	-0.077	1.013	-1.099	-3.967	-16.602	1.346	-4.037	98.108	0	0	0	0	0	0	0
WT222(CAA14FCCF874)	3.66	13105	2022-11-28 17:29:08.641	0.004	0.003	1.008	0.61	1.465	8.667	1.346	-4.032	98.146	0	0	0	0	0	0	0
WT222(CAA14FCCF874)	3.66	13105	2022-11-28 17:29:08.641	0.004	0.003	1.008	0.61	1.465	8.667	1.34	-4.026	98.179	0	0	0	0	0	0	0
WT222(CAA14FCCF874)	3.66	13105	2022-11-28 17:29:08.641	0.004	0.003	1.008	0.61	1.465	8.667	1.34	-4.021	98.218	0	0	0	0	0	0	0
WT222(CAA14FCCF874)	3.66	13105	2022-11-28 17:29:08.641	0.004	0.003	1.008	0.61	1.465	8.667	1.34	-4.016	98.251	0	0	0	0	0	0	0
WT222(CAA14FCCF874)	3.66	13105	2022-11-28 17:29:08.657	0.059	0.076	0.982	-2.808	-0.854	-9.155	1.324	-4.016	98.201	0	0	0	0	0	0	0
WT222(CAA14FCCF874)	3.66	13105	2022-11-28 17:29:08.657	0.059	0.076	0.982	-2.808	-0.854	-9.155	1.313	-4.021	98.146	0	0	0	0	0	0	0
WT222(CAA14FCCF874)	3.66	13105	2022-11-28 17:29:08.657	0.059	0.076	0.982	-2.808	-0.854	-9.155	1.302	-4.021	98.091	0	0	0	0	0	0	0
WT222(CAA14FCCF874)	3.66	13105	2022-11-28 17:29:08.657	0.059	0.076	0.982	-2.808	-0.854	-9.155	1.291	-4.026	98.036	0	0	0	0	0	0	0
WT222(CAA14FCCF874)	3.66	13105	2022-11-28 17:29:08.657	-0.03	0.051	0.986	2.93	1.526	7.874	1.302	-4.021	98.069	0	0	0	0	0	0	0
WT222(CAA14FCCF874)	3.66	13105	2022-11-28 17:29:08.657	-0.03	0.051	0.986	2.93	1.526	7.874	1.318	-4.01	98.102	0	0	0	0	0	0	0
WT222(CAA14FCCF874)	3.66	13105	2022-11-28 17:29:08.657	-0.03	0.051	0.986	2.93	1.526	7.874	1.329	-3.999	98.135	0	0	0	0	0	0	0
WT222(CAA14FCCF874)	3.66	13105	2022-11-28 17:29:08.657	-0.03	0.051	0.986	2.93	1.526	7.874	1.34	-3.988	98.168	0	0	0	0	0	0	0
WT222(CAA14FCCF874)	3.66	13105	2022-11-28 17:29:08.688	0.22	-0.08	1.024	-0.122	1.648	4.883	1.34	-3.983	98.185	0	0	0	0	0	0	0
WT222(CAA14FCCF874)	3.66	13105	2022-11-28 17:29:08.688	0.22	-0.08	1.024	-0.122	1.648	4.883	1.335	-3.972	98.207	0	0	0	0	0	0	0
WT222(CAA14FCCF874)	3.66	13105	2022-11-28 17:29:08.688	0.22	-0.08	1.024	-0.122	1.648	4.883	1.335	-3.966	98.223	0	0	0	0	0	0	0
WT222(CAA14FCCF874)	3.66	13105	2022-11-28 17:29:08.688	0.22	-0.08	1.024	-0.122	1.648	4.883	1.329	-3.961	98.245	0	0	0	0	0	0	0
WT222(CAA14FCCF874)	3.66	13105	2022-11-28 17:29:08.688	0.048	0.104	1	-1.831	0.366	-1.343	1.318	-3.961	98.234	0	0	0	0	0	0	0
WT222(CAA14FCCF874)	3.66	13105	2022-11-28 17:29:08.688	0.048	0.104	1	-1.831	0.366	-1.343	1.307	-3.961	98.223	0	0	0	0	0	0	0
WT222(CAA14FCCF874)	3.66	13105	2022-11-28 17:29:08.688	0.048	0.104	1	-1.831	0.366	-1.343	1.302	-3.961	98.207	0	0	0	0	0	0	0
WT222(CAA14FCCF874)	3.66	13105	2022-11-28 17:29:08.688	0.048	0.104	1	-1.831	0.366	-1.343	1.291	-3.955	98.196	0	0	0	0	0	0	0
WT222(CAA14FCCF874)	3.66	13105	2022-11-28 17:29:08.719	0.127	-0.036	0.987	-0.793	0.061	-1.709	1.285	-3.961	98.185	0	0	0	0	0	0	0
WT222(CAA14FCCF874)	3.66	13105	2022-11-28 17:29:08.719	0.127	-0.036	0.987	-0.793	0.061	-1.709	1.285	-3.961	98.168	0	0	0	0	0	0	0
WT222(CAA14FCCF874)	3.66	13105	2022-11-28 17:29:08.719	0.127	-0.036	0.987	-0.793	0.061	-1.709	1.28	-3.961	98.157	0	0	0	0	0	0	0
WT222(CAA14FCCF874)	3.66	13105	2022-11-28 17:29:08.719	0.127	-0.036	0.987	-0.793	0.061	-1.709	1.274	-3.966	98.146	0	0	0	0	0	0	0
WT222(CAA14FCCF874)	3.66	13105	2022-11-28 17:29:08.719	0.019	0.066	0.995	1.282	0.305	6.958	1.28	-3.966	98.174	0	0	0	0	0	0	0
WT222(CAA14FCCF874)	3.66	13105	2022-11-28 17:29:08.719	0.019	0.066	0.995	1.282	0.305	6.958	1.28	-3.966	98.207	0	0	0	0	0	0	0
WT222(CAA14FCCF874)	3.66	13105	2022-11-28 17:29:08.719	0.019	0.066	0.995	1.282	0.305	6.958	1.285	-3.966	98.24	0	0	0	0	0	0	0
WT222(CAA14FCCF874)	3.66	13105	2022-11-28 17:29:08.719	0.019	0.066	0.995	1.282	0.305	6.958	1.291	-3.966	98.267	0	0	0	0	0	0	0
WT222(CAA14FCCF874)	3.66	13105	2022-11-28 17:29:08.751	0.072	-0.008	0.991	-1.282	0.305	-1.648	1.285	-3.966	98.256	0	0	0	0	0	0	0
WT222(CAA14FCCF874)	3.66	13105	2022-11-28 17:29:08.751	0.072	-0.008	0.991	-1.282	0.305	-1.648	1.28	-3.966	98.245	0	0	0	0	0	0	0
WT222(CAA14FCCF874)	3.66	13105	2022-11-28 17:29:08.751	0.072	-0.008	0.991	-1.282	0.305	-1.648	1.274	-3.966	98.234	0	0	0	0	0	0	0
WT222(CAA14FCCF874)	3.66	13105	2022-11-28 17:29:08.751	0.072	-0.008	0.991	-1.282	0.305	-1.648	1.263	-3.961	98.223	0	0	0	0	0	0	0
WT222(CAA14FCCF874)	3.66	13105	2022-11-28 17:29:08.751	-0.037	0.176	0.985	-1.892	-4.15	-6.104	1.258	-3.983	98.19	0	0	0	0	0	0	0
WT222(CAA14FCCF874)	3.66	13105	2022-11-28 17:29:08.751	-0.037	0.176	0.985	-1.892	-4.15	-6.104	1.252	-3.999	98.157	0	0	0	0	0	0	0
WT222(CAA14FCCF874)	3.66	13105	2022-11-28 17:29:08.751	-0.037	0.176	0.985	-1.892	-4.15	-6.104	1.247	-4.021	98.124	0	0	0	0	0	0	0
WT222(CAA14FCCF874)	3.66	13105	2022-11-28 17:29:08.751	-0.037	0.176	0.985	-1.892	-4.15	-6.104	1.247	-4.037	98.086	0	0	0	0	0	0	0
WT222(CAA14FCCF874)	3.66	13105	2022-11-28 17:29:08.844	0.062	0.029	1.015	0.916	1.16	14.771	1.252	-4.026	98.157	0	0	0	0	0	0	0
WT222(CAA14FCCF874)	3.66	13105	2022-11-28 17:29:08.844	0.062	0.029	1.015	0.916	1.16	14.771	1.252	-4.021	98.229	0	0	0	0	0	0	0
WT222(CAA14FCCF874)	3.66	13105	2022-11-28 17:29:08.844	0.062	0.029	1.015	0.916	1.16	14.771	1.258	-4.016	98.295	0	0	0	0	0	0	0
WT222(CAA14FCCF874)	3.66	13105	2022-11-28 17:29:08.844	0.062	0.029	1.015	0.916	1.16	14.771	1.258	-4.01	98.366	0	0	0	0	0	0	0
WT222(CAA14FCCF874)	3.66	13105	2022-11-28 17:29:08.844	0.079	-0.181	1.019	-0.977	2.075	7.324	1.252	-3.994	98.405	0	0	0	0	0	0	0
WT222(CAA14FCCF874)	3.66	13105	2022-11-28 17:29:08.844	0.079	-0.181	1.019	-0.977	2.075	7.324	1.247	-3.983	98.438	0	0	0	0	0	0	0
WT222(CAA14FCCF874)	3.66	13105	2022-11-28 17:29:08.844	0.079	-0.181	1.019	-0.977	2.075	7.324	1.236	-3.972	98.476	0	0	0	0	0	0	0
WT222(CAA14FCCF874)	3.66	13105	2022-11-28 17:29:08.844	0.079	-0.181	1.019	-0.977	2.075	7.324	1.23	-3.961	98.514	0	0	0	0	0	0	0
WT222(CAA14FCCF874)	3.66	13105	2022-11-28 17:29:08.875	-0.029	0.17	0.965	-1.221	-3.601	-28.625	1.23	-3.972	98.372	0	0	0	0	0	0	0
WT222(CAA14FCCF874)	3.66	13105	2022-11-28 17:29:08.875	-0.029	0.17	0.965	-1.221	-3.601	-28.625	1.23	-3.983	98.229	0	0	0	0	0	0	0
WT222(CAA14FCCF874)	3.66	13105	2022-11-28 17:29:08.875	-0.029	0.17	0.965	-1.221	-3.601	-28.625	1.236	-3.994	98.086	0	0	0	0	0	0	0
WT222(CAA14FCCF874)	3.66	13105	2022-11-28 17:29:08.875	-0.029	0.17	0.965	-1.221	-3.601	-28.625	1.241	-4.005	97.943	0	0	0	0	0	0	0
WT222(CAA14FCCF874)	3.66	13105	2022-11-28 17:29:08.875	-0.034	-0.071	1.011	1.953	0.854	17.7	1.247	-3.999	98.036	0	0	0	0	0	0	0
WT222(CAA14FCCF874)	3.66	13105	2022-11-28 17:29:08.875	-0.034	-0.071	1.011	1.953	0.854	17.7	1.252	-3.988	98.124	0	0	0	0	0	0	0
WT222(CAA14FCCF874)	3.66	13105	2022-11-28 17:29:08.875	-0.034	-0.071	1.011	1.953	0.854	17.7	1.258	-3.983	98.218	0	0	0	0	0	0	0
WT222(CAA14FCCF874)	3.66	13105	2022-11-28 17:29:08.875	-0.034	-0.071	1.011	1.953	0.854	17.7	1.258	-3.972	98.311	0	0	0	0	0	0	0
WT222(CAA14FCCF874)	3.66	13105	2022-11-28 17:29:08.907	0.098	0.218	0.979	1.282	-4.761	-6.836	1.269	-3.988	98.278	0	0	0	0	0	0	0
WT222(CAA14FCCF874)	3.66	13105	2022-11-28 17:29:08.907	0.098	0.218	0.979	1.282	-4.761	-6.836	1.28	-4.005	98.245	0	0	0	0	0	0	0
WT222(CAA14FCCF874)	3.66	13105	2022-11-28 17:29:08.907	0.098	0.218	0.979	1.282	-4.761	-6.836	1.291	-4.021	98.212	0	0	0	0	0	0	0
WT222(CAA14FCCF874)	3.66	13105	2022-11-28 17:29:08.907	0.098	0.218	0.979	1.282	-4.761	-6.836	1.302	-4.043	98.179	0	0	0	0	0	0	0
WT222(CAA14FCCF874)	3.66	13105	2022-11-28 17:29:08.907	0.108	-0.116	1.024	-3.845	-3.052	-36.316	1.302	-4.048	97.998	0	0	0	0	0	0	0
WT222(CAA14FCCF874)	3.66	13105	2022-11-28 17:29:08.907	0.108	-0.116	1.024	-3.845	-3.052	-36.316	1.296	-4.054	97.817	0	0	0	0	0	0	0
WT222(CAA14FCCF874)	3.66	13105	2022-11-28 17:29:08.907	0.108	-0.116	1.024	-3.845	-3.052	-36.316	1.291	-4.059	97.641	0	0	0	0	0	0	0
WT222(CAA14FCCF874)	3.66	13105	2022-11-28 17:29:08.907	0.108	-0.116	1.024	-3.845	-3.052	-36.316	1.285	-4.07	97.465	0	0	0	0	0	0	0
WT222(CAA14FCCF874)	3.66	13105	2022-11-28 17:29:08.938	0.08	0.253	0.963	-3.174	-0.732	-34.363	1.285	-4.065	97.3	0	0	0	0	0	0	0
WT222(CAA14FCCF874)	3.66	13105	2022-11-28 17:29:08.938	0.08	0.253	0.963	-3.174	-0.732	-34.363	1.285	-4.065	97.136	0	0	0	0	0	0	0
WT222(CAA14FCCF874)	3.66	13105	2022-11-28 17:29:08.938	0.08	0.253	0.963	-3.174	-0.732	-34.363	1.285	-4.059	96.965	0	0	0	0	0	0	0
WT222(CAA14FCCF874)	3.66	13105	2022-11-28 17:29:08.938	0.08	0.253	0.963	-3.174	-0.732	-34.363	1.291	-4.059	96.801	0	0	0	0	0	0	0
WT222(CAA14FCCF874)	3.66	13105	2022-11-28 17:29:08.938	0.109	0.036	1.014	-4.028	-1.343	-49.988	1.291	-4.059	96.553	0	0	0	0	0	0	0
WT222(CAA14FCCF874)	3.66	13105	2022-11-28 17:29:08.938	0.109	0.036	1.014	-4.028	-1.343	-49.988	1.296	-4.059	96.312	0	0	0	0	0	0	0
WT222(CAA14FCCF874)	3.66	13105	2022-11-28 17:29:08.938	0.109	0.036	1.014	-4.028	-1.343	-49.988	1.302	-4.059	96.07	0	0	0	0	0	0	0
WT222(CAA14FCCF874)	3.66	13105	2022-11-28 17:29:08.938	0.109	0.036	1.014	-4.028	-1.343	-49.988	1.307	-4.059	95.828	0	0	0	0	0	0	0
WT222(CAA14FCCF874)	3.66	13105	2022-11-28 17:29:08.969	0.225	-0.617	1.021	-9.094	4.333	5.249	1.258	-4.037	95.867	0	0	0	0	0	0	0
WT222(CAA14FCCF874)	3.66	13105	2022-11-28 17:29:08.969	0.225	-0.617	1.021	-9.094	4.333	5.249	1.208	-4.021	95.911	0	0	0	0	0	0	0
WT222(CAA14FCCF874)	3.66	13105	2022-11-28 17:29:08.969	0.225	-0.617	1.021	-9.094	4.333	5.249	1.148	-4.005	95.955	0	0	0	0	0	0	0
WT222(CAA14FCCF874)	3.66	13105	2022-11-28 17:29:08.969	0.008	0.083	0.997	3.54	4.883	52.49	1.143	-3.988	96.235	0	0	0	0	0	0	0
WT222(CAA14FCCF874)	3.66	13105	2022-11-28 17:29:08.969	0.008	0.083	0.997	3.54	4.883	52.49	1.132	-3.972	96.52	0	0	0	0	0	0	0
WT222(CAA14FCCF874)	3.66	13105	2022-11-28 17:29:08.969	0.008	0.083	0.997	3.54	4.883	52.49	1.126	-3.955	96.801	0	0	0	0	0	0	0
WT222(CAA14FCCF874)	3.66	13105	2022-11-28 17:29:08.969	0.008	0.083	0.997	3.54	4.883	52.49	1.115	-3.933	97.075	0	0	0	0	0	0	0
WT222(CAA14FCCF874)	3.66	13105	2022-11-28 17:29:08.969	0.007	0.292	0.97	-1.892	-6.775	-31.372	1.115	-3.966	96.932	0	0	0	0	0	0	0
WT222(CAA14FCCF874)	3.66	13105	2022-11-28 17:29:09.000	0.007	0.292	0.97	-1.892	-6.775	-31.372	1.115	-3.999	96.79	0	0	0	0	0	0	0
WT222(CAA14FCCF874)	3.66	13105	2022-11-28 17:29:09.000	0.007	0.292	0.97	-1.892	-6.775	-31.372	1.121	-4.026	96.641	0	0	0	0	0	0	0
WT222(CAA14FCCF874)	3.66	13105	2022-11-28 17:29:09.000	0.007	0.292	0.97	-1.892	-6.775	-31.372	1.126	-4.054	96.498	0	0	0	0	0	0	0
WT222(CAA14FCCF874)	3.66	13105	2022-11-28 17:29:09.000	0.1	0.051	1.034	-1.77	-3.052	-47.18	1.137	-4.065	96.273	0	0	0	0	0	0	0
WT222(CAA14FCCF874)	3.66	13105	2022-11-28 17:29:09.000	0.1	0.051	1.034	-1.77	-3.052	-47.18	1.148	-4.076	96.048	0	0	0	0	0	0	0
WT222(CAA14FCCF874)	3.66	13105	2022-11-28 17:29:09.000	0.1	0.051	1.034	-1.77	-3.052	-47.18	1.159	-4.087	95.823	0	0	0	0	0	0	0
WT222(CAA14FCCF874)	3.66	13105	2022-11-28 17:29:09.000	0.1	0.051	1.034	-1.77	-3.052	-47.18	1.176	-4.092	95.603	0	0	0	0	0	0	0
WT222(CAA14FCCF874)	3.66	13105	2022-11-28 17:29:09.000	-0.048	-0.047	0.948	-3.54	-2.869	-45.471	1.176	-4.103	95.389	0	0	0	0	0	0	0
WT222(CAA14FCCF874)	3.66	13105	2022-11-28 17:29:09.032	-0.048	-0.047	0.948	-3.54	-2.869	-45.471	1.176	-4.109	95.18	0	0	0	0	0	0	0
WT222(CAA14FCCF874)	3.66	13105	2022-11-28 17:29:09.032	-0.048	-0.047	0.948	-3.54	-2.869	-45.471	1.176	-4.114	94.971	0	0	0	0	0	0	0
WT222(CAA14FCCF874)	3.66	13105	2022-11-28 17:29:09.032	-0.048	-0.047	0.948	-3.54	-2.869	-45.471	1.176	-4.12	94.763	0	0	0	0	0	0	0
WT222(CAA14FCCF874)	3.66	13105	2022-11-28 17:29:09.032	0.101	-0.331	1.082	-3.662	-4.456	-28.87	1.165	-4.136	94.642	0	0	0	0	0	0	0
WT222(CAA14FCCF874)	3.66	13105	2022-11-28 17:29:09.032	0.101	-0.331	1.082	-3.662	-4.456	-28.87	1.154	-4.153	94.521	0	0	0	0	0	0	0
WT222(CAA14FCCF874)	3.66	13105	2022-11-28 17:29:09.032	0.101	-0.331	1.082	-3.662	-4.456	-28.87	1.137	-4.169	94.4	0	0	0	0	0	0	0
WT222(CAA14FCCF874)	3.66	13105	2022-11-28 17:29:09.032	0.101	-0.331	1.082	-3.662	-4.456	-28.87	1.121	-4.186	94.285	0	0	0	0	0	0	0
WT222(CAA14FCCF874)	3.66	13105	2022-11-28 17:29:09.032	-0.089	0.008	0.976	6.653	3.296	46.814	1.126	-4.175	94.548	0	0	0	0	0	0	0
WT222(CAA14FCCF874)	3.66	13105	2022-11-28 17:29:09.047	-0.089	0.008	0.976	6.653	3.296	46.814	1.132	-4.158	94.812	0	0	0	0	0	0	0
WT222(CAA14FCCF874)	3.66	13105	2022-11-28 17:29:09.047	-0.089	0.008	0.976	6.653	3.296	46.814	1.137	-4.142	95.076	0	0	0	0	0	0	0
WT222(CAA14FCCF874)	3.66	13105	2022-11-28 17:29:09.047	-0.089	0.008	0.976	6.653	3.296	46.814	1.143	-4.12	95.339	0	0	0	0	0	0	0
WT222(CAA14FCCF874)	3.66	13105	2022-11-28 17:29:09.047	0.149	0.509	0.99	-0.244	-1.16	-6.348	1.143	-4.12	95.328	0	0	0	0	0	0	0
WT222(CAA14FCCF874)	3.66	13105	2022-11-28 17:29:09.047	0.149	0.509	0.99	-0.244	-1.16	-6.348	1.143	-4.12	95.317	0	0	0	0	0	0	0
WT222(CAA14FCCF874)	3.66	13105	2022-11-28 17:29:09.047	0.149	0.509	0.99	-0.244	-1.16	-6.348	1.148	-4.12	95.306	0	0	0	0	0	0	0
WT222(CAA14FCCF874)	3.66	13105	2022-11-28 17:29:09.047	0.149	0.509	0.99	-0.244	-1.16	-6.348	1.159	-4.12	95.29	0	0	0	0	0	0	0
WT222(CAA14FCCF874)	3.66	13105	2022-11-28 17:29:09.047	0.033	-0.021	0.976	-3.357	-4.395	-42.969	1.165	-4.136	95.092	0	0	0	0	0	0	0
WT222(CAA14FCCF874)	3.66	13105	2022-11-28 17:29:09.079	0.033	-0.021	0.976	-3.357	-4.395	-42.969	1.17	-4.147	94.894	0	0	0	0	0	0	0
WT222(CAA14FCCF874)	3.66	13105	2022-11-28 17:29:09.079	0.033	-0.021	0.976	-3.357	-4.395	-42.969	1.176	-4.164	94.697	0	0	0	0	0	0	0
WT222(CAA14FCCF874)	3.66	13105	2022-11-28 17:29:09.079	0.033	-0.021	0.976	-3.357	-4.395	-42.969	1.181	-4.175	94.499	0	0	0	0	0	0	0
WT222(CAA14FCCF874)	3.66	13105	2022-11-28 17:29:09.079	0.468	-0.427	1.133	-0.549	2.014	7.935	1.176	-4.164	94.565	0	0	0	0	0	0	0
WT222(CAA14FCCF874)	3.66	13105	2022-11-28 17:29:09.079	0.468	-0.427	1.133	-0.549	2.014	7.935	1.165	-4.158	94.625	0	0	0	0	0	0	0
WT222(CAA14FCCF874)	3.66	13105	2022-11-28 17:29:09.079	0.468	-0.427	1.133	-0.549	2.014	7.935	1.154	-4.158	94.691	0	0	0	0	0	0	0
WT222(CAA14FCCF874)	3.66	13105	2022-11-28 17:29:09.079	0.468	-0.427	1.133	-0.549	2.014	7.935	1.143	-4.158	94.763	0	0	0	0	0	0	0
WT222(CAA14FCCF874)	3.66	13105	2022-11-28 17:29:09.079	0.085	0.129	1.046	1.77	-4.272	14.282	1.137	-4.186	94.861	0	0	0	0	0	0	0
WT222(CAA14FCCF874)	3.66	13105	2022-11-28 17:29:09.141	0.085	0.129	1.046	1.77	-4.272	14.282	1.132	-4.219	94.955	0	0	0	0	0	0	0
WT222(CAA14FCCF874)	3.66	13105	2022-11-28 17:29:09.141	0.085	0.129	1.046	1.77	-4.272	14.282	1.132	-4.252	95.054	0	0	0	0	0	0	0
WT222(CAA14FCCF874)	3.66	13105	2022-11-28 17:29:09.141	0.085	0.129	1.046	1.77	-4.272	14.282	1.132	-4.279	95.147	0	0	0	0	0	0	0
WT222(CAA14FCCF874)	3.66	13105	2022-11-28 17:29:09.141	0.028	0.008	0.923	4.883	5.615	51.88	1.132	-4.263	95.433	0	0	0	0	0	0	0
WT222(CAA14FCCF874)	3.66	13105	2022-11-28 17:29:09.141	0.028	0.008	0.923	4.883	5.615	51.88	1.137	-4.246	95.718	0	0	0	0	0	0	0
WT222(CAA14FCCF874)	3.66	13105	2022-11-28 17:29:09.141	0.028	0.008	0.923	4.883	5.615	51.88	1.137	-4.23	95.999	0	0	0	0	0	0	0
WT222(CAA14FCCF874)	3.66	13105	2022-11-28 17:29:09.141	0.028	0.008	0.923	4.883	5.615	51.88	1.137	-4.213	96.284	0	0	0	0	0	0	0
WT222(CAA14FCCF874)	3.66	13105	2022-11-28 17:29:09.141	0.424	-0.28	1.102	-2.625	-6.348	-7.69	1.121	-4.252	96.268	0	0	0	0	0	0	0
WT222(CAA14FCCF874)	3.66	13105	2022-11-28 17:29:09.172	0.424	-0.28	1.102	-2.625	-6.348	-7.69	1.104	-4.29	96.251	0	0	0	0	0	0	0
WT222(CAA14FCCF874)	3.66	13105	2022-11-28 17:29:09.172	0.424	-0.28	1.102	-2.625	-6.348	-7.69	1.082	-4.334	96.235	0	0	0	0	0	0	0
WT222(CAA14FCCF874)	3.66	13105	2022-11-28 17:29:09.172	0.424	-0.28	1.102	-2.625	-6.348	-7.69	1.066	-4.378	96.224	0	0	0	0	0	0	0
WT222(CAA14FCCF874)	3.66	13105	2022-11-28 17:29:09.172	-0.046	0.111	0.995	5.737	-1.892	48.401	1.066	-4.406	96.487	0	0	0	0	0	0	0
WT222(CAA14FCCF874)	3.66	13105	2022-11-28 17:29:09.172	-0.046	0.111	0.995	5.737	-1.892	48.401	1.066	-4.433	96.757	0	0	0	0	0	0	0
WT222(CAA14FCCF874)	3.66	13105	2022-11-28 17:29:09.172	-0.046	0.111	0.995	5.737	-1.892	48.401	1.066	-4.455	97.02	0	0	0	0	0	0	0
WT222(CAA14FCCF874)	3.66	13105	2022-11-28 17:29:09.172	-0.046	0.111	0.995	5.737	-1.892	48.401	1.071	-4.477	97.284	0	0	0	0	0	0	0
WT222(CAA14FCCF874)	3.66	13105	2022-11-28 17:29:09.172	0.08	0.301	1.021	-5.737	1.953	-27.161	1.049	-4.471	97.169	0	0	0	0	0	0	0
WT222(CAA14FCCF874)	3.66	13105	2022-11-28 17:29:09.235	0.08	0.301	1.021	-5.737	1.953	-27.161	1.027	-4.466	97.053	0	0	0	0	0	0	0
WT222(CAA14FCCF874)	3.66	13105	2022-11-28 17:29:09.235	0.08	0.301	1.021	-5.737	1.953	-27.161	1.011	-4.46	96.932	0	0	0	0	0	0	0
WT222(CAA14FCCF874)	3.66	13105	2022-11-28 17:29:09.235	0.08	0.301	1.021	-5.737	1.953	-27.161	0.994	-4.455	96.812	0	0	0	0	0	0	0
WT222(CAA14FCCF874)	3.66	13105	2022-11-28 17:29:09.235	0.303	0.161	0.941	0.916	-3.052	-46.448	1.022	-4.471	96.597	0	0	0	0	0	0	0
WT222(CAA14FCCF874)	3.66	13105	2022-11-28 17:29:09.235	0.303	0.161	0.941	0.916	-3.052	-46.448	1.055	-4.493	96.383	0	0	0	0	0	0	0
WT222(CAA14FCCF874)	3.66	13105	2022-11-28 17:29:09.235	0.303	0.161	0.941	0.916	-3.052	-46.448	1.082	-4.515	96.163	0	0	0	0	0	0	0
WT222(CAA14FCCF874)	3.66	13105	2022-11-28 17:29:09.235	0.303	0.161	0.941	0.916	-3.052	-46.448	1.11	-4.537	95.949	0	0	0	0	0	0	0
WT222(CAA14FCCF874)	3.66	13105	2022-11-28 17:29:09.235	0.264	-0.5	1.078	1.038	-2.38	4.15	1.121	-4.559	95.988	0	0	0	0	0	0	0
WT222(CAA14FCCF874)	3.66	13105	2022-11-28 17:29:09.266	0.264	-0.5	1.078	1.038	-2.38	4.15	1.121	-4.587	96.031	0	0	0	0	0	0	0
WT222(CAA14FCCF874)	3.66	13105	2022-11-28 17:29:09.266	0.264	-0.5	1.078	1.038	-2.38	4.15	1.121	-4.614	96.075	0	0	0	0	0	0	0
WT222(CAA14FCCF874)	3.66	13105	2022-11-28 17:29:09.266	0.264	-0.5	1.078	1.038	-2.38	4.15	1.11	-4.642	96.119	0	0	0	0	0	0	0
WT222(CAA14FCCF874)	3.66	13105	2022-11-28 17:29:09.266	0.583	-0.1	1.007	2.686	-5.249	30.823	1.104	-4.691	96.301	0	0	0	0	0	0	0
WT222(CAA14FCCF874)	3.66	13105	2022-11-28 17:29:09.266	0.583	-0.1	1.007	2.686	-5.249	30.823	1.093	-4.741	96.482	0	0	0	0	0	0	0
WT222(CAA14FCCF874)	3.66	13105	2022-11-28 17:29:09.266	0.583	-0.1	1.007	2.686	-5.249	30.823	1.082	-4.796	96.658	0	0	0	0	0	0	0
WT222(CAA14FCCF874)	3.66	13105	2022-11-28 17:29:09.266	0.583	-0.1	1.007	2.686	-5.249	30.823	1.077	-4.85	96.833	0	0	0	0	0	0	0
WT222(CAA14FCCF874)	3.66	13105	2022-11-28 17:29:09.266	0.068	0.027	0.967	4.395	-2.808	43.396	1.066	-4.894	97.075	0	0	0	0	0	0	0
WT222(CAA14FCCF874)	3.66	13105	2022-11-28 17:29:09.297	0.068	0.027	0.967	4.395	-2.808	43.396	1.06	-4.938	97.311	0	0	0	0	0	0	0
WT222(CAA14FCCF874)	3.66	13105	2022-11-28 17:29:09.297	0.068	0.027	0.967	4.395	-2.808	43.396	1.055	-4.977	97.548	0	0	0	0	0	0	0
WT222(CAA14FCCF874)	3.66	13105	2022-11-28 17:29:09.297	0.415	-0.042	1.03	4.395	-5.859	28.748	1.055	-5.032	97.712	0	0	0	0	0	0	0
WT222(CAA14FCCF874)	3.66	13105	2022-11-28 17:29:09.297	0.415	-0.042	1.03	4.395	-5.859	28.748	1.055	-5.092	97.877	0	0	0	0	0	0	0
WT222(CAA14FCCF874)	3.66	13105	2022-11-28 17:29:09.297	0.415	-0.042	1.03	4.395	-5.859	28.748	1.06	-5.147	98.036	0	0	0	0	0	0	0
WT222(CAA14FCCF874)	3.66	13105	2022-11-28 17:29:09.297	0.415	-0.042	1.03	4.395	-5.859	28.748	1.06	-5.208	98.201	0	0	0	0	0	0	0
WT222(CAA14FCCF874)	3.66	13105	2022-11-28 17:29:09.297	-0.104	0.073	0.99	2.869	-4.7	51.453	1.038	-5.262	98.476	0	0	0	0	0	0	0
WT222(CAA14FCCF874)	3.66	13105	2022-11-28 17:29:09.297	-0.104	0.073	0.99	2.869	-4.7	51.453	1.022	-5.312	98.745	0	0	0	0	0	0	0
WT222(CAA14FCCF874)	3.66	13105	2022-11-28 17:29:09.344	-0.104	0.073	0.99	2.869	-4.7	51.453	1.005	-5.361	99.02	0	0	0	0	0	0	0
WT222(CAA14FCCF874)	3.66	13105	2022-11-28 17:29:09.360	-0.104	0.073	0.99	2.869	-4.7	51.453	0.994	-5.405	99.289	0	0	0	0	0	0	0
WT222(CAA14FCCF874)	3.66	13105	2022-11-28 17:29:09.360	0.357	-0.031	1.063	3.601	3.601	45.105	0.983	-5.405	99.531	0	0	0	0	0	0	0
WT222(CAA14FCCF874)	3.66	13105	2022-11-28 17:29:09.360	0.357	-0.031	1.063	3.601	3.601	45.105	0.972	-5.411	99.767	0	0	0	0	0	0	0
WT222(CAA14FCCF874)	3.66	13105	2022-11-28 17:29:09.360	0.357	-0.031	1.063	3.601	3.601	45.105	0.961	-5.416	100.009	0	0	0	0	0	0	0
WT222(CAA14FCCF874)	3.66	13105	2022-11-28 17:29:09.360	0.357	-0.031	1.063	3.601	3.601	45.105	0.956	-5.422	100.245	0	0	0	0	0	0	0
WT222(CAA14FCCF874)	3.66	13105	2022-11-28 17:29:09.360	-0.076	0.134	0.948	-5.615	-1.343	48.767	0.901	-5.449	100.497	0	0	0	0	0	0	0
WT222(CAA14FCCF874)	3.66	13105	2022-11-28 17:29:09.360	-0.076	0.134	0.948	-5.615	-1.343	48.767	0.846	-5.477	100.75	0	0	0	0	0	0	0
WT222(CAA14FCCF874)	3.66	13105	2022-11-28 17:29:09.376	-0.076	0.134	0.948	-5.615	-1.343	48.767	0.791	-5.504	101.003	0	0	0	0	0	0	0
WT222(CAA14FCCF874)	3.66	13105	2022-11-28 17:29:09.376	-0.076	0.134	0.948	-5.615	-1.343	48.767	0.736	-5.526	101.25	0	0	0	0	0	0	0
WT222(CAA14FCCF874)	3.66	13105	2022-11-28 17:29:09.376	0.134	0.005	1.059	2.991	-11.719	-39.551	0.769	-5.592	101.058	0	0	0	0	0	0	0
WT222(CAA14FCCF874)	3.66	13105	2022-11-28 17:29:09.376	0.134	0.005	1.059	2.991	-11.719	-39.551	0.802	-5.658	100.865	0	0	0	0	0	0	0
WT222(CAA14FCCF874)	3.66	13105	2022-11-28 17:29:09.376	0.134	0.005	1.059	2.991	-11.719	-39.551	0.835	-5.724	100.673	0	0	0	0	0	0	0
WT222(CAA14FCCF874)	3.66	13105	2022-11-28 17:29:09.376	0.134	0.005	1.059	2.991	-11.719	-39.551	0.868	-5.79	100.481	0	0	0	0	0	0	0
WT222(CAA14FCCF874)	3.66	13105	2022-11-28 17:29:09.376	0.01	0.125	1.033	6.47	5.615	9.644	0.895	-5.768	100.536	0	0	0	0	0	0	0
WT222(CAA14FCCF874)	3.66	13105	2022-11-28 17:29:09.376	0.01	0.125	1.033	6.47	5.615	9.644	0.923	-5.751	100.591	0	0	0	0	0	0	0
WT222(CAA14FCCF874)	3.66	13105	2022-11-28 17:29:09.407	0.01	0.125	1.033	6.47	5.615	9.644	0.956	-5.729	100.64	0	0	0	0	0	0	0
WT222(CAA14FCCF874)	3.66	13105	2022-11-28 17:29:09.407	0.01	0.125	1.033	6.47	5.615	9.644	0.983	-5.707	100.695	0	0	0	0	0	0	0
WT222(CAA14FCCF874)	3.66	13105	2022-11-28 17:29:09.407	0.143	0.063	0.999	5.005	0.793	-15.991	1.016	-5.707	100.618	0	0	0	0	0	0	0
WT222(CAA14FCCF874)	3.66	13105	2022-11-28 17:29:09.407	0.143	0.063	0.999	5.005	0.793	-15.991	1.055	-5.707	100.547	0	0	0	0	0	0	0
WT222(CAA14FCCF874)	3.66	13105	2022-11-28 17:29:09.407	0.143	0.063	0.999	5.005	0.793	-15.991	1.088	-5.707	100.47	0	0	0	0	0	0	0
WT222(CAA14FCCF874)	3.66	13105	2022-11-28 17:29:09.407	0.143	0.063	0.999	5.005	0.793	-15.991	1.126	-5.707	100.393	0	0	0	0	0	0	0
WT222(CAA14FCCF874)	3.66	13105	2022-11-28 17:29:09.407	0.027	-0.044	0.881	-2.93	1.587	-4.639	1.115	-5.702	100.377	0	0	0	0	0	0	0
WT222(CAA14FCCF874)	3.66	13105	2022-11-28 17:29:09.407	0.027	-0.044	0.881	-2.93	1.587	-4.639	1.104	-5.696	100.355	0	0	0	0	0	0	0
WT222(CAA14FCCF874)	3.66	13105	2022-11-28 17:29:09.438	0.027	-0.044	0.881	-2.93	1.587	-4.639	1.093	-5.691	100.338	0	0	0	0	0	0	0
WT222(CAA14FCCF874)	3.66	13105	2022-11-28 17:29:09.438	0.027	-0.044	0.881	-2.93	1.587	-4.639	1.077	-5.685	100.322	0	0	0	0	0	0	0
WT222(CAA14FCCF874)	3.66	13105	2022-11-28 17:29:09.438	0.145	-0.057	1.038	4.15	-0.122	-3.296	1.099	-5.691	100.311	0	0	0	0	0	0	0
WT222(CAA14FCCF874)	3.66	13105	2022-11-28 17:29:09.438	0.145	-0.057	1.038	4.15	-0.122	-3.296	1.121	-5.696	100.305	0	0	0	0	0	0	0
WT222(CAA14FCCF874)	3.66	13105	2022-11-28 17:29:09.438	0.145	-0.057	1.038	4.15	-0.122	-3.296	1.143	-5.696	100.294	0	0	0	0	0	0	0
WT222(CAA14FCCF874)	3.66	13105	2022-11-28 17:29:09.438	0.145	-0.057	1.038	4.15	-0.122	-3.296	1.165	-5.702	100.283	0	0	0	0	0	0	0
WT222(CAA14FCCF874)	3.66	13105	2022-11-28 17:29:09.438	0.16	0.145	0.984	0.549	0.183	0	1.165	-5.702	100.289	0	0	0	0	0	0	0
WT222(CAA14FCCF874)	3.66	13105	2022-11-28 17:29:09.438	0.16	0.145	0.984	0.549	0.183	0	1.165	-5.707	100.294	0	0	0	0	0	0	0
WT222(CAA14FCCF874)	3.66	13105	2022-11-28 17:29:09.469	0.16	0.145	0.984	0.549	0.183	0	1.17	-5.713	100.3	0	0	0	0	0	0	0
WT222(CAA14FCCF874)	3.66	13105	2022-11-28 17:29:09.469	0.16	0.145	0.984	0.549	0.183	0	1.176	-5.713	100.305	0	0	0	0	0	0	0
WT222(CAA14FCCF874)	3.66	13105	2022-11-28 17:29:09.469	0.112	0.04	0.992	-5.432	-0.793	-5.615	1.154	-5.724	100.278	0	0	0	0	0	0	0
WT222(CAA14FCCF874)	3.66	13105	2022-11-28 17:29:09.469	0.112	0.04	0.992	-5.432	-0.793	-5.615	1.132	-5.729	100.256	0	0	0	0	0	0	0
WT222(CAA14FCCF874)	3.66	13105	2022-11-28 17:29:09.469	0.112	0.04	0.992	-5.432	-0.793	-5.615	1.11	-5.74	100.228	0	0	0	0	0	0	0
WT222(CAA14FCCF874)	3.66	13105	2022-11-28 17:29:09.469	0.112	0.04	0.992	-5.432	-0.793	-5.615	1.088	-5.746	100.206	0	0	0	0	0	0	0
WT222(CAA14FCCF874)	3.66	13105	2022-11-28 17:29:09.469	0.116	-0.068	1.021	-4.639	0	4.089	1.066	-5.751	100.228	0	0	0	0	0	0	0
WT222(CAA14FCCF874)	3.66	13105	2022-11-28 17:29:09.469	0.116	-0.068	1.021	-4.639	0	4.089	1.038	-5.757	100.256	0	0	0	0	0	0	0
WT222(CAA14FCCF874)	3.66	13105	2022-11-28 17:29:09.501	0.116	-0.068	1.021	-4.639	0	4.089	1.016	-5.757	100.278	0	0	0	0	0	0	0
WT222(CAA14FCCF874)	3.66	13105	2022-11-28 17:29:09.501	0.116	-0.068	1.021	-4.639	0	4.089	0.989	-5.762	100.305	0	0	0	0	0	0	0
WT222(CAA14FCCF874)	3.66	13105	2022-11-28 17:29:09.501	0.168	0.039	0.995	-3.235	-0.244	-1.892	0.972	-5.768	100.3	0	0	0	0	0	0	0
WT222(CAA14FCCF874)	3.66	13105	2022-11-28 17:29:09.501	0.168	0.039	0.995	-3.235	-0.244	-1.892	0.956	-5.773	100.294	0	0	0	0	0	0	0
WT222(CAA14FCCF874)	3.66	13105	2022-11-28 17:29:09.501	0.168	0.039	0.995	-3.235	-0.244	-1.892	0.945	-5.779	100.289	0	0	0	0	0	0	0
WT222(CAA14FCCF874)	3.66	13105	2022-11-28 17:29:09.501	0.168	0.039	0.995	-3.235	-0.244	-1.892	0.928	-5.784	100.283	0	0	0	0	0	0	0
WT222(CAA14FCCF874)	3.66	13105	2022-11-28 17:29:09.501	0.11	-0.039	1.015	-2.869	-0.549	-2.38	0.917	-5.795	100.272	0	0	0	0	0	0	0
WT222(CAA14FCCF874)	3.66	13105	2022-11-28 17:29:09.501	0.11	-0.039	1.015	-2.869	-0.549	-2.38	0.901	-5.801	100.267	0	0	0	0	0	0	0
WT222(CAA14FCCF874)	3.66	13105	2022-11-28 17:29:09.594	0.11	-0.039	1.015	-2.869	-0.549	-2.38	0.89	-5.806	100.256	0	0	0	0	0	0	0
WT222(CAA14FCCF874)	3.66	13105	2022-11-28 17:29:09.594	0.11	-0.039	1.015	-2.869	-0.549	-2.38	0.873	-5.817	100.25	0	0	0	0	0	0	0
WT222(CAA14FCCF874)	3.66	13105	2022-11-28 17:29:09.594	0.01	0.047	0.973	-4.272	-0.549	-3.357	0.851	-5.823	100.239	0	0	0	0	0	0	0

## Sheet: 220cm
设备名称	电压	版本	片上时间	加速度X(g)	加速度Y(g)	加速度Z(g)	角速度X(°/s)	角速度Y(°/s)	角速度Z(°/s)	角度X(°)	角度Y(°)	角度Z(°)	磁场X	磁场Y	磁场Z	四元数0	四元数1	四元数2	四元数3	状态
WT222(CAA14FCCF874)	3.67	13105	2022-11-28 17:39:12.713	0.185	-0.154	0.98	-4.089	2.258	-3.418	1.912	-4.669	85.095	0	0	0	0	0	0	0
WT222(CAA14FCCF874)	3.67	13105	2022-11-28 17:39:12.745	0.185	-0.154	0.98	-4.089	2.258	-3.418	1.901	-4.658	85.095	0	0	0	0	0	0	0
WT222(CAA14FCCF874)	3.67	13105	2022-11-28 17:39:12.745	0.185	-0.154	0.98	-4.089	2.258	-3.418	1.89	-4.647	85.095	0	0	0	0	0	0	0
WT222(CAA14FCCF874)	3.67	13105	2022-11-28 17:39:12.745	0.101	0.088	1	-0.61	-0.305	3.174	1.89	-4.647	85.128	0	0	0	0	0	0	0
WT222(CAA14FCCF874)	3.67	13105	2022-11-28 17:39:12.745	0.101	0.088	1	-0.61	-0.305	3.174	1.89	-4.647	85.166	0	0	0	0	0	0	0
WT222(CAA14FCCF874)	3.67	13105	2022-11-28 17:39:12.745	0.101	0.088	1	-0.61	-0.305	3.174	1.895	-4.653	85.199	0	0	0	0	0	0	0
WT222(CAA14FCCF874)	3.67	13105	2022-11-28 17:39:12.745	0.101	0.088	1	-0.61	-0.305	3.174	1.901	-4.653	85.232	0	0	0	0	0	0	0
WT222(CAA14FCCF874)	3.67	13105	2022-11-28 17:39:12.745	0.037	-0.011	0.95	4.517	0.061	5.127	1.923	-4.653	85.276	0	0	0	0	0	0	0
WT222(CAA14FCCF874)	3.67	13105	2022-11-28 17:39:12.745	0.037	-0.011	0.95	4.517	0.061	5.127	1.95	-4.658	85.32	0	0	0	0	0	0	0
WT222(CAA14FCCF874)	3.67	13105	2022-11-28 17:39:12.776	0.037	-0.011	0.95	4.517	0.061	5.127	1.978	-4.658	85.364	0	0	0	0	0	0	0
WT222(CAA14FCCF874)	3.67	13105	2022-11-28 17:39:12.776	0.037	-0.011	0.95	4.517	0.061	5.127	2	-4.653	85.413	0	0	0	0	0	0	0
WT222(CAA14FCCF874)	3.67	13105	2022-11-28 17:39:12.776	0.062	0.083	1.02	0.427	0.366	-1.038	2.01	-4.653	85.424	0	0	0	0	0	0	0
WT222(CAA14FCCF874)	3.67	13105	2022-11-28 17:39:12.776	0.062	0.083	1.02	0.427	0.366	-1.038	2.016	-4.647	85.441	0	0	0	0	0	0	0
WT222(CAA14FCCF874)	3.67	13105	2022-11-28 17:39:12.776	0.062	0.083	1.02	0.427	0.366	-1.038	2.021	-4.647	85.457	0	0	0	0	0	0	0
WT222(CAA14FCCF874)	3.67	13105	2022-11-28 17:39:12.776	0.062	0.083	1.02	0.427	0.366	-1.038	2.032	-4.642	85.468	0	0	0	0	0	0	0
WT222(CAA14FCCF874)	3.67	13105	2022-11-28 17:39:12.776	0.125	-0.034	0.973	2.075	-2.075	2.075	2.043	-4.653	85.501	0	0	0	0	0	0	0
WT222(CAA14FCCF874)	3.67	13105	2022-11-28 17:39:12.776	0.125	-0.034	0.973	2.075	-2.075	2.075	2.054	-4.664	85.529	0	0	0	0	0	0	0
WT222(CAA14FCCF874)	3.67	13105	2022-11-28 17:39:12.776	0.125	-0.034	0.973	2.075	-2.075	2.075	2.071	-4.675	85.562	0	0	0	0	0	0	0
WT222(CAA14FCCF874)	3.67	13105	2022-11-28 17:39:12.776	0.125	-0.034	0.973	2.075	-2.075	2.075	2.082	-4.686	85.594	0	0	0	0	0	0	0
WT222(CAA14FCCF874)	3.67	13105	2022-11-28 17:39:12.776	0.03	0.062	1.037	-1.587	1.404	-0.061	2.071	-4.675	85.616	0	0	0	0	0	0	0
WT222(CAA14FCCF874)	3.67	13105	2022-11-28 17:39:12.776	0.03	0.062	1.037	-1.587	1.404	-0.061	2.065	-4.669	85.638	0	0	0	0	0	0	0
WT222(CAA14FCCF874)	3.67	13105	2022-11-28 17:39:12.776	0.03	0.062	1.037	-1.587	1.404	-0.061	2.06	-4.664	85.66	0	0	0	0	0	0	0
WT222(CAA14FCCF874)	3.67	13105	2022-11-28 17:39:12.776	0.03	0.062	1.037	-1.587	1.404	-0.061	2.054	-4.653	85.682	0	0	0	0	0	0	0
WT222(CAA14FCCF874)	3.67	13105	2022-11-28 17:39:12.776	0.112	0.111	1.004	0.183	-1.77	-2.136	2.06	-4.658	85.693	0	0	0	0	0	0	0
WT222(CAA14FCCF874)	3.67	13105	2022-11-28 17:39:12.776	0.112	0.111	1.004	0.183	-1.77	-2.136	2.065	-4.669	85.704	0	0	0	0	0	0	0
WT222(CAA14FCCF874)	3.67	13105	2022-11-28 17:39:12.807	0.112	0.111	1.004	0.183	-1.77	-2.136	2.071	-4.675	85.71	0	0	0	0	0	0	0
WT222(CAA14FCCF874)	3.67	13105	2022-11-28 17:39:12.807	0.112	0.111	1.004	0.183	-1.77	-2.136	2.076	-4.686	85.721	0	0	0	0	0	0	0
WT222(CAA14FCCF874)	3.67	13105	2022-11-28 17:39:12.807	0.04	-0.013	1.033	-2.563	2.014	-0.366	2.065	-4.675	85.737	0	0	0	0	0	0	0
WT222(CAA14FCCF874)	3.67	13105	2022-11-28 17:39:12.807	0.04	-0.013	1.033	-2.563	2.014	-0.366	2.06	-4.664	85.759	0	0	0	0	0	0	0
WT222(CAA14FCCF874)	3.67	13105	2022-11-28 17:39:12.807	0.04	-0.013	1.033	-2.563	2.014	-0.366	2.049	-4.653	85.781	0	0	0	0	0	0	0
WT222(CAA14FCCF874)	3.67	13105	2022-11-28 17:39:12.807	0.04	-0.013	1.033	-2.563	2.014	-0.366	2.038	-4.636	85.803	0	0	0	0	0	0	0
WT222(CAA14FCCF874)	3.67	13105	2022-11-28 17:39:12.807	0.064	0.128	0.998	2.319	4.089	-4.395	2.054	-4.614	85.803	0	0	0	0	0	0	0
WT222(CAA14FCCF874)	3.67	13105	2022-11-28 17:39:12.807	0.064	0.128	0.998	2.319	4.089	-4.395	2.065	-4.592	85.803	0	0	0	0	0	0	0
WT222(CAA14FCCF874)	3.67	13105	2022-11-28 17:39:12.870	0.064	0.128	0.998	2.319	4.089	-4.395	2.087	-4.57	85.803	0	0	0	0	0	0	0
WT222(CAA14FCCF874)	3.67	13105	2022-11-28 17:39:12.870	0.064	0.128	0.998	2.319	4.089	-4.395	2.104	-4.548	85.798	0	0	0	0	0	0	0
WT222(CAA14FCCF874)	3.67	13105	2022-11-28 17:39:12.870	0.081	-0.097	1.02	4.272	0.061	11.23	2.12	-4.548	85.88	0	0	0	0	0	0	0
WT222(CAA14FCCF874)	3.67	13105	2022-11-28 17:39:12.870	0.081	-0.097	1.02	4.272	0.061	11.23	2.142	-4.548	85.957	0	0	0	0	0	0	0
WT222(CAA14FCCF874)	3.67	13105	2022-11-28 17:39:12.870	0.081	-0.097	1.02	4.272	0.061	11.23	2.159	-4.548	86.034	0	0	0	0	0	0	0
WT222(CAA14FCCF874)	3.67	13105	2022-11-28 17:39:12.870	0.081	-0.097	1.02	4.272	0.061	11.23	2.175	-4.548	86.116	0	0	0	0	0	0	0
WT222(CAA14FCCF874)	3.67	13105	2022-11-28 17:39:12.870	0.07	0.131	1.002	-0.977	1.77	-1.343	2.17	-4.537	86.133	0	0	0	0	0	0	0
WT222(CAA14FCCF874)	3.67	13105	2022-11-28 17:39:12.870	0.07	0.131	1.002	-0.977	1.77	-1.343	2.164	-4.526	86.149	0	0	0	0	0	0	0
WT222(CAA14FCCF874)	3.67	13105	2022-11-28 17:39:12.901	0.07	0.131	1.002	-0.977	1.77	-1.343	2.164	-4.515	86.166	0	0	0	0	0	0	0
WT222(CAA14FCCF874)	3.67	13105	2022-11-28 17:39:12.901	0.112	0.215	0.994	-2.808	1.709	-8.545	2.153	-4.504	86.144	0	0	0	0	0	0	0
WT222(CAA14FCCF874)	3.67	13105	2022-11-28 17:39:12.901	0.112	0.215	0.994	-2.808	1.709	-8.545	2.148	-4.499	86.122	0	0	0	0	0	0	0
WT222(CAA14FCCF874)	3.67	13105	2022-11-28 17:39:12.901	0.112	0.215	0.994	-2.808	1.709	-8.545	2.142	-4.488	86.094	0	0	0	0	0	0	0
WT222(CAA14FCCF874)	3.67	13105	2022-11-28 17:39:12.901	0.112	0.215	0.994	-2.808	1.709	-8.545	2.137	-4.477	86.072	0	0	0	0	0	0	0
WT222(CAA14FCCF874)	3.67	13105	2022-11-28 17:39:12.901	0.147	-0.079	0.972	-7.019	2.93	-6.226	2.109	-4.46	86.056	0	0	0	0	0	0	0
WT222(CAA14FCCF874)	3.67	13105	2022-11-28 17:39:12.901	0.147	-0.079	0.972	-7.019	2.93	-6.226	2.082	-4.444	86.045	0	0	0	0	0	0	0
WT222(CAA14FCCF874)	3.67	13105	2022-11-28 17:39:12.901	0.147	-0.079	0.972	-7.019	2.93	-6.226	2.054	-4.433	86.039	0	0	0	0	0	0	0
WT222(CAA14FCCF874)	3.67	13105	2022-11-28 17:39:12.917	0.147	-0.079	0.972	-7.019	2.93	-6.226	2.021	-4.417	86.028	0	0	0	0	0	0	0
WT222(CAA14FCCF874)	3.67	13105	2022-11-28 17:39:12.917	0.091	0.081	0.991	-9.094	4.395	-43.213	2	-4.389	85.836	0	0	0	0	0	0	0
WT222(CAA14FCCF874)	3.67	13105	2022-11-28 17:39:12.917	0.091	0.081	0.991	-9.094	4.395	-43.213	1.972	-4.367	85.638	0	0	0	0	0	0	0
WT222(CAA14FCCF874)	3.67	13105	2022-11-28 17:39:12.917	0.091	0.081	0.991	-9.094	4.395	-43.213	1.945	-4.34	85.446	0	0	0	0	0	0	0
WT222(CAA14FCCF874)	3.67	13105	2022-11-28 17:39:12.917	0.091	0.081	0.991	-9.094	4.395	-43.213	1.923	-4.312	85.254	0	0	0	0	0	0	0
WT222(CAA14FCCF874)	3.67	13105	2022-11-28 17:39:12.917	-0.049	0.137	0.982	-5.127	-1.404	-44.861	1.917	-4.312	85.051	0	0	0	0	0	0	0
WT222(CAA14FCCF874)	3.67	13105	2022-11-28 17:39:12.917	-0.049	0.137	0.982	-5.127	-1.404	-44.861	1.912	-4.312	84.847	0	0	0	0	0	0	0
WT222(CAA14FCCF874)	3.67	13105	2022-11-28 17:39:12.917	-0.049	0.137	0.982	-5.127	-1.404	-44.861	1.912	-4.312	84.644	0	0	0	0	0	0	0
WT222(CAA14FCCF874)	3.67	13105	2022-11-28 17:39:12.979	-0.049	0.137	0.982	-5.127	-1.404	-44.861	1.906	-4.307	84.441	0	0	0	0	0	0	0
WT222(CAA14FCCF874)	3.67	13105	2022-11-28 17:39:12.979	0.062	0.106	0.991	-6.226	-4.272	-32.593	1.895	-4.323	84.304	0	0	0	0	0	0	0
WT222(CAA14FCCF874)	3.67	13105	2022-11-28 17:39:12.979	0.062	0.106	0.991	-6.226	-4.272	-32.593	1.884	-4.334	84.161	0	0	0	0	0	0	0
WT222(CAA14FCCF874)	3.67	13105	2022-11-28 17:39:12.979	0.062	0.106	0.991	-6.226	-4.272	-32.593	1.873	-4.351	84.018	0	0	0	0	0	0	0
WT222(CAA14FCCF874)	3.67	13105	2022-11-28 17:39:12.979	0.062	0.106	0.991	-6.226	-4.272	-32.593	1.862	-4.362	83.875	0	0	0	0	0	0	0
WT222(CAA14FCCF874)	3.67	13105	2022-11-28 17:39:12.979	0.102	0.02	0.989	-4.7	-8.545	-31.86	1.857	-4.4	83.738	0	0	0	0	0	0	0
WT222(CAA14FCCF874)	3.67	13105	2022-11-28 17:39:12.979	0.102	0.02	0.989	-4.7	-8.545	-31.86	1.851	-4.433	83.6	0	0	0	0	0	0	0
WT222(CAA14FCCF874)	3.67	13105	2022-11-28 17:39:12.979	0.102	0.02	0.989	-4.7	-8.545	-31.86	1.846	-4.471	83.463	0	0	0	0	0	0	0
WT222(CAA14FCCF874)	3.67	13105	2022-11-28 17:39:12.979	0.102	0.02	0.989	-4.7	-8.545	-31.86	1.84	-4.504	83.326	0	0	0	0	0	0	0
WT222(CAA14FCCF874)	3.67	13105	2022-11-28 17:39:12.979	0.134	0.079	1.043	-15.747	5.005	-25.757	1.78	-4.477	83.227	0	0	0	0	0	0	0
WT222(CAA14FCCF874)	3.67	13105	2022-11-28 17:39:12.979	0.134	0.079	1.043	-15.747	5.005	-25.757	1.719	-4.449	83.123	0	0	0	0	0	0	0
WT222(CAA14FCCF874)	3.67	13105	2022-11-28 17:39:12.979	0.134	0.079	1.043	-15.747	5.005	-25.757	1.653	-4.417	83.018	0	0	0	0	0	0	0
WT222(CAA14FCCF874)	3.67	13105	2022-11-28 17:39:12.979	0.134	0.079	1.043	-15.747	5.005	-25.757	1.593	-4.389	82.919	0	0	0	0	0	0	0
WT222(CAA14FCCF874)	3.67	13105	2022-11-28 17:39:12.979	0.146	-0.066	0.947	-4.456	-3.418	-38.208	1.593	-4.406	82.755	0	0	0	0	0	0	0
WT222(CAA14FCCF874)	3.67	13105	2022-11-28 17:39:12.979	0.146	-0.066	0.947	-4.456	-3.418	-38.208	1.588	-4.417	82.59	0	0	0	0	0	0	0
WT222(CAA14FCCF874)	3.67	13105	2022-11-28 17:39:12.979	0.146	-0.066	0.947	-4.456	-3.418	-38.208	1.588	-4.433	82.425	0	0	0	0	0	0	0
WT222(CAA14FCCF874)	3.67	13105	2022-11-28 17:39:13.010	0.146	-0.066	0.947	-4.456	-3.418	-38.208	1.582	-4.444	82.266	0	0	0	0	0	0	0
WT222(CAA14FCCF874)	3.67	13105	2022-11-28 17:39:13.010	-0.005	-0.032	0.992	-10.681	-0.427	-36.682	1.544	-4.444	82.112	0	0	0	0	0	0	0
WT222(CAA14FCCF874)	3.67	13105	2022-11-28 17:39:13.010	-0.005	-0.032	0.992	-10.681	-0.427	-36.682	1.511	-4.444	81.964	0	0	0	0	0	0	0
WT222(CAA14FCCF874)	3.67	13105	2022-11-28 17:39:13.010	-0.005	-0.032	0.992	-10.681	-0.427	-36.682	1.472	-4.444	81.815	0	0	0	0	0	0	0
WT222(CAA14FCCF874)	3.67	13105	2022-11-28 17:39:13.010	-0.005	-0.032	0.992	-10.681	-0.427	-36.682	1.434	-4.438	81.661	0	0	0	0	0	0	0
WT222(CAA14FCCF874)	3.67	13105	2022-11-28 17:39:13.010	0.15	0.062	1.01	-2.197	-4.883	-41.016	1.439	-4.46	81.491	0	0	0	0	0	0	0
WT222(CAA14FCCF874)	3.67	13105	2022-11-28 17:39:13.010	0.15	0.062	1.01	-2.197	-4.883	-41.016	1.445	-4.477	81.321	0	0	0	0	0	0	0
WT222(CAA14FCCF874)	3.67	13105	2022-11-28 17:39:13.010	0.15	0.062	1.01	-2.197	-4.883	-41.016	1.45	-4.499	81.151	0	0	0	0	0	0	0
WT222(CAA14FCCF874)	3.67	13105	2022-11-28 17:39:13.135	0.15	0.062	1.01	-2.197	-4.883	-41.016	1.456	-4.521	80.98	0	0	0	0	0	0	0
WT222(CAA14FCCF874)	3.67	13105	2022-11-28 17:39:13.135	0.074	0.078	1.088	-10.254	-2.441	-21.484	1.417	-4.532	80.903	0	0	0	0	0	0	0
WT222(CAA14FCCF874)	3.67	13105	2022-11-28 17:39:13.135	0.074	0.078	1.088	-10.254	-2.441	-21.484	1.379	-4.543	80.832	0	0	0	0	0	0	0
WT222(CAA14FCCF874)	3.67	13105	2022-11-28 17:39:13.135	0.074	0.078	1.088	-10.254	-2.441	-21.484	1.34	-4.554	80.76	0	0	0	0	0	0	0
WT222(CAA14FCCF874)	3.67	13105	2022-11-28 17:39:13.135	0.074	0.078	1.088	-10.254	-2.441	-21.484	1.302	-4.565	80.684	0	0	0	0	0	0	0
WT222(CAA14FCCF874)	3.67	13105	2022-11-28 17:39:13.135	-0.036	0.084	0.886	-15.747	12.024	-2.747	1.225	-4.504	80.706	0	0	0	0	0	0	0
WT222(CAA14FCCF874)	3.67	13105	2022-11-28 17:39:13.135	-0.036	0.084	0.886	-15.747	12.024	-2.747	1.154	-4.444	80.728	0	0	0	0	0	0	0
WT222(CAA14FCCF874)	3.67	13105	2022-11-28 17:39:13.135	-0.036	0.084	0.886	-15.747	12.024	-2.747	1.082	-4.378	80.75	0	0	0	0	0	0	0
WT222(CAA14FCCF874)	3.67	13105	2022-11-28 17:39:13.276	-0.036	0.084	0.886	-15.747	12.024	-2.747	1.005	-4.318	80.771	0	0	0	0	0	0	0
WT222(CAA14FCCF874)	3.67	13105	2022-11-28 17:39:13.292	0.156	-0.013	0.977	-2.686	-8.728	-11.169	1.005	-4.356	80.75	0	0	0	0	0	0	0
WT222(CAA14FCCF874)	3.67	13105	2022-11-28 17:39:13.292	0.156	-0.013	0.977	-2.686	-8.728	-11.169	1	-4.4	80.722	0	0	0	0	0	0	0
WT222(CAA14FCCF874)	3.67	13105	2022-11-28 17:39:13.292	0.156	-0.013	0.977	-2.686	-8.728	-11.169	0.994	-4.444	80.7	0	0	0	0	0	0	0
WT222(CAA14FCCF874)	3.67	13105	2022-11-28 17:39:13.292	0.156	-0.013	0.977	-2.686	-8.728	-11.169	0.989	-4.482	80.678	0	0	0	0	0	0	0
WT222(CAA14FCCF874)	3.67	13105	2022-11-28 17:39:13.292	0.122	-0.1	1.022	-10.864	4.028	-7.324	0.939	-4.466	80.678	0	0	0	0	0	0	0
WT222(CAA14FCCF874)	3.67	13105	2022-11-28 17:39:13.292	0.122	-0.1	1.022	-10.864	4.028	-7.324	0.89	-4.444	80.678	0	0	0	0	0	0	0
WT222(CAA14FCCF874)	3.67	13105	2022-11-28 17:39:13.292	0.122	-0.1	1.022	-10.864	4.028	-7.324	0.84	-4.427	80.678	0	0	0	0	0	0	0
WT222(CAA14FCCF874)	3.67	13105	2022-11-28 17:39:13.292	0.122	-0.1	1.022	-10.864	4.028	-7.324	0.791	-4.406	80.684	0	0	0	0	0	0	0
WT222(CAA14FCCF874)	3.67	13105	2022-11-28 17:39:13.292	0.296	-1.263	0.907	9.827	-10.803	101.013	0.791	-4.471	81.233	0	0	0	0	0	0	0
WT222(CAA14FCCF874)	3.67	13105	2022-11-28 17:39:13.292	0.595	-2.513	1.843	9.827	-10.803	101.013	0.769	-4.548	81.799	0	0	0	0	0	0	0
WT222(CAA14FCCF874)	3.67	13105	2022-11-28 17:39:13.292	1.193	-5.014	3.715	9.827	-10.803	101.013	0.72	-4.631	82.386	0	0	0	0	0	0	0
WT222(CAA14FCCF874)	3.67	13105	2022-11-28 17:39:13.292	2.389	-10.015	7.458	9.827	-10.803	101.013	0.643	-4.735	82.985	0	0	0	0	0	0	0
WT222(CAA14FCCF874)	3.67	13105	2022-11-28 17:39:13.292	0.119	0.168	1.072	42.48	0.244	134.277	0.714	-4.779	83.743	0	0	0	0	0	0	0
WT222(CAA14FCCF874)	3.67	13105	2022-11-28 17:39:13.292	0.119	0.168	1.072	42.48	0.244	134.277	0.791	-4.823	84.507	0	0	0	0	0	0	0
WT222(CAA14FCCF874)	3.67	13105	2022-11-28 17:39:13.292	0.119	0.168	1.072	42.48	0.244	134.277	0.868	-4.867	85.259	0	0	0	0	0	0	0
WT222(CAA14FCCF874)	3.67	13105	2022-11-28 17:39:13.432	0.119	0.168	1.072	42.48	0.244	134.277	0.95	-4.911	86.012	0	0	0	0	0	0	0
WT222(CAA14FCCF874)	3.67	13105	2022-11-28 17:39:13.432	0.053	0.62	0.991	13.062	5.188	-2.258	0.945	-4.911	86.078	0	0	0	0	0	0	0
WT222(CAA14FCCF874)	3.67	13105	2022-11-28 17:39:13.432	0.053	0.62	0.991	13.062	5.188	-2.258	0.945	-4.916	86.138	0	0	0	0	0	0	0
WT222(CAA14FCCF874)	3.67	13105	2022-11-28 17:39:13.432	0.053	0.62	0.991	13.062	5.188	-2.258	0.95	-4.916	86.199	0	0	0	0	0	0	0
WT222(CAA14FCCF874)	3.67	13105	2022-11-28 17:39:13.432	0.053	0.62	0.991	13.062	5.188	-2.258	0.961	-4.911	86.254	0	0	0	0	0	0	0
WT222(CAA14FCCF874)	3.67	13105	2022-11-28 17:39:13.432	0.059	0.12	0.947	-11.963	3.235	-6.958	0.851	-4.916	86.287	0	0	0	0	0	0	0
WT222(CAA14FCCF874)	3.67	13105	2022-11-28 17:39:13.432	0.059	0.12	0.947	-11.963	3.235	-6.958	0.747	-4.922	86.314	0	0	0	0	0	0	0
WT222(CAA14FCCF874)	3.67	13105	2022-11-28 17:39:13.432	0.059	0.12	0.947	-11.963	3.235	-6.958	0.637	-4.922	86.342	0	0	0	0	0	0	0
WT222(CAA14FCCF874)	3.67	13105	2022-11-28 17:39:13.432	0.059	0.12	0.947	-11.963	3.235	-6.958	0.538	-4.927	86.369	0	0	0	0	0	0	0
WT222(CAA14FCCF874)	3.67	13105	2022-11-28 17:39:13.432	-0.06	0.03	0.978	2.197	0.854	4.517	0.505	-4.938	86.451	0	0	0	0	0	0	0
WT222(CAA14FCCF874)	3.67	13105	2022-11-28 17:39:13.432	-0.06	0.03	0.978	2.197	0.854	4.517	0.472	-4.949	86.534	0	0	0	0	0	0	0
WT222(CAA14FCCF874)	3.67	13105	2022-11-28 17:39:13.432	-0.06	0.03	0.978	2.197	0.854	4.517	0.439	-4.96	86.616	0	0	0	0	0	0	0
WT222(CAA14FCCF874)	3.67	13105	2022-11-28 17:39:13.432	0.118	0.06	0.994	10.193	-1.77	-1.038	0.45	-4.982	86.666	0	0	0	0	0	0	0
WT222(CAA14FCCF874)	3.67	13105	2022-11-28 17:39:13.432	0.118	0.06	0.994	10.193	-1.77	-1.038	0.467	-4.999	86.715	0	0	0	0	0	0	0
WT222(CAA14FCCF874)	3.67	13105	2022-11-28 17:39:13.432	0.118	0.06	0.994	10.193	-1.77	-1.038	0.483	-5.021	86.765	0	0	0	0	0	0	0
WT222(CAA14FCCF874)	3.67	13105	2022-11-28 17:39:13.432	0.118	0.06	0.994	10.193	-1.77	-1.038	0.5	-5.043	86.814	0	0	0	0	0	0	0
WT222(CAA14FCCF874)	3.67	13105	2022-11-28 17:39:13.464	0.072	-0.06	1.026	1.953	2.258	2.136	0.478	-5.043	86.874	0	0	0	0	0	0	0
WT222(CAA14FCCF874)	3.67	13105	2022-11-28 17:39:13.464	0.072	-0.06	1.026	1.953	2.258	2.136	0.456	-5.037	86.935	0	0	0	0	0	0	0
WT222(CAA14FCCF874)	3.67	13105	2022-11-28 17:39:13.464	0.072	-0.06	1.026	1.953	2.258	2.136	0.434	-5.037	86.995	0	0	0	0	0	0	0
WT222(CAA14FCCF874)	3.67	13105	2022-11-28 17:39:13.464	0.072	-0.06	1.026	1.953	2.258	2.136	0.412	-5.037	87.056	0	0	0	0	0	0	0
WT222(CAA14FCCF874)	3.67	13105	2022-11-28 17:39:13.464	0.09	0.171	1.036	-1.404	-0.183	-2.93	0.379	-5.043	87.089	0	0	0	0	0	0	0
WT222(CAA14FCCF874)	3.67	13105	2022-11-28 17:39:13.464	0.09	0.171	1.036	-1.404	-0.183	-2.93	0.352	-5.054	87.116	0	0	0	0	0	0	0
WT222(CAA14FCCF874)	3.67	13105	2022-11-28 17:39:13.464	0.09	0.171	1.036	-1.404	-0.183	-2.93	0.324	-5.059	87.149	0	0	0	0	0	0	0
WT222(CAA14FCCF874)	3.67	13105	2022-11-28 17:39:13.464	0.09	0.171	1.036	-1.404	-0.183	-2.93	0.297	-5.065	87.177	0	0	0	0	0	0	0
WT222(CAA14FCCF874)	3.67	13105	2022-11-28 17:39:13.464	0.063	-0.008	0.918	0.61	0.122	-2.686	0.286	-5.07	87.204	0	0	0	0	0	0	0
WT222(CAA14FCCF874)	3.67	13105	2022-11-28 17:39:13.464	0.063	-0.008	0.918	0.61	0.122	-2.686	0.269	-5.076	87.226	0	0	0	0	0	0	0
WT222(CAA14FCCF874)	3.67	13105	2022-11-28 17:39:13.464	0.063	-0.008	0.918	0.61	0.122	-2.686	0.258	-5.081	87.253	0	0	0	0	0	0	0
WT222(CAA14FCCF874)	3.67	13105	2022-11-28 17:39:13.464	0.063	-0.008	0.918	0.61	0.122	-2.686	0.242	-5.081	87.281	0	0	0	0	0	0	0
WT222(CAA14FCCF874)	3.67	13105	2022-11-28 17:39:13.464	0.103	-0.112	1.037	2.686	1.038	5.92	0.236	-5.081	87.347	0	0	0	0	0	0	0
WT222(CAA14FCCF874)	3.67	13105	2022-11-28 17:39:13.464	0.103	-0.112	1.037	2.686	1.038	5.92	0.231	-5.081	87.418	0	0	0	0	0	0	0
WT222(CAA14FCCF874)	3.67	13105	2022-11-28 17:39:13.464	0.103	-0.112	1.037	2.686	1.038	5.92	0.225	-5.081	87.484	0	0	0	0	0	0	0
WT222(CAA14FCCF874)	3.67	13105	2022-11-28 17:39:13.464	0.103	-0.112	1.037	2.686	1.038	5.92	0.214	-5.081	87.556	0	0	0	0	0	0	0
WT222(CAA14FCCF874)	3.67	13105	2022-11-28 17:39:13.620	0.002	0.036	1.013	-2.747	0.854	0.977	0.187	-5.081	87.599	0	0	0	0	0	0	0
WT222(CAA14FCCF874)	3.67	13105	2022-11-28 17:39:13.620	0.002	0.036	1.013	-2.747	0.854	0.977	0.159	-5.081	87.638	0	0	0	0	0	0	0
WT222(CAA14FCCF874)	3.67	13105	2022-11-28 17:39:13.620	0.002	0.036	1.013	-2.747	0.854	0.977	0.126	-5.076	87.682	0	0	0	0	0	0	0
WT222(CAA14FCCF874)	3.67	13105	2022-11-28 17:39:13.620	0.002	0.036	1.013	-2.747	0.854	0.977	0.099	-5.07	87.72	0	0	0	0	0	0	0
WT222(CAA14FCCF874)	3.67	13105	2022-11-28 17:39:13.620	0.101	0.075	0.985	-0.549	-0.183	-0.916	0.088	-5.076	87.748	0	0	0	0	0	0	0
WT222(CAA14FCCF874)	3.67	13105	2022-11-28 17:39:13.620	0.101	0.075	0.985	-0.549	-0.183	-0.916	0.071	-5.076	87.781	0	0	0	0	0	0	0
WT222(CAA14FCCF874)	3.67	13105	2022-11-28 17:39:13.620	0.101	0.075	0.985	-0.549	-0.183	-0.916	0.06	-5.076	87.808	0	0	0	0	0	0	0
WT222(CAA14FCCF874)	3.67	13105	2022-11-28 17:39:13.620	0.101	0.075	0.985	-0.549	-0.183	-0.916	0.049	-5.081	87.83	0	0	0	0	0	0	0
WT222(CAA14FCCF874)	3.67	13105	2022-11-28 17:39:13.620	0.078	0.061	0.973	-4.395	-1.343	-1.587	0.143	-5.043	88.385	0	0	0	0	0	0	0
WT222(CAA14FCCF874)	3.67	13105	2022-11-28 17:39:13.620	0.078	0.061	0.973	-4.395	-1.343	-1.587	0.115	-5.048	88.401	0	0	0	0	0	0	0
WT222(CAA14FCCF874)	3.67	13105	2022-11-28 17:39:13.620	0.078	0.061	0.973	-4.395	-1.343	-1.587	0.093	-5.054	88.418	0	0	0	0	0	0	0
WT222(CAA14FCCF874)	3.67	13105	2022-11-28 17:39:13.620	0.078	0.061	0.973	-4.395	-1.343	-1.587	0.071	-5.059	88.434	0	0	0	0	0	0	0
WT222(CAA14FCCF874)	3.67	13105	2022-11-28 17:39:13.620	0.151	0.097	1.004	4.456	-2.441	-2.075	0.093	-5.076	88.445	0	0	0	0	0	0	0
WT222(CAA14FCCF874)	3.67	13105	2022-11-28 17:39:13.620	0.151	0.097	1.004	4.456	-2.441	-2.075	0.115	-5.087	88.451	0	0	0	0	0	0	0
WT222(CAA14FCCF874)	3.67	13105	2022-11-28 17:39:13.620	0.151	0.097	1.004	4.456	-2.441	-2.075	0.137	-5.103	88.462	0	0	0	0	0	0	0
WT222(CAA14FCCF874)	3.67	13105	2022-11-28 17:39:13.620	0.151	0.097	1.004	4.456	-2.441	-2.075	0.165	-5.114	88.473	0	0	0	0	0	0	0
WT222(CAA14FCCF874)	3.67	13105	2022-11-28 17:39:13.729	0.018	0.134	1.011	0.305	-0.854	-0.732	0.17	-5.12	88.484	0	0	0	0	0	0	0
WT222(CAA14FCCF874)	3.67	13105	2022-11-28 17:39:13.729	0.018	0.134	1.011	0.305	-0.854	-0.732	0.176	-5.125	88.5	0	0	0	0	0	0	0
WT222(CAA14FCCF874)	3.67	13105	2022-11-28 17:39:13.729	0.018	0.134	1.011	0.305	-0.854	-0.732	0.181	-5.125	88.511	0	0	0	0	0	0	0
WT222(CAA14FCCF874)	3.67	13105	2022-11-28 17:39:13.729	0.018	0.134	1.011	0.305	-0.854	-0.732	0.187	-5.131	88.522	0	0	0	0	0	0	0
WT222(CAA14FCCF874)	3.67	13105	2022-11-28 17:39:13.729	0.061	-0.066	0.977	3.479	2.563	1.404	0.209	-5.114	88.544	0	0	0	0	0	0	0
WT222(CAA14FCCF874)	3.67	13105	2022-11-28 17:39:13.729	0.061	-0.066	0.977	3.479	2.563	1.404	0.231	-5.103	88.572	0	0	0	0	0	0	0
WT222(CAA14FCCF874)	3.67	13105	2022-11-28 17:39:13.729	0.061	-0.066	0.977	3.479	2.563	1.404	0.247	-5.087	88.594	0	0	0	0	0	0	0
WT222(CAA14FCCF874)	3.67	13105	2022-11-28 17:39:13.729	0.061	-0.066	0.977	3.479	2.563	1.404	0.269	-5.076	88.616	0	0	0	0	0	0	0
WT222(CAA14FCCF874)	3.67	13105	2022-11-28 17:39:13.761	0.03	0.138	0.997	2.136	-0.366	-1.526	0.28	-5.076	88.627	0	0	0	0	0	0	0
WT222(CAA14FCCF874)	3.67	13105	2022-11-28 17:39:13.761	0.03	0.138	0.997	2.136	-0.366	-1.526	0.297	-5.076	88.638	0	0	0	0	0	0	0
WT222(CAA14FCCF874)	3.67	13105	2022-11-28 17:39:13.761	0.03	0.138	0.997	2.136	-0.366	-1.526	0.313	-5.07	88.643	0	0	0	0	0	0	0
WT222(CAA14FCCF874)	3.67	13105	2022-11-28 17:39:13.761	0.03	0.138	0.997	2.136	-0.366	-1.526	0.33	-5.07	88.649	0	0	0	0	0	0	0
WT222(CAA14FCCF874)	3.67	13105	2022-11-28 17:39:13.761	0.073	-0.003	0.981	-1.099	0.977	-3.601	0.33	-5.065	88.643	0	0	0	0	0	0	0
WT222(CAA14FCCF874)	3.67	13105	2022-11-28 17:39:13.761	0.073	-0.003	0.981	-1.099	0.977	-3.601	0.33	-5.054	88.638	0	0	0	0	0	0	0
WT222(CAA14FCCF874)	3.67	13105	2022-11-28 17:39:13.761	0.073	-0.003	0.981	-1.099	0.977	-3.601	0.33	-5.048	88.638	0	0	0	0	0	0	0
WT222(CAA14FCCF874)	3.67	13105	2022-11-28 17:39:13.761	0.073	-0.003	0.981	-1.099	0.977	-3.601	0.33	-5.037	88.632	0	0	0	0	0	0	0
WT222(CAA14FCCF874)	3.67	13105	2022-11-28 17:39:13.761	0.042	-0.017	0.983	3.479	2.441	3.357	0.352	-5.021	88.665	0	0	0	0	0	0	0
WT222(CAA14FCCF874)	3.67	13105	2022-11-28 17:39:13.761	0.042	-0.017	0.983	3.479	2.441	3.357	0.368	-5.01	88.698	0	0	0	0	0	0	0
WT222(CAA14FCCF874)	3.67	13105	2022-11-28 17:39:13.761	0.042	-0.017	0.983	3.479	2.441	3.357	0.39	-4.993	88.731	0	0	0	0	0	0	0
WT222(CAA14FCCF874)	3.67	13105	2022-11-28 17:39:13.761	0.047	0	0.994	-1.16	1.343	0.671	0.385	-4.982	88.748	0	0	0	0	0	0	0
WT222(CAA14FCCF874)	3.67	13105	2022-11-28 17:39:13.761	0.047	0	0.994	-1.16	1.343	0.671	0.379	-4.971	88.77	0	0	0	0	0	0	0
WT222(CAA14FCCF874)	3.67	13105	2022-11-28 17:39:13.761	0.047	0	0.994	-1.16	1.343	0.671	0.379	-4.96	88.786	0	0	0	0	0	0	0
WT222(CAA14FCCF874)	3.67	13105	2022-11-28 17:39:13.761	0.047	0	0.994	-1.16	1.343	0.671	0.374	-4.949	88.808	0	0	0	0	0	0	0
WT222(CAA14FCCF874)	3.67	13105	2022-11-28 17:39:13.761	-0.009	0.008	0.999	-0.732	0.916	-1.77	0.374	-4.938	88.813	0	0	0	0	0	0	0
WT222(CAA14FCCF874)	3.67	13105	2022-11-28 17:39:13.886	-0.008	0.105	1.014	4.883	0.732	-1.77	0.566	-4.878	88.874	0	0	0	0	0	0	0
WT222(CAA14FCCF874)	3.67	13105	2022-11-28 17:39:13.886	-0.008	0.105	1.014	4.883	0.732	-1.77	0.593	-4.867	88.874	0	0	0	0	0	0	0
WT222(CAA14FCCF874)	3.67	13105	2022-11-28 17:39:13.886	-0.008	0.105	1.014	4.883	0.732	-1.77	0.626	-4.856	88.879	0	0	0	0	0	0	0
WT222(CAA14FCCF874)	3.67	13105	2022-11-28 17:39:13.886	0.055	0.026	1.014	-2.136	2.991	2.93	0.621	-4.834	88.907	0	0	0	0	0	0	0
WT222(CAA14FCCF874)	3.67	13105	2022-11-28 17:39:13.886	0.055	0.026	1.014	-2.136	2.991	2.93	0.61	-4.812	88.929	0	0	0	0	0	0	0
WT222(CAA14FCCF874)	3.67	13105	2022-11-28 17:39:13.886	0.055	0.026	1.014	-2.136	2.991	2.93	0.604	-4.79	88.956	0	0	0	0	0	0	0
WT222(CAA14FCCF874)	3.67	13105	2022-11-28 17:39:13.886	0.055	0.026	1.014	-2.136	2.991	2.93	0.599	-4.774	88.984	0	0	0	0	0	0	0
WT222(CAA14FCCF874)	3.67	13105	2022-11-28 17:39:13.886	0.176	-0.024	1.007	-1.16	0.671	1.221	0.593	-4.763	89	0	0	0	0	0	0	0
WT222(CAA14FCCF874)	3.67	13105	2022-11-28 17:39:13.886	0.176	-0.024	1.007	-1.16	0.671	1.221	0.593	-4.757	89.017	0	0	0	0	0	0	0
WT222(CAA14FCCF874)	3.67	13105	2022-11-28 17:39:13.886	0.176	-0.024	1.007	-1.16	0.671	1.221	0.588	-4.746	89.039	0	0	0	0	0	0	0
WT222(CAA14FCCF874)	3.67	13105	2022-11-28 17:39:13.886	0.176	-0.024	1.007	-1.16	0.671	1.221	0.588	-4.741	89.055	0	0	0	0	0	0	0
WT222(CAA14FCCF874)	3.67	13105	2022-11-28 17:39:13.886	0.013	0.042	0.967	4.517	-0.61	-1.953	0.615	-4.741	89.061	0	0	0	0	0	0	0
WT222(CAA14FCCF874)	3.67	13105	2022-11-28 17:39:13.886	0.013	0.042	0.967	4.517	-0.61	-1.953	0.637	-4.741	89.061	0	0	0	0	0	0	0
WT222(CAA14FCCF874)	3.67	13105	2022-11-28 17:39:13.886	0.013	0.042	0.967	4.517	-0.61	-1.953	0.665	-4.741	89.066	0	0	0	0	0	0	0
WT222(CAA14FCCF874)	3.67	13105	2022-11-28 17:39:13.886	0.013	0.042	0.967	4.517	-0.61	-1.953	0.692	-4.741	89.066	0	0	0	0	0	0	0
WT222(CAA14FCCF874)	3.67	13105	2022-11-28 17:39:13.886	0.017	0.062	0.922	-1.404	1.404	-0.977	0.687	-4.73	89.072	0	0	0	0	0	0	0
WT222(CAA14FCCF874)	3.67	13105	2022-11-28 17:39:13.948	0.069	0.048	1	0.732	0.122	1.282	0.637	-4.669	89.154	0	0	0	0	0	0	0
WT222(CAA14FCCF874)	3.67	13105	2022-11-28 17:39:13.948	0.069	0.048	1	0.732	0.122	1.282	0.643	-4.664	89.176	0	0	0	0	0	0	0
WT222(CAA14FCCF874)	3.67	13105	2022-11-28 17:39:13.948	0.069	0.048	1	0.732	0.122	1.282	0.648	-4.658	89.193	0	0	0	0	0	0	0
WT222(CAA14FCCF874)	3.67	13105	2022-11-28 17:39:13.948	0.116	0.07	0.997	-2.869	-0.488	-1.221	0.637	-4.658	89.198	0	0	0	0	0	0	0
WT222(CAA14FCCF874)	3.67	13105	2022-11-28 17:39:13.948	0.116	0.07	0.997	-2.869	-0.488	-1.221	0.621	-4.658	89.203	0	0	0	0	0	0	0
WT222(CAA14FCCF874)	3.67	13105	2022-11-28 17:39:13.948	0.116	0.07	0.997	-2.869	-0.488	-1.221	0.61	-4.658	89.209	0	0	0	0	0	0	0
WT222(CAA14FCCF874)	3.67	13105	2022-11-28 17:39:13.948	0.116	0.07	0.997	-2.869	-0.488	-1.221	0.599	-4.658	89.214	0	0	0	0	0	0	0
WT222(CAA14FCCF874)	3.67	13105	2022-11-28 17:39:13.948	-0.002	0.033	0.997	-0.61	1.343	1.282	0.599	-4.647	89.231	0	0	0	0	0	0	0
