# Supplementary material for: Dynamic characteristics of scraper conveyor chain drive system under the impact condition of lump coal
Source: PLoS One. 2024 Mar 1;19(3):e0299044. doi: 10.1371/journal.pone.0299044 (PMC10906879; doi:10.1371/journal.pone.0299044)
Supplement: S2 File — (ZIP) [file pone.0299044.s002.zip › 10Hz 5kg variable height (40cm-220cm 10 times)/No. 3.xlsx]

## Sheet: 40cm
设备名称	电压	版本	片上时间	加速度X(g)	加速度Y(g)	加速度Z(g)	角速度X(°/s)	角速度Y(°/s)	角速度Z(°/s)	角度X(°)	角度Y(°)	角度Z(°)	磁场X	磁场Y	磁场Z	四元数0	四元数1	四元数2	四元数3	状态
WT333(F4E4E1AF1293)	3.75	13105	2022-11-28 16:29:43.943	0.013	0.23	1.054	-44.006	1.038	-13	4.07	0.967	39.985	0	0	0	0	0	0	0
WT333(F4E4E1AF1293)	3.75	13105	2022-11-28 16:29:44.068	0.013	0.23	1.054	-44.006	1.038	-13	3.856	0.978	40.106	0	0	0	0	0	0	0
WT333(F4E4E1AF1293)	3.75	13105	2022-11-28 16:29:44.068	0.013	0.23	1.054	-44.006	1.038	-13	3.647	0.989	40.226	0	0	0	0	0	0	0
WT333(F4E4E1AF1293)	3.75	13105	2022-11-28 16:29:44.068	0.028	-0.067	0.927	7.69	-1.465	6.042	3.691	0.983	40.435	0	0	0	0	0	0	0
WT333(F4E4E1AF1293)	3.75	13105	2022-11-28 16:29:44.068	0.028	-0.067	0.927	7.69	-1.465	6.042	3.741	0.972	40.649	0	0	0	0	0	0	0
WT333(F4E4E1AF1293)	3.75	13105	2022-11-28 16:29:44.068	0.028	-0.067	0.927	7.69	-1.465	6.042	3.785	0.961	40.858	0	0	0	0	0	0	0
WT333(F4E4E1AF1293)	3.75	13105	2022-11-28 16:29:44.068	0.028	-0.067	0.927	7.69	-1.465	6.042	3.823	0.95	41.067	0	0	0	0	0	0	0
WT333(F4E4E1AF1293)	3.75	13105	2022-11-28 16:29:44.068	-0.021	-0.046	0.92	-19.592	1.587	5.615	3.73	0.956	41.27	0	0	0	0	0	0	0
WT333(F4E4E1AF1293)	3.75	13105	2022-11-28 16:29:44.068	-0.021	-0.046	0.92	-19.592	1.587	5.615	3.636	0.956	41.473	0	0	0	0	0	0	0
WT333(F4E4E1AF1293)	3.75	13105	2022-11-28 16:29:44.131	-0.021	-0.046	0.92	-19.592	1.587	5.615	3.543	0.961	41.682	0	0	0	0	0	0	0
WT333(F4E4E1AF1293)	3.75	13105	2022-11-28 16:29:44.131	-0.021	-0.046	0.92	-19.592	1.587	5.615	3.444	0.967	41.885	0	0	0	0	0	0	0
WT333(F4E4E1AF1293)	3.75	13105	2022-11-28 16:29:44.131	-0.065	0.229	0.993	-5.005	0.244	-1.587	3.422	0.967	42.05	0	0	0	0	0	0	0
WT333(F4E4E1AF1293)	3.75	13105	2022-11-28 16:29:44.131	-0.065	0.229	0.993	-5.005	0.244	-1.587	3.4	0.967	42.22	0	0	0	0	0	0	0
WT333(F4E4E1AF1293)	3.75	13105	2022-11-28 16:29:44.131	-0.065	0.229	0.993	-5.005	0.244	-1.587	3.378	0.972	42.391	0	0	0	0	0	0	0
WT333(F4E4E1AF1293)	3.75	13105	2022-11-28 16:29:44.131	-0.065	0.229	0.993	-5.005	0.244	-1.587	3.362	0.972	42.556	0	0	0	0	0	0	0
WT333(F4E4E1AF1293)	3.75	13105	2022-11-28 16:29:44.131	-0.027	-0.002	0.99	-12.39	-2.197	-2.319	3.301	0.967	42.72	0	0	0	0	0	0	0
WT333(F4E4E1AF1293)	3.75	13105	2022-11-28 16:29:44.131	-0.027	-0.002	0.99	-12.39	-2.197	-2.319	3.246	0.956	42.885	0	0	0	0	0	0	0
WT333(F4E4E1AF1293)	3.75	13105	2022-11-28 16:29:44.131	-0.027	-0.002	0.99	-12.39	-2.197	-2.319	3.186	0.95	43.05	0	0	0	0	0	0	0
WT333(F4E4E1AF1293)	3.75	13105	2022-11-28 16:29:44.131	-0.027	-0.002	0.99	-12.39	-2.197	-2.319	3.126	0.939	43.215	0	0	0	0	0	0	0
WT333(F4E4E1AF1293)	3.75	13105	2022-11-28 16:29:44.131	0.032	0.125	1.01	-2.869	-2.441	1.038	3.115	0.928	43.396	0	0	0	0	0	0	0
WT333(F4E4E1AF1293)	3.75	13105	2022-11-28 16:29:44.131	0.032	0.125	1.01	-2.869	-2.441	1.038	3.109	0.917	43.577	0	0	0	0	0	0	0
WT333(F4E4E1AF1293)	3.75	13105	2022-11-28 16:29:44.131	0.032	0.125	1.01	-2.869	-2.441	1.038	3.098	0.906	43.764	0	0	0	0	0	0	0
WT333(F4E4E1AF1293)	3.75	13105	2022-11-28 16:29:44.131	0.032	0.125	1.01	-2.869	-2.441	1.038	3.087	0.895	43.945	0	0	0	0	0	0	0
WT333(F4E4E1AF1293)	3.75	13105	2022-11-28 16:29:44.131	0.034	0.208	1.036	-2.197	-0.61	-1.526	3.082	0.895	44.116	0	0	0	0	0	0	0
WT333(F4E4E1AF1293)	3.75	13105	2022-11-28 16:29:44.131	0.034	0.208	1.036	-2.197	-0.61	-1.526	3.082	0.89	44.291	0	0	0	0	0	0	0
WT333(F4E4E1AF1293)	3.75	13105	2022-11-28 16:29:44.146	0.034	0.208	1.036	-2.197	-0.61	-1.526	3.076	0.89	44.462	0	0	0	0	0	0	0
WT333(F4E4E1AF1293)	3.75	13105	2022-11-28 16:29:44.146	0.034	0.208	1.036	-2.197	-0.61	-1.526	3.076	0.89	44.637	0	0	0	0	0	0	0
WT333(F4E4E1AF1293)	3.75	13105	2022-11-28 16:29:44.146	-0.087	0.087	1.024	-4.028	-2.136	-4.578	3.065	0.884	44.797	0	0	0	0	0	0	0
WT333(F4E4E1AF1293)	3.75	13105	2022-11-28 16:29:44.146	-0.087	0.087	1.024	-4.028	-2.136	-4.578	3.049	0.879	44.956	0	0	0	0	0	0	0
WT333(F4E4E1AF1293)	3.75	13105	2022-11-28 16:29:44.146	-0.087	0.087	1.024	-4.028	-2.136	-4.578	3.038	0.873	45.11	0	0	0	0	0	0	0
WT333(F4E4E1AF1293)	3.75	13105	2022-11-28 16:29:44.146	-0.087	0.087	1.024	-4.028	-2.136	-4.578	3.027	0.868	45.269	0	0	0	0	0	0	0
WT333(F4E4E1AF1293)	3.75	13105	2022-11-28 16:29:44.146	0.067	0.086	0.91	12.329	2.014	7.141	3.093	0.879	45.489	0	0	0	0	0	0	0
WT333(F4E4E1AF1293)	3.75	13105	2022-11-28 16:29:44.146	0.067	0.086	0.91	12.329	2.014	7.141	3.164	0.89	45.709	0	0	0	0	0	0	0
WT333(F4E4E1AF1293)	3.75	13105	2022-11-28 16:29:44.209	0.067	0.086	0.91	12.329	2.014	7.141	3.235	0.901	45.928	0	0	0	0	0	0	0
WT333(F4E4E1AF1293)	3.75	13105	2022-11-28 16:29:44.209	0.067	0.086	0.91	12.329	2.014	7.141	3.301	0.912	46.148	0	0	0	0	0	0	0
WT333(F4E4E1AF1293)	3.75	13105	2022-11-28 16:29:44.209	0.09	-0.018	1.047	-11.23	0.244	-3.784	3.252	0.912	46.313	0	0	0	0	0	0	0
WT333(F4E4E1AF1293)	3.75	13105	2022-11-28 16:29:44.209	0.09	-0.018	1.047	-11.23	0.244	-3.784	3.203	0.917	46.478	0	0	0	0	0	0	0
WT333(F4E4E1AF1293)	3.75	13105	2022-11-28 16:29:44.209	0.09	-0.018	1.047	-11.23	0.244	-3.784	3.153	0.917	46.642	0	0	0	0	0	0	0
WT333(F4E4E1AF1293)	3.75	13105	2022-11-28 16:29:44.209	0.09	-0.018	1.047	-11.23	0.244	-3.784	3.104	0.917	46.807	0	0	0	0	0	0	0
WT333(F4E4E1AF1293)	3.75	13105	2022-11-28 16:29:44.209	-0.041	-0.114	0.994	-17.395	-0.61	0.305	3.021	0.912	46.994	0	0	0	0	0	0	0
WT333(F4E4E1AF1293)	3.75	13105	2022-11-28 16:29:44.209	-0.041	-0.114	0.994	-17.395	-0.61	0.305	2.939	0.901	47.175	0	0	0	0	0	0	0
WT333(F4E4E1AF1293)	3.75	13105	2022-11-28 16:29:44.240	-0.041	-0.114	0.994	-17.395	-0.61	0.305	2.856	0.895	47.357	0	0	0	0	0	0	0
WT333(F4E4E1AF1293)	3.75	13105	2022-11-28 16:29:44.240	-0.041	-0.114	0.994	-17.395	-0.61	0.305	2.769	0.89	47.538	0	0	0	0	0	0	0
WT333(F4E4E1AF1293)	3.75	13105	2022-11-28 16:29:44.240	-0.084	0.473	0.946	26.978	-0.488	11.475	2.906	0.884	47.78	0	0	0	0	0	0	0
WT333(F4E4E1AF1293)	3.75	13105	2022-11-28 16:29:44.240	-0.084	0.473	0.946	26.978	-0.488	11.475	3.049	0.879	48.021	0	0	0	0	0	0	0
WT333(F4E4E1AF1293)	3.75	13105	2022-11-28 16:29:44.240	-0.084	0.473	0.946	26.978	-0.488	11.475	3.192	0.873	48.263	0	0	0	0	0	0	0
WT333(F4E4E1AF1293)	3.75	13105	2022-11-28 16:29:44.240	-0.084	0.473	0.946	26.978	-0.488	11.475	3.34	0.873	48.505	0	0	0	0	0	0	0
WT333(F4E4E1AF1293)	3.75	13105	2022-11-28 16:29:44.240	-0.008	0.159	0.866	-1.282	2.136	-2.502	3.34	0.89	48.68	0	0	0	0	0	0	0
WT333(F4E4E1AF1293)	3.75	13105	2022-11-28 16:29:44.240	-0.008	0.159	0.866	-1.282	2.136	-2.502	3.345	0.912	48.856	0	0	0	0	0	0	0
WT333(F4E4E1AF1293)	3.75	13105	2022-11-28 16:29:44.365	-0.008	0.159	0.866	-1.282	2.136	-2.502	3.351	0.928	49.032	0	0	0	0	0	0	0
WT333(F4E4E1AF1293)	3.75	13105	2022-11-28 16:29:44.365	-0.008	0.159	0.866	-1.282	2.136	-2.502	3.356	0.945	49.208	0	0	0	0	0	0	0
WT333(F4E4E1AF1293)	3.75	13105	2022-11-28 16:29:44.365	0.066	-0.19	1.153	-15.015	-6.165	-8.179	3.29	0.917	49.345	0	0	0	0	0	0	0
WT333(F4E4E1AF1293)	3.75	13105	2022-11-28 16:29:44.365	0.066	-0.19	1.153	-15.015	-6.165	-8.179	3.219	0.895	49.488	0	0	0	0	0	0	0
WT333(F4E4E1AF1293)	3.75	13105	2022-11-28 16:29:44.365	0.066	-0.19	1.153	-15.015	-6.165	-8.179	3.153	0.862	49.625	0	0	0	0	0	0	0
WT333(F4E4E1AF1293)	3.75	13105	2022-11-28 16:29:44.365	0.066	-0.19	1.153	-15.015	-6.165	-8.179	3.082	0.835	49.763	0	0	0	0	0	0	0
WT333(F4E4E1AF1293)	3.75	13105	2022-11-28 16:29:44.365	-0.133	0.412	1.018	43.64	0.366	3.479	3.301	0.835	49.96	0	0	0	0	0	0	0
WT333(F4E4E1AF1293)	3.75	13105	2022-11-28 16:29:44.365	-0.133	0.412	1.018	43.64	0.366	3.479	3.527	0.84	50.158	0	0	0	0	0	0	0
WT333(F4E4E1AF1293)	3.75	13105	2022-11-28 16:29:44.459	-0.133	0.412	1.018	43.64	0.366	3.479	3.752	0.846	50.356	0	0	0	0	0	0	0
WT333(F4E4E1AF1293)	3.75	13105	2022-11-28 16:29:44.459	-0.133	0.412	1.018	43.64	0.366	3.479	3.983	0.851	50.559	0	0	0	0	0	0	0
WT333(F4E4E1AF1293)	3.75	13105	2022-11-28 16:29:44.459	-0.026	0.161	0.869	33.447	2.319	9.399	4.158	0.868	50.79	0	0	0	0	0	0	0
WT333(F4E4E1AF1293)	3.75	13105	2022-11-28 16:29:44.459	-0.026	0.161	0.869	33.447	2.319	9.399	4.334	0.884	51.021	0	0	0	0	0	0	0
WT333(F4E4E1AF1293)	3.75	13105	2022-11-28 16:29:44.459	-0.026	0.161	0.869	33.447	2.319	9.399	4.51	0.895	51.251	0	0	0	0	0	0	0
WT333(F4E4E1AF1293)	3.75	13105	2022-11-28 16:29:44.459	-0.026	0.161	0.869	33.447	2.319	9.399	4.686	0.912	51.482	0	0	0	0	0	0	0
WT333(F4E4E1AF1293)	3.75	13105	2022-11-28 16:29:44.459	0.058	0.005	1.054	-19.47	-2.625	-7.507	4.592	0.906	51.625	0	0	0	0	0	0	0
WT333(F4E4E1AF1293)	3.75	13105	2022-11-28 16:29:44.459	0.058	0.005	1.054	-19.47	-2.625	-7.507	4.504	0.901	51.768	0	0	0	0	0	0	0
WT333(F4E4E1AF1293)	3.75	13105	2022-11-28 16:29:44.459	0.058	0.005	1.054	-19.47	-2.625	-7.507	4.411	0.895	51.91	0	0	0	0	0	0	0
WT333(F4E4E1AF1293)	3.75	13105	2022-11-28 16:29:44.459	0.058	0.005	1.054	-19.47	-2.625	-7.507	4.323	0.884	52.048	0	0	0	0	0	0	0
WT333(F4E4E1AF1293)	3.75	13105	2022-11-28 16:29:44.459	0.021	0.039	1.108	-13.184	-1.526	-1.221	4.263	0.879	52.224	0	0	0	0	0	0	0
WT333(F4E4E1AF1293)	3.75	13105	2022-11-28 16:29:44.459	0.021	0.039	1.108	-13.184	-1.526	-1.221	4.202	0.873	52.394	0	0	0	0	0	0	0
WT333(F4E4E1AF1293)	3.75	13105	2022-11-28 16:29:44.459	0.021	0.039	1.108	-13.184	-1.526	-1.221	4.142	0.868	52.564	0	0	0	0	0	0	0
WT333(F4E4E1AF1293)	3.75	13105	2022-11-28 16:29:44.459	0.021	0.039	1.108	-13.184	-1.526	-1.221	4.081	0.862	52.734	0	0	0	0	0	0	0
WT333(F4E4E1AF1293)	3.75	13105	2022-11-28 16:29:44.459	-0.032	0.317	1.11	23.132	0.122	3.784	4.202	0.862	52.932	0	0	0	0	0	0	0
WT333(F4E4E1AF1293)	3.75	13105	2022-11-28 16:29:44.459	-0.032	0.317	1.11	23.132	0.122	3.784	4.323	0.862	53.13	0	0	0	0	0	0	0
WT333(F4E4E1AF1293)	3.75	13105	2022-11-28 16:29:44.521	-0.032	0.317	1.11	23.132	0.122	3.784	4.449	0.868	53.328	0	0	0	0	0	0	0
WT333(F4E4E1AF1293)	3.75	13105	2022-11-28 16:29:44.521	-0.032	0.317	1.11	23.132	0.122	3.784	4.576	0.868	53.525	0	0	0	0	0	0	0
WT333(F4E4E1AF1293)	3.75	13105	2022-11-28 16:29:44.521	-0.023	0.364	1.005	18.005	-0.61	-2.258	4.675	0.873	53.69	0	0	0	0	0	0	0
WT333(F4E4E1AF1293)	3.75	13105	2022-11-28 16:29:44.521	-0.023	0.364	1.005	18.005	-0.61	-2.258	4.774	0.873	53.855	0	0	0	0	0	0	0
WT333(F4E4E1AF1293)	3.75	13105	2022-11-28 16:29:44.521	-0.023	0.364	1.005	18.005	-0.61	-2.258	4.878	0.879	54.025	0	0	0	0	0	0	0
WT333(F4E4E1AF1293)	3.75	13105	2022-11-28 16:29:44.521	-0.023	0.364	1.005	18.005	-0.61	-2.258	4.982	0.884	54.19	0	0	0	0	0	0	0
WT333(F4E4E1AF1293)	3.75	13105	2022-11-28 16:29:44.521	0.031	-0.1	0.974	-9.827	-0.977	-4.517	4.944	0.884	54.344	0	0	0	0	0	0	0
WT333(F4E4E1AF1293)	3.75	13105	2022-11-28 16:29:44.521	0.031	-0.1	0.974	-9.827	-0.977	-4.517	4.905	0.89	54.498	0	0	0	0	0	0	0
WT333(F4E4E1AF1293)	3.75	13105	2022-11-28 16:29:44.521	0.031	-0.1	0.974	-9.827	-0.977	-4.517	4.861	0.89	54.651	0	0	0	0	0	0	0
WT333(F4E4E1AF1293)	3.75	13105	2022-11-28 16:29:44.521	0.031	-0.1	0.974	-9.827	-0.977	-4.517	4.818	0.884	54.8	0	0	0	0	0	0	0
WT333(F4E4E1AF1293)	3.75	13105	2022-11-28 16:29:44.521	0.025	0.038	1.034	11.414	1.953	7.874	4.883	0.895	55.014	0	0	0	0	0	0	0
WT333(F4E4E1AF1293)	3.75	13105	2022-11-28 16:29:44.521	0.025	0.038	1.034	11.414	1.953	7.874	4.949	0.901	55.228	0	0	0	0	0	0	0
WT333(F4E4E1AF1293)	3.75	13105	2022-11-28 16:29:44.521	0.025	0.038	1.034	11.414	1.953	7.874	5.01	0.906	55.443	0	0	0	0	0	0	0
WT333(F4E4E1AF1293)	3.75	13105	2022-11-28 16:29:44.521	0.025	0.038	1.034	11.414	1.953	7.874	5.076	0.912	55.651	0	0	0	0	0	0	0
WT333(F4E4E1AF1293)	3.75	13105	2022-11-28 16:29:44.521	0.113	0.185	1.09	-0.061	-0.977	-5.249	5.081	0.906	55.8	0	0	0	0	0	0	0
WT333(F4E4E1AF1293)	3.75	13105	2022-11-28 16:29:44.521	0.113	0.185	1.09	-0.061	-0.977	-5.249	5.087	0.906	55.942	0	0	0	0	0	0	0
WT333(F4E4E1AF1293)	3.75	13105	2022-11-28 16:29:44.537	0.113	0.185	1.09	-0.061	-0.977	-5.249	5.092	0.901	56.091	0	0	0	0	0	0	0
WT333(F4E4E1AF1293)	3.75	13105	2022-11-28 16:29:44.537	0.113	0.185	1.09	-0.061	-0.977	-5.249	5.098	0.895	56.234	0	0	0	0	0	0	0
WT333(F4E4E1AF1293)	3.75	13105	2022-11-28 16:29:44.537	-0.072	-0.17	0.956	-4.089	-3.418	-5.249	5.081	0.873	56.376	0	0	0	0	0	0	0
WT333(F4E4E1AF1293)	3.75	13105	2022-11-28 16:29:44.537	-0.072	-0.17	0.956	-4.089	-3.418	-5.249	5.065	0.857	56.519	0	0	0	0	0	0	0
WT333(F4E4E1AF1293)	3.75	13105	2022-11-28 16:29:44.537	-0.072	-0.17	0.956	-4.089	-3.418	-5.249	5.048	0.84	56.662	0	0	0	0	0	0	0
WT333(F4E4E1AF1293)	3.75	13105	2022-11-28 16:29:44.537	-0.072	-0.17	0.956	-4.089	-3.418	-5.249	5.026	0.818	56.799	0	0	0	0	0	0	0
WT333(F4E4E1AF1293)	3.75	13105	2022-11-28 16:29:44.537	-0.067	0.185	0.994	-10.986	0	4.395	4.971	0.813	56.992	0	0	0	0	0	0	0
WT333(F4E4E1AF1293)	3.75	13105	2022-11-28 16:29:44.537	-0.067	0.185	0.994	-10.986	0	4.395	4.916	0.807	57.178	0	0	0	0	0	0	0
WT333(F4E4E1AF1293)	3.75	13105	2022-11-28 16:29:44.553	-0.055	0.647	1.088	39.551	-1.221	-1.465	5.971	0.791	59.974	0	0	0	0	0	0	0
WT333(F4E4E1AF1293)	3.75	13105	2022-11-28 16:29:44.553	0.249	-1.156	0.977	-68.054	-3.052	-11.536	5.636	0.786	60.073	0	0	0	0	0	0	0
WT333(F4E4E1AF1293)	3.75	13105	2022-11-28 16:29:44.553	0.498	-2.313	1.955	-68.054	-3.052	-11.536	5.29	0.764	60.172	0	0	0	0	0	0	0
WT333(F4E4E1AF1293)	3.75	13105	2022-11-28 16:29:44.553	0.997	-4.626	3.909	-68.054	-3.052	-11.536	4.916	0.72	60.255	0	0	0	0	0	0	0
WT333(F4E4E1AF1293)	3.75	13105	2022-11-28 16:29:44.553	1.993	-9.252	7.818	-68.054	-3.052	-11.536	4.504	0.659	60.315	0	0	0	0	0	0	0
WT333(F4E4E1AF1293)	3.75	13105	2022-11-28 16:29:44.553	-0.079	0.788	1.12	50.11	0.732	17.639	4.697	0.61	60.529	0	0	0	0	0	0	0
WT333(F4E4E1AF1293)	3.75	13105	2022-11-28 16:29:44.553	-0.079	0.788	1.12	50.11	0.732	17.639	4.889	0.56	60.749	0	0	0	0	0	0	0
WT333(F4E4E1AF1293)	3.75	13105	2022-11-28 16:29:44.553	-0.079	0.788	1.12	50.11	0.732	17.639	5.087	0.516	60.969	0	0	0	0	0	0	0
WT333(F4E4E1AF1293)	3.75	13105	2022-11-28 16:29:44.662	-0.079	0.788	1.12	50.11	0.732	17.639	5.29	0.472	61.194	0	0	0	0	0	0	0
WT333(F4E4E1AF1293)	3.75	13105	2022-11-28 16:29:44.662	-0.151	0.117	0.831	8.24	0.183	-1.77	5.284	0.439	61.326	0	0	0	0	0	0	0
WT333(F4E4E1AF1293)	3.75	13105	2022-11-28 16:29:44.662	-0.151	0.117	0.831	8.24	0.183	-1.77	5.279	0.401	61.463	0	0	0	0	0	0	0
WT333(F4E4E1AF1293)	3.75	13105	2022-11-28 16:29:44.662	-0.151	0.117	0.831	8.24	0.183	-1.77	5.279	0.368	61.595	0	0	0	0	0	0	0
WT333(F4E4E1AF1293)	3.75	13105	2022-11-28 16:29:44.662	-0.151	0.117	0.831	8.24	0.183	-1.77	5.279	0.341	61.732	0	0	0	0	0	0	0
WT333(F4E4E1AF1293)	3.75	13105	2022-11-28 16:29:44.662	0.045	0.024	1.168	-47.607	-6.287	-20.874	4.999	0.286	61.771	0	0	0	0	0	0	0
WT333(F4E4E1AF1293)	3.75	13105	2022-11-28 16:29:44.662	0.045	0.024	1.168	-47.607	-6.287	-20.874	4.719	0.236	61.809	0	0	0	0	0	0	0
WT333(F4E4E1AF1293)	3.75	13105	2022-11-28 16:29:44.662	0.045	0.024	1.168	-47.607	-6.287	-20.874	4.444	0.181	61.848	0	0	0	0	0	0	0
WT333(F4E4E1AF1293)	3.75	13105	2022-11-28 16:29:44.693	0.045	0.024	1.168	-47.607	-6.287	-20.874	4.175	0.132	61.891	0	0	0	0	0	0	0
WT333(F4E4E1AF1293)	3.75	13105	2022-11-28 16:29:44.693	0.163	-0.385	0.938	18.616	5.798	15.747	4.23	0.126	62.117	0	0	0	0	0	0	0
WT333(F4E4E1AF1293)	3.75	13105	2022-11-28 16:29:44.693	0.163	-0.385	0.938	18.616	5.798	15.747	4.29	0.121	62.347	0	0	0	0	0	0	0
WT333(F4E4E1AF1293)	3.75	13105	2022-11-28 16:29:44.693	0.163	-0.385	0.938	18.616	5.798	15.747	4.345	0.11	62.578	0	0	0	0	0	0	0
WT333(F4E4E1AF1293)	3.75	13105	2022-11-28 16:29:44.693	0.163	-0.385	0.938	18.616	5.798	15.747	4.4	0.099	62.803	0	0	0	0	0	0	0
WT333(F4E4E1AF1293)	3.75	13105	2022-11-28 16:29:44.693	-0.113	0.556	0.884	-3.601	-0.793	4.272	4.345	0.066	62.979	0	0	0	0	0	0	0
WT333(F4E4E1AF1293)	3.75	13105	2022-11-28 16:29:44.693	-0.113	0.556	0.884	-3.601	-0.793	4.272	4.296	0.033	63.149	0	0	0	0	0	0	0
WT333(F4E4E1AF1293)	3.75	13105	2022-11-28 16:29:44.693	-0.113	0.556	0.884	-3.601	-0.793	4.272	4.252	0.005	63.331	0	0	0	0	0	0	0
WT333(F4E4E1AF1293)	3.75	13105	2022-11-28 16:29:44.693	-0.113	0.556	0.884	-3.601	-0.793	4.272	4.213	-0.016	63.506	0	0	0	0	0	0	0
WT333(F4E4E1AF1293)	3.75	13105	2022-11-28 16:29:44.693	0.042	-0.129	0.992	-30.701	-2.258	-10.62	4.037	-0.044	63.611	0	0	0	0	0	0	0
WT333(F4E4E1AF1293)	3.75	13105	2022-11-28 16:29:44.693	0.042	-0.129	0.992	-30.701	-2.258	-10.62	3.862	-0.066	63.715	0	0	0	0	0	0	0
WT333(F4E4E1AF1293)	3.75	13105	2022-11-28 16:29:44.693	0.042	-0.129	0.992	-30.701	-2.258	-10.62	3.686	-0.093	63.82	0	0	0	0	0	0	0
WT333(F4E4E1AF1293)	3.75	13105	2022-11-28 16:29:44.693	0.042	-0.129	0.992	-30.701	-2.258	-10.62	3.516	-0.121	63.924	0	0	0	0	0	0	0
WT333(F4E4E1AF1293)	3.75	13105	2022-11-28 16:29:44.693	0.004	0.27	1.057	-0.61	-2.014	-8.179	3.494	-0.148	64.039	0	0	0	0	0	0	0
WT333(F4E4E1AF1293)	3.75	13105	2022-11-28 16:29:44.693	0.004	0.27	1.057	-0.61	-2.014	-8.179	3.472	-0.17	64.16	0	0	0	0	0	0	0
WT333(F4E4E1AF1293)	3.75	13105	2022-11-28 16:29:44.693	0.004	0.27	1.057	-0.61	-2.014	-8.179	3.455	-0.192	64.276	0	0	0	0	0	0	0
WT333(F4E4E1AF1293)	3.75	13105	2022-11-28 16:29:44.724	0.004	0.27	1.057	-0.61	-2.014	-8.179	3.439	-0.214	64.396	0	0	0	0	0	0	0
WT333(F4E4E1AF1293)	3.75	13105	2022-11-28 16:29:44.724	0.046	-0.489	0.919	-6.165	3.601	10.681	3.395	-0.214	64.611	0	0	0	0	0	0	0
WT333(F4E4E1AF1293)	3.75	13105	2022-11-28 16:29:44.724	0.046	-0.489	0.919	-6.165	3.601	10.681	3.345	-0.214	64.825	0	0	0	0	0	0	0
WT333(F4E4E1AF1293)	3.75	13105	2022-11-28 16:29:44.724	0.046	-0.489	0.919	-6.165	3.601	10.681	3.29	-0.22	65.039	0	0	0	0	0	0	0
WT333(F4E4E1AF1293)	3.75	13105	2022-11-28 16:29:44.724	0.046	-0.489	0.919	-6.165	3.601	10.681	3.235	-0.22	65.259	0	0	0	0	0	0	0
WT333(F4E4E1AF1293)	3.75	13105	2022-11-28 16:29:44.724	-0.1	0.544	1.02	-10.62	-0.488	-1.77	3.164	-0.242	65.413	0	0	0	0	0	0	0
WT333(F4E4E1AF1293)	3.75	13105	2022-11-28 16:29:44.724	-0.1	0.544	1.02	-10.62	-0.488	-1.77	3.098	-0.253	65.566	0	0	0	0	0	0	0
WT333(F4E4E1AF1293)	3.75	13105	2022-11-28 16:29:44.724	-0.1	0.544	1.02	-10.62	-0.488	-1.77	3.032	-0.264	65.72	0	0	0	0	0	0	0
WT333(F4E4E1AF1293)	3.75	13105	2022-11-28 16:29:44.724	-0.1	0.544	1.02	-10.62	-0.488	-1.77	2.972	-0.275	65.874	0	0	0	0	0	0	0
WT333(F4E4E1AF1293)	3.75	13105	2022-11-28 16:29:44.724	-0.001	0.095	1.038	5.737	-0.61	-1.099	2.994	-0.28	66.039	0	0	0	0	0	0	0
WT333(F4E4E1AF1293)	3.75	13105	2022-11-28 16:29:44.724	-0.001	0.095	1.038	5.737	-0.61	-1.099	3.016	-0.291	66.198	0	0	0	0	0	0	0
WT333(F4E4E1AF1293)	3.75	13105	2022-11-28 16:29:44.724	-0.001	0.095	1.038	5.737	-0.61	-1.099	3.043	-0.297	66.357	0	0	0	0	0	0	0
WT333(F4E4E1AF1293)	3.75	13105	2022-11-28 16:29:44.724	-0.001	0.095	1.038	5.737	-0.61	-1.099	3.065	-0.302	66.517	0	0	0	0	0	0	0
WT333(F4E4E1AF1293)	3.75	13105	2022-11-28 16:29:44.724	0.016	0.131	1.073	-0.916	0	-0.427	3.054	-0.308	66.682	0	0	0	0	0	0	0
WT333(F4E4E1AF1293)	3.75	13105	2022-11-28 16:29:44.724	0.016	0.131	1.073	-0.916	0	-0.427	3.049	-0.313	66.846	0	0	0	0	0	0	0
WT333(F4E4E1AF1293)	3.75	13105	2022-11-28 16:29:44.724	0.016	0.131	1.073	-0.916	0	-0.427	3.038	-0.313	67.011	0	0	0	0	0	0	0
WT333(F4E4E1AF1293)	3.75	13105	2022-11-28 16:29:44.756	0.016	0.131	1.073	-0.916	0	-0.427	3.032	-0.319	67.176	0	0	0	0	0	0	0
WT333(F4E4E1AF1293)	3.75	13105	2022-11-28 16:29:44.756	0.093	0.007	0.931	16.479	0.793	-0.549	3.115	-0.313	67.341	0	0	0	0	0	0	0
WT333(F4E4E1AF1293)	3.75	13105	2022-11-28 16:29:44.756	0.093	0.007	0.931	16.479	0.793	-0.549	3.192	-0.313	67.505	0	0	0	0	0	0	0
WT333(F4E4E1AF1293)	3.75	13105	2022-11-28 16:29:44.756	0.093	0.007	0.931	16.479	0.793	-0.549	3.274	-0.319	67.676	0	0	0	0	0	0	0
WT333(F4E4E1AF1293)	3.75	13105	2022-11-28 16:29:44.756	0.093	0.007	0.931	16.479	0.793	-0.549	3.351	-0.319	67.846	0	0	0	0	0	0	0
WT333(F4E4E1AF1293)	3.75	13105	2022-11-28 16:29:44.756	-0.153	0.576	1.015	22.583	-1.221	-7.996	3.466	-0.324	67.972	0	0	0	0	0	0	0
WT333(F4E4E1AF1293)	3.75	13105	2022-11-28 16:29:44.756	-0.153	0.576	1.015	22.583	-1.221	-7.996	3.582	-0.324	68.104	0	0	0	0	0	0	0
WT333(F4E4E1AF1293)	3.75	13105	2022-11-28 16:29:44.756	-0.153	0.576	1.015	22.583	-1.221	-7.996	3.702	-0.324	68.236	0	0	0	0	0	0	0
WT333(F4E4E1AF1293)	3.75	13105	2022-11-28 16:29:44.850	-0.153	0.576	1.015	22.583	-1.221	-7.996	3.823	-0.324	68.362	0	0	0	0	0	0	0
WT333(F4E4E1AF1293)	3.75	13105	2022-11-28 16:29:44.850	0.038	-0.16	0.923	-2.747	0	-2.686	3.818	-0.319	68.522	0	0	0	0	0	0	0
WT333(F4E4E1AF1293)	3.75	13105	2022-11-28 16:29:44.850	0.038	-0.16	0.923	-2.747	0	-2.686	3.807	-0.313	68.681	0	0	0	0	0	0	0
WT333(F4E4E1AF1293)	3.75	13105	2022-11-28 16:29:44.850	0.038	-0.16	0.923	-2.747	0	-2.686	3.796	-0.308	68.84	0	0	0	0	0	0	0
WT333(F4E4E1AF1293)	3.75	13105	2022-11-28 16:29:44.850	0.038	-0.16	0.923	-2.747	0	-2.686	3.785	-0.308	69	0	0	0	0	0	0	0
WT333(F4E4E1AF1293)	3.75	13105	2022-11-28 16:29:44.850	-0.097	-0.067	1.041	-9.766	0.61	4.578	3.735	-0.302	69.197	0	0	0	0	0	0	0
WT333(F4E4E1AF1293)	3.75	13105	2022-11-28 16:29:44.850	-0.097	-0.067	1.041	-9.766	0.61	4.578	3.686	-0.302	69.395	0	0	0	0	0	0	0
WT333(F4E4E1AF1293)	3.75	13105	2022-11-28 16:29:44.850	-0.097	-0.067	1.041	-9.766	0.61	4.578	3.631	-0.297	69.593	0	0	0	0	0	0	0
WT333(F4E4E1AF1293)	3.75	13105	2022-11-28 16:29:44.850	-0.097	-0.067	1.041	-9.766	0.61	4.578	3.582	-0.291	69.791	0	0	0	0	0	0	0
WT333(F4E4E1AF1293)	3.75	13105	2022-11-28 16:29:44.850	-0.065	0.427	0.939	14.954	1.16	5.188	3.653	-0.286	69.994	0	0	0	0	0	0	0
WT333(F4E4E1AF1293)	3.75	13105	2022-11-28 16:29:44.850	-0.065	0.427	0.939	14.954	1.16	5.188	3.73	-0.275	70.197	0	0	0	0	0	0	0
WT333(F4E4E1AF1293)	3.75	13105	2022-11-28 16:29:44.850	-0.065	0.427	0.939	14.954	1.16	5.188	3.807	-0.264	70.4	0	0	0	0	0	0	0
WT333(F4E4E1AF1293)	3.75	13105	2022-11-28 16:29:44.850	-0.065	0.427	0.939	14.954	1.16	5.188	3.889	-0.253	70.598	0	0	0	0	0	0	0
WT333(F4E4E1AF1293)	3.75	13105	2022-11-28 16:29:44.850	0.006	-0.188	1.063	-16.174	0.061	-9.094	3.807	-0.242	70.724	0	0	0	0	0	0	0
WT333(F4E4E1AF1293)	3.75	13105	2022-11-28 16:29:44.850	0.006	-0.188	1.063	-16.174	0.061	-9.094	3.73	-0.231	70.851	0	0	0	0	0	0	0
WT333(F4E4E1AF1293)	3.75	13105	2022-11-28 16:29:44.850	0.006	-0.188	1.063	-16.174	0.061	-9.094	3.647	-0.225	70.983	0	0	0	0	0	0	0
WT333(F4E4E1AF1293)	3.75	13105	2022-11-28 16:29:44.990	0.006	-0.188	1.063	-16.174	0.061	-9.094	3.565	-0.214	71.12	0	0	0	0	0	0	0
WT333(F4E4E1AF1293)	3.75	13105	2022-11-28 16:29:44.990	-0.023	0.032	0.905	15.564	1.526	7.263	3.642	-0.209	71.34	0	0	0	0	0	0	0
WT333(F4E4E1AF1293)	3.75	13105	2022-11-28 16:29:44.990	-0.023	0.032	0.905	15.564	1.526	7.263	3.719	-0.198	71.554	0	0	0	0	0	0	0
WT333(F4E4E1AF1293)	3.75	13105	2022-11-28 16:29:44.990	-0.023	0.032	0.905	15.564	1.526	7.263	3.79	-0.192	71.774	0	0	0	0	0	0	0
WT333(F4E4E1AF1293)	3.75	13105	2022-11-28 16:29:44.990	-0.023	0.032	0.905	15.564	1.526	7.263	3.867	-0.187	71.993	0	0	0	0	0	0	0
WT333(F4E4E1AF1293)	3.75	13105	2022-11-28 16:29:44.990	0.003	-0.264	1.01	-52.795	1.221	1.831	3.598	-0.176	72.191	0	0	0	0	0	0	0
WT333(F4E4E1AF1293)	3.75	13105	2022-11-28 16:29:44.990	0.003	-0.264	1.01	-52.795	1.221	1.831	3.323	-0.17	72.383	0	0	0	0	0	0	0
WT333(F4E4E1AF1293)	3.75	13105	2022-11-28 16:29:44.990	0.003	-0.264	1.01	-52.795	1.221	1.831	3.054	-0.165	72.587	0	0	0	0	0	0	0
WT333(F4E4E1AF1293)	3.75	13105	2022-11-28 16:29:45.053	0.003	-0.264	1.01	-52.795	1.221	1.831	2.78	-0.165	72.79	0	0	0	0	0	0	0
WT333(F4E4E1AF1293)	3.75	13105	2022-11-28 16:29:45.053	0.064	0.246	1.128	-15.869	0.427	6.47	2.697	-0.165	73.021	0	0	0	0	0	0	0
WT333(F4E4E1AF1293)	3.75	13105	2022-11-28 16:29:45.053	0.064	0.246	1.128	-15.869	0.427	6.47	2.609	-0.165	73.246	0	0	0	0	0	0	0
WT333(F4E4E1AF1293)	3.75	13105	2022-11-28 16:29:45.053	0.064	0.246	1.128	-15.869	0.427	6.47	2.527	-0.165	73.477	0	0	0	0	0	0	0
WT333(F4E4E1AF1293)	3.75	13105	2022-11-28 16:29:45.053	0.064	0.246	1.128	-15.869	0.427	6.47	2.45	-0.165	73.707	0	0	0	0	0	0	0
WT333(F4E4E1AF1293)	3.75	13105	2022-11-28 16:29:45.053	0.083	0.321	1.038	30.457	-0.183	0.061	2.604	-0.165	73.911	0	0	0	0	0	0	0
WT333(F4E4E1AF1293)	3.75	13105	2022-11-28 16:29:45.053	0.083	0.321	1.038	30.457	-0.183	0.061	2.758	-0.165	74.108	0	0	0	0	0	0	0
WT333(F4E4E1AF1293)	3.75	13105	2022-11-28 16:29:45.053	0.083	0.321	1.038	30.457	-0.183	0.061	2.917	-0.159	74.301	0	0	0	0	0	0	0
WT333(F4E4E1AF1293)	3.75	13105	2022-11-28 16:29:45.178	0.083	0.321	1.038	30.457	-0.183	0.061	3.076	-0.159	74.498	0	0	0	0	0	0	0
WT333(F4E4E1AF1293)	3.75	13105	2022-11-28 16:29:45.178	-0.259	0.158	0.989	14.038	-1.648	-11.536	3.153	-0.159	74.641	0	0	0	0	0	0	0
WT333(F4E4E1AF1293)	3.75	13105	2022-11-28 16:29:45.178	-0.259	0.158	0.989	14.038	-1.648	-11.536	3.224	-0.159	74.789	0	0	0	0	0	0	0
WT333(F4E4E1AF1293)	3.75	13105	2022-11-28 16:29:45.178	-0.259	0.158	0.989	14.038	-1.648	-11.536	3.301	-0.154	74.938	0	0	0	0	0	0	0
WT333(F4E4E1AF1293)	3.75	13105	2022-11-28 16:29:45.178	0.028	-0.075	1.117	-18.311	-1.404	-5.554	3.214	-0.154	75.119	0	0	0	0	0	0	0
WT333(F4E4E1AF1293)	3.75	13105	2022-11-28 16:29:45.178	0.028	-0.075	1.117	-18.311	-1.404	-5.554	3.12	-0.154	75.306	0	0	0	0	0	0	0
WT333(F4E4E1AF1293)	3.75	13105	2022-11-28 16:29:45.178	0.028	-0.075	1.117	-18.311	-1.404	-5.554	3.032	-0.154	75.493	0	0	0	0	0	0	0
WT333(F4E4E1AF1293)	3.75	13105	2022-11-28 16:29:45.178	0.028	-0.075	1.117	-18.311	-1.404	-5.554	2.939	-0.154	75.679	0	0	0	0	0	0	0
WT333(F4E4E1AF1293)	3.75	13105	2022-11-28 16:29:45.178	-0.079	0.599	0.967	52.307	1.038	13.977	3.203	-0.148	75.97	0	0	0	0	0	0	0
WT333(F4E4E1AF1293)	3.75	13105	2022-11-28 16:29:45.178	-0.079	0.599	0.967	52.307	1.038	13.977	3.472	-0.137	76.262	0	0	0	0	0	0	0
WT333(F4E4E1AF1293)	3.75	13105	2022-11-28 16:29:45.178	-0.079	0.599	0.967	52.307	1.038	13.977	3.741	-0.126	76.553	0	0	0	0	0	0	0
WT333(F4E4E1AF1293)	3.75	13105	2022-11-28 16:29:45.178	-0.079	0.599	0.967	52.307	1.038	13.977	4.01	-0.11	76.849	0	0	0	0	0	0	0
WT333(F4E4E1AF1293)	3.75	13105	2022-11-28 16:29:45.178	-0.108	-0.22	0.943	-18.25	-0.732	-5.859	3.922	-0.099	77.053	0	0	0	0	0	0	0
WT333(F4E4E1AF1293)	3.75	13105	2022-11-28 16:29:45.178	-0.108	-0.22	0.943	-18.25	-0.732	-5.859	3.834	-0.088	77.261	0	0	0	0	0	0	0
WT333(F4E4E1AF1293)	3.75	13105	2022-11-28 16:29:45.178	-0.108	-0.22	0.943	-18.25	-0.732	-5.859	3.746	-0.082	77.476	0	0	0	0	0	0	0
WT333(F4E4E1AF1293)	3.75	13105	2022-11-28 16:29:45.178	-0.108	-0.22	0.943	-18.25	-0.732	-5.859	3.653	-0.071	77.701	0	0	0	0	0	0	0

## Sheet: 60cm
设备名称	电压	版本	片上时间	加速度X(g)	加速度Y(g)	加速度Z(g)	角速度X(°/s)	角速度Y(°/s)	角速度Z(°/s)	角度X(°)	角度Y(°)	角度Z(°)	磁场X	磁场Y	磁场Z	四元数0	四元数1	四元数2	四元数3	状态
WT333(F4E4E1AF1293)	3.79	13105	2022-11-28 16:19:06.750	0.025	-0.144	0.902	-19.714	-0.671	0.366	-2.137	-1.511	-59.738	0	0	0	0	0	0	0
WT333(F4E4E1AF1293)	3.79	13105	2022-11-28 16:19:06.750	0.025	-0.144	0.902	-19.714	-0.671	0.366	-2.23	-1.516	-59.826	0	0	0	0	0	0	0
WT333(F4E4E1AF1293)	3.79	13105	2022-11-28 16:19:06.750	0.025	-0.144	0.902	-19.714	-0.671	0.366	-2.329	-1.516	-59.914	0	0	0	0	0	0	0
WT333(F4E4E1AF1293)	3.79	13105	2022-11-28 16:19:06.750	0.008	0.063	1.088	-2.258	-0.122	0.671	-2.34	-1.516	-60.002	0	0	0	0	0	0	0
WT333(F4E4E1AF1293)	3.79	13105	2022-11-28 16:19:06.750	0.008	0.063	1.088	-2.258	-0.122	0.671	-2.351	-1.516	-60.084	0	0	0	0	0	0	0
WT333(F4E4E1AF1293)	3.79	13105	2022-11-28 16:19:06.750	0.008	0.063	1.088	-2.258	-0.122	0.671	-2.357	-1.516	-60.172	0	0	0	0	0	0	0
WT333(F4E4E1AF1293)	3.79	13105	2022-11-28 16:19:06.859	0.008	0.063	1.088	-2.258	-0.122	0.671	-2.368	-1.516	-60.255	0	0	0	0	0	0	0
WT333(F4E4E1AF1293)	3.79	13105	2022-11-28 16:19:06.875	0.004	-0.044	0.905	2.869	-2.563	-2.502	-2.346	-1.527	-60.353	0	0	0	0	0	0	0
WT333(F4E4E1AF1293)	3.79	13105	2022-11-28 16:19:06.875	0.004	-0.044	0.905	2.869	-2.563	-2.502	-2.329	-1.538	-60.452	0	0	0	0	0	0	0
WT333(F4E4E1AF1293)	3.79	13105	2022-11-28 16:19:06.875	0.004	-0.044	0.905	2.869	-2.563	-2.502	-2.313	-1.549	-60.551	0	0	0	0	0	0	0
WT333(F4E4E1AF1293)	3.79	13105	2022-11-28 16:19:06.875	0.004	-0.044	0.905	2.869	-2.563	-2.502	-2.296	-1.56	-60.645	0	0	0	0	0	0	0
WT333(F4E4E1AF1293)	3.79	13105	2022-11-28 16:19:06.875	0.076	-0.211	0.933	-6.165	1.099	4.395	-2.324	-1.555	-60.705	0	0	0	0	0	0	0
WT333(F4E4E1AF1293)	3.79	13105	2022-11-28 16:19:06.875	0.076	-0.211	0.933	-6.165	1.099	4.395	-2.357	-1.549	-60.76	0	0	0	0	0	0	0
WT333(F4E4E1AF1293)	3.79	13105	2022-11-28 16:19:06.875	0.076	-0.211	0.933	-6.165	1.099	4.395	-2.39	-1.538	-60.82	0	0	0	0	0	0	0
WT333(F4E4E1AF1293)	3.79	13105	2022-11-28 16:19:06.922	0.076	-0.211	0.933	-6.165	1.099	4.395	-2.422	-1.533	-60.87	0	0	0	0	0	0	0
WT333(F4E4E1AF1293)	3.79	13105	2022-11-28 16:19:06.922	0.007	0	1.011	-10.925	-0.977	1.709	-2.483	-1.538	-60.936	0	0	0	0	0	0	0
WT333(F4E4E1AF1293)	3.79	13105	2022-11-28 16:19:06.922	0.007	0	1.011	-10.925	-0.977	1.709	-2.538	-1.538	-61.002	0	0	0	0	0	0	0
WT333(F4E4E1AF1293)	3.79	13105	2022-11-28 16:19:06.922	0.007	0	1.011	-10.925	-0.977	1.709	-2.593	-1.544	-61.068	0	0	0	0	0	0	0
WT333(F4E4E1AF1293)	3.79	13105	2022-11-28 16:19:06.922	0.007	0	1.011	-10.925	-0.977	1.709	-2.648	-1.549	-61.128	0	0	0	0	0	0	0
WT333(F4E4E1AF1293)	3.79	13105	2022-11-28 16:19:06.922	0.031	-0.021	0.944	-17.395	-0.916	-2.441	-2.736	-1.549	-61.216	0	0	0	0	0	0	0
WT333(F4E4E1AF1293)	3.79	13105	2022-11-28 16:19:06.922	0.031	-0.021	0.944	-17.395	-0.916	-2.441	-2.823	-1.555	-61.298	0	0	0	0	0	0	0
WT333(F4E4E1AF1293)	3.79	13105	2022-11-28 16:19:06.922	0.031	-0.021	0.944	-17.395	-0.916	-2.441	-2.906	-1.56	-61.381	0	0	0	0	0	0	0
WT333(F4E4E1AF1293)	3.79	13105	2022-11-28 16:19:06.922	0.031	-0.021	0.944	-17.395	-0.916	-2.441	-2.994	-1.566	-61.463	0	0	0	0	0	0	0
WT333(F4E4E1AF1293)	3.79	13105	2022-11-28 16:19:06.922	0.077	-0.158	1.023	15.625	-0.549	4.639	-2.917	-1.566	-61.501	0	0	0	0	0	0	0
WT333(F4E4E1AF1293)	3.79	13105	2022-11-28 16:19:06.922	0.077	-0.158	1.023	15.625	-0.549	4.639	-2.84	-1.571	-61.545	0	0	0	0	0	0	0
WT333(F4E4E1AF1293)	3.79	13105	2022-11-28 16:19:06.922	0.077	-0.158	1.023	15.625	-0.549	4.639	-2.763	-1.571	-61.589	0	0	0	0	0	0	0
WT333(F4E4E1AF1293)	3.79	13105	2022-11-28 16:19:06.922	0.077	-0.158	1.023	15.625	-0.549	4.639	-2.692	-1.571	-61.628	0	0	0	0	0	0	0
WT333(F4E4E1AF1293)	3.79	13105	2022-11-28 16:19:06.922	-0.02	0.031	1.023	-6.287	-0.732	-1.953	-2.725	-1.577	-61.699	0	0	0	0	0	0	0
WT333(F4E4E1AF1293)	3.79	13105	2022-11-28 16:19:06.922	-0.02	0.031	1.023	-6.287	-0.732	-1.953	-2.758	-1.582	-61.771	0	0	0	0	0	0	0
WT333(F4E4E1AF1293)	3.79	13105	2022-11-28 16:19:06.922	-0.02	0.031	1.023	-6.287	-0.732	-1.953	-2.791	-1.588	-61.842	0	0	0	0	0	0	0
WT333(F4E4E1AF1293)	3.79	13105	2022-11-28 16:19:07.016	-0.02	0.031	1.023	-6.287	-0.732	-1.953	-2.818	-1.588	-61.913	0	0	0	0	0	0	0
WT333(F4E4E1AF1293)	3.79	13105	2022-11-28 16:19:07.016	0.026	-0.063	1.05	26.855	-0.671	-0.061	-2.686	-1.593	-61.974	0	0	0	0	0	0	0
WT333(F4E4E1AF1293)	3.79	13105	2022-11-28 16:19:07.016	0.026	-0.063	1.05	26.855	-0.671	-0.061	-2.549	-1.593	-62.034	0	0	0	0	0	0	0
WT333(F4E4E1AF1293)	3.79	13105	2022-11-28 16:19:07.016	0.026	-0.063	1.05	26.855	-0.671	-0.061	-2.417	-1.599	-62.095	0	0	0	0	0	0	0
WT333(F4E4E1AF1293)	3.79	13105	2022-11-28 16:19:07.016	0.026	-0.063	1.05	26.855	-0.671	-0.061	-2.285	-1.599	-62.15	0	0	0	0	0	0	0
WT333(F4E4E1AF1293)	3.79	13105	2022-11-28 16:19:07.016	0.039	-0.307	0.917	-39.246	-0.732	-6.836	-2.483	-1.604	-62.238	0	0	0	0	0	0	0
WT333(F4E4E1AF1293)	3.79	13105	2022-11-28 16:19:07.016	0.039	-0.307	0.917	-39.246	-0.732	-6.836	-2.686	-1.609	-62.32	0	0	0	0	0	0	0
WT333(F4E4E1AF1293)	3.79	13105	2022-11-28 16:19:07.016	0.039	-0.307	0.917	-39.246	-0.732	-6.836	-2.884	-1.609	-62.402	0	0	0	0	0	0	0
WT333(F4E4E1AF1293)	3.79	13105	2022-11-28 16:19:07.016	0.039	-0.307	0.917	-39.246	-0.732	-6.836	-3.087	-1.615	-62.474	0	0	0	0	0	0	0
WT333(F4E4E1AF1293)	3.79	13105	2022-11-28 16:19:07.016	0.035	0.054	1.103	15.381	0.488	1.77	-3.016	-1.615	-62.512	0	0	0	0	0	0	0
WT333(F4E4E1AF1293)	3.79	13105	2022-11-28 16:19:07.016	0.035	0.054	1.103	15.381	0.488	1.77	-2.944	-1.609	-62.545	0	0	0	0	0	0	0
WT333(F4E4E1AF1293)	3.79	13105	2022-11-28 16:19:07.016	0.035	0.054	1.103	15.381	0.488	1.77	-2.873	-1.604	-62.584	0	0	0	0	0	0	0
WT333(F4E4E1AF1293)	3.79	13105	2022-11-28 16:19:07.016	0.035	0.054	1.103	15.381	0.488	1.77	-2.802	-1.604	-62.622	0	0	0	0	0	0	0
WT333(F4E4E1AF1293)	3.79	13105	2022-11-28 16:19:07.016	0.064	0.015	1.002	7.263	-0.366	0.732	-2.769	-1.604	-62.666	0	0	0	0	0	0	0
WT333(F4E4E1AF1293)	3.79	13105	2022-11-28 16:19:07.016	0.064	0.015	1.002	7.263	-0.366	0.732	-2.736	-1.604	-62.71	0	0	0	0	0	0	0
WT333(F4E4E1AF1293)	3.79	13105	2022-11-28 16:19:07.016	0.064	0.015	1.002	7.263	-0.366	0.732	-2.697	-1.609	-62.754	0	0	0	0	0	0	0
WT333(F4E4E1AF1293)	3.79	13105	2022-11-28 16:19:07.110	0.064	0.015	1.002	7.263	-0.366	0.732	-2.664	-1.609	-62.798	0	0	0	0	0	0	0
WT333(F4E4E1AF1293)	3.79	13105	2022-11-28 16:19:07.110	0.011	-0.025	1.055	0.244	-1.709	0.977	-2.664	-1.62	-62.842	0	0	0	0	0	0	0
WT333(F4E4E1AF1293)	3.79	13105	2022-11-28 16:19:07.110	0.011	-0.025	1.055	0.244	-1.709	0.977	-2.664	-1.626	-62.886	0	0	0	0	0	0	0
WT333(F4E4E1AF1293)	3.79	13105	2022-11-28 16:19:07.110	0.011	-0.025	1.055	0.244	-1.709	0.977	-2.664	-1.637	-62.924	0	0	0	0	0	0	0
WT333(F4E4E1AF1293)	3.79	13105	2022-11-28 16:19:07.110	0.011	-0.025	1.055	0.244	-1.709	0.977	-2.664	-1.648	-62.968	0	0	0	0	0	0	0
WT333(F4E4E1AF1293)	3.79	13105	2022-11-28 16:19:07.110	0.07	-0.196	0.966	9.644	0.549	-1.831	-2.615	-1.642	-63.023	0	0	0	0	0	0	0
WT333(F4E4E1AF1293)	3.79	13105	2022-11-28 16:19:07.110	0.07	-0.196	0.966	9.644	0.549	-1.831	-2.571	-1.642	-63.073	0	0	0	0	0	0	0
WT333(F4E4E1AF1293)	3.79	13105	2022-11-28 16:19:07.110	0.07	-0.196	0.966	9.644	0.549	-1.831	-2.527	-1.642	-63.122	0	0	0	0	0	0	0
WT333(F4E4E1AF1293)	3.79	13105	2022-11-28 16:19:07.110	0.07	-0.196	0.966	9.644	0.549	-1.831	-2.483	-1.637	-63.166	0	0	0	0	0	0	0
WT333(F4E4E1AF1293)	3.79	13105	2022-11-28 16:19:07.110	-0.02	0.522	1.081	20.935	1.404	4.639	-2.379	-1.631	-63.193	0	0	0	0	0	0	0
WT333(F4E4E1AF1293)	3.79	13105	2022-11-28 16:19:07.110	-0.02	0.522	1.081	20.935	1.404	4.639	-2.274	-1.626	-63.226	0	0	0	0	0	0	0
WT333(F4E4E1AF1293)	3.79	13105	2022-11-28 16:19:07.110	-0.02	0.522	1.081	20.935	1.404	4.639	-2.159	-1.62	-63.27	0	0	0	0	0	0	0
WT333(F4E4E1AF1293)	3.79	13105	2022-11-28 16:19:07.110	0.041	0.383	1.117	4.578	-1.16	-10.01	-2.126	-1.631	-63.391	0	0	0	0	0	0	0
WT333(F4E4E1AF1293)	3.79	13105	2022-11-28 16:19:07.110	0.041	0.383	1.117	4.578	-1.16	-10.01	-2.087	-1.642	-63.517	0	0	0	0	0	0	0
WT333(F4E4E1AF1293)	3.79	13105	2022-11-28 16:19:07.110	0.041	0.383	1.117	4.578	-1.16	-10.01	-2.049	-1.653	-63.649	0	0	0	0	0	0	0
WT333(F4E4E1AF1293)	3.79	13105	2022-11-28 16:19:07.110	0.041	0.383	1.117	4.578	-1.16	-10.01	-2.005	-1.664	-63.787	0	0	0	0	0	0	0
WT333(F4E4E1AF1293)	3.79	13105	2022-11-28 16:19:07.141	0.006	0.071	0.919	8.728	0.366	-4.7	-1.945	-1.67	-63.891	0	0	0	0	0	0	0
WT333(F4E4E1AF1293)	3.79	13105	2022-11-28 16:19:07.141	0.006	0.071	0.919	8.728	0.366	-4.7	-1.879	-1.67	-64.001	0	0	0	0	0	0	0
WT333(F4E4E1AF1293)	3.79	13105	2022-11-28 16:19:07.141	0.006	0.071	0.919	8.728	0.366	-4.7	-1.818	-1.675	-64.105	0	0	0	0	0	0	0
WT333(F4E4E1AF1293)	3.79	13105	2022-11-28 16:19:07.141	0.006	0.071	0.919	8.728	0.366	-4.7	-1.758	-1.675	-64.215	0	0	0	0	0	0	0
WT333(F4E4E1AF1293)	3.79	13105	2022-11-28 16:19:07.141	0.048	-0.076	1.048	-3.845	-1.282	2.075	-1.758	-1.686	-64.281	0	0	0	0	0	0	0
WT333(F4E4E1AF1293)	3.79	13105	2022-11-28 16:19:07.141	0.048	-0.076	1.048	-3.845	-1.282	2.075	-1.763	-1.697	-64.341	0	0	0	0	0	0	0
WT333(F4E4E1AF1293)	3.79	13105	2022-11-28 16:19:07.141	0.048	-0.076	1.048	-3.845	-1.282	2.075	-1.769	-1.708	-64.402	0	0	0	0	0	0	0
WT333(F4E4E1AF1293)	3.79	13105	2022-11-28 16:19:07.141	0.048	-0.076	1.048	-3.845	-1.282	2.075	-1.774	-1.714	-64.457	0	0	0	0	0	0	0
WT333(F4E4E1AF1293)	3.79	13105	2022-11-28 16:19:07.141	0.09	0.006	1.035	-23.193	-2.93	1.709	-1.879	-1.73	-64.506	0	0	0	0	0	0	0
WT333(F4E4E1AF1293)	3.79	13105	2022-11-28 16:19:07.141	0.09	0.006	1.035	-23.193	-2.93	1.709	-1.978	-1.747	-64.556	0	0	0	0	0	0	0
WT333(F4E4E1AF1293)	3.79	13105	2022-11-28 16:19:07.141	0.09	0.006	1.035	-23.193	-2.93	1.709	-2.082	-1.769	-64.6	0	0	0	0	0	0	0
WT333(F4E4E1AF1293)	3.79	13105	2022-11-28 16:19:07.141	0.09	0.006	1.035	-23.193	-2.93	1.709	-2.186	-1.785	-64.638	0	0	0	0	0	0	0
WT333(F4E4E1AF1293)	3.79	13105	2022-11-28 16:19:07.141	-0.033	-0.199	0.931	-5.127	0.122	1.648	-2.203	-1.785	-64.677	0	0	0	0	0	0	0
WT333(F4E4E1AF1293)	3.79	13105	2022-11-28 16:19:07.141	-0.033	-0.199	0.931	-5.127	0.122	1.648	-2.219	-1.785	-64.698	0	0	0	0	0	0	0
WT333(F4E4E1AF1293)	3.79	13105	2022-11-28 16:19:07.141	-0.033	-0.199	0.931	-5.127	0.122	1.648	-2.236	-1.785	-64.709	0	0	0	0	0	0	0
WT333(F4E4E1AF1293)	3.79	13105	2022-11-28 16:19:07.141	-0.033	-0.199	0.931	-5.127	0.122	1.648	-2.252	-1.785	-64.715	0	0	0	0	0	0	0
WT333(F4E4E1AF1293)	3.79	13105	2022-11-28 16:19:07.156	0.05	0.097	1.064	14.832	0	-1.465	-2.175	-1.785	-64.737	0	0	0	0	0	0	0
WT333(F4E4E1AF1293)	3.79	13105	2022-11-28 16:19:07.156	0.05	0.097	1.064	14.832	0	-1.465	-2.093	-1.785	-64.759	0	0	0	0	0	0	0
WT333(F4E4E1AF1293)	3.79	13105	2022-11-28 16:19:07.156	0.05	0.097	1.064	14.832	0	-1.465	-2.01	-1.785	-64.781	0	0	0	0	0	0	0
WT333(F4E4E1AF1293)	3.79	13105	2022-11-28 16:19:07.156	0.05	0.097	1.064	14.832	0	-1.465	-1.928	-1.785	-64.803	0	0	0	0	0	0	0
WT333(F4E4E1AF1293)	3.79	13105	2022-11-28 16:19:07.156	0.011	-0.025	1.111	3.479	1.648	1.465	-1.901	-1.78	-64.803	0	0	0	0	0	0	0
WT333(F4E4E1AF1293)	3.79	13105	2022-11-28 16:19:07.156	0.011	-0.025	1.111	3.479	1.648	1.465	-1.879	-1.769	-64.797	0	0	0	0	0	0	0
WT333(F4E4E1AF1293)	3.79	13105	2022-11-28 16:19:07.156	0.011	-0.025	1.111	3.479	1.648	1.465	-1.851	-1.763	-64.792	0	0	0	0	0	0	0
WT333(F4E4E1AF1293)	3.79	13105	2022-11-28 16:19:07.156	0.011	-0.025	1.111	3.479	1.648	1.465	-1.829	-1.752	-64.775	0	0	0	0	0	0	0
WT333(F4E4E1AF1293)	3.79	13105	2022-11-28 16:19:07.172	0.032	0.09	1.004	8.911	-2.075	-2.258	-1.774	-1.763	-64.781	0	0	0	0	0	0	0
WT333(F4E4E1AF1293)	3.79	13105	2022-11-28 16:19:07.172	0.032	0.09	1.004	8.911	-2.075	-2.258	-1.725	-1.774	-64.781	0	0	0	0	0	0	0
WT333(F4E4E1AF1293)	3.79	13105	2022-11-28 16:19:07.172	0.032	0.09	1.004	8.911	-2.075	-2.258	-1.67	-1.78	-64.775	0	0	0	0	0	0	0
WT333(F4E4E1AF1293)	3.79	13105	2022-11-28 16:19:07.172	0.032	0.09	1.004	8.911	-2.075	-2.258	-1.615	-1.791	-64.775	0	0	0	0	0	0	0
WT333(F4E4E1AF1293)	3.79	13105	2022-11-28 16:19:07.172	0.019	-0.127	0.922	-16.602	0.854	0.977	-1.692	-1.785	-64.748	0	0	0	0	0	0	0
WT333(F4E4E1AF1293)	3.79	13105	2022-11-28 16:19:07.172	0.019	-0.127	0.922	-16.602	0.854	0.977	-1.769	-1.78	-64.709	0	0	0	0	0	0	0
WT333(F4E4E1AF1293)	3.79	13105	2022-11-28 16:19:07.172	0.019	-0.127	0.922	-16.602	0.854	0.977	-1.846	-1.774	-64.66	0	0	0	0	0	0	0
WT333(F4E4E1AF1293)	3.79	13105	2022-11-28 16:19:07.172	0.019	-0.127	0.922	-16.602	0.854	0.977	-1.923	-1.769	-64.6	0	0	0	0	0	0	0
WT333(F4E4E1AF1293)	3.79	13105	2022-11-28 16:19:07.187	0.016	0	1.099	66.223	1.648	8.057	-1.593	-1.758	-64.501	0	0	0	0	0	0	0
WT333(F4E4E1AF1293)	3.79	13105	2022-11-28 16:19:07.187	0.016	0	1.099	66.223	1.648	8.057	-1.258	-1.747	-64.396	0	0	0	0	0	0	0
WT333(F4E4E1AF1293)	3.79	13105	2022-11-28 16:19:07.187	0.016	0	1.099	66.223	1.648	8.057	-0.928	-1.736	-64.292	0	0	0	0	0	0	0
WT333(F4E4E1AF1293)	3.79	13105	2022-11-28 16:19:07.187	0.016	0	1.099	66.223	1.648	8.057	-0.593	-1.725	-64.188	0	0	0	0	0	0	0
WT333(F4E4E1AF1293)	3.79	13105	2022-11-28 16:19:07.187	-0.045	0.699	1.228	-1.648	-3.296	-18.005	-0.593	-1.741	-64.226	0	0	0	0	0	0	0
WT333(F4E4E1AF1293)	3.79	13105	2022-11-28 16:19:07.187	-0.09	1.398	2.455	-1.648	-3.357	-18.005	-0.582	-1.758	-64.363	0	0	0	0	0	0	0
WT333(F4E4E1AF1293)	3.79	13105	2022-11-28 16:19:07.187	-0.181	2.796	4.91	-1.648	-3.357	-18.005	-0.56	-1.796	-64.677	0	0	0	0	0	0	0
WT333(F4E4E1AF1293)	3.79	13105	2022-11-28 16:19:07.187	-0.362	5.593	9.82	-1.648	-3.357	-18.005	-0.533	-1.846	-65.039	0	0	0	0	0	0	0
WT333(F4E4E1AF1293)	3.79	13105	2022-11-28 16:19:07.219	0.124	-0.474	0.913	87.952	-5.981	10.986	-0.06	-1.912	-65.264	0	0	0	0	0	0	0
WT333(F4E4E1AF1293)	3.79	13105	2022-11-28 16:19:07.219	0.124	-0.474	0.913	87.952	-5.981	10.986	0.401	-1.972	-65.484	0	0	0	0	0	0	0
WT333(F4E4E1AF1293)	3.79	13105	2022-11-28 16:19:07.219	0.124	-0.474	0.913	87.952	-5.981	10.986	0.862	-2.027	-65.709	0	0	0	0	0	0	0
WT333(F4E4E1AF1293)	3.79	13105	2022-11-28 16:19:07.219	0.124	-0.474	0.913	87.952	-5.981	10.986	1.324	-2.082	-65.94	0	0	0	0	0	0	0
WT333(F4E4E1AF1293)	3.79	13105	2022-11-28 16:19:07.219	0	-0.099	0.95	-8.728	1.343	0.366	1.296	-2.093	-66.22	0	0	0	0	0	0	0
WT333(F4E4E1AF1293)	3.79	13105	2022-11-28 16:19:07.219	0	-0.099	0.95	-8.728	1.343	0.366	1.274	-2.109	-66.511	0	0	0	0	0	0	0
WT333(F4E4E1AF1293)	3.79	13105	2022-11-28 16:19:07.219	0	-0.099	0.95	-8.728	1.343	0.366	1.247	-2.126	-66.813	0	0	0	0	0	0	0
WT333(F4E4E1AF1293)	3.79	13105	2022-11-28 16:19:07.219	0	-0.099	0.95	-8.728	1.343	0.366	1.219	-2.137	-67.115	0	0	0	0	0	0	0
WT333(F4E4E1AF1293)	3.79	13105	2022-11-28 16:19:07.250	-0.042	0.253	1.087	12.756	-0.061	10.071	1.296	-2.159	-67.379	0	0	0	0	0	0	0
WT333(F4E4E1AF1293)	3.79	13105	2022-11-28 16:19:07.250	-0.042	0.253	1.087	12.756	-0.061	10.071	1.373	-2.181	-67.648	0	0	0	0	0	0	0
WT333(F4E4E1AF1293)	3.79	13105	2022-11-28 16:19:07.250	-0.042	0.253	1.087	12.756	-0.061	10.071	1.45	-2.203	-67.917	0	0	0	0	0	0	0
WT333(F4E4E1AF1293)	3.79	13105	2022-11-28 16:19:07.250	-0.042	0.253	1.087	12.756	-0.061	10.071	1.527	-2.23	-68.198	0	0	0	0	0	0	0
WT333(F4E4E1AF1293)	3.79	13105	2022-11-28 16:19:07.250	-0.057	-0.188	0.929	-37.781	-1.648	-8.667	1.351	-2.258	-68.571	0	0	0	0	0	0	0
WT333(F4E4E1AF1293)	3.79	13105	2022-11-28 16:19:07.250	-0.057	-0.188	0.929	-37.781	-1.648	-8.667	1.176	-2.285	-68.945	0	0	0	0	0	0	0
WT333(F4E4E1AF1293)	3.79	13105	2022-11-28 16:19:07.250	-0.057	-0.188	0.929	-37.781	-1.648	-8.667	1	-2.307	-69.329	0	0	0	0	0	0	0
WT333(F4E4E1AF1293)	3.79	13105	2022-11-28 16:19:07.250	-0.057	-0.188	0.929	-37.781	-1.648	-8.667	0.824	-2.335	-69.714	0	0	0	0	0	0	0
WT333(F4E4E1AF1293)	3.79	13105	2022-11-28 16:19:07.281	0.119	0.317	1.126	34.851	2.319	2.869	1.011	-2.34	-70.038	0	0	0	0	0	0	0
WT333(F4E4E1AF1293)	3.79	13105	2022-11-28 16:19:07.281	0.119	0.317	1.126	34.851	2.319	2.869	1.198	-2.351	-70.362	0	0	0	0	0	0	0
WT333(F4E4E1AF1293)	3.79	13105	2022-11-28 16:19:07.281	0.119	0.317	1.126	34.851	2.319	2.869	1.379	-2.357	-70.681	0	0	0	0	0	0	0
WT333(F4E4E1AF1293)	3.79	13105	2022-11-28 16:19:07.281	0.119	0.317	1.126	34.851	2.319	2.869	1.56	-2.362	-71.005	0	0	0	0	0	0	0
WT333(F4E4E1AF1293)	3.79	13105	2022-11-28 16:19:07.281	0.007	-0.616	0.882	-43.152	-3.235	-5.249	1.357	-2.395	-71.367	0	0	0	0	0	0	0
WT333(F4E4E1AF1293)	3.79	13105	2022-11-28 16:19:07.281	0.007	-0.616	0.882	-43.152	-3.235	-5.249	1.148	-2.422	-71.741	0	0	0	0	0	0	0
WT333(F4E4E1AF1293)	3.79	13105	2022-11-28 16:19:07.281	0.007	-0.616	0.882	-43.152	-3.235	-5.249	0.939	-2.45	-72.109	0	0	0	0	0	0	0
WT333(F4E4E1AF1293)	3.79	13105	2022-11-28 16:19:07.281	0.007	-0.616	0.882	-43.152	-3.235	-5.249	0.72	-2.461	-71.796	0	0	0	0	0	0	0
WT333(F4E4E1AF1293)	3.79	13105	2022-11-28 16:19:07.344	0.047	-0.067	0.98	-32.532	1.648	-2.686	0.549	-2.444	-71.461	0	0	0	0	0	0	0
WT333(F4E4E1AF1293)	3.79	13105	2022-11-28 16:19:07.344	0.047	-0.067	0.98	-32.532	1.648	-2.686	0.385	-2.433	-71.131	0	0	0	0	0	0	0
WT333(F4E4E1AF1293)	3.79	13105	2022-11-28 16:19:07.344	0.047	-0.067	0.98	-32.532	1.648	-2.686	0.22	-2.422	-70.801	0	0	0	0	0	0	0
WT333(F4E4E1AF1293)	3.79	13105	2022-11-28 16:19:07.344	0.047	-0.067	0.98	-32.532	1.648	-2.686	0.049	-2.411	-70.472	0	0	0	0	0	0	0
WT333(F4E4E1AF1293)	3.79	13105	2022-11-28 16:19:07.344	-0.071	0.271	1.193	28.32	2.686	4.395	0.187	-2.39	-70.104	0	0	0	0	0	0	0
WT333(F4E4E1AF1293)	3.79	13105	2022-11-28 16:19:07.344	-0.071	0.271	1.193	28.32	2.686	4.395	0.335	-2.384	-70.428	0	0	0	0	0	0	0
WT333(F4E4E1AF1293)	3.79	13105	2022-11-28 16:19:07.344	-0.071	0.271	1.193	28.32	2.686	4.395	0.483	-2.379	-70.752	0	0	0	0	0	0	0
WT333(F4E4E1AF1293)	3.79	13105	2022-11-28 16:19:07.344	-0.071	0.271	1.193	28.32	2.686	4.395	0.626	-2.373	-71.071	0	0	0	0	0	0	0
WT333(F4E4E1AF1293)	3.79	13105	2022-11-28 16:19:07.375	0.151	0.367	1.052	31.86	-1.282	3.357	0.791	-2.39	-71.4	0	0	0	0	0	0	0
WT333(F4E4E1AF1293)	3.79	13105	2022-11-28 16:19:07.375	0.151	0.367	1.052	31.86	-1.282	3.357	0.956	-2.406	-71.724	0	0	0	0	0	0	0
WT333(F4E4E1AF1293)	3.79	13105	2022-11-28 16:19:07.375	0.151	0.367	1.052	31.86	-1.282	3.357	1.121	-2.428	-72.054	0	0	0	0	0	0	0
WT333(F4E4E1AF1293)	3.79	13105	2022-11-28 16:19:07.375	0.151	0.367	1.052	31.86	-1.282	3.357	1.285	-2.45	-72.378	0	0	0	0	0	0	0
WT333(F4E4E1AF1293)	3.79	13105	2022-11-28 16:19:07.375	0.049	-0.365	1.038	-38.818	-1.16	-9.766	1.099	-2.466	-72.773	0	0	0	0	0	0	0
WT333(F4E4E1AF1293)	3.79	13105	2022-11-28 16:19:07.375	0.049	-0.365	1.038	-38.818	-1.16	-9.766	0.906	-2.477	-73.163	0	0	0	0	0	0	0
WT333(F4E4E1AF1293)	3.79	13105	2022-11-28 16:19:07.375	0.049	-0.365	1.038	-38.818	-1.16	-9.766	0.72	-2.488	-73.559	0	0	0	0	0	0	0
WT333(F4E4E1AF1293)	3.79	13105	2022-11-28 16:19:07.375	0.049	-0.365	1.038	-38.818	-1.16	-9.766	0.527	-2.499	-73.949	0	0	0	0	0	0	0
WT333(F4E4E1AF1293)	3.79	13105	2022-11-28 16:19:07.406	0.091	0.091	0.939	-18.982	-0.793	-1.648	0.439	-2.505	-74.306	0	0	0	0	0	0	0
WT333(F4E4E1AF1293)	3.79	13105	2022-11-28 16:19:07.406	0.091	0.091	0.939	-18.982	-0.793	-1.648	0.346	-2.516	-74.658	0	0	0	0	0	0	0
WT333(F4E4E1AF1293)	3.79	13105	2022-11-28 16:19:07.406	0.091	0.091	0.939	-18.982	-0.793	-1.648	0.253	-2.527	-75.009	0	0	0	0	0	0	0
WT333(F4E4E1AF1293)	3.79	13105	2022-11-28 16:19:07.406	0.091	0.091	0.939	-18.982	-0.793	-1.648	0.159	-2.532	-75.361	0	0	0	0	0	0	0
WT333(F4E4E1AF1293)	3.79	13105	2022-11-28 16:19:07.406	-0.13	0.192	1.071	-3.479	0.061	3.418	0.143	-2.543	-75.685	0	0	0	0	0	0	0
WT333(F4E4E1AF1293)	3.79	13105	2022-11-28 16:19:07.406	-0.13	0.192	1.071	-3.479	0.061	3.418	0.126	-2.549	-76.014	0	0	0	0	0	0	0
WT333(F4E4E1AF1293)	3.79	13105	2022-11-28 16:19:07.406	-0.13	0.192	1.071	-3.479	0.061	3.418	0.115	-2.56	-76.339	0	0	0	0	0	0	0
WT333(F4E4E1AF1293)	3.79	13105	2022-11-28 16:19:07.406	-0.13	0.192	1.071	-3.479	0.061	3.418	0.104	-2.571	-76.668	0	0	0	0	0	0	0
WT333(F4E4E1AF1293)	3.79	13105	2022-11-28 16:19:07.469	0.042	-0.015	1.122	3.784	0.549	0.183	0.132	-2.576	-77.009	0	0	0	0	0	0	0
WT333(F4E4E1AF1293)	3.79	13105	2022-11-28 16:19:07.469	0.042	-0.015	1.122	3.784	0.549	0.183	0.154	-2.582	-77.349	0	0	0	0	0	0	0
WT333(F4E4E1AF1293)	3.79	13105	2022-11-28 16:19:07.469	0.042	-0.015	1.122	3.784	0.549	0.183	0.181	-2.587	-77.695	0	0	0	0	0	0	0
WT333(F4E4E1AF1293)	3.79	13105	2022-11-28 16:19:07.469	0.042	-0.015	1.122	3.784	0.549	0.183	0.203	-2.593	-78.036	0	0	0	0	0	0	0
WT333(F4E4E1AF1293)	3.79	13105	2022-11-28 16:19:07.469	0.067	0	0.962	0.854	1.343	0.183	0.214	-2.593	-78.376	0	0	0	0	0	0	0
WT333(F4E4E1AF1293)	3.79	13105	2022-11-28 16:19:07.469	0.067	0	0.962	0.854	1.343	0.183	0.225	-2.593	-78.717	0	0	0	0	0	0	0
WT333(F4E4E1AF1293)	3.79	13105	2022-11-28 16:19:07.469	0.067	0	0.962	0.854	1.343	0.183	0.231	-2.593	-79.058	0	0	0	0	0	0	0
WT333(F4E4E1AF1293)	3.79	13105	2022-11-28 16:19:07.469	0.067	0	0.962	0.854	1.343	0.183	0.242	-2.593	-79.404	0	0	0	0	0	0	0
WT333(F4E4E1AF1293)	3.79	13105	2022-11-28 16:19:07.500	0.009	0.244	1.095	31.982	3.174	7.507	0.401	-2.582	-79.706	0	0	0	0	0	0	0
WT333(F4E4E1AF1293)	3.79	13105	2022-11-28 16:19:07.500	0.009	0.244	1.095	31.982	3.174	7.507	0.566	-2.576	-80.008	0	0	0	0	0	0	0
WT333(F4E4E1AF1293)	3.79	13105	2022-11-28 16:19:07.500	0.009	0.244	1.095	31.982	3.174	7.507	0.731	-2.571	-80.31	0	0	0	0	0	0	0
WT333(F4E4E1AF1293)	3.79	13105	2022-11-28 16:19:07.500	-0.026	0.173	0.982	13.55	-2.258	-5.188	0.807	-2.587	-80.678	0	0	0	0	0	0	0
WT333(F4E4E1AF1293)	3.79	13105	2022-11-28 16:19:07.500	-0.026	0.173	0.982	13.55	-2.258	-5.188	0.879	-2.609	-81.041	0	0	0	0	0	0	0
WT333(F4E4E1AF1293)	3.79	13105	2022-11-28 16:19:07.500	-0.026	0.173	0.982	13.55	-2.258	-5.188	0.956	-2.631	-81.409	0	0	0	0	0	0	0
WT333(F4E4E1AF1293)	3.79	13105	2022-11-28 16:19:07.500	-0.026	0.173	0.982	13.55	-2.258	-5.188	1.033	-2.653	-81.771	0	0	0	0	0	0	0
WT333(F4E4E1AF1293)	3.79	13105	2022-11-28 16:19:07.500	0.049	-0.01	0.987	29.297	0.793	1.526	1.187	-2.659	-82.101	0	0	0	0	0	0	0
WT333(F4E4E1AF1293)	3.79	13105	2022-11-28 16:19:07.578	0.049	-0.01	0.987	29.297	0.793	1.526	1.34	-2.664	-82.436	0	0	0	0	0	0	0
WT333(F4E4E1AF1293)	3.79	13105	2022-11-28 16:19:07.578	0.049	-0.01	0.987	29.297	0.793	1.526	1.494	-2.664	-82.766	0	0	0	0	0	0	0
WT333(F4E4E1AF1293)	3.79	13105	2022-11-28 16:19:07.578	0.049	-0.01	0.987	29.297	0.793	1.526	1.642	-2.67	-83.095	0	0	0	0	0	0	0
WT333(F4E4E1AF1293)	3.79	13105	2022-11-28 16:19:07.578	0.023	-0.026	1.024	3.54	0.122	0	1.67	-2.675	-83.43	0	0	0	0	0	0	0
WT333(F4E4E1AF1293)	3.79	13105	2022-11-28 16:19:07.578	0.023	-0.026	1.024	3.54	0.122	0	1.692	-2.675	-83.765	0	0	0	0	0	0	0
WT333(F4E4E1AF1293)	3.79	13105	2022-11-28 16:19:07.578	0.023	-0.026	1.024	3.54	0.122	0	1.714	-2.681	-84.1	0	0	0	0	0	0	0
WT333(F4E4E1AF1293)	3.79	13105	2022-11-28 16:19:07.578	0.023	-0.026	1.024	3.54	0.122	0	1.736	-2.681	-84.435	0	0	0	0	0	0	0
WT333(F4E4E1AF1293)	3.79	13105	2022-11-28 16:19:07.578	0.04	-0.201	0.938	1.953	-0.061	0.061	1.752	-2.681	-84.776	0	0	0	0	0	0	0
WT333(F4E4E1AF1293)	3.79	13105	2022-11-28 16:19:07.578	0.04	-0.201	0.938	1.953	-0.061	0.061	1.763	-2.681	-85.111	0	0	0	0	0	0	0
WT333(F4E4E1AF1293)	3.79	13105	2022-11-28 16:19:07.578	0.04	-0.201	0.938	1.953	-0.061	0.061	1.78	-2.681	-85.441	0	0	0	0	0	0	0
WT333(F4E4E1AF1293)	3.79	13105	2022-11-28 16:19:07.578	0.04	-0.201	0.938	1.953	-0.061	0.061	1.791	-2.675	-85.776	0	0	0	0	0	0	0
WT333(F4E4E1AF1293)	3.79	13105	2022-11-28 16:19:07.578	0.025	-0.08	0.914	-5.31	-3.723	1.404	1.769	-2.686	-86.105	0	0	0	0	0	0	0
WT333(F4E4E1AF1293)	3.79	13105	2022-11-28 16:19:07.578	0.025	-0.08	0.914	-5.31	-3.723	1.404	1.741	-2.697	-86.435	0	0	0	0	0	0	0
WT333(F4E4E1AF1293)	3.79	13105	2022-11-28 16:19:07.578	0.025	-0.08	0.914	-5.31	-3.723	1.404	1.719	-2.714	-86.759	0	0	0	0	0	0	0
WT333(F4E4E1AF1293)	3.79	13105	2022-11-28 16:19:07.578	0.025	-0.08	0.914	-5.31	-3.723	1.404	1.692	-2.725	-87.089	0	0	0	0	0	0	0
WT333(F4E4E1AF1293)	3.79	13105	2022-11-28 16:19:07.578	-0.138	0.144	0.987	0.305	0.061	-0.488	1.697	-2.714	-87.424	0	0	0	0	0	0	0
WT333(F4E4E1AF1293)	3.79	13105	2022-11-28 16:19:07.641	-0.138	0.144	0.987	0.305	0.061	-0.488	1.703	-2.708	-87.753	0	0	0	0	0	0	0
WT333(F4E4E1AF1293)	3.79	13105	2022-11-28 16:19:07.641	-0.138	0.144	0.987	0.305	0.061	-0.488	1.714	-2.703	-88.088	0	0	0	0	0	0	0
WT333(F4E4E1AF1293)	3.79	13105	2022-11-28 16:19:07.641	-0.138	0.144	0.987	0.305	0.061	-0.488	1.725	-2.703	-88.423	0	0	0	0	0	0	0
WT333(F4E4E1AF1293)	3.79	13105	2022-11-28 16:19:07.641	0.097	-0.08	1.029	3.845	-0.122	0.916	1.747	-2.697	-88.748	0	0	0	0	0	0	0
WT333(F4E4E1AF1293)	3.79	13105	2022-11-28 16:19:07.641	0.097	-0.08	1.029	3.845	-0.122	0.916	1.774	-2.692	-89.072	0	0	0	0	0	0	0
WT333(F4E4E1AF1293)	3.79	13105	2022-11-28 16:19:07.641	0.097	-0.08	1.029	3.845	-0.122	0.916	1.796	-2.686	-89.396	0	0	0	0	0	0	0
WT333(F4E4E1AF1293)	3.79	13105	2022-11-28 16:19:07.641	0.097	-0.08	1.029	3.845	-0.122	0.916	1.818	-2.681	-89.72	0	0	0	0	0	0	0
WT333(F4E4E1AF1293)	3.79	13105	2022-11-28 16:19:07.641	0.115	-0.066	1.059	-6.165	-0.854	-0.122	1.791	-2.675	-90.049	0	0	0	0	0	0	0
WT333(F4E4E1AF1293)	3.79	13105	2022-11-28 16:19:07.672	0.115	-0.066	1.059	-6.165	-0.854	-0.122	1.763	-2.675	-90.374	0	0	0	0	0	0	0
WT333(F4E4E1AF1293)	3.79	13105	2022-11-28 16:19:07.672	0.115	-0.066	1.059	-6.165	-0.854	-0.122	1.736	-2.67	-90.703	0	0	0	0	0	0	0
WT333(F4E4E1AF1293)	3.79	13105	2022-11-28 16:19:07.672	0.115	-0.066	1.059	-6.165	-0.854	-0.122	1.703	-2.67	-91.027	0	0	0	0	0	0	0
WT333(F4E4E1AF1293)	3.79	13105	2022-11-28 16:19:07.672	-0.104	0.083	1.057	-4.639	-0.793	0.977	1.681	-2.664	-91.346	0	0	0	0	0	0	0
WT333(F4E4E1AF1293)	3.79	13105	2022-11-28 16:19:07.672	-0.104	0.083	1.057	-4.639	-0.793	0.977	1.659	-2.659	-91.664	0	0	0	0	0	0	0
WT333(F4E4E1AF1293)	3.79	13105	2022-11-28 16:19:07.672	-0.104	0.083	1.057	-4.639	-0.793	0.977	1.642	-2.659	-91.983	0	0	0	0	0	0	0
WT333(F4E4E1AF1293)	3.79	13105	2022-11-28 16:19:07.672	-0.104	0.083	1.057	-4.639	-0.793	0.977	1.62	-2.659	-92.302	0	0	0	0	0	0	0
WT333(F4E4E1AF1293)	3.79	13105	2022-11-28 16:19:07.672	0.039	-0.107	1.104	10.132	2.747	-0.061	1.675	-2.637	-92.62	0	0	0	0	0	0	0
WT333(F4E4E1AF1293)	3.79	13105	2022-11-28 16:19:07.703	0.039	-0.107	1.104	10.132	2.747	-0.061	1.73	-2.615	-92.939	0	0	0	0	0	0	0
WT333(F4E4E1AF1293)	3.79	13105	2022-11-28 16:19:07.703	0.039	-0.107	1.104	10.132	2.747	-0.061	1.785	-2.593	-93.257	0	0	0	0	0	0	0
WT333(F4E4E1AF1293)	3.79	13105	2022-11-28 16:19:07.703	0.039	-0.107	1.104	10.132	2.747	-0.061	1.835	-2.571	-93.576	0	0	0	0	0	0	0

## Sheet: 80cm
设备名称	电压	版本	片上时间	加速度X(g)	加速度Y(g)	加速度Z(g)	角速度X(°/s)	角速度Y(°/s)	角速度Z(°/s)	角度X(°)	角度Y(°)	角度Z(°)	磁场X	磁场Y	磁场Z	四元数0	四元数1	四元数2	四元数3	状态
WT333(F4E4E1AF1293)	3.79	13105	2022-11-28 15:42:58.170	-0.023	-0.004	0.975	2.197	0.671	4.028	5.592	0.17	-155.808	0	0	0	0	0	0	0
WT333(F4E4E1AF1293)	3.79	13105	2022-11-28 15:42:58.217	-0.023	-0.004	0.975	2.197	0.671	4.028	5.609	0.17	-155.797	0	0	0	0	0	0	0
WT333(F4E4E1AF1293)	3.79	13105	2022-11-28 15:42:58.217	-0.023	-0.004	0.975	2.197	0.671	4.028	5.625	0.17	-155.786	0	0	0	0	0	0	0
WT333(F4E4E1AF1293)	3.79	13105	2022-11-28 15:42:58.217	-0.026	0.102	0.992	1.099	0.854	5.31	5.636	0.17	-155.77	0	0	0	0	0	0	0
WT333(F4E4E1AF1293)	3.79	13105	2022-11-28 15:42:58.217	-0.026	0.102	0.992	1.099	0.854	5.31	5.647	0.17	-155.753	0	0	0	0	0	0	0
WT333(F4E4E1AF1293)	3.79	13105	2022-11-28 15:42:58.217	-0.026	0.102	0.992	1.099	0.854	5.31	5.658	0.176	-155.737	0	0	0	0	0	0	0
WT333(F4E4E1AF1293)	3.79	13105	2022-11-28 15:42:58.217	-0.026	0.102	0.992	1.099	0.854	5.31	5.663	0.176	-155.715	0	0	0	0	0	0	0
WT333(F4E4E1AF1293)	3.79	13105	2022-11-28 15:42:58.217	-0.043	0.063	1.023	-3.662	1.282	-9.888	5.652	0.187	-155.77	0	0	0	0	0	0	0
WT333(F4E4E1AF1293)	3.79	13105	2022-11-28 15:42:58.217	-0.043	0.063	1.023	-3.662	1.282	-9.888	5.636	0.203	-155.825	0	0	0	0	0	0	0
WT333(F4E4E1AF1293)	3.79	13105	2022-11-28 15:42:58.248	-0.043	0.063	1.023	-3.662	1.282	-9.888	5.62	0.214	-155.88	0	0	0	0	0	0	0
WT333(F4E4E1AF1293)	3.79	13105	2022-11-28 15:42:58.248	-0.043	0.063	1.023	-3.662	1.282	-9.888	5.603	0.225	-155.934	0	0	0	0	0	0	0
WT333(F4E4E1AF1293)	3.79	13105	2022-11-28 15:42:58.248	-0.024	0.075	1.029	9.216	-0.61	15.076	5.652	0.22	-155.863	0	0	0	0	0	0	0
WT333(F4E4E1AF1293)	3.79	13105	2022-11-28 15:42:58.248	-0.024	0.075	1.029	9.216	-0.61	15.076	5.702	0.209	-155.792	0	0	0	0	0	0	0
WT333(F4E4E1AF1293)	3.79	13105	2022-11-28 15:42:58.248	-0.024	0.075	1.029	9.216	-0.61	15.076	5.746	0.198	-155.715	0	0	0	0	0	0	0
WT333(F4E4E1AF1293)	3.79	13105	2022-11-28 15:42:58.248	-0.024	0.075	1.029	9.216	-0.61	15.076	5.795	0.192	-155.643	0	0	0	0	0	0	0
WT333(F4E4E1AF1293)	3.79	13105	2022-11-28 15:42:58.248	-0.07	0.322	0.971	2.625	-0.244	-4.517	5.812	0.198	-155.671	0	0	0	0	0	0	0
WT333(F4E4E1AF1293)	3.79	13105	2022-11-28 15:42:58.248	-0.07	0.322	0.971	2.625	-0.244	-4.517	5.828	0.198	-155.704	0	0	0	0	0	0	0
WT333(F4E4E1AF1293)	3.79	13105	2022-11-28 15:42:58.311	-0.07	0.322	0.971	2.625	-0.244	-4.517	5.845	0.203	-155.731	0	0	0	0	0	0	0
WT333(F4E4E1AF1293)	3.79	13105	2022-11-28 15:42:58.311	-0.07	0.322	0.971	2.625	-0.244	-4.517	5.867	0.209	-155.77	0	0	0	0	0	0	0
WT333(F4E4E1AF1293)	3.79	13105	2022-11-28 15:42:58.311	0.088	-0.088	1.063	-5.127	-0.305	-8.301	5.845	0.214	-155.814	0	0	0	0	0	0	0
WT333(F4E4E1AF1293)	3.79	13105	2022-11-28 15:42:58.311	0.088	-0.088	1.063	-5.127	-0.305	-8.301	5.823	0.22	-155.858	0	0	0	0	0	0	0
WT333(F4E4E1AF1293)	3.79	13105	2022-11-28 15:42:58.311	0.088	-0.088	1.063	-5.127	-0.305	-8.301	5.801	0.22	-155.891	0	0	0	0	0	0	0
WT333(F4E4E1AF1293)	3.79	13105	2022-11-28 15:42:58.311	0.088	-0.088	1.063	-5.127	-0.305	-8.301	5.773	0.225	-155.912	0	0	0	0	0	0	0
WT333(F4E4E1AF1293)	3.79	13105	2022-11-28 15:42:58.311	-0.068	0.014	0.966	-1.221	0.183	7.507	5.768	0.22	-155.858	0	0	0	0	0	0	0
WT333(F4E4E1AF1293)	3.79	13105	2022-11-28 15:42:58.311	-0.068	0.014	0.966	-1.221	0.183	7.507	5.762	0.22	-155.803	0	0	0	0	0	0	0
WT333(F4E4E1AF1293)	3.79	13105	2022-11-28 15:42:58.342	-0.068	0.014	0.966	-1.221	0.183	7.507	5.751	0.22	-155.742	0	0	0	0	0	0	0
WT333(F4E4E1AF1293)	3.79	13105	2022-11-28 15:42:58.342	-0.068	0.014	0.966	-1.221	0.183	7.507	5.746	0.22	-155.687	0	0	0	0	0	0	0
WT333(F4E4E1AF1293)	3.79	13105	2022-11-28 15:42:58.342	0.094	0.088	1.019	-5.127	-0.916	-0.183	5.718	0.214	-155.66	0	0	0	0	0	0	0
WT333(F4E4E1AF1293)	3.79	13105	2022-11-28 15:42:58.342	0.094	0.088	1.019	-5.127	-0.916	-0.183	5.685	0.209	-155.632	0	0	0	0	0	0	0
WT333(F4E4E1AF1293)	3.79	13105	2022-11-28 15:42:58.342	0.094	0.088	1.019	-5.127	-0.916	-0.183	5.658	0.203	-155.599	0	0	0	0	0	0	0
WT333(F4E4E1AF1293)	3.79	13105	2022-11-28 15:42:58.342	0.094	0.088	1.019	-5.127	-0.916	-0.183	5.63	0.198	-155.555	0	0	0	0	0	0	0
WT333(F4E4E1AF1293)	3.79	13105	2022-11-28 15:42:58.342	0.027	-0.033	1.048	-9.155	0.549	-5.005	5.587	0.203	-155.528	0	0	0	0	0	0	0
WT333(F4E4E1AF1293)	3.79	13105	2022-11-28 15:42:58.342	0.027	-0.033	1.048	-9.155	0.549	-5.005	5.537	0.203	-155.495	0	0	0	0	0	0	0
WT333(F4E4E1AF1293)	3.79	13105	2022-11-28 15:42:58.373	0.027	-0.033	1.048	-9.155	0.549	-5.005	5.482	0.209	-155.457	0	0	0	0	0	0	0
WT333(F4E4E1AF1293)	3.79	13105	2022-11-28 15:42:58.373	0.027	-0.033	1.048	-9.155	0.549	-5.005	5.433	0.209	-155.402	0	0	0	0	0	0	0
WT333(F4E4E1AF1293)	3.79	13105	2022-11-28 15:42:58.373	0.001	-0.069	1.049	0.61	-0.305	8.24	5.433	0.198	-155.281	0	0	0	0	0	0	0
WT333(F4E4E1AF1293)	3.79	13105	2022-11-28 15:42:58.373	0.001	-0.069	1.049	0.61	-0.305	8.24	5.427	0.192	-155.149	0	0	0	0	0	0	0
WT333(F4E4E1AF1293)	3.79	13105	2022-11-28 15:42:58.373	0.001	-0.069	1.049	0.61	-0.305	8.24	5.422	0.181	-155.012	0	0	0	0	0	0	0
WT333(F4E4E1AF1293)	3.79	13105	2022-11-28 15:42:58.373	0.001	-0.069	1.049	0.61	-0.305	8.24	5.416	0.17	-154.863	0	0	0	0	0	0	0
WT333(F4E4E1AF1293)	3.79	13105	2022-11-28 15:42:58.373	-0.017	0.097	0.934	-11.292	-0.549	-5.127	5.35	0.165	-154.781	0	0	0	0	0	0	0
WT333(F4E4E1AF1293)	3.79	13105	2022-11-28 15:42:58.373	-0.017	0.097	0.934	-11.292	-0.549	-5.127	5.29	0.165	-154.693	0	0	0	0	0	0	0
WT333(F4E4E1AF1293)	3.79	13105	2022-11-28 15:42:58.435	-0.017	0.097	0.934	-11.292	-0.549	-5.127	5.224	0.159	-154.611	0	0	0	0	0	0	0
WT333(F4E4E1AF1293)	3.79	13105	2022-11-28 15:42:58.435	-0.017	0.097	0.934	-11.292	-0.549	-5.127	5.164	0.154	-154.523	0	0	0	0	0	0	0
WT333(F4E4E1AF1293)	3.79	13105	2022-11-28 15:42:58.435	0.027	0.221	0.932	2.014	-0.854	-0.122	5.169	0.148	-154.413	0	0	0	0	0	0	0
WT333(F4E4E1AF1293)	3.79	13105	2022-11-28 15:42:58.435	0.027	0.221	0.932	2.014	-0.854	-0.122	5.175	0.143	-154.308	0	0	0	0	0	0	0
WT333(F4E4E1AF1293)	3.79	13105	2022-11-28 15:42:58.435	0.027	0.221	0.932	2.014	-0.854	-0.122	5.18	0.137	-154.204	0	0	0	0	0	0	0
WT333(F4E4E1AF1293)	3.79	13105	2022-11-28 15:42:58.435	0.027	0.221	0.932	2.014	-0.854	-0.122	5.191	0.126	-154.105	0	0	0	0	0	0	0
WT333(F4E4E1AF1293)	3.79	13105	2022-11-28 15:42:58.435	-0.03	-0.172	1.096	-4.883	-1.038	-2.38	5.164	0.121	-154.001	0	0	0	0	0	0	0
WT333(F4E4E1AF1293)	3.79	13105	2022-11-28 15:42:58.435	-0.03	-0.172	1.096	-4.883	-1.038	-2.38	5.136	0.115	-153.875	0	0	0	0	0	0	0
WT333(F4E4E1AF1293)	3.79	13105	2022-11-28 15:42:58.467	-0.03	-0.172	1.096	-4.883	-1.038	-2.38	5.103	0.104	-153.732	0	0	0	0	0	0	0
WT333(F4E4E1AF1293)	3.79	13105	2022-11-28 15:42:58.467	-0.03	-0.172	1.096	-4.883	-1.038	-2.38	5.07	0.099	-153.567	0	0	0	0	0	0	0
WT333(F4E4E1AF1293)	3.79	13105	2022-11-28 15:42:58.467	-0.041	0.145	0.965	3.54	1.465	5.92	5.081	0.099	-153.369	0	0	0	0	0	0	0
WT333(F4E4E1AF1293)	3.79	13105	2022-11-28 15:42:58.467	-0.041	0.145	0.965	3.54	1.465	5.92	5.092	0.099	-153.166	0	0	0	0	0	0	0
WT333(F4E4E1AF1293)	3.79	13105	2022-11-28 15:42:58.467	-0.041	0.145	0.965	3.54	1.465	5.92	5.103	0.099	-152.963	0	0	0	0	0	0	0
WT333(F4E4E1AF1293)	3.79	13105	2022-11-28 15:42:58.467	-0.041	0.145	0.965	3.54	1.465	5.92	5.12	0.104	-152.759	0	0	0	0	0	0	0
WT333(F4E4E1AF1293)	3.79	13105	2022-11-28 15:42:58.467	-0.062	0.29	1.135	4.761	0.305	-1.404	5.136	0.104	-152.6	0	0	0	0	0	0	0
WT333(F4E4E1AF1293)	3.79	13105	2022-11-28 15:42:58.467	-0.062	0.29	1.135	4.761	0.305	-1.404	5.158	0.11	-152.446	0	0	0	0	0	0	0
WT333(F4E4E1AF1293)	3.79	13105	2022-11-28 15:42:58.498	-0.062	0.29	1.135	4.761	0.305	-1.404	5.18	0.11	-152.303	0	0	0	0	0	0	0
WT333(F4E4E1AF1293)	3.79	13105	2022-11-28 15:42:58.498	-0.062	0.29	1.135	4.761	0.305	-1.404	5.202	0.115	-152.166	0	0	0	0	0	0	0
WT333(F4E4E1AF1293)	3.79	13105	2022-11-28 15:42:58.498	0.066	0.032	0.926	-2.441	1.038	-1.77	5.191	0.126	-152.012	0	0	0	0	0	0	0
WT333(F4E4E1AF1293)	3.79	13105	2022-11-28 15:42:58.498	0.066	0.032	0.926	-2.441	1.038	-1.77	5.18	0.132	-151.853	0	0	0	0	0	0	0
WT333(F4E4E1AF1293)	3.79	13105	2022-11-28 15:42:58.498	0.066	0.032	0.926	-2.441	1.038	-1.77	5.164	0.137	-151.683	0	0	0	0	0	0	0
WT333(F4E4E1AF1293)	3.79	13105	2022-11-28 15:42:58.498	0.066	0.032	0.926	-2.441	1.038	-1.77	5.153	0.143	-151.507	0	0	0	0	0	0	0
WT333(F4E4E1AF1293)	3.79	13105	2022-11-28 15:42:58.498	-0.066	-0.033	1.021	-0.366	-0.854	6.836	5.147	0.137	-151.276	0	0	0	0	0	0	0
WT333(F4E4E1AF1293)	3.79	13105	2022-11-28 15:42:58.498	-0.066	-0.033	1.021	-0.366	-0.854	6.836	5.147	0.126	-151.029	0	0	0	0	0	0	0
WT333(F4E4E1AF1293)	3.79	13105	2022-11-28 15:42:58.560	-0.066	-0.033	1.021	-0.366	-0.854	6.836	5.142	0.121	-150.776	0	0	0	0	0	0	0
WT333(F4E4E1AF1293)	3.79	13105	2022-11-28 15:42:58.560	-0.066	-0.033	1.021	-0.366	-0.854	6.836	5.131	0.11	-150.513	0	0	0	0	0	0	0
WT333(F4E4E1AF1293)	3.79	13105	2022-11-28 15:42:58.560	-0.062	0.204	0.932	-5.371	1.831	-5.554	5.103	0.121	-150.304	0	0	0	0	0	0	0
WT333(F4E4E1AF1293)	3.79	13105	2022-11-28 15:42:58.560	-0.062	0.204	0.932	-5.371	1.831	-5.554	5.07	0.132	-150.101	0	0	0	0	0	0	0
WT333(F4E4E1AF1293)	3.79	13105	2022-11-28 15:42:58.560	-0.062	0.204	0.932	-5.371	1.831	-5.554	5.043	0.148	-149.897	0	0	0	0	0	0	0
WT333(F4E4E1AF1293)	3.79	13105	2022-11-28 15:42:58.560	-0.062	0.204	0.932	-5.371	1.831	-5.554	5.015	0.159	-149.7	0	0	0	0	0	0	0
WT333(F4E4E1AF1293)	3.79	13105	2022-11-28 15:42:58.560	-0.01	-0.089	0.975	9.949	-0.671	2.441	5.059	0.159	-149.447	0	0	0	0	0	0	0
WT333(F4E4E1AF1293)	3.79	13105	2022-11-28 15:42:58.560	-0.01	-0.089	0.975	9.949	-0.671	2.441	5.103	0.154	-149.183	0	0	0	0	0	0	0
WT333(F4E4E1AF1293)	3.79	13105	2022-11-28 15:42:58.576	-0.01	-0.089	0.975	9.949	-0.671	2.441	5.153	0.148	-148.909	0	0	0	0	0	0	0
WT333(F4E4E1AF1293)	3.79	13105	2022-11-28 15:42:58.576	-0.01	-0.089	0.975	9.949	-0.671	2.441	5.191	0.143	-148.634	0	0	0	0	0	0	0
WT333(F4E4E1AF1293)	3.79	13105	2022-11-28 15:42:58.576	0.148	-0.124	1.089	-2.319	5.005	12.268	5.175	0.154	-148.304	0	0	0	0	0	0	0
WT333(F4E4E1AF1293)	3.79	13105	2022-11-28 15:42:58.576	0.148	-0.124	1.089	-2.319	5.005	12.268	5.158	0.17	-147.969	0	0	0	0	0	0	0
WT333(F4E4E1AF1293)	3.79	13105	2022-11-28 15:42:58.576	0.148	-0.124	1.089	-2.319	5.005	12.268	5.142	0.181	-147.634	0	0	0	0	0	0	0
WT333(F4E4E1AF1293)	3.79	13105	2022-11-28 15:42:58.576	0.148	-0.124	1.089	-2.319	5.005	12.268	5.125	0.187	-147.299	0	0	0	0	0	0	0
WT333(F4E4E1AF1293)	3.79	13105	2022-11-28 15:42:58.576	-0.062	0.434	0.999	16.052	-0.671	0.366	5.202	0.176	-147.03	0	0	0	0	0	0	0
WT333(F4E4E1AF1293)	3.79	13105	2022-11-28 15:42:58.576	-0.062	0.434	0.999	16.052	-0.671	0.366	5.279	0.17	-146.772	0	0	0	0	0	0	0
WT333(F4E4E1AF1293)	3.79	13105	2022-11-28 15:42:58.608	-0.062	0.434	0.999	16.052	-0.671	0.366	5.361	0.165	-146.514	0	0	0	0	0	0	0
WT333(F4E4E1AF1293)	3.79	13105	2022-11-28 15:42:58.608	-0.062	0.434	0.999	16.052	-0.671	0.366	5.438	0.159	-146.266	0	0	0	0	0	0	0
WT333(F4E4E1AF1293)	3.79	13105	2022-11-28 15:42:58.608	0.044	-0.438	0.976	-7.202	1.648	1.892	5.405	0.165	-145.997	0	0	0	0	0	0	0
WT333(F4E4E1AF1293)	3.79	13105	2022-11-28 15:42:58.608	0.044	-0.438	0.976	-7.202	1.648	1.892	5.361	0.165	-145.712	0	0	0	0	0	0	0
WT333(F4E4E1AF1293)	3.79	13105	2022-11-28 15:42:58.608	0.044	-0.438	0.976	-7.202	1.648	1.892	5.323	0.159	-145.426	0	0	0	0	0	0	0
WT333(F4E4E1AF1293)	3.79	13105	2022-11-28 15:42:58.608	0.044	-0.438	0.976	-7.202	1.648	1.892	5.279	0.154	-145.135	0	0	0	0	0	0	0
WT333(F4E4E1AF1293)	3.79	13105	2022-11-28 15:42:58.608	-0.201	0.629	1.028	-5.92	-0.488	1.465	5.24	0.143	-144.849	0	0	0	0	0	0	0
WT333(F4E4E1AF1293)	3.79	13105	2022-11-28 15:42:58.608	-0.201	0.629	1.028	-5.92	-0.488	1.465	5.208	0.137	-144.569	0	0	0	0	0	0	0
WT333(F4E4E1AF1293)	3.79	13105	2022-11-28 15:42:58.670	-0.201	0.629	1.028	-5.92	-0.488	1.465	5.175	0.137	-144.289	0	0	0	0	0	0	0
WT333(F4E4E1AF1293)	3.79	13105	2022-11-28 15:42:58.670	-0.201	0.629	1.028	-5.92	-0.488	1.465	5.142	0.143	-144.014	0	0	0	0	0	0	0
WT333(F4E4E1AF1293)	3.79	13105	2022-11-28 15:42:58.670	0.066	-0.119	0.949	2.625	0.793	-11.353	5.153	0.154	-143.8	0	0	0	0	0	0	0
WT333(F4E4E1AF1293)	3.79	13105	2022-11-28 15:42:58.670	0.066	-0.119	0.949	2.625	0.793	-11.353	5.164	0.165	-143.58	0	0	0	0	0	0	0
WT333(F4E4E1AF1293)	3.79	13105	2022-11-28 15:42:58.670	0.066	-0.119	0.949	2.625	0.793	-11.353	5.175	0.176	-143.355	0	0	0	0	0	0	0
WT333(F4E4E1AF1293)	3.79	13105	2022-11-28 15:42:58.670	0.066	-0.119	0.949	2.625	0.793	-11.353	5.186	0.181	-143.135	0	0	0	0	0	0	0
WT333(F4E4E1AF1293)	3.79	13105	2022-11-28 15:42:58.670	0.134	-0.336	1.098	-3.174	2.808	14.099	5.164	0.187	-142.784	0	0	0	0	0	0	0
WT333(F4E4E1AF1293)	3.79	13105	2022-11-28 15:42:58.670	0.134	-0.336	1.098	-3.174	2.808	14.099	5.142	0.187	-142.427	0	0	0	0	0	0	0
WT333(F4E4E1AF1293)	3.79	13105	2022-11-28 15:42:58.701	0.134	-0.336	1.098	-3.174	2.808	14.099	5.12	0.181	-142.075	0	0	0	0	0	0	0
WT333(F4E4E1AF1293)	3.79	13105	2022-11-28 15:42:58.701	0.134	-0.336	1.098	-3.174	2.808	14.099	5.098	0.176	-141.718	0	0	0	0	0	0	0
WT333(F4E4E1AF1293)	3.79	13105	2022-11-28 15:42:58.701	-0.163	1.19	0.793	7.629	-7.874	-3.235	5.136	0.132	-141.46	0	0	0	0	0	0	0
WT333(F4E4E1AF1293)	3.79	13105	2022-11-28 15:42:58.701	-0.326	2.38	1.587	7.629	-7.874	-3.235	5.18	0.104	-141.235	0	0	0	0	0	0	0
WT333(F4E4E1AF1293)	3.79	13105	2022-11-28 15:42:58.701	-0.651	4.76	3.175	7.629	-7.874	-3.235	5.262	0.077	-141.191	0	0	0	0	0	0	0
WT333(F4E4E1AF1293)	3.79	13105	2022-11-28 15:42:58.701	0.074	-0.544	1.136	-12.878	-4.639	-29.114	5.229	0.088	-141.213	0	0	0	0	0	0	0
WT333(F4E4E1AF1293)	3.79	13105	2022-11-28 15:42:58.701	0.074	-0.544	1.136	-12.878	-4.639	-29.114	5.186	0.099	-141.18	0	0	0	0	0	0	0
WT333(F4E4E1AF1293)	3.79	13105	2022-11-28 15:42:58.701	0.074	-0.544	1.136	-12.878	-4.639	-29.114	5.136	0.104	-141.103	0	0	0	0	0	0	0
WT333(F4E4E1AF1293)	3.79	13105	2022-11-28 15:42:58.733	0.074	-0.544	1.136	-12.878	-4.639	-29.114	5.081	0.11	-141.004	0	0	0	0	0	0	0
WT333(F4E4E1AF1293)	3.79	13105	2022-11-28 15:42:58.733	-0.04	0.042	0.97	7.935	0.61	18.188	5.131	0.121	-140.652	0	0	0	0	0	0	0
WT333(F4E4E1AF1293)	3.79	13105	2022-11-28 15:42:58.733	-0.04	0.042	0.97	7.935	0.61	18.188	5.18	0.132	-140.301	0	0	0	0	0	0	0
WT333(F4E4E1AF1293)	3.79	13105	2022-11-28 15:42:58.733	-0.04	0.042	0.97	7.935	0.61	18.188	5.229	0.137	-139.944	0	0	0	0	0	0	0
WT333(F4E4E1AF1293)	3.79	13105	2022-11-28 15:42:58.733	-0.04	0.042	0.97	7.935	0.61	18.188	5.273	0.148	-139.581	0	0	0	0	0	0	0
WT333(F4E4E1AF1293)	3.79	13105	2022-11-28 15:42:58.733	0.007	0.425	1.034	-7.507	-1.343	3.113	5.24	0.154	-139.301	0	0	0	0	0	0	0
WT333(F4E4E1AF1293)	3.79	13105	2022-11-28 15:42:58.733	0.007	0.425	1.034	-7.507	-1.343	3.113	5.213	0.159	-139.021	0	0	0	0	0	0	0
WT333(F4E4E1AF1293)	3.79	13105	2022-11-28 15:42:58.733	0.007	0.425	1.034	-7.507	-1.343	3.113	5.186	0.17	-138.746	0	0	0	0	0	0	0
WT333(F4E4E1AF1293)	3.79	13105	2022-11-28 15:42:58.795	0.007	0.425	1.034	-7.507	-1.343	3.113	5.164	0.176	-138.477	0	0	0	0	0	0	0
WT333(F4E4E1AF1293)	3.79	13105	2022-11-28 15:42:58.795	0.086	0.167	1.069	2.075	0.366	-7.324	5.186	0.198	-138.257	0	0	0	0	0	0	0
WT333(F4E4E1AF1293)	3.79	13105	2022-11-28 15:42:58.795	0.086	0.167	1.069	2.075	0.366	-7.324	5.208	0.22	-138.032	0	0	0	0	0	0	0
WT333(F4E4E1AF1293)	3.79	13105	2022-11-28 15:42:58.795	0.086	0.167	1.069	2.075	0.366	-7.324	5.229	0.236	-137.813	0	0	0	0	0	0	0
WT333(F4E4E1AF1293)	3.79	13105	2022-11-28 15:42:58.795	0.086	0.167	1.069	2.075	0.366	-7.324	5.251	0.258	-137.587	0	0	0	0	0	0	0
WT333(F4E4E1AF1293)	3.79	13105	2022-11-28 15:42:58.795	-0.006	-0.186	0.961	-2.197	-1.221	5.188	5.251	0.264	-137.296	0	0	0	0	0	0	0
WT333(F4E4E1AF1293)	3.79	13105	2022-11-28 15:42:58.795	-0.006	-0.186	0.961	-2.197	-1.221	5.188	5.251	0.264	-137	0	0	0	0	0	0	0
WT333(F4E4E1AF1293)	3.79	13105	2022-11-28 15:42:58.795	-0.006	-0.186	0.961	-2.197	-1.221	5.188	5.246	0.264	-136.697	0	0	0	0	0	0	0
WT333(F4E4E1AF1293)	3.79	13105	2022-11-28 15:42:58.826	-0.006	-0.186	0.961	-2.197	-1.221	5.188	5.24	0.258	-136.39	0	0	0	0	0	0	0
WT333(F4E4E1AF1293)	3.79	13105	2022-11-28 15:42:58.826	-0.103	0.439	1.026	4.028	-0.854	-3.174	5.268	0.264	-136.132	0	0	0	0	0	0	0
WT333(F4E4E1AF1293)	3.79	13105	2022-11-28 15:42:58.826	-0.103	0.439	1.026	4.028	-0.854	-3.174	5.295	0.275	-135.868	0	0	0	0	0	0	0
WT333(F4E4E1AF1293)	3.79	13105	2022-11-28 15:42:58.826	-0.103	0.439	1.026	4.028	-0.854	-3.174	5.323	0.286	-135.604	0	0	0	0	0	0	0
WT333(F4E4E1AF1293)	3.79	13105	2022-11-28 15:42:58.826	-0.103	0.439	1.026	4.028	-0.854	-3.174	5.35	0.297	-135.341	0	0	0	0	0	0	0
WT333(F4E4E1AF1293)	3.79	13105	2022-11-28 15:42:58.826	0.064	-0.008	1.032	-1.465	-1.526	-9.583	5.35	0.302	-135.11	0	0	0	0	0	0	0
WT333(F4E4E1AF1293)	3.79	13105	2022-11-28 15:42:58.826	0.064	-0.008	1.032	-1.465	-1.526	-9.583	5.35	0.313	-134.879	0	0	0	0	0	0	0
WT333(F4E4E1AF1293)	3.79	13105	2022-11-28 15:42:58.826	0.064	-0.008	1.032	-1.465	-1.526	-9.583	5.345	0.319	-134.643	0	0	0	0	0	0	0
WT333(F4E4E1AF1293)	3.79	13105	2022-11-28 15:42:58.904	0.064	-0.008	1.032	-1.465	-1.526	-9.583	5.345	0.324	-134.412	0	0	0	0	0	0	0
WT333(F4E4E1AF1293)	3.79	13105	2022-11-28 15:42:58.920	-0.147	0.2	1.016	3.052	-0.671	4.272	5.367	0.33	-134.11	0	0	0	0	0	0	0
WT333(F4E4E1AF1293)	3.79	13105	2022-11-28 15:42:58.920	-0.147	0.2	1.016	3.052	-0.671	4.272	5.383	0.335	-133.808	0	0	0	0	0	0	0
WT333(F4E4E1AF1293)	3.79	13105	2022-11-28 15:42:58.920	-0.147	0.2	1.016	3.052	-0.671	4.272	5.405	0.341	-133.5	0	0	0	0	0	0	0
WT333(F4E4E1AF1293)	3.79	13105	2022-11-28 15:42:58.920	-0.147	0.2	1.016	3.052	-0.671	4.272	5.422	0.346	-133.193	0	0	0	0	0	0	0
WT333(F4E4E1AF1293)	3.79	13105	2022-11-28 15:42:58.920	-0.021	0.08	1.046	2.136	1.343	5.432	5.438	0.357	-132.88	0	0	0	0	0	0	0
WT333(F4E4E1AF1293)	3.79	13105	2022-11-28 15:42:58.920	-0.021	0.08	1.046	2.136	1.343	5.432	5.449	0.374	-132.567	0	0	0	0	0	0	0
WT333(F4E4E1AF1293)	3.79	13105	2022-11-28 15:42:58.920	-0.021	0.08	1.046	2.136	1.343	5.432	5.466	0.39	-132.253	0	0	0	0	0	0	0
WT333(F4E4E1AF1293)	3.79	13105	2022-11-28 15:42:58.920	-0.021	0.08	1.046	2.136	1.343	5.432	5.477	0.401	-131.935	0	0	0	0	0	0	0
WT333(F4E4E1AF1293)	3.79	13105	2022-11-28 15:42:58.920	-0.046	0.186	1.028	-4.272	0.427	-7.263	5.455	0.417	-131.688	0	0	0	0	0	0	0
WT333(F4E4E1AF1293)	3.79	13105	2022-11-28 15:42:58.920	-0.046	0.186	1.028	-4.272	0.427	-7.263	5.438	0.428	-131.435	0	0	0	0	0	0	0
WT333(F4E4E1AF1293)	3.79	13105	2022-11-28 15:42:58.920	-0.046	0.186	1.028	-4.272	0.427	-7.263	5.416	0.445	-131.182	0	0	0	0	0	0	0
WT333(F4E4E1AF1293)	3.79	13105	2022-11-28 15:42:58.920	-0.046	0.186	1.028	-4.272	0.427	-7.263	5.4	0.461	-130.935	0	0	0	0	0	0	0
WT333(F4E4E1AF1293)	3.79	13105	2022-11-28 15:42:58.920	-0.039	0.032	0.953	8.545	-0.244	5.737	5.444	0.467	-130.616	0	0	0	0	0	0	0
WT333(F4E4E1AF1293)	3.79	13105	2022-11-28 15:42:58.920	-0.039	0.032	0.953	8.545	-0.244	5.737	5.488	0.472	-130.303	0	0	0	0	0	0	0
WT333(F4E4E1AF1293)	3.79	13105	2022-11-28 15:42:58.920	-0.039	0.032	0.953	8.545	-0.244	5.737	5.532	0.478	-129.985	0	0	0	0	0	0	0
WT333(F4E4E1AF1293)	3.79	13105	2022-11-28 15:42:58.998	-0.039	0.032	0.953	8.545	-0.244	5.737	5.57	0.478	-129.672	0	0	0	0	0	0	0
WT333(F4E4E1AF1293)	3.79	13105	2022-11-28 15:42:58.998	0.128	-0.518	1.081	-15.381	1.526	2.625	5.493	0.489	-129.37	0	0	0	0	0	0	0
WT333(F4E4E1AF1293)	3.79	13105	2022-11-28 15:42:58.998	0.128	-0.518	1.081	-15.381	1.526	2.625	5.411	0.494	-129.067	0	0	0	0	0	0	0
WT333(F4E4E1AF1293)	3.79	13105	2022-11-28 15:42:58.998	0.128	-0.518	1.081	-15.381	1.526	2.625	5.328	0.489	-128.765	0	0	0	0	0	0	0
WT333(F4E4E1AF1293)	3.79	13105	2022-11-28 15:42:58.998	0.128	-0.518	1.081	-15.381	1.526	2.625	5.246	0.483	-128.463	0	0	0	0	0	0	0
WT333(F4E4E1AF1293)	3.79	13105	2022-11-28 15:42:58.998	-0.022	0.629	0.985	7.568	0.305	3.235	5.279	0.478	-128.161	0	0	0	0	0	0	0
WT333(F4E4E1AF1293)	3.79	13105	2022-11-28 15:42:58.998	-0.022	0.629	0.985	7.568	0.305	3.235	5.317	0.472	-127.864	0	0	0	0	0	0	0
WT333(F4E4E1AF1293)	3.79	13105	2022-11-28 15:42:58.998	-0.022	0.629	0.985	7.568	0.305	3.235	5.356	0.478	-127.568	0	0	0	0	0	0	0
WT333(F4E4E1AF1293)	3.79	13105	2022-11-28 15:42:58.998	-0.022	0.629	0.985	7.568	0.305	3.235	5.4	0.478	-127.271	0	0	0	0	0	0	0
WT333(F4E4E1AF1293)	3.79	13105	2022-11-28 15:42:58.998	0.026	0.304	0.984	13	-1.099	-5.859	5.466	0.483	-127.018	0	0	0	0	0	0	0
WT333(F4E4E1AF1293)	3.79	13105	2022-11-28 15:42:58.998	0.026	0.304	0.984	13	-1.099	-5.859	5.537	0.483	-126.771	0	0	0	0	0	0	0
WT333(F4E4E1AF1293)	3.79	13105	2022-11-28 15:42:58.998	0.026	0.304	0.984	13	-1.099	-5.859	5.609	0.489	-126.53	0	0	0	0	0	0	0
WT333(F4E4E1AF1293)	3.79	13105	2022-11-28 15:42:58.998	0.026	0.304	0.984	13	-1.099	-5.859	5.68	0.494	-126.282	0	0	0	0	0	0	0
WT333(F4E4E1AF1293)	3.79	13105	2022-11-28 15:42:58.998	-0.063	-0.343	0.948	-0.183	-1.892	9.583	5.685	0.483	-125.958	0	0	0	0	0	0	0
WT333(F4E4E1AF1293)	3.79	13105	2022-11-28 15:42:58.998	-0.063	-0.343	0.948	-0.183	-1.892	9.583	5.685	0.472	-125.634	0	0	0	0	0	0	0
WT333(F4E4E1AF1293)	3.79	13105	2022-11-28 15:42:58.998	-0.063	-0.343	0.948	-0.183	-1.892	9.583	5.68	0.456	-125.305	0	0	0	0	0	0	0
WT333(F4E4E1AF1293)	3.79	13105	2022-11-28 15:42:59.061	-0.063	-0.343	0.948	-0.183	-1.892	9.583	5.68	0.434	-124.975	0	0	0	0	0	0	0
WT333(F4E4E1AF1293)	3.79	13105	2022-11-28 15:42:59.061	0.029	-0.271	0.956	-10.01	0	3.784	5.625	0.428	-124.673	0	0	0	0	0	0	0
WT333(F4E4E1AF1293)	3.79	13105	2022-11-28 15:42:59.061	0.029	-0.271	0.956	-10.01	0	3.784	5.565	0.417	-124.376	0	0	0	0	0	0	0
WT333(F4E4E1AF1293)	3.79	13105	2022-11-28 15:42:59.061	0.029	-0.271	0.956	-10.01	0	3.784	5.51	0.406	-124.074	0	0	0	0	0	0	0
WT333(F4E4E1AF1293)	3.79	13105	2022-11-28 15:42:59.061	0.029	-0.271	0.956	-10.01	0	3.784	5.449	0.39	-123.777	0	0	0	0	0	0	0
WT333(F4E4E1AF1293)	3.79	13105	2022-11-28 15:42:59.061	0.029	0.17	1.019	-9.155	-1.587	-15.076	5.394	0.379	-123.574	0	0	0	0	0	0	0
WT333(F4E4E1AF1293)	3.79	13105	2022-11-28 15:42:59.061	0.029	0.17	1.019	-9.155	-1.587	-15.076	5.345	0.368	-123.371	0	0	0	0	0	0	0
WT333(F4E4E1AF1293)	3.79	13105	2022-11-28 15:42:59.061	0.029	0.17	1.019	-9.155	-1.587	-15.076	5.29	0.357	-123.168	0	0	0	0	0	0	0
WT333(F4E4E1AF1293)	3.79	13105	2022-11-28 15:42:59.061	0.029	0.17	1.019	-9.155	-1.587	-15.076	5.24	0.346	-122.964	0	0	0	0	0	0	0
WT333(F4E4E1AF1293)	3.79	13105	2022-11-28 15:42:59.061	-0.031	-0.125	0.951	9.094	0.061	16.357	5.279	0.33	-122.607	0	0	0	0	0	0	0
WT333(F4E4E1AF1293)	3.79	13105	2022-11-28 15:42:59.061	-0.031	-0.125	0.951	9.094	0.061	16.357	5.317	0.313	-122.25	0	0	0	0	0	0	0
WT333(F4E4E1AF1293)	3.79	13105	2022-11-28 15:42:59.061	-0.031	-0.125	0.951	9.094	0.061	16.357	5.356	0.291	-121.893	0	0	0	0	0	0	0
WT333(F4E4E1AF1293)	3.79	13105	2022-11-28 15:42:59.061	-0.031	-0.125	0.951	9.094	0.061	16.357	5.394	0.275	-121.536	0	0	0	0	0	0	0
WT333(F4E4E1AF1293)	3.79	13105	2022-11-28 15:42:59.061	-0.009	0.054	1.061	-13.367	-0.732	-15.625	5.317	0.264	-121.339	0	0	0	0	0	0	0
WT333(F4E4E1AF1293)	3.79	13105	2022-11-28 15:42:59.061	-0.009	0.054	1.061	-13.367	-0.732	-15.625	5.24	0.258	-121.141	0	0	0	0	0	0	0
WT333(F4E4E1AF1293)	3.79	13105	2022-11-28 15:42:59.061	-0.009	0.054	1.061	-13.367	-0.732	-15.625	5.169	0.253	-120.943	0	0	0	0	0	0	0
WT333(F4E4E1AF1293)	3.79	13105	2022-11-28 15:42:59.123	-0.009	0.054	1.061	-13.367	-0.732	-15.625	5.092	0.242	-120.745	0	0	0	0	0	0	0
WT333(F4E4E1AF1293)	3.79	13105	2022-11-28 15:42:59.123	0.056	-0.062	1.039	-0.244	-0.366	1.648	5.081	0.231	-120.465	0	0	0	0	0	0	0
WT333(F4E4E1AF1293)	3.79	13105	2022-11-28 15:42:59.123	0.056	-0.062	1.039	-0.244	-0.366	1.648	5.076	0.214	-120.179	0	0	0	0	0	0	0
WT333(F4E4E1AF1293)	3.79	13105	2022-11-28 15:42:59.123	0.056	-0.062	1.039	-0.244	-0.366	1.648	5.065	0.203	-119.899	0	0	0	0	0	0	0
WT333(F4E4E1AF1293)	3.79	13105	2022-11-28 15:42:59.123	0.056	-0.062	1.039	-0.244	-0.366	1.648	5.054	0.187	-119.619	0	0	0	0	0	0	0
WT333(F4E4E1AF1293)	3.79	13105	2022-11-28 15:42:59.123	-0.154	0.425	1.007	5.554	0.732	-2.014	5.076	0.181	-119.361	0	0	0	0	0	0	0
WT333(F4E4E1AF1293)	3.79	13105	2022-11-28 15:42:59.123	-0.154	0.425	1.007	5.554	0.732	-2.014	5.098	0.181	-119.097	0	0	0	0	0	0	0
WT333(F4E4E1AF1293)	3.79	13105	2022-11-28 15:42:59.123	-0.154	0.425	1.007	5.554	0.732	-2.014	5.12	0.181	-118.839	0	0	0	0	0	0	0
WT333(F4E4E1AF1293)	3.79	13105	2022-11-28 15:42:59.154	-0.154	0.425	1.007	5.554	0.732	-2.014	5.147	0.187	-118.575	0	0	0	0	0	0	0
WT333(F4E4E1AF1293)	3.79	13105	2022-11-28 15:42:59.154	0.203	-0.223	1.032	-4.517	0.732	-0.366	5.12	0.187	-118.306	0	0	0	0	0	0	0
WT333(F4E4E1AF1293)	3.79	13105	2022-11-28 15:42:59.154	0.203	-0.223	1.032	-4.517	0.732	-0.366	5.092	0.187	-118.043	0	0	0	0	0	0	0
WT333(F4E4E1AF1293)	3.79	13105	2022-11-28 15:42:59.154	0.203	-0.223	1.032	-4.517	0.732	-0.366	5.065	0.181	-117.779	0	0	0	0	0	0	0
WT333(F4E4E1AF1293)	3.79	13105	2022-11-28 15:42:59.154	0.203	-0.223	1.032	-4.517	0.732	-0.366	5.037	0.176	-117.515	0	0	0	0	0	0	0
WT333(F4E4E1AF1293)	3.79	13105	2022-11-28 15:42:59.154	-0.143	-0.098	0.946	0.671	-0.427	17.822	5.037	0.154	-117.164	0	0	0	0	0	0	0
WT333(F4E4E1AF1293)	3.79	13105	2022-11-28 15:42:59.154	-0.143	-0.098	0.946	0.671	-0.427	17.822	5.032	0.132	-116.807	0	0	0	0	0	0	0
WT333(F4E4E1AF1293)	3.79	13105	2022-11-28 15:42:59.154	-0.143	-0.098	0.946	0.671	-0.427	17.822	5.026	0.11	-116.455	0	0	0	0	0	0	0
WT333(F4E4E1AF1293)	3.79	13105	2022-11-28 15:42:59.185	-0.143	-0.098	0.946	0.671	-0.427	17.822	5.021	0.093	-116.098	0	0	0	0	0	0	0
WT333(F4E4E1AF1293)	3.79	13105	2022-11-28 15:42:59.185	0.021	0.304	1.142	-17.151	-0.977	-26.733	4.922	0.088	-115.966	0	0	0	0	0	0	0
WT333(F4E4E1AF1293)	3.79	13105	2022-11-28 15:42:59.185	0.021	0.304	1.142	-17.151	-0.977	-26.733	4.828	0.088	-115.84	0	0	0	0	0	0	0
WT333(F4E4E1AF1293)	3.79	13105	2022-11-28 15:42:59.185	0.021	0.304	1.142	-17.151	-0.977	-26.733	4.741	0.093	-115.708	0	0	0	0	0	0	0
WT333(F4E4E1AF1293)	3.79	13105	2022-11-28 15:42:59.185	0.021	0.304	1.142	-17.151	-0.977	-26.733	4.653	0.093	-115.582	0	0	0	0	0	0	0
WT333(F4E4E1AF1293)	3.79	13105	2022-11-28 15:42:59.185	0.093	-0.061	0.98	10.742	0.183	19.592	4.702	0.082	-115.225	0	0	0	0	0	0	0
WT333(F4E4E1AF1293)	3.79	13105	2022-11-28 15:42:59.185	0.093	-0.061	0.98	10.742	0.183	19.592	4.752	0.071	-114.868	0	0	0	0	0	0	0
WT333(F4E4E1AF1293)	3.79	13105	2022-11-28 15:42:59.185	0.093	-0.061	0.98	10.742	0.183	19.592	4.801	0.055	-114.51	0	0	0	0	0	0	0

## Sheet: 100cm
设备名称	电压	版本	片上时间	加速度X(g)	加速度Y(g)	加速度Z(g)	角速度X(°/s)	角速度Y(°/s)	角速度Z(°/s)	角度X(°)	角度Y(°)	角度Z(°)	磁场X	磁场Y	磁场Z	四元数0	四元数1	四元数2	四元数3	状态
WT333(F4E4E1AF1293)	3.76	13105	2022-11-28 15:32:35.819	0.025	-0.158	0.93	1.587	-1.526	-4.639	-0.78	-0.467	-23.088	0	0	0	0	0	0	0
WT333(F4E4E1AF1293)	3.76	13105	2022-11-28 15:32:35.819	0.025	-0.158	0.93	1.587	-1.526	-4.639	-0.775	-0.478	-23.06	0	0	0	0	0	0	0
WT333(F4E4E1AF1293)	3.76	13105	2022-11-28 15:32:35.819	0.025	-0.158	0.93	1.587	-1.526	-4.639	-0.769	-0.489	-23.033	0	0	0	0	0	0	0
WT333(F4E4E1AF1293)	3.76	13105	2022-11-28 15:32:35.819	0.093	-0.031	1.015	-12.146	1.831	-8.24	-0.829	-0.483	-23.027	0	0	0	0	0	0	0
WT333(F4E4E1AF1293)	3.76	13105	2022-11-28 15:32:35.819	0.093	-0.031	1.015	-12.146	1.831	-8.24	-0.895	-0.478	-23.016	0	0	0	0	0	0	0
WT333(F4E4E1AF1293)	3.76	13105	2022-11-28 15:32:35.819	0.093	-0.031	1.015	-12.146	1.831	-8.24	-0.956	-0.472	-23.005	0	0	0	0	0	0	0
WT333(F4E4E1AF1293)	3.76	13105	2022-11-28 15:32:35.819	0.093	-0.031	1.015	-12.146	1.831	-8.24	-1.016	-0.467	-22.994	0	0	0	0	0	0	0
WT333(F4E4E1AF1293)	3.76	13105	2022-11-28 15:32:35.819	0.077	-0.297	1.037	10.742	-1.648	7.141	-0.967	-0.483	-22.906	0	0	0	0	0	0	0
WT333(F4E4E1AF1293)	3.76	13105	2022-11-28 15:32:35.865	0.077	-0.297	1.037	10.742	-1.648	7.141	-0.917	-0.494	-22.824	0	0	0	0	0	0	0
WT333(F4E4E1AF1293)	3.76	13105	2022-11-28 15:32:35.865	0.077	-0.297	1.037	10.742	-1.648	7.141	-0.873	-0.505	-22.736	0	0	0	0	0	0	0
WT333(F4E4E1AF1293)	3.76	13105	2022-11-28 15:32:35.865	0.077	-0.297	1.037	10.742	-1.648	7.141	-0.829	-0.522	-22.648	0	0	0	0	0	0	0
WT333(F4E4E1AF1293)	3.76	13105	2022-11-28 15:32:35.865	0.008	0.293	1.028	-5.493	3.174	6.287	-0.868	-0.511	-22.566	0	0	0	0	0	0	0
WT333(F4E4E1AF1293)	3.76	13105	2022-11-28 15:32:35.865	0.008	0.293	1.028	-5.493	3.174	6.287	-0.895	-0.5	-22.484	0	0	0	0	0	0	0
WT333(F4E4E1AF1293)	3.76	13105	2022-11-28 15:32:35.865	0.008	0.293	1.028	-5.493	3.174	6.287	-0.923	-0.489	-22.407	0	0	0	0	0	0	0
WT333(F4E4E1AF1293)	3.76	13105	2022-11-28 15:32:35.865	0.008	0.293	1.028	-5.493	3.174	6.287	-0.95	-0.478	-22.324	0	0	0	0	0	0	0
WT333(F4E4E1AF1293)	3.76	13105	2022-11-28 15:32:35.865	-0.05	0.203	1.125	13.672	-3.662	-5.31	-0.879	-0.5	-22.302	0	0	0	0	0	0	0
WT333(F4E4E1AF1293)	3.76	13105	2022-11-28 15:32:35.897	-0.05	0.203	1.125	13.672	-3.662	-5.31	-0.807	-0.522	-22.28	0	0	0	0	0	0	0
WT333(F4E4E1AF1293)	3.76	13105	2022-11-28 15:32:35.897	-0.05	0.203	1.125	13.672	-3.662	-5.31	-0.731	-0.538	-22.253	0	0	0	0	0	0	0
WT333(F4E4E1AF1293)	3.76	13105	2022-11-28 15:32:35.897	-0.05	0.203	1.125	13.672	-3.662	-5.31	-0.654	-0.56	-22.231	0	0	0	0	0	0	0
WT333(F4E4E1AF1293)	3.76	13105	2022-11-28 15:32:35.897	0.101	-0.272	1.008	-10.62	1.953	-3.052	-0.703	-0.549	-22.198	0	0	0	0	0	0	0
WT333(F4E4E1AF1293)	3.76	13105	2022-11-28 15:32:35.897	0.101	-0.272	1.008	-10.62	1.953	-3.052	-0.753	-0.544	-22.165	0	0	0	0	0	0	0
WT333(F4E4E1AF1293)	3.76	13105	2022-11-28 15:32:35.897	0.101	-0.272	1.008	-10.62	1.953	-3.052	-0.807	-0.538	-22.126	0	0	0	0	0	0	0
WT333(F4E4E1AF1293)	3.76	13105	2022-11-28 15:32:35.897	0.101	-0.272	1.008	-10.62	1.953	-3.052	-0.862	-0.533	-22.094	0	0	0	0	0	0	0
WT333(F4E4E1AF1293)	3.76	13105	2022-11-28 15:32:35.897	-0.026	0.115	1.076	4.639	-1.16	5.92	-0.835	-0.544	-22.017	0	0	0	0	0	0	0
WT333(F4E4E1AF1293)	3.76	13105	2022-11-28 15:32:35.959	-0.026	0.115	1.076	4.639	-1.16	5.92	-0.813	-0.549	-21.934	0	0	0	0	0	0	0
WT333(F4E4E1AF1293)	3.76	13105	2022-11-28 15:32:35.959	-0.026	0.115	1.076	4.639	-1.16	5.92	-0.791	-0.555	-21.857	0	0	0	0	0	0	0
WT333(F4E4E1AF1293)	3.76	13105	2022-11-28 15:32:35.959	-0.026	0.115	1.076	4.639	-1.16	5.92	-0.764	-0.566	-21.78	0	0	0	0	0	0	0
WT333(F4E4E1AF1293)	3.76	13105	2022-11-28 15:32:35.959	0.127	0.149	1.109	-1.343	1.526	-2.747	-0.764	-0.56	-21.742	0	0	0	0	0	0	0
WT333(F4E4E1AF1293)	3.76	13105	2022-11-28 15:32:35.959	0.127	0.149	1.109	-1.343	1.526	-2.747	-0.769	-0.555	-21.709	0	0	0	0	0	0	0
WT333(F4E4E1AF1293)	3.76	13105	2022-11-28 15:32:35.959	0.127	0.149	1.109	-1.343	1.526	-2.747	-0.769	-0.549	-21.671	0	0	0	0	0	0	0
WT333(F4E4E1AF1293)	3.76	13105	2022-11-28 15:32:35.959	0.127	0.149	1.109	-1.343	1.526	-2.747	-0.764	-0.549	-21.638	0	0	0	0	0	0	0
WT333(F4E4E1AF1293)	3.76	13105	2022-11-28 15:32:35.959	-0.032	0.031	1.075	-3.235	-1.404	-5.188	-0.775	-0.56	-21.616	0	0	0	0	0	0	0
WT333(F4E4E1AF1293)	3.76	13105	2022-11-28 15:32:35.990	-0.032	0.031	1.075	-3.235	-1.404	-5.188	-0.786	-0.571	-21.594	0	0	0	0	0	0	0
WT333(F4E4E1AF1293)	3.76	13105	2022-11-28 15:32:35.990	-0.032	0.031	1.075	-3.235	-1.404	-5.188	-0.791	-0.577	-21.566	0	0	0	0	0	0	0
WT333(F4E4E1AF1293)	3.76	13105	2022-11-28 15:32:35.990	-0.032	0.031	1.075	-3.235	-1.404	-5.188	-0.802	-0.588	-21.544	0	0	0	0	0	0	0
WT333(F4E4E1AF1293)	3.76	13105	2022-11-28 15:32:35.990	0.068	-0.074	1.001	-3.296	-0.549	0.732	-0.807	-0.593	-21.495	0	0	0	0	0	0	0
WT333(F4E4E1AF1293)	3.76	13105	2022-11-28 15:32:35.990	0.068	-0.074	1.001	-3.296	-0.549	0.732	-0.818	-0.599	-21.44	0	0	0	0	0	0	0
WT333(F4E4E1AF1293)	3.76	13105	2022-11-28 15:32:35.990	0.068	-0.074	1.001	-3.296	-0.549	0.732	-0.829	-0.604	-21.39	0	0	0	0	0	0	0
WT333(F4E4E1AF1293)	3.76	13105	2022-11-28 15:32:35.990	0.068	-0.074	1.001	-3.296	-0.549	0.732	-0.84	-0.61	-21.335	0	0	0	0	0	0	0
WT333(F4E4E1AF1293)	3.76	13105	2022-11-28 15:32:35.990	-0.048	0.242	1.026	1.221	-1.099	6.897	-0.829	-0.615	-21.253	0	0	0	0	0	0	0
WT333(F4E4E1AF1293)	3.76	13105	2022-11-28 15:32:36.053	-0.048	0.242	1.026	1.221	-1.099	6.897	-0.818	-0.626	-21.171	0	0	0	0	0	0	0
WT333(F4E4E1AF1293)	3.76	13105	2022-11-28 15:32:36.053	-0.048	0.242	1.026	1.221	-1.099	6.897	-0.802	-0.632	-21.088	0	0	0	0	0	0	0
WT333(F4E4E1AF1293)	3.76	13105	2022-11-28 15:32:36.053	-0.048	0.242	1.026	1.221	-1.099	6.897	-0.786	-0.637	-21.006	0	0	0	0	0	0	0
WT333(F4E4E1AF1293)	3.76	13105	2022-11-28 15:32:36.053	0.064	-0.166	1.142	-13	0.549	-3.357	-0.84	-0.632	-20.978	0	0	0	0	0	0	0
WT333(F4E4E1AF1293)	3.76	13105	2022-11-28 15:32:36.053	0.064	-0.166	1.142	-13	0.549	-3.357	-0.895	-0.632	-20.945	0	0	0	0	0	0	0
WT333(F4E4E1AF1293)	3.76	13105	2022-11-28 15:32:36.053	0.064	-0.166	1.142	-13	0.549	-3.357	-0.956	-0.632	-20.918	0	0	0	0	0	0	0
WT333(F4E4E1AF1293)	3.76	13105	2022-11-28 15:32:36.053	0.064	-0.166	1.142	-13	0.549	-3.357	-1.016	-0.632	-20.885	0	0	0	0	0	0	0
WT333(F4E4E1AF1293)	3.76	13105	2022-11-28 15:32:36.053	-0.04	0.479	1.225	22.4	4.211	5.92	-0.895	-0.61	-20.808	0	0	0	0	0	0	0
WT333(F4E4E1AF1293)	3.76	13105	2022-11-28 15:32:36.084	-0.04	0.479	1.225	22.4	4.211	5.92	-0.769	-0.588	-20.731	0	0	0	0	0	0	0
WT333(F4E4E1AF1293)	3.76	13105	2022-11-28 15:32:36.084	-0.04	0.479	1.225	22.4	4.211	5.92	-0.643	-0.566	-20.654	0	0	0	0	0	0	0
WT333(F4E4E1AF1293)	3.76	13105	2022-11-28 15:32:36.084	-0.04	0.479	1.225	22.4	4.211	5.92	-0.516	-0.544	-20.583	0	0	0	0	0	0	0
WT333(F4E4E1AF1293)	3.76	13105	2022-11-28 15:32:36.084	-0.033	-0.073	1.078	11.047	-1.343	0.488	-0.445	-0.549	-20.533	0	0	0	0	0	0	0
WT333(F4E4E1AF1293)	3.76	13105	2022-11-28 15:32:36.084	-0.033	-0.073	1.078	11.047	-1.343	0.488	-0.374	-0.555	-20.484	0	0	0	0	0	0	0
WT333(F4E4E1AF1293)	3.76	13105	2022-11-28 15:32:36.084	-0.033	-0.073	1.078	11.047	-1.343	0.488	-0.308	-0.56	-20.435	0	0	0	0	0	0	0
WT333(F4E4E1AF1293)	3.76	13105	2022-11-28 15:32:36.084	-0.033	-0.073	1.078	11.047	-1.343	0.488	-0.242	-0.56	-20.391	0	0	0	0	0	0	0
WT333(F4E4E1AF1293)	3.76	13105	2022-11-28 15:32:36.084	0.074	0.02	0.925	-7.874	1.221	-3.174	-0.269	-0.555	-20.358	0	0	0	0	0	0	0
WT333(F4E4E1AF1293)	3.76	13105	2022-11-28 15:32:36.115	0.074	0.02	0.925	-7.874	1.221	-3.174	-0.297	-0.549	-20.33	0	0	0	0	0	0	0
WT333(F4E4E1AF1293)	3.76	13105	2022-11-28 15:32:36.115	0.074	0.02	0.925	-7.874	1.221	-3.174	-0.324	-0.544	-20.297	0	0	0	0	0	0	0
WT333(F4E4E1AF1293)	3.76	13105	2022-11-28 15:32:36.115	0.074	0.02	0.925	-7.874	1.221	-3.174	-0.357	-0.533	-20.27	0	0	0	0	0	0	0
WT333(F4E4E1AF1293)	3.76	13105	2022-11-28 15:32:36.115	0.006	0.059	1.09	1.404	0.793	3.113	-0.335	-0.533	-20.209	0	0	0	0	0	0	0
WT333(F4E4E1AF1293)	3.76	13105	2022-11-28 15:32:36.115	0.006	0.059	1.09	1.404	0.793	3.113	-0.319	-0.527	-20.149	0	0	0	0	0	0	0
WT333(F4E4E1AF1293)	3.76	13105	2022-11-28 15:32:36.115	0.006	0.059	1.09	1.404	0.793	3.113	-0.302	-0.522	-20.089	0	0	0	0	0	0	0
WT333(F4E4E1AF1293)	3.76	13105	2022-11-28 15:32:36.115	0.006	0.059	1.09	1.404	0.793	3.113	-0.286	-0.516	-20.028	0	0	0	0	0	0	0
WT333(F4E4E1AF1293)	3.76	13105	2022-11-28 15:32:36.115	0.004	0.155	0.993	2.441	-1.831	-1.038	-0.264	-0.527	-19.99	0	0	0	0	0	0	0
WT333(F4E4E1AF1293)	3.76	13105	2022-11-28 15:32:36.147	0.004	0.155	0.993	2.441	-1.831	-1.038	-0.236	-0.538	-19.951	0	0	0	0	0	0	0
WT333(F4E4E1AF1293)	3.76	13105	2022-11-28 15:32:36.147	0.004	0.155	0.993	2.441	-1.831	-1.038	-0.214	-0.544	-19.913	0	0	0	0	0	0	0
WT333(F4E4E1AF1293)	3.76	13105	2022-11-28 15:32:36.147	0.004	0.155	0.993	2.441	-1.831	-1.038	-0.187	-0.555	-19.874	0	0	0	0	0	0	0
WT333(F4E4E1AF1293)	3.76	13105	2022-11-28 15:32:36.147	0.088	-0.246	1.072	-7.141	4.211	-0.793	-0.214	-0.533	-19.836	0	0	0	0	0	0	0
WT333(F4E4E1AF1293)	3.76	13105	2022-11-28 15:32:36.147	0.088	-0.246	1.072	-7.141	4.211	-0.793	-0.242	-0.511	-19.797	0	0	0	0	0	0	0
WT333(F4E4E1AF1293)	3.76	13105	2022-11-28 15:32:36.147	0.088	-0.246	1.072	-7.141	4.211	-0.793	-0.269	-0.494	-19.759	0	0	0	0	0	0	0
WT333(F4E4E1AF1293)	3.76	13105	2022-11-28 15:32:36.147	0.088	-0.246	1.072	-7.141	4.211	-0.793	-0.302	-0.472	-19.72	0	0	0	0	0	0	0
WT333(F4E4E1AF1293)	3.76	13105	2022-11-28 15:32:36.147	0.039	0.353	1.15	17.944	-0.671	1.526	-0.203	-0.478	-19.671	0	0	0	0	0	0	0
WT333(F4E4E1AF1293)	3.76	13105	2022-11-28 15:32:36.209	0.039	0.353	1.15	17.944	-0.671	1.526	-0.11	-0.483	-19.622	0	0	0	0	0	0	0
WT333(F4E4E1AF1293)	3.76	13105	2022-11-28 15:32:36.209	0.039	0.353	1.15	17.944	-0.671	1.526	-0.005	-0.489	-19.572	0	0	0	0	0	0	0
WT333(F4E4E1AF1293)	3.76	13105	2022-11-28 15:32:36.209	0.039	0.353	1.15	17.944	-0.671	1.526	0.088	-0.494	-19.523	0	0	0	0	0	0	0
WT333(F4E4E1AF1293)	3.76	13105	2022-11-28 15:32:36.209	0.037	0.112	1.25	-10.742	-0.061	0.244	0.049	-0.5	-19.484	0	0	0	0	0	0	0
WT333(F4E4E1AF1293)	3.76	13105	2022-11-28 15:32:36.209	0.037	0.112	1.25	-10.742	-0.061	0.244	0.011	-0.5	-19.44	0	0	0	0	0	0	0
WT333(F4E4E1AF1293)	3.76	13105	2022-11-28 15:32:36.209	0.037	0.112	1.25	-10.742	-0.061	0.244	-0.027	-0.5	-19.402	0	0	0	0	0	0	0
WT333(F4E4E1AF1293)	3.76	13105	2022-11-28 15:32:36.209	0.037	0.112	1.25	-10.742	-0.061	0.244	-0.066	-0.505	-19.358	0	0	0	0	0	0	0
WT333(F4E4E1AF1293)	3.76	13105	2022-11-28 15:32:36.209	-0.039	0.149	0.971	2.136	1.892	6.836	-0.044	-0.494	-19.286	0	0	0	0	0	0	0
WT333(F4E4E1AF1293)	3.76	13105	2022-11-28 15:32:36.256	-0.039	0.149	0.971	2.136	1.892	6.836	-0.016	-0.489	-19.21	0	0	0	0	0	0	0
WT333(F4E4E1AF1293)	3.76	13105	2022-11-28 15:32:36.256	-0.039	0.149	0.971	2.136	1.892	6.836	0.005	-0.478	-19.138	0	0	0	0	0	0	0
WT333(F4E4E1AF1293)	3.76	13105	2022-11-28 15:32:36.256	-0.039	0.149	0.971	2.136	1.892	6.836	0.027	-0.467	-19.067	0	0	0	0	0	0	0
WT333(F4E4E1AF1293)	3.76	13105	2022-11-28 15:32:36.256	-0.006	0.308	1.086	2.014	2.258	-2.197	0.055	-0.456	-19.039	0	0	0	0	0	0	0
WT333(F4E4E1AF1293)	3.76	13105	2022-11-28 15:32:36.256	-0.006	0.308	1.086	2.014	2.258	-2.197	0.082	-0.445	-19.012	0	0	0	0	0	0	0
WT333(F4E4E1AF1293)	3.76	13105	2022-11-28 15:32:36.256	-0.006	0.308	1.086	2.014	2.258	-2.197	0.115	-0.434	-18.99	0	0	0	0	0	0	0
WT333(F4E4E1AF1293)	3.76	13105	2022-11-28 15:32:36.256	-0.006	0.308	1.086	2.014	2.258	-2.197	0.148	-0.417	-18.962	0	0	0	0	0	0	0
WT333(F4E4E1AF1293)	3.76	13105	2022-11-28 15:32:36.256	0.115	-0.249	1.079	-8.301	-3.418	-0.244	0.121	-0.434	-18.929	0	0	0	0	0	0	0
WT333(F4E4E1AF1293)	3.76	13105	2022-11-28 15:32:36.256	0.115	-0.249	1.079	-8.301	-3.418	-0.244	0.099	-0.456	-18.891	0	0	0	0	0	0	0
WT333(F4E4E1AF1293)	3.76	13105	2022-11-28 15:32:36.256	0.115	-0.249	1.079	-8.301	-3.418	-0.244	0.066	-0.472	-18.858	0	0	0	0	0	0	0
WT333(F4E4E1AF1293)	3.76	13105	2022-11-28 15:32:36.256	0.115	-0.249	1.079	-8.301	-3.418	-0.244	0.038	-0.494	-18.82	0	0	0	0	0	0	0
WT333(F4E4E1AF1293)	3.76	13105	2022-11-28 15:32:36.256	-0.046	0.029	1.016	5.066	-1.343	5.676	0.071	-0.5	-18.759	0	0	0	0	0	0	0
WT333(F4E4E1AF1293)	3.76	13105	2022-11-28 15:32:36.256	-0.046	0.029	1.016	5.066	-1.343	5.676	0.11	-0.511	-18.693	0	0	0	0	0	0	0
WT333(F4E4E1AF1293)	3.76	13105	2022-11-28 15:32:36.256	-0.046	0.029	1.016	5.066	-1.343	5.676	0.143	-0.516	-18.633	0	0	0	0	0	0	0
WT333(F4E4E1AF1293)	3.76	13105	2022-11-28 15:32:36.256	-0.046	0.029	1.016	5.066	-1.343	5.676	0.176	-0.522	-18.567	0	0	0	0	0	0	0
WT333(F4E4E1AF1293)	3.76	13105	2022-11-28 15:32:36.256	-0.001	0.03	1.103	40.344	-3.174	5.005	0.385	-0.538	-18.512	0	0	0	0	0	0	0
WT333(F4E4E1AF1293)	3.76	13105	2022-11-28 15:32:36.319	-0.001	0.03	1.103	40.344	-3.174	5.005	0.593	-0.555	-18.452	0	0	0	0	0	0	0
WT333(F4E4E1AF1293)	3.76	13105	2022-11-28 15:32:36.319	-0.001	0.03	1.103	40.344	-3.174	5.005	0.802	-0.571	-18.397	0	0	0	0	0	0	0
WT333(F4E4E1AF1293)	3.76	13105	2022-11-28 15:32:36.319	-0.163	0.93	1.131	-9.155	-2.991	5.066	0.769	-0.588	-18.336	0	0	0	0	0	0	0
WT333(F4E4E1AF1293)	3.76	13105	2022-11-28 15:32:36.319	-0.327	1.86	2.262	-9.155	-2.991	5.066	0.747	-0.593	-18.281	0	0	0	0	0	0	0
WT333(F4E4E1AF1293)	3.76	13105	2022-11-28 15:32:36.319	-0.653	3.72	4.523	-9.155	-2.991	5.066	0.747	-0.599	-18.226	0	0	0	0	0	0	0
WT333(F4E4E1AF1293)	3.76	13105	2022-11-28 15:32:36.319	-1.307	7.439	9.047	-9.155	-2.991	5.066	0.764	-0.599	-18.171	0	0	0	0	0	0	0
WT333(F4E4E1AF1293)	3.76	13105	2022-11-28 15:32:36.319	0.165	-0.054	1.22	11.841	-3.235	-14.648	0.884	-0.599	-18.215	0	0	0	0	0	0	0
WT333(F4E4E1AF1293)	3.76	13105	2022-11-28 15:32:36.319	0.165	-0.054	1.22	11.841	-3.235	-14.648	1.005	-0.599	-18.259	0	0	0	0	0	0	0
WT333(F4E4E1AF1293)	3.76	13105	2022-11-28 15:32:36.350	0.165	-0.054	1.22	11.841	-3.235	-14.648	1.121	-0.599	-18.309	0	0	0	0	0	0	0
WT333(F4E4E1AF1293)	3.76	13105	2022-11-28 15:32:36.350	0.165	-0.054	1.22	11.841	-3.235	-14.648	1.236	-0.599	-18.353	0	0	0	0	0	0	0
WT333(F4E4E1AF1293)	3.76	13105	2022-11-28 15:32:36.350	0.082	0.002	0.896	6.897	2.441	1.526	1.324	-0.577	-18.314	0	0	0	0	0	0	0
WT333(F4E4E1AF1293)	3.76	13105	2022-11-28 15:32:36.350	0.082	0.002	0.896	6.897	2.441	1.526	1.412	-0.555	-18.281	0	0	0	0	0	0	0
WT333(F4E4E1AF1293)	3.76	13105	2022-11-28 15:32:36.350	0.082	0.002	0.896	6.897	2.441	1.526	1.494	-0.533	-18.243	0	0	0	0	0	0	0
WT333(F4E4E1AF1293)	3.76	13105	2022-11-28 15:32:36.350	0.082	0.002	0.896	6.897	2.441	1.526	1.577	-0.511	-18.21	0	0	0	0	0	0	0
WT333(F4E4E1AF1293)	3.76	13105	2022-11-28 15:32:36.350	0.036	-0.08	1.04	-7.629	-1.343	-2.441	1.582	-0.511	-18.193	0	0	0	0	0	0	0
WT333(F4E4E1AF1293)	3.76	13105	2022-11-28 15:32:36.350	0.036	-0.08	1.04	-7.629	-1.343	-2.441	1.588	-0.511	-18.182	0	0	0	0	0	0	0
WT333(F4E4E1AF1293)	3.76	13105	2022-11-28 15:32:36.381	0.036	-0.08	1.04	-7.629	-1.343	-2.441	1.593	-0.511	-18.166	0	0	0	0	0	0	0
WT333(F4E4E1AF1293)	3.76	13105	2022-11-28 15:32:36.381	0.036	-0.08	1.04	-7.629	-1.343	-2.441	1.593	-0.511	-18.155	0	0	0	0	0	0	0
WT333(F4E4E1AF1293)	3.76	13105	2022-11-28 15:32:36.381	0.011	-0.019	1.007	-6.348	2.869	1.16	1.599	-0.489	-18.122	0	0	0	0	0	0	0
WT333(F4E4E1AF1293)	3.76	13105	2022-11-28 15:32:36.381	0.011	-0.019	1.007	-6.348	2.869	1.16	1.604	-0.467	-18.089	0	0	0	0	0	0	0
WT333(F4E4E1AF1293)	3.76	13105	2022-11-28 15:32:36.381	0.011	-0.019	1.007	-6.348	2.869	1.16	1.604	-0.45	-18.062	0	0	0	0	0	0	0
WT333(F4E4E1AF1293)	3.76	13105	2022-11-28 15:32:36.381	0.011	-0.019	1.007	-6.348	2.869	1.16	1.604	-0.428	-18.029	0	0	0	0	0	0	0
WT333(F4E4E1AF1293)	3.76	13105	2022-11-28 15:32:36.381	-0.012	0.035	1.028	9.521	1.038	0.732	1.681	-0.417	-18.001	0	0	0	0	0	0	0
WT333(F4E4E1AF1293)	3.76	13105	2022-11-28 15:32:36.381	-0.012	0.035	1.028	9.521	1.038	0.732	1.763	-0.406	-17.974	0	0	0	0	0	0	0
WT333(F4E4E1AF1293)	3.76	13105	2022-11-28 15:32:36.444	-0.012	0.035	1.028	9.521	1.038	0.732	1.835	-0.401	-17.946	0	0	0	0	0	0	0
WT333(F4E4E1AF1293)	3.76	13105	2022-11-28 15:32:36.444	-0.012	0.035	1.028	9.521	1.038	0.732	1.912	-0.39	-17.919	0	0	0	0	0	0	0
WT333(F4E4E1AF1293)	3.76	13105	2022-11-28 15:32:36.444	0.044	-0.042	1.017	1.526	0.305	-0.305	1.945	-0.385	-17.897	0	0	0	0	0	0	0
WT333(F4E4E1AF1293)	3.76	13105	2022-11-28 15:32:36.444	0.044	-0.042	1.017	1.526	0.305	-0.305	1.978	-0.379	-17.875	0	0	0	0	0	0	0
WT333(F4E4E1AF1293)	3.76	13105	2022-11-28 15:32:36.444	0.044	-0.042	1.017	1.526	0.305	-0.305	2.005	-0.374	-17.858	0	0	0	0	0	0	0
WT333(F4E4E1AF1293)	3.76	13105	2022-11-28 15:32:36.444	0.044	-0.042	1.017	1.526	0.305	-0.305	2.032	-0.368	-17.836	0	0	0	0	0	0	0
WT333(F4E4E1AF1293)	3.76	13105	2022-11-28 15:32:36.444	-0.016	0.021	0.983	-0.366	-0.305	-0.305	2.054	-0.368	-17.814	0	0	0	0	0	0	0
WT333(F4E4E1AF1293)	3.76	13105	2022-11-28 15:32:36.444	-0.016	0.021	0.983	-0.366	-0.305	-0.305	2.071	-0.368	-17.798	0	0	0	0	0	0	0
WT333(F4E4E1AF1293)	3.76	13105	2022-11-28 15:32:36.475	-0.016	0.021	0.983	-0.366	-0.305	-0.305	2.087	-0.363	-17.776	0	0	0	0	0	0	0
WT333(F4E4E1AF1293)	3.76	13105	2022-11-28 15:32:36.475	-0.016	0.021	0.983	-0.366	-0.305	-0.305	2.098	-0.363	-17.759	0	0	0	0	0	0	0
WT333(F4E4E1AF1293)	3.76	13105	2022-11-28 15:32:36.475	-0.009	0.193	0.983	-10.681	0.061	-1.526	2.065	-0.363	-17.743	0	0	0	0	0	0	0
WT333(F4E4E1AF1293)	3.76	13105	2022-11-28 15:32:36.475	-0.009	0.193	0.983	-10.681	0.061	-1.526	2.027	-0.357	-17.732	0	0	0	0	0	0	0
WT333(F4E4E1AF1293)	3.76	13105	2022-11-28 15:32:36.475	-0.009	0.193	0.983	-10.681	0.061	-1.526	1.994	-0.352	-17.721	0	0	0	0	0	0	0
WT333(F4E4E1AF1293)	3.76	13105	2022-11-28 15:32:36.475	-0.009	0.193	0.983	-10.681	0.061	-1.526	1.961	-0.352	-17.71	0	0	0	0	0	0	0
WT333(F4E4E1AF1293)	3.76	13105	2022-11-28 15:32:36.475	0.025	-0.206	1.035	-2.441	1.282	2.136	1.967	-0.341	-17.682	0	0	0	0	0	0	0
WT333(F4E4E1AF1293)	3.76	13105	2022-11-28 15:32:36.475	0.025	-0.206	1.035	-2.441	1.282	2.136	1.967	-0.335	-17.65	0	0	0	0	0	0	0
WT333(F4E4E1AF1293)	3.76	13105	2022-11-28 15:32:36.506	0.025	-0.206	1.035	-2.441	1.282	2.136	1.967	-0.324	-17.622	0	0	0	0	0	0	0
WT333(F4E4E1AF1293)	3.76	13105	2022-11-28 15:32:36.506	0.025	-0.206	1.035	-2.441	1.282	2.136	1.961	-0.319	-17.595	0	0	0	0	0	0	0
WT333(F4E4E1AF1293)	3.76	13105	2022-11-28 15:32:36.506	0.013	0.072	1.035	0.61	1.648	0.244	1.972	-0.308	-17.573	0	0	0	0	0	0	0
WT333(F4E4E1AF1293)	3.76	13105	2022-11-28 15:32:36.506	0.013	0.072	1.035	0.61	1.648	0.244	1.983	-0.297	-17.551	0	0	0	0	0	0	0
WT333(F4E4E1AF1293)	3.76	13105	2022-11-28 15:32:36.506	0.013	0.072	1.035	0.61	1.648	0.244	2	-0.291	-17.534	0	0	0	0	0	0	0
WT333(F4E4E1AF1293)	3.76	13105	2022-11-28 15:32:36.506	0.013	0.072	1.035	0.61	1.648	0.244	2.01	-0.28	-17.512	0	0	0	0	0	0	0
WT333(F4E4E1AF1293)	3.76	13105	2022-11-28 15:32:36.506	0.042	0.046	1.023	0.854	-0.061	-2.136	2.021	-0.28	-17.507	0	0	0	0	0	0	0
WT333(F4E4E1AF1293)	3.76	13105	2022-11-28 15:32:36.506	0.042	0.046	1.023	0.854	-0.061	-2.136	2.032	-0.28	-17.501	0	0	0	0	0	0	0
WT333(F4E4E1AF1293)	3.76	13105	2022-11-28 15:32:36.584	0.042	0.046	1.023	0.854	-0.061	-2.136	2.043	-0.28	-17.496	0	0	0	0	0	0	0
WT333(F4E4E1AF1293)	3.76	13105	2022-11-28 15:32:36.600	0.042	0.046	1.023	0.854	-0.061	-2.136	2.054	-0.28	-17.49	0	0	0	0	0	0	0
WT333(F4E4E1AF1293)	3.76	13105	2022-11-28 15:32:36.600	0.037	-0.012	1.016	-0.793	1.709	-1.77	2.06	-0.275	-17.479	0	0	0	0	0	0	0
WT333(F4E4E1AF1293)	3.76	13105	2022-11-28 15:32:36.600	0.037	-0.012	1.016	-0.793	1.709	-1.77	2.06	-0.264	-17.468	0	0	0	0	0	0	0
WT333(F4E4E1AF1293)	3.76	13105	2022-11-28 15:32:36.600	0.037	-0.012	1.016	-0.793	1.709	-1.77	2.06	-0.258	-17.463	0	0	0	0	0	0	0
WT333(F4E4E1AF1293)	3.76	13105	2022-11-28 15:32:36.600	0.037	-0.012	1.016	-0.793	1.709	-1.77	2.06	-0.247	-17.452	0	0	0	0	0	0	0
WT333(F4E4E1AF1293)	3.76	13105	2022-11-28 15:32:36.600	-0.025	-0.056	1.029	1.709	0.977	1.16	2.076	-0.247	-17.43	0	0	0	0	0	0	0
WT333(F4E4E1AF1293)	3.76	13105	2022-11-28 15:32:36.600	-0.025	-0.056	1.029	1.709	0.977	1.16	2.087	-0.242	-17.408	0	0	0	0	0	0	0
WT333(F4E4E1AF1293)	3.76	13105	2022-11-28 15:32:36.600	-0.025	-0.056	1.029	1.709	0.977	1.16	2.093	-0.236	-17.386	0	0	0	0	0	0	0
WT333(F4E4E1AF1293)	3.76	13105	2022-11-28 15:32:36.600	-0.025	-0.056	1.029	1.709	0.977	1.16	2.104	-0.236	-17.364	0	0	0	0	0	0	0
WT333(F4E4E1AF1293)	3.76	13105	2022-11-28 15:32:36.600	0.006	0.002	0.99	1.16	0.61	-1.77	2.109	-0.231	-17.358	0	0	0	0	0	0	0
WT333(F4E4E1AF1293)	3.76	13105	2022-11-28 15:32:36.600	0.006	0.002	0.99	1.16	0.61	-1.77	2.115	-0.231	-17.347	0	0	0	0	0	0	0
WT333(F4E4E1AF1293)	3.76	13105	2022-11-28 15:32:36.600	0.006	0.002	0.99	1.16	0.61	-1.77	2.12	-0.225	-17.342	0	0	0	0	0	0	0
WT333(F4E4E1AF1293)	3.76	13105	2022-11-28 15:32:36.600	0.006	0.002	0.99	1.16	0.61	-1.77	2.126	-0.22	-17.336	0	0	0	0	0	0	0
WT333(F4E4E1AF1293)	3.76	13105	2022-11-28 15:32:36.600	0.07	-0.064	0.995	-4.822	-0.305	-0.549	2.104	-0.225	-17.325	0	0	0	0	0	0	0
WT333(F4E4E1AF1293)	3.76	13105	2022-11-28 15:32:36.600	0.07	-0.064	0.995	-4.822	-0.305	-0.549	2.076	-0.225	-17.309	0	0	0	0	0	0	0
WT333(F4E4E1AF1293)	3.76	13105	2022-11-28 15:32:36.615	0.07	-0.064	0.995	-4.822	-0.305	-0.549	2.049	-0.231	-17.298	0	0	0	0	0	0	0
WT333(F4E4E1AF1293)	3.76	13105	2022-11-28 15:32:36.615	0.07	-0.064	0.995	-4.822	-0.305	-0.549	2.021	-0.236	-17.287	0	0	0	0	0	0	0
WT333(F4E4E1AF1293)	3.76	13105	2022-11-28 15:32:36.615	-0.043	0.065	1.043	2.136	0.366	0.061	2.032	-0.236	-17.271	0	0	0	0	0	0	0
WT333(F4E4E1AF1293)	3.76	13105	2022-11-28 15:32:36.615	-0.043	0.065	1.043	2.136	0.366	0.061	2.038	-0.236	-17.254	0	0	0	0	0	0	0
WT333(F4E4E1AF1293)	3.76	13105	2022-11-28 15:32:36.615	-0.043	0.065	1.043	2.136	0.366	0.061	2.049	-0.236	-17.238	0	0	0	0	0	0	0
WT333(F4E4E1AF1293)	3.76	13105	2022-11-28 15:32:36.615	-0.043	0.065	1.043	2.136	0.366	0.061	2.054	-0.231	-17.221	0	0	0	0	0	0	0
WT333(F4E4E1AF1293)	3.76	13105	2022-11-28 15:32:36.615	0.049	-0.022	1.035	-2.747	0.732	-1.526	2.038	-0.231	-17.216	0	0	0	0	0	0	0
WT333(F4E4E1AF1293)	3.76	13105	2022-11-28 15:32:36.615	0.049	-0.022	1.035	-2.747	0.732	-1.526	2.027	-0.225	-17.205	0	0	0	0	0	0	0
WT333(F4E4E1AF1293)	3.76	13105	2022-11-28 15:32:36.678	0.049	-0.022	1.035	-2.747	0.732	-1.526	2.01	-0.225	-17.199	0	0	0	0	0	0	0
WT333(F4E4E1AF1293)	3.76	13105	2022-11-28 15:32:36.678	0.049	-0.022	1.035	-2.747	0.732	-1.526	1.989	-0.225	-17.194	0	0	0	0	0	0	0
WT333(F4E4E1AF1293)	3.76	13105	2022-11-28 15:32:36.678	-0.037	0.016	1.022	3.113	1.343	1.343	2.005	-0.22	-17.172	0	0	0	0	0	0	0
WT333(F4E4E1AF1293)	3.76	13105	2022-11-28 15:32:36.678	-0.037	0.016	1.022	3.113	1.343	1.343	2.016	-0.214	-17.15	0	0	0	0	0	0	0
WT333(F4E4E1AF1293)	3.76	13105	2022-11-28 15:32:36.678	-0.037	0.016	1.022	3.113	1.343	1.343	2.027	-0.209	-17.128	0	0	0	0	0	0	0
WT333(F4E4E1AF1293)	3.76	13105	2022-11-28 15:32:36.678	-0.037	0.016	1.022	3.113	1.343	1.343	2.038	-0.203	-17.106	0	0	0	0	0	0	0
WT333(F4E4E1AF1293)	3.76	13105	2022-11-28 15:32:36.678	0.032	-0.026	1.016	-4.272	0.732	1.16	2.016	-0.198	-17.084	0	0	0	0	0	0	0
WT333(F4E4E1AF1293)	3.76	13105	2022-11-28 15:32:36.678	0.032	-0.026	1.016	-4.272	0.732	1.16	1.989	-0.198	-17.062	0	0	0	0	0	0	0
WT333(F4E4E1AF1293)	3.76	13105	2022-11-28 15:32:36.709	0.032	-0.026	1.016	-4.272	0.732	1.16	1.967	-0.192	-17.045	0	0	0	0	0	0	0
WT333(F4E4E1AF1293)	3.76	13105	2022-11-28 15:32:36.709	0.032	-0.026	1.016	-4.272	0.732	1.16	1.939	-0.192	-17.023	0	0	0	0	0	0	0
WT333(F4E4E1AF1293)	3.76	13105	2022-11-28 15:32:36.709	0.033	0.067	1.026	0.916	0.549	-3.235	1.939	-0.192	-17.023	0	0	0	0	0	0	0
WT333(F4E4E1AF1293)	3.76	13105	2022-11-28 15:32:36.709	0.033	0.067	1.026	0.916	0.549	-3.235	1.939	-0.187	-17.029	0	0	0	0	0	0	0
WT333(F4E4E1AF1293)	3.76	13105	2022-11-28 15:32:36.709	0.033	0.067	1.026	0.916	0.549	-3.235	1.945	-0.187	-17.029	0	0	0	0	0	0	0
WT333(F4E4E1AF1293)	3.76	13105	2022-11-28 15:32:36.709	0.033	0.067	1.026	0.916	0.549	-3.235	1.945	-0.187	-17.029	0	0	0	0	0	0	0
WT333(F4E4E1AF1293)	3.76	13105	2022-11-28 15:32:36.709	-0.012	-0.046	1.004	-0.793	0.854	2.563	1.939	-0.181	-17.001	0	0	0	0	0	0	0
WT333(F4E4E1AF1293)	3.76	13105	2022-11-28 15:32:36.709	-0.012	-0.046	1.004	-0.793	0.854	2.563	1.928	-0.181	-16.974	0	0	0	0	0	0	0
WT333(F4E4E1AF1293)	3.76	13105	2022-11-28 15:32:36.740	-0.012	-0.046	1.004	-0.793	0.854	2.563	1.923	-0.181	-16.946	0	0	0	0	0	0	0
WT333(F4E4E1AF1293)	3.76	13105	2022-11-28 15:32:36.740	-0.012	-0.046	1.004	-0.793	0.854	2.563	1.912	-0.176	-16.919	0	0	0	0	0	0	0
WT333(F4E4E1AF1293)	3.76	13105	2022-11-28 15:32:36.740	0.064	0.092	1.018	3.479	0.549	-1.221	1.928	-0.176	-16.908	0	0	0	0	0	0	0
WT333(F4E4E1AF1293)	3.76	13105	2022-11-28 15:32:36.740	0.064	0.092	1.018	3.479	0.549	-1.221	1.945	-0.176	-16.902	0	0	0	0	0	0	0
WT333(F4E4E1AF1293)	3.76	13105	2022-11-28 15:32:36.740	0.064	0.092	1.018	3.479	0.549	-1.221	1.956	-0.176	-16.891	0	0	0	0	0	0	0
WT333(F4E4E1AF1293)	3.76	13105	2022-11-28 15:32:36.740	0.064	0.092	1.018	3.479	0.549	-1.221	1.972	-0.176	-16.88	0	0	0	0	0	0	0
WT333(F4E4E1AF1293)	3.76	13105	2022-11-28 15:32:36.740	0.024	-0.135	0.991	-3.296	-0.061	-0.671	1.95	-0.176	-16.87	0	0	0	0	0	0	0
WT333(F4E4E1AF1293)	3.76	13105	2022-11-28 15:32:36.740	0.024	-0.135	0.991	-3.296	-0.061	-0.671	1.934	-0.181	-16.859	0	0	0	0	0	0	0
WT333(F4E4E1AF1293)	3.76	13105	2022-11-28 15:32:36.803	0.024	-0.135	0.991	-3.296	-0.061	-0.671	1.912	-0.181	-16.848	0	0	0	0	0	0	0
WT333(F4E4E1AF1293)	3.76	13105	2022-11-28 15:32:36.803	0.024	-0.135	0.991	-3.296	-0.061	-0.671	1.884	-0.187	-16.837	0	0	0	0	0	0	0
WT333(F4E4E1AF1293)	3.76	13105	2022-11-28 15:32:36.803	-0.008	0.053	1.029	4.028	0.549	-1.709	1.901	-0.187	-16.831	0	0	0	0	0	0	0
WT333(F4E4E1AF1293)	3.76	13105	2022-11-28 15:32:36.803	-0.008	0.053	1.029	4.028	0.549	-1.709	1.917	-0.187	-16.82	0	0	0	0	0	0	0
WT333(F4E4E1AF1293)	3.76	13105	2022-11-28 15:32:36.803	-0.008	0.053	1.029	4.028	0.549	-1.709	1.928	-0.187	-16.815	0	0	0	0	0	0	0
WT333(F4E4E1AF1293)	3.76	13105	2022-11-28 15:32:36.803	-0.008	0.053	1.029	4.028	0.549	-1.709	1.945	-0.187	-16.809	0	0	0	0	0	0	0
WT333(F4E4E1AF1293)	3.76	13105	2022-11-28 15:32:36.803	0.058	0.01	1.011	-6.042	-0.793	-3.357	1.912	-0.192	-16.809	0	0	0	0	0	0	0
WT333(F4E4E1AF1293)	3.76	13105	2022-11-28 15:32:36.803	0.058	0.01	1.011	-6.042	-0.793	-3.357	1.873	-0.198	-16.815	0	0	0	0	0	0	0
WT333(F4E4E1AF1293)	3.76	13105	2022-11-28 15:32:36.834	0.058	0.01	1.011	-6.042	-0.793	-3.357	1.84	-0.203	-16.815	0	0	0	0	0	0	0

## Sheet: 120cm
设备名称	电压	版本	片上时间	加速度X(g)	加速度Y(g)	加速度Z(g)	角速度X(°/s)	角速度Y(°/s)	角速度Z(°/s)	角度X(°)	角度Y(°)	角度Z(°)	磁场X	磁场Y	磁场Z	四元数0	四元数1	四元数2	四元数3	状态
WT333(F4E4E1AF1293)	3.72	13105	2022-11-28 16:39:37.325	-0.01	0.1	0.776	-3.967	-0.854	0.305	-0.099	-0.829	10.009	0	0	0	0	0	0	0
WT333(F4E4E1AF1293)	3.72	13105	2022-11-28 16:39:37.325	-0.01	0.1	0.776	-3.967	-0.854	0.305	-0.121	-0.829	9.97	0	0	0	0	0	0	0
WT333(F4E4E1AF1293)	3.72	13105	2022-11-28 16:39:37.325	-0.01	0.1	0.776	-3.967	-0.854	0.305	-0.143	-0.829	9.937	0	0	0	0	0	0	0
WT333(F4E4E1AF1293)	3.72	13105	2022-11-28 16:39:37.325	0.032	0.141	1.131	-0.305	-0.061	4.517	-0.148	-0.829	9.921	0	0	0	0	0	0	0
WT333(F4E4E1AF1293)	3.72	13105	2022-11-28 16:39:37.325	0.032	0.141	1.131	-0.305	-0.061	4.517	-0.148	-0.824	9.904	0	0	0	0	0	0	0
WT333(F4E4E1AF1293)	3.72	13105	2022-11-28 16:39:37.325	0.032	0.141	1.131	-0.305	-0.061	4.517	-0.148	-0.824	9.893	0	0	0	0	0	0	0
WT333(F4E4E1AF1293)	3.72	13105	2022-11-28 16:39:37.325	0.032	0.141	1.131	-0.305	-0.061	4.517	-0.148	-0.824	9.877	0	0	0	0	0	0	0
WT333(F4E4E1AF1293)	3.72	13105	2022-11-28 16:39:37.325	0.031	0.103	1.034	-1.709	2.014	-5.432	-0.154	-0.813	9.811	0	0	0	0	0	0	0
WT333(F4E4E1AF1293)	3.72	13105	2022-11-28 16:39:37.325	0.031	0.103	1.034	-1.709	2.014	-5.432	-0.159	-0.802	9.75	0	0	0	0	0	0	0
WT333(F4E4E1AF1293)	3.72	13105	2022-11-28 16:39:37.341	0.031	0.103	1.034	-1.709	2.014	-5.432	-0.159	-0.791	9.684	0	0	0	0	0	0	0
WT333(F4E4E1AF1293)	3.72	13105	2022-11-28 16:39:37.341	0.109	-0.349	1.174	5.31	0.061	-0.854	-0.132	-0.791	9.646	0	0	0	0	0	0	0
WT333(F4E4E1AF1293)	3.72	13105	2022-11-28 16:39:37.341	0.109	-0.349	1.174	5.31	0.061	-0.854	-0.11	-0.791	9.608	0	0	0	0	0	0	0
WT333(F4E4E1AF1293)	3.72	13105	2022-11-28 16:39:37.341	0.109	-0.349	1.174	5.31	0.061	-0.854	-0.088	-0.791	9.564	0	0	0	0	0	0	0
WT333(F4E4E1AF1293)	3.72	13105	2022-11-28 16:39:37.341	0.109	-0.349	1.174	5.31	0.061	-0.854	-0.066	-0.791	9.525	0	0	0	0	0	0	0
WT333(F4E4E1AF1293)	3.72	13105	2022-11-28 16:39:37.341	0.04	0.285	0.895	10.498	0.549	9.521	-0.022	-0.791	9.542	0	0	0	0	0	0	0
WT333(F4E4E1AF1293)	3.72	13105	2022-11-28 16:39:37.341	0.04	0.285	0.895	10.498	0.549	9.521	0.022	-0.791	9.553	0	0	0	0	0	0	0
WT333(F4E4E1AF1293)	3.72	13105	2022-11-28 16:39:37.341	0.04	0.285	0.895	10.498	0.549	9.521	0.077	-0.791	9.569	0	0	0	0	0	0	0
WT333(F4E4E1AF1293)	3.72	13105	2022-11-28 16:39:37.341	0.04	0.285	0.895	10.498	0.549	9.521	0.132	-0.791	9.58	0	0	0	0	0	0	0
WT333(F4E4E1AF1293)	3.72	13105	2022-11-28 16:39:37.341	-0.055	0.035	0.946	-5.798	0.183	-9.155	0.104	-0.791	9.498	0	0	0	0	0	0	0
WT333(F4E4E1AF1293)	3.72	13105	2022-11-28 16:39:37.341	-0.055	0.035	0.946	-5.798	0.183	-9.155	0.077	-0.791	9.415	0	0	0	0	0	0	0
WT333(F4E4E1AF1293)	3.72	13105	2022-11-28 16:39:37.341	-0.055	0.035	0.946	-5.798	0.183	-9.155	0.055	-0.791	9.338	0	0	0	0	0	0	0
WT333(F4E4E1AF1293)	3.72	13105	2022-11-28 16:39:37.341	-0.055	0.035	0.946	-5.798	0.183	-9.155	0.027	-0.791	9.256	0	0	0	0	0	0	0
WT333(F4E4E1AF1293)	3.72	13105	2022-11-28 16:39:37.341	0.014	0.08	0.996	-11.047	-0.183	-6.165	-0.016	-0.791	9.185	0	0	0	0	0	0	0
WT333(F4E4E1AF1293)	3.72	13105	2022-11-28 16:39:37.341	0.014	0.08	0.996	-11.047	-0.183	-6.165	-0.066	-0.797	9.119	0	0	0	0	0	0	0
WT333(F4E4E1AF1293)	3.72	13105	2022-11-28 16:39:37.341	0.014	0.08	0.996	-11.047	-0.183	-6.165	-0.115	-0.797	9.053	0	0	0	0	0	0	0
WT333(F4E4E1AF1293)	3.72	13105	2022-11-28 16:39:37.403	0.014	0.08	0.996	-11.047	-0.183	-6.165	-0.165	-0.797	8.981	0	0	0	0	0	0	0
WT333(F4E4E1AF1293)	3.72	13105	2022-11-28 16:39:37.403	0.006	0.08	1.114	4.211	-2.625	6.47	-0.137	-0.813	8.976	0	0	0	0	0	0	0
WT333(F4E4E1AF1293)	3.72	13105	2022-11-28 16:39:37.403	0.006	0.08	1.114	4.211	-2.625	6.47	-0.115	-0.824	8.976	0	0	0	0	0	0	0
WT333(F4E4E1AF1293)	3.72	13105	2022-11-28 16:39:37.403	0.006	0.08	1.114	4.211	-2.625	6.47	-0.088	-0.84	8.97	0	0	0	0	0	0	0
WT333(F4E4E1AF1293)	3.72	13105	2022-11-28 16:39:37.403	0.006	0.08	1.114	4.211	-2.625	6.47	-0.06	-0.851	8.959	0	0	0	0	0	0	0
WT333(F4E4E1AF1293)	3.72	13105	2022-11-28 16:39:37.403	-0.167	-0.156	0.956	-7.08	3.296	5.493	-0.088	-0.835	8.948	0	0	0	0	0	0	0
WT333(F4E4E1AF1293)	3.72	13105	2022-11-28 16:39:37.403	-0.167	-0.156	0.956	-7.08	3.296	5.493	-0.121	-0.813	8.937	0	0	0	0	0	0	0
WT333(F4E4E1AF1293)	3.72	13105	2022-11-28 16:39:37.403	-0.167	-0.156	0.956	-7.08	3.296	5.493	-0.154	-0.797	8.921	0	0	0	0	0	0	0
WT333(F4E4E1AF1293)	3.72	13105	2022-11-28 16:39:37.403	-0.167	-0.156	0.956	-7.08	3.296	5.493	-0.187	-0.769	8.904	0	0	0	0	0	0	0
WT333(F4E4E1AF1293)	3.72	13105	2022-11-28 16:39:37.403	0.101	0.098	1.167	-1.709	-1.526	-2.93	-0.192	-0.775	8.844	0	0	0	0	0	0	0
WT333(F4E4E1AF1293)	3.72	13105	2022-11-28 16:39:37.403	0.101	0.098	1.167	-1.709	-1.526	-2.93	-0.198	-0.78	8.789	0	0	0	0	0	0	0
WT333(F4E4E1AF1293)	3.72	13105	2022-11-28 16:39:37.403	0.101	0.098	1.167	-1.709	-1.526	-2.93	-0.203	-0.786	8.734	0	0	0	0	0	0	0
WT333(F4E4E1AF1293)	3.72	13105	2022-11-28 16:39:37.403	0.101	0.098	1.167	-1.709	-1.526	-2.93	-0.203	-0.791	8.679	0	0	0	0	0	0	0
WT333(F4E4E1AF1293)	3.72	13105	2022-11-28 16:39:37.403	-0.021	0.025	0.894	11.292	-1.221	-0.61	-0.143	-0.797	8.63	0	0	0	0	0	0	0
WT333(F4E4E1AF1293)	3.72	13105	2022-11-28 16:39:37.403	-0.021	0.025	0.894	11.292	-1.221	-0.61	-0.082	-0.797	8.586	0	0	0	0	0	0	0
WT333(F4E4E1AF1293)	3.72	13105	2022-11-28 16:39:37.403	-0.021	0.025	0.894	11.292	-1.221	-0.61	-0.022	-0.802	8.542	0	0	0	0	0	0	0
WT333(F4E4E1AF1293)	3.72	13105	2022-11-28 16:39:37.465	-0.021	0.025	0.894	11.292	-1.221	-0.61	0.033	-0.807	8.498	0	0	0	0	0	0	0
WT333(F4E4E1AF1293)	3.72	13105	2022-11-28 16:39:37.465	0.089	-0.067	1.086	0.122	0.671	-0.671	0.033	-0.802	8.448	0	0	0	0	0	0	0
WT333(F4E4E1AF1293)	3.72	13105	2022-11-28 16:39:37.465	0.089	-0.067	1.086	0.122	0.671	-0.671	0.038	-0.797	8.405	0	0	0	0	0	0	0
WT333(F4E4E1AF1293)	3.72	13105	2022-11-28 16:39:37.465	0.089	-0.067	1.086	0.122	0.671	-0.671	0.038	-0.791	8.361	0	0	0	0	0	0	0
WT333(F4E4E1AF1293)	3.72	13105	2022-11-28 16:39:37.465	0.089	-0.067	1.086	0.122	0.671	-0.671	0.044	-0.791	8.317	0	0	0	0	0	0	0
WT333(F4E4E1AF1293)	3.72	13105	2022-11-28 16:39:37.465	-0.001	0.206	0.996	5.737	-2.38	-2.502	0.071	-0.802	8.262	0	0	0	0	0	0	0
WT333(F4E4E1AF1293)	3.72	13105	2022-11-28 16:39:37.465	-0.001	0.206	0.996	5.737	-2.38	-2.502	0.104	-0.813	8.207	0	0	0	0	0	0	0
WT333(F4E4E1AF1293)	3.72	13105	2022-11-28 16:39:37.465	-0.001	0.206	0.996	5.737	-2.38	-2.502	0.137	-0.824	8.157	0	0	0	0	0	0	0
WT333(F4E4E1AF1293)	3.72	13105	2022-11-28 16:39:37.497	-0.001	0.206	0.996	5.737	-2.38	-2.502	0.176	-0.84	8.102	0	0	0	0	0	0	0
WT333(F4E4E1AF1293)	3.72	13105	2022-11-28 16:39:37.497	0	-0.264	1.034	-7.141	2.014	7.019	0.143	-0.829	8.091	0	0	0	0	0	0	0
WT333(F4E4E1AF1293)	3.72	13105	2022-11-28 16:39:37.497	0	-0.264	1.034	-7.141	2.014	7.019	0.11	-0.818	8.086	0	0	0	0	0	0	0
WT333(F4E4E1AF1293)	3.72	13105	2022-11-28 16:39:37.497	0	-0.264	1.034	-7.141	2.014	7.019	0.071	-0.807	8.08	0	0	0	0	0	0	0
WT333(F4E4E1AF1293)	3.72	13105	2022-11-28 16:39:37.497	0	-0.264	1.034	-7.141	2.014	7.019	0.033	-0.797	8.069	0	0	0	0	0	0	0
WT333(F4E4E1AF1293)	3.72	13105	2022-11-28 16:39:37.497	0.016	0.087	1.019	-0.977	-0.977	-5.615	0.027	-0.802	7.998	0	0	0	0	0	0	0
WT333(F4E4E1AF1293)	3.72	13105	2022-11-28 16:39:37.497	0.016	0.087	1.019	-0.977	-0.977	-5.615	0.022	-0.802	7.927	0	0	0	0	0	0	0
WT333(F4E4E1AF1293)	3.72	13105	2022-11-28 16:39:37.497	0.016	0.087	1.019	-0.977	-0.977	-5.615	0.016	-0.807	7.855	0	0	0	0	0	0	0
WT333(F4E4E1AF1293)	3.72	13105	2022-11-28 16:39:37.559	0.016	0.087	1.019	-0.977	-0.977	-5.615	0.016	-0.813	7.784	0	0	0	0	0	0	0
WT333(F4E4E1AF1293)	3.72	13105	2022-11-28 16:39:37.559	-0.012	0.089	1.022	5.554	0.427	1.404	0.044	-0.807	7.745	0	0	0	0	0	0	0
WT333(F4E4E1AF1293)	3.72	13105	2022-11-28 16:39:37.559	-0.012	0.089	1.022	5.554	0.427	1.404	0.071	-0.807	7.707	0	0	0	0	0	0	0
WT333(F4E4E1AF1293)	3.72	13105	2022-11-28 16:39:37.559	-0.012	0.089	1.022	5.554	0.427	1.404	0.104	-0.802	7.674	0	0	0	0	0	0	0
WT333(F4E4E1AF1293)	3.72	13105	2022-11-28 16:39:37.559	-0.012	0.089	1.022	5.554	0.427	1.404	0.132	-0.802	7.635	0	0	0	0	0	0	0
WT333(F4E4E1AF1293)	3.72	13105	2022-11-28 16:39:37.559	-0.014	-0.154	0.961	-7.324	-0.61	1.526	0.099	-0.802	7.597	0	0	0	0	0	0	0
WT333(F4E4E1AF1293)	3.72	13105	2022-11-28 16:39:37.559	-0.014	-0.154	0.961	-7.324	-0.61	1.526	0.06	-0.802	7.559	0	0	0	0	0	0	0
WT333(F4E4E1AF1293)	3.72	13105	2022-11-28 16:39:37.559	-0.014	-0.154	0.961	-7.324	-0.61	1.526	0.027	-0.802	7.52	0	0	0	0	0	0	0
WT333(F4E4E1AF1293)	3.72	13105	2022-11-28 16:39:37.668	-0.014	-0.154	0.961	-7.324	-0.61	1.526	-0.005	-0.807	7.482	0	0	0	0	0	0	0
WT333(F4E4E1AF1293)	3.72	13105	2022-11-28 16:39:37.684	0.086	-0.074	1.041	-1.709	1.404	1.038	-0.016	-0.797	7.443	0	0	0	0	0	0	0
WT333(F4E4E1AF1293)	3.72	13105	2022-11-28 16:39:37.684	0.086	-0.074	1.041	-1.709	1.404	1.038	-0.027	-0.791	7.405	0	0	0	0	0	0	0
WT333(F4E4E1AF1293)	3.72	13105	2022-11-28 16:39:37.684	0.086	-0.074	1.041	-1.709	1.404	1.038	-0.044	-0.78	7.361	0	0	0	0	0	0	0
WT333(F4E4E1AF1293)	3.72	13105	2022-11-28 16:39:37.684	0.086	-0.074	1.041	-1.709	1.404	1.038	-0.055	-0.775	7.322	0	0	0	0	0	0	0
WT333(F4E4E1AF1293)	3.72	13105	2022-11-28 16:39:37.684	0.034	0.119	1.02	2.441	-0.488	0.916	-0.044	-0.78	7.284	0	0	0	0	0	0	0
WT333(F4E4E1AF1293)	3.72	13105	2022-11-28 16:39:37.684	0.034	0.119	1.02	2.441	-0.488	0.916	-0.033	-0.78	7.245	0	0	0	0	0	0	0
WT333(F4E4E1AF1293)	3.72	13105	2022-11-28 16:39:37.684	0.034	0.119	1.02	2.441	-0.488	0.916	-0.022	-0.786	7.207	0	0	0	0	0	0	0
WT333(F4E4E1AF1293)	3.72	13105	2022-11-28 16:39:37.684	0.034	0.119	1.02	2.441	-0.488	0.916	-0.011	-0.786	7.163	0	0	0	0	0	0	0
WT333(F4E4E1AF1293)	3.72	13105	2022-11-28 16:39:37.684	0.037	0.375	0.968	4.395	-1.221	-2.686	0.011	-0.797	7.108	0	0	0	0	0	0	0
WT333(F4E4E1AF1293)	3.72	13105	2022-11-28 16:39:37.684	0.037	0.375	0.968	4.395	-1.221	-2.686	0.038	-0.802	7.053	0	0	0	0	0	0	0
WT333(F4E4E1AF1293)	3.72	13105	2022-11-28 16:39:37.684	0.037	0.375	0.968	4.395	-1.221	-2.686	0.071	-0.813	6.993	0	0	0	0	0	0	0
WT333(F4E4E1AF1293)	3.72	13105	2022-11-28 16:39:37.684	0.037	0.375	0.968	4.395	-1.221	-2.686	0.104	-0.824	6.938	0	0	0	0	0	0	0
WT333(F4E4E1AF1293)	3.72	13105	2022-11-28 16:39:37.684	0.004	-0.202	1.175	-4.333	-0.122	0.366	0.093	-0.824	6.894	0	0	0	0	0	0	0
WT333(F4E4E1AF1293)	3.72	13105	2022-11-28 16:39:37.684	0.004	-0.202	1.175	-4.333	-0.122	0.366	0.077	-0.829	6.85	0	0	0	0	0	0	0
WT333(F4E4E1AF1293)	3.72	13105	2022-11-28 16:39:37.684	0.004	-0.202	1.175	-4.333	-0.122	0.366	0.06	-0.829	6.812	0	0	0	0	0	0	0
WT333(F4E4E1AF1293)	3.72	13105	2022-11-28 16:39:37.731	0.004	-0.202	1.175	-4.333	-0.122	0.366	0.038	-0.835	6.768	0	0	0	0	0	0	0
WT333(F4E4E1AF1293)	3.72	13105	2022-11-28 16:39:37.731	-0.036	0.036	0.884	-4.517	0.183	0.427	0.022	-0.835	6.724	0	0	0	0	0	0	0
WT333(F4E4E1AF1293)	3.72	13105	2022-11-28 16:39:37.731	-0.036	0.036	0.884	-4.517	0.183	0.427	0.005	-0.835	6.68	0	0	0	0	0	0	0
WT333(F4E4E1AF1293)	3.72	13105	2022-11-28 16:39:37.731	-0.036	0.036	0.884	-4.517	0.183	0.427	-0.011	-0.829	6.636	0	0	0	0	0	0	0
WT333(F4E4E1AF1293)	3.72	13105	2022-11-28 16:39:37.731	-0.036	0.036	0.884	-4.517	0.183	0.427	-0.027	-0.829	6.592	0	0	0	0	0	0	0
WT333(F4E4E1AF1293)	3.72	13105	2022-11-28 16:39:37.731	-0.031	0.114	1.091	-2.136	1.587	-0.122	-0.033	-0.824	6.548	0	0	0	0	0	0	0
WT333(F4E4E1AF1293)	3.72	13105	2022-11-28 16:39:37.731	-0.031	0.114	1.091	-2.136	1.587	-0.122	-0.038	-0.813	6.498	0	0	0	0	0	0	0
WT333(F4E4E1AF1293)	3.72	13105	2022-11-28 16:39:37.731	-0.031	0.114	1.091	-2.136	1.587	-0.122	-0.044	-0.802	6.454	0	0	0	0	0	0	0
WT333(F4E4E1AF1293)	3.72	13105	2022-11-28 16:39:37.731	-0.031	0.114	1.091	-2.136	1.587	-0.122	-0.044	-0.797	6.405	0	0	0	0	0	0	0
WT333(F4E4E1AF1293)	3.72	13105	2022-11-28 16:39:37.731	0.019	-0.069	1.119	0.488	-0.916	-1.038	-0.038	-0.797	6.356	0	0	0	0	0	0	0
WT333(F4E4E1AF1293)	3.72	13105	2022-11-28 16:39:37.731	0.019	-0.069	1.119	0.488	-0.916	-1.038	-0.027	-0.802	6.301	0	0	0	0	0	0	0
WT333(F4E4E1AF1293)	3.72	13105	2022-11-28 16:39:37.731	0.019	-0.069	1.119	0.488	-0.916	-1.038	-0.022	-0.807	6.251	0	0	0	0	0	0	0
WT333(F4E4E1AF1293)	3.72	13105	2022-11-28 16:39:37.731	0.019	-0.069	1.119	0.488	-0.916	-1.038	-0.016	-0.807	6.202	0	0	0	0	0	0	0
WT333(F4E4E1AF1293)	3.72	13105	2022-11-28 16:39:37.731	0.101	-0.031	0.967	1.709	-0.244	1.404	-0.005	-0.813	6.163	0	0	0	0	0	0	0
WT333(F4E4E1AF1293)	3.72	13105	2022-11-28 16:39:37.731	0.101	-0.031	0.967	1.709	-0.244	1.404	0	-0.813	6.125	0	0	0	0	0	0	0
WT333(F4E4E1AF1293)	3.72	13105	2022-11-28 16:39:37.731	0.101	-0.031	0.967	1.709	-0.244	1.404	0.011	-0.813	6.086	0	0	0	0	0	0	0
WT333(F4E4E1AF1293)	3.72	13105	2022-11-28 16:39:37.918	0.101	-0.031	0.967	1.709	-0.244	1.404	0.022	-0.818	6.048	0	0	0	0	0	0	0
WT333(F4E4E1AF1293)	3.72	13105	2022-11-28 16:39:37.918	0.008	-0.25	1.443	3.296	-2.441	0.427	0.038	-0.829	6.004	0	0	0	0	0	0	0
WT333(F4E4E1AF1293)	3.72	13105	2022-11-28 16:39:37.918	0.016	-0.5	2.886	3.296	-2.441	0.427	0.049	-0.84	5.966	0	0	0	0	0	0	0
WT333(F4E4E1AF1293)	3.72	13105	2022-11-28 16:39:37.918	0.032	-1.001	5.772	3.296	-2.441	0.427	0.055	-0.857	5.922	0	0	0	0	0	0	0
WT333(F4E4E1AF1293)	3.72	13105	2022-11-28 16:39:37.918	0.064	-2.002	11.545	3.296	-2.441	0.427	0.055	-0.862	5.878	0	0	0	0	0	0	0
WT333(F4E4E1AF1293)	3.72	13105	2022-11-28 16:39:37.918	0.018	0.304	1.002	2.258	1.526	-5.188	0.055	-0.857	5.806	0	0	0	0	0	0	0
WT333(F4E4E1AF1293)	3.72	13105	2022-11-28 16:39:37.918	0.018	0.304	1.002	2.258	1.526	-5.188	0.055	-0.846	5.735	0	0	0	0	0	0	0
WT333(F4E4E1AF1293)	3.72	13105	2022-11-28 16:39:37.918	0.018	0.304	1.002	2.258	1.526	-5.188	0.055	-0.835	5.663	0	0	0	0	0	0	0
WT333(F4E4E1AF1293)	3.72	13105	2022-11-28 16:39:37.918	0.018	0.304	1.002	2.258	1.526	-5.188	0.055	-0.824	5.592	0	0	0	0	0	0	0
WT333(F4E4E1AF1293)	3.72	13105	2022-11-28 16:39:37.918	0.218	-0.421	1.004	15.259	-6.287	10.376	0.121	-0.857	5.598	0	0	0	0	0	0	0
WT333(F4E4E1AF1293)	3.72	13105	2022-11-28 16:39:37.918	0.218	-0.421	1.004	15.259	-6.287	10.376	0.187	-0.89	5.609	0	0	0	0	0	0	0
WT333(F4E4E1AF1293)	3.72	13105	2022-11-28 16:39:37.918	0.218	-0.421	1.004	15.259	-6.287	10.376	0.247	-0.923	5.614	0	0	0	0	0	0	0
WT333(F4E4E1AF1293)	3.72	13105	2022-11-28 16:39:37.918	0.218	-0.421	1.004	15.259	-6.287	10.376	0.302	-0.956	5.625	0	0	0	0	0	0	0
WT333(F4E4E1AF1293)	3.72	13105	2022-11-28 16:39:37.918	-0.076	0.772	1.1	-20.935	4.7	-5.554	0.187	-0.934	5.554	0	0	0	0	0	0	0
WT333(F4E4E1AF1293)	3.72	13105	2022-11-28 16:39:37.918	-0.076	0.772	1.1	-20.935	4.7	-5.554	0.077	-0.912	5.482	0	0	0	0	0	0	0
WT333(F4E4E1AF1293)	3.72	13105	2022-11-28 16:39:37.918	-0.076	0.772	1.1	-20.935	4.7	-5.554	-0.022	-0.89	5.411	0	0	0	0	0	0	0
WT333(F4E4E1AF1293)	3.72	13105	2022-11-28 16:39:38.090	0.175	-0.739	1.053	-32.837	-4.028	-12.085	-0.192	-0.912	5.306	0	0	0	0	0	0	0
WT333(F4E4E1AF1293)	3.72	13105	2022-11-28 16:39:38.090	0.175	-0.739	1.053	-32.837	-4.028	-12.085	-0.368	-0.934	5.208	0	0	0	0	0	0	0
WT333(F4E4E1AF1293)	3.72	13105	2022-11-28 16:39:38.090	0.175	-0.739	1.053	-32.837	-4.028	-12.085	-0.544	-0.956	5.103	0	0	0	0	0	0	0
WT333(F4E4E1AF1293)	3.72	13105	2022-11-28 16:39:38.090	0.175	-0.739	1.053	-32.837	-4.028	-12.085	-0.72	-0.983	5.004	0	0	0	0	0	0	0
WT333(F4E4E1AF1293)	3.72	13105	2022-11-28 16:39:38.090	0.02	0.156	0.977	-2.258	2.014	8.118	-0.747	-0.972	4.999	0	0	0	0	0	0	0
WT333(F4E4E1AF1293)	3.72	13105	2022-11-28 16:39:38.090	0.02	0.156	0.977	-2.258	2.014	8.118	-0.775	-0.967	4.999	0	0	0	0	0	0	0
WT333(F4E4E1AF1293)	3.72	13105	2022-11-28 16:39:38.090	0.02	0.156	0.977	-2.258	2.014	8.118	-0.797	-0.956	4.999	0	0	0	0	0	0	0
WT333(F4E4E1AF1293)	3.72	13105	2022-11-28 16:39:38.090	0.02	0.156	0.977	-2.258	2.014	8.118	-0.818	-0.95	4.999	0	0	0	0	0	0	0
WT333(F4E4E1AF1293)	3.72	13105	2022-11-28 16:39:38.090	0.103	-0.404	0.884	-14.465	0.244	10.315	-0.901	-0.95	5.004	0	0	0	0	0	0	0
WT333(F4E4E1AF1293)	3.72	13105	2022-11-28 16:39:38.090	0.103	-0.404	0.884	-14.465	0.244	10.315	-0.989	-0.956	5.015	0	0	0	0	0	0	0
WT333(F4E4E1AF1293)	3.72	13105	2022-11-28 16:39:38.090	0.103	-0.404	0.884	-14.465	0.244	10.315	-1.077	-0.956	5.026	0	0	0	0	0	0	0
WT333(F4E4E1AF1293)	3.72	13105	2022-11-28 16:39:38.090	0.103	-0.404	0.884	-14.465	0.244	10.315	-1.17	-0.956	5.037	0	0	0	0	0	0	0
WT333(F4E4E1AF1293)	3.72	13105	2022-11-28 16:39:38.090	-0.094	-0.06	1.051	-9.094	1.892	-1.404	-1.23	-0.95	4.988	0	0	0	0	0	0	0
WT333(F4E4E1AF1293)	3.72	13105	2022-11-28 16:39:38.090	-0.094	-0.06	1.051	-9.094	1.892	-1.404	-1.291	-0.945	4.938	0	0	0	0	0	0	0
WT333(F4E4E1AF1293)	3.72	13105	2022-11-28 16:39:38.090	-0.094	-0.06	1.051	-9.094	1.892	-1.404	-1.351	-0.934	4.889	0	0	0	0	0	0	0
WT333(F4E4E1AF1293)	3.72	13105	2022-11-28 16:39:38.090	-0.094	-0.06	1.051	-9.094	1.892	-1.404	-1.412	-0.928	4.834	0	0	0	0	0	0	0
WT333(F4E4E1AF1293)	3.72	13105	2022-11-28 16:39:38.122	-0.016	0.233	1.015	11.475	-0.488	-3.235	-1.368	-0.928	4.774	0	0	0	0	0	0	0
WT333(F4E4E1AF1293)	3.72	13105	2022-11-28 16:39:38.122	-0.016	0.233	1.015	11.475	-0.488	-3.235	-1.324	-0.934	4.719	0	0	0	0	0	0	0
WT333(F4E4E1AF1293)	3.72	13105	2022-11-28 16:39:38.122	-0.016	0.233	1.015	11.475	-0.488	-3.235	-1.274	-0.934	4.658	0	0	0	0	0	0	0
WT333(F4E4E1AF1293)	3.72	13105	2022-11-28 16:39:38.122	-0.016	0.233	1.015	11.475	-0.488	-3.235	-1.219	-0.939	4.598	0	0	0	0	0	0	0
WT333(F4E4E1AF1293)	3.72	13105	2022-11-28 16:39:38.122	0.07	-0.041	1.064	-0.61	4.028	-0.305	-1.23	-0.917	4.554	0	0	0	0	0	0	0
WT333(F4E4E1AF1293)	3.72	13105	2022-11-28 16:39:38.122	0.07	-0.041	1.064	-0.61	4.028	-0.305	-1.236	-0.901	4.51	0	0	0	0	0	0	0
WT333(F4E4E1AF1293)	3.72	13105	2022-11-28 16:39:38.122	0.07	-0.041	1.064	-0.61	4.028	-0.305	-1.247	-0.879	4.471	0	0	0	0	0	0	0
WT333(F4E4E1AF1293)	3.72	13105	2022-11-28 16:39:38.122	0.07	-0.041	1.064	-0.61	4.028	-0.305	-1.252	-0.862	4.427	0	0	0	0	0	0	0
WT333(F4E4E1AF1293)	3.72	13105	2022-11-28 16:39:38.153	-0.002	0.01	0.854	-6.165	-0.488	-1.77	-1.291	-0.868	4.378	0	0	0	0	0	0	0
WT333(F4E4E1AF1293)	3.72	13105	2022-11-28 16:39:38.153	-0.002	0.01	0.854	-6.165	-0.488	-1.77	-1.324	-0.873	4.329	0	0	0	0	0	0	0
WT333(F4E4E1AF1293)	3.72	13105	2022-11-28 16:39:38.153	-0.002	0.01	0.854	-6.165	-0.488	-1.77	-1.362	-0.873	4.279	0	0	0	0	0	0	0
WT333(F4E4E1AF1293)	3.72	13105	2022-11-28 16:39:38.153	-0.002	0.01	0.854	-6.165	-0.488	-1.77	-1.395	-0.879	4.23	0	0	0	0	0	0	0
WT333(F4E4E1AF1293)	3.72	13105	2022-11-28 16:39:38.153	-0.015	-0.187	0.929	12.878	-1.587	0.427	-1.335	-0.89	4.191	0	0	0	0	0	0	0
WT333(F4E4E1AF1293)	3.72	13105	2022-11-28 16:39:38.153	-0.015	-0.187	0.929	12.878	-1.587	0.427	-1.274	-0.895	4.153	0	0	0	0	0	0	0
WT333(F4E4E1AF1293)	3.72	13105	2022-11-28 16:39:38.153	-0.015	-0.187	0.929	12.878	-1.587	0.427	-1.219	-0.906	4.114	0	0	0	0	0	0	0
WT333(F4E4E1AF1293)	3.72	13105	2022-11-28 16:39:38.153	-0.015	-0.187	0.929	12.878	-1.587	0.427	-1.165	-0.912	4.076	0	0	0	0	0	0	0
WT333(F4E4E1AF1293)	3.72	13105	2022-11-28 16:39:38.216	-0.038	0.02	0.982	-4.089	0.793	-0.427	-1.192	-0.906	4.037	0	0	0	0	0	0	0
WT333(F4E4E1AF1293)	3.72	13105	2022-11-28 16:39:38.216	-0.038	0.02	0.982	-4.089	0.793	-0.427	-1.219	-0.901	3.994	0	0	0	0	0	0	0
WT333(F4E4E1AF1293)	3.72	13105	2022-11-28 16:39:38.216	-0.038	0.02	0.982	-4.089	0.793	-0.427	-1.247	-0.895	3.95	0	0	0	0	0	0	0
WT333(F4E4E1AF1293)	3.72	13105	2022-11-28 16:39:38.216	-0.038	0.02	0.982	-4.089	0.793	-0.427	-1.269	-0.89	3.906	0	0	0	0	0	0	0
WT333(F4E4E1AF1293)	3.72	13105	2022-11-28 16:39:38.216	0.079	0.066	1.022	5.066	-2.075	0.671	-1.247	-0.901	3.873	0	0	0	0	0	0	0
WT333(F4E4E1AF1293)	3.72	13105	2022-11-28 16:39:38.216	0.079	0.066	1.022	5.066	-2.075	0.671	-1.225	-0.906	3.834	0	0	0	0	0	0	0
WT333(F4E4E1AF1293)	3.72	13105	2022-11-28 16:39:38.216	0.079	0.066	1.022	5.066	-2.075	0.671	-1.203	-0.917	3.796	0	0	0	0	0	0	0
WT333(F4E4E1AF1293)	3.72	13105	2022-11-28 16:39:38.216	0.079	0.066	1.022	5.066	-2.075	0.671	-1.181	-0.928	3.763	0	0	0	0	0	0	0
WT333(F4E4E1AF1293)	3.72	13105	2022-11-28 16:39:38.216	0.002	0.291	0.986	4.944	0.549	-0.549	-1.522	-0.923	2.895	0	0	0	0	0	0	0
WT333(F4E4E1AF1293)	3.72	13105	2022-11-28 16:39:38.216	0.002	0.291	0.986	4.944	0.549	-0.549	-1.494	-0.917	2.851	0	0	0	0	0	0	0
WT333(F4E4E1AF1293)	3.72	13105	2022-11-28 16:39:38.216	0.002	0.291	0.986	4.944	0.549	-0.549	-1.467	-0.917	2.807	0	0	0	0	0	0	0
WT333(F4E4E1AF1293)	3.72	13105	2022-11-28 16:39:38.216	0.002	0.291	0.986	4.944	0.549	-0.549	-1.434	-0.917	2.763	0	0	0	0	0	0	0
WT333(F4E4E1AF1293)	3.72	13105	2022-11-28 16:39:38.216	0.013	-0.077	0.967	-7.202	0.549	-3.357	-1.467	-0.917	2.703	0	0	0	0	0	0	0
WT333(F4E4E1AF1293)	3.72	13105	2022-11-28 16:39:38.216	0.013	-0.077	0.967	-7.202	0.549	-3.357	-1.494	-0.912	2.642	0	0	0	0	0	0	0
WT333(F4E4E1AF1293)	3.72	13105	2022-11-28 16:39:38.216	0.013	-0.077	0.967	-7.202	0.549	-3.357	-1.527	-0.912	2.587	0	0	0	0	0	0	0
WT333(F4E4E1AF1293)	3.72	13105	2022-11-28 16:39:38.216	0.013	-0.077	0.967	-7.202	0.549	-3.357	-1.56	-0.912	2.527	0	0	0	0	0	0	0
WT333(F4E4E1AF1293)	3.72	13105	2022-11-28 16:39:38.247	0.046	-0.039	1.066	4.517	0	0.854	-1.533	-0.912	2.488	0	0	0	0	0	0	0
WT333(F4E4E1AF1293)	3.72	13105	2022-11-28 16:39:38.247	0.046	-0.039	1.066	4.517	0	0.854	-1.505	-0.912	2.45	0	0	0	0	0	0	0
WT333(F4E4E1AF1293)	3.72	13105	2022-11-28 16:39:38.247	0.046	-0.039	1.066	4.517	0	0.854	-1.483	-0.912	2.406	0	0	0	0	0	0	0
WT333(F4E4E1AF1293)	3.72	13105	2022-11-28 16:39:38.247	0.046	-0.039	1.066	4.517	0	0.854	-1.456	-0.917	2.368	0	0	0	0	0	0	0
WT333(F4E4E1AF1293)	3.72	13105	2022-11-28 16:39:38.247	0.075	-0.014	0.977	3.662	-2.258	1.099	-1.434	-0.928	2.329	0	0	0	0	0	0	0
WT333(F4E4E1AF1293)	3.72	13105	2022-11-28 16:39:38.247	0.075	-0.014	0.977	3.662	-2.258	1.099	-1.417	-0.939	2.291	0	0	0	0	0	0	0
WT333(F4E4E1AF1293)	3.72	13105	2022-11-28 16:39:38.247	0.075	-0.014	0.977	3.662	-2.258	1.099	-1.395	-0.956	2.247	0	0	0	0	0	0	0
WT333(F4E4E1AF1293)	3.72	13105	2022-11-28 16:39:38.247	0.075	-0.014	0.977	3.662	-2.258	1.099	-1.373	-0.967	2.208	0	0	0	0	0	0	0
WT333(F4E4E1AF1293)	3.72	13105	2022-11-28 16:39:38.247	-0.039	0.069	1.01	-2.38	0.122	-2.197	-1.384	-0.972	2.148	0	0	0	0	0	0	0
WT333(F4E4E1AF1293)	3.72	13105	2022-11-28 16:39:38.247	-0.039	0.069	1.01	-2.38	0.122	-2.197	-1.39	-0.972	2.093	0	0	0	0	0	0	0
WT333(F4E4E1AF1293)	3.72	13105	2022-11-28 16:39:38.247	-0.039	0.069	1.01	-2.38	0.122	-2.197	-1.401	-0.972	2.032	0	0	0	0	0	0	0
WT333(F4E4E1AF1293)	3.72	13105	2022-11-28 16:39:38.247	-0.039	0.069	1.01	-2.38	0.122	-2.197	-1.406	-0.972	1.972	0	0	0	0	0	0	0
WT333(F4E4E1AF1293)	3.72	13105	2022-11-28 16:39:38.247	0.059	0.039	1.053	-10.193	0.244	-4.944	-1.45	-0.972	1.895	0	0	0	0	0	0	0
WT333(F4E4E1AF1293)	3.72	13105	2022-11-28 16:39:38.247	0.059	0.039	1.053	-10.193	0.244	-4.944	-1.494	-0.978	1.818	0	0	0	0	0	0	0
WT333(F4E4E1AF1293)	3.72	13105	2022-11-28 16:39:38.247	0.059	0.039	1.053	-10.193	0.244	-4.944	-1.544	-0.978	1.741	0	0	0	0	0	0	0
WT333(F4E4E1AF1293)	3.72	13105	2022-11-28 16:39:38.247	0.059	0.039	1.053	-10.193	0.244	-4.944	-1.588	-0.978	1.664	0	0	0	0	0	0	0
WT333(F4E4E1AF1293)	3.72	13105	2022-11-28 16:39:38.341	0.03	-0.099	1.046	5.31	-0.916	4.578	-1.555	-0.983	1.637	0	0	0	0	0	0	0
WT333(F4E4E1AF1293)	3.72	13105	2022-11-28 16:39:38.341	0.03	-0.099	1.046	5.31	-0.916	4.578	-1.522	-0.994	1.604	0	0	0	0	0	0	0
WT333(F4E4E1AF1293)	3.72	13105	2022-11-28 16:39:38.341	0.03	-0.099	1.046	5.31	-0.916	4.578	-1.494	-1	1.577	0	0	0	0	0	0	0
WT333(F4E4E1AF1293)	3.72	13105	2022-11-28 16:39:38.341	0.03	-0.099	1.046	5.31	-0.916	4.578	-1.467	-1.005	1.538	0	0	0	0	0	0	0
WT333(F4E4E1AF1293)	3.72	13105	2022-11-28 16:39:38.341	0.011	-0.037	1.107	-5.432	0.427	0.793	-1.489	-1.005	1.489	0	0	0	0	0	0	0
WT333(F4E4E1AF1293)	3.72	13105	2022-11-28 16:39:38.341	0.011	-0.037	1.107	-5.432	0.427	0.793	-1.516	-1.005	1.434	0	0	0	0	0	0	0
WT333(F4E4E1AF1293)	3.72	13105	2022-11-28 16:39:38.341	0.011	-0.037	1.107	-5.432	0.427	0.793	-1.538	-1	1.379	0	0	0	0	0	0	0
WT333(F4E4E1AF1293)	3.72	13105	2022-11-28 16:39:38.341	0.011	-0.037	1.107	-5.432	0.427	0.793	-1.566	-1	1.324	0	0	0	0	0	0	0
WT333(F4E4E1AF1293)	3.72	13105	2022-11-28 16:39:38.341	-0.016	-0.009	0.67	-8.484	0.977	-0.488	-1.604	-1	1.258	0	0	0	0	0	0	0
WT333(F4E4E1AF1293)	3.72	13105	2022-11-28 16:39:38.341	-0.016	-0.009	0.67	-8.484	0.977	-0.488	-1.648	-0.994	1.192	0	0	0	0	0	0	0
WT333(F4E4E1AF1293)	3.72	13105	2022-11-28 16:39:38.341	-0.016	-0.009	0.67	-8.484	0.977	-0.488	-1.686	-0.989	1.126	0	0	0	0	0	0	0
WT333(F4E4E1AF1293)	3.72	13105	2022-11-28 16:39:38.341	-0.016	-0.009	0.67	-8.484	0.977	-0.488	-1.725	-0.983	1.06	0	0	0	0	0	0	0
WT333(F4E4E1AF1293)	3.72	13105	2022-11-28 16:39:38.341	0.062	0.082	1.316	-5.92	-1.282	0.366	-1.752	-0.994	1	0	0	0	0	0	0	0
WT333(F4E4E1AF1293)	3.72	13105	2022-11-28 16:39:38.341	0.062	0.082	1.316	-5.92	-1.282	0.366	-1.774	-1	0.934	0	0	0	0	0	0	0
WT333(F4E4E1AF1293)	3.72	13105	2022-11-28 16:39:38.341	0.062	0.082	1.316	-5.92	-1.282	0.366	-1.802	-1.011	0.868	0	0	0	0	0	0	0
WT333(F4E4E1AF1293)	3.72	13105	2022-11-28 16:39:38.341	0.018	-0.006	0.91	-5.798	-0.244	1.038	-1.824	-1.011	0.802	0	0	0	0	0	0	0
WT333(F4E4E1AF1293)	3.72	13105	2022-11-28 16:39:38.403	0.018	-0.006	0.91	-5.798	-0.244	1.038	-1.851	-1.016	0.742	0	0	0	0	0	0	0
WT333(F4E4E1AF1293)	3.72	13105	2022-11-28 16:39:38.403	0.018	-0.006	0.91	-5.798	-0.244	1.038	-1.873	-1.016	0.676	0	0	0	0	0	0	0
WT333(F4E4E1AF1293)	3.72	13105	2022-11-28 16:39:38.403	0.018	-0.006	0.91	-5.798	-0.244	1.038	-1.895	-1.022	0.61	0	0	0	0	0	0	0
WT333(F4E4E1AF1293)	3.72	13105	2022-11-28 16:39:38.403	0.047	-0.08	1.057	-2.869	4.761	0.977	-1.906	-1	0.538	0	0	0	0	0	0	0
WT333(F4E4E1AF1293)	3.72	13105	2022-11-28 16:39:38.403	0.047	-0.08	1.057	-2.869	4.761	0.977	-1.917	-0.978	0.472	0	0	0	0	0	0	0
WT333(F4E4E1AF1293)	3.72	13105	2022-11-28 16:39:38.403	0.047	-0.08	1.057	-2.869	4.761	0.977	-1.928	-0.956	0.401	0	0	0	0	0	0	0
WT333(F4E4E1AF1293)	3.72	13105	2022-11-28 16:39:38.403	0.047	-0.08	1.057	-2.869	4.761	0.977	-1.939	-0.934	0.33	0	0	0	0	0	0	0
WT333(F4E4E1AF1293)	3.72	13105	2022-11-28 16:39:38.403	0.053	-0.07	0.989	-1.831	-3.418	0.854	-1.945	-0.95	0.258	0	0	0	0	0	0	0

## Sheet: 140cm
设备名称	电压	版本	片上时间	加速度X(g)	加速度Y(g)	加速度Z(g)	角速度X(°/s)	角速度Y(°/s)	角速度Z(°/s)	角度X(°)	角度Y(°)	角度Z(°)	磁场X	磁场Y	磁场Z	四元数0	四元数1	四元数2	四元数3	状态
WT333(F4E4E1AF1293)	3.74	13105	2022-11-28 16:51:52.654	-0.016	0.256	1.06	13.062	0.977	-2.197	3.906	-1.274	-18.798	0	0	0	0	0	0	0
WT333(F4E4E1AF1293)	3.74	13105	2022-11-28 16:51:52.654	-0.016	0.256	1.06	13.062	0.977	-2.197	3.977	-1.269	-18.825	0	0	0	0	0	0	0
WT333(F4E4E1AF1293)	3.74	13105	2022-11-28 16:51:52.670	-0.016	0.256	1.06	13.062	0.977	-2.197	4.048	-1.258	-18.847	0	0	0	0	0	0	0
WT333(F4E4E1AF1293)	3.74	13105	2022-11-28 16:51:52.670	0.058	-0.059	1.064	-5.798	-1.16	-3.906	4.021	-1.258	-18.88	0	0	0	0	0	0	0
WT333(F4E4E1AF1293)	3.74	13105	2022-11-28 16:51:52.670	0.058	-0.059	1.064	-5.798	-1.16	-3.906	3.994	-1.263	-18.913	0	0	0	0	0	0	0
WT333(F4E4E1AF1293)	3.74	13105	2022-11-28 16:51:52.670	0.058	-0.059	1.064	-5.798	-1.16	-3.906	3.966	-1.263	-18.946	0	0	0	0	0	0	0
WT333(F4E4E1AF1293)	3.74	13105	2022-11-28 16:51:52.670	0.058	-0.059	1.064	-5.798	-1.16	-3.906	3.939	-1.269	-18.979	0	0	0	0	0	0	0
WT333(F4E4E1AF1293)	3.74	13105	2022-11-28 16:51:52.670	0.001	0.116	0.987	10.742	2.136	0.244	3.988	-1.258	-18.99	0	0	0	0	0	0	0
WT333(F4E4E1AF1293)	3.74	13105	2022-11-28 16:51:52.670	0.001	0.116	0.987	10.742	2.136	0.244	4.043	-1.247	-19.001	0	0	0	0	0	0	0
WT333(F4E4E1AF1293)	3.74	13105	2022-11-28 16:51:52.670	0.001	0.116	0.987	10.742	2.136	0.244	4.098	-1.23	-19.006	0	0	0	0	0	0	0
WT333(F4E4E1AF1293)	3.74	13105	2022-11-28 16:51:52.733	0.001	0.116	0.987	10.742	2.136	0.244	4.153	-1.219	-19.017	0	0	0	0	0	0	0
WT333(F4E4E1AF1293)	3.74	13105	2022-11-28 16:51:52.733	0.064	0.073	1.024	-9.521	0	2.075	4.103	-1.219	-19.017	0	0	0	0	0	0	0
WT333(F4E4E1AF1293)	3.74	13105	2022-11-28 16:51:52.733	0.064	0.073	1.024	-9.521	0	2.075	4.059	-1.219	-19.017	0	0	0	0	0	0	0
WT333(F4E4E1AF1293)	3.74	13105	2022-11-28 16:51:52.733	0.064	0.073	1.024	-9.521	0	2.075	4.01	-1.219	-19.017	0	0	0	0	0	0	0
WT333(F4E4E1AF1293)	3.74	13105	2022-11-28 16:51:52.733	0.064	0.073	1.024	-9.521	0	2.075	3.966	-1.219	-19.017	0	0	0	0	0	0	0
WT333(F4E4E1AF1293)	3.74	13105	2022-11-28 16:51:52.733	-0.054	0.144	1.017	3.723	-0.854	-7.751	3.983	-1.225	-19.067	0	0	0	0	0	0	0
WT333(F4E4E1AF1293)	3.74	13105	2022-11-28 16:51:52.733	-0.054	0.144	1.017	3.723	-0.854	-7.751	4.005	-1.225	-19.116	0	0	0	0	0	0	0
WT333(F4E4E1AF1293)	3.74	13105	2022-11-28 16:51:52.733	-0.054	0.144	1.017	3.723	-0.854	-7.751	4.026	-1.225	-19.166	0	0	0	0	0	0	0
WT333(F4E4E1AF1293)	3.74	13105	2022-11-28 16:51:52.764	-0.054	0.144	1.017	3.723	-0.854	-7.751	4.048	-1.219	-19.21	0	0	0	0	0	0	0
WT333(F4E4E1AF1293)	3.74	13105	2022-11-28 16:51:52.764	0.036	-0.018	0.955	30.029	2.808	2.014	4.202	-1.208	-19.21	0	0	0	0	0	0	0
WT333(F4E4E1AF1293)	3.74	13105	2022-11-28 16:51:52.764	0.036	-0.018	0.955	30.029	2.808	2.014	4.351	-1.192	-19.204	0	0	0	0	0	0	0
WT333(F4E4E1AF1293)	3.74	13105	2022-11-28 16:51:52.764	0.036	-0.018	0.955	30.029	2.808	2.014	4.499	-1.176	-19.204	0	0	0	0	0	0	0
WT333(F4E4E1AF1293)	3.74	13105	2022-11-28 16:51:52.764	0.036	-0.018	0.955	30.029	2.808	2.014	4.647	-1.165	-19.199	0	0	0	0	0	0	0
WT333(F4E4E1AF1293)	3.74	13105	2022-11-28 16:51:52.764	0.012	0.349	1.007	-3.052	-1.709	-7.324	4.636	-1.165	-19.243	0	0	0	0	0	0	0
WT333(F4E4E1AF1293)	3.74	13105	2022-11-28 16:51:52.764	0.012	0.349	1.007	-3.052	-1.709	-7.324	4.62	-1.17	-19.286	0	0	0	0	0	0	0
WT333(F4E4E1AF1293)	3.74	13105	2022-11-28 16:51:52.764	0.012	0.349	1.007	-3.052	-1.709	-7.324	4.614	-1.176	-19.33	0	0	0	0	0	0	0
WT333(F4E4E1AF1293)	3.74	13105	2022-11-28 16:51:52.795	0.012	0.349	1.007	-3.052	-1.709	-7.324	4.603	-1.181	-19.374	0	0	0	0	0	0	0
WT333(F4E4E1AF1293)	3.74	13105	2022-11-28 16:51:52.795	0.139	-0.368	1.049	-10.986	-1.038	5.371	4.554	-1.187	-19.352	0	0	0	0	0	0	0
WT333(F4E4E1AF1293)	3.74	13105	2022-11-28 16:51:52.795	0.139	-0.368	1.049	-10.986	-1.038	5.371	4.493	-1.192	-19.33	0	0	0	0	0	0	0
WT333(F4E4E1AF1293)	3.74	13105	2022-11-28 16:51:52.795	0.139	-0.368	1.049	-10.986	-1.038	5.371	4.433	-1.203	-19.314	0	0	0	0	0	0	0
WT333(F4E4E1AF1293)	3.74	13105	2022-11-28 16:51:52.795	0.139	-0.368	1.049	-10.986	-1.038	5.371	4.373	-1.214	-19.292	0	0	0	0	0	0	0
WT333(F4E4E1AF1293)	3.74	13105	2022-11-28 16:51:52.795	-0.097	0.595	1.088	17.395	0.549	0.122	4.455	-1.214	-19.297	0	0	0	0	0	0	0
WT333(F4E4E1AF1293)	3.74	13105	2022-11-28 16:51:52.795	-0.097	0.595	1.088	17.395	0.549	0.122	4.543	-1.208	-19.297	0	0	0	0	0	0	0
WT333(F4E4E1AF1293)	3.74	13105	2022-11-28 16:51:52.795	-0.097	0.595	1.088	17.395	0.549	0.122	4.636	-1.208	-19.303	0	0	0	0	0	0	0
WT333(F4E4E1AF1293)	3.74	13105	2022-11-28 16:51:52.858	-0.097	0.595	1.088	17.395	0.549	0.122	4.73	-1.203	-19.308	0	0	0	0	0	0	0
WT333(F4E4E1AF1293)	3.74	13105	2022-11-28 16:51:52.858	0.122	-0.12	1.06	-22.583	1.404	-4.822	4.625	-1.192	-19.336	0	0	0	0	0	0	0
WT333(F4E4E1AF1293)	3.74	13105	2022-11-28 16:51:52.858	0.122	-0.12	1.06	-22.583	1.404	-4.822	4.515	-1.181	-19.363	0	0	0	0	0	0	0
WT333(F4E4E1AF1293)	3.74	13105	2022-11-28 16:51:52.858	0.122	-0.12	1.06	-22.583	1.404	-4.822	4.406	-1.176	-19.391	0	0	0	0	0	0	0
WT333(F4E4E1AF1293)	3.74	13105	2022-11-28 16:51:52.858	0.122	-0.12	1.06	-22.583	1.404	-4.822	4.296	-1.17	-19.418	0	0	0	0	0	0	0
WT333(F4E4E1AF1293)	3.74	13105	2022-11-28 16:51:52.858	-0.039	0.189	1.145	21.606	0.61	-3.479	4.406	-1.165	-19.435	0	0	0	0	0	0	0
WT333(F4E4E1AF1293)	3.74	13105	2022-11-28 16:51:52.858	-0.039	0.189	1.145	21.606	0.61	-3.479	4.515	-1.159	-19.457	0	0	0	0	0	0	0
WT333(F4E4E1AF1293)	3.74	13105	2022-11-28 16:51:52.858	-0.039	0.189	1.145	21.606	0.61	-3.479	4.631	-1.159	-19.473	0	0	0	0	0	0	0
WT333(F4E4E1AF1293)	3.74	13105	2022-11-28 16:51:52.889	-0.039	0.189	1.145	21.606	0.61	-3.479	4.741	-1.154	-19.495	0	0	0	0	0	0	0
WT333(F4E4E1AF1293)	3.74	13105	2022-11-28 16:51:52.889	0.092	0.237	1.111	11.719	0.793	1.038	4.801	-1.148	-19.49	0	0	0	0	0	0	0
WT333(F4E4E1AF1293)	3.74	13105	2022-11-28 16:51:52.889	0.092	0.237	1.111	11.719	0.793	1.038	4.867	-1.148	-19.484	0	0	0	0	0	0	0
WT333(F4E4E1AF1293)	3.74	13105	2022-11-28 16:51:52.889	0.092	0.237	1.111	11.719	0.793	1.038	4.927	-1.143	-19.479	0	0	0	0	0	0	0
WT333(F4E4E1AF1293)	3.74	13105	2022-11-28 16:51:52.889	0.092	0.237	1.111	11.719	0.793	1.038	4.993	-1.143	-19.473	0	0	0	0	0	0	0
WT333(F4E4E1AF1293)	3.74	13105	2022-11-28 16:51:52.889	-0.069	0.215	1.035	34.668	4.639	8.118	5.175	-1.126	-19.435	0	0	0	0	0	0	0
WT333(F4E4E1AF1293)	3.74	13105	2022-11-28 16:51:52.889	-0.069	0.215	1.035	34.668	4.639	8.118	5.35	-1.104	-19.391	0	0	0	0	0	0	0
WT333(F4E4E1AF1293)	3.74	13105	2022-11-28 16:51:52.889	-0.069	0.215	1.035	34.668	4.639	8.118	5.532	-1.088	-19.347	0	0	0	0	0	0	0
WT333(F4E4E1AF1293)	3.74	13105	2022-11-28 16:51:52.953	-0.069	0.215	1.035	34.668	4.639	8.118	5.707	-1.066	-19.308	0	0	0	0	0	0	0
WT333(F4E4E1AF1293)	3.74	13105	2022-11-28 16:51:52.953	0.09	-0.047	0.992	-11.78	-1.587	-5.798	5.658	-1.071	-19.336	0	0	0	0	0	0	0
WT333(F4E4E1AF1293)	3.74	13105	2022-11-28 16:51:52.953	0.09	-0.047	0.992	-11.78	-1.587	-5.798	5.603	-1.077	-19.363	0	0	0	0	0	0	0
WT333(F4E4E1AF1293)	3.74	13105	2022-11-28 16:51:52.953	0.09	-0.047	0.992	-11.78	-1.587	-5.798	5.548	-1.082	-19.391	0	0	0	0	0	0	0
WT333(F4E4E1AF1293)	3.74	13105	2022-11-28 16:51:52.953	0.09	-0.047	0.992	-11.78	-1.587	-5.798	5.488	-1.088	-19.418	0	0	0	0	0	0	0
WT333(F4E4E1AF1293)	3.74	13105	2022-11-28 16:51:52.953	-0.02	-0.204	1.115	-19.226	-0.977	4.272	5.394	-1.093	-19.396	0	0	0	0	0	0	0
WT333(F4E4E1AF1293)	3.74	13105	2022-11-28 16:51:52.953	-0.02	-0.204	1.115	-19.226	-0.977	4.272	5.29	-1.104	-19.374	0	0	0	0	0	0	0
WT333(F4E4E1AF1293)	3.74	13105	2022-11-28 16:51:52.953	-0.02	-0.204	1.115	-19.226	-0.977	4.272	5.191	-1.11	-19.352	0	0	0	0	0	0	0
WT333(F4E4E1AF1293)	3.74	13105	2022-11-28 16:51:52.969	-0.02	-0.204	1.115	-19.226	-0.977	4.272	5.087	-1.115	-19.325	0	0	0	0	0	0	0
WT333(F4E4E1AF1293)	3.74	13105	2022-11-28 16:51:52.969	0.067	0.133	1.056	-3.845	0.122	3.052	5.059	-1.115	-19.308	0	0	0	0	0	0	0
WT333(F4E4E1AF1293)	3.74	13105	2022-11-28 16:51:52.969	0.067	0.133	1.056	-3.845	0.122	3.052	5.037	-1.121	-19.292	0	0	0	0	0	0	0
WT333(F4E4E1AF1293)	3.74	13105	2022-11-28 16:51:52.969	0.067	0.133	1.056	-3.845	0.122	3.052	5.015	-1.121	-19.276	0	0	0	0	0	0	0
WT333(F4E4E1AF1293)	3.74	13105	2022-11-28 16:51:52.969	0.067	0.133	1.056	-3.845	0.122	3.052	4.988	-1.121	-19.254	0	0	0	0	0	0	0
WT333(F4E4E1AF1293)	3.74	13105	2022-11-28 16:51:52.969	-0.1	0.149	1.048	19.897	-0.366	-4.639	5.087	-1.121	-19.276	0	0	0	0	0	0	0
WT333(F4E4E1AF1293)	3.74	13105	2022-11-28 16:51:52.969	-0.1	0.149	1.048	19.897	-0.366	-4.639	5.18	-1.121	-19.297	0	0	0	0	0	0	0
WT333(F4E4E1AF1293)	3.74	13105	2022-11-28 16:51:52.969	-0.1	0.149	1.048	19.897	-0.366	-4.639	5.279	-1.121	-19.314	0	0	0	0	0	0	0
WT333(F4E4E1AF1293)	3.74	13105	2022-11-28 16:51:53.000	0.094	0.104	1.094	0.793	1.709	-0.916	5.279	-1.11	-19.314	0	0	0	0	0	0	0
WT333(F4E4E1AF1293)	3.74	13105	2022-11-28 16:51:53.000	0.094	0.104	1.094	0.793	1.709	-0.916	5.279	-1.099	-19.314	0	0	0	0	0	0	0
WT333(F4E4E1AF1293)	3.74	13105	2022-11-28 16:51:53.000	0.094	0.104	1.094	0.793	1.709	-0.916	5.284	-1.093	-19.314	0	0	0	0	0	0	0
WT333(F4E4E1AF1293)	3.74	13105	2022-11-28 16:51:53.000	0.094	0.104	1.094	0.793	1.709	-0.916	5.284	-1.082	-19.314	0	0	0	0	0	0	0
WT333(F4E4E1AF1293)	3.74	13105	2022-11-28 16:51:53.000	-0.026	-0.037	1.047	15.747	0.61	6.042	5.361	-1.082	-19.281	0	0	0	0	0	0	0
WT333(F4E4E1AF1293)	3.74	13105	2022-11-28 16:51:53.000	-0.026	-0.037	1.047	15.747	0.61	6.042	5.433	-1.082	-19.243	0	0	0	0	0	0	0
WT333(F4E4E1AF1293)	3.74	13105	2022-11-28 16:51:53.000	-0.026	-0.037	1.047	15.747	0.61	6.042	5.504	-1.082	-19.21	0	0	0	0	0	0	0
WT333(F4E4E1AF1293)	3.74	13105	2022-11-28 16:51:53.000	-0.026	-0.037	1.047	15.747	0.61	6.042	5.576	-1.082	-19.177	0	0	0	0	0	0	0
WT333(F4E4E1AF1293)	3.74	13105	2022-11-28 16:51:53.062	0	0.265	0.951	6.592	1.77	-2.808	5.603	-1.071	-19.182	0	0	0	0	0	0	0
WT333(F4E4E1AF1293)	3.74	13105	2022-11-28 16:51:53.062	0	0.265	0.951	6.592	1.77	-2.808	5.636	-1.06	-19.193	0	0	0	0	0	0	0
WT333(F4E4E1AF1293)	3.74	13105	2022-11-28 16:51:53.062	0	0.265	0.951	6.592	1.77	-2.808	5.663	-1.049	-19.199	0	0	0	0	0	0	0
WT333(F4E4E1AF1293)	3.74	13105	2022-11-28 16:51:53.062	0	0.265	0.951	6.592	1.77	-2.808	5.696	-1.038	-19.21	0	0	0	0	0	0	0
WT333(F4E4E1AF1293)	3.74	13105	2022-11-28 16:51:53.062	0.085	0.007	0.954	0	0	-1.465	5.696	-1.038	-19.21	0	0	0	0	0	0	0
WT333(F4E4E1AF1293)	3.74	13105	2022-11-28 16:51:53.062	0.085	0.007	0.954	0	0	-1.465	5.696	-1.038	-19.21	0	0	0	0	0	0	0
WT333(F4E4E1AF1293)	3.74	13105	2022-11-28 16:51:53.062	0.085	0.007	0.954	0	0	-1.465	5.691	-1.038	-19.215	0	0	0	0	0	0	0
WT333(F4E4E1AF1293)	3.74	13105	2022-11-28 16:51:53.062	0.085	0.007	0.954	0	0	-1.465	5.685	-1.038	-19.215	0	0	0	0	0	0	0
WT333(F4E4E1AF1293)	3.74	13105	2022-11-28 16:51:53.281	0	-0.177	0.963	-7.874	-0.244	1.16	5.641	-1.038	-19.204	0	0	0	0	0	0	0
WT333(F4E4E1AF1293)	3.74	13105	2022-11-28 16:51:53.281	0	-0.177	0.963	-7.874	-0.244	1.16	5.598	-1.044	-19.188	0	0	0	0	0	0	0
WT333(F4E4E1AF1293)	3.74	13105	2022-11-28 16:51:53.281	0	-0.177	0.963	-7.874	-0.244	1.16	5.548	-1.044	-19.177	0	0	0	0	0	0	0
WT333(F4E4E1AF1293)	3.74	13105	2022-11-28 16:51:53.281	0	-0.177	0.963	-7.874	-0.244	1.16	5.499	-1.049	-19.166	0	0	0	0	0	0	0
WT333(F4E4E1AF1293)	3.74	13105	2022-11-28 16:51:53.281	-0.011	0.16	0.948	-6.775	-0.732	0.366	5.455	-1.049	-19.16	0	0	0	0	0	0	0
WT333(F4E4E1AF1293)	3.74	13105	2022-11-28 16:51:53.281	-0.011	0.16	0.948	-6.775	-0.732	0.366	5.411	-1.055	-19.149	0	0	0	0	0	0	0
WT333(F4E4E1AF1293)	3.74	13105	2022-11-28 16:51:53.281	-0.011	0.16	0.948	-6.775	-0.732	0.366	5.372	-1.06	-19.144	0	0	0	0	0	0	0
WT333(F4E4E1AF1293)	3.74	13105	2022-11-28 16:51:53.281	-0.011	0.16	0.948	-6.775	-0.732	0.366	5.328	-1.06	-19.133	0	0	0	0	0	0	0
WT333(F4E4E1AF1293)	3.74	13105	2022-11-28 16:51:53.281	0.084	-0.072	1.28	-15.076	-1.16	1.221	5.246	-1.071	-19.122	0	0	0	0	0	0	0
WT333(F4E4E1AF1293)	3.74	13105	2022-11-28 16:51:53.281	0.084	-0.072	1.28	-15.076	-1.16	1.221	5.164	-1.077	-19.111	0	0	0	0	0	0	0
WT333(F4E4E1AF1293)	3.74	13105	2022-11-28 16:51:53.281	0.084	-0.072	1.28	-15.076	-1.16	1.221	5.081	-1.082	-19.094	0	0	0	0	0	0	0
WT333(F4E4E1AF1293)	3.74	13105	2022-11-28 16:51:53.281	0.084	-0.072	1.28	-15.076	-1.16	1.221	4.993	-1.093	-19.083	0	0	0	0	0	0	0
WT333(F4E4E1AF1293)	3.74	13105	2022-11-28 16:51:53.281	-0.069	0.115	0.772	-26.733	0	1.465	4.856	-1.093	-19.067	0	0	0	0	0	0	0
WT333(F4E4E1AF1293)	3.74	13105	2022-11-28 16:51:53.281	-0.069	0.115	0.772	-26.733	0	1.465	4.713	-1.093	-19.05	0	0	0	0	0	0	0
WT333(F4E4E1AF1293)	3.74	13105	2022-11-28 16:51:53.281	-0.069	0.115	0.772	-26.733	0	1.465	4.57	-1.093	-19.034	0	0	0	0	0	0	0
WT333(F4E4E1AF1293)	3.74	13105	2022-11-28 16:51:53.281	-0.069	0.115	0.772	-26.733	0	1.465	4.433	-1.093	-19.017	0	0	0	0	0	0	0
WT333(F4E4E1AF1293)	3.74	13105	2022-11-28 16:51:53.312	0.109	0.29	1.442	31.25	-1.038	-2.563	4.587	-1.093	-19.023	0	0	0	0	0	0	0
WT333(F4E4E1AF1293)	3.74	13105	2022-11-28 16:51:53.312	0.218	0.581	2.885	31.25	-1.038	-2.563	4.741	-1.099	-19.028	0	0	0	0	0	0	0
WT333(F4E4E1AF1293)	3.74	13105	2022-11-28 16:51:53.312	0.436	1.162	5.77	31.25	-1.038	-2.563	4.9	-1.104	-19.034	0	0	0	0	0	0	0
WT333(F4E4E1AF1293)	3.74	13105	2022-11-28 16:51:53.312	0.871	2.323	11.54	31.25	-1.038	-2.563	5.065	-1.115	-19.034	0	0	0	0	0	0	0
WT333(F4E4E1AF1293)	3.74	13105	2022-11-28 16:51:53.312	-0.101	-0.101	0.765	13.123	-0.122	2.686	5.136	-1.121	-19.012	0	0	0	0	0	0	0
WT333(F4E4E1AF1293)	3.74	13105	2022-11-28 16:51:53.312	-0.101	-0.101	0.765	13.123	-0.122	2.686	5.208	-1.126	-18.99	0	0	0	0	0	0	0
WT333(F4E4E1AF1293)	3.74	13105	2022-11-28 16:51:53.312	-0.101	-0.101	0.765	13.123	-0.122	2.686	5.279	-1.132	-18.968	0	0	0	0	0	0	0
WT333(F4E4E1AF1293)	3.74	13105	2022-11-28 16:51:53.312	-0.101	-0.101	0.765	13.123	-0.122	2.686	5.345	-1.132	-18.946	0	0	0	0	0	0	0
WT333(F4E4E1AF1293)	3.74	13105	2022-11-28 16:51:53.328	0.083	0.188	1.174	-19.775	2.38	-2.563	5.251	-1.121	-18.946	0	0	0	0	0	0	0
WT333(F4E4E1AF1293)	3.74	13105	2022-11-28 16:51:53.328	0.083	0.188	1.174	-19.775	2.38	-2.563	5.158	-1.11	-18.951	0	0	0	0	0	0	0
WT333(F4E4E1AF1293)	3.74	13105	2022-11-28 16:51:53.328	0.083	0.188	1.174	-19.775	2.38	-2.563	5.065	-1.104	-18.951	0	0	0	0	0	0	0
WT333(F4E4E1AF1293)	3.74	13105	2022-11-28 16:51:53.328	0.083	0.188	1.174	-19.775	2.38	-2.563	4.971	-1.093	-18.957	0	0	0	0	0	0	0
WT333(F4E4E1AF1293)	3.74	13105	2022-11-28 16:51:53.328	0.021	0.062	0.972	25.757	-2.991	1.404	5.103	-1.11	-18.94	0	0	0	0	0	0	0
WT333(F4E4E1AF1293)	3.74	13105	2022-11-28 16:51:53.328	0.021	0.062	0.972	25.757	-2.991	1.404	5.235	-1.126	-18.924	0	0	0	0	0	0	0
WT333(F4E4E1AF1293)	3.74	13105	2022-11-28 16:51:53.328	0.021	0.062	0.972	25.757	-2.991	1.404	5.367	-1.148	-18.907	0	0	0	0	0	0	0
WT333(F4E4E1AF1293)	3.74	13105	2022-11-28 16:51:53.328	0.021	0.062	0.972	25.757	-2.991	1.404	5.499	-1.165	-18.896	0	0	0	0	0	0	0
WT333(F4E4E1AF1293)	3.74	13105	2022-11-28 16:51:53.343	0.034	0	1.023	-20.813	1.526	2.38	5.4	-1.159	-18.875	0	0	0	0	0	0	0
WT333(F4E4E1AF1293)	3.74	13105	2022-11-28 16:51:53.343	0.034	0	1.023	-20.813	1.526	2.38	5.295	-1.154	-18.853	0	0	0	0	0	0	0
WT333(F4E4E1AF1293)	3.74	13105	2022-11-28 16:51:53.343	0.034	0	1.023	-20.813	1.526	2.38	5.191	-1.154	-18.831	0	0	0	0	0	0	0
WT333(F4E4E1AF1293)	3.74	13105	2022-11-28 16:51:53.343	0.034	0	1.023	-20.813	1.526	2.38	5.092	-1.148	-18.803	0	0	0	0	0	0	0
WT333(F4E4E1AF1293)	3.74	13105	2022-11-28 16:51:53.343	-0.011	0.07	1.023	-8.606	-0.427	-3.113	5.048	-1.148	-18.814	0	0	0	0	0	0	0
WT333(F4E4E1AF1293)	3.74	13105	2022-11-28 16:51:53.343	-0.011	0.07	1.023	-8.606	-0.427	-3.113	5.004	-1.154	-18.82	0	0	0	0	0	0	0
WT333(F4E4E1AF1293)	3.74	13105	2022-11-28 16:51:53.343	-0.011	0.07	1.023	-8.606	-0.427	-3.113	4.966	-1.154	-18.825	0	0	0	0	0	0	0
WT333(F4E4E1AF1293)	3.74	13105	2022-11-28 16:51:53.343	-0.011	0.07	1.023	-8.606	-0.427	-3.113	4.922	-1.159	-18.831	0	0	0	0	0	0	0
WT333(F4E4E1AF1293)	3.74	13105	2022-11-28 16:51:53.359	0.119	-0.071	0.996	-8.606	1.77	0.305	4.988	-1.247	-18.699	0	0	0	0	0	0	0
WT333(F4E4E1AF1293)	3.74	13105	2022-11-28 16:51:53.359	0.119	-0.071	0.996	-8.606	1.77	0.305	4.944	-1.241	-18.688	0	0	0	0	0	0	0
WT333(F4E4E1AF1293)	3.74	13105	2022-11-28 16:51:53.359	0.119	-0.071	0.996	-8.606	1.77	0.305	4.905	-1.23	-18.677	0	0	0	0	0	0	0
WT333(F4E4E1AF1293)	3.74	13105	2022-11-28 16:51:53.359	0.119	-0.071	0.996	-8.606	1.77	0.305	4.861	-1.225	-18.671	0	0	0	0	0	0	0
WT333(F4E4E1AF1293)	3.74	13105	2022-11-28 16:51:53.359	-0.062	0.173	1.072	3.845	-0.061	-0.122	4.878	-1.23	-18.66	0	0	0	0	0	0	0
WT333(F4E4E1AF1293)	3.74	13105	2022-11-28 16:51:53.359	-0.062	0.173	1.072	3.845	-0.061	-0.122	4.9	-1.23	-18.655	0	0	0	0	0	0	0
WT333(F4E4E1AF1293)	3.74	13105	2022-11-28 16:51:53.359	-0.062	0.173	1.072	3.845	-0.061	-0.122	4.916	-1.23	-18.649	0	0	0	0	0	0	0
WT333(F4E4E1AF1293)	3.74	13105	2022-11-28 16:51:53.359	-0.062	0.173	1.072	3.845	-0.061	-0.122	4.938	-1.23	-18.638	0	0	0	0	0	0	0
WT333(F4E4E1AF1293)	3.74	13105	2022-11-28 16:51:53.390	0.004	0.068	0.953	10.132	0.183	-0.793	4.988	-1.23	-18.638	0	0	0	0	0	0	0
WT333(F4E4E1AF1293)	3.74	13105	2022-11-28 16:51:53.406	0.004	0.068	0.953	10.132	0.183	-0.793	5.043	-1.225	-18.633	0	0	0	0	0	0	0
WT333(F4E4E1AF1293)	3.74	13105	2022-11-28 16:51:53.406	0.004	0.068	0.953	10.132	0.183	-0.793	5.092	-1.225	-18.627	0	0	0	0	0	0	0
WT333(F4E4E1AF1293)	3.74	13105	2022-11-28 16:51:53.406	0.004	0.068	0.953	10.132	0.183	-0.793	5.142	-1.225	-18.627	0	0	0	0	0	0	0
WT333(F4E4E1AF1293)	3.74	13105	2022-11-28 16:51:53.406	-0.04	0.088	1.043	-8.789	-0.427	-2.38	5.098	-1.225	-18.633	0	0	0	0	0	0	0
WT333(F4E4E1AF1293)	3.74	13105	2022-11-28 16:51:53.406	-0.04	0.088	1.043	-8.789	-0.427	-2.38	5.054	-1.219	-18.638	0	0	0	0	0	0	0
WT333(F4E4E1AF1293)	3.74	13105	2022-11-28 16:51:53.406	-0.04	0.088	1.043	-8.789	-0.427	-2.38	5.01	-1.219	-18.644	0	0	0	0	0	0	0
WT333(F4E4E1AF1293)	3.74	13105	2022-11-28 16:51:53.406	-0.04	0.088	1.043	-8.789	-0.427	-2.38	4.966	-1.219	-18.644	0	0	0	0	0	0	0
WT333(F4E4E1AF1293)	3.74	13105	2022-11-28 16:51:53.484	0.075	0.004	1.037	7.69	0.183	0.61	5.004	-1.219	-18.638	0	0	0	0	0	0	0
WT333(F4E4E1AF1293)	3.74	13105	2022-11-28 16:51:53.484	0.075	0.004	1.037	7.69	0.183	0.61	5.043	-1.214	-18.627	0	0	0	0	0	0	0
WT333(F4E4E1AF1293)	3.74	13105	2022-11-28 16:51:53.484	0.075	0.004	1.037	7.69	0.183	0.61	5.081	-1.214	-18.616	0	0	0	0	0	0	0
WT333(F4E4E1AF1293)	3.74	13105	2022-11-28 16:51:53.484	0.075	0.004	1.037	7.69	0.183	0.61	5.114	-1.214	-18.605	0	0	0	0	0	0	0
WT333(F4E4E1AF1293)	3.74	13105	2022-11-28 16:51:53.484	0.026	0.168	1.01	1.648	-0.671	-0.122	5.12	-1.214	-18.6	0	0	0	0	0	0	0
WT333(F4E4E1AF1293)	3.74	13105	2022-11-28 16:51:53.484	0.026	0.168	1.01	1.648	-0.671	-0.122	5.125	-1.219	-18.594	0	0	0	0	0	0	0
WT333(F4E4E1AF1293)	3.74	13105	2022-11-28 16:51:53.484	0.026	0.168	1.01	1.648	-0.671	-0.122	5.136	-1.219	-18.589	0	0	0	0	0	0	0
WT333(F4E4E1AF1293)	3.74	13105	2022-11-28 16:51:53.484	0.026	0.168	1.01	1.648	-0.671	-0.122	5.142	-1.225	-18.583	0	0	0	0	0	0	0
WT333(F4E4E1AF1293)	3.74	13105	2022-11-28 16:51:53.484	0.079	-0.04	0.945	-5.798	-0.854	0.488	5.114	-1.23	-18.578	0	0	0	0	0	0	0
WT333(F4E4E1AF1293)	3.74	13105	2022-11-28 16:51:53.484	0.079	-0.04	0.945	-5.798	-0.854	0.488	5.081	-1.236	-18.572	0	0	0	0	0	0	0
WT333(F4E4E1AF1293)	3.74	13105	2022-11-28 16:51:53.484	0.079	-0.04	0.945	-5.798	-0.854	0.488	5.048	-1.241	-18.561	0	0	0	0	0	0	0
WT333(F4E4E1AF1293)	3.74	13105	2022-11-28 16:51:53.484	0.079	-0.04	0.945	-5.798	-0.854	0.488	5.021	-1.247	-18.556	0	0	0	0	0	0	0
WT333(F4E4E1AF1293)	3.74	13105	2022-11-28 16:51:53.484	-0.01	0.222	1.108	-22.4	1.526	-0.183	4.905	-1.241	-18.55	0	0	0	0	0	0	0
WT333(F4E4E1AF1293)	3.74	13105	2022-11-28 16:51:53.484	-0.01	0.222	1.108	-22.4	1.526	-0.183	4.79	-1.23	-18.545	0	0	0	0	0	0	0
WT333(F4E4E1AF1293)	3.74	13105	2022-11-28 16:51:53.484	-0.01	0.222	1.108	-22.4	1.526	-0.183	4.68	-1.225	-18.539	0	0	0	0	0	0	0
WT333(F4E4E1AF1293)	3.74	13105	2022-11-28 16:51:53.484	-0.01	0.222	1.108	-22.4	1.526	-0.183	4.57	-1.219	-18.534	0	0	0	0	0	0	0
WT333(F4E4E1AF1293)	3.74	13105	2022-11-28 16:51:53.547	-0.049	0.218	1.141	38.086	1.892	-2.563	4.763	-1.208	-18.545	0	0	0	0	0	0	0
WT333(F4E4E1AF1293)	3.74	13105	2022-11-28 16:51:53.547	-0.049	0.218	1.141	38.086	1.892	-2.563	4.96	-1.198	-18.55	0	0	0	0	0	0	0
WT333(F4E4E1AF1293)	3.74	13105	2022-11-28 16:51:53.547	-0.049	0.218	1.141	38.086	1.892	-2.563	5.153	-1.187	-18.556	0	0	0	0	0	0	0
WT333(F4E4E1AF1293)	3.74	13105	2022-11-28 16:51:53.547	-0.049	0.218	1.141	38.086	1.892	-2.563	5.345	-1.17	-18.567	0	0	0	0	0	0	0
WT333(F4E4E1AF1293)	3.74	13105	2022-11-28 16:51:53.547	0.071	0.05	0.992	-3.479	-0.122	-1.587	5.334	-1.17	-18.567	0	0	0	0	0	0	0
WT333(F4E4E1AF1293)	3.74	13105	2022-11-28 16:51:53.547	0.071	0.05	0.992	-3.479	-0.122	-1.587	5.317	-1.17	-18.572	0	0	0	0	0	0	0
WT333(F4E4E1AF1293)	3.74	13105	2022-11-28 16:51:53.547	0.071	0.05	0.992	-3.479	-0.122	-1.587	5.301	-1.17	-18.572	0	0	0	0	0	0	0
WT333(F4E4E1AF1293)	3.74	13105	2022-11-28 16:51:53.547	0.043	0.075	1.014	3.479	-0.061	-3.845	5.323	-1.165	-18.589	0	0	0	0	0	0	0
WT333(F4E4E1AF1293)	3.74	13105	2022-11-28 16:51:53.547	0.043	0.075	1.014	3.479	-0.061	-3.845	5.339	-1.165	-18.605	0	0	0	0	0	0	0
WT333(F4E4E1AF1293)	3.74	13105	2022-11-28 16:51:53.547	0.043	0.075	1.014	3.479	-0.061	-3.845	5.361	-1.165	-18.616	0	0	0	0	0	0	0
WT333(F4E4E1AF1293)	3.74	13105	2022-11-28 16:51:53.547	0.043	0.075	1.014	3.479	-0.061	-3.845	5.378	-1.165	-18.633	0	0	0	0	0	0	0
WT333(F4E4E1AF1293)	3.74	13105	2022-11-28 16:51:53.547	0.022	-0.007	1.013	16.968	2.319	3.113	5.46	-1.154	-18.611	0	0	0	0	0	0	0
WT333(F4E4E1AF1293)	3.74	13105	2022-11-28 16:51:53.547	0.022	-0.007	1.013	16.968	2.319	3.113	5.543	-1.143	-18.589	0	0	0	0	0	0	0
WT333(F4E4E1AF1293)	3.74	13105	2022-11-28 16:51:53.547	0.022	-0.007	1.013	16.968	2.319	3.113	5.625	-1.132	-18.572	0	0	0	0	0	0	0
WT333(F4E4E1AF1293)	3.74	13105	2022-11-28 16:51:53.547	0.022	-0.007	1.013	16.968	2.319	3.113	5.707	-1.126	-18.55	0	0	0	0	0	0	0
WT333(F4E4E1AF1293)	3.74	13105	2022-11-28 16:51:53.547	-0.026	0.131	0.936	2.747	-0.061	1.709	5.718	-1.126	-18.539	0	0	0	0	0	0	0
WT333(F4E4E1AF1293)	3.74	13105	2022-11-28 16:51:53.703	-0.026	0.131	0.936	2.747	-0.061	1.709	5.729	-1.126	-18.528	0	0	0	0	0	0	0
WT333(F4E4E1AF1293)	3.74	13105	2022-11-28 16:51:53.703	-0.026	0.131	0.936	2.747	-0.061	1.709	5.74	-1.126	-18.512	0	0	0	0	0	0	0
WT333(F4E4E1AF1293)	3.74	13105	2022-11-28 16:51:53.703	-0.026	0.131	0.936	2.747	-0.061	1.709	5.751	-1.126	-18.501	0	0	0	0	0	0	0
WT333(F4E4E1AF1293)	3.74	13105	2022-11-28 16:51:53.703	-0.012	-0.089	1.005	-17.151	-1.831	-2.808	5.663	-1.132	-18.512	0	0	0	0	0	0	0
WT333(F4E4E1AF1293)	3.74	13105	2022-11-28 16:51:53.703	-0.012	-0.089	1.005	-17.151	-1.831	-2.808	5.576	-1.143	-18.528	0	0	0	0	0	0	0
WT333(F4E4E1AF1293)	3.74	13105	2022-11-28 16:51:53.703	-0.012	-0.089	1.005	-17.151	-1.831	-2.808	5.482	-1.148	-18.539	0	0	0	0	0	0	0
WT333(F4E4E1AF1293)	3.74	13105	2022-11-28 16:51:53.703	-0.012	-0.089	1.005	-17.151	-1.831	-2.808	5.394	-1.154	-18.55	0	0	0	0	0	0	0
WT333(F4E4E1AF1293)	3.74	13105	2022-11-28 16:51:53.703	0.05	0.078	1.1	15.503	2.563	3.235	5.466	-1.137	-18.528	0	0	0	0	0	0	0
WT333(F4E4E1AF1293)	3.74	13105	2022-11-28 16:51:53.719	0.05	0.078	1.1	15.503	2.563	3.235	5.532	-1.126	-18.506	0	0	0	0	0	0	0
WT333(F4E4E1AF1293)	3.74	13105	2022-11-28 16:51:53.719	0.05	0.078	1.1	15.503	2.563	3.235	5.603	-1.115	-18.49	0	0	0	0	0	0	0
WT333(F4E4E1AF1293)	3.74	13105	2022-11-28 16:51:53.719	0.05	0.078	1.1	15.503	2.563	3.235	5.674	-1.104	-18.468	0	0	0	0	0	0	0
WT333(F4E4E1AF1293)	3.74	13105	2022-11-28 16:51:53.719	0.118	0.245	1.04	12.939	0	-2.258	5.735	-1.104	-18.479	0	0	0	0	0	0	0
WT333(F4E4E1AF1293)	3.74	13105	2022-11-28 16:51:53.719	0.118	0.245	1.04	12.939	0	-2.258	5.795	-1.104	-18.49	0	0	0	0	0	0	0
WT333(F4E4E1AF1293)	3.74	13105	2022-11-28 16:51:53.719	0.118	0.245	1.04	12.939	0	-2.258	5.856	-1.104	-18.495	0	0	0	0	0	0	0
WT333(F4E4E1AF1293)	3.74	13105	2022-11-28 16:51:53.719	0.118	0.245	1.04	12.939	0	-2.258	5.922	-1.104	-18.506	0	0	0	0	0	0	0
WT333(F4E4E1AF1293)	3.74	13105	2022-11-28 16:51:53.719	-0.042	-0.07	0.992	3.906	0.549	-1.465	5.938	-1.104	-18.512	0	0	0	0	0	0	0
WT333(F4E4E1AF1293)	3.74	13105	2022-11-28 16:51:53.734	-0.042	-0.07	0.992	3.906	0.549	-1.465	5.949	-1.099	-18.517	0	0	0	0	0	0	0
WT333(F4E4E1AF1293)	3.74	13105	2022-11-28 16:51:53.734	-0.042	-0.07	0.992	3.906	0.549	-1.465	5.966	-1.099	-18.523	0	0	0	0	0	0	0
WT333(F4E4E1AF1293)	3.74	13105	2022-11-28 16:51:53.734	-0.042	-0.07	0.992	3.906	0.549	-1.465	5.977	-1.093	-18.528	0	0	0	0	0	0	0
WT333(F4E4E1AF1293)	3.74	13105	2022-11-28 16:51:53.734	0.063	0.153	1.01	4.639	0.488	3.601	5.993	-1.093	-18.506	0	0	0	0	0	0	0
WT333(F4E4E1AF1293)	3.74	13105	2022-11-28 16:51:53.734	0.063	0.153	1.01	4.639	0.488	3.601	6.01	-1.093	-18.49	0	0	0	0	0	0	0
WT333(F4E4E1AF1293)	3.74	13105	2022-11-28 16:51:53.734	0.063	0.153	1.01	4.639	0.488	3.601	6.031	-1.099	-18.474	0	0	0	0	0	0	0
WT333(F4E4E1AF1293)	3.74	13105	2022-11-28 16:51:53.734	0.063	0.153	1.01	4.639	0.488	3.601	6.048	-1.099	-18.452	0	0	0	0	0	0	0
WT333(F4E4E1AF1293)	3.74	13105	2022-11-28 16:51:53.734	0.154	0.034	1.01	-4.028	-1.953	-3.235	6.026	-1.11	-18.468	0	0	0	0	0	0	0
WT333(F4E4E1AF1293)	3.74	13105	2022-11-28 16:51:53.750	0.154	0.034	1.01	-4.028	-1.953	-3.235	5.999	-1.121	-18.484	0	0	0	0	0	0	0
WT333(F4E4E1AF1293)	3.74	13105	2022-11-28 16:51:53.750	0.154	0.034	1.01	-4.028	-1.953	-3.235	5.971	-1.132	-18.501	0	0	0	0	0	0	0
WT333(F4E4E1AF1293)	3.74	13105	2022-11-28 16:51:53.750	0.154	0.034	1.01	-4.028	-1.953	-3.235	5.949	-1.148	-18.517	0	0	0	0	0	0	0
WT333(F4E4E1AF1293)	3.74	13105	2022-11-28 16:51:53.750	0.031	-0.01	0.996	-12.146	-1.831	-0.732	5.883	-1.159	-18.523	0	0	0	0	0	0	0
WT333(F4E4E1AF1293)	3.74	13105	2022-11-28 16:51:53.750	0.031	-0.01	0.996	-12.146	-1.831	-0.732	5.812	-1.176	-18.528	0	0	0	0	0	0	0
WT333(F4E4E1AF1293)	3.74	13105	2022-11-28 16:51:53.750	0.031	-0.01	0.996	-12.146	-1.831	-0.732	5.746	-1.187	-18.528	0	0	0	0	0	0	0
WT333(F4E4E1AF1293)	3.74	13105	2022-11-28 16:51:53.750	0.031	-0.01	0.996	-12.146	-1.831	-0.732	5.68	-1.198	-18.534	0	0	0	0	0	0	0

## Sheet: 160cm
设备名称	电压	版本	片上时间	加速度X(g)	加速度Y(g)	加速度Z(g)	角速度X(°/s)	角速度Y(°/s)	角速度Z(°/s)	角度X(°)	角度Y(°)	角度Z(°)	磁场X	磁场Y	磁场Z	四元数0	四元数1	四元数2	四元数3	状态
WT333(F4E4E1AF1293)	3.76	13105	2022-11-28 17:00:15.259	0.002	0.059	1.016	2.686	0.061	3.967	2.06	-0.363	-4.993	0	0	0	0	0	0	0
WT333(F4E4E1AF1293)	3.76	13105	2022-11-28 17:00:15.259	0.002	0.059	1.016	2.686	0.061	3.967	2.076	-0.363	-4.971	0	0	0	0	0	0	0
WT333(F4E4E1AF1293)	3.76	13105	2022-11-28 17:00:15.259	0.002	0.059	1.016	2.686	0.061	3.967	2.093	-0.368	-4.949	0	0	0	0	0	0	0
WT333(F4E4E1AF1293)	3.76	13105	2022-11-28 17:00:15.259	0.028	0.102	1.027	-10.864	-0.305	-6.348	2.043	-0.368	-4.977	0	0	0	0	0	0	0
WT333(F4E4E1AF1293)	3.76	13105	2022-11-28 17:00:15.290	0.028	0.102	1.027	-10.864	-0.305	-6.348	1.989	-0.374	-5.004	0	0	0	0	0	0	0
WT333(F4E4E1AF1293)	3.76	13105	2022-11-28 17:00:15.290	0.028	0.102	1.027	-10.864	-0.305	-6.348	1.939	-0.374	-5.032	0	0	0	0	0	0	0
WT333(F4E4E1AF1293)	3.76	13105	2022-11-28 17:00:15.290	0.028	0.102	1.027	-10.864	-0.305	-6.348	1.89	-0.379	-5.059	0	0	0	0	0	0	0
WT333(F4E4E1AF1293)	3.76	13105	2022-11-28 17:00:15.290	0.017	0.005	1.032	6.897	-0.244	0	1.928	-0.379	-5.054	0	0	0	0	0	0	0
WT333(F4E4E1AF1293)	3.76	13105	2022-11-28 17:00:15.290	0.017	0.005	1.032	6.897	-0.244	0	1.967	-0.385	-5.048	0	0	0	0	0	0	0
WT333(F4E4E1AF1293)	3.76	13105	2022-11-28 17:00:15.290	0.017	0.005	1.032	6.897	-0.244	0	2.005	-0.385	-5.048	0	0	0	0	0	0	0
WT333(F4E4E1AF1293)	3.76	13105	2022-11-28 17:00:15.290	0.017	0.005	1.032	6.897	-0.244	0	2.038	-0.39	-5.043	0	0	0	0	0	0	0
WT333(F4E4E1AF1293)	3.76	13105	2022-11-28 17:00:15.290	0.012	-0.209	0.944	2.014	1.465	0.671	2.049	-0.385	-5.037	0	0	0	0	0	0	0
WT333(F4E4E1AF1293)	3.76	13105	2022-11-28 17:00:15.353	0.012	-0.209	0.944	2.014	1.465	0.671	2.06	-0.379	-5.032	0	0	0	0	0	0	0
WT333(F4E4E1AF1293)	3.76	13105	2022-11-28 17:00:15.353	0.012	-0.209	0.944	2.014	1.465	0.671	2.065	-0.374	-5.026	0	0	0	0	0	0	0
WT333(F4E4E1AF1293)	3.76	13105	2022-11-28 17:00:15.353	0.012	-0.209	0.944	2.014	1.465	0.671	2.065	-0.368	-5.021	0	0	0	0	0	0	0
WT333(F4E4E1AF1293)	3.76	13105	2022-11-28 17:00:15.353	0.015	0.294	1.059	0.793	3.052	0.793	2.065	-0.357	-5.015	0	0	0	0	0	0	0
WT333(F4E4E1AF1293)	3.76	13105	2022-11-28 17:00:15.353	0.015	0.294	1.059	0.793	3.052	0.793	2.071	-0.341	-5.01	0	0	0	0	0	0	0
WT333(F4E4E1AF1293)	3.76	13105	2022-11-28 17:00:15.353	0.015	0.294	1.059	0.793	3.052	0.793	2.076	-0.33	-4.999	0	0	0	0	0	0	0
WT333(F4E4E1AF1293)	3.76	13105	2022-11-28 17:00:15.353	0.015	0.294	1.059	0.793	3.052	0.793	2.082	-0.319	-4.993	0	0	0	0	0	0	0
WT333(F4E4E1AF1293)	3.76	13105	2022-11-28 17:00:15.353	-0.016	0.072	1.014	-6.287	2.686	-0.305	2.054	-0.302	-4.993	0	0	0	0	0	0	0
WT333(F4E4E1AF1293)	3.76	13105	2022-11-28 17:00:15.384	-0.016	0.072	1.014	-6.287	2.686	-0.305	2.027	-0.291	-4.993	0	0	0	0	0	0	0
WT333(F4E4E1AF1293)	3.76	13105	2022-11-28 17:00:15.384	-0.016	0.072	1.014	-6.287	2.686	-0.305	2	-0.28	-4.999	0	0	0	0	0	0	0
WT333(F4E4E1AF1293)	3.76	13105	2022-11-28 17:00:15.384	-0.016	0.072	1.014	-6.287	2.686	-0.305	1.972	-0.269	-4.999	0	0	0	0	0	0	0
WT333(F4E4E1AF1293)	3.76	13105	2022-11-28 17:00:15.384	0.065	-0.162	1.007	-13.55	2.319	-3.357	1.906	-0.258	-5.015	0	0	0	0	0	0	0
WT333(F4E4E1AF1293)	3.76	13105	2022-11-28 17:00:15.384	0.065	-0.162	1.007	-13.55	2.319	-3.357	1.84	-0.247	-5.032	0	0	0	0	0	0	0
WT333(F4E4E1AF1293)	3.76	13105	2022-11-28 17:00:15.384	0.065	-0.162	1.007	-13.55	2.319	-3.357	1.769	-0.236	-5.048	0	0	0	0	0	0	0
WT333(F4E4E1AF1293)	3.76	13105	2022-11-28 17:00:15.384	0.065	-0.162	1.007	-13.55	2.319	-3.357	1.703	-0.231	-5.059	0	0	0	0	0	0	0
WT333(F4E4E1AF1293)	3.76	13105	2022-11-28 17:00:15.384	-0.09	0.074	1.041	-3.54	0	-0.427	1.681	-0.231	-5.065	0	0	0	0	0	0	0
WT333(F4E4E1AF1293)	3.76	13105	2022-11-28 17:00:15.447	-0.09	0.074	1.041	-3.54	0	-0.427	1.664	-0.231	-5.07	0	0	0	0	0	0	0
WT333(F4E4E1AF1293)	3.76	13105	2022-11-28 17:00:15.447	-0.09	0.074	1.041	-3.54	0	-0.427	1.642	-0.231	-5.076	0	0	0	0	0	0	0
WT333(F4E4E1AF1293)	3.76	13105	2022-11-28 17:00:15.447	-0.09	0.074	1.041	-3.54	0	-0.427	1.626	-0.231	-5.081	0	0	0	0	0	0	0
WT333(F4E4E1AF1293)	3.76	13105	2022-11-28 17:00:15.447	0.038	0.163	1.062	-0.427	0.61	0.671	1.626	-0.225	-5.081	0	0	0	0	0	0	0
WT333(F4E4E1AF1293)	3.76	13105	2022-11-28 17:00:15.447	0.038	0.163	1.062	-0.427	0.61	0.671	1.626	-0.225	-5.081	0	0	0	0	0	0	0
WT333(F4E4E1AF1293)	3.76	13105	2022-11-28 17:00:15.447	0.038	0.163	1.062	-0.427	0.61	0.671	1.626	-0.22	-5.081	0	0	0	0	0	0	0
WT333(F4E4E1AF1293)	3.76	13105	2022-11-28 17:00:15.447	0.038	0.163	1.062	-0.427	0.61	0.671	1.631	-0.22	-5.081	0	0	0	0	0	0	0
WT333(F4E4E1AF1293)	3.76	13105	2022-11-28 17:00:15.447	-0.132	0.192	1.036	17.944	-0.61	3.113	1.725	-0.22	-5.07	0	0	0	0	0	0	0
WT333(F4E4E1AF1293)	3.76	13105	2022-11-28 17:00:15.478	-0.132	0.192	1.036	17.944	-0.61	3.113	1.818	-0.225	-5.059	0	0	0	0	0	0	0
WT333(F4E4E1AF1293)	3.76	13105	2022-11-28 17:00:15.478	-0.132	0.192	1.036	17.944	-0.61	3.113	1.917	-0.225	-5.054	0	0	0	0	0	0	0
WT333(F4E4E1AF1293)	3.76	13105	2022-11-28 17:00:15.478	-0.132	0.192	1.036	17.944	-0.61	3.113	2.01	-0.225	-5.043	0	0	0	0	0	0	0
WT333(F4E4E1AF1293)	3.76	13105	2022-11-28 17:00:15.478	0.08	0.018	1.028	11.963	-0.793	0.61	2.076	-0.225	-5.048	0	0	0	0	0	0	0
WT333(F4E4E1AF1293)	3.76	13105	2022-11-28 17:00:15.478	0.08	0.018	1.028	11.963	-0.793	0.61	2.142	-0.231	-5.054	0	0	0	0	0	0	0
WT333(F4E4E1AF1293)	3.76	13105	2022-11-28 17:00:15.478	0.08	0.018	1.028	11.963	-0.793	0.61	2.208	-0.231	-5.059	0	0	0	0	0	0	0
WT333(F4E4E1AF1293)	3.76	13105	2022-11-28 17:00:15.478	0.002	-0.034	0.996	2.136	0.366	-1.038	2.225	-0.225	-5.07	0	0	0	0	0	0	0
WT333(F4E4E1AF1293)	3.76	13105	2022-11-28 17:00:15.478	0.002	-0.034	0.996	2.136	0.366	-1.038	2.236	-0.225	-5.087	0	0	0	0	0	0	0
WT333(F4E4E1AF1293)	3.76	13105	2022-11-28 17:00:15.509	0.002	-0.034	0.996	2.136	0.366	-1.038	2.252	-0.22	-5.098	0	0	0	0	0	0	0
WT333(F4E4E1AF1293)	3.76	13105	2022-11-28 17:00:15.509	0.002	-0.034	0.996	2.136	0.366	-1.038	2.263	-0.22	-5.109	0	0	0	0	0	0	0
WT333(F4E4E1AF1293)	3.76	13105	2022-11-28 17:00:15.509	0.085	0.15	1.031	15.015	-0.488	2.93	2.34	-0.22	-5.103	0	0	0	0	0	0	0
WT333(F4E4E1AF1293)	3.76	13105	2022-11-28 17:00:15.509	0.085	0.15	1.031	15.015	-0.488	2.93	2.417	-0.225	-5.098	0	0	0	0	0	0	0
WT333(F4E4E1AF1293)	3.76	13105	2022-11-28 17:00:15.509	0.085	0.15	1.031	15.015	-0.488	2.93	2.499	-0.225	-5.092	0	0	0	0	0	0	0
WT333(F4E4E1AF1293)	3.76	13105	2022-11-28 17:00:15.509	0.085	0.15	1.031	15.015	-0.488	2.93	2.576	-0.231	-5.081	0	0	0	0	0	0	0
WT333(F4E4E1AF1293)	3.76	13105	2022-11-28 17:00:15.509	-0.058	0.059	1.037	-25.024	1.892	-8.118	2.455	-0.22	-5.131	0	0	0	0	0	0	0
WT333(F4E4E1AF1293)	3.76	13105	2022-11-28 17:00:15.509	-0.058	0.059	1.037	-25.024	1.892	-8.118	2.335	-0.214	-5.18	0	0	0	0	0	0	0
WT333(F4E4E1AF1293)	3.76	13105	2022-11-28 17:00:15.540	-0.058	0.059	1.037	-25.024	1.892	-8.118	2.214	-0.203	-5.229	0	0	0	0	0	0	0
WT333(F4E4E1AF1293)	3.76	13105	2022-11-28 17:00:15.540	-0.058	0.059	1.037	-25.024	1.892	-8.118	2.093	-0.187	-5.279	0	0	0	0	0	0	0
WT333(F4E4E1AF1293)	3.76	13105	2022-11-28 17:00:15.540	0.371	-0.02	1.053	15.015	2.991	0.671	2.175	-0.176	-5.279	0	0	0	0	0	0	0
WT333(F4E4E1AF1293)	3.76	13105	2022-11-28 17:00:15.540	0.371	-0.02	1.053	15.015	2.991	0.671	2.252	-0.17	-5.284	0	0	0	0	0	0	0
WT333(F4E4E1AF1293)	3.76	13105	2022-11-28 17:00:15.540	0.371	-0.02	1.053	15.015	2.991	0.671	2.329	-0.159	-5.284	0	0	0	0	0	0	0
WT333(F4E4E1AF1293)	3.76	13105	2022-11-28 17:00:15.540	0.371	-0.02	1.053	15.015	2.991	0.671	2.406	-0.159	-5.279	0	0	0	0	0	0	0
WT333(F4E4E1AF1293)	3.76	13105	2022-11-28 17:00:15.540	-0.182	-0.008	0.896	2.441	3.967	4.639	2.417	-0.148	-5.262	0	0	0	0	0	0	0
WT333(F4E4E1AF1293)	3.76	13105	2022-11-28 17:00:15.540	-0.182	-0.008	0.896	2.441	3.967	4.639	2.428	-0.137	-5.24	0	0	0	0	0	0	0
WT333(F4E4E1AF1293)	3.76	13105	2022-11-28 17:00:15.634	-0.182	-0.008	0.896	2.441	3.967	4.639	2.439	-0.121	-5.224	0	0	0	0	0	0	0
WT333(F4E4E1AF1293)	3.76	13105	2022-11-28 17:00:15.634	-0.182	-0.008	0.896	2.441	3.967	4.639	2.455	-0.11	-5.208	0	0	0	0	0	0	0
WT333(F4E4E1AF1293)	3.76	13105	2022-11-28 17:00:15.634	-0.006	0.016	1.01	-3.906	3.052	-8.179	2.433	-0.093	-5.257	0	0	0	0	0	0	0
WT333(F4E4E1AF1293)	3.76	13105	2022-11-28 17:00:15.634	-0.006	0.016	1.01	-3.906	3.052	-8.179	2.411	-0.077	-5.306	0	0	0	0	0	0	0
WT333(F4E4E1AF1293)	3.76	13105	2022-11-28 17:00:15.634	-0.006	0.016	1.01	-3.906	3.052	-8.179	2.39	-0.066	-5.356	0	0	0	0	0	0	0
WT333(F4E4E1AF1293)	3.76	13105	2022-11-28 17:00:15.634	-0.006	0.016	1.01	-3.906	3.052	-8.179	2.373	-0.049	-5.411	0	0	0	0	0	0	0
WT333(F4E4E1AF1293)	3.76	13105	2022-11-28 17:00:15.634	-0.113	-0.334	0.93	3.113	-1.831	1.77	2.384	-0.06	-5.411	0	0	0	0	0	0	0
WT333(F4E4E1AF1293)	3.76	13105	2022-11-28 17:00:15.634	-0.113	-0.334	0.93	3.113	-1.831	1.77	2.39	-0.071	-5.416	0	0	0	0	0	0	0
WT333(F4E4E1AF1293)	3.76	13105	2022-11-28 17:00:15.634	-0.113	-0.334	0.93	3.113	-1.831	1.77	2.395	-0.082	-5.422	0	0	0	0	0	0	0
WT333(F4E4E1AF1293)	3.76	13105	2022-11-28 17:00:15.634	-0.113	-0.334	0.93	3.113	-1.831	1.77	2.401	-0.088	-5.427	0	0	0	0	0	0	0
WT333(F4E4E1AF1293)	3.76	13105	2022-11-28 17:00:15.634	0.031	0.651	1.088	-47.363	6.104	2.563	2.153	-0.055	-5.427	0	0	0	0	0	0	0
WT333(F4E4E1AF1293)	3.76	13105	2022-11-28 17:00:15.634	0.031	0.651	1.088	-47.363	6.104	2.563	1.917	-0.027	-5.427	0	0	0	0	0	0	0
WT333(F4E4E1AF1293)	3.76	13105	2022-11-28 17:00:15.634	0.031	0.651	1.088	-47.363	6.104	2.563	1.686	0	-5.427	0	0	0	0	0	0	0
WT333(F4E4E1AF1293)	3.76	13105	2022-11-28 17:00:15.634	0.031	0.651	1.088	-47.363	6.104	2.563	1.461	0.027	-5.427	0	0	0	0	0	0	0
WT333(F4E4E1AF1293)	3.76	13105	2022-11-28 17:00:15.634	0.012	-0.61	0.92	-5.981	1.526	-12.085	1.439	0.038	-5.499	0	0	0	0	0	0	0
WT333(F4E4E1AF1293)	3.76	13105	2022-11-28 17:00:15.634	0.012	-0.61	0.92	-5.981	1.526	-12.085	1.406	0.044	-5.57	0	0	0	0	0	0	0
WT333(F4E4E1AF1293)	3.76	13105	2022-11-28 17:00:15.681	0.012	-0.61	0.92	-5.981	1.526	-12.085	1.373	0.055	-5.647	0	0	0	0	0	0	0
WT333(F4E4E1AF1293)	3.76	13105	2022-11-28 17:00:15.681	0.012	-0.61	0.92	-5.981	1.526	-12.085	1.335	0.066	-5.724	0	0	0	0	0	0	0
WT333(F4E4E1AF1293)	3.76	13105	2022-11-28 17:00:15.681	0.096	-0.072	1.02	12.817	-6.714	15.198	1.384	0.027	-5.658	0	0	0	0	0	0	0
WT333(F4E4E1AF1293)	3.76	13105	2022-11-28 17:00:15.681	0.096	-0.072	1.02	12.817	-6.714	15.198	1.439	-0.005	-5.598	0	0	0	0	0	0	0
WT333(F4E4E1AF1293)	3.76	13105	2022-11-28 17:00:15.681	0.096	-0.072	1.02	12.817	-6.714	15.198	1.494	-0.044	-5.537	0	0	0	0	0	0	0
WT333(F4E4E1AF1293)	3.76	13105	2022-11-28 17:00:15.681	0.096	-0.072	1.02	12.817	-6.714	15.198	1.544	-0.082	-5.477	0	0	0	0	0	0	0
WT333(F4E4E1AF1293)	3.76	13105	2022-11-28 17:00:15.681	-0.106	0.729	1.094	-2.136	2.625	3.784	1.527	-0.071	-5.471	0	0	0	0	0	0	0
WT333(F4E4E1AF1293)	3.76	13105	2022-11-28 17:00:15.681	-0.106	0.729	1.094	-2.136	2.625	3.784	1.516	-0.06	-5.466	0	0	0	0	0	0	0
WT333(F4E4E1AF1293)	3.76	13105	2022-11-28 17:00:15.713	-0.106	0.729	1.094	-2.136	2.625	3.784	1.516	-0.044	-5.466	0	0	0	0	0	0	0
WT333(F4E4E1AF1293)	3.76	13105	2022-11-28 17:00:15.713	-0.106	0.729	1.094	-2.136	2.625	3.784	1.516	-0.033	-5.46	0	0	0	0	0	0	0
WT333(F4E4E1AF1293)	3.76	13105	2022-11-28 17:00:15.713	-0.113	0.191	1.328	7.751	-1.404	-22.949	1.566	-0.038	-5.592	0	0	0	0	0	0	0
WT333(F4E4E1AF1293)	3.76	13105	2022-11-28 17:00:15.713	-0.113	0.191	1.328	7.751	-1.404	-22.949	1.62	-0.038	-5.718	0	0	0	0	0	0	0
WT333(F4E4E1AF1293)	3.76	13105	2022-11-28 17:00:15.713	-0.113	0.191	1.328	7.751	-1.404	-22.949	1.67	-0.038	-5.85	0	0	0	0	0	0	0
WT333(F4E4E1AF1293)	3.76	13105	2022-11-28 17:00:15.713	-0.113	0.191	1.328	7.751	-1.404	-22.949	1.725	-0.038	-5.982	0	0	0	0	0	0	0
WT333(F4E4E1AF1293)	3.76	13105	2022-11-28 17:00:15.713	0.084	-0.316	0.976	44.678	3.54	7.507	1.956	-0.022	-5.96	0	0	0	0	0	0	0
WT333(F4E4E1AF1293)	3.76	13105	2022-11-28 17:00:15.713	0.084	-0.316	0.976	44.678	3.54	7.507	2.186	0	-5.938	0	0	0	0	0	0	0
WT333(F4E4E1AF1293)	3.76	13105	2022-11-28 17:00:15.744	0.084	-0.316	0.976	44.678	3.54	7.507	2.411	0.011	-5.916	0	0	0	0	0	0	0
WT333(F4E4E1AF1293)	3.76	13105	2022-11-28 17:00:15.744	0.084	-0.316	0.976	44.678	3.54	7.507	2.631	0.027	-5.894	0	0	0	0	0	0	0
WT333(F4E4E1AF1293)	3.76	13105	2022-11-28 17:00:15.744	0.097	0.959	0.946	48.767	-6.714	9.949	2.878	-0.005	-5.861	0	0	0	0	0	0	0
WT333(F4E4E1AF1293)	3.76	13105	2022-11-28 17:00:15.744	0.097	0.959	0.946	48.767	-6.714	9.949	3.137	-0.044	-5.828	0	0	0	0	0	0	0
WT333(F4E4E1AF1293)	3.76	13105	2022-11-28 17:00:15.744	0.097	0.959	0.946	48.767	-6.714	9.949	3.395	-0.082	-5.795	0	0	0	0	0	0	0
WT333(F4E4E1AF1293)	3.76	13105	2022-11-28 17:00:15.744	0.097	0.959	0.946	48.767	-6.714	9.949	3.664	-0.121	-5.757	0	0	0	0	0	0	0
WT333(F4E4E1AF1293)	3.76	13105	2022-11-28 17:00:15.744	-0.199	-0.981	0.999	-38.147	-4.7	-18.433	3.488	-0.137	-5.867	0	0	0	0	0	0	0
WT333(F4E4E1AF1293)	3.76	13105	2022-11-28 17:00:15.744	-0.398	-1.962	1.998	-38.147	-4.7	-18.372	3.296	-0.154	-5.977	0	0	0	0	0	0	0
WT333(F4E4E1AF1293)	3.76	13105	2022-11-28 17:00:15.775	-0.797	-3.924	3.997	-38.147	-4.7	-18.372	3.071	-0.159	-6.097	0	0	0	0	0	0	0
WT333(F4E4E1AF1293)	3.76	13105	2022-11-28 17:00:15.775	-1.595	-7.848	7.993	-38.147	-4.7	-18.372	2.818	-0.159	-6.235	0	0	0	0	0	0	0
WT333(F4E4E1AF1293)	3.76	13105	2022-11-28 17:00:15.775	0.23	-0.075	1.051	40.71	-0.122	23.438	2.961	-0.143	-6.158	0	0	0	0	0	0	0
WT333(F4E4E1AF1293)	3.76	13105	2022-11-28 17:00:15.775	0.23	-0.075	1.051	40.71	-0.122	23.438	3.104	-0.132	-6.081	0	0	0	0	0	0	0
WT333(F4E4E1AF1293)	3.76	13105	2022-11-28 17:00:15.775	0.23	-0.075	1.051	40.71	-0.122	23.438	3.246	-0.121	-5.999	0	0	0	0	0	0	0
WT333(F4E4E1AF1293)	3.76	13105	2022-11-28 17:00:15.775	0.23	-0.075	1.051	40.71	-0.122	23.438	3.389	-0.115	-5.916	0	0	0	0	0	0	0
WT333(F4E4E1AF1293)	3.76	13105	2022-11-28 17:00:15.775	-0.205	0.178	0.914	7.996	-5.066	12.146	3.373	-0.132	-5.894	0	0	0	0	0	0	0
WT333(F4E4E1AF1293)	3.76	13105	2022-11-28 17:00:15.775	-0.205	0.178	0.914	7.996	-5.066	12.146	3.356	-0.143	-5.867	0	0	0	0	0	0	0
WT333(F4E4E1AF1293)	3.76	13105	2022-11-28 17:00:15.837	-0.205	0.178	0.914	7.996	-5.066	12.146	3.34	-0.154	-5.845	0	0	0	0	0	0	0
WT333(F4E4E1AF1293)	3.76	13105	2022-11-28 17:00:15.837	-0.205	0.178	0.914	7.996	-5.066	12.146	3.334	-0.17	-5.817	0	0	0	0	0	0	0
WT333(F4E4E1AF1293)	3.76	13105	2022-11-28 17:00:15.837	0.146	0.077	1.271	-56.458	-5.066	-16.968	3.005	-0.176	-5.938	0	0	0	0	0	0	0
WT333(F4E4E1AF1293)	3.76	13105	2022-11-28 17:00:15.837	0.146	0.077	1.271	-56.458	-5.066	-16.968	2.675	-0.181	-6.053	0	0	0	0	0	0	0
WT333(F4E4E1AF1293)	3.76	13105	2022-11-28 17:00:15.837	0.146	0.077	1.271	-56.458	-5.066	-16.968	2.357	-0.192	-6.169	0	0	0	0	0	0	0
WT333(F4E4E1AF1293)	3.76	13105	2022-11-28 17:00:15.837	0.146	0.077	1.271	-56.458	-5.066	-16.968	2.032	-0.203	-6.279	0	0	0	0	0	0	0
WT333(F4E4E1AF1293)	3.76	13105	2022-11-28 17:00:15.837	0.072	0.527	1.016	36.621	-4.272	11.475	2.181	-0.22	-6.246	0	0	0	0	0	0	0
WT333(F4E4E1AF1293)	3.76	13105	2022-11-28 17:00:15.837	0.072	0.527	1.016	36.621	-4.272	11.475	2.335	-0.236	-6.213	0	0	0	0	0	0	0
WT333(F4E4E1AF1293)	3.76	13105	2022-11-28 17:00:15.900	0.072	0.527	1.016	36.621	-4.272	11.475	2.494	-0.253	-6.18	0	0	0	0	0	0	0
WT333(F4E4E1AF1293)	3.76	13105	2022-11-28 17:00:15.900	0.072	0.527	1.016	36.621	-4.272	11.475	2.653	-0.269	-6.147	0	0	0	0	0	0	0
WT333(F4E4E1AF1293)	3.76	13105	2022-11-28 17:00:15.900	-0.21	0.531	0.92	-36.621	-7.324	-2.869	2.45	-0.302	-6.18	0	0	0	0	0	0	0
WT333(F4E4E1AF1293)	3.76	13105	2022-11-28 17:00:15.900	-0.21	0.531	0.92	-36.621	-7.324	-2.869	2.252	-0.33	-6.218	0	0	0	0	0	0	0
WT333(F4E4E1AF1293)	3.76	13105	2022-11-28 17:00:15.900	-0.21	0.531	0.92	-36.621	-7.324	-2.869	2.06	-0.357	-6.257	0	0	0	0	0	0	0
WT333(F4E4E1AF1293)	3.76	13105	2022-11-28 17:00:15.900	-0.21	0.531	0.92	-36.621	-7.324	-2.869	1.873	-0.385	-6.295	0	0	0	0	0	0	0
WT333(F4E4E1AF1293)	3.76	13105	2022-11-28 17:00:15.900	0.085	-0.111	1.148	-29.297	-16.113	-11.78	1.725	-0.45	-6.378	0	0	0	0	0	0	0
WT333(F4E4E1AF1293)	3.76	13105	2022-11-28 17:00:15.900	0.085	-0.111	1.148	-29.297	-16.113	-11.78	1.571	-0.522	-6.46	0	0	0	0	0	0	0
WT333(F4E4E1AF1293)	3.76	13105	2022-11-28 17:00:15.900	0.085	-0.111	1.148	-29.297	-16.113	-11.78	1.423	-0.593	-6.542	0	0	0	0	0	0	0
WT333(F4E4E1AF1293)	3.76	13105	2022-11-28 17:00:15.900	0.085	-0.111	1.148	-29.297	-16.113	-11.78	1.269	-0.665	-6.625	0	0	0	0	0	0	0
WT333(F4E4E1AF1293)	3.76	13105	2022-11-28 17:00:15.900	0.022	-0.253	1.104	-23.865	10.193	4.211	1.143	-0.61	-6.619	0	0	0	0	0	0	0
WT333(F4E4E1AF1293)	3.76	13105	2022-11-28 17:00:15.900	0.022	-0.253	1.104	-23.865	10.193	4.211	1.016	-0.555	-6.619	0	0	0	0	0	0	0
WT333(F4E4E1AF1293)	3.76	13105	2022-11-28 17:00:15.900	0.022	-0.253	1.104	-23.865	10.193	4.211	0.884	-0.494	-6.619	0	0	0	0	0	0	0
WT333(F4E4E1AF1293)	3.76	13105	2022-11-28 17:00:15.900	0.022	-0.253	1.104	-23.865	10.193	4.211	0.758	-0.439	-6.619	0	0	0	0	0	0	0
WT333(F4E4E1AF1293)	3.76	13105	2022-11-28 17:00:15.900	-0.037	0.392	1.009	20.935	-4.395	1.16	0.851	-0.456	-6.636	0	0	0	0	0	0	0
WT333(F4E4E1AF1293)	3.76	13105	2022-11-28 17:00:15.900	-0.037	0.392	1.009	20.935	-4.395	1.16	0.956	-0.472	-6.647	0	0	0	0	0	0	0
WT333(F4E4E1AF1293)	3.76	13105	2022-11-28 17:00:15.962	-0.037	0.392	1.009	20.935	-4.395	1.16	1.055	-0.489	-6.663	0	0	0	0	0	0	0
WT333(F4E4E1AF1293)	3.76	13105	2022-11-28 17:00:15.962	-0.037	0.392	1.009	20.935	-4.395	1.16	1.159	-0.505	-6.68	0	0	0	0	0	0	0
WT333(F4E4E1AF1293)	3.76	13105	2022-11-28 17:00:15.962	0.07	0.128	0.981	8.423	-0.61	-2.869	1.203	-0.505	-6.713	0	0	0	0	0	0	0
WT333(F4E4E1AF1293)	3.76	13105	2022-11-28 17:00:15.962	0.07	0.128	0.981	8.423	-0.61	-2.869	1.247	-0.505	-6.746	0	0	0	0	0	0	0
WT333(F4E4E1AF1293)	3.76	13105	2022-11-28 17:00:15.962	0.07	0.128	0.981	8.423	-0.61	-2.869	1.291	-0.505	-6.779	0	0	0	0	0	0	0
WT333(F4E4E1AF1293)	3.76	13105	2022-11-28 17:00:15.962	0.07	0.128	0.981	8.423	-0.61	-2.869	1.335	-0.505	-6.812	0	0	0	0	0	0	0
WT333(F4E4E1AF1293)	3.76	13105	2022-11-28 17:00:15.962	-0.01	-0.34	1.036	-23.071	2.014	0.671	1.219	-0.494	-6.828	0	0	0	0	0	0	0
WT333(F4E4E1AF1293)	3.76	13105	2022-11-28 17:00:15.962	-0.01	-0.34	1.036	-23.071	2.014	0.671	1.104	-0.478	-6.844	0	0	0	0	0	0	0
WT333(F4E4E1AF1293)	3.76	13105	2022-11-28 17:00:15.994	-0.01	-0.34	1.036	-23.071	2.014	0.671	0.983	-0.467	-6.861	0	0	0	0	0	0	0
WT333(F4E4E1AF1293)	3.76	13105	2022-11-28 17:00:15.994	-0.01	-0.34	1.036	-23.071	2.014	0.671	0.862	-0.456	-6.877	0	0	0	0	0	0	0
WT333(F4E4E1AF1293)	3.76	13105	2022-11-28 17:00:15.994	0.011	0.252	0.983	-5.005	0	2.258	0.835	-0.45	-6.883	0	0	0	0	0	0	0
WT333(F4E4E1AF1293)	3.76	13105	2022-11-28 17:00:15.994	0.011	0.252	0.983	-5.005	0	2.258	0.807	-0.45	-6.894	0	0	0	0	0	0	0
WT333(F4E4E1AF1293)	3.76	13105	2022-11-28 17:00:15.994	0.011	0.252	0.983	-5.005	0	2.258	0.78	-0.445	-6.899	0	0	0	0	0	0	0
WT333(F4E4E1AF1293)	3.76	13105	2022-11-28 17:00:15.994	0.071	-0.051	1.052	-15.076	1.16	-1.77	0.703	-0.439	-6.927	0	0	0	0	0	0	0
WT333(F4E4E1AF1293)	3.76	13105	2022-11-28 17:00:15.994	0.071	-0.051	1.052	-15.076	1.16	-1.77	0.626	-0.434	-6.954	0	0	0	0	0	0	0
WT333(F4E4E1AF1293)	3.76	13105	2022-11-28 17:00:15.994	0.071	-0.051	1.052	-15.076	1.16	-1.77	0.549	-0.428	-6.982	0	0	0	0	0	0	0
WT333(F4E4E1AF1293)	3.76	13105	2022-11-28 17:00:16.009	0.071	-0.051	1.052	-15.076	1.16	-1.77	0.472	-0.417	-7.009	0	0	0	0	0	0	0
WT333(F4E4E1AF1293)	3.76	13105	2022-11-28 17:00:16.009	0.089	-0.061	0.982	6.958	1.099	5.432	0.505	-0.417	-6.998	0	0	0	0	0	0	0
WT333(F4E4E1AF1293)	3.76	13105	2022-11-28 17:00:16.009	0.089	-0.061	0.982	6.958	1.099	5.432	0.538	-0.412	-6.987	0	0	0	0	0	0	0
WT333(F4E4E1AF1293)	3.76	13105	2022-11-28 17:00:16.009	0.089	-0.061	0.982	6.958	1.099	5.432	0.571	-0.406	-6.976	0	0	0	0	0	0	0
WT333(F4E4E1AF1293)	3.76	13105	2022-11-28 17:00:16.009	0.089	-0.061	0.982	6.958	1.099	5.432	0.599	-0.406	-6.965	0	0	0	0	0	0	0
WT333(F4E4E1AF1293)	3.76	13105	2022-11-28 17:00:16.009	-0.091	0.229	1.096	-16.357	-1.404	-6.409	0.516	-0.412	-7.015	0	0	0	0	0	0	0
WT333(F4E4E1AF1293)	3.76	13105	2022-11-28 17:00:16.009	-0.091	0.229	1.096	-16.357	-1.404	-6.409	0.439	-0.423	-7.059	0	0	0	0	0	0	0
WT333(F4E4E1AF1293)	3.76	13105	2022-11-28 17:00:16.009	-0.091	0.229	1.096	-16.357	-1.404	-6.409	0.357	-0.428	-7.108	0	0	0	0	0	0	0
WT333(F4E4E1AF1293)	3.76	13105	2022-11-28 17:00:16.072	-0.091	0.229	1.096	-16.357	-1.404	-6.409	0.28	-0.434	-7.158	0	0	0	0	0	0	0
WT333(F4E4E1AF1293)	3.76	13105	2022-11-28 17:00:16.072	0.051	0.325	1.063	18.555	0.549	-0.183	0.379	-0.434	-7.18	0	0	0	0	0	0	0
WT333(F4E4E1AF1293)	3.76	13105	2022-11-28 17:00:16.072	0.051	0.325	1.063	18.555	0.549	-0.183	0.483	-0.428	-7.196	0	0	0	0	0	0	0
WT333(F4E4E1AF1293)	3.76	13105	2022-11-28 17:00:16.072	0.051	0.325	1.063	18.555	0.549	-0.183	0.588	-0.428	-7.213	0	0	0	0	0	0	0
WT333(F4E4E1AF1293)	3.76	13105	2022-11-28 17:00:16.072	0.051	0.325	1.063	18.555	0.549	-0.183	0.692	-0.428	-7.229	0	0	0	0	0	0	0
WT333(F4E4E1AF1293)	3.76	13105	2022-11-28 17:00:16.072	-0.034	-0.035	1.106	30.457	-0.366	0.671	0.851	-0.428	-7.24	0	0	0	0	0	0	0
WT333(F4E4E1AF1293)	3.76	13105	2022-11-28 17:00:16.072	-0.034	-0.035	1.106	30.457	-0.366	0.671	1.016	-0.428	-7.256	0	0	0	0	0	0	0
WT333(F4E4E1AF1293)	3.76	13105	2022-11-28 17:00:16.072	-0.034	-0.035	1.106	30.457	-0.366	0.671	1.176	-0.434	-7.267	0	0	0	0	0	0	0
WT333(F4E4E1AF1293)	3.76	13105	2022-11-28 17:00:16.103	-0.034	-0.035	1.106	30.457	-0.366	0.671	1.335	-0.434	-7.284	0	0	0	0	0	0	0
WT333(F4E4E1AF1293)	3.76	13105	2022-11-28 17:00:16.103	0.072	0.127	0.987	3.296	2.319	0.366	1.357	-0.423	-7.3	0	0	0	0	0	0	0
WT333(F4E4E1AF1293)	3.76	13105	2022-11-28 17:00:16.103	0.072	0.127	0.987	3.296	2.319	0.366	1.379	-0.412	-7.311	0	0	0	0	0	0	0
WT333(F4E4E1AF1293)	3.76	13105	2022-11-28 17:00:16.103	0.072	0.127	0.987	3.296	2.319	0.366	1.406	-0.401	-7.328	0	0	0	0	0	0	0
WT333(F4E4E1AF1293)	3.76	13105	2022-11-28 17:00:16.103	0.072	0.127	0.987	3.296	2.319	0.366	1.428	-0.39	-7.344	0	0	0	0	0	0	0
WT333(F4E4E1AF1293)	3.76	13105	2022-11-28 17:00:16.103	-0.006	0.063	1.016	2.319	-0.671	-1.099	1.45	-0.396	-7.366	0	0	0	0	0	0	0
WT333(F4E4E1AF1293)	3.76	13105	2022-11-28 17:00:16.103	-0.006	0.063	1.016	2.319	-0.671	-1.099	1.467	-0.401	-7.388	0	0	0	0	0	0	0
WT333(F4E4E1AF1293)	3.76	13105	2022-11-28 17:00:16.103	-0.006	0.063	1.016	2.319	-0.671	-1.099	1.489	-0.406	-7.416	0	0	0	0	0	0	0
WT333(F4E4E1AF1293)	3.76	13105	2022-11-28 17:00:16.197	-0.006	0.063	1.016	2.319	-0.671	-1.099	1.505	-0.412	-7.438	0	0	0	0	0	0	0
WT333(F4E4E1AF1293)	3.76	13105	2022-11-28 17:00:16.197	-0.023	-0.088	1.029	-11.23	-0.305	0.305	1.456	-0.412	-7.454	0	0	0	0	0	0	0
WT333(F4E4E1AF1293)	3.76	13105	2022-11-28 17:00:16.197	-0.023	-0.088	1.029	-11.23	-0.305	0.305	1.406	-0.412	-7.471	0	0	0	0	0	0	0
WT333(F4E4E1AF1293)	3.76	13105	2022-11-28 17:00:16.197	-0.023	-0.088	1.029	-11.23	-0.305	0.305	1.351	-0.417	-7.493	0	0	0	0	0	0	0
WT333(F4E4E1AF1293)	3.76	13105	2022-11-28 17:00:16.197	-0.023	-0.088	1.029	-11.23	-0.305	0.305	1.302	-0.417	-7.509	0	0	0	0	0	0	0
WT333(F4E4E1AF1293)	3.76	13105	2022-11-28 17:00:16.197	0.019	0.272	1.209	11.597	6.042	-0.549	1.362	-0.39	-7.531	0	0	0	0	0	0	0
WT333(F4E4E1AF1293)	3.76	13105	2022-11-28 17:00:16.197	0.019	0.272	1.209	11.597	6.042	-0.549	1.428	-0.357	-7.553	0	0	0	0	0	0	0
WT333(F4E4E1AF1293)	3.76	13105	2022-11-28 17:00:16.197	0.019	0.272	1.209	11.597	6.042	-0.549	1.494	-0.33	-7.575	0	0	0	0	0	0	0
WT333(F4E4E1AF1293)	3.76	13105	2022-11-28 17:00:16.197	0.019	0.272	1.209	11.597	6.042	-0.549	1.56	-0.297	-7.603	0	0	0	0	0	0	0
WT333(F4E4E1AF1293)	3.76	13105	2022-11-28 17:00:16.197	-0.05	-0.121	0.918	-0.061	-0.183	-3.723	1.566	-0.297	-7.641	0	0	0	0	0	0	0
WT333(F4E4E1AF1293)	3.76	13105	2022-11-28 17:00:16.197	-0.05	-0.121	0.918	-0.061	-0.183	-3.723	1.571	-0.302	-7.679	0	0	0	0	0	0	0
WT333(F4E4E1AF1293)	3.76	13105	2022-11-28 17:00:16.197	-0.05	-0.121	0.918	-0.061	-0.183	-3.723	1.577	-0.297	-7.723	0	0	0	0	0	0	0
WT333(F4E4E1AF1293)	3.76	13105	2022-11-28 17:00:16.197	-0.05	-0.121	0.918	-0.061	-0.183	-3.723	1.582	-0.297	-7.767	0	0	0	0	0	0	0
WT333(F4E4E1AF1293)	3.76	13105	2022-11-28 17:00:16.197	0.025	0.071	0.952	26.978	2.625	12.634	1.719	-0.286	-7.729	0	0	0	0	0	0	0
WT333(F4E4E1AF1293)	3.76	13105	2022-11-28 17:00:16.197	0.025	0.071	0.952	26.978	2.625	12.634	1.857	-0.275	-7.69	0	0	0	0	0	0	0
WT333(F4E4E1AF1293)	3.76	13105	2022-11-28 17:00:16.197	0.025	0.071	0.952	26.978	2.625	12.634	1.994	-0.264	-7.646	0	0	0	0	0	0	0
WT333(F4E4E1AF1293)	3.76	13105	2022-11-28 17:00:16.228	0.025	0.071	0.952	26.978	2.625	12.634	2.131	-0.253	-7.608	0	0	0	0	0	0	0
WT333(F4E4E1AF1293)	3.76	13105	2022-11-28 17:00:16.228	0.084	0.333	1.008	-5.31	-1.892	-7.69	2.109	-0.258	-7.674	0	0	0	0	0	0	0
WT333(F4E4E1AF1293)	3.76	13105	2022-11-28 17:00:16.228	0.084	0.333	1.008	-5.31	-1.892	-7.69	2.087	-0.269	-7.734	0	0	0	0	0	0	0
WT333(F4E4E1AF1293)	3.76	13105	2022-11-28 17:00:16.228	0.084	0.333	1.008	-5.31	-1.892	-7.69	2.071	-0.28	-7.8	0	0	0	0	0	0	0
WT333(F4E4E1AF1293)	3.76	13105	2022-11-28 17:00:16.228	0.084	0.333	1.008	-5.31	-1.892	-7.69	2.054	-0.291	-7.861	0	0	0	0	0	0	0
WT333(F4E4E1AF1293)	3.76	13105	2022-11-28 17:00:16.228	-0.198	-0.114	0.994	-3.906	-2.136	-2.197	2.043	-0.302	-7.899	0	0	0	0	0	0	0
WT333(F4E4E1AF1293)	3.76	13105	2022-11-28 17:00:16.228	-0.198	-0.114	0.994	-3.906	-2.136	-2.197	2.032	-0.313	-7.938	0	0	0	0	0	0	0
WT333(F4E4E1AF1293)	3.76	13105	2022-11-28 17:00:16.228	-0.198	-0.114	0.994	-3.906	-2.136	-2.197	2.021	-0.319	-7.976	0	0	0	0	0	0	0
WT333(F4E4E1AF1293)	3.76	13105	2022-11-28 17:00:16.369	-0.198	-0.114	0.994	-3.906	-2.136	-2.197	2.005	-0.324	-8.02	0	0	0	0	0	0	0
WT333(F4E4E1AF1293)	3.76	13105	2022-11-28 17:00:16.384	0.198	0.098	1.038	5.066	-0.122	4.15	2.038	-0.324	-8.031	0	0	0	0	0	0	0
WT333(F4E4E1AF1293)	3.76	13105	2022-11-28 17:00:16.384	0.198	0.098	1.038	5.066	-0.122	4.15	2.065	-0.324	-8.042	0	0	0	0	0	0	0
WT333(F4E4E1AF1293)	3.76	13105	2022-11-28 17:00:16.384	0.198	0.098	1.038	5.066	-0.122	4.15	2.098	-0.33	-8.047	0	0	0	0	0	0	0
WT333(F4E4E1AF1293)	3.76	13105	2022-11-28 17:00:16.384	0.198	0.098	1.038	5.066	-0.122	4.15	2.126	-0.33	-8.058	0	0	0	0	0	0	0

## Sheet: 180cm
设备名称	电压	版本	片上时间	加速度X(g)	加速度Y(g)	加速度Z(g)	角速度X(°/s)	角速度Y(°/s)	角速度Z(°/s)	角度X(°)	角度Y(°)	角度Z(°)	磁场X	磁场Y	磁场Z	四元数0	四元数1	四元数2	四元数3	状态
WT333(F4E4E1AF1293)	3.75	13105	2022-11-28 17:20:54.027	-0.046	0.569	1.038	-2.38	1.892	1.221	4.142	-0.906	-6.295	0	0	0	0	0	0	0
WT333(F4E4E1AF1293)	3.75	13105	2022-11-28 17:20:54.027	-0.046	0.569	1.038	-2.38	1.892	1.221	4.136	-0.895	-6.301	0	0	0	0	0	0	0
WT333(F4E4E1AF1293)	3.75	13105	2022-11-28 17:20:54.027	-0.046	0.569	1.038	-2.38	1.892	1.221	4.136	-0.884	-6.301	0	0	0	0	0	0	0
WT333(F4E4E1AF1293)	3.75	13105	2022-11-28 17:20:54.027	0.008	0.077	0.903	40.955	-3.113	-3.052	4.351	-0.895	-6.323	0	0	0	0	0	0	0
WT333(F4E4E1AF1293)	3.75	13105	2022-11-28 17:20:54.027	0.008	0.077	0.903	40.955	-3.113	-3.052	4.565	-0.912	-6.35	0	0	0	0	0	0	0
WT333(F4E4E1AF1293)	3.75	13105	2022-11-28 17:20:54.027	0.008	0.077	0.903	40.955	-3.113	-3.052	4.779	-0.923	-6.378	0	0	0	0	0	0	0
WT333(F4E4E1AF1293)	3.75	13105	2022-11-28 17:20:54.027	0.008	0.077	0.903	40.955	-3.113	-3.052	4.993	-0.939	-6.405	0	0	0	0	0	0	0
WT333(F4E4E1AF1293)	3.75	13105	2022-11-28 17:20:54.027	-0.014	0.062	0.99	-14.954	4.822	2.38	4.927	-0.912	-6.4	0	0	0	0	0	0	0
WT333(F4E4E1AF1293)	3.75	13105	2022-11-28 17:20:54.027	-0.014	0.062	0.99	-14.954	4.822	2.38	4.856	-0.89	-6.394	0	0	0	0	0	0	0
WT333(F4E4E1AF1293)	3.75	13105	2022-11-28 17:20:54.058	-0.014	0.062	0.99	-14.954	4.822	2.38	4.79	-0.862	-6.394	0	0	0	0	0	0	0
WT333(F4E4E1AF1293)	3.75	13105	2022-11-28 17:20:54.058	-0.014	0.062	0.99	-14.954	4.822	2.38	4.719	-0.84	-6.389	0	0	0	0	0	0	0
WT333(F4E4E1AF1293)	3.75	13105	2022-11-28 17:20:54.058	0.205	-0.516	0.909	-60.974	-2.686	4.517	4.417	-0.851	-6.378	0	0	0	0	0	0	0
WT333(F4E4E1AF1293)	3.75	13105	2022-11-28 17:20:54.058	0.205	-0.516	0.909	-60.974	-2.686	4.517	4.109	-0.868	-6.367	0	0	0	0	0	0	0
WT333(F4E4E1AF1293)	3.75	13105	2022-11-28 17:20:54.058	0.205	-0.516	0.909	-60.974	-2.686	4.517	3.796	-0.89	-6.356	0	0	0	0	0	0	0
WT333(F4E4E1AF1293)	3.75	13105	2022-11-28 17:20:54.058	0.205	-0.516	0.909	-60.974	-2.686	4.517	3.477	-0.906	-6.339	0	0	0	0	0	0	0
WT333(F4E4E1AF1293)	3.75	13105	2022-11-28 17:20:54.058	-0.106	0.541	1.003	42.358	-2.869	9.766	3.686	-0.928	-6.301	0	0	0	0	0	0	0
WT333(F4E4E1AF1293)	3.75	13105	2022-11-28 17:20:54.058	-0.106	0.541	1.003	42.358	-2.869	9.766	3.889	-0.95	-6.262	0	0	0	0	0	0	0
WT333(F4E4E1AF1293)	3.75	13105	2022-11-28 17:20:54.214	-0.106	0.541	1.003	42.358	-2.869	9.766	4.103	-0.967	-6.229	0	0	0	0	0	0	0
WT333(F4E4E1AF1293)	3.75	13105	2022-11-28 17:20:54.214	-0.106	0.541	1.003	42.358	-2.869	9.766	4.318	-0.983	-6.191	0	0	0	0	0	0	0
WT333(F4E4E1AF1293)	3.75	13105	2022-11-28 17:20:54.214	0.028	0.048	1	22.034	1.526	6.47	4.433	-0.978	-6.169	0	0	0	0	0	0	0
WT333(F4E4E1AF1293)	3.75	13105	2022-11-28 17:20:54.214	0.028	0.048	1	22.034	1.526	6.47	4.543	-0.972	-6.147	0	0	0	0	0	0	0
WT333(F4E4E1AF1293)	3.75	13105	2022-11-28 17:20:54.214	0.028	0.048	1	22.034	1.526	6.47	4.658	-0.967	-6.13	0	0	0	0	0	0	0
WT333(F4E4E1AF1293)	3.75	13105	2022-11-28 17:20:54.214	0.028	0.048	1	22.034	1.526	6.47	4.768	-0.961	-6.108	0	0	0	0	0	0	0
WT333(F4E4E1AF1293)	3.75	13105	2022-11-28 17:20:54.214	-0.008	0.414	1.119	16.296	-3.418	-6.348	4.856	-0.978	-6.152	0	0	0	0	0	0	0
WT333(F4E4E1AF1293)	3.75	13105	2022-11-28 17:20:54.214	-0.008	0.414	1.119	16.296	-3.418	-6.348	4.944	-0.989	-6.202	0	0	0	0	0	0	0
WT333(F4E4E1AF1293)	3.75	13105	2022-11-28 17:20:54.214	-0.008	0.414	1.119	16.296	-3.418	-6.348	5.032	-1.005	-6.246	0	0	0	0	0	0	0
WT333(F4E4E1AF1293)	3.75	13105	2022-11-28 17:20:54.214	-0.008	0.414	1.119	16.296	-3.418	-6.348	5.125	-1.016	-6.29	0	0	0	0	0	0	0
WT333(F4E4E1AF1293)	3.75	13105	2022-11-28 17:20:54.214	-0.02	0.046	0.895	-0.183	1.038	-1.099	5.131	-1.011	-6.312	0	0	0	0	0	0	0
WT333(F4E4E1AF1293)	3.75	13105	2022-11-28 17:20:54.214	-0.02	0.046	0.895	-0.183	1.038	-1.099	5.142	-1.005	-6.328	0	0	0	0	0	0	0
WT333(F4E4E1AF1293)	3.75	13105	2022-11-28 17:20:54.214	-0.02	0.046	0.895	-0.183	1.038	-1.099	5.147	-1	-6.345	0	0	0	0	0	0	0
WT333(F4E4E1AF1293)	3.75	13105	2022-11-28 17:20:54.214	-0.02	0.046	0.895	-0.183	1.038	-1.099	5.153	-0.989	-6.367	0	0	0	0	0	0	0
WT333(F4E4E1AF1293)	3.75	13105	2022-11-28 17:20:54.214	0.03	0.171	1.089	16.846	0.366	1.221	5.246	-0.989	-6.372	0	0	0	0	0	0	0
WT333(F4E4E1AF1293)	3.75	13105	2022-11-28 17:20:54.214	0.03	0.171	1.089	16.846	0.366	1.221	5.339	-0.983	-6.383	0	0	0	0	0	0	0
WT333(F4E4E1AF1293)	3.75	13105	2022-11-28 17:20:54.292	0.03	0.171	1.089	16.846	0.366	1.221	5.427	-0.983	-6.389	0	0	0	0	0	0	0
WT333(F4E4E1AF1293)	3.75	13105	2022-11-28 17:20:54.292	0.03	0.171	1.089	16.846	0.366	1.221	5.521	-0.983	-6.4	0	0	0	0	0	0	0
WT333(F4E4E1AF1293)	3.75	13105	2022-11-28 17:20:54.292	0	0.129	0.942	8.057	0.427	0.977	5.565	-0.978	-6.405	0	0	0	0	0	0	0
WT333(F4E4E1AF1293)	3.75	13105	2022-11-28 17:20:54.292	0	0.129	0.942	8.057	0.427	0.977	5.614	-0.978	-6.416	0	0	0	0	0	0	0
WT333(F4E4E1AF1293)	3.75	13105	2022-11-28 17:20:54.292	0	0.129	0.942	8.057	0.427	0.977	5.658	-0.972	-6.427	0	0	0	0	0	0	0
WT333(F4E4E1AF1293)	3.75	13105	2022-11-28 17:20:54.292	0	0.129	0.942	8.057	0.427	0.977	5.707	-0.972	-6.432	0	0	0	0	0	0	0
WT333(F4E4E1AF1293)	3.75	13105	2022-11-28 17:20:54.292	0.009	-0.124	1.076	-24.109	-0.854	-3.296	5.592	-0.972	-6.465	0	0	0	0	0	0	0
WT333(F4E4E1AF1293)	3.75	13105	2022-11-28 17:20:54.292	0.009	-0.124	1.076	-24.109	-0.854	-3.296	5.471	-0.972	-6.498	0	0	0	0	0	0	0
WT333(F4E4E1AF1293)	3.75	13105	2022-11-28 17:20:54.355	0.009	-0.124	1.076	-24.109	-0.854	-3.296	5.356	-0.972	-6.531	0	0	0	0	0	0	0
WT333(F4E4E1AF1293)	3.75	13105	2022-11-28 17:20:54.355	0.009	-0.124	1.076	-24.109	-0.854	-3.296	5.235	-0.978	-6.564	0	0	0	0	0	0	0
WT333(F4E4E1AF1293)	3.75	13105	2022-11-28 17:20:54.355	0	0.298	1.066	-6.653	-1.831	-7.263	5.202	-0.978	-6.619	0	0	0	0	0	0	0
WT333(F4E4E1AF1293)	3.75	13105	2022-11-28 17:20:54.355	0	0.298	1.066	-6.653	-1.831	-7.263	5.175	-0.983	-6.669	0	0	0	0	0	0	0
WT333(F4E4E1AF1293)	3.75	13105	2022-11-28 17:20:54.355	0	0.298	1.066	-6.653	-1.831	-7.263	5.142	-0.989	-6.724	0	0	0	0	0	0	0
WT333(F4E4E1AF1293)	3.75	13105	2022-11-28 17:20:54.355	0	0.298	1.066	-6.653	-1.831	-7.263	5.12	-0.994	-6.779	0	0	0	0	0	0	0
WT333(F4E4E1AF1293)	3.75	13105	2022-11-28 17:20:54.355	0.054	0.093	1.03	13.977	1.709	5.31	5.191	-0.983	-6.762	0	0	0	0	0	0	0
WT333(F4E4E1AF1293)	3.75	13105	2022-11-28 17:20:54.355	0.054	0.093	1.03	13.977	1.709	5.31	5.268	-0.978	-6.751	0	0	0	0	0	0	0
WT333(F4E4E1AF1293)	3.75	13105	2022-11-28 17:20:54.355	0.054	0.093	1.03	13.977	1.709	5.31	5.339	-0.972	-6.74	0	0	0	0	0	0	0
WT333(F4E4E1AF1293)	3.75	13105	2022-11-28 17:20:54.355	0.054	0.093	1.03	13.977	1.709	5.31	5.416	-0.967	-6.729	0	0	0	0	0	0	0
WT333(F4E4E1AF1293)	3.75	13105	2022-11-28 17:20:54.355	0.019	0.152	0.97	9.583	2.075	4.089	5.466	-0.956	-6.724	0	0	0	0	0	0	0
WT333(F4E4E1AF1293)	3.75	13105	2022-11-28 17:20:54.355	0.019	0.152	0.97	9.583	2.075	4.089	5.515	-0.95	-6.713	0	0	0	0	0	0	0
WT333(F4E4E1AF1293)	3.75	13105	2022-11-28 17:20:54.355	0.019	0.152	0.97	9.583	2.075	4.089	5.57	-0.939	-6.707	0	0	0	0	0	0	0
WT333(F4E4E1AF1293)	3.75	13105	2022-11-28 17:20:54.355	-0.034	0.034	0.893	17.151	-0.793	-0.061	5.658	-0.945	-6.724	0	0	0	0	0	0	0
WT333(F4E4E1AF1293)	3.75	13105	2022-11-28 17:20:54.355	-0.034	0.034	0.893	17.151	-0.793	-0.061	5.746	-0.945	-6.74	0	0	0	0	0	0	0
WT333(F4E4E1AF1293)	3.75	13105	2022-11-28 17:20:54.355	-0.034	0.034	0.893	17.151	-0.793	-0.061	5.834	-0.95	-6.757	0	0	0	0	0	0	0
WT333(F4E4E1AF1293)	3.75	13105	2022-11-28 17:20:54.386	-0.034	0.034	0.893	17.151	-0.793	-0.061	5.922	-0.95	-6.773	0	0	0	0	0	0	0
WT333(F4E4E1AF1293)	3.75	13105	2022-11-28 17:20:54.386	-0.016	0.375	1.05	-44.128	-6.226	-19.836	5.707	-0.972	-6.888	0	0	0	0	0	0	0
WT333(F4E4E1AF1293)	3.75	13105	2022-11-28 17:20:54.386	-0.016	0.375	1.05	-44.128	-6.226	-19.836	5.493	-0.989	-7.009	0	0	0	0	0	0	0
WT333(F4E4E1AF1293)	3.75	13105	2022-11-28 17:20:54.386	-0.016	0.375	1.05	-44.128	-6.226	-19.836	5.284	-1.011	-7.125	0	0	0	0	0	0	0
WT333(F4E4E1AF1293)	3.75	13105	2022-11-28 17:20:54.386	-0.016	0.375	1.05	-44.128	-6.226	-19.836	5.076	-1.033	-7.24	0	0	0	0	0	0	0
WT333(F4E4E1AF1293)	3.75	13105	2022-11-28 17:20:54.386	0.143	-0.237	1.074	7.263	3.601	7.813	5.12	-1.016	-7.213	0	0	0	0	0	0	0
WT333(F4E4E1AF1293)	3.75	13105	2022-11-28 17:20:54.386	0.143	-0.237	1.074	7.263	3.601	7.813	5.164	-1	-7.185	0	0	0	0	0	0	0
WT333(F4E4E1AF1293)	3.75	13105	2022-11-28 17:20:54.386	0.143	-0.237	1.074	7.263	3.601	7.813	5.197	-0.989	-7.163	0	0	0	0	0	0	0
WT333(F4E4E1AF1293)	3.75	13105	2022-11-28 17:20:54.386	0.143	-0.237	1.074	7.263	3.601	7.813	5.235	-0.972	-7.136	0	0	0	0	0	0	0
WT333(F4E4E1AF1293)	3.75	13105	2022-11-28 17:20:54.386	-0.095	0.029	0.86	40.649	3.174	13.062	5.433	-0.967	-7.081	0	0	0	0	0	0	0
WT333(F4E4E1AF1293)	3.75	13105	2022-11-28 17:20:54.386	-0.095	0.029	0.86	40.649	3.174	13.062	5.63	-0.956	-7.031	0	0	0	0	0	0	0
WT333(F4E4E1AF1293)	3.75	13105	2022-11-28 17:20:54.386	-0.095	0.029	0.86	40.649	3.174	13.062	5.828	-0.945	-6.982	0	0	0	0	0	0	0
WT333(F4E4E1AF1293)	3.75	13105	2022-11-28 17:20:54.386	-0.095	0.029	0.86	40.649	3.174	13.062	6.026	-0.934	-6.932	0	0	0	0	0	0	0
WT333(F4E4E1AF1293)	3.75	13105	2022-11-28 17:20:54.386	-0.028	0.271	0.99	-33.02	-4.089	-14.404	5.861	-0.945	-7.026	0	0	0	0	0	0	0
WT333(F4E4E1AF1293)	3.75	13105	2022-11-28 17:20:54.386	-0.028	0.271	0.99	-33.02	-4.089	-14.404	5.696	-0.956	-7.114	0	0	0	0	0	0	0
WT333(F4E4E1AF1293)	3.75	13105	2022-11-28 17:20:54.386	-0.028	0.271	0.99	-33.02	-4.089	-14.404	5.532	-0.967	-7.207	0	0	0	0	0	0	0
WT333(F4E4E1AF1293)	3.75	13105	2022-11-28 17:20:54.418	-0.028	0.271	0.99	-33.02	-4.089	-14.404	5.372	-0.978	-7.295	0	0	0	0	0	0	0
WT333(F4E4E1AF1293)	3.75	13105	2022-11-28 17:20:54.418	0.044	0.237	1.184	-21.118	-6.592	-10.132	5.273	-1	-7.366	0	0	0	0	0	0	0
WT333(F4E4E1AF1293)	3.75	13105	2022-11-28 17:20:54.418	0.044	0.237	1.184	-21.118	-6.592	-10.132	5.175	-1.027	-7.432	0	0	0	0	0	0	0
WT333(F4E4E1AF1293)	3.75	13105	2022-11-28 17:20:54.418	0.044	0.237	1.184	-21.118	-6.592	-10.132	5.076	-1.055	-7.504	0	0	0	0	0	0	0
WT333(F4E4E1AF1293)	3.75	13105	2022-11-28 17:20:54.418	0.044	0.237	1.184	-21.118	-6.592	-10.132	4.977	-1.082	-7.57	0	0	0	0	0	0	0
WT333(F4E4E1AF1293)	3.75	13105	2022-11-28 17:20:54.418	-0.063	0.124	0.801	13.672	-0.854	4.456	5.054	-1.088	-7.564	0	0	0	0	0	0	0
WT333(F4E4E1AF1293)	3.75	13105	2022-11-28 17:20:54.418	-0.063	0.124	0.801	13.672	-0.854	4.456	5.131	-1.088	-7.559	0	0	0	0	0	0	0
WT333(F4E4E1AF1293)	3.75	13105	2022-11-28 17:20:54.418	-0.063	0.124	0.801	13.672	-0.854	4.456	5.202	-1.093	-7.553	0	0	0	0	0	0	0
WT333(F4E4E1AF1293)	3.75	13105	2022-11-28 17:20:54.418	-0.063	0.124	0.801	13.672	-0.854	4.456	5.279	-1.093	-7.548	0	0	0	0	0	0	0
WT333(F4E4E1AF1293)	3.75	13105	2022-11-28 17:20:54.418	0.164	-0.49	1.28	-60.913	-3.723	-8.545	4.977	-1.104	-7.608	0	0	0	0	0	0	0
WT333(F4E4E1AF1293)	3.75	13105	2022-11-28 17:20:54.418	0.164	-0.49	1.28	-60.913	-3.723	-8.545	4.675	-1.121	-7.663	0	0	0	0	0	0	0
WT333(F4E4E1AF1293)	3.75	13105	2022-11-28 17:20:54.418	0.164	-0.49	1.28	-60.913	-3.723	-8.545	4.362	-1.132	-7.723	0	0	0	0	0	0	0
WT333(F4E4E1AF1293)	3.75	13105	2022-11-28 17:20:54.418	0.164	-0.49	1.28	-60.913	-3.723	-8.545	4.048	-1.148	-7.784	0	0	0	0	0	0	0
WT333(F4E4E1AF1293)	3.75	13105	2022-11-28 17:20:54.418	-0.116	0.75	0.776	150.085	9.888	11.841	4.796	-1.104	-7.734	0	0	0	0	0	0	0
WT333(F4E4E1AF1293)	3.75	13105	2022-11-28 17:20:54.418	-0.116	0.75	0.776	150.085	9.888	11.841	5.543	-1.06	-7.685	0	0	0	0	0	0	0
WT333(F4E4E1AF1293)	3.75	13105	2022-11-28 17:20:54.418	-0.116	0.75	0.776	150.085	9.888	11.841	6.295	-1.016	-7.635	0	0	0	0	0	0	0
WT333(F4E4E1AF1293)	3.75	13105	2022-11-28 17:20:54.449	-0.116	0.75	0.776	150.085	9.888	11.841	7.048	-0.972	-7.586	0	0	0	0	0	0	0
WT333(F4E4E1AF1293)	3.75	13105	2022-11-28 17:20:54.449	0.069	0.129	1.145	-89.539	-12.085	-24.78	6.608	-1.011	-7.729	0	0	0	0	0	0	0
WT333(F4E4E1AF1293)	3.75	13105	2022-11-28 17:20:54.449	0.069	0.129	1.145	-89.539	-12.085	-24.78	6.169	-1.055	-7.872	0	0	0	0	0	0	0
WT333(F4E4E1AF1293)	3.75	13105	2022-11-28 17:20:54.449	0.069	0.129	1.145	-89.539	-12.085	-24.78	5.735	-1.104	-8.015	0	0	0	0	0	0	0
WT333(F4E4E1AF1293)	3.75	13105	2022-11-28 17:20:54.449	0.069	0.129	1.145	-89.539	-12.085	-24.78	5.295	-1.148	-8.157	0	0	0	0	0	0	0
WT333(F4E4E1AF1293)	3.75	13105	2022-11-28 17:20:54.449	0.36	-0.704	0.915	-6.042	2.869	16.907	5.268	-1.148	-8.08	0	0	0	0	0	0	0
WT333(F4E4E1AF1293)	3.75	13105	2022-11-28 17:20:54.449	0.36	-0.704	0.915	-6.042	2.869	16.907	5.229	-1.143	-8.009	0	0	0	0	0	0	0
WT333(F4E4E1AF1293)	3.75	13105	2022-11-28 17:20:54.449	0.36	-0.704	0.915	-6.042	2.869	16.907	5.186	-1.143	-7.932	0	0	0	0	0	0	0
WT333(F4E4E1AF1293)	3.75	13105	2022-11-28 17:20:54.589	0.36	-0.704	0.915	-6.042	2.869	16.907	5.136	-1.148	-7.85	0	0	0	0	0	0	0
WT333(F4E4E1AF1293)	3.75	13105	2022-11-28 17:20:54.605	-0.359	1.112	1.359	-30.151	-9.888	-24.536	4.982	-1.192	-7.987	0	0	0	0	0	0	0
WT333(F4E4E1AF1293)	3.75	13105	2022-11-28 17:20:54.605	-0.718	2.224	2.718	-30.151	-9.888	-24.536	4.845	-1.23	-8.124	0	0	0	0	0	0	0
WT333(F4E4E1AF1293)	3.75	13105	2022-11-28 17:20:54.605	-1.437	4.449	5.437	-30.151	-9.888	-24.536	4.73	-1.258	-8.267	0	0	0	0	0	0	0
WT333(F4E4E1AF1293)	3.75	13105	2022-11-28 17:20:54.605	-2.874	8.897	10.874	-30.151	-9.888	-24.536	4.642	-1.28	-8.405	0	0	0	0	0	0	0
WT333(F4E4E1AF1293)	3.75	13105	2022-11-28 17:20:54.605	0.279	-0.827	1.086	37.72	6.287	13.855	4.878	-1.236	-8.35	0	0	0	0	0	0	0
WT333(F4E4E1AF1293)	3.75	13105	2022-11-28 17:20:54.605	0.279	-0.827	1.086	37.72	6.287	13.855	5.114	-1.192	-8.295	0	0	0	0	0	0	0
WT333(F4E4E1AF1293)	3.75	13105	2022-11-28 17:20:54.605	0.279	-0.827	1.086	37.72	6.287	13.855	5.339	-1.154	-8.24	0	0	0	0	0	0	0
WT333(F4E4E1AF1293)	3.75	13105	2022-11-28 17:20:54.714	0.279	-0.827	1.086	37.72	6.287	13.855	5.559	-1.115	-8.179	0	0	0	0	0	0	0
WT333(F4E4E1AF1293)	3.75	13105	2022-11-28 17:20:54.714	-0.182	0.218	0.923	37.476	-0.671	15.808	5.779	-1.115	-8.119	0	0	0	0	0	0	0
WT333(F4E4E1AF1293)	3.75	13105	2022-11-28 17:20:54.714	-0.182	0.218	0.923	37.476	-0.671	15.808	5.999	-1.115	-8.053	0	0	0	0	0	0	0
WT333(F4E4E1AF1293)	3.75	13105	2022-11-28 17:20:54.714	-0.182	0.218	0.923	37.476	-0.671	15.808	6.213	-1.11	-7.993	0	0	0	0	0	0	0
WT333(F4E4E1AF1293)	3.75	13105	2022-11-28 17:20:54.714	-0.182	0.218	0.923	37.476	-0.671	15.808	6.427	-1.11	-7.932	0	0	0	0	0	0	0
WT333(F4E4E1AF1293)	3.75	13105	2022-11-28 17:20:54.714	0.01	0.034	0.903	-0.366	5.798	-0.671	6.454	-1.066	-7.949	0	0	0	0	0	0	0
WT333(F4E4E1AF1293)	3.75	13105	2022-11-28 17:20:54.714	0.01	0.034	0.903	-0.366	5.798	-0.671	6.482	-1.022	-7.965	0	0	0	0	0	0	0
WT333(F4E4E1AF1293)	3.75	13105	2022-11-28 17:20:54.714	0.01	0.034	0.903	-0.366	5.798	-0.671	6.504	-0.978	-7.982	0	0	0	0	0	0	0
WT333(F4E4E1AF1293)	3.75	13105	2022-11-28 17:20:54.745	0.01	0.034	0.903	-0.366	5.798	-0.671	6.531	-0.934	-7.998	0	0	0	0	0	0	0
WT333(F4E4E1AF1293)	3.75	13105	2022-11-28 17:20:54.745	0.073	0.043	1.053	-0.427	0.488	-0.793	6.553	-0.917	-8.015	0	0	0	0	0	0	0
WT333(F4E4E1AF1293)	3.75	13105	2022-11-28 17:20:54.745	0.073	0.043	1.053	-0.427	0.488	-0.793	6.57	-0.906	-8.036	0	0	0	0	0	0	0
WT333(F4E4E1AF1293)	3.75	13105	2022-11-28 17:20:54.745	0.073	0.043	1.053	-0.427	0.488	-0.793	6.592	-0.89	-8.053	0	0	0	0	0	0	0
WT333(F4E4E1AF1293)	3.75	13105	2022-11-28 17:20:54.745	0.073	0.043	1.053	-0.427	0.488	-0.793	6.608	-0.879	-8.075	0	0	0	0	0	0	0
WT333(F4E4E1AF1293)	3.75	13105	2022-11-28 17:20:54.745	-0.038	0.25	1.217	18.982	-1.343	-1.099	6.718	-0.873	-8.091	0	0	0	0	0	0	0
WT333(F4E4E1AF1293)	3.75	13105	2022-11-28 17:20:54.745	-0.038	0.25	1.217	18.982	-1.343	-1.099	6.833	-0.868	-8.113	0	0	0	0	0	0	0
WT333(F4E4E1AF1293)	3.75	13105	2022-11-28 17:20:54.745	-0.038	0.25	1.217	18.982	-1.343	-1.099	6.949	-0.868	-8.135	0	0	0	0	0	0	0
WT333(F4E4E1AF1293)	3.75	13105	2022-11-28 17:20:54.745	-0.038	0.25	1.217	18.982	-1.343	-1.099	7.059	-0.862	-8.157	0	0	0	0	0	0	0
WT333(F4E4E1AF1293)	3.75	13105	2022-11-28 17:20:54.745	0.019	-0.085	0.572	-44.312	2.258	-6.714	6.855	-0.84	-8.201	0	0	0	0	0	0	0
WT333(F4E4E1AF1293)	3.75	13105	2022-11-28 17:20:54.745	0.019	-0.085	0.572	-44.312	2.258	-6.714	6.647	-0.813	-8.251	0	0	0	0	0	0	0
WT333(F4E4E1AF1293)	3.75	13105	2022-11-28 17:20:54.745	0.019	-0.085	0.572	-44.312	2.258	-6.714	6.443	-0.791	-8.295	0	0	0	0	0	0	0
WT333(F4E4E1AF1293)	3.75	13105	2022-11-28 17:20:54.745	0.019	-0.085	0.572	-44.312	2.258	-6.714	6.235	-0.769	-8.344	0	0	0	0	0	0	0
WT333(F4E4E1AF1293)	3.75	13105	2022-11-28 17:20:54.745	0.015	0.26	1.252	34.302	0.977	5.371	6.422	-0.758	-8.328	0	0	0	0	0	0	0
WT333(F4E4E1AF1293)	3.75	13105	2022-11-28 17:20:54.745	0.015	0.26	1.252	34.302	0.977	5.371	6.603	-0.747	-8.317	0	0	0	0	0	0	0
WT333(F4E4E1AF1293)	3.75	13105	2022-11-28 17:20:54.745	0.015	0.26	1.252	34.302	0.977	5.371	6.79	-0.742	-8.3	0	0	0	0	0	0	0
WT333(F4E4E1AF1293)	3.75	13105	2022-11-28 17:20:54.870	0.015	0.26	1.252	34.302	0.977	5.371	6.971	-0.731	-8.289	0	0	0	0	0	0	0
WT333(F4E4E1AF1293)	3.75	13105	2022-11-28 17:20:54.870	0.058	0.021	0.963	1.16	1.343	2.319	6.987	-0.72	-8.289	0	0	0	0	0	0	0
WT333(F4E4E1AF1293)	3.75	13105	2022-11-28 17:20:54.870	0.058	0.021	0.963	1.16	1.343	2.319	7.004	-0.709	-8.289	0	0	0	0	0	0	0
WT333(F4E4E1AF1293)	3.75	13105	2022-11-28 17:20:54.870	0.058	0.021	0.963	1.16	1.343	2.319	7.02	-0.698	-8.289	0	0	0	0	0	0	0
WT333(F4E4E1AF1293)	3.75	13105	2022-11-28 17:20:54.870	0.058	0.021	0.963	1.16	1.343	2.319	7.031	-0.687	-8.289	0	0	0	0	0	0	0
WT333(F4E4E1AF1293)	3.75	13105	2022-11-28 17:20:54.870	0.025	0.177	1.058	-5.249	0.793	-2.136	7.015	-0.681	-8.311	0	0	0	0	0	0	0
WT333(F4E4E1AF1293)	3.75	13105	2022-11-28 17:20:54.870	0.025	0.177	1.058	-5.249	0.793	-2.136	6.998	-0.67	-8.333	0	0	0	0	0	0	0
WT333(F4E4E1AF1293)	3.75	13105	2022-11-28 17:20:54.870	0.025	0.177	1.058	-5.249	0.793	-2.136	6.976	-0.665	-8.355	0	0	0	0	0	0	0
WT333(F4E4E1AF1293)	3.75	13105	2022-11-28 17:20:54.870	0.025	0.177	1.058	-5.249	0.793	-2.136	6.96	-0.654	-8.377	0	0	0	0	0	0	0
WT333(F4E4E1AF1293)	3.75	13105	2022-11-28 17:20:54.870	-0.004	-0.143	0.945	-6.958	0.61	1.709	6.932	-0.648	-8.383	0	0	0	0	0	0	0
WT333(F4E4E1AF1293)	3.75	13105	2022-11-28 17:20:54.870	-0.004	-0.143	0.945	-6.958	0.61	1.709	6.899	-0.643	-8.383	0	0	0	0	0	0	0
WT333(F4E4E1AF1293)	3.75	13105	2022-11-28 17:20:54.870	-0.004	-0.143	0.945	-6.958	0.61	1.709	6.866	-0.637	-8.388	0	0	0	0	0	0	0
WT333(F4E4E1AF1293)	3.75	13105	2022-11-28 17:20:54.870	-0.004	-0.143	0.945	-6.958	0.61	1.709	6.828	-0.632	-8.388	0	0	0	0	0	0	0
WT333(F4E4E1AF1293)	3.75	13105	2022-11-28 17:20:54.870	-0.044	0.347	1.069	-1.648	-0.977	-3.296	6.823	-0.632	-8.421	0	0	0	0	0	0	0
WT333(F4E4E1AF1293)	3.75	13105	2022-11-28 17:20:54.870	-0.044	0.347	1.069	-1.648	-0.977	-3.296	6.817	-0.632	-8.448	0	0	0	0	0	0	0
WT333(F4E4E1AF1293)	3.75	13105	2022-11-28 17:20:54.870	-0.044	0.347	1.069	-1.648	-0.977	-3.296	6.817	-0.632	-8.481	0	0	0	0	0	0	0
WT333(F4E4E1AF1293)	3.75	13105	2022-11-28 17:20:54.933	0.034	0.111	1.024	-3.601	-1.343	0.305	6.844	-0.632	-8.624	0	0	0	0	0	0	0
WT333(F4E4E1AF1293)	3.75	13105	2022-11-28 17:20:54.933	-0.027	0.197	1.014	3.906	0.671	-2.014	6.866	-0.626	-8.646	0	0	0	0	0	0	0
WT333(F4E4E1AF1293)	3.75	13105	2022-11-28 17:20:54.933	-0.027	0.197	1.014	3.906	0.671	-2.014	6.888	-0.621	-8.674	0	0	0	0	0	0	0
WT333(F4E4E1AF1293)	3.75	13105	2022-11-28 17:20:54.933	-0.027	0.197	1.014	3.906	0.671	-2.014	6.91	-0.615	-8.701	0	0	0	0	0	0	0
WT333(F4E4E1AF1293)	3.75	13105	2022-11-28 17:20:54.933	0.069	-0.073	0.993	-11.292	-1.038	1.648	6.855	-0.621	-8.712	0	0	0	0	0	0	0
WT333(F4E4E1AF1293)	3.75	13105	2022-11-28 17:20:54.933	0.069	-0.073	0.993	-11.292	-1.038	1.648	6.795	-0.626	-8.718	0	0	0	0	0	0	0
WT333(F4E4E1AF1293)	3.75	13105	2022-11-28 17:20:54.933	0.069	-0.073	0.993	-11.292	-1.038	1.648	6.74	-0.632	-8.729	0	0	0	0	0	0	0
WT333(F4E4E1AF1293)	3.75	13105	2022-11-28 17:20:54.933	0.069	-0.073	0.993	-11.292	-1.038	1.648	6.68	-0.637	-8.74	0	0	0	0	0	0	0
WT333(F4E4E1AF1293)	3.75	13105	2022-11-28 17:20:54.933	0.003	0.181	1.047	5.981	0.061	1.465	6.707	-0.637	-8.751	0	0	0	0	0	0	0
WT333(F4E4E1AF1293)	3.75	13105	2022-11-28 17:20:54.933	0.003	0.181	1.047	5.981	0.061	1.465	6.735	-0.637	-8.762	0	0	0	0	0	0	0
WT333(F4E4E1AF1293)	3.75	13105	2022-11-28 17:20:54.933	0.003	0.181	1.047	5.981	0.061	1.465	6.762	-0.637	-8.778	0	0	0	0	0	0	0
WT333(F4E4E1AF1293)	3.75	13105	2022-11-28 17:20:54.933	0.003	0.181	1.047	5.981	0.061	1.465	6.79	-0.637	-8.789	0	0	0	0	0	0	0
WT333(F4E4E1AF1293)	3.75	13105	2022-11-28 17:20:54.933	0.021	0.135	0.976	-3.723	-0.977	-2.197	6.768	-0.637	-8.822	0	0	0	0	0	0	0
WT333(F4E4E1AF1293)	3.75	13105	2022-11-28 17:20:54.933	0.021	0.135	0.976	-3.723	-0.977	-2.197	6.751	-0.643	-8.849	0	0	0	0	0	0	0
WT333(F4E4E1AF1293)	3.75	13105	2022-11-28 17:20:54.933	0.021	0.135	0.976	-3.723	-0.977	-2.197	6.735	-0.648	-8.882	0	0	0	0	0	0	0
WT333(F4E4E1AF1293)	3.75	13105	2022-11-28 17:20:54.933	0.021	0.135	0.976	-3.723	-0.977	-2.197	6.713	-0.648	-8.915	0	0	0	0	0	0	0
WT333(F4E4E1AF1293)	3.75	13105	2022-11-28 17:20:54.949	0.021	0.003	1.049	-3.479	0.671	2.014	6.696	-0.648	-8.926	0	0	0	0	0	0	0
WT333(F4E4E1AF1293)	3.75	13105	2022-11-28 17:20:54.949	0.021	0.003	1.049	-3.479	0.671	2.014	6.674	-0.643	-8.937	0	0	0	0	0	0	0
WT333(F4E4E1AF1293)	3.75	13105	2022-11-28 17:20:54.964	0.021	0.003	1.049	-3.479	0.671	2.014	6.652	-0.643	-8.954	0	0	0	0	0	0	0
WT333(F4E4E1AF1293)	3.75	13105	2022-11-28 17:20:54.964	0.021	0.003	1.049	-3.479	0.671	2.014	6.636	-0.643	-8.965	0	0	0	0	0	0	0
WT333(F4E4E1AF1293)	3.75	13105	2022-11-28 17:20:54.964	0.037	0.194	1.054	3.906	0.488	0.366	6.652	-0.637	-8.987	0	0	0	0	0	0	0
WT333(F4E4E1AF1293)	3.75	13105	2022-11-28 17:20:54.964	0.037	0.194	1.054	3.906	0.488	0.366	6.669	-0.637	-9.009	0	0	0	0	0	0	0
WT333(F4E4E1AF1293)	3.75	13105	2022-11-28 17:20:54.964	0.037	0.194	1.054	3.906	0.488	0.366	6.685	-0.637	-9.031	0	0	0	0	0	0	0
WT333(F4E4E1AF1293)	3.75	13105	2022-11-28 17:20:54.964	0.037	0.194	1.054	3.906	0.488	0.366	6.702	-0.632	-9.058	0	0	0	0	0	0	0
WT333(F4E4E1AF1293)	3.75	13105	2022-11-28 17:20:54.964	0.021	-0.016	0.987	-4.15	-1.831	0	6.68	-0.643	-9.086	0	0	0	0	0	0	0
WT333(F4E4E1AF1293)	3.75	13105	2022-11-28 17:20:54.964	0.021	-0.016	0.987	-4.15	-1.831	0	6.658	-0.654	-9.113	0	0	0	0	0	0	0
WT333(F4E4E1AF1293)	3.75	13105	2022-11-28 17:20:54.964	0.021	-0.016	0.987	-4.15	-1.831	0	6.63	-0.665	-9.141	0	0	0	0	0	0	0
WT333(F4E4E1AF1293)	3.75	13105	2022-11-28 17:20:54.964	0.021	-0.016	0.987	-4.15	-1.831	0	6.608	-0.676	-9.174	0	0	0	0	0	0	0
WT333(F4E4E1AF1293)	3.75	13105	2022-11-28 17:20:54.964	-0.012	0.373	1.071	20.63	-0.244	-1.526	6.707	-0.676	-9.212	0	0	0	0	0	0	0
WT333(F4E4E1AF1293)	3.75	13105	2022-11-28 17:20:54.964	-0.012	0.373	1.071	20.63	-0.244	-1.526	6.812	-0.676	-9.25	0	0	0	0	0	0	0
WT333(F4E4E1AF1293)	3.75	13105	2022-11-28 17:20:54.964	-0.012	0.373	1.071	20.63	-0.244	-1.526	6.916	-0.676	-9.289	0	0	0	0	0	0	0
WT333(F4E4E1AF1293)	3.75	13105	2022-11-28 17:20:54.964	-0.012	0.373	1.071	20.63	-0.244	-1.526	7.02	-0.676	-9.327	0	0	0	0	0	0	0
WT333(F4E4E1AF1293)	3.75	13105	2022-11-28 17:20:55.011	0.011	0.042	1.04	-3.54	-0.061	-0.183	7.004	-0.676	-9.36	0	0	0	0	0	0	0
WT333(F4E4E1AF1293)	3.75	13105	2022-11-28 17:20:55.011	0.011	0.042	1.04	-3.54	-0.061	-0.183	6.987	-0.676	-9.399	0	0	0	0	0	0	0
WT333(F4E4E1AF1293)	3.75	13105	2022-11-28 17:20:55.011	0.011	0.042	1.04	-3.54	-0.061	-0.183	6.971	-0.676	-9.432	0	0	0	0	0	0	0
WT333(F4E4E1AF1293)	3.75	13105	2022-11-28 17:20:55.011	0.011	0.042	1.04	-3.54	-0.061	-0.183	6.949	-0.676	-9.47	0	0	0	0	0	0	0
WT333(F4E4E1AF1293)	3.75	13105	2022-11-28 17:20:55.011	0.083	-0.073	0.915	-3.601	-0.183	7.507	6.932	-0.681	-9.47	0	0	0	0	0	0	0
WT333(F4E4E1AF1293)	3.75	13105	2022-11-28 17:20:55.011	0.083	-0.073	0.915	-3.601	-0.183	7.507	6.91	-0.692	-9.47	0	0	0	0	0	0	0
WT333(F4E4E1AF1293)	3.75	13105	2022-11-28 17:20:55.011	0.083	-0.073	0.915	-3.601	-0.183	7.507	6.888	-0.698	-9.47	0	0	0	0	0	0	0
WT333(F4E4E1AF1293)	3.75	13105	2022-11-28 17:20:55.011	0.083	-0.073	0.915	-3.601	-0.183	7.507	6.861	-0.703	-9.47	0	0	0	0	0	0	0
WT333(F4E4E1AF1293)	3.75	13105	2022-11-28 17:20:55.011	-0.099	0.567	1.114	28.137	2.014	-1.038	6.998	-0.692	-9.514	0	0	0	0	0	0	0
WT333(F4E4E1AF1293)	3.75	13105	2022-11-28 17:20:55.011	-0.099	0.567	1.114	28.137	2.014	-1.038	7.141	-0.681	-9.558	0	0	0	0	0	0	0
WT333(F4E4E1AF1293)	3.75	13105	2022-11-28 17:20:55.011	-0.099	0.567	1.114	28.137	2.014	-1.038	7.289	-0.67	-9.602	0	0	0	0	0	0	0
WT333(F4E4E1AF1293)	3.75	13105	2022-11-28 17:20:55.011	-0.099	0.567	1.114	28.137	2.014	-1.038	7.432	-0.659	-9.646	0	0	0	0	0	0	0
WT333(F4E4E1AF1293)	3.75	13105	2022-11-28 17:20:55.011	0.051	-0.048	0.982	2.197	0.183	-5.005	7.449	-0.654	-9.712	0	0	0	0	0	0	0
WT333(F4E4E1AF1293)	3.75	13105	2022-11-28 17:20:55.011	0.051	-0.048	0.982	2.197	0.183	-5.005	7.465	-0.654	-9.783	0	0	0	0	0	0	0
WT333(F4E4E1AF1293)	3.75	13105	2022-11-28 17:20:55.011	0.051	-0.048	0.982	2.197	0.183	-5.005	7.476	-0.648	-9.849	0	0	0	0	0	0	0
WT333(F4E4E1AF1293)	3.75	13105	2022-11-28 17:20:55.011	0.051	-0.048	0.982	2.197	0.183	-5.005	7.493	-0.643	-9.921	0	0	0	0	0	0	0
WT333(F4E4E1AF1293)	3.75	13105	2022-11-28 17:20:55.074	-0.023	0.005	0.96	4.517	1.038	1.526	7.509	-0.637	-9.959	0	0	0	0	0	0	0
WT333(F4E4E1AF1293)	3.75	13105	2022-11-28 17:20:55.074	-0.023	0.005	0.96	4.517	1.038	1.526	7.531	-0.632	-9.998	0	0	0	0	0	0	0
WT333(F4E4E1AF1293)	3.75	13105	2022-11-28 17:20:55.074	-0.023	0.005	0.96	4.517	1.038	1.526	7.553	-0.626	-10.036	0	0	0	0	0	0	0
WT333(F4E4E1AF1293)	3.75	13105	2022-11-28 17:20:55.074	-0.023	0.005	0.96	4.517	1.038	1.526	7.57	-0.621	-10.08	0	0	0	0	0	0	0
WT333(F4E4E1AF1293)	3.75	13105	2022-11-28 17:20:55.074	0.04	0.122	1.01	-18.494	-0.549	-2.563	7.476	-0.621	-10.146	0	0	0	0	0	0	0
WT333(F4E4E1AF1293)	3.75	13105	2022-11-28 17:20:55.074	0.04	0.122	1.01	-18.494	-0.549	-2.563	7.377	-0.621	-10.206	0	0	0	0	0	0	0
WT333(F4E4E1AF1293)	3.75	13105	2022-11-28 17:20:55.074	0.04	0.122	1.01	-18.494	-0.549	-2.563	7.284	-0.621	-10.272	0	0	0	0	0	0	0
WT333(F4E4E1AF1293)	3.75	13105	2022-11-28 17:20:55.074	0.04	0.122	1.01	-18.494	-0.549	-2.563	7.191	-0.626	-10.338	0	0	0	0	0	0	0

## Sheet: 200cm
设备名称	电压	版本	片上时间	加速度X(g)	加速度Y(g)	加速度Z(g)	角速度X(°/s)	角速度Y(°/s)	角速度Z(°/s)	角度X(°)	角度Y(°)	角度Z(°)	磁场X	磁场Y	磁场Z	四元数0	四元数1	四元数2	四元数3	状态
WT333(F4E4E1AF1293)	3.75	13105	2022-11-28 17:28:48.505	0.074	0.083	1.042	-3.845	1.16	0.122	-0.703	-0.412	10.349	0	0	0	0	0	0	0
WT333(F4E4E1AF1293)	3.75	13105	2022-11-28 17:28:48.505	0.074	0.083	1.042	-3.845	1.16	0.122	-0.72	-0.406	10.464	0	0	0	0	0	0	0
WT333(F4E4E1AF1293)	3.75	13105	2022-11-28 17:28:48.505	0.074	0.083	1.042	-3.845	1.16	0.122	-0.742	-0.401	10.585	0	0	0	0	0	0	0
WT333(F4E4E1AF1293)	3.75	13105	2022-11-28 17:28:48.505	-0.059	0.04	0.989	-5.859	2.014	-1.404	-0.769	-0.39	10.695	0	0	0	0	0	0	0
WT333(F4E4E1AF1293)	3.75	13105	2022-11-28 17:28:48.505	-0.059	0.04	0.989	-5.859	2.014	-1.404	-0.797	-0.385	10.805	0	0	0	0	0	0	0
WT333(F4E4E1AF1293)	3.75	13105	2022-11-28 17:28:48.505	-0.059	0.04	0.989	-5.859	2.014	-1.404	-0.824	-0.368	10.915	0	0	0	0	0	0	0
WT333(F4E4E1AF1293)	3.75	13105	2022-11-28 17:28:48.505	-0.059	0.04	0.989	-5.859	2.014	-1.404	-0.851	-0.357	11.03	0	0	0	0	0	0	0
WT333(F4E4E1AF1293)	3.75	13105	2022-11-28 17:28:48.505	0.068	-0.105	1.035	-3.967	0.366	-1.221	-0.873	-0.357	11.14	0	0	0	0	0	0	0
WT333(F4E4E1AF1293)	3.75	13105	2022-11-28 17:28:48.505	0.068	-0.105	1.035	-3.967	0.366	-1.221	-0.89	-0.352	11.25	0	0	0	0	0	0	0
WT333(F4E4E1AF1293)	3.75	13105	2022-11-28 17:28:48.505	0.068	-0.105	1.035	-3.967	0.366	-1.221	-0.912	-0.352	11.354	0	0	0	0	0	0	0
WT333(F4E4E1AF1293)	3.75	13105	2022-11-28 17:28:48.505	0.068	-0.105	1.035	-3.967	0.366	-1.221	-0.928	-0.352	11.464	0	0	0	0	0	0	0
WT333(F4E4E1AF1293)	3.75	13105	2022-11-28 17:28:48.505	-0.101	-0.02	1.031	0.122	0.427	4.822	-0.928	-0.352	11.602	0	0	0	0	0	0	0
WT333(F4E4E1AF1293)	3.75	13105	2022-11-28 17:28:48.505	-0.101	-0.02	1.031	0.122	0.427	4.822	-0.928	-0.346	11.739	0	0	0	0	0	0	0
WT333(F4E4E1AF1293)	3.75	13105	2022-11-28 17:28:48.567	-0.101	-0.02	1.031	0.122	0.427	4.822	-0.934	-0.341	11.871	0	0	0	0	0	0	0
WT333(F4E4E1AF1293)	3.75	13105	2022-11-28 17:28:48.567	-0.101	-0.02	1.031	0.122	0.427	4.822	-0.934	-0.341	12.008	0	0	0	0	0	0	0
WT333(F4E4E1AF1293)	3.75	13105	2022-11-28 17:28:48.567	0.097	0.037	1.006	-0.183	0.122	-0.854	-0.934	-0.335	12.112	0	0	0	0	0	0	0
WT333(F4E4E1AF1293)	3.75	13105	2022-11-28 17:28:48.567	0.097	0.037	1.006	-0.183	0.122	-0.854	-0.934	-0.335	12.222	0	0	0	0	0	0	0
WT333(F4E4E1AF1293)	3.75	13105	2022-11-28 17:28:48.567	0.097	0.037	1.006	-0.183	0.122	-0.854	-0.934	-0.335	12.327	0	0	0	0	0	0	0
WT333(F4E4E1AF1293)	3.75	13105	2022-11-28 17:28:48.567	0.097	0.037	1.006	-0.183	0.122	-0.854	-0.934	-0.335	12.431	0	0	0	0	0	0	0
WT333(F4E4E1AF1293)	3.75	13105	2022-11-28 17:28:48.567	-0.117	0.048	1.018	9.583	1.892	8.24	-0.884	-0.324	12.579	0	0	0	0	0	0	0
WT333(F4E4E1AF1293)	3.75	13105	2022-11-28 17:28:48.567	-0.117	0.048	1.018	9.583	1.892	8.24	-0.835	-0.313	12.733	0	0	0	0	0	0	0
WT333(F4E4E1AF1293)	3.75	13105	2022-11-28 17:28:48.598	-0.117	0.048	1.018	9.583	1.892	8.24	-0.786	-0.297	12.881	0	0	0	0	0	0	0
WT333(F4E4E1AF1293)	3.75	13105	2022-11-28 17:28:48.598	0.1	0.143	1.089	4.578	-1.099	1.221	-0.764	-0.302	12.997	0	0	0	0	0	0	0
WT333(F4E4E1AF1293)	3.75	13105	2022-11-28 17:28:48.598	0.1	0.143	1.089	4.578	-1.099	1.221	-0.736	-0.308	13.112	0	0	0	0	0	0	0
WT333(F4E4E1AF1293)	3.75	13105	2022-11-28 17:28:48.598	0.1	0.143	1.089	4.578	-1.099	1.221	-0.709	-0.308	13.222	0	0	0	0	0	0	0
WT333(F4E4E1AF1293)	3.75	13105	2022-11-28 17:28:48.598	0.1	0.143	1.089	4.578	-1.099	1.221	-0.681	-0.313	13.337	0	0	0	0	0	0	0
WT333(F4E4E1AF1293)	3.75	13105	2022-11-28 17:28:48.598	-0.081	0.069	0.99	-7.202	-1.038	-5.554	-0.709	-0.319	13.42	0	0	0	0	0	0	0
WT333(F4E4E1AF1293)	3.75	13105	2022-11-28 17:28:48.598	-0.081	0.069	0.99	-7.202	-1.038	-5.554	-0.736	-0.319	13.497	0	0	0	0	0	0	0
WT333(F4E4E1AF1293)	3.75	13105	2022-11-28 17:28:48.598	-0.081	0.069	0.99	-7.202	-1.038	-5.554	-0.764	-0.324	13.579	0	0	0	0	0	0	0
WT333(F4E4E1AF1293)	3.75	13105	2022-11-28 17:28:48.629	-0.081	0.069	0.99	-7.202	-1.038	-5.554	-0.797	-0.324	13.661	0	0	0	0	0	0	0
WT333(F4E4E1AF1293)	3.75	13105	2022-11-28 17:28:48.629	0.065	-0.16	1.012	1.526	-0.061	0.244	-0.78	-0.324	13.766	0	0	0	0	0	0	0
WT333(F4E4E1AF1293)	3.75	13105	2022-11-28 17:28:48.629	0.065	-0.16	1.012	1.526	-0.061	0.244	-0.769	-0.319	13.87	0	0	0	0	0	0	0
WT333(F4E4E1AF1293)	3.75	13105	2022-11-28 17:28:48.629	0.065	-0.16	1.012	1.526	-0.061	0.244	-0.758	-0.319	13.975	0	0	0	0	0	0	0
WT333(F4E4E1AF1293)	3.75	13105	2022-11-28 17:28:48.629	0.065	-0.16	1.012	1.526	-0.061	0.244	-0.747	-0.319	14.079	0	0	0	0	0	0	0
WT333(F4E4E1AF1293)	3.75	13105	2022-11-28 17:28:48.629	-0.05	0.069	1.004	1.526	0.366	3.174	-0.742	-0.319	14.2	0	0	0	0	0	0	0
WT333(F4E4E1AF1293)	3.75	13105	2022-11-28 17:28:48.629	-0.05	0.069	1.004	1.526	0.366	3.174	-0.731	-0.313	14.315	0	0	0	0	0	0	0
WT333(F4E4E1AF1293)	3.75	13105	2022-11-28 17:28:48.629	-0.05	0.069	1.004	1.526	0.366	3.174	-0.72	-0.308	14.436	0	0	0	0	0	0	0
WT333(F4E4E1AF1293)	3.75	13105	2022-11-28 17:28:48.692	-0.05	0.069	1.004	1.526	0.366	3.174	-0.709	-0.302	14.551	0	0	0	0	0	0	0
WT333(F4E4E1AF1293)	3.75	13105	2022-11-28 17:28:48.692	0.124	-0.017	0.978	-5.249	3.54	-3.54	-0.731	-0.286	14.639	0	0	0	0	0	0	0
WT333(F4E4E1AF1293)	3.75	13105	2022-11-28 17:28:48.692	0.124	-0.017	0.978	-5.249	3.54	-3.54	-0.753	-0.269	14.722	0	0	0	0	0	0	0
WT333(F4E4E1AF1293)	3.75	13105	2022-11-28 17:28:48.692	0.124	-0.017	0.978	-5.249	3.54	-3.54	-0.775	-0.253	14.799	0	0	0	0	0	0	0
WT333(F4E4E1AF1293)	3.75	13105	2022-11-28 17:28:48.692	0.124	-0.017	0.978	-5.249	3.54	-3.54	-0.797	-0.236	14.881	0	0	0	0	0	0	0
WT333(F4E4E1AF1293)	3.75	13105	2022-11-28 17:28:48.692	-0.06	-0.222	1.012	-9.46	2.869	-2.014	-0.84	-0.225	14.969	0	0	0	0	0	0	0
WT333(F4E4E1AF1293)	3.75	13105	2022-11-28 17:28:48.692	-0.06	-0.222	1.012	-9.46	2.869	-2.014	-0.89	-0.209	15.057	0	0	0	0	0	0	0
WT333(F4E4E1AF1293)	3.75	13105	2022-11-28 17:28:48.692	-0.06	-0.222	1.012	-9.46	2.869	-2.014	-0.939	-0.198	15.145	0	0	0	0	0	0	0
WT333(F4E4E1AF1293)	3.75	13105	2022-11-28 17:28:48.723	-0.06	-0.222	1.012	-9.46	2.869	-2.014	-0.989	-0.187	15.233	0	0	0	0	0	0	0
WT333(F4E4E1AF1293)	3.75	13105	2022-11-28 17:28:48.723	-0.132	0.066	1.033	3.052	1.16	0.61	-0.978	-0.181	15.331	0	0	0	0	0	0	0
WT333(F4E4E1AF1293)	3.75	13105	2022-11-28 17:28:48.723	-0.132	0.066	1.033	3.052	1.16	0.61	-0.961	-0.17	15.436	0	0	0	0	0	0	0
WT333(F4E4E1AF1293)	3.75	13105	2022-11-28 17:28:48.723	-0.132	0.066	1.033	3.052	1.16	0.61	-0.95	-0.165	15.535	0	0	0	0	0	0	0
WT333(F4E4E1AF1293)	3.75	13105	2022-11-28 17:28:48.723	-0.132	0.066	1.033	3.052	1.16	0.61	-0.934	-0.154	15.639	0	0	0	0	0	0	0
WT333(F4E4E1AF1293)	3.75	13105	2022-11-28 17:28:48.723	-0.011	0.087	1.029	-0.61	0.305	1.587	-0.939	-0.148	15.749	0	0	0	0	0	0	0
WT333(F4E4E1AF1293)	3.75	13105	2022-11-28 17:28:48.723	-0.011	0.087	1.029	-0.61	0.305	1.587	-0.939	-0.143	15.859	0	0	0	0	0	0	0
WT333(F4E4E1AF1293)	3.75	13105	2022-11-28 17:28:48.723	-0.011	0.087	1.029	-0.61	0.305	1.587	-0.945	-0.137	15.969	0	0	0	0	0	0	0
WT333(F4E4E1AF1293)	3.75	13105	2022-11-28 17:28:48.801	-0.011	0.087	1.029	-0.61	0.305	1.587	-0.945	-0.132	16.078	0	0	0	0	0	0	0
WT333(F4E4E1AF1293)	3.75	13105	2022-11-28 17:28:48.817	0.087	0.127	1.061	0.793	0.793	2.502	-0.939	-0.121	16.194	0	0	0	0	0	0	0
WT333(F4E4E1AF1293)	3.75	13105	2022-11-28 17:28:48.817	0.087	0.127	1.061	0.793	0.793	2.502	-0.928	-0.115	16.309	0	0	0	0	0	0	0
WT333(F4E4E1AF1293)	3.75	13105	2022-11-28 17:28:48.817	0.087	0.127	1.061	0.793	0.793	2.502	-0.917	-0.11	16.43	0	0	0	0	0	0	0
WT333(F4E4E1AF1293)	3.75	13105	2022-11-28 17:28:48.817	0.087	0.127	1.061	0.793	0.793	2.502	-0.906	-0.104	16.545	0	0	0	0	0	0	0
WT333(F4E4E1AF1293)	3.75	13105	2022-11-28 17:28:48.817	0.026	-0.437	0.935	5.127	-1.221	-3.967	-0.879	-0.11	16.628	0	0	0	0	0	0	0
WT333(F4E4E1AF1293)	3.75	13105	2022-11-28 17:28:48.817	0.026	-0.437	0.935	5.127	-1.221	-3.967	-0.857	-0.115	16.705	0	0	0	0	0	0	0
WT333(F4E4E1AF1293)	3.75	13105	2022-11-28 17:28:48.817	0.026	-0.437	0.935	5.127	-1.221	-3.967	-0.835	-0.126	16.782	0	0	0	0	0	0	0
WT333(F4E4E1AF1293)	3.75	13105	2022-11-28 17:28:48.817	0.026	-0.437	0.935	5.127	-1.221	-3.967	-0.813	-0.132	16.859	0	0	0	0	0	0	0
WT333(F4E4E1AF1293)	3.75	13105	2022-11-28 17:28:48.817	-0.062	0.211	1.024	-0.122	0.122	5.676	-0.818	-0.132	16.985	0	0	0	0	0	0	0
WT333(F4E4E1AF1293)	3.75	13105	2022-11-28 17:28:48.817	-0.062	0.211	1.024	-0.122	0.122	5.676	-0.824	-0.132	17.111	0	0	0	0	0	0	0
WT333(F4E4E1AF1293)	3.75	13105	2022-11-28 17:28:48.817	-0.062	0.211	1.024	-0.122	0.122	5.676	-0.829	-0.132	17.238	0	0	0	0	0	0	0
WT333(F4E4E1AF1293)	3.75	13105	2022-11-28 17:28:48.817	-0.062	0.211	1.024	-0.122	0.122	5.676	-0.829	-0.126	17.369	0	0	0	0	0	0	0
WT333(F4E4E1AF1293)	3.75	13105	2022-11-28 17:28:48.817	-0.041	0.144	1.026	-0.671	-0.183	-4.822	-0.829	-0.126	17.446	0	0	0	0	0	0	0
WT333(F4E4E1AF1293)	3.75	13105	2022-11-28 17:28:48.817	-0.041	0.144	1.026	-0.671	-0.183	-4.822	-0.829	-0.126	17.523	0	0	0	0	0	0	0
WT333(F4E4E1AF1293)	3.75	13105	2022-11-28 17:28:48.817	-0.041	0.144	1.026	-0.671	-0.183	-4.822	-0.829	-0.121	17.606	0	0	0	0	0	0	0
WT333(F4E4E1AF1293)	3.75	13105	2022-11-28 17:28:48.832	-0.041	0.144	1.026	-0.671	-0.183	-4.822	-0.829	-0.121	17.688	0	0	0	0	0	0	0
WT333(F4E4E1AF1293)	3.75	13105	2022-11-28 17:28:48.832	0.048	-0.161	1.042	-2.197	-1.343	0.549	-0.835	-0.126	17.792	0	0	0	0	0	0	0
WT333(F4E4E1AF1293)	3.75	13105	2022-11-28 17:28:48.832	0.048	-0.161	1.042	-2.197	-1.343	0.549	-0.846	-0.126	17.902	0	0	0	0	0	0	0
WT333(F4E4E1AF1293)	3.75	13105	2022-11-28 17:28:48.832	0.048	-0.161	1.042	-2.197	-1.343	0.549	-0.857	-0.132	18.007	0	0	0	0	0	0	0
WT333(F4E4E1AF1293)	3.75	13105	2022-11-28 17:28:48.832	0.048	-0.161	1.042	-2.197	-1.343	0.549	-0.868	-0.137	18.111	0	0	0	0	0	0	0
WT333(F4E4E1AF1293)	3.75	13105	2022-11-28 17:28:48.832	0.074	-0.03	1.067	16.785	3.662	6.226	-0.78	-0.121	18.243	0	0	0	0	0	0	0
WT333(F4E4E1AF1293)	3.75	13105	2022-11-28 17:28:48.832	0.074	-0.03	1.067	16.785	3.662	6.226	-0.698	-0.104	18.38	0	0	0	0	0	0	0
WT333(F4E4E1AF1293)	3.75	13105	2022-11-28 17:28:48.832	0.074	-0.03	1.067	16.785	3.662	6.226	-0.615	-0.088	18.512	0	0	0	0	0	0	0
WT333(F4E4E1AF1293)	3.75	13105	2022-11-28 17:28:48.895	0.074	-0.03	1.067	16.785	3.662	6.226	-0.533	-0.071	18.644	0	0	0	0	0	0	0
WT333(F4E4E1AF1293)	3.75	13105	2022-11-28 17:28:48.895	0.063	-0.1	0.958	-1.343	-1.404	-3.174	-0.538	-0.077	18.726	0	0	0	0	0	0	0
WT333(F4E4E1AF1293)	3.75	13105	2022-11-28 17:28:48.895	0.063	-0.1	0.958	-1.343	-1.404	-3.174	-0.549	-0.088	18.814	0	0	0	0	0	0	0
WT333(F4E4E1AF1293)	3.75	13105	2022-11-28 17:28:48.895	0.063	-0.1	0.958	-1.343	-1.404	-3.174	-0.555	-0.099	18.902	0	0	0	0	0	0	0
WT333(F4E4E1AF1293)	3.75	13105	2022-11-28 17:28:48.895	0.063	-0.1	0.958	-1.343	-1.404	-3.174	-0.566	-0.11	18.984	0	0	0	0	0	0	0
WT333(F4E4E1AF1293)	3.75	13105	2022-11-28 17:28:48.895	-0.088	0.493	1.076	4.517	3.479	12.634	-0.544	-0.099	19.155	0	0	0	0	0	0	0
WT333(F4E4E1AF1293)	3.75	13105	2022-11-28 17:28:48.895	-0.088	0.493	1.076	4.517	3.479	12.634	-0.516	-0.077	19.325	0	0	0	0	0	0	0
WT333(F4E4E1AF1293)	3.75	13105	2022-11-28 17:28:48.895	-0.088	0.493	1.076	4.517	3.479	12.634	-0.483	-0.06	19.501	0	0	0	0	0	0	0
WT333(F4E4E1AF1293)	3.75	13105	2022-11-28 17:28:48.957	-0.088	0.493	1.076	4.517	3.479	12.634	-0.45	-0.038	19.677	0	0	0	0	0	0	0
WT333(F4E4E1AF1293)	3.75	13105	2022-11-28 17:28:48.957	0.173	-0.683	1.027	15.259	1.77	-2.38	-0.368	-0.027	19.775	0	0	0	0	0	0	0
WT333(F4E4E1AF1293)	3.75	13105	2022-11-28 17:28:48.957	0.173	-0.683	1.027	15.259	1.77	-2.38	-0.291	-0.022	19.869	0	0	0	0	0	0	0
WT333(F4E4E1AF1293)	3.75	13105	2022-11-28 17:28:48.957	0.173	-0.683	1.027	15.259	1.77	-2.38	-0.22	-0.016	19.957	0	0	0	0	0	0	0
WT333(F4E4E1AF1293)	3.75	13105	2022-11-28 17:28:48.957	0.173	-0.683	1.027	15.259	1.77	-2.38	-0.154	-0.016	20.045	0	0	0	0	0	0	0
WT333(F4E4E1AF1293)	3.75	13105	2022-11-28 17:28:48.957	-0.189	0.715	1.135	-24.597	-4.578	-5.127	-0.28	-0.044	20.121	0	0	0	0	0	0	0
WT333(F4E4E1AF1293)	3.75	13105	2022-11-28 17:28:48.957	-0.189	0.715	1.135	-24.597	-4.578	-5.127	-0.401	-0.071	20.209	0	0	0	0	0	0	0
WT333(F4E4E1AF1293)	3.75	13105	2022-11-28 17:28:48.957	-0.189	0.715	1.135	-24.597	-4.578	-5.127	-0.516	-0.093	20.297	0	0	0	0	0	0	0
WT333(F4E4E1AF1293)	3.75	13105	2022-11-28 17:28:48.957	-0.189	0.715	1.135	-24.597	-4.578	-5.127	-0.626	-0.11	20.391	0	0	0	0	0	0	0
WT333(F4E4E1AF1293)	3.75	13105	2022-11-28 17:28:48.957	0.288	-0.854	1.04	25.635	1.343	-3.906	-0.494	-0.099	20.479	0	0	0	0	0	0	0
WT333(F4E4E1AF1293)	3.75	13105	2022-11-28 17:28:48.957	0.288	-0.854	1.04	25.635	1.343	-3.906	-0.368	-0.099	20.566	0	0	0	0	0	0	0
WT333(F4E4E1AF1293)	3.75	13105	2022-11-28 17:28:48.957	0.288	-0.854	1.04	25.635	1.343	-3.906	-0.247	-0.099	20.654	0	0	0	0	0	0	0
WT333(F4E4E1AF1293)	3.75	13105	2022-11-28 17:28:48.957	0.288	-0.854	1.04	25.635	1.343	-3.906	-0.132	-0.104	20.731	0	0	0	0	0	0	0
WT333(F4E4E1AF1293)	3.75	13105	2022-11-28 17:28:48.957	-0.153	0.929	1.104	10.071	1.404	18.127	-0.082	-0.104	20.929	0	0	0	0	0	0	0
WT333(F4E4E1AF1293)	3.75	13105	2022-11-28 17:28:48.957	-0.307	1.858	2.209	10.071	1.404	18.127	-0.027	-0.099	21.132	0	0	0	0	0	0	0
WT333(F4E4E1AF1293)	3.75	13105	2022-11-28 17:28:48.957	-0.614	3.717	4.419	10.071	1.404	18.127	0.044	-0.077	21.357	0	0	0	0	0	0	0
WT333(F4E4E1AF1293)	3.75	13105	2022-11-28 17:28:49.051	-1.229	7.435	8.838	10.071	1.404	18.127	0.143	-0.033	21.605	0	0	0	0	0	0	0
WT333(F4E4E1AF1293)	3.75	13105	2022-11-28 17:28:49.051	-0.003	-0.431	0.907	-12.756	-4.028	-17.761	0.126	-0.022	21.671	0	0	0	0	0	0	0
WT333(F4E4E1AF1293)	3.75	13105	2022-11-28 17:28:49.051	-0.003	-0.431	0.907	-12.756	-4.028	-17.761	0.104	-0.016	21.736	0	0	0	0	0	0	0
WT333(F4E4E1AF1293)	3.75	13105	2022-11-28 17:28:49.051	-0.003	-0.431	0.907	-12.756	-4.028	-17.761	0.082	-0.005	21.797	0	0	0	0	0	0	0
WT333(F4E4E1AF1293)	3.75	13105	2022-11-28 17:28:49.051	-0.003	-0.431	0.907	-12.756	-4.028	-17.761	0.055	0	21.857	0	0	0	0	0	0	0
WT333(F4E4E1AF1293)	3.75	13105	2022-11-28 17:28:49.051	0.033	-0.221	1.031	18.799	2.625	-3.235	0.181	0.027	21.984	0	0	0	0	0	0	0
WT333(F4E4E1AF1293)	3.75	13105	2022-11-28 17:28:49.051	0.033	-0.221	1.031	18.799	2.625	-3.235	0.308	0.06	22.11	0	0	0	0	0	0	0
WT333(F4E4E1AF1293)	3.75	13105	2022-11-28 17:28:49.051	0.033	-0.221	1.031	18.799	2.625	-3.235	0.434	0.093	22.236	0	0	0	0	0	0	0
WT333(F4E4E1AF1293)	3.75	13105	2022-11-28 17:28:49.129	0.033	-0.221	1.031	18.799	2.625	-3.235	0.555	0.126	22.363	0	0	0	0	0	0	0
WT333(F4E4E1AF1293)	3.75	13105	2022-11-28 17:28:49.129	0.028	0.219	0.921	-16.907	-3.052	6.653	0.5	0.126	22.533	0	0	0	0	0	0	0
WT333(F4E4E1AF1293)	3.75	13105	2022-11-28 17:28:49.129	0.028	0.219	0.921	-16.907	-3.052	6.653	0.445	0.132	22.709	0	0	0	0	0	0	0
WT333(F4E4E1AF1293)	3.75	13105	2022-11-28 17:28:49.129	0.028	0.219	0.921	-16.907	-3.052	6.653	0.39	0.132	22.879	0	0	0	0	0	0	0
WT333(F4E4E1AF1293)	3.75	13105	2022-11-28 17:28:49.129	0.028	0.219	0.921	-16.907	-3.052	6.653	0.335	0.132	23.055	0	0	0	0	0	0	0
WT333(F4E4E1AF1293)	3.75	13105	2022-11-28 17:28:49.129	-0.022	-0.413	0.904	-4.883	-3.906	-5.554	0.335	0.132	23.165	0	0	0	0	0	0	0
WT333(F4E4E1AF1293)	3.75	13105	2022-11-28 17:28:49.129	-0.022	-0.413	0.904	-4.883	-3.906	-5.554	0.335	0.121	23.275	0	0	0	0	0	0	0
WT333(F4E4E1AF1293)	3.75	13105	2022-11-28 17:28:49.129	-0.022	-0.413	0.904	-4.883	-3.906	-5.554	0.33	0.115	23.379	0	0	0	0	0	0	0
WT333(F4E4E1AF1293)	3.75	13105	2022-11-28 17:28:49.145	-0.022	-0.413	0.904	-4.883	-3.906	-5.554	0.319	0.11	23.483	0	0	0	0	0	0	0
WT333(F4E4E1AF1293)	3.75	13105	2022-11-28 17:28:49.145	-0.008	0.135	1.013	-3.479	-1.77	2.625	0.319	0.11	23.626	0	0	0	0	0	0	0
WT333(F4E4E1AF1293)	3.75	13105	2022-11-28 17:28:49.145	-0.008	0.135	1.013	-3.479	-1.77	2.625	0.319	0.11	23.769	0	0	0	0	0	0	0
WT333(F4E4E1AF1293)	3.75	13105	2022-11-28 17:28:49.145	-0.008	0.135	1.013	-3.479	-1.77	2.625	0.319	0.11	23.917	0	0	0	0	0	0	0
WT333(F4E4E1AF1293)	3.75	13105	2022-11-28 17:28:49.145	-0.008	0.135	1.013	-3.479	-1.77	2.625	0.319	0.115	24.066	0	0	0	0	0	0	0
WT333(F4E4E1AF1293)	3.75	13105	2022-11-28 17:28:49.145	-0.025	0.208	0.983	-3.54	-0.916	1.343	0.319	0.121	24.203	0	0	0	0	0	0	0
WT333(F4E4E1AF1293)	3.75	13105	2022-11-28 17:28:49.145	-0.025	0.208	0.983	-3.54	-0.916	1.343	0.319	0.126	24.346	0	0	0	0	0	0	0
WT333(F4E4E1AF1293)	3.75	13105	2022-11-28 17:28:49.145	-0.025	0.208	0.983	-3.54	-0.916	1.343	0.319	0.132	24.489	0	0	0	0	0	0	0
WT333(F4E4E1AF1293)	3.75	13105	2022-11-28 17:28:49.161	0.059	0	1.008	-12.573	-8.484	-5.249	0.275	0.099	24.598	0	0	0	0	0	0	0
WT333(F4E4E1AF1293)	3.75	13105	2022-11-28 17:28:49.161	0.059	0	1.008	-12.573	-8.484	-5.249	0.225	0.071	24.708	0	0	0	0	0	0	0
WT333(F4E4E1AF1293)	3.75	13105	2022-11-28 17:28:49.161	0.059	0	1.008	-12.573	-8.484	-5.249	0.181	0.033	24.818	0	0	0	0	0	0	0
WT333(F4E4E1AF1293)	3.75	13105	2022-11-28 17:28:49.161	0.059	0	1.008	-12.573	-8.484	-5.249	0.132	0	24.922	0	0	0	0	0	0	0
WT333(F4E4E1AF1293)	3.75	13105	2022-11-28 17:28:49.161	-0.042	-0.232	0.982	-3.235	0	-0.916	0.132	0.011	25.054	0	0	0	0	0	0	0
WT333(F4E4E1AF1293)	3.75	13105	2022-11-28 17:28:49.161	-0.042	-0.232	0.982	-3.235	0	-0.916	0.126	0.016	25.181	0	0	0	0	0	0	0
WT333(F4E4E1AF1293)	3.75	13105	2022-11-28 17:28:49.161	-0.042	-0.232	0.982	-3.235	0	-0.916	0.121	0.022	25.307	0	0	0	0	0	0	0
WT333(F4E4E1AF1293)	3.75	13105	2022-11-28 17:28:49.161	-0.042	-0.232	0.982	-3.235	0	-0.916	0.11	0.027	25.428	0	0	0	0	0	0	0
WT333(F4E4E1AF1293)	3.75	13105	2022-11-28 17:28:49.176	-0.01	0.189	1.039	-1.648	-0.183	4.333	0.11	0.033	25.582	0	0	0	0	0	0	0
WT333(F4E4E1AF1293)	3.75	13105	2022-11-28 17:28:49.176	-0.01	0.189	1.039	-1.648	-0.183	4.333	0.115	0.038	25.735	0	0	0	0	0	0	0
WT333(F4E4E1AF1293)	3.75	13105	2022-11-28 17:28:49.176	-0.01	0.189	1.039	-1.648	-0.183	4.333	0.115	0.044	25.889	0	0	0	0	0	0	0
WT333(F4E4E1AF1293)	3.75	13105	2022-11-28 17:28:49.176	-0.01	0.189	1.039	-1.648	-0.183	4.333	0.115	0.049	26.043	0	0	0	0	0	0	0
WT333(F4E4E1AF1293)	3.75	13105	2022-11-28 17:28:49.176	-0.025	-0.104	1.037	-6.531	-1.953	-0.61	0.093	0.044	26.169	0	0	0	0	0	0	0
WT333(F4E4E1AF1293)	3.75	13105	2022-11-28 17:28:49.176	-0.025	-0.104	1.037	-6.531	-1.953	-0.61	0.071	0.038	26.296	0	0	0	0	0	0	0
WT333(F4E4E1AF1293)	3.75	13105	2022-11-28 17:28:49.176	-0.025	-0.104	1.037	-6.531	-1.953	-0.61	0.044	0.038	26.422	0	0	0	0	0	0	0
WT333(F4E4E1AF1293)	3.75	13105	2022-11-28 17:28:49.176	-0.025	-0.104	1.037	-6.531	-1.953	-0.61	0.016	0.033	26.548	0	0	0	0	0	0	0
WT333(F4E4E1AF1293)	3.75	13105	2022-11-28 17:28:49.192	0.041	-0.017	0.928	-3.296	0.732	-2.747	0.005	0.038	26.664	0	0	0	0	0	0	0
WT333(F4E4E1AF1293)	3.75	13105	2022-11-28 17:28:49.192	0.041	-0.017	0.928	-3.296	0.732	-2.747	0	0.049	26.779	0	0	0	0	0	0	0
WT333(F4E4E1AF1293)	3.75	13105	2022-11-28 17:28:49.192	0.041	-0.017	0.928	-3.296	0.732	-2.747	-0.011	0.055	26.895	0	0	0	0	0	0	0
WT333(F4E4E1AF1293)	3.75	13105	2022-11-28 17:28:49.192	0.041	-0.017	0.928	-3.296	0.732	-2.747	-0.022	0.06	27.01	0	0	0	0	0	0	0
WT333(F4E4E1AF1293)	3.75	13105	2022-11-28 17:28:49.192	-0.067	-0.017	1.064	5.493	1.282	2.136	0.005	0.071	27.147	0	0	0	0	0	0	0
WT333(F4E4E1AF1293)	3.75	13105	2022-11-28 17:28:49.192	-0.067	-0.017	1.064	5.493	1.282	2.136	0.038	0.082	27.29	0	0	0	0	0	0	0
WT333(F4E4E1AF1293)	3.75	13105	2022-11-28 17:28:49.192	-0.067	-0.017	1.064	5.493	1.282	2.136	0.066	0.093	27.433	0	0	0	0	0	0	0
WT333(F4E4E1AF1293)	3.75	13105	2022-11-28 17:28:49.192	-0.067	-0.017	1.064	5.493	1.282	2.136	0.099	0.099	27.57	0	0	0	0	0	0	0
WT333(F4E4E1AF1293)	3.75	13105	2022-11-28 17:28:49.255	0.129	0.01	1.028	-3.662	-1.709	-2.075	0.082	0.093	27.691	0	0	0	0	0	0	0
WT333(F4E4E1AF1293)	3.75	13105	2022-11-28 17:28:49.255	0.129	0.01	1.028	-3.662	-1.709	-2.075	0.066	0.088	27.812	0	0	0	0	0	0	0
WT333(F4E4E1AF1293)	3.75	13105	2022-11-28 17:28:49.255	0.129	0.01	1.028	-3.662	-1.709	-2.075	0.055	0.082	27.933	0	0	0	0	0	0	0
WT333(F4E4E1AF1293)	3.75	13105	2022-11-28 17:28:49.255	0.129	0.01	1.028	-3.662	-1.709	-2.075	0.038	0.071	28.054	0	0	0	0	0	0	0
WT333(F4E4E1AF1293)	3.75	13105	2022-11-28 17:28:49.255	-0.062	-0.015	1.021	-5.127	0.732	-2.014	0.016	0.077	28.18	0	0	0	0	0	0	0
WT333(F4E4E1AF1293)	3.75	13105	2022-11-28 17:28:49.255	-0.062	-0.015	1.021	-5.127	0.732	-2.014	0	0.077	28.301	0	0	0	0	0	0	0
WT333(F4E4E1AF1293)	3.75	13105	2022-11-28 17:28:49.255	-0.062	-0.015	1.021	-5.127	0.732	-2.014	-0.022	0.082	28.427	0	0	0	0	0	0	0
WT333(F4E4E1AF1293)	3.75	13105	2022-11-28 17:28:49.255	-0.062	-0.015	1.021	-5.127	0.732	-2.014	-0.044	0.088	28.548	0	0	0	0	0	0	0
WT333(F4E4E1AF1293)	3.75	13105	2022-11-28 17:28:49.286	0.147	-0.045	1.032	8.545	0.366	2.38	0	0.093	28.696	0	0	0	0	0	0	0
WT333(F4E4E1AF1293)	3.75	13105	2022-11-28 17:28:49.286	0.147	-0.045	1.032	8.545	0.366	2.38	0.038	0.093	28.845	0	0	0	0	0	0	0
WT333(F4E4E1AF1293)	3.75	13105	2022-11-28 17:28:49.286	0.147	-0.045	1.032	8.545	0.366	2.38	0.082	0.088	28.993	0	0	0	0	0	0	0
WT333(F4E4E1AF1293)	3.75	13105	2022-11-28 17:28:49.286	0.147	-0.045	1.032	8.545	0.366	2.38	0.132	0.088	29.141	0	0	0	0	0	0	0
WT333(F4E4E1AF1293)	3.75	13105	2022-11-28 17:28:49.286	-0.044	0.032	0.91	4.15	0.488	-0.793	0.154	0.088	29.279	0	0	0	0	0	0	0
WT333(F4E4E1AF1293)	3.75	13105	2022-11-28 17:28:49.286	-0.044	0.032	0.91	4.15	0.488	-0.793	0.176	0.088	29.41	0	0	0	0	0	0	0
WT333(F4E4E1AF1293)	3.75	13105	2022-11-28 17:28:49.286	-0.044	0.032	0.91	4.15	0.488	-0.793	0.198	0.088	29.548	0	0	0	0	0	0	0
WT333(F4E4E1AF1293)	3.75	13105	2022-11-28 17:28:49.286	-0.044	0.032	0.91	4.15	0.488	-0.793	0.22	0.088	29.685	0	0	0	0	0	0	0
WT333(F4E4E1AF1293)	3.75	13105	2022-11-28 17:28:49.317	0	0.087	1.094	-4.578	-0.732	-0.793	0.198	0.082	29.822	0	0	0	0	0	0	0
WT333(F4E4E1AF1293)	3.75	13105	2022-11-28 17:28:49.317	0	0.087	1.094	-4.578	-0.732	-0.793	0.181	0.077	29.965	0	0	0	0	0	0	0
WT333(F4E4E1AF1293)	3.75	13105	2022-11-28 17:28:49.317	0	0.087	1.094	-4.578	-0.732	-0.793	0.159	0.077	30.108	0	0	0	0	0	0	0
WT333(F4E4E1AF1293)	3.75	13105	2022-11-28 17:28:49.317	0	0.087	1.094	-4.578	-0.732	-0.793	0.143	0.071	30.245	0	0	0	0	0	0	0
WT333(F4E4E1AF1293)	3.75	13105	2022-11-28 17:28:49.317	-0.058	-0.038	1.025	-5.859	-0.061	-1.343	0.115	0.071	30.388	0	0	0	0	0	0	0
WT333(F4E4E1AF1293)	3.75	13105	2022-11-28 17:28:49.317	-0.058	-0.038	1.025	-5.859	-0.061	-1.343	0.088	0.071	30.531	0	0	0	0	0	0	0
WT333(F4E4E1AF1293)	3.75	13105	2022-11-28 17:28:49.317	-0.058	-0.038	1.025	-5.859	-0.061	-1.343	0.06	0.071	30.674	0	0	0	0	0	0	0
WT333(F4E4E1AF1293)	3.75	13105	2022-11-28 17:28:49.317	-0.058	-0.038	1.025	-5.859	-0.061	-1.343	0.033	0.071	30.817	0	0	0	0	0	0	0
WT333(F4E4E1AF1293)	3.75	13105	2022-11-28 17:28:49.380	-0.046	0.059	1.005	-4.944	1.038	-1.038	0.011	0.077	30.959	0	0	0	0	0	0	0
WT333(F4E4E1AF1293)	3.75	13105	2022-11-28 17:28:49.380	-0.046	0.059	1.005	-4.944	1.038	-1.038	-0.005	0.088	31.108	0	0	0	0	0	0	0
WT333(F4E4E1AF1293)	3.75	13105	2022-11-28 17:28:49.380	-0.046	0.059	1.005	-4.944	1.038	-1.038	-0.027	0.093	31.256	0	0	0	0	0	0	0
WT333(F4E4E1AF1293)	3.75	13105	2022-11-28 17:28:49.380	-0.046	0.059	1.005	-4.944	1.038	-1.038	-0.049	0.104	31.404	0	0	0	0	0	0	0
WT333(F4E4E1AF1293)	3.75	13105	2022-11-28 17:28:49.380	0.061	-0.155	1.002	-2.197	-2.014	6.104	-0.06	0.093	31.591	0	0	0	0	0	0	0
WT333(F4E4E1AF1293)	3.75	13105	2022-11-28 17:28:49.380	0.061	-0.155	1.002	-2.197	-2.014	6.104	-0.071	0.088	31.772	0	0	0	0	0	0	0
WT333(F4E4E1AF1293)	3.75	13105	2022-11-28 17:28:49.380	0.061	-0.155	1.002	-2.197	-2.014	6.104	-0.082	0.077	31.959	0	0	0	0	0	0	0
WT333(F4E4E1AF1293)	3.75	13105	2022-11-28 17:28:49.380	0.061	-0.155	1.002	-2.197	-2.014	6.104	-0.093	0.066	32.141	0	0	0	0	0	0	0
WT333(F4E4E1AF1293)	3.75	13105	2022-11-28 17:28:49.411	0.03	0.164	1.062	0.854	1.892	-3.601	-0.088	0.071	32.278	0	0	0	0	0	0	0
WT333(F4E4E1AF1293)	3.75	13105	2022-11-28 17:28:49.411	0.03	0.164	1.062	0.854	1.892	-3.601	-0.082	0.082	32.415	0	0	0	0	0	0	0
WT333(F4E4E1AF1293)	3.75	13105	2022-11-28 17:28:49.411	0.03	0.164	1.062	0.854	1.892	-3.601	-0.077	0.093	32.558	0	0	0	0	0	0	0
WT333(F4E4E1AF1293)	3.75	13105	2022-11-28 17:28:49.411	0.03	0.164	1.062	0.854	1.892	-3.601	-0.066	0.099	32.701	0	0	0	0	0	0	0
WT333(F4E4E1AF1293)	3.75	13105	2022-11-28 17:28:49.411	-0.047	-0.044	1.015	-1.221	-0.977	0.305	-0.071	0.093	32.866	0	0	0	0	0	0	0
WT333(F4E4E1AF1293)	3.75	13105	2022-11-28 17:28:49.411	-0.047	-0.044	1.015	-1.221	-0.977	0.305	-0.071	0.093	33.025	0	0	0	0	0	0	0
WT333(F4E4E1AF1293)	3.75	13105	2022-11-28 17:28:49.411	-0.047	-0.044	1.015	-1.221	-0.977	0.305	-0.077	0.088	33.19	0	0	0	0	0	0	0
WT333(F4E4E1AF1293)	3.75	13105	2022-11-28 17:28:49.411	-0.047	-0.044	1.015	-1.221	-0.977	0.305	-0.082	0.082	33.354	0	0	0	0	0	0	0
WT333(F4E4E1AF1293)	3.75	13105	2022-11-28 17:28:49.442	0.021	-0.04	1.007	-1.587	0.977	-0.488	-0.088	0.088	33.514	0	0	0	0	0	0	0
WT333(F4E4E1AF1293)	3.75	13105	2022-11-28 17:28:49.442	0.021	-0.04	1.007	-1.587	0.977	-0.488	-0.093	0.093	33.673	0	0	0	0	0	0	0
WT333(F4E4E1AF1293)	3.75	13105	2022-11-28 17:28:49.442	0.021	-0.04	1.007	-1.587	0.977	-0.488	-0.104	0.099	33.832	0	0	0	0	0	0	0
WT333(F4E4E1AF1293)	3.75	13105	2022-11-28 17:28:49.442	0.021	-0.04	1.007	-1.587	0.977	-0.488	-0.11	0.104	33.992	0	0	0	0	0	0	0
WT333(F4E4E1AF1293)	3.75	13105	2022-11-28 17:28:49.442	0.03	-0.083	1	-0.977	-0.305	3.418	-0.115	0.099	34.173	0	0	0	0	0	0	0
WT333(F4E4E1AF1293)	3.75	13105	2022-11-28 17:28:49.442	0.03	-0.083	1	-0.977	-0.305	3.418	-0.121	0.099	34.354	0	0	0	0	0	0	0
WT333(F4E4E1AF1293)	3.75	13105	2022-11-28 17:28:49.442	0.03	-0.083	1	-0.977	-0.305	3.418	-0.126	0.093	34.53	0	0	0	0	0	0	0
WT333(F4E4E1AF1293)	3.75	13105	2022-11-28 17:28:49.442	0.03	-0.083	1	-0.977	-0.305	3.418	-0.132	0.093	34.711	0	0	0	0	0	0	0
WT333(F4E4E1AF1293)	3.75	13105	2022-11-28 17:28:49.505	0.047	0.124	1.088	4.211	0.793	-3.601	-0.11	0.093	34.854	0	0	0	0	0	0	0
WT333(F4E4E1AF1293)	3.75	13105	2022-11-28 17:28:49.505	0.047	0.124	1.088	4.211	0.793	-3.601	-0.088	0.093	34.997	0	0	0	0	0	0	0
WT333(F4E4E1AF1293)	3.75	13105	2022-11-28 17:28:49.505	0.047	0.124	1.088	4.211	0.793	-3.601	-0.066	0.099	35.14	0	0	0	0	0	0	0
WT333(F4E4E1AF1293)	3.75	13105	2022-11-28 17:28:49.505	0.047	0.124	1.088	4.211	0.793	-3.601	-0.044	0.099	35.283	0	0	0	0	0	0	0

## Sheet: 220cm
设备名称	电压	版本	片上时间	加速度X(g)	加速度Y(g)	加速度Z(g)	角速度X(°/s)	角速度Y(°/s)	角速度Z(°/s)	角度X(°)	角度Y(°)	角度Z(°)	磁场X	磁场Y	磁场Z	四元数0	四元数1	四元数2	四元数3	状态
WT333(F4E4E1AF1293)	3.7	13105	2022-11-28 17:39:07.385	0.01	0.009	0.984	-10.01	1.587	0.061	1.225	-1.291	-24.697	0	0	0	0	0	0	0
WT333(F4E4E1AF1293)	3.7	13105	2022-11-28 17:39:07.401	0.01	0.009	0.984	-10.01	1.587	0.061	1.17	-1.28	-24.653	0	0	0	0	0	0	0
WT333(F4E4E1AF1293)	3.7	13105	2022-11-28 17:39:07.401	0.01	0.009	0.984	-10.01	1.587	0.061	1.121	-1.269	-24.609	0	0	0	0	0	0	0
WT333(F4E4E1AF1293)	3.7	13105	2022-11-28 17:39:07.401	0.034	0.159	0.979	-29.358	0.366	-4.395	0.972	-1.263	-24.587	0	0	0	0	0	0	0
WT333(F4E4E1AF1293)	3.7	13105	2022-11-28 17:39:07.401	0.034	0.159	0.979	-29.358	0.366	-4.395	0.829	-1.258	-24.565	0	0	0	0	0	0	0
WT333(F4E4E1AF1293)	3.7	13105	2022-11-28 17:39:07.401	0.034	0.159	0.979	-29.358	0.366	-4.395	0.687	-1.258	-24.538	0	0	0	0	0	0	0
WT333(F4E4E1AF1293)	3.7	13105	2022-11-28 17:39:07.401	0.034	0.159	0.979	-29.358	0.366	-4.395	0.544	-1.252	-24.516	0	0	0	0	0	0	0
WT333(F4E4E1AF1293)	3.7	13105	2022-11-28 17:39:07.401	0	-0.111	1.188	-35.583	1.282	0.61	0.368	-1.241	-24.467	0	0	0	0	0	0	0
WT333(F4E4E1AF1293)	3.7	13105	2022-11-28 17:39:07.401	0	-0.111	1.188	-35.583	1.282	0.61	0.192	-1.236	-24.423	0	0	0	0	0	0	0
WT333(F4E4E1AF1293)	3.7	13105	2022-11-28 17:39:07.495	0	-0.111	1.188	-35.583	1.282	0.61	0.016	-1.225	-24.373	0	0	0	0	0	0	0
WT333(F4E4E1AF1293)	3.7	13105	2022-11-28 17:39:07.495	0	-0.111	1.188	-35.583	1.282	0.61	-0.154	-1.214	-24.329	0	0	0	0	0	0	0
WT333(F4E4E1AF1293)	3.7	13105	2022-11-28 17:39:07.495	0.048	0.583	1.106	-1.16	4.211	-1.648	-0.154	-1.192	-24.296	0	0	0	0	0	0	0
WT333(F4E4E1AF1293)	3.7	13105	2022-11-28 17:39:07.495	0.048	0.583	1.106	-1.16	4.211	-1.648	-0.148	-1.17	-24.258	0	0	0	0	0	0	0
WT333(F4E4E1AF1293)	3.7	13105	2022-11-28 17:39:07.495	0.048	0.583	1.106	-1.16	4.211	-1.648	-0.137	-1.143	-24.225	0	0	0	0	0	0	0
WT333(F4E4E1AF1293)	3.7	13105	2022-11-28 17:39:07.495	0.048	0.583	1.106	-1.16	4.211	-1.648	-0.121	-1.121	-24.186	0	0	0	0	0	0	0
WT333(F4E4E1AF1293)	3.7	13105	2022-11-28 17:39:07.495	0.01	-0.03	0.759	-17.09	-1.77	-3.906	-0.187	-1.126	-24.164	0	0	0	0	0	0	0
WT333(F4E4E1AF1293)	3.7	13105	2022-11-28 17:39:07.495	0.01	-0.03	0.759	-17.09	-1.77	-3.906	-0.258	-1.132	-24.137	0	0	0	0	0	0	0
WT333(F4E4E1AF1293)	3.7	13105	2022-11-28 17:39:07.495	0.01	-0.03	0.759	-17.09	-1.77	-3.906	-0.324	-1.137	-24.115	0	0	0	0	0	0	0
WT333(F4E4E1AF1293)	3.7	13105	2022-11-28 17:39:07.495	0.01	-0.03	0.759	-17.09	-1.77	-3.906	-0.396	-1.143	-24.088	0	0	0	0	0	0	0
WT333(F4E4E1AF1293)	3.7	13105	2022-11-28 17:39:07.495	-0.041	0.226	1.122	21.24	-0.183	-1.526	-0.269	-1.143	-24.055	0	0	0	0	0	0	0
WT333(F4E4E1AF1293)	3.7	13105	2022-11-28 17:39:07.495	-0.041	0.226	1.122	21.24	-0.183	-1.526	-0.148	-1.137	-24.022	0	0	0	0	0	0	0
WT333(F4E4E1AF1293)	3.7	13105	2022-11-28 17:39:07.495	-0.041	0.226	1.122	21.24	-0.183	-1.526	-0.022	-1.137	-23.983	0	0	0	0	0	0	0
WT333(F4E4E1AF1293)	3.7	13105	2022-11-28 17:39:07.495	-0.041	0.226	1.122	21.24	-0.183	-1.526	0.099	-1.132	-23.95	0	0	0	0	0	0	0
WT333(F4E4E1AF1293)	3.7	13105	2022-11-28 17:39:07.495	-0.018	-0.261	0.881	-2.991	-0.427	8.667	0.099	-1.126	-23.868	0	0	0	0	0	0	0
WT333(F4E4E1AF1293)	3.7	13105	2022-11-28 17:39:07.495	-0.018	-0.261	0.881	-2.991	-0.427	8.667	0.093	-1.126	-23.78	0	0	0	0	0	0	0
WT333(F4E4E1AF1293)	3.7	13105	2022-11-28 17:39:07.526	-0.018	-0.261	0.881	-2.991	-0.427	8.667	0.088	-1.126	-23.698	0	0	0	0	0	0	0
WT333(F4E4E1AF1293)	3.7	13105	2022-11-28 17:39:07.526	-0.018	-0.261	0.881	-2.991	-0.427	8.667	0.077	-1.121	-23.615	0	0	0	0	0	0	0
WT333(F4E4E1AF1293)	3.7	13105	2022-11-28 17:39:07.526	-0.017	0.566	1.097	9.216	1.587	-6.287	0.137	-1.11	-23.61	0	0	0	0	0	0	0
WT333(F4E4E1AF1293)	3.7	13105	2022-11-28 17:39:07.526	-0.017	0.566	1.097	9.216	1.587	-6.287	0.198	-1.093	-23.599	0	0	0	0	0	0	0
WT333(F4E4E1AF1293)	3.7	13105	2022-11-28 17:39:07.526	-0.017	0.566	1.097	9.216	1.587	-6.287	0.264	-1.082	-23.593	0	0	0	0	0	0	0
WT333(F4E4E1AF1293)	3.7	13105	2022-11-28 17:39:07.526	-0.017	0.566	1.097	9.216	1.587	-6.287	0.335	-1.066	-23.582	0	0	0	0	0	0	0
WT333(F4E4E1AF1293)	3.7	13105	2022-11-28 17:39:07.526	0.038	-0.004	0.972	0.122	-0.488	-4.333	0.357	-1.066	-23.566	0	0	0	0	0	0	0
WT333(F4E4E1AF1293)	3.7	13105	2022-11-28 17:39:07.526	0.038	-0.004	0.972	0.122	-0.488	-4.333	0.379	-1.06	-23.544	0	0	0	0	0	0	0
WT333(F4E4E1AF1293)	3.7	13105	2022-11-28 17:39:07.557	0.038	-0.004	0.972	0.122	-0.488	-4.333	0.396	-1.06	-23.527	0	0	0	0	0	0	0
WT333(F4E4E1AF1293)	3.7	13105	2022-11-28 17:39:07.557	0.06	0.004	1.042	13	0.366	2.502	0.478	-1.055	-23.472	0	0	0	0	0	0	0
WT333(F4E4E1AF1293)	3.7	13105	2022-11-28 17:39:07.557	0.06	0.004	1.042	13	0.366	2.502	0.56	-1.049	-23.423	0	0	0	0	0	0	0
WT333(F4E4E1AF1293)	3.7	13105	2022-11-28 17:39:07.557	0.06	0.004	1.042	13	0.366	2.502	0.643	-1.044	-23.368	0	0	0	0	0	0	0
WT333(F4E4E1AF1293)	3.7	13105	2022-11-28 17:39:07.557	0.06	0.004	1.042	13	0.366	2.502	0.72	-1.038	-23.318	0	0	0	0	0	0	0
WT333(F4E4E1AF1293)	3.7	13105	2022-11-28 17:39:07.557	0.004	0.186	1.001	11.292	0.061	2.991	0.791	-1.033	-23.264	0	0	0	0	0	0	0
WT333(F4E4E1AF1293)	3.7	13105	2022-11-28 17:39:07.557	0.004	0.186	1.001	11.292	0.061	2.991	0.862	-1.033	-23.209	0	0	0	0	0	0	0
WT333(F4E4E1AF1293)	3.7	13105	2022-11-28 17:39:07.557	0.004	0.186	1.001	11.292	0.061	2.991	0.934	-1.027	-23.159	0	0	0	0	0	0	0
WT333(F4E4E1AF1293)	3.7	13105	2022-11-28 17:39:07.651	0.004	0.186	1.001	11.292	0.061	2.991	1.005	-1.027	-23.104	0	0	0	0	0	0	0
WT333(F4E4E1AF1293)	3.7	13105	2022-11-28 17:39:07.651	-0.003	0.114	1.005	0.977	-0.183	-4.028	1.027	-1.022	-23.088	0	0	0	0	0	0	0
WT333(F4E4E1AF1293)	3.7	13105	2022-11-28 17:39:07.651	-0.003	0.114	1.005	0.977	-0.183	-4.028	1.049	-1.022	-23.071	0	0	0	0	0	0	0
WT333(F4E4E1AF1293)	3.7	13105	2022-11-28 17:39:07.651	-0.003	0.114	1.005	0.977	-0.183	-4.028	1.071	-1.022	-23.055	0	0	0	0	0	0	0
WT333(F4E4E1AF1293)	3.7	13105	2022-11-28 17:39:07.651	-0.003	0.114	1.005	0.977	-0.183	-4.028	1.093	-1.016	-23.038	0	0	0	0	0	0	0
WT333(F4E4E1AF1293)	3.7	13105	2022-11-28 17:39:07.651	-0.007	0.176	1.116	26.184	1.282	1.465	1.241	-1.005	-22.994	0	0	0	0	0	0	0
WT333(F4E4E1AF1293)	3.7	13105	2022-11-28 17:39:07.651	-0.007	0.176	1.116	26.184	1.282	1.465	1.384	-1	-22.95	0	0	0	0	0	0	0
WT333(F4E4E1AF1293)	3.7	13105	2022-11-28 17:39:07.651	-0.007	0.176	1.116	26.184	1.282	1.465	1.533	-0.989	-22.906	0	0	0	0	0	0	0
WT333(F4E4E1AF1293)	3.7	13105	2022-11-28 17:39:07.651	-0.007	0.176	1.116	26.184	1.282	1.465	1.681	-0.978	-22.863	0	0	0	0	0	0	0
WT333(F4E4E1AF1293)	3.7	13105	2022-11-28 17:39:07.651	0.044	0.178	0.955	10.681	-0.427	-1.404	1.747	-0.978	-22.835	0	0	0	0	0	0	0
WT333(F4E4E1AF1293)	3.7	13105	2022-11-28 17:39:07.651	0.044	0.178	0.955	10.681	-0.427	-1.404	1.818	-0.978	-22.808	0	0	0	0	0	0	0
WT333(F4E4E1AF1293)	3.7	13105	2022-11-28 17:39:07.651	0.044	0.178	0.955	10.681	-0.427	-1.404	1.89	-0.972	-22.78	0	0	0	0	0	0	0
WT333(F4E4E1AF1293)	3.7	13105	2022-11-28 17:39:07.651	0.044	0.178	0.955	10.681	-0.427	-1.404	1.961	-0.972	-22.753	0	0	0	0	0	0	0
WT333(F4E4E1AF1293)	3.7	13105	2022-11-28 17:39:07.651	-0.012	0.153	0.936	8.667	0.183	-2.075	2.021	-0.972	-22.725	0	0	0	0	0	0	0
WT333(F4E4E1AF1293)	3.7	13105	2022-11-28 17:39:07.651	-0.012	0.153	0.936	8.667	0.183	-2.075	2.082	-0.967	-22.703	0	0	0	0	0	0	0
WT333(F4E4E1AF1293)	3.7	13105	2022-11-28 17:39:07.651	-0.012	0.153	0.936	8.667	0.183	-2.075	2.142	-0.961	-22.676	0	0	0	0	0	0	0
WT333(F4E4E1AF1293)	3.7	13105	2022-11-28 17:39:07.713	-0.012	0.153	0.936	8.667	0.183	-2.075	2.203	-0.956	-22.654	0	0	0	0	0	0	0
WT333(F4E4E1AF1293)	3.7	13105	2022-11-28 17:39:07.713	-0.015	0.222	1.036	6.592	-0.244	-0.305	2.252	-0.956	-22.621	0	0	0	0	0	0	0
WT333(F4E4E1AF1293)	3.7	13105	2022-11-28 17:39:07.713	-0.015	0.222	1.036	6.592	-0.244	-0.305	2.302	-0.95	-22.588	0	0	0	0	0	0	0
WT333(F4E4E1AF1293)	3.7	13105	2022-11-28 17:39:07.713	-0.015	0.222	1.036	6.592	-0.244	-0.305	2.351	-0.95	-22.56	0	0	0	0	0	0	0
WT333(F4E4E1AF1293)	3.7	13105	2022-11-28 17:39:07.713	-0.015	0.222	1.036	6.592	-0.244	-0.305	2.406	-0.945	-22.527	0	0	0	0	0	0	0
WT333(F4E4E1AF1293)	3.7	13105	2022-11-28 17:39:07.713	0.007	0.105	1.025	-18.982	1.831	-0.122	2.329	-0.934	-22.5	0	0	0	0	0	0	0
WT333(F4E4E1AF1293)	3.7	13105	2022-11-28 17:39:07.713	0.007	0.105	1.025	-18.982	1.831	-0.122	2.252	-0.923	-22.467	0	0	0	0	0	0	0
WT333(F4E4E1AF1293)	3.7	13105	2022-11-28 17:39:07.713	0.007	0.105	1.025	-18.982	1.831	-0.122	2.175	-0.906	-22.434	0	0	0	0	0	0	0
WT333(F4E4E1AF1293)	3.7	13105	2022-11-28 17:39:07.744	0.007	0.105	1.025	-18.982	1.831	-0.122	2.098	-0.895	-22.407	0	0	0	0	0	0	0
WT333(F4E4E1AF1293)	3.7	13105	2022-11-28 17:39:07.744	-0.034	-0.228	0.674	-9.277	-1.953	-2.625	2.065	-0.901	-22.39	0	0	0	0	0	0	0
WT333(F4E4E1AF1293)	3.7	13105	2022-11-28 17:39:07.744	-0.034	-0.228	0.674	-9.277	-1.953	-2.625	2.032	-0.906	-22.374	0	0	0	0	0	0	0
WT333(F4E4E1AF1293)	3.7	13105	2022-11-28 17:39:07.744	-0.034	-0.228	0.674	-9.277	-1.953	-2.625	2	-0.912	-22.357	0	0	0	0	0	0	0
WT333(F4E4E1AF1293)	3.7	13105	2022-11-28 17:39:07.744	-0.034	-0.228	0.674	-9.277	-1.953	-2.625	1.961	-0.917	-22.346	0	0	0	0	0	0	0
WT333(F4E4E1AF1293)	3.7	13105	2022-11-28 17:39:07.744	0.006	0.287	1.241	25.757	0.549	10.925	2.098	-0.912	-22.264	0	0	0	0	0	0	0
WT333(F4E4E1AF1293)	3.7	13105	2022-11-28 17:39:07.744	0.006	0.287	1.241	25.757	0.549	10.925	2.236	-0.912	-22.181	0	0	0	0	0	0	0
WT333(F4E4E1AF1293)	3.7	13105	2022-11-28 17:39:07.744	0.006	0.287	1.241	25.757	0.549	10.925	2.373	-0.906	-22.104	0	0	0	0	0	0	0
WT333(F4E4E1AF1293)	3.7	13105	2022-11-28 17:39:07.776	0.006	0.287	1.241	25.757	0.549	10.925	2.516	-0.901	-22.022	0	0	0	0	0	0	0
WT333(F4E4E1AF1293)	3.7	13105	2022-11-28 17:39:07.776	0.065	0.141	1.122	-31.006	1.587	-9.033	2.373	-0.89	-22.039	0	0	0	0	0	0	0
WT333(F4E4E1AF1293)	3.7	13105	2022-11-28 17:39:07.776	0.065	0.141	1.122	-31.006	1.587	-9.033	2.23	-0.873	-22.061	0	0	0	0	0	0	0
WT333(F4E4E1AF1293)	3.7	13105	2022-11-28 17:39:07.776	0.065	0.141	1.122	-31.006	1.587	-9.033	2.087	-0.862	-22.077	0	0	0	0	0	0	0
WT333(F4E4E1AF1293)	3.7	13105	2022-11-28 17:39:07.776	0.065	0.141	1.122	-31.006	1.587	-9.033	1.95	-0.851	-22.094	0	0	0	0	0	0	0
WT333(F4E4E1AF1293)	3.7	13105	2022-11-28 17:39:07.776	0.049	-0.009	1.11	-23.132	-0.977	-5.249	1.846	-0.857	-22.094	0	0	0	0	0	0	0
WT333(F4E4E1AF1293)	3.7	13105	2022-11-28 17:39:07.776	0.049	-0.009	1.11	-23.132	-0.977	-5.249	1.747	-0.857	-22.094	0	0	0	0	0	0	0
WT333(F4E4E1AF1293)	3.7	13105	2022-11-28 17:39:07.776	0.049	-0.009	1.11	-23.132	-0.977	-5.249	1.642	-0.862	-22.094	0	0	0	0	0	0	0
WT333(F4E4E1AF1293)	3.7	13105	2022-11-28 17:39:07.854	0.049	-0.009	1.11	-23.132	-0.977	-5.249	1.538	-0.862	-22.094	0	0	0	0	0	0	0
WT333(F4E4E1AF1293)	3.7	13105	2022-11-28 17:39:07.854	0.086	0.057	1.099	-8.057	0.244	3.174	1.505	-0.862	-22.055	0	0	0	0	0	0	0
WT333(F4E4E1AF1293)	3.7	13105	2022-11-28 17:39:07.854	0.086	0.057	1.099	-8.057	0.244	3.174	1.478	-0.862	-22.011	0	0	0	0	0	0	0
WT333(F4E4E1AF1293)	3.7	13105	2022-11-28 17:39:07.854	0.086	0.057	1.099	-8.057	0.244	3.174	1.45	-0.862	-21.973	0	0	0	0	0	0	0
WT333(F4E4E1AF1293)	3.7	13105	2022-11-28 17:39:07.854	0.086	0.057	1.099	-8.057	0.244	3.174	1.417	-0.868	-21.929	0	0	0	0	0	0	0
WT333(F4E4E1AF1293)	3.7	13105	2022-11-28 17:39:07.854	-0.042	-0.329	0.875	-28.259	0.183	7.385	1.285	-0.868	-21.868	0	0	0	0	0	0	0
WT333(F4E4E1AF1293)	3.7	13105	2022-11-28 17:39:07.854	-0.042	-0.329	0.875	-28.259	0.183	7.385	1.148	-0.868	-21.808	0	0	0	0	0	0	0
WT333(F4E4E1AF1293)	3.7	13105	2022-11-28 17:39:07.854	-0.042	-0.329	0.875	-28.259	0.183	7.385	1.005	-0.868	-21.753	0	0	0	0	0	0	0
WT333(F4E4E1AF1293)	3.7	13105	2022-11-28 17:39:07.854	-0.042	-0.329	0.875	-28.259	0.183	7.385	0.862	-0.868	-21.693	0	0	0	0	0	0	0
WT333(F4E4E1AF1293)	3.7	13105	2022-11-28 17:39:07.854	0.077	0.534	1.237	-42.603	0.549	-10.01	0.654	-0.868	-21.72	0	0	0	0	0	0	0
WT333(F4E4E1AF1293)	3.7	13105	2022-11-28 17:39:07.854	0.077	0.534	1.237	-42.603	0.549	-10.01	0.45	-0.862	-21.753	0	0	0	0	0	0	0
WT333(F4E4E1AF1293)	3.7	13105	2022-11-28 17:39:07.854	0.077	0.534	1.237	-42.603	0.549	-10.01	0.253	-0.862	-21.78	0	0	0	0	0	0	0
WT333(F4E4E1AF1293)	3.7	13105	2022-11-28 17:39:07.854	0.077	0.534	1.237	-42.603	0.549	-10.01	0.06	-0.857	-21.808	0	0	0	0	0	0	0
WT333(F4E4E1AF1293)	3.7	13105	2022-11-28 17:39:07.854	-0.01	-0.162	0.964	-1.709	-1.038	2.014	0.066	-0.862	-21.775	0	0	0	0	0	0	0
WT333(F4E4E1AF1293)	3.7	13105	2022-11-28 17:39:07.854	-0.01	-0.162	0.964	-1.709	-1.038	2.014	0.071	-0.873	-21.742	0	0	0	0	0	0	0
WT333(F4E4E1AF1293)	3.7	13105	2022-11-28 17:39:07.854	-0.01	-0.162	0.964	-1.709	-1.038	2.014	0.071	-0.879	-21.714	0	0	0	0	0	0	0
WT333(F4E4E1AF1293)	3.7	13105	2022-11-28 17:39:07.885	-0.01	-0.162	0.964	-1.709	-1.038	2.014	0.071	-0.884	-21.687	0	0	0	0	0	0	0
WT333(F4E4E1AF1293)	3.7	13105	2022-11-28 17:39:07.885	-0.043	0.846	1.313	61.401	-0.122	0.183	0.396	-0.884	-21.665	0	0	0	0	0	0	0
WT333(F4E4E1AF1293)	3.7	13105	2022-11-28 17:39:07.885	-0.087	1.692	2.625	61.401	-0.122	0.244	0.725	-0.879	-21.643	0	0	0	0	0	0	0
WT333(F4E4E1AF1293)	3.7	13105	2022-11-28 17:39:07.885	-0.174	3.385	5.25	61.401	-0.122	0.244	1.071	-0.879	-21.627	0	0	0	0	0	0	0
WT333(F4E4E1AF1293)	3.7	13105	2022-11-28 17:39:07.885	-0.349	6.771	10.501	61.401	-0.122	0.244	1.434	-0.868	-21.605	0	0	0	0	0	0	0
WT333(F4E4E1AF1293)	3.7	13105	2022-11-28 17:39:07.885	-0.009	-0.115	0.793	68.604	-2.625	-2.014	1.829	-0.879	-21.594	0	0	0	0	0	0	0
WT333(F4E4E1AF1293)	3.7	13105	2022-11-28 17:39:07.885	-0.009	-0.115	0.793	68.604	-2.625	-2.014	2.225	-0.884	-21.588	0	0	0	0	0	0	0
WT333(F4E4E1AF1293)	3.7	13105	2022-11-28 17:39:07.885	-0.009	-0.115	0.793	68.604	-2.625	-2.014	2.615	-0.89	-21.577	0	0	0	0	0	0	0
WT333(F4E4E1AF1293)	3.7	13105	2022-11-28 17:39:07.948	-0.009	-0.115	0.793	68.604	-2.625	-2.014	2.999	-0.895	-21.572	0	0	0	0	0	0	0
WT333(F4E4E1AF1293)	3.7	13105	2022-11-28 17:39:07.948	0.064	-0.369	0.837	-44.922	3.052	-1.282	2.818	-0.873	-21.561	0	0	0	0	0	0	0
WT333(F4E4E1AF1293)	3.7	13105	2022-11-28 17:39:07.948	0.064	-0.369	0.837	-44.922	3.052	-1.282	2.631	-0.851	-21.55	0	0	0	0	0	0	0
WT333(F4E4E1AF1293)	3.7	13105	2022-11-28 17:39:07.948	0.064	-0.369	0.837	-44.922	3.052	-1.282	2.444	-0.835	-21.539	0	0	0	0	0	0	0
WT333(F4E4E1AF1293)	3.7	13105	2022-11-28 17:39:07.948	0.064	-0.369	0.837	-44.922	3.052	-1.282	2.252	-0.813	-21.528	0	0	0	0	0	0	0
WT333(F4E4E1AF1293)	3.7	13105	2022-11-28 17:39:07.948	-0.026	0.457	1.165	-11.169	-0.854	-2.136	2.23	-0.813	-21.522	0	0	0	0	0	0	0
WT333(F4E4E1AF1293)	3.7	13105	2022-11-28 17:39:07.948	-0.026	0.457	1.165	-11.169	-0.854	-2.136	2.214	-0.813	-21.517	0	0	0	0	0	0	0
WT333(F4E4E1AF1293)	3.7	13105	2022-11-28 17:39:07.948	-0.026	0.457	1.165	-11.169	-0.854	-2.136	2.192	-0.813	-21.511	0	0	0	0	0	0	0
WT333(F4E4E1AF1293)	3.7	13105	2022-11-28 17:39:08.041	-0.026	0.457	1.165	-11.169	-0.854	-2.136	2.175	-0.813	-21.506	0	0	0	0	0	0	0
WT333(F4E4E1AF1293)	3.7	13105	2022-11-28 17:39:08.041	0.071	-0.096	0.974	19.531	0.427	3.601	2.307	-0.807	-21.473	0	0	0	0	0	0	0
WT333(F4E4E1AF1293)	3.7	13105	2022-11-28 17:39:08.041	0.071	-0.096	0.974	19.531	0.427	3.601	2.439	-0.802	-21.44	0	0	0	0	0	0	0
WT333(F4E4E1AF1293)	3.7	13105	2022-11-28 17:39:08.041	0.071	-0.096	0.974	19.531	0.427	3.601	2.565	-0.797	-21.407	0	0	0	0	0	0	0
WT333(F4E4E1AF1293)	3.7	13105	2022-11-28 17:39:08.041	0.071	-0.096	0.974	19.531	0.427	3.601	2.692	-0.791	-21.374	0	0	0	0	0	0	0
WT333(F4E4E1AF1293)	3.7	13105	2022-11-28 17:39:08.041	-0.022	-0.078	0.897	-12.146	-1.892	-2.319	2.659	-0.802	-21.374	0	0	0	0	0	0	0
WT333(F4E4E1AF1293)	3.7	13105	2022-11-28 17:39:08.041	-0.022	-0.078	0.897	-12.146	-1.892	-2.319	2.62	-0.807	-21.374	0	0	0	0	0	0	0
WT333(F4E4E1AF1293)	3.7	13105	2022-11-28 17:39:08.041	-0.022	-0.078	0.897	-12.146	-1.892	-2.319	2.582	-0.813	-21.374	0	0	0	0	0	0	0
WT333(F4E4E1AF1293)	3.7	13105	2022-11-28 17:39:08.041	-0.022	-0.078	0.897	-12.146	-1.892	-2.319	2.543	-0.818	-21.368	0	0	0	0	0	0	0
WT333(F4E4E1AF1293)	3.7	13105	2022-11-28 17:39:08.041	0.013	0.041	1.002	-6.592	0.427	-0.122	2.532	-0.813	-21.357	0	0	0	0	0	0	0
WT333(F4E4E1AF1293)	3.7	13105	2022-11-28 17:39:08.041	0.013	0.041	1.002	-6.592	0.427	-0.122	2.521	-0.807	-21.346	0	0	0	0	0	0	0
WT333(F4E4E1AF1293)	3.7	13105	2022-11-28 17:39:08.041	0.013	0.041	1.002	-6.592	0.427	-0.122	2.505	-0.807	-21.335	0	0	0	0	0	0	0
WT333(F4E4E1AF1293)	3.7	13105	2022-11-28 17:39:08.041	0.013	0.041	1.002	-6.592	0.427	-0.122	2.494	-0.802	-21.324	0	0	0	0	0	0	0
WT333(F4E4E1AF1293)	3.7	13105	2022-11-28 17:39:08.041	-0.015	-0.043	0.783	-8.301	2.136	1.587	2.466	-0.786	-21.308	0	0	0	0	0	0	0
WT333(F4E4E1AF1293)	3.7	13105	2022-11-28 17:39:08.041	-0.015	-0.043	0.783	-8.301	2.136	1.587	2.444	-0.775	-21.286	0	0	0	0	0	0	0
WT333(F4E4E1AF1293)	3.7	13105	2022-11-28 17:39:08.041	-0.015	-0.043	0.783	-8.301	2.136	1.587	2.417	-0.764	-21.27	0	0	0	0	0	0	0
WT333(F4E4E1AF1293)	3.7	13105	2022-11-28 17:39:08.072	-0.015	-0.043	0.783	-8.301	2.136	1.587	2.39	-0.747	-21.248	0	0	0	0	0	0	0
WT333(F4E4E1AF1293)	3.7	13105	2022-11-28 17:39:08.072	0.103	0.082	1.249	-25.391	-0.977	-1.038	2.28	-0.753	-21.242	0	0	0	0	0	0	0
WT333(F4E4E1AF1293)	3.7	13105	2022-11-28 17:39:08.072	0.103	0.082	1.249	-25.391	-0.977	-1.038	2.164	-0.758	-21.242	0	0	0	0	0	0	0
WT333(F4E4E1AF1293)	3.7	13105	2022-11-28 17:39:08.072	0.103	0.082	1.249	-25.391	-0.977	-1.038	2.054	-0.764	-21.237	0	0	0	0	0	0	0
WT333(F4E4E1AF1293)	3.7	13105	2022-11-28 17:39:08.072	0.103	0.082	1.249	-25.391	-0.977	-1.038	1.939	-0.764	-21.231	0	0	0	0	0	0	0
WT333(F4E4E1AF1293)	3.7	13105	2022-11-28 17:39:08.072	0.054	-0.002	1.087	-9.277	1.831	-4.944	1.906	-0.758	-21.242	0	0	0	0	0	0	0
WT333(F4E4E1AF1293)	3.7	13105	2022-11-28 17:39:08.072	0.054	-0.002	1.087	-9.277	1.831	-4.944	1.873	-0.747	-21.259	0	0	0	0	0	0	0
WT333(F4E4E1AF1293)	3.7	13105	2022-11-28 17:39:08.072	0.054	-0.002	1.087	-9.277	1.831	-4.944	1.835	-0.742	-21.27	0	0	0	0	0	0	0
WT333(F4E4E1AF1293)	3.7	13105	2022-11-28 17:39:08.245	-0.005	-0.038	0.832	17.395	-2.258	3.479	1.934	-0.753	-21.242	0	0	0	0	0	0	0
WT333(F4E4E1AF1293)	3.7	13105	2022-11-28 17:39:08.245	-0.005	-0.038	0.832	17.395	-2.258	3.479	2.027	-0.764	-21.22	0	0	0	0	0	0	0
WT333(F4E4E1AF1293)	3.7	13105	2022-11-28 17:39:08.245	-0.005	-0.038	0.832	17.395	-2.258	3.479	2.126	-0.775	-21.193	0	0	0	0	0	0	0
WT333(F4E4E1AF1293)	3.7	13105	2022-11-28 17:39:08.245	-0.005	-0.038	0.832	17.395	-2.258	3.479	2.219	-0.791	-21.165	0	0	0	0	0	0	0
WT333(F4E4E1AF1293)	3.7	13105	2022-11-28 17:39:08.245	-0.013	-0.133	1.069	8.362	-1.282	0	2.263	-0.797	-21.16	0	0	0	0	0	0	0
WT333(F4E4E1AF1293)	3.7	13105	2022-11-28 17:39:08.245	-0.013	-0.133	1.069	8.362	-1.282	0	2.307	-0.802	-21.149	0	0	0	0	0	0	0
WT333(F4E4E1AF1293)	3.7	13105	2022-11-28 17:39:08.245	-0.013	-0.133	1.069	8.362	-1.282	0	2.351	-0.807	-21.143	0	0	0	0	0	0	0
WT333(F4E4E1AF1293)	3.7	13105	2022-11-28 17:39:08.245	-0.013	-0.133	1.069	8.362	-1.282	0	2.395	-0.813	-21.132	0	0	0	0	0	0	0
WT333(F4E4E1AF1293)	3.7	13105	2022-11-28 17:39:08.260	0.082	-0.009	0.948	-14.221	2.747	2.502	2.324	-0.802	-21.116	0	0	0	0	0	0	0
WT333(F4E4E1AF1293)	3.7	13105	2022-11-28 17:39:08.260	0.082	-0.009	0.948	-14.221	2.747	2.502	2.252	-0.791	-21.094	0	0	0	0	0	0	0
WT333(F4E4E1AF1293)	3.7	13105	2022-11-28 17:39:08.260	0.082	-0.009	0.948	-14.221	2.747	2.502	2.181	-0.78	-21.072	0	0	0	0	0	0	0
WT333(F4E4E1AF1293)	3.7	13105	2022-11-28 17:39:08.260	0.082	-0.009	0.948	-14.221	2.747	2.502	2.104	-0.769	-21.055	0	0	0	0	0	0	0
WT333(F4E4E1AF1293)	3.7	13105	2022-11-28 17:39:08.260	0.013	-0.125	1.045	-4.395	-2.38	9.216	2.082	-0.78	-21	0	0	0	0	0	0	0
WT333(F4E4E1AF1293)	3.7	13105	2022-11-28 17:39:08.260	0.013	-0.125	1.045	-4.395	-2.38	9.216	2.054	-0.797	-20.951	0	0	0	0	0	0	0
WT333(F4E4E1AF1293)	3.7	13105	2022-11-28 17:39:08.260	0.013	-0.125	1.045	-4.395	-2.38	9.216	2.027	-0.813	-20.896	0	0	0	0	0	0	0
WT333(F4E4E1AF1293)	3.7	13105	2022-11-28 17:39:08.260	0.013	-0.125	1.045	-4.395	-2.38	9.216	2	-0.829	-20.847	0	0	0	0	0	0	0
WT333(F4E4E1AF1293)	3.7	13105	2022-11-28 17:39:08.276	0.091	0.266	1.01	-0.244	1.099	-5.249	2	-0.824	-20.863	0	0	0	0	0	0	0
WT333(F4E4E1AF1293)	3.7	13105	2022-11-28 17:39:08.276	0.091	0.266	1.01	-0.244	1.099	-5.249	1.994	-0.818	-20.885	0	0	0	0	0	0	0
WT333(F4E4E1AF1293)	3.7	13105	2022-11-28 17:39:08.276	0.091	0.266	1.01	-0.244	1.099	-5.249	1.994	-0.818	-20.901	0	0	0	0	0	0	0
WT333(F4E4E1AF1293)	3.7	13105	2022-11-28 17:39:08.276	0.091	0.266	1.01	-0.244	1.099	-5.249	2	-0.813	-20.918	0	0	0	0	0	0	0
WT333(F4E4E1AF1293)	3.7	13105	2022-11-28 17:39:08.276	-0.087	0.057	0.982	-7.263	0.305	-4.578	1.967	-0.813	-20.934	0	0	0	0	0	0	0
WT333(F4E4E1AF1293)	3.7	13105	2022-11-28 17:39:08.276	-0.087	0.057	0.982	-7.263	0.305	-4.578	1.934	-0.813	-20.951	0	0	0	0	0	0	0
WT333(F4E4E1AF1293)	3.7	13105	2022-11-28 17:39:08.276	-0.087	0.057	0.982	-7.263	0.305	-4.578	1.901	-0.813	-20.967	0	0	0	0	0	0	0
WT333(F4E4E1AF1293)	3.7	13105	2022-11-28 17:39:08.276	-0.087	0.057	0.982	-7.263	0.305	-4.578	1.868	-0.807	-20.978	0	0	0	0	0	0	0
WT333(F4E4E1AF1293)	3.7	13105	2022-11-28 17:39:08.276	0.045	0.107	1.153	10.071	-2.136	0.244	1.923	-0.818	-20.973	0	0	0	0	0	0	0
WT333(F4E4E1AF1293)	3.7	13105	2022-11-28 17:39:08.276	0.045	0.107	1.153	10.071	-2.136	0.244	1.972	-0.829	-20.967	0	0	0	0	0	0	0
WT333(F4E4E1AF1293)	3.7	13105	2022-11-28 17:39:08.276	0.045	0.107	1.153	10.071	-2.136	0.244	2.027	-0.84	-20.956	0	0	0	0	0	0	0
WT333(F4E4E1AF1293)	3.7	13105	2022-11-28 17:39:08.276	0.045	0.107	1.153	10.071	-2.136	0.244	2.082	-0.851	-20.951	0	0	0	0	0	0	0
WT333(F4E4E1AF1293)	3.7	13105	2022-11-28 17:39:08.276	0.143	0.204	0.987	23.682	-1.953	0.183	2.208	-0.862	-20.94	0	0	0	0	0	0	0
WT333(F4E4E1AF1293)	3.7	13105	2022-11-28 17:39:08.276	0.143	0.204	0.987	23.682	-1.953	0.183	2.329	-0.873	-20.934	0	0	0	0	0	0	0
WT333(F4E4E1AF1293)	3.7	13105	2022-11-28 17:39:08.276	0.143	0.204	0.987	23.682	-1.953	0.183	2.455	-0.89	-20.923	0	0	0	0	0	0	0
WT333(F4E4E1AF1293)	3.7	13105	2022-11-28 17:39:08.276	0.143	0.204	0.987	23.682	-1.953	0.183	2.582	-0.901	-20.918	0	0	0	0	0	0	0
WT333(F4E4E1AF1293)	3.7	13105	2022-11-28 17:39:08.307	-0.237	-0.163	1.01	-10.01	0.916	-1.343	2.538	-0.901	-20.912	0	0	0	0	0	0	0
WT333(F4E4E1AF1293)	3.7	13105	2022-11-28 17:39:08.307	-0.237	-0.163	1.01	-10.01	0.916	-1.343	2.488	-0.895	-20.912	0	0	0	0	0	0	0
WT333(F4E4E1AF1293)	3.7	13105	2022-11-28 17:39:08.307	-0.237	-0.163	1.01	-10.01	0.916	-1.343	2.439	-0.89	-20.912	0	0	0	0	0	0	0
WT333(F4E4E1AF1293)	3.7	13105	2022-11-28 17:39:08.307	-0.237	-0.163	1.01	-10.01	0.916	-1.343	2.39	-0.879	-20.918	0	0	0	0	0	0	0
WT333(F4E4E1AF1293)	3.7	13105	2022-11-28 17:39:08.307	0.11	0.02	0.969	-12.024	-0.793	0.977	2.329	-0.879	-20.907	0	0	0	0	0	0	0
WT333(F4E4E1AF1293)	3.7	13105	2022-11-28 17:39:08.307	0.11	0.02	0.969	-12.024	-0.793	0.977	2.269	-0.879	-20.896	0	0	0	0	0	0	0
WT333(F4E4E1AF1293)	3.7	13105	2022-11-28 17:39:08.307	0.11	0.02	0.969	-12.024	-0.793	0.977	2.208	-0.884	-20.885	0	0	0	0	0	0	0
WT333(F4E4E1AF1293)	3.7	13105	2022-11-28 17:39:08.307	0.11	0.02	0.969	-12.024	-0.793	0.977	2.148	-0.89	-20.874	0	0	0	0	0	0	0
WT333(F4E4E1AF1293)	3.7	13105	2022-11-28 17:39:08.307	0.529	-0.02	0.933	3.906	-1.831	2.258	2.17	-0.901	-20.858	0	0	0	0	0	0	0
WT333(F4E4E1AF1293)	3.7	13105	2022-11-28 17:39:08.307	0.529	-0.02	0.933	3.906	-1.831	2.258	2.186	-0.917	-20.841	0	0	0	0	0	0	0
WT333(F4E4E1AF1293)	3.7	13105	2022-11-28 17:39:08.307	0.529	-0.02	0.933	3.906	-1.831	2.258	2.203	-0.939	-20.819	0	0	0	0	0	0	0
WT333(F4E4E1AF1293)	3.7	13105	2022-11-28 17:39:08.307	0.529	-0.02	0.933	3.906	-1.831	2.258	2.225	-0.967	-20.797	0	0	0	0	0	0	0
WT333(F4E4E1AF1293)	3.7	13105	2022-11-28 17:39:08.307	-0.412	0.053	1.058	-14.282	1.343	-2.808	2.148	-0.967	-20.803	0	0	0	0	0	0	0
WT333(F4E4E1AF1293)	3.7	13105	2022-11-28 17:39:08.307	-0.412	0.053	1.058	-14.282	1.343	-2.808	2.076	-0.967	-20.814	0	0	0	0	0	0	0
WT333(F4E4E1AF1293)	3.7	13105	2022-11-28 17:39:08.307	-0.412	0.053	1.058	-14.282	1.343	-2.808	2.005	-0.967	-20.819	0	0	0	0	0	0	0
WT333(F4E4E1AF1293)	3.7	13105	2022-11-28 17:39:08.307	-0.412	0.053	1.058	-14.282	1.343	-2.808	1.934	-0.956	-20.83	0	0	0	0	0	0	0
WT333(F4E4E1AF1293)	3.7	13105	2022-11-28 17:39:08.369	-0.142	-0.027	0.982	1.038	0	0.854	1.939	-0.956	-20.819	0	0	0	0	0	0	0
WT333(F4E4E1AF1293)	3.7	13105	2022-11-28 17:39:08.369	-0.142	-0.027	0.982	1.038	0	0.854	1.945	-0.95	-20.814	0	0	0	0	0	0	0
WT333(F4E4E1AF1293)	3.7	13105	2022-11-28 17:39:08.369	-0.142	-0.027	0.982	1.038	0	0.854	1.945	-0.945	-20.808	0	0	0	0	0	0	0
WT333(F4E4E1AF1293)	3.7	13105	2022-11-28 17:39:08.369	-0.142	-0.027	0.982	1.038	0	0.854	1.95	-0.939	-20.797	0	0	0	0	0	0	0
WT333(F4E4E1AF1293)	3.7	13105	2022-11-28 17:39:08.369	0.183	0.124	1.023	-16.968	0.183	2.319	1.862	-0.934	-20.786	0	0	0	0	0	0	0
WT333(F4E4E1AF1293)	3.7	13105	2022-11-28 17:39:08.369	0.183	0.124	1.023	-16.968	0.183	2.319	1.78	-0.934	-20.77	0	0	0	0	0	0	0
WT333(F4E4E1AF1293)	3.7	13105	2022-11-28 17:39:08.369	0.183	0.124	1.023	-16.968	0.183	2.319	1.692	-0.934	-20.753	0	0	0	0	0	0	0
WT333(F4E4E1AF1293)	3.7	13105	2022-11-28 17:39:08.369	0.183	0.124	1.023	-16.968	0.183	2.319	1.609	-0.934	-20.737	0	0	0	0	0	0	0
WT333(F4E4E1AF1293)	3.7	13105	2022-11-28 17:39:08.369	-0.064	0.273	1.041	18.127	-1.709	-3.967	1.703	-0.939	-20.753	0	0	0	0	0	0	0
WT333(F4E4E1AF1293)	3.7	13105	2022-11-28 17:39:08.369	-0.064	0.273	1.041	18.127	-1.709	-3.967	1.802	-0.945	-20.77	0	0	0	0	0	0	0
WT333(F4E4E1AF1293)	3.7	13105	2022-11-28 17:39:08.369	-0.064	0.273	1.041	18.127	-1.709	-3.967	1.901	-0.956	-20.792	0	0	0	0	0	0	0
WT333(F4E4E1AF1293)	3.7	13105	2022-11-28 17:39:08.369	-0.064	0.273	1.041	18.127	-1.709	-3.967	2	-0.961	-20.808	0	0	0	0	0	0	0
WT333(F4E4E1AF1293)	3.7	13105	2022-11-28 17:39:08.369	0.08	-0.314	0.9	5.432	3.601	2.441	2.032	-0.939	-20.792	0	0	0	0	0	0	0
WT333(F4E4E1AF1293)	3.7	13105	2022-11-28 17:39:08.369	0.08	-0.314	0.9	5.432	3.601	2.441	2.06	-0.923	-20.775	0	0	0	0	0	0	0
WT333(F4E4E1AF1293)	3.7	13105	2022-11-28 17:39:08.369	0.08	-0.314	0.9	5.432	3.601	2.441	2.082	-0.906	-20.759	0	0	0	0	0	0	0
WT333(F4E4E1AF1293)	3.7	13105	2022-11-28 17:39:08.369	0.08	-0.314	0.9	5.432	3.601	2.441	2.104	-0.89	-20.748	0	0	0	0	0	0	0
