# Supplementary material for: Dynamic characteristics of scraper conveyor chain drive system under the impact condition of lump coal
Source: PLoS One. 2024 Mar 1;19(3):e0299044. doi: 10.1371/journal.pone.0299044 (PMC10906879; doi:10.1371/journal.pone.0299044)
Supplement: S2 File — (ZIP) [file pone.0299044.s002.zip › 10Hz 5kg variable height (40cm-220cm 10 times)/raw data.xlsx]

## Sheet: 40cm
设备名称	电压	版本	片上时间	加速度X(g)	加速度Y(g)	加速度Z(g)	角速度X(°/s)	角速度Y(°/s)	角速度Z(°/s)	角度X(°)	角度Y(°)	角度Z(°)	磁场X	磁场Y	磁场Z	四元数0	四元数1	四元数2	四元数3	状态
WT111(DD045F3F1DEA)	3.71	13108	2022-11-28 16:29:32.676	0.035	0.407	0.929	0	0	0	23.643	-1.945	-27.636	0	0	0	0	0	0	0
WT111(DD045F3F1DEA)	3.71	13108	2022-11-28 16:29:32.676	0.035	0.407	0.929	0	0	0	23.643	-1.945	-27.636	0	0	0	0	0	0	0
WT111(DD045F3F1DEA)	3.71	13108	2022-11-28 16:29:32.676	0.034	0.406	0.928	0	0	0	23.643	-1.945	-27.636	0	0	0	0	0	0	0
WT111(DD045F3F1DEA)	3.71	13108	2022-11-28 16:29:32.676	0.034	0.406	0.928	0	0	0	23.643	-1.945	-27.636	0	0	0	0	0	0	0
WT111(DD045F3F1DEA)	3.71	13108	2022-11-28 16:29:32.676	0.034	0.406	0.928	0	0	0	23.643	-1.945	-27.636	0	0	0	0	0	0	0
WT111(DD045F3F1DEA)	3.71	13108	2022-11-28 16:29:32.676	0.034	0.406	0.928	0	0	0	23.643	-1.945	-27.636	0	0	0	0	0	0	0
WT111(DD045F3F1DEA)	3.71	13108	2022-11-28 16:29:32.676	0.034	0.407	0.928	0	0	0	23.643	-1.945	-27.636	0	0	0	0	0	0	0
WT111(DD045F3F1DEA)	3.71	13108	2022-11-28 16:29:32.676	0.034	0.407	0.928	0	0	0	23.643	-1.945	-27.636	0	0	0	0	0	0	0
WT222(CAA14FCCF874)	3.7	13105	2022-11-28 16:29:32.676	0.045	0.033	0.997	0	0	0	1.934	-2.598	82.606	0	0	0	0	0	0	0
WT222(CAA14FCCF874)	3.7	13105	2022-11-28 16:29:32.676	0.045	0.034	0.998	0	0	0	1.934	-2.598	82.606	0	0	0	0	0	0	0
WT222(CAA14FCCF874)	3.7	13105	2022-11-28 16:29:32.676	0.045	0.034	0.998	0	0	0	1.934	-2.598	82.606	0	0	0	0	0	0	0
WT222(CAA14FCCF874)	3.7	13105	2022-11-28 16:29:32.676	0.045	0.034	0.998	0	0	0	1.934	-2.598	82.606	0	0	0	0	0	0	0
WT222(CAA14FCCF874)	3.7	13105	2022-11-28 16:29:32.676	0.045	0.034	0.998	0	0	0	1.934	-2.598	82.606	0	0	0	0	0	0	0
WT222(CAA14FCCF874)	3.7	13105	2022-11-28 16:29:32.676	0.045	0.033	0.998	0	0	0	1.934	-2.598	82.606	0	0	0	0	0	0	0
WT222(CAA14FCCF874)	3.7	13105	2022-11-28 16:29:32.676	0.045	0.033	0.998	0	0	0	1.934	-2.598	82.606	0	0	0	0	0	0	0
WT222(CAA14FCCF874)	3.7	13105	2022-11-28 16:29:32.676	0.045	0.033	0.998	0	0	0	1.934	-2.598	82.606	0	0	0	0	0	0	0
WT111(DD045F3F1DEA)	3.71	13108	2022-11-28 16:29:32.691	0.034	0.407	0.928	0	0	0	23.643	-1.945	-27.636	0	0	0	0	0	0	0
WT111(DD045F3F1DEA)	3.71	13108	2022-11-28 16:29:32.691	0.034	0.407	0.928	0	0	0	23.643	-1.945	-27.636	0	0	0	0	0	0	0
WT111(DD045F3F1DEA)	3.71	13108	2022-11-28 16:29:32.691	0.034	0.406	0.928	0	0	0	23.643	-1.945	-27.636	0	0	0	0	0	0	0
WT111(DD045F3F1DEA)	3.71	13108	2022-11-28 16:29:32.691	0.034	0.406	0.928	0	0	0	23.643	-1.945	-27.636	0	0	0	0	0	0	0
WT111(DD045F3F1DEA)	3.71	13108	2022-11-28 16:29:32.691	0.034	0.406	0.928	0	0	0	23.643	-1.945	-27.636	0	0	0	0	0	0	0
WT111(DD045F3F1DEA)	3.71	13108	2022-11-28 16:29:32.691	0.034	0.406	0.928	0	0	0	23.643	-1.945	-27.636	0	0	0	0	0	0	0
WT111(DD045F3F1DEA)	3.71	13108	2022-11-28 16:29:32.691	0.034	0.407	0.928	0	0	0	23.643	-1.945	-27.636	0	0	0	0	0	0	0
WT111(DD045F3F1DEA)	3.71	13108	2022-11-28 16:29:32.691	0.034	0.407	0.928	0	0	0	23.643	-1.945	-27.636	0	0	0	0	0	0	0
WT333(F4E4E1AF1293)	3.75	13105	2022-11-28 16:29:32.691	-0.019	0.091	1.012	0	0	0	5.136	1.088	-73.213	0	0	0	0	0	0	0
WT333(F4E4E1AF1293)	3.75	13105	2022-11-28 16:29:32.691	-0.019	0.091	1.012	0	0	0	5.136	1.088	-73.213	0	0	0	0	0	0	0
WT333(F4E4E1AF1293)	3.75	13105	2022-11-28 16:29:32.691	-0.019	0.091	1.012	0	0	0	5.136	1.088	-73.213	0	0	0	0	0	0	0
WT333(F4E4E1AF1293)	3.75	13105	2022-11-28 16:29:32.691	-0.019	0.091	1.012	0	0	0	5.136	1.088	-73.213	0	0	0	0	0	0	0
WT333(F4E4E1AF1293)	3.75	13105	2022-11-28 16:29:32.691	-0.019	0.091	1.012	0	0	0	5.136	1.088	-73.213	0	0	0	0	0	0	0
WT333(F4E4E1AF1293)	3.75	13105	2022-11-28 16:29:32.691	-0.02	0.092	1.013	0	0	0	5.136	1.088	-73.213	0	0	0	0	0	0	0
WT333(F4E4E1AF1293)	3.75	13105	2022-11-28 16:29:32.691	-0.02	0.092	1.013	0	0	0	5.136	1.088	-73.213	0	0	0	0	0	0	0
WT333(F4E4E1AF1293)	3.75	13105	2022-11-28 16:29:32.691	-0.02	0.092	1.013	0	0	0	5.136	1.088	-73.213	0	0	0	0	0	0	0
WT333(F4E4E1AF1293)	3.75	13105	2022-11-28 16:29:32.691	-0.02	0.092	1.013	0	0	0	5.136	1.088	-73.213	0	0	0	0	0	0	0
WT333(F4E4E1AF1293)	3.75	13105	2022-11-28 16:29:32.691	-0.02	0.091	1.012	0	0	0	5.136	1.088	-73.213	0	0	0	0	0	0	0
WT333(F4E4E1AF1293)	3.75	13105	2022-11-28 16:29:32.691	-0.02	0.091	1.012	0	0	0	5.136	1.088	-73.213	0	0	0	0	0	0	0
WT333(F4E4E1AF1293)	3.75	13105	2022-11-28 16:29:32.691	-0.02	0.091	1.012	0	0	0	5.136	1.088	-73.213	0	0	0	0	0	0	0
WT333(F4E4E1AF1293)	3.75	13105	2022-11-28 16:29:32.691	-0.02	0.091	1.012	0	0	0	5.136	1.088	-73.213	0	0	0	0	0	0	0
WT333(F4E4E1AF1293)	3.75	13105	2022-11-28 16:29:32.691	-0.02	0.091	1.013	0	0	0	5.136	1.088	-73.213	0	0	0	0	0	0	0
WT333(F4E4E1AF1293)	3.75	13105	2022-11-28 16:29:32.691	-0.02	0.091	1.013	0	0	0	5.136	1.088	-73.213	0	0	0	0	0	0	0
WT333(F4E4E1AF1293)	3.75	13105	2022-11-28 16:29:32.691	-0.02	0.091	1.013	0	0	0	5.136	1.088	-73.213	0	0	0	0	0	0	0
WT222(CAA14FCCF874)	3.7	13105	2022-11-28 16:29:32.722	0.045	0.033	0.998	0	0	0	1.934	-2.598	82.606	0	0	0	0	0	0	0
WT222(CAA14FCCF874)	3.7	13105	2022-11-28 16:29:32.722	0.045	0.034	0.998	0	0	0	1.934	-2.598	82.606	0	0	0	0	0	0	0
WT222(CAA14FCCF874)	3.7	13105	2022-11-28 16:29:32.722	0.045	0.034	0.998	0	0	0	1.934	-2.598	82.606	0	0	0	0	0	0	0
WT222(CAA14FCCF874)	3.7	13105	2022-11-28 16:29:32.722	0.045	0.034	0.998	0	0	0	1.934	-2.598	82.606	0	0	0	0	0	0	0
WT222(CAA14FCCF874)	3.7	13105	2022-11-28 16:29:32.722	0.045	0.034	0.998	0	0	0	1.934	-2.598	82.606	0	0	0	0	0	0	0
WT222(CAA14FCCF874)	3.7	13105	2022-11-28 16:29:32.722	0.044	0.033	0.997	0	0	0	1.934	-2.598	82.606	0	0	0	0	0	0	0
WT222(CAA14FCCF874)	3.7	13105	2022-11-28 16:29:32.722	0.044	0.033	0.997	0	0	0	1.934	-2.598	82.606	0	0	0	0	0	0	0
WT222(CAA14FCCF874)	3.7	13105	2022-11-28 16:29:32.722	0.044	0.033	0.997	0	0	0	1.934	-2.598	82.606	0	0	0	0	0	0	0
WT222(CAA14FCCF874)	3.7	13105	2022-11-28 16:29:32.722	0.044	0.033	0.997	0	0	0	1.934	-2.598	82.606	0	0	0	0	0	0	0
WT222(CAA14FCCF874)	3.7	13105	2022-11-28 16:29:32.722	0.045	0.034	0.998	0	0	0	1.934	-2.598	82.606	0	0	0	0	0	0	0
WT222(CAA14FCCF874)	3.7	13105	2022-11-28 16:29:32.722	0.045	0.034	0.998	0	0	0	1.934	-2.598	82.606	0	0	0	0	0	0	0
WT222(CAA14FCCF874)	3.7	13105	2022-11-28 16:29:32.722	0.045	0.034	0.998	0	0	0	1.934	-2.598	82.606	0	0	0	0	0	0	0
WT222(CAA14FCCF874)	3.7	13105	2022-11-28 16:29:32.722	0.045	0.034	0.998	0	0	0	1.934	-2.598	82.606	0	0	0	0	0	0	0
WT222(CAA14FCCF874)	3.7	13105	2022-11-28 16:29:32.722	0.045	0.033	0.997	0	0	0	1.934	-2.598	82.606	0	0	0	0	0	0	0
WT222(CAA14FCCF874)	3.7	13105	2022-11-28 16:29:32.722	0.045	0.033	0.997	0	0	0	1.934	-2.598	82.606	0	0	0	0	0	0	0
WT222(CAA14FCCF874)	3.7	13105	2022-11-28 16:29:32.722	0.045	0.033	0.997	0	0	0	1.934	-2.598	82.606	0	0	0	0	0	0	0
WT333(F4E4E1AF1293)	3.75	13105	2022-11-28 16:29:32.722	-0.02	0.091	1.013	0	0	0	5.136	1.088	-73.213	0	0	0	0	0	0	0
WT333(F4E4E1AF1293)	3.75	13105	2022-11-28 16:29:32.722	-0.02	0.091	1.012	0	0	0	5.136	1.088	-73.213	0	0	0	0	0	0	0
WT333(F4E4E1AF1293)	3.75	13105	2022-11-28 16:29:32.722	-0.02	0.091	1.012	0	0	0	5.136	1.088	-73.213	0	0	0	0	0	0	0
WT333(F4E4E1AF1293)	3.75	13105	2022-11-28 16:29:32.722	-0.02	0.091	1.012	0	0	0	5.136	1.088	-73.213	0	0	0	0	0	0	0
WT333(F4E4E1AF1293)	3.75	13105	2022-11-28 16:29:32.722	-0.02	0.091	1.012	0	0	0	5.136	1.088	-73.213	0	0	0	0	0	0	0
WT333(F4E4E1AF1293)	3.75	13105	2022-11-28 16:29:32.722	-0.02	0.091	1.012	0	0	0	5.136	1.088	-73.213	0	0	0	0	0	0	0
WT333(F4E4E1AF1293)	3.75	13105	2022-11-28 16:29:32.722	-0.02	0.091	1.012	0	0	0	5.136	1.088	-73.213	0	0	0	0	0	0	0
WT333(F4E4E1AF1293)	3.75	13105	2022-11-28 16:29:32.722	-0.02	0.091	1.012	0	0	0	5.136	1.088	-73.213	0	0	0	0	0	0	0
WT111(DD045F3F1DEA)	3.71	13108	2022-11-28 16:29:32.753	0.034	0.407	0.928	0	0	0	23.643	-1.945	-27.636	0	0	0	0	0	0	0
WT111(DD045F3F1DEA)	3.71	13108	2022-11-28 16:29:32.753	0.034	0.407	0.928	0	0	0	23.643	-1.945	-27.636	0	0	0	0	0	0	0
WT111(DD045F3F1DEA)	3.71	13108	2022-11-28 16:29:32.753	0.034	0.406	0.928	0	0	0	23.643	-1.945	-27.636	0	0	0	0	0	0	0
WT111(DD045F3F1DEA)	3.71	13108	2022-11-28 16:29:32.753	0.034	0.406	0.928	0	0	0	23.643	-1.945	-27.636	0	0	0	0	0	0	0
WT111(DD045F3F1DEA)	3.71	13108	2022-11-28 16:29:32.753	0.034	0.406	0.928	0	0	0	23.643	-1.945	-27.636	0	0	0	0	0	0	0
WT111(DD045F3F1DEA)	3.71	13108	2022-11-28 16:29:32.753	0.034	0.406	0.928	0	0	0	23.643	-1.945	-27.636	0	0	0	0	0	0	0
WT111(DD045F3F1DEA)	3.71	13108	2022-11-28 16:29:32.753	0.034	0.406	0.929	0	0	0	23.643	-1.945	-27.636	0	0	0	0	0	0	0
WT111(DD045F3F1DEA)	3.71	13108	2022-11-28 16:29:32.753	0.034	0.406	0.929	0	0	0	23.643	-1.945	-27.636	0	0	0	0	0	0	0
WT222(CAA14FCCF874)	3.7	13105	2022-11-28 16:29:32.785	0.045	0.033	0.997	0	0	0	1.934	-2.598	82.606	0	0	0	0	0	0	0
WT222(CAA14FCCF874)	3.7	13105	2022-11-28 16:29:32.785	0.046	0.034	0.998	0	0	0	1.934	-2.598	82.606	0	0	0	0	0	0	0
WT222(CAA14FCCF874)	3.7	13105	2022-11-28 16:29:32.785	0.046	0.034	0.998	0	0	0	1.934	-2.598	82.606	0	0	0	0	0	0	0
WT222(CAA14FCCF874)	3.7	13105	2022-11-28 16:29:32.785	0.046	0.034	0.998	0	0	0	1.934	-2.598	82.606	0	0	0	0	0	0	0
WT222(CAA14FCCF874)	3.7	13105	2022-11-28 16:29:32.785	0.046	0.034	0.998	0	0	0	1.934	-2.598	82.606	0	0	0	0	0	0	0
WT222(CAA14FCCF874)	3.7	13105	2022-11-28 16:29:32.785	0.045	0.033	0.998	0	0	0	1.934	-2.598	82.606	0	0	0	0	0	0	0
WT222(CAA14FCCF874)	3.7	13105	2022-11-28 16:29:32.785	0.045	0.033	0.998	0	0	0	1.934	-2.598	82.606	0	0	0	0	0	0	0
WT222(CAA14FCCF874)	3.7	13105	2022-11-28 16:29:32.785	0.045	0.033	0.998	0	0	0	1.934	-2.598	82.606	0	0	0	0	0	0	0
WT111(DD045F3F1DEA)	3.71	13108	2022-11-28 16:29:32.801	0.034	0.406	0.929	0	0	0	23.643	-1.945	-27.636	0	0	0	0	0	0	0
WT111(DD045F3F1DEA)	3.71	13108	2022-11-28 16:29:32.801	0.034	0.406	0.929	0	0	0	23.643	-1.945	-27.636	0	0	0	0	0	0	0
WT111(DD045F3F1DEA)	3.71	13108	2022-11-28 16:29:32.801	0.034	0.406	0.928	0	0	0	23.643	-1.945	-27.636	0	0	0	0	0	0	0
WT111(DD045F3F1DEA)	3.71	13108	2022-11-28 16:29:32.801	0.034	0.406	0.928	0	0	0	23.643	-1.945	-27.636	0	0	0	0	0	0	0
WT111(DD045F3F1DEA)	3.71	13108	2022-11-28 16:29:32.801	0.034	0.406	0.928	0	0	0	23.643	-1.945	-27.636	0	0	0	0	0	0	0
WT111(DD045F3F1DEA)	3.71	13108	2022-11-28 16:29:32.801	0.034	0.406	0.928	0	0	0	23.643	-1.945	-27.636	0	0	0	0	0	0	0
WT111(DD045F3F1DEA)	3.71	13108	2022-11-28 16:29:32.801	0.034	0.406	0.929	0	0	0	23.643	-1.945	-27.636	0	0	0	0	0	0	0
WT111(DD045F3F1DEA)	3.71	13108	2022-11-28 16:29:32.801	0.034	0.406	0.929	0	0	0	23.643	-1.945	-27.636	0	0	0	0	0	0	0
WT222(CAA14FCCF874)	3.7	13105	2022-11-28 16:29:32.816	0.045	0.033	0.998	0	0	0	1.934	-2.598	82.606	0	0	0	0	0	0	0
WT222(CAA14FCCF874)	3.7	13105	2022-11-28 16:29:32.816	0.045	0.033	0.998	0	0	0	1.934	-2.598	82.606	0	0	0	0	0	0	0
WT222(CAA14FCCF874)	3.7	13105	2022-11-28 16:29:32.816	0.045	0.033	0.998	0	0	0	1.934	-2.598	82.606	0	0	0	0	0	0	0
WT222(CAA14FCCF874)	3.7	13105	2022-11-28 16:29:32.816	0.045	0.033	0.998	0	0	0	1.934	-2.598	82.606	0	0	0	0	0	0	0
WT222(CAA14FCCF874)	3.7	13105	2022-11-28 16:29:32.816	0.044	0.034	0.998	0	0	0	1.934	-2.598	82.606	0	0	0	0	0	0	0
WT222(CAA14FCCF874)	3.7	13105	2022-11-28 16:29:32.816	0.044	0.034	0.998	0	0	0	1.934	-2.598	82.606	0	0	0	0	0	0	0
WT222(CAA14FCCF874)	3.7	13105	2022-11-28 16:29:32.816	0.044	0.034	0.998	0	0	0	1.934	-2.598	82.606	0	0	0	0	0	0	0
WT222(CAA14FCCF874)	3.7	13105	2022-11-28 16:29:32.816	0.044	0.034	0.998	0	0	0	1.934	-2.598	82.606	0	0	0	0	0	0	0
WT333(F4E4E1AF1293)	3.75	13105	2022-11-28 16:29:32.816	-0.02	0.091	1.012	0	0	0	5.136	1.088	-73.213	0	0	0	0	0	0	0
WT333(F4E4E1AF1293)	3.75	13105	2022-11-28 16:29:32.816	-0.019	0.091	1.012	0	0	0	5.136	1.088	-73.213	0	0	0	0	0	0	0
WT333(F4E4E1AF1293)	3.75	13105	2022-11-28 16:29:32.816	-0.019	0.091	1.012	0	0	0	5.136	1.088	-73.213	0	0	0	0	0	0	0
WT333(F4E4E1AF1293)	3.75	13105	2022-11-28 16:29:32.816	-0.019	0.091	1.012	0	0	0	5.136	1.088	-73.213	0	0	0	0	0	0	0
WT333(F4E4E1AF1293)	3.75	13105	2022-11-28 16:29:32.816	-0.019	0.091	1.012	0	0	0	5.136	1.088	-73.213	0	0	0	0	0	0	0
WT333(F4E4E1AF1293)	3.75	13105	2022-11-28 16:29:32.816	-0.02	0.091	1.013	0	0	0	5.136	1.088	-73.213	0	0	0	0	0	0	0
WT333(F4E4E1AF1293)	3.75	13105	2022-11-28 16:29:32.816	-0.02	0.091	1.013	0	0	0	5.136	1.088	-73.213	0	0	0	0	0	0	0
WT333(F4E4E1AF1293)	3.75	13105	2022-11-28 16:29:32.816	-0.02	0.091	1.013	0	0	0	5.136	1.088	-73.213	0	0	0	0	0	0	0
WT333(F4E4E1AF1293)	3.75	13105	2022-11-28 16:29:32.816	-0.02	0.091	1.013	0	0	0	5.136	1.088	-73.213	0	0	0	0	0	0	0
WT333(F4E4E1AF1293)	3.75	13105	2022-11-28 16:29:32.816	-0.019	0.091	1.012	0	0	0	5.136	1.088	-73.213	0	0	0	0	0	0	0
WT333(F4E4E1AF1293)	3.75	13105	2022-11-28 16:29:32.816	-0.019	0.091	1.012	0	0	0	5.136	1.088	-73.213	0	0	0	0	0	0	0
WT333(F4E4E1AF1293)	3.75	13105	2022-11-28 16:29:32.816	-0.019	0.091	1.012	0	0	0	5.136	1.088	-73.213	0	0	0	0	0	0	0
WT333(F4E4E1AF1293)	3.75	13105	2022-11-28 16:29:32.816	-0.019	0.091	1.012	0	0	0	5.136	1.088	-73.213	0	0	0	0	0	0	0
WT333(F4E4E1AF1293)	3.75	13105	2022-11-28 16:29:32.816	-0.019	0.091	1.012	0	0	0	5.136	1.088	-73.213	0	0	0	0	0	0	0
WT333(F4E4E1AF1293)	3.75	13105	2022-11-28 16:29:32.816	-0.019	0.091	1.012	0	0	0	5.136	1.088	-73.213	0	0	0	0	0	0	0
WT333(F4E4E1AF1293)	3.75	13105	2022-11-28 16:29:32.816	-0.019	0.091	1.012	0	0	0	5.136	1.088	-73.213	0	0	0	0	0	0	0
WT111(DD045F3F1DEA)	3.71	13108	2022-11-28 16:29:32.832	0.034	0.406	0.929	0	0	0	23.643	-1.945	-27.636	0	0	0	0	0	0	0
WT111(DD045F3F1DEA)	3.71	13108	2022-11-28 16:29:32.832	0.034	0.406	0.929	0	0	0	23.643	-1.945	-27.636	0	0	0	0	0	0	0
WT111(DD045F3F1DEA)	3.71	13108	2022-11-28 16:29:32.832	0.034	0.406	0.928	0	0	0	23.643	-1.945	-27.636	0	0	0	0	0	0	0
WT111(DD045F3F1DEA)	3.71	13108	2022-11-28 16:29:32.832	0.034	0.406	0.928	0	0	0	23.643	-1.945	-27.636	0	0	0	0	0	0	0
WT111(DD045F3F1DEA)	3.71	13108	2022-11-28 16:29:32.832	0.034	0.406	0.928	0	0	0	23.643	-1.945	-27.636	0	0	0	0	0	0	0
WT111(DD045F3F1DEA)	3.71	13108	2022-11-28 16:29:32.832	0.034	0.406	0.928	0	0	0	23.643	-1.945	-27.636	0	0	0	0	0	0	0
WT111(DD045F3F1DEA)	3.71	13108	2022-11-28 16:29:32.832	0.035	0.407	0.929	0	0	0	23.643	-1.945	-27.636	0	0	0	0	0	0	0
WT111(DD045F3F1DEA)	3.71	13108	2022-11-28 16:29:32.832	0.035	0.407	0.929	0	0	0	23.643	-1.945	-27.636	0	0	0	0	0	0	0
WT111(DD045F3F1DEA)	3.71	13108	2022-11-28 16:29:32.863	0.035	0.407	0.929	0	0	0	23.643	-1.945	-27.636	0	0	0	0	0	0	0
WT111(DD045F3F1DEA)	3.71	13108	2022-11-28 16:29:32.863	0.035	0.407	0.929	0	0	0	23.643	-1.945	-27.636	0	0	0	0	0	0	0
WT111(DD045F3F1DEA)	3.71	13108	2022-11-28 16:29:32.863	0.034	0.406	0.928	0	0	0	23.643	-1.945	-27.636	0	0	0	0	0	0	0
WT111(DD045F3F1DEA)	3.71	13108	2022-11-28 16:29:32.863	0.034	0.406	0.928	0	0	0	23.643	-1.945	-27.636	0	0	0	0	0	0	0
WT111(DD045F3F1DEA)	3.71	13108	2022-11-28 16:29:32.863	0.034	0.406	0.928	0	0	0	23.643	-1.945	-27.636	0	0	0	0	0	0	0
WT111(DD045F3F1DEA)	3.71	13108	2022-11-28 16:29:32.863	0.034	0.406	0.928	0	0	0	23.643	-1.945	-27.636	0	0	0	0	0	0	0
WT111(DD045F3F1DEA)	3.71	13108	2022-11-28 16:29:32.863	0.035	0.406	0.929	0	0	0	23.643	-1.945	-27.636	0	0	0	0	0	0	0
WT111(DD045F3F1DEA)	3.71	13108	2022-11-28 16:29:32.863	0.035	0.406	0.929	0	0	0	23.643	-1.945	-27.636	0	0	0	0	0	0	0
WT333(F4E4E1AF1293)	3.75	13105	2022-11-28 16:29:32.878	-0.019	0.091	1.012	0	0	0	5.136	1.088	-73.213	0	0	0	0	0	0	0
WT333(F4E4E1AF1293)	3.75	13105	2022-11-28 16:29:32.878	-0.019	0.091	1.012	0	0	0	5.136	1.088	-73.213	0	0	0	0	0	0	0
WT333(F4E4E1AF1293)	3.75	13105	2022-11-28 16:29:32.878	-0.019	0.091	1.012	0	0	0	5.136	1.088	-73.213	0	0	0	0	0	0	0
WT333(F4E4E1AF1293)	3.75	13105	2022-11-28 16:29:32.878	-0.019	0.091	1.012	0	0	0	5.136	1.088	-73.213	0	0	0	0	0	0	0
WT333(F4E4E1AF1293)	3.75	13105	2022-11-28 16:29:32.878	-0.019	0.091	1.013	0	0	0	5.136	1.088	-73.213	0	0	0	0	0	0	0
WT333(F4E4E1AF1293)	3.75	13105	2022-11-28 16:29:32.878	-0.019	0.091	1.013	0	0	0	5.142	1.088	-73.213	0	0	0	0	0	0	0
WT333(F4E4E1AF1293)	3.75	13105	2022-11-28 16:29:32.878	-0.019	0.091	1.013	0	0	0	5.142	1.088	-73.213	0	0	0	0	0	0	0
WT333(F4E4E1AF1293)	3.75	13105	2022-11-28 16:29:32.878	-0.019	0.091	1.013	0	0	0	5.142	1.088	-73.213	0	0	0	0	0	0	0
WT111(DD045F3F1DEA)	3.71	13108	2022-11-28 16:29:32.894	0.035	0.406	0.929	0	0	0	23.643	-1.945	-27.636	0	0	0	0	0	0	0
WT111(DD045F3F1DEA)	3.71	13108	2022-11-28 16:29:32.894	0.035	0.406	0.929	0	0	0	23.643	-1.945	-27.636	0	0	0	0	0	0	0
WT111(DD045F3F1DEA)	3.71	13108	2022-11-28 16:29:32.894	0.034	0.406	0.928	0	0	0	23.643	-1.945	-27.636	0	0	0	0	0	0	0
WT111(DD045F3F1DEA)	3.71	13108	2022-11-28 16:29:32.894	0.034	0.406	0.928	0	0	0	23.643	-1.945	-27.636	0	0	0	0	0	0	0
WT111(DD045F3F1DEA)	3.71	13108	2022-11-28 16:29:32.894	0.034	0.406	0.928	0	0	0	23.643	-1.945	-27.636	0	0	0	0	0	0	0
WT111(DD045F3F1DEA)	3.71	13108	2022-11-28 16:29:32.894	0.034	0.406	0.928	0	0	0	23.643	-1.945	-27.636	0	0	0	0	0	0	0
WT111(DD045F3F1DEA)	3.71	13108	2022-11-28 16:29:32.894	0.034	0.407	0.928	0	0	0	23.643	-1.945	-27.636	0	0	0	0	0	0	0
WT111(DD045F3F1DEA)	3.71	13108	2022-11-28 16:29:32.894	0.034	0.407	0.928	0	0	0	23.643	-1.945	-27.636	0	0	0	0	0	0	0
WT111(DD045F3F1DEA)	3.71	13108	2022-11-28 16:29:32.925	0.034	0.407	0.928	0	0	0	23.643	-1.945	-27.636	0	0	0	0	0	0	0
WT111(DD045F3F1DEA)	3.71	13108	2022-11-28 16:29:32.925	0.034	0.407	0.928	0	0	0	23.643	-1.945	-27.636	0	0	0	0	0	0	0
WT111(DD045F3F1DEA)	3.71	13108	2022-11-28 16:29:32.925	0.035	0.406	0.928	0	0	0	23.643	-1.945	-27.636	0	0	0	0	0	0	0
WT111(DD045F3F1DEA)	3.71	13108	2022-11-28 16:29:32.925	0.035	0.406	0.928	0	0	0	23.643	-1.945	-27.636	0	0	0	0	0	0	0
WT111(DD045F3F1DEA)	3.71	13108	2022-11-28 16:29:32.925	0.035	0.406	0.928	0	0	0	23.643	-1.945	-27.636	0	0	0	0	0	0	0
WT111(DD045F3F1DEA)	3.71	13108	2022-11-28 16:29:32.925	0.035	0.406	0.928	0	0	0	23.643	-1.945	-27.636	0	0	0	0	0	0	0
WT111(DD045F3F1DEA)	3.71	13108	2022-11-28 16:29:32.925	0.035	0.406	0.929	0	0	0	23.643	-1.945	-27.636	0	0	0	0	0	0	0
WT111(DD045F3F1DEA)	3.71	13108	2022-11-28 16:29:32.925	0.035	0.406	0.929	0	0	0	23.643	-1.945	-27.636	0	0	0	0	0	0	0
WT222(CAA14FCCF874)	3.7	13105	2022-11-28 16:29:32.957	0.045	0.034	0.998	0	0	0	1.934	-2.598	82.606	0	0	0	0	0	0	0
WT222(CAA14FCCF874)	3.7	13105	2022-11-28 16:29:32.957	0.045	0.034	0.998	0	0	0	1.934	-2.598	82.606	0	0	0	0	0	0	0
WT222(CAA14FCCF874)	3.7	13105	2022-11-28 16:29:32.957	0.045	0.034	0.998	0	0	0	1.934	-2.598	82.606	0	0	0	0	0	0	0
WT222(CAA14FCCF874)	3.7	13105	2022-11-28 16:29:32.957	0.045	0.034	0.998	0	0	0	1.934	-2.598	82.606	0	0	0	0	0	0	0
WT222(CAA14FCCF874)	3.7	13105	2022-11-28 16:29:32.957	0.045	0.034	0.998	0	0	0	1.934	-2.598	82.606	0	0	0	0	0	0	0
WT222(CAA14FCCF874)	3.7	13105	2022-11-28 16:29:32.957	0.045	0.034	0.998	0	0	0	1.934	-2.598	82.606	0	0	0	0	0	0	0
WT222(CAA14FCCF874)	3.7	13105	2022-11-28 16:29:32.957	0.045	0.034	0.998	0	0	0	1.934	-2.598	82.606	0	0	0	0	0	0	0
WT222(CAA14FCCF874)	3.7	13105	2022-11-28 16:29:32.957	0.045	0.034	0.998	0	0	0	1.934	-2.598	82.606	0	0	0	0	0	0	0
WT333(F4E4E1AF1293)	3.75	13105	2022-11-28 16:29:32.972	-0.02	0.092	1.013	0	0	0	5.142	1.088	-73.213	0	0	0	0	0	0	0
WT333(F4E4E1AF1293)	3.75	13105	2022-11-28 16:29:32.972	-0.02	0.092	1.013	0	0	0	5.142	1.088	-73.213	0	0	0	0	0	0	0
WT333(F4E4E1AF1293)	3.75	13105	2022-11-28 16:29:32.972	-0.02	0.092	1.013	0	0	0	5.142	1.088	-73.213	0	0	0	0	0	0	0
WT333(F4E4E1AF1293)	3.75	13105	2022-11-28 16:29:32.972	-0.02	0.092	1.013	0	0	0	5.142	1.088	-73.213	0	0	0	0	0	0	0
WT333(F4E4E1AF1293)	3.75	13105	2022-11-28 16:29:32.972	-0.019	0.091	1.013	0	0	0	5.142	1.088	-73.213	0	0	0	0	0	0	0
WT333(F4E4E1AF1293)	3.75	13105	2022-11-28 16:29:32.972	-0.019	0.091	1.013	0	0	0	5.142	1.088	-73.213	0	0	0	0	0	0	0
WT333(F4E4E1AF1293)	3.75	13105	2022-11-28 16:29:32.972	-0.019	0.091	1.013	0	0	0	5.142	1.088	-73.213	0	0	0	0	0	0	0
WT333(F4E4E1AF1293)	3.75	13105	2022-11-28 16:29:32.972	-0.019	0.091	1.013	0	0	0	5.142	1.088	-73.213	0	0	0	0	0	0	0
WT333(F4E4E1AF1293)	3.75	13105	2022-11-28 16:29:32.972	-0.02	0.09	1.012	0	0	0	5.142	1.088	-73.213	0	0	0	0	0	0	0
WT333(F4E4E1AF1293)	3.75	13105	2022-11-28 16:29:32.972	-0.02	0.09	1.012	0	0	0	5.142	1.088	-73.213	0	0	0	0	0	0	0
WT333(F4E4E1AF1293)	3.75	13105	2022-11-28 16:29:32.972	-0.02	0.09	1.012	0	0	0	5.142	1.088	-73.213	0	0	0	0	0	0	0
WT333(F4E4E1AF1293)	3.75	13105	2022-11-28 16:29:32.972	-0.02	0.09	1.012	0	0	0	5.142	1.088	-73.213	0	0	0	0	0	0	0
WT333(F4E4E1AF1293)	3.75	13105	2022-11-28 16:29:32.972	-0.02	0.091	1.013	0	0	0	5.142	1.088	-73.213	0	0	0	0	0	0	0
WT333(F4E4E1AF1293)	3.75	13105	2022-11-28 16:29:32.972	-0.02	0.091	1.013	0	0	0	5.142	1.088	-73.213	0	0	0	0	0	0	0
WT333(F4E4E1AF1293)	3.75	13105	2022-11-28 16:29:32.972	-0.02	0.091	1.013	0	0	0	5.142	1.088	-73.213	0	0	0	0	0	0	0
WT333(F4E4E1AF1293)	3.75	13105	2022-11-28 16:29:32.972	-0.02	0.091	1.013	0	0	0	5.142	1.088	-73.213	0	0	0	0	0	0	0
WT111(DD045F3F1DEA)	3.71	13108	2022-11-28 16:29:32.988	0.035	0.406	0.929	0	0	0	23.643	-1.945	-27.636	0	0	0	0	0	0	0
WT111(DD045F3F1DEA)	3.71	13108	2022-11-28 16:29:32.988	0.035	0.406	0.929	0	0	0	23.643	-1.945	-27.636	0	0	0	0	0	0	0
WT111(DD045F3F1DEA)	3.71	13108	2022-11-28 16:29:32.988	0.035	0.406	0.928	0	0	0	23.643	-1.945	-27.636	0	0	0	0	0	0	0
WT111(DD045F3F1DEA)	3.71	13108	2022-11-28 16:29:32.988	0.035	0.406	0.928	0	0	0	23.643	-1.945	-27.636	0	0	0	0	0	0	0
WT111(DD045F3F1DEA)	3.71	13108	2022-11-28 16:29:32.988	0.035	0.406	0.928	0	0	0	23.643	-1.945	-27.636	0	0	0	0	0	0	0
WT111(DD045F3F1DEA)	3.71	13108	2022-11-28 16:29:32.988	0.035	0.406	0.928	0	0	0	23.643	-1.945	-27.636	0	0	0	0	0	0	0
WT111(DD045F3F1DEA)	3.71	13108	2022-11-28 16:29:32.988	0.035	0.406	0.928	0	0	0	23.643	-1.945	-27.636	0	0	0	0	0	0	0
WT111(DD045F3F1DEA)	3.71	13108	2022-11-28 16:29:32.988	0.035	0.406	0.928	0	0	0	23.643	-1.945	-27.636	0	0	0	0	0	0	0
WT111(DD045F3F1DEA)	3.71	13108	2022-11-28 16:29:33.051	0.035	0.406	0.928	0	0	0	23.643	-1.945	-27.636	0	0	0	0	0	0	0
WT111(DD045F3F1DEA)	3.71	13108	2022-11-28 16:29:33.051	0.035	0.406	0.928	0	0	0	23.643	-1.945	-27.636	0	0	0	0	0	0	0
WT111(DD045F3F1DEA)	3.71	13108	2022-11-28 16:29:33.051	0.034	0.406	0.928	0	0	0	23.643	-1.945	-27.636	0	0	0	0	0	0	0
WT111(DD045F3F1DEA)	3.71	13108	2022-11-28 16:29:33.051	0.034	0.406	0.928	0	0	0	23.643	-1.945	-27.636	0	0	0	0	0	0	0
WT111(DD045F3F1DEA)	3.71	13108	2022-11-28 16:29:33.051	0.034	0.406	0.928	0	0	0	23.643	-1.945	-27.636	0	0	0	0	0	0	0
WT111(DD045F3F1DEA)	3.71	13108	2022-11-28 16:29:33.051	0.034	0.406	0.928	0	0	0	23.643	-1.945	-27.636	0	0	0	0	0	0	0
WT111(DD045F3F1DEA)	3.71	13108	2022-11-28 16:29:33.051	0.034	0.406	0.928	0	0	0	23.643	-1.945	-27.636	0	0	0	0	0	0	0
WT111(DD045F3F1DEA)	3.71	13108	2022-11-28 16:29:33.051	0.034	0.406	0.928	0	0	0	23.643	-1.945	-27.636	0	0	0	0	0	0	0
WT222(CAA14FCCF874)	3.7	13105	2022-11-28 16:29:33.051	0.045	0.033	0.998	0	0	0	1.934	-2.598	82.606	0	0	0	0	0	0	0
WT222(CAA14FCCF874)	3.7	13105	2022-11-28 16:29:33.051	0.045	0.033	0.998	0	0	0	1.934	-2.598	82.606	0	0	0	0	0	0	0
WT222(CAA14FCCF874)	3.7	13105	2022-11-28 16:29:33.051	0.045	0.033	0.998	0	0	0	1.934	-2.598	82.606	0	0	0	0	0	0	0
WT222(CAA14FCCF874)	3.7	13105	2022-11-28 16:29:33.051	0.045	0.033	0.998	0	0	0	1.934	-2.598	82.606	0	0	0	0	0	0	0
WT222(CAA14FCCF874)	3.7	13105	2022-11-28 16:29:33.051	0.045	0.034	0.998	0	0	0	1.934	-2.598	82.606	0	0	0	0	0	0	0
WT222(CAA14FCCF874)	3.7	13105	2022-11-28 16:29:33.051	0.045	0.034	0.998	0	0	0	1.934	-2.598	82.606	0	0	0	0	0	0	0
WT222(CAA14FCCF874)	3.7	13105	2022-11-28 16:29:33.051	0.045	0.034	0.998	0	0	0	1.934	-2.598	82.606	0	0	0	0	0	0	0
WT222(CAA14FCCF874)	3.7	13105	2022-11-28 16:29:33.051	0.045	0.034	0.998	0	0	0	1.934	-2.598	82.606	0	0	0	0	0	0	0
WT222(CAA14FCCF874)	3.7	13105	2022-11-28 16:29:33.051	0.045	0.034	0.998	0	0	0	1.934	-2.598	82.606	0	0	0	0	0	0	0
WT222(CAA14FCCF874)	3.7	13105	2022-11-28 16:29:33.051	0.045	0.034	0.998	0	0	0	1.934	-2.598	82.606	0	0	0	0	0	0	0
WT222(CAA14FCCF874)	3.7	13105	2022-11-28 16:29:33.051	0.045	0.034	0.998	0	0	0	1.934	-2.598	82.606	0	0	0	0	0	0	0
WT222(CAA14FCCF874)	3.7	13105	2022-11-28 16:29:33.051	0.045	0.034	0.998	0	0	0	1.934	-2.598	82.606	0	0	0	0	0	0	0
WT222(CAA14FCCF874)	3.7	13105	2022-11-28 16:29:33.051	0.045	0.033	0.998	0	0	0	1.934	-2.598	82.606	0	0	0	0	0	0	0
WT222(CAA14FCCF874)	3.7	13105	2022-11-28 16:29:33.051	0.045	0.033	0.998	0	0	0	1.934	-2.598	82.606	0	0	0	0	0	0	0
WT222(CAA14FCCF874)	3.7	13105	2022-11-28 16:29:33.051	0.045	0.033	0.998	0	0	0	1.934	-2.598	82.606	0	0	0	0	0	0	0
WT222(CAA14FCCF874)	3.7	13105	2022-11-28 16:29:33.051	0.045	0.033	0.998	0	0	0	1.934	-2.598	82.606	0	0	0	0	0	0	0
WT333(F4E4E1AF1293)	3.75	13105	2022-11-28 16:29:33.051	-0.019	0.091	1.012	0	0	0	5.142	1.088	-73.213	0	0	0	0	0	0	0
WT333(F4E4E1AF1293)	3.75	13105	2022-11-28 16:29:33.051	-0.019	0.091	1.012	0	0	0	5.142	1.088	-73.213	0	0	0	0	0	0	0
WT333(F4E4E1AF1293)	3.75	13105	2022-11-28 16:29:33.051	-0.019	0.091	1.012	0	0	0	5.142	1.088	-73.213	0	0	0	0	0	0	0
WT333(F4E4E1AF1293)	3.75	13105	2022-11-28 16:29:33.051	-0.019	0.091	1.012	0	0	0	5.142	1.088	-73.213	0	0	0	0	0	0	0
WT333(F4E4E1AF1293)	3.75	13105	2022-11-28 16:29:33.051	-0.019	0.091	1.012	0	0	0	5.142	1.088	-73.213	0	0	0	0	0	0	0
WT333(F4E4E1AF1293)	3.75	13105	2022-11-28 16:29:33.051	-0.019	0.091	1.012	0	0	0	5.142	1.088	-73.213	0	0	0	0	0	0	0
WT333(F4E4E1AF1293)	3.75	13105	2022-11-28 16:29:33.051	-0.019	0.091	1.012	0	0	0	5.142	1.088	-73.213	0	0	0	0	0	0	0
WT333(F4E4E1AF1293)	3.75	13105	2022-11-28 16:29:33.051	-0.019	0.091	1.012	0	0	0	5.142	1.088	-73.213	0	0	0	0	0	0	0
WT111(DD045F3F1DEA)	3.71	13108	2022-11-28 16:29:33.082	0.034	0.406	0.928	0	0	0	23.643	-1.945	-27.636	0	0	0	0	0	0	0
WT111(DD045F3F1DEA)	3.71	13108	2022-11-28 16:29:33.082	0.034	0.406	0.928	0	0	0	23.643	-1.945	-27.636	0	0	0	0	0	0	0
WT111(DD045F3F1DEA)	3.71	13108	2022-11-28 16:29:33.082	0.035	0.407	0.928	0	0	0	23.643	-1.945	-27.636	0	0	0	0	0	0	0
WT111(DD045F3F1DEA)	3.71	13108	2022-11-28 16:29:33.082	0.035	0.407	0.928	0	0	0	23.643	-1.945	-27.636	0	0	0	0	0	0	0
WT111(DD045F3F1DEA)	3.71	13108	2022-11-28 16:29:33.082	0.035	0.407	0.928	0	0	0	23.643	-1.945	-27.636	0	0	0	0	0	0	0
WT111(DD045F3F1DEA)	3.71	13108	2022-11-28 16:29:33.082	0.035	0.407	0.928	0	0	0	23.643	-1.945	-27.636	0	0	0	0	0	0	0
WT111(DD045F3F1DEA)	3.71	13108	2022-11-28 16:29:33.082	0.035	0.407	0.929	0	0	0	23.643	-1.945	-27.636	0	0	0	0	0	0	0
WT111(DD045F3F1DEA)	3.71	13108	2022-11-28 16:29:33.082	0.035	0.407	0.929	0	0	0	23.643	-1.945	-27.636	0	0	0	0	0	0	0
WT111(DD045F3F1DEA)	3.71	13108	2022-11-28 16:29:33.113	0.035	0.407	0.929	0	0	0	23.643	-1.945	-27.636	0	0	0	0	0	0	0
WT111(DD045F3F1DEA)	3.71	13108	2022-11-28 16:29:33.113	0.035	0.407	0.929	0	0	0	23.643	-1.945	-27.636	0	0	0	0	0	0	0
WT111(DD045F3F1DEA)	3.71	13108	2022-11-28 16:29:33.113	0.034	0.407	0.928	0	0	0	23.643	-1.945	-27.636	0	0	0	0	0	0	0
WT111(DD045F3F1DEA)	3.71	13108	2022-11-28 16:29:33.113	0.034	0.407	0.928	0	0	0	23.643	-1.945	-27.636	0	0	0	0	0	0	0
WT111(DD045F3F1DEA)	3.71	13108	2022-11-28 16:29:33.113	0.034	0.407	0.928	0	0	0	23.643	-1.945	-27.636	0	0	0	0	0	0	0
WT111(DD045F3F1DEA)	3.71	13108	2022-11-28 16:29:33.113	0.034	0.407	0.928	0	0	0	23.643	-1.945	-27.636	0	0	0	0	0	0	0
WT111(DD045F3F1DEA)	3.71	13108	2022-11-28 16:29:33.113	0.034	0.406	0.928	0	0	0	23.643	-1.945	-27.636	0	0	0	0	0	0	0
WT111(DD045F3F1DEA)	3.71	13108	2022-11-28 16:29:33.113	0.034	0.406	0.928	0	0	0	23.643	-1.945	-27.636	0	0	0	0	0	0	0
WT222(CAA14FCCF874)	3.7	13105	2022-11-28 16:29:33.113	0.045	0.034	0.998	0	0	0	1.934	-2.598	82.606	0	0	0	0	0	0	0
WT222(CAA14FCCF874)	3.7	13105	2022-11-28 16:29:33.113	0.045	0.034	0.998	0	0	0	1.934	-2.598	82.606	0	0	0	0	0	0	0
WT222(CAA14FCCF874)	3.7	13105	2022-11-28 16:29:33.113	0.045	0.034	0.998	0	0	0	1.934	-2.604	82.606	0	0	0	0	0	0	0
WT222(CAA14FCCF874)	3.7	13105	2022-11-28 16:29:33.113	0.045	0.034	0.998	0	0	0	1.934	-2.604	82.606	0	0	0	0	0	0	0
WT222(CAA14FCCF874)	3.7	13105	2022-11-28 16:29:33.113	0.045	0.034	0.998	0	0	0	1.934	-2.604	82.606	0	0	0	0	0	0	0
WT222(CAA14FCCF874)	3.7	13105	2022-11-28 16:29:33.113	0.045	0.034	0.998	0	0	0	1.934	-2.604	82.606	0	0	0	0	0	0	0
WT222(CAA14FCCF874)	3.7	13105	2022-11-28 16:29:33.113	0.045	0.034	0.998	0	0	0	1.934	-2.604	82.606	0	0	0	0	0	0	0
WT222(CAA14FCCF874)	3.7	13105	2022-11-28 16:29:33.113	0.045	0.034	0.998	0	0	0	1.934	-2.604	82.606	0	0	0	0	0	0	0
WT111(DD045F3F1DEA)	3.71	13108	2022-11-28 16:29:33.160	0.034	0.406	0.928	0	0	0	23.643	-1.945	-27.636	0	0	0	0	0	0	0
WT111(DD045F3F1DEA)	3.71	13108	2022-11-28 16:29:33.160	0.034	0.406	0.928	0	0	0	23.643	-1.945	-27.636	0	0	0	0	0	0	0
WT111(DD045F3F1DEA)	3.71	13108	2022-11-28 16:29:33.160	0.034	0.406	0.928	0	0	0	23.643	-1.945	-27.636	0	0	0	0	0	0	0
WT111(DD045F3F1DEA)	3.71	13108	2022-11-28 16:29:33.160	0.034	0.406	0.928	0	0	0	23.643	-1.945	-27.636	0	0	0	0	0	0	0
WT111(DD045F3F1DEA)	3.71	13108	2022-11-28 16:29:33.160	0.034	0.406	0.928	0	0	0	23.643	-1.945	-27.636	0	0	0	0	0	0	0
WT111(DD045F3F1DEA)	3.71	13108	2022-11-28 16:29:33.160	0.034	0.407	0.928	0	0	0	23.643	-1.945	-27.636	0	0	0	0	0	0	0
WT111(DD045F3F1DEA)	3.71	13108	2022-11-28 16:29:33.160	0.034	0.407	0.928	0	0	0	23.643	-1.945	-27.636	0	0	0	0	0	0	0
WT111(DD045F3F1DEA)	3.71	13108	2022-11-28 16:29:33.160	0.034	0.407	0.928	0	0	0	23.643	-1.945	-27.636	0	0	0	0	0	0	0
WT111(DD045F3F1DEA)	3.71	13108	2022-11-28 16:29:33.191	0.034	0.407	0.928	0	0	0	23.643	-1.945	-27.636	0	0	0	0	0	0	0
WT111(DD045F3F1DEA)	3.71	13108	2022-11-28 16:29:33.191	0.034	0.407	0.929	0	0	0	23.643	-1.945	-27.636	0	0	0	0	0	0	0
WT111(DD045F3F1DEA)	3.71	13108	2022-11-28 16:29:33.191	0.034	0.407	0.929	0	0	0	23.643	-1.945	-27.636	0	0	0	0	0	0	0
WT111(DD045F3F1DEA)	3.71	13108	2022-11-28 16:29:33.191	0.034	0.407	0.929	0	0	0	23.643	-1.945	-27.636	0	0	0	0	0	0	0
WT111(DD045F3F1DEA)	3.71	13108	2022-11-28 16:29:33.191	0.034	0.407	0.929	0	0	0	23.643	-1.945	-27.636	0	0	0	0	0	0	0
WT111(DD045F3F1DEA)	3.71	13108	2022-11-28 16:29:33.191	0.034	0.407	0.928	0	0	0	23.643	-1.945	-27.636	0	0	0	0	0	0	0
WT111(DD045F3F1DEA)	3.71	13108	2022-11-28 16:29:33.191	0.034	0.407	0.928	0	0	0	23.643	-1.945	-27.636	0	0	0	0	0	0	0
WT111(DD045F3F1DEA)	3.71	13108	2022-11-28 16:29:33.191	0.034	0.407	0.928	0	0	0	23.643	-1.945	-27.636	0	0	0	0	0	0	0
WT111(DD045F3F1DEA)	3.71	13108	2022-11-28 16:29:33.222	0.034	0.407	0.928	0	0	0	23.643	-1.945	-27.636	0	0	0	0	0	0	0
WT111(DD045F3F1DEA)	3.71	13108	2022-11-28 16:29:33.222	0.034	0.406	0.929	0	0	0	23.643	-1.945	-27.636	0	0	0	0	0	0	0
WT111(DD045F3F1DEA)	3.71	13108	2022-11-28 16:29:33.222	0.034	0.406	0.929	0	0	0	23.643	-1.945	-27.636	0	0	0	0	0	0	0
WT111(DD045F3F1DEA)	3.71	13108	2022-11-28 16:29:33.222	0.034	0.406	0.929	0	0	0	23.643	-1.945	-27.636	0	0	0	0	0	0	0
WT111(DD045F3F1DEA)	3.71	13108	2022-11-28 16:29:33.222	0.034	0.406	0.929	0	0	0	23.643	-1.945	-27.636	0	0	0	0	0	0	0
WT111(DD045F3F1DEA)	3.71	13108	2022-11-28 16:29:33.222	0.034	0.407	0.928	0	0	0	23.643	-1.945	-27.636	0	0	0	0	0	0	0
WT111(DD045F3F1DEA)	3.71	13108	2022-11-28 16:29:33.222	0.034	0.407	0.928	0	0	0	23.643	-1.945	-27.636	0	0	0	0	0	0	0
WT111(DD045F3F1DEA)	3.71	13108	2022-11-28 16:29:33.222	0.034	0.407	0.928	0	0	0	23.643	-1.945	-27.636	0	0	0	0	0	0	0
WT111(DD045F3F1DEA)	3.71	13108	2022-11-28 16:29:33.253	0.034	0.407	0.928	0	0	0	23.643	-1.945	-27.636	0	0	0	0	0	0	0
WT111(DD045F3F1DEA)	3.71	13108	2022-11-28 16:29:33.253	0.034	0.407	0.929	0	0	0	23.643	-1.945	-27.636	0	0	0	0	0	0	0
WT111(DD045F3F1DEA)	3.71	13108	2022-11-28 16:29:33.253	0.034	0.407	0.929	0	0	0	23.643	-1.945	-27.636	0	0	0	0	0	0	0
WT111(DD045F3F1DEA)	3.71	13108	2022-11-28 16:29:33.253	0.034	0.407	0.929	0	0	0	23.643	-1.945	-27.636	0	0	0	0	0	0	0
WT111(DD045F3F1DEA)	3.71	13108	2022-11-28 16:29:33.253	0.034	0.407	0.929	0	0	0	23.643	-1.945	-27.636	0	0	0	0	0	0	0
WT111(DD045F3F1DEA)	3.71	13108	2022-11-28 16:29:33.253	0.034	0.407	0.928	0	0	0	23.643	-1.945	-27.636	0	0	0	0	0	0	0
WT111(DD045F3F1DEA)	3.71	13108	2022-11-28 16:29:33.253	0.034	0.407	0.928	0	0	0	23.643	-1.945	-27.636	0	0	0	0	0	0	0
WT111(DD045F3F1DEA)	3.71	13108	2022-11-28 16:29:33.253	0.034	0.407	0.928	0	0	0	23.643	-1.945	-27.636	0	0	0	0	0	0	0
WT222(CAA14FCCF874)	3.7	13105	2022-11-28 16:29:33.253	0.045	0.033	0.998	0	0	0	1.934	-2.604	82.606	0	0	0	0	0	0	0
WT222(CAA14FCCF874)	3.7	13105	2022-11-28 16:29:33.253	0.045	0.033	0.998	0	0	0	1.934	-2.604	82.606	0	0	0	0	0	0	0
WT222(CAA14FCCF874)	3.7	13105	2022-11-28 16:29:33.253	0.045	0.033	0.998	0	0	0	1.934	-2.604	82.606	0	0	0	0	0	0	0
WT222(CAA14FCCF874)	3.7	13105	2022-11-28 16:29:33.253	0.045	0.033	0.998	0	0	0	1.934	-2.604	82.606	0	0	0	0	0	0	0
WT222(CAA14FCCF874)	3.7	13105	2022-11-28 16:29:33.253	0.045	0.034	0.998	0	0	0	1.934	-2.604	82.606	0	0	0	0	0	0	0
WT222(CAA14FCCF874)	3.7	13105	2022-11-28 16:29:33.253	0.045	0.034	0.998	0	0	0	1.934	-2.604	82.606	0	0	0	0	0	0	0
WT222(CAA14FCCF874)	3.7	13105	2022-11-28 16:29:33.253	0.045	0.034	0.998	0	0	0	1.934	-2.604	82.606	0	0	0	0	0	0	0
WT222(CAA14FCCF874)	3.7	13105	2022-11-28 16:29:33.253	0.045	0.034	0.998	0	0	0	1.934	-2.604	82.606	0	0	0	0	0	0	0
WT111(DD045F3F1DEA)	3.71	13108	2022-11-28 16:29:33.285	0.034	0.407	0.928	0	0	0	23.643	-1.945	-27.636	0	0	0	0	0	0	0
WT111(DD045F3F1DEA)	3.71	13108	2022-11-28 16:29:33.285	0.034	0.406	0.927	0	0	0	23.643	-1.945	-27.636	0	0	0	0	0	0	0
WT111(DD045F3F1DEA)	3.71	13108	2022-11-28 16:29:33.285	0.034	0.406	0.927	0	0	0	23.643	-1.945	-27.636	0	0	0	0	0	0	0
WT111(DD045F3F1DEA)	3.71	13108	2022-11-28 16:29:33.285	0.034	0.406	0.927	0	0	0	23.643	-1.945	-27.636	0	0	0	0	0	0	0
WT111(DD045F3F1DEA)	3.71	13108	2022-11-28 16:29:33.285	0.034	0.406	0.927	0	0	0	23.643	-1.945	-27.636	0	0	0	0	0	0	0
WT111(DD045F3F1DEA)	3.71	13108	2022-11-28 16:29:33.285	0.035	0.407	0.928	0	0	0	23.643	-1.945	-27.636	0	0	0	0	0	0	0
WT111(DD045F3F1DEA)	3.71	13108	2022-11-28 16:29:33.285	0.035	0.407	0.928	0	0	0	23.643	-1.945	-27.636	0	0	0	0	0	0	0
WT111(DD045F3F1DEA)	3.71	13108	2022-11-28 16:29:33.285	0.035	0.407	0.928	0	0	0	23.643	-1.945	-27.636	0	0	0	0	0	0	0
WT333(F4E4E1AF1293)	3.75	13105	2022-11-28 16:29:33.300	-0.019	0.091	1.012	0	0	0	5.142	1.088	-73.213	0	0	0	0	0	0	0
WT333(F4E4E1AF1293)	3.75	13105	2022-11-28 16:29:33.300	-0.019	0.091	1.012	0	0	0	5.142	1.088	-73.213	0	0	0	0	0	0	0
WT333(F4E4E1AF1293)	3.75	13105	2022-11-28 16:29:33.300	-0.019	0.091	1.012	0	0	0	5.142	1.088	-73.213	0	0	0	0	0	0	0
WT333(F4E4E1AF1293)	3.75	13105	2022-11-28 16:29:33.300	-0.019	0.091	1.012	0	0	0	5.142	1.088	-73.213	0	0	0	0	0	0	0
WT333(F4E4E1AF1293)	3.75	13105	2022-11-28 16:29:33.300	-0.02	0.092	1.012	0	0	0	5.142	1.088	-73.213	0	0	0	0	0	0	0
WT333(F4E4E1AF1293)	3.75	13105	2022-11-28 16:29:33.300	-0.02	0.092	1.012	0	0	0	5.142	1.088	-73.213	0	0	0	0	0	0	0
WT333(F4E4E1AF1293)	3.75	13105	2022-11-28 16:29:33.300	-0.02	0.092	1.012	0	0	0	5.142	1.088	-73.213	0	0	0	0	0	0	0
WT333(F4E4E1AF1293)	3.75	13105	2022-11-28 16:29:33.300	-0.02	0.092	1.012	0	0	0	5.142	1.088	-73.213	0	0	0	0	0	0	0
WT333(F4E4E1AF1293)	3.75	13105	2022-11-28 16:29:33.316	-0.02	0.091	1.013	0	0	0	5.142	1.088	-73.213	0	0	0	0	0	0	0
WT333(F4E4E1AF1293)	3.75	13105	2022-11-28 16:29:33.316	-0.02	0.091	1.013	0	0	0	5.142	1.088	-73.213	0	0	0	0	0	0	0
WT333(F4E4E1AF1293)	3.75	13105	2022-11-28 16:29:33.316	-0.02	0.091	1.013	0	0	0	5.142	1.088	-73.213	0	0	0	0	0	0	0
WT333(F4E4E1AF1293)	3.75	13105	2022-11-28 16:29:33.316	-0.02	0.091	1.013	0	0	0	5.142	1.088	-73.213	0	0	0	0	0	0	0
WT333(F4E4E1AF1293)	3.75	13105	2022-11-28 16:29:33.316	-0.019	0.091	1.012	0	0	0	5.142	1.088	-73.213	0	0	0	0	0	0	0
WT333(F4E4E1AF1293)	3.75	13105	2022-11-28 16:29:33.316	-0.019	0.091	1.012	0	0	0	5.142	1.088	-73.213	0	0	0	0	0	0	0
WT333(F4E4E1AF1293)	3.75	13105	2022-11-28 16:29:33.316	-0.019	0.091	1.012	0	0	0	5.142	1.088	-73.213	0	0	0	0	0	0	0
WT333(F4E4E1AF1293)	3.75	13105	2022-11-28 16:29:33.316	-0.019	0.091	1.012	0	0	0	5.142	1.088	-73.213	0	0	0	0	0	0	0
WT111(DD045F3F1DEA)	3.71	13108	2022-11-28 16:29:33.347	0.035	0.407	0.928	0	0	0	23.643	-1.945	-27.636	0	0	0	0	0	0	0
WT111(DD045F3F1DEA)	3.71	13108	2022-11-28 16:29:33.347	0.034	0.406	0.928	0	0	0	23.643	-1.945	-27.636	0	0	0	0	0	0	0
WT111(DD045F3F1DEA)	3.71	13108	2022-11-28 16:29:33.347	0.034	0.406	0.928	0	0	0	23.643	-1.945	-27.636	0	0	0	0	0	0	0
WT111(DD045F3F1DEA)	3.71	13108	2022-11-28 16:29:33.347	0.034	0.406	0.928	0	0	0	23.643	-1.945	-27.636	0	0	0	0	0	0	0
WT111(DD045F3F1DEA)	3.71	13108	2022-11-28 16:29:33.347	0.034	0.406	0.928	0	0	0	23.643	-1.945	-27.636	0	0	0	0	0	0	0
WT111(DD045F3F1DEA)	3.71	13108	2022-11-28 16:29:33.347	0.034	0.406	0.928	0	0	0	23.643	-1.945	-27.636	0	0	0	0	0	0	0
WT111(DD045F3F1DEA)	3.71	13108	2022-11-28 16:29:33.347	0.034	0.406	0.928	0	0	0	23.643	-1.945	-27.636	0	0	0	0	0	0	0
WT111(DD045F3F1DEA)	3.71	13108	2022-11-28 16:29:33.347	0.034	0.406	0.928	0	0	0	23.643	-1.945	-27.636	0	0	0	0	0	0	0
WT333(F4E4E1AF1293)	3.75	13105	2022-11-28 16:29:33.347	-0.019	0.091	1.013	0	0	0	5.142	1.088	-73.213	0	0	0	0	0	0	0
WT333(F4E4E1AF1293)	3.75	13105	2022-11-28 16:29:33.347	-0.019	0.091	1.013	0	0	0	5.142	1.088	-73.213	0	0	0	0	0	0	0
WT333(F4E4E1AF1293)	3.75	13105	2022-11-28 16:29:33.347	-0.019	0.091	1.013	0	0	0	5.142	1.088	-73.213	0	0	0	0	0	0	0
WT333(F4E4E1AF1293)	3.75	13105	2022-11-28 16:29:33.347	-0.019	0.091	1.013	0	0	0	5.142	1.088	-73.213	0	0	0	0	0	0	0
WT333(F4E4E1AF1293)	3.75	13105	2022-11-28 16:29:33.347	-0.02	0.091	1.012	0	0	0	5.142	1.088	-73.213	0	0	0	0	0	0	0
WT333(F4E4E1AF1293)	3.75	13105	2022-11-28 16:29:33.347	-0.02	0.091	1.012	0	0	0	5.142	1.088	-73.213	0	0	0	0	0	0	0
WT333(F4E4E1AF1293)	3.75	13105	2022-11-28 16:29:33.347	-0.02	0.091	1.012	0	0	0	5.142	1.088	-73.213	0	0	0	0	0	0	0
WT333(F4E4E1AF1293)	3.75	13105	2022-11-28 16:29:33.363	-0.02	0.091	1.012	0	0	0	5.142	1.088	-73.213	0	0	0	0	0	0	0
WT333(F4E4E1AF1293)	3.75	13105	2022-11-28 16:29:33.363	-0.02	0.091	1.012	0	0	0	5.142	1.088	-73.213	0	0	0	0	0	0	0
WT333(F4E4E1AF1293)	3.75	13105	2022-11-28 16:29:33.363	-0.02	0.091	1.012	0	0	0	5.142	1.088	-73.213	0	0	0	0	0	0	0
WT333(F4E4E1AF1293)	3.75	13105	2022-11-28 16:29:33.363	-0.02	0.091	1.012	0	0	0	5.142	1.088	-73.213	0	0	0	0	0	0	0
WT333(F4E4E1AF1293)	3.75	13105	2022-11-28 16:29:33.363	-0.02	0.091	1.012	0	0	0	5.142	1.088	-73.213	0	0	0	0	0	0	0
WT333(F4E4E1AF1293)	3.75	13105	2022-11-28 16:29:33.363	-0.02	0.091	1.012	0	0	0	5.142	1.088	-73.213	0	0	0	0	0	0	0
WT333(F4E4E1AF1293)	3.75	13105	2022-11-28 16:29:33.363	-0.02	0.091	1.012	0	0	0	5.142	1.088	-73.213	0	0	0	0	0	0	0
WT333(F4E4E1AF1293)	3.75	13105	2022-11-28 16:29:33.363	-0.02	0.091	1.012	0	0	0	5.142	1.088	-73.213	0	0	0	0	0	0	0
WT333(F4E4E1AF1293)	3.75	13105	2022-11-28 16:29:33.363	-0.02	0.091	1.012	0	0	0	5.142	1.088	-73.213	0	0	0	0	0	0	0
WT111(DD045F3F1DEA)	3.71	13108	2022-11-28 16:29:33.379	0.034	0.406	0.928	0	0	0	23.643	-1.945	-27.636	0	0	0	0	0	0	0
WT111(DD045F3F1DEA)	3.71	13108	2022-11-28 16:29:33.379	0.034	0.406	0.928	0	0	0	23.643	-1.945	-27.636	0	0	0	0	0	0	0
WT111(DD045F3F1DEA)	3.71	13108	2022-11-28 16:29:33.379	0.034	0.406	0.928	0	0	0	23.643	-1.945	-27.636	0	0	0	0	0	0	0
WT111(DD045F3F1DEA)	3.71	13108	2022-11-28 16:29:33.379	0.034	0.406	0.928	0	0	0	23.643	-1.945	-27.636	0	0	0	0	0	0	0
WT111(DD045F3F1DEA)	3.71	13108	2022-11-28 16:29:33.379	0.034	0.406	0.928	0	0	0	23.643	-1.945	-27.636	0	0	0	0	0	0	0
WT111(DD045F3F1DEA)	3.71	13108	2022-11-28 16:29:33.379	0.035	0.407	0.927	0	0	0	23.643	-1.945	-27.636	0	0	0	0	0	0	0
WT111(DD045F3F1DEA)	3.71	13108	2022-11-28 16:29:33.379	0.035	0.407	0.927	0	0	0	23.643	-1.945	-27.636	0	0	0	0	0	0	0
WT111(DD045F3F1DEA)	3.71	13108	2022-11-28 16:29:33.379	0.035	0.407	0.927	0	0	0	23.643	-1.945	-27.636	0	0	0	0	0	0	0
WT333(F4E4E1AF1293)	3.75	13105	2022-11-28 16:29:33.410	-0.019	0.091	1.013	0	0	0	5.142	1.088	-73.213	0	0	0	0	0	0	0
WT333(F4E4E1AF1293)	3.75	13105	2022-11-28 16:29:33.410	-0.019	0.091	1.013	0	0	0	5.142	1.088	-73.213	0	0	0	0	0	0	0
WT333(F4E4E1AF1293)	3.75	13105	2022-11-28 16:29:33.410	-0.019	0.091	1.013	0	0	0	5.142	1.088	-73.213	0	0	0	0	0	0	0
WT333(F4E4E1AF1293)	3.75	13105	2022-11-28 16:29:33.410	-0.019	0.091	1.013	0	0	0	5.142	1.088	-73.213	0	0	0	0	0	0	0
WT333(F4E4E1AF1293)	3.75	13105	2022-11-28 16:29:33.410	-0.019	0.091	1.013	0	0	0	5.142	1.088	-73.213	0	0	0	0	0	0	0
WT333(F4E4E1AF1293)	3.75	13105	2022-11-28 16:29:33.410	-0.019	0.091	1.013	0	0	0	5.142	1.088	-73.213	0	0	0	0	0	0	0
WT333(F4E4E1AF1293)	3.75	13105	2022-11-28 16:29:33.410	-0.019	0.091	1.013	0	0	0	5.142	1.088	-73.213	0	0	0	0	0	0	0
WT333(F4E4E1AF1293)	3.75	13105	2022-11-28 16:29:33.410	-0.019	0.092	1.012	0	0	0	5.142	1.088	-73.213	0	0	0	0	0	0	0
WT333(F4E4E1AF1293)	3.75	13105	2022-11-28 16:29:33.410	-0.019	0.092	1.013	0	0	0	5.142	1.088	-73.213	0	0	0	0	0	0	0
WT333(F4E4E1AF1293)	3.75	13105	2022-11-28 16:29:33.410	-0.019	0.092	1.013	0	0	0	5.142	1.088	-73.213	0	0	0	0	0	0	0
WT333(F4E4E1AF1293)	3.75	13105	2022-11-28 16:29:33.410	-0.019	0.092	1.013	0	0	0	5.142	1.088	-73.213	0	0	0	0	0	0	0
WT333(F4E4E1AF1293)	3.75	13105	2022-11-28 16:29:33.410	-0.019	0.091	1.012	0	0	0	5.142	1.088	-73.213	0	0	0	0	0	0	0
WT333(F4E4E1AF1293)	3.75	13105	2022-11-28 16:29:33.410	-0.019	0.091	1.012	0	0	0	5.142	1.088	-73.213	0	0	0	0	0	0	0
WT333(F4E4E1AF1293)	3.75	13105	2022-11-28 16:29:33.410	-0.019	0.091	1.012	0	0	0	5.142	1.088	-73.213	0	0	0	0	0	0	0
WT333(F4E4E1AF1293)	3.75	13105	2022-11-28 16:29:33.410	-0.019	0.091	1.012	0	0	0	5.142	1.088	-73.213	0	0	0	0	0	0	0
WT333(F4E4E1AF1293)	3.75	13105	2022-11-28 16:29:33.410	-0.019	0.091	1.012	0	0	0	5.142	1.088	-73.213	0	0	0	0	0	0	0
WT111(DD045F3F1DEA)	3.71	13108	2022-11-28 16:29:33.441	0.035	0.407	0.927	0	0	0	23.643	-1.945	-27.636	0	0	0	0	0	0	0
WT111(DD045F3F1DEA)	3.71	13108	2022-11-28 16:29:33.441	0.035	0.407	0.929	0	0	0	23.643	-1.945	-27.636	0	0	0	0	0	0	0
WT111(DD045F3F1DEA)	3.71	13108	2022-11-28 16:29:33.441	0.035	0.407	0.929	0	0	0	23.643	-1.945	-27.636	0	0	0	0	0	0	0
WT111(DD045F3F1DEA)	3.71	13108	2022-11-28 16:29:33.441	0.035	0.407	0.929	0	0	0	23.643	-1.945	-27.636	0	0	0	0	0	0	0
WT111(DD045F3F1DEA)	3.71	13108	2022-11-28 16:29:33.441	0.035	0.407	0.929	0	0	0	23.643	-1.945	-27.636	0	0	0	0	0	0	0
WT111(DD045F3F1DEA)	3.71	13108	2022-11-28 16:29:33.441	0.035	0.406	0.928	0	0	0	23.643	-1.945	-27.636	0	0	0	0	0	0	0
WT111(DD045F3F1DEA)	3.71	13108	2022-11-28 16:29:33.441	0.035	0.406	0.928	0	0	0	23.643	-1.945	-27.636	0	0	0	0	0	0	0
WT111(DD045F3F1DEA)	3.71	13108	2022-11-28 16:29:33.441	0.035	0.406	0.928	0	0	0	23.643	-1.945	-27.636	0	0	0	0	0	0	0
WT222(CAA14FCCF874)	3.7	13105	2022-11-28 16:29:33.441	0.045	0.033	0.997	0	0	0	1.934	-2.604	82.606	0	0	0	0	0	0	0
WT222(CAA14FCCF874)	3.7	13105	2022-11-28 16:29:33.441	0.045	0.033	0.997	0	0	0	1.934	-2.604	82.606	0	0	0	0	0	0	0
WT222(CAA14FCCF874)	3.7	13105	2022-11-28 16:29:33.441	0.045	0.033	0.997	0	0	0	1.934	-2.604	82.606	0	0	0	0	0	0	0
WT222(CAA14FCCF874)	3.7	13105	2022-11-28 16:29:33.441	0.045	0.033	0.997	0	0	0	1.934	-2.604	82.606	0	0	0	0	0	0	0
WT222(CAA14FCCF874)	3.7	13105	2022-11-28 16:29:33.441	0.045	0.034	0.998	0	0	0	1.934	-2.604	82.606	0	0	0	0	0	0	0
WT222(CAA14FCCF874)	3.7	13105	2022-11-28 16:29:33.441	0.045	0.034	0.998	0	0	0	1.934	-2.604	82.606	0	0	0	0	0	0	0
WT222(CAA14FCCF874)	3.7	13105	2022-11-28 16:29:33.441	0.045	0.034	0.998	0	0	0	1.934	-2.604	82.606	0	0	0	0	0	0	0
WT222(CAA14FCCF874)	3.7	13105	2022-11-28 16:29:33.441	0.045	0.034	0.998	0	0	0	1.934	-2.604	82.606	0	0	0	0	0	0	0
WT333(F4E4E1AF1293)	3.75	13105	2022-11-28 16:29:33.441	-0.019	0.091	1.012	0	0	0	5.142	1.088	-73.213	0	0	0	0	0	0	0
WT333(F4E4E1AF1293)	3.75	13105	2022-11-28 16:29:33.441	-0.019	0.091	1.012	0	0	0	5.142	1.088	-73.213	0	0	0	0	0	0	0
WT333(F4E4E1AF1293)	3.75	13105	2022-11-28 16:29:33.441	-0.019	0.091	1.012	0	0	0	5.142	1.088	-73.213	0	0	0	0	0	0	0
WT333(F4E4E1AF1293)	3.75	13105	2022-11-28 16:29:33.441	-0.02	0.092	1.013	0	0	0	5.142	1.088	-73.213	0	0	0	0	0	0	0
WT333(F4E4E1AF1293)	3.75	13105	2022-11-28 16:29:33.441	-0.02	0.092	1.013	0	0	0	5.142	1.088	-73.213	0	0	0	0	0	0	0
WT333(F4E4E1AF1293)	3.75	13105	2022-11-28 16:29:33.441	-0.02	0.092	1.013	0	0	0	5.142	1.088	-73.213	0	0	0	0	0	0	0
WT333(F4E4E1AF1293)	3.75	13105	2022-11-28 16:29:33.441	-0.02	0.092	1.013	0	0	0	5.142	1.088	-73.213	0	0	0	0	0	0	0
WT333(F4E4E1AF1293)	3.75	13105	2022-11-28 16:29:33.441	-0.019	0.091	1.013	0	0	0	5.142	1.088	-73.213	0	0	0	0	0	0	0
WT333(F4E4E1AF1293)	3.75	13105	2022-11-28 16:29:33.441	-0.019	0.091	1.013	0	0	0	5.142	1.088	-73.213	0	0	0	0	0	0	0
WT333(F4E4E1AF1293)	3.75	13105	2022-11-28 16:29:33.441	-0.019	0.091	1.013	0	0	0	5.142	1.088	-73.213	0	0	0	0	0	0	0
WT333(F4E4E1AF1293)	3.75	13105	2022-11-28 16:29:33.441	-0.019	0.091	1.013	0	0	0	5.142	1.088	-73.213	0	0	0	0	0	0	0
WT333(F4E4E1AF1293)	3.75	13105	2022-11-28 16:29:33.441	-0.019	0.09	1.012	0	0	0	5.142	1.088	-73.213	0	0	0	0	0	0	0
WT333(F4E4E1AF1293)	3.75	13105	2022-11-28 16:29:33.441	-0.019	0.09	1.012	0	0	0	5.142	1.088	-73.213	0	0	0	0	0	0	0
WT333(F4E4E1AF1293)	3.75	13105	2022-11-28 16:29:33.441	-0.019	0.09	1.012	0	0	0	5.142	1.088	-73.213	0	0	0	0	0	0	0
WT333(F4E4E1AF1293)	3.75	13105	2022-11-28 16:29:33.441	-0.019	0.09	1.012	0	0	0	5.142	1.088	-73.213	0	0	0	0	0	0	0
WT333(F4E4E1AF1293)	3.75	13105	2022-11-28 16:29:33.441	-0.019	0.092	1.012	0	0	0	5.142	1.088	-73.213	0	0	0	0	0	0	0
WT111(DD045F3F1DEA)	3.71	13108	2022-11-28 16:29:33.503	0.035	0.406	0.928	0	0	0	23.643	-1.945	-27.636	0	0	0	0	0	0	0
WT111(DD045F3F1DEA)	3.71	13108	2022-11-28 16:29:33.503	0.034	0.406	0.929	0	0	0	23.643	-1.945	-27.636	0	0	0	0	0	0	0
WT111(DD045F3F1DEA)	3.71	13108	2022-11-28 16:29:33.503	0.034	0.406	0.929	0	0	0	23.643	-1.945	-27.636	0	0	0	0	0	0	0
WT111(DD045F3F1DEA)	3.71	13108	2022-11-28 16:29:33.503	0.034	0.406	0.929	0	0	0	23.643	-1.945	-27.636	0	0	0	0	0	0	0
WT111(DD045F3F1DEA)	3.71	13108	2022-11-28 16:29:33.503	0.034	0.406	0.929	0	0	0	23.643	-1.945	-27.636	0	0	0	0	0	0	0
WT111(DD045F3F1DEA)	3.71	13108	2022-11-28 16:29:33.503	0.035	0.407	0.929	0	0	0	23.643	-1.945	-27.636	0	0	0	0	0	0	0
WT111(DD045F3F1DEA)	3.71	13108	2022-11-28 16:29:33.503	0.035	0.407	0.929	0	0	0	23.643	-1.945	-27.636	0	0	0	0	0	0	0
WT111(DD045F3F1DEA)	3.71	13108	2022-11-28 16:29:33.503	0.035	0.407	0.929	0	0	0	23.643	-1.945	-27.636	0	0	0	0	0	0	0
WT111(DD045F3F1DEA)	3.71	13108	2022-11-28 16:29:33.519	0.035	0.407	0.929	0	0	0	23.643	-1.945	-27.636	0	0	0	0	0	0	0
WT111(DD045F3F1DEA)	3.71	13108	2022-11-28 16:29:33.519	0.034	0.407	0.928	0	0	0	23.643	-1.945	-27.636	0	0	0	0	0	0	0
WT111(DD045F3F1DEA)	3.71	13108	2022-11-28 16:29:33.519	0.034	0.407	0.928	0	0	0	23.643	-1.945	-27.636	0	0	0	0	0	0	0
WT111(DD045F3F1DEA)	3.71	13108	2022-11-28 16:29:33.519	0.034	0.407	0.928	0	0	0	23.643	-1.945	-27.636	0	0	0	0	0	0	0
WT111(DD045F3F1DEA)	3.71	13108	2022-11-28 16:29:33.519	0.034	0.407	0.928	0	0	0	23.643	-1.945	-27.636	0	0	0	0	0	0	0
WT111(DD045F3F1DEA)	3.71	13108	2022-11-28 16:29:33.519	0.035	0.406	0.928	0	0	0	23.643	-1.945	-27.636	0	0	0	0	0	0	0
WT111(DD045F3F1DEA)	3.71	13108	2022-11-28 16:29:33.519	0.035	0.406	0.928	0	0	0	23.643	-1.945	-27.636	0	0	0	0	0	0	0
WT111(DD045F3F1DEA)	3.71	13108	2022-11-28 16:29:33.519	0.035	0.406	0.928	0	0	0	23.643	-1.945	-27.636	0	0	0	0	0	0	0
WT222(CAA14FCCF874)	3.7	13105	2022-11-28 16:29:33.535	0.045	0.034	0.998	0	0	0	1.934	-2.604	82.606	0	0	0	0	0	0	0
WT222(CAA14FCCF874)	3.7	13105	2022-11-28 16:29:33.535	0.045	0.034	0.998	0	0	0	1.934	-2.604	82.606	0	0	0	0	0	0	0
WT222(CAA14FCCF874)	3.7	13105	2022-11-28 16:29:33.535	0.045	0.034	0.998	0	0	0	1.934	-2.604	82.606	0	0	0	0	0	0	0
WT222(CAA14FCCF874)	3.7	13105	2022-11-28 16:29:33.535	0.045	0.034	0.998	0	0	0	1.934	-2.604	82.606	0	0	0	0	0	0	0
WT222(CAA14FCCF874)	3.7	13105	2022-11-28 16:29:33.535	0.045	0.034	0.998	0	0	0	1.934	-2.604	82.606	0	0	0	0	0	0	0
WT222(CAA14FCCF874)	3.7	13105	2022-11-28 16:29:33.535	0.045	0.034	0.998	0	0	0	1.934	-2.604	82.606	0	0	0	0	0	0	0
WT222(CAA14FCCF874)	3.7	13105	2022-11-28 16:29:33.535	0.045	0.034	0.998	0	0	0	1.934	-2.604	82.606	0	0	0	0	0	0	0
WT222(CAA14FCCF874)	3.7	13105	2022-11-28 16:29:33.535	0.045	0.034	0.998	0	0	0	1.934	-2.604	82.606	0	0	0	0	0	0	0
WT111(DD045F3F1DEA)	3.71	13108	2022-11-28 16:29:33.551	0.035	0.406	0.928	0	0	0	23.643	-1.945	-27.636	0	0	0	0	0	0	0
WT111(DD045F3F1DEA)	3.71	13108	2022-11-28 16:29:33.551	0.034	0.407	0.928	0	0	0	23.643	-1.945	-27.636	0	0	0	0	0	0	0
WT111(DD045F3F1DEA)	3.71	13108	2022-11-28 16:29:33.551	0.034	0.407	0.928	0	0	0	23.643	-1.945	-27.636	0	0	0	0	0	0	0
WT111(DD045F3F1DEA)	3.71	13108	2022-11-28 16:29:33.551	0.034	0.407	0.928	0	0	0	23.643	-1.945	-27.636	0	0	0	0	0	0	0
WT111(DD045F3F1DEA)	3.71	13108	2022-11-28 16:29:33.551	0.034	0.407	0.928	0	0	0	23.643	-1.945	-27.636	0	0	0	0	0	0	0
WT111(DD045F3F1DEA)	3.71	13108	2022-11-28 16:29:33.551	0.034	0.406	0.928	0	0	0	23.643	-1.945	-27.636	0	0	0	0	0	0	0
WT111(DD045F3F1DEA)	3.71	13108	2022-11-28 16:29:33.551	0.034	0.406	0.928	0	0	0	23.643	-1.945	-27.636	0	0	0	0	0	0	0
WT111(DD045F3F1DEA)	3.71	13108	2022-11-28 16:29:33.551	0.034	0.406	0.928	0	0	0	23.643	-1.945	-27.636	0	0	0	0	0	0	0
WT222(CAA14FCCF874)	3.7	13105	2022-11-28 16:29:33.566	0.045	0.034	0.998	0	0	0	1.934	-2.604	82.606	0	0	0	0	0	0	0
WT222(CAA14FCCF874)	3.7	13105	2022-11-28 16:29:33.566	0.045	0.034	0.998	0	0	0	1.934	-2.598	82.606	0	0	0	0	0	0	0
WT222(CAA14FCCF874)	3.7	13105	2022-11-28 16:29:33.566	0.045	0.034	0.998	0	0	0	1.934	-2.598	82.606	0	0	0	0	0	0	0
WT222(CAA14FCCF874)	3.7	13105	2022-11-28 16:29:33.566	0.045	0.033	0.998	0	0	0	1.934	-2.598	82.606	0	0	0	0	0	0	0
WT222(CAA14FCCF874)	3.7	13105	2022-11-28 16:29:33.566	0.045	0.033	0.998	0	0	0	1.934	-2.598	82.606	0	0	0	0	0	0	0
WT222(CAA14FCCF874)	3.7	13105	2022-11-28 16:29:33.566	0.045	0.033	0.998	0	0	0	1.934	-2.598	82.606	0	0	0	0	0	0	0
WT222(CAA14FCCF874)	3.7	13105	2022-11-28 16:29:33.566	0.045	0.033	0.998	0	0	0	1.934	-2.598	82.606	0	0	0	0	0	0	0
WT222(CAA14FCCF874)	3.7	13105	2022-11-28 16:29:33.566	0.045	0.034	0.998	0	0	0	1.934	-2.598	82.606	0	0	0	0	0	0	0
WT333(F4E4E1AF1293)	3.75	13105	2022-11-28 16:29:33.566	-0.019	0.092	1.012	0	0	0	5.142	1.088	-73.213	0	0	0	0	0	0	0
WT333(F4E4E1AF1293)	3.75	13105	2022-11-28 16:29:33.566	-0.019	0.092	1.012	0	0	0	5.142	1.088	-73.213	0	0	0	0	0	0	0
WT333(F4E4E1AF1293)	3.75	13105	2022-11-28 16:29:33.566	-0.019	0.092	1.012	0	0	0	5.142	1.088	-73.213	0	0	0	0	0	0	0
WT333(F4E4E1AF1293)	3.75	13105	2022-11-28 16:29:33.566	-0.02	0.092	1.013	0	0	0	5.142	1.088	-73.213	0	0	0	0	0	0	0
WT333(F4E4E1AF1293)	3.75	13105	2022-11-28 16:29:33.566	-0.02	0.092	1.013	0	0	0	5.142	1.088	-73.213	0	0	0	0	0	0	0
WT333(F4E4E1AF1293)	3.75	13105	2022-11-28 16:29:33.566	-0.02	0.092	1.013	0	0	0	5.142	1.088	-73.213	0	0	0	0	0	0	0
WT333(F4E4E1AF1293)	3.75	13105	2022-11-28 16:29:33.566	-0.02	0.092	1.013	0	0	0	5.142	1.088	-73.213	0	0	0	0	0	0	0
WT333(F4E4E1AF1293)	3.75	13105	2022-11-28 16:29:33.566	-0.019	0.091	1.013	0	0	0	5.142	1.088	-73.213	0	0	0	0	0	0	0
WT333(F4E4E1AF1293)	3.75	13105	2022-11-28 16:29:33.566	-0.019	0.091	1.013	0	0	0	5.142	1.088	-73.213	0	0	0	0	0	0	0
WT333(F4E4E1AF1293)	3.75	13105	2022-11-28 16:29:33.566	-0.019	0.091	1.013	0	0	0	5.142	1.088	-73.213	0	0	0	0	0	0	0
WT333(F4E4E1AF1293)	3.75	13105	2022-11-28 16:29:33.566	-0.019	0.091	1.013	0	0	0	5.142	1.088	-73.213	0	0	0	0	0	0	0
WT333(F4E4E1AF1293)	3.75	13105	2022-11-28 16:29:33.566	-0.019	0.09	1.012	0	0	0	5.142	1.088	-73.213	0	0	0	0	0	0	0
WT333(F4E4E1AF1293)	3.75	13105	2022-11-28 16:29:33.566	-0.019	0.09	1.012	0	0	0	5.142	1.088	-73.213	0	0	0	0	0	0	0
WT333(F4E4E1AF1293)	3.75	13105	2022-11-28 16:29:33.566	-0.019	0.09	1.012	0	0	0	5.142	1.088	-73.213	0	0	0	0	0	0	0
WT333(F4E4E1AF1293)	3.75	13105	2022-11-28 16:29:33.566	-0.019	0.09	1.012	0	0	0	5.142	1.088	-73.213	0	0	0	0	0	0	0
WT333(F4E4E1AF1293)	3.75	13105	2022-11-28 16:29:33.566	-0.019	0.091	1.012	0	0	0	5.142	1.088	-73.213	0	0	0	0	0	0	0
WT111(DD045F3F1DEA)	3.71	13108	2022-11-28 16:29:33.582	0.034	0.406	0.928	0	0	0	23.643	-1.945	-27.636	0	0	0	0	0	0	0
WT111(DD045F3F1DEA)	3.71	13108	2022-11-28 16:29:33.582	0.034	0.407	0.928	0	0	0	23.643	-1.945	-27.636	0	0	0	0	0	0	0
WT111(DD045F3F1DEA)	3.71	13108	2022-11-28 16:29:33.582	0.034	0.407	0.928	0	0	0	23.643	-1.945	-27.636	0	0	0	0	0	0	0
WT111(DD045F3F1DEA)	3.71	13108	2022-11-28 16:29:33.582	0.034	0.407	0.928	0	0	0	23.643	-1.945	-27.636	0	0	0	0	0	0	0
WT111(DD045F3F1DEA)	3.71	13108	2022-11-28 16:29:33.582	0.034	0.407	0.928	0	0	0	23.643	-1.945	-27.636	0	0	0	0	0	0	0
WT111(DD045F3F1DEA)	3.71	13108	2022-11-28 16:29:33.582	0.035	0.407	0.928	0	0	0	23.643	-1.945	-27.636	0	0	0	0	0	0	0
WT111(DD045F3F1DEA)	3.71	13108	2022-11-28 16:29:33.582	0.035	0.407	0.928	0	0	0	23.643	-1.945	-27.636	0	0	0	0	0	0	0
WT111(DD045F3F1DEA)	3.71	13108	2022-11-28 16:29:33.582	0.035	0.407	0.928	0	0	0	23.643	-1.945	-27.636	0	0	0	0	0	0	0
WT111(DD045F3F1DEA)	3.71	13108	2022-11-28 16:29:33.613	0.035	0.407	0.928	0	0	0	23.643	-1.945	-27.636	0	0	0	0	0	0	0
WT111(DD045F3F1DEA)	3.71	13108	2022-11-28 16:29:33.613	0.034	0.406	0.928	0	0	0	23.643	-1.945	-27.636	0	0	0	0	0	0	0
WT111(DD045F3F1DEA)	3.71	13108	2022-11-28 16:29:33.613	0.034	0.406	0.928	0	0	0	23.643	-1.945	-27.636	0	0	0	0	0	0	0
WT111(DD045F3F1DEA)	3.71	13108	2022-11-28 16:29:33.613	0.034	0.406	0.928	0	0	0	23.643	-1.945	-27.636	0	0	0	0	0	0	0
WT111(DD045F3F1DEA)	3.71	13108	2022-11-28 16:29:33.613	0.034	0.406	0.928	0	0	0	23.643	-1.945	-27.636	0	0	0	0	0	0	0
WT111(DD045F3F1DEA)	3.71	13108	2022-11-28 16:29:33.613	0.034	0.406	0.928	0	0	0	23.643	-1.945	-27.636	0	0	0	0	0	0	0
WT111(DD045F3F1DEA)	3.71	13108	2022-11-28 16:29:33.613	0.034	0.406	0.928	0	0	0	23.643	-1.945	-27.636	0	0	0	0	0	0	0
WT111(DD045F3F1DEA)	3.71	13108	2022-11-28 16:29:33.613	0.034	0.406	0.928	0	0	0	23.643	-1.945	-27.636	0	0	0	0	0	0	0
WT222(CAA14FCCF874)	3.7	13105	2022-11-28 16:29:33.644	0.045	0.034	0.998	0	0	0	1.934	-2.598	82.606	0	0	0	0	0	0	0
WT222(CAA14FCCF874)	3.7	13105	2022-11-28 16:29:33.660	0.045	0.034	0.998	0	0	0	1.934	-2.598	82.606	0	0	0	0	0	0	0
WT222(CAA14FCCF874)	3.7	13105	2022-11-28 16:29:33.660	0.045	0.034	0.998	0	0	0	1.934	-2.598	82.606	0	0	0	0	0	0	0
WT222(CAA14FCCF874)	3.7	13105	2022-11-28 16:29:33.660	0.045	0.033	0.998	0	0	0	1.934	-2.598	82.606	0	0	0	0	0	0	0
WT222(CAA14FCCF874)	3.7	13105	2022-11-28 16:29:33.660	0.045	0.033	0.998	0	0	0	1.934	-2.598	82.606	0	0	0	0	0	0	0
WT222(CAA14FCCF874)	3.7	13105	2022-11-28 16:29:33.660	0.045	0.033	0.998	0	0	0	1.934	-2.598	82.606	0	0	0	0	0	0	0
WT222(CAA14FCCF874)	3.7	13105	2022-11-28 16:29:33.660	0.045	0.033	0.998	0	0	0	1.934	-2.598	82.606	0	0	0	0	0	0	0
WT222(CAA14FCCF874)	3.7	13105	2022-11-28 16:29:33.660	0.045	0.033	0.998	0	0	0	1.934	-2.598	82.606	0	0	0	0	0	0	0
WT333(F4E4E1AF1293)	3.75	13105	2022-11-28 16:29:33.660	-0.019	0.091	1.012	0	0	0	5.142	1.088	-73.213	0	0	0	0	0	0	0
WT333(F4E4E1AF1293)	3.75	13105	2022-11-28 16:29:33.660	-0.019	0.091	1.012	0	0	0	5.142	1.088	-73.213	0	0	0	0	0	0	0
WT333(F4E4E1AF1293)	3.75	13105	2022-11-28 16:29:33.660	-0.019	0.091	1.012	0	0	0	5.142	1.088	-73.213	0	0	0	0	0	0	0
WT333(F4E4E1AF1293)	3.75	13105	2022-11-28 16:29:33.660	-0.02	0.092	1.013	0	0	0	5.142	1.088	-73.213	0	0	0	0	0	0	0
WT333(F4E4E1AF1293)	3.75	13105	2022-11-28 16:29:33.660	-0.02	0.092	1.013	0	0	0	5.142	1.088	-73.213	0	0	0	0	0	0	0
WT333(F4E4E1AF1293)	3.75	13105	2022-11-28 16:29:33.660	-0.02	0.092	1.013	0	0	0	5.142	1.088	-73.213	0	0	0	0	0	0	0
WT333(F4E4E1AF1293)	3.75	13105	2022-11-28 16:29:33.660	-0.02	0.092	1.013	0	0	0	5.142	1.088	-73.213	0	0	0	0	0	0	0
WT333(F4E4E1AF1293)	3.75	13105	2022-11-28 16:29:33.660	-0.019	0.091	1.013	0	0	0	5.142	1.088	-73.213	0	0	0	0	0	0	0
WT111(DD045F3F1DEA)	3.71	13108	2022-11-28 16:29:33.676	0.034	0.406	0.929	0	0	0	23.643	-1.945	-27.636	0	0	0	0	0	0	0
WT111(DD045F3F1DEA)	3.71	13108	2022-11-28 16:29:33.676	0.034	0.406	0.929	0	0	0	23.643	-1.945	-27.636	0	0	0	0	0	0	0
WT111(DD045F3F1DEA)	3.71	13108	2022-11-28 16:29:33.676	0.034	0.406	0.929	0	0	0	23.643	-1.945	-27.636	0	0	0	0	0	0	0
WT111(DD045F3F1DEA)	3.71	13108	2022-11-28 16:29:33.676	0.034	0.406	0.929	0	0	0	23.643	-1.945	-27.636	0	0	0	0	0	0	0
WT111(DD045F3F1DEA)	3.71	13108	2022-11-28 16:29:33.676	0.034	0.406	0.928	0	0	0	23.643	-1.945	-27.636	0	0	0	0	0	0	0
WT111(DD045F3F1DEA)	3.71	13108	2022-11-28 16:29:33.676	0.034	0.406	0.928	0	0	0	23.643	-1.945	-27.636	0	0	0	0	0	0	0
WT111(DD045F3F1DEA)	3.71	13108	2022-11-28 16:29:33.676	0.034	0.406	0.928	0	0	0	23.643	-1.945	-27.636	0	0	0	0	0	0	0
WT111(DD045F3F1DEA)	3.71	13108	2022-11-28 16:29:33.676	0.034	0.406	0.928	0	0	0	23.643	-1.945	-27.636	0	0	0	0	0	0	0
WT222(CAA14FCCF874)	3.7	13105	2022-11-28 16:29:33.676	0.045	0.033	0.998	0	0	0	1.934	-2.598	82.606	0	0	0	0	0	0	0
WT222(CAA14FCCF874)	3.7	13105	2022-11-28 16:29:33.676	0.045	0.033	0.998	0	0	0	1.934	-2.598	82.606	0	0	0	0	0	0	0
WT222(CAA14FCCF874)	3.7	13105	2022-11-28 16:29:33.676	0.045	0.033	0.998	0	0	0	1.934	-2.598	82.606	0	0	0	0	0	0	0
WT222(CAA14FCCF874)	3.7	13105	2022-11-28 16:29:33.676	0.045	0.033	0.998	0	0	0	1.934	-2.598	82.606	0	0	0	0	0	0	0
WT222(CAA14FCCF874)	3.7	13105	2022-11-28 16:29:33.676	0.045	0.033	0.998	0	0	0	1.934	-2.598	82.606	0	0	0	0	0	0	0
WT222(CAA14FCCF874)	3.7	13105	2022-11-28 16:29:33.676	0.045	0.033	0.998	0	0	0	1.934	-2.598	82.606	0	0	0	0	0	0	0
WT222(CAA14FCCF874)	3.7	13105	2022-11-28 16:29:33.676	0.045	0.033	0.998	0	0	0	1.934	-2.598	82.606	0	0	0	0	0	0	0
WT222(CAA14FCCF874)	3.7	13105	2022-11-28 16:29:33.676	0.045	0.034	0.998	0	0	0	1.934	-2.598	82.606	0	0	0	0	0	0	0
WT222(CAA14FCCF874)	3.7	13105	2022-11-28 16:29:33.707	0.045	0.034	0.998	0	0	0	1.934	-2.598	82.606	0	0	0	0	0	0	0
WT222(CAA14FCCF874)	3.7	13105	2022-11-28 16:29:33.707	0.045	0.034	0.998	0	0	0	1.934	-2.598	82.606	0	0	0	0	0	0	0
WT222(CAA14FCCF874)	3.7	13105	2022-11-28 16:29:33.707	0.045	0.033	0.998	0	0	0	1.934	-2.598	82.606	0	0	0	0	0	0	0
WT222(CAA14FCCF874)	3.7	13105	2022-11-28 16:29:33.707	0.045	0.033	0.998	0	0	0	1.934	-2.598	82.606	0	0	0	0	0	0	0
WT222(CAA14FCCF874)	3.7	13105	2022-11-28 16:29:33.707	0.045	0.033	0.998	0	0	0	1.934	-2.598	82.606	0	0	0	0	0	0	0
WT222(CAA14FCCF874)	3.7	13105	2022-11-28 16:29:33.707	0.045	0.033	0.998	0	0	0	1.934	-2.598	82.606	0	0	0	0	0	0	0
WT222(CAA14FCCF874)	3.7	13105	2022-11-28 16:29:33.707	0.045	0.033	0.998	0	0	0	1.934	-2.598	82.606	0	0	0	0	0	0	0
WT222(CAA14FCCF874)	3.7	13105	2022-11-28 16:29:33.707	0.045	0.033	0.998	0	0	0	1.934	-2.598	82.606	0	0	0	0	0	0	0
WT111(DD045F3F1DEA)	3.71	13108	2022-11-28 16:29:33.770	0.034	0.406	0.928	0	0	0	23.643	-1.945	-27.636	0	0	0	0	0	0	0
WT111(DD045F3F1DEA)	3.71	13108	2022-11-28 16:29:33.770	0.034	0.406	0.928	0	0	0	23.643	-1.945	-27.636	0	0	0	0	0	0	0
WT111(DD045F3F1DEA)	3.71	13108	2022-11-28 16:29:33.770	0.034	0.406	0.928	0	0	0	23.643	-1.945	-27.636	0	0	0	0	0	0	0
WT111(DD045F3F1DEA)	3.71	13108	2022-11-28 16:29:33.770	0.034	0.406	0.928	0	0	0	23.643	-1.945	-27.636	0	0	0	0	0	0	0
WT111(DD045F3F1DEA)	3.71	13108	2022-11-28 16:29:33.770	0.034	0.406	0.928	0	0	0	23.643	-1.945	-27.636	0	0	0	0	0	0	0
WT111(DD045F3F1DEA)	3.71	13108	2022-11-28 16:29:33.770	0.034	0.406	0.928	0	0	0	23.643	-1.945	-27.636	0	0	0	0	0	0	0
WT111(DD045F3F1DEA)	3.71	13108	2022-11-28 16:29:33.770	0.034	0.406	0.928	0	0	0	23.643	-1.945	-27.636	0	0	0	0	0	0	0
WT111(DD045F3F1DEA)	3.71	13108	2022-11-28 16:29:33.770	0.034	0.406	0.928	0	0	0	23.643	-1.945	-27.636	0	0	0	0	0	0	0
WT333(F4E4E1AF1293)	3.75	13105	2022-11-28 16:29:33.770	-0.019	0.091	1.013	0	0	0	5.142	1.088	-73.213	0	0	0	0	0	0	0
WT333(F4E4E1AF1293)	3.75	13105	2022-11-28 16:29:33.770	-0.019	0.091	1.013	0	0	0	5.142	1.088	-73.213	0	0	0	0	0	0	0
WT333(F4E4E1AF1293)	3.75	13105	2022-11-28 16:29:33.770	-0.019	0.091	1.013	0	0	0	5.142	1.088	-73.213	0	0	0	0	0	0	0
WT333(F4E4E1AF1293)	3.75	13105	2022-11-28 16:29:33.770	-0.02	0.09	1.012	0	0	0	5.142	1.088	-73.213	0	0	0	0	0	0	0
WT333(F4E4E1AF1293)	3.75	13105	2022-11-28 16:29:33.770	-0.02	0.09	1.012	0	0	0	5.142	1.088	-73.213	0	0	0	0	0	0	0
WT333(F4E4E1AF1293)	3.75	13105	2022-11-28 16:29:33.770	-0.02	0.09	1.012	0	0	0	5.142	1.088	-73.213	0	0	0	0	0	0	0
WT333(F4E4E1AF1293)	3.75	13105	2022-11-28 16:29:33.770	-0.02	0.09	1.012	0	0	0	5.142	1.088	-73.213	0	0	0	0	0	0	0
WT333(F4E4E1AF1293)	3.75	13105	2022-11-28 16:29:33.770	-0.019	0.091	1.013	0	0	0	5.142	1.088	-73.213	0	0	0	0	0	0	0
WT333(F4E4E1AF1293)	3.75	13105	2022-11-28 16:29:33.770	-0.019	0.091	1.013	0	0	0	5.142	1.088	-73.213	0	0	0	0	0	0	0
WT333(F4E4E1AF1293)	3.75	13105	2022-11-28 16:29:33.770	-0.019	0.091	1.013	0	0	0	5.142	1.088	-73.213	0	0	0	0	0	0	0
WT333(F4E4E1AF1293)	3.75	13105	2022-11-28 16:29:33.770	-0.019	0.091	1.013	0	0	0	5.142	1.088	-73.213	0	0	0	0	0	0	0
WT333(F4E4E1AF1293)	3.75	13105	2022-11-28 16:29:33.770	-0.019	0.092	1.013	0	0	0	5.142	1.088	-73.213	0	0	0	0	0	0	0
WT333(F4E4E1AF1293)	3.75	13105	2022-11-28 16:29:33.770	-0.019	0.092	1.013	0	0	0	5.142	1.088	-73.213	0	0	0	0	0	0	0
WT333(F4E4E1AF1293)	3.75	13105	2022-11-28 16:29:33.770	-0.019	0.092	1.013	0	0	0	5.142	1.088	-73.213	0	0	0	0	0	0	0
WT333(F4E4E1AF1293)	3.75	13105	2022-11-28 16:29:33.770	-0.019	0.092	1.013	0	0	0	5.142	1.088	-73.213	0	0	0	0	0	0	0
WT333(F4E4E1AF1293)	3.75	13105	2022-11-28 16:29:33.770	-0.02	0.09	1.012	0	0	0	5.142	1.088	-73.213	0	0	0	0	0	0	0
WT111(DD045F3F1DEA)	3.71	13108	2022-11-28 16:29:33.801	0.034	0.406	0.927	0	0	0	23.643	-1.945	-27.636	0	0	0	0	0	0	0
WT111(DD045F3F1DEA)	3.71	13108	2022-11-28 16:29:33.801	0.034	0.406	0.927	0	0	0	23.643	-1.945	-27.636	0	0	0	0	0	0	0
WT111(DD045F3F1DEA)	3.71	13108	2022-11-28 16:29:33.801	0.034	0.406	0.927	0	0	0	23.643	-1.945	-27.636	0	0	0	0	0	0	0
WT111(DD045F3F1DEA)	3.71	13108	2022-11-28 16:29:33.801	0.034	0.406	0.927	0	0	0	23.643	-1.945	-27.636	0	0	0	0	0	0	0
WT111(DD045F3F1DEA)	3.71	13108	2022-11-28 16:29:33.801	0.034	0.406	0.928	0	0	0	23.643	-1.945	-27.636	0	0	0	0	0	0	0
WT111(DD045F3F1DEA)	3.71	13108	2022-11-28 16:29:33.801	0.034	0.406	0.928	0	0	0	23.643	-1.945	-27.636	0	0	0	0	0	0	0
WT111(DD045F3F1DEA)	3.71	13108	2022-11-28 16:29:33.801	0.034	0.406	0.928	0	0	0	23.643	-1.945	-27.636	0	0	0	0	0	0	0
WT111(DD045F3F1DEA)	3.71	13108	2022-11-28 16:29:33.801	0.034	0.406	0.928	0	0	0	23.643	-1.945	-27.636	0	0	0	0	0	0	0
WT222(CAA14FCCF874)	3.7	13105	2022-11-28 16:29:33.801	0.045	0.034	0.998	0	0	0	1.934	-2.598	82.606	0	0	0	0	0	0	0
WT222(CAA14FCCF874)	3.7	13105	2022-11-28 16:29:33.801	0.045	0.034	0.998	0	0	0	1.934	-2.598	82.606	0	0	0	0	0	0	0
WT222(CAA14FCCF874)	3.7	13105	2022-11-28 16:29:33.801	0.045	0.034	0.998	0	0	0	1.934	-2.598	82.606	0	0	0	0	0	0	0
WT222(CAA14FCCF874)	3.7	13105	2022-11-28 16:29:33.801	0.045	0.034	0.998	0	0	0	1.934	-2.598	82.606	0	0	0	0	0	0	0
WT222(CAA14FCCF874)	3.7	13105	2022-11-28 16:29:33.801	0.045	0.034	0.998	0	0	0	1.934	-2.598	82.606	0	0	0	0	0	0	0
WT222(CAA14FCCF874)	3.7	13105	2022-11-28 16:29:33.801	0.045	0.034	0.998	0	0	0	1.934	-2.598	82.606	0	0	0	0	0	0	0
WT222(CAA14FCCF874)	3.7	13105	2022-11-28 16:29:33.801	0.045	0.033	0.997	0	0	0	1.934	-2.598	82.606	0	0	0	0	0	0	0
WT222(CAA14FCCF874)	3.7	13105	2022-11-28 16:29:33.801	0.045	0.033	0.997	0	0	0	1.934	-2.598	82.606	0	0	0	0	0	0	0
WT333(F4E4E1AF1293)	3.75	13105	2022-11-28 16:29:33.801	-0.02	0.09	1.012	0	0	0	5.142	1.088	-73.213	0	0	0	0	0	0	0
WT333(F4E4E1AF1293)	3.75	13105	2022-11-28 16:29:33.801	-0.02	0.09	1.012	0	0	0	5.142	1.088	-73.213	0	0	0	0	0	0	0
WT333(F4E4E1AF1293)	3.75	13105	2022-11-28 16:29:33.801	-0.019	0.091	1.012	0	0	0	5.142	1.088	-73.213	0	0	0	0	0	0	0
WT333(F4E4E1AF1293)	3.75	13105	2022-11-28 16:29:33.801	-0.019	0.091	1.012	0	0	0	5.142	1.088	-73.213	0	0	0	0	0	0	0
WT333(F4E4E1AF1293)	3.75	13105	2022-11-28 16:29:33.801	-0.019	0.091	1.012	0	0	0	5.142	1.088	-73.213	0	0	0	0	0	0	0
WT333(F4E4E1AF1293)	3.75	13105	2022-11-28 16:29:33.801	-0.019	0.091	1.012	0	0	0	5.142	1.088	-73.213	0	0	0	0	0	0	0
WT333(F4E4E1AF1293)	3.75	13105	2022-11-28 16:29:33.801	-0.019	0.092	1.012	0	0	0	5.142	1.088	-73.213	0	0	0	0	0	0	0
WT333(F4E4E1AF1293)	3.75	13105	2022-11-28 16:29:33.801	-0.019	0.092	1.012	0	0	0	5.142	1.088	-73.213	0	0	0	0	0	0	0
WT333(F4E4E1AF1293)	3.75	13105	2022-11-28 16:29:33.801	-0.019	0.092	1.012	0	0	0	5.142	1.088	-73.213	0	0	0	0	0	0	0
WT333(F4E4E1AF1293)	3.75	13105	2022-11-28 16:29:33.801	-0.019	0.092	1.012	0	0	0	5.142	1.088	-73.213	0	0	0	0	0	0	0
WT333(F4E4E1AF1293)	3.75	13105	2022-11-28 16:29:33.801	-0.019	0.091	1.013	0	0	0	5.142	1.088	-73.213	0	0	0	0	0	0	0
WT333(F4E4E1AF1293)	3.75	13105	2022-11-28 16:29:33.801	-0.019	0.091	1.013	0	0	0	5.142	1.088	-73.213	0	0	0	0	0	0	0
WT333(F4E4E1AF1293)	3.75	13105	2022-11-28 16:29:33.801	-0.019	0.091	1.013	0	0	0	5.142	1.088	-73.213	0	0	0	0	0	0	0
WT333(F4E4E1AF1293)	3.75	13105	2022-11-28 16:29:33.801	-0.019	0.091	1.013	0	0	0	5.142	1.088	-73.213	0	0	0	0	0	0	0
WT333(F4E4E1AF1293)	3.75	13105	2022-11-28 16:29:33.801	-0.019	0.091	1.012	0	0	0	5.142	1.088	-73.213	0	0	0	0	0	0	0
WT333(F4E4E1AF1293)	3.75	13105	2022-11-28 16:29:33.801	-0.019	0.091	1.012	0	0	0	5.142	1.088	-73.213	0	0	0	0	0	0	0
WT111(DD045F3F1DEA)	3.71	13108	2022-11-28 16:29:33.832	0.034	0.406	0.927	0	0	0	23.643	-1.945	-27.636	0	0	0	0	0	0	0
WT111(DD045F3F1DEA)	3.71	13108	2022-11-28 16:29:33.832	0.034	0.406	0.927	0	0	0	23.643	-1.945	-27.636	0	0	0	0	0	0	0
WT111(DD045F3F1DEA)	3.71	13108	2022-11-28 16:29:33.832	0.034	0.406	0.927	0	0	0	23.648	-1.945	-27.636	0	0	0	0	0	0	0
WT111(DD045F3F1DEA)	3.71	13108	2022-11-28 16:29:33.832	0.034	0.406	0.927	0	0	0	23.648	-1.945	-27.636	0	0	0	0	0	0	0
WT111(DD045F3F1DEA)	3.71	13108	2022-11-28 16:29:33.832	0.034	0.406	0.928	0	0	0	23.648	-1.945	-27.636	0	0	0	0	0	0	0
WT111(DD045F3F1DEA)	3.71	13108	2022-11-28 16:29:33.832	0.034	0.406	0.928	0	0	0	23.648	-1.945	-27.636	0	0	0	0	0	0	0
WT111(DD045F3F1DEA)	3.71	13108	2022-11-28 16:29:33.832	0.034	0.406	0.928	0	0	0	23.648	-1.945	-27.636	0	0	0	0	0	0	0
WT111(DD045F3F1DEA)	3.71	13108	2022-11-28 16:29:33.832	0.034	0.406	0.928	0	0	0	23.648	-1.945	-27.636	0	0	0	0	0	0	0
WT111(DD045F3F1DEA)	3.71	13108	2022-11-28 16:29:33.832	0.034	0.406	0.928	0	0	0	23.648	-1.945	-27.636	0	0	0	0	0	0	0
WT111(DD045F3F1DEA)	3.71	13108	2022-11-28 16:29:33.832	0.034	0.406	0.928	0	0	0	23.648	-1.945	-27.636	0	0	0	0	0	0	0
WT111(DD045F3F1DEA)	3.71	13108	2022-11-28 16:29:33.832	0.034	0.406	0.928	0	0	0	23.648	-1.945	-27.636	0	0	0	0	0	0	0
WT111(DD045F3F1DEA)	3.71	13108	2022-11-28 16:29:33.832	0.034	0.406	0.928	0	0	0	23.648	-1.945	-27.636	0	0	0	0	0	0	0
WT111(DD045F3F1DEA)	3.71	13108	2022-11-28 16:29:33.832	0.034	0.406	0.928	0	0	0	23.648	-1.945	-27.636	0	0	0	0	0	0	0
WT111(DD045F3F1DEA)	3.71	13108	2022-11-28 16:29:33.832	0.034	0.406	0.928	0	0	0	23.648	-1.945	-27.636	0	0	0	0	0	0	0
WT111(DD045F3F1DEA)	3.71	13108	2022-11-28 16:29:33.832	0.034	0.406	0.928	0	0	0	23.648	-1.945	-27.636	0	0	0	0	0	0	0
WT111(DD045F3F1DEA)	3.71	13108	2022-11-28 16:29:33.832	0.034	0.406	0.928	0	0	0	23.648	-1.945	-27.636	0	0	0	0	0	0	0
WT333(F4E4E1AF1293)	3.75	13105	2022-11-28 16:29:33.832	-0.019	0.091	1.012	0	0	0	5.142	1.088	-73.213	0	0	0	0	0	0	0
WT333(F4E4E1AF1293)	3.75	13105	2022-11-28 16:29:33.832	-0.019	0.091	1.012	0	0	0	5.142	1.088	-73.213	0	0	0	0	0	0	0
WT333(F4E4E1AF1293)	3.75	13105	2022-11-28 16:29:33.832	-0.019	0.091	1.013	0	0	0	5.142	1.088	-73.213	0	0	0	0	0	0	0
WT333(F4E4E1AF1293)	3.75	13105	2022-11-28 16:29:33.832	-0.019	0.091	1.013	0	0	0	5.142	1.088	-73.213	0	0	0	0	0	0	0
WT333(F4E4E1AF1293)	3.75	13105	2022-11-28 16:29:33.832	-0.019	0.091	1.013	0	0	0	5.142	1.088	-73.213	0	0	0	0	0	0	0
WT333(F4E4E1AF1293)	3.75	13105	2022-11-28 16:29:33.832	-0.019	0.091	1.013	0	0	0	5.142	1.088	-73.213	0	0	0	0	0	0	0
WT333(F4E4E1AF1293)	3.75	13105	2022-11-28 16:29:33.832	-0.02	0.091	1.013	0	0	0	5.142	1.088	-73.213	0	0	0	0	0	0	0
WT333(F4E4E1AF1293)	3.75	13105	2022-11-28 16:29:33.832	-0.02	0.091	1.013	0	0	0	5.142	1.088	-73.213	0	0	0	0	0	0	0
WT111(DD045F3F1DEA)	3.71	13108	2022-11-28 16:29:33.863	0.035	0.406	0.929	0	0	0	23.648	-1.945	-27.636	0	0	0	0	0	0	0
WT111(DD045F3F1DEA)	3.71	13108	2022-11-28 16:29:33.863	0.035	0.406	0.929	0	0	0	23.648	-1.945	-27.636	0	0	0	0	0	0	0
WT111(DD045F3F1DEA)	3.71	13108	2022-11-28 16:29:33.863	0.035	0.406	0.929	0	0	0	23.648	-1.945	-27.636	0	0	0	0	0	0	0
WT111(DD045F3F1DEA)	3.71	13108	2022-11-28 16:29:33.863	0.035	0.406	0.929	0	0	0	23.648	-1.945	-27.636	0	0	0	0	0	0	0
WT111(DD045F3F1DEA)	3.71	13108	2022-11-28 16:29:33.863	0.034	0.405	0.928	0	0	0	23.648	-1.945	-27.636	0	0	0	0	0	0	0
WT111(DD045F3F1DEA)	3.71	13108	2022-11-28 16:29:33.863	0.034	0.405	0.928	0	0	0	23.648	-1.945	-27.636	0	0	0	0	0	0	0
WT111(DD045F3F1DEA)	3.71	13108	2022-11-28 16:29:33.863	0.034	0.405	0.928	0	0	0	23.648	-1.945	-27.636	0	0	0	0	0	0	0
WT111(DD045F3F1DEA)	3.71	13108	2022-11-28 16:29:33.863	0.034	0.405	0.928	0	0	0	23.648	-1.945	-27.636	0	0	0	0	0	0	0
WT222(CAA14FCCF874)	3.7	13105	2022-11-28 16:29:33.863	0.045	0.033	0.997	0	0	0	1.934	-2.598	82.606	0	0	0	0	0	0	0
WT222(CAA14FCCF874)	3.7	13105	2022-11-28 16:29:33.863	0.045	0.033	0.997	0	0	0	1.934	-2.598	82.606	0	0	0	0	0	0	0
WT222(CAA14FCCF874)	3.7	13105	2022-11-28 16:29:33.863	0.045	0.034	0.998	0	0	0	1.934	-2.598	82.606	0	0	0	0	0	0	0
WT222(CAA14FCCF874)	3.7	13105	2022-11-28 16:29:33.863	0.045	0.034	0.998	0	0	0	1.934	-2.598	82.606	0	0	0	0	0	0	0
WT222(CAA14FCCF874)	3.7	13105	2022-11-28 16:29:33.863	0.045	0.034	0.998	0	0	0	1.934	-2.598	82.606	0	0	0	0	0	0	0
WT222(CAA14FCCF874)	3.7	13105	2022-11-28 16:29:33.863	0.045	0.034	0.998	0	0	0	1.934	-2.598	82.606	0	0	0	0	0	0	0
WT222(CAA14FCCF874)	3.7	13105	2022-11-28 16:29:33.863	0.045	0.033	0.998	0	0	0	1.934	-2.598	82.606	0	0	0	0	0	0	0
WT222(CAA14FCCF874)	3.7	13105	2022-11-28 16:29:33.863	0.045	0.033	0.998	0	0	0	1.934	-2.598	82.606	0	0	0	0	0	0	0
WT111(DD045F3F1DEA)	3.71	13108	2022-11-28 16:29:33.910	0.035	0.407	0.929	0	0	0	23.648	-1.945	-27.636	0	0	0	0	0	0	0
WT111(DD045F3F1DEA)	3.71	13108	2022-11-28 16:29:33.910	0.035	0.407	0.929	0	0	0	23.643	-1.945	-27.636	0	0	0	0	0	0	0
WT111(DD045F3F1DEA)	3.71	13108	2022-11-28 16:29:33.910	0.035	0.407	0.929	0	0	0	23.643	-1.945	-27.636	0	0	0	0	0	0	0
WT111(DD045F3F1DEA)	3.71	13108	2022-11-28 16:29:33.910	0.035	0.407	0.929	0	0	0	23.643	-1.945	-27.636	0	0	0	0	0	0	0
WT111(DD045F3F1DEA)	3.71	13108	2022-11-28 16:29:33.910	0.035	0.406	0.928	0	0	0	23.643	-1.945	-27.636	0	0	0	0	0	0	0
WT111(DD045F3F1DEA)	3.71	13108	2022-11-28 16:29:33.910	0.035	0.406	0.928	0	0	0	23.643	-1.945	-27.636	0	0	0	0	0	0	0
WT111(DD045F3F1DEA)	3.71	13108	2022-11-28 16:29:33.910	0.035	0.406	0.928	0	0	0	23.643	-1.945	-27.636	0	0	0	0	0	0	0
WT111(DD045F3F1DEA)	3.71	13108	2022-11-28 16:29:33.910	0.035	0.406	0.928	0	0	0	23.643	-1.945	-27.636	0	0	0	0	0	0	0
WT111(DD045F3F1DEA)	3.71	13108	2022-11-28 16:29:33.941	0.035	0.407	0.928	0	0	0	23.643	-1.945	-27.636	0	0	0	0	0	0	0
WT111(DD045F3F1DEA)	3.71	13108	2022-11-28 16:29:33.941	0.035	0.407	0.928	0	0	0	23.643	-1.945	-27.636	0	0	0	0	0	0	0
WT111(DD045F3F1DEA)	3.71	13108	2022-11-28 16:29:33.941	0.035	0.407	0.928	0	0	0	23.643	-1.945	-27.636	0	0	0	0	0	0	0
WT111(DD045F3F1DEA)	3.71	13108	2022-11-28 16:29:33.941	0.035	0.407	0.928	0	0	0	23.643	-1.945	-27.636	0	0	0	0	0	0	0
WT111(DD045F3F1DEA)	3.71	13108	2022-11-28 16:29:33.941	0.034	0.406	0.927	0	0	0	23.643	-1.945	-27.636	0	0	0	0	0	0	0
WT111(DD045F3F1DEA)	3.71	13108	2022-11-28 16:29:33.941	0.034	0.406	0.927	0	0	0	23.643	-1.945	-27.636	0	0	0	0	0	0	0
WT111(DD045F3F1DEA)	3.71	13108	2022-11-28 16:29:33.941	0.034	0.406	0.927	0	0	0	23.643	-1.945	-27.636	0	0	0	0	0	0	0
WT111(DD045F3F1DEA)	3.71	13108	2022-11-28 16:29:33.941	0.034	0.406	0.927	0	0	0	23.643	-1.945	-27.636	0	0	0	0	0	0	0
WT111(DD045F3F1DEA)	3.71	13108	2022-11-28 16:29:33.973	0.034	0.406	0.928	0	0	0	23.643	-1.945	-27.636	0	0	0	0	0	0	0
WT111(DD045F3F1DEA)	3.71	13108	2022-11-28 16:29:33.973	0.034	0.406	0.928	0	0	0	23.643	-1.945	-27.636	0	0	0	0	0	0	0
WT111(DD045F3F1DEA)	3.71	13108	2022-11-28 16:29:33.973	0.034	0.406	0.928	0	0	0	23.643	-1.945	-27.636	0	0	0	0	0	0	0
WT111(DD045F3F1DEA)	3.71	13108	2022-11-28 16:29:33.973	0.034	0.406	0.928	0	0	0	23.643	-1.945	-27.636	0	0	0	0	0	0	0
WT111(DD045F3F1DEA)	3.71	13108	2022-11-28 16:29:33.973	0.035	0.407	0.929	0	0	0	23.643	-1.945	-27.636	0	0	0	0	0	0	0
WT111(DD045F3F1DEA)	3.71	13108	2022-11-28 16:29:33.973	0.035	0.407	0.929	0	0	0	23.643	-1.945	-27.636	0	0	0	0	0	0	0
WT111(DD045F3F1DEA)	3.71	13108	2022-11-28 16:29:33.973	0.035	0.407	0.929	0	0	0	23.643	-1.945	-27.636	0	0	0	0	0	0	0
WT111(DD045F3F1DEA)	3.71	13108	2022-11-28 16:29:33.973	0.035	0.407	0.929	0	0	0	23.643	-1.945	-27.636	0	0	0	0	0	0	0
WT222(CAA14FCCF874)	3.7	13105	2022-11-28 16:29:33.988	0.045	0.033	0.997	0	0	0	1.934	-2.604	82.606	0	0	0	0	0	0	0
WT222(CAA14FCCF874)	3.7	13105	2022-11-28 16:29:33.988	0.045	0.033	0.997	0	0	0	1.934	-2.604	82.606	0	0	0	0	0	0	0
WT222(CAA14FCCF874)	3.7	13105	2022-11-28 16:29:33.988	0.045	0.033	0.997	0	0	0	1.934	-2.604	82.606	0	0	0	0	0	0	0
WT222(CAA14FCCF874)	3.7	13105	2022-11-28 16:29:33.988	0.045	0.033	0.997	0	0	0	1.934	-2.604	82.606	0	0	0	0	0	0	0
WT222(CAA14FCCF874)	3.7	13105	2022-11-28 16:29:33.988	0.045	0.033	0.997	0	0	0	1.934	-2.604	82.606	0	0	0	0	0	0	0
WT222(CAA14FCCF874)	3.7	13105	2022-11-28 16:29:33.988	0.045	0.033	0.997	0	0	0	1.934	-2.604	82.606	0	0	0	0	0	0	0
WT222(CAA14FCCF874)	3.7	13105	2022-11-28 16:29:33.988	0.045	0.034	0.998	0	0	0	1.934	-2.604	82.606	0	0	0	0	0	0	0
WT222(CAA14FCCF874)	3.7	13105	2022-11-28 16:29:33.988	0.045	0.034	0.998	0	0	0	1.934	-2.604	82.606	0	0	0	0	0	0	0
WT222(CAA14FCCF874)	3.7	13105	2022-11-28 16:29:34.004	0.045	0.034	0.998	0	0	0	1.934	-2.604	82.606	0	0	0	0	0	0	0
WT222(CAA14FCCF874)	3.7	13105	2022-11-28 16:29:34.004	0.045	0.034	0.998	0	0	0	1.934	-2.604	82.606	0	0	0	0	0	0	0
WT222(CAA14FCCF874)	3.7	13105	2022-11-28 16:29:34.004	0.045	0.033	0.997	0	0	0	1.934	-2.604	82.606	0	0	0	0	0	0	0
WT222(CAA14FCCF874)	3.7	13105	2022-11-28 16:29:34.004	0.045	0.033	0.997	0	0	0	1.934	-2.604	82.606	0	0	0	0	0	0	0
WT222(CAA14FCCF874)	3.7	13105	2022-11-28 16:29:34.004	0.045	0.033	0.997	0	0	0	1.934	-2.604	82.606	0	0	0	0	0	0	0
WT222(CAA14FCCF874)	3.7	13105	2022-11-28 16:29:34.004	0.045	0.033	0.997	0	0	0	1.934	-2.604	82.606	0	0	0	0	0	0	0
WT222(CAA14FCCF874)	3.7	13105	2022-11-28 16:29:34.004	0.045	0.034	0.998	0	0	0	1.934	-2.604	82.606	0	0	0	0	0	0	0
WT222(CAA14FCCF874)	3.7	13105	2022-11-28 16:29:34.004	0.045	0.034	0.998	0	0	0	1.934	-2.604	82.606	0	0	0	0	0	0	0
WT111(DD045F3F1DEA)	3.71	13108	2022-11-28 16:29:34.035	0.034	0.407	0.927	0	0	0	23.643	-1.945	-27.636	0	0	0	0	0	0	0
WT111(DD045F3F1DEA)	3.71	13108	2022-11-28 16:29:34.035	0.034	0.407	0.927	0	0	0	23.643	-1.945	-27.636	0	0	0	0	0	0	0
WT111(DD045F3F1DEA)	3.71	13108	2022-11-28 16:29:34.035	0.034	0.407	0.927	0	0	0	23.643	-1.945	-27.636	0	0	0	0	0	0	0
WT111(DD045F3F1DEA)	3.71	13108	2022-11-28 16:29:34.035	0.034	0.407	0.927	0	0	0	23.643	-1.945	-27.636	0	0	0	0	0	0	0
WT111(DD045F3F1DEA)	3.71	13108	2022-11-28 16:29:34.035	0.034	0.406	0.927	0	0	0	23.643	-1.945	-27.636	0	0	0	0	0	0	0
WT111(DD045F3F1DEA)	3.71	13108	2022-11-28 16:29:34.035	0.034	0.406	0.927	0	0	0	23.643	-1.945	-27.636	0	0	0	0	0	0	0
WT111(DD045F3F1DEA)	3.71	13108	2022-11-28 16:29:34.035	0.034	0.406	0.927	0	0	0	23.643	-1.945	-27.636	0	0	0	0	0	0	0
WT111(DD045F3F1DEA)	3.71	13108	2022-11-28 16:29:34.035	0.034	0.406	0.927	0	0	0	23.648	-1.945	-27.636	0	0	0	0	0	0	0
WT222(CAA14FCCF874)	3.7	13105	2022-11-28 16:29:34.035	0.045	0.034	0.998	0	0	0	1.934	-2.604	82.606	0	0	0	0	0	0	0
WT222(CAA14FCCF874)	3.7	13105	2022-11-28 16:29:34.035	0.045	0.034	0.998	0	0	0	1.934	-2.604	82.606	0	0	0	0	0	0	0
WT222(CAA14FCCF874)	3.7	13105	2022-11-28 16:29:34.035	0.046	0.034	0.998	0	0	0	1.934	-2.604	82.606	0	0	0	0	0	0	0
WT222(CAA14FCCF874)	3.7	13105	2022-11-28 16:29:34.035	0.046	0.034	0.998	0	0	0	1.934	-2.604	82.606	0	0	0	0	0	0	0
WT222(CAA14FCCF874)	3.7	13105	2022-11-28 16:29:34.035	0.046	0.034	0.998	0	0	0	1.934	-2.604	82.606	0	0	0	0	0	0	0
WT222(CAA14FCCF874)	3.7	13105	2022-11-28 16:29:34.035	0.046	0.034	0.998	0	0	0	1.934	-2.604	82.606	0	0	0	0	0	0	0
WT222(CAA14FCCF874)	3.7	13105	2022-11-28 16:29:34.035	0.045	0.034	0.998	0	0	0	1.934	-2.604	82.606	0	0	0	0	0	0	0
WT222(CAA14FCCF874)	3.7	13105	2022-11-28 16:29:34.035	0.045	0.034	0.998	0	0	0	1.934	-2.604	82.606	0	0	0	0	0	0	0
WT222(CAA14FCCF874)	3.7	13105	2022-11-28 16:29:34.035	0.045	0.034	0.997	0	0	0	1.934	-2.604	82.606	0	0	0	0	0	0	0
WT222(CAA14FCCF874)	3.7	13105	2022-11-28 16:29:34.035	0.045	0.034	0.998	0	0	0	1.934	-2.604	82.606	0	0	0	0	0	0	0
WT222(CAA14FCCF874)	3.7	13105	2022-11-28 16:29:34.035	0.045	0.034	0.998	0	0	0	1.934	-2.604	82.606	0	0	0	0	0	0	0
WT222(CAA14FCCF874)	3.7	13105	2022-11-28 16:29:34.035	0.045	0.034	0.998	0	0	0	1.934	-2.604	82.606	0	0	0	0	0	0	0
WT222(CAA14FCCF874)	3.7	13105	2022-11-28 16:29:34.035	0.045	0.034	0.998	0	0	0	1.934	-2.604	82.606	0	0	0	0	0	0	0
WT222(CAA14FCCF874)	3.7	13105	2022-11-28 16:29:34.035	0.045	0.034	0.997	0	0	0	1.934	-2.604	82.606	0	0	0	0	0	0	0
WT222(CAA14FCCF874)	3.7	13105	2022-11-28 16:29:34.035	0.045	0.034	0.997	0	0	0	1.934	-2.604	82.606	0	0	0	0	0	0	0
WT222(CAA14FCCF874)	3.7	13105	2022-11-28 16:29:34.035	0.045	0.034	0.997	0	0	0	1.934	-2.604	82.606	0	0	0	0	0	0	0
WT333(F4E4E1AF1293)	3.75	13105	2022-11-28 16:29:34.051	-0.019	0.091	1.012	0	0	0	5.142	1.088	-73.213	0	0	0	0	0	0	0
WT333(F4E4E1AF1293)	3.75	13105	2022-11-28 16:29:34.051	-0.019	0.091	1.012	0	0	0	5.142	1.088	-73.213	0	0	0	0	0	0	0
WT333(F4E4E1AF1293)	3.75	13105	2022-11-28 16:29:34.051	-0.02	0.091	1.012	0	0	0	5.142	1.088	-73.213	0	0	0	0	0	0	0
WT333(F4E4E1AF1293)	3.75	13105	2022-11-28 16:29:34.051	-0.02	0.091	1.012	0	0	0	5.142	1.088	-73.213	0	0	0	0	0	0	0
WT333(F4E4E1AF1293)	3.75	13105	2022-11-28 16:29:34.051	-0.02	0.091	1.012	0	0	0	5.142	1.088	-73.213	0	0	0	0	0	0	0
WT333(F4E4E1AF1293)	3.75	13105	2022-11-28 16:29:34.051	-0.02	0.091	1.012	0	0	0	5.142	1.088	-73.213	0	0	0	0	0	0	0
WT333(F4E4E1AF1293)	3.75	13105	2022-11-28 16:29:34.051	-0.019	0.092	1.013	0	0	0	5.142	1.088	-73.213	0	0	0	0	0	0	0
WT333(F4E4E1AF1293)	3.75	13105	2022-11-28 16:29:34.051	-0.019	0.092	1.013	0	0	0	5.142	1.088	-73.213	0	0	0	0	0	0	0
WT333(F4E4E1AF1293)	3.75	13105	2022-11-28 16:29:34.051	-0.019	0.092	1.013	0	0	0	5.142	1.088	-73.213	0	0	0	0	0	0	0
WT333(F4E4E1AF1293)	3.75	13105	2022-11-28 16:29:34.051	-0.019	0.092	1.013	0	0	0	5.142	1.088	-73.213	0	0	0	0	0	0	0
WT333(F4E4E1AF1293)	3.75	13105	2022-11-28 16:29:34.051	-0.019	0.091	1.013	0	0	0	5.142	1.088	-73.213	0	0	0	0	0	0	0
WT333(F4E4E1AF1293)	3.75	13105	2022-11-28 16:29:34.051	-0.019	0.091	1.013	0	0	0	5.142	1.088	-73.213	0	0	0	0	0	0	0
WT333(F4E4E1AF1293)	3.75	13105	2022-11-28 16:29:34.051	-0.019	0.091	1.013	0	0	0	5.142	1.088	-73.213	0	0	0	0	0	0	0
WT333(F4E4E1AF1293)	3.75	13105	2022-11-28 16:29:34.051	-0.019	0.091	1.013	0	0	0	5.142	1.088	-73.213	0	0	0	0	0	0	0
WT333(F4E4E1AF1293)	3.75	13105	2022-11-28 16:29:34.051	-0.02	0.09	1.013	0	0	0	5.142	1.088	-73.213	0	0	0	0	0	0	0
WT333(F4E4E1AF1293)	3.75	13105	2022-11-28 16:29:34.051	-0.02	0.09	1.013	0	0	0	5.142	1.088	-73.213	0	0	0	0	0	0	0
WT222(CAA14FCCF874)	3.7	13105	2022-11-28 16:29:34.066	0.045	0.034	0.997	0	0	0	1.934	-2.604	82.606	0	0	0	0	0	0	0
WT222(CAA14FCCF874)	3.7	13105	2022-11-28 16:29:34.066	0.045	0.033	0.998	0	0	0	1.934	-2.604	82.606	0	0	0	0	0	0	0
WT222(CAA14FCCF874)	3.7	13105	2022-11-28 16:29:34.066	0.045	0.033	0.998	0	0	0	1.934	-2.604	82.606	0	0	0	0	0	0	0
WT222(CAA14FCCF874)	3.7	13105	2022-11-28 16:29:34.066	0.045	0.033	0.998	0	0	0	1.934	-2.604	82.606	0	0	0	0	0	0	0
WT222(CAA14FCCF874)	3.7	13105	2022-11-28 16:29:34.066	0.045	0.033	0.998	0	0	0	1.934	-2.604	82.606	0	0	0	0	0	0	0
WT222(CAA14FCCF874)	3.7	13105	2022-11-28 16:29:34.066	0.045	0.034	0.998	0	0	0	1.934	-2.604	82.606	0	0	0	0	0	0	0
WT222(CAA14FCCF874)	3.7	13105	2022-11-28 16:29:34.066	0.045	0.034	0.998	0	0	0	1.934	-2.604	82.606	0	0	0	0	0	0	0
WT222(CAA14FCCF874)	3.7	13105	2022-11-28 16:29:34.066	0.045	0.034	0.998	0	0	0	1.934	-2.604	82.606	0	0	0	0	0	0	0
WT111(DD045F3F1DEA)	3.71	13108	2022-11-28 16:29:34.098	0.034	0.406	0.928	0	0	0	23.648	-1.945	-27.636	0	0	0	0	0	0	0
WT111(DD045F3F1DEA)	3.71	13108	2022-11-28 16:29:34.098	0.034	0.406	0.928	0	0	0	23.648	-1.945	-27.636	0	0	0	0	0	0	0
WT111(DD045F3F1DEA)	3.71	13108	2022-11-28 16:29:34.098	0.034	0.406	0.928	0	0	0	23.648	-1.945	-27.636	0	0	0	0	0	0	0
WT111(DD045F3F1DEA)	3.71	13108	2022-11-28 16:29:34.098	0.034	0.406	0.928	0	0	0	23.648	-1.945	-27.636	0	0	0	0	0	0	0
WT111(DD045F3F1DEA)	3.71	13108	2022-11-28 16:29:34.098	0.035	0.407	0.928	0	0	0	23.648	-1.945	-27.636	0	0	0	0	0	0	0
WT111(DD045F3F1DEA)	3.71	13108	2022-11-28 16:29:34.098	0.035	0.407	0.928	0	0	0	23.648	-1.945	-27.636	0	0	0	0	0	0	0
WT111(DD045F3F1DEA)	3.71	13108	2022-11-28 16:29:34.098	0.035	0.407	0.928	0	0	0	23.648	-1.945	-27.636	0	0	0	0	0	0	0
WT111(DD045F3F1DEA)	3.71	13108	2022-11-28 16:29:34.098	0.035	0.407	0.928	0	0	0	23.648	-1.945	-27.636	0	0	0	0	0	0	0
WT222(CAA14FCCF874)	3.7	13105	2022-11-28 16:29:34.098	0.045	0.033	0.997	0	0	0	1.934	-2.604	82.606	0	0	0	0	0	0	0
WT222(CAA14FCCF874)	3.7	13105	2022-11-28 16:29:34.098	0.046	0.034	0.998	0	0	0	1.934	-2.604	82.606	0	0	0	0	0	0	0
WT222(CAA14FCCF874)	3.7	13105	2022-11-28 16:29:34.098	0.046	0.034	0.998	0	0	0	1.934	-2.604	82.606	0	0	0	0	0	0	0
WT222(CAA14FCCF874)	3.7	13105	2022-11-28 16:29:34.098	0.046	0.034	0.998	0	0	0	1.934	-2.604	82.606	0	0	0	0	0	0	0
WT222(CAA14FCCF874)	3.7	13105	2022-11-28 16:29:34.098	0.046	0.034	0.998	0	0	0	1.934	-2.604	82.606	0	0	0	0	0	0	0
WT222(CAA14FCCF874)	3.7	13105	2022-11-28 16:29:34.098	0.048	0.034	1	0	0	0	1.934	-2.604	82.606	0	0	0	0	0	0	0
WT222(CAA14FCCF874)	3.7	13105	2022-11-28 16:29:34.098	0.048	0.034	1	0	0	0	1.934	-2.604	82.606	0	0	0	0	0	0	0
WT222(CAA14FCCF874)	3.7	13105	2022-11-28 16:29:34.098	0.048	0.034	1	0	0	0	1.934	-2.604	82.606	0	0	0	0	0	0	0
WT333(F4E4E1AF1293)	3.75	13105	2022-11-28 16:29:34.098	-0.02	0.09	1.013	0	0	0	5.142	1.088	-73.213	0	0	0	0	0	0	0
WT333(F4E4E1AF1293)	3.75	13105	2022-11-28 16:29:34.098	-0.02	0.09	1.013	0	0	0	5.142	1.088	-73.213	0	0	0	0	0	0	0
WT333(F4E4E1AF1293)	3.75	13105	2022-11-28 16:29:34.098	-0.02	0.091	1.013	0	0	0	5.142	1.088	-73.213	0	0	0	0	0	0	0
WT333(F4E4E1AF1293)	3.75	13105	2022-11-28 16:29:34.098	-0.02	0.091	1.013	0	0	0	5.142	1.088	-73.213	0	0	0	0	0	0	0
WT333(F4E4E1AF1293)	3.75	13105	2022-11-28 16:29:34.098	-0.02	0.091	1.013	0	0	0	5.142	1.088	-73.213	0	0	0	0	0	0	0
WT333(F4E4E1AF1293)	3.75	13105	2022-11-28 16:29:34.098	-0.02	0.091	1.013	0	0	0	5.142	1.088	-73.213	0	0	0	0	0	0	0
WT333(F4E4E1AF1293)	3.75	13105	2022-11-28 16:29:34.098	-0.019	0.092	1.013	0	0	0	5.142	1.088	-73.213	0	0	0	0	0	0	0
WT333(F4E4E1AF1293)	3.75	13105	2022-11-28 16:29:34.098	-0.019	0.092	1.013	0	0	0	5.142	1.088	-73.213	0	0	0	0	0	0	0
WT111(DD045F3F1DEA)	3.71	13108	2022-11-28 16:29:34.129	0.034	0.406	0.928	0	0	0	23.648	-1.945	-27.636	0	0	0	0	0	0	0
WT111(DD045F3F1DEA)	3.71	13108	2022-11-28 16:29:34.129	0.034	0.406	0.928	0	0	0	23.648	-1.945	-27.636	0	0	0	0	0	0	0
WT111(DD045F3F1DEA)	3.71	13108	2022-11-28 16:29:34.129	0.034	0.406	0.928	0	0	0	23.648	-1.945	-27.636	0	0	0	0	0	0	0
WT111(DD045F3F1DEA)	3.71	13108	2022-11-28 16:29:34.129	0.034	0.406	0.928	0	0	0	23.648	-1.945	-27.636	0	0	0	0	0	0	0
WT111(DD045F3F1DEA)	3.71	13108	2022-11-28 16:29:34.129	0.035	0.407	0.928	0	0	0	23.648	-1.945	-27.636	0	0	0	0	0	0	0
WT111(DD045F3F1DEA)	3.71	13108	2022-11-28 16:29:34.129	0.035	0.407	0.928	0	0	0	23.648	-1.945	-27.636	0	0	0	0	0	0	0
WT111(DD045F3F1DEA)	3.71	13108	2022-11-28 16:29:34.129	0.035	0.407	0.928	0	0	0	23.648	-1.945	-27.636	0	0	0	0	0	0	0
WT111(DD045F3F1DEA)	3.71	13108	2022-11-28 16:29:34.129	0.035	0.407	0.928	0	0	0	23.648	-1.945	-27.636	0	0	0	0	0	0	0
WT111(DD045F3F1DEA)	3.71	13108	2022-11-28 16:29:34.160	0.034	0.406	0.928	0	0	0	23.648	-1.945	-27.636	0	0	0	0	0	0	0
WT111(DD045F3F1DEA)	3.71	13108	2022-11-28 16:29:34.160	0.034	0.406	0.928	0	0	0	23.648	-1.945	-27.636	0	0	0	0	0	0	0
WT111(DD045F3F1DEA)	3.71	13108	2022-11-28 16:29:34.160	0.034	0.406	0.928	0	0	0	23.648	-1.945	-27.636	0	0	0	0	0	0	0
WT111(DD045F3F1DEA)	3.71	13108	2022-11-28 16:29:34.160	0.034	0.406	0.928	0	0	0	23.648	-1.945	-27.636	0	0	0	0	0	0	0
WT111(DD045F3F1DEA)	3.71	13108	2022-11-28 16:29:34.160	0.034	0.406	0.929	0	0	0	23.648	-1.945	-27.636	0	0	0	0	0	0	0
WT111(DD045F3F1DEA)	3.71	13108	2022-11-28 16:29:34.160	0.034	0.406	0.929	0	0	0	23.648	-1.945	-27.636	0	0	0	0	0	0	0
WT111(DD045F3F1DEA)	3.71	13108	2022-11-28 16:29:34.160	0.034	0.406	0.929	0	0	0	23.648	-1.945	-27.636	0	0	0	0	0	0	0
WT111(DD045F3F1DEA)	3.71	13108	2022-11-28 16:29:34.160	0.035	0.406	0.928	0	0	0	23.648	-1.945	-27.636	0	0	0	0	0	0	0
WT111(DD045F3F1DEA)	3.71	13108	2022-11-28 16:29:34.191	0.035	0.406	0.928	0	0	0	23.648	-1.945	-27.636	0	0	0	0	0	0	0
WT111(DD045F3F1DEA)	3.71	13108	2022-11-28 16:29:34.191	0.035	0.406	0.928	0	0	0	23.648	-1.945	-27.636	0	0	0	0	0	0	0
WT111(DD045F3F1DEA)	3.71	13108	2022-11-28 16:29:34.191	0.035	0.406	0.928	0	0	0	23.648	-1.945	-27.636	0	0	0	0	0	0	0
WT111(DD045F3F1DEA)	3.71	13108	2022-11-28 16:29:34.191	0.034	0.407	0.928	0	0	0	23.648	-1.945	-27.636	0	0	0	0	0	0	0
WT111(DD045F3F1DEA)	3.71	13108	2022-11-28 16:29:34.191	0.034	0.407	0.928	0	0	0	23.648	-1.945	-27.636	0	0	0	0	0	0	0
WT111(DD045F3F1DEA)	3.71	13108	2022-11-28 16:29:34.191	0.034	0.407	0.928	0	0	0	23.648	-1.945	-27.636	0	0	0	0	0	0	0
WT111(DD045F3F1DEA)	3.71	13108	2022-11-28 16:29:34.191	0.034	0.407	0.928	0	0	0	23.648	-1.945	-27.636	0	0	0	0	0	0	0
WT111(DD045F3F1DEA)	3.71	13108	2022-11-28 16:29:34.191	0.034	0.406	0.929	0	0	0	23.648	-1.945	-27.636	0	0	0	0	0	0	0
WT333(F4E4E1AF1293)	3.75	13105	2022-11-28 16:29:34.191	-0.019	0.092	1.013	0	0	0	5.142	1.088	-73.213	0	0	0	0	0	0	0
WT333(F4E4E1AF1293)	3.75	13105	2022-11-28 16:29:34.191	-0.019	0.092	1.013	0	0	0	5.142	1.088	-73.213	0	0	0	0	0	0	0
WT333(F4E4E1AF1293)	3.75	13105	2022-11-28 16:29:34.191	-0.02	0.091	1.012	0	0	0	5.142	1.088	-73.213	0	0	0	0	0	0	0
WT333(F4E4E1AF1293)	3.75	13105	2022-11-28 16:29:34.191	-0.02	0.091	1.012	0	0	0	5.142	1.088	-73.213	0	0	0	0	0	0	0
WT333(F4E4E1AF1293)	3.75	13105	2022-11-28 16:29:34.191	-0.02	0.091	1.012	0	0	0	5.142	1.088	-73.213	0	0	0	0	0	0	0
WT333(F4E4E1AF1293)	3.75	13105	2022-11-28 16:29:34.191	-0.02	0.091	1.012	0	0	0	5.142	1.088	-73.213	0	0	0	0	0	0	0
WT333(F4E4E1AF1293)	3.75	13105	2022-11-28 16:29:34.191	-0.019	0.091	1.012	0	0	0	5.142	1.088	-73.213	0	0	0	0	0	0	0
WT333(F4E4E1AF1293)	3.75	13105	2022-11-28 16:29:34.191	-0.019	0.091	1.012	0	0	0	5.142	1.088	-73.213	0	0	0	0	0	0	0
WT111(DD045F3F1DEA)	3.71	13108	2022-11-28 16:29:34.222	0.034	0.406	0.929	0	0	0	23.648	-1.945	-27.636	0	0	0	0	0	0	0
WT111(DD045F3F1DEA)	3.71	13108	2022-11-28 16:29:34.222	0.034	0.406	0.929	0	0	0	23.648	-1.945	-27.636	0	0	0	0	0	0	0
WT111(DD045F3F1DEA)	3.71	13108	2022-11-28 16:29:34.222	0.034	0.406	0.929	0	0	0	23.648	-1.945	-27.636	0	0	0	0	0	0	0
WT111(DD045F3F1DEA)	3.71	13108	2022-11-28 16:29:34.222	0.035	0.406	0.927	0	0	0	23.648	-1.945	-27.636	0	0	0	0	0	0	0
WT111(DD045F3F1DEA)	3.71	13108	2022-11-28 16:29:34.222	0.035	0.406	0.927	0	0	0	23.648	-1.945	-27.636	0	0	0	0	0	0	0
WT111(DD045F3F1DEA)	3.71	13108	2022-11-28 16:29:34.222	0.035	0.406	0.927	0	0	0	23.648	-1.945	-27.636	0	0	0	0	0	0	0
WT111(DD045F3F1DEA)	3.71	13108	2022-11-28 16:29:34.222	0.035	0.406	0.927	0	0	0	23.648	-1.945	-27.636	0	0	0	0	0	0	0
WT111(DD045F3F1DEA)	3.71	13108	2022-11-28 16:29:34.222	0.035	0.407	0.928	0	0	0	23.648	-1.945	-27.636	0	0	0	0	0	0	0
WT222(CAA14FCCF874)	3.7	13105	2022-11-28 16:29:34.285	0.048	0.034	1	0	0	0	1.934	-2.604	82.606	0	0	0	0	0	0	0
WT222(CAA14FCCF874)	3.7	13105	2022-11-28 16:29:34.285	0.046	0.027	0.991	-0.061	0.366	0	1.934	-2.598	82.606	0	0	0	0	0	0	0
WT222(CAA14FCCF874)	3.7	13105	2022-11-28 16:29:34.285	0.046	0.027	0.991	-0.061	0.366	0	1.934	-2.598	82.606	0	0	0	0	0	0	0
WT222(CAA14FCCF874)	3.7	13105	2022-11-28 16:29:34.285	0.046	0.027	0.991	-0.061	0.366	0	1.928	-2.598	82.606	0	0	0	0	0	0	0
WT222(CAA14FCCF874)	3.7	13105	2022-11-28 16:29:34.285	0.046	0.027	0.991	-0.061	0.366	0	1.928	-2.593	82.606	0	0	0	0	0	0	0
WT222(CAA14FCCF874)	3.7	13105	2022-11-28 16:29:34.285	0.053	0.031	0.996	0.122	0.183	0	1.928	-2.593	82.606	0	0	0	0	0	0	0
WT222(CAA14FCCF874)	3.7	13105	2022-11-28 16:29:34.285	0.053	0.031	0.996	0.122	0.183	0	1.934	-2.593	82.606	0	0	0	0	0	0	0
WT222(CAA14FCCF874)	3.7	13105	2022-11-28 16:29:34.285	0.053	0.031	0.996	0.122	0.183	0	1.934	-2.593	82.606	0	0	0	0	0	0	0
WT111(DD045F3F1DEA)	3.71	13108	2022-11-28 16:29:34.301	0.035	0.407	0.928	0	0	0	23.648	-1.945	-27.636	0	0	0	0	0	0	0
WT111(DD045F3F1DEA)	3.71	13108	2022-11-28 16:29:34.301	0.035	0.407	0.928	0	0	0	23.648	-1.945	-27.636	0	0	0	0	0	0	0
WT111(DD045F3F1DEA)	3.71	13108	2022-11-28 16:29:34.301	0.035	0.407	0.928	0	0	0	23.648	-1.945	-27.636	0	0	0	0	0	0	0
WT111(DD045F3F1DEA)	3.71	13108	2022-11-28 16:29:34.301	0.035	0.407	0.928	0	0	0	23.648	-1.945	-27.636	0	0	0	0	0	0	0
WT111(DD045F3F1DEA)	3.71	13108	2022-11-28 16:29:34.301	0.035	0.407	0.928	0	0	0	23.648	-1.945	-27.636	0	0	0	0	0	0	0
WT111(DD045F3F1DEA)	3.71	13108	2022-11-28 16:29:34.301	0.035	0.407	0.928	0	0	0	23.648	-1.945	-27.636	0	0	0	0	0	0	0
WT111(DD045F3F1DEA)	3.71	13108	2022-11-28 16:29:34.301	0.035	0.407	0.928	0	0	0	23.648	-1.945	-27.636	0	0	0	0	0	0	0
WT111(DD045F3F1DEA)	3.71	13108	2022-11-28 16:29:34.301	0.034	0.406	0.928	0	0	0	23.648	-1.945	-27.636	0	0	0	0	0	0	0
WT111(DD045F3F1DEA)	3.71	13108	2022-11-28 16:29:34.363	0.034	0.406	0.928	0	0	0	23.648	-1.945	-27.636	0	0	0	0	0	0	0
WT111(DD045F3F1DEA)	3.71	13108	2022-11-28 16:29:34.363	0.034	0.406	0.928	0	0	0	23.648	-1.945	-27.636	0	0	0	0	0	0	0
WT111(DD045F3F1DEA)	3.71	13108	2022-11-28 16:29:34.363	0.034	0.406	0.928	0	0	0	23.648	-1.945	-27.636	0	0	0	0	0	0	0
WT111(DD045F3F1DEA)	3.71	13108	2022-11-28 16:29:34.363	0.034	0.406	0.928	0	0	0	23.648	-1.945	-27.636	0	0	0	0	0	0	0
WT111(DD045F3F1DEA)	3.71	13108	2022-11-28 16:29:34.363	0.034	0.406	0.928	0	0	0	23.648	-1.945	-27.636	0	0	0	0	0	0	0
WT111(DD045F3F1DEA)	3.71	13108	2022-11-28 16:29:34.363	0.034	0.406	0.928	0	0	0	23.648	-1.945	-27.636	0	0	0	0	0	0	0
WT111(DD045F3F1DEA)	3.71	13108	2022-11-28 16:29:34.363	0.034	0.406	0.928	0	0	0	23.648	-1.945	-27.636	0	0	0	0	0	0	0
WT111(DD045F3F1DEA)	3.71	13108	2022-11-28 16:29:34.363	0.035	0.408	0.928	0	0	0	23.648	-1.945	-27.636	0	0	0	0	0	0	0
WT111(DD045F3F1DEA)	3.71	13108	2022-11-28 16:29:34.394	0.035	0.408	0.928	0	0	0	23.648	-1.945	-27.636	0	0	0	0	0	0	0
WT111(DD045F3F1DEA)	3.71	13108	2022-11-28 16:29:34.394	0.035	0.408	0.928	0	0	0	23.648	-1.945	-27.636	0	0	0	0	0	0	0
WT111(DD045F3F1DEA)	3.71	13108	2022-11-28 16:29:34.394	0.035	0.408	0.928	0	0	0	23.648	-1.945	-27.636	0	0	0	0	0	0	0
WT111(DD045F3F1DEA)	3.71	13108	2022-11-28 16:29:34.394	0.035	0.405	0.927	0	0	0	23.648	-1.945	-27.636	0	0	0	0	0	0	0
WT111(DD045F3F1DEA)	3.71	13108	2022-11-28 16:29:34.394	0.035	0.405	0.927	0	0	0	23.648	-1.945	-27.636	0	0	0	0	0	0	0
WT111(DD045F3F1DEA)	3.71	13108	2022-11-28 16:29:34.394	0.035	0.405	0.927	0	0	0	23.648	-1.945	-27.636	0	0	0	0	0	0	0
WT111(DD045F3F1DEA)	3.71	13108	2022-11-28 16:29:34.394	0.035	0.405	0.927	0	0	0	23.648	-1.945	-27.636	0	0	0	0	0	0	0
WT111(DD045F3F1DEA)	3.71	13108	2022-11-28 16:29:34.394	0.035	0.408	0.929	0	0	0	23.648	-1.945	-27.636	0	0	0	0	0	0	0
WT111(DD045F3F1DEA)	3.71	13108	2022-11-28 16:29:34.394	0.035	0.408	0.929	0	0	0	23.648	-1.945	-27.636	0	0	0	0	0	0	0
WT111(DD045F3F1DEA)	3.71	13108	2022-11-28 16:29:34.394	0.035	0.408	0.929	0	0	0	23.648	-1.945	-27.636	0	0	0	0	0	0	0
WT111(DD045F3F1DEA)	3.71	13108	2022-11-28 16:29:34.394	0.035	0.408	0.929	0	0	0	23.648	-1.945	-27.636	0	0	0	0	0	0	0
WT111(DD045F3F1DEA)	3.71	13108	2022-11-28 16:29:34.394	0.034	0.405	0.928	0	0	0	23.648	-1.945	-27.636	0	0	0	0	0	0	0
WT111(DD045F3F1DEA)	3.71	13108	2022-11-28 16:29:34.394	0.034	0.405	0.928	0	0	0	23.648	-1.945	-27.636	0	0	0	0	0	0	0
WT111(DD045F3F1DEA)	3.71	13108	2022-11-28 16:29:34.394	0.034	0.405	0.928	0	0	0	23.648	-1.945	-27.636	0	0	0	0	0	0	0
WT111(DD045F3F1DEA)	3.71	13108	2022-11-28 16:29:34.394	0.034	0.405	0.928	0	0	0	23.648	-1.945	-27.636	0	0	0	0	0	0	0
WT111(DD045F3F1DEA)	3.71	13108	2022-11-28 16:29:34.394	0.035	0.407	0.927	0	0	0	23.648	-1.945	-27.636	0	0	0	0	0	0	0
WT222(CAA14FCCF874)	3.7	13105	2022-11-28 16:29:34.394	0.053	0.031	0.996	0.122	0.183	0	1.934	-2.593	82.606	0	0	0	0	0	0	0
WT222(CAA14FCCF874)	3.7	13105	2022-11-28 16:29:34.394	0.055	0.033	0.998	0.183	0.122	0.305	1.934	-2.593	82.606	0	0	0	0	0	0	0
WT222(CAA14FCCF874)	3.7	13105	2022-11-28 16:29:34.394	0.055	0.033	0.998	0.183	0.122	0.305	1.934	-2.593	82.612	0	0	0	0	0	0	0
WT222(CAA14FCCF874)	3.7	13105	2022-11-28 16:29:34.394	0.055	0.033	0.998	0.183	0.122	0.305	1.934	-2.593	82.612	0	0	0	0	0	0	0
WT222(CAA14FCCF874)	3.7	13105	2022-11-28 16:29:34.394	0.055	0.033	0.998	0.183	0.122	0.305	1.934	-2.593	82.612	0	0	0	0	0	0	0
WT222(CAA14FCCF874)	3.7	13105	2022-11-28 16:29:34.394	0.056	0.032	0.997	0.244	0	0.122	1.934	-2.593	82.612	0	0	0	0	0	0	0
WT222(CAA14FCCF874)	3.7	13105	2022-11-28 16:29:34.394	0.056	0.032	0.997	0.244	0	0.122	1.934	-2.593	82.612	0	0	0	0	0	0	0
WT222(CAA14FCCF874)	3.7	13105	2022-11-28 16:29:34.394	0.056	0.032	0.997	0.244	0	0.122	1.939	-2.593	82.617	0	0	0	0	0	0	0
WT222(CAA14FCCF874)	3.7	13105	2022-11-28 16:29:34.394	0.056	0.032	0.997	0.244	0	0.122	1.939	-2.593	82.617	0	0	0	0	0	0	0
WT222(CAA14FCCF874)	3.7	13105	2022-11-28 16:29:34.394	0.044	0.033	0.995	0.305	0	0	1.939	-2.598	82.617	0	0	0	0	0	0	0
WT222(CAA14FCCF874)	3.7	13105	2022-11-28 16:29:34.394	0.044	0.033	0.995	0.305	0	0	1.939	-2.598	82.617	0	0	0	0	0	0	0
WT222(CAA14FCCF874)	3.7	13105	2022-11-28 16:29:34.394	0.044	0.033	0.995	0.305	0	0	1.945	-2.598	82.617	0	0	0	0	0	0	0
WT222(CAA14FCCF874)	3.7	13105	2022-11-28 16:29:34.394	0.044	0.033	0.995	0.305	0	0	1.945	-2.598	82.617	0	0	0	0	0	0	0
WT222(CAA14FCCF874)	3.7	13105	2022-11-28 16:29:34.394	0.046	0.037	0.997	0.244	-0.061	0.061	1.945	-2.598	82.617	0	0	0	0	0	0	0
WT222(CAA14FCCF874)	3.7	13105	2022-11-28 16:29:34.394	0.046	0.037	0.997	0.244	-0.061	0.061	1.945	-2.598	82.617	0	0	0	0	0	0	0
WT222(CAA14FCCF874)	3.7	13105	2022-11-28 16:29:34.394	0.046	0.037	0.997	0.244	-0.061	0.061	1.945	-2.598	82.617	0	0	0	0	0	0	0
WT111(DD045F3F1DEA)	3.71	13108	2022-11-28 16:29:34.425	0.035	0.407	0.927	0	0	0	23.648	-1.945	-27.636	0	0	0	0	0	0	0
WT111(DD045F3F1DEA)	3.71	13108	2022-11-28 16:29:34.425	0.035	0.407	0.927	0	0	0	23.648	-1.945	-27.636	0	0	0	0	0	0	0
WT111(DD045F3F1DEA)	3.71	13108	2022-11-28 16:29:34.425	0.035	0.407	0.927	0	0	0	23.648	-1.945	-27.636	0	0	0	0	0	0	0
WT111(DD045F3F1DEA)	3.71	13108	2022-11-28 16:29:34.425	0.034	0.407	0.93	0	0	0	23.648	-1.945	-27.636	0	0	0	0	0	0	0
WT111(DD045F3F1DEA)	3.71	13108	2022-11-28 16:29:34.425	0.034	0.407	0.93	0	0	0	23.648	-1.945	-27.636	0	0	0	0	0	0	0
WT111(DD045F3F1DEA)	3.71	13108	2022-11-28 16:29:34.425	0.034	0.407	0.93	0	0	0	23.648	-1.945	-27.636	0	0	0	0	0	0	0
WT111(DD045F3F1DEA)	3.71	13108	2022-11-28 16:29:34.425	0.034	0.407	0.93	0	0	0	23.648	-1.945	-27.636	0	0	0	0	0	0	0
WT111(DD045F3F1DEA)	3.71	13108	2022-11-28 16:29:34.425	0.034	0.407	0.929	0	0	0	23.648	-1.945	-27.636	0	0	0	0	0	0	0
WT111(DD045F3F1DEA)	3.71	13108	2022-11-28 16:29:34.457	0.034	0.407	0.929	0	0	0	23.648	-1.945	-27.636	0	0	0	0	0	0	0
WT111(DD045F3F1DEA)	3.71	13108	2022-11-28 16:29:34.457	0.034	0.407	0.929	0	0	0	23.648	-1.945	-27.636	0	0	0	0	0	0	0
WT111(DD045F3F1DEA)	3.71	13108	2022-11-28 16:29:34.457	0.034	0.407	0.929	0	0	0	23.648	-1.945	-27.636	0	0	0	0	0	0	0
WT111(DD045F3F1DEA)	3.71	13108	2022-11-28 16:29:34.457	0.034	0.406	0.928	0	0	0	23.648	-1.945	-27.636	0	0	0	0	0	0	0
WT111(DD045F3F1DEA)	3.71	13108	2022-11-28 16:29:34.457	0.034	0.406	0.928	0	0	0	23.648	-1.945	-27.636	0	0	0	0	0	0	0
WT111(DD045F3F1DEA)	3.71	13108	2022-11-28 16:29:34.457	0.034	0.406	0.928	0	0	0	23.648	-1.945	-27.636	0	0	0	0	0	0	0
WT111(DD045F3F1DEA)	3.71	13108	2022-11-28 16:29:34.457	0.034	0.406	0.928	0	0	0	23.648	-1.945	-27.636	0	0	0	0	0	0	0
WT111(DD045F3F1DEA)	3.71	13108	2022-11-28 16:29:34.457	0.034	0.407	0.929	0	0	0	23.648	-1.945	-27.636	0	0	0	0	0	0	0
WT333(F4E4E1AF1293)	3.75	13105	2022-11-28 16:29:34.457	-0.019	0.091	1.012	0	0	0	5.142	1.088	-73.213	0	0	0	0	0	0	0
WT333(F4E4E1AF1293)	3.75	13105	2022-11-28 16:29:34.472	-0.019	0.091	1.012	0	0	0	5.142	1.088	-73.213	0	0	0	0	0	0	0
WT333(F4E4E1AF1293)	3.75	13105	2022-11-28 16:29:34.472	-0.02	0.091	1.012	0	0	0	5.142	1.088	-73.213	0	0	0	0	0	0	0
WT333(F4E4E1AF1293)	3.75	13105	2022-11-28 16:29:34.472	-0.02	0.091	1.012	0	0	0	5.142	1.088	-73.213	0	0	0	0	0	0	0
WT333(F4E4E1AF1293)	3.75	13105	2022-11-28 16:29:34.472	-0.02	0.091	1.012	0	0	0	5.142	1.088	-73.213	0	0	0	0	0	0	0
WT333(F4E4E1AF1293)	3.75	13105	2022-11-28 16:29:34.472	-0.02	0.091	1.012	0	0	0	5.142	1.088	-73.213	0	0	0	0	0	0	0
WT333(F4E4E1AF1293)	3.75	13105	2022-11-28 16:29:34.472	-0.019	0.091	1.013	0	0	0	5.142	1.088	-73.213	0	0	0	0	0	0	0
WT333(F4E4E1AF1293)	3.75	13105	2022-11-28 16:29:34.472	-0.019	0.091	1.013	0	0	0	5.142	1.088	-73.213	0	0	0	0	0	0	0
WT111(DD045F3F1DEA)	3.71	13108	2022-11-28 16:29:34.519	0.034	0.407	0.929	0	0	0	23.648	-1.945	-27.636	0	0	0	0	0	0	0
WT111(DD045F3F1DEA)	3.71	13108	2022-11-28 16:29:34.519	0.034	0.407	0.929	0	0	0	23.648	-1.945	-27.636	0	0	0	0	0	0	0
WT111(DD045F3F1DEA)	3.71	13108	2022-11-28 16:29:34.519	0.034	0.407	0.929	0	0	0	23.648	-1.945	-27.636	0	0	0	0	0	0	0
WT111(DD045F3F1DEA)	3.71	13108	2022-11-28 16:29:34.519	0.035	0.404	0.929	0	0	0	23.648	-1.945	-27.636	0	0	0	0	0	0	0
WT111(DD045F3F1DEA)	3.71	13108	2022-11-28 16:29:34.519	0.035	0.404	0.929	0	0	0	23.648	-1.945	-27.636	0	0	0	0	0	0	0
WT111(DD045F3F1DEA)	3.71	13108	2022-11-28 16:29:34.519	0.035	0.404	0.929	0	0	0	23.648	-1.945	-27.636	0	0	0	0	0	0	0
WT111(DD045F3F1DEA)	3.71	13108	2022-11-28 16:29:34.519	0.035	0.404	0.929	0	0	0	23.648	-1.945	-27.636	0	0	0	0	0	0	0
WT111(DD045F3F1DEA)	3.71	13108	2022-11-28 16:29:34.519	0.034	0.409	0.929	0	0	0	23.648	-1.945	-27.636	0	0	0	0	0	0	0
WT222(CAA14FCCF874)	3.7	13105	2022-11-28 16:29:34.519	0.046	0.037	0.997	0.244	-0.061	0.061	1.95	-2.604	82.617	0	0	0	0	0	0	0
WT222(CAA14FCCF874)	3.7	13105	2022-11-28 16:29:34.519	0.046	0.032	0.997	0	-0.061	0	1.95	-2.604	82.617	0	0	0	0	0	0	0
WT222(CAA14FCCF874)	3.7	13105	2022-11-28 16:29:34.519	0.046	0.032	0.997	0	-0.061	0	1.945	-2.604	82.617	0	0	0	0	0	0	0
WT222(CAA14FCCF874)	3.7	13105	2022-11-28 16:29:34.519	0.046	0.032	0.997	0	-0.061	0	1.945	-2.604	82.617	0	0	0	0	0	0	0
WT222(CAA14FCCF874)	3.7	13105	2022-11-28 16:29:34.519	0.046	0.032	0.997	0	-0.061	0	1.945	-2.604	82.617	0	0	0	0	0	0	0
WT222(CAA14FCCF874)	3.7	13105	2022-11-28 16:29:34.519	0.048	0.032	0.996	0.183	0	0.061	1.95	-2.604	82.617	0	0	0	0	0	0	0
WT222(CAA14FCCF874)	3.7	13105	2022-11-28 16:29:34.519	0.048	0.032	0.996	0.183	0	0.061	1.95	-2.604	82.617	0	0	0	0	0	0	0
WT222(CAA14FCCF874)	3.7	13105	2022-11-28 16:29:34.519	0.048	0.032	0.996	0.183	0	0.061	1.95	-2.604	82.617	0	0	0	0	0	0	0
WT222(CAA14FCCF874)	3.7	13105	2022-11-28 16:29:34.519	0.048	0.032	0.996	0.183	0	0.061	1.95	-2.609	82.617	0	0	0	0	0	0	0
WT222(CAA14FCCF874)	3.7	13105	2022-11-28 16:29:34.519	0.051	0.036	0.998	0.366	0	0.122	1.95	-2.609	82.617	0	0	0	0	0	0	0
WT222(CAA14FCCF874)	3.7	13105	2022-11-28 16:29:34.519	0.051	0.036	0.998	0.366	0	0.122	1.956	-2.609	82.617	0	0	0	0	0	0	0
WT222(CAA14FCCF874)	3.7	13105	2022-11-28 16:29:34.519	0.051	0.036	0.998	0.366	0	0.122	1.956	-2.609	82.617	0	0	0	0	0	0	0
WT222(CAA14FCCF874)	3.7	13105	2022-11-28 16:29:34.519	0.044	0.036	1	0.488	0	0	1.956	-2.609	82.617	0	0	0	0	0	0	0
WT222(CAA14FCCF874)	3.7	13105	2022-11-28 16:29:34.519	0.044	0.036	1	0.488	0	0	1.961	-2.609	82.617	0	0	0	0	0	0	0
WT222(CAA14FCCF874)	3.7	13105	2022-11-28 16:29:34.519	0.044	0.036	1	0.488	0	0	1.961	-2.609	82.617	0	0	0	0	0	0	0
WT222(CAA14FCCF874)	3.7	13105	2022-11-28 16:29:34.519	0.044	0.036	1	0.488	0	0	1.967	-2.609	82.617	0	0	0	0	0	0	0
WT333(F4E4E1AF1293)	3.75	13105	2022-11-28 16:29:34.519	-0.007	0.098	1.017	1.343	0	0	5.164	1.088	-73.213	0	0	0	0	0	0	0
WT333(F4E4E1AF1293)	3.75	13105	2022-11-28 16:29:34.519	-0.007	0.098	1.017	1.343	0	0	5.169	1.082	-73.213	0	0	0	0	0	0	0
WT333(F4E4E1AF1293)	3.75	13105	2022-11-28 16:29:34.519	-0.011	0.09	1.013	0.854	0	0	5.175	1.082	-73.213	0	0	0	0	0	0	0
WT333(F4E4E1AF1293)	3.75	13105	2022-11-28 16:29:34.519	-0.011	0.09	1.013	0.854	0	0	5.18	1.082	-73.213	0	0	0	0	0	0	0
WT333(F4E4E1AF1293)	3.75	13105	2022-11-28 16:29:34.519	-0.011	0.09	1.013	0.854	0	0	5.18	1.082	-73.213	0	0	0	0	0	0	0
WT333(F4E4E1AF1293)	3.75	13105	2022-11-28 16:29:34.519	-0.011	0.09	1.013	0.854	0	0	5.186	1.082	-73.207	0	0	0	0	0	0	0
WT333(F4E4E1AF1293)	3.75	13105	2022-11-28 16:29:34.519	-0.005	0.091	1.01	0.244	0	0	5.186	1.082	-73.207	0	0	0	0	0	0	0
WT333(F4E4E1AF1293)	3.75	13105	2022-11-28 16:29:34.519	-0.005	0.091	1.01	0.244	0	0	5.191	1.082	-73.207	0	0	0	0	0	0	0
WT333(F4E4E1AF1293)	3.75	13105	2022-11-28 16:29:34.519	-0.005	0.091	1.01	0.244	0	0	5.191	1.082	-73.207	0	0	0	0	0	0	0
WT333(F4E4E1AF1293)	3.75	13105	2022-11-28 16:29:34.519	-0.005	0.091	1.01	0.244	0	0	5.191	1.077	-73.207	0	0	0	0	0	0	0
WT333(F4E4E1AF1293)	3.75	13105	2022-11-28 16:29:34.519	-0.016	0.094	1.011	0.122	0	0	5.191	1.077	-73.207	0	0	0	0	0	0	0
WT333(F4E4E1AF1293)	3.75	13105	2022-11-28 16:29:34.519	-0.016	0.094	1.011	0.122	0	0	5.191	1.077	-73.202	0	0	0	0	0	0	0
WT333(F4E4E1AF1293)	3.75	13105	2022-11-28 16:29:34.519	-0.016	0.094	1.011	0.122	0	0	5.197	1.077	-73.202	0	0	0	0	0	0	0
WT333(F4E4E1AF1293)	3.75	13105	2022-11-28 16:29:34.519	-0.017	0.094	1.012	0.061	0	0	5.197	1.077	-73.202	0	0	0	0	0	0	0
WT333(F4E4E1AF1293)	3.75	13105	2022-11-28 16:29:34.519	-0.017	0.094	1.012	0.061	0	0	5.197	1.077	-73.202	0	0	0	0	0	0	0
WT333(F4E4E1AF1293)	3.75	13105	2022-11-28 16:29:34.519	-0.017	0.094	1.012	0.061	0	0	5.197	1.071	-73.202	0	0	0	0	0	0	0
WT111(DD045F3F1DEA)	3.71	13108	2022-11-28 16:29:34.550	0.034	0.409	0.929	0	0	0	23.648	-1.945	-27.636	0	0	0	0	0	0	0
WT111(DD045F3F1DEA)	3.71	13108	2022-11-28 16:29:34.550	0.034	0.409	0.929	0	0	0	23.648	-1.945	-27.636	0	0	0	0	0	0	0
WT111(DD045F3F1DEA)	3.71	13108	2022-11-28 16:29:34.550	0.034	0.409	0.929	0	0	0	23.648	-1.945	-27.636	0	0	0	0	0	0	0
WT111(DD045F3F1DEA)	3.71	13108	2022-11-28 16:29:34.550	0.034	0.403	0.925	0	0	0	23.648	-1.945	-27.636	0	0	0	0	0	0	0
WT111(DD045F3F1DEA)	3.71	13108	2022-11-28 16:29:34.550	0.034	0.403	0.925	0	0	0	23.648	-1.945	-27.636	0	0	0	0	0	0	0
WT111(DD045F3F1DEA)	3.71	13108	2022-11-28 16:29:34.550	0.034	0.403	0.925	0	0	0	23.648	-1.945	-27.636	0	0	0	0	0	0	0
WT111(DD045F3F1DEA)	3.71	13108	2022-11-28 16:29:34.550	0.034	0.403	0.925	0	0	0	23.648	-1.945	-27.636	0	0	0	0	0	0	0
WT111(DD045F3F1DEA)	3.71	13108	2022-11-28 16:29:34.550	0.035	0.409	0.929	0	0	0	23.648	-1.945	-27.636	0	0	0	0	0	0	0
WT333(F4E4E1AF1293)	3.75	13105	2022-11-28 16:29:34.550	-0.017	0.094	1.012	0.061	0	0	5.197	1.071	-73.196	0	0	0	0	0	0	0
WT333(F4E4E1AF1293)	3.75	13105	2022-11-28 16:29:34.550	-0.018	0.087	1.009	-1.282	0	0	5.191	1.071	-73.196	0	0	0	0	0	0	0
WT333(F4E4E1AF1293)	3.75	13105	2022-11-28 16:29:34.550	-0.018	0.087	1.009	-1.282	0	0	5.186	1.071	-73.196	0	0	0	0	0	0	0
WT333(F4E4E1AF1293)	3.75	13105	2022-11-28 16:29:34.550	-0.018	0.087	1.009	-1.282	0	0	5.175	1.071	-73.196	0	0	0	0	0	0	0
WT333(F4E4E1AF1293)	3.75	13105	2022-11-28 16:29:34.550	-0.018	0.087	1.009	-1.282	0	0	5.169	1.071	-73.196	0	0	0	0	0	0	0
WT333(F4E4E1AF1293)	3.75	13105	2022-11-28 16:29:34.550	-0.018	0.089	1.009	-1.404	0	0	5.164	1.071	-73.196	0	0	0	0	0	0	0
WT333(F4E4E1AF1293)	3.75	13105	2022-11-28 16:29:34.550	-0.018	0.089	1.009	-1.404	0	0	5.158	1.071	-73.191	0	0	0	0	0	0	0
WT333(F4E4E1AF1293)	3.75	13105	2022-11-28 16:29:34.550	-0.018	0.089	1.009	-1.404	0	0	5.147	1.071	-73.191	0	0	0	0	0	0	0
WT111(DD045F3F1DEA)	3.71	13108	2022-11-28 16:29:34.582	0.035	0.409	0.929	0	0	0	23.648	-1.945	-27.636	0	0	0	0	0	0	0
WT111(DD045F3F1DEA)	3.71	13108	2022-11-28 16:29:34.582	0.035	0.409	0.929	0	0	0	23.648	-1.945	-27.636	0	0	0	0	0	0	0
WT111(DD045F3F1DEA)	3.71	13108	2022-11-28 16:29:34.582	0.035	0.409	0.929	0	0	0	23.648	-1.945	-27.636	0	0	0	0	0	0	0
WT111(DD045F3F1DEA)	3.71	13108	2022-11-28 16:29:34.582	0.034	0.407	0.928	0	0	0	23.648	-1.945	-27.636	0	0	0	0	0	0	0
WT111(DD045F3F1DEA)	3.71	13108	2022-11-28 16:29:34.582	0.034	0.407	0.928	0	0	0	23.648	-1.945	-27.636	0	0	0	0	0	0	0
WT111(DD045F3F1DEA)	3.71	13108	2022-11-28 16:29:34.582	0.034	0.407	0.928	0	0	0	23.648	-1.945	-27.636	0	0	0	0	0	0	0
WT111(DD045F3F1DEA)	3.71	13108	2022-11-28 16:29:34.582	0.034	0.407	0.928	0	0	0	23.648	-1.945	-27.636	0	0	0	0	0	0	0
WT111(DD045F3F1DEA)	3.71	13108	2022-11-28 16:29:34.582	0.035	0.406	0.928	0	0	0	23.648	-1.945	-27.636	0	0	0	0	0	0	0
WT333(F4E4E1AF1293)	3.75	13105	2022-11-28 16:29:34.582	-0.02	0.085	1.009	-0.122	0	0	5.125	1.066	-73.18	0	0	0	0	0	0	0
WT333(F4E4E1AF1293)	3.75	13105	2022-11-28 16:29:34.582	-0.015	0.09	1.014	0.854	0	0	5.131	1.06	-73.174	0	0	0	0	0	0	0
WT333(F4E4E1AF1293)	3.75	13105	2022-11-28 16:29:34.582	-0.015	0.09	1.014	0.854	0	0	5.136	1.06	-73.174	0	0	0	0	0	0	0
WT333(F4E4E1AF1293)	3.75	13105	2022-11-28 16:29:34.582	-0.015	0.09	1.014	0.854	0	0	5.142	1.06	-73.174	0	0	0	0	0	0	0
WT333(F4E4E1AF1293)	3.75	13105	2022-11-28 16:29:34.582	-0.015	0.09	1.014	0.854	0	0	5.142	1.06	-73.169	0	0	0	0	0	0	0
WT333(F4E4E1AF1293)	3.75	13105	2022-11-28 16:29:34.582	-0.01	0.082	1.005	0	0.122	0	5.142	1.06	-73.169	0	0	0	0	0	0	0
WT333(F4E4E1AF1293)	3.75	13105	2022-11-28 16:29:34.582	-0.01	0.082	1.005	0	0.122	0	5.142	1.06	-73.169	0	0	0	0	0	0	0
WT333(F4E4E1AF1293)	3.75	13105	2022-11-28 16:29:34.582	-0.01	0.082	1.005	0	0.122	0	5.142	1.06	-73.163	0	0	0	0	0	0	0
WT333(F4E4E1AF1293)	3.75	13105	2022-11-28 16:29:34.613	-0.009	0.053	0.968	-0.061	0.122	-0.244	4.96	1.027	-72.971	0	0	0	0	0	0	0
WT333(F4E4E1AF1293)	3.75	13105	2022-11-28 16:29:34.613	-0.008	0.109	0.986	-3.54	0.488	0	4.944	1.027	-72.966	0	0	0	0	0	0	0
WT333(F4E4E1AF1293)	3.75	13105	2022-11-28 16:29:34.613	-0.008	0.109	0.986	-3.54	0.488	0	4.922	1.027	-72.96	0	0	0	0	0	0	0
WT333(F4E4E1AF1293)	3.75	13105	2022-11-28 16:29:34.613	-0.008	0.109	0.986	-3.54	0.488	0	4.905	1.033	-72.955	0	0	0	0	0	0	0
WT333(F4E4E1AF1293)	3.75	13105	2022-11-28 16:29:34.613	-0.008	0.109	0.986	-3.54	0.488	0	4.889	1.033	-72.949	0	0	0	0	0	0	0
WT333(F4E4E1AF1293)	3.75	13105	2022-11-28 16:29:34.613	-0.026	0.053	1.014	-2.502	0	-0.244	4.878	1.033	-72.944	0	0	0	0	0	0	0
WT333(F4E4E1AF1293)	3.75	13105	2022-11-28 16:29:34.613	-0.026	0.053	1.014	-2.502	0	-0.244	4.861	1.033	-72.938	0	0	0	0	0	0	0
WT333(F4E4E1AF1293)	3.75	13105	2022-11-28 16:29:34.613	-0.026	0.053	1.014	-2.502	0	-0.244	4.85	1.033	-72.933	0	0	0	0	0	0	0
WT111(DD045F3F1DEA)	3.71	13108	2022-11-28 16:29:34.629	0.035	0.406	0.928	0	0	0	23.648	-1.945	-27.636	0	0	0	0	0	0	0
WT111(DD045F3F1DEA)	3.71	13108	2022-11-28 16:29:34.644	0.035	0.406	0.928	0	0	0	23.648	-1.945	-27.636	0	0	0	0	0	0	0
WT111(DD045F3F1DEA)	3.71	13108	2022-11-28 16:29:34.644	0.035	0.406	0.928	0	0	0	23.648	-1.945	-27.636	0	0	0	0	0	0	0
WT111(DD045F3F1DEA)	3.71	13108	2022-11-28 16:29:34.644	0.034	0.407	0.929	0	0	0	23.648	-1.945	-27.636	0	0	0	0	0	0	0
WT111(DD045F3F1DEA)	3.71	13108	2022-11-28 16:29:34.644	0.034	0.407	0.929	0	0	0	23.648	-1.945	-27.636	0	0	0	0	0	0	0
WT111(DD045F3F1DEA)	3.71	13108	2022-11-28 16:29:34.644	0.034	0.407	0.929	0	0	0	23.648	-1.945	-27.636	0	0	0	0	0	0	0
WT111(DD045F3F1DEA)	3.71	13108	2022-11-28 16:29:34.644	0.034	0.407	0.929	0	0	0	23.648	-1.945	-27.636	0	0	0	0	0	0	0
WT111(DD045F3F1DEA)	3.71	13108	2022-11-28 16:29:34.644	0.034	0.402	0.926	0	0	0	23.648	-1.945	-27.636	0	0	0	0	0	0	0
WT111(DD045F3F1DEA)	3.71	13108	2022-11-28 16:29:34.660	0.034	0.402	0.926	0	0	0	23.648	-1.945	-27.636	0	0	0	0	0	0	0
WT111(DD045F3F1DEA)	3.71	13108	2022-11-28 16:29:34.660	0.034	0.402	0.926	0	0	0	23.648	-1.945	-27.636	0	0	0	0	0	0	0
WT111(DD045F3F1DEA)	3.71	13108	2022-11-28 16:29:34.660	0.035	0.413	0.93	0	0	0	23.648	-1.945	-27.636	0	0	0	0	0	0	0
WT111(DD045F3F1DEA)	3.71	13108	2022-11-28 16:29:34.660	0.035	0.413	0.93	0	0	0	23.648	-1.945	-27.636	0	0	0	0	0	0	0
WT111(DD045F3F1DEA)	3.71	13108	2022-11-28 16:29:34.660	0.035	0.413	0.93	0	0	0	23.648	-1.945	-27.636	0	0	0	0	0	0	0
WT111(DD045F3F1DEA)	3.71	13108	2022-11-28 16:29:34.660	0.035	0.413	0.93	0	0	0	23.648	-1.945	-27.636	0	0	0	0	0	0	0
WT111(DD045F3F1DEA)	3.71	13108	2022-11-28 16:29:34.660	0.034	0.399	0.926	0	0	0	23.648	-1.945	-27.636	0	0	0	0	0	0	0
WT111(DD045F3F1DEA)	3.71	13108	2022-11-28 16:29:34.660	0.034	0.399	0.926	0	0	0	23.648	-1.945	-27.636	0	0	0	0	0	0	0
WT222(CAA14FCCF874)	3.7	13105	2022-11-28 16:29:34.675	0.056	0.042	1.001	-0.549	0	-0.244	1.989	-2.615	82.623	0	0	0	0	0	0	0
WT222(CAA14FCCF874)	3.7	13105	2022-11-28 16:29:34.675	0.056	0.042	1.001	-0.549	0	-0.244	1.983	-2.615	82.617	0	0	0	0	0	0	0
WT222(CAA14FCCF874)	3.7	13105	2022-11-28 16:29:34.675	0.056	0.042	1.001	-0.549	0	-0.244	1.983	-2.615	82.617	0	0	0	0	0	0	0
WT222(CAA14FCCF874)	3.7	13105	2022-11-28 16:29:34.675	0.056	0.042	1.001	-0.549	0	-0.244	1.978	-2.615	82.617	0	0	0	0	0	0	0
WT222(CAA14FCCF874)	3.7	13105	2022-11-28 16:29:34.675	0.059	0.048	1.027	0.244	0.183	0.122	1.983	-2.615	82.617	0	0	0	0	0	0	0
WT222(CAA14FCCF874)	3.7	13105	2022-11-28 16:29:34.675	0.059	0.048	1.027	0.244	0.183	0.122	1.983	-2.615	82.617	0	0	0	0	0	0	0
WT222(CAA14FCCF874)	3.7	13105	2022-11-28 16:29:34.675	0.059	0.048	1.027	0.244	0.183	0.122	1.983	-2.615	82.617	0	0	0	0	0	0	0
WT222(CAA14FCCF874)	3.7	13105	2022-11-28 16:29:34.675	0.059	0.048	1.027	0.244	0.183	0.122	1.989	-2.615	82.617	0	0	0	0	0	0	0
WT222(CAA14FCCF874)	3.7	13105	2022-11-28 16:29:34.675	0.048	0.006	1.011	-1.892	-0.488	-0.305	1.923	-2.637	82.623	0	0	0	0	0	0	0
WT222(CAA14FCCF874)	3.7	13105	2022-11-28 16:29:34.675	0.048	0.006	1.011	-1.892	-0.488	-0.305	1.912	-2.642	82.617	0	0	0	0	0	0	0
WT222(CAA14FCCF874)	3.7	13105	2022-11-28 16:29:34.675	0.048	0.006	1.011	-1.892	-0.488	-0.305	1.901	-2.642	82.612	0	0	0	0	0	0	0
WT222(CAA14FCCF874)	3.7	13105	2022-11-28 16:29:34.675	0.048	0.006	1.011	-1.892	-0.488	-0.305	1.89	-2.648	82.612	0	0	0	0	0	0	0
WT222(CAA14FCCF874)	3.7	13105	2022-11-28 16:29:34.675	0.044	0.044	0.976	-1.038	-0.183	-0.732	1.884	-2.648	82.606	0	0	0	0	0	0	0
WT222(CAA14FCCF874)	3.7	13105	2022-11-28 16:29:34.675	0.044	0.044	0.976	-1.038	-0.183	-0.732	1.879	-2.648	82.601	0	0	0	0	0	0	0
WT222(CAA14FCCF874)	3.7	13105	2022-11-28 16:29:34.675	0.044	0.044	0.976	-1.038	-0.183	-0.732	1.879	-2.653	82.595	0	0	0	0	0	0	0
WT222(CAA14FCCF874)	3.7	13105	2022-11-28 16:29:34.675	0.044	0.044	0.976	-1.038	-0.183	-0.732	1.873	-2.653	82.59	0	0	0	0	0	0	0
WT333(F4E4E1AF1293)	3.75	13105	2022-11-28 16:29:34.675	-0.026	0.053	1.014	-2.502	0	-0.244	4.839	1.033	-72.927	0	0	0	0	0	0	0
WT333(F4E4E1AF1293)	3.75	13105	2022-11-28 16:29:34.675	-0.024	0.033	0.978	-3.235	-0.366	0.122	4.823	1.033	-72.916	0	0	0	0	0	0	0
WT333(F4E4E1AF1293)	3.75	13105	2022-11-28 16:29:34.675	-0.024	0.033	0.978	-3.235	-0.366	0.122	4.801	1.027	-72.911	0	0	0	0	0	0	0
WT333(F4E4E1AF1293)	3.75	13105	2022-11-28 16:29:34.675	-0.024	0.033	0.978	-3.235	-0.366	0.122	4.785	1.027	-72.905	0	0	0	0	0	0	0
WT333(F4E4E1AF1293)	3.75	13105	2022-11-28 16:29:34.675	-0.024	0.033	0.978	-3.235	-0.366	0.122	4.768	1.027	-72.9	0	0	0	0	0	0	0
WT333(F4E4E1AF1293)	3.75	13105	2022-11-28 16:29:34.675	-0.005	0.04	0.999	-7.751	-0.122	0.244	4.724	1.022	-72.889	0	0	0	0	0	0	0
WT333(F4E4E1AF1293)	3.75	13105	2022-11-28 16:29:34.675	-0.005	0.04	0.999	-7.751	-0.122	0.244	4.686	1.022	-72.883	0	0	0	0	0	0	0
WT333(F4E4E1AF1293)	3.75	13105	2022-11-28 16:29:34.675	-0.005	0.04	0.999	-7.751	-0.122	0.244	4.647	1.022	-72.878	0	0	0	0	0	0	0
WT333(F4E4E1AF1293)	3.75	13105	2022-11-28 16:29:34.675	-0.005	0.04	0.999	-7.751	-0.122	0.244	4.603	1.022	-72.867	0	0	0	0	0	0	0
WT333(F4E4E1AF1293)	3.75	13105	2022-11-28 16:29:34.675	0.001	0.138	1.034	-2.747	-0.244	0.061	4.587	1.016	-72.861	0	0	0	0	0	0	0
WT333(F4E4E1AF1293)	3.75	13105	2022-11-28 16:29:34.675	0.001	0.138	1.034	-2.747	-0.244	0.061	4.576	1.016	-72.856	0	0	0	0	0	0	0
WT333(F4E4E1AF1293)	3.75	13105	2022-11-28 16:29:34.675	0.001	0.138	1.034	-2.747	-0.244	0.061	4.559	1.016	-72.85	0	0	0	0	0	0	0
WT333(F4E4E1AF1293)	3.75	13105	2022-11-28 16:29:34.675	0.001	0.138	1.034	-2.747	-0.244	0.061	4.543	1.011	-72.839	0	0	0	0	0	0	0
WT333(F4E4E1AF1293)	3.75	13105	2022-11-28 16:29:34.675	-0.016	0.087	1.017	-3.967	-0.488	0.183	4.526	1.011	-72.834	0	0	0	0	0	0	0
WT333(F4E4E1AF1293)	3.75	13105	2022-11-28 16:29:34.675	-0.016	0.087	1.017	-3.967	-0.488	0.183	4.504	1.005	-72.823	0	0	0	0	0	0	0
WT333(F4E4E1AF1293)	3.75	13105	2022-11-28 16:29:34.675	-0.016	0.087	1.017	-3.967	-0.488	0.183	4.488	1.005	-72.812	0	0	0	0	0	0	0
WT111(DD045F3F1DEA)	3.71	13108	2022-11-28 16:29:34.691	0.034	0.399	0.926	0	0	0	23.648	-1.945	-27.636	0	0	0	0	0	0	0
WT111(DD045F3F1DEA)	3.71	13108	2022-11-28 16:29:34.691	0.034	0.399	0.926	0	0	0	23.648	-1.945	-27.636	0	0	0	0	0	0	0
WT111(DD045F3F1DEA)	3.71	13108	2022-11-28 16:29:34.691	0.034	0.41	0.928	0	0	0	23.648	-1.945	-27.636	0	0	0	0	0	0	0
WT111(DD045F3F1DEA)	3.71	13108	2022-11-28 16:29:34.691	0.034	0.41	0.928	0	0	0	23.648	-1.945	-27.636	0	0	0	0	0	0	0
WT111(DD045F3F1DEA)	3.71	13108	2022-11-28 16:29:34.691	0.034	0.41	0.928	0	0	0	23.648	-1.945	-27.636	0	0	0	0	0	0	0
WT111(DD045F3F1DEA)	3.71	13108	2022-11-28 16:29:34.691	0.034	0.41	0.928	0	0	0	23.648	-1.945	-27.636	0	0	0	0	0	0	0
WT111(DD045F3F1DEA)	3.71	13108	2022-11-28 16:29:34.691	0.034	0.407	0.928	0	0	0	23.648	-1.945	-27.636	0	0	0	0	0	0	0
WT111(DD045F3F1DEA)	3.71	13108	2022-11-28 16:29:34.691	0.034	0.407	0.928	0	0	0	23.648	-1.945	-27.636	0	0	0	0	0	0	0
WT333(F4E4E1AF1293)	3.75	13105	2022-11-28 16:29:34.707	-0.016	0.087	1.017	-3.967	-0.488	0.183	4.466	1	-72.806	0	0	0	0	0	0	0
WT333(F4E4E1AF1293)	3.75	13105	2022-11-28 16:29:34.707	-0.031	0.083	1	0.61	0.488	0.244	4.471	1	-72.795	0	0	0	0	0	0	0
WT333(F4E4E1AF1293)	3.75	13105	2022-11-28 16:29:34.707	-0.031	0.083	1	0.61	0.488	0.244	4.471	1.005	-72.784	0	0	0	0	0	0	0
WT333(F4E4E1AF1293)	3.75	13105	2022-11-28 16:29:34.707	-0.031	0.083	1	0.61	0.488	0.244	4.477	1.005	-72.773	0	0	0	0	0	0	0
WT333(F4E4E1AF1293)	3.75	13105	2022-11-28 16:29:34.707	-0.02	0.101	1.01	-2.625	-0.244	-0.183	4.466	1.005	-72.762	0	0	0	0	0	0	0
WT333(F4E4E1AF1293)	3.75	13105	2022-11-28 16:29:34.707	-0.02	0.101	1.01	-2.625	-0.244	-0.183	4.455	1.005	-72.757	0	0	0	0	0	0	0
WT333(F4E4E1AF1293)	3.75	13105	2022-11-28 16:29:34.707	-0.02	0.101	1.01	-2.625	-0.244	-0.183	4.438	1	-72.746	0	0	0	0	0	0	0
WT333(F4E4E1AF1293)	3.75	13105	2022-11-28 16:29:34.707	-0.02	0.101	1.01	-2.625	-0.244	-0.183	4.427	1	-72.735	0	0	0	0	0	0	0
WT333(F4E4E1AF1293)	3.75	13105	2022-11-28 16:29:34.738	-0.021	0.091	1.019	3.418	0.732	-0.366	4.444	1.005	-72.724	0	0	0	0	0	0	0
WT333(F4E4E1AF1293)	3.75	13105	2022-11-28 16:29:34.738	-0.021	0.091	1.019	3.418	0.732	-0.366	4.466	1.005	-72.719	0	0	0	0	0	0	0
WT333(F4E4E1AF1293)	3.75	13105	2022-11-28 16:29:34.738	-0.021	0.091	1.019	3.418	0.732	-0.366	4.482	1.011	-72.708	0	0	0	0	0	0	0
WT333(F4E4E1AF1293)	3.75	13105	2022-11-28 16:29:34.738	-0.021	0.091	1.019	3.418	0.732	-0.366	4.499	1.016	-72.697	0	0	0	0	0	0	0
WT333(F4E4E1AF1293)	3.75	13105	2022-11-28 16:29:34.738	0.001	0.098	1.014	1.221	0.122	-0.366	4.51	1.016	-72.686	0	0	0	0	0	0	0
WT333(F4E4E1AF1293)	3.75	13105	2022-11-28 16:29:34.738	0.001	0.098	1.014	1.221	0.122	-0.366	4.515	1.016	-72.675	0	0	0	0	0	0	0
WT333(F4E4E1AF1293)	3.75	13105	2022-11-28 16:29:34.738	0.001	0.098	1.014	1.221	0.122	-0.366	4.521	1.016	-72.664	0	0	0	0	0	0	0
WT333(F4E4E1AF1293)	3.75	13105	2022-11-28 16:29:34.738	0.001	0.098	1.014	1.221	0.122	-0.366	4.532	1.016	-72.653	0	0	0	0	0	0	0
WT333(F4E4E1AF1293)	3.75	13105	2022-11-28 16:29:34.769	-0.012	0.042	1.007	0.61	-0.061	0	4.537	1.016	-72.636	0	0	0	0	0	0	0
WT333(F4E4E1AF1293)	3.75	13105	2022-11-28 16:29:34.769	-0.012	0.042	1.007	0.61	-0.061	0	4.537	1.016	-72.625	0	0	0	0	0	0	0
WT333(F4E4E1AF1293)	3.75	13105	2022-11-28 16:29:34.769	-0.012	0.042	1.007	0.61	-0.061	0	4.543	1.011	-72.609	0	0	0	0	0	0	0
WT333(F4E4E1AF1293)	3.75	13105	2022-11-28 16:29:34.769	-0.012	0.042	1.007	0.61	-0.061	0	4.543	1.011	-72.598	0	0	0	0	0	0	0
WT333(F4E4E1AF1293)	3.75	13105	2022-11-28 16:29:34.769	-0.028	0.102	1.016	-7.935	-0.305	0.366	4.504	1.011	-72.581	0	0	0	0	0	0	0
WT333(F4E4E1AF1293)	3.75	13105	2022-11-28 16:29:34.769	-0.028	0.102	1.016	-7.935	-0.305	0.366	4.466	1.005	-72.565	0	0	0	0	0	0	0
WT333(F4E4E1AF1293)	3.75	13105	2022-11-28 16:29:34.769	-0.028	0.102	1.016	-7.935	-0.305	0.366	4.427	1.005	-72.548	0	0	0	0	0	0	0
WT333(F4E4E1AF1293)	3.75	13105	2022-11-28 16:29:34.769	-0.028	0.102	1.016	-7.935	-0.305	0.366	4.389	1.005	-72.532	0	0	0	0	0	0	0
WT333(F4E4E1AF1293)	3.75	13105	2022-11-28 16:29:34.769	-0.005	0.159	1.042	1.953	-1.038	0	4.4	1	-72.521	0	0	0	0	0	0	0
WT333(F4E4E1AF1293)	3.75	13105	2022-11-28 16:29:34.769	-0.005	0.159	1.042	1.953	-1.038	0	4.411	0.994	-72.504	0	0	0	0	0	0	0
WT333(F4E4E1AF1293)	3.75	13105	2022-11-28 16:29:34.769	-0.005	0.159	1.042	1.953	-1.038	0	4.422	0.989	-72.488	0	0	0	0	0	0	0
WT333(F4E4E1AF1293)	3.75	13105	2022-11-28 16:29:34.769	-0.005	0.159	1.042	1.953	-1.038	0	4.438	0.983	-72.477	0	0	0	0	0	0	0
WT333(F4E4E1AF1293)	3.75	13105	2022-11-28 16:29:34.769	-0.015	0.069	1.014	-0.244	-0.854	0.854	4.438	0.978	-72.455	0	0	0	0	0	0	0
WT333(F4E4E1AF1293)	3.75	13105	2022-11-28 16:29:34.769	-0.015	0.069	1.014	-0.244	-0.854	0.854	4.438	0.972	-72.433	0	0	0	0	0	0	0
WT333(F4E4E1AF1293)	3.75	13105	2022-11-28 16:29:34.769	-0.015	0.069	1.014	-0.244	-0.854	0.854	4.444	0.967	-72.411	0	0	0	0	0	0	0
WT333(F4E4E1AF1293)	3.75	13105	2022-11-28 16:29:34.769	-0.015	0.069	1.014	-0.244	-0.854	0.854	4.444	0.961	-72.394	0	0	0	0	0	0	0
WT111(DD045F3F1DEA)	3.71	13108	2022-11-28 16:29:34.785	0.034	0.407	0.928	0	0	0	23.648	-1.945	-27.636	0	0	0	0	0	0	0
WT111(DD045F3F1DEA)	3.71	13108	2022-11-28 16:29:34.785	0.034	0.407	0.928	0	0	0	23.648	-1.945	-27.636	0	0	0	0	0	0	0
WT111(DD045F3F1DEA)	3.71	13108	2022-11-28 16:29:34.785	0.034	0.403	0.927	0	0	0	23.648	-1.945	-27.636	0	0	0	0	0	0	0
WT111(DD045F3F1DEA)	3.71	13108	2022-11-28 16:29:34.785	0.034	0.403	0.927	0	0	0	23.648	-1.945	-27.636	0	0	0	0	0	0	0
WT111(DD045F3F1DEA)	3.71	13108	2022-11-28 16:29:34.785	0.034	0.403	0.927	0	0	0	23.648	-1.945	-27.636	0	0	0	0	0	0	0
WT111(DD045F3F1DEA)	3.71	13108	2022-11-28 16:29:34.785	0.034	0.403	0.927	0	0	0	23.648	-1.945	-27.636	0	0	0	0	0	0	0
WT111(DD045F3F1DEA)	3.71	13108	2022-11-28 16:29:34.785	0.035	0.41	0.931	0	0	0	23.648	-1.945	-27.636	0	0	0	0	0	0	0
WT111(DD045F3F1DEA)	3.71	13108	2022-11-28 16:29:34.785	0.035	0.41	0.931	0	0	0	23.648	-1.945	-27.636	0	0	0	0	0	0	0
WT222(CAA14FCCF874)	3.7	13105	2022-11-28 16:29:34.785	0.061	0.045	1.043	-0.732	0.366	0.549	1.868	-2.653	82.59	0	0	0	0	0	0	0
WT222(CAA14FCCF874)	3.7	13105	2022-11-28 16:29:34.800	0.061	0.045	1.043	-0.732	0.366	0.549	1.862	-2.648	82.59	0	0	0	0	0	0	0
WT222(CAA14FCCF874)	3.7	13105	2022-11-28 16:29:34.800	0.061	0.045	1.043	-0.732	0.366	0.549	1.862	-2.648	82.59	0	0	0	0	0	0	0
WT222(CAA14FCCF874)	3.7	13105	2022-11-28 16:29:34.800	0.061	0.045	1.043	-0.732	0.366	0.549	1.857	-2.648	82.59	0	0	0	0	0	0	0
WT222(CAA14FCCF874)	3.7	13105	2022-11-28 16:29:34.800	0.043	0.002	0.967	0.366	-0.122	-0.122	1.857	-2.648	82.59	0	0	0	0	0	0	0
WT222(CAA14FCCF874)	3.7	13105	2022-11-28 16:29:34.800	0.043	0.002	0.967	0.366	-0.122	-0.122	1.862	-2.653	82.584	0	0	0	0	0	0	0
WT222(CAA14FCCF874)	3.7	13105	2022-11-28 16:29:34.800	0.043	0.002	0.967	0.366	-0.122	-0.122	1.862	-2.653	82.584	0	0	0	0	0	0	0
WT222(CAA14FCCF874)	3.7	13105	2022-11-28 16:29:34.800	0.043	0.002	0.967	0.366	-0.122	-0.122	1.862	-2.653	82.579	0	0	0	0	0	0	0
WT333(F4E4E1AF1293)	3.75	13105	2022-11-28 16:29:34.800	-0.028	0.028	0.956	3.113	1.221	0.061	4.46	0.967	-72.372	0	0	0	0	0	0	0
WT333(F4E4E1AF1293)	3.75	13105	2022-11-28 16:29:34.800	-0.028	0.028	0.956	3.113	1.221	0.061	4.477	0.972	-72.356	0	0	0	0	0	0	0
WT333(F4E4E1AF1293)	3.75	13105	2022-11-28 16:29:34.800	-0.028	0.028	0.956	3.113	1.221	0.061	4.493	0.978	-72.339	0	0	0	0	0	0	0
WT333(F4E4E1AF1293)	3.75	13105	2022-11-28 16:29:34.800	-0.028	0.028	0.956	3.113	1.221	0.061	4.51	0.983	-72.318	0	0	0	0	0	0	0
WT333(F4E4E1AF1293)	3.75	13105	2022-11-28 16:29:34.800	0	0.16	1.059	4.15	0.061	0.244	4.532	0.983	-72.301	0	0	0	0	0	0	0
WT333(F4E4E1AF1293)	3.75	13105	2022-11-28 16:29:34.800	0	0.16	1.059	4.15	0.061	0.244	4.554	0.983	-72.279	0	0	0	0	0	0	0
WT333(F4E4E1AF1293)	3.75	13105	2022-11-28 16:29:34.800	0	0.16	1.059	4.15	0.061	0.244	4.576	0.983	-72.257	0	0	0	0	0	0	0
WT333(F4E4E1AF1293)	3.75	13105	2022-11-28 16:29:34.800	0	0.16	1.059	4.15	0.061	0.244	4.598	0.983	-72.235	0	0	0	0	0	0	0
WT111(DD045F3F1DEA)	3.71	13108	2022-11-28 16:29:34.816	0.035	0.41	0.931	0	0	0	23.648	-1.945	-27.636	0	0	0	0	0	0	0
WT111(DD045F3F1DEA)	3.71	13108	2022-11-28 16:29:34.816	0.035	0.41	0.931	0	0	0	23.648	-1.945	-27.636	0	0	0	0	0	0	0
WT111(DD045F3F1DEA)	3.71	13108	2022-11-28 16:29:34.816	0.035	0.405	0.929	0	0	0	23.648	-1.945	-27.636	0	0	0	0	0	0	0
WT111(DD045F3F1DEA)	3.71	13108	2022-11-28 16:29:34.816	0.035	0.405	0.929	0	0	0	23.648	-1.945	-27.636	0	0	0	0	0	0	0
WT111(DD045F3F1DEA)	3.71	13108	2022-11-28 16:29:34.816	0.035	0.405	0.929	0	0	0	23.648	-1.945	-27.636	0	0	0	0	0	0	0
WT111(DD045F3F1DEA)	3.71	13108	2022-11-28 16:29:34.816	0.035	0.405	0.929	0	0	0	23.648	-1.945	-27.636	0	0	0	0	0	0	0
WT111(DD045F3F1DEA)	3.71	13108	2022-11-28 16:29:34.816	0.034	0.405	0.925	0	0	0	23.648	-1.945	-27.636	0	0	0	0	0	0	0
WT111(DD045F3F1DEA)	3.71	13108	2022-11-28 16:29:34.816	0.034	0.405	0.925	0	0	0	23.648	-1.945	-27.636	0	0	0	0	0	0	0
WT222(CAA14FCCF874)	3.7	13105	2022-11-28 16:29:34.816	0.042	0.049	0.993	-0.244	-0.122	0.183	1.873	-2.67	82.551	0	0	0	0	0	0	0
WT222(CAA14FCCF874)	3.7	13105	2022-11-28 16:29:34.816	0.042	0.049	0.993	-0.244	-0.122	0.183	1.873	-2.67	82.546	0	0	0	0	0	0	0
WT222(CAA14FCCF874)	3.7	13105	2022-11-28 16:29:34.816	0.042	0.049	0.993	-0.244	-0.122	0.183	1.873	-2.675	82.54	0	0	0	0	0	0	0
WT222(CAA14FCCF874)	3.7	13105	2022-11-28 16:29:34.816	0.042	0.049	0.993	-0.244	-0.122	0.183	1.873	-2.675	82.54	0	0	0	0	0	0	0
WT222(CAA14FCCF874)	3.7	13105	2022-11-28 16:29:34.816	0.044	-0.006	0.989	-0.061	0	0.977	1.873	-2.675	82.54	0	0	0	0	0	0	0
WT222(CAA14FCCF874)	3.7	13105	2022-11-28 16:29:34.816	0.044	-0.006	0.989	-0.061	0	0.977	1.873	-2.675	82.54	0	0	0	0	0	0	0
WT222(CAA14FCCF874)	3.7	13105	2022-11-28 16:29:34.816	0.044	-0.006	0.989	-0.061	0	0.977	1.873	-2.675	82.54	0	0	0	0	0	0	0
WT222(CAA14FCCF874)	3.7	13105	2022-11-28 16:29:34.816	0.067	0.042	1.005	0	-0.183	-0.183	1.873	-2.675	82.54	0	0	0	0	0	0	0
WT111(DD045F3F1DEA)	3.71	13108	2022-11-28 16:29:34.848	0.034	0.405	0.925	0	0	0	23.648	-1.945	-27.636	0	0	0	0	0	0	0
WT111(DD045F3F1DEA)	3.71	13108	2022-11-28 16:29:34.848	0.034	0.405	0.925	0	0	0	23.648	-1.945	-27.636	0	0	0	0	0	0	0
WT111(DD045F3F1DEA)	3.71	13108	2022-11-28 16:29:34.848	0.035	0.408	0.93	-0.244	0	0	23.648	-1.945	-27.636	0	0	0	0	0	0	0
WT111(DD045F3F1DEA)	3.71	13108	2022-11-28 16:29:34.848	0.035	0.408	0.93	-0.244	0	0	23.648	-1.945	-27.636	0	0	0	0	0	0	0
WT111(DD045F3F1DEA)	3.71	13108	2022-11-28 16:29:34.848	0.035	0.408	0.93	-0.244	0	0	23.648	-1.945	-27.636	0	0	0	0	0	0	0
WT111(DD045F3F1DEA)	3.71	13108	2022-11-28 16:29:34.848	0.035	0.408	0.93	-0.244	0	0	23.643	-1.945	-27.636	0	0	0	0	0	0	0
WT111(DD045F3F1DEA)	3.71	13108	2022-11-28 16:29:34.848	0.035	0.405	0.926	0.183	0	0	23.643	-1.945	-27.636	0	0	0	0	0	0	0
WT111(DD045F3F1DEA)	3.71	13108	2022-11-28 16:29:34.848	0.035	0.405	0.926	0.183	0	0	23.648	-1.945	-27.636	0	0	0	0	0	0	0
WT333(F4E4E1AF1293)	3.75	13105	2022-11-28 16:29:34.863	-0.013	0.075	1.009	1.953	0.122	-0.916	4.609	0.983	-72.219	0	0	0	0	0	0	0
WT333(F4E4E1AF1293)	3.75	13105	2022-11-28 16:29:34.863	-0.013	0.075	1.009	1.953	0.122	-0.916	4.625	0.983	-72.202	0	0	0	0	0	0	0
WT333(F4E4E1AF1293)	3.75	13105	2022-11-28 16:29:34.863	-0.013	0.075	1.009	1.953	0.122	-0.916	4.636	0.989	-72.186	0	0	0	0	0	0	0
WT333(F4E4E1AF1293)	3.75	13105	2022-11-28 16:29:34.863	-0.013	0.075	1.009	1.953	0.122	-0.916	4.647	0.989	-72.169	0	0	0	0	0	0	0
WT333(F4E4E1AF1293)	3.75	13105	2022-11-28 16:29:34.863	-0.03	0.058	0.991	-2.014	-0.061	0.366	4.636	0.983	-72.147	0	0	0	0	0	0	0
WT333(F4E4E1AF1293)	3.75	13105	2022-11-28 16:29:34.863	-0.03	0.058	0.991	-2.014	-0.061	0.366	4.625	0.983	-72.125	0	0	0	0	0	0	0
WT333(F4E4E1AF1293)	3.75	13105	2022-11-28 16:29:34.863	-0.03	0.058	0.991	-2.014	-0.061	0.366	4.62	0.983	-72.103	0	0	0	0	0	0	0
WT333(F4E4E1AF1293)	3.75	13105	2022-11-28 16:29:34.863	-0.03	0.058	0.991	-2.014	-0.061	0.366	4.609	0.983	-72.081	0	0	0	0	0	0	0
WT333(F4E4E1AF1293)	3.75	13105	2022-11-28 16:29:34.879	-0.043	0.079	0.981	-8.484	-0.671	0.366	4.57	0.978	-72.054	0	0	0	0	0	0	0
WT333(F4E4E1AF1293)	3.75	13105	2022-11-28 16:29:34.879	-0.043	0.079	0.981	-8.484	-0.671	0.366	4.526	0.978	-72.032	0	0	0	0	0	0	0
WT333(F4E4E1AF1293)	3.75	13105	2022-11-28 16:29:34.879	-0.043	0.079	0.981	-8.484	-0.671	0.366	4.482	0.972	-72.01	0	0	0	0	0	0	0
WT333(F4E4E1AF1293)	3.75	13105	2022-11-28 16:29:34.879	-0.043	0.079	0.981	-8.484	-0.671	0.366	4.444	0.972	-71.988	0	0	0	0	0	0	0
WT333(F4E4E1AF1293)	3.75	13105	2022-11-28 16:29:34.879	-0.013	0.147	1.033	-0.977	-0.61	-0.305	4.438	0.972	-71.966	0	0	0	0	0	0	0
WT333(F4E4E1AF1293)	3.75	13105	2022-11-28 16:29:34.879	-0.013	0.147	1.033	-0.977	-0.61	-0.305	4.438	0.967	-71.944	0	0	0	0	0	0	0
WT333(F4E4E1AF1293)	3.75	13105	2022-11-28 16:29:34.879	-0.013	0.147	1.033	-0.977	-0.61	-0.305	4.433	0.967	-71.927	0	0	0	0	0	0	0
WT333(F4E4E1AF1293)	3.75	13105	2022-11-28 16:29:34.879	-0.013	0.147	1.033	-0.977	-0.61	-0.305	4.433	0.961	-71.906	0	0	0	0	0	0	0
WT111(DD045F3F1DEA)	3.71	13108	2022-11-28 16:29:34.910	0.035	0.405	0.926	0.183	0	0	23.648	-1.945	-27.636	0	0	0	0	0	0	0
WT111(DD045F3F1DEA)	3.71	13108	2022-11-28 16:29:34.910	0.035	0.405	0.926	0.183	0	0	23.648	-1.945	-27.636	0	0	0	0	0	0	0
WT111(DD045F3F1DEA)	3.71	13108	2022-11-28 16:29:34.910	0.034	0.407	0.927	-0.122	0	0	23.648	-1.945	-27.636	0	0	0	0	0	0	0
WT111(DD045F3F1DEA)	3.71	13108	2022-11-28 16:29:34.910	0.034	0.407	0.927	-0.122	0	0	23.648	-1.945	-27.636	0	0	0	0	0	0	0
WT111(DD045F3F1DEA)	3.71	13108	2022-11-28 16:29:34.910	0.034	0.407	0.927	-0.122	0	0	23.648	-1.945	-27.636	0	0	0	0	0	0	0
WT111(DD045F3F1DEA)	3.71	13108	2022-11-28 16:29:34.910	0.034	0.407	0.927	-0.122	0	0	23.648	-1.945	-27.636	0	0	0	0	0	0	0
WT111(DD045F3F1DEA)	3.71	13108	2022-11-28 16:29:34.910	0.033	0.401	0.927	0	0	0	23.648	-1.945	-27.636	0	0	0	0	0	0	0
WT111(DD045F3F1DEA)	3.71	13108	2022-11-28 16:29:34.910	0.033	0.401	0.927	0	0	0	23.648	-1.945	-27.636	0	0	0	0	0	0	0
WT222(CAA14FCCF874)	3.7	13105	2022-11-28 16:29:34.941	0.067	0.042	1.005	0	-0.183	-0.183	1.873	-2.681	82.535	0	0	0	0	0	0	0
WT222(CAA14FCCF874)	3.7	13105	2022-11-28 16:29:34.941	0.067	0.042	1.005	0	-0.183	-0.183	1.873	-2.681	82.529	0	0	0	0	0	0	0
WT222(CAA14FCCF874)	3.7	13105	2022-11-28 16:29:34.941	0.067	0.042	1.005	0	-0.183	-0.183	1.873	-2.681	82.524	0	0	0	0	0	0	0
WT222(CAA14FCCF874)	3.7	13105	2022-11-28 16:29:34.941	0.042	0.003	0.985	-0.061	0.061	-0.122	1.873	-2.681	82.518	0	0	0	0	0	0	0
WT222(CAA14FCCF874)	3.7	13105	2022-11-28 16:29:34.941	0.042	0.003	0.985	-0.061	0.061	-0.122	1.873	-2.681	82.518	0	0	0	0	0	0	0
WT222(CAA14FCCF874)	3.7	13105	2022-11-28 16:29:34.941	0.042	0.003	0.985	-0.061	0.061	-0.122	1.873	-2.681	82.513	0	0	0	0	0	0	0
WT222(CAA14FCCF874)	3.7	13105	2022-11-28 16:29:34.941	0.042	0.003	0.985	-0.061	0.061	-0.122	1.873	-2.681	82.507	0	0	0	0	0	0	0
WT222(CAA14FCCF874)	3.7	13105	2022-11-28 16:29:34.941	0.026	0.019	0.998	0.732	-0.061	1.099	1.873	-2.686	82.513	0	0	0	0	0	0	0
WT333(F4E4E1AF1293)	3.75	13105	2022-11-28 16:29:34.973	0.019	0.169	0.967	10.315	0.061	0.549	4.488	0.961	-71.878	0	0	0	0	0	0	0
WT333(F4E4E1AF1293)	3.75	13105	2022-11-28 16:29:34.973	0.019	0.169	0.967	10.315	0.061	0.549	4.543	0.961	-71.851	0	0	0	0	0	0	0
WT333(F4E4E1AF1293)	3.75	13105	2022-11-28 16:29:34.973	0.019	0.169	0.967	10.315	0.061	0.549	4.598	0.961	-71.823	0	0	0	0	0	0	0
WT333(F4E4E1AF1293)	3.75	13105	2022-11-28 16:29:34.973	0.019	0.169	0.967	10.315	0.061	0.549	4.653	0.961	-71.796	0	0	0	0	0	0	0
WT333(F4E4E1AF1293)	3.75	13105	2022-11-28 16:29:34.973	-0.022	-0.15	0.961	-13.428	-0.183	-1.892	4.592	0.961	-71.779	0	0	0	0	0	0	0
WT333(F4E4E1AF1293)	3.75	13105	2022-11-28 16:29:34.973	-0.022	-0.15	0.961	-13.428	-0.183	-1.892	4.526	0.961	-71.763	0	0	0	0	0	0	0
WT333(F4E4E1AF1293)	3.75	13105	2022-11-28 16:29:34.973	-0.022	-0.15	0.961	-13.428	-0.183	-1.892	4.455	0.961	-71.752	0	0	0	0	0	0	0
WT333(F4E4E1AF1293)	3.75	13105	2022-11-28 16:29:34.973	-0.022	-0.15	0.961	-13.428	-0.183	-1.892	4.389	0.961	-71.735	0	0	0	0	0	0	0
WT111(DD045F3F1DEA)	3.71	13108	2022-11-28 16:29:34.988	0.033	0.401	0.927	0	0	0	23.648	-1.945	-27.636	0	0	0	0	0	0	0
WT111(DD045F3F1DEA)	3.71	13108	2022-11-28 16:29:34.988	0.033	0.401	0.927	0	0	0	23.648	-1.945	-27.636	0	0	0	0	0	0	0
WT111(DD045F3F1DEA)	3.71	13108	2022-11-28 16:29:34.988	0.035	0.411	0.928	0.061	0	0	23.648	-1.945	-27.636	0	0	0	0	0	0	0
WT111(DD045F3F1DEA)	3.71	13108	2022-11-28 16:29:34.988	0.035	0.411	0.928	0.061	0	0	23.648	-1.945	-27.636	0	0	0	0	0	0	0
WT111(DD045F3F1DEA)	3.71	13108	2022-11-28 16:29:34.988	0.035	0.411	0.928	0.061	0	0	23.648	-1.945	-27.636	0	0	0	0	0	0	0
WT111(DD045F3F1DEA)	3.71	13108	2022-11-28 16:29:34.988	0.035	0.411	0.928	0.061	0	0	23.648	-1.945	-27.636	0	0	0	0	0	0	0
WT111(DD045F3F1DEA)	3.71	13108	2022-11-28 16:29:34.988	0.035	0.406	0.929	0	0	0	23.648	-1.945	-27.636	0	0	0	0	0	0	0
WT111(DD045F3F1DEA)	3.71	13108	2022-11-28 16:29:34.988	0.035	0.406	0.929	0	0	0	23.648	-1.945	-27.636	0	0	0	0	0	0	0
WT222(CAA14FCCF874)	3.7	13105	2022-11-28 16:29:35.004	0.04	0.02	1.005	0.916	-0.305	0.305	1.879	-2.686	82.491	0	0	0	0	0	0	0
WT222(CAA14FCCF874)	3.7	13105	2022-11-28 16:29:35.004	0.04	0.02	1.005	0.916	-0.305	0.305	1.884	-2.692	82.491	0	0	0	0	0	0	0
WT222(CAA14FCCF874)	3.7	13105	2022-11-28 16:29:35.004	0.04	0.02	1.005	0.916	-0.305	0.305	1.89	-2.692	82.491	0	0	0	0	0	0	0
WT222(CAA14FCCF874)	3.7	13105	2022-11-28 16:29:35.004	0.064	0.05	1.013	-0.244	-0.671	-0.793	1.884	-2.692	82.48	0	0	0	0	0	0	0
WT222(CAA14FCCF874)	3.7	13105	2022-11-28 16:29:35.004	0.064	0.05	1.013	-0.244	-0.671	-0.793	1.884	-2.697	82.474	0	0	0	0	0	0	0
WT222(CAA14FCCF874)	3.7	13105	2022-11-28 16:29:35.004	0.064	0.05	1.013	-0.244	-0.671	-0.793	1.884	-2.703	82.469	0	0	0	0	0	0	0
WT222(CAA14FCCF874)	3.7	13105	2022-11-28 16:29:35.004	0.064	0.05	1.013	-0.244	-0.671	-0.793	1.884	-2.703	82.458	0	0	0	0	0	0	0
WT222(CAA14FCCF874)	3.7	13105	2022-11-28 16:29:35.004	0.056	0.047	1.005	-0.122	0.183	0.854	1.884	-2.703	82.463	0	0	0	0	0	0	0
WT222(CAA14FCCF874)	3.7	13105	2022-11-28 16:29:35.004	0.056	0.047	1.005	-0.122	0.183	0.854	1.879	-2.703	82.463	0	0	0	0	0	0	0
WT222(CAA14FCCF874)	3.7	13105	2022-11-28 16:29:35.004	0.056	0.047	1.005	-0.122	0.183	0.854	1.879	-2.703	82.463	0	0	0	0	0	0	0
WT222(CAA14FCCF874)	3.7	13105	2022-11-28 16:29:35.004	0.056	0.047	1.005	-0.122	0.183	0.854	1.879	-2.703	82.463	0	0	0	0	0	0	0
WT222(CAA14FCCF874)	3.7	13105	2022-11-28 16:29:35.004	0.034	0.016	1.004	-0.61	0.305	-0.854	1.879	-2.703	82.458	0	0	0	0	0	0	0
WT222(CAA14FCCF874)	3.7	13105	2022-11-28 16:29:35.004	0.034	0.016	1.004	-0.61	0.305	-0.854	1.873	-2.697	82.447	0	0	0	0	0	0	0
WT222(CAA14FCCF874)	3.7	13105	2022-11-28 16:29:35.004	0.034	0.016	1.004	-0.61	0.305	-0.854	1.873	-2.697	82.441	0	0	0	0	0	0	0
WT222(CAA14FCCF874)	3.7	13105	2022-11-28 16:29:35.004	0.034	0.016	1.004	-0.61	0.305	-0.854	1.868	-2.697	82.436	0	0	0	0	0	0	0
WT222(CAA14FCCF874)	3.7	13105	2022-11-28 16:29:35.004	0.073	0.076	1.018	0.183	-0.122	-1.709	1.868	-2.697	82.419	0	0	0	0	0	0	0
WT111(DD045F3F1DEA)	3.71	13108	2022-11-28 16:29:35.019	0.035	0.406	0.929	0	0	0	23.648	-1.945	-27.636	0	0	0	0	0	0	0
WT111(DD045F3F1DEA)	3.71	13108	2022-11-28 16:29:35.035	0.035	0.406	0.929	0	0	0	23.648	-1.945	-27.636	0	0	0	0	0	0	0
WT111(DD045F3F1DEA)	3.71	13108	2022-11-28 16:29:35.035	0.034	0.407	0.929	0.183	0	0	23.648	-1.945	-27.636	0	0	0	0	0	0	0
WT111(DD045F3F1DEA)	3.71	13108	2022-11-28 16:29:35.035	0.034	0.407	0.929	0.183	0	0	23.648	-1.945	-27.636	0	0	0	0	0	0	0
WT111(DD045F3F1DEA)	3.71	13108	2022-11-28 16:29:35.035	0.034	0.407	0.929	0.183	0	0	23.648	-1.945	-27.636	0	0	0	0	0	0	0
WT111(DD045F3F1DEA)	3.71	13108	2022-11-28 16:29:35.035	0.034	0.407	0.929	0.183	0	0	23.648	-1.945	-27.636	0	0	0	0	0	0	0
WT111(DD045F3F1DEA)	3.71	13108	2022-11-28 16:29:35.035	0.034	0.404	0.928	-0.122	0	0	23.648	-1.945	-27.636	0	0	0	0	0	0	0
WT111(DD045F3F1DEA)	3.71	13108	2022-11-28 16:29:35.035	0.034	0.404	0.928	-0.122	0	0	23.648	-1.945	-27.636	0	0	0	0	0	0	0
WT111(DD045F3F1DEA)	3.71	13108	2022-11-28 16:29:35.051	0.034	0.404	0.928	-0.122	0	0	23.648	-1.945	-27.636	0	0	0	0	0	0	0
WT111(DD045F3F1DEA)	3.71	13108	2022-11-28 16:29:35.051	0.034	0.404	0.928	-0.122	0	0	23.648	-1.945	-27.636	0	0	0	0	0	0	0
WT111(DD045F3F1DEA)	3.71	13108	2022-11-28 16:29:35.051	0.034	0.405	0.929	0	0	0	23.648	-1.945	-27.636	0	0	0	0	0	0	0
WT111(DD045F3F1DEA)	3.71	13108	2022-11-28 16:29:35.051	0.034	0.405	0.929	0	0	0	23.648	-1.945	-27.636	0	0	0	0	0	0	0
WT111(DD045F3F1DEA)	3.71	13108	2022-11-28 16:29:35.051	0.034	0.405	0.929	0	0	0	23.648	-1.945	-27.636	0	0	0	0	0	0	0
WT111(DD045F3F1DEA)	3.71	13108	2022-11-28 16:29:35.051	0.034	0.405	0.929	0	0	0	23.648	-1.945	-27.636	0	0	0	0	0	0	0
WT111(DD045F3F1DEA)	3.71	13108	2022-11-28 16:29:35.051	0.034	0.411	0.929	-0.061	0	0	23.648	-1.945	-27.636	0	0	0	0	0	0	0
WT111(DD045F3F1DEA)	3.71	13108	2022-11-28 16:29:35.051	0.034	0.411	0.929	-0.061	0	0	23.648	-1.945	-27.636	0	0	0	0	0	0	0
WT111(DD045F3F1DEA)	3.71	13108	2022-11-28 16:29:35.082	0.034	0.411	0.929	-0.061	0	0	23.648	-1.945	-27.636	0	0	0	0	0	0	0
WT111(DD045F3F1DEA)	3.71	13108	2022-11-28 16:29:35.082	0.034	0.411	0.929	-0.061	0	0	23.648	-1.945	-27.636	0	0	0	0	0	0	0
WT111(DD045F3F1DEA)	3.71	13108	2022-11-28 16:29:35.082	0.035	0.407	0.928	0.061	0	0	23.648	-1.945	-27.636	0	0	0	0	0	0	0
WT111(DD045F3F1DEA)	3.71	13108	2022-11-28 16:29:35.082	0.035	0.407	0.928	0.061	0	0	23.648	-1.945	-27.636	0	0	0	0	0	0	0
WT111(DD045F3F1DEA)	3.71	13108	2022-11-28 16:29:35.082	0.035	0.407	0.928	0.061	0	0	23.648	-1.945	-27.636	0	0	0	0	0	0	0
WT111(DD045F3F1DEA)	3.71	13108	2022-11-28 16:29:35.082	0.035	0.407	0.928	0.061	0	0	23.648	-1.945	-27.636	0	0	0	0	0	0	0
WT111(DD045F3F1DEA)	3.71	13108	2022-11-28 16:29:35.082	0.034	0.411	0.929	0	0	0	23.648	-1.945	-27.636	0	0	0	0	0	0	0
WT111(DD045F3F1DEA)	3.71	13108	2022-11-28 16:29:35.082	0.034	0.411	0.929	0	0	0	23.648	-1.945	-27.636	0	0	0	0	0	0	0
WT333(F4E4E1AF1293)	3.75	13105	2022-11-28 16:29:35.098	-0.021	0.146	1.042	-1.526	0.122	2.38	4.378	0.961	-71.702	0	0	0	0	0	0	0
WT333(F4E4E1AF1293)	3.75	13105	2022-11-28 16:29:35.098	-0.021	0.146	1.042	-1.526	0.122	2.38	4.367	0.961	-71.664	0	0	0	0	0	0	0
WT333(F4E4E1AF1293)	3.75	13105	2022-11-28 16:29:35.098	-0.021	0.146	1.042	-1.526	0.122	2.38	4.362	0.961	-71.631	0	0	0	0	0	0	0
WT333(F4E4E1AF1293)	3.75	13105	2022-11-28 16:29:35.098	-0.021	0.146	1.042	-1.526	0.122	2.38	4.356	0.961	-71.592	0	0	0	0	0	0	0
WT333(F4E4E1AF1293)	3.75	13105	2022-11-28 16:29:35.098	-0.02	0.211	1.018	3.296	-0.977	1.77	4.373	0.95	-71.559	0	0	0	0	0	0	0
WT333(F4E4E1AF1293)	3.75	13105	2022-11-28 16:29:35.098	-0.02	0.211	1.018	3.296	-0.977	1.77	4.389	0.945	-71.526	0	0	0	0	0	0	0
WT333(F4E4E1AF1293)	3.75	13105	2022-11-28 16:29:35.098	-0.02	0.211	1.018	3.296	-0.977	1.77	4.411	0.945	-71.488	0	0	0	0	0	0	0
WT333(F4E4E1AF1293)	3.75	13105	2022-11-28 16:29:35.098	-0.02	0.211	1.018	3.296	-0.977	1.77	4.433	0.939	-71.455	0	0	0	0	0	0	0
WT111(DD045F3F1DEA)	3.71	13108	2022-11-28 16:29:35.113	0.034	0.411	0.929	0	0	0	23.648	-1.945	-27.636	0	0	0	0	0	0	0
WT111(DD045F3F1DEA)	3.71	13108	2022-11-28 16:29:35.113	0.034	0.411	0.929	0	0	0	23.648	-1.945	-27.636	0	0	0	0	0	0	0
WT111(DD045F3F1DEA)	3.71	13108	2022-11-28 16:29:35.113	0.034	0.399	0.925	0	0	0	23.648	-1.945	-27.636	0	0	0	0	0	0	0
WT111(DD045F3F1DEA)	3.71	13108	2022-11-28 16:29:35.113	0.034	0.399	0.925	0	0	0	23.648	-1.945	-27.636	0	0	0	0	0	0	0
WT111(DD045F3F1DEA)	3.71	13108	2022-11-28 16:29:35.113	0.034	0.399	0.925	0	0	0	23.648	-1.945	-27.636	0	0	0	0	0	0	0
WT111(DD045F3F1DEA)	3.71	13108	2022-11-28 16:29:35.113	0.034	0.399	0.925	0	0	0	23.648	-1.945	-27.636	0	0	0	0	0	0	0
WT111(DD045F3F1DEA)	3.71	13108	2022-11-28 16:29:35.113	0.034	0.408	0.928	0	0	0	23.648	-1.945	-27.636	0	0	0	0	0	0	0
WT111(DD045F3F1DEA)	3.71	13108	2022-11-28 16:29:35.113	0.034	0.408	0.928	0	0	0	23.648	-1.945	-27.636	0	0	0	0	0	0	0
WT333(F4E4E1AF1293)	3.75	13105	2022-11-28 16:29:35.129	-0.018	0.055	1.012	-4.822	-0.977	-1.404	4.411	0.934	-71.433	0	0	0	0	0	0	0
WT333(F4E4E1AF1293)	3.75	13105	2022-11-28 16:29:35.129	-0.018	0.055	1.012	-4.822	-0.977	-1.404	4.389	0.928	-71.411	0	0	0	0	0	0	0
WT333(F4E4E1AF1293)	3.75	13105	2022-11-28 16:29:35.129	-0.018	0.055	1.012	-4.822	-0.977	-1.404	4.367	0.923	-71.395	0	0	0	0	0	0	0
WT333(F4E4E1AF1293)	3.75	13105	2022-11-28 16:29:35.129	-0.018	0.055	1.012	-4.822	-0.977	-1.404	4.345	0.923	-71.373	0	0	0	0	0	0	0
WT333(F4E4E1AF1293)	3.75	13105	2022-11-28 16:29:35.129	-0.028	0.122	1.001	6.226	-0.122	2.319	4.384	0.917	-71.329	0	0	0	0	0	0	0
WT333(F4E4E1AF1293)	3.75	13105	2022-11-28 16:29:35.129	-0.028	0.122	1.001	6.226	-0.122	2.319	4.417	0.917	-71.29	0	0	0	0	0	0	0
WT333(F4E4E1AF1293)	3.75	13105	2022-11-28 16:29:35.129	-0.028	0.122	1.001	6.226	-0.122	2.319	4.449	0.917	-71.252	0	0	0	0	0	0	0
WT333(F4E4E1AF1293)	3.75	13105	2022-11-28 16:29:35.129	-0.028	0.122	1.001	6.226	-0.122	2.319	4.482	0.917	-71.208	0	0	0	0	0	0	0
WT333(F4E4E1AF1293)	3.75	13105	2022-11-28 16:29:35.129	-0.006	0.064	0.974	5.859	-0.244	0	4.515	0.917	-71.18	0	0	0	0	0	0	0
WT333(F4E4E1AF1293)	3.75	13105	2022-11-28 16:29:35.129	-0.006	0.064	0.974	5.859	-0.244	0	4.548	0.917	-71.153	0	0	0	0	0	0	0
WT333(F4E4E1AF1293)	3.75	13105	2022-11-28 16:29:35.129	-0.006	0.064	0.974	5.859	-0.244	0	4.581	0.917	-71.12	0	0	0	0	0	0	0
WT333(F4E4E1AF1293)	3.75	13105	2022-11-28 16:29:35.129	-0.006	0.064	0.974	5.859	-0.244	0	4.609	0.912	-71.093	0	0	0	0	0	0	0
WT333(F4E4E1AF1293)	3.75	13105	2022-11-28 16:29:35.129	-0.012	-0.135	0.983	-10.01	0.122	-1.526	4.559	0.917	-71.071	0	0	0	0	0	0	0
WT333(F4E4E1AF1293)	3.75	13105	2022-11-28 16:29:35.129	-0.012	-0.135	0.983	-10.01	0.122	-1.526	4.51	0.917	-71.049	0	0	0	0	0	0	0
WT333(F4E4E1AF1293)	3.75	13105	2022-11-28 16:29:35.129	-0.012	-0.135	0.983	-10.01	0.122	-1.526	4.455	0.917	-71.027	0	0	0	0	0	0	0
WT333(F4E4E1AF1293)	3.75	13105	2022-11-28 16:29:35.129	-0.012	-0.135	0.983	-10.01	0.122	-1.526	4.4	0.917	-71.01	0	0	0	0	0	0	0
WT111(DD045F3F1DEA)	3.71	13108	2022-11-28 16:29:35.144	0.034	0.408	0.928	0	0	0	23.648	-1.945	-27.636	0	0	0	0	0	0	0
WT111(DD045F3F1DEA)	3.71	13108	2022-11-28 16:29:35.144	0.034	0.408	0.928	0	0	0	23.648	-1.945	-27.636	0	0	0	0	0	0	0
WT111(DD045F3F1DEA)	3.71	13108	2022-11-28 16:29:35.144	0.034	0.402	0.929	-0.061	0	0	23.648	-1.945	-27.636	0	0	0	0	0	0	0
WT111(DD045F3F1DEA)	3.71	13108	2022-11-28 16:29:35.144	0.034	0.402	0.929	-0.061	0	0	23.648	-1.945	-27.636	0	0	0	0	0	0	0
WT111(DD045F3F1DEA)	3.71	13108	2022-11-28 16:29:35.144	0.034	0.402	0.929	-0.061	0	0	23.648	-1.945	-27.636	0	0	0	0	0	0	0
WT111(DD045F3F1DEA)	3.71	13108	2022-11-28 16:29:35.144	0.034	0.402	0.929	-0.061	0	0	23.648	-1.945	-27.636	0	0	0	0	0	0	0
WT111(DD045F3F1DEA)	3.71	13108	2022-11-28 16:29:35.144	0.034	0.416	0.93	0.122	0	0	23.648	-1.945	-27.636	0	0	0	0	0	0	0
WT111(DD045F3F1DEA)	3.71	13108	2022-11-28 16:29:35.144	0.034	0.416	0.93	0.122	0	0	23.648	-1.945	-27.636	0	0	0	0	0	0	0
WT111(DD045F3F1DEA)	3.71	13108	2022-11-28 16:29:35.207	0.034	0.416	0.93	0.122	0	0	23.648	-1.945	-27.636	0	0	0	0	0	0	0
WT111(DD045F3F1DEA)	3.71	13108	2022-11-28 16:29:35.207	0.034	0.416	0.93	0.122	0	0	23.648	-1.945	-27.636	0	0	0	0	0	0	0
WT111(DD045F3F1DEA)	3.71	13108	2022-11-28 16:29:35.207	0.034	0.399	0.926	-0.183	0	0	23.648	-1.945	-27.636	0	0	0	0	0	0	0
WT111(DD045F3F1DEA)	3.71	13108	2022-11-28 16:29:35.207	0.034	0.399	0.926	-0.183	0	0	23.648	-1.945	-27.636	0	0	0	0	0	0	0
WT111(DD045F3F1DEA)	3.71	13108	2022-11-28 16:29:35.207	0.034	0.399	0.926	-0.183	0	0	23.648	-1.945	-27.636	0	0	0	0	0	0	0
WT111(DD045F3F1DEA)	3.71	13108	2022-11-28 16:29:35.207	0.034	0.399	0.926	-0.183	0	0	23.648	-1.945	-27.636	0	0	0	0	0	0	0
WT111(DD045F3F1DEA)	3.71	13108	2022-11-28 16:29:35.207	0.035	0.412	0.932	0.061	0	0	23.648	-1.945	-27.636	0	0	0	0	0	0	0
WT111(DD045F3F1DEA)	3.71	13108	2022-11-28 16:29:35.207	0.035	0.412	0.932	0.061	0	0	23.648	-1.945	-27.636	0	0	0	0	0	0	0
WT111(DD045F3F1DEA)	3.71	13108	2022-11-28 16:29:35.238	0.035	0.412	0.932	0.061	0	0	23.648	-1.945	-27.636	0	0	0	0	0	0	0
WT111(DD045F3F1DEA)	3.71	13108	2022-11-28 16:29:35.238	0.034	0.405	0.925	0.061	0	0	23.648	-1.945	-27.636	0	0	0	0	0	0	0
WT111(DD045F3F1DEA)	3.71	13108	2022-11-28 16:29:35.238	0.034	0.405	0.925	0.061	0	0	23.648	-1.945	-27.636	0	0	0	0	0	0	0
WT111(DD045F3F1DEA)	3.71	13108	2022-11-28 16:29:35.238	0.034	0.405	0.925	0.061	0	0	23.648	-1.945	-27.636	0	0	0	0	0	0	0
WT111(DD045F3F1DEA)	3.71	13108	2022-11-28 16:29:35.238	0.034	0.405	0.925	0.061	0	0	23.648	-1.945	-27.636	0	0	0	0	0	0	0
WT111(DD045F3F1DEA)	3.71	13108	2022-11-28 16:29:35.238	0.034	0.403	0.926	0	0	0	23.648	-1.945	-27.636	0	0	0	0	0	0	0
WT111(DD045F3F1DEA)	3.71	13108	2022-11-28 16:29:35.238	0.034	0.403	0.926	0	0	0	23.648	-1.945	-27.636	0	0	0	0	0	0	0
WT111(DD045F3F1DEA)	3.71	13108	2022-11-28 16:29:35.238	0.034	0.403	0.926	0	0	0	23.648	-1.945	-27.636	0	0	0	0	0	0	0
WT111(DD045F3F1DEA)	3.71	13108	2022-11-28 16:29:35.269	0.034	0.403	0.926	0	0	0	23.648	-1.945	-27.636	0	0	0	0	0	0	0
WT111(DD045F3F1DEA)	3.71	13108	2022-11-28 16:29:35.269	0.035	0.414	0.933	-0.061	0	0	23.648	-1.945	-27.636	0	0	0	0	0	0	0
WT111(DD045F3F1DEA)	3.71	13108	2022-11-28 16:29:35.269	0.035	0.414	0.933	-0.061	0	0	23.648	-1.945	-27.636	0	0	0	0	0	0	0
WT111(DD045F3F1DEA)	3.71	13108	2022-11-28 16:29:35.269	0.035	0.414	0.933	-0.061	0	0	23.648	-1.945	-27.636	0	0	0	0	0	0	0
WT111(DD045F3F1DEA)	3.71	13108	2022-11-28 16:29:35.269	0.035	0.414	0.933	-0.061	0	0	23.648	-1.945	-27.636	0	0	0	0	0	0	0
WT111(DD045F3F1DEA)	3.71	13108	2022-11-28 16:29:35.269	0.034	0.402	0.925	0.244	0	0	23.648	-1.945	-27.636	0	0	0	0	0	0	0
WT111(DD045F3F1DEA)	3.71	13108	2022-11-28 16:29:35.269	0.034	0.402	0.925	0.244	0	0	23.648	-1.945	-27.636	0	0	0	0	0	0	0
WT111(DD045F3F1DEA)	3.71	13108	2022-11-28 16:29:35.269	0.034	0.402	0.925	0.244	0	0	23.654	-1.945	-27.636	0	0	0	0	0	0	0
WT222(CAA14FCCF874)	3.7	13105	2022-11-28 16:29:35.269	0.025	-0.034	0.948	3.113	-0.244	0.793	1.906	-2.675	82.392	0	0	0	0	0	0	0
WT222(CAA14FCCF874)	3.7	13105	2022-11-28 16:29:35.269	0.025	-0.034	0.948	3.113	-0.244	0.793	1.917	-2.675	82.397	0	0	0	0	0	0	0
WT222(CAA14FCCF874)	3.7	13105	2022-11-28 16:29:35.269	0.025	-0.034	0.948	3.113	-0.244	0.793	1.934	-2.681	82.397	0	0	0	0	0	0	0
WT222(CAA14FCCF874)	3.7	13105	2022-11-28 16:29:35.269	0.058	0.055	1.009	-0.122	0	1.282	1.928	-2.681	82.403	0	0	0	0	0	0	0
WT222(CAA14FCCF874)	3.7	13105	2022-11-28 16:29:35.269	0.058	0.055	1.009	-0.122	0	1.282	1.928	-2.681	82.408	0	0	0	0	0	0	0
WT222(CAA14FCCF874)	3.7	13105	2022-11-28 16:29:35.269	0.058	0.055	1.009	-0.122	0	1.282	1.923	-2.681	82.408	0	0	0	0	0	0	0
WT222(CAA14FCCF874)	3.7	13105	2022-11-28 16:29:35.269	0.058	0.055	1.009	-0.122	0	1.282	1.923	-2.681	82.414	0	0	0	0	0	0	0
WT222(CAA14FCCF874)	3.7	13105	2022-11-28 16:29:35.269	0.057	0.047	1.016	-0.366	-0.671	0.122	1.923	-2.681	82.414	0	0	0	0	0	0	0
WT111(DD045F3F1DEA)	3.71	13108	2022-11-28 16:29:35.301	0.034	0.402	0.925	0.244	0	0	23.654	-1.945	-27.636	0	0	0	0	0	0	0
WT111(DD045F3F1DEA)	3.71	13108	2022-11-28 16:29:35.301	0.034	0.411	0.929	-0.122	0	0	23.654	-1.945	-27.636	0	0	0	0	0	0	0
WT111(DD045F3F1DEA)	3.71	13108	2022-11-28 16:29:35.301	0.034	0.411	0.929	-0.122	0	0	23.654	-1.945	-27.636	0	0	0	0	0	0	0
WT111(DD045F3F1DEA)	3.71	13108	2022-11-28 16:29:35.301	0.034	0.411	0.929	-0.122	0	0	23.648	-1.945	-27.636	0	0	0	0	0	0	0
WT111(DD045F3F1DEA)	3.71	13108	2022-11-28 16:29:35.301	0.034	0.411	0.929	-0.122	0	0	23.648	-1.945	-27.636	0	0	0	0	0	0	0
WT111(DD045F3F1DEA)	3.71	13108	2022-11-28 16:29:35.301	0.035	0.405	0.927	0	0	0	23.648	-1.945	-27.636	0	0	0	0	0	0	0
WT111(DD045F3F1DEA)	3.71	13108	2022-11-28 16:29:35.301	0.035	0.405	0.927	0	0	0	23.648	-1.945	-27.636	0	0	0	0	0	0	0
WT111(DD045F3F1DEA)	3.71	13108	2022-11-28 16:29:35.301	0.035	0.405	0.927	0	0	0	23.648	-1.945	-27.636	0	0	0	0	0	0	0
WT222(CAA14FCCF874)	3.7	13105	2022-11-28 16:29:35.301	0.057	0.047	1.016	-0.366	-0.671	0.122	1.917	-2.686	82.408	0	0	0	0	0	0	0
WT222(CAA14FCCF874)	3.7	13105	2022-11-28 16:29:35.301	0.057	0.047	1.016	-0.366	-0.671	0.122	1.917	-2.692	82.408	0	0	0	0	0	0	0
WT222(CAA14FCCF874)	3.7	13105	2022-11-28 16:29:35.301	0.057	0.047	1.016	-0.366	-0.671	0.122	1.917	-2.692	82.403	0	0	0	0	0	0	0
WT222(CAA14FCCF874)	3.7	13105	2022-11-28 16:29:35.301	0.04	0.05	1.003	0.061	0	0.122	1.917	-2.692	82.403	0	0	0	0	0	0	0
WT222(CAA14FCCF874)	3.7	13105	2022-11-28 16:29:35.301	0.04	0.05	1.003	0.061	0	0.122	1.917	-2.692	82.403	0	0	0	0	0	0	0
WT222(CAA14FCCF874)	3.7	13105	2022-11-28 16:29:35.301	0.04	0.05	1.003	0.061	0	0.122	1.917	-2.692	82.397	0	0	0	0	0	0	0
WT222(CAA14FCCF874)	3.7	13105	2022-11-28 16:29:35.301	0.04	0.05	1.003	0.061	0	0.122	1.917	-2.692	82.397	0	0	0	0	0	0	0
WT222(CAA14FCCF874)	3.7	13105	2022-11-28 16:29:35.301	0.013	0.037	0.977	-1.953	0.732	-0.732	1.906	-2.686	82.386	0	0	0	0	0	0	0
WT222(CAA14FCCF874)	3.7	13105	2022-11-28 16:29:35.301	0.042	0.049	1.004	0.549	0.793	3.235	1.84	-2.659	82.266	0	0	0	0	0	0	0
WT222(CAA14FCCF874)	3.7	13105	2022-11-28 16:29:35.301	0.042	0.049	1.004	0.549	0.793	3.235	1.84	-2.659	82.277	0	0	0	0	0	0	0
WT222(CAA14FCCF874)	3.7	13105	2022-11-28 16:29:35.301	0.052	0.112	1.001	-0.183	0.549	-3.479	1.84	-2.653	82.255	0	0	0	0	0	0	0
WT222(CAA14FCCF874)	3.7	13105	2022-11-28 16:29:35.301	0.052	0.112	1.001	-0.183	0.549	-3.479	1.846	-2.648	82.233	0	0	0	0	0	0	0
WT222(CAA14FCCF874)	3.7	13105	2022-11-28 16:29:35.301	0.052	0.112	1.001	-0.183	0.549	-3.479	1.846	-2.648	82.211	0	0	0	0	0	0	0
WT222(CAA14FCCF874)	3.7	13105	2022-11-28 16:29:35.301	0.052	0.112	1.001	-0.183	0.549	-3.479	1.846	-2.642	82.189	0	0	0	0	0	0	0
WT222(CAA14FCCF874)	3.7	13105	2022-11-28 16:29:35.301	0.05	0.056	1.007	-2.808	0.183	-2.197	1.835	-2.642	82.172	0	0	0	0	0	0	0
WT222(CAA14FCCF874)	3.7	13105	2022-11-28 16:29:35.301	0.05	0.056	1.007	-2.808	0.183	-2.197	1.824	-2.642	82.156	0	0	0	0	0	0	0
WT111(DD045F3F1DEA)	3.71	13108	2022-11-28 16:29:35.332	0.035	0.405	0.927	0	0	0	23.648	-1.945	-27.636	0	0	0	0	0	0	0
WT111(DD045F3F1DEA)	3.71	13108	2022-11-28 16:29:35.332	0.034	0.401	0.924	0	0	0	23.648	-1.945	-27.636	0	0	0	0	0	0	0
WT111(DD045F3F1DEA)	3.71	13108	2022-11-28 16:29:35.332	0.034	0.401	0.924	0	0	0	23.648	-1.945	-27.636	0	0	0	0	0	0	0
WT111(DD045F3F1DEA)	3.71	13108	2022-11-28 16:29:35.332	0.034	0.401	0.924	0	0	0	23.648	-1.945	-27.636	0	0	0	0	0	0	0
WT111(DD045F3F1DEA)	3.71	13108	2022-11-28 16:29:35.332	0.034	0.401	0.924	0	0	0	23.648	-1.945	-27.636	0	0	0	0	0	0	0
WT111(DD045F3F1DEA)	3.71	13108	2022-11-28 16:29:35.332	0.034	0.409	0.934	-0.122	0	0	23.648	-1.945	-27.636	0	0	0	0	0	0	0
WT111(DD045F3F1DEA)	3.71	13108	2022-11-28 16:29:35.332	0.034	0.409	0.934	-0.122	0	0	23.648	-1.945	-27.636	0	0	0	0	0	0	0
WT111(DD045F3F1DEA)	3.71	13108	2022-11-28 16:29:35.332	0.034	0.409	0.934	-0.122	0	0	23.648	-1.945	-27.636	0	0	0	0	0	0	0
WT111(DD045F3F1DEA)	3.71	13108	2022-11-28 16:29:35.363	0.034	0.409	0.934	-0.122	0	0	23.648	-1.945	-27.636	0	0	0	0	0	0	0
WT111(DD045F3F1DEA)	3.71	13108	2022-11-28 16:29:35.363	0.034	0.409	0.929	0.244	0	0	23.648	-1.945	-27.636	0	0	0	0	0	0	0
WT111(DD045F3F1DEA)	3.71	13108	2022-11-28 16:29:35.363	0.034	0.409	0.929	0.244	0	0	23.648	-1.945	-27.636	0	0	0	0	0	0	0
WT111(DD045F3F1DEA)	3.71	13108	2022-11-28 16:29:35.363	0.034	0.409	0.929	0.244	0	0	23.654	-1.945	-27.636	0	0	0	0	0	0	0
WT111(DD045F3F1DEA)	3.71	13108	2022-11-28 16:29:35.363	0.034	0.409	0.929	0.244	0	0	23.654	-1.945	-27.636	0	0	0	0	0	0	0
WT111(DD045F3F1DEA)	3.71	13108	2022-11-28 16:29:35.363	0.033	0.407	0.927	-0.183	0	0	23.654	-1.945	-27.636	0	0	0	0	0	0	0
WT111(DD045F3F1DEA)	3.71	13108	2022-11-28 16:29:35.363	0.033	0.407	0.927	-0.183	0	0	23.654	-1.945	-27.636	0	0	0	0	0	0	0
WT111(DD045F3F1DEA)	3.71	13108	2022-11-28 16:29:35.363	0.033	0.407	0.927	-0.183	0	0	23.648	-1.945	-27.636	0	0	0	0	0	0	0
WT222(CAA14FCCF874)	3.7	13105	2022-11-28 16:29:35.363	0.042	0.041	0.988	-1.587	-0.183	-1.526	1.747	-2.62	82.04	0	0	0	0	0	0	0
WT222(CAA14FCCF874)	3.7	13105	2022-11-28 16:29:35.363	0.042	0.041	0.988	-1.587	-0.183	-1.526	1.741	-2.62	82.029	0	0	0	0	0	0	0
WT222(CAA14FCCF874)	3.7	13105	2022-11-28 16:29:35.363	0.034	-0.034	1.008	-1.038	1.404	3.418	1.736	-2.615	82.04	0	0	0	0	0	0	0
WT222(CAA14FCCF874)	3.7	13105	2022-11-28 16:29:35.363	0.034	-0.034	1.008	-1.038	1.404	3.418	1.73	-2.609	82.051	0	0	0	0	0	0	0
WT222(CAA14FCCF874)	3.7	13105	2022-11-28 16:29:35.363	0.034	-0.034	1.008	-1.038	1.404	3.418	1.725	-2.604	82.068	0	0	0	0	0	0	0
WT222(CAA14FCCF874)	3.7	13105	2022-11-28 16:29:35.363	0.034	-0.034	1.008	-1.038	1.404	3.418	1.719	-2.593	82.079	0	0	0	0	0	0	0
WT222(CAA14FCCF874)	3.7	13105	2022-11-28 16:29:35.363	0.066	0.084	0.989	-1.648	-0.366	-1.648	1.714	-2.598	82.068	0	0	0	0	0	0	0
WT222(CAA14FCCF874)	3.7	13105	2022-11-28 16:29:35.363	0.066	0.084	0.989	-1.648	-0.366	-1.648	1.708	-2.598	82.057	0	0	0	0	0	0	0
WT111(DD045F3F1DEA)	3.71	13108	2022-11-28 16:29:35.379	0.033	0.407	0.927	-0.183	0	0	23.648	-1.945	-27.636	0	0	0	0	0	0	0
WT111(DD045F3F1DEA)	3.71	13108	2022-11-28 16:29:35.379	0.034	0.4	0.925	0.305	0.061	0	23.654	-1.945	-27.636	0	0	0	0	0	0	0
WT111(DD045F3F1DEA)	3.71	13108	2022-11-28 16:29:35.379	0.034	0.4	0.925	0.305	0.061	0	23.654	-1.945	-27.636	0	0	0	0	0	0	0
WT111(DD045F3F1DEA)	3.71	13108	2022-11-28 16:29:35.379	0.034	0.4	0.925	0.305	0.061	0	23.654	-1.945	-27.636	0	0	0	0	0	0	0
WT111(DD045F3F1DEA)	3.71	13108	2022-11-28 16:29:35.379	0.034	0.4	0.925	0.305	0.061	0	23.654	-1.945	-27.636	0	0	0	0	0	0	0
WT111(DD045F3F1DEA)	3.71	13108	2022-11-28 16:29:35.379	0.035	0.411	0.93	-0.244	0	0	23.654	-1.945	-27.636	0	0	0	0	0	0	0
WT111(DD045F3F1DEA)	3.71	13108	2022-11-28 16:29:35.379	0.035	0.411	0.93	-0.244	0	0	23.654	-1.945	-27.636	0	0	0	0	0	0	0
WT111(DD045F3F1DEA)	3.71	13108	2022-11-28 16:29:35.379	0.035	0.411	0.93	-0.244	0	0	23.654	-1.945	-27.636	0	0	0	0	0	0	0
WT333(F4E4E1AF1293)	3.75	13105	2022-11-28 16:29:35.394	0.005	0.165	0.999	-7.69	-0.061	2.441	4.362	0.917	-70.966	0	0	0	0	0	0	0
WT333(F4E4E1AF1293)	3.75	13105	2022-11-28 16:29:35.394	0.005	0.165	0.999	-7.69	-0.061	2.441	4.318	0.917	-70.928	0	0	0	0	0	0	0
WT333(F4E4E1AF1293)	3.75	13105	2022-11-28 16:29:35.394	0.005	0.165	0.999	-7.69	-0.061	2.441	4.279	0.912	-70.884	0	0	0	0	0	0	0
WT333(F4E4E1AF1293)	3.75	13105	2022-11-28 16:29:35.394	0.005	0.165	0.999	-7.69	-0.061	2.441	4.241	0.912	-70.845	0	0	0	0	0	0	0
WT333(F4E4E1AF1293)	3.75	13105	2022-11-28 16:29:35.394	-0.001	0.01	0.998	1.587	0.183	0.244	4.246	0.912	-70.812	0	0	0	0	0	0	0
WT333(F4E4E1AF1293)	3.75	13105	2022-11-28 16:29:35.394	-0.001	0.01	0.998	1.587	0.183	0.244	4.257	0.912	-70.779	0	0	0	0	0	0	0
WT333(F4E4E1AF1293)	3.75	13105	2022-11-28 16:29:35.394	-0.001	0.01	0.998	1.587	0.183	0.244	4.263	0.912	-70.746	0	0	0	0	0	0	0
WT333(F4E4E1AF1293)	3.75	13105	2022-11-28 16:29:35.394	-0.001	0.01	0.998	1.587	0.183	0.244	4.268	0.912	-70.714	0	0	0	0	0	0	0
WT333(F4E4E1AF1293)	3.75	13105	2022-11-28 16:29:35.394	-0.024	0.088	1.009	-4.639	0	1.16	4.241	0.906	-70.675	0	0	0	0	0	0	0
WT333(F4E4E1AF1293)	3.75	13105	2022-11-28 16:29:35.394	-0.024	0.088	1.009	-4.639	0	1.16	4.219	0.906	-70.642	0	0	0	0	0	0	0
WT333(F4E4E1AF1293)	3.75	13105	2022-11-28 16:29:35.394	-0.024	0.088	1.009	-4.639	0	1.16	4.191	0.906	-70.604	0	0	0	0	0	0	0
WT333(F4E4E1AF1293)	3.75	13105	2022-11-28 16:29:35.394	-0.024	0.088	1.009	-4.639	0	1.16	4.169	0.906	-70.565	0	0	0	0	0	0	0
WT333(F4E4E1AF1293)	3.75	13105	2022-11-28 16:29:35.394	-0.005	-0.03	0.997	13.855	0.793	0.61	4.235	0.906	-70.527	0	0	0	0	0	0	0
WT333(F4E4E1AF1293)	3.75	13105	2022-11-28 16:29:35.394	-0.005	-0.03	0.997	13.855	0.793	0.61	4.301	0.912	-70.494	0	0	0	0	0	0	0
WT333(F4E4E1AF1293)	3.75	13105	2022-11-28 16:29:35.394	-0.005	-0.03	0.997	13.855	0.793	0.61	4.367	0.912	-70.461	0	0	0	0	0	0	0
WT333(F4E4E1AF1293)	3.75	13105	2022-11-28 16:29:35.394	-0.005	-0.03	0.997	13.855	0.793	0.61	4.433	0.917	-70.422	0	0	0	0	0	0	0
WT222(CAA14FCCF874)	3.7	13105	2022-11-28 16:29:35.426	0.066	0.084	0.989	-1.648	-0.366	-1.648	1.703	-2.598	82.046	0	0	0	0	0	0	0
WT222(CAA14FCCF874)	3.7	13105	2022-11-28 16:29:35.426	0.066	0.084	0.989	-1.648	-0.366	-1.648	1.697	-2.598	82.029	0	0	0	0	0	0	0
WT222(CAA14FCCF874)	3.7	13105	2022-11-28 16:29:35.426	0.048	0.012	0.998	-1.221	0.305	3.845	1.692	-2.598	82.046	0	0	0	0	0	0	0
WT222(CAA14FCCF874)	3.7	13105	2022-11-28 16:29:35.426	0.048	0.012	0.998	-1.221	0.305	3.845	1.686	-2.598	82.062	0	0	0	0	0	0	0
WT222(CAA14FCCF874)	3.7	13105	2022-11-28 16:29:35.426	0.048	0.012	0.998	-1.221	0.305	3.845	1.681	-2.598	82.073	0	0	0	0	0	0	0
WT222(CAA14FCCF874)	3.7	13105	2022-11-28 16:29:35.426	0.048	0.012	0.998	-1.221	0.305	3.845	1.675	-2.598	82.09	0	0	0	0	0	0	0
WT222(CAA14FCCF874)	3.7	13105	2022-11-28 16:29:35.426	0.042	0.014	1.005	-1.465	0.122	0	1.67	-2.598	82.084	0	0	0	0	0	0	0
WT222(CAA14FCCF874)	3.7	13105	2022-11-28 16:29:35.426	0.042	0.014	1.005	-1.465	0.122	0	1.659	-2.598	82.084	0	0	0	0	0	0	0
WT111(DD045F3F1DEA)	3.71	13108	2022-11-28 16:29:35.441	0.035	0.411	0.93	-0.244	0	0	23.648	-1.945	-27.636	0	0	0	0	0	0	0
WT111(DD045F3F1DEA)	3.71	13108	2022-11-28 16:29:35.441	0.035	0.408	0.929	0.122	0	0	23.654	-1.945	-27.636	0	0	0	0	0	0	0
WT111(DD045F3F1DEA)	3.71	13108	2022-11-28 16:29:35.441	0.035	0.408	0.929	0.122	0	0	23.654	-1.945	-27.636	0	0	0	0	0	0	0
WT111(DD045F3F1DEA)	3.71	13108	2022-11-28 16:29:35.441	0.035	0.408	0.929	0.122	0	0	23.654	-1.945	-27.636	0	0	0	0	0	0	0
WT111(DD045F3F1DEA)	3.71	13108	2022-11-28 16:29:35.441	0.035	0.408	0.929	0.122	0	0	23.654	-1.945	-27.636	0	0	0	0	0	0	0
WT111(DD045F3F1DEA)	3.71	13108	2022-11-28 16:29:35.441	0.034	0.404	0.926	0	0	0	23.654	-1.945	-27.636	0	0	0	0	0	0	0
WT111(DD045F3F1DEA)	3.71	13108	2022-11-28 16:29:35.441	0.034	0.404	0.926	0	0	0	23.654	-1.945	-27.636	0	0	0	0	0	0	0
WT111(DD045F3F1DEA)	3.71	13108	2022-11-28 16:29:35.441	0.034	0.404	0.926	0	0	0	23.654	-1.945	-27.636	0	0	0	0	0	0	0
WT111(DD045F3F1DEA)	3.71	13108	2022-11-28 16:29:35.472	0.034	0.404	0.926	0	0	0	23.654	-1.945	-27.636	0	0	0	0	0	0	0
WT111(DD045F3F1DEA)	3.71	13108	2022-11-28 16:29:35.472	0.035	0.406	0.928	-0.366	0	0	23.654	-1.945	-27.636	0	0	0	0	0	0	0
WT111(DD045F3F1DEA)	3.71	13108	2022-11-28 16:29:35.472	0.035	0.406	0.928	-0.366	0	0	23.648	-1.945	-27.636	0	0	0	0	0	0	0
WT111(DD045F3F1DEA)	3.71	13108	2022-11-28 16:29:35.472	0.035	0.406	0.928	-0.366	0	0	23.648	-1.945	-27.636	0	0	0	0	0	0	0
WT111(DD045F3F1DEA)	3.71	13108	2022-11-28 16:29:35.472	0.035	0.406	0.928	-0.366	0	0	23.648	-1.945	-27.636	0	0	0	0	0	0	0
WT111(DD045F3F1DEA)	3.71	13108	2022-11-28 16:29:35.472	0.035	0.406	0.928	0.305	0	0	23.648	-1.945	-27.636	0	0	0	0	0	0	0
WT111(DD045F3F1DEA)	3.71	13108	2022-11-28 16:29:35.472	0.035	0.406	0.928	0.305	0	0	23.648	-1.945	-27.636	0	0	0	0	0	0	0
WT111(DD045F3F1DEA)	3.71	13108	2022-11-28 16:29:35.472	0.035	0.406	0.928	0.305	0	0	23.654	-1.945	-27.636	0	0	0	0	0	0	0
WT222(CAA14FCCF874)	3.7	13105	2022-11-28 16:29:35.472	0.07	-0.009	1.018	-1.465	0.671	-2.93	1.917	-2.653	82.37	0	0	0	0	0	0	0
WT222(CAA14FCCF874)	3.7	13105	2022-11-28 16:29:35.488	0.07	-0.009	1.018	-1.465	0.671	-2.93	1.906	-2.648	82.354	0	0	0	0	0	0	0
WT222(CAA14FCCF874)	3.7	13105	2022-11-28 16:29:35.488	0.048	0	0.999	1.648	0.061	3.601	1.917	-2.653	82.37	0	0	0	0	0	0	0
WT222(CAA14FCCF874)	3.7	13105	2022-11-28 16:29:35.488	0.048	0	0.999	1.648	0.061	3.601	1.923	-2.653	82.386	0	0	0	0	0	0	0
WT222(CAA14FCCF874)	3.7	13105	2022-11-28 16:29:35.488	0.048	0	0.999	1.648	0.061	3.601	1.928	-2.653	82.403	0	0	0	0	0	0	0
WT222(CAA14FCCF874)	3.7	13105	2022-11-28 16:29:35.488	0.048	0	0.999	1.648	0.061	3.601	1.934	-2.653	82.419	0	0	0	0	0	0	0
WT222(CAA14FCCF874)	3.7	13105	2022-11-28 16:29:35.488	0.021	0.14	0.921	-1.77	-1.343	1.709	1.923	-2.659	82.425	0	0	0	0	0	0	0
WT222(CAA14FCCF874)	3.7	13105	2022-11-28 16:29:35.488	0.021	0.14	0.921	-1.77	-1.343	1.709	1.917	-2.67	82.43	0	0	0	0	0	0	0
WT111(DD045F3F1DEA)	3.71	13108	2022-11-28 16:29:35.504	0.035	0.406	0.928	0.305	0	0	23.654	-1.945	-27.636	0	0	0	0	0	0	0
WT111(DD045F3F1DEA)	3.71	13108	2022-11-28 16:29:35.504	0.033	0.412	0.928	-0.183	0	0	23.654	-1.945	-27.636	0	0	0	0	0	0	0
WT111(DD045F3F1DEA)	3.71	13108	2022-11-28 16:29:35.504	0.033	0.412	0.928	-0.183	0	0	23.648	-1.945	-27.636	0	0	0	0	0	0	0
WT111(DD045F3F1DEA)	3.71	13108	2022-11-28 16:29:35.504	0.033	0.412	0.928	-0.183	0	0	23.648	-1.945	-27.636	0	0	0	0	0	0	0
WT111(DD045F3F1DEA)	3.71	13108	2022-11-28 16:29:35.504	0.033	0.412	0.928	-0.183	0	0	23.648	-1.945	-27.636	0	0	0	0	0	0	0
WT111(DD045F3F1DEA)	3.71	13108	2022-11-28 16:29:35.504	0.035	0.403	0.928	0.061	0	0	23.648	-1.945	-27.636	0	0	0	0	0	0	0
WT111(DD045F3F1DEA)	3.71	13108	2022-11-28 16:29:35.504	0.035	0.403	0.928	0.061	0	0	23.648	-1.945	-27.636	0	0	0	0	0	0	0
WT111(DD045F3F1DEA)	3.71	13108	2022-11-28 16:29:35.504	0.035	0.403	0.928	0.061	0	0	23.648	-1.945	-27.636	0	0	0	0	0	0	0
WT222(CAA14FCCF874)	3.7	13105	2022-11-28 16:29:35.535	0.021	0.14	0.921	-1.77	-1.343	1.709	1.906	-2.675	82.436	0	0	0	0	0	0	0
WT222(CAA14FCCF874)	3.7	13105	2022-11-28 16:29:35.535	0.044	-0.016	0.991	1.16	0	-1.16	1.917	-2.675	82.43	0	0	0	0	0	0	0
WT222(CAA14FCCF874)	3.7	13105	2022-11-28 16:29:35.535	0.044	-0.016	0.991	1.16	0	-1.16	1.923	-2.675	82.419	0	0	0	0	0	0	0
WT222(CAA14FCCF874)	3.7	13105	2022-11-28 16:29:35.535	0.044	-0.016	0.991	1.16	0	-1.16	1.928	-2.675	82.414	0	0	0	0	0	0	0
WT222(CAA14FCCF874)	3.7	13105	2022-11-28 16:29:35.535	0.044	-0.016	0.991	1.16	0	-1.16	1.934	-2.675	82.408	0	0	0	0	0	0	0
WT222(CAA14FCCF874)	3.7	13105	2022-11-28 16:29:35.535	0.012	0.067	0.997	-2.197	-0.122	-0.977	1.923	-2.675	82.403	0	0	0	0	0	0	0
WT222(CAA14FCCF874)	3.7	13105	2022-11-28 16:29:35.535	0.012	0.067	0.997	-2.197	-0.122	-0.977	1.912	-2.675	82.392	0	0	0	0	0	0	0
WT222(CAA14FCCF874)	3.7	13105	2022-11-28 16:29:35.535	0.012	0.067	0.997	-2.197	-0.122	-0.977	1.901	-2.675	82.386	0	0	0	0	0	0	0
WT222(CAA14FCCF874)	3.7	13105	2022-11-28 16:29:35.535	0.012	0.067	0.997	-2.197	-0.122	-0.977	1.89	-2.675	82.381	0	0	0	0	0	0	0
WT222(CAA14FCCF874)	3.7	13105	2022-11-28 16:29:35.535	0.028	-0.04	0.978	4.028	0	3.174	1.912	-2.675	82.392	0	0	0	0	0	0	0
WT222(CAA14FCCF874)	3.7	13105	2022-11-28 16:29:35.535	0.028	-0.04	0.978	4.028	0	3.174	1.928	-2.67	82.408	0	0	0	0	0	0	0
WT222(CAA14FCCF874)	3.7	13105	2022-11-28 16:29:35.535	0.028	-0.04	0.978	4.028	0	3.174	1.95	-2.67	82.425	0	0	0	0	0	0	0
WT222(CAA14FCCF874)	3.7	13105	2022-11-28 16:29:35.535	0.028	-0.04	0.978	4.028	0	3.174	1.967	-2.67	82.441	0	0	0	0	0	0	0
WT222(CAA14FCCF874)	3.7	13105	2022-11-28 16:29:35.535	0.054	0.05	1.006	1.77	0.366	-1.038	1.972	-2.664	82.436	0	0	0	0	0	0	0
WT222(CAA14FCCF874)	3.7	13105	2022-11-28 16:29:35.535	0.054	0.05	1.006	1.77	0.366	-1.038	1.978	-2.664	82.425	0	0	0	0	0	0	0
WT222(CAA14FCCF874)	3.7	13105	2022-11-28 16:29:35.535	0.054	0.05	1.006	1.77	0.366	-1.038	1.989	-2.659	82.419	0	0	0	0	0	0	0
WT333(F4E4E1AF1293)	3.75	13105	2022-11-28 16:29:35.550	-0.037	0.114	1.013	-12.39	-0.305	0.793	4.362	0.912	-70.384	0	0	0	0	0	0	0
WT333(F4E4E1AF1293)	3.75	13105	2022-11-28 16:29:35.550	-0.037	0.114	1.013	-12.39	-0.305	0.793	4.301	0.912	-70.351	0	0	0	0	0	0	0
WT333(F4E4E1AF1293)	3.75	13105	2022-11-28 16:29:35.550	-0.037	0.114	1.013	-12.39	-0.305	0.793	4.235	0.906	-70.313	0	0	0	0	0	0	0
WT333(F4E4E1AF1293)	3.75	13105	2022-11-28 16:29:35.550	-0.008	-0.032	0.903	2.319	2.014	-1.831	4.241	0.917	-70.285	0	0	0	0	0	0	0
WT333(F4E4E1AF1293)	3.75	13105	2022-11-28 16:29:35.550	-0.008	-0.032	0.903	2.319	2.014	-1.831	4.246	0.928	-70.258	0	0	0	0	0	0	0
WT333(F4E4E1AF1293)	3.75	13105	2022-11-28 16:29:35.550	-0.008	-0.032	0.903	2.319	2.014	-1.831	4.257	0.939	-70.23	0	0	0	0	0	0	0
WT333(F4E4E1AF1293)	3.75	13105	2022-11-28 16:29:35.550	-0.008	-0.032	0.903	2.319	2.014	-1.831	4.263	0.945	-70.208	0	0	0	0	0	0	0
WT333(F4E4E1AF1293)	3.75	13105	2022-11-28 16:29:35.550	-0.011	0.198	1.106	11.597	0.793	-0.854	4.312	0.95	-70.175	0	0	0	0	0	0	0
WT333(F4E4E1AF1293)	3.75	13105	2022-11-28 16:29:35.550	-0.011	0.198	1.106	11.597	0.793	-0.854	4.367	0.956	-70.142	0	0	0	0	0	0	0
WT333(F4E4E1AF1293)	3.75	13105	2022-11-28 16:29:35.550	-0.011	0.198	1.106	11.597	0.793	-0.854	4.427	0.956	-70.104	0	0	0	0	0	0	0
WT333(F4E4E1AF1293)	3.75	13105	2022-11-28 16:29:35.550	-0.011	0.198	1.106	11.597	0.793	-0.854	4.482	0.961	-70.071	0	0	0	0	0	0	0
WT333(F4E4E1AF1293)	3.75	13105	2022-11-28 16:29:35.550	-0.048	0.144	1.069	-8.972	-0.366	1.221	4.438	0.956	-70.021	0	0	0	0	0	0	0
WT333(F4E4E1AF1293)	3.75	13105	2022-11-28 16:29:35.550	-0.048	0.144	1.069	-8.972	-0.366	1.221	4.389	0.956	-69.977	0	0	0	0	0	0	0
WT333(F4E4E1AF1293)	3.75	13105	2022-11-28 16:29:35.550	-0.048	0.144	1.069	-8.972	-0.366	1.221	4.345	0.956	-69.928	0	0	0	0	0	0	0
WT333(F4E4E1AF1293)	3.75	13105	2022-11-28 16:29:35.550	-0.048	0.144	1.069	-8.972	-0.366	1.221	4.301	0.95	-69.879	0	0	0	0	0	0	0
WT333(F4E4E1AF1293)	3.75	13105	2022-11-28 16:29:35.550	-0.014	0.07	1.003	15.381	0.671	-0.183	4.378	0.956	-69.835	0	0	0	0	0	0	0
WT111(DD045F3F1DEA)	3.71	13108	2022-11-28 16:29:35.566	0.035	0.403	0.928	0.061	0	0	23.648	-1.945	-27.636	0	0	0	0	0	0	0
WT111(DD045F3F1DEA)	3.71	13108	2022-11-28 16:29:35.566	0.035	0.411	0.928	0.244	0	0	23.654	-1.945	-27.636	0	0	0	0	0	0	0
WT111(DD045F3F1DEA)	3.71	13108	2022-11-28 16:29:35.566	0.035	0.411	0.928	0.244	0	0	23.654	-1.945	-27.636	0	0	0	0	0	0	0
WT111(DD045F3F1DEA)	3.71	13108	2022-11-28 16:29:35.566	0.035	0.411	0.928	0.244	0	0	23.654	-1.945	-27.636	0	0	0	0	0	0	0
WT111(DD045F3F1DEA)	3.71	13108	2022-11-28 16:29:35.566	0.035	0.411	0.928	0.244	0	0	23.654	-1.945	-27.636	0	0	0	0	0	0	0
WT111(DD045F3F1DEA)	3.71	13108	2022-11-28 16:29:35.566	0.034	0.401	0.923	-0.122	0	0	23.654	-1.945	-27.636	0	0	0	0	0	0	0
WT111(DD045F3F1DEA)	3.71	13108	2022-11-28 16:29:35.566	0.034	0.401	0.923	-0.122	0	0	23.654	-1.945	-27.636	0	0	0	0	0	0	0
WT111(DD045F3F1DEA)	3.71	13108	2022-11-28 16:29:35.566	0.034	0.401	0.923	-0.122	0	0	23.654	-1.945	-27.636	0	0	0	0	0	0	0
WT111(DD045F3F1DEA)	3.71	13108	2022-11-28 16:29:35.597	0.034	0.401	0.923	-0.122	0	0	23.654	-1.945	-27.636	0	0	0	0	0	0	0
WT111(DD045F3F1DEA)	3.71	13108	2022-11-28 16:29:35.597	0.033	0.408	0.928	-0.183	0	0	23.654	-1.945	-27.636	0	0	0	0	0	0	0
WT111(DD045F3F1DEA)	3.71	13108	2022-11-28 16:29:35.597	0.033	0.408	0.928	-0.183	0	0	23.654	-1.945	-27.636	0	0	0	0	0	0	0
WT111(DD045F3F1DEA)	3.71	13108	2022-11-28 16:29:35.597	0.033	0.408	0.928	-0.183	0	0	23.654	-1.945	-27.636	0	0	0	0	0	0	0
WT111(DD045F3F1DEA)	3.71	13108	2022-11-28 16:29:35.597	0.033	0.408	0.928	-0.183	0	0	23.648	-1.945	-27.636	0	0	0	0	0	0	0
WT111(DD045F3F1DEA)	3.71	13108	2022-11-28 16:29:35.597	0.035	0.405	0.929	0	0	0	23.648	-1.945	-27.636	0	0	0	0	0	0	0
WT111(DD045F3F1DEA)	3.71	13108	2022-11-28 16:29:35.597	0.035	0.405	0.929	0	0	0	23.648	-1.945	-27.636	0	0	0	0	0	0	0
WT111(DD045F3F1DEA)	3.71	13108	2022-11-28 16:29:35.597	0.035	0.405	0.929	0	0	0	23.648	-1.945	-27.636	0	0	0	0	0	0	0
WT111(DD045F3F1DEA)	3.71	13108	2022-11-28 16:29:35.629	0.035	0.405	0.929	0	0	0	23.648	-1.945	-27.636	0	0	0	0	0	0	0
WT111(DD045F3F1DEA)	3.71	13108	2022-11-28 16:29:35.629	0.034	0.407	0.925	0	0	0	23.648	-1.945	-27.636	0	0	0	0	0	0	0
WT111(DD045F3F1DEA)	3.71	13108	2022-11-28 16:29:35.629	0.034	0.407	0.925	0	0	0	23.648	-1.945	-27.636	0	0	0	0	0	0	0
WT111(DD045F3F1DEA)	3.71	13108	2022-11-28 16:29:35.629	0.034	0.407	0.925	0	0	0	23.648	-1.945	-27.636	0	0	0	0	0	0	0
WT111(DD045F3F1DEA)	3.71	13108	2022-11-28 16:29:35.629	0.034	0.407	0.925	0	0	0	23.648	-1.945	-27.636	0	0	0	0	0	0	0
WT111(DD045F3F1DEA)	3.71	13108	2022-11-28 16:29:35.629	0.034	0.407	0.93	0.061	0	0	23.654	-1.945	-27.636	0	0	0	0	0	0	0
WT111(DD045F3F1DEA)	3.71	13108	2022-11-28 16:29:35.629	0.034	0.407	0.93	0.061	0	0	23.654	-1.945	-27.636	0	0	0	0	0	0	0
WT111(DD045F3F1DEA)	3.71	13108	2022-11-28 16:29:35.629	0.034	0.407	0.93	0.061	0	0	23.654	-1.945	-27.636	0	0	0	0	0	0	0
WT333(F4E4E1AF1293)	3.75	13105	2022-11-28 16:29:35.629	-0.014	0.07	1.003	15.381	0.671	-0.183	4.46	0.961	-69.791	0	0	0	0	0	0	0
WT333(F4E4E1AF1293)	3.75	13105	2022-11-28 16:29:35.629	-0.014	0.07	1.003	15.381	0.671	-0.183	4.537	0.961	-69.752	0	0	0	0	0	0	0
WT333(F4E4E1AF1293)	3.75	13105	2022-11-28 16:29:35.629	-0.014	0.07	1.003	15.381	0.671	-0.183	4.614	0.967	-69.708	0	0	0	0	0	0	0
WT333(F4E4E1AF1293)	3.75	13105	2022-11-28 16:29:35.629	-0.015	0.22	1.015	2.93	-0.061	0.61	4.625	0.967	-69.659	0	0	0	0	0	0	0
WT333(F4E4E1AF1293)	3.75	13105	2022-11-28 16:29:35.629	-0.015	0.22	1.015	2.93	-0.061	0.61	4.642	0.967	-69.609	0	0	0	0	0	0	0
WT333(F4E4E1AF1293)	3.75	13105	2022-11-28 16:29:35.629	-0.015	0.22	1.015	2.93	-0.061	0.61	4.664	0.967	-69.56	0	0	0	0	0	0	0
WT333(F4E4E1AF1293)	3.75	13105	2022-11-28 16:29:35.629	-0.015	0.22	1.015	2.93	-0.061	0.61	4.68	0.967	-69.505	0	0	0	0	0	0	0
WT333(F4E4E1AF1293)	3.75	13105	2022-11-28 16:29:35.629	-0.001	0.047	1.031	-7.874	-0.854	-0.854	4.647	0.961	-69.461	0	0	0	0	0	0	0
WT333(F4E4E1AF1293)	3.75	13105	2022-11-28 16:29:35.629	-0.018	0.162	1.091	17.517	0.244	0.244	4.905	0.956	-67.753	0	0	0	0	0	0	0
WT333(F4E4E1AF1293)	3.75	13105	2022-11-28 16:29:35.629	-0.018	0.162	1.091	17.517	0.244	0.244	4.993	0.961	-67.692	0	0	0	0	0	0	0
WT333(F4E4E1AF1293)	3.75	13105	2022-11-28 16:29:35.629	-0.018	0.162	1.091	17.517	0.244	0.244	5.087	0.961	-67.632	0	0	0	0	0	0	0
WT333(F4E4E1AF1293)	3.75	13105	2022-11-28 16:29:35.629	-0.042	0.117	1.016	6.042	0.061	0.488	5.12	0.961	-67.571	0	0	0	0	0	0	0
WT333(F4E4E1AF1293)	3.75	13105	2022-11-28 16:29:35.629	-0.042	0.117	1.016	6.042	0.061	0.488	5.153	0.961	-67.505	0	0	0	0	0	0	0
WT333(F4E4E1AF1293)	3.75	13105	2022-11-28 16:29:35.629	-0.042	0.117	1.016	6.042	0.061	0.488	5.186	0.961	-67.445	0	0	0	0	0	0	0
WT333(F4E4E1AF1293)	3.75	13105	2022-11-28 16:29:35.629	-0.042	0.117	1.016	6.042	0.061	0.488	5.219	0.961	-67.379	0	0	0	0	0	0	0
WT333(F4E4E1AF1293)	3.75	13105	2022-11-28 16:29:35.629	-0.003	0.041	0.98	0.793	0.305	0	5.224	0.967	-67.319	0	0	0	0	0	0	0
WT222(CAA14FCCF874)	3.7	13105	2022-11-28 16:29:35.660	0.054	0.05	1.006	1.77	0.366	-1.038	1.994	-2.659	82.414	0	0	0	0	0	0	0
WT222(CAA14FCCF874)	3.7	13105	2022-11-28 16:29:35.660	0.068	0.038	1.011	0	0.244	-0.671	1.994	-2.653	82.414	0	0	0	0	0	0	0
WT222(CAA14FCCF874)	3.7	13105	2022-11-28 16:29:35.660	0.068	0.038	1.011	0	0.244	-0.671	1.994	-2.653	82.408	0	0	0	0	0	0	0
WT222(CAA14FCCF874)	3.7	13105	2022-11-28 16:29:35.660	0.068	0.038	1.011	0	0.244	-0.671	1.994	-2.653	82.403	0	0	0	0	0	0	0
WT222(CAA14FCCF874)	3.7	13105	2022-11-28 16:29:35.660	0.068	0.038	1.011	0	0.244	-0.671	1.994	-2.648	82.397	0	0	0	0	0	0	0
WT222(CAA14FCCF874)	3.7	13105	2022-11-28 16:29:35.660	0.07	0.083	1.055	4.7	-0.366	0.488	2.016	-2.653	82.397	0	0	0	0	0	0	0
WT222(CAA14FCCF874)	3.7	13105	2022-11-28 16:29:35.660	0.07	0.083	1.055	4.7	-0.366	0.488	2.038	-2.653	82.403	0	0	0	0	0	0	0
WT222(CAA14FCCF874)	3.7	13105	2022-11-28 16:29:35.660	0.07	0.083	1.055	4.7	-0.366	0.488	2.06	-2.659	82.403	0	0	0	0	0	0	0
WT333(F4E4E1AF1293)	3.75	13105	2022-11-28 16:29:35.660	-0.003	0.041	0.98	0.793	0.305	0	5.229	0.967	-67.258	0	0	0	0	0	0	0
WT333(F4E4E1AF1293)	3.75	13105	2022-11-28 16:29:35.660	-0.003	0.041	0.98	0.793	0.305	0	5.235	0.967	-67.198	0	0	0	0	0	0	0
WT333(F4E4E1AF1293)	3.75	13105	2022-11-28 16:29:35.660	-0.003	0.041	0.98	0.793	0.305	0	5.24	0.972	-67.137	0	0	0	0	0	0	0
WT333(F4E4E1AF1293)	3.75	13105	2022-11-28 16:29:35.660	-0.01	0.02	0.998	-7.813	-0.183	-1.526	5.202	0.972	-67.083	0	0	0	0	0	0	0
WT333(F4E4E1AF1293)	3.75	13105	2022-11-28 16:29:35.660	-0.01	0.02	0.998	-7.813	-0.183	-1.526	5.158	0.972	-67.028	0	0	0	0	0	0	0
WT333(F4E4E1AF1293)	3.75	13105	2022-11-28 16:29:35.660	-0.01	0.02	0.998	-7.813	-0.183	-1.526	5.12	0.967	-66.978	0	0	0	0	0	0	0
WT333(F4E4E1AF1293)	3.75	13105	2022-11-28 16:29:35.660	-0.01	0.02	0.998	-7.813	-0.183	-1.526	5.081	0.967	-66.923	0	0	0	0	0	0	0
WT333(F4E4E1AF1293)	3.75	13105	2022-11-28 16:29:35.660	0.005	0.185	0.991	-7.813	-0.549	0.427	5.043	0.967	-66.857	0	0	0	0	0	0	0
WT333(F4E4E1AF1293)	3.75	13105	2022-11-28 16:29:35.660	-0.031	0.028	0.989	-4.15	0.244	-0.122	4.982	0.972	-66.275	0	0	0	0	0	0	0
WT333(F4E4E1AF1293)	3.75	13105	2022-11-28 16:29:35.660	-0.031	0.028	0.989	-4.15	0.244	-0.122	4.96	0.972	-66.209	0	0	0	0	0	0	0
WT333(F4E4E1AF1293)	3.75	13105	2022-11-28 16:29:35.660	-0.031	0.028	0.989	-4.15	0.244	-0.122	4.944	0.978	-66.143	0	0	0	0	0	0	0
WT333(F4E4E1AF1293)	3.75	13105	2022-11-28 16:29:35.660	0.029	0.125	0.98	3.723	0.122	-0.122	4.96	0.978	-66.077	0	0	0	0	0	0	0
WT333(F4E4E1AF1293)	3.75	13105	2022-11-28 16:29:35.660	0.029	0.125	0.98	3.723	0.122	-0.122	4.982	0.978	-66.011	0	0	0	0	0	0	0
WT333(F4E4E1AF1293)	3.75	13105	2022-11-28 16:29:35.660	0.029	0.125	0.98	3.723	0.122	-0.122	4.999	0.972	-65.945	0	0	0	0	0	0	0
WT333(F4E4E1AF1293)	3.75	13105	2022-11-28 16:29:35.660	0.029	0.125	0.98	3.723	0.122	-0.122	5.021	0.972	-65.88	0	0	0	0	0	0	0
WT333(F4E4E1AF1293)	3.75	13105	2022-11-28 16:29:35.660	-0.029	-0.063	1.013	-0.732	0.305	-1.16	5.015	0.972	-65.819	0	0	0	0	0	0	0
WT111(DD045F3F1DEA)	3.71	13108	2022-11-28 16:29:35.691	0.034	0.407	0.93	0.061	0	0	23.654	-1.945	-27.636	0	0	0	0	0	0	0
WT111(DD045F3F1DEA)	3.71	13108	2022-11-28 16:29:35.691	0.035	0.406	0.928	-0.122	0	0	23.654	-1.945	-27.636	0	0	0	0	0	0	0
WT111(DD045F3F1DEA)	3.71	13108	2022-11-28 16:29:35.691	0.035	0.406	0.928	-0.122	0	0	23.654	-1.945	-27.636	0	0	0	0	0	0	0
WT111(DD045F3F1DEA)	3.71	13108	2022-11-28 16:29:35.691	0.035	0.406	0.928	-0.122	0	0	23.648	-1.945	-27.636	0	0	0	0	0	0	0
WT111(DD045F3F1DEA)	3.71	13108	2022-11-28 16:29:35.691	0.035	0.406	0.928	-0.122	0	0	23.648	-1.945	-27.636	0	0	0	0	0	0	0
WT111(DD045F3F1DEA)	3.71	13108	2022-11-28 16:29:35.691	0.034	0.405	0.929	0.183	0	0	23.648	-1.945	-27.636	0	0	0	0	0	0	0
WT111(DD045F3F1DEA)	3.71	13108	2022-11-28 16:29:35.691	0.034	0.405	0.929	0.183	0	0	23.654	-1.945	-27.636	0	0	0	0	0	0	0
WT111(DD045F3F1DEA)	3.71	13108	2022-11-28 16:29:35.691	0.034	0.405	0.929	0.183	0	0	23.654	-1.945	-27.636	0	0	0	0	0	0	0
WT222(CAA14FCCF874)	3.7	13105	2022-11-28 16:29:35.691	0.07	0.083	1.055	4.7	-0.366	0.488	2.087	-2.659	82.403	0	0	0	0	0	0	0
WT222(CAA14FCCF874)	3.7	13105	2022-11-28 16:29:35.691	0.031	0.083	1.003	0.854	-0.671	-1.343	2.093	-2.664	82.392	0	0	0	0	0	0	0
WT222(CAA14FCCF874)	3.7	13105	2022-11-28 16:29:35.691	0.031	0.083	1.003	0.854	-0.671	-1.343	2.098	-2.664	82.381	0	0	0	0	0	0	0
WT222(CAA14FCCF874)	3.7	13105	2022-11-28 16:29:35.691	0.031	0.083	1.003	0.854	-0.671	-1.343	2.104	-2.67	82.375	0	0	0	0	0	0	0
WT222(CAA14FCCF874)	3.7	13105	2022-11-28 16:29:35.691	0.031	0.083	1.003	0.854	-0.671	-1.343	2.109	-2.67	82.365	0	0	0	0	0	0	0
WT222(CAA14FCCF874)	3.7	13105	2022-11-28 16:29:35.691	0.045	0.006	0.967	0.244	-0.061	2.136	2.115	-2.675	82.37	0	0	0	0	0	0	0
WT222(CAA14FCCF874)	3.7	13105	2022-11-28 16:29:35.691	0.045	0.006	0.967	0.244	-0.061	2.136	2.115	-2.675	82.381	0	0	0	0	0	0	0
WT222(CAA14FCCF874)	3.7	13105	2022-11-28 16:29:35.691	0.045	0.006	0.967	0.244	-0.061	2.136	2.115	-2.675	82.386	0	0	0	0	0	0	0
WT222(CAA14FCCF874)	3.7	13105	2022-11-28 16:29:35.691	0.068	0.093	0.979	-2.502	0.427	-3.723	2.038	-2.664	82.293	0	0	0	0	0	0	0
WT222(CAA14FCCF874)	3.7	13105	2022-11-28 16:29:35.691	0.032	0.005	0.95	2.441	-0.122	2.502	2.049	-2.67	82.304	0	0	0	0	0	0	0
WT222(CAA14FCCF874)	3.7	13105	2022-11-28 16:29:35.691	0.032	0.005	0.95	2.441	-0.122	2.502	2.06	-2.67	82.315	0	0	0	0	0	0	0
WT222(CAA14FCCF874)	3.7	13105	2022-11-28 16:29:35.691	0.032	0.005	0.95	2.441	-0.122	2.502	2.071	-2.67	82.326	0	0	0	0	0	0	0
WT222(CAA14FCCF874)	3.7	13105	2022-11-28 16:29:35.691	0.032	0.005	0.95	2.441	-0.122	2.502	2.087	-2.675	82.337	0	0	0	0	0	0	0
WT222(CAA14FCCF874)	3.7	13105	2022-11-28 16:29:35.691	0.032	0.045	0.995	1.099	-0.366	-1.221	2.093	-2.675	82.332	0	0	0	0	0	0	0
WT222(CAA14FCCF874)	3.7	13105	2022-11-28 16:29:35.691	0.032	0.045	0.995	1.099	-0.366	-1.221	2.098	-2.675	82.321	0	0	0	0	0	0	0
WT222(CAA14FCCF874)	3.7	13105	2022-11-28 16:29:35.691	0.032	0.045	0.995	1.099	-0.366	-1.221	2.104	-2.675	82.315	0	0	0	0	0	0	0
WT111(DD045F3F1DEA)	3.71	13108	2022-11-28 16:29:35.722	0.034	0.409	0.926	-0.183	0	0	23.654	-1.945	-27.636	0	0	0	0	0	0	0
WT111(DD045F3F1DEA)	3.71	13108	2022-11-28 16:29:35.722	0.034	0.409	0.926	-0.183	0	0	23.648	-1.945	-27.636	0	0	0	0	0	0	0
WT111(DD045F3F1DEA)	3.71	13108	2022-11-28 16:29:35.722	0.034	0.409	0.926	-0.183	0	0	23.648	-1.945	-27.636	0	0	0	0	0	0	0
WT111(DD045F3F1DEA)	3.71	13108	2022-11-28 16:29:35.722	0.034	0.409	0.926	-0.183	0	0	23.648	-1.945	-27.636	0	0	0	0	0	0	0
WT111(DD045F3F1DEA)	3.71	13108	2022-11-28 16:29:35.722	0.034	0.413	0.931	0.061	0	0	23.648	-1.945	-27.636	0	0	0	0	0	0	0
WT111(DD045F3F1DEA)	3.71	13108	2022-11-28 16:29:35.722	0.034	0.413	0.931	0.061	0	0	23.648	-1.945	-27.636	0	0	0	0	0	0	0
WT111(DD045F3F1DEA)	3.71	13108	2022-11-28 16:29:35.722	0.034	0.413	0.931	0.061	0	0	23.648	-1.945	-27.636	0	0	0	0	0	0	0
WT111(DD045F3F1DEA)	3.71	13108	2022-11-28 16:29:35.722	0.034	0.413	0.931	0.061	0	0	23.648	-1.945	-27.636	0	0	0	0	0	0	0
WT222(CAA14FCCF874)	3.7	13105	2022-11-28 16:29:35.722	0.032	0.045	0.995	1.099	-0.366	-1.221	2.109	-2.681	82.31	0	0	0	0	0	0	0
WT222(CAA14FCCF874)	3.7	13105	2022-11-28 16:29:35.722	0.09	0.096	0.981	-2.991	-0.244	0.61	2.093	-2.681	82.31	0	0	0	0	0	0	0
WT222(CAA14FCCF874)	3.7	13105	2022-11-28 16:29:35.722	0.09	0.096	0.981	-2.991	-0.244	0.61	2.082	-2.681	82.31	0	0	0	0	0	0	0
WT222(CAA14FCCF874)	3.7	13105	2022-11-28 16:29:35.722	0.09	0.096	0.981	-2.991	-0.244	0.61	2.065	-2.686	82.31	0	0	0	0	0	0	0
WT222(CAA14FCCF874)	3.7	13105	2022-11-28 16:29:35.722	0.09	0.096	0.981	-2.991	-0.244	0.61	2.054	-2.686	82.31	0	0	0	0	0	0	0
WT222(CAA14FCCF874)	3.7	13105	2022-11-28 16:29:35.722	0.023	-0.044	1.032	-0.61	0.122	2.808	2.049	-2.686	82.321	0	0	0	0	0	0	0
WT222(CAA14FCCF874)	3.7	13105	2022-11-28 16:29:35.722	0.023	-0.044	1.032	-0.61	0.122	2.808	2.049	-2.686	82.337	0	0	0	0	0	0	0
WT222(CAA14FCCF874)	3.7	13105	2022-11-28 16:29:35.722	0.023	-0.044	1.032	-0.61	0.122	2.808	2.043	-2.686	82.348	0	0	0	0	0	0	0
WT111(DD045F3F1DEA)	3.71	13108	2022-11-28 16:29:35.738	0.033	0.403	0.927	0.122	0	0	23.654	-1.945	-27.636	0	0	0	0	0	0	0
WT111(DD045F3F1DEA)	3.71	13108	2022-11-28 16:29:35.738	0.033	0.403	0.927	0.122	0	0	23.654	-1.945	-27.636	0	0	0	0	0	0	0
WT111(DD045F3F1DEA)	3.71	13108	2022-11-28 16:29:35.738	0.033	0.403	0.927	0.122	0	0	23.654	-1.945	-27.636	0	0	0	0	0	0	0
WT111(DD045F3F1DEA)	3.71	13108	2022-11-28 16:29:35.738	0.033	0.403	0.927	0.122	0	0	23.654	-1.945	-27.636	0	0	0	0	0	0	0
WT111(DD045F3F1DEA)	3.71	13108	2022-11-28 16:29:35.738	0.034	0.403	0.925	-0.244	0	0	23.654	-1.945	-27.636	0	0	0	0	0	0	0
WT111(DD045F3F1DEA)	3.71	13108	2022-11-28 16:29:35.738	0.034	0.403	0.925	-0.244	0	0	23.654	-1.939	-27.636	0	0	0	0	0	0	0
WT111(DD045F3F1DEA)	3.71	13108	2022-11-28 16:29:35.738	0.034	0.403	0.925	-0.244	0	0	23.648	-1.939	-27.636	0	0	0	0	0	0	0
WT111(DD045F3F1DEA)	3.71	13108	2022-11-28 16:29:35.738	0.034	0.403	0.925	-0.244	0	0	23.648	-1.939	-27.636	0	0	0	0	0	0	0
WT333(F4E4E1AF1293)	3.75	13105	2022-11-28 16:29:35.754	-0.029	-0.063	1.013	-0.732	0.305	-1.16	5.01	0.972	-65.753	0	0	0	0	0	0	0
WT333(F4E4E1AF1293)	3.75	13105	2022-11-28 16:29:35.754	-0.029	-0.063	1.013	-0.732	0.305	-1.16	5.004	0.978	-65.693	0	0	0	0	0	0	0
WT333(F4E4E1AF1293)	3.75	13105	2022-11-28 16:29:35.754	-0.029	-0.063	1.013	-0.732	0.305	-1.16	4.993	0.978	-65.632	0	0	0	0	0	0	0
WT333(F4E4E1AF1293)	3.75	13105	2022-11-28 16:29:35.754	-0.06	-0.025	0.973	-25.024	0.122	0	4.867	0.972	-65.566	0	0	0	0	0	0	0
WT333(F4E4E1AF1293)	3.75	13105	2022-11-28 16:29:35.754	-0.06	-0.025	0.973	-25.024	0.122	0	4.735	0.972	-65.495	0	0	0	0	0	0	0
WT333(F4E4E1AF1293)	3.75	13105	2022-11-28 16:29:35.754	-0.06	-0.025	0.973	-25.024	0.122	0	4.609	0.972	-65.429	0	0	0	0	0	0	0
WT333(F4E4E1AF1293)	3.75	13105	2022-11-28 16:29:35.754	-0.06	-0.025	0.973	-25.024	0.122	0	4.477	0.972	-65.363	0	0	0	0	0	0	0
WT333(F4E4E1AF1293)	3.75	13105	2022-11-28 16:29:35.754	-0.006	0.266	1.001	2.136	-0.244	2.38	4.482	0.972	-65.286	0	0	0	0	0	0	0
WT333(F4E4E1AF1293)	3.75	13105	2022-11-28 16:29:35.754	-0.029	0.05	1.036	-24.109	0.671	1.16	3.95	0.978	-64.66	0	0	0	0	0	0	0
WT333(F4E4E1AF1293)	3.75	13105	2022-11-28 16:29:35.754	-0.029	0.05	1.036	-24.109	0.671	1.16	3.823	0.983	-64.583	0	0	0	0	0	0	0
WT333(F4E4E1AF1293)	3.75	13105	2022-11-28 16:29:35.754	-0.005	0.043	1.06	-1.587	-0.793	-0.916	3.812	0.978	-64.517	0	0	0	0	0	0	0
WT333(F4E4E1AF1293)	3.75	13105	2022-11-28 16:29:35.754	-0.005	0.043	1.06	-1.587	-0.793	-0.916	3.801	0.972	-64.451	0	0	0	0	0	0	0
WT333(F4E4E1AF1293)	3.75	13105	2022-11-28 16:29:35.754	-0.005	0.043	1.06	-1.587	-0.793	-0.916	3.79	0.967	-64.385	0	0	0	0	0	0	0
WT333(F4E4E1AF1293)	3.75	13105	2022-11-28 16:29:35.754	-0.005	0.043	1.06	-1.587	-0.793	-0.916	3.785	0.967	-64.319	0	0	0	0	0	0	0
WT333(F4E4E1AF1293)	3.75	13105	2022-11-28 16:29:35.754	-0.027	0.36	1.035	8.667	-0.488	1.953	3.823	0.961	-64.243	0	0	0	0	0	0	0
WT333(F4E4E1AF1293)	3.75	13105	2022-11-28 16:29:35.754	-0.027	0.36	1.035	8.667	-0.488	1.953	3.873	0.961	-64.16	0	0	0	0	0	0	0
WT333(F4E4E1AF1293)	3.75	13105	2022-11-28 16:29:35.785	-0.027	0.36	1.035	8.667	-0.488	1.953	3.917	0.956	-64.078	0	0	0	0	0	0	0
WT333(F4E4E1AF1293)	3.75	13105	2022-11-28 16:29:35.785	-0.027	0.36	1.035	8.667	-0.488	1.953	3.966	0.956	-63.99	0	0	0	0	0	0	0
WT333(F4E4E1AF1293)	3.75	13105	2022-11-28 16:29:35.785	-0.013	0.001	0.922	5.981	1.404	0.671	4.005	0.961	-63.913	0	0	0	0	0	0	0
WT333(F4E4E1AF1293)	3.75	13105	2022-11-28 16:29:35.785	-0.013	0.001	0.922	5.981	1.404	0.671	4.037	0.972	-63.836	0	0	0	0	0	0	0
WT333(F4E4E1AF1293)	3.75	13105	2022-11-28 16:29:35.785	-0.013	0.001	0.922	5.981	1.404	0.671	4.07	0.978	-63.759	0	0	0	0	0	0	0
WT333(F4E4E1AF1293)	3.75	13105	2022-11-28 16:29:35.785	-0.013	0.001	0.922	5.981	1.404	0.671	4.103	0.983	-63.677	0	0	0	0	0	0	0
WT333(F4E4E1AF1293)	3.75	13105	2022-11-28 16:29:35.785	0.009	-0.02	0.999	-16.113	0.244	-0.061	4.026	0.989	-63.6	0	0	0	0	0	0	0
WT333(F4E4E1AF1293)	3.75	13105	2022-11-28 16:29:35.785	0.009	-0.02	0.999	-16.113	0.244	-0.061	3.944	0.989	-63.528	0	0	0	0	0	0	0
WT333(F4E4E1AF1293)	3.75	13105	2022-11-28 16:29:35.785	0.009	-0.02	0.999	-16.113	0.244	-0.061	3.867	0.989	-63.452	0	0	0	0	0	0	0
WT333(F4E4E1AF1293)	3.75	13105	2022-11-28 16:29:35.785	0.009	-0.02	0.999	-16.113	0.244	-0.061	3.785	0.989	-63.375	0	0	0	0	0	0	0
WT333(F4E4E1AF1293)	3.75	13105	2022-11-28 16:29:35.785	-0.011	0.215	1.061	-4.089	-0.305	1.038	3.768	0.989	-63.292	0	0	0	0	0	0	0
WT333(F4E4E1AF1293)	3.75	13105	2022-11-28 16:29:35.785	-0.011	0.215	1.061	-4.089	-0.305	1.038	3.752	0.983	-63.21	0	0	0	0	0	0	0
WT333(F4E4E1AF1293)	3.75	13105	2022-11-28 16:29:35.785	-0.011	0.215	1.061	-4.089	-0.305	1.038	3.735	0.983	-63.127	0	0	0	0	0	0	0
WT333(F4E4E1AF1293)	3.75	13105	2022-11-28 16:29:35.785	-0.011	0.215	1.061	-4.089	-0.305	1.038	3.719	0.983	-63.045	0	0	0	0	0	0	0
WT333(F4E4E1AF1293)	3.75	13105	2022-11-28 16:29:35.785	-0.022	0.076	1.004	8.484	0	0	3.768	0.983	-62.963	0	0	0	0	0	0	0
WT333(F4E4E1AF1293)	3.75	13105	2022-11-28 16:29:35.785	-0.022	0.076	1.004	8.484	0	0	3.812	0.983	-62.886	0	0	0	0	0	0	0
WT222(CAA14FCCF874)	3.7	13105	2022-11-28 16:29:35.816	0.023	-0.044	1.032	-0.61	0.122	2.808	2.038	-2.686	82.365	0	0	0	0	0	0	0
WT222(CAA14FCCF874)	3.7	13105	2022-11-28 16:29:35.816	0.002	-0.013	0.988	-2.319	-0.61	-2.258	2.027	-2.692	82.354	0	0	0	0	0	0	0
WT222(CAA14FCCF874)	3.7	13105	2022-11-28 16:29:35.816	0.002	-0.013	0.988	-2.319	-0.61	-2.258	2.016	-2.692	82.337	0	0	0	0	0	0	0
WT222(CAA14FCCF874)	3.7	13105	2022-11-28 16:29:35.816	0.002	-0.013	0.988	-2.319	-0.61	-2.258	2	-2.692	82.326	0	0	0	0	0	0	0
WT222(CAA14FCCF874)	3.7	13105	2022-11-28 16:29:35.816	0.002	-0.013	0.988	-2.319	-0.61	-2.258	1.989	-2.697	82.315	0	0	0	0	0	0	0
WT222(CAA14FCCF874)	3.7	13105	2022-11-28 16:29:35.816	0.044	0.1	0.976	-2.319	1.404	2.808	1.972	-2.686	82.332	0	0	0	0	0	0	0
WT222(CAA14FCCF874)	3.7	13105	2022-11-28 16:29:35.816	0.044	0.1	0.976	-2.319	1.404	2.808	1.961	-2.681	82.348	0	0	0	0	0	0	0
WT222(CAA14FCCF874)	3.7	13105	2022-11-28 16:29:35.816	0.044	0.1	0.976	-2.319	1.404	2.808	1.95	-2.67	82.359	0	0	0	0	0	0	0
WT111(DD045F3F1DEA)	3.71	13108	2022-11-28 16:29:35.832	0.033	0.414	0.934	-0.122	0	0	23.648	-1.939	-27.636	0	0	0	0	0	0	0
WT111(DD045F3F1DEA)	3.71	13108	2022-11-28 16:29:35.832	0.033	0.414	0.934	-0.122	0	0	23.648	-1.939	-27.636	0	0	0	0	0	0	0
WT111(DD045F3F1DEA)	3.71	13108	2022-11-28 16:29:35.832	0.033	0.414	0.934	-0.122	0	0	23.648	-1.939	-27.636	0	0	0	0	0	0	0
WT111(DD045F3F1DEA)	3.71	13108	2022-11-28 16:29:35.832	0.033	0.414	0.934	-0.122	0	0	23.648	-1.939	-27.636	0	0	0	0	0	0	0
WT111(DD045F3F1DEA)	3.71	13108	2022-11-28 16:29:35.832	0.035	0.404	0.927	0.366	0	0	23.648	-1.939	-27.636	0	0	0	0	0	0	0
WT111(DD045F3F1DEA)	3.71	13108	2022-11-28 16:29:35.832	0.035	0.404	0.927	0.366	0	0	23.654	-1.939	-27.636	0	0	0	0	0	0	0
WT111(DD045F3F1DEA)	3.71	13108	2022-11-28 16:29:35.832	0.035	0.404	0.927	0.366	0	0	23.654	-1.939	-27.636	0	0	0	0	0	0	0
WT111(DD045F3F1DEA)	3.71	13108	2022-11-28 16:29:35.832	0.035	0.404	0.927	0.366	0	0	23.654	-1.939	-27.636	0	0	0	0	0	0	0
WT222(CAA14FCCF874)	3.7	13105	2022-11-28 16:29:35.847	0.041	-0.047	0.986	-0.122	0.183	1.953	1.906	-2.664	82.419	0	0	0	0	0	0	0
WT222(CAA14FCCF874)	3.7	13105	2022-11-28 16:29:35.847	0.053	0.036	0.986	-2.625	1.16	5.798	1.89	-2.659	82.452	0	0	0	0	0	0	0
WT222(CAA14FCCF874)	3.7	13105	2022-11-28 16:29:35.847	0.053	0.036	0.986	-2.625	1.16	5.798	1.873	-2.653	82.485	0	0	0	0	0	0	0
WT222(CAA14FCCF874)	3.7	13105	2022-11-28 16:29:35.847	0.053	0.036	0.986	-2.625	1.16	5.798	1.851	-2.648	82.513	0	0	0	0	0	0	0
WT222(CAA14FCCF874)	3.7	13105	2022-11-28 16:29:35.847	0.06	0.247	0.954	-0.732	-0.305	-4.883	1.851	-2.648	82.485	0	0	0	0	0	0	0
WT222(CAA14FCCF874)	3.7	13105	2022-11-28 16:29:35.847	0.06	0.247	0.954	-0.732	-0.305	-4.883	1.846	-2.648	82.463	0	0	0	0	0	0	0
WT222(CAA14FCCF874)	3.7	13105	2022-11-28 16:29:35.847	0.06	0.247	0.954	-0.732	-0.305	-4.883	1.846	-2.648	82.43	0	0	0	0	0	0	0
WT222(CAA14FCCF874)	3.7	13105	2022-11-28 16:29:35.847	0.06	0.247	0.954	-0.732	-0.305	-4.883	1.846	-2.648	82.403	0	0	0	0	0	0	0
WT333(F4E4E1AF1293)	3.75	13105	2022-11-28 16:29:35.847	-0.022	0.076	1.004	8.484	0	0	3.862	0.983	-62.803	0	0	0	0	0	0	0
WT333(F4E4E1AF1293)	3.75	13105	2022-11-28 16:29:35.847	-0.022	0.076	1.004	8.484	0	0	3.906	0.983	-62.721	0	0	0	0	0	0	0
WT333(F4E4E1AF1293)	3.75	13105	2022-11-28 16:29:35.847	-0.012	0.123	1.031	1.038	0	-0.671	3.917	0.983	-62.644	0	0	0	0	0	0	0
WT333(F4E4E1AF1293)	3.75	13105	2022-11-28 16:29:35.847	-0.012	0.123	1.031	1.038	0	-0.671	3.922	0.983	-62.567	0	0	0	0	0	0	0
WT333(F4E4E1AF1293)	3.75	13105	2022-11-28 16:29:35.847	-0.012	0.123	1.031	1.038	0	-0.671	3.933	0.983	-62.485	0	0	0	0	0	0	0
WT333(F4E4E1AF1293)	3.75	13105	2022-11-28 16:29:35.847	-0.012	0.123	1.031	1.038	0	-0.671	3.944	0.983	-62.408	0	0	0	0	0	0	0
WT333(F4E4E1AF1293)	3.75	13105	2022-11-28 16:29:35.847	-0.01	0.11	1.031	2.502	-0.61	-0.183	3.961	0.983	-62.325	0	0	0	0	0	0	0
WT333(F4E4E1AF1293)	3.75	13105	2022-11-28 16:29:35.847	-0.01	0.11	1.031	2.502	-0.61	-0.183	3.977	0.978	-62.243	0	0	0	0	0	0	0
WT333(F4E4E1AF1293)	3.75	13105	2022-11-28 16:29:35.847	-0.01	0.11	1.031	2.502	-0.61	-0.183	3.994	0.978	-62.161	0	0	0	0	0	0	0
WT333(F4E4E1AF1293)	3.75	13105	2022-11-28 16:29:35.847	-0.01	0.11	1.031	2.502	-0.61	-0.183	4.016	0.972	-62.078	0	0	0	0	0	0	0
WT333(F4E4E1AF1293)	3.75	13105	2022-11-28 16:29:35.847	0.007	0.049	0.944	-5.676	0.488	1.099	3.988	0.978	-61.985	0	0	0	0	0	0	0
WT333(F4E4E1AF1293)	3.75	13105	2022-11-28 16:29:35.847	0.007	0.049	0.944	-5.676	0.488	1.099	3.966	0.978	-61.897	0	0	0	0	0	0	0
WT333(F4E4E1AF1293)	3.75	13105	2022-11-28 16:29:35.847	0.007	0.049	0.944	-5.676	0.488	1.099	3.939	0.983	-61.804	0	0	0	0	0	0	0
WT333(F4E4E1AF1293)	3.75	13105	2022-11-28 16:29:35.847	0.007	0.049	0.944	-5.676	0.488	1.099	3.917	0.983	-61.716	0	0	0	0	0	0	0
WT333(F4E4E1AF1293)	3.75	13105	2022-11-28 16:29:35.847	-0.026	0.114	1.027	-9.949	-0.732	-0.183	3.873	0.978	-61.628	0	0	0	0	0	0	0
WT333(F4E4E1AF1293)	3.75	13105	2022-11-28 16:29:35.847	-0.026	0.114	1.027	-9.949	-0.732	-0.183	3.823	0.978	-61.545	0	0	0	0	0	0	0
WT111(DD045F3F1DEA)	3.71	13108	2022-11-28 16:29:35.863	0.035	0.408	0.924	0	0	0	23.654	-1.939	-27.636	0	0	0	0	0	0	0
WT111(DD045F3F1DEA)	3.71	13108	2022-11-28 16:29:35.863	0.035	0.408	0.924	0	0	0	23.654	-1.939	-27.636	0	0	0	0	0	0	0
WT111(DD045F3F1DEA)	3.71	13108	2022-11-28 16:29:35.863	0.035	0.408	0.924	0	0	0	23.654	-1.939	-27.636	0	0	0	0	0	0	0
WT111(DD045F3F1DEA)	3.71	13108	2022-11-28 16:29:35.863	0.035	0.408	0.924	0	0	0	23.654	-1.939	-27.636	0	0	0	0	0	0	0
WT111(DD045F3F1DEA)	3.71	13108	2022-11-28 16:29:35.863	0.033	0.405	0.928	-0.122	0	0	23.654	-1.939	-27.636	0	0	0	0	0	0	0
WT111(DD045F3F1DEA)	3.71	13108	2022-11-28 16:29:35.863	0.033	0.405	0.928	-0.122	0	0	23.654	-1.939	-27.636	0	0	0	0	0	0	0
WT111(DD045F3F1DEA)	3.71	13108	2022-11-28 16:29:35.863	0.033	0.405	0.928	-0.122	0	0	23.654	-1.939	-27.636	0	0	0	0	0	0	0
WT111(DD045F3F1DEA)	3.71	13108	2022-11-28 16:29:35.863	0.033	0.405	0.928	-0.122	0	0	23.654	-1.939	-27.636	0	0	0	0	0	0	0
WT111(DD045F3F1DEA)	3.71	13108	2022-11-28 16:29:35.895	0.033	0.404	0.925	0	-0.061	0	23.654	-1.939	-27.636	0	0	0	0	0	0	0
WT111(DD045F3F1DEA)	3.71	13108	2022-11-28 16:29:35.895	0.033	0.404	0.925	0	-0.061	0	23.654	-1.939	-27.636	0	0	0	0	0	0	0
WT111(DD045F3F1DEA)	3.71	13108	2022-11-28 16:29:35.895	0.033	0.404	0.925	0	-0.061	0	23.654	-1.939	-27.636	0	0	0	0	0	0	0
WT111(DD045F3F1DEA)	3.71	13108	2022-11-28 16:29:35.895	0.033	0.404	0.925	0	-0.061	0	23.654	-1.945	-27.636	0	0	0	0	0	0	0
WT111(DD045F3F1DEA)	3.71	13108	2022-11-28 16:29:35.895	0.035	0.409	0.93	0	0	0	23.654	-1.945	-27.636	0	0	0	0	0	0	0
WT111(DD045F3F1DEA)	3.71	13108	2022-11-28 16:29:35.895	0.035	0.409	0.93	0	0	0	23.654	-1.945	-27.636	0	0	0	0	0	0	0
WT111(DD045F3F1DEA)	3.71	13108	2022-11-28 16:29:35.895	0.035	0.409	0.93	0	0	0	23.654	-1.939	-27.636	0	0	0	0	0	0	0
WT111(DD045F3F1DEA)	3.71	13108	2022-11-28 16:29:35.895	0.035	0.409	0.93	0	0	0	23.654	-1.939	-27.636	0	0	0	0	0	0	0
WT222(CAA14FCCF874)	3.7	13105	2022-11-28 16:29:35.895	0	-0.042	0.927	7.385	-0.244	2.441	1.89	-2.648	82.408	0	0	0	0	0	0	0
WT222(CAA14FCCF874)	3.7	13105	2022-11-28 16:29:35.895	0	-0.042	0.927	7.385	-0.244	2.441	1.928	-2.648	82.419	0	0	0	0	0	0	0
WT222(CAA14FCCF874)	3.7	13105	2022-11-28 16:29:35.895	0	-0.042	0.927	7.385	-0.244	2.441	1.961	-2.648	82.425	0	0	0	0	0	0	0
WT222(CAA14FCCF874)	3.7	13105	2022-11-28 16:29:35.895	0	-0.042	0.927	7.385	-0.244	2.441	2	-2.648	82.436	0	0	0	0	0	0	0
WT222(CAA14FCCF874)	3.7	13105	2022-11-28 16:29:35.895	0.063	-0.038	0.988	-2.563	-1.282	3.357	1.989	-2.653	82.452	0	0	0	0	0	0	0
WT222(CAA14FCCF874)	3.7	13105	2022-11-28 16:29:35.895	0.063	-0.038	0.988	-2.563	-1.282	3.357	1.972	-2.659	82.469	0	0	0	0	0	0	0
WT222(CAA14FCCF874)	3.7	13105	2022-11-28 16:29:35.895	0.063	-0.038	0.988	-2.563	-1.282	3.357	1.956	-2.664	82.48	0	0	0	0	0	0	0
WT222(CAA14FCCF874)	3.7	13105	2022-11-28 16:29:35.895	0.063	-0.038	0.988	-2.563	-1.282	3.357	1.945	-2.675	82.496	0	0	0	0	0	0	0
WT333(F4E4E1AF1293)	3.75	13105	2022-11-28 16:29:35.910	-0.026	0.114	1.027	-9.949	-0.732	-0.183	3.779	0.972	-61.463	0	0	0	0	0	0	0
WT333(F4E4E1AF1293)	3.75	13105	2022-11-28 16:29:35.910	-0.026	0.114	1.027	-9.949	-0.732	-0.183	3.735	0.967	-61.375	0	0	0	0	0	0	0
WT333(F4E4E1AF1293)	3.75	13105	2022-11-28 16:29:35.910	-0.045	0	1.078	2.625	0.977	-1.099	3.752	0.972	-61.293	0	0	0	0	0	0	0
WT333(F4E4E1AF1293)	3.75	13105	2022-11-28 16:29:35.910	-0.045	0	1.078	2.625	0.977	-1.099	3.768	0.978	-61.21	0	0	0	0	0	0	0
WT333(F4E4E1AF1293)	3.75	13105	2022-11-28 16:29:35.910	-0.045	0	1.078	2.625	0.977	-1.099	3.785	0.983	-61.128	0	0	0	0	0	0	0
WT333(F4E4E1AF1293)	3.75	13105	2022-11-28 16:29:35.910	-0.045	0	1.078	2.625	0.977	-1.099	3.801	0.994	-61.046	0	0	0	0	0	0	0
WT333(F4E4E1AF1293)	3.75	13105	2022-11-28 16:29:35.910	-0.007	0.257	1.035	6.409	-0.977	2.686	3.834	0.989	-60.947	0	0	0	0	0	0	0
WT333(F4E4E1AF1293)	3.75	13105	2022-11-28 16:29:35.910	-0.007	0.257	1.035	6.409	-0.977	2.686	3.873	0.983	-60.842	0	0	0	0	0	0	0
WT111(DD045F3F1DEA)	3.71	13108	2022-11-28 16:29:35.926	0.034	0.406	0.926	-0.061	0	0	23.654	-1.939	-27.636	0	0	0	0	0	0	0
WT111(DD045F3F1DEA)	3.71	13108	2022-11-28 16:29:35.926	0.034	0.406	0.926	-0.061	0	0	23.654	-1.939	-27.636	0	0	0	0	0	0	0
WT111(DD045F3F1DEA)	3.71	13108	2022-11-28 16:29:35.926	0.034	0.406	0.926	-0.061	0	0	23.654	-1.939	-27.636	0	0	0	0	0	0	0
WT111(DD045F3F1DEA)	3.71	13108	2022-11-28 16:29:35.926	0.034	0.406	0.926	-0.061	0	0	23.654	-1.939	-27.636	0	0	0	0	0	0	0
WT111(DD045F3F1DEA)	3.71	13108	2022-11-28 16:29:35.926	0.034	0.413	0.932	-0.183	0	0	23.654	-1.939	-27.636	0	0	0	0	0	0	0
WT111(DD045F3F1DEA)	3.71	13108	2022-11-28 16:29:35.926	0.034	0.413	0.932	-0.183	0	0	23.654	-1.939	-27.636	0	0	0	0	0	0	0
WT111(DD045F3F1DEA)	3.71	13108	2022-11-28 16:29:35.926	0.034	0.413	0.932	-0.183	0	0	23.648	-1.939	-27.636	0	0	0	0	0	0	0
WT111(DD045F3F1DEA)	3.71	13108	2022-11-28 16:29:35.926	0.034	0.413	0.932	-0.183	0	0	23.648	-1.939	-27.636	0	0	0	0	0	0	0
WT222(CAA14FCCF874)	3.7	13105	2022-11-28 16:29:35.926	0.067	0.052	1.035	-1.099	0.244	-1.282	1.934	-2.67	82.491	0	0	0	0	0	0	0
WT222(CAA14FCCF874)	3.7	13105	2022-11-28 16:29:35.926	0.067	0.052	1.035	-1.099	0.244	-1.282	1.928	-2.67	82.485	0	0	0	0	0	0	0
WT222(CAA14FCCF874)	3.7	13105	2022-11-28 16:29:35.926	0.067	0.052	1.035	-1.099	0.244	-1.282	1.923	-2.67	82.48	0	0	0	0	0	0	0
WT222(CAA14FCCF874)	3.7	13105	2022-11-28 16:29:35.926	0.067	0.052	1.035	-1.099	0.244	-1.282	1.917	-2.664	82.474	0	0	0	0	0	0	0
WT222(CAA14FCCF874)	3.7	13105	2022-11-28 16:29:35.926	0.022	0.021	0.994	1.953	0.244	1.099	1.923	-2.664	82.474	0	0	0	0	0	0	0
WT222(CAA14FCCF874)	3.7	13105	2022-11-28 16:29:35.926	0.022	0.021	0.994	1.953	0.244	1.099	1.934	-2.664	82.48	0	0	0	0	0	0	0
WT222(CAA14FCCF874)	3.7	13105	2022-11-28 16:29:35.926	0.022	0.021	0.994	1.953	0.244	1.099	1.945	-2.659	82.485	0	0	0	0	0	0	0
WT222(CAA14FCCF874)	3.7	13105	2022-11-28 16:29:35.941	0.022	0.021	0.994	1.953	0.244	1.099	1.95	-2.659	82.491	0	0	0	0	0	0	0
WT111(DD045F3F1DEA)	3.71	13108	2022-11-28 16:29:35.957	0.034	0.397	0.923	0.183	0	0	23.648	-1.939	-27.636	0	0	0	0	0	0	0
WT111(DD045F3F1DEA)	3.71	13108	2022-11-28 16:29:35.957	0.034	0.397	0.923	0.183	0	0	23.654	-1.939	-27.636	0	0	0	0	0	0	0
WT111(DD045F3F1DEA)	3.71	13108	2022-11-28 16:29:35.957	0.034	0.397	0.923	0.183	0	0	23.654	-1.939	-27.636	0	0	0	0	0	0	0
WT111(DD045F3F1DEA)	3.71	13108	2022-11-28 16:29:35.957	0.034	0.397	0.923	0.183	0	0	23.654	-1.939	-27.636	0	0	0	0	0	0	0
WT111(DD045F3F1DEA)	3.71	13108	2022-11-28 16:29:35.957	0.034	0.411	0.924	-0.061	0	0	23.654	-1.939	-27.636	0	0	0	0	0	0	0
WT111(DD045F3F1DEA)	3.71	13108	2022-11-28 16:29:35.957	0.034	0.411	0.924	-0.061	0	0	23.654	-1.939	-27.636	0	0	0	0	0	0	0
WT111(DD045F3F1DEA)	3.71	13108	2022-11-28 16:29:35.957	0.034	0.411	0.924	-0.061	0	0	23.654	-1.939	-27.636	0	0	0	0	0	0	0
WT111(DD045F3F1DEA)	3.71	13108	2022-11-28 16:29:35.957	0.034	0.411	0.924	-0.061	0	0	23.654	-1.939	-27.636	0	0	0	0	0	0	0
WT222(CAA14FCCF874)	3.7	13105	2022-11-28 16:29:35.957	0.044	0.054	1.001	-0.061	-0.488	-0.671	1.95	-2.659	82.491	0	0	0	0	0	0	0
WT222(CAA14FCCF874)	3.7	13105	2022-11-28 16:29:35.957	0.044	0.054	1.001	-0.061	-0.488	-0.671	1.95	-2.664	82.485	0	0	0	0	0	0	0
WT222(CAA14FCCF874)	3.7	13105	2022-11-28 16:29:35.957	0.044	0.054	1.001	-0.061	-0.488	-0.671	1.95	-2.664	82.485	0	0	0	0	0	0	0
WT222(CAA14FCCF874)	3.7	13105	2022-11-28 16:29:35.957	0.044	0.054	1.001	-0.061	-0.488	-0.671	1.95	-2.664	82.48	0	0	0	0	0	0	0
WT222(CAA14FCCF874)	3.7	13105	2022-11-28 16:29:35.957	0.042	0.052	1.01	-1.465	-0.122	-1.648	1.939	-2.664	82.469	0	0	0	0	0	0	0
WT222(CAA14FCCF874)	3.7	13105	2022-11-28 16:29:35.957	0.042	0.052	1.01	-1.465	-0.122	-1.648	1.934	-2.664	82.463	0	0	0	0	0	0	0
WT222(CAA14FCCF874)	3.7	13105	2022-11-28 16:29:35.957	0.042	0.052	1.01	-1.465	-0.122	-1.648	1.928	-2.664	82.452	0	0	0	0	0	0	0
WT222(CAA14FCCF874)	3.7	13105	2022-11-28 16:29:35.957	0.042	0.052	1.01	-1.465	-0.122	-1.648	1.923	-2.664	82.447	0	0	0	0	0	0	0
WT111(DD045F3F1DEA)	3.71	13108	2022-11-28 16:29:35.988	0.034	0.4	0.93	-0.122	0	0	23.654	-1.939	-27.636	0	0	0	0	0	0	0
WT111(DD045F3F1DEA)	3.71	13108	2022-11-28 16:29:35.988	0.034	0.4	0.93	-0.122	0	0	23.654	-1.939	-27.636	0	0	0	0	0	0	0
WT111(DD045F3F1DEA)	3.71	13108	2022-11-28 16:29:35.988	0.034	0.4	0.93	-0.122	0	0	23.654	-1.939	-27.636	0	0	0	0	0	0	0
WT111(DD045F3F1DEA)	3.71	13108	2022-11-28 16:29:35.988	0.034	0.4	0.93	-0.122	0	0	23.648	-1.939	-27.636	0	0	0	0	0	0	0
WT111(DD045F3F1DEA)	3.71	13108	2022-11-28 16:29:35.988	0.035	0.415	0.933	0.183	0	0	23.654	-1.939	-27.636	0	0	0	0	0	0	0
WT111(DD045F3F1DEA)	3.71	13108	2022-11-28 16:29:35.988	0.035	0.415	0.933	0.183	0	0	23.654	-1.939	-27.636	0	0	0	0	0	0	0
WT111(DD045F3F1DEA)	3.71	13108	2022-11-28 16:29:35.988	0.035	0.415	0.933	0.183	0	0	23.654	-1.939	-27.636	0	0	0	0	0	0	0
WT111(DD045F3F1DEA)	3.71	13108	2022-11-28 16:29:35.988	0.035	0.415	0.933	0.183	0	0	23.654	-1.939	-27.636	0	0	0	0	0	0	0
WT222(CAA14FCCF874)	3.7	13105	2022-11-28 16:29:35.988	0.052	-0.003	0.938	-1.221	0.122	0.61	1.912	-2.664	82.447	0	0	0	0	0	0	0
WT222(CAA14FCCF874)	3.7	13105	2022-11-28 16:29:35.988	0.052	-0.003	0.938	-1.221	0.122	0.61	1.906	-2.664	82.452	0	0	0	0	0	0	0
WT222(CAA14FCCF874)	3.7	13105	2022-11-28 16:29:35.988	0.052	-0.003	0.938	-1.221	0.122	0.61	1.901	-2.659	82.452	0	0	0	0	0	0	0
WT222(CAA14FCCF874)	3.7	13105	2022-11-28 16:29:35.988	0.052	-0.003	0.938	-1.221	0.122	0.61	1.895	-2.659	82.458	0	0	0	0	0	0	0
WT222(CAA14FCCF874)	3.7	13105	2022-11-28 16:29:35.988	0.042	0.029	1.022	-1.648	0.671	0.122	1.884	-2.659	82.463	0	0	0	0	0	0	0
WT222(CAA14FCCF874)	3.7	13105	2022-11-28 16:29:35.988	0.042	0.029	1.022	-1.648	0.671	0.122	1.879	-2.653	82.463	0	0	0	0	0	0	0
WT222(CAA14FCCF874)	3.7	13105	2022-11-28 16:29:35.988	0.042	0.029	1.022	-1.648	0.671	0.122	1.868	-2.648	82.463	0	0	0	0	0	0	0
WT222(CAA14FCCF874)	3.7	13105	2022-11-28 16:29:35.988	0.042	0.029	1.022	-1.648	0.671	0.122	1.857	-2.648	82.463	0	0	0	0	0	0	0
WT333(F4E4E1AF1293)	3.75	13105	2022-11-28 16:29:36.020	-0.007	0.257	1.035	6.409	-0.977	2.686	3.906	0.978	-60.743	0	0	0	0	0	0	0
WT333(F4E4E1AF1293)	3.75	13105	2022-11-28 16:29:36.020	-0.007	0.257	1.035	6.409	-0.977	2.686	3.95	0.972	-60.639	0	0	0	0	0	0	0
WT333(F4E4E1AF1293)	3.75	13105	2022-11-28 16:29:36.020	0.01	0.055	1.006	8.484	0	-2.075	3.994	0.978	-60.557	0	0	0	0	0	0	0
WT333(F4E4E1AF1293)	3.75	13105	2022-11-28 16:29:36.020	0.01	0.055	1.006	8.484	0	-2.075	4.043	0.978	-60.474	0	0	0	0	0	0	0
WT333(F4E4E1AF1293)	3.75	13105	2022-11-28 16:29:36.020	0.01	0.055	1.006	8.484	0	-2.075	4.092	0.978	-60.397	0	0	0	0	0	0	0
WT333(F4E4E1AF1293)	3.75	13105	2022-11-28 16:29:36.020	0.01	0.055	1.006	8.484	0	-2.075	4.136	0.978	-60.315	0	0	0	0	0	0	0
WT333(F4E4E1AF1293)	3.75	13105	2022-11-28 16:29:36.020	-0.057	0.072	1.001	-4.822	-1.587	0	4.12	0.972	-60.222	0	0	0	0	0	0	0
WT333(F4E4E1AF1293)	3.75	13105	2022-11-28 16:29:36.020	-0.057	0.072	1.001	-4.822	-1.587	0	4.098	0.967	-60.134	0	0	0	0	0	0	0
WT333(F4E4E1AF1293)	3.75	13105	2022-11-28 16:29:36.020	-0.057	0.072	1.001	-4.822	-1.587	0	4.076	0.956	-60.04	0	0	0	0	0	0	0
WT333(F4E4E1AF1293)	3.75	13105	2022-11-28 16:29:36.020	-0.057	0.072	1.001	-4.822	-1.587	0	4.054	0.95	-59.952	0	0	0	0	0	0	0
WT333(F4E4E1AF1293)	3.75	13105	2022-11-28 16:29:36.020	0.004	0.168	1.038	1.526	-0.366	-1.343	4.07	0.95	-59.865	0	0	0	0	0	0	0
WT333(F4E4E1AF1293)	3.75	13105	2022-11-28 16:29:36.020	0.004	0.168	1.038	1.526	-0.366	-1.343	4.081	0.95	-59.777	0	0	0	0	0	0	0
WT333(F4E4E1AF1293)	3.75	13105	2022-11-28 16:29:36.020	0.004	0.168	1.038	1.526	-0.366	-1.343	4.092	0.95	-59.694	0	0	0	0	0	0	0
WT333(F4E4E1AF1293)	3.75	13105	2022-11-28 16:29:36.035	0.004	0.168	1.038	1.526	-0.366	-1.343	4.109	0.95	-59.606	0	0	0	0	0	0	0
WT333(F4E4E1AF1293)	3.75	13105	2022-11-28 16:29:36.035	-0.007	0.093	1.019	-2.869	0	-0.549	4.098	0.956	-59.518	0	0	0	0	0	0	0
WT333(F4E4E1AF1293)	3.75	13105	2022-11-28 16:29:36.035	-0.007	0.093	1.019	-2.869	0	-0.549	4.087	0.956	-59.425	0	0	0	0	0	0	0
WT111(DD045F3F1DEA)	3.71	13108	2022-11-28 16:29:36.051	0.034	0.405	0.927	0	0	0	23.654	-1.939	-27.636	0	0	0	0	0	0	0
WT111(DD045F3F1DEA)	3.71	13108	2022-11-28 16:29:36.051	0.034	0.405	0.927	0	0	0	23.654	-1.939	-27.636	0	0	0	0	0	0	0
WT111(DD045F3F1DEA)	3.71	13108	2022-11-28 16:29:36.051	0.034	0.405	0.927	0	0	0	23.654	-1.939	-27.636	0	0	0	0	0	0	0
WT111(DD045F3F1DEA)	3.71	13108	2022-11-28 16:29:36.051	0.034	0.405	0.927	0	0	0	23.654	-1.939	-27.636	0	0	0	0	0	0	0
WT111(DD045F3F1DEA)	3.71	13108	2022-11-28 16:29:36.051	0.034	0.4	0.923	0.122	-0.061	0	23.654	-1.939	-27.636	0	0	0	0	0	0	0
WT111(DD045F3F1DEA)	3.71	13108	2022-11-28 16:29:36.051	0.034	0.4	0.923	0.122	-0.061	0	23.654	-1.939	-27.636	0	0	0	0	0	0	0
WT111(DD045F3F1DEA)	3.71	13108	2022-11-28 16:29:36.051	0.034	0.4	0.923	0.122	-0.061	0	23.654	-1.939	-27.636	0	0	0	0	0	0	0
WT111(DD045F3F1DEA)	3.71	13108	2022-11-28 16:29:36.051	0.034	0.4	0.923	0.122	-0.061	0	23.659	-1.939	-27.636	0	0	0	0	0	0	0
WT222(CAA14FCCF874)	3.7	13105	2022-11-28 16:29:36.051	0.03	-0.039	1.017	4.578	-1.282	0.244	1.879	-2.653	82.469	0	0	0	0	0	0	0
WT222(CAA14FCCF874)	3.7	13105	2022-11-28 16:29:36.051	0.03	-0.039	1.017	4.578	-1.282	0.244	1.901	-2.659	82.469	0	0	0	0	0	0	0
WT222(CAA14FCCF874)	3.7	13105	2022-11-28 16:29:36.051	0.03	-0.039	1.017	4.578	-1.282	0.244	1.923	-2.664	82.474	0	0	0	0	0	0	0
WT222(CAA14FCCF874)	3.7	13105	2022-11-28 16:29:36.051	0.03	-0.039	1.017	4.578	-1.282	0.244	1.939	-2.67	82.48	0	0	0	0	0	0	0
WT222(CAA14FCCF874)	3.7	13105	2022-11-28 16:29:36.051	0.06	0.133	0.993	-1.831	1.038	-1.282	1.928	-2.664	82.474	0	0	0	0	0	0	0
WT222(CAA14FCCF874)	3.7	13105	2022-11-28 16:29:36.051	0.06	0.133	0.993	-1.831	1.038	-1.282	1.923	-2.659	82.469	0	0	0	0	0	0	0
WT222(CAA14FCCF874)	3.7	13105	2022-11-28 16:29:36.051	0.06	0.133	0.993	-1.831	1.038	-1.282	1.912	-2.653	82.463	0	0	0	0	0	0	0
WT222(CAA14FCCF874)	3.7	13105	2022-11-28 16:29:36.051	0.06	0.133	0.993	-1.831	1.038	-1.282	1.901	-2.648	82.458	0	0	0	0	0	0	0
WT222(CAA14FCCF874)	3.7	13105	2022-11-28 16:29:36.051	0.067	-0.013	0.997	-0.183	-0.61	2.319	1.901	-2.648	82.469	0	0	0	0	0	0	0
WT222(CAA14FCCF874)	3.7	13105	2022-11-28 16:29:36.051	0.067	-0.013	0.997	-0.183	-0.61	2.319	1.901	-2.653	82.48	0	0	0	0	0	0	0
WT222(CAA14FCCF874)	3.7	13105	2022-11-28 16:29:36.051	0.067	-0.013	0.997	-0.183	-0.61	2.319	1.901	-2.653	82.496	0	0	0	0	0	0	0
WT222(CAA14FCCF874)	3.7	13105	2022-11-28 16:29:36.051	0.067	-0.013	0.997	-0.183	-0.61	2.319	1.895	-2.659	82.507	0	0	0	0	0	0	0
WT222(CAA14FCCF874)	3.7	13105	2022-11-28 16:29:36.051	0.015	0.041	1.005	1.648	-1.953	-3.174	1.906	-2.67	82.491	0	0	0	0	0	0	0
WT222(CAA14FCCF874)	3.7	13105	2022-11-28 16:29:36.051	0.015	0.041	1.005	1.648	-1.953	-3.174	1.912	-2.681	82.48	0	0	0	0	0	0	0
WT222(CAA14FCCF874)	3.7	13105	2022-11-28 16:29:36.051	0.015	0.041	1.005	1.648	-1.953	-3.174	1.923	-2.686	82.463	0	0	0	0	0	0	0
WT222(CAA14FCCF874)	3.7	13105	2022-11-28 16:29:36.051	0.015	0.041	1.005	1.648	-1.953	-3.174	1.928	-2.697	82.447	0	0	0	0	0	0	0
WT333(F4E4E1AF1293)	3.75	13105	2022-11-28 16:29:36.051	-0.007	0.093	1.019	-2.869	0	-0.549	4.081	0.956	-59.337	0	0	0	0	0	0	0
WT333(F4E4E1AF1293)	3.75	13105	2022-11-28 16:29:36.051	-0.007	0.093	1.019	-2.869	0	-0.549	4.07	0.956	-59.244	0	0	0	0	0	0	0
WT333(F4E4E1AF1293)	3.75	13105	2022-11-28 16:29:36.051	-0.028	0.087	1.017	-0.61	-0.732	-0.793	4.076	0.956	-59.156	0	0	0	0	0	0	0
WT333(F4E4E1AF1293)	3.75	13105	2022-11-28 16:29:36.051	-0.028	0.087	1.017	-0.61	-0.732	-0.793	4.076	0.95	-59.063	0	0	0	0	0	0	0
WT333(F4E4E1AF1293)	3.75	13105	2022-11-28 16:29:36.051	-0.028	0.087	1.017	-0.61	-0.732	-0.793	4.076	0.95	-58.975	0	0	0	0	0	0	0
WT333(F4E4E1AF1293)	3.75	13105	2022-11-28 16:29:36.051	-0.028	0.087	1.017	-0.61	-0.732	-0.793	4.081	0.95	-58.881	0	0	0	0	0	0	0
WT333(F4E4E1AF1293)	3.75	13105	2022-11-28 16:29:36.051	-0.02	0.129	1.003	4.639	-0.549	0	4.109	0.945	-58.788	0	0	0	0	0	0	0
WT333(F4E4E1AF1293)	3.75	13105	2022-11-28 16:29:36.051	-0.02	0.129	1.003	4.639	-0.549	0	4.136	0.945	-58.694	0	0	0	0	0	0	0
WT333(F4E4E1AF1293)	3.75	13105	2022-11-28 16:29:36.051	-0.02	0.129	1.003	4.639	-0.549	0	4.164	0.945	-58.596	0	0	0	0	0	0	0
WT333(F4E4E1AF1293)	3.75	13105	2022-11-28 16:29:36.051	-0.02	0.129	1.003	4.639	-0.549	0	4.191	0.945	-58.502	0	0	0	0	0	0	0
WT333(F4E4E1AF1293)	3.75	13105	2022-11-28 16:29:36.051	-0.006	0.087	0.982	-6.958	-0.122	0.244	4.164	0.945	-58.403	0	0	0	0	0	0	0
WT333(F4E4E1AF1293)	3.75	13105	2022-11-28 16:29:36.051	-0.006	0.087	0.982	-6.958	-0.122	0.244	4.136	0.945	-58.31	0	0	0	0	0	0	0
WT333(F4E4E1AF1293)	3.75	13105	2022-11-28 16:29:36.051	-0.006	0.087	0.982	-6.958	-0.122	0.244	4.103	0.945	-58.211	0	0	0	0	0	0	0
WT333(F4E4E1AF1293)	3.75	13105	2022-11-28 16:29:36.051	-0.006	0.087	0.982	-6.958	-0.122	0.244	4.076	0.945	-58.118	0	0	0	0	0	0	0
WT333(F4E4E1AF1293)	3.75	13105	2022-11-28 16:29:36.051	-0.023	0.084	1.058	2.869	0.977	0.977	4.092	0.95	-58.013	0	0	0	0	0	0	0
WT333(F4E4E1AF1293)	3.75	13105	2022-11-28 16:29:36.051	-0.023	0.084	1.058	2.869	0.977	0.977	4.114	0.956	-57.914	0	0	0	0	0	0	0
WT111(DD045F3F1DEA)	3.71	13108	2022-11-28 16:29:36.082	0.035	0.417	0.931	-0.122	0	0	23.654	-1.939	-27.636	0	0	0	0	0	0	0
WT111(DD045F3F1DEA)	3.71	13108	2022-11-28 16:29:36.082	0.035	0.417	0.931	-0.122	0	0	23.654	-1.939	-27.636	0	0	0	0	0	0	0
WT111(DD045F3F1DEA)	3.71	13108	2022-11-28 16:29:36.082	0.035	0.417	0.931	-0.122	0	0	23.654	-1.939	-27.636	0	0	0	0	0	0	0
WT111(DD045F3F1DEA)	3.71	13108	2022-11-28 16:29:36.082	0.035	0.417	0.931	-0.122	0	0	23.654	-1.939	-27.636	0	0	0	0	0	0	0
WT111(DD045F3F1DEA)	3.71	13108	2022-11-28 16:29:36.082	0.034	0.397	0.923	0.244	0	0	23.654	-1.939	-27.636	0	0	0	0	0	0	0
WT111(DD045F3F1DEA)	3.71	13108	2022-11-28 16:29:36.082	0.034	0.397	0.923	0.244	0	0	23.659	-1.939	-27.636	0	0	0	0	0	0	0
WT111(DD045F3F1DEA)	3.71	13108	2022-11-28 16:29:36.082	0.034	0.397	0.923	0.244	0	0	23.659	-1.939	-27.636	0	0	0	0	0	0	0
WT111(DD045F3F1DEA)	3.71	13108	2022-11-28 16:29:36.082	0.034	0.397	0.923	0.244	0	0	23.659	-1.939	-27.636	0	0	0	0	0	0	0
WT222(CAA14FCCF874)	3.7	13105	2022-11-28 16:29:36.082	0.059	0.067	0.994	-1.648	-0.977	-2.502	1.923	-2.697	82.436	0	0	0	0	0	0	0
WT222(CAA14FCCF874)	3.7	13105	2022-11-28 16:29:36.082	0.059	0.067	0.994	-1.648	-0.977	-2.502	1.917	-2.703	82.425	0	0	0	0	0	0	0
WT222(CAA14FCCF874)	3.7	13105	2022-11-28 16:29:36.082	0.059	0.067	0.994	-1.648	-0.977	-2.502	1.906	-2.708	82.414	0	0	0	0	0	0	0
WT222(CAA14FCCF874)	3.7	13105	2022-11-28 16:29:36.082	0.059	0.067	0.994	-1.648	-0.977	-2.502	1.901	-2.714	82.397	0	0	0	0	0	0	0
WT222(CAA14FCCF874)	3.7	13105	2022-11-28 16:29:36.082	0.043	0.041	1.002	-1.709	-1.465	-0.244	1.895	-2.719	82.397	0	0	0	0	0	0	0
WT222(CAA14FCCF874)	3.7	13105	2022-11-28 16:29:36.082	0.043	0.041	1.002	-1.709	-1.465	-0.244	1.884	-2.725	82.397	0	0	0	0	0	0	0
WT222(CAA14FCCF874)	3.7	13105	2022-11-28 16:29:36.082	0.043	0.041	1.002	-1.709	-1.465	-0.244	1.879	-2.73	82.392	0	0	0	0	0	0	0
WT222(CAA14FCCF874)	3.7	13105	2022-11-28 16:29:36.082	0.043	0.041	1.002	-1.709	-1.465	-0.244	1.868	-2.741	82.392	0	0	0	0	0	0	0
WT111(DD045F3F1DEA)	3.71	13108	2022-11-28 16:29:36.113	0.034	0.411	0.929	-0.061	0	0	23.659	-1.939	-27.636	0	0	0	0	0	0	0
WT111(DD045F3F1DEA)	3.71	13108	2022-11-28 16:29:36.113	0.034	0.411	0.929	-0.061	0	0	23.659	-1.939	-27.636	0	0	0	0	0	0	0
WT111(DD045F3F1DEA)	3.71	13108	2022-11-28 16:29:36.113	0.034	0.411	0.929	-0.061	0	0	23.659	-1.939	-27.636	0	0	0	0	0	0	0
WT111(DD045F3F1DEA)	3.71	13108	2022-11-28 16:29:36.113	0.034	0.411	0.929	-0.061	0	0	23.659	-1.939	-27.636	0	0	0	0	0	0	0
WT111(DD045F3F1DEA)	3.71	13108	2022-11-28 16:29:36.113	0.033	0.406	0.926	-0.061	0	0	23.659	-1.939	-27.636	0	0	0	0	0	0	0
WT111(DD045F3F1DEA)	3.71	13108	2022-11-28 16:29:36.113	0.033	0.406	0.926	-0.061	0	0	23.659	-1.939	-27.636	0	0	0	0	0	0	0
WT111(DD045F3F1DEA)	3.71	13108	2022-11-28 16:29:36.113	0.033	0.406	0.926	-0.061	0	0	23.659	-1.939	-27.636	0	0	0	0	0	0	0
WT111(DD045F3F1DEA)	3.71	13108	2022-11-28 16:29:36.113	0.033	0.406	0.926	-0.061	0	0	23.659	-1.939	-27.636	0	0	0	0	0	0	0
WT333(F4E4E1AF1293)	3.75	13105	2022-11-28 16:29:36.113	-0.023	0.084	1.058	2.869	0.977	0.977	4.131	0.961	-57.81	0	0	0	0	0	0	0
WT333(F4E4E1AF1293)	3.75	13105	2022-11-28 16:29:36.113	-0.023	0.084	1.058	2.869	0.977	0.977	4.153	0.967	-57.711	0	0	0	0	0	0	0
WT333(F4E4E1AF1293)	3.75	13105	2022-11-28 16:29:36.113	0.012	0.063	1	4.578	-1.648	0.305	4.18	0.961	-57.612	0	0	0	0	0	0	0
WT333(F4E4E1AF1293)	3.75	13105	2022-11-28 16:29:36.113	0.012	0.063	1	4.578	-1.648	0.305	4.202	0.956	-57.519	0	0	0	0	0	0	0
WT333(F4E4E1AF1293)	3.75	13105	2022-11-28 16:29:36.113	0.012	0.063	1	4.578	-1.648	0.305	4.23	0.945	-57.42	0	0	0	0	0	0	0
WT333(F4E4E1AF1293)	3.75	13105	2022-11-28 16:29:36.113	0.012	0.063	1	4.578	-1.648	0.305	4.257	0.939	-57.321	0	0	0	0	0	0	0
WT333(F4E4E1AF1293)	3.75	13105	2022-11-28 16:29:36.113	-0.017	0.129	0.986	2.197	-1.221	-0.427	4.268	0.928	-57.228	0	0	0	0	0	0	0
WT333(F4E4E1AF1293)	3.75	13105	2022-11-28 16:29:36.113	-0.017	0.129	0.986	2.197	-1.221	-0.427	4.285	0.923	-57.129	0	0	0	0	0	0	0
WT222(CAA14FCCF874)	3.7	13105	2022-11-28 16:29:36.145	0.03	0.023	1.011	-0.122	-1.648	-0.916	1.873	-2.747	82.386	0	0	0	0	0	0	0
WT222(CAA14FCCF874)	3.7	13105	2022-11-28 16:29:36.145	0.03	0.023	1.011	-0.122	-1.648	-0.916	1.873	-2.752	82.381	0	0	0	0	0	0	0
WT222(CAA14FCCF874)	3.7	13105	2022-11-28 16:29:36.145	0.03	0.023	1.011	-0.122	-1.648	-0.916	1.873	-2.763	82.375	0	0	0	0	0	0	0
WT222(CAA14FCCF874)	3.7	13105	2022-11-28 16:29:36.145	0.03	0.023	1.011	-0.122	-1.648	-0.916	1.873	-2.769	82.37	0	0	0	0	0	0	0
WT222(CAA14FCCF874)	3.7	13105	2022-11-28 16:29:36.145	0.055	0.031	0.979	-1.404	-1.343	1.221	1.862	-2.774	82.381	0	0	0	0	0	0	0
WT222(CAA14FCCF874)	3.7	13105	2022-11-28 16:29:36.145	0.055	0.031	0.979	-1.404	-1.343	1.221	1.857	-2.78	82.386	0	0	0	0	0	0	0
WT222(CAA14FCCF874)	3.7	13105	2022-11-28 16:29:36.145	0.055	0.031	0.979	-1.404	-1.343	1.221	1.851	-2.785	82.392	0	0	0	0	0	0	0
WT222(CAA14FCCF874)	3.7	13105	2022-11-28 16:29:36.145	0.055	0.031	0.979	-1.404	-1.343	1.221	1.846	-2.791	82.397	0	0	0	0	0	0	0
WT111(DD045F3F1DEA)	3.71	13108	2022-11-28 16:29:36.160	0.034	0.4	0.926	0	0	0	23.659	-1.939	-27.636	0	0	0	0	0	0	0
WT111(DD045F3F1DEA)	3.71	13108	2022-11-28 16:29:36.176	0.034	0.4	0.926	0	0	0	23.659	-1.939	-27.636	0	0	0	0	0	0	0
WT111(DD045F3F1DEA)	3.71	13108	2022-11-28 16:29:36.176	0.034	0.4	0.926	0	0	0	23.659	-1.939	-27.636	0	0	0	0	0	0	0
WT111(DD045F3F1DEA)	3.71	13108	2022-11-28 16:29:36.176	0.034	0.4	0.926	0	0	0	23.659	-1.939	-27.636	0	0	0	0	0	0	0
WT111(DD045F3F1DEA)	3.71	13108	2022-11-28 16:29:36.176	0.034	0.414	0.929	-0.183	0	0	23.659	-1.939	-27.636	0	0	0	0	0	0	0
WT111(DD045F3F1DEA)	3.71	13108	2022-11-28 16:29:36.176	0.034	0.414	0.929	-0.183	0	0	23.654	-1.939	-27.636	0	0	0	0	0	0	0
WT111(DD045F3F1DEA)	3.71	13108	2022-11-28 16:29:36.176	0.034	0.414	0.929	-0.183	0	0	23.654	-1.939	-27.636	0	0	0	0	0	0	0
WT111(DD045F3F1DEA)	3.71	13108	2022-11-28 16:29:36.176	0.034	0.414	0.929	-0.183	0	0	23.654	-1.939	-27.636	0	0	0	0	0	0	0
WT111(DD045F3F1DEA)	3.71	13108	2022-11-28 16:29:36.191	0.035	0.409	0.932	0.122	0	0	23.654	-1.939	-27.636	0	0	0	0	0	0	0
WT111(DD045F3F1DEA)	3.71	13108	2022-11-28 16:29:36.191	0.035	0.409	0.932	0.122	0	0	23.654	-1.939	-27.636	0	0	0	0	0	0	0
WT111(DD045F3F1DEA)	3.71	13108	2022-11-28 16:29:36.191	0.035	0.409	0.932	0.122	0	0	23.659	-1.939	-27.636	0	0	0	0	0	0	0
WT111(DD045F3F1DEA)	3.71	13108	2022-11-28 16:29:36.191	0.035	0.404	0.927	0.122	0	0	23.659	-1.939	-27.636	0	0	0	0	0	0	0
WT111(DD045F3F1DEA)	3.71	13108	2022-11-28 16:29:36.191	0.035	0.404	0.927	0.122	0	0	23.659	-1.939	-27.636	0	0	0	0	0	0	0
WT111(DD045F3F1DEA)	3.71	13108	2022-11-28 16:29:36.191	0.035	0.404	0.927	0.122	0	0	23.659	-1.939	-27.636	0	0	0	0	0	0	0
WT111(DD045F3F1DEA)	3.71	13108	2022-11-28 16:29:36.191	0.035	0.404	0.927	0.122	0	0	23.659	-1.939	-27.636	0	0	0	0	0	0	0
WT111(DD045F3F1DEA)	3.71	13108	2022-11-28 16:29:36.191	0.034	0.409	0.93	-0.061	0	0	23.659	-1.939	-27.636	0	0	0	0	0	0	0
WT222(CAA14FCCF874)	3.7	13105	2022-11-28 16:29:36.207	0.038	0.07	0.962	-2.808	-1.648	-0.549	1.829	-2.802	82.392	0	0	0	0	0	0	0
WT222(CAA14FCCF874)	3.7	13105	2022-11-28 16:29:36.207	0.038	0.07	0.962	-2.808	-1.648	-0.549	1.818	-2.807	82.386	0	0	0	0	0	0	0
WT222(CAA14FCCF874)	3.7	13105	2022-11-28 16:29:36.207	0.038	0.07	0.962	-2.808	-1.648	-0.549	1.807	-2.813	82.381	0	0	0	0	0	0	0
WT222(CAA14FCCF874)	3.7	13105	2022-11-28 16:29:36.207	0.038	0.07	0.962	-2.808	-1.648	-0.549	1.791	-2.823	82.381	0	0	0	0	0	0	0
WT222(CAA14FCCF874)	3.7	13105	2022-11-28 16:29:36.207	0.069	-0.011	1.027	1.038	-1.465	2.075	1.802	-2.829	82.386	0	0	0	0	0	0	0
WT222(CAA14FCCF874)	3.7	13105	2022-11-28 16:29:36.207	0.069	-0.011	1.027	1.038	-1.465	2.075	1.807	-2.834	82.397	0	0	0	0	0	0	0
WT222(CAA14FCCF874)	3.7	13105	2022-11-28 16:29:36.207	0.069	-0.011	1.027	1.038	-1.465	2.075	1.807	-2.845	82.408	0	0	0	0	0	0	0
WT222(CAA14FCCF874)	3.7	13105	2022-11-28 16:29:36.207	0.059	0.011	1.004	0.61	0.183	2.319	1.813	-2.84	82.419	0	0	0	0	0	0	0
WT222(CAA14FCCF874)	3.7	13105	2022-11-28 16:29:36.222	0.059	0.011	1.004	0.61	0.183	2.319	1.813	-2.84	82.43	0	0	0	0	0	0	0
WT222(CAA14FCCF874)	3.7	13105	2022-11-28 16:29:36.222	0.059	0.011	1.004	0.61	0.183	2.319	1.818	-2.84	82.441	0	0	0	0	0	0	0
WT222(CAA14FCCF874)	3.7	13105	2022-11-28 16:29:36.222	0.059	0.011	1.004	0.61	0.183	2.319	1.818	-2.84	82.452	0	0	0	0	0	0	0
WT222(CAA14FCCF874)	3.7	13105	2022-11-28 16:29:36.222	0.041	0.068	0.979	0.061	-0.671	-2.258	1.818	-2.845	82.441	0	0	0	0	0	0	0
WT222(CAA14FCCF874)	3.7	13105	2022-11-28 16:29:36.222	0.041	0.068	0.979	0.061	-0.671	-2.258	1.824	-2.845	82.425	0	0	0	0	0	0	0
WT222(CAA14FCCF874)	3.7	13105	2022-11-28 16:29:36.222	0.041	0.068	0.979	0.061	-0.671	-2.258	1.824	-2.851	82.414	0	0	0	0	0	0	0
WT222(CAA14FCCF874)	3.7	13105	2022-11-28 16:29:36.222	0.041	0.068	0.979	0.061	-0.671	-2.258	1.824	-2.851	82.403	0	0	0	0	0	0	0
WT222(CAA14FCCF874)	3.7	13105	2022-11-28 16:29:36.222	0.061	0.1	0.973	-5.005	-0.488	-2.014	1.802	-2.851	82.392	0	0	0	0	0	0	0
WT222(CAA14FCCF874)	3.7	13105	2022-11-28 16:29:36.238	0.061	0.1	0.973	-5.005	-0.488	-2.014	1.78	-2.856	82.375	0	0	0	0	0	0	0
WT222(CAA14FCCF874)	3.7	13105	2022-11-28 16:29:36.238	0.061	0.1	0.973	-5.005	-0.488	-2.014	1.758	-2.856	82.365	0	0	0	0	0	0	0
WT222(CAA14FCCF874)	3.7	13105	2022-11-28 16:29:36.238	0.061	0.1	0.973	-5.005	-0.488	-2.014	1.736	-2.862	82.348	0	0	0	0	0	0	0
WT222(CAA14FCCF874)	3.7	13105	2022-11-28 16:29:36.238	0.103	0.035	1.007	-0.061	0.244	-2.38	1.741	-2.856	82.337	0	0	0	0	0	0	0
WT222(CAA14FCCF874)	3.7	13105	2022-11-28 16:29:36.238	0.103	0.035	1.007	-0.061	0.244	-2.38	1.741	-2.856	82.321	0	0	0	0	0	0	0
WT222(CAA14FCCF874)	3.7	13105	2022-11-28 16:29:36.238	0.103	0.035	1.007	-0.061	0.244	-2.38	1.747	-2.856	82.304	0	0	0	0	0	0	0
WT222(CAA14FCCF874)	3.7	13105	2022-11-28 16:29:36.238	0.103	0.035	1.007	-0.061	0.244	-2.38	1.747	-2.856	82.288	0	0	0	0	0	0	0
WT222(CAA14FCCF874)	3.7	13105	2022-11-28 16:29:36.238	0.052	-0.01	1.045	-1.77	0.122	3.357	1.741	-2.862	82.304	0	0	0	0	0	0	0
WT333(F4E4E1AF1293)	3.75	13105	2022-11-28 16:29:36.238	-0.017	0.129	0.986	2.197	-1.221	-0.427	4.301	0.917	-57.036	0	0	0	0	0	0	0
WT333(F4E4E1AF1293)	3.75	13105	2022-11-28 16:29:36.238	-0.017	0.129	0.986	2.197	-1.221	-0.427	4.318	0.912	-56.942	0	0	0	0	0	0	0
WT333(F4E4E1AF1293)	3.75	13105	2022-11-28 16:29:36.238	-0.04	0.106	1.038	-5.432	1.16	-0.916	4.29	0.923	-56.849	0	0	0	0	0	0	0
WT333(F4E4E1AF1293)	3.75	13105	2022-11-28 16:29:36.238	-0.04	0.106	1.038	-5.432	1.16	-0.916	4.268	0.928	-56.755	0	0	0	0	0	0	0
WT333(F4E4E1AF1293)	3.75	13105	2022-11-28 16:29:36.238	-0.04	0.106	1.038	-5.432	1.16	-0.916	4.246	0.934	-56.662	0	0	0	0	0	0	0
WT333(F4E4E1AF1293)	3.75	13105	2022-11-28 16:29:36.238	-0.04	0.106	1.038	-5.432	1.16	-0.916	4.224	0.945	-56.569	0	0	0	0	0	0	0
WT333(F4E4E1AF1293)	3.75	13105	2022-11-28 16:29:36.238	0.023	0.153	1.017	2.258	-0.183	-3.174	4.241	0.945	-56.486	0	0	0	0	0	0	0
WT333(F4E4E1AF1293)	3.75	13105	2022-11-28 16:29:36.238	0.023	0.153	1.017	2.258	-0.183	-3.174	4.257	0.945	-56.404	0	0	0	0	0	0	0
WT111(DD045F3F1DEA)	3.71	13108	2022-11-28 16:29:36.254	0.034	0.409	0.93	-0.061	0	0	23.659	-1.939	-27.636	0	0	0	0	0	0	0
WT111(DD045F3F1DEA)	3.71	13108	2022-11-28 16:29:36.254	0.034	0.409	0.93	-0.061	0	0	23.659	-1.939	-27.636	0	0	0	0	0	0	0
WT111(DD045F3F1DEA)	3.71	13108	2022-11-28 16:29:36.254	0.034	0.409	0.93	-0.061	0	0	23.659	-1.939	-27.636	0	0	0	0	0	0	0
WT111(DD045F3F1DEA)	3.71	13108	2022-11-28 16:29:36.254	0.033	0.403	0.925	-0.061	0	0	23.659	-1.939	-27.636	0	0	0	0	0	0	0
WT111(DD045F3F1DEA)	3.71	13108	2022-11-28 16:29:36.254	0.033	0.403	0.925	-0.061	0	0	23.659	-1.939	-27.636	0	0	0	0	0	0	0
WT111(DD045F3F1DEA)	3.71	13108	2022-11-28 16:29:36.254	0.033	0.403	0.925	-0.061	0	0	23.659	-1.939	-27.636	0	0	0	0	0	0	0
WT111(DD045F3F1DEA)	3.71	13108	2022-11-28 16:29:36.254	0.033	0.403	0.925	-0.061	0	0	23.659	-1.939	-27.636	0	0	0	0	0	0	0
WT111(DD045F3F1DEA)	3.71	13108	2022-11-28 16:29:36.254	0.034	0.407	0.924	0.122	0	0	23.659	-1.939	-27.636	0	0	0	0	0	0	0
WT111(DD045F3F1DEA)	3.71	13108	2022-11-28 16:29:36.285	0.034	0.407	0.924	0.122	0	0	23.659	-1.939	-27.636	0	0	0	0	0	0	0
WT111(DD045F3F1DEA)	3.71	13108	2022-11-28 16:29:36.285	0.034	0.407	0.924	0.122	0	0	23.659	-1.939	-27.636	0	0	0	0	0	0	0
WT111(DD045F3F1DEA)	3.71	13108	2022-11-28 16:29:36.285	0.034	0.407	0.924	0.122	0	0	23.659	-1.939	-27.636	0	0	0	0	0	0	0
WT111(DD045F3F1DEA)	3.71	13108	2022-11-28 16:29:36.285	0.034	0.4	0.926	-0.061	0	0	23.659	-1.939	-27.636	0	0	0	0	0	0	0
WT111(DD045F3F1DEA)	3.71	13108	2022-11-28 16:29:36.285	0.034	0.4	0.926	-0.061	0	0	23.659	-1.939	-27.636	0	0	0	0	0	0	0
WT111(DD045F3F1DEA)	3.71	13108	2022-11-28 16:29:36.285	0.034	0.4	0.926	-0.061	0	0	23.659	-1.939	-27.636	0	0	0	0	0	0	0
WT111(DD045F3F1DEA)	3.71	13108	2022-11-28 16:29:36.285	0.034	0.4	0.926	-0.061	0	0	23.659	-1.939	-27.636	0	0	0	0	0	0	0
WT111(DD045F3F1DEA)	3.71	13108	2022-11-28 16:29:36.285	0.035	0.415	0.927	0	0	0	23.659	-1.939	-27.636	0	0	0	0	0	0	0
WT333(F4E4E1AF1293)	3.75	13105	2022-11-28 16:29:36.301	0.023	0.153	1.017	2.258	-0.183	-3.174	4.274	0.945	-56.321	0	0	0	0	0	0	0
WT333(F4E4E1AF1293)	3.75	13105	2022-11-28 16:29:36.301	0.023	0.153	1.017	2.258	-0.183	-3.174	4.29	0.95	-56.239	0	0	0	0	0	0	0
WT333(F4E4E1AF1293)	3.75	13105	2022-11-28 16:29:36.301	0.015	-0.007	1.081	-2.686	0	0.549	4.279	0.95	-56.14	0	0	0	0	0	0	0
WT333(F4E4E1AF1293)	3.75	13105	2022-11-28 16:29:36.301	0.015	-0.007	1.081	-2.686	0	0.549	4.268	0.945	-56.036	0	0	0	0	0	0	0
WT333(F4E4E1AF1293)	3.75	13105	2022-11-28 16:29:36.301	0.015	-0.007	1.081	-2.686	0	0.549	4.263	0.945	-55.931	0	0	0	0	0	0	0
WT333(F4E4E1AF1293)	3.75	13105	2022-11-28 16:29:36.301	0.015	-0.007	1.081	-2.686	0	0.549	4.252	0.945	-55.833	0	0	0	0	0	0	0
WT333(F4E4E1AF1293)	3.75	13105	2022-11-28 16:29:36.301	-0.049	0.26	1.009	12.512	0.061	-2.441	4.318	0.945	-55.739	0	0	0	0	0	0	0
WT333(F4E4E1AF1293)	3.75	13105	2022-11-28 16:29:36.301	-0.049	0.26	1.009	12.512	0.061	-2.441	4.384	0.945	-55.651	0	0	0	0	0	0	0
WT333(F4E4E1AF1293)	3.75	13105	2022-11-28 16:29:36.316	-0.049	0.26	1.009	12.512	0.061	-2.441	4.449	0.95	-55.563	0	0	0	0	0	0	0
WT333(F4E4E1AF1293)	3.75	13105	2022-11-28 16:29:36.316	0.008	0.158	1.008	-14.526	-1.099	-4.211	4.384	0.945	-55.481	0	0	0	0	0	0	0
WT333(F4E4E1AF1293)	3.75	13105	2022-11-28 16:29:36.316	0.008	0.158	1.008	-14.526	-1.099	-4.211	4.318	0.945	-55.404	0	0	0	0	0	0	0
WT333(F4E4E1AF1293)	3.75	13105	2022-11-28 16:29:36.332	0.008	0.158	1.008	-14.526	-1.099	-4.211	4.252	0.939	-55.322	0	0	0	0	0	0	0
WT333(F4E4E1AF1293)	3.75	13105	2022-11-28 16:29:36.332	0.008	0.158	1.008	-14.526	-1.099	-4.211	4.186	0.934	-55.239	0	0	0	0	0	0	0
WT333(F4E4E1AF1293)	3.75	13105	2022-11-28 16:29:36.332	-0.058	-0.072	1.03	7.263	-0.183	-2.258	4.23	0.939	-55.146	0	0	0	0	0	0	0
WT333(F4E4E1AF1293)	3.75	13105	2022-11-28 16:29:36.332	-0.058	-0.072	1.03	7.263	-0.183	-2.258	4.268	0.939	-55.052	0	0	0	0	0	0	0
WT333(F4E4E1AF1293)	3.75	13105	2022-11-28 16:29:36.332	-0.058	-0.072	1.03	7.263	-0.183	-2.258	4.307	0.939	-54.959	0	0	0	0	0	0	0
WT333(F4E4E1AF1293)	3.75	13105	2022-11-28 16:29:36.332	-0.058	-0.072	1.03	7.263	-0.183	-2.258	4.345	0.939	-54.866	0	0	0	0	0	0	0
WT333(F4E4E1AF1293)	3.75	13105	2022-11-28 16:29:36.332	-0.001	0.145	1.041	9.338	-0.549	3.784	4.395	0.934	-54.745	0	0	0	0	0	0	0
WT333(F4E4E1AF1293)	3.75	13105	2022-11-28 16:29:36.332	-0.001	0.145	1.041	9.338	-0.549	3.784	4.444	0.934	-54.624	0	0	0	0	0	0	0
WT333(F4E4E1AF1293)	3.75	13105	2022-11-28 16:29:36.332	-0.001	0.145	1.041	9.338	-0.549	3.784	4.493	0.928	-54.498	0	0	0	0	0	0	0
WT333(F4E4E1AF1293)	3.75	13105	2022-11-28 16:29:36.332	-0.001	0.145	1.041	9.338	-0.549	3.784	4.543	0.923	-54.371	0	0	0	0	0	0	0
WT333(F4E4E1AF1293)	3.75	13105	2022-11-28 16:29:36.332	-0.029	-0.052	0.948	-5.432	0.427	4.883	4.515	0.923	-54.245	0	0	0	0	0	0	0
WT333(F4E4E1AF1293)	3.75	13105	2022-11-28 16:29:36.332	-0.029	-0.052	0.948	-5.432	0.427	4.883	4.488	0.923	-54.113	0	0	0	0	0	0	0
WT333(F4E4E1AF1293)	3.75	13105	2022-11-28 16:29:36.332	-0.029	-0.052	0.948	-5.432	0.427	4.883	4.46	0.923	-53.981	0	0	0	0	0	0	0
WT111(DD045F3F1DEA)	3.71	13108	2022-11-28 16:29:36.348	0.035	0.415	0.927	0	0	0	23.659	-1.939	-27.636	0	0	0	0	0	0	0
WT111(DD045F3F1DEA)	3.71	13108	2022-11-28 16:29:36.348	0.035	0.415	0.927	0	0	0	23.659	-1.939	-27.636	0	0	0	0	0	0	0
WT111(DD045F3F1DEA)	3.71	13108	2022-11-28 16:29:36.348	0.035	0.415	0.927	0	0	0	23.659	-1.939	-27.636	0	0	0	0	0	0	0
WT111(DD045F3F1DEA)	3.71	13108	2022-11-28 16:29:36.348	0.034	0.403	0.928	0.061	0	0	23.659	-1.939	-27.636	0	0	0	0	0	0	0
WT111(DD045F3F1DEA)	3.71	13108	2022-11-28 16:29:36.348	0.034	0.403	0.928	0.061	0	0	23.659	-1.939	-27.636	0	0	0	0	0	0	0
WT111(DD045F3F1DEA)	3.71	13108	2022-11-28 16:29:36.348	0.034	0.403	0.928	0.061	0	0	23.659	-1.939	-27.636	0	0	0	0	0	0	0
WT111(DD045F3F1DEA)	3.71	13108	2022-11-28 16:29:36.348	0.034	0.403	0.928	0.061	0	0	23.659	-1.939	-27.636	0	0	0	0	0	0	0
WT111(DD045F3F1DEA)	3.71	13108	2022-11-28 16:29:36.348	0.035	0.407	0.928	-0.183	0	0	23.659	-1.939	-27.636	0	0	0	0	0	0	0
WT222(CAA14FCCF874)	3.7	13105	2022-11-28 16:29:36.348	0.052	-0.01	1.045	-1.77	0.122	3.357	1.736	-2.862	82.321	0	0	0	0	0	0	0
WT222(CAA14FCCF874)	3.7	13105	2022-11-28 16:29:36.348	0.052	-0.01	1.045	-1.77	0.122	3.357	1.725	-2.862	82.332	0	0	0	0	0	0	0
WT222(CAA14FCCF874)	3.7	13105	2022-11-28 16:29:36.348	0.052	-0.01	1.045	-1.77	0.122	3.357	1.714	-2.862	82.348	0	0	0	0	0	0	0
WT222(CAA14FCCF874)	3.7	13105	2022-11-28 16:29:36.348	0.012	0.048	0.946	1.465	-1.526	0.916	1.725	-2.873	82.354	0	0	0	0	0	0	0
WT222(CAA14FCCF874)	3.7	13105	2022-11-28 16:29:36.348	0.012	0.048	0.946	1.465	-1.526	0.916	1.73	-2.884	82.354	0	0	0	0	0	0	0
WT222(CAA14FCCF874)	3.7	13105	2022-11-28 16:29:36.348	0.012	0.048	0.946	1.465	-1.526	0.916	1.741	-2.889	82.354	0	0	0	0	0	0	0
WT222(CAA14FCCF874)	3.7	13105	2022-11-28 16:29:36.348	0.012	0.048	0.946	1.465	-1.526	0.916	1.747	-2.895	82.359	0	0	0	0	0	0	0
WT222(CAA14FCCF874)	3.7	13105	2022-11-28 16:29:36.348	0.099	0.196	0.979	-3.601	0.366	-6.897	1.736	-2.895	82.321	0	0	0	0	0	0	0
WT111(DD045F3F1DEA)	3.71	13108	2022-11-28 16:29:36.379	0.035	0.407	0.928	-0.183	0	0	23.659	-1.939	-27.636	0	0	0	0	0	0	0
WT111(DD045F3F1DEA)	3.71	13108	2022-11-28 16:29:36.379	0.035	0.407	0.928	-0.183	0	0	23.659	-1.939	-27.636	0	0	0	0	0	0	0
WT111(DD045F3F1DEA)	3.71	13108	2022-11-28 16:29:36.379	0.035	0.407	0.928	-0.183	0	0	23.659	-1.939	-27.636	0	0	0	0	0	0	0
WT111(DD045F3F1DEA)	3.71	13108	2022-11-28 16:29:36.379	0.034	0.404	0.925	0	0	0	23.659	-1.939	-27.636	0	0	0	0	0	0	0
WT111(DD045F3F1DEA)	3.71	13108	2022-11-28 16:29:36.379	0.034	0.404	0.925	0	0	0	23.659	-1.939	-27.636	0	0	0	0	0	0	0
WT111(DD045F3F1DEA)	3.71	13108	2022-11-28 16:29:36.379	0.034	0.404	0.925	0	0	0	23.659	-1.939	-27.636	0	0	0	0	0	0	0
WT111(DD045F3F1DEA)	3.71	13108	2022-11-28 16:29:36.379	0.034	0.404	0.925	0	0	0	23.659	-1.939	-27.636	0	0	0	0	0	0	0
WT111(DD045F3F1DEA)	3.71	13108	2022-11-28 16:29:36.379	0.035	0.416	0.933	-0.122	-0.061	0	23.659	-1.939	-27.636	0	0	0	0	0	0	0
WT333(F4E4E1AF1293)	3.75	13105	2022-11-28 16:29:36.410	-0.029	-0.052	0.948	-5.432	0.427	4.883	4.433	0.923	-53.855	0	0	0	0	0	0	0
WT333(F4E4E1AF1293)	3.75	13105	2022-11-28 16:29:36.410	-0.06	0.327	1.007	14.709	0.549	-2.197	4.51	0.928	-53.756	0	0	0	0	0	0	0
WT333(F4E4E1AF1293)	3.75	13105	2022-11-28 16:29:36.410	-0.06	0.327	1.007	14.709	0.549	-2.197	4.581	0.934	-53.663	0	0	0	0	0	0	0
WT333(F4E4E1AF1293)	3.75	13105	2022-11-28 16:29:36.410	-0.06	0.327	1.007	14.709	0.549	-2.197	4.658	0.939	-53.564	0	0	0	0	0	0	0
WT333(F4E4E1AF1293)	3.75	13105	2022-11-28 16:29:36.410	-0.06	0.327	1.007	14.709	0.549	-2.197	4.741	0.945	-53.47	0	0	0	0	0	0	0
WT333(F4E4E1AF1293)	3.75	13105	2022-11-28 16:29:36.410	0.003	0.279	1.057	15.869	-1.831	2.991	4.823	0.939	-53.344	0	0	0	0	0	0	0
WT333(F4E4E1AF1293)	3.75	13105	2022-11-28 16:29:36.410	0.003	0.279	1.057	15.869	-1.831	2.991	4.911	0.934	-53.223	0	0	0	0	0	0	0
WT333(F4E4E1AF1293)	3.75	13105	2022-11-28 16:29:36.410	0.003	0.279	1.057	15.869	-1.831	2.991	4.999	0.923	-53.097	0	0	0	0	0	0	0
WT111(DD045F3F1DEA)	3.71	13108	2022-11-28 16:29:36.441	0.035	0.416	0.933	-0.122	-0.061	0	23.654	-1.945	-27.636	0	0	0	0	0	0	0
WT111(DD045F3F1DEA)	3.71	13108	2022-11-28 16:29:36.441	0.035	0.416	0.933	-0.122	-0.061	0	23.654	-1.945	-27.636	0	0	0	0	0	0	0
WT111(DD045F3F1DEA)	3.71	13108	2022-11-28 16:29:36.441	0.035	0.416	0.933	-0.122	-0.061	0	23.654	-1.945	-27.636	0	0	0	0	0	0	0
WT111(DD045F3F1DEA)	3.71	13108	2022-11-28 16:29:36.441	0.033	0.408	0.93	-0.122	0.061	0	23.654	-1.945	-27.636	0	0	0	0	0	0	0
WT111(DD045F3F1DEA)	3.71	13108	2022-11-28 16:29:36.441	0.033	0.408	0.93	-0.122	0.061	0	23.654	-1.945	-27.636	0	0	0	0	0	0	0
WT111(DD045F3F1DEA)	3.71	13108	2022-11-28 16:29:36.441	0.033	0.408	0.93	-0.122	0.061	0	23.654	-1.939	-27.636	0	0	0	0	0	0	0
WT111(DD045F3F1DEA)	3.71	13108	2022-11-28 16:29:36.441	0.033	0.408	0.93	-0.122	0.061	0	23.654	-1.939	-27.636	0	0	0	0	0	0	0
WT111(DD045F3F1DEA)	3.71	13108	2022-11-28 16:29:36.441	0.035	0.396	0.92	0.061	0	0	23.654	-1.939	-27.636	0	0	0	0	0	0	0
WT111(DD045F3F1DEA)	3.71	13108	2022-11-28 16:29:36.472	0.035	0.396	0.92	0.061	0	0	23.654	-1.939	-27.636	0	0	0	0	0	0	0
WT111(DD045F3F1DEA)	3.71	13108	2022-11-28 16:29:36.472	0.035	0.396	0.92	0.061	0	0	23.654	-1.939	-27.636	0	0	0	0	0	0	0
WT111(DD045F3F1DEA)	3.71	13108	2022-11-28 16:29:36.472	0.035	0.396	0.92	0.061	0	0	23.654	-1.939	-27.636	0	0	0	0	0	0	0
WT111(DD045F3F1DEA)	3.71	13108	2022-11-28 16:29:36.472	0.035	0.411	0.928	0	0	0	23.654	-1.939	-27.636	0	0	0	0	0	0	0
WT111(DD045F3F1DEA)	3.71	13108	2022-11-28 16:29:36.472	0.035	0.411	0.928	0	0	0	23.654	-1.939	-27.636	0	0	0	0	0	0	0
WT111(DD045F3F1DEA)	3.71	13108	2022-11-28 16:29:36.472	0.035	0.411	0.928	0	0	0	23.654	-1.939	-27.636	0	0	0	0	0	0	0
WT111(DD045F3F1DEA)	3.71	13108	2022-11-28 16:29:36.472	0.035	0.411	0.928	0	0	0	23.654	-1.939	-27.636	0	0	0	0	0	0	0
WT111(DD045F3F1DEA)	3.71	13108	2022-11-28 16:29:36.472	0.036	0.399	0.924	0	0	0	23.654	-1.939	-27.636	0	0	0	0	0	0	0
WT222(CAA14FCCF874)	3.7	13105	2022-11-28 16:29:36.472	0.099	0.196	0.979	-3.601	0.366	-6.897	1.725	-2.895	82.282	0	0	0	0	0	0	0
WT222(CAA14FCCF874)	3.7	13105	2022-11-28 16:29:36.472	0.099	0.196	0.979	-3.601	0.366	-6.897	1.714	-2.889	82.238	0	0	0	0	0	0	0
WT222(CAA14FCCF874)	3.7	13105	2022-11-28 16:29:36.472	0.099	0.196	0.979	-3.601	0.366	-6.897	1.703	-2.889	82.2	0	0	0	0	0	0	0
WT222(CAA14FCCF874)	3.7	13105	2022-11-28 16:29:36.472	-0.015	-0.093	0.99	-1.038	-0.427	-1.038	1.703	-2.895	82.189	0	0	0	0	0	0	0
WT222(CAA14FCCF874)	3.7	13105	2022-11-28 16:29:36.472	-0.015	-0.093	0.99	-1.038	-0.427	-1.038	1.703	-2.895	82.183	0	0	0	0	0	0	0
WT222(CAA14FCCF874)	3.7	13105	2022-11-28 16:29:36.472	-0.015	-0.093	0.99	-1.038	-0.427	-1.038	1.697	-2.895	82.172	0	0	0	0	0	0	0
WT222(CAA14FCCF874)	3.7	13105	2022-11-28 16:29:36.472	-0.015	-0.093	0.99	-1.038	-0.427	-1.038	1.697	-2.9	82.167	0	0	0	0	0	0	0
WT222(CAA14FCCF874)	3.7	13105	2022-11-28 16:29:36.472	0.082	0.027	1	1.404	-1.16	2.014	1.703	-2.906	82.172	0	0	0	0	0	0	0
WT333(F4E4E1AF1293)	3.75	13105	2022-11-28 16:29:36.472	0.003	0.279	1.057	15.869	-1.831	2.991	5.087	0.917	-52.976	0	0	0	0	0	0	0
WT333(F4E4E1AF1293)	3.75	13105	2022-11-28 16:29:36.472	0.044	-0.09	0.992	-10.864	-0.488	-5.066	5.037	0.917	-52.888	0	0	0	0	0	0	0
WT333(F4E4E1AF1293)	3.75	13105	2022-11-28 16:29:36.472	0.044	-0.09	0.992	-10.864	-0.488	-5.066	4.988	0.923	-52.806	0	0	0	0	0	0	0
WT333(F4E4E1AF1293)	3.75	13105	2022-11-28 16:29:36.472	0.044	-0.09	0.992	-10.864	-0.488	-5.066	4.938	0.923	-52.718	0	0	0	0	0	0	0
WT333(F4E4E1AF1293)	3.75	13105	2022-11-28 16:29:36.472	0.044	-0.09	0.992	-10.864	-0.488	-5.066	4.889	0.923	-52.635	0	0	0	0	0	0	0
WT333(F4E4E1AF1293)	3.75	13105	2022-11-28 16:29:36.472	-0.067	0.053	1.024	9.766	0.427	3.723	4.938	0.923	-52.504	0	0	0	0	0	0	0
WT333(F4E4E1AF1293)	3.75	13105	2022-11-28 16:29:36.472	-0.067	0.053	1.024	9.766	0.427	3.723	4.988	0.923	-52.377	0	0	0	0	0	0	0
WT333(F4E4E1AF1293)	3.75	13105	2022-11-28 16:29:36.472	-0.067	0.053	1.024	9.766	0.427	3.723	5.037	0.923	-52.245	0	0	0	0	0	0	0
WT111(DD045F3F1DEA)	3.71	13108	2022-11-28 16:29:36.488	0.036	0.399	0.924	0	0	0	23.654	-1.939	-27.636	0	0	0	0	0	0	0
WT111(DD045F3F1DEA)	3.71	13108	2022-11-28 16:29:36.488	0.036	0.399	0.924	0	0	0	23.654	-1.939	-27.636	0	0	0	0	0	0	0
WT111(DD045F3F1DEA)	3.71	13108	2022-11-28 16:29:36.488	0.036	0.399	0.924	0	0	0	23.654	-1.939	-27.636	0	0	0	0	0	0	0
WT111(DD045F3F1DEA)	3.71	13108	2022-11-28 16:29:36.488	0.033	0.419	0.936	-0.061	0	0	23.654	-1.939	-27.636	0	0	0	0	0	0	0
WT111(DD045F3F1DEA)	3.71	13108	2022-11-28 16:29:36.488	0.033	0.419	0.936	-0.061	0	0	23.654	-1.939	-27.636	0	0	0	0	0	0	0
WT111(DD045F3F1DEA)	3.71	13108	2022-11-28 16:29:36.488	0.033	0.419	0.936	-0.061	0	0	23.654	-1.939	-27.636	0	0	0	0	0	0	0
WT111(DD045F3F1DEA)	3.71	13108	2022-11-28 16:29:36.504	0.033	0.419	0.936	-0.061	0	0	23.654	-1.939	-27.636	0	0	0	0	0	0	0
WT111(DD045F3F1DEA)	3.71	13108	2022-11-28 16:29:36.504	0.035	0.406	0.927	0.183	0	0	23.654	-1.939	-27.636	0	0	0	0	0	0	0
WT222(CAA14FCCF874)	3.7	13105	2022-11-28 16:29:36.504	0.082	0.027	1	1.404	-1.16	2.014	1.714	-2.911	82.183	0	0	0	0	0	0	0
WT222(CAA14FCCF874)	3.7	13105	2022-11-28 16:29:36.504	0.082	0.027	1	1.404	-1.16	2.014	1.719	-2.917	82.194	0	0	0	0	0	0	0
WT222(CAA14FCCF874)	3.7	13105	2022-11-28 16:29:36.504	0.082	0.027	1	1.404	-1.16	2.014	1.725	-2.922	82.2	0	0	0	0	0	0	0
WT222(CAA14FCCF874)	3.7	13105	2022-11-28 16:29:36.504	0.043	-0.069	0.994	-0.916	0.488	4.211	1.719	-2.922	82.222	0	0	0	0	0	0	0
WT222(CAA14FCCF874)	3.7	13105	2022-11-28 16:29:36.504	0.043	-0.069	0.994	-0.916	0.488	4.211	1.714	-2.917	82.244	0	0	0	0	0	0	0
WT222(CAA14FCCF874)	3.7	13105	2022-11-28 16:29:36.504	0.043	-0.069	0.994	-0.916	0.488	4.211	1.708	-2.917	82.266	0	0	0	0	0	0	0
WT222(CAA14FCCF874)	3.7	13105	2022-11-28 16:29:36.504	0.043	-0.069	0.994	-0.916	0.488	4.211	1.697	-2.917	82.288	0	0	0	0	0	0	0
WT222(CAA14FCCF874)	3.7	13105	2022-11-28 16:29:36.504	-0.012	0.143	0.944	2.441	-0.61	1.221	1.708	-2.917	82.293	0	0	0	0	0	0	0
WT333(F4E4E1AF1293)	3.75	13105	2022-11-28 16:29:36.504	-0.067	0.053	1.024	9.766	0.427	3.723	5.087	0.923	-52.114	0	0	0	0	0	0	0
WT333(F4E4E1AF1293)	3.75	13105	2022-11-28 16:29:36.504	-0.04	0.253	1.034	3.418	-0.366	0.244	5.109	0.923	-52.004	0	0	0	0	0	0	0
WT333(F4E4E1AF1293)	3.75	13105	2022-11-28 16:29:36.504	-0.04	0.253	1.034	3.418	-0.366	0.244	5.125	0.923	-51.888	0	0	0	0	0	0	0
WT333(F4E4E1AF1293)	3.75	13105	2022-11-28 16:29:36.504	-0.04	0.253	1.034	3.418	-0.366	0.244	5.147	0.923	-51.779	0	0	0	0	0	0	0
WT333(F4E4E1AF1293)	3.75	13105	2022-11-28 16:29:36.504	-0.04	0.253	1.034	3.418	-0.366	0.244	5.169	0.923	-51.663	0	0	0	0	0	0	0
WT333(F4E4E1AF1293)	3.75	13105	2022-11-28 16:29:36.504	0.047	0.09	1.014	-0.732	-0.61	-1.648	5.169	0.923	-51.559	0	0	0	0	0	0	0
WT333(F4E4E1AF1293)	3.75	13105	2022-11-28 16:29:36.504	0.047	0.09	1.014	-0.732	-0.61	-1.648	5.169	0.923	-51.454	0	0	0	0	0	0	0
WT333(F4E4E1AF1293)	3.75	13105	2022-11-28 16:29:36.504	0.047	0.09	1.014	-0.732	-0.61	-1.648	5.175	0.923	-51.35	0	0	0	0	0	0	0
WT333(F4E4E1AF1293)	3.75	13105	2022-11-28 16:29:36.504	0.047	0.09	1.014	-0.732	-0.61	-1.648	5.175	0.917	-51.24	0	0	0	0	0	0	0
WT333(F4E4E1AF1293)	3.75	13105	2022-11-28 16:29:36.504	-0.063	0.028	1.01	4.456	1.038	4.028	5.197	0.923	-51.108	0	0	0	0	0	0	0
WT333(F4E4E1AF1293)	3.75	13105	2022-11-28 16:29:36.504	-0.063	0.028	1.01	4.456	1.038	4.028	5.224	0.928	-50.971	0	0	0	0	0	0	0
WT333(F4E4E1AF1293)	3.75	13105	2022-11-28 16:29:36.504	-0.063	0.028	1.01	4.456	1.038	4.028	5.246	0.928	-50.834	0	0	0	0	0	0	0
WT333(F4E4E1AF1293)	3.75	13105	2022-11-28 16:29:36.504	-0.063	0.028	1.01	4.456	1.038	4.028	5.273	0.934	-50.696	0	0	0	0	0	0	0
WT333(F4E4E1AF1293)	3.75	13105	2022-11-28 16:29:36.504	-0.071	0.095	0.963	-4.211	0	0.488	5.251	0.934	-50.581	0	0	0	0	0	0	0
WT333(F4E4E1AF1293)	3.75	13105	2022-11-28 16:29:36.504	-0.071	0.095	0.963	-4.211	0	0.488	5.229	0.939	-50.46	0	0	0	0	0	0	0
WT333(F4E4E1AF1293)	3.75	13105	2022-11-28 16:29:36.504	-0.071	0.095	0.963	-4.211	0	0.488	5.213	0.939	-50.345	0	0	0	0	0	0	0
WT111(DD045F3F1DEA)	3.71	13108	2022-11-28 16:29:36.519	0.035	0.406	0.927	0.183	0	0	23.659	-1.939	-27.636	0	0	0	0	0	0	0
WT111(DD045F3F1DEA)	3.71	13108	2022-11-28 16:29:36.519	0.035	0.406	0.927	0.183	0	0	23.659	-1.939	-27.636	0	0	0	0	0	0	0
WT111(DD045F3F1DEA)	3.71	13108	2022-11-28 16:29:36.519	0.035	0.406	0.927	0.183	0	0	23.659	-1.939	-27.636	0	0	0	0	0	0	0
WT111(DD045F3F1DEA)	3.71	13108	2022-11-28 16:29:36.519	0.031	0.402	0.923	0	0	0	23.659	-1.939	-27.636	0	0	0	0	0	0	0
WT111(DD045F3F1DEA)	3.71	13108	2022-11-28 16:29:36.519	0.031	0.402	0.923	0	0	0	23.659	-1.939	-27.636	0	0	0	0	0	0	0
WT111(DD045F3F1DEA)	3.71	13108	2022-11-28 16:29:36.519	0.031	0.402	0.923	0	0	0	23.659	-1.939	-27.636	0	0	0	0	0	0	0
WT111(DD045F3F1DEA)	3.71	13108	2022-11-28 16:29:36.519	0.031	0.402	0.923	0	0	0	23.659	-1.939	-27.636	0	0	0	0	0	0	0
WT111(DD045F3F1DEA)	3.71	13108	2022-11-28 16:29:36.519	0.036	0.41	0.926	0.061	0	0	23.659	-1.939	-27.636	0	0	0	0	0	0	0
WT222(CAA14FCCF874)	3.7	13105	2022-11-28 16:29:36.535	-0.012	0.143	0.944	2.441	-0.61	1.221	1.719	-2.917	82.299	0	0	0	0	0	0	0
WT222(CAA14FCCF874)	3.7	13105	2022-11-28 16:29:36.535	-0.012	0.143	0.944	2.441	-0.61	1.221	1.736	-2.922	82.304	0	0	0	0	0	0	0
WT222(CAA14FCCF874)	3.7	13105	2022-11-28 16:29:36.535	-0.012	0.143	0.944	2.441	-0.61	1.221	1.747	-2.922	82.304	0	0	0	0	0	0	0
WT222(CAA14FCCF874)	3.7	13105	2022-11-28 16:29:36.535	0.083	0.146	1.091	2.014	1.465	-1.831	1.763	-2.911	82.293	0	0	0	0	0	0	0
WT222(CAA14FCCF874)	3.7	13105	2022-11-28 16:29:36.535	0.083	0.146	1.091	2.014	1.465	-1.831	1.774	-2.906	82.282	0	0	0	0	0	0	0
WT222(CAA14FCCF874)	3.7	13105	2022-11-28 16:29:36.535	0.083	0.146	1.091	2.014	1.465	-1.831	1.791	-2.895	82.266	0	0	0	0	0	0	0
WT222(CAA14FCCF874)	3.7	13105	2022-11-28 16:29:36.535	0.083	0.146	1.091	2.014	1.465	-1.831	1.807	-2.889	82.255	0	0	0	0	0	0	0
WT222(CAA14FCCF874)	3.7	13105	2022-11-28 16:29:36.535	0.067	0	0.945	-3.418	0	-2.441	1.791	-2.889	82.238	0	0	0	0	0	0	0
WT222(CAA14FCCF874)	3.7	13105	2022-11-28 16:29:36.535	0.067	0	0.945	-3.418	0	-2.441	1.78	-2.884	82.222	0	0	0	0	0	0	0
WT222(CAA14FCCF874)	3.7	13105	2022-11-28 16:29:36.535	0.067	0	0.945	-3.418	0	-2.441	1.769	-2.884	82.205	0	0	0	0	0	0	0
WT222(CAA14FCCF874)	3.7	13105	2022-11-28 16:29:36.535	0.067	0	0.945	-3.418	0	-2.441	1.752	-2.884	82.189	0	0	0	0	0	0	0
WT222(CAA14FCCF874)	3.7	13105	2022-11-28 16:29:36.535	-0.01	-0.104	1.014	1.282	0	6.531	1.758	-2.884	82.222	0	0	0	0	0	0	0
WT222(CAA14FCCF874)	3.7	13105	2022-11-28 16:29:36.535	-0.01	-0.104	1.014	1.282	0	6.531	1.763	-2.889	82.249	0	0	0	0	0	0	0
WT222(CAA14FCCF874)	3.7	13105	2022-11-28 16:29:36.535	-0.01	-0.104	1.014	1.282	0	6.531	1.769	-2.884	82.282	0	0	0	0	0	0	0
WT222(CAA14FCCF874)	3.7	13105	2022-11-28 16:29:36.535	-0.01	-0.104	1.014	1.282	0	6.531	1.774	-2.884	82.315	0	0	0	0	0	0	0
WT222(CAA14FCCF874)	3.7	13105	2022-11-28 16:29:36.535	0.023	0.167	0.973	2.686	-0.488	-2.319	1.785	-2.884	82.304	0	0	0	0	0	0	0
WT333(F4E4E1AF1293)	3.75	13105	2022-11-28 16:29:36.535	-0.071	0.095	0.963	-4.211	0	0.488	5.191	0.939	-50.229	0	0	0	0	0	0	0
WT333(F4E4E1AF1293)	3.75	13105	2022-11-28 16:29:36.535	-0.024	0.033	1.019	-8.118	-0.305	-1.587	5.147	0.945	-50.12	0	0	0	0	0	0	0
WT333(F4E4E1AF1293)	3.75	13105	2022-11-28 16:29:36.535	-0.024	0.033	1.019	-8.118	-0.305	-1.587	5.109	0.945	-50.01	0	0	0	0	0	0	0
WT333(F4E4E1AF1293)	3.75	13105	2022-11-28 16:29:36.535	-0.024	0.033	1.019	-8.118	-0.305	-1.587	5.07	0.945	-49.905	0	0	0	0	0	0	0
WT333(F4E4E1AF1293)	3.75	13105	2022-11-28 16:29:36.535	-0.024	0.033	1.019	-8.118	-0.305	-1.587	5.026	0.945	-49.796	0	0	0	0	0	0	0
WT333(F4E4E1AF1293)	3.75	13105	2022-11-28 16:29:36.535	0.153	-0.021	1.043	-9.705	-0.549	-2.197	4.977	0.945	-49.691	0	0	0	0	0	0	0
WT333(F4E4E1AF1293)	3.75	13105	2022-11-28 16:29:36.535	0.153	-0.021	1.043	-9.705	-0.549	-2.197	4.927	0.939	-49.581	0	0	0	0	0	0	0
WT333(F4E4E1AF1293)	3.75	13105	2022-11-28 16:29:36.535	0.153	-0.021	1.043	-9.705	-0.549	-2.197	4.878	0.934	-49.471	0	0	0	0	0	0	0
WT333(F4E4E1AF1293)	3.75	13105	2022-11-28 16:29:36.535	0.153	-0.021	1.043	-9.705	-0.549	-2.197	4.823	0.928	-49.362	0	0	0	0	0	0	0
WT333(F4E4E1AF1293)	3.75	13105	2022-11-28 16:29:36.535	-0.031	0.405	1.044	7.935	-0.244	1.526	4.867	0.923	-49.23	0	0	0	0	0	0	0
WT333(F4E4E1AF1293)	3.75	13105	2022-11-28 16:29:36.535	-0.031	0.405	1.044	7.935	-0.244	1.526	4.911	0.923	-49.103	0	0	0	0	0	0	0
WT333(F4E4E1AF1293)	3.75	13105	2022-11-28 16:29:36.535	-0.031	0.405	1.044	7.935	-0.244	1.526	4.955	0.917	-48.972	0	0	0	0	0	0	0
WT333(F4E4E1AF1293)	3.75	13105	2022-11-28 16:29:36.535	-0.031	0.405	1.044	7.935	-0.244	1.526	4.999	0.917	-48.84	0	0	0	0	0	0	0
WT333(F4E4E1AF1293)	3.75	13105	2022-11-28 16:29:36.535	-0.08	0.085	0.961	15.747	-0.183	-0.916	5.087	0.917	-48.724	0	0	0	0	0	0	0
WT333(F4E4E1AF1293)	3.75	13105	2022-11-28 16:29:36.535	-0.08	0.085	0.961	15.747	-0.183	-0.916	5.169	0.917	-48.609	0	0	0	0	0	0	0
WT333(F4E4E1AF1293)	3.75	13105	2022-11-28 16:29:36.535	-0.08	0.085	0.961	15.747	-0.183	-0.916	5.257	0.917	-48.488	0	0	0	0	0	0	0
WT111(DD045F3F1DEA)	3.71	13108	2022-11-28 16:29:36.551	0.036	0.41	0.926	0.061	0	0	23.659	-1.939	-27.636	0	0	0	0	0	0	0
WT111(DD045F3F1DEA)	3.71	13108	2022-11-28 16:29:36.551	0.036	0.41	0.926	0.061	0	0	23.659	-1.939	-27.636	0	0	0	0	0	0	0
WT111(DD045F3F1DEA)	3.71	13108	2022-11-28 16:29:36.551	0.036	0.41	0.926	0.061	0	0	23.659	-1.939	-27.636	0	0	0	0	0	0	0
WT111(DD045F3F1DEA)	3.71	13108	2022-11-28 16:29:36.551	0.035	0.401	0.927	0	-0.061	0	23.659	-1.939	-27.636	0	0	0	0	0	0	0
WT111(DD045F3F1DEA)	3.71	13108	2022-11-28 16:29:36.551	0.035	0.401	0.927	0	-0.061	0	23.659	-1.939	-27.636	0	0	0	0	0	0	0
WT111(DD045F3F1DEA)	3.71	13108	2022-11-28 16:29:36.551	0.035	0.401	0.927	0	-0.061	0	23.659	-1.939	-27.636	0	0	0	0	0	0	0
WT111(DD045F3F1DEA)	3.71	13108	2022-11-28 16:29:36.551	0.035	0.401	0.927	0	-0.061	0	23.659	-1.945	-27.636	0	0	0	0	0	0	0
WT111(DD045F3F1DEA)	3.71	13108	2022-11-28 16:29:36.551	0.035	0.418	0.933	-0.122	0	0	23.659	-1.945	-27.636	0	0	0	0	0	0	0
WT222(CAA14FCCF874)	3.7	13105	2022-11-28 16:29:36.566	0.023	0.167	0.973	2.686	-0.488	-2.319	1.802	-2.884	82.293	0	0	0	0	0	0	0
WT222(CAA14FCCF874)	3.7	13105	2022-11-28 16:29:36.566	0.023	0.167	0.973	2.686	-0.488	-2.319	1.818	-2.884	82.277	0	0	0	0	0	0	0
WT222(CAA14FCCF874)	3.7	13105	2022-11-28 16:29:36.566	0.023	0.167	0.973	2.686	-0.488	-2.319	1.835	-2.884	82.26	0	0	0	0	0	0	0
WT222(CAA14FCCF874)	3.7	13105	2022-11-28 16:29:36.566	0.044	0.026	1.005	-0.305	0	-0.61	1.835	-2.884	82.255	0	0	0	0	0	0	0
WT222(CAA14FCCF874)	3.7	13105	2022-11-28 16:29:36.566	0.044	0.026	1.005	-0.305	0	-0.61	1.835	-2.878	82.249	0	0	0	0	0	0	0
WT222(CAA14FCCF874)	3.7	13105	2022-11-28 16:29:36.566	0.044	0.026	1.005	-0.305	0	-0.61	1.835	-2.878	82.244	0	0	0	0	0	0	0
WT222(CAA14FCCF874)	3.7	13105	2022-11-28 16:29:36.566	0.044	0.026	1.005	-0.305	0	-0.61	1.835	-2.878	82.238	0	0	0	0	0	0	0
WT222(CAA14FCCF874)	3.7	13105	2022-11-28 16:29:36.566	0.091	-0.047	0.997	0.427	1.038	8.24	1.84	-2.873	82.277	0	0	0	0	0	0	0
WT333(F4E4E1AF1293)	3.75	13105	2022-11-28 16:29:36.566	-0.08	0.085	0.961	15.747	-0.183	-0.916	5.339	0.917	-48.373	0	0	0	0	0	0	0
WT333(F4E4E1AF1293)	3.75	13105	2022-11-28 16:29:36.566	-0.067	0.172	0.938	10.681	-0.366	-1.038	5.394	0.917	-48.257	0	0	0	0	0	0	0
WT333(F4E4E1AF1293)	3.75	13105	2022-11-28 16:29:36.566	-0.067	0.172	0.938	10.681	-0.366	-1.038	5.455	0.923	-48.142	0	0	0	0	0	0	0
WT333(F4E4E1AF1293)	3.75	13105	2022-11-28 16:29:36.566	-0.067	0.172	0.938	10.681	-0.366	-1.038	5.51	0.923	-48.021	0	0	0	0	0	0	0
WT333(F4E4E1AF1293)	3.75	13105	2022-11-28 16:29:36.566	-0.067	0.172	0.938	10.681	-0.366	-1.038	5.57	0.923	-47.906	0	0	0	0	0	0	0
WT333(F4E4E1AF1293)	3.75	13105	2022-11-28 16:29:36.566	0.019	0.013	0.986	0.671	-0.183	-4.15	5.576	0.928	-47.807	0	0	0	0	0	0	0
WT333(F4E4E1AF1293)	3.75	13105	2022-11-28 16:29:36.566	0.019	0.013	0.986	0.671	-0.183	-4.15	5.581	0.934	-47.703	0	0	0	0	0	0	0
WT333(F4E4E1AF1293)	3.75	13105	2022-11-28 16:29:36.566	0.019	0.013	0.986	0.671	-0.183	-4.15	5.587	0.934	-47.604	0	0	0	0	0	0	0
WT333(F4E4E1AF1293)	3.75	13105	2022-11-28 16:29:36.566	0.019	0.013	0.986	0.671	-0.183	-4.15	5.592	0.934	-47.499	0	0	0	0	0	0	0
WT333(F4E4E1AF1293)	3.75	13105	2022-11-28 16:29:36.566	0.015	-0.05	1.079	-15.198	0.61	2.441	5.521	0.939	-47.362	0	0	0	0	0	0	0
WT333(F4E4E1AF1293)	3.75	13105	2022-11-28 16:29:36.566	0.015	-0.05	1.079	-15.198	0.61	2.441	5.444	0.939	-47.225	0	0	0	0	0	0	0
WT333(F4E4E1AF1293)	3.75	13105	2022-11-28 16:29:36.566	0.015	-0.05	1.079	-15.198	0.61	2.441	5.367	0.939	-47.087	0	0	0	0	0	0	0
WT333(F4E4E1AF1293)	3.75	13105	2022-11-28 16:29:36.566	0.015	-0.05	1.079	-15.198	0.61	2.441	5.29	0.939	-46.95	0	0	0	0	0	0	0
WT333(F4E4E1AF1293)	3.75	13105	2022-11-28 16:29:36.566	-0.036	0.352	1.062	17.456	-0.244	4.089	5.378	0.934	-46.807	0	0	0	0	0	0	0
WT333(F4E4E1AF1293)	3.75	13105	2022-11-28 16:29:36.566	-0.036	0.352	1.062	17.456	-0.244	4.089	5.466	0.934	-46.664	0	0	0	0	0	0	0
WT333(F4E4E1AF1293)	3.75	13105	2022-11-28 16:29:36.566	-0.036	0.352	1.062	17.456	-0.244	4.089	5.554	0.934	-46.516	0	0	0	0	0	0	0
WT222(CAA14FCCF874)	3.7	13105	2022-11-28 16:29:36.597	-0.005	0.183	0.975	1.282	-0.244	-0.061	1.873	-2.867	82.321	0	0	0	0	0	0	0
WT222(CAA14FCCF874)	3.7	13105	2022-11-28 16:29:36.597	-0.005	0.183	0.975	1.282	-0.244	-0.061	1.879	-2.867	82.321	0	0	0	0	0	0	0
WT222(CAA14FCCF874)	3.7	13105	2022-11-28 16:29:36.597	0.041	-0.065	1.016	0.916	2.441	1.099	1.884	-2.856	82.321	0	0	0	0	0	0	0
WT222(CAA14FCCF874)	3.7	13105	2022-11-28 16:29:36.597	0.041	-0.065	1.016	0.916	2.441	1.099	1.89	-2.84	82.326	0	0	0	0	0	0	0
WT222(CAA14FCCF874)	3.7	13105	2022-11-28 16:29:36.597	0.041	-0.065	1.016	0.916	2.441	1.099	1.895	-2.829	82.332	0	0	0	0	0	0	0
WT222(CAA14FCCF874)	3.7	13105	2022-11-28 16:29:36.597	0.041	-0.065	1.016	0.916	2.441	1.099	1.895	-2.818	82.337	0	0	0	0	0	0	0
WT222(CAA14FCCF874)	3.7	13105	2022-11-28 16:29:36.597	-0.017	0.094	0.985	1.77	0.732	-3.113	1.906	-2.813	82.321	0	0	0	0	0	0	0
WT222(CAA14FCCF874)	3.7	13105	2022-11-28 16:29:36.597	-0.017	0.094	0.985	1.77	0.732	-3.113	1.917	-2.807	82.304	0	0	0	0	0	0	0
WT222(CAA14FCCF874)	3.7	13105	2022-11-28 16:29:36.597	-0.017	0.094	0.985	1.77	0.732	-3.113	1.928	-2.796	82.288	0	0	0	0	0	0	0
WT222(CAA14FCCF874)	3.7	13105	2022-11-28 16:29:36.597	-0.017	0.094	0.985	1.77	0.732	-3.113	1.939	-2.791	82.271	0	0	0	0	0	0	0
WT222(CAA14FCCF874)	3.7	13105	2022-11-28 16:29:36.597	0.055	0.012	1.005	-0.61	-0.793	-3.174	1.934	-2.791	82.255	0	0	0	0	0	0	0
WT222(CAA14FCCF874)	3.7	13105	2022-11-28 16:29:36.597	0.055	0.012	1.005	-0.61	-0.793	-3.174	1.934	-2.796	82.233	0	0	0	0	0	0	0
WT222(CAA14FCCF874)	3.7	13105	2022-11-28 16:29:36.597	0.055	0.012	1.005	-0.61	-0.793	-3.174	1.934	-2.796	82.216	0	0	0	0	0	0	0
WT222(CAA14FCCF874)	3.7	13105	2022-11-28 16:29:36.597	0.055	0.012	1.005	-0.61	-0.793	-3.174	1.928	-2.796	82.2	0	0	0	0	0	0	0
WT222(CAA14FCCF874)	3.7	13105	2022-11-28 16:29:36.597	0.12	0.063	1.005	-2.014	0	2.502	1.917	-2.796	82.211	0	0	0	0	0	0	0
WT222(CAA14FCCF874)	3.7	13105	2022-11-28 16:29:36.597	0.12	0.063	1.005	-2.014	0	2.502	1.906	-2.796	82.222	0	0	0	0	0	0	0
WT111(DD045F3F1DEA)	3.71	13108	2022-11-28 16:29:36.613	0.035	0.418	0.933	-0.122	0	0	23.659	-1.939	-27.636	0	0	0	0	0	0	0
WT111(DD045F3F1DEA)	3.71	13108	2022-11-28 16:29:36.613	0.035	0.418	0.933	-0.122	0	0	23.659	-1.939	-27.636	0	0	0	0	0	0	0
WT111(DD045F3F1DEA)	3.71	13108	2022-11-28 16:29:36.613	0.035	0.418	0.933	-0.122	0	0	23.659	-1.939	-27.636	0	0	0	0	0	0	0
WT111(DD045F3F1DEA)	3.71	13108	2022-11-28 16:29:36.613	0.035	0.39	0.92	0.305	0	0	23.659	-1.939	-27.636	0	0	0	0	0	0	0
WT111(DD045F3F1DEA)	3.71	13108	2022-11-28 16:29:36.613	0.035	0.39	0.92	0.305	0	0	23.665	-1.939	-27.636	0	0	0	0	0	0	0
WT111(DD045F3F1DEA)	3.71	13108	2022-11-28 16:29:36.613	0.035	0.39	0.92	0.305	0	0	23.665	-1.939	-27.636	0	0	0	0	0	0	0
WT111(DD045F3F1DEA)	3.71	13108	2022-11-28 16:29:36.613	0.035	0.39	0.92	0.305	0	0	23.665	-1.939	-27.636	0	0	0	0	0	0	0
WT111(DD045F3F1DEA)	3.71	13108	2022-11-28 16:29:36.613	0.034	0.414	0.927	-0.305	0	0	23.665	-1.945	-27.636	0	0	0	0	0	0	0
WT111(DD045F3F1DEA)	3.71	13108	2022-11-28 16:29:36.645	0.034	0.414	0.927	-0.305	0	0	23.665	-1.945	-27.636	0	0	0	0	0	0	0
WT111(DD045F3F1DEA)	3.71	13108	2022-11-28 16:29:36.645	0.034	0.414	0.927	-0.305	0	0	23.659	-1.945	-27.636	0	0	0	0	0	0	0
WT111(DD045F3F1DEA)	3.71	13108	2022-11-28 16:29:36.645	0.034	0.414	0.927	-0.305	0	0	23.659	-1.945	-27.636	0	0	0	0	0	0	0
WT111(DD045F3F1DEA)	3.71	13108	2022-11-28 16:29:36.645	0.033	0.398	0.929	-0.122	0	0	23.659	-1.945	-27.636	0	0	0	0	0	0	0
WT111(DD045F3F1DEA)	3.71	13108	2022-11-28 16:29:36.645	0.033	0.398	0.929	-0.122	0	0	23.659	-1.939	-27.636	0	0	0	0	0	0	0
WT111(DD045F3F1DEA)	3.71	13108	2022-11-28 16:29:36.645	0.033	0.398	0.929	-0.122	0	0	23.659	-1.939	-27.636	0	0	0	0	0	0	0
WT111(DD045F3F1DEA)	3.71	13108	2022-11-28 16:29:36.645	0.033	0.398	0.929	-0.122	0	0	23.654	-1.939	-27.636	0	0	0	0	0	0	0
WT111(DD045F3F1DEA)	3.71	13108	2022-11-28 16:29:36.645	0.035	0.423	0.934	0.427	0.061	0	23.659	-1.939	-27.636	0	0	0	0	0	0	0
WT222(CAA14FCCF874)	3.7	13105	2022-11-28 16:29:36.645	0.12	0.063	1.005	-2.014	0	2.502	1.901	-2.796	82.233	0	0	0	0	0	0	0
WT222(CAA14FCCF874)	3.7	13105	2022-11-28 16:29:36.645	0.12	0.063	1.005	-2.014	0	2.502	1.89	-2.796	82.244	0	0	0	0	0	0	0
WT222(CAA14FCCF874)	3.7	13105	2022-11-28 16:29:36.645	0.028	0.031	0.996	3.174	0.549	8.057	1.906	-2.796	82.282	0	0	0	0	0	0	0
WT222(CAA14FCCF874)	3.7	13105	2022-11-28 16:29:36.645	0.028	0.031	0.996	3.174	0.549	8.057	1.917	-2.796	82.321	0	0	0	0	0	0	0
WT222(CAA14FCCF874)	3.7	13105	2022-11-28 16:29:36.645	0.028	0.031	0.996	3.174	0.549	8.057	1.934	-2.796	82.359	0	0	0	0	0	0	0
WT222(CAA14FCCF874)	3.7	13105	2022-11-28 16:29:36.645	0.028	0.031	0.996	3.174	0.549	8.057	1.95	-2.791	82.397	0	0	0	0	0	0	0
WT222(CAA14FCCF874)	3.7	13105	2022-11-28 16:29:36.645	0.048	0.046	0.999	-0.61	-0.488	-3.906	1.945	-2.796	82.375	0	0	0	0	0	0	0
[truncated: 22,105 more rows]

## Sheet: 60cm
设备名称	电压	版本	片上时间	加速度X(g)	加速度Y(g)	加速度Z(g)	角速度X(°/s)	角速度Y(°/s)	角速度Z(°/s)	角度X(°)	角度Y(°)	角度Z(°)	磁场X	磁场Y	磁场Z	四元数0	四元数1	四元数2	四元数3	状态
WT111(DD045F3F1DEA)	3.69	13108	2022-11-28 16:18:51.186	0.035	0.406	0.928	0	0	0	23.621	-1.945	-26.323	0	0	0	0	0	0	0
WT111(DD045F3F1DEA)	3.69	13108	2022-11-28 16:18:51.186	0.034	0.406	0.929	0	0	0	23.621	-1.945	-26.323	0	0	0	0	0	0	0
WT111(DD045F3F1DEA)	3.69	13108	2022-11-28 16:18:51.186	0.034	0.406	0.929	0	0	0	23.621	-1.945	-26.323	0	0	0	0	0	0	0
WT111(DD045F3F1DEA)	3.69	13108	2022-11-28 16:18:51.186	0.034	0.406	0.929	0	0	0	23.621	-1.945	-26.323	0	0	0	0	0	0	0
WT111(DD045F3F1DEA)	3.69	13108	2022-11-28 16:18:51.186	0.034	0.406	0.929	0	0	0	23.621	-1.945	-26.323	0	0	0	0	0	0	0
WT111(DD045F3F1DEA)	3.69	13108	2022-11-28 16:18:51.186	0.034	0.406	0.928	0	0	0	23.621	-1.945	-26.323	0	0	0	0	0	0	0
WT111(DD045F3F1DEA)	3.69	13108	2022-11-28 16:18:51.186	0.034	0.406	0.928	0	0	0	23.621	-1.945	-26.323	0	0	0	0	0	0	0
WT111(DD045F3F1DEA)	3.69	13108	2022-11-28 16:18:51.186	0.034	0.406	0.928	0	0	0	23.621	-1.945	-26.323	0	0	0	0	0	0	0
WT111(DD045F3F1DEA)	3.69	13108	2022-11-28 16:18:51.201	0.034	0.406	0.928	0	0	0	23.621	-1.945	-26.323	0	0	0	0	0	0	0
WT111(DD045F3F1DEA)	3.69	13108	2022-11-28 16:18:51.201	0.034	0.406	0.928	0	0	0	23.621	-1.945	-26.323	0	0	0	0	0	0	0
WT111(DD045F3F1DEA)	3.69	13108	2022-11-28 16:18:51.201	0.034	0.406	0.928	0	0	0	23.621	-1.945	-26.323	0	0	0	0	0	0	0
WT111(DD045F3F1DEA)	3.69	13108	2022-11-28 16:18:51.201	0.034	0.406	0.928	0	0	0	23.621	-1.945	-26.323	0	0	0	0	0	0	0
WT111(DD045F3F1DEA)	3.69	13108	2022-11-28 16:18:51.201	0.034	0.406	0.928	0	0	0	23.621	-1.945	-26.323	0	0	0	0	0	0	0
WT111(DD045F3F1DEA)	3.69	13108	2022-11-28 16:18:51.201	0.034	0.406	0.928	0	0	0	23.621	-1.945	-26.323	0	0	0	0	0	0	0
WT111(DD045F3F1DEA)	3.69	13108	2022-11-28 16:18:51.201	0.034	0.406	0.928	0	0	0	23.621	-1.945	-26.323	0	0	0	0	0	0	0
WT111(DD045F3F1DEA)	3.69	13108	2022-11-28 16:18:51.201	0.034	0.406	0.928	0	0	0	23.621	-1.945	-26.323	0	0	0	0	0	0	0
WT111(DD045F3F1DEA)	3.69	13108	2022-11-28 16:18:51.232	0.034	0.406	0.928	0	0	0	23.621	-1.945	-26.323	0	0	0	0	0	0	0
WT111(DD045F3F1DEA)	3.69	13108	2022-11-28 16:18:51.232	0.034	0.406	0.929	0	0	0	23.621	-1.945	-26.323	0	0	0	0	0	0	0
WT111(DD045F3F1DEA)	3.69	13108	2022-11-28 16:18:51.232	0.034	0.406	0.929	0	0	0	23.621	-1.945	-26.323	0	0	0	0	0	0	0
WT111(DD045F3F1DEA)	3.69	13108	2022-11-28 16:18:51.232	0.034	0.406	0.929	0	0	0	23.621	-1.945	-26.323	0	0	0	0	0	0	0
WT111(DD045F3F1DEA)	3.69	13108	2022-11-28 16:18:51.232	0.034	0.406	0.929	0	0	0	23.621	-1.945	-26.323	0	0	0	0	0	0	0
WT111(DD045F3F1DEA)	3.69	13108	2022-11-28 16:18:51.232	0.035	0.406	0.928	0	0	0	23.621	-1.945	-26.323	0	0	0	0	0	0	0
WT111(DD045F3F1DEA)	3.69	13108	2022-11-28 16:18:51.232	0.035	0.406	0.928	0	0	0	23.621	-1.945	-26.323	0	0	0	0	0	0	0
WT111(DD045F3F1DEA)	3.69	13108	2022-11-28 16:18:51.232	0.035	0.406	0.928	0	0	0	23.621	-1.945	-26.323	0	0	0	0	0	0	0
WT222(CAA14FCCF874)	3.72	13105	2022-11-28 16:18:51.232	-0.004	-0.052	1	0	0	0	-2.977	0.247	82.128	0	0	0	0	0	0	0
WT222(CAA14FCCF874)	3.72	13105	2022-11-28 16:18:51.232	-0.004	-0.052	1	0	0	0	-2.977	0.247	82.128	0	0	0	0	0	0	0
WT222(CAA14FCCF874)	3.72	13105	2022-11-28 16:18:51.232	-0.004	-0.052	1	0	0	0	-2.977	0.247	82.128	0	0	0	0	0	0	0
WT222(CAA14FCCF874)	3.72	13105	2022-11-28 16:18:51.232	-0.003	-0.052	0.999	0	0	0	-2.977	0.247	82.128	0	0	0	0	0	0	0
WT222(CAA14FCCF874)	3.72	13105	2022-11-28 16:18:51.232	-0.003	-0.052	0.999	0	0	0	-2.977	0.247	82.128	0	0	0	0	0	0	0
WT222(CAA14FCCF874)	3.72	13105	2022-11-28 16:18:51.232	-0.003	-0.052	0.999	0	0	0	-2.977	0.247	82.128	0	0	0	0	0	0	0
WT222(CAA14FCCF874)	3.72	13105	2022-11-28 16:18:51.232	-0.003	-0.052	0.999	0	0	0	-2.977	0.247	82.128	0	0	0	0	0	0	0
WT222(CAA14FCCF874)	3.72	13105	2022-11-28 16:18:51.232	-0.004	-0.052	0.999	0	0	0	-2.977	0.247	82.128	0	0	0	0	0	0	0
WT333(F4E4E1AF1293)	3.79	13105	2022-11-28 16:18:51.232	0.013	-0.008	1.017	0	0	0	-0.489	-0.72	-54.778	0	0	0	0	0	0	0
WT333(F4E4E1AF1293)	3.79	13105	2022-11-28 16:18:51.232	0.013	-0.008	1.017	0	0	0	-0.489	-0.72	-54.778	0	0	0	0	0	0	0
WT333(F4E4E1AF1293)	3.79	13105	2022-11-28 16:18:51.232	0.013	-0.008	1.017	0	0	0	-0.489	-0.72	-54.778	0	0	0	0	0	0	0
WT333(F4E4E1AF1293)	3.79	13105	2022-11-28 16:18:51.232	0.012	-0.008	1.016	0	0	0	-0.489	-0.72	-54.778	0	0	0	0	0	0	0
WT333(F4E4E1AF1293)	3.79	13105	2022-11-28 16:18:51.232	0.012	-0.008	1.016	0	0	0	-0.489	-0.72	-54.778	0	0	0	0	0	0	0
WT333(F4E4E1AF1293)	3.79	13105	2022-11-28 16:18:51.232	0.012	-0.008	1.016	0	0	0	-0.489	-0.72	-54.778	0	0	0	0	0	0	0
WT333(F4E4E1AF1293)	3.79	13105	2022-11-28 16:18:51.232	0.012	-0.008	1.016	0	0	0	-0.489	-0.72	-54.778	0	0	0	0	0	0	0
WT333(F4E4E1AF1293)	3.79	13105	2022-11-28 16:18:51.232	0.012	-0.009	1.017	0	0	0	-0.489	-0.72	-54.778	0	0	0	0	0	0	0
WT333(F4E4E1AF1293)	3.79	13105	2022-11-28 16:18:51.232	0.012	-0.009	1.017	0	0	0	-0.489	-0.72	-54.778	0	0	0	0	0	0	0
WT333(F4E4E1AF1293)	3.79	13105	2022-11-28 16:18:51.232	0.012	-0.009	1.017	0	0	0	-0.489	-0.72	-54.778	0	0	0	0	0	0	0
WT333(F4E4E1AF1293)	3.79	13105	2022-11-28 16:18:51.232	0.012	-0.009	1.017	0	0	0	-0.489	-0.72	-54.778	0	0	0	0	0	0	0
WT333(F4E4E1AF1293)	3.79	13105	2022-11-28 16:18:51.232	0.012	-0.008	1.016	0	0	0	-0.489	-0.72	-54.778	0	0	0	0	0	0	0
WT333(F4E4E1AF1293)	3.79	13105	2022-11-28 16:18:51.232	0.012	-0.008	1.016	0	0	0	-0.489	-0.72	-54.778	0	0	0	0	0	0	0
WT333(F4E4E1AF1293)	3.79	13105	2022-11-28 16:18:51.232	0.012	-0.008	1.016	0	0	0	-0.489	-0.72	-54.778	0	0	0	0	0	0	0
WT333(F4E4E1AF1293)	3.79	13105	2022-11-28 16:18:51.232	0.012	-0.008	1.016	0	0	0	-0.489	-0.72	-54.778	0	0	0	0	0	0	0
WT333(F4E4E1AF1293)	3.79	13105	2022-11-28 16:18:51.232	0.012	-0.008	1.017	0	0	0	-0.489	-0.72	-54.778	0	0	0	0	0	0	0
WT222(CAA14FCCF874)	3.72	13105	2022-11-28 16:18:51.264	-0.004	-0.052	0.999	0	0	0	-2.977	0.247	82.128	0	0	0	0	0	0	0
WT222(CAA14FCCF874)	3.72	13105	2022-11-28 16:18:51.264	-0.004	-0.052	0.999	0	0	0	-2.977	0.247	82.128	0	0	0	0	0	0	0
WT222(CAA14FCCF874)	3.72	13105	2022-11-28 16:18:51.264	-0.004	-0.052	0.999	0	0	0	-2.977	0.247	82.128	0	0	0	0	0	0	0
WT222(CAA14FCCF874)	3.72	13105	2022-11-28 16:18:51.264	-0.004	-0.052	0.999	0	0	0	-2.977	0.247	82.128	0	0	0	0	0	0	0
WT222(CAA14FCCF874)	3.72	13105	2022-11-28 16:18:51.264	-0.004	-0.052	0.999	0	0	0	-2.977	0.247	82.128	0	0	0	0	0	0	0
WT222(CAA14FCCF874)	3.72	13105	2022-11-28 16:18:51.264	-0.004	-0.052	0.999	0	0	0	-2.977	0.247	82.128	0	0	0	0	0	0	0
WT222(CAA14FCCF874)	3.72	13105	2022-11-28 16:18:51.264	-0.004	-0.052	0.999	0	0	0	-2.977	0.247	82.128	0	0	0	0	0	0	0
WT222(CAA14FCCF874)	3.72	13105	2022-11-28 16:18:51.264	-0.004	-0.052	1	0	0	0	-2.977	0.247	82.128	0	0	0	0	0	0	0
WT111(DD045F3F1DEA)	3.69	13108	2022-11-28 16:18:51.279	0.035	0.406	0.928	0	0	0	23.621	-1.945	-26.323	0	0	0	0	0	0	0
WT111(DD045F3F1DEA)	3.69	13108	2022-11-28 16:18:51.295	0.034	0.405	0.928	0	0	0	23.621	-1.945	-26.323	0	0	0	0	0	0	0
WT111(DD045F3F1DEA)	3.69	13108	2022-11-28 16:18:51.295	0.034	0.405	0.928	0	0	0	23.621	-1.945	-26.323	0	0	0	0	0	0	0
WT111(DD045F3F1DEA)	3.69	13108	2022-11-28 16:18:51.295	0.034	0.405	0.928	0	0	0	23.621	-1.945	-26.323	0	0	0	0	0	0	0
WT111(DD045F3F1DEA)	3.69	13108	2022-11-28 16:18:51.295	0.034	0.405	0.928	0	0	0	23.621	-1.945	-26.323	0	0	0	0	0	0	0
WT111(DD045F3F1DEA)	3.69	13108	2022-11-28 16:18:51.295	0.034	0.406	0.929	0	0	0	23.621	-1.945	-26.323	0	0	0	0	0	0	0
WT111(DD045F3F1DEA)	3.69	13108	2022-11-28 16:18:51.295	0.034	0.406	0.929	0	0	0	23.621	-1.945	-26.323	0	0	0	0	0	0	0
WT111(DD045F3F1DEA)	3.69	13108	2022-11-28 16:18:51.295	0.034	0.406	0.929	0	0	0	23.621	-1.945	-26.323	0	0	0	0	0	0	0
WT333(F4E4E1AF1293)	3.79	13105	2022-11-28 16:18:51.295	0.012	-0.008	1.017	0	0	0	-0.489	-0.72	-54.778	0	0	0	0	0	0	0
WT333(F4E4E1AF1293)	3.79	13105	2022-11-28 16:18:51.295	0.012	-0.008	1.017	0	0	0	-0.489	-0.72	-54.778	0	0	0	0	0	0	0
WT333(F4E4E1AF1293)	3.79	13105	2022-11-28 16:18:51.295	0.012	-0.008	1.017	0	0	0	-0.489	-0.72	-54.778	0	0	0	0	0	0	0
WT333(F4E4E1AF1293)	3.79	13105	2022-11-28 16:18:51.295	0.013	-0.009	1.017	0	0	0	-0.489	-0.72	-54.778	0	0	0	0	0	0	0
WT333(F4E4E1AF1293)	3.79	13105	2022-11-28 16:18:51.295	0.013	-0.009	1.017	0	0	0	-0.489	-0.72	-54.778	0	0	0	0	0	0	0
WT333(F4E4E1AF1293)	3.79	13105	2022-11-28 16:18:51.295	0.013	-0.009	1.017	0	0	0	-0.489	-0.72	-54.778	0	0	0	0	0	0	0
WT333(F4E4E1AF1293)	3.79	13105	2022-11-28 16:18:51.295	0.013	-0.009	1.017	0	0	0	-0.489	-0.72	-54.778	0	0	0	0	0	0	0
WT333(F4E4E1AF1293)	3.79	13105	2022-11-28 16:18:51.295	0.013	-0.009	1.017	0	0	0	-0.489	-0.72	-54.778	0	0	0	0	0	0	0
WT111(DD045F3F1DEA)	3.69	13108	2022-11-28 16:18:51.310	0.034	0.406	0.929	0	0	0	23.621	-1.945	-26.323	0	0	0	0	0	0	0
WT111(DD045F3F1DEA)	3.69	13108	2022-11-28 16:18:51.310	0.035	0.407	0.928	0	0	0	23.621	-1.945	-26.323	0	0	0	0	0	0	0
WT111(DD045F3F1DEA)	3.69	13108	2022-11-28 16:18:51.310	0.035	0.407	0.928	0	0	0	23.621	-1.945	-26.323	0	0	0	0	0	0	0
WT111(DD045F3F1DEA)	3.69	13108	2022-11-28 16:18:51.310	0.035	0.407	0.928	0	0	0	23.621	-1.945	-26.323	0	0	0	0	0	0	0
WT111(DD045F3F1DEA)	3.69	13108	2022-11-28 16:18:51.310	0.035	0.407	0.928	0	0	0	23.621	-1.945	-26.323	0	0	0	0	0	0	0
WT111(DD045F3F1DEA)	3.69	13108	2022-11-28 16:18:51.310	0.035	0.406	0.928	0	0	0	23.621	-1.945	-26.323	0	0	0	0	0	0	0
WT111(DD045F3F1DEA)	3.69	13108	2022-11-28 16:18:51.310	0.035	0.406	0.928	0	0	0	23.621	-1.945	-26.323	0	0	0	0	0	0	0
WT111(DD045F3F1DEA)	3.69	13108	2022-11-28 16:18:51.310	0.035	0.406	0.928	0	0	0	23.621	-1.945	-26.323	0	0	0	0	0	0	0
WT222(CAA14FCCF874)	3.72	13105	2022-11-28 16:18:51.326	-0.004	-0.052	1	0	0	0	-2.977	0.247	82.128	0	0	0	0	0	0	0
WT222(CAA14FCCF874)	3.72	13105	2022-11-28 16:18:51.326	-0.004	-0.052	1	0	0	0	-2.977	0.247	82.128	0	0	0	0	0	0	0
WT222(CAA14FCCF874)	3.72	13105	2022-11-28 16:18:51.326	-0.004	-0.052	1	0	0	0	-2.977	0.247	82.128	0	0	0	0	0	0	0
WT222(CAA14FCCF874)	3.72	13105	2022-11-28 16:18:51.326	-0.004	-0.052	1	0	0	0	-2.977	0.247	82.128	0	0	0	0	0	0	0
WT222(CAA14FCCF874)	3.72	13105	2022-11-28 16:18:51.326	-0.004	-0.052	1	0	0	0	-2.977	0.247	82.128	0	0	0	0	0	0	0
WT222(CAA14FCCF874)	3.72	13105	2022-11-28 16:18:51.326	-0.004	-0.052	1	0	0	0	-2.977	0.247	82.128	0	0	0	0	0	0	0
WT222(CAA14FCCF874)	3.72	13105	2022-11-28 16:18:51.326	-0.004	-0.052	1	0	0	0	-2.977	0.247	82.128	0	0	0	0	0	0	0
WT222(CAA14FCCF874)	3.72	13105	2022-11-28 16:18:51.326	-0.004	-0.052	1	0	0	0	-2.977	0.247	82.128	0	0	0	0	0	0	0
WT222(CAA14FCCF874)	3.72	13105	2022-11-28 16:18:51.326	-0.004	-0.052	1	0	0	0	-2.977	0.247	82.128	0	0	0	0	0	0	0
WT222(CAA14FCCF874)	3.72	13105	2022-11-28 16:18:51.326	-0.004	-0.052	1	0	0	0	-2.977	0.247	82.128	0	0	0	0	0	0	0
WT222(CAA14FCCF874)	3.72	13105	2022-11-28 16:18:51.326	-0.004	-0.052	1	0	0	0	-2.977	0.247	82.128	0	0	0	0	0	0	0
WT222(CAA14FCCF874)	3.72	13105	2022-11-28 16:18:51.326	-0.004	-0.051	1	0	0	0	-2.977	0.247	82.128	0	0	0	0	0	0	0
WT222(CAA14FCCF874)	3.72	13105	2022-11-28 16:18:51.326	-0.004	-0.051	1	0	0	0	-2.977	0.247	82.128	0	0	0	0	0	0	0
WT222(CAA14FCCF874)	3.72	13105	2022-11-28 16:18:51.326	-0.004	-0.051	1	0	0	0	-2.977	0.247	82.128	0	0	0	0	0	0	0
WT222(CAA14FCCF874)	3.72	13105	2022-11-28 16:18:51.326	-0.004	-0.051	1	0	0	0	-2.977	0.247	82.128	0	0	0	0	0	0	0
WT222(CAA14FCCF874)	3.72	13105	2022-11-28 16:18:51.326	-0.004	-0.051	1	0	0	0	-2.977	0.247	82.128	0	0	0	0	0	0	0
WT333(F4E4E1AF1293)	3.79	13105	2022-11-28 16:18:51.326	0.013	-0.009	1.017	0	0	0	-0.489	-0.72	-54.778	0	0	0	0	0	0	0
WT333(F4E4E1AF1293)	3.79	13105	2022-11-28 16:18:51.326	0.013	-0.009	1.017	0	0	0	-0.489	-0.72	-54.778	0	0	0	0	0	0	0
WT333(F4E4E1AF1293)	3.79	13105	2022-11-28 16:18:51.326	0.013	-0.009	1.017	0	0	0	-0.489	-0.72	-54.778	0	0	0	0	0	0	0
WT333(F4E4E1AF1293)	3.79	13105	2022-11-28 16:18:51.326	0.013	-0.008	1.016	0	0	0	-0.489	-0.72	-54.778	0	0	0	0	0	0	0
WT333(F4E4E1AF1293)	3.79	13105	2022-11-28 16:18:51.326	0.013	-0.008	1.016	0	0	0	-0.489	-0.72	-54.778	0	0	0	0	0	0	0
WT333(F4E4E1AF1293)	3.79	13105	2022-11-28 16:18:51.326	0.013	-0.008	1.016	0	0	0	-0.489	-0.72	-54.778	0	0	0	0	0	0	0
WT333(F4E4E1AF1293)	3.79	13105	2022-11-28 16:18:51.326	0.013	-0.008	1.016	0	0	0	-0.489	-0.72	-54.778	0	0	0	0	0	0	0
WT333(F4E4E1AF1293)	3.79	13105	2022-11-28 16:18:51.326	0.012	-0.009	1.016	0	0	0	-0.489	-0.72	-54.778	0	0	0	0	0	0	0
WT111(DD045F3F1DEA)	3.69	13108	2022-11-28 16:18:51.342	0.035	0.406	0.928	0	0	0	23.621	-1.945	-26.323	0	0	0	0	0	0	0
WT111(DD045F3F1DEA)	3.69	13108	2022-11-28 16:18:51.342	0.034	0.406	0.928	0	0	0	23.621	-1.945	-26.323	0	0	0	0	0	0	0
WT111(DD045F3F1DEA)	3.69	13108	2022-11-28 16:18:51.342	0.034	0.406	0.928	0	0	0	23.621	-1.945	-26.323	0	0	0	0	0	0	0
WT111(DD045F3F1DEA)	3.69	13108	2022-11-28 16:18:51.342	0.034	0.406	0.928	0	0	0	23.621	-1.945	-26.323	0	0	0	0	0	0	0
WT111(DD045F3F1DEA)	3.69	13108	2022-11-28 16:18:51.342	0.034	0.406	0.928	0	0	0	23.621	-1.945	-26.323	0	0	0	0	0	0	0
WT111(DD045F3F1DEA)	3.69	13108	2022-11-28 16:18:51.342	0.035	0.405	0.928	0	0	0	23.621	-1.945	-26.323	0	0	0	0	0	0	0
WT111(DD045F3F1DEA)	3.69	13108	2022-11-28 16:18:51.342	0.035	0.405	0.928	0	0	0	23.621	-1.945	-26.323	0	0	0	0	0	0	0
WT111(DD045F3F1DEA)	3.69	13108	2022-11-28 16:18:51.342	0.035	0.405	0.928	0	0	0	23.621	-1.945	-26.323	0	0	0	0	0	0	0
WT222(CAA14FCCF874)	3.72	13105	2022-11-28 16:18:51.342	-0.004	-0.051	1	0	0	0	-2.977	0.247	82.128	0	0	0	0	0	0	0
WT222(CAA14FCCF874)	3.72	13105	2022-11-28 16:18:51.342	-0.004	-0.051	1	0	0	0	-2.977	0.247	82.128	0	0	0	0	0	0	0
WT222(CAA14FCCF874)	3.72	13105	2022-11-28 16:18:51.342	-0.004	-0.051	1	0	0	0	-2.977	0.247	82.128	0	0	0	0	0	0	0
WT222(CAA14FCCF874)	3.72	13105	2022-11-28 16:18:51.342	-0.004	-0.053	1	0	0	0	-2.977	0.247	82.128	0	0	0	0	0	0	0
WT222(CAA14FCCF874)	3.72	13105	2022-11-28 16:18:51.342	-0.004	-0.053	1	0	0	0	-2.977	0.247	82.128	0	0	0	0	0	0	0
WT222(CAA14FCCF874)	3.72	13105	2022-11-28 16:18:51.342	-0.004	-0.053	1	0	0	0	-2.977	0.247	82.128	0	0	0	0	0	0	0
WT222(CAA14FCCF874)	3.72	13105	2022-11-28 16:18:51.357	-0.004	-0.053	1	0	0	0	-2.977	0.247	82.128	0	0	0	0	0	0	0
WT222(CAA14FCCF874)	3.72	13105	2022-11-28 16:18:51.357	-0.004	-0.052	0.999	0	0	0	-2.977	0.247	82.128	0	0	0	0	0	0	0
WT333(F4E4E1AF1293)	3.79	13105	2022-11-28 16:18:51.388	0.012	-0.009	1.016	0	0	0	-0.489	-0.72	-54.778	0	0	0	0	0	0	0
WT333(F4E4E1AF1293)	3.79	13105	2022-11-28 16:18:51.388	0.012	-0.009	1.016	0	0	0	-0.489	-0.72	-54.778	0	0	0	0	0	0	0
WT333(F4E4E1AF1293)	3.79	13105	2022-11-28 16:18:51.388	0.012	-0.009	1.016	0	0	0	-0.489	-0.72	-54.778	0	0	0	0	0	0	0
WT333(F4E4E1AF1293)	3.79	13105	2022-11-28 16:18:51.388	0.013	-0.008	1.016	0	0	0	-0.489	-0.72	-54.778	0	0	0	0	0	0	0
WT333(F4E4E1AF1293)	3.79	13105	2022-11-28 16:18:51.388	0.013	-0.008	1.016	0	0	0	-0.489	-0.72	-54.778	0	0	0	0	0	0	0
WT333(F4E4E1AF1293)	3.79	13105	2022-11-28 16:18:51.388	0.013	-0.008	1.016	0	0	0	-0.489	-0.72	-54.778	0	0	0	0	0	0	0
WT333(F4E4E1AF1293)	3.79	13105	2022-11-28 16:18:51.388	0.013	-0.008	1.016	0	0	0	-0.489	-0.72	-54.778	0	0	0	0	0	0	0
WT333(F4E4E1AF1293)	3.79	13105	2022-11-28 16:18:51.388	0.012	-0.008	1.017	0	0	0	-0.489	-0.72	-54.778	0	0	0	0	0	0	0
WT333(F4E4E1AF1293)	3.79	13105	2022-11-28 16:18:51.388	0.012	-0.008	1.017	0	0	0	-0.489	-0.72	-54.778	0	0	0	0	0	0	0
WT333(F4E4E1AF1293)	3.79	13105	2022-11-28 16:18:51.388	0.012	-0.008	1.017	0	0	0	-0.489	-0.72	-54.778	0	0	0	0	0	0	0
WT333(F4E4E1AF1293)	3.79	13105	2022-11-28 16:18:51.388	0.012	-0.008	1.017	0	0	0	-0.489	-0.72	-54.778	0	0	0	0	0	0	0
WT333(F4E4E1AF1293)	3.79	13105	2022-11-28 16:18:51.388	0.012	-0.008	1.017	0	0	0	-0.489	-0.72	-54.778	0	0	0	0	0	0	0
WT333(F4E4E1AF1293)	3.79	13105	2022-11-28 16:18:51.388	0.012	-0.008	1.017	0	0	0	-0.489	-0.72	-54.778	0	0	0	0	0	0	0
WT333(F4E4E1AF1293)	3.79	13105	2022-11-28 16:18:51.388	0.012	-0.008	1.017	0	0	0	-0.489	-0.72	-54.778	0	0	0	0	0	0	0
WT333(F4E4E1AF1293)	3.79	13105	2022-11-28 16:18:51.388	0.012	-0.008	1.017	0	0	0	-0.489	-0.72	-54.778	0	0	0	0	0	0	0
WT333(F4E4E1AF1293)	3.79	13105	2022-11-28 16:18:51.388	0.013	-0.009	1.017	0	0	0	-0.489	-0.72	-54.778	0	0	0	0	0	0	0
WT222(CAA14FCCF874)	3.72	13105	2022-11-28 16:18:51.404	-0.004	-0.052	0.999	0	0	0	-2.977	0.247	82.128	0	0	0	0	0	0	0
WT222(CAA14FCCF874)	3.72	13105	2022-11-28 16:18:51.404	-0.004	-0.052	0.999	0	0	0	-2.977	0.247	82.128	0	0	0	0	0	0	0
WT222(CAA14FCCF874)	3.72	13105	2022-11-28 16:18:51.404	-0.004	-0.052	0.999	0	0	0	-2.977	0.247	82.128	0	0	0	0	0	0	0
WT222(CAA14FCCF874)	3.72	13105	2022-11-28 16:18:51.404	-0.004	-0.052	0.999	0	0	0	-2.977	0.247	82.128	0	0	0	0	0	0	0
WT222(CAA14FCCF874)	3.72	13105	2022-11-28 16:18:51.404	-0.004	-0.052	0.999	0	0	0	-2.977	0.247	82.128	0	0	0	0	0	0	0
WT222(CAA14FCCF874)	3.72	13105	2022-11-28 16:18:51.404	-0.004	-0.052	0.999	0	0	0	-2.977	0.247	82.128	0	0	0	0	0	0	0
WT222(CAA14FCCF874)	3.72	13105	2022-11-28 16:18:51.404	-0.004	-0.052	0.999	0	0	0	-2.977	0.247	82.128	0	0	0	0	0	0	0
WT222(CAA14FCCF874)	3.72	13105	2022-11-28 16:18:51.404	-0.004	-0.052	1	0	0	0	-2.977	0.247	82.128	0	0	0	0	0	0	0
WT111(DD045F3F1DEA)	3.69	13108	2022-11-28 16:18:51.436	0.035	0.405	0.928	0	0	0	23.621	-1.945	-26.323	0	0	0	0	0	0	0
WT111(DD045F3F1DEA)	3.69	13108	2022-11-28 16:18:51.436	0.034	0.406	0.928	0	0	0	23.621	-1.945	-26.323	0	0	0	0	0	0	0
WT111(DD045F3F1DEA)	3.69	13108	2022-11-28 16:18:51.436	0.034	0.406	0.928	0	0	0	23.621	-1.945	-26.323	0	0	0	0	0	0	0
WT111(DD045F3F1DEA)	3.69	13108	2022-11-28 16:18:51.436	0.034	0.406	0.928	0	0	0	23.621	-1.945	-26.323	0	0	0	0	0	0	0
WT111(DD045F3F1DEA)	3.69	13108	2022-11-28 16:18:51.436	0.034	0.406	0.928	0	0	0	23.621	-1.945	-26.323	0	0	0	0	0	0	0
WT111(DD045F3F1DEA)	3.69	13108	2022-11-28 16:18:51.436	0.034	0.406	0.928	0	0	0	23.621	-1.945	-26.323	0	0	0	0	0	0	0
WT111(DD045F3F1DEA)	3.69	13108	2022-11-28 16:18:51.436	0.034	0.406	0.928	0	0	0	23.621	-1.945	-26.323	0	0	0	0	0	0	0
WT111(DD045F3F1DEA)	3.69	13108	2022-11-28 16:18:51.436	0.034	0.406	0.928	0	0	0	23.621	-1.945	-26.323	0	0	0	0	0	0	0
WT222(CAA14FCCF874)	3.72	13105	2022-11-28 16:18:51.436	-0.004	-0.052	1	0	0	0	-2.977	0.247	82.128	0	0	0	0	0	0	0
WT222(CAA14FCCF874)	3.72	13105	2022-11-28 16:18:51.436	-0.004	-0.052	1	0	0	0	-2.977	0.247	82.128	0	0	0	0	0	0	0
WT222(CAA14FCCF874)	3.72	13105	2022-11-28 16:18:51.436	-0.004	-0.052	1	0	0	0	-2.977	0.247	82.128	0	0	0	0	0	0	0
WT222(CAA14FCCF874)	3.72	13105	2022-11-28 16:18:51.436	-0.003	-0.052	0.999	0	0	0	-2.977	0.247	82.128	0	0	0	0	0	0	0
WT222(CAA14FCCF874)	3.72	13105	2022-11-28 16:18:51.436	-0.003	-0.052	0.999	0	0	0	-2.977	0.247	82.128	0	0	0	0	0	0	0
WT222(CAA14FCCF874)	3.72	13105	2022-11-28 16:18:51.436	-0.003	-0.052	0.999	0	0	0	-2.977	0.247	82.128	0	0	0	0	0	0	0
WT222(CAA14FCCF874)	3.72	13105	2022-11-28 16:18:51.436	-0.003	-0.052	0.999	0	0	0	-2.977	0.247	82.128	0	0	0	0	0	0	0
WT222(CAA14FCCF874)	3.72	13105	2022-11-28 16:18:51.436	-0.004	-0.052	1	0	0	0	-2.977	0.247	82.128	0	0	0	0	0	0	0
WT333(F4E4E1AF1293)	3.79	13105	2022-11-28 16:18:51.451	0.013	-0.009	1.017	0	0	0	-0.489	-0.72	-54.778	0	0	0	0	0	0	0
WT333(F4E4E1AF1293)	3.79	13105	2022-11-28 16:18:51.451	0.013	-0.009	1.017	0	0	0	-0.489	-0.72	-54.778	0	0	0	0	0	0	0
WT333(F4E4E1AF1293)	3.79	13105	2022-11-28 16:18:51.451	0.013	-0.009	1.017	0	0	0	-0.489	-0.72	-54.778	0	0	0	0	0	0	0
WT333(F4E4E1AF1293)	3.79	13105	2022-11-28 16:18:51.451	0.013	-0.008	1.017	0	0	0	-0.489	-0.72	-54.778	0	0	0	0	0	0	0
WT333(F4E4E1AF1293)	3.79	13105	2022-11-28 16:18:51.451	0.013	-0.008	1.017	0	0	0	-0.489	-0.72	-54.778	0	0	0	0	0	0	0
WT333(F4E4E1AF1293)	3.79	13105	2022-11-28 16:18:51.451	0.013	-0.008	1.017	0	0	0	-0.489	-0.72	-54.778	0	0	0	0	0	0	0
WT333(F4E4E1AF1293)	3.79	13105	2022-11-28 16:18:51.451	0.013	-0.008	1.017	0	0	0	-0.489	-0.72	-54.778	0	0	0	0	0	0	0
WT333(F4E4E1AF1293)	3.79	13105	2022-11-28 16:18:51.451	0.013	-0.009	1.017	0	0	0	-0.489	-0.72	-54.778	0	0	0	0	0	0	0
WT333(F4E4E1AF1293)	3.79	13105	2022-11-28 16:18:51.451	0.013	-0.009	1.017	0	0	0	-0.489	-0.72	-54.778	0	0	0	0	0	0	0
WT333(F4E4E1AF1293)	3.79	13105	2022-11-28 16:18:51.451	0.013	-0.009	1.017	0	0	0	-0.489	-0.72	-54.778	0	0	0	0	0	0	0
WT333(F4E4E1AF1293)	3.79	13105	2022-11-28 16:18:51.451	0.013	-0.009	1.017	0	0	0	-0.489	-0.72	-54.778	0	0	0	0	0	0	0
WT333(F4E4E1AF1293)	3.79	13105	2022-11-28 16:18:51.451	0.013	-0.008	1.017	0	0	0	-0.489	-0.72	-54.778	0	0	0	0	0	0	0
WT333(F4E4E1AF1293)	3.79	13105	2022-11-28 16:18:51.451	0.013	-0.008	1.017	0	0	0	-0.489	-0.72	-54.778	0	0	0	0	0	0	0
WT333(F4E4E1AF1293)	3.79	13105	2022-11-28 16:18:51.451	0.013	-0.008	1.017	0	0	0	-0.489	-0.72	-54.778	0	0	0	0	0	0	0
WT333(F4E4E1AF1293)	3.79	13105	2022-11-28 16:18:51.451	0.013	-0.008	1.017	0	0	0	-0.489	-0.72	-54.778	0	0	0	0	0	0	0
WT333(F4E4E1AF1293)	3.79	13105	2022-11-28 16:18:51.451	0.012	-0.009	1.017	0	0	0	-0.489	-0.72	-54.778	0	0	0	0	0	0	0
WT111(DD045F3F1DEA)	3.69	13108	2022-11-28 16:18:51.498	0.034	0.406	0.928	0	0	0	23.621	-1.945	-26.323	0	0	0	0	0	0	0
WT111(DD045F3F1DEA)	3.69	13108	2022-11-28 16:18:51.498	0.035	0.406	0.928	0	0	0	23.621	-1.945	-26.323	0	0	0	0	0	0	0
WT111(DD045F3F1DEA)	3.69	13108	2022-11-28 16:18:51.498	0.035	0.406	0.928	0	0	0	23.621	-1.945	-26.323	0	0	0	0	0	0	0
WT111(DD045F3F1DEA)	3.69	13108	2022-11-28 16:18:51.498	0.035	0.406	0.928	0	0	0	23.621	-1.945	-26.323	0	0	0	0	0	0	0
WT111(DD045F3F1DEA)	3.69	13108	2022-11-28 16:18:51.498	0.035	0.406	0.928	0	0	0	23.621	-1.945	-26.323	0	0	0	0	0	0	0
WT111(DD045F3F1DEA)	3.69	13108	2022-11-28 16:18:51.498	0.034	0.407	0.929	0	0	0	23.621	-1.945	-26.323	0	0	0	0	0	0	0
WT111(DD045F3F1DEA)	3.69	13108	2022-11-28 16:18:51.498	0.034	0.407	0.929	0	0	0	23.621	-1.945	-26.323	0	0	0	0	0	0	0
WT111(DD045F3F1DEA)	3.69	13108	2022-11-28 16:18:51.498	0.034	0.407	0.929	0	0	0	23.621	-1.945	-26.323	0	0	0	0	0	0	0
WT222(CAA14FCCF874)	3.72	13105	2022-11-28 16:18:51.498	-0.004	-0.052	1	0	0	0	-2.977	0.247	82.128	0	0	0	0	0	0	0
WT222(CAA14FCCF874)	3.72	13105	2022-11-28 16:18:51.498	-0.004	-0.052	1	0	0	0	-2.977	0.247	82.128	0	0	0	0	0	0	0
WT222(CAA14FCCF874)	3.72	13105	2022-11-28 16:18:51.498	-0.004	-0.052	1	0	0	0	-2.977	0.247	82.128	0	0	0	0	0	0	0
WT222(CAA14FCCF874)	3.72	13105	2022-11-28 16:18:51.498	-0.004	-0.052	0.999	0	0	0	-2.977	0.247	82.128	0	0	0	0	0	0	0
WT222(CAA14FCCF874)	3.72	13105	2022-11-28 16:18:51.498	-0.004	-0.052	0.999	0	0	0	-2.977	0.247	82.128	0	0	0	0	0	0	0
WT222(CAA14FCCF874)	3.72	13105	2022-11-28 16:18:51.498	-0.004	-0.052	0.999	0	0	0	-2.977	0.247	82.128	0	0	0	0	0	0	0
WT222(CAA14FCCF874)	3.72	13105	2022-11-28 16:18:51.498	-0.004	-0.052	0.999	0	0	0	-2.977	0.247	82.128	0	0	0	0	0	0	0
WT222(CAA14FCCF874)	3.72	13105	2022-11-28 16:18:51.498	-0.004	-0.052	0.999	0	0	0	-2.977	0.247	82.128	0	0	0	0	0	0	0
WT333(F4E4E1AF1293)	3.79	13105	2022-11-28 16:18:51.513	0.012	-0.009	1.017	0	0	0	-0.489	-0.72	-54.778	0	0	0	0	0	0	0
WT333(F4E4E1AF1293)	3.79	13105	2022-11-28 16:18:51.513	0.012	-0.009	1.017	0	0	0	-0.489	-0.72	-54.778	0	0	0	0	0	0	0
WT333(F4E4E1AF1293)	3.79	13105	2022-11-28 16:18:51.513	0.012	-0.009	1.017	0	0	0	-0.489	-0.72	-54.778	0	0	0	0	0	0	0
WT333(F4E4E1AF1293)	3.79	13105	2022-11-28 16:18:51.513	0.013	-0.009	1.017	0	0	0	-0.489	-0.72	-54.778	0	0	0	0	0	0	0
WT333(F4E4E1AF1293)	3.79	13105	2022-11-28 16:18:51.513	0.013	-0.009	1.017	0	0	0	-0.489	-0.72	-54.778	0	0	0	0	0	0	0
WT333(F4E4E1AF1293)	3.79	13105	2022-11-28 16:18:51.513	0.013	-0.009	1.017	0	0	0	-0.489	-0.72	-54.778	0	0	0	0	0	0	0
WT333(F4E4E1AF1293)	3.79	13105	2022-11-28 16:18:51.513	0.013	-0.009	1.017	0	0	0	-0.489	-0.72	-54.778	0	0	0	0	0	0	0
WT333(F4E4E1AF1293)	3.79	13105	2022-11-28 16:18:51.513	0.013	-0.008	1.016	0	0	0	-0.489	-0.72	-54.778	0	0	0	0	0	0	0
WT111(DD045F3F1DEA)	3.69	13108	2022-11-28 16:18:51.529	0.034	0.407	0.929	0	0	0	23.621	-1.945	-26.323	0	0	0	0	0	0	0
WT111(DD045F3F1DEA)	3.69	13108	2022-11-28 16:18:51.529	0.034	0.406	0.929	0	0	0	23.621	-1.945	-26.323	0	0	0	0	0	0	0
WT111(DD045F3F1DEA)	3.69	13108	2022-11-28 16:18:51.529	0.034	0.406	0.929	0	0	0	23.621	-1.945	-26.323	0	0	0	0	0	0	0
WT111(DD045F3F1DEA)	3.69	13108	2022-11-28 16:18:51.529	0.034	0.406	0.929	0	0	0	23.621	-1.945	-26.323	0	0	0	0	0	0	0
WT111(DD045F3F1DEA)	3.69	13108	2022-11-28 16:18:51.529	0.034	0.406	0.929	0	0	0	23.621	-1.945	-26.323	0	0	0	0	0	0	0
WT111(DD045F3F1DEA)	3.69	13108	2022-11-28 16:18:51.529	0.034	0.406	0.928	0	0	0	23.621	-1.945	-26.323	0	0	0	0	0	0	0
WT111(DD045F3F1DEA)	3.69	13108	2022-11-28 16:18:51.529	0.034	0.406	0.928	0	0	0	23.621	-1.945	-26.323	0	0	0	0	0	0	0
WT111(DD045F3F1DEA)	3.69	13108	2022-11-28 16:18:51.529	0.034	0.406	0.928	0	0	0	23.621	-1.945	-26.323	0	0	0	0	0	0	0
WT111(DD045F3F1DEA)	3.69	13108	2022-11-28 16:18:51.529	0.034	0.406	0.928	0	0	0	23.621	-1.945	-26.323	0	0	0	0	0	0	0
WT111(DD045F3F1DEA)	3.69	13108	2022-11-28 16:18:51.529	0.034	0.407	0.929	0	0	0	23.621	-1.945	-26.323	0	0	0	0	0	0	0
WT111(DD045F3F1DEA)	3.69	13108	2022-11-28 16:18:51.529	0.034	0.407	0.929	0	0	0	23.621	-1.945	-26.323	0	0	0	0	0	0	0
WT111(DD045F3F1DEA)	3.69	13108	2022-11-28 16:18:51.529	0.034	0.407	0.929	0	0	0	23.621	-1.945	-26.323	0	0	0	0	0	0	0
WT111(DD045F3F1DEA)	3.69	13108	2022-11-28 16:18:51.529	0.034	0.407	0.929	0	0	0	23.621	-1.945	-26.323	0	0	0	0	0	0	0
WT111(DD045F3F1DEA)	3.69	13108	2022-11-28 16:18:51.529	0.034	0.405	0.928	0	0	0	23.621	-1.945	-26.323	0	0	0	0	0	0	0
WT111(DD045F3F1DEA)	3.69	13108	2022-11-28 16:18:51.529	0.034	0.405	0.928	0	0	0	23.621	-1.945	-26.323	0	0	0	0	0	0	0
WT111(DD045F3F1DEA)	3.69	13108	2022-11-28 16:18:51.529	0.034	0.405	0.928	0	0	0	23.621	-1.945	-26.323	0	0	0	0	0	0	0
WT333(F4E4E1AF1293)	3.79	13105	2022-11-28 16:18:51.529	0.013	-0.008	1.016	0	0	0	-0.489	-0.72	-54.778	0	0	0	0	0	0	0
WT333(F4E4E1AF1293)	3.79	13105	2022-11-28 16:18:51.529	0.013	-0.008	1.016	0	0	0	-0.489	-0.72	-54.778	0	0	0	0	0	0	0
WT333(F4E4E1AF1293)	3.79	13105	2022-11-28 16:18:51.529	0.013	-0.008	1.016	0	0	0	-0.489	-0.72	-54.778	0	0	0	0	0	0	0
WT333(F4E4E1AF1293)	3.79	13105	2022-11-28 16:18:51.529	0.013	-0.008	1.017	0	0	0	-0.489	-0.72	-54.778	0	0	0	0	0	0	0
WT333(F4E4E1AF1293)	3.79	13105	2022-11-28 16:18:51.529	0.013	-0.008	1.017	0	0	0	-0.489	-0.72	-54.778	0	0	0	0	0	0	0
WT333(F4E4E1AF1293)	3.79	13105	2022-11-28 16:18:51.529	0.013	-0.008	1.017	0	0	0	-0.489	-0.72	-54.778	0	0	0	0	0	0	0
WT333(F4E4E1AF1293)	3.79	13105	2022-11-28 16:18:51.529	0.013	-0.008	1.017	0	0	0	-0.489	-0.72	-54.778	0	0	0	0	0	0	0
WT333(F4E4E1AF1293)	3.79	13105	2022-11-28 16:18:51.529	0.013	-0.009	1.017	0	0	0	-0.489	-0.72	-54.778	0	0	0	0	0	0	0
WT333(F4E4E1AF1293)	3.79	13105	2022-11-28 16:18:51.529	0.013	-0.009	1.017	0	0	0	-0.489	-0.72	-54.778	0	0	0	0	0	0	0
WT333(F4E4E1AF1293)	3.79	13105	2022-11-28 16:18:51.529	0.013	-0.009	1.017	0	0	0	-0.489	-0.72	-54.778	0	0	0	0	0	0	0
WT333(F4E4E1AF1293)	3.79	13105	2022-11-28 16:18:51.529	0.013	-0.009	1.017	0	0	0	-0.489	-0.72	-54.778	0	0	0	0	0	0	0
WT333(F4E4E1AF1293)	3.79	13105	2022-11-28 16:18:51.529	0.013	-0.008	1.016	0	0	0	-0.489	-0.72	-54.778	0	0	0	0	0	0	0
WT333(F4E4E1AF1293)	3.79	13105	2022-11-28 16:18:51.529	0.013	-0.008	1.016	0	0	0	-0.489	-0.72	-54.778	0	0	0	0	0	0	0
WT333(F4E4E1AF1293)	3.79	13105	2022-11-28 16:18:51.529	0.013	-0.008	1.016	0	0	0	-0.489	-0.72	-54.778	0	0	0	0	0	0	0
WT333(F4E4E1AF1293)	3.79	13105	2022-11-28 16:18:51.529	0.013	-0.008	1.016	0	0	0	-0.489	-0.72	-54.778	0	0	0	0	0	0	0
WT333(F4E4E1AF1293)	3.79	13105	2022-11-28 16:18:51.529	0.013	-0.008	1.017	0	0	0	-0.489	-0.72	-54.778	0	0	0	0	0	0	0
WT111(DD045F3F1DEA)	3.69	13108	2022-11-28 16:18:51.560	0.034	0.405	0.928	0	0	0	23.621	-1.945	-26.323	0	0	0	0	0	0	0
WT111(DD045F3F1DEA)	3.69	13108	2022-11-28 16:18:51.560	0.035	0.406	0.929	0	0	0	23.621	-1.945	-26.323	0	0	0	0	0	0	0
WT111(DD045F3F1DEA)	3.69	13108	2022-11-28 16:18:51.560	0.035	0.406	0.929	0	0	0	23.621	-1.945	-26.323	0	0	0	0	0	0	0
WT111(DD045F3F1DEA)	3.69	13108	2022-11-28 16:18:51.560	0.035	0.406	0.929	0	0	0	23.621	-1.945	-26.323	0	0	0	0	0	0	0
WT111(DD045F3F1DEA)	3.69	13108	2022-11-28 16:18:51.560	0.034	0.405	0.928	0	0	0	23.621	-1.945	-26.323	0	0	0	0	0	0	0
WT111(DD045F3F1DEA)	3.69	13108	2022-11-28 16:18:51.560	0.034	0.405	0.928	0	0	0	23.621	-1.945	-26.323	0	0	0	0	0	0	0
WT111(DD045F3F1DEA)	3.69	13108	2022-11-28 16:18:51.560	0.034	0.405	0.928	0	0	0	23.621	-1.945	-26.323	0	0	0	0	0	0	0
WT111(DD045F3F1DEA)	3.69	13108	2022-11-28 16:18:51.560	0.034	0.405	0.928	0	0	0	23.621	-1.945	-26.323	0	0	0	0	0	0	0
WT111(DD045F3F1DEA)	3.69	13108	2022-11-28 16:18:51.592	0.034	0.406	0.929	0	0	0	23.621	-1.945	-26.323	0	0	0	0	0	0	0
WT111(DD045F3F1DEA)	3.69	13108	2022-11-28 16:18:51.592	0.034	0.406	0.929	0	0	0	23.621	-1.945	-26.323	0	0	0	0	0	0	0
WT111(DD045F3F1DEA)	3.69	13108	2022-11-28 16:18:51.592	0.034	0.406	0.929	0	0	0	23.621	-1.945	-26.323	0	0	0	0	0	0	0
WT111(DD045F3F1DEA)	3.69	13108	2022-11-28 16:18:51.592	0.034	0.406	0.929	0	0	0	23.621	-1.945	-26.323	0	0	0	0	0	0	0
WT111(DD045F3F1DEA)	3.69	13108	2022-11-28 16:18:51.592	0.034	0.405	0.928	0	0	0	23.621	-1.945	-26.323	0	0	0	0	0	0	0
WT111(DD045F3F1DEA)	3.69	13108	2022-11-28 16:18:51.592	0.034	0.405	0.928	0	0	0	23.621	-1.945	-26.323	0	0	0	0	0	0	0
WT111(DD045F3F1DEA)	3.69	13108	2022-11-28 16:18:51.592	0.034	0.405	0.928	0	0	0	23.621	-1.945	-26.323	0	0	0	0	0	0	0
WT111(DD045F3F1DEA)	3.69	13108	2022-11-28 16:18:51.592	0.034	0.405	0.928	0	0	0	23.621	-1.945	-26.323	0	0	0	0	0	0	0
WT222(CAA14FCCF874)	3.72	13105	2022-11-28 16:18:51.592	-0.004	-0.052	0.999	0	0	0	-2.977	0.247	82.128	0	0	0	0	0	0	0
WT222(CAA14FCCF874)	3.72	13105	2022-11-28 16:18:51.592	-0.004	-0.052	0.999	0	0	0	-2.977	0.247	82.128	0	0	0	0	0	0	0
WT222(CAA14FCCF874)	3.72	13105	2022-11-28 16:18:51.592	-0.003	-0.051	0.999	0	0	0	-2.977	0.247	82.128	0	0	0	0	0	0	0
WT222(CAA14FCCF874)	3.72	13105	2022-11-28 16:18:51.592	-0.003	-0.051	0.999	0	0	0	-2.977	0.247	82.128	0	0	0	0	0	0	0
WT222(CAA14FCCF874)	3.72	13105	2022-11-28 16:18:51.592	-0.003	-0.051	0.999	0	0	0	-2.977	0.247	82.128	0	0	0	0	0	0	0
WT222(CAA14FCCF874)	3.72	13105	2022-11-28 16:18:51.592	-0.003	-0.051	0.999	0	0	0	-2.977	0.247	82.128	0	0	0	0	0	0	0
WT222(CAA14FCCF874)	3.72	13105	2022-11-28 16:18:51.592	-0.004	-0.052	1	0	0	0	-2.977	0.247	82.128	0	0	0	0	0	0	0
WT222(CAA14FCCF874)	3.72	13105	2022-11-28 16:18:51.592	-0.004	-0.052	1	0	0	0	-2.977	0.247	82.128	0	0	0	0	0	0	0
WT222(CAA14FCCF874)	3.72	13105	2022-11-28 16:18:51.623	-0.004	-0.052	1	0	0	0	-2.977	0.247	82.128	0	0	0	0	0	0	0
WT222(CAA14FCCF874)	3.72	13105	2022-11-28 16:18:51.623	-0.004	-0.052	1	0	0	0	-2.977	0.247	82.128	0	0	0	0	0	0	0
WT222(CAA14FCCF874)	3.72	13105	2022-11-28 16:18:51.623	-0.004	-0.052	1	0	0	0	-2.977	0.247	82.128	0	0	0	0	0	0	0
WT222(CAA14FCCF874)	3.72	13105	2022-11-28 16:18:51.623	-0.004	-0.052	1	0	0	0	-2.977	0.247	82.128	0	0	0	0	0	0	0
WT222(CAA14FCCF874)	3.72	13105	2022-11-28 16:18:51.623	-0.004	-0.052	1	0	0	0	-2.977	0.247	82.128	0	0	0	0	0	0	0
WT222(CAA14FCCF874)	3.72	13105	2022-11-28 16:18:51.623	-0.004	-0.052	1	0	0	0	-2.977	0.247	82.128	0	0	0	0	0	0	0
WT222(CAA14FCCF874)	3.72	13105	2022-11-28 16:18:51.623	-0.004	-0.052	0.999	0	0	0	-2.977	0.247	82.128	0	0	0	0	0	0	0
WT222(CAA14FCCF874)	3.72	13105	2022-11-28 16:18:51.623	-0.004	-0.052	0.999	0	0	0	-2.977	0.247	82.128	0	0	0	0	0	0	0
WT222(CAA14FCCF874)	3.72	13105	2022-11-28 16:18:51.623	-0.004	-0.052	0.999	0	0	0	-2.977	0.247	82.128	0	0	0	0	0	0	0
WT222(CAA14FCCF874)	3.72	13105	2022-11-28 16:18:51.623	-0.004	-0.052	0.999	0	0	0	-2.977	0.247	82.128	0	0	0	0	0	0	0
WT222(CAA14FCCF874)	3.72	13105	2022-11-28 16:18:51.623	-0.004	-0.052	0.999	0	0	0	-2.977	0.247	82.128	0	0	0	0	0	0	0
WT222(CAA14FCCF874)	3.72	13105	2022-11-28 16:18:51.623	-0.004	-0.052	0.999	0	0	0	-2.977	0.247	82.128	0	0	0	0	0	0	0
WT222(CAA14FCCF874)	3.72	13105	2022-11-28 16:18:51.623	-0.004	-0.052	0.999	0	0	0	-2.977	0.247	82.128	0	0	0	0	0	0	0
WT222(CAA14FCCF874)	3.72	13105	2022-11-28 16:18:51.623	-0.004	-0.052	0.999	0	0	0	-2.977	0.247	82.128	0	0	0	0	0	0	0
WT222(CAA14FCCF874)	3.72	13105	2022-11-28 16:18:51.623	-0.003	-0.052	1	0	0	0	-2.977	0.247	82.128	0	0	0	0	0	0	0
WT222(CAA14FCCF874)	3.72	13105	2022-11-28 16:18:51.623	-0.003	-0.052	1	0	0	0	-2.977	0.247	82.128	0	0	0	0	0	0	0
WT333(F4E4E1AF1293)	3.79	13105	2022-11-28 16:18:51.623	0.013	-0.008	1.017	0	0	0	-0.489	-0.72	-54.778	0	0	0	0	0	0	0
WT333(F4E4E1AF1293)	3.79	13105	2022-11-28 16:18:51.623	0.013	-0.008	1.017	0	0	0	-0.489	-0.72	-54.778	0	0	0	0	0	0	0
WT333(F4E4E1AF1293)	3.79	13105	2022-11-28 16:18:51.623	0.013	-0.008	1.017	0	0	0	-0.489	-0.72	-54.778	0	0	0	0	0	0	0
WT333(F4E4E1AF1293)	3.79	13105	2022-11-28 16:18:51.623	0.013	-0.009	1.017	0	0	0	-0.489	-0.72	-54.778	0	0	0	0	0	0	0
WT333(F4E4E1AF1293)	3.79	13105	2022-11-28 16:18:51.623	0.013	-0.009	1.017	0	0	0	-0.489	-0.72	-54.778	0	0	0	0	0	0	0
WT333(F4E4E1AF1293)	3.79	13105	2022-11-28 16:18:51.623	0.013	-0.009	1.017	0	0	0	-0.489	-0.72	-54.778	0	0	0	0	0	0	0
WT333(F4E4E1AF1293)	3.79	13105	2022-11-28 16:18:51.623	0.013	-0.009	1.017	0	0	0	-0.489	-0.72	-54.778	0	0	0	0	0	0	0
WT333(F4E4E1AF1293)	3.79	13105	2022-11-28 16:18:51.623	0.013	-0.009	1.017	0	0	0	-0.489	-0.72	-54.778	0	0	0	0	0	0	0
WT333(F4E4E1AF1293)	3.79	13105	2022-11-28 16:18:51.623	0.013	-0.009	1.017	0	0	0	-0.489	-0.72	-54.778	0	0	0	0	0	0	0
WT333(F4E4E1AF1293)	3.79	13105	2022-11-28 16:18:51.623	0.013	-0.009	1.017	0	0	0	-0.489	-0.72	-54.778	0	0	0	0	0	0	0
WT333(F4E4E1AF1293)	3.79	13105	2022-11-28 16:18:51.623	0.013	-0.009	1.016	0	0	0	-0.489	-0.72	-54.778	0	0	0	0	0	0	0
WT333(F4E4E1AF1293)	3.79	13105	2022-11-28 16:18:51.623	0.013	-0.009	1.016	0	0	0	-0.489	-0.72	-54.778	0	0	0	0	0	0	0
WT333(F4E4E1AF1293)	3.79	13105	2022-11-28 16:18:51.623	0.013	-0.009	1.016	0	0	0	-0.489	-0.72	-54.778	0	0	0	0	0	0	0
WT333(F4E4E1AF1293)	3.79	13105	2022-11-28 16:18:51.623	0.013	-0.009	1.016	0	0	0	-0.489	-0.72	-54.778	0	0	0	0	0	0	0
WT333(F4E4E1AF1293)	3.79	13105	2022-11-28 16:18:51.623	0.013	-0.009	1.016	0	0	0	-0.489	-0.72	-54.778	0	0	0	0	0	0	0
WT333(F4E4E1AF1293)	3.79	13105	2022-11-28 16:18:51.623	0.013	-0.009	1.016	0	0	0	-0.489	-0.72	-54.778	0	0	0	0	0	0	0
WT111(DD045F3F1DEA)	3.69	13108	2022-11-28 16:18:51.638	0.035	0.406	0.928	0	0	0	23.621	-1.945	-26.323	0	0	0	0	0	0	0
WT111(DD045F3F1DEA)	3.69	13108	2022-11-28 16:18:51.654	0.035	0.406	0.928	0	0	0	23.621	-1.945	-26.323	0	0	0	0	0	0	0
WT111(DD045F3F1DEA)	3.69	13108	2022-11-28 16:18:51.654	0.035	0.406	0.928	0	0	0	23.621	-1.945	-26.323	0	0	0	0	0	0	0
WT111(DD045F3F1DEA)	3.69	13108	2022-11-28 16:18:51.654	0.035	0.406	0.928	0	0	0	23.621	-1.945	-26.323	0	0	0	0	0	0	0
WT111(DD045F3F1DEA)	3.69	13108	2022-11-28 16:18:51.654	0.034	0.406	0.929	0	0	0	23.621	-1.945	-26.323	0	0	0	0	0	0	0
WT111(DD045F3F1DEA)	3.69	13108	2022-11-28 16:18:51.654	0.034	0.406	0.929	0	0	0	23.621	-1.945	-26.323	0	0	0	0	0	0	0
WT111(DD045F3F1DEA)	3.69	13108	2022-11-28 16:18:51.654	0.034	0.406	0.929	0	0	0	23.621	-1.945	-26.323	0	0	0	0	0	0	0
WT111(DD045F3F1DEA)	3.69	13108	2022-11-28 16:18:51.654	0.034	0.406	0.929	0	0	0	23.621	-1.945	-26.323	0	0	0	0	0	0	0
WT111(DD045F3F1DEA)	3.69	13108	2022-11-28 16:18:51.670	0.034	0.406	0.929	0	0	0	23.621	-1.945	-26.323	0	0	0	0	0	0	0
WT111(DD045F3F1DEA)	3.69	13108	2022-11-28 16:18:51.670	0.034	0.406	0.929	0	0	0	23.621	-1.945	-26.323	0	0	0	0	0	0	0
WT111(DD045F3F1DEA)	3.69	13108	2022-11-28 16:18:51.670	0.034	0.406	0.929	0	0	0	23.621	-1.945	-26.323	0	0	0	0	0	0	0
WT111(DD045F3F1DEA)	3.69	13108	2022-11-28 16:18:51.670	0.034	0.406	0.929	0	0	0	23.621	-1.945	-26.323	0	0	0	0	0	0	0
WT111(DD045F3F1DEA)	3.69	13108	2022-11-28 16:18:51.670	0.035	0.406	0.929	0	0	0	23.621	-1.945	-26.323	0	0	0	0	0	0	0
WT111(DD045F3F1DEA)	3.69	13108	2022-11-28 16:18:51.670	0.035	0.406	0.929	0	0	0	23.621	-1.945	-26.323	0	0	0	0	0	0	0
WT111(DD045F3F1DEA)	3.69	13108	2022-11-28 16:18:51.670	0.035	0.406	0.929	0	0	0	23.621	-1.945	-26.323	0	0	0	0	0	0	0
WT111(DD045F3F1DEA)	3.69	13108	2022-11-28 16:18:51.670	0.035	0.406	0.929	0	0	0	23.621	-1.945	-26.323	0	0	0	0	0	0	0
WT111(DD045F3F1DEA)	3.69	13108	2022-11-28 16:18:51.701	0.034	0.406	0.928	0	0	0	23.621	-1.945	-26.323	0	0	0	0	0	0	0
WT111(DD045F3F1DEA)	3.69	13108	2022-11-28 16:18:51.701	0.034	0.406	0.928	0	0	0	23.621	-1.945	-26.323	0	0	0	0	0	0	0
WT111(DD045F3F1DEA)	3.69	13108	2022-11-28 16:18:51.701	0.034	0.406	0.928	0	0	0	23.621	-1.945	-26.323	0	0	0	0	0	0	0
WT111(DD045F3F1DEA)	3.69	13108	2022-11-28 16:18:51.701	0.034	0.406	0.928	0	0	0	23.621	-1.945	-26.323	0	0	0	0	0	0	0
WT111(DD045F3F1DEA)	3.69	13108	2022-11-28 16:18:51.701	0.035	0.406	0.928	0	0	0	23.621	-1.945	-26.323	0	0	0	0	0	0	0
WT111(DD045F3F1DEA)	3.69	13108	2022-11-28 16:18:51.701	0.035	0.406	0.928	0	0	0	23.621	-1.945	-26.323	0	0	0	0	0	0	0
WT111(DD045F3F1DEA)	3.69	13108	2022-11-28 16:18:51.701	0.035	0.406	0.928	0	0	0	23.621	-1.945	-26.323	0	0	0	0	0	0	0
WT111(DD045F3F1DEA)	3.69	13108	2022-11-28 16:18:51.701	0.035	0.406	0.928	0	0	0	23.621	-1.945	-26.323	0	0	0	0	0	0	0
WT222(CAA14FCCF874)	3.72	13105	2022-11-28 16:18:51.701	-0.003	-0.052	1	0	0	0	-2.977	0.247	82.128	0	0	0	0	0	0	0
WT222(CAA14FCCF874)	3.72	13105	2022-11-28 16:18:51.717	-0.003	-0.052	1	0	0	0	-2.977	0.247	82.128	0	0	0	0	0	0	0
WT222(CAA14FCCF874)	3.72	13105	2022-11-28 16:18:51.717	-0.004	-0.051	0.999	0	0	0	-2.977	0.247	82.128	0	0	0	0	0	0	0
WT222(CAA14FCCF874)	3.72	13105	2022-11-28 16:18:51.717	-0.004	-0.051	0.999	0	0	0	-2.977	0.247	82.128	0	0	0	0	0	0	0
WT222(CAA14FCCF874)	3.72	13105	2022-11-28 16:18:51.717	-0.004	-0.051	0.999	0	0	0	-2.977	0.247	82.128	0	0	0	0	0	0	0
WT222(CAA14FCCF874)	3.72	13105	2022-11-28 16:18:51.717	-0.004	-0.051	0.999	0	0	0	-2.977	0.247	82.128	0	0	0	0	0	0	0
WT222(CAA14FCCF874)	3.72	13105	2022-11-28 16:18:51.717	-0.004	-0.052	0.999	0	0	0	-2.977	0.247	82.128	0	0	0	0	0	0	0
WT222(CAA14FCCF874)	3.72	13105	2022-11-28 16:18:51.717	-0.004	-0.052	0.999	0	0	0	-2.977	0.247	82.128	0	0	0	0	0	0	0
WT222(CAA14FCCF874)	3.72	13105	2022-11-28 16:18:51.732	-0.004	-0.052	0.999	0	0	0	-2.977	0.247	82.128	0	0	0	0	0	0	0
WT222(CAA14FCCF874)	3.72	13105	2022-11-28 16:18:51.732	-0.004	-0.052	0.999	0	0	0	-2.977	0.247	82.128	0	0	0	0	0	0	0
WT222(CAA14FCCF874)	3.72	13105	2022-11-28 16:18:51.732	-0.004	-0.051	0.999	0	0	0	-2.977	0.247	82.128	0	0	0	0	0	0	0
WT222(CAA14FCCF874)	3.72	13105	2022-11-28 16:18:51.732	-0.004	-0.051	0.999	0	0	0	-2.977	0.247	82.128	0	0	0	0	0	0	0
WT222(CAA14FCCF874)	3.72	13105	2022-11-28 16:18:51.732	-0.004	-0.051	0.999	0	0	0	-2.977	0.247	82.128	0	0	0	0	0	0	0
WT222(CAA14FCCF874)	3.72	13105	2022-11-28 16:18:51.732	-0.004	-0.051	0.999	0	0	0	-2.977	0.247	82.128	0	0	0	0	0	0	0
WT222(CAA14FCCF874)	3.72	13105	2022-11-28 16:18:51.732	-0.004	-0.052	0.999	0	0	0	-2.977	0.247	82.128	0	0	0	0	0	0	0
WT222(CAA14FCCF874)	3.72	13105	2022-11-28 16:18:51.732	-0.004	-0.052	0.999	0	0	0	-2.977	0.247	82.128	0	0	0	0	0	0	0
WT111(DD045F3F1DEA)	3.69	13108	2022-11-28 16:18:51.763	0.034	0.407	0.928	0	0	0	23.621	-1.945	-26.323	0	0	0	0	0	0	0
WT111(DD045F3F1DEA)	3.69	13108	2022-11-28 16:18:51.763	0.034	0.407	0.928	0	0	0	23.621	-1.945	-26.323	0	0	0	0	0	0	0
WT111(DD045F3F1DEA)	3.69	13108	2022-11-28 16:18:51.763	0.034	0.407	0.928	0	0	0	23.621	-1.945	-26.323	0	0	0	0	0	0	0
WT111(DD045F3F1DEA)	3.69	13108	2022-11-28 16:18:51.763	0.034	0.407	0.928	0	0	0	23.621	-1.945	-26.323	0	0	0	0	0	0	0
WT111(DD045F3F1DEA)	3.69	13108	2022-11-28 16:18:51.763	0.034	0.406	0.928	0	0	0	23.621	-1.945	-26.323	0	0	0	0	0	0	0
WT111(DD045F3F1DEA)	3.69	13108	2022-11-28 16:18:51.763	0.034	0.406	0.928	0	0	0	23.621	-1.945	-26.323	0	0	0	0	0	0	0
WT111(DD045F3F1DEA)	3.69	13108	2022-11-28 16:18:51.763	0.034	0.406	0.928	0	0	0	23.621	-1.945	-26.323	0	0	0	0	0	0	0
WT111(DD045F3F1DEA)	3.69	13108	2022-11-28 16:18:51.763	0.034	0.406	0.928	0	0	0	23.621	-1.945	-26.323	0	0	0	0	0	0	0
WT222(CAA14FCCF874)	3.72	13105	2022-11-28 16:18:51.763	-0.004	-0.052	0.999	0	0	0	-2.977	0.247	82.128	0	0	0	0	0	0	0
WT222(CAA14FCCF874)	3.72	13105	2022-11-28 16:18:51.763	-0.004	-0.052	0.999	0	0	0	-2.977	0.247	82.128	0	0	0	0	0	0	0
WT222(CAA14FCCF874)	3.72	13105	2022-11-28 16:18:51.763	-0.004	-0.052	0.999	0	0	0	-2.977	0.247	82.128	0	0	0	0	0	0	0
WT222(CAA14FCCF874)	3.72	13105	2022-11-28 16:18:51.763	-0.004	-0.052	0.999	0	0	0	-2.977	0.247	82.128	0	0	0	0	0	0	0
WT222(CAA14FCCF874)	3.72	13105	2022-11-28 16:18:51.763	-0.004	-0.052	0.999	0	0	0	-2.977	0.247	82.128	0	0	0	0	0	0	0
WT222(CAA14FCCF874)	3.72	13105	2022-11-28 16:18:51.763	-0.004	-0.052	0.999	0	0	0	-2.977	0.247	82.128	0	0	0	0	0	0	0
WT222(CAA14FCCF874)	3.72	13105	2022-11-28 16:18:51.763	-0.004	-0.053	1	0	0	0	-2.977	0.247	82.128	0	0	0	0	0	0	0
WT222(CAA14FCCF874)	3.72	13105	2022-11-28 16:18:51.763	-0.004	-0.053	1	0	0	0	-2.977	0.247	82.128	0	0	0	0	0	0	0
WT111(DD045F3F1DEA)	3.69	13108	2022-11-28 16:18:51.795	0.035	0.406	0.928	0	0	0	23.621	-1.945	-26.323	0	0	0	0	0	0	0
WT111(DD045F3F1DEA)	3.69	13108	2022-11-28 16:18:51.795	0.035	0.406	0.928	0	0	0	23.621	-1.945	-26.323	0	0	0	0	0	0	0
WT111(DD045F3F1DEA)	3.69	13108	2022-11-28 16:18:51.795	0.035	0.406	0.928	0	0	0	23.621	-1.945	-26.323	0	0	0	0	0	0	0
WT111(DD045F3F1DEA)	3.69	13108	2022-11-28 16:18:51.795	0.035	0.406	0.928	0	0	0	23.621	-1.945	-26.323	0	0	0	0	0	0	0
WT111(DD045F3F1DEA)	3.69	13108	2022-11-28 16:18:51.795	0.034	0.406	0.928	0	0	0	23.621	-1.945	-26.323	0	0	0	0	0	0	0
WT111(DD045F3F1DEA)	3.69	13108	2022-11-28 16:18:51.795	0.034	0.406	0.928	0	0	0	23.621	-1.945	-26.323	0	0	0	0	0	0	0
WT111(DD045F3F1DEA)	3.69	13108	2022-11-28 16:18:51.795	0.034	0.406	0.928	0	0	0	23.621	-1.945	-26.323	0	0	0	0	0	0	0
WT111(DD045F3F1DEA)	3.69	13108	2022-11-28 16:18:51.795	0.034	0.406	0.928	0	0	0	23.621	-1.945	-26.323	0	0	0	0	0	0	0
WT222(CAA14FCCF874)	3.72	13105	2022-11-28 16:18:51.795	-0.004	-0.053	1	0	0	0	-2.977	0.247	82.128	0	0	0	0	0	0	0
WT222(CAA14FCCF874)	3.72	13105	2022-11-28 16:18:51.795	-0.004	-0.053	1	0	0	0	-2.977	0.247	82.128	0	0	0	0	0	0	0
WT222(CAA14FCCF874)	3.72	13105	2022-11-28 16:18:51.795	-0.004	-0.051	0.999	0	0	0	-2.977	0.247	82.128	0	0	0	0	0	0	0
WT222(CAA14FCCF874)	3.72	13105	2022-11-28 16:18:51.795	-0.004	-0.051	0.999	0	0	0	-2.977	0.247	82.128	0	0	0	0	0	0	0
WT222(CAA14FCCF874)	3.72	13105	2022-11-28 16:18:51.795	-0.004	-0.051	0.999	0	0	0	-2.977	0.247	82.128	0	0	0	0	0	0	0
WT222(CAA14FCCF874)	3.72	13105	2022-11-28 16:18:51.795	-0.004	-0.051	0.999	0	0	0	-2.977	0.247	82.128	0	0	0	0	0	0	0
WT222(CAA14FCCF874)	3.72	13105	2022-11-28 16:18:51.795	-0.004	-0.051	0.999	0	0	0	-2.977	0.247	82.128	0	0	0	0	0	0	0
WT222(CAA14FCCF874)	3.72	13105	2022-11-28 16:18:51.795	-0.004	-0.051	0.999	0	0	0	-2.977	0.247	82.128	0	0	0	0	0	0	0
WT333(F4E4E1AF1293)	3.79	13105	2022-11-28 16:18:51.810	0.013	-0.009	1.016	0	0	0	-0.489	-0.72	-54.778	0	0	0	0	0	0	0
WT333(F4E4E1AF1293)	3.79	13105	2022-11-28 16:18:51.810	0.013	-0.009	1.016	0	0	0	-0.489	-0.72	-54.778	0	0	0	0	0	0	0
WT333(F4E4E1AF1293)	3.79	13105	2022-11-28 16:18:51.810	0.013	-0.008	1.017	0	0	0	-0.489	-0.72	-54.778	0	0	0	0	0	0	0
WT333(F4E4E1AF1293)	3.79	13105	2022-11-28 16:18:51.810	0.013	-0.008	1.017	0	0	0	-0.489	-0.72	-54.778	0	0	0	0	0	0	0
WT333(F4E4E1AF1293)	3.79	13105	2022-11-28 16:18:51.810	0.013	-0.008	1.017	0	0	0	-0.489	-0.72	-54.778	0	0	0	0	0	0	0
WT333(F4E4E1AF1293)	3.79	13105	2022-11-28 16:18:51.810	0.013	-0.008	1.017	0	0	0	-0.489	-0.72	-54.778	0	0	0	0	0	0	0
WT333(F4E4E1AF1293)	3.79	13105	2022-11-28 16:18:51.810	0.013	-0.008	1.017	0	0	0	-0.489	-0.72	-54.778	0	0	0	0	0	0	0
WT333(F4E4E1AF1293)	3.79	13105	2022-11-28 16:18:51.810	0.013	-0.008	1.017	0	0	0	-0.489	-0.72	-54.778	0	0	0	0	0	0	0
WT333(F4E4E1AF1293)	3.79	13105	2022-11-28 16:18:51.810	0.013	-0.008	1.017	0	0	0	-0.489	-0.72	-54.778	0	0	0	0	0	0	0
WT333(F4E4E1AF1293)	3.79	13105	2022-11-28 16:18:51.810	0.013	-0.008	1.017	0	0	0	-0.489	-0.72	-54.778	0	0	0	0	0	0	0
WT333(F4E4E1AF1293)	3.79	13105	2022-11-28 16:18:51.810	0.013	-0.008	1.017	0	0	0	-0.489	-0.72	-54.778	0	0	0	0	0	0	0
WT333(F4E4E1AF1293)	3.79	13105	2022-11-28 16:18:51.810	0.013	-0.008	1.017	0	0	0	-0.489	-0.72	-54.778	0	0	0	0	0	0	0
WT333(F4E4E1AF1293)	3.79	13105	2022-11-28 16:18:51.810	0.013	-0.008	1.017	0	0	0	-0.489	-0.72	-54.778	0	0	0	0	0	0	0
WT333(F4E4E1AF1293)	3.79	13105	2022-11-28 16:18:51.810	0.013	-0.008	1.017	0	0	0	-0.489	-0.72	-54.778	0	0	0	0	0	0	0
WT333(F4E4E1AF1293)	3.79	13105	2022-11-28 16:18:51.810	0.013	-0.008	1.017	0	0	0	-0.489	-0.72	-54.778	0	0	0	0	0	0	0
WT333(F4E4E1AF1293)	3.79	13105	2022-11-28 16:18:51.810	0.013	-0.008	1.017	0	0	0	-0.489	-0.72	-54.778	0	0	0	0	0	0	0
WT111(DD045F3F1DEA)	3.69	13108	2022-11-28 16:18:51.826	0.034	0.406	0.929	0	0	0	23.621	-1.945	-26.323	0	0	0	0	0	0	0
WT111(DD045F3F1DEA)	3.69	13108	2022-11-28 16:18:51.826	0.034	0.406	0.929	0	0	0	23.621	-1.945	-26.323	0	0	0	0	0	0	0
WT111(DD045F3F1DEA)	3.69	13108	2022-11-28 16:18:51.826	0.034	0.406	0.929	0	0	0	23.621	-1.945	-26.323	0	0	0	0	0	0	0
WT111(DD045F3F1DEA)	3.69	13108	2022-11-28 16:18:51.826	0.034	0.406	0.929	0	0	0	23.621	-1.945	-26.323	0	0	0	0	0	0	0
WT111(DD045F3F1DEA)	3.69	13108	2022-11-28 16:18:51.826	0.035	0.406	0.928	0	0	0	23.621	-1.945	-26.323	0	0	0	0	0	0	0
WT111(DD045F3F1DEA)	3.69	13108	2022-11-28 16:18:51.826	0.035	0.406	0.928	0	0	0	23.621	-1.945	-26.323	0	0	0	0	0	0	0
WT111(DD045F3F1DEA)	3.69	13108	2022-11-28 16:18:51.826	0.035	0.406	0.928	0	0	0	23.621	-1.945	-26.323	0	0	0	0	0	0	0
WT111(DD045F3F1DEA)	3.69	13108	2022-11-28 16:18:51.826	0.035	0.406	0.928	0	0	0	23.621	-1.945	-26.323	0	0	0	0	0	0	0
WT222(CAA14FCCF874)	3.72	13105	2022-11-28 16:18:51.826	-0.004	-0.051	0.999	0	0	0	-2.977	0.247	82.128	0	0	0	0	0	0	0
WT222(CAA14FCCF874)	3.72	13105	2022-11-28 16:18:51.826	-0.004	-0.051	0.999	0	0	0	-2.977	0.247	82.128	0	0	0	0	0	0	0
WT222(CAA14FCCF874)	3.72	13105	2022-11-28 16:18:51.826	-0.004	-0.051	0.999	0	0	0	-2.977	0.247	82.128	0	0	0	0	0	0	0
WT222(CAA14FCCF874)	3.72	13105	2022-11-28 16:18:51.826	-0.004	-0.051	0.999	0	0	0	-2.977	0.247	82.128	0	0	0	0	0	0	0
WT222(CAA14FCCF874)	3.72	13105	2022-11-28 16:18:51.826	-0.004	-0.051	0.999	0	0	0	-2.977	0.247	82.128	0	0	0	0	0	0	0
WT222(CAA14FCCF874)	3.72	13105	2022-11-28 16:18:51.826	-0.004	-0.051	0.999	0	0	0	-2.977	0.247	82.128	0	0	0	0	0	0	0
WT222(CAA14FCCF874)	3.72	13105	2022-11-28 16:18:51.826	-0.004	-0.052	1	0	0	0	-2.977	0.247	82.128	0	0	0	0	0	0	0
WT222(CAA14FCCF874)	3.72	13105	2022-11-28 16:18:51.826	-0.004	-0.052	1	0	0	0	-2.977	0.247	82.128	0	0	0	0	0	0	0
WT333(F4E4E1AF1293)	3.79	13105	2022-11-28 16:18:51.826	0.013	-0.008	1.017	0	0	0	-0.489	-0.72	-54.778	0	0	0	0	0	0	0
WT333(F4E4E1AF1293)	3.79	13105	2022-11-28 16:18:51.826	0.013	-0.008	1.017	0	0	0	-0.489	-0.72	-54.778	0	0	0	0	0	0	0
WT333(F4E4E1AF1293)	3.79	13105	2022-11-28 16:18:51.826	0.012	-0.009	1.017	0	0	0	-0.489	-0.72	-54.778	0	0	0	0	0	0	0
WT333(F4E4E1AF1293)	3.79	13105	2022-11-28 16:18:51.826	0.012	-0.009	1.017	0	0	0	-0.489	-0.72	-54.778	0	0	0	0	0	0	0
WT333(F4E4E1AF1293)	3.79	13105	2022-11-28 16:18:51.826	0.012	-0.009	1.017	0	0	0	-0.489	-0.72	-54.778	0	0	0	0	0	0	0
WT333(F4E4E1AF1293)	3.79	13105	2022-11-28 16:18:51.826	0.012	-0.009	1.017	0	0	0	-0.489	-0.72	-54.778	0	0	0	0	0	0	0
WT333(F4E4E1AF1293)	3.79	13105	2022-11-28 16:18:51.826	0.013	-0.008	1.016	0	0	0	-0.489	-0.72	-54.778	0	0	0	0	0	0	0
WT333(F4E4E1AF1293)	3.79	13105	2022-11-28 16:18:51.826	0.013	-0.008	1.016	0	0	0	-0.489	-0.72	-54.778	0	0	0	0	0	0	0
WT222(CAA14FCCF874)	3.72	13105	2022-11-28 16:18:51.857	-0.004	-0.052	1	0	0	0	-2.977	0.247	82.128	0	0	0	0	0	0	0
WT222(CAA14FCCF874)	3.72	13105	2022-11-28 16:18:51.857	-0.004	-0.052	1	0	0	0	-2.977	0.247	82.128	0	0	0	0	0	0	0
WT222(CAA14FCCF874)	3.72	13105	2022-11-28 16:18:51.857	-0.004	-0.052	0.999	0	0	0	-2.977	0.247	82.128	0	0	0	0	0	0	0
WT222(CAA14FCCF874)	3.72	13105	2022-11-28 16:18:51.857	-0.004	-0.052	0.999	0	0	0	-2.977	0.247	82.128	0	0	0	0	0	0	0
WT222(CAA14FCCF874)	3.72	13105	2022-11-28 16:18:51.857	-0.004	-0.052	0.999	0	0	0	-2.977	0.247	82.128	0	0	0	0	0	0	0
WT222(CAA14FCCF874)	3.72	13105	2022-11-28 16:18:51.857	-0.004	-0.052	0.999	0	0	0	-2.977	0.247	82.128	0	0	0	0	0	0	0
WT222(CAA14FCCF874)	3.72	13105	2022-11-28 16:18:51.857	-0.004	-0.053	0.999	0	0	0	-2.977	0.247	82.128	0	0	0	0	0	0	0
WT222(CAA14FCCF874)	3.72	13105	2022-11-28 16:18:51.857	-0.004	-0.053	0.999	0	0	0	-2.977	0.247	82.128	0	0	0	0	0	0	0
WT333(F4E4E1AF1293)	3.79	13105	2022-11-28 16:18:51.857	0.013	-0.008	1.016	0	0	0	-0.489	-0.72	-54.778	0	0	0	0	0	0	0
WT333(F4E4E1AF1293)	3.79	13105	2022-11-28 16:18:51.857	0.013	-0.008	1.016	0	0	0	-0.489	-0.72	-54.778	0	0	0	0	0	0	0
WT333(F4E4E1AF1293)	3.79	13105	2022-11-28 16:18:51.857	0.013	-0.009	1.016	0	0	0	-0.489	-0.72	-54.778	0	0	0	0	0	0	0
WT333(F4E4E1AF1293)	3.79	13105	2022-11-28 16:18:51.857	0.013	-0.009	1.016	0	0	0	-0.489	-0.72	-54.778	0	0	0	0	0	0	0
WT333(F4E4E1AF1293)	3.79	13105	2022-11-28 16:18:51.857	0.013	-0.009	1.016	0	0	0	-0.489	-0.72	-54.778	0	0	0	0	0	0	0
WT333(F4E4E1AF1293)	3.79	13105	2022-11-28 16:18:51.857	0.013	-0.009	1.016	0	0	0	-0.489	-0.72	-54.778	0	0	0	0	0	0	0
WT333(F4E4E1AF1293)	3.79	13105	2022-11-28 16:18:51.857	0.012	-0.008	1.016	0	0	0	-0.489	-0.72	-54.778	0	0	0	0	0	0	0
WT333(F4E4E1AF1293)	3.79	13105	2022-11-28 16:18:51.857	0.012	-0.008	1.016	0	0	0	-0.489	-0.72	-54.778	0	0	0	0	0	0	0
WT111(DD045F3F1DEA)	3.69	13108	2022-11-28 16:18:51.888	0.034	0.406	0.928	0	0	0	23.621	-1.945	-26.323	0	0	0	0	0	0	0
WT111(DD045F3F1DEA)	3.69	13108	2022-11-28 16:18:51.888	0.034	0.406	0.928	0	0	0	23.621	-1.945	-26.323	0	0	0	0	0	0	0
WT111(DD045F3F1DEA)	3.69	13108	2022-11-28 16:18:51.888	0.034	0.406	0.928	0	0	0	23.621	-1.945	-26.323	0	0	0	0	0	0	0
WT111(DD045F3F1DEA)	3.69	13108	2022-11-28 16:18:51.888	0.034	0.406	0.928	0	0	0	23.621	-1.945	-26.323	0	0	0	0	0	0	0
WT111(DD045F3F1DEA)	3.69	13108	2022-11-28 16:18:51.888	0.035	0.406	0.928	0	0	0	23.621	-1.945	-26.323	0	0	0	0	0	0	0
WT111(DD045F3F1DEA)	3.69	13108	2022-11-28 16:18:51.888	0.035	0.406	0.928	0	0	0	23.621	-1.945	-26.323	0	0	0	0	0	0	0
WT111(DD045F3F1DEA)	3.69	13108	2022-11-28 16:18:51.888	0.035	0.406	0.928	0	0	0	23.621	-1.945	-26.323	0	0	0	0	0	0	0
WT111(DD045F3F1DEA)	3.69	13108	2022-11-28 16:18:51.888	0.035	0.406	0.928	0	0	0	23.621	-1.945	-26.323	0	0	0	0	0	0	0
WT222(CAA14FCCF874)	3.72	13105	2022-11-28 16:18:51.888	-0.004	-0.053	0.999	0	0	0	-2.977	0.247	82.128	0	0	0	0	0	0	0
WT222(CAA14FCCF874)	3.72	13105	2022-11-28 16:18:51.888	-0.004	-0.052	0.999	0	0	0	-2.977	0.247	82.128	0	0	0	0	0	0	0
WT222(CAA14FCCF874)	3.72	13105	2022-11-28 16:18:51.888	-0.004	-0.052	0.999	0	0	0	-2.977	0.247	82.128	0	0	0	0	0	0	0
WT222(CAA14FCCF874)	3.72	13105	2022-11-28 16:18:51.888	-0.004	-0.052	0.999	0	0	0	-2.977	0.247	82.128	0	0	0	0	0	0	0
WT222(CAA14FCCF874)	3.72	13105	2022-11-28 16:18:51.888	-0.004	-0.052	0.999	0	0	0	-2.977	0.247	82.128	0	0	0	0	0	0	0
WT222(CAA14FCCF874)	3.72	13105	2022-11-28 16:18:51.888	-0.004	-0.053	1	0	0	0	-2.977	0.247	82.128	0	0	0	0	0	0	0
WT222(CAA14FCCF874)	3.72	13105	2022-11-28 16:18:51.888	-0.004	-0.053	1	0	0	0	-2.977	0.247	82.128	0	0	0	0	0	0	0
WT222(CAA14FCCF874)	3.72	13105	2022-11-28 16:18:51.888	-0.004	-0.053	1	0	0	0	-2.977	0.247	82.128	0	0	0	0	0	0	0
WT111(DD045F3F1DEA)	3.69	13108	2022-11-28 16:18:51.920	0.035	0.406	0.929	0	0	0	23.621	-1.945	-26.323	0	0	0	0	0	0	0
WT111(DD045F3F1DEA)	3.69	13108	2022-11-28 16:18:51.920	0.035	0.406	0.929	0	0	0	23.621	-1.945	-26.323	0	0	0	0	0	0	0
WT111(DD045F3F1DEA)	3.69	13108	2022-11-28 16:18:51.920	0.035	0.406	0.929	0	0	0	23.621	-1.945	-26.323	0	0	0	0	0	0	0
WT111(DD045F3F1DEA)	3.69	13108	2022-11-28 16:18:51.920	0.035	0.406	0.929	0	0	0	23.621	-1.945	-26.323	0	0	0	0	0	0	0
WT111(DD045F3F1DEA)	3.69	13108	2022-11-28 16:18:51.920	0.034	0.406	0.929	0	0	0	23.621	-1.945	-26.323	0	0	0	0	0	0	0
WT111(DD045F3F1DEA)	3.69	13108	2022-11-28 16:18:51.920	0.034	0.406	0.929	0	0	0	23.621	-1.945	-26.323	0	0	0	0	0	0	0
WT111(DD045F3F1DEA)	3.69	13108	2022-11-28 16:18:51.920	0.034	0.406	0.929	0	0	0	23.621	-1.945	-26.323	0	0	0	0	0	0	0
WT111(DD045F3F1DEA)	3.69	13108	2022-11-28 16:18:51.920	0.034	0.406	0.929	0	0	0	23.621	-1.945	-26.323	0	0	0	0	0	0	0
WT222(CAA14FCCF874)	3.72	13105	2022-11-28 16:18:51.920	-0.004	-0.053	1	0	0	0	-2.977	0.247	82.128	0	0	0	0	0	0	0
WT222(CAA14FCCF874)	3.72	13105	2022-11-28 16:18:51.920	-0.004	-0.051	0.999	0	0	0	-2.977	0.247	82.128	0	0	0	0	0	0	0
WT222(CAA14FCCF874)	3.72	13105	2022-11-28 16:18:51.920	-0.004	-0.051	0.999	0	0	0	-2.977	0.247	82.128	0	0	0	0	0	0	0
WT222(CAA14FCCF874)	3.72	13105	2022-11-28 16:18:51.920	-0.004	-0.051	0.999	0	0	0	-2.977	0.247	82.128	0	0	0	0	0	0	0
WT222(CAA14FCCF874)	3.72	13105	2022-11-28 16:18:51.920	-0.004	-0.051	0.999	0	0	0	-2.977	0.247	82.128	0	0	0	0	0	0	0
WT222(CAA14FCCF874)	3.72	13105	2022-11-28 16:18:51.920	-0.004	-0.052	0.999	0	0	0	-2.977	0.247	82.128	0	0	0	0	0	0	0
WT222(CAA14FCCF874)	3.72	13105	2022-11-28 16:18:51.920	-0.004	-0.052	0.999	0	0	0	-2.977	0.247	82.128	0	0	0	0	0	0	0
WT222(CAA14FCCF874)	3.72	13105	2022-11-28 16:18:51.920	-0.004	-0.052	0.999	0	0	0	-2.977	0.247	82.128	0	0	0	0	0	0	0
WT222(CAA14FCCF874)	3.72	13105	2022-11-28 16:18:51.920	-0.004	-0.052	0.999	0	0	0	-2.977	0.247	82.128	0	0	0	0	0	0	0
WT222(CAA14FCCF874)	3.72	13105	2022-11-28 16:18:51.920	-0.004	-0.052	1	0	0	0	-2.977	0.247	82.128	0	0	0	0	0	0	0
WT222(CAA14FCCF874)	3.72	13105	2022-11-28 16:18:51.920	-0.004	-0.052	1	0	0	0	-2.977	0.247	82.128	0	0	0	0	0	0	0
WT222(CAA14FCCF874)	3.72	13105	2022-11-28 16:18:51.920	-0.004	-0.052	1	0	0	0	-2.977	0.247	82.128	0	0	0	0	0	0	0
WT222(CAA14FCCF874)	3.72	13105	2022-11-28 16:18:51.920	-0.004	-0.052	1	0	0	0	-2.977	0.247	82.128	0	0	0	0	0	0	0
WT222(CAA14FCCF874)	3.72	13105	2022-11-28 16:18:51.920	-0.004	-0.052	1	0	0	0	-2.977	0.247	82.128	0	0	0	0	0	0	0
WT222(CAA14FCCF874)	3.72	13105	2022-11-28 16:18:51.920	-0.004	-0.052	1	0	0	0	-2.977	0.247	82.128	0	0	0	0	0	0	0
WT222(CAA14FCCF874)	3.72	13105	2022-11-28 16:18:51.920	-0.004	-0.052	1	0	0	0	-2.977	0.247	82.128	0	0	0	0	0	0	0
WT333(F4E4E1AF1293)	3.79	13105	2022-11-28 16:18:51.920	0.012	-0.008	1.016	0	0	0	-0.489	-0.72	-54.778	0	0	0	0	0	0	0
WT333(F4E4E1AF1293)	3.79	13105	2022-11-28 16:18:51.920	0.012	-0.008	1.016	0	0	0	-0.489	-0.72	-54.778	0	0	0	0	0	0	0
WT333(F4E4E1AF1293)	3.79	13105	2022-11-28 16:18:51.920	0.012	-0.009	1.016	0	0	0	-0.489	-0.72	-54.778	0	0	0	0	0	0	0
WT333(F4E4E1AF1293)	3.79	13105	2022-11-28 16:18:51.920	0.012	-0.009	1.016	0	0	0	-0.489	-0.72	-54.778	0	0	0	0	0	0	0
WT333(F4E4E1AF1293)	3.79	13105	2022-11-28 16:18:51.920	0.012	-0.009	1.016	0	0	0	-0.489	-0.72	-54.778	0	0	0	0	0	0	0
WT333(F4E4E1AF1293)	3.79	13105	2022-11-28 16:18:51.920	0.012	-0.009	1.016	0	0	0	-0.489	-0.72	-54.778	0	0	0	0	0	0	0
WT333(F4E4E1AF1293)	3.79	13105	2022-11-28 16:18:51.920	0.013	-0.008	1.017	0	0	0	-0.489	-0.72	-54.778	0	0	0	0	0	0	0
WT333(F4E4E1AF1293)	3.79	13105	2022-11-28 16:18:51.920	0.013	-0.008	1.017	0	0	0	-0.489	-0.72	-54.778	0	0	0	0	0	0	0
WT111(DD045F3F1DEA)	3.69	13108	2022-11-28 16:18:51.951	0.034	0.407	0.929	0	0	0	23.621	-1.945	-26.323	0	0	0	0	0	0	0
WT111(DD045F3F1DEA)	3.69	13108	2022-11-28 16:18:51.951	0.034	0.407	0.929	0	0	0	23.621	-1.945	-26.323	0	0	0	0	0	0	0
WT111(DD045F3F1DEA)	3.69	13108	2022-11-28 16:18:51.951	0.034	0.407	0.929	0	0	0	23.621	-1.945	-26.323	0	0	0	0	0	0	0
WT111(DD045F3F1DEA)	3.69	13108	2022-11-28 16:18:51.951	0.034	0.407	0.929	0	0	0	23.621	-1.945	-26.323	0	0	0	0	0	0	0
WT111(DD045F3F1DEA)	3.69	13108	2022-11-28 16:18:51.951	0.034	0.405	0.928	0	0	0	23.621	-1.945	-26.323	0	0	0	0	0	0	0
WT111(DD045F3F1DEA)	3.69	13108	2022-11-28 16:18:51.951	0.034	0.405	0.928	0	0	0	23.621	-1.945	-26.323	0	0	0	0	0	0	0
WT111(DD045F3F1DEA)	3.69	13108	2022-11-28 16:18:51.951	0.034	0.405	0.928	0	0	0	23.621	-1.945	-26.323	0	0	0	0	0	0	0
WT111(DD045F3F1DEA)	3.69	13108	2022-11-28 16:18:51.951	0.034	0.405	0.928	0	0	0	23.621	-1.945	-26.323	0	0	0	0	0	0	0
WT222(CAA14FCCF874)	3.72	13105	2022-11-28 16:18:51.951	-0.004	-0.052	1	0	0	0	-2.977	0.247	82.128	0	0	0	0	0	0	0
WT222(CAA14FCCF874)	3.72	13105	2022-11-28 16:18:51.951	-0.004	-0.051	1	0	0	0	-2.977	0.247	82.128	0	0	0	0	0	0	0
WT222(CAA14FCCF874)	3.72	13105	2022-11-28 16:18:51.951	-0.004	-0.051	1	0	0	0	-2.977	0.247	82.128	0	0	0	0	0	0	0
WT222(CAA14FCCF874)	3.72	13105	2022-11-28 16:18:51.951	-0.004	-0.051	1	0	0	0	-2.977	0.247	82.128	0	0	0	0	0	0	0
WT222(CAA14FCCF874)	3.72	13105	2022-11-28 16:18:51.951	-0.004	-0.051	1	0	0	0	-2.977	0.247	82.128	0	0	0	0	0	0	0
WT222(CAA14FCCF874)	3.72	13105	2022-11-28 16:18:51.951	-0.004	-0.052	0.999	0	0	0	-2.977	0.247	82.128	0	0	0	0	0	0	0
WT222(CAA14FCCF874)	3.72	13105	2022-11-28 16:18:51.951	-0.004	-0.052	0.999	0	0	0	-2.977	0.247	82.128	0	0	0	0	0	0	0
WT222(CAA14FCCF874)	3.72	13105	2022-11-28 16:18:51.951	-0.004	-0.052	0.999	0	0	0	-2.977	0.247	82.128	0	0	0	0	0	0	0
WT222(CAA14FCCF874)	3.72	13105	2022-11-28 16:18:51.951	-0.004	-0.052	0.999	0	0	0	-2.977	0.247	82.128	0	0	0	0	0	0	0
WT222(CAA14FCCF874)	3.72	13105	2022-11-28 16:18:51.951	-0.004	-0.052	1	0	0	0	-2.977	0.247	82.128	0	0	0	0	0	0	0
WT222(CAA14FCCF874)	3.72	13105	2022-11-28 16:18:51.951	-0.004	-0.052	1	0	0	0	-2.977	0.247	82.128	0	0	0	0	0	0	0
WT222(CAA14FCCF874)	3.72	13105	2022-11-28 16:18:51.951	-0.004	-0.052	1	0	0	0	-2.977	0.247	82.128	0	0	0	0	0	0	0
WT222(CAA14FCCF874)	3.72	13105	2022-11-28 16:18:51.951	-0.004	-0.052	1	0	0	0	-2.977	0.247	82.128	0	0	0	0	0	0	0
WT222(CAA14FCCF874)	3.72	13105	2022-11-28 16:18:51.951	-0.004	-0.053	0.999	0	0	0	-2.977	0.247	82.128	0	0	0	0	0	0	0
WT222(CAA14FCCF874)	3.72	13105	2022-11-28 16:18:51.951	-0.004	-0.053	0.999	0	0	0	-2.977	0.247	82.128	0	0	0	0	0	0	0
WT222(CAA14FCCF874)	3.72	13105	2022-11-28 16:18:51.951	-0.004	-0.053	0.999	0	0	0	-2.977	0.247	82.128	0	0	0	0	0	0	0
WT333(F4E4E1AF1293)	3.79	13105	2022-11-28 16:18:51.951	0.012	-0.008	1.017	0	0	0	-0.489	-0.72	-54.778	0	0	0	0	0	0	0
WT333(F4E4E1AF1293)	3.79	13105	2022-11-28 16:18:51.951	0.012	-0.008	1.017	0	0	0	-0.489	-0.72	-54.778	0	0	0	0	0	0	0
WT333(F4E4E1AF1293)	3.79	13105	2022-11-28 16:18:51.951	0.013	-0.008	1.017	0	0	0	-0.489	-0.72	-54.778	0	0	0	0	0	0	0
WT333(F4E4E1AF1293)	3.79	13105	2022-11-28 16:18:51.951	0.013	-0.008	1.017	0	0	0	-0.489	-0.72	-54.778	0	0	0	0	0	0	0
WT333(F4E4E1AF1293)	3.79	13105	2022-11-28 16:18:51.951	0.013	-0.008	1.017	0	0	0	-0.489	-0.72	-54.778	0	0	0	0	0	0	0
WT333(F4E4E1AF1293)	3.79	13105	2022-11-28 16:18:51.951	0.013	-0.008	1.017	0	0	0	-0.489	-0.72	-54.778	0	0	0	0	0	0	0
WT333(F4E4E1AF1293)	3.79	13105	2022-11-28 16:18:51.951	0.013	-0.009	1.017	0	0	0	-0.489	-0.72	-54.778	0	0	0	0	0	0	0
WT333(F4E4E1AF1293)	3.79	13105	2022-11-28 16:18:51.951	0.013	-0.009	1.017	0	0	0	-0.489	-0.72	-54.778	0	0	0	0	0	0	0
WT333(F4E4E1AF1293)	3.79	13105	2022-11-28 16:18:51.951	0.013	-0.009	1.017	0	0	0	-0.489	-0.72	-54.778	0	0	0	0	0	0	0
WT333(F4E4E1AF1293)	3.79	13105	2022-11-28 16:18:51.951	0.013	-0.009	1.017	0	0	0	-0.489	-0.72	-54.778	0	0	0	0	0	0	0
WT333(F4E4E1AF1293)	3.79	13105	2022-11-28 16:18:51.951	0.013	-0.009	1.016	0	0	0	-0.489	-0.72	-54.778	0	0	0	0	0	0	0
WT333(F4E4E1AF1293)	3.79	13105	2022-11-28 16:18:51.951	0.013	-0.009	1.016	0	0	0	-0.489	-0.72	-54.778	0	0	0	0	0	0	0
WT333(F4E4E1AF1293)	3.79	13105	2022-11-28 16:18:51.951	0.013	-0.009	1.016	0	0	0	-0.489	-0.72	-54.778	0	0	0	0	0	0	0
WT333(F4E4E1AF1293)	3.79	13105	2022-11-28 16:18:51.951	0.013	-0.009	1.016	0	0	0	-0.489	-0.72	-54.778	0	0	0	0	0	0	0
WT333(F4E4E1AF1293)	3.79	13105	2022-11-28 16:18:51.951	0.013	-0.009	1.017	0	0	0	-0.489	-0.72	-54.778	0	0	0	0	0	0	0
WT333(F4E4E1AF1293)	3.79	13105	2022-11-28 16:18:51.951	0.013	-0.009	1.017	0	0	0	-0.489	-0.72	-54.778	0	0	0	0	0	0	0
WT111(DD045F3F1DEA)	3.69	13108	2022-11-28 16:18:51.998	0.034	0.405	0.928	0	0	0	23.621	-1.945	-26.323	0	0	0	0	0	0	0
WT111(DD045F3F1DEA)	3.69	13108	2022-11-28 16:18:52.013	0.034	0.405	0.928	0	0	0	23.621	-1.945	-26.323	0	0	0	0	0	0	0
WT111(DD045F3F1DEA)	3.69	13108	2022-11-28 16:18:52.013	0.034	0.405	0.928	0	0	0	23.621	-1.945	-26.323	0	0	0	0	0	0	0
WT111(DD045F3F1DEA)	3.69	13108	2022-11-28 16:18:52.013	0.034	0.405	0.928	0	0	0	23.621	-1.945	-26.323	0	0	0	0	0	0	0
WT111(DD045F3F1DEA)	3.69	13108	2022-11-28 16:18:52.013	0.034	0.405	0.928	0	0	0	23.621	-1.945	-26.323	0	0	0	0	0	0	0
WT111(DD045F3F1DEA)	3.69	13108	2022-11-28 16:18:52.013	0.034	0.405	0.928	0	0	0	23.621	-1.945	-26.323	0	0	0	0	0	0	0
WT111(DD045F3F1DEA)	3.69	13108	2022-11-28 16:18:52.013	0.034	0.405	0.928	0	0	0	23.621	-1.945	-26.323	0	0	0	0	0	0	0
WT111(DD045F3F1DEA)	3.69	13108	2022-11-28 16:18:52.013	0.034	0.405	0.928	0	0	0	23.621	-1.945	-26.323	0	0	0	0	0	0	0
WT111(DD045F3F1DEA)	3.69	13108	2022-11-28 16:18:52.029	0.034	0.406	0.929	0	0	0	23.621	-1.945	-26.323	0	0	0	0	0	0	0
WT111(DD045F3F1DEA)	3.69	13108	2022-11-28 16:18:52.029	0.034	0.406	0.929	0	0	0	23.621	-1.945	-26.323	0	0	0	0	0	0	0
WT111(DD045F3F1DEA)	3.69	13108	2022-11-28 16:18:52.029	0.034	0.406	0.929	0	0	0	23.621	-1.945	-26.323	0	0	0	0	0	0	0
WT111(DD045F3F1DEA)	3.69	13108	2022-11-28 16:18:52.029	0.034	0.406	0.929	0	0	0	23.621	-1.945	-26.323	0	0	0	0	0	0	0
WT111(DD045F3F1DEA)	3.69	13108	2022-11-28 16:18:52.029	0.034	0.405	0.929	0	0	0	23.621	-1.945	-26.323	0	0	0	0	0	0	0
WT111(DD045F3F1DEA)	3.69	13108	2022-11-28 16:18:52.029	0.034	0.405	0.929	0	0	0	23.621	-1.945	-26.323	0	0	0	0	0	0	0
WT111(DD045F3F1DEA)	3.69	13108	2022-11-28 16:18:52.029	0.034	0.405	0.929	0	0	0	23.621	-1.945	-26.323	0	0	0	0	0	0	0
WT111(DD045F3F1DEA)	3.69	13108	2022-11-28 16:18:52.029	0.034	0.405	0.929	0	0	0	23.621	-1.945	-26.323	0	0	0	0	0	0	0
WT333(F4E4E1AF1293)	3.79	13105	2022-11-28 16:18:52.045	0.013	-0.009	1.017	0	0	0	-0.489	-0.72	-54.778	0	0	0	0	0	0	0
WT333(F4E4E1AF1293)	3.79	13105	2022-11-28 16:18:52.045	0.013	-0.009	1.017	0	0	0	-0.489	-0.72	-54.778	0	0	0	0	0	0	0
WT333(F4E4E1AF1293)	3.79	13105	2022-11-28 16:18:52.045	0.013	-0.008	1.017	0	0	0	-0.489	-0.72	-54.778	0	0	0	0	0	0	0
WT333(F4E4E1AF1293)	3.79	13105	2022-11-28 16:18:52.045	0.013	-0.008	1.017	0	0	0	-0.489	-0.72	-54.778	0	0	0	0	0	0	0
WT333(F4E4E1AF1293)	3.79	13105	2022-11-28 16:18:52.045	0.013	-0.008	1.017	0	0	0	-0.489	-0.72	-54.778	0	0	0	0	0	0	0
WT333(F4E4E1AF1293)	3.79	13105	2022-11-28 16:18:52.045	0.013	-0.008	1.017	0	0	0	-0.489	-0.72	-54.778	0	0	0	0	0	0	0
WT333(F4E4E1AF1293)	3.79	13105	2022-11-28 16:18:52.045	0.013	-0.008	1.016	0	0	0	-0.489	-0.72	-54.778	0	0	0	0	0	0	0
WT333(F4E4E1AF1293)	3.79	13105	2022-11-28 16:18:52.045	0.013	-0.008	1.016	0	0	0	-0.489	-0.72	-54.778	0	0	0	0	0	0	0
WT333(F4E4E1AF1293)	3.79	13105	2022-11-28 16:18:52.045	0.013	-0.008	1.016	0	0	0	-0.489	-0.72	-54.778	0	0	0	0	0	0	0
WT333(F4E4E1AF1293)	3.79	13105	2022-11-28 16:18:52.045	0.013	-0.008	1.016	0	0	0	-0.489	-0.72	-54.778	0	0	0	0	0	0	0
WT333(F4E4E1AF1293)	3.79	13105	2022-11-28 16:18:52.045	0.013	-0.007	1.016	0	0	0	-0.489	-0.72	-54.778	0	0	0	0	0	0	0
WT333(F4E4E1AF1293)	3.79	13105	2022-11-28 16:18:52.045	0.013	-0.007	1.016	0	0	0	-0.489	-0.72	-54.778	0	0	0	0	0	0	0
WT333(F4E4E1AF1293)	3.79	13105	2022-11-28 16:18:52.045	0.013	-0.007	1.016	0	0	0	-0.489	-0.72	-54.778	0	0	0	0	0	0	0
WT333(F4E4E1AF1293)	3.79	13105	2022-11-28 16:18:52.045	0.013	-0.007	1.016	0	0	0	-0.489	-0.72	-54.778	0	0	0	0	0	0	0
WT333(F4E4E1AF1293)	3.79	13105	2022-11-28 16:18:52.045	0.013	-0.008	1.017	0	0	0	-0.489	-0.72	-54.778	0	0	0	0	0	0	0
WT333(F4E4E1AF1293)	3.79	13105	2022-11-28 16:18:52.045	0.013	-0.008	1.017	0	0	0	-0.489	-0.72	-54.778	0	0	0	0	0	0	0
WT111(DD045F3F1DEA)	3.69	13108	2022-11-28 16:18:52.060	0.035	0.406	0.928	0	0	0	23.621	-1.945	-26.323	0	0	0	0	0	0	0
WT111(DD045F3F1DEA)	3.69	13108	2022-11-28 16:18:52.060	0.035	0.406	0.928	0	0	0	23.621	-1.945	-26.323	0	0	0	0	0	0	0
WT111(DD045F3F1DEA)	3.69	13108	2022-11-28 16:18:52.060	0.035	0.406	0.928	0	0	0	23.621	-1.945	-26.323	0	0	0	0	0	0	0
WT111(DD045F3F1DEA)	3.69	13108	2022-11-28 16:18:52.060	0.035	0.406	0.928	0	0	0	23.621	-1.945	-26.323	0	0	0	0	0	0	0
WT111(DD045F3F1DEA)	3.69	13108	2022-11-28 16:18:52.060	0.035	0.406	0.928	0	0	0	23.621	-1.945	-26.323	0	0	0	0	0	0	0
WT111(DD045F3F1DEA)	3.69	13108	2022-11-28 16:18:52.060	0.035	0.406	0.928	0	0	0	23.621	-1.945	-26.323	0	0	0	0	0	0	0
WT111(DD045F3F1DEA)	3.69	13108	2022-11-28 16:18:52.060	0.035	0.406	0.928	0	0	0	23.621	-1.945	-26.323	0	0	0	0	0	0	0
WT111(DD045F3F1DEA)	3.69	13108	2022-11-28 16:18:52.060	0.034	0.407	0.928	0	0	0	23.621	-1.945	-26.323	0	0	0	0	0	0	0
WT222(CAA14FCCF874)	3.72	13105	2022-11-28 16:18:52.092	-0.004	-0.053	0.999	0	0	0	-2.977	0.247	82.128	0	0	0	0	0	0	0
WT222(CAA14FCCF874)	3.72	13105	2022-11-28 16:18:52.107	-0.004	-0.052	1	0	0	0	-2.977	0.247	82.128	0	0	0	0	0	0	0
WT222(CAA14FCCF874)	3.72	13105	2022-11-28 16:18:52.107	-0.004	-0.052	1	0	0	0	-2.977	0.247	82.128	0	0	0	0	0	0	0
WT222(CAA14FCCF874)	3.72	13105	2022-11-28 16:18:52.107	-0.004	-0.052	1	0	0	0	-2.977	0.247	82.128	0	0	0	0	0	0	0
WT222(CAA14FCCF874)	3.72	13105	2022-11-28 16:18:52.107	-0.004	-0.052	1	0	0	0	-2.977	0.247	82.128	0	0	0	0	0	0	0
WT222(CAA14FCCF874)	3.72	13105	2022-11-28 16:18:52.107	-0.004	-0.052	1	0	0	0	-2.977	0.247	82.128	0	0	0	0	0	0	0
WT222(CAA14FCCF874)	3.72	13105	2022-11-28 16:18:52.107	-0.004	-0.052	1	0	0	0	-2.977	0.247	82.128	0	0	0	0	0	0	0
WT222(CAA14FCCF874)	3.72	13105	2022-11-28 16:18:52.107	-0.004	-0.052	1	0	0	0	-2.977	0.247	82.128	0	0	0	0	0	0	0
WT222(CAA14FCCF874)	3.72	13105	2022-11-28 16:18:52.107	-0.004	-0.052	1	0	0	0	-2.977	0.247	82.128	0	0	0	0	0	0	0
WT222(CAA14FCCF874)	3.72	13105	2022-11-28 16:18:52.107	-0.004	-0.052	0.999	0	0	0	-2.977	0.247	82.128	0	0	0	0	0	0	0
WT222(CAA14FCCF874)	3.72	13105	2022-11-28 16:18:52.107	-0.004	-0.052	0.999	0	0	0	-2.977	0.247	82.128	0	0	0	0	0	0	0
WT222(CAA14FCCF874)	3.72	13105	2022-11-28 16:18:52.107	-0.004	-0.052	0.999	0	0	0	-2.977	0.247	82.128	0	0	0	0	0	0	0
WT222(CAA14FCCF874)	3.72	13105	2022-11-28 16:18:52.107	-0.004	-0.052	0.999	0	0	0	-2.977	0.247	82.128	0	0	0	0	0	0	0
WT222(CAA14FCCF874)	3.72	13105	2022-11-28 16:18:52.107	-0.004	-0.052	1	0	0	0	-2.977	0.247	82.128	0	0	0	0	0	0	0
WT222(CAA14FCCF874)	3.72	13105	2022-11-28 16:18:52.107	-0.004	-0.052	1	0	0	0	-2.977	0.247	82.128	0	0	0	0	0	0	0
WT222(CAA14FCCF874)	3.72	13105	2022-11-28 16:18:52.107	-0.004	-0.052	1	0	0	0	-2.977	0.247	82.128	0	0	0	0	0	0	0
WT333(F4E4E1AF1293)	3.79	13105	2022-11-28 16:18:52.107	0.013	-0.008	1.017	0	0	0	-0.489	-0.72	-54.778	0	0	0	0	0	0	0
WT333(F4E4E1AF1293)	3.79	13105	2022-11-28 16:18:52.107	0.013	-0.008	1.017	0	0	0	-0.489	-0.72	-54.778	0	0	0	0	0	0	0
WT333(F4E4E1AF1293)	3.79	13105	2022-11-28 16:18:52.107	0.012	-0.009	1.017	0	0	0	-0.489	-0.72	-54.778	0	0	0	0	0	0	0
WT333(F4E4E1AF1293)	3.79	13105	2022-11-28 16:18:52.107	0.012	-0.009	1.017	0	0	0	-0.489	-0.72	-54.778	0	0	0	0	0	0	0
WT333(F4E4E1AF1293)	3.79	13105	2022-11-28 16:18:52.107	0.012	-0.009	1.017	0	0	0	-0.489	-0.72	-54.778	0	0	0	0	0	0	0
WT333(F4E4E1AF1293)	3.79	13105	2022-11-28 16:18:52.107	0.012	-0.009	1.017	0	0	0	-0.489	-0.72	-54.778	0	0	0	0	0	0	0
WT333(F4E4E1AF1293)	3.79	13105	2022-11-28 16:18:52.107	0.012	-0.009	1.016	0	0	0	-0.489	-0.72	-54.778	0	0	0	0	0	0	0
WT333(F4E4E1AF1293)	3.79	13105	2022-11-28 16:18:52.107	0.012	-0.009	1.016	0	0	0	-0.489	-0.72	-54.778	0	0	0	0	0	0	0
WT333(F4E4E1AF1293)	3.79	13105	2022-11-28 16:18:52.107	0.012	-0.009	1.016	0	0	0	-0.489	-0.72	-54.778	0	0	0	0	0	0	0
WT333(F4E4E1AF1293)	3.79	13105	2022-11-28 16:18:52.107	0.013	-0.009	1.017	0	0	0	-0.489	-0.72	-54.778	0	0	0	0	0	0	0
WT333(F4E4E1AF1293)	3.79	13105	2022-11-28 16:18:52.107	0.013	-0.009	1.017	0	0	0	-0.489	-0.72	-54.778	0	0	0	0	0	0	0
WT333(F4E4E1AF1293)	3.79	13105	2022-11-28 16:18:52.107	0.013	-0.009	1.017	0	0	0	-0.489	-0.72	-54.778	0	0	0	0	0	0	0
WT333(F4E4E1AF1293)	3.79	13105	2022-11-28 16:18:52.107	0.013	-0.009	1.017	0	0	0	-0.489	-0.72	-54.778	0	0	0	0	0	0	0
WT333(F4E4E1AF1293)	3.79	13105	2022-11-28 16:18:52.107	0.013	-0.009	1.016	0	0	0	-0.489	-0.72	-54.778	0	0	0	0	0	0	0
WT333(F4E4E1AF1293)	3.79	13105	2022-11-28 16:18:52.107	0.013	-0.009	1.016	0	0	0	-0.489	-0.72	-54.778	0	0	0	0	0	0	0
WT333(F4E4E1AF1293)	3.79	13105	2022-11-28 16:18:52.107	0.013	-0.009	1.016	0	0	0	-0.489	-0.72	-54.778	0	0	0	0	0	0	0
WT111(DD045F3F1DEA)	3.69	13108	2022-11-28 16:18:52.123	0.034	0.407	0.928	0	0	0	23.621	-1.945	-26.323	0	0	0	0	0	0	0
WT111(DD045F3F1DEA)	3.69	13108	2022-11-28 16:18:52.123	0.034	0.407	0.928	0	0	0	23.621	-1.945	-26.323	0	0	0	0	0	0	0
WT111(DD045F3F1DEA)	3.69	13108	2022-11-28 16:18:52.123	0.034	0.407	0.928	0	0	0	23.621	-1.945	-26.323	0	0	0	0	0	0	0
WT111(DD045F3F1DEA)	3.69	13108	2022-11-28 16:18:52.123	0.034	0.406	0.929	0	0	0	23.621	-1.945	-26.323	0	0	0	0	0	0	0
WT111(DD045F3F1DEA)	3.69	13108	2022-11-28 16:18:52.123	0.034	0.406	0.929	0	0	0	23.621	-1.945	-26.323	0	0	0	0	0	0	0
WT111(DD045F3F1DEA)	3.69	13108	2022-11-28 16:18:52.123	0.034	0.406	0.929	0	0	0	23.621	-1.945	-26.323	0	0	0	0	0	0	0
WT111(DD045F3F1DEA)	3.69	13108	2022-11-28 16:18:52.123	0.034	0.406	0.929	0	0	0	23.621	-1.945	-26.323	0	0	0	0	0	0	0
WT111(DD045F3F1DEA)	3.69	13108	2022-11-28 16:18:52.123	0.035	0.406	0.929	0	0	0	23.621	-1.945	-26.323	0	0	0	0	0	0	0
WT333(F4E4E1AF1293)	3.79	13105	2022-11-28 16:18:52.138	0.013	-0.009	1.016	0	0	0	-0.489	-0.72	-54.778	0	0	0	0	0	0	0
WT333(F4E4E1AF1293)	3.79	13105	2022-11-28 16:18:52.138	0.013	-0.008	1.017	0	0	0	-0.489	-0.72	-54.778	0	0	0	0	0	0	0
WT333(F4E4E1AF1293)	3.79	13105	2022-11-28 16:18:52.138	0.013	-0.008	1.017	0	0	0	-0.489	-0.72	-54.778	0	0	0	0	0	0	0
WT333(F4E4E1AF1293)	3.79	13105	2022-11-28 16:18:52.138	0.013	-0.008	1.017	0	0	0	-0.489	-0.72	-54.778	0	0	0	0	0	0	0
WT333(F4E4E1AF1293)	3.79	13105	2022-11-28 16:18:52.138	0.013	-0.008	1.017	0	0	0	-0.489	-0.72	-54.778	0	0	0	0	0	0	0
WT333(F4E4E1AF1293)	3.79	13105	2022-11-28 16:18:52.138	0.013	-0.009	1.017	0	0	0	-0.489	-0.72	-54.778	0	0	0	0	0	0	0
WT333(F4E4E1AF1293)	3.79	13105	2022-11-28 16:18:52.138	0.013	-0.009	1.017	0	0	0	-0.489	-0.72	-54.778	0	0	0	0	0	0	0
WT333(F4E4E1AF1293)	3.79	13105	2022-11-28 16:18:52.138	0.013	-0.009	1.017	0	0	0	-0.489	-0.72	-54.778	0	0	0	0	0	0	0
WT111(DD045F3F1DEA)	3.69	13108	2022-11-28 16:18:52.154	0.035	0.406	0.929	0	0	0	23.621	-1.945	-26.323	0	0	0	0	0	0	0
WT111(DD045F3F1DEA)	3.69	13108	2022-11-28 16:18:52.154	0.035	0.406	0.929	0	0	0	23.621	-1.945	-26.323	0	0	0	0	0	0	0
WT111(DD045F3F1DEA)	3.69	13108	2022-11-28 16:18:52.154	0.035	0.406	0.929	0	0	0	23.621	-1.945	-26.323	0	0	0	0	0	0	0
WT111(DD045F3F1DEA)	3.69	13108	2022-11-28 16:18:52.154	0.034	0.406	0.928	0	0	0	23.621	-1.945	-26.323	0	0	0	0	0	0	0
WT111(DD045F3F1DEA)	3.69	13108	2022-11-28 16:18:52.154	0.034	0.406	0.928	0	0	0	23.621	-1.945	-26.323	0	0	0	0	0	0	0
WT111(DD045F3F1DEA)	3.69	13108	2022-11-28 16:18:52.154	0.034	0.406	0.928	0	0	0	23.621	-1.945	-26.323	0	0	0	0	0	0	0
WT111(DD045F3F1DEA)	3.69	13108	2022-11-28 16:18:52.154	0.034	0.406	0.928	0	0	0	23.621	-1.945	-26.323	0	0	0	0	0	0	0
WT111(DD045F3F1DEA)	3.69	13108	2022-11-28 16:18:52.154	0.034	0.405	0.928	0	0	0	23.621	-1.945	-26.323	0	0	0	0	0	0	0
WT222(CAA14FCCF874)	3.72	13105	2022-11-28 16:18:52.154	-0.004	-0.052	1	0	0	0	-2.977	0.247	82.128	0	0	0	0	0	0	0
WT222(CAA14FCCF874)	3.72	13105	2022-11-28 16:18:52.154	-0.004	-0.052	0.999	0	0	0	-2.977	0.247	82.128	0	0	0	0	0	0	0
WT222(CAA14FCCF874)	3.72	13105	2022-11-28 16:18:52.154	-0.004	-0.052	0.999	0	0	0	-2.977	0.247	82.128	0	0	0	0	0	0	0
WT222(CAA14FCCF874)	3.72	13105	2022-11-28 16:18:52.154	-0.004	-0.052	0.999	0	0	0	-2.977	0.247	82.128	0	0	0	0	0	0	0
WT222(CAA14FCCF874)	3.72	13105	2022-11-28 16:18:52.154	-0.004	-0.052	0.999	0	0	0	-2.977	0.247	82.128	0	0	0	0	0	0	0
WT222(CAA14FCCF874)	3.72	13105	2022-11-28 16:18:52.154	-0.005	-0.052	1	0	0	0	-2.977	0.247	82.128	0	0	0	0	0	0	0
WT222(CAA14FCCF874)	3.72	13105	2022-11-28 16:18:52.154	-0.005	-0.052	1	0	0	0	-2.977	0.247	82.128	0	0	0	0	0	0	0
WT222(CAA14FCCF874)	3.72	13105	2022-11-28 16:18:52.154	-0.005	-0.052	1	0	0	0	-2.977	0.247	82.128	0	0	0	0	0	0	0
WT111(DD045F3F1DEA)	3.69	13108	2022-11-28 16:18:52.186	0.034	0.405	0.928	0	0	0	23.621	-1.945	-26.323	0	0	0	0	0	0	0
WT111(DD045F3F1DEA)	3.69	13108	2022-11-28 16:18:52.186	0.034	0.405	0.928	0	0	0	23.621	-1.945	-26.323	0	0	0	0	0	0	0
WT111(DD045F3F1DEA)	3.69	13108	2022-11-28 16:18:52.186	0.034	0.405	0.928	0	0	0	23.621	-1.945	-26.323	0	0	0	0	0	0	0
WT111(DD045F3F1DEA)	3.69	13108	2022-11-28 16:18:52.186	0.035	0.407	0.928	0	0	0	23.621	-1.945	-26.323	0	0	0	0	0	0	0
WT111(DD045F3F1DEA)	3.69	13108	2022-11-28 16:18:52.186	0.035	0.407	0.928	0	0	0	23.621	-1.945	-26.323	0	0	0	0	0	0	0
WT111(DD045F3F1DEA)	3.69	13108	2022-11-28 16:18:52.186	0.035	0.407	0.928	0	0	0	23.621	-1.945	-26.323	0	0	0	0	0	0	0
WT111(DD045F3F1DEA)	3.69	13108	2022-11-28 16:18:52.186	0.035	0.407	0.928	0	0	0	23.621	-1.945	-26.323	0	0	0	0	0	0	0
WT111(DD045F3F1DEA)	3.69	13108	2022-11-28 16:18:52.186	0.034	0.406	0.928	0	0	0	23.621	-1.945	-26.323	0	0	0	0	0	0	0
WT222(CAA14FCCF874)	3.72	13105	2022-11-28 16:18:52.186	-0.005	-0.052	1	0	0	0	-2.977	0.247	82.128	0	0	0	0	0	0	0
WT222(CAA14FCCF874)	3.72	13105	2022-11-28 16:18:52.186	-0.004	-0.052	1	0	0	0	-2.977	0.247	82.128	0	0	0	0	0	0	0
WT222(CAA14FCCF874)	3.72	13105	2022-11-28 16:18:52.186	-0.004	-0.052	1	0	0	0	-2.977	0.247	82.128	0	0	0	0	0	0	0
WT222(CAA14FCCF874)	3.72	13105	2022-11-28 16:18:52.186	-0.004	-0.052	1	0	0	0	-2.977	0.247	82.128	0	0	0	0	0	0	0
WT222(CAA14FCCF874)	3.72	13105	2022-11-28 16:18:52.186	-0.004	-0.052	1	0	0	0	-2.977	0.247	82.128	0	0	0	0	0	0	0
WT222(CAA14FCCF874)	3.72	13105	2022-11-28 16:18:52.186	-0.004	-0.052	0.999	0	0	0	-2.977	0.247	82.128	0	0	0	0	0	0	0
WT222(CAA14FCCF874)	3.72	13105	2022-11-28 16:18:52.186	-0.004	-0.052	0.999	0	0	0	-2.977	0.247	82.128	0	0	0	0	0	0	0
WT222(CAA14FCCF874)	3.72	13105	2022-11-28 16:18:52.186	-0.004	-0.052	0.999	0	0	0	-2.977	0.247	82.128	0	0	0	0	0	0	0
WT222(CAA14FCCF874)	3.72	13105	2022-11-28 16:18:52.186	-0.004	-0.052	0.999	0	0	0	-2.977	0.247	82.128	0	0	0	0	0	0	0
WT222(CAA14FCCF874)	3.72	13105	2022-11-28 16:18:52.186	-0.004	-0.052	0.999	0	0	0	-2.977	0.247	82.128	0	0	0	0	0	0	0
WT222(CAA14FCCF874)	3.72	13105	2022-11-28 16:18:52.186	-0.004	-0.052	0.999	0	0	0	-2.977	0.247	82.128	0	0	0	0	0	0	0
WT222(CAA14FCCF874)	3.72	13105	2022-11-28 16:18:52.186	-0.004	-0.052	0.999	0	0	0	-2.977	0.247	82.128	0	0	0	0	0	0	0
WT222(CAA14FCCF874)	3.72	13105	2022-11-28 16:18:52.186	-0.004	-0.051	0.999	0	0	0	-2.977	0.247	82.128	0	0	0	0	0	0	0
WT222(CAA14FCCF874)	3.72	13105	2022-11-28 16:18:52.186	-0.004	-0.051	0.999	0	0	0	-2.977	0.247	82.128	0	0	0	0	0	0	0
WT222(CAA14FCCF874)	3.72	13105	2022-11-28 16:18:52.186	-0.004	-0.051	0.999	0	0	0	-2.977	0.247	82.128	0	0	0	0	0	0	0
WT222(CAA14FCCF874)	3.72	13105	2022-11-28 16:18:52.186	-0.004	-0.051	0.999	0	0	0	-2.977	0.247	82.128	0	0	0	0	0	0	0
WT333(F4E4E1AF1293)	3.79	13105	2022-11-28 16:18:52.217	0.013	-0.009	1.017	0	0	0	-0.489	-0.72	-54.778	0	0	0	0	0	0	0
WT333(F4E4E1AF1293)	3.79	13105	2022-11-28 16:18:52.217	0.013	-0.008	1.017	0	0	0	-0.489	-0.72	-54.778	0	0	0	0	0	0	0
WT333(F4E4E1AF1293)	3.79	13105	2022-11-28 16:18:52.217	0.013	-0.008	1.017	0	0	0	-0.489	-0.72	-54.778	0	0	0	0	0	0	0
WT333(F4E4E1AF1293)	3.79	13105	2022-11-28 16:18:52.217	0.013	-0.008	1.017	0	0	0	-0.489	-0.72	-54.778	0	0	0	0	0	0	0
WT333(F4E4E1AF1293)	3.79	13105	2022-11-28 16:18:52.217	0.013	-0.008	1.017	0	0	0	-0.489	-0.72	-54.778	0	0	0	0	0	0	0
WT333(F4E4E1AF1293)	3.79	13105	2022-11-28 16:18:52.217	0.013	-0.008	1.016	0	0	0	-0.489	-0.72	-54.778	0	0	0	0	0	0	0
WT333(F4E4E1AF1293)	3.79	13105	2022-11-28 16:18:52.217	0.013	-0.008	1.016	0	0	0	-0.489	-0.72	-54.778	0	0	0	0	0	0	0
WT333(F4E4E1AF1293)	3.79	13105	2022-11-28 16:18:52.217	0.013	-0.008	1.016	0	0	0	-0.489	-0.72	-54.778	0	0	0	0	0	0	0
WT333(F4E4E1AF1293)	3.79	13105	2022-11-28 16:18:52.232	0.013	-0.008	1.016	0	0	0	-0.489	-0.72	-54.778	0	0	0	0	0	0	0
WT333(F4E4E1AF1293)	3.79	13105	2022-11-28 16:18:52.232	0.012	-0.008	1.017	0	0	0	-0.489	-0.72	-54.778	0	0	0	0	0	0	0
WT333(F4E4E1AF1293)	3.79	13105	2022-11-28 16:18:52.232	0.012	-0.008	1.017	0	0	0	-0.489	-0.72	-54.778	0	0	0	0	0	0	0
WT333(F4E4E1AF1293)	3.79	13105	2022-11-28 16:18:52.232	0.012	-0.008	1.017	0	0	0	-0.489	-0.72	-54.778	0	0	0	0	0	0	0
WT333(F4E4E1AF1293)	3.79	13105	2022-11-28 16:18:52.232	0.012	-0.008	1.017	0	0	0	-0.489	-0.72	-54.778	0	0	0	0	0	0	0
WT333(F4E4E1AF1293)	3.79	13105	2022-11-28 16:18:52.232	0.013	-0.009	1.017	0	0	0	-0.489	-0.72	-54.778	0	0	0	0	0	0	0
WT333(F4E4E1AF1293)	3.79	13105	2022-11-28 16:18:52.232	0.013	-0.009	1.017	0	0	0	-0.489	-0.72	-54.778	0	0	0	0	0	0	0
WT333(F4E4E1AF1293)	3.79	13105	2022-11-28 16:18:52.232	0.013	-0.009	1.017	0	0	0	-0.489	-0.72	-54.778	0	0	0	0	0	0	0
WT111(DD045F3F1DEA)	3.69	13108	2022-11-28 16:18:52.248	0.034	0.406	0.928	0	0	0	23.621	-1.945	-26.323	0	0	0	0	0	0	0
WT111(DD045F3F1DEA)	3.69	13108	2022-11-28 16:18:52.248	0.034	0.406	0.928	0	0	0	23.621	-1.945	-26.323	0	0	0	0	0	0	0
WT111(DD045F3F1DEA)	3.69	13108	2022-11-28 16:18:52.248	0.034	0.406	0.928	0	0	0	23.621	-1.945	-26.323	0	0	0	0	0	0	0
WT111(DD045F3F1DEA)	3.69	13108	2022-11-28 16:18:52.248	0.034	0.406	0.928	0	0	0	23.621	-1.945	-26.323	0	0	0	0	0	0	0
WT111(DD045F3F1DEA)	3.69	13108	2022-11-28 16:18:52.248	0.034	0.406	0.928	0	0	0	23.621	-1.945	-26.323	0	0	0	0	0	0	0
WT111(DD045F3F1DEA)	3.69	13108	2022-11-28 16:18:52.248	0.034	0.406	0.928	0	0	0	23.621	-1.945	-26.323	0	0	0	0	0	0	0
WT111(DD045F3F1DEA)	3.69	13108	2022-11-28 16:18:52.248	0.034	0.406	0.928	0	0	0	23.621	-1.945	-26.323	0	0	0	0	0	0	0
WT111(DD045F3F1DEA)	3.69	13108	2022-11-28 16:18:52.248	0.034	0.406	0.927	0	0	0	23.621	-1.945	-26.323	0	0	0	0	0	0	0
WT333(F4E4E1AF1293)	3.79	13105	2022-11-28 16:18:52.264	0.013	-0.009	1.017	0	0	0	-0.489	-0.72	-54.778	0	0	0	0	0	0	0
WT333(F4E4E1AF1293)	3.79	13105	2022-11-28 16:18:52.264	0.013	-0.009	1.017	0	0	0	-0.489	-0.72	-54.778	0	0	0	0	0	0	0
WT333(F4E4E1AF1293)	3.79	13105	2022-11-28 16:18:52.264	0.013	-0.009	1.017	0	0	0	-0.489	-0.72	-54.778	0	0	0	0	0	0	0
WT333(F4E4E1AF1293)	3.79	13105	2022-11-28 16:18:52.264	0.013	-0.009	1.017	0	0	0	-0.489	-0.72	-54.778	0	0	0	0	0	0	0
WT333(F4E4E1AF1293)	3.79	13105	2022-11-28 16:18:52.264	0.013	-0.009	1.017	0	0	0	-0.489	-0.72	-54.778	0	0	0	0	0	0	0
WT333(F4E4E1AF1293)	3.79	13105	2022-11-28 16:18:52.264	0.013	-0.008	1.016	0	0	0	-0.489	-0.72	-54.778	0	0	0	0	0	0	0
WT333(F4E4E1AF1293)	3.79	13105	2022-11-28 16:18:52.264	0.013	-0.008	1.016	0	0	0	-0.489	-0.72	-54.778	0	0	0	0	0	0	0
WT333(F4E4E1AF1293)	3.79	13105	2022-11-28 16:18:52.264	0.013	-0.008	1.016	0	0	0	-0.489	-0.72	-54.778	0	0	0	0	0	0	0
WT111(DD045F3F1DEA)	3.69	13108	2022-11-28 16:18:52.279	0.034	0.406	0.927	0	0	0	23.621	-1.945	-26.323	0	0	0	0	0	0	0
WT111(DD045F3F1DEA)	3.69	13108	2022-11-28 16:18:52.279	0.034	0.406	0.927	0	0	0	23.621	-1.945	-26.323	0	0	0	0	0	0	0
WT111(DD045F3F1DEA)	3.69	13108	2022-11-28 16:18:52.279	0.034	0.406	0.927	0	0	0	23.621	-1.945	-26.323	0	0	0	0	0	0	0
WT111(DD045F3F1DEA)	3.69	13108	2022-11-28 16:18:52.279	0.034	0.406	0.929	0	0	0	23.621	-1.945	-26.323	0	0	0	0	0	0	0
WT111(DD045F3F1DEA)	3.69	13108	2022-11-28 16:18:52.279	0.034	0.406	0.929	0	0	0	23.621	-1.945	-26.323	0	0	0	0	0	0	0
WT111(DD045F3F1DEA)	3.69	13108	2022-11-28 16:18:52.279	0.034	0.406	0.929	0	0	0	23.621	-1.945	-26.323	0	0	0	0	0	0	0
WT111(DD045F3F1DEA)	3.69	13108	2022-11-28 16:18:52.279	0.034	0.406	0.929	0	0	0	23.621	-1.945	-26.323	0	0	0	0	0	0	0
WT111(DD045F3F1DEA)	3.69	13108	2022-11-28 16:18:52.279	0.034	0.406	0.928	0	0	0	23.621	-1.945	-26.323	0	0	0	0	0	0	0
WT111(DD045F3F1DEA)	3.69	13108	2022-11-28 16:18:52.311	0.034	0.406	0.928	0	0	0	23.621	-1.945	-26.323	0	0	0	0	0	0	0
WT111(DD045F3F1DEA)	3.69	13108	2022-11-28 16:18:52.311	0.034	0.406	0.928	0	0	0	23.621	-1.945	-26.323	0	0	0	0	0	0	0
WT111(DD045F3F1DEA)	3.69	13108	2022-11-28 16:18:52.311	0.034	0.406	0.928	0	0	0	23.621	-1.945	-26.323	0	0	0	0	0	0	0
WT111(DD045F3F1DEA)	3.69	13108	2022-11-28 16:18:52.311	0.034	0.406	0.928	0	0	0	23.621	-1.945	-26.323	0	0	0	0	0	0	0
WT111(DD045F3F1DEA)	3.69	13108	2022-11-28 16:18:52.311	0.034	0.406	0.928	0	0	0	23.621	-1.945	-26.323	0	0	0	0	0	0	0
WT111(DD045F3F1DEA)	3.69	13108	2022-11-28 16:18:52.311	0.034	0.406	0.928	0	0	0	23.621	-1.945	-26.323	0	0	0	0	0	0	0
WT111(DD045F3F1DEA)	3.69	13108	2022-11-28 16:18:52.311	0.034	0.406	0.928	0	0	0	23.621	-1.945	-26.323	0	0	0	0	0	0	0
WT111(DD045F3F1DEA)	3.69	13108	2022-11-28 16:18:52.311	0.035	0.406	0.928	0	0	0	23.621	-1.945	-26.323	0	0	0	0	0	0	0
WT222(CAA14FCCF874)	3.72	13105	2022-11-28 16:18:52.311	-0.004	-0.052	1	0	0	0	-2.977	0.247	82.128	0	0	0	0	0	0	0
WT222(CAA14FCCF874)	3.72	13105	2022-11-28 16:18:52.311	-0.004	-0.052	1	0	0	0	-2.977	0.247	82.128	0	0	0	0	0	0	0
WT222(CAA14FCCF874)	3.72	13105	2022-11-28 16:18:52.311	-0.004	-0.052	1	0	0	0	-2.977	0.247	82.128	0	0	0	0	0	0	0
WT222(CAA14FCCF874)	3.72	13105	2022-11-28 16:18:52.311	-0.004	-0.052	1	0	0	0	-2.977	0.247	82.128	0	0	0	0	0	0	0
WT222(CAA14FCCF874)	3.72	13105	2022-11-28 16:18:52.311	-0.004	-0.052	1	0	0	0	-2.977	0.247	82.128	0	0	0	0	0	0	0
WT222(CAA14FCCF874)	3.72	13105	2022-11-28 16:18:52.311	-0.004	-0.052	1	0	0	0	-2.977	0.247	82.128	0	0	0	0	0	0	0
WT222(CAA14FCCF874)	3.72	13105	2022-11-28 16:18:52.311	-0.004	-0.052	1	0	0	0	-2.977	0.247	82.128	0	0	0	0	0	0	0
WT222(CAA14FCCF874)	3.72	13105	2022-11-28 16:18:52.311	-0.004	-0.052	1	0	0	0	-2.977	0.247	82.128	0	0	0	0	0	0	0
WT222(CAA14FCCF874)	3.72	13105	2022-11-28 16:18:52.342	-0.004	-0.052	1	0	0	0	-2.977	0.247	82.128	0	0	0	0	0	0	0
WT222(CAA14FCCF874)	3.72	13105	2022-11-28 16:18:52.342	-0.004	-0.052	1	0	0	0	-2.977	0.247	82.128	0	0	0	0	0	0	0
WT222(CAA14FCCF874)	3.72	13105	2022-11-28 16:18:52.342	-0.004	-0.052	1	0	0	0	-2.977	0.247	82.128	0	0	0	0	0	0	0
WT222(CAA14FCCF874)	3.72	13105	2022-11-28 16:18:52.342	-0.004	-0.052	1	0	0	0	-2.977	0.247	82.128	0	0	0	0	0	0	0
WT222(CAA14FCCF874)	3.72	13105	2022-11-28 16:18:52.342	-0.003	-0.052	0.999	0	0	0	-2.977	0.247	82.128	0	0	0	0	0	0	0
WT222(CAA14FCCF874)	3.72	13105	2022-11-28 16:18:52.342	-0.003	-0.052	0.999	0	0	0	-2.977	0.247	82.128	0	0	0	0	0	0	0
WT222(CAA14FCCF874)	3.72	13105	2022-11-28 16:18:52.342	-0.003	-0.052	0.999	0	0	0	-2.977	0.247	82.128	0	0	0	0	0	0	0
WT222(CAA14FCCF874)	3.72	13105	2022-11-28 16:18:52.342	-0.003	-0.052	0.999	0	0	0	-2.977	0.247	82.128	0	0	0	0	0	0	0
WT222(CAA14FCCF874)	3.72	13105	2022-11-28 16:18:52.342	-0.004	-0.052	0.999	0	0	0	-2.977	0.247	82.128	0	0	0	0	0	0	0
WT222(CAA14FCCF874)	3.72	13105	2022-11-28 16:18:52.342	-0.004	-0.052	0.999	0	0	0	-2.977	0.247	82.128	0	0	0	0	0	0	0
WT222(CAA14FCCF874)	3.72	13105	2022-11-28 16:18:52.342	-0.004	-0.052	0.999	0	0	0	-2.977	0.247	82.128	0	0	0	0	0	0	0
WT222(CAA14FCCF874)	3.72	13105	2022-11-28 16:18:52.342	-0.004	-0.052	0.999	0	0	0	-2.977	0.247	82.128	0	0	0	0	0	0	0
WT222(CAA14FCCF874)	3.72	13105	2022-11-28 16:18:52.342	-0.004	-0.052	0.999	0	0	0	-2.977	0.247	82.128	0	0	0	0	0	0	0
WT222(CAA14FCCF874)	3.72	13105	2022-11-28 16:18:52.342	-0.004	-0.052	0.999	0	0	0	-2.977	0.247	82.128	0	0	0	0	0	0	0
WT222(CAA14FCCF874)	3.72	13105	2022-11-28 16:18:52.342	-0.004	-0.052	0.999	0	0	0	-2.977	0.247	82.128	0	0	0	0	0	0	0
WT222(CAA14FCCF874)	3.72	13105	2022-11-28 16:18:52.342	-0.004	-0.052	0.999	0	0	0	-2.977	0.247	82.128	0	0	0	0	0	0	0
WT111(DD045F3F1DEA)	3.69	13108	2022-11-28 16:18:52.373	0.035	0.406	0.928	0	0	0	23.621	-1.945	-26.323	0	0	0	0	0	0	0
WT111(DD045F3F1DEA)	3.69	13108	2022-11-28 16:18:52.373	0.035	0.406	0.928	0	0	0	23.621	-1.945	-26.323	0	0	0	0	0	0	0
WT111(DD045F3F1DEA)	3.69	13108	2022-11-28 16:18:52.373	0.035	0.406	0.928	0	0	0	23.621	-1.945	-26.323	0	0	0	0	0	0	0
WT111(DD045F3F1DEA)	3.69	13108	2022-11-28 16:18:52.373	0.035	0.406	0.929	0	0	0	23.621	-1.945	-26.323	0	0	0	0	0	0	0
WT111(DD045F3F1DEA)	3.69	13108	2022-11-28 16:18:52.373	0.035	0.406	0.929	0	0	0	23.621	-1.945	-26.323	0	0	0	0	0	0	0
WT111(DD045F3F1DEA)	3.69	13108	2022-11-28 16:18:52.373	0.035	0.406	0.929	0	0	0	23.621	-1.945	-26.323	0	0	0	0	0	0	0
WT111(DD045F3F1DEA)	3.69	13108	2022-11-28 16:18:52.373	0.035	0.406	0.929	0	0	0	23.621	-1.945	-26.323	0	0	0	0	0	0	0
WT111(DD045F3F1DEA)	3.69	13108	2022-11-28 16:18:52.373	0.035	0.406	0.928	0	0	0	23.621	-1.945	-26.323	0	0	0	0	0	0	0
WT333(F4E4E1AF1293)	3.79	13105	2022-11-28 16:18:52.373	0.013	-0.008	1.016	0	0	0	-0.489	-0.72	-54.778	0	0	0	0	0	0	0
WT333(F4E4E1AF1293)	3.79	13105	2022-11-28 16:18:52.373	0.013	-0.009	1.016	0	0	0	-0.489	-0.72	-54.778	0	0	0	0	0	0	0
WT333(F4E4E1AF1293)	3.79	13105	2022-11-28 16:18:52.373	0.013	-0.009	1.016	0	0	0	-0.489	-0.72	-54.778	0	0	0	0	0	0	0
WT333(F4E4E1AF1293)	3.79	13105	2022-11-28 16:18:52.373	0.013	-0.009	1.016	0	0	0	-0.489	-0.72	-54.778	0	0	0	0	0	0	0
WT333(F4E4E1AF1293)	3.79	13105	2022-11-28 16:18:52.373	0.013	-0.009	1.016	0	0	0	-0.489	-0.72	-54.778	0	0	0	0	0	0	0
WT333(F4E4E1AF1293)	3.79	13105	2022-11-28 16:18:52.373	0.013	-0.008	1.017	0	0	0	-0.489	-0.72	-54.778	0	0	0	0	0	0	0
WT333(F4E4E1AF1293)	3.79	13105	2022-11-28 16:18:52.373	0.013	-0.008	1.017	0	0	0	-0.489	-0.72	-54.778	0	0	0	0	0	0	0
WT333(F4E4E1AF1293)	3.79	13105	2022-11-28 16:18:52.373	0.013	-0.008	1.017	0	0	0	-0.489	-0.72	-54.778	0	0	0	0	0	0	0
WT111(DD045F3F1DEA)	3.69	13108	2022-11-28 16:18:52.389	0.035	0.406	0.928	0	0	0	23.621	-1.945	-26.323	0	0	0	0	0	0	0
WT111(DD045F3F1DEA)	3.69	13108	2022-11-28 16:18:52.389	0.035	0.406	0.928	0	0	0	23.621	-1.945	-26.323	0	0	0	0	0	0	0
WT111(DD045F3F1DEA)	3.69	13108	2022-11-28 16:18:52.389	0.035	0.406	0.928	0	0	0	23.621	-1.945	-26.323	0	0	0	0	0	0	0
WT111(DD045F3F1DEA)	3.69	13108	2022-11-28 16:18:52.389	0.035	0.406	0.929	0	0	0	23.621	-1.945	-26.323	0	0	0	0	0	0	0
WT111(DD045F3F1DEA)	3.69	13108	2022-11-28 16:18:52.389	0.035	0.406	0.929	0	0	0	23.621	-1.945	-26.323	0	0	0	0	0	0	0
WT111(DD045F3F1DEA)	3.69	13108	2022-11-28 16:18:52.389	0.035	0.406	0.929	0	0	0	23.621	-1.945	-26.323	0	0	0	0	0	0	0
WT111(DD045F3F1DEA)	3.69	13108	2022-11-28 16:18:52.389	0.035	0.406	0.929	0	0	0	23.621	-1.945	-26.323	0	0	0	0	0	0	0
WT111(DD045F3F1DEA)	3.69	13108	2022-11-28 16:18:52.389	0.035	0.407	0.928	0	0	0	23.621	-1.945	-26.323	0	0	0	0	0	0	0
WT222(CAA14FCCF874)	3.72	13105	2022-11-28 16:18:52.404	-0.004	-0.052	1	0	0	0	-2.977	0.247	82.128	0	0	0	0	0	0	0
WT222(CAA14FCCF874)	3.72	13105	2022-11-28 16:18:52.404	-0.004	-0.052	1	0	0	0	-2.977	0.247	82.128	0	0	0	0	0	0	0
WT222(CAA14FCCF874)	3.72	13105	2022-11-28 16:18:52.404	-0.004	-0.052	1	0	0	0	-2.977	0.247	82.128	0	0	0	0	0	0	0
WT222(CAA14FCCF874)	3.72	13105	2022-11-28 16:18:52.404	-0.004	-0.052	1	0	0	0	-2.977	0.247	82.128	0	0	0	0	0	0	0
WT222(CAA14FCCF874)	3.72	13105	2022-11-28 16:18:52.404	-0.004	-0.052	0.999	0	0	0	-2.977	0.247	82.128	0	0	0	0	0	0	0
WT222(CAA14FCCF874)	3.72	13105	2022-11-28 16:18:52.404	-0.004	-0.052	0.999	0	0	0	-2.977	0.247	82.128	0	0	0	0	0	0	0
WT222(CAA14FCCF874)	3.72	13105	2022-11-28 16:18:52.404	-0.004	-0.052	0.999	0	0	0	-2.977	0.247	82.128	0	0	0	0	0	0	0
WT222(CAA14FCCF874)	3.72	13105	2022-11-28 16:18:52.404	-0.004	-0.052	0.999	0	0	0	-2.977	0.247	82.128	0	0	0	0	0	0	0
WT222(CAA14FCCF874)	3.72	13105	2022-11-28 16:18:52.404	-0.004	-0.052	1	0	0	0	-2.977	0.247	82.128	0	0	0	0	0	0	0
WT222(CAA14FCCF874)	3.72	13105	2022-11-28 16:18:52.404	-0.004	-0.052	1	0	0	0	-2.977	0.247	82.128	0	0	0	0	0	0	0
WT222(CAA14FCCF874)	3.72	13105	2022-11-28 16:18:52.404	-0.004	-0.052	1	0	0	0	-2.977	0.247	82.128	0	0	0	0	0	0	0
WT222(CAA14FCCF874)	3.72	13105	2022-11-28 16:18:52.404	-0.004	-0.052	1	0	0	0	-2.977	0.247	82.128	0	0	0	0	0	0	0
WT222(CAA14FCCF874)	3.72	13105	2022-11-28 16:18:52.404	-0.004	-0.051	0.999	0	0	0	-2.977	0.247	82.128	0	0	0	0	0	0	0
WT222(CAA14FCCF874)	3.72	13105	2022-11-28 16:18:52.404	-0.004	-0.051	0.999	0	0	0	-2.977	0.247	82.128	0	0	0	0	0	0	0
WT222(CAA14FCCF874)	3.72	13105	2022-11-28 16:18:52.404	-0.004	-0.051	0.999	0	0	0	-2.977	0.247	82.128	0	0	0	0	0	0	0
WT222(CAA14FCCF874)	3.72	13105	2022-11-28 16:18:52.404	-0.004	-0.051	0.999	0	0	0	-2.977	0.247	82.128	0	0	0	0	0	0	0
WT111(DD045F3F1DEA)	3.69	13108	2022-11-28 16:18:52.420	0.035	0.407	0.928	0	0	0	23.621	-1.945	-26.323	0	0	0	0	0	0	0
WT111(DD045F3F1DEA)	3.69	13108	2022-11-28 16:18:52.420	0.035	0.407	0.928	0	0	0	23.621	-1.945	-26.323	0	0	0	0	0	0	0
WT111(DD045F3F1DEA)	3.69	13108	2022-11-28 16:18:52.420	0.035	0.407	0.928	0	0	0	23.621	-1.945	-26.323	0	0	0	0	0	0	0
WT111(DD045F3F1DEA)	3.69	13108	2022-11-28 16:18:52.420	0.035	0.406	0.929	0	0	0	23.621	-1.945	-26.323	0	0	0	0	0	0	0
WT111(DD045F3F1DEA)	3.69	13108	2022-11-28 16:18:52.420	0.035	0.406	0.929	0	0	0	23.621	-1.945	-26.323	0	0	0	0	0	0	0
WT111(DD045F3F1DEA)	3.69	13108	2022-11-28 16:18:52.420	0.035	0.406	0.929	0	0	0	23.621	-1.945	-26.323	0	0	0	0	0	0	0
WT111(DD045F3F1DEA)	3.69	13108	2022-11-28 16:18:52.420	0.035	0.406	0.929	0	0	0	23.621	-1.945	-26.323	0	0	0	0	0	0	0
WT111(DD045F3F1DEA)	3.69	13108	2022-11-28 16:18:52.420	0.034	0.406	0.928	0	0	0	23.621	-1.945	-26.323	0	0	0	0	0	0	0
WT222(CAA14FCCF874)	3.72	13105	2022-11-28 16:18:52.436	-0.004	-0.052	0.999	0	0	0	-2.977	0.247	82.128	0	0	0	0	0	0	0
WT222(CAA14FCCF874)	3.72	13105	2022-11-28 16:18:52.436	-0.004	-0.052	0.999	0	0	0	-2.977	0.247	82.128	0	0	0	0	0	0	0
WT222(CAA14FCCF874)	3.72	13105	2022-11-28 16:18:52.436	-0.004	-0.052	0.999	0	0	0	-2.977	0.247	82.128	0	0	0	0	0	0	0
WT222(CAA14FCCF874)	3.72	13105	2022-11-28 16:18:52.436	-0.004	-0.052	0.999	0	0	0	-2.977	0.247	82.128	0	0	0	0	0	0	0
WT222(CAA14FCCF874)	3.72	13105	2022-11-28 16:18:52.436	-0.004	-0.052	0.999	0	0	0	-2.977	0.247	82.128	0	0	0	0	0	0	0
WT222(CAA14FCCF874)	3.72	13105	2022-11-28 16:18:52.436	-0.004	-0.052	0.999	0	0	0	-2.977	0.247	82.128	0	0	0	0	0	0	0
WT222(CAA14FCCF874)	3.72	13105	2022-11-28 16:18:52.436	-0.004	-0.052	0.999	0	0	0	-2.977	0.247	82.128	0	0	0	0	0	0	0
WT222(CAA14FCCF874)	3.72	13105	2022-11-28 16:18:52.436	-0.004	-0.052	0.999	0	0	0	-2.977	0.247	82.128	0	0	0	0	0	0	0
WT111(DD045F3F1DEA)	3.69	13108	2022-11-28 16:18:52.483	0.034	0.406	0.928	0	0	0	23.621	-1.945	-26.323	0	0	0	0	0	0	0
WT111(DD045F3F1DEA)	3.69	13108	2022-11-28 16:18:52.483	0.034	0.406	0.928	0	0	0	23.621	-1.945	-26.323	0	0	0	0	0	0	0
WT111(DD045F3F1DEA)	3.69	13108	2022-11-28 16:18:52.483	0.034	0.406	0.928	0	0	0	23.621	-1.945	-26.323	0	0	0	0	0	0	0
WT111(DD045F3F1DEA)	3.69	13108	2022-11-28 16:18:52.483	0.034	0.406	0.928	0	0	0	23.621	-1.945	-26.323	0	0	0	0	0	0	0
WT111(DD045F3F1DEA)	3.69	13108	2022-11-28 16:18:52.483	0.034	0.406	0.928	0	0	0	23.621	-1.945	-26.323	0	0	0	0	0	0	0
WT111(DD045F3F1DEA)	3.69	13108	2022-11-28 16:18:52.483	0.034	0.406	0.928	0	0	0	23.621	-1.945	-26.323	0	0	0	0	0	0	0
WT111(DD045F3F1DEA)	3.69	13108	2022-11-28 16:18:52.483	0.034	0.406	0.928	0	0	0	23.621	-1.945	-26.323	0	0	0	0	0	0	0
WT111(DD045F3F1DEA)	3.69	13108	2022-11-28 16:18:52.483	0.034	0.406	0.929	0	0	0	23.621	-1.945	-26.323	0	0	0	0	0	0	0
WT111(DD045F3F1DEA)	3.69	13108	2022-11-28 16:18:52.514	0.034	0.406	0.929	0	0	0	23.621	-1.945	-26.323	0	0	0	0	0	0	0
WT111(DD045F3F1DEA)	3.69	13108	2022-11-28 16:18:52.514	0.034	0.406	0.929	0	0	0	23.621	-1.945	-26.323	0	0	0	0	0	0	0
WT111(DD045F3F1DEA)	3.69	13108	2022-11-28 16:18:52.514	0.034	0.406	0.929	0	0	0	23.621	-1.945	-26.323	0	0	0	0	0	0	0
WT111(DD045F3F1DEA)	3.69	13108	2022-11-28 16:18:52.514	0.034	0.406	0.929	0	0	0	23.621	-1.945	-26.323	0	0	0	0	0	0	0
WT111(DD045F3F1DEA)	3.69	13108	2022-11-28 16:18:52.514	0.034	0.406	0.929	0	0	0	23.621	-1.945	-26.323	0	0	0	0	0	0	0
WT111(DD045F3F1DEA)	3.69	13108	2022-11-28 16:18:52.514	0.034	0.406	0.929	0	0	0	23.621	-1.945	-26.323	0	0	0	0	0	0	0
WT111(DD045F3F1DEA)	3.69	13108	2022-11-28 16:18:52.514	0.034	0.406	0.929	0	0	0	23.621	-1.945	-26.323	0	0	0	0	0	0	0
WT111(DD045F3F1DEA)	3.69	13108	2022-11-28 16:18:52.514	0.034	0.406	0.929	0	0	0	23.621	-1.945	-26.323	0	0	0	0	0	0	0
WT222(CAA14FCCF874)	3.72	13105	2022-11-28 16:18:52.514	-0.004	-0.052	0.999	0	0	0	-2.977	0.247	82.128	0	0	0	0	0	0	0
WT222(CAA14FCCF874)	3.72	13105	2022-11-28 16:18:52.514	-0.004	-0.052	0.999	0	0	0	-2.977	0.247	82.128	0	0	0	0	0	0	0
WT222(CAA14FCCF874)	3.72	13105	2022-11-28 16:18:52.514	-0.004	-0.052	0.999	0	0	0	-2.977	0.247	82.128	0	0	0	0	0	0	0
WT222(CAA14FCCF874)	3.72	13105	2022-11-28 16:18:52.514	-0.004	-0.052	0.999	0	0	0	-2.977	0.247	82.128	0	0	0	0	0	0	0
WT222(CAA14FCCF874)	3.72	13105	2022-11-28 16:18:52.514	-0.004	-0.052	0.999	0	0	0	-2.977	0.247	82.128	0	0	0	0	0	0	0
WT222(CAA14FCCF874)	3.72	13105	2022-11-28 16:18:52.514	-0.004	-0.052	0.999	0	0	0	-2.977	0.247	82.128	0	0	0	0	0	0	0
WT222(CAA14FCCF874)	3.72	13105	2022-11-28 16:18:52.514	-0.004	-0.052	0.999	0	0	0	-2.977	0.247	82.128	0	0	0	0	0	0	0
WT222(CAA14FCCF874)	3.72	13105	2022-11-28 16:18:52.514	-0.004	-0.052	0.999	0	0	0	-2.977	0.247	82.128	0	0	0	0	0	0	0
WT222(CAA14FCCF874)	3.72	13105	2022-11-28 16:18:52.514	-0.004	-0.052	0.999	0	0	0	-2.977	0.247	82.128	0	0	0	0	0	0	0
WT222(CAA14FCCF874)	3.72	13105	2022-11-28 16:18:52.514	-0.004	-0.052	0.999	0	0	0	-2.977	0.247	82.128	0	0	0	0	0	0	0
WT222(CAA14FCCF874)	3.72	13105	2022-11-28 16:18:52.514	-0.004	-0.052	0.999	0	0	0	-2.977	0.247	82.128	0	0	0	0	0	0	0
WT222(CAA14FCCF874)	3.72	13105	2022-11-28 16:18:52.514	-0.004	-0.052	0.999	0	0	0	-2.977	0.247	82.128	0	0	0	0	0	0	0
WT222(CAA14FCCF874)	3.72	13105	2022-11-28 16:18:52.514	-0.004	-0.052	0.999	0	0	0	-2.977	0.247	82.128	0	0	0	0	0	0	0
WT222(CAA14FCCF874)	3.72	13105	2022-11-28 16:18:52.514	-0.004	-0.052	0.999	0	0	0	-2.977	0.247	82.128	0	0	0	0	0	0	0
WT222(CAA14FCCF874)	3.72	13105	2022-11-28 16:18:52.514	-0.004	-0.052	0.999	0	0	0	-2.977	0.247	82.128	0	0	0	0	0	0	0
WT222(CAA14FCCF874)	3.72	13105	2022-11-28 16:18:52.514	-0.004	-0.052	0.999	0	0	0	-2.977	0.247	82.128	0	0	0	0	0	0	0
WT222(CAA14FCCF874)	3.72	13105	2022-11-28 16:18:52.545	-0.004	-0.052	0.999	0	0	0	-2.977	0.247	82.128	0	0	0	0	0	0	0
WT222(CAA14FCCF874)	3.72	13105	2022-11-28 16:18:52.545	-0.004	-0.052	0.999	0	0	0	-2.977	0.247	82.128	0	0	0	0	0	0	0
WT222(CAA14FCCF874)	3.72	13105	2022-11-28 16:18:52.545	-0.004	-0.052	0.999	0	0	0	-2.977	0.247	82.128	0	0	0	0	0	0	0
WT222(CAA14FCCF874)	3.72	13105	2022-11-28 16:18:52.545	-0.004	-0.052	0.999	0	0	0	-2.977	0.247	82.128	0	0	0	0	0	0	0
WT222(CAA14FCCF874)	3.72	13105	2022-11-28 16:18:52.545	-0.004	-0.052	0.999	0	0	0	-2.977	0.247	82.128	0	0	0	0	0	0	0
WT222(CAA14FCCF874)	3.72	13105	2022-11-28 16:18:52.545	-0.004	-0.052	0.999	0	0	0	-2.977	0.247	82.128	0	0	0	0	0	0	0
WT222(CAA14FCCF874)	3.72	13105	2022-11-28 16:18:52.545	-0.004	-0.052	0.999	0	0	0	-2.977	0.247	82.128	0	0	0	0	0	0	0
WT222(CAA14FCCF874)	3.72	13105	2022-11-28 16:18:52.545	-0.004	-0.051	1	0	0	0	-2.977	0.247	82.128	0	0	0	0	0	0	0
WT111(DD045F3F1DEA)	3.69	13108	2022-11-28 16:18:52.576	0.034	0.406	0.929	0	0	0	23.621	-1.945	-26.323	0	0	0	0	0	0	0
WT111(DD045F3F1DEA)	3.69	13108	2022-11-28 16:18:52.576	0.034	0.406	0.929	0	0	0	23.621	-1.945	-26.323	0	0	0	0	0	0	0
WT111(DD045F3F1DEA)	3.69	13108	2022-11-28 16:18:52.576	0.034	0.406	0.929	0	0	0	23.621	-1.945	-26.323	0	0	0	0	0	0	0
WT111(DD045F3F1DEA)	3.69	13108	2022-11-28 16:18:52.576	0.035	0.406	0.929	0	0	0	23.621	-1.945	-26.323	0	0	0	0	0	0	0
WT111(DD045F3F1DEA)	3.69	13108	2022-11-28 16:18:52.576	0.035	0.406	0.929	0	0	0	23.621	-1.945	-26.323	0	0	0	0	0	0	0
WT111(DD045F3F1DEA)	3.69	13108	2022-11-28 16:18:52.576	0.035	0.406	0.929	0	0	0	23.621	-1.945	-26.323	0	0	0	0	0	0	0
WT111(DD045F3F1DEA)	3.69	13108	2022-11-28 16:18:52.576	0.034	0.406	0.928	0	0	0	23.621	-1.945	-26.323	0	0	0	0	0	0	0
WT111(DD045F3F1DEA)	3.69	13108	2022-11-28 16:18:52.576	0.034	0.406	0.928	0	0	0	23.621	-1.945	-26.323	0	0	0	0	0	0	0
WT111(DD045F3F1DEA)	3.69	13108	2022-11-28 16:18:52.607	0.034	0.406	0.928	0	0	0	23.621	-1.945	-26.323	0	0	0	0	0	0	0
WT111(DD045F3F1DEA)	3.69	13108	2022-11-28 16:18:52.607	0.034	0.406	0.928	0	0	0	23.621	-1.945	-26.323	0	0	0	0	0	0	0
WT111(DD045F3F1DEA)	3.69	13108	2022-11-28 16:18:52.607	0.034	0.406	0.929	0	0	0	23.621	-1.945	-26.323	0	0	0	0	0	0	0
WT111(DD045F3F1DEA)	3.69	13108	2022-11-28 16:18:52.607	0.034	0.406	0.929	0	0	0	23.621	-1.945	-26.323	0	0	0	0	0	0	0
WT111(DD045F3F1DEA)	3.69	13108	2022-11-28 16:18:52.607	0.034	0.406	0.929	0	0	0	23.621	-1.945	-26.323	0	0	0	0	0	0	0
WT111(DD045F3F1DEA)	3.69	13108	2022-11-28 16:18:52.607	0.034	0.406	0.929	0	0	0	23.621	-1.945	-26.323	0	0	0	0	0	0	0
WT111(DD045F3F1DEA)	3.69	13108	2022-11-28 16:18:52.607	0.034	0.406	0.928	0	0	0	23.621	-1.945	-26.323	0	0	0	0	0	0	0
WT111(DD045F3F1DEA)	3.69	13108	2022-11-28 16:18:52.607	0.034	0.406	0.928	0	0	0	23.621	-1.945	-26.323	0	0	0	0	0	0	0
WT333(F4E4E1AF1293)	3.79	13105	2022-11-28 16:18:52.607	0.013	-0.008	1.017	0	0	0	-0.489	-0.72	-54.778	0	0	0	0	0	0	0
WT333(F4E4E1AF1293)	3.79	13105	2022-11-28 16:18:52.623	0.013	-0.008	1.017	0	0	0	-0.489	-0.72	-54.778	0	0	0	0	0	0	0
WT333(F4E4E1AF1293)	3.79	13105	2022-11-28 16:18:52.623	0.013	-0.008	1.017	0	0	0	-0.489	-0.72	-54.778	0	0	0	0	0	0	0
WT333(F4E4E1AF1293)	3.79	13105	2022-11-28 16:18:52.623	0.013	-0.008	1.017	0	0	0	-0.489	-0.72	-54.778	0	0	0	0	0	0	0
WT333(F4E4E1AF1293)	3.79	13105	2022-11-28 16:18:52.623	0.013	-0.008	1.017	0	0	0	-0.489	-0.72	-54.778	0	0	0	0	0	0	0
WT333(F4E4E1AF1293)	3.79	13105	2022-11-28 16:18:52.623	0.013	-0.008	1.017	0	0	0	-0.489	-0.72	-54.778	0	0	0	0	0	0	0
WT333(F4E4E1AF1293)	3.79	13105	2022-11-28 16:18:52.623	0.013	-0.008	1.017	0	0	0	-0.489	-0.72	-54.778	0	0	0	0	0	0	0
WT333(F4E4E1AF1293)	3.79	13105	2022-11-28 16:18:52.623	0.013	-0.008	1.017	0	0	0	-0.489	-0.72	-54.778	0	0	0	0	0	0	0
WT333(F4E4E1AF1293)	3.79	13105	2022-11-28 16:18:52.623	0.013	-0.008	1.017	0	0	0	-0.489	-0.72	-54.778	0	0	0	0	0	0	0
WT333(F4E4E1AF1293)	3.79	13105	2022-11-28 16:18:52.623	0.013	-0.009	1.017	0	0	0	-0.489	-0.72	-54.778	0	0	0	0	0	0	0
WT333(F4E4E1AF1293)	3.79	13105	2022-11-28 16:18:52.623	0.013	-0.009	1.017	0	0	0	-0.489	-0.72	-54.778	0	0	0	0	0	0	0
WT333(F4E4E1AF1293)	3.79	13105	2022-11-28 16:18:52.623	0.013	-0.009	1.017	0	0	0	-0.489	-0.72	-54.778	0	0	0	0	0	0	0
WT333(F4E4E1AF1293)	3.79	13105	2022-11-28 16:18:52.623	0.013	-0.009	1.017	0	0	0	-0.489	-0.72	-54.778	0	0	0	0	0	0	0
WT333(F4E4E1AF1293)	3.79	13105	2022-11-28 16:18:52.623	0.013	-0.008	1.017	0	0	0	-0.489	-0.72	-54.778	0	0	0	0	0	0	0
WT333(F4E4E1AF1293)	3.79	13105	2022-11-28 16:18:52.623	0.013	-0.008	1.017	0	0	0	-0.489	-0.72	-54.778	0	0	0	0	0	0	0
WT333(F4E4E1AF1293)	3.79	13105	2022-11-28 16:18:52.623	0.013	-0.008	1.017	0	0	0	-0.489	-0.72	-54.778	0	0	0	0	0	0	0
WT111(DD045F3F1DEA)	3.69	13108	2022-11-28 16:18:52.639	0.034	0.406	0.928	0	0	0	23.621	-1.945	-26.323	0	0	0	0	0	0	0
WT111(DD045F3F1DEA)	3.69	13108	2022-11-28 16:18:52.639	0.034	0.406	0.928	0	0	0	23.621	-1.945	-26.323	0	0	0	0	0	0	0
WT111(DD045F3F1DEA)	3.69	13108	2022-11-28 16:18:52.639	0.034	0.406	0.928	0	0	0	23.621	-1.945	-26.323	0	0	0	0	0	0	0
WT111(DD045F3F1DEA)	3.69	13108	2022-11-28 16:18:52.639	0.034	0.406	0.928	0	0	0	23.621	-1.945	-26.323	0	0	0	0	0	0	0
WT111(DD045F3F1DEA)	3.69	13108	2022-11-28 16:18:52.639	0.034	0.406	0.928	0	0	0	23.621	-1.945	-26.323	0	0	0	0	0	0	0
WT111(DD045F3F1DEA)	3.69	13108	2022-11-28 16:18:52.639	0.034	0.406	0.928	0	0	0	23.621	-1.945	-26.323	0	0	0	0	0	0	0
WT111(DD045F3F1DEA)	3.69	13108	2022-11-28 16:18:52.639	0.034	0.405	0.928	0	0	0	23.621	-1.945	-26.323	0	0	0	0	0	0	0
WT111(DD045F3F1DEA)	3.69	13108	2022-11-28 16:18:52.639	0.034	0.405	0.928	0	0	0	23.621	-1.945	-26.323	0	0	0	0	0	0	0
WT222(CAA14FCCF874)	3.72	13105	2022-11-28 16:18:52.670	-0.004	-0.051	1	0	0	0	-2.977	0.247	82.128	0	0	0	0	0	0	0
WT222(CAA14FCCF874)	3.72	13105	2022-11-28 16:18:52.670	-0.004	-0.051	1	0	0	0	-2.977	0.247	82.128	0	0	0	0	0	0	0
WT222(CAA14FCCF874)	3.72	13105	2022-11-28 16:18:52.670	-0.004	-0.051	1	0	0	0	-2.977	0.247	82.128	0	0	0	0	0	0	0
WT222(CAA14FCCF874)	3.72	13105	2022-11-28 16:18:52.670	-0.004	-0.051	1	0	0	0	-2.977	0.247	82.128	0	0	0	0	0	0	0
WT222(CAA14FCCF874)	3.72	13105	2022-11-28 16:18:52.670	-0.004	-0.051	1	0	0	0	-2.977	0.247	82.128	0	0	0	0	0	0	0
WT222(CAA14FCCF874)	3.72	13105	2022-11-28 16:18:52.670	-0.004	-0.051	1	0	0	0	-2.977	0.247	82.128	0	0	0	0	0	0	0
WT222(CAA14FCCF874)	3.72	13105	2022-11-28 16:18:52.670	-0.004	-0.051	1	0	0	0	-2.977	0.247	82.128	0	0	0	0	0	0	0
WT222(CAA14FCCF874)	3.72	13105	2022-11-28 16:18:52.670	-0.004	-0.052	0.999	0	0	0	-2.977	0.247	82.128	0	0	0	0	0	0	0
WT111(DD045F3F1DEA)	3.69	13108	2022-11-28 16:18:52.701	0.034	0.405	0.928	0	0	0	23.621	-1.945	-26.323	0	0	0	0	0	0	0
WT111(DD045F3F1DEA)	3.69	13108	2022-11-28 16:18:52.701	0.034	0.405	0.928	0	0	0	23.621	-1.945	-26.323	0	0	0	0	0	0	0
WT111(DD045F3F1DEA)	3.69	13108	2022-11-28 16:18:52.701	0.034	0.406	0.929	0	0	0	23.621	-1.945	-26.323	0	0	0	0	0	0	0
WT111(DD045F3F1DEA)	3.69	13108	2022-11-28 16:18:52.701	0.034	0.406	0.929	0	0	0	23.621	-1.945	-26.323	0	0	0	0	0	0	0
WT111(DD045F3F1DEA)	3.69	13108	2022-11-28 16:18:52.701	0.034	0.406	0.929	0	0	0	23.621	-1.945	-26.323	0	0	0	0	0	0	0
WT111(DD045F3F1DEA)	3.69	13108	2022-11-28 16:18:52.701	0.034	0.406	0.929	0	0	0	23.621	-1.945	-26.323	0	0	0	0	0	0	0
WT111(DD045F3F1DEA)	3.69	13108	2022-11-28 16:18:52.701	0.034	0.405	0.928	0	0	0	23.621	-1.945	-26.323	0	0	0	0	0	0	0
WT111(DD045F3F1DEA)	3.69	13108	2022-11-28 16:18:52.701	0.034	0.405	0.928	0	0	0	23.621	-1.945	-26.323	0	0	0	0	0	0	0
WT222(CAA14FCCF874)	3.72	13105	2022-11-28 16:18:52.701	-0.004	-0.052	0.999	0	0	0	-2.977	0.247	82.128	0	0	0	0	0	0	0
WT222(CAA14FCCF874)	3.72	13105	2022-11-28 16:18:52.701	-0.004	-0.052	0.999	0	0	0	-2.977	0.247	82.128	0	0	0	0	0	0	0
WT222(CAA14FCCF874)	3.72	13105	2022-11-28 16:18:52.701	-0.004	-0.052	0.999	0	0	0	-2.977	0.247	82.128	0	0	0	0	0	0	0
WT222(CAA14FCCF874)	3.72	13105	2022-11-28 16:18:52.701	-0.004	-0.052	0.999	0	0	0	-2.977	0.247	82.128	0	0	0	0	0	0	0
WT222(CAA14FCCF874)	3.72	13105	2022-11-28 16:18:52.701	-0.004	-0.052	0.999	0	0	0	-2.977	0.247	82.128	0	0	0	0	0	0	0
WT222(CAA14FCCF874)	3.72	13105	2022-11-28 16:18:52.701	-0.004	-0.052	0.999	0	0	0	-2.977	0.247	82.128	0	0	0	0	0	0	0
WT222(CAA14FCCF874)	3.72	13105	2022-11-28 16:18:52.701	-0.004	-0.052	0.999	0	0	0	-2.977	0.247	82.128	0	0	0	0	0	0	0
WT222(CAA14FCCF874)	3.72	13105	2022-11-28 16:18:52.701	-0.004	-0.052	0.999	0	0	0	-2.977	0.247	82.128	0	0	0	0	0	0	0
WT222(CAA14FCCF874)	3.72	13105	2022-11-28 16:18:52.701	-0.004	-0.052	0.999	0	0	0	-2.977	0.247	82.128	0	0	0	0	0	0	0
WT222(CAA14FCCF874)	3.72	13105	2022-11-28 16:18:52.701	-0.004	-0.052	0.999	0	0	0	-2.977	0.247	82.128	0	0	0	0	0	0	0
WT222(CAA14FCCF874)	3.72	13105	2022-11-28 16:18:52.701	-0.004	-0.052	0.999	0	0	0	-2.977	0.247	82.128	0	0	0	0	0	0	0
WT222(CAA14FCCF874)	3.72	13105	2022-11-28 16:18:52.701	-0.004	-0.052	0.999	0	0	0	-2.977	0.247	82.128	0	0	0	0	0	0	0
WT222(CAA14FCCF874)	3.72	13105	2022-11-28 16:18:52.701	-0.004	-0.052	0.999	0	0	0	-2.977	0.247	82.128	0	0	0	0	0	0	0
WT222(CAA14FCCF874)	3.72	13105	2022-11-28 16:18:52.701	-0.004	-0.052	0.999	0	0	0	-2.977	0.247	82.128	0	0	0	0	0	0	0
WT222(CAA14FCCF874)	3.72	13105	2022-11-28 16:18:52.701	-0.004	-0.052	0.999	0	0	0	-2.977	0.242	82.128	0	0	0	0	0	0	0
WT222(CAA14FCCF874)	3.72	13105	2022-11-28 16:18:52.701	-0.004	-0.052	0.999	0	0	0	-2.977	0.242	82.128	0	0	0	0	0	0	0
WT333(F4E4E1AF1293)	3.79	13105	2022-11-28 16:18:52.701	0.013	-0.008	1.017	0	0	0	-0.489	-0.72	-54.778	0	0	0	0	0	0	0
WT333(F4E4E1AF1293)	3.79	13105	2022-11-28 16:18:52.701	0.013	-0.008	1.017	0	0	0	-0.489	-0.72	-54.778	0	0	0	0	0	0	0
WT333(F4E4E1AF1293)	3.79	13105	2022-11-28 16:18:52.701	0.013	-0.008	1.017	0	0	0	-0.489	-0.72	-54.778	0	0	0	0	0	0	0
WT333(F4E4E1AF1293)	3.79	13105	2022-11-28 16:18:52.701	0.013	-0.008	1.017	0	0	0	-0.489	-0.72	-54.778	0	0	0	0	0	0	0
WT333(F4E4E1AF1293)	3.79	13105	2022-11-28 16:18:52.701	0.013	-0.008	1.017	0	0	0	-0.489	-0.72	-54.778	0	0	0	0	0	0	0
WT333(F4E4E1AF1293)	3.79	13105	2022-11-28 16:18:52.701	0.013	-0.009	1.016	0	0	0	-0.489	-0.72	-54.778	0	0	0	0	0	0	0
WT333(F4E4E1AF1293)	3.79	13105	2022-11-28 16:18:52.701	0.013	-0.009	1.016	0	0	0	-0.489	-0.72	-54.778	0	0	0	0	0	0	0
WT333(F4E4E1AF1293)	3.79	13105	2022-11-28 16:18:52.701	0.013	-0.009	1.016	0	0	0	-0.489	-0.72	-54.778	0	0	0	0	0	0	0
WT111(DD045F3F1DEA)	3.69	13108	2022-11-28 16:18:52.732	0.034	0.405	0.928	0	0	0	23.621	-1.945	-26.323	0	0	0	0	0	0	0
WT111(DD045F3F1DEA)	3.69	13108	2022-11-28 16:18:52.732	0.034	0.405	0.928	0	0	0	23.621	-1.945	-26.323	0	0	0	0	0	0	0
WT111(DD045F3F1DEA)	3.69	13108	2022-11-28 16:18:52.732	0.035	0.406	0.929	0	0	0	23.621	-1.945	-26.323	0	0	0	0	0	0	0
WT111(DD045F3F1DEA)	3.69	13108	2022-11-28 16:18:52.732	0.035	0.406	0.929	0	0	0	23.621	-1.945	-26.323	0	0	0	0	0	0	0
WT111(DD045F3F1DEA)	3.69	13108	2022-11-28 16:18:52.732	0.035	0.406	0.929	0	0	0	23.621	-1.945	-26.323	0	0	0	0	0	0	0
WT111(DD045F3F1DEA)	3.69	13108	2022-11-28 16:18:52.732	0.035	0.406	0.929	0	0	0	23.621	-1.945	-26.323	0	0	0	0	0	0	0
WT111(DD045F3F1DEA)	3.69	13108	2022-11-28 16:18:52.732	0.034	0.406	0.928	0	0	0	23.621	-1.945	-26.323	0	0	0	0	0	0	0
WT111(DD045F3F1DEA)	3.69	13108	2022-11-28 16:18:52.732	0.034	0.406	0.928	0	0	0	23.621	-1.945	-26.323	0	0	0	0	0	0	0
WT111(DD045F3F1DEA)	3.69	13108	2022-11-28 16:18:52.764	0.034	0.406	0.928	0	0	0	23.621	-1.945	-26.323	0	0	0	0	0	0	0
WT111(DD045F3F1DEA)	3.69	13108	2022-11-28 16:18:52.764	0.034	0.406	0.928	0	0	0	23.621	-1.945	-26.323	0	0	0	0	0	0	0
WT111(DD045F3F1DEA)	3.69	13108	2022-11-28 16:18:52.764	0.035	0.406	0.929	0	0	0	23.621	-1.945	-26.323	0	0	0	0	0	0	0
WT111(DD045F3F1DEA)	3.69	13108	2022-11-28 16:18:52.764	0.035	0.406	0.929	0	0	0	23.621	-1.945	-26.323	0	0	0	0	0	0	0
WT111(DD045F3F1DEA)	3.69	13108	2022-11-28 16:18:52.764	0.035	0.406	0.929	0	0	0	23.621	-1.945	-26.323	0	0	0	0	0	0	0
WT111(DD045F3F1DEA)	3.69	13108	2022-11-28 16:18:52.764	0.035	0.406	0.929	0	0	0	23.621	-1.945	-26.323	0	0	0	0	0	0	0
WT111(DD045F3F1DEA)	3.69	13108	2022-11-28 16:18:52.764	0.035	0.406	0.928	0	0	0	23.621	-1.945	-26.323	0	0	0	0	0	0	0
WT111(DD045F3F1DEA)	3.69	13108	2022-11-28 16:18:52.764	0.035	0.406	0.928	0	0	0	23.621	-1.945	-26.323	0	0	0	0	0	0	0
WT333(F4E4E1AF1293)	3.79	13105	2022-11-28 16:18:52.764	0.013	-0.009	1.016	0	0	0	-0.489	-0.72	-54.778	0	0	0	0	0	0	0
WT333(F4E4E1AF1293)	3.79	13105	2022-11-28 16:18:52.764	0.013	-0.009	1.017	0	0	0	-0.489	-0.72	-54.778	0	0	0	0	0	0	0
WT333(F4E4E1AF1293)	3.79	13105	2022-11-28 16:18:52.764	0.013	-0.009	1.017	0	0	0	-0.489	-0.72	-54.778	0	0	0	0	0	0	0
WT333(F4E4E1AF1293)	3.79	13105	2022-11-28 16:18:52.764	0.013	-0.009	1.017	0	0	0	-0.489	-0.72	-54.778	0	0	0	0	0	0	0
WT333(F4E4E1AF1293)	3.79	13105	2022-11-28 16:18:52.764	0.013	-0.009	1.017	0	0	0	-0.489	-0.72	-54.778	0	0	0	0	0	0	0
WT333(F4E4E1AF1293)	3.79	13105	2022-11-28 16:18:52.764	0.013	-0.008	1.016	0	0	0	-0.489	-0.72	-54.778	0	0	0	0	0	0	0
WT333(F4E4E1AF1293)	3.79	13105	2022-11-28 16:18:52.764	0.013	-0.008	1.016	0	0	0	-0.489	-0.72	-54.778	0	0	0	0	0	0	0
WT333(F4E4E1AF1293)	3.79	13105	2022-11-28 16:18:52.764	0.013	-0.008	1.016	0	0	0	-0.489	-0.72	-54.778	0	0	0	0	0	0	0
WT111(DD045F3F1DEA)	3.69	13108	2022-11-28 16:18:52.811	0.035	0.406	0.928	0	0	0	23.621	-1.945	-26.323	0	0	0	0	0	0	0
WT111(DD045F3F1DEA)	3.69	13108	2022-11-28 16:18:52.811	0.035	0.406	0.928	0	0	0	23.621	-1.945	-26.323	0	0	0	0	0	0	0
WT111(DD045F3F1DEA)	3.69	13108	2022-11-28 16:18:52.811	0.035	0.406	0.929	0	0	0	23.621	-1.945	-26.323	0	0	0	0	0	0	0
WT111(DD045F3F1DEA)	3.69	13108	2022-11-28 16:18:52.811	0.035	0.406	0.929	0	0	0	23.621	-1.945	-26.323	0	0	0	0	0	0	0
WT111(DD045F3F1DEA)	3.69	13108	2022-11-28 16:18:52.811	0.035	0.406	0.929	0	0	0	23.621	-1.945	-26.323	0	0	0	0	0	0	0
WT111(DD045F3F1DEA)	3.69	13108	2022-11-28 16:18:52.811	0.035	0.406	0.929	0	0	0	23.621	-1.945	-26.323	0	0	0	0	0	0	0
WT111(DD045F3F1DEA)	3.69	13108	2022-11-28 16:18:52.811	0.034	0.405	0.929	0	0	0	23.621	-1.945	-26.323	0	0	0	0	0	0	0
WT111(DD045F3F1DEA)	3.69	13108	2022-11-28 16:18:52.811	0.034	0.405	0.929	0	0	0	23.621	-1.945	-26.323	0	0	0	0	0	0	0
WT222(CAA14FCCF874)	3.72	13105	2022-11-28 16:18:52.826	-0.004	-0.052	0.999	0	0	0	-2.977	0.242	82.128	0	0	0	0	0	0	0
WT222(CAA14FCCF874)	3.72	13105	2022-11-28 16:18:52.826	-0.004	-0.052	0.999	0	0	0	-2.977	0.242	82.128	0	0	0	0	0	0	0
WT222(CAA14FCCF874)	3.72	13105	2022-11-28 16:18:52.826	-0.004	-0.052	0.999	0	0	0	-2.977	0.242	82.128	0	0	0	0	0	0	0
WT222(CAA14FCCF874)	3.72	13105	2022-11-28 16:18:52.826	-0.004	-0.052	0.999	0	0	0	-2.977	0.242	82.128	0	0	0	0	0	0	0
WT222(CAA14FCCF874)	3.72	13105	2022-11-28 16:18:52.826	-0.004	-0.052	0.999	0	0	0	-2.977	0.242	82.128	0	0	0	0	0	0	0
WT222(CAA14FCCF874)	3.72	13105	2022-11-28 16:18:52.826	-0.004	-0.052	0.999	0	0	0	-2.977	0.242	82.128	0	0	0	0	0	0	0
WT222(CAA14FCCF874)	3.72	13105	2022-11-28 16:18:52.826	-0.004	-0.052	0.999	0	0	0	-2.977	0.242	82.128	0	0	0	0	0	0	0
WT222(CAA14FCCF874)	3.72	13105	2022-11-28 16:18:52.826	-0.004	-0.051	0.999	0	0	0	-2.977	0.242	82.128	0	0	0	0	0	0	0
WT333(F4E4E1AF1293)	3.79	13105	2022-11-28 16:18:52.826	0.013	-0.008	1.016	0	0	0	-0.489	-0.72	-54.778	0	0	0	0	0	0	0
WT333(F4E4E1AF1293)	3.79	13105	2022-11-28 16:18:52.826	0.013	-0.008	1.017	0	0	0	-0.489	-0.72	-54.778	0	0	0	0	0	0	0
WT333(F4E4E1AF1293)	3.79	13105	2022-11-28 16:18:52.826	0.013	-0.008	1.017	0	0	0	-0.489	-0.72	-54.778	0	0	0	0	0	0	0
WT333(F4E4E1AF1293)	3.79	13105	2022-11-28 16:18:52.826	0.013	-0.008	1.017	0	0	0	-0.489	-0.72	-54.778	0	0	0	0	0	0	0
WT333(F4E4E1AF1293)	3.79	13105	2022-11-28 16:18:52.826	0.013	-0.008	1.017	0	0	0	-0.489	-0.72	-54.778	0	0	0	0	0	0	0
WT333(F4E4E1AF1293)	3.79	13105	2022-11-28 16:18:52.826	0.013	-0.008	1.017	0	0	0	-0.489	-0.72	-54.778	0	0	0	0	0	0	0
WT333(F4E4E1AF1293)	3.79	13105	2022-11-28 16:18:52.826	0.013	-0.008	1.017	0	0	0	-0.489	-0.72	-54.778	0	0	0	0	0	0	0
WT333(F4E4E1AF1293)	3.79	13105	2022-11-28 16:18:52.826	0.013	-0.008	1.017	0	0	0	-0.489	-0.72	-54.778	0	0	0	0	0	0	0
WT111(DD045F3F1DEA)	3.69	13108	2022-11-28 16:18:52.842	0.034	0.405	0.929	0	0	0	23.621	-1.945	-26.323	0	0	0	0	0	0	0
WT111(DD045F3F1DEA)	3.69	13108	2022-11-28 16:18:52.842	0.034	0.405	0.929	0	0	0	23.621	-1.945	-26.323	0	0	0	0	0	0	0
WT111(DD045F3F1DEA)	3.69	13108	2022-11-28 16:18:52.842	0.035	0.406	0.929	0	0	0	23.621	-1.945	-26.323	0	0	0	0	0	0	0
WT111(DD045F3F1DEA)	3.69	13108	2022-11-28 16:18:52.842	0.035	0.406	0.929	0	0	0	23.621	-1.945	-26.323	0	0	0	0	0	0	0
WT111(DD045F3F1DEA)	3.69	13108	2022-11-28 16:18:52.842	0.035	0.406	0.929	0	0	0	23.621	-1.945	-26.323	0	0	0	0	0	0	0
WT111(DD045F3F1DEA)	3.69	13108	2022-11-28 16:18:52.842	0.035	0.406	0.929	0	0	0	23.621	-1.945	-26.323	0	0	0	0	0	0	0
WT111(DD045F3F1DEA)	3.69	13108	2022-11-28 16:18:52.842	0.035	0.406	0.928	0	0	0	23.621	-1.945	-26.323	0	0	0	0	0	0	0
WT111(DD045F3F1DEA)	3.69	13108	2022-11-28 16:18:52.842	0.035	0.406	0.928	0	0	0	23.621	-1.945	-26.323	0	0	0	0	0	0	0
WT222(CAA14FCCF874)	3.72	13105	2022-11-28 16:18:52.842	-0.004	-0.051	0.999	0	0	0	-2.977	0.242	82.128	0	0	0	0	0	0	0
WT222(CAA14FCCF874)	3.72	13105	2022-11-28 16:18:52.842	-0.004	-0.051	0.999	0	0	0	-2.977	0.242	82.128	0	0	0	0	0	0	0
WT222(CAA14FCCF874)	3.72	13105	2022-11-28 16:18:52.842	-0.004	-0.051	0.999	0	0	0	-2.977	0.242	82.128	0	0	0	0	0	0	0
WT222(CAA14FCCF874)	3.72	13105	2022-11-28 16:18:52.842	-0.004	-0.051	1	0	0	0	-2.977	0.242	82.128	0	0	0	0	0	0	0
WT222(CAA14FCCF874)	3.72	13105	2022-11-28 16:18:52.842	-0.004	-0.051	1	0	0	0	-2.977	0.242	82.128	0	0	0	0	0	0	0
WT222(CAA14FCCF874)	3.72	13105	2022-11-28 16:18:52.842	-0.004	-0.051	1	0	0	0	-2.977	0.242	82.128	0	0	0	0	0	0	0
WT222(CAA14FCCF874)	3.72	13105	2022-11-28 16:18:52.842	-0.004	-0.051	1	0	0	0	-2.977	0.242	82.128	0	0	0	0	0	0	0
WT222(CAA14FCCF874)	3.72	13105	2022-11-28 16:18:52.842	-0.004	-0.052	0.999	0	0	0	-2.977	0.242	82.128	0	0	0	0	0	0	0
WT111(DD045F3F1DEA)	3.69	13108	2022-11-28 16:18:52.873	0.035	0.406	0.928	0	0	0	23.621	-1.945	-26.323	0	0	0	0	0	0	0
WT111(DD045F3F1DEA)	3.69	13108	2022-11-28 16:18:52.873	0.035	0.406	0.928	0	0	0	23.621	-1.945	-26.323	0	0	0	0	0	0	0
WT111(DD045F3F1DEA)	3.69	13108	2022-11-28 16:18:52.873	0.034	0.406	0.929	0	0	0	23.621	-1.945	-26.323	0	0	0	0	0	0	0
WT111(DD045F3F1DEA)	3.69	13108	2022-11-28 16:18:52.873	0.034	0.406	0.929	0	0	0	23.621	-1.945	-26.323	0	0	0	0	0	0	0
WT111(DD045F3F1DEA)	3.69	13108	2022-11-28 16:18:52.873	0.034	0.406	0.929	0	0	0	23.621	-1.945	-26.323	0	0	0	0	0	0	0
WT111(DD045F3F1DEA)	3.69	13108	2022-11-28 16:18:52.873	0.034	0.406	0.929	0	0	0	23.621	-1.945	-26.323	0	0	0	0	0	0	0
WT111(DD045F3F1DEA)	3.69	13108	2022-11-28 16:18:52.873	0.035	0.406	0.928	0	0	0	23.621	-1.945	-26.323	0	0	0	0	0	0	0
WT111(DD045F3F1DEA)	3.69	13108	2022-11-28 16:18:52.873	0.035	0.406	0.928	0	0	0	23.621	-1.945	-26.323	0	0	0	0	0	0	0
WT333(F4E4E1AF1293)	3.79	13105	2022-11-28 16:18:52.889	0.012	-0.008	1.017	0	0	0	-0.483	-0.72	-54.778	0	0	0	0	0	0	0
WT333(F4E4E1AF1293)	3.79	13105	2022-11-28 16:18:52.889	0.012	-0.008	1.017	0	0	0	-0.483	-0.72	-54.778	0	0	0	0	0	0	0
WT333(F4E4E1AF1293)	3.79	13105	2022-11-28 16:18:52.889	0.012	-0.008	1.017	0	0	0	-0.483	-0.72	-54.778	0	0	0	0	0	0	0
WT333(F4E4E1AF1293)	3.79	13105	2022-11-28 16:18:52.889	0.012	-0.008	1.017	0	0	0	-0.483	-0.72	-54.778	0	0	0	0	0	0	0
WT333(F4E4E1AF1293)	3.79	13105	2022-11-28 16:18:52.889	0.013	-0.009	1.017	0	0	0	-0.483	-0.72	-54.778	0	0	0	0	0	0	0
WT333(F4E4E1AF1293)	3.79	13105	2022-11-28 16:18:52.889	0.013	-0.009	1.017	0	0	0	-0.483	-0.72	-54.778	0	0	0	0	0	0	0
WT333(F4E4E1AF1293)	3.79	13105	2022-11-28 16:18:52.889	0.013	-0.009	1.017	0	0	0	-0.483	-0.72	-54.778	0	0	0	0	0	0	0
WT333(F4E4E1AF1293)	3.79	13105	2022-11-28 16:18:52.889	0.013	-0.009	1.017	0	0	0	-0.483	-0.72	-54.778	0	0	0	0	0	0	0
WT222(CAA14FCCF874)	3.72	13105	2022-11-28 16:18:52.904	-0.004	-0.052	0.999	0	0	0	-2.977	0.242	82.128	0	0	0	0	0	0	0
WT222(CAA14FCCF874)	3.72	13105	2022-11-28 16:18:52.904	-0.004	-0.052	0.999	0	0	0	-2.977	0.242	82.128	0	0	0	0	0	0	0
WT222(CAA14FCCF874)	3.72	13105	2022-11-28 16:18:52.904	-0.004	-0.052	0.999	0	0	0	-2.977	0.242	82.128	0	0	0	0	0	0	0
WT222(CAA14FCCF874)	3.72	13105	2022-11-28 16:18:52.904	-0.004	-0.053	1	0	0	0	-2.977	0.242	82.128	0	0	0	0	0	0	0
WT222(CAA14FCCF874)	3.72	13105	2022-11-28 16:18:52.904	-0.004	-0.053	1	0	0	0	-2.977	0.242	82.128	0	0	0	0	0	0	0
WT222(CAA14FCCF874)	3.72	13105	2022-11-28 16:18:52.904	-0.004	-0.053	1	0	0	0	-2.977	0.242	82.128	0	0	0	0	0	0	0
WT222(CAA14FCCF874)	3.72	13105	2022-11-28 16:18:52.904	-0.004	-0.053	1	0	0	0	-2.977	0.242	82.128	0	0	0	0	0	0	0
WT222(CAA14FCCF874)	3.72	13105	2022-11-28 16:18:52.904	-0.004	-0.052	1	0	0	0	-2.977	0.242	82.128	0	0	0	0	0	0	0
WT111(DD045F3F1DEA)	3.69	13108	2022-11-28 16:18:52.935	0.035	0.406	0.928	0	0	0	23.621	-1.945	-26.323	0	0	0	0	0	0	0
WT111(DD045F3F1DEA)	3.69	13108	2022-11-28 16:18:52.935	0.035	0.406	0.928	0	0	0	23.621	-1.945	-26.323	0	0	0	0	0	0	0
WT111(DD045F3F1DEA)	3.69	13108	2022-11-28 16:18:52.935	0.034	0.405	0.928	0	0	0	23.621	-1.945	-26.323	0	0	0	0	0	0	0
WT111(DD045F3F1DEA)	3.69	13108	2022-11-28 16:18:52.935	0.034	0.405	0.928	0	0	0	23.621	-1.945	-26.323	0	0	0	0	0	0	0
WT111(DD045F3F1DEA)	3.69	13108	2022-11-28 16:18:52.935	0.034	0.405	0.928	0	0	0	23.621	-1.945	-26.323	0	0	0	0	0	0	0
WT111(DD045F3F1DEA)	3.69	13108	2022-11-28 16:18:52.935	0.034	0.405	0.928	0	0	0	23.621	-1.945	-26.323	0	0	0	0	0	0	0
WT111(DD045F3F1DEA)	3.69	13108	2022-11-28 16:18:52.935	0.034	0.407	0.928	0	0	0	23.621	-1.945	-26.323	0	0	0	0	0	0	0
WT111(DD045F3F1DEA)	3.69	13108	2022-11-28 16:18:52.935	0.034	0.407	0.928	0	0	0	23.621	-1.945	-26.323	0	0	0	0	0	0	0
WT111(DD045F3F1DEA)	3.69	13108	2022-11-28 16:18:52.968	0.034	0.407	0.928	0	0	0	23.621	-1.945	-26.323	0	0	0	0	0	0	0
WT111(DD045F3F1DEA)	3.69	13108	2022-11-28 16:18:52.968	0.034	0.407	0.928	0	0	0	23.621	-1.945	-26.323	0	0	0	0	0	0	0
WT111(DD045F3F1DEA)	3.69	13108	2022-11-28 16:18:52.968	0.034	0.405	0.927	0	0	0	23.621	-1.945	-26.323	0	0	0	0	0	0	0
WT111(DD045F3F1DEA)	3.69	13108	2022-11-28 16:18:52.968	0.034	0.405	0.927	0	0	0	23.621	-1.945	-26.323	0	0	0	0	0	0	0
WT111(DD045F3F1DEA)	3.69	13108	2022-11-28 16:18:52.968	0.034	0.405	0.927	0	0	0	23.621	-1.945	-26.323	0	0	0	0	0	0	0
WT111(DD045F3F1DEA)	3.69	13108	2022-11-28 16:18:52.968	0.034	0.405	0.927	0	0	0	23.621	-1.945	-26.323	0	0	0	0	0	0	0
WT111(DD045F3F1DEA)	3.69	13108	2022-11-28 16:18:52.968	0.034	0.407	0.929	0	0	0	23.621	-1.945	-26.323	0	0	0	0	0	0	0
WT111(DD045F3F1DEA)	3.69	13108	2022-11-28 16:18:52.968	0.034	0.407	0.929	0	0	0	23.621	-1.945	-26.323	0	0	0	0	0	0	0
WT222(CAA14FCCF874)	3.72	13105	2022-11-28 16:18:52.968	-0.004	-0.052	1	0	0	0	-2.977	0.242	82.128	0	0	0	0	0	0	0
WT222(CAA14FCCF874)	3.72	13105	2022-11-28 16:18:52.968	-0.004	-0.052	1	0	0	0	-2.977	0.242	82.128	0	0	0	0	0	0	0
WT222(CAA14FCCF874)	3.72	13105	2022-11-28 16:18:52.968	-0.004	-0.052	1	0	0	0	-2.977	0.242	82.128	0	0	0	0	0	0	0
WT222(CAA14FCCF874)	3.72	13105	2022-11-28 16:18:52.968	-0.004	-0.052	0.999	0	0	0	-2.977	0.242	82.128	0	0	0	0	0	0	0
WT222(CAA14FCCF874)	3.72	13105	2022-11-28 16:18:52.968	-0.004	-0.052	0.999	0	0	0	-2.977	0.242	82.128	0	0	0	0	0	0	0
WT222(CAA14FCCF874)	3.72	13105	2022-11-28 16:18:52.968	-0.004	-0.052	0.999	0	0	0	-2.977	0.242	82.128	0	0	0	0	0	0	0
WT222(CAA14FCCF874)	3.72	13105	2022-11-28 16:18:52.968	-0.004	-0.052	0.999	0	0	0	-2.977	0.242	82.128	0	0	0	0	0	0	0
WT222(CAA14FCCF874)	3.72	13105	2022-11-28 16:18:52.968	-0.004	-0.052	0.999	0	0	0	-2.977	0.242	82.128	0	0	0	0	0	0	0
WT333(F4E4E1AF1293)	3.79	13105	2022-11-28 16:18:52.968	0.013	-0.008	1.017	0	0	0	-0.483	-0.72	-54.778	0	0	0	0	0	0	0
WT333(F4E4E1AF1293)	3.79	13105	2022-11-28 16:18:52.968	0.013	-0.008	1.017	0	0	0	-0.483	-0.72	-54.778	0	0	0	0	0	0	0
WT333(F4E4E1AF1293)	3.79	13105	2022-11-28 16:18:52.968	0.013	-0.008	1.017	0	0	0	-0.483	-0.72	-54.778	0	0	0	0	0	0	0
WT333(F4E4E1AF1293)	3.79	13105	2022-11-28 16:18:52.968	0.013	-0.008	1.017	0	0	0	-0.483	-0.72	-54.778	0	0	0	0	0	0	0
WT333(F4E4E1AF1293)	3.79	13105	2022-11-28 16:18:52.968	0.012	-0.008	1.016	0	0	0	-0.483	-0.72	-54.778	0	0	0	0	0	0	0
WT333(F4E4E1AF1293)	3.79	13105	2022-11-28 16:18:52.968	0.012	-0.008	1.016	0	0	0	-0.483	-0.72	-54.778	0	0	0	0	0	0	0
WT333(F4E4E1AF1293)	3.79	13105	2022-11-28 16:18:52.968	0.012	-0.008	1.016	0	0	0	-0.483	-0.72	-54.778	0	0	0	0	0	0	0
WT333(F4E4E1AF1293)	3.79	13105	2022-11-28 16:18:52.968	0.012	-0.008	1.016	0	0	0	-0.483	-0.72	-54.778	0	0	0	0	0	0	0
WT333(F4E4E1AF1293)	3.79	13105	2022-11-28 16:18:52.983	0.013	-0.009	1.016	0	0	0	-0.483	-0.72	-54.778	0	0	0	0	0	0	0
WT333(F4E4E1AF1293)	3.79	13105	2022-11-28 16:18:52.983	0.013	-0.009	1.016	0	0	0	-0.483	-0.72	-54.778	0	0	0	0	0	0	0
WT333(F4E4E1AF1293)	3.79	13105	2022-11-28 16:18:52.983	0.013	-0.009	1.016	0	0	0	-0.483	-0.72	-54.778	0	0	0	0	0	0	0
WT333(F4E4E1AF1293)	3.79	13105	2022-11-28 16:18:52.983	0.013	-0.009	1.016	0	0	0	-0.483	-0.72	-54.778	0	0	0	0	0	0	0
WT333(F4E4E1AF1293)	3.79	13105	2022-11-28 16:18:52.983	0.013	-0.008	1.017	0	0	0	-0.483	-0.72	-54.778	0	0	0	0	0	0	0
WT333(F4E4E1AF1293)	3.79	13105	2022-11-28 16:18:52.983	0.013	-0.008	1.017	0	0	0	-0.483	-0.72	-54.778	0	0	0	0	0	0	0
WT333(F4E4E1AF1293)	3.79	13105	2022-11-28 16:18:52.983	0.013	-0.008	1.017	0	0	0	-0.483	-0.72	-54.778	0	0	0	0	0	0	0
WT333(F4E4E1AF1293)	3.79	13105	2022-11-28 16:18:52.983	0.013	-0.008	1.017	0	0	0	-0.483	-0.72	-54.778	0	0	0	0	0	0	0
WT111(DD045F3F1DEA)	3.69	13108	2022-11-28 16:18:53.030	0.034	0.407	0.929	0	0	0	23.621	-1.945	-26.323	0	0	0	0	0	0	0
WT111(DD045F3F1DEA)	3.69	13108	2022-11-28 16:18:53.030	0.034	0.407	0.929	0	0	0	23.621	-1.945	-26.323	0	0	0	0	0	0	0
WT111(DD045F3F1DEA)	3.69	13108	2022-11-28 16:18:53.030	0.034	0.404	0.928	0	0	0	23.621	-1.945	-26.323	0	0	0	0	0	0	0
WT111(DD045F3F1DEA)	3.69	13108	2022-11-28 16:18:53.030	0.034	0.404	0.928	0	0	0	23.621	-1.945	-26.323	0	0	0	0	0	0	0
WT111(DD045F3F1DEA)	3.69	13108	2022-11-28 16:18:53.030	0.034	0.404	0.928	0	0	0	23.621	-1.945	-26.323	0	0	0	0	0	0	0
WT111(DD045F3F1DEA)	3.69	13108	2022-11-28 16:18:53.030	0.034	0.404	0.928	0	0	0	23.621	-1.945	-26.323	0	0	0	0	0	0	0
WT111(DD045F3F1DEA)	3.69	13108	2022-11-28 16:18:53.030	0.035	0.405	0.928	0	0	0	23.621	-1.945	-26.323	0	0	0	0	0	0	0
WT111(DD045F3F1DEA)	3.69	13108	2022-11-28 16:18:53.030	0.035	0.405	0.928	0	0	0	23.621	-1.945	-26.323	0	0	0	0	0	0	0
WT222(CAA14FCCF874)	3.72	13105	2022-11-28 16:18:53.030	-0.004	-0.052	0.999	0	0	0	-2.977	0.242	82.128	0	0	0	0	0	0	0
WT222(CAA14FCCF874)	3.72	13105	2022-11-28 16:18:53.030	-0.004	-0.052	0.999	0	0	0	-2.977	0.242	82.128	0	0	0	0	0	0	0
WT222(CAA14FCCF874)	3.72	13105	2022-11-28 16:18:53.030	-0.004	-0.052	0.999	0	0	0	-2.977	0.242	82.128	0	0	0	0	0	0	0
WT222(CAA14FCCF874)	3.72	13105	2022-11-28 16:18:53.030	-0.004	-0.052	0.999	0	0	0	-2.977	0.242	82.128	0	0	0	0	0	0	0
WT222(CAA14FCCF874)	3.72	13105	2022-11-28 16:18:53.030	-0.004	-0.052	0.999	0	0	0	-2.977	0.242	82.128	0	0	0	0	0	0	0
WT222(CAA14FCCF874)	3.72	13105	2022-11-28 16:18:53.030	-0.004	-0.052	0.999	0	0	0	-2.977	0.247	82.128	0	0	0	0	0	0	0
WT222(CAA14FCCF874)	3.72	13105	2022-11-28 16:18:53.030	-0.004	-0.052	0.999	0	0	0	-2.977	0.247	82.128	0	0	0	0	0	0	0
WT222(CAA14FCCF874)	3.72	13105	2022-11-28 16:18:53.030	-0.003	-0.051	0.999	0	0	0	-2.977	0.247	82.128	0	0	0	0	0	0	0
WT222(CAA14FCCF874)	3.72	13105	2022-11-28 16:18:53.030	-0.003	-0.051	0.999	0	0	0	-2.977	0.247	82.128	0	0	0	0	0	0	0
WT222(CAA14FCCF874)	3.72	13105	2022-11-28 16:18:53.030	-0.003	-0.051	0.999	0	0	0	-2.977	0.247	82.128	0	0	0	0	0	0	0
WT222(CAA14FCCF874)	3.72	13105	2022-11-28 16:18:53.030	-0.003	-0.051	0.999	0	0	0	-2.977	0.247	82.128	0	0	0	0	0	0	0
WT222(CAA14FCCF874)	3.72	13105	2022-11-28 16:18:53.030	-0.003	-0.052	1	0	0	0	-2.977	0.247	82.128	0	0	0	0	0	0	0
WT222(CAA14FCCF874)	3.72	13105	2022-11-28 16:18:53.030	-0.003	-0.052	1	0	0	0	-2.977	0.242	82.128	0	0	0	0	0	0	0
WT222(CAA14FCCF874)	3.72	13105	2022-11-28 16:18:53.030	-0.003	-0.052	1	0	0	0	-2.977	0.242	82.128	0	0	0	0	0	0	0
WT222(CAA14FCCF874)	3.72	13105	2022-11-28 16:18:53.030	0.007	-0.051	1	0	0	0	-2.977	0.242	82.128	0	0	0	0	0	0	0
WT222(CAA14FCCF874)	3.72	13105	2022-11-28 16:18:53.030	0.007	-0.051	1	0	0	0	-2.977	0.242	82.128	0	0	0	0	0	0	0
WT111(DD045F3F1DEA)	3.69	13108	2022-11-28 16:18:53.061	0.035	0.405	0.928	0	0	0	23.621	-1.945	-26.323	0	0	0	0	0	0	0
WT111(DD045F3F1DEA)	3.69	13108	2022-11-28 16:18:53.061	0.035	0.405	0.928	0	0	0	23.621	-1.945	-26.323	0	0	0	0	0	0	0
WT111(DD045F3F1DEA)	3.69	13108	2022-11-28 16:18:53.061	0.035	0.407	0.929	0	0	0	23.621	-1.945	-26.323	0	0	0	0	0	0	0
WT111(DD045F3F1DEA)	3.69	13108	2022-11-28 16:18:53.061	0.035	0.407	0.929	0	0	0	23.621	-1.945	-26.323	0	0	0	0	0	0	0
WT111(DD045F3F1DEA)	3.69	13108	2022-11-28 16:18:53.061	0.035	0.407	0.929	0	0	0	23.621	-1.945	-26.323	0	0	0	0	0	0	0
WT111(DD045F3F1DEA)	3.69	13108	2022-11-28 16:18:53.061	0.035	0.407	0.929	0	0	0	23.621	-1.945	-26.323	0	0	0	0	0	0	0
WT111(DD045F3F1DEA)	3.69	13108	2022-11-28 16:18:53.061	0.034	0.405	0.929	0	0	0	23.621	-1.945	-26.323	0	0	0	0	0	0	0
WT111(DD045F3F1DEA)	3.69	13108	2022-11-28 16:18:53.061	0.034	0.405	0.929	0	0	0	23.621	-1.945	-26.323	0	0	0	0	0	0	0
WT222(CAA14FCCF874)	3.72	13105	2022-11-28 16:18:53.061	0.007	-0.051	1	0	0	0	-2.977	0.242	82.128	0	0	0	0	0	0	0
WT222(CAA14FCCF874)	3.72	13105	2022-11-28 16:18:53.061	0.007	-0.051	1	0	0	0	-2.977	0.242	82.128	0	0	0	0	0	0	0
WT222(CAA14FCCF874)	3.72	13105	2022-11-28 16:18:53.061	0.004	-0.054	0.998	0	0	0	-2.977	0.242	82.128	0	0	0	0	0	0	0
WT222(CAA14FCCF874)	3.72	13105	2022-11-28 16:18:53.061	0.004	-0.054	0.998	0	0	0	-2.977	0.242	82.128	0	0	0	0	0	0	0
WT222(CAA14FCCF874)	3.72	13105	2022-11-28 16:18:53.061	0.004	-0.054	0.998	0	0	0	-2.977	0.242	82.128	0	0	0	0	0	0	0
WT222(CAA14FCCF874)	3.72	13105	2022-11-28 16:18:53.061	0.004	-0.054	0.998	0	0	0	-2.977	0.242	82.128	0	0	0	0	0	0	0
WT222(CAA14FCCF874)	3.72	13105	2022-11-28 16:18:53.061	0.012	-0.05	0.998	0	0	0	-2.977	0.242	82.128	0	0	0	0	0	0	0
WT222(CAA14FCCF874)	3.72	13105	2022-11-28 16:18:53.061	0.012	-0.05	0.998	0	0	0	-2.977	0.242	82.128	0	0	0	0	0	0	0
WT111(DD045F3F1DEA)	3.69	13108	2022-11-28 16:18:53.077	0.034	0.405	0.929	0	0	0	23.621	-1.945	-26.323	0	0	0	0	0	0	0
WT111(DD045F3F1DEA)	3.69	13108	2022-11-28 16:18:53.077	0.034	0.405	0.929	0	0	0	23.621	-1.945	-26.323	0	0	0	0	0	0	0
WT111(DD045F3F1DEA)	3.69	13108	2022-11-28 16:18:53.077	0.034	0.407	0.929	0	0	0	23.621	-1.945	-26.323	0	0	0	0	0	0	0
WT111(DD045F3F1DEA)	3.69	13108	2022-11-28 16:18:53.077	0.034	0.407	0.929	0	0	0	23.621	-1.945	-26.323	0	0	0	0	0	0	0
WT111(DD045F3F1DEA)	3.69	13108	2022-11-28 16:18:53.077	0.034	0.407	0.929	0	0	0	23.621	-1.945	-26.323	0	0	0	0	0	0	0
WT111(DD045F3F1DEA)	3.69	13108	2022-11-28 16:18:53.077	0.035	0.406	0.928	0	0	0	23.621	-1.945	-26.323	0	0	0	0	0	0	0
WT111(DD045F3F1DEA)	3.69	13108	2022-11-28 16:18:53.077	0.035	0.406	0.928	0	0	0	23.621	-1.945	-26.323	0	0	0	0	0	0	0
WT111(DD045F3F1DEA)	3.69	13108	2022-11-28 16:18:53.077	0.035	0.406	0.928	0	0	0	23.621	-1.945	-26.323	0	0	0	0	0	0	0
WT222(CAA14FCCF874)	3.72	13105	2022-11-28 16:18:53.093	0.012	-0.05	0.998	0	0	0	-2.977	0.236	82.128	0	0	0	0	0	0	0
WT222(CAA14FCCF874)	3.72	13105	2022-11-28 16:18:53.093	0.012	-0.05	0.998	0	0	0	-2.977	0.236	82.128	0	0	0	0	0	0	0
WT222(CAA14FCCF874)	3.72	13105	2022-11-28 16:18:53.093	0.002	-0.052	0.998	-0.488	0	0	-2.983	0.236	82.128	0	0	0	0	0	0	0
WT222(CAA14FCCF874)	3.72	13105	2022-11-28 16:18:53.093	0.002	-0.052	0.998	-0.488	0	0	-2.983	0.236	82.128	0	0	0	0	0	0	0
WT222(CAA14FCCF874)	3.72	13105	2022-11-28 16:18:53.093	0.002	-0.052	0.998	-0.488	0	0	-2.983	0.236	82.128	0	0	0	0	0	0	0
WT222(CAA14FCCF874)	3.72	13105	2022-11-28 16:18:53.093	0.002	-0.052	0.998	-0.488	0	0	-2.988	0.236	82.128	0	0	0	0	0	0	0
WT222(CAA14FCCF874)	3.72	13105	2022-11-28 16:18:53.093	-0.007	-0.053	0.998	-0.977	0	0	-2.994	0.231	82.128	0	0	0	0	0	0	0
WT222(CAA14FCCF874)	3.72	13105	2022-11-28 16:18:53.093	-0.007	-0.053	0.998	-0.977	0	0	-2.999	0.231	82.128	0	0	0	0	0	0	0
WT222(CAA14FCCF874)	3.72	13105	2022-11-28 16:18:53.093	-0.007	-0.053	0.998	-0.977	0	0	-3.005	0.231	82.128	0	0	0	0	0	0	0
WT222(CAA14FCCF874)	3.72	13105	2022-11-28 16:18:53.093	-0.007	-0.053	0.998	-0.977	0	0	-3.005	0.231	82.128	0	0	0	0	0	0	0
WT222(CAA14FCCF874)	3.72	13105	2022-11-28 16:18:53.093	0.003	-0.052	0.999	-0.305	0.061	0	-3.01	0.231	82.128	0	0	0	0	0	0	0
WT222(CAA14FCCF874)	3.72	13105	2022-11-28 16:18:53.093	0.003	-0.052	0.999	-0.305	0.061	0	-3.01	0.231	82.128	0	0	0	0	0	0	0
WT222(CAA14FCCF874)	3.72	13105	2022-11-28 16:18:53.093	0.003	-0.052	0.999	-0.305	0.061	0	-3.01	0.231	82.128	0	0	0	0	0	0	0
WT222(CAA14FCCF874)	3.72	13105	2022-11-28 16:18:53.093	0.003	-0.052	0.999	-0.305	0.061	0	-3.01	0.231	82.128	0	0	0	0	0	0	0
WT222(CAA14FCCF874)	3.72	13105	2022-11-28 16:18:53.093	0.001	-0.055	1	-0.366	0	0	-3.016	0.225	82.128	0	0	0	0	0	0	0
WT222(CAA14FCCF874)	3.72	13105	2022-11-28 16:18:53.093	0.001	-0.055	1	-0.366	0	0	-3.016	0.225	82.128	0	0	0	0	0	0	0
WT111(DD045F3F1DEA)	3.69	13108	2022-11-28 16:18:53.108	0.035	0.406	0.928	0	0	0	23.621	-1.945	-26.323	0	0	0	0	0	0	0
WT111(DD045F3F1DEA)	3.69	13108	2022-11-28 16:18:53.108	0.034	0.404	0.928	0	0	0	23.621	-1.945	-26.323	0	0	0	0	0	0	0
WT111(DD045F3F1DEA)	3.69	13108	2022-11-28 16:18:53.108	0.034	0.404	0.928	0	0	0	23.621	-1.945	-26.323	0	0	0	0	0	0	0
WT111(DD045F3F1DEA)	3.69	13108	2022-11-28 16:18:53.108	0.034	0.404	0.928	0	0	0	23.621	-1.945	-26.323	0	0	0	0	0	0	0
WT111(DD045F3F1DEA)	3.69	13108	2022-11-28 16:18:53.108	0.034	0.404	0.928	0	0	0	23.621	-1.945	-26.323	0	0	0	0	0	0	0
WT111(DD045F3F1DEA)	3.69	13108	2022-11-28 16:18:53.108	0.034	0.409	0.929	0	0	0	23.621	-1.945	-26.323	0	0	0	0	0	0	0
WT111(DD045F3F1DEA)	3.69	13108	2022-11-28 16:18:53.108	0.034	0.409	0.929	0	0	0	23.621	-1.945	-26.323	0	0	0	0	0	0	0
WT111(DD045F3F1DEA)	3.69	13108	2022-11-28 16:18:53.108	0.034	0.409	0.929	0	0	0	23.621	-1.945	-26.323	0	0	0	0	0	0	0
WT222(CAA14FCCF874)	3.72	13105	2022-11-28 16:18:53.124	0.001	-0.055	1	-0.366	0	0	-3.016	0.225	82.128	0	0	0	0	0	0	0
WT222(CAA14FCCF874)	3.72	13105	2022-11-28 16:18:53.124	0.001	-0.055	1	-0.366	0	0	-3.021	0.225	82.128	0	0	0	0	0	0	0
WT222(CAA14FCCF874)	3.72	13105	2022-11-28 16:18:53.124	-0.005	-0.048	0.999	-0.061	0	0	-3.021	0.225	82.128	0	0	0	0	0	0	0
WT222(CAA14FCCF874)	3.72	13105	2022-11-28 16:18:53.124	-0.005	-0.048	0.999	-0.061	0	0	-3.021	0.225	82.128	0	0	0	0	0	0	0
WT222(CAA14FCCF874)	3.72	13105	2022-11-28 16:18:53.124	-0.005	-0.048	0.999	-0.061	0	0	-3.021	0.225	82.128	0	0	0	0	0	0	0
WT222(CAA14FCCF874)	3.72	13105	2022-11-28 16:18:53.124	-0.005	-0.048	0.999	-0.061	0	0	-3.021	0.225	82.128	0	0	0	0	0	0	0
WT222(CAA14FCCF874)	3.72	13105	2022-11-28 16:18:53.124	0.002	-0.063	0.998	-0.488	0	0	-3.021	0.22	82.128	0	0	0	0	0	0	0
WT222(CAA14FCCF874)	3.72	13105	2022-11-28 16:18:53.124	0.002	-0.063	0.998	-0.488	0	0	-3.027	0.22	82.128	0	0	0	0	0	0	0
WT222(CAA14FCCF874)	3.72	13105	2022-11-28 16:18:53.124	0.002	-0.063	0.998	-0.488	0	0	-3.027	0.22	82.128	0	0	0	0	0	0	0
WT222(CAA14FCCF874)	3.72	13105	2022-11-28 16:18:53.124	0.002	-0.063	0.998	-0.488	0	0	-3.032	0.22	82.128	0	0	0	0	0	0	0
WT222(CAA14FCCF874)	3.72	13105	2022-11-28 16:18:53.124	0.001	-0.045	1	0.427	0	0	-3.027	0.22	82.128	0	0	0	0	0	0	0
WT222(CAA14FCCF874)	3.72	13105	2022-11-28 16:18:53.124	0.001	-0.045	1	0.427	0	0	-3.027	0.22	82.128	0	0	0	0	0	0	0
WT222(CAA14FCCF874)	3.72	13105	2022-11-28 16:18:53.124	0.001	-0.045	1	0.427	0	0	-3.027	0.22	82.128	0	0	0	0	0	0	0
WT222(CAA14FCCF874)	3.72	13105	2022-11-28 16:18:53.124	0.001	-0.045	1	0.427	0	0	-3.021	0.22	82.128	0	0	0	0	0	0	0
WT222(CAA14FCCF874)	3.72	13105	2022-11-28 16:18:53.124	-0.002	-0.056	0.999	-0.916	0	0	-3.027	0.214	82.128	0	0	0	0	0	0	0
WT222(CAA14FCCF874)	3.72	13105	2022-11-28 16:18:53.124	-0.002	-0.056	0.999	-0.916	0	0	-3.032	0.214	82.128	0	0	0	0	0	0	0
WT333(F4E4E1AF1293)	3.79	13105	2022-11-28 16:18:53.124	0.013	-0.008	1.016	0	0	0	-0.483	-0.72	-54.778	0	0	0	0	0	0	0
WT333(F4E4E1AF1293)	3.79	13105	2022-11-28 16:18:53.124	0.013	-0.008	1.016	0	0	0	-0.483	-0.72	-54.778	0	0	0	0	0	0	0
WT333(F4E4E1AF1293)	3.79	13105	2022-11-28 16:18:53.124	0.013	-0.008	1.016	0	0	0	-0.483	-0.72	-54.778	0	0	0	0	0	0	0
WT333(F4E4E1AF1293)	3.79	13105	2022-11-28 16:18:53.124	0.013	-0.008	1.016	0	0	0	-0.483	-0.72	-54.778	0	0	0	0	0	0	0
WT333(F4E4E1AF1293)	3.79	13105	2022-11-28 16:18:53.124	0.013	-0.008	1.017	0	0	0	-0.483	-0.72	-54.778	0	0	0	0	0	0	0
WT333(F4E4E1AF1293)	3.79	13105	2022-11-28 16:18:53.124	0.013	-0.008	1.017	0	0	0	-0.483	-0.72	-54.778	0	0	0	0	0	0	0
WT333(F4E4E1AF1293)	3.79	13105	2022-11-28 16:18:53.124	0.013	-0.008	1.017	0	0	0	-0.483	-0.72	-54.778	0	0	0	0	0	0	0
WT333(F4E4E1AF1293)	3.79	13105	2022-11-28 16:18:53.124	0.013	-0.008	1.017	0	0	0	-0.483	-0.72	-54.778	0	0	0	0	0	0	0
WT333(F4E4E1AF1293)	3.79	13105	2022-11-28 16:18:53.124	0.013	-0.008	1.016	0	0	0	-0.483	-0.72	-54.778	0	0	0	0	0	0	0
WT333(F4E4E1AF1293)	3.79	13105	2022-11-28 16:18:53.124	0.013	-0.008	1.016	0	0	0	-0.483	-0.72	-54.778	0	0	0	0	0	0	0
WT333(F4E4E1AF1293)	3.79	13105	2022-11-28 16:18:53.124	0.013	-0.008	1.016	0	0	0	-0.483	-0.72	-54.778	0	0	0	0	0	0	0
WT333(F4E4E1AF1293)	3.79	13105	2022-11-28 16:18:53.124	0.013	-0.008	1.016	0	0	0	-0.483	-0.72	-54.778	0	0	0	0	0	0	0
WT333(F4E4E1AF1293)	3.79	13105	2022-11-28 16:18:53.124	0.013	-0.009	1.016	0	0	0	-0.483	-0.72	-54.778	0	0	0	0	0	0	0
WT333(F4E4E1AF1293)	3.79	13105	2022-11-28 16:18:53.124	0.013	-0.009	1.016	0	0	0	-0.483	-0.72	-54.778	0	0	0	0	0	0	0
WT333(F4E4E1AF1293)	3.79	13105	2022-11-28 16:18:53.124	0.013	-0.009	1.016	0	0	0	-0.483	-0.72	-54.778	0	0	0	0	0	0	0
WT333(F4E4E1AF1293)	3.79	13105	2022-11-28 16:18:53.124	0.013	-0.009	1.016	0	0	0	-0.483	-0.72	-54.778	0	0	0	0	0	0	0
WT111(DD045F3F1DEA)	3.69	13108	2022-11-28 16:18:53.171	0.034	0.409	0.929	0	0	0	23.621	-1.945	-26.323	0	0	0	0	0	0	0
WT111(DD045F3F1DEA)	3.69	13108	2022-11-28 16:18:53.171	0.034	0.403	0.928	0	0	0	23.621	-1.945	-26.323	0	0	0	0	0	0	0
WT111(DD045F3F1DEA)	3.69	13108	2022-11-28 16:18:53.171	0.034	0.403	0.928	0	0	0	23.621	-1.945	-26.323	0	0	0	0	0	0	0
WT111(DD045F3F1DEA)	3.69	13108	2022-11-28 16:18:53.171	0.034	0.403	0.928	0	0	0	23.621	-1.945	-26.323	0	0	0	0	0	0	0
WT111(DD045F3F1DEA)	3.69	13108	2022-11-28 16:18:53.171	0.034	0.403	0.928	0	0	0	23.621	-1.945	-26.323	0	0	0	0	0	0	0
WT111(DD045F3F1DEA)	3.69	13108	2022-11-28 16:18:53.171	0.034	0.408	0.929	0	0	0	23.621	-1.945	-26.323	0	0	0	0	0	0	0
WT111(DD045F3F1DEA)	3.69	13108	2022-11-28 16:18:53.171	0.034	0.408	0.929	0	0	0	23.621	-1.945	-26.323	0	0	0	0	0	0	0
WT111(DD045F3F1DEA)	3.69	13108	2022-11-28 16:18:53.171	0.034	0.408	0.929	0	0	0	23.621	-1.945	-26.323	0	0	0	0	0	0	0
WT222(CAA14FCCF874)	3.72	13105	2022-11-28 16:18:53.186	-0.002	-0.056	0.999	-0.916	0	0	-3.038	0.214	82.128	0	0	0	0	0	0	0
WT222(CAA14FCCF874)	3.72	13105	2022-11-28 16:18:53.186	-0.002	-0.056	0.999	-0.916	0	0	-3.038	0.214	82.128	0	0	0	0	0	0	0
WT222(CAA14FCCF874)	3.72	13105	2022-11-28 16:18:53.186	-0.005	-0.058	0.999	0.61	0	0	-3.038	0.214	82.128	0	0	0	0	0	0	0
WT222(CAA14FCCF874)	3.72	13105	2022-11-28 16:18:53.186	-0.005	-0.058	0.999	0.61	0	0	-3.032	0.214	82.128	0	0	0	0	0	0	0
WT222(CAA14FCCF874)	3.72	13105	2022-11-28 16:18:53.186	-0.005	-0.058	0.999	0.61	0	0	-3.032	0.214	82.128	0	0	0	0	0	0	0
WT222(CAA14FCCF874)	3.72	13105	2022-11-28 16:18:53.186	-0.005	-0.058	0.999	0.61	0	0	-3.027	0.214	82.128	0	0	0	0	0	0	0
WT222(CAA14FCCF874)	3.72	13105	2022-11-28 16:18:53.186	0	-0.038	0.997	-1.648	0	0	-3.038	0.214	82.128	0	0	0	0	0	0	0
WT222(CAA14FCCF874)	3.72	13105	2022-11-28 16:18:53.186	0	-0.038	0.997	-1.648	0	0	-3.043	0.214	82.128	0	0	0	0	0	0	0
WT222(CAA14FCCF874)	3.72	13105	2022-11-28 16:18:53.186	0	-0.038	0.997	-1.648	0	0	-3.054	0.209	82.128	0	0	0	0	0	0	0
WT222(CAA14FCCF874)	3.72	13105	2022-11-28 16:18:53.186	0	-0.038	0.997	-1.648	0	0	-3.06	0.209	82.128	0	0	0	0	0	0	0
WT222(CAA14FCCF874)	3.72	13105	2022-11-28 16:18:53.186	0.001	-0.089	0.995	0.793	0	0	-3.054	0.209	82.128	0	0	0	0	0	0	0
WT222(CAA14FCCF874)	3.72	13105	2022-11-28 16:18:53.186	0.001	-0.089	0.995	0.793	0	0	-3.054	0.209	82.128	0	0	0	0	0	0	0
WT222(CAA14FCCF874)	3.72	13105	2022-11-28 16:18:53.186	0.001	-0.089	0.995	0.793	0	0	-3.049	0.209	82.134	0	0	0	0	0	0	0
WT222(CAA14FCCF874)	3.72	13105	2022-11-28 16:18:53.186	0.001	-0.089	0.995	0.793	0	0	-3.049	0.209	82.134	0	0	0	0	0	0	0
WT222(CAA14FCCF874)	3.72	13105	2022-11-28 16:18:53.186	0	-0.036	0.999	3.296	0.122	0	-3.032	0.209	82.134	0	0	0	0	0	0	0
WT222(CAA14FCCF874)	3.72	13105	2022-11-28 16:18:53.186	0	-0.036	0.999	3.296	0.122	0	-3.016	0.209	82.134	0	0	0	0	0	0	0
WT333(F4E4E1AF1293)	3.79	13105	2022-11-28 16:18:53.186	0.018	-0.008	1.017	0	0	0	-0.483	-0.72	-54.778	0	0	0	0	0	0	0
WT333(F4E4E1AF1293)	3.79	13105	2022-11-28 16:18:53.186	0.018	-0.008	1.017	0	0	0	-0.483	-0.72	-54.778	0	0	0	0	0	0	0
WT333(F4E4E1AF1293)	3.79	13105	2022-11-28 16:18:53.186	0.018	-0.008	1.017	0	0	0	-0.483	-0.72	-54.778	0	0	0	0	0	0	0
WT333(F4E4E1AF1293)	3.79	13105	2022-11-28 16:18:53.186	0.018	-0.008	1.017	0	0	0	-0.483	-0.72	-54.778	0	0	0	0	0	0	0
WT333(F4E4E1AF1293)	3.79	13105	2022-11-28 16:18:53.186	0.021	-0.009	1.017	-0.305	0	0	-0.483	-0.72	-54.778	0	0	0	0	0	0	0
WT333(F4E4E1AF1293)	3.79	13105	2022-11-28 16:18:53.186	0.021	-0.009	1.017	-0.305	0	0	-0.489	-0.72	-54.778	0	0	0	0	0	0	0
WT333(F4E4E1AF1293)	3.79	13105	2022-11-28 16:18:53.186	0.021	-0.009	1.017	-0.305	0	0	-0.489	-0.725	-54.778	0	0	0	0	0	0	0
WT333(F4E4E1AF1293)	3.79	13105	2022-11-28 16:18:53.186	0.021	-0.009	1.017	-0.305	0	0	-0.489	-0.725	-54.778	0	0	0	0	0	0	0
WT333(F4E4E1AF1293)	3.79	13105	2022-11-28 16:18:53.186	0.013	-0.006	1.019	-0.549	0	0	-0.494	-0.731	-54.778	0	0	0	0	0	0	0
WT333(F4E4E1AF1293)	3.79	13105	2022-11-28 16:18:53.186	0.013	-0.006	1.019	-0.549	0	0	-0.5	-0.731	-54.778	0	0	0	0	0	0	0
WT333(F4E4E1AF1293)	3.79	13105	2022-11-28 16:18:53.186	0.013	-0.006	1.019	-0.549	0	0	-0.5	-0.731	-54.778	0	0	0	0	0	0	0
WT333(F4E4E1AF1293)	3.79	13105	2022-11-28 16:18:53.186	0.013	-0.006	1.019	-0.549	0	0	-0.505	-0.731	-54.778	0	0	0	0	0	0	0
WT333(F4E4E1AF1293)	3.79	13105	2022-11-28 16:18:53.186	0.016	-0.01	1.016	-0.244	0	0	-0.505	-0.731	-54.778	0	0	0	0	0	0	0
WT333(F4E4E1AF1293)	3.79	13105	2022-11-28 16:18:53.186	0.016	-0.01	1.016	-0.244	0	0	-0.505	-0.736	-54.778	0	0	0	0	0	0	0
WT333(F4E4E1AF1293)	3.79	13105	2022-11-28 16:18:53.186	0.016	-0.01	1.016	-0.244	0	0	-0.505	-0.736	-54.778	0	0	0	0	0	0	0
WT333(F4E4E1AF1293)	3.79	13105	2022-11-28 16:18:53.186	0.016	-0.01	1.016	-0.244	0	0	-0.511	-0.736	-54.778	0	0	0	0	0	0	0
WT222(CAA14FCCF874)	3.72	13105	2022-11-28 16:18:53.202	0	-0.036	0.999	3.296	0.122	0	-2.999	0.209	82.134	0	0	0	0	0	0	0
WT222(CAA14FCCF874)	3.72	13105	2022-11-28 16:18:53.202	0	-0.036	0.999	3.296	0.122	0	-2.983	0.209	82.139	0	0	0	0	0	0	0
WT222(CAA14FCCF874)	3.72	13105	2022-11-28 16:18:53.202	-0.005	-0.035	1.001	-0.244	0.061	0	-2.983	0.209	82.139	0	0	0	0	0	0	0
WT222(CAA14FCCF874)	3.72	13105	2022-11-28 16:18:53.202	-0.005	-0.035	1.001	-0.244	0.061	0	-2.983	0.209	82.139	0	0	0	0	0	0	0
WT222(CAA14FCCF874)	3.72	13105	2022-11-28 16:18:53.202	-0.005	-0.035	1.001	-0.244	0.061	0	-2.988	0.209	82.139	0	0	0	0	0	0	0
WT222(CAA14FCCF874)	3.72	13105	2022-11-28 16:18:53.202	-0.005	-0.035	1.001	-0.244	0.061	0	-2.988	0.209	82.139	0	0	0	0	0	0	0
WT222(CAA14FCCF874)	3.72	13105	2022-11-28 16:18:53.202	-0.002	-0.066	0.999	-0.61	0	-0.305	-2.988	0.209	82.139	0	0	0	0	0	0	0
WT222(CAA14FCCF874)	3.72	13105	2022-11-28 16:18:53.202	-0.002	-0.066	0.999	-0.61	0	-0.305	-2.994	0.209	82.134	0	0	0	0	0	0	0
WT111(DD045F3F1DEA)	3.69	13108	2022-11-28 16:18:53.234	0.034	0.408	0.929	0	0	0	23.621	-1.945	-26.323	0	0	0	0	0	0	0
WT111(DD045F3F1DEA)	3.69	13108	2022-11-28 16:18:53.234	0.034	0.405	0.928	0	0	0	23.621	-1.945	-26.323	0	0	0	0	0	0	0
WT111(DD045F3F1DEA)	3.69	13108	2022-11-28 16:18:53.234	0.034	0.405	0.928	0	0	0	23.621	-1.945	-26.323	0	0	0	0	0	0	0
WT111(DD045F3F1DEA)	3.69	13108	2022-11-28 16:18:53.234	0.034	0.405	0.928	0	0	0	23.621	-1.945	-26.323	0	0	0	0	0	0	0
WT111(DD045F3F1DEA)	3.69	13108	2022-11-28 16:18:53.234	0.034	0.405	0.928	0	0	0	23.621	-1.945	-26.323	0	0	0	0	0	0	0
WT111(DD045F3F1DEA)	3.69	13108	2022-11-28 16:18:53.234	0.034	0.406	0.929	0	0	0	23.621	-1.945	-26.323	0	0	0	0	0	0	0
WT111(DD045F3F1DEA)	3.69	13108	2022-11-28 16:18:53.234	0.034	0.406	0.929	0	0	0	23.621	-1.945	-26.323	0	0	0	0	0	0	0
WT111(DD045F3F1DEA)	3.69	13108	2022-11-28 16:18:53.234	0.034	0.406	0.929	0	0	0	23.621	-1.945	-26.323	0	0	0	0	0	0	0
WT333(F4E4E1AF1293)	3.79	13105	2022-11-28 16:18:53.249	0.021	-0.009	1.017	-0.366	0	0	-0.511	-0.736	-54.778	0	0	0	0	0	0	0
WT333(F4E4E1AF1293)	3.79	13105	2022-11-28 16:18:53.249	0.021	-0.009	1.017	-0.366	0	0	-0.511	-0.736	-54.778	0	0	0	0	0	0	0
WT333(F4E4E1AF1293)	3.79	13105	2022-11-28 16:18:53.249	0.021	-0.009	1.017	-0.366	0	0	-0.516	-0.736	-54.778	0	0	0	0	0	0	0
WT333(F4E4E1AF1293)	3.79	13105	2022-11-28 16:18:53.249	0.021	-0.009	1.017	-0.366	0	0	-0.516	-0.736	-54.778	0	0	0	0	0	0	0
WT333(F4E4E1AF1293)	3.79	13105	2022-11-28 16:18:53.249	0.013	-0.008	1.017	0.366	0	0	-0.516	-0.742	-54.778	0	0	0	0	0	0	0
WT333(F4E4E1AF1293)	3.79	13105	2022-11-28 16:18:53.249	0.013	-0.008	1.017	0.366	0	0	-0.511	-0.742	-54.778	0	0	0	0	0	0	0
WT333(F4E4E1AF1293)	3.79	13105	2022-11-28 16:18:53.249	0.013	-0.008	1.017	0.366	0	0	-0.511	-0.742	-54.778	0	0	0	0	0	0	0
WT333(F4E4E1AF1293)	3.79	13105	2022-11-28 16:18:53.249	0.016	-0.007	1.017	-1.16	0	0	-0.516	-0.742	-54.778	0	0	0	0	0	0	0
WT333(F4E4E1AF1293)	3.79	13105	2022-11-28 16:18:53.249	0.017	0.006	1.024	-0.122	0	0	-0.549	-0.753	-54.745	0	0	0	0	0	0	0
WT333(F4E4E1AF1293)	3.79	13105	2022-11-28 16:18:53.249	0.017	0.006	1.024	-0.122	0	0	-0.549	-0.753	-54.739	0	0	0	0	0	0	0
WT333(F4E4E1AF1293)	3.79	13105	2022-11-28 16:18:53.249	0.017	0.006	1.024	-0.122	0	0	-0.549	-0.753	-54.739	0	0	0	0	0	0	0
WT333(F4E4E1AF1293)	3.79	13105	2022-11-28 16:18:53.249	0.019	-0.029	1.009	-1.099	0	0	-0.555	-0.753	-54.734	0	0	0	0	0	0	0
WT333(F4E4E1AF1293)	3.79	13105	2022-11-28 16:18:53.249	0.019	-0.029	1.009	-1.099	0	0	-0.56	-0.753	-54.734	0	0	0	0	0	0	0
WT333(F4E4E1AF1293)	3.79	13105	2022-11-28 16:18:53.249	0.019	-0.029	1.009	-1.099	0	0	-0.566	-0.753	-54.728	0	0	0	0	0	0	0
WT333(F4E4E1AF1293)	3.79	13105	2022-11-28 16:18:53.249	0.019	-0.029	1.009	-1.099	0	0	-0.571	-0.753	-54.728	0	0	0	0	0	0	0
WT333(F4E4E1AF1293)	3.79	13105	2022-11-28 16:18:53.249	0.022	-0.01	1.017	4.578	0.244	0	-0.549	-0.753	-54.723	0	0	0	0	0	0	0
WT111(DD045F3F1DEA)	3.69	13108	2022-11-28 16:18:53.265	0.034	0.406	0.929	0	0	0	23.621	-1.945	-26.323	0	0	0	0	0	0	0
WT111(DD045F3F1DEA)	3.69	13108	2022-11-28 16:18:53.265	0.035	0.407	0.93	0	0	0	23.621	-1.945	-26.323	0	0	0	0	0	0	0
WT111(DD045F3F1DEA)	3.69	13108	2022-11-28 16:18:53.265	0.035	0.407	0.93	0	0	0	23.621	-1.945	-26.323	0	0	0	0	0	0	0
WT111(DD045F3F1DEA)	3.69	13108	2022-11-28 16:18:53.265	0.035	0.407	0.93	0	0	0	23.621	-1.945	-26.323	0	0	0	0	0	0	0
WT111(DD045F3F1DEA)	3.69	13108	2022-11-28 16:18:53.265	0.035	0.407	0.93	0	0	0	23.621	-1.945	-26.323	0	0	0	0	0	0	0
WT111(DD045F3F1DEA)	3.69	13108	2022-11-28 16:18:53.265	0.035	0.406	0.928	0	0	0	23.621	-1.945	-26.323	0	0	0	0	0	0	0
WT111(DD045F3F1DEA)	3.69	13108	2022-11-28 16:18:53.265	0.035	0.406	0.928	0	0	0	23.621	-1.945	-26.323	0	0	0	0	0	0	0
WT111(DD045F3F1DEA)	3.69	13108	2022-11-28 16:18:53.265	0.035	0.406	0.928	0	0	0	23.621	-1.945	-26.323	0	0	0	0	0	0	0
WT222(CAA14FCCF874)	3.72	13105	2022-11-28 16:18:53.265	-0.002	-0.066	0.999	-0.61	0	-0.305	-2.994	0.209	82.134	0	0	0	0	0	0	0
WT222(CAA14FCCF874)	3.72	13105	2022-11-28 16:18:53.265	-0.002	-0.066	0.999	-0.61	0	-0.305	-2.999	0.209	82.134	0	0	0	0	0	0	0
WT222(CAA14FCCF874)	3.72	13105	2022-11-28 16:18:53.265	-0.004	-0.055	1.001	1.221	0.061	-0.305	-2.994	0.209	82.134	0	0	0	0	0	0	0
WT222(CAA14FCCF874)	3.72	13105	2022-11-28 16:18:53.265	-0.004	-0.055	1.001	1.221	0.061	-0.305	-2.988	0.203	82.134	0	0	0	0	0	0	0
WT222(CAA14FCCF874)	3.72	13105	2022-11-28 16:18:53.265	-0.004	-0.055	1.001	1.221	0.061	-0.305	-2.983	0.203	82.134	0	0	0	0	0	0	0
WT222(CAA14FCCF874)	3.72	13105	2022-11-28 16:18:53.265	0.008	-0.046	1.001	0.732	0	-0.122	-2.977	0.203	82.134	0	0	0	0	0	0	0
WT222(CAA14FCCF874)	3.72	13105	2022-11-28 16:18:53.265	0.008	-0.046	1.001	0.732	0	-0.122	-2.977	0.203	82.134	0	0	0	0	0	0	0
WT222(CAA14FCCF874)	3.72	13105	2022-11-28 16:18:53.265	0.008	-0.046	1.001	0.732	0	-0.122	-2.972	0.203	82.134	0	0	0	0	0	0	0
WT222(CAA14FCCF874)	3.72	13105	2022-11-28 16:18:53.296	0.008	-0.046	1.001	0.732	0	-0.122	-2.966	0.203	82.134	0	0	0	0	0	0	0
WT222(CAA14FCCF874)	3.72	13105	2022-11-28 16:18:53.296	0.001	-0.042	0.998	-1.16	0	0.244	-2.972	0.203	82.134	0	0	0	0	0	0	0
WT222(CAA14FCCF874)	3.72	13105	2022-11-28 16:18:53.296	0.001	-0.042	0.998	-1.16	0	0.244	-2.977	0.203	82.134	0	0	0	0	0	0	0
WT222(CAA14FCCF874)	3.72	13105	2022-11-28 16:18:53.296	0.001	-0.042	0.998	-1.16	0	0.244	-2.983	0.203	82.139	0	0	0	0	0	0	0
WT222(CAA14FCCF874)	3.72	13105	2022-11-28 16:18:53.296	0.001	-0.042	0.998	-1.16	0	0.244	-2.988	0.203	82.139	0	0	0	0	0	0	0
WT222(CAA14FCCF874)	3.72	13105	2022-11-28 16:18:53.296	-0.014	-0.062	1	-0.122	-0.061	0.122	-2.988	0.203	82.139	0	0	0	0	0	0	0
WT222(CAA14FCCF874)	3.72	13105	2022-11-28 16:18:53.296	-0.014	-0.062	1	-0.122	-0.061	0.122	-2.988	0.198	82.139	0	0	0	0	0	0	0
WT222(CAA14FCCF874)	3.72	13105	2022-11-28 16:18:53.296	-0.014	-0.062	1	-0.122	-0.061	0.122	-2.994	0.198	82.139	0	0	0	0	0	0	0
WT333(F4E4E1AF1293)	3.79	13105	2022-11-28 16:18:53.311	0.022	-0.01	1.017	4.578	0.244	0	-0.527	-0.753	-54.717	0	0	0	0	0	0	0
WT333(F4E4E1AF1293)	3.79	13105	2022-11-28 16:18:53.311	0.022	-0.01	1.017	4.578	0.244	0	-0.505	-0.753	-54.717	0	0	0	0	0	0	0
WT333(F4E4E1AF1293)	3.79	13105	2022-11-28 16:18:53.311	0.022	-0.01	1.017	4.578	0.244	0	-0.483	-0.753	-54.712	0	0	0	0	0	0	0
WT333(F4E4E1AF1293)	3.79	13105	2022-11-28 16:18:53.311	0.007	0.006	1.024	0.732	0.061	0	-0.478	-0.753	-54.712	0	0	0	0	0	0	0
WT333(F4E4E1AF1293)	3.79	13105	2022-11-28 16:18:53.311	0.007	0.006	1.024	0.732	0.061	0	-0.472	-0.753	-54.706	0	0	0	0	0	0	0
WT333(F4E4E1AF1293)	3.79	13105	2022-11-28 16:18:53.311	0.007	0.006	1.024	0.732	0.061	0	-0.472	-0.753	-54.706	0	0	0	0	0	0	0
WT333(F4E4E1AF1293)	3.79	13105	2022-11-28 16:18:53.311	0.007	0.006	1.024	0.732	0.061	0	-0.467	-0.753	-54.701	0	0	0	0	0	0	0
WT333(F4E4E1AF1293)	3.79	13105	2022-11-28 16:18:53.311	0.015	-0.012	1.015	-1.282	0	0	-0.472	-0.753	-54.695	0	0	0	0	0	0	0
WT333(F4E4E1AF1293)	3.79	13105	2022-11-28 16:18:53.311	0.015	-0.012	1.015	-1.282	0	0	-0.478	-0.753	-54.695	0	0	0	0	0	0	0
WT333(F4E4E1AF1293)	3.79	13105	2022-11-28 16:18:53.311	0.015	-0.012	1.015	-1.282	0	0	-0.483	-0.753	-54.69	0	0	0	0	0	0	0
WT333(F4E4E1AF1293)	3.79	13105	2022-11-28 16:18:53.311	0.015	-0.012	1.015	-1.282	0	0	-0.494	-0.753	-54.684	0	0	0	0	0	0	0
WT333(F4E4E1AF1293)	3.79	13105	2022-11-28 16:18:53.311	0.013	-0.019	1.012	0.854	0.061	-0.366	-0.489	-0.753	-54.684	0	0	0	0	0	0	0
WT333(F4E4E1AF1293)	3.79	13105	2022-11-28 16:18:53.311	0.013	-0.019	1.012	0.854	0.061	-0.366	-0.483	-0.753	-54.684	0	0	0	0	0	0	0
WT333(F4E4E1AF1293)	3.79	13105	2022-11-28 16:18:53.311	0.013	-0.019	1.012	0.854	0.061	-0.366	-0.478	-0.753	-54.684	0	0	0	0	0	0	0
WT333(F4E4E1AF1293)	3.79	13105	2022-11-28 16:18:53.311	0.013	-0.019	1.012	0.854	0.061	-0.366	-0.478	-0.753	-54.679	0	0	0	0	0	0	0
WT333(F4E4E1AF1293)	3.79	13105	2022-11-28 16:18:53.311	0.022	-0.01	1.017	0.671	0.061	-0.244	-0.472	-0.753	-54.679	0	0	0	0	0	0	0
WT111(DD045F3F1DEA)	3.69	13108	2022-11-28 16:18:53.327	0.035	0.406	0.928	0	0	0	23.621	-1.945	-26.323	0	0	0	0	0	0	0
WT111(DD045F3F1DEA)	3.69	13108	2022-11-28 16:18:53.327	0.034	0.408	0.928	0	0	0	23.621	-1.945	-26.323	0	0	0	0	0	0	0
WT111(DD045F3F1DEA)	3.69	13108	2022-11-28 16:18:53.327	0.034	0.408	0.928	0	0	0	23.621	-1.945	-26.323	0	0	0	0	0	0	0
WT111(DD045F3F1DEA)	3.69	13108	2022-11-28 16:18:53.327	0.034	0.408	0.928	0	0	0	23.621	-1.945	-26.323	0	0	0	0	0	0	0
WT111(DD045F3F1DEA)	3.69	13108	2022-11-28 16:18:53.327	0.034	0.408	0.928	0	0	0	23.621	-1.945	-26.323	0	0	0	0	0	0	0
WT111(DD045F3F1DEA)	3.69	13108	2022-11-28 16:18:53.327	0.034	0.403	0.927	0	0	0	23.621	-1.945	-26.323	0	0	0	0	0	0	0
WT111(DD045F3F1DEA)	3.69	13108	2022-11-28 16:18:53.327	0.034	0.403	0.927	0	0	0	23.621	-1.945	-26.323	0	0	0	0	0	0	0
WT111(DD045F3F1DEA)	3.69	13108	2022-11-28 16:18:53.327	0.034	0.403	0.927	0	0	0	23.621	-1.945	-26.323	0	0	0	0	0	0	0
WT222(CAA14FCCF874)	3.72	13105	2022-11-28 16:18:53.327	-0.014	-0.062	1	-0.122	-0.061	0.122	-2.994	0.198	82.145	0	0	0	0	0	0	0
WT222(CAA14FCCF874)	3.72	13105	2022-11-28 16:18:53.327	0.012	-0.065	0.994	1.038	0.061	0	-2.988	0.198	82.145	0	0	0	0	0	0	0
WT222(CAA14FCCF874)	3.72	13105	2022-11-28 16:18:53.327	0.012	-0.065	0.994	1.038	0.061	0	-2.983	0.198	82.145	0	0	0	0	0	0	0
WT222(CAA14FCCF874)	3.72	13105	2022-11-28 16:18:53.327	0.012	-0.065	0.994	1.038	0.061	0	-2.977	0.198	82.145	0	0	0	0	0	0	0
WT222(CAA14FCCF874)	3.72	13105	2022-11-28 16:18:53.327	0.012	-0.065	0.994	1.038	0.061	0	-2.972	0.198	82.145	0	0	0	0	0	0	0
WT222(CAA14FCCF874)	3.72	13105	2022-11-28 16:18:53.327	0.004	-0.031	0.999	-0.732	0	-0.061	-2.977	0.198	82.145	0	0	0	0	0	0	0
WT222(CAA14FCCF874)	3.72	13105	2022-11-28 16:18:53.327	0.004	-0.031	0.999	-0.732	0	-0.061	-2.983	0.198	82.145	0	0	0	0	0	0	0
WT222(CAA14FCCF874)	3.72	13105	2022-11-28 16:18:53.327	0.004	-0.031	0.999	-0.732	0	-0.061	-2.983	0.198	82.145	0	0	0	0	0	0	0
WT333(F4E4E1AF1293)	3.79	13105	2022-11-28 16:18:53.343	0.022	-0.01	1.017	0.671	0.061	-0.244	-0.472	-0.753	-54.673	0	0	0	0	0	0	0
WT333(F4E4E1AF1293)	3.79	13105	2022-11-28 16:18:53.343	0.022	-0.01	1.017	0.671	0.061	-0.244	-0.467	-0.753	-54.673	0	0	0	0	0	0	0
WT333(F4E4E1AF1293)	3.79	13105	2022-11-28 16:18:53.343	0.022	-0.01	1.017	0.671	0.061	-0.244	-0.461	-0.753	-54.668	0	0	0	0	0	0	0
WT333(F4E4E1AF1293)	3.79	13105	2022-11-28 16:18:53.343	0.018	0.002	1.019	-1.038	0	0.122	-0.467	-0.753	-54.668	0	0	0	0	0	0	0
WT333(F4E4E1AF1293)	3.79	13105	2022-11-28 16:18:53.343	0.018	0.002	1.019	-1.038	0	0.122	-0.472	-0.753	-54.662	0	0	0	0	0	0	0
WT333(F4E4E1AF1293)	3.79	13105	2022-11-28 16:18:53.343	0.018	0.002	1.019	-1.038	0	0.122	-0.478	-0.758	-54.657	0	0	0	0	0	0	0
WT333(F4E4E1AF1293)	3.79	13105	2022-11-28 16:18:53.343	0.018	0.002	1.019	-1.038	0	0.122	-0.483	-0.758	-54.651	0	0	0	0	0	0	0
WT333(F4E4E1AF1293)	3.79	13105	2022-11-28 16:18:53.343	0.012	-0.012	1.016	-0.977	0	0.122	-0.489	-0.758	-54.646	0	0	0	0	0	0	0
WT111(DD045F3F1DEA)	3.69	13108	2022-11-28 16:18:53.358	0.034	0.403	0.927	0	0	0	23.621	-1.945	-26.323	0	0	0	0	0	0	0
WT111(DD045F3F1DEA)	3.69	13108	2022-11-28 16:18:53.358	0.035	0.408	0.928	0	0	0	23.621	-1.945	-26.323	0	0	0	0	0	0	0
WT111(DD045F3F1DEA)	3.69	13108	2022-11-28 16:18:53.358	0.035	0.408	0.928	0	0	0	23.621	-1.945	-26.323	0	0	0	0	0	0	0
WT111(DD045F3F1DEA)	3.69	13108	2022-11-28 16:18:53.358	0.035	0.408	0.928	0	0	0	23.621	-1.945	-26.323	0	0	0	0	0	0	0
WT111(DD045F3F1DEA)	3.69	13108	2022-11-28 16:18:53.358	0.035	0.408	0.928	0	0	0	23.621	-1.945	-26.323	0	0	0	0	0	0	0
WT111(DD045F3F1DEA)	3.69	13108	2022-11-28 16:18:53.358	0.034	0.405	0.928	0	0	0	23.621	-1.945	-26.323	0	0	0	0	0	0	0
WT111(DD045F3F1DEA)	3.69	13108	2022-11-28 16:18:53.358	0.034	0.405	0.928	0	0	0	23.621	-1.945	-26.323	0	0	0	0	0	0	0
WT111(DD045F3F1DEA)	3.69	13108	2022-11-28 16:18:53.358	0.034	0.405	0.928	0	0	0	23.621	-1.945	-26.323	0	0	0	0	0	0	0
WT111(DD045F3F1DEA)	3.69	13108	2022-11-28 16:18:53.358	0.034	0.405	0.928	0	0	0	23.621	-1.945	-26.323	0	0	0	0	0	0	0
WT111(DD045F3F1DEA)	3.69	13108	2022-11-28 16:18:53.358	0.035	0.406	0.928	0	0	0	23.621	-1.945	-26.323	0	0	0	0	0	0	0
WT111(DD045F3F1DEA)	3.69	13108	2022-11-28 16:18:53.358	0.035	0.406	0.928	0	0	0	23.621	-1.945	-26.323	0	0	0	0	0	0	0
WT111(DD045F3F1DEA)	3.69	13108	2022-11-28 16:18:53.358	0.035	0.406	0.928	0	0	0	23.621	-1.945	-26.323	0	0	0	0	0	0	0
WT111(DD045F3F1DEA)	3.69	13108	2022-11-28 16:18:53.358	0.035	0.406	0.928	0	0	0	23.621	-1.945	-26.323	0	0	0	0	0	0	0
WT111(DD045F3F1DEA)	3.69	13108	2022-11-28 16:18:53.358	0.034	0.404	0.927	0	0	0	23.621	-1.945	-26.323	0	0	0	0	0	0	0
WT111(DD045F3F1DEA)	3.69	13108	2022-11-28 16:18:53.358	0.034	0.404	0.927	0	0	0	23.621	-1.945	-26.323	0	0	0	0	0	0	0
WT111(DD045F3F1DEA)	3.69	13108	2022-11-28 16:18:53.358	0.034	0.404	0.927	0	0	0	23.621	-1.945	-26.323	0	0	0	0	0	0	0
WT333(F4E4E1AF1293)	3.79	13105	2022-11-28 16:18:53.358	0.012	-0.012	1.016	-0.977	0	0.122	-0.494	-0.758	-54.641	0	0	0	0	0	0	0
WT333(F4E4E1AF1293)	3.79	13105	2022-11-28 16:18:53.358	0.012	-0.012	1.016	-0.977	0	0.122	-0.5	-0.758	-54.635	0	0	0	0	0	0	0
WT333(F4E4E1AF1293)	3.79	13105	2022-11-28 16:18:53.358	0.012	-0.012	1.016	-0.977	0	0.122	-0.505	-0.758	-54.63	0	0	0	0	0	0	0
WT333(F4E4E1AF1293)	3.79	13105	2022-11-28 16:18:53.358	0.029	-0.013	1.013	1.221	0	0.183	-0.5	-0.758	-54.624	0	0	0	0	0	0	0
WT333(F4E4E1AF1293)	3.79	13105	2022-11-28 16:18:53.358	0.029	-0.013	1.013	1.221	0	0.183	-0.494	-0.758	-54.619	0	0	0	0	0	0	0
WT333(F4E4E1AF1293)	3.79	13105	2022-11-28 16:18:53.358	0.029	-0.013	1.013	1.221	0	0.183	-0.483	-0.758	-54.608	0	0	0	0	0	0	0
WT333(F4E4E1AF1293)	3.79	13105	2022-11-28 16:18:53.358	0.029	-0.013	1.013	1.221	0	0.183	-0.478	-0.758	-54.602	0	0	0	0	0	0	0
WT333(F4E4E1AF1293)	3.79	13105	2022-11-28 16:18:53.358	0.018	-0.001	1.021	0.916	0	-0.122	-0.478	-0.764	-54.597	0	0	0	0	0	0	0
WT111(DD045F3F1DEA)	3.69	13108	2022-11-28 16:18:53.421	0.034	0.404	0.927	0	0	0	23.621	-1.945	-26.323	0	0	0	0	0	0	0
WT111(DD045F3F1DEA)	3.69	13108	2022-11-28 16:18:53.421	0.035	0.409	0.93	0	0	0	23.621	-1.945	-26.323	0	0	0	0	0	0	0
WT111(DD045F3F1DEA)	3.69	13108	2022-11-28 16:18:53.421	0.035	0.409	0.93	0	0	0	23.621	-1.945	-26.323	0	0	0	0	0	0	0
WT111(DD045F3F1DEA)	3.69	13108	2022-11-28 16:18:53.421	0.035	0.409	0.93	0	0	0	23.621	-1.945	-26.323	0	0	0	0	0	0	0
WT111(DD045F3F1DEA)	3.69	13108	2022-11-28 16:18:53.421	0.035	0.409	0.93	0	0	0	23.621	-1.945	-26.323	0	0	0	0	0	0	0
WT111(DD045F3F1DEA)	3.69	13108	2022-11-28 16:18:53.421	0.034	0.404	0.928	0	0	0	23.621	-1.945	-26.323	0	0	0	0	0	0	0
WT111(DD045F3F1DEA)	3.69	13108	2022-11-28 16:18:53.421	0.034	0.404	0.928	0	0	0	23.621	-1.945	-26.323	0	0	0	0	0	0	0
WT111(DD045F3F1DEA)	3.69	13108	2022-11-28 16:18:53.421	0.034	0.404	0.928	0	0	0	23.621	-1.945	-26.323	0	0	0	0	0	0	0
WT333(F4E4E1AF1293)	3.79	13105	2022-11-28 16:18:53.421	0.018	-0.001	1.021	0.916	0	-0.122	-0.472	-0.764	-54.591	0	0	0	0	0	0	0
WT333(F4E4E1AF1293)	3.79	13105	2022-11-28 16:18:53.421	0.018	-0.001	1.021	0.916	0	-0.122	-0.467	-0.764	-54.586	0	0	0	0	0	0	0
WT333(F4E4E1AF1293)	3.79	13105	2022-11-28 16:18:53.421	0.018	-0.001	1.021	0.916	0	-0.122	-0.461	-0.764	-54.58	0	0	0	0	0	0	0
WT333(F4E4E1AF1293)	3.79	13105	2022-11-28 16:18:53.421	0.013	-0.007	1.016	-2.869	-0.061	0.061	-0.478	-0.764	-54.575	0	0	0	0	0	0	0
WT333(F4E4E1AF1293)	3.79	13105	2022-11-28 16:18:53.421	0.013	-0.007	1.016	-2.869	-0.061	0.061	-0.489	-0.764	-54.569	0	0	0	0	0	0	0
WT333(F4E4E1AF1293)	3.79	13105	2022-11-28 16:18:53.421	0.013	-0.007	1.016	-2.869	-0.061	0.061	-0.505	-0.769	-54.564	0	0	0	0	0	0	0
WT333(F4E4E1AF1293)	3.79	13105	2022-11-28 16:18:53.421	0.013	-0.007	1.016	-2.869	-0.061	0.061	-0.516	-0.769	-54.553	0	0	0	0	0	0	0
WT333(F4E4E1AF1293)	3.79	13105	2022-11-28 16:18:53.421	0.004	-0.009	1.017	0.183	0.061	0	-0.516	-0.769	-54.547	0	0	0	0	0	0	0
WT111(DD045F3F1DEA)	3.69	13108	2022-11-28 16:18:53.452	0.034	0.404	0.928	0	0	0	23.621	-1.945	-26.323	0	0	0	0	0	0	0
WT111(DD045F3F1DEA)	3.69	13108	2022-11-28 16:18:53.452	0.035	0.407	0.929	0	0	0	23.621	-1.945	-26.323	0	0	0	0	0	0	0
WT111(DD045F3F1DEA)	3.69	13108	2022-11-28 16:18:53.452	0.035	0.407	0.929	0	0	0	23.621	-1.945	-26.323	0	0	0	0	0	0	0
WT111(DD045F3F1DEA)	3.69	13108	2022-11-28 16:18:53.452	0.035	0.407	0.929	0	0	0	23.621	-1.945	-26.323	0	0	0	0	0	0	0
WT111(DD045F3F1DEA)	3.69	13108	2022-11-28 16:18:53.452	0.035	0.407	0.929	0	0	0	23.621	-1.945	-26.323	0	0	0	0	0	0	0
WT111(DD045F3F1DEA)	3.69	13108	2022-11-28 16:18:53.452	0.035	0.407	0.929	0	0	0	23.621	-1.945	-26.323	0	0	0	0	0	0	0
WT111(DD045F3F1DEA)	3.69	13108	2022-11-28 16:18:53.452	0.035	0.407	0.929	0	0	0	23.621	-1.945	-26.323	0	0	0	0	0	0	0
WT111(DD045F3F1DEA)	3.69	13108	2022-11-28 16:18:53.452	0.035	0.407	0.929	0	0	0	23.621	-1.945	-26.323	0	0	0	0	0	0	0
WT333(F4E4E1AF1293)	3.79	13105	2022-11-28 16:18:53.452	0.004	-0.009	1.017	0.183	0.061	0	-0.516	-0.769	-54.542	0	0	0	0	0	0	0
WT333(F4E4E1AF1293)	3.79	13105	2022-11-28 16:18:53.452	0.004	-0.009	1.017	0.183	0.061	0	-0.516	-0.769	-54.536	0	0	0	0	0	0	0
WT333(F4E4E1AF1293)	3.79	13105	2022-11-28 16:18:53.452	0.004	-0.009	1.017	0.183	0.061	0	-0.516	-0.769	-54.531	0	0	0	0	0	0	0
WT333(F4E4E1AF1293)	3.79	13105	2022-11-28 16:18:53.452	0.021	-0.02	1.013	0.183	0.061	-0.061	-0.511	-0.769	-54.525	0	0	0	0	0	0	0
WT333(F4E4E1AF1293)	3.79	13105	2022-11-28 16:18:53.452	0.021	-0.02	1.013	0.183	0.061	-0.061	-0.511	-0.769	-54.514	0	0	0	0	0	0	0
WT333(F4E4E1AF1293)	3.79	13105	2022-11-28 16:18:53.452	0.021	-0.02	1.013	0.183	0.061	-0.061	-0.511	-0.769	-54.509	0	0	0	0	0	0	0
WT333(F4E4E1AF1293)	3.79	13105	2022-11-28 16:18:53.452	0.021	-0.02	1.013	0.183	0.061	-0.061	-0.511	-0.769	-54.503	0	0	0	0	0	0	0
WT333(F4E4E1AF1293)	3.79	13105	2022-11-28 16:18:53.452	0.014	-0.011	1.017	2.563	0.244	0.122	-0.5	-0.769	-54.498	0	0	0	0	0	0	0
WT333(F4E4E1AF1293)	3.79	13105	2022-11-28 16:18:53.452	0.014	-0.011	1.017	2.563	0.244	0.122	-0.483	-0.769	-54.492	0	0	0	0	0	0	0
WT333(F4E4E1AF1293)	3.79	13105	2022-11-28 16:18:53.452	0.014	-0.011	1.017	2.563	0.244	0.122	-0.472	-0.764	-54.481	0	0	0	0	0	0	0
WT333(F4E4E1AF1293)	3.79	13105	2022-11-28 16:18:53.452	0.014	-0.011	1.017	2.563	0.244	0.122	-0.461	-0.764	-54.476	0	0	0	0	0	0	0
WT333(F4E4E1AF1293)	3.79	13105	2022-11-28 16:18:53.452	0.011	0.017	1.024	-0.732	-0.061	-0.061	-0.461	-0.764	-54.47	0	0	0	0	0	0	0
WT333(F4E4E1AF1293)	3.79	13105	2022-11-28 16:18:53.452	0.011	0.017	1.024	-0.732	-0.061	-0.061	-0.467	-0.764	-54.459	0	0	0	0	0	0	0
WT333(F4E4E1AF1293)	3.79	13105	2022-11-28 16:18:53.452	0.011	0.017	1.024	-0.732	-0.061	-0.061	-0.472	-0.769	-54.454	0	0	0	0	0	0	0
WT333(F4E4E1AF1293)	3.79	13105	2022-11-28 16:18:53.452	0.011	0.017	1.024	-0.732	-0.061	-0.061	-0.472	-0.769	-54.443	0	0	0	0	0	0	0
WT333(F4E4E1AF1293)	3.79	13105	2022-11-28 16:18:53.452	0.01	-0.035	1.003	2.441	0.122	0.061	-0.461	-0.769	-54.437	0	0	0	0	0	0	0
WT111(DD045F3F1DEA)	3.69	13108	2022-11-28 16:18:53.483	0.035	0.407	0.929	0	0	0	23.621	-1.945	-26.323	0	0	0	0	0	0	0
WT111(DD045F3F1DEA)	3.69	13108	2022-11-28 16:18:53.483	0.034	0.404	0.927	0	0	0	23.621	-1.945	-26.323	0	0	0	0	0	0	0
WT111(DD045F3F1DEA)	3.69	13108	2022-11-28 16:18:53.483	0.034	0.404	0.927	0	0	0	23.621	-1.945	-26.323	0	0	0	0	0	0	0
WT111(DD045F3F1DEA)	3.69	13108	2022-11-28 16:18:53.483	0.034	0.404	0.927	0	0	0	23.621	-1.945	-26.323	0	0	0	0	0	0	0
WT111(DD045F3F1DEA)	3.69	13108	2022-11-28 16:18:53.483	0.034	0.404	0.927	0	0	0	23.621	-1.945	-26.323	0	0	0	0	0	0	0
WT111(DD045F3F1DEA)	3.69	13108	2022-11-28 16:18:53.483	0.034	0.407	0.927	0	0	0	23.621	-1.945	-26.323	0	0	0	0	0	0	0
WT111(DD045F3F1DEA)	3.69	13108	2022-11-28 16:18:53.483	0.034	0.407	0.927	0	0	0	23.621	-1.945	-26.323	0	0	0	0	0	0	0
WT111(DD045F3F1DEA)	3.69	13108	2022-11-28 16:18:53.483	0.034	0.407	0.927	0	0	0	23.621	-1.945	-26.323	0	0	0	0	0	0	0
WT222(CAA14FCCF874)	3.72	13105	2022-11-28 16:18:53.483	0.004	-0.031	0.999	-0.732	0	-0.061	-2.988	0.198	82.145	0	0	0	0	0	0	0
WT222(CAA14FCCF874)	3.72	13105	2022-11-28 16:18:53.483	-0.006	-0.065	0.998	-1.831	0.061	0.122	-2.994	0.192	82.145	0	0	0	0	0	0	0
WT222(CAA14FCCF874)	3.72	13105	2022-11-28 16:18:53.483	-0.006	-0.065	0.998	-1.831	0.061	0.122	-3.005	0.192	82.145	0	0	0	0	0	0	0
WT222(CAA14FCCF874)	3.72	13105	2022-11-28 16:18:53.483	-0.006	-0.065	0.998	-1.831	0.061	0.122	-3.016	0.192	82.145	0	0	0	0	0	0	0
WT222(CAA14FCCF874)	3.72	13105	2022-11-28 16:18:53.483	-0.006	-0.065	0.998	-1.831	0.061	0.122	-3.021	0.192	82.145	0	0	0	0	0	0	0
WT222(CAA14FCCF874)	3.72	13105	2022-11-28 16:18:53.483	-0.012	-0.049	1	-0.122	0	-0.122	-3.027	0.192	82.145	0	0	0	0	0	0	0
WT222(CAA14FCCF874)	3.72	13105	2022-11-28 16:18:53.483	-0.012	-0.049	1	-0.122	0	-0.122	-3.027	0.192	82.145	0	0	0	0	0	0	0
WT222(CAA14FCCF874)	3.72	13105	2022-11-28 16:18:53.483	-0.012	-0.049	1	-0.122	0	-0.122	-3.027	0.192	82.145	0	0	0	0	0	0	0
WT333(F4E4E1AF1293)	3.79	13105	2022-11-28 16:18:53.483	0.01	-0.035	1.003	2.441	0.122	0.061	-0.45	-0.769	-54.432	0	0	0	0	0	0	0
WT333(F4E4E1AF1293)	3.79	13105	2022-11-28 16:18:53.483	0.01	-0.035	1.003	2.441	0.122	0.061	-0.439	-0.764	-54.421	0	0	0	0	0	0	0
WT333(F4E4E1AF1293)	3.79	13105	2022-11-28 16:18:53.483	0.01	-0.035	1.003	2.441	0.122	0.061	-0.428	-0.764	-54.415	0	0	0	0	0	0	0
WT333(F4E4E1AF1293)	3.79	13105	2022-11-28 16:18:53.483	0.016	0.005	1.025	2.197	0.061	-0.244	-0.417	-0.764	-54.404	0	0	0	0	0	0	0
WT333(F4E4E1AF1293)	3.79	13105	2022-11-28 16:18:53.483	0.016	0.005	1.025	2.197	0.061	-0.244	-0.406	-0.764	-54.399	0	0	0	0	0	0	0
WT333(F4E4E1AF1293)	3.79	13105	2022-11-28 16:18:53.483	0.016	0.005	1.025	2.197	0.061	-0.244	-0.396	-0.764	-54.393	0	0	0	0	0	0	0
WT333(F4E4E1AF1293)	3.79	13105	2022-11-28 16:18:53.483	0.016	0.005	1.025	2.197	0.061	-0.244	-0.385	-0.764	-54.388	0	0	0	0	0	0	0
WT333(F4E4E1AF1293)	3.79	13105	2022-11-28 16:18:53.483	0.023	0.011	1.024	-4.211	-0.183	0	-0.406	-0.764	-54.377	0	0	0	0	0	0	0
WT333(F4E4E1AF1293)	3.79	13105	2022-11-28 16:18:53.515	0.023	0.011	1.024	-4.211	-0.183	0	-0.423	-0.769	-54.371	0	0	0	0	0	0	0
WT333(F4E4E1AF1293)	3.79	13105	2022-11-28 16:18:53.515	0.023	0.011	1.024	-4.211	-0.183	0	-0.445	-0.769	-54.36	0	0	0	0	0	0	0
WT333(F4E4E1AF1293)	3.79	13105	2022-11-28 16:18:53.515	0.023	0.011	1.024	-4.211	-0.183	0	-0.467	-0.769	-54.349	0	0	0	0	0	0	0
WT333(F4E4E1AF1293)	3.79	13105	2022-11-28 16:18:53.515	0.013	-0.036	1.009	-2.747	-0.366	-0.122	-0.478	-0.769	-54.338	0	0	0	0	0	0	0
WT333(F4E4E1AF1293)	3.79	13105	2022-11-28 16:18:53.515	0.013	-0.036	1.009	-2.747	-0.366	-0.122	-0.494	-0.775	-54.333	0	0	0	0	0	0	0
WT333(F4E4E1AF1293)	3.79	13105	2022-11-28 16:18:53.515	0.013	-0.036	1.009	-2.747	-0.366	-0.122	-0.505	-0.775	-54.322	0	0	0	0	0	0	0
WT333(F4E4E1AF1293)	3.79	13105	2022-11-28 16:18:53.515	0.013	-0.036	1.009	-2.747	-0.366	-0.122	-0.522	-0.78	-54.316	0	0	0	0	0	0	0
WT333(F4E4E1AF1293)	3.79	13105	2022-11-28 16:18:53.515	0.009	-0.001	1.022	3.723	0.122	-0.549	-0.5	-0.78	-54.305	0	0	0	0	0	0	0
WT111(DD045F3F1DEA)	3.69	13108	2022-11-28 16:18:53.530	0.034	0.407	0.927	0	0	0	23.621	-1.945	-26.323	0	0	0	0	0	0	0
WT111(DD045F3F1DEA)	3.69	13108	2022-11-28 16:18:53.530	0.034	0.404	0.928	0	0	0	23.621	-1.945	-26.323	0	0	0	0	0	0	0
WT111(DD045F3F1DEA)	3.69	13108	2022-11-28 16:18:53.530	0.034	0.404	0.928	0	0	0	23.621	-1.945	-26.323	0	0	0	0	0	0	0
WT111(DD045F3F1DEA)	3.69	13108	2022-11-28 16:18:53.530	0.034	0.404	0.928	0	0	0	23.621	-1.945	-26.323	0	0	0	0	0	0	0
WT111(DD045F3F1DEA)	3.69	13108	2022-11-28 16:18:53.530	0.034	0.404	0.928	0	0	0	23.621	-1.945	-26.323	0	0	0	0	0	0	0
WT111(DD045F3F1DEA)	3.69	13108	2022-11-28 16:18:53.530	0.035	0.405	0.926	0	0	0	23.621	-1.945	-26.323	0	0	0	0	0	0	0
WT111(DD045F3F1DEA)	3.69	13108	2022-11-28 16:18:53.530	0.035	0.405	0.926	0	0	0	23.621	-1.945	-26.323	0	0	0	0	0	0	0
WT111(DD045F3F1DEA)	3.69	13108	2022-11-28 16:18:53.530	0.035	0.405	0.926	0	0	0	23.621	-1.945	-26.323	0	0	0	0	0	0	0
WT222(CAA14FCCF874)	3.72	13105	2022-11-28 16:18:53.546	-0.012	-0.049	1	-0.122	0	-0.122	-3.027	0.192	82.145	0	0	0	0	0	0	0
WT222(CAA14FCCF874)	3.72	13105	2022-11-28 16:18:53.546	0.008	-0.065	1	0.854	0.061	0	-3.021	0.192	82.145	0	0	0	0	0	0	0
WT222(CAA14FCCF874)	3.72	13105	2022-11-28 16:18:53.546	0.008	-0.065	1	0.854	0.061	0	-3.016	0.192	82.145	0	0	0	0	0	0	0
WT222(CAA14FCCF874)	3.72	13105	2022-11-28 16:18:53.546	0.008	-0.065	1	0.854	0.061	0	-3.016	0.192	82.145	0	0	0	0	0	0	0
WT222(CAA14FCCF874)	3.72	13105	2022-11-28 16:18:53.546	0.008	-0.065	1	0.854	0.061	0	-3.01	0.192	82.145	0	0	0	0	0	0	0
WT222(CAA14FCCF874)	3.72	13105	2022-11-28 16:18:53.546	-0.005	-0.047	1.003	2.014	0.183	0.061	-2.999	0.192	82.145	0	0	0	0	0	0	0
WT222(CAA14FCCF874)	3.72	13105	2022-11-28 16:18:53.546	-0.005	-0.047	1.003	2.014	0.183	0.061	-2.988	0.192	82.145	0	0	0	0	0	0	0
WT222(CAA14FCCF874)	3.72	13105	2022-11-28 16:18:53.546	-0.005	-0.047	1.003	2.014	0.183	0.061	-2.983	0.192	82.145	0	0	0	0	0	0	0
WT222(CAA14FCCF874)	3.72	13105	2022-11-28 16:18:53.546	-0.005	-0.047	1.003	2.014	0.183	0.061	-2.972	0.192	82.145	0	0	0	0	0	0	0
WT222(CAA14FCCF874)	3.72	13105	2022-11-28 16:18:53.546	0	-0.048	0.999	-2.136	0	0.061	-2.983	0.192	82.15	0	0	0	0	0	0	0
WT222(CAA14FCCF874)	3.72	13105	2022-11-28 16:18:53.546	0	-0.048	0.999	-2.136	0	0.061	-2.994	0.192	82.15	0	0	0	0	0	0	0
WT222(CAA14FCCF874)	3.72	13105	2022-11-28 16:18:53.546	0	-0.048	0.999	-2.136	0	0.061	-3.005	0.192	82.15	0	0	0	0	0	0	0
WT222(CAA14FCCF874)	3.72	13105	2022-11-28 16:18:53.546	0	-0.048	0.999	-2.136	0	0.061	-3.016	0.192	82.15	0	0	0	0	0	0	0
WT222(CAA14FCCF874)	3.72	13105	2022-11-28 16:18:53.546	-0.006	-0.068	0.995	2.747	0	0	-2.999	0.192	82.15	0	0	0	0	0	0	0
WT222(CAA14FCCF874)	3.72	13105	2022-11-28 16:18:53.546	-0.006	-0.068	0.995	2.747	0	0	-2.988	0.192	82.15	0	0	0	0	0	0	0
[truncated: 22,769 more rows]

## Sheet: 80cm
设备名称	电压	版本	片上时间	加速度X(g)	加速度Y(g)	加速度Z(g)	角速度X(°/s)	角速度Y(°/s)	角速度Z(°/s)	角度X(°)	角度Y(°)	角度Z(°)	磁场X	磁场Y	磁场Z	四元数0	四元数1	四元数2	四元数3	状态
[truncated: 24,560 more rows]

[truncated: 7 more sheets: 100cm, 120cm, 140cm, 160cm, 180cm, 200cm, 220cm]
