# Supplementary material for: Dynamic characteristics of scraper conveyor chain drive system under the impact condition of lump coal
Source: PLoS One. 2024 Mar 1;19(3):e0299044. doi: 10.1371/journal.pone.0299044 (PMC10906879; doi:10.1371/journal.pone.0299044)
Supplement: S2 File — (ZIP) [file pone.0299044.s002.zip › 5kg 1m variable speed (4Hz-22Hz 10 times)/No. 1.xlsx]

## Sheet: 4Hz
设备名称	电压	版本	片上时间	加速度X(g)	加速度Y(g)	加速度Z(g)	角速度X(°/s)	角速度Y(°/s)	角速度Z(°/s)	角度X(°)	角度Y(°)	角度Z(°)	磁场X	磁场Y	磁场Z	四元数0	四元数1	四元数2	四元数3	状态
WT111(DD045F3F1DEA)	3.74	13108	2022-11-28 10:50:23.931	0.031	0.391	0.939	-0.488	0	0	22.192	-1.813	-29.251	0	0	0	0	0	0	0
WT111(DD045F3F1DEA)	3.74	13108	2022-11-28 10:50:23.931	0.031	0.391	0.939	-0.488	0	0	22.192	-1.813	-29.251	0	0	0	0	0	0	0
WT111(DD045F3F1DEA)	3.74	13108	2022-11-28 10:50:23.931	0.032	0.36	0.932	0.122	0	0	22.192	-1.813	-29.251	0	0	0	0	0	0	0
WT111(DD045F3F1DEA)	3.74	13108	2022-11-28 10:50:23.931	0.032	0.36	0.932	0.122	0	0	22.192	-1.813	-29.251	0	0	0	0	0	0	0
WT111(DD045F3F1DEA)	3.74	13108	2022-11-28 10:50:23.931	0.032	0.36	0.932	0.122	0	0	22.192	-1.813	-29.251	0	0	0	0	0	0	0
WT111(DD045F3F1DEA)	3.74	13108	2022-11-28 10:50:23.931	0.032	0.36	0.932	0.122	0	0	22.192	-1.813	-29.251	0	0	0	0	0	0	0
WT111(DD045F3F1DEA)	3.74	13108	2022-11-28 10:50:23.962	0.032	0.406	0.945	0	0	0	22.192	-1.813	-29.251	0	0	0	0	0	0	0
WT111(DD045F3F1DEA)	3.74	13108	2022-11-28 10:50:23.962	0.032	0.406	0.945	0	0	0	22.192	-1.813	-29.251	0	0	0	0	0	0	0
WT111(DD045F3F1DEA)	3.74	13108	2022-11-28 10:50:23.962	0.032	0.406	0.945	0	0	0	22.192	-1.813	-29.251	0	0	0	0	0	0	0
WT111(DD045F3F1DEA)	3.74	13108	2022-11-28 10:50:23.962	0.032	0.406	0.945	0	0	0	22.192	-1.813	-29.251	0	0	0	0	0	0	0
WT111(DD045F3F1DEA)	3.74	13108	2022-11-28 10:50:23.962	0.031	0.364	0.934	-0.244	0	0	22.192	-1.813	-29.251	0	0	0	0	0	0	0
WT111(DD045F3F1DEA)	3.74	13108	2022-11-28 10:50:23.962	0.031	0.364	0.934	-0.244	0	0	22.187	-1.813	-29.251	0	0	0	0	0	0	0
WT111(DD045F3F1DEA)	3.74	13108	2022-11-28 10:50:23.962	0.031	0.364	0.934	-0.244	0	0	22.187	-1.813	-29.251	0	0	0	0	0	0	0
WT111(DD045F3F1DEA)	3.74	13108	2022-11-28 10:50:23.962	0.031	0.364	0.934	-0.244	0	0	22.187	-1.813	-29.251	0	0	0	0	0	0	0
WT111(DD045F3F1DEA)	3.74	13108	2022-11-28 10:50:23.993	0.031	0.393	0.939	0.61	0	0	22.187	-1.813	-29.251	0	0	0	0	0	0	0
WT111(DD045F3F1DEA)	3.74	13108	2022-11-28 10:50:23.993	0.031	0.393	0.939	0.61	0	0	22.192	-1.813	-29.251	0	0	0	0	0	0	0
WT111(DD045F3F1DEA)	3.74	13108	2022-11-28 10:50:23.993	0.031	0.393	0.939	0.61	0	0	22.198	-1.813	-29.251	0	0	0	0	0	0	0
WT111(DD045F3F1DEA)	3.74	13108	2022-11-28 10:50:23.993	0.031	0.393	0.939	0.61	0	0	22.198	-1.813	-29.251	0	0	0	0	0	0	0
WT111(DD045F3F1DEA)	3.74	13108	2022-11-28 10:50:23.993	0.032	0.383	0.937	-0.854	0	0	22.192	-1.813	-29.251	0	0	0	0	0	0	0
WT111(DD045F3F1DEA)	3.74	13108	2022-11-28 10:50:23.993	0.032	0.383	0.937	-0.854	0	0	22.192	-1.813	-29.251	0	0	0	0	0	0	0
WT111(DD045F3F1DEA)	3.74	13108	2022-11-28 10:50:23.993	0.032	0.383	0.937	-0.854	0	0	22.187	-1.813	-29.251	0	0	0	0	0	0	0
WT111(DD045F3F1DEA)	3.74	13108	2022-11-28 10:50:23.993	0.032	0.383	0.937	-0.854	0	0	22.181	-1.813	-29.251	0	0	0	0	0	0	0
WT111(DD045F3F1DEA)	3.74	13108	2022-11-28 10:50:24.103	0.033	0.373	0.937	0.793	0	0	22.187	-1.813	-29.251	0	0	0	0	0	0	0
WT111(DD045F3F1DEA)	3.74	13108	2022-11-28 10:50:24.118	0.033	0.373	0.937	0.793	0	0	22.187	-1.813	-29.251	0	0	0	0	0	0	0
WT111(DD045F3F1DEA)	3.74	13108	2022-11-28 10:50:24.118	0.033	0.373	0.937	0.793	0	0	22.192	-1.813	-29.251	0	0	0	0	0	0	0
WT111(DD045F3F1DEA)	3.74	13108	2022-11-28 10:50:24.118	0.033	0.373	0.937	0.793	0	0	22.198	-1.813	-29.251	0	0	0	0	0	0	0
WT111(DD045F3F1DEA)	3.74	13108	2022-11-28 10:50:24.118	0.031	0.383	0.934	-0.671	0	0	22.192	-1.813	-29.251	0	0	0	0	0	0	0
WT111(DD045F3F1DEA)	3.74	13108	2022-11-28 10:50:24.118	0.031	0.383	0.934	-0.671	0	0	22.192	-1.813	-29.251	0	0	0	0	0	0	0
WT111(DD045F3F1DEA)	3.74	13108	2022-11-28 10:50:24.118	0.031	0.383	0.934	-0.671	0	0	22.187	-1.813	-29.251	0	0	0	0	0	0	0
WT111(DD045F3F1DEA)	3.74	13108	2022-11-28 10:50:24.118	0.031	0.383	0.934	-0.671	0	0	22.181	-1.813	-29.251	0	0	0	0	0	0	0
WT111(DD045F3F1DEA)	3.74	13108	2022-11-28 10:50:24.118	0.033	0.384	0.944	0.488	0	0	22.187	-1.813	-29.251	0	0	0	0	0	0	0
WT111(DD045F3F1DEA)	3.74	13108	2022-11-28 10:50:24.118	0.033	0.384	0.944	0.488	0	0	22.187	-1.813	-29.251	0	0	0	0	0	0	0
WT111(DD045F3F1DEA)	3.74	13108	2022-11-28 10:50:24.118	0.033	0.384	0.944	0.488	0	0	22.192	-1.813	-29.251	0	0	0	0	0	0	0
WT111(DD045F3F1DEA)	3.74	13108	2022-11-28 10:50:24.118	0.033	0.384	0.944	0.488	0	0	22.192	-1.813	-29.251	0	0	0	0	0	0	0
WT111(DD045F3F1DEA)	3.74	13108	2022-11-28 10:50:24.118	0.031	0.388	0.938	0.488	0	0	22.192	-1.813	-29.251	0	0	0	0	0	0	0
WT111(DD045F3F1DEA)	3.74	13108	2022-11-28 10:50:24.118	0.031	0.388	0.938	0.488	0	0	22.198	-1.813	-29.251	0	0	0	0	0	0	0
WT111(DD045F3F1DEA)	3.74	13108	2022-11-28 10:50:24.118	0.031	0.388	0.938	0.488	0	0	22.198	-1.813	-29.251	0	0	0	0	0	0	0
WT111(DD045F3F1DEA)	3.74	13108	2022-11-28 10:50:24.118	0.031	0.388	0.938	0.488	0	0	22.203	-1.813	-29.251	0	0	0	0	0	0	0
WT111(DD045F3F1DEA)	3.74	13108	2022-11-28 10:50:24.134	0.033	0.388	0.949	-0.549	0	0	22.198	-1.813	-29.251	0	0	0	0	0	0	0
WT111(DD045F3F1DEA)	3.74	13108	2022-11-28 10:50:24.134	0.033	0.388	0.949	-0.549	0	0	22.198	-1.813	-29.251	0	0	0	0	0	0	0
WT111(DD045F3F1DEA)	3.74	13108	2022-11-28 10:50:24.134	0.033	0.388	0.949	-0.549	0	0	22.192	-1.813	-29.251	0	0	0	0	0	0	0
WT111(DD045F3F1DEA)	3.74	13108	2022-11-28 10:50:24.134	0.033	0.388	0.949	-0.549	0	0	22.192	-1.813	-29.251	0	0	0	0	0	0	0
WT111(DD045F3F1DEA)	3.74	13108	2022-11-28 10:50:24.134	0.033	0.375	0.932	0.061	0	0	22.192	-1.813	-29.251	0	0	0	0	0	0	0
WT111(DD045F3F1DEA)	3.74	13108	2022-11-28 10:50:24.134	0.033	0.375	0.932	0.061	0	0	22.192	-1.813	-29.251	0	0	0	0	0	0	0
WT111(DD045F3F1DEA)	3.74	13108	2022-11-28 10:50:24.134	0.033	0.375	0.932	0.061	0	0	22.192	-1.813	-29.251	0	0	0	0	0	0	0
WT111(DD045F3F1DEA)	3.74	13108	2022-11-28 10:50:24.134	0.033	0.375	0.932	0.061	0	0	22.192	-1.813	-29.251	0	0	0	0	0	0	0
WT111(DD045F3F1DEA)	3.74	13108	2022-11-28 10:50:24.165	0.032	0.395	0.944	-0.305	0	0	22.192	-1.813	-29.251	0	0	0	0	0	0	0
WT111(DD045F3F1DEA)	3.74	13108	2022-11-28 10:50:24.165	0.032	0.395	0.944	-0.305	0	0	22.187	-1.813	-29.251	0	0	0	0	0	0	0
WT111(DD045F3F1DEA)	3.74	13108	2022-11-28 10:50:24.165	0.032	0.395	0.944	-0.305	0	0	22.187	-1.813	-29.251	0	0	0	0	0	0	0
WT111(DD045F3F1DEA)	3.74	13108	2022-11-28 10:50:24.165	0.032	0.395	0.944	-0.305	0	0	22.187	-1.813	-29.251	0	0	0	0	0	0	0
WT111(DD045F3F1DEA)	3.74	13108	2022-11-28 10:50:24.165	0.032	0.362	0.93	0.427	0	0	22.187	-1.813	-29.251	0	0	0	0	0	0	0
WT111(DD045F3F1DEA)	3.74	13108	2022-11-28 10:50:24.165	0.032	0.362	0.93	0.427	0	0	22.192	-1.813	-29.251	0	0	0	0	0	0	0
WT111(DD045F3F1DEA)	3.74	13108	2022-11-28 10:50:24.165	0.032	0.362	0.93	0.427	0	0	22.192	-1.813	-29.251	0	0	0	0	0	0	0
WT111(DD045F3F1DEA)	3.74	13108	2022-11-28 10:50:24.165	0.032	0.362	0.93	0.427	0	0	22.192	-1.813	-29.251	0	0	0	0	0	0	0
WT111(DD045F3F1DEA)	3.74	13108	2022-11-28 10:50:24.196	0.032	0.39	0.938	-0.122	0	0	22.192	-1.813	-29.251	0	0	0	0	0	0	0
WT111(DD045F3F1DEA)	3.74	13108	2022-11-28 10:50:24.196	0.032	0.39	0.938	-0.122	0	0	22.192	-1.813	-29.251	0	0	0	0	0	0	0
WT111(DD045F3F1DEA)	3.74	13108	2022-11-28 10:50:24.196	0.032	0.39	0.938	-0.122	0	0	22.192	-1.813	-29.251	0	0	0	0	0	0	0
WT111(DD045F3F1DEA)	3.74	13108	2022-11-28 10:50:24.196	0.032	0.39	0.938	-0.122	0	0	22.192	-1.813	-29.251	0	0	0	0	0	0	0
WT111(DD045F3F1DEA)	3.74	13108	2022-11-28 10:50:24.196	0.032	0.382	0.941	0	0	0	22.192	-1.813	-29.251	0	0	0	0	0	0	0
WT111(DD045F3F1DEA)	3.74	13108	2022-11-28 10:50:24.196	0.032	0.382	0.941	0	0	0	22.192	-1.813	-29.251	0	0	0	0	0	0	0
WT111(DD045F3F1DEA)	3.74	13108	2022-11-28 10:50:24.196	0.032	0.382	0.941	0	0	0	22.192	-1.813	-29.251	0	0	0	0	0	0	0
WT111(DD045F3F1DEA)	3.74	13108	2022-11-28 10:50:24.196	0.032	0.382	0.941	0	0	0	22.192	-1.813	-29.251	0	0	0	0	0	0	0
WT111(DD045F3F1DEA)	3.74	13108	2022-11-28 10:50:24.227	0.033	0.38	0.937	0	0	0	22.192	-1.813	-29.251	0	0	0	0	0	0	0
WT111(DD045F3F1DEA)	3.74	13108	2022-11-28 10:50:24.227	0.033	0.38	0.937	0	0	0	22.192	-1.813	-29.251	0	0	0	0	0	0	0
WT111(DD045F3F1DEA)	3.74	13108	2022-11-28 10:50:24.227	0.033	0.38	0.937	0	0	0	22.192	-1.813	-29.251	0	0	0	0	0	0	0
WT111(DD045F3F1DEA)	3.74	13108	2022-11-28 10:50:24.227	0.033	0.38	0.937	0	0	0	22.192	-1.813	-29.251	0	0	0	0	0	0	0
WT111(DD045F3F1DEA)	3.74	13108	2022-11-28 10:50:24.227	0.032	0.384	0.935	0	0	0	22.192	-1.813	-29.251	0	0	0	0	0	0	0
WT111(DD045F3F1DEA)	3.74	13108	2022-11-28 10:50:24.227	0.032	0.384	0.935	0	0	0	22.192	-1.813	-29.251	0	0	0	0	0	0	0
WT111(DD045F3F1DEA)	3.74	13108	2022-11-28 10:50:24.227	0.032	0.384	0.935	0	0	0	22.192	-1.813	-29.251	0	0	0	0	0	0	0
WT111(DD045F3F1DEA)	3.74	13108	2022-11-28 10:50:24.227	0.032	0.384	0.935	0	0	0	22.192	-1.813	-29.251	0	0	0	0	0	0	0
WT111(DD045F3F1DEA)	3.74	13108	2022-11-28 10:50:24.290	0.033	0.389	0.942	0	0.061	0	22.192	-1.813	-29.251	0	0	0	0	0	0	0
WT111(DD045F3F1DEA)	3.74	13108	2022-11-28 10:50:24.290	0.033	0.389	0.942	0	0.061	0	22.192	-1.813	-29.251	0	0	0	0	0	0	0
WT111(DD045F3F1DEA)	3.74	13108	2022-11-28 10:50:24.290	0.033	0.389	0.942	0	0.061	0	22.192	-1.813	-29.251	0	0	0	0	0	0	0
WT111(DD045F3F1DEA)	3.74	13108	2022-11-28 10:50:24.290	0.033	0.389	0.942	0	0.061	0	22.192	-1.813	-29.251	0	0	0	0	0	0	0
WT111(DD045F3F1DEA)	3.74	13108	2022-11-28 10:50:24.290	0.031	0.379	0.942	-0.122	0	0	22.192	-1.813	-29.251	0	0	0	0	0	0	0
WT111(DD045F3F1DEA)	3.74	13108	2022-11-28 10:50:24.290	0.031	0.379	0.942	-0.122	0	0	22.192	-1.813	-29.251	0	0	0	0	0	0	0
WT111(DD045F3F1DEA)	3.74	13108	2022-11-28 10:50:24.290	0.031	0.379	0.942	-0.122	0	0	22.192	-1.813	-29.251	0	0	0	0	0	0	0
WT111(DD045F3F1DEA)	3.74	13108	2022-11-28 10:50:24.290	0.031	0.379	0.942	-0.122	0	0	22.187	-1.813	-29.251	0	0	0	0	0	0	0
WT111(DD045F3F1DEA)	3.74	13108	2022-11-28 10:50:24.321	0.033	0.387	0.936	0.549	0	0	22.192	-1.813	-29.251	0	0	0	0	0	0	0
WT111(DD045F3F1DEA)	3.74	13108	2022-11-28 10:50:24.321	0.033	0.387	0.936	0.549	0	0	22.192	-1.813	-29.251	0	0	0	0	0	0	0
WT111(DD045F3F1DEA)	3.74	13108	2022-11-28 10:50:24.321	0.033	0.387	0.936	0.549	0	0	22.198	-1.813	-29.251	0	0	0	0	0	0	0
WT111(DD045F3F1DEA)	3.74	13108	2022-11-28 10:50:24.321	0.033	0.387	0.936	0.549	0	0	22.198	-1.813	-29.251	0	0	0	0	0	0	0
WT111(DD045F3F1DEA)	3.74	13108	2022-11-28 10:50:24.321	0.031	0.379	0.935	-0.427	0	0	22.198	-1.813	-29.251	0	0	0	0	0	0	0
WT111(DD045F3F1DEA)	3.74	13108	2022-11-28 10:50:24.321	0.031	0.379	0.935	-0.427	0	0	22.198	-1.813	-29.251	0	0	0	0	0	0	0
WT111(DD045F3F1DEA)	3.74	13108	2022-11-28 10:50:24.321	0.031	0.379	0.935	-0.427	0	0	22.192	-1.813	-29.251	0	0	0	0	0	0	0
WT111(DD045F3F1DEA)	3.74	13108	2022-11-28 10:50:24.321	0.031	0.379	0.935	-0.427	0	0	22.192	-1.813	-29.251	0	0	0	0	0	0	0
WT111(DD045F3F1DEA)	3.74	13108	2022-11-28 10:50:24.384	0.032	0.385	0.942	0.122	0	0	22.192	-1.813	-29.251	0	0	0	0	0	0	0
WT111(DD045F3F1DEA)	3.74	13108	2022-11-28 10:50:24.384	0.032	0.385	0.942	0.122	0	0	22.192	-1.813	-29.251	0	0	0	0	0	0	0
WT111(DD045F3F1DEA)	3.74	13108	2022-11-28 10:50:24.384	0.032	0.385	0.942	0.122	0	0	22.192	-1.813	-29.251	0	0	0	0	0	0	0
WT111(DD045F3F1DEA)	3.74	13108	2022-11-28 10:50:24.384	0.032	0.385	0.942	0.122	0	0	22.192	-1.813	-29.251	0	0	0	0	0	0	0
WT111(DD045F3F1DEA)	3.74	13108	2022-11-28 10:50:24.384	0.033	0.386	0.937	0	0	0	22.192	-1.813	-29.251	0	0	0	0	0	0	0
WT111(DD045F3F1DEA)	3.74	13108	2022-11-28 10:50:24.384	0.033	0.386	0.937	0	0	0	22.192	-1.813	-29.251	0	0	0	0	0	0	0
WT111(DD045F3F1DEA)	3.74	13108	2022-11-28 10:50:24.384	0.033	0.386	0.937	0	0	0	22.192	-1.813	-29.251	0	0	0	0	0	0	0
WT111(DD045F3F1DEA)	3.74	13108	2022-11-28 10:50:24.384	0.033	0.386	0.937	0	0	0	22.192	-1.813	-29.251	0	0	0	0	0	0	0
WT111(DD045F3F1DEA)	3.74	13108	2022-11-28 10:50:24.431	0.031	0.371	0.931	0	0	0	22.192	-1.813	-29.251	0	0	0	0	0	0	0
WT111(DD045F3F1DEA)	3.74	13108	2022-11-28 10:50:24.431	0.031	0.371	0.931	0	0	0	22.192	-1.813	-29.251	0	0	0	0	0	0	0
WT111(DD045F3F1DEA)	3.74	13108	2022-11-28 10:50:24.431	0.031	0.371	0.931	0	0	0	22.192	-1.813	-29.251	0	0	0	0	0	0	0
WT111(DD045F3F1DEA)	3.74	13108	2022-11-28 10:50:24.431	0.031	0.371	0.931	0	0	0	22.192	-1.813	-29.251	0	0	0	0	0	0	0
WT111(DD045F3F1DEA)	3.74	13108	2022-11-28 10:50:24.431	0.021	0.355	0.934	7.568	-0.977	0.305	22.231	-1.818	-29.257	0	0	0	0	0	0	0
WT111(DD045F3F1DEA)	3.74	13108	2022-11-28 10:50:24.431	0.021	0.355	0.934	7.568	-0.977	0.305	22.269	-1.824	-29.262	0	0	0	0	0	0	0
WT111(DD045F3F1DEA)	3.74	13108	2022-11-28 10:50:24.431	0.021	0.355	0.934	7.568	-0.977	0.305	22.308	-1.829	-29.268	0	0	0	0	0	0	0
WT111(DD045F3F1DEA)	3.74	13108	2022-11-28 10:50:24.431	0.045	0.366	0.952	-11.414	0.854	-0.488	22.247	-1.824	-29.273	0	0	0	0	0	0	0
WT111(DD045F3F1DEA)	3.74	13108	2022-11-28 10:50:24.446	0.045	0.366	0.952	-11.414	0.854	-0.488	22.192	-1.818	-29.279	0	0	0	0	0	0	0
WT111(DD045F3F1DEA)	3.74	13108	2022-11-28 10:50:24.446	0.045	0.366	0.952	-11.414	0.854	-0.488	22.132	-1.813	-29.284	0	0	0	0	0	0	0
WT111(DD045F3F1DEA)	3.74	13108	2022-11-28 10:50:24.446	0.045	0.366	0.952	-11.414	0.854	-0.488	22.072	-1.813	-29.29	0	0	0	0	0	0	0
WT111(DD045F3F1DEA)	3.74	13108	2022-11-28 10:50:24.446	0.024	0.43	0.936	4.883	0	0	22.099	-1.813	-29.295	0	0	0	0	0	0	0
WT111(DD045F3F1DEA)	3.74	13108	2022-11-28 10:50:24.446	0.024	0.43	0.936	4.883	0	0	22.121	-1.813	-29.295	0	0	0	0	0	0	0
WT111(DD045F3F1DEA)	3.74	13108	2022-11-28 10:50:24.446	0.024	0.43	0.936	4.883	0	0	22.148	-1.813	-29.301	0	0	0	0	0	0	0
WT111(DD045F3F1DEA)	3.74	13108	2022-11-28 10:50:24.446	0.024	0.43	0.936	4.883	0	0	22.17	-1.813	-29.306	0	0	0	0	0	0	0
WT111(DD045F3F1DEA)	3.74	13108	2022-11-28 10:50:24.446	0.033	0.387	0.931	-1.831	0	-0.061	22.165	-1.813	-29.306	0	0	0	0	0	0	0
WT111(DD045F3F1DEA)	3.74	13108	2022-11-28 10:50:24.493	0.033	0.387	0.931	-1.831	0	-0.061	22.154	-1.813	-29.312	0	0	0	0	0	0	0
WT111(DD045F3F1DEA)	3.74	13108	2022-11-28 10:50:24.509	0.033	0.387	0.931	-1.831	0	-0.061	22.148	-1.813	-29.312	0	0	0	0	0	0	0
WT111(DD045F3F1DEA)	3.74	13108	2022-11-28 10:50:24.509	0.033	0.387	0.931	-1.831	0	-0.061	22.137	-1.807	-29.317	0	0	0	0	0	0	0
WT111(DD045F3F1DEA)	3.74	13108	2022-11-28 10:50:24.509	0.036	0.405	0.972	-0.549	0	0	22.137	-1.807	-29.317	0	0	0	0	0	0	0
WT111(DD045F3F1DEA)	3.74	13108	2022-11-28 10:50:24.509	0.036	0.405	0.972	-0.549	0	0	22.132	-1.813	-29.323	0	0	0	0	0	0	0
WT111(DD045F3F1DEA)	3.74	13108	2022-11-28 10:50:24.509	0.036	0.405	0.972	-0.549	0	0	22.132	-1.813	-29.323	0	0	0	0	0	0	0
WT111(DD045F3F1DEA)	3.74	13108	2022-11-28 10:50:24.509	0.036	0.405	0.972	-0.549	0	0	22.132	-1.813	-29.328	0	0	0	0	0	0	0
WT111(DD045F3F1DEA)	3.74	13108	2022-11-28 10:50:24.509	0.032	0.355	0.912	1.526	0	-0.061	22.137	-1.813	-29.328	0	0	0	0	0	0	0
WT111(DD045F3F1DEA)	3.74	13108	2022-11-28 10:50:24.524	0.032	0.355	0.912	1.526	0	-0.061	22.148	-1.813	-29.333	0	0	0	0	0	0	0
WT111(DD045F3F1DEA)	3.74	13108	2022-11-28 10:50:24.524	0.032	0.355	0.912	1.526	0	-0.061	22.154	-1.813	-29.333	0	0	0	0	0	0	0
WT111(DD045F3F1DEA)	3.74	13108	2022-11-28 10:50:24.524	0.032	0.355	0.912	1.526	0	-0.061	22.159	-1.813	-29.339	0	0	0	0	0	0	0
WT111(DD045F3F1DEA)	3.74	13108	2022-11-28 10:50:24.524	0.032	0.408	0.944	-1.343	0	-0.061	22.154	-1.813	-29.344	0	0	0	0	0	0	0
WT111(DD045F3F1DEA)	3.74	13108	2022-11-28 10:50:24.524	0.032	0.408	0.944	-1.343	0	-0.061	22.148	-1.807	-29.344	0	0	0	0	0	0	0
WT111(DD045F3F1DEA)	3.74	13108	2022-11-28 10:50:24.524	0.032	0.408	0.944	-1.343	0	-0.061	22.143	-1.807	-29.35	0	0	0	0	0	0	0
WT111(DD045F3F1DEA)	3.74	13108	2022-11-28 10:50:24.524	0.032	0.408	0.944	-1.343	0	-0.061	22.137	-1.807	-29.35	0	0	0	0	0	0	0
WT111(DD045F3F1DEA)	3.74	13108	2022-11-28 10:50:24.524	0.032	0.363	0.937	0.427	0	-0.061	22.137	-1.807	-29.355	0	0	0	0	0	0	0
WT111(DD045F3F1DEA)	3.74	13108	2022-11-28 10:50:24.556	0.032	0.363	0.937	0.427	0	-0.061	22.143	-1.807	-29.355	0	0	0	0	0	0	0
WT111(DD045F3F1DEA)	3.74	13108	2022-11-28 10:50:24.556	0.032	0.363	0.937	0.427	0	-0.061	22.143	-1.807	-29.361	0	0	0	0	0	0	0
WT111(DD045F3F1DEA)	3.74	13108	2022-11-28 10:50:24.556	0.032	0.363	0.937	0.427	0	-0.061	22.148	-1.807	-29.361	0	0	0	0	0	0	0
WT111(DD045F3F1DEA)	3.74	13108	2022-11-28 10:50:24.556	0.03	0.393	0.941	-0.427	0	0	22.143	-1.807	-29.366	0	0	0	0	0	0	0
WT111(DD045F3F1DEA)	3.74	13108	2022-11-28 10:50:24.556	0.03	0.393	0.941	-0.427	0	0	22.143	-1.807	-29.366	0	0	0	0	0	0	0
WT111(DD045F3F1DEA)	3.74	13108	2022-11-28 10:50:24.556	0.03	0.393	0.941	-0.427	0	0	22.143	-1.807	-29.372	0	0	0	0	0	0	0
WT111(DD045F3F1DEA)	3.74	13108	2022-11-28 10:50:24.556	0.03	0.393	0.941	-0.427	0	0	22.143	-1.807	-29.372	0	0	0	0	0	0	0
WT111(DD045F3F1DEA)	3.74	13108	2022-11-28 10:50:24.556	0.032	0.365	0.938	0.122	0	0	22.143	-1.807	-29.377	0	0	0	0	0	0	0
WT111(DD045F3F1DEA)	3.74	13108	2022-11-28 10:50:24.587	0.032	0.365	0.938	0.122	0	0	22.143	-1.807	-29.383	0	0	0	0	0	0	0
WT111(DD045F3F1DEA)	3.74	13108	2022-11-28 10:50:24.587	0.032	0.365	0.938	0.122	0	0	22.143	-1.807	-29.383	0	0	0	0	0	0	0
WT111(DD045F3F1DEA)	3.74	13108	2022-11-28 10:50:24.587	0.032	0.365	0.938	0.122	0	0	22.143	-1.807	-29.388	0	0	0	0	0	0	0
WT111(DD045F3F1DEA)	3.74	13108	2022-11-28 10:50:24.587	0.032	0.402	0.94	0.549	0	0	22.148	-1.807	-29.388	0	0	0	0	0	0	0
WT111(DD045F3F1DEA)	3.74	13108	2022-11-28 10:50:24.587	0.032	0.402	0.94	0.549	0	0	22.148	-1.807	-29.394	0	0	0	0	0	0	0
WT111(DD045F3F1DEA)	3.74	13108	2022-11-28 10:50:24.587	0.032	0.402	0.94	0.549	0	0	22.154	-1.807	-29.394	0	0	0	0	0	0	0
WT111(DD045F3F1DEA)	3.74	13108	2022-11-28 10:50:24.587	0.032	0.402	0.94	0.549	0	0	22.154	-1.807	-29.399	0	0	0	0	0	0	0
WT111(DD045F3F1DEA)	3.74	13108	2022-11-28 10:50:24.587	0.034	0.377	0.936	-0.488	0	0	22.154	-1.807	-29.399	0	0	0	0	0	0	0
WT111(DD045F3F1DEA)	3.74	13108	2022-11-28 10:50:24.650	0.034	0.377	0.936	-0.488	0	0	22.148	-1.807	-29.405	0	0	0	0	0	0	0
WT111(DD045F3F1DEA)	3.74	13108	2022-11-28 10:50:24.650	0.034	0.377	0.936	-0.488	0	0	22.148	-1.807	-29.405	0	0	0	0	0	0	0
WT111(DD045F3F1DEA)	3.74	13108	2022-11-28 10:50:24.650	0.034	0.377	0.936	-0.488	0	0	22.148	-1.807	-29.405	0	0	0	0	0	0	0
WT111(DD045F3F1DEA)	3.74	13108	2022-11-28 10:50:24.650	0.031	0.38	0.94	0.427	0	0	22.148	-1.813	-29.41	0	0	0	0	0	0	0
WT111(DD045F3F1DEA)	3.74	13108	2022-11-28 10:50:24.650	0.031	0.38	0.94	0.427	0	0	22.154	-1.813	-29.41	0	0	0	0	0	0	0
WT111(DD045F3F1DEA)	3.74	13108	2022-11-28 10:50:24.650	0.031	0.38	0.94	0.427	0	0	22.154	-1.813	-29.416	0	0	0	0	0	0	0
WT111(DD045F3F1DEA)	3.74	13108	2022-11-28 10:50:24.650	0.031	0.38	0.94	0.427	0	0	22.154	-1.813	-29.416	0	0	0	0	0	0	0
WT111(DD045F3F1DEA)	3.74	13108	2022-11-28 10:50:24.650	0.032	0.39	0.939	-0.122	0	0	22.154	-1.813	-29.421	0	0	0	0	0	0	0
WT111(DD045F3F1DEA)	3.74	13108	2022-11-28 10:50:24.681	0.032	0.39	0.939	-0.122	0	0	22.154	-1.813	-29.421	0	0	0	0	0	0	0
WT111(DD045F3F1DEA)	3.74	13108	2022-11-28 10:50:24.681	0.032	0.39	0.939	-0.122	0	0	22.154	-1.813	-29.427	0	0	0	0	0	0	0
WT111(DD045F3F1DEA)	3.74	13108	2022-11-28 10:50:24.681	0.032	0.39	0.939	-0.122	0	0	22.154	-1.813	-29.427	0	0	0	0	0	0	0
WT111(DD045F3F1DEA)	3.74	13108	2022-11-28 10:50:24.681	0.031	0.376	0.933	0	0	0.061	22.154	-1.813	-29.432	0	0	0	0	0	0	0
WT111(DD045F3F1DEA)	3.74	13108	2022-11-28 10:50:24.681	0.031	0.376	0.933	0	0	0.061	22.154	-1.813	-29.432	0	0	0	0	0	0	0
WT111(DD045F3F1DEA)	3.74	13108	2022-11-28 10:50:24.681	0.031	0.376	0.933	0	0	0.061	22.154	-1.813	-29.432	0	0	0	0	0	0	0
WT111(DD045F3F1DEA)	3.74	13108	2022-11-28 10:50:24.681	0.031	0.376	0.933	0	0	0.061	22.154	-1.813	-29.438	0	0	0	0	0	0	0
WT111(DD045F3F1DEA)	3.74	13108	2022-11-28 10:50:24.681	0.032	0.389	0.941	-0.366	0	0.061	22.154	-1.813	-29.438	0	0	0	0	0	0	0
WT111(DD045F3F1DEA)	3.74	13108	2022-11-28 10:50:24.712	0.032	0.389	0.941	-0.366	0	0.061	22.154	-1.813	-29.438	0	0	0	0	0	0	0
WT111(DD045F3F1DEA)	3.74	13108	2022-11-28 10:50:24.712	0.032	0.389	0.941	-0.366	0	0.061	22.148	-1.813	-29.443	0	0	0	0	0	0	0
WT111(DD045F3F1DEA)	3.74	13108	2022-11-28 10:50:24.712	0.032	0.389	0.941	-0.366	0	0.061	22.148	-1.813	-29.443	0	0	0	0	0	0	0
WT111(DD045F3F1DEA)	3.74	13108	2022-11-28 10:50:24.712	0.033	0.38	0.939	0.305	0	-0.061	22.148	-1.813	-29.449	0	0	0	0	0	0	0
WT111(DD045F3F1DEA)	3.74	13108	2022-11-28 10:50:24.712	0.033	0.38	0.939	0.305	0	-0.061	22.154	-1.813	-29.449	0	0	0	0	0	0	0
WT111(DD045F3F1DEA)	3.74	13108	2022-11-28 10:50:24.712	0.033	0.38	0.939	0.305	0	-0.061	22.154	-1.813	-29.454	0	0	0	0	0	0	0
WT111(DD045F3F1DEA)	3.74	13108	2022-11-28 10:50:24.712	0.033	0.38	0.939	0.305	0	-0.061	22.154	-1.813	-29.454	0	0	0	0	0	0	0
WT111(DD045F3F1DEA)	3.74	13108	2022-11-28 10:50:24.712	0.033	0.382	0.938	-0.061	0	-0.061	22.154	-1.813	-29.46	0	0	0	0	0	0	0
WT111(DD045F3F1DEA)	3.74	13108	2022-11-28 10:50:24.775	0.033	0.382	0.938	-0.061	0	-0.061	22.154	-1.813	-29.46	0	0	0	0	0	0	0
WT111(DD045F3F1DEA)	3.74	13108	2022-11-28 10:50:24.775	0.033	0.382	0.938	-0.061	0	-0.061	22.154	-1.813	-29.465	0	0	0	0	0	0	0
WT111(DD045F3F1DEA)	3.74	13108	2022-11-28 10:50:24.775	0.033	0.382	0.938	-0.061	0	-0.061	22.154	-1.813	-29.465	0	0	0	0	0	0	0
WT111(DD045F3F1DEA)	3.74	13108	2022-11-28 10:50:24.775	0.032	0.387	0.941	-0.061	0	0	22.154	-1.813	-29.465	0	0	0	0	0	0	0
WT111(DD045F3F1DEA)	3.74	13108	2022-11-28 10:50:24.775	0.032	0.387	0.941	-0.061	0	0	22.154	-1.813	-29.471	0	0	0	0	0	0	0
WT111(DD045F3F1DEA)	3.74	13108	2022-11-28 10:50:24.775	0.032	0.387	0.941	-0.061	0	0	22.154	-1.813	-29.471	0	0	0	0	0	0	0
WT111(DD045F3F1DEA)	3.74	13108	2022-11-28 10:50:24.775	0.032	0.387	0.941	-0.061	0	0	22.154	-1.813	-29.476	0	0	0	0	0	0	0
WT111(DD045F3F1DEA)	3.74	13108	2022-11-28 10:50:24.775	0.031	0.378	0.936	0.061	0	0	22.154	-1.813	-29.476	0	0	0	0	0	0	0
WT111(DD045F3F1DEA)	3.74	13108	2022-11-28 10:50:24.806	0.031	0.378	0.936	0.061	0	0	22.154	-1.813	-29.476	0	0	0	0	0	0	0
WT111(DD045F3F1DEA)	3.74	13108	2022-11-28 10:50:24.806	0.031	0.378	0.936	0.061	0	0	22.154	-1.813	-29.482	0	0	0	0	0	0	0
WT111(DD045F3F1DEA)	3.74	13108	2022-11-28 10:50:24.806	0.031	0.378	0.936	0.061	0	0	22.154	-1.813	-29.482	0	0	0	0	0	0	0
WT111(DD045F3F1DEA)	3.74	13108	2022-11-28 10:50:24.806	0.033	0.389	0.939	0.122	0	0	22.159	-1.813	-29.487	0	0	0	0	0	0	0
WT111(DD045F3F1DEA)	3.74	13108	2022-11-28 10:50:24.806	0.033	0.389	0.939	0.122	0	0	22.159	-1.813	-29.487	0	0	0	0	0	0	0
WT111(DD045F3F1DEA)	3.74	13108	2022-11-28 10:50:24.806	0.033	0.389	0.939	0.122	0	0	22.159	-1.813	-29.493	0	0	0	0	0	0	0
WT111(DD045F3F1DEA)	3.74	13108	2022-11-28 10:50:24.806	0.033	0.389	0.939	0.122	0	0	22.159	-1.813	-29.493	0	0	0	0	0	0	0
WT111(DD045F3F1DEA)	3.74	13108	2022-11-28 10:50:24.806	0.031	0.381	0.938	-0.122	0	0	22.159	-1.813	-29.493	0	0	0	0	0	0	0
WT111(DD045F3F1DEA)	3.74	13108	2022-11-28 10:50:24.852	0.031	0.381	0.938	-0.122	0	0	22.159	-1.813	-29.498	0	0	0	0	0	0	0
WT111(DD045F3F1DEA)	3.74	13108	2022-11-28 10:50:24.852	0.031	0.381	0.938	-0.122	0	0	22.159	-1.813	-29.498	0	0	0	0	0	0	0
WT111(DD045F3F1DEA)	3.74	13108	2022-11-28 10:50:24.852	0.031	0.381	0.938	-0.122	0	0	22.159	-1.813	-29.504	0	0	0	0	0	0	0
WT111(DD045F3F1DEA)	3.74	13108	2022-11-28 10:50:24.852	0.032	0.389	0.941	-0.183	0	0	22.159	-1.813	-29.504	0	0	0	0	0	0	0
WT111(DD045F3F1DEA)	3.74	13108	2022-11-28 10:50:24.852	0.032	0.389	0.941	-0.183	0	0	22.154	-1.813	-29.504	0	0	0	0	0	0	0
WT111(DD045F3F1DEA)	3.74	13108	2022-11-28 10:50:24.852	0.032	0.389	0.941	-0.183	0	0	22.154	-1.813	-29.509	0	0	0	0	0	0	0
WT111(DD045F3F1DEA)	3.74	13108	2022-11-28 10:50:24.852	0.032	0.389	0.941	-0.183	0	0	22.154	-1.813	-29.509	0	0	0	0	0	0	0
WT111(DD045F3F1DEA)	3.74	13108	2022-11-28 10:50:24.852	0.033	0.375	0.936	-0.061	0	0	22.154	-1.813	-29.509	0	0	0	0	0	0	0
WT111(DD045F3F1DEA)	3.74	13108	2022-11-28 10:50:24.884	0.033	0.375	0.936	-0.061	0	0	22.154	-1.813	-29.509	0	0	0	0	0	0	0
WT111(DD045F3F1DEA)	3.74	13108	2022-11-28 10:50:24.884	0.033	0.375	0.936	-0.061	0	0	22.154	-1.813	-29.515	0	0	0	0	0	0	0
WT111(DD045F3F1DEA)	3.74	13108	2022-11-28 10:50:24.884	0.033	0.375	0.936	-0.061	0	0	22.154	-1.813	-29.515	0	0	0	0	0	0	0
WT111(DD045F3F1DEA)	3.74	13108	2022-11-28 10:50:24.884	0.032	0.385	0.938	0.183	0	0	22.154	-1.813	-29.515	0	0	0	0	0	0	0
WT111(DD045F3F1DEA)	3.74	13108	2022-11-28 10:50:24.884	0.032	0.385	0.938	0.183	0	0	22.154	-1.813	-29.52	0	0	0	0	0	0	0
WT111(DD045F3F1DEA)	3.74	13108	2022-11-28 10:50:24.884	0.032	0.385	0.938	0.183	0	0	22.159	-1.813	-29.52	0	0	0	0	0	0	0
WT111(DD045F3F1DEA)	3.74	13108	2022-11-28 10:50:24.884	0.032	0.385	0.938	0.183	0	0	22.159	-1.813	-29.52	0	0	0	0	0	0	0
WT111(DD045F3F1DEA)	3.74	13108	2022-11-28 10:50:24.884	0.033	0.382	0.94	0	0	0	22.159	-1.813	-29.526	0	0	0	0	0	0	0
WT111(DD045F3F1DEA)	3.74	13108	2022-11-28 10:50:24.915	0.033	0.382	0.94	0	0	0	22.159	-1.813	-29.526	0	0	0	0	0	0	0
WT111(DD045F3F1DEA)	3.74	13108	2022-11-28 10:50:24.915	0.033	0.382	0.94	0	0	0	22.159	-1.813	-29.526	0	0	0	0	0	0	0
WT111(DD045F3F1DEA)	3.74	13108	2022-11-28 10:50:24.915	0.031	0.387	0.935	0.061	0	0	22.159	-1.813	-29.531	0	0	0	0	0	0	0

## Sheet: 6Hz
设备名称	电压	版本	片上时间	加速度X(g)	加速度Y(g)	加速度Z(g)	角速度X(°/s)	角速度Y(°/s)	角速度Z(°/s)	角度X(°)	角度Y(°)	角度Z(°)	磁场X	磁场Y	磁场Z	四元数0	四元数1	四元数2	四元数3	状态
WT111(DD045F3F1DEA)	3.8	13108	2022-11-28 10:41:16.345	0.033	0.386	0.943	0	0	0	22.088	-1.818	-27.746	0	0	0	0	0	0	0
WT111(DD045F3F1DEA)	3.8	13108	2022-11-28 10:41:16.345	0.033	0.386	0.943	0	0	0	22.088	-1.818	-27.746	0	0	0	0	0	0	0
WT111(DD045F3F1DEA)	3.8	13108	2022-11-28 10:41:16.345	0.031	0.37	0.935	-0.061	0	0	22.088	-1.818	-27.746	0	0	0	0	0	0	0
WT111(DD045F3F1DEA)	3.8	13108	2022-11-28 10:41:16.345	0.031	0.37	0.935	-0.061	0	0	22.088	-1.818	-27.746	0	0	0	0	0	0	0
WT111(DD045F3F1DEA)	3.8	13108	2022-11-28 10:41:16.345	0.031	0.37	0.935	-0.061	0	0	22.088	-1.818	-27.746	0	0	0	0	0	0	0
WT111(DD045F3F1DEA)	3.8	13108	2022-11-28 10:41:16.345	0.031	0.37	0.935	-0.061	0	0	22.088	-1.818	-27.746	0	0	0	0	0	0	0
WT111(DD045F3F1DEA)	3.8	13108	2022-11-28 10:41:16.345	0.031	0.384	0.941	0.183	0	0	22.088	-1.818	-27.746	0	0	0	0	0	0	0
WT111(DD045F3F1DEA)	3.8	13108	2022-11-28 10:41:16.345	0.031	0.384	0.941	0.183	0	0	22.088	-1.818	-27.74	0	0	0	0	0	0	0
WT111(DD045F3F1DEA)	3.8	13108	2022-11-28 10:41:16.392	0.031	0.384	0.941	0.183	0	0	22.088	-1.818	-27.74	0	0	0	0	0	0	0
WT111(DD045F3F1DEA)	3.8	13108	2022-11-28 10:41:16.392	0.031	0.384	0.941	0.183	0	0	22.088	-1.818	-27.74	0	0	0	0	0	0	0
WT111(DD045F3F1DEA)	3.8	13108	2022-11-28 10:41:16.392	0.032	0.385	0.94	-0.488	0	0	22.088	-1.818	-27.74	0	0	0	0	0	0	0
WT111(DD045F3F1DEA)	3.8	13108	2022-11-28 10:41:16.392	0.032	0.385	0.94	-0.488	0	0	22.083	-1.818	-27.74	0	0	0	0	0	0	0
WT111(DD045F3F1DEA)	3.8	13108	2022-11-28 10:41:16.392	0.032	0.385	0.94	-0.488	0	0	22.083	-1.818	-27.74	0	0	0	0	0	0	0
WT111(DD045F3F1DEA)	3.8	13108	2022-11-28 10:41:16.392	0.032	0.385	0.94	-0.488	0	0	22.077	-1.818	-27.74	0	0	0	0	0	0	0
WT111(DD045F3F1DEA)	3.8	13108	2022-11-28 10:41:16.392	0.033	0.379	0.937	0.793	0	0	22.083	-1.818	-27.74	0	0	0	0	0	0	0
WT111(DD045F3F1DEA)	3.8	13108	2022-11-28 10:41:16.392	0.033	0.379	0.937	0.793	0	0	22.088	-1.818	-27.74	0	0	0	0	0	0	0
WT111(DD045F3F1DEA)	3.8	13108	2022-11-28 10:41:16.423	0.033	0.379	0.937	0.793	0	0	22.094	-1.818	-27.74	0	0	0	0	0	0	0
WT111(DD045F3F1DEA)	3.8	13108	2022-11-28 10:41:16.423	0.033	0.379	0.937	0.793	0	0	22.094	-1.818	-27.74	0	0	0	0	0	0	0
WT111(DD045F3F1DEA)	3.8	13108	2022-11-28 10:41:16.423	0.033	0.385	0.942	-0.549	0	0	22.094	-1.818	-27.74	0	0	0	0	0	0	0
WT111(DD045F3F1DEA)	3.8	13108	2022-11-28 10:41:16.423	0.033	0.385	0.942	-0.549	0	0	22.088	-1.818	-27.74	0	0	0	0	0	0	0
WT111(DD045F3F1DEA)	3.8	13108	2022-11-28 10:41:16.423	0.033	0.385	0.942	-0.549	0	0	22.088	-1.818	-27.74	0	0	0	0	0	0	0
WT111(DD045F3F1DEA)	3.8	13108	2022-11-28 10:41:16.423	0.033	0.385	0.942	-0.549	0	0	22.083	-1.818	-27.74	0	0	0	0	0	0	0
WT111(DD045F3F1DEA)	3.8	13108	2022-11-28 10:41:16.423	0.031	0.382	0.94	-0.061	0	0	22.083	-1.818	-27.74	0	0	0	0	0	0	0
WT111(DD045F3F1DEA)	3.8	13108	2022-11-28 10:41:16.423	0.031	0.382	0.94	-0.061	0	0	22.083	-1.818	-27.74	0	0	0	0	0	0	0
WT111(DD045F3F1DEA)	3.8	13108	2022-11-28 10:41:16.455	0.031	0.382	0.94	-0.061	0	0	22.083	-1.818	-27.74	0	0	0	0	0	0	0
WT111(DD045F3F1DEA)	3.8	13108	2022-11-28 10:41:16.455	0.031	0.382	0.94	-0.061	0	0	22.083	-1.818	-27.74	0	0	0	0	0	0	0
WT111(DD045F3F1DEA)	3.8	13108	2022-11-28 10:41:16.455	0.032	0.376	0.932	0	0	0	22.083	-1.818	-27.74	0	0	0	0	0	0	0
WT111(DD045F3F1DEA)	3.8	13108	2022-11-28 10:41:16.455	0.032	0.376	0.932	0	0	0	22.083	-1.818	-27.74	0	0	0	0	0	0	0
WT111(DD045F3F1DEA)	3.8	13108	2022-11-28 10:41:16.455	0.032	0.376	0.932	0	0	0	22.083	-1.818	-27.74	0	0	0	0	0	0	0
WT111(DD045F3F1DEA)	3.8	13108	2022-11-28 10:41:16.455	0.032	0.376	0.932	0	0	0	22.083	-1.818	-27.74	0	0	0	0	0	0	0
WT111(DD045F3F1DEA)	3.8	13108	2022-11-28 10:41:16.455	0.032	0.383	0.939	0.122	0	0	22.083	-1.813	-27.74	0	0	0	0	0	0	0
WT111(DD045F3F1DEA)	3.8	13108	2022-11-28 10:41:16.455	0.032	0.383	0.939	0.122	0	0	22.088	-1.813	-27.735	0	0	0	0	0	0	0
WT111(DD045F3F1DEA)	3.8	13108	2022-11-28 10:41:16.517	0.032	0.383	0.939	0.122	0	0	22.088	-1.813	-27.735	0	0	0	0	0	0	0
WT111(DD045F3F1DEA)	3.8	13108	2022-11-28 10:41:16.517	0.032	0.383	0.939	0.122	0	0	22.088	-1.813	-27.735	0	0	0	0	0	0	0
WT111(DD045F3F1DEA)	3.8	13108	2022-11-28 10:41:16.517	0.033	0.376	0.938	-0.488	0	0	22.083	-1.813	-27.735	0	0	0	0	0	0	0
WT111(DD045F3F1DEA)	3.8	13108	2022-11-28 10:41:16.517	0.033	0.376	0.938	-0.488	0	0	22.083	-1.813	-27.735	0	0	0	0	0	0	0
WT111(DD045F3F1DEA)	3.8	13108	2022-11-28 10:41:16.517	0.033	0.376	0.938	-0.488	0	0	22.077	-1.813	-27.735	0	0	0	0	0	0	0
WT111(DD045F3F1DEA)	3.8	13108	2022-11-28 10:41:16.517	0.033	0.376	0.938	-0.488	0	0	22.077	-1.813	-27.735	0	0	0	0	0	0	0
WT111(DD045F3F1DEA)	3.8	13108	2022-11-28 10:41:16.517	0.031	0.381	0.94	0.488	0	0	22.077	-1.813	-27.735	0	0	0	0	0	0	0
WT111(DD045F3F1DEA)	3.8	13108	2022-11-28 10:41:16.517	0.031	0.381	0.94	0.488	0	0	22.083	-1.813	-27.735	0	0	0	0	0	0	0
WT111(DD045F3F1DEA)	3.8	13108	2022-11-28 10:41:16.548	0.031	0.381	0.94	0.488	0	0	22.083	-1.813	-27.735	0	0	0	0	0	0	0
WT111(DD045F3F1DEA)	3.8	13108	2022-11-28 10:41:16.548	0.031	0.381	0.94	0.488	0	0	22.088	-1.813	-27.735	0	0	0	0	0	0	0
WT111(DD045F3F1DEA)	3.8	13108	2022-11-28 10:41:16.548	0.032	0.385	0.94	-0.061	0	0	22.088	-1.813	-27.735	0	0	0	0	0	0	0
WT111(DD045F3F1DEA)	3.8	13108	2022-11-28 10:41:16.548	0.032	0.385	0.94	-0.061	0	0	22.088	-1.813	-27.735	0	0	0	0	0	0	0
WT111(DD045F3F1DEA)	3.8	13108	2022-11-28 10:41:16.548	0.032	0.385	0.94	-0.061	0	0	22.088	-1.813	-27.735	0	0	0	0	0	0	0
WT111(DD045F3F1DEA)	3.8	13108	2022-11-28 10:41:16.548	0.032	0.385	0.94	-0.061	0	0	22.088	-1.813	-27.735	0	0	0	0	0	0	0
WT111(DD045F3F1DEA)	3.8	13108	2022-11-28 10:41:16.548	0.032	0.379	0.939	0	0	0	22.088	-1.813	-27.735	0	0	0	0	0	0	0
WT111(DD045F3F1DEA)	3.8	13108	2022-11-28 10:41:16.548	0.032	0.379	0.939	0	0	0	22.088	-1.813	-27.735	0	0	0	0	0	0	0
WT111(DD045F3F1DEA)	3.8	13108	2022-11-28 10:41:16.580	0.032	0.379	0.939	0	0	0	22.088	-1.813	-27.735	0	0	0	0	0	0	0
WT111(DD045F3F1DEA)	3.8	13108	2022-11-28 10:41:16.580	0.032	0.379	0.939	0	0	0	22.088	-1.813	-27.735	0	0	0	0	0	0	0
WT111(DD045F3F1DEA)	3.8	13108	2022-11-28 10:41:16.580	0.034	0.382	0.944	-0.366	0	0	22.083	-1.813	-27.735	0	0	0	0	0	0	0
WT111(DD045F3F1DEA)	3.8	13108	2022-11-28 10:41:16.580	0.034	0.382	0.944	-0.366	0	0	22.083	-1.813	-27.735	0	0	0	0	0	0	0
WT111(DD045F3F1DEA)	3.8	13108	2022-11-28 10:41:16.580	0.034	0.382	0.944	-0.366	0	0	22.083	-1.813	-27.735	0	0	0	0	0	0	0
WT111(DD045F3F1DEA)	3.8	13108	2022-11-28 10:41:16.580	0.034	0.382	0.944	-0.366	0	0	22.077	-1.813	-27.735	0	0	0	0	0	0	0
WT111(DD045F3F1DEA)	3.8	13108	2022-11-28 10:41:16.580	0.03	0.388	0.933	0.488	0	0	22.083	-1.813	-27.735	0	0	0	0	0	0	0
WT111(DD045F3F1DEA)	3.8	13108	2022-11-28 10:41:16.580	0.03	0.388	0.933	0.488	0	0	22.083	-1.813	-27.735	0	0	0	0	0	0	0
WT111(DD045F3F1DEA)	3.8	13108	2022-11-28 10:41:16.673	0.03	0.388	0.933	0.488	0	0	22.088	-1.813	-27.729	0	0	0	0	0	0	0
WT111(DD045F3F1DEA)	3.8	13108	2022-11-28 10:41:16.673	0.03	0.377	0.938	-0.122	0	0	22.083	-1.813	-27.729	0	0	0	0	0	0	0
WT111(DD045F3F1DEA)	3.8	13108	2022-11-28 10:41:16.673	0.03	0.377	0.938	-0.122	0	0	22.083	-1.813	-27.729	0	0	0	0	0	0	0
WT111(DD045F3F1DEA)	3.8	13108	2022-11-28 10:41:16.673	0.03	0.377	0.938	-0.122	0	0	22.083	-1.813	-27.729	0	0	0	0	0	0	0
WT111(DD045F3F1DEA)	3.8	13108	2022-11-28 10:41:16.673	0.03	0.377	0.938	-0.122	0	0	22.083	-1.813	-27.729	0	0	0	0	0	0	0
WT111(DD045F3F1DEA)	3.8	13108	2022-11-28 10:41:16.673	0.034	0.383	0.943	-0.305	0	0	22.083	-1.813	-27.729	0	0	0	0	0	0	0
WT111(DD045F3F1DEA)	3.8	13108	2022-11-28 10:41:16.673	0.034	0.383	0.943	-0.305	0	0	22.083	-1.813	-27.729	0	0	0	0	0	0	0
WT111(DD045F3F1DEA)	3.8	13108	2022-11-28 10:41:16.673	0.034	0.383	0.943	-0.305	0	0	22.077	-1.813	-27.729	0	0	0	0	0	0	0
WT111(DD045F3F1DEA)	3.8	13108	2022-11-28 10:41:16.704	0.034	0.383	0.943	-0.305	0	0	22.077	-1.813	-27.729	0	0	0	0	0	0	0
WT111(DD045F3F1DEA)	3.8	13108	2022-11-28 10:41:16.704	0.03	0.37	0.933	0.366	0	0	22.077	-1.813	-27.729	0	0	0	0	0	0	0
WT111(DD045F3F1DEA)	3.8	13108	2022-11-28 10:41:16.704	0.03	0.37	0.933	0.366	0	0	22.083	-1.813	-27.729	0	0	0	0	0	0	0
WT111(DD045F3F1DEA)	3.8	13108	2022-11-28 10:41:16.704	0.03	0.37	0.933	0.366	0	0	22.083	-1.813	-27.729	0	0	0	0	0	0	0
WT111(DD045F3F1DEA)	3.8	13108	2022-11-28 10:41:16.704	0.03	0.37	0.933	0.366	0	0	22.083	-1.813	-27.729	0	0	0	0	0	0	0
WT111(DD045F3F1DEA)	3.8	13108	2022-11-28 10:41:16.704	0.033	0.393	0.938	-0.671	0	0	22.083	-1.813	-27.729	0	0	0	0	0	0	0
WT111(DD045F3F1DEA)	3.8	13108	2022-11-28 10:41:16.704	0.033	0.393	0.938	-0.671	0	0	22.077	-1.813	-27.729	0	0	0	0	0	0	0
WT111(DD045F3F1DEA)	3.8	13108	2022-11-28 10:41:16.704	0.033	0.393	0.938	-0.671	0	0	22.077	-1.813	-27.729	0	0	0	0	0	0	0
WT111(DD045F3F1DEA)	3.8	13108	2022-11-28 10:41:16.704	0.033	0.393	0.938	-0.671	0	0	22.072	-1.813	-27.729	0	0	0	0	0	0	0
WT111(DD045F3F1DEA)	3.8	13108	2022-11-28 10:41:16.704	0.032	0.372	0.944	0.488	0	0	22.072	-1.813	-27.729	0	0	0	0	0	0	0
WT111(DD045F3F1DEA)	3.8	13108	2022-11-28 10:41:16.704	0.032	0.372	0.944	0.488	0	0	22.077	-1.813	-27.729	0	0	0	0	0	0	0
WT111(DD045F3F1DEA)	3.8	13108	2022-11-28 10:41:16.704	0.032	0.372	0.944	0.488	0	0	22.077	-1.813	-27.729	0	0	0	0	0	0	0
WT111(DD045F3F1DEA)	3.8	13108	2022-11-28 10:41:16.704	0.032	0.372	0.944	0.488	0	0	22.083	-1.813	-27.729	0	0	0	0	0	0	0
WT111(DD045F3F1DEA)	3.8	13108	2022-11-28 10:41:16.704	0.032	0.41	0.949	0	0.061	0	22.083	-1.813	-27.729	0	0	0	0	0	0	0
WT111(DD045F3F1DEA)	3.8	13108	2022-11-28 10:41:16.704	0.032	0.41	0.949	0	0.061	0	22.083	-1.813	-27.729	0	0	0	0	0	0	0
WT111(DD045F3F1DEA)	3.8	13108	2022-11-28 10:41:16.704	0.032	0.41	0.949	0	0.061	0	22.083	-1.813	-27.729	0	0	0	0	0	0	0
WT111(DD045F3F1DEA)	3.8	13108	2022-11-28 10:41:16.751	0.032	0.41	0.949	0	0.061	0	22.083	-1.813	-27.729	0	0	0	0	0	0	0
WT111(DD045F3F1DEA)	3.8	13108	2022-11-28 10:41:16.751	0.031	0.359	0.928	-0.122	0	0	22.083	-1.813	-27.729	0	0	0	0	0	0	0
WT111(DD045F3F1DEA)	3.8	13108	2022-11-28 10:41:16.751	0.031	0.359	0.928	-0.122	0	0	22.083	-1.813	-27.724	0	0	0	0	0	0	0
WT111(DD045F3F1DEA)	3.8	13108	2022-11-28 10:41:16.751	0.031	0.359	0.928	-0.122	0	0	22.083	-1.813	-27.724	0	0	0	0	0	0	0
WT111(DD045F3F1DEA)	3.8	13108	2022-11-28 10:41:16.751	0.031	0.359	0.928	-0.122	0	0	22.083	-1.813	-27.724	0	0	0	0	0	0	0
WT111(DD045F3F1DEA)	3.8	13108	2022-11-28 10:41:16.751	0.02	0.233	0.895	7.019	-0.977	0	22.115	-1.818	-27.724	0	0	0	0	0	0	0
WT111(DD045F3F1DEA)	3.8	13108	2022-11-28 10:41:16.751	0.02	0.233	0.895	7.019	-0.977	0	22.148	-1.824	-27.729	0	0	0	0	0	0	0
WT111(DD045F3F1DEA)	3.8	13108	2022-11-28 10:41:16.751	0.02	0.233	0.895	7.019	-0.977	0	22.181	-1.829	-27.729	0	0	0	0	0	0	0
WT111(DD045F3F1DEA)	3.8	13108	2022-11-28 10:41:16.814	0.02	0.233	0.895	7.019	-0.977	0	22.209	-1.829	-27.735	0	0	0	0	0	0	0
WT111(DD045F3F1DEA)	3.8	13108	2022-11-28 10:41:16.814	0.067	0.582	1.046	-10.193	1.221	-0.427	22.159	-1.824	-27.735	0	0	0	0	0	0	0
WT111(DD045F3F1DEA)	3.8	13108	2022-11-28 10:41:16.814	0.067	0.582	1.046	-10.193	1.221	-0.427	22.104	-1.818	-27.729	0	0	0	0	0	0	0
WT111(DD045F3F1DEA)	3.8	13108	2022-11-28 10:41:16.814	0.067	0.582	1.046	-10.193	1.221	-0.427	22.055	-1.813	-27.729	0	0	0	0	0	0	0
WT111(DD045F3F1DEA)	3.8	13108	2022-11-28 10:41:16.814	0.067	0.582	1.046	-10.193	1.221	-0.427	22.006	-1.807	-27.724	0	0	0	0	0	0	0
WT111(DD045F3F1DEA)	3.8	13108	2022-11-28 10:41:16.814	0.003	0.289	0.865	3.296	0.061	-0.122	22.022	-1.807	-27.719	0	0	0	0	0	0	0
WT111(DD045F3F1DEA)	3.8	13108	2022-11-28 10:41:16.814	0.003	0.289	0.865	3.296	0.061	-0.122	22.039	-1.807	-27.719	0	0	0	0	0	0	0
WT111(DD045F3F1DEA)	3.8	13108	2022-11-28 10:41:16.814	0.003	0.289	0.865	3.296	0.061	-0.122	22.055	-1.807	-27.719	0	0	0	0	0	0	0
WT111(DD045F3F1DEA)	3.8	13108	2022-11-28 10:41:16.845	0.003	0.289	0.865	3.296	0.061	-0.122	22.072	-1.807	-27.713	0	0	0	0	0	0	0
WT111(DD045F3F1DEA)	3.8	13108	2022-11-28 10:41:16.845	0.034	0.417	0.94	-1.099	0.122	0	22.066	-1.802	-27.713	0	0	0	0	0	0	0
WT111(DD045F3F1DEA)	3.8	13108	2022-11-28 10:41:16.845	0.034	0.417	0.94	-1.099	0.122	0	22.061	-1.802	-27.713	0	0	0	0	0	0	0
WT111(DD045F3F1DEA)	3.8	13108	2022-11-28 10:41:16.845	0.034	0.417	0.94	-1.099	0.122	0	22.055	-1.802	-27.708	0	0	0	0	0	0	0
WT111(DD045F3F1DEA)	3.8	13108	2022-11-28 10:41:16.845	0.034	0.417	0.94	-1.099	0.122	0	22.05	-1.802	-27.708	0	0	0	0	0	0	0
WT111(DD045F3F1DEA)	3.8	13108	2022-11-28 10:41:16.845	0.035	0.41	0.972	0.061	0	0	22.05	-1.802	-27.702	0	0	0	0	0	0	0
WT111(DD045F3F1DEA)	3.8	13108	2022-11-28 10:41:16.845	0.035	0.41	0.972	0.061	0	0	22.055	-1.802	-27.702	0	0	0	0	0	0	0
WT111(DD045F3F1DEA)	3.8	13108	2022-11-28 10:41:16.845	0.035	0.41	0.972	0.061	0	0	22.055	-1.802	-27.697	0	0	0	0	0	0	0
WT111(DD045F3F1DEA)	3.8	13108	2022-11-28 10:41:16.876	0.035	0.41	0.972	0.061	0	0	22.055	-1.802	-27.697	0	0	0	0	0	0	0
WT111(DD045F3F1DEA)	3.8	13108	2022-11-28 10:41:16.876	0.031	0.359	0.931	0.916	0	0	22.061	-1.802	-27.691	0	0	0	0	0	0	0
WT111(DD045F3F1DEA)	3.8	13108	2022-11-28 10:41:16.876	0.031	0.359	0.931	0.916	0	0	22.066	-1.802	-27.691	0	0	0	0	0	0	0
WT111(DD045F3F1DEA)	3.8	13108	2022-11-28 10:41:16.876	0.031	0.359	0.931	0.916	0	0	22.072	-1.802	-27.686	0	0	0	0	0	0	0
WT111(DD045F3F1DEA)	3.8	13108	2022-11-28 10:41:16.876	0.031	0.359	0.931	0.916	0	0	22.077	-1.802	-27.686	0	0	0	0	0	0	0
WT111(DD045F3F1DEA)	3.8	13108	2022-11-28 10:41:16.876	0.03	0.375	0.923	-0.61	0	0	22.072	-1.802	-27.68	0	0	0	0	0	0	0
WT111(DD045F3F1DEA)	3.8	13108	2022-11-28 10:41:16.876	0.03	0.375	0.923	-0.61	0	0	22.072	-1.802	-27.68	0	0	0	0	0	0	0
WT111(DD045F3F1DEA)	3.8	13108	2022-11-28 10:41:16.876	0.03	0.375	0.923	-0.61	0	0	22.066	-1.802	-27.675	0	0	0	0	0	0	0
WT111(DD045F3F1DEA)	3.8	13108	2022-11-28 10:41:16.908	0.03	0.375	0.923	-0.61	0	0	22.066	-1.802	-27.675	0	0	0	0	0	0	0
WT111(DD045F3F1DEA)	3.8	13108	2022-11-28 10:41:16.908	0.032	0.387	0.945	0	0	0	22.066	-1.802	-27.669	0	0	0	0	0	0	0
WT111(DD045F3F1DEA)	3.8	13108	2022-11-28 10:41:16.908	0.032	0.387	0.945	0	0	0	22.066	-1.802	-27.669	0	0	0	0	0	0	0
WT111(DD045F3F1DEA)	3.8	13108	2022-11-28 10:41:16.908	0.032	0.387	0.945	0	0	0	22.066	-1.802	-27.664	0	0	0	0	0	0	0
WT111(DD045F3F1DEA)	3.8	13108	2022-11-28 10:41:16.908	0.032	0.387	0.945	0	0	0	22.066	-1.802	-27.664	0	0	0	0	0	0	0
WT111(DD045F3F1DEA)	3.8	13108	2022-11-28 10:41:16.908	0.032	0.384	0.94	-0.122	0	0	22.066	-1.802	-27.664	0	0	0	0	0	0	0
WT111(DD045F3F1DEA)	3.8	13108	2022-11-28 10:41:16.908	0.032	0.384	0.94	-0.122	0	0	22.066	-1.802	-27.658	0	0	0	0	0	0	0
WT111(DD045F3F1DEA)	3.8	13108	2022-11-28 10:41:16.908	0.032	0.384	0.94	-0.122	0	0	22.066	-1.802	-27.653	0	0	0	0	0	0	0
WT111(DD045F3F1DEA)	3.8	13108	2022-11-28 10:41:16.939	0.032	0.384	0.94	-0.122	0	0	22.066	-1.802	-27.653	0	0	0	0	0	0	0
WT111(DD045F3F1DEA)	3.8	13108	2022-11-28 10:41:16.939	0.031	0.382	0.941	0	0	0	22.066	-1.802	-27.647	0	0	0	0	0	0	0
WT111(DD045F3F1DEA)	3.8	13108	2022-11-28 10:41:16.939	0.031	0.382	0.941	0	0	0	22.066	-1.802	-27.647	0	0	0	0	0	0	0
WT111(DD045F3F1DEA)	3.8	13108	2022-11-28 10:41:16.939	0.031	0.382	0.941	0	0	0	22.066	-1.802	-27.642	0	0	0	0	0	0	0
WT111(DD045F3F1DEA)	3.8	13108	2022-11-28 10:41:16.939	0.031	0.382	0.941	0	0	0	22.066	-1.802	-27.642	0	0	0	0	0	0	0
WT111(DD045F3F1DEA)	3.8	13108	2022-11-28 10:41:16.939	0.031	0.374	0.93	0	0	0	22.066	-1.802	-27.636	0	0	0	0	0	0	0
WT111(DD045F3F1DEA)	3.8	13108	2022-11-28 10:41:16.939	0.031	0.374	0.93	0	0	0	22.066	-1.802	-27.636	0	0	0	0	0	0	0
WT111(DD045F3F1DEA)	3.8	13108	2022-11-28 10:41:16.939	0.031	0.374	0.93	0	0	0	22.066	-1.802	-27.631	0	0	0	0	0	0	0
WT111(DD045F3F1DEA)	3.8	13108	2022-11-28 10:41:17.001	0.031	0.374	0.93	0	0	0	22.066	-1.802	-27.631	0	0	0	0	0	0	0
WT111(DD045F3F1DEA)	3.8	13108	2022-11-28 10:41:17.001	0.032	0.375	0.937	0.122	0	0	22.066	-1.802	-27.625	0	0	0	0	0	0	0
WT111(DD045F3F1DEA)	3.8	13108	2022-11-28 10:41:17.001	0.032	0.375	0.937	0.122	0	0	22.066	-1.802	-27.625	0	0	0	0	0	0	0
WT111(DD045F3F1DEA)	3.8	13108	2022-11-28 10:41:17.001	0.032	0.375	0.937	0.122	0	0	22.066	-1.802	-27.62	0	0	0	0	0	0	0
WT111(DD045F3F1DEA)	3.8	13108	2022-11-28 10:41:17.001	0.032	0.375	0.937	0.122	0	0	22.066	-1.802	-27.614	0	0	0	0	0	0	0
WT111(DD045F3F1DEA)	3.8	13108	2022-11-28 10:41:17.001	0.033	0.401	0.95	-0.061	0	0	22.066	-1.802	-27.614	0	0	0	0	0	0	0
WT111(DD045F3F1DEA)	3.8	13108	2022-11-28 10:41:17.001	0.033	0.401	0.95	-0.061	0	0	22.066	-1.802	-27.609	0	0	0	0	0	0	0
WT111(DD045F3F1DEA)	3.8	13108	2022-11-28 10:41:17.001	0.033	0.401	0.95	-0.061	0	0	22.066	-1.802	-27.609	0	0	0	0	0	0	0
WT111(DD045F3F1DEA)	3.8	13108	2022-11-28 10:41:17.079	0.033	0.401	0.95	-0.061	0	0	22.066	-1.802	-27.603	0	0	0	0	0	0	0
WT111(DD045F3F1DEA)	3.8	13108	2022-11-28 10:41:17.079	0.031	0.359	0.928	0.183	0	0	22.072	-1.802	-27.603	0	0	0	0	0	0	0
WT111(DD045F3F1DEA)	3.8	13108	2022-11-28 10:41:17.079	0.031	0.359	0.928	0.183	0	0	22.072	-1.802	-27.598	0	0	0	0	0	0	0
WT111(DD045F3F1DEA)	3.8	13108	2022-11-28 10:41:17.079	0.031	0.359	0.928	0.183	0	0	22.072	-1.802	-27.598	0	0	0	0	0	0	0
WT111(DD045F3F1DEA)	3.8	13108	2022-11-28 10:41:17.079	0.031	0.359	0.928	0.183	0	0	22.072	-1.802	-27.592	0	0	0	0	0	0	0
WT111(DD045F3F1DEA)	3.8	13108	2022-11-28 10:41:17.079	0.03	0.397	0.943	0.183	0	-0.061	22.072	-1.802	-27.592	0	0	0	0	0	0	0
WT111(DD045F3F1DEA)	3.8	13108	2022-11-28 10:41:17.079	0.03	0.397	0.943	0.183	0	-0.061	22.072	-1.802	-27.587	0	0	0	0	0	0	0
WT111(DD045F3F1DEA)	3.8	13108	2022-11-28 10:41:17.079	0.03	0.397	0.943	0.183	0	-0.061	22.077	-1.802	-27.587	0	0	0	0	0	0	0
WT111(DD045F3F1DEA)	3.8	13108	2022-11-28 10:41:17.095	0.03	0.397	0.943	0.183	0	-0.061	22.077	-1.802	-27.581	0	0	0	0	0	0	0
WT111(DD045F3F1DEA)	3.8	13108	2022-11-28 10:41:17.095	0.033	0.372	0.941	-0.061	0	0	22.077	-1.802	-27.581	0	0	0	0	0	0	0
WT111(DD045F3F1DEA)	3.8	13108	2022-11-28 10:41:17.095	0.033	0.372	0.941	-0.061	0	0	22.077	-1.802	-27.576	0	0	0	0	0	0	0
WT111(DD045F3F1DEA)	3.8	13108	2022-11-28 10:41:17.095	0.033	0.372	0.941	-0.061	0	0	22.077	-1.802	-27.576	0	0	0	0	0	0	0
WT111(DD045F3F1DEA)	3.8	13108	2022-11-28 10:41:17.095	0.033	0.372	0.941	-0.061	0	0	22.077	-1.796	-27.57	0	0	0	0	0	0	0
WT111(DD045F3F1DEA)	3.8	13108	2022-11-28 10:41:17.095	0.032	0.391	0.945	0	0	-0.061	22.077	-1.796	-27.57	0	0	0	0	0	0	0
WT111(DD045F3F1DEA)	3.8	13108	2022-11-28 10:41:17.095	0.032	0.391	0.945	0	0	-0.061	22.077	-1.796	-27.565	0	0	0	0	0	0	0
WT111(DD045F3F1DEA)	3.8	13108	2022-11-28 10:41:17.095	0.032	0.391	0.945	0	0	-0.061	22.077	-1.796	-27.565	0	0	0	0	0	0	0
WT111(DD045F3F1DEA)	3.8	13108	2022-11-28 10:41:17.111	0.032	0.391	0.945	0	0	-0.061	22.077	-1.796	-27.559	0	0	0	0	0	0	0
WT111(DD045F3F1DEA)	3.8	13108	2022-11-28 10:41:17.111	0.033	0.374	0.93	0	-0.061	0	22.077	-1.796	-27.559	0	0	0	0	0	0	0
WT111(DD045F3F1DEA)	3.8	13108	2022-11-28 10:41:17.111	0.033	0.374	0.93	0	-0.061	0	22.077	-1.796	-27.554	0	0	0	0	0	0	0
WT111(DD045F3F1DEA)	3.8	13108	2022-11-28 10:41:17.111	0.033	0.374	0.93	0	-0.061	0	22.077	-1.802	-27.554	0	0	0	0	0	0	0
WT111(DD045F3F1DEA)	3.8	13108	2022-11-28 10:41:17.111	0.033	0.374	0.93	0	-0.061	0	22.077	-1.802	-27.548	0	0	0	0	0	0	0
WT111(DD045F3F1DEA)	3.8	13108	2022-11-28 10:41:17.111	0.03	0.375	0.937	0	0	0	22.077	-1.802	-27.548	0	0	0	0	0	0	0
WT111(DD045F3F1DEA)	3.8	13108	2022-11-28 10:41:17.111	0.03	0.375	0.937	0	0	0	22.077	-1.802	-27.543	0	0	0	0	0	0	0
WT111(DD045F3F1DEA)	3.8	13108	2022-11-28 10:41:17.111	0.03	0.375	0.937	0	0	0	22.077	-1.802	-27.543	0	0	0	0	0	0	0
WT111(DD045F3F1DEA)	3.8	13108	2022-11-28 10:41:17.173	0.031	0.399	0.944	-0.122	0	0	22.077	-1.802	-27.537	0	0	0	0	0	0	0
WT111(DD045F3F1DEA)	3.8	13108	2022-11-28 10:41:17.173	0.031	0.399	0.944	-0.122	0	0	22.077	-1.802	-27.537	0	0	0	0	0	0	0
WT111(DD045F3F1DEA)	3.8	13108	2022-11-28 10:41:17.173	0.031	0.399	0.944	-0.122	0	0	22.077	-1.802	-27.532	0	0	0	0	0	0	0
WT111(DD045F3F1DEA)	3.8	13108	2022-11-28 10:41:17.173	0.031	0.399	0.944	-0.122	0	0	22.072	-1.802	-27.532	0	0	0	0	0	0	0
WT111(DD045F3F1DEA)	3.8	13108	2022-11-28 10:41:17.173	0.031	0.368	0.936	0	0	0	22.077	-1.802	-27.526	0	0	0	0	0	0	0
WT111(DD045F3F1DEA)	3.8	13108	2022-11-28 10:41:17.173	0.031	0.368	0.936	0	0	0	22.077	-1.802	-27.526	0	0	0	0	0	0	0
WT111(DD045F3F1DEA)	3.8	13108	2022-11-28 10:41:17.173	0.031	0.368	0.936	0	0	0	22.077	-1.802	-27.521	0	0	0	0	0	0	0
WT111(DD045F3F1DEA)	3.8	13108	2022-11-28 10:41:17.173	0.031	0.368	0.936	0	0	0	22.077	-1.802	-27.515	0	0	0	0	0	0	0
WT111(DD045F3F1DEA)	3.8	13108	2022-11-28 10:41:17.204	0.031	0.385	0.937	-0.244	0	0	22.072	-1.802	-27.515	0	0	0	0	0	0	0
WT111(DD045F3F1DEA)	3.8	13108	2022-11-28 10:41:17.204	0.031	0.385	0.937	-0.244	0	0	22.072	-1.802	-27.51	0	0	0	0	0	0	0
WT111(DD045F3F1DEA)	3.8	13108	2022-11-28 10:41:17.204	0.031	0.385	0.937	-0.244	0	0	22.072	-1.802	-27.51	0	0	0	0	0	0	0
WT111(DD045F3F1DEA)	3.8	13108	2022-11-28 10:41:17.204	0.031	0.385	0.937	-0.244	0	0	22.072	-1.802	-27.504	0	0	0	0	0	0	0
WT111(DD045F3F1DEA)	3.8	13108	2022-11-28 10:41:17.204	0.033	0.391	0.947	0.122	0	0	22.072	-1.796	-27.504	0	0	0	0	0	0	0
WT111(DD045F3F1DEA)	3.8	13108	2022-11-28 10:41:17.204	0.033	0.391	0.947	0.122	0	0	22.072	-1.796	-27.499	0	0	0	0	0	0	0
WT111(DD045F3F1DEA)	3.8	13108	2022-11-28 10:41:17.204	0.033	0.391	0.947	0.122	0	0	22.072	-1.796	-27.493	0	0	0	0	0	0	0
WT111(DD045F3F1DEA)	3.8	13108	2022-11-28 10:41:17.204	0.033	0.391	0.947	0.122	0	0	22.072	-1.796	-27.493	0	0	0	0	0	0	0
WT111(DD045F3F1DEA)	3.8	13108	2022-11-28 10:41:17.236	0.031	0.381	0.936	0.183	0	-0.061	22.077	-1.796	-27.488	0	0	0	0	0	0	0
WT111(DD045F3F1DEA)	3.8	13108	2022-11-28 10:41:17.236	0.031	0.381	0.936	0.183	0	-0.061	22.077	-1.796	-27.488	0	0	0	0	0	0	0
WT111(DD045F3F1DEA)	3.8	13108	2022-11-28 10:41:17.236	0.031	0.381	0.936	0.183	0	-0.061	22.077	-1.796	-27.482	0	0	0	0	0	0	0
WT111(DD045F3F1DEA)	3.8	13108	2022-11-28 10:41:17.236	0.031	0.381	0.936	0.183	0	-0.061	22.077	-1.796	-27.482	0	0	0	0	0	0	0
WT111(DD045F3F1DEA)	3.8	13108	2022-11-28 10:41:17.236	0.032	0.375	0.939	-0.183	0	0	22.077	-1.796	-27.477	0	0	0	0	0	0	0
WT111(DD045F3F1DEA)	3.8	13108	2022-11-28 10:41:17.236	0.032	0.375	0.939	-0.183	0	0	22.077	-1.796	-27.477	0	0	0	0	0	0	0
WT111(DD045F3F1DEA)	3.8	13108	2022-11-28 10:41:17.236	0.032	0.375	0.939	-0.183	0	0	22.077	-1.796	-27.471	0	0	0	0	0	0	0
WT111(DD045F3F1DEA)	3.8	13108	2022-11-28 10:41:17.236	0.032	0.375	0.939	-0.183	0	0	22.077	-1.796	-27.466	0	0	0	0	0	0	0
WT111(DD045F3F1DEA)	3.8	13108	2022-11-28 10:41:17.267	0.032	0.388	0.942	0.305	0	0	22.077	-1.796	-27.466	0	0	0	0	0	0	0
WT111(DD045F3F1DEA)	3.8	13108	2022-11-28 10:41:17.267	0.032	0.388	0.942	0.305	0	0	22.077	-1.796	-27.46	0	0	0	0	0	0	0
WT111(DD045F3F1DEA)	3.8	13108	2022-11-28 10:41:17.267	0.032	0.388	0.942	0.305	0	0	22.083	-1.796	-27.46	0	0	0	0	0	0	0
WT111(DD045F3F1DEA)	3.8	13108	2022-11-28 10:41:17.267	0.032	0.388	0.942	0.305	0	0	22.083	-1.796	-27.46	0	0	0	0	0	0	0
WT111(DD045F3F1DEA)	3.8	13108	2022-11-28 10:41:17.267	0.03	0.382	0.938	-0.122	-0.061	0	22.083	-1.796	-27.455	0	0	0	0	0	0	0
WT111(DD045F3F1DEA)	3.8	13108	2022-11-28 10:41:17.267	0.03	0.382	0.938	-0.122	-0.061	0	22.083	-1.796	-27.455	0	0	0	0	0	0	0
WT111(DD045F3F1DEA)	3.8	13108	2022-11-28 10:41:17.267	0.03	0.382	0.938	-0.122	-0.061	0	22.083	-1.796	-27.449	0	0	0	0	0	0	0
WT111(DD045F3F1DEA)	3.8	13108	2022-11-28 10:41:17.267	0.03	0.382	0.938	-0.122	-0.061	0	22.083	-1.802	-27.449	0	0	0	0	0	0	0
WT111(DD045F3F1DEA)	3.8	13108	2022-11-28 10:41:17.298	0.032	0.374	0.938	0	0	0	22.083	-1.796	-27.444	0	0	0	0	0	0	0
WT111(DD045F3F1DEA)	3.8	13108	2022-11-28 10:41:17.298	0.032	0.374	0.938	0	0	0	22.083	-1.796	-27.444	0	0	0	0	0	0	0
WT111(DD045F3F1DEA)	3.8	13108	2022-11-28 10:41:17.298	0.032	0.374	0.938	0	0	0	22.083	-1.796	-27.438	0	0	0	0	0	0	0
WT111(DD045F3F1DEA)	3.8	13108	2022-11-28 10:41:17.298	0.032	0.374	0.938	0	0	0	22.083	-1.796	-27.438	0	0	0	0	0	0	0
WT111(DD045F3F1DEA)	3.8	13108	2022-11-28 10:41:17.298	0.032	0.388	0.943	0.122	0	0	22.083	-1.796	-27.433	0	0	0	0	0	0	0
WT111(DD045F3F1DEA)	3.8	13108	2022-11-28 10:41:17.298	0.032	0.388	0.943	0.122	0	0	22.083	-1.796	-27.427	0	0	0	0	0	0	0
WT111(DD045F3F1DEA)	3.8	13108	2022-11-28 10:41:17.298	0.032	0.388	0.943	0.122	0	0	22.083	-1.796	-27.427	0	0	0	0	0	0	0
WT111(DD045F3F1DEA)	3.8	13108	2022-11-28 10:41:17.298	0.032	0.388	0.943	0.122	0	0	22.083	-1.796	-27.422	0	0	0	0	0	0	0
WT111(DD045F3F1DEA)	3.8	13108	2022-11-28 10:41:17.361	0.032	0.378	0.937	0.244	0	0	22.083	-1.796	-27.422	0	0	0	0	0	0	0

## Sheet: 8Hz
设备名称	电压	版本	片上时间	加速度X(g)	加速度Y(g)	加速度Z(g)	角速度X(°/s)	角速度Y(°/s)	角速度Z(°/s)	角度X(°)	角度Y(°)	角度Z(°)	磁场X	磁场Y	磁场Z	四元数0	四元数1	四元数2	四元数3	状态
WT111(DD045F3F1DEA)	3.79	13108	2022-11-28 10:26:38.410	0.032	0.374	0.941	-0.427	0	0	21.857	-1.758	-27.993	0	0	0	0	0	0	0
WT111(DD045F3F1DEA)	3.79	13108	2022-11-28 10:26:38.473	0.032	0.374	0.941	-0.427	0	0	21.857	-1.758	-27.999	0	0	0	0	0	0	0
WT111(DD045F3F1DEA)	3.79	13108	2022-11-28 10:26:38.473	0.031	0.371	0.936	0.244	0	0	21.857	-1.758	-27.999	0	0	0	0	0	0	0
WT111(DD045F3F1DEA)	3.79	13108	2022-11-28 10:26:38.473	0.031	0.371	0.936	0.244	0	0	21.857	-1.758	-27.999	0	0	0	0	0	0	0
WT111(DD045F3F1DEA)	3.79	13108	2022-11-28 10:26:38.473	0.031	0.371	0.936	0.244	0	0	21.857	-1.758	-27.999	0	0	0	0	0	0	0
WT111(DD045F3F1DEA)	3.79	13108	2022-11-28 10:26:38.473	0.031	0.371	0.936	0.244	0	0	21.857	-1.758	-27.999	0	0	0	0	0	0	0
WT111(DD045F3F1DEA)	3.79	13108	2022-11-28 10:26:38.473	0.028	0.391	0.944	0	0.061	0	21.857	-1.758	-28.004	0	0	0	0	0	0	0
WT111(DD045F3F1DEA)	3.79	13108	2022-11-28 10:26:38.473	0.028	0.391	0.944	0	0.061	0	21.857	-1.758	-28.004	0	0	0	0	0	0	0
WT111(DD045F3F1DEA)	3.79	13108	2022-11-28 10:26:38.473	0.028	0.391	0.944	0	0.061	0	21.857	-1.758	-28.004	0	0	0	0	0	0	0
WT111(DD045F3F1DEA)	3.79	13108	2022-11-28 10:26:38.504	0.028	0.391	0.944	0	0.061	0	21.857	-1.758	-28.004	0	0	0	0	0	0	0
WT111(DD045F3F1DEA)	3.79	13108	2022-11-28 10:26:38.504	0.032	0.378	0.938	0	0	0	21.863	-1.758	-28.004	0	0	0	0	0	0	0
WT111(DD045F3F1DEA)	3.79	13108	2022-11-28 10:26:38.504	0.032	0.378	0.938	0	0	0	21.863	-1.758	-28.01	0	0	0	0	0	0	0
WT111(DD045F3F1DEA)	3.79	13108	2022-11-28 10:26:38.504	0.032	0.378	0.938	0	0	0	21.863	-1.758	-28.01	0	0	0	0	0	0	0
WT111(DD045F3F1DEA)	3.79	13108	2022-11-28 10:26:38.504	0.033	0.37	0.931	0.183	0	0	21.863	-1.758	-28.01	0	0	0	0	0	0	0
WT111(DD045F3F1DEA)	3.79	13108	2022-11-28 10:26:38.504	0.033	0.37	0.931	0.183	0	0	21.863	-1.758	-28.01	0	0	0	0	0	0	0
WT111(DD045F3F1DEA)	3.79	13108	2022-11-28 10:26:38.504	0.033	0.37	0.931	0.183	0	0	21.863	-1.758	-28.015	0	0	0	0	0	0	0
WT111(DD045F3F1DEA)	3.79	13108	2022-11-28 10:26:38.504	0.033	0.37	0.931	0.183	0	0	21.863	-1.758	-28.015	0	0	0	0	0	0	0
WT111(DD045F3F1DEA)	3.79	13108	2022-11-28 10:26:38.567	0.03	0.387	0.948	-0.244	0	0	21.863	-1.758	-28.015	0	0	0	0	0	0	0
WT111(DD045F3F1DEA)	3.79	13108	2022-11-28 10:26:38.567	0.03	0.387	0.948	-0.244	0	0	21.863	-1.758	-28.015	0	0	0	0	0	0	0
WT111(DD045F3F1DEA)	3.79	13108	2022-11-28 10:26:38.567	0.03	0.387	0.948	-0.244	0	0	21.863	-1.758	-28.015	0	0	0	0	0	0	0
WT111(DD045F3F1DEA)	3.79	13108	2022-11-28 10:26:38.567	0.03	0.387	0.948	-0.244	0	0	21.863	-1.758	-28.021	0	0	0	0	0	0	0
WT111(DD045F3F1DEA)	3.79	13108	2022-11-28 10:26:38.567	0.031	0.377	0.943	-0.122	0	0	21.863	-1.758	-28.021	0	0	0	0	0	0	0
WT111(DD045F3F1DEA)	3.79	13108	2022-11-28 10:26:38.567	0.031	0.377	0.943	-0.122	0	0	21.863	-1.758	-28.021	0	0	0	0	0	0	0
WT111(DD045F3F1DEA)	3.79	13108	2022-11-28 10:26:38.567	0.031	0.377	0.943	-0.122	0	0	21.857	-1.758	-28.021	0	0	0	0	0	0	0
WT111(DD045F3F1DEA)	3.79	13108	2022-11-28 10:26:38.567	0.031	0.377	0.943	-0.122	0	0	21.857	-1.758	-28.021	0	0	0	0	0	0	0
WT111(DD045F3F1DEA)	3.79	13108	2022-11-28 10:26:38.629	0.032	0.372	0.942	0	0	0	21.857	-1.758	-28.026	0	0	0	0	0	0	0
WT111(DD045F3F1DEA)	3.79	13108	2022-11-28 10:26:38.629	0.032	0.372	0.942	0	0	0	21.857	-1.758	-28.026	0	0	0	0	0	0	0
WT111(DD045F3F1DEA)	3.79	13108	2022-11-28 10:26:38.629	0.032	0.372	0.942	0	0	0	21.857	-1.758	-28.026	0	0	0	0	0	0	0
WT111(DD045F3F1DEA)	3.79	13108	2022-11-28 10:26:38.629	0.032	0.372	0.942	0	0	0	21.857	-1.758	-28.026	0	0	0	0	0	0	0
WT111(DD045F3F1DEA)	3.79	13108	2022-11-28 10:26:38.629	0.03	0.383	0.94	0	0	0	21.857	-1.758	-28.032	0	0	0	0	0	0	0
WT111(DD045F3F1DEA)	3.79	13108	2022-11-28 10:26:38.629	0.03	0.383	0.94	0	0	0	21.857	-1.758	-28.032	0	0	0	0	0	0	0
WT111(DD045F3F1DEA)	3.79	13108	2022-11-28 10:26:38.629	0.03	0.383	0.94	0	0	0	21.857	-1.758	-28.032	0	0	0	0	0	0	0
WT111(DD045F3F1DEA)	3.79	13108	2022-11-28 10:26:38.629	0.03	0.383	0.94	0	0	0	21.863	-1.758	-28.032	0	0	0	0	0	0	0
WT111(DD045F3F1DEA)	3.79	13108	2022-11-28 10:26:38.629	0.032	0.371	0.937	0.122	0	0	21.863	-1.758	-28.032	0	0	0	0	0	0	0
WT111(DD045F3F1DEA)	3.79	13108	2022-11-28 10:26:38.629	0.032	0.371	0.937	0.122	0	0	21.863	-1.758	-28.037	0	0	0	0	0	0	0
WT111(DD045F3F1DEA)	3.79	13108	2022-11-28 10:26:38.629	0.032	0.371	0.937	0.122	0	0	21.863	-1.758	-28.037	0	0	0	0	0	0	0
WT111(DD045F3F1DEA)	3.79	13108	2022-11-28 10:26:38.629	0.032	0.371	0.937	0.122	0	0	21.863	-1.758	-28.037	0	0	0	0	0	0	0
WT111(DD045F3F1DEA)	3.79	13108	2022-11-28 10:26:38.629	0.029	0.37	0.939	0	0	0	21.863	-1.758	-28.037	0	0	0	0	0	0	0
WT111(DD045F3F1DEA)	3.79	13108	2022-11-28 10:26:38.629	0.029	0.37	0.939	0	0	0	21.863	-1.758	-28.037	0	0	0	0	0	0	0
WT111(DD045F3F1DEA)	3.79	13108	2022-11-28 10:26:38.629	0.029	0.37	0.939	0	0	0	21.863	-1.758	-28.043	0	0	0	0	0	0	0
WT111(DD045F3F1DEA)	3.79	13108	2022-11-28 10:26:38.629	0.029	0.37	0.939	0	0	0	21.863	-1.758	-28.043	0	0	0	0	0	0	0
WT111(DD045F3F1DEA)	3.79	13108	2022-11-28 10:26:38.692	0.032	0.39	0.943	0	0	0	21.863	-1.758	-28.043	0	0	0	0	0	0	0
WT111(DD045F3F1DEA)	3.79	13108	2022-11-28 10:26:38.692	0.032	0.39	0.943	0	0	0	21.863	-1.758	-28.043	0	0	0	0	0	0	0
WT111(DD045F3F1DEA)	3.79	13108	2022-11-28 10:26:38.692	0.032	0.39	0.943	0	0	0	21.863	-1.758	-28.043	0	0	0	0	0	0	0
WT111(DD045F3F1DEA)	3.79	13108	2022-11-28 10:26:38.692	0.032	0.39	0.943	0	0	0	21.863	-1.758	-28.048	0	0	0	0	0	0	0
WT111(DD045F3F1DEA)	3.79	13108	2022-11-28 10:26:38.692	0.033	0.373	0.944	0	0	0	21.863	-1.758	-28.048	0	0	0	0	0	0	0
WT111(DD045F3F1DEA)	3.79	13108	2022-11-28 10:26:38.692	0.033	0.373	0.944	0	0	0	21.863	-1.758	-28.048	0	0	0	0	0	0	0
WT111(DD045F3F1DEA)	3.79	13108	2022-11-28 10:26:38.692	0.033	0.373	0.944	0	0	0	21.863	-1.758	-28.048	0	0	0	0	0	0	0
WT111(DD045F3F1DEA)	3.79	13108	2022-11-28 10:26:38.692	0.033	0.373	0.944	0	0	0	21.863	-1.758	-28.048	0	0	0	0	0	0	0
WT111(DD045F3F1DEA)	3.79	13108	2022-11-28 10:26:38.723	0.03	0.381	0.936	0	0	0	21.863	-1.758	-28.054	0	0	0	0	0	0	0
WT111(DD045F3F1DEA)	3.79	13108	2022-11-28 10:26:38.723	0.03	0.381	0.936	0	0	0	21.863	-1.758	-28.054	0	0	0	0	0	0	0
WT111(DD045F3F1DEA)	3.79	13108	2022-11-28 10:26:38.723	0.03	0.381	0.936	0	0	0	21.863	-1.758	-28.054	0	0	0	0	0	0	0
WT111(DD045F3F1DEA)	3.79	13108	2022-11-28 10:26:38.723	0.03	0.381	0.936	0	0	0	21.863	-1.758	-28.054	0	0	0	0	0	0	0
WT111(DD045F3F1DEA)	3.79	13108	2022-11-28 10:26:38.723	0.03	0.365	0.935	-0.244	0	0	21.863	-1.758	-28.054	0	0	0	0	0	0	0
WT111(DD045F3F1DEA)	3.79	13108	2022-11-28 10:26:38.723	0.03	0.365	0.935	-0.244	0	0	21.863	-1.758	-28.059	0	0	0	0	0	0	0
WT111(DD045F3F1DEA)	3.79	13108	2022-11-28 10:26:38.723	0.03	0.365	0.935	-0.244	0	0	21.857	-1.758	-28.059	0	0	0	0	0	0	0
WT111(DD045F3F1DEA)	3.79	13108	2022-11-28 10:26:38.723	0.03	0.365	0.935	-0.244	0	0	21.857	-1.758	-28.059	0	0	0	0	0	0	0
WT111(DD045F3F1DEA)	3.79	13108	2022-11-28 10:26:38.754	0.033	0.394	0.949	-0.122	-0.061	0	21.857	-1.758	-28.059	0	0	0	0	0	0	0
WT111(DD045F3F1DEA)	3.79	13108	2022-11-28 10:26:38.754	0.033	0.394	0.949	-0.122	-0.061	0	21.857	-1.758	-28.059	0	0	0	0	0	0	0
WT111(DD045F3F1DEA)	3.79	13108	2022-11-28 10:26:38.754	0.033	0.394	0.949	-0.122	-0.061	0	21.857	-1.758	-28.065	0	0	0	0	0	0	0
WT111(DD045F3F1DEA)	3.79	13108	2022-11-28 10:26:38.754	0.033	0.394	0.949	-0.122	-0.061	0	21.857	-1.758	-28.065	0	0	0	0	0	0	0
WT111(DD045F3F1DEA)	3.79	13108	2022-11-28 10:26:38.754	0.031	0.373	0.943	0.305	0	0	21.857	-1.758	-28.065	0	0	0	0	0	0	0
WT111(DD045F3F1DEA)	3.79	13108	2022-11-28 10:26:38.754	0.031	0.373	0.943	0.305	0	0	21.857	-1.758	-28.065	0	0	0	0	0	0	0
WT111(DD045F3F1DEA)	3.79	13108	2022-11-28 10:26:38.754	0.031	0.373	0.943	0.305	0	0	21.863	-1.758	-28.065	0	0	0	0	0	0	0
WT111(DD045F3F1DEA)	3.79	13108	2022-11-28 10:26:38.754	0.031	0.373	0.943	0.305	0	0	21.863	-1.758	-28.07	0	0	0	0	0	0	0
WT111(DD045F3F1DEA)	3.79	13108	2022-11-28 10:26:38.801	0.028	0.371	0.935	0.427	0	0	21.863	-1.758	-28.07	0	0	0	0	0	0	0
WT111(DD045F3F1DEA)	3.79	13108	2022-11-28 10:26:38.817	0.028	0.371	0.935	0.427	0	0	21.868	-1.758	-28.07	0	0	0	0	0	0	0
WT111(DD045F3F1DEA)	3.79	13108	2022-11-28 10:26:38.817	0.028	0.371	0.935	0.427	0	0	21.868	-1.758	-28.07	0	0	0	0	0	0	0
WT111(DD045F3F1DEA)	3.79	13108	2022-11-28 10:26:38.817	0.028	0.371	0.935	0.427	0	0	21.868	-1.758	-28.07	0	0	0	0	0	0	0
WT111(DD045F3F1DEA)	3.79	13108	2022-11-28 10:26:38.817	0.034	0.379	0.942	-0.488	0	0	21.868	-1.758	-28.076	0	0	0	0	0	0	0
WT111(DD045F3F1DEA)	3.79	13108	2022-11-28 10:26:38.817	0.034	0.379	0.942	-0.488	0	0	21.868	-1.758	-28.076	0	0	0	0	0	0	0
WT111(DD045F3F1DEA)	3.79	13108	2022-11-28 10:26:38.817	0.034	0.379	0.942	-0.488	0	0	21.863	-1.758	-28.076	0	0	0	0	0	0	0
WT111(DD045F3F1DEA)	3.79	13108	2022-11-28 10:26:38.817	0.034	0.379	0.942	-0.488	0	0	21.863	-1.758	-28.076	0	0	0	0	0	0	0
WT111(DD045F3F1DEA)	3.79	13108	2022-11-28 10:26:38.832	0.03	0.382	0.946	0.366	-0.061	0	21.863	-1.758	-28.076	0	0	0	0	0	0	0
WT111(DD045F3F1DEA)	3.79	13108	2022-11-28 10:26:38.832	0.03	0.382	0.946	0.366	-0.061	0	21.863	-1.758	-28.076	0	0	0	0	0	0	0
WT111(DD045F3F1DEA)	3.79	13108	2022-11-28 10:26:38.832	0.03	0.382	0.946	0.366	-0.061	0	21.868	-1.758	-28.081	0	0	0	0	0	0	0
WT111(DD045F3F1DEA)	3.79	13108	2022-11-28 10:26:38.832	0.03	0.382	0.946	0.366	-0.061	0	21.868	-1.758	-28.081	0	0	0	0	0	0	0
WT111(DD045F3F1DEA)	3.79	13108	2022-11-28 10:26:38.832	0.031	0.376	0.94	-0.183	0	0	21.868	-1.758	-28.081	0	0	0	0	0	0	0
WT111(DD045F3F1DEA)	3.79	13108	2022-11-28 10:26:38.832	0.031	0.376	0.94	-0.183	0	0	21.868	-1.758	-28.081	0	0	0	0	0	0	0
WT111(DD045F3F1DEA)	3.79	13108	2022-11-28 10:26:38.832	0.031	0.376	0.94	-0.183	0	0	21.868	-1.758	-28.081	0	0	0	0	0	0	0
WT111(DD045F3F1DEA)	3.79	13108	2022-11-28 10:26:38.832	0.031	0.376	0.94	-0.183	0	0	21.863	-1.758	-28.087	0	0	0	0	0	0	0
WT111(DD045F3F1DEA)	3.79	13108	2022-11-28 10:26:38.864	0.031	0.375	0.936	-0.061	0.061	0	21.863	-1.758	-28.087	0	0	0	0	0	0	0
WT111(DD045F3F1DEA)	3.79	13108	2022-11-28 10:26:38.864	0.031	0.375	0.936	-0.061	0.061	0	21.863	-1.758	-28.087	0	0	0	0	0	0	0
WT111(DD045F3F1DEA)	3.79	13108	2022-11-28 10:26:38.864	0.031	0.375	0.936	-0.061	0.061	0	21.863	-1.758	-28.087	0	0	0	0	0	0	0
WT111(DD045F3F1DEA)	3.79	13108	2022-11-28 10:26:38.864	0.031	0.375	0.936	-0.061	0.061	0	21.863	-1.758	-28.087	0	0	0	0	0	0	0
WT111(DD045F3F1DEA)	3.79	13108	2022-11-28 10:26:38.864	0.03	0.378	0.943	-0.244	0	0	21.863	-1.758	-28.087	0	0	0	0	0	0	0
WT111(DD045F3F1DEA)	3.79	13108	2022-11-28 10:26:38.864	0.03	0.378	0.943	-0.244	0	0	21.863	-1.758	-28.092	0	0	0	0	0	0	0
WT111(DD045F3F1DEA)	3.79	13108	2022-11-28 10:26:38.864	0.03	0.378	0.943	-0.244	0	0	21.857	-1.758	-28.092	0	0	0	0	0	0	0
WT111(DD045F3F1DEA)	3.79	13108	2022-11-28 10:26:38.864	0.03	0.378	0.943	-0.244	0	0	21.857	-1.758	-28.092	0	0	0	0	0	0	0
WT111(DD045F3F1DEA)	3.79	13108	2022-11-28 10:26:38.926	0.032	0.375	0.938	0.183	0	0	21.857	-1.758	-28.092	0	0	0	0	0	0	0
WT111(DD045F3F1DEA)	3.79	13108	2022-11-28 10:26:38.926	0.032	0.375	0.938	0.183	0	0	21.863	-1.758	-28.092	0	0	0	0	0	0	0
WT111(DD045F3F1DEA)	3.79	13108	2022-11-28 10:26:38.926	0.032	0.375	0.938	0.183	0	0	21.863	-1.758	-28.092	0	0	0	0	0	0	0
WT111(DD045F3F1DEA)	3.79	13108	2022-11-28 10:26:38.926	0.032	0.375	0.938	0.183	0	0	21.863	-1.758	-28.098	0	0	0	0	0	0	0
WT111(DD045F3F1DEA)	3.79	13108	2022-11-28 10:26:38.926	0.032	0.377	0.94	0.183	0	0	21.863	-1.758	-28.098	0	0	0	0	0	0	0
WT111(DD045F3F1DEA)	3.79	13108	2022-11-28 10:26:38.926	0.032	0.377	0.94	0.183	0	0	21.863	-1.758	-28.098	0	0	0	0	0	0	0
WT111(DD045F3F1DEA)	3.79	13108	2022-11-28 10:26:38.926	0.032	0.377	0.94	0.183	0	0	21.863	-1.758	-28.098	0	0	0	0	0	0	0
WT111(DD045F3F1DEA)	3.79	13108	2022-11-28 10:26:38.926	0.032	0.377	0.94	0.183	0	0	21.868	-1.758	-28.098	0	0	0	0	0	0	0
WT111(DD045F3F1DEA)	3.79	13108	2022-11-28 10:26:38.989	0.024	0.404	0.856	-0.183	0	0	21.863	-1.758	-28.103	0	0	0	0	0	0	0
WT111(DD045F3F1DEA)	3.79	13108	2022-11-28 10:26:38.989	0.024	0.404	0.856	-0.183	0	0	21.863	-1.758	-28.103	0	0	0	0	0	0	0
WT111(DD045F3F1DEA)	3.79	13108	2022-11-28 10:26:38.989	0.024	0.404	0.856	-0.183	0	0	21.863	-1.758	-28.103	0	0	0	0	0	0	0
WT111(DD045F3F1DEA)	3.79	13108	2022-11-28 10:26:38.989	0.024	0.404	0.856	-0.183	0	0	21.868	-1.758	-28.103	0	0	0	0	0	0	0
WT111(DD045F3F1DEA)	3.79	13108	2022-11-28 10:26:38.989	0.035	0.341	1.096	-3.113	-0.732	0	21.852	-1.763	-28.103	0	0	0	0	0	0	0
WT111(DD045F3F1DEA)	3.79	13108	2022-11-28 10:26:38.989	0.035	0.341	1.096	-3.113	-0.732	0	21.835	-1.763	-28.109	0	0	0	0	0	0	0
WT111(DD045F3F1DEA)	3.79	13108	2022-11-28 10:26:38.989	0.035	0.341	1.096	-3.113	-0.732	0	21.819	-1.769	-28.109	0	0	0	0	0	0	0
WT111(DD045F3F1DEA)	3.79	13108	2022-11-28 10:26:38.989	0.035	0.341	1.096	-3.113	-0.732	0	21.802	-1.769	-28.114	0	0	0	0	0	0	0
WT111(DD045F3F1DEA)	3.79	13108	2022-11-28 10:26:38.989	0.03	0.338	0.863	3.662	0.549	0	21.819	-1.769	-28.114	0	0	0	0	0	0	0
WT111(DD045F3F1DEA)	3.79	13108	2022-11-28 10:26:38.989	0.03	0.338	0.863	3.662	0.549	0	21.835	-1.763	-28.12	0	0	0	0	0	0	0
WT111(DD045F3F1DEA)	3.79	13108	2022-11-28 10:26:38.989	0.03	0.338	0.863	3.662	0.549	0	21.852	-1.763	-28.12	0	0	0	0	0	0	0
WT111(DD045F3F1DEA)	3.79	13108	2022-11-28 10:26:38.989	0.03	0.338	0.863	3.662	0.549	0	21.868	-1.763	-28.12	0	0	0	0	0	0	0
WT111(DD045F3F1DEA)	3.79	13108	2022-11-28 10:26:38.989	0.031	0.479	0.973	-0.61	0.061	0	21.868	-1.758	-28.12	0	0	0	0	0	0	0
WT111(DD045F3F1DEA)	3.79	13108	2022-11-28 10:26:38.989	0.031	0.479	0.973	-0.61	0.061	0	21.863	-1.758	-28.12	0	0	0	0	0	0	0
WT111(DD045F3F1DEA)	3.79	13108	2022-11-28 10:26:38.989	0.031	0.479	0.973	-0.61	0.061	0	21.863	-1.758	-28.12	0	0	0	0	0	0	0
WT111(DD045F3F1DEA)	3.79	13108	2022-11-28 10:26:38.989	0.031	0.479	0.973	-0.61	0.061	0	21.863	-1.758	-28.12	0	0	0	0	0	0	0
WT111(DD045F3F1DEA)	3.79	13108	2022-11-28 10:26:39.051	0.031	0.322	0.928	-0.488	0	0	21.857	-1.758	-28.12	0	0	0	0	0	0	0
WT111(DD045F3F1DEA)	3.79	13108	2022-11-28 10:26:39.051	0.031	0.322	0.928	-0.488	0	0	21.857	-1.758	-28.12	0	0	0	0	0	0	0
WT111(DD045F3F1DEA)	3.79	13108	2022-11-28 10:26:39.051	0.031	0.322	0.928	-0.488	0	0	21.857	-1.758	-28.12	0	0	0	0	0	0	0
WT111(DD045F3F1DEA)	3.79	13108	2022-11-28 10:26:39.051	0.031	0.379	0.938	0.732	0	0	21.857	-1.758	-28.12	0	0	0	0	0	0	0
WT111(DD045F3F1DEA)	3.79	13108	2022-11-28 10:26:39.051	0.031	0.379	0.938	0.732	0	0	21.863	-1.758	-28.12	0	0	0	0	0	0	0
WT111(DD045F3F1DEA)	3.79	13108	2022-11-28 10:26:39.051	0.031	0.379	0.938	0.732	0	0	21.868	-1.758	-28.12	0	0	0	0	0	0	0
WT111(DD045F3F1DEA)	3.79	13108	2022-11-28 10:26:39.051	0.031	0.379	0.938	0.732	0	0	21.868	-1.758	-28.12	0	0	0	0	0	0	0
WT111(DD045F3F1DEA)	3.79	13108	2022-11-28 10:26:39.051	0.032	0.391	0.942	-0.916	0	0	21.863	-1.758	-28.12	0	0	0	0	0	0	0
WT111(DD045F3F1DEA)	3.79	13108	2022-11-28 10:26:39.083	0.032	0.391	0.942	-0.916	0	0	21.863	-1.758	-28.12	0	0	0	0	0	0	0
WT111(DD045F3F1DEA)	3.79	13108	2022-11-28 10:26:39.083	0.032	0.391	0.942	-0.916	0	0	21.857	-1.758	-28.12	0	0	0	0	0	0	0
WT111(DD045F3F1DEA)	3.79	13108	2022-11-28 10:26:39.083	0.032	0.391	0.942	-0.916	0	0	21.852	-1.758	-28.12	0	0	0	0	0	0	0
WT111(DD045F3F1DEA)	3.79	13108	2022-11-28 10:26:39.083	0.03	0.348	0.928	0.916	0	0	21.857	-1.758	-28.12	0	0	0	0	0	0	0
WT111(DD045F3F1DEA)	3.79	13108	2022-11-28 10:26:39.083	0.03	0.348	0.928	0.916	0	0	21.863	-1.758	-28.125	0	0	0	0	0	0	0
WT111(DD045F3F1DEA)	3.79	13108	2022-11-28 10:26:39.083	0.03	0.348	0.928	0.916	0	0	21.868	-1.758	-28.125	0	0	0	0	0	0	0
WT111(DD045F3F1DEA)	3.79	13108	2022-11-28 10:26:39.083	0.03	0.348	0.928	0.916	0	0	21.874	-1.758	-28.125	0	0	0	0	0	0	0
WT111(DD045F3F1DEA)	3.79	13108	2022-11-28 10:26:39.083	0.032	0.407	0.952	-0.671	0	0	21.868	-1.758	-28.125	0	0	0	0	0	0	0
WT111(DD045F3F1DEA)	3.79	13108	2022-11-28 10:26:39.114	0.032	0.407	0.952	-0.671	0	0	21.863	-1.758	-28.125	0	0	0	0	0	0	0
WT111(DD045F3F1DEA)	3.79	13108	2022-11-28 10:26:39.114	0.032	0.407	0.952	-0.671	0	0	21.863	-1.758	-28.125	0	0	0	0	0	0	0
WT111(DD045F3F1DEA)	3.79	13108	2022-11-28 10:26:39.114	0.032	0.407	0.952	-0.671	0	0	21.857	-1.758	-28.125	0	0	0	0	0	0	0
WT111(DD045F3F1DEA)	3.79	13108	2022-11-28 10:26:39.114	0.03	0.369	0.941	0.427	0	0	21.863	-1.758	-28.125	0	0	0	0	0	0	0
WT111(DD045F3F1DEA)	3.79	13108	2022-11-28 10:26:39.114	0.03	0.369	0.941	0.427	0	0	21.863	-1.758	-28.125	0	0	0	0	0	0	0
WT111(DD045F3F1DEA)	3.79	13108	2022-11-28 10:26:39.114	0.03	0.369	0.941	0.427	0	0	21.868	-1.758	-28.125	0	0	0	0	0	0	0
WT111(DD045F3F1DEA)	3.79	13108	2022-11-28 10:26:39.114	0.03	0.369	0.941	0.427	0	0	21.868	-1.758	-28.125	0	0	0	0	0	0	0
WT111(DD045F3F1DEA)	3.79	13108	2022-11-28 10:26:39.114	0.032	0.377	0.93	0	0	0	21.868	-1.758	-28.125	0	0	0	0	0	0	0
WT111(DD045F3F1DEA)	3.79	13108	2022-11-28 10:26:39.161	0.032	0.377	0.93	0	0	0	21.868	-1.758	-28.125	0	0	0	0	0	0	0
WT111(DD045F3F1DEA)	3.79	13108	2022-11-28 10:26:39.176	0.032	0.377	0.93	0	0	0	21.868	-1.758	-28.125	0	0	0	0	0	0	0
WT111(DD045F3F1DEA)	3.79	13108	2022-11-28 10:26:39.176	0.032	0.377	0.93	0	0	0	21.868	-1.758	-28.125	0	0	0	0	0	0	0
WT111(DD045F3F1DEA)	3.79	13108	2022-11-28 10:26:39.176	0.031	0.388	0.947	0	0	0	21.868	-1.758	-28.125	0	0	0	0	0	0	0
WT111(DD045F3F1DEA)	3.79	13108	2022-11-28 10:26:39.176	0.031	0.388	0.947	0	0	0	21.868	-1.758	-28.125	0	0	0	0	0	0	0
WT111(DD045F3F1DEA)	3.79	13108	2022-11-28 10:26:39.176	0.031	0.388	0.947	0	0	0	21.868	-1.758	-28.125	0	0	0	0	0	0	0
WT111(DD045F3F1DEA)	3.79	13108	2022-11-28 10:26:39.176	0.031	0.388	0.947	0	0	0	21.868	-1.758	-28.125	0	0	0	0	0	0	0
WT111(DD045F3F1DEA)	3.79	13108	2022-11-28 10:26:39.176	0.03	0.369	0.936	0.122	0	0	21.874	-1.758	-28.125	0	0	0	0	0	0	0
WT111(DD045F3F1DEA)	3.79	13108	2022-11-28 10:26:39.192	0.03	0.369	0.936	0.122	0	0	21.874	-1.758	-28.125	0	0	0	0	0	0	0
WT111(DD045F3F1DEA)	3.79	13108	2022-11-28 10:26:39.192	0.03	0.369	0.936	0.122	0	0	21.874	-1.758	-28.125	0	0	0	0	0	0	0
WT111(DD045F3F1DEA)	3.79	13108	2022-11-28 10:26:39.192	0.03	0.369	0.936	0.122	0	0	21.874	-1.758	-28.125	0	0	0	0	0	0	0
WT111(DD045F3F1DEA)	3.79	13108	2022-11-28 10:26:39.192	0.031	0.384	0.944	0	0.061	0	21.874	-1.758	-28.125	0	0	0	0	0	0	0
WT111(DD045F3F1DEA)	3.79	13108	2022-11-28 10:26:39.192	0.031	0.384	0.944	0	0.061	0	21.874	-1.758	-28.125	0	0	0	0	0	0	0
WT111(DD045F3F1DEA)	3.79	13108	2022-11-28 10:26:39.192	0.031	0.384	0.944	0	0.061	0	21.874	-1.758	-28.125	0	0	0	0	0	0	0
WT111(DD045F3F1DEA)	3.79	13108	2022-11-28 10:26:39.192	0.031	0.384	0.944	0	0.061	0	21.874	-1.758	-28.12	0	0	0	0	0	0	0
WT111(DD045F3F1DEA)	3.79	13108	2022-11-28 10:26:39.192	0.033	0.381	0.942	-0.244	0	0	21.874	-1.758	-28.12	0	0	0	0	0	0	0
WT111(DD045F3F1DEA)	3.79	13108	2022-11-28 10:26:39.223	0.033	0.381	0.942	-0.244	0	0	21.874	-1.758	-28.12	0	0	0	0	0	0	0
WT111(DD045F3F1DEA)	3.79	13108	2022-11-28 10:26:39.223	0.033	0.381	0.942	-0.244	0	0	21.874	-1.758	-28.12	0	0	0	0	0	0	0
WT111(DD045F3F1DEA)	3.79	13108	2022-11-28 10:26:39.223	0.033	0.381	0.942	-0.244	0	0	21.868	-1.758	-28.12	0	0	0	0	0	0	0
WT111(DD045F3F1DEA)	3.79	13108	2022-11-28 10:26:39.223	0.031	0.367	0.937	0.427	0	0	21.874	-1.758	-28.12	0	0	0	0	0	0	0
WT111(DD045F3F1DEA)	3.79	13108	2022-11-28 10:26:39.223	0.031	0.367	0.937	0.427	0	0	21.874	-1.758	-28.12	0	0	0	0	0	0	0
WT111(DD045F3F1DEA)	3.79	13108	2022-11-28 10:26:39.223	0.031	0.367	0.937	0.427	0	0	21.879	-1.758	-28.12	0	0	0	0	0	0	0
WT111(DD045F3F1DEA)	3.79	13108	2022-11-28 10:26:39.223	0.031	0.367	0.937	0.427	0	0	21.879	-1.758	-28.12	0	0	0	0	0	0	0
WT111(DD045F3F1DEA)	3.79	13108	2022-11-28 10:26:39.223	0.03	0.383	0.944	-0.427	0	0	21.879	-1.758	-28.114	0	0	0	0	0	0	0
WT111(DD045F3F1DEA)	3.79	13108	2022-11-28 10:26:39.317	0.03	0.383	0.944	-0.427	0	0	21.874	-1.758	-28.114	0	0	0	0	0	0	0
WT111(DD045F3F1DEA)	3.79	13108	2022-11-28 10:26:39.317	0.03	0.383	0.944	-0.427	0	0	21.874	-1.758	-28.114	0	0	0	0	0	0	0
WT111(DD045F3F1DEA)	3.79	13108	2022-11-28 10:26:39.317	0.03	0.383	0.944	-0.427	0	0	21.874	-1.758	-28.114	0	0	0	0	0	0	0
WT111(DD045F3F1DEA)	3.79	13108	2022-11-28 10:26:39.317	0.031	0.369	0.937	0.122	0	0	21.874	-1.758	-28.114	0	0	0	0	0	0	0
WT111(DD045F3F1DEA)	3.79	13108	2022-11-28 10:26:39.317	0.031	0.369	0.937	0.122	0	0	21.874	-1.758	-28.114	0	0	0	0	0	0	0
WT111(DD045F3F1DEA)	3.79	13108	2022-11-28 10:26:39.317	0.031	0.369	0.937	0.122	0	0	21.874	-1.758	-28.114	0	0	0	0	0	0	0
WT111(DD045F3F1DEA)	3.79	13108	2022-11-28 10:26:39.317	0.031	0.369	0.937	0.122	0	0	21.874	-1.758	-28.114	0	0	0	0	0	0	0
WT111(DD045F3F1DEA)	3.79	13108	2022-11-28 10:26:39.317	0.031	0.389	0.94	0.305	0.061	0	21.874	-1.758	-28.109	0	0	0	0	0	0	0
WT111(DD045F3F1DEA)	3.79	13108	2022-11-28 10:26:39.317	0.031	0.389	0.94	0.305	0.061	0	21.879	-1.758	-28.109	0	0	0	0	0	0	0
WT111(DD045F3F1DEA)	3.79	13108	2022-11-28 10:26:39.317	0.031	0.389	0.94	0.305	0.061	0	21.879	-1.758	-28.109	0	0	0	0	0	0	0
WT111(DD045F3F1DEA)	3.79	13108	2022-11-28 10:26:39.317	0.031	0.389	0.94	0.305	0.061	0	21.879	-1.758	-28.109	0	0	0	0	0	0	0
WT111(DD045F3F1DEA)	3.79	13108	2022-11-28 10:26:39.317	0.031	0.372	0.937	-0.549	0	0	21.879	-1.758	-28.103	0	0	0	0	0	0	0
WT111(DD045F3F1DEA)	3.79	13108	2022-11-28 10:26:39.317	0.031	0.372	0.937	-0.549	0	0	21.874	-1.758	-28.103	0	0	0	0	0	0	0
WT111(DD045F3F1DEA)	3.79	13108	2022-11-28 10:26:39.317	0.031	0.372	0.937	-0.549	0	0	21.874	-1.758	-28.103	0	0	0	0	0	0	0
WT111(DD045F3F1DEA)	3.79	13108	2022-11-28 10:26:39.317	0.031	0.372	0.937	-0.549	0	0	21.868	-1.758	-28.103	0	0	0	0	0	0	0
WT111(DD045F3F1DEA)	3.79	13108	2022-11-28 10:26:39.317	0.032	0.379	0.947	-0.183	0	0	21.868	-1.758	-28.098	0	0	0	0	0	0	0
WT111(DD045F3F1DEA)	3.79	13108	2022-11-28 10:26:39.348	0.032	0.379	0.947	-0.183	0	0	21.868	-1.758	-28.098	0	0	0	0	0	0	0
WT111(DD045F3F1DEA)	3.79	13108	2022-11-28 10:26:39.348	0.032	0.379	0.947	-0.183	0	0	21.868	-1.758	-28.098	0	0	0	0	0	0	0
WT111(DD045F3F1DEA)	3.79	13108	2022-11-28 10:26:39.348	0.032	0.379	0.947	-0.183	0	0	21.868	-1.758	-28.092	0	0	0	0	0	0	0
WT111(DD045F3F1DEA)	3.79	13108	2022-11-28 10:26:39.348	0.032	0.374	0.938	-0.305	-0.122	0	21.863	-1.758	-28.092	0	0	0	0	0	0	0
WT111(DD045F3F1DEA)	3.79	13108	2022-11-28 10:26:39.348	0.032	0.374	0.938	-0.305	-0.122	0	21.863	-1.758	-28.092	0	0	0	0	0	0	0
WT111(DD045F3F1DEA)	3.79	13108	2022-11-28 10:26:39.348	0.032	0.374	0.938	-0.305	-0.122	0	21.863	-1.758	-28.087	0	0	0	0	0	0	0
WT111(DD045F3F1DEA)	3.79	13108	2022-11-28 10:26:39.348	0.032	0.374	0.938	-0.305	-0.122	0	21.863	-1.758	-28.087	0	0	0	0	0	0	0
WT111(DD045F3F1DEA)	3.79	13108	2022-11-28 10:26:39.348	0.03	0.367	0.935	0.244	0	0	21.863	-1.758	-28.087	0	0	0	0	0	0	0
WT111(DD045F3F1DEA)	3.79	13108	2022-11-28 10:26:39.411	0.03	0.367	0.935	0.244	0	0	21.863	-1.758	-28.081	0	0	0	0	0	0	0
WT111(DD045F3F1DEA)	3.79	13108	2022-11-28 10:26:39.411	0.03	0.367	0.935	0.244	0	0	21.863	-1.758	-28.081	0	0	0	0	0	0	0
WT111(DD045F3F1DEA)	3.79	13108	2022-11-28 10:26:39.411	0.03	0.367	0.935	0.244	0	0	21.863	-1.758	-28.081	0	0	0	0	0	0	0
WT111(DD045F3F1DEA)	3.79	13108	2022-11-28 10:26:39.411	0.031	0.387	0.947	-0.061	-0.061	0	21.863	-1.758	-28.076	0	0	0	0	0	0	0
WT111(DD045F3F1DEA)	3.79	13108	2022-11-28 10:26:39.411	0.031	0.387	0.947	-0.061	-0.061	0	21.863	-1.758	-28.076	0	0	0	0	0	0	0
WT111(DD045F3F1DEA)	3.79	13108	2022-11-28 10:26:39.411	0.031	0.387	0.947	-0.061	-0.061	0	21.863	-1.758	-28.07	0	0	0	0	0	0	0
WT111(DD045F3F1DEA)	3.79	13108	2022-11-28 10:26:39.411	0.031	0.387	0.947	-0.061	-0.061	0	21.863	-1.763	-28.07	0	0	0	0	0	0	0
WT111(DD045F3F1DEA)	3.79	13108	2022-11-28 10:26:39.411	0.032	0.377	0.946	-0.549	0	0	21.863	-1.763	-28.07	0	0	0	0	0	0	0
WT111(DD045F3F1DEA)	3.79	13108	2022-11-28 10:26:39.442	0.032	0.377	0.946	-0.549	0	0	21.857	-1.763	-28.065	0	0	0	0	0	0	0
WT111(DD045F3F1DEA)	3.79	13108	2022-11-28 10:26:39.442	0.032	0.377	0.946	-0.549	0	0	21.857	-1.763	-28.065	0	0	0	0	0	0	0
WT111(DD045F3F1DEA)	3.79	13108	2022-11-28 10:26:39.442	0.032	0.377	0.946	-0.549	0	0	21.852	-1.763	-28.059	0	0	0	0	0	0	0
WT111(DD045F3F1DEA)	3.79	13108	2022-11-28 10:26:39.442	0.032	0.373	0.938	0.61	0	0	21.857	-1.763	-28.059	0	0	0	0	0	0	0
WT111(DD045F3F1DEA)	3.79	13108	2022-11-28 10:26:39.442	0.032	0.373	0.938	0.61	0	0	21.857	-1.763	-28.054	0	0	0	0	0	0	0
WT111(DD045F3F1DEA)	3.79	13108	2022-11-28 10:26:39.442	0.032	0.373	0.938	0.61	0	0	21.863	-1.763	-28.054	0	0	0	0	0	0	0
WT111(DD045F3F1DEA)	3.79	13108	2022-11-28 10:26:39.442	0.032	0.373	0.938	0.61	0	0	21.863	-1.763	-28.048	0	0	0	0	0	0	0
WT111(DD045F3F1DEA)	3.79	13108	2022-11-28 10:26:39.442	0.03	0.383	0.941	0	0	0	21.863	-1.763	-28.048	0	0	0	0	0	0	0

## Sheet: 10Hz
设备名称	电压	版本	片上时间	加速度X(g)	加速度Y(g)	加速度Z(g)	角速度X(°/s)	角速度Y(°/s)	角速度Z(°/s)	角度X(°)	角度Y(°)	角度Z(°)	磁场X	磁场Y	磁场Z	四元数0	四元数1	四元数2	四元数3	状态
WT111(DD045F3F1DEA)	3.78	13108	2022-11-28 10:12:56.169	0.029	0.375	0.945	-0.061	0	0	21.478	-1.681	-29.207	0	0	0	0	0	0	0
WT111(DD045F3F1DEA)	3.78	13108	2022-11-28 10:12:56.169	0.029	0.375	0.945	-0.061	0	0	21.478	-1.681	-29.213	0	0	0	0	0	0	0
WT111(DD045F3F1DEA)	3.78	13108	2022-11-28 10:12:56.169	0.031	0.368	0.948	0	0	0	21.478	-1.681	-29.213	0	0	0	0	0	0	0
WT111(DD045F3F1DEA)	3.78	13108	2022-11-28 10:12:56.169	0.031	0.368	0.948	0	0	0	21.478	-1.681	-29.218	0	0	0	0	0	0	0
WT111(DD045F3F1DEA)	3.78	13108	2022-11-28 10:12:56.169	0.031	0.368	0.948	0	0	0	21.478	-1.681	-29.218	0	0	0	0	0	0	0
WT111(DD045F3F1DEA)	3.78	13108	2022-11-28 10:12:56.169	0.031	0.368	0.948	0	0	0	21.478	-1.681	-29.218	0	0	0	0	0	0	0
WT111(DD045F3F1DEA)	3.78	13108	2022-11-28 10:12:56.169	0.03	0.37	0.938	0.366	0	0	21.478	-1.681	-29.224	0	0	0	0	0	0	0
WT111(DD045F3F1DEA)	3.78	13108	2022-11-28 10:12:56.169	0.03	0.37	0.938	0.366	0	0	21.484	-1.681	-29.224	0	0	0	0	0	0	0
WT111(DD045F3F1DEA)	3.78	13108	2022-11-28 10:12:56.231	0.03	0.37	0.938	0.366	0	0	21.484	-1.681	-29.224	0	0	0	0	0	0	0
WT111(DD045F3F1DEA)	3.78	13108	2022-11-28 10:12:56.231	0.03	0.37	0.938	0.366	0	0	21.484	-1.681	-29.229	0	0	0	0	0	0	0
WT111(DD045F3F1DEA)	3.78	13108	2022-11-28 10:12:56.231	0.03	0.375	0.947	-0.061	0	0	21.484	-1.681	-29.229	0	0	0	0	0	0	0
WT111(DD045F3F1DEA)	3.78	13108	2022-11-28 10:12:56.231	0.03	0.375	0.947	-0.061	0	0	21.484	-1.681	-29.229	0	0	0	0	0	0	0
WT111(DD045F3F1DEA)	3.78	13108	2022-11-28 10:12:56.231	0.03	0.375	0.947	-0.061	0	0	21.484	-1.681	-29.235	0	0	0	0	0	0	0
WT111(DD045F3F1DEA)	3.78	13108	2022-11-28 10:12:56.231	0.03	0.375	0.947	-0.061	0	0	21.484	-1.681	-29.235	0	0	0	0	0	0	0
WT111(DD045F3F1DEA)	3.78	13108	2022-11-28 10:12:56.231	0.029	0.372	0.943	-0.122	0	0	21.484	-1.681	-29.235	0	0	0	0	0	0	0
WT111(DD045F3F1DEA)	3.78	13108	2022-11-28 10:12:56.231	0.029	0.372	0.943	-0.122	0	0	21.484	-1.681	-29.24	0	0	0	0	0	0	0
WT111(DD045F3F1DEA)	3.78	13108	2022-11-28 10:12:56.262	0.029	0.372	0.943	-0.122	0	0	21.484	-1.681	-29.24	0	0	0	0	0	0	0
WT111(DD045F3F1DEA)	3.78	13108	2022-11-28 10:12:56.262	0.029	0.372	0.943	-0.122	0	0	21.484	-1.681	-29.24	0	0	0	0	0	0	0
WT111(DD045F3F1DEA)	3.78	13108	2022-11-28 10:12:56.262	0.029	0.372	0.945	0.366	0	0	21.484	-1.681	-29.246	0	0	0	0	0	0	0
WT111(DD045F3F1DEA)	3.78	13108	2022-11-28 10:12:56.262	0.029	0.372	0.945	0.366	0	0	21.489	-1.681	-29.246	0	0	0	0	0	0	0
WT111(DD045F3F1DEA)	3.78	13108	2022-11-28 10:12:56.262	0.029	0.372	0.945	0.366	0	0	21.489	-1.681	-29.246	0	0	0	0	0	0	0
WT111(DD045F3F1DEA)	3.78	13108	2022-11-28 10:12:56.262	0.029	0.372	0.945	0.366	0	0	21.489	-1.681	-29.251	0	0	0	0	0	0	0
WT111(DD045F3F1DEA)	3.78	13108	2022-11-28 10:12:56.262	0.032	0.375	0.946	-0.122	0	0	21.489	-1.681	-29.251	0	0	0	0	0	0	0
WT111(DD045F3F1DEA)	3.78	13108	2022-11-28 10:12:56.262	0.032	0.375	0.946	-0.122	0	0	21.489	-1.681	-29.251	0	0	0	0	0	0	0
WT111(DD045F3F1DEA)	3.78	13108	2022-11-28 10:12:56.294	0.032	0.375	0.946	-0.122	0	0	21.489	-1.681	-29.257	0	0	0	0	0	0	0
WT111(DD045F3F1DEA)	3.78	13108	2022-11-28 10:12:56.294	0.032	0.375	0.946	-0.122	0	0	21.489	-1.681	-29.257	0	0	0	0	0	0	0
WT111(DD045F3F1DEA)	3.78	13108	2022-11-28 10:12:56.294	0.027	0.364	0.938	0	0	0	21.489	-1.681	-29.257	0	0	0	0	0	0	0
WT111(DD045F3F1DEA)	3.78	13108	2022-11-28 10:12:56.294	0.027	0.364	0.938	0	0	0	21.489	-1.681	-29.262	0	0	0	0	0	0	0
WT111(DD045F3F1DEA)	3.78	13108	2022-11-28 10:12:56.294	0.027	0.364	0.938	0	0	0	21.489	-1.681	-29.262	0	0	0	0	0	0	0
WT111(DD045F3F1DEA)	3.78	13108	2022-11-28 10:12:56.294	0.027	0.364	0.938	0	0	0	21.489	-1.681	-29.268	0	0	0	0	0	0	0
WT111(DD045F3F1DEA)	3.78	13108	2022-11-28 10:12:56.294	0.029	0.38	0.945	0.305	0	0	21.489	-1.681	-29.268	0	0	0	0	0	0	0
WT111(DD045F3F1DEA)	3.78	13108	2022-11-28 10:12:56.294	0.029	0.38	0.945	0.305	0	0	21.495	-1.681	-29.268	0	0	0	0	0	0	0
WT111(DD045F3F1DEA)	3.78	13108	2022-11-28 10:12:56.450	0.029	0.38	0.945	0.305	0	0	21.495	-1.681	-29.268	0	0	0	0	0	0	0
WT111(DD045F3F1DEA)	3.78	13108	2022-11-28 10:12:56.450	0.029	0.38	0.945	0.305	0	0	21.495	-1.681	-29.273	0	0	0	0	0	0	0
WT111(DD045F3F1DEA)	3.78	13108	2022-11-28 10:12:56.450	0.031	0.374	0.947	-0.793	-0.061	0	21.489	-1.681	-29.273	0	0	0	0	0	0	0
WT111(DD045F3F1DEA)	3.78	13108	2022-11-28 10:12:56.450	0.031	0.374	0.947	-0.793	-0.061	0	21.489	-1.681	-29.273	0	0	0	0	0	0	0
WT111(DD045F3F1DEA)	3.78	13108	2022-11-28 10:12:56.450	0.031	0.374	0.947	-0.793	-0.061	0	21.484	-1.681	-29.279	0	0	0	0	0	0	0
WT111(DD045F3F1DEA)	3.78	13108	2022-11-28 10:12:56.450	0.031	0.374	0.947	-0.793	-0.061	0	21.478	-1.681	-29.279	0	0	0	0	0	0	0
WT111(DD045F3F1DEA)	3.78	13108	2022-11-28 10:12:56.450	0.028	0.362	0.938	0.916	0	0	21.484	-1.681	-29.279	0	0	0	0	0	0	0
WT111(DD045F3F1DEA)	3.78	13108	2022-11-28 10:12:56.450	0.028	0.362	0.938	0.916	0	0	21.489	-1.681	-29.284	0	0	0	0	0	0	0
WT111(DD045F3F1DEA)	3.78	13108	2022-11-28 10:12:56.450	0.028	0.362	0.938	0.916	0	0	21.495	-1.681	-29.284	0	0	0	0	0	0	0
WT111(DD045F3F1DEA)	3.78	13108	2022-11-28 10:12:56.450	0.028	0.362	0.938	0.916	0	0	21.5	-1.681	-29.284	0	0	0	0	0	0	0
WT111(DD045F3F1DEA)	3.78	13108	2022-11-28 10:12:56.450	0.032	0.371	0.944	-0.061	0	0	21.5	-1.681	-29.284	0	0	0	0	0	0	0
WT111(DD045F3F1DEA)	3.78	13108	2022-11-28 10:12:56.450	0.032	0.371	0.944	-0.061	0	0	21.5	-1.681	-29.29	0	0	0	0	0	0	0
WT111(DD045F3F1DEA)	3.78	13108	2022-11-28 10:12:56.450	0.032	0.371	0.944	-0.061	0	0	21.5	-1.681	-29.29	0	0	0	0	0	0	0
WT111(DD045F3F1DEA)	3.78	13108	2022-11-28 10:12:56.450	0.032	0.371	0.944	-0.061	0	0	21.495	-1.681	-29.29	0	0	0	0	0	0	0
WT111(DD045F3F1DEA)	3.78	13108	2022-11-28 10:12:56.450	0.029	0.366	0.941	-0.427	-0.061	0	21.495	-1.681	-29.29	0	0	0	0	0	0	0
WT111(DD045F3F1DEA)	3.78	13108	2022-11-28 10:12:56.450	0.029	0.366	0.941	-0.427	-0.061	0	21.495	-1.681	-29.295	0	0	0	0	0	0	0
WT111(DD045F3F1DEA)	3.78	13108	2022-11-28 10:12:56.481	0.029	0.366	0.941	-0.427	-0.061	0	21.489	-1.681	-29.295	0	0	0	0	0	0	0
WT111(DD045F3F1DEA)	3.78	13108	2022-11-28 10:12:56.481	0.029	0.366	0.941	-0.427	-0.061	0	21.489	-1.681	-29.295	0	0	0	0	0	0	0
WT111(DD045F3F1DEA)	3.78	13108	2022-11-28 10:12:56.481	0.028	0.375	0.945	0	0	0	21.489	-1.681	-29.295	0	0	0	0	0	0	0
WT111(DD045F3F1DEA)	3.78	13108	2022-11-28 10:12:56.481	0.028	0.375	0.945	0	0	0	21.489	-1.681	-29.295	0	0	0	0	0	0	0
WT111(DD045F3F1DEA)	3.78	13108	2022-11-28 10:12:56.481	0.028	0.375	0.945	0	0	0	21.489	-1.681	-29.301	0	0	0	0	0	0	0
WT111(DD045F3F1DEA)	3.78	13108	2022-11-28 10:12:56.481	0.028	0.375	0.945	0	0	0	21.489	-1.681	-29.301	0	0	0	0	0	0	0
WT111(DD045F3F1DEA)	3.78	13108	2022-11-28 10:12:56.481	0.03	0.376	0.946	-0.305	0	0	21.484	-1.681	-29.301	0	0	0	0	0	0	0
WT111(DD045F3F1DEA)	3.78	13108	2022-11-28 10:12:56.481	0.03	0.376	0.946	-0.305	0	0	21.484	-1.681	-29.301	0	0	0	0	0	0	0
WT111(DD045F3F1DEA)	3.78	13108	2022-11-28 10:12:56.528	0.03	0.376	0.946	-0.305	0	0	21.484	-1.681	-29.306	0	0	0	0	0	0	0
WT111(DD045F3F1DEA)	3.78	13108	2022-11-28 10:12:56.528	0.03	0.376	0.946	-0.305	0	0	21.484	-1.681	-29.306	0	0	0	0	0	0	0
WT111(DD045F3F1DEA)	3.78	13108	2022-11-28 10:12:56.528	0.029	0.356	0.931	0	0	0	21.484	-1.681	-29.306	0	0	0	0	0	0	0
WT111(DD045F3F1DEA)	3.78	13108	2022-11-28 10:12:56.528	0.029	0.356	0.931	0	0	0	21.484	-1.681	-29.306	0	0	0	0	0	0	0
WT111(DD045F3F1DEA)	3.78	13108	2022-11-28 10:12:56.528	0.029	0.356	0.931	0	0	0	21.484	-1.681	-29.306	0	0	0	0	0	0	0
WT111(DD045F3F1DEA)	3.78	13108	2022-11-28 10:12:56.528	0.029	0.356	0.931	0	0	0	21.484	-1.681	-29.312	0	0	0	0	0	0	0
WT111(DD045F3F1DEA)	3.78	13108	2022-11-28 10:12:56.528	0.03	0.373	0.947	0.061	0	0	21.484	-1.681	-29.312	0	0	0	0	0	0	0
WT111(DD045F3F1DEA)	3.78	13108	2022-11-28 10:12:56.528	0.03	0.373	0.947	0.061	0	0	21.484	-1.681	-29.312	0	0	0	0	0	0	0
WT111(DD045F3F1DEA)	3.78	13108	2022-11-28 10:12:56.544	0.03	0.373	0.947	0.061	0	0	21.484	-1.681	-29.312	0	0	0	0	0	0	0
WT111(DD045F3F1DEA)	3.78	13108	2022-11-28 10:12:56.544	0.03	0.373	0.947	0.061	0	0	21.484	-1.681	-29.312	0	0	0	0	0	0	0
WT111(DD045F3F1DEA)	3.78	13108	2022-11-28 10:12:56.544	0.03	0.384	0.952	0.061	0	0	21.484	-1.681	-29.317	0	0	0	0	0	0	0
WT111(DD045F3F1DEA)	3.78	13108	2022-11-28 10:12:56.544	0.03	0.384	0.952	0.061	0	0	21.484	-1.681	-29.317	0	0	0	0	0	0	0
WT111(DD045F3F1DEA)	3.78	13108	2022-11-28 10:12:56.544	0.03	0.384	0.952	0.061	0	0	21.484	-1.681	-29.317	0	0	0	0	0	0	0
WT111(DD045F3F1DEA)	3.78	13108	2022-11-28 10:12:56.544	0.03	0.384	0.952	0.061	0	0	21.484	-1.681	-29.317	0	0	0	0	0	0	0
WT111(DD045F3F1DEA)	3.78	13108	2022-11-28 10:12:56.544	0.027	0.361	0.937	0.305	-0.061	0	21.484	-1.681	-29.317	0	0	0	0	0	0	0
WT111(DD045F3F1DEA)	3.78	13108	2022-11-28 10:12:56.544	0.027	0.361	0.937	0.305	-0.061	0	21.489	-1.681	-29.317	0	0	0	0	0	0	0
WT111(DD045F3F1DEA)	3.78	13108	2022-11-28 10:12:56.559	0.027	0.361	0.937	0.305	-0.061	0	21.489	-1.681	-29.323	0	0	0	0	0	0	0
WT111(DD045F3F1DEA)	3.78	13108	2022-11-28 10:12:56.559	0.027	0.361	0.937	0.305	-0.061	0	21.489	-1.681	-29.323	0	0	0	0	0	0	0
WT111(DD045F3F1DEA)	3.78	13108	2022-11-28 10:12:56.559	0.031	0.381	0.948	-0.305	0	0	21.489	-1.681	-29.323	0	0	0	0	0	0	0
WT111(DD045F3F1DEA)	3.78	13108	2022-11-28 10:12:56.559	0.031	0.381	0.948	-0.305	0	0	21.489	-1.681	-29.323	0	0	0	0	0	0	0
WT111(DD045F3F1DEA)	3.78	13108	2022-11-28 10:12:56.559	0.031	0.381	0.948	-0.305	0	0	21.484	-1.681	-29.323	0	0	0	0	0	0	0
WT111(DD045F3F1DEA)	3.78	13108	2022-11-28 10:12:56.559	0.031	0.381	0.948	-0.305	0	0	21.484	-1.681	-29.323	0	0	0	0	0	0	0
WT111(DD045F3F1DEA)	3.78	13108	2022-11-28 10:12:56.559	0.029	0.377	0.951	-0.305	-0.061	0	21.484	-1.681	-29.323	0	0	0	0	0	0	0
WT111(DD045F3F1DEA)	3.78	13108	2022-11-28 10:12:56.559	0.029	0.377	0.951	-0.305	-0.061	0	21.484	-1.681	-29.328	0	0	0	0	0	0	0
WT111(DD045F3F1DEA)	3.78	13108	2022-11-28 10:12:56.591	0.029	0.377	0.951	-0.305	-0.061	0	21.478	-1.681	-29.328	0	0	0	0	0	0	0
WT111(DD045F3F1DEA)	3.78	13108	2022-11-28 10:12:56.591	0.03	0.372	0.939	0.305	0	0	21.484	-1.681	-29.328	0	0	0	0	0	0	0
WT111(DD045F3F1DEA)	3.78	13108	2022-11-28 10:12:56.591	0.03	0.372	0.939	0.305	0	0	21.484	-1.681	-29.328	0	0	0	0	0	0	0
WT111(DD045F3F1DEA)	3.78	13108	2022-11-28 10:12:56.591	0.03	0.372	0.939	0.305	0	0	21.484	-1.681	-29.328	0	0	0	0	0	0	0
WT111(DD045F3F1DEA)	3.78	13108	2022-11-28 10:12:56.591	0.03	0.372	0.939	0.305	0	0	21.489	-1.681	-29.328	0	0	0	0	0	0	0
WT111(DD045F3F1DEA)	3.78	13108	2022-11-28 10:12:56.591	0.031	0.364	0.938	-0.244	0	0	21.484	-1.681	-29.328	0	0	0	0	0	0	0
WT111(DD045F3F1DEA)	3.78	13108	2022-11-28 10:12:56.591	0.031	0.364	0.938	-0.244	0	0	21.484	-1.681	-29.333	0	0	0	0	0	0	0
WT111(DD045F3F1DEA)	3.78	13108	2022-11-28 10:12:56.591	0.031	0.364	0.938	-0.244	0	0	21.484	-1.681	-29.333	0	0	0	0	0	0	0
WT111(DD045F3F1DEA)	3.78	13108	2022-11-28 10:12:56.653	0.031	0.364	0.938	-0.244	0	0	21.484	-1.681	-29.333	0	0	0	0	0	0	0
WT111(DD045F3F1DEA)	3.78	13108	2022-11-28 10:12:56.653	0.028	0.37	0.943	0.183	0	0	21.484	-1.681	-29.333	0	0	0	0	0	0	0
WT111(DD045F3F1DEA)	3.78	13108	2022-11-28 10:12:56.653	0.028	0.37	0.943	0.183	0	0	21.484	-1.681	-29.333	0	0	0	0	0	0	0
WT111(DD045F3F1DEA)	3.78	13108	2022-11-28 10:12:56.653	0.028	0.37	0.943	0.183	0	0	21.484	-1.681	-29.333	0	0	0	0	0	0	0
WT111(DD045F3F1DEA)	3.78	13108	2022-11-28 10:12:56.653	0.028	0.37	0.943	0.183	0	0	21.484	-1.681	-29.333	0	0	0	0	0	0	0
WT111(DD045F3F1DEA)	3.78	13108	2022-11-28 10:12:56.653	0.033	0.378	0.953	-0.122	0	0	21.484	-1.681	-29.333	0	0	0	0	0	0	0
WT111(DD045F3F1DEA)	3.78	13108	2022-11-28 10:12:56.653	0.033	0.378	0.953	-0.122	0	0	21.484	-1.681	-29.339	0	0	0	0	0	0	0
WT111(DD045F3F1DEA)	3.78	13108	2022-11-28 10:12:56.653	0.033	0.378	0.953	-0.122	0	0	21.484	-1.681	-29.339	0	0	0	0	0	0	0
WT111(DD045F3F1DEA)	3.78	13108	2022-11-28 10:12:56.653	0.033	0.378	0.953	-0.122	0	0	21.484	-1.681	-29.339	0	0	0	0	0	0	0
WT111(DD045F3F1DEA)	3.78	13108	2022-11-28 10:12:56.653	0.027	0.277	0.865	-0.061	-0.244	0	21.484	-1.686	-29.339	0	0	0	0	0	0	0
WT111(DD045F3F1DEA)	3.78	13108	2022-11-28 10:12:56.653	0.027	0.277	0.865	-0.061	-0.244	0	21.484	-1.686	-29.339	0	0	0	0	0	0	0
WT111(DD045F3F1DEA)	3.78	13108	2022-11-28 10:12:56.653	0.027	0.277	0.865	-0.061	-0.244	0	21.478	-1.686	-29.339	0	0	0	0	0	0	0
WT111(DD045F3F1DEA)	3.78	13108	2022-11-28 10:12:56.653	0.027	0.277	0.865	-0.061	-0.244	0	21.478	-1.686	-29.344	0	0	0	0	0	0	0
WT111(DD045F3F1DEA)	3.78	13108	2022-11-28 10:12:56.653	0.039	0.616	1.203	1.038	-0.793	0	21.484	-1.692	-29.344	0	0	0	0	0	0	0
WT111(DD045F3F1DEA)	3.78	13108	2022-11-28 10:12:56.653	0.039	0.616	1.203	1.038	-0.793	0	21.489	-1.697	-29.344	0	0	0	0	0	0	0
WT111(DD045F3F1DEA)	3.78	13108	2022-11-28 10:12:56.653	0.039	0.616	1.203	1.038	-0.793	0	21.495	-1.697	-29.35	0	0	0	0	0	0	0
WT111(DD045F3F1DEA)	3.78	13108	2022-11-28 10:12:56.716	0.039	0.616	1.203	1.038	-0.793	0	21.506	-1.703	-29.35	0	0	0	0	0	0	0
WT111(DD045F3F1DEA)	3.78	13108	2022-11-28 10:12:56.716	0.017	0.162	0.778	0.366	1.343	-0.488	21.506	-1.697	-29.35	0	0	0	0	0	0	0
WT111(DD045F3F1DEA)	3.78	13108	2022-11-28 10:12:56.716	0.017	0.162	0.778	0.366	1.343	-0.488	21.511	-1.686	-29.35	0	0	0	0	0	0	0
WT111(DD045F3F1DEA)	3.78	13108	2022-11-28 10:12:56.716	0.017	0.162	0.778	0.366	1.343	-0.488	21.511	-1.681	-29.35	0	0	0	0	0	0	0
WT111(DD045F3F1DEA)	3.78	13108	2022-11-28 10:12:56.716	0.017	0.162	0.778	0.366	1.343	-0.488	21.511	-1.675	-29.35	0	0	0	0	0	0	0
WT111(DD045F3F1DEA)	3.78	13108	2022-11-28 10:12:56.716	0.028	0.412	0.94	-2.319	-0.244	0.244	21.495	-1.675	-29.35	0	0	0	0	0	0	0
WT111(DD045F3F1DEA)	3.78	13108	2022-11-28 10:12:56.716	0.028	0.412	0.94	-2.319	-0.244	0.244	21.484	-1.675	-29.35	0	0	0	0	0	0	0
WT111(DD045F3F1DEA)	3.78	13108	2022-11-28 10:12:56.716	0.028	0.412	0.94	-2.319	-0.244	0.244	21.473	-1.675	-29.35	0	0	0	0	0	0	0
WT111(DD045F3F1DEA)	3.78	13108	2022-11-28 10:12:56.747	0.028	0.412	0.94	-2.319	-0.244	0.244	21.462	-1.681	-29.35	0	0	0	0	0	0	0
WT111(DD045F3F1DEA)	3.78	13108	2022-11-28 10:12:56.747	0.028	0.378	0.935	1.221	0	0	21.467	-1.681	-29.35	0	0	0	0	0	0	0
WT111(DD045F3F1DEA)	3.78	13108	2022-11-28 10:12:56.747	0.028	0.378	0.935	1.221	0	0	21.473	-1.681	-29.35	0	0	0	0	0	0	0
WT111(DD045F3F1DEA)	3.78	13108	2022-11-28 10:12:56.747	0.028	0.378	0.935	1.221	0	0	21.478	-1.681	-29.35	0	0	0	0	0	0	0
WT111(DD045F3F1DEA)	3.78	13108	2022-11-28 10:12:56.747	0.028	0.378	0.935	1.221	0	0	21.484	-1.681	-29.35	0	0	0	0	0	0	0
WT111(DD045F3F1DEA)	3.78	13108	2022-11-28 10:12:56.747	0.031	0.394	0.958	-0.732	0	0	21.478	-1.681	-29.35	0	0	0	0	0	0	0
WT111(DD045F3F1DEA)	3.78	13108	2022-11-28 10:12:56.747	0.031	0.394	0.958	-0.732	0	0	21.478	-1.675	-29.35	0	0	0	0	0	0	0
WT111(DD045F3F1DEA)	3.78	13108	2022-11-28 10:12:56.747	0.031	0.394	0.958	-0.732	0	0	21.473	-1.675	-29.35	0	0	0	0	0	0	0
WT111(DD045F3F1DEA)	3.78	13108	2022-11-28 10:12:56.872	0.031	0.394	0.958	-0.732	0	0	21.467	-1.675	-29.35	0	0	0	0	0	0	0
WT111(DD045F3F1DEA)	3.78	13108	2022-11-28 10:12:56.872	0.032	0.342	0.936	-0.061	0	0	21.467	-1.675	-29.35	0	0	0	0	0	0	0
WT111(DD045F3F1DEA)	3.78	13108	2022-11-28 10:12:56.872	0.032	0.342	0.936	-0.061	0	0	21.467	-1.675	-29.35	0	0	0	0	0	0	0
WT111(DD045F3F1DEA)	3.78	13108	2022-11-28 10:12:56.872	0.032	0.342	0.936	-0.061	0	0	21.467	-1.675	-29.35	0	0	0	0	0	0	0
WT111(DD045F3F1DEA)	3.78	13108	2022-11-28 10:12:56.872	0.032	0.342	0.936	-0.061	0	0	21.467	-1.675	-29.35	0	0	0	0	0	0	0
WT111(DD045F3F1DEA)	3.78	13108	2022-11-28 10:12:56.872	0.032	0.413	0.957	0.61	0	0	21.473	-1.675	-29.35	0	0	0	0	0	0	0
WT111(DD045F3F1DEA)	3.78	13108	2022-11-28 10:12:56.872	0.032	0.413	0.957	0.61	0	0	21.473	-1.675	-29.35	0	0	0	0	0	0	0
WT111(DD045F3F1DEA)	3.78	13108	2022-11-28 10:12:56.872	0.032	0.413	0.957	0.61	0	0	21.478	-1.675	-29.35	0	0	0	0	0	0	0
WT111(DD045F3F1DEA)	3.78	13108	2022-11-28 10:12:56.872	0.032	0.413	0.957	0.61	0	0	21.484	-1.675	-29.35	0	0	0	0	0	0	0
WT111(DD045F3F1DEA)	3.78	13108	2022-11-28 10:12:56.872	0.023	0.334	0.926	-0.366	0	0	21.478	-1.675	-29.35	0	0	0	0	0	0	0
WT111(DD045F3F1DEA)	3.78	13108	2022-11-28 10:12:56.872	0.023	0.334	0.926	-0.366	0	0	21.478	-1.675	-29.35	0	0	0	0	0	0	0
WT111(DD045F3F1DEA)	3.78	13108	2022-11-28 10:12:56.872	0.023	0.334	0.926	-0.366	0	0	21.478	-1.675	-29.35	0	0	0	0	0	0	0
WT111(DD045F3F1DEA)	3.78	13108	2022-11-28 10:12:56.872	0.023	0.334	0.926	-0.366	0	0	21.473	-1.675	-29.35	0	0	0	0	0	0	0
WT111(DD045F3F1DEA)	3.78	13108	2022-11-28 10:12:56.872	0.033	0.388	0.946	-0.122	0	0	21.473	-1.675	-29.35	0	0	0	0	0	0	0
WT111(DD045F3F1DEA)	3.78	13108	2022-11-28 10:12:56.872	0.033	0.388	0.946	-0.122	0	0	21.473	-1.675	-29.35	0	0	0	0	0	0	0
WT111(DD045F3F1DEA)	3.78	13108	2022-11-28 10:12:56.872	0.033	0.388	0.946	-0.122	0	0	21.473	-1.675	-29.35	0	0	0	0	0	0	0
WT111(DD045F3F1DEA)	3.78	13108	2022-11-28 10:12:56.903	0.033	0.388	0.946	-0.122	0	0	21.473	-1.675	-29.344	0	0	0	0	0	0	0
WT111(DD045F3F1DEA)	3.78	13108	2022-11-28 10:12:56.903	0.032	0.38	0.941	0	-0.061	0	21.473	-1.675	-29.344	0	0	0	0	0	0	0
WT111(DD045F3F1DEA)	3.78	13108	2022-11-28 10:12:56.903	0.032	0.38	0.941	0	-0.061	0	21.473	-1.675	-29.344	0	0	0	0	0	0	0
WT111(DD045F3F1DEA)	3.78	13108	2022-11-28 10:12:56.903	0.032	0.38	0.941	0	-0.061	0	21.473	-1.681	-29.344	0	0	0	0	0	0	0
WT111(DD045F3F1DEA)	3.78	13108	2022-11-28 10:12:56.903	0.032	0.38	0.941	0	-0.061	0	21.473	-1.681	-29.344	0	0	0	0	0	0	0
WT111(DD045F3F1DEA)	3.78	13108	2022-11-28 10:12:56.903	0.028	0.336	0.94	-0.305	0	0	21.473	-1.681	-29.344	0	0	0	0	0	0	0
WT111(DD045F3F1DEA)	3.78	13108	2022-11-28 10:12:56.903	0.028	0.336	0.94	-0.305	0	0	21.473	-1.681	-29.344	0	0	0	0	0	0	0
WT111(DD045F3F1DEA)	3.78	13108	2022-11-28 10:12:56.903	0.028	0.336	0.94	-0.305	0	0	21.467	-1.681	-29.344	0	0	0	0	0	0	0
WT111(DD045F3F1DEA)	3.78	13108	2022-11-28 10:12:56.919	0.028	0.336	0.94	-0.305	0	0	21.467	-1.681	-29.344	0	0	0	0	0	0	0
WT111(DD045F3F1DEA)	3.78	13108	2022-11-28 10:12:56.919	0.03	0.402	0.949	0.549	0	0	21.467	-1.681	-29.344	0	0	0	0	0	0	0
WT111(DD045F3F1DEA)	3.78	13108	2022-11-28 10:12:56.919	0.03	0.402	0.949	0.549	0	0	21.473	-1.681	-29.344	0	0	0	0	0	0	0
WT111(DD045F3F1DEA)	3.78	13108	2022-11-28 10:12:56.919	0.03	0.402	0.949	0.549	0	0	21.473	-1.681	-29.339	0	0	0	0	0	0	0
WT111(DD045F3F1DEA)	3.78	13108	2022-11-28 10:12:56.919	0.03	0.402	0.949	0.549	0	0	21.478	-1.681	-29.339	0	0	0	0	0	0	0
WT111(DD045F3F1DEA)	3.78	13108	2022-11-28 10:12:56.919	0.029	0.354	0.939	-0.305	-0.061	-0.061	21.478	-1.681	-29.339	0	0	0	0	0	0	0
WT111(DD045F3F1DEA)	3.78	13108	2022-11-28 10:12:56.919	0.029	0.354	0.939	-0.305	-0.061	-0.061	21.478	-1.681	-29.339	0	0	0	0	0	0	0
WT111(DD045F3F1DEA)	3.78	13108	2022-11-28 10:12:56.919	0.029	0.354	0.939	-0.305	-0.061	-0.061	21.473	-1.681	-29.339	0	0	0	0	0	0	0
WT111(DD045F3F1DEA)	3.78	13108	2022-11-28 10:12:56.981	0.029	0.354	0.939	-0.305	-0.061	-0.061	21.473	-1.681	-29.339	0	0	0	0	0	0	0
WT111(DD045F3F1DEA)	3.78	13108	2022-11-28 10:12:56.981	0.029	0.386	0.949	0	0	-0.061	21.473	-1.681	-29.339	0	0	0	0	0	0	0
WT111(DD045F3F1DEA)	3.78	13108	2022-11-28 10:12:56.981	0.029	0.386	0.949	0	0	-0.061	21.473	-1.681	-29.333	0	0	0	0	0	0	0
WT111(DD045F3F1DEA)	3.78	13108	2022-11-28 10:12:56.981	0.029	0.386	0.949	0	0	-0.061	21.473	-1.681	-29.333	0	0	0	0	0	0	0
WT111(DD045F3F1DEA)	3.78	13108	2022-11-28 10:12:56.981	0.029	0.386	0.949	0	0	-0.061	21.473	-1.681	-29.333	0	0	0	0	0	0	0
WT111(DD045F3F1DEA)	3.78	13108	2022-11-28 10:12:56.981	0.031	0.359	0.936	0.183	0	0.061	21.473	-1.681	-29.333	0	0	0	0	0	0	0
WT111(DD045F3F1DEA)	3.78	13108	2022-11-28 10:12:56.981	0.031	0.359	0.936	0.183	0	0.061	21.473	-1.681	-29.328	0	0	0	0	0	0	0
WT111(DD045F3F1DEA)	3.78	13108	2022-11-28 10:12:56.981	0.031	0.359	0.936	0.183	0	0.061	21.478	-1.681	-29.328	0	0	0	0	0	0	0
WT111(DD045F3F1DEA)	3.78	13108	2022-11-28 10:12:56.981	0.031	0.359	0.936	0.183	0	0.061	21.478	-1.681	-29.328	0	0	0	0	0	0	0
WT111(DD045F3F1DEA)	3.78	13108	2022-11-28 10:12:56.981	0.027	0.387	0.953	0.305	0	0	21.478	-1.681	-29.328	0	0	0	0	0	0	0
WT111(DD045F3F1DEA)	3.78	13108	2022-11-28 10:12:56.981	0.027	0.387	0.953	0.305	0	0	21.478	-1.681	-29.323	0	0	0	0	0	0	0
WT111(DD045F3F1DEA)	3.78	13108	2022-11-28 10:12:56.981	0.027	0.387	0.953	0.305	0	0	21.484	-1.681	-29.323	0	0	0	0	0	0	0
WT111(DD045F3F1DEA)	3.78	13108	2022-11-28 10:12:56.981	0.027	0.387	0.953	0.305	0	0	21.484	-1.681	-29.323	0	0	0	0	0	0	0
WT111(DD045F3F1DEA)	3.78	13108	2022-11-28 10:12:56.981	0.029	0.366	0.943	-0.366	-0.061	0	21.484	-1.681	-29.323	0	0	0	0	0	0	0
WT111(DD045F3F1DEA)	3.78	13108	2022-11-28 10:12:56.981	0.029	0.366	0.943	-0.366	-0.061	0	21.478	-1.681	-29.317	0	0	0	0	0	0	0
WT111(DD045F3F1DEA)	3.78	13108	2022-11-28 10:12:56.981	0.029	0.366	0.943	-0.366	-0.061	0	21.478	-1.681	-29.317	0	0	0	0	0	0	0
WT111(DD045F3F1DEA)	3.78	13108	2022-11-28 10:12:57.044	0.029	0.366	0.943	-0.366	-0.061	0	21.478	-1.681	-29.317	0	0	0	0	0	0	0
WT111(DD045F3F1DEA)	3.78	13108	2022-11-28 10:12:57.044	0.03	0.367	0.937	-0.366	0	0	21.473	-1.681	-29.317	0	0	0	0	0	0	0
WT111(DD045F3F1DEA)	3.78	13108	2022-11-28 10:12:57.044	0.03	0.367	0.937	-0.366	0	0	21.473	-1.681	-29.317	0	0	0	0	0	0	0
WT111(DD045F3F1DEA)	3.78	13108	2022-11-28 10:12:57.044	0.03	0.367	0.937	-0.366	0	0	21.473	-1.681	-29.317	0	0	0	0	0	0	0
WT111(DD045F3F1DEA)	3.78	13108	2022-11-28 10:12:57.044	0.03	0.367	0.937	-0.366	0	0	21.467	-1.681	-29.317	0	0	0	0	0	0	0
WT111(DD045F3F1DEA)	3.78	13108	2022-11-28 10:12:57.044	0.031	0.38	0.947	0.488	0.061	-0.122	21.473	-1.681	-29.317	0	0	0	0	0	0	0
WT111(DD045F3F1DEA)	3.78	13108	2022-11-28 10:12:57.044	0.031	0.38	0.947	0.488	0.061	-0.122	21.473	-1.681	-29.312	0	0	0	0	0	0	0
WT111(DD045F3F1DEA)	3.78	13108	2022-11-28 10:12:57.044	0.031	0.38	0.947	0.488	0.061	-0.122	21.478	-1.681	-29.312	0	0	0	0	0	0	0
WT111(DD045F3F1DEA)	3.78	13108	2022-11-28 10:12:57.075	0.031	0.38	0.947	0.488	0.061	-0.122	21.478	-1.681	-29.312	0	0	0	0	0	0	0
WT111(DD045F3F1DEA)	3.78	13108	2022-11-28 10:12:57.075	0.029	0.358	0.927	-0.366	-0.061	0	21.478	-1.681	-29.312	0	0	0	0	0	0	0
WT111(DD045F3F1DEA)	3.78	13108	2022-11-28 10:12:57.075	0.029	0.358	0.927	-0.366	-0.061	0	21.478	-1.681	-29.312	0	0	0	0	0	0	0
WT111(DD045F3F1DEA)	3.78	13108	2022-11-28 10:12:57.075	0.029	0.358	0.927	-0.366	-0.061	0	21.473	-1.681	-29.306	0	0	0	0	0	0	0
WT111(DD045F3F1DEA)	3.78	13108	2022-11-28 10:12:57.075	0.029	0.358	0.927	-0.366	-0.061	0	21.473	-1.681	-29.306	0	0	0	0	0	0	0
WT111(DD045F3F1DEA)	3.78	13108	2022-11-28 10:12:57.075	0.031	0.388	0.963	0.061	0.122	0	21.473	-1.681	-29.306	0	0	0	0	0	0	0
WT111(DD045F3F1DEA)	3.78	13108	2022-11-28 10:12:57.075	0.031	0.388	0.963	0.061	0.122	0	21.473	-1.681	-29.301	0	0	0	0	0	0	0
WT111(DD045F3F1DEA)	3.78	13108	2022-11-28 10:12:57.075	0.031	0.388	0.963	0.061	0.122	0	21.473	-1.681	-29.301	0	0	0	0	0	0	0
WT111(DD045F3F1DEA)	3.78	13108	2022-11-28 10:12:57.106	0.036	0.37	0.952	0.305	0.244	-0.244	21.478	-1.675	-29.301	0	0	0	0	0	0	0
WT111(DD045F3F1DEA)	3.78	13108	2022-11-28 10:12:57.106	0.036	0.37	0.952	0.305	0.244	-0.244	21.478	-1.675	-29.295	0	0	0	0	0	0	0
WT111(DD045F3F1DEA)	3.78	13108	2022-11-28 10:12:57.106	0.036	0.37	0.952	0.305	0.244	-0.244	21.478	-1.675	-29.295	0	0	0	0	0	0	0
WT111(DD045F3F1DEA)	3.78	13108	2022-11-28 10:12:57.106	0.036	0.37	0.952	0.305	0.244	-0.244	21.478	-1.67	-29.295	0	0	0	0	0	0	0
WT111(DD045F3F1DEA)	3.78	13108	2022-11-28 10:12:57.106	0.021	0.353	0.919	0	-0.061	-0.061	21.478	-1.675	-29.295	0	0	0	0	0	0	0
WT111(DD045F3F1DEA)	3.78	13108	2022-11-28 10:12:57.106	0.021	0.353	0.919	0	-0.061	-0.061	21.478	-1.675	-29.29	0	0	0	0	0	0	0
WT111(DD045F3F1DEA)	3.78	13108	2022-11-28 10:12:57.106	0.021	0.353	0.919	0	-0.061	-0.061	21.478	-1.675	-29.29	0	0	0	0	0	0	0
WT111(DD045F3F1DEA)	3.78	13108	2022-11-28 10:12:57.106	0.021	0.353	0.919	0	-0.061	-0.061	21.478	-1.675	-29.29	0	0	0	0	0	0	0
WT111(DD045F3F1DEA)	3.78	13108	2022-11-28 10:12:57.169	0.033	0.398	0.974	-0.061	0.244	0	21.478	-1.67	-29.284	0	0	0	0	0	0	0
WT111(DD045F3F1DEA)	3.78	13108	2022-11-28 10:12:57.169	0.033	0.398	0.974	-0.061	0.244	0	21.478	-1.67	-29.284	0	0	0	0	0	0	0
WT111(DD045F3F1DEA)	3.78	13108	2022-11-28 10:12:57.169	0.033	0.398	0.974	-0.061	0.244	0	21.478	-1.67	-29.279	0	0	0	0	0	0	0
WT111(DD045F3F1DEA)	3.78	13108	2022-11-28 10:12:57.169	0.033	0.398	0.974	-0.061	0.244	0	21.478	-1.67	-29.279	0	0	0	0	0	0	0
WT111(DD045F3F1DEA)	3.78	13108	2022-11-28 10:12:57.169	0.025	0.325	0.914	0	-0.244	0	21.478	-1.67	-29.279	0	0	0	0	0	0	0
WT111(DD045F3F1DEA)	3.78	13108	2022-11-28 10:12:57.169	0.025	0.325	0.914	0	-0.244	0	21.478	-1.67	-29.273	0	0	0	0	0	0	0
WT111(DD045F3F1DEA)	3.78	13108	2022-11-28 10:12:57.169	0.025	0.325	0.914	0	-0.244	0	21.478	-1.67	-29.273	0	0	0	0	0	0	0
WT111(DD045F3F1DEA)	3.78	13108	2022-11-28 10:12:57.169	0.025	0.325	0.914	0	-0.244	0	21.478	-1.675	-29.273	0	0	0	0	0	0	0
WT111(DD045F3F1DEA)	3.78	13108	2022-11-28 10:12:57.200	0.03	0.396	0.953	0	-0.122	0.061	21.478	-1.675	-29.268	0	0	0	0	0	0	0

## Sheet: 12Hz
设备名称	电压	版本	片上时间	加速度X(g)	加速度Y(g)	加速度Z(g)	角速度X(°/s)	角速度Y(°/s)	角速度Z(°/s)	角度X(°)	角度Y(°)	角度Z(°)	磁场X	磁场Y	磁场Z	四元数0	四元数1	四元数2	四元数3	状态
WT111(DD045F3F1DEA)	3.74	13108	2022-11-28 10:58:19.104	0.031	0.38	0.938	-0.122	0	0	22.275	-1.818	-28.762	0	0	0	0	0	0	0
WT111(DD045F3F1DEA)	3.74	13108	2022-11-28 10:58:19.104	0.031	0.38	0.938	-0.122	0	0	22.275	-1.818	-28.762	0	0	0	0	0	0	0
WT111(DD045F3F1DEA)	3.74	13108	2022-11-28 10:58:19.104	0.031	0.38	0.938	-0.122	0	0	22.275	-1.818	-28.762	0	0	0	0	0	0	0
WT111(DD045F3F1DEA)	3.74	13108	2022-11-28 10:58:19.104	0.032	0.395	0.936	0.122	0	0	22.275	-1.818	-28.762	0	0	0	0	0	0	0
WT111(DD045F3F1DEA)	3.74	13108	2022-11-28 10:58:19.104	0.032	0.395	0.936	0.122	0	0	22.275	-1.818	-28.762	0	0	0	0	0	0	0
WT111(DD045F3F1DEA)	3.74	13108	2022-11-28 10:58:19.104	0.032	0.395	0.936	0.122	0	0	22.275	-1.818	-28.762	0	0	0	0	0	0	0
WT111(DD045F3F1DEA)	3.74	13108	2022-11-28 10:58:19.104	0.032	0.395	0.936	0.122	0	0	22.275	-1.818	-28.762	0	0	0	0	0	0	0
WT111(DD045F3F1DEA)	3.74	13108	2022-11-28 10:58:19.135	0.032	0.373	0.935	-0.427	0	0	22.275	-1.818	-28.762	0	0	0	0	0	0	0
WT111(DD045F3F1DEA)	3.74	13108	2022-11-28 10:58:19.135	0.032	0.373	0.935	-0.427	0	0	22.269	-1.818	-28.762	0	0	0	0	0	0	0
WT111(DD045F3F1DEA)	3.74	13108	2022-11-28 10:58:19.135	0.032	0.373	0.935	-0.427	0	0	22.269	-1.818	-28.762	0	0	0	0	0	0	0
WT111(DD045F3F1DEA)	3.74	13108	2022-11-28 10:58:19.135	0.032	0.373	0.935	-0.427	0	0	22.269	-1.818	-28.762	0	0	0	0	0	0	0
WT111(DD045F3F1DEA)	3.74	13108	2022-11-28 10:58:19.135	0.033	0.396	0.941	0.366	0	0	22.269	-1.818	-28.762	0	0	0	0	0	0	0
WT111(DD045F3F1DEA)	3.74	13108	2022-11-28 10:58:19.135	0.033	0.396	0.941	0.366	0	0	22.269	-1.818	-28.762	0	0	0	0	0	0	0
WT111(DD045F3F1DEA)	3.74	13108	2022-11-28 10:58:19.135	0.033	0.396	0.941	0.366	0	0	22.275	-1.818	-28.762	0	0	0	0	0	0	0
WT111(DD045F3F1DEA)	3.74	13108	2022-11-28 10:58:19.135	0.033	0.396	0.941	0.366	0	0	22.275	-1.818	-28.762	0	0	0	0	0	0	0
WT111(DD045F3F1DEA)	3.74	13108	2022-11-28 10:58:19.182	0.03	0.37	0.932	-0.549	0	0	22.275	-1.818	-28.762	0	0	0	0	0	0	0
WT111(DD045F3F1DEA)	3.74	13108	2022-11-28 10:58:19.198	0.03	0.37	0.932	-0.549	0	0	22.269	-1.818	-28.762	0	0	0	0	0	0	0
WT111(DD045F3F1DEA)	3.74	13108	2022-11-28 10:58:19.198	0.03	0.37	0.932	-0.549	0	0	22.269	-1.818	-28.762	0	0	0	0	0	0	0
WT111(DD045F3F1DEA)	3.74	13108	2022-11-28 10:58:19.198	0.03	0.37	0.932	-0.549	0	0	22.264	-1.818	-28.762	0	0	0	0	0	0	0
WT111(DD045F3F1DEA)	3.74	13108	2022-11-28 10:58:19.198	0.033	0.391	0.939	0.244	0	0	22.269	-1.818	-28.762	0	0	0	0	0	0	0
WT111(DD045F3F1DEA)	3.74	13108	2022-11-28 10:58:19.198	0.033	0.391	0.939	0.244	0	0	22.269	-1.818	-28.762	0	0	0	0	0	0	0
WT111(DD045F3F1DEA)	3.74	13108	2022-11-28 10:58:19.198	0.033	0.391	0.939	0.244	0	0	22.269	-1.818	-28.762	0	0	0	0	0	0	0
WT111(DD045F3F1DEA)	3.74	13108	2022-11-28 10:58:19.198	0.033	0.391	0.939	0.244	0	0	22.269	-1.818	-28.762	0	0	0	0	0	0	0
WT111(DD045F3F1DEA)	3.74	13108	2022-11-28 10:58:19.213	0.033	0.38	0.936	0	0	0	22.269	-1.818	-28.762	0	0	0	0	0	0	0
WT111(DD045F3F1DEA)	3.74	13108	2022-11-28 10:58:19.213	0.033	0.38	0.936	0	0	0	22.269	-1.818	-28.762	0	0	0	0	0	0	0
WT111(DD045F3F1DEA)	3.74	13108	2022-11-28 10:58:19.213	0.033	0.38	0.936	0	0	0	22.269	-1.818	-28.762	0	0	0	0	0	0	0
WT111(DD045F3F1DEA)	3.74	13108	2022-11-28 10:58:19.213	0.033	0.38	0.936	0	0	0	22.269	-1.818	-28.762	0	0	0	0	0	0	0
WT111(DD045F3F1DEA)	3.74	13108	2022-11-28 10:58:19.213	0.032	0.392	0.939	0	0	0	22.269	-1.818	-28.762	0	0	0	0	0	0	0
WT111(DD045F3F1DEA)	3.74	13108	2022-11-28 10:58:19.213	0.032	0.392	0.939	0	0	0	22.269	-1.818	-28.762	0	0	0	0	0	0	0
WT111(DD045F3F1DEA)	3.74	13108	2022-11-28 10:58:19.213	0.032	0.392	0.939	0	0	0	22.269	-1.818	-28.762	0	0	0	0	0	0	0
WT111(DD045F3F1DEA)	3.74	13108	2022-11-28 10:58:19.213	0.032	0.392	0.939	0	0	0	22.269	-1.818	-28.762	0	0	0	0	0	0	0
WT111(DD045F3F1DEA)	3.74	13108	2022-11-28 10:58:19.276	0.034	0.375	0.931	0.305	0	0	22.275	-1.818	-28.762	0	0	0	0	0	0	0
WT111(DD045F3F1DEA)	3.74	13108	2022-11-28 10:58:19.276	0.034	0.375	0.931	0.305	0	0	22.275	-1.818	-28.762	0	0	0	0	0	0	0
WT111(DD045F3F1DEA)	3.74	13108	2022-11-28 10:58:19.276	0.034	0.375	0.931	0.305	0	0	22.275	-1.818	-28.762	0	0	0	0	0	0	0
WT111(DD045F3F1DEA)	3.74	13108	2022-11-28 10:58:19.276	0.034	0.375	0.931	0.305	0	0	22.28	-1.818	-28.762	0	0	0	0	0	0	0
WT111(DD045F3F1DEA)	3.74	13108	2022-11-28 10:58:19.276	0.03	0.378	0.937	-0.122	0	0	22.275	-1.818	-28.762	0	0	0	0	0	0	0
WT111(DD045F3F1DEA)	3.74	13108	2022-11-28 10:58:19.276	0.03	0.378	0.937	-0.122	0	0	22.275	-1.818	-28.762	0	0	0	0	0	0	0
WT111(DD045F3F1DEA)	3.74	13108	2022-11-28 10:58:19.276	0.03	0.378	0.937	-0.122	0	0	22.275	-1.818	-28.768	0	0	0	0	0	0	0
WT111(DD045F3F1DEA)	3.74	13108	2022-11-28 10:58:19.276	0.03	0.378	0.937	-0.122	0	0	22.275	-1.818	-28.768	0	0	0	0	0	0	0
WT111(DD045F3F1DEA)	3.74	13108	2022-11-28 10:58:19.307	0.032	0.406	0.946	-0.732	0	0	22.269	-1.818	-28.768	0	0	0	0	0	0	0
WT111(DD045F3F1DEA)	3.74	13108	2022-11-28 10:58:19.307	0.032	0.406	0.946	-0.732	0	0	22.269	-1.818	-28.768	0	0	0	0	0	0	0
WT111(DD045F3F1DEA)	3.74	13108	2022-11-28 10:58:19.307	0.032	0.406	0.946	-0.732	0	0	22.264	-1.818	-28.768	0	0	0	0	0	0	0
WT111(DD045F3F1DEA)	3.74	13108	2022-11-28 10:58:19.307	0.032	0.406	0.946	-0.732	0	0	22.258	-1.818	-28.768	0	0	0	0	0	0	0
WT111(DD045F3F1DEA)	3.74	13108	2022-11-28 10:58:19.307	0.033	0.365	0.933	0.671	0	0	22.264	-1.818	-28.768	0	0	0	0	0	0	0
WT111(DD045F3F1DEA)	3.74	13108	2022-11-28 10:58:19.307	0.033	0.365	0.933	0.671	0	0	22.269	-1.818	-28.768	0	0	0	0	0	0	0
WT111(DD045F3F1DEA)	3.74	13108	2022-11-28 10:58:19.307	0.033	0.365	0.933	0.671	0	0	22.269	-1.818	-28.768	0	0	0	0	0	0	0
WT111(DD045F3F1DEA)	3.74	13108	2022-11-28 10:58:19.307	0.033	0.365	0.933	0.671	0	0	22.275	-1.818	-28.768	0	0	0	0	0	0	0
WT111(DD045F3F1DEA)	3.74	13108	2022-11-28 10:58:19.370	0.031	0.396	0.944	0.061	0	0	22.275	-1.818	-28.768	0	0	0	0	0	0	0
WT111(DD045F3F1DEA)	3.74	13108	2022-11-28 10:58:19.370	0.031	0.396	0.944	0.061	0	0	22.275	-1.818	-28.768	0	0	0	0	0	0	0
WT111(DD045F3F1DEA)	3.74	13108	2022-11-28 10:58:19.370	0.031	0.396	0.944	0.061	0	0	22.275	-1.818	-28.768	0	0	0	0	0	0	0
WT111(DD045F3F1DEA)	3.74	13108	2022-11-28 10:58:19.370	0.031	0.396	0.944	0.061	0	0	22.275	-1.818	-28.768	0	0	0	0	0	0	0
WT111(DD045F3F1DEA)	3.74	13108	2022-11-28 10:58:19.370	0.034	0.387	0.941	0	0	0	22.275	-1.818	-28.768	0	0	0	0	0	0	0
WT111(DD045F3F1DEA)	3.74	13108	2022-11-28 10:58:19.370	0.034	0.387	0.941	0	0	0	22.275	-1.818	-28.768	0	0	0	0	0	0	0
WT111(DD045F3F1DEA)	3.74	13108	2022-11-28 10:58:19.370	0.034	0.387	0.941	0	0	0	22.275	-1.818	-28.768	0	0	0	0	0	0	0
WT111(DD045F3F1DEA)	3.74	13108	2022-11-28 10:58:19.370	0.034	0.387	0.941	0	0	0	22.275	-1.818	-28.768	0	0	0	0	0	0	0
WT111(DD045F3F1DEA)	3.74	13108	2022-11-28 10:58:19.370	0.03	0.378	0.929	-0.183	0	0	22.275	-1.818	-28.768	0	0	0	0	0	0	0
WT111(DD045F3F1DEA)	3.74	13108	2022-11-28 10:58:19.370	0.03	0.378	0.929	-0.183	0	0	22.275	-1.818	-28.768	0	0	0	0	0	0	0
WT111(DD045F3F1DEA)	3.74	13108	2022-11-28 10:58:19.370	0.03	0.378	0.929	-0.183	0	0	22.275	-1.818	-28.768	0	0	0	0	0	0	0
WT111(DD045F3F1DEA)	3.74	13108	2022-11-28 10:58:19.370	0.03	0.378	0.929	-0.183	0	0	22.275	-1.818	-28.768	0	0	0	0	0	0	0
WT111(DD045F3F1DEA)	3.74	13108	2022-11-28 10:58:19.370	0.035	0.388	0.947	-0.793	0	0	22.269	-1.818	-28.768	0	0	0	0	0	0	0
WT111(DD045F3F1DEA)	3.74	13108	2022-11-28 10:58:19.370	0.035	0.388	0.947	-0.793	0	0	22.264	-1.818	-28.768	0	0	0	0	0	0	0
WT111(DD045F3F1DEA)	3.74	13108	2022-11-28 10:58:19.370	0.035	0.388	0.947	-0.793	0	0	22.264	-1.818	-28.768	0	0	0	0	0	0	0
WT111(DD045F3F1DEA)	3.74	13108	2022-11-28 10:58:19.370	0.035	0.388	0.947	-0.793	0	0	22.258	-1.818	-28.768	0	0	0	0	0	0	0
WT111(DD045F3F1DEA)	3.74	13108	2022-11-28 10:58:19.432	0.032	0.385	0.934	1.343	0	0	22.264	-1.818	-28.768	0	0	0	0	0	0	0
WT111(DD045F3F1DEA)	3.74	13108	2022-11-28 10:58:19.432	0.032	0.385	0.934	1.343	0	0	22.269	-1.818	-28.762	0	0	0	0	0	0	0
WT111(DD045F3F1DEA)	3.74	13108	2022-11-28 10:58:19.432	0.032	0.385	0.934	1.343	0	0	22.28	-1.818	-28.762	0	0	0	0	0	0	0
WT111(DD045F3F1DEA)	3.74	13108	2022-11-28 10:58:19.432	0.032	0.385	0.934	1.343	0	0	22.286	-1.818	-28.762	0	0	0	0	0	0	0
WT111(DD045F3F1DEA)	3.74	13108	2022-11-28 10:58:19.432	0.032	0.374	0.934	-0.793	0	0	22.28	-1.818	-28.762	0	0	0	0	0	0	0
WT111(DD045F3F1DEA)	3.74	13108	2022-11-28 10:58:19.432	0.032	0.374	0.934	-0.793	0	0	22.275	-1.818	-28.762	0	0	0	0	0	0	0
WT111(DD045F3F1DEA)	3.74	13108	2022-11-28 10:58:19.432	0.032	0.374	0.934	-0.793	0	0	22.275	-1.818	-28.757	0	0	0	0	0	0	0
WT111(DD045F3F1DEA)	3.74	13108	2022-11-28 10:58:19.432	0.032	0.374	0.934	-0.793	0	0	22.269	-1.818	-28.757	0	0	0	0	0	0	0
WT111(DD045F3F1DEA)	3.74	13108	2022-11-28 10:58:19.526	0.032	0.386	0.936	0.061	0	0	22.269	-1.818	-28.757	0	0	0	0	0	0	0
WT111(DD045F3F1DEA)	3.74	13108	2022-11-28 10:58:19.526	0.032	0.386	0.936	0.061	0	0	22.269	-1.818	-28.757	0	0	0	0	0	0	0
WT111(DD045F3F1DEA)	3.74	13108	2022-11-28 10:58:19.526	0.032	0.386	0.936	0.061	0	0	22.269	-1.818	-28.751	0	0	0	0	0	0	0
WT111(DD045F3F1DEA)	3.74	13108	2022-11-28 10:58:19.526	0.032	0.386	0.936	0.061	0	0	22.269	-1.818	-28.751	0	0	0	0	0	0	0
WT111(DD045F3F1DEA)	3.74	13108	2022-11-28 10:58:19.526	0.03	0.394	0.938	0.183	0	0	22.269	-1.818	-28.751	0	0	0	0	0	0	0
WT111(DD045F3F1DEA)	3.74	13108	2022-11-28 10:58:19.526	0.03	0.394	0.938	0.183	0	0	22.269	-1.818	-28.751	0	0	0	0	0	0	0
WT111(DD045F3F1DEA)	3.74	13108	2022-11-28 10:58:19.526	0.03	0.394	0.938	0.183	0	0	22.275	-1.818	-28.746	0	0	0	0	0	0	0
WT111(DD045F3F1DEA)	3.74	13108	2022-11-28 10:58:19.526	0.03	0.394	0.938	0.183	0	0	22.275	-1.818	-28.746	0	0	0	0	0	0	0
WT111(DD045F3F1DEA)	3.74	13108	2022-11-28 10:58:19.526	0.036	0.385	0.948	-0.488	0	0	22.269	-1.818	-28.746	0	0	0	0	0	0	0
WT111(DD045F3F1DEA)	3.74	13108	2022-11-28 10:58:19.526	0.036	0.385	0.948	-0.488	0	0	22.269	-1.818	-28.74	0	0	0	0	0	0	0
WT111(DD045F3F1DEA)	3.74	13108	2022-11-28 10:58:19.526	0.036	0.385	0.948	-0.488	0	0	22.269	-1.818	-28.74	0	0	0	0	0	0	0
WT111(DD045F3F1DEA)	3.74	13108	2022-11-28 10:58:19.526	0.029	0.386	0.934	0.671	0	0	22.269	-1.818	-28.74	0	0	0	0	0	0	0
WT111(DD045F3F1DEA)	3.74	13108	2022-11-28 10:58:19.526	0.029	0.386	0.934	0.671	0	0	22.275	-1.818	-28.735	0	0	0	0	0	0	0
WT111(DD045F3F1DEA)	3.74	13108	2022-11-28 10:58:19.526	0.029	0.386	0.934	0.671	0	0	22.28	-1.818	-28.735	0	0	0	0	0	0	0
WT111(DD045F3F1DEA)	3.74	13108	2022-11-28 10:58:19.526	0.029	0.386	0.934	0.671	0	0	22.28	-1.818	-28.735	0	0	0	0	0	0	0
WT111(DD045F3F1DEA)	3.74	13108	2022-11-28 10:58:19.526	0.032	0.371	0.935	-0.977	-0.061	0	22.275	-1.824	-28.729	0	0	0	0	0	0	0
WT111(DD045F3F1DEA)	3.74	13108	2022-11-28 10:58:19.573	0.032	0.371	0.935	-0.977	-0.061	0	22.269	-1.824	-28.729	0	0	0	0	0	0	0
WT111(DD045F3F1DEA)	3.74	13108	2022-11-28 10:58:19.573	0.032	0.371	0.935	-0.977	-0.061	0	22.269	-1.824	-28.729	0	0	0	0	0	0	0
WT111(DD045F3F1DEA)	3.74	13108	2022-11-28 10:58:19.573	0.032	0.371	0.935	-0.977	-0.061	0	22.264	-1.824	-28.729	0	0	0	0	0	0	0
WT111(DD045F3F1DEA)	3.74	13108	2022-11-28 10:58:19.573	0.034	0.395	0.938	0.427	0	0	22.264	-1.824	-28.724	0	0	0	0	0	0	0
WT111(DD045F3F1DEA)	3.74	13108	2022-11-28 10:58:19.573	0.034	0.395	0.938	0.427	0	0	22.264	-1.824	-28.724	0	0	0	0	0	0	0
WT111(DD045F3F1DEA)	3.74	13108	2022-11-28 10:58:19.573	0.034	0.395	0.938	0.427	0	0	22.269	-1.824	-28.724	0	0	0	0	0	0	0
WT111(DD045F3F1DEA)	3.74	13108	2022-11-28 10:58:19.573	0.034	0.395	0.938	0.427	0	0	22.269	-1.824	-28.718	0	0	0	0	0	0	0
WT111(DD045F3F1DEA)	3.74	13108	2022-11-28 10:58:19.573	0.028	0.241	0.795	-2.869	-0.244	0	22.258	-1.824	-28.718	0	0	0	0	0	0	0
WT111(DD045F3F1DEA)	3.74	13108	2022-11-28 10:58:19.588	0.028	0.241	0.795	-2.869	-0.244	0	22.242	-1.824	-28.718	0	0	0	0	0	0	0
WT111(DD045F3F1DEA)	3.74	13108	2022-11-28 10:58:19.588	0.028	0.241	0.795	-2.869	-0.244	0	22.225	-1.824	-28.718	0	0	0	0	0	0	0
WT111(DD045F3F1DEA)	3.74	13108	2022-11-28 10:58:19.588	0.028	0.241	0.795	-2.869	-0.244	0	22.209	-1.829	-28.718	0	0	0	0	0	0	0
WT111(DD045F3F1DEA)	3.74	13108	2022-11-28 10:58:19.588	0.043	0.727	1.243	1.77	-0.366	0	22.214	-1.829	-28.718	0	0	0	0	0	0	0
WT111(DD045F3F1DEA)	3.74	13108	2022-11-28 10:58:19.588	0.087	1.453	2.486	1.77	-0.366	0	22.231	-1.829	-28.713	0	0	0	0	0	0	0
WT111(DD045F3F1DEA)	3.74	13108	2022-11-28 10:58:19.588	0.175	2.907	4.973	1.77	-0.366	0	22.247	-1.829	-28.707	0	0	0	0	0	0	0
WT111(DD045F3F1DEA)	3.74	13108	2022-11-28 10:58:19.588	0.35	5.813	9.947	1.77	-0.366	0	22.264	-1.835	-28.696	0	0	0	0	0	0	0
WT111(DD045F3F1DEA)	3.74	13108	2022-11-28 10:58:19.588	0.017	0.154	0.772	0.732	0.61	-0.427	22.28	-1.829	-28.685	0	0	0	0	0	0	0
WT111(DD045F3F1DEA)	3.74	13108	2022-11-28 10:58:19.635	0.017	0.154	0.772	0.732	0.61	-0.427	22.297	-1.824	-28.674	0	0	0	0	0	0	0
WT111(DD045F3F1DEA)	3.74	13108	2022-11-28 10:58:19.635	0.017	0.154	0.772	0.732	0.61	-0.427	22.308	-1.818	-28.669	0	0	0	0	0	0	0
WT111(DD045F3F1DEA)	3.74	13108	2022-11-28 10:58:19.635	0.017	0.154	0.772	0.732	0.61	-0.427	22.319	-1.818	-28.658	0	0	0	0	0	0	0
WT111(DD045F3F1DEA)	3.74	13108	2022-11-28 10:58:19.635	0.043	0.424	0.96	1.099	-0.122	0.061	22.335	-1.818	-28.652	0	0	0	0	0	0	0
WT111(DD045F3F1DEA)	3.74	13108	2022-11-28 10:58:19.635	0.043	0.424	0.96	1.099	-0.122	0.061	22.346	-1.818	-28.641	0	0	0	0	0	0	0
WT111(DD045F3F1DEA)	3.74	13108	2022-11-28 10:58:19.635	0.043	0.424	0.96	1.099	-0.122	0.061	22.363	-1.818	-28.636	0	0	0	0	0	0	0
WT111(DD045F3F1DEA)	3.74	13108	2022-11-28 10:58:19.635	0.043	0.424	0.96	1.099	-0.122	0.061	22.374	-1.818	-28.625	0	0	0	0	0	0	0
WT111(DD045F3F1DEA)	3.74	13108	2022-11-28 10:58:19.635	0.028	0.383	0.925	-0.732	0	0	22.379	-1.818	-28.619	0	0	0	0	0	0	0
WT111(DD045F3F1DEA)	3.74	13108	2022-11-28 10:58:19.698	0.028	0.383	0.925	-0.732	0	0	22.385	-1.818	-28.608	0	0	0	0	0	0	0
WT111(DD045F3F1DEA)	3.74	13108	2022-11-28 10:58:19.698	0.028	0.383	0.925	-0.732	0	0	22.385	-1.818	-28.603	0	0	0	0	0	0	0
WT111(DD045F3F1DEA)	3.74	13108	2022-11-28 10:58:19.698	0.028	0.383	0.925	-0.732	0	0	22.39	-1.818	-28.592	0	0	0	0	0	0	0
WT111(DD045F3F1DEA)	3.74	13108	2022-11-28 10:58:19.698	0.034	0.368	0.938	0.183	0	0	22.396	-1.818	-28.586	0	0	0	0	0	0	0
WT111(DD045F3F1DEA)	3.74	13108	2022-11-28 10:58:19.698	0.034	0.368	0.938	0.183	0	0	22.401	-1.818	-28.581	0	0	0	0	0	0	0
WT111(DD045F3F1DEA)	3.74	13108	2022-11-28 10:58:19.698	0.034	0.368	0.938	0.183	0	0	22.412	-1.818	-28.57	0	0	0	0	0	0	0
WT111(DD045F3F1DEA)	3.74	13108	2022-11-28 10:58:19.698	0.034	0.368	0.938	0.183	0	0	22.418	-1.818	-28.564	0	0	0	0	0	0	0
WT111(DD045F3F1DEA)	3.74	13108	2022-11-28 10:58:19.698	0.032	0.416	0.937	0.366	0	-0.061	22.423	-1.818	-28.559	0	0	0	0	0	0	0
WT111(DD045F3F1DEA)	3.74	13108	2022-11-28 10:58:19.698	0.032	0.416	0.937	0.366	0	-0.061	22.429	-1.818	-28.553	0	0	0	0	0	0	0
WT111(DD045F3F1DEA)	3.74	13108	2022-11-28 10:58:19.698	0.032	0.416	0.937	0.366	0	-0.061	22.44	-1.818	-28.548	0	0	0	0	0	0	0
WT111(DD045F3F1DEA)	3.74	13108	2022-11-28 10:58:19.698	0.032	0.416	0.937	0.366	0	-0.061	22.445	-1.818	-28.537	0	0	0	0	0	0	0
WT111(DD045F3F1DEA)	3.74	13108	2022-11-28 10:58:19.698	0.031	0.337	0.922	-0.854	0.061	0	22.445	-1.813	-28.531	0	0	0	0	0	0	0
WT111(DD045F3F1DEA)	3.74	13108	2022-11-28 10:58:19.698	0.031	0.337	0.922	-0.854	0.061	0	22.445	-1.813	-28.526	0	0	0	0	0	0	0
WT111(DD045F3F1DEA)	3.74	13108	2022-11-28 10:58:19.698	0.031	0.337	0.922	-0.854	0.061	0	22.445	-1.813	-28.521	0	0	0	0	0	0	0
WT111(DD045F3F1DEA)	3.74	13108	2022-11-28 10:58:19.698	0.031	0.337	0.922	-0.854	0.061	0	22.445	-1.813	-28.515	0	0	0	0	0	0	0
WT111(DD045F3F1DEA)	3.74	13108	2022-11-28 10:58:19.698	0.034	0.423	0.955	0.671	0	0	22.451	-1.813	-28.51	0	0	0	0	0	0	0
WT111(DD045F3F1DEA)	3.74	13108	2022-11-28 10:58:19.791	0.034	0.423	0.955	0.671	0	0	22.456	-1.813	-28.504	0	0	0	0	0	0	0
WT111(DD045F3F1DEA)	3.74	13108	2022-11-28 10:58:19.791	0.034	0.423	0.955	0.671	0	0	22.462	-1.813	-28.499	0	0	0	0	0	0	0
WT111(DD045F3F1DEA)	3.74	13108	2022-11-28 10:58:19.791	0.034	0.423	0.955	0.671	0	0	22.473	-1.813	-28.493	0	0	0	0	0	0	0
WT111(DD045F3F1DEA)	3.74	13108	2022-11-28 10:58:19.791	0.032	0.359	0.925	-0.122	-0.061	-0.061	22.473	-1.813	-28.488	0	0	0	0	0	0	0
WT111(DD045F3F1DEA)	3.74	13108	2022-11-28 10:58:19.791	0.032	0.359	0.925	-0.122	-0.061	-0.061	22.473	-1.813	-28.488	0	0	0	0	0	0	0
WT111(DD045F3F1DEA)	3.74	13108	2022-11-28 10:58:19.791	0.032	0.359	0.925	-0.122	-0.061	-0.061	22.478	-1.813	-28.482	0	0	0	0	0	0	0
WT111(DD045F3F1DEA)	3.74	13108	2022-11-28 10:58:19.791	0.032	0.359	0.925	-0.122	-0.061	-0.061	22.478	-1.813	-28.477	0	0	0	0	0	0	0
WT111(DD045F3F1DEA)	3.74	13108	2022-11-28 10:58:19.791	0.032	0.395	0.945	0	0	0.061	22.484	-1.813	-28.471	0	0	0	0	0	0	0
WT111(DD045F3F1DEA)	3.74	13108	2022-11-28 10:58:19.854	0.032	0.395	0.945	0	0	0.061	22.484	-1.813	-28.471	0	0	0	0	0	0	0
WT111(DD045F3F1DEA)	3.74	13108	2022-11-28 10:58:19.854	0.032	0.395	0.945	0	0	0.061	22.484	-1.813	-28.466	0	0	0	0	0	0	0
WT111(DD045F3F1DEA)	3.74	13108	2022-11-28 10:58:19.854	0.032	0.395	0.945	0	0	0.061	22.489	-1.813	-28.46	0	0	0	0	0	0	0
WT111(DD045F3F1DEA)	3.74	13108	2022-11-28 10:58:19.854	0.033	0.405	0.938	-0.366	-0.061	0	22.489	-1.813	-28.455	0	0	0	0	0	0	0
WT111(DD045F3F1DEA)	3.74	13108	2022-11-28 10:58:19.854	0.033	0.405	0.938	-0.366	-0.061	0	22.489	-1.813	-28.455	0	0	0	0	0	0	0
WT111(DD045F3F1DEA)	3.74	13108	2022-11-28 10:58:19.854	0.033	0.405	0.938	-0.366	-0.061	0	22.489	-1.818	-28.449	0	0	0	0	0	0	0
WT111(DD045F3F1DEA)	3.74	13108	2022-11-28 10:58:19.854	0.033	0.405	0.938	-0.366	-0.061	0	22.489	-1.818	-28.444	0	0	0	0	0	0	0
WT111(DD045F3F1DEA)	3.74	13108	2022-11-28 10:58:19.854	0.031	0.362	0.921	1.282	0.061	0	22.495	-1.818	-28.438	0	0	0	0	0	0	0
WT111(DD045F3F1DEA)	3.74	13108	2022-11-28 10:58:19.854	0.031	0.362	0.921	1.282	0.061	0	22.505	-1.813	-28.438	0	0	0	0	0	0	0
WT111(DD045F3F1DEA)	3.74	13108	2022-11-28 10:58:19.854	0.031	0.362	0.921	1.282	0.061	0	22.511	-1.813	-28.433	0	0	0	0	0	0	0
WT111(DD045F3F1DEA)	3.74	13108	2022-11-28 10:58:19.854	0.031	0.362	0.921	1.282	0.061	0	22.516	-1.813	-28.433	0	0	0	0	0	0	0
WT111(DD045F3F1DEA)	3.74	13108	2022-11-28 10:58:19.854	0.032	0.394	0.943	-1.16	-0.061	-0.061	22.516	-1.813	-28.427	0	0	0	0	0	0	0
WT111(DD045F3F1DEA)	3.74	13108	2022-11-28 10:58:19.854	0.032	0.394	0.943	-1.16	-0.061	-0.061	22.511	-1.813	-28.427	0	0	0	0	0	0	0
WT111(DD045F3F1DEA)	3.74	13108	2022-11-28 10:58:19.854	0.032	0.394	0.943	-1.16	-0.061	-0.061	22.505	-1.813	-28.422	0	0	0	0	0	0	0
WT111(DD045F3F1DEA)	3.74	13108	2022-11-28 10:58:19.854	0.032	0.394	0.943	-1.16	-0.061	-0.061	22.5	-1.818	-28.422	0	0	0	0	0	0	0
WT111(DD045F3F1DEA)	3.74	13108	2022-11-28 10:58:19.854	0.035	0.376	0.941	0	0	0	22.5	-1.818	-28.416	0	0	0	0	0	0	0
WT111(DD045F3F1DEA)	3.74	13108	2022-11-28 10:58:19.885	0.035	0.376	0.941	0	0	0	22.5	-1.818	-28.411	0	0	0	0	0	0	0
WT111(DD045F3F1DEA)	3.74	13108	2022-11-28 10:58:19.885	0.035	0.376	0.941	0	0	0	22.5	-1.818	-28.411	0	0	0	0	0	0	0
WT111(DD045F3F1DEA)	3.74	13108	2022-11-28 10:58:19.885	0.035	0.376	0.941	0	0	0	22.5	-1.818	-28.405	0	0	0	0	0	0	0
WT111(DD045F3F1DEA)	3.74	13108	2022-11-28 10:58:19.885	0.031	0.396	0.93	0.183	0	-0.061	22.505	-1.818	-28.405	0	0	0	0	0	0	0
WT111(DD045F3F1DEA)	3.74	13108	2022-11-28 10:58:19.885	0.031	0.396	0.93	0.183	0	-0.061	22.505	-1.818	-28.405	0	0	0	0	0	0	0
WT111(DD045F3F1DEA)	3.74	13108	2022-11-28 10:58:19.885	0.031	0.396	0.93	0.183	0	-0.061	22.505	-1.818	-28.4	0	0	0	0	0	0	0
WT111(DD045F3F1DEA)	3.74	13108	2022-11-28 10:58:19.885	0.031	0.396	0.93	0.183	0	-0.061	22.511	-1.818	-28.4	0	0	0	0	0	0	0
WT111(DD045F3F1DEA)	3.74	13108	2022-11-28 10:58:19.885	0.029	0.363	0.935	-0.366	0.061	0.061	22.505	-1.813	-28.394	0	0	0	0	0	0	0
WT111(DD045F3F1DEA)	3.74	13108	2022-11-28 10:58:19.916	0.029	0.363	0.935	-0.366	0.061	0.061	22.505	-1.813	-28.389	0	0	0	0	0	0	0
WT111(DD045F3F1DEA)	3.74	13108	2022-11-28 10:58:19.916	0.029	0.363	0.935	-0.366	0.061	0.061	22.505	-1.813	-28.389	0	0	0	0	0	0	0
WT111(DD045F3F1DEA)	3.74	13108	2022-11-28 10:58:19.916	0.029	0.363	0.935	-0.366	0.061	0.061	22.5	-1.813	-28.383	0	0	0	0	0	0	0
WT111(DD045F3F1DEA)	3.74	13108	2022-11-28 10:58:19.916	0.033	0.404	0.94	0.549	0	-0.122	22.505	-1.813	-28.383	0	0	0	0	0	0	0
WT111(DD045F3F1DEA)	3.74	13108	2022-11-28 10:58:19.916	0.033	0.404	0.94	0.549	0	-0.122	22.505	-1.813	-28.383	0	0	0	0	0	0	0
WT111(DD045F3F1DEA)	3.74	13108	2022-11-28 10:58:19.916	0.033	0.404	0.94	0.549	0	-0.122	22.511	-1.813	-28.378	0	0	0	0	0	0	0
WT111(DD045F3F1DEA)	3.74	13108	2022-11-28 10:58:19.916	0.033	0.404	0.94	0.549	0	-0.122	22.511	-1.813	-28.378	0	0	0	0	0	0	0
WT111(DD045F3F1DEA)	3.74	13108	2022-11-28 10:58:19.916	0.033	0.378	0.938	-0.183	0	0	22.511	-1.813	-28.372	0	0	0	0	0	0	0
WT111(DD045F3F1DEA)	3.74	13108	2022-11-28 10:58:19.932	0.033	0.378	0.938	-0.183	0	0	22.511	-1.813	-28.372	0	0	0	0	0	0	0
WT111(DD045F3F1DEA)	3.74	13108	2022-11-28 10:58:19.932	0.033	0.378	0.938	-0.183	0	0	22.511	-1.813	-28.367	0	0	0	0	0	0	0
WT111(DD045F3F1DEA)	3.74	13108	2022-11-28 10:58:19.932	0.033	0.378	0.938	-0.183	0	0	22.511	-1.813	-28.361	0	0	0	0	0	0	0
WT111(DD045F3F1DEA)	3.74	13108	2022-11-28 10:58:19.932	0.032	0.381	0.934	0	0	0	22.511	-1.813	-28.361	0	0	0	0	0	0	0
WT111(DD045F3F1DEA)	3.74	13108	2022-11-28 10:58:19.932	0.032	0.381	0.934	0	0	0	22.511	-1.813	-28.356	0	0	0	0	0	0	0
WT111(DD045F3F1DEA)	3.74	13108	2022-11-28 10:58:19.932	0.032	0.381	0.934	0	0	0	22.511	-1.813	-28.356	0	0	0	0	0	0	0
WT111(DD045F3F1DEA)	3.74	13108	2022-11-28 10:58:19.932	0.032	0.381	0.934	0	0	0	22.511	-1.813	-28.35	0	0	0	0	0	0	0
WT111(DD045F3F1DEA)	3.74	13108	2022-11-28 10:58:19.932	0.033	0.395	0.942	0.244	0	0	22.511	-1.813	-28.35	0	0	0	0	0	0	0
WT111(DD045F3F1DEA)	3.74	13108	2022-11-28 10:58:19.995	0.033	0.395	0.942	0.244	0	0	22.511	-1.813	-28.345	0	0	0	0	0	0	0
WT111(DD045F3F1DEA)	3.74	13108	2022-11-28 10:58:19.995	0.033	0.395	0.942	0.244	0	0	22.511	-1.813	-28.345	0	0	0	0	0	0	0
WT111(DD045F3F1DEA)	3.74	13108	2022-11-28 10:58:19.995	0.033	0.395	0.942	0.244	0	0	22.511	-1.813	-28.339	0	0	0	0	0	0	0
WT111(DD045F3F1DEA)	3.74	13108	2022-11-28 10:58:19.995	0.032	0.38	0.942	-0.244	0	0	22.511	-1.813	-28.339	0	0	0	0	0	0	0
WT111(DD045F3F1DEA)	3.74	13108	2022-11-28 10:58:19.995	0.032	0.38	0.942	-0.244	0	0	22.511	-1.813	-28.334	0	0	0	0	0	0	0
WT111(DD045F3F1DEA)	3.74	13108	2022-11-28 10:58:19.995	0.032	0.38	0.942	-0.244	0	0	22.511	-1.813	-28.334	0	0	0	0	0	0	0
WT111(DD045F3F1DEA)	3.74	13108	2022-11-28 10:58:19.995	0.032	0.38	0.942	-0.244	0	0	22.505	-1.813	-28.328	0	0	0	0	0	0	0
WT111(DD045F3F1DEA)	3.74	13108	2022-11-28 10:58:19.995	0.031	0.394	0.938	0	-0.061	0	22.505	-1.813	-28.328	0	0	0	0	0	0	0
WT111(DD045F3F1DEA)	3.74	13108	2022-11-28 10:58:20.026	0.031	0.394	0.938	0	-0.061	0	22.505	-1.813	-28.323	0	0	0	0	0	0	0
WT111(DD045F3F1DEA)	3.74	13108	2022-11-28 10:58:20.026	0.031	0.394	0.938	0	-0.061	0	22.505	-1.813	-28.323	0	0	0	0	0	0	0
WT111(DD045F3F1DEA)	3.74	13108	2022-11-28 10:58:20.026	0.034	0.364	0.927	-0.488	0	0	22.505	-1.813	-28.317	0	0	0	0	0	0	0
WT111(DD045F3F1DEA)	3.74	13108	2022-11-28 10:58:20.026	0.034	0.364	0.927	-0.488	0	0	22.5	-1.813	-28.312	0	0	0	0	0	0	0
WT111(DD045F3F1DEA)	3.74	13108	2022-11-28 10:58:20.026	0.034	0.364	0.927	-0.488	0	0	22.5	-1.813	-28.312	0	0	0	0	0	0	0
WT111(DD045F3F1DEA)	3.74	13108	2022-11-28 10:58:20.026	0.034	0.364	0.927	-0.488	0	0	22.495	-1.813	-28.306	0	0	0	0	0	0	0
WT111(DD045F3F1DEA)	3.74	13108	2022-11-28 10:58:20.026	0.035	0.396	0.952	0.366	0	-0.061	22.495	-1.813	-28.306	0	0	0	0	0	0	0
WT111(DD045F3F1DEA)	3.74	13108	2022-11-28 10:58:20.026	0.035	0.396	0.952	0.366	0	-0.061	22.495	-1.813	-28.301	0	0	0	0	0	0	0
WT111(DD045F3F1DEA)	3.74	13108	2022-11-28 10:58:20.057	0.035	0.396	0.952	0.366	0	-0.061	22.5	-1.813	-28.295	0	0	0	0	0	0	0
WT111(DD045F3F1DEA)	3.74	13108	2022-11-28 10:58:20.057	0.035	0.396	0.952	0.366	0	-0.061	22.5	-1.813	-28.295	0	0	0	0	0	0	0
WT111(DD045F3F1DEA)	3.74	13108	2022-11-28 10:58:20.057	0.032	0.378	0.929	-0.305	0	-0.122	22.5	-1.813	-28.29	0	0	0	0	0	0	0
WT111(DD045F3F1DEA)	3.74	13108	2022-11-28 10:58:20.057	0.032	0.378	0.929	-0.305	0	-0.122	22.495	-1.813	-28.29	0	0	0	0	0	0	0
WT111(DD045F3F1DEA)	3.74	13108	2022-11-28 10:58:20.057	0.032	0.378	0.929	-0.305	0	-0.122	22.495	-1.813	-28.284	0	0	0	0	0	0	0
WT111(DD045F3F1DEA)	3.74	13108	2022-11-28 10:58:20.057	0.032	0.378	0.929	-0.305	0	-0.122	22.489	-1.813	-28.279	0	0	0	0	0	0	0
WT111(DD045F3F1DEA)	3.74	13108	2022-11-28 10:58:20.057	0.031	0.39	0.938	0.427	0	0	22.495	-1.813	-28.279	0	0	0	0	0	0	0
WT111(DD045F3F1DEA)	3.74	13108	2022-11-28 10:58:20.057	0.031	0.39	0.938	0.427	0	0	22.495	-1.813	-28.273	0	0	0	0	0	0	0
WT111(DD045F3F1DEA)	3.74	13108	2022-11-28 10:58:20.120	0.031	0.39	0.938	0.427	0	0	22.495	-1.813	-28.268	0	0	0	0	0	0	0
WT111(DD045F3F1DEA)	3.74	13108	2022-11-28 10:58:20.120	0.031	0.39	0.938	0.427	0	0	22.5	-1.813	-28.268	0	0	0	0	0	0	0

## Sheet: 14Hz
设备名称	电压	版本	片上时间	加速度X(g)	加速度Y(g)	加速度Z(g)	角速度X(°/s)	角速度Y(°/s)	角速度Z(°/s)	角度X(°)	角度Y(°)	角度Z(°)	磁场X	磁场Y	磁场Z	四元数0	四元数1	四元数2	四元数3	状态
WT111(DD045F3F1DEA)	3.72	13108	2022-11-28 11:06:44.324	0.032	0.385	0.94	-0.549	-0.061	0	22.335	-1.818	-27.647	0	0	0	0	0	0	0
WT111(DD045F3F1DEA)	3.72	13108	2022-11-28 11:06:44.324	0.032	0.385	0.94	-0.549	-0.061	0	22.33	-1.818	-27.647	0	0	0	0	0	0	0
WT111(DD045F3F1DEA)	3.72	13108	2022-11-28 11:06:44.324	0.031	0.366	0.929	0.366	0	0	22.33	-1.818	-27.647	0	0	0	0	0	0	0
WT111(DD045F3F1DEA)	3.72	13108	2022-11-28 11:06:44.324	0.031	0.366	0.929	0.366	0	0	22.335	-1.818	-27.647	0	0	0	0	0	0	0
WT111(DD045F3F1DEA)	3.72	13108	2022-11-28 11:06:44.324	0.031	0.366	0.929	0.366	0	0	22.335	-1.818	-27.653	0	0	0	0	0	0	0
WT111(DD045F3F1DEA)	3.72	13108	2022-11-28 11:06:44.387	0.031	0.366	0.929	0.366	0	0	22.335	-1.818	-27.653	0	0	0	0	0	0	0
WT111(DD045F3F1DEA)	3.72	13108	2022-11-28 11:06:44.387	0.032	0.406	0.945	-0.305	0	0	22.335	-1.818	-27.653	0	0	0	0	0	0	0
WT111(DD045F3F1DEA)	3.72	13108	2022-11-28 11:06:44.387	0.032	0.406	0.945	-0.305	0	0	22.335	-1.818	-27.653	0	0	0	0	0	0	0
WT111(DD045F3F1DEA)	3.72	13108	2022-11-28 11:06:44.387	0.032	0.406	0.945	-0.305	0	0	22.335	-1.818	-27.653	0	0	0	0	0	0	0
WT111(DD045F3F1DEA)	3.72	13108	2022-11-28 11:06:44.387	0.032	0.406	0.945	-0.305	0	0	22.33	-1.818	-27.653	0	0	0	0	0	0	0
WT111(DD045F3F1DEA)	3.72	13108	2022-11-28 11:06:44.387	0.032	0.377	0.936	0.427	0	0	22.335	-1.818	-27.658	0	0	0	0	0	0	0
WT111(DD045F3F1DEA)	3.72	13108	2022-11-28 11:06:44.387	0.032	0.377	0.936	0.427	0	0	22.335	-1.818	-27.658	0	0	0	0	0	0	0
WT111(DD045F3F1DEA)	3.72	13108	2022-11-28 11:06:44.387	0.032	0.377	0.936	0.427	0	0	22.341	-1.818	-27.658	0	0	0	0	0	0	0
WT111(DD045F3F1DEA)	3.72	13108	2022-11-28 11:06:44.418	0.032	0.377	0.936	0.427	0	0	22.341	-1.818	-27.658	0	0	0	0	0	0	0
WT111(DD045F3F1DEA)	3.72	13108	2022-11-28 11:06:44.418	0.033	0.39	0.939	0	0.061	0	22.341	-1.818	-27.658	0	0	0	0	0	0	0
WT111(DD045F3F1DEA)	3.72	13108	2022-11-28 11:06:44.418	0.033	0.39	0.939	0	0.061	0	22.341	-1.818	-27.664	0	0	0	0	0	0	0
WT111(DD045F3F1DEA)	3.72	13108	2022-11-28 11:06:44.418	0.033	0.39	0.939	0	0.061	0	22.341	-1.818	-27.664	0	0	0	0	0	0	0
WT111(DD045F3F1DEA)	3.72	13108	2022-11-28 11:06:44.418	0.033	0.39	0.939	0	0.061	0	22.341	-1.818	-27.664	0	0	0	0	0	0	0
WT111(DD045F3F1DEA)	3.72	13108	2022-11-28 11:06:44.418	0.033	0.399	0.946	-0.122	0	0	22.341	-1.818	-27.664	0	0	0	0	0	0	0
WT111(DD045F3F1DEA)	3.72	13108	2022-11-28 11:06:44.418	0.033	0.399	0.946	-0.122	0	0	22.341	-1.818	-27.664	0	0	0	0	0	0	0
WT111(DD045F3F1DEA)	3.72	13108	2022-11-28 11:06:44.418	0.033	0.399	0.946	-0.122	0	0	22.341	-1.818	-27.669	0	0	0	0	0	0	0
WT111(DD045F3F1DEA)	3.72	13108	2022-11-28 11:06:44.449	0.033	0.399	0.946	-0.122	0	0	22.341	-1.818	-27.669	0	0	0	0	0	0	0
WT111(DD045F3F1DEA)	3.72	13108	2022-11-28 11:06:44.449	0.033	0.372	0.93	0	-0.061	0	22.341	-1.818	-27.669	0	0	0	0	0	0	0
WT111(DD045F3F1DEA)	3.72	13108	2022-11-28 11:06:44.449	0.033	0.372	0.93	0	-0.061	0	22.341	-1.818	-27.669	0	0	0	0	0	0	0
WT111(DD045F3F1DEA)	3.72	13108	2022-11-28 11:06:44.449	0.033	0.372	0.93	0	-0.061	0	22.341	-1.818	-27.669	0	0	0	0	0	0	0
WT111(DD045F3F1DEA)	3.72	13108	2022-11-28 11:06:44.449	0.033	0.372	0.93	0	-0.061	0	22.341	-1.818	-27.675	0	0	0	0	0	0	0
WT111(DD045F3F1DEA)	3.72	13108	2022-11-28 11:06:44.449	0.032	0.387	0.938	0.183	0.061	0	22.341	-1.818	-27.675	0	0	0	0	0	0	0
WT111(DD045F3F1DEA)	3.72	13108	2022-11-28 11:06:44.449	0.032	0.387	0.938	0.183	0.061	0	22.341	-1.818	-27.675	0	0	0	0	0	0	0
WT111(DD045F3F1DEA)	3.72	13108	2022-11-28 11:06:44.449	0.032	0.387	0.938	0.183	0.061	0	22.341	-1.818	-27.675	0	0	0	0	0	0	0
WT111(DD045F3F1DEA)	3.72	13108	2022-11-28 11:06:44.574	0.032	0.387	0.938	0.183	0.061	0	22.346	-1.818	-27.675	0	0	0	0	0	0	0
WT111(DD045F3F1DEA)	3.72	13108	2022-11-28 11:06:44.574	0.03	0.39	0.935	-0.61	-0.061	0	22.341	-1.818	-27.675	0	0	0	0	0	0	0
WT111(DD045F3F1DEA)	3.72	13108	2022-11-28 11:06:44.574	0.03	0.39	0.935	-0.61	-0.061	0	22.341	-1.818	-27.68	0	0	0	0	0	0	0
WT111(DD045F3F1DEA)	3.72	13108	2022-11-28 11:06:44.574	0.03	0.39	0.935	-0.61	-0.061	0	22.335	-1.818	-27.68	0	0	0	0	0	0	0
WT111(DD045F3F1DEA)	3.72	13108	2022-11-28 11:06:44.574	0.03	0.39	0.935	-0.61	-0.061	0	22.335	-1.818	-27.68	0	0	0	0	0	0	0
WT111(DD045F3F1DEA)	3.72	13108	2022-11-28 11:06:44.574	0.031	0.36	0.933	-0.488	0	0	22.33	-1.818	-27.68	0	0	0	0	0	0	0
WT111(DD045F3F1DEA)	3.72	13108	2022-11-28 11:06:44.574	0.031	0.36	0.933	-0.488	0	0	22.33	-1.818	-27.68	0	0	0	0	0	0	0
WT111(DD045F3F1DEA)	3.72	13108	2022-11-28 11:06:44.574	0.031	0.36	0.933	-0.488	0	0	22.324	-1.818	-27.686	0	0	0	0	0	0	0
WT111(DD045F3F1DEA)	3.72	13108	2022-11-28 11:06:44.574	0.031	0.36	0.933	-0.488	0	0	22.324	-1.818	-27.686	0	0	0	0	0	0	0
WT111(DD045F3F1DEA)	3.72	13108	2022-11-28 11:06:44.574	0.033	0.406	0.941	0.427	0	0	22.324	-1.818	-27.686	0	0	0	0	0	0	0
WT111(DD045F3F1DEA)	3.72	13108	2022-11-28 11:06:44.574	0.033	0.406	0.941	0.427	0	0	22.324	-1.818	-27.686	0	0	0	0	0	0	0
WT111(DD045F3F1DEA)	3.72	13108	2022-11-28 11:06:44.574	0.033	0.406	0.941	0.427	0	0	22.33	-1.818	-27.686	0	0	0	0	0	0	0
WT111(DD045F3F1DEA)	3.72	13108	2022-11-28 11:06:44.574	0.033	0.406	0.941	0.427	0	0	22.33	-1.818	-27.686	0	0	0	0	0	0	0
WT111(DD045F3F1DEA)	3.72	13108	2022-11-28 11:06:44.574	0.032	0.378	0.933	-0.122	0	0	22.33	-1.818	-27.691	0	0	0	0	0	0	0
WT111(DD045F3F1DEA)	3.72	13108	2022-11-28 11:06:44.574	0.032	0.378	0.933	-0.122	0	0	22.33	-1.818	-27.691	0	0	0	0	0	0	0
WT111(DD045F3F1DEA)	3.72	13108	2022-11-28 11:06:44.574	0.032	0.378	0.933	-0.122	0	0	22.33	-1.818	-27.691	0	0	0	0	0	0	0
WT111(DD045F3F1DEA)	3.72	13108	2022-11-28 11:06:44.605	0.032	0.378	0.933	-0.122	0	0	22.33	-1.818	-27.691	0	0	0	0	0	0	0
WT111(DD045F3F1DEA)	3.72	13108	2022-11-28 11:06:44.605	0.033	0.385	0.932	0.366	0	0	22.33	-1.818	-27.691	0	0	0	0	0	0	0
WT111(DD045F3F1DEA)	3.72	13108	2022-11-28 11:06:44.605	0.033	0.385	0.932	0.366	0	0	22.33	-1.818	-27.697	0	0	0	0	0	0	0
WT111(DD045F3F1DEA)	3.72	13108	2022-11-28 11:06:44.605	0.033	0.385	0.932	0.366	0	0	22.335	-1.818	-27.697	0	0	0	0	0	0	0
WT111(DD045F3F1DEA)	3.72	13108	2022-11-28 11:06:44.605	0.033	0.385	0.932	0.366	0	0	22.335	-1.818	-27.697	0	0	0	0	0	0	0
WT111(DD045F3F1DEA)	3.72	13108	2022-11-28 11:06:44.605	0.033	0.399	0.95	-0.366	-0.061	0	22.335	-1.818	-27.697	0	0	0	0	0	0	0
WT111(DD045F3F1DEA)	3.72	13108	2022-11-28 11:06:44.605	0.033	0.399	0.95	-0.366	-0.061	0	22.335	-1.818	-27.697	0	0	0	0	0	0	0
WT111(DD045F3F1DEA)	3.72	13108	2022-11-28 11:06:44.605	0.033	0.399	0.95	-0.366	-0.061	0	22.33	-1.824	-27.697	0	0	0	0	0	0	0
WT111(DD045F3F1DEA)	3.72	13108	2022-11-28 11:06:44.637	0.033	0.399	0.95	-0.366	-0.061	0	22.33	-1.824	-27.702	0	0	0	0	0	0	0
WT111(DD045F3F1DEA)	3.72	13108	2022-11-28 11:06:44.637	0.029	0.388	0.939	0.916	0.122	0	22.335	-1.818	-27.702	0	0	0	0	0	0	0
WT111(DD045F3F1DEA)	3.72	13108	2022-11-28 11:06:44.637	0.029	0.388	0.939	0.916	0.122	0	22.341	-1.818	-27.702	0	0	0	0	0	0	0
WT111(DD045F3F1DEA)	3.72	13108	2022-11-28 11:06:44.637	0.029	0.388	0.939	0.916	0.122	0	22.346	-1.818	-27.702	0	0	0	0	0	0	0
WT111(DD045F3F1DEA)	3.72	13108	2022-11-28 11:06:44.637	0.029	0.388	0.939	0.916	0.122	0	22.352	-1.818	-27.702	0	0	0	0	0	0	0
WT111(DD045F3F1DEA)	3.72	13108	2022-11-28 11:06:44.637	0.035	0.376	0.926	-0.793	0	0	22.346	-1.818	-27.702	0	0	0	0	0	0	0
WT111(DD045F3F1DEA)	3.72	13108	2022-11-28 11:06:44.637	0.035	0.376	0.926	-0.793	0	0	22.341	-1.818	-27.702	0	0	0	0	0	0	0
WT111(DD045F3F1DEA)	3.72	13108	2022-11-28 11:06:44.637	0.035	0.376	0.926	-0.793	0	0	22.341	-1.818	-27.708	0	0	0	0	0	0	0
WT111(DD045F3F1DEA)	3.72	13108	2022-11-28 11:06:44.668	0.035	0.376	0.926	-0.793	0	0	22.335	-1.818	-27.708	0	0	0	0	0	0	0
WT111(DD045F3F1DEA)	3.72	13108	2022-11-28 11:06:44.668	0.033	0.379	0.941	0	0	0	22.335	-1.818	-27.708	0	0	0	0	0	0	0
WT111(DD045F3F1DEA)	3.72	13108	2022-11-28 11:06:44.668	0.033	0.379	0.941	0	0	0	22.335	-1.818	-27.708	0	0	0	0	0	0	0
WT111(DD045F3F1DEA)	3.72	13108	2022-11-28 11:06:44.668	0.033	0.379	0.941	0	0	0	22.335	-1.818	-27.708	0	0	0	0	0	0	0
WT111(DD045F3F1DEA)	3.72	13108	2022-11-28 11:06:44.668	0.033	0.379	0.941	0	0	0	22.335	-1.818	-27.708	0	0	0	0	0	0	0
WT111(DD045F3F1DEA)	3.72	13108	2022-11-28 11:06:44.668	0.03	0.401	0.937	-0.305	0	0	22.335	-1.818	-27.713	0	0	0	0	0	0	0
WT111(DD045F3F1DEA)	3.72	13108	2022-11-28 11:06:44.668	0.03	0.401	0.937	-0.305	0	0	22.33	-1.818	-27.713	0	0	0	0	0	0	0
WT111(DD045F3F1DEA)	3.72	13108	2022-11-28 11:06:44.668	0.03	0.401	0.937	-0.305	0	0	22.33	-1.818	-27.713	0	0	0	0	0	0	0
WT111(DD045F3F1DEA)	3.72	13108	2022-11-28 11:06:44.684	0.03	0.401	0.937	-0.305	0	0	22.33	-1.818	-27.713	0	0	0	0	0	0	0
WT111(DD045F3F1DEA)	3.72	13108	2022-11-28 11:06:44.684	0.031	0.361	0.928	-0.244	0	0	22.33	-1.818	-27.713	0	0	0	0	0	0	0
WT111(DD045F3F1DEA)	3.72	13108	2022-11-28 11:06:44.684	0.031	0.361	0.928	-0.244	0	0	22.33	-1.818	-27.713	0	0	0	0	0	0	0
WT111(DD045F3F1DEA)	3.72	13108	2022-11-28 11:06:44.684	0.031	0.361	0.928	-0.244	0	0	22.324	-1.818	-27.719	0	0	0	0	0	0	0
WT111(DD045F3F1DEA)	3.72	13108	2022-11-28 11:06:44.684	0.031	0.361	0.928	-0.244	0	0	22.324	-1.818	-27.719	0	0	0	0	0	0	0
WT111(DD045F3F1DEA)	3.72	13108	2022-11-28 11:06:44.684	0.036	0.41	0.956	0.732	0	0	22.33	-1.818	-27.719	0	0	0	0	0	0	0
WT111(DD045F3F1DEA)	3.72	13108	2022-11-28 11:06:44.684	0.036	0.41	0.956	0.732	0	0	22.33	-1.818	-27.719	0	0	0	0	0	0	0
WT111(DD045F3F1DEA)	3.72	13108	2022-11-28 11:06:44.684	0.036	0.41	0.956	0.732	0	0	22.335	-1.818	-27.719	0	0	0	0	0	0	0
WT111(DD045F3F1DEA)	3.72	13108	2022-11-28 11:06:44.746	0.036	0.41	0.956	0.732	0	0	22.341	-1.818	-27.719	0	0	0	0	0	0	0
WT111(DD045F3F1DEA)	3.72	13108	2022-11-28 11:06:44.746	0.03	0.374	0.924	-0.183	0	0	22.341	-1.818	-27.724	0	0	0	0	0	0	0
WT111(DD045F3F1DEA)	3.72	13108	2022-11-28 11:06:44.746	0.03	0.374	0.924	-0.183	0	0	22.335	-1.818	-27.724	0	0	0	0	0	0	0
WT111(DD045F3F1DEA)	3.72	13108	2022-11-28 11:06:44.746	0.03	0.374	0.924	-0.183	0	0	22.335	-1.818	-27.724	0	0	0	0	0	0	0
WT111(DD045F3F1DEA)	3.72	13108	2022-11-28 11:06:44.746	0.03	0.374	0.924	-0.183	0	0	22.335	-1.818	-27.724	0	0	0	0	0	0	0
WT111(DD045F3F1DEA)	3.72	13108	2022-11-28 11:06:44.746	0.03	0.394	0.944	-0.488	0	0	22.335	-1.818	-27.724	0	0	0	0	0	0	0
WT111(DD045F3F1DEA)	3.72	13108	2022-11-28 11:06:44.746	0.03	0.394	0.944	-0.488	0	0	22.33	-1.818	-27.724	0	0	0	0	0	0	0
WT111(DD045F3F1DEA)	3.72	13108	2022-11-28 11:06:44.746	0.03	0.394	0.944	-0.488	0	0	22.33	-1.818	-27.729	0	0	0	0	0	0	0
WT111(DD045F3F1DEA)	3.72	13108	2022-11-28 11:06:44.777	0.03	0.394	0.944	-0.488	0	0	22.33	-1.818	-27.729	0	0	0	0	0	0	0
WT111(DD045F3F1DEA)	3.72	13108	2022-11-28 11:06:44.777	0.034	0.404	0.946	0.793	0	0	22.33	-1.818	-27.729	0	0	0	0	0	0	0
WT111(DD045F3F1DEA)	3.72	13108	2022-11-28 11:06:44.777	0.034	0.404	0.946	0.793	0	0	22.335	-1.818	-27.729	0	0	0	0	0	0	0
WT111(DD045F3F1DEA)	3.72	13108	2022-11-28 11:06:44.777	0.034	0.404	0.946	0.793	0	0	22.341	-1.818	-27.729	0	0	0	0	0	0	0
WT111(DD045F3F1DEA)	3.72	13108	2022-11-28 11:06:44.777	0.03	0.358	0.917	-0.61	-0.061	0	22.335	-1.818	-27.729	0	0	0	0	0	0	0
WT111(DD045F3F1DEA)	3.72	13108	2022-11-28 11:06:44.777	0.03	0.358	0.917	-0.61	-0.061	0	22.335	-1.818	-27.735	0	0	0	0	0	0	0
WT111(DD045F3F1DEA)	3.72	13108	2022-11-28 11:06:44.777	0.03	0.358	0.917	-0.61	-0.061	0	22.33	-1.818	-27.735	0	0	0	0	0	0	0
WT111(DD045F3F1DEA)	3.72	13108	2022-11-28 11:06:44.777	0.03	0.358	0.917	-0.61	-0.061	0	22.33	-1.818	-27.735	0	0	0	0	0	0	0
WT111(DD045F3F1DEA)	3.72	13108	2022-11-28 11:06:44.840	0.031	0.387	0.942	-0.305	0	0	22.33	-1.818	-27.735	0	0	0	0	0	0	0
WT111(DD045F3F1DEA)	3.72	13108	2022-11-28 11:06:44.840	0.031	0.387	0.942	-0.305	0	0	22.324	-1.818	-27.735	0	0	0	0	0	0	0
WT111(DD045F3F1DEA)	3.72	13108	2022-11-28 11:06:44.840	0.031	0.387	0.942	-0.305	0	0	22.324	-1.818	-27.735	0	0	0	0	0	0	0
WT111(DD045F3F1DEA)	3.72	13108	2022-11-28 11:06:44.840	0.031	0.387	0.942	-0.305	0	0	22.324	-1.818	-27.735	0	0	0	0	0	0	0
WT111(DD045F3F1DEA)	3.72	13108	2022-11-28 11:06:44.840	0.032	0.398	0.876	-1.831	-0.671	0	22.313	-1.824	-27.735	0	0	0	0	0	0	0
WT111(DD045F3F1DEA)	3.72	13108	2022-11-28 11:06:44.840	0.032	0.398	0.876	-1.831	-0.671	0	22.308	-1.829	-27.735	0	0	0	0	0	0	0
WT111(DD045F3F1DEA)	3.72	13108	2022-11-28 11:06:44.840	0.032	0.398	0.876	-1.831	-0.671	0	22.297	-1.829	-27.735	0	0	0	0	0	0	0
WT111(DD045F3F1DEA)	3.72	13108	2022-11-28 11:06:44.840	0.032	0.398	0.876	-1.831	-0.671	0	22.291	-1.835	-27.735	0	0	0	0	0	0	0
WT111(DD045F3F1DEA)	3.72	13108	2022-11-28 11:06:44.902	0.037	0.417	1.062	1.709	0	-0.366	22.297	-1.835	-27.735	0	0	0	0	0	0	0
WT111(DD045F3F1DEA)	3.72	13108	2022-11-28 11:06:44.902	0.037	0.417	1.062	1.709	0	-0.366	22.308	-1.829	-27.735	0	0	0	0	0	0	0
WT111(DD045F3F1DEA)	3.72	13108	2022-11-28 11:06:44.902	0.037	0.417	1.062	1.709	0	-0.366	22.319	-1.829	-27.735	0	0	0	0	0	0	0
WT111(DD045F3F1DEA)	3.72	13108	2022-11-28 11:06:44.902	0.037	0.417	1.062	1.709	0	-0.366	22.324	-1.829	-27.74	0	0	0	0	0	0	0
WT111(DD045F3F1DEA)	3.72	13108	2022-11-28 11:06:44.902	0.024	0.333	0.871	1.038	0.244	0.183	22.33	-1.829	-27.735	0	0	0	0	0	0	0
WT111(DD045F3F1DEA)	3.72	13108	2022-11-28 11:06:44.902	0.024	0.333	0.871	1.038	0.244	0.183	22.335	-1.829	-27.735	0	0	0	0	0	0	0
WT111(DD045F3F1DEA)	3.72	13108	2022-11-28 11:06:44.902	0.024	0.333	0.871	1.038	0.244	0.183	22.341	-1.829	-27.729	0	0	0	0	0	0	0
WT111(DD045F3F1DEA)	3.72	13108	2022-11-28 11:06:44.902	0.024	0.333	0.871	1.038	0.244	0.183	22.346	-1.824	-27.729	0	0	0	0	0	0	0
WT111(DD045F3F1DEA)	3.72	13108	2022-11-28 11:06:44.934	0.035	0.407	0.954	-1.404	0	-0.061	22.341	-1.824	-27.729	0	0	0	0	0	0	0
WT111(DD045F3F1DEA)	3.72	13108	2022-11-28 11:06:44.934	0.035	0.407	0.954	-1.404	0	-0.061	22.33	-1.824	-27.729	0	0	0	0	0	0	0
WT111(DD045F3F1DEA)	3.72	13108	2022-11-28 11:06:44.934	0.035	0.407	0.954	-1.404	0	-0.061	22.324	-1.824	-27.724	0	0	0	0	0	0	0
WT111(DD045F3F1DEA)	3.72	13108	2022-11-28 11:06:44.934	0.035	0.407	0.954	-1.404	0	-0.061	22.319	-1.824	-27.724	0	0	0	0	0	0	0
WT111(DD045F3F1DEA)	3.72	13108	2022-11-28 11:06:44.934	0.032	0.349	0.915	1.16	-0.061	0	22.324	-1.824	-27.724	0	0	0	0	0	0	0
WT111(DD045F3F1DEA)	3.72	13108	2022-11-28 11:06:44.934	0.032	0.349	0.915	1.16	-0.061	0	22.33	-1.824	-27.724	0	0	0	0	0	0	0
WT111(DD045F3F1DEA)	3.72	13108	2022-11-28 11:06:44.934	0.032	0.349	0.915	1.16	-0.061	0	22.335	-1.824	-27.724	0	0	0	0	0	0	0
WT111(DD045F3F1DEA)	3.72	13108	2022-11-28 11:06:44.934	0.032	0.349	0.915	1.16	-0.061	0	22.341	-1.829	-27.719	0	0	0	0	0	0	0
WT111(DD045F3F1DEA)	3.72	13108	2022-11-28 11:06:44.934	0.03	0.396	0.94	-1.038	0	-0.061	22.335	-1.824	-27.719	0	0	0	0	0	0	0
WT111(DD045F3F1DEA)	3.72	13108	2022-11-28 11:06:44.934	0.03	0.396	0.94	-1.038	0	-0.061	22.33	-1.824	-27.719	0	0	0	0	0	0	0
WT111(DD045F3F1DEA)	3.72	13108	2022-11-28 11:06:44.934	0.03	0.396	0.94	-1.038	0	-0.061	22.324	-1.824	-27.719	0	0	0	0	0	0	0
WT111(DD045F3F1DEA)	3.72	13108	2022-11-28 11:06:44.934	0.03	0.396	0.94	-1.038	0	-0.061	22.319	-1.824	-27.719	0	0	0	0	0	0	0
WT111(DD045F3F1DEA)	3.72	13108	2022-11-28 11:06:44.934	0.035	0.404	0.948	0.854	0	0	22.319	-1.824	-27.713	0	0	0	0	0	0	0
WT111(DD045F3F1DEA)	3.72	13108	2022-11-28 11:06:44.934	0.035	0.404	0.948	0.854	0	0	22.324	-1.824	-27.713	0	0	0	0	0	0	0
WT111(DD045F3F1DEA)	3.72	13108	2022-11-28 11:06:44.934	0.035	0.404	0.948	0.854	0	0	22.33	-1.824	-27.713	0	0	0	0	0	0	0
WT111(DD045F3F1DEA)	3.72	13108	2022-11-28 11:06:44.934	0.035	0.404	0.948	0.854	0	0	22.335	-1.824	-27.708	0	0	0	0	0	0	0
WT111(DD045F3F1DEA)	3.72	13108	2022-11-28 11:06:44.996	0.031	0.369	0.922	0.183	0	0	22.335	-1.824	-27.708	0	0	0	0	0	0	0
WT111(DD045F3F1DEA)	3.72	13108	2022-11-28 11:06:44.996	0.031	0.369	0.922	0.183	0	0	22.335	-1.824	-27.708	0	0	0	0	0	0	0
WT111(DD045F3F1DEA)	3.72	13108	2022-11-28 11:06:44.996	0.031	0.369	0.922	0.183	0	0	22.335	-1.824	-27.702	0	0	0	0	0	0	0
WT111(DD045F3F1DEA)	3.72	13108	2022-11-28 11:06:44.996	0.031	0.369	0.922	0.183	0	0	22.335	-1.824	-27.702	0	0	0	0	0	0	0
WT111(DD045F3F1DEA)	3.72	13108	2022-11-28 11:06:44.996	0.035	0.4	0.945	-0.427	-0.061	0	22.335	-1.824	-27.702	0	0	0	0	0	0	0
WT111(DD045F3F1DEA)	3.72	13108	2022-11-28 11:06:44.996	0.035	0.4	0.945	-0.427	-0.061	0	22.33	-1.824	-27.697	0	0	0	0	0	0	0
WT111(DD045F3F1DEA)	3.72	13108	2022-11-28 11:06:44.996	0.035	0.4	0.945	-0.427	-0.061	0	22.33	-1.829	-27.697	0	0	0	0	0	0	0
WT111(DD045F3F1DEA)	3.72	13108	2022-11-28 11:06:44.996	0.035	0.4	0.945	-0.427	-0.061	0	22.33	-1.829	-27.697	0	0	0	0	0	0	0
WT111(DD045F3F1DEA)	3.72	13108	2022-11-28 11:06:45.027	0.03	0.393	0.938	1.099	0.061	0	22.335	-1.829	-27.691	0	0	0	0	0	0	0
WT111(DD045F3F1DEA)	3.72	13108	2022-11-28 11:06:45.027	0.03	0.393	0.938	1.099	0.061	0	22.341	-1.829	-27.691	0	0	0	0	0	0	0
WT111(DD045F3F1DEA)	3.72	13108	2022-11-28 11:06:45.027	0.03	0.393	0.938	1.099	0.061	0	22.346	-1.824	-27.686	0	0	0	0	0	0	0
WT111(DD045F3F1DEA)	3.72	13108	2022-11-28 11:06:45.027	0.03	0.393	0.938	1.099	0.061	0	22.352	-1.824	-27.686	0	0	0	0	0	0	0
WT111(DD045F3F1DEA)	3.72	13108	2022-11-28 11:06:45.027	0.034	0.379	0.927	-0.671	0	0	22.346	-1.824	-27.68	0	0	0	0	0	0	0
WT111(DD045F3F1DEA)	3.72	13108	2022-11-28 11:06:45.027	0.034	0.379	0.927	-0.671	0	0	22.346	-1.824	-27.68	0	0	0	0	0	0	0
WT111(DD045F3F1DEA)	3.72	13108	2022-11-28 11:06:45.027	0.034	0.379	0.927	-0.671	0	0	22.341	-1.824	-27.675	0	0	0	0	0	0	0
WT111(DD045F3F1DEA)	3.72	13108	2022-11-28 11:06:45.027	0.034	0.379	0.927	-0.671	0	0	22.341	-1.824	-27.675	0	0	0	0	0	0	0
WT111(DD045F3F1DEA)	3.72	13108	2022-11-28 11:06:45.043	0.03	0.375	0.938	-0.488	-0.061	0.061	22.335	-1.829	-27.669	0	0	0	0	0	0	0
WT111(DD045F3F1DEA)	3.72	13108	2022-11-28 11:06:45.043	0.03	0.375	0.938	-0.488	-0.061	0.061	22.335	-1.829	-27.669	0	0	0	0	0	0	0
WT111(DD045F3F1DEA)	3.72	13108	2022-11-28 11:06:45.043	0.03	0.375	0.938	-0.488	-0.061	0.061	22.33	-1.829	-27.664	0	0	0	0	0	0	0
WT111(DD045F3F1DEA)	3.72	13108	2022-11-28 11:06:45.043	0.03	0.375	0.938	-0.488	-0.061	0.061	22.33	-1.829	-27.664	0	0	0	0	0	0	0
WT111(DD045F3F1DEA)	3.72	13108	2022-11-28 11:06:45.043	0.033	0.398	0.947	-0.061	0	-0.061	22.33	-1.829	-27.658	0	0	0	0	0	0	0
WT111(DD045F3F1DEA)	3.72	13108	2022-11-28 11:06:45.043	0.033	0.398	0.947	-0.061	0	-0.061	22.33	-1.829	-27.658	0	0	0	0	0	0	0
WT111(DD045F3F1DEA)	3.72	13108	2022-11-28 11:06:45.043	0.033	0.398	0.947	-0.061	0	-0.061	22.33	-1.829	-27.653	0	0	0	0	0	0	0
WT111(DD045F3F1DEA)	3.72	13108	2022-11-28 11:06:45.043	0.033	0.398	0.947	-0.061	0	-0.061	22.33	-1.829	-27.653	0	0	0	0	0	0	0
WT111(DD045F3F1DEA)	3.72	13108	2022-11-28 11:06:45.137	0.033	0.386	0.942	0	0	0	22.33	-1.829	-27.647	0	0	0	0	0	0	0
WT111(DD045F3F1DEA)	3.72	13108	2022-11-28 11:06:45.137	0.033	0.386	0.942	0	0	0	22.33	-1.829	-27.647	0	0	0	0	0	0	0
WT111(DD045F3F1DEA)	3.72	13108	2022-11-28 11:06:45.137	0.033	0.386	0.942	0	0	0	22.33	-1.829	-27.642	0	0	0	0	0	0	0
WT111(DD045F3F1DEA)	3.72	13108	2022-11-28 11:06:45.137	0.033	0.386	0.942	0	0	0	22.33	-1.829	-27.642	0	0	0	0	0	0	0
WT111(DD045F3F1DEA)	3.72	13108	2022-11-28 11:06:45.137	0.032	0.375	0.925	0.122	0	0.061	22.33	-1.829	-27.636	0	0	0	0	0	0	0
WT111(DD045F3F1DEA)	3.72	13108	2022-11-28 11:06:45.137	0.032	0.375	0.925	0.122	0	0.061	22.33	-1.829	-27.636	0	0	0	0	0	0	0
WT111(DD045F3F1DEA)	3.72	13108	2022-11-28 11:06:45.137	0.032	0.375	0.925	0.122	0	0.061	22.33	-1.829	-27.631	0	0	0	0	0	0	0
WT111(DD045F3F1DEA)	3.72	13108	2022-11-28 11:06:45.137	0.032	0.375	0.925	0.122	0	0.061	22.33	-1.829	-27.631	0	0	0	0	0	0	0
WT111(DD045F3F1DEA)	3.72	13108	2022-11-28 11:06:45.137	0.032	0.384	0.947	0.366	0.061	0.061	22.335	-1.829	-27.625	0	0	0	0	0	0	0
WT111(DD045F3F1DEA)	3.72	13108	2022-11-28 11:06:45.137	0.032	0.384	0.947	0.366	0.061	0.061	22.335	-1.829	-27.62	0	0	0	0	0	0	0
WT111(DD045F3F1DEA)	3.72	13108	2022-11-28 11:06:45.137	0.032	0.384	0.947	0.366	0.061	0.061	22.335	-1.829	-27.62	0	0	0	0	0	0	0
WT111(DD045F3F1DEA)	3.72	13108	2022-11-28 11:06:45.137	0.032	0.384	0.947	0.366	0.061	0.061	22.341	-1.829	-27.614	0	0	0	0	0	0	0
WT111(DD045F3F1DEA)	3.72	13108	2022-11-28 11:06:45.137	0.034	0.396	0.939	-0.549	-0.183	0	22.335	-1.829	-27.614	0	0	0	0	0	0	0
WT111(DD045F3F1DEA)	3.72	13108	2022-11-28 11:06:45.137	0.034	0.396	0.939	-0.549	-0.183	0	22.335	-1.829	-27.609	0	0	0	0	0	0	0
WT111(DD045F3F1DEA)	3.72	13108	2022-11-28 11:06:45.137	0.034	0.396	0.939	-0.549	-0.183	0	22.33	-1.829	-27.609	0	0	0	0	0	0	0
WT111(DD045F3F1DEA)	3.72	13108	2022-11-28 11:06:45.137	0.034	0.396	0.939	-0.549	-0.183	0	22.33	-1.829	-27.603	0	0	0	0	0	0	0
WT111(DD045F3F1DEA)	3.72	13108	2022-11-28 11:06:45.262	0.031	0.376	0.928	-0.61	0	0	22.324	-1.829	-27.603	0	0	0	0	0	0	0
WT111(DD045F3F1DEA)	3.72	13108	2022-11-28 11:06:45.262	0.031	0.376	0.928	-0.61	0	0	22.324	-1.829	-27.598	0	0	0	0	0	0	0
WT111(DD045F3F1DEA)	3.72	13108	2022-11-28 11:06:45.262	0.031	0.376	0.928	-0.61	0	0	22.319	-1.829	-27.592	0	0	0	0	0	0	0
WT111(DD045F3F1DEA)	3.72	13108	2022-11-28 11:06:45.262	0.031	0.376	0.928	-0.61	0	0	22.319	-1.829	-27.592	0	0	0	0	0	0	0
WT111(DD045F3F1DEA)	3.72	13108	2022-11-28 11:06:45.262	0.033	0.381	0.927	0.488	-0.122	0	22.319	-1.829	-27.587	0	0	0	0	0	0	0
WT111(DD045F3F1DEA)	3.72	13108	2022-11-28 11:06:45.262	0.033	0.381	0.927	0.488	-0.122	0	22.319	-1.829	-27.581	0	0	0	0	0	0	0
WT111(DD045F3F1DEA)	3.72	13108	2022-11-28 11:06:45.262	0.033	0.381	0.927	0.488	-0.122	0	22.324	-1.835	-27.581	0	0	0	0	0	0	0
WT111(DD045F3F1DEA)	3.72	13108	2022-11-28 11:06:45.262	0.033	0.381	0.927	0.488	-0.122	0	22.324	-1.835	-27.576	0	0	0	0	0	0	0
WT111(DD045F3F1DEA)	3.72	13108	2022-11-28 11:06:45.262	0.029	0.401	0.949	-0.793	0	-0.061	22.324	-1.835	-27.57	0	0	0	0	0	0	0
WT111(DD045F3F1DEA)	3.72	13108	2022-11-28 11:06:45.262	0.029	0.401	0.949	-0.793	0	-0.061	22.319	-1.835	-27.57	0	0	0	0	0	0	0
WT111(DD045F3F1DEA)	3.72	13108	2022-11-28 11:06:45.262	0.029	0.401	0.949	-0.793	0	-0.061	22.313	-1.835	-27.565	0	0	0	0	0	0	0
WT111(DD045F3F1DEA)	3.72	13108	2022-11-28 11:06:45.262	0.029	0.401	0.949	-0.793	0	-0.061	22.313	-1.835	-27.559	0	0	0	0	0	0	0
WT111(DD045F3F1DEA)	3.72	13108	2022-11-28 11:06:45.262	0.033	0.372	0.936	1.038	0.061	0.061	22.319	-1.835	-27.554	0	0	0	0	0	0	0
WT111(DD045F3F1DEA)	3.72	13108	2022-11-28 11:06:45.262	0.033	0.372	0.936	1.038	0.061	0.061	22.324	-1.835	-27.554	0	0	0	0	0	0	0
WT111(DD045F3F1DEA)	3.72	13108	2022-11-28 11:06:45.262	0.033	0.372	0.936	1.038	0.061	0.061	22.33	-1.829	-27.548	0	0	0	0	0	0	0
WT111(DD045F3F1DEA)	3.72	13108	2022-11-28 11:06:45.262	0.033	0.372	0.936	1.038	0.061	0.061	22.33	-1.829	-27.543	0	0	0	0	0	0	0
WT111(DD045F3F1DEA)	3.72	13108	2022-11-28 11:06:45.293	0.035	0.397	0.934	0.122	0	0	22.335	-1.829	-27.537	0	0	0	0	0	0	0
WT111(DD045F3F1DEA)	3.72	13108	2022-11-28 11:06:45.293	0.035	0.397	0.934	0.122	0	0	22.335	-1.829	-27.532	0	0	0	0	0	0	0
WT111(DD045F3F1DEA)	3.72	13108	2022-11-28 11:06:45.293	0.035	0.397	0.934	0.122	0	0	22.335	-1.829	-27.526	0	0	0	0	0	0	0
WT111(DD045F3F1DEA)	3.72	13108	2022-11-28 11:06:45.293	0.035	0.397	0.934	0.122	0	0	22.335	-1.829	-27.521	0	0	0	0	0	0	0
WT111(DD045F3F1DEA)	3.72	13108	2022-11-28 11:06:45.293	0.033	0.379	0.934	-0.854	0	-0.061	22.33	-1.829	-27.521	0	0	0	0	0	0	0
WT111(DD045F3F1DEA)	3.72	13108	2022-11-28 11:06:45.293	0.033	0.379	0.934	-0.854	0	-0.061	22.33	-1.829	-27.515	0	0	0	0	0	0	0
WT111(DD045F3F1DEA)	3.72	13108	2022-11-28 11:06:45.293	0.033	0.379	0.934	-0.854	0	-0.061	22.324	-1.829	-27.51	0	0	0	0	0	0	0
WT111(DD045F3F1DEA)	3.72	13108	2022-11-28 11:06:45.293	0.033	0.379	0.934	-0.854	0	-0.061	22.319	-1.829	-27.504	0	0	0	0	0	0	0
WT111(DD045F3F1DEA)	3.72	13108	2022-11-28 11:06:45.387	0.032	0.41	0.963	1.038	-0.061	0	22.324	-1.829	-27.499	0	0	0	0	0	0	0
WT111(DD045F3F1DEA)	3.72	13108	2022-11-28 11:06:45.387	0.032	0.41	0.963	1.038	-0.061	0	22.33	-1.829	-27.493	0	0	0	0	0	0	0
WT111(DD045F3F1DEA)	3.72	13108	2022-11-28 11:06:45.387	0.032	0.41	0.963	1.038	-0.061	0	22.335	-1.835	-27.488	0	0	0	0	0	0	0
WT111(DD045F3F1DEA)	3.72	13108	2022-11-28 11:06:45.387	0.031	0.377	0.919	-0.977	0	0	22.33	-1.835	-27.482	0	0	0	0	0	0	0
WT111(DD045F3F1DEA)	3.72	13108	2022-11-28 11:06:45.387	0.031	0.377	0.919	-0.977	0	0	22.324	-1.835	-27.477	0	0	0	0	0	0	0
WT111(DD045F3F1DEA)	3.72	13108	2022-11-28 11:06:45.387	0.031	0.377	0.919	-0.977	0	0	22.324	-1.835	-27.471	0	0	0	0	0	0	0
WT111(DD045F3F1DEA)	3.72	13108	2022-11-28 11:06:45.387	0.031	0.377	0.919	-0.977	0	0	22.319	-1.835	-27.466	0	0	0	0	0	0	0
WT111(DD045F3F1DEA)	3.72	13108	2022-11-28 11:06:45.387	0.029	0.376	0.923	0.305	0	0	22.319	-1.835	-27.46	0	0	0	0	0	0	0
WT111(DD045F3F1DEA)	3.72	13108	2022-11-28 11:06:45.387	0.029	0.376	0.923	0.305	0	0	22.319	-1.835	-27.455	0	0	0	0	0	0	0
WT111(DD045F3F1DEA)	3.72	13108	2022-11-28 11:06:45.387	0.029	0.376	0.923	0.305	0	0	22.324	-1.829	-27.449	0	0	0	0	0	0	0
WT111(DD045F3F1DEA)	3.72	13108	2022-11-28 11:06:45.387	0.029	0.376	0.923	0.305	0	0	22.324	-1.829	-27.444	0	0	0	0	0	0	0
WT111(DD045F3F1DEA)	3.72	13108	2022-11-28 11:06:45.387	0.03	0.397	0.926	0.183	-0.061	0	22.324	-1.835	-27.438	0	0	0	0	0	0	0

## Sheet: 16Hz
设备名称	电压	版本	片上时间	加速度X(g)	加速度Y(g)	加速度Z(g)	角速度X(°/s)	角速度Y(°/s)	角速度Z(°/s)	角度X(°)	角度Y(°)	角度Z(°)	磁场X	磁场Y	磁场Z	四元数0	四元数1	四元数2	四元数3	状态
WT111(DD045F3F1DEA)	3.76	13108	2022-11-28 11:14:38.871	0.035	0.391	0.933	-0.61	0.061	0	22.363	-1.818	-27.856	0	0	0	0	0	0	0
WT111(DD045F3F1DEA)	3.76	13108	2022-11-28 11:14:38.871	0.035	0.391	0.933	-0.61	0.061	0	22.357	-1.818	-27.856	0	0	0	0	0	0	0
WT111(DD045F3F1DEA)	3.76	13108	2022-11-28 11:14:38.871	0.03	0.38	0.923	0.549	-0.061	0	22.363	-1.818	-27.861	0	0	0	0	0	0	0
WT111(DD045F3F1DEA)	3.76	13108	2022-11-28 11:14:38.871	0.03	0.38	0.923	0.549	-0.061	0	22.363	-1.818	-27.861	0	0	0	0	0	0	0
WT111(DD045F3F1DEA)	3.76	13108	2022-11-28 11:14:38.871	0.03	0.38	0.923	0.549	-0.061	0	22.368	-1.818	-27.867	0	0	0	0	0	0	0
WT111(DD045F3F1DEA)	3.76	13108	2022-11-28 11:14:38.871	0.03	0.38	0.923	0.549	-0.061	0	22.368	-1.818	-27.867	0	0	0	0	0	0	0
WT111(DD045F3F1DEA)	3.76	13108	2022-11-28 11:14:38.871	0.032	0.396	0.953	0	0	0	22.368	-1.818	-27.867	0	0	0	0	0	0	0
WT111(DD045F3F1DEA)	3.76	13108	2022-11-28 11:14:38.871	0.032	0.396	0.953	0	0	0	22.368	-1.818	-27.872	0	0	0	0	0	0	0
WT111(DD045F3F1DEA)	3.76	13108	2022-11-28 11:14:38.902	0.032	0.396	0.953	0	0	0	22.368	-1.818	-27.872	0	0	0	0	0	0	0
WT111(DD045F3F1DEA)	3.76	13108	2022-11-28 11:14:38.902	0.032	0.396	0.953	0	0	0	22.368	-1.818	-27.878	0	0	0	0	0	0	0
WT111(DD045F3F1DEA)	3.76	13108	2022-11-28 11:14:38.902	0.033	0.395	0.949	-1.465	0	0	22.363	-1.818	-27.878	0	0	0	0	0	0	0
WT111(DD045F3F1DEA)	3.76	13108	2022-11-28 11:14:38.902	0.033	0.395	0.949	-1.465	0	0	22.357	-1.818	-27.883	0	0	0	0	0	0	0
WT111(DD045F3F1DEA)	3.76	13108	2022-11-28 11:14:38.902	0.033	0.395	0.949	-1.465	0	0	22.352	-1.818	-27.889	0	0	0	0	0	0	0
WT111(DD045F3F1DEA)	3.76	13108	2022-11-28 11:14:38.902	0.033	0.395	0.949	-1.465	0	0	22.341	-1.818	-27.889	0	0	0	0	0	0	0
WT111(DD045F3F1DEA)	3.76	13108	2022-11-28 11:14:38.902	0.029	0.398	0.93	1.221	0	0	22.346	-1.818	-27.894	0	0	0	0	0	0	0
WT111(DD045F3F1DEA)	3.76	13108	2022-11-28 11:14:38.902	0.029	0.398	0.93	1.221	0	0	22.357	-1.818	-27.9	0	0	0	0	0	0	0
WT111(DD045F3F1DEA)	3.76	13108	2022-11-28 11:14:38.965	0.029	0.398	0.93	1.221	0	0	22.363	-1.818	-27.9	0	0	0	0	0	0	0
WT111(DD045F3F1DEA)	3.76	13108	2022-11-28 11:14:38.965	0.029	0.398	0.93	1.221	0	0	22.368	-1.818	-27.905	0	0	0	0	0	0	0
WT111(DD045F3F1DEA)	3.76	13108	2022-11-28 11:14:38.965	0.031	0.357	0.923	-0.122	0	0	22.368	-1.818	-27.905	0	0	0	0	0	0	0
WT111(DD045F3F1DEA)	3.76	13108	2022-11-28 11:14:38.965	0.031	0.357	0.923	-0.122	0	0	22.368	-1.818	-27.911	0	0	0	0	0	0	0
WT111(DD045F3F1DEA)	3.76	13108	2022-11-28 11:14:38.965	0.031	0.357	0.923	-0.122	0	0	22.368	-1.818	-27.911	0	0	0	0	0	0	0
WT111(DD045F3F1DEA)	3.76	13108	2022-11-28 11:14:38.965	0.031	0.357	0.923	-0.122	0	0	22.368	-1.818	-27.916	0	0	0	0	0	0	0
WT111(DD045F3F1DEA)	3.76	13108	2022-11-28 11:14:38.965	0.034	0.402	0.951	-0.061	0	0	22.368	-1.818	-27.922	0	0	0	0	0	0	0
WT111(DD045F3F1DEA)	3.76	13108	2022-11-28 11:14:38.965	0.034	0.402	0.951	-0.061	0	0	22.368	-1.818	-27.922	0	0	0	0	0	0	0
WT111(DD045F3F1DEA)	3.76	13108	2022-11-28 11:14:38.965	0.034	0.402	0.951	-0.061	0	0	22.368	-1.818	-27.927	0	0	0	0	0	0	0
WT111(DD045F3F1DEA)	3.76	13108	2022-11-28 11:14:38.965	0.034	0.402	0.951	-0.061	0	0	22.368	-1.818	-27.933	0	0	0	0	0	0	0
WT111(DD045F3F1DEA)	3.76	13108	2022-11-28 11:14:38.965	0.035	0.396	0.94	0.671	0.061	0	22.368	-1.818	-27.933	0	0	0	0	0	0	0
WT111(DD045F3F1DEA)	3.76	13108	2022-11-28 11:14:38.965	0.035	0.396	0.94	0.671	0.061	0	22.374	-1.818	-27.938	0	0	0	0	0	0	0
WT111(DD045F3F1DEA)	3.76	13108	2022-11-28 11:14:38.965	0.035	0.396	0.94	0.671	0.061	0	22.379	-1.818	-27.944	0	0	0	0	0	0	0
WT111(DD045F3F1DEA)	3.76	13108	2022-11-28 11:14:38.965	0.035	0.396	0.94	0.671	0.061	0	22.379	-1.818	-27.944	0	0	0	0	0	0	0
WT111(DD045F3F1DEA)	3.76	13108	2022-11-28 11:14:38.965	0.029	0.354	0.924	-1.221	0	0	22.374	-1.818	-27.949	0	0	0	0	0	0	0
WT111(DD045F3F1DEA)	3.76	13108	2022-11-28 11:14:38.965	0.029	0.354	0.924	-1.221	0	0	22.368	-1.818	-27.955	0	0	0	0	0	0	0
WT111(DD045F3F1DEA)	3.76	13108	2022-11-28 11:14:39.027	0.029	0.354	0.924	-1.221	0	0	22.363	-1.818	-27.955	0	0	0	0	0	0	0
WT111(DD045F3F1DEA)	3.76	13108	2022-11-28 11:14:39.027	0.029	0.354	0.924	-1.221	0	0	22.357	-1.818	-27.96	0	0	0	0	0	0	0
WT111(DD045F3F1DEA)	3.76	13108	2022-11-28 11:14:39.027	0.031	0.398	0.947	0.244	-0.061	0	22.357	-1.818	-27.966	0	0	0	0	0	0	0
WT111(DD045F3F1DEA)	3.76	13108	2022-11-28 11:14:39.027	0.031	0.398	0.947	0.244	-0.061	0	22.357	-1.818	-27.971	0	0	0	0	0	0	0
WT111(DD045F3F1DEA)	3.76	13108	2022-11-28 11:14:39.027	0.031	0.398	0.947	0.244	-0.061	0	22.357	-1.818	-27.977	0	0	0	0	0	0	0
WT111(DD045F3F1DEA)	3.76	13108	2022-11-28 11:14:39.027	0.031	0.398	0.947	0.244	-0.061	0	22.357	-1.818	-27.977	0	0	0	0	0	0	0
WT111(DD045F3F1DEA)	3.76	13108	2022-11-28 11:14:39.027	0.033	0.4	0.938	-0.671	0	0	22.357	-1.818	-27.982	0	0	0	0	0	0	0
WT111(DD045F3F1DEA)	3.76	13108	2022-11-28 11:14:39.027	0.033	0.4	0.938	-0.671	0	0	22.352	-1.818	-27.988	0	0	0	0	0	0	0
WT111(DD045F3F1DEA)	3.76	13108	2022-11-28 11:14:39.058	0.033	0.4	0.938	-0.671	0	0	22.352	-1.818	-27.993	0	0	0	0	0	0	0
WT111(DD045F3F1DEA)	3.76	13108	2022-11-28 11:14:39.058	0.033	0.4	0.938	-0.671	0	0	22.346	-1.818	-27.993	0	0	0	0	0	0	0
WT111(DD045F3F1DEA)	3.76	13108	2022-11-28 11:14:39.058	0.032	0.379	0.934	1.038	0.061	0	22.352	-1.818	-27.999	0	0	0	0	0	0	0
WT111(DD045F3F1DEA)	3.76	13108	2022-11-28 11:14:39.058	0.032	0.379	0.934	1.038	0.061	0	22.357	-1.818	-28.004	0	0	0	0	0	0	0
WT111(DD045F3F1DEA)	3.76	13108	2022-11-28 11:14:39.058	0.032	0.379	0.934	1.038	0.061	0	22.363	-1.818	-28.004	0	0	0	0	0	0	0
WT111(DD045F3F1DEA)	3.76	13108	2022-11-28 11:14:39.058	0.032	0.379	0.934	1.038	0.061	0	22.368	-1.818	-28.01	0	0	0	0	0	0	0
WT111(DD045F3F1DEA)	3.76	13108	2022-11-28 11:14:39.058	0.031	0.407	0.943	0	0	0	22.368	-1.818	-28.015	0	0	0	0	0	0	0
WT111(DD045F3F1DEA)	3.76	13108	2022-11-28 11:14:39.058	0.031	0.407	0.943	0	0	0	22.368	-1.818	-28.015	0	0	0	0	0	0	0
WT111(DD045F3F1DEA)	3.76	13108	2022-11-28 11:14:39.074	0.031	0.407	0.943	0	0	0	22.368	-1.818	-28.021	0	0	0	0	0	0	0
WT111(DD045F3F1DEA)	3.76	13108	2022-11-28 11:14:39.074	0.031	0.407	0.943	0	0	0	22.368	-1.818	-28.026	0	0	0	0	0	0	0
WT111(DD045F3F1DEA)	3.76	13108	2022-11-28 11:14:39.074	0.031	0.36	0.929	-0.732	0	0	22.368	-1.818	-28.026	0	0	0	0	0	0	0
WT111(DD045F3F1DEA)	3.76	13108	2022-11-28 11:14:39.074	0.031	0.36	0.929	-0.732	0	0	22.363	-1.818	-28.032	0	0	0	0	0	0	0
WT111(DD045F3F1DEA)	3.76	13108	2022-11-28 11:14:39.074	0.031	0.36	0.929	-0.732	0	0	22.363	-1.818	-28.037	0	0	0	0	0	0	0
WT111(DD045F3F1DEA)	3.76	13108	2022-11-28 11:14:39.074	0.031	0.36	0.929	-0.732	0	0	22.357	-1.818	-28.037	0	0	0	0	0	0	0
WT111(DD045F3F1DEA)	3.76	13108	2022-11-28 11:14:39.074	0.033	0.404	0.946	0.244	0	0	22.357	-1.818	-28.043	0	0	0	0	0	0	0
WT111(DD045F3F1DEA)	3.76	13108	2022-11-28 11:14:39.074	0.033	0.404	0.946	0.244	0	0	22.357	-1.818	-28.048	0	0	0	0	0	0	0
WT111(DD045F3F1DEA)	3.76	13108	2022-11-28 11:14:39.168	0.033	0.404	0.946	0.244	0	0	22.363	-1.818	-28.054	0	0	0	0	0	0	0
WT111(DD045F3F1DEA)	3.76	13108	2022-11-28 11:14:39.168	0.033	0.404	0.946	0.244	0	0	22.363	-1.818	-28.054	0	0	0	0	0	0	0
WT111(DD045F3F1DEA)	3.76	13108	2022-11-28 11:14:39.168	0.032	0.383	0.928	0.488	0	0	22.363	-1.818	-28.059	0	0	0	0	0	0	0
WT111(DD045F3F1DEA)	3.76	13108	2022-11-28 11:14:39.168	0.032	0.383	0.928	0.488	0	0	22.368	-1.818	-28.059	0	0	0	0	0	0	0
WT111(DD045F3F1DEA)	3.76	13108	2022-11-28 11:14:39.168	0.032	0.383	0.928	0.488	0	0	22.368	-1.818	-28.065	0	0	0	0	0	0	0
WT111(DD045F3F1DEA)	3.76	13108	2022-11-28 11:14:39.168	0.032	0.383	0.928	0.488	0	0	22.374	-1.818	-28.07	0	0	0	0	0	0	0
WT111(DD045F3F1DEA)	3.76	13108	2022-11-28 11:14:39.168	0.031	0.378	0.943	-0.671	0	0	22.368	-1.818	-28.076	0	0	0	0	0	0	0
WT111(DD045F3F1DEA)	3.76	13108	2022-11-28 11:14:39.168	0.031	0.378	0.943	-0.671	0	0	22.368	-1.818	-28.076	0	0	0	0	0	0	0
WT111(DD045F3F1DEA)	3.76	13108	2022-11-28 11:14:39.168	0.031	0.378	0.943	-0.671	0	0	22.363	-1.818	-28.081	0	0	0	0	0	0	0
WT111(DD045F3F1DEA)	3.76	13108	2022-11-28 11:14:39.168	0.031	0.378	0.943	-0.671	0	0	22.363	-1.818	-28.087	0	0	0	0	0	0	0
WT111(DD045F3F1DEA)	3.76	13108	2022-11-28 11:14:39.168	0.033	0.402	0.938	0.122	0	0	22.363	-1.818	-28.087	0	0	0	0	0	0	0
WT111(DD045F3F1DEA)	3.76	13108	2022-11-28 11:14:39.168	0.033	0.402	0.938	0.122	0	0	22.363	-1.818	-28.092	0	0	0	0	0	0	0
WT111(DD045F3F1DEA)	3.76	13108	2022-11-28 11:14:39.168	0.033	0.402	0.938	0.122	0	0	22.363	-1.818	-28.098	0	0	0	0	0	0	0
WT111(DD045F3F1DEA)	3.76	13108	2022-11-28 11:14:39.168	0.033	0.402	0.938	0.122	0	0	22.363	-1.818	-28.098	0	0	0	0	0	0	0
WT111(DD045F3F1DEA)	3.76	13108	2022-11-28 11:14:39.168	0.033	0.383	0.941	0.183	0.061	0	22.368	-1.818	-28.103	0	0	0	0	0	0	0
WT111(DD045F3F1DEA)	3.76	13108	2022-11-28 11:14:39.168	0.033	0.383	0.941	0.183	0.061	0	22.368	-1.813	-28.109	0	0	0	0	0	0	0
WT111(DD045F3F1DEA)	3.76	13108	2022-11-28 11:14:39.199	0.033	0.383	0.941	0.183	0.061	0	22.368	-1.813	-28.109	0	0	0	0	0	0	0
WT111(DD045F3F1DEA)	3.76	13108	2022-11-28 11:14:39.199	0.033	0.383	0.941	0.183	0.061	0	22.368	-1.813	-28.114	0	0	0	0	0	0	0
WT111(DD045F3F1DEA)	3.76	13108	2022-11-28 11:14:39.199	0.031	0.371	0.928	-0.305	-0.061	0	22.368	-1.813	-28.12	0	0	0	0	0	0	0
WT111(DD045F3F1DEA)	3.76	13108	2022-11-28 11:14:39.199	0.031	0.371	0.928	-0.305	-0.061	0	22.368	-1.813	-28.12	0	0	0	0	0	0	0
WT111(DD045F3F1DEA)	3.76	13108	2022-11-28 11:14:39.199	0.031	0.371	0.928	-0.305	-0.061	0	22.363	-1.818	-28.125	0	0	0	0	0	0	0
WT111(DD045F3F1DEA)	3.76	13108	2022-11-28 11:14:39.199	0.031	0.371	0.928	-0.305	-0.061	0	22.363	-1.818	-28.13	0	0	0	0	0	0	0
WT111(DD045F3F1DEA)	3.76	13108	2022-11-28 11:14:39.199	0.032	0.401	0.942	-0.061	-0.061	0	22.363	-1.818	-28.13	0	0	0	0	0	0	0
WT111(DD045F3F1DEA)	3.76	13108	2022-11-28 11:14:39.199	0.032	0.401	0.942	-0.061	-0.061	0	22.363	-1.818	-28.136	0	0	0	0	0	0	0
WT111(DD045F3F1DEA)	3.76	13108	2022-11-28 11:14:39.262	0.032	0.401	0.942	-0.061	-0.061	0	22.363	-1.818	-28.136	0	0	0	0	0	0	0
WT111(DD045F3F1DEA)	3.76	13108	2022-11-28 11:14:39.262	0.032	0.401	0.942	-0.061	-0.061	0	22.363	-1.818	-28.141	0	0	0	0	0	0	0
WT111(DD045F3F1DEA)	3.76	13108	2022-11-28 11:14:39.262	0.034	0.374	0.933	0.244	0	0	22.363	-1.818	-28.147	0	0	0	0	0	0	0
WT111(DD045F3F1DEA)	3.76	13108	2022-11-28 11:14:39.262	0.034	0.374	0.933	0.244	0	0	22.363	-1.818	-28.147	0	0	0	0	0	0	0
WT111(DD045F3F1DEA)	3.76	13108	2022-11-28 11:14:39.262	0.034	0.374	0.933	0.244	0	0	22.368	-1.818	-28.152	0	0	0	0	0	0	0
WT111(DD045F3F1DEA)	3.76	13108	2022-11-28 11:14:39.262	0.034	0.374	0.933	0.244	0	0	22.368	-1.818	-28.152	0	0	0	0	0	0	0
WT111(DD045F3F1DEA)	3.76	13108	2022-11-28 11:14:39.262	0.026	0.395	0.935	0.122	0	0	22.368	-1.818	-28.158	0	0	0	0	0	0	0
WT111(DD045F3F1DEA)	3.76	13108	2022-11-28 11:14:39.262	0.026	0.395	0.935	0.122	0	0	22.368	-1.818	-28.158	0	0	0	0	0	0	0
WT111(DD045F3F1DEA)	3.76	13108	2022-11-28 11:14:39.293	0.026	0.395	0.935	0.122	0	0	22.368	-1.818	-28.163	0	0	0	0	0	0	0
WT111(DD045F3F1DEA)	3.76	13108	2022-11-28 11:14:39.293	0.026	0.395	0.935	0.122	0	0	22.368	-1.818	-28.169	0	0	0	0	0	0	0
WT111(DD045F3F1DEA)	3.76	13108	2022-11-28 11:14:39.293	0.036	0.382	0.945	0	-0.061	0	22.368	-1.818	-28.169	0	0	0	0	0	0	0
WT111(DD045F3F1DEA)	3.76	13108	2022-11-28 11:14:39.293	0.036	0.382	0.945	0	-0.061	0	22.368	-1.818	-28.174	0	0	0	0	0	0	0
WT111(DD045F3F1DEA)	3.76	13108	2022-11-28 11:14:39.293	0.036	0.382	0.945	0	-0.061	0	22.368	-1.818	-28.174	0	0	0	0	0	0	0
WT111(DD045F3F1DEA)	3.76	13108	2022-11-28 11:14:39.293	0.036	0.382	0.945	0	-0.061	0	22.368	-1.818	-28.18	0	0	0	0	0	0	0
WT111(DD045F3F1DEA)	3.76	13108	2022-11-28 11:14:39.293	0.031	0.381	0.918	0	-0.061	0	22.368	-1.818	-28.185	0	0	0	0	0	0	0
WT111(DD045F3F1DEA)	3.76	13108	2022-11-28 11:14:39.293	0.031	0.381	0.918	0	-0.061	0	22.374	-1.818	-28.185	0	0	0	0	0	0	0
WT111(DD045F3F1DEA)	3.76	13108	2022-11-28 11:14:39.324	0.031	0.381	0.918	0	-0.061	0	22.374	-1.818	-28.191	0	0	0	0	0	0	0
WT111(DD045F3F1DEA)	3.76	13108	2022-11-28 11:14:39.324	0.031	0.381	0.918	0	-0.061	0	22.374	-1.818	-28.196	0	0	0	0	0	0	0
WT111(DD045F3F1DEA)	3.76	13108	2022-11-28 11:14:39.324	0.026	0.349	0.829	-3.113	-0.061	0	22.357	-1.818	-28.196	0	0	0	0	0	0	0
WT111(DD045F3F1DEA)	3.76	13108	2022-11-28 11:14:39.324	0.026	0.349	0.829	-3.113	-0.061	0	22.341	-1.818	-28.202	0	0	0	0	0	0	0
WT111(DD045F3F1DEA)	3.76	13108	2022-11-28 11:14:39.324	0.026	0.349	0.829	-3.113	-0.061	0	22.324	-1.818	-28.202	0	0	0	0	0	0	0
WT111(DD045F3F1DEA)	3.76	13108	2022-11-28 11:14:39.324	0.044	0.542	1.183	5.981	-1.404	0	22.357	-1.824	-28.207	0	0	0	0	0	0	0
WT111(DD045F3F1DEA)	3.76	13108	2022-11-28 11:14:39.324	0.044	0.542	1.183	5.981	-1.404	0	22.385	-1.835	-28.213	0	0	0	0	0	0	0
WT111(DD045F3F1DEA)	3.76	13108	2022-11-28 11:14:39.324	0.044	0.542	1.183	5.981	-1.404	0	22.418	-1.84	-28.218	0	0	0	0	0	0	0
WT111(DD045F3F1DEA)	3.76	13108	2022-11-28 11:14:39.386	0.044	0.542	1.183	5.981	-1.404	0	22.451	-1.846	-28.218	0	0	0	0	0	0	0
WT111(DD045F3F1DEA)	3.76	13108	2022-11-28 11:14:39.386	0.029	0.224	0.824	-2.869	1.404	-0.427	22.434	-1.84	-28.224	0	0	0	0	0	0	0
WT111(DD045F3F1DEA)	3.76	13108	2022-11-28 11:14:39.386	0.029	0.224	0.824	-2.869	1.404	-0.427	22.423	-1.829	-28.224	0	0	0	0	0	0	0
WT111(DD045F3F1DEA)	3.76	13108	2022-11-28 11:14:39.386	0.029	0.224	0.824	-2.869	1.404	-0.427	22.407	-1.824	-28.224	0	0	0	0	0	0	0
WT111(DD045F3F1DEA)	3.76	13108	2022-11-28 11:14:39.386	0.029	0.224	0.824	-2.869	1.404	-0.427	22.39	-1.818	-28.229	0	0	0	0	0	0	0
WT111(DD045F3F1DEA)	3.76	13108	2022-11-28 11:14:39.386	0.029	0.463	0.939	-0.305	-0.244	0.061	22.385	-1.818	-28.235	0	0	0	0	0	0	0
WT111(DD045F3F1DEA)	3.76	13108	2022-11-28 11:14:39.386	0.029	0.463	0.939	-0.305	-0.244	0.061	22.385	-1.818	-28.235	0	0	0	0	0	0	0
WT111(DD045F3F1DEA)	3.76	13108	2022-11-28 11:14:39.386	0.029	0.463	0.939	-0.305	-0.244	0.061	22.385	-1.818	-28.24	0	0	0	0	0	0	0
WT111(DD045F3F1DEA)	3.76	13108	2022-11-28 11:14:39.402	0.029	0.463	0.939	-0.305	-0.244	0.061	22.385	-1.824	-28.24	0	0	0	0	0	0	0
WT111(DD045F3F1DEA)	3.76	13108	2022-11-28 11:14:39.402	0.034	0.337	0.912	0.793	0	-0.061	22.385	-1.818	-28.246	0	0	0	0	0	0	0
WT111(DD045F3F1DEA)	3.76	13108	2022-11-28 11:14:39.402	0.034	0.337	0.912	0.793	0	-0.061	22.39	-1.818	-28.246	0	0	0	0	0	0	0
WT111(DD045F3F1DEA)	3.76	13108	2022-11-28 11:14:39.402	0.034	0.337	0.912	0.793	0	-0.061	22.396	-1.818	-28.251	0	0	0	0	0	0	0
WT111(DD045F3F1DEA)	3.76	13108	2022-11-28 11:14:39.402	0.034	0.337	0.912	0.793	0	-0.061	22.396	-1.818	-28.251	0	0	0	0	0	0	0
WT111(DD045F3F1DEA)	3.76	13108	2022-11-28 11:14:39.402	0.035	0.428	0.959	-1.77	0	0	22.39	-1.818	-28.251	0	0	0	0	0	0	0
WT111(DD045F3F1DEA)	3.76	13108	2022-11-28 11:14:39.402	0.035	0.428	0.959	-1.77	0	0	22.379	-1.818	-28.257	0	0	0	0	0	0	0
WT111(DD045F3F1DEA)	3.76	13108	2022-11-28 11:14:39.402	0.035	0.428	0.959	-1.77	0	0	22.374	-1.818	-28.257	0	0	0	0	0	0	0
WT111(DD045F3F1DEA)	3.76	13108	2022-11-28 11:14:39.433	0.035	0.428	0.959	-1.77	0	0	22.363	-1.818	-28.262	0	0	0	0	0	0	0
WT111(DD045F3F1DEA)	3.76	13108	2022-11-28 11:14:39.433	0.032	0.369	0.93	0.916	0	0.061	22.368	-1.824	-28.262	0	0	0	0	0	0	0
WT111(DD045F3F1DEA)	3.76	13108	2022-11-28 11:14:39.433	0.032	0.369	0.93	0.916	0	0.061	22.374	-1.824	-28.262	0	0	0	0	0	0	0
WT111(DD045F3F1DEA)	3.76	13108	2022-11-28 11:14:39.433	0.032	0.369	0.93	0.916	0	0.061	22.379	-1.824	-28.262	0	0	0	0	0	0	0
WT111(DD045F3F1DEA)	3.76	13108	2022-11-28 11:14:39.433	0.032	0.369	0.93	0.916	0	0.061	22.385	-1.824	-28.268	0	0	0	0	0	0	0
WT111(DD045F3F1DEA)	3.76	13108	2022-11-28 11:14:39.433	0.031	0.377	0.936	-0.244	0	0	22.379	-1.824	-28.268	0	0	0	0	0	0	0
WT111(DD045F3F1DEA)	3.76	13108	2022-11-28 11:14:39.433	0.031	0.377	0.936	-0.244	0	0	22.379	-1.824	-28.273	0	0	0	0	0	0	0
WT111(DD045F3F1DEA)	3.76	13108	2022-11-28 11:14:39.433	0.031	0.377	0.936	-0.244	0	0	22.379	-1.824	-28.273	0	0	0	0	0	0	0
WT111(DD045F3F1DEA)	3.76	13108	2022-11-28 11:14:39.527	0.031	0.377	0.936	-0.244	0	0	22.379	-1.824	-28.273	0	0	0	0	0	0	0
WT111(DD045F3F1DEA)	3.76	13108	2022-11-28 11:14:39.527	0.03	0.402	0.943	0.061	0	0	22.379	-1.824	-28.279	0	0	0	0	0	0	0
WT111(DD045F3F1DEA)	3.76	13108	2022-11-28 11:14:39.527	0.03	0.402	0.943	0.061	0	0	22.379	-1.824	-28.279	0	0	0	0	0	0	0
WT111(DD045F3F1DEA)	3.76	13108	2022-11-28 11:14:39.527	0.03	0.402	0.943	0.061	0	0	22.379	-1.824	-28.279	0	0	0	0	0	0	0
WT111(DD045F3F1DEA)	3.76	13108	2022-11-28 11:14:39.527	0.03	0.402	0.943	0.061	0	0	22.379	-1.824	-28.284	0	0	0	0	0	0	0
WT111(DD045F3F1DEA)	3.76	13108	2022-11-28 11:14:39.527	0.036	0.367	0.934	0.061	-0.061	-0.122	22.379	-1.824	-28.284	0	0	0	0	0	0	0
WT111(DD045F3F1DEA)	3.76	13108	2022-11-28 11:14:39.527	0.036	0.367	0.934	0.061	-0.061	-0.122	22.379	-1.824	-28.29	0	0	0	0	0	0	0
WT111(DD045F3F1DEA)	3.76	13108	2022-11-28 11:14:39.527	0.036	0.367	0.934	0.061	-0.061	-0.122	22.379	-1.824	-28.29	0	0	0	0	0	0	0
WT111(DD045F3F1DEA)	3.76	13108	2022-11-28 11:14:39.527	0.036	0.367	0.934	0.061	-0.061	-0.122	22.379	-1.824	-28.295	0	0	0	0	0	0	0
WT111(DD045F3F1DEA)	3.76	13108	2022-11-28 11:14:39.527	0.031	0.41	0.947	0	0	0.061	22.379	-1.824	-28.295	0	0	0	0	0	0	0
WT111(DD045F3F1DEA)	3.76	13108	2022-11-28 11:14:39.527	0.031	0.41	0.947	0	0	0.061	22.379	-1.824	-28.295	0	0	0	0	0	0	0
WT111(DD045F3F1DEA)	3.76	13108	2022-11-28 11:14:39.527	0.031	0.41	0.947	0	0	0.061	22.379	-1.824	-28.295	0	0	0	0	0	0	0
WT111(DD045F3F1DEA)	3.76	13108	2022-11-28 11:14:39.527	0.031	0.41	0.947	0	0	0.061	22.379	-1.824	-28.301	0	0	0	0	0	0	0
WT111(DD045F3F1DEA)	3.76	13108	2022-11-28 11:14:39.527	0.029	0.395	0.937	0	0	-0.061	22.379	-1.824	-28.301	0	0	0	0	0	0	0
WT111(DD045F3F1DEA)	3.76	13108	2022-11-28 11:14:39.527	0.029	0.395	0.937	0	0	-0.061	22.379	-1.824	-28.301	0	0	0	0	0	0	0
WT111(DD045F3F1DEA)	3.76	13108	2022-11-28 11:14:39.527	0.029	0.395	0.937	0	0	-0.061	22.379	-1.824	-28.301	0	0	0	0	0	0	0
WT111(DD045F3F1DEA)	3.76	13108	2022-11-28 11:14:39.590	0.029	0.395	0.937	0	0	-0.061	22.379	-1.824	-28.306	0	0	0	0	0	0	0
WT111(DD045F3F1DEA)	3.76	13108	2022-11-28 11:14:39.590	0.033	0.373	0.933	-0.244	0	-0.061	22.379	-1.824	-28.306	0	0	0	0	0	0	0
WT111(DD045F3F1DEA)	3.76	13108	2022-11-28 11:14:39.590	0.033	0.373	0.933	-0.244	0	-0.061	22.379	-1.824	-28.306	0	0	0	0	0	0	0
WT111(DD045F3F1DEA)	3.76	13108	2022-11-28 11:14:39.590	0.033	0.373	0.933	-0.244	0	-0.061	22.379	-1.824	-28.312	0	0	0	0	0	0	0
WT111(DD045F3F1DEA)	3.76	13108	2022-11-28 11:14:39.590	0.033	0.373	0.933	-0.244	0	-0.061	22.379	-1.824	-28.312	0	0	0	0	0	0	0
WT111(DD045F3F1DEA)	3.76	13108	2022-11-28 11:14:39.590	0.033	0.38	0.941	0.488	0	-0.061	22.379	-1.824	-28.312	0	0	0	0	0	0	0
WT111(DD045F3F1DEA)	3.76	13108	2022-11-28 11:14:39.590	0.033	0.38	0.941	0.488	0	-0.061	22.385	-1.824	-28.317	0	0	0	0	0	0	0
WT111(DD045F3F1DEA)	3.76	13108	2022-11-28 11:14:39.590	0.033	0.38	0.941	0.488	0	-0.061	22.385	-1.824	-28.317	0	0	0	0	0	0	0
WT111(DD045F3F1DEA)	3.76	13108	2022-11-28 11:14:39.621	0.033	0.38	0.941	0.488	0	-0.061	22.385	-1.824	-28.317	0	0	0	0	0	0	0
WT111(DD045F3F1DEA)	3.76	13108	2022-11-28 11:14:39.621	0.038	0.4	0.948	-0.916	-0.061	0	22.385	-1.824	-28.323	0	0	0	0	0	0	0
WT111(DD045F3F1DEA)	3.76	13108	2022-11-28 11:14:39.621	0.038	0.4	0.948	-0.916	-0.061	0	22.379	-1.824	-28.323	0	0	0	0	0	0	0
WT111(DD045F3F1DEA)	3.76	13108	2022-11-28 11:14:39.621	0.038	0.4	0.948	-0.916	-0.061	0	22.374	-1.824	-28.328	0	0	0	0	0	0	0
WT111(DD045F3F1DEA)	3.76	13108	2022-11-28 11:14:39.621	0.038	0.4	0.948	-0.916	-0.061	0	22.368	-1.824	-28.328	0	0	0	0	0	0	0
WT111(DD045F3F1DEA)	3.76	13108	2022-11-28 11:14:39.621	0.028	0.355	0.921	0.488	0	0	22.374	-1.824	-28.328	0	0	0	0	0	0	0
WT111(DD045F3F1DEA)	3.76	13108	2022-11-28 11:14:39.621	0.028	0.355	0.921	0.488	0	0	22.374	-1.824	-28.334	0	0	0	0	0	0	0
WT111(DD045F3F1DEA)	3.76	13108	2022-11-28 11:14:39.621	0.028	0.355	0.921	0.488	0	0	22.374	-1.824	-28.334	0	0	0	0	0	0	0
WT111(DD045F3F1DEA)	3.76	13108	2022-11-28 11:14:39.683	0.028	0.355	0.921	0.488	0	0	22.379	-1.824	-28.334	0	0	0	0	0	0	0
WT111(DD045F3F1DEA)	3.76	13108	2022-11-28 11:14:39.683	0.031	0.412	0.934	0.366	0	-0.061	22.379	-1.824	-28.339	0	0	0	0	0	0	0
WT111(DD045F3F1DEA)	3.76	13108	2022-11-28 11:14:39.683	0.031	0.412	0.934	0.366	0	-0.061	22.379	-1.824	-28.339	0	0	0	0	0	0	0
WT111(DD045F3F1DEA)	3.76	13108	2022-11-28 11:14:39.683	0.031	0.412	0.934	0.366	0	-0.061	22.385	-1.824	-28.345	0	0	0	0	0	0	0
WT111(DD045F3F1DEA)	3.76	13108	2022-11-28 11:14:39.683	0.031	0.412	0.934	0.366	0	-0.061	22.385	-1.824	-28.345	0	0	0	0	0	0	0
WT111(DD045F3F1DEA)	3.76	13108	2022-11-28 11:14:39.683	0.034	0.385	0.945	-0.671	0	0	22.379	-1.824	-28.345	0	0	0	0	0	0	0
WT111(DD045F3F1DEA)	3.76	13108	2022-11-28 11:14:39.683	0.034	0.385	0.945	-0.671	0	0	22.379	-1.824	-28.35	0	0	0	0	0	0	0
WT111(DD045F3F1DEA)	3.76	13108	2022-11-28 11:14:39.683	0.034	0.385	0.945	-0.671	0	0	22.374	-1.824	-28.35	0	0	0	0	0	0	0
WT111(DD045F3F1DEA)	3.76	13108	2022-11-28 11:14:39.683	0.034	0.385	0.945	-0.671	0	0	22.374	-1.824	-28.35	0	0	0	0	0	0	0
WT111(DD045F3F1DEA)	3.76	13108	2022-11-28 11:14:39.683	0.031	0.373	0.937	0.183	0	0	22.374	-1.824	-28.35	0	0	0	0	0	0	0
WT111(DD045F3F1DEA)	3.76	13108	2022-11-28 11:14:39.683	0.031	0.373	0.937	0.183	0	0	22.374	-1.824	-28.35	0	0	0	0	0	0	0
WT111(DD045F3F1DEA)	3.76	13108	2022-11-28 11:14:39.683	0.031	0.373	0.937	0.183	0	0	22.374	-1.824	-28.356	0	0	0	0	0	0	0
WT111(DD045F3F1DEA)	3.76	13108	2022-11-28 11:14:39.683	0.031	0.373	0.937	0.183	0	0	22.374	-1.824	-28.356	0	0	0	0	0	0	0
WT111(DD045F3F1DEA)	3.76	13108	2022-11-28 11:14:39.683	0.031	0.396	0.933	-0.061	-0.061	0	22.374	-1.824	-28.356	0	0	0	0	0	0	0
WT111(DD045F3F1DEA)	3.76	13108	2022-11-28 11:14:39.683	0.031	0.396	0.933	-0.061	-0.061	0	22.374	-1.824	-28.356	0	0	0	0	0	0	0
WT111(DD045F3F1DEA)	3.76	13108	2022-11-28 11:14:39.683	0.031	0.396	0.933	-0.061	-0.061	0	22.374	-1.824	-28.356	0	0	0	0	0	0	0
WT111(DD045F3F1DEA)	3.76	13108	2022-11-28 11:14:39.746	0.031	0.396	0.933	-0.061	-0.061	0	22.374	-1.824	-28.361	0	0	0	0	0	0	0
WT111(DD045F3F1DEA)	3.76	13108	2022-11-28 11:14:39.746	0.034	0.382	0.948	-0.793	0	0	22.368	-1.824	-28.361	0	0	0	0	0	0	0
WT111(DD045F3F1DEA)	3.76	13108	2022-11-28 11:14:39.746	0.034	0.382	0.948	-0.793	0	0	22.368	-1.824	-28.361	0	0	0	0	0	0	0
WT111(DD045F3F1DEA)	3.76	13108	2022-11-28 11:14:39.746	0.034	0.382	0.948	-0.793	0	0	22.363	-1.824	-28.361	0	0	0	0	0	0	0
WT111(DD045F3F1DEA)	3.76	13108	2022-11-28 11:14:39.746	0.034	0.382	0.948	-0.793	0	0	22.357	-1.824	-28.361	0	0	0	0	0	0	0
WT111(DD045F3F1DEA)	3.76	13108	2022-11-28 11:14:39.746	0.029	0.375	0.925	0.977	0	0	22.363	-1.824	-28.361	0	0	0	0	0	0	0
WT111(DD045F3F1DEA)	3.76	13108	2022-11-28 11:14:39.746	0.029	0.375	0.925	0.977	0	0	22.368	-1.824	-28.367	0	0	0	0	0	0	0
WT111(DD045F3F1DEA)	3.76	13108	2022-11-28 11:14:39.746	0.029	0.375	0.925	0.977	0	0	22.374	-1.824	-28.367	0	0	0	0	0	0	0
WT111(DD045F3F1DEA)	3.76	13108	2022-11-28 11:14:39.808	0.029	0.375	0.925	0.977	0	0	22.379	-1.824	-28.367	0	0	0	0	0	0	0
WT111(DD045F3F1DEA)	3.76	13108	2022-11-28 11:14:39.808	0.036	0.407	0.939	-0.244	0	0	22.379	-1.824	-28.367	0	0	0	0	0	0	0
WT111(DD045F3F1DEA)	3.76	13108	2022-11-28 11:14:39.808	0.036	0.407	0.939	-0.244	0	0	22.374	-1.824	-28.367	0	0	0	0	0	0	0
WT111(DD045F3F1DEA)	3.76	13108	2022-11-28 11:14:39.808	0.036	0.407	0.939	-0.244	0	0	22.374	-1.824	-28.367	0	0	0	0	0	0	0
WT111(DD045F3F1DEA)	3.76	13108	2022-11-28 11:14:39.808	0.036	0.407	0.939	-0.244	0	0	22.374	-1.824	-28.367	0	0	0	0	0	0	0
WT111(DD045F3F1DEA)	3.76	13108	2022-11-28 11:14:39.808	0.028	0.37	0.937	-0.427	0.061	0.122	22.374	-1.824	-28.367	0	0	0	0	0	0	0
WT111(DD045F3F1DEA)	3.76	13108	2022-11-28 11:14:39.808	0.028	0.37	0.937	-0.427	0.061	0.122	22.368	-1.824	-28.367	0	0	0	0	0	0	0
WT111(DD045F3F1DEA)	3.76	13108	2022-11-28 11:14:39.808	0.028	0.37	0.937	-0.427	0.061	0.122	22.368	-1.824	-28.367	0	0	0	0	0	0	0
WT111(DD045F3F1DEA)	3.76	13108	2022-11-28 11:14:39.808	0.028	0.37	0.937	-0.427	0.061	0.122	22.363	-1.824	-28.367	0	0	0	0	0	0	0
WT111(DD045F3F1DEA)	3.76	13108	2022-11-28 11:14:39.808	0.033	0.397	0.942	0.977	0	-0.061	22.368	-1.824	-28.367	0	0	0	0	0	0	0
WT111(DD045F3F1DEA)	3.76	13108	2022-11-28 11:14:39.808	0.033	0.397	0.942	0.977	0	-0.061	22.374	-1.824	-28.372	0	0	0	0	0	0	0
WT111(DD045F3F1DEA)	3.76	13108	2022-11-28 11:14:39.808	0.033	0.397	0.942	0.977	0	-0.061	22.379	-1.824	-28.372	0	0	0	0	0	0	0
WT111(DD045F3F1DEA)	3.76	13108	2022-11-28 11:14:39.808	0.033	0.397	0.942	0.977	0	-0.061	22.385	-1.824	-28.372	0	0	0	0	0	0	0
WT111(DD045F3F1DEA)	3.76	13108	2022-11-28 11:14:39.808	0.031	0.387	0.935	-0.854	-0.061	0.061	22.379	-1.824	-28.372	0	0	0	0	0	0	0
WT111(DD045F3F1DEA)	3.76	13108	2022-11-28 11:14:39.808	0.031	0.387	0.935	-0.854	-0.061	0.061	22.379	-1.824	-28.372	0	0	0	0	0	0	0
WT111(DD045F3F1DEA)	3.76	13108	2022-11-28 11:14:39.808	0.031	0.387	0.935	-0.854	-0.061	0.061	22.374	-1.824	-28.372	0	0	0	0	0	0	0
WT111(DD045F3F1DEA)	3.76	13108	2022-11-28 11:14:39.855	0.031	0.387	0.935	-0.854	-0.061	0.061	22.368	-1.824	-28.372	0	0	0	0	0	0	0

## Sheet: 18Hz
设备名称	电压	版本	片上时间	加速度X(g)	加速度Y(g)	加速度Z(g)	角速度X(°/s)	角速度Y(°/s)	角速度Z(°/s)	角度X(°)	角度Y(°)	角度Z(°)	磁场X	磁场Y	磁场Z	四元数0	四元数1	四元数2	四元数3	状态
WT111(DD045F3F1DEA)	3.74	13108	2022-11-28 15:07:29.714	0.028	0.424	0.935	0.488	-0.061	0	23.362	-1.791	-30.839	0	0	0	0	0	0	0
WT111(DD045F3F1DEA)	3.74	13108	2022-11-28 15:07:29.714	0.028	0.424	0.935	0.488	-0.061	0	23.362	-1.791	-30.839	0	0	0	0	0	0	0
WT111(DD045F3F1DEA)	3.74	13108	2022-11-28 15:07:29.745	0.032	0.373	0.925	-0.061	-0.183	0	23.362	-1.791	-30.839	0	0	0	0	0	0	0
WT111(DD045F3F1DEA)	3.74	13108	2022-11-28 15:07:29.745	0.032	0.373	0.925	-0.061	-0.183	0	23.362	-1.791	-30.844	0	0	0	0	0	0	0
WT111(DD045F3F1DEA)	3.74	13108	2022-11-28 15:07:29.745	0.032	0.373	0.925	-0.061	-0.183	0	23.362	-1.791	-30.844	0	0	0	0	0	0	0
WT111(DD045F3F1DEA)	3.74	13108	2022-11-28 15:07:29.745	0.032	0.373	0.925	-0.061	-0.183	0	23.362	-1.796	-30.844	0	0	0	0	0	0	0
WT111(DD045F3F1DEA)	3.74	13108	2022-11-28 15:07:29.745	0.037	0.43	0.953	0.61	-0.244	0	23.362	-1.796	-30.844	0	0	0	0	0	0	0
WT111(DD045F3F1DEA)	3.74	13108	2022-11-28 15:07:29.745	0.037	0.43	0.953	0.61	-0.244	0	23.368	-1.796	-30.85	0	0	0	0	0	0	0
WT111(DD045F3F1DEA)	3.74	13108	2022-11-28 15:07:29.745	0.037	0.43	0.953	0.61	-0.244	0	23.368	-1.796	-30.85	0	0	0	0	0	0	0
WT111(DD045F3F1DEA)	3.74	13108	2022-11-28 15:07:29.745	0.037	0.43	0.953	0.61	-0.244	0	23.373	-1.796	-30.85	0	0	0	0	0	0	0
WT111(DD045F3F1DEA)	3.74	13108	2022-11-28 15:07:29.808	0.034	0.397	0.938	-0.854	0	0	23.368	-1.796	-30.85	0	0	0	0	0	0	0
WT111(DD045F3F1DEA)	3.74	13108	2022-11-28 15:07:29.808	0.034	0.397	0.938	-0.854	0	0	23.362	-1.796	-30.85	0	0	0	0	0	0	0
WT111(DD045F3F1DEA)	3.74	13108	2022-11-28 15:07:29.808	0.034	0.397	0.938	-0.854	0	0	23.357	-1.796	-30.855	0	0	0	0	0	0	0
WT111(DD045F3F1DEA)	3.74	13108	2022-11-28 15:07:29.808	0.034	0.397	0.938	-0.854	0	0	23.357	-1.802	-30.855	0	0	0	0	0	0	0
WT111(DD045F3F1DEA)	3.74	13108	2022-11-28 15:07:29.808	0.042	0.419	0.937	0.732	0	0	23.357	-1.802	-30.855	0	0	0	0	0	0	0
WT111(DD045F3F1DEA)	3.74	13108	2022-11-28 15:07:29.808	0.042	0.419	0.937	0.732	0	0	23.362	-1.802	-30.855	0	0	0	0	0	0	0
WT111(DD045F3F1DEA)	3.74	13108	2022-11-28 15:07:29.808	0.042	0.419	0.937	0.732	0	0	23.368	-1.802	-30.855	0	0	0	0	0	0	0
WT111(DD045F3F1DEA)	3.74	13108	2022-11-28 15:07:29.808	0.042	0.419	0.937	0.732	0	0	23.368	-1.802	-30.855	0	0	0	0	0	0	0
WT111(DD045F3F1DEA)	3.74	13108	2022-11-28 15:07:29.839	0.014	0.38	0.887	-1.16	0.244	0	23.362	-1.802	-30.855	0	0	0	0	0	0	0
WT111(DD045F3F1DEA)	3.74	13108	2022-11-28 15:07:29.839	0.014	0.38	0.887	-1.16	0.244	0	23.357	-1.796	-30.855	0	0	0	0	0	0	0
WT111(DD045F3F1DEA)	3.74	13108	2022-11-28 15:07:29.839	0.014	0.38	0.887	-1.16	0.244	0	23.351	-1.796	-30.855	0	0	0	0	0	0	0
WT111(DD045F3F1DEA)	3.74	13108	2022-11-28 15:07:29.839	0.051	0.427	0.987	1.648	0.061	0	23.362	-1.796	-30.855	0	0	0	0	0	0	0
WT111(DD045F3F1DEA)	3.74	13108	2022-11-28 15:07:29.839	0.051	0.427	0.987	1.648	0.061	0	23.368	-1.796	-30.855	0	0	0	0	0	0	0
WT111(DD045F3F1DEA)	3.74	13108	2022-11-28 15:07:29.839	0.051	0.427	0.987	1.648	0.061	0	23.379	-1.796	-30.855	0	0	0	0	0	0	0
WT111(DD045F3F1DEA)	3.74	13108	2022-11-28 15:07:29.839	0.051	0.427	0.987	1.648	0.061	0	23.384	-1.796	-30.855	0	0	0	0	0	0	0
WT111(DD045F3F1DEA)	3.74	13108	2022-11-28 15:07:29.839	0.022	0.4	0.909	-0.305	-0.061	0	23.384	-1.796	-30.861	0	0	0	0	0	0	0
WT111(DD045F3F1DEA)	3.74	13108	2022-11-28 15:07:29.855	0.022	0.4	0.909	-0.305	-0.061	0	23.384	-1.796	-30.861	0	0	0	0	0	0	0
WT111(DD045F3F1DEA)	3.74	13108	2022-11-28 15:07:29.855	0.022	0.4	0.909	-0.305	-0.061	0	23.384	-1.802	-30.861	0	0	0	0	0	0	0
WT111(DD045F3F1DEA)	3.74	13108	2022-11-28 15:07:29.855	0.022	0.4	0.909	-0.305	-0.061	0	23.379	-1.802	-30.861	0	0	0	0	0	0	0
WT111(DD045F3F1DEA)	3.74	13108	2022-11-28 15:07:29.855	0.039	0.389	0.938	-0.061	0.244	0	23.379	-1.796	-30.861	0	0	0	0	0	0	0
WT111(DD045F3F1DEA)	3.74	13108	2022-11-28 15:07:29.855	0.039	0.389	0.938	-0.061	0.244	0	23.379	-1.796	-30.861	0	0	0	0	0	0	0
WT111(DD045F3F1DEA)	3.74	13108	2022-11-28 15:07:29.855	0.039	0.389	0.938	-0.061	0.244	0	23.379	-1.796	-30.861	0	0	0	0	0	0	0
WT111(DD045F3F1DEA)	3.74	13108	2022-11-28 15:07:29.855	0.039	0.389	0.938	-0.061	0.244	0	23.379	-1.796	-30.861	0	0	0	0	0	0	0
WT111(DD045F3F1DEA)	3.74	13108	2022-11-28 15:07:29.855	0.03	0.419	0.923	0	-0.122	0	23.379	-1.796	-30.861	0	0	0	0	0	0	0
WT111(DD045F3F1DEA)	3.74	13108	2022-11-28 15:07:29.948	0.03	0.419	0.923	0	-0.122	0	23.379	-1.796	-30.861	0	0	0	0	0	0	0
WT111(DD045F3F1DEA)	3.74	13108	2022-11-28 15:07:29.948	0.03	0.419	0.923	0	-0.122	0	23.379	-1.796	-30.861	0	0	0	0	0	0	0
WT111(DD045F3F1DEA)	3.74	13108	2022-11-28 15:07:29.948	0.03	0.419	0.923	0	-0.122	0	23.379	-1.802	-30.861	0	0	0	0	0	0	0
WT111(DD045F3F1DEA)	3.74	13108	2022-11-28 15:07:29.948	0.016	0.38	0.89	-1.404	0.122	0	23.373	-1.796	-30.861	0	0	0	0	0	0	0
WT111(DD045F3F1DEA)	3.74	13108	2022-11-28 15:07:29.948	0.016	0.38	0.89	-1.404	0.122	0	23.368	-1.796	-30.861	0	0	0	0	0	0	0
WT111(DD045F3F1DEA)	3.74	13108	2022-11-28 15:07:29.948	0.016	0.38	0.89	-1.404	0.122	0	23.362	-1.796	-30.861	0	0	0	0	0	0	0
WT111(DD045F3F1DEA)	3.74	13108	2022-11-28 15:07:29.948	0.016	0.38	0.89	-1.404	0.122	0	23.351	-1.796	-30.866	0	0	0	0	0	0	0
WT111(DD045F3F1DEA)	3.74	13108	2022-11-28 15:07:29.948	0.049	0.397	0.975	1.526	-0.244	0	23.362	-1.796	-30.866	0	0	0	0	0	0	0
WT111(DD045F3F1DEA)	3.74	13108	2022-11-28 15:07:29.948	0.049	0.397	0.975	1.526	-0.244	0	23.368	-1.796	-30.866	0	0	0	0	0	0	0
WT111(DD045F3F1DEA)	3.74	13108	2022-11-28 15:07:29.948	0.049	0.397	0.975	1.526	-0.244	0	23.373	-1.802	-30.866	0	0	0	0	0	0	0
WT111(DD045F3F1DEA)	3.74	13108	2022-11-28 15:07:29.948	0.049	0.397	0.975	1.526	-0.244	0	23.384	-1.802	-30.866	0	0	0	0	0	0	0
WT111(DD045F3F1DEA)	3.74	13108	2022-11-28 15:07:29.948	0.027	0.401	0.909	-1.099	-0.122	0	23.379	-1.802	-30.872	0	0	0	0	0	0	0
WT111(DD045F3F1DEA)	3.74	13108	2022-11-28 15:07:29.948	0.027	0.401	0.909	-1.099	-0.122	0	23.373	-1.802	-30.872	0	0	0	0	0	0	0
WT111(DD045F3F1DEA)	3.74	13108	2022-11-28 15:07:29.948	0.027	0.401	0.909	-1.099	-0.122	0	23.368	-1.802	-30.872	0	0	0	0	0	0	0
WT111(DD045F3F1DEA)	3.74	13108	2022-11-28 15:07:29.948	0.027	0.401	0.909	-1.099	-0.122	0	23.362	-1.802	-30.872	0	0	0	0	0	0	0
WT111(DD045F3F1DEA)	3.74	13108	2022-11-28 15:07:29.948	0.033	0.417	0.937	1.038	0	0	23.362	-1.807	-30.877	0	0	0	0	0	0	0
WT111(DD045F3F1DEA)	3.74	13108	2022-11-28 15:07:29.980	0.033	0.417	0.937	1.038	0	0	23.368	-1.807	-30.877	0	0	0	0	0	0	0
WT111(DD045F3F1DEA)	3.74	13108	2022-11-28 15:07:29.980	0.033	0.417	0.937	1.038	0	0	23.373	-1.807	-30.877	0	0	0	0	0	0	0
WT111(DD045F3F1DEA)	3.74	13108	2022-11-28 15:07:29.980	0.033	0.417	0.937	1.038	0	0	23.379	-1.807	-30.877	0	0	0	0	0	0	0
WT111(DD045F3F1DEA)	3.74	13108	2022-11-28 15:07:29.980	0.036	0.402	0.931	-0.854	-0.061	0	23.379	-1.807	-30.877	0	0	0	0	0	0	0
WT111(DD045F3F1DEA)	3.74	13108	2022-11-28 15:07:29.980	0.036	0.402	0.931	-0.854	-0.061	0	23.373	-1.807	-30.883	0	0	0	0	0	0	0
WT111(DD045F3F1DEA)	3.74	13108	2022-11-28 15:07:29.980	0.036	0.402	0.931	-0.854	-0.061	0	23.368	-1.807	-30.883	0	0	0	0	0	0	0
WT111(DD045F3F1DEA)	3.74	13108	2022-11-28 15:07:29.980	0.036	0.402	0.931	-0.854	-0.061	0	23.362	-1.807	-30.883	0	0	0	0	0	0	0
WT111(DD045F3F1DEA)	3.74	13108	2022-11-28 15:07:29.980	0.031	0.397	0.929	0.366	0	0	23.368	-1.807	-30.883	0	0	0	0	0	0	0
WT111(DD045F3F1DEA)	3.74	13108	2022-11-28 15:07:30.042	0.031	0.397	0.929	0.366	0	0	23.368	-1.807	-30.883	0	0	0	0	0	0	0
WT111(DD045F3F1DEA)	3.74	13108	2022-11-28 15:07:30.042	0.031	0.397	0.929	0.366	0	0	23.368	-1.807	-30.888	0	0	0	0	0	0	0
WT111(DD045F3F1DEA)	3.74	13108	2022-11-28 15:07:30.042	0.031	0.397	0.929	0.366	0	0	23.373	-1.807	-30.888	0	0	0	0	0	0	0
WT111(DD045F3F1DEA)	3.74	13108	2022-11-28 15:07:30.042	0.033	0.406	0.931	-0.427	0	0	23.368	-1.807	-30.888	0	0	0	0	0	0	0
WT111(DD045F3F1DEA)	3.74	13108	2022-11-28 15:07:30.042	0.033	0.406	0.931	-0.427	0	0	23.368	-1.807	-30.888	0	0	0	0	0	0	0
WT111(DD045F3F1DEA)	3.74	13108	2022-11-28 15:07:30.042	0.033	0.406	0.931	-0.427	0	0	23.368	-1.807	-30.888	0	0	0	0	0	0	0
WT111(DD045F3F1DEA)	3.74	13108	2022-11-28 15:07:30.042	0.033	0.406	0.931	-0.427	0	0	23.362	-1.807	-30.894	0	0	0	0	0	0	0
WT111(DD045F3F1DEA)	3.74	13108	2022-11-28 15:07:30.042	0.032	0.398	0.927	0.488	-0.061	0	23.368	-1.807	-30.894	0	0	0	0	0	0	0
WT111(DD045F3F1DEA)	3.74	13108	2022-11-28 15:07:30.074	0.032	0.398	0.927	0.488	-0.061	0	23.368	-1.807	-30.894	0	0	0	0	0	0	0
WT111(DD045F3F1DEA)	3.74	13108	2022-11-28 15:07:30.074	0.032	0.398	0.927	0.488	-0.061	0	23.373	-1.807	-30.894	0	0	0	0	0	0	0
WT111(DD045F3F1DEA)	3.74	13108	2022-11-28 15:07:30.074	0.032	0.398	0.927	0.488	-0.061	0	23.373	-1.807	-30.899	0	0	0	0	0	0	0
WT111(DD045F3F1DEA)	3.74	13108	2022-11-28 15:07:30.074	0.031	0.406	0.934	0	0	0	23.373	-1.807	-30.899	0	0	0	0	0	0	0
WT111(DD045F3F1DEA)	3.74	13108	2022-11-28 15:07:30.074	0.031	0.406	0.934	0	0	0	23.373	-1.807	-30.899	0	0	0	0	0	0	0
WT111(DD045F3F1DEA)	3.74	13108	2022-11-28 15:07:30.074	0.031	0.406	0.934	0	0	0	23.373	-1.807	-30.899	0	0	0	0	0	0	0
WT111(DD045F3F1DEA)	3.74	13108	2022-11-28 15:07:30.074	0.031	0.406	0.934	0	0	0	23.373	-1.807	-30.899	0	0	0	0	0	0	0
WT111(DD045F3F1DEA)	3.74	13108	2022-11-28 15:07:30.074	0.036	0.399	0.93	-0.61	0	0	23.373	-1.807	-30.905	0	0	0	0	0	0	0
WT111(DD045F3F1DEA)	3.74	13108	2022-11-28 15:07:30.105	0.036	0.399	0.93	-0.61	0	0	23.368	-1.807	-30.905	0	0	0	0	0	0	0
WT111(DD045F3F1DEA)	3.74	13108	2022-11-28 15:07:30.105	0.036	0.399	0.93	-0.61	0	0	23.368	-1.807	-30.905	0	0	0	0	0	0	0
WT111(DD045F3F1DEA)	3.74	13108	2022-11-28 15:07:30.105	0.036	0.399	0.93	-0.61	0	0	23.362	-1.807	-30.905	0	0	0	0	0	0	0
WT111(DD045F3F1DEA)	3.74	13108	2022-11-28 15:07:30.105	0.03	0.399	0.925	0.366	0.122	0	23.362	-1.807	-30.905	0	0	0	0	0	0	0
WT111(DD045F3F1DEA)	3.74	13108	2022-11-28 15:07:30.105	0.03	0.399	0.925	0.366	0.122	0	23.368	-1.807	-30.905	0	0	0	0	0	0	0
WT111(DD045F3F1DEA)	3.74	13108	2022-11-28 15:07:30.105	0.03	0.399	0.925	0.366	0.122	0	23.368	-1.807	-30.91	0	0	0	0	0	0	0
WT111(DD045F3F1DEA)	3.74	13108	2022-11-28 15:07:30.105	0.03	0.399	0.925	0.366	0.122	0	23.368	-1.807	-30.91	0	0	0	0	0	0	0
WT111(DD045F3F1DEA)	3.74	13108	2022-11-28 15:07:30.105	0.033	0.409	0.932	-0.549	-0.061	0	23.368	-1.807	-30.91	0	0	0	0	0	0	0
WT111(DD045F3F1DEA)	3.74	13108	2022-11-28 15:07:30.168	0.033	0.409	0.932	-0.549	-0.061	0	23.362	-1.807	-30.91	0	0	0	0	0	0	0
WT111(DD045F3F1DEA)	3.74	13108	2022-11-28 15:07:30.168	0.033	0.409	0.932	-0.549	-0.061	0	23.362	-1.807	-30.91	0	0	0	0	0	0	0
WT111(DD045F3F1DEA)	3.74	13108	2022-11-28 15:07:30.168	0.033	0.409	0.932	-0.549	-0.061	0	23.357	-1.807	-30.916	0	0	0	0	0	0	0
WT111(DD045F3F1DEA)	3.74	13108	2022-11-28 15:07:30.168	0.035	0.392	0.935	0.916	0	0	23.362	-1.807	-30.916	0	0	0	0	0	0	0
WT111(DD045F3F1DEA)	3.74	13108	2022-11-28 15:07:30.168	0.035	0.392	0.935	0.916	0	0	23.368	-1.807	-30.916	0	0	0	0	0	0	0
WT111(DD045F3F1DEA)	3.74	13108	2022-11-28 15:07:30.168	0.035	0.392	0.935	0.916	0	0	23.373	-1.813	-30.916	0	0	0	0	0	0	0
WT111(DD045F3F1DEA)	3.74	13108	2022-11-28 15:07:30.168	0.035	0.392	0.935	0.916	0	0	23.379	-1.813	-30.921	0	0	0	0	0	0	0
WT111(DD045F3F1DEA)	3.74	13108	2022-11-28 15:07:30.168	0.029	0.409	0.921	-0.732	-0.061	0	23.373	-1.813	-30.921	0	0	0	0	0	0	0
WT111(DD045F3F1DEA)	3.74	13108	2022-11-28 15:07:30.230	0.029	0.409	0.921	-0.732	-0.061	0	23.368	-1.813	-30.921	0	0	0	0	0	0	0
WT111(DD045F3F1DEA)	3.74	13108	2022-11-28 15:07:30.230	0.029	0.409	0.921	-0.732	-0.061	0	23.368	-1.813	-30.921	0	0	0	0	0	0	0
WT111(DD045F3F1DEA)	3.74	13108	2022-11-28 15:07:30.230	0.029	0.409	0.921	-0.732	-0.061	0	23.362	-1.813	-30.927	0	0	0	0	0	0	0
WT111(DD045F3F1DEA)	3.74	13108	2022-11-28 15:07:30.230	0.033	0.391	0.932	0.305	0	0	23.362	-1.813	-30.927	0	0	0	0	0	0	0
WT111(DD045F3F1DEA)	3.74	13108	2022-11-28 15:07:30.230	0.033	0.391	0.932	0.305	0	0	23.368	-1.813	-30.927	0	0	0	0	0	0	0
WT111(DD045F3F1DEA)	3.74	13108	2022-11-28 15:07:30.230	0.033	0.391	0.932	0.305	0	0	23.368	-1.813	-30.927	0	0	0	0	0	0	0
WT111(DD045F3F1DEA)	3.74	13108	2022-11-28 15:07:30.230	0.033	0.391	0.932	0.305	0	0	23.368	-1.813	-30.932	0	0	0	0	0	0	0
WT111(DD045F3F1DEA)	3.74	13108	2022-11-28 15:07:30.230	0.031	0.365	0.828	-3.174	-0.549	0	23.351	-1.813	-30.932	0	0	0	0	0	0	0
WT111(DD045F3F1DEA)	3.74	13108	2022-11-28 15:07:30.230	0.031	0.365	0.828	-3.174	-0.549	0	23.335	-1.818	-30.932	0	0	0	0	0	0	0
WT111(DD045F3F1DEA)	3.74	13108	2022-11-28 15:07:30.230	0.031	0.365	0.828	-3.174	-0.549	0	23.324	-1.818	-30.938	0	0	0	0	0	0	0
WT111(DD045F3F1DEA)	3.74	13108	2022-11-28 15:07:30.230	0.031	0.365	0.828	-3.174	-0.549	0	23.307	-1.824	-30.938	0	0	0	0	0	0	0
WT111(DD045F3F1DEA)	3.74	13108	2022-11-28 15:07:30.230	0.033	0.557	1.115	2.319	0.122	0	23.318	-1.824	-30.938	0	0	0	0	0	0	0
WT111(DD045F3F1DEA)	3.74	13108	2022-11-28 15:07:30.230	0.033	0.557	1.115	2.319	0.122	0	23.329	-1.824	-30.938	0	0	0	0	0	0	0
WT111(DD045F3F1DEA)	3.74	13108	2022-11-28 15:07:30.230	0.033	0.557	1.115	2.319	0.122	0	23.346	-1.824	-30.938	0	0	0	0	0	0	0
WT111(DD045F3F1DEA)	3.74	13108	2022-11-28 15:07:30.230	0.033	0.557	1.115	2.319	0.122	0	23.357	-1.818	-30.938	0	0	0	0	0	0	0
WT111(DD045F3F1DEA)	3.74	13108	2022-11-28 15:07:30.230	0.027	0.268	0.833	1.953	0.244	0	23.368	-1.818	-30.938	0	0	0	0	0	0	0
WT111(DD045F3F1DEA)	3.74	13108	2022-11-28 15:07:30.277	0.027	0.268	0.833	1.953	0.244	0	23.379	-1.818	-30.938	0	0	0	0	0	0	0
WT111(DD045F3F1DEA)	3.74	13108	2022-11-28 15:07:30.277	0.027	0.268	0.833	1.953	0.244	0	23.39	-1.818	-30.938	0	0	0	0	0	0	0
WT111(DD045F3F1DEA)	3.74	13108	2022-11-28 15:07:30.277	0.027	0.268	0.833	1.953	0.244	0	23.395	-1.818	-30.938	0	0	0	0	0	0	0
WT111(DD045F3F1DEA)	3.74	13108	2022-11-28 15:07:30.277	0.038	0.431	0.945	-1.709	0	0	23.39	-1.818	-30.943	0	0	0	0	0	0	0
WT111(DD045F3F1DEA)	3.74	13108	2022-11-28 15:07:30.277	0.038	0.431	0.945	-1.709	0	0	23.379	-1.818	-30.943	0	0	0	0	0	0	0
WT111(DD045F3F1DEA)	3.74	13108	2022-11-28 15:07:30.277	0.038	0.431	0.945	-1.709	0	0	23.368	-1.818	-30.943	0	0	0	0	0	0	0
WT111(DD045F3F1DEA)	3.74	13108	2022-11-28 15:07:30.277	0.038	0.431	0.945	-1.709	0	0	23.362	-1.818	-30.948	0	0	0	0	0	0	0
WT111(DD045F3F1DEA)	3.74	13108	2022-11-28 15:07:30.277	0.033	0.409	0.93	1.16	0.061	0	23.368	-1.818	-30.948	0	0	0	0	0	0	0
WT111(DD045F3F1DEA)	3.74	13108	2022-11-28 15:07:30.308	0.033	0.409	0.93	1.16	0.061	0	23.373	-1.818	-30.948	0	0	0	0	0	0	0
WT111(DD045F3F1DEA)	3.74	13108	2022-11-28 15:07:30.308	0.033	0.409	0.93	1.16	0.061	0	23.379	-1.813	-30.948	0	0	0	0	0	0	0
WT111(DD045F3F1DEA)	3.74	13108	2022-11-28 15:07:30.308	0.033	0.409	0.93	1.16	0.061	0	23.384	-1.813	-30.954	0	0	0	0	0	0	0
WT111(DD045F3F1DEA)	3.74	13108	2022-11-28 15:07:30.308	0.033	0.378	0.917	-0.793	0	0	23.379	-1.813	-30.954	0	0	0	0	0	0	0
WT111(DD045F3F1DEA)	3.74	13108	2022-11-28 15:07:30.308	0.033	0.378	0.917	-0.793	0	0	23.379	-1.813	-30.954	0	0	0	0	0	0	0
WT111(DD045F3F1DEA)	3.74	13108	2022-11-28 15:07:30.308	0.033	0.378	0.917	-0.793	0	0	23.373	-1.818	-30.959	0	0	0	0	0	0	0
WT111(DD045F3F1DEA)	3.74	13108	2022-11-28 15:07:30.308	0.03	0.431	0.947	-0.122	0	0	23.373	-1.818	-30.959	0	0	0	0	0	0	0
WT111(DD045F3F1DEA)	3.74	13108	2022-11-28 15:07:30.308	0.03	0.431	0.947	-0.122	0	0	23.373	-1.818	-30.959	0	0	0	0	0	0	0
WT111(DD045F3F1DEA)	3.74	13108	2022-11-28 15:07:30.339	0.03	0.431	0.947	-0.122	0	0	23.373	-1.818	-30.959	0	0	0	0	0	0	0
WT111(DD045F3F1DEA)	3.74	13108	2022-11-28 15:07:30.339	0.03	0.431	0.947	-0.122	0	0	23.373	-1.818	-30.965	0	0	0	0	0	0	0
WT111(DD045F3F1DEA)	3.74	13108	2022-11-28 15:07:30.339	0.034	0.375	0.916	0.488	-0.061	0	23.373	-1.818	-30.965	0	0	0	0	0	0	0
WT111(DD045F3F1DEA)	3.74	13108	2022-11-28 15:07:30.339	0.034	0.375	0.916	0.488	-0.061	0	23.379	-1.818	-30.965	0	0	0	0	0	0	0
WT111(DD045F3F1DEA)	3.74	13108	2022-11-28 15:07:30.339	0.034	0.375	0.916	0.488	-0.061	0	23.379	-1.818	-30.97	0	0	0	0	0	0	0
WT111(DD045F3F1DEA)	3.74	13108	2022-11-28 15:07:30.339	0.034	0.375	0.916	0.488	-0.061	0	23.379	-1.818	-30.97	0	0	0	0	0	0	0
WT111(DD045F3F1DEA)	3.74	13108	2022-11-28 15:07:30.339	0.03	0.402	0.925	-0.488	0	0	23.379	-1.818	-30.97	0	0	0	0	0	0	0
WT111(DD045F3F1DEA)	3.74	13108	2022-11-28 15:07:30.339	0.03	0.402	0.925	-0.488	0	0	23.373	-1.818	-30.97	0	0	0	0	0	0	0
WT111(DD045F3F1DEA)	3.74	13108	2022-11-28 15:07:30.402	0.03	0.402	0.925	-0.488	0	0	23.373	-1.818	-30.976	0	0	0	0	0	0	0
WT111(DD045F3F1DEA)	3.74	13108	2022-11-28 15:07:30.402	0.03	0.402	0.925	-0.488	0	0	23.368	-1.818	-30.976	0	0	0	0	0	0	0
WT111(DD045F3F1DEA)	3.74	13108	2022-11-28 15:07:30.402	0.035	0.402	0.936	0.305	0	0	23.373	-1.818	-30.976	0	0	0	0	0	0	0
WT111(DD045F3F1DEA)	3.74	13108	2022-11-28 15:07:30.402	0.035	0.402	0.936	0.305	0	0	23.373	-1.818	-30.981	0	0	0	0	0	0	0
WT111(DD045F3F1DEA)	3.74	13108	2022-11-28 15:07:30.402	0.035	0.402	0.936	0.305	0	0	23.373	-1.818	-30.981	0	0	0	0	0	0	0
WT111(DD045F3F1DEA)	3.74	13108	2022-11-28 15:07:30.402	0.035	0.402	0.936	0.305	0	0	23.373	-1.818	-30.981	0	0	0	0	0	0	0
WT111(DD045F3F1DEA)	3.74	13108	2022-11-28 15:07:30.402	0.033	0.416	0.936	0.122	0.122	0	23.379	-1.818	-30.981	0	0	0	0	0	0	0
WT111(DD045F3F1DEA)	3.74	13108	2022-11-28 15:07:30.402	0.033	0.416	0.936	0.122	0.122	0	23.379	-1.818	-30.981	0	0	0	0	0	0	0
WT111(DD045F3F1DEA)	3.74	13108	2022-11-28 15:07:30.433	0.033	0.416	0.936	0.122	0.122	0	23.379	-1.818	-30.987	0	0	0	0	0	0	0
WT111(DD045F3F1DEA)	3.74	13108	2022-11-28 15:07:30.433	0.033	0.416	0.936	0.122	0.122	0	23.379	-1.818	-30.987	0	0	0	0	0	0	0
WT111(DD045F3F1DEA)	3.74	13108	2022-11-28 15:07:30.433	0.032	0.409	0.932	-0.549	0	0	23.373	-1.818	-30.987	0	0	0	0	0	0	0
WT111(DD045F3F1DEA)	3.74	13108	2022-11-28 15:07:30.433	0.032	0.409	0.932	-0.549	0	0	23.373	-1.818	-30.987	0	0	0	0	0	0	0
WT111(DD045F3F1DEA)	3.74	13108	2022-11-28 15:07:30.433	0.032	0.409	0.932	-0.549	0	0	23.373	-1.818	-30.987	0	0	0	0	0	0	0
WT111(DD045F3F1DEA)	3.74	13108	2022-11-28 15:07:30.433	0.032	0.409	0.932	-0.549	0	0	23.368	-1.818	-30.987	0	0	0	0	0	0	0
WT111(DD045F3F1DEA)	3.74	13108	2022-11-28 15:07:30.433	0.03	0.394	0.925	0.793	0	0	23.373	-1.818	-30.987	0	0	0	0	0	0	0
WT111(DD045F3F1DEA)	3.74	13108	2022-11-28 15:07:30.433	0.03	0.394	0.925	0.793	0	0	23.379	-1.818	-30.992	0	0	0	0	0	0	0
WT111(DD045F3F1DEA)	3.74	13108	2022-11-28 15:07:30.464	0.03	0.394	0.925	0.793	0	0	23.379	-1.818	-30.992	0	0	0	0	0	0	0
WT111(DD045F3F1DEA)	3.74	13108	2022-11-28 15:07:30.464	0.03	0.394	0.925	0.793	0	0	23.384	-1.818	-30.992	0	0	0	0	0	0	0
WT111(DD045F3F1DEA)	3.74	13108	2022-11-28 15:07:30.464	0.033	0.395	0.927	-0.61	-0.061	0	23.384	-1.818	-30.992	0	0	0	0	0	0	0
WT111(DD045F3F1DEA)	3.74	13108	2022-11-28 15:07:30.464	0.033	0.395	0.927	-0.61	-0.061	0	23.379	-1.818	-30.992	0	0	0	0	0	0	0
WT111(DD045F3F1DEA)	3.74	13108	2022-11-28 15:07:30.464	0.033	0.395	0.927	-0.61	-0.061	0	23.373	-1.818	-30.998	0	0	0	0	0	0	0
WT111(DD045F3F1DEA)	3.74	13108	2022-11-28 15:07:30.464	0.033	0.395	0.927	-0.61	-0.061	0	23.373	-1.818	-30.998	0	0	0	0	0	0	0
WT111(DD045F3F1DEA)	3.74	13108	2022-11-28 15:07:30.464	0.033	0.417	0.937	0.366	0	0	23.373	-1.818	-30.998	0	0	0	0	0	0	0
WT111(DD045F3F1DEA)	3.74	13108	2022-11-28 15:07:30.464	0.033	0.417	0.937	0.366	0	0	23.379	-1.818	-30.998	0	0	0	0	0	0	0
WT111(DD045F3F1DEA)	3.74	13108	2022-11-28 15:07:30.558	0.033	0.417	0.937	0.366	0	0	23.379	-1.818	-30.998	0	0	0	0	0	0	0
WT111(DD045F3F1DEA)	3.74	13108	2022-11-28 15:07:30.558	0.033	0.417	0.937	0.366	0	0	23.379	-1.818	-30.998	0	0	0	0	0	0	0
WT111(DD045F3F1DEA)	3.74	13108	2022-11-28 15:07:30.558	0.032	0.396	0.925	-0.549	0	0	23.379	-1.818	-31.003	0	0	0	0	0	0	0
WT111(DD045F3F1DEA)	3.74	13108	2022-11-28 15:07:30.558	0.032	0.396	0.925	-0.549	0	0	23.373	-1.818	-31.003	0	0	0	0	0	0	0
WT111(DD045F3F1DEA)	3.74	13108	2022-11-28 15:07:30.558	0.032	0.396	0.925	-0.549	0	0	23.373	-1.818	-31.003	0	0	0	0	0	0	0
WT111(DD045F3F1DEA)	3.74	13108	2022-11-28 15:07:30.558	0.032	0.396	0.925	-0.549	0	0	23.368	-1.818	-31.003	0	0	0	0	0	0	0
WT111(DD045F3F1DEA)	3.74	13108	2022-11-28 15:07:30.558	0.035	0.387	0.929	-0.183	-0.061	0	23.368	-1.818	-31.003	0	0	0	0	0	0	0
WT111(DD045F3F1DEA)	3.74	13108	2022-11-28 15:07:30.558	0.035	0.387	0.929	-0.183	-0.061	0	23.368	-1.818	-31.003	0	0	0	0	0	0	0
WT111(DD045F3F1DEA)	3.74	13108	2022-11-28 15:07:30.558	0.035	0.387	0.929	-0.183	-0.061	0	23.368	-1.818	-31.003	0	0	0	0	0	0	0
WT111(DD045F3F1DEA)	3.74	13108	2022-11-28 15:07:30.558	0.035	0.387	0.929	-0.183	-0.061	0	23.368	-1.818	-31.003	0	0	0	0	0	0	0
WT111(DD045F3F1DEA)	3.74	13108	2022-11-28 15:07:30.558	0.03	0.398	0.921	-0.122	0	0	23.368	-1.818	-31.003	0	0	0	0	0	0	0
WT111(DD045F3F1DEA)	3.74	13108	2022-11-28 15:07:30.558	0.03	0.398	0.921	-0.122	0	0	23.362	-1.818	-31.003	0	0	0	0	0	0	0
WT111(DD045F3F1DEA)	3.74	13108	2022-11-28 15:07:30.558	0.03	0.398	0.921	-0.122	0	0	23.362	-1.818	-31.003	0	0	0	0	0	0	0
WT111(DD045F3F1DEA)	3.74	13108	2022-11-28 15:07:30.558	0.03	0.398	0.921	-0.122	0	0	23.362	-1.818	-31.003	0	0	0	0	0	0	0
WT111(DD045F3F1DEA)	3.74	13108	2022-11-28 15:07:30.558	0.034	0.418	0.939	0.366	0.061	0	23.362	-1.818	-31.003	0	0	0	0	0	0	0
WT111(DD045F3F1DEA)	3.74	13108	2022-11-28 15:07:30.558	0.034	0.418	0.939	0.366	0.061	0	23.368	-1.818	-31.003	0	0	0	0	0	0	0
WT111(DD045F3F1DEA)	3.74	13108	2022-11-28 15:07:30.589	0.034	0.418	0.939	0.366	0.061	0	23.368	-1.818	-31.003	0	0	0	0	0	0	0
WT111(DD045F3F1DEA)	3.74	13108	2022-11-28 15:07:30.589	0.034	0.418	0.939	0.366	0.061	0	23.368	-1.818	-31.003	0	0	0	0	0	0	0
WT111(DD045F3F1DEA)	3.74	13108	2022-11-28 15:07:30.589	0.034	0.404	0.925	-0.183	0	0	23.368	-1.818	-31.003	0	0	0	0	0	0	0
WT111(DD045F3F1DEA)	3.74	13108	2022-11-28 15:07:30.589	0.034	0.404	0.925	-0.183	0	0	23.368	-1.818	-31.003	0	0	0	0	0	0	0
WT111(DD045F3F1DEA)	3.74	13108	2022-11-28 15:07:30.589	0.034	0.404	0.925	-0.183	0	0	23.368	-1.818	-30.998	0	0	0	0	0	0	0
WT111(DD045F3F1DEA)	3.74	13108	2022-11-28 15:07:30.589	0.034	0.404	0.925	-0.183	0	0	23.368	-1.818	-30.998	0	0	0	0	0	0	0
WT111(DD045F3F1DEA)	3.74	13108	2022-11-28 15:07:30.589	0.033	0.395	0.935	0.427	0.061	0	23.368	-1.818	-30.998	0	0	0	0	0	0	0
WT111(DD045F3F1DEA)	3.74	13108	2022-11-28 15:07:30.589	0.033	0.395	0.935	0.427	0.061	0	23.373	-1.818	-30.998	0	0	0	0	0	0	0
WT111(DD045F3F1DEA)	3.74	13108	2022-11-28 15:07:30.636	0.033	0.395	0.935	0.427	0.061	0	23.373	-1.818	-30.998	0	0	0	0	0	0	0
WT111(DD045F3F1DEA)	3.74	13108	2022-11-28 15:07:30.636	0.033	0.395	0.935	0.427	0.061	0	23.379	-1.818	-30.998	0	0	0	0	0	0	0
WT111(DD045F3F1DEA)	3.74	13108	2022-11-28 15:07:30.636	0.034	0.403	0.925	-0.061	0	0	23.373	-1.818	-30.998	0	0	0	0	0	0	0
WT111(DD045F3F1DEA)	3.74	13108	2022-11-28 15:07:30.636	0.034	0.403	0.925	-0.061	0	0	23.373	-1.818	-30.998	0	0	0	0	0	0	0
WT111(DD045F3F1DEA)	3.74	13108	2022-11-28 15:07:30.636	0.034	0.403	0.925	-0.061	0	0	23.373	-1.818	-30.992	0	0	0	0	0	0	0
WT111(DD045F3F1DEA)	3.74	13108	2022-11-28 15:07:30.636	0.034	0.403	0.925	-0.061	0	0	23.373	-1.818	-30.992	0	0	0	0	0	0	0
WT111(DD045F3F1DEA)	3.74	13108	2022-11-28 15:07:30.636	0.032	0.393	0.923	0.061	0	0	23.373	-1.818	-30.992	0	0	0	0	0	0	0
WT111(DD045F3F1DEA)	3.74	13108	2022-11-28 15:07:30.636	0.032	0.393	0.923	0.061	0	0	23.373	-1.818	-30.992	0	0	0	0	0	0	0
WT111(DD045F3F1DEA)	3.74	13108	2022-11-28 15:07:30.667	0.032	0.393	0.923	0.061	0	0	23.373	-1.818	-30.992	0	0	0	0	0	0	0
WT111(DD045F3F1DEA)	3.74	13108	2022-11-28 15:07:30.667	0.032	0.393	0.923	0.061	0	0	23.373	-1.824	-30.992	0	0	0	0	0	0	0
WT111(DD045F3F1DEA)	3.74	13108	2022-11-28 15:07:30.667	0.032	0.412	0.935	-0.122	0	0	23.373	-1.824	-30.992	0	0	0	0	0	0	0
WT111(DD045F3F1DEA)	3.74	13108	2022-11-28 15:07:30.667	0.032	0.412	0.935	-0.122	0	0	23.373	-1.824	-30.992	0	0	0	0	0	0	0
WT111(DD045F3F1DEA)	3.74	13108	2022-11-28 15:07:30.667	0.032	0.412	0.935	-0.122	0	0	23.373	-1.824	-30.992	0	0	0	0	0	0	0
WT111(DD045F3F1DEA)	3.74	13108	2022-11-28 15:07:30.667	0.032	0.412	0.935	-0.122	0	0	23.373	-1.824	-30.992	0	0	0	0	0	0	0
WT111(DD045F3F1DEA)	3.74	13108	2022-11-28 15:07:30.667	0.036	0.404	0.933	0.122	0.061	0	23.373	-1.824	-30.987	0	0	0	0	0	0	0
WT111(DD045F3F1DEA)	3.74	13108	2022-11-28 15:07:30.667	0.036	0.404	0.933	0.122	0.061	0	23.373	-1.824	-30.987	0	0	0	0	0	0	0
WT111(DD045F3F1DEA)	3.74	13108	2022-11-28 15:07:30.730	0.036	0.404	0.933	0.122	0.061	0	23.373	-1.824	-30.987	0	0	0	0	0	0	0
WT111(DD045F3F1DEA)	3.74	13108	2022-11-28 15:07:30.730	0.036	0.404	0.933	0.122	0.061	0	23.379	-1.818	-30.987	0	0	0	0	0	0	0
WT111(DD045F3F1DEA)	3.74	13108	2022-11-28 15:07:30.730	0.032	0.408	0.926	0.305	-0.061	0	23.379	-1.824	-30.987	0	0	0	0	0	0	0
WT111(DD045F3F1DEA)	3.74	13108	2022-11-28 15:07:30.730	0.032	0.408	0.926	0.305	-0.061	0	23.379	-1.824	-30.987	0	0	0	0	0	0	0
WT111(DD045F3F1DEA)	3.74	13108	2022-11-28 15:07:30.730	0.032	0.408	0.926	0.305	-0.061	0	23.379	-1.824	-30.981	0	0	0	0	0	0	0
WT111(DD045F3F1DEA)	3.74	13108	2022-11-28 15:07:30.730	0.032	0.408	0.926	0.305	-0.061	0	23.384	-1.824	-30.981	0	0	0	0	0	0	0
WT111(DD045F3F1DEA)	3.74	13108	2022-11-28 15:07:30.730	0.031	0.394	0.927	-0.244	0	0	23.384	-1.824	-30.981	0	0	0	0	0	0	0

## Sheet: 20Hz
设备名称	电压	版本	片上时间	加速度X(g)	加速度Y(g)	加速度Z(g)	角速度X(°/s)	角速度Y(°/s)	角速度Z(°/s)	角度X(°)	角度Y(°)	角度Z(°)	磁场X	磁场Y	磁场Z	四元数0	四元数1	四元数2	四元数3	状态
WT111(DD045F3F1DEA)	3.75	13108	2022-11-28 15:15:22.480	0.03	0.374	0.908	-0.244	0	0	23.373	-1.851	-31.432	0	0	0	0	0	0	0
WT111(DD045F3F1DEA)	3.75	13108	2022-11-28 15:15:22.480	0.03	0.374	0.908	-0.244	0	0	23.373	-1.851	-31.437	0	0	0	0	0	0	0
WT111(DD045F3F1DEA)	3.75	13108	2022-11-28 15:15:22.480	0.036	0.413	0.936	-0.122	0	0	23.368	-1.851	-31.437	0	0	0	0	0	0	0
WT111(DD045F3F1DEA)	3.75	13108	2022-11-28 15:15:22.480	0.036	0.413	0.936	-0.122	0	0	23.368	-1.851	-31.437	0	0	0	0	0	0	0
WT111(DD045F3F1DEA)	3.75	13108	2022-11-28 15:15:22.480	0.036	0.413	0.936	-0.122	0	0	23.368	-1.851	-31.443	0	0	0	0	0	0	0
WT111(DD045F3F1DEA)	3.75	13108	2022-11-28 15:15:22.511	0.036	0.413	0.936	-0.122	0	0	23.368	-1.851	-31.443	0	0	0	0	0	0	0
WT111(DD045F3F1DEA)	3.75	13108	2022-11-28 15:15:22.511	0.036	0.409	0.939	0.549	0	0	23.373	-1.851	-31.443	0	0	0	0	0	0	0
WT111(DD045F3F1DEA)	3.75	13108	2022-11-28 15:15:22.511	0.036	0.409	0.939	0.549	0	0	23.373	-1.851	-31.448	0	0	0	0	0	0	0
WT111(DD045F3F1DEA)	3.75	13108	2022-11-28 15:15:22.511	0.036	0.409	0.939	0.549	0	0	23.379	-1.851	-31.448	0	0	0	0	0	0	0
WT111(DD045F3F1DEA)	3.75	13108	2022-11-28 15:15:22.511	0.036	0.409	0.939	0.549	0	0	23.379	-1.851	-31.454	0	0	0	0	0	0	0
WT111(DD045F3F1DEA)	3.75	13108	2022-11-28 15:15:22.511	0.033	0.384	0.917	-0.427	-0.061	0	23.379	-1.851	-31.454	0	0	0	0	0	0	0
WT111(DD045F3F1DEA)	3.75	13108	2022-11-28 15:15:22.511	0.033	0.384	0.917	-0.427	-0.061	0	23.373	-1.857	-31.454	0	0	0	0	0	0	0
WT111(DD045F3F1DEA)	3.75	13108	2022-11-28 15:15:22.511	0.033	0.384	0.917	-0.427	-0.061	0	23.373	-1.857	-31.459	0	0	0	0	0	0	0
WT111(DD045F3F1DEA)	3.75	13108	2022-11-28 15:15:22.574	0.033	0.384	0.917	-0.427	-0.061	0	23.373	-1.857	-31.459	0	0	0	0	0	0	0
WT111(DD045F3F1DEA)	3.75	13108	2022-11-28 15:15:22.574	0.034	0.418	0.933	0.183	0	0	23.373	-1.857	-31.459	0	0	0	0	0	0	0
WT111(DD045F3F1DEA)	3.75	13108	2022-11-28 15:15:22.574	0.034	0.418	0.933	0.183	0	0	23.373	-1.857	-31.465	0	0	0	0	0	0	0
WT111(DD045F3F1DEA)	3.75	13108	2022-11-28 15:15:22.574	0.034	0.418	0.933	0.183	0	0	23.373	-1.857	-31.465	0	0	0	0	0	0	0
WT111(DD045F3F1DEA)	3.75	13108	2022-11-28 15:15:22.574	0.034	0.418	0.933	0.183	0	0	23.373	-1.857	-31.47	0	0	0	0	0	0	0
WT111(DD045F3F1DEA)	3.75	13108	2022-11-28 15:15:22.574	0.028	0.387	0.925	0	0	0	23.373	-1.857	-31.47	0	0	0	0	0	0	0
WT111(DD045F3F1DEA)	3.75	13108	2022-11-28 15:15:22.574	0.028	0.387	0.925	0	0	0	23.373	-1.857	-31.47	0	0	0	0	0	0	0
WT111(DD045F3F1DEA)	3.75	13108	2022-11-28 15:15:22.574	0.028	0.387	0.925	0	0	0	23.373	-1.857	-31.476	0	0	0	0	0	0	0
WT111(DD045F3F1DEA)	3.75	13108	2022-11-28 15:15:22.605	0.028	0.387	0.925	0	0	0	23.373	-1.857	-31.476	0	0	0	0	0	0	0
WT111(DD045F3F1DEA)	3.75	13108	2022-11-28 15:15:22.605	0.037	0.434	0.95	-0.732	0	0	23.373	-1.857	-31.476	0	0	0	0	0	0	0
WT111(DD045F3F1DEA)	3.75	13108	2022-11-28 15:15:22.605	0.037	0.434	0.95	-0.732	0	0	23.368	-1.857	-31.481	0	0	0	0	0	0	0
WT111(DD045F3F1DEA)	3.75	13108	2022-11-28 15:15:22.605	0.037	0.434	0.95	-0.732	0	0	23.362	-1.857	-31.481	0	0	0	0	0	0	0
WT111(DD045F3F1DEA)	3.75	13108	2022-11-28 15:15:22.605	0.037	0.434	0.95	-0.732	0	0	23.362	-1.857	-31.481	0	0	0	0	0	0	0
WT111(DD045F3F1DEA)	3.75	13108	2022-11-28 15:15:22.605	0.03	0.377	0.913	0.366	0	0	23.362	-1.857	-31.487	0	0	0	0	0	0	0
WT111(DD045F3F1DEA)	3.75	13108	2022-11-28 15:15:22.605	0.03	0.377	0.913	0.366	0	0	23.368	-1.857	-31.487	0	0	0	0	0	0	0
WT111(DD045F3F1DEA)	3.75	13108	2022-11-28 15:15:22.605	0.03	0.377	0.913	0.366	0	0	23.368	-1.857	-31.487	0	0	0	0	0	0	0
WT111(DD045F3F1DEA)	3.75	13108	2022-11-28 15:15:22.637	0.028	0.422	0.939	-0.488	-0.061	0	23.368	-1.857	-31.492	0	0	0	0	0	0	0
WT111(DD045F3F1DEA)	3.75	13108	2022-11-28 15:15:22.637	0.028	0.422	0.939	-0.488	-0.061	0	23.362	-1.857	-31.492	0	0	0	0	0	0	0
WT111(DD045F3F1DEA)	3.75	13108	2022-11-28 15:15:22.637	0.028	0.422	0.939	-0.488	-0.061	0	23.362	-1.857	-31.498	0	0	0	0	0	0	0
WT111(DD045F3F1DEA)	3.75	13108	2022-11-28 15:15:22.637	0.028	0.422	0.939	-0.488	-0.061	0	23.362	-1.857	-31.498	0	0	0	0	0	0	0
WT111(DD045F3F1DEA)	3.75	13108	2022-11-28 15:15:22.637	0.032	0.405	0.932	0.61	0.122	0	23.362	-1.857	-31.498	0	0	0	0	0	0	0
WT111(DD045F3F1DEA)	3.75	13108	2022-11-28 15:15:22.637	0.032	0.405	0.932	0.61	0.122	0	23.368	-1.857	-31.498	0	0	0	0	0	0	0
WT111(DD045F3F1DEA)	3.75	13108	2022-11-28 15:15:22.637	0.032	0.405	0.932	0.61	0.122	0	23.373	-1.857	-31.503	0	0	0	0	0	0	0
WT111(DD045F3F1DEA)	3.75	13108	2022-11-28 15:15:22.637	0.032	0.405	0.932	0.61	0.122	0	23.373	-1.857	-31.503	0	0	0	0	0	0	0
WT111(DD045F3F1DEA)	3.75	13108	2022-11-28 15:15:22.699	0.041	0.42	0.94	-0.427	-0.122	0	23.373	-1.857	-31.503	0	0	0	0	0	0	0
WT111(DD045F3F1DEA)	3.75	13108	2022-11-28 15:15:22.699	0.041	0.42	0.94	-0.427	-0.122	0	23.373	-1.857	-31.509	0	0	0	0	0	0	0
WT111(DD045F3F1DEA)	3.75	13108	2022-11-28 15:15:22.699	0.041	0.42	0.94	-0.427	-0.122	0	23.368	-1.857	-31.509	0	0	0	0	0	0	0
WT111(DD045F3F1DEA)	3.75	13108	2022-11-28 15:15:22.699	0.041	0.42	0.94	-0.427	-0.122	0	23.368	-1.857	-31.514	0	0	0	0	0	0	0
WT111(DD045F3F1DEA)	3.75	13108	2022-11-28 15:15:22.699	0.033	0.368	0.913	0.183	0	0	23.368	-1.857	-31.514	0	0	0	0	0	0	0
WT111(DD045F3F1DEA)	3.75	13108	2022-11-28 15:15:22.699	0.033	0.368	0.913	0.183	0	0	23.373	-1.857	-31.514	0	0	0	0	0	0	0
WT111(DD045F3F1DEA)	3.75	13108	2022-11-28 15:15:22.699	0.033	0.368	0.913	0.183	0	0	23.373	-1.857	-31.52	0	0	0	0	0	0	0
WT111(DD045F3F1DEA)	3.75	13108	2022-11-28 15:15:22.699	0.033	0.368	0.913	0.183	0	0	23.373	-1.857	-31.52	0	0	0	0	0	0	0
WT111(DD045F3F1DEA)	3.75	13108	2022-11-28 15:15:22.715	0.03	0.421	0.934	0.122	0.061	0	23.373	-1.857	-31.52	0	0	0	0	0	0	0
WT111(DD045F3F1DEA)	3.75	13108	2022-11-28 15:15:22.715	0.03	0.421	0.934	0.122	0.061	0	23.373	-1.857	-31.525	0	0	0	0	0	0	0
WT111(DD045F3F1DEA)	3.75	13108	2022-11-28 15:15:22.715	0.03	0.421	0.934	0.122	0.061	0	23.373	-1.857	-31.525	0	0	0	0	0	0	0
WT111(DD045F3F1DEA)	3.75	13108	2022-11-28 15:15:22.715	0.03	0.421	0.934	0.122	0.061	0	23.379	-1.857	-31.525	0	0	0	0	0	0	0
WT111(DD045F3F1DEA)	3.75	13108	2022-11-28 15:15:22.715	0.035	0.392	0.922	-0.549	-0.061	0	23.373	-1.857	-31.525	0	0	0	0	0	0	0
WT111(DD045F3F1DEA)	3.75	13108	2022-11-28 15:15:22.715	0.035	0.392	0.922	-0.549	-0.061	0	23.373	-1.857	-31.531	0	0	0	0	0	0	0
WT111(DD045F3F1DEA)	3.75	13108	2022-11-28 15:15:22.715	0.035	0.392	0.922	-0.549	-0.061	0	23.368	-1.857	-31.531	0	0	0	0	0	0	0
WT111(DD045F3F1DEA)	3.75	13108	2022-11-28 15:15:22.715	0.035	0.392	0.922	-0.549	-0.061	0	23.368	-1.857	-31.536	0	0	0	0	0	0	0
WT111(DD045F3F1DEA)	3.75	13108	2022-11-28 15:15:22.746	0.033	0.388	0.929	1.404	0	0	23.373	-1.857	-31.536	0	0	0	0	0	0	0
WT111(DD045F3F1DEA)	3.75	13108	2022-11-28 15:15:22.746	0.033	0.388	0.929	1.404	0	0	23.379	-1.857	-31.536	0	0	0	0	0	0	0
WT111(DD045F3F1DEA)	3.75	13108	2022-11-28 15:15:22.746	0.033	0.388	0.929	1.404	0	0	23.39	-1.857	-31.536	0	0	0	0	0	0	0
WT111(DD045F3F1DEA)	3.75	13108	2022-11-28 15:15:22.746	0.033	0.388	0.929	1.404	0	0	23.395	-1.857	-31.536	0	0	0	0	0	0	0
WT111(DD045F3F1DEA)	3.75	13108	2022-11-28 15:15:22.746	0.035	0.438	0.947	-1.16	0.061	0	23.39	-1.857	-31.536	0	0	0	0	0	0	0
WT111(DD045F3F1DEA)	3.75	13108	2022-11-28 15:15:22.746	0.035	0.438	0.947	-1.16	0.061	0	23.384	-1.857	-31.536	0	0	0	0	0	0	0
WT111(DD045F3F1DEA)	3.75	13108	2022-11-28 15:15:22.746	0.035	0.438	0.947	-1.16	0.061	0	23.379	-1.857	-31.531	0	0	0	0	0	0	0
WT111(DD045F3F1DEA)	3.75	13108	2022-11-28 15:15:22.746	0.035	0.438	0.947	-1.16	0.061	0	23.373	-1.857	-31.531	0	0	0	0	0	0	0
WT111(DD045F3F1DEA)	3.75	13108	2022-11-28 15:15:22.840	0.035	0.373	0.923	-0.366	0	0	23.368	-1.857	-31.531	0	0	0	0	0	0	0
WT111(DD045F3F1DEA)	3.75	13108	2022-11-28 15:15:22.840	0.035	0.373	0.923	-0.366	0	0	23.368	-1.857	-31.531	0	0	0	0	0	0	0
WT111(DD045F3F1DEA)	3.75	13108	2022-11-28 15:15:22.840	0.035	0.373	0.923	-0.366	0	0	23.368	-1.857	-31.531	0	0	0	0	0	0	0
WT111(DD045F3F1DEA)	3.75	13108	2022-11-28 15:15:22.840	0.035	0.373	0.923	-0.366	0	0	23.362	-1.857	-31.531	0	0	0	0	0	0	0
WT111(DD045F3F1DEA)	3.75	13108	2022-11-28 15:15:22.840	0.026	0.412	0.915	0.916	0.061	0	23.368	-1.857	-31.531	0	0	0	0	0	0	0
WT111(DD045F3F1DEA)	3.75	13108	2022-11-28 15:15:22.840	0.026	0.412	0.915	0.916	0.061	0	23.373	-1.857	-31.531	0	0	0	0	0	0	0
WT111(DD045F3F1DEA)	3.75	13108	2022-11-28 15:15:22.840	0.026	0.412	0.915	0.916	0.061	0	23.379	-1.857	-31.531	0	0	0	0	0	0	0
WT111(DD045F3F1DEA)	3.75	13108	2022-11-28 15:15:22.840	0.026	0.412	0.915	0.916	0.061	0	23.384	-1.857	-31.531	0	0	0	0	0	0	0
WT111(DD045F3F1DEA)	3.75	13108	2022-11-28 15:15:22.871	0.036	0.41	0.937	-1.038	0	0	23.379	-1.857	-31.531	0	0	0	0	0	0	0
WT111(DD045F3F1DEA)	3.75	13108	2022-11-28 15:15:22.871	0.036	0.41	0.937	-1.038	0	0	23.373	-1.857	-31.525	0	0	0	0	0	0	0
WT111(DD045F3F1DEA)	3.75	13108	2022-11-28 15:15:22.871	0.036	0.41	0.937	-1.038	0	0	23.368	-1.857	-31.525	0	0	0	0	0	0	0
WT111(DD045F3F1DEA)	3.75	13108	2022-11-28 15:15:22.871	0.036	0.41	0.937	-1.038	0	0	23.362	-1.857	-31.525	0	0	0	0	0	0	0
WT111(DD045F3F1DEA)	3.75	13108	2022-11-28 15:15:22.871	0.035	0.39	0.928	0.732	0	0	23.368	-1.857	-31.525	0	0	0	0	0	0	0
WT111(DD045F3F1DEA)	3.75	13108	2022-11-28 15:15:22.871	0.035	0.39	0.928	0.732	0	0	23.373	-1.857	-31.525	0	0	0	0	0	0	0
WT111(DD045F3F1DEA)	3.75	13108	2022-11-28 15:15:22.871	0.035	0.39	0.928	0.732	0	0	23.373	-1.857	-31.525	0	0	0	0	0	0	0
WT111(DD045F3F1DEA)	3.75	13108	2022-11-28 15:15:22.871	0.035	0.39	0.928	0.732	0	0	23.379	-1.857	-31.525	0	0	0	0	0	0	0
WT111(DD045F3F1DEA)	3.75	13108	2022-11-28 15:15:22.935	0.031	0.424	0.924	-0.061	0	0	23.379	-1.857	-31.525	0	0	0	0	0	0	0
WT111(DD045F3F1DEA)	3.75	13108	2022-11-28 15:15:22.935	0.031	0.424	0.924	-0.061	0	0	23.379	-1.857	-31.52	0	0	0	0	0	0	0
WT111(DD045F3F1DEA)	3.75	13108	2022-11-28 15:15:22.935	0.031	0.424	0.924	-0.061	0	0	23.379	-1.857	-31.52	0	0	0	0	0	0	0
WT111(DD045F3F1DEA)	3.75	13108	2022-11-28 15:15:22.935	0.031	0.424	0.924	-0.061	0	0	23.379	-1.857	-31.52	0	0	0	0	0	0	0
WT111(DD045F3F1DEA)	3.75	13108	2022-11-28 15:15:22.935	0.034	0.362	0.928	-0.549	0	0	23.379	-1.857	-31.52	0	0	0	0	0	0	0
WT111(DD045F3F1DEA)	3.75	13108	2022-11-28 15:15:22.935	0.034	0.362	0.928	-0.549	0	0	23.373	-1.857	-31.52	0	0	0	0	0	0	0
WT111(DD045F3F1DEA)	3.75	13108	2022-11-28 15:15:22.935	0.034	0.362	0.928	-0.549	0	0	23.373	-1.857	-31.52	0	0	0	0	0	0	0
WT111(DD045F3F1DEA)	3.75	13108	2022-11-28 15:15:22.935	0.034	0.362	0.928	-0.549	0	0	23.368	-1.857	-31.52	0	0	0	0	0	0	0
WT111(DD045F3F1DEA)	3.75	13108	2022-11-28 15:15:23.029	0.031	0.431	0.932	0.61	0	0	23.373	-1.857	-31.52	0	0	0	0	0	0	0
WT111(DD045F3F1DEA)	3.75	13108	2022-11-28 15:15:23.029	0.031	0.431	0.932	0.61	0	0	23.373	-1.857	-31.52	0	0	0	0	0	0	0
WT111(DD045F3F1DEA)	3.75	13108	2022-11-28 15:15:23.029	0.031	0.431	0.932	0.61	0	0	23.379	-1.857	-31.52	0	0	0	0	0	0	0
WT111(DD045F3F1DEA)	3.75	13108	2022-11-28 15:15:23.029	0.031	0.431	0.932	0.61	0	0	23.379	-1.857	-31.52	0	0	0	0	0	0	0
WT111(DD045F3F1DEA)	3.75	13108	2022-11-28 15:15:23.029	0.035	0.417	0.953	0.854	-0.183	0	23.384	-1.857	-31.52	0	0	0	0	0	0	0
WT111(DD045F3F1DEA)	3.75	13108	2022-11-28 15:15:23.029	0.035	0.417	0.953	0.854	-0.183	0	23.39	-1.862	-31.52	0	0	0	0	0	0	0
WT111(DD045F3F1DEA)	3.75	13108	2022-11-28 15:15:23.029	0.035	0.417	0.953	0.854	-0.183	0	23.395	-1.862	-31.52	0	0	0	0	0	0	0
WT111(DD045F3F1DEA)	3.75	13108	2022-11-28 15:15:23.029	0.035	0.417	0.953	0.854	-0.183	0	23.401	-1.862	-31.52	0	0	0	0	0	0	0
WT111(DD045F3F1DEA)	3.75	13108	2022-11-28 15:15:23.044	0.03	0.354	0.883	-0.244	0	0	23.395	-1.862	-31.52	0	0	0	0	0	0	0
WT111(DD045F3F1DEA)	3.75	13108	2022-11-28 15:15:23.044	0.03	0.354	0.883	-0.244	0	0	23.395	-1.862	-31.514	0	0	0	0	0	0	0
WT111(DD045F3F1DEA)	3.75	13108	2022-11-28 15:15:23.060	0.03	0.354	0.883	-0.244	0	0	23.395	-1.862	-31.514	0	0	0	0	0	0	0
WT111(DD045F3F1DEA)	3.75	13108	2022-11-28 15:15:23.060	0.03	0.354	0.883	-0.244	0	0	23.395	-1.862	-31.514	0	0	0	0	0	0	0
WT111(DD045F3F1DEA)	3.75	13108	2022-11-28 15:15:23.060	0.031	0.421	0.894	-3.601	-0.122	0	23.373	-1.862	-31.514	0	0	0	0	0	0	0
WT111(DD045F3F1DEA)	3.75	13108	2022-11-28 15:15:23.060	0.031	0.421	0.894	-3.601	-0.122	0	23.357	-1.862	-31.514	0	0	0	0	0	0	0
WT111(DD045F3F1DEA)	3.75	13108	2022-11-28 15:15:23.060	0.031	0.421	0.894	-3.601	-0.122	0	23.34	-1.862	-31.509	0	0	0	0	0	0	0
WT111(DD045F3F1DEA)	3.75	13108	2022-11-28 15:15:23.060	0.031	0.421	0.894	-3.601	-0.122	0	23.324	-1.862	-31.509	0	0	0	0	0	0	0
WT111(DD045F3F1DEA)	3.75	13108	2022-11-28 15:15:23.075	0.036	0.454	1.088	4.272	-0.549	0	23.346	-1.868	-31.509	0	0	0	0	0	0	0
WT111(DD045F3F1DEA)	3.75	13108	2022-11-28 15:15:23.075	0.036	0.454	1.088	4.272	-0.549	0	23.368	-1.868	-31.509	0	0	0	0	0	0	0
WT111(DD045F3F1DEA)	3.75	13108	2022-11-28 15:15:23.075	0.036	0.454	1.088	4.272	-0.549	0	23.39	-1.873	-31.509	0	0	0	0	0	0	0
WT111(DD045F3F1DEA)	3.75	13108	2022-11-28 15:15:23.075	0.036	0.454	1.088	4.272	-0.549	0	23.406	-1.873	-31.503	0	0	0	0	0	0	0
WT111(DD045F3F1DEA)	3.75	13108	2022-11-28 15:15:23.075	0.032	0.342	0.84	-1.404	0.488	-0.549	23.401	-1.868	-31.503	0	0	0	0	0	0	0
WT111(DD045F3F1DEA)	3.75	13108	2022-11-28 15:15:23.075	0.032	0.342	0.84	-1.404	0.488	-0.549	23.395	-1.868	-31.503	0	0	0	0	0	0	0
WT111(DD045F3F1DEA)	3.75	13108	2022-11-28 15:15:23.075	0.032	0.342	0.84	-1.404	0.488	-0.549	23.384	-1.862	-31.503	0	0	0	0	0	0	0
WT111(DD045F3F1DEA)	3.75	13108	2022-11-28 15:15:23.075	0.032	0.342	0.84	-1.404	0.488	-0.549	23.379	-1.862	-31.503	0	0	0	0	0	0	0
WT111(DD045F3F1DEA)	3.75	13108	2022-11-28 15:15:23.107	0.035	0.437	0.929	-0.793	-0.183	0.122	23.373	-1.862	-31.503	0	0	0	0	0	0	0
WT111(DD045F3F1DEA)	3.75	13108	2022-11-28 15:15:23.107	0.035	0.437	0.929	-0.793	-0.183	0.122	23.373	-1.862	-31.498	0	0	0	0	0	0	0
WT111(DD045F3F1DEA)	3.75	13108	2022-11-28 15:15:23.107	0.035	0.437	0.929	-0.793	-0.183	0.122	23.368	-1.862	-31.498	0	0	0	0	0	0	0
WT111(DD045F3F1DEA)	3.75	13108	2022-11-28 15:15:23.107	0.035	0.437	0.929	-0.793	-0.183	0.122	23.362	-1.862	-31.492	0	0	0	0	0	0	0
WT111(DD045F3F1DEA)	3.75	13108	2022-11-28 15:15:23.107	0.033	0.381	0.917	0.488	0.122	0	23.368	-1.862	-31.492	0	0	0	0	0	0	0
WT111(DD045F3F1DEA)	3.75	13108	2022-11-28 15:15:23.107	0.033	0.381	0.917	0.488	0.122	0	23.368	-1.862	-31.487	0	0	0	0	0	0	0
WT111(DD045F3F1DEA)	3.75	13108	2022-11-28 15:15:23.107	0.033	0.381	0.917	0.488	0.122	0	23.373	-1.862	-31.481	0	0	0	0	0	0	0
WT111(DD045F3F1DEA)	3.75	13108	2022-11-28 15:15:23.107	0.033	0.381	0.917	0.488	0.122	0	23.373	-1.862	-31.481	0	0	0	0	0	0	0
WT111(DD045F3F1DEA)	3.75	13108	2022-11-28 15:15:23.169	0.031	0.417	0.947	0.183	0	-0.061	23.373	-1.862	-31.481	0	0	0	0	0	0	0
WT111(DD045F3F1DEA)	3.75	13108	2022-11-28 15:15:23.169	0.031	0.417	0.947	0.183	0	-0.061	23.379	-1.862	-31.476	0	0	0	0	0	0	0
WT111(DD045F3F1DEA)	3.75	13108	2022-11-28 15:15:23.169	0.031	0.417	0.947	0.183	0	-0.061	23.379	-1.862	-31.476	0	0	0	0	0	0	0
WT111(DD045F3F1DEA)	3.75	13108	2022-11-28 15:15:23.169	0.031	0.417	0.947	0.183	0	-0.061	23.379	-1.862	-31.47	0	0	0	0	0	0	0
WT111(DD045F3F1DEA)	3.75	13108	2022-11-28 15:15:23.169	0.034	0.388	0.911	-0.366	0	0	23.379	-1.862	-31.47	0	0	0	0	0	0	0
WT111(DD045F3F1DEA)	3.75	13108	2022-11-28 15:15:23.169	0.034	0.388	0.911	-0.366	0	0	23.373	-1.862	-31.465	0	0	0	0	0	0	0
WT111(DD045F3F1DEA)	3.75	13108	2022-11-28 15:15:23.169	0.034	0.388	0.911	-0.366	0	0	23.373	-1.862	-31.465	0	0	0	0	0	0	0
WT111(DD045F3F1DEA)	3.75	13108	2022-11-28 15:15:23.169	0.034	0.388	0.911	-0.366	0	0	23.373	-1.862	-31.459	0	0	0	0	0	0	0
WT111(DD045F3F1DEA)	3.75	13108	2022-11-28 15:15:23.201	0.032	0.408	0.938	0.122	0	0	23.373	-1.862	-31.459	0	0	0	0	0	0	0
WT111(DD045F3F1DEA)	3.75	13108	2022-11-28 15:15:23.201	0.032	0.408	0.938	0.122	0	0	23.373	-1.862	-31.454	0	0	0	0	0	0	0
WT111(DD045F3F1DEA)	3.75	13108	2022-11-28 15:15:23.201	0.032	0.408	0.938	0.122	0	0	23.373	-1.862	-31.454	0	0	0	0	0	0	0
WT111(DD045F3F1DEA)	3.75	13108	2022-11-28 15:15:23.201	0.032	0.408	0.938	0.122	0	0	23.373	-1.862	-31.448	0	0	0	0	0	0	0
WT111(DD045F3F1DEA)	3.75	13108	2022-11-28 15:15:23.201	0.036	0.413	0.927	0.061	0	0	23.373	-1.862	-31.443	0	0	0	0	0	0	0
WT111(DD045F3F1DEA)	3.75	13108	2022-11-28 15:15:23.201	0.036	0.413	0.927	0.061	0	0	23.373	-1.862	-31.443	0	0	0	0	0	0	0
WT111(DD045F3F1DEA)	3.75	13108	2022-11-28 15:15:23.201	0.036	0.413	0.927	0.061	0	0	23.379	-1.862	-31.437	0	0	0	0	0	0	0
WT111(DD045F3F1DEA)	3.75	13108	2022-11-28 15:15:23.201	0.033	0.398	0.923	0	0	0	23.379	-1.862	-31.432	0	0	0	0	0	0	0
WT111(DD045F3F1DEA)	3.75	13108	2022-11-28 15:15:23.232	0.033	0.398	0.923	0	0	0	23.379	-1.862	-31.426	0	0	0	0	0	0	0
WT111(DD045F3F1DEA)	3.75	13108	2022-11-28 15:15:23.232	0.033	0.398	0.923	0	0	0	23.379	-1.862	-31.426	0	0	0	0	0	0	0
WT111(DD045F3F1DEA)	3.75	13108	2022-11-28 15:15:23.232	0.033	0.398	0.923	0	0	0	23.379	-1.862	-31.421	0	0	0	0	0	0	0
WT111(DD045F3F1DEA)	3.75	13108	2022-11-28 15:15:23.232	0.029	0.413	0.939	0.122	0.122	0	23.379	-1.862	-31.415	0	0	0	0	0	0	0
WT111(DD045F3F1DEA)	3.75	13108	2022-11-28 15:15:23.232	0.029	0.413	0.939	0.122	0.122	0	23.379	-1.862	-31.41	0	0	0	0	0	0	0
WT111(DD045F3F1DEA)	3.75	13108	2022-11-28 15:15:23.232	0.029	0.413	0.939	0.122	0.122	0	23.379	-1.862	-31.404	0	0	0	0	0	0	0
WT111(DD045F3F1DEA)	3.75	13108	2022-11-28 15:15:23.232	0.029	0.413	0.939	0.122	0.122	0	23.379	-1.862	-31.399	0	0	0	0	0	0	0
WT111(DD045F3F1DEA)	3.75	13108	2022-11-28 15:15:23.232	0.039	0.374	0.921	-0.305	0	0	23.379	-1.862	-31.399	0	0	0	0	0	0	0
WT111(DD045F3F1DEA)	3.75	13108	2022-11-28 15:15:23.263	0.039	0.374	0.921	-0.305	0	0	23.379	-1.862	-31.393	0	0	0	0	0	0	0
WT111(DD045F3F1DEA)	3.75	13108	2022-11-28 15:15:23.263	0.039	0.374	0.921	-0.305	0	0	23.379	-1.862	-31.388	0	0	0	0	0	0	0
WT111(DD045F3F1DEA)	3.75	13108	2022-11-28 15:15:23.263	0.039	0.374	0.921	-0.305	0	0	23.373	-1.862	-31.382	0	0	0	0	0	0	0
WT111(DD045F3F1DEA)	3.75	13108	2022-11-28 15:15:23.263	0.022	0.492	0.959	10.071	2.258	-2.502	23.428	-1.846	-31.388	0	0	0	0	0	0	0
WT111(DD045F3F1DEA)	3.75	13108	2022-11-28 15:15:23.263	0.022	0.492	0.959	10.071	2.258	-2.502	23.478	-1.829	-31.388	0	0	0	0	0	0	0
WT111(DD045F3F1DEA)	3.75	13108	2022-11-28 15:15:23.263	0.022	0.492	0.959	10.071	2.258	-2.502	23.527	-1.813	-31.388	0	0	0	0	0	0	0
WT111(DD045F3F1DEA)	3.75	13108	2022-11-28 15:15:23.263	0.022	0.492	0.959	10.071	2.258	-2.502	23.582	-1.796	-31.393	0	0	0	0	0	0	0
WT111(DD045F3F1DEA)	3.75	13108	2022-11-28 15:15:23.263	0.046	0.317	0.888	-6.592	-1.465	2.075	23.549	-1.807	-31.377	0	0	0	0	0	0	0
WT111(DD045F3F1DEA)	3.75	13108	2022-11-28 15:15:23.294	0.046	0.317	0.888	-6.592	-1.465	2.075	23.516	-1.818	-31.366	0	0	0	0	0	0	0
WT111(DD045F3F1DEA)	3.75	13108	2022-11-28 15:15:23.294	0.046	0.317	0.888	-6.592	-1.465	2.075	23.483	-1.829	-31.355	0	0	0	0	0	0	0
WT111(DD045F3F1DEA)	3.75	13108	2022-11-28 15:15:23.294	0.046	0.317	0.888	-6.592	-1.465	2.075	23.45	-1.846	-31.344	0	0	0	0	0	0	0
WT111(DD045F3F1DEA)	3.75	13108	2022-11-28 15:15:23.294	0.028	0.432	0.942	-2.808	-0.244	0.244	23.434	-1.846	-31.339	0	0	0	0	0	0	0
WT111(DD045F3F1DEA)	3.75	13108	2022-11-28 15:15:23.294	0.028	0.432	0.942	-2.808	-0.244	0.244	23.417	-1.846	-31.333	0	0	0	0	0	0	0
WT111(DD045F3F1DEA)	3.75	13108	2022-11-28 15:15:23.294	0.028	0.432	0.942	-2.808	-0.244	0.244	23.406	-1.851	-31.328	0	0	0	0	0	0	0
WT111(DD045F3F1DEA)	3.75	13108	2022-11-28 15:15:23.294	0.028	0.432	0.942	-2.808	-0.244	0.244	23.39	-1.851	-31.322	0	0	0	0	0	0	0
WT111(DD045F3F1DEA)	3.75	13108	2022-11-28 15:15:23.294	0.035	0.398	0.936	-0.793	0	0	23.39	-1.851	-31.317	0	0	0	0	0	0	0
WT111(DD045F3F1DEA)	3.75	13108	2022-11-28 15:15:23.326	0.035	0.398	0.936	-0.793	0	0	23.384	-1.851	-31.311	0	0	0	0	0	0	0
WT111(DD045F3F1DEA)	3.75	13108	2022-11-28 15:15:23.326	0.035	0.398	0.936	-0.793	0	0	23.379	-1.851	-31.306	0	0	0	0	0	0	0
WT111(DD045F3F1DEA)	3.75	13108	2022-11-28 15:15:23.326	0.035	0.398	0.936	-0.793	0	0	23.379	-1.851	-31.306	0	0	0	0	0	0	0
WT111(DD045F3F1DEA)	3.75	13108	2022-11-28 15:15:23.326	0.032	0.411	0.927	-0.549	0.061	-0.916	23.373	-1.851	-31.3	0	0	0	0	0	0	0
WT111(DD045F3F1DEA)	3.75	13108	2022-11-28 15:15:23.326	0.032	0.411	0.927	-0.549	0.061	-0.916	23.373	-1.846	-31.3	0	0	0	0	0	0	0
WT111(DD045F3F1DEA)	3.75	13108	2022-11-28 15:15:23.326	0.032	0.411	0.927	-0.549	0.061	-0.916	23.373	-1.846	-31.3	0	0	0	0	0	0	0
WT111(DD045F3F1DEA)	3.75	13108	2022-11-28 15:15:23.326	0.032	0.411	0.927	-0.549	0.061	-0.916	23.368	-1.84	-31.3	0	0	0	0	0	0	0
WT111(DD045F3F1DEA)	3.75	13108	2022-11-28 15:15:23.326	0.033	0.41	0.928	0.366	0.061	0.732	23.373	-1.846	-31.289	0	0	0	0	0	0	0
WT111(DD045F3F1DEA)	3.75	13108	2022-11-28 15:15:23.357	0.033	0.41	0.928	0.366	0.061	0.732	23.373	-1.846	-31.284	0	0	0	0	0	0	0
WT111(DD045F3F1DEA)	3.75	13108	2022-11-28 15:15:23.357	0.033	0.41	0.928	0.366	0.061	0.732	23.373	-1.846	-31.273	0	0	0	0	0	0	0
WT111(DD045F3F1DEA)	3.75	13108	2022-11-28 15:15:23.357	0.033	0.41	0.928	0.366	0.061	0.732	23.379	-1.846	-31.267	0	0	0	0	0	0	0
WT111(DD045F3F1DEA)	3.75	13108	2022-11-28 15:15:23.357	0.033	0.385	0.926	0.061	0	0.061	23.379	-1.846	-31.262	0	0	0	0	0	0	0
WT111(DD045F3F1DEA)	3.75	13108	2022-11-28 15:15:23.357	0.033	0.385	0.926	0.061	0	0.061	23.379	-1.846	-31.256	0	0	0	0	0	0	0
WT111(DD045F3F1DEA)	3.75	13108	2022-11-28 15:15:23.357	0.033	0.385	0.926	0.061	0	0.061	23.379	-1.846	-31.251	0	0	0	0	0	0	0
WT111(DD045F3F1DEA)	3.75	13108	2022-11-28 15:15:23.357	0.033	0.385	0.926	0.061	0	0.061	23.379	-1.851	-31.245	0	0	0	0	0	0	0
WT111(DD045F3F1DEA)	3.75	13108	2022-11-28 15:15:23.357	0.035	0.393	0.921	-0.244	-0.061	0	23.379	-1.851	-31.24	0	0	0	0	0	0	0
WT111(DD045F3F1DEA)	3.75	13108	2022-11-28 15:15:23.419	0.035	0.393	0.921	-0.244	-0.061	0	23.379	-1.851	-31.234	0	0	0	0	0	0	0
WT111(DD045F3F1DEA)	3.75	13108	2022-11-28 15:15:23.419	0.035	0.393	0.921	-0.244	-0.061	0	23.373	-1.851	-31.229	0	0	0	0	0	0	0
WT111(DD045F3F1DEA)	3.75	13108	2022-11-28 15:15:23.419	0.035	0.393	0.921	-0.244	-0.061	0	23.373	-1.851	-31.223	0	0	0	0	0	0	0
WT111(DD045F3F1DEA)	3.75	13108	2022-11-28 15:15:23.419	0.032	0.42	0.936	-0.61	0	0.061	23.373	-1.851	-31.218	0	0	0	0	0	0	0
WT111(DD045F3F1DEA)	3.75	13108	2022-11-28 15:15:23.419	0.032	0.42	0.936	-0.61	0	0.061	23.368	-1.851	-31.212	0	0	0	0	0	0	0
WT111(DD045F3F1DEA)	3.75	13108	2022-11-28 15:15:23.419	0.032	0.42	0.936	-0.61	0	0.061	23.368	-1.851	-31.207	0	0	0	0	0	0	0
WT111(DD045F3F1DEA)	3.75	13108	2022-11-28 15:15:23.419	0.032	0.42	0.936	-0.61	0	0.061	23.362	-1.851	-31.201	0	0	0	0	0	0	0
WT111(DD045F3F1DEA)	3.75	13108	2022-11-28 15:15:23.419	0.034	0.378	0.926	0.732	-0.061	0	23.368	-1.851	-31.196	0	0	0	0	0	0	0
WT111(DD045F3F1DEA)	3.75	13108	2022-11-28 15:15:23.466	0.034	0.378	0.926	0.732	-0.061	0	23.373	-1.851	-31.19	0	0	0	0	0	0	0
WT111(DD045F3F1DEA)	3.75	13108	2022-11-28 15:15:23.482	0.034	0.378	0.926	0.732	-0.061	0	23.373	-1.851	-31.19	0	0	0	0	0	0	0
WT111(DD045F3F1DEA)	3.75	13108	2022-11-28 15:15:23.482	0.034	0.378	0.926	0.732	-0.061	0	23.379	-1.851	-31.185	0	0	0	0	0	0	0
WT111(DD045F3F1DEA)	3.75	13108	2022-11-28 15:15:23.482	0.034	0.425	0.935	-0.244	0.061	0.061	23.379	-1.851	-31.179	0	0	0	0	0	0	0
WT111(DD045F3F1DEA)	3.75	13108	2022-11-28 15:15:23.482	0.034	0.425	0.935	-0.244	0.061	0.061	23.373	-1.851	-31.174	0	0	0	0	0	0	0
WT111(DD045F3F1DEA)	3.75	13108	2022-11-28 15:15:23.482	0.034	0.425	0.935	-0.244	0.061	0.061	23.373	-1.851	-31.168	0	0	0	0	0	0	0
WT111(DD045F3F1DEA)	3.75	13108	2022-11-28 15:15:23.482	0.034	0.425	0.935	-0.244	0.061	0.061	23.373	-1.851	-31.168	0	0	0	0	0	0	0
WT111(DD045F3F1DEA)	3.75	13108	2022-11-28 15:15:23.482	0.03	0.386	0.92	-0.244	0	-0.061	23.373	-1.851	-31.163	0	0	0	0	0	0	0
WT111(DD045F3F1DEA)	3.75	13108	2022-11-28 15:15:23.498	0.03	0.386	0.92	-0.244	0	-0.061	23.373	-1.851	-31.157	0	0	0	0	0	0	0
WT111(DD045F3F1DEA)	3.75	13108	2022-11-28 15:15:23.498	0.03	0.386	0.92	-0.244	0	-0.061	23.368	-1.851	-31.157	0	0	0	0	0	0	0
WT111(DD045F3F1DEA)	3.75	13108	2022-11-28 15:15:23.498	0.03	0.386	0.92	-0.244	0	-0.061	23.368	-1.851	-31.152	0	0	0	0	0	0	0
WT111(DD045F3F1DEA)	3.75	13108	2022-11-28 15:15:23.498	0.035	0.413	0.935	0.305	0.061	0.061	23.368	-1.851	-31.146	0	0	0	0	0	0	0
WT111(DD045F3F1DEA)	3.75	13108	2022-11-28 15:15:23.498	0.035	0.413	0.935	0.305	0.061	0.061	23.373	-1.851	-31.146	0	0	0	0	0	0	0
WT111(DD045F3F1DEA)	3.75	13108	2022-11-28 15:15:23.498	0.035	0.413	0.935	0.305	0.061	0.061	23.373	-1.851	-31.141	0	0	0	0	0	0	0
WT111(DD045F3F1DEA)	3.75	13108	2022-11-28 15:15:23.498	0.035	0.413	0.935	0.305	0.061	0.061	23.373	-1.851	-31.135	0	0	0	0	0	0	0
WT111(DD045F3F1DEA)	3.75	13108	2022-11-28 15:15:23.498	0.035	0.407	0.929	-0.488	0	0	23.373	-1.851	-31.13	0	0	0	0	0	0	0
WT111(DD045F3F1DEA)	3.75	13108	2022-11-28 15:15:23.529	0.035	0.407	0.929	-0.488	0	0	23.373	-1.851	-31.13	0	0	0	0	0	0	0
WT111(DD045F3F1DEA)	3.75	13108	2022-11-28 15:15:23.529	0.035	0.407	0.929	-0.488	0	0	23.368	-1.851	-31.124	0	0	0	0	0	0	0
WT111(DD045F3F1DEA)	3.75	13108	2022-11-28 15:15:23.529	0.035	0.407	0.929	-0.488	0	0	23.368	-1.851	-31.124	0	0	0	0	0	0	0
WT111(DD045F3F1DEA)	3.75	13108	2022-11-28 15:15:23.529	0.031	0.391	0.923	0.122	0	0.061	23.368	-1.851	-31.119	0	0	0	0	0	0	0

## Sheet: 22Hz
设备名称	电压	版本	片上时间	加速度X(g)	加速度Y(g)	加速度Z(g)	角速度X(°/s)	角速度Y(°/s)	角速度Z(°/s)	角度X(°)	角度Y(°)	角度Z(°)	磁场X	磁场Y	磁场Z	四元数0	四元数1	四元数2	四元数3	状态
WT111(DD045F3F1DEA)	3.73	13108	2022-11-28 15:22:54.079	0.034	0.404	0.935	-0.427	0	0	23.412	-1.857	-31.218	0	0	0	0	0	0	0
WT111(DD045F3F1DEA)	3.73	13108	2022-11-28 15:22:54.079	0.033	0.403	0.924	0.671	0	0	23.417	-1.857	-31.223	0	0	0	0	0	0	0
WT111(DD045F3F1DEA)	3.73	13108	2022-11-28 15:22:54.079	0.033	0.403	0.924	0.671	0	0	23.423	-1.857	-31.223	0	0	0	0	0	0	0
WT111(DD045F3F1DEA)	3.73	13108	2022-11-28 15:22:54.079	0.033	0.403	0.924	0.671	0	0	23.423	-1.857	-31.229	0	0	0	0	0	0	0
WT111(DD045F3F1DEA)	3.73	13108	2022-11-28 15:22:54.110	0.033	0.403	0.924	0.671	0	0	23.428	-1.857	-31.229	0	0	0	0	0	0	0
WT111(DD045F3F1DEA)	3.73	13108	2022-11-28 15:22:54.110	0.03	0.391	0.931	-0.244	0	0	23.428	-1.857	-31.234	0	0	0	0	0	0	0
WT111(DD045F3F1DEA)	3.73	13108	2022-11-28 15:22:54.110	0.03	0.391	0.931	-0.244	0	0	23.423	-1.857	-31.234	0	0	0	0	0	0	0
WT111(DD045F3F1DEA)	3.73	13108	2022-11-28 15:22:54.110	0.03	0.391	0.931	-0.244	0	0	23.423	-1.857	-31.24	0	0	0	0	0	0	0
WT111(DD045F3F1DEA)	3.73	13108	2022-11-28 15:22:54.110	0.036	0.427	0.933	0.488	0	0	23.428	-1.857	-31.24	0	0	0	0	0	0	0
WT111(DD045F3F1DEA)	3.73	13108	2022-11-28 15:22:54.110	0.036	0.427	0.933	0.488	0	0	23.428	-1.857	-31.24	0	0	0	0	0	0	0
WT111(DD045F3F1DEA)	3.73	13108	2022-11-28 15:22:54.110	0.036	0.427	0.933	0.488	0	0	23.434	-1.857	-31.245	0	0	0	0	0	0	0
WT111(DD045F3F1DEA)	3.73	13108	2022-11-28 15:22:54.110	0.036	0.427	0.933	0.488	0	0	23.434	-1.857	-31.245	0	0	0	0	0	0	0
WT111(DD045F3F1DEA)	3.73	13108	2022-11-28 15:22:54.126	0.03	0.39	0.931	-0.61	-0.061	0	23.434	-1.857	-31.251	0	0	0	0	0	0	0
WT111(DD045F3F1DEA)	3.73	13108	2022-11-28 15:22:54.126	0.03	0.39	0.931	-0.61	-0.061	0	23.428	-1.857	-31.251	0	0	0	0	0	0	0
WT111(DD045F3F1DEA)	3.73	13108	2022-11-28 15:22:54.126	0.03	0.39	0.931	-0.61	-0.061	0	23.428	-1.857	-31.256	0	0	0	0	0	0	0
WT111(DD045F3F1DEA)	3.73	13108	2022-11-28 15:22:54.126	0.03	0.39	0.931	-0.61	-0.061	0	23.423	-1.857	-31.256	0	0	0	0	0	0	0
WT111(DD045F3F1DEA)	3.73	13108	2022-11-28 15:22:54.126	0.033	0.417	0.924	-0.549	0.061	0	23.423	-1.857	-31.262	0	0	0	0	0	0	0
WT111(DD045F3F1DEA)	3.73	13108	2022-11-28 15:22:54.126	0.033	0.417	0.924	-0.549	0.061	0	23.417	-1.857	-31.262	0	0	0	0	0	0	0
WT111(DD045F3F1DEA)	3.73	13108	2022-11-28 15:22:54.126	0.033	0.417	0.924	-0.549	0.061	0	23.417	-1.857	-31.267	0	0	0	0	0	0	0
WT111(DD045F3F1DEA)	3.73	13108	2022-11-28 15:22:54.126	0.033	0.417	0.924	-0.549	0.061	0	23.412	-1.857	-31.267	0	0	0	0	0	0	0
WT111(DD045F3F1DEA)	3.73	13108	2022-11-28 15:22:54.188	0.035	0.4	0.932	0	0	0	23.417	-1.857	-31.273	0	0	0	0	0	0	0
WT111(DD045F3F1DEA)	3.73	13108	2022-11-28 15:22:54.188	0.035	0.4	0.932	0	0	0	23.417	-1.857	-31.273	0	0	0	0	0	0	0
WT111(DD045F3F1DEA)	3.73	13108	2022-11-28 15:22:54.188	0.035	0.4	0.932	0	0	0	23.417	-1.857	-31.278	0	0	0	0	0	0	0
WT111(DD045F3F1DEA)	3.73	13108	2022-11-28 15:22:54.188	0.035	0.4	0.932	0	0	0	23.417	-1.857	-31.278	0	0	0	0	0	0	0
WT111(DD045F3F1DEA)	3.73	13108	2022-11-28 15:22:54.188	0.033	0.4	0.929	0.366	0	0	23.417	-1.857	-31.284	0	0	0	0	0	0	0
WT111(DD045F3F1DEA)	3.73	13108	2022-11-28 15:22:54.188	0.033	0.4	0.929	0.366	0	0	23.423	-1.857	-31.284	0	0	0	0	0	0	0
WT111(DD045F3F1DEA)	3.73	13108	2022-11-28 15:22:54.188	0.033	0.4	0.929	0.366	0	0	23.423	-1.857	-31.289	0	0	0	0	0	0	0
WT111(DD045F3F1DEA)	3.73	13108	2022-11-28 15:22:54.188	0.033	0.4	0.929	0.366	0	0	23.423	-1.857	-31.289	0	0	0	0	0	0	0
WT111(DD045F3F1DEA)	3.73	13108	2022-11-28 15:22:54.219	0.037	0.405	0.932	-0.488	0	0	23.423	-1.857	-31.295	0	0	0	0	0	0	0
WT111(DD045F3F1DEA)	3.73	13108	2022-11-28 15:22:54.219	0.037	0.405	0.932	-0.488	0	0	23.423	-1.857	-31.3	0	0	0	0	0	0	0
WT111(DD045F3F1DEA)	3.73	13108	2022-11-28 15:22:54.219	0.037	0.405	0.932	-0.488	0	0	23.417	-1.857	-31.3	0	0	0	0	0	0	0
WT111(DD045F3F1DEA)	3.73	13108	2022-11-28 15:22:54.219	0.037	0.405	0.932	-0.488	0	0	23.417	-1.857	-31.306	0	0	0	0	0	0	0
WT111(DD045F3F1DEA)	3.73	13108	2022-11-28 15:22:54.219	0.027	0.39	0.915	0.061	-0.061	0	23.417	-1.857	-31.306	0	0	0	0	0	0	0
WT111(DD045F3F1DEA)	3.73	13108	2022-11-28 15:22:54.219	0.027	0.39	0.915	0.061	-0.061	0	23.417	-1.857	-31.311	0	0	0	0	0	0	0
WT111(DD045F3F1DEA)	3.73	13108	2022-11-28 15:22:54.219	0.027	0.39	0.915	0.061	-0.061	0	23.417	-1.857	-31.311	0	0	0	0	0	0	0
WT111(DD045F3F1DEA)	3.73	13108	2022-11-28 15:22:54.219	0.027	0.39	0.915	0.061	-0.061	0	23.417	-1.862	-31.317	0	0	0	0	0	0	0
WT111(DD045F3F1DEA)	3.73	13108	2022-11-28 15:22:54.282	0.035	0.437	0.953	-0.183	0.061	0	23.417	-1.857	-31.322	0	0	0	0	0	0	0
WT111(DD045F3F1DEA)	3.73	13108	2022-11-28 15:22:54.282	0.035	0.437	0.953	-0.183	0.061	0	23.417	-1.857	-31.322	0	0	0	0	0	0	0
WT111(DD045F3F1DEA)	3.73	13108	2022-11-28 15:22:54.282	0.035	0.437	0.953	-0.183	0.061	0	23.417	-1.857	-31.328	0	0	0	0	0	0	0
WT111(DD045F3F1DEA)	3.73	13108	2022-11-28 15:22:54.282	0.035	0.437	0.953	-0.183	0.061	0	23.417	-1.857	-31.328	0	0	0	0	0	0	0
WT111(DD045F3F1DEA)	3.73	13108	2022-11-28 15:22:54.282	0.032	0.361	0.91	0.916	0.061	0	23.423	-1.857	-31.333	0	0	0	0	0	0	0
WT111(DD045F3F1DEA)	3.73	13108	2022-11-28 15:22:54.282	0.032	0.361	0.91	0.916	0.061	0	23.423	-1.857	-31.333	0	0	0	0	0	0	0
WT111(DD045F3F1DEA)	3.73	13108	2022-11-28 15:22:54.282	0.032	0.361	0.91	0.916	0.061	0	23.428	-1.857	-31.339	0	0	0	0	0	0	0
WT111(DD045F3F1DEA)	3.73	13108	2022-11-28 15:22:54.282	0.032	0.361	0.91	0.916	0.061	0	23.434	-1.857	-31.339	0	0	0	0	0	0	0
WT111(DD045F3F1DEA)	3.73	13108	2022-11-28 15:22:54.313	0.034	0.413	0.931	-1.099	-0.061	0	23.428	-1.857	-31.344	0	0	0	0	0	0	0
WT111(DD045F3F1DEA)	3.73	13108	2022-11-28 15:22:54.313	0.034	0.413	0.931	-1.099	-0.061	0	23.423	-1.857	-31.349	0	0	0	0	0	0	0
WT111(DD045F3F1DEA)	3.73	13108	2022-11-28 15:22:54.313	0.034	0.413	0.931	-1.099	-0.061	0	23.417	-1.857	-31.349	0	0	0	0	0	0	0
WT111(DD045F3F1DEA)	3.73	13108	2022-11-28 15:22:54.313	0.034	0.413	0.931	-1.099	-0.061	0	23.412	-1.857	-31.355	0	0	0	0	0	0	0
WT111(DD045F3F1DEA)	3.73	13108	2022-11-28 15:22:54.313	0.034	0.439	0.947	0.916	0	0	23.417	-1.857	-31.36	0	0	0	0	0	0	0
WT111(DD045F3F1DEA)	3.73	13108	2022-11-28 15:22:54.313	0.034	0.439	0.947	0.916	0	0	23.423	-1.857	-31.36	0	0	0	0	0	0	0
WT111(DD045F3F1DEA)	3.73	13108	2022-11-28 15:22:54.313	0.034	0.439	0.947	0.916	0	0	23.428	-1.857	-31.366	0	0	0	0	0	0	0
WT111(DD045F3F1DEA)	3.73	13108	2022-11-28 15:22:54.313	0.034	0.439	0.947	0.916	0	0	23.434	-1.857	-31.366	0	0	0	0	0	0	0
WT111(DD045F3F1DEA)	3.73	13108	2022-11-28 15:22:54.344	0.031	0.368	0.917	-0.61	0	0	23.428	-1.857	-31.371	0	0	0	0	0	0	0
WT111(DD045F3F1DEA)	3.73	13108	2022-11-28 15:22:54.344	0.031	0.368	0.917	-0.61	0	0	23.428	-1.857	-31.371	0	0	0	0	0	0	0
WT111(DD045F3F1DEA)	3.73	13108	2022-11-28 15:22:54.344	0.031	0.368	0.917	-0.61	0	0	23.423	-1.857	-31.377	0	0	0	0	0	0	0
WT111(DD045F3F1DEA)	3.73	13108	2022-11-28 15:22:54.344	0.031	0.368	0.917	-0.61	0	0	23.417	-1.857	-31.382	0	0	0	0	0	0	0
WT111(DD045F3F1DEA)	3.73	13108	2022-11-28 15:22:54.344	0.035	0.411	0.92	-0.183	-0.122	0	23.417	-1.862	-31.382	0	0	0	0	0	0	0
WT111(DD045F3F1DEA)	3.73	13108	2022-11-28 15:22:54.344	0.035	0.411	0.92	-0.183	-0.122	0	23.417	-1.862	-31.388	0	0	0	0	0	0	0
WT111(DD045F3F1DEA)	3.73	13108	2022-11-28 15:22:54.344	0.035	0.411	0.92	-0.183	-0.122	0	23.417	-1.862	-31.393	0	0	0	0	0	0	0
WT111(DD045F3F1DEA)	3.73	13108	2022-11-28 15:22:54.344	0.035	0.411	0.92	-0.183	-0.122	0	23.417	-1.862	-31.393	0	0	0	0	0	0	0
WT111(DD045F3F1DEA)	3.73	13108	2022-11-28 15:22:54.376	0.033	0.401	0.933	0.061	0.061	0	23.417	-1.862	-31.399	0	0	0	0	0	0	0
WT111(DD045F3F1DEA)	3.73	13108	2022-11-28 15:22:54.376	0.033	0.401	0.933	0.061	0.061	0	23.417	-1.862	-31.399	0	0	0	0	0	0	0
WT111(DD045F3F1DEA)	3.73	13108	2022-11-28 15:22:54.376	0.033	0.401	0.933	0.061	0.061	0	23.417	-1.862	-31.404	0	0	0	0	0	0	0
WT111(DD045F3F1DEA)	3.73	13108	2022-11-28 15:22:54.376	0.033	0.401	0.933	0.061	0.061	0	23.417	-1.862	-31.404	0	0	0	0	0	0	0
WT111(DD045F3F1DEA)	3.73	13108	2022-11-28 15:22:54.376	0.033	0.398	0.925	-0.122	0.061	0	23.417	-1.862	-31.41	0	0	0	0	0	0	0
WT111(DD045F3F1DEA)	3.73	13108	2022-11-28 15:22:54.376	0.033	0.398	0.925	-0.122	0.061	0	23.417	-1.862	-31.41	0	0	0	0	0	0	0
WT111(DD045F3F1DEA)	3.73	13108	2022-11-28 15:22:54.376	0.033	0.398	0.925	-0.122	0.061	0	23.417	-1.862	-31.415	0	0	0	0	0	0	0
WT111(DD045F3F1DEA)	3.73	13108	2022-11-28 15:22:54.376	0.033	0.398	0.925	-0.122	0.061	0	23.417	-1.862	-31.415	0	0	0	0	0	0	0
WT111(DD045F3F1DEA)	3.73	13108	2022-11-28 15:22:54.438	0.032	0.406	0.934	0	0	0	23.417	-1.862	-31.421	0	0	0	0	0	0	0
WT111(DD045F3F1DEA)	3.73	13108	2022-11-28 15:22:54.438	0.032	0.406	0.934	0	0	0	23.417	-1.862	-31.426	0	0	0	0	0	0	0
WT111(DD045F3F1DEA)	3.73	13108	2022-11-28 15:22:54.438	0.032	0.406	0.934	0	0	0	23.417	-1.862	-31.426	0	0	0	0	0	0	0
WT111(DD045F3F1DEA)	3.73	13108	2022-11-28 15:22:54.438	0.032	0.406	0.934	0	0	0	23.417	-1.862	-31.432	0	0	0	0	0	0	0
WT111(DD045F3F1DEA)	3.73	13108	2022-11-28 15:22:54.438	0.038	0.402	0.917	0	0	0	23.417	-1.862	-31.432	0	0	0	0	0	0	0
WT111(DD045F3F1DEA)	3.73	13108	2022-11-28 15:22:54.438	0.038	0.402	0.917	0	0	0	23.417	-1.862	-31.437	0	0	0	0	0	0	0
WT111(DD045F3F1DEA)	3.73	13108	2022-11-28 15:22:54.438	0.038	0.402	0.917	0	0	0	23.417	-1.862	-31.437	0	0	0	0	0	0	0
WT111(DD045F3F1DEA)	3.73	13108	2022-11-28 15:22:54.438	0.038	0.402	0.917	0	0	0	23.417	-1.862	-31.443	0	0	0	0	0	0	0
WT111(DD045F3F1DEA)	3.73	13108	2022-11-28 15:22:54.469	0.029	0.407	0.933	-0.427	0	0	23.412	-1.862	-31.443	0	0	0	0	0	0	0
WT111(DD045F3F1DEA)	3.73	13108	2022-11-28 15:22:54.469	0.029	0.407	0.933	-0.427	0	0	23.412	-1.862	-31.448	0	0	0	0	0	0	0
WT111(DD045F3F1DEA)	3.73	13108	2022-11-28 15:22:54.469	0.029	0.407	0.933	-0.427	0	0	23.412	-1.862	-31.448	0	0	0	0	0	0	0
WT111(DD045F3F1DEA)	3.73	13108	2022-11-28 15:22:54.469	0.029	0.407	0.933	-0.427	0	0	23.406	-1.862	-31.454	0	0	0	0	0	0	0
WT111(DD045F3F1DEA)	3.73	13108	2022-11-28 15:22:54.469	0.033	0.412	0.93	0.732	0	0	23.412	-1.862	-31.454	0	0	0	0	0	0	0
WT111(DD045F3F1DEA)	3.73	13108	2022-11-28 15:22:54.469	0.033	0.412	0.93	0.732	0	0	23.417	-1.862	-31.454	0	0	0	0	0	0	0
WT111(DD045F3F1DEA)	3.73	13108	2022-11-28 15:22:54.469	0.033	0.412	0.93	0.732	0	0	23.423	-1.862	-31.459	0	0	0	0	0	0	0
WT111(DD045F3F1DEA)	3.73	13108	2022-11-28 15:22:54.469	0.033	0.412	0.93	0.732	0	0	23.423	-1.862	-31.459	0	0	0	0	0	0	0
WT111(DD045F3F1DEA)	3.73	13108	2022-11-28 15:22:54.516	0.036	0.4	0.938	-0.488	0.061	0	23.423	-1.862	-31.465	0	0	0	0	0	0	0
WT111(DD045F3F1DEA)	3.73	13108	2022-11-28 15:22:54.516	0.036	0.4	0.938	-0.488	0.061	0	23.423	-1.862	-31.465	0	0	0	0	0	0	0
WT111(DD045F3F1DEA)	3.73	13108	2022-11-28 15:22:54.516	0.036	0.4	0.938	-0.488	0.061	0	23.417	-1.862	-31.47	0	0	0	0	0	0	0
WT111(DD045F3F1DEA)	3.73	13108	2022-11-28 15:22:54.516	0.036	0.4	0.938	-0.488	0.061	0	23.417	-1.862	-31.47	0	0	0	0	0	0	0
WT111(DD045F3F1DEA)	3.73	13108	2022-11-28 15:22:54.516	0.034	0.399	0.937	0.122	0	0	23.417	-1.862	-31.476	0	0	0	0	0	0	0
WT111(DD045F3F1DEA)	3.73	13108	2022-11-28 15:22:54.516	0.034	0.399	0.937	0.122	0	0	23.417	-1.862	-31.476	0	0	0	0	0	0	0
WT111(DD045F3F1DEA)	3.73	13108	2022-11-28 15:22:54.516	0.034	0.399	0.937	0.122	0	0	23.417	-1.862	-31.476	0	0	0	0	0	0	0
WT111(DD045F3F1DEA)	3.73	13108	2022-11-28 15:22:54.516	0.034	0.399	0.937	0.122	0	0	23.417	-1.862	-31.481	0	0	0	0	0	0	0
WT111(DD045F3F1DEA)	3.73	13108	2022-11-28 15:22:54.548	0.028	0.393	0.905	-0.183	0	0	23.417	-1.862	-31.481	0	0	0	0	0	0	0
WT111(DD045F3F1DEA)	3.73	13108	2022-11-28 15:22:54.548	0.028	0.393	0.905	-0.183	0	0	23.417	-1.862	-31.487	0	0	0	0	0	0	0
WT111(DD045F3F1DEA)	3.73	13108	2022-11-28 15:22:54.548	0.028	0.393	0.905	-0.183	0	0	23.417	-1.862	-31.492	0	0	0	0	0	0	0
WT111(DD045F3F1DEA)	3.73	13108	2022-11-28 15:22:54.548	0.028	0.393	0.905	-0.183	0	0	23.417	-1.862	-31.492	0	0	0	0	0	0	0
WT111(DD045F3F1DEA)	3.73	13108	2022-11-28 15:22:54.548	0.032	0.365	0.847	-2.625	-0.305	0	23.401	-1.862	-31.498	0	0	0	0	0	0	0
WT111(DD045F3F1DEA)	3.73	13108	2022-11-28 15:22:54.548	0.032	0.365	0.847	-2.625	-0.305	0	23.39	-1.862	-31.498	0	0	0	0	0	0	0
WT111(DD045F3F1DEA)	3.73	13108	2022-11-28 15:22:54.548	0.032	0.365	0.847	-2.625	-0.305	0	23.379	-1.862	-31.503	0	0	0	0	0	0	0
WT111(DD045F3F1DEA)	3.73	13108	2022-11-28 15:22:54.548	0.032	0.365	0.847	-2.625	-0.305	0	23.362	-1.868	-31.509	0	0	0	0	0	0	0
WT111(DD045F3F1DEA)	3.73	13108	2022-11-28 15:22:54.579	0.04	0.578	1.145	4.456	-0.671	0.366	23.384	-1.868	-31.509	0	0	0	0	0	0	0
WT111(DD045F3F1DEA)	3.73	13108	2022-11-28 15:22:54.579	0.04	0.578	1.145	4.456	-0.671	0.366	23.412	-1.873	-31.509	0	0	0	0	0	0	0
WT111(DD045F3F1DEA)	3.73	13108	2022-11-28 15:22:54.579	0.04	0.578	1.145	4.456	-0.671	0.366	23.434	-1.879	-31.514	0	0	0	0	0	0	0
WT111(DD045F3F1DEA)	3.73	13108	2022-11-28 15:22:54.579	0.04	0.578	1.145	4.456	-0.671	0.366	23.456	-1.879	-31.514	0	0	0	0	0	0	0
WT111(DD045F3F1DEA)	3.73	13108	2022-11-28 15:22:54.579	0.025	0.241	0.794	-2.197	0.732	-0.305	23.45	-1.879	-31.514	0	0	0	0	0	0	0
WT111(DD045F3F1DEA)	3.73	13108	2022-11-28 15:22:54.579	0.025	0.241	0.794	-2.197	0.732	-0.305	23.439	-1.873	-31.52	0	0	0	0	0	0	0
WT111(DD045F3F1DEA)	3.73	13108	2022-11-28 15:22:54.579	0.025	0.241	0.794	-2.197	0.732	-0.305	23.428	-1.868	-31.52	0	0	0	0	0	0	0
WT111(DD045F3F1DEA)	3.73	13108	2022-11-28 15:22:54.579	0.025	0.241	0.794	-2.197	0.732	-0.305	23.412	-1.862	-31.525	0	0	0	0	0	0	0
WT111(DD045F3F1DEA)	3.73	13108	2022-11-28 15:22:54.704	0.044	0.466	0.955	0.427	-0.122	0.061	23.417	-1.868	-31.531	0	0	0	0	0	0	0
WT111(DD045F3F1DEA)	3.73	13108	2022-11-28 15:22:54.704	0.044	0.466	0.955	0.427	-0.122	0.061	23.417	-1.868	-31.531	0	0	0	0	0	0	0
WT111(DD045F3F1DEA)	3.73	13108	2022-11-28 15:22:54.704	0.044	0.466	0.955	0.427	-0.122	0.061	23.423	-1.868	-31.536	0	0	0	0	0	0	0
WT111(DD045F3F1DEA)	3.73	13108	2022-11-28 15:22:54.704	0.027	0.357	0.906	-0.061	0	0	23.417	-1.868	-31.536	0	0	0	0	0	0	0
WT111(DD045F3F1DEA)	3.73	13108	2022-11-28 15:22:54.704	0.027	0.357	0.906	-0.061	0	0	23.417	-1.868	-31.542	0	0	0	0	0	0	0
WT111(DD045F3F1DEA)	3.73	13108	2022-11-28 15:22:54.704	0.027	0.357	0.906	-0.061	0	0	23.417	-1.868	-31.547	0	0	0	0	0	0	0
WT111(DD045F3F1DEA)	3.73	13108	2022-11-28 15:22:54.704	0.027	0.357	0.906	-0.061	0	0	23.417	-1.868	-31.547	0	0	0	0	0	0	0
WT111(DD045F3F1DEA)	3.73	13108	2022-11-28 15:22:54.704	0.036	0.415	0.936	0.427	0	0	23.417	-1.868	-31.553	0	0	0	0	0	0	0
WT111(DD045F3F1DEA)	3.73	13108	2022-11-28 15:22:54.735	0.036	0.415	0.936	0.427	0	0	23.423	-1.868	-31.558	0	0	0	0	0	0	0
WT111(DD045F3F1DEA)	3.73	13108	2022-11-28 15:22:54.735	0.036	0.415	0.936	0.427	0	0	23.423	-1.868	-31.558	0	0	0	0	0	0	0
WT111(DD045F3F1DEA)	3.73	13108	2022-11-28 15:22:54.735	0.036	0.415	0.936	0.427	0	0	23.423	-1.868	-31.564	0	0	0	0	0	0	0
WT111(DD045F3F1DEA)	3.73	13108	2022-11-28 15:22:54.735	0.033	0.431	0.937	-0.427	0.061	0	23.423	-1.868	-31.564	0	0	0	0	0	0	0
WT111(DD045F3F1DEA)	3.73	13108	2022-11-28 15:22:54.735	0.033	0.431	0.937	-0.427	0.061	0	23.417	-1.868	-31.569	0	0	0	0	0	0	0
WT111(DD045F3F1DEA)	3.73	13108	2022-11-28 15:22:54.735	0.033	0.431	0.937	-0.427	0.061	0	23.417	-1.868	-31.569	0	0	0	0	0	0	0
WT111(DD045F3F1DEA)	3.73	13108	2022-11-28 15:22:54.735	0.033	0.431	0.937	-0.427	0.061	0	23.417	-1.868	-31.575	0	0	0	0	0	0	0
WT111(DD045F3F1DEA)	3.73	13108	2022-11-28 15:22:54.735	0.031	0.361	0.916	-0.305	-0.061	0	23.412	-1.868	-31.575	0	0	0	0	0	0	0
WT111(DD045F3F1DEA)	3.73	13108	2022-11-28 15:22:54.766	0.031	0.361	0.916	-0.305	-0.061	0	23.412	-1.868	-31.58	0	0	0	0	0	0	0
WT111(DD045F3F1DEA)	3.73	13108	2022-11-28 15:22:54.766	0.031	0.361	0.916	-0.305	-0.061	0	23.412	-1.868	-31.58	0	0	0	0	0	0	0
WT111(DD045F3F1DEA)	3.73	13108	2022-11-28 15:22:54.766	0.031	0.361	0.916	-0.305	-0.061	0	23.406	-1.868	-31.586	0	0	0	0	0	0	0
WT111(DD045F3F1DEA)	3.73	13108	2022-11-28 15:22:54.766	0.035	0.431	0.937	-0.183	0	0	23.406	-1.868	-31.591	0	0	0	0	0	0	0
WT111(DD045F3F1DEA)	3.73	13108	2022-11-28 15:22:54.766	0.035	0.431	0.937	-0.183	0	0	23.406	-1.868	-31.591	0	0	0	0	0	0	0
WT111(DD045F3F1DEA)	3.73	13108	2022-11-28 15:22:54.766	0.035	0.431	0.937	-0.183	0	0	23.406	-1.868	-31.597	0	0	0	0	0	0	0
WT111(DD045F3F1DEA)	3.73	13108	2022-11-28 15:22:54.766	0.035	0.431	0.937	-0.183	0	0	23.406	-1.868	-31.597	0	0	0	0	0	0	0
WT111(DD045F3F1DEA)	3.73	13108	2022-11-28 15:22:54.766	0.035	0.397	0.934	1.099	0.061	0.061	23.412	-1.868	-31.602	0	0	0	0	0	0	0
WT111(DD045F3F1DEA)	3.73	13108	2022-11-28 15:22:54.798	0.035	0.397	0.934	1.099	0.061	0.061	23.417	-1.868	-31.602	0	0	0	0	0	0	0
WT111(DD045F3F1DEA)	3.73	13108	2022-11-28 15:22:54.798	0.035	0.397	0.934	1.099	0.061	0.061	23.423	-1.868	-31.602	0	0	0	0	0	0	0
WT111(DD045F3F1DEA)	3.73	13108	2022-11-28 15:22:54.798	0.035	0.397	0.934	1.099	0.061	0.061	23.428	-1.868	-31.608	0	0	0	0	0	0	0
WT111(DD045F3F1DEA)	3.73	13108	2022-11-28 15:22:54.798	0.03	0.432	0.929	-0.061	0.061	0	23.428	-1.868	-31.608	0	0	0	0	0	0	0
WT111(DD045F3F1DEA)	3.73	13108	2022-11-28 15:22:54.798	0.03	0.432	0.929	-0.061	0.061	0	23.428	-1.868	-31.608	0	0	0	0	0	0	0
WT111(DD045F3F1DEA)	3.73	13108	2022-11-28 15:22:54.798	0.03	0.432	0.929	-0.061	0.061	0	23.428	-1.868	-31.613	0	0	0	0	0	0	0
WT111(DD045F3F1DEA)	3.73	13108	2022-11-28 15:22:54.798	0.03	0.432	0.929	-0.061	0.061	0	23.428	-1.868	-31.613	0	0	0	0	0	0	0
WT111(DD045F3F1DEA)	3.73	13108	2022-11-28 15:22:54.798	0.034	0.377	0.924	-0.793	-0.061	0	23.423	-1.868	-31.613	0	0	0	0	0	0	0
WT111(DD045F3F1DEA)	3.73	13108	2022-11-28 15:22:54.860	0.034	0.377	0.924	-0.793	-0.061	0	23.423	-1.868	-31.619	0	0	0	0	0	0	0
WT111(DD045F3F1DEA)	3.73	13108	2022-11-28 15:22:54.860	0.034	0.377	0.924	-0.793	-0.061	0	23.417	-1.868	-31.619	0	0	0	0	0	0	0
WT111(DD045F3F1DEA)	3.73	13108	2022-11-28 15:22:54.860	0.034	0.377	0.924	-0.793	-0.061	0	23.412	-1.868	-31.619	0	0	0	0	0	0	0
WT111(DD045F3F1DEA)	3.73	13108	2022-11-28 15:22:54.860	0.034	0.416	0.936	0.427	0	0	23.417	-1.868	-31.624	0	0	0	0	0	0	0
WT111(DD045F3F1DEA)	3.73	13108	2022-11-28 15:22:54.860	0.034	0.416	0.936	0.427	0	0	23.417	-1.868	-31.624	0	0	0	0	0	0	0
WT111(DD045F3F1DEA)	3.73	13108	2022-11-28 15:22:54.860	0.034	0.416	0.936	0.427	0	0	23.417	-1.868	-31.624	0	0	0	0	0	0	0
WT111(DD045F3F1DEA)	3.73	13108	2022-11-28 15:22:54.860	0.034	0.416	0.936	0.427	0	0	23.423	-1.868	-31.63	0	0	0	0	0	0	0
WT111(DD045F3F1DEA)	3.73	13108	2022-11-28 15:22:54.860	0.033	0.391	0.917	-0.916	0	0.061	23.417	-1.868	-31.63	0	0	0	0	0	0	0
WT111(DD045F3F1DEA)	3.73	13108	2022-11-28 15:22:54.876	0.033	0.391	0.917	-0.916	0	0.061	23.412	-1.868	-31.63	0	0	0	0	0	0	0
WT111(DD045F3F1DEA)	3.73	13108	2022-11-28 15:22:54.876	0.033	0.391	0.917	-0.916	0	0.061	23.406	-1.868	-31.63	0	0	0	0	0	0	0
WT111(DD045F3F1DEA)	3.73	13108	2022-11-28 15:22:54.876	0.033	0.391	0.917	-0.916	0	0.061	23.406	-1.868	-31.635	0	0	0	0	0	0	0
WT111(DD045F3F1DEA)	3.73	13108	2022-11-28 15:22:54.876	0.033	0.386	0.929	0.977	0.061	0	23.412	-1.868	-31.635	0	0	0	0	0	0	0
WT111(DD045F3F1DEA)	3.73	13108	2022-11-28 15:22:54.876	0.033	0.386	0.929	0.977	0.061	0	23.412	-1.868	-31.635	0	0	0	0	0	0	0
WT111(DD045F3F1DEA)	3.73	13108	2022-11-28 15:22:54.876	0.033	0.386	0.929	0.977	0.061	0	23.417	-1.868	-31.635	0	0	0	0	0	0	0
WT111(DD045F3F1DEA)	3.73	13108	2022-11-28 15:22:54.876	0.033	0.386	0.929	0.977	0.061	0	23.423	-1.868	-31.641	0	0	0	0	0	0	0
WT111(DD045F3F1DEA)	3.73	13108	2022-11-28 15:22:54.876	0.034	0.431	0.935	-0.488	-0.061	0	23.423	-1.868	-31.641	0	0	0	0	0	0	0
WT111(DD045F3F1DEA)	3.73	13108	2022-11-28 15:22:54.907	0.034	0.431	0.935	-0.488	-0.061	0	23.417	-1.868	-31.641	0	0	0	0	0	0	0
WT111(DD045F3F1DEA)	3.73	13108	2022-11-28 15:22:54.907	0.034	0.431	0.935	-0.488	-0.061	0	23.417	-1.868	-31.641	0	0	0	0	0	0	0
WT111(DD045F3F1DEA)	3.73	13108	2022-11-28 15:22:54.907	0.034	0.431	0.935	-0.488	-0.061	0	23.412	-1.868	-31.641	0	0	0	0	0	0	0
WT111(DD045F3F1DEA)	3.73	13108	2022-11-28 15:22:54.907	0.035	0.387	0.933	-0.244	0	0	23.412	-1.868	-31.641	0	0	0	0	0	0	0
WT111(DD045F3F1DEA)	3.73	13108	2022-11-28 15:22:54.907	0.035	0.387	0.933	-0.244	0	0	23.412	-1.868	-31.646	0	0	0	0	0	0	0
WT111(DD045F3F1DEA)	3.73	13108	2022-11-28 15:22:54.907	0.035	0.387	0.933	-0.244	0	0	23.412	-1.868	-31.646	0	0	0	0	0	0	0
WT111(DD045F3F1DEA)	3.73	13108	2022-11-28 15:22:54.907	0.035	0.387	0.933	-0.244	0	0	23.412	-1.868	-31.646	0	0	0	0	0	0	0
WT111(DD045F3F1DEA)	3.73	13108	2022-11-28 15:22:54.907	0.034	0.424	0.933	0.549	0	0.061	23.412	-1.868	-31.646	0	0	0	0	0	0	0
WT111(DD045F3F1DEA)	3.73	13108	2022-11-28 15:22:54.938	0.034	0.424	0.933	0.549	0	0.061	23.417	-1.868	-31.646	0	0	0	0	0	0	0
WT111(DD045F3F1DEA)	3.73	13108	2022-11-28 15:22:54.938	0.034	0.424	0.933	0.549	0	0.061	23.417	-1.868	-31.646	0	0	0	0	0	0	0
WT111(DD045F3F1DEA)	3.73	13108	2022-11-28 15:22:54.938	0.034	0.424	0.933	0.549	0	0.061	23.423	-1.873	-31.646	0	0	0	0	0	0	0
WT111(DD045F3F1DEA)	3.73	13108	2022-11-28 15:22:54.938	0.028	0.396	0.921	0.061	0	0	23.423	-1.873	-31.646	0	0	0	0	0	0	0
WT111(DD045F3F1DEA)	3.73	13108	2022-11-28 15:22:54.938	0.028	0.396	0.921	0.061	0	0	23.423	-1.873	-31.646	0	0	0	0	0	0	0
WT111(DD045F3F1DEA)	3.73	13108	2022-11-28 15:22:54.938	0.028	0.396	0.921	0.061	0	0	23.423	-1.873	-31.646	0	0	0	0	0	0	0
WT111(DD045F3F1DEA)	3.73	13108	2022-11-28 15:22:54.938	0.028	0.396	0.921	0.061	0	0	23.423	-1.868	-31.646	0	0	0	0	0	0	0
WT111(DD045F3F1DEA)	3.73	13108	2022-11-28 15:22:54.938	0.038	0.387	0.924	0.061	0	0.061	23.423	-1.873	-31.646	0	0	0	0	0	0	0
WT111(DD045F3F1DEA)	3.73	13108	2022-11-28 15:22:54.969	0.038	0.387	0.924	0.061	0	0.061	23.423	-1.873	-31.646	0	0	0	0	0	0	0
WT111(DD045F3F1DEA)	3.73	13108	2022-11-28 15:22:54.969	0.038	0.387	0.924	0.061	0	0.061	23.423	-1.873	-31.646	0	0	0	0	0	0	0
WT111(DD045F3F1DEA)	3.73	13108	2022-11-28 15:22:54.969	0.038	0.387	0.924	0.061	0	0.061	23.423	-1.873	-31.646	0	0	0	0	0	0	0
WT111(DD045F3F1DEA)	3.73	13108	2022-11-28 15:22:54.969	0.026	0.389	0.926	-0.549	0.061	0.061	23.423	-1.873	-31.646	0	0	0	0	0	0	0
WT111(DD045F3F1DEA)	3.73	13108	2022-11-28 15:22:54.969	0.026	0.389	0.926	-0.549	0.061	0.061	23.417	-1.873	-31.646	0	0	0	0	0	0	0
WT111(DD045F3F1DEA)	3.73	13108	2022-11-28 15:22:54.969	0.026	0.389	0.926	-0.549	0.061	0.061	23.417	-1.873	-31.646	0	0	0	0	0	0	0
WT111(DD045F3F1DEA)	3.73	13108	2022-11-28 15:22:54.969	0.026	0.389	0.926	-0.549	0.061	0.061	23.412	-1.868	-31.646	0	0	0	0	0	0	0
WT111(DD045F3F1DEA)	3.73	13108	2022-11-28 15:22:54.969	0.044	0.45	0.957	0	0.061	-0.061	23.412	-1.868	-31.646	0	0	0	0	0	0	0
WT111(DD045F3F1DEA)	3.73	13108	2022-11-28 15:22:55.001	0.044	0.45	0.957	0	0.061	-0.061	23.412	-1.868	-31.646	0	0	0	0	0	0	0
WT111(DD045F3F1DEA)	3.73	13108	2022-11-28 15:22:55.001	0.044	0.45	0.957	0	0.061	-0.061	23.412	-1.868	-31.646	0	0	0	0	0	0	0
WT111(DD045F3F1DEA)	3.73	13108	2022-11-28 15:22:55.001	0.044	0.45	0.957	0	0.061	-0.061	23.412	-1.868	-31.641	0	0	0	0	0	0	0
WT111(DD045F3F1DEA)	3.73	13108	2022-11-28 15:22:55.001	0.027	0.371	0.908	-0.061	0.122	0	23.412	-1.868	-31.641	0	0	0	0	0	0	0
WT111(DD045F3F1DEA)	3.73	13108	2022-11-28 15:22:55.001	0.027	0.371	0.908	-0.061	0.122	0	23.412	-1.868	-31.641	0	0	0	0	0	0	0
WT111(DD045F3F1DEA)	3.73	13108	2022-11-28 15:22:55.001	0.027	0.371	0.908	-0.061	0.122	0	23.412	-1.868	-31.641	0	0	0	0	0	0	0
WT111(DD045F3F1DEA)	3.73	13108	2022-11-28 15:22:55.001	0.027	0.371	0.908	-0.061	0.122	0	23.412	-1.868	-31.641	0	0	0	0	0	0	0
WT111(DD045F3F1DEA)	3.73	13108	2022-11-28 15:22:55.001	0.032	0.418	0.937	0	0	0.061	23.412	-1.868	-31.641	0	0	0	0	0	0	0
WT111(DD045F3F1DEA)	3.73	13108	2022-11-28 15:22:55.063	0.032	0.418	0.937	0	0	0.061	23.412	-1.868	-31.635	0	0	0	0	0	0	0
WT111(DD045F3F1DEA)	3.73	13108	2022-11-28 15:22:55.063	0.032	0.418	0.937	0	0	0.061	23.412	-1.868	-31.635	0	0	0	0	0	0	0
WT111(DD045F3F1DEA)	3.73	13108	2022-11-28 15:22:55.063	0.032	0.418	0.937	0	0	0.061	23.412	-1.868	-31.635	0	0	0	0	0	0	0
WT111(DD045F3F1DEA)	3.73	13108	2022-11-28 15:22:55.063	0.035	0.399	0.931	-0.671	0	-0.061	23.412	-1.868	-31.635	0	0	0	0	0	0	0
WT111(DD045F3F1DEA)	3.73	13108	2022-11-28 15:22:55.063	0.035	0.399	0.931	-0.671	0	-0.061	23.406	-1.868	-31.63	0	0	0	0	0	0	0
WT111(DD045F3F1DEA)	3.73	13108	2022-11-28 15:22:55.063	0.035	0.399	0.931	-0.671	0	-0.061	23.406	-1.868	-31.63	0	0	0	0	0	0	0
WT111(DD045F3F1DEA)	3.73	13108	2022-11-28 15:22:55.063	0.035	0.399	0.931	-0.671	0	-0.061	23.401	-1.868	-31.63	0	0	0	0	0	0	0
WT111(DD045F3F1DEA)	3.73	13108	2022-11-28 15:22:55.063	0.034	0.415	0.937	0.61	0	0	23.406	-1.868	-31.63	0	0	0	0	0	0	0
WT111(DD045F3F1DEA)	3.73	13108	2022-11-28 15:22:55.094	0.034	0.415	0.937	0.61	0	0	23.406	-1.868	-31.624	0	0	0	0	0	0	0
WT111(DD045F3F1DEA)	3.73	13108	2022-11-28 15:22:55.094	0.034	0.415	0.937	0.61	0	0	23.412	-1.868	-31.624	0	0	0	0	0	0	0
WT111(DD045F3F1DEA)	3.73	13108	2022-11-28 15:22:55.094	0.034	0.415	0.937	0.61	0	0	23.417	-1.868	-31.624	0	0	0	0	0	0	0
WT111(DD045F3F1DEA)	3.73	13108	2022-11-28 15:22:55.094	0.03	0.403	0.921	-0.122	0.122	0	23.412	-1.868	-31.619	0	0	0	0	0	0	0
WT111(DD045F3F1DEA)	3.73	13108	2022-11-28 15:22:55.094	0.03	0.403	0.921	-0.122	0.122	0	23.412	-1.868	-31.619	0	0	0	0	0	0	0
