# Supplementary material for: Dynamic characteristics of scraper conveyor chain drive system under the impact condition of lump coal
Source: PLoS One. 2024 Mar 1;19(3):e0299044. doi: 10.1371/journal.pone.0299044 (PMC10906879; doi:10.1371/journal.pone.0299044)
Supplement: S2 File — (ZIP) [file pone.0299044.s002.zip › 5kg 1m variable speed (4Hz-22Hz 10 times)/No. 2.xlsx]

## Sheet: 4Hz
设备名称	电压	版本	片上时间	加速度X(g)	加速度Y(g)	加速度Z(g)	角速度X(°/s)	角速度Y(°/s)	角速度Z(°/s)	角度X(°)	角度Y(°)	角度Z(°)	磁场X	磁场Y	磁场Z	四元数0	四元数1	四元数2	四元数3	状态
WT222(CAA14FCCF874)	3.76	13105	2022-11-28 10:50:41.324	-0.035	0.009	0.973	2.563	-1.404	-1.404	-1.505	1.851	108.402	0	0	0	0	0	0	0
WT222(CAA14FCCF874)	3.76	13105	2022-11-28 10:50:41.339	-0.035	0.009	0.973	2.563	-1.404	-1.404	-1.489	1.846	108.364	0	0	0	0	0	0	0
WT222(CAA14FCCF874)	3.76	13105	2022-11-28 10:50:41.339	-0.022	0.009	0.981	-2.38	-0.732	4.578	-1.5	1.84	108.358	0	0	0	0	0	0	0
WT222(CAA14FCCF874)	3.76	13105	2022-11-28 10:50:41.339	-0.022	0.009	0.981	-2.38	-0.732	4.578	-1.511	1.84	108.347	0	0	0	0	0	0	0
WT222(CAA14FCCF874)	3.76	13105	2022-11-28 10:50:41.339	-0.022	0.009	0.981	-2.38	-0.732	4.578	-1.522	1.835	108.336	0	0	0	0	0	0	0
WT222(CAA14FCCF874)	3.76	13105	2022-11-28 10:50:41.339	-0.022	0.009	0.981	-2.38	-0.732	4.578	-1.527	1.835	108.325	0	0	0	0	0	0	0
WT222(CAA14FCCF874)	3.76	13105	2022-11-28 10:50:41.339	-0.05	-0.032	0.984	-2.808	-0.061	-4.211	-1.544	1.835	108.27	0	0	0	0	0	0	0
WT222(CAA14FCCF874)	3.76	13105	2022-11-28 10:50:41.339	-0.05	-0.032	0.984	-2.808	-0.061	-4.211	-1.555	1.829	108.215	0	0	0	0	0	0	0
WT222(CAA14FCCF874)	3.76	13105	2022-11-28 10:50:41.339	-0.05	-0.032	0.984	-2.808	-0.061	-4.211	-1.566	1.829	108.16	0	0	0	0	0	0	0
WT222(CAA14FCCF874)	3.76	13105	2022-11-28 10:50:41.402	-0.05	-0.032	0.984	-2.808	-0.061	-4.211	-1.582	1.829	108.111	0	0	0	0	0	0	0
WT222(CAA14FCCF874)	3.76	13105	2022-11-28 10:50:41.402	-0.015	-0.221	1.023	-1.465	-0.061	6.592	-1.588	1.835	108.111	0	0	0	0	0	0	0
WT222(CAA14FCCF874)	3.76	13105	2022-11-28 10:50:41.402	-0.015	-0.221	1.023	-1.465	-0.061	6.592	-1.593	1.835	108.116	0	0	0	0	0	0	0
WT222(CAA14FCCF874)	3.76	13105	2022-11-28 10:50:41.402	-0.015	-0.221	1.023	-1.465	-0.061	6.592	-1.604	1.835	108.122	0	0	0	0	0	0	0
WT222(CAA14FCCF874)	3.76	13105	2022-11-28 10:50:41.402	-0.015	-0.221	1.023	-1.465	-0.061	6.592	-1.615	1.835	108.127	0	0	0	0	0	0	0
WT222(CAA14FCCF874)	3.76	13105	2022-11-28 10:50:41.402	-0.022	0.137	0.905	1.587	0.977	-4.028	-1.609	1.84	108.083	0	0	0	0	0	0	0
WT222(CAA14FCCF874)	3.76	13105	2022-11-28 10:50:41.402	-0.022	0.137	0.905	1.587	0.977	-4.028	-1.604	1.846	108.034	0	0	0	0	0	0	0
WT222(CAA14FCCF874)	3.76	13105	2022-11-28 10:50:41.402	-0.022	0.137	0.905	1.587	0.977	-4.028	-1.599	1.851	107.979	0	0	0	0	0	0	0
WT222(CAA14FCCF874)	3.76	13105	2022-11-28 10:50:41.464	-0.022	0.137	0.905	1.587	0.977	-4.028	-1.588	1.851	107.93	0	0	0	0	0	0	0
WT222(CAA14FCCF874)	3.76	13105	2022-11-28 10:50:41.464	-0.039	-0.06	1.035	-0.183	0	2.747	-1.588	1.851	107.908	0	0	0	0	0	0	0
WT222(CAA14FCCF874)	3.76	13105	2022-11-28 10:50:41.464	-0.039	-0.06	1.035	-0.183	0	2.747	-1.588	1.851	107.891	0	0	0	0	0	0	0
WT222(CAA14FCCF874)	3.76	13105	2022-11-28 10:50:41.464	-0.039	-0.06	1.035	-0.183	0	2.747	-1.588	1.857	107.875	0	0	0	0	0	0	0
WT222(CAA14FCCF874)	3.76	13105	2022-11-28 10:50:41.464	-0.039	-0.06	1.035	-0.183	0	2.747	-1.588	1.857	107.858	0	0	0	0	0	0	0
WT222(CAA14FCCF874)	3.76	13105	2022-11-28 10:50:41.464	-0.059	-0.026	0.994	-1.282	0.183	-6.104	-1.599	1.857	107.798	0	0	0	0	0	0	0
WT222(CAA14FCCF874)	3.76	13105	2022-11-28 10:50:41.464	-0.059	-0.026	0.994	-1.282	0.183	-6.104	-1.604	1.857	107.732	0	0	0	0	0	0	0
WT222(CAA14FCCF874)	3.76	13105	2022-11-28 10:50:41.464	-0.059	-0.026	0.994	-1.282	0.183	-6.104	-1.609	1.857	107.672	0	0	0	0	0	0	0
WT222(CAA14FCCF874)	3.76	13105	2022-11-28 10:50:41.496	-0.059	-0.026	0.994	-1.282	0.183	-6.104	-1.62	1.857	107.611	0	0	0	0	0	0	0
WT222(CAA14FCCF874)	3.76	13105	2022-11-28 10:50:41.496	-0.029	0.009	0.991	-0.854	0.61	1.404	-1.62	1.862	107.589	0	0	0	0	0	0	0
WT222(CAA14FCCF874)	3.76	13105	2022-11-28 10:50:41.496	-0.029	0.009	0.991	-0.854	0.61	1.404	-1.626	1.868	107.562	0	0	0	0	0	0	0
WT222(CAA14FCCF874)	3.76	13105	2022-11-28 10:50:41.496	-0.029	0.009	0.991	-0.854	0.61	1.404	-1.631	1.868	107.534	0	0	0	0	0	0	0
WT222(CAA14FCCF874)	3.76	13105	2022-11-28 10:50:41.496	-0.029	0.009	0.991	-0.854	0.61	1.404	-1.631	1.873	107.512	0	0	0	0	0	0	0
WT222(CAA14FCCF874)	3.76	13105	2022-11-28 10:50:41.496	-0.022	-0.047	0.999	-0.488	-0.488	-1.831	-1.631	1.868	107.468	0	0	0	0	0	0	0
WT222(CAA14FCCF874)	3.76	13105	2022-11-28 10:50:41.496	-0.022	-0.047	0.999	-0.488	-0.488	-1.831	-1.637	1.868	107.43	0	0	0	0	0	0	0
WT222(CAA14FCCF874)	3.76	13105	2022-11-28 10:50:41.496	-0.022	-0.047	0.999	-0.488	-0.488	-1.831	-1.637	1.868	107.386	0	0	0	0	0	0	0
WT222(CAA14FCCF874)	3.76	13105	2022-11-28 10:50:41.527	-0.022	-0.047	0.999	-0.488	-0.488	-1.831	-1.637	1.862	107.347	0	0	0	0	0	0	0
WT222(CAA14FCCF874)	3.76	13105	2022-11-28 10:50:41.527	-0.067	0.017	1.005	-0.122	-0.305	0.427	-1.637	1.862	107.32	0	0	0	0	0	0	0
WT222(CAA14FCCF874)	3.76	13105	2022-11-28 10:50:41.527	-0.067	0.017	1.005	-0.122	-0.305	0.427	-1.637	1.862	107.287	0	0	0	0	0	0	0
WT222(CAA14FCCF874)	3.76	13105	2022-11-28 10:50:41.527	-0.067	0.017	1.005	-0.122	-0.305	0.427	-1.637	1.862	107.26	0	0	0	0	0	0	0
WT222(CAA14FCCF874)	3.76	13105	2022-11-28 10:50:41.527	-0.067	0.017	1.005	-0.122	-0.305	0.427	-1.637	1.862	107.227	0	0	0	0	0	0	0
WT222(CAA14FCCF874)	3.76	13105	2022-11-28 10:50:41.527	-0.014	-0.029	0.995	-0.122	-0.366	9.46	-1.631	1.862	107.243	0	0	0	0	0	0	0
WT222(CAA14FCCF874)	3.76	13105	2022-11-28 10:50:41.527	-0.014	-0.029	0.995	-0.122	-0.366	9.46	-1.631	1.862	107.254	0	0	0	0	0	0	0
WT222(CAA14FCCF874)	3.76	13105	2022-11-28 10:50:41.527	-0.014	-0.029	0.995	-0.122	-0.366	9.46	-1.626	1.862	107.271	0	0	0	0	0	0	0
WT222(CAA14FCCF874)	3.76	13105	2022-11-28 10:50:41.558	-0.014	-0.029	0.995	-0.122	-0.366	9.46	-1.626	1.862	107.281	0	0	0	0	0	0	0
WT222(CAA14FCCF874)	3.76	13105	2022-11-28 10:50:41.558	-0.008	-0.022	0.994	-2.808	1.953	-8.728	-1.637	1.868	107.205	0	0	0	0	0	0	0
WT222(CAA14FCCF874)	3.76	13105	2022-11-28 10:50:41.558	-0.008	-0.022	0.994	-2.808	1.953	-8.728	-1.653	1.879	107.128	0	0	0	0	0	0	0
WT222(CAA14FCCF874)	3.76	13105	2022-11-28 10:50:41.558	-0.008	-0.022	0.994	-2.808	1.953	-8.728	-1.664	1.884	107.056	0	0	0	0	0	0	0
WT222(CAA14FCCF874)	3.76	13105	2022-11-28 10:50:41.558	-0.008	-0.022	0.994	-2.808	1.953	-8.728	-1.681	1.895	106.979	0	0	0	0	0	0	0
WT222(CAA14FCCF874)	3.76	13105	2022-11-28 10:50:41.558	-0.017	0.07	1.015	0.183	0.854	2.502	-1.675	1.895	106.957	0	0	0	0	0	0	0
WT222(CAA14FCCF874)	3.76	13105	2022-11-28 10:50:41.558	-0.017	0.07	1.015	0.183	0.854	2.502	-1.675	1.901	106.935	0	0	0	0	0	0	0
WT222(CAA14FCCF874)	3.76	13105	2022-11-28 10:50:41.558	-0.017	0.07	1.015	0.183	0.854	2.502	-1.67	1.906	106.908	0	0	0	0	0	0	0
WT222(CAA14FCCF874)	3.76	13105	2022-11-28 10:50:41.590	-0.017	0.07	1.015	0.183	0.854	2.502	-1.664	1.906	106.886	0	0	0	0	0	0	0
WT222(CAA14FCCF874)	3.76	13105	2022-11-28 10:50:41.590	0.002	-0.008	1.005	0	-0.122	-4.944	-1.659	1.906	106.826	0	0	0	0	0	0	0
WT222(CAA14FCCF874)	3.76	13105	2022-11-28 10:50:41.590	0.002	-0.008	1.005	0	-0.122	-4.944	-1.653	1.901	106.765	0	0	0	0	0	0	0
WT222(CAA14FCCF874)	3.76	13105	2022-11-28 10:50:41.590	0.002	-0.008	1.005	0	-0.122	-4.944	-1.653	1.895	106.705	0	0	0	0	0	0	0
WT222(CAA14FCCF874)	3.76	13105	2022-11-28 10:50:41.590	0.002	-0.008	1.005	0	-0.122	-4.944	-1.648	1.895	106.644	0	0	0	0	0	0	0
WT222(CAA14FCCF874)	3.76	13105	2022-11-28 10:50:41.590	-0.085	-0.013	0.999	0.427	0.427	0.671	-1.642	1.895	106.611	0	0	0	0	0	0	0
WT222(CAA14FCCF874)	3.76	13105	2022-11-28 10:50:41.590	-0.085	-0.013	0.999	0.427	0.427	0.671	-1.637	1.895	106.578	0	0	0	0	0	0	0
WT222(CAA14FCCF874)	3.76	13105	2022-11-28 10:50:41.590	-0.085	-0.013	0.999	0.427	0.427	0.671	-1.631	1.895	106.545	0	0	0	0	0	0	0
WT222(CAA14FCCF874)	3.76	13105	2022-11-28 10:50:41.699	-0.085	-0.013	0.999	0.427	0.427	0.671	-1.626	1.901	106.512	0	0	0	0	0	0	0
WT222(CAA14FCCF874)	3.76	13105	2022-11-28 10:50:41.714	-0.033	-0.031	1.047	1.038	0.732	-3.174	-1.615	1.901	106.463	0	0	0	0	0	0	0
WT222(CAA14FCCF874)	3.76	13105	2022-11-28 10:50:41.714	-0.033	-0.031	1.047	1.038	0.732	-3.174	-1.609	1.906	106.414	0	0	0	0	0	0	0
WT222(CAA14FCCF874)	3.76	13105	2022-11-28 10:50:41.714	-0.033	-0.031	1.047	1.038	0.732	-3.174	-1.599	1.906	106.364	0	0	0	0	0	0	0
WT222(CAA14FCCF874)	3.76	13105	2022-11-28 10:50:41.714	-0.033	-0.031	1.047	1.038	0.732	-3.174	-1.593	1.912	106.315	0	0	0	0	0	0	0
WT222(CAA14FCCF874)	3.76	13105	2022-11-28 10:50:41.714	-0.004	-0.054	0.849	2.319	-0.732	0.122	-1.577	1.906	106.282	0	0	0	0	0	0	0
WT222(CAA14FCCF874)	3.76	13105	2022-11-28 10:50:41.714	-0.004	-0.054	0.849	2.319	-0.732	0.122	-1.566	1.901	106.249	0	0	0	0	0	0	0
WT222(CAA14FCCF874)	3.76	13105	2022-11-28 10:50:41.714	-0.004	-0.054	0.849	2.319	-0.732	0.122	-1.549	1.895	106.216	0	0	0	0	0	0	0
WT222(CAA14FCCF874)	3.76	13105	2022-11-28 10:50:41.730	-0.017	0.025	1.158	-1.953	1.038	5.005	-1.56	1.901	106.21	0	0	0	0	0	0	0
WT222(CAA14FCCF874)	3.76	13105	2022-11-28 10:50:41.730	-0.017	0.025	1.158	-1.953	1.038	5.005	-1.566	1.906	106.199	0	0	0	0	0	0	0
WT222(CAA14FCCF874)	3.76	13105	2022-11-28 10:50:41.730	-0.017	0.025	1.158	-1.953	1.038	5.005	-1.571	1.912	106.188	0	0	0	0	0	0	0
WT222(CAA14FCCF874)	3.76	13105	2022-11-28 10:50:41.730	-0.017	0.025	1.158	-1.953	1.038	5.005	-1.577	1.917	106.183	0	0	0	0	0	0	0
WT222(CAA14FCCF874)	3.76	13105	2022-11-28 10:50:41.730	-0.049	0.017	0.976	-0.366	0	6.592	-1.577	1.917	106.177	0	0	0	0	0	0	0
WT222(CAA14FCCF874)	3.76	13105	2022-11-28 10:50:41.730	-0.049	0.017	0.976	-0.366	0	6.592	-1.571	1.917	106.177	0	0	0	0	0	0	0
WT222(CAA14FCCF874)	3.76	13105	2022-11-28 10:50:41.730	-0.049	0.017	0.976	-0.366	0	6.592	-1.571	1.917	106.172	0	0	0	0	0	0	0
WT222(CAA14FCCF874)	3.76	13105	2022-11-28 10:50:41.730	-0.049	0.017	0.976	-0.366	0	6.592	-1.566	1.917	106.172	0	0	0	0	0	0	0
WT222(CAA14FCCF874)	3.76	13105	2022-11-28 10:50:41.762	-0.059	0.004	1.009	-1.587	-0.244	-5.798	-1.571	1.912	106.106	0	0	0	0	0	0	0
WT222(CAA14FCCF874)	3.76	13105	2022-11-28 10:50:41.762	-0.059	0.004	1.009	-1.587	-0.244	-5.798	-1.577	1.912	106.04	0	0	0	0	0	0	0
WT222(CAA14FCCF874)	3.76	13105	2022-11-28 10:50:41.762	-0.059	0.004	1.009	-1.587	-0.244	-5.798	-1.582	1.906	105.98	0	0	0	0	0	0	0
WT222(CAA14FCCF874)	3.76	13105	2022-11-28 10:50:41.762	-0.059	0.004	1.009	-1.587	-0.244	-5.798	-1.582	1.906	105.914	0	0	0	0	0	0	0
WT222(CAA14FCCF874)	3.76	13105	2022-11-28 10:50:41.762	-0.039	-0.077	1.006	-0.244	-0.183	0.488	-1.582	1.906	105.881	0	0	0	0	0	0	0
WT222(CAA14FCCF874)	3.76	13105	2022-11-28 10:50:41.762	-0.039	-0.077	1.006	-0.244	-0.183	0.488	-1.582	1.906	105.848	0	0	0	0	0	0	0
WT222(CAA14FCCF874)	3.76	13105	2022-11-28 10:50:41.762	-0.039	-0.077	1.006	-0.244	-0.183	0.488	-1.577	1.906	105.815	0	0	0	0	0	0	0
WT222(CAA14FCCF874)	3.76	13105	2022-11-28 10:50:41.762	-0.039	-0.077	1.006	-0.244	-0.183	0.488	-1.577	1.906	105.787	0	0	0	0	0	0	0
WT222(CAA14FCCF874)	3.76	13105	2022-11-28 10:50:41.793	-0.056	-0.024	0.991	4.944	-0.854	6.226	-1.549	1.901	105.787	0	0	0	0	0	0	0
WT222(CAA14FCCF874)	3.76	13105	2022-11-28 10:50:41.793	-0.056	-0.024	0.991	4.944	-0.854	6.226	-1.522	1.901	105.782	0	0	0	0	0	0	0
WT222(CAA14FCCF874)	3.76	13105	2022-11-28 10:50:41.793	-0.056	-0.024	0.991	4.944	-0.854	6.226	-1.494	1.895	105.782	0	0	0	0	0	0	0
WT222(CAA14FCCF874)	3.76	13105	2022-11-28 10:50:41.793	-0.056	-0.024	0.991	4.944	-0.854	6.226	-1.467	1.895	105.782	0	0	0	0	0	0	0
WT222(CAA14FCCF874)	3.76	13105	2022-11-28 10:50:41.793	-0.008	0.021	1.019	2.502	0.244	-5.981	-1.456	1.895	105.716	0	0	0	0	0	0	0
WT222(CAA14FCCF874)	3.76	13105	2022-11-28 10:50:41.793	-0.008	0.021	1.019	2.502	0.244	-5.981	-1.439	1.895	105.656	0	0	0	0	0	0	0
WT222(CAA14FCCF874)	3.76	13105	2022-11-28 10:50:41.793	-0.008	0.021	1.019	2.502	0.244	-5.981	-1.428	1.895	105.59	0	0	0	0	0	0	0
WT222(CAA14FCCF874)	3.76	13105	2022-11-28 10:50:41.793	-0.008	0.021	1.019	2.502	0.244	-5.981	-1.412	1.895	105.524	0	0	0	0	0	0	0
WT222(CAA14FCCF874)	3.76	13105	2022-11-28 10:50:41.855	-0.022	-0.017	1.055	0	-0.916	3.296	-1.412	1.89	105.507	0	0	0	0	0	0	0
WT222(CAA14FCCF874)	3.76	13105	2022-11-28 10:50:41.855	-0.022	-0.017	1.055	0	-0.916	3.296	-1.406	1.89	105.491	0	0	0	0	0	0	0
WT222(CAA14FCCF874)	3.76	13105	2022-11-28 10:50:41.855	-0.022	-0.017	1.055	0	-0.916	3.296	-1.406	1.884	105.474	0	0	0	0	0	0	0
WT222(CAA14FCCF874)	3.76	13105	2022-11-28 10:50:41.855	-0.022	-0.017	1.055	0	-0.916	3.296	-1.401	1.879	105.452	0	0	0	0	0	0	0
WT222(CAA14FCCF874)	3.76	13105	2022-11-28 10:50:41.855	-0.062	-0.042	0.968	4.272	-0.244	-4.639	-1.379	1.879	105.397	0	0	0	0	0	0	0
WT222(CAA14FCCF874)	3.76	13105	2022-11-28 10:50:41.855	-0.062	-0.042	0.968	4.272	-0.244	-4.639	-1.357	1.873	105.342	0	0	0	0	0	0	0
WT222(CAA14FCCF874)	3.76	13105	2022-11-28 10:50:41.855	-0.062	-0.042	0.968	4.272	-0.244	-4.639	-1.335	1.873	105.282	0	0	0	0	0	0	0
WT222(CAA14FCCF874)	3.76	13105	2022-11-28 10:50:41.855	-0.062	-0.042	0.968	4.272	-0.244	-4.639	-1.313	1.873	105.227	0	0	0	0	0	0	0
WT222(CAA14FCCF874)	3.76	13105	2022-11-28 10:50:41.918	0.024	-0.064	0.934	1.77	-0.305	-2.747	-1.302	1.873	105.183	0	0	0	0	0	0	0
WT222(CAA14FCCF874)	3.76	13105	2022-11-28 10:50:41.918	0.024	-0.064	0.934	1.77	-0.305	-2.747	-1.296	1.868	105.134	0	0	0	0	0	0	0
WT222(CAA14FCCF874)	3.76	13105	2022-11-28 10:50:41.918	0.024	-0.064	0.934	1.77	-0.305	-2.747	-1.285	1.868	105.09	0	0	0	0	0	0	0
WT222(CAA14FCCF874)	3.76	13105	2022-11-28 10:50:41.918	0.024	-0.064	0.934	1.77	-0.305	-2.747	-1.28	1.862	105.046	0	0	0	0	0	0	0
WT222(CAA14FCCF874)	3.76	13105	2022-11-28 10:50:41.918	-0.054	0.014	1.093	2.014	-0.183	0.488	-1.269	1.862	105.013	0	0	0	0	0	0	0
WT222(CAA14FCCF874)	3.76	13105	2022-11-28 10:50:41.918	-0.054	0.014	1.093	2.014	-0.183	0.488	-1.258	1.862	104.985	0	0	0	0	0	0	0
WT222(CAA14FCCF874)	3.76	13105	2022-11-28 10:50:41.918	-0.054	0.014	1.093	2.014	-0.183	0.488	-1.252	1.857	104.952	0	0	0	0	0	0	0
WT222(CAA14FCCF874)	3.76	13105	2022-11-28 10:50:41.918	-0.054	0.014	1.093	2.014	-0.183	0.488	-1.241	1.857	104.925	0	0	0	0	0	0	0
WT222(CAA14FCCF874)	3.76	13105	2022-11-28 10:50:42.012	-0.031	0.081	0.979	0	-0.549	3.174	-1.236	1.857	104.908	0	0	0	0	0	0	0
WT222(CAA14FCCF874)	3.76	13105	2022-11-28 10:50:42.012	-0.031	0.081	0.979	0	-0.549	3.174	-1.236	1.851	104.886	0	0	0	0	0	0	0
WT222(CAA14FCCF874)	3.76	13105	2022-11-28 10:50:42.012	-0.031	0.081	0.979	0	-0.549	3.174	-1.23	1.851	104.865	0	0	0	0	0	0	0
WT222(CAA14FCCF874)	3.76	13105	2022-11-28 10:50:42.012	-0.031	0.081	0.979	0	-0.549	3.174	-1.225	1.846	104.843	0	0	0	0	0	0	0
WT222(CAA14FCCF874)	3.76	13105	2022-11-28 10:50:42.012	0.009	-0.027	0.989	-0.305	1.16	-13.916	-1.225	1.851	104.738	0	0	0	0	0	0	0
WT222(CAA14FCCF874)	3.76	13105	2022-11-28 10:50:42.012	0.009	-0.027	0.989	-0.305	1.16	-13.916	-1.23	1.851	104.634	0	0	0	0	0	0	0
WT222(CAA14FCCF874)	3.76	13105	2022-11-28 10:50:42.012	0.009	-0.027	0.989	-0.305	1.16	-13.916	-1.23	1.857	104.524	0	0	0	0	0	0	0
WT222(CAA14FCCF874)	3.76	13105	2022-11-28 10:50:42.012	0.009	-0.027	0.989	-0.305	1.16	-13.916	-1.23	1.857	104.42	0	0	0	0	0	0	0
WT222(CAA14FCCF874)	3.76	13105	2022-11-28 10:50:42.043	-0.038	0	0.999	-0.61	0.793	-7.69	-1.23	1.862	104.348	0	0	0	0	0	0	0
WT222(CAA14FCCF874)	3.76	13105	2022-11-28 10:50:42.043	-0.038	0	0.999	-0.61	0.793	-7.69	-1.236	1.862	104.271	0	0	0	0	0	0	0
WT222(CAA14FCCF874)	3.76	13105	2022-11-28 10:50:42.043	-0.038	0	0.999	-0.61	0.793	-7.69	-1.236	1.862	104.2	0	0	0	0	0	0	0
WT222(CAA14FCCF874)	3.76	13105	2022-11-28 10:50:42.043	-0.038	0	0.999	-0.61	0.793	-7.69	-1.236	1.862	104.123	0	0	0	0	0	0	0
WT222(CAA14FCCF874)	3.76	13105	2022-11-28 10:50:42.043	-0.016	0.004	1.032	-1.343	-1.465	16.846	-1.236	1.857	104.172	0	0	0	0	0	0	0
WT222(CAA14FCCF874)	3.76	13105	2022-11-28 10:50:42.043	-0.016	0.004	1.032	-1.343	-1.465	16.846	-1.236	1.851	104.222	0	0	0	0	0	0	0
WT222(CAA14FCCF874)	3.76	13105	2022-11-28 10:50:42.043	-0.016	0.004	1.032	-1.343	-1.465	16.846	-1.241	1.846	104.271	0	0	0	0	0	0	0
WT222(CAA14FCCF874)	3.76	13105	2022-11-28 10:50:42.043	-0.016	0.004	1.032	-1.343	-1.465	16.846	-1.241	1.835	104.321	0	0	0	0	0	0	0
WT222(CAA14FCCF874)	3.76	13105	2022-11-28 10:50:42.074	-0.017	0.109	0.979	-3.235	2.502	-7.629	-1.252	1.846	104.244	0	0	0	0	0	0	0
WT222(CAA14FCCF874)	3.76	13105	2022-11-28 10:50:42.074	-0.017	0.109	0.979	-3.235	2.502	-7.629	-1.263	1.857	104.167	0	0	0	0	0	0	0
WT222(CAA14FCCF874)	3.76	13105	2022-11-28 10:50:42.074	-0.017	0.109	0.979	-3.235	2.502	-7.629	-1.28	1.868	104.09	0	0	0	0	0	0	0
WT222(CAA14FCCF874)	3.76	13105	2022-11-28 10:50:42.074	-0.017	0.109	0.979	-3.235	2.502	-7.629	-1.285	1.873	104.013	0	0	0	0	0	0	0
WT222(CAA14FCCF874)	3.76	13105	2022-11-28 10:50:42.074	-0.083	-0.101	1.034	-3.113	-2.075	8.24	-1.296	1.862	104.013	0	0	0	0	0	0	0
WT222(CAA14FCCF874)	3.76	13105	2022-11-28 10:50:42.074	-0.083	-0.101	1.034	-3.113	-2.075	8.24	-1.307	1.851	104.019	0	0	0	0	0	0	0
WT222(CAA14FCCF874)	3.76	13105	2022-11-28 10:50:42.074	-0.083	-0.101	1.034	-3.113	-2.075	8.24	-1.318	1.84	104.024	0	0	0	0	0	0	0
WT222(CAA14FCCF874)	3.76	13105	2022-11-28 10:50:42.074	-0.083	-0.101	1.034	-3.113	-2.075	8.24	-1.324	1.835	104.03	0	0	0	0	0	0	0
WT222(CAA14FCCF874)	3.76	13105	2022-11-28 10:50:42.121	0.004	-0.102	1.015	2.258	-3.418	19.287	-1.307	1.818	104.09	0	0	0	0	0	0	0
WT222(CAA14FCCF874)	3.76	13105	2022-11-28 10:50:42.121	0.004	-0.102	1.015	2.258	-3.418	19.287	-1.296	1.802	104.15	0	0	0	0	0	0	0
WT222(CAA14FCCF874)	3.76	13105	2022-11-28 10:50:42.121	0.004	-0.102	1.015	2.258	-3.418	19.287	-1.28	1.785	104.216	0	0	0	0	0	0	0
WT222(CAA14FCCF874)	3.76	13105	2022-11-28 10:50:42.121	0.004	-0.102	1.015	2.258	-3.418	19.287	-1.263	1.769	104.277	0	0	0	0	0	0	0
WT222(CAA14FCCF874)	3.76	13105	2022-11-28 10:50:42.121	-0.065	0.029	0.95	-3.113	2.441	-9.705	-1.28	1.78	104.194	0	0	0	0	0	0	0
WT222(CAA14FCCF874)	3.76	13105	2022-11-28 10:50:42.121	-0.065	0.029	0.95	-3.113	2.441	-9.705	-1.296	1.791	104.112	0	0	0	0	0	0	0
WT222(CAA14FCCF874)	3.76	13105	2022-11-28 10:50:42.121	-0.065	0.029	0.95	-3.113	2.441	-9.705	-1.313	1.802	104.03	0	0	0	0	0	0	0
WT222(CAA14FCCF874)	3.76	13105	2022-11-28 10:50:42.121	-0.065	0.029	0.95	-3.113	2.441	-9.705	-1.329	1.818	103.947	0	0	0	0	0	0	0
WT222(CAA14FCCF874)	3.76	13105	2022-11-28 10:50:42.152	-0.004	-0.019	1.069	1.587	-0.977	4.211	-1.318	1.813	103.936	0	0	0	0	0	0	0
WT222(CAA14FCCF874)	3.76	13105	2022-11-28 10:50:42.152	-0.004	-0.019	1.069	1.587	-0.977	4.211	-1.307	1.807	103.925	0	0	0	0	0	0	0
WT222(CAA14FCCF874)	3.76	13105	2022-11-28 10:50:42.152	-0.004	-0.019	1.069	1.587	-0.977	4.211	-1.296	1.802	103.909	0	0	0	0	0	0	0
WT222(CAA14FCCF874)	3.76	13105	2022-11-28 10:50:42.152	-0.058	-0.026	0.949	-0.549	-0.488	-1.16	-1.296	1.796	103.87	0	0	0	0	0	0	0
WT222(CAA14FCCF874)	3.76	13105	2022-11-28 10:50:42.152	-0.058	-0.026	0.949	-0.549	-0.488	-1.16	-1.302	1.796	103.832	0	0	0	0	0	0	0
WT222(CAA14FCCF874)	3.76	13105	2022-11-28 10:50:42.152	-0.058	-0.026	0.949	-0.549	-0.488	-1.16	-1.302	1.796	103.793	0	0	0	0	0	0	0
WT222(CAA14FCCF874)	3.76	13105	2022-11-28 10:50:42.152	-0.058	-0.026	0.949	-0.549	-0.488	-1.16	-1.302	1.791	103.755	0	0	0	0	0	0	0
WT222(CAA14FCCF874)	3.76	13105	2022-11-28 10:50:42.152	-0.057	-0.007	0.965	0	-0.183	4.089	-1.302	1.791	103.738	0	0	0	0	0	0	0
WT222(CAA14FCCF874)	3.76	13105	2022-11-28 10:50:42.183	-0.057	-0.007	0.965	0	-0.183	4.089	-1.302	1.791	103.727	0	0	0	0	0	0	0
WT222(CAA14FCCF874)	3.76	13105	2022-11-28 10:50:42.183	-0.057	-0.007	0.965	0	-0.183	4.089	-1.296	1.796	103.716	0	0	0	0	0	0	0
WT222(CAA14FCCF874)	3.76	13105	2022-11-28 10:50:42.183	-0.057	-0.007	0.965	0	-0.183	4.089	-1.296	1.796	103.7	0	0	0	0	0	0	0
WT222(CAA14FCCF874)	3.76	13105	2022-11-28 10:50:42.183	0.011	0.016	1.004	-0.488	0.366	-0.488	-1.296	1.796	103.661	0	0	0	0	0	0	0
WT222(CAA14FCCF874)	3.76	13105	2022-11-28 10:50:42.183	0.011	0.016	1.004	-0.488	0.366	-0.488	-1.296	1.802	103.629	0	0	0	0	0	0	0
WT222(CAA14FCCF874)	3.76	13105	2022-11-28 10:50:42.183	0.011	0.016	1.004	-0.488	0.366	-0.488	-1.296	1.802	103.59	0	0	0	0	0	0	0
WT222(CAA14FCCF874)	3.76	13105	2022-11-28 10:50:42.183	0.011	0.016	1.004	-0.488	0.366	-0.488	-1.296	1.802	103.552	0	0	0	0	0	0	0
WT222(CAA14FCCF874)	3.76	13105	2022-11-28 10:50:42.183	-0.083	-0.075	1.011	-2.502	0.793	-3.601	-1.307	1.807	103.502	0	0	0	0	0	0	0
WT222(CAA14FCCF874)	3.76	13105	2022-11-28 10:50:42.214	-0.083	-0.075	1.011	-2.502	0.793	-3.601	-1.318	1.807	103.447	0	0	0	0	0	0	0
WT222(CAA14FCCF874)	3.76	13105	2022-11-28 10:50:42.214	-0.083	-0.075	1.011	-2.502	0.793	-3.601	-1.329	1.813	103.398	0	0	0	0	0	0	0
WT222(CAA14FCCF874)	3.76	13105	2022-11-28 10:50:42.214	-0.083	-0.075	1.011	-2.502	0.793	-3.601	-1.346	1.818	103.348	0	0	0	0	0	0	0
WT222(CAA14FCCF874)	3.76	13105	2022-11-28 10:50:42.214	-0.04	0	1.023	1.16	1.038	-1.221	-1.34	1.824	103.31	0	0	0	0	0	0	0
WT222(CAA14FCCF874)	3.76	13105	2022-11-28 10:50:42.214	-0.04	0	1.023	1.16	1.038	-1.221	-1.329	1.829	103.271	0	0	0	0	0	0	0
WT222(CAA14FCCF874)	3.76	13105	2022-11-28 10:50:42.214	-0.04	0	1.023	1.16	1.038	-1.221	-1.324	1.84	103.233	0	0	0	0	0	0	0
WT222(CAA14FCCF874)	3.76	13105	2022-11-28 10:50:42.214	-0.04	0	1.023	1.16	1.038	-1.221	-1.318	1.846	103.195	0	0	0	0	0	0	0
WT222(CAA14FCCF874)	3.76	13105	2022-11-28 10:50:42.214	-0.043	-0.038	1.049	2.686	1.282	-6.042	-1.307	1.851	103.134	0	0	0	0	0	0	0
WT222(CAA14FCCF874)	3.76	13105	2022-11-28 10:50:42.246	-0.043	-0.038	1.049	2.686	1.282	-6.042	-1.291	1.857	103.074	0	0	0	0	0	0	0
WT222(CAA14FCCF874)	3.76	13105	2022-11-28 10:50:42.246	-0.043	-0.038	1.049	2.686	1.282	-6.042	-1.28	1.862	103.008	0	0	0	0	0	0	0
WT222(CAA14FCCF874)	3.76	13105	2022-11-28 10:50:42.246	-0.043	-0.038	1.049	2.686	1.282	-6.042	-1.263	1.873	102.947	0	0	0	0	0	0	0
WT222(CAA14FCCF874)	3.76	13105	2022-11-28 10:50:42.246	-0.011	0.011	0.94	1.77	0.488	-0.427	-1.258	1.873	102.914	0	0	0	0	0	0	0
WT222(CAA14FCCF874)	3.76	13105	2022-11-28 10:50:42.246	-0.011	0.011	0.94	1.77	0.488	-0.427	-1.247	1.879	102.881	0	0	0	0	0	0	0
WT222(CAA14FCCF874)	3.76	13105	2022-11-28 10:50:42.246	-0.011	0.011	0.94	1.77	0.488	-0.427	-1.236	1.879	102.843	0	0	0	0	0	0	0
WT222(CAA14FCCF874)	3.76	13105	2022-11-28 10:50:42.246	-0.011	0.011	0.94	1.77	0.488	-0.427	-1.225	1.884	102.81	0	0	0	0	0	0	0
WT222(CAA14FCCF874)	3.76	13105	2022-11-28 10:50:42.246	-0.075	0.027	0.772	-5.92	-0.183	0.671	-1.252	1.884	102.777	0	0	0	0	0	0	0
WT222(CAA14FCCF874)	3.76	13105	2022-11-28 10:50:42.308	-0.075	0.027	0.772	-5.92	-0.183	0.671	-1.28	1.884	102.75	0	0	0	0	0	0	0
WT222(CAA14FCCF874)	3.76	13105	2022-11-28 10:50:42.308	-0.075	0.027	0.772	-5.92	-0.183	0.671	-1.307	1.884	102.717	0	0	0	0	0	0	0
WT222(CAA14FCCF874)	3.76	13105	2022-11-28 10:50:42.308	-0.075	0.027	0.772	-5.92	-0.183	0.671	-1.335	1.884	102.689	0	0	0	0	0	0	0
WT222(CAA14FCCF874)	3.76	13105	2022-11-28 10:50:42.308	-0.053	0.022	1.073	-0.183	-0.427	4.761	-1.335	1.884	102.678	0	0	0	0	0	0	0
WT222(CAA14FCCF874)	3.76	13105	2022-11-28 10:50:42.308	-0.053	0.022	1.073	-0.183	-0.427	4.761	-1.329	1.884	102.667	0	0	0	0	0	0	0
WT222(CAA14FCCF874)	3.76	13105	2022-11-28 10:50:42.308	-0.053	0.022	1.073	-0.183	-0.427	4.761	-1.324	1.884	102.651	0	0	0	0	0	0	0
WT222(CAA14FCCF874)	3.76	13105	2022-11-28 10:50:42.308	-0.053	0.022	1.073	-0.183	-0.427	4.761	-1.324	1.884	102.64	0	0	0	0	0	0	0
WT222(CAA14FCCF874)	3.76	13105	2022-11-28 10:50:42.308	-0.039	-0.031	0.98	0	0	2.136	-1.318	1.89	102.618	0	0	0	0	0	0	0
WT222(CAA14FCCF874)	3.76	13105	2022-11-28 10:50:42.339	-0.039	-0.031	0.98	0	0	2.136	-1.313	1.89	102.59	0	0	0	0	0	0	0
WT222(CAA14FCCF874)	3.76	13105	2022-11-28 10:50:42.339	-0.039	-0.031	0.98	0	0	2.136	-1.313	1.89	102.568	0	0	0	0	0	0	0
WT222(CAA14FCCF874)	3.76	13105	2022-11-28 10:50:42.339	-0.039	-0.031	0.98	0	0	2.136	-1.307	1.895	102.546	0	0	0	0	0	0	0
WT222(CAA14FCCF874)	3.76	13105	2022-11-28 10:50:42.339	-0.032	-0.023	1.024	0.488	0.549	-3.052	-1.302	1.895	102.497	0	0	0	0	0	0	0
WT222(CAA14FCCF874)	3.76	13105	2022-11-28 10:50:42.339	-0.032	-0.023	1.024	0.488	0.549	-3.052	-1.296	1.901	102.448	0	0	0	0	0	0	0
WT222(CAA14FCCF874)	3.76	13105	2022-11-28 10:50:42.339	-0.032	-0.023	1.024	0.488	0.549	-3.052	-1.296	1.906	102.398	0	0	0	0	0	0	0
WT222(CAA14FCCF874)	3.76	13105	2022-11-28 10:50:42.339	-0.032	-0.023	1.024	0.488	0.549	-3.052	-1.291	1.906	102.349	0	0	0	0	0	0	0
WT222(CAA14FCCF874)	3.76	13105	2022-11-28 10:50:42.339	-0.046	-0.023	1.019	-0.61	0.732	-3.113	-1.291	1.912	102.305	0	0	0	0	0	0	0
WT222(CAA14FCCF874)	3.76	13105	2022-11-28 10:50:42.371	-0.046	-0.023	1.019	-0.61	0.732	-3.113	-1.291	1.917	102.255	0	0	0	0	0	0	0
WT222(CAA14FCCF874)	3.76	13105	2022-11-28 10:50:42.371	-0.046	-0.023	1.019	-0.61	0.732	-3.113	-1.296	1.923	102.206	0	0	0	0	0	0	0
WT222(CAA14FCCF874)	3.76	13105	2022-11-28 10:50:42.371	-0.046	-0.023	1.019	-0.61	0.732	-3.113	-1.296	1.928	102.162	0	0	0	0	0	0	0
WT222(CAA14FCCF874)	3.76	13105	2022-11-28 10:50:42.371	-0.02	0.008	1.035	0.793	-0.793	3.052	-1.291	1.923	102.14	0	0	0	0	0	0	0
WT222(CAA14FCCF874)	3.76	13105	2022-11-28 10:50:42.371	-0.02	0.008	1.035	0.793	-0.793	3.052	-1.285	1.923	102.123	0	0	0	0	0	0	0
WT222(CAA14FCCF874)	3.76	13105	2022-11-28 10:50:42.371	-0.02	0.008	1.035	0.793	-0.793	3.052	-1.274	1.917	102.107	0	0	0	0	0	0	0
WT222(CAA14FCCF874)	3.76	13105	2022-11-28 10:50:42.371	-0.02	0.008	1.035	0.793	-0.793	3.052	-1.269	1.917	102.09	0	0	0	0	0	0	0
WT222(CAA14FCCF874)	3.76	13105	2022-11-28 10:50:42.371	-0.034	-0.037	0.996	0.061	-0.061	-0.427	-1.269	1.917	102.057	0	0	0	0	0	0	0
WT222(CAA14FCCF874)	3.76	13105	2022-11-28 10:50:42.402	-0.034	-0.037	0.996	0.061	-0.061	-0.427	-1.263	1.917	102.025	0	0	0	0	0	0	0
WT222(CAA14FCCF874)	3.76	13105	2022-11-28 10:50:42.402	-0.034	-0.037	0.996	0.061	-0.061	-0.427	-1.263	1.917	101.986	0	0	0	0	0	0	0
WT222(CAA14FCCF874)	3.76	13105	2022-11-28 10:50:42.402	-0.034	-0.037	0.996	0.061	-0.061	-0.427	-1.263	1.917	101.953	0	0	0	0	0	0	0
WT222(CAA14FCCF874)	3.76	13105	2022-11-28 10:50:42.402	0.009	-0.011	1.001	-0.061	0.122	1.953	-1.258	1.917	101.931	0	0	0	0	0	0	0
WT222(CAA14FCCF874)	3.76	13105	2022-11-28 10:50:42.402	0.009	-0.011	1.001	-0.061	0.122	1.953	-1.258	1.917	101.909	0	0	0	0	0	0	0
WT222(CAA14FCCF874)	3.76	13105	2022-11-28 10:50:42.402	0.009	-0.011	1.001	-0.061	0.122	1.953	-1.258	1.917	101.887	0	0	0	0	0	0	0
WT222(CAA14FCCF874)	3.76	13105	2022-11-28 10:50:42.402	0.009	-0.011	1.001	-0.061	0.122	1.953	-1.258	1.917	101.865	0	0	0	0	0	0	0
WT222(CAA14FCCF874)	3.76	13105	2022-11-28 10:50:42.402	-0.061	0.005	1.01	0.427	0.549	-0.488	-1.252	1.923	101.832	0	0	0	0	0	0	0

## Sheet: 6Hz
设备名称	电压	版本	片上时间	加速度X(g)	加速度Y(g)	加速度Z(g)	角速度X(°/s)	角速度Y(°/s)	角速度Z(°/s)	角度X(°)	角度Y(°)	角度Z(°)	磁场X	磁场Y	磁场Z	四元数0	四元数1	四元数2	四元数3	状态
WT222(CAA14FCCF874)	3.75	13105	2022-11-28 10:40:59.797	-0.008	-0.043	0.975	-0.854	8.301	-27.1	-2.582	-1.983	86.155	0	0	0	0	0	0	0
WT222(CAA14FCCF874)	3.75	13105	2022-11-28 10:40:59.797	-0.008	-0.043	0.975	-0.854	8.301	-27.1	-2.582	-1.945	86.045	0	0	0	0	0	0	0
WT222(CAA14FCCF874)	3.75	13105	2022-11-28 10:40:59.797	-0.008	-0.043	0.975	-0.854	8.301	-27.1	-2.582	-1.906	85.93	0	0	0	0	0	0	0
WT222(CAA14FCCF874)	3.75	13105	2022-11-28 10:40:59.797	0.045	-0.056	1.01	-0.305	5.493	-26.062	-2.576	-1.884	85.82	0	0	0	0	0	0	0
WT222(CAA14FCCF874)	3.75	13105	2022-11-28 10:40:59.797	0.045	-0.056	1.01	-0.305	5.493	-26.062	-2.571	-1.862	85.715	0	0	0	0	0	0	0
WT222(CAA14FCCF874)	3.75	13105	2022-11-28 10:40:59.797	0.045	-0.056	1.01	-0.305	5.493	-26.062	-2.571	-1.84	85.605	0	0	0	0	0	0	0
WT222(CAA14FCCF874)	3.75	13105	2022-11-28 10:40:59.797	0.045	-0.056	1.01	-0.305	5.493	-26.062	-2.565	-1.813	85.501	0	0	0	0	0	0	0
WT222(CAA14FCCF874)	3.75	13105	2022-11-28 10:40:59.797	0	-0.056	0.962	-4.272	5.005	-19.897	-2.582	-1.791	85.424	0	0	0	0	0	0	0
WT222(CAA14FCCF874)	3.75	13105	2022-11-28 10:40:59.860	0	-0.056	0.962	-4.272	5.005	-19.897	-2.604	-1.769	85.347	0	0	0	0	0	0	0
WT222(CAA14FCCF874)	3.75	13105	2022-11-28 10:40:59.860	0	-0.056	0.962	-4.272	5.005	-19.897	-2.62	-1.747	85.276	0	0	0	0	0	0	0
WT222(CAA14FCCF874)	3.75	13105	2022-11-28 10:40:59.860	0	-0.056	0.962	-4.272	5.005	-19.897	-2.637	-1.725	85.199	0	0	0	0	0	0	0
WT222(CAA14FCCF874)	3.75	13105	2022-11-28 10:40:59.860	0.077	-0.06	1.011	1.404	1.709	-14.526	-2.631	-1.719	85.155	0	0	0	0	0	0	0
WT222(CAA14FCCF874)	3.75	13105	2022-11-28 10:40:59.860	0.077	-0.06	1.011	1.404	1.709	-14.526	-2.62	-1.714	85.106	0	0	0	0	0	0	0
WT222(CAA14FCCF874)	3.75	13105	2022-11-28 10:40:59.860	0.077	-0.06	1.011	1.404	1.709	-14.526	-2.609	-1.708	85.062	0	0	0	0	0	0	0
WT222(CAA14FCCF874)	3.75	13105	2022-11-28 10:40:59.860	0.077	-0.06	1.011	1.404	1.709	-14.526	-2.604	-1.703	85.018	0	0	0	0	0	0	0
WT222(CAA14FCCF874)	3.75	13105	2022-11-28 10:40:59.860	0.046	-0.027	0.973	-0.977	0.549	-22.278	-2.604	-1.708	84.935	0	0	0	0	0	0	0
WT222(CAA14FCCF874)	3.75	13105	2022-11-28 10:40:59.891	0.046	-0.027	0.973	-0.977	0.549	-22.278	-2.604	-1.708	84.847	0	0	0	0	0	0	0
WT222(CAA14FCCF874)	3.75	13105	2022-11-28 10:40:59.891	0.046	-0.027	0.973	-0.977	0.549	-22.278	-2.609	-1.714	84.765	0	0	0	0	0	0	0
WT222(CAA14FCCF874)	3.75	13105	2022-11-28 10:40:59.891	0.046	-0.027	0.973	-0.977	0.549	-22.278	-2.609	-1.714	84.683	0	0	0	0	0	0	0
WT222(CAA14FCCF874)	3.75	13105	2022-11-28 10:40:59.891	0.01	-0.073	1.008	0	3.357	-22.827	-2.604	-1.703	84.595	0	0	0	0	0	0	0
WT222(CAA14FCCF874)	3.75	13105	2022-11-28 10:40:59.891	0.01	-0.073	1.008	0	3.357	-22.827	-2.604	-1.692	84.507	0	0	0	0	0	0	0
WT222(CAA14FCCF874)	3.75	13105	2022-11-28 10:40:59.891	0.01	-0.073	1.008	0	3.357	-22.827	-2.598	-1.681	84.419	0	0	0	0	0	0	0
WT222(CAA14FCCF874)	3.75	13105	2022-11-28 10:40:59.891	0.01	-0.073	1.008	0	3.357	-22.827	-2.598	-1.67	84.337	0	0	0	0	0	0	0
WT222(CAA14FCCF874)	3.75	13105	2022-11-28 10:40:59.891	0.019	0.013	0.996	-1.709	2.502	-19.165	-2.604	-1.659	84.265	0	0	0	0	0	0	0
WT222(CAA14FCCF874)	3.75	13105	2022-11-28 10:40:59.891	0.019	0.013	0.996	-1.709	2.502	-19.165	-2.609	-1.653	84.199	0	0	0	0	0	0	0
WT222(CAA14FCCF874)	3.75	13105	2022-11-28 10:40:59.891	0.019	0.013	0.996	-1.709	2.502	-19.165	-2.615	-1.642	84.133	0	0	0	0	0	0	0
WT222(CAA14FCCF874)	3.75	13105	2022-11-28 10:40:59.891	0.019	0.013	0.996	-1.709	2.502	-19.165	-2.615	-1.637	84.062	0	0	0	0	0	0	0
WT222(CAA14FCCF874)	3.75	13105	2022-11-28 10:40:59.891	0.06	-0.068	0.998	-5.127	6.226	-22.217	-2.637	-1.609	83.974	0	0	0	0	0	0	0
WT222(CAA14FCCF874)	3.75	13105	2022-11-28 10:40:59.891	0.06	-0.068	0.998	-5.127	6.226	-22.217	-2.659	-1.582	83.892	0	0	0	0	0	0	0
WT222(CAA14FCCF874)	3.75	13105	2022-11-28 10:40:59.891	0.06	-0.068	0.998	-5.127	6.226	-22.217	-2.681	-1.56	83.809	0	0	0	0	0	0	0
WT222(CAA14FCCF874)	3.75	13105	2022-11-28 10:40:59.891	0.06	-0.068	0.998	-5.127	6.226	-22.217	-2.703	-1.533	83.727	0	0	0	0	0	0	0
WT222(CAA14FCCF874)	3.75	13105	2022-11-28 10:40:59.891	0.107	0.009	1.007	0.61	-2.258	-12.878	-2.697	-1.549	83.688	0	0	0	0	0	0	0
WT222(CAA14FCCF874)	3.75	13105	2022-11-28 10:40:59.938	0.107	0.009	1.007	0.61	-2.258	-12.878	-2.692	-1.566	83.655	0	0	0	0	0	0	0
WT222(CAA14FCCF874)	3.75	13105	2022-11-28 10:40:59.938	0.107	0.009	1.007	0.61	-2.258	-12.878	-2.686	-1.582	83.617	0	0	0	0	0	0	0
WT222(CAA14FCCF874)	3.75	13105	2022-11-28 10:40:59.938	0.107	0.009	1.007	0.61	-2.258	-12.878	-2.675	-1.604	83.578	0	0	0	0	0	0	0
WT222(CAA14FCCF874)	3.75	13105	2022-11-28 10:40:59.938	-0.052	-0.096	0.993	1.648	2.991	-25.085	-2.664	-1.593	83.48	0	0	0	0	0	0	0
WT222(CAA14FCCF874)	3.75	13105	2022-11-28 10:40:59.938	-0.052	-0.096	0.993	1.648	2.991	-25.085	-2.648	-1.588	83.381	0	0	0	0	0	0	0
WT222(CAA14FCCF874)	3.75	13105	2022-11-28 10:40:59.938	-0.052	-0.096	0.993	1.648	2.991	-25.085	-2.637	-1.577	83.287	0	0	0	0	0	0	0
WT222(CAA14FCCF874)	3.75	13105	2022-11-28 10:40:59.938	-0.052	-0.096	0.993	1.648	2.991	-25.085	-2.626	-1.571	83.188	0	0	0	0	0	0	0
WT222(CAA14FCCF874)	3.75	13105	2022-11-28 10:40:59.938	-0.135	-0.11	0.951	-2.747	2.869	-11.597	-2.637	-1.555	83.167	0	0	0	0	0	0	0
WT222(CAA14FCCF874)	3.75	13105	2022-11-28 10:40:59.969	-0.135	-0.11	0.951	-2.747	2.869	-11.597	-2.653	-1.544	83.139	0	0	0	0	0	0	0
WT222(CAA14FCCF874)	3.75	13105	2022-11-28 10:40:59.969	-0.135	-0.11	0.951	-2.747	2.869	-11.597	-2.664	-1.527	83.112	0	0	0	0	0	0	0
WT222(CAA14FCCF874)	3.75	13105	2022-11-28 10:40:59.969	-0.135	-0.11	0.951	-2.747	2.869	-11.597	-2.681	-1.511	83.09	0	0	0	0	0	0	0
WT222(CAA14FCCF874)	3.75	13105	2022-11-28 10:40:59.969	0.059	-0.078	1.036	-2.747	2.686	-6.226	-2.697	-1.494	83.095	0	0	0	0	0	0	0
WT222(CAA14FCCF874)	3.75	13105	2022-11-28 10:40:59.969	0.059	-0.078	1.036	-2.747	2.686	-6.226	-2.714	-1.478	83.095	0	0	0	0	0	0	0
WT222(CAA14FCCF874)	3.75	13105	2022-11-28 10:40:59.969	0.059	-0.078	1.036	-2.747	2.686	-6.226	-2.725	-1.467	83.101	0	0	0	0	0	0	0
WT222(CAA14FCCF874)	3.75	13105	2022-11-28 10:40:59.969	0.059	-0.078	1.036	-2.747	2.686	-6.226	-2.741	-1.45	83.101	0	0	0	0	0	0	0
WT222(CAA14FCCF874)	3.75	13105	2022-11-28 10:40:59.969	0.069	-0.012	0.953	-2.014	3.662	-18.311	-2.752	-1.434	83.046	0	0	0	0	0	0	0
WT222(CAA14FCCF874)	3.75	13105	2022-11-28 10:41:00.000	0.069	-0.012	0.953	-2.014	3.662	-18.311	-2.763	-1.417	82.985	0	0	0	0	0	0	0
WT222(CAA14FCCF874)	3.75	13105	2022-11-28 10:41:00.000	0.069	-0.012	0.953	-2.014	3.662	-18.311	-2.769	-1.406	82.93	0	0	0	0	0	0	0
WT222(CAA14FCCF874)	3.75	13105	2022-11-28 10:41:00.000	0.069	-0.012	0.953	-2.014	3.662	-18.311	-2.78	-1.39	82.87	0	0	0	0	0	0	0
WT222(CAA14FCCF874)	3.75	13105	2022-11-28 10:41:00.000	0.004	-0.061	0.996	-0.305	3.601	-16.541	-2.78	-1.373	82.82	0	0	0	0	0	0	0
WT222(CAA14FCCF874)	3.75	13105	2022-11-28 10:41:00.000	0.004	-0.061	0.996	-0.305	3.601	-16.541	-2.78	-1.362	82.771	0	0	0	0	0	0	0
WT222(CAA14FCCF874)	3.75	13105	2022-11-28 10:41:00.000	0.004	-0.061	0.996	-0.305	3.601	-16.541	-2.78	-1.346	82.722	0	0	0	0	0	0	0
WT222(CAA14FCCF874)	3.75	13105	2022-11-28 10:41:00.000	0.004	-0.061	0.996	-0.305	3.601	-16.541	-2.78	-1.329	82.672	0	0	0	0	0	0	0
WT222(CAA14FCCF874)	3.75	13105	2022-11-28 10:41:00.000	-0.036	0.005	0.997	-3.906	2.014	-7.69	-2.802	-1.324	82.667	0	0	0	0	0	0	0
WT222(CAA14FCCF874)	3.75	13105	2022-11-28 10:41:00.125	-0.036	0.005	0.997	-3.906	2.014	-7.69	-2.818	-1.313	82.661	0	0	0	0	0	0	0
WT222(CAA14FCCF874)	3.75	13105	2022-11-28 10:41:00.125	-0.036	0.005	0.997	-3.906	2.014	-7.69	-2.834	-1.302	82.65	0	0	0	0	0	0	0
WT222(CAA14FCCF874)	3.75	13105	2022-11-28 10:41:00.125	-0.036	0.005	0.997	-3.906	2.014	-7.69	-2.856	-1.291	82.645	0	0	0	0	0	0	0
WT222(CAA14FCCF874)	3.75	13105	2022-11-28 10:41:00.125	0.036	-0.197	0.959	-5.249	4.7	-3.662	-2.878	-1.263	82.661	0	0	0	0	0	0	0
WT222(CAA14FCCF874)	3.75	13105	2022-11-28 10:41:00.125	0.036	-0.197	0.959	-5.249	4.7	-3.662	-2.906	-1.241	82.678	0	0	0	0	0	0	0
WT222(CAA14FCCF874)	3.75	13105	2022-11-28 10:41:00.125	0.036	-0.197	0.959	-5.249	4.7	-3.662	-2.939	-1.219	82.694	0	0	0	0	0	0	0
WT222(CAA14FCCF874)	3.75	13105	2022-11-28 10:41:00.125	0.036	-0.197	0.959	-5.249	4.7	-3.662	-2.966	-1.192	82.711	0	0	0	0	0	0	0
WT222(CAA14FCCF874)	3.75	13105	2022-11-28 10:41:00.125	0.067	-0.227	0.959	-6.042	2.625	-6.042	-2.999	-1.181	82.722	0	0	0	0	0	0	0
WT222(CAA14FCCF874)	3.75	13105	2022-11-28 10:41:00.125	0.067	-0.227	0.959	-6.042	2.625	-6.042	-3.038	-1.17	82.733	0	0	0	0	0	0	0
WT222(CAA14FCCF874)	3.75	13105	2022-11-28 10:41:00.125	0.067	-0.227	0.959	-6.042	2.625	-6.042	-3.071	-1.159	82.749	0	0	0	0	0	0	0
WT222(CAA14FCCF874)	3.75	13105	2022-11-28 10:41:00.125	0.067	-0.227	0.959	-6.042	2.625	-6.042	-3.109	-1.148	82.76	0	0	0	0	0	0	0
WT222(CAA14FCCF874)	3.75	13105	2022-11-28 10:41:00.125	0.038	-0.12	0.985	1.831	-3.784	5.493	-3.109	-1.17	82.837	0	0	0	0	0	0	0
WT222(CAA14FCCF874)	3.75	13105	2022-11-28 10:41:00.125	0.038	-0.12	0.985	1.831	-3.784	5.493	-3.109	-1.187	82.914	0	0	0	0	0	0	0
WT222(CAA14FCCF874)	3.75	13105	2022-11-28 10:41:00.125	0.038	-0.12	0.985	1.831	-3.784	5.493	-3.109	-1.208	82.985	0	0	0	0	0	0	0
WT222(CAA14FCCF874)	3.75	13105	2022-11-28 10:41:00.125	0.104	-0.138	0.998	-1.16	-0.122	10.864	-3.126	-1.208	83.084	0	0	0	0	0	0	0
WT222(CAA14FCCF874)	3.75	13105	2022-11-28 10:41:00.125	0.104	-0.138	0.998	-1.16	-0.122	10.864	-3.142	-1.208	83.183	0	0	0	0	0	0	0
WT222(CAA14FCCF874)	3.75	13105	2022-11-28 10:41:00.125	0.104	-0.138	0.998	-1.16	-0.122	10.864	-3.159	-1.208	83.287	0	0	0	0	0	0	0
WT222(CAA14FCCF874)	3.75	13105	2022-11-28 10:41:00.125	0.104	-0.138	0.998	-1.16	-0.122	10.864	-3.175	-1.214	83.386	0	0	0	0	0	0	0
WT222(CAA14FCCF874)	3.75	13105	2022-11-28 10:41:00.125	0.163	0.25	1.249	42.175	-19.104	61.279	-2.977	-1.296	83.738	0	0	0	0	0	0	0
WT222(CAA14FCCF874)	3.75	13105	2022-11-28 10:41:00.125	0.163	0.25	1.249	42.175	-19.104	61.279	-2.774	-1.384	84.078	0	0	0	0	0	0	0
WT222(CAA14FCCF874)	3.75	13105	2022-11-28 10:41:00.125	0.163	0.25	1.249	42.175	-19.104	61.279	-2.576	-1.467	84.419	0	0	0	0	0	0	0
WT222(CAA14FCCF874)	3.75	13105	2022-11-28 10:41:00.125	0.163	0.25	1.249	42.175	-19.104	61.279	-2.373	-1.555	84.754	0	0	0	0	0	0	0
WT222(CAA14FCCF874)	3.75	13105	2022-11-28 10:41:00.125	0.175	0.247	1.113	-5.127	5.371	-11.108	-2.39	-1.538	84.716	0	0	0	0	0	0	0
WT222(CAA14FCCF874)	3.75	13105	2022-11-28 10:41:00.125	0.175	0.247	1.113	-5.127	5.371	-11.108	-2.411	-1.522	84.672	0	0	0	0	0	0	0
WT222(CAA14FCCF874)	3.75	13105	2022-11-28 10:41:00.188	0.175	0.247	1.113	-5.127	5.371	-11.108	-2.428	-1.505	84.633	0	0	0	0	0	0	0
WT222(CAA14FCCF874)	3.75	13105	2022-11-28 10:41:00.188	0.175	0.247	1.113	-5.127	5.371	-11.108	-2.444	-1.489	84.584	0	0	0	0	0	0	0
WT222(CAA14FCCF874)	3.75	13105	2022-11-28 10:41:00.188	0.264	-0.318	1.005	64.758	-38.147	67.688	-2.12	-1.675	84.941	0	0	0	0	0	0	0
WT222(CAA14FCCF874)	3.75	13105	2022-11-28 10:41:00.188	0.264	-0.318	1.005	64.758	-38.147	67.688	-1.807	-1.868	85.303	0	0	0	0	0	0	0
WT222(CAA14FCCF874)	3.75	13105	2022-11-28 10:41:00.188	0.264	-0.318	1.005	64.758	-38.147	67.688	-1.494	-2.06	85.666	0	0	0	0	0	0	0
WT222(CAA14FCCF874)	3.75	13105	2022-11-28 10:41:00.188	0.264	-0.318	1.005	64.758	-38.147	67.688	-1.187	-2.252	86.028	0	0	0	0	0	0	0
WT222(CAA14FCCF874)	3.75	13105	2022-11-28 10:41:00.188	0.063	0.309	1.134	8.789	7.08	4.272	-1.148	-2.23	86.067	0	0	0	0	0	0	0
WT222(CAA14FCCF874)	3.75	13105	2022-11-28 10:41:00.188	0.063	0.309	1.134	8.789	7.08	4.272	-1.104	-2.208	86.094	0	0	0	0	0	0	0
WT222(CAA14FCCF874)	3.75	13105	2022-11-28 10:41:00.219	0.063	0.309	1.134	8.789	7.08	4.272	-1.055	-2.181	86.127	0	0	0	0	0	0	0
WT222(CAA14FCCF874)	3.75	13105	2022-11-28 10:41:00.219	0.063	0.309	1.134	8.789	7.08	4.272	-1.005	-2.159	86.149	0	0	0	0	0	0	0
WT222(CAA14FCCF874)	3.75	13105	2022-11-28 10:41:00.219	0.182	0.063	1.159	-6.897	7.08	25.818	-1.038	-2.131	86.281	0	0	0	0	0	0	0
WT222(CAA14FCCF874)	3.75	13105	2022-11-28 10:41:00.219	0.182	0.063	1.159	-6.897	7.08	25.818	-1.071	-2.104	86.413	0	0	0	0	0	0	0
WT222(CAA14FCCF874)	3.75	13105	2022-11-28 10:41:00.219	0.182	0.063	1.159	-6.897	7.08	25.818	-1.104	-2.082	86.545	0	0	0	0	0	0	0
WT222(CAA14FCCF874)	3.75	13105	2022-11-28 10:41:00.219	0.182	0.063	1.159	-6.897	7.08	25.818	-1.137	-2.054	86.677	0	0	0	0	0	0	0
WT222(CAA14FCCF874)	3.75	13105	2022-11-28 10:41:00.219	-0.131	-0.845	0.556	12.329	-57.983	107.971	-1.093	-2.346	87.231	0	0	0	0	0	0	0
WT222(CAA14FCCF874)	3.75	13105	2022-11-28 10:41:00.219	-0.131	-0.845	0.556	12.329	-57.983	107.971	-1.06	-2.631	87.792	0	0	0	0	0	0	0
WT222(CAA14FCCF874)	3.75	13105	2022-11-28 10:41:00.282	-0.131	-0.845	0.556	12.329	-57.983	107.971	-1.038	-2.917	88.363	0	0	0	0	0	0	0
WT222(CAA14FCCF874)	3.75	13105	2022-11-28 10:41:00.282	-0.131	-0.845	0.556	12.329	-57.983	107.971	-1.027	-3.203	88.945	0	0	0	0	0	0	0
WT222(CAA14FCCF874)	3.75	13105	2022-11-28 10:41:00.282	0.149	0.103	1.194	-7.019	-11.475	141.724	-1.121	-3.252	89.681	0	0	0	0	0	0	0
WT222(CAA14FCCF874)	3.75	13105	2022-11-28 10:41:00.282	0.149	0.103	1.194	-7.019	-11.475	141.724	-1.214	-3.301	90.417	0	0	0	0	0	0	0
WT222(CAA14FCCF874)	3.75	13105	2022-11-28 10:41:00.282	0.149	0.103	1.194	-7.019	-11.475	141.724	-1.302	-3.351	91.148	0	0	0	0	0	0	0
WT222(CAA14FCCF874)	3.75	13105	2022-11-28 10:41:00.282	0.149	0.103	1.194	-7.019	-11.475	141.724	-1.39	-3.395	91.873	0	0	0	0	0	0	0
WT222(CAA14FCCF874)	3.75	13105	2022-11-28 10:41:00.282	0.018	0.383	1.075	6.348	0.916	29.358	-1.373	-3.389	92.027	0	0	0	0	0	0	0
WT222(CAA14FCCF874)	3.75	13105	2022-11-28 10:41:00.282	0.018	0.383	1.075	6.348	0.916	29.358	-1.357	-3.384	92.175	0	0	0	0	0	0	0
WT222(CAA14FCCF874)	3.75	13105	2022-11-28 10:41:00.313	0.018	0.383	1.075	6.348	0.916	29.358	-1.329	-3.384	92.318	0	0	0	0	0	0	0
WT222(CAA14FCCF874)	3.75	13105	2022-11-28 10:41:00.313	0.018	0.383	1.075	6.348	0.916	29.358	-1.307	-3.378	92.461	0	0	0	0	0	0	0
WT222(CAA14FCCF874)	3.75	13105	2022-11-28 10:41:00.313	0.111	0.08	0.99	0.183	-1.16	-11.475	-1.296	-3.384	92.395	0	0	0	0	0	0	0
WT222(CAA14FCCF874)	3.75	13105	2022-11-28 10:41:00.313	0.111	0.08	0.99	0.183	-1.16	-11.475	-1.291	-3.395	92.324	0	0	0	0	0	0	0
WT222(CAA14FCCF874)	3.75	13105	2022-11-28 10:41:00.313	0.111	0.08	0.99	0.183	-1.16	-11.475	-1.28	-3.406	92.258	0	0	0	0	0	0	0
WT222(CAA14FCCF874)	3.75	13105	2022-11-28 10:41:00.313	0.111	0.08	0.99	0.183	-1.16	-11.475	-1.269	-3.417	92.192	0	0	0	0	0	0	0
WT222(CAA14FCCF874)	3.75	13105	2022-11-28 10:41:00.313	0.059	-0.007	0.997	-1.587	1.892	7.019	-1.274	-3.411	92.214	0	0	0	0	0	0	0
WT222(CAA14FCCF874)	3.75	13105	2022-11-28 10:41:00.313	0.059	-0.007	0.997	-1.587	1.892	7.019	-1.28	-3.406	92.241	0	0	0	0	0	0	0
WT222(CAA14FCCF874)	3.75	13105	2022-11-28 10:41:00.328	0.059	-0.007	0.997	-1.587	1.892	7.019	-1.285	-3.395	92.263	0	0	0	0	0	0	0
WT222(CAA14FCCF874)	3.75	13105	2022-11-28 10:41:00.328	0.059	-0.007	0.997	-1.587	1.892	7.019	-1.285	-3.389	92.291	0	0	0	0	0	0	0
WT222(CAA14FCCF874)	3.75	13105	2022-11-28 10:41:00.328	0.026	0.005	1.035	2.258	-0.854	-2.563	-1.269	-3.395	92.269	0	0	0	0	0	0	0
WT222(CAA14FCCF874)	3.75	13105	2022-11-28 10:41:00.328	0.026	0.005	1.035	2.258	-0.854	-2.563	-1.252	-3.4	92.247	0	0	0	0	0	0	0
WT222(CAA14FCCF874)	3.75	13105	2022-11-28 10:41:00.328	0.026	0.005	1.035	2.258	-0.854	-2.563	-1.236	-3.411	92.225	0	0	0	0	0	0	0
WT222(CAA14FCCF874)	3.75	13105	2022-11-28 10:41:00.328	0.026	0.005	1.035	2.258	-0.854	-2.563	-1.219	-3.417	92.203	0	0	0	0	0	0	0
WT222(CAA14FCCF874)	3.75	13105	2022-11-28 10:41:00.328	0.002	-0.076	0.956	-0.244	0.793	-1.526	-1.214	-3.411	92.186	0	0	0	0	0	0	0
WT222(CAA14FCCF874)	3.75	13105	2022-11-28 10:41:00.328	0.002	-0.076	0.956	-0.244	0.793	-1.526	-1.214	-3.406	92.17	0	0	0	0	0	0	0
WT222(CAA14FCCF874)	3.75	13105	2022-11-28 10:41:00.391	0.002	-0.076	0.956	-0.244	0.793	-1.526	-1.208	-3.406	92.159	0	0	0	0	0	0	0
WT222(CAA14FCCF874)	3.75	13105	2022-11-28 10:41:00.391	0.002	-0.076	0.956	-0.244	0.793	-1.526	-1.208	-3.4	92.142	0	0	0	0	0	0	0
WT222(CAA14FCCF874)	3.75	13105	2022-11-28 10:41:00.391	0.036	0.006	1.024	3.174	0.732	1.587	-1.192	-3.395	92.148	0	0	0	0	0	0	0
WT222(CAA14FCCF874)	3.75	13105	2022-11-28 10:41:00.391	0.036	0.006	1.024	3.174	0.732	1.587	-1.176	-3.389	92.148	0	0	0	0	0	0	0
WT222(CAA14FCCF874)	3.75	13105	2022-11-28 10:41:00.391	0.036	0.006	1.024	3.174	0.732	1.587	-1.154	-3.384	92.153	0	0	0	0	0	0	0
WT222(CAA14FCCF874)	3.75	13105	2022-11-28 10:41:00.391	0.036	0.006	1.024	3.174	0.732	1.587	-1.137	-3.378	92.153	0	0	0	0	0	0	0
WT222(CAA14FCCF874)	3.75	13105	2022-11-28 10:41:00.391	0.065	-0.073	0.988	0.671	2.136	0	-1.132	-3.367	92.148	0	0	0	0	0	0	0
WT222(CAA14FCCF874)	3.75	13105	2022-11-28 10:41:00.391	0.065	-0.073	0.988	0.671	2.136	0	-1.126	-3.356	92.148	0	0	0	0	0	0	0
WT222(CAA14FCCF874)	3.75	13105	2022-11-28 10:41:00.422	0.065	-0.073	0.988	0.671	2.136	0	-1.126	-3.345	92.142	0	0	0	0	0	0	0
WT222(CAA14FCCF874)	3.75	13105	2022-11-28 10:41:00.422	0.065	-0.073	0.988	0.671	2.136	0	-1.121	-3.334	92.137	0	0	0	0	0	0	0
WT222(CAA14FCCF874)	3.75	13105	2022-11-28 10:41:00.422	0.034	0.02	0.988	-0.366	0.732	-1.587	-1.121	-3.329	92.131	0	0	0	0	0	0	0
WT222(CAA14FCCF874)	3.75	13105	2022-11-28 10:41:00.422	0.034	0.02	0.988	-0.366	0.732	-1.587	-1.121	-3.323	92.115	0	0	0	0	0	0	0
WT222(CAA14FCCF874)	3.75	13105	2022-11-28 10:41:00.422	0.034	0.02	0.988	-0.366	0.732	-1.587	-1.121	-3.318	92.104	0	0	0	0	0	0	0
WT222(CAA14FCCF874)	3.75	13105	2022-11-28 10:41:00.422	0.034	0.02	0.988	-0.366	0.732	-1.587	-1.121	-3.318	92.093	0	0	0	0	0	0	0
WT222(CAA14FCCF874)	3.75	13105	2022-11-28 10:41:00.422	-0.014	-0.118	1.008	1.099	-0.244	0.854	-1.115	-3.312	92.098	0	0	0	0	0	0	0
WT222(CAA14FCCF874)	3.75	13105	2022-11-28 10:41:00.422	-0.014	-0.118	1.008	1.099	-0.244	0.854	-1.11	-3.312	92.098	0	0	0	0	0	0	0
WT222(CAA14FCCF874)	3.75	13105	2022-11-28 10:41:00.485	-0.014	-0.118	1.008	1.099	-0.244	0.854	-1.104	-3.312	92.104	0	0	0	0	0	0	0
WT222(CAA14FCCF874)	3.75	13105	2022-11-28 10:41:00.485	-0.014	-0.118	1.008	1.099	-0.244	0.854	-1.104	-3.312	92.109	0	0	0	0	0	0	0
WT222(CAA14FCCF874)	3.75	13105	2022-11-28 10:41:00.485	0.028	0.031	0.983	-0.244	-0.916	2.991	-1.104	-3.312	92.126	0	0	0	0	0	0	0
WT222(CAA14FCCF874)	3.75	13105	2022-11-28 10:41:00.485	0.028	0.031	0.983	-0.244	-0.916	2.991	-1.11	-3.312	92.137	0	0	0	0	0	0	0
WT222(CAA14FCCF874)	3.75	13105	2022-11-28 10:41:00.485	0.028	0.031	0.983	-0.244	-0.916	2.991	-1.11	-3.312	92.153	0	0	0	0	0	0	0
WT222(CAA14FCCF874)	3.75	13105	2022-11-28 10:41:00.485	0.06	-0.071	0.998	2.502	-0.854	1.526	-1.099	-3.312	92.159	0	0	0	0	0	0	0
WT222(CAA14FCCF874)	3.75	13105	2022-11-28 10:41:00.485	0.06	-0.071	0.998	2.502	-0.854	1.526	-1.088	-3.312	92.17	0	0	0	0	0	0	0
WT222(CAA14FCCF874)	3.75	13105	2022-11-28 10:41:00.485	0.06	-0.071	0.998	2.502	-0.854	1.526	-1.077	-3.312	92.175	0	0	0	0	0	0	0
WT222(CAA14FCCF874)	3.75	13105	2022-11-28 10:41:00.516	0.06	-0.071	0.998	2.502	-0.854	1.526	-1.071	-3.318	92.186	0	0	0	0	0	0	0
WT222(CAA14FCCF874)	3.75	13105	2022-11-28 10:41:00.516	0.054	0.015	0.995	1.038	-1.709	-1.709	-1.066	-3.323	92.175	0	0	0	0	0	0	0
WT222(CAA14FCCF874)	3.75	13105	2022-11-28 10:41:00.516	0.054	0.015	0.995	1.038	-1.709	-1.709	-1.06	-3.329	92.17	0	0	0	0	0	0	0
WT222(CAA14FCCF874)	3.75	13105	2022-11-28 10:41:00.516	0.054	0.015	0.995	1.038	-1.709	-1.709	-1.055	-3.334	92.159	0	0	0	0	0	0	0
WT222(CAA14FCCF874)	3.75	13105	2022-11-28 10:41:00.516	0.054	0.015	0.995	1.038	-1.709	-1.709	-1.049	-3.34	92.153	0	0	0	0	0	0	0
WT222(CAA14FCCF874)	3.75	13105	2022-11-28 10:41:00.516	0.073	-0.086	1.015	-0.366	-0.244	-0.549	-1.055	-3.34	92.148	0	0	0	0	0	0	0
WT222(CAA14FCCF874)	3.75	13105	2022-11-28 10:41:00.516	0.073	-0.086	1.015	-0.366	-0.244	-0.549	-1.06	-3.34	92.148	0	0	0	0	0	0	0
WT222(CAA14FCCF874)	3.75	13105	2022-11-28 10:41:00.516	0.073	-0.086	1.015	-0.366	-0.244	-0.549	-1.06	-3.34	92.148	0	0	0	0	0	0	0
WT222(CAA14FCCF874)	3.75	13105	2022-11-28 10:41:00.578	0.073	-0.086	1.015	-0.366	-0.244	-0.549	-1.066	-3.34	92.148	0	0	0	0	0	0	0
WT222(CAA14FCCF874)	3.75	13105	2022-11-28 10:41:00.578	0.011	-0.078	0.976	-1.953	1.099	6.958	-1.082	-3.329	92.181	0	0	0	0	0	0	0
WT222(CAA14FCCF874)	3.75	13105	2022-11-28 10:41:00.578	0.011	-0.078	0.976	-1.953	1.099	6.958	-1.099	-3.323	92.219	0	0	0	0	0	0	0
WT222(CAA14FCCF874)	3.75	13105	2022-11-28 10:41:00.578	0.011	-0.078	0.976	-1.953	1.099	6.958	-1.11	-3.312	92.258	0	0	0	0	0	0	0
WT222(CAA14FCCF874)	3.75	13105	2022-11-28 10:41:00.578	0.011	-0.078	0.976	-1.953	1.099	6.958	-1.126	-3.307	92.296	0	0	0	0	0	0	0
WT222(CAA14FCCF874)	3.75	13105	2022-11-28 10:41:00.578	-0.031	0.084	1.046	-1.953	0.854	-3.418	-1.137	-3.296	92.285	0	0	0	0	0	0	0
WT222(CAA14FCCF874)	3.75	13105	2022-11-28 10:41:00.578	-0.031	0.084	1.046	-1.953	0.854	-3.418	-1.148	-3.29	92.269	0	0	0	0	0	0	0
WT222(CAA14FCCF874)	3.75	13105	2022-11-28 10:41:00.578	-0.031	0.084	1.046	-1.953	0.854	-3.418	-1.159	-3.279	92.247	0	0	0	0	0	0	0
WT222(CAA14FCCF874)	3.75	13105	2022-11-28 10:41:00.610	-0.031	0.084	1.046	-1.953	0.854	-3.418	-1.165	-3.274	92.23	0	0	0	0	0	0	0
WT222(CAA14FCCF874)	3.75	13105	2022-11-28 10:41:00.610	0.096	-0.062	0.938	-2.686	-1.221	-6.897	-1.181	-3.274	92.192	0	0	0	0	0	0	0
WT222(CAA14FCCF874)	3.75	13105	2022-11-28 10:41:00.610	0.096	-0.062	0.938	-2.686	-1.221	-6.897	-1.192	-3.279	92.159	0	0	0	0	0	0	0
WT222(CAA14FCCF874)	3.75	13105	2022-11-28 10:41:00.610	0.096	-0.062	0.938	-2.686	-1.221	-6.897	-1.203	-3.279	92.12	0	0	0	0	0	0	0
WT222(CAA14FCCF874)	3.75	13105	2022-11-28 10:41:00.610	0.096	-0.062	0.938	-2.686	-1.221	-6.897	-1.214	-3.285	92.087	0	0	0	0	0	0	0
WT222(CAA14FCCF874)	3.75	13105	2022-11-28 10:41:00.610	0.021	-0.053	0.958	3.967	-1.587	8.301	-1.198	-3.29	92.131	0	0	0	0	0	0	0
WT222(CAA14FCCF874)	3.75	13105	2022-11-28 10:41:00.610	0.021	-0.053	0.958	3.967	-1.587	8.301	-1.181	-3.29	92.175	0	0	0	0	0	0	0
WT222(CAA14FCCF874)	3.75	13105	2022-11-28 10:41:00.610	0.021	-0.053	0.958	3.967	-1.587	8.301	-1.165	-3.296	92.214	0	0	0	0	0	0	0
WT222(CAA14FCCF874)	3.75	13105	2022-11-28 10:41:00.672	0.021	-0.053	0.958	3.967	-1.587	8.301	-1.154	-3.301	92.258	0	0	0	0	0	0	0
WT222(CAA14FCCF874)	3.75	13105	2022-11-28 10:41:00.672	0.014	-0.092	0.983	0.122	0.549	-0.977	-1.154	-3.296	92.258	0	0	0	0	0	0	0
WT222(CAA14FCCF874)	3.75	13105	2022-11-28 10:41:00.672	0.014	-0.092	0.983	0.122	0.549	-0.977	-1.154	-3.29	92.252	0	0	0	0	0	0	0
WT222(CAA14FCCF874)	3.75	13105	2022-11-28 10:41:00.672	0.014	-0.092	0.983	0.122	0.549	-0.977	-1.159	-3.279	92.252	0	0	0	0	0	0	0
WT222(CAA14FCCF874)	3.75	13105	2022-11-28 10:41:00.672	0.014	-0.092	0.983	0.122	0.549	-0.977	-1.159	-3.274	92.252	0	0	0	0	0	0	0
WT222(CAA14FCCF874)	3.75	13105	2022-11-28 10:41:00.672	0.053	0.029	1.031	-0.061	0.183	1.709	-1.165	-3.268	92.263	0	0	0	0	0	0	0
WT222(CAA14FCCF874)	3.75	13105	2022-11-28 10:41:00.672	0.053	0.029	1.031	-0.061	0.183	1.709	-1.17	-3.263	92.274	0	0	0	0	0	0	0
WT222(CAA14FCCF874)	3.75	13105	2022-11-28 10:41:00.672	0.053	0.029	1.031	-0.061	0.183	1.709	-1.17	-3.257	92.285	0	0	0	0	0	0	0
WT222(CAA14FCCF874)	3.75	13105	2022-11-28 10:41:00.688	0.053	0.029	1.031	-0.061	0.183	1.709	-1.176	-3.257	92.291	0	0	0	0	0	0	0
WT222(CAA14FCCF874)	3.75	13105	2022-11-28 10:41:00.688	-0.04	-0.04	0.986	0.549	0.671	-1.343	-1.176	-3.246	92.285	0	0	0	0	0	0	0
WT222(CAA14FCCF874)	3.75	13105	2022-11-28 10:41:00.688	-0.04	-0.04	0.986	0.549	0.671	-1.343	-1.17	-3.241	92.28	0	0	0	0	0	0	0
WT222(CAA14FCCF874)	3.75	13105	2022-11-28 10:41:00.688	-0.04	-0.04	0.986	0.549	0.671	-1.343	-1.17	-3.23	92.274	0	0	0	0	0	0	0
WT222(CAA14FCCF874)	3.75	13105	2022-11-28 10:41:00.688	-0.04	-0.04	0.986	0.549	0.671	-1.343	-1.17	-3.224	92.269	0	0	0	0	0	0	0
WT222(CAA14FCCF874)	3.75	13105	2022-11-28 10:41:00.688	0.036	0.002	0.988	1.587	-1.16	-0.671	-1.165	-3.224	92.269	0	0	0	0	0	0	0
WT222(CAA14FCCF874)	3.75	13105	2022-11-28 10:41:00.703	0.036	0.002	0.988	1.587	-1.16	-0.671	-1.154	-3.224	92.263	0	0	0	0	0	0	0
WT222(CAA14FCCF874)	3.75	13105	2022-11-28 10:41:00.703	0.036	0.002	0.988	1.587	-1.16	-0.671	-1.148	-3.224	92.258	0	0	0	0	0	0	0
WT222(CAA14FCCF874)	3.75	13105	2022-11-28 10:41:00.703	0.036	0.002	0.988	1.587	-1.16	-0.671	-1.143	-3.224	92.258	0	0	0	0	0	0	0
WT222(CAA14FCCF874)	3.75	13105	2022-11-28 10:41:00.703	0.028	-0.068	1.02	-1.465	1.038	0.793	-1.148	-3.214	92.258	0	0	0	0	0	0	0
WT222(CAA14FCCF874)	3.75	13105	2022-11-28 10:41:00.703	0.028	-0.068	1.02	-1.465	1.038	0.793	-1.159	-3.203	92.263	0	0	0	0	0	0	0
WT222(CAA14FCCF874)	3.75	13105	2022-11-28 10:41:00.703	0.028	-0.068	1.02	-1.465	1.038	0.793	-1.17	-3.192	92.269	0	0	0	0	0	0	0
WT222(CAA14FCCF874)	3.75	13105	2022-11-28 10:41:00.703	0.028	-0.068	1.02	-1.465	1.038	0.793	-1.181	-3.181	92.274	0	0	0	0	0	0	0
WT222(CAA14FCCF874)	3.75	13105	2022-11-28 10:41:00.703	0.023	0.078	1	2.625	-0.854	1.038	-1.17	-3.181	92.28	0	0	0	0	0	0	0
WT222(CAA14FCCF874)	3.75	13105	2022-11-28 10:41:00.703	0.023	0.078	1	2.625	-0.854	1.038	-1.154	-3.181	92.285	0	0	0	0	0	0	0
WT222(CAA14FCCF874)	3.75	13105	2022-11-28 10:41:00.703	0.023	0.078	1	2.625	-0.854	1.038	-1.143	-3.181	92.285	0	0	0	0	0	0	0
WT222(CAA14FCCF874)	3.75	13105	2022-11-28 10:41:00.781	0.023	0.078	1	2.625	-0.854	1.038	-1.126	-3.181	92.291	0	0	0	0	0	0	0
WT222(CAA14FCCF874)	3.75	13105	2022-11-28 10:41:00.781	0.008	-0.015	1.001	-0.244	-1.221	-0.183	-1.126	-3.181	92.285	0	0	0	0	0	0	0
WT222(CAA14FCCF874)	3.75	13105	2022-11-28 10:41:00.781	0.008	-0.015	1.001	-0.244	-1.221	-0.183	-1.126	-3.181	92.28	0	0	0	0	0	0	0
WT222(CAA14FCCF874)	3.75	13105	2022-11-28 10:41:00.781	0.008	-0.015	1.001	-0.244	-1.221	-0.183	-1.126	-3.181	92.274	0	0	0	0	0	0	0
WT222(CAA14FCCF874)	3.75	13105	2022-11-28 10:41:00.781	0.008	-0.015	1.001	-0.244	-1.221	-0.183	-1.126	-3.181	92.269	0	0	0	0	0	0	0
WT222(CAA14FCCF874)	3.75	13105	2022-11-28 10:41:00.781	0.021	-0.041	1.01	2.563	-0.977	1.038	-1.115	-3.181	92.274	0	0	0	0	0	0	0
WT222(CAA14FCCF874)	3.75	13105	2022-11-28 10:41:00.781	0.021	-0.041	1.01	2.563	-0.977	1.038	-1.099	-3.181	92.274	0	0	0	0	0	0	0
WT222(CAA14FCCF874)	3.75	13105	2022-11-28 10:41:00.781	0.021	-0.041	1.01	2.563	-0.977	1.038	-1.088	-3.175	92.274	0	0	0	0	0	0	0
WT222(CAA14FCCF874)	3.75	13105	2022-11-28 10:41:00.844	0.021	-0.041	1.01	2.563	-0.977	1.038	-1.077	-3.175	92.28	0	0	0	0	0	0	0

## Sheet: 8Hz
设备名称	电压	版本	片上时间	加速度X(g)	加速度Y(g)	加速度Z(g)	角速度X(°/s)	角速度Y(°/s)	角速度Z(°/s)	角度X(°)	角度Y(°)	角度Z(°)	磁场X	磁场Y	磁场Z	四元数0	四元数1	四元数2	四元数3	状态
WT222(CAA14FCCF874)	3.76	13105	2022-11-28 10:26:25.533	0.249	-0.638	0.904	-16.418	-0.183	-1.282	0.126	-2.67	82.073	0	0	0	0	0	0	0
WT222(CAA14FCCF874)	3.76	13105	2022-11-28 10:26:25.533	0.249	-0.638	0.904	-16.418	-0.183	-1.282	0.033	-2.675	82.112	0	0	0	0	0	0	0
WT222(CAA14FCCF874)	3.76	13105	2022-11-28 10:26:25.533	-0.062	0.028	1.038	7.141	5.188	38.208	0.049	-2.659	82.354	0	0	0	0	0	0	0
WT222(CAA14FCCF874)	3.76	13105	2022-11-28 10:26:25.533	-0.062	0.028	1.038	7.141	5.188	38.208	0.06	-2.637	82.59	0	0	0	0	0	0	0
WT222(CAA14FCCF874)	3.76	13105	2022-11-28 10:26:25.533	-0.062	0.028	1.038	7.141	5.188	38.208	0.077	-2.615	82.826	0	0	0	0	0	0	0
WT222(CAA14FCCF874)	3.76	13105	2022-11-28 10:26:25.533	-0.062	0.028	1.038	7.141	5.188	38.208	0.099	-2.593	83.062	0	0	0	0	0	0	0
WT222(CAA14FCCF874)	3.76	13105	2022-11-28 10:26:25.596	0.013	0.181	0.928	-7.08	1.587	-13.245	0.055	-2.582	83.035	0	0	0	0	0	0	0
WT222(CAA14FCCF874)	3.76	13105	2022-11-28 10:26:25.596	0.013	0.181	0.928	-7.08	1.587	-13.245	0.016	-2.576	83.007	0	0	0	0	0	0	0
WT222(CAA14FCCF874)	3.76	13105	2022-11-28 10:26:25.596	0.013	0.181	0.928	-7.08	1.587	-13.245	-0.011	-2.571	82.974	0	0	0	0	0	0	0
WT222(CAA14FCCF874)	3.76	13105	2022-11-28 10:26:25.596	0.013	0.181	0.928	-7.08	1.587	-13.245	-0.044	-2.565	82.941	0	0	0	0	0	0	0
WT222(CAA14FCCF874)	3.76	13105	2022-11-28 10:26:25.596	0.025	0.137	0.997	-2.991	-6.104	-29.541	-0.055	-2.593	82.831	0	0	0	0	0	0	0
WT222(CAA14FCCF874)	3.76	13105	2022-11-28 10:26:25.596	0.025	0.137	0.997	-2.991	-6.104	-29.541	-0.06	-2.626	82.711	0	0	0	0	0	0	0
WT222(CAA14FCCF874)	3.76	13105	2022-11-28 10:26:25.596	0.025	0.137	0.997	-2.991	-6.104	-29.541	-0.071	-2.653	82.595	0	0	0	0	0	0	0
WT222(CAA14FCCF874)	3.76	13105	2022-11-28 10:26:25.596	0.025	0.137	0.997	-2.991	-6.104	-29.541	-0.077	-2.686	82.48	0	0	0	0	0	0	0
WT222(CAA14FCCF874)	3.76	13105	2022-11-28 10:26:25.627	-0.184	0.114	0.972	1.892	-4.211	43.152	-0.209	-2.027	82.98	0	0	0	0	0	0	0
WT222(CAA14FCCF874)	3.76	13105	2022-11-28 10:26:25.627	-0.184	0.114	0.972	1.892	-4.211	43.152	-0.214	-2.049	83.238	0	0	0	0	0	0	0
WT222(CAA14FCCF874)	3.76	13105	2022-11-28 10:26:25.627	-0.184	0.114	0.972	1.892	-4.211	43.152	-0.22	-2.065	83.502	0	0	0	0	0	0	0
WT222(CAA14FCCF874)	3.76	13105	2022-11-28 10:26:25.627	0.132	-0.027	1.064	0.916	-0.183	38.818	-0.231	-2.065	83.738	0	0	0	0	0	0	0
WT222(CAA14FCCF874)	3.76	13105	2022-11-28 10:26:25.627	0.132	-0.027	1.064	0.916	-0.183	38.818	-0.236	-2.071	83.969	0	0	0	0	0	0	0
WT222(CAA14FCCF874)	3.76	13105	2022-11-28 10:26:25.627	0.132	-0.027	1.064	0.916	-0.183	38.818	-0.247	-2.071	84.205	0	0	0	0	0	0	0
WT222(CAA14FCCF874)	3.76	13105	2022-11-28 10:26:25.627	0.132	-0.027	1.064	0.916	-0.183	38.818	-0.258	-2.071	84.441	0	0	0	0	0	0	0
WT222(CAA14FCCF874)	3.76	13105	2022-11-28 10:26:25.627	0.125	0	1.016	0.427	0	40.1	-0.269	-2.076	84.677	0	0	0	0	0	0	0
WT222(CAA14FCCF874)	3.76	13105	2022-11-28 10:26:25.690	0.059	-0.124	1.027	-4.333	-0.793	9.216	-0.297	-2.027	88.462	0	0	0	0	0	0	0
WT222(CAA14FCCF874)	3.76	13105	2022-11-28 10:26:25.690	0.059	-0.124	1.027	-4.333	-0.793	9.216	-0.324	-2.032	88.533	0	0	0	0	0	0	0
WT222(CAA14FCCF874)	3.76	13105	2022-11-28 10:26:25.690	0.059	-0.124	1.027	-4.333	-0.793	9.216	-0.352	-2.032	88.605	0	0	0	0	0	0	0
WT222(CAA14FCCF874)	3.76	13105	2022-11-28 10:26:25.690	-0.011	0.026	1.021	3.357	0	0.61	-0.335	-2.032	88.632	0	0	0	0	0	0	0
WT222(CAA14FCCF874)	3.76	13105	2022-11-28 10:26:25.690	-0.011	0.026	1.021	3.357	0	0.61	-0.319	-2.032	88.66	0	0	0	0	0	0	0
WT222(CAA14FCCF874)	3.76	13105	2022-11-28 10:26:25.690	-0.011	0.026	1.021	3.357	0	0.61	-0.302	-2.032	88.687	0	0	0	0	0	0	0
WT222(CAA14FCCF874)	3.76	13105	2022-11-28 10:26:25.690	0.037	-0.001	0.979	3.052	-0.366	-4.944	-0.286	-2.032	88.682	0	0	0	0	0	0	0
WT222(CAA14FCCF874)	3.76	13105	2022-11-28 10:26:25.690	0.037	-0.001	0.979	3.052	-0.366	-4.944	-0.275	-2.032	88.682	0	0	0	0	0	0	0
WT222(CAA14FCCF874)	3.76	13105	2022-11-28 10:26:25.721	0.037	-0.001	0.979	3.052	-0.366	-4.944	-0.258	-2.032	88.682	0	0	0	0	0	0	0
WT222(CAA14FCCF874)	3.76	13105	2022-11-28 10:26:25.721	0.037	-0.001	0.979	3.052	-0.366	-4.944	-0.242	-2.038	88.676	0	0	0	0	0	0	0
WT222(CAA14FCCF874)	3.76	13105	2022-11-28 10:26:25.721	0.064	-0.11	0.992	1.648	1.526	6.653	-0.236	-2.027	88.731	0	0	0	0	0	0	0
WT222(CAA14FCCF874)	3.76	13105	2022-11-28 10:26:25.721	0.064	-0.11	0.992	1.648	1.526	6.653	-0.231	-2.021	88.792	0	0	0	0	0	0	0
WT222(CAA14FCCF874)	3.76	13105	2022-11-28 10:26:25.721	0.064	-0.11	0.992	1.648	1.526	6.653	-0.231	-2.01	88.852	0	0	0	0	0	0	0
WT222(CAA14FCCF874)	3.76	13105	2022-11-28 10:26:25.721	0.064	-0.11	0.992	1.648	1.526	6.653	-0.225	-2.005	88.907	0	0	0	0	0	0	0
WT222(CAA14FCCF874)	3.76	13105	2022-11-28 10:26:25.721	-0.032	0.167	0.991	1.953	0	-1.038	-0.22	-2.005	88.929	0	0	0	0	0	0	0
WT222(CAA14FCCF874)	3.76	13105	2022-11-28 10:26:25.721	-0.032	0.167	0.991	1.953	0	-1.038	-0.209	-2.005	88.945	0	0	0	0	0	0	0
WT222(CAA14FCCF874)	3.76	13105	2022-11-28 10:26:25.799	-0.013	0.056	0.991	0.916	0.549	11.23	0.203	-1.983	89.742	0	0	0	0	0	0	0
WT222(CAA14FCCF874)	3.76	13105	2022-11-28 10:26:25.799	-0.032	-0.127	1.055	-0.793	0.61	-6.042	0.203	-1.978	89.72	0	0	0	0	0	0	0
WT222(CAA14FCCF874)	3.76	13105	2022-11-28 10:26:25.799	-0.032	-0.127	1.055	-0.793	0.61	-6.042	0.203	-1.967	89.692	0	0	0	0	0	0	0
WT222(CAA14FCCF874)	3.76	13105	2022-11-28 10:26:25.799	-0.032	-0.127	1.055	-0.793	0.61	-6.042	0.203	-1.961	89.67	0	0	0	0	0	0	0
WT222(CAA14FCCF874)	3.76	13105	2022-11-28 10:26:25.799	-0.032	-0.127	1.055	-0.793	0.61	-6.042	0.203	-1.956	89.648	0	0	0	0	0	0	0
WT222(CAA14FCCF874)	3.76	13105	2022-11-28 10:26:25.799	0.177	0.071	1.004	-1.587	-1.404	-4.089	0.198	-1.961	89.637	0	0	0	0	0	0	0
WT222(CAA14FCCF874)	3.76	13105	2022-11-28 10:26:25.799	0.177	0.071	1.004	-1.587	-1.404	-4.089	0.192	-1.967	89.626	0	0	0	0	0	0	0
WT222(CAA14FCCF874)	3.76	13105	2022-11-28 10:26:25.799	0.177	0.071	1.004	-1.587	-1.404	-4.089	0.187	-1.972	89.61	0	0	0	0	0	0	0
WT222(CAA14FCCF874)	3.76	13105	2022-11-28 10:26:25.893	0.128	0.009	1.012	-2.136	0.427	-11.719	0.203	-1.989	89.687	0	0	0	0	0	0	0
WT222(CAA14FCCF874)	3.76	13105	2022-11-28 10:26:25.893	0.001	-0.019	1.017	-1.099	0.854	2.93	0.198	-1.983	89.709	0	0	0	0	0	0	0
WT222(CAA14FCCF874)	3.76	13105	2022-11-28 10:26:25.893	0.001	-0.019	1.017	-1.099	0.854	2.93	0.192	-1.983	89.731	0	0	0	0	0	0	0
WT222(CAA14FCCF874)	3.76	13105	2022-11-28 10:26:25.893	0.001	-0.019	1.017	-1.099	0.854	2.93	0.187	-1.978	89.758	0	0	0	0	0	0	0
WT222(CAA14FCCF874)	3.76	13105	2022-11-28 10:26:25.893	0.001	-0.019	1.017	-1.099	0.854	2.93	0.181	-1.972	89.78	0	0	0	0	0	0	0
WT222(CAA14FCCF874)	3.76	13105	2022-11-28 10:26:25.893	-0.028	-0.067	1.014	3.235	0	7.507	0.198	-1.972	89.824	0	0	0	0	0	0	0
WT222(CAA14FCCF874)	3.76	13105	2022-11-28 10:26:25.893	-0.028	-0.067	1.014	3.235	0	7.507	0.214	-1.972	89.874	0	0	0	0	0	0	0
WT222(CAA14FCCF874)	3.76	13105	2022-11-28 10:26:25.893	-0.028	-0.067	1.014	3.235	0	7.507	0.225	-1.972	89.923	0	0	0	0	0	0	0
WT222(CAA14FCCF874)	3.76	13105	2022-11-28 10:26:26.127	-0.028	-0.067	1.014	3.235	0	7.507	0.242	-1.972	89.967	0	0	0	0	0	0	0
WT222(CAA14FCCF874)	3.76	13105	2022-11-28 10:26:26.143	0.051	0.054	0.978	-2.808	-0.061	-9.583	0.225	-1.967	89.934	0	0	0	0	0	0	0
WT222(CAA14FCCF874)	3.76	13105	2022-11-28 10:26:26.143	0.051	0.054	0.978	-2.808	-0.061	-9.583	0.214	-1.967	89.896	0	0	0	0	0	0	0
WT222(CAA14FCCF874)	3.76	13105	2022-11-28 10:26:26.143	0.051	0.054	0.978	-2.808	-0.061	-9.583	0.198	-1.967	89.857	0	0	0	0	0	0	0
WT222(CAA14FCCF874)	3.76	13105	2022-11-28 10:26:26.143	0.051	0.054	0.978	-2.808	-0.061	-9.583	0.187	-1.967	89.813	0	0	0	0	0	0	0
WT222(CAA14FCCF874)	3.76	13105	2022-11-28 10:26:26.143	0.038	-0.044	1.005	0.732	-0.977	-0.671	0.192	-1.967	89.819	0	0	0	0	0	0	0
WT222(CAA14FCCF874)	3.76	13105	2022-11-28 10:26:26.143	0.038	-0.044	1.005	0.732	-0.977	-0.671	0.192	-1.972	89.824	0	0	0	0	0	0	0
WT222(CAA14FCCF874)	3.76	13105	2022-11-28 10:26:26.143	0.038	-0.044	1.005	0.732	-0.977	-0.671	0.198	-1.978	89.835	0	0	0	0	0	0	0
WT222(CAA14FCCF874)	3.76	13105	2022-11-28 10:26:26.190	0.038	-0.044	1.005	0.732	-0.977	-0.671	0.198	-1.983	89.841	0	0	0	0	0	0	0
WT222(CAA14FCCF874)	3.76	13105	2022-11-28 10:26:26.190	0.051	0.04	1.014	-3.174	-0.244	-0.122	0.181	-1.983	89.846	0	0	0	0	0	0	0
WT222(CAA14FCCF874)	3.76	13105	2022-11-28 10:26:26.190	0.051	0.04	1.014	-3.174	-0.244	-0.122	0.165	-1.983	89.857	0	0	0	0	0	0	0
WT222(CAA14FCCF874)	3.76	13105	2022-11-28 10:26:26.190	0.051	0.04	1.014	-3.174	-0.244	-0.122	0.148	-1.983	89.863	0	0	0	0	0	0	0
WT222(CAA14FCCF874)	3.76	13105	2022-11-28 10:26:26.190	0.051	0.04	1.014	-3.174	-0.244	-0.122	0.132	-1.983	89.874	0	0	0	0	0	0	0
WT222(CAA14FCCF874)	3.76	13105	2022-11-28 10:26:26.190	0.047	-0.006	1.02	0.366	-0.488	-2.441	0.137	-1.989	89.868	0	0	0	0	0	0	0
WT222(CAA14FCCF874)	3.76	13105	2022-11-28 10:26:26.190	0.047	-0.006	1.02	0.366	-0.488	-2.441	0.137	-1.989	89.863	0	0	0	0	0	0	0
WT222(CAA14FCCF874)	3.76	13105	2022-11-28 10:26:26.190	0.047	-0.006	1.02	0.366	-0.488	-2.441	0.143	-1.994	89.857	0	0	0	0	0	0	0
WT222(CAA14FCCF874)	3.76	13105	2022-11-28 10:26:26.283	0.047	-0.006	1.02	0.366	-0.488	-2.441	0.143	-1.994	89.852	0	0	0	0	0	0	0
WT222(CAA14FCCF874)	3.76	13105	2022-11-28 10:26:26.283	0.065	-0.057	1.031	1.465	1.587	2.075	0.148	-1.989	89.874	0	0	0	0	0	0	0
WT222(CAA14FCCF874)	3.76	13105	2022-11-28 10:26:26.283	0.065	-0.057	1.031	1.465	1.587	2.075	0.154	-1.983	89.89	0	0	0	0	0	0	0
WT222(CAA14FCCF874)	3.76	13105	2022-11-28 10:26:26.283	0.065	-0.057	1.031	1.465	1.587	2.075	0.159	-1.972	89.912	0	0	0	0	0	0	0
WT222(CAA14FCCF874)	3.76	13105	2022-11-28 10:26:26.283	0.065	-0.057	1.031	1.465	1.587	2.075	0.165	-1.967	89.934	0	0	0	0	0	0	0
WT222(CAA14FCCF874)	3.76	13105	2022-11-28 10:26:26.283	0.058	-0.054	1.018	0	-3.235	-0.671	0.165	-1.983	89.94	0	0	0	0	0	0	0
WT222(CAA14FCCF874)	3.76	13105	2022-11-28 10:26:26.283	0.058	-0.054	1.018	0	-3.235	-0.671	0.159	-2.005	89.945	0	0	0	0	0	0	0
WT222(CAA14FCCF874)	3.76	13105	2022-11-28 10:26:26.283	0.058	-0.054	1.018	0	-3.235	-0.671	0.159	-2.021	89.956	0	0	0	0	0	0	0
WT222(CAA14FCCF874)	3.76	13105	2022-11-28 10:26:26.409	0.069	-0.033	0.98	-3.235	1.648	10.132	0.027	-2.032	90.049	0	0	0	0	0	0	0
WT222(CAA14FCCF874)	3.76	13105	2022-11-28 10:26:26.409	-0.017	0.063	1.011	0.916	-0.427	2.014	0.033	-2.038	90.066	0	0	0	0	0	0	0
WT222(CAA14FCCF874)	3.76	13105	2022-11-28 10:26:26.409	-0.017	0.063	1.011	0.916	-0.427	2.014	0.038	-2.038	90.082	0	0	0	0	0	0	0
WT222(CAA14FCCF874)	3.76	13105	2022-11-28 10:26:26.409	-0.017	0.063	1.011	0.916	-0.427	2.014	0.038	-2.043	90.099	0	0	0	0	0	0	0
WT222(CAA14FCCF874)	3.76	13105	2022-11-28 10:26:26.409	-0.017	0.063	1.011	0.916	-0.427	2.014	0.044	-2.043	90.115	0	0	0	0	0	0	0
WT222(CAA14FCCF874)	3.76	13105	2022-11-28 10:26:26.409	-0.004	-0.017	0.967	-1.16	-1.404	-7.202	0.044	-2.049	90.082	0	0	0	0	0	0	0
WT222(CAA14FCCF874)	3.76	13105	2022-11-28 10:26:26.409	-0.004	-0.017	0.967	-1.16	-1.404	-7.202	0.038	-2.054	90.049	0	0	0	0	0	0	0
WT222(CAA14FCCF874)	3.76	13105	2022-11-28 10:26:26.409	-0.004	-0.017	0.967	-1.16	-1.404	-7.202	0.033	-2.06	90.022	0	0	0	0	0	0	0
WT222(CAA14FCCF874)	3.76	13105	2022-11-28 10:26:26.502	0.071	-0.036	0.999	-1.221	-0.732	-12.817	0.082	-2.054	90.148	0	0	0	0	0	0	0
WT222(CAA14FCCF874)	3.76	13105	2022-11-28 10:26:26.502	0.071	-0.036	0.999	-1.221	-0.732	-12.817	0.077	-2.054	90.093	0	0	0	0	0	0	0
WT222(CAA14FCCF874)	3.76	13105	2022-11-28 10:26:26.502	0.071	-0.036	0.999	-1.221	-0.732	-12.817	0.066	-2.06	90.038	0	0	0	0	0	0	0
WT222(CAA14FCCF874)	3.76	13105	2022-11-28 10:26:26.502	0.071	-0.036	0.999	-1.221	-0.732	-12.817	0.06	-2.065	89.984	0	0	0	0	0	0	0
WT222(CAA14FCCF874)	3.76	13105	2022-11-28 10:26:26.502	0.03	0.006	1.017	-3.235	0.183	3.967	0.044	-2.065	90.011	0	0	0	0	0	0	0
WT222(CAA14FCCF874)	3.76	13105	2022-11-28 10:26:26.502	0.03	0.006	1.017	-3.235	0.183	3.967	0.022	-2.065	90.038	0	0	0	0	0	0	0
WT222(CAA14FCCF874)	3.76	13105	2022-11-28 10:26:26.502	0.03	0.006	1.017	-3.235	0.183	3.967	0.005	-2.06	90.066	0	0	0	0	0	0	0
WT222(CAA14FCCF874)	3.76	13105	2022-11-28 10:26:26.502	0.03	0.006	1.017	-3.235	0.183	3.967	-0.011	-2.06	90.099	0	0	0	0	0	0	0
WT222(CAA14FCCF874)	3.76	13105	2022-11-28 10:26:26.518	-0.088	-0.062	1.022	2.014	0.427	9.338	0.253	-2.005	90.423	0	0	0	0	0	0	0
WT222(CAA14FCCF874)	3.76	13105	2022-11-28 10:26:26.518	-0.088	-0.062	1.022	2.014	0.427	9.338	0.264	-2.005	90.472	0	0	0	0	0	0	0
WT222(CAA14FCCF874)	3.76	13105	2022-11-28 10:26:26.518	-0.088	-0.062	1.022	2.014	0.427	9.338	0.269	-2.005	90.522	0	0	0	0	0	0	0
WT222(CAA14FCCF874)	3.76	13105	2022-11-28 10:26:26.518	-0.088	-0.062	1.022	2.014	0.427	9.338	0.275	-2.005	90.571	0	0	0	0	0	0	0
WT222(CAA14FCCF874)	3.76	13105	2022-11-28 10:26:26.518	1.595	0.228	1.104	-3.357	-3.418	-10.315	0.264	-2.038	90.516	0	0	0	0	0	0	0
WT222(CAA14FCCF874)	3.76	13105	2022-11-28 10:26:26.518	3.192	0.469	2.236	-3.357	-3.418	-10.315	0.253	-2.087	90.461	0	0	0	0	0	0	0
WT222(CAA14FCCF874)	3.76	13105	2022-11-28 10:26:26.518	6.387	0.951	4.5	-3.357	-3.418	-10.315	0.242	-2.175	90.401	0	0	0	0	0	0	0
WT222(CAA14FCCF874)	3.76	13105	2022-11-28 10:26:26.518	12.777	1.916	9.029	-3.357	-3.418	-10.315	0.242	-2.291	90.341	0	0	0	0	0	0	0
WT222(CAA14FCCF874)	3.76	13105	2022-11-28 10:26:26.674	0.246	0.008	1.008	-1.221	-3.113	11.108	0.522	-2.823	90.247	0	0	0	0	0	0	0
WT222(CAA14FCCF874)	3.76	13105	2022-11-28 10:26:26.674	0.246	0.008	1.008	-1.221	-3.113	11.108	0.522	-2.895	90.297	0	0	0	0	0	0	0
WT222(CAA14FCCF874)	3.76	13105	2022-11-28 10:26:26.674	0.246	0.008	1.008	-1.221	-3.113	11.108	0.516	-2.961	90.346	0	0	0	0	0	0	0
WT222(CAA14FCCF874)	3.76	13105	2022-11-28 10:26:26.674	0.246	0.008	1.008	-1.221	-3.113	11.108	0.516	-3.032	90.396	0	0	0	0	0	0	0
WT222(CAA14FCCF874)	3.76	13105	2022-11-28 10:26:26.674	0.193	0.032	0.983	-1.221	4.333	3.723	0.511	-3.06	90.406	0	0	0	0	0	0	0
WT222(CAA14FCCF874)	3.76	13105	2022-11-28 10:26:26.674	0.193	0.032	0.983	-1.221	4.333	3.723	0.511	-3.093	90.417	0	0	0	0	0	0	0
WT222(CAA14FCCF874)	3.76	13105	2022-11-28 10:26:26.674	0.193	0.032	0.983	-1.221	4.333	3.723	0.511	-3.12	90.428	0	0	0	0	0	0	0
WT222(CAA14FCCF874)	3.76	13105	2022-11-28 10:26:26.674	0.193	0.032	0.983	-1.221	4.333	3.723	0.505	-3.148	90.439	0	0	0	0	0	0	0
WT222(CAA14FCCF874)	3.76	13105	2022-11-28 10:26:26.737	0.153	0.094	1.058	-0.183	-0.122	-3.052	0.582	-3.466	90.302	0	0	0	0	0	0	0
WT222(CAA14FCCF874)	3.76	13105	2022-11-28 10:26:26.737	0.153	0.094	1.058	-0.183	-0.122	-3.052	0.593	-3.499	90.28	0	0	0	0	0	0	0
WT222(CAA14FCCF874)	3.76	13105	2022-11-28 10:26:26.737	0.153	0.094	1.058	-0.183	-0.122	-3.052	0.599	-3.538	90.253	0	0	0	0	0	0	0
WT222(CAA14FCCF874)	3.76	13105	2022-11-28 10:26:26.737	-0.145	-0.011	0.979	-2.014	3.54	-4.944	0.599	-3.549	90.214	0	0	0	0	0	0	0
WT222(CAA14FCCF874)	3.76	13105	2022-11-28 10:26:26.737	-0.145	-0.011	0.979	-2.014	3.54	-4.944	0.599	-3.56	90.181	0	0	0	0	0	0	0
WT222(CAA14FCCF874)	3.76	13105	2022-11-28 10:26:26.737	-0.145	-0.011	0.979	-2.014	3.54	-4.944	0.593	-3.571	90.148	0	0	0	0	0	0	0
WT222(CAA14FCCF874)	3.76	13105	2022-11-28 10:26:26.737	-0.145	-0.011	0.979	-2.014	3.54	-4.944	0.593	-3.576	90.115	0	0	0	0	0	0	0
WT222(CAA14FCCF874)	3.76	13105	2022-11-28 10:26:26.737	-0.006	-0.115	1.004	-2.93	-4.028	-3.174	0.582	-3.62	90.088	0	0	0	0	0	0	0
WT222(CAA14FCCF874)	3.76	13105	2022-11-28 10:26:26.799	0.041	-0.142	1.078	-5.554	2.197	0.61	0.417	-3.928	90.181	0	0	0	0	0	0	0
WT222(CAA14FCCF874)	3.76	13105	2022-11-28 10:26:26.799	0.041	-0.142	1.078	-5.554	2.197	0.61	0.39	-3.922	90.187	0	0	0	0	0	0	0
WT222(CAA14FCCF874)	3.76	13105	2022-11-28 10:26:26.799	0.041	-0.142	1.078	-5.554	2.197	0.61	0.357	-3.917	90.187	0	0	0	0	0	0	0
WT222(CAA14FCCF874)	3.76	13105	2022-11-28 10:26:26.799	-0.036	0.133	1.01	1.709	0.061	-0.854	0.368	-3.922	90.181	0	0	0	0	0	0	0
WT222(CAA14FCCF874)	3.76	13105	2022-11-28 10:26:26.799	-0.036	0.133	1.01	1.709	0.061	-0.854	0.379	-3.928	90.176	0	0	0	0	0	0	0
WT222(CAA14FCCF874)	3.76	13105	2022-11-28 10:26:26.799	-0.036	0.133	1.01	1.709	0.061	-0.854	0.385	-3.928	90.17	0	0	0	0	0	0	0
WT222(CAA14FCCF874)	3.76	13105	2022-11-28 10:26:26.799	-0.036	0.133	1.01	1.709	0.061	-0.854	0.396	-3.928	90.159	0	0	0	0	0	0	0
WT222(CAA14FCCF874)	3.76	13105	2022-11-28 10:26:26.799	0.04	0.02	0.979	0	-3.357	-5.493	0.401	-3.95	90.126	0	0	0	0	0	0	0
WT222(CAA14FCCF874)	3.76	13105	2022-11-28 10:26:26.940	0.052	0.002	1.035	-2.563	0.549	-11.658	0.456	-3.944	90.286	0	0	0	0	0	0	0
WT222(CAA14FCCF874)	3.76	13105	2022-11-28 10:26:26.940	0.052	0.002	1.035	-2.563	0.549	-11.658	0.45	-3.939	90.225	0	0	0	0	0	0	0
WT222(CAA14FCCF874)	3.76	13105	2022-11-28 10:26:26.940	0.052	0.002	1.035	-2.563	0.549	-11.658	0.439	-3.933	90.165	0	0	0	0	0	0	0
WT222(CAA14FCCF874)	3.76	13105	2022-11-28 10:26:26.940	0.041	0.056	0.978	-6.042	0.061	2.197	0.412	-3.933	90.17	0	0	0	0	0	0	0
WT222(CAA14FCCF874)	3.76	13105	2022-11-28 10:26:26.940	0.041	0.056	0.978	-6.042	0.061	2.197	0.379	-3.928	90.181	0	0	0	0	0	0	0
WT222(CAA14FCCF874)	3.76	13105	2022-11-28 10:26:26.940	0.041	0.056	0.978	-6.042	0.061	2.197	0.352	-3.928	90.187	0	0	0	0	0	0	0
WT222(CAA14FCCF874)	3.76	13105	2022-11-28 10:26:26.940	0.041	0.056	0.978	-6.042	0.061	2.197	0.319	-3.928	90.192	0	0	0	0	0	0	0
WT222(CAA14FCCF874)	3.76	13105	2022-11-28 10:26:26.940	-0.006	0.218	1.031	5.066	-0.244	8.484	0.346	-3.922	90.231	0	0	0	0	0	0	0
WT222(CAA14FCCF874)	3.76	13105	2022-11-28 10:26:27.033	-0.006	0.218	1.031	5.066	-0.244	8.484	0.374	-3.922	90.264	0	0	0	0	0	0	0
WT222(CAA14FCCF874)	3.76	13105	2022-11-28 10:26:27.033	-0.006	0.218	1.031	5.066	-0.244	8.484	0.401	-3.922	90.291	0	0	0	0	0	0	0
WT222(CAA14FCCF874)	3.76	13105	2022-11-28 10:26:27.033	-0.006	0.218	1.031	5.066	-0.244	8.484	0.434	-3.917	90.319	0	0	0	0	0	0	0
WT222(CAA14FCCF874)	3.76	13105	2022-11-28 10:26:27.033	0.07	-0.303	0.998	2.38	-1.099	-7.202	0.45	-3.922	90.275	0	0	0	0	0	0	0
WT222(CAA14FCCF874)	3.76	13105	2022-11-28 10:26:27.033	0.07	-0.303	0.998	2.38	-1.099	-7.202	0.467	-3.922	90.236	0	0	0	0	0	0	0
WT222(CAA14FCCF874)	3.76	13105	2022-11-28 10:26:27.033	0.07	-0.303	0.998	2.38	-1.099	-7.202	0.483	-3.922	90.198	0	0	0	0	0	0	0
WT222(CAA14FCCF874)	3.76	13105	2022-11-28 10:26:27.033	0.07	-0.303	0.998	2.38	-1.099	-7.202	0.494	-3.922	90.165	0	0	0	0	0	0	0
WT222(CAA14FCCF874)	3.76	13105	2022-11-28 10:26:27.033	0.037	-0.011	1.109	-5.92	-1.77	2.075	0.461	-3.928	90.176	0	0	0	0	0	0	0
WT222(CAA14FCCF874)	3.76	13105	2022-11-28 10:26:27.096	0.031	0.02	1.042	-0.793	-0.854	4.944	0.588	-3.933	90.538	0	0	0	0	0	0	0
WT222(CAA14FCCF874)	3.76	13105	2022-11-28 10:26:27.096	0.031	0.02	1.042	-0.793	-0.854	4.944	0.571	-3.939	90.566	0	0	0	0	0	0	0
WT222(CAA14FCCF874)	3.76	13105	2022-11-28 10:26:27.096	0.074	-0.017	0.998	-0.061	-1.038	0.427	0.566	-3.939	90.571	0	0	0	0	0	0	0
WT222(CAA14FCCF874)	3.76	13105	2022-11-28 10:26:27.096	0.074	-0.017	0.998	-0.061	-1.038	0.427	0.56	-3.939	90.582	0	0	0	0	0	0	0
WT222(CAA14FCCF874)	3.76	13105	2022-11-28 10:26:27.096	0.074	-0.017	0.998	-0.061	-1.038	0.427	0.555	-3.944	90.588	0	0	0	0	0	0	0
WT222(CAA14FCCF874)	3.76	13105	2022-11-28 10:26:27.096	0.074	-0.017	0.998	-0.061	-1.038	0.427	0.544	-3.944	90.599	0	0	0	0	0	0	0
WT222(CAA14FCCF874)	3.76	13105	2022-11-28 10:26:27.096	0.144	0.058	0.998	1.526	-0.366	-0.366	0.549	-3.944	90.599	0	0	0	0	0	0	0
WT222(CAA14FCCF874)	3.76	13105	2022-11-28 10:26:27.096	0.144	0.058	0.998	1.526	-0.366	-0.366	0.549	-3.944	90.599	0	0	0	0	0	0	0
WT222(CAA14FCCF874)	3.76	13105	2022-11-28 10:26:27.159	0.144	0.058	0.998	1.526	-0.366	-0.366	0.555	-3.944	90.599	0	0	0	0	0	0	0
WT222(CAA14FCCF874)	3.76	13105	2022-11-28 10:26:27.159	0.144	0.058	0.998	1.526	-0.366	-0.366	0.56	-3.95	90.599	0	0	0	0	0	0	0
WT222(CAA14FCCF874)	3.76	13105	2022-11-28 10:26:27.159	-0.027	-0.128	0.986	-10.742	-0.732	-7.446	0.5	-3.95	90.566	0	0	0	0	0	0	0
WT222(CAA14FCCF874)	3.76	13105	2022-11-28 10:26:27.159	-0.027	-0.128	0.986	-10.742	-0.732	-7.446	0.445	-3.95	90.533	0	0	0	0	0	0	0
WT222(CAA14FCCF874)	3.76	13105	2022-11-28 10:26:27.159	-0.027	-0.128	0.986	-10.742	-0.732	-7.446	0.39	-3.955	90.5	0	0	0	0	0	0	0
WT222(CAA14FCCF874)	3.76	13105	2022-11-28 10:26:27.159	-0.027	-0.128	0.986	-10.742	-0.732	-7.446	0.33	-3.955	90.472	0	0	0	0	0	0	0
WT222(CAA14FCCF874)	3.76	13105	2022-11-28 10:26:27.159	0.037	0.171	1.047	4.639	-0.061	2.441	0.346	-3.95	90.489	0	0	0	0	0	0	0
WT222(CAA14FCCF874)	3.76	13105	2022-11-28 10:26:27.159	0.037	0.171	1.047	4.639	-0.061	2.441	0.368	-3.95	90.505	0	0	0	0	0	0	0
WT222(CAA14FCCF874)	3.76	13105	2022-11-28 10:26:27.268	-0.068	0.041	0.989	0.061	0.244	-1.16	0.423	-3.966	90.45	0	0	0	0	0	0	0
WT222(CAA14FCCF874)	3.76	13105	2022-11-28 10:26:27.283	-0.068	0.041	0.989	0.061	0.244	-1.16	0.423	-3.955	90.439	0	0	0	0	0	0	0
WT222(CAA14FCCF874)	3.76	13105	2022-11-28 10:26:27.283	0.231	-0.001	1.028	2.502	1.038	-3.174	0.439	-3.944	90.423	0	0	0	0	0	0	0
WT222(CAA14FCCF874)	3.76	13105	2022-11-28 10:26:27.283	0.231	-0.001	1.028	2.502	1.038	-3.174	0.456	-3.933	90.401	0	0	0	0	0	0	0
WT222(CAA14FCCF874)	3.76	13105	2022-11-28 10:26:27.283	0.231	-0.001	1.028	2.502	1.038	-3.174	0.467	-3.928	90.379	0	0	0	0	0	0	0
WT222(CAA14FCCF874)	3.76	13105	2022-11-28 10:26:27.283	0.231	-0.001	1.028	2.502	1.038	-3.174	0.483	-3.917	90.363	0	0	0	0	0	0	0
WT222(CAA14FCCF874)	3.76	13105	2022-11-28 10:26:27.283	0.02	0.079	0.98	2.441	-0.854	3.296	0.494	-3.922	90.374	0	0	0	0	0	0	0
WT222(CAA14FCCF874)	3.76	13105	2022-11-28 10:26:27.283	0.02	0.079	0.98	2.441	-0.854	3.296	0.505	-3.922	90.385	0	0	0	0	0	0	0
WT222(CAA14FCCF874)	3.76	13105	2022-11-28 10:26:27.299	0.156	-0.159	1	-4.883	-0.061	4.15	0.423	-3.741	90.352	0	0	0	0	0	0	0
WT222(CAA14FCCF874)	3.76	13105	2022-11-28 10:26:27.299	0.156	-0.159	1	-4.883	-0.061	4.15	0.396	-3.735	90.379	0	0	0	0	0	0	0
WT222(CAA14FCCF874)	3.76	13105	2022-11-28 10:26:27.299	0.224	0.147	1.024	-1.282	-3.723	-4.456	0.385	-3.746	90.357	0	0	0	0	0	0	0
WT222(CAA14FCCF874)	3.76	13105	2022-11-28 10:26:27.299	0.224	0.147	1.024	-1.282	-3.723	-4.456	0.379	-3.763	90.341	0	0	0	0	0	0	0
WT222(CAA14FCCF874)	3.76	13105	2022-11-28 10:26:27.299	0.224	0.147	1.024	-1.282	-3.723	-4.456	0.374	-3.779	90.313	0	0	0	0	0	0	0
WT222(CAA14FCCF874)	3.76	13105	2022-11-28 10:26:27.299	0.224	0.147	1.024	-1.282	-3.723	-4.456	0.368	-3.796	90.291	0	0	0	0	0	0	0
WT222(CAA14FCCF874)	3.76	13105	2022-11-28 10:26:27.299	0.029	0.001	1.027	1.648	1.709	0.183	0.374	-3.79	90.291	0	0	0	0	0	0	0
WT222(CAA14FCCF874)	3.76	13105	2022-11-28 10:26:27.299	0.029	0.001	1.027	1.648	1.709	0.183	0.385	-3.779	90.291	0	0	0	0	0	0	0
WT222(CAA14FCCF874)	3.76	13105	2022-11-28 10:26:27.330	0.191	0.168	1.043	-1.099	1.709	0.732	0.396	-3.719	90.434	0	0	0	0	0	0	0
WT222(CAA14FCCF874)	3.76	13105	2022-11-28 10:26:27.330	0.08	0.005	1.019	-0.183	-0.061	-10.376	0.401	-3.719	90.379	0	0	0	0	0	0	0
WT222(CAA14FCCF874)	3.76	13105	2022-11-28 10:26:27.330	0.08	0.005	1.019	-0.183	-0.061	-10.376	0.406	-3.719	90.324	0	0	0	0	0	0	0
WT222(CAA14FCCF874)	3.76	13105	2022-11-28 10:26:27.330	0.08	0.005	1.019	-0.183	-0.061	-10.376	0.406	-3.719	90.269	0	0	0	0	0	0	0
WT222(CAA14FCCF874)	3.76	13105	2022-11-28 10:26:27.330	0.08	0.005	1.019	-0.183	-0.061	-10.376	0.412	-3.713	90.214	0	0	0	0	0	0	0
WT222(CAA14FCCF874)	3.76	13105	2022-11-28 10:26:27.330	-0.08	-0.112	1.023	0.122	-1.099	12.878	0.406	-3.719	90.275	0	0	0	0	0	0	0
WT222(CAA14FCCF874)	3.76	13105	2022-11-28 10:26:27.330	-0.08	-0.112	1.023	0.122	-1.099	12.878	0.401	-3.724	90.341	0	0	0	0	0	0	0
WT222(CAA14FCCF874)	3.76	13105	2022-11-28 10:26:27.330	-0.08	-0.112	1.023	0.122	-1.099	12.878	0.396	-3.724	90.406	0	0	0	0	0	0	0
WT222(CAA14FCCF874)	3.76	13105	2022-11-28 10:26:27.393	-0.08	-0.112	1.023	0.122	-1.099	12.878	0.39	-3.724	90.472	0	0	0	0	0	0	0
WT222(CAA14FCCF874)	3.76	13105	2022-11-28 10:26:27.393	0.057	0.105	0.983	1.099	-2.197	-1.953	0.396	-3.73	90.461	0	0	0	0	0	0	0
WT222(CAA14FCCF874)	3.76	13105	2022-11-28 10:26:27.393	0.057	0.105	0.983	1.099	-2.197	-1.953	0.401	-3.735	90.45	0	0	0	0	0	0	0
WT222(CAA14FCCF874)	3.76	13105	2022-11-28 10:26:27.393	0.057	0.105	0.983	1.099	-2.197	-1.953	0.406	-3.741	90.439	0	0	0	0	0	0	0
WT222(CAA14FCCF874)	3.76	13105	2022-11-28 10:26:27.393	0.057	0.105	0.983	1.099	-2.197	-1.953	0.412	-3.746	90.428	0	0	0	0	0	0	0
WT222(CAA14FCCF874)	3.76	13105	2022-11-28 10:26:27.393	0.034	-0.035	1.017	-0.61	-1.709	-6.714	0.412	-3.752	90.39	0	0	0	0	0	0	0
WT222(CAA14FCCF874)	3.76	13105	2022-11-28 10:26:27.393	0.034	-0.035	1.017	-0.61	-1.709	-6.714	0.412	-3.757	90.352	0	0	0	0	0	0	0
WT222(CAA14FCCF874)	3.76	13105	2022-11-28 10:26:27.393	0.034	-0.035	1.017	-0.61	-1.709	-6.714	0.412	-3.757	90.319	0	0	0	0	0	0	0
WT222(CAA14FCCF874)	3.76	13105	2022-11-28 10:26:27.424	0.001	0.036	0.962	-0.183	0.122	4.211	0.396	-3.713	90.396	0	0	0	0	0	0	0
WT222(CAA14FCCF874)	3.76	13105	2022-11-28 10:26:27.424	0.046	0.125	1.048	-0.061	0.061	-12.024	0.401	-3.708	90.33	0	0	0	0	0	0	0
WT222(CAA14FCCF874)	3.76	13105	2022-11-28 10:26:27.424	0.046	0.125	1.048	-0.061	0.061	-12.024	0.406	-3.702	90.264	0	0	0	0	0	0	0
WT222(CAA14FCCF874)	3.76	13105	2022-11-28 10:26:27.424	0.046	0.125	1.048	-0.061	0.061	-12.024	0.412	-3.697	90.198	0	0	0	0	0	0	0
WT222(CAA14FCCF874)	3.76	13105	2022-11-28 10:26:27.424	0.046	0.125	1.048	-0.061	0.061	-12.024	0.423	-3.691	90.132	0	0	0	0	0	0	0
WT222(CAA14FCCF874)	3.76	13105	2022-11-28 10:26:27.424	0.107	-0.082	0.999	0.244	-0.305	4.211	0.423	-3.686	90.148	0	0	0	0	0	0	0
WT222(CAA14FCCF874)	3.76	13105	2022-11-28 10:26:27.424	0.107	-0.082	0.999	0.244	-0.305	4.211	0.428	-3.686	90.165	0	0	0	0	0	0	0
WT222(CAA14FCCF874)	3.76	13105	2022-11-28 10:26:27.424	0.107	-0.082	0.999	0.244	-0.305	4.211	0.428	-3.68	90.181	0	0	0	0	0	0	0
WT222(CAA14FCCF874)	3.76	13105	2022-11-28 10:26:27.455	0.054	-0.006	1.003	0.549	1.221	4.272	0.544	-3.593	90.176	0	0	0	0	0	0	0
WT222(CAA14FCCF874)	3.76	13105	2022-11-28 10:26:27.455	0.026	-0.055	0.994	2.38	-0.732	9.338	0.555	-3.593	90.22	0	0	0	0	0	0	0
WT222(CAA14FCCF874)	3.76	13105	2022-11-28 10:26:27.455	0.026	-0.055	0.994	2.38	-0.732	9.338	0.566	-3.593	90.264	0	0	0	0	0	0	0

## Sheet: 10Hz
设备名称	电压	版本	片上时间	加速度X(g)	加速度Y(g)	加速度Z(g)	角速度X(°/s)	角速度Y(°/s)	角速度Z(°/s)	角度X(°)	角度Y(°)	角度Z(°)	磁场X	磁场Y	磁场Z	四元数0	四元数1	四元数2	四元数3	状态
WT222(CAA14FCCF874)	3.79	13105	2022-11-28 10:12:48.089	-0.023	-0.092	0.895	3.296	-1.099	6.897	-2.708	-1.763	89.621	0	0	0	0	0	0	0
WT222(CAA14FCCF874)	3.79	13105	2022-11-28 10:12:48.089	-0.023	-0.092	0.895	3.296	-1.099	6.897	-2.692	-1.763	89.659	0	0	0	0	0	0	0
WT222(CAA14FCCF874)	3.79	13105	2022-11-28 10:12:48.089	-0.023	-0.092	0.895	3.296	-1.099	6.897	-2.675	-1.763	89.698	0	0	0	0	0	0	0
WT222(CAA14FCCF874)	3.79	13105	2022-11-28 10:12:48.089	-0.023	-0.092	0.895	3.296	-1.099	6.897	-2.653	-1.763	89.742	0	0	0	0	0	0	0
WT222(CAA14FCCF874)	3.79	13105	2022-11-28 10:12:48.089	0.066	-0.056	1.027	-2.808	1.892	0.488	-2.67	-1.752	89.753	0	0	0	0	0	0	0
WT222(CAA14FCCF874)	3.79	13105	2022-11-28 10:12:48.089	0.066	-0.056	1.027	-2.808	1.892	0.488	-2.681	-1.736	89.764	0	0	0	0	0	0	0
WT222(CAA14FCCF874)	3.79	13105	2022-11-28 10:12:48.089	0.066	-0.056	1.027	-2.808	1.892	0.488	-2.692	-1.725	89.769	0	0	0	0	0	0	0
WT222(CAA14FCCF874)	3.79	13105	2022-11-28 10:12:48.089	0.066	-0.056	1.027	-2.808	1.892	0.488	-2.703	-1.714	89.78	0	0	0	0	0	0	0
WT222(CAA14FCCF874)	3.79	13105	2022-11-28 10:12:48.089	0	-0.119	0.939	0.488	0.244	2.319	-2.703	-1.708	89.802	0	0	0	0	0	0	0
WT222(CAA14FCCF874)	3.79	13105	2022-11-28 10:12:48.089	0	-0.119	0.939	0.488	0.244	2.319	-2.697	-1.708	89.824	0	0	0	0	0	0	0
WT222(CAA14FCCF874)	3.79	13105	2022-11-28 10:12:48.089	0	-0.119	0.939	0.488	0.244	2.319	-2.697	-1.703	89.852	0	0	0	0	0	0	0
WT222(CAA14FCCF874)	3.79	13105	2022-11-28 10:12:48.089	0	-0.119	0.939	0.488	0.244	2.319	-2.697	-1.697	89.874	0	0	0	0	0	0	0
WT222(CAA14FCCF874)	3.79	13105	2022-11-28 10:12:48.089	-0.008	-0.06	1.016	-0.854	1.77	3.906	-2.703	-1.686	89.907	0	0	0	0	0	0	0
WT222(CAA14FCCF874)	3.79	13105	2022-11-28 10:12:48.104	-0.008	-0.06	1.016	-0.854	1.77	3.906	-2.708	-1.675	89.934	0	0	0	0	0	0	0
WT222(CAA14FCCF874)	3.79	13105	2022-11-28 10:12:48.104	-0.008	-0.06	1.016	-0.854	1.77	3.906	-2.714	-1.664	89.967	0	0	0	0	0	0	0
WT222(CAA14FCCF874)	3.79	13105	2022-11-28 10:12:48.104	-0.008	-0.06	1.016	-0.854	1.77	3.906	-2.719	-1.648	90	0	0	0	0	0	0	0
WT222(CAA14FCCF874)	3.79	13105	2022-11-28 10:12:48.104	0.036	0.028	1.013	1.648	-0.671	0.183	-2.714	-1.648	90.016	0	0	0	0	0	0	0
WT222(CAA14FCCF874)	3.79	13105	2022-11-28 10:12:48.104	0.036	0.028	1.013	1.648	-0.671	0.183	-2.703	-1.653	90.027	0	0	0	0	0	0	0
WT222(CAA14FCCF874)	3.79	13105	2022-11-28 10:12:48.104	0.036	0.028	1.013	1.648	-0.671	0.183	-2.697	-1.653	90.038	0	0	0	0	0	0	0
WT222(CAA14FCCF874)	3.79	13105	2022-11-28 10:12:48.104	0.036	0.028	1.013	1.648	-0.671	0.183	-2.686	-1.653	90.049	0	0	0	0	0	0	0
WT222(CAA14FCCF874)	3.79	13105	2022-11-28 10:12:48.104	-0.045	-0.037	1.001	3.296	-1.526	-2.136	-2.67	-1.659	90.044	0	0	0	0	0	0	0
WT222(CAA14FCCF874)	3.79	13105	2022-11-28 10:12:48.120	-0.045	-0.037	1.001	3.296	-1.526	-2.136	-2.648	-1.664	90.044	0	0	0	0	0	0	0
WT222(CAA14FCCF874)	3.79	13105	2022-11-28 10:12:48.120	-0.045	-0.037	1.001	3.296	-1.526	-2.136	-2.631	-1.67	90.044	0	0	0	0	0	0	0
WT222(CAA14FCCF874)	3.79	13105	2022-11-28 10:12:48.120	-0.045	-0.037	1.001	3.296	-1.526	-2.136	-2.615	-1.67	90.044	0	0	0	0	0	0	0
WT222(CAA14FCCF874)	3.79	13105	2022-11-28 10:12:48.120	0.087	-0.005	1.031	1.038	-0.61	0	-2.609	-1.67	90.055	0	0	0	0	0	0	0
WT222(CAA14FCCF874)	3.79	13105	2022-11-28 10:12:48.120	0.087	-0.005	1.031	1.038	-0.61	0	-2.598	-1.67	90.06	0	0	0	0	0	0	0
WT222(CAA14FCCF874)	3.79	13105	2022-11-28 10:12:48.120	0.087	-0.005	1.031	1.038	-0.61	0	-2.593	-1.67	90.071	0	0	0	0	0	0	0
WT222(CAA14FCCF874)	3.79	13105	2022-11-28 10:12:48.120	0.087	-0.005	1.031	1.038	-0.61	0	-2.587	-1.675	90.077	0	0	0	0	0	0	0
WT222(CAA14FCCF874)	3.79	13105	2022-11-28 10:12:48.120	0.008	-0.155	1.004	-1.465	1.404	0.488	-2.593	-1.664	90.088	0	0	0	0	0	0	0
WT222(CAA14FCCF874)	3.79	13105	2022-11-28 10:12:48.214	0.008	-0.155	1.004	-1.465	1.404	0.488	-2.598	-1.653	90.104	0	0	0	0	0	0	0
WT222(CAA14FCCF874)	3.79	13105	2022-11-28 10:12:48.214	0.008	-0.155	1.004	-1.465	1.404	0.488	-2.609	-1.648	90.115	0	0	0	0	0	0	0
WT222(CAA14FCCF874)	3.79	13105	2022-11-28 10:12:48.214	0.008	-0.155	1.004	-1.465	1.404	0.488	-2.615	-1.637	90.132	0	0	0	0	0	0	0
WT222(CAA14FCCF874)	3.79	13105	2022-11-28 10:12:48.214	-0.025	0.016	1.006	2.197	-0.61	-2.869	-2.604	-1.642	90.132	0	0	0	0	0	0	0
WT222(CAA14FCCF874)	3.79	13105	2022-11-28 10:12:48.214	-0.025	0.016	1.006	2.197	-0.61	-2.869	-2.593	-1.642	90.132	0	0	0	0	0	0	0
WT222(CAA14FCCF874)	3.79	13105	2022-11-28 10:12:48.214	-0.025	0.016	1.006	2.197	-0.61	-2.869	-2.582	-1.642	90.126	0	0	0	0	0	0	0
WT222(CAA14FCCF874)	3.79	13105	2022-11-28 10:12:48.214	-0.025	0.016	1.006	2.197	-0.61	-2.869	-2.571	-1.642	90.126	0	0	0	0	0	0	0
WT222(CAA14FCCF874)	3.79	13105	2022-11-28 10:12:48.214	-0.009	-0.121	1.027	-1.404	-0.061	-1.953	-2.576	-1.637	90.126	0	0	0	0	0	0	0
WT222(CAA14FCCF874)	3.79	13105	2022-11-28 10:12:48.245	-0.009	-0.121	1.027	-1.404	-0.061	-1.953	-2.587	-1.637	90.132	0	0	0	0	0	0	0
WT222(CAA14FCCF874)	3.79	13105	2022-11-28 10:12:48.245	-0.009	-0.121	1.027	-1.404	-0.061	-1.953	-2.593	-1.631	90.132	0	0	0	0	0	0	0
WT222(CAA14FCCF874)	3.79	13105	2022-11-28 10:12:48.245	-0.009	-0.121	1.027	-1.404	-0.061	-1.953	-2.604	-1.631	90.137	0	0	0	0	0	0	0
WT222(CAA14FCCF874)	3.79	13105	2022-11-28 10:12:48.245	0.197	-0.037	0.995	-1.16	1.343	5.676	-2.609	-1.62	90.181	0	0	0	0	0	0	0
WT222(CAA14FCCF874)	3.79	13105	2022-11-28 10:12:48.245	0.197	-0.037	0.995	-1.16	1.343	5.676	-2.62	-1.609	90.225	0	0	0	0	0	0	0
WT222(CAA14FCCF874)	3.79	13105	2022-11-28 10:12:48.245	0.197	-0.037	0.995	-1.16	1.343	5.676	-2.626	-1.604	90.264	0	0	0	0	0	0	0
WT222(CAA14FCCF874)	3.79	13105	2022-11-28 10:12:48.245	0.197	-0.037	0.995	-1.16	1.343	5.676	-2.637	-1.599	90.308	0	0	0	0	0	0	0
WT222(CAA14FCCF874)	3.79	13105	2022-11-28 10:12:48.245	0.004	-0.098	1.042	3.296	1.709	-3.113	-2.62	-1.593	90.302	0	0	0	0	0	0	0
WT222(CAA14FCCF874)	3.79	13105	2022-11-28 10:12:48.245	0.004	-0.098	1.042	3.296	1.709	-3.113	-2.604	-1.588	90.302	0	0	0	0	0	0	0
WT222(CAA14FCCF874)	3.79	13105	2022-11-28 10:12:48.245	0.004	-0.098	1.042	3.296	1.709	-3.113	-2.587	-1.582	90.302	0	0	0	0	0	0	0
WT222(CAA14FCCF874)	3.79	13105	2022-11-28 10:12:48.245	0.004	-0.098	1.042	3.296	1.709	-3.113	-2.576	-1.577	90.302	0	0	0	0	0	0	0
WT222(CAA14FCCF874)	3.79	13105	2022-11-28 10:12:48.245	-0.029	-0.102	0.935	0.427	0.671	3.54	-2.576	-1.571	90.335	0	0	0	0	0	0	0
WT222(CAA14FCCF874)	3.79	13105	2022-11-28 10:12:48.245	-0.029	-0.102	0.935	0.427	0.671	3.54	-2.576	-1.566	90.368	0	0	0	0	0	0	0
WT222(CAA14FCCF874)	3.79	13105	2022-11-28 10:12:48.245	-0.029	-0.102	0.935	0.427	0.671	3.54	-2.582	-1.566	90.401	0	0	0	0	0	0	0
WT222(CAA14FCCF874)	3.79	13105	2022-11-28 10:12:48.245	-0.029	-0.102	0.935	0.427	0.671	3.54	-2.582	-1.56	90.434	0	0	0	0	0	0	0
WT222(CAA14FCCF874)	3.79	13105	2022-11-28 10:12:48.245	0.087	-0.002	1.012	0.793	-1.16	0.854	-2.582	-1.566	90.456	0	0	0	0	0	0	0
WT222(CAA14FCCF874)	3.79	13105	2022-11-28 10:12:48.307	0.087	-0.002	1.012	0.793	-1.16	0.854	-2.582	-1.571	90.478	0	0	0	0	0	0	0
WT222(CAA14FCCF874)	3.79	13105	2022-11-28 10:12:48.307	0.087	-0.002	1.012	0.793	-1.16	0.854	-2.582	-1.577	90.5	0	0	0	0	0	0	0
WT222(CAA14FCCF874)	3.79	13105	2022-11-28 10:12:48.307	0.087	-0.002	1.012	0.793	-1.16	0.854	-2.576	-1.582	90.516	0	0	0	0	0	0	0
WT222(CAA14FCCF874)	3.79	13105	2022-11-28 10:12:48.307	0.063	-0.104	1.048	-1.953	0.183	0.916	-2.593	-1.582	90.533	0	0	0	0	0	0	0
WT222(CAA14FCCF874)	3.79	13105	2022-11-28 10:12:48.307	0.063	-0.104	1.048	-1.953	0.183	0.916	-2.604	-1.588	90.555	0	0	0	0	0	0	0
WT222(CAA14FCCF874)	3.79	13105	2022-11-28 10:12:48.307	0.063	-0.104	1.048	-1.953	0.183	0.916	-2.615	-1.588	90.577	0	0	0	0	0	0	0
WT222(CAA14FCCF874)	3.79	13105	2022-11-28 10:12:48.307	0.063	-0.104	1.048	-1.953	0.183	0.916	-2.631	-1.588	90.593	0	0	0	0	0	0	0
WT222(CAA14FCCF874)	3.79	13105	2022-11-28 10:12:48.307	0.071	0.03	1.055	1.709	-2.258	-6.226	-2.62	-1.604	90.582	0	0	0	0	0	0	0
WT222(CAA14FCCF874)	3.79	13105	2022-11-28 10:12:48.370	0.071	0.03	1.055	1.709	-2.258	-6.226	-2.615	-1.615	90.566	0	0	0	0	0	0	0
WT222(CAA14FCCF874)	3.79	13105	2022-11-28 10:12:48.370	0.071	0.03	1.055	1.709	-2.258	-6.226	-2.604	-1.631	90.544	0	0	0	0	0	0	0
WT222(CAA14FCCF874)	3.79	13105	2022-11-28 10:12:48.370	0.071	0.03	1.055	1.709	-2.258	-6.226	-2.598	-1.648	90.527	0	0	0	0	0	0	0
WT222(CAA14FCCF874)	3.79	13105	2022-11-28 10:12:48.370	-0.107	-0.006	1.121	2.441	0.244	0.61	-2.582	-1.648	90.544	0	0	0	0	0	0	0
WT222(CAA14FCCF874)	3.79	13105	2022-11-28 10:12:48.370	-0.107	-0.006	1.121	2.441	0.244	0.61	-2.571	-1.648	90.555	0	0	0	0	0	0	0
WT222(CAA14FCCF874)	3.79	13105	2022-11-28 10:12:48.370	-0.107	-0.006	1.121	2.441	0.244	0.61	-2.56	-1.642	90.571	0	0	0	0	0	0	0
WT222(CAA14FCCF874)	3.79	13105	2022-11-28 10:12:48.370	-0.107	-0.006	1.121	2.441	0.244	0.61	-2.543	-1.642	90.588	0	0	0	0	0	0	0
WT222(CAA14FCCF874)	3.79	13105	2022-11-28 10:12:48.370	0.032	-0.104	0.923	3.662	-0.183	-0.305	-2.527	-1.642	90.599	0	0	0	0	0	0	0
WT222(CAA14FCCF874)	3.79	13105	2022-11-28 10:12:48.370	0.032	-0.104	0.923	3.662	-0.183	-0.305	-2.51	-1.642	90.61	0	0	0	0	0	0	0
WT222(CAA14FCCF874)	3.79	13105	2022-11-28 10:12:48.370	0.032	-0.104	0.923	3.662	-0.183	-0.305	-2.488	-1.637	90.621	0	0	0	0	0	0	0
WT222(CAA14FCCF874)	3.79	13105	2022-11-28 10:12:48.370	0.184	-0.132	1.011	-0.854	0.244	0.122	-2.494	-1.637	90.632	0	0	0	0	0	0	0
WT222(CAA14FCCF874)	3.79	13105	2022-11-28 10:12:48.370	0.184	-0.132	1.011	-0.854	0.244	0.122	-2.505	-1.637	90.648	0	0	0	0	0	0	0
WT222(CAA14FCCF874)	3.79	13105	2022-11-28 10:12:48.370	0.184	-0.132	1.011	-0.854	0.244	0.122	-2.51	-1.637	90.665	0	0	0	0	0	0	0
WT222(CAA14FCCF874)	3.79	13105	2022-11-28 10:12:48.370	0.184	-0.132	1.011	-0.854	0.244	0.122	-2.516	-1.642	90.681	0	0	0	0	0	0	0
WT222(CAA14FCCF874)	3.79	13105	2022-11-28 10:12:48.370	-0.118	0.04	1.004	6.409	-1.282	-13.489	-2.483	-1.653	90.626	0	0	0	0	0	0	0
WT222(CAA14FCCF874)	3.79	13105	2022-11-28 10:12:48.370	-0.118	0.04	1.004	6.409	-1.282	-13.489	-2.455	-1.664	90.577	0	0	0	0	0	0	0
WT222(CAA14FCCF874)	3.79	13105	2022-11-28 10:12:48.417	-0.118	0.04	1.004	6.409	-1.282	-13.489	-2.422	-1.67	90.522	0	0	0	0	0	0	0
WT222(CAA14FCCF874)	3.79	13105	2022-11-28 10:12:48.432	-0.118	0.04	1.004	6.409	-1.282	-13.489	-2.39	-1.681	90.467	0	0	0	0	0	0	0
WT222(CAA14FCCF874)	3.79	13105	2022-11-28 10:12:48.432	0.172	-0.305	0.8	-2.38	-2.747	2.808	-2.401	-1.692	90.5	0	0	0	0	0	0	0
WT222(CAA14FCCF874)	3.79	13105	2022-11-28 10:12:48.432	0.172	-0.305	0.8	-2.38	-2.747	2.808	-2.417	-1.708	90.533	0	0	0	0	0	0	0
WT222(CAA14FCCF874)	3.79	13105	2022-11-28 10:12:48.432	0.172	-0.305	0.8	-2.38	-2.747	2.808	-2.439	-1.719	90.571	0	0	0	0	0	0	0
WT222(CAA14FCCF874)	3.79	13105	2022-11-28 10:12:48.432	0.172	-0.305	0.8	-2.38	-2.747	2.808	-2.461	-1.736	90.61	0	0	0	0	0	0	0
WT222(CAA14FCCF874)	3.79	13105	2022-11-28 10:12:48.432	0.03	0.23	1.051	-0.61	-4.578	-11.719	-2.466	-1.769	90.571	0	0	0	0	0	0	0
WT222(CAA14FCCF874)	3.79	13105	2022-11-28 10:12:48.432	0.03	0.23	1.051	-0.61	-4.578	-11.719	-2.472	-1.796	90.533	0	0	0	0	0	0	0
WT222(CAA14FCCF874)	3.79	13105	2022-11-28 10:12:48.448	0.03	0.23	1.051	-0.61	-4.578	-11.719	-2.472	-1.824	90.489	0	0	0	0	0	0	0
WT222(CAA14FCCF874)	3.79	13105	2022-11-28 10:12:48.448	0.03	0.23	1.051	-0.61	-4.578	-11.719	-2.472	-1.851	90.439	0	0	0	0	0	0	0
WT222(CAA14FCCF874)	3.79	13105	2022-11-28 10:12:48.448	0.136	-0.233	0.983	-5.493	-0.916	-2.625	-2.499	-1.857	90.439	0	0	0	0	0	0	0
WT222(CAA14FCCF874)	3.79	13105	2022-11-28 10:12:48.448	0.136	-0.233	0.983	-5.493	-0.916	-2.625	-2.527	-1.868	90.445	0	0	0	0	0	0	0
WT222(CAA14FCCF874)	3.79	13105	2022-11-28 10:12:48.448	0.136	-0.233	0.983	-5.493	-0.916	-2.625	-2.56	-1.879	90.45	0	0	0	0	0	0	0
WT222(CAA14FCCF874)	3.79	13105	2022-11-28 10:12:48.448	0.136	-0.233	0.983	-5.493	-0.916	-2.625	-2.587	-1.89	90.456	0	0	0	0	0	0	0
WT222(CAA14FCCF874)	3.79	13105	2022-11-28 10:12:48.448	-0.111	0.12	1.007	-0.916	-3.296	-14.832	-2.593	-1.912	90.401	0	0	0	0	0	0	0
WT222(CAA14FCCF874)	3.79	13105	2022-11-28 10:12:48.448	-0.111	0.12	1.007	-0.916	-3.296	-14.832	-2.598	-1.934	90.341	0	0	0	0	0	0	0
WT222(CAA14FCCF874)	3.79	13105	2022-11-28 10:12:48.479	-0.111	0.12	1.007	-0.916	-3.296	-14.832	-2.598	-1.95	90.286	0	0	0	0	0	0	0
WT222(CAA14FCCF874)	3.79	13105	2022-11-28 10:12:48.479	-0.111	0.12	1.007	-0.916	-3.296	-14.832	-2.598	-1.972	90.225	0	0	0	0	0	0	0
WT222(CAA14FCCF874)	3.79	13105	2022-11-28 10:12:48.479	0.158	-0.488	0.974	-4.028	3.235	11.78	-2.626	-1.956	90.302	0	0	0	0	0	0	0
WT222(CAA14FCCF874)	3.79	13105	2022-11-28 10:12:48.479	0.158	-0.488	0.974	-4.028	3.235	11.78	-2.653	-1.934	90.385	0	0	0	0	0	0	0
WT222(CAA14FCCF874)	3.79	13105	2022-11-28 10:12:48.479	0.158	-0.488	0.974	-4.028	3.235	11.78	-2.681	-1.923	90.467	0	0	0	0	0	0	0
WT222(CAA14FCCF874)	3.79	13105	2022-11-28 10:12:48.479	0.158	-0.488	0.974	-4.028	3.235	11.78	-2.714	-1.906	90.555	0	0	0	0	0	0	0
WT222(CAA14FCCF874)	3.79	13105	2022-11-28 10:12:48.479	0.054	0.48	1.104	5.371	-3.235	-7.813	-2.697	-1.928	90.544	0	0	0	0	0	0	0
WT222(CAA14FCCF874)	3.79	13105	2022-11-28 10:12:48.479	0.054	0.48	1.104	5.371	-3.235	-7.813	-2.67	-1.95	90.522	0	0	0	0	0	0	0
WT222(CAA14FCCF874)	3.79	13105	2022-11-28 10:12:48.573	0.054	0.48	1.104	5.371	-3.235	-7.813	-2.637	-1.972	90.5	0	0	0	0	0	0	0
WT222(CAA14FCCF874)	3.79	13105	2022-11-28 10:12:48.573	0.054	0.48	1.104	5.371	-3.235	-7.813	-2.604	-1.989	90.467	0	0	0	0	0	0	0
WT222(CAA14FCCF874)	3.79	13105	2022-11-28 10:12:48.573	0.14	-0.269	1.054	-2.686	2.441	13.062	-2.615	-1.978	90.544	0	0	0	0	0	0	0
WT222(CAA14FCCF874)	3.79	13105	2022-11-28 10:12:48.573	0.14	-0.269	1.054	-2.686	2.441	13.062	-2.631	-1.967	90.621	0	0	0	0	0	0	0
WT222(CAA14FCCF874)	3.79	13105	2022-11-28 10:12:48.573	0.14	-0.269	1.054	-2.686	2.441	13.062	-2.642	-1.961	90.698	0	0	0	0	0	0	0
WT222(CAA14FCCF874)	3.79	13105	2022-11-28 10:12:48.573	0.14	-0.269	1.054	-2.686	2.441	13.062	-2.659	-1.95	90.78	0	0	0	0	0	0	0
WT222(CAA14FCCF874)	3.79	13105	2022-11-28 10:12:48.573	-0.144	0.445	0.936	12.878	-5.188	2.625	-2.593	-1.978	90.807	0	0	0	0	0	0	0
WT222(CAA14FCCF874)	3.79	13105	2022-11-28 10:12:48.573	-0.144	0.445	0.936	12.878	-5.188	2.625	-2.521	-2.005	90.824	0	0	0	0	0	0	0
WT222(CAA14FCCF874)	3.79	13105	2022-11-28 10:12:48.604	-0.144	0.445	0.936	12.878	-5.188	2.625	-2.45	-2.032	90.84	0	0	0	0	0	0	0
WT222(CAA14FCCF874)	3.79	13105	2022-11-28 10:12:48.604	-0.144	0.445	0.936	12.878	-5.188	2.625	-2.373	-2.054	90.851	0	0	0	0	0	0	0
WT222(CAA14FCCF874)	3.79	13105	2022-11-28 10:12:48.604	-0.129	0.224	1.037	1.526	-0.854	-20.874	-2.346	-2.06	90.747	0	0	0	0	0	0	0
WT222(CAA14FCCF874)	3.79	13105	2022-11-28 10:12:48.604	-0.129	0.224	1.037	1.526	-0.854	-20.874	-2.318	-2.065	90.632	0	0	0	0	0	0	0
WT222(CAA14FCCF874)	3.79	13105	2022-11-28 10:12:48.604	-0.129	0.224	1.037	1.526	-0.854	-20.874	-2.291	-2.071	90.522	0	0	0	0	0	0	0
WT222(CAA14FCCF874)	3.79	13105	2022-11-28 10:12:48.604	-0.129	0.224	1.037	1.526	-0.854	-20.874	-2.258	-2.076	90.406	0	0	0	0	0	0	0
WT222(CAA14FCCF874)	3.79	13105	2022-11-28 10:12:48.604	0.036	-0.427	0.897	-3.357	7.69	29.846	-2.263	-2.021	90.549	0	0	0	0	0	0	0
WT222(CAA14FCCF874)	3.79	13105	2022-11-28 10:12:48.604	0.036	-0.427	0.897	-3.357	7.69	29.846	-2.274	-1.972	90.703	0	0	0	0	0	0	0
WT222(CAA14FCCF874)	3.79	13105	2022-11-28 10:12:48.636	0.036	-0.427	0.897	-3.357	7.69	29.846	-2.291	-1.923	90.851	0	0	0	0	0	0	0
WT222(CAA14FCCF874)	3.79	13105	2022-11-28 10:12:48.636	0.036	-0.427	0.897	-3.357	7.69	29.846	-2.313	-1.879	91.011	0	0	0	0	0	0	0
WT222(CAA14FCCF874)	3.79	13105	2022-11-28 10:12:48.636	0.072	0.43	1.018	5.432	-4.639	-3.479	-2.274	-1.895	91	0	0	0	0	0	0	0
WT222(CAA14FCCF874)	3.79	13105	2022-11-28 10:12:48.636	0.072	0.43	1.018	5.432	-4.639	-3.479	-2.236	-1.917	90.989	0	0	0	0	0	0	0
WT222(CAA14FCCF874)	3.79	13105	2022-11-28 10:12:48.636	0.072	0.43	1.018	5.432	-4.639	-3.479	-2.197	-1.939	90.967	0	0	0	0	0	0	0
WT222(CAA14FCCF874)	3.79	13105	2022-11-28 10:12:48.636	0.072	0.43	1.018	5.432	-4.639	-3.479	-2.148	-1.961	90.939	0	0	0	0	0	0	0
WT222(CAA14FCCF874)	3.79	13105	2022-11-28 10:12:48.636	-0.088	-0.026	0.959	1.404	-0.183	-0.488	-2.126	-1.956	90.934	0	0	0	0	0	0	0
WT222(CAA14FCCF874)	3.79	13105	2022-11-28 10:12:48.636	-0.088	-0.026	0.959	1.404	-0.183	-0.488	-2.104	-1.956	90.923	0	0	0	0	0	0	0
WT222(CAA14FCCF874)	3.79	13105	2022-11-28 10:12:48.667	-0.088	-0.026	0.959	1.404	-0.183	-0.488	-2.082	-1.95	90.917	0	0	0	0	0	0	0
WT222(CAA14FCCF874)	3.79	13105	2022-11-28 10:12:48.667	-0.088	-0.026	0.959	1.404	-0.183	-0.488	-2.06	-1.945	90.912	0	0	0	0	0	0	0
WT222(CAA14FCCF874)	3.79	13105	2022-11-28 10:12:48.667	0.115	-0.018	1.063	0.793	1.404	3.723	-2.043	-1.934	90.923	0	0	0	0	0	0	0
WT222(CAA14FCCF874)	3.79	13105	2022-11-28 10:12:48.667	0.115	-0.018	1.063	0.793	1.404	3.723	-2.027	-1.923	90.939	0	0	0	0	0	0	0
WT222(CAA14FCCF874)	3.79	13105	2022-11-28 10:12:48.667	0.115	-0.018	1.063	0.793	1.404	3.723	-2.01	-1.912	90.961	0	0	0	0	0	0	0
WT222(CAA14FCCF874)	3.79	13105	2022-11-28 10:12:48.667	0.115	-0.018	1.063	0.793	1.404	3.723	-1.994	-1.901	90.978	0	0	0	0	0	0	0
WT222(CAA14FCCF874)	3.79	13105	2022-11-28 10:12:48.667	0.113	0.279	1.002	-3.784	-3.54	-29.541	-1.994	-1.923	90.829	0	0	0	0	0	0	0
WT222(CAA14FCCF874)	3.79	13105	2022-11-28 10:12:48.667	0.113	0.279	1.002	-3.784	-3.54	-29.541	-1.994	-1.945	90.676	0	0	0	0	0	0	0
WT222(CAA14FCCF874)	3.79	13105	2022-11-28 10:12:48.698	0.113	0.279	1.002	-3.784	-3.54	-29.541	-1.989	-1.967	90.522	0	0	0	0	0	0	0
WT222(CAA14FCCF874)	3.79	13105	2022-11-28 10:12:48.698	0.113	0.279	1.002	-3.784	-3.54	-29.541	-1.983	-1.989	90.368	0	0	0	0	0	0	0
WT222(CAA14FCCF874)	3.79	13105	2022-11-28 10:12:48.698	-0.066	-0.427	0.949	-7.446	5.371	25.574	-2.01	-1.961	90.489	0	0	0	0	0	0	0
WT222(CAA14FCCF874)	3.79	13105	2022-11-28 10:12:48.698	-0.066	-0.427	0.949	-7.446	5.371	25.574	-2.038	-1.928	90.621	0	0	0	0	0	0	0
WT222(CAA14FCCF874)	3.79	13105	2022-11-28 10:12:48.698	-0.066	-0.427	0.949	-7.446	5.371	25.574	-2.076	-1.895	90.753	0	0	0	0	0	0	0
WT222(CAA14FCCF874)	3.79	13105	2022-11-28 10:12:48.698	-0.066	-0.427	0.949	-7.446	5.371	25.574	-2.109	-1.857	90.89	0	0	0	0	0	0	0
WT222(CAA14FCCF874)	3.79	13105	2022-11-28 10:12:48.698	0.106	-0.065	0.91	-0.244	3.479	18.25	-2.115	-1.835	90.994	0	0	0	0	0	0	0
WT222(CAA14FCCF874)	3.79	13105	2022-11-28 10:12:48.698	0.106	-0.065	0.91	-0.244	3.479	18.25	-2.115	-1.813	91.093	0	0	0	0	0	0	0
WT222(CAA14FCCF874)	3.79	13105	2022-11-28 10:12:48.729	0.106	-0.065	0.91	-0.244	3.479	18.25	-2.115	-1.796	91.198	0	0	0	0	0	0	0
WT222(CAA14FCCF874)	3.79	13105	2022-11-28 10:12:48.729	0.106	-0.065	0.91	-0.244	3.479	18.25	-2.115	-1.774	91.302	0	0	0	0	0	0	0
WT222(CAA14FCCF874)	3.79	13105	2022-11-28 10:12:48.729	0.264	0.088	1.127	0	-9.094	-27.71	-2.109	-1.829	91.176	0	0	0	0	0	0	0
WT222(CAA14FCCF874)	3.79	13105	2022-11-28 10:12:48.729	0.264	0.088	1.127	0	-9.094	-27.71	-2.098	-1.884	91.049	0	0	0	0	0	0	0
WT222(CAA14FCCF874)	3.79	13105	2022-11-28 10:12:48.729	0.264	0.088	1.127	0	-9.094	-27.71	-2.093	-1.939	90.917	0	0	0	0	0	0	0
WT222(CAA14FCCF874)	3.79	13105	2022-11-28 10:12:48.729	0.002	-0.142	0.964	2.441	0.793	22.705	-2.076	-1.934	91.044	0	0	0	0	0	0	0
WT222(CAA14FCCF874)	3.79	13105	2022-11-28 10:12:48.729	0.002	-0.142	0.964	2.441	0.793	22.705	-2.065	-1.934	91.17	0	0	0	0	0	0	0
WT222(CAA14FCCF874)	3.79	13105	2022-11-28 10:12:48.729	0.002	-0.142	0.964	2.441	0.793	22.705	-2.06	-1.928	91.296	0	0	0	0	0	0	0
WT222(CAA14FCCF874)	3.79	13105	2022-11-28 10:12:48.807	0.002	-0.142	0.964	2.441	0.793	22.705	-2.049	-1.923	91.423	0	0	0	0	0	0	0
WT222(CAA14FCCF874)	3.79	13105	2022-11-28 10:12:48.807	-0.037	0.107	0.958	6.042	-0.732	-25.269	-2.01	-1.934	91.307	0	0	0	0	0	0	0
WT222(CAA14FCCF874)	3.79	13105	2022-11-28 10:12:48.807	-0.037	0.107	0.958	6.042	-0.732	-25.269	-1.978	-1.945	91.192	0	0	0	0	0	0	0
WT222(CAA14FCCF874)	3.79	13105	2022-11-28 10:12:48.807	-0.037	0.107	0.958	6.042	-0.732	-25.269	-1.939	-1.956	91.077	0	0	0	0	0	0	0
WT222(CAA14FCCF874)	3.79	13105	2022-11-28 10:12:48.807	-0.037	0.107	0.958	6.042	-0.732	-25.269	-1.901	-1.961	90.961	0	0	0	0	0	0	0
WT222(CAA14FCCF874)	3.79	13105	2022-11-28 10:12:48.807	0.091	-0.317	1.042	-0.916	2.38	10.742	-1.901	-1.95	91.027	0	0	0	0	0	0	0
WT222(CAA14FCCF874)	3.79	13105	2022-11-28 10:12:48.807	0.091	-0.317	1.042	-0.916	2.38	10.742	-1.912	-1.939	91.093	0	0	0	0	0	0	0
WT222(CAA14FCCF874)	3.79	13105	2022-11-28 10:12:48.807	0.091	-0.317	1.042	-0.916	2.38	10.742	-1.917	-1.928	91.17	0	0	0	0	0	0	0
WT222(CAA14FCCF874)	3.79	13105	2022-11-28 10:12:48.807	0.091	-0.317	1.042	-0.916	2.38	10.742	-1.928	-1.917	91.241	0	0	0	0	0	0	0
WT222(CAA14FCCF874)	3.79	13105	2022-11-28 10:12:48.807	0.104	0.15	1.026	2.808	-1.404	12.39	-1.923	-1.923	91.324	0	0	0	0	0	0	0
WT222(CAA14FCCF874)	3.79	13105	2022-11-28 10:12:48.807	0.104	0.15	1.026	2.808	-1.404	12.39	-1.912	-1.934	91.401	0	0	0	0	0	0	0
WT222(CAA14FCCF874)	3.79	13105	2022-11-28 10:12:48.807	0.104	0.15	1.026	2.808	-1.404	12.39	-1.901	-1.939	91.478	0	0	0	0	0	0	0
WT222(CAA14FCCF874)	3.79	13105	2022-11-28 10:12:48.807	0.104	0.15	1.026	2.808	-1.404	12.39	-1.884	-1.95	91.555	0	0	0	0	0	0	0
WT222(CAA14FCCF874)	3.79	13105	2022-11-28 10:12:48.807	-0.131	-0.052	0.96	-2.93	-1.465	-15.076	-1.895	-1.961	91.489	0	0	0	0	0	0	0
WT222(CAA14FCCF874)	3.79	13105	2022-11-28 10:12:48.807	-0.131	-0.052	0.96	-2.93	-1.465	-15.076	-1.906	-1.972	91.428	0	0	0	0	0	0	0
WT222(CAA14FCCF874)	3.79	13105	2022-11-28 10:12:48.807	-0.131	-0.052	0.96	-2.93	-1.465	-15.076	-1.917	-1.983	91.368	0	0	0	0	0	0	0
WT222(CAA14FCCF874)	3.79	13105	2022-11-28 10:12:48.870	-0.131	-0.052	0.96	-2.93	-1.465	-15.076	-1.928	-1.989	91.307	0	0	0	0	0	0	0
WT222(CAA14FCCF874)	3.79	13105	2022-11-28 10:12:48.870	0.027	-0.002	1.034	1.587	-0.488	-0.671	-1.923	-1.994	91.318	0	0	0	0	0	0	0
WT222(CAA14FCCF874)	3.79	13105	2022-11-28 10:12:48.870	0.027	-0.002	1.034	1.587	-0.488	-0.671	-1.912	-1.994	91.329	0	0	0	0	0	0	0
WT222(CAA14FCCF874)	3.79	13105	2022-11-28 10:12:48.870	0.027	-0.002	1.034	1.587	-0.488	-0.671	-1.901	-1.994	91.34	0	0	0	0	0	0	0
WT222(CAA14FCCF874)	3.79	13105	2022-11-28 10:12:48.870	0.027	-0.002	1.034	1.587	-0.488	-0.671	-1.895	-1.994	91.351	0	0	0	0	0	0	0
WT222(CAA14FCCF874)	3.79	13105	2022-11-28 10:12:48.870	0.262	-0.186	1.08	-2.136	-0.61	-0.916	-1.906	-2	91.362	0	0	0	0	0	0	0
WT222(CAA14FCCF874)	3.79	13105	2022-11-28 10:12:48.870	0.262	-0.186	1.08	-2.136	-0.61	-0.916	-1.917	-2.005	91.373	0	0	0	0	0	0	0
WT222(CAA14FCCF874)	3.79	13105	2022-11-28 10:12:48.870	0.262	-0.186	1.08	-2.136	-0.61	-0.916	-1.928	-2.01	91.39	0	0	0	0	0	0	0
WT222(CAA14FCCF874)	3.79	13105	2022-11-28 10:12:48.901	0.262	-0.186	1.08	-2.136	-0.61	-0.916	-1.939	-2.016	91.401	0	0	0	0	0	0	0
WT222(CAA14FCCF874)	3.79	13105	2022-11-28 10:12:48.901	-0.027	0.203	1.004	3.845	-2.319	-1.221	-1.923	-2.032	91.412	0	0	0	0	0	0	0
WT222(CAA14FCCF874)	3.79	13105	2022-11-28 10:12:48.901	-0.027	0.203	1.004	3.845	-2.319	-1.221	-1.901	-2.049	91.423	0	0	0	0	0	0	0
WT222(CAA14FCCF874)	3.79	13105	2022-11-28 10:12:48.901	-0.027	0.203	1.004	3.845	-2.319	-1.221	-1.879	-2.065	91.428	0	0	0	0	0	0	0
WT222(CAA14FCCF874)	3.79	13105	2022-11-28 10:12:48.901	-0.027	0.203	1.004	3.845	-2.319	-1.221	-1.857	-2.076	91.434	0	0	0	0	0	0	0
WT222(CAA14FCCF874)	3.79	13105	2022-11-28 10:12:48.901	0.021	-0.315	1.005	-0.671	0	-1.465	-1.857	-2.082	91.439	0	0	0	0	0	0	0
WT222(CAA14FCCF874)	3.79	13105	2022-11-28 10:12:48.901	0.021	-0.315	1.005	-0.671	0	-1.465	-1.862	-2.082	91.45	0	0	0	0	0	0	0
WT222(CAA14FCCF874)	3.79	13105	2022-11-28 10:12:48.901	0.021	-0.315	1.005	-0.671	0	-1.465	-1.868	-2.087	91.461	0	0	0	0	0	0	0
WT222(CAA14FCCF874)	3.79	13105	2022-11-28 10:12:48.932	0.021	-0.315	1.005	-0.671	0	-1.465	-1.873	-2.087	91.478	0	0	0	0	0	0	0
WT222(CAA14FCCF874)	3.79	13105	2022-11-28 10:12:48.932	0.018	-0.044	0.94	2.258	-1.587	6.287	-1.868	-2.098	91.527	0	0	0	0	0	0	0
WT222(CAA14FCCF874)	3.79	13105	2022-11-28 10:12:48.932	0.018	-0.044	0.94	2.258	-1.587	6.287	-1.868	-2.104	91.582	0	0	0	0	0	0	0
WT222(CAA14FCCF874)	3.79	13105	2022-11-28 10:12:48.932	0.018	-0.044	0.94	2.258	-1.587	6.287	-1.862	-2.109	91.637	0	0	0	0	0	0	0
WT222(CAA14FCCF874)	3.79	13105	2022-11-28 10:12:48.932	0.018	-0.044	0.94	2.258	-1.587	6.287	-1.857	-2.12	91.686	0	0	0	0	0	0	0
WT222(CAA14FCCF874)	3.79	13105	2022-11-28 10:12:48.932	0.025	-0.204	0.987	-1.465	-1.892	-4.822	-1.868	-2.131	91.686	0	0	0	0	0	0	0
WT222(CAA14FCCF874)	3.79	13105	2022-11-28 10:12:48.932	0.025	-0.204	0.987	-1.465	-1.892	-4.822	-1.879	-2.142	91.686	0	0	0	0	0	0	0
WT222(CAA14FCCF874)	3.79	13105	2022-11-28 10:12:48.932	0.025	-0.204	0.987	-1.465	-1.892	-4.822	-1.895	-2.153	91.692	0	0	0	0	0	0	0
WT222(CAA14FCCF874)	3.79	13105	2022-11-28 10:12:49.026	0.025	-0.204	0.987	-1.465	-1.892	-4.822	-1.912	-2.164	91.692	0	0	0	0	0	0	0
WT222(CAA14FCCF874)	3.79	13105	2022-11-28 10:12:49.026	0.045	-0.083	0.972	1.831	0.977	2.38	-1.912	-2.159	91.73	0	0	0	0	0	0	0
WT222(CAA14FCCF874)	3.79	13105	2022-11-28 10:12:49.026	0.045	-0.083	0.972	1.831	0.977	2.38	-1.912	-2.153	91.769	0	0	0	0	0	0	0
WT222(CAA14FCCF874)	3.79	13105	2022-11-28 10:12:49.026	0.045	-0.083	0.972	1.831	0.977	2.38	-1.912	-2.148	91.807	0	0	0	0	0	0	0
WT222(CAA14FCCF874)	3.79	13105	2022-11-28 10:12:49.026	0.045	-0.083	0.972	1.831	0.977	2.38	-1.912	-2.148	91.846	0	0	0	0	0	0	0
WT222(CAA14FCCF874)	3.79	13105	2022-11-28 10:12:49.026	0.163	-0.108	1.076	1.404	0.549	-1.16	-1.917	-2.142	91.868	0	0	0	0	0	0	0
WT222(CAA14FCCF874)	3.79	13105	2022-11-28 10:12:49.026	0.163	-0.108	1.076	1.404	0.549	-1.16	-1.917	-2.148	91.89	0	0	0	0	0	0	0
WT222(CAA14FCCF874)	3.79	13105	2022-11-28 10:12:49.026	0.163	-0.108	1.076	1.404	0.549	-1.16	-1.917	-2.148	91.906	0	0	0	0	0	0	0
WT222(CAA14FCCF874)	3.79	13105	2022-11-28 10:12:49.057	0.163	-0.108	1.076	1.404	0.549	-1.16	-1.923	-2.148	91.928	0	0	0	0	0	0	0
WT222(CAA14FCCF874)	3.79	13105	2022-11-28 10:12:49.057	-0.013	-0.079	0.836	1.343	1.16	11.292	-1.923	-2.148	92.01	0	0	0	0	0	0	0
WT222(CAA14FCCF874)	3.79	13105	2022-11-28 10:12:49.057	-0.013	-0.079	0.836	1.343	1.16	11.292	-1.928	-2.142	92.093	0	0	0	0	0	0	0
WT222(CAA14FCCF874)	3.79	13105	2022-11-28 10:12:49.057	-0.013	-0.079	0.836	1.343	1.16	11.292	-1.934	-2.137	92.175	0	0	0	0	0	0	0

## Sheet: 12Hz
设备名称	电压	版本	片上时间	加速度X(g)	加速度Y(g)	加速度Z(g)	角速度X(°/s)	角速度Y(°/s)	角速度Z(°/s)	角度X(°)	角度Y(°)	角度Z(°)	磁场X	磁场Y	磁场Z	四元数0	四元数1	四元数2	四元数3	状态
WT222(CAA14FCCF874)	3.75	13105	2022-11-28 10:58:26.373	0.047	0.214	1.015	-0.488	1.038	-6.836	2.269	-0.494	104.936	0	0	0	0	0	0	0
WT222(CAA14FCCF874)	3.75	13105	2022-11-28 10:58:26.373	0.047	0.214	1.015	-0.488	1.038	-6.836	2.269	-0.489	104.892	0	0	0	0	0	0	0
WT222(CAA14FCCF874)	3.75	13105	2022-11-28 10:58:26.373	0.047	0.214	1.015	-0.488	1.038	-6.836	2.269	-0.489	104.843	0	0	0	0	0	0	0
WT222(CAA14FCCF874)	3.75	13105	2022-11-28 10:58:26.373	-0.035	0.148	1.016	3.54	-2.808	-2.747	2.291	-0.505	104.81	0	0	0	0	0	0	0
WT222(CAA14FCCF874)	3.75	13105	2022-11-28 10:58:26.373	-0.035	0.148	1.016	3.54	-2.808	-2.747	2.318	-0.516	104.782	0	0	0	0	0	0	0
WT222(CAA14FCCF874)	3.75	13105	2022-11-28 10:58:26.373	-0.035	0.148	1.016	3.54	-2.808	-2.747	2.34	-0.533	104.755	0	0	0	0	0	0	0
WT222(CAA14FCCF874)	3.75	13105	2022-11-28 10:58:26.403	-0.035	0.148	1.016	3.54	-2.808	-2.747	2.362	-0.549	104.722	0	0	0	0	0	0	0
WT222(CAA14FCCF874)	3.75	13105	2022-11-28 10:58:26.403	0.051	0.023	1.003	3.235	0.244	0.732	2.384	-0.549	104.711	0	0	0	0	0	0	0
WT222(CAA14FCCF874)	3.75	13105	2022-11-28 10:58:26.403	0.051	0.023	1.003	3.235	0.244	0.732	2.406	-0.549	104.7	0	0	0	0	0	0	0
WT222(CAA14FCCF874)	3.75	13105	2022-11-28 10:58:26.403	0.051	0.023	1.003	3.235	0.244	0.732	2.428	-0.549	104.689	0	0	0	0	0	0	0
WT222(CAA14FCCF874)	3.75	13105	2022-11-28 10:58:26.403	0.051	0.023	1.003	3.235	0.244	0.732	2.45	-0.549	104.683	0	0	0	0	0	0	0
WT222(CAA14FCCF874)	3.75	13105	2022-11-28 10:58:26.403	0.083	0.057	1.04	1.282	-1.099	2.563	2.461	-0.56	104.683	0	0	0	0	0	0	0
WT222(CAA14FCCF874)	3.75	13105	2022-11-28 10:58:26.403	0.083	0.057	1.04	1.282	-1.099	2.563	2.472	-0.566	104.683	0	0	0	0	0	0	0
WT222(CAA14FCCF874)	3.75	13105	2022-11-28 10:58:26.403	0.083	0.057	1.04	1.282	-1.099	2.563	2.477	-0.577	104.683	0	0	0	0	0	0	0
WT222(CAA14FCCF874)	3.75	13105	2022-11-28 10:58:26.435	0.083	0.057	1.04	1.282	-1.099	2.563	2.488	-0.588	104.689	0	0	0	0	0	0	0
WT222(CAA14FCCF874)	3.75	13105	2022-11-28 10:58:26.435	-0.066	0.049	0.999	2.258	0.366	0.671	2.505	-0.588	104.678	0	0	0	0	0	0	0
WT222(CAA14FCCF874)	3.75	13105	2022-11-28 10:58:26.435	-0.066	0.049	0.999	2.258	0.366	0.671	2.521	-0.588	104.672	0	0	0	0	0	0	0
WT222(CAA14FCCF874)	3.75	13105	2022-11-28 10:58:26.435	-0.066	0.049	0.999	2.258	0.366	0.671	2.532	-0.588	104.667	0	0	0	0	0	0	0
WT222(CAA14FCCF874)	3.75	13105	2022-11-28 10:58:26.435	-0.066	0.049	0.999	2.258	0.366	0.671	2.549	-0.588	104.667	0	0	0	0	0	0	0
WT222(CAA14FCCF874)	3.75	13105	2022-11-28 10:58:26.435	0.064	0.113	1.005	4.395	0.488	-0.549	2.571	-0.582	104.656	0	0	0	0	0	0	0
WT222(CAA14FCCF874)	3.75	13105	2022-11-28 10:58:26.435	0.064	0.113	1.005	4.395	0.488	-0.549	2.598	-0.582	104.645	0	0	0	0	0	0	0
WT222(CAA14FCCF874)	3.75	13105	2022-11-28 10:58:26.435	0.064	0.113	1.005	4.395	0.488	-0.549	2.626	-0.582	104.634	0	0	0	0	0	0	0
WT222(CAA14FCCF874)	3.75	13105	2022-11-28 10:58:26.497	0.064	0.113	1.005	4.395	0.488	-0.549	2.653	-0.582	104.623	0	0	0	0	0	0	0
WT222(CAA14FCCF874)	3.75	13105	2022-11-28 10:58:26.497	-0.078	-0.017	0.994	2.686	-0.732	-2.014	2.67	-0.588	104.601	0	0	0	0	0	0	0
WT222(CAA14FCCF874)	3.75	13105	2022-11-28 10:58:26.497	-0.078	-0.017	0.994	2.686	-0.732	-2.014	2.686	-0.593	104.59	0	0	0	0	0	0	0
WT222(CAA14FCCF874)	3.75	13105	2022-11-28 10:58:26.497	-0.078	-0.017	0.994	2.686	-0.732	-2.014	2.703	-0.593	104.573	0	0	0	0	0	0	0
WT222(CAA14FCCF874)	3.75	13105	2022-11-28 10:58:26.497	-0.078	-0.017	0.994	2.686	-0.732	-2.014	2.714	-0.593	104.562	0	0	0	0	0	0	0
WT222(CAA14FCCF874)	3.75	13105	2022-11-28 10:58:26.497	0.044	0.371	1.024	7.324	-0.061	-9.949	2.758	-0.593	104.507	0	0	0	0	0	0	0
WT222(CAA14FCCF874)	3.75	13105	2022-11-28 10:58:26.497	0.044	0.371	1.024	7.324	-0.061	-9.949	2.802	-0.593	104.447	0	0	0	0	0	0	0
WT222(CAA14FCCF874)	3.75	13105	2022-11-28 10:58:26.497	0.044	0.371	1.024	7.324	-0.061	-9.949	2.845	-0.588	104.392	0	0	0	0	0	0	0
WT222(CAA14FCCF874)	3.75	13105	2022-11-28 10:58:26.528	0.044	0.371	1.024	7.324	-0.061	-9.949	2.895	-0.588	104.326	0	0	0	0	0	0	0
WT222(CAA14FCCF874)	3.75	13105	2022-11-28 10:58:26.528	0.025	-0.104	1.047	-0.305	-0.305	6.653	2.9	-0.593	104.354	0	0	0	0	0	0	0
WT222(CAA14FCCF874)	3.75	13105	2022-11-28 10:58:26.528	0.025	-0.104	1.047	-0.305	-0.305	6.653	2.906	-0.593	104.376	0	0	0	0	0	0	0
WT222(CAA14FCCF874)	3.75	13105	2022-11-28 10:58:26.528	0.025	-0.104	1.047	-0.305	-0.305	6.653	2.911	-0.599	104.403	0	0	0	0	0	0	0
WT222(CAA14FCCF874)	3.75	13105	2022-11-28 10:58:26.528	0.025	-0.104	1.047	-0.305	-0.305	6.653	2.911	-0.604	104.436	0	0	0	0	0	0	0
WT222(CAA14FCCF874)	3.75	13105	2022-11-28 10:58:26.528	0.044	-0.069	1.115	4.028	-1.221	2.869	2.933	-0.61	104.447	0	0	0	0	0	0	0
WT222(CAA14FCCF874)	3.75	13105	2022-11-28 10:58:26.528	0.044	-0.069	1.115	4.028	-1.221	2.869	2.955	-0.621	104.464	0	0	0	0	0	0	0
WT222(CAA14FCCF874)	3.75	13105	2022-11-28 10:58:26.528	0.044	-0.069	1.115	4.028	-1.221	2.869	2.972	-0.626	104.48	0	0	0	0	0	0	0
WT222(CAA14FCCF874)	3.75	13105	2022-11-28 10:58:26.560	0.044	-0.069	1.115	4.028	-1.221	2.869	2.994	-0.632	104.496	0	0	0	0	0	0	0
WT222(CAA14FCCF874)	3.75	13105	2022-11-28 10:58:26.560	-0.015	-0.148	0.949	3.784	-6.592	11.292	3.01	-0.67	104.557	0	0	0	0	0	0	0
WT222(CAA14FCCF874)	3.75	13105	2022-11-28 10:58:26.560	-0.015	-0.148	0.949	3.784	-6.592	11.292	3.021	-0.709	104.623	0	0	0	0	0	0	0
WT222(CAA14FCCF874)	3.75	13105	2022-11-28 10:58:26.560	-0.015	-0.148	0.949	3.784	-6.592	11.292	3.032	-0.742	104.689	0	0	0	0	0	0	0
WT222(CAA14FCCF874)	3.75	13105	2022-11-28 10:58:26.560	-0.015	-0.148	0.949	3.784	-6.592	11.292	3.043	-0.78	104.755	0	0	0	0	0	0	0
WT222(CAA14FCCF874)	3.75	13105	2022-11-28 10:58:26.560	-0.065	0.125	0.933	-11.78	7.996	-14.221	2.983	-0.736	104.694	0	0	0	0	0	0	0
WT222(CAA14FCCF874)	3.75	13105	2022-11-28 10:58:26.560	-0.065	0.125	0.933	-11.78	7.996	-14.221	2.917	-0.692	104.639	0	0	0	0	0	0	0
WT222(CAA14FCCF874)	3.75	13105	2022-11-28 10:58:26.560	-0.065	0.125	0.933	-11.78	7.996	-14.221	2.856	-0.648	104.579	0	0	0	0	0	0	0
WT222(CAA14FCCF874)	3.75	13105	2022-11-28 10:58:26.654	-0.065	0.125	0.933	-11.78	7.996	-14.221	2.796	-0.599	104.524	0	0	0	0	0	0	0
WT222(CAA14FCCF874)	3.75	13105	2022-11-28 10:58:26.654	0.051	0.045	1.01	-1.587	-0.488	1.892	2.785	-0.604	104.546	0	0	0	0	0	0	0
WT222(CAA14FCCF874)	3.75	13105	2022-11-28 10:58:26.654	0.051	0.045	1.01	-1.587	-0.488	1.892	2.774	-0.604	104.562	0	0	0	0	0	0	0
WT222(CAA14FCCF874)	3.75	13105	2022-11-28 10:58:26.654	0.051	0.045	1.01	-1.587	-0.488	1.892	2.763	-0.604	104.584	0	0	0	0	0	0	0
WT222(CAA14FCCF874)	3.75	13105	2022-11-28 10:58:26.654	0.051	0.045	1.01	-1.587	-0.488	1.892	2.752	-0.61	104.606	0	0	0	0	0	0	0
WT222(CAA14FCCF874)	3.75	13105	2022-11-28 10:58:26.654	-0.057	0.151	1.02	1.404	-3.113	-3.296	2.758	-0.621	104.595	0	0	0	0	0	0	0
WT222(CAA14FCCF874)	3.75	13105	2022-11-28 10:58:26.654	-0.057	0.151	1.02	1.404	-3.113	-3.296	2.763	-0.637	104.59	0	0	0	0	0	0	0
WT222(CAA14FCCF874)	3.75	13105	2022-11-28 10:58:26.654	-0.057	0.151	1.02	1.404	-3.113	-3.296	2.774	-0.648	104.584	0	0	0	0	0	0	0
WT222(CAA14FCCF874)	3.75	13105	2022-11-28 10:58:26.654	-0.057	0.151	1.02	1.404	-3.113	-3.296	2.78	-0.659	104.573	0	0	0	0	0	0	0
WT222(CAA14FCCF874)	3.75	13105	2022-11-28 10:58:26.654	-0.05	0.053	1.025	-8.179	-4.089	-4.028	2.741	-0.676	104.562	0	0	0	0	0	0	0
WT222(CAA14FCCF874)	3.75	13105	2022-11-28 10:58:26.654	-0.05	0.053	1.025	-8.179	-4.089	-4.028	2.703	-0.692	104.551	0	0	0	0	0	0	0
WT222(CAA14FCCF874)	3.75	13105	2022-11-28 10:58:26.654	-0.05	0.053	1.025	-8.179	-4.089	-4.028	2.664	-0.709	104.54	0	0	0	0	0	0	0
WT222(CAA14FCCF874)	3.75	13105	2022-11-28 10:58:26.654	-0.05	0.053	1.025	-8.179	-4.089	-4.028	2.626	-0.725	104.529	0	0	0	0	0	0	0
WT222(CAA14FCCF874)	3.75	13105	2022-11-28 10:58:26.654	-0.388	-0.008	0.997	0.366	-8.362	16.113	2.626	-0.764	104.623	0	0	0	0	0	0	0
WT222(CAA14FCCF874)	3.75	13105	2022-11-28 10:58:26.654	-0.388	-0.008	0.997	0.366	-8.362	16.113	2.626	-0.797	104.716	0	0	0	0	0	0	0
WT222(CAA14FCCF874)	3.75	13105	2022-11-28 10:58:26.654	-0.388	-0.008	0.997	0.366	-8.362	16.113	2.626	-0.829	104.81	0	0	0	0	0	0	0
WT222(CAA14FCCF874)	3.75	13105	2022-11-28 10:58:26.669	-0.388	-0.008	0.997	0.366	-8.362	16.113	2.626	-0.857	104.908	0	0	0	0	0	0	0
WT222(CAA14FCCF874)	3.75	13105	2022-11-28 10:58:26.669	-0.171	-0.021	0.967	-2.136	-4.761	21.179	2.609	-0.868	105.035	0	0	0	0	0	0	0
WT222(CAA14FCCF874)	3.75	13105	2022-11-28 10:58:26.669	-0.171	-0.021	0.967	-2.136	-4.761	21.179	2.598	-0.879	105.156	0	0	0	0	0	0	0
WT222(CAA14FCCF874)	3.75	13105	2022-11-28 10:58:26.669	-0.171	-0.021	0.967	-2.136	-4.761	21.179	2.582	-0.89	105.282	0	0	0	0	0	0	0
WT222(CAA14FCCF874)	3.75	13105	2022-11-28 10:58:26.669	-0.171	-0.021	0.967	-2.136	-4.761	21.179	2.565	-0.901	105.414	0	0	0	0	0	0	0
WT222(CAA14FCCF874)	3.75	13105	2022-11-28 10:58:26.669	0.242	0.031	1.004	3.296	-9.094	31.25	2.576	-0.934	105.584	0	0	0	0	0	0	0
WT222(CAA14FCCF874)	3.75	13105	2022-11-28 10:58:26.669	0.242	0.031	1.004	3.296	-9.094	31.25	2.587	-0.972	105.76	0	0	0	0	0	0	0
WT222(CAA14FCCF874)	3.75	13105	2022-11-28 10:58:26.669	0.242	0.031	1.004	3.296	-9.094	31.25	2.598	-1.011	105.93	0	0	0	0	0	0	0
WT222(CAA14FCCF874)	3.75	13105	2022-11-28 10:58:26.731	0.242	0.031	1.004	3.296	-9.094	31.25	2.609	-1.055	106.1	0	0	0	0	0	0	0
WT222(CAA14FCCF874)	3.75	13105	2022-11-28 10:58:26.731	0.22	-0.021	1.066	2.38	-2.38	48.706	2.615	-1.071	106.359	0	0	0	0	0	0	0
WT222(CAA14FCCF874)	3.75	13105	2022-11-28 10:58:26.731	0.22	-0.021	1.066	2.38	-2.38	48.706	2.615	-1.093	106.617	0	0	0	0	0	0	0
WT222(CAA14FCCF874)	3.75	13105	2022-11-28 10:58:26.731	0.22	-0.021	1.066	2.38	-2.38	48.706	2.62	-1.11	106.87	0	0	0	0	0	0	0
WT222(CAA14FCCF874)	3.75	13105	2022-11-28 10:58:26.731	0.165	0.035	1.023	6.592	-7.385	56.885	2.642	-1.159	107.166	0	0	0	0	0	0	0
WT222(CAA14FCCF874)	3.75	13105	2022-11-28 10:58:26.731	0.165	0.035	1.023	6.592	-7.385	56.885	2.67	-1.208	107.457	0	0	0	0	0	0	0
WT222(CAA14FCCF874)	3.75	13105	2022-11-28 10:58:26.731	0.165	0.035	1.023	6.592	-7.385	56.885	2.692	-1.258	107.748	0	0	0	0	0	0	0
WT222(CAA14FCCF874)	3.75	13105	2022-11-28 10:58:26.731	0.165	0.035	1.023	6.592	-7.385	56.885	2.714	-1.313	108.04	0	0	0	0	0	0	0
WT222(CAA14FCCF874)	3.75	13105	2022-11-28 10:58:26.794	0.141	0.258	1.078	-4.517	-3.54	37.17	2.686	-1.34	108.226	0	0	0	0	0	0	0
WT222(CAA14FCCF874)	3.75	13105	2022-11-28 10:58:26.794	0.141	0.258	1.078	-4.517	-3.54	37.17	2.659	-1.368	108.413	0	0	0	0	0	0	0
WT222(CAA14FCCF874)	3.75	13105	2022-11-28 10:58:26.794	0.141	0.258	1.078	-4.517	-3.54	37.17	2.631	-1.401	108.6	0	0	0	0	0	0	0
WT222(CAA14FCCF874)	3.75	13105	2022-11-28 10:58:26.794	0.141	0.258	1.078	-4.517	-3.54	37.17	2.609	-1.428	108.781	0	0	0	0	0	0	0
WT222(CAA14FCCF874)	3.75	13105	2022-11-28 10:58:26.794	-0.16	-0.194	0.917	13.367	3.906	44.983	2.67	-1.423	109.006	0	0	0	0	0	0	0
WT222(CAA14FCCF874)	3.75	13105	2022-11-28 10:58:26.794	-0.16	-0.194	0.917	13.367	3.906	44.983	2.73	-1.417	109.232	0	0	0	0	0	0	0
WT222(CAA14FCCF874)	3.75	13105	2022-11-28 10:58:26.794	-0.16	-0.194	0.917	13.367	3.906	44.983	2.791	-1.406	109.462	0	0	0	0	0	0	0
WT222(CAA14FCCF874)	3.75	13105	2022-11-28 10:58:26.794	-0.16	-0.194	0.917	13.367	3.906	44.983	2.845	-1.395	109.698	0	0	0	0	0	0	0
WT222(CAA14FCCF874)	3.75	13105	2022-11-28 10:58:26.794	0.085	0.187	1.059	7.629	-6.287	45.349	2.878	-1.439	109.924	0	0	0	0	0	0	0
WT222(CAA14FCCF874)	3.75	13105	2022-11-28 10:58:26.794	0.085	0.187	1.059	7.629	-6.287	45.349	2.906	-1.478	110.154	0	0	0	0	0	0	0
WT222(CAA14FCCF874)	3.75	13105	2022-11-28 10:58:26.794	0.085	0.187	1.059	7.629	-6.287	45.349	2.939	-1.522	110.38	0	0	0	0	0	0	0
WT222(CAA14FCCF874)	3.75	13105	2022-11-28 10:58:26.794	0.085	0.187	1.059	7.629	-6.287	45.349	2.966	-1.566	110.599	0	0	0	0	0	0	0
WT222(CAA14FCCF874)	3.75	13105	2022-11-28 10:58:26.794	0.032	-0.04	0.96	-0.671	-5.249	38.025	2.961	-1.599	110.786	0	0	0	0	0	0	0
WT222(CAA14FCCF874)	3.75	13105	2022-11-28 10:58:26.794	0.032	-0.04	0.96	-0.671	-5.249	38.025	2.95	-1.637	110.973	0	0	0	0	0	0	0
WT222(CAA14FCCF874)	3.75	13105	2022-11-28 10:58:26.794	0.032	-0.04	0.96	-0.671	-5.249	38.025	2.939	-1.67	111.16	0	0	0	0	0	0	0
WT222(CAA14FCCF874)	3.75	13105	2022-11-28 10:58:26.794	0.032	-0.04	0.96	-0.671	-5.249	38.025	2.928	-1.708	111.352	0	0	0	0	0	0	0
WT222(CAA14FCCF874)	3.75	13105	2022-11-28 10:58:26.856	-0.013	0	1.006	18.066	-10.132	20.508	3.01	-1.763	111.451	0	0	0	0	0	0	0
WT222(CAA14FCCF874)	3.75	13105	2022-11-28 10:58:26.856	-0.013	0	1.006	18.066	-10.132	20.508	3.093	-1.813	111.55	0	0	0	0	0	0	0
WT222(CAA14FCCF874)	3.75	13105	2022-11-28 10:58:26.856	-0.013	0	1.006	18.066	-10.132	20.508	3.175	-1.868	111.649	0	0	0	0	0	0	0
WT222(CAA14FCCF874)	3.75	13105	2022-11-28 10:58:26.856	-0.013	0	1.006	18.066	-10.132	20.508	3.257	-1.923	111.747	0	0	0	0	0	0	0
WT222(CAA14FCCF874)	3.75	13105	2022-11-28 10:58:26.856	0.595	1.02	1.072	18.494	-0.427	-23.376	3.356	-1.923	111.621	0	0	0	0	0	0	0
WT222(CAA14FCCF874)	3.75	13105	2022-11-28 10:58:26.856	1.192	2.052	2.173	18.494	-0.427	-23.376	3.472	-1.928	111.478	0	0	0	0	0	0	0
WT222(CAA14FCCF874)	3.75	13105	2022-11-28 10:58:26.856	2.386	4.118	4.375	18.494	-0.427	-23.376	3.604	-1.95	111.313	0	0	0	0	0	0	0
WT222(CAA14FCCF874)	3.75	13105	2022-11-28 10:58:26.856	4.775	8.25	8.778	18.494	-0.427	-23.376	3.752	-2	111.121	0	0	0	0	0	0	0
WT222(CAA14FCCF874)	3.75	13105	2022-11-28 10:58:26.888	-0.253	-0.242	0.944	-28.076	23.865	-127.625	3.686	-1.884	110.424	0	0	0	0	0	0	0
WT222(CAA14FCCF874)	3.75	13105	2022-11-28 10:58:26.888	-0.253	-0.242	0.944	-28.076	23.865	-127.625	3.615	-1.769	109.731	0	0	0	0	0	0	0
WT222(CAA14FCCF874)	3.75	13105	2022-11-28 10:58:26.888	-0.253	-0.242	0.944	-28.076	23.865	-127.625	3.543	-1.648	109.045	0	0	0	0	0	0	0
WT222(CAA14FCCF874)	3.75	13105	2022-11-28 10:58:26.888	-0.253	-0.242	0.944	-28.076	23.865	-127.625	3.466	-1.527	108.364	0	0	0	0	0	0	0
WT222(CAA14FCCF874)	3.75	13105	2022-11-28 10:58:26.888	0.032	-0.114	0.973	5.066	-0.854	-11.353	3.543	-1.566	108.254	0	0	0	0	0	0	0
WT222(CAA14FCCF874)	3.75	13105	2022-11-28 10:58:26.888	0.032	-0.114	0.973	5.066	-0.854	-11.353	3.609	-1.599	108.149	0	0	0	0	0	0	0
WT222(CAA14FCCF874)	3.75	13105	2022-11-28 10:58:26.888	0.032	-0.114	0.973	5.066	-0.854	-11.353	3.68	-1.637	108.045	0	0	0	0	0	0	0
WT222(CAA14FCCF874)	3.75	13105	2022-11-28 10:58:26.888	0.032	-0.114	0.973	5.066	-0.854	-11.353	3.746	-1.664	107.946	0	0	0	0	0	0	0
WT222(CAA14FCCF874)	3.75	13105	2022-11-28 10:58:26.919	-0.041	0.042	0.996	-11.475	0.671	-38.269	3.73	-1.681	107.715	0	0	0	0	0	0	0
WT222(CAA14FCCF874)	3.75	13105	2022-11-28 10:58:26.919	-0.041	0.042	0.996	-11.475	0.671	-38.269	3.713	-1.692	107.485	0	0	0	0	0	0	0
WT222(CAA14FCCF874)	3.75	13105	2022-11-28 10:58:26.919	-0.041	0.042	0.996	-11.475	0.671	-38.269	3.697	-1.703	107.26	0	0	0	0	0	0	0
WT222(CAA14FCCF874)	3.75	13105	2022-11-28 10:58:26.919	-0.041	0.042	0.996	-11.475	0.671	-38.269	3.68	-1.708	107.034	0	0	0	0	0	0	0
WT222(CAA14FCCF874)	3.75	13105	2022-11-28 10:58:26.919	0.091	0.041	1.009	-5.92	4.639	-11.108	3.686	-1.708	106.952	0	0	0	0	0	0	0
WT222(CAA14FCCF874)	3.75	13105	2022-11-28 10:58:26.919	0.091	0.041	1.009	-5.92	4.639	-11.108	3.691	-1.703	106.87	0	0	0	0	0	0	0
WT222(CAA14FCCF874)	3.75	13105	2022-11-28 10:58:26.919	0.091	0.041	1.009	-5.92	4.639	-11.108	3.691	-1.697	106.787	0	0	0	0	0	0	0
WT222(CAA14FCCF874)	3.75	13105	2022-11-28 10:58:26.919	0.091	0.041	1.009	-5.92	4.639	-11.108	3.691	-1.697	106.705	0	0	0	0	0	0	0
WT222(CAA14FCCF874)	3.75	13105	2022-11-28 10:58:27.013	-0.06	-0.11	1.005	-1.221	1.221	-8.484	3.713	-1.708	106.639	0	0	0	0	0	0	0
WT222(CAA14FCCF874)	3.75	13105	2022-11-28 10:58:27.013	-0.06	-0.11	1.005	-1.221	1.221	-8.484	3.735	-1.714	106.578	0	0	0	0	0	0	0
WT222(CAA14FCCF874)	3.75	13105	2022-11-28 10:58:27.013	-0.06	-0.11	1.005	-1.221	1.221	-8.484	3.752	-1.725	106.518	0	0	0	0	0	0	0
WT222(CAA14FCCF874)	3.75	13105	2022-11-28 10:58:27.013	-0.06	-0.11	1.005	-1.221	1.221	-8.484	3.768	-1.73	106.458	0	0	0	0	0	0	0
WT222(CAA14FCCF874)	3.75	13105	2022-11-28 10:58:27.013	0.059	0.174	1.034	3.113	-0.183	-2.625	3.807	-1.747	106.43	0	0	0	0	0	0	0
WT222(CAA14FCCF874)	3.75	13105	2022-11-28 10:58:27.013	0.059	0.174	1.034	3.113	-0.183	-2.625	3.84	-1.758	106.403	0	0	0	0	0	0	0
WT222(CAA14FCCF874)	3.75	13105	2022-11-28 10:58:27.013	0.059	0.174	1.034	3.113	-0.183	-2.625	3.878	-1.774	106.375	0	0	0	0	0	0	0
WT222(CAA14FCCF874)	3.75	13105	2022-11-28 10:58:27.013	0.059	0.174	1.034	3.113	-0.183	-2.625	3.911	-1.785	106.342	0	0	0	0	0	0	0
WT222(CAA14FCCF874)	3.75	13105	2022-11-28 10:58:27.013	-0.074	0.047	0.958	7.141	-0.488	-1.648	3.966	-1.802	106.326	0	0	0	0	0	0	0
WT222(CAA14FCCF874)	3.75	13105	2022-11-28 10:58:27.013	-0.074	0.047	0.958	7.141	-0.488	-1.648	4.021	-1.813	106.304	0	0	0	0	0	0	0
WT222(CAA14FCCF874)	3.75	13105	2022-11-28 10:58:27.013	-0.074	0.047	0.958	7.141	-0.488	-1.648	4.076	-1.824	106.282	0	0	0	0	0	0	0
WT222(CAA14FCCF874)	3.75	13105	2022-11-28 10:58:27.013	-0.074	0.047	0.958	7.141	-0.488	-1.648	4.125	-1.835	106.265	0	0	0	0	0	0	0
WT222(CAA14FCCF874)	3.75	13105	2022-11-28 10:58:27.013	0.226	-0.027	0.992	0.244	0.61	-0.244	4.142	-1.84	106.254	0	0	0	0	0	0	0
WT222(CAA14FCCF874)	3.75	13105	2022-11-28 10:58:27.013	0.226	-0.027	0.992	0.244	0.61	-0.244	4.158	-1.846	106.249	0	0	0	0	0	0	0
WT222(CAA14FCCF874)	3.75	13105	2022-11-28 10:58:27.013	0.226	-0.027	0.992	0.244	0.61	-0.244	4.169	-1.857	106.238	0	0	0	0	0	0	0
WT222(CAA14FCCF874)	3.75	13105	2022-11-28 10:58:27.013	0.226	-0.027	0.992	0.244	0.61	-0.244	4.18	-1.862	106.232	0	0	0	0	0	0	0
WT222(CAA14FCCF874)	3.75	13105	2022-11-28 10:58:27.028	-0.047	-0.046	0.994	-7.751	0.854	-2.869	4.153	-1.868	106.216	0	0	0	0	0	0	0
WT222(CAA14FCCF874)	3.75	13105	2022-11-28 10:58:27.028	-0.047	-0.046	0.994	-7.751	0.854	-2.869	4.12	-1.873	106.199	0	0	0	0	0	0	0
WT222(CAA14FCCF874)	3.75	13105	2022-11-28 10:58:27.028	-0.047	-0.046	0.994	-7.751	0.854	-2.869	4.092	-1.879	106.183	0	0	0	0	0	0	0
WT222(CAA14FCCF874)	3.75	13105	2022-11-28 10:58:27.028	-0.047	-0.046	0.994	-7.751	0.854	-2.869	4.059	-1.879	106.166	0	0	0	0	0	0	0
WT222(CAA14FCCF874)	3.75	13105	2022-11-28 10:58:27.028	0.058	0.145	0.984	-8.179	2.197	-11.047	4.026	-1.873	106.111	0	0	0	0	0	0	0
WT222(CAA14FCCF874)	3.75	13105	2022-11-28 10:58:27.028	0.058	0.145	0.984	-8.179	2.197	-11.047	3.994	-1.862	106.062	0	0	0	0	0	0	0
WT222(CAA14FCCF874)	3.75	13105	2022-11-28 10:58:27.028	0.058	0.145	0.984	-8.179	2.197	-11.047	3.961	-1.857	106.007	0	0	0	0	0	0	0
WT222(CAA14FCCF874)	3.75	13105	2022-11-28 10:58:27.028	0.058	0.145	0.984	-8.179	2.197	-11.047	3.928	-1.851	105.952	0	0	0	0	0	0	0
WT222(CAA14FCCF874)	3.75	13105	2022-11-28 10:58:27.091	-0.044	-0.05	0.966	5.005	0.183	1.404	3.961	-1.857	105.958	0	0	0	0	0	0	0
WT222(CAA14FCCF874)	3.75	13105	2022-11-28 10:58:27.091	-0.044	-0.05	0.966	5.005	0.183	1.404	3.988	-1.862	105.969	0	0	0	0	0	0	0
WT222(CAA14FCCF874)	3.75	13105	2022-11-28 10:58:27.091	-0.044	-0.05	0.966	5.005	0.183	1.404	4.016	-1.862	105.98	0	0	0	0	0	0	0
WT222(CAA14FCCF874)	3.75	13105	2022-11-28 10:58:27.091	-0.044	-0.05	0.966	5.005	0.183	1.404	4.043	-1.868	105.991	0	0	0	0	0	0	0
WT222(CAA14FCCF874)	3.75	13105	2022-11-28 10:58:27.091	0.056	0.039	1.02	0.61	0.671	2.686	4.048	-1.868	106.007	0	0	0	0	0	0	0
WT222(CAA14FCCF874)	3.75	13105	2022-11-28 10:58:27.091	0.056	0.039	1.02	0.61	0.671	2.686	4.054	-1.868	106.024	0	0	0	0	0	0	0
WT222(CAA14FCCF874)	3.75	13105	2022-11-28 10:58:27.091	0.056	0.039	1.02	0.61	0.671	2.686	4.054	-1.868	106.046	0	0	0	0	0	0	0
WT222(CAA14FCCF874)	3.75	13105	2022-11-28 10:58:27.091	0.043	0.041	0.974	3.418	-0.732	-1.282	4.076	-1.879	106.046	0	0	0	0	0	0	0
WT222(CAA14FCCF874)	3.75	13105	2022-11-28 10:58:27.122	0.043	0.041	0.974	3.418	-0.732	-1.282	4.092	-1.884	106.04	0	0	0	0	0	0	0
WT222(CAA14FCCF874)	3.75	13105	2022-11-28 10:58:27.122	0.043	0.041	0.974	3.418	-0.732	-1.282	4.109	-1.89	106.04	0	0	0	0	0	0	0
WT222(CAA14FCCF874)	3.75	13105	2022-11-28 10:58:27.122	0.043	0.041	0.974	3.418	-0.732	-1.282	4.125	-1.895	106.04	0	0	0	0	0	0	0
WT222(CAA14FCCF874)	3.75	13105	2022-11-28 10:58:27.122	-0.039	0.021	1.008	0.488	0.549	-1.038	4.131	-1.895	106.04	0	0	0	0	0	0	0
WT222(CAA14FCCF874)	3.75	13105	2022-11-28 10:58:27.122	-0.039	0.021	1.008	0.488	0.549	-1.038	4.131	-1.895	106.04	0	0	0	0	0	0	0
WT222(CAA14FCCF874)	3.75	13105	2022-11-28 10:58:27.122	-0.039	0.021	1.008	0.488	0.549	-1.038	4.131	-1.895	106.046	0	0	0	0	0	0	0
WT222(CAA14FCCF874)	3.75	13105	2022-11-28 10:58:27.122	-0.039	0.021	1.008	0.488	0.549	-1.038	4.131	-1.89	106.046	0	0	0	0	0	0	0
WT222(CAA14FCCF874)	3.75	13105	2022-11-28 10:58:27.122	0.104	0.11	1.028	-2.38	1.221	-3.601	4.12	-1.884	106.035	0	0	0	0	0	0	0
WT222(CAA14FCCF874)	3.75	13105	2022-11-28 10:58:27.153	0.104	0.11	1.028	-2.38	1.221	-3.601	4.109	-1.879	106.024	0	0	0	0	0	0	0
WT222(CAA14FCCF874)	3.75	13105	2022-11-28 10:58:27.153	0.104	0.11	1.028	-2.38	1.221	-3.601	4.098	-1.873	106.013	0	0	0	0	0	0	0
WT222(CAA14FCCF874)	3.75	13105	2022-11-28 10:58:27.153	0.104	0.11	1.028	-2.38	1.221	-3.601	4.087	-1.868	106.002	0	0	0	0	0	0	0
WT222(CAA14FCCF874)	3.75	13105	2022-11-28 10:58:27.153	0.01	0.109	1.218	-3.723	10.437	-4.639	4.065	-1.818	105.985	0	0	0	0	0	0	0
WT222(CAA14FCCF874)	3.75	13105	2022-11-28 10:58:27.153	0.01	0.109	1.218	-3.723	10.437	-4.639	4.048	-1.763	105.974	0	0	0	0	0	0	0
WT222(CAA14FCCF874)	3.75	13105	2022-11-28 10:58:27.153	0.01	0.109	1.218	-3.723	10.437	-4.639	4.032	-1.714	105.958	0	0	0	0	0	0	0
WT222(CAA14FCCF874)	3.75	13105	2022-11-28 10:58:27.153	0.01	0.109	1.218	-3.723	10.437	-4.639	4.016	-1.659	105.941	0	0	0	0	0	0	0
WT222(CAA14FCCF874)	3.75	13105	2022-11-28 10:58:27.153	-0.002	0.001	0.982	18.433	-1.465	1.953	4.103	-1.67	105.958	0	0	0	0	0	0	0
WT222(CAA14FCCF874)	3.75	13105	2022-11-28 10:58:27.216	-0.002	0.001	0.982	18.433	-1.465	1.953	4.197	-1.681	105.974	0	0	0	0	0	0	0
WT222(CAA14FCCF874)	3.75	13105	2022-11-28 10:58:27.216	-0.002	0.001	0.982	18.433	-1.465	1.953	4.285	-1.686	105.985	0	0	0	0	0	0	0
WT222(CAA14FCCF874)	3.75	13105	2022-11-28 10:58:27.216	-0.002	0.001	0.982	18.433	-1.465	1.953	4.378	-1.697	106.002	0	0	0	0	0	0	0
WT222(CAA14FCCF874)	3.75	13105	2022-11-28 10:58:27.216	0.128	0.127	0.878	-8.057	5.737	-10.803	4.334	-1.664	105.958	0	0	0	0	0	0	0
WT222(CAA14FCCF874)	3.75	13105	2022-11-28 10:58:27.216	0.128	0.127	0.878	-8.057	5.737	-10.803	4.296	-1.637	105.908	0	0	0	0	0	0	0
WT222(CAA14FCCF874)	3.75	13105	2022-11-28 10:58:27.216	0.128	0.127	0.878	-8.057	5.737	-10.803	4.257	-1.604	105.864	0	0	0	0	0	0	0
WT222(CAA14FCCF874)	3.75	13105	2022-11-28 10:58:27.216	0.128	0.127	0.878	-8.057	5.737	-10.803	4.219	-1.577	105.815	0	0	0	0	0	0	0
WT222(CAA14FCCF874)	3.75	13105	2022-11-28 10:58:27.216	-0.042	0.103	0.945	3.235	-4.15	-2.075	4.235	-1.599	105.804	0	0	0	0	0	0	0
WT222(CAA14FCCF874)	3.75	13105	2022-11-28 10:58:27.247	-0.042	0.103	0.945	3.235	-4.15	-2.075	4.252	-1.62	105.793	0	0	0	0	0	0	0
WT222(CAA14FCCF874)	3.75	13105	2022-11-28 10:58:27.247	-0.042	0.103	0.945	3.235	-4.15	-2.075	4.268	-1.642	105.787	0	0	0	0	0	0	0
WT222(CAA14FCCF874)	3.75	13105	2022-11-28 10:58:27.247	-0.042	0.103	0.945	3.235	-4.15	-2.075	4.29	-1.664	105.776	0	0	0	0	0	0	0
WT222(CAA14FCCF874)	3.75	13105	2022-11-28 10:58:27.247	0.003	-0.036	1.012	-6.165	0.793	-0.61	4.257	-1.659	105.776	0	0	0	0	0	0	0
WT222(CAA14FCCF874)	3.75	13105	2022-11-28 10:58:27.247	0.003	-0.036	1.012	-6.165	0.793	-0.61	4.224	-1.659	105.776	0	0	0	0	0	0	0
WT222(CAA14FCCF874)	3.75	13105	2022-11-28 10:58:27.247	0.003	-0.036	1.012	-6.165	0.793	-0.61	4.191	-1.653	105.776	0	0	0	0	0	0	0
WT222(CAA14FCCF874)	3.75	13105	2022-11-28 10:58:27.247	0.003	-0.036	1.012	-6.165	0.793	-0.61	4.158	-1.648	105.782	0	0	0	0	0	0	0
WT222(CAA14FCCF874)	3.75	13105	2022-11-28 10:58:27.247	0.04	0	0.932	-0.427	-0.61	-1.343	4.153	-1.653	105.776	0	0	0	0	0	0	0
WT222(CAA14FCCF874)	3.75	13105	2022-11-28 10:58:27.310	0.04	0	0.932	-0.427	-0.61	-1.343	4.153	-1.653	105.776	0	0	0	0	0	0	0
WT222(CAA14FCCF874)	3.75	13105	2022-11-28 10:58:27.310	0.04	0	0.932	-0.427	-0.61	-1.343	4.147	-1.659	105.776	0	0	0	0	0	0	0
WT222(CAA14FCCF874)	3.75	13105	2022-11-28 10:58:27.310	0.04	0	0.932	-0.427	-0.61	-1.343	4.136	-1.659	105.776	0	0	0	0	0	0	0
WT222(CAA14FCCF874)	3.75	13105	2022-11-28 10:58:27.310	0.048	-0.107	1	5.066	-3.723	5.615	4.158	-1.681	105.809	0	0	0	0	0	0	0
WT222(CAA14FCCF874)	3.75	13105	2022-11-28 10:58:27.310	0.048	-0.107	1	5.066	-3.723	5.615	4.175	-1.703	105.842	0	0	0	0	0	0	0
WT222(CAA14FCCF874)	3.75	13105	2022-11-28 10:58:27.310	0.048	-0.107	1	5.066	-3.723	5.615	4.191	-1.725	105.881	0	0	0	0	0	0	0
WT222(CAA14FCCF874)	3.75	13105	2022-11-28 10:58:27.310	0.048	-0.107	1	5.066	-3.723	5.615	4.208	-1.747	105.919	0	0	0	0	0	0	0
WT222(CAA14FCCF874)	3.75	13105	2022-11-28 10:58:27.310	-0.158	-0.006	1.043	-9.277	3.418	-1.831	4.153	-1.725	105.919	0	0	0	0	0	0	0
WT222(CAA14FCCF874)	3.75	13105	2022-11-28 10:58:27.372	-0.158	-0.006	1.043	-9.277	3.418	-1.831	4.098	-1.708	105.925	0	0	0	0	0	0	0
WT222(CAA14FCCF874)	3.75	13105	2022-11-28 10:58:27.372	-0.158	-0.006	1.043	-9.277	3.418	-1.831	4.043	-1.686	105.93	0	0	0	0	0	0	0
WT222(CAA14FCCF874)	3.75	13105	2022-11-28 10:58:27.372	-0.158	-0.006	1.043	-9.277	3.418	-1.831	3.983	-1.664	105.936	0	0	0	0	0	0	0
WT222(CAA14FCCF874)	3.75	13105	2022-11-28 10:58:27.372	0.094	0.116	0.942	-7.507	0.977	-4.639	3.939	-1.653	105.919	0	0	0	0	0	0	0
WT222(CAA14FCCF874)	3.75	13105	2022-11-28 10:58:27.372	0.094	0.116	0.942	-7.507	0.977	-4.639	3.895	-1.642	105.908	0	0	0	0	0	0	0
WT222(CAA14FCCF874)	3.75	13105	2022-11-28 10:58:27.372	0.094	0.116	0.942	-7.507	0.977	-4.639	3.851	-1.631	105.897	0	0	0	0	0	0	0
WT222(CAA14FCCF874)	3.75	13105	2022-11-28 10:58:27.372	0.094	0.116	0.942	-7.507	0.977	-4.639	3.807	-1.626	105.881	0	0	0	0	0	0	0
WT222(CAA14FCCF874)	3.75	13105	2022-11-28 10:58:27.372	0.03	-0.063	0.994	-7.69	1.892	1.343	3.763	-1.615	105.897	0	0	0	0	0	0	0
WT222(CAA14FCCF874)	3.75	13105	2022-11-28 10:58:27.404	0.03	-0.063	0.994	-7.69	1.892	1.343	3.719	-1.604	105.914	0	0	0	0	0	0	0
WT222(CAA14FCCF874)	3.75	13105	2022-11-28 10:58:27.404	0.03	-0.063	0.994	-7.69	1.892	1.343	3.669	-1.593	105.93	0	0	0	0	0	0	0
WT222(CAA14FCCF874)	3.75	13105	2022-11-28 10:58:27.404	0.03	-0.063	0.994	-7.69	1.892	1.343	3.625	-1.582	105.947	0	0	0	0	0	0	0

## Sheet: 14Hz
设备名称	电压	版本	片上时间	加速度X(g)	加速度Y(g)	加速度Z(g)	角速度X(°/s)	角速度Y(°/s)	角速度Z(°/s)	角度X(°)	角度Y(°)	角度Z(°)	磁场X	磁场Y	磁场Z	四元数0	四元数1	四元数2	四元数3	状态
WT222(CAA14FCCF874)	3.74	13105	2022-11-28 11:06:42.871	-0.074	-0.015	1.012	2.502	-1.892	1.892	-3.625	-0.599	85.732	0	0	0	0	0	0	0
WT222(CAA14FCCF874)	3.74	13105	2022-11-28 11:06:42.871	-0.074	-0.015	1.012	2.502	-1.892	1.892	-3.609	-0.604	85.682	0	0	0	0	0	0	0
WT222(CAA14FCCF874)	3.74	13105	2022-11-28 11:06:42.902	-0.074	-0.015	1.012	2.502	-1.892	1.892	-3.593	-0.61	85.638	0	0	0	0	0	0	0
WT222(CAA14FCCF874)	3.74	13105	2022-11-28 11:06:42.918	-0.074	-0.015	1.012	2.502	-1.892	1.892	-3.576	-0.615	85.594	0	0	0	0	0	0	0
WT222(CAA14FCCF874)	3.74	13105	2022-11-28 11:06:42.918	0.11	-0.082	0.983	0.488	1.465	-1.038	-3.571	-0.61	85.534	0	0	0	0	0	0	0
WT222(CAA14FCCF874)	3.74	13105	2022-11-28 11:06:42.918	0.11	-0.082	0.983	0.488	1.465	-1.038	-3.565	-0.599	85.474	0	0	0	0	0	0	0
WT222(CAA14FCCF874)	3.74	13105	2022-11-28 11:06:42.918	0.11	-0.082	0.983	0.488	1.465	-1.038	-3.565	-0.593	85.413	0	0	0	0	0	0	0
WT222(CAA14FCCF874)	3.74	13105	2022-11-28 11:06:42.918	0.11	-0.082	0.983	0.488	1.465	-1.038	-3.56	-0.588	85.358	0	0	0	0	0	0	0
WT222(CAA14FCCF874)	3.74	13105	2022-11-28 11:06:42.918	-0.092	0.012	1.007	7.996	0.244	5.493	-3.516	-0.582	85.331	0	0	0	0	0	0	0
WT222(CAA14FCCF874)	3.74	13105	2022-11-28 11:06:42.918	-0.092	0.012	1.007	7.996	0.244	5.493	-3.477	-0.582	85.303	0	0	0	0	0	0	0
WT222(CAA14FCCF874)	3.74	13105	2022-11-28 11:06:42.965	-0.092	0.012	1.007	7.996	0.244	5.493	-3.433	-0.577	85.276	0	0	0	0	0	0	0
WT222(CAA14FCCF874)	3.74	13105	2022-11-28 11:06:42.965	-0.034	-0.112	0.989	-1.16	1.892	-5.981	-3.433	-0.566	85.188	0	0	0	0	0	0	0
WT222(CAA14FCCF874)	3.74	13105	2022-11-28 11:06:42.965	-0.034	-0.112	0.989	-1.16	1.892	-5.981	-3.439	-0.555	85.106	0	0	0	0	0	0	0
WT222(CAA14FCCF874)	3.74	13105	2022-11-28 11:06:42.965	-0.034	-0.112	0.989	-1.16	1.892	-5.981	-3.444	-0.549	85.023	0	0	0	0	0	0	0
WT222(CAA14FCCF874)	3.74	13105	2022-11-28 11:06:42.965	-0.034	-0.112	0.989	-1.16	1.892	-5.981	-3.444	-0.538	84.935	0	0	0	0	0	0	0
WT222(CAA14FCCF874)	3.74	13105	2022-11-28 11:06:42.965	-0.089	-0.148	0.983	0.427	1.465	2.258	-3.444	-0.527	84.897	0	0	0	0	0	0	0
WT222(CAA14FCCF874)	3.74	13105	2022-11-28 11:06:42.965	-0.089	-0.148	0.983	0.427	1.465	2.258	-3.444	-0.511	84.853	0	0	0	0	0	0	0
WT222(CAA14FCCF874)	3.74	13105	2022-11-28 11:06:42.965	-0.089	-0.148	0.983	0.427	1.465	2.258	-3.439	-0.5	84.814	0	0	0	0	0	0	0
WT222(CAA14FCCF874)	3.74	13105	2022-11-28 11:06:43.058	-0.089	-0.148	0.983	0.427	1.465	2.258	-3.439	-0.483	84.771	0	0	0	0	0	0	0
WT222(CAA14FCCF874)	3.74	13105	2022-11-28 11:06:43.058	-0.021	-0.014	1.017	4.028	1.404	0.732	-3.422	-0.472	84.727	0	0	0	0	0	0	0
WT222(CAA14FCCF874)	3.74	13105	2022-11-28 11:06:43.058	-0.021	-0.014	1.017	4.028	1.404	0.732	-3.4	-0.461	84.677	0	0	0	0	0	0	0
WT222(CAA14FCCF874)	3.74	13105	2022-11-28 11:06:43.058	-0.021	-0.014	1.017	4.028	1.404	0.732	-3.384	-0.45	84.628	0	0	0	0	0	0	0
WT222(CAA14FCCF874)	3.74	13105	2022-11-28 11:06:43.058	-0.021	-0.014	1.017	4.028	1.404	0.732	-3.362	-0.434	84.578	0	0	0	0	0	0	0
WT222(CAA14FCCF874)	3.74	13105	2022-11-28 11:06:43.058	0.132	-0.018	0.929	4.639	0.061	-5.798	-3.34	-0.434	84.496	0	0	0	0	0	0	0
WT222(CAA14FCCF874)	3.74	13105	2022-11-28 11:06:43.058	0.132	-0.018	0.929	4.639	0.061	-5.798	-3.312	-0.434	84.413	0	0	0	0	0	0	0
WT222(CAA14FCCF874)	3.74	13105	2022-11-28 11:06:43.058	0.132	-0.018	0.929	4.639	0.061	-5.798	-3.29	-0.434	84.337	0	0	0	0	0	0	0
WT222(CAA14FCCF874)	3.74	13105	2022-11-28 11:06:43.121	0.132	-0.018	0.929	4.639	0.061	-5.798	-3.268	-0.434	84.254	0	0	0	0	0	0	0
WT222(CAA14FCCF874)	3.74	13105	2022-11-28 11:06:43.121	-0.286	-0.182	0.908	-0.732	-13.672	9.705	-3.274	-0.494	84.254	0	0	0	0	0	0	0
WT222(CAA14FCCF874)	3.74	13105	2022-11-28 11:06:43.121	-0.286	-0.182	0.908	-0.732	-13.672	9.705	-3.274	-0.555	84.26	0	0	0	0	0	0	0
WT222(CAA14FCCF874)	3.74	13105	2022-11-28 11:06:43.121	-0.286	-0.182	0.908	-0.732	-13.672	9.705	-3.285	-0.61	84.26	0	0	0	0	0	0	0
WT222(CAA14FCCF874)	3.74	13105	2022-11-28 11:06:43.121	-0.286	-0.182	0.908	-0.732	-13.672	9.705	-3.29	-0.665	84.26	0	0	0	0	0	0	0
WT222(CAA14FCCF874)	3.74	13105	2022-11-28 11:06:43.121	0.082	0.047	1.051	-4.822	1.038	-13.855	-3.312	-0.654	84.144	0	0	0	0	0	0	0
WT222(CAA14FCCF874)	3.74	13105	2022-11-28 11:06:43.121	0.082	0.047	1.051	-4.822	1.038	-13.855	-3.34	-0.648	84.023	0	0	0	0	0	0	0
WT222(CAA14FCCF874)	3.74	13105	2022-11-28 11:06:43.121	0.082	0.047	1.051	-4.822	1.038	-13.855	-3.362	-0.637	83.903	0	0	0	0	0	0	0
WT222(CAA14FCCF874)	3.74	13105	2022-11-28 11:06:43.121	0.082	0.047	1.051	-4.822	1.038	-13.855	-3.384	-0.632	83.776	0	0	0	0	0	0	0
WT222(CAA14FCCF874)	3.74	13105	2022-11-28 11:06:43.121	0.249	-0.141	1.037	-2.869	3.052	-47.241	-3.395	-0.626	83.491	0	0	0	0	0	0	0
WT222(CAA14FCCF874)	3.74	13105	2022-11-28 11:06:43.121	0.249	-0.141	1.037	-2.869	3.052	-47.241	-3.406	-0.626	83.21	0	0	0	0	0	0	0
WT222(CAA14FCCF874)	3.74	13105	2022-11-28 11:06:43.121	0.249	-0.141	1.037	-2.869	3.052	-47.241	-3.417	-0.621	82.93	0	0	0	0	0	0	0
WT222(CAA14FCCF874)	3.74	13105	2022-11-28 11:06:43.121	0.249	-0.141	1.037	-2.869	3.052	-47.241	-3.433	-0.626	82.65	0	0	0	0	0	0	0
WT222(CAA14FCCF874)	3.74	13105	2022-11-28 11:06:43.121	-0.097	-0.149	0.919	2.441	0.854	26.428	-3.422	-0.615	82.738	0	0	0	0	0	0	0
WT222(CAA14FCCF874)	3.74	13105	2022-11-28 11:06:43.121	-0.097	-0.149	0.919	2.441	0.854	26.428	-3.417	-0.604	82.831	0	0	0	0	0	0	0
WT222(CAA14FCCF874)	3.74	13105	2022-11-28 11:06:43.121	-0.097	-0.149	0.919	2.441	0.854	26.428	-3.411	-0.588	82.919	0	0	0	0	0	0	0
WT222(CAA14FCCF874)	3.74	13105	2022-11-28 11:06:43.121	-0.097	-0.149	0.919	2.441	0.854	26.428	-3.406	-0.577	83.007	0	0	0	0	0	0	0
WT222(CAA14FCCF874)	3.74	13105	2022-11-28 11:06:43.121	0.153	-0.13	0.994	7.019	2.625	8.728	-3.373	-0.56	83.013	0	0	0	0	0	0	0
WT222(CAA14FCCF874)	3.74	13105	2022-11-28 11:06:43.121	0.153	-0.13	0.994	7.019	2.625	8.728	-3.345	-0.544	83.018	0	0	0	0	0	0	0
WT222(CAA14FCCF874)	3.74	13105	2022-11-28 11:06:43.121	0.153	-0.13	0.994	7.019	2.625	8.728	-3.318	-0.533	83.024	0	0	0	0	0	0	0
WT222(CAA14FCCF874)	3.74	13105	2022-11-28 11:06:43.121	0.153	-0.13	0.994	7.019	2.625	8.728	-3.29	-0.516	83.029	0	0	0	0	0	0	0
WT222(CAA14FCCF874)	3.74	13105	2022-11-28 11:06:43.121	-0.123	-0.025	0.904	1.038	-2.991	-24.536	-3.29	-0.544	82.864	0	0	0	0	0	0	0
WT222(CAA14FCCF874)	3.74	13105	2022-11-28 11:06:43.121	-0.123	-0.025	0.904	1.038	-2.991	-24.536	-3.29	-0.566	82.705	0	0	0	0	0	0	0
WT222(CAA14FCCF874)	3.74	13105	2022-11-28 11:06:43.121	-0.123	-0.025	0.904	1.038	-2.991	-24.536	-3.285	-0.588	82.546	0	0	0	0	0	0	0
WT222(CAA14FCCF874)	3.74	13105	2022-11-28 11:06:43.152	-0.123	-0.025	0.904	1.038	-2.991	-24.536	-3.285	-0.604	82.386	0	0	0	0	0	0	0
WT222(CAA14FCCF874)	3.74	13105	2022-11-28 11:06:43.152	0.051	-0.064	0.927	-2.014	0.122	-7.446	-3.296	-0.604	82.31	0	0	0	0	0	0	0
WT222(CAA14FCCF874)	3.74	13105	2022-11-28 11:06:43.152	0.051	-0.064	0.927	-2.014	0.122	-7.446	-3.312	-0.61	82.233	0	0	0	0	0	0	0
WT222(CAA14FCCF874)	3.74	13105	2022-11-28 11:06:43.152	0.051	-0.064	0.927	-2.014	0.122	-7.446	-3.323	-0.61	82.156	0	0	0	0	0	0	0
WT222(CAA14FCCF874)	3.74	13105	2022-11-28 11:06:43.152	0.051	-0.064	0.927	-2.014	0.122	-7.446	-3.34	-0.61	82.084	0	0	0	0	0	0	0
WT222(CAA14FCCF874)	3.74	13105	2022-11-28 11:06:43.152	0.053	0.055	1.16	6.653	-2.991	18.616	-3.312	-0.621	82.139	0	0	0	0	0	0	0
WT222(CAA14FCCF874)	3.74	13105	2022-11-28 11:06:43.152	0.053	0.055	1.16	6.653	-2.991	18.616	-3.279	-0.632	82.194	0	0	0	0	0	0	0
WT222(CAA14FCCF874)	3.74	13105	2022-11-28 11:06:43.152	0.053	0.055	1.16	6.653	-2.991	18.616	-3.246	-0.643	82.244	0	0	0	0	0	0	0
WT222(CAA14FCCF874)	3.74	13105	2022-11-28 11:06:43.230	0.053	0.055	1.16	6.653	-2.991	18.616	-3.214	-0.654	82.299	0	0	0	0	0	0	0
WT222(CAA14FCCF874)	3.74	13105	2022-11-28 11:06:43.230	-0.062	-0.06	0.981	0.244	0.244	-0.488	-3.214	-0.654	82.255	0	0	0	0	0	0	0
WT222(CAA14FCCF874)	3.74	13105	2022-11-28 11:06:43.230	-0.062	-0.06	0.981	0.244	0.244	-0.488	-3.214	-0.648	82.205	0	0	0	0	0	0	0
WT222(CAA14FCCF874)	3.74	13105	2022-11-28 11:06:43.230	-0.062	-0.06	0.981	0.244	0.244	-0.488	-3.208	-0.648	82.161	0	0	0	0	0	0	0
WT222(CAA14FCCF874)	3.74	13105	2022-11-28 11:06:43.230	-0.062	-0.06	0.981	0.244	0.244	-0.488	-3.208	-0.648	82.117	0	0	0	0	0	0	0
WT222(CAA14FCCF874)	3.74	13105	2022-11-28 11:06:43.230	0.02	-0.096	1.03	-7.446	0.427	-6.409	-3.246	-0.643	82.046	0	0	0	0	0	0	0
WT222(CAA14FCCF874)	3.74	13105	2022-11-28 11:06:43.230	0.02	-0.096	1.03	-7.446	0.427	-6.409	-3.285	-0.643	81.974	0	0	0	0	0	0	0
WT222(CAA14FCCF874)	3.74	13105	2022-11-28 11:06:43.230	0.02	-0.096	1.03	-7.446	0.427	-6.409	-3.318	-0.643	81.898	0	0	0	0	0	0	0
WT222(CAA14FCCF874)	3.74	13105	2022-11-28 11:06:43.246	0.02	-0.096	1.03	-7.446	0.427	-6.409	-3.356	-0.643	81.826	0	0	0	0	0	0	0
WT222(CAA14FCCF874)	3.74	13105	2022-11-28 11:06:43.246	0.07	-0.046	0.976	-3.845	-0.732	-19.531	-3.378	-0.648	81.689	0	0	0	0	0	0	0
WT222(CAA14FCCF874)	3.74	13105	2022-11-28 11:06:43.246	0.07	-0.046	0.976	-3.845	-0.732	-19.531	-3.395	-0.659	81.557	0	0	0	0	0	0	0
WT222(CAA14FCCF874)	3.74	13105	2022-11-28 11:06:43.246	0.07	-0.046	0.976	-3.845	-0.732	-19.531	-3.411	-0.67	81.42	0	0	0	0	0	0	0
WT222(CAA14FCCF874)	3.74	13105	2022-11-28 11:06:43.246	0.07	-0.046	0.976	-3.845	-0.732	-19.531	-3.433	-0.681	81.288	0	0	0	0	0	0	0
WT222(CAA14FCCF874)	3.74	13105	2022-11-28 11:06:43.246	-0.071	-0.115	0.996	5.676	-1.77	9.338	-3.406	-0.687	81.293	0	0	0	0	0	0	0
WT222(CAA14FCCF874)	3.74	13105	2022-11-28 11:06:43.246	-0.071	-0.115	0.996	5.676	-1.77	9.338	-3.378	-0.692	81.304	0	0	0	0	0	0	0
WT222(CAA14FCCF874)	3.74	13105	2022-11-28 11:06:43.246	-0.071	-0.115	0.996	5.676	-1.77	9.338	-3.351	-0.698	81.315	0	0	0	0	0	0	0
WT222(CAA14FCCF874)	3.74	13105	2022-11-28 11:06:43.293	-0.071	-0.115	0.996	5.676	-1.77	9.338	-3.323	-0.703	81.326	0	0	0	0	0	0	0
WT222(CAA14FCCF874)	3.74	13105	2022-11-28 11:06:43.293	0.002	-0.039	1.031	2.38	4.15	0.427	-3.312	-0.681	81.293	0	0	0	0	0	0	0
WT222(CAA14FCCF874)	3.74	13105	2022-11-28 11:06:43.293	0.002	-0.039	1.031	2.38	4.15	0.427	-3.301	-0.659	81.255	0	0	0	0	0	0	0
WT222(CAA14FCCF874)	3.74	13105	2022-11-28 11:06:43.293	0.002	-0.039	1.031	2.38	4.15	0.427	-3.29	-0.632	81.222	0	0	0	0	0	0	0
WT222(CAA14FCCF874)	3.74	13105	2022-11-28 11:06:43.293	0.002	-0.039	1.031	2.38	4.15	0.427	-3.279	-0.61	81.183	0	0	0	0	0	0	0
WT222(CAA14FCCF874)	3.74	13105	2022-11-28 11:06:43.293	-0.024	-0.068	0.862	0.488	-2.075	-16.785	-3.279	-0.626	81.068	0	0	0	0	0	0	0
WT222(CAA14FCCF874)	3.74	13105	2022-11-28 11:06:43.293	-0.024	-0.068	0.862	0.488	-2.075	-16.785	-3.279	-0.637	80.947	0	0	0	0	0	0	0
WT222(CAA14FCCF874)	3.74	13105	2022-11-28 11:06:43.293	-0.024	-0.068	0.862	0.488	-2.075	-16.785	-3.274	-0.654	80.826	0	0	0	0	0	0	0
WT222(CAA14FCCF874)	3.74	13105	2022-11-28 11:06:43.324	-0.024	-0.068	0.862	0.488	-2.075	-16.785	-3.274	-0.665	80.711	0	0	0	0	0	0	0
WT222(CAA14FCCF874)	3.74	13105	2022-11-28 11:06:43.324	0.028	0.02	1.045	0	-1.343	3.723	-3.274	-0.665	80.695	0	0	0	0	0	0	0
WT222(CAA14FCCF874)	3.74	13105	2022-11-28 11:06:43.324	0.028	0.02	1.045	0	-1.343	3.723	-3.274	-0.67	80.678	0	0	0	0	0	0	0
WT222(CAA14FCCF874)	3.74	13105	2022-11-28 11:06:43.324	0.028	0.02	1.045	0	-1.343	3.723	-3.274	-0.676	80.662	0	0	0	0	0	0	0
WT222(CAA14FCCF874)	3.74	13105	2022-11-28 11:06:43.324	-0.155	-0.041	0.868	2.197	-1.648	11.78	-3.263	-0.676	80.684	0	0	0	0	0	0	0
WT222(CAA14FCCF874)	3.74	13105	2022-11-28 11:06:43.324	-0.155	-0.041	0.868	2.197	-1.648	11.78	-3.252	-0.676	80.706	0	0	0	0	0	0	0
WT222(CAA14FCCF874)	3.74	13105	2022-11-28 11:06:43.324	-0.155	-0.041	0.868	2.197	-1.648	11.78	-3.241	-0.676	80.728	0	0	0	0	0	0	0
WT222(CAA14FCCF874)	3.74	13105	2022-11-28 11:06:43.324	-0.155	-0.041	0.868	2.197	-1.648	11.78	-3.224	-0.676	80.75	0	0	0	0	0	0	0
WT222(CAA14FCCF874)	3.74	13105	2022-11-28 11:06:43.355	0.062	-0.327	1.222	-45.044	3.723	-6.165	-3.45	-0.654	80.684	0	0	0	0	0	0	0
WT222(CAA14FCCF874)	3.74	13105	2022-11-28 11:06:43.355	0.062	-0.327	1.222	-45.044	3.723	-6.165	-3.68	-0.632	80.618	0	0	0	0	0	0	0
WT222(CAA14FCCF874)	3.74	13105	2022-11-28 11:06:43.355	0.062	-0.327	1.222	-45.044	3.723	-6.165	-3.906	-0.61	80.557	0	0	0	0	0	0	0
WT222(CAA14FCCF874)	3.74	13105	2022-11-28 11:06:43.355	0.062	-0.327	1.222	-45.044	3.723	-6.165	-4.136	-0.588	80.497	0	0	0	0	0	0	0
WT222(CAA14FCCF874)	3.74	13105	2022-11-28 11:06:43.355	0.043	-0.438	1.04	44.434	-3.357	81.299	-3.928	-0.571	80.881	0	0	0	0	0	0	0
WT222(CAA14FCCF874)	3.74	13105	2022-11-28 11:06:43.355	0.043	-0.438	1.04	44.434	-3.357	81.299	-3.719	-0.56	81.266	0	0	0	0	0	0	0
WT222(CAA14FCCF874)	3.74	13105	2022-11-28 11:06:43.355	0.043	-0.438	1.04	44.434	-3.357	81.299	-3.516	-0.549	81.65	0	0	0	0	0	0	0
WT222(CAA14FCCF874)	3.74	13105	2022-11-28 11:06:43.355	0.043	-0.438	1.04	44.434	-3.357	81.299	-3.312	-0.538	82.04	0	0	0	0	0	0	0
WT222(CAA14FCCF874)	3.74	13105	2022-11-28 11:06:43.386	-0.14	0.885	1.131	14.038	0.793	-31.067	-3.252	-0.538	81.859	0	0	0	0	0	0	0
WT222(CAA14FCCF874)	3.74	13105	2022-11-28 11:06:43.386	-0.278	1.783	2.292	13.977	0.793	-31.067	-3.175	-0.538	81.656	0	0	0	0	0	0	0
WT222(CAA14FCCF874)	3.74	13105	2022-11-28 11:06:43.386	-0.553	3.58	4.612	13.977	0.793	-31.067	-3.071	-0.544	81.431	0	0	0	0	0	0	0
WT222(CAA14FCCF874)	3.74	13105	2022-11-28 11:06:43.386	-1.104	7.173	9.253	13.977	0.793	-31.067	-2.939	-0.549	81.183	0	0	0	0	0	0	0
WT222(CAA14FCCF874)	3.74	13105	2022-11-28 11:06:43.386	0.113	-0.193	1.023	-8.667	-6.47	-26.917	-2.922	-0.599	80.958	0	0	0	0	0	0	0
WT222(CAA14FCCF874)	3.74	13105	2022-11-28 11:06:43.386	0.113	-0.193	1.023	-8.667	-6.47	-26.917	-2.906	-0.637	80.739	0	0	0	0	0	0	0
WT222(CAA14FCCF874)	3.74	13105	2022-11-28 11:06:43.386	0.113	-0.193	1.023	-8.667	-6.47	-26.917	-2.895	-0.681	80.519	0	0	0	0	0	0	0
WT222(CAA14FCCF874)	3.74	13105	2022-11-28 11:06:43.386	0.113	-0.193	1.023	-8.667	-6.47	-26.917	-2.884	-0.725	80.305	0	0	0	0	0	0	0
WT222(CAA14FCCF874)	3.74	13105	2022-11-28 11:06:43.449	-0.108	-0.232	1	3.235	2.441	0.793	-2.823	-0.714	80.228	0	0	0	0	0	0	0
WT222(CAA14FCCF874)	3.74	13105	2022-11-28 11:06:43.449	-0.108	-0.232	1	3.235	2.441	0.793	-2.758	-0.703	80.151	0	0	0	0	0	0	0
WT222(CAA14FCCF874)	3.74	13105	2022-11-28 11:06:43.449	-0.108	-0.232	1	3.235	2.441	0.793	-2.697	-0.692	80.074	0	0	0	0	0	0	0
WT222(CAA14FCCF874)	3.74	13105	2022-11-28 11:06:43.449	-0.108	-0.232	1	3.235	2.441	0.793	-2.642	-0.676	80.002	0	0	0	0	0	0	0
WT222(CAA14FCCF874)	3.74	13105	2022-11-28 11:06:43.449	0.066	-0.117	1	-8.362	5.92	0.732	-2.648	-0.648	79.937	0	0	0	0	0	0	0
WT222(CAA14FCCF874)	3.74	13105	2022-11-28 11:06:43.449	0.066	-0.117	1	-8.362	5.92	0.732	-2.648	-0.615	79.865	0	0	0	0	0	0	0
WT222(CAA14FCCF874)	3.74	13105	2022-11-28 11:06:43.449	0.066	-0.117	1	-8.362	5.92	0.732	-2.659	-0.588	79.799	0	0	0	0	0	0	0
WT222(CAA14FCCF874)	3.74	13105	2022-11-28 11:06:43.449	0.066	-0.117	1	-8.362	5.92	0.732	-2.664	-0.555	79.739	0	0	0	0	0	0	0
WT222(CAA14FCCF874)	3.74	13105	2022-11-28 11:06:43.543	-0.052	-0.324	0.983	-5.127	-1.587	15.442	-2.659	-0.555	79.75	0	0	0	0	0	0	0
WT222(CAA14FCCF874)	3.74	13105	2022-11-28 11:06:43.543	-0.052	-0.324	0.983	-5.127	-1.587	15.442	-2.659	-0.56	79.766	0	0	0	0	0	0	0
WT222(CAA14FCCF874)	3.74	13105	2022-11-28 11:06:43.543	-0.052	-0.324	0.983	-5.127	-1.587	15.442	-2.659	-0.56	79.788	0	0	0	0	0	0	0
WT222(CAA14FCCF874)	3.74	13105	2022-11-28 11:06:43.543	-0.052	-0.324	0.983	-5.127	-1.587	15.442	-2.664	-0.56	79.81	0	0	0	0	0	0	0
WT222(CAA14FCCF874)	3.74	13105	2022-11-28 11:06:43.543	0.042	-0.079	0.949	-5.92	2.136	-10.071	-2.675	-0.549	79.706	0	0	0	0	0	0	0
WT222(CAA14FCCF874)	3.74	13105	2022-11-28 11:06:43.543	0.042	-0.079	0.949	-5.92	2.136	-10.071	-2.681	-0.533	79.601	0	0	0	0	0	0	0
WT222(CAA14FCCF874)	3.74	13105	2022-11-28 11:06:43.543	0.042	-0.079	0.949	-5.92	2.136	-10.071	-2.692	-0.522	79.503	0	0	0	0	0	0	0
WT222(CAA14FCCF874)	3.74	13105	2022-11-28 11:06:43.543	0.042	-0.079	0.949	-5.92	2.136	-10.071	-2.703	-0.511	79.404	0	0	0	0	0	0	0
WT222(CAA14FCCF874)	3.74	13105	2022-11-28 11:06:43.543	0.024	-0.055	0.968	-2.869	-0.244	-5.188	-2.697	-0.511	79.332	0	0	0	0	0	0	0
WT222(CAA14FCCF874)	3.74	13105	2022-11-28 11:06:43.543	0.024	-0.055	0.968	-2.869	-0.244	-5.188	-2.697	-0.511	79.261	0	0	0	0	0	0	0
WT222(CAA14FCCF874)	3.74	13105	2022-11-28 11:06:43.543	0.024	-0.055	0.968	-2.869	-0.244	-5.188	-2.697	-0.511	79.189	0	0	0	0	0	0	0
WT222(CAA14FCCF874)	3.74	13105	2022-11-28 11:06:43.543	0.024	-0.055	0.968	-2.869	-0.244	-5.188	-2.692	-0.511	79.118	0	0	0	0	0	0	0
WT222(CAA14FCCF874)	3.74	13105	2022-11-28 11:06:43.543	-0.034	-0.232	1.017	-4.7	-0.549	13.123	-2.703	-0.505	79.146	0	0	0	0	0	0	0
WT222(CAA14FCCF874)	3.74	13105	2022-11-28 11:06:43.543	-0.034	-0.232	1.017	-4.7	-0.549	13.123	-2.719	-0.505	79.173	0	0	0	0	0	0	0
WT222(CAA14FCCF874)	3.74	13105	2022-11-28 11:06:43.543	-0.034	-0.232	1.017	-4.7	-0.549	13.123	-2.736	-0.5	79.2	0	0	0	0	0	0	0
WT222(CAA14FCCF874)	3.74	13105	2022-11-28 11:06:43.543	-0.034	-0.232	1.017	-4.7	-0.549	13.123	-2.747	-0.494	79.228	0	0	0	0	0	0	0
WT222(CAA14FCCF874)	3.74	13105	2022-11-28 11:06:43.574	0.097	0.166	1.056	0.061	2.869	-2.014	-2.741	-0.478	79.184	0	0	0	0	0	0	0
WT222(CAA14FCCF874)	3.74	13105	2022-11-28 11:06:43.574	0.097	0.166	1.056	0.061	2.869	-2.014	-2.73	-0.461	79.135	0	0	0	0	0	0	0
WT222(CAA14FCCF874)	3.74	13105	2022-11-28 11:06:43.574	0.097	0.166	1.056	0.061	2.869	-2.014	-2.719	-0.45	79.091	0	0	0	0	0	0	0
WT222(CAA14FCCF874)	3.74	13105	2022-11-28 11:06:43.574	0.097	0.166	1.056	0.061	2.869	-2.014	-2.708	-0.434	79.041	0	0	0	0	0	0	0
WT222(CAA14FCCF874)	3.74	13105	2022-11-28 11:06:43.574	0.01	-0.022	1.002	8.24	-1.526	-7.507	-2.653	-0.445	78.97	0	0	0	0	0	0	0
WT222(CAA14FCCF874)	3.74	13105	2022-11-28 11:06:43.574	0.01	-0.022	1.002	8.24	-1.526	-7.507	-2.598	-0.45	78.893	0	0	0	0	0	0	0
WT222(CAA14FCCF874)	3.74	13105	2022-11-28 11:06:43.574	0.01	-0.022	1.002	8.24	-1.526	-7.507	-2.549	-0.461	78.821	0	0	0	0	0	0	0
WT222(CAA14FCCF874)	3.74	13105	2022-11-28 11:06:43.574	0.01	-0.022	1.002	8.24	-1.526	-7.507	-2.494	-0.472	78.75	0	0	0	0	0	0	0
WT222(CAA14FCCF874)	3.74	13105	2022-11-28 11:06:43.605	-0.151	-0.095	0.993	3.54	1.587	-0.305	-2.472	-0.461	78.717	0	0	0	0	0	0	0
WT222(CAA14FCCF874)	3.74	13105	2022-11-28 11:06:43.605	-0.151	-0.095	0.993	3.54	1.587	-0.305	-2.444	-0.45	78.684	0	0	0	0	0	0	0
WT222(CAA14FCCF874)	3.74	13105	2022-11-28 11:06:43.605	-0.151	-0.095	0.993	3.54	1.587	-0.305	-2.417	-0.439	78.646	0	0	0	0	0	0	0
WT222(CAA14FCCF874)	3.74	13105	2022-11-28 11:06:43.605	-0.151	-0.095	0.993	3.54	1.587	-0.305	-2.395	-0.428	78.613	0	0	0	0	0	0	0
WT222(CAA14FCCF874)	3.74	13105	2022-11-28 11:06:43.605	0.106	-0.015	1.029	5.188	-0.854	8.423	-2.362	-0.423	78.624	0	0	0	0	0	0	0
WT222(CAA14FCCF874)	3.74	13105	2022-11-28 11:06:43.605	0.106	-0.015	1.029	5.188	-0.854	8.423	-2.329	-0.423	78.64	0	0	0	0	0	0	0
WT222(CAA14FCCF874)	3.74	13105	2022-11-28 11:06:43.605	0.106	-0.015	1.029	5.188	-0.854	8.423	-2.296	-0.423	78.651	0	0	0	0	0	0	0
WT222(CAA14FCCF874)	3.74	13105	2022-11-28 11:06:43.605	0.106	-0.015	1.029	5.188	-0.854	8.423	-2.263	-0.428	78.662	0	0	0	0	0	0	0
WT222(CAA14FCCF874)	3.74	13105	2022-11-28 11:06:43.621	-0.037	-0.202	1	2.075	0.244	-3.296	-2.252	-0.423	78.624	0	0	0	0	0	0	0
WT222(CAA14FCCF874)	3.74	13105	2022-11-28 11:06:43.621	-0.037	-0.202	1	2.075	0.244	-3.296	-2.236	-0.423	78.58	0	0	0	0	0	0	0
WT222(CAA14FCCF874)	3.74	13105	2022-11-28 11:06:43.621	-0.037	-0.202	1	2.075	0.244	-3.296	-2.225	-0.417	78.541	0	0	0	0	0	0	0
WT222(CAA14FCCF874)	3.74	13105	2022-11-28 11:06:43.621	-0.037	-0.202	1	2.075	0.244	-3.296	-2.214	-0.417	78.503	0	0	0	0	0	0	0
WT222(CAA14FCCF874)	3.74	13105	2022-11-28 11:06:43.621	-0.092	-0.063	0.992	2.869	-4.517	11.963	-2.203	-0.434	78.547	0	0	0	0	0	0	0
WT222(CAA14FCCF874)	3.74	13105	2022-11-28 11:06:43.621	-0.092	-0.063	0.992	2.869	-4.517	11.963	-2.186	-0.45	78.585	0	0	0	0	0	0	0
WT222(CAA14FCCF874)	3.74	13105	2022-11-28 11:06:43.621	-0.092	-0.063	0.992	2.869	-4.517	11.963	-2.175	-0.467	78.624	0	0	0	0	0	0	0
WT222(CAA14FCCF874)	3.74	13105	2022-11-28 11:06:43.621	-0.092	-0.063	0.992	2.869	-4.517	11.963	-2.159	-0.478	78.668	0	0	0	0	0	0	0
WT222(CAA14FCCF874)	3.74	13105	2022-11-28 11:06:43.683	0.088	-0.179	0.971	9.155	0.793	13.611	-2.12	-0.467	78.717	0	0	0	0	0	0	0
WT222(CAA14FCCF874)	3.74	13105	2022-11-28 11:06:43.683	0.088	-0.179	0.971	9.155	0.793	13.611	-2.076	-0.456	78.766	0	0	0	0	0	0	0
WT222(CAA14FCCF874)	3.74	13105	2022-11-28 11:06:43.683	0.088	-0.179	0.971	9.155	0.793	13.611	-2.038	-0.45	78.816	0	0	0	0	0	0	0
WT222(CAA14FCCF874)	3.74	13105	2022-11-28 11:06:43.683	0.088	-0.179	0.971	9.155	0.793	13.611	-1.994	-0.439	78.871	0	0	0	0	0	0	0
WT222(CAA14FCCF874)	3.74	13105	2022-11-28 11:06:43.683	-0.065	0.117	1.086	4.578	0.183	-18.005	-1.978	-0.439	78.766	0	0	0	0	0	0	0
WT222(CAA14FCCF874)	3.74	13105	2022-11-28 11:06:43.683	-0.065	0.117	1.086	4.578	0.183	-18.005	-1.956	-0.439	78.657	0	0	0	0	0	0	0
WT222(CAA14FCCF874)	3.74	13105	2022-11-28 11:06:43.683	-0.065	0.117	1.086	4.578	0.183	-18.005	-1.934	-0.439	78.552	0	0	0	0	0	0	0
WT222(CAA14FCCF874)	3.74	13105	2022-11-28 11:06:43.683	-0.052	0.344	0.966	-3.54	-4.15	-16.846	-1.95	-0.456	78.442	0	0	0	0	0	0	0
WT222(CAA14FCCF874)	3.74	13105	2022-11-28 11:06:43.715	-0.052	0.344	0.966	-3.54	-4.15	-16.846	-1.961	-0.478	78.333	0	0	0	0	0	0	0
WT222(CAA14FCCF874)	3.74	13105	2022-11-28 11:06:43.715	-0.052	0.344	0.966	-3.54	-4.15	-16.846	-1.967	-0.5	78.223	0	0	0	0	0	0	0
WT222(CAA14FCCF874)	3.74	13105	2022-11-28 11:06:43.715	-0.052	0.344	0.966	-3.54	-4.15	-16.846	-1.978	-0.516	78.107	0	0	0	0	0	0	0
WT222(CAA14FCCF874)	3.74	13105	2022-11-28 11:06:43.715	0.15	-0.428	0.937	-5.432	3.052	19.165	-1.994	-0.494	78.179	0	0	0	0	0	0	0
WT222(CAA14FCCF874)	3.74	13105	2022-11-28 11:06:43.715	0.15	-0.428	0.937	-5.432	3.052	19.165	-2.021	-0.478	78.25	0	0	0	0	0	0	0
WT222(CAA14FCCF874)	3.74	13105	2022-11-28 11:06:43.715	0.15	-0.428	0.937	-5.432	3.052	19.165	-2.049	-0.456	78.327	0	0	0	0	0	0	0
WT222(CAA14FCCF874)	3.74	13105	2022-11-28 11:06:43.715	0.15	-0.428	0.937	-5.432	3.052	19.165	-2.082	-0.439	78.415	0	0	0	0	0	0	0
WT222(CAA14FCCF874)	3.74	13105	2022-11-28 11:06:43.715	-0.011	0.239	1.244	26.733	1.282	-1.221	-1.95	-0.434	78.393	0	0	0	0	0	0	0
WT222(CAA14FCCF874)	3.74	13105	2022-11-28 11:06:43.746	-0.011	0.239	1.244	26.733	1.282	-1.221	-1.813	-0.428	78.371	0	0	0	0	0	0	0
WT222(CAA14FCCF874)	3.74	13105	2022-11-28 11:06:43.746	-0.011	0.239	1.244	26.733	1.282	-1.221	-1.675	-0.423	78.344	0	0	0	0	0	0	0
WT222(CAA14FCCF874)	3.74	13105	2022-11-28 11:06:43.746	-0.011	0.239	1.244	26.733	1.282	-1.221	-1.538	-0.417	78.316	0	0	0	0	0	0	0
WT222(CAA14FCCF874)	3.74	13105	2022-11-28 11:06:43.746	-0.045	0.202	1.157	12.085	-3.54	-14.893	-1.472	-0.434	78.217	0	0	0	0	0	0	0
WT222(CAA14FCCF874)	3.74	13105	2022-11-28 11:06:43.746	-0.045	0.202	1.157	12.085	-3.54	-14.893	-1.406	-0.456	78.118	0	0	0	0	0	0	0
WT222(CAA14FCCF874)	3.74	13105	2022-11-28 11:06:43.746	-0.045	0.202	1.157	12.085	-3.54	-14.893	-1.335	-0.472	78.019	0	0	0	0	0	0	0
WT222(CAA14FCCF874)	3.74	13105	2022-11-28 11:06:43.746	-0.045	0.202	1.157	12.085	-3.54	-14.893	-1.263	-0.489	77.921	0	0	0	0	0	0	0
WT222(CAA14FCCF874)	3.74	13105	2022-11-28 11:06:43.746	-0.116	0.176	0.998	11.475	0.977	-2.991	-1.198	-0.483	77.877	0	0	0	0	0	0	0
WT222(CAA14FCCF874)	3.74	13105	2022-11-28 11:06:43.808	-0.116	0.176	0.998	11.475	0.977	-2.991	-1.126	-0.478	77.833	0	0	0	0	0	0	0
WT222(CAA14FCCF874)	3.74	13105	2022-11-28 11:06:43.808	-0.116	0.176	0.998	11.475	0.977	-2.991	-1.055	-0.472	77.789	0	0	0	0	0	0	0
WT222(CAA14FCCF874)	3.74	13105	2022-11-28 11:06:43.808	-0.116	0.176	0.998	11.475	0.977	-2.991	-0.983	-0.461	77.739	0	0	0	0	0	0	0
WT222(CAA14FCCF874)	3.74	13105	2022-11-28 11:06:43.808	0.202	-0.147	1.009	13.977	-7.263	6.287	-0.906	-0.494	77.745	0	0	0	0	0	0	0
WT222(CAA14FCCF874)	3.74	13105	2022-11-28 11:06:43.808	0.202	-0.147	1.009	13.977	-7.263	6.287	-0.824	-0.527	77.75	0	0	0	0	0	0	0
WT222(CAA14FCCF874)	3.74	13105	2022-11-28 11:06:43.808	0.202	-0.147	1.009	13.977	-7.263	6.287	-0.747	-0.566	77.761	0	0	0	0	0	0	0
WT222(CAA14FCCF874)	3.74	13105	2022-11-28 11:06:43.808	0.202	-0.147	1.009	13.977	-7.263	6.287	-0.67	-0.604	77.772	0	0	0	0	0	0	0
WT222(CAA14FCCF874)	3.74	13105	2022-11-28 11:06:43.808	-0.097	-0.044	1.105	-3.784	4.395	-3.54	-0.687	-0.582	77.734	0	0	0	0	0	0	0
WT222(CAA14FCCF874)	3.74	13105	2022-11-28 11:06:43.871	-0.097	-0.044	1.105	-3.784	4.395	-3.54	-0.698	-0.56	77.695	0	0	0	0	0	0	0
WT222(CAA14FCCF874)	3.74	13105	2022-11-28 11:06:43.871	-0.097	-0.044	1.105	-3.784	4.395	-3.54	-0.714	-0.538	77.662	0	0	0	0	0	0	0
WT222(CAA14FCCF874)	3.74	13105	2022-11-28 11:06:43.871	-0.097	-0.044	1.105	-3.784	4.395	-3.54	-0.731	-0.516	77.624	0	0	0	0	0	0	0
WT222(CAA14FCCF874)	3.74	13105	2022-11-28 11:06:43.871	0.075	-0.158	0.985	-1.404	-0.671	3.662	-0.736	-0.516	77.629	0	0	0	0	0	0	0
WT222(CAA14FCCF874)	3.74	13105	2022-11-28 11:06:43.871	0.075	-0.158	0.985	-1.404	-0.671	3.662	-0.742	-0.516	77.635	0	0	0	0	0	0	0
WT222(CAA14FCCF874)	3.74	13105	2022-11-28 11:06:43.871	0.075	-0.158	0.985	-1.404	-0.671	3.662	-0.747	-0.522	77.64	0	0	0	0	0	0	0
WT222(CAA14FCCF874)	3.74	13105	2022-11-28 11:06:43.871	0.075	-0.158	0.985	-1.404	-0.671	3.662	-0.753	-0.522	77.651	0	0	0	0	0	0	0
WT222(CAA14FCCF874)	3.74	13105	2022-11-28 11:06:43.871	-0.016	-0.021	1.009	5.066	-0.305	-4.028	-0.731	-0.527	77.624	0	0	0	0	0	0	0
WT222(CAA14FCCF874)	3.74	13105	2022-11-28 11:06:43.871	-0.016	-0.021	1.009	5.066	-0.305	-4.028	-0.709	-0.527	77.591	0	0	0	0	0	0	0
WT222(CAA14FCCF874)	3.74	13105	2022-11-28 11:06:43.871	-0.016	-0.021	1.009	5.066	-0.305	-4.028	-0.681	-0.527	77.563	0	0	0	0	0	0	0
WT222(CAA14FCCF874)	3.74	13105	2022-11-28 11:06:43.871	-0.016	-0.021	1.009	5.066	-0.305	-4.028	-0.659	-0.533	77.536	0	0	0	0	0	0	0
WT222(CAA14FCCF874)	3.74	13105	2022-11-28 11:06:43.871	0.051	0.004	1.074	2.502	0.488	-1.648	-0.648	-0.527	77.52	0	0	0	0	0	0	0
WT222(CAA14FCCF874)	3.74	13105	2022-11-28 11:06:43.871	0.051	0.004	1.074	2.502	0.488	-1.648	-0.637	-0.527	77.503	0	0	0	0	0	0	0
WT222(CAA14FCCF874)	3.74	13105	2022-11-28 11:06:43.871	0.051	0.004	1.074	2.502	0.488	-1.648	-0.626	-0.522	77.487	0	0	0	0	0	0	0
WT222(CAA14FCCF874)	3.74	13105	2022-11-28 11:06:43.871	0.051	0.004	1.074	2.502	0.488	-1.648	-0.61	-0.522	77.47	0	0	0	0	0	0	0

## Sheet: 16Hz
设备名称	电压	版本	片上时间	加速度X(g)	加速度Y(g)	加速度Z(g)	角速度X(°/s)	角速度Y(°/s)	角速度Z(°/s)	角度X(°)	角度Y(°)	角度Z(°)	磁场X	磁场Y	磁场Z	四元数0	四元数1	四元数2	四元数3	状态
WT222(CAA14FCCF874)	3.73	13105	2022-11-28 11:14:42.074	0.021	-0.076	1.017	-3.54	-5.371	-36.194	2.488	-3.823	97.196	0	0	0	0	0	0	0
WT222(CAA14FCCF874)	3.73	13105	2022-11-28 11:14:42.074	0.021	-0.076	1.017	-3.54	-5.371	-36.194	2.483	-3.84	97.059	0	0	0	0	0	0	0
WT222(CAA14FCCF874)	3.73	13105	2022-11-28 11:14:42.074	0.021	-0.076	1.017	-3.54	-5.371	-36.194	2.477	-3.856	96.927	0	0	0	0	0	0	0
WT222(CAA14FCCF874)	3.73	13105	2022-11-28 11:14:42.074	0.053	0.122	1.021	-2.991	-1.526	22.034	2.455	-3.862	97.086	0	0	0	0	0	0	0
WT222(CAA14FCCF874)	3.73	13105	2022-11-28 11:14:42.074	0.053	0.122	1.021	-2.991	-1.526	22.034	2.433	-3.873	97.245	0	0	0	0	0	0	0
WT222(CAA14FCCF874)	3.73	13105	2022-11-28 11:14:42.074	0.053	0.122	1.021	-2.991	-1.526	22.034	2.411	-3.884	97.405	0	0	0	0	0	0	0
WT222(CAA14FCCF874)	3.73	13105	2022-11-28 11:14:42.074	0.053	0.122	1.021	-2.991	-1.526	22.034	2.39	-3.895	97.559	0	0	0	0	0	0	0
WT222(CAA14FCCF874)	3.73	13105	2022-11-28 11:14:42.074	0.135	0.126	0.973	-1.892	-4.272	-48.035	2.401	-3.9	97.366	0	0	0	0	0	0	0
WT222(CAA14FCCF874)	3.73	13105	2022-11-28 11:14:42.090	0.135	0.126	0.973	-1.892	-4.272	-48.035	2.411	-3.911	97.174	0	0	0	0	0	0	0
WT222(CAA14FCCF874)	3.73	13105	2022-11-28 11:14:42.090	0.135	0.126	0.973	-1.892	-4.272	-48.035	2.422	-3.922	96.976	0	0	0	0	0	0	0
WT222(CAA14FCCF874)	3.73	13105	2022-11-28 11:14:42.090	0.135	0.126	0.973	-1.892	-4.272	-48.035	2.433	-3.933	96.784	0	0	0	0	0	0	0
WT222(CAA14FCCF874)	3.73	13105	2022-11-28 11:14:42.090	-0.055	0.458	0.938	-1.404	-15.076	-46.509	2.45	-3.994	96.597	0	0	0	0	0	0	0
WT222(CAA14FCCF874)	3.73	13105	2022-11-28 11:14:42.090	-0.055	0.458	0.938	-1.404	-15.076	-46.509	2.466	-4.059	96.405	0	0	0	0	0	0	0
WT222(CAA14FCCF874)	3.73	13105	2022-11-28 11:14:42.105	-0.055	0.458	0.938	-1.404	-15.076	-46.509	2.494	-4.114	96.213	0	0	0	0	0	0	0
WT222(CAA14FCCF874)	3.73	13105	2022-11-28 11:14:42.105	-0.055	0.458	0.938	-1.404	-15.076	-46.509	2.516	-4.175	96.021	0	0	0	0	0	0	0
WT222(CAA14FCCF874)	3.73	13105	2022-11-28 11:14:42.105	0.087	-0.443	1.059	-17.578	6.47	14.648	2.433	-4.142	96.141	0	0	0	0	0	0	0
WT222(CAA14FCCF874)	3.73	13105	2022-11-28 11:14:42.121	0.087	-0.443	1.059	-17.578	6.47	14.648	2.351	-4.109	96.268	0	0	0	0	0	0	0
WT222(CAA14FCCF874)	3.73	13105	2022-11-28 11:14:42.121	0.087	-0.443	1.059	-17.578	6.47	14.648	2.258	-4.07	96.4	0	0	0	0	0	0	0
WT222(CAA14FCCF874)	3.73	13105	2022-11-28 11:14:42.121	0.111	-0.054	0.995	2.625	-0.244	6.714	2.269	-4.07	96.493	0	0	0	0	0	0	0
WT222(CAA14FCCF874)	3.73	13105	2022-11-28 11:14:42.121	0.111	-0.054	0.995	2.625	-0.244	6.714	2.28	-4.07	96.581	0	0	0	0	0	0	0
WT222(CAA14FCCF874)	3.73	13105	2022-11-28 11:14:42.121	0.111	-0.054	0.995	2.625	-0.244	6.714	2.291	-4.076	96.674	0	0	0	0	0	0	0
WT222(CAA14FCCF874)	3.73	13105	2022-11-28 11:14:42.121	0.111	-0.054	0.995	2.625	-0.244	6.714	2.302	-4.076	96.773	0	0	0	0	0	0	0
WT222(CAA14FCCF874)	3.73	13105	2022-11-28 11:14:42.121	-0.005	0.179	0.993	-2.38	-0.488	-8.667	2.291	-4.07	96.79	0	0	0	0	0	0	0
WT222(CAA14FCCF874)	3.73	13105	2022-11-28 11:14:42.121	-0.005	0.179	0.993	-2.38	-0.488	-8.667	2.285	-4.07	96.806	0	0	0	0	0	0	0
WT222(CAA14FCCF874)	3.73	13105	2022-11-28 11:14:42.184	-0.005	0.179	0.993	-2.38	-0.488	-8.667	2.28	-4.07	96.823	0	0	0	0	0	0	0
WT222(CAA14FCCF874)	3.73	13105	2022-11-28 11:14:42.184	-0.005	0.179	0.993	-2.38	-0.488	-8.667	2.274	-4.065	96.839	0	0	0	0	0	0	0
WT222(CAA14FCCF874)	3.73	13105	2022-11-28 11:14:42.184	0.078	0.035	1.035	-7.324	0.977	-3.052	2.241	-4.054	96.883	0	0	0	0	0	0	0
WT222(CAA14FCCF874)	3.73	13105	2022-11-28 11:14:42.184	0.078	0.035	1.035	-7.324	0.977	-3.052	2.208	-4.048	96.927	0	0	0	0	0	0	0
WT222(CAA14FCCF874)	3.73	13105	2022-11-28 11:14:42.184	0.078	0.035	1.035	-7.324	0.977	-3.052	2.175	-4.037	96.976	0	0	0	0	0	0	0
WT222(CAA14FCCF874)	3.73	13105	2022-11-28 11:14:42.184	0.078	0.035	1.035	-7.324	0.977	-3.052	2.142	-4.026	97.02	0	0	0	0	0	0	0
WT222(CAA14FCCF874)	3.73	13105	2022-11-28 11:14:42.184	0.025	0.145	0.925	-2.258	-0.793	5.066	2.131	-4.032	97.108	0	0	0	0	0	0	0
WT222(CAA14FCCF874)	3.73	13105	2022-11-28 11:14:42.184	0.025	0.145	0.925	-2.258	-0.793	5.066	2.126	-4.032	97.196	0	0	0	0	0	0	0
WT222(CAA14FCCF874)	3.73	13105	2022-11-28 11:14:42.215	0.025	0.145	0.925	-2.258	-0.793	5.066	2.115	-4.032	97.278	0	0	0	0	0	0	0
WT222(CAA14FCCF874)	3.73	13105	2022-11-28 11:14:42.215	0.025	0.145	0.925	-2.258	-0.793	5.066	2.109	-4.032	97.366	0	0	0	0	0	0	0
WT222(CAA14FCCF874)	3.73	13105	2022-11-28 11:14:42.215	0.145	0.05	1.023	0.183	0	-0.854	2.115	-4.026	97.421	0	0	0	0	0	0	0
WT222(CAA14FCCF874)	3.73	13105	2022-11-28 11:14:42.215	0.145	0.05	1.023	0.183	0	-0.854	2.126	-4.026	97.476	0	0	0	0	0	0	0
WT222(CAA14FCCF874)	3.73	13105	2022-11-28 11:14:42.215	0.145	0.05	1.023	0.183	0	-0.854	2.131	-4.021	97.531	0	0	0	0	0	0	0
WT222(CAA14FCCF874)	3.73	13105	2022-11-28 11:14:42.215	0.145	0.05	1.023	0.183	0	-0.854	2.137	-4.021	97.592	0	0	0	0	0	0	0
WT222(CAA14FCCF874)	3.73	13105	2022-11-28 11:14:42.215	0.062	-0.186	1.116	0.793	1.343	2.869	2.142	-4.016	97.668	0	0	0	0	0	0	0
WT222(CAA14FCCF874)	3.73	13105	2022-11-28 11:14:42.215	0.062	-0.186	1.116	0.793	1.343	2.869	2.148	-4.005	97.751	0	0	0	0	0	0	0
WT222(CAA14FCCF874)	3.73	13105	2022-11-28 11:14:42.246	0.062	-0.186	1.116	0.793	1.343	2.869	2.148	-3.999	97.833	0	0	0	0	0	0	0
WT222(CAA14FCCF874)	3.73	13105	2022-11-28 11:14:42.246	0.062	-0.186	1.116	0.793	1.343	2.869	2.148	-3.994	97.916	0	0	0	0	0	0	0
WT222(CAA14FCCF874)	3.73	13105	2022-11-28 11:14:42.246	0.153	0.246	1.053	-3.418	0.183	-5.615	2.131	-3.994	97.954	0	0	0	0	0	0	0
WT222(CAA14FCCF874)	3.73	13105	2022-11-28 11:14:42.246	0.153	0.246	1.053	-3.418	0.183	-5.615	2.12	-3.988	97.993	0	0	0	0	0	0	0
WT222(CAA14FCCF874)	3.73	13105	2022-11-28 11:14:42.246	0.153	0.246	1.053	-3.418	0.183	-5.615	2.109	-3.988	98.031	0	0	0	0	0	0	0
WT222(CAA14FCCF874)	3.73	13105	2022-11-28 11:14:42.246	0.153	0.246	1.053	-3.418	0.183	-5.615	2.098	-3.988	98.064	0	0	0	0	0	0	0
WT222(CAA14FCCF874)	3.73	13105	2022-11-28 11:14:42.246	0.022	0.009	0.998	1.831	-0.61	3.845	2.109	-3.994	98.146	0	0	0	0	0	0	0
WT222(CAA14FCCF874)	3.73	13105	2022-11-28 11:14:42.246	0.022	0.009	0.998	1.831	-0.61	3.845	2.12	-3.994	98.234	0	0	0	0	0	0	0
WT222(CAA14FCCF874)	3.73	13105	2022-11-28 11:14:42.309	0.022	0.009	0.998	1.831	-0.61	3.845	2.131	-3.999	98.317	0	0	0	0	0	0	0
WT222(CAA14FCCF874)	3.73	13105	2022-11-28 11:14:42.309	0.022	0.009	0.998	1.831	-0.61	3.845	2.142	-4.005	98.405	0	0	0	0	0	0	0
WT222(CAA14FCCF874)	3.73	13105	2022-11-28 11:14:42.309	0.004	0.025	1.009	-4.272	2.319	5.676	2.12	-3.988	98.498	0	0	0	0	0	0	0
WT222(CAA14FCCF874)	3.73	13105	2022-11-28 11:14:42.309	0.004	0.025	1.009	-4.272	2.319	5.676	2.098	-3.977	98.597	0	0	0	0	0	0	0
WT222(CAA14FCCF874)	3.73	13105	2022-11-28 11:14:42.309	0.004	0.025	1.009	-4.272	2.319	5.676	2.076	-3.966	98.69	0	0	0	0	0	0	0
WT222(CAA14FCCF874)	3.73	13105	2022-11-28 11:14:42.309	0.004	0.025	1.009	-4.272	2.319	5.676	2.054	-3.955	98.789	0	0	0	0	0	0	0
WT222(CAA14FCCF874)	3.73	13105	2022-11-28 11:14:42.309	0.157	0.08	0.99	-1.831	1.221	-6.348	2.049	-3.944	98.828	0	0	0	0	0	0	0
WT222(CAA14FCCF874)	3.73	13105	2022-11-28 11:14:42.309	0.157	0.08	0.99	-1.831	1.221	-6.348	2.043	-3.939	98.86	0	0	0	0	0	0	0
WT222(CAA14FCCF874)	3.73	13105	2022-11-28 11:14:42.340	0.157	0.08	0.99	-1.831	1.221	-6.348	2.043	-3.928	98.899	0	0	0	0	0	0	0
WT222(CAA14FCCF874)	3.73	13105	2022-11-28 11:14:42.340	0.157	0.08	0.99	-1.831	1.221	-6.348	2.038	-3.922	98.932	0	0	0	0	0	0	0
WT222(CAA14FCCF874)	3.73	13105	2022-11-28 11:14:42.340	0.036	-0.033	1.021	1.648	-0.488	-1.892	2.049	-3.928	98.992	0	0	0	0	0	0	0
WT222(CAA14FCCF874)	3.73	13105	2022-11-28 11:14:42.340	0.036	-0.033	1.021	1.648	-0.488	-1.892	2.06	-3.928	99.053	0	0	0	0	0	0	0
WT222(CAA14FCCF874)	3.73	13105	2022-11-28 11:14:42.340	0.036	-0.033	1.021	1.648	-0.488	-1.892	2.071	-3.928	99.113	0	0	0	0	0	0	0
WT222(CAA14FCCF874)	3.73	13105	2022-11-28 11:14:42.340	0.036	-0.033	1.021	1.648	-0.488	-1.892	2.076	-3.933	99.174	0	0	0	0	0	0	0
WT222(CAA14FCCF874)	3.73	13105	2022-11-28 11:14:42.340	-0.032	0.018	1.062	20.569	-1.038	0.61	2.181	-3.939	99.25	0	0	0	0	0	0	0
WT222(CAA14FCCF874)	3.73	13105	2022-11-28 11:14:42.340	-0.032	0.018	1.062	20.569	-1.038	0.61	2.28	-3.939	99.322	0	0	0	0	0	0	0
WT222(CAA14FCCF874)	3.73	13105	2022-11-28 11:14:42.371	-0.032	0.018	1.062	20.569	-1.038	0.61	2.384	-3.944	99.399	0	0	0	0	0	0	0
WT222(CAA14FCCF874)	3.73	13105	2022-11-28 11:14:42.371	-0.032	0.018	1.062	20.569	-1.038	0.61	2.483	-3.944	99.476	0	0	0	0	0	0	0
WT222(CAA14FCCF874)	3.73	13105	2022-11-28 11:14:42.371	0.117	0.256	0.908	-9.277	0.244	4.822	2.433	-3.944	99.569	0	0	0	0	0	0	0
WT222(CAA14FCCF874)	3.73	13105	2022-11-28 11:14:42.371	0.117	0.256	0.908	-9.277	0.244	4.822	2.39	-3.939	99.662	0	0	0	0	0	0	0
WT222(CAA14FCCF874)	3.73	13105	2022-11-28 11:14:42.371	0.117	0.256	0.908	-9.277	0.244	4.822	2.346	-3.939	99.756	0	0	0	0	0	0	0
WT222(CAA14FCCF874)	3.73	13105	2022-11-28 11:14:42.371	0.117	0.256	0.908	-9.277	0.244	4.822	2.302	-3.933	99.849	0	0	0	0	0	0	0
WT222(CAA14FCCF874)	3.73	13105	2022-11-28 11:14:42.371	0.065	0.032	1.021	-1.709	0.122	-5.493	2.302	-3.933	99.888	0	0	0	0	0	0	0
WT222(CAA14FCCF874)	3.73	13105	2022-11-28 11:14:42.371	0.065	0.032	1.021	-1.709	0.122	-5.493	2.302	-3.928	99.926	0	0	0	0	0	0	0
WT222(CAA14FCCF874)	3.73	13105	2022-11-28 11:14:42.465	0.065	0.032	1.021	-1.709	0.122	-5.493	2.296	-3.922	99.965	0	0	0	0	0	0	0
WT222(CAA14FCCF874)	3.73	13105	2022-11-28 11:14:42.465	0.065	0.032	1.021	-1.709	0.122	-5.493	2.296	-3.922	100.003	0	0	0	0	0	0	0
WT222(CAA14FCCF874)	3.73	13105	2022-11-28 11:14:42.465	0.055	0.289	0.98	3.052	0.854	2.991	2.313	-3.911	100.085	0	0	0	0	0	0	0
WT222(CAA14FCCF874)	3.73	13105	2022-11-28 11:14:42.465	0.055	0.289	0.98	3.052	0.854	2.991	2.335	-3.906	100.168	0	0	0	0	0	0	0
WT222(CAA14FCCF874)	3.73	13105	2022-11-28 11:14:42.465	0.055	0.289	0.98	3.052	0.854	2.991	2.362	-3.9	100.245	0	0	0	0	0	0	0
WT222(CAA14FCCF874)	3.73	13105	2022-11-28 11:14:42.465	0.055	0.289	0.98	3.052	0.854	2.991	2.384	-3.895	100.322	0	0	0	0	0	0	0
WT222(CAA14FCCF874)	3.73	13105	2022-11-28 11:14:42.465	-0.107	0.226	1.006	8.606	-3.174	-14.832	2.444	-3.9	100.305	0	0	0	0	0	0	0
WT222(CAA14FCCF874)	3.73	13105	2022-11-28 11:14:42.465	-0.107	0.226	1.006	8.606	-3.174	-14.832	2.505	-3.911	100.294	0	0	0	0	0	0	0
WT222(CAA14FCCF874)	3.73	13105	2022-11-28 11:14:42.465	-0.107	0.226	1.006	8.606	-3.174	-14.832	2.565	-3.911	100.278	0	0	0	0	0	0	0
WT222(CAA14FCCF874)	3.73	13105	2022-11-28 11:14:42.465	-0.107	0.226	1.006	8.606	-3.174	-14.832	2.626	-3.917	100.267	0	0	0	0	0	0	0
WT222(CAA14FCCF874)	3.73	13105	2022-11-28 11:14:42.465	0.253	-0.275	0.883	1.16	-0.916	15.198	2.637	-3.917	100.41	0	0	0	0	0	0	0
WT222(CAA14FCCF874)	3.73	13105	2022-11-28 11:14:42.465	0.253	-0.275	0.883	1.16	-0.916	15.198	2.648	-3.922	100.547	0	0	0	0	0	0	0
WT222(CAA14FCCF874)	3.73	13105	2022-11-28 11:14:42.465	0.253	-0.275	0.883	1.16	-0.916	15.198	2.653	-3.928	100.69	0	0	0	0	0	0	0
WT222(CAA14FCCF874)	3.73	13105	2022-11-28 11:14:42.465	0.253	-0.275	0.883	1.16	-0.916	15.198	2.653	-3.939	100.838	0	0	0	0	0	0	0
WT222(CAA14FCCF874)	3.73	13105	2022-11-28 11:14:42.465	0.088	0.429	1.149	-1.831	2.075	-2.441	2.648	-3.928	100.893	0	0	0	0	0	0	0
WT222(CAA14FCCF874)	3.73	13105	2022-11-28 11:14:42.465	0.088	0.429	1.149	-1.831	2.075	-2.441	2.648	-3.917	100.942	0	0	0	0	0	0	0
WT222(CAA14FCCF874)	3.73	13105	2022-11-28 11:14:42.496	0.088	0.429	1.149	-1.831	2.075	-2.441	2.653	-3.9	100.992	0	0	0	0	0	0	0
WT222(CAA14FCCF874)	3.73	13105	2022-11-28 11:14:42.496	0.088	0.429	1.149	-1.831	2.075	-2.441	2.659	-3.889	101.036	0	0	0	0	0	0	0
WT222(CAA14FCCF874)	3.73	13105	2022-11-28 11:14:42.496	0.03	-0.056	0.976	6.653	-0.061	-10.376	2.703	-3.889	101.047	0	0	0	0	0	0	0
WT222(CAA14FCCF874)	3.73	13105	2022-11-28 11:14:42.496	0.03	-0.056	0.976	6.653	-0.061	-10.376	2.752	-3.884	101.058	0	0	0	0	0	0	0
WT222(CAA14FCCF874)	3.73	13105	2022-11-28 11:14:42.496	0.03	-0.056	0.976	6.653	-0.061	-10.376	2.796	-3.878	101.069	0	0	0	0	0	0	0
WT222(CAA14FCCF874)	3.73	13105	2022-11-28 11:14:42.496	0.084	0.07	1.135	7.935	-1.282	11.658	2.84	-3.889	101.19	0	0	0	0	0	0	0
WT222(CAA14FCCF874)	3.73	13105	2022-11-28 11:14:42.496	0.084	0.07	1.135	7.935	-1.282	11.658	2.884	-3.895	101.316	0	0	0	0	0	0	0
WT222(CAA14FCCF874)	3.73	13105	2022-11-28 11:14:42.496	0.084	0.07	1.135	7.935	-1.282	11.658	2.928	-3.906	101.437	0	0	0	0	0	0	0
WT222(CAA14FCCF874)	3.73	13105	2022-11-28 11:14:42.574	0.084	0.07	1.135	7.935	-1.282	11.658	2.966	-3.911	101.558	0	0	0	0	0	0	0
WT222(CAA14FCCF874)	3.73	13105	2022-11-28 11:14:42.574	0.063	-0.147	1.057	-0.977	2.075	1.404	2.966	-3.9	101.635	0	0	0	0	0	0	0
WT222(CAA14FCCF874)	3.73	13105	2022-11-28 11:14:42.574	0.063	-0.147	1.057	-0.977	2.075	1.404	2.966	-3.889	101.706	0	0	0	0	0	0	0
WT222(CAA14FCCF874)	3.73	13105	2022-11-28 11:14:42.574	0.063	-0.147	1.057	-0.977	2.075	1.404	2.961	-3.878	101.783	0	0	0	0	0	0	0
WT222(CAA14FCCF874)	3.73	13105	2022-11-28 11:14:42.574	0.063	-0.147	1.057	-0.977	2.075	1.404	2.955	-3.873	101.865	0	0	0	0	0	0	0
WT222(CAA14FCCF874)	3.73	13105	2022-11-28 11:14:42.574	0.053	0.682	0.91	-5.554	-7.751	-36.499	2.944	-3.9	101.744	0	0	0	0	0	0	0
WT222(CAA14FCCF874)	3.73	13105	2022-11-28 11:14:42.574	0.053	0.682	0.91	-5.554	-7.751	-36.499	2.939	-3.928	101.624	0	0	0	0	0	0	0
WT222(CAA14FCCF874)	3.73	13105	2022-11-28 11:14:42.574	0.053	0.682	0.91	-5.554	-7.751	-36.499	2.939	-3.95	101.497	0	0	0	0	0	0	0
WT222(CAA14FCCF874)	3.73	13105	2022-11-28 11:14:42.637	0.053	0.682	0.91	-5.554	-7.751	-36.499	2.939	-3.977	101.371	0	0	0	0	0	0	0
WT222(CAA14FCCF874)	3.73	13105	2022-11-28 11:14:42.637	0.072	0.042	0.981	7.874	3.418	2.197	2.999	-3.955	101.437	0	0	0	0	0	0	0
WT222(CAA14FCCF874)	3.73	13105	2022-11-28 11:14:42.637	0.072	0.042	0.981	7.874	3.418	2.197	3.054	-3.939	101.503	0	0	0	0	0	0	0
WT222(CAA14FCCF874)	3.73	13105	2022-11-28 11:14:42.637	0.072	0.042	0.981	7.874	3.418	2.197	3.104	-3.917	101.574	0	0	0	0	0	0	0
WT222(CAA14FCCF874)	3.73	13105	2022-11-28 11:14:42.637	0.072	0.042	0.981	7.874	3.418	2.197	3.159	-3.9	101.646	0	0	0	0	0	0	0
WT222(CAA14FCCF874)	3.73	13105	2022-11-28 11:14:42.637	0.041	-0.033	0.996	-0.916	-2.747	9.949	3.164	-3.911	101.755	0	0	0	0	0	0	0
WT222(CAA14FCCF874)	3.73	13105	2022-11-28 11:14:42.637	0.041	-0.033	0.996	-0.916	-2.747	9.949	3.17	-3.928	101.865	0	0	0	0	0	0	0
WT222(CAA14FCCF874)	3.73	13105	2022-11-28 11:14:42.637	0.041	-0.033	0.996	-0.916	-2.747	9.949	3.17	-3.939	101.975	0	0	0	0	0	0	0
WT222(CAA14FCCF874)	3.73	13105	2022-11-28 11:14:42.637	0.041	-0.033	0.996	-0.916	-2.747	9.949	3.17	-3.955	102.085	0	0	0	0	0	0	0
WT222(CAA14FCCF874)	3.73	13105	2022-11-28 11:14:42.637	0.045	0.03	0.963	0.488	0	6.958	3.181	-3.955	102.184	0	0	0	0	0	0	0
WT222(CAA14FCCF874)	3.73	13105	2022-11-28 11:14:42.637	0.045	0.03	0.963	0.488	0	6.958	3.186	-3.95	102.283	0	0	0	0	0	0	0
WT222(CAA14FCCF874)	3.73	13105	2022-11-28 11:14:42.637	0.045	0.03	0.963	0.488	0	6.958	3.197	-3.95	102.382	0	0	0	0	0	0	0
WT222(CAA14FCCF874)	3.73	13105	2022-11-28 11:14:42.637	0.045	0.03	0.963	0.488	0	6.958	3.203	-3.95	102.48	0	0	0	0	0	0	0
WT222(CAA14FCCF874)	3.73	13105	2022-11-28 11:14:42.637	0.25	0.032	1	-3.723	1.221	-12.146	3.192	-3.939	102.48	0	0	0	0	0	0	0
WT222(CAA14FCCF874)	3.73	13105	2022-11-28 11:14:42.637	0.25	0.032	1	-3.723	1.221	-12.146	3.186	-3.928	102.486	0	0	0	0	0	0	0
WT222(CAA14FCCF874)	3.73	13105	2022-11-28 11:14:42.637	0.25	0.032	1	-3.723	1.221	-12.146	3.175	-3.922	102.486	0	0	0	0	0	0	0
WT222(CAA14FCCF874)	3.73	13105	2022-11-28 11:14:42.668	0.25	0.032	1	-3.723	1.221	-12.146	3.17	-3.917	102.491	0	0	0	0	0	0	0
WT222(CAA14FCCF874)	3.73	13105	2022-11-28 11:14:42.668	-0.016	0.046	1.009	3.052	0.916	12.695	3.186	-3.917	102.618	0	0	0	0	0	0	0
WT222(CAA14FCCF874)	3.73	13105	2022-11-28 11:14:42.668	-0.016	0.046	1.009	3.052	0.916	12.695	3.197	-3.917	102.744	0	0	0	0	0	0	0
WT222(CAA14FCCF874)	3.73	13105	2022-11-28 11:14:42.668	-0.016	0.046	1.009	3.052	0.916	12.695	3.214	-3.917	102.876	0	0	0	0	0	0	0
WT222(CAA14FCCF874)	3.73	13105	2022-11-28 11:14:42.668	-0.016	0.046	1.009	3.052	0.916	12.695	3.23	-3.917	103.002	0	0	0	0	0	0	0
WT222(CAA14FCCF874)	3.73	13105	2022-11-28 11:14:42.668	0.14	-0.189	0.926	-3.784	0.488	0.488	3.214	-3.917	103.068	0	0	0	0	0	0	0
WT222(CAA14FCCF874)	3.73	13105	2022-11-28 11:14:42.668	0.14	-0.189	0.926	-3.784	0.488	0.488	3.192	-3.917	103.14	0	0	0	0	0	0	0
WT222(CAA14FCCF874)	3.73	13105	2022-11-28 11:14:42.668	0.14	-0.189	0.926	-3.784	0.488	0.488	3.17	-3.917	103.211	0	0	0	0	0	0	0
WT222(CAA14FCCF874)	3.73	13105	2022-11-28 11:14:42.699	0.14	-0.189	0.926	-3.784	0.488	0.488	3.148	-3.922	103.282	0	0	0	0	0	0	0
WT222(CAA14FCCF874)	3.73	13105	2022-11-28 11:14:42.699	0.117	0.234	0.996	-4.211	0	-1.892	3.126	-3.922	103.337	0	0	0	0	0	0	0
WT222(CAA14FCCF874)	3.73	13105	2022-11-28 11:14:42.699	0.117	0.234	0.996	-4.211	0	-1.892	3.104	-3.928	103.398	0	0	0	0	0	0	0
WT222(CAA14FCCF874)	3.73	13105	2022-11-28 11:14:42.699	0.117	0.234	0.996	-4.211	0	-1.892	3.087	-3.928	103.453	0	0	0	0	0	0	0
WT222(CAA14FCCF874)	3.73	13105	2022-11-28 11:14:42.699	0.117	0.234	0.996	-4.211	0	-1.892	3.065	-3.933	103.502	0	0	0	0	0	0	0
WT222(CAA14FCCF874)	3.73	13105	2022-11-28 11:14:42.699	0.023	0.188	1.001	0.122	1.221	-0.732	3.071	-3.928	103.563	0	0	0	0	0	0	0
WT222(CAA14FCCF874)	3.73	13105	2022-11-28 11:14:42.699	0.023	0.188	1.001	0.122	1.221	-0.732	3.076	-3.928	103.618	0	0	0	0	0	0	0
WT222(CAA14FCCF874)	3.73	13105	2022-11-28 11:14:42.699	0.023	0.188	1.001	0.122	1.221	-0.732	3.082	-3.922	103.678	0	0	0	0	0	0	0
WT222(CAA14FCCF874)	3.73	13105	2022-11-28 11:14:42.762	0.023	0.188	1.001	0.122	1.221	-0.732	3.093	-3.917	103.733	0	0	0	0	0	0	0
WT222(CAA14FCCF874)	3.73	13105	2022-11-28 11:14:42.762	0.017	0.104	0.988	-0.183	-1.16	-8.484	3.098	-3.922	103.749	0	0	0	0	0	0	0
WT222(CAA14FCCF874)	3.73	13105	2022-11-28 11:14:42.762	0.017	0.104	0.988	-0.183	-1.16	-8.484	3.109	-3.922	103.766	0	0	0	0	0	0	0
WT222(CAA14FCCF874)	3.73	13105	2022-11-28 11:14:42.762	0.017	0.104	0.988	-0.183	-1.16	-8.484	3.115	-3.928	103.782	0	0	0	0	0	0	0
WT222(CAA14FCCF874)	3.73	13105	2022-11-28 11:14:42.762	0.017	0.104	0.988	-0.183	-1.16	-8.484	3.126	-3.928	103.799	0	0	0	0	0	0	0
WT222(CAA14FCCF874)	3.73	13105	2022-11-28 11:14:42.762	-0.1	-0.058	0.983	-0.549	2.136	11.597	3.126	-3.917	103.92	0	0	0	0	0	0	0
WT222(CAA14FCCF874)	3.73	13105	2022-11-28 11:14:42.762	-0.1	-0.058	0.983	-0.549	2.136	11.597	3.12	-3.906	104.041	0	0	0	0	0	0	0
WT222(CAA14FCCF874)	3.73	13105	2022-11-28 11:14:42.762	-0.1	-0.058	0.983	-0.549	2.136	11.597	3.115	-3.895	104.167	0	0	0	0	0	0	0
WT222(CAA14FCCF874)	3.73	13105	2022-11-28 11:14:42.793	-0.1	-0.058	0.983	-0.549	2.136	11.597	3.109	-3.884	104.288	0	0	0	0	0	0	0
WT222(CAA14FCCF874)	3.73	13105	2022-11-28 11:14:42.793	0.221	0.129	1.021	-1.831	0.671	-8.667	3.104	-3.873	104.31	0	0	0	0	0	0	0
WT222(CAA14FCCF874)	3.73	13105	2022-11-28 11:14:42.793	0.221	0.129	1.021	-1.831	0.671	-8.667	3.098	-3.862	104.326	0	0	0	0	0	0	0
WT222(CAA14FCCF874)	3.73	13105	2022-11-28 11:14:42.793	0.221	0.129	1.021	-1.831	0.671	-8.667	3.098	-3.856	104.348	0	0	0	0	0	0	0
WT222(CAA14FCCF874)	3.73	13105	2022-11-28 11:14:42.793	0.221	0.129	1.021	-1.831	0.671	-8.667	3.093	-3.851	104.365	0	0	0	0	0	0	0
WT222(CAA14FCCF874)	3.73	13105	2022-11-28 11:14:42.793	0.003	0.165	1.024	-3.54	-0.854	-11.719	3.087	-3.851	104.365	0	0	0	0	0	0	0
WT222(CAA14FCCF874)	3.73	13105	2022-11-28 11:14:42.793	0.003	0.165	1.024	-3.54	-0.854	-11.719	3.076	-3.851	104.365	0	0	0	0	0	0	0
WT222(CAA14FCCF874)	3.73	13105	2022-11-28 11:14:42.793	0.003	0.165	1.024	-3.54	-0.854	-11.719	3.071	-3.851	104.365	0	0	0	0	0	0	0
WT222(CAA14FCCF874)	3.73	13105	2022-11-28 11:14:42.824	0.003	0.165	1.024	-3.54	-0.854	-11.719	3.06	-3.851	104.359	0	0	0	0	0	0	0
WT222(CAA14FCCF874)	3.73	13105	2022-11-28 11:14:42.824	0.031	-0.088	1.003	-3.906	-1.892	15.076	3.043	-3.862	104.496	0	0	0	0	0	0	0
WT222(CAA14FCCF874)	3.73	13105	2022-11-28 11:14:42.824	0.031	-0.088	1.003	-3.906	-1.892	15.076	3.021	-3.873	104.628	0	0	0	0	0	0	0
WT222(CAA14FCCF874)	3.73	13105	2022-11-28 11:14:42.824	0.031	-0.088	1.003	-3.906	-1.892	15.076	2.999	-3.878	104.766	0	0	0	0	0	0	0
WT222(CAA14FCCF874)	3.73	13105	2022-11-28 11:14:42.824	0.031	-0.088	1.003	-3.906	-1.892	15.076	2.972	-3.889	104.897	0	0	0	0	0	0	0
WT222(CAA14FCCF874)	3.73	13105	2022-11-28 11:14:42.824	0.193	0.253	0.952	-3.235	-0.244	-18.616	2.966	-3.884	104.865	0	0	0	0	0	0	0
WT222(CAA14FCCF874)	3.73	13105	2022-11-28 11:14:42.824	0.193	0.253	0.952	-3.235	-0.244	-18.616	2.961	-3.884	104.826	0	0	0	0	0	0	0
WT222(CAA14FCCF874)	3.73	13105	2022-11-28 11:14:42.824	0.193	0.253	0.952	-3.235	-0.244	-18.616	2.955	-3.878	104.788	0	0	0	0	0	0	0
WT222(CAA14FCCF874)	3.73	13105	2022-11-28 11:14:42.855	0.193	0.253	0.952	-3.235	-0.244	-18.616	2.955	-3.873	104.749	0	0	0	0	0	0	0
WT222(CAA14FCCF874)	3.73	13105	2022-11-28 11:14:42.855	0.109	-0.208	1.002	-2.014	-1.526	9.094	2.95	-3.889	104.848	0	0	0	0	0	0	0
WT222(CAA14FCCF874)	3.73	13105	2022-11-28 11:14:42.855	0.109	-0.208	1.002	-2.014	-1.526	9.094	2.939	-3.9	104.947	0	0	0	0	0	0	0
WT222(CAA14FCCF874)	3.73	13105	2022-11-28 11:14:42.855	0.109	-0.208	1.002	-2.014	-1.526	9.094	2.922	-3.911	105.051	0	0	0	0	0	0	0
WT222(CAA14FCCF874)	3.73	13105	2022-11-28 11:14:42.855	0.078	0.156	0.997	0.122	-0.061	1.831	2.928	-3.917	105.117	0	0	0	0	0	0	0
WT222(CAA14FCCF874)	3.73	13105	2022-11-28 11:14:42.855	0.078	0.156	0.997	0.122	-0.061	1.831	2.928	-3.917	105.178	0	0	0	0	0	0	0
WT222(CAA14FCCF874)	3.73	13105	2022-11-28 11:14:42.855	0.078	0.156	0.997	0.122	-0.061	1.831	2.933	-3.922	105.244	0	0	0	0	0	0	0
WT222(CAA14FCCF874)	3.73	13105	2022-11-28 11:14:42.855	0.078	0.156	0.997	0.122	-0.061	1.831	2.933	-3.922	105.304	0	0	0	0	0	0	0
WT222(CAA14FCCF874)	3.73	13105	2022-11-28 11:14:42.902	-0.022	0.407	0.917	-1.587	-1.221	-27.222	2.944	-3.922	105.222	0	0	0	0	0	0	0
WT222(CAA14FCCF874)	3.73	13105	2022-11-28 11:14:42.902	-0.022	0.407	0.917	-1.587	-1.221	-27.222	2.955	-3.922	105.128	0	0	0	0	0	0	0
WT222(CAA14FCCF874)	3.73	13105	2022-11-28 11:14:42.902	-0.022	0.407	0.917	-1.587	-1.221	-27.222	2.966	-3.917	105.04	0	0	0	0	0	0	0
WT222(CAA14FCCF874)	3.73	13105	2022-11-28 11:14:42.902	-0.022	0.407	0.917	-1.587	-1.221	-27.222	2.983	-3.917	104.947	0	0	0	0	0	0	0
WT222(CAA14FCCF874)	3.73	13105	2022-11-28 11:14:42.902	0.012	-0.039	0.996	2.93	9.338	29.358	2.999	-3.873	105.145	0	0	0	0	0	0	0
WT222(CAA14FCCF874)	3.73	13105	2022-11-28 11:14:42.902	0.012	-0.039	0.996	2.93	9.338	29.358	3.016	-3.829	105.337	0	0	0	0	0	0	0
WT222(CAA14FCCF874)	3.73	13105	2022-11-28 11:14:42.902	0.012	-0.039	0.996	2.93	9.338	29.358	3.032	-3.79	105.535	0	0	0	0	0	0	0
WT222(CAA14FCCF874)	3.73	13105	2022-11-28 11:14:42.902	0.012	-0.039	0.996	2.93	9.338	29.358	3.043	-3.746	105.732	0	0	0	0	0	0	0
WT222(CAA14FCCF874)	3.73	13105	2022-11-28 11:14:42.996	0.015	0.12	0.969	-1.282	-0.549	5.066	3.043	-3.746	105.804	0	0	0	0	0	0	0
WT222(CAA14FCCF874)	3.73	13105	2022-11-28 11:14:42.996	0.015	0.12	0.969	-1.282	-0.549	5.066	3.043	-3.746	105.875	0	0	0	0	0	0	0
WT222(CAA14FCCF874)	3.73	13105	2022-11-28 11:14:42.996	0.015	0.12	0.969	-1.282	-0.549	5.066	3.043	-3.746	105.947	0	0	0	0	0	0	0
WT222(CAA14FCCF874)	3.73	13105	2022-11-28 11:14:42.996	0.015	0.12	0.969	-1.282	-0.549	5.066	3.043	-3.746	106.018	0	0	0	0	0	0	0
WT222(CAA14FCCF874)	3.73	13105	2022-11-28 11:14:42.996	-0.058	-0.079	0.973	-1.404	0.366	-5.371	3.049	-3.741	106.04	0	0	0	0	0	0	0
WT222(CAA14FCCF874)	3.73	13105	2022-11-28 11:14:42.996	-0.058	-0.079	0.973	-1.404	0.366	-5.371	3.049	-3.73	106.062	0	0	0	0	0	0	0
WT222(CAA14FCCF874)	3.73	13105	2022-11-28 11:14:42.996	-0.058	-0.079	0.973	-1.404	0.366	-5.371	3.043	-3.719	106.084	0	0	0	0	0	0	0
WT222(CAA14FCCF874)	3.73	13105	2022-11-28 11:14:42.996	-0.058	-0.079	0.973	-1.404	0.366	-5.371	3.043	-3.713	106.111	0	0	0	0	0	0	0
WT222(CAA14FCCF874)	3.73	13105	2022-11-28 11:14:43.027	0.079	0.163	1.025	0.854	0.427	4.395	3.049	-3.702	106.183	0	0	0	0	0	0	0
WT222(CAA14FCCF874)	3.73	13105	2022-11-28 11:14:43.027	0.079	0.163	1.025	0.854	0.427	4.395	3.054	-3.697	106.254	0	0	0	0	0	0	0
WT222(CAA14FCCF874)	3.73	13105	2022-11-28 11:14:43.027	0.079	0.163	1.025	0.854	0.427	4.395	3.065	-3.691	106.32	0	0	0	0	0	0	0
WT222(CAA14FCCF874)	3.73	13105	2022-11-28 11:14:43.027	0.079	0.163	1.025	0.854	0.427	4.395	3.071	-3.686	106.392	0	0	0	0	0	0	0
WT222(CAA14FCCF874)	3.73	13105	2022-11-28 11:14:43.027	0.092	-0.379	0.93	-4.883	-0.549	19.897	3.043	-3.686	106.54	0	0	0	0	0	0	0
WT222(CAA14FCCF874)	3.73	13105	2022-11-28 11:14:43.027	0.092	-0.379	0.93	-4.883	-0.549	19.897	3.01	-3.691	106.694	0	0	0	0	0	0	0
WT222(CAA14FCCF874)	3.73	13105	2022-11-28 11:14:43.027	0.092	-0.379	0.93	-4.883	-0.549	19.897	2.972	-3.697	106.842	0	0	0	0	0	0	0
WT222(CAA14FCCF874)	3.73	13105	2022-11-28 11:14:43.027	0.092	-0.379	0.93	-4.883	-0.549	19.897	2.933	-3.702	107.001	0	0	0	0	0	0	0
WT222(CAA14FCCF874)	3.73	13105	2022-11-28 11:14:43.027	-0.098	0.438	1.076	7.324	-3.052	-28.748	2.972	-3.708	106.908	0	0	0	0	0	0	0
WT222(CAA14FCCF874)	3.73	13105	2022-11-28 11:14:43.027	-0.098	0.438	1.076	7.324	-3.052	-28.748	3.016	-3.713	106.815	0	0	0	0	0	0	0
WT222(CAA14FCCF874)	3.73	13105	2022-11-28 11:14:43.027	-0.098	0.438	1.076	7.324	-3.052	-28.748	3.065	-3.713	106.721	0	0	0	0	0	0	0
WT222(CAA14FCCF874)	3.73	13105	2022-11-28 11:14:43.027	-0.098	0.438	1.076	7.324	-3.052	-28.748	3.115	-3.713	106.622	0	0	0	0	0	0	0
WT222(CAA14FCCF874)	3.73	13105	2022-11-28 11:14:43.027	0.103	-0.185	1.006	-0.671	-0.366	1.404	3.109	-3.708	106.677	0	0	0	0	0	0	0
WT222(CAA14FCCF874)	3.73	13105	2022-11-28 11:14:43.027	0.103	-0.185	1.006	-0.671	-0.366	1.404	3.109	-3.702	106.732	0	0	0	0	0	0	0
WT222(CAA14FCCF874)	3.73	13105	2022-11-28 11:14:43.027	0.103	-0.185	1.006	-0.671	-0.366	1.404	3.098	-3.697	106.793	0	0	0	0	0	0	0
WT222(CAA14FCCF874)	3.73	13105	2022-11-28 11:14:43.027	0.103	-0.185	1.006	-0.671	-0.366	1.404	3.093	-3.697	106.848	0	0	0	0	0	0	0
WT222(CAA14FCCF874)	3.73	13105	2022-11-28 11:14:43.059	-0.036	0.052	0.997	2.38	1.465	9.094	3.098	-3.686	106.946	0	0	0	0	0	0	0

## Sheet: 18Hz
设备名称	电压	版本	片上时间	加速度X(g)	加速度Y(g)	加速度Z(g)	角速度X(°/s)	角速度Y(°/s)	角速度Z(°/s)	角度X(°)	角度Y(°)	角度Z(°)	磁场X	磁场Y	磁场Z	四元数0	四元数1	四元数2	四元数3	状态
WT222(CAA14FCCF874)	3.75	13105	2022-11-28 15:07:24.355	-0.105	-0.375	0.941	-15.137	9.46	-25.085	-3.241	0.45	71.164	0	0	0	0	0	0	0
WT222(CAA14FCCF874)	3.75	13105	2022-11-28 15:07:24.355	-0.105	-0.375	0.941	-15.137	9.46	-25.085	-3.318	0.489	71.104	0	0	0	0	0	0	0
WT222(CAA14FCCF874)	3.75	13105	2022-11-28 15:07:24.355	-0.105	-0.375	0.941	-15.137	9.46	-25.085	-3.395	0.527	71.043	0	0	0	0	0	0	0
WT222(CAA14FCCF874)	3.75	13105	2022-11-28 15:07:24.355	-0.105	-0.375	0.941	-15.137	9.46	-25.085	-3.477	0.566	70.988	0	0	0	0	0	0	0
WT222(CAA14FCCF874)	3.75	13105	2022-11-28 15:07:24.355	0.019	-0.35	0.866	-19.836	-1.038	-40.71	-3.587	0.544	70.862	0	0	0	0	0	0	0
WT222(CAA14FCCF874)	3.75	13105	2022-11-28 15:07:24.355	0.019	-0.35	0.866	-19.836	-1.038	-40.71	-3.697	0.527	70.741	0	0	0	0	0	0	0
WT222(CAA14FCCF874)	3.75	13105	2022-11-28 15:07:24.479	0.019	-0.35	0.866	-19.836	-1.038	-40.71	-3.812	0.505	70.62	0	0	0	0	0	0	0
WT222(CAA14FCCF874)	3.75	13105	2022-11-28 15:07:24.479	0.019	-0.35	0.866	-19.836	-1.038	-40.71	-3.922	0.478	70.505	0	0	0	0	0	0	0
WT222(CAA14FCCF874)	3.75	13105	2022-11-28 15:07:24.479	0.337	-0.566	1.062	21.24	2.075	85.571	-3.829	0.511	71.021	0	0	0	0	0	0	0
WT222(CAA14FCCF874)	3.75	13105	2022-11-28 15:07:24.479	0.337	-0.566	1.062	21.24	2.075	85.571	-3.741	0.538	71.537	0	0	0	0	0	0	0
WT222(CAA14FCCF874)	3.75	13105	2022-11-28 15:07:24.479	0.337	-0.566	1.062	21.24	2.075	85.571	-3.647	0.56	72.054	0	0	0	0	0	0	0
WT222(CAA14FCCF874)	3.75	13105	2022-11-28 15:07:24.479	-0.546	0.674	0.952	11.78	15.93	92.224	-3.598	0.659	72.592	0	0	0	0	0	0	0
WT222(CAA14FCCF874)	3.75	13105	2022-11-28 15:07:24.479	-0.546	0.674	0.952	11.78	15.93	92.224	-3.543	0.769	73.125	0	0	0	0	0	0	0
WT222(CAA14FCCF874)	3.75	13105	2022-11-28 15:07:24.479	-0.546	0.674	0.952	11.78	15.93	92.224	-3.483	0.879	73.647	0	0	0	0	0	0	0
WT222(CAA14FCCF874)	3.75	13105	2022-11-28 15:07:24.479	-0.546	0.674	0.952	11.78	15.93	92.224	-3.417	0.994	74.158	0	0	0	0	0	0	0
WT222(CAA14FCCF874)	3.75	13105	2022-11-28 15:07:24.479	0.189	-0.173	1.042	-12.024	-3.906	-17.639	-3.477	0.978	74.125	0	0	0	0	0	0	0
WT222(CAA14FCCF874)	3.75	13105	2022-11-28 15:07:24.479	0.189	-0.173	1.042	-12.024	-3.906	-17.639	-3.538	0.956	74.097	0	0	0	0	0	0	0
WT222(CAA14FCCF874)	3.75	13105	2022-11-28 15:07:24.479	0.189	-0.173	1.042	-12.024	-3.906	-17.639	-3.598	0.934	74.07	0	0	0	0	0	0	0
WT222(CAA14FCCF874)	3.75	13105	2022-11-28 15:07:24.479	0.189	-0.173	1.042	-12.024	-3.906	-17.639	-3.658	0.912	74.042	0	0	0	0	0	0	0
WT222(CAA14FCCF874)	3.75	13105	2022-11-28 15:07:24.479	-0.004	-0.278	0.781	11.78	-1.221	56.213	-3.598	0.923	74.388	0	0	0	0	0	0	0
WT222(CAA14FCCF874)	3.75	13105	2022-11-28 15:07:24.479	-0.004	-0.278	0.781	11.78	-1.221	56.213	-3.543	0.934	74.734	0	0	0	0	0	0	0
WT222(CAA14FCCF874)	3.75	13105	2022-11-28 15:07:24.479	-0.004	-0.278	0.781	11.78	-1.221	56.213	-3.483	0.939	75.081	0	0	0	0	0	0	0
WT222(CAA14FCCF874)	3.75	13105	2022-11-28 15:07:24.479	-0.004	-0.278	0.781	11.78	-1.221	56.213	-3.428	0.95	75.427	0	0	0	0	0	0	0
WT222(CAA14FCCF874)	3.75	13105	2022-11-28 15:07:24.479	0.211	0.044	1.031	5.493	-5.737	-2.502	-3.406	0.917	75.482	0	0	0	0	0	0	0
WT222(CAA14FCCF874)	3.75	13105	2022-11-28 15:07:24.479	0.211	0.044	1.031	5.493	-5.737	-2.502	-3.384	0.884	75.536	0	0	0	0	0	0	0
WT222(CAA14FCCF874)	3.75	13105	2022-11-28 15:07:24.479	0.211	0.044	1.031	5.493	-5.737	-2.502	-3.362	0.846	75.586	0	0	0	0	0	0	0
WT222(CAA14FCCF874)	3.75	13105	2022-11-28 15:07:24.479	0.211	0.044	1.031	5.493	-5.737	-2.502	-3.34	0.813	75.635	0	0	0	0	0	0	0
WT222(CAA14FCCF874)	3.75	13105	2022-11-28 15:07:24.479	0.013	0.414	1.172	15.442	-4.822	7.568	-3.257	0.78	75.729	0	0	0	0	0	0	0
WT222(CAA14FCCF874)	3.75	13105	2022-11-28 15:07:24.479	0.013	0.414	1.172	15.442	-4.822	7.568	-3.175	0.753	75.817	0	0	0	0	0	0	0
WT222(CAA14FCCF874)	3.75	13105	2022-11-28 15:07:24.479	0.013	0.414	1.172	15.442	-4.822	7.568	-3.087	0.725	75.899	0	0	0	0	0	0	0
WT222(CAA14FCCF874)	3.75	13105	2022-11-28 15:07:24.573	0.013	0.414	1.172	15.442	-4.822	7.568	-2.999	0.698	75.976	0	0	0	0	0	0	0
WT222(CAA14FCCF874)	3.75	13105	2022-11-28 15:07:24.573	-0.13	-0.177	0.997	-4.211	-1.343	9.216	-3.01	0.692	76.064	0	0	0	0	0	0	0
WT222(CAA14FCCF874)	3.75	13105	2022-11-28 15:07:24.573	-0.13	-0.177	0.997	-4.211	-1.343	9.216	-3.021	0.687	76.152	0	0	0	0	0	0	0
WT222(CAA14FCCF874)	3.75	13105	2022-11-28 15:07:24.573	-0.13	-0.177	0.997	-4.211	-1.343	9.216	-3.032	0.681	76.24	0	0	0	0	0	0	0
WT222(CAA14FCCF874)	3.75	13105	2022-11-28 15:07:24.573	-0.13	-0.177	0.997	-4.211	-1.343	9.216	-3.049	0.676	76.333	0	0	0	0	0	0	0
WT222(CAA14FCCF874)	3.75	13105	2022-11-28 15:07:24.573	-0.073	-0.221	0.896	-3.357	0.61	4.211	-3.06	0.681	76.399	0	0	0	0	0	0	0
WT222(CAA14FCCF874)	3.75	13105	2022-11-28 15:07:24.573	-0.073	-0.221	0.896	-3.357	0.61	4.211	-3.076	0.681	76.47	0	0	0	0	0	0	0
WT222(CAA14FCCF874)	3.75	13105	2022-11-28 15:07:24.573	-0.073	-0.221	0.896	-3.357	0.61	4.211	-3.093	0.687	76.542	0	0	0	0	0	0	0
WT222(CAA14FCCF874)	3.75	13105	2022-11-28 15:07:24.573	-0.073	-0.221	0.896	-3.357	0.61	4.211	-3.109	0.692	76.613	0	0	0	0	0	0	0
WT222(CAA14FCCF874)	3.75	13105	2022-11-28 15:07:24.573	0.057	-0.132	1.076	-1.831	4.944	13.916	-3.12	0.72	76.74	0	0	0	0	0	0	0
WT222(CAA14FCCF874)	3.75	13105	2022-11-28 15:07:24.573	0.057	-0.132	1.076	-1.831	4.944	13.916	-3.131	0.747	76.86	0	0	0	0	0	0	0
WT222(CAA14FCCF874)	3.75	13105	2022-11-28 15:07:24.573	0.057	-0.132	1.076	-1.831	4.944	13.916	-3.137	0.775	76.981	0	0	0	0	0	0	0
WT222(CAA14FCCF874)	3.75	13105	2022-11-28 15:07:24.573	0.057	-0.132	1.076	-1.831	4.944	13.916	-3.148	0.802	77.102	0	0	0	0	0	0	0
WT222(CAA14FCCF874)	3.75	13105	2022-11-28 15:07:24.573	0.043	-0.235	0.959	-10.315	-0.916	21.545	-3.203	0.802	77.267	0	0	0	0	0	0	0
WT222(CAA14FCCF874)	3.75	13105	2022-11-28 15:07:24.573	0.043	-0.235	0.959	-10.315	-0.916	21.545	-3.257	0.802	77.432	0	0	0	0	0	0	0
WT222(CAA14FCCF874)	3.75	13105	2022-11-28 15:07:24.573	0.043	-0.235	0.959	-10.315	-0.916	21.545	-3.312	0.797	77.596	0	0	0	0	0	0	0
WT222(CAA14FCCF874)	3.75	13105	2022-11-28 15:07:24.636	0.043	-0.235	0.959	-10.315	-0.916	21.545	-3.373	0.797	77.761	0	0	0	0	0	0	0
WT222(CAA14FCCF874)	3.75	13105	2022-11-28 15:07:24.636	-0.021	0.013	0.976	3.601	2.197	8.606	-3.356	0.802	77.86	0	0	0	0	0	0	0
WT222(CAA14FCCF874)	3.75	13105	2022-11-28 15:07:24.636	-0.021	0.013	0.976	3.601	2.197	8.606	-3.345	0.813	77.959	0	0	0	0	0	0	0
WT222(CAA14FCCF874)	3.75	13105	2022-11-28 15:07:24.636	-0.021	0.013	0.976	3.601	2.197	8.606	-3.329	0.824	78.058	0	0	0	0	0	0	0
WT222(CAA14FCCF874)	3.75	13105	2022-11-28 15:07:24.636	-0.021	0.013	0.976	3.601	2.197	8.606	-3.318	0.835	78.151	0	0	0	0	0	0	0
WT222(CAA14FCCF874)	3.75	13105	2022-11-28 15:07:24.636	0.211	-0.286	0.806	-27.222	4.7	-18.372	-3.461	0.846	78.113	0	0	0	0	0	0	0
WT222(CAA14FCCF874)	3.75	13105	2022-11-28 15:07:24.636	0.211	-0.286	0.806	-27.222	4.7	-18.372	-3.604	0.857	78.074	0	0	0	0	0	0	0
WT222(CAA14FCCF874)	3.75	13105	2022-11-28 15:07:24.636	0.211	-0.286	0.806	-27.222	4.7	-18.372	-3.746	0.868	78.041	0	0	0	0	0	0	0
WT222(CAA14FCCF874)	3.75	13105	2022-11-28 15:07:24.667	0.211	-0.286	0.806	-27.222	4.7	-18.372	-3.889	0.873	78.008	0	0	0	0	0	0	0
WT222(CAA14FCCF874)	3.75	13105	2022-11-28 15:07:24.667	-0.323	-0.292	1.022	-12.512	1.404	24.78	-3.961	0.879	78.19	0	0	0	0	0	0	0
WT222(CAA14FCCF874)	3.75	13105	2022-11-28 15:07:24.667	-0.323	-0.292	1.022	-12.512	1.404	24.78	-4.032	0.89	78.382	0	0	0	0	0	0	0
WT222(CAA14FCCF874)	3.75	13105	2022-11-28 15:07:24.667	-0.323	-0.292	1.022	-12.512	1.404	24.78	-4.109	0.901	78.569	0	0	0	0	0	0	0
WT222(CAA14FCCF874)	3.75	13105	2022-11-28 15:07:24.667	-0.323	-0.292	1.022	-12.512	1.404	24.78	-4.18	0.917	78.761	0	0	0	0	0	0	0
WT222(CAA14FCCF874)	3.75	13105	2022-11-28 15:07:24.667	0.076	0.244	1.108	-21.179	1.526	-21.24	-4.301	0.917	78.717	0	0	0	0	0	0	0
WT222(CAA14FCCF874)	3.75	13105	2022-11-28 15:07:24.667	0.076	0.244	1.108	-21.179	1.526	-21.24	-4.411	0.917	78.668	0	0	0	0	0	0	0
WT222(CAA14FCCF874)	3.75	13105	2022-11-28 15:07:24.667	0.076	0.244	1.108	-21.179	1.526	-21.24	-4.526	0.912	78.613	0	0	0	0	0	0	0
WT222(CAA14FCCF874)	3.75	13105	2022-11-28 15:07:24.714	0.076	0.244	1.108	-21.179	1.526	-21.24	-4.631	0.912	78.552	0	0	0	0	0	0	0
WT222(CAA14FCCF874)	3.75	13105	2022-11-28 15:07:24.714	-0.177	0.202	1.028	8.057	2.502	-0.977	-4.587	0.923	78.591	0	0	0	0	0	0	0
WT222(CAA14FCCF874)	3.75	13105	2022-11-28 15:07:24.714	-0.177	0.202	1.028	8.057	2.502	-0.977	-4.543	0.939	78.629	0	0	0	0	0	0	0
WT222(CAA14FCCF874)	3.75	13105	2022-11-28 15:07:24.714	-0.177	0.202	1.028	8.057	2.502	-0.977	-4.499	0.956	78.657	0	0	0	0	0	0	0
WT222(CAA14FCCF874)	3.75	13105	2022-11-28 15:07:24.714	-0.177	0.202	1.028	8.057	2.502	-0.977	-4.449	0.972	78.684	0	0	0	0	0	0	0
WT222(CAA14FCCF874)	3.75	13105	2022-11-28 15:07:24.714	0.117	-0.075	1.004	8.362	0.916	7.141	-4.395	0.983	78.755	0	0	0	0	0	0	0
WT222(CAA14FCCF874)	3.75	13105	2022-11-28 15:07:24.714	0.117	-0.075	1.004	8.362	0.916	7.141	-4.345	0.989	78.827	0	0	0	0	0	0	0
WT222(CAA14FCCF874)	3.75	13105	2022-11-28 15:07:24.714	0.117	-0.075	1.004	8.362	0.916	7.141	-4.296	1	78.893	0	0	0	0	0	0	0
WT222(CAA14FCCF874)	3.75	13105	2022-11-28 15:07:24.745	0.117	-0.075	1.004	8.362	0.916	7.141	-4.246	1.005	78.964	0	0	0	0	0	0	0
WT222(CAA14FCCF874)	3.75	13105	2022-11-28 15:07:24.745	-0.058	-0.406	0.923	15.686	-5.066	10.864	-4.164	0.983	79.058	0	0	0	0	0	0	0
WT222(CAA14FCCF874)	3.75	13105	2022-11-28 15:07:24.745	-0.058	-0.406	0.923	15.686	-5.066	10.864	-4.087	0.961	79.156	0	0	0	0	0	0	0
WT222(CAA14FCCF874)	3.75	13105	2022-11-28 15:07:24.745	-0.058	-0.406	0.923	15.686	-5.066	10.864	-4.01	0.939	79.261	0	0	0	0	0	0	0
WT222(CAA14FCCF874)	3.75	13105	2022-11-28 15:07:24.745	-0.058	-0.406	0.923	15.686	-5.066	10.864	-3.939	0.917	79.365	0	0	0	0	0	0	0
WT222(CAA14FCCF874)	3.75	13105	2022-11-28 15:07:24.745	-0.124	-0.388	0.807	-2.93	-4.639	-8.606	-3.961	0.89	79.376	0	0	0	0	0	0	0
WT222(CAA14FCCF874)	3.75	13105	2022-11-28 15:07:24.745	-0.124	-0.388	0.807	-2.93	-4.639	-8.606	-3.988	0.868	79.393	0	0	0	0	0	0	0
WT222(CAA14FCCF874)	3.75	13105	2022-11-28 15:07:24.745	-0.124	-0.388	0.807	-2.93	-4.639	-8.606	-4.016	0.84	79.415	0	0	0	0	0	0	0
WT222(CAA14FCCF874)	3.75	13105	2022-11-28 15:07:24.807	-0.124	-0.388	0.807	-2.93	-4.639	-8.606	-4.048	0.818	79.437	0	0	0	0	0	0	0
WT222(CAA14FCCF874)	3.75	13105	2022-11-28 15:07:24.807	0.031	-0.01	1	4.761	-1.221	1.953	-4.037	0.813	79.508	0	0	0	0	0	0	0
WT222(CAA14FCCF874)	3.75	13105	2022-11-28 15:07:24.807	0.031	-0.01	1	4.761	-1.221	1.953	-4.026	0.807	79.579	0	0	0	0	0	0	0
WT222(CAA14FCCF874)	3.75	13105	2022-11-28 15:07:24.807	0.031	-0.01	1	4.761	-1.221	1.953	-4.016	0.802	79.645	0	0	0	0	0	0	0
WT222(CAA14FCCF874)	3.75	13105	2022-11-28 15:07:24.807	0.031	-0.01	1	4.761	-1.221	1.953	-4.005	0.797	79.711	0	0	0	0	0	0	0
WT222(CAA14FCCF874)	3.75	13105	2022-11-28 15:07:24.807	0.047	0.192	1.223	0.244	-10.742	3.479	-4.01	0.747	79.783	0	0	0	0	0	0	0
WT222(CAA14FCCF874)	3.75	13105	2022-11-28 15:07:24.807	0.047	0.192	1.223	0.244	-10.742	3.479	-4.016	0.698	79.849	0	0	0	0	0	0	0
WT222(CAA14FCCF874)	3.75	13105	2022-11-28 15:07:24.807	0.047	0.192	1.223	0.244	-10.742	3.479	-4.016	0.643	79.909	0	0	0	0	0	0	0
WT222(CAA14FCCF874)	3.75	13105	2022-11-28 15:07:24.839	0.063	-0.181	0.825	-8.667	7.08	6.897	-4.059	0.681	79.98	0	0	0	0	0	0	0
WT222(CAA14FCCF874)	3.75	13105	2022-11-28 15:07:24.839	0.063	-0.181	0.825	-8.667	7.08	6.897	-4.109	0.72	80.057	0	0	0	0	0	0	0
WT222(CAA14FCCF874)	3.75	13105	2022-11-28 15:07:24.839	0.063	-0.181	0.825	-8.667	7.08	6.897	-4.158	0.753	80.129	0	0	0	0	0	0	0
WT222(CAA14FCCF874)	3.75	13105	2022-11-28 15:07:24.839	0.063	-0.181	0.825	-8.667	7.08	6.897	-4.202	0.786	80.206	0	0	0	0	0	0	0
WT222(CAA14FCCF874)	3.75	13105	2022-11-28 15:07:24.839	-0.044	0.155	1.13	6.714	-0.916	-4.028	-4.175	0.78	80.228	0	0	0	0	0	0	0
WT222(CAA14FCCF874)	3.75	13105	2022-11-28 15:07:24.839	-0.044	0.155	1.13	6.714	-0.916	-4.028	-4.142	0.775	80.244	0	0	0	0	0	0	0
WT222(CAA14FCCF874)	3.75	13105	2022-11-28 15:07:24.839	-0.044	0.155	1.13	6.714	-0.916	-4.028	-4.109	0.764	80.255	0	0	0	0	0	0	0
WT222(CAA14FCCF874)	3.75	13105	2022-11-28 15:07:24.839	-0.044	0.155	1.13	6.714	-0.916	-4.028	-4.07	0.758	80.266	0	0	0	0	0	0	0
WT222(CAA14FCCF874)	3.75	13105	2022-11-28 15:07:24.839	0.055	0.063	1.193	-0.793	2.136	-5.005	-4.07	0.769	80.266	0	0	0	0	0	0	0
WT222(CAA14FCCF874)	3.75	13105	2022-11-28 15:07:24.839	0.055	0.063	1.193	-0.793	2.136	-5.005	-4.07	0.775	80.266	0	0	0	0	0	0	0
WT222(CAA14FCCF874)	3.75	13105	2022-11-28 15:07:24.839	0.055	0.063	1.193	-0.793	2.136	-5.005	-4.07	0.78	80.266	0	0	0	0	0	0	0
WT222(CAA14FCCF874)	3.75	13105	2022-11-28 15:07:24.839	0.055	0.063	1.193	-0.793	2.136	-5.005	-4.065	0.786	80.261	0	0	0	0	0	0	0
WT222(CAA14FCCF874)	3.75	13105	2022-11-28 15:07:24.839	0.017	0.484	1.387	-7.324	-0.854	-4.272	-4.092	0.78	80.255	0	0	0	0	0	0	0
WT222(CAA14FCCF874)	3.75	13105	2022-11-28 15:07:24.839	0.036	0.98	2.803	-7.324	-0.854	-4.272	-4.109	0.769	80.239	0	0	0	0	0	0	0
WT222(CAA14FCCF874)	3.75	13105	2022-11-28 15:07:24.839	0.074	1.975	5.635	-7.324	-0.854	-4.272	-4.114	0.758	80.206	0	0	0	0	0	0	0
WT222(CAA14FCCF874)	3.75	13105	2022-11-28 15:07:24.839	0.151	3.962	11.298	-7.324	-0.854	-4.272	-4.109	0.747	80.156	0	0	0	0	0	0	0
WT222(CAA14FCCF874)	3.75	13105	2022-11-28 15:07:24.995	-0.175	0.698	1.23	39.795	-6.47	13.245	-3.867	0.714	80.195	0	0	0	0	0	0	0
WT222(CAA14FCCF874)	3.75	13105	2022-11-28 15:07:24.995	-0.175	0.698	1.23	39.795	-6.47	13.245	-3.62	0.676	80.228	0	0	0	0	0	0	0
WT222(CAA14FCCF874)	3.75	13105	2022-11-28 15:07:24.995	-0.175	0.698	1.23	39.795	-6.47	13.245	-3.378	0.643	80.255	0	0	0	0	0	0	0
WT222(CAA14FCCF874)	3.75	13105	2022-11-28 15:07:24.995	-0.175	0.698	1.23	39.795	-6.47	13.245	-3.131	0.61	80.283	0	0	0	0	0	0	0
WT222(CAA14FCCF874)	3.75	13105	2022-11-28 15:07:24.995	0.201	-0.386	1.018	25.024	-7.507	18.616	-2.961	0.571	80.338	0	0	0	0	0	0	0
WT222(CAA14FCCF874)	3.75	13105	2022-11-28 15:07:24.995	0.201	-0.386	1.018	25.024	-7.507	18.616	-2.791	0.533	80.398	0	0	0	0	0	0	0
WT222(CAA14FCCF874)	3.75	13105	2022-11-28 15:07:24.995	0.201	-0.386	1.018	25.024	-7.507	18.616	-2.626	0.494	80.464	0	0	0	0	0	0	0
WT222(CAA14FCCF874)	3.75	13105	2022-11-28 15:07:24.995	0.201	-0.386	1.018	25.024	-7.507	18.616	-2.466	0.456	80.53	0	0	0	0	0	0	0
WT222(CAA14FCCF874)	3.75	13105	2022-11-28 15:07:25.026	0.053	0.33	1.178	-6.287	1.404	0.244	-2.466	0.456	80.502	0	0	0	0	0	0	0
WT222(CAA14FCCF874)	3.75	13105	2022-11-28 15:07:25.026	0.053	0.33	1.178	-6.287	1.404	0.244	-2.461	0.456	80.475	0	0	0	0	0	0	0
WT222(CAA14FCCF874)	3.75	13105	2022-11-28 15:07:25.026	0.053	0.33	1.178	-6.287	1.404	0.244	-2.455	0.456	80.447	0	0	0	0	0	0	0
WT222(CAA14FCCF874)	3.75	13105	2022-11-28 15:07:25.026	0.053	0.33	1.178	-6.287	1.404	0.244	-2.45	0.45	80.414	0	0	0	0	0	0	0
WT222(CAA14FCCF874)	3.75	13105	2022-11-28 15:07:25.026	0.041	0.429	1.08	-21.24	23.56	-75.317	-2.521	0.544	80.002	0	0	0	0	0	0	0
WT222(CAA14FCCF874)	3.75	13105	2022-11-28 15:07:25.026	0.041	0.429	1.08	-21.24	23.56	-75.317	-2.593	0.637	79.59	0	0	0	0	0	0	0
WT222(CAA14FCCF874)	3.75	13105	2022-11-28 15:07:25.026	0.041	0.429	1.08	-21.24	23.56	-75.317	-2.664	0.731	79.178	0	0	0	0	0	0	0
WT222(CAA14FCCF874)	3.75	13105	2022-11-28 15:07:25.026	0.041	0.429	1.08	-21.24	23.56	-75.317	-2.73	0.818	78.761	0	0	0	0	0	0	0
WT222(CAA14FCCF874)	3.75	13105	2022-11-28 15:07:25.026	-0.133	-0.568	0.927	1.892	-3.296	44.617	-2.681	0.802	78.959	0	0	0	0	0	0	0
WT222(CAA14FCCF874)	3.75	13105	2022-11-28 15:07:25.026	-0.133	-0.568	0.927	1.892	-3.296	44.617	-2.637	0.791	79.156	0	0	0	0	0	0	0
WT222(CAA14FCCF874)	3.75	13105	2022-11-28 15:07:25.026	-0.133	-0.568	0.927	1.892	-3.296	44.617	-2.593	0.78	79.36	0	0	0	0	0	0	0
WT222(CAA14FCCF874)	3.75	13105	2022-11-28 15:07:25.026	-0.133	-0.568	0.927	1.892	-3.296	44.617	-2.554	0.769	79.574	0	0	0	0	0	0	0
WT222(CAA14FCCF874)	3.75	13105	2022-11-28 15:07:25.026	-0.107	0.13	1.025	-1.648	2.441	18.188	-2.538	0.786	79.645	0	0	0	0	0	0	0
WT222(CAA14FCCF874)	3.75	13105	2022-11-28 15:07:25.026	-0.107	0.13	1.025	-1.648	2.441	18.188	-2.521	0.797	79.722	0	0	0	0	0	0	0
WT222(CAA14FCCF874)	3.75	13105	2022-11-28 15:07:25.026	-0.107	0.13	1.025	-1.648	2.441	18.188	-2.499	0.813	79.794	0	0	0	0	0	0	0
WT222(CAA14FCCF874)	3.75	13105	2022-11-28 15:07:25.026	-0.107	0.13	1.025	-1.648	2.441	18.188	-2.483	0.829	79.865	0	0	0	0	0	0	0
WT222(CAA14FCCF874)	3.75	13105	2022-11-28 15:07:25.026	-0.019	0.597	1.216	-11.475	10.315	-52.185	-2.516	0.868	79.579	0	0	0	0	0	0	0
WT222(CAA14FCCF874)	3.75	13105	2022-11-28 15:07:25.026	-0.019	0.597	1.216	-11.475	10.315	-52.185	-2.543	0.906	79.294	0	0	0	0	0	0	0
WT222(CAA14FCCF874)	3.75	13105	2022-11-28 15:07:25.026	-0.019	0.597	1.216	-11.475	10.315	-52.185	-2.571	0.939	79.003	0	0	0	0	0	0	0
WT222(CAA14FCCF874)	3.75	13105	2022-11-28 15:07:25.026	-0.019	0.597	1.216	-11.475	10.315	-52.185	-2.598	0.978	78.712	0	0	0	0	0	0	0
WT222(CAA14FCCF874)	3.75	13105	2022-11-28 15:07:25.026	0.153	-0.717	0.941	11.902	-5.31	18.188	-2.505	0.95	78.777	0	0	0	0	0	0	0
WT222(CAA14FCCF874)	3.75	13105	2022-11-28 15:07:25.026	0.153	-0.717	0.941	11.902	-5.31	18.188	-2.417	0.923	78.854	0	0	0	0	0	0	0
WT222(CAA14FCCF874)	3.75	13105	2022-11-28 15:07:25.026	0.153	-0.717	0.941	11.902	-5.31	18.188	-2.34	0.901	78.942	0	0	0	0	0	0	0
WT222(CAA14FCCF874)	3.75	13105	2022-11-28 15:07:25.026	0.153	-0.717	0.941	11.902	-5.31	18.188	-2.263	0.873	79.036	0	0	0	0	0	0	0
WT222(CAA14FCCF874)	3.75	13105	2022-11-28 15:07:25.058	0.079	-0.285	0.816	1.343	-11.169	52.795	-2.241	0.818	79.305	0	0	0	0	0	0	0
WT222(CAA14FCCF874)	3.75	13105	2022-11-28 15:07:25.058	0.079	-0.285	0.816	1.343	-11.169	52.795	-2.225	0.769	79.579	0	0	0	0	0	0	0
WT222(CAA14FCCF874)	3.75	13105	2022-11-28 15:07:25.058	0.079	-0.285	0.816	1.343	-11.169	52.795	-2.208	0.72	79.854	0	0	0	0	0	0	0
WT222(CAA14FCCF874)	3.75	13105	2022-11-28 15:07:25.058	0.079	-0.285	0.816	1.343	-11.169	52.795	-2.192	0.67	80.134	0	0	0	0	0	0	0
WT222(CAA14FCCF874)	3.75	13105	2022-11-28 15:07:25.058	-0.171	-0.091	1.068	7.996	-0.977	19.592	-2.148	0.665	80.244	0	0	0	0	0	0	0
WT222(CAA14FCCF874)	3.75	13105	2022-11-28 15:07:25.058	-0.171	-0.091	1.068	7.996	-0.977	19.592	-2.104	0.659	80.354	0	0	0	0	0	0	0
WT222(CAA14FCCF874)	3.75	13105	2022-11-28 15:07:25.058	-0.171	-0.091	1.068	7.996	-0.977	19.592	-2.06	0.659	80.464	0	0	0	0	0	0	0
WT222(CAA14FCCF874)	3.75	13105	2022-11-28 15:07:25.058	-0.171	-0.091	1.068	7.996	-0.977	19.592	-2.016	0.654	80.574	0	0	0	0	0	0	0
WT222(CAA14FCCF874)	3.75	13105	2022-11-28 15:07:25.136	0	0.711	1.264	-2.075	11.047	-40.344	-2.021	0.703	80.376	0	0	0	0	0	0	0
WT222(CAA14FCCF874)	3.75	13105	2022-11-28 15:07:25.136	0	0.711	1.264	-2.075	11.047	-40.344	-2.021	0.753	80.173	0	0	0	0	0	0	0
WT222(CAA14FCCF874)	3.75	13105	2022-11-28 15:07:25.136	0	0.711	1.264	-2.075	11.047	-40.344	-2.016	0.797	79.958	0	0	0	0	0	0	0
WT222(CAA14FCCF874)	3.75	13105	2022-11-28 15:07:25.136	0	0.711	1.264	-2.075	11.047	-40.344	-2.01	0.84	79.739	0	0	0	0	0	0	0
WT222(CAA14FCCF874)	3.75	13105	2022-11-28 15:07:25.136	-0.041	-0.839	0.853	14.587	-9.216	8.911	-1.923	0.797	79.777	0	0	0	0	0	0	0
WT222(CAA14FCCF874)	3.75	13105	2022-11-28 15:07:25.136	-0.041	-0.839	0.853	14.587	-9.216	8.911	-1.84	0.753	79.827	0	0	0	0	0	0	0
WT222(CAA14FCCF874)	3.75	13105	2022-11-28 15:07:25.136	-0.041	-0.839	0.853	14.587	-9.216	8.911	-1.763	0.709	79.887	0	0	0	0	0	0	0
WT222(CAA14FCCF874)	3.75	13105	2022-11-28 15:07:25.136	-0.041	-0.839	0.853	14.587	-9.216	8.911	-1.697	0.665	79.958	0	0	0	0	0	0	0
WT222(CAA14FCCF874)	3.75	13105	2022-11-28 15:07:25.198	-0.018	0.389	1.091	2.258	1.099	22.644	-1.686	0.67	80.09	0	0	0	0	0	0	0
WT222(CAA14FCCF874)	3.75	13105	2022-11-28 15:07:25.198	-0.018	0.389	1.091	2.258	1.099	22.644	-1.67	0.681	80.217	0	0	0	0	0	0	0
WT222(CAA14FCCF874)	3.75	13105	2022-11-28 15:07:25.198	-0.018	0.389	1.091	2.258	1.099	22.644	-1.653	0.692	80.338	0	0	0	0	0	0	0
WT222(CAA14FCCF874)	3.75	13105	2022-11-28 15:07:25.198	-0.018	0.389	1.091	2.258	1.099	22.644	-1.631	0.703	80.453	0	0	0	0	0	0	0
WT222(CAA14FCCF874)	3.75	13105	2022-11-28 15:07:25.198	-0.072	-0.546	0.777	-3.845	-2.014	7.019	-1.648	0.692	80.497	0	0	0	0	0	0	0
WT222(CAA14FCCF874)	3.75	13105	2022-11-28 15:07:25.198	-0.072	-0.546	0.777	-3.845	-2.014	7.019	-1.67	0.687	80.546	0	0	0	0	0	0	0
WT222(CAA14FCCF874)	3.75	13105	2022-11-28 15:07:25.198	-0.072	-0.546	0.777	-3.845	-2.014	7.019	-1.692	0.676	80.601	0	0	0	0	0	0	0
WT222(CAA14FCCF874)	3.75	13105	2022-11-28 15:07:25.198	0.109	0.63	1.263	-7.874	14.465	-48.828	-1.736	0.742	80.37	0	0	0	0	0	0	0
WT222(CAA14FCCF874)	3.75	13105	2022-11-28 15:07:25.198	0.109	0.63	1.263	-7.874	14.465	-48.828	-1.769	0.807	80.129	0	0	0	0	0	0	0
WT222(CAA14FCCF874)	3.75	13105	2022-11-28 15:07:25.198	0.109	0.63	1.263	-7.874	14.465	-48.828	-1.802	0.868	79.882	0	0	0	0	0	0	0
WT222(CAA14FCCF874)	3.75	13105	2022-11-28 15:07:25.198	0.109	0.63	1.263	-7.874	14.465	-48.828	-1.829	0.928	79.629	0	0	0	0	0	0	0
WT222(CAA14FCCF874)	3.75	13105	2022-11-28 15:07:25.198	-0.022	-0.321	1.01	7.019	-9.949	39.978	-1.78	0.884	79.827	0	0	0	0	0	0	0
WT222(CAA14FCCF874)	3.75	13105	2022-11-28 15:07:25.198	-0.022	-0.321	1.01	7.019	-9.949	39.978	-1.73	0.84	80.03	0	0	0	0	0	0	0
WT222(CAA14FCCF874)	3.75	13105	2022-11-28 15:07:25.198	-0.022	-0.321	1.01	7.019	-9.949	39.978	-1.686	0.791	80.233	0	0	0	0	0	0	0
WT222(CAA14FCCF874)	3.75	13105	2022-11-28 15:07:25.198	-0.022	-0.321	1.01	7.019	-9.949	39.978	-1.648	0.747	80.442	0	0	0	0	0	0	0
WT222(CAA14FCCF874)	3.75	13105	2022-11-28 15:07:25.198	0.051	0.779	1.483	0.671	6.348	-5.859	-1.631	0.775	80.414	0	0	0	0	0	0	0
WT222(CAA14FCCF874)	3.75	13105	2022-11-28 15:07:25.198	0.051	0.779	1.483	0.671	6.348	-5.859	-1.615	0.802	80.37	0	0	0	0	0	0	0
WT222(CAA14FCCF874)	3.75	13105	2022-11-28 15:07:25.198	0.051	0.779	1.483	0.671	6.348	-5.859	-1.588	0.829	80.327	0	0	0	0	0	0	0
WT222(CAA14FCCF874)	3.75	13105	2022-11-28 15:07:25.198	0.051	0.779	1.483	0.671	6.348	-5.859	-1.56	0.857	80.272	0	0	0	0	0	0	0
WT222(CAA14FCCF874)	3.75	13105	2022-11-28 15:07:25.198	-0.214	-0.022	1.117	44.8	-16.174	19.104	-1.313	0.775	80.349	0	0	0	0	0	0	0
WT222(CAA14FCCF874)	3.75	13105	2022-11-28 15:07:25.198	-0.214	-0.022	1.117	44.8	-16.174	19.104	-1.066	0.692	80.425	0	0	0	0	0	0	0
WT222(CAA14FCCF874)	3.75	13105	2022-11-28 15:07:25.198	-0.214	-0.022	1.117	44.8	-16.174	19.104	-0.818	0.615	80.502	0	0	0	0	0	0	0
WT222(CAA14FCCF874)	3.75	13105	2022-11-28 15:07:25.198	-0.214	-0.022	1.117	44.8	-16.174	19.104	-0.577	0.538	80.574	0	0	0	0	0	0	0
WT222(CAA14FCCF874)	3.75	13105	2022-11-28 15:07:25.198	0.111	-0.651	0.796	-26.855	11.902	-14.404	-0.698	0.599	80.491	0	0	0	0	0	0	0
WT222(CAA14FCCF874)	3.75	13105	2022-11-28 15:07:25.261	0.111	-0.651	0.796	-26.855	11.902	-14.404	-0.829	0.659	80.414	0	0	0	0	0	0	0
WT222(CAA14FCCF874)	3.75	13105	2022-11-28 15:07:25.261	0.111	-0.651	0.796	-26.855	11.902	-14.404	-0.961	0.72	80.349	0	0	0	0	0	0	0
WT222(CAA14FCCF874)	3.75	13105	2022-11-28 15:07:25.261	0.111	-0.651	0.796	-26.855	11.902	-14.404	-1.099	0.775	80.288	0	0	0	0	0	0	0
WT222(CAA14FCCF874)	3.75	13105	2022-11-28 15:07:25.261	0.074	-0.014	1.096	11.414	-12.085	19.836	-1.038	0.714	80.403	0	0	0	0	0	0	0
WT222(CAA14FCCF874)	3.75	13105	2022-11-28 15:07:25.261	0.074	-0.014	1.096	11.414	-12.085	19.836	-0.983	0.654	80.513	0	0	0	0	0	0	0
WT222(CAA14FCCF874)	3.75	13105	2022-11-28 15:07:25.261	0.074	-0.014	1.096	11.414	-12.085	19.836	-0.928	0.593	80.629	0	0	0	0	0	0	0
WT222(CAA14FCCF874)	3.75	13105	2022-11-28 15:07:25.261	0.074	-0.014	1.096	11.414	-12.085	19.836	-0.868	0.533	80.739	0	0	0	0	0	0	0
WT222(CAA14FCCF874)	3.75	13105	2022-11-28 15:07:25.261	-0.03	-0.047	1.06	6.653	-4.456	3.418	-0.84	0.505	80.766	0	0	0	0	0	0	0
WT222(CAA14FCCF874)	3.75	13105	2022-11-28 15:07:25.292	-0.03	-0.047	1.06	6.653	-4.456	3.418	-0.807	0.483	80.799	0	0	0	0	0	0	0
WT222(CAA14FCCF874)	3.75	13105	2022-11-28 15:07:25.292	-0.03	-0.047	1.06	6.653	-4.456	3.418	-0.775	0.456	80.826	0	0	0	0	0	0	0
WT222(CAA14FCCF874)	3.75	13105	2022-11-28 15:07:25.292	-0.03	-0.047	1.06	6.653	-4.456	3.418	-0.747	0.434	80.859	0	0	0	0	0	0	0
WT222(CAA14FCCF874)	3.75	13105	2022-11-28 15:07:25.292	0.05	0.482	1.186	-11.841	20.752	-66.04	-0.807	0.533	80.53	0	0	0	0	0	0	0
WT222(CAA14FCCF874)	3.75	13105	2022-11-28 15:07:25.292	0.05	0.482	1.186	-11.841	20.752	-66.04	-0.862	0.626	80.2	0	0	0	0	0	0	0
WT222(CAA14FCCF874)	3.75	13105	2022-11-28 15:07:25.292	0.05	0.482	1.186	-11.841	20.752	-66.04	-0.917	0.725	79.871	0	0	0	0	0	0	0
WT222(CAA14FCCF874)	3.75	13105	2022-11-28 15:07:25.292	0.05	0.482	1.186	-11.841	20.752	-66.04	-0.967	0.818	79.53	0	0	0	0	0	0	0
WT222(CAA14FCCF874)	3.75	13105	2022-11-28 15:07:25.292	-0.085	-0.695	0.751	-0.488	-2.93	5.31	-0.961	0.797	79.557	0	0	0	0	0	0	0
WT222(CAA14FCCF874)	3.75	13105	2022-11-28 15:07:25.386	-0.085	-0.695	0.751	-0.488	-2.93	5.31	-0.967	0.78	79.596	0	0	0	0	0	0	0
WT222(CAA14FCCF874)	3.75	13105	2022-11-28 15:07:25.386	-0.085	-0.695	0.751	-0.488	-2.93	5.31	-0.972	0.764	79.64	0	0	0	0	0	0	0
WT222(CAA14FCCF874)	3.75	13105	2022-11-28 15:07:25.386	-0.085	-0.695	0.751	-0.488	-2.93	5.31	-0.983	0.753	79.695	0	0	0	0	0	0	0
WT222(CAA14FCCF874)	3.75	13105	2022-11-28 15:07:25.386	0.266	-0.03	1.002	10.925	-11.169	45.166	-0.934	0.692	79.948	0	0	0	0	0	0	0
WT222(CAA14FCCF874)	3.75	13105	2022-11-28 15:07:25.386	0.266	-0.03	1.002	10.925	-11.169	45.166	-0.884	0.637	80.2	0	0	0	0	0	0	0
WT222(CAA14FCCF874)	3.75	13105	2022-11-28 15:07:25.386	0.266	-0.03	1.002	10.925	-11.169	45.166	-0.84	0.577	80.447	0	0	0	0	0	0	0
WT222(CAA14FCCF874)	3.75	13105	2022-11-28 15:07:25.386	0.266	-0.03	1.002	10.925	-11.169	45.166	-0.791	0.516	80.695	0	0	0	0	0	0	0
WT222(CAA14FCCF874)	3.75	13105	2022-11-28 15:07:25.386	0.271	-0.08	1.247	15.381	10.864	-103.577	-0.725	0.549	80.2	0	0	0	0	0	0	0
WT222(CAA14FCCF874)	3.75	13105	2022-11-28 15:07:25.386	0.271	-0.08	1.247	15.381	10.864	-103.577	-0.665	0.588	79.706	0	0	0	0	0	0	0
WT222(CAA14FCCF874)	3.75	13105	2022-11-28 15:07:25.386	0.271	-0.08	1.247	15.381	10.864	-103.577	-0.599	0.621	79.217	0	0	0	0	0	0	0
WT222(CAA14FCCF874)	3.75	13105	2022-11-28 15:07:25.386	0.271	-0.08	1.247	15.381	10.864	-103.577	-0.538	0.654	78.723	0	0	0	0	0	0	0

## Sheet: 20Hz
设备名称	电压	版本	片上时间	加速度X(g)	加速度Y(g)	加速度Z(g)	角速度X(°/s)	角速度Y(°/s)	角速度Z(°/s)	角度X(°)	角度Y(°)	角度Z(°)	磁场X	磁场Y	磁场Z	四元数0	四元数1	四元数2	四元数3	状态
WT222(CAA14FCCF874)	3.73	13105	2022-11-28 15:15:19.402	0.061	0.167	0.991	2.502	-0.61	2.991	0.39	-0.687	87.188	0	0	0	0	0	0	0
WT222(CAA14FCCF874)	3.73	13105	2022-11-28 15:15:19.402	0.061	0.167	0.991	2.502	-0.61	2.991	0.406	-0.692	87.226	0	0	0	0	0	0	0
WT222(CAA14FCCF874)	3.73	13105	2022-11-28 15:15:19.402	0.061	0.167	0.991	2.502	-0.61	2.991	0.423	-0.692	87.264	0	0	0	0	0	0	0
WT222(CAA14FCCF874)	3.73	13105	2022-11-28 15:15:19.402	0.014	0.055	0.92	5.493	-1.465	3.296	0.45	-0.703	87.297	0	0	0	0	0	0	0
WT222(CAA14FCCF874)	3.73	13105	2022-11-28 15:15:19.496	0.172	-0.045	1.208	-1.465	-0.244	4.761	0.731	-0.692	87.825	0	0	0	0	0	0	0
WT222(CAA14FCCF874)	3.73	13105	2022-11-28 15:15:19.496	0.172	-0.045	1.208	-1.465	-0.244	4.761	0.72	-0.698	87.874	0	0	0	0	0	0	0
WT222(CAA14FCCF874)	3.73	13105	2022-11-28 15:15:19.496	0.172	-0.045	1.208	-1.465	-0.244	4.761	0.714	-0.703	87.929	0	0	0	0	0	0	0
WT222(CAA14FCCF874)	3.73	13105	2022-11-28 15:15:19.496	-0.007	0.408	1.063	5.981	-5.798	-16.541	0.747	-0.731	87.869	0	0	0	0	0	0	0
WT222(CAA14FCCF874)	3.73	13105	2022-11-28 15:15:19.496	-0.007	0.408	1.063	5.981	-5.798	-16.541	0.786	-0.764	87.808	0	0	0	0	0	0	0
WT222(CAA14FCCF874)	3.73	13105	2022-11-28 15:15:19.496	-0.007	0.408	1.063	5.981	-5.798	-16.541	0.824	-0.791	87.742	0	0	0	0	0	0	0
WT222(CAA14FCCF874)	3.73	13105	2022-11-28 15:15:19.496	-0.007	0.408	1.063	5.981	-5.798	-16.541	0.868	-0.824	87.676	0	0	0	0	0	0	0
WT222(CAA14FCCF874)	3.73	13105	2022-11-28 15:15:19.496	-0.035	-0.138	0.918	10.986	1.953	-0.061	0.934	-0.813	87.693	0	0	0	0	0	0	0
WT222(CAA14FCCF874)	3.73	13105	2022-11-28 15:15:19.496	0.023	0.025	0.956	-4.15	3.235	3.784	0.934	-0.621	88.391	0	0	0	0	0	0	0
WT222(CAA14FCCF874)	3.73	13105	2022-11-28 15:15:19.496	0.023	0.025	0.956	-4.15	3.235	3.784	0.917	-0.604	88.434	0	0	0	0	0	0	0
WT222(CAA14FCCF874)	3.73	13105	2022-11-28 15:15:19.496	0.021	-0.039	0.93	-1.465	-0.366	-0.061	0.917	-0.604	88.462	0	0	0	0	0	0	0
WT222(CAA14FCCF874)	3.73	13105	2022-11-28 15:15:19.496	0.021	-0.039	0.93	-1.465	-0.366	-0.061	0.912	-0.604	88.489	0	0	0	0	0	0	0
WT222(CAA14FCCF874)	3.73	13105	2022-11-28 15:15:19.496	0.021	-0.039	0.93	-1.465	-0.366	-0.061	0.906	-0.604	88.517	0	0	0	0	0	0	0
WT222(CAA14FCCF874)	3.73	13105	2022-11-28 15:15:19.496	0.021	-0.039	0.93	-1.465	-0.366	-0.061	0.901	-0.604	88.544	0	0	0	0	0	0	0
WT222(CAA14FCCF874)	3.73	13105	2022-11-28 15:15:19.496	-0.044	-0.043	0.905	3.662	-1.038	-1.587	0.923	-0.61	88.566	0	0	0	0	0	0	0
WT222(CAA14FCCF874)	3.73	13105	2022-11-28 15:15:19.496	-0.044	-0.043	0.905	3.662	-1.038	-1.587	0.939	-0.615	88.588	0	0	0	0	0	0	0
WT222(CAA14FCCF874)	3.73	13105	2022-11-28 15:15:19.511	-0.044	-0.043	0.905	3.662	-1.038	-1.587	0.961	-0.615	88.61	0	0	0	0	0	0	0
WT222(CAA14FCCF874)	3.73	13105	2022-11-28 15:15:19.511	-0.044	-0.043	0.905	3.662	-1.038	-1.587	0.978	-0.621	88.632	0	0	0	0	0	0	0
WT222(CAA14FCCF874)	3.73	13105	2022-11-28 15:15:19.511	-0.041	0.124	0.93	-3.967	2.075	0.916	0.961	-0.604	88.671	0	0	0	0	0	0	0
WT222(CAA14FCCF874)	3.73	13105	2022-11-28 15:15:19.511	-0.041	0.124	0.93	-3.967	2.075	0.916	0.939	-0.593	88.704	0	0	0	0	0	0	0
WT222(CAA14FCCF874)	3.73	13105	2022-11-28 15:15:19.511	-0.041	0.124	0.93	-3.967	2.075	0.916	0.923	-0.577	88.737	0	0	0	0	0	0	0
WT222(CAA14FCCF874)	3.73	13105	2022-11-28 15:15:19.511	-0.041	0.124	0.93	-3.967	2.075	0.916	0.906	-0.566	88.77	0	0	0	0	0	0	0
WT222(CAA14FCCF874)	3.73	13105	2022-11-28 15:15:19.511	0.106	0.021	1.069	-9.277	-2.441	-2.808	0.862	-0.571	88.786	0	0	0	0	0	0	0
WT222(CAA14FCCF874)	3.73	13105	2022-11-28 15:15:19.511	0.106	0.021	1.069	-9.277	-2.441	-2.808	0.824	-0.582	88.802	0	0	0	0	0	0	0
WT222(CAA14FCCF874)	3.73	13105	2022-11-28 15:15:19.543	0.106	0.021	1.069	-9.277	-2.441	-2.808	0.78	-0.593	88.813	0	0	0	0	0	0	0
WT222(CAA14FCCF874)	3.73	13105	2022-11-28 15:15:19.543	0.106	0.021	1.069	-9.277	-2.441	-2.808	0.736	-0.604	88.83	0	0	0	0	0	0	0
WT222(CAA14FCCF874)	3.73	13105	2022-11-28 15:15:19.543	-0.03	0.09	0.917	-11.78	4.272	-0.61	0.681	-0.582	88.857	0	0	0	0	0	0	0
WT222(CAA14FCCF874)	3.73	13105	2022-11-28 15:15:19.543	-0.03	0.09	0.917	-11.78	4.272	-0.61	0.626	-0.56	88.885	0	0	0	0	0	0	0
WT222(CAA14FCCF874)	3.73	13105	2022-11-28 15:15:19.543	-0.03	0.09	0.917	-11.78	4.272	-0.61	0.577	-0.538	88.907	0	0	0	0	0	0	0
WT222(CAA14FCCF874)	3.73	13105	2022-11-28 15:15:19.543	-0.03	0.09	0.917	-11.78	4.272	-0.61	0.522	-0.516	88.934	0	0	0	0	0	0	0
WT222(CAA14FCCF874)	3.73	13105	2022-11-28 15:15:19.543	0.101	-0.151	0.943	0.793	-0.793	-0.671	0.527	-0.522	88.956	0	0	0	0	0	0	0
WT222(CAA14FCCF874)	3.73	13105	2022-11-28 15:15:19.543	0.101	-0.151	0.943	0.793	-0.793	-0.671	0.538	-0.522	88.989	0	0	0	0	0	0	0
WT222(CAA14FCCF874)	3.73	13105	2022-11-28 15:15:19.543	-0.006	0.012	1.096	-3.601	0.305	-0.366	0.478	-0.483	89.39	0	0	0	0	0	0	0
WT222(CAA14FCCF874)	3.73	13105	2022-11-28 15:15:19.543	-0.006	0.012	1.096	-3.601	0.305	-0.366	0.461	-0.478	89.423	0	0	0	0	0	0	0
WT222(CAA14FCCF874)	3.73	13105	2022-11-28 15:15:19.543	0.018	-0.123	0.962	0.793	5.859	23.315	0.467	-0.45	89.572	0	0	0	0	0	0	0
WT222(CAA14FCCF874)	3.73	13105	2022-11-28 15:15:19.543	0.018	-0.123	0.962	0.793	5.859	23.315	0.472	-0.423	89.72	0	0	0	0	0	0	0
WT222(CAA14FCCF874)	3.73	13105	2022-11-28 15:15:19.543	0.018	-0.123	0.962	0.793	5.859	23.315	0.478	-0.396	89.874	0	0	0	0	0	0	0
WT222(CAA14FCCF874)	3.73	13105	2022-11-28 15:15:19.543	0.018	-0.123	0.962	0.793	5.859	23.315	0.478	-0.368	90.027	0	0	0	0	0	0	0
WT222(CAA14FCCF874)	3.73	13105	2022-11-28 15:15:19.543	0.135	0.463	0.881	-13.916	0.122	-15.564	0.412	-0.368	89.984	0	0	0	0	0	0	0
WT222(CAA14FCCF874)	3.73	13105	2022-11-28 15:15:19.543	0.135	0.463	0.881	-13.916	0.122	-15.564	0.352	-0.368	89.934	0	0	0	0	0	0	0
WT222(CAA14FCCF874)	3.73	13105	2022-11-28 15:15:19.574	-0.089	0.194	0.975	25.33	-5.737	2.441	0.851	-0.604	89.764	0	0	0	0	0	0	0
WT222(CAA14FCCF874)	3.73	13105	2022-11-28 15:15:19.574	-0.089	0.194	0.975	25.33	-5.737	2.441	1.005	-0.637	89.78	0	0	0	0	0	0	0
WT222(CAA14FCCF874)	3.73	13105	2022-11-28 15:15:19.574	0.029	0.051	1.173	7.69	-1.221	2.625	1.071	-0.648	89.797	0	0	0	0	0	0	0
WT222(CAA14FCCF874)	3.73	13105	2022-11-28 15:15:19.574	0.029	0.051	1.173	7.69	-1.221	2.625	1.132	-0.659	89.819	0	0	0	0	0	0	0
WT222(CAA14FCCF874)	3.73	13105	2022-11-28 15:15:19.574	0.029	0.051	1.173	7.69	-1.221	2.625	1.198	-0.67	89.841	0	0	0	0	0	0	0
WT222(CAA14FCCF874)	3.73	13105	2022-11-28 15:15:19.574	0.029	0.051	1.173	7.69	-1.221	2.625	1.258	-0.681	89.863	0	0	0	0	0	0	0
WT222(CAA14FCCF874)	3.73	13105	2022-11-28 15:15:19.574	-0.073	0.043	0.767	-11.536	1.465	4.028	1.219	-0.681	89.896	0	0	0	0	0	0	0
WT222(CAA14FCCF874)	3.73	13105	2022-11-28 15:15:19.574	-0.073	0.043	0.767	-11.536	1.465	4.028	1.187	-0.676	89.923	0	0	0	0	0	0	0
WT222(CAA14FCCF874)	3.73	13105	2022-11-28 15:15:19.574	-0.073	0.043	0.767	-11.536	1.465	4.028	1.148	-0.67	89.956	0	0	0	0	0	0	0
WT222(CAA14FCCF874)	3.73	13105	2022-11-28 15:15:19.574	-0.073	0.043	0.767	-11.536	1.465	4.028	1.115	-0.67	89.989	0	0	0	0	0	0	0
WT222(CAA14FCCF874)	3.73	13105	2022-11-28 15:15:19.574	0.114	-0.159	1.106	-2.747	3.296	6.653	1.121	-0.654	90.033	0	0	0	0	0	0	0
WT222(CAA14FCCF874)	3.73	13105	2022-11-28 15:15:19.574	0.114	-0.159	1.106	-2.747	3.296	6.653	1.121	-0.643	90.082	0	0	0	0	0	0	0
WT222(CAA14FCCF874)	3.73	13105	2022-11-28 15:15:19.574	0.114	-0.159	1.106	-2.747	3.296	6.653	1.126	-0.632	90.137	0	0	0	0	0	0	0
WT222(CAA14FCCF874)	3.73	13105	2022-11-28 15:15:19.574	0.114	-0.159	1.106	-2.747	3.296	6.653	1.126	-0.621	90.192	0	0	0	0	0	0	0
WT222(CAA14FCCF874)	3.73	13105	2022-11-28 15:15:19.574	0.078	0.049	0.993	16.418	-1.099	7.751	1.219	-0.632	90.247	0	0	0	0	0	0	0
WT222(CAA14FCCF874)	3.73	13105	2022-11-28 15:15:19.574	0.078	0.049	0.993	16.418	-1.099	7.751	1.318	-0.643	90.308	0	0	0	0	0	0	0
WT222(CAA14FCCF874)	3.73	13105	2022-11-28 15:15:19.605	0.078	0.049	0.993	16.418	-1.099	7.751	1.412	-0.654	90.368	0	0	0	0	0	0	0
WT222(CAA14FCCF874)	3.73	13105	2022-11-28 15:15:19.605	0.078	0.049	0.993	16.418	-1.099	7.751	1.505	-0.665	90.428	0	0	0	0	0	0	0
WT222(CAA14FCCF874)	3.73	13105	2022-11-28 15:15:19.605	-0.124	-0.139	0.678	5.188	-8.667	9.705	1.538	-0.714	90.5	0	0	0	0	0	0	0
WT222(CAA14FCCF874)	3.73	13105	2022-11-28 15:15:19.605	-0.124	-0.139	0.678	5.188	-8.667	9.705	1.577	-0.758	90.577	0	0	0	0	0	0	0
WT222(CAA14FCCF874)	3.73	13105	2022-11-28 15:15:19.605	-0.124	-0.139	0.678	5.188	-8.667	9.705	1.609	-0.807	90.648	0	0	0	0	0	0	0
WT222(CAA14FCCF874)	3.73	13105	2022-11-28 15:15:19.605	-0.047	0.339	1.1	1.77	-1.587	-3.174	1.626	-0.818	90.659	0	0	0	0	0	0	0
WT222(CAA14FCCF874)	3.73	13105	2022-11-28 15:15:19.605	-0.047	0.339	1.1	1.77	-1.587	-3.174	1.648	-0.824	90.665	0	0	0	0	0	0	0
WT222(CAA14FCCF874)	3.73	13105	2022-11-28 15:15:19.605	-0.047	0.339	1.1	1.77	-1.587	-3.174	1.67	-0.829	90.67	0	0	0	0	0	0	0
WT222(CAA14FCCF874)	3.73	13105	2022-11-28 15:15:19.636	-0.047	0.339	1.1	1.77	-1.587	-3.174	1.692	-0.84	90.676	0	0	0	0	0	0	0
WT222(CAA14FCCF874)	3.73	13105	2022-11-28 15:15:19.636	0.096	-0.131	1.09	17.822	-8.667	68.115	1.785	-0.89	91.033	0	0	0	0	0	0	0
WT222(CAA14FCCF874)	3.73	13105	2022-11-28 15:15:19.636	0.096	-0.131	1.09	17.822	-8.667	68.115	1.879	-0.945	91.395	0	0	0	0	0	0	0
WT222(CAA14FCCF874)	3.73	13105	2022-11-28 15:15:19.636	0.096	-0.131	1.09	17.822	-8.667	68.115	1.972	-1	91.758	0	0	0	0	0	0	0
WT222(CAA14FCCF874)	3.73	13105	2022-11-28 15:15:19.636	0.096	-0.131	1.09	17.822	-8.667	68.115	2.06	-1.06	92.12	0	0	0	0	0	0	0
WT222(CAA14FCCF874)	3.73	13105	2022-11-28 15:15:19.636	0.01	0.029	0.889	-3.174	7.141	79.773	2.043	-1.038	92.543	0	0	0	0	0	0	0
WT222(CAA14FCCF874)	3.73	13105	2022-11-28 15:15:19.636	0.01	0.029	0.889	-3.174	7.141	79.773	2.027	-1.016	92.966	0	0	0	0	0	0	0
WT222(CAA14FCCF874)	3.73	13105	2022-11-28 15:15:19.636	0.01	0.029	0.889	-3.174	7.141	79.773	2.01	-1	93.389	0	0	0	0	0	0	0
WT222(CAA14FCCF874)	3.73	13105	2022-11-28 15:15:19.699	0.01	0.029	0.889	-3.174	7.141	79.773	1.994	-0.978	93.812	0	0	0	0	0	0	0
WT222(CAA14FCCF874)	3.73	13105	2022-11-28 15:15:19.699	0.049	0.027	1.09	2.686	-2.808	82.52	2.005	-1.005	94.246	0	0	0	0	0	0	0
WT222(CAA14FCCF874)	3.73	13105	2022-11-28 15:15:19.699	0.049	0.027	1.09	2.686	-2.808	82.52	2.016	-1.038	94.675	0	0	0	0	0	0	0
WT222(CAA14FCCF874)	3.73	13105	2022-11-28 15:15:19.699	0.049	0.027	1.09	2.686	-2.808	82.52	2.021	-1.066	95.109	0	0	0	0	0	0	0
WT222(CAA14FCCF874)	3.73	13105	2022-11-28 15:15:19.699	0.049	0.027	1.09	2.686	-2.808	82.52	2.032	-1.099	95.537	0	0	0	0	0	0	0
WT222(CAA14FCCF874)	3.73	13105	2022-11-28 15:15:19.699	-0.06	-0.181	0.611	0.061	-13.489	66.101	2.027	-1.176	95.883	0	0	0	0	0	0	0
WT222(CAA14FCCF874)	3.73	13105	2022-11-28 15:15:19.699	-0.06	-0.181	0.611	0.061	-13.489	66.101	2.021	-1.258	96.235	0	0	0	0	0	0	0
WT222(CAA14FCCF874)	3.73	13105	2022-11-28 15:15:19.699	-0.06	-0.181	0.611	0.061	-13.489	66.101	2.016	-1.335	96.586	0	0	0	0	0	0	0
WT222(CAA14FCCF874)	3.73	13105	2022-11-28 15:15:19.730	-0.06	-0.181	0.611	0.061	-13.489	66.101	2.005	-1.412	96.938	0	0	0	0	0	0	0
WT222(CAA14FCCF874)	3.73	13105	2022-11-28 15:15:19.730	0.193	-0.013	1.147	14.465	4.944	87.524	2.065	-1.401	97.399	0	0	0	0	0	0	0
WT222(CAA14FCCF874)	3.73	13105	2022-11-28 15:15:19.730	0.193	-0.013	1.147	14.465	4.944	87.524	2.12	-1.395	97.855	0	0	0	0	0	0	0
WT222(CAA14FCCF874)	3.73	13105	2022-11-28 15:15:19.730	0.193	-0.013	1.147	14.465	4.944	87.524	2.181	-1.39	98.317	0	0	0	0	0	0	0
WT222(CAA14FCCF874)	3.73	13105	2022-11-28 15:15:19.730	0.193	-0.013	1.147	14.465	4.944	87.524	2.236	-1.384	98.773	0	0	0	0	0	0	0
WT222(CAA14FCCF874)	3.73	13105	2022-11-28 15:15:19.730	0.11	0.162	0.923	9.155	-40.71	57.129	2.274	-1.604	99.064	0	0	0	0	0	0	0
WT222(CAA14FCCF874)	3.73	13105	2022-11-28 15:15:19.730	0.11	0.162	0.923	9.155	-40.71	57.129	2.307	-1.824	99.355	0	0	0	0	0	0	0
WT222(CAA14FCCF874)	3.73	13105	2022-11-28 15:15:19.730	0.11	0.162	0.923	9.155	-40.71	57.129	2.34	-2.043	99.646	0	0	0	0	0	0	0
WT222(CAA14FCCF874)	3.73	13105	2022-11-28 15:15:19.902	0.11	0.162	0.923	9.155	-40.71	57.129	2.379	-2.258	99.932	0	0	0	0	0	0	0
WT222(CAA14FCCF874)	3.73	13105	2022-11-28 15:15:19.902	0.183	-0.211	0.945	-1.709	19.653	95.642	2.346	-2.186	100.426	0	0	0	0	0	0	0
WT222(CAA14FCCF874)	3.73	13105	2022-11-28 15:15:19.902	0.183	-0.211	0.945	-1.709	19.653	95.642	2.318	-2.115	100.92	0	0	0	0	0	0	0
WT222(CAA14FCCF874)	3.73	13105	2022-11-28 15:15:19.902	0.183	-0.211	0.945	-1.709	19.653	95.642	2.285	-2.043	101.415	0	0	0	0	0	0	0
WT222(CAA14FCCF874)	3.73	13105	2022-11-28 15:15:19.902	0.183	-0.211	0.945	-1.709	19.653	95.642	2.252	-1.972	101.904	0	0	0	0	0	0	0
WT222(CAA14FCCF874)	3.73	13105	2022-11-28 15:15:19.902	0.245	-0.095	1.254	29.663	-11.963	63.171	2.384	-2.054	102.233	0	0	0	0	0	0	0
WT222(CAA14FCCF874)	3.73	13105	2022-11-28 15:15:19.902	0.245	-0.095	1.254	29.663	-11.963	63.171	2.51	-2.137	102.557	0	0	0	0	0	0	0
WT222(CAA14FCCF874)	3.73	13105	2022-11-28 15:15:19.902	0.245	-0.095	1.254	29.663	-11.963	63.171	2.637	-2.219	102.881	0	0	0	0	0	0	0
WT222(CAA14FCCF874)	3.73	13105	2022-11-28 15:15:19.933	0.245	-0.095	1.254	29.663	-11.963	63.171	2.758	-2.307	103.2	0	0	0	0	0	0	0
WT222(CAA14FCCF874)	3.73	13105	2022-11-28 15:15:19.933	0.156	1.703	0.332	-12.878	3.418	-66.284	2.708	-2.285	102.865	0	0	0	0	0	0	0
WT222(CAA14FCCF874)	3.73	13105	2022-11-28 15:15:19.933	0.156	1.703	0.332	-12.878	3.418	-66.284	2.675	-2.269	102.519	0	0	0	0	0	0	0
WT222(CAA14FCCF874)	3.73	13105	2022-11-28 15:15:19.933	0.156	1.703	0.332	-12.878	3.418	-66.284	2.653	-2.252	102.151	0	0	0	0	0	0	0
WT222(CAA14FCCF874)	3.73	13105	2022-11-28 15:15:19.933	0.156	1.703	0.332	-12.878	3.418	-66.284	2.648	-2.241	101.772	0	0	0	0	0	0	0
WT222(CAA14FCCF874)	3.73	13105	2022-11-28 15:15:19.933	-0.172	-0.201	1.34	19.592	-6.042	-115.845	2.807	-2.263	101.151	0	0	0	0	0	0	0
WT222(CAA14FCCF874)	3.73	13105	2022-11-28 15:15:19.933	-0.172	-0.201	1.34	19.592	-6.042	-115.845	2.961	-2.274	100.536	0	0	0	0	0	0	0
WT222(CAA14FCCF874)	3.73	13105	2022-11-28 15:15:19.933	-0.172	-0.201	1.34	19.592	-6.042	-115.845	3.109	-2.285	99.932	0	0	0	0	0	0	0
WT222(CAA14FCCF874)	3.73	13105	2022-11-28 15:15:19.933	-0.172	-0.201	1.34	19.592	-6.042	-115.845	3.257	-2.291	99.327	0	0	0	0	0	0	0
WT222(CAA14FCCF874)	3.73	13105	2022-11-28 15:15:19.933	0.066	0.254	0.876	-4.272	9.277	-78.247	3.274	-2.225	98.921	0	0	0	0	0	0	0
WT222(CAA14FCCF874)	3.73	13105	2022-11-28 15:15:19.933	0.066	0.254	0.876	-4.272	9.277	-78.247	3.296	-2.164	98.514	0	0	0	0	0	0	0
WT222(CAA14FCCF874)	3.73	13105	2022-11-28 15:15:19.933	0.066	0.254	0.876	-4.272	9.277	-78.247	3.312	-2.104	98.108	0	0	0	0	0	0	0
WT222(CAA14FCCF874)	3.73	13105	2022-11-28 15:15:19.933	0.066	0.254	0.876	-4.272	9.277	-78.247	3.334	-2.038	97.701	0	0	0	0	0	0	0
WT222(CAA14FCCF874)	3.73	13105	2022-11-28 15:15:19.933	0.083	0.264	0.597	-30.212	-8.606	-176.88	3.241	-2.038	96.801	0	0	0	0	0	0	0
WT222(CAA14FCCF874)	3.73	13105	2022-11-28 15:15:19.933	0.083	0.264	0.597	-30.212	-8.606	-176.88	3.153	-2.038	95.9	0	0	0	0	0	0	0
WT222(CAA14FCCF874)	3.73	13105	2022-11-28 15:15:19.933	0.083	0.264	0.597	-30.212	-8.606	-176.88	3.065	-2.043	94.999	0	0	0	0	0	0	0
WT222(CAA14FCCF874)	3.73	13105	2022-11-28 15:15:19.996	0.083	0.264	0.597	-30.212	-8.606	-176.88	2.977	-2.049	94.103	0	0	0	0	0	0	0
WT222(CAA14FCCF874)	3.73	13105	2022-11-28 15:15:19.996	0.244	-0.255	1.377	-16.235	-7.935	-51.88	2.933	-2.082	93.834	0	0	0	0	0	0	0
WT222(CAA14FCCF874)	3.73	13105	2022-11-28 15:15:19.996	0.244	-0.255	1.377	-16.235	-7.935	-51.88	2.884	-2.115	93.576	0	0	0	0	0	0	0
WT222(CAA14FCCF874)	3.73	13105	2022-11-28 15:15:19.996	0.244	-0.255	1.377	-16.235	-7.935	-51.88	2.829	-2.153	93.318	0	0	0	0	0	0	0
WT222(CAA14FCCF874)	3.73	13105	2022-11-28 15:15:19.996	0.244	-0.255	1.377	-16.235	-7.935	-51.88	2.774	-2.192	93.071	0	0	0	0	0	0	0
WT222(CAA14FCCF874)	3.73	13105	2022-11-28 15:15:19.996	0.031	0.176	1.07	6.958	-0.366	8.057	2.823	-2.203	93.126	0	0	0	0	0	0	0
WT222(CAA14FCCF874)	3.73	13105	2022-11-28 15:15:19.996	0.031	0.176	1.07	6.958	-0.366	8.057	2.873	-2.219	93.175	0	0	0	0	0	0	0
WT222(CAA14FCCF874)	3.73	13105	2022-11-28 15:15:19.996	0.031	0.176	1.07	6.958	-0.366	8.057	2.922	-2.23	93.224	0	0	0	0	0	0	0
WT222(CAA14FCCF874)	3.73	13105	2022-11-28 15:15:19.996	0.031	0.176	1.07	6.958	-0.366	8.057	2.972	-2.241	93.274	0	0	0	0	0	0	0
WT222(CAA14FCCF874)	3.73	13105	2022-11-28 15:15:19.996	-0.088	0.334	0.98	-0.793	4.272	-9.216	2.983	-2.225	93.241	0	0	0	0	0	0	0
WT222(CAA14FCCF874)	3.73	13105	2022-11-28 15:15:19.996	-0.088	0.334	0.98	-0.793	4.272	-9.216	2.999	-2.203	93.203	0	0	0	0	0	0	0
WT222(CAA14FCCF874)	3.73	13105	2022-11-28 15:15:19.996	-0.088	0.334	0.98	-0.793	4.272	-9.216	3.016	-2.186	93.164	0	0	0	0	0	0	0
WT222(CAA14FCCF874)	3.73	13105	2022-11-28 15:15:19.996	-0.088	0.334	0.98	-0.793	4.272	-9.216	3.038	-2.164	93.12	0	0	0	0	0	0	0
WT222(CAA14FCCF874)	3.73	13105	2022-11-28 15:15:19.996	0.033	-0.123	1.079	4.15	0.183	7.935	3.076	-2.17	93.17	0	0	0	0	0	0	0
WT222(CAA14FCCF874)	3.73	13105	2022-11-28 15:15:19.996	0.033	-0.123	1.079	4.15	0.183	7.935	3.109	-2.17	93.214	0	0	0	0	0	0	0
WT222(CAA14FCCF874)	3.73	13105	2022-11-28 15:15:19.996	0.033	-0.123	1.079	4.15	0.183	7.935	3.142	-2.175	93.268	0	0	0	0	0	0	0
WT222(CAA14FCCF874)	3.73	13105	2022-11-28 15:15:20.027	0.033	-0.123	1.079	4.15	0.183	7.935	3.175	-2.175	93.323	0	0	0	0	0	0	0
WT222(CAA14FCCF874)	3.73	13105	2022-11-28 15:15:20.027	0.089	-0.027	1.032	-2.014	-1.953	-6.104	3.175	-2.186	93.307	0	0	0	0	0	0	0
WT222(CAA14FCCF874)	3.73	13105	2022-11-28 15:15:20.027	0.089	-0.027	1.032	-2.014	-1.953	-6.104	3.175	-2.197	93.29	0	0	0	0	0	0	0
WT222(CAA14FCCF874)	3.73	13105	2022-11-28 15:15:20.027	0.089	-0.027	1.032	-2.014	-1.953	-6.104	3.17	-2.208	93.279	0	0	0	0	0	0	0
WT222(CAA14FCCF874)	3.73	13105	2022-11-28 15:15:20.027	0.089	-0.027	1.032	-2.014	-1.953	-6.104	3.17	-2.219	93.268	0	0	0	0	0	0	0
WT222(CAA14FCCF874)	3.73	13105	2022-11-28 15:15:20.027	0.202	-0.296	1.124	-8.789	5.676	13.794	3.126	-2.197	93.362	0	0	0	0	0	0	0
WT222(CAA14FCCF874)	3.73	13105	2022-11-28 15:15:20.027	0.202	-0.296	1.124	-8.789	5.676	13.794	3.082	-2.181	93.461	0	0	0	0	0	0	0
WT222(CAA14FCCF874)	3.73	13105	2022-11-28 15:15:20.027	0.202	-0.296	1.124	-8.789	5.676	13.794	3.032	-2.159	93.56	0	0	0	0	0	0	0
WT222(CAA14FCCF874)	3.73	13105	2022-11-28 15:15:20.089	0.058	0.331	0.946	20.63	-3.418	7.08	3.131	-2.186	93.62	0	0	0	0	0	0	0
WT222(CAA14FCCF874)	3.73	13105	2022-11-28 15:15:20.089	0.058	0.331	0.946	20.63	-3.418	7.08	3.235	-2.214	93.675	0	0	0	0	0	0	0
WT222(CAA14FCCF874)	3.73	13105	2022-11-28 15:15:20.089	0.058	0.331	0.946	20.63	-3.418	7.08	3.345	-2.236	93.73	0	0	0	0	0	0	0
WT222(CAA14FCCF874)	3.73	13105	2022-11-28 15:15:20.089	0.058	0.331	0.946	20.63	-3.418	7.08	3.45	-2.263	93.785	0	0	0	0	0	0	0
WT222(CAA14FCCF874)	3.73	13105	2022-11-28 15:15:20.089	-0.149	0.176	1.041	-15.564	0.671	-30.762	3.384	-2.252	93.647	0	0	0	0	0	0	0
WT222(CAA14FCCF874)	3.73	13105	2022-11-28 15:15:20.089	-0.149	0.176	1.041	-15.564	0.671	-30.762	3.318	-2.241	93.51	0	0	0	0	0	0	0
WT222(CAA14FCCF874)	3.73	13105	2022-11-28 15:15:20.089	-0.149	0.176	1.041	-15.564	0.671	-30.762	3.257	-2.23	93.373	0	0	0	0	0	0	0
WT222(CAA14FCCF874)	3.73	13105	2022-11-28 15:15:20.089	-0.149	0.176	1.041	-15.564	0.671	-30.762	3.192	-2.219	93.235	0	0	0	0	0	0	0
WT222(CAA14FCCF874)	3.73	13105	2022-11-28 15:15:20.089	0.021	-0.186	1.046	-17.334	2.686	-0.305	3.115	-2.203	93.257	0	0	0	0	0	0	0
WT222(CAA14FCCF874)	3.73	13105	2022-11-28 15:15:20.089	0.021	-0.186	1.046	-17.334	2.686	-0.305	3.032	-2.186	93.279	0	0	0	0	0	0	0
WT222(CAA14FCCF874)	3.73	13105	2022-11-28 15:15:20.089	0.021	-0.186	1.046	-17.334	2.686	-0.305	2.944	-2.17	93.301	0	0	0	0	0	0	0
WT222(CAA14FCCF874)	3.73	13105	2022-11-28 15:15:20.089	0.021	-0.186	1.046	-17.334	2.686	-0.305	2.862	-2.159	93.329	0	0	0	0	0	0	0
WT222(CAA14FCCF874)	3.73	13105	2022-11-28 15:15:20.089	0.042	-0.025	1.109	-6.775	2.502	10.01	2.823	-2.148	93.406	0	0	0	0	0	0	0
WT222(CAA14FCCF874)	3.73	13105	2022-11-28 15:15:20.089	0.042	-0.025	1.109	-6.775	2.502	10.01	2.785	-2.137	93.488	0	0	0	0	0	0	0
WT222(CAA14FCCF874)	3.73	13105	2022-11-28 15:15:20.089	0.042	-0.025	1.109	-6.775	2.502	10.01	2.752	-2.126	93.565	0	0	0	0	0	0	0
WT222(CAA14FCCF874)	3.73	13105	2022-11-28 15:15:20.089	0.042	-0.025	1.109	-6.775	2.502	10.01	2.714	-2.115	93.647	0	0	0	0	0	0	0
WT222(CAA14FCCF874)	3.73	13105	2022-11-28 15:15:20.152	-0.098	0.111	0.709	2.991	1.343	-1.831	2.725	-2.104	93.664	0	0	0	0	0	0	0
WT222(CAA14FCCF874)	3.73	13105	2022-11-28 15:15:20.152	-0.098	0.111	0.709	2.991	1.343	-1.831	2.741	-2.093	93.68	0	0	0	0	0	0	0
WT222(CAA14FCCF874)	3.73	13105	2022-11-28 15:15:20.152	-0.098	0.111	0.709	2.991	1.343	-1.831	2.758	-2.082	93.697	0	0	0	0	0	0	0
WT222(CAA14FCCF874)	3.73	13105	2022-11-28 15:15:20.152	-0.098	0.111	0.709	2.991	1.343	-1.831	2.774	-2.071	93.713	0	0	0	0	0	0	0
WT222(CAA14FCCF874)	3.73	13105	2022-11-28 15:15:20.152	0.075	0.1	1.038	14.832	-8.728	-16.296	2.851	-2.109	93.658	0	0	0	0	0	0	0
WT222(CAA14FCCF874)	3.73	13105	2022-11-28 15:15:20.152	0.075	0.1	1.038	14.832	-8.728	-16.296	2.928	-2.142	93.598	0	0	0	0	0	0	0
WT222(CAA14FCCF874)	3.73	13105	2022-11-28 15:15:20.152	0.075	0.1	1.038	14.832	-8.728	-16.296	3.005	-2.181	93.538	0	0	0	0	0	0	0
WT222(CAA14FCCF874)	3.73	13105	2022-11-28 15:15:20.152	0.075	0.1	1.038	14.832	-8.728	-16.296	3.087	-2.214	93.477	0	0	0	0	0	0	0
WT222(CAA14FCCF874)	3.73	13105	2022-11-28 15:15:20.152	0.026	0.145	1.079	7.996	-3.54	9.705	3.126	-2.23	93.543	0	0	0	0	0	0	0
WT222(CAA14FCCF874)	3.73	13105	2022-11-28 15:15:20.152	0.026	0.145	1.079	7.996	-3.54	9.705	3.164	-2.247	93.615	0	0	0	0	0	0	0
WT222(CAA14FCCF874)	3.73	13105	2022-11-28 15:15:20.152	0.026	0.145	1.079	7.996	-3.54	9.705	3.208	-2.263	93.68	0	0	0	0	0	0	0
WT222(CAA14FCCF874)	3.73	13105	2022-11-28 15:15:20.152	0.026	0.145	1.079	7.996	-3.54	9.705	3.246	-2.285	93.746	0	0	0	0	0	0	0
WT222(CAA14FCCF874)	3.73	13105	2022-11-28 15:15:20.152	0.295	0.198	1.002	-15.991	3.601	-1.16	3.175	-2.263	93.757	0	0	0	0	0	0	0
WT222(CAA14FCCF874)	3.73	13105	2022-11-28 15:15:20.152	0.295	0.198	1.002	-15.991	3.601	-1.16	3.098	-2.247	93.768	0	0	0	0	0	0	0
WT222(CAA14FCCF874)	3.73	13105	2022-11-28 15:15:20.152	0.295	0.198	1.002	-15.991	3.601	-1.16	3.027	-2.23	93.779	0	0	0	0	0	0	0
WT222(CAA14FCCF874)	3.73	13105	2022-11-28 15:15:20.152	0.295	0.198	1.002	-15.991	3.601	-1.16	2.955	-2.219	93.785	0	0	0	0	0	0	0
WT222(CAA14FCCF874)	3.73	13105	2022-11-28 15:15:20.214	-0.003	-0.249	0.905	-16.724	2.075	-0.488	2.878	-2.214	93.796	0	0	0	0	0	0	0
WT222(CAA14FCCF874)	3.73	13105	2022-11-28 15:15:20.214	-0.003	-0.249	0.905	-16.724	2.075	-0.488	2.796	-2.208	93.812	0	0	0	0	0	0	0
WT222(CAA14FCCF874)	3.73	13105	2022-11-28 15:15:20.214	-0.003	-0.249	0.905	-16.724	2.075	-0.488	2.714	-2.203	93.829	0	0	0	0	0	0	0
WT222(CAA14FCCF874)	3.73	13105	2022-11-28 15:15:20.214	-0.003	-0.249	0.905	-16.724	2.075	-0.488	2.626	-2.192	93.851	0	0	0	0	0	0	0
WT222(CAA14FCCF874)	3.73	13105	2022-11-28 15:15:20.214	-0.042	-0.091	0.92	-4.456	3.357	6.47	2.604	-2.181	93.906	0	0	0	0	0	0	0
WT222(CAA14FCCF874)	3.73	13105	2022-11-28 15:15:20.214	-0.042	-0.091	0.92	-4.456	3.357	6.47	2.576	-2.17	93.961	0	0	0	0	0	0	0
WT222(CAA14FCCF874)	3.73	13105	2022-11-28 15:15:20.214	-0.042	-0.091	0.92	-4.456	3.357	6.47	2.549	-2.153	94.021	0	0	0	0	0	0	0
WT222(CAA14FCCF874)	3.73	13105	2022-11-28 15:15:20.214	-0.042	-0.091	0.92	-4.456	3.357	6.47	2.516	-2.142	94.076	0	0	0	0	0	0	0
WT222(CAA14FCCF874)	3.73	13105	2022-11-28 15:15:20.230	-0.042	-0.025	0.925	-1.892	-0.61	9.766	2.499	-2.148	94.153	0	0	0	0	0	0	0
WT222(CAA14FCCF874)	3.73	13105	2022-11-28 15:15:20.230	-0.042	-0.025	0.925	-1.892	-0.61	9.766	2.483	-2.153	94.224	0	0	0	0	0	0	0
WT222(CAA14FCCF874)	3.73	13105	2022-11-28 15:15:20.230	-0.042	-0.025	0.925	-1.892	-0.61	9.766	2.466	-2.153	94.301	0	0	0	0	0	0	0
WT222(CAA14FCCF874)	3.73	13105	2022-11-28 15:15:20.230	-0.042	-0.025	0.925	-1.892	-0.61	9.766	2.444	-2.159	94.373	0	0	0	0	0	0	0
WT222(CAA14FCCF874)	3.73	13105	2022-11-28 15:15:20.230	-0.051	0.079	0.903	-0.671	-0.488	-7.446	2.439	-2.159	94.362	0	0	0	0	0	0	0
WT222(CAA14FCCF874)	3.73	13105	2022-11-28 15:15:20.230	-0.051	0.079	0.903	-0.671	-0.488	-7.446	2.433	-2.153	94.345	0	0	0	0	0	0	0
WT222(CAA14FCCF874)	3.73	13105	2022-11-28 15:15:20.230	-0.051	0.079	0.903	-0.671	-0.488	-7.446	2.422	-2.153	94.329	0	0	0	0	0	0	0
WT222(CAA14FCCF874)	3.73	13105	2022-11-28 15:15:20.230	-0.051	0.079	0.903	-0.671	-0.488	-7.446	2.417	-2.148	94.312	0	0	0	0	0	0	0
WT222(CAA14FCCF874)	3.73	13105	2022-11-28 15:15:20.246	0.146	0.136	1.041	-0.671	2.441	-6.287	2.411	-2.131	94.301	0	0	0	0	0	0	0
WT222(CAA14FCCF874)	3.73	13105	2022-11-28 15:15:20.246	0.146	0.136	1.041	-0.671	2.441	-6.287	2.411	-2.115	94.29	0	0	0	0	0	0	0
WT222(CAA14FCCF874)	3.73	13105	2022-11-28 15:15:20.246	0.146	0.136	1.041	-0.671	2.441	-6.287	2.406	-2.104	94.279	0	0	0	0	0	0	0
WT222(CAA14FCCF874)	3.73	13105	2022-11-28 15:15:20.246	0.146	0.136	1.041	-0.671	2.441	-6.287	2.406	-2.087	94.263	0	0	0	0	0	0	0
WT222(CAA14FCCF874)	3.73	13105	2022-11-28 15:15:20.246	0.086	0.011	0.921	-0.916	-0.549	1.465	2.401	-2.093	94.285	0	0	0	0	0	0	0
WT222(CAA14FCCF874)	3.73	13105	2022-11-28 15:15:20.246	0.086	0.011	0.921	-0.916	-0.549	1.465	2.395	-2.098	94.307	0	0	0	0	0	0	0
WT222(CAA14FCCF874)	3.73	13105	2022-11-28 15:15:20.246	0.086	0.011	0.921	-0.916	-0.549	1.465	2.39	-2.098	94.329	0	0	0	0	0	0	0
WT222(CAA14FCCF874)	3.73	13105	2022-11-28 15:15:20.246	0.086	0.011	0.921	-0.916	-0.549	1.465	2.384	-2.104	94.351	0	0	0	0	0	0	0
WT222(CAA14FCCF874)	3.73	13105	2022-11-28 15:15:20.293	0	0.092	0.974	11.292	-4.639	6.104	2.439	-2.131	94.389	0	0	0	0	0	0	0
WT222(CAA14FCCF874)	3.73	13105	2022-11-28 15:15:20.293	0	0.092	0.974	11.292	-4.639	6.104	2.494	-2.159	94.433	0	0	0	0	0	0	0
WT222(CAA14FCCF874)	3.73	13105	2022-11-28 15:15:20.293	0	0.092	0.974	11.292	-4.639	6.104	2.549	-2.181	94.471	0	0	0	0	0	0	0
WT222(CAA14FCCF874)	3.73	13105	2022-11-28 15:15:20.293	0	0.092	0.974	11.292	-4.639	6.104	2.604	-2.208	94.51	0	0	0	0	0	0	0
WT222(CAA14FCCF874)	3.73	13105	2022-11-28 15:15:20.293	0.063	0.053	1.042	0.977	1.16	-7.202	2.609	-2.197	94.488	0	0	0	0	0	0	0

## Sheet: 22Hz
设备名称	电压	版本	片上时间	加速度X(g)	加速度Y(g)	加速度Z(g)	角速度X(°/s)	角速度Y(°/s)	角速度Z(°/s)	角度X(°)	角度Y(°)	角度Z(°)	磁场X	磁场Y	磁场Z	四元数0	四元数1	四元数2	四元数3	状态
WT222(CAA14FCCF874)	3.73	13105	2022-11-28 15:22:44.786	-0.005	0.02	0.927	-5.188	1.404	-0.061	0.231	1.23	82.919	0	0	0	0	0	0	0
WT222(CAA14FCCF874)	3.73	13105	2022-11-28 15:22:44.786	-0.005	0.02	0.927	-5.188	1.404	-0.061	0.209	1.241	82.914	0	0	0	0	0	0	0
WT222(CAA14FCCF874)	3.73	13105	2022-11-28 15:22:44.786	-0.005	0.02	0.927	-5.188	1.404	-0.061	0.181	1.247	82.908	0	0	0	0	0	0	0
WT222(CAA14FCCF874)	3.73	13105	2022-11-28 15:22:44.786	-0.053	-0.037	1.031	1.099	-0.793	-0.061	0.187	1.241	82.903	0	0	0	0	0	0	0
WT222(CAA14FCCF874)	3.73	13105	2022-11-28 15:22:44.801	-0.053	-0.037	1.031	1.099	-0.793	-0.061	0.198	1.236	82.897	0	0	0	0	0	0	0
WT222(CAA14FCCF874)	3.73	13105	2022-11-28 15:22:44.801	-0.053	-0.037	1.031	1.099	-0.793	-0.061	0.203	1.23	82.892	0	0	0	0	0	0	0
WT222(CAA14FCCF874)	3.73	13105	2022-11-28 15:22:44.801	-0.053	-0.037	1.031	1.099	-0.793	-0.061	0.209	1.23	82.886	0	0	0	0	0	0	0
WT222(CAA14FCCF874)	3.73	13105	2022-11-28 15:22:44.801	-0.039	0	0.964	-0.305	0.305	0.732	0.203	1.23	82.886	0	0	0	0	0	0	0
WT222(CAA14FCCF874)	3.73	13105	2022-11-28 15:22:44.801	-0.039	0	0.964	-0.305	0.305	0.732	0.203	1.23	82.886	0	0	0	0	0	0	0
WT222(CAA14FCCF874)	3.73	13105	2022-11-28 15:22:44.801	-0.039	0	0.964	-0.305	0.305	0.732	0.203	1.236	82.881	0	0	0	0	0	0	0
WT222(CAA14FCCF874)	3.73	13105	2022-11-28 15:22:44.801	-0.039	0	0.964	-0.305	0.305	0.732	0.203	1.236	82.881	0	0	0	0	0	0	0
WT222(CAA14FCCF874)	3.73	13105	2022-11-28 15:22:44.801	-0.022	-0.021	0.968	0.122	1.343	1.831	0.203	1.247	82.886	0	0	0	0	0	0	0
WT222(CAA14FCCF874)	3.73	13105	2022-11-28 15:22:44.832	-0.022	-0.021	0.968	0.122	1.343	1.831	0.203	1.252	82.892	0	0	0	0	0	0	0
WT222(CAA14FCCF874)	3.73	13105	2022-11-28 15:22:44.832	-0.022	-0.021	0.968	0.122	1.343	1.831	0.203	1.258	82.897	0	0	0	0	0	0	0
WT222(CAA14FCCF874)	3.73	13105	2022-11-28 15:22:44.832	-0.022	-0.021	0.968	0.122	1.343	1.831	0.203	1.269	82.903	0	0	0	0	0	0	0
WT222(CAA14FCCF874)	3.73	13105	2022-11-28 15:22:44.832	-0.025	-0.008	1.041	2.502	-1.16	1.16	0.214	1.263	82.908	0	0	0	0	0	0	0
WT222(CAA14FCCF874)	3.73	13105	2022-11-28 15:22:44.832	-0.025	-0.008	1.041	2.502	-1.16	1.16	0.225	1.258	82.908	0	0	0	0	0	0	0
WT222(CAA14FCCF874)	3.73	13105	2022-11-28 15:22:44.832	-0.025	-0.008	1.041	2.502	-1.16	1.16	0.236	1.252	82.914	0	0	0	0	0	0	0
WT222(CAA14FCCF874)	3.73	13105	2022-11-28 15:22:44.832	-0.025	-0.008	1.041	2.502	-1.16	1.16	0.247	1.247	82.914	0	0	0	0	0	0	0
WT222(CAA14FCCF874)	3.73	13105	2022-11-28 15:22:44.832	0.023	0.035	0.988	3.174	-0.244	-4.089	0.264	1.247	82.892	0	0	0	0	0	0	0
WT222(CAA14FCCF874)	3.73	13105	2022-11-28 15:22:44.864	0.023	0.035	0.988	3.174	-0.244	-4.089	0.28	1.241	82.87	0	0	0	0	0	0	0
WT222(CAA14FCCF874)	3.73	13105	2022-11-28 15:22:44.864	0.023	0.035	0.988	3.174	-0.244	-4.089	0.291	1.241	82.842	0	0	0	0	0	0	0
WT222(CAA14FCCF874)	3.73	13105	2022-11-28 15:22:44.864	0.023	0.035	0.988	3.174	-0.244	-4.089	0.308	1.241	82.82	0	0	0	0	0	0	0
WT222(CAA14FCCF874)	3.73	13105	2022-11-28 15:22:44.864	-0.027	-0.083	1.044	0.305	1.038	-0.732	0.308	1.241	82.815	0	0	0	0	0	0	0
WT222(CAA14FCCF874)	3.73	13105	2022-11-28 15:22:44.864	-0.027	-0.083	1.044	0.305	1.038	-0.732	0.308	1.247	82.809	0	0	0	0	0	0	0
WT222(CAA14FCCF874)	3.73	13105	2022-11-28 15:22:44.864	-0.027	-0.083	1.044	0.305	1.038	-0.732	0.308	1.252	82.804	0	0	0	0	0	0	0
WT222(CAA14FCCF874)	3.73	13105	2022-11-28 15:22:44.864	-0.027	-0.083	1.044	0.305	1.038	-0.732	0.308	1.258	82.798	0	0	0	0	0	0	0
WT222(CAA14FCCF874)	3.73	13105	2022-11-28 15:22:44.864	-0.062	0.009	0.935	1.343	-0.244	4.578	0.313	1.258	82.82	0	0	0	0	0	0	0
WT222(CAA14FCCF874)	3.73	13105	2022-11-28 15:22:44.864	-0.062	0.009	0.935	1.343	-0.244	4.578	0.313	1.252	82.848	0	0	0	0	0	0	0
WT222(CAA14FCCF874)	3.73	13105	2022-11-28 15:22:44.864	-0.062	0.009	0.935	1.343	-0.244	4.578	0.319	1.252	82.87	0	0	0	0	0	0	0
WT222(CAA14FCCF874)	3.73	13105	2022-11-28 15:22:44.864	0.037	0.06	1.012	2.075	-0.244	-4.15	0.33	1.252	82.842	0	0	0	0	0	0	0
WT222(CAA14FCCF874)	3.73	13105	2022-11-28 15:22:44.864	0.037	0.06	1.012	2.075	-0.244	-4.15	0.335	1.252	82.82	0	0	0	0	0	0	0
WT222(CAA14FCCF874)	3.73	13105	2022-11-28 15:22:44.864	0.037	0.06	1.012	2.075	-0.244	-4.15	0.346	1.247	82.798	0	0	0	0	0	0	0
WT222(CAA14FCCF874)	3.73	13105	2022-11-28 15:22:44.864	0.037	0.06	1.012	2.075	-0.244	-4.15	0.357	1.247	82.771	0	0	0	0	0	0	0
WT222(CAA14FCCF874)	3.73	13105	2022-11-28 15:22:44.864	-0.036	-0.021	1.007	-2.197	0	0.61	0.346	1.247	82.771	0	0	0	0	0	0	0
WT222(CAA14FCCF874)	3.73	13105	2022-11-28 15:22:44.864	-0.036	-0.021	1.007	-2.197	0	0.61	0.33	1.241	82.771	0	0	0	0	0	0	0
WT222(CAA14FCCF874)	3.73	13105	2022-11-28 15:22:44.895	-0.036	-0.021	1.007	-2.197	0	0.61	0.319	1.241	82.771	0	0	0	0	0	0	0
WT222(CAA14FCCF874)	3.73	13105	2022-11-28 15:22:44.895	-0.036	-0.021	1.007	-2.197	0	0.61	0.308	1.241	82.771	0	0	0	0	0	0	0
WT222(CAA14FCCF874)	3.73	13105	2022-11-28 15:22:44.895	-0.045	-0.095	1.002	-0.244	0.854	-0.854	0.308	1.247	82.766	0	0	0	0	0	0	0
WT222(CAA14FCCF874)	3.73	13105	2022-11-28 15:22:44.895	-0.045	-0.095	1.002	-0.244	0.854	-0.854	0.302	1.252	82.76	0	0	0	0	0	0	0
WT222(CAA14FCCF874)	3.73	13105	2022-11-28 15:22:44.895	-0.045	-0.095	1.002	-0.244	0.854	-0.854	0.297	1.252	82.755	0	0	0	0	0	0	0
WT222(CAA14FCCF874)	3.73	13105	2022-11-28 15:22:44.895	-0.045	-0.095	1.002	-0.244	0.854	-0.854	0.291	1.258	82.755	0	0	0	0	0	0	0
WT222(CAA14FCCF874)	3.73	13105	2022-11-28 15:22:44.895	-0.017	-0.044	1.006	0.916	-0.366	8.057	0.291	1.258	82.798	0	0	0	0	0	0	0
WT222(CAA14FCCF874)	3.73	13105	2022-11-28 15:22:44.895	-0.017	-0.044	1.006	0.916	-0.366	8.057	0.291	1.252	82.837	0	0	0	0	0	0	0
WT222(CAA14FCCF874)	3.73	13105	2022-11-28 15:22:44.926	-0.017	-0.044	1.006	0.916	-0.366	8.057	0.297	1.252	82.881	0	0	0	0	0	0	0
WT222(CAA14FCCF874)	3.73	13105	2022-11-28 15:22:44.926	-0.017	-0.044	1.006	0.916	-0.366	8.057	0.297	1.252	82.925	0	0	0	0	0	0	0
WT222(CAA14FCCF874)	3.73	13105	2022-11-28 15:22:44.926	-0.012	-0.423	1.061	-13.184	2.686	21.667	0.225	1.263	83.04	0	0	0	0	0	0	0
WT222(CAA14FCCF874)	3.73	13105	2022-11-28 15:22:44.926	-0.012	-0.423	1.061	-13.184	2.686	21.667	0.148	1.274	83.161	0	0	0	0	0	0	0
WT222(CAA14FCCF874)	3.73	13105	2022-11-28 15:22:44.926	-0.012	-0.423	1.061	-13.184	2.686	21.667	0.071	1.285	83.287	0	0	0	0	0	0	0
WT222(CAA14FCCF874)	3.73	13105	2022-11-28 15:22:44.926	-0.012	-0.423	1.061	-13.184	2.686	21.667	-0.005	1.302	83.414	0	0	0	0	0	0	0
WT222(CAA14FCCF874)	3.73	13105	2022-11-28 15:22:44.926	-0.033	-0.024	1.042	-17.151	3.662	12.634	-0.104	1.318	83.496	0	0	0	0	0	0	0
WT222(CAA14FCCF874)	3.73	13105	2022-11-28 15:22:44.926	-0.033	-0.024	1.042	-17.151	3.662	12.634	-0.203	1.335	83.578	0	0	0	0	0	0	0
WT222(CAA14FCCF874)	3.73	13105	2022-11-28 15:22:45.051	-0.033	-0.024	1.042	-17.151	3.662	12.634	-0.302	1.351	83.661	0	0	0	0	0	0	0
WT222(CAA14FCCF874)	3.73	13105	2022-11-28 15:22:45.051	-0.033	-0.024	1.042	-17.151	3.662	12.634	-0.396	1.368	83.738	0	0	0	0	0	0	0
WT222(CAA14FCCF874)	3.73	13105	2022-11-28 15:22:45.051	-0.043	-0.08	0.795	-11.23	4.456	10.864	-0.467	1.39	83.804	0	0	0	0	0	0	0
WT222(CAA14FCCF874)	3.73	13105	2022-11-28 15:22:45.051	-0.043	-0.08	0.795	-11.23	4.456	10.864	-0.533	1.412	83.875	0	0	0	0	0	0	0
WT222(CAA14FCCF874)	3.73	13105	2022-11-28 15:22:45.051	-0.043	-0.08	0.795	-11.23	4.456	10.864	-0.599	1.434	83.941	0	0	0	0	0	0	0
WT222(CAA14FCCF874)	3.73	13105	2022-11-28 15:22:45.051	-0.043	-0.08	0.795	-11.23	4.456	10.864	-0.665	1.456	84.007	0	0	0	0	0	0	0
WT222(CAA14FCCF874)	3.73	13105	2022-11-28 15:22:45.051	-0.041	0.336	1.023	4.944	-0.61	-0.549	-0.654	1.456	84.012	0	0	0	0	0	0	0
WT222(CAA14FCCF874)	3.73	13105	2022-11-28 15:22:45.051	-0.041	0.336	1.023	4.944	-0.61	-0.549	-0.632	1.45	84.012	0	0	0	0	0	0	0
WT222(CAA14FCCF874)	3.73	13105	2022-11-28 15:22:45.082	-0.041	0.336	1.023	4.944	-0.61	-0.549	-0.61	1.45	84.007	0	0	0	0	0	0	0
WT222(CAA14FCCF874)	3.73	13105	2022-11-28 15:22:45.082	-0.041	0.336	1.023	4.944	-0.61	-0.549	-0.582	1.445	83.996	0	0	0	0	0	0	0
WT222(CAA14FCCF874)	3.73	13105	2022-11-28 15:22:45.082	0.117	0.593	1.157	10.986	-2.38	-23.804	-0.527	1.434	83.859	0	0	0	0	0	0	0
WT222(CAA14FCCF874)	3.73	13105	2022-11-28 15:22:45.082	0.117	0.593	1.157	10.986	-2.38	-23.804	-0.461	1.417	83.716	0	0	0	0	0	0	0
WT222(CAA14FCCF874)	3.73	13105	2022-11-28 15:22:45.082	0.117	0.593	1.157	10.986	-2.38	-23.804	-0.396	1.401	83.568	0	0	0	0	0	0	0
WT222(CAA14FCCF874)	3.73	13105	2022-11-28 15:22:45.082	0.117	0.593	1.157	10.986	-2.38	-23.804	-0.324	1.384	83.419	0	0	0	0	0	0	0
WT222(CAA14FCCF874)	3.73	13105	2022-11-28 15:22:45.082	-0.028	-0.165	0.962	4.7	-2.869	3.906	-0.286	1.362	83.408	0	0	0	0	0	0	0
WT222(CAA14FCCF874)	3.73	13105	2022-11-28 15:22:45.082	-0.028	-0.165	0.962	4.7	-2.869	3.906	-0.247	1.346	83.397	0	0	0	0	0	0	0
WT222(CAA14FCCF874)	3.73	13105	2022-11-28 15:22:45.129	-0.028	-0.165	0.962	4.7	-2.869	3.906	-0.214	1.329	83.392	0	0	0	0	0	0	0
WT222(CAA14FCCF874)	3.73	13105	2022-11-28 15:22:45.129	-0.028	-0.165	0.962	4.7	-2.869	3.906	-0.181	1.307	83.392	0	0	0	0	0	0	0
WT222(CAA14FCCF874)	3.73	13105	2022-11-28 15:22:45.129	-0.096	-0.36	0.974	-3.54	0.977	-7.935	-0.192	1.313	83.331	0	0	0	0	0	0	0
WT222(CAA14FCCF874)	3.73	13105	2022-11-28 15:22:45.129	-0.096	-0.36	0.974	-3.54	0.977	-7.935	-0.209	1.313	83.282	0	0	0	0	0	0	0
WT222(CAA14FCCF874)	3.73	13105	2022-11-28 15:22:45.129	-0.096	-0.36	0.974	-3.54	0.977	-7.935	-0.225	1.318	83.232	0	0	0	0	0	0	0
WT222(CAA14FCCF874)	3.73	13105	2022-11-28 15:22:45.129	-0.096	-0.36	0.974	-3.54	0.977	-7.935	-0.247	1.324	83.188	0	0	0	0	0	0	0
WT222(CAA14FCCF874)	3.73	13105	2022-11-28 15:22:45.129	-0.013	-0.103	1.016	12.085	-2.991	26.428	-0.187	1.307	83.32	0	0	0	0	0	0	0
WT222(CAA14FCCF874)	3.73	13105	2022-11-28 15:22:45.129	-0.013	-0.103	1.016	12.085	-2.991	26.428	-0.126	1.296	83.452	0	0	0	0	0	0	0
WT222(CAA14FCCF874)	3.73	13105	2022-11-28 15:22:45.161	-0.013	-0.103	1.016	12.085	-2.991	26.428	-0.071	1.28	83.584	0	0	0	0	0	0	0
WT222(CAA14FCCF874)	3.73	13105	2022-11-28 15:22:45.161	-0.013	-0.103	1.016	12.085	-2.991	26.428	-0.011	1.263	83.716	0	0	0	0	0	0	0
WT222(CAA14FCCF874)	3.73	13105	2022-11-28 15:22:45.161	-0.022	-0.481	0.901	4.211	-3.296	16.418	0	1.247	83.804	0	0	0	0	0	0	0
WT222(CAA14FCCF874)	3.73	13105	2022-11-28 15:22:45.161	-0.022	-0.481	0.901	4.211	-3.296	16.418	0	1.23	83.897	0	0	0	0	0	0	0
WT222(CAA14FCCF874)	3.73	13105	2022-11-28 15:22:45.161	-0.022	-0.481	0.901	4.211	-3.296	16.418	0.005	1.214	83.996	0	0	0	0	0	0	0
WT222(CAA14FCCF874)	3.73	13105	2022-11-28 15:22:45.161	-0.022	-0.481	0.901	4.211	-3.296	16.418	0.011	1.198	84.1	0	0	0	0	0	0	0
WT222(CAA14FCCF874)	3.73	13105	2022-11-28 15:22:45.161	-0.018	0.212	0.978	1.709	-0.671	-5.371	0	1.192	84.089	0	0	0	0	0	0	0
WT222(CAA14FCCF874)	3.73	13105	2022-11-28 15:22:45.161	-0.018	0.212	0.978	1.709	-0.671	-5.371	0	1.187	84.073	0	0	0	0	0	0	0
WT222(CAA14FCCF874)	3.73	13105	2022-11-28 15:22:45.317	-0.018	0.212	0.978	1.709	-0.671	-5.371	-0.005	1.187	84.056	0	0	0	0	0	0	0
WT222(CAA14FCCF874)	3.73	13105	2022-11-28 15:22:45.317	-0.018	0.212	0.978	1.709	-0.671	-5.371	-0.005	1.181	84.034	0	0	0	0	0	0	0
WT222(CAA14FCCF874)	3.73	13105	2022-11-28 15:22:45.317	-0.042	-0.083	1.022	7.813	-4.333	21.057	0.016	1.159	84.144	0	0	0	0	0	0	0
WT222(CAA14FCCF874)	3.73	13105	2022-11-28 15:22:45.317	-0.042	-0.083	1.022	7.813	-4.333	21.057	0.049	1.137	84.254	0	0	0	0	0	0	0
WT222(CAA14FCCF874)	3.73	13105	2022-11-28 15:22:45.317	-0.042	-0.083	1.022	7.813	-4.333	21.057	0.077	1.115	84.364	0	0	0	0	0	0	0
WT222(CAA14FCCF874)	3.73	13105	2022-11-28 15:22:45.317	-0.042	-0.083	1.022	7.813	-4.333	21.057	0.11	1.099	84.479	0	0	0	0	0	0	0
WT222(CAA14FCCF874)	3.73	13105	2022-11-28 15:22:45.317	-0.017	-0.31	1.012	6.409	-10.071	30.457	0.132	1.049	84.639	0	0	0	0	0	0	0
WT222(CAA14FCCF874)	3.73	13105	2022-11-28 15:22:45.317	-0.017	-0.31	1.012	6.409	-10.071	30.457	0.148	0.994	84.803	0	0	0	0	0	0	0
WT222(CAA14FCCF874)	3.73	13105	2022-11-28 15:22:45.317	-0.017	-0.31	1.012	6.409	-10.071	30.457	0.165	0.945	84.968	0	0	0	0	0	0	0
WT222(CAA14FCCF874)	3.73	13105	2022-11-28 15:22:45.317	-0.017	-0.31	1.012	6.409	-10.071	30.457	0.181	0.895	85.139	0	0	0	0	0	0	0
WT222(CAA14FCCF874)	3.73	13105	2022-11-28 15:22:45.317	0.089	0.586	1.009	-5.676	2.441	-16.235	0.137	0.906	85.062	0	0	0	0	0	0	0
WT222(CAA14FCCF874)	3.73	13105	2022-11-28 15:22:45.317	0.089	0.586	1.009	-5.676	2.441	-16.235	0.099	0.923	84.979	0	0	0	0	0	0	0
WT222(CAA14FCCF874)	3.73	13105	2022-11-28 15:22:45.317	0.089	0.586	1.009	-5.676	2.441	-16.235	0.071	0.934	84.891	0	0	0	0	0	0	0
WT222(CAA14FCCF874)	3.73	13105	2022-11-28 15:22:45.317	0.089	0.586	1.009	-5.676	2.441	-16.235	0.044	0.939	84.792	0	0	0	0	0	0	0
WT222(CAA14FCCF874)	3.73	13105	2022-11-28 15:22:45.317	0.256	1.121	1.233	2.38	9.644	-47.913	0.066	0.983	84.523	0	0	0	0	0	0	0
WT222(CAA14FCCF874)	3.73	13105	2022-11-28 15:22:45.317	0.514	2.255	2.494	2.38	9.644	-47.913	0.099	1.022	84.238	0	0	0	0	0	0	0
WT222(CAA14FCCF874)	3.73	13105	2022-11-28 15:22:45.380	1.03	4.523	5.017	2.38	9.644	-47.913	0.154	1.044	83.93	0	0	0	0	0	0	0
WT222(CAA14FCCF874)	3.73	13105	2022-11-28 15:22:45.380	2.063	9.06	10.063	2.38	9.644	-47.913	0.231	1.055	83.611	0	0	0	0	0	0	0
WT222(CAA14FCCF874)	3.73	13105	2022-11-28 15:22:45.380	-0.094	-0.216	1.039	-0.549	-1.648	-23.682	0.291	1.011	83.414	0	0	0	0	0	0	0
WT222(CAA14FCCF874)	3.73	13105	2022-11-28 15:22:45.380	-0.094	-0.216	1.039	-0.549	-1.648	-23.682	0.352	0.967	83.216	0	0	0	0	0	0	0
WT222(CAA14FCCF874)	3.73	13105	2022-11-28 15:22:45.380	-0.094	-0.216	1.039	-0.549	-1.648	-23.682	0.406	0.928	83.018	0	0	0	0	0	0	0
WT222(CAA14FCCF874)	3.73	13105	2022-11-28 15:22:45.380	-0.019	-0.211	1.037	2.441	0.671	11.78	0.478	0.901	83.007	0	0	0	0	0	0	0
WT222(CAA14FCCF874)	3.73	13105	2022-11-28 15:22:45.380	-0.019	-0.211	1.037	2.441	0.671	11.78	0.549	0.879	82.991	0	0	0	0	0	0	0
WT222(CAA14FCCF874)	3.73	13105	2022-11-28 15:22:45.380	-0.019	-0.211	1.037	2.441	0.671	11.78	0.615	0.851	82.98	0	0	0	0	0	0	0
WT222(CAA14FCCF874)	3.73	13105	2022-11-28 15:22:45.411	-0.019	-0.211	1.037	2.441	0.671	11.78	0.676	0.829	82.974	0	0	0	0	0	0	0
WT222(CAA14FCCF874)	3.73	13105	2022-11-28 15:22:45.411	-0.007	-0.113	0.948	-2.197	0.244	1.526	0.714	0.807	82.914	0	0	0	0	0	0	0
WT222(CAA14FCCF874)	3.73	13105	2022-11-28 15:22:45.411	-0.007	-0.113	0.948	-2.197	0.244	1.526	0.753	0.786	82.859	0	0	0	0	0	0	0
WT222(CAA14FCCF874)	3.73	13105	2022-11-28 15:22:45.411	-0.007	-0.113	0.948	-2.197	0.244	1.526	0.786	0.764	82.804	0	0	0	0	0	0	0
WT222(CAA14FCCF874)	3.73	13105	2022-11-28 15:22:45.411	-0.007	-0.113	0.948	-2.197	0.244	1.526	0.818	0.747	82.755	0	0	0	0	0	0	0
WT222(CAA14FCCF874)	3.73	13105	2022-11-28 15:22:45.411	-0.08	0.026	0.996	-1.099	-0.244	-2.014	0.851	0.725	82.689	0	0	0	0	0	0	0
WT222(CAA14FCCF874)	3.73	13105	2022-11-28 15:22:45.411	-0.08	0.026	0.996	-1.099	-0.244	-2.014	0.884	0.703	82.617	0	0	0	0	0	0	0
WT222(CAA14FCCF874)	3.73	13105	2022-11-28 15:22:45.411	-0.08	0.026	0.996	-1.099	-0.244	-2.014	0.917	0.687	82.551	0	0	0	0	0	0	0
WT222(CAA14FCCF874)	3.73	13105	2022-11-28 15:22:45.442	-0.08	0.026	0.996	-1.099	-0.244	-2.014	0.95	0.67	82.491	0	0	0	0	0	0	0
WT222(CAA14FCCF874)	3.73	13105	2022-11-28 15:22:45.442	-0.03	-0.067	0.999	-2.197	0.732	-3.418	0.972	0.659	82.419	0	0	0	0	0	0	0
WT222(CAA14FCCF874)	3.73	13105	2022-11-28 15:22:45.442	-0.03	-0.067	0.999	-2.197	0.732	-3.418	0.994	0.648	82.354	0	0	0	0	0	0	0
WT222(CAA14FCCF874)	3.73	13105	2022-11-28 15:22:45.442	-0.03	-0.067	0.999	-2.197	0.732	-3.418	1.016	0.643	82.288	0	0	0	0	0	0	0
WT222(CAA14FCCF874)	3.73	13105	2022-11-28 15:22:45.442	-0.03	-0.067	0.999	-2.197	0.732	-3.418	1.033	0.632	82.222	0	0	0	0	0	0	0
WT222(CAA14FCCF874)	3.73	13105	2022-11-28 15:22:45.442	0.027	0.074	0.964	-1.038	0.305	4.883	1.06	0.621	82.2	0	0	0	0	0	0	0
WT222(CAA14FCCF874)	3.73	13105	2022-11-28 15:22:45.442	0.027	0.074	0.964	-1.038	0.305	4.883	1.082	0.61	82.178	0	0	0	0	0	0	0
WT222(CAA14FCCF874)	3.73	13105	2022-11-28 15:22:45.442	0.027	0.074	0.964	-1.038	0.305	4.883	1.104	0.604	82.161	0	0	0	0	0	0	0
WT222(CAA14FCCF874)	3.73	13105	2022-11-28 15:22:45.473	0.027	0.074	0.964	-1.038	0.305	4.883	1.126	0.593	82.139	0	0	0	0	0	0	0
WT222(CAA14FCCF874)	3.73	13105	2022-11-28 15:22:45.473	0.004	0.074	1.034	0.916	0.305	-2.686	1.159	0.582	82.084	0	0	0	0	0	0	0
WT222(CAA14FCCF874)	3.73	13105	2022-11-28 15:22:45.473	0.004	0.074	1.034	0.916	0.305	-2.686	1.187	0.577	82.029	0	0	0	0	0	0	0
WT222(CAA14FCCF874)	3.73	13105	2022-11-28 15:22:45.473	0.004	0.074	1.034	0.916	0.305	-2.686	1.214	0.566	81.974	0	0	0	0	0	0	0
WT222(CAA14FCCF874)	3.73	13105	2022-11-28 15:22:45.473	0.004	0.074	1.034	0.916	0.305	-2.686	1.241	0.56	81.925	0	0	0	0	0	0	0
WT222(CAA14FCCF874)	3.73	13105	2022-11-28 15:22:45.473	0.018	0.023	1.011	0.305	-0.061	-2.991	1.269	0.549	81.87	0	0	0	0	0	0	0
WT222(CAA14FCCF874)	3.73	13105	2022-11-28 15:22:45.473	0.018	0.023	1.011	0.305	-0.061	-2.991	1.291	0.544	81.821	0	0	0	0	0	0	0
WT222(CAA14FCCF874)	3.73	13105	2022-11-28 15:22:45.473	0.018	0.023	1.011	0.305	-0.061	-2.991	1.313	0.533	81.771	0	0	0	0	0	0	0
WT222(CAA14FCCF874)	3.73	13105	2022-11-28 15:22:45.520	0.018	0.023	1.011	0.305	-0.061	-2.991	1.335	0.527	81.722	0	0	0	0	0	0	0
WT222(CAA14FCCF874)	3.73	13105	2022-11-28 15:22:45.520	-0.083	-0.115	1.007	-1.099	0.549	3.906	1.346	0.522	81.711	0	0	0	0	0	0	0
WT222(CAA14FCCF874)	3.73	13105	2022-11-28 15:22:45.520	-0.083	-0.115	1.007	-1.099	0.549	3.906	1.357	0.516	81.7	0	0	0	0	0	0	0
WT222(CAA14FCCF874)	3.73	13105	2022-11-28 15:22:45.520	-0.083	-0.115	1.007	-1.099	0.549	3.906	1.368	0.516	81.689	0	0	0	0	0	0	0
WT222(CAA14FCCF874)	3.73	13105	2022-11-28 15:22:45.520	-0.083	-0.115	1.007	-1.099	0.549	3.906	1.373	0.511	81.683	0	0	0	0	0	0	0
WT222(CAA14FCCF874)	3.73	13105	2022-11-28 15:22:45.520	-0.006	-0.016	1.05	2.625	0.061	0.671	1.401	0.511	81.667	0	0	0	0	0	0	0
WT222(CAA14FCCF874)	3.73	13105	2022-11-28 15:22:45.520	-0.006	-0.016	1.05	2.625	0.061	0.671	1.423	0.505	81.645	0	0	0	0	0	0	0
WT222(CAA14FCCF874)	3.73	13105	2022-11-28 15:22:45.520	-0.006	-0.016	1.05	2.625	0.061	0.671	1.445	0.505	81.628	0	0	0	0	0	0	0
WT222(CAA14FCCF874)	3.73	13105	2022-11-28 15:22:45.520	-0.006	-0.016	1.05	2.625	0.061	0.671	1.467	0.5	81.612	0	0	0	0	0	0	0
WT222(CAA14FCCF874)	3.73	13105	2022-11-28 15:22:45.520	-0.024	0.015	1.017	7.263	0.61	3.357	1.511	0.5	81.606	0	0	0	0	0	0	0
WT222(CAA14FCCF874)	3.73	13105	2022-11-28 15:22:45.520	-0.024	0.015	1.017	7.263	0.61	3.357	1.56	0.5	81.606	0	0	0	0	0	0	0
WT222(CAA14FCCF874)	3.73	13105	2022-11-28 15:22:45.520	-0.024	0.015	1.017	7.263	0.61	3.357	1.599	0.5	81.606	0	0	0	0	0	0	0
WT222(CAA14FCCF874)	3.73	13105	2022-11-28 15:22:45.520	-0.024	0.015	1.017	7.263	0.61	3.357	1.642	0.5	81.606	0	0	0	0	0	0	0
WT222(CAA14FCCF874)	3.73	13105	2022-11-28 15:22:45.520	0.011	0.138	0.917	5.005	-2.136	-4.089	1.675	0.489	81.568	0	0	0	0	0	0	0
WT222(CAA14FCCF874)	3.73	13105	2022-11-28 15:22:45.520	0.011	0.138	0.917	5.005	-2.136	-4.089	1.708	0.478	81.53	0	0	0	0	0	0	0
WT222(CAA14FCCF874)	3.73	13105	2022-11-28 15:22:45.520	0.011	0.138	0.917	5.005	-2.136	-4.089	1.741	0.467	81.486	0	0	0	0	0	0	0
WT222(CAA14FCCF874)	3.73	13105	2022-11-28 15:22:45.677	0.011	0.138	0.917	5.005	-2.136	-4.089	1.774	0.45	81.447	0	0	0	0	0	0	0
WT222(CAA14FCCF874)	3.73	13105	2022-11-28 15:22:45.677	-0.039	0.023	0.995	-4.761	0.916	-4.456	1.758	0.456	81.403	0	0	0	0	0	0	0
WT222(CAA14FCCF874)	3.73	13105	2022-11-28 15:22:45.677	-0.039	0.023	0.995	-4.761	0.916	-4.456	1.741	0.461	81.365	0	0	0	0	0	0	0
WT222(CAA14FCCF874)	3.73	13105	2022-11-28 15:22:45.677	-0.039	0.023	0.995	-4.761	0.916	-4.456	1.725	0.461	81.326	0	0	0	0	0	0	0
WT222(CAA14FCCF874)	3.73	13105	2022-11-28 15:22:45.677	-0.039	0.023	0.995	-4.761	0.916	-4.456	1.708	0.467	81.288	0	0	0	0	0	0	0
WT222(CAA14FCCF874)	3.73	13105	2022-11-28 15:22:45.677	-0.066	0.132	1.105	2.014	-0.366	2.075	1.73	0.467	81.282	0	0	0	0	0	0	0
WT222(CAA14FCCF874)	3.73	13105	2022-11-28 15:22:45.677	-0.066	0.132	1.105	2.014	-0.366	2.075	1.747	0.461	81.271	0	0	0	0	0	0	0
WT222(CAA14FCCF874)	3.73	13105	2022-11-28 15:22:45.677	-0.066	0.132	1.105	2.014	-0.366	2.075	1.763	0.461	81.266	0	0	0	0	0	0	0
WT222(CAA14FCCF874)	3.73	13105	2022-11-28 15:22:45.739	-0.066	0.132	1.105	2.014	-0.366	2.075	1.785	0.461	81.255	0	0	0	0	0	0	0
WT222(CAA14FCCF874)	3.73	13105	2022-11-28 15:22:45.739	0.013	-0.088	1	4.028	-1.221	1.709	1.813	0.456	81.244	0	0	0	0	0	0	0
WT222(CAA14FCCF874)	3.73	13105	2022-11-28 15:22:45.739	0.013	-0.088	1	4.028	-1.221	1.709	1.835	0.45	81.238	0	0	0	0	0	0	0
WT222(CAA14FCCF874)	3.73	13105	2022-11-28 15:22:45.739	0.013	-0.088	1	4.028	-1.221	1.709	1.862	0.445	81.233	0	0	0	0	0	0	0
WT222(CAA14FCCF874)	3.73	13105	2022-11-28 15:22:45.739	0.013	-0.088	1	4.028	-1.221	1.709	1.884	0.434	81.233	0	0	0	0	0	0	0
WT222(CAA14FCCF874)	3.73	13105	2022-11-28 15:22:45.739	-0.035	-0.033	0.91	1.953	1.648	2.197	1.895	0.445	81.233	0	0	0	0	0	0	0
WT222(CAA14FCCF874)	3.73	13105	2022-11-28 15:22:45.739	-0.035	-0.033	0.91	1.953	1.648	2.197	1.906	0.456	81.238	0	0	0	0	0	0	0
WT222(CAA14FCCF874)	3.73	13105	2022-11-28 15:22:45.739	-0.035	-0.033	0.91	1.953	1.648	2.197	1.917	0.461	81.238	0	0	0	0	0	0	0
WT222(CAA14FCCF874)	3.73	13105	2022-11-28 15:22:45.801	-0.035	-0.033	0.91	1.953	1.648	2.197	1.928	0.472	81.244	0	0	0	0	0	0	0
WT222(CAA14FCCF874)	3.73	13105	2022-11-28 15:22:45.801	0.442	-0.028	1.106	-3.418	-1.404	-4.639	1.912	0.461	81.216	0	0	0	0	0	0	0
WT222(CAA14FCCF874)	3.73	13105	2022-11-28 15:22:45.801	0.442	-0.028	1.106	-3.418	-1.404	-4.639	1.895	0.45	81.189	0	0	0	0	0	0	0
WT222(CAA14FCCF874)	3.73	13105	2022-11-28 15:22:45.801	0.442	-0.028	1.106	-3.418	-1.404	-4.639	1.873	0.434	81.161	0	0	0	0	0	0	0
WT222(CAA14FCCF874)	3.73	13105	2022-11-28 15:22:45.801	0.442	-0.028	1.106	-3.418	-1.404	-4.639	1.857	0.417	81.14	0	0	0	0	0	0	0
WT222(CAA14FCCF874)	3.73	13105	2022-11-28 15:22:45.801	-0.143	-0.167	1.136	11.658	-6.348	12.085	1.912	0.368	81.2	0	0	0	0	0	0	0
WT222(CAA14FCCF874)	3.73	13105	2022-11-28 15:22:45.801	-0.143	-0.167	1.136	11.658	-6.348	12.085	1.967	0.33	81.266	0	0	0	0	0	0	0
WT222(CAA14FCCF874)	3.73	13105	2022-11-28 15:22:45.801	-0.143	-0.167	1.136	11.658	-6.348	12.085	2.016	0.286	81.332	0	0	0	0	0	0	0
WT222(CAA14FCCF874)	3.73	13105	2022-11-28 15:22:45.973	-0.143	-0.167	1.136	11.658	-6.348	12.085	2.071	0.247	81.398	0	0	0	0	0	0	0
WT222(CAA14FCCF874)	3.73	13105	2022-11-28 15:22:45.973	-0.119	0.106	0.833	-5.31	2.258	-3.967	2.038	0.253	81.381	0	0	0	0	0	0	0
WT222(CAA14FCCF874)	3.73	13105	2022-11-28 15:22:45.973	-0.119	0.106	0.833	-5.31	2.258	-3.967	2.005	0.264	81.37	0	0	0	0	0	0	0
WT222(CAA14FCCF874)	3.73	13105	2022-11-28 15:22:45.973	-0.119	0.106	0.833	-5.31	2.258	-3.967	1.972	0.275	81.354	0	0	0	0	0	0	0
WT222(CAA14FCCF874)	3.73	13105	2022-11-28 15:22:45.973	0.246	0.614	1.056	-0.793	-2.014	-17.761	1.967	0.264	81.26	0	0	0	0	0	0	0
WT222(CAA14FCCF874)	3.73	13105	2022-11-28 15:22:45.973	0.246	0.614	1.056	-0.793	-2.014	-17.761	1.967	0.247	81.161	0	0	0	0	0	0	0
WT222(CAA14FCCF874)	3.73	13105	2022-11-28 15:22:45.973	0.246	0.614	1.056	-0.793	-2.014	-17.761	1.972	0.231	81.057	0	0	0	0	0	0	0
WT222(CAA14FCCF874)	3.73	13105	2022-11-28 15:22:45.973	0.246	0.614	1.056	-0.793	-2.014	-17.761	1.983	0.214	80.947	0	0	0	0	0	0	0
WT222(CAA14FCCF874)	3.73	13105	2022-11-28 15:22:46.005	-0.092	-0.098	0.939	7.446	-0.977	2.686	2.032	0.203	80.947	0	0	0	0	0	0	0
WT222(CAA14FCCF874)	3.73	13105	2022-11-28 15:22:46.005	-0.092	-0.098	0.939	7.446	-0.977	2.686	2.076	0.187	80.942	0	0	0	0	0	0	0
WT222(CAA14FCCF874)	3.73	13105	2022-11-28 15:22:46.005	-0.092	-0.098	0.939	7.446	-0.977	2.686	2.12	0.176	80.942	0	0	0	0	0	0	0
WT222(CAA14FCCF874)	3.73	13105	2022-11-28 15:22:46.005	-0.092	-0.098	0.939	7.446	-0.977	2.686	2.164	0.165	80.942	0	0	0	0	0	0	0
WT222(CAA14FCCF874)	3.73	13105	2022-11-28 15:22:46.005	0.018	-0.66	1.015	-7.507	2.93	26.672	2.131	0.17	81.074	0	0	0	0	0	0	0
WT222(CAA14FCCF874)	3.73	13105	2022-11-28 15:22:46.005	0.018	-0.66	1.015	-7.507	2.93	26.672	2.087	0.176	81.211	0	0	0	0	0	0	0
WT222(CAA14FCCF874)	3.73	13105	2022-11-28 15:22:46.005	0.018	-0.66	1.015	-7.507	2.93	26.672	2.038	0.181	81.359	0	0	0	0	0	0	0
WT222(CAA14FCCF874)	3.73	13105	2022-11-28 15:22:46.005	0.018	-0.66	1.015	-7.507	2.93	26.672	1.989	0.187	81.513	0	0	0	0	0	0	0
WT222(CAA14FCCF874)	3.73	13105	2022-11-28 15:22:46.005	-0.067	-0.287	0.933	-4.211	4.089	16.663	1.978	0.192	80.903	0	0	0	0	0	0	0
WT222(CAA14FCCF874)	3.73	13105	2022-11-28 15:22:46.005	-0.067	-0.287	0.933	-4.211	4.089	16.663	1.956	0.209	80.991	0	0	0	0	0	0	0
WT222(CAA14FCCF874)	3.73	13105	2022-11-28 15:22:46.005	-0.067	-0.287	0.933	-4.211	4.089	16.663	1.934	0.225	81.085	0	0	0	0	0	0	0
WT222(CAA14FCCF874)	3.73	13105	2022-11-28 15:22:46.005	-0.067	-0.287	0.933	-4.211	4.089	16.663	1.901	0.242	81.178	0	0	0	0	0	0	0
WT222(CAA14FCCF874)	3.73	13105	2022-11-28 15:22:46.005	-0.013	0.218	0.954	17.456	-5.31	4.456	1.983	0.214	81.205	0	0	0	0	0	0	0
WT222(CAA14FCCF874)	3.73	13105	2022-11-28 15:22:46.005	-0.013	0.218	0.954	17.456	-5.31	4.456	2.071	0.187	81.233	0	0	0	0	0	0	0
WT222(CAA14FCCF874)	3.73	13105	2022-11-28 15:22:46.005	-0.013	0.218	0.954	17.456	-5.31	4.456	2.153	0.159	81.255	0	0	0	0	0	0	0
WT222(CAA14FCCF874)	3.73	13105	2022-11-28 15:22:46.005	-0.013	0.218	0.954	17.456	-5.31	4.456	2.241	0.132	81.271	0	0	0	0	0	0	0
WT222(CAA14FCCF874)	3.73	13105	2022-11-28 15:22:46.098	-0.029	-0.166	0.995	3.052	3.113	5.859	2.384	0.148	81.227	0	0	0	0	0	0	0
WT222(CAA14FCCF874)	3.73	13105	2022-11-28 15:22:46.098	-0.029	-0.166	0.995	3.052	3.113	5.859	2.395	0.165	81.26	0	0	0	0	0	0	0
WT222(CAA14FCCF874)	3.73	13105	2022-11-28 15:22:46.098	-0.029	-0.166	0.995	3.052	3.113	5.859	2.401	0.181	81.299	0	0	0	0	0	0	0
WT222(CAA14FCCF874)	3.73	13105	2022-11-28 15:22:46.098	-0.029	-0.166	0.995	3.052	3.113	5.859	2.406	0.198	81.343	0	0	0	0	0	0	0
WT222(CAA14FCCF874)	3.73	13105	2022-11-28 15:22:46.098	-0.037	-0.363	1.04	14.771	-3.296	10.071	2.466	0.181	81.409	0	0	0	0	0	0	0
