# Supplementary material for: Dynamic characteristics of scraper conveyor chain drive system under the impact condition of lump coal
Source: PLoS One. 2024 Mar 1;19(3):e0299044. doi: 10.1371/journal.pone.0299044 (PMC10906879; doi:10.1371/journal.pone.0299044)
Supplement: S2 File — (ZIP) [file pone.0299044.s002.zip › 5kg 1m variable speed (4Hz-22Hz 10 times)/No. 3.xlsx]

## Sheet: 4Hz
设备名称	电压	版本	片上时间	加速度X(g)	加速度Y(g)	加速度Z(g)	角速度X(°/s)	角速度Y(°/s)	角速度Z(°/s)	角度X(°)	角度Y(°)	角度Z(°)	磁场X	磁场Y	磁场Z	四元数0	四元数1	四元数2	四元数3	状态
WT333(F4E4E1AF1293)	3.8	13105	2022-11-28 10:49:45.005	0.089	0.127	1.037	1.404	-0.427	-8.301	2.505	-0.077	-6.075	0	0	0	0	0	0	0
WT333(F4E4E1AF1293)	3.8	13105	2022-11-28 10:49:45.005	0.089	0.127	1.037	1.404	-0.427	-8.301	2.516	-0.077	-6.125	0	0	0	0	0	0	0
WT333(F4E4E1AF1293)	3.8	13105	2022-11-28 10:49:45.005	0.089	0.127	1.037	1.404	-0.427	-8.301	2.532	-0.082	-6.174	0	0	0	0	0	0	0
WT333(F4E4E1AF1293)	3.8	13105	2022-11-28 10:49:45.005	0.054	0.098	1.05	-1.709	-0.183	-6.592	2.527	-0.082	-6.218	0	0	0	0	0	0	0
WT333(F4E4E1AF1293)	3.8	13105	2022-11-28 10:49:45.005	0.054	0.098	1.05	-1.709	-0.183	-6.592	2.527	-0.082	-6.257	0	0	0	0	0	0	0
WT333(F4E4E1AF1293)	3.8	13105	2022-11-28 10:49:45.005	0.054	0.098	1.05	-1.709	-0.183	-6.592	2.527	-0.082	-6.295	0	0	0	0	0	0	0
WT333(F4E4E1AF1293)	3.8	13105	2022-11-28 10:49:45.005	0.054	0.098	1.05	-1.709	-0.183	-6.592	2.521	-0.088	-6.334	0	0	0	0	0	0	0
WT333(F4E4E1AF1293)	3.8	13105	2022-11-28 10:49:45.005	-0.033	-0.21	1	-5.005	-0.061	1.892	2.505	-0.088	-6.334	0	0	0	0	0	0	0
WT333(F4E4E1AF1293)	3.8	13105	2022-11-28 10:49:45.005	-0.033	-0.21	1	-5.005	-0.061	1.892	2.477	-0.093	-6.334	0	0	0	0	0	0	0
WT333(F4E4E1AF1293)	3.8	13105	2022-11-28 10:49:45.020	-0.033	-0.21	1	-5.005	-0.061	1.892	2.455	-0.093	-6.328	0	0	0	0	0	0	0
WT333(F4E4E1AF1293)	3.8	13105	2022-11-28 10:49:45.020	-0.033	-0.21	1	-5.005	-0.061	1.892	2.428	-0.099	-6.328	0	0	0	0	0	0	0
WT333(F4E4E1AF1293)	3.8	13105	2022-11-28 10:49:45.020	-0.018	-0.019	0.999	1.038	0.488	7.08	2.428	-0.099	-6.301	0	0	0	0	0	0	0
WT333(F4E4E1AF1293)	3.8	13105	2022-11-28 10:49:45.020	-0.018	-0.019	0.999	1.038	0.488	7.08	2.433	-0.093	-6.279	0	0	0	0	0	0	0
WT333(F4E4E1AF1293)	3.8	13105	2022-11-28 10:49:45.020	-0.018	-0.019	0.999	1.038	0.488	7.08	2.433	-0.093	-6.251	0	0	0	0	0	0	0
WT333(F4E4E1AF1293)	3.8	13105	2022-11-28 10:49:45.020	-0.018	-0.019	0.999	1.038	0.488	7.08	2.439	-0.093	-6.224	0	0	0	0	0	0	0
WT333(F4E4E1AF1293)	3.8	13105	2022-11-28 10:49:45.020	0.021	0.164	1.046	-3.601	-0.122	-2.93	2.417	-0.093	-6.246	0	0	0	0	0	0	0
WT333(F4E4E1AF1293)	3.8	13105	2022-11-28 10:49:45.020	0.021	0.164	1.046	-3.601	-0.122	-2.93	2.395	-0.093	-6.273	0	0	0	0	0	0	0
WT333(F4E4E1AF1293)	3.8	13105	2022-11-28 10:49:45.052	0.021	0.164	1.046	-3.601	-0.122	-2.93	2.379	-0.093	-6.295	0	0	0	0	0	0	0
WT333(F4E4E1AF1293)	3.8	13105	2022-11-28 10:49:45.052	0.021	0.164	1.046	-3.601	-0.122	-2.93	2.362	-0.099	-6.317	0	0	0	0	0	0	0
WT333(F4E4E1AF1293)	3.8	13105	2022-11-28 10:49:45.052	-0.003	-0.076	0.998	-8.057	-0.244	-6.531	2.324	-0.099	-6.361	0	0	0	0	0	0	0
WT333(F4E4E1AF1293)	3.8	13105	2022-11-28 10:49:45.052	-0.003	-0.076	0.998	-8.057	-0.244	-6.531	2.28	-0.099	-6.4	0	0	0	0	0	0	0
WT333(F4E4E1AF1293)	3.8	13105	2022-11-28 10:49:45.052	-0.003	-0.076	0.998	-8.057	-0.244	-6.531	2.241	-0.099	-6.443	0	0	0	0	0	0	0
WT333(F4E4E1AF1293)	3.8	13105	2022-11-28 10:49:45.052	-0.003	-0.076	0.998	-8.057	-0.244	-6.531	2.197	-0.099	-6.482	0	0	0	0	0	0	0
WT333(F4E4E1AF1293)	3.8	13105	2022-11-28 10:49:45.052	-0.022	-0.032	1.036	0.793	-0.122	3.174	2.197	-0.099	-6.476	0	0	0	0	0	0	0
WT333(F4E4E1AF1293)	3.8	13105	2022-11-28 10:49:45.052	-0.022	-0.032	1.036	0.793	-0.122	3.174	2.197	-0.099	-6.471	0	0	0	0	0	0	0
WT333(F4E4E1AF1293)	3.8	13105	2022-11-28 10:49:45.083	-0.022	-0.032	1.036	0.793	-0.122	3.174	2.197	-0.104	-6.465	0	0	0	0	0	0	0
WT333(F4E4E1AF1293)	3.8	13105	2022-11-28 10:49:45.083	-0.022	-0.032	1.036	0.793	-0.122	3.174	2.197	-0.104	-6.454	0	0	0	0	0	0	0
WT333(F4E4E1AF1293)	3.8	13105	2022-11-28 10:49:45.083	-0.098	0.174	1.028	3.906	0.366	7.507	2.214	-0.099	-6.427	0	0	0	0	0	0	0
WT333(F4E4E1AF1293)	3.8	13105	2022-11-28 10:49:45.083	-0.098	0.174	1.028	3.906	0.366	7.507	2.236	-0.099	-6.4	0	0	0	0	0	0	0
WT333(F4E4E1AF1293)	3.8	13105	2022-11-28 10:49:45.083	-0.098	0.174	1.028	3.906	0.366	7.507	2.252	-0.093	-6.372	0	0	0	0	0	0	0
WT333(F4E4E1AF1293)	3.8	13105	2022-11-28 10:49:45.083	-0.098	0.174	1.028	3.906	0.366	7.507	2.274	-0.093	-6.345	0	0	0	0	0	0	0
WT333(F4E4E1AF1293)	3.8	13105	2022-11-28 10:49:45.083	0.172	-0.067	1.001	2.869	0.305	4.272	2.285	-0.088	-6.334	0	0	0	0	0	0	0
WT333(F4E4E1AF1293)	3.8	13105	2022-11-28 10:49:45.083	0.172	-0.067	1.001	2.869	0.305	4.272	2.302	-0.088	-6.323	0	0	0	0	0	0	0
WT333(F4E4E1AF1293)	3.8	13105	2022-11-28 10:49:45.145	0.172	-0.067	1.001	2.869	0.305	4.272	2.313	-0.088	-6.312	0	0	0	0	0	0	0
WT333(F4E4E1AF1293)	3.8	13105	2022-11-28 10:49:45.145	0.172	-0.067	1.001	2.869	0.305	4.272	2.324	-0.088	-6.295	0	0	0	0	0	0	0
WT333(F4E4E1AF1293)	3.8	13105	2022-11-28 10:49:45.145	-0.043	-0.063	1.003	2.014	0	6.042	2.329	-0.093	-6.273	0	0	0	0	0	0	0
WT333(F4E4E1AF1293)	3.8	13105	2022-11-28 10:49:45.145	-0.043	-0.063	1.003	2.014	0	6.042	2.335	-0.099	-6.251	0	0	0	0	0	0	0
WT333(F4E4E1AF1293)	3.8	13105	2022-11-28 10:49:45.145	-0.043	-0.063	1.003	2.014	0	6.042	2.34	-0.099	-6.229	0	0	0	0	0	0	0
WT333(F4E4E1AF1293)	3.8	13105	2022-11-28 10:49:45.145	-0.043	-0.063	1.003	2.014	0	6.042	2.346	-0.099	-6.207	0	0	0	0	0	0	0
WT333(F4E4E1AF1293)	3.8	13105	2022-11-28 10:49:45.145	-0.073	0.133	0.968	11.047	-0.671	0.977	2.395	-0.104	-6.213	0	0	0	0	0	0	0
WT333(F4E4E1AF1293)	3.8	13105	2022-11-28 10:49:45.145	-0.073	0.133	0.968	11.047	-0.671	0.977	2.444	-0.104	-6.218	0	0	0	0	0	0	0
WT333(F4E4E1AF1293)	3.8	13105	2022-11-28 10:49:45.208	-0.073	0.133	0.968	11.047	-0.671	0.977	2.499	-0.11	-6.224	0	0	0	0	0	0	0
WT333(F4E4E1AF1293)	3.8	13105	2022-11-28 10:49:45.208	-0.073	0.133	0.968	11.047	-0.671	0.977	2.549	-0.11	-6.229	0	0	0	0	0	0	0
WT333(F4E4E1AF1293)	3.8	13105	2022-11-28 10:49:45.208	-0.075	-0.183	1.01	2.563	-0.305	-1.404	2.56	-0.11	-6.246	0	0	0	0	0	0	0
WT333(F4E4E1AF1293)	3.8	13105	2022-11-28 10:49:45.208	-0.075	-0.183	1.01	2.563	-0.305	-1.404	2.565	-0.104	-6.268	0	0	0	0	0	0	0
WT333(F4E4E1AF1293)	3.8	13105	2022-11-28 10:49:45.208	-0.075	-0.183	1.01	2.563	-0.305	-1.404	2.571	-0.104	-6.284	0	0	0	0	0	0	0
WT333(F4E4E1AF1293)	3.8	13105	2022-11-28 10:49:45.208	-0.075	-0.183	1.01	2.563	-0.305	-1.404	2.576	-0.099	-6.301	0	0	0	0	0	0	0
WT333(F4E4E1AF1293)	3.8	13105	2022-11-28 10:49:45.208	0.041	-0.044	1.02	-4.456	0.488	1.282	2.543	-0.093	-6.306	0	0	0	0	0	0	0
WT333(F4E4E1AF1293)	3.8	13105	2022-11-28 10:49:45.208	0.041	-0.044	1.02	-4.456	0.488	1.282	2.51	-0.088	-6.312	0	0	0	0	0	0	0
WT333(F4E4E1AF1293)	3.8	13105	2022-11-28 10:49:45.239	0.041	-0.044	1.02	-4.456	0.488	1.282	2.477	-0.088	-6.317	0	0	0	0	0	0	0
WT333(F4E4E1AF1293)	3.8	13105	2022-11-28 10:49:45.239	-0.013	0.145	1.009	5.554	-0.061	-2.563	2.499	-0.082	-6.339	0	0	0	0	0	0	0
WT333(F4E4E1AF1293)	3.8	13105	2022-11-28 10:49:45.239	-0.013	0.145	1.009	5.554	-0.061	-2.563	2.521	-0.077	-6.361	0	0	0	0	0	0	0
WT333(F4E4E1AF1293)	3.8	13105	2022-11-28 10:49:45.239	-0.013	0.145	1.009	5.554	-0.061	-2.563	2.543	-0.077	-6.389	0	0	0	0	0	0	0
WT333(F4E4E1AF1293)	3.8	13105	2022-11-28 10:49:45.239	-0.013	0.145	1.009	5.554	-0.061	-2.563	2.565	-0.071	-6.411	0	0	0	0	0	0	0
WT333(F4E4E1AF1293)	3.8	13105	2022-11-28 10:49:45.239	0.023	0.023	1.023	8.667	-0.488	-0.061	2.604	-0.077	-6.422	0	0	0	0	0	0	0
WT333(F4E4E1AF1293)	3.8	13105	2022-11-28 10:49:45.239	0.023	0.023	1.023	8.667	-0.488	-0.061	2.642	-0.077	-6.427	0	0	0	0	0	0	0
WT333(F4E4E1AF1293)	3.8	13105	2022-11-28 10:49:45.239	0.023	0.023	1.023	8.667	-0.488	-0.061	2.681	-0.077	-6.438	0	0	0	0	0	0	0
WT333(F4E4E1AF1293)	3.8	13105	2022-11-28 10:49:45.301	0.023	0.023	1.023	8.667	-0.488	-0.061	2.719	-0.077	-6.449	0	0	0	0	0	0	0
WT333(F4E4E1AF1293)	3.8	13105	2022-11-28 10:49:45.301	-0.033	0.041	1.013	1.831	0.732	0.183	2.719	-0.071	-6.454	0	0	0	0	0	0	0
WT333(F4E4E1AF1293)	3.8	13105	2022-11-28 10:49:45.301	-0.033	0.041	1.013	1.831	0.732	0.183	2.725	-0.066	-6.465	0	0	0	0	0	0	0
WT333(F4E4E1AF1293)	3.8	13105	2022-11-28 10:49:45.301	-0.033	0.041	1.013	1.831	0.732	0.183	2.73	-0.06	-6.471	0	0	0	0	0	0	0
WT333(F4E4E1AF1293)	3.8	13105	2022-11-28 10:49:45.301	-0.033	0.041	1.013	1.831	0.732	0.183	2.736	-0.055	-6.482	0	0	0	0	0	0	0
WT333(F4E4E1AF1293)	3.8	13105	2022-11-28 10:49:45.301	0.052	-0.236	0.997	-1.465	0	0.488	2.719	-0.055	-6.487	0	0	0	0	0	0	0
WT333(F4E4E1AF1293)	3.8	13105	2022-11-28 10:49:45.301	0.052	-0.236	0.997	-1.465	0	0.488	2.703	-0.049	-6.498	0	0	0	0	0	0	0
WT333(F4E4E1AF1293)	3.8	13105	2022-11-28 10:49:45.301	0.052	-0.236	0.997	-1.465	0	0.488	2.686	-0.049	-6.504	0	0	0	0	0	0	0
WT333(F4E4E1AF1293)	3.8	13105	2022-11-28 10:49:45.301	0.052	-0.236	0.997	-1.465	0	0.488	2.664	-0.049	-6.509	0	0	0	0	0	0	0
WT333(F4E4E1AF1293)	3.8	13105	2022-11-28 10:49:45.301	-0.062	0.063	0.998	-1.587	0	-2.93	2.648	-0.049	-6.531	0	0	0	0	0	0	0
WT333(F4E4E1AF1293)	3.8	13105	2022-11-28 10:49:45.301	-0.062	0.063	0.998	-1.587	0	-2.93	2.626	-0.049	-6.553	0	0	0	0	0	0	0
WT333(F4E4E1AF1293)	3.8	13105	2022-11-28 10:49:45.301	-0.062	0.063	0.998	-1.587	0	-2.93	2.609	-0.044	-6.581	0	0	0	0	0	0	0
WT333(F4E4E1AF1293)	3.8	13105	2022-11-28 10:49:45.301	-0.062	0.063	0.998	-1.587	0	-2.93	2.593	-0.044	-6.603	0	0	0	0	0	0	0
WT333(F4E4E1AF1293)	3.8	13105	2022-11-28 10:49:45.301	0.057	0.062	1.019	6.592	0.61	-0.183	2.615	-0.038	-6.614	0	0	0	0	0	0	0
WT333(F4E4E1AF1293)	3.8	13105	2022-11-28 10:49:45.301	0.057	0.062	1.019	6.592	0.61	-0.183	2.642	-0.033	-6.625	0	0	0	0	0	0	0
WT333(F4E4E1AF1293)	3.8	13105	2022-11-28 10:49:45.301	0.057	0.062	1.019	6.592	0.61	-0.183	2.664	-0.027	-6.636	0	0	0	0	0	0	0
WT333(F4E4E1AF1293)	3.8	13105	2022-11-28 10:49:45.317	0.057	0.062	1.019	6.592	0.61	-0.183	2.692	-0.027	-6.641	0	0	0	0	0	0	0
WT333(F4E4E1AF1293)	3.8	13105	2022-11-28 10:49:45.333	0.046	-0.053	1.016	0.977	0.366	1.526	2.686	-0.027	-6.641	0	0	0	0	0	0	0
WT333(F4E4E1AF1293)	3.8	13105	2022-11-28 10:49:45.333	0.046	-0.053	1.016	0.977	0.366	1.526	2.686	-0.022	-6.641	0	0	0	0	0	0	0
WT333(F4E4E1AF1293)	3.8	13105	2022-11-28 10:49:45.333	0.046	-0.053	1.016	0.977	0.366	1.526	2.681	-0.022	-6.641	0	0	0	0	0	0	0
WT333(F4E4E1AF1293)	3.8	13105	2022-11-28 10:49:45.333	0.046	-0.053	1.016	0.977	0.366	1.526	2.675	-0.022	-6.641	0	0	0	0	0	0	0
WT333(F4E4E1AF1293)	3.8	13105	2022-11-28 10:49:45.333	0.014	-0.026	1.018	0.305	-0.366	-2.991	2.67	-0.027	-6.663	0	0	0	0	0	0	0
WT333(F4E4E1AF1293)	3.8	13105	2022-11-28 10:49:45.333	0.014	-0.026	1.018	0.305	-0.366	-2.991	2.659	-0.027	-6.685	0	0	0	0	0	0	0
WT333(F4E4E1AF1293)	3.8	13105	2022-11-28 10:49:45.333	0.014	-0.026	1.018	0.305	-0.366	-2.991	2.653	-0.033	-6.707	0	0	0	0	0	0	0
WT333(F4E4E1AF1293)	3.8	13105	2022-11-28 10:49:45.411	0.014	-0.026	1.018	0.305	-0.366	-2.991	2.642	-0.033	-6.729	0	0	0	0	0	0	0
WT333(F4E4E1AF1293)	3.8	13105	2022-11-28 10:49:45.411	-0.079	0.109	1.03	5.554	-0.488	0.488	2.664	-0.038	-6.735	0	0	0	0	0	0	0
WT333(F4E4E1AF1293)	3.8	13105	2022-11-28 10:49:45.411	-0.079	0.109	1.03	5.554	-0.488	0.488	2.681	-0.038	-6.74	0	0	0	0	0	0	0
WT333(F4E4E1AF1293)	3.8	13105	2022-11-28 10:49:45.411	-0.079	0.109	1.03	5.554	-0.488	0.488	2.703	-0.044	-6.746	0	0	0	0	0	0	0
WT333(F4E4E1AF1293)	3.8	13105	2022-11-28 10:49:45.411	-0.079	0.109	1.03	5.554	-0.488	0.488	2.725	-0.044	-6.751	0	0	0	0	0	0	0
WT333(F4E4E1AF1293)	3.8	13105	2022-11-28 10:49:45.411	-0.079	0.07	1.025	3.296	0.122	0.549	2.736	-0.044	-6.757	0	0	0	0	0	0	0
WT333(F4E4E1AF1293)	3.8	13105	2022-11-28 10:49:45.411	-0.079	0.07	1.025	3.296	0.122	0.549	2.747	-0.038	-6.768	0	0	0	0	0	0	0
WT333(F4E4E1AF1293)	3.8	13105	2022-11-28 10:49:45.411	-0.079	0.07	1.025	3.296	0.122	0.549	2.758	-0.033	-6.773	0	0	0	0	0	0	0
WT333(F4E4E1AF1293)	3.8	13105	2022-11-28 10:49:45.411	-0.079	0.07	1.025	3.296	0.122	0.549	2.769	-0.033	-6.779	0	0	0	0	0	0	0
WT333(F4E4E1AF1293)	3.8	13105	2022-11-28 10:49:45.411	0.071	-0.072	1.028	-0.427	0	-0.488	2.763	-0.027	-6.79	0	0	0	0	0	0	0
WT333(F4E4E1AF1293)	3.8	13105	2022-11-28 10:49:45.411	0.071	-0.072	1.028	-0.427	0	-0.488	2.758	-0.027	-6.801	0	0	0	0	0	0	0
WT333(F4E4E1AF1293)	3.8	13105	2022-11-28 10:49:45.411	0.071	-0.072	1.028	-0.427	0	-0.488	2.747	-0.022	-6.812	0	0	0	0	0	0	0
WT333(F4E4E1AF1293)	3.8	13105	2022-11-28 10:49:45.411	0.071	-0.072	1.028	-0.427	0	-0.488	2.736	-0.022	-6.823	0	0	0	0	0	0	0
WT333(F4E4E1AF1293)	3.8	13105	2022-11-28 10:49:45.411	0.066	-0.092	1.037	-0.61	-0.854	-0.977	2.725	-0.027	-6.839	0	0	0	0	0	0	0
WT333(F4E4E1AF1293)	3.8	13105	2022-11-28 10:49:45.411	0.066	-0.092	1.037	-0.61	-0.854	-0.977	2.714	-0.033	-6.85	0	0	0	0	0	0	0
WT333(F4E4E1AF1293)	3.8	13105	2022-11-28 10:49:45.411	0.066	-0.092	1.037	-0.61	-0.854	-0.977	2.703	-0.038	-6.866	0	0	0	0	0	0	0
WT333(F4E4E1AF1293)	3.8	13105	2022-11-28 10:49:45.442	0.066	-0.092	1.037	-0.61	-0.854	-0.977	2.686	-0.044	-6.877	0	0	0	0	0	0	0
WT333(F4E4E1AF1293)	3.8	13105	2022-11-28 10:49:45.442	0.015	0.567	1.367	-25.574	-1.343	-20.508	2.554	-0.044	-6.987	0	0	0	0	0	0	0
WT333(F4E4E1AF1293)	3.8	13105	2022-11-28 10:49:45.442	0.03	1.134	2.735	-25.574	-1.343	-20.508	2.428	-0.049	-7.097	0	0	0	0	0	0	0
WT333(F4E4E1AF1293)	3.8	13105	2022-11-28 10:49:45.442	0.061	2.268	5.47	-25.574	-1.343	-20.508	2.318	-0.055	-7.202	0	0	0	0	0	0	0
WT333(F4E4E1AF1293)	3.8	13105	2022-11-28 10:49:45.442	0.122	4.535	10.94	-25.574	-1.343	-20.508	2.219	-0.06	-7.311	0	0	0	0	0	0	0
WT333(F4E4E1AF1293)	3.8	13105	2022-11-28 10:49:45.442	0.021	-0.045	0.893	2.441	-0.122	-5.859	2.263	-0.06	-7.344	0	0	0	0	0	0	0
WT333(F4E4E1AF1293)	3.8	13105	2022-11-28 10:49:45.442	0.021	-0.045	0.893	2.441	-0.122	-5.859	2.302	-0.06	-7.377	0	0	0	0	0	0	0
WT333(F4E4E1AF1293)	3.8	13105	2022-11-28 10:49:45.442	0.021	-0.045	0.893	2.441	-0.122	-5.859	2.34	-0.06	-7.41	0	0	0	0	0	0	0
WT333(F4E4E1AF1293)	3.8	13105	2022-11-28 10:49:45.505	0.021	-0.045	0.893	2.441	-0.122	-5.859	2.379	-0.066	-7.443	0	0	0	0	0	0	0
WT333(F4E4E1AF1293)	3.8	13105	2022-11-28 10:49:45.505	-0.093	0.183	1.068	1.038	2.197	9.216	2.411	-0.055	-7.399	0	0	0	0	0	0	0
WT333(F4E4E1AF1293)	3.8	13105	2022-11-28 10:49:45.505	-0.093	0.183	1.068	1.038	2.197	9.216	2.439	-0.049	-7.361	0	0	0	0	0	0	0
WT333(F4E4E1AF1293)	3.8	13105	2022-11-28 10:49:45.505	-0.093	0.183	1.068	1.038	2.197	9.216	2.472	-0.038	-7.317	0	0	0	0	0	0	0
WT333(F4E4E1AF1293)	3.8	13105	2022-11-28 10:49:45.505	-0.093	0.183	1.068	1.038	2.197	9.216	2.499	-0.033	-7.278	0	0	0	0	0	0	0
WT333(F4E4E1AF1293)	3.8	13105	2022-11-28 10:49:45.505	0.036	0.05	1.012	2.014	-1.892	-4.456	2.532	-0.038	-7.306	0	0	0	0	0	0	0
WT333(F4E4E1AF1293)	3.8	13105	2022-11-28 10:49:45.505	0.036	0.05	1.012	2.014	-1.892	-4.456	2.565	-0.049	-7.333	0	0	0	0	0	0	0
WT333(F4E4E1AF1293)	3.8	13105	2022-11-28 10:49:45.505	0.036	0.05	1.012	2.014	-1.892	-4.456	2.598	-0.06	-7.361	0	0	0	0	0	0	0
WT333(F4E4E1AF1293)	3.8	13105	2022-11-28 10:49:45.536	0.036	0.05	1.012	2.014	-1.892	-4.456	2.631	-0.066	-7.388	0	0	0	0	0	0	0
WT333(F4E4E1AF1293)	3.8	13105	2022-11-28 10:49:45.536	-0.005	0.075	0.943	-3.479	-0.61	-5.249	2.631	-0.071	-7.416	0	0	0	0	0	0	0
WT333(F4E4E1AF1293)	3.8	13105	2022-11-28 10:49:45.536	-0.005	0.075	0.943	-3.479	-0.61	-5.249	2.637	-0.071	-7.449	0	0	0	0	0	0	0
WT333(F4E4E1AF1293)	3.8	13105	2022-11-28 10:49:45.536	-0.005	0.075	0.943	-3.479	-0.61	-5.249	2.637	-0.077	-7.482	0	0	0	0	0	0	0
WT333(F4E4E1AF1293)	3.8	13105	2022-11-28 10:49:45.536	-0.005	0.075	0.943	-3.479	-0.61	-5.249	2.642	-0.077	-7.509	0	0	0	0	0	0	0
WT333(F4E4E1AF1293)	3.8	13105	2022-11-28 10:49:45.536	0.043	-0.118	1.087	-1.892	-0.427	-0.366	2.648	-0.082	-7.515	0	0	0	0	0	0	0
WT333(F4E4E1AF1293)	3.8	13105	2022-11-28 10:49:45.536	0.043	-0.118	1.087	-1.892	-0.427	-0.366	2.653	-0.082	-7.526	0	0	0	0	0	0	0
WT333(F4E4E1AF1293)	3.8	13105	2022-11-28 10:49:45.536	0.043	-0.118	1.087	-1.892	-0.427	-0.366	2.659	-0.088	-7.531	0	0	0	0	0	0	0
WT333(F4E4E1AF1293)	3.8	13105	2022-11-28 10:49:45.567	0.043	-0.118	1.087	-1.892	-0.427	-0.366	2.664	-0.088	-7.537	0	0	0	0	0	0	0
WT333(F4E4E1AF1293)	3.8	13105	2022-11-28 10:49:45.567	-0.039	0.098	0.951	1.953	1.16	-3.601	2.686	-0.082	-7.559	0	0	0	0	0	0	0
WT333(F4E4E1AF1293)	3.8	13105	2022-11-28 10:49:45.567	-0.039	0.098	0.951	1.953	1.16	-3.601	2.708	-0.077	-7.581	0	0	0	0	0	0	0
WT333(F4E4E1AF1293)	3.8	13105	2022-11-28 10:49:45.567	-0.039	0.098	0.951	1.953	1.16	-3.601	2.725	-0.071	-7.608	0	0	0	0	0	0	0
WT333(F4E4E1AF1293)	3.8	13105	2022-11-28 10:49:45.567	-0.039	0.098	0.951	1.953	1.16	-3.601	2.747	-0.066	-7.63	0	0	0	0	0	0	0
WT333(F4E4E1AF1293)	3.8	13105	2022-11-28 10:49:45.567	-0.012	0.059	1.05	3.235	-1.404	-1.221	2.774	-0.071	-7.641	0	0	0	0	0	0	0
WT333(F4E4E1AF1293)	3.8	13105	2022-11-28 10:49:45.567	-0.012	0.059	1.05	3.235	-1.404	-1.221	2.802	-0.077	-7.652	0	0	0	0	0	0	0
WT333(F4E4E1AF1293)	3.8	13105	2022-11-28 10:49:45.567	-0.012	0.059	1.05	3.235	-1.404	-1.221	2.829	-0.088	-7.663	0	0	0	0	0	0	0
WT333(F4E4E1AF1293)	3.8	13105	2022-11-28 10:49:45.661	-0.012	0.059	1.05	3.235	-1.404	-1.221	2.856	-0.093	-7.674	0	0	0	0	0	0	0
WT333(F4E4E1AF1293)	3.8	13105	2022-11-28 10:49:45.661	0.067	0.049	1.022	-0.549	0.671	2.136	2.862	-0.088	-7.668	0	0	0	0	0	0	0
WT333(F4E4E1AF1293)	3.8	13105	2022-11-28 10:49:45.661	0.067	0.049	1.022	-0.549	0.671	2.136	2.867	-0.088	-7.663	0	0	0	0	0	0	0
WT333(F4E4E1AF1293)	3.8	13105	2022-11-28 10:49:45.661	0.067	0.049	1.022	-0.549	0.671	2.136	2.873	-0.088	-7.657	0	0	0	0	0	0	0
WT333(F4E4E1AF1293)	3.8	13105	2022-11-28 10:49:45.661	0.067	0.049	1.022	-0.549	0.671	2.136	2.878	-0.082	-7.652	0	0	0	0	0	0	0
WT333(F4E4E1AF1293)	3.8	13105	2022-11-28 10:49:45.661	-0.025	-0.019	1.008	1.038	0.183	0.305	2.889	-0.082	-7.652	0	0	0	0	0	0	0
WT333(F4E4E1AF1293)	3.8	13105	2022-11-28 10:49:45.661	-0.025	-0.019	1.008	1.038	0.183	0.305	2.9	-0.088	-7.657	0	0	0	0	0	0	0
WT333(F4E4E1AF1293)	3.8	13105	2022-11-28 10:49:45.661	-0.025	-0.019	1.008	1.038	0.183	0.305	2.911	-0.088	-7.657	0	0	0	0	0	0	0
WT333(F4E4E1AF1293)	3.8	13105	2022-11-28 10:49:45.676	-0.025	-0.019	1.008	1.038	0.183	0.305	2.922	-0.082	-7.663	0	0	0	0	0	0	0
WT333(F4E4E1AF1293)	3.8	13105	2022-11-28 10:49:45.676	0.024	0.122	1.098	-2.625	2.441	-4.639	2.911	-0.071	-7.69	0	0	0	0	0	0	0
WT333(F4E4E1AF1293)	3.8	13105	2022-11-28 10:49:45.676	0.024	0.122	1.098	-2.625	2.441	-4.639	2.906	-0.06	-7.718	0	0	0	0	0	0	0
WT333(F4E4E1AF1293)	3.8	13105	2022-11-28 10:49:45.676	0.024	0.122	1.098	-2.625	2.441	-4.639	2.895	-0.049	-7.745	0	0	0	0	0	0	0
WT333(F4E4E1AF1293)	3.8	13105	2022-11-28 10:49:45.676	0.024	0.122	1.098	-2.625	2.441	-4.639	2.889	-0.033	-7.773	0	0	0	0	0	0	0
WT333(F4E4E1AF1293)	3.8	13105	2022-11-28 10:49:45.676	-0.04	0.025	0.964	8.362	-0.427	3.784	2.939	-0.038	-7.756	0	0	0	0	0	0	0
WT333(F4E4E1AF1293)	3.8	13105	2022-11-28 10:49:45.676	-0.04	0.025	0.964	8.362	-0.427	3.784	2.983	-0.044	-7.74	0	0	0	0	0	0	0
WT333(F4E4E1AF1293)	3.8	13105	2022-11-28 10:49:45.676	-0.04	0.025	0.964	8.362	-0.427	3.784	3.027	-0.044	-7.729	0	0	0	0	0	0	0
WT333(F4E4E1AF1293)	3.8	13105	2022-11-28 10:49:45.739	-0.04	0.025	0.964	8.362	-0.427	3.784	3.076	-0.049	-7.712	0	0	0	0	0	0	0
WT333(F4E4E1AF1293)	3.8	13105	2022-11-28 10:49:45.739	-0.023	-0.016	1.032	-3.357	0.61	-0.61	3.06	-0.044	-7.723	0	0	0	0	0	0	0
WT333(F4E4E1AF1293)	3.8	13105	2022-11-28 10:49:45.739	-0.023	-0.016	1.032	-3.357	0.61	-0.61	3.043	-0.044	-7.729	0	0	0	0	0	0	0
WT333(F4E4E1AF1293)	3.8	13105	2022-11-28 10:49:45.739	-0.023	-0.016	1.032	-3.357	0.61	-0.61	3.032	-0.038	-7.74	0	0	0	0	0	0	0
WT333(F4E4E1AF1293)	3.8	13105	2022-11-28 10:49:45.739	-0.023	-0.016	1.032	-3.357	0.61	-0.61	3.016	-0.033	-7.745	0	0	0	0	0	0	0
WT333(F4E4E1AF1293)	3.8	13105	2022-11-28 10:49:45.739	0.029	-0.129	1.045	-3.784	1.587	1.465	2.994	-0.027	-7.745	0	0	0	0	0	0	0
WT333(F4E4E1AF1293)	3.8	13105	2022-11-28 10:49:45.739	0.029	-0.129	1.045	-3.784	1.587	1.465	2.977	-0.016	-7.745	0	0	0	0	0	0	0
WT333(F4E4E1AF1293)	3.8	13105	2022-11-28 10:49:45.739	0.029	-0.129	1.045	-3.784	1.587	1.465	2.95	-0.011	-7.74	0	0	0	0	0	0	0
WT333(F4E4E1AF1293)	3.8	13105	2022-11-28 10:49:45.833	-0.001	0.19	0.922	5.737	0.122	-0.366	2.977	-0.011	-7.745	0	0	0	0	0	0	0
WT333(F4E4E1AF1293)	3.8	13105	2022-11-28 10:49:45.833	-0.001	0.19	0.922	5.737	0.122	-0.366	3.005	-0.011	-7.756	0	0	0	0	0	0	0
WT333(F4E4E1AF1293)	3.8	13105	2022-11-28 10:49:45.833	-0.001	0.19	0.922	5.737	0.122	-0.366	3.038	-0.011	-7.762	0	0	0	0	0	0	0
WT333(F4E4E1AF1293)	3.8	13105	2022-11-28 10:49:45.833	-0.001	0.19	0.922	5.737	0.122	-0.366	3.065	-0.005	-7.767	0	0	0	0	0	0	0
WT333(F4E4E1AF1293)	3.8	13105	2022-11-28 10:49:45.833	-0.008	-0.039	1.14	-12.451	-0.305	-6.592	3.005	-0.005	-7.806	0	0	0	0	0	0	0
WT333(F4E4E1AF1293)	3.8	13105	2022-11-28 10:49:45.833	-0.008	-0.039	1.14	-12.451	-0.305	-6.592	2.944	-0.005	-7.844	0	0	0	0	0	0	0
WT333(F4E4E1AF1293)	3.8	13105	2022-11-28 10:49:45.833	-0.008	-0.039	1.14	-12.451	-0.305	-6.592	2.878	-0.005	-7.883	0	0	0	0	0	0	0
WT333(F4E4E1AF1293)	3.8	13105	2022-11-28 10:49:45.833	-0.008	-0.039	1.14	-12.451	-0.305	-6.592	2.818	-0.005	-7.921	0	0	0	0	0	0	0
WT333(F4E4E1AF1293)	3.8	13105	2022-11-28 10:49:45.833	-0.012	0.231	1.062	2.441	0.793	2.563	2.829	0	-7.91	0	0	0	0	0	0	0
WT333(F4E4E1AF1293)	3.8	13105	2022-11-28 10:49:45.833	-0.012	0.231	1.062	2.441	0.793	2.563	2.84	0	-7.905	0	0	0	0	0	0	0
WT333(F4E4E1AF1293)	3.8	13105	2022-11-28 10:49:45.833	-0.012	0.231	1.062	2.441	0.793	2.563	2.856	0	-7.899	0	0	0	0	0	0	0
WT333(F4E4E1AF1293)	3.8	13105	2022-11-28 10:49:45.833	-0.012	0.231	1.062	2.441	0.793	2.563	2.873	0.005	-7.888	0	0	0	0	0	0	0
WT333(F4E4E1AF1293)	3.8	13105	2022-11-28 10:49:45.833	0.002	-0.18	0.977	0.549	-0.549	-0.061	2.878	0	-7.894	0	0	0	0	0	0	0
WT333(F4E4E1AF1293)	3.8	13105	2022-11-28 10:49:45.833	0.002	-0.18	0.977	0.549	-0.549	-0.061	2.884	0	-7.899	0	0	0	0	0	0	0
WT333(F4E4E1AF1293)	3.8	13105	2022-11-28 10:49:45.833	0.002	-0.18	0.977	0.549	-0.549	-0.061	2.884	0	-7.905	0	0	0	0	0	0	0
WT333(F4E4E1AF1293)	3.8	13105	2022-11-28 10:49:45.833	0.002	-0.18	0.977	0.549	-0.549	-0.061	2.884	0	-7.916	0	0	0	0	0	0	0
WT333(F4E4E1AF1293)	3.8	13105	2022-11-28 10:49:45.833	0.082	0.201	1.055	-4.089	0.488	-0.671	2.862	0	-7.921	0	0	0	0	0	0	0
WT333(F4E4E1AF1293)	3.8	13105	2022-11-28 10:49:45.833	0.082	0.201	1.055	-4.089	0.488	-0.671	2.84	0	-7.932	0	0	0	0	0	0	0
WT333(F4E4E1AF1293)	3.8	13105	2022-11-28 10:49:45.833	0.082	0.201	1.055	-4.089	0.488	-0.671	2.818	0	-7.938	0	0	0	0	0	0	0
WT333(F4E4E1AF1293)	3.8	13105	2022-11-28 10:49:45.833	0.082	0.201	1.055	-4.089	0.488	-0.671	2.802	0	-7.943	0	0	0	0	0	0	0
WT333(F4E4E1AF1293)	3.8	13105	2022-11-28 10:49:45.833	-0.068	-0.031	1.024	-6.958	0.793	0.427	2.769	0	-7.949	0	0	0	0	0	0	0
WT333(F4E4E1AF1293)	3.8	13105	2022-11-28 10:49:45.833	-0.068	-0.031	1.024	-6.958	0.793	0.427	2.73	0.005	-7.949	0	0	0	0	0	0	0
WT333(F4E4E1AF1293)	3.8	13105	2022-11-28 10:49:45.833	-0.068	-0.031	1.024	-6.958	0.793	0.427	2.697	0.011	-7.954	0	0	0	0	0	0	0
WT333(F4E4E1AF1293)	3.8	13105	2022-11-28 10:49:45.833	-0.068	-0.031	1.024	-6.958	0.793	0.427	2.664	0.011	-7.954	0	0	0	0	0	0	0
WT333(F4E4E1AF1293)	3.8	13105	2022-11-28 10:49:45.864	0.018	0	1.023	-0.916	0.732	1.465	2.659	0.016	-7.954	0	0	0	0	0	0	0
WT333(F4E4E1AF1293)	3.8	13105	2022-11-28 10:49:45.864	0.018	0	1.023	-0.916	0.732	1.465	2.653	0.022	-7.954	0	0	0	0	0	0	0
WT333(F4E4E1AF1293)	3.8	13105	2022-11-28 10:49:45.864	0.018	0	1.023	-0.916	0.732	1.465	2.648	0.022	-7.954	0	0	0	0	0	0	0
WT333(F4E4E1AF1293)	3.8	13105	2022-11-28 10:49:45.864	0.018	0	1.023	-0.916	0.732	1.465	2.637	0.027	-7.949	0	0	0	0	0	0	0
WT333(F4E4E1AF1293)	3.8	13105	2022-11-28 10:49:45.864	0.05	0.032	1.052	0.671	-1.221	-0.427	2.642	0.016	-7.96	0	0	0	0	0	0	0
WT333(F4E4E1AF1293)	3.8	13105	2022-11-28 10:49:45.864	0.05	0.032	1.052	0.671	-1.221	-0.427	2.642	0.011	-7.965	0	0	0	0	0	0	0
WT333(F4E4E1AF1293)	3.8	13105	2022-11-28 10:49:45.864	0.05	0.032	1.052	0.671	-1.221	-0.427	2.642	0.005	-7.976	0	0	0	0	0	0	0
WT333(F4E4E1AF1293)	3.8	13105	2022-11-28 10:49:45.864	0.05	0.032	1.052	0.671	-1.221	-0.427	2.642	0	-7.982	0	0	0	0	0	0	0
WT333(F4E4E1AF1293)	3.8	13105	2022-11-28 10:49:45.895	-0.005	0.028	1	1.343	0	-0.366	2.648	0	-7.987	0	0	0	0	0	0	0
WT333(F4E4E1AF1293)	3.8	13105	2022-11-28 10:49:45.895	-0.005	0.028	1	1.343	0	-0.366	2.653	0	-7.993	0	0	0	0	0	0	0
WT333(F4E4E1AF1293)	3.8	13105	2022-11-28 10:49:45.895	-0.005	0.028	1	1.343	0	-0.366	2.659	0	-8.004	0	0	0	0	0	0	0
WT333(F4E4E1AF1293)	3.8	13105	2022-11-28 10:49:45.895	-0.005	0.028	1	1.343	0	-0.366	2.664	-0.005	-8.009	0	0	0	0	0	0	0
WT333(F4E4E1AF1293)	3.8	13105	2022-11-28 10:49:45.895	-0.002	-0.014	1.007	0.549	0.488	0	2.664	0	-8.015	0	0	0	0	0	0	0
WT333(F4E4E1AF1293)	3.8	13105	2022-11-28 10:49:45.895	-0.002	-0.014	1.007	0.549	0.488	0	2.664	0	-8.02	0	0	0	0	0	0	0
WT333(F4E4E1AF1293)	3.8	13105	2022-11-28 10:49:45.895	-0.002	-0.014	1.007	0.549	0.488	0	2.664	0	-8.031	0	0	0	0	0	0	0
WT333(F4E4E1AF1293)	3.8	13105	2022-11-28 10:49:45.895	-0.002	-0.014	1.007	0.549	0.488	0	2.659	0	-8.036	0	0	0	0	0	0	0
WT333(F4E4E1AF1293)	3.8	13105	2022-11-28 10:49:45.926	-0.043	0	1.027	0.61	0	0.854	2.659	0	-8.036	0	0	0	0	0	0	0
WT333(F4E4E1AF1293)	3.8	13105	2022-11-28 10:49:45.926	-0.043	0	1.027	0.61	0	0.854	2.659	0	-8.042	0	0	0	0	0	0	0
WT333(F4E4E1AF1293)	3.8	13105	2022-11-28 10:49:45.926	-0.043	0	1.027	0.61	0	0.854	2.659	0	-8.042	0	0	0	0	0	0	0
WT333(F4E4E1AF1293)	3.8	13105	2022-11-28 10:49:45.926	-0.043	0	1.027	0.61	0	0.854	2.659	0	-8.047	0	0	0	0	0	0	0
WT333(F4E4E1AF1293)	3.8	13105	2022-11-28 10:49:45.926	0.072	0.028	1.017	-0.977	0	-1.16	2.648	0	-8.058	0	0	0	0	0	0	0
WT333(F4E4E1AF1293)	3.8	13105	2022-11-28 10:49:45.926	0.072	0.028	1.017	-0.977	0	-1.16	2.637	0	-8.075	0	0	0	0	0	0	0
WT333(F4E4E1AF1293)	3.8	13105	2022-11-28 10:49:45.926	0.072	0.028	1.017	-0.977	0	-1.16	2.631	0	-8.086	0	0	0	0	0	0	0
WT333(F4E4E1AF1293)	3.8	13105	2022-11-28 10:49:45.926	0.072	0.028	1.017	-0.977	0	-1.16	2.62	0	-8.097	0	0	0	0	0	0	0

## Sheet: 6Hz
设备名称	电压	版本	片上时间	加速度X(g)	加速度Y(g)	加速度Z(g)	角速度X(°/s)	角速度Y(°/s)	角速度Z(°/s)	角度X(°)	角度Y(°)	角度Z(°)	磁场X	磁场Y	磁场Z	四元数0	四元数1	四元数2	四元数3	状态
WT333(F4E4E1AF1293)	3.8	13105	2022-11-28 10:40:59.672	0.061	-0.001	1.011	-0.977	4.944	6.226	1.291	-1.456	86.808	0	0	0	0	0	0	0
WT333(F4E4E1AF1293)	3.8	13105	2022-11-28 10:40:59.672	0.061	-0.001	1.011	-0.977	4.944	6.226	1.291	-1.434	86.924	0	0	0	0	0	0	0
WT333(F4E4E1AF1293)	3.8	13105	2022-11-28 10:40:59.672	0.061	-0.001	1.011	-0.977	4.944	6.226	1.291	-1.412	87.039	0	0	0	0	0	0	0
WT333(F4E4E1AF1293)	3.8	13105	2022-11-28 10:40:59.672	0.015	0.104	1.041	-3.296	2.686	5.127	1.28	-1.395	87.144	0	0	0	0	0	0	0
WT333(F4E4E1AF1293)	3.8	13105	2022-11-28 10:40:59.672	0.015	0.104	1.041	-3.296	2.686	5.127	1.263	-1.384	87.248	0	0	0	0	0	0	0
WT333(F4E4E1AF1293)	3.8	13105	2022-11-28 10:40:59.672	0.015	0.104	1.041	-3.296	2.686	5.127	1.252	-1.373	87.352	0	0	0	0	0	0	0
WT333(F4E4E1AF1293)	3.8	13105	2022-11-28 10:40:59.688	0.015	0.104	1.041	-3.296	2.686	5.127	1.241	-1.357	87.451	0	0	0	0	0	0	0
WT333(F4E4E1AF1293)	3.8	13105	2022-11-28 10:40:59.688	0.043	0.085	0.994	2.563	0.61	1.221	1.263	-1.357	87.528	0	0	0	0	0	0	0
WT333(F4E4E1AF1293)	3.8	13105	2022-11-28 10:40:59.688	0.043	0.085	0.994	2.563	0.61	1.221	1.28	-1.351	87.605	0	0	0	0	0	0	0
WT333(F4E4E1AF1293)	3.8	13105	2022-11-28 10:40:59.688	0.043	0.085	0.994	2.563	0.61	1.221	1.302	-1.351	87.682	0	0	0	0	0	0	0
WT333(F4E4E1AF1293)	3.8	13105	2022-11-28 10:40:59.688	0.043	0.085	0.994	2.563	0.61	1.221	1.318	-1.346	87.753	0	0	0	0	0	0	0
WT333(F4E4E1AF1293)	3.8	13105	2022-11-28 10:40:59.688	0.058	-0.081	1.037	-5.005	2.136	4.089	1.302	-1.34	87.836	0	0	0	0	0	0	0
WT333(F4E4E1AF1293)	3.8	13105	2022-11-28 10:40:59.688	0.058	-0.081	1.037	-5.005	2.136	4.089	1.28	-1.329	87.918	0	0	0	0	0	0	0
WT333(F4E4E1AF1293)	3.8	13105	2022-11-28 10:40:59.688	0.058	-0.081	1.037	-5.005	2.136	4.089	1.258	-1.318	87.995	0	0	0	0	0	0	0
WT333(F4E4E1AF1293)	3.8	13105	2022-11-28 10:40:59.719	0.058	-0.081	1.037	-5.005	2.136	4.089	1.236	-1.313	88.072	0	0	0	0	0	0	0
WT333(F4E4E1AF1293)	3.8	13105	2022-11-28 10:40:59.719	0.063	-0.059	1.088	-9.583	0.122	-0.916	1.192	-1.313	88.121	0	0	0	0	0	0	0
WT333(F4E4E1AF1293)	3.8	13105	2022-11-28 10:40:59.719	0.063	-0.059	1.088	-9.583	0.122	-0.916	1.143	-1.318	88.171	0	0	0	0	0	0	0
WT333(F4E4E1AF1293)	3.8	13105	2022-11-28 10:40:59.719	0.063	-0.059	1.088	-9.583	0.122	-0.916	1.099	-1.318	88.215	0	0	0	0	0	0	0
WT333(F4E4E1AF1293)	3.8	13105	2022-11-28 10:40:59.719	0.063	-0.059	1.088	-9.583	0.122	-0.916	1.049	-1.318	88.259	0	0	0	0	0	0	0
WT333(F4E4E1AF1293)	3.8	13105	2022-11-28 10:40:59.719	-0.038	0.125	1.021	-13.428	0	-1.343	0.983	-1.324	88.303	0	0	0	0	0	0	0
WT333(F4E4E1AF1293)	3.8	13105	2022-11-28 10:40:59.719	-0.038	0.125	1.021	-13.428	0	-1.343	0.917	-1.324	88.341	0	0	0	0	0	0	0
WT333(F4E4E1AF1293)	3.8	13105	2022-11-28 10:40:59.719	-0.038	0.125	1.021	-13.428	0	-1.343	0.857	-1.324	88.374	0	0	0	0	0	0	0
WT333(F4E4E1AF1293)	3.8	13105	2022-11-28 10:40:59.782	-0.038	0.125	1.021	-13.428	0	-1.343	0.791	-1.324	88.412	0	0	0	0	0	0	0
WT333(F4E4E1AF1293)	3.8	13105	2022-11-28 10:40:59.782	-0.01	-0.019	0.973	-10.925	-0.549	0.488	0.742	-1.329	88.456	0	0	0	0	0	0	0
WT333(F4E4E1AF1293)	3.8	13105	2022-11-28 10:40:59.782	-0.01	-0.019	0.973	-10.925	-0.549	0.488	0.692	-1.329	88.5	0	0	0	0	0	0	0
WT333(F4E4E1AF1293)	3.8	13105	2022-11-28 10:40:59.782	-0.01	-0.019	0.973	-10.925	-0.549	0.488	0.637	-1.335	88.539	0	0	0	0	0	0	0
WT333(F4E4E1AF1293)	3.8	13105	2022-11-28 10:40:59.782	-0.01	-0.019	0.973	-10.925	-0.549	0.488	0.588	-1.335	88.577	0	0	0	0	0	0	0
WT333(F4E4E1AF1293)	3.8	13105	2022-11-28 10:40:59.782	0.028	-0.018	1.014	-8.423	-0.061	3.235	0.549	-1.335	88.627	0	0	0	0	0	0	0
WT333(F4E4E1AF1293)	3.8	13105	2022-11-28 10:40:59.782	0.028	-0.018	1.014	-8.423	-0.061	3.235	0.505	-1.335	88.682	0	0	0	0	0	0	0
WT333(F4E4E1AF1293)	3.8	13105	2022-11-28 10:40:59.782	0.028	-0.018	1.014	-8.423	-0.061	3.235	0.467	-1.335	88.731	0	0	0	0	0	0	0
WT333(F4E4E1AF1293)	3.8	13105	2022-11-28 10:40:59.813	0.028	-0.018	1.014	-8.423	-0.061	3.235	0.428	-1.335	88.775	0	0	0	0	0	0	0
WT333(F4E4E1AF1293)	3.8	13105	2022-11-28 10:40:59.813	0.062	0.033	0.987	-13.123	0.732	0.244	0.363	-1.329	88.808	0	0	0	0	0	0	0
WT333(F4E4E1AF1293)	3.8	13105	2022-11-28 10:40:59.813	0.062	0.033	0.987	-13.123	0.732	0.244	0.302	-1.324	88.841	0	0	0	0	0	0	0
WT333(F4E4E1AF1293)	3.8	13105	2022-11-28 10:40:59.813	0.062	0.033	0.987	-13.123	0.732	0.244	0.236	-1.324	88.868	0	0	0	0	0	0	0
WT333(F4E4E1AF1293)	3.8	13105	2022-11-28 10:40:59.813	0.062	0.033	0.987	-13.123	0.732	0.244	0.176	-1.318	88.901	0	0	0	0	0	0	0
WT333(F4E4E1AF1293)	3.8	13105	2022-11-28 10:40:59.813	0.085	0.089	1.016	7.019	0	0.793	0.214	-1.324	88.929	0	0	0	0	0	0	0
WT333(F4E4E1AF1293)	3.8	13105	2022-11-28 10:40:59.813	0.085	0.089	1.016	7.019	0	0.793	0.253	-1.324	88.962	0	0	0	0	0	0	0
WT333(F4E4E1AF1293)	3.8	13105	2022-11-28 10:40:59.813	0.085	0.089	1.016	7.019	0	0.793	0.291	-1.324	88.989	0	0	0	0	0	0	0
WT333(F4E4E1AF1293)	3.8	13105	2022-11-28 10:40:59.844	0.085	0.089	1.016	7.019	0	0.793	0.335	-1.329	89.022	0	0	0	0	0	0	0
WT333(F4E4E1AF1293)	3.8	13105	2022-11-28 10:40:59.844	0.023	0.025	1.068	-0.122	-1.221	1.831	0.335	-1.335	89.055	0	0	0	0	0	0	0
WT333(F4E4E1AF1293)	3.8	13105	2022-11-28 10:40:59.844	0.023	0.025	1.068	-0.122	-1.221	1.831	0.341	-1.346	89.083	0	0	0	0	0	0	0
WT333(F4E4E1AF1293)	3.8	13105	2022-11-28 10:40:59.844	0.023	0.025	1.068	-0.122	-1.221	1.831	0.346	-1.351	89.116	0	0	0	0	0	0	0
WT333(F4E4E1AF1293)	3.8	13105	2022-11-28 10:40:59.844	0.023	0.025	1.068	-0.122	-1.221	1.831	0.346	-1.362	89.143	0	0	0	0	0	0	0
WT333(F4E4E1AF1293)	3.8	13105	2022-11-28 10:40:59.844	-0.022	-0.056	0.969	-7.568	-0.366	-0.793	0.313	-1.362	89.16	0	0	0	0	0	0	0
WT333(F4E4E1AF1293)	3.8	13105	2022-11-28 10:40:59.844	-0.022	-0.056	0.969	-7.568	-0.366	-0.793	0.28	-1.368	89.171	0	0	0	0	0	0	0
WT333(F4E4E1AF1293)	3.8	13105	2022-11-28 10:40:59.844	-0.022	-0.056	0.969	-7.568	-0.366	-0.793	0.247	-1.368	89.187	0	0	0	0	0	0	0
WT333(F4E4E1AF1293)	3.8	13105	2022-11-28 10:40:59.906	0.055	0.041	1.009	-9.521	0	5.127	0.198	-1.368	89.225	0	0	0	0	0	0	0
WT333(F4E4E1AF1293)	3.8	13105	2022-11-28 10:40:59.906	0.055	0.041	1.009	-9.521	0	5.127	0.154	-1.373	89.269	0	0	0	0	0	0	0
WT333(F4E4E1AF1293)	3.8	13105	2022-11-28 10:40:59.906	0.055	0.041	1.009	-9.521	0	5.127	0.11	-1.373	89.313	0	0	0	0	0	0	0
WT333(F4E4E1AF1293)	3.8	13105	2022-11-28 10:40:59.906	0.055	0.041	1.009	-9.521	0	5.127	0.066	-1.373	89.352	0	0	0	0	0	0	0
WT333(F4E4E1AF1293)	3.8	13105	2022-11-28 10:40:59.906	0.018	0.064	1.002	-9.705	0	-2.502	0.022	-1.373	89.357	0	0	0	0	0	0	0
WT333(F4E4E1AF1293)	3.8	13105	2022-11-28 10:40:59.906	0.018	0.064	1.002	-9.705	0	-2.502	-0.016	-1.373	89.357	0	0	0	0	0	0	0
WT333(F4E4E1AF1293)	3.8	13105	2022-11-28 10:40:59.906	0.018	0.064	1.002	-9.705	0	-2.502	-0.06	-1.379	89.357	0	0	0	0	0	0	0
WT333(F4E4E1AF1293)	3.8	13105	2022-11-28 10:40:59.906	0.018	0.064	1.002	-9.705	0	-2.502	-0.099	-1.379	89.357	0	0	0	0	0	0	0
WT333(F4E4E1AF1293)	3.8	13105	2022-11-28 10:41:00.000	0.226	0.104	1.092	6.653	0.305	3.357	-0.06	-1.379	89.39	0	0	0	0	0	0	0
WT333(F4E4E1AF1293)	3.8	13105	2022-11-28 10:41:00.000	0.226	0.104	1.092	6.653	0.305	3.357	-0.022	-1.379	89.418	0	0	0	0	0	0	0
WT333(F4E4E1AF1293)	3.8	13105	2022-11-28 10:41:00.000	0.226	0.104	1.092	6.653	0.305	3.357	0.011	-1.384	89.451	0	0	0	0	0	0	0
WT333(F4E4E1AF1293)	3.8	13105	2022-11-28 10:41:00.000	0.226	0.104	1.092	6.653	0.305	3.357	0.055	-1.39	89.478	0	0	0	0	0	0	0
WT333(F4E4E1AF1293)	3.8	13105	2022-11-28 10:41:00.000	-0.108	-0.09	0.978	-3.235	-1.099	1.77	0.044	-1.401	89.5	0	0	0	0	0	0	0
WT333(F4E4E1AF1293)	3.8	13105	2022-11-28 10:41:00.000	-0.108	-0.09	0.978	-3.235	-1.099	1.77	0.033	-1.412	89.517	0	0	0	0	0	0	0
WT333(F4E4E1AF1293)	3.8	13105	2022-11-28 10:41:00.000	-0.108	-0.09	0.978	-3.235	-1.099	1.77	0.022	-1.417	89.533	0	0	0	0	0	0	0
WT333(F4E4E1AF1293)	3.8	13105	2022-11-28 10:41:00.000	-0.108	-0.09	0.978	-3.235	-1.099	1.77	0.005	-1.423	89.55	0	0	0	0	0	0	0
WT333(F4E4E1AF1293)	3.8	13105	2022-11-28 10:41:00.000	-0.044	-0.087	0.947	-2.625	-0.549	-0.549	0	-1.428	89.555	0	0	0	0	0	0	0
WT333(F4E4E1AF1293)	3.8	13105	2022-11-28 10:41:00.000	-0.044	-0.087	0.947	-2.625	-0.549	-0.549	-0.011	-1.434	89.561	0	0	0	0	0	0	0
WT333(F4E4E1AF1293)	3.8	13105	2022-11-28 10:41:00.000	-0.044	-0.087	0.947	-2.625	-0.549	-0.549	-0.022	-1.434	89.566	0	0	0	0	0	0	0
WT333(F4E4E1AF1293)	3.8	13105	2022-11-28 10:41:00.000	-0.044	-0.087	0.947	-2.625	-0.549	-0.549	-0.033	-1.434	89.566	0	0	0	0	0	0	0
WT333(F4E4E1AF1293)	3.8	13105	2022-11-28 10:41:00.000	0.065	-0.033	0.972	-6.897	-0.732	0.793	-0.071	-1.439	89.577	0	0	0	0	0	0	0
WT333(F4E4E1AF1293)	3.8	13105	2022-11-28 10:41:00.000	0.065	-0.033	0.972	-6.897	-0.732	0.793	-0.104	-1.445	89.588	0	0	0	0	0	0	0
WT333(F4E4E1AF1293)	3.8	13105	2022-11-28 10:41:00.000	0.065	-0.033	0.972	-6.897	-0.732	0.793	-0.137	-1.445	89.599	0	0	0	0	0	0	0
WT333(F4E4E1AF1293)	3.8	13105	2022-11-28 10:41:00.000	0.065	-0.033	0.972	-6.897	-0.732	0.793	-0.176	-1.45	89.61	0	0	0	0	0	0	0
WT333(F4E4E1AF1293)	3.8	13105	2022-11-28 10:41:00.016	0.029	-0.066	1.021	-18.86	0.183	0.671	-0.269	-1.45	89.615	0	0	0	0	0	0	0
WT333(F4E4E1AF1293)	3.8	13105	2022-11-28 10:41:00.016	0.029	-0.066	1.021	-18.86	0.183	0.671	-0.363	-1.45	89.626	0	0	0	0	0	0	0
WT333(F4E4E1AF1293)	3.8	13105	2022-11-28 10:41:00.016	0.029	-0.066	1.021	-18.86	0.183	0.671	-0.461	-1.45	89.637	0	0	0	0	0	0	0
WT333(F4E4E1AF1293)	3.8	13105	2022-11-28 10:41:00.016	0.029	-0.066	1.021	-18.86	0.183	0.671	-0.555	-1.45	89.643	0	0	0	0	0	0	0
WT333(F4E4E1AF1293)	3.8	13105	2022-11-28 10:41:00.016	-0.007	-0.147	1.027	-19.775	-0.427	1.099	-0.659	-1.45	89.654	0	0	0	0	0	0	0
WT333(F4E4E1AF1293)	3.8	13105	2022-11-28 10:41:00.016	-0.007	-0.147	1.027	-19.775	-0.427	1.099	-0.758	-1.456	89.665	0	0	0	0	0	0	0
WT333(F4E4E1AF1293)	3.8	13105	2022-11-28 10:41:00.016	-0.007	-0.147	1.027	-19.775	-0.427	1.099	-0.862	-1.456	89.676	0	0	0	0	0	0	0
WT333(F4E4E1AF1293)	3.8	13105	2022-11-28 10:41:00.016	-0.007	-0.147	1.027	-19.775	-0.427	1.099	-0.967	-1.456	89.681	0	0	0	0	0	0	0
WT333(F4E4E1AF1293)	3.8	13105	2022-11-28 10:41:00.078	0.038	-0.067	1.101	-14.832	0	4.456	-1.044	-1.456	89.709	0	0	0	0	0	0	0
WT333(F4E4E1AF1293)	3.8	13105	2022-11-28 10:41:00.078	0.038	-0.067	1.101	-14.832	0	4.456	-1.121	-1.456	89.736	0	0	0	0	0	0	0
WT333(F4E4E1AF1293)	3.8	13105	2022-11-28 10:41:00.078	0.038	-0.067	1.101	-14.832	0	4.456	-1.203	-1.456	89.764	0	0	0	0	0	0	0
WT333(F4E4E1AF1293)	3.8	13105	2022-11-28 10:41:00.078	0.038	-0.067	1.101	-14.832	0	4.456	-1.28	-1.456	89.791	0	0	0	0	0	0	0
WT333(F4E4E1AF1293)	3.8	13105	2022-11-28 10:41:00.078	0.05	0.019	0.946	-3.906	-0.061	-1.831	-1.302	-1.456	89.791	0	0	0	0	0	0	0
WT333(F4E4E1AF1293)	3.8	13105	2022-11-28 10:41:00.078	0.05	0.019	0.946	-3.906	-0.061	-1.831	-1.324	-1.456	89.786	0	0	0	0	0	0	0
WT333(F4E4E1AF1293)	3.8	13105	2022-11-28 10:41:00.078	0.05	0.019	0.946	-3.906	-0.061	-1.831	-1.346	-1.456	89.78	0	0	0	0	0	0	0
WT333(F4E4E1AF1293)	3.8	13105	2022-11-28 10:41:00.078	0.05	0.019	0.946	-3.906	-0.061	-1.831	-1.368	-1.456	89.775	0	0	0	0	0	0	0
WT333(F4E4E1AF1293)	3.8	13105	2022-11-28 10:41:00.078	0.1	-0.271	0.899	-16.418	-2.075	0.061	-1.456	-1.467	89.78	0	0	0	0	0	0	0
WT333(F4E4E1AF1293)	3.8	13105	2022-11-28 10:41:00.078	0.1	-0.271	0.899	-16.418	-2.075	0.061	-1.538	-1.483	89.786	0	0	0	0	0	0	0
WT333(F4E4E1AF1293)	3.8	13105	2022-11-28 10:41:00.078	0.1	-0.271	0.899	-16.418	-2.075	0.061	-1.631	-1.494	89.791	0	0	0	0	0	0	0
WT333(F4E4E1AF1293)	3.8	13105	2022-11-28 10:41:00.078	0.1	-0.271	0.899	-16.418	-2.075	0.061	-1.719	-1.505	89.802	0	0	0	0	0	0	0
WT333(F4E4E1AF1293)	3.8	13105	2022-11-28 10:41:00.078	-0.064	-0.04	0.992	-11.169	-0.732	6.287	-1.785	-1.511	89.841	0	0	0	0	0	0	0
WT333(F4E4E1AF1293)	3.8	13105	2022-11-28 10:41:00.078	-0.064	-0.04	0.992	-11.169	-0.732	6.287	-1.846	-1.516	89.879	0	0	0	0	0	0	0
WT333(F4E4E1AF1293)	3.8	13105	2022-11-28 10:41:00.078	-0.064	-0.04	0.992	-11.169	-0.732	6.287	-1.912	-1.516	89.918	0	0	0	0	0	0	0
WT333(F4E4E1AF1293)	3.8	13105	2022-11-28 10:41:00.078	-0.064	-0.04	0.992	-11.169	-0.732	6.287	-1.978	-1.522	89.956	0	0	0	0	0	0	0
WT333(F4E4E1AF1293)	3.8	13105	2022-11-28 10:41:00.172	0.105	-0.241	0.95	-19.348	-1.77	5.249	-2.082	-1.527	89.995	0	0	0	0	0	0	0
WT333(F4E4E1AF1293)	3.8	13105	2022-11-28 10:41:00.172	0.105	-0.241	0.95	-19.348	-1.77	5.249	-2.186	-1.538	90.027	0	0	0	0	0	0	0
WT333(F4E4E1AF1293)	3.8	13105	2022-11-28 10:41:00.172	0.105	-0.241	0.95	-19.348	-1.77	5.249	-2.291	-1.549	90.066	0	0	0	0	0	0	0
WT333(F4E4E1AF1293)	3.8	13105	2022-11-28 10:41:00.172	0.105	-0.241	0.95	-19.348	-1.77	5.249	-2.401	-1.56	90.104	0	0	0	0	0	0	0
WT333(F4E4E1AF1293)	3.8	13105	2022-11-28 10:41:00.172	-0.184	1.184	1.303	78.369	10.132	2.991	-2.01	-1.505	90.132	0	0	0	0	0	0	0
WT333(F4E4E1AF1293)	3.8	13105	2022-11-28 10:41:00.172	-0.367	2.368	2.606	78.369	10.132	2.991	-1.599	-1.45	90.159	0	0	0	0	0	0	0
WT333(F4E4E1AF1293)	3.8	13105	2022-11-28 10:41:00.172	-0.734	4.736	5.213	78.369	10.132	2.991	-1.165	-1.39	90.176	0	0	0	0	0	0	0
WT333(F4E4E1AF1293)	3.8	13105	2022-11-28 10:41:00.172	-1.469	9.473	10.426	78.369	10.132	2.991	-0.698	-1.329	90.187	0	0	0	0	0	0	0
WT333(F4E4E1AF1293)	3.8	13105	2022-11-28 10:41:00.203	0.014	-0.219	0.858	22.339	-1.343	-6.348	-0.516	-1.324	90.154	0	0	0	0	0	0	0
WT333(F4E4E1AF1293)	3.8	13105	2022-11-28 10:41:00.203	0.014	-0.219	0.858	22.339	-1.343	-6.348	-0.335	-1.318	90.121	0	0	0	0	0	0	0
WT333(F4E4E1AF1293)	3.8	13105	2022-11-28 10:41:00.203	0.014	-0.219	0.858	22.339	-1.343	-6.348	-0.159	-1.313	90.088	0	0	0	0	0	0	0
WT333(F4E4E1AF1293)	3.8	13105	2022-11-28 10:41:00.203	0.014	-0.219	0.858	22.339	-1.343	-6.348	0.005	-1.307	90.055	0	0	0	0	0	0	0
WT333(F4E4E1AF1293)	3.8	13105	2022-11-28 10:41:00.203	-0.057	0.553	1.278	162.109	12.207	17.578	0.873	-1.23	90.148	0	0	0	0	0	0	0
WT333(F4E4E1AF1293)	3.8	13105	2022-11-28 10:41:00.203	-0.057	0.553	1.278	162.109	12.207	17.578	1.741	-1.159	90.247	0	0	0	0	0	0	0
WT333(F4E4E1AF1293)	3.8	13105	2022-11-28 10:41:00.203	-0.057	0.553	1.278	162.109	12.207	17.578	2.604	-1.088	90.346	0	0	0	0	0	0	0
WT333(F4E4E1AF1293)	3.8	13105	2022-11-28 10:41:00.203	-0.057	0.553	1.278	162.109	12.207	17.578	3.466	-1.022	90.45	0	0	0	0	0	0	0
WT333(F4E4E1AF1293)	3.8	13105	2022-11-28 10:41:00.235	-0.014	-0.29	0.59	-21.545	-1.953	-2.197	3.406	-1.016	90.45	0	0	0	0	0	0	0
WT333(F4E4E1AF1293)	3.8	13105	2022-11-28 10:41:00.235	-0.014	-0.29	0.59	-21.545	-1.953	-2.197	3.345	-1.011	90.45	0	0	0	0	0	0	0
WT333(F4E4E1AF1293)	3.8	13105	2022-11-28 10:41:00.235	-0.014	-0.29	0.59	-21.545	-1.953	-2.197	3.279	-1.011	90.456	0	0	0	0	0	0	0
WT333(F4E4E1AF1293)	3.8	13105	2022-11-28 10:41:00.235	-0.014	-0.29	0.59	-21.545	-1.953	-2.197	3.214	-1.005	90.467	0	0	0	0	0	0	0
WT333(F4E4E1AF1293)	3.8	13105	2022-11-28 10:41:00.235	0	0.226	0.854	-5.31	2.014	-0.732	3.23	-0.978	90.489	0	0	0	0	0	0	0
WT333(F4E4E1AF1293)	3.8	13105	2022-11-28 10:41:00.235	0	0.226	0.854	-5.31	2.014	-0.732	3.246	-0.956	90.511	0	0	0	0	0	0	0
WT333(F4E4E1AF1293)	3.8	13105	2022-11-28 10:41:00.235	0	0.226	0.854	-5.31	2.014	-0.732	3.257	-0.934	90.538	0	0	0	0	0	0	0
WT333(F4E4E1AF1293)	3.8	13105	2022-11-28 10:41:00.235	0	0.226	0.854	-5.31	2.014	-0.732	3.274	-0.906	90.566	0	0	0	0	0	0	0
WT333(F4E4E1AF1293)	3.8	13105	2022-11-28 10:41:00.266	-0.075	-0.949	1.184	194.458	8.972	3.174	4.274	-0.851	90.632	0	0	0	0	0	0	0
WT333(F4E4E1AF1293)	3.8	13105	2022-11-28 10:41:00.266	-0.075	-0.949	1.184	194.458	8.972	3.174	5.262	-0.797	90.703	0	0	0	0	0	0	0
WT333(F4E4E1AF1293)	3.8	13105	2022-11-28 10:41:00.266	-0.075	-0.949	1.184	194.458	8.972	3.174	6.24	-0.742	90.791	0	0	0	0	0	0	0
WT333(F4E4E1AF1293)	3.8	13105	2022-11-28 10:41:00.266	-0.075	-0.949	1.184	194.458	8.972	3.174	7.207	-0.687	90.884	0	0	0	0	0	0	0
WT333(F4E4E1AF1293)	3.8	13105	2022-11-28 10:41:00.266	0.057	0.194	0.742	-25.696	-0.793	6.836	7.075	-0.687	91	0	0	0	0	0	0	0
WT333(F4E4E1AF1293)	3.8	13105	2022-11-28 10:41:00.266	0.057	0.194	0.742	-25.696	-0.793	6.836	6.943	-0.687	91.115	0	0	0	0	0	0	0
WT333(F4E4E1AF1293)	3.8	13105	2022-11-28 10:41:00.266	0.057	0.194	0.742	-25.696	-0.793	6.836	6.812	-0.687	91.247	0	0	0	0	0	0	0
WT333(F4E4E1AF1293)	3.8	13105	2022-11-28 10:41:00.266	0.057	0.194	0.742	-25.696	-0.793	6.836	6.68	-0.687	91.373	0	0	0	0	0	0	0
WT333(F4E4E1AF1293)	3.8	13105	2022-11-28 10:41:00.297	0.052	0.93	1.161	-26.917	1.038	1.282	6.553	-0.676	91.483	0	0	0	0	0	0	0
WT333(F4E4E1AF1293)	3.8	13105	2022-11-28 10:41:00.297	0.052	0.93	1.161	-26.917	1.038	1.282	6.432	-0.665	91.593	0	0	0	0	0	0	0
WT333(F4E4E1AF1293)	3.8	13105	2022-11-28 10:41:00.297	0.052	0.93	1.161	-26.917	1.038	1.282	6.312	-0.648	91.703	0	0	0	0	0	0	0
WT333(F4E4E1AF1293)	3.8	13105	2022-11-28 10:41:00.297	0.052	0.93	1.161	-26.917	1.038	1.282	6.196	-0.632	91.818	0	0	0	0	0	0	0
WT333(F4E4E1AF1293)	3.8	13105	2022-11-28 10:41:00.297	0.115	-0.128	1.047	-4.639	-0.549	-3.601	6.196	-0.621	91.912	0	0	0	0	0	0	0
WT333(F4E4E1AF1293)	3.8	13105	2022-11-28 10:41:00.297	0.115	-0.128	1.047	-4.639	-0.549	-3.601	6.191	-0.61	92.01	0	0	0	0	0	0	0
WT333(F4E4E1AF1293)	3.8	13105	2022-11-28 10:41:00.297	0.115	-0.128	1.047	-4.639	-0.549	-3.601	6.18	-0.604	92.109	0	0	0	0	0	0	0
WT333(F4E4E1AF1293)	3.8	13105	2022-11-28 10:41:00.297	0.115	-0.128	1.047	-4.639	-0.549	-3.601	6.169	-0.599	92.214	0	0	0	0	0	0	0
WT333(F4E4E1AF1293)	3.8	13105	2022-11-28 10:41:00.391	-0.063	0.156	0.982	1.587	1.038	4.15	6.191	-0.593	92.357	0	0	0	0	0	0	0
WT333(F4E4E1AF1293)	3.8	13105	2022-11-28 10:41:00.391	-0.063	0.156	0.982	1.587	1.038	4.15	6.207	-0.582	92.505	0	0	0	0	0	0	0
WT333(F4E4E1AF1293)	3.8	13105	2022-11-28 10:41:00.391	-0.063	0.156	0.982	1.587	1.038	4.15	6.229	-0.571	92.653	0	0	0	0	0	0	0
WT333(F4E4E1AF1293)	3.8	13105	2022-11-28 10:41:00.391	-0.063	0.156	0.982	1.587	1.038	4.15	6.246	-0.56	92.802	0	0	0	0	0	0	0
WT333(F4E4E1AF1293)	3.8	13105	2022-11-28 10:41:00.391	-0.014	0.12	1.055	-1.465	-0.061	-4.028	6.246	-0.555	92.917	0	0	0	0	0	0	0
WT333(F4E4E1AF1293)	3.8	13105	2022-11-28 10:41:00.391	-0.014	0.12	1.055	-1.465	-0.061	-4.028	6.251	-0.544	93.027	0	0	0	0	0	0	0
WT333(F4E4E1AF1293)	3.8	13105	2022-11-28 10:41:00.391	-0.014	0.12	1.055	-1.465	-0.061	-4.028	6.251	-0.538	93.137	0	0	0	0	0	0	0
WT333(F4E4E1AF1293)	3.8	13105	2022-11-28 10:41:00.391	-0.014	0.12	1.055	-1.465	-0.061	-4.028	6.251	-0.527	93.252	0	0	0	0	0	0	0
WT333(F4E4E1AF1293)	3.8	13105	2022-11-28 10:41:00.391	0.037	-0.011	1.029	8.667	0.671	0.916	6.306	-0.516	93.389	0	0	0	0	0	0	0
WT333(F4E4E1AF1293)	3.8	13105	2022-11-28 10:41:00.391	0.037	-0.011	1.029	8.667	0.671	0.916	6.356	-0.511	93.532	0	0	0	0	0	0	0
WT333(F4E4E1AF1293)	3.8	13105	2022-11-28 10:41:00.391	0.037	-0.011	1.029	8.667	0.671	0.916	6.4	-0.505	93.675	0	0	0	0	0	0	0
WT333(F4E4E1AF1293)	3.8	13105	2022-11-28 10:41:00.391	0.037	-0.011	1.029	8.667	0.671	0.916	6.449	-0.5	93.823	0	0	0	0	0	0	0
WT333(F4E4E1AF1293)	3.8	13105	2022-11-28 10:41:00.391	0.074	0.09	1.018	-0.977	1.953	0.366	6.449	-0.483	93.966	0	0	0	0	0	0	0
WT333(F4E4E1AF1293)	3.8	13105	2022-11-28 10:41:00.391	0.074	0.09	1.018	-0.977	1.953	0.366	6.443	-0.472	94.114	0	0	0	0	0	0	0
WT333(F4E4E1AF1293)	3.8	13105	2022-11-28 10:41:00.391	0.074	0.09	1.018	-0.977	1.953	0.366	6.443	-0.461	94.263	0	0	0	0	0	0	0
WT333(F4E4E1AF1293)	3.8	13105	2022-11-28 10:41:00.391	0.022	0.072	0.996	6.165	1.404	1.038	6.476	-0.456	94.417	0	0	0	0	0	0	0
WT333(F4E4E1AF1293)	3.8	13105	2022-11-28 10:41:00.438	0.022	0.072	0.996	6.165	1.404	1.038	6.509	-0.45	94.57	0	0	0	0	0	0	0
WT333(F4E4E1AF1293)	3.8	13105	2022-11-28 10:41:00.438	0.022	0.072	0.996	6.165	1.404	1.038	6.542	-0.445	94.724	0	0	0	0	0	0	0
WT333(F4E4E1AF1293)	3.8	13105	2022-11-28 10:41:00.438	0.022	0.072	0.996	6.165	1.404	1.038	6.575	-0.439	94.878	0	0	0	0	0	0	0
WT333(F4E4E1AF1293)	3.8	13105	2022-11-28 10:41:00.438	0.002	-0.04	1	-9.521	0	-1.526	6.526	-0.434	95.026	0	0	0	0	0	0	0
WT333(F4E4E1AF1293)	3.8	13105	2022-11-28 10:41:00.438	0.002	-0.04	1	-9.521	0	-1.526	6.476	-0.439	95.169	0	0	0	0	0	0	0
WT333(F4E4E1AF1293)	3.8	13105	2022-11-28 10:41:00.438	0.002	-0.04	1	-9.521	0	-1.526	6.427	-0.439	95.317	0	0	0	0	0	0	0
WT333(F4E4E1AF1293)	3.8	13105	2022-11-28 10:41:00.438	0.002	-0.04	1	-9.521	0	-1.526	6.378	-0.439	95.466	0	0	0	0	0	0	0
WT333(F4E4E1AF1293)	3.8	13105	2022-11-28 10:41:00.438	0.011	0.036	1.002	0.122	0.183	0.061	6.378	-0.439	95.625	0	0	0	0	0	0	0
WT333(F4E4E1AF1293)	3.8	13105	2022-11-28 10:41:00.469	0.011	0.036	1.002	0.122	0.183	0.061	6.372	-0.439	95.779	0	0	0	0	0	0	0
WT333(F4E4E1AF1293)	3.8	13105	2022-11-28 10:41:00.469	0.011	0.036	1.002	0.122	0.183	0.061	6.372	-0.445	95.938	0	0	0	0	0	0	0
WT333(F4E4E1AF1293)	3.8	13105	2022-11-28 10:41:00.469	0.011	0.036	1.002	0.122	0.183	0.061	6.367	-0.445	96.097	0	0	0	0	0	0	0
WT333(F4E4E1AF1293)	3.8	13105	2022-11-28 10:41:00.469	0.031	0.02	1.054	-5.249	-0.305	3.235	6.339	-0.45	96.273	0	0	0	0	0	0	0
WT333(F4E4E1AF1293)	3.8	13105	2022-11-28 10:41:00.469	0.031	0.02	1.054	-5.249	-0.305	3.235	6.306	-0.456	96.449	0	0	0	0	0	0	0
WT333(F4E4E1AF1293)	3.8	13105	2022-11-28 10:41:00.469	0.031	0.02	1.054	-5.249	-0.305	3.235	6.273	-0.461	96.625	0	0	0	0	0	0	0
WT333(F4E4E1AF1293)	3.8	13105	2022-11-28 10:41:00.469	0.031	0.02	1.054	-5.249	-0.305	3.235	6.24	-0.472	96.806	0	0	0	0	0	0	0
WT333(F4E4E1AF1293)	3.8	13105	2022-11-28 10:41:00.469	-0.005	0.233	1.016	10.071	-0.732	-1.221	6.29	-0.478	96.96	0	0	0	0	0	0	0
WT333(F4E4E1AF1293)	3.8	13105	2022-11-28 10:41:00.500	-0.005	0.233	1.016	10.071	-0.732	-1.221	6.334	-0.483	97.119	0	0	0	0	0	0	0
WT333(F4E4E1AF1293)	3.8	13105	2022-11-28 10:41:00.500	-0.005	0.233	1.016	10.071	-0.732	-1.221	6.383	-0.489	97.278	0	0	0	0	0	0	0
WT333(F4E4E1AF1293)	3.8	13105	2022-11-28 10:41:00.500	-0.005	0.233	1.016	10.071	-0.732	-1.221	6.432	-0.494	97.438	0	0	0	0	0	0	0
WT333(F4E4E1AF1293)	3.8	13105	2022-11-28 10:41:00.500	0.042	0.107	1.019	6.409	-1.892	-3.418	6.46	-0.5	97.586	0	0	0	0	0	0	0
WT333(F4E4E1AF1293)	3.8	13105	2022-11-28 10:41:00.500	0.042	0.107	1.019	6.409	-1.892	-3.418	6.493	-0.511	97.734	0	0	0	0	0	0	0
WT333(F4E4E1AF1293)	3.8	13105	2022-11-28 10:41:00.500	0.042	0.107	1.019	6.409	-1.892	-3.418	6.526	-0.522	97.888	0	0	0	0	0	0	0
WT333(F4E4E1AF1293)	3.8	13105	2022-11-28 10:41:00.500	0.042	0.107	1.019	6.409	-1.892	-3.418	6.553	-0.527	98.036	0	0	0	0	0	0	0
WT333(F4E4E1AF1293)	3.8	13105	2022-11-28 10:41:00.500	0.088	-0.008	1.031	2.747	0.427	-0.854	6.564	-0.527	98.207	0	0	0	0	0	0	0
WT333(F4E4E1AF1293)	3.8	13105	2022-11-28 10:41:00.531	0.088	-0.008	1.031	2.747	0.427	-0.854	6.575	-0.533	98.372	0	0	0	0	0	0	0
WT333(F4E4E1AF1293)	3.8	13105	2022-11-28 10:41:00.531	0.088	-0.008	1.031	2.747	0.427	-0.854	6.586	-0.533	98.536	0	0	0	0	0	0	0
WT333(F4E4E1AF1293)	3.8	13105	2022-11-28 10:41:00.531	0.088	-0.008	1.031	2.747	0.427	-0.854	6.597	-0.538	98.707	0	0	0	0	0	0	0
WT333(F4E4E1AF1293)	3.8	13105	2022-11-28 10:41:00.531	-0.072	-0.056	0.915	5.188	-2.502	10.01	6.619	-0.56	98.926	0	0	0	0	0	0	0
WT333(F4E4E1AF1293)	3.8	13105	2022-11-28 10:41:00.531	-0.072	-0.056	0.915	5.188	-2.502	10.01	6.636	-0.582	99.152	0	0	0	0	0	0	0
WT333(F4E4E1AF1293)	3.8	13105	2022-11-28 10:41:00.531	-0.072	-0.056	0.915	5.188	-2.502	10.01	6.658	-0.61	99.377	0	0	0	0	0	0	0
WT333(F4E4E1AF1293)	3.8	13105	2022-11-28 10:41:00.531	-0.072	-0.056	0.915	5.188	-2.502	10.01	6.674	-0.632	99.608	0	0	0	0	0	0	0
WT333(F4E4E1AF1293)	3.8	13105	2022-11-28 10:41:00.531	0.045	0.069	0.965	-32.898	-1.648	-6.165	6.498	-0.643	99.756	0	0	0	0	0	0	0
WT333(F4E4E1AF1293)	3.8	13105	2022-11-28 10:41:00.594	0.045	0.069	0.965	-32.898	-1.648	-6.165	6.328	-0.654	99.91	0	0	0	0	0	0	0
WT333(F4E4E1AF1293)	3.8	13105	2022-11-28 10:41:00.594	0.045	0.069	0.965	-32.898	-1.648	-6.165	6.158	-0.659	100.058	0	0	0	0	0	0	0
WT333(F4E4E1AF1293)	3.8	13105	2022-11-28 10:41:00.594	0.045	0.069	0.965	-32.898	-1.648	-6.165	5.988	-0.67	100.212	0	0	0	0	0	0	0
WT333(F4E4E1AF1293)	3.8	13105	2022-11-28 10:41:00.594	0.07	-0.12	1.134	-3.723	-0.061	0.61	5.96	-0.676	100.399	0	0	0	0	0	0	0
WT333(F4E4E1AF1293)	3.8	13105	2022-11-28 10:41:00.594	0.07	-0.12	1.134	-3.723	-0.061	0.61	5.933	-0.687	100.585	0	0	0	0	0	0	0
WT333(F4E4E1AF1293)	3.8	13105	2022-11-28 10:41:00.594	0.07	-0.12	1.134	-3.723	-0.061	0.61	5.905	-0.698	100.778	0	0	0	0	0	0	0
WT333(F4E4E1AF1293)	3.8	13105	2022-11-28 10:41:00.594	0.07	-0.12	1.134	-3.723	-0.061	0.61	5.878	-0.703	100.964	0	0	0	0	0	0	0
WT333(F4E4E1AF1293)	3.8	13105	2022-11-28 10:41:00.594	0.012	0.271	1.081	16.724	-1.221	-1.16	5.955	-0.72	101.146	0	0	0	0	0	0	0
WT333(F4E4E1AF1293)	3.8	13105	2022-11-28 10:41:00.625	0.012	0.271	1.081	16.724	-1.221	-1.16	6.031	-0.731	101.327	0	0	0	0	0	0	0
WT333(F4E4E1AF1293)	3.8	13105	2022-11-28 10:41:00.625	0.012	0.271	1.081	16.724	-1.221	-1.16	6.108	-0.742	101.514	0	0	0	0	0	0	0
WT333(F4E4E1AF1293)	3.8	13105	2022-11-28 10:41:00.625	0.012	0.271	1.081	16.724	-1.221	-1.16	6.185	-0.753	101.695	0	0	0	0	0	0	0
WT333(F4E4E1AF1293)	3.8	13105	2022-11-28 10:41:00.625	0.009	0.065	0.953	13.184	0.061	-0.854	6.251	-0.758	101.882	0	0	0	0	0	0	0
WT333(F4E4E1AF1293)	3.8	13105	2022-11-28 10:41:00.625	0.009	0.065	0.953	13.184	0.061	-0.854	6.312	-0.764	102.068	0	0	0	0	0	0	0
WT333(F4E4E1AF1293)	3.8	13105	2022-11-28 10:41:00.625	0.009	0.065	0.953	13.184	0.061	-0.854	6.372	-0.769	102.255	0	0	0	0	0	0	0
WT333(F4E4E1AF1293)	3.8	13105	2022-11-28 10:41:00.625	0.009	0.065	0.953	13.184	0.061	-0.854	6.432	-0.769	102.448	0	0	0	0	0	0	0
WT333(F4E4E1AF1293)	3.8	13105	2022-11-28 10:41:00.625	0.053	0.009	1.004	-1.831	-0.183	1.831	6.416	-0.78	102.651	0	0	0	0	0	0	0
WT333(F4E4E1AF1293)	3.8	13105	2022-11-28 10:41:00.657	0.053	0.009	1.004	-1.831	-0.183	1.831	6.4	-0.786	102.859	0	0	0	0	0	0	0
WT333(F4E4E1AF1293)	3.8	13105	2022-11-28 10:41:00.657	0.053	0.009	1.004	-1.831	-0.183	1.831	6.389	-0.797	103.068	0	0	0	0	0	0	0
WT333(F4E4E1AF1293)	3.8	13105	2022-11-28 10:41:00.657	0.053	0.009	1.004	-1.831	-0.183	1.831	6.372	-0.802	103.271	0	0	0	0	0	0	0

## Sheet: 8Hz
设备名称	电压	版本	片上时间	加速度X(g)	加速度Y(g)	加速度Z(g)	角速度X(°/s)	角速度Y(°/s)	角速度Z(°/s)	角度X(°)	角度Y(°)	角度Z(°)	磁场X	磁场Y	磁场Z	四元数0	四元数1	四元数2	四元数3	状态
WT333(F4E4E1AF1293)	3.82	13105	2022-11-28 10:26:36.831	0.001	0.213	1.054	-0.122	0.183	-3.967	4.856	-1.994	-59.606	0	0	0	0	0	0	0
WT333(F4E4E1AF1293)	3.82	13105	2022-11-28 10:26:36.831	0.001	0.213	1.054	-0.122	0.183	-3.967	4.856	-1.989	-59.453	0	0	0	0	0	0	0
WT333(F4E4E1AF1293)	3.82	13105	2022-11-28 10:26:36.831	-0.056	-0.12	0.988	10.315	0.183	1.16	4.905	-1.989	-59.282	0	0	0	0	0	0	0
WT333(F4E4E1AF1293)	3.82	13105	2022-11-28 10:26:36.831	-0.056	-0.12	0.988	10.315	0.183	1.16	4.955	-1.983	-59.106	0	0	0	0	0	0	0
WT333(F4E4E1AF1293)	3.82	13105	2022-11-28 10:26:36.831	-0.056	-0.12	0.988	10.315	0.183	1.16	5.004	-1.983	-58.931	0	0	0	0	0	0	0
WT333(F4E4E1AF1293)	3.82	13105	2022-11-28 10:26:36.831	-0.056	-0.12	0.988	10.315	0.183	1.16	5.048	-1.978	-58.76	0	0	0	0	0	0	0
WT333(F4E4E1AF1293)	3.82	13105	2022-11-28 10:26:36.831	0.088	0.249	1.037	-12.451	-0.732	-3.235	4.982	-1.983	-58.607	0	0	0	0	0	0	0
WT333(F4E4E1AF1293)	3.82	13105	2022-11-28 10:26:36.831	0.088	0.249	1.037	-12.451	-0.732	-3.235	4.916	-1.983	-58.458	0	0	0	0	0	0	0
WT333(F4E4E1AF1293)	3.82	13105	2022-11-28 10:26:36.862	0.088	0.249	1.037	-12.451	-0.732	-3.235	4.856	-1.983	-58.304	0	0	0	0	0	0	0
WT333(F4E4E1AF1293)	3.82	13105	2022-11-28 10:26:36.862	0.088	0.249	1.037	-12.451	-0.732	-3.235	4.796	-1.983	-58.156	0	0	0	0	0	0	0
WT333(F4E4E1AF1293)	3.82	13105	2022-11-28 10:26:36.862	0.057	0.01	1.038	-6.226	0.122	-2.441	4.763	-1.978	-58.002	0	0	0	0	0	0	0
WT333(F4E4E1AF1293)	3.82	13105	2022-11-28 10:26:36.862	0.057	0.01	1.038	-6.226	0.122	-2.441	4.735	-1.972	-57.849	0	0	0	0	0	0	0
WT333(F4E4E1AF1293)	3.82	13105	2022-11-28 10:26:36.862	0.057	0.01	1.038	-6.226	0.122	-2.441	4.702	-1.972	-57.695	0	0	0	0	0	0	0
WT333(F4E4E1AF1293)	3.82	13105	2022-11-28 10:26:36.862	0.057	0.01	1.038	-6.226	0.122	-2.441	4.669	-1.972	-57.541	0	0	0	0	0	0	0
WT333(F4E4E1AF1293)	3.82	13105	2022-11-28 10:26:36.862	0.104	-0.186	1.052	-1.221	-0.183	1.404	4.664	-1.972	-57.371	0	0	0	0	0	0	0
WT333(F4E4E1AF1293)	3.82	13105	2022-11-28 10:26:36.862	0.104	-0.186	1.052	-1.221	-0.183	1.404	4.653	-1.978	-57.2	0	0	0	0	0	0	0
WT333(F4E4E1AF1293)	3.82	13105	2022-11-28 10:26:36.925	0.104	-0.186	1.052	-1.221	-0.183	1.404	4.642	-1.983	-57.03	0	0	0	0	0	0	0
WT333(F4E4E1AF1293)	3.82	13105	2022-11-28 10:26:36.925	0.104	-0.186	1.052	-1.221	-0.183	1.404	4.625	-1.989	-56.86	0	0	0	0	0	0	0
WT333(F4E4E1AF1293)	3.82	13105	2022-11-28 10:26:36.925	-0.02	0.183	1.105	15.625	-0.427	11.78	4.697	-2	-56.64	0	0	0	0	0	0	0
WT333(F4E4E1AF1293)	3.82	13105	2022-11-28 10:26:36.925	-0.02	0.183	1.105	15.625	-0.427	11.78	4.768	-2.01	-56.415	0	0	0	0	0	0	0
WT333(F4E4E1AF1293)	3.82	13105	2022-11-28 10:26:36.925	-0.02	0.183	1.105	15.625	-0.427	11.78	4.839	-2.021	-56.195	0	0	0	0	0	0	0
WT333(F4E4E1AF1293)	3.82	13105	2022-11-28 10:26:36.925	-0.02	0.183	1.105	15.625	-0.427	11.78	4.911	-2.027	-55.975	0	0	0	0	0	0	0
WT333(F4E4E1AF1293)	3.82	13105	2022-11-28 10:26:36.925	-0.078	0.5	1.039	36.865	-0.549	2.625	5.092	-2.032	-55.805	0	0	0	0	0	0	0
WT333(F4E4E1AF1293)	3.82	13105	2022-11-28 10:26:36.925	-0.078	0.5	1.039	36.865	-0.549	2.625	5.273	-2.032	-55.629	0	0	0	0	0	0	0
WT333(F4E4E1AF1293)	3.82	13105	2022-11-28 10:26:36.956	-0.078	0.5	1.039	36.865	-0.549	2.625	5.46	-2.032	-55.459	0	0	0	0	0	0	0
WT333(F4E4E1AF1293)	3.82	13105	2022-11-28 10:26:36.956	-0.078	0.5	1.039	36.865	-0.549	2.625	5.647	-2.032	-55.283	0	0	0	0	0	0	0
WT333(F4E4E1AF1293)	3.82	13105	2022-11-28 10:26:36.956	0.07	0.052	0.956	-12.878	-1.221	-12.512	5.587	-2.027	-55.19	0	0	0	0	0	0	0
WT333(F4E4E1AF1293)	3.82	13105	2022-11-28 10:26:36.956	0.07	0.052	0.956	-12.878	-1.221	-12.512	5.532	-2.021	-55.091	0	0	0	0	0	0	0
WT333(F4E4E1AF1293)	3.82	13105	2022-11-28 10:26:36.956	0.07	0.052	0.956	-12.878	-1.221	-12.512	5.471	-2.016	-54.998	0	0	0	0	0	0	0
WT333(F4E4E1AF1293)	3.82	13105	2022-11-28 10:26:36.956	0.07	0.052	0.956	-12.878	-1.221	-12.512	5.411	-2.01	-54.904	0	0	0	0	0	0	0
WT333(F4E4E1AF1293)	3.82	13105	2022-11-28 10:26:36.956	0.086	0	1.117	-18.127	1.099	-6.287	5.323	-2	-54.772	0	0	0	0	0	0	0
WT333(F4E4E1AF1293)	3.82	13105	2022-11-28 10:26:36.956	0.086	0	1.117	-18.127	1.099	-6.287	5.235	-1.989	-54.646	0	0	0	0	0	0	0
WT333(F4E4E1AF1293)	3.82	13105	2022-11-28 10:26:37.050	0.086	0	1.117	-18.127	1.099	-6.287	5.147	-1.978	-54.52	0	0	0	0	0	0	0
WT333(F4E4E1AF1293)	3.82	13105	2022-11-28 10:26:37.050	0.086	0	1.117	-18.127	1.099	-6.287	5.059	-1.967	-54.393	0	0	0	0	0	0	0
WT333(F4E4E1AF1293)	3.82	13105	2022-11-28 10:26:37.050	-0.026	0.226	1.024	62.927	-1.953	13.245	5.372	-1.983	-54.174	0	0	0	0	0	0	0
WT333(F4E4E1AF1293)	3.82	13105	2022-11-28 10:26:37.050	-0.026	0.226	1.024	62.927	-1.953	13.245	5.685	-2	-53.954	0	0	0	0	0	0	0
WT333(F4E4E1AF1293)	3.82	13105	2022-11-28 10:26:37.050	-0.026	0.226	1.024	62.927	-1.953	13.245	5.999	-2.01	-53.734	0	0	0	0	0	0	0
WT333(F4E4E1AF1293)	3.82	13105	2022-11-28 10:26:37.050	-0.026	0.226	1.024	62.927	-1.953	13.245	6.312	-2.027	-53.514	0	0	0	0	0	0	0
WT333(F4E4E1AF1293)	3.82	13105	2022-11-28 10:26:37.050	0.032	0.146	0.712	-52.246	1.465	-12.573	6.053	-2.01	-53.421	0	0	0	0	0	0	0
WT333(F4E4E1AF1293)	3.82	13105	2022-11-28 10:26:37.050	0.032	0.146	0.712	-52.246	1.465	-12.573	5.801	-1.989	-53.328	0	0	0	0	0	0	0
WT333(F4E4E1AF1293)	3.82	13105	2022-11-28 10:26:37.050	0.032	0.146	0.712	-52.246	1.465	-12.573	5.543	-1.972	-53.234	0	0	0	0	0	0	0
WT333(F4E4E1AF1293)	3.82	13105	2022-11-28 10:26:37.050	0.032	0.146	0.712	-52.246	1.465	-12.573	5.29	-1.956	-53.141	0	0	0	0	0	0	0
WT333(F4E4E1AF1293)	3.82	13105	2022-11-28 10:26:37.050	0.045	0.184	1.112	7.507	0.122	-2.991	5.334	-1.95	-53.004	0	0	0	0	0	0	0
WT333(F4E4E1AF1293)	3.82	13105	2022-11-28 10:26:37.050	0.045	0.184	1.112	7.507	0.122	-2.991	5.378	-1.945	-52.866	0	0	0	0	0	0	0
WT333(F4E4E1AF1293)	3.82	13105	2022-11-28 10:26:37.050	0.045	0.184	1.112	7.507	0.122	-2.991	5.422	-1.939	-52.729	0	0	0	0	0	0	0
WT333(F4E4E1AF1293)	3.82	13105	2022-11-28 10:26:37.050	0.045	0.184	1.112	7.507	0.122	-2.991	5.466	-1.934	-52.592	0	0	0	0	0	0	0
WT333(F4E4E1AF1293)	3.82	13105	2022-11-28 10:26:37.050	-0.008	-0.063	1.02	-17.7	0.916	0.305	5.383	-1.923	-52.438	0	0	0	0	0	0	0
WT333(F4E4E1AF1293)	3.82	13105	2022-11-28 10:26:37.050	-0.008	-0.063	1.02	-17.7	0.916	0.305	5.295	-1.917	-52.284	0	0	0	0	0	0	0
WT333(F4E4E1AF1293)	3.82	13105	2022-11-28 10:26:37.066	-0.008	-0.063	1.02	-17.7	0.916	0.305	5.213	-1.906	-52.125	0	0	0	0	0	0	0
WT333(F4E4E1AF1293)	3.82	13105	2022-11-28 10:26:37.066	-0.008	-0.063	1.02	-17.7	0.916	0.305	5.125	-1.901	-51.971	0	0	0	0	0	0	0
WT333(F4E4E1AF1293)	3.82	13105	2022-11-28 10:26:37.066	-0.02	0.128	0.974	12.817	0.916	5.981	5.186	-1.895	-51.79	0	0	0	0	0	0	0
WT333(F4E4E1AF1293)	3.82	13105	2022-11-28 10:26:37.066	-0.02	0.128	0.974	12.817	0.916	5.981	5.251	-1.89	-51.608	0	0	0	0	0	0	0
WT333(F4E4E1AF1293)	3.82	13105	2022-11-28 10:26:37.066	-0.02	0.128	0.974	12.817	0.916	5.981	5.312	-1.884	-51.427	0	0	0	0	0	0	0
WT333(F4E4E1AF1293)	3.82	13105	2022-11-28 10:26:37.066	-0.02	0.128	0.974	12.817	0.916	5.981	5.378	-1.879	-51.246	0	0	0	0	0	0	0
WT333(F4E4E1AF1293)	3.82	13105	2022-11-28 10:26:37.066	-0.002	0.016	0.948	7.324	1.282	5.31	5.411	-1.873	-51.07	0	0	0	0	0	0	0
WT333(F4E4E1AF1293)	3.82	13105	2022-11-28 10:26:37.066	-0.002	0.016	0.948	7.324	1.282	5.31	5.449	-1.868	-50.894	0	0	0	0	0	0	0
WT333(F4E4E1AF1293)	3.82	13105	2022-11-28 10:26:37.159	-0.002	0.016	0.948	7.324	1.282	5.31	5.482	-1.857	-50.718	0	0	0	0	0	0	0
WT333(F4E4E1AF1293)	3.82	13105	2022-11-28 10:26:37.159	-0.002	0.016	0.948	7.324	1.282	5.31	5.515	-1.851	-50.543	0	0	0	0	0	0	0
WT333(F4E4E1AF1293)	3.82	13105	2022-11-28 10:26:37.159	0.026	-0.218	1.028	-38.086	1.221	0.366	5.317	-1.846	-50.389	0	0	0	0	0	0	0
WT333(F4E4E1AF1293)	3.82	13105	2022-11-28 10:26:37.159	0.026	-0.218	1.028	-38.086	1.221	0.366	5.125	-1.84	-50.235	0	0	0	0	0	0	0
WT333(F4E4E1AF1293)	3.82	13105	2022-11-28 10:26:37.159	0.026	-0.218	1.028	-38.086	1.221	0.366	4.927	-1.829	-50.087	0	0	0	0	0	0	0
WT333(F4E4E1AF1293)	3.82	13105	2022-11-28 10:26:37.159	0.026	-0.218	1.028	-38.086	1.221	0.366	4.724	-1.829	-49.938	0	0	0	0	0	0	0
WT333(F4E4E1AF1293)	3.82	13105	2022-11-28 10:26:37.159	-0.045	-0.054	0.871	-79.895	4.456	20.508	4.312	-1.813	-49.686	0	0	0	0	0	0	0
WT333(F4E4E1AF1293)	3.82	13105	2022-11-28 10:26:37.159	-0.045	-0.054	0.871	-79.895	4.456	20.508	3.9	-1.796	-49.433	0	0	0	0	0	0	0
WT333(F4E4E1AF1293)	3.82	13105	2022-11-28 10:26:37.190	-0.045	-0.054	0.871	-79.895	4.456	20.508	3.494	-1.78	-49.186	0	0	0	0	0	0	0
WT333(F4E4E1AF1293)	3.82	13105	2022-11-28 10:26:37.190	-0.045	-0.054	0.871	-79.895	4.456	20.508	3.082	-1.763	-48.933	0	0	0	0	0	0	0
WT333(F4E4E1AF1293)	3.82	13105	2022-11-28 10:26:37.190	0.009	0.253	1.109	40.039	1.892	12.817	3.274	-1.752	-48.724	0	0	0	0	0	0	0
WT333(F4E4E1AF1293)	3.82	13105	2022-11-28 10:26:37.190	0.009	0.253	1.109	40.039	1.892	12.817	3.466	-1.747	-48.516	0	0	0	0	0	0	0
WT333(F4E4E1AF1293)	3.82	13105	2022-11-28 10:26:37.190	0.009	0.253	1.109	40.039	1.892	12.817	3.658	-1.736	-48.307	0	0	0	0	0	0	0
WT333(F4E4E1AF1293)	3.82	13105	2022-11-28 10:26:37.190	0.009	0.253	1.109	40.039	1.892	12.817	3.856	-1.73	-48.098	0	0	0	0	0	0	0
WT333(F4E4E1AF1293)	3.82	13105	2022-11-28 10:26:37.190	0.022	0.16	0.976	5.188	-0.244	-11.169	3.878	-1.725	-48.01	0	0	0	0	0	0	0
WT333(F4E4E1AF1293)	3.82	13105	2022-11-28 10:26:37.190	0.022	0.16	0.976	5.188	-0.244	-11.169	3.906	-1.714	-47.922	0	0	0	0	0	0	0
WT333(F4E4E1AF1293)	3.82	13105	2022-11-28 10:26:37.190	0.022	0.16	0.976	5.188	-0.244	-11.169	3.933	-1.708	-47.84	0	0	0	0	0	0	0
WT333(F4E4E1AF1293)	3.82	13105	2022-11-28 10:26:37.190	0.022	0.16	0.976	5.188	-0.244	-11.169	3.961	-1.703	-47.752	0	0	0	0	0	0	0
WT333(F4E4E1AF1293)	3.82	13105	2022-11-28 10:26:37.190	0.109	-0.147	0.97	-12.451	0.916	2.014	3.895	-1.697	-47.598	0	0	0	0	0	0	0
WT333(F4E4E1AF1293)	3.82	13105	2022-11-28 10:26:37.190	0.109	-0.147	0.97	-12.451	0.916	2.014	3.834	-1.692	-47.45	0	0	0	0	0	0	0
WT333(F4E4E1AF1293)	3.82	13105	2022-11-28 10:26:37.190	0.109	-0.147	0.97	-12.451	0.916	2.014	3.768	-1.686	-47.296	0	0	0	0	0	0	0
WT333(F4E4E1AF1293)	3.82	13105	2022-11-28 10:26:37.190	0.109	-0.147	0.97	-12.451	0.916	2.014	3.697	-1.686	-47.148	0	0	0	0	0	0	0
WT333(F4E4E1AF1293)	3.82	13105	2022-11-28 10:26:37.190	0.007	-0.035	0.983	5.066	1.892	3.052	3.719	-1.681	-46.989	0	0	0	0	0	0	0
WT333(F4E4E1AF1293)	3.82	13105	2022-11-28 10:26:37.190	0.007	-0.035	0.983	5.066	1.892	3.052	3.735	-1.67	-46.835	0	0	0	0	0	0	0
WT333(F4E4E1AF1293)	3.82	13105	2022-11-28 10:26:37.253	0.007	-0.035	0.983	5.066	1.892	3.052	3.757	-1.664	-46.681	0	0	0	0	0	0	0
WT333(F4E4E1AF1293)	3.82	13105	2022-11-28 10:26:37.253	0.007	-0.035	0.983	5.066	1.892	3.052	3.774	-1.659	-46.527	0	0	0	0	0	0	0
WT333(F4E4E1AF1293)	3.82	13105	2022-11-28 10:26:37.253	-0.05	0.042	1.011	-11.292	2.93	-1.587	3.713	-1.642	-46.395	0	0	0	0	0	0	0
WT333(F4E4E1AF1293)	3.82	13105	2022-11-28 10:26:37.253	-0.05	0.042	1.011	-11.292	2.93	-1.587	3.647	-1.631	-46.263	0	0	0	0	0	0	0
WT333(F4E4E1AF1293)	3.82	13105	2022-11-28 10:26:37.253	-0.05	0.042	1.011	-11.292	2.93	-1.587	3.587	-1.615	-46.137	0	0	0	0	0	0	0
WT333(F4E4E1AF1293)	3.82	13105	2022-11-28 10:26:37.253	-0.05	0.042	1.011	-11.292	2.93	-1.587	3.521	-1.599	-46.005	0	0	0	0	0	0	0
WT333(F4E4E1AF1293)	3.82	13105	2022-11-28 10:26:37.253	0.038	0.197	0.981	7.08	1.038	2.319	3.554	-1.593	-45.857	0	0	0	0	0	0	0
WT333(F4E4E1AF1293)	3.82	13105	2022-11-28 10:26:37.253	0.038	0.197	0.981	7.08	1.038	2.319	3.582	-1.588	-45.709	0	0	0	0	0	0	0
WT333(F4E4E1AF1293)	3.82	13105	2022-11-28 10:26:37.315	0.038	0.197	0.981	7.08	1.038	2.319	3.615	-1.582	-45.566	0	0	0	0	0	0	0
WT333(F4E4E1AF1293)	3.82	13105	2022-11-28 10:26:37.315	0.038	0.197	0.981	7.08	1.038	2.319	3.647	-1.577	-45.417	0	0	0	0	0	0	0
WT333(F4E4E1AF1293)	3.82	13105	2022-11-28 10:26:37.315	0.091	0.13	1.087	-37.842	-0.366	-21.057	3.461	-1.571	-45.39	0	0	0	0	0	0	0
WT333(F4E4E1AF1293)	3.82	13105	2022-11-28 10:26:37.315	0.091	0.13	1.087	-37.842	-0.366	-21.057	3.274	-1.566	-45.363	0	0	0	0	0	0	0
WT333(F4E4E1AF1293)	3.82	13105	2022-11-28 10:26:37.315	0.091	0.13	1.087	-37.842	-0.366	-21.057	3.093	-1.56	-45.335	0	0	0	0	0	0	0
WT333(F4E4E1AF1293)	3.82	13105	2022-11-28 10:26:37.315	0.091	0.13	1.087	-37.842	-0.366	-21.057	2.911	-1.555	-45.308	0	0	0	0	0	0	0
WT333(F4E4E1AF1293)	3.82	13105	2022-11-28 10:26:37.315	0.14	0.046	1.117	0.366	-2.136	-3.357	2.917	-1.566	-45.192	0	0	0	0	0	0	0
WT333(F4E4E1AF1293)	3.82	13105	2022-11-28 10:26:37.315	0.14	0.046	1.117	0.366	-2.136	-3.357	2.922	-1.577	-45.077	0	0	0	0	0	0	0
WT333(F4E4E1AF1293)	3.82	13105	2022-11-28 10:26:37.315	0.14	0.046	1.117	0.366	-2.136	-3.357	2.928	-1.588	-44.962	0	0	0	0	0	0	0
WT333(F4E4E1AF1293)	3.82	13105	2022-11-28 10:26:37.315	0.14	0.046	1.117	0.366	-2.136	-3.357	2.933	-1.599	-44.852	0	0	0	0	0	0	0
WT333(F4E4E1AF1293)	3.82	13105	2022-11-28 10:26:37.315	-0.016	0.632	1.342	50.659	-4.7	15.381	3.192	-1.626	-44.648	0	0	0	0	0	0	0
WT333(F4E4E1AF1293)	3.82	13105	2022-11-28 10:26:37.315	-0.031	1.264	2.685	50.659	-4.7	15.381	3.455	-1.648	-44.445	0	0	0	0	0	0	0
WT333(F4E4E1AF1293)	3.82	13105	2022-11-28 10:26:37.315	-0.063	2.528	5.37	50.659	-4.7	15.381	3.724	-1.67	-44.242	0	0	0	0	0	0	0
WT333(F4E4E1AF1293)	3.82	13105	2022-11-28 10:26:37.315	-0.125	5.056	10.74	50.659	-4.7	15.381	4.01	-1.681	-44.044	0	0	0	0	0	0	0
WT333(F4E4E1AF1293)	3.82	13105	2022-11-28 10:26:37.315	-0.072	-0.865	0.38	-50.049	-1.282	-9.094	3.79	-1.67	-43.967	0	0	0	0	0	0	0
WT333(F4E4E1AF1293)	3.82	13105	2022-11-28 10:26:37.315	-0.072	-0.865	0.38	-50.049	-1.282	-9.094	3.565	-1.664	-43.89	0	0	0	0	0	0	0
WT333(F4E4E1AF1293)	3.82	13105	2022-11-28 10:26:37.347	-0.072	-0.865	0.38	-50.049	-1.282	-9.094	3.334	-1.653	-43.813	0	0	0	0	0	0	0
WT333(F4E4E1AF1293)	3.82	13105	2022-11-28 10:26:37.347	0.203	0.514	1.476	-22.644	2.319	1.77	3.246	-1.631	-43.682	0	0	0	0	0	0	0
WT333(F4E4E1AF1293)	3.82	13105	2022-11-28 10:26:37.347	0.203	0.514	1.476	-22.644	2.319	1.77	3.159	-1.609	-43.55	0	0	0	0	0	0	0
WT333(F4E4E1AF1293)	3.82	13105	2022-11-28 10:26:37.347	0.203	0.514	1.476	-22.644	2.319	1.77	3.071	-1.588	-43.418	0	0	0	0	0	0	0
WT333(F4E4E1AF1293)	3.82	13105	2022-11-28 10:26:37.347	0.203	0.514	1.476	-22.644	2.319	1.77	2.983	-1.571	-43.292	0	0	0	0	0	0	0
WT333(F4E4E1AF1293)	3.82	13105	2022-11-28 10:26:37.347	-0.075	0.213	0.859	55.054	-3.052	-1.587	3.285	-1.577	-43.182	0	0	0	0	0	0	0
WT333(F4E4E1AF1293)	3.82	13105	2022-11-28 10:26:37.347	-0.075	0.213	0.859	55.054	-3.052	-1.587	3.587	-1.577	-43.072	0	0	0	0	0	0	0
WT333(F4E4E1AF1293)	3.82	13105	2022-11-28 10:26:37.347	-0.075	0.213	0.859	55.054	-3.052	-1.587	3.884	-1.582	-42.968	0	0	0	0	0	0	0
WT333(F4E4E1AF1293)	3.82	13105	2022-11-28 10:26:37.425	-0.075	0.213	0.859	55.054	-3.052	-1.587	4.186	-1.588	-42.858	0	0	0	0	0	0	0
WT333(F4E4E1AF1293)	3.82	13105	2022-11-28 10:26:37.425	0.058	0.226	0.948	-19.836	5.676	-1.526	4.109	-1.549	-42.748	0	0	0	0	0	0	0
WT333(F4E4E1AF1293)	3.82	13105	2022-11-28 10:26:37.425	0.058	0.226	0.948	-19.836	5.676	-1.526	4.032	-1.511	-42.638	0	0	0	0	0	0	0
WT333(F4E4E1AF1293)	3.82	13105	2022-11-28 10:26:37.425	0.058	0.226	0.948	-19.836	5.676	-1.526	3.961	-1.472	-42.534	0	0	0	0	0	0	0
WT333(F4E4E1AF1293)	3.82	13105	2022-11-28 10:26:37.425	0.058	0.226	0.948	-19.836	5.676	-1.526	3.884	-1.434	-42.424	0	0	0	0	0	0	0
WT333(F4E4E1AF1293)	3.82	13105	2022-11-28 10:26:37.425	0.078	-0.117	1.11	-8.484	1.282	-0.122	3.867	-1.423	-42.314	0	0	0	0	0	0	0
WT333(F4E4E1AF1293)	3.82	13105	2022-11-28 10:26:37.425	0.078	-0.117	1.11	-8.484	1.282	-0.122	3.845	-1.406	-42.204	0	0	0	0	0	0	0
WT333(F4E4E1AF1293)	3.82	13105	2022-11-28 10:26:37.425	0.078	-0.117	1.11	-8.484	1.282	-0.122	3.823	-1.395	-42.094	0	0	0	0	0	0	0
WT333(F4E4E1AF1293)	3.82	13105	2022-11-28 10:26:37.440	0.078	-0.117	1.11	-8.484	1.282	-0.122	3.796	-1.384	-41.984	0	0	0	0	0	0	0
WT333(F4E4E1AF1293)	3.82	13105	2022-11-28 10:26:37.440	0.002	-0.035	1.037	-5.798	-1.953	-2.747	3.785	-1.39	-41.891	0	0	0	0	0	0	0
WT333(F4E4E1AF1293)	3.82	13105	2022-11-28 10:26:37.440	0.002	-0.035	1.037	-5.798	-1.953	-2.747	3.774	-1.395	-41.797	0	0	0	0	0	0	0
WT333(F4E4E1AF1293)	3.82	13105	2022-11-28 10:26:37.440	0.002	-0.035	1.037	-5.798	-1.953	-2.747	3.757	-1.395	-41.704	0	0	0	0	0	0	0
WT333(F4E4E1AF1293)	3.82	13105	2022-11-28 10:26:37.440	0.002	-0.035	1.037	-5.798	-1.953	-2.747	3.741	-1.401	-41.611	0	0	0	0	0	0	0
WT333(F4E4E1AF1293)	3.82	13105	2022-11-28 10:26:37.440	0.08	-0.168	0.851	33.203	6.714	12.512	3.917	-1.373	-41.44	0	0	0	0	0	0	0
WT333(F4E4E1AF1293)	3.82	13105	2022-11-28 10:26:37.440	0.08	-0.168	0.851	33.203	6.714	12.512	4.087	-1.34	-41.27	0	0	0	0	0	0	0
WT333(F4E4E1AF1293)	3.82	13105	2022-11-28 10:26:37.440	0.08	-0.168	0.851	33.203	6.714	12.512	4.257	-1.313	-41.1	0	0	0	0	0	0	0
WT333(F4E4E1AF1293)	3.82	13105	2022-11-28 10:26:37.488	0.08	-0.168	0.851	33.203	6.714	12.512	4.427	-1.285	-40.93	0	0	0	0	0	0	0
WT333(F4E4E1AF1293)	3.82	13105	2022-11-28 10:26:37.488	0.081	0.253	1.084	-17.883	-1.038	7.446	4.345	-1.291	-40.792	0	0	0	0	0	0	0
WT333(F4E4E1AF1293)	3.82	13105	2022-11-28 10:26:37.488	0.081	0.253	1.084	-17.883	-1.038	7.446	4.257	-1.302	-40.649	0	0	0	0	0	0	0
WT333(F4E4E1AF1293)	3.82	13105	2022-11-28 10:26:37.488	0.081	0.253	1.084	-17.883	-1.038	7.446	4.175	-1.307	-40.512	0	0	0	0	0	0	0
WT333(F4E4E1AF1293)	3.82	13105	2022-11-28 10:26:37.488	0.081	0.253	1.084	-17.883	-1.038	7.446	4.098	-1.318	-40.375	0	0	0	0	0	0	0
WT333(F4E4E1AF1293)	3.82	13105	2022-11-28 10:26:37.488	0.385	0.124	0.958	-35.095	4.883	-14.404	3.933	-1.291	-40.342	0	0	0	0	0	0	0
WT333(F4E4E1AF1293)	3.82	13105	2022-11-28 10:26:37.488	0.385	0.124	0.958	-35.095	4.883	-14.404	3.768	-1.269	-40.314	0	0	0	0	0	0	0
WT333(F4E4E1AF1293)	3.82	13105	2022-11-28 10:26:37.488	0.385	0.124	0.958	-35.095	4.883	-14.404	3.609	-1.247	-40.281	0	0	0	0	0	0	0
WT333(F4E4E1AF1293)	3.82	13105	2022-11-28 10:26:37.550	0.385	0.124	0.958	-35.095	4.883	-14.404	3.45	-1.225	-40.254	0	0	0	0	0	0	0
WT333(F4E4E1AF1293)	3.82	13105	2022-11-28 10:26:37.550	-0.222	-0.002	0.983	36.926	-5.798	6.348	3.642	-1.263	-40.122	0	0	0	0	0	0	0
WT333(F4E4E1AF1293)	3.82	13105	2022-11-28 10:26:37.550	-0.222	-0.002	0.983	36.926	-5.798	6.348	3.84	-1.302	-39.996	0	0	0	0	0	0	0
WT333(F4E4E1AF1293)	3.82	13105	2022-11-28 10:26:37.550	-0.222	-0.002	0.983	36.926	-5.798	6.348	4.032	-1.34	-39.864	0	0	0	0	0	0	0
WT333(F4E4E1AF1293)	3.82	13105	2022-11-28 10:26:37.550	-0.222	-0.002	0.983	36.926	-5.798	6.348	4.219	-1.373	-39.738	0	0	0	0	0	0	0
WT333(F4E4E1AF1293)	3.82	13105	2022-11-28 10:26:37.550	-0.05	0.198	1.027	-11.169	4.395	6.958	4.169	-1.351	-39.606	0	0	0	0	0	0	0
WT333(F4E4E1AF1293)	3.82	13105	2022-11-28 10:26:37.550	-0.05	0.198	1.027	-11.169	4.395	6.958	4.12	-1.335	-39.474	0	0	0	0	0	0	0
WT333(F4E4E1AF1293)	3.82	13105	2022-11-28 10:26:37.550	-0.05	0.198	1.027	-11.169	4.395	6.958	4.07	-1.313	-39.342	0	0	0	0	0	0	0
WT333(F4E4E1AF1293)	3.82	13105	2022-11-28 10:26:37.550	-0.05	0.198	1.027	-11.169	4.395	6.958	4.021	-1.291	-39.21	0	0	0	0	0	0	0
WT333(F4E4E1AF1293)	3.82	13105	2022-11-28 10:26:37.550	0.12	0.063	0.991	-26.184	-0.305	-6.836	3.9	-1.291	-39.15	0	0	0	0	0	0	0
WT333(F4E4E1AF1293)	3.82	13105	2022-11-28 10:26:37.550	0.12	0.063	0.991	-26.184	-0.305	-6.836	3.779	-1.291	-39.089	0	0	0	0	0	0	0
WT333(F4E4E1AF1293)	3.82	13105	2022-11-28 10:26:37.550	0.12	0.063	0.991	-26.184	-0.305	-6.836	3.653	-1.291	-39.029	0	0	0	0	0	0	0
WT333(F4E4E1AF1293)	3.82	13105	2022-11-28 10:26:37.550	0.12	0.063	0.991	-26.184	-0.305	-6.836	3.532	-1.291	-38.969	0	0	0	0	0	0	0
WT333(F4E4E1AF1293)	3.82	13105	2022-11-28 10:26:37.550	0.09	0.077	1.159	22.644	2.197	0.854	3.653	-1.285	-38.87	0	0	0	0	0	0	0
WT333(F4E4E1AF1293)	3.82	13105	2022-11-28 10:26:37.550	0.09	0.077	1.159	22.644	2.197	0.854	3.774	-1.274	-38.776	0	0	0	0	0	0	0
WT333(F4E4E1AF1293)	3.82	13105	2022-11-28 10:26:37.550	0.09	0.077	1.159	22.644	2.197	0.854	3.895	-1.269	-38.677	0	0	0	0	0	0	0
WT333(F4E4E1AF1293)	3.82	13105	2022-11-28 10:26:37.613	0.09	0.077	1.159	22.644	2.197	0.854	4.016	-1.258	-38.578	0	0	0	0	0	0	0
WT333(F4E4E1AF1293)	3.82	13105	2022-11-28 10:26:37.613	-0.02	0.205	0.986	33.264	-0.977	1.831	4.186	-1.269	-38.48	0	0	0	0	0	0	0
WT333(F4E4E1AF1293)	3.82	13105	2022-11-28 10:26:37.613	-0.02	0.205	0.986	33.264	-0.977	1.831	4.362	-1.274	-38.381	0	0	0	0	0	0	0
WT333(F4E4E1AF1293)	3.82	13105	2022-11-28 10:26:37.613	-0.02	0.205	0.986	33.264	-0.977	1.831	4.532	-1.285	-38.282	0	0	0	0	0	0	0
WT333(F4E4E1AF1293)	3.82	13105	2022-11-28 10:26:37.613	-0.02	0.205	0.986	33.264	-0.977	1.831	4.708	-1.291	-38.183	0	0	0	0	0	0	0
WT333(F4E4E1AF1293)	3.82	13105	2022-11-28 10:26:37.613	0.079	0.162	1.004	-11.169	-1.221	-8.911	4.658	-1.296	-38.139	0	0	0	0	0	0	0
WT333(F4E4E1AF1293)	3.82	13105	2022-11-28 10:26:37.613	0.079	0.162	1.004	-11.169	-1.221	-8.911	4.609	-1.296	-38.095	0	0	0	0	0	0	0
WT333(F4E4E1AF1293)	3.82	13105	2022-11-28 10:26:37.613	0.079	0.162	1.004	-11.169	-1.221	-8.911	4.565	-1.302	-38.051	0	0	0	0	0	0	0
WT333(F4E4E1AF1293)	3.82	13105	2022-11-28 10:26:37.644	0.079	0.162	1.004	-11.169	-1.221	-8.911	4.521	-1.307	-38.007	0	0	0	0	0	0	0
WT333(F4E4E1AF1293)	3.82	13105	2022-11-28 10:26:37.644	0.03	0.033	1.03	7.263	2.93	2.075	4.565	-1.296	-37.908	0	0	0	0	0	0	0
WT333(F4E4E1AF1293)	3.82	13105	2022-11-28 10:26:37.644	0.03	0.033	1.03	7.263	2.93	2.075	4.603	-1.28	-37.809	0	0	0	0	0	0	0
WT333(F4E4E1AF1293)	3.82	13105	2022-11-28 10:26:37.644	0.03	0.033	1.03	7.263	2.93	2.075	4.647	-1.269	-37.711	0	0	0	0	0	0	0
WT333(F4E4E1AF1293)	3.82	13105	2022-11-28 10:26:37.644	0.03	0.033	1.03	7.263	2.93	2.075	4.691	-1.258	-37.617	0	0	0	0	0	0	0
WT333(F4E4E1AF1293)	3.82	13105	2022-11-28 10:26:37.644	0.021	0.201	1.012	12.878	-0.549	2.502	4.757	-1.263	-37.518	0	0	0	0	0	0	0
WT333(F4E4E1AF1293)	3.82	13105	2022-11-28 10:26:37.644	0.021	0.201	1.012	12.878	-0.549	2.502	4.828	-1.269	-37.419	0	0	0	0	0	0	0
WT333(F4E4E1AF1293)	3.82	13105	2022-11-28 10:26:37.644	0.021	0.201	1.012	12.878	-0.549	2.502	4.9	-1.274	-37.326	0	0	0	0	0	0	0
WT333(F4E4E1AF1293)	3.82	13105	2022-11-28 10:26:37.675	0.021	0.201	1.012	12.878	-0.549	2.502	4.971	-1.28	-37.233	0	0	0	0	0	0	0
WT333(F4E4E1AF1293)	3.82	13105	2022-11-28 10:26:37.675	0.026	-0.065	0.999	6.104	1.465	0.916	5.004	-1.274	-37.145	0	0	0	0	0	0	0
WT333(F4E4E1AF1293)	3.82	13105	2022-11-28 10:26:37.675	0.026	-0.065	0.999	6.104	1.465	0.916	5.043	-1.269	-37.057	0	0	0	0	0	0	0
WT333(F4E4E1AF1293)	3.82	13105	2022-11-28 10:26:37.675	0.026	-0.065	0.999	6.104	1.465	0.916	5.076	-1.263	-36.969	0	0	0	0	0	0	0
WT333(F4E4E1AF1293)	3.82	13105	2022-11-28 10:26:37.675	0.026	-0.065	0.999	6.104	1.465	0.916	5.103	-1.263	-36.887	0	0	0	0	0	0	0
WT333(F4E4E1AF1293)	3.82	13105	2022-11-28 10:26:37.675	0.045	0.117	1.039	-10.559	-0.427	-0.854	5.054	-1.263	-36.81	0	0	0	0	0	0	0
WT333(F4E4E1AF1293)	3.82	13105	2022-11-28 10:26:37.675	0.045	0.117	1.039	-10.559	-0.427	-0.854	5.004	-1.269	-36.733	0	0	0	0	0	0	0
WT333(F4E4E1AF1293)	3.82	13105	2022-11-28 10:26:37.675	0.045	0.117	1.039	-10.559	-0.427	-0.854	4.949	-1.274	-36.656	0	0	0	0	0	0	0
WT333(F4E4E1AF1293)	3.82	13105	2022-11-28 10:26:37.706	0.045	0.117	1.039	-10.559	-0.427	-0.854	4.9	-1.274	-36.579	0	0	0	0	0	0	0
WT333(F4E4E1AF1293)	3.82	13105	2022-11-28 10:26:37.706	0.053	0.051	1.007	-2.502	0.122	-5.31	4.889	-1.274	-36.53	0	0	0	0	0	0	0
WT333(F4E4E1AF1293)	3.82	13105	2022-11-28 10:26:37.706	0.053	0.051	1.007	-2.502	0.122	-5.31	4.878	-1.274	-36.475	0	0	0	0	0	0	0
WT333(F4E4E1AF1293)	3.82	13105	2022-11-28 10:26:37.706	0.053	0.051	1.007	-2.502	0.122	-5.31	4.872	-1.274	-36.425	0	0	0	0	0	0	0
WT333(F4E4E1AF1293)	3.82	13105	2022-11-28 10:26:37.706	0.053	0.051	1.007	-2.502	0.122	-5.31	4.861	-1.274	-36.37	0	0	0	0	0	0	0
WT333(F4E4E1AF1293)	3.82	13105	2022-11-28 10:26:37.706	0.006	0.109	1.062	-4.211	1.648	5.31	4.839	-1.274	-36.266	0	0	0	0	0	0	0
WT333(F4E4E1AF1293)	3.82	13105	2022-11-28 10:26:37.706	0.006	0.109	1.062	-4.211	1.648	5.31	4.818	-1.269	-36.161	0	0	0	0	0	0	0
WT333(F4E4E1AF1293)	3.82	13105	2022-11-28 10:26:37.706	0.006	0.109	1.062	-4.211	1.648	5.31	4.796	-1.263	-36.057	0	0	0	0	0	0	0
WT333(F4E4E1AF1293)	3.82	13105	2022-11-28 10:26:37.769	0.006	0.109	1.062	-4.211	1.648	5.31	4.779	-1.258	-35.953	0	0	0	0	0	0	0
WT333(F4E4E1AF1293)	3.82	13105	2022-11-28 10:26:37.769	0.041	0.043	0.996	6.165	0.549	1.465	4.807	-1.258	-35.87	0	0	0	0	0	0	0
WT333(F4E4E1AF1293)	3.82	13105	2022-11-28 10:26:37.769	0.041	0.043	0.996	6.165	0.549	1.465	4.839	-1.258	-35.788	0	0	0	0	0	0	0
WT333(F4E4E1AF1293)	3.82	13105	2022-11-28 10:26:37.769	0.041	0.043	0.996	6.165	0.549	1.465	4.872	-1.258	-35.7	0	0	0	0	0	0	0
WT333(F4E4E1AF1293)	3.82	13105	2022-11-28 10:26:37.769	0.041	0.043	0.996	6.165	0.549	1.465	4.9	-1.258	-35.618	0	0	0	0	0	0	0
WT333(F4E4E1AF1293)	3.82	13105	2022-11-28 10:26:37.769	0.035	0.114	0.972	2.502	-0.488	-4.517	4.916	-1.263	-35.568	0	0	0	0	0	0	0
WT333(F4E4E1AF1293)	3.82	13105	2022-11-28 10:26:37.769	0.035	0.114	0.972	2.502	-0.488	-4.517	4.927	-1.263	-35.513	0	0	0	0	0	0	0
WT333(F4E4E1AF1293)	3.82	13105	2022-11-28 10:26:37.769	0.035	0.114	0.972	2.502	-0.488	-4.517	4.944	-1.269	-35.464	0	0	0	0	0	0	0
WT333(F4E4E1AF1293)	3.82	13105	2022-11-28 10:26:37.816	0.035	0.114	0.972	2.502	-0.488	-4.517	4.955	-1.269	-35.409	0	0	0	0	0	0	0
WT333(F4E4E1AF1293)	3.82	13105	2022-11-28 10:26:37.816	0.031	-0.104	1.095	-19.592	0.793	1.343	4.856	-1.269	-35.332	0	0	0	0	0	0	0
WT333(F4E4E1AF1293)	3.82	13105	2022-11-28 10:26:37.816	0.031	-0.104	1.095	-19.592	0.793	1.343	4.757	-1.269	-35.25	0	0	0	0	0	0	0
WT333(F4E4E1AF1293)	3.82	13105	2022-11-28 10:26:37.816	0.031	-0.104	1.095	-19.592	0.793	1.343	4.653	-1.269	-35.167	0	0	0	0	0	0	0
WT333(F4E4E1AF1293)	3.82	13105	2022-11-28 10:26:37.816	0.031	-0.104	1.095	-19.592	0.793	1.343	4.554	-1.269	-35.09	0	0	0	0	0	0	0
WT333(F4E4E1AF1293)	3.82	13105	2022-11-28 10:26:37.816	0.036	0.341	0.949	14.832	0.732	1.709	4.625	-1.269	-35.008	0	0	0	0	0	0	0
WT333(F4E4E1AF1293)	3.82	13105	2022-11-28 10:26:37.816	0.036	0.341	0.949	14.832	0.732	1.709	4.697	-1.269	-34.926	0	0	0	0	0	0	0
WT333(F4E4E1AF1293)	3.82	13105	2022-11-28 10:26:37.816	0.036	0.341	0.949	14.832	0.732	1.709	4.774	-1.263	-34.849	0	0	0	0	0	0	0
WT333(F4E4E1AF1293)	3.82	13105	2022-11-28 10:26:37.831	0.036	0.341	0.949	14.832	0.732	1.709	4.85	-1.263	-34.766	0	0	0	0	0	0	0

## Sheet: 10Hz
设备名称	电压	版本	片上时间	加速度X(g)	加速度Y(g)	加速度Z(g)	角速度X(°/s)	角速度Y(°/s)	角速度Z(°/s)	角度X(°)	角度Y(°)	角度Z(°)	磁场X	磁场Y	磁场Z	四元数0	四元数1	四元数2	四元数3	状态
WT333(F4E4E1AF1293)	3.81	13105	2022-11-28 10:12:43.948	-0.045	0.073	1.104	-0.122	-0.122	0	-6.746	-0.489	-7.723	0	0	0	0	0	0	0
WT333(F4E4E1AF1293)	3.81	13105	2022-11-28 10:12:43.948	-0.045	0.073	1.104	-0.122	-0.122	0	-6.729	-0.483	-7.608	0	0	0	0	0	0	0
WT333(F4E4E1AF1293)	3.81	13105	2022-11-28 10:12:43.948	-0.045	0.073	1.104	-0.122	-0.122	0	-6.713	-0.478	-7.493	0	0	0	0	0	0	0
WT333(F4E4E1AF1293)	3.81	13105	2022-11-28 10:12:43.948	-0.023	-0.049	0.939	0.732	0.244	1.343	-6.691	-0.467	-7.372	0	0	0	0	0	0	0
WT333(F4E4E1AF1293)	3.81	13105	2022-11-28 10:12:43.948	-0.023	-0.049	0.939	0.732	0.244	1.343	-6.669	-0.461	-7.245	0	0	0	0	0	0	0
WT333(F4E4E1AF1293)	3.81	13105	2022-11-28 10:12:43.948	-0.023	-0.049	0.939	0.732	0.244	1.343	-6.652	-0.45	-7.125	0	0	0	0	0	0	0
WT333(F4E4E1AF1293)	3.81	13105	2022-11-28 10:12:43.948	-0.023	-0.049	0.939	0.732	0.244	1.343	-6.63	-0.445	-6.998	0	0	0	0	0	0	0
WT333(F4E4E1AF1293)	3.81	13105	2022-11-28 10:12:43.948	0.04	0.056	1.021	3.662	-0.488	-1.343	-6.597	-0.439	-6.888	0	0	0	0	0	0	0
WT333(F4E4E1AF1293)	3.81	13105	2022-11-28 10:12:43.979	0.04	0.056	1.021	3.662	-0.488	-1.343	-6.559	-0.434	-6.779	0	0	0	0	0	0	0
WT333(F4E4E1AF1293)	3.81	13105	2022-11-28 10:12:43.979	0.04	0.056	1.021	3.662	-0.488	-1.343	-6.526	-0.434	-6.663	0	0	0	0	0	0	0
WT333(F4E4E1AF1293)	3.81	13105	2022-11-28 10:12:43.979	0.04	0.056	1.021	3.662	-0.488	-1.343	-6.487	-0.428	-6.553	0	0	0	0	0	0	0
WT333(F4E4E1AF1293)	3.81	13105	2022-11-28 10:12:43.979	0.085	-0.278	0.993	13.733	-0.122	-0.793	-6.405	-0.423	-6.438	0	0	0	0	0	0	0
WT333(F4E4E1AF1293)	3.81	13105	2022-11-28 10:12:43.979	0.085	-0.278	0.993	13.733	-0.122	-0.793	-6.323	-0.423	-6.323	0	0	0	0	0	0	0
WT333(F4E4E1AF1293)	3.81	13105	2022-11-28 10:12:43.979	0.085	-0.278	0.993	13.733	-0.122	-0.793	-6.24	-0.423	-6.213	0	0	0	0	0	0	0
WT333(F4E4E1AF1293)	3.81	13105	2022-11-28 10:12:43.979	0.085	-0.278	0.993	13.733	-0.122	-0.793	-6.163	-0.423	-6.103	0	0	0	0	0	0	0
WT333(F4E4E1AF1293)	3.81	13105	2022-11-28 10:12:43.979	-0.007	0.016	1.015	0.916	0.366	4.15	-6.147	-0.417	-5.971	0	0	0	0	0	0	0
WT333(F4E4E1AF1293)	3.81	13105	2022-11-28 10:12:43.995	-0.007	0.016	1.015	0.916	0.366	4.15	-6.13	-0.412	-5.834	0	0	0	0	0	0	0
WT333(F4E4E1AF1293)	3.81	13105	2022-11-28 10:12:43.995	-0.007	0.016	1.015	0.916	0.366	4.15	-6.119	-0.406	-5.696	0	0	0	0	0	0	0
WT333(F4E4E1AF1293)	3.81	13105	2022-11-28 10:12:43.995	-0.007	0.016	1.015	0.916	0.366	4.15	-6.103	-0.401	-5.559	0	0	0	0	0	0	0
WT333(F4E4E1AF1293)	3.81	13105	2022-11-28 10:12:43.995	0.032	-0.053	1.022	-2.625	2.686	-2.258	-6.103	-0.385	-5.455	0	0	0	0	0	0	0
WT333(F4E4E1AF1293)	3.81	13105	2022-11-28 10:12:43.995	0.032	-0.053	1.022	-2.625	2.686	-2.258	-6.103	-0.368	-5.35	0	0	0	0	0	0	0
WT333(F4E4E1AF1293)	3.81	13105	2022-11-28 10:12:43.995	0.032	-0.053	1.022	-2.625	2.686	-2.258	-6.108	-0.357	-5.246	0	0	0	0	0	0	0
WT333(F4E4E1AF1293)	3.81	13105	2022-11-28 10:12:43.995	0.032	-0.053	1.022	-2.625	2.686	-2.258	-6.108	-0.341	-5.142	0	0	0	0	0	0	0
WT333(F4E4E1AF1293)	3.81	13105	2022-11-28 10:12:43.995	0.007	0.034	1.017	6.836	0.671	0	-6.064	-0.335	-5.026	0	0	0	0	0	0	0
WT333(F4E4E1AF1293)	3.81	13105	2022-11-28 10:12:44.026	0.007	0.034	1.017	6.836	0.671	0	-6.015	-0.33	-4.905	0	0	0	0	0	0	0
WT333(F4E4E1AF1293)	3.81	13105	2022-11-28 10:12:44.026	0.007	0.034	1.017	6.836	0.671	0	-5.971	-0.324	-4.79	0	0	0	0	0	0	0
WT333(F4E4E1AF1293)	3.81	13105	2022-11-28 10:12:44.026	0.007	0.034	1.017	6.836	0.671	0	-5.922	-0.319	-4.669	0	0	0	0	0	0	0
WT333(F4E4E1AF1293)	3.81	13105	2022-11-28 10:12:44.026	-0.059	0.072	1.041	11.292	0.122	0.122	-5.85	-0.319	-4.548	0	0	0	0	0	0	0
WT333(F4E4E1AF1293)	3.81	13105	2022-11-28 10:12:44.026	-0.059	0.072	1.041	11.292	0.122	0.122	-5.784	-0.313	-4.427	0	0	0	0	0	0	0
WT333(F4E4E1AF1293)	3.81	13105	2022-11-28 10:12:44.026	-0.059	0.072	1.041	11.292	0.122	0.122	-5.713	-0.308	-4.301	0	0	0	0	0	0	0
WT333(F4E4E1AF1293)	3.81	13105	2022-11-28 10:12:44.026	-0.059	0.072	1.041	11.292	0.122	0.122	-5.641	-0.297	-4.175	0	0	0	0	0	0	0
WT333(F4E4E1AF1293)	3.81	13105	2022-11-28 10:12:44.026	0.024	0	0.968	-9.583	-0.427	-3.113	-5.674	-0.297	-4.065	0	0	0	0	0	0	0
WT333(F4E4E1AF1293)	3.81	13105	2022-11-28 10:12:44.213	0.024	0	0.968	-9.583	-0.427	-3.113	-5.707	-0.297	-3.955	0	0	0	0	0	0	0
WT333(F4E4E1AF1293)	3.81	13105	2022-11-28 10:12:44.213	0.024	0	0.968	-9.583	-0.427	-3.113	-5.74	-0.291	-3.851	0	0	0	0	0	0	0
WT333(F4E4E1AF1293)	3.81	13105	2022-11-28 10:12:44.213	0.024	0	0.968	-9.583	-0.427	-3.113	-5.773	-0.291	-3.741	0	0	0	0	0	0	0
WT333(F4E4E1AF1293)	3.81	13105	2022-11-28 10:12:44.213	0.001	-0.007	0.974	23.315	0	2.441	-5.641	-0.286	-3.604	0	0	0	0	0	0	0
WT333(F4E4E1AF1293)	3.81	13105	2022-11-28 10:12:44.213	0.001	-0.007	0.974	23.315	0	2.441	-5.51	-0.28	-3.466	0	0	0	0	0	0	0
WT333(F4E4E1AF1293)	3.81	13105	2022-11-28 10:12:44.213	0.001	-0.007	0.974	23.315	0	2.441	-5.383	-0.269	-3.329	0	0	0	0	0	0	0
WT333(F4E4E1AF1293)	3.81	13105	2022-11-28 10:12:44.213	-0.036	-0.128	0.917	5.371	-0.916	0.732	-5.339	-0.269	-3.197	0	0	0	0	0	0	0
WT333(F4E4E1AF1293)	3.81	13105	2022-11-28 10:12:44.213	-0.036	-0.128	0.917	5.371	-0.916	0.732	-5.301	-0.269	-3.071	0	0	0	0	0	0	0
WT333(F4E4E1AF1293)	3.81	13105	2022-11-28 10:12:44.213	-0.036	-0.128	0.917	5.371	-0.916	0.732	-5.268	-0.269	-2.939	0	0	0	0	0	0	0
WT333(F4E4E1AF1293)	3.81	13105	2022-11-28 10:12:44.213	-0.036	-0.128	0.917	5.371	-0.916	0.732	-5.229	-0.269	-2.813	0	0	0	0	0	0	0
WT333(F4E4E1AF1293)	3.81	13105	2022-11-28 10:12:44.213	0.062	-0.146	0.889	1.038	-0.183	1.343	-5.219	-0.264	-2.681	0	0	0	0	0	0	0
WT333(F4E4E1AF1293)	3.81	13105	2022-11-28 10:12:44.213	0.062	-0.146	0.889	1.038	-0.183	1.343	-5.202	-0.264	-2.549	0	0	0	0	0	0	0
WT333(F4E4E1AF1293)	3.81	13105	2022-11-28 10:12:44.213	0.062	-0.146	0.889	1.038	-0.183	1.343	-5.191	-0.264	-2.422	0	0	0	0	0	0	0
WT333(F4E4E1AF1293)	3.81	13105	2022-11-28 10:12:44.213	0.062	-0.146	0.889	1.038	-0.183	1.343	-5.18	-0.258	-2.291	0	0	0	0	0	0	0
WT333(F4E4E1AF1293)	3.81	13105	2022-11-28 10:12:44.213	0.026	-0.207	0.978	-11.719	0.061	-1.709	-5.235	-0.258	-2.181	0	0	0	0	0	0	0
WT333(F4E4E1AF1293)	3.81	13105	2022-11-28 10:12:44.213	0.026	-0.207	0.978	-11.719	0.061	-1.709	-5.284	-0.258	-2.065	0	0	0	0	0	0	0
WT333(F4E4E1AF1293)	3.81	13105	2022-11-28 10:12:44.213	0.026	-0.207	0.978	-11.719	0.061	-1.709	-5.345	-0.258	-1.956	0	0	0	0	0	0	0
WT333(F4E4E1AF1293)	3.81	13105	2022-11-28 10:12:44.213	0.026	-0.207	0.978	-11.719	0.061	-1.709	-5.4	-0.264	-1.84	0	0	0	0	0	0	0
WT333(F4E4E1AF1293)	3.81	13105	2022-11-28 10:12:44.213	-0.03	0.075	1.069	-3.662	0.61	2.625	-5.411	-0.258	-1.708	0	0	0	0	0	0	0
WT333(F4E4E1AF1293)	3.81	13105	2022-11-28 10:12:44.213	-0.03	0.075	1.069	-3.662	0.61	2.625	-5.427	-0.253	-1.571	0	0	0	0	0	0	0
WT333(F4E4E1AF1293)	3.81	13105	2022-11-28 10:12:44.213	-0.03	0.075	1.069	-3.662	0.61	2.625	-5.438	-0.247	-1.434	0	0	0	0	0	0	0
WT333(F4E4E1AF1293)	3.81	13105	2022-11-28 10:12:44.213	-0.03	0.075	1.069	-3.662	0.61	2.625	-5.449	-0.242	-1.296	0	0	0	0	0	0	0
WT333(F4E4E1AF1293)	3.81	13105	2022-11-28 10:12:44.213	0.058	0.09	1.042	7.263	-0.732	-1.465	-5.405	-0.242	-1.181	0	0	0	0	0	0	0
WT333(F4E4E1AF1293)	3.81	13105	2022-11-28 10:12:44.213	0.058	0.09	1.042	7.263	-0.732	-1.465	-5.361	-0.242	-1.06	0	0	0	0	0	0	0
WT333(F4E4E1AF1293)	3.81	13105	2022-11-28 10:12:44.245	0.058	0.09	1.042	7.263	-0.732	-1.465	-5.312	-0.247	-0.939	0	0	0	0	0	0	0
WT333(F4E4E1AF1293)	3.81	13105	2022-11-28 10:12:44.245	0.058	0.09	1.042	7.263	-0.732	-1.465	-5.268	-0.247	-0.818	0	0	0	0	0	0	0
WT333(F4E4E1AF1293)	3.81	13105	2022-11-28 10:12:44.245	0.061	-0.106	1.003	9.766	-0.427	3.113	-5.208	-0.247	-0.676	0	0	0	0	0	0	0
WT333(F4E4E1AF1293)	3.81	13105	2022-11-28 10:12:44.245	0.061	-0.106	1.003	9.766	-0.427	3.113	-5.147	-0.247	-0.533	0	0	0	0	0	0	0
WT333(F4E4E1AF1293)	3.81	13105	2022-11-28 10:12:44.245	0.061	-0.106	1.003	9.766	-0.427	3.113	-5.087	-0.247	-0.396	0	0	0	0	0	0	0
WT333(F4E4E1AF1293)	3.81	13105	2022-11-28 10:12:44.245	0.061	-0.106	1.003	9.766	-0.427	3.113	-5.032	-0.247	-0.253	0	0	0	0	0	0	0
WT333(F4E4E1AF1293)	3.81	13105	2022-11-28 10:12:44.245	-0.091	0.133	1.162	7.935	-0.854	2.136	-4.982	-0.247	-0.11	0	0	0	0	0	0	0
WT333(F4E4E1AF1293)	3.81	13105	2022-11-28 10:12:44.245	-0.091	0.133	1.162	7.935	-0.854	2.136	-4.933	-0.247	0.022	0	0	0	0	0	0	0
WT333(F4E4E1AF1293)	3.81	13105	2022-11-28 10:12:44.245	-0.091	0.133	1.162	7.935	-0.854	2.136	-4.883	-0.247	0.165	0	0	0	0	0	0	0
WT333(F4E4E1AF1293)	3.81	13105	2022-11-28 10:12:44.245	-0.091	0.133	1.162	7.935	-0.854	2.136	-4.828	-0.247	0.308	0	0	0	0	0	0	0
WT333(F4E4E1AF1293)	3.81	13105	2022-11-28 10:12:44.245	0.143	-0.12	0.99	-6.653	-0.671	-1.526	-4.85	-0.247	0.428	0	0	0	0	0	0	0
WT333(F4E4E1AF1293)	3.81	13105	2022-11-28 10:12:44.245	0.143	-0.12	0.99	-6.653	-0.671	-1.526	-4.872	-0.247	0.555	0	0	0	0	0	0	0
WT333(F4E4E1AF1293)	3.81	13105	2022-11-28 10:12:44.245	0.143	-0.12	0.99	-6.653	-0.671	-1.526	-4.894	-0.247	0.676	0	0	0	0	0	0	0
WT333(F4E4E1AF1293)	3.81	13105	2022-11-28 10:12:44.245	0.143	-0.12	0.99	-6.653	-0.671	-1.526	-4.916	-0.253	0.797	0	0	0	0	0	0	0
WT333(F4E4E1AF1293)	3.81	13105	2022-11-28 10:12:44.245	-0.005	-0.026	1.005	-5.676	0.061	-0.366	-4.933	-0.253	0.928	0	0	0	0	0	0	0
WT333(F4E4E1AF1293)	3.81	13105	2022-11-28 10:12:44.245	-0.005	-0.026	1.005	-5.676	0.061	-0.366	-4.955	-0.253	1.055	0	0	0	0	0	0	0
WT333(F4E4E1AF1293)	3.81	13105	2022-11-28 10:12:44.370	-0.005	-0.026	1.005	-5.676	0.061	-0.366	-4.971	-0.253	1.181	0	0	0	0	0	0	0
WT333(F4E4E1AF1293)	3.81	13105	2022-11-28 10:12:44.370	-0.005	-0.026	1.005	-5.676	0.061	-0.366	-4.988	-0.253	1.307	0	0	0	0	0	0	0
WT333(F4E4E1AF1293)	3.81	13105	2022-11-28 10:12:44.370	-0.074	0.004	0.981	0.916	-0.916	-5.981	-4.971	-0.258	1.412	0	0	0	0	0	0	0
WT333(F4E4E1AF1293)	3.81	13105	2022-11-28 10:12:44.370	-0.074	0.004	0.981	0.916	-0.916	-5.981	-4.96	-0.258	1.511	0	0	0	0	0	0	0
WT333(F4E4E1AF1293)	3.81	13105	2022-11-28 10:12:44.370	-0.074	0.004	0.981	0.916	-0.916	-5.981	-4.944	-0.264	1.615	0	0	0	0	0	0	0
WT333(F4E4E1AF1293)	3.81	13105	2022-11-28 10:12:44.370	-0.074	0.004	0.981	0.916	-0.916	-5.981	-4.927	-0.264	1.719	0	0	0	0	0	0	0
WT333(F4E4E1AF1293)	3.81	13105	2022-11-28 10:12:44.370	-0.033	-0.143	0.989	7.324	-0.427	2.93	-4.883	-0.264	1.862	0	0	0	0	0	0	0
WT333(F4E4E1AF1293)	3.81	13105	2022-11-28 10:12:44.370	-0.033	-0.143	0.989	7.324	-0.427	2.93	-4.839	-0.258	2.01	0	0	0	0	0	0	0
WT333(F4E4E1AF1293)	3.81	13105	2022-11-28 10:12:44.370	-0.033	-0.143	0.989	7.324	-0.427	2.93	-4.796	-0.258	2.159	0	0	0	0	0	0	0
WT333(F4E4E1AF1293)	3.81	13105	2022-11-28 10:12:44.370	-0.033	-0.143	0.989	7.324	-0.427	2.93	-4.752	-0.253	2.302	0	0	0	0	0	0	0
WT333(F4E4E1AF1293)	3.81	13105	2022-11-28 10:12:44.370	0.077	0.03	1.021	-8.667	0.061	1.587	-4.79	-0.247	2.444	0	0	0	0	0	0	0
WT333(F4E4E1AF1293)	3.81	13105	2022-11-28 10:12:44.370	0.077	0.03	1.021	-8.667	0.061	1.587	-4.828	-0.247	2.582	0	0	0	0	0	0	0
WT333(F4E4E1AF1293)	3.81	13105	2022-11-28 10:12:44.370	0.077	0.03	1.021	-8.667	0.061	1.587	-4.861	-0.242	2.725	0	0	0	0	0	0	0
WT333(F4E4E1AF1293)	3.81	13105	2022-11-28 10:12:44.370	0.077	0.03	1.021	-8.667	0.061	1.587	-4.894	-0.236	2.862	0	0	0	0	0	0	0
WT333(F4E4E1AF1293)	3.81	13105	2022-11-28 10:12:44.370	0.007	-0.068	1.044	-8.606	0.366	-2.441	-4.927	-0.236	2.983	0	0	0	0	0	0	0
WT333(F4E4E1AF1293)	3.81	13105	2022-11-28 10:12:44.370	0.007	-0.068	1.044	-8.606	0.366	-2.441	-4.966	-0.231	3.104	0	0	0	0	0	0	0
WT333(F4E4E1AF1293)	3.81	13105	2022-11-28 10:12:44.417	0.007	-0.068	1.044	-8.606	0.366	-2.441	-4.999	-0.231	3.224	0	0	0	0	0	0	0
WT333(F4E4E1AF1293)	3.81	13105	2022-11-28 10:12:44.417	0.007	-0.068	1.044	-8.606	0.366	-2.441	-5.032	-0.225	3.345	0	0	0	0	0	0	0
WT333(F4E4E1AF1293)	3.81	13105	2022-11-28 10:12:44.417	-0.017	-0.026	0.986	6.775	-0.183	4.517	-4.988	-0.225	3.499	0	0	0	0	0	0	0
WT333(F4E4E1AF1293)	3.81	13105	2022-11-28 10:12:44.417	-0.017	-0.026	0.986	6.775	-0.183	4.517	-4.949	-0.22	3.658	0	0	0	0	0	0	0
WT333(F4E4E1AF1293)	3.81	13105	2022-11-28 10:12:44.417	-0.017	-0.026	0.986	6.775	-0.183	4.517	-4.905	-0.214	3.812	0	0	0	0	0	0	0
WT333(F4E4E1AF1293)	3.81	13105	2022-11-28 10:12:44.417	-0.017	-0.026	0.986	6.775	-0.183	4.517	-4.861	-0.209	3.966	0	0	0	0	0	0	0
WT333(F4E4E1AF1293)	3.81	13105	2022-11-28 10:12:44.417	0.053	-0.353	1.068	-17.334	1.587	3.662	-4.944	-0.198	4.114	0	0	0	0	0	0	0
WT333(F4E4E1AF1293)	3.81	13105	2022-11-28 10:12:44.417	0.053	-0.353	1.068	-17.334	1.587	3.662	-5.026	-0.192	4.263	0	0	0	0	0	0	0
WT333(F4E4E1AF1293)	3.81	13105	2022-11-28 10:12:44.417	0.053	-0.353	1.068	-17.334	1.587	3.662	-5.114	-0.181	4.406	0	0	0	0	0	0	0
WT333(F4E4E1AF1293)	3.81	13105	2022-11-28 10:12:44.417	0.053	-0.353	1.068	-17.334	1.587	3.662	-5.197	-0.176	4.548	0	0	0	0	0	0	0
WT333(F4E4E1AF1293)	3.81	13105	2022-11-28 10:12:44.417	-0.017	0.841	1.209	-13.55	-2.014	-2.502	-5.257	-0.181	4.669	0	0	0	0	0	0	0
WT333(F4E4E1AF1293)	3.81	13105	2022-11-28 10:12:44.417	-0.033	1.682	2.419	-13.55	-2.014	-2.502	-5.306	-0.187	4.796	0	0	0	0	0	0	0
WT333(F4E4E1AF1293)	3.81	13105	2022-11-28 10:12:44.417	-0.066	3.365	4.839	-13.55	-2.014	-2.502	-5.334	-0.181	4.933	0	0	0	0	0	0	0
WT333(F4E4E1AF1293)	3.81	13105	2022-11-28 10:12:44.417	-0.133	6.729	9.679	-13.55	-2.014	-2.502	-5.345	-0.159	5.092	0	0	0	0	0	0	0
WT333(F4E4E1AF1293)	3.81	13105	2022-11-28 10:12:44.417	0.097	-0.6	0.876	20.935	0	-5.737	-5.186	-0.126	5.224	0	0	0	0	0	0	0
WT333(F4E4E1AF1293)	3.81	13105	2022-11-28 10:12:44.417	0.097	-0.6	0.876	20.935	0	-5.737	-5.026	-0.104	5.356	0	0	0	0	0	0	0
WT333(F4E4E1AF1293)	3.81	13105	2022-11-28 10:12:44.510	0.097	-0.6	0.876	20.935	0	-5.737	-4.872	-0.082	5.488	0	0	0	0	0	0	0
WT333(F4E4E1AF1293)	3.81	13105	2022-11-28 10:12:44.510	0.097	-0.6	0.876	20.935	0	-5.737	-4.724	-0.066	5.614	0	0	0	0	0	0	0
WT333(F4E4E1AF1293)	3.81	13105	2022-11-28 10:12:44.510	0.012	-0.126	0.967	0.793	-0.244	4.395	-4.675	-0.044	5.79	0	0	0	0	0	0	0
WT333(F4E4E1AF1293)	3.81	13105	2022-11-28 10:12:44.510	0.012	-0.126	0.967	0.793	-0.244	4.395	-4.631	-0.027	5.96	0	0	0	0	0	0	0
WT333(F4E4E1AF1293)	3.81	13105	2022-11-28 10:12:44.510	0.012	-0.126	0.967	0.793	-0.244	4.395	-4.587	-0.005	6.13	0	0	0	0	0	0	0
WT333(F4E4E1AF1293)	3.81	13105	2022-11-28 10:12:44.510	0.012	-0.126	0.967	0.793	-0.244	4.395	-4.543	0.005	6.301	0	0	0	0	0	0	0
WT333(F4E4E1AF1293)	3.81	13105	2022-11-28 10:12:44.510	-0.069	0.062	1.054	-21.423	0.61	-1.77	-4.614	0.022	6.443	0	0	0	0	0	0	0
WT333(F4E4E1AF1293)	3.81	13105	2022-11-28 10:12:44.510	-0.069	0.062	1.054	-21.423	0.61	-1.77	-4.686	0.044	6.581	0	0	0	0	0	0	0
WT333(F4E4E1AF1293)	3.81	13105	2022-11-28 10:12:44.510	-0.069	0.062	1.054	-21.423	0.61	-1.77	-4.752	0.06	6.718	0	0	0	0	0	0	0
WT333(F4E4E1AF1293)	3.81	13105	2022-11-28 10:12:44.510	-0.069	0.062	1.054	-21.423	0.61	-1.77	-4.823	0.082	6.855	0	0	0	0	0	0	0
WT333(F4E4E1AF1293)	3.81	13105	2022-11-28 10:12:44.510	0.201	0.062	1.077	9.583	-1.465	-0.183	-4.741	0.088	7.004	0	0	0	0	0	0	0
WT333(F4E4E1AF1293)	3.81	13105	2022-11-28 10:12:44.510	0.201	0.062	1.077	9.583	-1.465	-0.183	-4.658	0.093	7.147	0	0	0	0	0	0	0
WT333(F4E4E1AF1293)	3.81	13105	2022-11-28 10:12:44.510	0.201	0.062	1.077	9.583	-1.465	-0.183	-4.576	0.099	7.289	0	0	0	0	0	0	0
WT333(F4E4E1AF1293)	3.81	13105	2022-11-28 10:12:44.510	0.201	0.062	1.077	9.583	-1.465	-0.183	-4.488	0.104	7.432	0	0	0	0	0	0	0
WT333(F4E4E1AF1293)	3.81	13105	2022-11-28 10:12:44.510	-0.148	-0.038	1.035	-1.465	1.16	-2.258	-4.46	0.115	7.559	0	0	0	0	0	0	0
WT333(F4E4E1AF1293)	3.81	13105	2022-11-28 10:12:44.510	-0.148	-0.038	1.035	-1.465	1.16	-2.258	-4.438	0.132	7.69	0	0	0	0	0	0	0
WT333(F4E4E1AF1293)	3.81	13105	2022-11-28 10:12:44.542	-0.148	-0.038	1.035	-1.465	1.16	-2.258	-4.417	0.148	7.817	0	0	0	0	0	0	0
WT333(F4E4E1AF1293)	3.81	13105	2022-11-28 10:12:44.542	-0.148	-0.038	1.035	-1.465	1.16	-2.258	-4.395	0.17	7.943	0	0	0	0	0	0	0
WT333(F4E4E1AF1293)	3.81	13105	2022-11-28 10:12:44.542	-0.091	-0.001	1.031	9.827	-0.549	4.761	-4.312	0.181	8.108	0	0	0	0	0	0	0
WT333(F4E4E1AF1293)	3.81	13105	2022-11-28 10:12:44.542	-0.091	-0.001	1.031	9.827	-0.549	4.761	-4.235	0.192	8.267	0	0	0	0	0	0	0
WT333(F4E4E1AF1293)	3.81	13105	2022-11-28 10:12:44.542	-0.091	-0.001	1.031	9.827	-0.549	4.761	-4.164	0.203	8.432	0	0	0	0	0	0	0
WT333(F4E4E1AF1293)	3.81	13105	2022-11-28 10:12:44.542	-0.091	-0.001	1.031	9.827	-0.549	4.761	-4.087	0.214	8.591	0	0	0	0	0	0	0
WT333(F4E4E1AF1293)	3.81	13105	2022-11-28 10:12:44.542	0.161	0.104	1.035	13	-0.305	-0.488	-3.999	0.225	8.729	0	0	0	0	0	0	0
WT333(F4E4E1AF1293)	3.81	13105	2022-11-28 10:12:44.542	0.161	0.104	1.035	13	-0.305	-0.488	-3.906	0.231	8.86	0	0	0	0	0	0	0
WT333(F4E4E1AF1293)	3.81	13105	2022-11-28 10:12:44.604	0.161	0.104	1.035	13	-0.305	-0.488	-3.818	0.236	8.992	0	0	0	0	0	0	0
WT333(F4E4E1AF1293)	3.81	13105	2022-11-28 10:12:44.604	0.161	0.104	1.035	13	-0.305	-0.488	-3.724	0.242	9.119	0	0	0	0	0	0	0
WT333(F4E4E1AF1293)	3.81	13105	2022-11-28 10:12:44.604	-0.013	-0.336	0.912	-24.963	2.258	-3.662	-3.823	0.258	9.234	0	0	0	0	0	0	0
WT333(F4E4E1AF1293)	3.81	13105	2022-11-28 10:12:44.604	-0.013	-0.336	0.912	-24.963	2.258	-3.662	-3.928	0.275	9.344	0	0	0	0	0	0	0
WT333(F4E4E1AF1293)	3.81	13105	2022-11-28 10:12:44.604	-0.013	-0.336	0.912	-24.963	2.258	-3.662	-4.032	0.291	9.448	0	0	0	0	0	0	0
WT333(F4E4E1AF1293)	3.81	13105	2022-11-28 10:12:44.604	-0.013	-0.336	0.912	-24.963	2.258	-3.662	-4.142	0.302	9.553	0	0	0	0	0	0	0
WT333(F4E4E1AF1293)	3.81	13105	2022-11-28 10:12:44.604	0.09	-0.148	0.988	-12.451	1.648	-1.221	-4.191	0.313	9.673	0	0	0	0	0	0	0
WT333(F4E4E1AF1293)	3.81	13105	2022-11-28 10:12:44.604	0.09	-0.148	0.988	-12.451	1.648	-1.221	-4.235	0.324	9.789	0	0	0	0	0	0	0
WT333(F4E4E1AF1293)	3.81	13105	2022-11-28 10:12:44.604	0.09	-0.148	0.988	-12.451	1.648	-1.221	-4.285	0.33	9.899	0	0	0	0	0	0	0
WT333(F4E4E1AF1293)	3.81	13105	2022-11-28 10:12:44.604	0.09	-0.148	0.988	-12.451	1.648	-1.221	-4.334	0.335	10.014	0	0	0	0	0	0	0
WT333(F4E4E1AF1293)	3.81	13105	2022-11-28 10:12:44.604	0	0.282	1.108	18.311	-0.122	6.287	-4.224	0.341	10.162	0	0	0	0	0	0	0
WT333(F4E4E1AF1293)	3.81	13105	2022-11-28 10:12:44.604	0	0.282	1.108	18.311	-0.122	6.287	-4.12	0.341	10.316	0	0	0	0	0	0	0
WT333(F4E4E1AF1293)	3.81	13105	2022-11-28 10:12:44.604	0	0.282	1.108	18.311	-0.122	6.287	-4.01	0.346	10.47	0	0	0	0	0	0	0
WT333(F4E4E1AF1293)	3.81	13105	2022-11-28 10:12:44.604	0.021	0.144	1.055	-1.404	0.61	-3.601	-3.994	0.352	10.574	0	0	0	0	0	0	0
WT333(F4E4E1AF1293)	3.81	13105	2022-11-28 10:12:44.604	0.021	0.144	1.055	-1.404	0.61	-3.601	-3.983	0.352	10.673	0	0	0	0	0	0	0
WT333(F4E4E1AF1293)	3.81	13105	2022-11-28 10:12:44.604	0.021	0.144	1.055	-1.404	0.61	-3.601	-3.972	0.357	10.778	0	0	0	0	0	0	0
WT333(F4E4E1AF1293)	3.81	13105	2022-11-28 10:12:44.698	0.021	0.144	1.055	-1.404	0.61	-3.601	-3.955	0.363	10.876	0	0	0	0	0	0	0
WT333(F4E4E1AF1293)	3.81	13105	2022-11-28 10:12:44.698	0.179	-0.614	0.847	8.545	0.366	-5.249	-3.895	0.363	10.97	0	0	0	0	0	0	0
WT333(F4E4E1AF1293)	3.81	13105	2022-11-28 10:12:44.698	0.179	-0.614	0.847	8.545	0.366	-5.249	-3.845	0.357	11.058	0	0	0	0	0	0	0
WT333(F4E4E1AF1293)	3.81	13105	2022-11-28 10:12:44.698	0.179	-0.614	0.847	8.545	0.366	-5.249	-3.79	0.352	11.14	0	0	0	0	0	0	0
WT333(F4E4E1AF1293)	3.81	13105	2022-11-28 10:12:44.698	0.179	-0.614	0.847	8.545	0.366	-5.249	-3.746	0.346	11.217	0	0	0	0	0	0	0
WT333(F4E4E1AF1293)	3.81	13105	2022-11-28 10:12:44.698	-0.028	0.156	1.102	4.211	0.305	8.118	-3.719	0.341	11.365	0	0	0	0	0	0	0
WT333(F4E4E1AF1293)	3.81	13105	2022-11-28 10:12:44.698	-0.028	0.156	1.102	4.211	0.305	8.118	-3.691	0.335	11.514	0	0	0	0	0	0	0
WT333(F4E4E1AF1293)	3.81	13105	2022-11-28 10:12:44.698	-0.028	0.156	1.102	4.211	0.305	8.118	-3.664	0.335	11.662	0	0	0	0	0	0	0
WT333(F4E4E1AF1293)	3.81	13105	2022-11-28 10:12:44.698	-0.028	0.156	1.102	4.211	0.305	8.118	-3.636	0.335	11.81	0	0	0	0	0	0	0
WT333(F4E4E1AF1293)	3.81	13105	2022-11-28 10:12:44.698	-0.087	0.168	1.066	-4.944	0.366	-0.244	-3.653	0.335	11.92	0	0	0	0	0	0	0
WT333(F4E4E1AF1293)	3.81	13105	2022-11-28 10:12:44.698	-0.087	0.168	1.066	-4.944	0.366	-0.244	-3.664	0.335	12.03	0	0	0	0	0	0	0
WT333(F4E4E1AF1293)	3.81	13105	2022-11-28 10:12:44.698	-0.087	0.168	1.066	-4.944	0.366	-0.244	-3.675	0.335	12.14	0	0	0	0	0	0	0
WT333(F4E4E1AF1293)	3.81	13105	2022-11-28 10:12:44.698	-0.087	0.168	1.066	-4.944	0.366	-0.244	-3.691	0.341	12.244	0	0	0	0	0	0	0
WT333(F4E4E1AF1293)	3.81	13105	2022-11-28 10:12:44.698	0.198	-0.136	0.99	-5.676	0.366	-5.737	-3.702	0.335	12.327	0	0	0	0	0	0	0
WT333(F4E4E1AF1293)	3.81	13105	2022-11-28 10:12:44.698	0.198	-0.136	0.99	-5.676	0.366	-5.737	-3.719	0.335	12.404	0	0	0	0	0	0	0
WT333(F4E4E1AF1293)	3.81	13105	2022-11-28 10:12:44.698	0.198	-0.136	0.99	-5.676	0.366	-5.737	-3.741	0.33	12.48	0	0	0	0	0	0	0
WT333(F4E4E1AF1293)	3.81	13105	2022-11-28 10:12:44.745	0.198	-0.136	0.99	-5.676	0.366	-5.737	-3.757	0.324	12.557	0	0	0	0	0	0	0
WT333(F4E4E1AF1293)	3.81	13105	2022-11-28 10:12:44.745	-0.104	-0.326	0.951	4.7	1.099	0.916	-3.724	0.324	12.667	0	0	0	0	0	0	0
WT333(F4E4E1AF1293)	3.81	13105	2022-11-28 10:12:44.745	-0.104	-0.326	0.951	4.7	1.099	0.916	-3.697	0.324	12.772	0	0	0	0	0	0	0
WT333(F4E4E1AF1293)	3.81	13105	2022-11-28 10:12:44.745	-0.104	-0.326	0.951	4.7	1.099	0.916	-3.669	0.324	12.876	0	0	0	0	0	0	0
WT333(F4E4E1AF1293)	3.81	13105	2022-11-28 10:12:44.745	-0.104	-0.326	0.951	4.7	1.099	0.916	-3.647	0.33	12.98	0	0	0	0	0	0	0
WT333(F4E4E1AF1293)	3.81	13105	2022-11-28 10:12:44.745	-0.102	0.192	1.015	-0.671	-0.244	7.019	-3.647	0.324	13.112	0	0	0	0	0	0	0
WT333(F4E4E1AF1293)	3.81	13105	2022-11-28 10:12:44.745	-0.102	0.192	1.015	-0.671	-0.244	7.019	-3.647	0.324	13.25	0	0	0	0	0	0	0
WT333(F4E4E1AF1293)	3.81	13105	2022-11-28 10:12:44.745	-0.102	0.192	1.015	-0.671	-0.244	7.019	-3.647	0.324	13.387	0	0	0	0	0	0	0
WT333(F4E4E1AF1293)	3.81	13105	2022-11-28 10:12:44.776	-0.102	0.192	1.015	-0.671	-0.244	7.019	-3.642	0.33	13.519	0	0	0	0	0	0	0
WT333(F4E4E1AF1293)	3.81	13105	2022-11-28 10:12:44.776	0.075	-0.115	1	-10.315	0.732	-1.953	-3.691	0.335	13.612	0	0	0	0	0	0	0
WT333(F4E4E1AF1293)	3.81	13105	2022-11-28 10:12:44.776	0.075	-0.115	1	-10.315	0.732	-1.953	-3.735	0.335	13.7	0	0	0	0	0	0	0
WT333(F4E4E1AF1293)	3.81	13105	2022-11-28 10:12:44.776	0.075	-0.115	1	-10.315	0.732	-1.953	-3.779	0.335	13.793	0	0	0	0	0	0	0
WT333(F4E4E1AF1293)	3.81	13105	2022-11-28 10:12:44.776	0.075	-0.115	1	-10.315	0.732	-1.953	-3.829	0.341	13.876	0	0	0	0	0	0	0
WT333(F4E4E1AF1293)	3.81	13105	2022-11-28 10:12:44.776	0.087	0.136	1.081	4.639	-0.305	0.549	-3.796	0.335	13.98	0	0	0	0	0	0	0
WT333(F4E4E1AF1293)	3.81	13105	2022-11-28 10:12:44.776	0.087	0.136	1.081	4.639	-0.305	0.549	-3.768	0.33	14.079	0	0	0	0	0	0	0
WT333(F4E4E1AF1293)	3.81	13105	2022-11-28 10:12:44.776	0.087	0.136	1.081	4.639	-0.305	0.549	-3.735	0.33	14.178	0	0	0	0	0	0	0
WT333(F4E4E1AF1293)	3.81	13105	2022-11-28 10:12:44.807	0.087	0.136	1.081	4.639	-0.305	0.549	-3.697	0.324	14.277	0	0	0	0	0	0	0
WT333(F4E4E1AF1293)	3.81	13105	2022-11-28 10:12:44.807	0.031	-0.358	0.838	23.865	-0.061	-5.127	-3.571	0.319	14.348	0	0	0	0	0	0	0
WT333(F4E4E1AF1293)	3.81	13105	2022-11-28 10:12:44.807	0.031	-0.358	0.838	23.865	-0.061	-5.127	-3.45	0.313	14.414	0	0	0	0	0	0	0
WT333(F4E4E1AF1293)	3.81	13105	2022-11-28 10:12:44.807	0.031	-0.358	0.838	23.865	-0.061	-5.127	-3.329	0.308	14.48	0	0	0	0	0	0	0
WT333(F4E4E1AF1293)	3.81	13105	2022-11-28 10:12:44.807	0.031	-0.358	0.838	23.865	-0.061	-5.127	-3.208	0.297	14.546	0	0	0	0	0	0	0
WT333(F4E4E1AF1293)	3.81	13105	2022-11-28 10:12:44.807	-0.042	0.229	1.093	-1.587	-0.183	5.92	-3.219	0.297	14.667	0	0	0	0	0	0	0
WT333(F4E4E1AF1293)	3.81	13105	2022-11-28 10:12:44.807	-0.042	0.229	1.093	-1.587	-0.183	5.92	-3.224	0.291	14.788	0	0	0	0	0	0	0
WT333(F4E4E1AF1293)	3.81	13105	2022-11-28 10:12:44.807	-0.042	0.229	1.093	-1.587	-0.183	5.92	-3.224	0.291	14.914	0	0	0	0	0	0	0
WT333(F4E4E1AF1293)	3.81	13105	2022-11-28 10:12:44.870	-0.042	0.229	1.093	-1.587	-0.183	5.92	-3.224	0.291	15.035	0	0	0	0	0	0	0
WT333(F4E4E1AF1293)	3.81	13105	2022-11-28 10:12:44.870	-0.046	-0.017	1.071	21.606	-0.305	-1.953	-3.109	0.286	15.117	0	0	0	0	0	0	0
WT333(F4E4E1AF1293)	3.81	13105	2022-11-28 10:12:44.870	-0.046	-0.017	1.071	21.606	-0.305	-1.953	-2.994	0.286	15.205	0	0	0	0	0	0	0
WT333(F4E4E1AF1293)	3.81	13105	2022-11-28 10:12:44.870	-0.046	-0.017	1.071	21.606	-0.305	-1.953	-2.884	0.28	15.287	0	0	0	0	0	0	0
WT333(F4E4E1AF1293)	3.81	13105	2022-11-28 10:12:44.870	-0.046	-0.017	1.071	21.606	-0.305	-1.953	-2.769	0.28	15.37	0	0	0	0	0	0	0
WT333(F4E4E1AF1293)	3.81	13105	2022-11-28 10:12:44.870	0.025	-0.117	0.98	18.86	-0.671	3.784	-2.67	0.275	15.485	0	0	0	0	0	0	0
WT333(F4E4E1AF1293)	3.81	13105	2022-11-28 10:12:44.870	0.025	-0.117	0.98	18.86	-0.671	3.784	-2.571	0.275	15.595	0	0	0	0	0	0	0
WT333(F4E4E1AF1293)	3.81	13105	2022-11-28 10:12:44.870	0.025	-0.117	0.98	18.86	-0.671	3.784	-2.472	0.269	15.705	0	0	0	0	0	0	0
WT333(F4E4E1AF1293)	3.81	13105	2022-11-28 10:12:44.963	0.025	-0.117	0.98	18.86	-0.671	3.784	-2.379	0.264	15.815	0	0	0	0	0	0	0
WT333(F4E4E1AF1293)	3.81	13105	2022-11-28 10:12:44.963	-0.15	0.108	1.063	-15.625	0.671	1.221	-2.455	0.269	15.914	0	0	0	0	0	0	0
WT333(F4E4E1AF1293)	3.81	13105	2022-11-28 10:12:44.963	-0.15	0.108	1.063	-15.625	0.671	1.221	-2.527	0.275	16.013	0	0	0	0	0	0	0
WT333(F4E4E1AF1293)	3.81	13105	2022-11-28 10:12:44.963	-0.15	0.108	1.063	-15.625	0.671	1.221	-2.604	0.28	16.117	0	0	0	0	0	0	0
WT333(F4E4E1AF1293)	3.81	13105	2022-11-28 10:12:44.963	-0.15	0.108	1.063	-15.625	0.671	1.221	-2.675	0.291	16.216	0	0	0	0	0	0	0
WT333(F4E4E1AF1293)	3.81	13105	2022-11-28 10:12:44.963	0.075	-0.055	1.067	-5.249	0.183	-2.319	-2.697	0.297	16.298	0	0	0	0	0	0	0
WT333(F4E4E1AF1293)	3.81	13105	2022-11-28 10:12:44.963	0.075	-0.055	1.067	-5.249	0.183	-2.319	-2.714	0.297	16.381	0	0	0	0	0	0	0
WT333(F4E4E1AF1293)	3.81	13105	2022-11-28 10:12:44.963	0.075	-0.055	1.067	-5.249	0.183	-2.319	-2.736	0.302	16.463	0	0	0	0	0	0	0
WT333(F4E4E1AF1293)	3.81	13105	2022-11-28 10:12:44.963	0.075	-0.055	1.067	-5.249	0.183	-2.319	-2.758	0.302	16.545	0	0	0	0	0	0	0

## Sheet: 12Hz
设备名称	电压	版本	片上时间	加速度X(g)	加速度Y(g)	加速度Z(g)	角速度X(°/s)	角速度Y(°/s)	角速度Z(°/s)	角度X(°)	角度Y(°)	角度Z(°)	磁场X	磁场Y	磁场Z	四元数0	四元数1	四元数2	四元数3	状态
WT333(F4E4E1AF1293)	3.83	13105	2022-11-28 10:58:17.729	-0.003	-0.013	1.023	-11.719	-0.244	0.183	2.604	-1.23	-92.219	0	0	0	0	0	0	0
WT333(F4E4E1AF1293)	3.83	13105	2022-11-28 10:58:17.729	-0.003	-0.013	1.023	-11.719	-0.244	0.183	2.549	-1.236	-92.005	0	0	0	0	0	0	0
WT333(F4E4E1AF1293)	3.83	13105	2022-11-28 10:58:17.729	-0.003	-0.013	1.023	-11.719	-0.244	0.183	2.488	-1.236	-91.785	0	0	0	0	0	0	0
WT333(F4E4E1AF1293)	3.83	13105	2022-11-28 10:58:17.838	0.032	0.148	1.039	5.615	0	1.099	2.521	-1.23	-91.56	0	0	0	0	0	0	0
WT333(F4E4E1AF1293)	3.83	13105	2022-11-28 10:58:17.854	0.032	0.148	1.039	5.615	0	1.099	2.549	-1.23	-91.34	0	0	0	0	0	0	0
WT333(F4E4E1AF1293)	3.83	13105	2022-11-28 10:58:17.854	0.032	0.148	1.039	5.615	0	1.099	2.582	-1.23	-91.115	0	0	0	0	0	0	0
WT333(F4E4E1AF1293)	3.83	13105	2022-11-28 10:58:17.854	0.032	0.148	1.039	5.615	0	1.099	2.609	-1.23	-90.895	0	0	0	0	0	0	0
WT333(F4E4E1AF1293)	3.83	13105	2022-11-28 10:58:17.854	0.001	0.13	1.03	5.981	-0.122	-2.93	2.642	-1.225	-90.692	0	0	0	0	0	0	0
WT333(F4E4E1AF1293)	3.83	13105	2022-11-28 10:58:17.854	0.001	0.13	1.03	5.981	-0.122	-2.93	2.681	-1.225	-90.494	0	0	0	0	0	0	0
WT333(F4E4E1AF1293)	3.83	13105	2022-11-28 10:58:17.854	0.001	0.13	1.03	5.981	-0.122	-2.93	2.714	-1.219	-90.291	0	0	0	0	0	0	0
WT333(F4E4E1AF1293)	3.83	13105	2022-11-28 10:58:17.854	0.001	0.13	1.03	5.981	-0.122	-2.93	2.747	-1.214	-90.093	0	0	0	0	0	0	0
WT333(F4E4E1AF1293)	3.83	13105	2022-11-28 10:58:17.854	-0.001	-0.047	0.999	0.061	-0.061	0.793	2.752	-1.214	-89.874	0	0	0	0	0	0	0
WT333(F4E4E1AF1293)	3.83	13105	2022-11-28 10:58:17.854	-0.001	-0.047	0.999	0.061	-0.061	0.793	2.752	-1.214	-89.654	0	0	0	0	0	0	0
WT333(F4E4E1AF1293)	3.83	13105	2022-11-28 10:58:17.854	-0.001	-0.047	0.999	0.061	-0.061	0.793	2.752	-1.208	-89.434	0	0	0	0	0	0	0
WT333(F4E4E1AF1293)	3.83	13105	2022-11-28 10:58:17.854	-0.001	-0.047	0.999	0.061	-0.061	0.793	2.752	-1.208	-89.214	0	0	0	0	0	0	0
WT333(F4E4E1AF1293)	3.83	13105	2022-11-28 10:58:17.854	0.09	0.094	1.009	8.057	0.244	1.465	2.796	-1.208	-88.995	0	0	0	0	0	0	0
WT333(F4E4E1AF1293)	3.83	13105	2022-11-28 10:58:17.854	0.09	0.094	1.009	8.057	0.244	1.465	2.834	-1.208	-88.77	0	0	0	0	0	0	0
WT333(F4E4E1AF1293)	3.83	13105	2022-11-28 10:58:17.854	0.09	0.094	1.009	8.057	0.244	1.465	2.878	-1.203	-88.55	0	0	0	0	0	0	0
WT333(F4E4E1AF1293)	3.83	13105	2022-11-28 10:58:17.854	0.09	0.094	1.009	8.057	0.244	1.465	2.922	-1.203	-88.33	0	0	0	0	0	0	0
WT333(F4E4E1AF1293)	3.83	13105	2022-11-28 10:58:17.932	0.023	0.134	1.004	7.935	-1.404	0.488	2.961	-1.208	-88.116	0	0	0	0	0	0	0
WT333(F4E4E1AF1293)	3.83	13105	2022-11-28 10:58:17.932	0.023	0.134	1.004	7.935	-1.404	0.488	3.005	-1.214	-87.902	0	0	0	0	0	0	0
WT333(F4E4E1AF1293)	3.83	13105	2022-11-28 10:58:17.932	0.023	0.134	1.004	7.935	-1.404	0.488	3.049	-1.225	-87.687	0	0	0	0	0	0	0
WT333(F4E4E1AF1293)	3.83	13105	2022-11-28 10:58:17.932	0.023	0.134	1.004	7.935	-1.404	0.488	3.093	-1.23	-87.473	0	0	0	0	0	0	0
WT333(F4E4E1AF1293)	3.83	13105	2022-11-28 10:58:17.932	0.046	-0.104	0.983	-4.333	-0.122	-0.916	3.071	-1.23	-87.264	0	0	0	0	0	0	0
WT333(F4E4E1AF1293)	3.83	13105	2022-11-28 10:58:17.932	0.046	-0.104	0.983	-4.333	-0.122	-0.916	3.054	-1.23	-87.056	0	0	0	0	0	0	0
WT333(F4E4E1AF1293)	3.83	13105	2022-11-28 10:58:17.932	0.046	-0.104	0.983	-4.333	-0.122	-0.916	3.032	-1.23	-86.847	0	0	0	0	0	0	0
WT333(F4E4E1AF1293)	3.83	13105	2022-11-28 10:58:17.932	0.046	-0.104	0.983	-4.333	-0.122	-0.916	3.01	-1.236	-86.644	0	0	0	0	0	0	0
WT333(F4E4E1AF1293)	3.83	13105	2022-11-28 10:58:17.963	0.039	0.023	1.005	-9.216	0.488	-0.305	2.966	-1.236	-86.429	0	0	0	0	0	0	0
WT333(F4E4E1AF1293)	3.83	13105	2022-11-28 10:58:17.963	0.039	0.023	1.005	-9.216	0.488	-0.305	2.917	-1.236	-86.221	0	0	0	0	0	0	0
WT333(F4E4E1AF1293)	3.83	13105	2022-11-28 10:58:17.963	0.039	0.023	1.005	-9.216	0.488	-0.305	2.873	-1.236	-86.012	0	0	0	0	0	0	0
WT333(F4E4E1AF1293)	3.83	13105	2022-11-28 10:58:17.963	0.039	0.023	1.005	-9.216	0.488	-0.305	2.823	-1.236	-85.803	0	0	0	0	0	0	0
WT333(F4E4E1AF1293)	3.83	13105	2022-11-28 10:58:17.963	-0.015	0.111	1.036	0.977	1.16	2.808	2.829	-1.23	-85.578	0	0	0	0	0	0	0
WT333(F4E4E1AF1293)	3.83	13105	2022-11-28 10:58:17.963	-0.015	0.111	1.036	0.977	1.16	2.808	2.834	-1.225	-85.353	0	0	0	0	0	0	0
WT333(F4E4E1AF1293)	3.83	13105	2022-11-28 10:58:17.963	-0.015	0.111	1.036	0.977	1.16	2.808	2.84	-1.225	-85.128	0	0	0	0	0	0	0
WT333(F4E4E1AF1293)	3.83	13105	2022-11-28 10:58:17.963	-0.015	0.111	1.036	0.977	1.16	2.808	2.845	-1.219	-84.902	0	0	0	0	0	0	0
WT333(F4E4E1AF1293)	3.83	13105	2022-11-28 10:58:18.026	0.034	0.13	1.037	-1.221	0.427	-5.066	2.84	-1.214	-84.716	0	0	0	0	0	0	0
WT333(F4E4E1AF1293)	3.83	13105	2022-11-28 10:58:18.026	0.034	0.13	1.037	-1.221	0.427	-5.066	2.834	-1.208	-84.534	0	0	0	0	0	0	0
WT333(F4E4E1AF1293)	3.83	13105	2022-11-28 10:58:18.026	0.034	0.13	1.037	-1.221	0.427	-5.066	2.834	-1.208	-84.348	0	0	0	0	0	0	0
WT333(F4E4E1AF1293)	3.83	13105	2022-11-28 10:58:18.026	0.034	0.13	1.037	-1.221	0.427	-5.066	2.829	-1.203	-84.166	0	0	0	0	0	0	0
WT333(F4E4E1AF1293)	3.83	13105	2022-11-28 10:58:18.026	0.097	-0.173	1.039	-14.099	0.183	2.319	2.763	-1.203	-83.947	0	0	0	0	0	0	0
WT333(F4E4E1AF1293)	3.83	13105	2022-11-28 10:58:18.026	0.097	-0.173	1.039	-14.099	0.183	2.319	2.692	-1.203	-83.721	0	0	0	0	0	0	0
WT333(F4E4E1AF1293)	3.83	13105	2022-11-28 10:58:18.026	0.097	-0.173	1.039	-14.099	0.183	2.319	2.62	-1.208	-83.502	0	0	0	0	0	0	0
WT333(F4E4E1AF1293)	3.83	13105	2022-11-28 10:58:18.026	0.097	-0.173	1.039	-14.099	0.183	2.319	2.549	-1.208	-83.282	0	0	0	0	0	0	0
WT333(F4E4E1AF1293)	3.83	13105	2022-11-28 10:58:18.026	0.015	0.2	1.076	1.648	0.366	2.686	2.554	-1.214	-83.062	0	0	0	0	0	0	0
WT333(F4E4E1AF1293)	3.83	13105	2022-11-28 10:58:18.026	0.015	0.2	1.076	1.648	0.366	2.686	2.565	-1.214	-82.842	0	0	0	0	0	0	0
WT333(F4E4E1AF1293)	3.83	13105	2022-11-28 10:58:18.026	0.015	0.2	1.076	1.648	0.366	2.686	2.576	-1.214	-82.623	0	0	0	0	0	0	0
WT333(F4E4E1AF1293)	3.83	13105	2022-11-28 10:58:18.026	0.015	0.2	1.076	1.648	0.366	2.686	2.582	-1.214	-82.397	0	0	0	0	0	0	0
WT333(F4E4E1AF1293)	3.83	13105	2022-11-28 10:58:18.026	0.083	0.043	1.041	-3.845	0.366	-0.122	2.565	-1.214	-82.194	0	0	0	0	0	0	0
WT333(F4E4E1AF1293)	3.83	13105	2022-11-28 10:58:18.026	0.083	0.043	1.041	-3.845	0.366	-0.122	2.549	-1.214	-81.985	0	0	0	0	0	0	0
WT333(F4E4E1AF1293)	3.83	13105	2022-11-28 10:58:18.026	0.083	0.043	1.041	-3.845	0.366	-0.122	2.538	-1.214	-81.782	0	0	0	0	0	0	0
WT333(F4E4E1AF1293)	3.83	13105	2022-11-28 10:58:18.026	-0.057	0.275	1.033	15.259	0	-0.427	2.615	-1.214	-81.579	0	0	0	0	0	0	0
WT333(F4E4E1AF1293)	3.83	13105	2022-11-28 10:58:18.026	-0.057	0.275	1.033	15.259	0	-0.427	2.697	-1.214	-81.376	0	0	0	0	0	0	0
WT333(F4E4E1AF1293)	3.83	13105	2022-11-28 10:58:18.026	-0.057	0.275	1.033	15.259	0	-0.427	2.78	-1.208	-81.167	0	0	0	0	0	0	0
WT333(F4E4E1AF1293)	3.83	13105	2022-11-28 10:58:18.026	-0.057	0.275	1.033	15.259	0	-0.427	2.862	-1.203	-80.964	0	0	0	0	0	0	0
WT333(F4E4E1AF1293)	3.83	13105	2022-11-28 10:58:18.026	0.012	0.314	1.005	4.517	-2.441	-13.855	2.889	-1.208	-80.832	0	0	0	0	0	0	0
WT333(F4E4E1AF1293)	3.83	13105	2022-11-28 10:58:18.026	0.012	0.314	1.005	4.517	-2.441	-13.855	2.922	-1.214	-80.695	0	0	0	0	0	0	0
WT333(F4E4E1AF1293)	3.83	13105	2022-11-28 10:58:18.026	0.012	0.314	1.005	4.517	-2.441	-13.855	2.955	-1.214	-80.563	0	0	0	0	0	0	0
WT333(F4E4E1AF1293)	3.83	13105	2022-11-28 10:58:18.026	0.012	0.314	1.005	4.517	-2.441	-13.855	2.994	-1.214	-80.425	0	0	0	0	0	0	0
WT333(F4E4E1AF1293)	3.83	13105	2022-11-28 10:58:18.026	0.199	-0.177	1.098	-4.578	-1.77	-9.583	2.983	-1.214	-80.272	0	0	0	0	0	0	0
WT333(F4E4E1AF1293)	3.83	13105	2022-11-28 10:58:18.057	0.199	-0.177	1.098	-4.578	-1.77	-9.583	2.966	-1.219	-80.112	0	0	0	0	0	0	0
WT333(F4E4E1AF1293)	3.83	13105	2022-11-28 10:58:18.057	0.199	-0.177	1.098	-4.578	-1.77	-9.583	2.955	-1.225	-79.958	0	0	0	0	0	0	0
WT333(F4E4E1AF1293)	3.83	13105	2022-11-28 10:58:18.057	0.199	-0.177	1.098	-4.578	-1.77	-9.583	2.939	-1.23	-79.799	0	0	0	0	0	0	0
WT333(F4E4E1AF1293)	3.83	13105	2022-11-28 10:58:18.057	0.029	-0.107	1.092	13.55	0.183	16.113	3.01	-1.236	-79.514	0	0	0	0	0	0	0
WT333(F4E4E1AF1293)	3.83	13105	2022-11-28 10:58:18.057	0.029	-0.107	1.092	13.55	0.183	16.113	3.076	-1.247	-79.233	0	0	0	0	0	0	0
WT333(F4E4E1AF1293)	3.83	13105	2022-11-28 10:58:18.057	0.029	-0.107	1.092	13.55	0.183	16.113	3.148	-1.252	-78.948	0	0	0	0	0	0	0
WT333(F4E4E1AF1293)	3.83	13105	2022-11-28 10:58:18.057	0.029	-0.107	1.092	13.55	0.183	16.113	3.214	-1.263	-78.662	0	0	0	0	0	0	0
WT333(F4E4E1AF1293)	3.83	13105	2022-11-28 10:58:18.057	0.04	0.382	1.049	27.893	-0.793	9.399	3.351	-1.269	-78.415	0	0	0	0	0	0	0
WT333(F4E4E1AF1293)	3.83	13105	2022-11-28 10:58:18.088	0.04	0.382	1.049	27.893	-0.793	9.399	3.494	-1.28	-78.168	0	0	0	0	0	0	0
WT333(F4E4E1AF1293)	3.83	13105	2022-11-28 10:58:18.088	0.04	0.382	1.049	27.893	-0.793	9.399	3.636	-1.291	-77.915	0	0	0	0	0	0	0
WT333(F4E4E1AF1293)	3.83	13105	2022-11-28 10:58:18.088	0.04	0.382	1.049	27.893	-0.793	9.399	3.785	-1.296	-77.668	0	0	0	0	0	0	0
WT333(F4E4E1AF1293)	3.83	13105	2022-11-28 10:58:18.088	-0.11	-0.192	0.938	3.601	-1.892	-8.667	3.807	-1.302	-77.509	0	0	0	0	0	0	0
WT333(F4E4E1AF1293)	3.83	13105	2022-11-28 10:58:18.088	-0.11	-0.192	0.938	3.601	-1.892	-8.667	3.829	-1.307	-77.355	0	0	0	0	0	0	0
WT333(F4E4E1AF1293)	3.83	13105	2022-11-28 10:58:18.088	-0.11	-0.192	0.938	3.601	-1.892	-8.667	3.845	-1.318	-77.195	0	0	0	0	0	0	0
WT333(F4E4E1AF1293)	3.83	13105	2022-11-28 10:58:18.088	-0.11	-0.192	0.938	3.601	-1.892	-8.667	3.862	-1.324	-77.042	0	0	0	0	0	0	0
WT333(F4E4E1AF1293)	3.83	13105	2022-11-28 10:58:18.088	0.089	0.001	0.984	5.615	-4.883	-5.432	3.889	-1.346	-76.866	0	0	0	0	0	0	0
WT333(F4E4E1AF1293)	3.83	13105	2022-11-28 10:58:18.151	0.089	0.001	0.984	5.615	-4.883	-5.432	3.911	-1.373	-76.696	0	0	0	0	0	0	0
WT333(F4E4E1AF1293)	3.83	13105	2022-11-28 10:58:18.151	0.089	0.001	0.984	5.615	-4.883	-5.432	3.939	-1.401	-76.525	0	0	0	0	0	0	0
WT333(F4E4E1AF1293)	3.83	13105	2022-11-28 10:58:18.151	0.089	0.001	0.984	5.615	-4.883	-5.432	3.966	-1.423	-76.355	0	0	0	0	0	0	0
WT333(F4E4E1AF1293)	3.83	13105	2022-11-28 10:58:18.151	0.065	0.384	1.235	-1.221	-2.991	-4.639	3.961	-1.439	-76.179	0	0	0	0	0	0	0
WT333(F4E4E1AF1293)	3.83	13105	2022-11-28 10:58:18.151	0.065	0.384	1.235	-1.221	-2.991	-4.639	3.955	-1.456	-76.003	0	0	0	0	0	0	0
WT333(F4E4E1AF1293)	3.83	13105	2022-11-28 10:58:18.151	0.065	0.384	1.235	-1.221	-2.991	-4.639	3.95	-1.467	-75.828	0	0	0	0	0	0	0
WT333(F4E4E1AF1293)	3.83	13105	2022-11-28 10:58:18.151	0.065	0.384	1.235	-1.221	-2.991	-4.639	3.95	-1.478	-75.652	0	0	0	0	0	0	0
WT333(F4E4E1AF1293)	3.83	13105	2022-11-28 10:58:18.151	-0.015	0.371	0.943	46.204	-4.089	3.296	4.186	-1.5	-75.443	0	0	0	0	0	0	0
WT333(F4E4E1AF1293)	3.83	13105	2022-11-28 10:58:18.151	-0.015	0.371	0.943	46.204	-4.089	3.296	4.427	-1.516	-75.229	0	0	0	0	0	0	0
WT333(F4E4E1AF1293)	3.83	13105	2022-11-28 10:58:18.151	-0.015	0.371	0.943	46.204	-4.089	3.296	4.664	-1.533	-75.015	0	0	0	0	0	0	0
WT333(F4E4E1AF1293)	3.83	13105	2022-11-28 10:58:18.151	-0.015	0.371	0.943	46.204	-4.089	3.296	4.905	-1.549	-74.806	0	0	0	0	0	0	0
WT333(F4E4E1AF1293)	3.83	13105	2022-11-28 10:58:18.151	0.034	-0.819	0.823	-34.546	6.287	-4.517	4.735	-1.511	-74.63	0	0	0	0	0	0	0
WT333(F4E4E1AF1293)	3.83	13105	2022-11-28 10:58:18.151	0.034	-0.819	0.823	-34.546	6.287	-4.517	4.559	-1.483	-74.449	0	0	0	0	0	0	0
WT333(F4E4E1AF1293)	3.83	13105	2022-11-28 10:58:18.151	0.034	-0.819	0.823	-34.546	6.287	-4.517	4.378	-1.456	-74.273	0	0	0	0	0	0	0
WT333(F4E4E1AF1293)	3.83	13105	2022-11-28 10:58:18.151	0.034	-0.819	0.823	-34.546	6.287	-4.517	4.191	-1.434	-74.097	0	0	0	0	0	0	0
WT333(F4E4E1AF1293)	3.83	13105	2022-11-28 10:58:18.151	-0.063	0.263	1.095	13.977	-1.77	12.39	4.246	-1.456	-73.839	0	0	0	0	0	0	0
WT333(F4E4E1AF1293)	3.83	13105	2022-11-28 10:58:18.323	-0.063	0.263	1.095	13.977	-1.77	12.39	4.307	-1.472	-73.586	0	0	0	0	0	0	0
WT333(F4E4E1AF1293)	3.83	13105	2022-11-28 10:58:18.323	-0.063	0.263	1.095	13.977	-1.77	12.39	4.367	-1.494	-73.328	0	0	0	0	0	0	0
WT333(F4E4E1AF1293)	3.83	13105	2022-11-28 10:58:18.323	-0.063	0.263	1.095	13.977	-1.77	12.39	4.422	-1.511	-73.07	0	0	0	0	0	0	0
WT333(F4E4E1AF1293)	3.83	13105	2022-11-28 10:58:18.323	-0.029	-0.033	1.02	36.133	3.479	14.893	4.592	-1.5	-72.801	0	0	0	0	0	0	0
WT333(F4E4E1AF1293)	3.83	13105	2022-11-28 10:58:18.323	-0.029	-0.033	1.02	36.133	3.479	14.893	4.763	-1.494	-72.532	0	0	0	0	0	0	0
WT333(F4E4E1AF1293)	3.83	13105	2022-11-28 10:58:18.323	-0.029	-0.033	1.02	36.133	3.479	14.893	4.927	-1.483	-72.263	0	0	0	0	0	0	0
WT333(F4E4E1AF1293)	3.83	13105	2022-11-28 10:58:18.323	-0.029	-0.033	1.02	36.133	3.479	14.893	5.092	-1.478	-71.993	0	0	0	0	0	0	0
WT333(F4E4E1AF1293)	3.83	13105	2022-11-28 10:58:18.323	0.086	1.133	1.072	-24.536	-2.747	-21.667	4.971	-1.483	-71.906	0	0	0	0	0	0	0
WT333(F4E4E1AF1293)	3.83	13105	2022-11-28 10:58:18.323	0.172	2.266	2.144	-24.536	-2.747	-21.667	4.861	-1.478	-71.823	0	0	0	0	0	0	0
WT333(F4E4E1AF1293)	3.83	13105	2022-11-28 10:58:18.323	0.345	4.532	4.288	-24.536	-2.747	-21.667	4.774	-1.461	-71.741	0	0	0	0	0	0	0
WT333(F4E4E1AF1293)	3.83	13105	2022-11-28 10:58:18.323	0.69	9.064	8.575	-24.536	-2.747	-21.667	4.713	-1.428	-71.664	0	0	0	0	0	0	0
WT333(F4E4E1AF1293)	3.83	13105	2022-11-28 10:58:18.323	-0.022	-0.504	0.839	27.893	-0.549	9.033	4.905	-1.401	-71.433	0	0	0	0	0	0	0
WT333(F4E4E1AF1293)	3.83	13105	2022-11-28 10:58:18.323	-0.022	-0.504	0.839	27.893	-0.549	9.033	5.092	-1.373	-71.197	0	0	0	0	0	0	0
WT333(F4E4E1AF1293)	3.83	13105	2022-11-28 10:58:18.323	-0.022	-0.504	0.839	27.893	-0.549	9.033	5.279	-1.357	-70.966	0	0	0	0	0	0	0
WT333(F4E4E1AF1293)	3.83	13105	2022-11-28 10:58:18.323	-0.022	-0.504	0.839	27.893	-0.549	9.033	5.455	-1.335	-70.73	0	0	0	0	0	0	0
WT333(F4E4E1AF1293)	3.83	13105	2022-11-28 10:58:18.323	0.088	0.008	0.909	-39.978	1.343	3.296	5.295	-1.307	-70.527	0	0	0	0	0	0	0
WT333(F4E4E1AF1293)	3.83	13105	2022-11-28 10:58:18.354	0.088	0.008	0.909	-39.978	1.343	3.296	5.136	-1.274	-70.323	0	0	0	0	0	0	0
WT333(F4E4E1AF1293)	3.83	13105	2022-11-28 10:58:18.354	0.088	0.008	0.909	-39.978	1.343	3.296	4.977	-1.247	-70.115	0	0	0	0	0	0	0
WT333(F4E4E1AF1293)	3.83	13105	2022-11-28 10:58:18.354	0.088	0.008	0.909	-39.978	1.343	3.296	4.812	-1.219	-69.911	0	0	0	0	0	0	0
WT333(F4E4E1AF1293)	3.83	13105	2022-11-28 10:58:18.354	0.14	-0.16	0.976	-2.502	-1.953	0.427	4.834	-1.214	-69.719	0	0	0	0	0	0	0
WT333(F4E4E1AF1293)	3.83	13105	2022-11-28 10:58:18.354	0.14	-0.16	0.976	-2.502	-1.953	0.427	4.856	-1.203	-69.532	0	0	0	0	0	0	0
WT333(F4E4E1AF1293)	3.83	13105	2022-11-28 10:58:18.354	0.14	-0.16	0.976	-2.502	-1.953	0.427	4.878	-1.198	-69.34	0	0	0	0	0	0	0
WT333(F4E4E1AF1293)	3.83	13105	2022-11-28 10:58:18.354	0.14	-0.16	0.976	-2.502	-1.953	0.427	4.894	-1.198	-69.153	0	0	0	0	0	0	0
WT333(F4E4E1AF1293)	3.83	13105	2022-11-28 10:58:18.354	-0.094	0.029	0.953	-16.052	0.488	-6.104	4.845	-1.181	-68.994	0	0	0	0	0	0	0
WT333(F4E4E1AF1293)	3.83	13105	2022-11-28 10:58:18.354	-0.094	0.029	0.953	-16.052	0.488	-6.104	4.79	-1.159	-68.835	0	0	0	0	0	0	0
WT333(F4E4E1AF1293)	3.83	13105	2022-11-28 10:58:18.354	-0.094	0.029	0.953	-16.052	0.488	-6.104	4.735	-1.143	-68.676	0	0	0	0	0	0	0
WT333(F4E4E1AF1293)	3.83	13105	2022-11-28 10:58:18.354	-0.094	0.029	0.953	-16.052	0.488	-6.104	4.68	-1.126	-68.516	0	0	0	0	0	0	0
WT333(F4E4E1AF1293)	3.83	13105	2022-11-28 10:58:18.354	0.094	-0.064	0.962	-9.277	0.61	1.892	4.658	-1.11	-68.318	0	0	0	0	0	0	0
WT333(F4E4E1AF1293)	3.83	13105	2022-11-28 10:58:18.354	0.094	-0.064	0.962	-9.277	0.61	1.892	4.631	-1.099	-68.121	0	0	0	0	0	0	0
WT333(F4E4E1AF1293)	3.83	13105	2022-11-28 10:58:18.354	0.094	-0.064	0.962	-9.277	0.61	1.892	4.603	-1.088	-67.923	0	0	0	0	0	0	0
WT333(F4E4E1AF1293)	3.83	13105	2022-11-28 10:58:18.354	0.094	-0.064	0.962	-9.277	0.61	1.892	4.576	-1.077	-67.725	0	0	0	0	0	0	0
WT333(F4E4E1AF1293)	3.83	13105	2022-11-28 10:58:18.354	-0.002	0.036	1.009	-17.7	0.854	5.127	4.504	-1.071	-67.516	0	0	0	0	0	0	0
WT333(F4E4E1AF1293)	3.83	13105	2022-11-28 10:58:18.354	-0.002	0.036	1.009	-17.7	0.854	5.127	4.433	-1.06	-67.302	0	0	0	0	0	0	0
WT333(F4E4E1AF1293)	3.83	13105	2022-11-28 10:58:18.354	-0.002	0.036	1.009	-17.7	0.854	5.127	4.362	-1.049	-67.088	0	0	0	0	0	0	0
WT333(F4E4E1AF1293)	3.83	13105	2022-11-28 10:58:18.354	-0.002	0.036	1.009	-17.7	0.854	5.127	4.285	-1.044	-66.874	0	0	0	0	0	0	0
WT333(F4E4E1AF1293)	3.83	13105	2022-11-28 10:58:18.354	0.051	0.125	1.07	-5.432	0.732	1.343	4.274	-1.033	-66.682	0	0	0	0	0	0	0
WT333(F4E4E1AF1293)	3.83	13105	2022-11-28 10:58:18.354	0.051	0.125	1.07	-5.432	0.732	1.343	4.263	-1.027	-66.489	0	0	0	0	0	0	0
WT333(F4E4E1AF1293)	3.83	13105	2022-11-28 10:58:18.354	0.051	0.125	1.07	-5.432	0.732	1.343	4.246	-1.016	-66.297	0	0	0	0	0	0	0
WT333(F4E4E1AF1293)	3.83	13105	2022-11-28 10:58:18.354	0.051	0.125	1.07	-5.432	0.732	1.343	4.235	-1.011	-66.105	0	0	0	0	0	0	0
WT333(F4E4E1AF1293)	3.83	13105	2022-11-28 10:58:18.354	0.036	-0.245	0.991	-14.893	1.404	1.587	4.169	-1	-65.907	0	0	0	0	0	0	0
WT333(F4E4E1AF1293)	3.83	13105	2022-11-28 10:58:18.448	0.036	-0.245	0.991	-14.893	1.404	1.587	4.109	-0.989	-65.715	0	0	0	0	0	0	0
WT333(F4E4E1AF1293)	3.83	13105	2022-11-28 10:58:18.448	0.036	-0.245	0.991	-14.893	1.404	1.587	4.037	-0.983	-65.522	0	0	0	0	0	0	0
WT333(F4E4E1AF1293)	3.83	13105	2022-11-28 10:58:18.448	0.036	-0.245	0.991	-14.893	1.404	1.587	3.972	-0.978	-65.325	0	0	0	0	0	0	0
WT333(F4E4E1AF1293)	3.83	13105	2022-11-28 10:58:18.448	0	0.367	1.125	22.278	-0.793	8.24	4.087	-0.983	-65.099	0	0	0	0	0	0	0
WT333(F4E4E1AF1293)	3.83	13105	2022-11-28 10:58:18.448	0	0.367	1.125	22.278	-0.793	8.24	4.208	-0.989	-64.874	0	0	0	0	0	0	0
WT333(F4E4E1AF1293)	3.83	13105	2022-11-28 10:58:18.448	0	0.367	1.125	22.278	-0.793	8.24	4.323	-0.994	-64.649	0	0	0	0	0	0	0
WT333(F4E4E1AF1293)	3.83	13105	2022-11-28 10:58:18.448	0	0.367	1.125	22.278	-0.793	8.24	4.444	-1	-64.424	0	0	0	0	0	0	0
WT333(F4E4E1AF1293)	3.83	13105	2022-11-28 10:58:18.448	0.141	-0.321	1.096	-28.625	-2.136	-13.855	4.312	-1	-64.314	0	0	0	0	0	0	0
WT333(F4E4E1AF1293)	3.83	13105	2022-11-28 10:58:18.448	0.141	-0.321	1.096	-28.625	-2.136	-13.855	4.175	-1.011	-64.199	0	0	0	0	0	0	0
WT333(F4E4E1AF1293)	3.83	13105	2022-11-28 10:58:18.448	0.141	-0.321	1.096	-28.625	-2.136	-13.855	4.037	-1.016	-64.089	0	0	0	0	0	0	0
WT333(F4E4E1AF1293)	3.83	13105	2022-11-28 10:58:18.448	0.141	-0.321	1.096	-28.625	-2.136	-13.855	3.895	-1.027	-63.973	0	0	0	0	0	0	0
WT333(F4E4E1AF1293)	3.83	13105	2022-11-28 10:58:18.448	-0.043	0.484	0.96	21.057	2.319	1.404	4.005	-1.022	-63.787	0	0	0	0	0	0	0
WT333(F4E4E1AF1293)	3.83	13105	2022-11-28 10:58:18.448	-0.043	0.484	0.96	21.057	2.319	1.404	4.114	-1.011	-63.594	0	0	0	0	0	0	0
WT333(F4E4E1AF1293)	3.83	13105	2022-11-28 10:58:18.448	-0.043	0.484	0.96	21.057	2.319	1.404	4.224	-1	-63.408	0	0	0	0	0	0	0
WT333(F4E4E1AF1293)	3.83	13105	2022-11-28 10:58:18.448	-0.043	0.484	0.96	21.057	2.319	1.404	4.34	-0.989	-63.221	0	0	0	0	0	0	0
WT333(F4E4E1AF1293)	3.83	13105	2022-11-28 10:58:18.448	0.162	-0.128	0.993	-4.028	-1.343	3.479	4.329	-0.994	-63.023	0	0	0	0	0	0	0
WT333(F4E4E1AF1293)	3.83	13105	2022-11-28 10:58:18.479	0.162	-0.128	0.993	-4.028	-1.343	3.479	4.318	-1	-62.831	0	0	0	0	0	0	0
WT333(F4E4E1AF1293)	3.83	13105	2022-11-28 10:58:18.479	0.162	-0.128	0.993	-4.028	-1.343	3.479	4.301	-1.011	-62.633	0	0	0	0	0	0	0
WT333(F4E4E1AF1293)	3.83	13105	2022-11-28 10:58:18.479	0.162	-0.128	0.993	-4.028	-1.343	3.479	4.285	-1.027	-62.435	0	0	0	0	0	0	0
WT333(F4E4E1AF1293)	3.83	13105	2022-11-28 10:58:18.479	-0.047	0.502	1.116	24.841	-1.587	3.235	4.417	-1.038	-62.243	0	0	0	0	0	0	0
WT333(F4E4E1AF1293)	3.83	13105	2022-11-28 10:58:18.479	-0.047	0.502	1.116	24.841	-1.587	3.235	4.548	-1.049	-62.051	0	0	0	0	0	0	0
WT333(F4E4E1AF1293)	3.83	13105	2022-11-28 10:58:18.479	-0.047	0.502	1.116	24.841	-1.587	3.235	4.686	-1.055	-61.859	0	0	0	0	0	0	0
WT333(F4E4E1AF1293)	3.83	13105	2022-11-28 10:58:18.479	0.062	0.139	1.012	9.766	-3.601	-4.211	4.746	-1.071	-61.705	0	0	0	0	0	0	0
WT333(F4E4E1AF1293)	3.83	13105	2022-11-28 10:58:18.479	0.062	0.139	1.012	9.766	-3.601	-4.211	4.801	-1.082	-61.551	0	0	0	0	0	0	0
WT333(F4E4E1AF1293)	3.83	13105	2022-11-28 10:58:18.510	0.062	0.139	1.012	9.766	-3.601	-4.211	4.861	-1.099	-61.397	0	0	0	0	0	0	0
WT333(F4E4E1AF1293)	3.83	13105	2022-11-28 10:58:18.510	0.062	0.139	1.012	9.766	-3.601	-4.211	4.922	-1.115	-61.249	0	0	0	0	0	0	0
WT333(F4E4E1AF1293)	3.83	13105	2022-11-28 10:58:18.510	0.123	0.388	0.941	-36.377	3.845	-10.193	4.752	-1.088	-61.122	0	0	0	0	0	0	0
WT333(F4E4E1AF1293)	3.83	13105	2022-11-28 10:58:18.510	0.123	0.388	0.941	-36.377	3.845	-10.193	4.587	-1.06	-60.996	0	0	0	0	0	0	0
WT333(F4E4E1AF1293)	3.83	13105	2022-11-28 10:58:18.510	0.123	0.388	0.941	-36.377	3.845	-10.193	4.422	-1.038	-60.875	0	0	0	0	0	0	0
WT333(F4E4E1AF1293)	3.83	13105	2022-11-28 10:58:18.510	0.123	0.388	0.941	-36.377	3.845	-10.193	4.263	-1.011	-60.749	0	0	0	0	0	0	0
WT333(F4E4E1AF1293)	3.83	13105	2022-11-28 10:58:18.510	0.058	0.165	1.284	62.439	0.305	-0.671	4.592	-1.005	-60.579	0	0	0	0	0	0	0
WT333(F4E4E1AF1293)	3.83	13105	2022-11-28 10:58:18.510	0.058	0.165	1.284	62.439	0.305	-0.671	4.922	-1	-60.408	0	0	0	0	0	0	0
WT333(F4E4E1AF1293)	3.83	13105	2022-11-28 10:58:18.573	0.058	0.165	1.284	62.439	0.305	-0.671	5.251	-1	-60.238	0	0	0	0	0	0	0
WT333(F4E4E1AF1293)	3.83	13105	2022-11-28 10:58:18.573	0.058	0.165	1.284	62.439	0.305	-0.671	5.576	-0.994	-60.073	0	0	0	0	0	0	0
WT333(F4E4E1AF1293)	3.83	13105	2022-11-28 10:58:18.573	0.121	-0.108	1.006	31.25	-0.732	6.165	5.746	-1.005	-59.87	0	0	0	0	0	0	0
WT333(F4E4E1AF1293)	3.83	13105	2022-11-28 10:58:18.573	0.121	-0.108	1.006	31.25	-0.732	6.165	5.911	-1.011	-59.667	0	0	0	0	0	0	0
WT333(F4E4E1AF1293)	3.83	13105	2022-11-28 10:58:18.573	0.121	-0.108	1.006	31.25	-0.732	6.165	6.075	-1.027	-59.464	0	0	0	0	0	0	0
WT333(F4E4E1AF1293)	3.83	13105	2022-11-28 10:58:18.573	0.121	-0.108	1.006	31.25	-0.732	6.165	6.235	-1.038	-59.266	0	0	0	0	0	0	0
WT333(F4E4E1AF1293)	3.83	13105	2022-11-28 10:58:18.573	-0.07	0.125	0.905	-27.283	0	-7.996	6.108	-1.038	-59.134	0	0	0	0	0	0	0
WT333(F4E4E1AF1293)	3.83	13105	2022-11-28 10:58:18.573	-0.07	0.125	0.905	-27.283	0	-7.996	5.977	-1.038	-59.002	0	0	0	0	0	0	0
WT333(F4E4E1AF1293)	3.83	13105	2022-11-28 10:58:18.588	-0.07	0.125	0.905	-27.283	0	-7.996	5.85	-1.038	-58.876	0	0	0	0	0	0	0
WT333(F4E4E1AF1293)	3.83	13105	2022-11-28 10:58:18.588	-0.07	0.125	0.905	-27.283	0	-7.996	5.718	-1.033	-58.744	0	0	0	0	0	0	0
WT333(F4E4E1AF1293)	3.83	13105	2022-11-28 10:58:18.588	-0.006	0.396	1.042	13.245	2.502	-1.099	5.79	-1.022	-58.579	0	0	0	0	0	0	0
WT333(F4E4E1AF1293)	3.83	13105	2022-11-28 10:58:18.588	-0.006	0.396	1.042	13.245	2.502	-1.099	5.867	-1.005	-58.42	0	0	0	0	0	0	0
WT333(F4E4E1AF1293)	3.83	13105	2022-11-28 10:58:18.588	-0.006	0.396	1.042	13.245	2.502	-1.099	5.944	-0.994	-58.255	0	0	0	0	0	0	0
WT333(F4E4E1AF1293)	3.83	13105	2022-11-28 10:58:18.588	-0.006	0.396	1.042	13.245	2.502	-1.099	6.021	-0.978	-58.09	0	0	0	0	0	0	0
WT333(F4E4E1AF1293)	3.83	13105	2022-11-28 10:58:18.588	0.181	-0.384	1.001	-20.508	0.427	5.127	5.927	-0.978	-57.903	0	0	0	0	0	0	0
WT333(F4E4E1AF1293)	3.83	13105	2022-11-28 10:58:18.588	0.181	-0.384	1.001	-20.508	0.427	5.127	5.828	-0.978	-57.711	0	0	0	0	0	0	0
WT333(F4E4E1AF1293)	3.83	13105	2022-11-28 10:58:18.651	0.181	-0.384	1.001	-20.508	0.427	5.127	5.729	-0.989	-57.519	0	0	0	0	0	0	0
WT333(F4E4E1AF1293)	3.83	13105	2022-11-28 10:58:18.651	0.181	-0.384	1.001	-20.508	0.427	5.127	5.625	-0.994	-57.327	0	0	0	0	0	0	0
WT333(F4E4E1AF1293)	3.83	13105	2022-11-28 10:58:18.651	-0.066	0.321	1.04	-35.217	2.747	2.502	5.449	-0.989	-57.145	0	0	0	0	0	0	0
WT333(F4E4E1AF1293)	3.83	13105	2022-11-28 10:58:18.651	-0.066	0.321	1.04	-35.217	2.747	2.502	5.279	-0.983	-56.97	0	0	0	0	0	0	0
WT333(F4E4E1AF1293)	3.83	13105	2022-11-28 10:58:18.651	-0.066	0.321	1.04	-35.217	2.747	2.502	5.109	-0.972	-56.794	0	0	0	0	0	0	0
WT333(F4E4E1AF1293)	3.83	13105	2022-11-28 10:58:18.651	-0.066	0.321	1.04	-35.217	2.747	2.502	4.938	-0.961	-56.618	0	0	0	0	0	0	0
WT333(F4E4E1AF1293)	3.83	13105	2022-11-28 10:58:18.651	0.002	-0.08	0.917	0.549	-0.122	3.723	4.944	-0.961	-56.437	0	0	0	0	0	0	0
WT333(F4E4E1AF1293)	3.83	13105	2022-11-28 10:58:18.651	0.002	-0.08	0.917	0.549	-0.122	3.723	4.949	-0.967	-56.255	0	0	0	0	0	0	0
WT333(F4E4E1AF1293)	3.83	13105	2022-11-28 10:58:18.682	0.002	-0.08	0.917	0.549	-0.122	3.723	4.955	-0.972	-56.08	0	0	0	0	0	0	0
WT333(F4E4E1AF1293)	3.83	13105	2022-11-28 10:58:18.682	0.002	-0.08	0.917	0.549	-0.122	3.723	4.955	-0.978	-55.898	0	0	0	0	0	0	0
WT333(F4E4E1AF1293)	3.83	13105	2022-11-28 10:58:18.682	0.078	-0.099	1.083	-55.115	3.845	-5.859	4.68	-0.956	-55.767	0	0	0	0	0	0	0
WT333(F4E4E1AF1293)	3.83	13105	2022-11-28 10:58:18.682	0.078	-0.099	1.083	-55.115	3.845	-5.859	4.406	-0.939	-55.635	0	0	0	0	0	0	0
WT333(F4E4E1AF1293)	3.83	13105	2022-11-28 10:58:18.682	0.078	-0.099	1.083	-55.115	3.845	-5.859	4.131	-0.923	-55.503	0	0	0	0	0	0	0
WT333(F4E4E1AF1293)	3.83	13105	2022-11-28 10:58:18.682	0.078	-0.099	1.083	-55.115	3.845	-5.859	3.856	-0.906	-55.371	0	0	0	0	0	0	0
WT333(F4E4E1AF1293)	3.83	13105	2022-11-28 10:58:18.682	0.206	0.275	1.187	-26.062	0.671	0.854	3.724	-0.912	-55.212	0	0	0	0	0	0	0
WT333(F4E4E1AF1293)	3.83	13105	2022-11-28 10:58:18.682	0.206	0.275	1.187	-26.062	0.671	0.854	3.598	-0.912	-55.047	0	0	0	0	0	0	0
WT333(F4E4E1AF1293)	3.83	13105	2022-11-28 10:58:18.713	0.206	0.275	1.187	-26.062	0.671	0.854	3.477	-0.912	-54.888	0	0	0	0	0	0	0
WT333(F4E4E1AF1293)	3.83	13105	2022-11-28 10:58:18.713	0.206	0.275	1.187	-26.062	0.671	0.854	3.351	-0.917	-54.723	0	0	0	0	0	0	0
WT333(F4E4E1AF1293)	3.83	13105	2022-11-28 10:58:18.713	-0.005	0.263	0.972	3.906	-0.122	-0.427	3.384	-0.923	-54.569	0	0	0	0	0	0	0
WT333(F4E4E1AF1293)	3.83	13105	2022-11-28 10:58:18.713	-0.005	0.263	0.972	3.906	-0.122	-0.427	3.411	-0.923	-54.415	0	0	0	0	0	0	0
WT333(F4E4E1AF1293)	3.83	13105	2022-11-28 10:58:18.713	-0.005	0.263	0.972	3.906	-0.122	-0.427	3.444	-0.928	-54.261	0	0	0	0	0	0	0
WT333(F4E4E1AF1293)	3.83	13105	2022-11-28 10:58:18.713	-0.005	0.263	0.972	3.906	-0.122	-0.427	3.472	-0.928	-54.113	0	0	0	0	0	0	0

## Sheet: 14Hz
设备名称	电压	版本	片上时间	加速度X(g)	加速度Y(g)	加速度Z(g)	角速度X(°/s)	角速度Y(°/s)	角速度Z(°/s)	角度X(°)	角度Y(°)	角度Z(°)	磁场X	磁场Y	磁场Z	四元数0	四元数1	四元数2	四元数3	状态
WT333(F4E4E1AF1293)	3.78	13105	2022-11-28 11:06:47.043	-0.02	0.369	1.001	-1.648	2.563	4.639	2.307	-2.01	-58.359	0	0	0	0	0	0	0
WT333(F4E4E1AF1293)	3.78	13105	2022-11-28 11:06:47.043	-0.02	0.369	1.001	-1.648	2.563	4.639	2.307	-2	-58.315	0	0	0	0	0	0	0
WT333(F4E4E1AF1293)	3.78	13105	2022-11-28 11:06:47.059	-0.02	0.369	1.001	-1.648	2.563	4.639	2.307	-1.989	-58.288	0	0	0	0	0	0	0
WT333(F4E4E1AF1293)	3.78	13105	2022-11-28 11:06:47.059	-0.076	0.167	1.043	-13.55	-2.686	-7.385	2.252	-2	-58.31	0	0	0	0	0	0	0
WT333(F4E4E1AF1293)	3.78	13105	2022-11-28 11:06:47.059	-0.076	0.167	1.043	-13.55	-2.686	-7.385	2.197	-2.01	-58.321	0	0	0	0	0	0	0
WT333(F4E4E1AF1293)	3.78	13105	2022-11-28 11:06:47.059	-0.076	0.167	1.043	-13.55	-2.686	-7.385	2.142	-2.021	-58.321	0	0	0	0	0	0	0
WT333(F4E4E1AF1293)	3.78	13105	2022-11-28 11:06:47.059	-0.076	0.167	1.043	-13.55	-2.686	-7.385	2.087	-2.027	-58.299	0	0	0	0	0	0	0
WT333(F4E4E1AF1293)	3.78	13105	2022-11-28 11:06:47.059	0.117	0	1.054	-5.127	0.61	-4.822	2.076	-2.021	-58.266	0	0	0	0	0	0	0
WT333(F4E4E1AF1293)	3.78	13105	2022-11-28 11:06:47.059	0.117	0	1.054	-5.127	0.61	-4.822	2.06	-2.016	-58.217	0	0	0	0	0	0	0
WT333(F4E4E1AF1293)	3.78	13105	2022-11-28 11:06:47.059	0.117	0	1.054	-5.127	0.61	-4.822	2.049	-2.005	-58.162	0	0	0	0	0	0	0
WT333(F4E4E1AF1293)	3.78	13105	2022-11-28 11:06:47.153	0.117	0	1.054	-5.127	0.61	-4.822	2.032	-2	-58.107	0	0	0	0	0	0	0
WT333(F4E4E1AF1293)	3.78	13105	2022-11-28 11:06:47.153	0.008	0.457	1.122	13	-2.136	4.822	2.109	-2.01	-58.019	0	0	0	0	0	0	0
WT333(F4E4E1AF1293)	3.78	13105	2022-11-28 11:06:47.153	0.008	0.457	1.122	13	-2.136	4.822	2.186	-2.021	-57.942	0	0	0	0	0	0	0
WT333(F4E4E1AF1293)	3.78	13105	2022-11-28 11:06:47.153	0.008	0.457	1.122	13	-2.136	4.822	2.269	-2.032	-57.887	0	0	0	0	0	0	0
WT333(F4E4E1AF1293)	3.78	13105	2022-11-28 11:06:47.153	0.008	0.457	1.122	13	-2.136	4.822	2.351	-2.043	-57.859	0	0	0	0	0	0	0
WT333(F4E4E1AF1293)	3.78	13105	2022-11-28 11:06:47.153	-0.053	-0.167	0.91	9.521	1.343	4.028	2.411	-2.032	-57.783	0	0	0	0	0	0	0
WT333(F4E4E1AF1293)	3.78	13105	2022-11-28 11:06:47.153	-0.053	-0.167	0.91	9.521	1.343	4.028	2.472	-2.021	-57.667	0	0	0	0	0	0	0
WT333(F4E4E1AF1293)	3.78	13105	2022-11-28 11:06:47.153	-0.053	-0.167	0.91	9.521	1.343	4.028	2.527	-2.01	-57.541	0	0	0	0	0	0	0
WT333(F4E4E1AF1293)	3.78	13105	2022-11-28 11:06:47.153	-0.053	-0.167	0.91	9.521	1.343	4.028	2.582	-1.994	-57.387	0	0	0	0	0	0	0
WT333(F4E4E1AF1293)	3.78	13105	2022-11-28 11:06:47.153	0.147	0.838	1.067	2.686	-4.456	-5.371	2.609	-2.01	-57.338	0	0	0	0	0	0	0
WT333(F4E4E1AF1293)	3.78	13105	2022-11-28 11:06:47.153	0.147	0.838	1.067	2.686	-4.456	-5.371	2.648	-2.032	-57.376	0	0	0	0	0	0	0
WT333(F4E4E1AF1293)	3.78	13105	2022-11-28 11:06:47.153	0.147	0.838	1.067	2.686	-4.456	-5.371	2.686	-2.06	-57.53	0	0	0	0	0	0	0
WT333(F4E4E1AF1293)	3.78	13105	2022-11-28 11:06:47.153	0.147	0.838	1.067	2.686	-4.456	-5.371	2.725	-2.104	-57.755	0	0	0	0	0	0	0
WT333(F4E4E1AF1293)	3.78	13105	2022-11-28 11:06:47.153	-0.023	-0.14	1.084	-3.845	0.61	-3.54	2.73	-2.109	-57.898	0	0	0	0	0	0	0
WT333(F4E4E1AF1293)	3.78	13105	2022-11-28 11:06:47.153	-0.023	-0.14	1.084	-3.845	0.61	-3.54	2.736	-2.104	-57.936	0	0	0	0	0	0	0
WT333(F4E4E1AF1293)	3.78	13105	2022-11-28 11:06:47.153	-0.023	-0.14	1.084	-3.845	0.61	-3.54	2.741	-2.098	-57.914	0	0	0	0	0	0	0
WT333(F4E4E1AF1293)	3.78	13105	2022-11-28 11:06:47.215	-0.023	-0.14	1.084	-3.845	0.61	-3.54	2.741	-2.087	-57.843	0	0	0	0	0	0	0
WT333(F4E4E1AF1293)	3.78	13105	2022-11-28 11:06:47.215	0.113	-0.001	0.907	64.331	-1.221	14.16	3.076	-2.093	-57.673	0	0	0	0	0	0	0
WT333(F4E4E1AF1293)	3.78	13105	2022-11-28 11:06:47.215	0.113	-0.001	0.907	64.331	-1.221	14.16	3.406	-2.098	-57.502	0	0	0	0	0	0	0
WT333(F4E4E1AF1293)	3.78	13105	2022-11-28 11:06:47.215	0.113	-0.001	0.907	64.331	-1.221	14.16	3.741	-2.104	-57.321	0	0	0	0	0	0	0
WT333(F4E4E1AF1293)	3.78	13105	2022-11-28 11:06:47.215	0.113	-0.001	0.907	64.331	-1.221	14.16	4.07	-2.115	-57.145	0	0	0	0	0	0	0
WT333(F4E4E1AF1293)	3.78	13105	2022-11-28 11:06:47.215	-0.098	-0.354	0.679	17.456	-0.854	5.493	4.158	-2.115	-56.992	0	0	0	0	0	0	0
WT333(F4E4E1AF1293)	3.78	13105	2022-11-28 11:06:47.215	-0.098	-0.354	0.679	17.456	-0.854	5.493	4.246	-2.12	-56.821	0	0	0	0	0	0	0
WT333(F4E4E1AF1293)	3.78	13105	2022-11-28 11:06:47.215	-0.098	-0.354	0.679	17.456	-0.854	5.493	4.334	-2.126	-56.64	0	0	0	0	0	0	0
WT333(F4E4E1AF1293)	3.78	13105	2022-11-28 11:06:47.246	-0.098	-0.354	0.679	17.456	-0.854	5.493	4.411	-2.131	-56.453	0	0	0	0	0	0	0
WT333(F4E4E1AF1293)	3.78	13105	2022-11-28 11:06:47.246	-0.08	-0.287	0.934	-14.465	1.404	-2.625	4.334	-2.126	-56.299	0	0	0	0	0	0	0
WT333(F4E4E1AF1293)	3.78	13105	2022-11-28 11:06:47.246	-0.08	-0.287	0.934	-14.465	1.404	-2.625	4.252	-2.12	-56.14	0	0	0	0	0	0	0
WT333(F4E4E1AF1293)	3.78	13105	2022-11-28 11:06:47.246	-0.08	-0.287	0.934	-14.465	1.404	-2.625	4.164	-2.109	-55.981	0	0	0	0	0	0	0
WT333(F4E4E1AF1293)	3.78	13105	2022-11-28 11:06:47.246	-0.08	-0.287	0.934	-14.465	1.404	-2.625	4.076	-2.104	-55.816	0	0	0	0	0	0	0
WT333(F4E4E1AF1293)	3.78	13105	2022-11-28 11:06:47.246	-0.062	0.12	0.907	10.681	0.488	3.479	4.114	-2.104	-55.618	0	0	0	0	0	0	0
WT333(F4E4E1AF1293)	3.78	13105	2022-11-28 11:06:47.246	-0.062	0.12	0.907	10.681	0.488	3.479	4.147	-2.104	-55.421	0	0	0	0	0	0	0
WT333(F4E4E1AF1293)	3.78	13105	2022-11-28 11:06:47.246	-0.062	0.12	0.907	10.681	0.488	3.479	4.186	-2.104	-55.217	0	0	0	0	0	0	0
WT333(F4E4E1AF1293)	3.78	13105	2022-11-28 11:06:47.277	-0.062	0.12	0.907	10.681	0.488	3.479	4.224	-2.104	-55.009	0	0	0	0	0	0	0
WT333(F4E4E1AF1293)	3.78	13105	2022-11-28 11:06:47.277	0.166	0.035	0.983	17.273	-0.793	-0.854	4.301	-2.104	-54.827	0	0	0	0	0	0	0
WT333(F4E4E1AF1293)	3.78	13105	2022-11-28 11:06:47.277	0.166	0.035	0.983	17.273	-0.793	-0.854	4.373	-2.109	-54.651	0	0	0	0	0	0	0
WT333(F4E4E1AF1293)	3.78	13105	2022-11-28 11:06:47.277	0.166	0.035	0.983	17.273	-0.793	-0.854	4.449	-2.115	-54.481	0	0	0	0	0	0	0
WT333(F4E4E1AF1293)	3.78	13105	2022-11-28 11:06:47.277	0.166	0.035	0.983	17.273	-0.793	-0.854	4.526	-2.126	-54.311	0	0	0	0	0	0	0
WT333(F4E4E1AF1293)	3.78	13105	2022-11-28 11:06:47.277	0.044	-0.3	1.066	-12.939	3.723	-2.075	4.449	-2.109	-54.152	0	0	0	0	0	0	0
WT333(F4E4E1AF1293)	3.78	13105	2022-11-28 11:06:47.277	0.044	-0.3	1.066	-12.939	3.723	-2.075	4.367	-2.098	-53.987	0	0	0	0	0	0	0
WT333(F4E4E1AF1293)	3.78	13105	2022-11-28 11:06:47.277	0.044	-0.3	1.066	-12.939	3.723	-2.075	4.285	-2.087	-53.828	0	0	0	0	0	0	0
WT333(F4E4E1AF1293)	3.78	13105	2022-11-28 11:06:47.340	0.044	-0.3	1.066	-12.939	3.723	-2.075	4.202	-2.076	-53.668	0	0	0	0	0	0	0
WT333(F4E4E1AF1293)	3.78	13105	2022-11-28 11:06:47.340	-0.082	0.76	1.112	0.732	-1.77	-2.197	4.197	-2.087	-53.503	0	0	0	0	0	0	0
WT333(F4E4E1AF1293)	3.78	13105	2022-11-28 11:06:47.340	-0.082	0.76	1.112	0.732	-1.77	-2.197	4.191	-2.093	-53.333	0	0	0	0	0	0	0
WT333(F4E4E1AF1293)	3.78	13105	2022-11-28 11:06:47.340	-0.082	0.76	1.112	0.732	-1.77	-2.197	4.191	-2.098	-53.152	0	0	0	0	0	0	0
WT333(F4E4E1AF1293)	3.78	13105	2022-11-28 11:06:47.340	-0.082	0.76	1.112	0.732	-1.77	-2.197	4.197	-2.098	-52.954	0	0	0	0	0	0	0
WT333(F4E4E1AF1293)	3.78	13105	2022-11-28 11:06:47.340	0.049	-0.292	1.007	15.625	0.122	-1.465	4.274	-2.093	-52.762	0	0	0	0	0	0	0
WT333(F4E4E1AF1293)	3.78	13105	2022-11-28 11:06:47.340	0.049	-0.292	1.007	15.625	0.122	-1.465	4.351	-2.093	-52.575	0	0	0	0	0	0	0
WT333(F4E4E1AF1293)	3.78	13105	2022-11-28 11:06:47.340	0.049	-0.292	1.007	15.625	0.122	-1.465	4.422	-2.087	-52.388	0	0	0	0	0	0	0
WT333(F4E4E1AF1293)	3.78	13105	2022-11-28 11:06:47.371	0.049	-0.292	1.007	15.625	0.122	-1.465	4.488	-2.087	-52.202	0	0	0	0	0	0	0
WT333(F4E4E1AF1293)	3.78	13105	2022-11-28 11:06:47.371	0.191	0.344	0.941	67.871	-5.554	10.803	4.823	-2.12	-51.96	0	0	0	0	0	0	0
WT333(F4E4E1AF1293)	3.78	13105	2022-11-28 11:06:47.371	0.191	0.344	0.941	67.871	-5.554	10.803	5.153	-2.159	-51.718	0	0	0	0	0	0	0
WT333(F4E4E1AF1293)	3.78	13105	2022-11-28 11:06:47.371	0.191	0.344	0.941	67.871	-5.554	10.803	5.488	-2.192	-51.476	0	0	0	0	0	0	0
WT333(F4E4E1AF1293)	3.78	13105	2022-11-28 11:06:47.371	0.191	0.344	0.941	67.871	-5.554	10.803	5.823	-2.225	-51.24	0	0	0	0	0	0	0
WT333(F4E4E1AF1293)	3.78	13105	2022-11-28 11:06:47.371	-0.068	-0.167	0.902	3.479	-0.427	-7.385	5.839	-2.23	-51.081	0	0	0	0	0	0	0
WT333(F4E4E1AF1293)	3.78	13105	2022-11-28 11:06:47.371	-0.068	-0.167	0.902	3.479	-0.427	-7.385	5.856	-2.23	-50.916	0	0	0	0	0	0	0
WT333(F4E4E1AF1293)	3.78	13105	2022-11-28 11:06:47.371	-0.068	-0.167	0.902	3.479	-0.427	-7.385	5.867	-2.23	-50.751	0	0	0	0	0	0	0
WT333(F4E4E1AF1293)	3.78	13105	2022-11-28 11:06:47.434	-0.068	-0.167	0.902	3.479	-0.427	-7.385	5.872	-2.236	-50.581	0	0	0	0	0	0	0
WT333(F4E4E1AF1293)	3.78	13105	2022-11-28 11:06:47.434	-0.059	-0.218	0.971	5.249	3.845	-3.174	5.889	-2.219	-50.389	0	0	0	0	0	0	0
WT333(F4E4E1AF1293)	3.78	13105	2022-11-28 11:06:47.434	-0.059	-0.218	0.971	5.249	3.845	-3.174	5.9	-2.203	-50.186	0	0	0	0	0	0	0
WT333(F4E4E1AF1293)	3.78	13105	2022-11-28 11:06:47.434	-0.059	-0.218	0.971	5.249	3.845	-3.174	5.911	-2.192	-49.982	0	0	0	0	0	0	0
WT333(F4E4E1AF1293)	3.78	13105	2022-11-28 11:06:47.434	-0.059	-0.218	0.971	5.249	3.845	-3.174	5.922	-2.181	-49.785	0	0	0	0	0	0	0
WT333(F4E4E1AF1293)	3.78	13105	2022-11-28 11:06:47.434	0.201	0.55	1.108	18.25	-2.075	8.85	5.999	-2.203	-49.521	0	0	0	0	0	0	0
WT333(F4E4E1AF1293)	3.78	13105	2022-11-28 11:06:47.434	0.201	0.55	1.108	18.25	-2.075	8.85	6.081	-2.219	-49.246	0	0	0	0	0	0	0
WT333(F4E4E1AF1293)	3.78	13105	2022-11-28 11:06:47.434	0.201	0.55	1.108	18.25	-2.075	8.85	6.163	-2.241	-48.972	0	0	0	0	0	0	0
WT333(F4E4E1AF1293)	3.78	13105	2022-11-28 11:06:47.434	0.201	0.55	1.108	18.25	-2.075	8.85	6.251	-2.258	-48.675	0	0	0	0	0	0	0
WT333(F4E4E1AF1293)	3.78	13105	2022-11-28 11:06:47.434	-0.07	-0.203	1.014	9.399	-2.991	-2.747	6.295	-2.274	-48.444	0	0	0	0	0	0	0
WT333(F4E4E1AF1293)	3.78	13105	2022-11-28 11:06:47.434	-0.07	-0.203	1.014	9.399	-2.991	-2.747	6.339	-2.291	-48.214	0	0	0	0	0	0	0
WT333(F4E4E1AF1293)	3.78	13105	2022-11-28 11:06:47.434	-0.07	-0.203	1.014	9.399	-2.991	-2.747	6.378	-2.313	-47.983	0	0	0	0	0	0	0
WT333(F4E4E1AF1293)	3.78	13105	2022-11-28 11:06:47.434	-0.07	-0.203	1.014	9.399	-2.991	-2.747	6.416	-2.329	-47.752	0	0	0	0	0	0	0
WT333(F4E4E1AF1293)	3.78	13105	2022-11-28 11:06:47.434	0.053	-0.831	0.794	-26.184	3.662	4.333	6.268	-2.324	-47.488	0	0	0	0	0	0	0
WT333(F4E4E1AF1293)	3.78	13105	2022-11-28 11:06:47.434	0.053	-0.831	0.794	-26.184	3.662	4.333	6.114	-2.324	-47.241	0	0	0	0	0	0	0
WT333(F4E4E1AF1293)	3.78	13105	2022-11-28 11:06:47.434	0.053	-0.831	0.794	-26.184	3.662	4.333	5.955	-2.329	-47	0	0	0	0	0	0	0
WT333(F4E4E1AF1293)	3.78	13105	2022-11-28 11:06:47.480	-0.084	-0.604	0.714	-66.345	6.287	0.488	5.592	-2.318	-46.78	0	0	0	0	0	0	0
WT333(F4E4E1AF1293)	3.78	13105	2022-11-28 11:06:47.480	-0.084	-0.604	0.714	-66.345	6.287	0.488	5.229	-2.313	-46.555	0	0	0	0	0	0	0
WT333(F4E4E1AF1293)	3.78	13105	2022-11-28 11:06:47.480	-0.084	-0.604	0.714	-66.345	6.287	0.488	4.861	-2.302	-46.335	0	0	0	0	0	0	0
WT333(F4E4E1AF1293)	3.78	13105	2022-11-28 11:06:47.480	-0.084	-0.604	0.714	-66.345	6.287	0.488	4.488	-2.296	-46.121	0	0	0	0	0	0	0
WT333(F4E4E1AF1293)	3.78	13105	2022-11-28 11:06:47.480	0.132	-0.503	0.74	-95.032	8.362	3.113	3.972	-2.28	-45.89	0	0	0	0	0	0	0
WT333(F4E4E1AF1293)	3.78	13105	2022-11-28 11:06:47.480	0.132	-0.503	0.74	-95.032	8.362	3.113	3.455	-2.269	-45.659	0	0	0	0	0	0	0
WT333(F4E4E1AF1293)	3.78	13105	2022-11-28 11:06:47.480	0.132	-0.503	0.74	-95.032	8.362	3.113	2.939	-2.258	-45.434	0	0	0	0	0	0	0
WT333(F4E4E1AF1293)	3.78	13105	2022-11-28 11:06:47.480	0.132	-0.503	0.74	-95.032	8.362	3.113	2.417	-2.247	-45.209	0	0	0	0	0	0	0
WT333(F4E4E1AF1293)	3.78	13105	2022-11-28 11:06:47.543	-0.069	-0.175	1.063	-108.459	7.629	-4.639	1.835	-2.236	-45.022	0	0	0	0	0	0	0
WT333(F4E4E1AF1293)	3.78	13105	2022-11-28 11:06:47.543	-0.069	-0.175	1.063	-108.459	7.629	-4.639	1.258	-2.225	-44.83	0	0	0	0	0	0	0
WT333(F4E4E1AF1293)	3.78	13105	2022-11-28 11:06:47.543	-0.069	-0.175	1.063	-108.459	7.629	-4.639	0.681	-2.214	-44.637	0	0	0	0	0	0	0
WT333(F4E4E1AF1293)	3.78	13105	2022-11-28 11:06:47.543	-0.069	-0.175	1.063	-108.459	7.629	-4.639	0.104	-2.197	-44.434	0	0	0	0	0	0	0
WT333(F4E4E1AF1293)	3.78	13105	2022-11-28 11:06:47.543	0.204	0.372	1.264	-10.681	-0.793	-3.052	0.022	-2.225	-44.22	0	0	0	0	0	0	0
WT333(F4E4E1AF1293)	3.78	13105	2022-11-28 11:06:47.543	0.204	0.372	1.264	-10.681	-0.793	-3.052	-0.049	-2.247	-44	0	0	0	0	0	0	0
WT333(F4E4E1AF1293)	3.78	13105	2022-11-28 11:06:47.543	0.204	0.372	1.264	-10.681	-0.793	-3.052	-0.121	-2.269	-43.77	0	0	0	0	0	0	0
WT333(F4E4E1AF1293)	3.78	13105	2022-11-28 11:06:47.543	0.204	0.372	1.264	-10.681	-0.793	-3.052	-0.187	-2.291	-43.533	0	0	0	0	0	0	0
WT333(F4E4E1AF1293)	3.78	13105	2022-11-28 11:06:47.543	0.185	0.914	1.533	-14.954	-1.892	-6.287	-0.264	-2.307	-43.292	0	0	0	0	0	0	0
WT333(F4E4E1AF1293)	3.78	13105	2022-11-28 11:06:47.543	0.37	1.829	3.067	-14.954	-1.892	-6.287	-0.33	-2.313	-43.017	0	0	0	0	0	0	0
WT333(F4E4E1AF1293)	3.78	13105	2022-11-28 11:06:47.543	0.741	3.658	6.134	-14.954	-1.892	-6.287	-0.39	-2.296	-42.709	0	0	0	0	0	0	0
WT333(F4E4E1AF1293)	3.78	13105	2022-11-28 11:06:47.543	1.481	7.315	12.269	-14.954	-1.892	-6.287	-0.472	-2.362	-43.083	0	0	0	0	0	0	0
WT333(F4E4E1AF1293)	3.78	13105	2022-11-28 11:06:47.543	0.047	0.138	0.965	93.14	-7.751	2.808	-0.011	-2.444	-43.407	0	0	0	0	0	0	0
WT333(F4E4E1AF1293)	3.78	13105	2022-11-28 11:06:47.543	0.047	0.138	0.965	93.14	-7.751	2.808	0.439	-2.532	-43.737	0	0	0	0	0	0	0
WT333(F4E4E1AF1293)	3.78	13105	2022-11-28 11:06:47.543	0.047	0.138	0.965	93.14	-7.751	2.808	0.901	-2.615	-44.066	0	0	0	0	0	0	0
WT333(F4E4E1AF1293)	3.78	13105	2022-11-28 11:06:47.543	0.047	0.138	0.965	93.14	-7.751	2.808	1.362	-2.697	-44.39	0	0	0	0	0	0	0
WT333(F4E4E1AF1293)	3.78	13105	2022-11-28 11:06:47.606	-0.101	0.32	1.056	5.127	2.38	2.136	1.384	-2.73	-44.72	0	0	0	0	0	0	0
WT333(F4E4E1AF1293)	3.78	13105	2022-11-28 11:06:47.606	-0.101	0.32	1.056	5.127	2.38	2.136	1.406	-2.763	-45.055	0	0	0	0	0	0	0
WT333(F4E4E1AF1293)	3.78	13105	2022-11-28 11:06:47.606	-0.101	0.32	1.056	5.127	2.38	2.136	1.428	-2.791	-45.385	0	0	0	0	0	0	0
WT333(F4E4E1AF1293)	3.78	13105	2022-11-28 11:06:47.606	-0.101	0.32	1.056	5.127	2.38	2.136	1.456	-2.823	-45.714	0	0	0	0	0	0	0
WT333(F4E4E1AF1293)	3.78	13105	2022-11-28 11:06:47.606	-0.021	0.24	0.995	17.456	-3.235	-7.202	1.549	-2.884	-46.093	0	0	0	0	0	0	0
WT333(F4E4E1AF1293)	3.78	13105	2022-11-28 11:06:47.606	-0.021	0.24	0.995	17.456	-3.235	-7.202	1.637	-2.939	-46.467	0	0	0	0	0	0	0
WT333(F4E4E1AF1293)	3.78	13105	2022-11-28 11:06:47.606	-0.021	0.24	0.995	17.456	-3.235	-7.202	1.73	-2.994	-46.846	0	0	0	0	0	0	0
WT333(F4E4E1AF1293)	3.78	13105	2022-11-28 11:06:47.606	-0.021	0.24	0.995	17.456	-3.235	-7.202	1.824	-3.054	-47.225	0	0	0	0	0	0	0
WT333(F4E4E1AF1293)	3.78	13105	2022-11-28 11:06:47.668	0.114	-0.17	1.015	4.517	-4.761	0.122	1.851	-3.115	-47.565	0	0	0	0	0	0	0
WT333(F4E4E1AF1293)	3.78	13105	2022-11-28 11:06:47.668	0.114	-0.17	1.015	4.517	-4.761	0.122	1.879	-3.175	-47.906	0	0	0	0	0	0	0
WT333(F4E4E1AF1293)	3.78	13105	2022-11-28 11:06:47.668	0.114	-0.17	1.015	4.517	-4.761	0.122	1.906	-3.23	-48.246	0	0	0	0	0	0	0
WT333(F4E4E1AF1293)	3.78	13105	2022-11-28 11:06:47.668	0.114	-0.17	1.015	4.517	-4.761	0.122	1.928	-3.285	-48.587	0	0	0	0	0	0	0
WT333(F4E4E1AF1293)	3.78	13105	2022-11-28 11:06:47.668	0.007	0.204	1.101	50.415	-1.953	6.47	2.186	-3.329	-48.895	0	0	0	0	0	0	0
WT333(F4E4E1AF1293)	3.78	13105	2022-11-28 11:06:47.668	0.007	0.204	1.101	50.415	-1.953	6.47	2.439	-3.367	-49.202	0	0	0	0	0	0	0
WT333(F4E4E1AF1293)	3.78	13105	2022-11-28 11:06:47.668	0.007	0.204	1.101	50.415	-1.953	6.47	2.697	-3.406	-49.51	0	0	0	0	0	0	0
WT333(F4E4E1AF1293)	3.78	13105	2022-11-28 11:06:47.668	0.007	0.204	1.101	50.415	-1.953	6.47	2.95	-3.444	-49.818	0	0	0	0	0	0	0
WT333(F4E4E1AF1293)	3.78	13105	2022-11-28 11:06:47.668	0.008	-0.203	1.059	-11.597	1.16	-5.615	2.9	-3.461	-50.18	0	0	0	0	0	0	0
WT333(F4E4E1AF1293)	3.78	13105	2022-11-28 11:06:47.668	0.008	-0.203	1.059	-11.597	1.16	-5.615	2.851	-3.477	-50.548	0	0	0	0	0	0	0
WT333(F4E4E1AF1293)	3.78	13105	2022-11-28 11:06:47.668	0.008	-0.203	1.059	-11.597	1.16	-5.615	2.802	-3.488	-50.916	0	0	0	0	0	0	0
WT333(F4E4E1AF1293)	3.78	13105	2022-11-28 11:06:47.668	0.008	-0.203	1.059	-11.597	1.16	-5.615	2.752	-3.494	-51.279	0	0	0	0	0	0	0
WT333(F4E4E1AF1293)	3.78	13105	2022-11-28 11:06:47.668	0.065	0.327	0.963	24.109	-0.366	-7.263	2.878	-3.516	-51.658	0	0	0	0	0	0	0
WT333(F4E4E1AF1293)	3.78	13105	2022-11-28 11:06:47.668	0.065	0.327	0.963	24.109	-0.366	-7.263	3.01	-3.532	-52.031	0	0	0	0	0	0	0
WT333(F4E4E1AF1293)	3.78	13105	2022-11-28 11:06:47.668	0.065	0.327	0.963	24.109	-0.366	-7.263	3.137	-3.549	-52.399	0	0	0	0	0	0	0
WT333(F4E4E1AF1293)	3.78	13105	2022-11-28 11:06:47.668	0.065	0.327	0.963	24.109	-0.366	-7.263	3.268	-3.571	-52.773	0	0	0	0	0	0	0
WT333(F4E4E1AF1293)	3.78	13105	2022-11-28 11:06:47.730	-0.013	0.085	1.008	5.798	-0.671	0.244	3.301	-3.593	-53.108	0	0	0	0	0	0	0
WT333(F4E4E1AF1293)	3.78	13105	2022-11-28 11:06:47.730	-0.013	0.085	1.008	5.798	-0.671	0.244	3.34	-3.615	-53.443	0	0	0	0	0	0	0
WT333(F4E4E1AF1293)	3.78	13105	2022-11-28 11:06:47.730	-0.013	0.085	1.008	5.798	-0.671	0.244	3.378	-3.636	-53.773	0	0	0	0	0	0	0
WT333(F4E4E1AF1293)	3.78	13105	2022-11-28 11:06:47.730	-0.013	0.085	1.008	5.798	-0.671	0.244	3.417	-3.653	-54.108	0	0	0	0	0	0	0
WT333(F4E4E1AF1293)	3.78	13105	2022-11-28 11:06:47.730	-0.046	-0.135	0.868	-2.563	1.587	3.906	3.411	-3.664	-54.421	0	0	0	0	0	0	0
WT333(F4E4E1AF1293)	3.78	13105	2022-11-28 11:06:47.730	-0.046	-0.135	0.868	-2.563	1.587	3.906	3.406	-3.669	-54.734	0	0	0	0	0	0	0
WT333(F4E4E1AF1293)	3.78	13105	2022-11-28 11:06:47.730	-0.046	-0.135	0.868	-2.563	1.587	3.906	3.4	-3.669	-55.047	0	0	0	0	0	0	0
WT333(F4E4E1AF1293)	3.78	13105	2022-11-28 11:06:47.730	-0.046	-0.135	0.868	-2.563	1.587	3.906	3.395	-3.669	-55.36	0	0	0	0	0	0	0
WT333(F4E4E1AF1293)	3.78	13105	2022-11-28 11:06:47.762	0.108	-0.125	1.063	-1.099	-0.793	-4.395	3.4	-3.68	-55.717	0	0	0	0	0	0	0
WT333(F4E4E1AF1293)	3.78	13105	2022-11-28 11:06:47.762	0.108	-0.125	1.063	-1.099	-0.793	-4.395	3.4	-3.686	-56.069	0	0	0	0	0	0	0
WT333(F4E4E1AF1293)	3.78	13105	2022-11-28 11:06:47.762	0.108	-0.125	1.063	-1.099	-0.793	-4.395	3.4	-3.691	-56.426	0	0	0	0	0	0	0
WT333(F4E4E1AF1293)	3.78	13105	2022-11-28 11:06:47.762	0.108	-0.125	1.063	-1.099	-0.793	-4.395	3.406	-3.697	-56.777	0	0	0	0	0	0	0
WT333(F4E4E1AF1293)	3.78	13105	2022-11-28 11:06:47.762	0.168	0.088	1.042	4.944	0.854	-2.502	3.433	-3.697	-57.118	0	0	0	0	0	0	0
WT333(F4E4E1AF1293)	3.78	13105	2022-11-28 11:06:47.762	0.168	0.088	1.042	4.944	0.854	-2.502	3.461	-3.691	-57.458	0	0	0	0	0	0	0
WT333(F4E4E1AF1293)	3.78	13105	2022-11-28 11:06:47.762	0.168	0.088	1.042	4.944	0.854	-2.502	3.488	-3.691	-57.799	0	0	0	0	0	0	0
WT333(F4E4E1AF1293)	3.78	13105	2022-11-28 11:06:47.762	0.168	0.088	1.042	4.944	0.854	-2.502	3.516	-3.686	-58.14	0	0	0	0	0	0	0
WT333(F4E4E1AF1293)	3.78	13105	2022-11-28 11:06:47.793	-0.682	0.152	1.029	-4.822	6.775	1.465	3.499	-3.653	-58.458	0	0	0	0	0	0	0
WT333(F4E4E1AF1293)	3.78	13105	2022-11-28 11:06:47.793	-0.682	0.152	1.029	-4.822	6.775	1.465	3.488	-3.62	-58.777	0	0	0	0	0	0	0
WT333(F4E4E1AF1293)	3.78	13105	2022-11-28 11:06:47.793	-0.682	0.152	1.029	-4.822	6.775	1.465	3.477	-3.587	-59.095	0	0	0	0	0	0	0
WT333(F4E4E1AF1293)	3.78	13105	2022-11-28 11:06:47.793	-0.682	0.152	1.029	-4.822	6.775	1.465	3.477	-3.554	-59.414	0	0	0	0	0	0	0
WT333(F4E4E1AF1293)	3.78	13105	2022-11-28 11:06:47.793	0.231	0.051	1.049	3.296	3.662	-1.831	3.516	-3.532	-59.749	0	0	0	0	0	0	0
WT333(F4E4E1AF1293)	3.78	13105	2022-11-28 11:06:47.793	0.231	0.051	1.049	3.296	3.662	-1.831	3.549	-3.51	-60.084	0	0	0	0	0	0	0
WT333(F4E4E1AF1293)	3.78	13105	2022-11-28 11:06:47.793	0.231	0.051	1.049	3.296	3.662	-1.831	3.582	-3.494	-60.419	0	0	0	0	0	0	0
WT333(F4E4E1AF1293)	3.78	13105	2022-11-28 11:06:47.793	0.231	0.051	1.049	3.296	3.662	-1.831	3.615	-3.472	-60.749	0	0	0	0	0	0	0
WT333(F4E4E1AF1293)	3.78	13105	2022-11-28 11:06:47.871	-0.127	0.066	1.082	-6.226	0.671	1.77	3.593	-3.466	-61.068	0	0	0	0	0	0	0
WT333(F4E4E1AF1293)	3.78	13105	2022-11-28 11:06:47.871	-0.127	0.066	1.082	-6.226	0.671	1.77	3.576	-3.461	-61.381	0	0	0	0	0	0	0
WT333(F4E4E1AF1293)	3.78	13105	2022-11-28 11:06:47.871	-0.127	0.066	1.082	-6.226	0.671	1.77	3.56	-3.455	-61.694	0	0	0	0	0	0	0
WT333(F4E4E1AF1293)	3.78	13105	2022-11-28 11:06:47.871	-0.127	0.066	1.082	-6.226	0.671	1.77	3.549	-3.45	-62.007	0	0	0	0	0	0	0
WT333(F4E4E1AF1293)	3.78	13105	2022-11-28 11:06:47.871	0.164	-0.122	0.946	-12.146	-1.343	3.418	3.499	-3.455	-62.309	0	0	0	0	0	0	0
WT333(F4E4E1AF1293)	3.78	13105	2022-11-28 11:06:47.871	0.164	-0.122	0.946	-12.146	-1.343	3.418	3.45	-3.455	-62.617	0	0	0	0	0	0	0
WT333(F4E4E1AF1293)	3.78	13105	2022-11-28 11:06:47.871	0.164	-0.122	0.946	-12.146	-1.343	3.418	3.395	-3.461	-62.919	0	0	0	0	0	0	0
WT333(F4E4E1AF1293)	3.78	13105	2022-11-28 11:06:47.871	0.164	-0.122	0.946	-12.146	-1.343	3.418	3.345	-3.461	-63.215	0	0	0	0	0	0	0
WT333(F4E4E1AF1293)	3.78	13105	2022-11-28 11:06:47.871	-0.003	-0.037	1.024	-9.216	1.343	0.549	3.307	-3.45	-63.534	0	0	0	0	0	0	0
WT333(F4E4E1AF1293)	3.78	13105	2022-11-28 11:06:47.871	-0.003	-0.037	1.024	-9.216	1.343	0.549	3.268	-3.433	-63.847	0	0	0	0	0	0	0
WT333(F4E4E1AF1293)	3.78	13105	2022-11-28 11:06:47.871	-0.003	-0.037	1.024	-9.216	1.343	0.549	3.23	-3.422	-64.16	0	0	0	0	0	0	0
WT333(F4E4E1AF1293)	3.78	13105	2022-11-28 11:06:47.871	-0.003	-0.037	1.024	-9.216	1.343	0.549	3.192	-3.406	-64.468	0	0	0	0	0	0	0
WT333(F4E4E1AF1293)	3.78	13105	2022-11-28 11:06:47.871	0.001	0.082	1.001	4.15	-0.061	-2.93	3.219	-3.395	-64.797	0	0	0	0	0	0	0
WT333(F4E4E1AF1293)	3.78	13105	2022-11-28 11:06:47.871	0.001	0.082	1.001	4.15	-0.061	-2.93	3.252	-3.389	-65.127	0	0	0	0	0	0	0
WT333(F4E4E1AF1293)	3.78	13105	2022-11-28 11:06:47.871	0.001	0.082	1.001	4.15	-0.061	-2.93	3.279	-3.378	-65.457	0	0	0	0	0	0	0
WT333(F4E4E1AF1293)	3.78	13105	2022-11-28 11:06:47.871	0.001	0.082	1.001	4.15	-0.061	-2.93	3.307	-3.373	-65.781	0	0	0	0	0	0	0
WT333(F4E4E1AF1293)	3.78	13105	2022-11-28 11:06:47.903	0.078	-0.032	1.032	-4.028	0.366	-0.488	3.296	-3.362	-66.094	0	0	0	0	0	0	0
WT333(F4E4E1AF1293)	3.78	13105	2022-11-28 11:06:47.903	0.078	-0.032	1.032	-4.028	0.366	-0.488	3.279	-3.351	-66.407	0	0	0	0	0	0	0
WT333(F4E4E1AF1293)	3.78	13105	2022-11-28 11:06:47.903	0.078	-0.032	1.032	-4.028	0.366	-0.488	3.268	-3.345	-66.72	0	0	0	0	0	0	0
WT333(F4E4E1AF1293)	3.78	13105	2022-11-28 11:06:47.903	0.078	-0.032	1.032	-4.028	0.366	-0.488	3.252	-3.334	-67.028	0	0	0	0	0	0	0
WT333(F4E4E1AF1293)	3.78	13105	2022-11-28 11:06:47.903	-0.01	0.178	1.077	1.343	-2.441	-1.221	3.263	-3.34	-67.346	0	0	0	0	0	0	0
WT333(F4E4E1AF1293)	3.78	13105	2022-11-28 11:06:47.903	-0.01	0.178	1.077	1.343	-2.441	-1.221	3.274	-3.345	-67.659	0	0	0	0	0	0	0
WT333(F4E4E1AF1293)	3.78	13105	2022-11-28 11:06:47.903	-0.01	0.178	1.077	1.343	-2.441	-1.221	3.29	-3.351	-67.972	0	0	0	0	0	0	0
WT333(F4E4E1AF1293)	3.78	13105	2022-11-28 11:06:47.903	-0.01	0.178	1.077	1.343	-2.441	-1.221	3.301	-3.356	-68.286	0	0	0	0	0	0	0
WT333(F4E4E1AF1293)	3.78	13105	2022-11-28 11:06:47.965	-0.003	-0.023	0.954	9.46	-1.16	-0.305	3.356	-3.356	-68.593	0	0	0	0	0	0	0
WT333(F4E4E1AF1293)	3.78	13105	2022-11-28 11:06:47.965	-0.003	-0.023	0.954	9.46	-1.16	-0.305	3.411	-3.356	-68.895	0	0	0	0	0	0	0
WT333(F4E4E1AF1293)	3.78	13105	2022-11-28 11:06:47.965	-0.003	-0.023	0.954	9.46	-1.16	-0.305	3.466	-3.356	-69.203	0	0	0	0	0	0	0
WT333(F4E4E1AF1293)	3.78	13105	2022-11-28 11:06:47.965	0.085	-0.053	0.984	-11.902	1.648	0.671	3.411	-3.34	-69.505	0	0	0	0	0	0	0
WT333(F4E4E1AF1293)	3.78	13105	2022-11-28 11:06:47.965	0.085	-0.053	0.984	-11.902	1.648	0.671	3.356	-3.323	-69.802	0	0	0	0	0	0	0
WT333(F4E4E1AF1293)	3.78	13105	2022-11-28 11:06:47.965	0.085	-0.053	0.984	-11.902	1.648	0.671	3.301	-3.312	-70.098	0	0	0	0	0	0	0
WT333(F4E4E1AF1293)	3.78	13105	2022-11-28 11:06:47.965	0.085	-0.053	0.984	-11.902	1.648	0.671	3.241	-3.296	-70.395	0	0	0	0	0	0	0
WT333(F4E4E1AF1293)	3.78	13105	2022-11-28 11:06:47.965	-0.008	0.006	1.038	4.944	1.282	2.441	3.268	-3.279	-70.686	0	0	0	0	0	0	0
WT333(F4E4E1AF1293)	3.78	13105	2022-11-28 11:06:48.090	-0.008	0.006	1.038	4.944	1.282	2.441	3.296	-3.268	-70.972	0	0	0	0	0	0	0
WT333(F4E4E1AF1293)	3.78	13105	2022-11-28 11:06:48.090	-0.008	0.006	1.038	4.944	1.282	2.441	3.323	-3.252	-71.257	0	0	0	0	0	0	0
WT333(F4E4E1AF1293)	3.78	13105	2022-11-28 11:06:48.090	-0.008	0.006	1.038	4.944	1.282	2.441	3.351	-3.235	-71.543	0	0	0	0	0	0	0
WT333(F4E4E1AF1293)	3.78	13105	2022-11-28 11:06:48.090	0.048	0.04	0.989	0	1.465	-0.183	3.351	-3.219	-71.84	0	0	0	0	0	0	0
WT333(F4E4E1AF1293)	3.78	13105	2022-11-28 11:06:48.090	0.048	0.04	0.989	0	1.465	-0.183	3.356	-3.208	-72.136	0	0	0	0	0	0	0
WT333(F4E4E1AF1293)	3.78	13105	2022-11-28 11:06:48.090	0.048	0.04	0.989	0	1.465	-0.183	3.356	-3.192	-72.433	0	0	0	0	0	0	0
WT333(F4E4E1AF1293)	3.78	13105	2022-11-28 11:06:48.090	0.048	0.04	0.989	0	1.465	-0.183	3.356	-3.175	-72.729	0	0	0	0	0	0	0
WT333(F4E4E1AF1293)	3.78	13105	2022-11-28 11:06:48.090	-0.001	0.074	1.021	2.441	0.488	-3.418	3.373	-3.164	-73.037	0	0	0	0	0	0	0
WT333(F4E4E1AF1293)	3.78	13105	2022-11-28 11:06:48.090	-0.001	0.074	1.021	2.441	0.488	-3.418	3.389	-3.153	-73.35	0	0	0	0	0	0	0
WT333(F4E4E1AF1293)	3.78	13105	2022-11-28 11:06:48.090	-0.001	0.074	1.021	2.441	0.488	-3.418	3.406	-3.142	-73.658	0	0	0	0	0	0	0
WT333(F4E4E1AF1293)	3.78	13105	2022-11-28 11:06:48.090	-0.001	0.074	1.021	2.441	0.488	-3.418	3.422	-3.131	-73.971	0	0	0	0	0	0	0
WT333(F4E4E1AF1293)	3.78	13105	2022-11-28 11:06:48.090	-0.03	0.019	1.026	-3.967	1.16	-1.038	3.406	-3.12	-74.268	0	0	0	0	0	0	0
WT333(F4E4E1AF1293)	3.78	13105	2022-11-28 11:06:48.090	-0.03	0.019	1.026	-3.967	1.16	-1.038	3.389	-3.104	-74.559	0	0	0	0	0	0	0
WT333(F4E4E1AF1293)	3.78	13105	2022-11-28 11:06:48.090	-0.03	0.019	1.026	-3.967	1.16	-1.038	3.373	-3.093	-74.855	0	0	0	0	0	0	0
WT333(F4E4E1AF1293)	3.78	13105	2022-11-28 11:06:48.090	-0.03	0.019	1.026	-3.967	1.16	-1.038	3.356	-3.076	-75.152	0	0	0	0	0	0	0

## Sheet: 16Hz
设备名称	电压	版本	片上时间	加速度X(g)	加速度Y(g)	加速度Z(g)	角速度X(°/s)	角速度Y(°/s)	角速度Z(°/s)	角度X(°)	角度Y(°)	角度Z(°)	磁场X	磁场Y	磁场Z	四元数0	四元数1	四元数2	四元数3	状态
WT333(F4E4E1AF1293)	3.81	13105	2022-11-28 11:14:41.512	-0.14	0.211	1.022	-3.784	0.427	2.014	4.026	0.698	-84.001	0	0	0	0	0	0	0
WT333(F4E4E1AF1293)	3.81	13105	2022-11-28 11:14:41.574	-0.14	0.211	1.022	-3.784	0.427	2.014	4.01	0.703	-84.254	0	0	0	0	0	0	0
WT333(F4E4E1AF1293)	3.81	13105	2022-11-28 11:14:41.574	-0.14	0.211	1.022	-3.784	0.427	2.014	3.999	0.703	-84.507	0	0	0	0	0	0	0
WT333(F4E4E1AF1293)	3.81	13105	2022-11-28 11:14:41.574	0.088	-0.071	0.999	0.244	-0.732	0.671	4.005	0.698	-84.771	0	0	0	0	0	0	0
WT333(F4E4E1AF1293)	3.81	13105	2022-11-28 11:14:41.574	0.088	-0.071	0.999	0.244	-0.732	0.671	4.01	0.692	-85.029	0	0	0	0	0	0	0
WT333(F4E4E1AF1293)	3.81	13105	2022-11-28 11:14:41.574	0.088	-0.071	0.999	0.244	-0.732	0.671	4.016	0.687	-85.281	0	0	0	0	0	0	0
WT333(F4E4E1AF1293)	3.81	13105	2022-11-28 11:14:41.574	0.088	-0.071	0.999	0.244	-0.732	0.671	4.016	0.687	-85.534	0	0	0	0	0	0	0
WT333(F4E4E1AF1293)	3.81	13105	2022-11-28 11:14:41.574	-0.016	0.125	1.034	-0.854	0.366	-0.183	4.01	0.687	-85.792	0	0	0	0	0	0	0
WT333(F4E4E1AF1293)	3.81	13105	2022-11-28 11:14:41.574	-0.016	0.125	1.034	-0.854	0.366	-0.183	4.01	0.692	-86.05	0	0	0	0	0	0	0
WT333(F4E4E1AF1293)	3.81	13105	2022-11-28 11:14:41.574	-0.016	0.125	1.034	-0.854	0.366	-0.183	4.005	0.692	-86.309	0	0	0	0	0	0	0
WT333(F4E4E1AF1293)	3.81	13105	2022-11-28 11:14:41.574	-0.016	0.125	1.034	-0.854	0.366	-0.183	4.005	0.692	-86.567	0	0	0	0	0	0	0
WT333(F4E4E1AF1293)	3.81	13105	2022-11-28 11:14:41.574	-0.055	0.142	1.002	1.343	0	0.549	4.01	0.692	-86.819	0	0	0	0	0	0	0
WT333(F4E4E1AF1293)	3.81	13105	2022-11-28 11:14:41.574	-0.055	0.142	1.002	1.343	0	0.549	4.021	0.692	-87.072	0	0	0	0	0	0	0
WT333(F4E4E1AF1293)	3.81	13105	2022-11-28 11:14:41.574	-0.055	0.142	1.002	1.343	0	0.549	4.032	0.687	-87.325	0	0	0	0	0	0	0
WT333(F4E4E1AF1293)	3.81	13105	2022-11-28 11:14:41.574	-0.055	0.142	1.002	1.343	0	0.549	4.037	0.687	-87.578	0	0	0	0	0	0	0
WT333(F4E4E1AF1293)	3.81	13105	2022-11-28 11:14:41.574	0.104	0.018	0.979	-1.16	0.61	0.305	4.037	0.687	-87.83	0	0	0	0	0	0	0
WT333(F4E4E1AF1293)	3.81	13105	2022-11-28 11:14:41.574	0.104	0.018	0.979	-1.16	0.61	0.305	4.032	0.692	-88.077	0	0	0	0	0	0	0
WT333(F4E4E1AF1293)	3.81	13105	2022-11-28 11:14:41.637	0.104	0.018	0.979	-1.16	0.61	0.305	4.026	0.692	-88.33	0	0	0	0	0	0	0
WT333(F4E4E1AF1293)	3.81	13105	2022-11-28 11:14:41.637	0.104	0.018	0.979	-1.16	0.61	0.305	4.021	0.692	-88.577	0	0	0	0	0	0	0
WT333(F4E4E1AF1293)	3.81	13105	2022-11-28 11:14:41.637	-0.006	0.275	1.056	5.554	-0.488	1.099	4.048	0.687	-88.819	0	0	0	0	0	0	0
WT333(F4E4E1AF1293)	3.81	13105	2022-11-28 11:14:41.637	-0.006	0.275	1.056	5.554	-0.488	1.099	4.076	0.676	-89.061	0	0	0	0	0	0	0
WT333(F4E4E1AF1293)	3.81	13105	2022-11-28 11:14:41.637	-0.006	0.275	1.056	5.554	-0.488	1.099	4.109	0.67	-89.302	0	0	0	0	0	0	0
WT333(F4E4E1AF1293)	3.81	13105	2022-11-28 11:14:41.637	-0.006	0.275	1.056	5.554	-0.488	1.099	4.136	0.659	-89.544	0	0	0	0	0	0	0
WT333(F4E4E1AF1293)	3.81	13105	2022-11-28 11:14:41.637	-0.034	0.172	1.01	-3.601	1.282	0	4.125	0.659	-89.791	0	0	0	0	0	0	0
WT333(F4E4E1AF1293)	3.81	13105	2022-11-28 11:14:41.637	-0.034	0.172	1.01	-3.601	1.282	0	4.109	0.659	-90.038	0	0	0	0	0	0	0
WT333(F4E4E1AF1293)	3.81	13105	2022-11-28 11:14:41.762	-0.034	0.172	1.01	-3.601	1.282	0	4.098	0.659	-90.286	0	0	0	0	0	0	0
WT333(F4E4E1AF1293)	3.81	13105	2022-11-28 11:14:41.762	-0.034	0.172	1.01	-3.601	1.282	0	4.087	0.659	-90.533	0	0	0	0	0	0	0
WT333(F4E4E1AF1293)	3.81	13105	2022-11-28 11:14:41.762	0.01	-0.553	1.074	-10.071	1.221	-5.066	4.037	0.665	-90.802	0	0	0	0	0	0	0
WT333(F4E4E1AF1293)	3.81	13105	2022-11-28 11:14:41.762	0.01	-0.553	1.074	-10.071	1.221	-5.066	3.983	0.67	-91.077	0	0	0	0	0	0	0
WT333(F4E4E1AF1293)	3.81	13105	2022-11-28 11:14:41.762	0.01	-0.553	1.074	-10.071	1.221	-5.066	3.928	0.687	-91.346	0	0	0	0	0	0	0
WT333(F4E4E1AF1293)	3.81	13105	2022-11-28 11:14:41.762	-0.006	-0.002	1.001	-2.625	0.549	1.465	3.906	0.692	-91.588	0	0	0	0	0	0	0
WT333(F4E4E1AF1293)	3.81	13105	2022-11-28 11:14:41.762	-0.006	-0.002	1.001	-2.625	0.549	1.465	3.889	0.698	-91.829	0	0	0	0	0	0	0
WT333(F4E4E1AF1293)	3.81	13105	2022-11-28 11:14:41.762	-0.006	-0.002	1.001	-2.625	0.549	1.465	3.867	0.703	-92.071	0	0	0	0	0	0	0
WT333(F4E4E1AF1293)	3.81	13105	2022-11-28 11:14:41.762	-0.006	-0.002	1.001	-2.625	0.549	1.465	3.851	0.714	-92.313	0	0	0	0	0	0	0
WT333(F4E4E1AF1293)	3.81	13105	2022-11-28 11:14:41.762	-0.042	0.282	1.037	-1.526	0	3.113	3.84	0.714	-92.549	0	0	0	0	0	0	0
WT333(F4E4E1AF1293)	3.81	13105	2022-11-28 11:14:41.762	-0.042	0.282	1.037	-1.526	0	3.113	3.829	0.714	-92.78	0	0	0	0	0	0	0
WT333(F4E4E1AF1293)	3.81	13105	2022-11-28 11:14:41.762	-0.042	0.282	1.037	-1.526	0	3.113	3.818	0.714	-93.016	0	0	0	0	0	0	0
WT333(F4E4E1AF1293)	3.81	13105	2022-11-28 11:14:41.762	-0.042	0.282	1.037	-1.526	0	3.113	3.812	0.714	-93.252	0	0	0	0	0	0	0
WT333(F4E4E1AF1293)	3.81	13105	2022-11-28 11:14:41.762	-0.004	-0.074	0.994	-0.427	0.61	-2.563	3.807	0.72	-93.516	0	0	0	0	0	0	0
WT333(F4E4E1AF1293)	3.81	13105	2022-11-28 11:14:41.762	-0.004	-0.074	0.994	-0.427	0.61	-2.563	3.807	0.72	-93.774	0	0	0	0	0	0	0
WT333(F4E4E1AF1293)	3.81	13105	2022-11-28 11:14:41.762	-0.004	-0.074	0.994	-0.427	0.61	-2.563	3.801	0.725	-94.037	0	0	0	0	0	0	0
WT333(F4E4E1AF1293)	3.81	13105	2022-11-28 11:14:41.793	-0.004	-0.074	0.994	-0.427	0.61	-2.563	3.796	0.736	-94.301	0	0	0	0	0	0	0
WT333(F4E4E1AF1293)	3.81	13105	2022-11-28 11:14:41.793	0.032	-0.063	1.046	-2.197	1.587	0.427	3.779	0.747	-94.548	0	0	0	0	0	0	0
WT333(F4E4E1AF1293)	3.81	13105	2022-11-28 11:14:41.793	0.032	-0.063	1.046	-2.197	1.587	0.427	3.763	0.758	-94.79	0	0	0	0	0	0	0
WT333(F4E4E1AF1293)	3.81	13105	2022-11-28 11:14:41.793	0.032	-0.063	1.046	-2.197	1.587	0.427	3.746	0.769	-95.037	0	0	0	0	0	0	0
WT333(F4E4E1AF1293)	3.81	13105	2022-11-28 11:14:41.793	0.032	-0.063	1.046	-2.197	1.587	0.427	3.73	0.78	-95.284	0	0	0	0	0	0	0
WT333(F4E4E1AF1293)	3.81	13105	2022-11-28 11:14:41.793	-0.067	0.136	1.035	-4.639	1.77	3.113	3.702	0.791	-95.515	0	0	0	0	0	0	0
WT333(F4E4E1AF1293)	3.81	13105	2022-11-28 11:14:41.793	-0.067	0.136	1.035	-4.639	1.77	3.113	3.675	0.802	-95.751	0	0	0	0	0	0	0
WT333(F4E4E1AF1293)	3.81	13105	2022-11-28 11:14:41.793	-0.067	0.136	1.035	-4.639	1.77	3.113	3.647	0.813	-95.988	0	0	0	0	0	0	0
WT333(F4E4E1AF1293)	3.81	13105	2022-11-28 11:14:41.793	-0.067	0.136	1.035	-4.639	1.77	3.113	3.625	0.824	-96.224	0	0	0	0	0	0	0
WT333(F4E4E1AF1293)	3.81	13105	2022-11-28 11:14:41.793	0.097	0.046	0.986	-8.606	0.916	0.793	3.576	0.829	-96.471	0	0	0	0	0	0	0
WT333(F4E4E1AF1293)	3.81	13105	2022-11-28 11:14:41.793	0.097	0.046	0.986	-8.606	0.916	0.793	3.532	0.835	-96.713	0	0	0	0	0	0	0
WT333(F4E4E1AF1293)	3.81	13105	2022-11-28 11:14:41.793	0.097	0.046	0.986	-8.606	0.916	0.793	3.483	0.835	-96.954	0	0	0	0	0	0	0
WT333(F4E4E1AF1293)	3.81	13105	2022-11-28 11:14:41.793	0.097	0.046	0.986	-8.606	0.916	0.793	3.439	0.84	-97.196	0	0	0	0	0	0	0
WT333(F4E4E1AF1293)	3.81	13105	2022-11-28 11:14:41.793	-0.206	0.45	1.146	19.714	-0.183	7.69	3.532	0.835	-97.405	0	0	0	0	0	0	0
WT333(F4E4E1AF1293)	3.81	13105	2022-11-28 11:14:41.793	-0.206	0.45	1.146	19.714	-0.183	7.69	3.636	0.829	-97.619	0	0	0	0	0	0	0
WT333(F4E4E1AF1293)	3.81	13105	2022-11-28 11:14:41.793	-0.206	0.45	1.146	19.714	-0.183	7.69	3.741	0.824	-97.839	0	0	0	0	0	0	0
WT333(F4E4E1AF1293)	3.81	13105	2022-11-28 11:14:41.808	-0.206	0.45	1.146	19.714	-0.183	7.69	3.845	0.818	-98.053	0	0	0	0	0	0	0
WT333(F4E4E1AF1293)	3.81	13105	2022-11-28 11:14:41.808	-0.075	0.202	0.982	-5.676	-1.282	-0.305	3.829	0.807	-98.317	0	0	0	0	0	0	0
WT333(F4E4E1AF1293)	3.81	13105	2022-11-28 11:14:41.808	-0.075	0.202	0.982	-5.676	-1.282	-0.305	3.807	0.797	-98.575	0	0	0	0	0	0	0
WT333(F4E4E1AF1293)	3.81	13105	2022-11-28 11:14:41.808	-0.075	0.202	0.982	-5.676	-1.282	-0.305	3.79	0.786	-98.833	0	0	0	0	0	0	0
WT333(F4E4E1AF1293)	3.81	13105	2022-11-28 11:14:41.808	-0.075	0.202	0.982	-5.676	-1.282	-0.305	3.768	0.769	-99.097	0	0	0	0	0	0	0
WT333(F4E4E1AF1293)	3.81	13105	2022-11-28 11:14:41.808	0.038	-0.434	0.903	4.944	-0.916	-7.019	3.801	0.769	-99.393	0	0	0	0	0	0	0
WT333(F4E4E1AF1293)	3.81	13105	2022-11-28 11:14:41.808	0.038	-0.434	0.903	4.944	-0.916	-7.019	3.829	0.764	-99.695	0	0	0	0	0	0	0
WT333(F4E4E1AF1293)	3.81	13105	2022-11-28 11:14:41.808	0.038	-0.434	0.903	4.944	-0.916	-7.019	3.856	0.769	-99.998	0	0	0	0	0	0	0
WT333(F4E4E1AF1293)	3.81	13105	2022-11-28 11:14:41.902	0.038	-0.434	0.903	4.944	-0.916	-7.019	3.878	0.769	-100.305	0	0	0	0	0	0	0
WT333(F4E4E1AF1293)	3.81	13105	2022-11-28 11:14:41.902	0.172	0.037	1.057	12.756	0.732	6.042	3.939	0.78	-100.541	0	0	0	0	0	0	0
WT333(F4E4E1AF1293)	3.81	13105	2022-11-28 11:14:41.902	0.172	0.037	1.057	12.756	0.732	6.042	3.999	0.786	-100.778	0	0	0	0	0	0	0
WT333(F4E4E1AF1293)	3.81	13105	2022-11-28 11:14:41.902	0.172	0.037	1.057	12.756	0.732	6.042	4.054	0.791	-101.008	0	0	0	0	0	0	0
WT333(F4E4E1AF1293)	3.81	13105	2022-11-28 11:14:41.902	0.172	0.037	1.057	12.756	0.732	6.042	4.109	0.791	-101.239	0	0	0	0	0	0	0
WT333(F4E4E1AF1293)	3.81	13105	2022-11-28 11:14:41.902	-0.183	-0.057	0.954	-7.629	1.892	2.075	4.065	0.807	-101.497	0	0	0	0	0	0	0
WT333(F4E4E1AF1293)	3.81	13105	2022-11-28 11:14:41.902	-0.183	-0.057	0.954	-7.629	1.892	2.075	4.021	0.818	-101.755	0	0	0	0	0	0	0
WT333(F4E4E1AF1293)	3.81	13105	2022-11-28 11:14:41.902	-0.183	-0.057	0.954	-7.629	1.892	2.075	3.977	0.835	-102.025	0	0	0	0	0	0	0
WT333(F4E4E1AF1293)	3.81	13105	2022-11-28 11:14:41.918	-0.183	-0.057	0.954	-7.629	1.892	2.075	3.939	0.857	-102.299	0	0	0	0	0	0	0
WT333(F4E4E1AF1293)	3.81	13105	2022-11-28 11:14:41.918	-0.094	0.099	1.033	12.451	-0.427	0.061	3.994	0.862	-102.585	0	0	0	0	0	0	0
WT333(F4E4E1AF1293)	3.81	13105	2022-11-28 11:14:41.918	-0.094	0.099	1.033	12.451	-0.427	0.061	4.054	0.868	-102.87	0	0	0	0	0	0	0
WT333(F4E4E1AF1293)	3.81	13105	2022-11-28 11:14:41.918	-0.094	0.099	1.033	12.451	-0.427	0.061	4.114	0.873	-103.156	0	0	0	0	0	0	0
WT333(F4E4E1AF1293)	3.81	13105	2022-11-28 11:14:41.918	-0.094	0.099	1.033	12.451	-0.427	0.061	4.18	0.879	-103.442	0	0	0	0	0	0	0
WT333(F4E4E1AF1293)	3.81	13105	2022-11-28 11:14:41.918	-0.047	0.123	1.074	-4.333	0.549	0.183	4.158	0.89	-103.733	0	0	0	0	0	0	0
WT333(F4E4E1AF1293)	3.81	13105	2022-11-28 11:14:41.918	-0.047	0.123	1.074	-4.333	0.549	0.183	4.136	0.901	-104.019	0	0	0	0	0	0	0
WT333(F4E4E1AF1293)	3.81	13105	2022-11-28 11:14:41.918	-0.047	0.123	1.074	-4.333	0.549	0.183	4.114	0.906	-104.304	0	0	0	0	0	0	0
WT333(F4E4E1AF1293)	3.81	13105	2022-11-28 11:14:41.933	-0.047	0.123	1.074	-4.333	0.549	0.183	4.092	0.917	-104.59	0	0	0	0	0	0	0
WT333(F4E4E1AF1293)	3.81	13105	2022-11-28 11:14:41.933	0.063	-0.669	0.944	25.452	-3.235	-6.47	4.219	0.912	-104.919	0	0	0	0	0	0	0
WT333(F4E4E1AF1293)	3.81	13105	2022-11-28 11:14:41.933	0.063	-0.669	0.944	25.452	-3.235	-6.47	4.34	0.917	-105.255	0	0	0	0	0	0	0
WT333(F4E4E1AF1293)	3.81	13105	2022-11-28 11:14:41.933	0.063	-0.669	0.944	25.452	-3.235	-6.47	4.455	0.923	-105.595	0	0	0	0	0	0	0
WT333(F4E4E1AF1293)	3.81	13105	2022-11-28 11:14:41.933	0.063	-0.669	0.944	25.452	-3.235	-6.47	4.57	0.934	-105.947	0	0	0	0	0	0	0
WT333(F4E4E1AF1293)	3.81	13105	2022-11-28 11:14:41.933	-0.011	0.361	1.026	38.94	-5.249	2.991	4.757	0.934	-106.243	0	0	0	0	0	0	0
WT333(F4E4E1AF1293)	3.81	13105	2022-11-28 11:14:41.933	-0.011	0.361	1.026	38.94	-5.249	2.991	4.944	0.923	-106.534	0	0	0	0	0	0	0
WT333(F4E4E1AF1293)	3.81	13105	2022-11-28 11:14:41.933	-0.011	0.361	1.026	38.94	-5.249	2.991	5.131	0.912	-106.826	0	0	0	0	0	0	0
WT333(F4E4E1AF1293)	3.81	13105	2022-11-28 11:14:41.996	-0.011	0.361	1.026	38.94	-5.249	2.991	5.317	0.901	-107.106	0	0	0	0	0	0	0
WT333(F4E4E1AF1293)	3.81	13105	2022-11-28 11:14:41.996	-0.116	-0.212	0.85	-42.358	-2.075	-3.174	5.098	0.906	-107.424	0	0	0	0	0	0	0
WT333(F4E4E1AF1293)	3.81	13105	2022-11-28 11:14:41.996	-0.116	-0.212	0.85	-42.358	-2.075	-3.174	4.878	0.917	-107.743	0	0	0	0	0	0	0
WT333(F4E4E1AF1293)	3.81	13105	2022-11-28 11:14:41.996	-0.116	-0.212	0.85	-42.358	-2.075	-3.174	4.658	0.928	-108.067	0	0	0	0	0	0	0
WT333(F4E4E1AF1293)	3.81	13105	2022-11-28 11:14:41.996	-0.116	-0.212	0.85	-42.358	-2.075	-3.174	4.438	0.939	-108.386	0	0	0	0	0	0	0
WT333(F4E4E1AF1293)	3.81	13105	2022-11-28 11:14:41.996	-0.016	-0.487	0.885	2.563	0.977	-5.005	4.444	0.967	-108.726	0	0	0	0	0	0	0
WT333(F4E4E1AF1293)	3.81	13105	2022-11-28 11:14:41.996	-0.016	-0.487	0.885	2.563	0.977	-5.005	4.449	1	-109.067	0	0	0	0	0	0	0
WT333(F4E4E1AF1293)	3.81	13105	2022-11-28 11:14:41.996	-0.016	-0.487	0.885	2.563	0.977	-5.005	4.455	1.038	-109.407	0	0	0	0	0	0	0
WT333(F4E4E1AF1293)	3.81	13105	2022-11-28 11:14:42.027	-0.016	-0.487	0.885	2.563	0.977	-5.005	4.455	1.082	-109.753	0	0	0	0	0	0	0
WT333(F4E4E1AF1293)	3.81	13105	2022-11-28 11:14:42.027	-0.021	1.115	1.107	35.583	-2.563	7.996	4.625	1.088	-110.028	0	0	0	0	0	0	0
WT333(F4E4E1AF1293)	3.81	13105	2022-11-28 11:14:42.027	-0.043	2.23	2.215	35.583	-2.563	7.996	4.801	1.077	-110.275	0	0	0	0	0	0	0
WT333(F4E4E1AF1293)	3.81	13105	2022-11-28 11:14:42.027	-0.087	4.46	4.43	35.583	-2.563	7.996	4.999	1.044	-110.5	0	0	0	0	0	0	0
WT333(F4E4E1AF1293)	3.81	13105	2022-11-28 11:14:42.027	-0.175	8.92	8.86	35.583	-2.563	7.996	5.219	0.989	-110.704	0	0	0	0	0	0	0
WT333(F4E4E1AF1293)	3.81	13105	2022-11-28 11:14:42.027	-0.018	-0.277	0.899	-18.25	-2.991	-4.456	5.164	0.939	-110.978	0	0	0	0	0	0	0
WT333(F4E4E1AF1293)	3.81	13105	2022-11-28 11:14:42.027	-0.018	-0.277	0.899	-18.25	-2.991	-4.456	5.109	0.89	-111.248	0	0	0	0	0	0	0
WT333(F4E4E1AF1293)	3.81	13105	2022-11-28 11:14:42.027	-0.018	-0.277	0.899	-18.25	-2.991	-4.456	5.048	0.846	-111.522	0	0	0	0	0	0	0
WT333(F4E4E1AF1293)	3.81	13105	2022-11-28 11:14:42.090	-0.018	-0.277	0.899	-18.25	-2.991	-4.456	4.988	0.797	-111.797	0	0	0	0	0	0	0
WT333(F4E4E1AF1293)	3.81	13105	2022-11-28 11:14:42.090	-0.057	0.255	1.071	-4.944	-1.282	-2.197	4.993	0.764	-112.061	0	0	0	0	0	0	0
WT333(F4E4E1AF1293)	3.81	13105	2022-11-28 11:14:42.090	-0.057	0.255	1.071	-4.944	-1.282	-2.197	4.999	0.725	-112.324	0	0	0	0	0	0	0
WT333(F4E4E1AF1293)	3.81	13105	2022-11-28 11:14:42.090	-0.057	0.255	1.071	-4.944	-1.282	-2.197	5.004	0.692	-112.588	0	0	0	0	0	0	0
WT333(F4E4E1AF1293)	3.81	13105	2022-11-28 11:14:42.090	-0.057	0.255	1.071	-4.944	-1.282	-2.197	5.01	0.659	-112.852	0	0	0	0	0	0	0
WT333(F4E4E1AF1293)	3.81	13105	2022-11-28 11:14:42.090	-0.002	0.214	1.043	-26.062	-2.93	-3.784	4.911	0.615	-113.126	0	0	0	0	0	0	0
WT333(F4E4E1AF1293)	3.81	13105	2022-11-28 11:14:42.090	-0.002	0.214	1.043	-26.062	-2.93	-3.784	4.807	0.577	-113.401	0	0	0	0	0	0	0
WT333(F4E4E1AF1293)	3.81	13105	2022-11-28 11:14:42.090	-0.002	0.214	1.043	-26.062	-2.93	-3.784	4.708	0.533	-113.67	0	0	0	0	0	0	0
WT333(F4E4E1AF1293)	3.81	13105	2022-11-28 11:14:42.121	-0.002	0.214	1.043	-26.062	-2.93	-3.784	4.603	0.494	-113.945	0	0	0	0	0	0	0
WT333(F4E4E1AF1293)	3.81	13105	2022-11-28 11:14:42.121	0.077	0.253	1.042	-5.798	1.587	5.92	4.603	0.472	-114.164	0	0	0	0	0	0	0
WT333(F4E4E1AF1293)	3.81	13105	2022-11-28 11:14:42.121	0.077	0.253	1.042	-5.798	1.587	5.92	4.603	0.45	-114.384	0	0	0	0	0	0	0
WT333(F4E4E1AF1293)	3.81	13105	2022-11-28 11:14:42.121	0.077	0.253	1.042	-5.798	1.587	5.92	4.603	0.428	-114.604	0	0	0	0	0	0	0
WT333(F4E4E1AF1293)	3.81	13105	2022-11-28 11:14:42.121	0.077	0.253	1.042	-5.798	1.587	5.92	4.598	0.406	-114.824	0	0	0	0	0	0	0
WT333(F4E4E1AF1293)	3.81	13105	2022-11-28 11:14:42.121	-0.027	-0.184	1.008	-2.38	-0.305	-0.122	4.614	0.385	-115.071	0	0	0	0	0	0	0
WT333(F4E4E1AF1293)	3.81	13105	2022-11-28 11:14:42.121	-0.027	-0.184	1.008	-2.38	-0.305	-0.122	4.62	0.357	-115.323	0	0	0	0	0	0	0
WT333(F4E4E1AF1293)	3.81	13105	2022-11-28 11:14:42.121	-0.027	-0.184	1.008	-2.38	-0.305	-0.122	4.631	0.335	-115.576	0	0	0	0	0	0	0
WT333(F4E4E1AF1293)	3.81	13105	2022-11-28 11:14:42.152	-0.027	-0.184	1.008	-2.38	-0.305	-0.122	4.636	0.319	-115.829	0	0	0	0	0	0	0
WT333(F4E4E1AF1293)	3.81	13105	2022-11-28 11:14:42.152	0.077	0.102	1.041	2.441	-1.099	-2.869	4.664	0.297	-116.098	0	0	0	0	0	0	0
WT333(F4E4E1AF1293)	3.81	13105	2022-11-28 11:14:42.152	0.077	0.102	1.041	2.441	-1.099	-2.869	4.697	0.275	-116.362	0	0	0	0	0	0	0
WT333(F4E4E1AF1293)	3.81	13105	2022-11-28 11:14:42.152	0.077	0.102	1.041	2.441	-1.099	-2.869	4.724	0.253	-116.631	0	0	0	0	0	0	0
WT333(F4E4E1AF1293)	3.81	13105	2022-11-28 11:14:42.152	0.077	0.102	1.041	2.441	-1.099	-2.869	4.746	0.231	-116.895	0	0	0	0	0	0	0
WT333(F4E4E1AF1293)	3.81	13105	2022-11-28 11:14:42.152	-0.093	0.1	1.034	-3.357	-0.916	-3.967	4.746	0.214	-117.164	0	0	0	0	0	0	0
WT333(F4E4E1AF1293)	3.81	13105	2022-11-28 11:14:42.152	-0.093	0.1	1.034	-3.357	-0.916	-3.967	4.741	0.198	-117.433	0	0	0	0	0	0	0
WT333(F4E4E1AF1293)	3.81	13105	2022-11-28 11:14:42.152	-0.093	0.1	1.034	-3.357	-0.916	-3.967	4.741	0.181	-117.702	0	0	0	0	0	0	0
WT333(F4E4E1AF1293)	3.81	13105	2022-11-28 11:14:42.199	-0.093	0.1	1.034	-3.357	-0.916	-3.967	4.735	0.165	-117.977	0	0	0	0	0	0	0
WT333(F4E4E1AF1293)	3.81	13105	2022-11-28 11:14:42.215	-0.071	0.042	0.911	-6.409	-0.732	-1.16	4.719	0.148	-118.229	0	0	0	0	0	0	0
WT333(F4E4E1AF1293)	3.81	13105	2022-11-28 11:14:42.215	-0.071	0.042	0.911	-6.409	-0.732	-1.16	4.702	0.137	-118.488	0	0	0	0	0	0	0
WT333(F4E4E1AF1293)	3.81	13105	2022-11-28 11:14:42.215	-0.071	0.042	0.911	-6.409	-0.732	-1.16	4.68	0.126	-118.74	0	0	0	0	0	0	0
WT333(F4E4E1AF1293)	3.81	13105	2022-11-28 11:14:42.215	0.054	0.216	1.071	0.977	0.488	1.16	4.702	0.115	-118.982	0	0	0	0	0	0	0
WT333(F4E4E1AF1293)	3.81	13105	2022-11-28 11:14:42.215	0.054	0.216	1.071	0.977	0.488	1.16	4.719	0.11	-119.224	0	0	0	0	0	0	0
WT333(F4E4E1AF1293)	3.81	13105	2022-11-28 11:14:42.215	0.054	0.216	1.071	0.977	0.488	1.16	4.735	0.099	-119.46	0	0	0	0	0	0	0
WT333(F4E4E1AF1293)	3.81	13105	2022-11-28 11:14:42.215	0.054	0.216	1.071	0.977	0.488	1.16	4.752	0.093	-119.702	0	0	0	0	0	0	0
WT333(F4E4E1AF1293)	3.81	13105	2022-11-28 11:14:42.230	0.011	0.165	1.04	-2.869	0.305	-1.282	4.752	0.082	-119.949	0	0	0	0	0	0	0
WT333(F4E4E1AF1293)	3.81	13105	2022-11-28 11:14:42.230	0.011	0.165	1.04	-2.869	0.305	-1.282	4.746	0.071	-120.196	0	0	0	0	0	0	0
WT333(F4E4E1AF1293)	3.81	13105	2022-11-28 11:14:42.230	0.011	0.165	1.04	-2.869	0.305	-1.282	4.746	0.066	-120.443	0	0	0	0	0	0	0
WT333(F4E4E1AF1293)	3.81	13105	2022-11-28 11:14:42.230	0.011	0.165	1.04	-2.869	0.305	-1.282	4.746	0.055	-120.69	0	0	0	0	0	0	0
WT333(F4E4E1AF1293)	3.81	13105	2022-11-28 11:14:42.230	0.044	-0.132	0.963	1.892	-0.916	-0.427	4.763	0.044	-120.927	0	0	0	0	0	0	0
WT333(F4E4E1AF1293)	3.81	13105	2022-11-28 11:14:42.230	0.044	-0.132	0.963	1.892	-0.916	-0.427	4.779	0.033	-121.168	0	0	0	0	0	0	0
WT333(F4E4E1AF1293)	3.81	13105	2022-11-28 11:14:42.230	0.044	-0.132	0.963	1.892	-0.916	-0.427	4.796	0.022	-121.41	0	0	0	0	0	0	0
WT333(F4E4E1AF1293)	3.81	13105	2022-11-28 11:14:42.230	0.044	-0.132	0.963	1.892	-0.916	-0.427	4.812	0.011	-121.646	0	0	0	0	0	0	0
WT333(F4E4E1AF1293)	3.81	13105	2022-11-28 11:14:42.262	-0.014	-0.03	0.922	-13.611	2.38	0	4.746	0.016	-121.882	0	0	0	0	0	0	0
WT333(F4E4E1AF1293)	3.81	13105	2022-11-28 11:14:42.262	-0.014	-0.03	0.922	-13.611	2.38	0	4.68	0.027	-122.113	0	0	0	0	0	0	0
WT333(F4E4E1AF1293)	3.81	13105	2022-11-28 11:14:42.262	-0.014	-0.03	0.922	-13.611	2.38	0	4.614	0.033	-122.349	0	0	0	0	0	0	0
WT333(F4E4E1AF1293)	3.81	13105	2022-11-28 11:14:42.262	-0.014	-0.03	0.922	-13.611	2.38	0	4.554	0.044	-122.58	0	0	0	0	0	0	0
WT333(F4E4E1AF1293)	3.81	13105	2022-11-28 11:14:42.262	0	0.133	1.062	4.333	-0.61	-1.343	4.576	0.038	-122.816	0	0	0	0	0	0	0
WT333(F4E4E1AF1293)	3.81	13105	2022-11-28 11:14:42.262	0	0.133	1.062	4.333	-0.61	-1.343	4.598	0.033	-123.052	0	0	0	0	0	0	0
WT333(F4E4E1AF1293)	3.81	13105	2022-11-28 11:14:42.262	0	0.133	1.062	4.333	-0.61	-1.343	4.625	0.027	-123.289	0	0	0	0	0	0	0
WT333(F4E4E1AF1293)	3.81	13105	2022-11-28 11:14:42.262	0	0.133	1.062	4.333	-0.61	-1.343	4.647	0.027	-123.525	0	0	0	0	0	0	0
WT333(F4E4E1AF1293)	3.81	13105	2022-11-28 11:14:42.324	-0.07	0.098	0.983	-3.052	-0.549	1.16	4.636	0.022	-123.75	0	0	0	0	0	0	0
WT333(F4E4E1AF1293)	3.81	13105	2022-11-28 11:14:42.324	-0.07	0.098	0.983	-3.052	-0.549	1.16	4.625	0.016	-123.97	0	0	0	0	0	0	0
WT333(F4E4E1AF1293)	3.81	13105	2022-11-28 11:14:42.324	-0.07	0.098	0.983	-3.052	-0.549	1.16	4.614	0.011	-124.189	0	0	0	0	0	0	0
WT333(F4E4E1AF1293)	3.81	13105	2022-11-28 11:14:42.324	-0.07	0.098	0.983	-3.052	-0.549	1.16	4.603	0.005	-124.409	0	0	0	0	0	0	0
WT333(F4E4E1AF1293)	3.81	13105	2022-11-28 11:14:42.324	-0.032	-0.017	0.971	-7.202	0.183	-1.709	4.57	0.005	-124.64	0	0	0	0	0	0	0
WT333(F4E4E1AF1293)	3.81	13105	2022-11-28 11:14:42.324	-0.032	-0.017	0.971	-7.202	0.183	-1.709	4.537	0.011	-124.871	0	0	0	0	0	0	0
WT333(F4E4E1AF1293)	3.81	13105	2022-11-28 11:14:42.324	-0.032	-0.017	0.971	-7.202	0.183	-1.709	4.504	0.011	-125.107	0	0	0	0	0	0	0
WT333(F4E4E1AF1293)	3.81	13105	2022-11-28 11:14:42.324	-0.032	-0.017	0.971	-7.202	0.183	-1.709	4.471	0.016	-125.332	0	0	0	0	0	0	0
WT333(F4E4E1AF1293)	3.81	13105	2022-11-28 11:14:42.356	0.045	-0.047	0.942	7.446	-0.549	-1.953	4.51	0.016	-125.563	0	0	0	0	0	0	0
WT333(F4E4E1AF1293)	3.81	13105	2022-11-28 11:14:42.356	0.045	-0.047	0.942	7.446	-0.549	-1.953	4.543	0.016	-125.793	0	0	0	0	0	0	0
WT333(F4E4E1AF1293)	3.81	13105	2022-11-28 11:14:42.356	0.045	-0.047	0.942	7.446	-0.549	-1.953	4.581	0.016	-126.024	0	0	0	0	0	0	0
WT333(F4E4E1AF1293)	3.81	13105	2022-11-28 11:14:42.356	0.045	-0.047	0.942	7.446	-0.549	-1.953	4.614	0.016	-126.249	0	0	0	0	0	0	0
WT333(F4E4E1AF1293)	3.81	13105	2022-11-28 11:14:42.356	-0.049	-0.013	1.112	15.076	-1.892	-1.465	4.691	0.011	-126.469	0	0	0	0	0	0	0
WT333(F4E4E1AF1293)	3.81	13105	2022-11-28 11:14:42.356	-0.049	-0.013	1.112	15.076	-1.892	-1.465	4.763	0.005	-126.694	0	0	0	0	0	0	0
WT333(F4E4E1AF1293)	3.81	13105	2022-11-28 11:14:42.356	-0.049	-0.013	1.112	15.076	-1.892	-1.465	4.834	0.005	-126.914	0	0	0	0	0	0	0
WT333(F4E4E1AF1293)	3.81	13105	2022-11-28 11:14:42.356	-0.049	-0.013	1.112	15.076	-1.892	-1.465	4.905	0	-127.134	0	0	0	0	0	0	0
WT333(F4E4E1AF1293)	3.81	13105	2022-11-28 11:14:42.387	-0.048	0.298	0.972	-10.071	1.343	0.916	4.85	0.011	-127.337	0	0	0	0	0	0	0
WT333(F4E4E1AF1293)	3.81	13105	2022-11-28 11:14:42.387	-0.048	0.298	0.972	-10.071	1.343	0.916	4.801	0.022	-127.54	0	0	0	0	0	0	0
WT333(F4E4E1AF1293)	3.81	13105	2022-11-28 11:14:42.387	-0.048	0.298	0.972	-10.071	1.343	0.916	4.752	0.033	-127.744	0	0	0	0	0	0	0
WT333(F4E4E1AF1293)	3.81	13105	2022-11-28 11:14:42.387	-0.048	0.298	0.972	-10.071	1.343	0.916	4.702	0.038	-127.941	0	0	0	0	0	0	0
WT333(F4E4E1AF1293)	3.81	13105	2022-11-28 11:14:42.387	-0.019	-0.225	0.962	-2.319	0.244	-0.122	4.691	0.044	-128.15	0	0	0	0	0	0	0
WT333(F4E4E1AF1293)	3.81	13105	2022-11-28 11:14:42.387	-0.019	-0.225	0.962	-2.319	0.244	-0.122	4.68	0.049	-128.353	0	0	0	0	0	0	0
WT333(F4E4E1AF1293)	3.81	13105	2022-11-28 11:14:42.387	-0.019	-0.225	0.962	-2.319	0.244	-0.122	4.664	0.055	-128.557	0	0	0	0	0	0	0
WT333(F4E4E1AF1293)	3.81	13105	2022-11-28 11:14:42.387	-0.019	-0.225	0.962	-2.319	0.244	-0.122	4.647	0.066	-128.76	0	0	0	0	0	0	0
WT333(F4E4E1AF1293)	3.81	13105	2022-11-28 11:14:42.449	-0.033	0.31	1.035	-5.615	0.305	0.793	4.62	0.071	-128.958	0	0	0	0	0	0	0
WT333(F4E4E1AF1293)	3.81	13105	2022-11-28 11:14:42.449	-0.033	0.31	1.035	-5.615	0.305	0.793	4.592	0.077	-129.15	0	0	0	0	0	0	0
WT333(F4E4E1AF1293)	3.81	13105	2022-11-28 11:14:42.449	-0.033	0.31	1.035	-5.615	0.305	0.793	4.565	0.082	-129.342	0	0	0	0	0	0	0
WT333(F4E4E1AF1293)	3.81	13105	2022-11-28 11:14:42.449	-0.033	0.31	1.035	-5.615	0.305	0.793	4.537	0.088	-129.534	0	0	0	0	0	0	0
WT333(F4E4E1AF1293)	3.81	13105	2022-11-28 11:14:42.449	-0.062	0.065	1.037	-0.305	-1.16	-1.404	4.537	0.082	-129.738	0	0	0	0	0	0	0
WT333(F4E4E1AF1293)	3.81	13105	2022-11-28 11:14:42.449	-0.062	0.065	1.037	-0.305	-1.16	-1.404	4.537	0.082	-129.941	0	0	0	0	0	0	0
WT333(F4E4E1AF1293)	3.81	13105	2022-11-28 11:14:42.449	-0.062	0.065	1.037	-0.305	-1.16	-1.404	4.543	0.082	-130.139	0	0	0	0	0	0	0
WT333(F4E4E1AF1293)	3.81	13105	2022-11-28 11:14:42.449	-0.062	0.065	1.037	-0.305	-1.16	-1.404	4.543	0.077	-130.342	0	0	0	0	0	0	0
WT333(F4E4E1AF1293)	3.81	13105	2022-11-28 11:14:42.481	0.125	-0.076	1.079	6.836	2.014	2.258	4.576	0.093	-130.518	0	0	0	0	0	0	0
WT333(F4E4E1AF1293)	3.81	13105	2022-11-28 11:14:42.481	0.125	-0.076	1.079	6.836	2.014	2.258	4.609	0.104	-130.693	0	0	0	0	0	0	0
WT333(F4E4E1AF1293)	3.81	13105	2022-11-28 11:14:42.481	0.125	-0.076	1.079	6.836	2.014	2.258	4.642	0.115	-130.869	0	0	0	0	0	0	0
WT333(F4E4E1AF1293)	3.81	13105	2022-11-28 11:14:42.481	0.125	-0.076	1.079	6.836	2.014	2.258	4.669	0.126	-131.045	0	0	0	0	0	0	0
WT333(F4E4E1AF1293)	3.81	13105	2022-11-28 11:14:42.481	0.033	0.491	0.941	-6.165	-1.587	1.953	4.636	0.121	-131.221	0	0	0	0	0	0	0
WT333(F4E4E1AF1293)	3.81	13105	2022-11-28 11:14:42.481	0.033	0.491	0.941	-6.165	-1.587	1.953	4.609	0.11	-131.396	0	0	0	0	0	0	0
WT333(F4E4E1AF1293)	3.81	13105	2022-11-28 11:14:42.481	0.033	0.491	0.941	-6.165	-1.587	1.953	4.581	0.099	-131.567	0	0	0	0	0	0	0
WT333(F4E4E1AF1293)	3.81	13105	2022-11-28 11:14:42.481	0.033	0.491	0.941	-6.165	-1.587	1.953	4.559	0.082	-131.737	0	0	0	0	0	0	0
WT333(F4E4E1AF1293)	3.81	13105	2022-11-28 11:14:42.512	-0.143	-0.584	0.95	-7.874	2.075	-4.272	4.521	0.093	-131.94	0	0	0	0	0	0	0
WT333(F4E4E1AF1293)	3.81	13105	2022-11-28 11:14:42.512	-0.143	-0.584	0.95	-7.874	2.075	-4.272	4.482	0.11	-132.138	0	0	0	0	0	0	0
WT333(F4E4E1AF1293)	3.81	13105	2022-11-28 11:14:42.512	-0.143	-0.584	0.95	-7.874	2.075	-4.272	4.433	0.126	-132.341	0	0	0	0	0	0	0
WT333(F4E4E1AF1293)	3.81	13105	2022-11-28 11:14:42.512	-0.143	-0.584	0.95	-7.874	2.075	-4.272	4.389	0.148	-132.545	0	0	0	0	0	0	0
WT333(F4E4E1AF1293)	3.81	13105	2022-11-28 11:14:42.512	0.053	0.414	1.053	-0.732	0	3.357	4.378	0.154	-132.709	0	0	0	0	0	0	0
WT333(F4E4E1AF1293)	3.81	13105	2022-11-28 11:14:42.512	0.053	0.414	1.053	-0.732	0	3.357	4.367	0.159	-132.869	0	0	0	0	0	0	0
WT333(F4E4E1AF1293)	3.81	13105	2022-11-28 11:14:42.512	0.053	0.414	1.053	-0.732	0	3.357	4.362	0.159	-133.028	0	0	0	0	0	0	0
WT333(F4E4E1AF1293)	3.81	13105	2022-11-28 11:14:42.512	0.053	0.414	1.053	-0.732	0	3.357	4.362	0.159	-133.187	0	0	0	0	0	0	0

## Sheet: 18Hz
设备名称	电压	版本	片上时间	加速度X(g)	加速度Y(g)	加速度Z(g)	角速度X(°/s)	角速度Y(°/s)	角速度Z(°/s)	角度X(°)	角度Y(°)	角度Z(°)	磁场X	磁场Y	磁场Z	四元数0	四元数1	四元数2	四元数3	状态
WT333(F4E4E1AF1293)	3.77	13105	2022-11-28 15:07:20.182	0.082	-0.093	0.796	-11.78	-0.854	3.113	-0.599	0.352	-51.031	0	0	0	0	0	0	0
WT333(F4E4E1AF1293)	3.77	13105	2022-11-28 15:07:20.182	0.082	-0.093	0.796	-11.78	-0.854	3.113	-0.659	0.346	-50.861	0	0	0	0	0	0	0
WT333(F4E4E1AF1293)	3.77	13105	2022-11-28 15:07:20.182	0.082	-0.093	0.796	-11.78	-0.854	3.113	-0.714	0.335	-50.696	0	0	0	0	0	0	0
WT333(F4E4E1AF1293)	3.77	13105	2022-11-28 15:07:20.182	0.057	-0.152	1.046	-60.425	-2.625	-6.592	-1.016	0.319	-50.576	0	0	0	0	0	0	0
WT333(F4E4E1AF1293)	3.77	13105	2022-11-28 15:07:20.182	0.057	-0.152	1.046	-60.425	-2.625	-6.592	-1.318	0.302	-50.46	0	0	0	0	0	0	0
WT333(F4E4E1AF1293)	3.77	13105	2022-11-28 15:07:20.182	0.057	-0.152	1.046	-60.425	-2.625	-6.592	-1.62	0.28	-50.339	0	0	0	0	0	0	0
WT333(F4E4E1AF1293)	3.77	13105	2022-11-28 15:07:20.182	0.057	-0.152	1.046	-60.425	-2.625	-6.592	-1.923	0.264	-50.224	0	0	0	0	0	0	0
WT333(F4E4E1AF1293)	3.77	13105	2022-11-28 15:07:20.182	-0.06	0.346	1.167	19.348	0.122	-1.282	-1.818	0.258	-50.081	0	0	0	0	0	0	0
WT333(F4E4E1AF1293)	3.77	13105	2022-11-28 15:07:20.182	-0.06	0.346	1.167	19.348	0.122	-1.282	-1.719	0.258	-49.938	0	0	0	0	0	0	0
WT333(F4E4E1AF1293)	3.77	13105	2022-11-28 15:07:20.214	-0.06	0.346	1.167	19.348	0.122	-1.282	-1.615	0.258	-49.796	0	0	0	0	0	0	0
WT333(F4E4E1AF1293)	3.77	13105	2022-11-28 15:07:20.214	-0.06	0.346	1.167	19.348	0.122	-1.282	-1.505	0.264	-49.658	0	0	0	0	0	0	0
WT333(F4E4E1AF1293)	3.77	13105	2022-11-28 15:07:20.214	-0.024	-0.05	0.951	30.273	0.427	1.709	-1.346	0.264	-49.504	0	0	0	0	0	0	0
WT333(F4E4E1AF1293)	3.77	13105	2022-11-28 15:07:20.214	-0.024	-0.05	0.951	30.273	0.427	1.709	-1.187	0.269	-49.351	0	0	0	0	0	0	0
WT333(F4E4E1AF1293)	3.77	13105	2022-11-28 15:07:20.214	-0.024	-0.05	0.951	30.273	0.427	1.709	-1.027	0.275	-49.202	0	0	0	0	0	0	0
WT333(F4E4E1AF1293)	3.77	13105	2022-11-28 15:07:20.214	-0.024	-0.05	0.951	30.273	0.427	1.709	-0.873	0.275	-49.048	0	0	0	0	0	0	0
WT333(F4E4E1AF1293)	3.77	13105	2022-11-28 15:07:20.214	-0.016	-0.091	1.015	-7.08	-0.244	-0.671	-0.901	0.275	-48.911	0	0	0	0	0	0	0
WT333(F4E4E1AF1293)	3.77	13105	2022-11-28 15:07:20.214	-0.016	-0.091	1.015	-7.08	-0.244	-0.671	-0.934	0.275	-48.774	0	0	0	0	0	0	0
WT333(F4E4E1AF1293)	3.77	13105	2022-11-28 15:07:20.245	-0.016	-0.091	1.015	-7.08	-0.244	-0.671	-0.967	0.275	-48.636	0	0	0	0	0	0	0
WT333(F4E4E1AF1293)	3.77	13105	2022-11-28 15:07:20.245	-0.016	-0.091	1.015	-7.08	-0.244	-0.671	-1	0.275	-48.499	0	0	0	0	0	0	0
WT333(F4E4E1AF1293)	3.77	13105	2022-11-28 15:07:20.245	-0.056	-0.1	1.059	-12.146	-1.099	-1.16	-1.06	0.269	-48.367	0	0	0	0	0	0	0
WT333(F4E4E1AF1293)	3.77	13105	2022-11-28 15:07:20.245	-0.056	-0.1	1.059	-12.146	-1.099	-1.16	-1.121	0.264	-48.235	0	0	0	0	0	0	0
WT333(F4E4E1AF1293)	3.77	13105	2022-11-28 15:07:20.245	-0.056	-0.1	1.059	-12.146	-1.099	-1.16	-1.181	0.258	-48.109	0	0	0	0	0	0	0
WT333(F4E4E1AF1293)	3.77	13105	2022-11-28 15:07:20.245	-0.056	-0.1	1.059	-12.146	-1.099	-1.16	-1.241	0.253	-47.977	0	0	0	0	0	0	0
WT333(F4E4E1AF1293)	3.77	13105	2022-11-28 15:07:20.245	-0.041	0.343	1.199	16.479	-0.244	-1.526	-1.154	0.253	-47.851	0	0	0	0	0	0	0
WT333(F4E4E1AF1293)	3.77	13105	2022-11-28 15:07:20.245	-0.041	0.343	1.199	16.479	-0.244	-1.526	-1.066	0.253	-47.725	0	0	0	0	0	0	0
WT333(F4E4E1AF1293)	3.77	13105	2022-11-28 15:07:20.307	-0.041	0.343	1.199	16.479	-0.244	-1.526	-0.978	0.258	-47.598	0	0	0	0	0	0	0
WT333(F4E4E1AF1293)	3.77	13105	2022-11-28 15:07:20.307	-0.041	0.343	1.199	16.479	-0.244	-1.526	-0.89	0.264	-47.472	0	0	0	0	0	0	0
WT333(F4E4E1AF1293)	3.77	13105	2022-11-28 15:07:20.307	-0.03	0.16	0.951	60.73	1.77	4.578	-0.577	0.28	-47.318	0	0	0	0	0	0	0
WT333(F4E4E1AF1293)	3.77	13105	2022-11-28 15:07:20.307	-0.03	0.16	0.951	60.73	1.77	4.578	-0.264	0.291	-47.164	0	0	0	0	0	0	0
WT333(F4E4E1AF1293)	3.77	13105	2022-11-28 15:07:20.307	-0.03	0.16	0.951	60.73	1.77	4.578	0.044	0.308	-47.01	0	0	0	0	0	0	0
WT333(F4E4E1AF1293)	3.77	13105	2022-11-28 15:07:20.307	-0.03	0.16	0.951	60.73	1.77	4.578	0.357	0.324	-46.857	0	0	0	0	0	0	0
WT333(F4E4E1AF1293)	3.77	13105	2022-11-28 15:07:20.307	-0.047	-0.043	0.882	23.132	1.038	0.61	0.478	0.335	-46.725	0	0	0	0	0	0	0
WT333(F4E4E1AF1293)	3.77	13105	2022-11-28 15:07:20.307	-0.047	-0.043	0.882	23.132	1.038	0.61	0.604	0.341	-46.593	0	0	0	0	0	0	0
WT333(F4E4E1AF1293)	3.77	13105	2022-11-28 15:07:20.323	-0.047	-0.043	0.882	23.132	1.038	0.61	0.725	0.352	-46.467	0	0	0	0	0	0	0
WT333(F4E4E1AF1293)	3.77	13105	2022-11-28 15:07:20.323	-0.047	-0.043	0.882	23.132	1.038	0.61	0.84	0.363	-46.335	0	0	0	0	0	0	0
WT333(F4E4E1AF1293)	3.77	13105	2022-11-28 15:07:20.323	0.085	-0.339	0.931	-31.494	-0.671	2.808	0.687	0.363	-46.192	0	0	0	0	0	0	0
WT333(F4E4E1AF1293)	3.77	13105	2022-11-28 15:07:20.323	0.085	-0.339	0.931	-31.494	-0.671	2.808	0.527	0.363	-46.055	0	0	0	0	0	0	0
WT333(F4E4E1AF1293)	3.77	13105	2022-11-28 15:07:20.323	0.085	-0.339	0.931	-31.494	-0.671	2.808	0.368	0.357	-45.912	0	0	0	0	0	0	0
WT333(F4E4E1AF1293)	3.77	13105	2022-11-28 15:07:20.338	0.085	-0.339	0.931	-31.494	-0.671	2.808	0.209	0.352	-45.775	0	0	0	0	0	0	0
WT333(F4E4E1AF1293)	3.77	13105	2022-11-28 15:07:20.338	-0.086	0.235	1.083	-0.793	-0.305	-0.122	0.198	0.346	-45.648	0	0	0	0	0	0	0
WT333(F4E4E1AF1293)	3.77	13105	2022-11-28 15:07:20.338	-0.086	0.235	1.083	-0.793	-0.305	-0.122	0.198	0.346	-45.527	0	0	0	0	0	0	0
WT333(F4E4E1AF1293)	3.77	13105	2022-11-28 15:07:20.417	-0.086	0.235	1.083	-0.793	-0.305	-0.122	0.192	0.346	-45.401	0	0	0	0	0	0	0
WT333(F4E4E1AF1293)	3.77	13105	2022-11-28 15:07:20.417	-0.086	0.235	1.083	-0.793	-0.305	-0.122	0.192	0.352	-45.28	0	0	0	0	0	0	0
WT333(F4E4E1AF1293)	3.77	13105	2022-11-28 15:07:20.417	-0.101	-0.119	1.003	-11.536	-0.244	0.244	0.132	0.352	-45.159	0	0	0	0	0	0	0
WT333(F4E4E1AF1293)	3.77	13105	2022-11-28 15:07:20.417	-0.101	-0.119	1.003	-11.536	-0.244	0.244	0.077	0.357	-45.038	0	0	0	0	0	0	0
WT333(F4E4E1AF1293)	3.77	13105	2022-11-28 15:07:20.417	-0.101	-0.119	1.003	-11.536	-0.244	0.244	0.016	0.357	-44.918	0	0	0	0	0	0	0
WT333(F4E4E1AF1293)	3.77	13105	2022-11-28 15:07:20.417	-0.101	-0.119	1.003	-11.536	-0.244	0.244	-0.038	0.363	-44.797	0	0	0	0	0	0	0
WT333(F4E4E1AF1293)	3.77	13105	2022-11-28 15:07:20.417	-0.093	0.215	1.033	15.32	-0.183	-0.854	0.033	0.363	-44.687	0	0	0	0	0	0	0
WT333(F4E4E1AF1293)	3.77	13105	2022-11-28 15:07:20.417	-0.093	0.215	1.033	15.32	-0.183	-0.854	0.11	0.368	-44.577	0	0	0	0	0	0	0
WT333(F4E4E1AF1293)	3.77	13105	2022-11-28 15:07:20.417	-0.093	0.215	1.033	15.32	-0.183	-0.854	0.192	0.379	-44.467	0	0	0	0	0	0	0
WT333(F4E4E1AF1293)	3.77	13105	2022-11-28 15:07:20.417	-0.093	0.215	1.033	15.32	-0.183	-0.854	0.269	0.385	-44.357	0	0	0	0	0	0	0
WT333(F4E4E1AF1293)	3.77	13105	2022-11-28 15:07:20.417	0.037	-0.273	0.859	4.639	0.671	3.784	0.291	0.396	-44.225	0	0	0	0	0	0	0
WT333(F4E4E1AF1293)	3.77	13105	2022-11-28 15:07:20.417	0.037	-0.273	0.859	4.639	0.671	3.784	0.313	0.401	-44.094	0	0	0	0	0	0	0
WT333(F4E4E1AF1293)	3.77	13105	2022-11-28 15:07:20.417	0.037	-0.273	0.859	4.639	0.671	3.784	0.335	0.406	-43.962	0	0	0	0	0	0	0
WT333(F4E4E1AF1293)	3.77	13105	2022-11-28 15:07:20.417	0.037	-0.273	0.859	4.639	0.671	3.784	0.352	0.412	-43.83	0	0	0	0	0	0	0
WT333(F4E4E1AF1293)	3.77	13105	2022-11-28 15:07:20.417	0.053	0.076	1.029	-19.714	-0.732	1.038	0.253	0.412	-43.709	0	0	0	0	0	0	0
WT333(F4E4E1AF1293)	3.77	13105	2022-11-28 15:07:20.417	0.053	0.076	1.029	-19.714	-0.732	1.038	0.148	0.412	-43.594	0	0	0	0	0	0	0
WT333(F4E4E1AF1293)	3.77	13105	2022-11-28 15:07:20.479	0.053	0.076	1.029	-19.714	-0.732	1.038	0.049	0.406	-43.473	0	0	0	0	0	0	0
WT333(F4E4E1AF1293)	3.77	13105	2022-11-28 15:07:20.479	0.053	0.076	1.029	-19.714	-0.732	1.038	-0.044	0.406	-43.352	0	0	0	0	0	0	0
WT333(F4E4E1AF1293)	3.77	13105	2022-11-28 15:07:20.479	-0.039	-0.025	1.077	-15.625	-1.892	-6.897	-0.126	0.396	-43.275	0	0	0	0	0	0	0
WT333(F4E4E1AF1293)	3.77	13105	2022-11-28 15:07:20.479	-0.039	-0.025	1.077	-15.625	-1.892	-6.897	-0.203	0.39	-43.198	0	0	0	0	0	0	0
WT333(F4E4E1AF1293)	3.77	13105	2022-11-28 15:07:20.479	-0.039	-0.025	1.077	-15.625	-1.892	-6.897	-0.28	0.385	-43.121	0	0	0	0	0	0	0
WT333(F4E4E1AF1293)	3.77	13105	2022-11-28 15:07:20.479	-0.039	-0.025	1.077	-15.625	-1.892	-6.897	-0.363	0.374	-43.044	0	0	0	0	0	0	0
WT333(F4E4E1AF1293)	3.77	13105	2022-11-28 15:07:20.479	0.022	-0.032	1.061	18.982	0.183	1.099	-0.269	0.379	-42.929	0	0	0	0	0	0	0
WT333(F4E4E1AF1293)	3.77	13105	2022-11-28 15:07:20.479	0.022	-0.032	1.061	18.982	0.183	1.099	-0.176	0.379	-42.814	0	0	0	0	0	0	0
WT333(F4E4E1AF1293)	3.77	13105	2022-11-28 15:07:20.479	0.022	-0.032	1.061	18.982	0.183	1.099	-0.082	0.379	-42.698	0	0	0	0	0	0	0
WT333(F4E4E1AF1293)	3.77	13105	2022-11-28 15:07:20.479	0.022	-0.032	1.061	18.982	0.183	1.099	0.005	0.379	-42.583	0	0	0	0	0	0	0
WT333(F4E4E1AF1293)	3.77	13105	2022-11-28 15:07:20.479	0.084	0.031	0.959	27.893	1.16	10.071	0.143	0.385	-42.418	0	0	0	0	0	0	0
WT333(F4E4E1AF1293)	3.77	13105	2022-11-28 15:07:20.479	0.084	0.031	0.959	27.893	1.16	10.071	0.28	0.39	-42.259	0	0	0	0	0	0	0
WT333(F4E4E1AF1293)	3.77	13105	2022-11-28 15:07:20.479	0.084	0.031	0.959	27.893	1.16	10.071	0.423	0.396	-42.1	0	0	0	0	0	0	0
WT333(F4E4E1AF1293)	3.77	13105	2022-11-28 15:07:20.479	0.084	0.031	0.959	27.893	1.16	10.071	0.56	0.396	-41.935	0	0	0	0	0	0	0
WT333(F4E4E1AF1293)	3.77	13105	2022-11-28 15:07:20.479	-0.095	0.018	0.961	-6.653	0.305	0	0.522	0.396	-41.825	0	0	0	0	0	0	0
WT333(F4E4E1AF1293)	3.77	13105	2022-11-28 15:07:20.479	-0.095	0.018	0.961	-6.653	0.305	0	0.489	0.396	-41.715	0	0	0	0	0	0	0
WT333(F4E4E1AF1293)	3.77	13105	2022-11-28 15:07:20.542	-0.095	0.018	0.961	-6.653	0.305	0	0.456	0.396	-41.611	0	0	0	0	0	0	0
WT333(F4E4E1AF1293)	3.77	13105	2022-11-28 15:07:20.542	-0.095	0.018	0.961	-6.653	0.305	0	0.417	0.401	-41.506	0	0	0	0	0	0	0
WT333(F4E4E1AF1293)	3.77	13105	2022-11-28 15:07:20.542	-0.036	0.108	1.153	-38.208	-0.244	-9.094	0.231	0.401	-41.446	0	0	0	0	0	0	0
WT333(F4E4E1AF1293)	3.77	13105	2022-11-28 15:07:20.542	-0.036	0.108	1.153	-38.208	-0.244	-9.094	0.038	0.401	-41.385	0	0	0	0	0	0	0
WT333(F4E4E1AF1293)	3.77	13105	2022-11-28 15:07:20.542	-0.036	0.108	1.153	-38.208	-0.244	-9.094	-0.143	0.401	-41.325	0	0	0	0	0	0	0
WT333(F4E4E1AF1293)	3.77	13105	2022-11-28 15:07:20.542	-0.036	0.108	1.153	-38.208	-0.244	-9.094	-0.335	0.401	-41.265	0	0	0	0	0	0	0
WT333(F4E4E1AF1293)	3.77	13105	2022-11-28 15:07:20.542	0.142	-0.253	0.883	30.029	-2.014	11.78	-0.181	0.396	-41.1	0	0	0	0	0	0	0
WT333(F4E4E1AF1293)	3.77	13105	2022-11-28 15:07:20.542	0.142	-0.253	0.883	30.029	-2.014	11.78	-0.033	0.385	-40.935	0	0	0	0	0	0	0
WT333(F4E4E1AF1293)	3.77	13105	2022-11-28 15:07:20.573	0.142	-0.253	0.883	30.029	-2.014	11.78	0.11	0.368	-40.77	0	0	0	0	0	0	0
WT333(F4E4E1AF1293)	3.77	13105	2022-11-28 15:07:20.573	0.142	-0.253	0.883	30.029	-2.014	11.78	0.258	0.357	-40.605	0	0	0	0	0	0	0
WT333(F4E4E1AF1293)	3.77	13105	2022-11-28 15:07:20.573	-0.11	0.377	1.084	-23.682	2.258	-5.432	0.137	0.363	-40.529	0	0	0	0	0	0	0
WT333(F4E4E1AF1293)	3.77	13105	2022-11-28 15:07:20.573	-0.11	0.377	1.084	-23.682	2.258	-5.432	0.022	0.374	-40.452	0	0	0	0	0	0	0
WT333(F4E4E1AF1293)	3.77	13105	2022-11-28 15:07:20.573	-0.11	0.377	1.084	-23.682	2.258	-5.432	-0.088	0.385	-40.375	0	0	0	0	0	0	0
WT333(F4E4E1AF1293)	3.77	13105	2022-11-28 15:07:20.573	-0.11	0.377	1.084	-23.682	2.258	-5.432	-0.198	0.401	-40.303	0	0	0	0	0	0	0
WT333(F4E4E1AF1293)	3.77	13105	2022-11-28 15:07:20.573	0.021	-0.107	1.029	7.69	-1.16	-8.301	-0.154	0.396	-40.243	0	0	0	0	0	0	0
WT333(F4E4E1AF1293)	3.77	13105	2022-11-28 15:07:20.573	0.021	-0.107	1.029	7.69	-1.16	-8.301	-0.11	0.39	-40.182	0	0	0	0	0	0	0
WT333(F4E4E1AF1293)	3.77	13105	2022-11-28 15:07:20.604	0.021	-0.107	1.029	7.69	-1.16	-8.301	-0.066	0.39	-40.122	0	0	0	0	0	0	0
WT333(F4E4E1AF1293)	3.77	13105	2022-11-28 15:07:20.604	0.021	-0.107	1.029	7.69	-1.16	-8.301	-0.027	0.385	-40.062	0	0	0	0	0	0	0
WT333(F4E4E1AF1293)	3.77	13105	2022-11-28 15:07:20.604	0.028	-0.143	1.004	13.184	-0.427	3.357	0.033	0.379	-39.946	0	0	0	0	0	0	0
WT333(F4E4E1AF1293)	3.77	13105	2022-11-28 15:07:20.604	0.028	-0.143	1.004	13.184	-0.427	3.357	0.099	0.379	-39.825	0	0	0	0	0	0	0
WT333(F4E4E1AF1293)	3.77	13105	2022-11-28 15:07:20.604	0.028	-0.143	1.004	13.184	-0.427	3.357	0.165	0.374	-39.71	0	0	0	0	0	0	0
WT333(F4E4E1AF1293)	3.77	13105	2022-11-28 15:07:20.604	0.051	-0.231	1.019	-24.536	-3.418	0.854	0.038	0.352	-39.606	0	0	0	0	0	0	0
WT333(F4E4E1AF1293)	3.77	13105	2022-11-28 15:07:20.604	0.051	-0.231	1.019	-24.536	-3.418	0.854	-0.082	0.335	-39.501	0	0	0	0	0	0	0
WT333(F4E4E1AF1293)	3.77	13105	2022-11-28 15:07:20.604	0.051	-0.231	1.019	-24.536	-3.418	0.854	-0.209	0.313	-39.397	0	0	0	0	0	0	0
WT333(F4E4E1AF1293)	3.77	13105	2022-11-28 15:07:20.729	0.051	-0.231	1.019	-24.536	-3.418	0.854	-0.335	0.291	-39.293	0	0	0	0	0	0	0
WT333(F4E4E1AF1293)	3.77	13105	2022-11-28 15:07:20.729	-0.112	0.691	1.275	11.353	2.014	-0.793	-0.28	0.297	-39.199	0	0	0	0	0	0	0
WT333(F4E4E1AF1293)	3.77	13105	2022-11-28 15:07:20.729	-0.224	1.382	2.55	11.353	2.014	-0.793	-0.214	0.313	-39.106	0	0	0	0	0	0	0
WT333(F4E4E1AF1293)	3.77	13105	2022-11-28 15:07:20.729	-0.448	2.764	5.101	11.353	2.014	-0.793	-0.132	0.33	-39.018	0	0	0	0	0	0	0
WT333(F4E4E1AF1293)	3.77	13105	2022-11-28 15:07:20.729	-0.896	5.528	10.202	11.353	2.014	-0.793	-0.033	0.363	-38.925	0	0	0	0	0	0	0
WT333(F4E4E1AF1293)	3.77	13105	2022-11-28 15:07:20.729	0.033	-0.337	0.873	26.794	0.977	-3.784	0.132	0.385	-38.848	0	0	0	0	0	0	0
WT333(F4E4E1AF1293)	3.77	13105	2022-11-28 15:07:20.729	0.033	-0.337	0.873	26.794	0.977	-3.784	0.302	0.401	-38.776	0	0	0	0	0	0	0
WT333(F4E4E1AF1293)	3.77	13105	2022-11-28 15:07:20.729	0.033	-0.337	0.873	26.794	0.977	-3.784	0.467	0.423	-38.699	0	0	0	0	0	0	0
WT333(F4E4E1AF1293)	3.77	13105	2022-11-28 15:07:20.729	0.033	-0.337	0.873	26.794	0.977	-3.784	0.626	0.439	-38.622	0	0	0	0	0	0	0
WT333(F4E4E1AF1293)	3.77	13105	2022-11-28 15:07:20.729	0.01	-0.129	0.975	-19.104	-2.686	1.221	0.56	0.439	-38.524	0	0	0	0	0	0	0
WT333(F4E4E1AF1293)	3.77	13105	2022-11-28 15:07:20.729	0.01	-0.129	0.975	-19.104	-2.686	1.221	0.494	0.434	-38.425	0	0	0	0	0	0	0
WT333(F4E4E1AF1293)	3.77	13105	2022-11-28 15:07:20.729	0.01	-0.129	0.975	-19.104	-2.686	1.221	0.423	0.434	-38.326	0	0	0	0	0	0	0
WT333(F4E4E1AF1293)	3.77	13105	2022-11-28 15:07:20.729	0.01	-0.129	0.975	-19.104	-2.686	1.221	0.352	0.428	-38.227	0	0	0	0	0	0	0
WT333(F4E4E1AF1293)	3.77	13105	2022-11-28 15:07:20.729	-0.081	0.281	1.171	11.902	0.61	2.991	0.434	0.445	-38.123	0	0	0	0	0	0	0
WT333(F4E4E1AF1293)	3.77	13105	2022-11-28 15:07:20.729	-0.081	0.281	1.171	11.902	0.61	2.991	0.516	0.456	-38.013	0	0	0	0	0	0	0
WT333(F4E4E1AF1293)	3.77	13105	2022-11-28 15:07:20.729	-0.081	0.281	1.171	11.902	0.61	2.991	0.604	0.472	-37.908	0	0	0	0	0	0	0
WT333(F4E4E1AF1293)	3.77	13105	2022-11-28 15:07:20.745	-0.081	0.281	1.171	11.902	0.61	2.991	0.687	0.483	-37.804	0	0	0	0	0	0	0
WT333(F4E4E1AF1293)	3.77	13105	2022-11-28 15:07:20.745	0.004	-0.151	1.049	12.817	1.221	-0.122	0.775	0.5	-37.716	0	0	0	0	0	0	0
WT333(F4E4E1AF1293)	3.77	13105	2022-11-28 15:07:20.745	0.004	-0.151	1.049	12.817	1.221	-0.122	0.857	0.516	-37.628	0	0	0	0	0	0	0
WT333(F4E4E1AF1293)	3.77	13105	2022-11-28 15:07:20.745	0.004	-0.151	1.049	12.817	1.221	-0.122	0.939	0.533	-37.535	0	0	0	0	0	0	0
WT333(F4E4E1AF1293)	3.77	13105	2022-11-28 15:07:20.745	0.004	-0.151	1.049	12.817	1.221	-0.122	1.022	0.549	-37.447	0	0	0	0	0	0	0
WT333(F4E4E1AF1293)	3.77	13105	2022-11-28 15:07:20.745	-0.106	0.328	1.11	28.442	0.793	2.441	1.181	0.56	-37.348	0	0	0	0	0	0	0
WT333(F4E4E1AF1293)	3.77	13105	2022-11-28 15:07:20.745	-0.106	0.328	1.11	28.442	0.793	2.441	1.34	0.571	-37.249	0	0	0	0	0	0	0
WT333(F4E4E1AF1293)	3.77	13105	2022-11-28 15:07:20.745	-0.106	0.328	1.11	28.442	0.793	2.441	1.5	0.588	-37.15	0	0	0	0	0	0	0
WT333(F4E4E1AF1293)	3.77	13105	2022-11-28 15:07:20.745	-0.106	0.328	1.11	28.442	0.793	2.441	1.664	0.599	-37.051	0	0	0	0	0	0	0
WT333(F4E4E1AF1293)	3.77	13105	2022-11-28 15:07:20.745	0.044	-0.272	0.756	12.268	2.869	6.775	1.741	0.621	-36.931	0	0	0	0	0	0	0
WT333(F4E4E1AF1293)	3.77	13105	2022-11-28 15:07:20.745	0.044	-0.272	0.756	12.268	2.869	6.775	1.818	0.643	-36.81	0	0	0	0	0	0	0
WT333(F4E4E1AF1293)	3.77	13105	2022-11-28 15:07:20.745	0.044	-0.272	0.756	12.268	2.869	6.775	1.89	0.659	-36.689	0	0	0	0	0	0	0
WT333(F4E4E1AF1293)	3.77	13105	2022-11-28 15:07:20.745	0.044	-0.272	0.756	12.268	2.869	6.775	1.961	0.681	-36.568	0	0	0	0	0	0	0
WT333(F4E4E1AF1293)	3.77	13105	2022-11-28 15:07:20.745	0.074	0.222	1.107	-33.447	-2.197	-6.531	1.802	0.676	-36.513	0	0	0	0	0	0	0
WT333(F4E4E1AF1293)	3.77	13105	2022-11-28 15:07:20.745	0.074	0.222	1.107	-33.447	-2.197	-6.531	1.648	0.67	-36.464	0	0	0	0	0	0	0
WT333(F4E4E1AF1293)	3.77	13105	2022-11-28 15:07:20.745	0.074	0.222	1.107	-33.447	-2.197	-6.531	1.494	0.665	-36.409	0	0	0	0	0	0	0
WT333(F4E4E1AF1293)	3.77	13105	2022-11-28 15:07:20.839	0.074	0.222	1.107	-33.447	-2.197	-6.531	1.34	0.654	-36.354	0	0	0	0	0	0	0
WT333(F4E4E1AF1293)	3.77	13105	2022-11-28 15:07:20.839	-0.06	-0.191	0.901	10.437	0.549	-2.014	1.406	0.665	-36.282	0	0	0	0	0	0	0
WT333(F4E4E1AF1293)	3.77	13105	2022-11-28 15:07:20.839	-0.06	-0.191	0.901	10.437	0.549	-2.014	1.467	0.67	-36.205	0	0	0	0	0	0	0
WT333(F4E4E1AF1293)	3.77	13105	2022-11-28 15:07:20.839	-0.06	-0.191	0.901	10.437	0.549	-2.014	1.527	0.676	-36.129	0	0	0	0	0	0	0
WT333(F4E4E1AF1293)	3.77	13105	2022-11-28 15:07:20.839	-0.06	-0.191	0.901	10.437	0.549	-2.014	1.582	0.681	-36.057	0	0	0	0	0	0	0
WT333(F4E4E1AF1293)	3.77	13105	2022-11-28 15:07:20.839	0.045	0.013	1.006	-6.165	0.122	3.418	1.56	0.681	-35.958	0	0	0	0	0	0	0
WT333(F4E4E1AF1293)	3.77	13105	2022-11-28 15:07:20.839	0.045	0.013	1.006	-6.165	0.122	3.418	1.533	0.687	-35.854	0	0	0	0	0	0	0
WT333(F4E4E1AF1293)	3.77	13105	2022-11-28 15:07:20.839	0.045	0.013	1.006	-6.165	0.122	3.418	1.505	0.687	-35.755	0	0	0	0	0	0	0
WT333(F4E4E1AF1293)	3.77	13105	2022-11-28 15:07:20.839	0.045	0.013	1.006	-6.165	0.122	3.418	1.483	0.687	-35.656	0	0	0	0	0	0	0
WT333(F4E4E1AF1293)	3.77	13105	2022-11-28 15:07:20.839	0.099	0.007	1.062	-17.09	-1.709	-2.686	1.401	0.681	-35.585	0	0	0	0	0	0	0
WT333(F4E4E1AF1293)	3.77	13105	2022-11-28 15:07:20.839	0.099	0.007	1.062	-17.09	-1.709	-2.686	1.318	0.67	-35.513	0	0	0	0	0	0	0
WT333(F4E4E1AF1293)	3.77	13105	2022-11-28 15:07:20.839	0.099	0.007	1.062	-17.09	-1.709	-2.686	1.241	0.659	-35.442	0	0	0	0	0	0	0
WT333(F4E4E1AF1293)	3.77	13105	2022-11-28 15:07:20.839	0.099	0.007	1.062	-17.09	-1.709	-2.686	1.159	0.648	-35.376	0	0	0	0	0	0	0
WT333(F4E4E1AF1293)	3.77	13105	2022-11-28 15:07:20.839	-0.058	-0.306	1.065	-13.367	-2.197	-6.042	1.093	0.637	-35.321	0	0	0	0	0	0	0
WT333(F4E4E1AF1293)	3.77	13105	2022-11-28 15:07:20.839	-0.058	-0.306	1.065	-13.367	-2.197	-6.042	1.027	0.621	-35.272	0	0	0	0	0	0	0
WT333(F4E4E1AF1293)	3.77	13105	2022-11-28 15:07:20.839	-0.058	-0.306	1.065	-13.367	-2.197	-6.042	0.956	0.61	-35.217	0	0	0	0	0	0	0
WT333(F4E4E1AF1293)	3.77	13105	2022-11-28 15:07:20.901	-0.058	-0.306	1.065	-13.367	-2.197	-6.042	0.884	0.599	-35.167	0	0	0	0	0	0	0
WT333(F4E4E1AF1293)	3.77	13105	2022-11-28 15:07:20.901	-0.008	0.083	1.069	-18.86	0.854	7.019	0.786	0.599	-35.052	0	0	0	0	0	0	0
WT333(F4E4E1AF1293)	3.77	13105	2022-11-28 15:07:20.901	-0.008	0.083	1.069	-18.86	0.854	7.019	0.692	0.599	-34.937	0	0	0	0	0	0	0
WT333(F4E4E1AF1293)	3.77	13105	2022-11-28 15:07:20.901	-0.008	0.083	1.069	-18.86	0.854	7.019	0.593	0.604	-34.821	0	0	0	0	0	0	0
WT333(F4E4E1AF1293)	3.77	13105	2022-11-28 15:07:20.901	-0.008	0.083	1.069	-18.86	0.854	7.019	0.5	0.604	-34.706	0	0	0	0	0	0	0
WT333(F4E4E1AF1293)	3.77	13105	2022-11-28 15:07:20.901	-0.039	0.229	0.977	15.869	0.305	0.916	0.582	0.604	-34.623	0	0	0	0	0	0	0
WT333(F4E4E1AF1293)	3.77	13105	2022-11-28 15:07:20.901	-0.039	0.229	0.977	15.869	0.305	0.916	0.665	0.604	-34.541	0	0	0	0	0	0	0
WT333(F4E4E1AF1293)	3.77	13105	2022-11-28 15:07:20.901	-0.039	0.229	0.977	15.869	0.305	0.916	0.747	0.61	-34.459	0	0	0	0	0	0	0
WT333(F4E4E1AF1293)	3.77	13105	2022-11-28 15:07:20.932	-0.039	0.229	0.977	15.869	0.305	0.916	0.829	0.61	-34.376	0	0	0	0	0	0	0
WT333(F4E4E1AF1293)	3.77	13105	2022-11-28 15:07:20.932	-0.013	-0.127	1.022	-10.132	-0.488	-0.854	0.78	0.61	-34.299	0	0	0	0	0	0	0
WT333(F4E4E1AF1293)	3.77	13105	2022-11-28 15:07:20.932	-0.013	-0.127	1.022	-10.132	-0.488	-0.854	0.736	0.604	-34.228	0	0	0	0	0	0	0
WT333(F4E4E1AF1293)	3.77	13105	2022-11-28 15:07:20.932	-0.013	-0.127	1.022	-10.132	-0.488	-0.854	0.681	0.604	-34.156	0	0	0	0	0	0	0
WT333(F4E4E1AF1293)	3.77	13105	2022-11-28 15:07:20.932	-0.013	-0.127	1.022	-10.132	-0.488	-0.854	0.632	0.604	-34.085	0	0	0	0	0	0	0
WT333(F4E4E1AF1293)	3.77	13105	2022-11-28 15:07:20.932	-0.012	0.13	1.008	14.832	-0.732	-1.587	0.709	0.599	-34.014	0	0	0	0	0	0	0
WT333(F4E4E1AF1293)	3.77	13105	2022-11-28 15:07:20.932	-0.012	0.13	1.008	14.832	-0.732	-1.587	0.786	0.593	-33.948	0	0	0	0	0	0	0
WT333(F4E4E1AF1293)	3.77	13105	2022-11-28 15:07:20.932	-0.012	0.13	1.008	14.832	-0.732	-1.587	0.862	0.593	-33.882	0	0	0	0	0	0	0
WT333(F4E4E1AF1293)	3.77	13105	2022-11-28 15:07:20.995	-0.012	0.13	1.008	14.832	-0.732	-1.587	0.939	0.588	-33.816	0	0	0	0	0	0	0
WT333(F4E4E1AF1293)	3.77	13105	2022-11-28 15:07:20.995	-0.04	-0.018	0.974	-23.56	-0.732	-0.305	0.824	0.588	-33.739	0	0	0	0	0	0	0
WT333(F4E4E1AF1293)	3.77	13105	2022-11-28 15:07:20.995	-0.04	-0.018	0.974	-23.56	-0.732	-0.305	0.709	0.582	-33.668	0	0	0	0	0	0	0
WT333(F4E4E1AF1293)	3.77	13105	2022-11-28 15:07:20.995	-0.04	-0.018	0.974	-23.56	-0.732	-0.305	0.593	0.582	-33.596	0	0	0	0	0	0	0
WT333(F4E4E1AF1293)	3.77	13105	2022-11-28 15:07:20.995	-0.04	-0.018	0.974	-23.56	-0.732	-0.305	0.478	0.582	-33.525	0	0	0	0	0	0	0
WT333(F4E4E1AF1293)	3.77	13105	2022-11-28 15:07:20.995	0.058	-0.069	1.091	-6.775	-1.404	5.188	0.445	0.571	-33.426	0	0	0	0	0	0	0
WT333(F4E4E1AF1293)	3.77	13105	2022-11-28 15:07:20.995	0.058	-0.069	1.091	-6.775	-1.404	5.188	0.412	0.566	-33.327	0	0	0	0	0	0	0
WT333(F4E4E1AF1293)	3.77	13105	2022-11-28 15:07:20.995	0.058	-0.069	1.091	-6.775	-1.404	5.188	0.379	0.56	-33.228	0	0	0	0	0	0	0
WT333(F4E4E1AF1293)	3.77	13105	2022-11-28 15:07:20.995	0.058	-0.069	1.091	-6.775	-1.404	5.188	0.346	0.549	-33.129	0	0	0	0	0	0	0
WT333(F4E4E1AF1293)	3.77	13105	2022-11-28 15:07:20.995	0.002	0.182	0.993	20.386	0.549	5.737	0.45	0.549	-33.025	0	0	0	0	0	0	0
WT333(F4E4E1AF1293)	3.77	13105	2022-11-28 15:07:20.995	0.002	0.182	0.993	20.386	0.549	5.737	0.555	0.555	-32.926	0	0	0	0	0	0	0
WT333(F4E4E1AF1293)	3.77	13105	2022-11-28 15:07:20.995	0.002	0.182	0.993	20.386	0.549	5.737	0.659	0.555	-32.827	0	0	0	0	0	0	0
WT333(F4E4E1AF1293)	3.77	13105	2022-11-28 15:07:20.995	0.002	0.182	0.993	20.386	0.549	5.737	0.769	0.555	-32.723	0	0	0	0	0	0	0
WT333(F4E4E1AF1293)	3.77	13105	2022-11-28 15:07:20.995	0.016	-0.035	0.77	-29.663	-0.977	0.854	0.621	0.549	-32.646	0	0	0	0	0	0	0
WT333(F4E4E1AF1293)	3.77	13105	2022-11-28 15:07:20.995	0.016	-0.035	0.77	-29.663	-0.977	0.854	0.478	0.544	-32.574	0	0	0	0	0	0	0
WT333(F4E4E1AF1293)	3.77	13105	2022-11-28 15:07:20.995	0.016	-0.035	0.77	-29.663	-0.977	0.854	0.335	0.538	-32.498	0	0	0	0	0	0	0
WT333(F4E4E1AF1293)	3.77	13105	2022-11-28 15:07:21.057	0.016	-0.035	0.77	-29.663	-0.977	0.854	0.192	0.533	-32.421	0	0	0	0	0	0	0
WT333(F4E4E1AF1293)	3.77	13105	2022-11-28 15:07:21.057	-0.035	0.079	0.964	-23.804	2.197	-9.827	0.077	0.544	-32.399	0	0	0	0	0	0	0
WT333(F4E4E1AF1293)	3.77	13105	2022-11-28 15:07:21.057	-0.035	0.079	0.964	-23.804	2.197	-9.827	-0.033	0.555	-32.382	0	0	0	0	0	0	0
WT333(F4E4E1AF1293)	3.77	13105	2022-11-28 15:07:21.057	-0.035	0.079	0.964	-23.804	2.197	-9.827	-0.143	0.566	-32.36	0	0	0	0	0	0	0
WT333(F4E4E1AF1293)	3.77	13105	2022-11-28 15:07:21.057	-0.035	0.079	0.964	-23.804	2.197	-9.827	-0.258	0.577	-32.338	0	0	0	0	0	0	0
WT333(F4E4E1AF1293)	3.77	13105	2022-11-28 15:07:21.057	-0.094	-0.058	1.068	8.911	0.793	-3.052	-0.209	0.582	-32.283	0	0	0	0	0	0	0
WT333(F4E4E1AF1293)	3.77	13105	2022-11-28 15:07:21.057	-0.094	-0.058	1.068	8.911	0.793	-3.052	-0.159	0.588	-32.234	0	0	0	0	0	0	0
WT333(F4E4E1AF1293)	3.77	13105	2022-11-28 15:07:21.057	-0.094	-0.058	1.068	8.911	0.793	-3.052	-0.11	0.593	-32.179	0	0	0	0	0	0	0
WT333(F4E4E1AF1293)	3.77	13105	2022-11-28 15:07:21.135	-0.094	-0.058	1.068	8.911	0.793	-3.052	-0.06	0.599	-32.13	0	0	0	0	0	0	0
WT333(F4E4E1AF1293)	3.77	13105	2022-11-28 15:07:21.135	0.226	0.017	0.609	-0.854	-0.305	11.902	-0.06	0.599	-32.003	0	0	0	0	0	0	0
WT333(F4E4E1AF1293)	3.77	13105	2022-11-28 15:07:21.135	0.226	0.017	0.609	-0.854	-0.305	11.902	-0.06	0.599	-31.877	0	0	0	0	0	0	0
WT333(F4E4E1AF1293)	3.77	13105	2022-11-28 15:07:21.135	0.226	0.017	0.609	-0.854	-0.305	11.902	-0.06	0.593	-31.75	0	0	0	0	0	0	0
WT333(F4E4E1AF1293)	3.77	13105	2022-11-28 15:07:21.135	0.226	0.017	0.609	-0.854	-0.305	11.902	-0.06	0.582	-31.619	0	0	0	0	0	0	0
WT333(F4E4E1AF1293)	3.77	13105	2022-11-28 15:07:21.135	0.002	-0.087	0.949	-42.48	-0.793	-10.254	-0.269	0.577	-31.602	0	0	0	0	0	0	0
WT333(F4E4E1AF1293)	3.77	13105	2022-11-28 15:07:21.135	0.002	-0.087	0.949	-42.48	-0.793	-10.254	-0.478	0.566	-31.586	0	0	0	0	0	0	0
WT333(F4E4E1AF1293)	3.77	13105	2022-11-28 15:07:21.135	0.002	-0.087	0.949	-42.48	-0.793	-10.254	-0.687	0.555	-31.569	0	0	0	0	0	0	0
WT333(F4E4E1AF1293)	3.77	13105	2022-11-28 15:07:21.135	-0.11	-0.069	1.041	48.462	2.197	13.245	-0.439	0.566	-31.437	0	0	0	0	0	0	0
WT333(F4E4E1AF1293)	3.77	13105	2022-11-28 15:07:21.135	-0.11	-0.069	1.041	48.462	2.197	13.245	-0.198	0.571	-31.306	0	0	0	0	0	0	0
WT333(F4E4E1AF1293)	3.77	13105	2022-11-28 15:07:21.135	-0.11	-0.069	1.041	48.462	2.197	13.245	0.038	0.582	-31.179	0	0	0	0	0	0	0
WT333(F4E4E1AF1293)	3.77	13105	2022-11-28 15:07:21.135	-0.11	-0.069	1.041	48.462	2.197	13.245	0.28	0.588	-31.047	0	0	0	0	0	0	0
WT333(F4E4E1AF1293)	3.77	13105	2022-11-28 15:07:21.135	0.008	0.097	1.042	-10.376	-0.305	-0.366	0.225	0.588	-30.987	0	0	0	0	0	0	0
WT333(F4E4E1AF1293)	3.77	13105	2022-11-28 15:07:21.135	0.008	0.097	1.042	-10.376	-0.305	-0.366	0.17	0.582	-30.932	0	0	0	0	0	0	0
WT333(F4E4E1AF1293)	3.77	13105	2022-11-28 15:07:21.135	0.008	0.097	1.042	-10.376	-0.305	-0.366	0.121	0.582	-30.872	0	0	0	0	0	0	0
WT333(F4E4E1AF1293)	3.77	13105	2022-11-28 15:07:21.135	0.008	0.097	1.042	-10.376	-0.305	-0.366	0.071	0.577	-30.811	0	0	0	0	0	0	0

## Sheet: 20Hz
设备名称	电压	版本	片上时间	加速度X(g)	加速度Y(g)	加速度Z(g)	角速度X(°/s)	角速度Y(°/s)	角速度Z(°/s)	角度X(°)	角度Y(°)	角度Z(°)	磁场X	磁场Y	磁场Z	四元数0	四元数1	四元数2	四元数3	状态
WT333(F4E4E1AF1293)	3.8	13105	2022-11-28 15:15:13.667	0.096	-0.131	0.958	11.475	0.061	9.033	5.229	-1.489	-25.296	0	0	0	0	0	0	0
WT333(F4E4E1AF1293)	3.8	13105	2022-11-28 15:15:13.730	0.096	-0.131	0.958	11.475	0.061	9.033	5.284	-1.494	-25.197	0	0	0	0	0	0	0
WT333(F4E4E1AF1293)	3.8	13105	2022-11-28 15:15:13.730	0.096	-0.131	0.958	11.475	0.061	9.033	5.334	-1.5	-25.098	0	0	0	0	0	0	0
WT333(F4E4E1AF1293)	3.8	13105	2022-11-28 15:15:13.730	0	0.54	1.1	5.676	-0.366	-13.916	5.361	-1.494	-25.109	0	0	0	0	0	0	0
WT333(F4E4E1AF1293)	3.8	13105	2022-11-28 15:15:13.730	0	0.54	1.1	5.676	-0.366	-13.916	5.394	-1.494	-25.126	0	0	0	0	0	0	0
WT333(F4E4E1AF1293)	3.8	13105	2022-11-28 15:15:13.730	0	0.54	1.1	5.676	-0.366	-13.916	5.427	-1.489	-25.137	0	0	0	0	0	0	0
WT333(F4E4E1AF1293)	3.8	13105	2022-11-28 15:15:13.730	0	0.54	1.1	5.676	-0.366	-13.916	5.466	-1.478	-25.153	0	0	0	0	0	0	0
WT333(F4E4E1AF1293)	3.8	13105	2022-11-28 15:15:13.730	-0.018	-0.061	0.975	34.18	2.502	6.47	5.641	-1.472	-25.065	0	0	0	0	0	0	0
WT333(F4E4E1AF1293)	3.8	13105	2022-11-28 15:15:13.730	-0.018	-0.061	0.975	34.18	2.502	6.47	5.817	-1.461	-24.977	0	0	0	0	0	0	0
WT333(F4E4E1AF1293)	3.8	13105	2022-11-28 15:15:13.730	-0.018	-0.061	0.975	34.18	2.502	6.47	5.988	-1.45	-24.89	0	0	0	0	0	0	0
WT333(F4E4E1AF1293)	3.8	13105	2022-11-28 15:15:13.730	-0.018	-0.061	0.975	34.18	2.502	6.47	6.158	-1.439	-24.802	0	0	0	0	0	0	0
WT333(F4E4E1AF1293)	3.8	13105	2022-11-28 15:15:13.730	-0.035	-0.032	1.009	-24.597	-1.404	-0.244	6.031	-1.445	-24.752	0	0	0	0	0	0	0
WT333(F4E4E1AF1293)	3.8	13105	2022-11-28 15:15:13.730	-0.035	-0.032	1.009	-24.597	-1.404	-0.244	5.911	-1.45	-24.703	0	0	0	0	0	0	0
WT333(F4E4E1AF1293)	3.8	13105	2022-11-28 15:15:13.730	-0.035	-0.032	1.009	-24.597	-1.404	-0.244	5.784	-1.456	-24.653	0	0	0	0	0	0	0
WT333(F4E4E1AF1293)	3.8	13105	2022-11-28 15:15:13.730	-0.035	-0.032	1.009	-24.597	-1.404	-0.244	5.658	-1.456	-24.609	0	0	0	0	0	0	0
WT333(F4E4E1AF1293)	3.8	13105	2022-11-28 15:15:13.730	0.063	0.401	1.126	4.15	0.122	-4.028	5.674	-1.45	-24.576	0	0	0	0	0	0	0
WT333(F4E4E1AF1293)	3.8	13105	2022-11-28 15:15:13.730	0.063	0.401	1.126	4.15	0.122	-4.028	5.696	-1.445	-24.549	0	0	0	0	0	0	0
WT333(F4E4E1AF1293)	3.8	13105	2022-11-28 15:15:13.761	0.063	0.401	1.126	4.15	0.122	-4.028	5.724	-1.445	-24.516	0	0	0	0	0	0	0
WT333(F4E4E1AF1293)	3.8	13105	2022-11-28 15:15:13.761	0.063	0.401	1.126	4.15	0.122	-4.028	5.751	-1.439	-24.483	0	0	0	0	0	0	0
WT333(F4E4E1AF1293)	3.8	13105	2022-11-28 15:15:13.761	0.05	-0.19	1.013	-12.085	-0.427	0.732	5.696	-1.439	-24.428	0	0	0	0	0	0	0
WT333(F4E4E1AF1293)	3.8	13105	2022-11-28 15:15:13.761	0.05	-0.19	1.013	-12.085	-0.427	0.732	5.636	-1.439	-24.379	0	0	0	0	0	0	0
WT333(F4E4E1AF1293)	3.8	13105	2022-11-28 15:15:13.761	0.05	-0.19	1.013	-12.085	-0.427	0.732	5.576	-1.445	-24.324	0	0	0	0	0	0	0
WT333(F4E4E1AF1293)	3.8	13105	2022-11-28 15:15:13.761	0.05	-0.19	1.013	-12.085	-0.427	0.732	5.51	-1.445	-24.269	0	0	0	0	0	0	0
WT333(F4E4E1AF1293)	3.8	13105	2022-11-28 15:15:13.761	-0.006	0.495	0.881	60.974	-2.991	4.639	5.812	-1.461	-24.197	0	0	0	0	0	0	0
WT333(F4E4E1AF1293)	3.8	13105	2022-11-28 15:15:13.761	-0.006	0.495	0.881	60.974	-2.991	4.639	6.119	-1.478	-24.126	0	0	0	0	0	0	0
WT333(F4E4E1AF1293)	3.8	13105	2022-11-28 15:15:13.823	-0.006	0.495	0.881	60.974	-2.991	4.639	6.427	-1.494	-24.055	0	0	0	0	0	0	0
WT333(F4E4E1AF1293)	3.8	13105	2022-11-28 15:15:13.823	-0.006	0.495	0.881	60.974	-2.991	4.639	6.74	-1.511	-23.983	0	0	0	0	0	0	0
WT333(F4E4E1AF1293)	3.8	13105	2022-11-28 15:15:13.823	0.069	-0.013	1.022	-2.869	-3.052	-5.737	6.729	-1.522	-23.961	0	0	0	0	0	0	0
WT333(F4E4E1AF1293)	3.8	13105	2022-11-28 15:15:13.823	0.069	-0.013	1.022	-2.869	-3.052	-5.737	6.718	-1.527	-23.945	0	0	0	0	0	0	0
WT333(F4E4E1AF1293)	3.8	13105	2022-11-28 15:15:13.823	0.069	-0.013	1.022	-2.869	-3.052	-5.737	6.707	-1.538	-23.923	0	0	0	0	0	0	0
WT333(F4E4E1AF1293)	3.8	13105	2022-11-28 15:15:13.823	0.069	-0.013	1.022	-2.869	-3.052	-5.737	6.696	-1.555	-23.901	0	0	0	0	0	0	0
WT333(F4E4E1AF1293)	3.8	13105	2022-11-28 15:15:13.823	0.069	-0.011	1.066	-11.475	0.183	-0.549	6.641	-1.549	-23.857	0	0	0	0	0	0	0
WT333(F4E4E1AF1293)	3.8	13105	2022-11-28 15:15:13.823	0.069	-0.011	1.066	-11.475	0.183	-0.549	6.581	-1.549	-23.807	0	0	0	0	0	0	0
WT333(F4E4E1AF1293)	3.8	13105	2022-11-28 15:15:13.855	0.069	-0.011	1.066	-11.475	0.183	-0.549	6.52	-1.549	-23.758	0	0	0	0	0	0	0
WT333(F4E4E1AF1293)	3.8	13105	2022-11-28 15:15:13.855	0.069	-0.011	1.066	-11.475	0.183	-0.549	6.46	-1.555	-23.708	0	0	0	0	0	0	0
WT333(F4E4E1AF1293)	3.8	13105	2022-11-28 15:15:13.855	-0.006	0.131	1.1	17.517	0.427	4.333	6.548	-1.555	-23.637	0	0	0	0	0	0	0
WT333(F4E4E1AF1293)	3.8	13105	2022-11-28 15:15:13.855	-0.006	0.131	1.1	17.517	0.427	4.333	6.63	-1.555	-23.566	0	0	0	0	0	0	0
WT333(F4E4E1AF1293)	3.8	13105	2022-11-28 15:15:13.855	-0.006	0.131	1.1	17.517	0.427	4.333	6.718	-1.555	-23.494	0	0	0	0	0	0	0
WT333(F4E4E1AF1293)	3.8	13105	2022-11-28 15:15:13.855	-0.006	0.131	1.1	17.517	0.427	4.333	6.801	-1.555	-23.428	0	0	0	0	0	0	0
WT333(F4E4E1AF1293)	3.8	13105	2022-11-28 15:15:13.855	-0.046	0.199	1.055	-7.568	-0.977	-0.671	6.762	-1.56	-23.384	0	0	0	0	0	0	0
WT333(F4E4E1AF1293)	3.8	13105	2022-11-28 15:15:13.855	-0.046	0.199	1.055	-7.568	-0.977	-0.671	6.724	-1.566	-23.34	0	0	0	0	0	0	0
WT333(F4E4E1AF1293)	3.8	13105	2022-11-28 15:15:13.855	-0.046	0.199	1.055	-7.568	-0.977	-0.671	6.685	-1.566	-23.297	0	0	0	0	0	0	0
WT333(F4E4E1AF1293)	3.8	13105	2022-11-28 15:15:13.855	-0.046	0.199	1.055	-7.568	-0.977	-0.671	6.647	-1.571	-23.258	0	0	0	0	0	0	0
WT333(F4E4E1AF1293)	3.8	13105	2022-11-28 15:15:13.855	0.043	0.067	1.007	-9.338	-0.732	-3.296	6.597	-1.571	-23.231	0	0	0	0	0	0	0
WT333(F4E4E1AF1293)	3.8	13105	2022-11-28 15:15:13.855	0.043	0.067	1.007	-9.338	-0.732	-3.296	6.553	-1.571	-23.198	0	0	0	0	0	0	0
WT333(F4E4E1AF1293)	3.8	13105	2022-11-28 15:15:13.855	0.043	0.067	1.007	-9.338	-0.732	-3.296	6.504	-1.571	-23.17	0	0	0	0	0	0	0
WT333(F4E4E1AF1293)	3.8	13105	2022-11-28 15:15:13.855	0.043	0.067	1.007	-9.338	-0.732	-3.296	6.46	-1.571	-23.143	0	0	0	0	0	0	0
WT333(F4E4E1AF1293)	3.8	13105	2022-11-28 15:15:13.855	0.017	0.033	1.001	9.888	-1.282	1.587	6.504	-1.577	-23.093	0	0	0	0	0	0	0
WT333(F4E4E1AF1293)	3.8	13105	2022-11-28 15:15:13.855	0.017	0.033	1.001	9.888	-1.282	1.587	6.553	-1.582	-23.038	0	0	0	0	0	0	0
WT333(F4E4E1AF1293)	3.8	13105	2022-11-28 15:15:13.995	0.017	0.033	1.001	9.888	-1.282	1.587	6.597	-1.588	-22.989	0	0	0	0	0	0	0
WT333(F4E4E1AF1293)	3.8	13105	2022-11-28 15:15:14.011	0.017	0.033	1.001	9.888	-1.282	1.587	6.647	-1.593	-22.939	0	0	0	0	0	0	0
WT333(F4E4E1AF1293)	3.8	13105	2022-11-28 15:15:14.011	0.034	0.142	1.013	4.272	-0.61	0.671	6.663	-1.593	-22.896	0	0	0	0	0	0	0
WT333(F4E4E1AF1293)	3.8	13105	2022-11-28 15:15:14.011	0.034	0.142	1.013	4.272	-0.61	0.671	6.68	-1.599	-22.846	0	0	0	0	0	0	0
WT333(F4E4E1AF1293)	3.8	13105	2022-11-28 15:15:14.011	0.034	0.142	1.013	4.272	-0.61	0.671	6.696	-1.599	-22.802	0	0	0	0	0	0	0
WT333(F4E4E1AF1293)	3.8	13105	2022-11-28 15:15:14.011	0.034	0.142	1.013	4.272	-0.61	0.671	6.718	-1.604	-22.753	0	0	0	0	0	0	0
WT333(F4E4E1AF1293)	3.8	13105	2022-11-28 15:15:14.011	-0.023	-0.016	0.867	-68.726	1.648	-6.409	6.372	-1.588	-22.742	0	0	0	0	0	0	0
WT333(F4E4E1AF1293)	3.8	13105	2022-11-28 15:15:14.011	-0.023	-0.016	0.867	-68.726	1.648	-6.409	6.026	-1.577	-22.731	0	0	0	0	0	0	0
WT333(F4E4E1AF1293)	3.8	13105	2022-11-28 15:15:14.027	-0.023	-0.016	0.867	-68.726	1.648	-6.409	5.68	-1.566	-22.725	0	0	0	0	0	0	0
WT333(F4E4E1AF1293)	3.8	13105	2022-11-28 15:15:14.027	-0.023	-0.016	0.867	-68.726	1.648	-6.409	5.339	-1.549	-22.714	0	0	0	0	0	0	0
WT333(F4E4E1AF1293)	3.8	13105	2022-11-28 15:15:14.027	0.009	0.729	0.914	70.007	-12.451	-12.207	5.691	-1.604	-22.742	0	0	0	0	0	0	0
WT333(F4E4E1AF1293)	3.8	13105	2022-11-28 15:15:14.027	0.009	0.729	0.914	70.007	-12.451	-12.207	6.053	-1.653	-22.769	0	0	0	0	0	0	0
WT333(F4E4E1AF1293)	3.8	13105	2022-11-28 15:15:14.027	0.009	0.729	0.914	70.007	-12.451	-12.207	6.416	-1.708	-22.791	0	0	0	0	0	0	0
WT333(F4E4E1AF1293)	3.8	13105	2022-11-28 15:15:14.027	0.009	0.729	0.914	70.007	-12.451	-12.207	6.779	-1.758	-22.819	0	0	0	0	0	0	0
WT333(F4E4E1AF1293)	3.8	13105	2022-11-28 15:15:14.027	0.072	0.063	1.007	-72.876	-1.648	-27.527	6.432	-1.747	-22.917	0	0	0	0	0	0	0
WT333(F4E4E1AF1293)	3.8	13105	2022-11-28 15:15:14.027	0.072	0.063	1.007	-72.876	-1.648	-27.527	6.086	-1.736	-23.011	0	0	0	0	0	0	0
WT333(F4E4E1AF1293)	3.8	13105	2022-11-28 15:15:14.027	0.072	0.063	1.007	-72.876	-1.648	-27.527	5.74	-1.725	-23.11	0	0	0	0	0	0	0
WT333(F4E4E1AF1293)	3.8	13105	2022-11-28 15:15:14.027	0.072	0.063	1.007	-72.876	-1.648	-27.527	5.394	-1.719	-23.203	0	0	0	0	0	0	0
WT333(F4E4E1AF1293)	3.8	13105	2022-11-28 15:15:14.027	0.077	-0.212	0.954	-23.438	3.052	-1.465	5.29	-1.697	-23.17	0	0	0	0	0	0	0
WT333(F4E4E1AF1293)	3.8	13105	2022-11-28 15:15:14.027	0.077	-0.212	0.954	-23.438	3.052	-1.465	5.18	-1.681	-23.137	0	0	0	0	0	0	0
WT333(F4E4E1AF1293)	3.8	13105	2022-11-28 15:15:14.027	0.077	-0.212	0.954	-23.438	3.052	-1.465	5.07	-1.664	-23.099	0	0	0	0	0	0	0
WT333(F4E4E1AF1293)	3.8	13105	2022-11-28 15:15:14.027	0.077	-0.212	0.954	-23.438	3.052	-1.465	4.96	-1.648	-23.066	0	0	0	0	0	0	0
WT333(F4E4E1AF1293)	3.8	13105	2022-11-28 15:15:14.027	0.022	0.15	1.116	62.5	3.418	15.381	5.273	-1.642	-22.945	0	0	0	0	0	0	0
WT333(F4E4E1AF1293)	3.8	13105	2022-11-28 15:15:14.027	0.022	0.15	1.116	62.5	3.418	15.381	5.581	-1.631	-22.83	0	0	0	0	0	0	0
WT333(F4E4E1AF1293)	3.8	13105	2022-11-28 15:15:14.089	0.022	0.15	1.116	62.5	3.418	15.381	5.894	-1.62	-22.714	0	0	0	0	0	0	0
WT333(F4E4E1AF1293)	3.8	13105	2022-11-28 15:15:14.089	0.022	0.15	1.116	62.5	3.418	15.381	6.207	-1.615	-22.593	0	0	0	0	0	0	0
WT333(F4E4E1AF1293)	3.8	13105	2022-11-28 15:15:14.089	0.124	-0.119	0.923	-65.186	1.526	7.324	5.878	-1.609	-22.522	0	0	0	0	0	0	0
WT333(F4E4E1AF1293)	3.8	13105	2022-11-28 15:15:14.089	0.124	-0.119	0.923	-65.186	1.526	7.324	5.554	-1.609	-22.445	0	0	0	0	0	0	0
WT333(F4E4E1AF1293)	3.8	13105	2022-11-28 15:15:14.089	0.124	-0.119	0.923	-65.186	1.526	7.324	5.224	-1.609	-22.368	0	0	0	0	0	0	0
WT333(F4E4E1AF1293)	3.8	13105	2022-11-28 15:15:14.089	0.124	-0.119	0.923	-65.186	1.526	7.324	4.894	-1.609	-22.291	0	0	0	0	0	0	0
WT333(F4E4E1AF1293)	3.8	13105	2022-11-28 15:15:14.089	-0.034	0.3	1.169	12.573	2.014	2.441	4.955	-1.604	-22.242	0	0	0	0	0	0	0
WT333(F4E4E1AF1293)	3.8	13105	2022-11-28 15:15:14.089	-0.034	0.3	1.169	12.573	2.014	2.441	5.021	-1.593	-22.192	0	0	0	0	0	0	0
WT333(F4E4E1AF1293)	3.8	13105	2022-11-28 15:15:14.214	-0.034	0.3	1.169	12.573	2.014	2.441	5.087	-1.588	-22.143	0	0	0	0	0	0	0
WT333(F4E4E1AF1293)	3.8	13105	2022-11-28 15:15:14.214	-0.034	0.3	1.169	12.573	2.014	2.441	5.153	-1.582	-22.094	0	0	0	0	0	0	0
WT333(F4E4E1AF1293)	3.8	13105	2022-11-28 15:15:14.214	0.011	-0.105	1.029	-8.606	2.197	-1.953	5.109	-1.566	-22.066	0	0	0	0	0	0	0
WT333(F4E4E1AF1293)	3.8	13105	2022-11-28 15:15:14.214	0.011	-0.105	1.029	-8.606	2.197	-1.953	5.065	-1.555	-22.044	0	0	0	0	0	0	0
WT333(F4E4E1AF1293)	3.8	13105	2022-11-28 15:15:14.214	0.011	-0.105	1.029	-8.606	2.197	-1.953	5.021	-1.544	-22.017	0	0	0	0	0	0	0
WT333(F4E4E1AF1293)	3.8	13105	2022-11-28 15:15:14.214	0.011	-0.105	1.029	-8.606	2.197	-1.953	4.977	-1.533	-21.995	0	0	0	0	0	0	0
WT333(F4E4E1AF1293)	3.8	13105	2022-11-28 15:15:14.214	0.014	0.248	0.988	-29.053	2.563	6.531	4.828	-1.527	-21.929	0	0	0	0	0	0	0
WT333(F4E4E1AF1293)	3.8	13105	2022-11-28 15:15:14.214	0.014	0.248	0.988	-29.053	2.563	6.531	4.686	-1.516	-21.863	0	0	0	0	0	0	0
WT333(F4E4E1AF1293)	3.8	13105	2022-11-28 15:15:14.214	0.014	0.248	0.988	-29.053	2.563	6.531	4.543	-1.505	-21.797	0	0	0	0	0	0	0
WT333(F4E4E1AF1293)	3.8	13105	2022-11-28 15:15:14.214	0.01	0.002	1.034	-29.846	0.305	1.648	4.395	-1.505	-21.753	0	0	0	0	0	0	0
WT333(F4E4E1AF1293)	3.8	13105	2022-11-28 15:15:14.214	0.01	0.002	1.034	-29.846	0.305	1.648	4.246	-1.5	-21.714	0	0	0	0	0	0	0
WT333(F4E4E1AF1293)	3.8	13105	2022-11-28 15:15:14.214	0.01	0.002	1.034	-29.846	0.305	1.648	4.098	-1.5	-21.676	0	0	0	0	0	0	0
WT333(F4E4E1AF1293)	3.8	13105	2022-11-28 15:15:14.214	0.01	0.002	1.034	-29.846	0.305	1.648	3.95	-1.5	-21.638	0	0	0	0	0	0	0
WT333(F4E4E1AF1293)	3.8	13105	2022-11-28 15:15:14.214	0.156	-1.047	0.851	-74.402	1.587	36.133	3.571	-1.505	-21.429	0	0	0	0	0	0	0
WT333(F4E4E1AF1293)	3.8	13105	2022-11-28 15:15:14.214	0.156	-1.047	0.851	-74.402	1.587	36.133	3.175	-1.511	-21.22	0	0	0	0	0	0	0
WT333(F4E4E1AF1293)	3.8	13105	2022-11-28 15:15:14.214	0.156	-1.047	0.851	-74.402	1.587	36.133	2.78	-1.516	-21.011	0	0	0	0	0	0	0
WT333(F4E4E1AF1293)	3.8	13105	2022-11-28 15:15:14.277	0.156	-1.047	0.851	-74.402	1.587	36.133	2.373	-1.522	-20.803	0	0	0	0	0	0	0
WT333(F4E4E1AF1293)	3.8	13105	2022-11-28 15:15:14.277	0.013	1.062	1.134	53.955	-0.977	9.338	2.62	-1.533	-20.731	0	0	0	0	0	0	0
WT333(F4E4E1AF1293)	3.8	13105	2022-11-28 15:15:14.277	0.025	2.124	2.268	53.955	-0.977	9.338	2.889	-1.544	-20.654	0	0	0	0	0	0	0
WT333(F4E4E1AF1293)	3.8	13105	2022-11-28 15:15:14.277	0.051	4.248	4.536	53.955	-0.977	9.338	3.181	-1.549	-20.583	0	0	0	0	0	0	0
WT333(F4E4E1AF1293)	3.8	13105	2022-11-28 15:15:14.277	0.103	8.495	9.071	53.955	-0.977	9.338	3.505	-1.555	-20.506	0	0	0	0	0	0	0
WT333(F4E4E1AF1293)	3.8	13105	2022-11-28 15:15:14.277	0.058	-0.279	0.932	4.578	-3.357	-6.897	3.582	-1.566	-20.511	0	0	0	0	0	0	0
WT333(F4E4E1AF1293)	3.8	13105	2022-11-28 15:15:14.277	0.058	-0.279	0.932	4.578	-3.357	-6.897	3.653	-1.577	-20.517	0	0	0	0	0	0	0
WT333(F4E4E1AF1293)	3.8	13105	2022-11-28 15:15:14.277	0.058	-0.279	0.932	4.578	-3.357	-6.897	3.724	-1.588	-20.522	0	0	0	0	0	0	0
WT333(F4E4E1AF1293)	3.8	13105	2022-11-28 15:15:14.277	0.058	-0.279	0.932	4.578	-3.357	-6.897	3.79	-1.599	-20.528	0	0	0	0	0	0	0
WT333(F4E4E1AF1293)	3.8	13105	2022-11-28 15:15:14.277	0.029	0.152	1.019	-34.119	3.174	0.549	3.664	-1.577	-20.495	0	0	0	0	0	0	0
WT333(F4E4E1AF1293)	3.8	13105	2022-11-28 15:15:14.277	0.029	0.152	1.019	-34.119	3.174	0.549	3.532	-1.56	-20.462	0	0	0	0	0	0	0
WT333(F4E4E1AF1293)	3.8	13105	2022-11-28 15:15:14.277	0.029	0.152	1.019	-34.119	3.174	0.549	3.406	-1.544	-20.435	0	0	0	0	0	0	0
WT333(F4E4E1AF1293)	3.8	13105	2022-11-28 15:15:14.277	0.029	0.152	1.019	-34.119	3.174	0.549	3.274	-1.522	-20.402	0	0	0	0	0	0	0
WT333(F4E4E1AF1293)	3.8	13105	2022-11-28 15:15:14.277	-0.021	0.098	1.191	27.832	-1.099	0.671	3.45	-1.527	-20.369	0	0	0	0	0	0	0
WT333(F4E4E1AF1293)	3.8	13105	2022-11-28 15:15:14.277	-0.021	0.098	1.191	27.832	-1.099	0.671	3.625	-1.527	-20.341	0	0	0	0	0	0	0
WT333(F4E4E1AF1293)	3.8	13105	2022-11-28 15:15:14.277	-0.021	0.098	1.191	27.832	-1.099	0.671	3.801	-1.533	-20.314	0	0	0	0	0	0	0
WT333(F4E4E1AF1293)	3.8	13105	2022-11-28 15:15:14.308	-0.021	0.098	1.191	27.832	-1.099	0.671	3.972	-1.533	-20.281	0	0	0	0	0	0	0
WT333(F4E4E1AF1293)	3.8	13105	2022-11-28 15:15:14.308	-0.062	0.036	0.948	-11.23	-0.122	-0.854	3.95	-1.533	-20.259	0	0	0	0	0	0	0
WT333(F4E4E1AF1293)	3.8	13105	2022-11-28 15:15:14.308	-0.062	0.036	0.948	-11.23	-0.122	-0.854	3.922	-1.527	-20.242	0	0	0	0	0	0	0
WT333(F4E4E1AF1293)	3.8	13105	2022-11-28 15:15:14.308	-0.062	0.036	0.948	-11.23	-0.122	-0.854	3.895	-1.527	-20.22	0	0	0	0	0	0	0
WT333(F4E4E1AF1293)	3.8	13105	2022-11-28 15:15:14.308	-0.062	0.036	0.948	-11.23	-0.122	-0.854	3.867	-1.522	-20.204	0	0	0	0	0	0	0
WT333(F4E4E1AF1293)	3.8	13105	2022-11-28 15:15:14.308	0.069	-0.016	1.004	34.485	-3.296	-1.343	4.065	-1.533	-20.187	0	0	0	0	0	0	0
WT333(F4E4E1AF1293)	3.8	13105	2022-11-28 15:15:14.308	0.069	-0.016	1.004	34.485	-3.296	-1.343	4.263	-1.544	-20.171	0	0	0	0	0	0	0
WT333(F4E4E1AF1293)	3.8	13105	2022-11-28 15:15:14.308	0.069	-0.016	1.004	34.485	-3.296	-1.343	4.455	-1.56	-20.154	0	0	0	0	0	0	0
WT333(F4E4E1AF1293)	3.8	13105	2022-11-28 15:15:14.308	0.069	-0.016	1.004	34.485	-3.296	-1.343	4.647	-1.571	-20.143	0	0	0	0	0	0	0
WT333(F4E4E1AF1293)	3.8	13105	2022-11-28 15:15:14.308	0.176	0.149	1.077	-9.827	-1.892	1.221	4.62	-1.582	-20.11	0	0	0	0	0	0	0
WT333(F4E4E1AF1293)	3.8	13105	2022-11-28 15:15:14.308	0.176	0.149	1.077	-9.827	-1.892	1.221	4.587	-1.588	-20.083	0	0	0	0	0	0	0
WT333(F4E4E1AF1293)	3.8	13105	2022-11-28 15:15:14.308	0.176	0.149	1.077	-9.827	-1.892	1.221	4.559	-1.599	-20.056	0	0	0	0	0	0	0
WT333(F4E4E1AF1293)	3.8	13105	2022-11-28 15:15:14.308	0.176	0.149	1.077	-9.827	-1.892	1.221	4.526	-1.609	-20.023	0	0	0	0	0	0	0
WT333(F4E4E1AF1293)	3.8	13105	2022-11-28 15:15:14.308	-0.081	0.342	0.93	-18.921	0.122	-6.775	4.455	-1.609	-20.034	0	0	0	0	0	0	0
WT333(F4E4E1AF1293)	3.8	13105	2022-11-28 15:15:14.308	-0.081	0.342	0.93	-18.921	0.122	-6.775	4.384	-1.604	-20.045	0	0	0	0	0	0	0
WT333(F4E4E1AF1293)	3.8	13105	2022-11-28 15:15:14.308	-0.081	0.342	0.93	-18.921	0.122	-6.775	4.312	-1.599	-20.056	0	0	0	0	0	0	0
WT333(F4E4E1AF1293)	3.8	13105	2022-11-28 15:15:14.323	-0.081	0.342	0.93	-18.921	0.122	-6.775	4.241	-1.593	-20.067	0	0	0	0	0	0	0
WT333(F4E4E1AF1293)	3.8	13105	2022-11-28 15:15:14.323	0.104	0.011	1.008	3.662	-1.709	-7.446	4.279	-1.599	-20.078	0	0	0	0	0	0	0
WT333(F4E4E1AF1293)	3.8	13105	2022-11-28 15:15:14.323	0.104	0.011	1.008	3.662	-1.709	-7.446	4.323	-1.604	-20.094	0	0	0	0	0	0	0
WT333(F4E4E1AF1293)	3.8	13105	2022-11-28 15:15:14.323	0.104	0.011	1.008	3.662	-1.709	-7.446	4.362	-1.609	-20.105	0	0	0	0	0	0	0
WT333(F4E4E1AF1293)	3.8	13105	2022-11-28 15:15:14.323	0.104	0.011	1.008	3.662	-1.709	-7.446	4.395	-1.615	-20.121	0	0	0	0	0	0	0
WT333(F4E4E1AF1293)	3.8	13105	2022-11-28 15:15:14.323	-0.244	-0.167	0.951	28.809	2.258	10.071	4.554	-1.609	-20.05	0	0	0	0	0	0	0
WT333(F4E4E1AF1293)	3.8	13105	2022-11-28 15:15:14.323	-0.244	-0.167	0.951	28.809	2.258	10.071	4.708	-1.599	-19.979	0	0	0	0	0	0	0
WT333(F4E4E1AF1293)	3.8	13105	2022-11-28 15:15:14.323	-0.244	-0.167	0.951	28.809	2.258	10.071	4.861	-1.582	-19.907	0	0	0	0	0	0	0
WT333(F4E4E1AF1293)	3.8	13105	2022-11-28 15:15:14.355	-0.244	-0.167	0.951	28.809	2.258	10.071	5.01	-1.571	-19.841	0	0	0	0	0	0	0
WT333(F4E4E1AF1293)	3.8	13105	2022-11-28 15:15:14.355	0.168	0.25	1.061	-61.707	2.747	-4.639	4.708	-1.549	-19.841	0	0	0	0	0	0	0
WT333(F4E4E1AF1293)	3.8	13105	2022-11-28 15:15:14.355	0.168	0.25	1.061	-61.707	2.747	-4.639	4.411	-1.533	-19.847	0	0	0	0	0	0	0
WT333(F4E4E1AF1293)	3.8	13105	2022-11-28 15:15:14.355	0.168	0.25	1.061	-61.707	2.747	-4.639	4.114	-1.511	-19.847	0	0	0	0	0	0	0
WT333(F4E4E1AF1293)	3.8	13105	2022-11-28 15:15:14.355	0.168	0.25	1.061	-61.707	2.747	-4.639	3.818	-1.494	-19.852	0	0	0	0	0	0	0
WT333(F4E4E1AF1293)	3.8	13105	2022-11-28 15:15:14.355	0.029	0.102	1.042	32.104	-1.038	-1.343	3.988	-1.5	-19.836	0	0	0	0	0	0	0
WT333(F4E4E1AF1293)	3.8	13105	2022-11-28 15:15:14.355	0.029	0.102	1.042	32.104	-1.038	-1.343	4.164	-1.5	-19.825	0	0	0	0	0	0	0
WT333(F4E4E1AF1293)	3.8	13105	2022-11-28 15:15:14.355	0.029	0.102	1.042	32.104	-1.038	-1.343	4.334	-1.505	-19.808	0	0	0	0	0	0	0
WT333(F4E4E1AF1293)	3.8	13105	2022-11-28 15:15:14.386	0.029	0.102	1.042	32.104	-1.038	-1.343	4.504	-1.511	-19.797	0	0	0	0	0	0	0
WT333(F4E4E1AF1293)	3.8	13105	2022-11-28 15:15:14.386	0.085	-0.208	0.967	-23.438	-2.075	3.906	4.395	-1.522	-19.759	0	0	0	0	0	0	0
WT333(F4E4E1AF1293)	3.8	13105	2022-11-28 15:15:14.386	0.085	-0.208	0.967	-23.438	-2.075	3.906	4.279	-1.533	-19.72	0	0	0	0	0	0	0
WT333(F4E4E1AF1293)	3.8	13105	2022-11-28 15:15:14.386	0.085	-0.208	0.967	-23.438	-2.075	3.906	4.164	-1.544	-19.682	0	0	0	0	0	0	0
WT333(F4E4E1AF1293)	3.8	13105	2022-11-28 15:15:14.386	0.085	-0.208	0.967	-23.438	-2.075	3.906	4.048	-1.555	-19.644	0	0	0	0	0	0	0
WT333(F4E4E1AF1293)	3.8	13105	2022-11-28 15:15:14.386	0.021	0.412	1.07	1.404	0.61	-4.028	4.059	-1.555	-19.644	0	0	0	0	0	0	0
WT333(F4E4E1AF1293)	3.8	13105	2022-11-28 15:15:14.386	0.021	0.412	1.07	1.404	0.61	-4.028	4.076	-1.549	-19.644	0	0	0	0	0	0	0
WT333(F4E4E1AF1293)	3.8	13105	2022-11-28 15:15:14.386	0.021	0.412	1.07	1.404	0.61	-4.028	4.087	-1.544	-19.638	0	0	0	0	0	0	0
WT333(F4E4E1AF1293)	3.8	13105	2022-11-28 15:15:14.480	0.021	0.412	1.07	1.404	0.61	-4.028	4.109	-1.538	-19.638	0	0	0	0	0	0	0
WT333(F4E4E1AF1293)	3.8	13105	2022-11-28 15:15:14.480	0.064	-0.176	0.966	30.273	0.793	6.104	4.268	-1.538	-19.589	0	0	0	0	0	0	0
WT333(F4E4E1AF1293)	3.8	13105	2022-11-28 15:15:14.480	0.064	-0.176	0.966	30.273	0.793	6.104	4.422	-1.538	-19.539	0	0	0	0	0	0	0
WT333(F4E4E1AF1293)	3.8	13105	2022-11-28 15:15:14.480	0.064	-0.176	0.966	30.273	0.793	6.104	4.576	-1.538	-19.484	0	0	0	0	0	0	0
WT333(F4E4E1AF1293)	3.8	13105	2022-11-28 15:15:14.480	0.064	-0.176	0.966	30.273	0.793	6.104	4.724	-1.538	-19.435	0	0	0	0	0	0	0
WT333(F4E4E1AF1293)	3.8	13105	2022-11-28 15:15:14.480	0.025	0.206	1.057	-28.015	-1.099	-2.747	4.587	-1.544	-19.429	0	0	0	0	0	0	0
WT333(F4E4E1AF1293)	3.8	13105	2022-11-28 15:15:14.480	0.025	0.206	1.057	-28.015	-1.099	-2.747	4.449	-1.549	-19.424	0	0	0	0	0	0	0
WT333(F4E4E1AF1293)	3.8	13105	2022-11-28 15:15:14.480	0.025	0.206	1.057	-28.015	-1.099	-2.747	4.312	-1.555	-19.418	0	0	0	0	0	0	0
WT333(F4E4E1AF1293)	3.8	13105	2022-11-28 15:15:14.480	0.025	0.206	1.057	-28.015	-1.099	-2.747	4.175	-1.56	-19.413	0	0	0	0	0	0	0
WT333(F4E4E1AF1293)	3.8	13105	2022-11-28 15:15:14.480	0.049	0.154	1.008	30.579	-1.099	1.343	4.334	-1.566	-19.385	0	0	0	0	0	0	0
WT333(F4E4E1AF1293)	3.8	13105	2022-11-28 15:15:14.480	0.049	0.154	1.008	30.579	-1.099	1.343	4.493	-1.571	-19.363	0	0	0	0	0	0	0
WT333(F4E4E1AF1293)	3.8	13105	2022-11-28 15:15:14.480	0.049	0.154	1.008	30.579	-1.099	1.343	4.647	-1.582	-19.336	0	0	0	0	0	0	0
WT333(F4E4E1AF1293)	3.8	13105	2022-11-28 15:15:14.480	0.049	0.154	1.008	30.579	-1.099	1.343	4.807	-1.588	-19.308	0	0	0	0	0	0	0
WT333(F4E4E1AF1293)	3.8	13105	2022-11-28 15:15:14.480	0.085	-0.004	1.003	7.324	0.732	1.526	4.845	-1.588	-19.281	0	0	0	0	0	0	0
WT333(F4E4E1AF1293)	3.8	13105	2022-11-28 15:15:14.480	0.085	-0.004	1.003	7.324	0.732	1.526	4.883	-1.588	-19.254	0	0	0	0	0	0	0
WT333(F4E4E1AF1293)	3.8	13105	2022-11-28 15:15:14.480	0.085	-0.004	1.003	7.324	0.732	1.526	4.922	-1.588	-19.226	0	0	0	0	0	0	0
WT333(F4E4E1AF1293)	3.8	13105	2022-11-28 15:15:14.636	0.085	-0.004	1.003	7.324	0.732	1.526	4.96	-1.588	-19.199	0	0	0	0	0	0	0
WT333(F4E4E1AF1293)	3.8	13105	2022-11-28 15:15:14.636	0.062	0.1	1.048	-20.63	-0.549	-2.075	4.861	-1.593	-19.193	0	0	0	0	0	0	0
WT333(F4E4E1AF1293)	3.8	13105	2022-11-28 15:15:14.636	0.062	0.1	1.048	-20.63	-0.549	-2.075	4.757	-1.599	-19.182	0	0	0	0	0	0	0
WT333(F4E4E1AF1293)	3.8	13105	2022-11-28 15:15:14.636	0.062	0.1	1.048	-20.63	-0.549	-2.075	4.658	-1.599	-19.177	0	0	0	0	0	0	0
WT333(F4E4E1AF1293)	3.8	13105	2022-11-28 15:15:14.636	0.062	0.1	1.048	-20.63	-0.549	-2.075	4.554	-1.604	-19.171	0	0	0	0	0	0	0
WT333(F4E4E1AF1293)	3.8	13105	2022-11-28 15:15:14.636	0.016	0.01	0.947	1.282	2.319	1.221	4.565	-1.599	-19.144	0	0	0	0	0	0	0
WT333(F4E4E1AF1293)	3.8	13105	2022-11-28 15:15:14.636	0.016	0.01	0.947	1.282	2.319	1.221	4.57	-1.588	-19.122	0	0	0	0	0	0	0
WT333(F4E4E1AF1293)	3.8	13105	2022-11-28 15:15:14.636	0.016	0.01	0.947	1.282	2.319	1.221	4.576	-1.582	-19.1	0	0	0	0	0	0	0
WT333(F4E4E1AF1293)	3.8	13105	2022-11-28 15:15:14.636	0.016	0.01	0.947	1.282	2.319	1.221	4.581	-1.571	-19.078	0	0	0	0	0	0	0
WT333(F4E4E1AF1293)	3.8	13105	2022-11-28 15:15:14.636	0.026	0.335	1.06	37.598	0.488	-1.648	4.774	-1.571	-19.067	0	0	0	0	0	0	0
WT333(F4E4E1AF1293)	3.8	13105	2022-11-28 15:15:14.636	0.026	0.335	1.06	37.598	0.488	-1.648	4.96	-1.571	-19.061	0	0	0	0	0	0	0
WT333(F4E4E1AF1293)	3.8	13105	2022-11-28 15:15:14.636	0.026	0.335	1.06	37.598	0.488	-1.648	5.153	-1.571	-19.056	0	0	0	0	0	0	0
WT333(F4E4E1AF1293)	3.8	13105	2022-11-28 15:15:14.636	0.026	0.335	1.06	37.598	0.488	-1.648	5.35	-1.571	-19.05	0	0	0	0	0	0	0
WT333(F4E4E1AF1293)	3.8	13105	2022-11-28 15:15:14.636	0.005	-0.246	0.967	-20.325	-0.916	1.282	5.246	-1.577	-19.028	0	0	0	0	0	0	0
WT333(F4E4E1AF1293)	3.8	13105	2022-11-28 15:15:14.636	0.005	-0.246	0.967	-20.325	-0.916	1.282	5.147	-1.582	-19.012	0	0	0	0	0	0	0
WT333(F4E4E1AF1293)	3.8	13105	2022-11-28 15:15:14.636	0.005	-0.246	0.967	-20.325	-0.916	1.282	5.043	-1.588	-18.995	0	0	0	0	0	0	0
WT333(F4E4E1AF1293)	3.8	13105	2022-11-28 15:15:14.667	0.005	-0.246	0.967	-20.325	-0.916	1.282	4.933	-1.593	-18.979	0	0	0	0	0	0	0
WT333(F4E4E1AF1293)	3.8	13105	2022-11-28 15:15:14.667	0.05	0.214	1.065	-20.081	-0.427	0.916	4.828	-1.599	-18.962	0	0	0	0	0	0	0
WT333(F4E4E1AF1293)	3.8	13105	2022-11-28 15:15:14.667	0.05	0.214	1.065	-20.081	-0.427	0.916	4.73	-1.604	-18.951	0	0	0	0	0	0	0
WT333(F4E4E1AF1293)	3.8	13105	2022-11-28 15:15:14.667	0.05	0.214	1.065	-20.081	-0.427	0.916	4.625	-1.604	-18.935	0	0	0	0	0	0	0
WT333(F4E4E1AF1293)	3.8	13105	2022-11-28 15:15:14.667	0.05	0.214	1.065	-20.081	-0.427	0.916	4.526	-1.609	-18.924	0	0	0	0	0	0	0
WT333(F4E4E1AF1293)	3.8	13105	2022-11-28 15:15:14.667	0.069	0.308	1.045	42.48	-0.671	-0.977	4.741	-1.615	-18.918	0	0	0	0	0	0	0
WT333(F4E4E1AF1293)	3.8	13105	2022-11-28 15:15:14.667	0.069	0.308	1.045	42.48	-0.671	-0.977	4.96	-1.62	-18.918	0	0	0	0	0	0	0
WT333(F4E4E1AF1293)	3.8	13105	2022-11-28 15:15:14.667	0.069	0.308	1.045	42.48	-0.671	-0.977	5.175	-1.626	-18.913	0	0	0	0	0	0	0
WT333(F4E4E1AF1293)	3.8	13105	2022-11-28 15:15:14.667	0.007	-0.243	0.964	-34.119	0.793	-0.671	5.004	-1.62	-18.913	0	0	0	0	0	0	0
WT333(F4E4E1AF1293)	3.8	13105	2022-11-28 15:15:14.667	0.007	-0.243	0.964	-34.119	0.793	-0.671	4.834	-1.62	-18.907	0	0	0	0	0	0	0
WT333(F4E4E1AF1293)	3.8	13105	2022-11-28 15:15:14.667	0.007	-0.243	0.964	-34.119	0.793	-0.671	4.664	-1.615	-18.907	0	0	0	0	0	0	0
WT333(F4E4E1AF1293)	3.8	13105	2022-11-28 15:15:14.667	0.007	-0.243	0.964	-34.119	0.793	-0.671	4.488	-1.615	-18.913	0	0	0	0	0	0	0
WT333(F4E4E1AF1293)	3.8	13105	2022-11-28 15:15:14.667	0.019	0.308	1.093	4.089	-1.587	-0.061	4.504	-1.62	-18.913	0	0	0	0	0	0	0
WT333(F4E4E1AF1293)	3.8	13105	2022-11-28 15:15:14.667	0.019	0.308	1.093	4.089	-1.587	-0.061	4.526	-1.631	-18.913	0	0	0	0	0	0	0
WT333(F4E4E1AF1293)	3.8	13105	2022-11-28 15:15:14.667	0.019	0.308	1.093	4.089	-1.587	-0.061	4.543	-1.637	-18.913	0	0	0	0	0	0	0
WT333(F4E4E1AF1293)	3.8	13105	2022-11-28 15:15:14.667	0.019	0.308	1.093	4.089	-1.587	-0.061	4.57	-1.648	-18.913	0	0	0	0	0	0	0

## Sheet: 22Hz
设备名称	电压	版本	片上时间	加速度X(g)	加速度Y(g)	加速度Z(g)	角速度X(°/s)	角速度Y(°/s)	角速度Z(°/s)	角度X(°)	角度Y(°)	角度Z(°)	磁场X	磁场Y	磁场Z	四元数0	四元数1	四元数2	四元数3	状态
WT333(F4E4E1AF1293)	3.8	13105	2022-11-28 15:22:56.001	-0.021	0.017	1.01	-38.269	-2.441	-3.784	4.993	-0.115	-54.487	0	0	0	0	0	0	0
WT333(F4E4E1AF1293)	3.8	13105	2022-11-28 15:22:56.126	-0.021	0.017	1.01	-38.269	-2.441	-3.784	4.812	-0.126	-54.723	0	0	0	0	0	0	0
WT333(F4E4E1AF1293)	3.8	13105	2022-11-28 15:22:56.126	-0.021	0.017	1.01	-38.269	-2.441	-3.784	4.631	-0.132	-54.954	0	0	0	0	0	0	0
WT333(F4E4E1AF1293)	3.8	13105	2022-11-28 15:22:56.126	0.041	-0.003	0.916	34.363	1.099	3.052	4.812	-0.126	-55.146	0	0	0	0	0	0	0
WT333(F4E4E1AF1293)	3.8	13105	2022-11-28 15:22:56.126	0.041	-0.003	0.916	34.363	1.099	3.052	4.988	-0.121	-55.333	0	0	0	0	0	0	0
WT333(F4E4E1AF1293)	3.8	13105	2022-11-28 15:22:56.126	0.041	-0.003	0.916	34.363	1.099	3.052	5.169	-0.115	-55.514	0	0	0	0	0	0	0
WT333(F4E4E1AF1293)	3.8	13105	2022-11-28 15:22:56.126	0.041	-0.003	0.916	34.363	1.099	3.052	5.345	-0.11	-55.695	0	0	0	0	0	0	0
WT333(F4E4E1AF1293)	3.8	13105	2022-11-28 15:22:56.126	0.143	0.282	1.094	-36.56	-1.038	-4.639	5.164	-0.11	-55.915	0	0	0	0	0	0	0
WT333(F4E4E1AF1293)	3.8	13105	2022-11-28 15:22:56.126	0.143	0.282	1.094	-36.56	-1.038	-4.639	4.988	-0.115	-56.135	0	0	0	0	0	0	0
WT333(F4E4E1AF1293)	3.8	13105	2022-11-28 15:22:56.126	0.143	0.282	1.094	-36.56	-1.038	-4.639	4.812	-0.121	-56.354	0	0	0	0	0	0	0
WT333(F4E4E1AF1293)	3.8	13105	2022-11-28 15:22:56.126	0.143	0.282	1.094	-36.56	-1.038	-4.639	4.636	-0.132	-56.569	0	0	0	0	0	0	0
WT333(F4E4E1AF1293)	3.8	13105	2022-11-28 15:22:56.126	0.101	-0.002	1.01	23.926	0.183	1.892	4.763	-0.137	-56.75	0	0	0	0	0	0	0
WT333(F4E4E1AF1293)	3.8	13105	2022-11-28 15:22:56.126	0.101	-0.002	1.01	23.926	0.183	1.892	4.883	-0.143	-56.926	0	0	0	0	0	0	0
WT333(F4E4E1AF1293)	3.8	13105	2022-11-28 15:22:56.126	0.101	-0.002	1.01	23.926	0.183	1.892	5.004	-0.148	-57.096	0	0	0	0	0	0	0
WT333(F4E4E1AF1293)	3.8	13105	2022-11-28 15:22:56.126	0.101	-0.002	1.01	23.926	0.183	1.892	5.125	-0.148	-57.261	0	0	0	0	0	0	0
WT333(F4E4E1AF1293)	3.8	13105	2022-11-28 15:22:56.126	-0.104	0.173	0.958	7.141	-0.427	-0.061	5.164	-0.159	-57.437	0	0	0	0	0	0	0
WT333(F4E4E1AF1293)	3.8	13105	2022-11-28 15:22:56.126	-0.104	0.173	0.958	7.141	-0.427	-0.061	5.202	-0.165	-57.618	0	0	0	0	0	0	0
WT333(F4E4E1AF1293)	3.8	13105	2022-11-28 15:22:56.188	-0.104	0.173	0.958	7.141	-0.427	-0.061	5.24	-0.165	-57.794	0	0	0	0	0	0	0
WT333(F4E4E1AF1293)	3.8	13105	2022-11-28 15:22:56.188	-0.104	0.173	0.958	7.141	-0.427	-0.061	5.279	-0.17	-57.975	0	0	0	0	0	0	0
WT333(F4E4E1AF1293)	3.8	13105	2022-11-28 15:22:56.188	0.176	0.097	1.137	-48.584	-0.488	-3.967	5.043	-0.176	-58.167	0	0	0	0	0	0	0
WT333(F4E4E1AF1293)	3.8	13105	2022-11-28 15:22:56.188	0.176	0.097	1.137	-48.584	-0.488	-3.967	4.801	-0.181	-58.359	0	0	0	0	0	0	0
WT333(F4E4E1AF1293)	3.8	13105	2022-11-28 15:22:56.188	0.176	0.097	1.137	-48.584	-0.488	-3.967	4.565	-0.187	-58.546	0	0	0	0	0	0	0
WT333(F4E4E1AF1293)	3.8	13105	2022-11-28 15:22:56.188	0.176	0.097	1.137	-48.584	-0.488	-3.967	4.323	-0.198	-58.727	0	0	0	0	0	0	0
WT333(F4E4E1AF1293)	3.8	13105	2022-11-28 15:22:56.188	-0.087	0.103	0.926	79.529	0.061	3.845	4.724	-0.203	-58.876	0	0	0	0	0	0	0
WT333(F4E4E1AF1293)	3.8	13105	2022-11-28 15:22:56.188	-0.087	0.103	0.926	79.529	0.061	3.845	5.125	-0.209	-59.019	0	0	0	0	0	0	0
WT333(F4E4E1AF1293)	3.8	13105	2022-11-28 15:22:56.188	-0.087	0.103	0.926	79.529	0.061	3.845	5.526	-0.214	-59.161	0	0	0	0	0	0	0
WT333(F4E4E1AF1293)	3.8	13105	2022-11-28 15:22:56.188	-0.087	0.103	0.926	79.529	0.061	3.845	5.922	-0.22	-59.304	0	0	0	0	0	0	0
WT333(F4E4E1AF1293)	3.8	13105	2022-11-28 15:22:56.188	-0.19	0.095	0.95	-58.044	-0.061	-1.831	5.636	-0.22	-59.48	0	0	0	0	0	0	0
WT333(F4E4E1AF1293)	3.8	13105	2022-11-28 15:22:56.188	-0.19	0.095	0.95	-58.044	-0.061	-1.831	5.35	-0.214	-59.656	0	0	0	0	0	0	0
WT333(F4E4E1AF1293)	3.8	13105	2022-11-28 15:22:56.188	-0.19	0.095	0.95	-58.044	-0.061	-1.831	5.065	-0.214	-59.837	0	0	0	0	0	0	0
WT333(F4E4E1AF1293)	3.8	13105	2022-11-28 15:22:56.188	-0.19	0.095	0.95	-58.044	-0.061	-1.831	4.779	-0.214	-60.013	0	0	0	0	0	0	0
WT333(F4E4E1AF1293)	3.8	13105	2022-11-28 15:22:56.188	0.028	0.254	1.063	4.578	-2.502	-3.906	4.812	-0.22	-60.205	0	0	0	0	0	0	0
WT333(F4E4E1AF1293)	3.8	13105	2022-11-28 15:22:56.188	0.028	0.254	1.063	4.578	-2.502	-3.906	4.839	-0.231	-60.392	0	0	0	0	0	0	0
WT333(F4E4E1AF1293)	3.8	13105	2022-11-28 15:22:56.204	0.028	0.254	1.063	4.578	-2.502	-3.906	4.872	-0.242	-60.584	0	0	0	0	0	0	0
WT333(F4E4E1AF1293)	3.8	13105	2022-11-28 15:22:56.204	0.028	0.254	1.063	4.578	-2.502	-3.906	4.905	-0.253	-60.782	0	0	0	0	0	0	0
WT333(F4E4E1AF1293)	3.8	13105	2022-11-28 15:22:56.204	0.006	-0.262	0.911	-11.658	-0.061	4.761	4.85	-0.258	-60.914	0	0	0	0	0	0	0
WT333(F4E4E1AF1293)	3.8	13105	2022-11-28 15:22:56.204	0.006	-0.262	0.911	-11.658	-0.061	4.761	4.801	-0.258	-61.035	0	0	0	0	0	0	0
WT333(F4E4E1AF1293)	3.8	13105	2022-11-28 15:22:56.204	0.006	-0.262	0.911	-11.658	-0.061	4.761	4.741	-0.258	-61.144	0	0	0	0	0	0	0
WT333(F4E4E1AF1293)	3.8	13105	2022-11-28 15:22:56.204	0.006	-0.262	0.911	-11.658	-0.061	4.761	4.68	-0.253	-61.227	0	0	0	0	0	0	0
WT333(F4E4E1AF1293)	3.8	13105	2022-11-28 15:22:56.204	-0.021	0.581	0.963	36.316	-3.845	-2.258	4.861	-0.269	-61.381	0	0	0	0	0	0	0
WT333(F4E4E1AF1293)	3.8	13105	2022-11-28 15:22:56.204	-0.021	0.581	0.963	36.316	-3.845	-2.258	5.054	-0.286	-61.545	0	0	0	0	0	0	0
WT333(F4E4E1AF1293)	3.8	13105	2022-11-28 15:22:56.235	-0.021	0.581	0.963	36.316	-3.845	-2.258	5.24	-0.308	-61.721	0	0	0	0	0	0	0
WT333(F4E4E1AF1293)	3.8	13105	2022-11-28 15:22:56.235	-0.021	0.581	0.963	36.316	-3.845	-2.258	5.433	-0.33	-61.919	0	0	0	0	0	0	0
WT333(F4E4E1AF1293)	3.8	13105	2022-11-28 15:22:56.235	-0.07	0.244	0.818	-62.927	-9.644	-1.831	5.131	-0.379	-62.111	0	0	0	0	0	0	0
WT333(F4E4E1AF1293)	3.8	13105	2022-11-28 15:22:56.235	-0.07	0.244	0.818	-62.927	-9.644	-1.831	4.834	-0.428	-62.309	0	0	0	0	0	0	0
WT333(F4E4E1AF1293)	3.8	13105	2022-11-28 15:22:56.235	-0.07	0.244	0.818	-62.927	-9.644	-1.831	4.537	-0.483	-62.512	0	0	0	0	0	0	0
WT333(F4E4E1AF1293)	3.8	13105	2022-11-28 15:22:56.235	-0.07	0.244	0.818	-62.927	-9.644	-1.831	4.241	-0.533	-62.715	0	0	0	0	0	0	0
WT333(F4E4E1AF1293)	3.8	13105	2022-11-28 15:22:56.235	-0.021	-0.33	1.087	37.842	3.357	10.803	4.444	-0.522	-62.825	0	0	0	0	0	0	0
WT333(F4E4E1AF1293)	3.8	13105	2022-11-28 15:22:56.235	-0.021	-0.33	1.087	37.842	3.357	10.803	4.642	-0.511	-62.902	0	0	0	0	0	0	0
WT333(F4E4E1AF1293)	3.8	13105	2022-11-28 15:22:56.298	-0.021	-0.33	1.087	37.842	3.357	10.803	4.834	-0.494	-62.952	0	0	0	0	0	0	0
WT333(F4E4E1AF1293)	3.8	13105	2022-11-28 15:22:56.298	-0.021	-0.33	1.087	37.842	3.357	10.803	5.026	-0.472	-62.957	0	0	0	0	0	0	0
WT333(F4E4E1AF1293)	3.8	13105	2022-11-28 15:22:56.298	-0.022	0.196	1.002	-43.152	0.793	3.052	4.812	-0.467	-63.007	0	0	0	0	0	0	0
WT333(F4E4E1AF1293)	3.8	13105	2022-11-28 15:22:56.298	-0.022	0.196	1.002	-43.152	0.793	3.052	4.598	-0.461	-63.056	0	0	0	0	0	0	0
WT333(F4E4E1AF1293)	3.8	13105	2022-11-28 15:22:56.298	-0.022	0.196	1.002	-43.152	0.793	3.052	4.389	-0.45	-63.105	0	0	0	0	0	0	0
WT333(F4E4E1AF1293)	3.8	13105	2022-11-28 15:22:56.298	-0.022	0.196	1.002	-43.152	0.793	3.052	4.18	-0.445	-63.155	0	0	0	0	0	0	0
WT333(F4E4E1AF1293)	3.8	13105	2022-11-28 15:22:56.298	0.073	0.335	1.019	15.93	-0.244	-4.822	4.263	-0.439	-63.259	0	0	0	0	0	0	0
WT333(F4E4E1AF1293)	3.8	13105	2022-11-28 15:22:56.298	0.073	0.335	1.019	15.93	-0.244	-4.822	4.356	-0.439	-63.375	0	0	0	0	0	0	0
WT333(F4E4E1AF1293)	3.8	13105	2022-11-28 15:22:56.423	0.073	0.335	1.019	15.93	-0.244	-4.822	4.444	-0.439	-63.501	0	0	0	0	0	0	0
WT333(F4E4E1AF1293)	3.8	13105	2022-11-28 15:22:56.423	0.073	0.335	1.019	15.93	-0.244	-4.822	4.537	-0.439	-63.638	0	0	0	0	0	0	0
WT333(F4E4E1AF1293)	3.8	13105	2022-11-28 15:22:56.423	-0.037	-0.284	0.899	2.136	3.052	6.897	4.554	-0.428	-63.677	0	0	0	0	0	0	0
WT333(F4E4E1AF1293)	3.8	13105	2022-11-28 15:22:56.423	-0.037	-0.284	0.899	2.136	3.052	6.897	4.57	-0.412	-63.682	0	0	0	0	0	0	0
WT333(F4E4E1AF1293)	3.8	13105	2022-11-28 15:22:56.423	-0.037	-0.284	0.899	2.136	3.052	6.897	4.581	-0.396	-63.649	0	0	0	0	0	0	0
WT333(F4E4E1AF1293)	3.8	13105	2022-11-28 15:22:56.423	-0.037	-0.284	0.899	2.136	3.052	6.897	4.592	-0.379	-63.572	0	0	0	0	0	0	0
WT333(F4E4E1AF1293)	3.8	13105	2022-11-28 15:22:56.423	-0.078	0.312	1.034	-22.217	0.305	-1.404	4.477	-0.374	-63.545	0	0	0	0	0	0	0
WT333(F4E4E1AF1293)	3.8	13105	2022-11-28 15:22:56.423	-0.078	0.312	1.034	-22.217	0.305	-1.404	4.373	-0.368	-63.534	0	0	0	0	0	0	0
WT333(F4E4E1AF1293)	3.8	13105	2022-11-28 15:22:56.454	-0.078	0.312	1.034	-22.217	0.305	-1.404	4.263	-0.363	-63.534	0	0	0	0	0	0	0
WT333(F4E4E1AF1293)	3.8	13105	2022-11-28 15:22:56.454	-0.078	0.312	1.034	-22.217	0.305	-1.404	4.158	-0.357	-63.556	0	0	0	0	0	0	0
WT333(F4E4E1AF1293)	3.8	13105	2022-11-28 15:22:56.454	-0.025	0.069	1.034	5.127	0.732	-2.869	4.191	-0.346	-63.55	0	0	0	0	0	0	0
WT333(F4E4E1AF1293)	3.8	13105	2022-11-28 15:22:56.454	-0.025	0.069	1.034	5.127	0.732	-2.869	4.224	-0.335	-63.523	0	0	0	0	0	0	0
WT333(F4E4E1AF1293)	3.8	13105	2022-11-28 15:22:56.454	-0.025	0.069	1.034	5.127	0.732	-2.869	4.252	-0.324	-63.484	0	0	0	0	0	0	0
WT333(F4E4E1AF1293)	3.8	13105	2022-11-28 15:22:56.454	-0.025	0.069	1.034	5.127	0.732	-2.869	4.285	-0.313	-63.408	0	0	0	0	0	0	0
WT333(F4E4E1AF1293)	3.8	13105	2022-11-28 15:22:56.454	-0.067	0.054	1.046	17.456	1.709	-0.488	4.373	-0.297	-63.281	0	0	0	0	0	0	0
WT333(F4E4E1AF1293)	3.8	13105	2022-11-28 15:22:56.454	-0.067	0.054	1.046	17.456	1.709	-0.488	4.46	-0.28	-63.1	0	0	0	0	0	0	0
WT333(F4E4E1AF1293)	3.8	13105	2022-11-28 15:22:56.454	-0.067	0.054	1.046	17.456	1.709	-0.488	4.543	-0.264	-62.891	0	0	0	0	0	0	0
WT333(F4E4E1AF1293)	3.8	13105	2022-11-28 15:22:56.454	-0.067	0.054	1.046	17.456	1.709	-0.488	4.631	-0.253	-62.639	0	0	0	0	0	0	0
WT333(F4E4E1AF1293)	3.8	13105	2022-11-28 15:22:56.454	0.146	0.492	1.046	28.687	-2.014	-2.441	4.768	-0.253	-62.347	0	0	0	0	0	0	0
WT333(F4E4E1AF1293)	3.8	13105	2022-11-28 15:22:56.454	0.146	0.492	1.046	28.687	-2.014	-2.441	4.922	-0.269	-62.693	0	0	0	0	0	0	0
WT333(F4E4E1AF1293)	3.8	13105	2022-11-28 15:22:56.454	0.146	0.492	1.046	28.687	-2.014	-2.441	5.07	-0.286	-63.018	0	0	0	0	0	0	0
WT333(F4E4E1AF1293)	3.8	13105	2022-11-28 15:22:56.454	0.146	0.492	1.046	28.687	-2.014	-2.441	5.219	-0.308	-63.325	0	0	0	0	0	0	0
WT333(F4E4E1AF1293)	3.8	13105	2022-11-28 15:22:56.454	0.058	-0.436	0.933	-75.134	-0.549	-7.568	4.85	-0.313	-63.682	0	0	0	0	0	0	0
WT333(F4E4E1AF1293)	3.8	13105	2022-11-28 15:22:56.454	0.058	-0.436	0.933	-75.134	-0.549	-7.568	4.471	-0.308	-63.38	0	0	0	0	0	0	0
WT333(F4E4E1AF1293)	3.8	13105	2022-11-28 15:22:56.485	0.058	-0.436	0.933	-75.134	-0.549	-7.568	4.098	-0.308	-63.16	0	0	0	0	0	0	0
WT333(F4E4E1AF1293)	3.8	13105	2022-11-28 15:22:56.485	0.058	-0.436	0.933	-75.134	-0.549	-7.568	3.724	-0.308	-62.952	0	0	0	0	0	0	0
WT333(F4E4E1AF1293)	3.8	13105	2022-11-28 15:22:56.485	0.061	0.547	1.152	72.937	0	1.404	4.092	-0.308	-62.639	0	0	0	0	0	0	0
WT333(F4E4E1AF1293)	3.8	13105	2022-11-28 15:22:56.485	0.061	0.547	1.152	72.937	0	1.404	4.455	-0.313	-62.974	0	0	0	0	0	0	0
WT333(F4E4E1AF1293)	3.8	13105	2022-11-28 15:22:56.485	0.061	0.547	1.152	72.937	0	1.404	4.818	-0.324	-63.303	0	0	0	0	0	0	0
WT333(F4E4E1AF1293)	3.8	13105	2022-11-28 15:22:56.485	0.061	0.547	1.152	72.937	0	1.404	5.18	-0.33	-63.627	0	0	0	0	0	0	0
WT333(F4E4E1AF1293)	3.8	13105	2022-11-28 15:22:56.485	0.188	-0.174	0.87	-28.503	0.061	0	5.037	-0.341	-63.962	0	0	0	0	0	0	0
WT333(F4E4E1AF1293)	3.8	13105	2022-11-28 15:22:56.485	0.188	-0.174	0.87	-28.503	0.061	0	4.889	-0.346	-64.297	0	0	0	0	0	0	0
WT333(F4E4E1AF1293)	3.8	13105	2022-11-28 15:22:56.548	0.188	-0.174	0.87	-28.503	0.061	0	4.741	-0.346	-64.633	0	0	0	0	0	0	0
WT333(F4E4E1AF1293)	3.8	13105	2022-11-28 15:22:56.548	0.021	0.241	1.05	8.179	-0.427	0.671	4.779	-0.357	-64.968	0	0	0	0	0	0	0
WT333(F4E4E1AF1293)	3.8	13105	2022-11-28 15:22:56.548	0.021	0.241	1.05	8.179	-0.427	0.671	4.812	-0.368	-65.297	0	0	0	0	0	0	0
WT333(F4E4E1AF1293)	3.8	13105	2022-11-28 15:22:56.548	0.021	0.241	1.05	8.179	-0.427	0.671	4.85	-0.374	-65.627	0	0	0	0	0	0	0
WT333(F4E4E1AF1293)	3.8	13105	2022-11-28 15:22:56.548	0.021	0.241	1.05	8.179	-0.427	0.671	4.889	-0.385	-65.951	0	0	0	0	0	0	0
WT333(F4E4E1AF1293)	3.8	13105	2022-11-28 15:22:56.548	0.016	-0.469	1.06	-93.079	4.395	0.244	4.417	-0.368	-66.286	0	0	0	0	0	0	0
WT333(F4E4E1AF1293)	3.8	13105	2022-11-28 15:22:56.548	0.016	-0.469	1.06	-93.079	4.395	0.244	3.95	-0.346	-66.627	0	0	0	0	0	0	0
WT333(F4E4E1AF1293)	3.8	13105	2022-11-28 15:22:56.548	0.016	-0.469	1.06	-93.079	4.395	0.244	3.477	-0.324	-66.967	0	0	0	0	0	0	0
WT333(F4E4E1AF1293)	3.8	13105	2022-11-28 15:22:56.548	0.016	-0.469	1.06	-93.079	4.395	0.244	3.016	-0.308	-66.621	0	0	0	0	0	0	0
WT333(F4E4E1AF1293)	3.8	13105	2022-11-28 15:22:56.548	-0.056	1.21	1.34	100.098	-6.287	0.549	3.516	-0.341	-66.956	0	0	0	0	0	0	0
WT333(F4E4E1AF1293)	3.8	13105	2022-11-28 15:22:56.548	-0.112	2.421	2.681	100.098	-6.287	0.549	4.016	-0.39	-67.286	0	0	0	0	0	0	0
WT333(F4E4E1AF1293)	3.8	13105	2022-11-28 15:22:56.548	-0.224	4.843	5.361	100.098	-6.287	0.549	4.532	-0.456	-67.599	0	0	0	0	0	0	0
WT333(F4E4E1AF1293)	3.8	13105	2022-11-28 15:22:56.548	-0.447	9.686	10.723	100.098	-6.287	0.549	5.065	-0.544	-67.906	0	0	0	0	0	0	0
WT333(F4E4E1AF1293)	3.8	13105	2022-11-28 15:22:56.548	-0.043	-0.901	0.735	-47.607	-2.014	-6.165	4.85	-0.604	-68.253	0	0	0	0	0	0	0
WT333(F4E4E1AF1293)	3.8	13105	2022-11-28 15:22:56.548	-0.043	-0.901	0.735	-47.607	-2.014	-6.165	4.636	-0.665	-68.593	0	0	0	0	0	0	0
WT333(F4E4E1AF1293)	3.8	13105	2022-11-28 15:22:56.548	-0.043	-0.901	0.735	-47.607	-2.014	-6.165	4.422	-0.714	-68.939	0	0	0	0	0	0	0
WT333(F4E4E1AF1293)	3.8	13105	2022-11-28 15:22:56.579	-0.043	-0.901	0.735	-47.607	-2.014	-6.165	4.208	-0.764	-69.285	0	0	0	0	0	0	0
WT333(F4E4E1AF1293)	3.8	13105	2022-11-28 15:22:56.579	0.065	0.323	1.171	9.094	4.028	2.014	4.274	-0.78	-69.593	0	0	0	0	0	0	0
WT333(F4E4E1AF1293)	3.8	13105	2022-11-28 15:22:56.579	0.065	0.323	1.171	9.094	4.028	2.014	4.34	-0.802	-69.895	0	0	0	0	0	0	0
WT333(F4E4E1AF1293)	3.8	13105	2022-11-28 15:22:56.579	0.065	0.323	1.171	9.094	4.028	2.014	4.4	-0.818	-70.197	0	0	0	0	0	0	0
WT333(F4E4E1AF1293)	3.8	13105	2022-11-28 15:22:56.579	0.065	0.323	1.171	9.094	4.028	2.014	4.466	-0.84	-70.499	0	0	0	0	0	0	0
WT333(F4E4E1AF1293)	3.8	13105	2022-11-28 15:22:56.579	0.121	0.27	0.957	40.405	-2.38	-0.549	4.686	-0.89	-70.818	0	0	0	0	0	0	0
WT333(F4E4E1AF1293)	3.8	13105	2022-11-28 15:22:56.579	0.121	0.27	0.957	40.405	-2.38	-0.549	4.911	-0.934	-71.131	0	0	0	0	0	0	0
WT333(F4E4E1AF1293)	3.8	13105	2022-11-28 15:22:56.579	0.121	0.27	0.957	40.405	-2.38	-0.549	5.131	-0.983	-71.45	0	0	0	0	0	0	0
WT333(F4E4E1AF1293)	3.8	13105	2022-11-28 15:22:56.626	0.121	0.27	0.957	40.405	-2.38	-0.549	5.345	-1.033	-71.763	0	0	0	0	0	0	0
WT333(F4E4E1AF1293)	3.8	13105	2022-11-28 15:22:56.626	0.042	0.046	1.044	-40.894	-2.625	-3.235	5.158	-1.077	-72.087	0	0	0	0	0	0	0
WT333(F4E4E1AF1293)	3.8	13105	2022-11-28 15:22:56.626	0.042	0.046	1.044	-40.894	-2.625	-3.235	4.971	-1.121	-72.416	0	0	0	0	0	0	0
WT333(F4E4E1AF1293)	3.8	13105	2022-11-28 15:22:56.626	0.042	0.046	1.044	-40.894	-2.625	-3.235	4.785	-1.165	-72.74	0	0	0	0	0	0	0
WT333(F4E4E1AF1293)	3.8	13105	2022-11-28 15:22:56.626	0.042	0.046	1.044	-40.894	-2.625	-3.235	4.592	-1.208	-73.07	0	0	0	0	0	0	0
WT333(F4E4E1AF1293)	3.8	13105	2022-11-28 15:22:56.626	-0.094	0.235	0.854	-13.184	-1.587	1.648	4.543	-1.247	-73.367	0	0	0	0	0	0	0
WT333(F4E4E1AF1293)	3.8	13105	2022-11-28 15:22:56.626	-0.094	0.235	0.854	-13.184	-1.587	1.648	4.499	-1.285	-73.669	0	0	0	0	0	0	0
WT333(F4E4E1AF1293)	3.8	13105	2022-11-28 15:22:56.626	-0.094	0.235	0.854	-13.184	-1.587	1.648	4.449	-1.324	-73.971	0	0	0	0	0	0	0
WT333(F4E4E1AF1293)	3.8	13105	2022-11-28 15:22:56.657	-0.094	0.235	0.854	-13.184	-1.587	1.648	4.4	-1.362	-74.268	0	0	0	0	0	0	0
WT333(F4E4E1AF1293)	3.8	13105	2022-11-28 15:22:56.657	-0.004	0.163	1.026	26.794	0.549	0.793	4.554	-1.384	-74.57	0	0	0	0	0	0	0
WT333(F4E4E1AF1293)	3.8	13105	2022-11-28 15:22:56.657	-0.004	0.163	1.026	26.794	0.549	0.793	4.708	-1.412	-74.872	0	0	0	0	0	0	0
WT333(F4E4E1AF1293)	3.8	13105	2022-11-28 15:22:56.657	-0.004	0.163	1.026	26.794	0.549	0.793	4.856	-1.434	-75.168	0	0	0	0	0	0	0
WT333(F4E4E1AF1293)	3.8	13105	2022-11-28 15:22:56.657	-0.004	0.163	1.026	26.794	0.549	0.793	5.01	-1.456	-75.471	0	0	0	0	0	0	0
WT333(F4E4E1AF1293)	3.8	13105	2022-11-28 15:22:56.657	0.092	0.095	1.063	-38.269	0	-4.272	4.834	-1.478	-75.795	0	0	0	0	0	0	0
WT333(F4E4E1AF1293)	3.8	13105	2022-11-28 15:22:56.657	0.092	0.095	1.063	-38.269	0	-4.272	4.664	-1.5	-76.113	0	0	0	0	0	0	0
WT333(F4E4E1AF1293)	3.8	13105	2022-11-28 15:22:56.657	0.092	0.095	1.063	-38.269	0	-4.272	4.488	-1.522	-76.437	0	0	0	0	0	0	0
WT333(F4E4E1AF1293)	3.8	13105	2022-11-28 15:22:56.688	0.092	0.095	1.063	-38.269	0	-4.272	4.312	-1.544	-76.756	0	0	0	0	0	0	0
WT333(F4E4E1AF1293)	3.8	13105	2022-11-28 15:22:56.688	0.136	-0.042	0.964	29.602	2.991	4.333	4.471	-1.549	-77.031	0	0	0	0	0	0	0
WT333(F4E4E1AF1293)	3.8	13105	2022-11-28 15:22:56.688	0.136	-0.042	0.964	29.602	2.991	4.333	4.631	-1.555	-77.305	0	0	0	0	0	0	0
WT333(F4E4E1AF1293)	3.8	13105	2022-11-28 15:22:56.688	0.136	-0.042	0.964	29.602	2.991	4.333	4.79	-1.56	-77.58	0	0	0	0	0	0	0
WT333(F4E4E1AF1293)	3.8	13105	2022-11-28 15:22:56.688	0.136	-0.042	0.964	29.602	2.991	4.333	4.944	-1.566	-77.849	0	0	0	0	0	0	0
WT333(F4E4E1AF1293)	3.8	13105	2022-11-28 15:22:56.688	-0.149	0.218	0.981	-26.855	2.258	4.272	4.818	-1.571	-78.124	0	0	0	0	0	0	0
WT333(F4E4E1AF1293)	3.8	13105	2022-11-28 15:22:56.688	-0.149	0.218	0.981	-26.855	2.258	4.272	4.697	-1.577	-78.393	0	0	0	0	0	0	0
WT333(F4E4E1AF1293)	3.8	13105	2022-11-28 15:22:56.688	-0.149	0.218	0.981	-26.855	2.258	4.272	4.57	-1.582	-78.668	0	0	0	0	0	0	0
WT333(F4E4E1AF1293)	3.8	13105	2022-11-28 15:22:56.751	-0.149	0.218	0.981	-26.855	2.258	4.272	4.455	-1.588	-78.937	0	0	0	0	0	0	0
WT333(F4E4E1AF1293)	3.8	13105	2022-11-28 15:22:56.751	-0.161	0.276	1.021	20.325	-0.061	-1.038	4.57	-1.604	-79.233	0	0	0	0	0	0	0
WT333(F4E4E1AF1293)	3.8	13105	2022-11-28 15:22:56.751	-0.161	0.276	1.021	20.325	-0.061	-1.038	4.686	-1.615	-79.53	0	0	0	0	0	0	0
WT333(F4E4E1AF1293)	3.8	13105	2022-11-28 15:22:56.751	-0.161	0.276	1.021	20.325	-0.061	-1.038	4.807	-1.631	-79.827	0	0	0	0	0	0	0
WT333(F4E4E1AF1293)	3.8	13105	2022-11-28 15:22:56.751	-0.161	0.276	1.021	20.325	-0.061	-1.038	4.927	-1.642	-80.123	0	0	0	0	0	0	0
WT333(F4E4E1AF1293)	3.8	13105	2022-11-28 15:22:56.751	-0.008	-0.121	1.006	-10.437	-0.61	-5.066	4.894	-1.653	-80.436	0	0	0	0	0	0	0
WT333(F4E4E1AF1293)	3.8	13105	2022-11-28 15:22:56.751	-0.008	-0.121	1.006	-10.437	-0.61	-5.066	4.856	-1.664	-80.75	0	0	0	0	0	0	0
WT333(F4E4E1AF1293)	3.8	13105	2022-11-28 15:22:56.751	-0.008	-0.121	1.006	-10.437	-0.61	-5.066	4.823	-1.675	-81.063	0	0	0	0	0	0	0
WT333(F4E4E1AF1293)	3.8	13105	2022-11-28 15:22:56.782	-0.008	-0.121	1.006	-10.437	-0.61	-5.066	4.785	-1.681	-81.376	0	0	0	0	0	0	0
WT333(F4E4E1AF1293)	3.8	13105	2022-11-28 15:22:56.782	0.134	0.126	1.017	9.521	0.854	4.15	4.845	-1.681	-81.639	0	0	0	0	0	0	0
WT333(F4E4E1AF1293)	3.8	13105	2022-11-28 15:22:56.782	0.134	0.126	1.017	9.521	0.854	4.15	4.9	-1.686	-81.909	0	0	0	0	0	0	0
WT333(F4E4E1AF1293)	3.8	13105	2022-11-28 15:22:56.782	0.134	0.126	1.017	9.521	0.854	4.15	4.96	-1.686	-82.167	0	0	0	0	0	0	0
WT333(F4E4E1AF1293)	3.8	13105	2022-11-28 15:22:56.782	0.134	0.126	1.017	9.521	0.854	4.15	5.015	-1.692	-82.43	0	0	0	0	0	0	0
WT333(F4E4E1AF1293)	3.8	13105	2022-11-28 15:22:56.782	0.09	0.114	1.036	-10.193	0.427	2.441	4.971	-1.697	-82.7	0	0	0	0	0	0	0
WT333(F4E4E1AF1293)	3.8	13105	2022-11-28 15:22:56.782	0.09	0.114	1.036	-10.193	0.427	2.441	4.927	-1.703	-82.963	0	0	0	0	0	0	0
WT333(F4E4E1AF1293)	3.8	13105	2022-11-28 15:22:56.782	0.09	0.114	1.036	-10.193	0.427	2.441	4.883	-1.708	-83.232	0	0	0	0	0	0	0
WT333(F4E4E1AF1293)	3.8	13105	2022-11-28 15:22:56.813	0.09	0.114	1.036	-10.193	0.427	2.441	4.839	-1.714	-83.496	0	0	0	0	0	0	0
WT333(F4E4E1AF1293)	3.8	13105	2022-11-28 15:22:56.813	0.05	0.175	0.978	18.066	0.183	-4.761	4.938	-1.719	-83.798	0	0	0	0	0	0	0
WT333(F4E4E1AF1293)	3.8	13105	2022-11-28 15:22:56.813	0.05	0.175	0.978	18.066	0.183	-4.761	5.037	-1.725	-84.095	0	0	0	0	0	0	0
WT333(F4E4E1AF1293)	3.8	13105	2022-11-28 15:22:56.813	0.05	0.175	0.978	18.066	0.183	-4.761	5.136	-1.725	-84.397	0	0	0	0	0	0	0
WT333(F4E4E1AF1293)	3.8	13105	2022-11-28 15:22:56.813	0.05	0.175	0.978	18.066	0.183	-4.761	5.235	-1.73	-84.694	0	0	0	0	0	0	0
WT333(F4E4E1AF1293)	3.8	13105	2022-11-28 15:22:56.813	0.085	0.173	1.066	-38.635	-0.854	-1.526	5.048	-1.741	-84.974	0	0	0	0	0	0	0
WT333(F4E4E1AF1293)	3.8	13105	2022-11-28 15:22:56.813	0.085	0.173	1.066	-38.635	-0.854	-1.526	4.861	-1.752	-85.254	0	0	0	0	0	0	0
WT333(F4E4E1AF1293)	3.8	13105	2022-11-28 15:22:56.813	0.085	0.173	1.066	-38.635	-0.854	-1.526	4.675	-1.769	-85.534	0	0	0	0	0	0	0
WT333(F4E4E1AF1293)	3.8	13105	2022-11-28 15:22:56.876	0.085	0.173	1.066	-38.635	-0.854	-1.526	4.488	-1.78	-85.814	0	0	0	0	0	0	0
WT333(F4E4E1AF1293)	3.8	13105	2022-11-28 15:22:56.876	0.046	0.042	0.954	59.692	0.549	-1.099	4.79	-1.785	-86.089	0	0	0	0	0	0	0
WT333(F4E4E1AF1293)	3.8	13105	2022-11-28 15:22:56.876	0.046	0.042	0.954	59.692	0.549	-1.099	5.098	-1.791	-86.364	0	0	0	0	0	0	0
WT333(F4E4E1AF1293)	3.8	13105	2022-11-28 15:22:56.876	0.046	0.042	0.954	59.692	0.549	-1.099	5.4	-1.796	-86.633	0	0	0	0	0	0	0
WT333(F4E4E1AF1293)	3.8	13105	2022-11-28 15:22:56.876	0.046	0.042	0.954	59.692	0.549	-1.099	5.696	-1.796	-86.907	0	0	0	0	0	0	0
WT333(F4E4E1AF1293)	3.8	13105	2022-11-28 15:22:56.876	0.051	-0.225	0.915	-58.838	0.183	-6.165	5.405	-1.796	-87.204	0	0	0	0	0	0	0
WT333(F4E4E1AF1293)	3.8	13105	2022-11-28 15:22:56.876	0.051	-0.225	0.915	-58.838	0.183	-6.165	5.114	-1.796	-87.501	0	0	0	0	0	0	0
WT333(F4E4E1AF1293)	3.8	13105	2022-11-28 15:22:56.876	0.051	-0.225	0.915	-58.838	0.183	-6.165	4.818	-1.791	-87.797	0	0	0	0	0	0	0
WT333(F4E4E1AF1293)	3.8	13105	2022-11-28 15:22:56.907	0.051	-0.225	0.915	-58.838	0.183	-6.165	4.526	-1.791	-88.094	0	0	0	0	0	0	0
WT333(F4E4E1AF1293)	3.8	13105	2022-11-28 15:22:56.907	-0.101	0.614	1.229	-8.301	0	3.906	4.482	-1.791	-88.341	0	0	0	0	0	0	0
WT333(F4E4E1AF1293)	3.8	13105	2022-11-28 15:22:56.907	-0.101	0.614	1.229	-8.301	0	3.906	4.444	-1.796	-88.588	0	0	0	0	0	0	0
WT333(F4E4E1AF1293)	3.8	13105	2022-11-28 15:22:56.907	-0.101	0.614	1.229	-8.301	0	3.906	4.411	-1.807	-88.83	0	0	0	0	0	0	0
WT333(F4E4E1AF1293)	3.8	13105	2022-11-28 15:22:56.907	-0.101	0.614	1.229	-8.301	0	3.906	4.384	-1.818	-89.077	0	0	0	0	0	0	0
WT333(F4E4E1AF1293)	3.8	13105	2022-11-28 15:22:56.907	0.023	-0.273	0.904	33.325	1.404	-0.977	4.559	-1.818	-89.341	0	0	0	0	0	0	0
WT333(F4E4E1AF1293)	3.8	13105	2022-11-28 15:22:56.907	0.023	-0.273	0.904	33.325	1.404	-0.977	4.73	-1.813	-89.61	0	0	0	0	0	0	0
WT333(F4E4E1AF1293)	3.8	13105	2022-11-28 15:22:56.907	0.023	-0.273	0.904	33.325	1.404	-0.977	4.9	-1.807	-89.879	0	0	0	0	0	0	0
WT333(F4E4E1AF1293)	3.8	13105	2022-11-28 15:22:56.938	0.023	-0.273	0.904	33.325	1.404	-0.977	5.07	-1.796	-90.143	0	0	0	0	0	0	0
WT333(F4E4E1AF1293)	3.8	13105	2022-11-28 15:22:56.938	-0.068	0.28	1.048	-5.432	0.366	0.305	5.048	-1.791	-90.401	0	0	0	0	0	0	0
WT333(F4E4E1AF1293)	3.8	13105	2022-11-28 15:22:56.938	-0.068	0.28	1.048	-5.432	0.366	0.305	5.026	-1.791	-90.659	0	0	0	0	0	0	0
WT333(F4E4E1AF1293)	3.8	13105	2022-11-28 15:22:56.938	-0.068	0.28	1.048	-5.432	0.366	0.305	5.004	-1.791	-90.917	0	0	0	0	0	0	0
WT333(F4E4E1AF1293)	3.8	13105	2022-11-28 15:22:56.938	-0.068	0.28	1.048	-5.432	0.366	0.305	4.982	-1.791	-91.176	0	0	0	0	0	0	0
WT333(F4E4E1AF1293)	3.8	13105	2022-11-28 15:22:56.938	-0.083	0.236	0.987	33.813	0.244	-2.869	5.164	-1.785	-91.45	0	0	0	0	0	0	0
WT333(F4E4E1AF1293)	3.8	13105	2022-11-28 15:22:56.938	-0.083	0.236	0.987	33.813	0.244	-2.869	5.339	-1.785	-91.725	0	0	0	0	0	0	0
WT333(F4E4E1AF1293)	3.8	13105	2022-11-28 15:22:56.938	-0.083	0.236	0.987	33.813	0.244	-2.869	5.521	-1.785	-91.994	0	0	0	0	0	0	0
WT333(F4E4E1AF1293)	3.8	13105	2022-11-28 15:22:57.017	-0.083	0.236	0.987	33.813	0.244	-2.869	5.702	-1.78	-92.263	0	0	0	0	0	0	0
WT333(F4E4E1AF1293)	3.8	13105	2022-11-28 15:22:57.017	0.021	-0.098	1.016	-59.937	-0.732	0.122	5.411	-1.785	-92.521	0	0	0	0	0	0	0
WT333(F4E4E1AF1293)	3.8	13105	2022-11-28 15:22:57.017	0.021	-0.098	1.016	-59.937	-0.732	0.122	5.12	-1.785	-92.774	0	0	0	0	0	0	0
WT333(F4E4E1AF1293)	3.8	13105	2022-11-28 15:22:57.017	0.021	-0.098	1.016	-59.937	-0.732	0.122	4.828	-1.785	-93.032	0	0	0	0	0	0	0
WT333(F4E4E1AF1293)	3.8	13105	2022-11-28 15:22:57.017	0.105	0.06	1.115	20.935	-1.038	-0.977	4.938	-1.791	-93.29	0	0	0	0	0	0	0
WT333(F4E4E1AF1293)	3.8	13105	2022-11-28 15:22:57.017	0.105	0.06	1.115	20.935	-1.038	-0.977	5.048	-1.796	-93.549	0	0	0	0	0	0	0
WT333(F4E4E1AF1293)	3.8	13105	2022-11-28 15:22:57.017	0.105	0.06	1.115	20.935	-1.038	-0.977	5.158	-1.796	-93.801	0	0	0	0	0	0	0
WT333(F4E4E1AF1293)	3.8	13105	2022-11-28 15:22:57.017	0.105	0.06	1.115	20.935	-1.038	-0.977	5.268	-1.802	-94.059	0	0	0	0	0	0	0
WT333(F4E4E1AF1293)	3.8	13105	2022-11-28 15:22:57.017	-0.042	0.333	0.966	45.715	-0.183	3.723	5.499	-1.802	-94.29	0	0	0	0	0	0	0
WT333(F4E4E1AF1293)	3.8	13105	2022-11-28 15:22:57.017	-0.042	0.333	0.966	45.715	-0.183	3.723	5.729	-1.802	-94.521	0	0	0	0	0	0	0
WT333(F4E4E1AF1293)	3.8	13105	2022-11-28 15:22:57.017	-0.042	0.333	0.966	45.715	-0.183	3.723	5.966	-1.807	-94.746	0	0	0	0	0	0	0
WT333(F4E4E1AF1293)	3.8	13105	2022-11-28 15:22:57.017	-0.042	0.333	0.966	45.715	-0.183	3.723	6.202	-1.807	-94.977	0	0	0	0	0	0	0
WT333(F4E4E1AF1293)	3.8	13105	2022-11-28 15:22:57.032	0.129	-0.211	0.753	-18.616	-0.244	-4.883	6.114	-1.807	-95.246	0	0	0	0	0	0	0
WT333(F4E4E1AF1293)	3.8	13105	2022-11-28 15:22:57.032	0.129	-0.211	0.753	-18.616	-0.244	-4.883	6.026	-1.802	-95.515	0	0	0	0	0	0	0
WT333(F4E4E1AF1293)	3.8	13105	2022-11-28 15:22:57.032	0.129	-0.211	0.753	-18.616	-0.244	-4.883	5.933	-1.802	-95.779	0	0	0	0	0	0	0
WT333(F4E4E1AF1293)	3.8	13105	2022-11-28 15:22:57.032	0.129	-0.211	0.753	-18.616	-0.244	-4.883	5.839	-1.796	-96.048	0	0	0	0	0	0	0
