# Supplementary material for: Dynamic characteristics of scraper conveyor chain drive system under the impact condition of lump coal
Source: PLoS One. 2024 Mar 1;19(3):e0299044. doi: 10.1371/journal.pone.0299044 (PMC10906879; doi:10.1371/journal.pone.0299044)
Supplement: S2 File — (ZIP) [file pone.0299044.s002.zip › 5kg 1m variable speed (4Hz-22Hz 10 times)/raw data.xlsx]

## Sheet: 4Hz
设备名称	电压	版本	片上时间	加速度X(g)	加速度Y(g)	加速度Z(g)	角速度X(°/s)	角速度Y(°/s)	角速度Z(°/s)	角度X(°)	角度Y(°)	角度Z(°)	磁场X	磁场Y	磁场Z	四元数0	四元数1	四元数2	四元数3	状态
WT111(DD045F3F1DEA)	3.74	13108	2022-11-28 10:49:35.059	0.032	0.384	0.939	0	0	0	22.192	-1.824	-29.196	0	0	0	0	0	0	0
WT111(DD045F3F1DEA)	3.74	13108	2022-11-28 10:49:35.060	0.032	0.384	0.939	0	0	0	22.192	-1.824	-29.196	0	0	0	0	0	0	0
WT111(DD045F3F1DEA)	3.74	13108	2022-11-28 10:49:35.060	0.032	0.384	0.939	0	0	0	22.192	-1.824	-29.196	0	0	0	0	0	0	0
WT111(DD045F3F1DEA)	3.74	13108	2022-11-28 10:49:35.060	0.032	0.384	0.939	0	0	0	22.192	-1.824	-29.196	0	0	0	0	0	0	0
WT111(DD045F3F1DEA)	3.74	13108	2022-11-28 10:49:35.060	0.032	0.383	0.939	0	0	0	22.192	-1.824	-29.196	0	0	0	0	0	0	0
WT111(DD045F3F1DEA)	3.74	13108	2022-11-28 10:49:35.060	0.032	0.383	0.939	0	0	0	22.192	-1.824	-29.196	0	0	0	0	0	0	0
WT111(DD045F3F1DEA)	3.74	13108	2022-11-28 10:49:35.060	0.032	0.383	0.939	0	0	0	22.192	-1.824	-29.196	0	0	0	0	0	0	0
WT111(DD045F3F1DEA)	3.74	13108	2022-11-28 10:49:35.060	0.032	0.383	0.939	0	0	0	22.192	-1.824	-29.196	0	0	0	0	0	0	0
WT333(F4E4E1AF1293)	3.8	13105	2022-11-28 10:49:35.060	-0.001	0.014	1.016	0	0	0	0.802	0.06	-90.95	0	0	0	0	0	0	0
WT333(F4E4E1AF1293)	3.8	13105	2022-11-28 10:49:35.060	-0.001	0.014	1.017	0	0	0	0.802	0.06	-90.95	0	0	0	0	0	0	0
WT333(F4E4E1AF1293)	3.8	13105	2022-11-28 10:49:35.060	-0.001	0.014	1.017	0	0	0	0.802	0.06	-90.95	0	0	0	0	0	0	0
WT333(F4E4E1AF1293)	3.8	13105	2022-11-28 10:49:35.060	-0.001	0.014	1.017	0	0	0	0.802	0.06	-90.95	0	0	0	0	0	0	0
WT333(F4E4E1AF1293)	3.8	13105	2022-11-28 10:49:35.060	-0.001	0.014	1.017	0	0	0	0.802	0.06	-90.95	0	0	0	0	0	0	0
WT333(F4E4E1AF1293)	3.8	13105	2022-11-28 10:49:35.060	0	0.015	1.016	0	0	0	0.802	0.06	-90.95	0	0	0	0	0	0	0
WT333(F4E4E1AF1293)	3.8	13105	2022-11-28 10:49:35.060	0	0.015	1.016	0	0	0	0.802	0.06	-90.95	0	0	0	0	0	0	0
WT333(F4E4E1AF1293)	3.8	13105	2022-11-28 10:49:35.060	0	0.015	1.016	0	0	0	0.802	0.06	-90.95	0	0	0	0	0	0	0
WT111(DD045F3F1DEA)	3.74	13108	2022-11-28 10:49:35.065	0.032	0.383	0.939	0	0	0	22.192	-1.824	-29.196	0	0	0	0	0	0	0
WT111(DD045F3F1DEA)	3.74	13108	2022-11-28 10:49:35.065	0.032	0.383	0.939	0	0	0	22.192	-1.824	-29.196	0	0	0	0	0	0	0
WT111(DD045F3F1DEA)	3.74	13108	2022-11-28 10:49:35.065	0.032	0.383	0.939	0	0	0	22.192	-1.824	-29.196	0	0	0	0	0	0	0
WT111(DD045F3F1DEA)	3.74	13108	2022-11-28 10:49:35.065	0.032	0.383	0.939	0	0	0	22.192	-1.824	-29.196	0	0	0	0	0	0	0
WT111(DD045F3F1DEA)	3.74	13108	2022-11-28 10:49:35.065	0.033	0.383	0.939	0	0	0	22.192	-1.824	-29.196	0	0	0	0	0	0	0
WT111(DD045F3F1DEA)	3.74	13108	2022-11-28 10:49:35.065	0.033	0.383	0.939	0	0	0	22.192	-1.824	-29.196	0	0	0	0	0	0	0
WT111(DD045F3F1DEA)	3.74	13108	2022-11-28 10:49:35.065	0.033	0.383	0.939	0	0	0	22.192	-1.824	-29.196	0	0	0	0	0	0	0
WT111(DD045F3F1DEA)	3.74	13108	2022-11-28 10:49:35.065	0.033	0.383	0.939	0	0	0	22.192	-1.824	-29.196	0	0	0	0	0	0	0
WT333(F4E4E1AF1293)	3.8	13105	2022-11-28 10:49:35.072	0	0.015	1.016	0	0	0	0.802	0.06	-90.95	0	0	0	0	0	0	0
WT333(F4E4E1AF1293)	3.8	13105	2022-11-28 10:49:35.072	-0.001	0.015	1.016	0	0	0	0.802	0.06	-90.95	0	0	0	0	0	0	0
WT333(F4E4E1AF1293)	3.8	13105	2022-11-28 10:49:35.072	-0.001	0.015	1.016	0	0	0	0.802	0.06	-90.95	0	0	0	0	0	0	0
WT333(F4E4E1AF1293)	3.8	13105	2022-11-28 10:49:35.072	-0.001	0.015	1.016	0	0	0	0.802	0.06	-90.95	0	0	0	0	0	0	0
WT333(F4E4E1AF1293)	3.8	13105	2022-11-28 10:49:35.072	-0.001	0.015	1.016	0	0	0	0.802	0.06	-90.95	0	0	0	0	0	0	0
WT333(F4E4E1AF1293)	3.8	13105	2022-11-28 10:49:35.072	0	0.014	1.016	0	0	0	0.802	0.06	-90.95	0	0	0	0	0	0	0
WT333(F4E4E1AF1293)	3.8	13105	2022-11-28 10:49:35.072	0	0.014	1.016	0	0	0	0.802	0.06	-90.95	0	0	0	0	0	0	0
WT333(F4E4E1AF1293)	3.8	13105	2022-11-28 10:49:35.072	0	0.014	1.016	0	0	0	0.802	0.06	-90.95	0	0	0	0	0	0	0
WT333(F4E4E1AF1293)	3.8	13105	2022-11-28 10:49:35.098	0	0.014	1.016	0	0	0	0.802	0.06	-90.95	0	0	0	0	0	0	0
WT333(F4E4E1AF1293)	3.8	13105	2022-11-28 10:49:35.098	-0.001	0.015	1.016	0	0	0	0.802	0.06	-90.95	0	0	0	0	0	0	0
WT333(F4E4E1AF1293)	3.8	13105	2022-11-28 10:49:35.098	-0.001	0.015	1.016	0	0	0	0.802	0.06	-90.95	0	0	0	0	0	0	0
WT333(F4E4E1AF1293)	3.8	13105	2022-11-28 10:49:35.098	-0.001	0.015	1.016	0	0	0	0.802	0.06	-90.95	0	0	0	0	0	0	0
WT333(F4E4E1AF1293)	3.8	13105	2022-11-28 10:49:35.098	-0.001	0.015	1.016	0	0	0	0.802	0.06	-90.95	0	0	0	0	0	0	0
WT333(F4E4E1AF1293)	3.8	13105	2022-11-28 10:49:35.098	-0.001	0.014	1.016	0	0	0	0.802	0.06	-90.95	0	0	0	0	0	0	0
WT333(F4E4E1AF1293)	3.8	13105	2022-11-28 10:49:35.098	-0.001	0.014	1.016	0	0	0	0.802	0.06	-90.95	0	0	0	0	0	0	0
WT333(F4E4E1AF1293)	3.8	13105	2022-11-28 10:49:35.098	-0.001	0.014	1.016	0	0	0	0.802	0.06	-90.95	0	0	0	0	0	0	0
WT111(DD045F3F1DEA)	3.74	13108	2022-11-28 10:49:35.113	0.032	0.382	0.939	0	0	0	22.192	-1.824	-29.196	0	0	0	0	0	0	0
WT111(DD045F3F1DEA)	3.74	13108	2022-11-28 10:49:35.113	0.032	0.382	0.939	0	0	0	22.192	-1.824	-29.196	0	0	0	0	0	0	0
WT111(DD045F3F1DEA)	3.74	13108	2022-11-28 10:49:35.113	0.032	0.382	0.939	0	0	0	22.192	-1.824	-29.196	0	0	0	0	0	0	0
WT111(DD045F3F1DEA)	3.74	13108	2022-11-28 10:49:35.113	0.032	0.382	0.939	0	0	0	22.192	-1.824	-29.196	0	0	0	0	0	0	0
WT111(DD045F3F1DEA)	3.74	13108	2022-11-28 10:49:35.113	0.033	0.383	0.939	0	0	0	22.192	-1.824	-29.196	0	0	0	0	0	0	0
WT111(DD045F3F1DEA)	3.74	13108	2022-11-28 10:49:35.113	0.033	0.383	0.939	0	0	0	22.192	-1.824	-29.196	0	0	0	0	0	0	0
WT111(DD045F3F1DEA)	3.74	13108	2022-11-28 10:49:35.113	0.033	0.383	0.939	0	0	0	22.192	-1.824	-29.196	0	0	0	0	0	0	0
WT111(DD045F3F1DEA)	3.74	13108	2022-11-28 10:49:35.113	0.033	0.383	0.939	0	0	0	22.192	-1.824	-29.196	0	0	0	0	0	0	0
WT111(DD045F3F1DEA)	3.74	13108	2022-11-28 10:49:35.145	0.033	0.383	0.939	0	0	0	22.192	-1.824	-29.196	0	0	0	0	0	0	0
WT111(DD045F3F1DEA)	3.74	13108	2022-11-28 10:49:35.145	0.033	0.383	0.939	0	0	0	22.192	-1.824	-29.196	0	0	0	0	0	0	0
WT111(DD045F3F1DEA)	3.74	13108	2022-11-28 10:49:35.145	0.033	0.383	0.939	0	0	0	22.192	-1.824	-29.196	0	0	0	0	0	0	0
WT111(DD045F3F1DEA)	3.74	13108	2022-11-28 10:49:35.145	0.033	0.383	0.939	0	0	0	22.192	-1.824	-29.196	0	0	0	0	0	0	0
WT111(DD045F3F1DEA)	3.74	13108	2022-11-28 10:49:35.145	0.033	0.383	0.939	0	0	0	22.192	-1.824	-29.196	0	0	0	0	0	0	0
WT111(DD045F3F1DEA)	3.74	13108	2022-11-28 10:49:35.145	0.033	0.383	0.939	0	0	0	22.192	-1.824	-29.196	0	0	0	0	0	0	0
WT111(DD045F3F1DEA)	3.74	13108	2022-11-28 10:49:35.145	0.033	0.383	0.939	0	0	0	22.192	-1.824	-29.196	0	0	0	0	0	0	0
WT111(DD045F3F1DEA)	3.74	13108	2022-11-28 10:49:35.145	0.033	0.383	0.939	0	0	0	22.192	-1.824	-29.196	0	0	0	0	0	0	0
WT333(F4E4E1AF1293)	3.8	13105	2022-11-28 10:49:35.160	-0.001	0.014	1.016	0	0	0	0.802	0.06	-90.95	0	0	0	0	0	0	0
WT333(F4E4E1AF1293)	3.8	13105	2022-11-28 10:49:35.160	-0.001	0.014	1.016	0	0	0	0.802	0.06	-90.95	0	0	0	0	0	0	0
WT333(F4E4E1AF1293)	3.8	13105	2022-11-28 10:49:35.160	-0.001	0.014	1.016	0	0	0	0.802	0.06	-90.95	0	0	0	0	0	0	0
WT333(F4E4E1AF1293)	3.8	13105	2022-11-28 10:49:35.160	-0.001	0.014	1.016	0	0	0	0.802	0.06	-90.95	0	0	0	0	0	0	0
WT333(F4E4E1AF1293)	3.8	13105	2022-11-28 10:49:35.160	-0.001	0.014	1.016	0	0	0	0.802	0.06	-90.95	0	0	0	0	0	0	0
WT333(F4E4E1AF1293)	3.8	13105	2022-11-28 10:49:35.160	0	0.015	1.016	0	0	0	0.802	0.06	-90.95	0	0	0	0	0	0	0
WT333(F4E4E1AF1293)	3.8	13105	2022-11-28 10:49:35.160	0	0.015	1.016	0	0	0	0.802	0.06	-90.95	0	0	0	0	0	0	0
WT333(F4E4E1AF1293)	3.8	13105	2022-11-28 10:49:35.160	0	0.015	1.016	0	0	0	0.802	0.06	-90.95	0	0	0	0	0	0	0
WT222(CAA14FCCF874)	3.76	13105	2022-11-28 10:49:35.160	-0.051	-0.019	0.999	0	0	0	-1.071	2.906	89.522	0	0	0	0	0	0	0
WT222(CAA14FCCF874)	3.76	13105	2022-11-28 10:49:35.160	-0.051	-0.018	0.999	0	0	0	-1.071	2.906	89.522	0	0	0	0	0	0	0
WT222(CAA14FCCF874)	3.76	13105	2022-11-28 10:49:35.160	-0.051	-0.018	0.999	0	0	0	-1.071	2.906	89.522	0	0	0	0	0	0	0
WT222(CAA14FCCF874)	3.76	13105	2022-11-28 10:49:35.160	-0.051	-0.018	0.999	0	0	0	-1.071	2.906	89.522	0	0	0	0	0	0	0
WT222(CAA14FCCF874)	3.76	13105	2022-11-28 10:49:35.160	-0.051	-0.018	0.999	0	0	0	-1.071	2.906	89.522	0	0	0	0	0	0	0
WT222(CAA14FCCF874)	3.76	13105	2022-11-28 10:49:35.160	-0.05	-0.019	0.999	0	0	0	-1.071	2.906	89.522	0	0	0	0	0	0	0
WT222(CAA14FCCF874)	3.76	13105	2022-11-28 10:49:35.160	-0.05	-0.019	0.999	0	0	0	-1.071	2.906	89.522	0	0	0	0	0	0	0
WT222(CAA14FCCF874)	3.76	13105	2022-11-28 10:49:35.160	-0.05	-0.019	0.999	0	0	0	-1.071	2.906	89.522	0	0	0	0	0	0	0
WT111(DD045F3F1DEA)	3.74	13108	2022-11-28 10:49:35.176	0.031	0.383	0.938	0	0	0	22.192	-1.824	-29.196	0	0	0	0	0	0	0
WT111(DD045F3F1DEA)	3.74	13108	2022-11-28 10:49:35.176	0.031	0.383	0.938	0	0	0	22.192	-1.824	-29.196	0	0	0	0	0	0	0
WT111(DD045F3F1DEA)	3.74	13108	2022-11-28 10:49:35.176	0.031	0.383	0.938	0	0	0	22.192	-1.824	-29.196	0	0	0	0	0	0	0
WT111(DD045F3F1DEA)	3.74	13108	2022-11-28 10:49:35.176	0.031	0.383	0.938	0	0	0	22.192	-1.824	-29.196	0	0	0	0	0	0	0
WT111(DD045F3F1DEA)	3.74	13108	2022-11-28 10:49:35.176	0.033	0.383	0.939	0	0	0	22.192	-1.824	-29.196	0	0	0	0	0	0	0
WT111(DD045F3F1DEA)	3.74	13108	2022-11-28 10:49:35.176	0.033	0.383	0.939	0	0	0	22.192	-1.824	-29.196	0	0	0	0	0	0	0
WT111(DD045F3F1DEA)	3.74	13108	2022-11-28 10:49:35.176	0.033	0.383	0.939	0	0	0	22.192	-1.824	-29.196	0	0	0	0	0	0	0
WT111(DD045F3F1DEA)	3.74	13108	2022-11-28 10:49:35.176	0.033	0.383	0.939	0	0	0	22.192	-1.824	-29.196	0	0	0	0	0	0	0
WT333(F4E4E1AF1293)	3.8	13105	2022-11-28 10:49:35.191	0	0.015	1.016	0	0	0	0.802	0.06	-90.95	0	0	0	0	0	0	0
WT333(F4E4E1AF1293)	3.8	13105	2022-11-28 10:49:35.191	-0.001	0.014	1.017	0	0	0	0.802	0.06	-90.95	0	0	0	0	0	0	0
WT333(F4E4E1AF1293)	3.8	13105	2022-11-28 10:49:35.191	-0.001	0.014	1.017	0	0	0	0.802	0.06	-90.95	0	0	0	0	0	0	0
WT333(F4E4E1AF1293)	3.8	13105	2022-11-28 10:49:35.191	-0.001	0.014	1.017	0	0	0	0.802	0.06	-90.95	0	0	0	0	0	0	0
WT333(F4E4E1AF1293)	3.8	13105	2022-11-28 10:49:35.191	-0.001	0.014	1.017	0	0	0	0.802	0.06	-90.95	0	0	0	0	0	0	0
WT333(F4E4E1AF1293)	3.8	13105	2022-11-28 10:49:35.191	0	0.015	1.016	0	0	0	0.802	0.06	-90.95	0	0	0	0	0	0	0
WT333(F4E4E1AF1293)	3.8	13105	2022-11-28 10:49:35.191	0	0.015	1.016	0	0	0	0.802	0.06	-90.95	0	0	0	0	0	0	0
WT333(F4E4E1AF1293)	3.8	13105	2022-11-28 10:49:35.191	0	0.015	1.016	0	0	0	0.802	0.06	-90.95	0	0	0	0	0	0	0
WT222(CAA14FCCF874)	3.76	13105	2022-11-28 10:49:35.223	-0.051	-0.019	0.999	0	0	0	-1.071	2.906	89.522	0	0	0	0	0	0	0
WT222(CAA14FCCF874)	3.76	13105	2022-11-28 10:49:35.223	-0.051	-0.019	0.999	0	0	0	-1.071	2.906	89.522	0	0	0	0	0	0	0
WT222(CAA14FCCF874)	3.76	13105	2022-11-28 10:49:35.223	-0.051	-0.019	0.999	0	0	0	-1.071	2.906	89.522	0	0	0	0	0	0	0
WT222(CAA14FCCF874)	3.76	13105	2022-11-28 10:49:35.223	-0.051	-0.019	0.999	0	0	0	-1.071	2.906	89.522	0	0	0	0	0	0	0
WT222(CAA14FCCF874)	3.76	13105	2022-11-28 10:49:35.223	-0.05	-0.019	0.999	0	0	0	-1.071	2.906	89.522	0	0	0	0	0	0	0
WT222(CAA14FCCF874)	3.76	13105	2022-11-28 10:49:35.223	-0.05	-0.019	0.999	0	0	0	-1.071	2.906	89.522	0	0	0	0	0	0	0
WT222(CAA14FCCF874)	3.76	13105	2022-11-28 10:49:35.223	-0.05	-0.019	0.999	0	0	0	-1.071	2.906	89.522	0	0	0	0	0	0	0
WT222(CAA14FCCF874)	3.76	13105	2022-11-28 10:49:35.223	-0.05	-0.019	0.999	0	0	0	-1.071	2.906	89.522	0	0	0	0	0	0	0
WT111(DD045F3F1DEA)	3.74	13108	2022-11-28 10:49:35.238	0.032	0.383	0.939	0	0	0	22.192	-1.824	-29.196	0	0	0	0	0	0	0
WT111(DD045F3F1DEA)	3.74	13108	2022-11-28 10:49:35.238	0.032	0.383	0.939	0	0	0	22.192	-1.824	-29.196	0	0	0	0	0	0	0
WT111(DD045F3F1DEA)	3.74	13108	2022-11-28 10:49:35.238	0.032	0.383	0.939	0	0	0	22.192	-1.824	-29.196	0	0	0	0	0	0	0
WT111(DD045F3F1DEA)	3.74	13108	2022-11-28 10:49:35.238	0.032	0.383	0.939	0	0	0	22.192	-1.824	-29.196	0	0	0	0	0	0	0
WT111(DD045F3F1DEA)	3.74	13108	2022-11-28 10:49:35.238	0.032	0.382	0.939	0	0	0	22.192	-1.824	-29.196	0	0	0	0	0	0	0
WT111(DD045F3F1DEA)	3.74	13108	2022-11-28 10:49:35.238	0.032	0.382	0.939	0	0	0	22.192	-1.824	-29.196	0	0	0	0	0	0	0
WT111(DD045F3F1DEA)	3.74	13108	2022-11-28 10:49:35.238	0.032	0.382	0.939	0	0	0	22.192	-1.824	-29.196	0	0	0	0	0	0	0
WT111(DD045F3F1DEA)	3.74	13108	2022-11-28 10:49:35.238	0.032	0.382	0.939	0	0	0	22.192	-1.824	-29.196	0	0	0	0	0	0	0
WT333(F4E4E1AF1293)	3.8	13105	2022-11-28 10:49:35.238	0	0.015	1.016	0	0	0	0.802	0.06	-90.95	0	0	0	0	0	0	0
WT333(F4E4E1AF1293)	3.8	13105	2022-11-28 10:49:35.238	0	0.015	1.016	0	0	0	0.802	0.06	-90.95	0	0	0	0	0	0	0
WT333(F4E4E1AF1293)	3.8	13105	2022-11-28 10:49:35.238	0	0.015	1.016	0	0	0	0.802	0.06	-90.95	0	0	0	0	0	0	0
WT333(F4E4E1AF1293)	3.8	13105	2022-11-28 10:49:35.238	0	0.015	1.016	0	0	0	0.802	0.06	-90.95	0	0	0	0	0	0	0
WT333(F4E4E1AF1293)	3.8	13105	2022-11-28 10:49:35.238	0	0.015	1.016	0	0	0	0.802	0.06	-90.95	0	0	0	0	0	0	0
WT333(F4E4E1AF1293)	3.8	13105	2022-11-28 10:49:35.238	-0.001	0.014	1.016	0	0	0	0.802	0.06	-90.95	0	0	0	0	0	0	0
WT333(F4E4E1AF1293)	3.8	13105	2022-11-28 10:49:35.238	-0.001	0.014	1.016	0	0	0	0.802	0.06	-90.95	0	0	0	0	0	0	0
WT333(F4E4E1AF1293)	3.8	13105	2022-11-28 10:49:35.238	-0.001	0.014	1.016	0	0	0	0.802	0.06	-90.95	0	0	0	0	0	0	0
WT222(CAA14FCCF874)	3.76	13105	2022-11-28 10:49:35.254	-0.05	-0.018	0.999	0	0	0	-1.071	2.906	89.522	0	0	0	0	0	0	0
WT222(CAA14FCCF874)	3.76	13105	2022-11-28 10:49:35.254	-0.05	-0.018	0.999	0	0	0	-1.071	2.906	89.522	0	0	0	0	0	0	0
WT222(CAA14FCCF874)	3.76	13105	2022-11-28 10:49:35.254	-0.05	-0.018	0.999	0	0	0	-1.071	2.906	89.522	0	0	0	0	0	0	0
WT222(CAA14FCCF874)	3.76	13105	2022-11-28 10:49:35.254	-0.05	-0.018	0.999	0	0	0	-1.071	2.906	89.522	0	0	0	0	0	0	0
WT222(CAA14FCCF874)	3.76	13105	2022-11-28 10:49:35.254	-0.05	-0.019	0.999	0	0	0	-1.071	2.906	89.522	0	0	0	0	0	0	0
WT222(CAA14FCCF874)	3.76	13105	2022-11-28 10:49:35.254	-0.05	-0.019	0.999	0	0	0	-1.071	2.906	89.522	0	0	0	0	0	0	0
WT222(CAA14FCCF874)	3.76	13105	2022-11-28 10:49:35.254	-0.05	-0.019	0.999	0	0	0	-1.071	2.906	89.522	0	0	0	0	0	0	0
WT222(CAA14FCCF874)	3.76	13105	2022-11-28 10:49:35.254	-0.05	-0.019	0.999	0	0	0	-1.071	2.906	89.522	0	0	0	0	0	0	0
WT111(DD045F3F1DEA)	3.74	13108	2022-11-28 10:49:35.270	0.032	0.383	0.938	0	0	0	22.192	-1.824	-29.196	0	0	0	0	0	0	0
WT111(DD045F3F1DEA)	3.74	13108	2022-11-28 10:49:35.270	0.032	0.383	0.938	0	0	0	22.192	-1.824	-29.196	0	0	0	0	0	0	0
WT111(DD045F3F1DEA)	3.74	13108	2022-11-28 10:49:35.270	0.032	0.383	0.938	0	0	0	22.192	-1.824	-29.196	0	0	0	0	0	0	0
WT111(DD045F3F1DEA)	3.74	13108	2022-11-28 10:49:35.270	0.032	0.384	0.939	0	0	0	22.192	-1.824	-29.196	0	0	0	0	0	0	0
WT111(DD045F3F1DEA)	3.74	13108	2022-11-28 10:49:35.270	0.032	0.384	0.939	0	0	0	22.192	-1.824	-29.196	0	0	0	0	0	0	0
WT111(DD045F3F1DEA)	3.74	13108	2022-11-28 10:49:35.270	0.032	0.384	0.939	0	0	0	22.192	-1.824	-29.196	0	0	0	0	0	0	0
WT111(DD045F3F1DEA)	3.74	13108	2022-11-28 10:49:35.270	0.032	0.384	0.939	0	0	0	22.192	-1.824	-29.196	0	0	0	0	0	0	0
WT111(DD045F3F1DEA)	3.74	13108	2022-11-28 10:49:35.270	0.033	0.383	0.938	0	0	0	22.192	-1.824	-29.196	0	0	0	0	0	0	0
WT333(F4E4E1AF1293)	3.8	13105	2022-11-28 10:49:35.270	-0.001	0.014	1.016	0	0	0	0.802	0.06	-90.95	0	0	0	0	0	0	0
WT333(F4E4E1AF1293)	3.8	13105	2022-11-28 10:49:35.270	0	0.014	1.016	0	0	0	0.802	0.06	-90.95	0	0	0	0	0	0	0
WT333(F4E4E1AF1293)	3.8	13105	2022-11-28 10:49:35.270	0	0.014	1.016	0	0	0	0.802	0.06	-90.95	0	0	0	0	0	0	0
WT333(F4E4E1AF1293)	3.8	13105	2022-11-28 10:49:35.270	0	0.014	1.016	0	0	0	0.802	0.06	-90.95	0	0	0	0	0	0	0
WT333(F4E4E1AF1293)	3.8	13105	2022-11-28 10:49:35.270	0	0.014	1.016	0	0	0	0.802	0.06	-90.95	0	0	0	0	0	0	0
WT333(F4E4E1AF1293)	3.8	13105	2022-11-28 10:49:35.270	-0.001	0.014	1.016	0	0	0	0.802	0.06	-90.95	0	0	0	0	0	0	0
WT333(F4E4E1AF1293)	3.8	13105	2022-11-28 10:49:35.270	-0.001	0.014	1.016	0	0	0	0.802	0.06	-90.95	0	0	0	0	0	0	0
WT333(F4E4E1AF1293)	3.8	13105	2022-11-28 10:49:35.270	-0.001	0.014	1.016	0	0	0	0.802	0.06	-90.95	0	0	0	0	0	0	0
WT111(DD045F3F1DEA)	3.74	13108	2022-11-28 10:49:35.301	0.033	0.383	0.938	0	0	0	22.192	-1.824	-29.196	0	0	0	0	0	0	0
WT111(DD045F3F1DEA)	3.74	13108	2022-11-28 10:49:35.301	0.033	0.383	0.938	0	0	0	22.192	-1.824	-29.196	0	0	0	0	0	0	0
WT111(DD045F3F1DEA)	3.74	13108	2022-11-28 10:49:35.301	0.033	0.383	0.938	0	0	0	22.192	-1.824	-29.196	0	0	0	0	0	0	0
WT111(DD045F3F1DEA)	3.74	13108	2022-11-28 10:49:35.301	0.032	0.383	0.939	0	0	0	22.192	-1.824	-29.196	0	0	0	0	0	0	0
WT111(DD045F3F1DEA)	3.74	13108	2022-11-28 10:49:35.301	0.032	0.383	0.939	0	0	0	22.192	-1.824	-29.196	0	0	0	0	0	0	0
WT111(DD045F3F1DEA)	3.74	13108	2022-11-28 10:49:35.301	0.032	0.383	0.939	0	0	0	22.192	-1.824	-29.196	0	0	0	0	0	0	0
WT111(DD045F3F1DEA)	3.74	13108	2022-11-28 10:49:35.301	0.032	0.383	0.939	0	0	0	22.192	-1.824	-29.196	0	0	0	0	0	0	0
WT111(DD045F3F1DEA)	3.74	13108	2022-11-28 10:49:35.301	0.032	0.383	0.939	0	0	0	22.192	-1.824	-29.196	0	0	0	0	0	0	0
WT333(F4E4E1AF1293)	3.8	13105	2022-11-28 10:49:35.301	-0.001	0.014	1.016	0	0	0	0.802	0.06	-90.95	0	0	0	0	0	0	0
WT333(F4E4E1AF1293)	3.8	13105	2022-11-28 10:49:35.301	-0.001	0.014	1.016	0	0	0	0.802	0.06	-90.95	0	0	0	0	0	0	0
WT333(F4E4E1AF1293)	3.8	13105	2022-11-28 10:49:35.301	-0.001	0.014	1.016	0	0	0	0.802	0.06	-90.95	0	0	0	0	0	0	0
WT333(F4E4E1AF1293)	3.8	13105	2022-11-28 10:49:35.301	-0.001	0.014	1.016	0	0	0	0.802	0.06	-90.95	0	0	0	0	0	0	0
WT333(F4E4E1AF1293)	3.8	13105	2022-11-28 10:49:35.301	-0.001	0.014	1.016	0	0	0	0.802	0.06	-90.95	0	0	0	0	0	0	0
WT333(F4E4E1AF1293)	3.8	13105	2022-11-28 10:49:35.301	0	0.014	1.016	0	0	0	0.802	0.06	-90.95	0	0	0	0	0	0	0
WT333(F4E4E1AF1293)	3.8	13105	2022-11-28 10:49:35.301	0	0.014	1.016	0	0	0	0.802	0.06	-90.95	0	0	0	0	0	0	0
WT333(F4E4E1AF1293)	3.8	13105	2022-11-28 10:49:35.301	0	0.014	1.016	0	0	0	0.802	0.06	-90.95	0	0	0	0	0	0	0
WT222(CAA14FCCF874)	3.76	13105	2022-11-28 10:49:35.317	-0.051	-0.018	0.999	0	0	0	-1.071	2.906	89.522	0	0	0	0	0	0	0
WT222(CAA14FCCF874)	3.76	13105	2022-11-28 10:49:35.317	-0.051	-0.018	0.999	0	0	0	-1.071	2.906	89.522	0	0	0	0	0	0	0
WT222(CAA14FCCF874)	3.76	13105	2022-11-28 10:49:35.317	-0.051	-0.018	0.999	0	0	0	-1.071	2.906	89.522	0	0	0	0	0	0	0
WT222(CAA14FCCF874)	3.76	13105	2022-11-28 10:49:35.317	-0.051	-0.018	0.999	0	0	0	-1.071	2.906	89.522	0	0	0	0	0	0	0
WT222(CAA14FCCF874)	3.76	13105	2022-11-28 10:49:35.317	-0.05	-0.019	0.999	0	0	0	-1.071	2.906	89.522	0	0	0	0	0	0	0
WT222(CAA14FCCF874)	3.76	13105	2022-11-28 10:49:35.317	-0.05	-0.019	0.999	0	0	0	-1.071	2.906	89.522	0	0	0	0	0	0	0
WT222(CAA14FCCF874)	3.76	13105	2022-11-28 10:49:35.317	-0.05	-0.019	0.999	0	0	0	-1.071	2.906	89.522	0	0	0	0	0	0	0
WT222(CAA14FCCF874)	3.76	13105	2022-11-28 10:49:35.317	-0.05	-0.019	0.999	0	0	0	-1.071	2.906	89.522	0	0	0	0	0	0	0
WT111(DD045F3F1DEA)	3.74	13108	2022-11-28 10:49:35.332	0.032	0.383	0.939	0	0	0	22.192	-1.824	-29.196	0	0	0	0	0	0	0
WT111(DD045F3F1DEA)	3.74	13108	2022-11-28 10:49:35.332	0.032	0.383	0.939	0	0	0	22.192	-1.824	-29.196	0	0	0	0	0	0	0
WT111(DD045F3F1DEA)	3.74	13108	2022-11-28 10:49:35.332	0.032	0.383	0.939	0	0	0	22.192	-1.824	-29.196	0	0	0	0	0	0	0
WT111(DD045F3F1DEA)	3.74	13108	2022-11-28 10:49:35.332	0.032	0.383	0.94	0	0	0	22.192	-1.824	-29.196	0	0	0	0	0	0	0
WT111(DD045F3F1DEA)	3.74	13108	2022-11-28 10:49:35.332	0.032	0.383	0.94	0	0	0	22.192	-1.824	-29.196	0	0	0	0	0	0	0
WT111(DD045F3F1DEA)	3.74	13108	2022-11-28 10:49:35.332	0.032	0.383	0.94	0	0	0	22.192	-1.824	-29.196	0	0	0	0	0	0	0
WT111(DD045F3F1DEA)	3.74	13108	2022-11-28 10:49:35.332	0.032	0.383	0.94	0	0	0	22.192	-1.824	-29.196	0	0	0	0	0	0	0
WT111(DD045F3F1DEA)	3.74	13108	2022-11-28 10:49:35.332	0.032	0.383	0.939	0	0	0	22.192	-1.824	-29.196	0	0	0	0	0	0	0
WT333(F4E4E1AF1293)	3.8	13105	2022-11-28 10:49:35.332	0	0.014	1.016	0	0	0	0.802	0.06	-90.95	0	0	0	0	0	0	0
WT333(F4E4E1AF1293)	3.8	13105	2022-11-28 10:49:35.332	-0.001	0.014	1.016	0	0	0	0.802	0.06	-90.95	0	0	0	0	0	0	0
WT333(F4E4E1AF1293)	3.8	13105	2022-11-28 10:49:35.332	-0.001	0.014	1.016	0	0	0	0.802	0.06	-90.95	0	0	0	0	0	0	0
WT333(F4E4E1AF1293)	3.8	13105	2022-11-28 10:49:35.332	-0.001	0.014	1.016	0	0	0	0.802	0.06	-90.95	0	0	0	0	0	0	0
WT333(F4E4E1AF1293)	3.8	13105	2022-11-28 10:49:35.332	-0.001	0.014	1.016	0	0	0	0.802	0.06	-90.95	0	0	0	0	0	0	0
WT333(F4E4E1AF1293)	3.8	13105	2022-11-28 10:49:35.332	-0.001	0.014	1.016	0	0	0	0.802	0.06	-90.95	0	0	0	0	0	0	0
WT333(F4E4E1AF1293)	3.8	13105	2022-11-28 10:49:35.332	-0.001	0.014	1.016	0	0	0	0.802	0.06	-90.95	0	0	0	0	0	0	0
WT333(F4E4E1AF1293)	3.8	13105	2022-11-28 10:49:35.332	-0.001	0.014	1.016	0	0	0	0.802	0.06	-90.95	0	0	0	0	0	0	0
WT222(CAA14FCCF874)	3.76	13105	2022-11-28 10:49:35.348	-0.05	-0.019	0.999	0	0	0	-1.071	2.906	89.522	0	0	0	0	0	0	0
WT222(CAA14FCCF874)	3.76	13105	2022-11-28 10:49:35.348	-0.05	-0.019	0.999	0	0	0	-1.071	2.906	89.522	0	0	0	0	0	0	0
WT222(CAA14FCCF874)	3.76	13105	2022-11-28 10:49:35.348	-0.05	-0.019	0.999	0	0	0	-1.071	2.906	89.522	0	0	0	0	0	0	0
WT222(CAA14FCCF874)	3.76	13105	2022-11-28 10:49:35.348	-0.05	-0.019	0.999	0	0	0	-1.071	2.906	89.522	0	0	0	0	0	0	0
WT222(CAA14FCCF874)	3.76	13105	2022-11-28 10:49:35.348	-0.051	-0.019	0.999	0	0	0	-1.071	2.906	89.522	0	0	0	0	0	0	0
WT222(CAA14FCCF874)	3.76	13105	2022-11-28 10:49:35.348	-0.051	-0.019	0.999	0	0	0	-1.071	2.906	89.522	0	0	0	0	0	0	0
WT222(CAA14FCCF874)	3.76	13105	2022-11-28 10:49:35.348	-0.051	-0.019	0.999	0	0	0	-1.071	2.906	89.522	0	0	0	0	0	0	0
WT222(CAA14FCCF874)	3.76	13105	2022-11-28 10:49:35.348	-0.051	-0.019	0.999	0	0	0	-1.071	2.906	89.522	0	0	0	0	0	0	0
WT111(DD045F3F1DEA)	3.74	13108	2022-11-28 10:49:35.395	0.032	0.383	0.939	0	0	0	22.192	-1.824	-29.196	0	0	0	0	0	0	0
WT111(DD045F3F1DEA)	3.74	13108	2022-11-28 10:49:35.395	0.032	0.383	0.939	0	0	0	22.192	-1.824	-29.196	0	0	0	0	0	0	0
WT111(DD045F3F1DEA)	3.74	13108	2022-11-28 10:49:35.395	0.032	0.383	0.939	0	0	0	22.192	-1.824	-29.196	0	0	0	0	0	0	0
WT111(DD045F3F1DEA)	3.74	13108	2022-11-28 10:49:35.395	0.032	0.383	0.939	0	0	0	22.192	-1.824	-29.196	0	0	0	0	0	0	0
WT111(DD045F3F1DEA)	3.74	13108	2022-11-28 10:49:35.395	0.032	0.383	0.939	0	0	0	22.192	-1.824	-29.196	0	0	0	0	0	0	0
WT111(DD045F3F1DEA)	3.74	13108	2022-11-28 10:49:35.395	0.032	0.383	0.939	0	0	0	22.192	-1.824	-29.196	0	0	0	0	0	0	0
WT111(DD045F3F1DEA)	3.74	13108	2022-11-28 10:49:35.395	0.032	0.383	0.939	0	0	0	22.192	-1.824	-29.196	0	0	0	0	0	0	0
WT111(DD045F3F1DEA)	3.74	13108	2022-11-28 10:49:35.395	0.032	0.383	0.94	0	0	0	22.192	-1.824	-29.196	0	0	0	0	0	0	0
WT111(DD045F3F1DEA)	3.74	13108	2022-11-28 10:49:35.426	0.032	0.383	0.94	0	0	0	22.192	-1.824	-29.196	0	0	0	0	0	0	0
WT111(DD045F3F1DEA)	3.74	13108	2022-11-28 10:49:35.426	0.032	0.383	0.94	0	0	0	22.192	-1.824	-29.196	0	0	0	0	0	0	0
WT111(DD045F3F1DEA)	3.74	13108	2022-11-28 10:49:35.426	0.032	0.383	0.94	0	0	0	22.192	-1.824	-29.196	0	0	0	0	0	0	0
WT111(DD045F3F1DEA)	3.74	13108	2022-11-28 10:49:35.426	0.032	0.382	0.938	0	0	0	22.192	-1.824	-29.196	0	0	0	0	0	0	0
WT111(DD045F3F1DEA)	3.74	13108	2022-11-28 10:49:35.426	0.032	0.382	0.938	0	0	0	22.192	-1.824	-29.196	0	0	0	0	0	0	0
WT111(DD045F3F1DEA)	3.74	13108	2022-11-28 10:49:35.426	0.032	0.382	0.938	0	0	0	22.192	-1.824	-29.196	0	0	0	0	0	0	0
WT111(DD045F3F1DEA)	3.74	13108	2022-11-28 10:49:35.426	0.032	0.382	0.938	0	0	0	22.192	-1.824	-29.196	0	0	0	0	0	0	0
WT111(DD045F3F1DEA)	3.74	13108	2022-11-28 10:49:35.426	0.033	0.383	0.938	0	0	0	22.192	-1.824	-29.196	0	0	0	0	0	0	0
WT111(DD045F3F1DEA)	3.74	13108	2022-11-28 10:49:35.442	0.033	0.383	0.938	0	0	0	22.192	-1.824	-29.196	0	0	0	0	0	0	0
WT111(DD045F3F1DEA)	3.74	13108	2022-11-28 10:49:35.442	0.033	0.383	0.938	0	0	0	22.192	-1.824	-29.196	0	0	0	0	0	0	0
WT111(DD045F3F1DEA)	3.74	13108	2022-11-28 10:49:35.442	0.033	0.383	0.938	0	0	0	22.192	-1.824	-29.196	0	0	0	0	0	0	0
WT111(DD045F3F1DEA)	3.74	13108	2022-11-28 10:49:35.442	0.032	0.383	0.939	0	0	0	22.192	-1.824	-29.196	0	0	0	0	0	0	0
WT111(DD045F3F1DEA)	3.74	13108	2022-11-28 10:49:35.442	0.032	0.383	0.939	0	0	0	22.192	-1.824	-29.196	0	0	0	0	0	0	0
WT111(DD045F3F1DEA)	3.74	13108	2022-11-28 10:49:35.442	0.032	0.383	0.939	0	0	0	22.192	-1.824	-29.196	0	0	0	0	0	0	0
WT111(DD045F3F1DEA)	3.74	13108	2022-11-28 10:49:35.442	0.032	0.383	0.939	0	0	0	22.192	-1.824	-29.196	0	0	0	0	0	0	0
WT111(DD045F3F1DEA)	3.74	13108	2022-11-28 10:49:35.442	0.032	0.382	0.939	0	0	0	22.192	-1.824	-29.196	0	0	0	0	0	0	0
WT333(F4E4E1AF1293)	3.8	13105	2022-11-28 10:49:35.457	0	0.014	1.016	0	0	0	0.802	0.06	-90.95	0	0	0	0	0	0	0
WT333(F4E4E1AF1293)	3.8	13105	2022-11-28 10:49:35.457	0	0.014	1.016	0	0	0	0.802	0.06	-90.95	0	0	0	0	0	0	0
WT333(F4E4E1AF1293)	3.8	13105	2022-11-28 10:49:35.457	0	0.014	1.016	0	0	0	0.802	0.06	-90.95	0	0	0	0	0	0	0
WT333(F4E4E1AF1293)	3.8	13105	2022-11-28 10:49:35.457	0	0.014	1.016	0	0	0	0.802	0.06	-90.95	0	0	0	0	0	0	0
WT333(F4E4E1AF1293)	3.8	13105	2022-11-28 10:49:35.457	-0.001	0.014	1.016	0	0	0	0.802	0.06	-90.95	0	0	0	0	0	0	0
WT333(F4E4E1AF1293)	3.8	13105	2022-11-28 10:49:35.457	-0.001	0.014	1.016	0	0	0	0.802	0.06	-90.95	0	0	0	0	0	0	0
WT333(F4E4E1AF1293)	3.8	13105	2022-11-28 10:49:35.457	-0.001	0.014	1.016	0	0	0	0.802	0.06	-90.95	0	0	0	0	0	0	0
WT333(F4E4E1AF1293)	3.8	13105	2022-11-28 10:49:35.457	-0.001	0.014	1.016	0	0	0	0.802	0.06	-90.95	0	0	0	0	0	0	0
WT222(CAA14FCCF874)	3.76	13105	2022-11-28 10:49:35.473	-0.051	-0.019	0.999	0	0	0	-1.071	2.906	89.522	0	0	0	0	0	0	0
WT222(CAA14FCCF874)	3.76	13105	2022-11-28 10:49:35.473	-0.051	-0.019	0.999	0	0	0	-1.071	2.906	89.522	0	0	0	0	0	0	0
WT222(CAA14FCCF874)	3.76	13105	2022-11-28 10:49:35.473	-0.051	-0.019	0.999	0	0	0	-1.071	2.906	89.522	0	0	0	0	0	0	0
WT222(CAA14FCCF874)	3.76	13105	2022-11-28 10:49:35.473	-0.05	-0.019	1	0	0	0	-1.071	2.906	89.522	0	0	0	0	0	0	0
WT222(CAA14FCCF874)	3.76	13105	2022-11-28 10:49:35.473	-0.05	-0.019	1	0	0	0	-1.071	2.906	89.522	0	0	0	0	0	0	0
WT222(CAA14FCCF874)	3.76	13105	2022-11-28 10:49:35.473	-0.05	-0.019	1	0	0	0	-1.071	2.906	89.522	0	0	0	0	0	0	0
WT222(CAA14FCCF874)	3.76	13105	2022-11-28 10:49:35.473	-0.05	-0.019	1	0	0	0	-1.071	2.906	89.522	0	0	0	0	0	0	0
WT222(CAA14FCCF874)	3.76	13105	2022-11-28 10:49:35.473	-0.051	-0.019	0.999	0	0	0	-1.071	2.906	89.522	0	0	0	0	0	0	0
WT333(F4E4E1AF1293)	3.8	13105	2022-11-28 10:49:35.488	-0.001	0.015	1.016	0	0	0	0.802	0.06	-90.95	0	0	0	0	0	0	0
WT333(F4E4E1AF1293)	3.8	13105	2022-11-28 10:49:35.488	-0.001	0.015	1.016	0	0	0	0.802	0.06	-90.95	0	0	0	0	0	0	0
WT333(F4E4E1AF1293)	3.8	13105	2022-11-28 10:49:35.488	-0.001	0.015	1.016	0	0	0	0.802	0.06	-90.95	0	0	0	0	0	0	0
WT333(F4E4E1AF1293)	3.8	13105	2022-11-28 10:49:35.488	-0.001	0.015	1.016	0	0	0	0.802	0.06	-90.95	0	0	0	0	0	0	0
WT333(F4E4E1AF1293)	3.8	13105	2022-11-28 10:49:35.488	-0.001	0.014	1.017	0	0	0	0.802	0.06	-90.95	0	0	0	0	0	0	0
WT333(F4E4E1AF1293)	3.8	13105	2022-11-28 10:49:35.488	-0.001	0.014	1.017	0	0	0	0.802	0.06	-90.95	0	0	0	0	0	0	0
WT333(F4E4E1AF1293)	3.8	13105	2022-11-28 10:49:35.488	-0.001	0.014	1.017	0	0	0	0.802	0.06	-90.95	0	0	0	0	0	0	0
WT333(F4E4E1AF1293)	3.8	13105	2022-11-28 10:49:35.488	-0.001	0.014	1.017	0	0	0	0.802	0.06	-90.95	0	0	0	0	0	0	0
WT333(F4E4E1AF1293)	3.8	13105	2022-11-28 10:49:35.488	0	0.014	1.016	0	0	0	0.802	0.06	-90.95	0	0	0	0	0	0	0
WT333(F4E4E1AF1293)	3.8	13105	2022-11-28 10:49:35.488	0	0.014	1.016	0	0	0	0.802	0.06	-90.95	0	0	0	0	0	0	0
WT333(F4E4E1AF1293)	3.8	13105	2022-11-28 10:49:35.488	0	0.014	1.016	0	0	0	0.802	0.06	-90.95	0	0	0	0	0	0	0
WT333(F4E4E1AF1293)	3.8	13105	2022-11-28 10:49:35.488	0	0.014	1.016	0	0	0	0.802	0.06	-90.95	0	0	0	0	0	0	0
WT333(F4E4E1AF1293)	3.8	13105	2022-11-28 10:49:35.488	-0.001	0.014	1.016	0	0	0	0.802	0.06	-90.95	0	0	0	0	0	0	0
WT333(F4E4E1AF1293)	3.8	13105	2022-11-28 10:49:35.488	-0.001	0.014	1.016	0	0	0	0.802	0.06	-90.95	0	0	0	0	0	0	0
WT333(F4E4E1AF1293)	3.8	13105	2022-11-28 10:49:35.488	-0.001	0.014	1.016	0	0	0	0.802	0.06	-90.95	0	0	0	0	0	0	0
WT333(F4E4E1AF1293)	3.8	13105	2022-11-28 10:49:35.488	-0.001	0.014	1.016	0	0	0	0.802	0.06	-90.95	0	0	0	0	0	0	0
WT111(DD045F3F1DEA)	3.74	13108	2022-11-28 10:49:35.504	0.032	0.382	0.939	0	0	0	22.192	-1.824	-29.196	0	0	0	0	0	0	0
WT111(DD045F3F1DEA)	3.74	13108	2022-11-28 10:49:35.504	0.032	0.382	0.939	0	0	0	22.192	-1.824	-29.196	0	0	0	0	0	0	0
WT111(DD045F3F1DEA)	3.74	13108	2022-11-28 10:49:35.504	0.032	0.382	0.939	0	0	0	22.192	-1.824	-29.196	0	0	0	0	0	0	0
WT111(DD045F3F1DEA)	3.74	13108	2022-11-28 10:49:35.504	0.032	0.383	0.94	0	0	0	22.192	-1.824	-29.196	0	0	0	0	0	0	0
WT111(DD045F3F1DEA)	3.74	13108	2022-11-28 10:49:35.504	0.032	0.383	0.94	0	0	0	22.192	-1.824	-29.196	0	0	0	0	0	0	0
WT111(DD045F3F1DEA)	3.74	13108	2022-11-28 10:49:35.504	0.032	0.383	0.94	0	0	0	22.192	-1.824	-29.196	0	0	0	0	0	0	0
WT111(DD045F3F1DEA)	3.74	13108	2022-11-28 10:49:35.504	0.032	0.383	0.94	0	0	0	22.192	-1.824	-29.196	0	0	0	0	0	0	0
WT111(DD045F3F1DEA)	3.74	13108	2022-11-28 10:49:35.504	0.032	0.383	0.938	0	0	0	22.192	-1.824	-29.196	0	0	0	0	0	0	0
WT333(F4E4E1AF1293)	3.8	13105	2022-11-28 10:49:35.551	-0.001	0.014	1.016	0	0	0	0.802	0.06	-90.95	0	0	0	0	0	0	0
WT333(F4E4E1AF1293)	3.8	13105	2022-11-28 10:49:35.551	-0.001	0.014	1.016	0	0	0	0.802	0.06	-90.95	0	0	0	0	0	0	0
WT333(F4E4E1AF1293)	3.8	13105	2022-11-28 10:49:35.551	-0.001	0.014	1.016	0	0	0	0.802	0.06	-90.95	0	0	0	0	0	0	0
WT333(F4E4E1AF1293)	3.8	13105	2022-11-28 10:49:35.551	-0.001	0.014	1.016	0	0	0	0.802	0.06	-90.95	0	0	0	0	0	0	0
WT333(F4E4E1AF1293)	3.8	13105	2022-11-28 10:49:35.551	-0.001	0.014	1.016	0	0	0	0.802	0.06	-90.95	0	0	0	0	0	0	0
WT333(F4E4E1AF1293)	3.8	13105	2022-11-28 10:49:35.551	-0.001	0.014	1.016	0	0	0	0.802	0.06	-90.95	0	0	0	0	0	0	0
WT333(F4E4E1AF1293)	3.8	13105	2022-11-28 10:49:35.551	-0.001	0.014	1.016	0	0	0	0.802	0.06	-90.95	0	0	0	0	0	0	0
WT333(F4E4E1AF1293)	3.8	13105	2022-11-28 10:49:35.551	-0.001	0.014	1.016	0	0	0	0.802	0.06	-90.95	0	0	0	0	0	0	0
WT333(F4E4E1AF1293)	3.8	13105	2022-11-28 10:49:35.551	-0.001	0.014	1.016	0	0	0	0.802	0.06	-90.95	0	0	0	0	0	0	0
WT333(F4E4E1AF1293)	3.8	13105	2022-11-28 10:49:35.551	-0.001	0.014	1.016	0	0	0	0.802	0.06	-90.95	0	0	0	0	0	0	0
WT333(F4E4E1AF1293)	3.8	13105	2022-11-28 10:49:35.551	-0.001	0.014	1.016	0	0	0	0.802	0.06	-90.95	0	0	0	0	0	0	0
WT333(F4E4E1AF1293)	3.8	13105	2022-11-28 10:49:35.551	-0.001	0.014	1.016	0	0	0	0.802	0.06	-90.95	0	0	0	0	0	0	0
WT333(F4E4E1AF1293)	3.8	13105	2022-11-28 10:49:35.551	-0.001	0.014	1.016	0	0	0	0.802	0.06	-90.95	0	0	0	0	0	0	0
WT333(F4E4E1AF1293)	3.8	13105	2022-11-28 10:49:35.551	-0.001	0.014	1.016	0	0	0	0.802	0.06	-90.95	0	0	0	0	0	0	0
WT333(F4E4E1AF1293)	3.8	13105	2022-11-28 10:49:35.551	-0.001	0.014	1.016	0	0	0	0.802	0.06	-90.95	0	0	0	0	0	0	0
WT333(F4E4E1AF1293)	3.8	13105	2022-11-28 10:49:35.551	-0.001	0.014	1.016	0	0	0	0.802	0.06	-90.95	0	0	0	0	0	0	0
WT111(DD045F3F1DEA)	3.74	13108	2022-11-28 10:49:35.566	0.032	0.383	0.938	0	0	0	22.192	-1.824	-29.196	0	0	0	0	0	0	0
WT111(DD045F3F1DEA)	3.74	13108	2022-11-28 10:49:35.566	0.032	0.383	0.938	0	0	0	22.192	-1.824	-29.196	0	0	0	0	0	0	0
WT111(DD045F3F1DEA)	3.74	13108	2022-11-28 10:49:35.566	0.032	0.383	0.938	0	0	0	22.192	-1.824	-29.196	0	0	0	0	0	0	0
WT111(DD045F3F1DEA)	3.74	13108	2022-11-28 10:49:35.566	0.032	0.383	0.939	0	0	0	22.192	-1.824	-29.196	0	0	0	0	0	0	0
WT111(DD045F3F1DEA)	3.74	13108	2022-11-28 10:49:35.566	0.032	0.383	0.939	0	0	0	22.192	-1.824	-29.196	0	0	0	0	0	0	0
WT111(DD045F3F1DEA)	3.74	13108	2022-11-28 10:49:35.566	0.032	0.383	0.939	0	0	0	22.192	-1.824	-29.196	0	0	0	0	0	0	0
WT111(DD045F3F1DEA)	3.74	13108	2022-11-28 10:49:35.566	0.032	0.383	0.939	0	0	0	22.192	-1.824	-29.196	0	0	0	0	0	0	0
WT111(DD045F3F1DEA)	3.74	13108	2022-11-28 10:49:35.566	0.033	0.383	0.939	0	0	0	22.192	-1.824	-29.196	0	0	0	0	0	0	0
WT111(DD045F3F1DEA)	3.74	13108	2022-11-28 10:49:35.598	0.033	0.383	0.939	0	0	0	22.192	-1.824	-29.196	0	0	0	0	0	0	0
WT111(DD045F3F1DEA)	3.74	13108	2022-11-28 10:49:35.598	0.033	0.383	0.939	0	0	0	22.192	-1.824	-29.196	0	0	0	0	0	0	0
WT111(DD045F3F1DEA)	3.74	13108	2022-11-28 10:49:35.598	0.033	0.383	0.939	0	0	0	22.192	-1.824	-29.196	0	0	0	0	0	0	0
WT111(DD045F3F1DEA)	3.74	13108	2022-11-28 10:49:35.598	0.033	0.383	0.939	0	0	0	22.192	-1.824	-29.196	0	0	0	0	0	0	0
WT111(DD045F3F1DEA)	3.74	13108	2022-11-28 10:49:35.598	0.033	0.383	0.939	0	0	0	22.192	-1.824	-29.196	0	0	0	0	0	0	0
WT111(DD045F3F1DEA)	3.74	13108	2022-11-28 10:49:35.598	0.033	0.383	0.939	0	0	0	22.192	-1.824	-29.196	0	0	0	0	0	0	0
WT111(DD045F3F1DEA)	3.74	13108	2022-11-28 10:49:35.598	0.033	0.383	0.939	0	0	0	22.192	-1.824	-29.196	0	0	0	0	0	0	0
WT111(DD045F3F1DEA)	3.74	13108	2022-11-28 10:49:35.598	0.032	0.383	0.939	0	0	0	22.192	-1.824	-29.196	0	0	0	0	0	0	0
WT333(F4E4E1AF1293)	3.8	13105	2022-11-28 10:49:35.598	-0.001	0.014	1.016	0	0	0	0.802	0.06	-90.95	0	0	0	0	0	0	0
WT333(F4E4E1AF1293)	3.8	13105	2022-11-28 10:49:35.598	-0.001	0.014	1.016	0	0	0	0.802	0.06	-90.95	0	0	0	0	0	0	0
WT333(F4E4E1AF1293)	3.8	13105	2022-11-28 10:49:35.598	-0.001	0.014	1.016	0	0	0	0.802	0.06	-90.95	0	0	0	0	0	0	0
WT333(F4E4E1AF1293)	3.8	13105	2022-11-28 10:49:35.598	-0.001	0.014	1.016	0	0	0	0.802	0.06	-90.95	0	0	0	0	0	0	0
WT333(F4E4E1AF1293)	3.8	13105	2022-11-28 10:49:35.598	-0.001	0.014	1.016	0	0	0	0.802	0.06	-90.95	0	0	0	0	0	0	0
WT333(F4E4E1AF1293)	3.8	13105	2022-11-28 10:49:35.598	-0.001	0.014	1.016	0	0	0	0.802	0.06	-90.95	0	0	0	0	0	0	0
WT333(F4E4E1AF1293)	3.8	13105	2022-11-28 10:49:35.598	-0.001	0.014	1.016	0	0	0	0.802	0.06	-90.95	0	0	0	0	0	0	0
WT333(F4E4E1AF1293)	3.8	13105	2022-11-28 10:49:35.598	-0.001	0.014	1.016	0	0	0	0.802	0.06	-90.95	0	0	0	0	0	0	0
WT222(CAA14FCCF874)	3.76	13105	2022-11-28 10:49:35.613	-0.05	-0.019	0.999	0	0	0	-1.071	2.906	89.522	0	0	0	0	0	0	0
WT222(CAA14FCCF874)	3.76	13105	2022-11-28 10:49:35.613	-0.05	-0.019	0.999	0	0	0	-1.071	2.906	89.522	0	0	0	0	0	0	0
WT222(CAA14FCCF874)	3.76	13105	2022-11-28 10:49:35.613	-0.05	-0.019	0.999	0	0	0	-1.071	2.906	89.522	0	0	0	0	0	0	0
WT222(CAA14FCCF874)	3.76	13105	2022-11-28 10:49:35.613	-0.05	-0.019	0.999	0	0	0	-1.071	2.906	89.522	0	0	0	0	0	0	0
WT222(CAA14FCCF874)	3.76	13105	2022-11-28 10:49:35.613	-0.05	-0.019	0.999	0	0	0	-1.071	2.906	89.522	0	0	0	0	0	0	0
WT222(CAA14FCCF874)	3.76	13105	2022-11-28 10:49:35.613	-0.05	-0.019	0.999	0	0	0	-1.071	2.906	89.522	0	0	0	0	0	0	0
WT222(CAA14FCCF874)	3.76	13105	2022-11-28 10:49:35.613	-0.05	-0.019	0.999	0	0	0	-1.071	2.906	89.522	0	0	0	0	0	0	0
WT222(CAA14FCCF874)	3.76	13105	2022-11-28 10:49:35.613	-0.051	-0.019	1	0	0	0	-1.071	2.906	89.522	0	0	0	0	0	0	0
WT111(DD045F3F1DEA)	3.74	13108	2022-11-28 10:49:35.629	0.032	0.383	0.939	0	0	0	22.192	-1.824	-29.196	0	0	0	0	0	0	0
WT111(DD045F3F1DEA)	3.74	13108	2022-11-28 10:49:35.629	0.032	0.383	0.939	0	0	0	22.192	-1.824	-29.196	0	0	0	0	0	0	0
WT111(DD045F3F1DEA)	3.74	13108	2022-11-28 10:49:35.629	0.032	0.383	0.939	0	0	0	22.192	-1.824	-29.196	0	0	0	0	0	0	0
WT111(DD045F3F1DEA)	3.74	13108	2022-11-28 10:49:35.629	0.032	0.383	0.94	0	0	0	22.192	-1.824	-29.196	0	0	0	0	0	0	0
WT111(DD045F3F1DEA)	3.74	13108	2022-11-28 10:49:35.629	0.032	0.383	0.94	0	0	0	22.192	-1.824	-29.196	0	0	0	0	0	0	0
WT111(DD045F3F1DEA)	3.74	13108	2022-11-28 10:49:35.629	0.032	0.383	0.94	0	0	0	22.192	-1.824	-29.196	0	0	0	0	0	0	0
WT111(DD045F3F1DEA)	3.74	13108	2022-11-28 10:49:35.629	0.032	0.383	0.94	0	0	0	22.192	-1.824	-29.196	0	0	0	0	0	0	0
WT111(DD045F3F1DEA)	3.74	13108	2022-11-28 10:49:35.629	0.032	0.383	0.939	0	0	0	22.192	-1.824	-29.196	0	0	0	0	0	0	0
WT111(DD045F3F1DEA)	3.74	13108	2022-11-28 10:49:35.660	0.032	0.383	0.939	0	0	0	22.192	-1.824	-29.196	0	0	0	0	0	0	0
WT111(DD045F3F1DEA)	3.74	13108	2022-11-28 10:49:35.660	0.032	0.383	0.939	0	0	0	22.192	-1.824	-29.196	0	0	0	0	0	0	0
WT111(DD045F3F1DEA)	3.74	13108	2022-11-28 10:49:35.660	0.032	0.383	0.939	0	0	0	22.192	-1.824	-29.196	0	0	0	0	0	0	0
WT111(DD045F3F1DEA)	3.74	13108	2022-11-28 10:49:35.660	0.032	0.382	0.938	0	0	0	22.192	-1.824	-29.196	0	0	0	0	0	0	0
WT111(DD045F3F1DEA)	3.74	13108	2022-11-28 10:49:35.660	0.032	0.382	0.938	0	0	0	22.192	-1.824	-29.196	0	0	0	0	0	0	0
WT111(DD045F3F1DEA)	3.74	13108	2022-11-28 10:49:35.660	0.032	0.382	0.938	0	0	0	22.192	-1.824	-29.196	0	0	0	0	0	0	0
WT111(DD045F3F1DEA)	3.74	13108	2022-11-28 10:49:35.660	0.032	0.382	0.938	0	0	0	22.192	-1.824	-29.196	0	0	0	0	0	0	0
WT111(DD045F3F1DEA)	3.74	13108	2022-11-28 10:49:35.660	0.032	0.383	0.938	0	0	0	22.192	-1.824	-29.196	0	0	0	0	0	0	0
WT111(DD045F3F1DEA)	3.74	13108	2022-11-28 10:49:35.691	0.032	0.383	0.938	0	0	0	22.192	-1.824	-29.196	0	0	0	0	0	0	0
WT111(DD045F3F1DEA)	3.74	13108	2022-11-28 10:49:35.691	0.032	0.383	0.938	0	0	0	22.192	-1.824	-29.196	0	0	0	0	0	0	0
WT111(DD045F3F1DEA)	3.74	13108	2022-11-28 10:49:35.691	0.032	0.383	0.938	0	0	0	22.192	-1.824	-29.196	0	0	0	0	0	0	0
WT111(DD045F3F1DEA)	3.74	13108	2022-11-28 10:49:35.691	0.032	0.383	0.939	0	0	0	22.192	-1.824	-29.196	0	0	0	0	0	0	0
WT111(DD045F3F1DEA)	3.74	13108	2022-11-28 10:49:35.691	0.032	0.383	0.939	0	0	0	22.192	-1.824	-29.196	0	0	0	0	0	0	0
WT111(DD045F3F1DEA)	3.74	13108	2022-11-28 10:49:35.691	0.032	0.383	0.939	0	0	0	22.192	-1.824	-29.196	0	0	0	0	0	0	0
WT111(DD045F3F1DEA)	3.74	13108	2022-11-28 10:49:35.691	0.032	0.383	0.939	0	0	0	22.192	-1.824	-29.196	0	0	0	0	0	0	0
WT111(DD045F3F1DEA)	3.74	13108	2022-11-28 10:49:35.691	0.033	0.383	0.939	0	0	0	22.192	-1.824	-29.196	0	0	0	0	0	0	0
WT333(F4E4E1AF1293)	3.8	13105	2022-11-28 10:49:35.723	-0.001	0.015	1.016	0	0	0	0.802	0.06	-90.95	0	0	0	0	0	0	0
WT333(F4E4E1AF1293)	3.8	13105	2022-11-28 10:49:35.723	-0.001	0.015	1.016	0	0	0	0.802	0.06	-90.95	0	0	0	0	0	0	0
WT333(F4E4E1AF1293)	3.8	13105	2022-11-28 10:49:35.723	-0.001	0.015	1.016	0	0	0	0.802	0.06	-90.95	0	0	0	0	0	0	0
WT333(F4E4E1AF1293)	3.8	13105	2022-11-28 10:49:35.723	-0.001	0.015	1.016	0	0	0	0.802	0.06	-90.95	0	0	0	0	0	0	0
WT333(F4E4E1AF1293)	3.8	13105	2022-11-28 10:49:35.723	-0.001	0.014	1.016	0	0	0	0.802	0.06	-90.95	0	0	0	0	0	0	0
WT333(F4E4E1AF1293)	3.8	13105	2022-11-28 10:49:35.723	-0.001	0.014	1.016	0	0	0	0.802	0.06	-90.95	0	0	0	0	0	0	0
WT333(F4E4E1AF1293)	3.8	13105	2022-11-28 10:49:35.723	-0.001	0.014	1.016	0	0	0	0.802	0.06	-90.95	0	0	0	0	0	0	0
WT333(F4E4E1AF1293)	3.8	13105	2022-11-28 10:49:35.723	-0.001	0.014	1.016	0	0	0	0.802	0.06	-90.95	0	0	0	0	0	0	0
WT333(F4E4E1AF1293)	3.8	13105	2022-11-28 10:49:35.723	-0.001	0.014	1.017	0	0	0	0.802	0.06	-90.95	0	0	0	0	0	0	0
WT333(F4E4E1AF1293)	3.8	13105	2022-11-28 10:49:35.723	-0.001	0.014	1.017	0	0	0	0.802	0.06	-90.95	0	0	0	0	0	0	0
WT333(F4E4E1AF1293)	3.8	13105	2022-11-28 10:49:35.723	-0.001	0.014	1.017	0	0	0	0.802	0.06	-90.95	0	0	0	0	0	0	0
WT333(F4E4E1AF1293)	3.8	13105	2022-11-28 10:49:35.723	-0.001	0.014	1.017	0	0	0	0.802	0.06	-90.95	0	0	0	0	0	0	0
WT333(F4E4E1AF1293)	3.8	13105	2022-11-28 10:49:35.723	-0.001	0.014	1.016	0	0	0	0.802	0.06	-90.95	0	0	0	0	0	0	0
WT333(F4E4E1AF1293)	3.8	13105	2022-11-28 10:49:35.723	-0.001	0.014	1.016	0	0	0	0.802	0.06	-90.95	0	0	0	0	0	0	0
WT333(F4E4E1AF1293)	3.8	13105	2022-11-28 10:49:35.723	-0.001	0.014	1.016	0	0	0	0.802	0.06	-90.95	0	0	0	0	0	0	0
WT333(F4E4E1AF1293)	3.8	13105	2022-11-28 10:49:35.723	-0.001	0.014	1.016	0	0	0	0.802	0.06	-90.95	0	0	0	0	0	0	0
WT111(DD045F3F1DEA)	3.74	13108	2022-11-28 10:49:35.754	0.033	0.383	0.939	0	0	0	22.192	-1.824	-29.196	0	0	0	0	0	0	0
WT111(DD045F3F1DEA)	3.74	13108	2022-11-28 10:49:35.754	0.033	0.383	0.939	0	0	0	22.192	-1.824	-29.196	0	0	0	0	0	0	0
WT111(DD045F3F1DEA)	3.74	13108	2022-11-28 10:49:35.754	0.033	0.383	0.939	0	0	0	22.192	-1.824	-29.196	0	0	0	0	0	0	0
WT111(DD045F3F1DEA)	3.74	13108	2022-11-28 10:49:35.754	0.032	0.383	0.938	0	0	0	22.192	-1.824	-29.196	0	0	0	0	0	0	0
WT111(DD045F3F1DEA)	3.74	13108	2022-11-28 10:49:35.754	0.032	0.383	0.938	0	0	0	22.192	-1.824	-29.196	0	0	0	0	0	0	0
WT111(DD045F3F1DEA)	3.74	13108	2022-11-28 10:49:35.754	0.032	0.383	0.938	0	0	0	22.192	-1.824	-29.196	0	0	0	0	0	0	0
WT111(DD045F3F1DEA)	3.74	13108	2022-11-28 10:49:35.754	0.032	0.383	0.938	0	0	0	22.192	-1.824	-29.196	0	0	0	0	0	0	0
WT111(DD045F3F1DEA)	3.74	13108	2022-11-28 10:49:35.754	0.032	0.382	0.939	0	0	0	22.192	-1.824	-29.196	0	0	0	0	0	0	0
WT333(F4E4E1AF1293)	3.8	13105	2022-11-28 10:49:35.754	-0.001	0.014	1.016	0	0	0	0.802	0.06	-90.95	0	0	0	0	0	0	0
WT333(F4E4E1AF1293)	3.8	13105	2022-11-28 10:49:35.754	-0.001	0.014	1.016	0	0	0	0.802	0.06	-90.95	0	0	0	0	0	0	0
WT333(F4E4E1AF1293)	3.8	13105	2022-11-28 10:49:35.754	-0.001	0.014	1.016	0	0	0	0.802	0.06	-90.95	0	0	0	0	0	0	0
WT333(F4E4E1AF1293)	3.8	13105	2022-11-28 10:49:35.754	-0.001	0.014	1.016	0	0	0	0.802	0.06	-90.95	0	0	0	0	0	0	0
WT333(F4E4E1AF1293)	3.8	13105	2022-11-28 10:49:35.754	-0.001	0.014	1.016	0	0	0	0.802	0.06	-90.95	0	0	0	0	0	0	0
WT333(F4E4E1AF1293)	3.8	13105	2022-11-28 10:49:35.754	-0.001	0.014	1.016	0	0	0	0.802	0.06	-90.95	0	0	0	0	0	0	0
WT333(F4E4E1AF1293)	3.8	13105	2022-11-28 10:49:35.754	-0.001	0.014	1.016	0	0	0	0.802	0.06	-90.95	0	0	0	0	0	0	0
WT333(F4E4E1AF1293)	3.8	13105	2022-11-28 10:49:35.754	-0.001	0.014	1.016	0	0	0	0.802	0.06	-90.95	0	0	0	0	0	0	0
WT333(F4E4E1AF1293)	3.8	13105	2022-11-28 10:49:35.754	-0.001	0.015	1.017	0	0	0	0.802	0.06	-90.95	0	0	0	0	0	0	0
WT333(F4E4E1AF1293)	3.8	13105	2022-11-28 10:49:35.754	-0.001	0.015	1.017	0	0	0	0.802	0.06	-90.95	0	0	0	0	0	0	0
WT333(F4E4E1AF1293)	3.8	13105	2022-11-28 10:49:35.754	-0.001	0.015	1.017	0	0	0	0.802	0.06	-90.95	0	0	0	0	0	0	0
WT333(F4E4E1AF1293)	3.8	13105	2022-11-28 10:49:35.754	-0.001	0.015	1.017	0	0	0	0.802	0.06	-90.95	0	0	0	0	0	0	0
WT333(F4E4E1AF1293)	3.8	13105	2022-11-28 10:49:35.754	-0.001	0.014	1.016	0	0	0	0.802	0.06	-90.95	0	0	0	0	0	0	0
WT333(F4E4E1AF1293)	3.8	13105	2022-11-28 10:49:35.754	-0.001	0.014	1.016	0	0	0	0.802	0.06	-90.95	0	0	0	0	0	0	0
WT333(F4E4E1AF1293)	3.8	13105	2022-11-28 10:49:35.754	-0.001	0.014	1.016	0	0	0	0.802	0.06	-90.95	0	0	0	0	0	0	0
WT333(F4E4E1AF1293)	3.8	13105	2022-11-28 10:49:35.754	-0.001	0.014	1.016	0	0	0	0.802	0.06	-90.95	0	0	0	0	0	0	0
WT333(F4E4E1AF1293)	3.8	13105	2022-11-28 10:49:35.785	-0.001	0.015	1.016	0	0	0	0.802	0.06	-90.95	0	0	0	0	0	0	0
WT333(F4E4E1AF1293)	3.8	13105	2022-11-28 10:49:35.785	-0.001	0.015	1.016	0	0	0	0.802	0.06	-90.95	0	0	0	0	0	0	0
WT333(F4E4E1AF1293)	3.8	13105	2022-11-28 10:49:35.785	-0.001	0.015	1.016	0	0	0	0.802	0.06	-90.95	0	0	0	0	0	0	0
WT333(F4E4E1AF1293)	3.8	13105	2022-11-28 10:49:35.785	-0.001	0.015	1.016	0	0	0	0.802	0.06	-90.95	0	0	0	0	0	0	0
WT333(F4E4E1AF1293)	3.8	13105	2022-11-28 10:49:35.785	-0.001	0.014	1.016	0	0	0	0.802	0.06	-90.95	0	0	0	0	0	0	0
WT333(F4E4E1AF1293)	3.8	13105	2022-11-28 10:49:35.785	-0.001	0.014	1.016	0	0	0	0.802	0.06	-90.95	0	0	0	0	0	0	0
WT333(F4E4E1AF1293)	3.8	13105	2022-11-28 10:49:35.785	-0.001	0.014	1.016	0	0	0	0.802	0.06	-90.95	0	0	0	0	0	0	0
WT333(F4E4E1AF1293)	3.8	13105	2022-11-28 10:49:35.785	-0.001	0.014	1.016	0	0	0	0.802	0.06	-90.95	0	0	0	0	0	0	0
WT111(DD045F3F1DEA)	3.74	13108	2022-11-28 10:49:35.801	0.032	0.382	0.939	0	0	0	22.192	-1.824	-29.196	0	0	0	0	0	0	0
WT111(DD045F3F1DEA)	3.74	13108	2022-11-28 10:49:35.801	0.032	0.382	0.939	0	0	0	22.192	-1.824	-29.196	0	0	0	0	0	0	0
WT111(DD045F3F1DEA)	3.74	13108	2022-11-28 10:49:35.801	0.032	0.383	0.939	0	0	0	22.192	-1.824	-29.196	0	0	0	0	0	0	0
WT111(DD045F3F1DEA)	3.74	13108	2022-11-28 10:49:35.801	0.032	0.383	0.939	0	0	0	22.192	-1.824	-29.196	0	0	0	0	0	0	0
WT111(DD045F3F1DEA)	3.74	13108	2022-11-28 10:49:35.801	0.032	0.383	0.939	0	0	0	22.192	-1.824	-29.196	0	0	0	0	0	0	0
WT111(DD045F3F1DEA)	3.74	13108	2022-11-28 10:49:35.801	0.032	0.383	0.939	0	0	0	22.192	-1.824	-29.196	0	0	0	0	0	0	0
WT111(DD045F3F1DEA)	3.74	13108	2022-11-28 10:49:35.801	0.032	0.383	0.939	0	0	0	22.192	-1.824	-29.196	0	0	0	0	0	0	0
WT111(DD045F3F1DEA)	3.74	13108	2022-11-28 10:49:35.801	0.032	0.383	0.939	0	0	0	22.192	-1.824	-29.196	0	0	0	0	0	0	0
WT111(DD045F3F1DEA)	3.74	13108	2022-11-28 10:49:35.816	0.032	0.383	0.939	0	0	0	22.192	-1.824	-29.196	0	0	0	0	0	0	0
WT111(DD045F3F1DEA)	3.74	13108	2022-11-28 10:49:35.816	0.032	0.383	0.939	0	0	0	22.192	-1.824	-29.196	0	0	0	0	0	0	0
WT111(DD045F3F1DEA)	3.74	13108	2022-11-28 10:49:35.816	0.031	0.383	0.939	0	0	0	22.192	-1.824	-29.196	0	0	0	0	0	0	0
WT111(DD045F3F1DEA)	3.74	13108	2022-11-28 10:49:35.816	0.031	0.383	0.939	0	0	0	22.192	-1.824	-29.196	0	0	0	0	0	0	0
WT111(DD045F3F1DEA)	3.74	13108	2022-11-28 10:49:35.816	0.031	0.383	0.939	0	0	0	22.192	-1.824	-29.196	0	0	0	0	0	0	0
WT111(DD045F3F1DEA)	3.74	13108	2022-11-28 10:49:35.816	0.031	0.383	0.939	0	0	0	22.192	-1.824	-29.196	0	0	0	0	0	0	0
WT111(DD045F3F1DEA)	3.74	13108	2022-11-28 10:49:35.816	0.032	0.383	0.939	0	0	0	22.192	-1.824	-29.196	0	0	0	0	0	0	0
WT111(DD045F3F1DEA)	3.74	13108	2022-11-28 10:49:35.816	0.032	0.383	0.939	0	0	0	22.192	-1.824	-29.196	0	0	0	0	0	0	0
WT333(F4E4E1AF1293)	3.8	13105	2022-11-28 10:49:35.816	0	0.014	1.016	0	0	0	0.802	0.06	-90.95	0	0	0	0	0	0	0
WT333(F4E4E1AF1293)	3.8	13105	2022-11-28 10:49:35.816	0	0.014	1.016	0	0	0	0.802	0.06	-90.95	0	0	0	0	0	0	0
WT333(F4E4E1AF1293)	3.8	13105	2022-11-28 10:49:35.816	0	0.014	1.016	0	0	0	0.802	0.06	-90.95	0	0	0	0	0	0	0
WT333(F4E4E1AF1293)	3.8	13105	2022-11-28 10:49:35.816	0	0.014	1.016	0	0	0	0.802	0.06	-90.95	0	0	0	0	0	0	0
WT333(F4E4E1AF1293)	3.8	13105	2022-11-28 10:49:35.816	-0.001	0.014	1.016	0	0	0	0.802	0.06	-90.95	0	0	0	0	0	0	0
WT333(F4E4E1AF1293)	3.8	13105	2022-11-28 10:49:35.816	-0.001	0.014	1.016	0	0	0	0.802	0.06	-90.95	0	0	0	0	0	0	0
WT333(F4E4E1AF1293)	3.8	13105	2022-11-28 10:49:35.816	-0.001	0.014	1.016	0	0	0	0.802	0.06	-90.95	0	0	0	0	0	0	0
WT333(F4E4E1AF1293)	3.8	13105	2022-11-28 10:49:35.816	-0.001	0.014	1.016	0	0	0	0.802	0.06	-90.95	0	0	0	0	0	0	0
WT111(DD045F3F1DEA)	3.74	13108	2022-11-28 10:49:35.895	0.032	0.383	0.939	0	0	0	22.192	-1.824	-29.196	0	0	0	0	0	0	0
WT111(DD045F3F1DEA)	3.74	13108	2022-11-28 10:49:35.895	0.032	0.383	0.939	0	0	0	22.192	-1.824	-29.196	0	0	0	0	0	0	0
WT111(DD045F3F1DEA)	3.74	13108	2022-11-28 10:49:35.895	0.032	0.383	0.938	0	0	0	22.192	-1.824	-29.196	0	0	0	0	0	0	0
WT111(DD045F3F1DEA)	3.74	13108	2022-11-28 10:49:35.895	0.032	0.383	0.938	0	0	0	22.192	-1.824	-29.196	0	0	0	0	0	0	0
WT111(DD045F3F1DEA)	3.74	13108	2022-11-28 10:49:35.895	0.032	0.383	0.938	0	0	0	22.192	-1.824	-29.196	0	0	0	0	0	0	0
WT111(DD045F3F1DEA)	3.74	13108	2022-11-28 10:49:35.895	0.032	0.383	0.938	0	0	0	22.192	-1.824	-29.196	0	0	0	0	0	0	0
WT111(DD045F3F1DEA)	3.74	13108	2022-11-28 10:49:35.895	0.031	0.383	0.938	0	0	0	22.192	-1.824	-29.196	0	0	0	0	0	0	0
WT111(DD045F3F1DEA)	3.74	13108	2022-11-28 10:49:35.895	0.031	0.383	0.938	0	0	0	22.192	-1.824	-29.196	0	0	0	0	0	0	0
WT111(DD045F3F1DEA)	3.74	13108	2022-11-28 10:49:35.895	0.031	0.383	0.938	0	0	0	22.192	-1.824	-29.196	0	0	0	0	0	0	0
WT111(DD045F3F1DEA)	3.74	13108	2022-11-28 10:49:35.895	0.031	0.383	0.938	0	0	0	22.192	-1.824	-29.196	0	0	0	0	0	0	0
WT111(DD045F3F1DEA)	3.74	13108	2022-11-28 10:49:35.895	0.032	0.383	0.939	0	0	0	22.192	-1.824	-29.196	0	0	0	0	0	0	0
WT111(DD045F3F1DEA)	3.74	13108	2022-11-28 10:49:35.895	0.032	0.383	0.939	0	0	0	22.192	-1.824	-29.196	0	0	0	0	0	0	0
WT111(DD045F3F1DEA)	3.74	13108	2022-11-28 10:49:35.895	0.032	0.383	0.939	0	0	0	22.192	-1.824	-29.196	0	0	0	0	0	0	0
WT111(DD045F3F1DEA)	3.74	13108	2022-11-28 10:49:35.895	0.032	0.383	0.939	0	0	0	22.192	-1.824	-29.196	0	0	0	0	0	0	0
WT111(DD045F3F1DEA)	3.74	13108	2022-11-28 10:49:35.895	0.033	0.383	0.939	0	0	0	22.192	-1.824	-29.196	0	0	0	0	0	0	0
WT111(DD045F3F1DEA)	3.74	13108	2022-11-28 10:49:35.895	0.033	0.383	0.939	0	0	0	22.192	-1.824	-29.196	0	0	0	0	0	0	0
WT222(CAA14FCCF874)	3.76	13105	2022-11-28 10:49:35.910	-0.051	-0.019	1	0	0	0	-1.071	2.906	89.522	0	0	0	0	0	0	0
WT222(CAA14FCCF874)	3.76	13105	2022-11-28 10:49:35.910	-0.051	-0.019	1	0	0	0	-1.071	2.906	89.522	0	0	0	0	0	0	0
WT222(CAA14FCCF874)	3.76	13105	2022-11-28 10:49:35.910	-0.051	-0.019	1	0	0	0	-1.071	2.906	89.522	0	0	0	0	0	0	0
WT222(CAA14FCCF874)	3.76	13105	2022-11-28 10:49:35.910	-0.05	-0.019	1	0	0	0	-1.071	2.906	89.522	0	0	0	0	0	0	0
WT222(CAA14FCCF874)	3.76	13105	2022-11-28 10:49:35.910	-0.05	-0.019	1	0	0	0	-1.071	2.906	89.522	0	0	0	0	0	0	0
WT222(CAA14FCCF874)	3.76	13105	2022-11-28 10:49:35.910	-0.05	-0.019	1	0	0	0	-1.071	2.906	89.522	0	0	0	0	0	0	0
WT222(CAA14FCCF874)	3.76	13105	2022-11-28 10:49:35.910	-0.05	-0.019	0.999	0	0	0	-1.071	2.906	89.522	0	0	0	0	0	0	0
WT222(CAA14FCCF874)	3.76	13105	2022-11-28 10:49:35.910	-0.05	-0.019	0.999	0	0	0	-1.071	2.906	89.522	0	0	0	0	0	0	0
WT333(F4E4E1AF1293)	3.8	13105	2022-11-28 10:49:35.941	-0.001	0.014	1.016	0	0	0	0.802	0.06	-90.95	0	0	0	0	0	0	0
WT333(F4E4E1AF1293)	3.8	13105	2022-11-28 10:49:35.941	-0.001	0.014	1.016	0	0	0	0.802	0.06	-90.95	0	0	0	0	0	0	0
WT333(F4E4E1AF1293)	3.8	13105	2022-11-28 10:49:35.941	-0.001	0.014	1.016	0	0	0	0.802	0.06	-90.95	0	0	0	0	0	0	0
WT333(F4E4E1AF1293)	3.8	13105	2022-11-28 10:49:35.941	-0.001	0.014	1.016	0	0	0	0.802	0.06	-90.95	0	0	0	0	0	0	0
WT333(F4E4E1AF1293)	3.8	13105	2022-11-28 10:49:35.941	0	0.014	1.016	0	0	0	0.802	0.06	-90.95	0	0	0	0	0	0	0
WT333(F4E4E1AF1293)	3.8	13105	2022-11-28 10:49:35.941	0	0.014	1.016	0	0	0	0.802	0.06	-90.95	0	0	0	0	0	0	0
WT333(F4E4E1AF1293)	3.8	13105	2022-11-28 10:49:35.941	0	0.014	1.016	0	0	0	0.802	0.06	-90.95	0	0	0	0	0	0	0
WT333(F4E4E1AF1293)	3.8	13105	2022-11-28 10:49:35.941	-0.001	0.014	1.017	0	0	0	0.802	0.06	-90.95	0	0	0	0	0	0	0
WT333(F4E4E1AF1293)	3.8	13105	2022-11-28 10:49:35.941	-0.001	0.014	1.017	0	0	0	0.802	0.06	-90.95	0	0	0	0	0	0	0
WT333(F4E4E1AF1293)	3.8	13105	2022-11-28 10:49:35.941	-0.001	0.014	1.017	0	0	0	0.802	0.06	-90.95	0	0	0	0	0	0	0
WT333(F4E4E1AF1293)	3.8	13105	2022-11-28 10:49:35.941	-0.001	0.014	1.017	0	0	0	0.802	0.06	-90.95	0	0	0	0	0	0	0
WT333(F4E4E1AF1293)	3.8	13105	2022-11-28 10:49:35.941	-0.001	0.014	1.016	0	0	0	0.802	0.06	-90.95	0	0	0	0	0	0	0
WT333(F4E4E1AF1293)	3.8	13105	2022-11-28 10:49:35.941	-0.001	0.014	1.016	0	0	0	0.802	0.06	-90.95	0	0	0	0	0	0	0
WT333(F4E4E1AF1293)	3.8	13105	2022-11-28 10:49:35.941	-0.001	0.014	1.016	0	0	0	0.802	0.06	-90.95	0	0	0	0	0	0	0
WT333(F4E4E1AF1293)	3.8	13105	2022-11-28 10:49:35.941	-0.001	0.014	1.016	0	0	0	0.802	0.06	-90.95	0	0	0	0	0	0	0
WT333(F4E4E1AF1293)	3.8	13105	2022-11-28 10:49:35.941	-0.001	0.014	1.016	0	0	0	0.802	0.06	-90.95	0	0	0	0	0	0	0
WT333(F4E4E1AF1293)	3.8	13105	2022-11-28 10:49:35.941	-0.001	0.014	1.016	0	0	0	0.802	0.06	-90.95	0	0	0	0	0	0	0
WT333(F4E4E1AF1293)	3.8	13105	2022-11-28 10:49:35.941	-0.001	0.014	1.016	0	0	0	0.802	0.06	-90.95	0	0	0	0	0	0	0
WT333(F4E4E1AF1293)	3.8	13105	2022-11-28 10:49:35.941	-0.001	0.014	1.016	0	0	0	0.802	0.06	-90.95	0	0	0	0	0	0	0
WT333(F4E4E1AF1293)	3.8	13105	2022-11-28 10:49:35.941	-0.001	0.014	1.016	0	0	0	0.802	0.06	-90.95	0	0	0	0	0	0	0
WT333(F4E4E1AF1293)	3.8	13105	2022-11-28 10:49:35.941	-0.001	0.014	1.016	0	0	0	0.802	0.06	-90.95	0	0	0	0	0	0	0
WT333(F4E4E1AF1293)	3.8	13105	2022-11-28 10:49:35.941	-0.001	0.014	1.016	0	0	0	0.802	0.06	-90.95	0	0	0	0	0	0	0
WT333(F4E4E1AF1293)	3.8	13105	2022-11-28 10:49:35.941	-0.001	0.014	1.016	0	0	0	0.802	0.06	-90.95	0	0	0	0	0	0	0
WT333(F4E4E1AF1293)	3.8	13105	2022-11-28 10:49:35.941	-0.001	0.014	1.016	0	0	0	0.802	0.06	-90.95	0	0	0	0	0	0	0
WT111(DD045F3F1DEA)	3.74	13108	2022-11-28 10:49:35.957	0.033	0.383	0.939	0	0	0	22.192	-1.824	-29.196	0	0	0	0	0	0	0
WT111(DD045F3F1DEA)	3.74	13108	2022-11-28 10:49:35.957	0.033	0.383	0.939	0	0	0	22.192	-1.824	-29.196	0	0	0	0	0	0	0
WT111(DD045F3F1DEA)	3.74	13108	2022-11-28 10:49:35.957	0.032	0.383	0.939	0	0	0	22.192	-1.824	-29.196	0	0	0	0	0	0	0
WT111(DD045F3F1DEA)	3.74	13108	2022-11-28 10:49:35.957	0.032	0.383	0.939	0	0	0	22.192	-1.824	-29.196	0	0	0	0	0	0	0
WT111(DD045F3F1DEA)	3.74	13108	2022-11-28 10:49:35.957	0.032	0.383	0.939	0	0	0	22.192	-1.824	-29.196	0	0	0	0	0	0	0
WT111(DD045F3F1DEA)	3.74	13108	2022-11-28 10:49:35.957	0.032	0.383	0.939	0	0	0	22.192	-1.824	-29.196	0	0	0	0	0	0	0
WT111(DD045F3F1DEA)	3.74	13108	2022-11-28 10:49:35.957	0.032	0.383	0.939	0	0	0	22.192	-1.824	-29.196	0	0	0	0	0	0	0
WT111(DD045F3F1DEA)	3.74	13108	2022-11-28 10:49:35.957	0.032	0.383	0.939	0	0	0	22.192	-1.824	-29.196	0	0	0	0	0	0	0
WT111(DD045F3F1DEA)	3.74	13108	2022-11-28 10:49:35.989	0.032	0.383	0.939	0	0	0	22.192	-1.824	-29.196	0	0	0	0	0	0	0
WT111(DD045F3F1DEA)	3.74	13108	2022-11-28 10:49:35.989	0.032	0.383	0.939	0	0	0	22.192	-1.824	-29.196	0	0	0	0	0	0	0
WT111(DD045F3F1DEA)	3.74	13108	2022-11-28 10:49:35.989	0.032	0.383	0.939	0	0	0	22.192	-1.824	-29.196	0	0	0	0	0	0	0
WT111(DD045F3F1DEA)	3.74	13108	2022-11-28 10:49:35.989	0.032	0.383	0.939	0	0	0	22.192	-1.824	-29.196	0	0	0	0	0	0	0
WT111(DD045F3F1DEA)	3.74	13108	2022-11-28 10:49:35.989	0.032	0.383	0.939	0	0	0	22.192	-1.824	-29.196	0	0	0	0	0	0	0
WT111(DD045F3F1DEA)	3.74	13108	2022-11-28 10:49:35.989	0.032	0.383	0.939	0	0	0	22.192	-1.824	-29.196	0	0	0	0	0	0	0
WT111(DD045F3F1DEA)	3.74	13108	2022-11-28 10:49:35.989	0.032	0.383	0.938	0	0	0	22.192	-1.824	-29.196	0	0	0	0	0	0	0
WT111(DD045F3F1DEA)	3.74	13108	2022-11-28 10:49:35.989	0.032	0.383	0.938	0	0	0	22.192	-1.824	-29.196	0	0	0	0	0	0	0
WT333(F4E4E1AF1293)	3.8	13105	2022-11-28 10:49:35.989	-0.001	0.014	1.016	0	0	0	0.802	0.06	-90.95	0	0	0	0	0	0	0
WT333(F4E4E1AF1293)	3.8	13105	2022-11-28 10:49:35.989	-0.001	0.014	1.016	0	0	0	0.802	0.06	-90.95	0	0	0	0	0	0	0
WT333(F4E4E1AF1293)	3.8	13105	2022-11-28 10:49:35.989	-0.001	0.014	1.016	0	0	0	0.802	0.06	-90.95	0	0	0	0	0	0	0
WT333(F4E4E1AF1293)	3.8	13105	2022-11-28 10:49:35.989	-0.001	0.015	1.017	0	0	0	0.802	0.06	-90.95	0	0	0	0	0	0	0
WT333(F4E4E1AF1293)	3.8	13105	2022-11-28 10:49:35.989	-0.001	0.015	1.017	0	0	0	0.802	0.06	-90.95	0	0	0	0	0	0	0
WT333(F4E4E1AF1293)	3.8	13105	2022-11-28 10:49:35.989	-0.001	0.015	1.017	0	0	0	0.802	0.06	-90.95	0	0	0	0	0	0	0
WT333(F4E4E1AF1293)	3.8	13105	2022-11-28 10:49:35.989	-0.001	0.015	1.017	0	0	0	0.802	0.06	-90.95	0	0	0	0	0	0	0
WT333(F4E4E1AF1293)	3.8	13105	2022-11-28 10:49:35.989	-0.001	0.014	1.016	0	0	0	0.802	0.06	-90.95	0	0	0	0	0	0	0
WT222(CAA14FCCF874)	3.76	13105	2022-11-28 10:49:36.004	-0.05	-0.019	0.999	0	0	0	-1.071	2.906	89.522	0	0	0	0	0	0	0
WT222(CAA14FCCF874)	3.76	13105	2022-11-28 10:49:36.004	-0.05	-0.019	0.999	0	0	0	-1.071	2.906	89.522	0	0	0	0	0	0	0
WT222(CAA14FCCF874)	3.76	13105	2022-11-28 10:49:36.004	-0.051	-0.019	0.999	0	0	0	-1.071	2.906	89.522	0	0	0	0	0	0	0
WT222(CAA14FCCF874)	3.76	13105	2022-11-28 10:49:36.004	-0.051	-0.019	0.999	0	0	0	-1.071	2.906	89.522	0	0	0	0	0	0	0
WT222(CAA14FCCF874)	3.76	13105	2022-11-28 10:49:36.004	-0.051	-0.019	0.999	0	0	0	-1.071	2.906	89.522	0	0	0	0	0	0	0
WT222(CAA14FCCF874)	3.76	13105	2022-11-28 10:49:36.004	-0.051	-0.019	0.999	0	0	0	-1.071	2.906	89.522	0	0	0	0	0	0	0
WT222(CAA14FCCF874)	3.76	13105	2022-11-28 10:49:36.004	-0.05	-0.019	0.999	0	0	0	-1.071	2.906	89.522	0	0	0	0	0	0	0
WT222(CAA14FCCF874)	3.76	13105	2022-11-28 10:49:36.004	-0.05	-0.019	0.999	0	0	0	-1.071	2.906	89.522	0	0	0	0	0	0	0
WT111(DD045F3F1DEA)	3.74	13108	2022-11-28 10:49:36.020	0.032	0.383	0.938	0	0	0	22.192	-1.824	-29.196	0	0	0	0	0	0	0
WT111(DD045F3F1DEA)	3.74	13108	2022-11-28 10:49:36.020	0.032	0.383	0.938	0	0	0	22.192	-1.824	-29.196	0	0	0	0	0	0	0
WT111(DD045F3F1DEA)	3.74	13108	2022-11-28 10:49:36.020	0.033	0.383	0.938	0	0	0	22.192	-1.824	-29.196	0	0	0	0	0	0	0
WT111(DD045F3F1DEA)	3.74	13108	2022-11-28 10:49:36.020	0.033	0.383	0.938	0	0	0	22.192	-1.824	-29.196	0	0	0	0	0	0	0
WT111(DD045F3F1DEA)	3.74	13108	2022-11-28 10:49:36.020	0.033	0.383	0.938	0	0	0	22.192	-1.824	-29.196	0	0	0	0	0	0	0
WT111(DD045F3F1DEA)	3.74	13108	2022-11-28 10:49:36.020	0.033	0.383	0.938	0	0	0	22.192	-1.824	-29.196	0	0	0	0	0	0	0
WT111(DD045F3F1DEA)	3.74	13108	2022-11-28 10:49:36.020	0.033	0.383	0.939	0	0	0	22.192	-1.824	-29.196	0	0	0	0	0	0	0
WT111(DD045F3F1DEA)	3.74	13108	2022-11-28 10:49:36.020	0.033	0.383	0.939	0	0	0	22.192	-1.824	-29.196	0	0	0	0	0	0	0
WT111(DD045F3F1DEA)	3.74	13108	2022-11-28 10:49:36.051	0.033	0.383	0.939	0	0	0	22.192	-1.824	-29.196	0	0	0	0	0	0	0
WT111(DD045F3F1DEA)	3.74	13108	2022-11-28 10:49:36.051	0.033	0.383	0.939	0	0	0	22.192	-1.824	-29.196	0	0	0	0	0	0	0
WT111(DD045F3F1DEA)	3.74	13108	2022-11-28 10:49:36.051	0.033	0.384	0.939	0	0	0	22.192	-1.824	-29.196	0	0	0	0	0	0	0
WT111(DD045F3F1DEA)	3.74	13108	2022-11-28 10:49:36.051	0.033	0.384	0.939	0	0	0	22.192	-1.824	-29.196	0	0	0	0	0	0	0
WT111(DD045F3F1DEA)	3.74	13108	2022-11-28 10:49:36.051	0.033	0.384	0.939	0	0	0	22.192	-1.824	-29.196	0	0	0	0	0	0	0
WT111(DD045F3F1DEA)	3.74	13108	2022-11-28 10:49:36.051	0.033	0.384	0.939	0	0	0	22.192	-1.824	-29.196	0	0	0	0	0	0	0
WT111(DD045F3F1DEA)	3.74	13108	2022-11-28 10:49:36.051	0.033	0.383	0.938	0	0	0	22.192	-1.824	-29.196	0	0	0	0	0	0	0
WT111(DD045F3F1DEA)	3.74	13108	2022-11-28 10:49:36.051	0.033	0.383	0.938	0	0	0	22.192	-1.824	-29.196	0	0	0	0	0	0	0
WT333(F4E4E1AF1293)	3.8	13105	2022-11-28 10:49:36.051	-0.001	0.014	1.016	0	0	0	0.802	0.06	-90.95	0	0	0	0	0	0	0
WT333(F4E4E1AF1293)	3.8	13105	2022-11-28 10:49:36.051	-0.001	0.014	1.016	0	0	0	0.802	0.06	-90.95	0	0	0	0	0	0	0
WT333(F4E4E1AF1293)	3.8	13105	2022-11-28 10:49:36.051	-0.001	0.014	1.016	0	0	0	0.802	0.06	-90.95	0	0	0	0	0	0	0
WT333(F4E4E1AF1293)	3.8	13105	2022-11-28 10:49:36.051	0	0.014	1.017	0	0	0	0.802	0.06	-90.95	0	0	0	0	0	0	0
WT333(F4E4E1AF1293)	3.8	13105	2022-11-28 10:49:36.051	0	0.014	1.017	0	0	0	0.802	0.06	-90.95	0	0	0	0	0	0	0
WT333(F4E4E1AF1293)	3.8	13105	2022-11-28 10:49:36.051	0	0.014	1.017	0	0	0	0.802	0.06	-90.95	0	0	0	0	0	0	0
WT333(F4E4E1AF1293)	3.8	13105	2022-11-28 10:49:36.051	0	0.014	1.017	0	0	0	0.802	0.06	-90.95	0	0	0	0	0	0	0
WT333(F4E4E1AF1293)	3.8	13105	2022-11-28 10:49:36.051	-0.001	0.015	1.016	0	0	0	0.802	0.06	-90.95	0	0	0	0	0	0	0
WT333(F4E4E1AF1293)	3.8	13105	2022-11-28 10:49:36.051	-0.001	0.015	1.016	0	0	0	0.802	0.06	-90.95	0	0	0	0	0	0	0
WT333(F4E4E1AF1293)	3.8	13105	2022-11-28 10:49:36.051	-0.001	0.015	1.016	0	0	0	0.802	0.06	-90.95	0	0	0	0	0	0	0
WT333(F4E4E1AF1293)	3.8	13105	2022-11-28 10:49:36.051	-0.001	0.015	1.016	0	0	0	0.802	0.06	-90.95	0	0	0	0	0	0	0
WT333(F4E4E1AF1293)	3.8	13105	2022-11-28 10:49:36.051	0	0.014	1.016	0	0	0	0.802	0.06	-90.95	0	0	0	0	0	0	0
WT333(F4E4E1AF1293)	3.8	13105	2022-11-28 10:49:36.051	0	0.014	1.016	0	0	0	0.802	0.06	-90.95	0	0	0	0	0	0	0
WT333(F4E4E1AF1293)	3.8	13105	2022-11-28 10:49:36.051	0	0.014	1.016	0	0	0	0.802	0.06	-90.95	0	0	0	0	0	0	0
WT333(F4E4E1AF1293)	3.8	13105	2022-11-28 10:49:36.051	0	0.014	1.016	0	0	0	0.802	0.06	-90.95	0	0	0	0	0	0	0
WT333(F4E4E1AF1293)	3.8	13105	2022-11-28 10:49:36.051	-0.001	0.014	1.016	0	0	0	0.802	0.06	-90.95	0	0	0	0	0	0	0
WT222(CAA14FCCF874)	3.76	13105	2022-11-28 10:49:36.066	-0.05	-0.019	0.999	0	0	0	-1.071	2.906	89.522	0	0	0	0	0	0	0
WT222(CAA14FCCF874)	3.76	13105	2022-11-28 10:49:36.066	-0.05	-0.019	0.999	0	0	0	-1.071	2.906	89.522	0	0	0	0	0	0	0
WT222(CAA14FCCF874)	3.76	13105	2022-11-28 10:49:36.066	-0.05	-0.019	0.999	0	0	0	-1.071	2.906	89.522	0	0	0	0	0	0	0
WT222(CAA14FCCF874)	3.76	13105	2022-11-28 10:49:36.066	-0.05	-0.019	0.999	0	0	0	-1.071	2.906	89.522	0	0	0	0	0	0	0
WT222(CAA14FCCF874)	3.76	13105	2022-11-28 10:49:36.066	-0.05	-0.019	0.999	0	0	0	-1.071	2.906	89.522	0	0	0	0	0	0	0
WT222(CAA14FCCF874)	3.76	13105	2022-11-28 10:49:36.066	-0.05	-0.019	0.999	0	0	0	-1.071	2.906	89.522	0	0	0	0	0	0	0
WT222(CAA14FCCF874)	3.76	13105	2022-11-28 10:49:36.066	-0.051	-0.019	0.999	0	0	0	-1.071	2.906	89.522	0	0	0	0	0	0	0
WT222(CAA14FCCF874)	3.76	13105	2022-11-28 10:49:36.066	-0.051	-0.019	0.999	0	0	0	-1.071	2.906	89.522	0	0	0	0	0	0	0
WT111(DD045F3F1DEA)	3.74	13108	2022-11-28 10:49:36.113	0.033	0.383	0.938	0	0	0	22.192	-1.824	-29.196	0	0	0	0	0	0	0
WT111(DD045F3F1DEA)	3.74	13108	2022-11-28 10:49:36.113	0.033	0.383	0.938	0	0	0	22.192	-1.824	-29.196	0	0	0	0	0	0	0
WT111(DD045F3F1DEA)	3.74	13108	2022-11-28 10:49:36.113	0.032	0.384	0.939	0	0	0	22.192	-1.824	-29.196	0	0	0	0	0	0	0
WT111(DD045F3F1DEA)	3.74	13108	2022-11-28 10:49:36.113	0.032	0.384	0.939	0	0	0	22.192	-1.824	-29.196	0	0	0	0	0	0	0
WT111(DD045F3F1DEA)	3.74	13108	2022-11-28 10:49:36.113	0.032	0.384	0.939	0	0	0	22.192	-1.824	-29.196	0	0	0	0	0	0	0
WT111(DD045F3F1DEA)	3.74	13108	2022-11-28 10:49:36.113	0.032	0.384	0.939	0	0	0	22.192	-1.824	-29.196	0	0	0	0	0	0	0
WT111(DD045F3F1DEA)	3.74	13108	2022-11-28 10:49:36.113	0.033	0.384	0.938	0	0	0	22.192	-1.824	-29.196	0	0	0	0	0	0	0
WT111(DD045F3F1DEA)	3.74	13108	2022-11-28 10:49:36.113	0.033	0.384	0.938	0	0	0	22.192	-1.824	-29.196	0	0	0	0	0	0	0
WT111(DD045F3F1DEA)	3.74	13108	2022-11-28 10:49:36.145	0.033	0.384	0.938	0	0	0	22.192	-1.824	-29.196	0	0	0	0	0	0	0
WT111(DD045F3F1DEA)	3.74	13108	2022-11-28 10:49:36.145	0.033	0.384	0.938	0	0	0	22.192	-1.824	-29.196	0	0	0	0	0	0	0
WT111(DD045F3F1DEA)	3.74	13108	2022-11-28 10:49:36.145	0.032	0.383	0.939	0	0	0	22.192	-1.824	-29.196	0	0	0	0	0	0	0
WT111(DD045F3F1DEA)	3.74	13108	2022-11-28 10:49:36.145	0.032	0.383	0.939	0	0	0	22.192	-1.824	-29.196	0	0	0	0	0	0	0
WT111(DD045F3F1DEA)	3.74	13108	2022-11-28 10:49:36.145	0.032	0.383	0.939	0	0	0	22.192	-1.824	-29.196	0	0	0	0	0	0	0
WT111(DD045F3F1DEA)	3.74	13108	2022-11-28 10:49:36.145	0.032	0.383	0.939	0	0	0	22.192	-1.824	-29.196	0	0	0	0	0	0	0
WT111(DD045F3F1DEA)	3.74	13108	2022-11-28 10:49:36.145	0.032	0.383	0.939	0	0	0	22.192	-1.824	-29.196	0	0	0	0	0	0	0
WT111(DD045F3F1DEA)	3.74	13108	2022-11-28 10:49:36.145	0.032	0.383	0.939	0	0	0	22.192	-1.824	-29.196	0	0	0	0	0	0	0
WT222(CAA14FCCF874)	3.76	13105	2022-11-28 10:49:36.160	-0.05	-0.018	0.999	0	0	0	-1.071	2.906	89.522	0	0	0	0	0	0	0
WT222(CAA14FCCF874)	3.76	13105	2022-11-28 10:49:36.160	-0.05	-0.018	0.999	0	0	0	-1.071	2.906	89.522	0	0	0	0	0	0	0
WT222(CAA14FCCF874)	3.76	13105	2022-11-28 10:49:36.160	-0.05	-0.019	0.999	0	0	0	-1.071	2.906	89.522	0	0	0	0	0	0	0
WT222(CAA14FCCF874)	3.76	13105	2022-11-28 10:49:36.160	-0.05	-0.019	0.999	0	0	0	-1.071	2.906	89.522	0	0	0	0	0	0	0
WT222(CAA14FCCF874)	3.76	13105	2022-11-28 10:49:36.160	-0.05	-0.019	0.999	0	0	0	-1.071	2.906	89.522	0	0	0	0	0	0	0
WT222(CAA14FCCF874)	3.76	13105	2022-11-28 10:49:36.160	-0.05	-0.019	0.999	0	0	0	-1.071	2.906	89.522	0	0	0	0	0	0	0
WT222(CAA14FCCF874)	3.76	13105	2022-11-28 10:49:36.160	-0.051	-0.019	0.999	0	0	0	-1.071	2.906	89.522	0	0	0	0	0	0	0
WT222(CAA14FCCF874)	3.76	13105	2022-11-28 10:49:36.160	-0.051	-0.019	0.999	0	0	0	-1.071	2.906	89.522	0	0	0	0	0	0	0
WT333(F4E4E1AF1293)	3.8	13105	2022-11-28 10:49:36.176	-0.001	0.014	1.016	0	0	0	0.802	0.06	-90.95	0	0	0	0	0	0	0
WT333(F4E4E1AF1293)	3.8	13105	2022-11-28 10:49:36.176	-0.001	0.014	1.016	0	0	0	0.802	0.06	-90.95	0	0	0	0	0	0	0
WT333(F4E4E1AF1293)	3.8	13105	2022-11-28 10:49:36.176	-0.001	0.014	1.016	0	0	0	0.802	0.06	-90.95	0	0	0	0	0	0	0
WT333(F4E4E1AF1293)	3.8	13105	2022-11-28 10:49:36.176	-0.001	0.015	1.016	0	0	0	0.802	0.06	-90.95	0	0	0	0	0	0	0
WT333(F4E4E1AF1293)	3.8	13105	2022-11-28 10:49:36.176	-0.001	0.015	1.016	0	0	0	0.802	0.06	-90.95	0	0	0	0	0	0	0
WT333(F4E4E1AF1293)	3.8	13105	2022-11-28 10:49:36.176	-0.001	0.015	1.016	0	0	0	0.802	0.06	-90.95	0	0	0	0	0	0	0
WT333(F4E4E1AF1293)	3.8	13105	2022-11-28 10:49:36.176	-0.001	0.015	1.016	0	0	0	0.802	0.06	-90.95	0	0	0	0	0	0	0
WT333(F4E4E1AF1293)	3.8	13105	2022-11-28 10:49:36.176	-0.001	0.015	1.016	0	0	0	0.802	0.06	-90.95	0	0	0	0	0	0	0
WT333(F4E4E1AF1293)	3.8	13105	2022-11-28 10:49:36.176	-0.001	0.015	1.016	0	0	0	0.802	0.06	-90.95	0	0	0	0	0	0	0
WT333(F4E4E1AF1293)	3.8	13105	2022-11-28 10:49:36.176	-0.001	0.015	1.016	0	0	0	0.802	0.06	-90.95	0	0	0	0	0	0	0
WT333(F4E4E1AF1293)	3.8	13105	2022-11-28 10:49:36.176	-0.001	0.015	1.016	0	0	0	0.802	0.06	-90.95	0	0	0	0	0	0	0
WT333(F4E4E1AF1293)	3.8	13105	2022-11-28 10:49:36.176	0	0.015	1.016	0	0	0	0.802	0.06	-90.95	0	0	0	0	0	0	0
WT333(F4E4E1AF1293)	3.8	13105	2022-11-28 10:49:36.176	0	0.015	1.016	0	0	0	0.802	0.06	-90.95	0	0	0	0	0	0	0
WT333(F4E4E1AF1293)	3.8	13105	2022-11-28 10:49:36.176	0	0.015	1.016	0	0	0	0.802	0.06	-90.95	0	0	0	0	0	0	0
WT333(F4E4E1AF1293)	3.8	13105	2022-11-28 10:49:36.176	0	0.015	1.016	0	0	0	0.802	0.06	-90.95	0	0	0	0	0	0	0
WT333(F4E4E1AF1293)	3.8	13105	2022-11-28 10:49:36.176	-0.001	0.014	1.016	0	0	0	0.802	0.06	-90.95	0	0	0	0	0	0	0
WT333(F4E4E1AF1293)	3.8	13105	2022-11-28 10:49:36.176	-0.001	0.014	1.016	0	0	0	0.802	0.06	-90.95	0	0	0	0	0	0	0
WT333(F4E4E1AF1293)	3.8	13105	2022-11-28 10:49:36.176	-0.001	0.014	1.016	0	0	0	0.802	0.06	-90.95	0	0	0	0	0	0	0
WT333(F4E4E1AF1293)	3.8	13105	2022-11-28 10:49:36.176	-0.001	0.014	1.016	0	0	0	0.802	0.06	-90.95	0	0	0	0	0	0	0
WT333(F4E4E1AF1293)	3.8	13105	2022-11-28 10:49:36.176	-0.001	0.014	1.015	0	0	0	0.802	0.06	-90.95	0	0	0	0	0	0	0
WT333(F4E4E1AF1293)	3.8	13105	2022-11-28 10:49:36.176	-0.001	0.014	1.015	0	0	0	0.802	0.06	-90.95	0	0	0	0	0	0	0
WT333(F4E4E1AF1293)	3.8	13105	2022-11-28 10:49:36.176	-0.001	0.014	1.015	0	0	0	0.802	0.06	-90.95	0	0	0	0	0	0	0
WT333(F4E4E1AF1293)	3.8	13105	2022-11-28 10:49:36.176	-0.001	0.014	1.015	0	0	0	0.802	0.06	-90.95	0	0	0	0	0	0	0
WT333(F4E4E1AF1293)	3.8	13105	2022-11-28 10:49:36.176	0.003	0.013	1.017	0	0	0	0.802	0.06	-90.95	0	0	0	0	0	0	0
WT222(CAA14FCCF874)	3.76	13105	2022-11-28 10:49:36.223	-0.051	-0.018	0.999	0	0	0	-1.071	2.906	89.522	0	0	0	0	0	0	0
WT222(CAA14FCCF874)	3.76	13105	2022-11-28 10:49:36.223	-0.051	-0.018	0.999	0	0	0	-1.071	2.906	89.522	0	0	0	0	0	0	0
WT222(CAA14FCCF874)	3.76	13105	2022-11-28 10:49:36.223	-0.051	-0.018	0.999	0	0	0	-1.071	2.906	89.522	0	0	0	0	0	0	0
WT222(CAA14FCCF874)	3.76	13105	2022-11-28 10:49:36.223	-0.051	-0.018	0.999	0	0	0	-1.071	2.906	89.522	0	0	0	0	0	0	0
WT222(CAA14FCCF874)	3.76	13105	2022-11-28 10:49:36.223	-0.051	-0.018	0.999	0	0	0	-1.071	2.906	89.522	0	0	0	0	0	0	0
WT222(CAA14FCCF874)	3.76	13105	2022-11-28 10:49:36.223	-0.051	-0.018	0.999	0	0	0	-1.071	2.906	89.522	0	0	0	0	0	0	0
WT222(CAA14FCCF874)	3.76	13105	2022-11-28 10:49:36.223	-0.05	-0.018	0.999	0	0	0	-1.071	2.906	89.522	0	0	0	0	0	0	0
WT222(CAA14FCCF874)	3.76	13105	2022-11-28 10:49:36.223	-0.05	-0.018	0.999	0	0	0	-1.071	2.906	89.522	0	0	0	0	0	0	0
WT111(DD045F3F1DEA)	3.74	13108	2022-11-28 10:49:36.223	0.032	0.383	0.939	0	0	0	22.192	-1.824	-29.196	0	0	0	0	0	0	0
WT111(DD045F3F1DEA)	3.74	13108	2022-11-28 10:49:36.223	0.032	0.383	0.939	0	0	0	22.192	-1.824	-29.196	0	0	0	0	0	0	0
WT111(DD045F3F1DEA)	3.74	13108	2022-11-28 10:49:36.223	0.033	0.384	0.939	0	0	0	22.192	-1.824	-29.196	0	0	0	0	0	0	0
WT111(DD045F3F1DEA)	3.74	13108	2022-11-28 10:49:36.223	0.033	0.384	0.939	0	0	0	22.192	-1.824	-29.196	0	0	0	0	0	0	0
WT111(DD045F3F1DEA)	3.74	13108	2022-11-28 10:49:36.223	0.033	0.384	0.939	0	0	0	22.192	-1.824	-29.196	0	0	0	0	0	0	0
WT111(DD045F3F1DEA)	3.74	13108	2022-11-28 10:49:36.223	0.033	0.384	0.939	0	0	0	22.192	-1.824	-29.196	0	0	0	0	0	0	0
WT111(DD045F3F1DEA)	3.74	13108	2022-11-28 10:49:36.223	0.032	0.383	0.939	0	0	0	22.192	-1.824	-29.196	0	0	0	0	0	0	0
WT111(DD045F3F1DEA)	3.74	13108	2022-11-28 10:49:36.223	0.032	0.383	0.939	0	0	0	22.192	-1.824	-29.196	0	0	0	0	0	0	0
WT111(DD045F3F1DEA)	3.74	13108	2022-11-28 10:49:36.223	0.032	0.383	0.939	0	0	0	22.192	-1.824	-29.196	0	0	0	0	0	0	0
WT111(DD045F3F1DEA)	3.74	13108	2022-11-28 10:49:36.223	0.032	0.383	0.939	0	0	0	22.192	-1.824	-29.196	0	0	0	0	0	0	0
WT111(DD045F3F1DEA)	3.74	13108	2022-11-28 10:49:36.223	0.032	0.383	0.938	0	0	0	22.192	-1.824	-29.196	0	0	0	0	0	0	0
WT111(DD045F3F1DEA)	3.74	13108	2022-11-28 10:49:36.223	0.032	0.383	0.938	0	0	0	22.192	-1.824	-29.196	0	0	0	0	0	0	0
WT111(DD045F3F1DEA)	3.74	13108	2022-11-28 10:49:36.223	0.032	0.383	0.938	0	0	0	22.192	-1.824	-29.196	0	0	0	0	0	0	0
WT111(DD045F3F1DEA)	3.74	13108	2022-11-28 10:49:36.223	0.032	0.383	0.938	0	0	0	22.192	-1.824	-29.196	0	0	0	0	0	0	0
WT111(DD045F3F1DEA)	3.74	13108	2022-11-28 10:49:36.223	0.031	0.383	0.938	0	0	0	22.192	-1.824	-29.196	0	0	0	0	0	0	0
WT111(DD045F3F1DEA)	3.74	13108	2022-11-28 10:49:36.223	0.031	0.383	0.938	0	0	0	22.192	-1.824	-29.196	0	0	0	0	0	0	0
WT111(DD045F3F1DEA)	3.74	13108	2022-11-28 10:49:36.254	0.031	0.383	0.938	0	0	0	22.192	-1.824	-29.196	0	0	0	0	0	0	0
WT111(DD045F3F1DEA)	3.74	13108	2022-11-28 10:49:36.254	0.031	0.383	0.938	0	0	0	22.192	-1.824	-29.196	0	0	0	0	0	0	0
WT111(DD045F3F1DEA)	3.74	13108	2022-11-28 10:49:36.254	0.032	0.382	0.938	0	0	0	22.192	-1.824	-29.196	0	0	0	0	0	0	0
WT111(DD045F3F1DEA)	3.74	13108	2022-11-28 10:49:36.254	0.032	0.382	0.938	0	0	0	22.192	-1.824	-29.196	0	0	0	0	0	0	0
WT111(DD045F3F1DEA)	3.74	13108	2022-11-28 10:49:36.254	0.032	0.382	0.938	0	0	0	22.192	-1.824	-29.196	0	0	0	0	0	0	0
WT111(DD045F3F1DEA)	3.74	13108	2022-11-28 10:49:36.254	0.032	0.382	0.938	0	0	0	22.192	-1.824	-29.196	0	0	0	0	0	0	0
WT111(DD045F3F1DEA)	3.74	13108	2022-11-28 10:49:36.254	0.032	0.383	0.939	0	0	0	22.192	-1.824	-29.196	0	0	0	0	0	0	0
WT111(DD045F3F1DEA)	3.74	13108	2022-11-28 10:49:36.254	0.032	0.383	0.939	0	0	0	22.192	-1.824	-29.196	0	0	0	0	0	0	0
WT111(DD045F3F1DEA)	3.74	13108	2022-11-28 10:49:36.285	0.032	0.383	0.939	0	0	0	22.192	-1.824	-29.196	0	0	0	0	0	0	0
WT111(DD045F3F1DEA)	3.74	13108	2022-11-28 10:49:36.285	0.032	0.382	0.939	0	0	0	22.192	-1.824	-29.196	0	0	0	0	0	0	0
WT111(DD045F3F1DEA)	3.74	13108	2022-11-28 10:49:36.285	0.032	0.382	0.939	0	0	0	22.192	-1.824	-29.196	0	0	0	0	0	0	0
WT111(DD045F3F1DEA)	3.74	13108	2022-11-28 10:49:36.285	0.032	0.382	0.939	0	0	0	22.192	-1.824	-29.196	0	0	0	0	0	0	0
WT111(DD045F3F1DEA)	3.74	13108	2022-11-28 10:49:36.285	0.032	0.382	0.939	0	0	0	22.192	-1.824	-29.196	0	0	0	0	0	0	0
WT111(DD045F3F1DEA)	3.74	13108	2022-11-28 10:49:36.285	0.032	0.383	0.939	0	0	0	22.192	-1.824	-29.196	0	0	0	0	0	0	0
WT111(DD045F3F1DEA)	3.74	13108	2022-11-28 10:49:36.285	0.032	0.383	0.939	0	0	0	22.192	-1.824	-29.196	0	0	0	0	0	0	0
WT111(DD045F3F1DEA)	3.74	13108	2022-11-28 10:49:36.285	0.032	0.383	0.939	0	0	0	22.192	-1.824	-29.196	0	0	0	0	0	0	0
WT333(F4E4E1AF1293)	3.8	13105	2022-11-28 10:49:36.332	0.003	0.013	1.017	0	0	0	0.802	0.06	-90.95	0	0	0	0	0	0	0
WT333(F4E4E1AF1293)	3.8	13105	2022-11-28 10:49:36.332	0.003	0.013	1.017	0	0	0	0.802	0.06	-90.95	0	0	0	0	0	0	0
WT333(F4E4E1AF1293)	3.8	13105	2022-11-28 10:49:36.332	0.003	0.013	1.017	0	0	0	0.802	0.06	-90.95	0	0	0	0	0	0	0
WT333(F4E4E1AF1293)	3.8	13105	2022-11-28 10:49:36.332	0.004	0.015	1.016	0	0	0	0.802	0.06	-90.95	0	0	0	0	0	0	0
WT333(F4E4E1AF1293)	3.8	13105	2022-11-28 10:49:36.332	0.004	0.015	1.016	0	0	0	0.802	0.06	-90.95	0	0	0	0	0	0	0
WT333(F4E4E1AF1293)	3.8	13105	2022-11-28 10:49:36.332	0.004	0.015	1.016	0	0	0	0.802	0.06	-90.95	0	0	0	0	0	0	0
WT333(F4E4E1AF1293)	3.8	13105	2022-11-28 10:49:36.332	0.004	0.015	1.016	0	0	0	0.802	0.06	-90.95	0	0	0	0	0	0	0
WT333(F4E4E1AF1293)	3.8	13105	2022-11-28 10:49:36.332	0.004	0.016	1.016	0	0	0	0.802	0.06	-90.95	0	0	0	0	0	0	0
WT333(F4E4E1AF1293)	3.8	13105	2022-11-28 10:49:36.332	0.004	0.016	1.016	0	0	0	0.802	0.06	-90.95	0	0	0	0	0	0	0
WT333(F4E4E1AF1293)	3.8	13105	2022-11-28 10:49:36.332	0.004	0.016	1.016	0	0	0	0.802	0.06	-90.95	0	0	0	0	0	0	0
WT333(F4E4E1AF1293)	3.8	13105	2022-11-28 10:49:36.332	0.004	0.016	1.016	0	0	0	0.802	0.06	-90.95	0	0	0	0	0	0	0
WT333(F4E4E1AF1293)	3.8	13105	2022-11-28 10:49:36.332	0.003	0.016	1.017	0	0	0	0.802	0.06	-90.95	0	0	0	0	0	0	0
WT333(F4E4E1AF1293)	3.8	13105	2022-11-28 10:49:36.332	0.003	0.016	1.017	0	0	0	0.802	0.06	-90.95	0	0	0	0	0	0	0
WT333(F4E4E1AF1293)	3.8	13105	2022-11-28 10:49:36.332	0.003	0.016	1.017	0	0	0	0.802	0.06	-90.95	0	0	0	0	0	0	0
WT333(F4E4E1AF1293)	3.8	13105	2022-11-28 10:49:36.332	0.003	0.016	1.017	0	0	0	0.802	0.055	-90.95	0	0	0	0	0	0	0
WT333(F4E4E1AF1293)	3.8	13105	2022-11-28 10:49:36.332	0.008	0.014	1.016	0	0	0	0.802	0.055	-90.95	0	0	0	0	0	0	0
WT333(F4E4E1AF1293)	3.8	13105	2022-11-28 10:49:36.332	0.008	0.014	1.016	0	0	0	0.802	0.055	-90.95	0	0	0	0	0	0	0
WT333(F4E4E1AF1293)	3.8	13105	2022-11-28 10:49:36.332	0.008	0.014	1.016	0	0	0	0.802	0.055	-90.95	0	0	0	0	0	0	0
WT333(F4E4E1AF1293)	3.8	13105	2022-11-28 10:49:36.332	0.008	0.014	1.016	0	0	0	0.802	0.055	-90.95	0	0	0	0	0	0	0
WT333(F4E4E1AF1293)	3.8	13105	2022-11-28 10:49:36.332	-0.001	0.014	1.016	0	0	0	0.807	0.055	-90.95	0	0	0	0	0	0	0
WT333(F4E4E1AF1293)	3.8	13105	2022-11-28 10:49:36.332	-0.001	0.014	1.016	0	0	0	0.807	0.055	-90.95	0	0	0	0	0	0	0
WT333(F4E4E1AF1293)	3.8	13105	2022-11-28 10:49:36.332	-0.001	0.014	1.016	0	0	0	0.807	0.055	-90.95	0	0	0	0	0	0	0
WT333(F4E4E1AF1293)	3.8	13105	2022-11-28 10:49:36.332	-0.001	0.014	1.016	0	0	0	0.807	0.055	-90.95	0	0	0	0	0	0	0
WT333(F4E4E1AF1293)	3.8	13105	2022-11-28 10:49:36.332	0.016	0.011	1.016	-0.244	0	0	0.802	0.055	-90.95	0	0	0	0	0	0	0
WT111(DD045F3F1DEA)	3.74	13108	2022-11-28 10:49:36.348	0.032	0.383	0.939	0	0	0	22.192	-1.824	-29.196	0	0	0	0	0	0	0
WT111(DD045F3F1DEA)	3.74	13108	2022-11-28 10:49:36.348	0.032	0.383	0.939	0	0	0	22.192	-1.824	-29.196	0	0	0	0	0	0	0
WT111(DD045F3F1DEA)	3.74	13108	2022-11-28 10:49:36.348	0.032	0.383	0.939	0	0	0	22.192	-1.824	-29.196	0	0	0	0	0	0	0
WT111(DD045F3F1DEA)	3.74	13108	2022-11-28 10:49:36.348	0.032	0.383	0.939	0	0	0	22.192	-1.824	-29.196	0	0	0	0	0	0	0
WT111(DD045F3F1DEA)	3.74	13108	2022-11-28 10:49:36.348	0.032	0.383	0.939	0	0	0	22.192	-1.824	-29.196	0	0	0	0	0	0	0
WT111(DD045F3F1DEA)	3.74	13108	2022-11-28 10:49:36.348	0.032	0.383	0.939	0	0	0	22.192	-1.824	-29.196	0	0	0	0	0	0	0
WT111(DD045F3F1DEA)	3.74	13108	2022-11-28 10:49:36.348	0.032	0.383	0.939	0	0	0	22.192	-1.824	-29.196	0	0	0	0	0	0	0
WT111(DD045F3F1DEA)	3.74	13108	2022-11-28 10:49:36.348	0.032	0.383	0.939	0	0	0	22.192	-1.824	-29.196	0	0	0	0	0	0	0
WT222(CAA14FCCF874)	3.76	13105	2022-11-28 10:49:36.395	-0.051	-0.019	0.999	0	0	0	-1.071	2.906	89.522	0	0	0	0	0	0	0
WT222(CAA14FCCF874)	3.76	13105	2022-11-28 10:49:36.395	-0.051	-0.018	0.999	0	0	0	-1.071	2.906	89.522	0	0	0	0	0	0	0
WT222(CAA14FCCF874)	3.76	13105	2022-11-28 10:49:36.395	-0.051	-0.018	0.999	0	0	0	-1.071	2.906	89.522	0	0	0	0	0	0	0
WT222(CAA14FCCF874)	3.76	13105	2022-11-28 10:49:36.395	-0.051	-0.018	0.999	0	0	0	-1.071	2.906	89.522	0	0	0	0	0	0	0
WT222(CAA14FCCF874)	3.76	13105	2022-11-28 10:49:36.395	-0.051	-0.018	0.999	0	0	0	-1.071	2.906	89.522	0	0	0	0	0	0	0
WT222(CAA14FCCF874)	3.76	13105	2022-11-28 10:49:36.395	-0.05	-0.019	0.999	0	0	0	-1.071	2.906	89.522	0	0	0	0	0	0	0
WT222(CAA14FCCF874)	3.76	13105	2022-11-28 10:49:36.395	-0.05	-0.019	0.999	0	0	0	-1.071	2.906	89.522	0	0	0	0	0	0	0
WT222(CAA14FCCF874)	3.76	13105	2022-11-28 10:49:36.395	-0.05	-0.019	0.999	0	0	0	-1.071	2.906	89.522	0	0	0	0	0	0	0
WT222(CAA14FCCF874)	3.76	13105	2022-11-28 10:49:36.395	-0.051	-0.018	0.999	0	0	0	-1.071	2.906	89.522	0	0	0	0	0	0	0
WT222(CAA14FCCF874)	3.76	13105	2022-11-28 10:49:36.395	-0.051	-0.019	0.999	0	0	0	-1.071	2.906	89.522	0	0	0	0	0	0	0
WT222(CAA14FCCF874)	3.76	13105	2022-11-28 10:49:36.395	-0.051	-0.019	0.999	0	0	0	-1.071	2.906	89.522	0	0	0	0	0	0	0
WT222(CAA14FCCF874)	3.76	13105	2022-11-28 10:49:36.395	-0.051	-0.019	0.999	0	0	0	-1.071	2.906	89.522	0	0	0	0	0	0	0
WT222(CAA14FCCF874)	3.76	13105	2022-11-28 10:49:36.395	-0.051	-0.019	0.999	0	0	0	-1.071	2.906	89.522	0	0	0	0	0	0	0
WT222(CAA14FCCF874)	3.76	13105	2022-11-28 10:49:36.395	-0.051	-0.019	0.999	0	0	0	-1.071	2.906	89.522	0	0	0	0	0	0	0
WT222(CAA14FCCF874)	3.76	13105	2022-11-28 10:49:36.395	-0.051	-0.019	0.999	0	0	0	-1.071	2.906	89.522	0	0	0	0	0	0	0
WT222(CAA14FCCF874)	3.76	13105	2022-11-28 10:49:36.395	-0.051	-0.019	0.999	0	0	0	-1.071	2.906	89.522	0	0	0	0	0	0	0
WT222(CAA14FCCF874)	3.76	13105	2022-11-28 10:49:36.395	-0.051	-0.019	0.999	0	0	0	-1.071	2.906	89.522	0	0	0	0	0	0	0
WT222(CAA14FCCF874)	3.76	13105	2022-11-28 10:49:36.395	-0.051	-0.019	0.999	0	0	0	-1.071	2.906	89.522	0	0	0	0	0	0	0
WT222(CAA14FCCF874)	3.76	13105	2022-11-28 10:49:36.395	-0.051	-0.019	0.999	0	0	0	-1.071	2.906	89.522	0	0	0	0	0	0	0
WT222(CAA14FCCF874)	3.76	13105	2022-11-28 10:49:36.395	-0.051	-0.019	0.999	0	0	0	-1.071	2.906	89.522	0	0	0	0	0	0	0
WT222(CAA14FCCF874)	3.76	13105	2022-11-28 10:49:36.395	-0.05	-0.019	0.999	0	0	0	-1.071	2.906	89.522	0	0	0	0	0	0	0
WT222(CAA14FCCF874)	3.76	13105	2022-11-28 10:49:36.395	-0.05	-0.019	0.999	0	0	0	-1.071	2.906	89.522	0	0	0	0	0	0	0
WT222(CAA14FCCF874)	3.76	13105	2022-11-28 10:49:36.395	-0.05	-0.019	0.999	0	0	0	-1.071	2.906	89.522	0	0	0	0	0	0	0
WT222(CAA14FCCF874)	3.76	13105	2022-11-28 10:49:36.395	-0.05	-0.019	0.999	0	0	0	-1.071	2.906	89.522	0	0	0	0	0	0	0
WT222(CAA14FCCF874)	3.76	13105	2022-11-28 10:49:36.395	-0.05	-0.019	0.999	0	0	0	-1.071	2.906	89.522	0	0	0	0	0	0	0
WT222(CAA14FCCF874)	3.76	13105	2022-11-28 10:49:36.395	-0.05	-0.019	0.999	0	0	0	-1.071	2.906	89.522	0	0	0	0	0	0	0
WT222(CAA14FCCF874)	3.76	13105	2022-11-28 10:49:36.395	-0.05	-0.019	0.999	0	0	0	-1.071	2.906	89.522	0	0	0	0	0	0	0
WT222(CAA14FCCF874)	3.76	13105	2022-11-28 10:49:36.395	-0.05	-0.019	0.999	0	0	0	-1.071	2.906	89.522	0	0	0	0	0	0	0
WT222(CAA14FCCF874)	3.76	13105	2022-11-28 10:49:36.395	-0.05	-0.019	0.999	0	0	0	-1.071	2.906	89.522	0	0	0	0	0	0	0
WT222(CAA14FCCF874)	3.76	13105	2022-11-28 10:49:36.395	-0.05	-0.019	0.999	0	0	0	-1.071	2.906	89.522	0	0	0	0	0	0	0
WT222(CAA14FCCF874)	3.76	13105	2022-11-28 10:49:36.395	-0.05	-0.019	0.999	0	0	0	-1.071	2.906	89.522	0	0	0	0	0	0	0
WT222(CAA14FCCF874)	3.76	13105	2022-11-28 10:49:36.395	-0.05	-0.019	0.999	0	0	0	-1.071	2.906	89.522	0	0	0	0	0	0	0
WT222(CAA14FCCF874)	3.76	13105	2022-11-28 10:49:36.410	-0.044	-0.017	1	0	0	0	-1.071	2.906	89.522	0	0	0	0	0	0	0
WT222(CAA14FCCF874)	3.76	13105	2022-11-28 10:49:36.410	-0.044	-0.017	1	0	0	0	-1.071	2.9	89.522	0	0	0	0	0	0	0
WT222(CAA14FCCF874)	3.76	13105	2022-11-28 10:49:36.410	-0.044	-0.017	1	0	0	0	-1.071	2.9	89.522	0	0	0	0	0	0	0
WT222(CAA14FCCF874)	3.76	13105	2022-11-28 10:49:36.410	-0.044	-0.017	1	0	0	0	-1.071	2.9	89.522	0	0	0	0	0	0	0
WT222(CAA14FCCF874)	3.76	13105	2022-11-28 10:49:36.410	-0.047	-0.02	0.999	0	0	0	-1.071	2.9	89.522	0	0	0	0	0	0	0
WT222(CAA14FCCF874)	3.76	13105	2022-11-28 10:49:36.410	-0.047	-0.02	0.999	0	0	0	-1.071	2.9	89.522	0	0	0	0	0	0	0
WT222(CAA14FCCF874)	3.76	13105	2022-11-28 10:49:36.410	-0.047	-0.02	0.999	0	0	0	-1.066	2.9	89.522	0	0	0	0	0	0	0
WT222(CAA14FCCF874)	3.76	13105	2022-11-28 10:49:36.410	-0.047	-0.02	0.999	0	0	0	-1.066	2.9	89.522	0	0	0	0	0	0	0
WT111(DD045F3F1DEA)	3.74	13108	2022-11-28 10:49:36.410	0.032	0.383	0.939	0	0	0	22.192	-1.824	-29.196	0	0	0	0	0	0	0
WT111(DD045F3F1DEA)	3.74	13108	2022-11-28 10:49:36.410	0.032	0.382	0.939	0	0	0	22.192	-1.824	-29.196	0	0	0	0	0	0	0
WT111(DD045F3F1DEA)	3.74	13108	2022-11-28 10:49:36.410	0.032	0.382	0.939	0	0	0	22.192	-1.824	-29.196	0	0	0	0	0	0	0
WT111(DD045F3F1DEA)	3.74	13108	2022-11-28 10:49:36.410	0.032	0.382	0.939	0	0	0	22.192	-1.824	-29.196	0	0	0	0	0	0	0
WT111(DD045F3F1DEA)	3.74	13108	2022-11-28 10:49:36.410	0.032	0.382	0.939	0	0	0	22.192	-1.824	-29.196	0	0	0	0	0	0	0
WT111(DD045F3F1DEA)	3.74	13108	2022-11-28 10:49:36.410	0.032	0.383	0.938	0	0	0	22.192	-1.824	-29.196	0	0	0	0	0	0	0
WT111(DD045F3F1DEA)	3.74	13108	2022-11-28 10:49:36.410	0.032	0.383	0.938	0	0	0	22.192	-1.824	-29.196	0	0	0	0	0	0	0
WT111(DD045F3F1DEA)	3.74	13108	2022-11-28 10:49:36.410	0.032	0.383	0.938	0	0	0	22.192	-1.824	-29.196	0	0	0	0	0	0	0
WT333(F4E4E1AF1293)	3.8	13105	2022-11-28 10:49:36.410	0.016	0.011	1.016	-0.244	0	0	0.802	0.049	-90.95	0	0	0	0	0	0	0
WT333(F4E4E1AF1293)	3.8	13105	2022-11-28 10:49:36.410	0.016	0.011	1.016	-0.244	0	0	0.802	0.049	-90.95	0	0	0	0	0	0	0
WT333(F4E4E1AF1293)	3.8	13105	2022-11-28 10:49:36.410	0.016	0.011	1.016	-0.244	0	0	0.802	0.049	-90.95	0	0	0	0	0	0	0
WT333(F4E4E1AF1293)	3.8	13105	2022-11-28 10:49:36.410	0.013	0.013	1.015	0.061	0	0	0.802	0.049	-90.95	0	0	0	0	0	0	0
WT333(F4E4E1AF1293)	3.8	13105	2022-11-28 10:49:36.410	0.013	0.013	1.015	0.061	0	0	0.802	0.049	-90.95	0	0	0	0	0	0	0
WT333(F4E4E1AF1293)	3.8	13105	2022-11-28 10:49:36.410	0.013	0.013	1.015	0.061	0	0	0.802	0.044	-90.95	0	0	0	0	0	0	0
WT333(F4E4E1AF1293)	3.8	13105	2022-11-28 10:49:36.410	0.013	0.013	1.015	0.061	0	0	0.802	0.044	-90.95	0	0	0	0	0	0	0
WT333(F4E4E1AF1293)	3.8	13105	2022-11-28 10:49:36.410	-0.008	0.011	1.017	-0.366	0.061	0	0.797	0.044	-90.95	0	0	0	0	0	0	0
WT111(DD045F3F1DEA)	3.74	13108	2022-11-28 10:49:36.441	0.032	0.383	0.938	0	0	0	22.192	-1.824	-29.196	0	0	0	0	0	0	0
WT111(DD045F3F1DEA)	3.74	13108	2022-11-28 10:49:36.441	0.032	0.383	0.939	0	0	0	22.192	-1.824	-29.196	0	0	0	0	0	0	0
WT111(DD045F3F1DEA)	3.74	13108	2022-11-28 10:49:36.441	0.032	0.383	0.939	0	0	0	22.192	-1.824	-29.196	0	0	0	0	0	0	0
WT111(DD045F3F1DEA)	3.74	13108	2022-11-28 10:49:36.441	0.032	0.383	0.939	0	0	0	22.192	-1.824	-29.196	0	0	0	0	0	0	0
WT111(DD045F3F1DEA)	3.74	13108	2022-11-28 10:49:36.441	0.032	0.383	0.939	0	0	0	22.192	-1.824	-29.196	0	0	0	0	0	0	0
WT111(DD045F3F1DEA)	3.74	13108	2022-11-28 10:49:36.441	0.033	0.382	0.94	0	0	0	22.192	-1.824	-29.196	0	0	0	0	0	0	0
WT111(DD045F3F1DEA)	3.74	13108	2022-11-28 10:49:36.441	0.033	0.382	0.94	0	0	0	22.192	-1.824	-29.196	0	0	0	0	0	0	0
WT111(DD045F3F1DEA)	3.74	13108	2022-11-28 10:49:36.441	0.033	0.382	0.94	0	0	0	22.192	-1.824	-29.196	0	0	0	0	0	0	0
WT111(DD045F3F1DEA)	3.74	13108	2022-11-28 10:49:36.473	0.033	0.382	0.94	0	0	0	22.192	-1.824	-29.196	0	0	0	0	0	0	0
WT111(DD045F3F1DEA)	3.74	13108	2022-11-28 10:49:36.473	0.032	0.38	0.935	0	0	0	22.192	-1.824	-29.196	0	0	0	0	0	0	0
WT111(DD045F3F1DEA)	3.74	13108	2022-11-28 10:49:36.473	0.032	0.38	0.935	0	0	0	22.192	-1.824	-29.196	0	0	0	0	0	0	0
WT111(DD045F3F1DEA)	3.74	13108	2022-11-28 10:49:36.473	0.032	0.38	0.935	0	0	0	22.192	-1.824	-29.196	0	0	0	0	0	0	0
WT111(DD045F3F1DEA)	3.74	13108	2022-11-28 10:49:36.473	0.032	0.38	0.935	0	0	0	22.192	-1.824	-29.196	0	0	0	0	0	0	0
WT111(DD045F3F1DEA)	3.74	13108	2022-11-28 10:49:36.473	0.033	0.387	0.941	0	0	0	22.192	-1.824	-29.196	0	0	0	0	0	0	0
WT111(DD045F3F1DEA)	3.74	13108	2022-11-28 10:49:36.473	0.033	0.387	0.941	0	0	0	22.192	-1.824	-29.196	0	0	0	0	0	0	0
WT111(DD045F3F1DEA)	3.74	13108	2022-11-28 10:49:36.473	0.033	0.387	0.941	0	0	0	22.192	-1.824	-29.196	0	0	0	0	0	0	0
WT222(CAA14FCCF874)	3.76	13105	2022-11-28 10:49:36.488	-0.04	-0.026	1.005	1.221	0	0	-1.055	2.878	89.522	0	0	0	0	0	0	0
WT222(CAA14FCCF874)	3.76	13105	2022-11-28 10:49:36.488	-0.04	-0.026	1.005	1.221	0	0	-1.049	2.878	89.522	0	0	0	0	0	0	0
WT222(CAA14FCCF874)	3.76	13105	2022-11-28 10:49:36.488	-0.04	-0.026	1.005	1.221	0	0	-1.044	2.878	89.522	0	0	0	0	0	0	0
WT222(CAA14FCCF874)	3.76	13105	2022-11-28 10:49:36.488	-0.04	-0.026	1.005	1.221	0	0	-1.038	2.878	89.522	0	0	0	0	0	0	0
WT222(CAA14FCCF874)	3.76	13105	2022-11-28 10:49:36.488	-0.048	-0.021	0.998	0	-0.061	0	-1.044	2.873	89.522	0	0	0	0	0	0	0
WT222(CAA14FCCF874)	3.76	13105	2022-11-28 10:49:36.488	-0.048	-0.021	0.998	0	-0.061	0	-1.044	2.873	89.522	0	0	0	0	0	0	0
WT222(CAA14FCCF874)	3.76	13105	2022-11-28 10:49:36.488	-0.048	-0.021	0.998	0	-0.061	0	-1.044	2.873	89.522	0	0	0	0	0	0	0
WT222(CAA14FCCF874)	3.76	13105	2022-11-28 10:49:36.488	-0.048	-0.021	0.998	0	-0.061	0	-1.044	2.873	89.522	0	0	0	0	0	0	0
WT111(DD045F3F1DEA)	3.74	13108	2022-11-28 10:49:36.504	0.033	0.387	0.941	0	0	0	22.192	-1.824	-29.196	0	0	0	0	0	0	0
WT111(DD045F3F1DEA)	3.74	13108	2022-11-28 10:49:36.504	0.033	0.383	0.941	0	0	0	22.192	-1.824	-29.196	0	0	0	0	0	0	0
WT111(DD045F3F1DEA)	3.74	13108	2022-11-28 10:49:36.504	0.033	0.383	0.941	0	0	0	22.192	-1.824	-29.196	0	0	0	0	0	0	0
WT111(DD045F3F1DEA)	3.74	13108	2022-11-28 10:49:36.504	0.033	0.383	0.941	0	0	0	22.192	-1.824	-29.196	0	0	0	0	0	0	0
WT111(DD045F3F1DEA)	3.74	13108	2022-11-28 10:49:36.504	0.033	0.383	0.941	0	0	0	22.192	-1.824	-29.196	0	0	0	0	0	0	0
WT111(DD045F3F1DEA)	3.74	13108	2022-11-28 10:49:36.504	0.032	0.381	0.938	0	0	0	22.192	-1.824	-29.196	0	0	0	0	0	0	0
WT111(DD045F3F1DEA)	3.74	13108	2022-11-28 10:49:36.504	0.032	0.381	0.938	0	0	0	22.192	-1.824	-29.196	0	0	0	0	0	0	0
WT111(DD045F3F1DEA)	3.74	13108	2022-11-28 10:49:36.504	0.032	0.381	0.938	0	0	0	22.192	-1.824	-29.196	0	0	0	0	0	0	0
WT333(F4E4E1AF1293)	3.8	13105	2022-11-28 10:49:36.504	-0.008	0.011	1.017	-0.366	0.061	0	0.797	0.044	-90.95	0	0	0	0	0	0	0
WT333(F4E4E1AF1293)	3.8	13105	2022-11-28 10:49:36.504	-0.008	0.011	1.017	-0.366	0.061	0	0.797	0.044	-90.95	0	0	0	0	0	0	0
WT333(F4E4E1AF1293)	3.8	13105	2022-11-28 10:49:36.504	-0.008	0.011	1.017	-0.366	0.061	0	0.791	0.044	-90.95	0	0	0	0	0	0	0
WT333(F4E4E1AF1293)	3.8	13105	2022-11-28 10:49:36.504	0	0.009	1.012	-0.305	0.061	0	0.791	0.044	-90.95	0	0	0	0	0	0	0
WT333(F4E4E1AF1293)	3.8	13105	2022-11-28 10:49:36.504	0	0.009	1.012	-0.305	0.061	0	0.791	0.044	-90.95	0	0	0	0	0	0	0
WT333(F4E4E1AF1293)	3.8	13105	2022-11-28 10:49:36.504	0	0.009	1.012	-0.305	0.061	0	0.786	0.044	-90.95	0	0	0	0	0	0	0
WT333(F4E4E1AF1293)	3.8	13105	2022-11-28 10:49:36.504	0.005	0.004	1.016	0.793	0.366	-0.427	0.791	0.044	-90.956	0	0	0	0	0	0	0
WT333(F4E4E1AF1293)	3.8	13105	2022-11-28 10:49:36.504	0.005	0.004	1.016	0.793	0.366	-0.427	0.797	0.044	-90.956	0	0	0	0	0	0	0
WT333(F4E4E1AF1293)	3.8	13105	2022-11-28 10:49:36.504	0.005	0.004	1.016	0.793	0.366	-0.427	0.797	0.044	-90.956	0	0	0	0	0	0	0
WT333(F4E4E1AF1293)	3.8	13105	2022-11-28 10:49:36.504	0.005	0.004	1.016	0.793	0.366	-0.427	0.802	0.044	-90.961	0	0	0	0	0	0	0
WT333(F4E4E1AF1293)	3.8	13105	2022-11-28 10:49:36.504	0.002	0.016	1.016	-0.244	0.183	-0.122	0.802	0.049	-90.961	0	0	0	0	0	0	0
WT333(F4E4E1AF1293)	3.8	13105	2022-11-28 10:49:36.504	0.002	0.016	1.016	-0.244	0.183	-0.122	0.797	0.049	-90.961	0	0	0	0	0	0	0
WT333(F4E4E1AF1293)	3.8	13105	2022-11-28 10:49:36.504	0.002	0.016	1.016	-0.244	0.183	-0.122	0.797	0.049	-90.961	0	0	0	0	0	0	0
WT333(F4E4E1AF1293)	3.8	13105	2022-11-28 10:49:36.504	0.002	0.016	1.016	-0.244	0.183	-0.122	0.797	0.049	-90.961	0	0	0	0	0	0	0
WT333(F4E4E1AF1293)	3.8	13105	2022-11-28 10:49:36.504	0.003	0.011	1.013	0.183	0.305	-0.305	0.797	0.049	-90.961	0	0	0	0	0	0	0
WT333(F4E4E1AF1293)	3.8	13105	2022-11-28 10:49:36.504	0.003	0.011	1.013	0.183	0.305	-0.305	0.797	0.049	-90.967	0	0	0	0	0	0	0
WT333(F4E4E1AF1293)	3.8	13105	2022-11-28 10:49:36.504	0.003	0.011	1.013	0.183	0.305	-0.305	0.797	0.049	-90.967	0	0	0	0	0	0	0
WT333(F4E4E1AF1293)	3.8	13105	2022-11-28 10:49:36.504	0.003	0.011	1.013	0.183	0.305	-0.305	0.797	0.049	-90.967	0	0	0	0	0	0	0
WT333(F4E4E1AF1293)	3.8	13105	2022-11-28 10:49:36.504	0.002	0.012	1.013	0.183	0.183	0	0.797	0.049	-90.967	0	0	0	0	0	0	0
WT333(F4E4E1AF1293)	3.8	13105	2022-11-28 10:49:36.504	0.002	0.012	1.013	0.183	0.183	0	0.797	0.049	-90.967	0	0	0	0	0	0	0
WT333(F4E4E1AF1293)	3.8	13105	2022-11-28 10:49:36.504	0.002	0.012	1.013	0.183	0.183	0	0.802	0.049	-90.967	0	0	0	0	0	0	0
WT333(F4E4E1AF1293)	3.8	13105	2022-11-28 10:49:36.504	0.002	0.012	1.013	0.183	0.183	0	0.802	0.049	-90.967	0	0	0	0	0	0	0
WT333(F4E4E1AF1293)	3.8	13105	2022-11-28 10:49:36.504	-0.007	0.008	1.014	0.61	0.366	-0.305	0.802	0.055	-90.972	0	0	0	0	0	0	0
WT333(F4E4E1AF1293)	3.8	13105	2022-11-28 10:49:36.504	-0.007	0.008	1.014	0.61	0.366	-0.305	0.807	0.055	-90.972	0	0	0	0	0	0	0
WT111(DD045F3F1DEA)	3.74	13108	2022-11-28 10:49:36.551	0.032	0.381	0.938	0	0	0	22.192	-1.824	-29.196	0	0	0	0	0	0	0
WT111(DD045F3F1DEA)	3.74	13108	2022-11-28 10:49:36.566	0.031	0.386	0.94	0	0	0	22.192	-1.824	-29.196	0	0	0	0	0	0	0
WT111(DD045F3F1DEA)	3.74	13108	2022-11-28 10:49:36.566	0.031	0.386	0.94	0	0	0	22.192	-1.824	-29.196	0	0	0	0	0	0	0
WT111(DD045F3F1DEA)	3.74	13108	2022-11-28 10:49:36.566	0.031	0.386	0.94	0	0	0	22.192	-1.824	-29.196	0	0	0	0	0	0	0
WT111(DD045F3F1DEA)	3.74	13108	2022-11-28 10:49:36.566	0.031	0.386	0.94	0	0	0	22.192	-1.824	-29.196	0	0	0	0	0	0	0
WT111(DD045F3F1DEA)	3.74	13108	2022-11-28 10:49:36.566	0.032	0.381	0.941	0	0	0	22.192	-1.824	-29.196	0	0	0	0	0	0	0
WT111(DD045F3F1DEA)	3.74	13108	2022-11-28 10:49:36.566	0.032	0.381	0.941	0	0	0	22.192	-1.824	-29.196	0	0	0	0	0	0	0
WT111(DD045F3F1DEA)	3.74	13108	2022-11-28 10:49:36.566	0.032	0.381	0.941	0	0	0	22.192	-1.824	-29.196	0	0	0	0	0	0	0
WT333(F4E4E1AF1293)	3.8	13105	2022-11-28 10:49:36.566	-0.007	0.008	1.014	0.61	0.366	-0.305	0.807	0.055	-90.972	0	0	0	0	0	0	0
WT333(F4E4E1AF1293)	3.8	13105	2022-11-28 10:49:36.566	-0.007	0.008	1.014	0.61	0.366	-0.305	0.813	0.055	-90.972	0	0	0	0	0	0	0
WT333(F4E4E1AF1293)	3.8	13105	2022-11-28 10:49:36.566	0	0.013	1.015	-0.061	0.305	-0.366	0.807	0.06	-90.978	0	0	0	0	0	0	0
WT333(F4E4E1AF1293)	3.8	13105	2022-11-28 10:49:36.566	0	0.013	1.015	-0.061	0.305	-0.366	0.807	0.06	-90.978	0	0	0	0	0	0	0
WT333(F4E4E1AF1293)	3.8	13105	2022-11-28 10:49:36.566	0	0.013	1.015	-0.061	0.305	-0.366	0.807	0.06	-90.978	0	0	0	0	0	0	0
WT333(F4E4E1AF1293)	3.8	13105	2022-11-28 10:49:36.566	0	0.013	1.015	-0.061	0.305	-0.366	0.807	0.06	-90.983	0	0	0	0	0	0	0
WT333(F4E4E1AF1293)	3.8	13105	2022-11-28 10:49:36.566	0.001	0.008	1.013	-0.061	0.244	-0.122	0.807	0.06	-90.983	0	0	0	0	0	0	0
WT333(F4E4E1AF1293)	3.8	13105	2022-11-28 10:49:36.566	0.001	0.008	1.013	-0.061	0.244	-0.122	0.807	0.06	-90.983	0	0	0	0	0	0	0
WT111(DD045F3F1DEA)	3.74	13108	2022-11-28 10:49:36.582	0.032	0.381	0.941	0	0	0	22.192	-1.824	-29.196	0	0	0	0	0	0	0
WT111(DD045F3F1DEA)	3.74	13108	2022-11-28 10:49:36.582	0.032	0.384	0.939	0	0	0	22.192	-1.824	-29.196	0	0	0	0	0	0	0
WT111(DD045F3F1DEA)	3.74	13108	2022-11-28 10:49:36.582	0.032	0.384	0.939	0	0	0	22.192	-1.824	-29.196	0	0	0	0	0	0	0
WT111(DD045F3F1DEA)	3.74	13108	2022-11-28 10:49:36.582	0.032	0.384	0.939	0	0	0	22.192	-1.824	-29.196	0	0	0	0	0	0	0
WT111(DD045F3F1DEA)	3.74	13108	2022-11-28 10:49:36.582	0.032	0.384	0.939	0	0	0	22.192	-1.824	-29.196	0	0	0	0	0	0	0
WT111(DD045F3F1DEA)	3.74	13108	2022-11-28 10:49:36.582	0.032	0.381	0.939	0	0	0	22.192	-1.824	-29.196	0	0	0	0	0	0	0
WT111(DD045F3F1DEA)	3.74	13108	2022-11-28 10:49:36.582	0.032	0.381	0.939	0	0	0	22.192	-1.824	-29.196	0	0	0	0	0	0	0
WT111(DD045F3F1DEA)	3.74	13108	2022-11-28 10:49:36.582	0.032	0.381	0.939	0	0	0	22.192	-1.824	-29.196	0	0	0	0	0	0	0
WT333(F4E4E1AF1293)	3.8	13105	2022-11-28 10:49:36.598	0.001	0.008	1.013	-0.061	0.244	-0.122	0.807	0.066	-90.983	0	0	0	0	0	0	0
WT333(F4E4E1AF1293)	3.8	13105	2022-11-28 10:49:36.598	0.001	0.008	1.013	-0.061	0.244	-0.122	0.802	0.066	-90.983	0	0	0	0	0	0	0
WT333(F4E4E1AF1293)	3.8	13105	2022-11-28 10:49:36.598	0.006	0.012	1.012	-0.305	0	-0.549	0.802	0.066	-90.989	0	0	0	0	0	0	0
WT333(F4E4E1AF1293)	3.8	13105	2022-11-28 10:49:36.598	0.006	0.012	1.012	-0.305	0	-0.549	0.802	0.066	-90.989	0	0	0	0	0	0	0
WT333(F4E4E1AF1293)	3.8	13105	2022-11-28 10:49:36.598	0.006	0.012	1.012	-0.305	0	-0.549	0.797	0.066	-90.994	0	0	0	0	0	0	0
WT333(F4E4E1AF1293)	3.8	13105	2022-11-28 10:49:36.598	0.006	0.012	1.012	-0.305	0	-0.549	0.797	0.06	-90.994	0	0	0	0	0	0	0
WT333(F4E4E1AF1293)	3.8	13105	2022-11-28 10:49:36.598	0.004	0.029	1.027	0.488	0	-0.183	0.797	0.06	-90.994	0	0	0	0	0	0	0
WT333(F4E4E1AF1293)	3.8	13105	2022-11-28 10:49:36.598	0.004	0.029	1.027	0.488	0	-0.183	0.802	0.06	-91	0	0	0	0	0	0	0
WT333(F4E4E1AF1293)	3.8	13105	2022-11-28 10:49:36.598	0.004	0.029	1.027	0.488	0	-0.183	0.802	0.06	-91	0	0	0	0	0	0	0
WT333(F4E4E1AF1293)	3.8	13105	2022-11-28 10:49:36.598	0.004	0.029	1.027	0.488	0	-0.183	0.807	0.06	-91	0	0	0	0	0	0	0
WT333(F4E4E1AF1293)	3.8	13105	2022-11-28 10:49:36.598	0.004	0.016	1.013	-0.305	0.122	-0.244	0.802	0.06	-91	0	0	0	0	0	0	0
WT333(F4E4E1AF1293)	3.8	13105	2022-11-28 10:49:36.598	0.004	0.016	1.013	-0.305	0.122	-0.244	0.802	0.06	-91	0	0	0	0	0	0	0
WT333(F4E4E1AF1293)	3.8	13105	2022-11-28 10:49:36.598	0.004	0.016	1.013	-0.305	0.122	-0.244	0.802	0.06	-91.005	0	0	0	0	0	0	0
WT333(F4E4E1AF1293)	3.8	13105	2022-11-28 10:49:36.598	0.004	0.016	1.013	-0.305	0.122	-0.244	0.802	0.06	-91.005	0	0	0	0	0	0	0
WT333(F4E4E1AF1293)	3.8	13105	2022-11-28 10:49:36.598	0.008	0.019	1.018	0.854	0	0.244	0.802	0.06	-91.005	0	0	0	0	0	0	0
WT333(F4E4E1AF1293)	3.8	13105	2022-11-28 10:49:36.598	0.008	0.019	1.018	0.854	0	0.244	0.807	0.06	-91	0	0	0	0	0	0	0
WT111(DD045F3F1DEA)	3.74	13108	2022-11-28 10:49:36.613	0.032	0.381	0.939	0	0	0	22.192	-1.824	-29.196	0	0	0	0	0	0	0
WT111(DD045F3F1DEA)	3.74	13108	2022-11-28 10:49:36.613	0.031	0.386	0.94	0	0	0	22.192	-1.824	-29.196	0	0	0	0	0	0	0
WT111(DD045F3F1DEA)	3.74	13108	2022-11-28 10:49:36.613	0.031	0.386	0.94	0	0	0	22.192	-1.824	-29.196	0	0	0	0	0	0	0
WT111(DD045F3F1DEA)	3.74	13108	2022-11-28 10:49:36.613	0.031	0.386	0.94	0	0	0	22.192	-1.824	-29.196	0	0	0	0	0	0	0
WT111(DD045F3F1DEA)	3.74	13108	2022-11-28 10:49:36.613	0.031	0.386	0.94	0	0	0	22.192	-1.824	-29.196	0	0	0	0	0	0	0
WT111(DD045F3F1DEA)	3.74	13108	2022-11-28 10:49:36.613	0.032	0.381	0.939	0	0	0	22.192	-1.824	-29.196	0	0	0	0	0	0	0
WT111(DD045F3F1DEA)	3.74	13108	2022-11-28 10:49:36.613	0.032	0.381	0.939	0	0	0	22.192	-1.824	-29.196	0	0	0	0	0	0	0
WT111(DD045F3F1DEA)	3.74	13108	2022-11-28 10:49:36.613	0.032	0.381	0.939	0	0	0	22.192	-1.824	-29.196	0	0	0	0	0	0	0
WT222(CAA14FCCF874)	3.76	13105	2022-11-28 10:49:36.629	-0.045	-0.022	0.993	0.793	0	0	-1.038	2.873	89.522	0	0	0	0	0	0	0
WT222(CAA14FCCF874)	3.76	13105	2022-11-28 10:49:36.645	-0.045	-0.022	0.993	0.793	0	0	-1.038	2.873	89.522	0	0	0	0	0	0	0
WT222(CAA14FCCF874)	3.76	13105	2022-11-28 10:49:36.645	-0.045	-0.022	0.993	0.793	0	0	-1.033	2.873	89.522	0	0	0	0	0	0	0
WT222(CAA14FCCF874)	3.76	13105	2022-11-28 10:49:36.645	-0.045	-0.01	1.002	0.488	0	0.305	-1.033	2.867	89.522	0	0	0	0	0	0	0
WT222(CAA14FCCF874)	3.76	13105	2022-11-28 10:49:36.645	-0.045	-0.01	1.002	0.488	0	0.305	-1.027	2.867	89.522	0	0	0	0	0	0	0
WT222(CAA14FCCF874)	3.76	13105	2022-11-28 10:49:36.645	-0.045	-0.01	1.002	0.488	0	0.305	-1.027	2.867	89.522	0	0	0	0	0	0	0
WT222(CAA14FCCF874)	3.76	13105	2022-11-28 10:49:36.645	-0.045	-0.01	1.002	0.488	0	0.305	-1.022	2.867	89.528	0	0	0	0	0	0	0
WT222(CAA14FCCF874)	3.76	13105	2022-11-28 10:49:36.645	-0.053	-0.027	0.996	1.465	0	0.305	-1.016	2.867	89.528	0	0	0	0	0	0	0
WT111(DD045F3F1DEA)	3.74	13108	2022-11-28 10:49:36.676	0.032	0.381	0.939	0	0	0	22.192	-1.824	-29.196	0	0	0	0	0	0	0
WT111(DD045F3F1DEA)	3.74	13108	2022-11-28 10:49:36.676	0.032	0.382	0.937	0	0	0	22.192	-1.824	-29.196	0	0	0	0	0	0	0
WT111(DD045F3F1DEA)	3.74	13108	2022-11-28 10:49:36.676	0.032	0.382	0.937	0	0	0	22.192	-1.824	-29.196	0	0	0	0	0	0	0
WT111(DD045F3F1DEA)	3.74	13108	2022-11-28 10:49:36.676	0.032	0.382	0.937	0	0	0	22.192	-1.824	-29.196	0	0	0	0	0	0	0
WT111(DD045F3F1DEA)	3.74	13108	2022-11-28 10:49:36.676	0.032	0.382	0.937	0	0	0	22.192	-1.824	-29.196	0	0	0	0	0	0	0
WT111(DD045F3F1DEA)	3.74	13108	2022-11-28 10:49:36.676	0.032	0.385	0.941	0	0	0	22.192	-1.824	-29.196	0	0	0	0	0	0	0
WT111(DD045F3F1DEA)	3.74	13108	2022-11-28 10:49:36.676	0.032	0.385	0.941	0	0	0	22.192	-1.824	-29.196	0	0	0	0	0	0	0
WT111(DD045F3F1DEA)	3.74	13108	2022-11-28 10:49:36.676	0.032	0.385	0.941	0	0	0	22.192	-1.824	-29.196	0	0	0	0	0	0	0
WT333(F4E4E1AF1293)	3.8	13105	2022-11-28 10:49:36.691	0.008	0.019	1.018	0.854	0	0.244	0.813	0.055	-91	0	0	0	0	0	0	0
WT333(F4E4E1AF1293)	3.8	13105	2022-11-28 10:49:36.691	0.008	0.019	1.018	0.854	0	0.244	0.818	0.055	-91	0	0	0	0	0	0	0
WT333(F4E4E1AF1293)	3.8	13105	2022-11-28 10:49:36.691	0	0.013	1.017	1.282	0.183	0.488	0.824	0.055	-91	0	0	0	0	0	0	0
WT333(F4E4E1AF1293)	3.8	13105	2022-11-28 10:49:36.691	0	0.013	1.017	1.282	0.183	0.488	0.829	0.055	-90.994	0	0	0	0	0	0	0
WT333(F4E4E1AF1293)	3.8	13105	2022-11-28 10:49:36.691	0	0.013	1.017	1.282	0.183	0.488	0.835	0.055	-90.994	0	0	0	0	0	0	0
WT333(F4E4E1AF1293)	3.8	13105	2022-11-28 10:49:36.691	0	0.013	1.017	1.282	0.183	0.488	0.846	0.055	-90.994	0	0	0	0	0	0	0
WT333(F4E4E1AF1293)	3.8	13105	2022-11-28 10:49:36.691	-0.007	0.009	1.014	1.099	0.061	-0.122	0.851	0.055	-90.994	0	0	0	0	0	0	0
WT333(F4E4E1AF1293)	3.8	13105	2022-11-28 10:49:36.691	-0.007	0.009	1.014	1.099	0.061	-0.122	0.857	0.055	-90.994	0	0	0	0	0	0	0
WT333(F4E4E1AF1293)	3.8	13105	2022-11-28 10:49:36.691	-0.007	0.009	1.014	1.099	0.061	-0.122	0.862	0.055	-90.994	0	0	0	0	0	0	0
WT333(F4E4E1AF1293)	3.8	13105	2022-11-28 10:49:36.691	-0.007	0.009	1.014	1.099	0.061	-0.122	0.868	0.055	-90.994	0	0	0	0	0	0	0
WT333(F4E4E1AF1293)	3.8	13105	2022-11-28 10:49:36.691	-0.006	0.013	1.011	-0.366	0	0	0.862	0.055	-90.994	0	0	0	0	0	0	0
WT333(F4E4E1AF1293)	3.8	13105	2022-11-28 10:49:36.691	-0.006	0.013	1.011	-0.366	0	0	0.862	0.055	-90.994	0	0	0	0	0	0	0
WT333(F4E4E1AF1293)	3.8	13105	2022-11-28 10:49:36.691	-0.006	0.013	1.011	-0.366	0	0	0.857	0.055	-90.994	0	0	0	0	0	0	0
WT333(F4E4E1AF1293)	3.8	13105	2022-11-28 10:49:36.691	-0.006	0.013	1.011	-0.366	0	0	0.857	0.055	-90.994	0	0	0	0	0	0	0
WT333(F4E4E1AF1293)	3.8	13105	2022-11-28 10:49:36.691	0.005	0.002	1.009	-0.183	0.061	0	0.857	0.055	-90.994	0	0	0	0	0	0	0
WT333(F4E4E1AF1293)	3.8	13105	2022-11-28 10:49:36.691	0.005	0.002	1.009	-0.183	0.061	0	0.857	0.055	-90.994	0	0	0	0	0	0	0
WT111(DD045F3F1DEA)	3.74	13108	2022-11-28 10:49:36.707	0.032	0.385	0.941	0	0	0	22.192	-1.824	-29.196	0	0	0	0	0	0	0
WT111(DD045F3F1DEA)	3.74	13108	2022-11-28 10:49:36.707	0.032	0.383	0.938	0	0	0	22.192	-1.824	-29.196	0	0	0	0	0	0	0
WT111(DD045F3F1DEA)	3.74	13108	2022-11-28 10:49:36.707	0.032	0.383	0.938	0	0	0	22.192	-1.824	-29.196	0	0	0	0	0	0	0
WT111(DD045F3F1DEA)	3.74	13108	2022-11-28 10:49:36.707	0.032	0.383	0.938	0	0	0	22.192	-1.824	-29.196	0	0	0	0	0	0	0
WT111(DD045F3F1DEA)	3.74	13108	2022-11-28 10:49:36.707	0.032	0.383	0.938	0	0	0	22.192	-1.824	-29.196	0	0	0	0	0	0	0
WT111(DD045F3F1DEA)	3.74	13108	2022-11-28 10:49:36.707	0.033	0.381	0.938	0	0	0	22.192	-1.824	-29.196	0	0	0	0	0	0	0
WT111(DD045F3F1DEA)	3.74	13108	2022-11-28 10:49:36.707	0.033	0.381	0.938	0	0	0	22.192	-1.824	-29.196	0	0	0	0	0	0	0
WT111(DD045F3F1DEA)	3.74	13108	2022-11-28 10:49:36.707	0.033	0.381	0.938	0	0	0	22.192	-1.824	-29.196	0	0	0	0	0	0	0
WT222(CAA14FCCF874)	3.76	13105	2022-11-28 10:49:36.723	-0.053	-0.027	0.996	1.465	0	0.305	-1.011	2.867	89.528	0	0	0	0	0	0	0
WT222(CAA14FCCF874)	3.76	13105	2022-11-28 10:49:36.723	-0.053	-0.027	0.996	1.465	0	0.305	-1.005	2.867	89.528	0	0	0	0	0	0	0
WT222(CAA14FCCF874)	3.76	13105	2022-11-28 10:49:36.723	-0.053	-0.027	0.996	1.465	0	0.305	-0.994	2.867	89.528	0	0	0	0	0	0	0
WT222(CAA14FCCF874)	3.76	13105	2022-11-28 10:49:36.723	-0.046	-0.021	0.996	0	0.244	0	-0.994	2.867	89.528	0	0	0	0	0	0	0
WT222(CAA14FCCF874)	3.76	13105	2022-11-28 10:49:36.723	-0.046	-0.021	0.996	0	0.244	0	-1	2.867	89.528	0	0	0	0	0	0	0
WT222(CAA14FCCF874)	3.76	13105	2022-11-28 10:49:36.723	-0.046	-0.021	0.996	0	0.244	0	-1	2.867	89.528	0	0	0	0	0	0	0
WT222(CAA14FCCF874)	3.76	13105	2022-11-28 10:49:36.723	-0.046	-0.021	0.996	0	0.244	0	-1	2.867	89.528	0	0	0	0	0	0	0
WT222(CAA14FCCF874)	3.76	13105	2022-11-28 10:49:36.723	-0.047	-0.025	0.997	0.427	-0.061	0.122	-0.994	2.867	89.528	0	0	0	0	0	0	0
WT222(CAA14FCCF874)	3.76	13105	2022-11-28 10:49:36.723	-0.047	-0.025	0.997	0.427	-0.061	0.122	-0.994	2.867	89.528	0	0	0	0	0	0	0
WT222(CAA14FCCF874)	3.76	13105	2022-11-28 10:49:36.723	-0.047	-0.025	0.997	0.427	-0.061	0.122	-0.994	2.867	89.528	0	0	0	0	0	0	0
WT222(CAA14FCCF874)	3.76	13105	2022-11-28 10:49:36.723	-0.047	-0.025	0.997	0.427	-0.061	0.122	-0.994	2.867	89.528	0	0	0	0	0	0	0
WT222(CAA14FCCF874)	3.76	13105	2022-11-28 10:49:36.723	-0.045	-0.021	0.991	-0.305	0	-0.122	-0.994	2.862	89.528	0	0	0	0	0	0	0
WT222(CAA14FCCF874)	3.76	13105	2022-11-28 10:49:36.723	-0.045	-0.021	0.991	-0.305	0	-0.122	-1	2.862	89.528	0	0	0	0	0	0	0
WT222(CAA14FCCF874)	3.76	13105	2022-11-28 10:49:36.723	-0.045	-0.021	0.991	-0.305	0	-0.122	-1	2.862	89.528	0	0	0	0	0	0	0
WT222(CAA14FCCF874)	3.76	13105	2022-11-28 10:49:36.723	-0.045	-0.021	0.991	-0.305	0	-0.122	-1	2.862	89.522	0	0	0	0	0	0	0
WT222(CAA14FCCF874)	3.76	13105	2022-11-28 10:49:36.723	-0.044	-0.001	1.01	0.244	0	-0.549	-1	2.862	89.522	0	0	0	0	0	0	0
WT222(CAA14FCCF874)	3.76	13105	2022-11-28 10:49:36.738	-0.044	-0.001	1.01	0.244	0	-0.549	-1	2.862	89.517	0	0	0	0	0	0	0
WT222(CAA14FCCF874)	3.76	13105	2022-11-28 10:49:36.738	-0.044	-0.001	1.01	0.244	0	-0.549	-1	2.862	89.511	0	0	0	0	0	0	0
WT222(CAA14FCCF874)	3.76	13105	2022-11-28 10:49:36.738	-0.044	-0.001	1.01	0.244	0	-0.549	-1	2.862	89.506	0	0	0	0	0	0	0
WT222(CAA14FCCF874)	3.76	13105	2022-11-28 10:49:36.738	-0.044	-0.022	0.994	-0.061	-0.183	-0.061	-1	2.856	89.506	0	0	0	0	0	0	0
WT222(CAA14FCCF874)	3.76	13105	2022-11-28 10:49:36.738	-0.044	-0.022	0.994	-0.061	-0.183	-0.061	-1	2.856	89.506	0	0	0	0	0	0	0
WT222(CAA14FCCF874)	3.76	13105	2022-11-28 10:49:36.738	-0.044	-0.022	0.994	-0.061	-0.183	-0.061	-1	2.856	89.5	0	0	0	0	0	0	0
WT222(CAA14FCCF874)	3.76	13105	2022-11-28 10:49:36.738	-0.044	-0.022	0.994	-0.061	-0.183	-0.061	-1	2.856	89.5	0	0	0	0	0	0	0
WT222(CAA14FCCF874)	3.76	13105	2022-11-28 10:49:36.738	-0.042	0.004	1.008	0.305	0	0.488	-1	2.851	89.5	0	0	0	0	0	0	0
WT222(CAA14FCCF874)	3.76	13105	2022-11-28 10:49:36.738	-0.042	0.004	1.008	0.305	0	0.488	-1	2.851	89.5	0	0	0	0	0	0	0
WT222(CAA14FCCF874)	3.76	13105	2022-11-28 10:49:36.738	-0.042	0.004	1.008	0.305	0	0.488	-0.994	2.851	89.5	0	0	0	0	0	0	0
WT222(CAA14FCCF874)	3.76	13105	2022-11-28 10:49:36.738	-0.042	0.004	1.008	0.305	0	0.488	-0.994	2.851	89.5	0	0	0	0	0	0	0
WT222(CAA14FCCF874)	3.76	13105	2022-11-28 10:49:36.738	-0.053	-0.022	0.999	0.671	0.183	0.977	-0.989	2.851	89.506	0	0	0	0	0	0	0
WT222(CAA14FCCF874)	3.76	13105	2022-11-28 10:49:36.738	-0.053	-0.022	0.999	0.671	0.183	0.977	-0.983	2.851	89.506	0	0	0	0	0	0	0
WT222(CAA14FCCF874)	3.76	13105	2022-11-28 10:49:36.738	-0.053	-0.022	0.999	0.671	0.183	0.977	-0.983	2.851	89.506	0	0	0	0	0	0	0
WT222(CAA14FCCF874)	3.76	13105	2022-11-28 10:49:36.738	-0.053	-0.022	0.999	0.671	0.183	0.977	-0.978	2.851	89.511	0	0	0	0	0	0	0
WT222(CAA14FCCF874)	3.76	13105	2022-11-28 10:49:36.738	-0.055	-0.019	1.001	1.099	0	-0.183	-0.972	2.851	89.506	0	0	0	0	0	0	0
WT222(CAA14FCCF874)	3.76	13105	2022-11-28 10:49:36.738	-0.055	-0.019	1.001	1.099	0	-0.183	-0.967	2.851	89.5	0	0	0	0	0	0	0
WT222(CAA14FCCF874)	3.76	13105	2022-11-28 10:49:36.738	-0.055	-0.019	1.001	1.099	0	-0.183	-0.961	2.851	89.5	0	0	0	0	0	0	0
WT222(CAA14FCCF874)	3.76	13105	2022-11-28 10:49:36.738	-0.055	-0.019	1.001	1.099	0	-0.183	-0.956	2.851	89.495	0	0	0	0	0	0	0
WT222(CAA14FCCF874)	3.76	13105	2022-11-28 10:49:36.738	-0.056	-0.012	0.993	-0.061	-0.122	0.061	-0.956	2.851	89.495	0	0	0	0	0	0	0
WT222(CAA14FCCF874)	3.76	13105	2022-11-28 10:49:36.738	-0.056	-0.012	0.993	-0.061	-0.122	0.061	-0.956	2.851	89.489	0	0	0	0	0	0	0
WT222(CAA14FCCF874)	3.76	13105	2022-11-28 10:49:36.738	-0.056	-0.012	0.993	-0.061	-0.122	0.061	-0.956	2.851	89.489	0	0	0	0	0	0	0
WT222(CAA14FCCF874)	3.76	13105	2022-11-28 10:49:36.738	-0.056	-0.012	0.993	-0.061	-0.122	0.061	-0.956	2.845	89.489	0	0	0	0	0	0	0
WT222(CAA14FCCF874)	3.76	13105	2022-11-28 10:49:36.738	-0.041	-0.041	0.992	0.061	0.183	0	-0.956	2.851	89.484	0	0	0	0	0	0	0
WT111(DD045F3F1DEA)	3.74	13108	2022-11-28 10:49:36.738	0.033	0.381	0.938	0	0	0	22.192	-1.824	-29.196	0	0	0	0	0	0	0
WT111(DD045F3F1DEA)	3.74	13108	2022-11-28 10:49:36.738	0.031	0.385	0.939	0	0	0	22.192	-1.824	-29.196	0	0	0	0	0	0	0
WT111(DD045F3F1DEA)	3.74	13108	2022-11-28 10:49:36.738	0.031	0.385	0.939	0	0	0	22.192	-1.824	-29.196	0	0	0	0	0	0	0
WT111(DD045F3F1DEA)	3.74	13108	2022-11-28 10:49:36.738	0.031	0.385	0.939	0	0	0	22.192	-1.824	-29.196	0	0	0	0	0	0	0
WT111(DD045F3F1DEA)	3.74	13108	2022-11-28 10:49:36.738	0.031	0.385	0.939	0	0	0	22.192	-1.824	-29.196	0	0	0	0	0	0	0
WT111(DD045F3F1DEA)	3.74	13108	2022-11-28 10:49:36.738	0.032	0.385	0.943	0	0	0	22.192	-1.824	-29.196	0	0	0	0	0	0	0
WT111(DD045F3F1DEA)	3.74	13108	2022-11-28 10:49:36.738	0.032	0.385	0.943	0	0	0	22.192	-1.824	-29.196	0	0	0	0	0	0	0
WT111(DD045F3F1DEA)	3.74	13108	2022-11-28 10:49:36.738	0.032	0.385	0.943	0	0	0	22.192	-1.824	-29.196	0	0	0	0	0	0	0
WT333(F4E4E1AF1293)	3.8	13105	2022-11-28 10:49:36.738	0.005	0.002	1.009	-0.183	0.061	0	0.851	0.055	-90.994	0	0	0	0	0	0	0
WT333(F4E4E1AF1293)	3.8	13105	2022-11-28 10:49:36.738	0.005	0.002	1.009	-0.183	0.061	0	0.851	0.055	-90.994	0	0	0	0	0	0	0
WT333(F4E4E1AF1293)	3.8	13105	2022-11-28 10:49:36.738	0.006	0.018	1.021	-0.427	0	-0.793	0.851	0.055	-90.994	0	0	0	0	0	0	0
WT333(F4E4E1AF1293)	3.8	13105	2022-11-28 10:49:36.738	0.006	0.018	1.021	-0.427	0	-0.793	0.846	0.055	-91	0	0	0	0	0	0	0
WT333(F4E4E1AF1293)	3.8	13105	2022-11-28 10:49:36.738	0.006	0.018	1.021	-0.427	0	-0.793	0.846	0.055	-91	0	0	0	0	0	0	0
WT333(F4E4E1AF1293)	3.8	13105	2022-11-28 10:49:36.738	0.006	0.018	1.021	-0.427	0	-0.793	0.84	0.055	-91.005	0	0	0	0	0	0	0
WT333(F4E4E1AF1293)	3.8	13105	2022-11-28 10:49:36.738	0.013	0.029	1.021	0.671	0	0.183	0.846	0.055	-91.005	0	0	0	0	0	0	0
WT333(F4E4E1AF1293)	3.8	13105	2022-11-28 10:49:36.738	0.013	0.029	1.021	0.671	0	0.183	0.846	0.055	-91	0	0	0	0	0	0	0
WT333(F4E4E1AF1293)	3.8	13105	2022-11-28 10:49:36.738	0.013	0.029	1.021	0.671	0	0.183	0.851	0.055	-91	0	0	0	0	0	0	0
WT333(F4E4E1AF1293)	3.8	13105	2022-11-28 10:49:36.738	0.013	0.029	1.021	0.671	0	0.183	0.857	0.049	-90.994	0	0	0	0	0	0	0
WT333(F4E4E1AF1293)	3.8	13105	2022-11-28 10:49:36.738	-0.022	0.017	1.013	-0.488	0.061	0.061	0.851	0.049	-90.994	0	0	0	0	0	0	0
WT333(F4E4E1AF1293)	3.8	13105	2022-11-28 10:49:36.738	-0.022	0.017	1.013	-0.488	0.061	0.061	0.851	0.049	-90.994	0	0	0	0	0	0	0
WT333(F4E4E1AF1293)	3.8	13105	2022-11-28 10:49:36.738	-0.022	0.017	1.013	-0.488	0.061	0.061	0.846	0.049	-90.989	0	0	0	0	0	0	0
WT333(F4E4E1AF1293)	3.8	13105	2022-11-28 10:49:36.738	-0.022	0.017	1.013	-0.488	0.061	0.061	0.846	0.049	-90.989	0	0	0	0	0	0	0
WT333(F4E4E1AF1293)	3.8	13105	2022-11-28 10:49:36.738	-0.002	0.023	1.017	0.488	0	0.488	0.846	0.049	-90.983	0	0	0	0	0	0	0
WT333(F4E4E1AF1293)	3.8	13105	2022-11-28 10:49:36.738	-0.002	0.023	1.017	0.488	0	0.488	0.851	0.049	-90.978	0	0	0	0	0	0	0
WT222(CAA14FCCF874)	3.76	13105	2022-11-28 10:49:36.785	-0.036	-0.005	1.002	0.366	-0.305	0.122	-0.956	2.84	89.456	0	0	0	0	0	0	0
WT222(CAA14FCCF874)	3.76	13105	2022-11-28 10:49:36.785	-0.036	-0.005	1.002	0.366	-0.305	0.122	-0.956	2.84	89.451	0	0	0	0	0	0	0
WT222(CAA14FCCF874)	3.76	13105	2022-11-28 10:49:36.785	-0.036	-0.005	1.002	0.366	-0.305	0.122	-0.956	2.834	89.451	0	0	0	0	0	0	0
WT222(CAA14FCCF874)	3.76	13105	2022-11-28 10:49:36.785	-0.076	-0.001	1	-0.488	0.366	0	-0.956	2.84	89.445	0	0	0	0	0	0	0
WT222(CAA14FCCF874)	3.76	13105	2022-11-28 10:49:36.785	-0.076	-0.001	1	-0.488	0.366	0	-0.956	2.84	89.44	0	0	0	0	0	0	0
WT222(CAA14FCCF874)	3.76	13105	2022-11-28 10:49:36.785	-0.076	-0.001	1	-0.488	0.366	0	-0.961	2.84	89.44	0	0	0	0	0	0	0
WT222(CAA14FCCF874)	3.76	13105	2022-11-28 10:49:36.785	-0.076	-0.001	1	-0.488	0.366	0	-0.961	2.845	89.434	0	0	0	0	0	0	0
WT222(CAA14FCCF874)	3.76	13105	2022-11-28 10:49:36.785	-0.05	-0.014	0.998	0.488	0.061	0.549	-0.956	2.845	89.434	0	0	0	0	0	0	0
WT111(DD045F3F1DEA)	3.74	13108	2022-11-28 10:49:36.801	0.032	0.385	0.943	0	0	0	22.192	-1.824	-29.196	0	0	0	0	0	0	0
WT111(DD045F3F1DEA)	3.74	13108	2022-11-28 10:49:36.801	0.032	0.381	0.936	0	0	0	22.192	-1.824	-29.196	0	0	0	0	0	0	0
WT111(DD045F3F1DEA)	3.74	13108	2022-11-28 10:49:36.801	0.032	0.381	0.936	0	0	0	22.192	-1.824	-29.196	0	0	0	0	0	0	0
WT111(DD045F3F1DEA)	3.74	13108	2022-11-28 10:49:36.801	0.032	0.381	0.936	0	0	0	22.192	-1.824	-29.196	0	0	0	0	0	0	0
WT111(DD045F3F1DEA)	3.74	13108	2022-11-28 10:49:36.801	0.032	0.38	0.936	0	0	0	22.192	-1.824	-29.196	0	0	0	0	0	0	0
WT111(DD045F3F1DEA)	3.74	13108	2022-11-28 10:49:36.801	0.032	0.38	0.936	0	0	0	22.192	-1.824	-29.196	0	0	0	0	0	0	0
WT111(DD045F3F1DEA)	3.74	13108	2022-11-28 10:49:36.801	0.032	0.38	0.936	0	0	0	22.192	-1.824	-29.196	0	0	0	0	0	0	0
WT111(DD045F3F1DEA)	3.74	13108	2022-11-28 10:49:36.801	0.032	0.38	0.936	0	0	0	22.192	-1.824	-29.196	0	0	0	0	0	0	0
WT333(F4E4E1AF1293)	3.8	13105	2022-11-28 10:49:36.801	-0.002	0.023	1.017	0.488	0	0.488	0.857	0.049	-90.978	0	0	0	0	0	0	0
WT333(F4E4E1AF1293)	3.8	13105	2022-11-28 10:49:36.801	-0.002	0.023	1.017	0.488	0	0.488	0.857	0.049	-90.972	0	0	0	0	0	0	0
WT333(F4E4E1AF1293)	3.8	13105	2022-11-28 10:49:36.801	0.007	0.014	1.016	0.305	-0.122	0	0.857	0.049	-90.972	0	0	0	0	0	0	0
WT333(F4E4E1AF1293)	3.8	13105	2022-11-28 10:49:36.801	0.007	0.014	1.016	0.305	-0.122	0	0.862	0.049	-90.967	0	0	0	0	0	0	0
WT333(F4E4E1AF1293)	3.8	13105	2022-11-28 10:49:36.801	0.007	0.014	1.016	0.305	-0.122	0	0.862	0.049	-90.967	0	0	0	0	0	0	0
WT333(F4E4E1AF1293)	3.8	13105	2022-11-28 10:49:36.801	0.007	0.014	1.016	0.305	-0.122	0	0.862	0.049	-90.967	0	0	0	0	0	0	0
WT333(F4E4E1AF1293)	3.8	13105	2022-11-28 10:49:36.801	0.025	0.015	1.013	-0.061	0	0.305	0.862	0.049	-90.961	0	0	0	0	0	0	0
WT333(F4E4E1AF1293)	3.8	13105	2022-11-28 10:49:36.801	0.025	0.015	1.013	-0.061	0	0.305	0.862	0.049	-90.956	0	0	0	0	0	0	0
WT111(DD045F3F1DEA)	3.74	13108	2022-11-28 10:49:36.832	0.032	0.383	0.94	0	0	0	22.192	-1.824	-29.196	0	0	0	0	0	0	0
WT111(DD045F3F1DEA)	3.74	13108	2022-11-28 10:49:36.832	0.032	0.383	0.94	0	0	0	22.192	-1.824	-29.196	0	0	0	0	0	0	0
WT111(DD045F3F1DEA)	3.74	13108	2022-11-28 10:49:36.832	0.032	0.383	0.94	0	0	0	22.192	-1.824	-29.196	0	0	0	0	0	0	0
WT111(DD045F3F1DEA)	3.74	13108	2022-11-28 10:49:36.832	0.032	0.383	0.94	0	0	0	22.192	-1.824	-29.196	0	0	0	0	0	0	0
WT111(DD045F3F1DEA)	3.74	13108	2022-11-28 10:49:36.832	0.032	0.386	0.94	0	0	0	22.192	-1.824	-29.196	0	0	0	0	0	0	0
WT111(DD045F3F1DEA)	3.74	13108	2022-11-28 10:49:36.832	0.032	0.386	0.94	0	0	0	22.192	-1.824	-29.196	0	0	0	0	0	0	0
WT111(DD045F3F1DEA)	3.74	13108	2022-11-28 10:49:36.832	0.032	0.386	0.94	0	0	0	22.192	-1.824	-29.196	0	0	0	0	0	0	0
WT111(DD045F3F1DEA)	3.74	13108	2022-11-28 10:49:36.832	0.032	0.386	0.94	0	0	0	22.192	-1.824	-29.196	0	0	0	0	0	0	0
WT333(F4E4E1AF1293)	3.8	13105	2022-11-28 10:49:36.863	0.025	0.015	1.013	-0.061	0	0.305	0.862	0.049	-90.95	0	0	0	0	0	0	0
WT333(F4E4E1AF1293)	3.8	13105	2022-11-28 10:49:36.863	0.025	0.015	1.013	-0.061	0	0.305	0.862	0.044	-90.945	0	0	0	0	0	0	0
WT333(F4E4E1AF1293)	3.8	13105	2022-11-28 10:49:36.863	0.019	-0.001	1.014	-0.305	0.061	0.305	0.862	0.044	-90.945	0	0	0	0	0	0	0
WT333(F4E4E1AF1293)	3.8	13105	2022-11-28 10:49:36.863	0.019	-0.001	1.014	-0.305	0.061	0.305	0.862	0.044	-90.939	0	0	0	0	0	0	0
WT333(F4E4E1AF1293)	3.8	13105	2022-11-28 10:49:36.863	0.019	-0.001	1.014	-0.305	0.061	0.305	0.857	0.044	-90.934	0	0	0	0	0	0	0
WT333(F4E4E1AF1293)	3.8	13105	2022-11-28 10:49:36.863	0.019	-0.001	1.014	-0.305	0.061	0.305	0.857	0.044	-90.928	0	0	0	0	0	0	0
WT333(F4E4E1AF1293)	3.8	13105	2022-11-28 10:49:36.863	-0.009	0.028	1.025	-0.183	0	0.488	0.857	0.038	-90.928	0	0	0	0	0	0	0
WT333(F4E4E1AF1293)	3.8	13105	2022-11-28 10:49:36.863	-0.009	0.028	1.025	-0.183	0	0.488	0.857	0.038	-90.923	0	0	0	0	0	0	0
WT333(F4E4E1AF1293)	3.8	13105	2022-11-28 10:49:36.863	-0.009	0.028	1.025	-0.183	0	0.488	0.857	0.038	-90.917	0	0	0	0	0	0	0
WT333(F4E4E1AF1293)	3.8	13105	2022-11-28 10:49:36.863	-0.009	0.028	1.025	-0.183	0	0.488	0.851	0.038	-90.906	0	0	0	0	0	0	0
WT333(F4E4E1AF1293)	3.8	13105	2022-11-28 10:49:36.863	-0.003	-0.001	1.015	1.282	0.183	0.061	0.862	0.038	-90.906	0	0	0	0	0	0	0
WT333(F4E4E1AF1293)	3.8	13105	2022-11-28 10:49:36.863	-0.003	-0.001	1.015	1.282	0.183	0.061	0.868	0.038	-90.901	0	0	0	0	0	0	0
WT333(F4E4E1AF1293)	3.8	13105	2022-11-28 10:49:36.863	-0.003	-0.001	1.015	1.282	0.183	0.061	0.873	0.038	-90.895	0	0	0	0	0	0	0
WT333(F4E4E1AF1293)	3.8	13105	2022-11-28 10:49:36.863	-0.003	-0.001	1.015	1.282	0.183	0.061	0.879	0.038	-90.89	0	0	0	0	0	0	0
WT333(F4E4E1AF1293)	3.8	13105	2022-11-28 10:49:36.863	0.007	0.025	1.01	-0.244	-0.061	0.183	0.879	0.038	-90.884	0	0	0	0	0	0	0
WT333(F4E4E1AF1293)	3.8	13105	2022-11-28 10:49:36.863	0.007	0.025	1.01	-0.244	-0.061	0.183	0.873	0.038	-90.879	0	0	0	0	0	0	0
WT111(DD045F3F1DEA)	3.74	13108	2022-11-28 10:49:36.895	0.033	0.381	0.937	0	0	0	22.192	-1.824	-29.196	0	0	0	0	0	0	0
WT111(DD045F3F1DEA)	3.74	13108	2022-11-28 10:49:36.895	0.033	0.381	0.937	0	0	0	22.192	-1.824	-29.196	0	0	0	0	0	0	0
WT111(DD045F3F1DEA)	3.74	13108	2022-11-28 10:49:36.895	0.033	0.381	0.937	0	0	0	22.192	-1.824	-29.196	0	0	0	0	0	0	0
WT111(DD045F3F1DEA)	3.74	13108	2022-11-28 10:49:36.895	0.033	0.381	0.937	0	0	0	22.192	-1.824	-29.196	0	0	0	0	0	0	0
WT111(DD045F3F1DEA)	3.74	13108	2022-11-28 10:49:36.895	0.032	0.381	0.939	-0.366	0	0	22.192	-1.824	-29.196	0	0	0	0	0	0	0
WT111(DD045F3F1DEA)	3.74	13108	2022-11-28 10:49:36.895	0.032	0.381	0.939	-0.366	0	0	22.187	-1.824	-29.196	0	0	0	0	0	0	0
WT111(DD045F3F1DEA)	3.74	13108	2022-11-28 10:49:36.895	0.032	0.381	0.939	-0.366	0	0	22.187	-1.824	-29.196	0	0	0	0	0	0	0
WT111(DD045F3F1DEA)	3.74	13108	2022-11-28 10:49:36.895	0.032	0.381	0.939	-0.366	0	0	22.187	-1.824	-29.196	0	0	0	0	0	0	0
WT222(CAA14FCCF874)	3.76	13105	2022-11-28 10:49:36.910	-0.05	-0.014	0.998	0.488	0.061	0.549	-0.956	2.845	89.429	0	0	0	0	0	0	0
WT222(CAA14FCCF874)	3.76	13105	2022-11-28 10:49:36.910	-0.05	-0.014	0.998	0.488	0.061	0.549	-0.95	2.845	89.429	0	0	0	0	0	0	0
WT222(CAA14FCCF874)	3.76	13105	2022-11-28 10:49:36.910	-0.05	-0.014	0.998	0.488	0.061	0.549	-0.95	2.845	89.429	0	0	0	0	0	0	0
WT222(CAA14FCCF874)	3.76	13105	2022-11-28 10:49:36.910	-0.041	-0.011	1	0	-0.183	-0.122	-0.95	2.845	89.423	0	0	0	0	0	0	0
WT222(CAA14FCCF874)	3.76	13105	2022-11-28 10:49:36.910	-0.041	-0.011	1	0	-0.183	-0.122	-0.95	2.845	89.418	0	0	0	0	0	0	0
WT222(CAA14FCCF874)	3.76	13105	2022-11-28 10:49:36.910	-0.041	-0.011	1	0	-0.183	-0.122	-0.945	2.845	89.412	0	0	0	0	0	0	0
WT222(CAA14FCCF874)	3.76	13105	2022-11-28 10:49:36.910	-0.041	-0.011	1	0	-0.183	-0.122	-0.945	2.84	89.407	0	0	0	0	0	0	0
WT222(CAA14FCCF874)	3.76	13105	2022-11-28 10:49:36.910	-0.027	-0.01	0.99	-0.061	0	0.427	-0.945	2.84	89.407	0	0	0	0	0	0	0
WT111(DD045F3F1DEA)	3.74	13108	2022-11-28 10:49:36.926	0.032	0.38	0.938	0.244	0.061	0	22.187	-1.824	-29.196	0	0	0	0	0	0	0
WT111(DD045F3F1DEA)	3.74	13108	2022-11-28 10:49:36.926	0.032	0.38	0.938	0.244	0.061	0	22.187	-1.824	-29.196	0	0	0	0	0	0	0
WT111(DD045F3F1DEA)	3.74	13108	2022-11-28 10:49:36.926	0.032	0.38	0.938	0.244	0.061	0	22.187	-1.824	-29.196	0	0	0	0	0	0	0
WT111(DD045F3F1DEA)	3.74	13108	2022-11-28 10:49:36.926	0.032	0.38	0.938	0.244	0.061	0	22.192	-1.824	-29.196	0	0	0	0	0	0	0
WT111(DD045F3F1DEA)	3.74	13108	2022-11-28 10:49:36.926	0.032	0.382	0.936	0	0	0	22.192	-1.824	-29.196	0	0	0	0	0	0	0
WT111(DD045F3F1DEA)	3.74	13108	2022-11-28 10:49:36.926	0.032	0.382	0.936	0	0	0	22.192	-1.824	-29.196	0	0	0	0	0	0	0
WT111(DD045F3F1DEA)	3.74	13108	2022-11-28 10:49:36.926	0.032	0.382	0.936	0	0	0	22.187	-1.824	-29.196	0	0	0	0	0	0	0
WT111(DD045F3F1DEA)	3.74	13108	2022-11-28 10:49:36.926	0.032	0.382	0.936	0	0	0	22.187	-1.824	-29.196	0	0	0	0	0	0	0
WT222(CAA14FCCF874)	3.76	13105	2022-11-28 10:49:36.942	-0.027	-0.01	0.99	-0.061	0	0.427	-0.945	2.84	89.401	0	0	0	0	0	0	0
WT222(CAA14FCCF874)	3.76	13105	2022-11-28 10:49:36.942	-0.027	-0.01	0.99	-0.061	0	0.427	-0.945	2.84	89.401	0	0	0	0	0	0	0
WT222(CAA14FCCF874)	3.76	13105	2022-11-28 10:49:36.942	-0.027	-0.01	0.99	-0.061	0	0.427	-0.945	2.84	89.396	0	0	0	0	0	0	0
WT222(CAA14FCCF874)	3.76	13105	2022-11-28 10:49:36.942	-0.025	-0.026	1.002	-0.183	0	0.61	-0.945	2.84	89.396	0	0	0	0	0	0	0
WT222(CAA14FCCF874)	3.76	13105	2022-11-28 10:49:36.942	-0.025	-0.026	1.002	-0.183	0	0.61	-0.945	2.84	89.396	0	0	0	0	0	0	0
WT222(CAA14FCCF874)	3.76	13105	2022-11-28 10:49:36.942	-0.025	-0.026	1.002	-0.183	0	0.61	-0.945	2.834	89.396	0	0	0	0	0	0	0
WT222(CAA14FCCF874)	3.76	13105	2022-11-28 10:49:36.942	-0.06	-0.008	1.005	-0.183	0	0.305	-0.945	2.834	89.39	0	0	0	0	0	0	0
WT222(CAA14FCCF874)	3.76	13105	2022-11-28 10:49:36.942	-0.06	-0.008	1.005	-0.183	0	0.305	-0.945	2.834	89.39	0	0	0	0	0	0	0
WT222(CAA14FCCF874)	3.76	13105	2022-11-28 10:49:36.942	-0.06	-0.008	1.005	-0.183	0	0.305	-0.945	2.834	89.385	0	0	0	0	0	0	0
WT222(CAA14FCCF874)	3.76	13105	2022-11-28 10:49:36.942	-0.06	-0.008	1.005	-0.183	0	0.305	-0.95	2.834	89.379	0	0	0	0	0	0	0
WT222(CAA14FCCF874)	3.76	13105	2022-11-28 10:49:36.942	-0.05	-0.037	0.996	0.916	-0.183	1.404	-0.945	2.834	89.385	0	0	0	0	0	0	0
WT222(CAA14FCCF874)	3.76	13105	2022-11-28 10:49:36.942	-0.05	-0.037	0.996	0.916	-0.183	1.404	-0.939	2.829	89.385	0	0	0	0	0	0	0
WT222(CAA14FCCF874)	3.76	13105	2022-11-28 10:49:36.942	-0.05	-0.037	0.996	0.916	-0.183	1.404	-0.934	2.829	89.39	0	0	0	0	0	0	0
WT222(CAA14FCCF874)	3.76	13105	2022-11-28 10:49:36.942	-0.05	-0.037	0.996	0.916	-0.183	1.404	-0.928	2.829	89.39	0	0	0	0	0	0	0
WT222(CAA14FCCF874)	3.76	13105	2022-11-28 10:49:36.942	-0.042	-0.004	0.999	0.061	-0.122	-0.671	-0.928	2.829	89.385	0	0	0	0	0	0	0
WT222(CAA14FCCF874)	3.76	13105	2022-11-28 10:49:36.942	-0.042	-0.004	0.999	0.061	-0.122	-0.671	-0.928	2.823	89.379	0	0	0	0	0	0	0
WT222(CAA14FCCF874)	3.76	13105	2022-11-28 10:49:36.942	-0.042	-0.004	0.999	0.061	-0.122	-0.671	-0.928	2.823	89.368	0	0	0	0	0	0	0
WT222(CAA14FCCF874)	3.76	13105	2022-11-28 10:49:36.942	-0.042	-0.004	0.999	0.061	-0.122	-0.671	-0.928	2.823	89.363	0	0	0	0	0	0	0
WT222(CAA14FCCF874)	3.76	13105	2022-11-28 10:49:36.942	-0.059	-0.005	1.007	0.366	0.183	0.305	-0.923	2.823	89.357	0	0	0	0	0	0	0
WT222(CAA14FCCF874)	3.76	13105	2022-11-28 10:49:36.942	-0.059	-0.005	1.007	0.366	0.183	0.305	-0.923	2.823	89.357	0	0	0	0	0	0	0
WT222(CAA14FCCF874)	3.76	13105	2022-11-28 10:49:36.942	-0.059	-0.005	1.007	0.366	0.183	0.305	-0.923	2.823	89.352	0	0	0	0	0	0	0
WT222(CAA14FCCF874)	3.76	13105	2022-11-28 10:49:36.942	-0.059	-0.005	1.007	0.366	0.183	0.305	-0.917	2.823	89.346	0	0	0	0	0	0	0
WT222(CAA14FCCF874)	3.76	13105	2022-11-28 10:49:36.942	-0.049	-0.034	0.998	0.549	-0.122	0.854	-0.917	2.823	89.346	0	0	0	0	0	0	0
WT222(CAA14FCCF874)	3.76	13105	2022-11-28 10:49:36.942	-0.049	-0.034	0.998	0.549	-0.122	0.854	-0.912	2.823	89.346	0	0	0	0	0	0	0
WT222(CAA14FCCF874)	3.76	13105	2022-11-28 10:49:36.942	-0.049	-0.034	0.998	0.549	-0.122	0.854	-0.912	2.823	89.346	0	0	0	0	0	0	0
WT222(CAA14FCCF874)	3.76	13105	2022-11-28 10:49:36.942	-0.049	-0.034	0.998	0.549	-0.122	0.854	-0.906	2.823	89.346	0	0	0	0	0	0	0
WT222(CAA14FCCF874)	3.76	13105	2022-11-28 10:49:36.942	-0.048	-0.022	0.999	0	-0.061	-0.183	-0.906	2.823	89.341	0	0	0	0	0	0	0
WT222(CAA14FCCF874)	3.76	13105	2022-11-28 10:49:36.942	-0.048	-0.022	0.999	0	-0.061	-0.183	-0.906	2.823	89.335	0	0	0	0	0	0	0
WT222(CAA14FCCF874)	3.76	13105	2022-11-28 10:49:36.942	-0.048	-0.022	0.999	0	-0.061	-0.183	-0.906	2.823	89.33	0	0	0	0	0	0	0
WT222(CAA14FCCF874)	3.76	13105	2022-11-28 10:49:36.942	-0.048	-0.022	0.999	0	-0.061	-0.183	-0.906	2.818	89.324	0	0	0	0	0	0	0
WT222(CAA14FCCF874)	3.76	13105	2022-11-28 10:49:36.942	-0.045	-0.02	0.999	-0.183	-0.122	0.366	-0.912	2.818	89.324	0	0	0	0	0	0	0
WT222(CAA14FCCF874)	3.76	13105	2022-11-28 10:49:36.942	-0.045	-0.02	0.999	-0.183	-0.122	0.366	-0.912	2.818	89.319	0	0	0	0	0	0	0
WT333(F4E4E1AF1293)	3.8	13105	2022-11-28 10:49:36.957	0.007	0.025	1.01	-0.244	-0.061	0.183	0.873	0.033	-90.873	0	0	0	0	0	0	0
WT333(F4E4E1AF1293)	3.8	13105	2022-11-28 10:49:36.957	0.007	0.025	1.01	-0.244	-0.061	0.183	0.873	0.033	-90.868	0	0	0	0	0	0	0
WT333(F4E4E1AF1293)	3.8	13105	2022-11-28 10:49:36.957	-0.004	0.028	1.023	0.671	0	0.122	0.879	0.033	-90.862	0	0	0	0	0	0	0
WT333(F4E4E1AF1293)	3.8	13105	2022-11-28 10:49:36.957	-0.004	0.028	1.023	0.671	0	0.122	0.879	0.033	-90.857	0	0	0	0	0	0	0
WT333(F4E4E1AF1293)	3.8	13105	2022-11-28 10:49:36.957	-0.004	0.028	1.023	0.671	0	0.122	0.884	0.033	-90.851	0	0	0	0	0	0	0
WT333(F4E4E1AF1293)	3.8	13105	2022-11-28 10:49:36.957	-0.002	-0.011	1.017	0.549	0.061	0.183	0.884	0.033	-90.846	0	0	0	0	0	0	0
WT333(F4E4E1AF1293)	3.8	13105	2022-11-28 10:49:36.957	-0.002	-0.011	1.017	0.549	0.061	0.183	0.89	0.033	-90.84	0	0	0	0	0	0	0
WT333(F4E4E1AF1293)	3.8	13105	2022-11-28 10:49:36.957	-0.002	-0.011	1.017	0.549	0.061	0.183	0.89	0.033	-90.835	0	0	0	0	0	0	0
WT333(F4E4E1AF1293)	3.8	13105	2022-11-28 10:49:36.989	-0.002	-0.011	1.017	0.549	0.061	0.183	0.895	0.033	-90.829	0	0	0	0	0	0	0
WT333(F4E4E1AF1293)	3.8	13105	2022-11-28 10:49:36.989	-0.001	0.011	1.014	0	-0.061	0.488	0.89	0.033	-90.824	0	0	0	0	0	0	0
WT333(F4E4E1AF1293)	3.8	13105	2022-11-28 10:49:36.989	-0.001	0.011	1.014	0	-0.061	0.488	0.89	0.027	-90.818	0	0	0	0	0	0	0
WT333(F4E4E1AF1293)	3.8	13105	2022-11-28 10:49:36.989	-0.001	0.011	1.014	0	-0.061	0.488	0.89	0.027	-90.813	0	0	0	0	0	0	0
WT333(F4E4E1AF1293)	3.8	13105	2022-11-28 10:49:36.989	-0.001	0.011	1.014	0	-0.061	0.488	0.89	0.027	-90.802	0	0	0	0	0	0	0
WT333(F4E4E1AF1293)	3.8	13105	2022-11-28 10:49:36.989	0.009	0.007	1.013	-0.793	0.122	0.061	0.884	0.027	-90.802	0	0	0	0	0	0	0
WT333(F4E4E1AF1293)	3.8	13105	2022-11-28 10:49:36.989	0.009	0.007	1.013	-0.793	0.122	0.061	0.879	0.027	-90.797	0	0	0	0	0	0	0
WT333(F4E4E1AF1293)	3.8	13105	2022-11-28 10:49:36.989	0.009	0.007	1.013	-0.793	0.122	0.061	0.879	0.027	-90.791	0	0	0	0	0	0	0
WT333(F4E4E1AF1293)	3.8	13105	2022-11-28 10:49:36.989	0.009	0.007	1.013	-0.793	0.122	0.061	0.873	0.027	-90.786	0	0	0	0	0	0	0
WT333(F4E4E1AF1293)	3.8	13105	2022-11-28 10:49:36.989	-0.014	0.016	1.016	0.671	0.061	0.671	0.873	0.027	-90.78	0	0	0	0	0	0	0
WT333(F4E4E1AF1293)	3.8	13105	2022-11-28 10:49:36.989	-0.014	0.016	1.016	0.671	0.061	0.671	0.879	0.027	-90.769	0	0	0	0	0	0	0
WT333(F4E4E1AF1293)	3.8	13105	2022-11-28 10:49:36.989	-0.014	0.016	1.016	0.671	0.061	0.671	0.879	0.027	-90.764	0	0	0	0	0	0	0
WT333(F4E4E1AF1293)	3.8	13105	2022-11-28 10:49:36.989	-0.014	0.016	1.016	0.671	0.061	0.671	0.884	0.027	-90.753	0	0	0	0	0	0	0
WT333(F4E4E1AF1293)	3.8	13105	2022-11-28 10:49:36.989	0.066	0.026	1.029	1.587	-0.305	-0.061	0.89	0.027	-90.747	0	0	0	0	0	0	0
WT333(F4E4E1AF1293)	3.8	13105	2022-11-28 10:49:36.989	0.066	0.026	1.029	1.587	-0.305	-0.061	0.895	0.027	-90.742	0	0	0	0	0	0	0
WT333(F4E4E1AF1293)	3.8	13105	2022-11-28 10:49:36.989	0.066	0.026	1.029	1.587	-0.305	-0.061	0.906	0.022	-90.736	0	0	0	0	0	0	0
WT222(CAA14FCCF874)	3.76	13105	2022-11-28 10:49:36.989	-0.045	-0.02	0.999	-0.183	-0.122	0.366	-0.912	2.818	89.313	0	0	0	0	0	0	0
WT222(CAA14FCCF874)	3.76	13105	2022-11-28 10:49:36.989	-0.045	-0.02	0.999	-0.183	-0.122	0.366	-0.912	2.818	89.313	0	0	0	0	0	0	0
WT222(CAA14FCCF874)	3.76	13105	2022-11-28 10:49:37.004	-0.062	-0.015	0.999	0.488	0.183	0.549	-0.912	2.818	89.313	0	0	0	0	0	0	0
WT222(CAA14FCCF874)	3.76	13105	2022-11-28 10:49:37.004	-0.062	-0.015	0.999	0.488	0.183	0.549	-0.906	2.818	89.308	0	0	0	0	0	0	0
WT222(CAA14FCCF874)	3.76	13105	2022-11-28 10:49:37.004	-0.062	-0.015	0.999	0.488	0.183	0.549	-0.906	2.818	89.308	0	0	0	0	0	0	0
WT222(CAA14FCCF874)	3.76	13105	2022-11-28 10:49:37.004	-0.062	-0.015	0.999	0.488	0.183	0.549	-0.906	2.823	89.302	0	0	0	0	0	0	0
WT222(CAA14FCCF874)	3.76	13105	2022-11-28 10:49:37.004	0.022	-0.019	1.021	1.038	-0.61	-0.183	-0.901	2.818	89.297	0	0	0	0	0	0	0
WT222(CAA14FCCF874)	3.76	13105	2022-11-28 10:49:37.004	0.022	-0.019	1.021	1.038	-0.61	-0.183	-0.895	2.813	89.291	0	0	0	0	0	0	0
WT111(DD045F3F1DEA)	3.74	13108	2022-11-28 10:49:37.004	0.032	0.388	0.942	0.183	0	0	22.192	-1.824	-29.196	0	0	0	0	0	0	0
WT111(DD045F3F1DEA)	3.74	13108	2022-11-28 10:49:37.004	0.032	0.388	0.942	0.183	0	0	22.192	-1.824	-29.196	0	0	0	0	0	0	0
WT111(DD045F3F1DEA)	3.74	13108	2022-11-28 10:49:37.004	0.032	0.388	0.942	0.183	0	0	22.192	-1.824	-29.196	0	0	0	0	0	0	0
WT111(DD045F3F1DEA)	3.74	13108	2022-11-28 10:49:37.004	0.032	0.388	0.942	0.183	0	0	22.192	-1.824	-29.196	0	0	0	0	0	0	0
WT111(DD045F3F1DEA)	3.74	13108	2022-11-28 10:49:37.004	0.032	0.387	0.941	-0.122	0	0	22.192	-1.824	-29.196	0	0	0	0	0	0	0
WT111(DD045F3F1DEA)	3.74	13108	2022-11-28 10:49:37.004	0.032	0.387	0.941	-0.122	0	0	22.192	-1.824	-29.196	0	0	0	0	0	0	0
WT111(DD045F3F1DEA)	3.74	13108	2022-11-28 10:49:37.004	0.032	0.387	0.941	-0.122	0	0	22.192	-1.824	-29.196	0	0	0	0	0	0	0
WT111(DD045F3F1DEA)	3.74	13108	2022-11-28 10:49:37.004	0.032	0.387	0.941	-0.122	0	0	22.192	-1.824	-29.196	0	0	0	0	0	0	0
WT111(DD045F3F1DEA)	3.74	13108	2022-11-28 10:49:37.004	0.033	0.377	0.937	-0.061	0	0	22.192	-1.824	-29.196	0	0	0	0	0	0	0
WT111(DD045F3F1DEA)	3.74	13108	2022-11-28 10:49:37.004	0.033	0.377	0.937	-0.061	0	0	22.192	-1.824	-29.196	0	0	0	0	0	0	0
WT111(DD045F3F1DEA)	3.74	13108	2022-11-28 10:49:37.004	0.033	0.377	0.937	-0.061	0	0	22.192	-1.824	-29.196	0	0	0	0	0	0	0
WT111(DD045F3F1DEA)	3.74	13108	2022-11-28 10:49:37.004	0.033	0.377	0.937	-0.061	0	0	22.192	-1.824	-29.196	0	0	0	0	0	0	0
WT111(DD045F3F1DEA)	3.74	13108	2022-11-28 10:49:37.004	0.032	0.382	0.938	0	0	0	22.192	-1.824	-29.196	0	0	0	0	0	0	0
WT111(DD045F3F1DEA)	3.74	13108	2022-11-28 10:49:37.004	0.032	0.382	0.938	0	0	0	22.192	-1.824	-29.196	0	0	0	0	0	0	0
WT111(DD045F3F1DEA)	3.74	13108	2022-11-28 10:49:37.004	0.032	0.382	0.938	0	0	0	22.192	-1.824	-29.196	0	0	0	0	0	0	0
WT111(DD045F3F1DEA)	3.74	13108	2022-11-28 10:49:37.004	0.032	0.382	0.938	0	0	0	22.192	-1.824	-29.196	0	0	0	0	0	0	0
WT222(CAA14FCCF874)	3.76	13105	2022-11-28 10:49:37.020	0.022	-0.019	1.021	1.038	-0.61	-0.183	-0.89	2.807	89.286	0	0	0	0	0	0	0
WT222(CAA14FCCF874)	3.76	13105	2022-11-28 10:49:37.020	0.022	-0.019	1.021	1.038	-0.61	-0.183	-0.884	2.802	89.28	0	0	0	0	0	0	0
WT222(CAA14FCCF874)	3.76	13105	2022-11-28 10:49:37.020	0	0.048	1.038	-3.052	-0.916	-1.221	-0.901	2.796	89.269	0	0	0	0	0	0	0
WT222(CAA14FCCF874)	3.76	13105	2022-11-28 10:49:37.020	0	0.048	1.038	-3.052	-0.916	-1.221	-0.917	2.791	89.258	0	0	0	0	0	0	0
WT222(CAA14FCCF874)	3.76	13105	2022-11-28 10:49:37.020	0	0.048	1.038	-3.052	-0.916	-1.221	-0.928	2.78	89.242	0	0	0	0	0	0	0
WT222(CAA14FCCF874)	3.76	13105	2022-11-28 10:49:37.020	0	0.048	1.038	-3.052	-0.916	-1.221	-0.945	2.774	89.231	0	0	0	0	0	0	0
WT222(CAA14FCCF874)	3.76	13105	2022-11-28 10:49:37.020	-0.129	-0.027	0.988	-2.563	-0.061	0.732	-0.956	2.769	89.225	0	0	0	0	0	0	0
WT222(CAA14FCCF874)	3.76	13105	2022-11-28 10:49:37.020	-0.129	-0.027	0.988	-2.563	-0.061	0.732	-0.967	2.769	89.22	0	0	0	0	0	0	0
WT111(DD045F3F1DEA)	3.74	13108	2022-11-28 10:49:37.035	0.033	0.386	0.94	-0.244	0	0	22.187	-1.824	-29.196	0	0	0	0	0	0	0
WT111(DD045F3F1DEA)	3.74	13108	2022-11-28 10:49:37.035	0.033	0.386	0.94	-0.244	0	0	22.187	-1.824	-29.196	0	0	0	0	0	0	0
WT111(DD045F3F1DEA)	3.74	13108	2022-11-28 10:49:37.035	0.033	0.386	0.94	-0.244	0	0	22.187	-1.824	-29.196	0	0	0	0	0	0	0
WT111(DD045F3F1DEA)	3.74	13108	2022-11-28 10:49:37.035	0.033	0.386	0.94	-0.244	0	0	22.187	-1.824	-29.196	0	0	0	0	0	0	0
WT111(DD045F3F1DEA)	3.74	13108	2022-11-28 10:49:37.035	0.032	0.38	0.936	0.366	0	0	22.187	-1.824	-29.196	0	0	0	0	0	0	0
WT111(DD045F3F1DEA)	3.74	13108	2022-11-28 10:49:37.035	0.032	0.38	0.936	0.366	0	0	22.187	-1.824	-29.196	0	0	0	0	0	0	0
WT111(DD045F3F1DEA)	3.74	13108	2022-11-28 10:49:37.035	0.032	0.38	0.936	0.366	0	0	22.192	-1.824	-29.196	0	0	0	0	0	0	0
WT111(DD045F3F1DEA)	3.74	13108	2022-11-28 10:49:37.035	0.032	0.38	0.936	0.366	0	0	22.192	-1.824	-29.196	0	0	0	0	0	0	0
WT111(DD045F3F1DEA)	3.74	13108	2022-11-28 10:49:37.067	0.032	0.383	0.937	-0.244	0	0	22.192	-1.824	-29.196	0	0	0	0	0	0	0
WT111(DD045F3F1DEA)	3.74	13108	2022-11-28 10:49:37.067	0.032	0.383	0.937	-0.244	0	0	22.192	-1.824	-29.196	0	0	0	0	0	0	0
WT111(DD045F3F1DEA)	3.74	13108	2022-11-28 10:49:37.067	0.032	0.383	0.937	-0.244	0	0	22.187	-1.824	-29.196	0	0	0	0	0	0	0
WT111(DD045F3F1DEA)	3.74	13108	2022-11-28 10:49:37.067	0.032	0.383	0.937	-0.244	0	0	22.187	-1.824	-29.196	0	0	0	0	0	0	0
WT111(DD045F3F1DEA)	3.74	13108	2022-11-28 10:49:37.067	0.032	0.39	0.947	0	0	0	22.187	-1.824	-29.196	0	0	0	0	0	0	0
WT111(DD045F3F1DEA)	3.74	13108	2022-11-28 10:49:37.067	0.032	0.39	0.947	0	0	0	22.187	-1.824	-29.196	0	0	0	0	0	0	0
WT111(DD045F3F1DEA)	3.74	13108	2022-11-28 10:49:37.067	0.032	0.39	0.947	0	0	0	22.187	-1.824	-29.196	0	0	0	0	0	0	0
WT111(DD045F3F1DEA)	3.74	13108	2022-11-28 10:49:37.067	0.032	0.39	0.947	0	0	0	22.187	-1.824	-29.196	0	0	0	0	0	0	0
WT111(DD045F3F1DEA)	3.74	13108	2022-11-28 10:49:37.098	0.031	0.385	0.937	0.183	0	0	22.187	-1.824	-29.196	0	0	0	0	0	0	0
WT111(DD045F3F1DEA)	3.74	13108	2022-11-28 10:49:37.098	0.031	0.385	0.937	0.183	0	0	22.192	-1.824	-29.196	0	0	0	0	0	0	0
WT111(DD045F3F1DEA)	3.74	13108	2022-11-28 10:49:37.098	0.031	0.385	0.937	0.183	0	0	22.192	-1.824	-29.196	0	0	0	0	0	0	0
WT111(DD045F3F1DEA)	3.74	13108	2022-11-28 10:49:37.098	0.031	0.385	0.937	0.183	0	0	22.192	-1.824	-29.196	0	0	0	0	0	0	0
WT111(DD045F3F1DEA)	3.74	13108	2022-11-28 10:49:37.098	0.032	0.375	0.933	0	0	0	22.192	-1.824	-29.196	0	0	0	0	0	0	0
WT111(DD045F3F1DEA)	3.74	13108	2022-11-28 10:49:37.098	0.032	0.375	0.933	0	0	0	22.192	-1.824	-29.196	0	0	0	0	0	0	0
WT111(DD045F3F1DEA)	3.74	13108	2022-11-28 10:49:37.098	0.032	0.375	0.933	0	0	0	22.192	-1.824	-29.196	0	0	0	0	0	0	0
WT111(DD045F3F1DEA)	3.74	13108	2022-11-28 10:49:37.098	0.032	0.375	0.933	0	0	0	22.192	-1.824	-29.196	0	0	0	0	0	0	0
WT333(F4E4E1AF1293)	3.8	13105	2022-11-28 10:49:37.098	0.066	0.026	1.029	1.587	-0.305	-0.061	0.912	0.016	-90.731	0	0	0	0	0	0	0
WT333(F4E4E1AF1293)	3.8	13105	2022-11-28 10:49:37.113	0.055	0.044	1.05	-2.93	-1.404	-0.366	0.895	0.011	-90.731	0	0	0	0	0	0	0
WT333(F4E4E1AF1293)	3.8	13105	2022-11-28 10:49:37.113	0.055	0.044	1.05	-2.93	-1.404	-0.366	0.884	0	-90.725	0	0	0	0	0	0	0
WT333(F4E4E1AF1293)	3.8	13105	2022-11-28 10:49:37.113	0.055	0.044	1.05	-2.93	-1.404	-0.366	0.868	-0.005	-90.72	0	0	0	0	0	0	0
WT333(F4E4E1AF1293)	3.8	13105	2022-11-28 10:49:37.113	0.055	0.044	1.05	-2.93	-1.404	-0.366	0.857	-0.016	-90.714	0	0	0	0	0	0	0
WT333(F4E4E1AF1293)	3.8	13105	2022-11-28 10:49:37.113	-0.069	0.019	1.006	-1.526	-0.854	1.892	0.851	-0.022	-90.698	0	0	0	0	0	0	0
WT333(F4E4E1AF1293)	3.8	13105	2022-11-28 10:49:37.113	-0.069	0.019	1.006	-1.526	-0.854	1.892	0.84	-0.027	-90.681	0	0	0	0	0	0	0
WT333(F4E4E1AF1293)	3.8	13105	2022-11-28 10:49:37.113	-0.069	0.019	1.006	-1.526	-0.854	1.892	0.835	-0.033	-90.67	0	0	0	0	0	0	0
WT222(CAA14FCCF874)	3.76	13105	2022-11-28 10:49:37.113	-0.129	-0.027	0.988	-2.563	-0.061	0.732	-0.978	2.769	89.214	0	0	0	0	0	0	0
WT222(CAA14FCCF874)	3.76	13105	2022-11-28 10:49:37.113	-0.129	-0.027	0.988	-2.563	-0.061	0.732	-0.989	2.769	89.214	0	0	0	0	0	0	0
WT222(CAA14FCCF874)	3.76	13105	2022-11-28 10:49:37.113	-0.1	-0.037	0.97	-1.709	-0.061	-0.366	-0.994	2.769	89.203	0	0	0	0	0	0	0
WT222(CAA14FCCF874)	3.76	13105	2022-11-28 10:49:37.113	-0.1	-0.037	0.97	-1.709	-0.061	-0.366	-1.005	2.769	89.193	0	0	0	0	0	0	0
WT222(CAA14FCCF874)	3.76	13105	2022-11-28 10:49:37.113	-0.1	-0.037	0.97	-1.709	-0.061	-0.366	-1.011	2.769	89.187	0	0	0	0	0	0	0
WT222(CAA14FCCF874)	3.76	13105	2022-11-28 10:49:37.113	-0.1	-0.037	0.97	-1.709	-0.061	-0.366	-1.022	2.769	89.176	0	0	0	0	0	0	0
WT222(CAA14FCCF874)	3.76	13105	2022-11-28 10:49:37.113	-0.03	-0.019	1.015	0.061	-0.122	0.61	-1.016	2.769	89.171	0	0	0	0	0	0	0
WT222(CAA14FCCF874)	3.76	13105	2022-11-28 10:49:37.113	-0.03	-0.019	1.015	0.061	-0.122	0.61	-1.016	2.774	89.165	0	0	0	0	0	0	0
WT333(F4E4E1AF1293)	3.8	13105	2022-11-28 10:49:37.129	-0.069	0.019	1.006	-1.526	-0.854	1.892	0.829	-0.038	-90.654	0	0	0	0	0	0	0
WT333(F4E4E1AF1293)	3.8	13105	2022-11-28 10:49:37.129	-0.059	0.038	1.018	-1.465	-0.061	0	0.824	-0.038	-90.643	0	0	0	0	0	0	0
WT333(F4E4E1AF1293)	3.8	13105	2022-11-28 10:49:37.129	-0.059	0.038	1.018	-1.465	-0.061	0	0.818	-0.038	-90.637	0	0	0	0	0	0	0
WT333(F4E4E1AF1293)	3.8	13105	2022-11-28 10:49:37.129	-0.059	0.038	1.018	-1.465	-0.061	0	0.807	-0.038	-90.632	0	0	0	0	0	0	0
WT333(F4E4E1AF1293)	3.8	13105	2022-11-28 10:49:37.129	-0.059	0.038	1.018	-1.465	-0.061	0	0.802	-0.038	-90.621	0	0	0	0	0	0	0
WT333(F4E4E1AF1293)	3.8	13105	2022-11-28 10:49:37.129	0.017	0.001	1.017	0.793	-0.122	-0.183	0.807	-0.038	-90.615	0	0	0	0	0	0	0
WT333(F4E4E1AF1293)	3.8	13105	2022-11-28 10:49:37.129	0.017	0.001	1.017	0.793	-0.122	-0.183	0.813	-0.038	-90.61	0	0	0	0	0	0	0
WT333(F4E4E1AF1293)	3.8	13105	2022-11-28 10:49:37.129	0.017	0.001	1.017	0.793	-0.122	-0.183	0.818	-0.033	-90.604	0	0	0	0	0	0	0
WT222(CAA14FCCF874)	3.76	13105	2022-11-28 10:49:37.145	-0.03	-0.019	1.015	0.061	-0.122	0.61	-1.016	2.774	89.165	0	0	0	0	0	0	0
WT222(CAA14FCCF874)	3.76	13105	2022-11-28 10:49:37.145	-0.03	-0.019	1.015	0.061	-0.122	0.61	-1.016	2.774	89.16	0	0	0	0	0	0	0
WT222(CAA14FCCF874)	3.76	13105	2022-11-28 10:49:37.145	-0.032	-0.01	0.995	-1.099	-0.244	0.671	-1.022	2.774	89.154	0	0	0	0	0	0	0
WT222(CAA14FCCF874)	3.76	13105	2022-11-28 10:49:37.145	-0.032	-0.01	0.995	-1.099	-0.244	0.671	-1.027	2.769	89.154	0	0	0	0	0	0	0
WT222(CAA14FCCF874)	3.76	13105	2022-11-28 10:49:37.145	-0.032	-0.01	0.995	-1.099	-0.244	0.671	-1.033	2.769	89.149	0	0	0	0	0	0	0
WT222(CAA14FCCF874)	3.76	13105	2022-11-28 10:49:37.145	-0.032	-0.01	0.995	-1.099	-0.244	0.671	-1.038	2.769	89.143	0	0	0	0	0	0	0
WT222(CAA14FCCF874)	3.76	13105	2022-11-28 10:49:37.145	-0.044	-0.023	0.991	2.014	-0.366	-0.122	-1.027	2.769	89.138	0	0	0	0	0	0	0
WT222(CAA14FCCF874)	3.76	13105	2022-11-28 10:49:37.145	-0.044	-0.023	0.991	2.014	-0.366	-0.122	-1.016	2.763	89.127	0	0	0	0	0	0	0
WT111(DD045F3F1DEA)	3.74	13108	2022-11-28 10:49:37.161	0.032	0.38	0.937	-0.061	0	0	22.192	-1.824	-29.196	0	0	0	0	0	0	0
WT111(DD045F3F1DEA)	3.74	13108	2022-11-28 10:49:37.161	0.032	0.38	0.937	-0.061	0	0	22.192	-1.824	-29.196	0	0	0	0	0	0	0
WT111(DD045F3F1DEA)	3.74	13108	2022-11-28 10:49:37.161	0.032	0.38	0.937	-0.061	0	0	22.192	-1.824	-29.196	0	0	0	0	0	0	0
WT111(DD045F3F1DEA)	3.74	13108	2022-11-28 10:49:37.161	0.032	0.38	0.937	-0.061	0	0	22.192	-1.824	-29.196	0	0	0	0	0	0	0
WT111(DD045F3F1DEA)	3.74	13108	2022-11-28 10:49:37.161	0.032	0.389	0.945	-0.061	0	0	22.192	-1.824	-29.196	0	0	0	0	0	0	0
WT111(DD045F3F1DEA)	3.74	13108	2022-11-28 10:49:37.161	0.032	0.389	0.945	-0.061	0	0	22.192	-1.824	-29.196	0	0	0	0	0	0	0
WT111(DD045F3F1DEA)	3.74	13108	2022-11-28 10:49:37.161	0.032	0.389	0.945	-0.061	0	0	22.192	-1.824	-29.196	0	0	0	0	0	0	0
WT111(DD045F3F1DEA)	3.74	13108	2022-11-28 10:49:37.161	0.032	0.389	0.945	-0.061	0	0	22.192	-1.818	-29.196	0	0	0	0	0	0	0
WT222(CAA14FCCF874)	3.76	13105	2022-11-28 10:49:37.176	-0.044	-0.023	0.991	2.014	-0.366	-0.122	-1.005	2.763	89.121	0	0	0	0	0	0	0
WT222(CAA14FCCF874)	3.76	13105	2022-11-28 10:49:37.176	-0.044	-0.023	0.991	2.014	-0.366	-0.122	-0.994	2.763	89.11	0	0	0	0	0	0	0
WT222(CAA14FCCF874)	3.76	13105	2022-11-28 10:49:37.176	-0.059	-0.057	0.99	-0.122	0	-0.061	-0.994	2.763	89.105	0	0	0	0	0	0	0
WT222(CAA14FCCF874)	3.76	13105	2022-11-28 10:49:37.176	-0.059	-0.057	0.99	-0.122	0	-0.061	-0.994	2.763	89.099	0	0	0	0	0	0	0
WT222(CAA14FCCF874)	3.76	13105	2022-11-28 10:49:37.176	-0.059	-0.057	0.99	-0.122	0	-0.061	-1	2.763	89.094	0	0	0	0	0	0	0
WT222(CAA14FCCF874)	3.76	13105	2022-11-28 10:49:37.176	-0.059	-0.057	0.99	-0.122	0	-0.061	-1	2.763	89.088	0	0	0	0	0	0	0
WT222(CAA14FCCF874)	3.76	13105	2022-11-28 10:49:37.176	-0.045	0.008	1.01	0.488	0	0.549	-1	2.763	89.083	0	0	0	0	0	0	0
WT222(CAA14FCCF874)	3.76	13105	2022-11-28 10:49:37.176	-0.045	0.008	1.01	0.488	0	0.549	-0.994	2.763	89.083	0	0	0	0	0	0	0
WT222(CAA14FCCF874)	3.76	13105	2022-11-28 10:49:37.176	-0.045	0.008	1.01	0.488	0	0.549	-0.994	2.763	89.077	0	0	0	0	0	0	0
WT222(CAA14FCCF874)	3.76	13105	2022-11-28 10:49:37.176	-0.045	0.008	1.01	0.488	0	0.549	-0.989	2.763	89.072	0	0	0	0	0	0	0
WT222(CAA14FCCF874)	3.76	13105	2022-11-28 10:49:37.176	-0.045	0.013	1.008	1.892	-0.183	-0.305	-0.983	2.763	89.061	0	0	0	0	0	0	0
WT222(CAA14FCCF874)	3.76	13105	2022-11-28 10:49:37.176	-0.045	0.013	1.008	1.892	-0.183	-0.305	-0.972	2.763	89.055	0	0	0	0	0	0	0
WT222(CAA14FCCF874)	3.76	13105	2022-11-28 10:49:37.176	-0.045	0.013	1.008	1.892	-0.183	-0.305	-0.961	2.763	89.044	0	0	0	0	0	0	0
WT222(CAA14FCCF874)	3.76	13105	2022-11-28 10:49:37.176	-0.059	-0.039	0.957	-1.892	0	1.099	-0.972	2.763	89.039	0	0	0	0	0	0	0
WT222(CAA14FCCF874)	3.76	13105	2022-11-28 10:49:37.176	-0.059	-0.039	0.957	-1.892	0	1.099	-0.978	2.763	89.039	0	0	0	0	0	0	0
WT222(CAA14FCCF874)	3.76	13105	2022-11-28 10:49:37.176	-0.059	-0.039	0.957	-1.892	0	1.099	-0.989	2.763	89.039	0	0	0	0	0	0	0
WT111(DD045F3F1DEA)	3.74	13108	2022-11-28 10:49:37.192	0.033	0.385	0.941	0.061	0	0	22.192	-1.818	-29.196	0	0	0	0	0	0	0
WT111(DD045F3F1DEA)	3.74	13108	2022-11-28 10:49:37.192	0.033	0.385	0.941	0.061	0	0	22.192	-1.818	-29.196	0	0	0	0	0	0	0
WT111(DD045F3F1DEA)	3.74	13108	2022-11-28 10:49:37.192	0.033	0.385	0.941	0.061	0	0	22.192	-1.818	-29.196	0	0	0	0	0	0	0
WT111(DD045F3F1DEA)	3.74	13108	2022-11-28 10:49:37.192	0.033	0.385	0.941	0.061	0	0	22.192	-1.818	-29.196	0	0	0	0	0	0	0
WT111(DD045F3F1DEA)	3.74	13108	2022-11-28 10:49:37.192	0.031	0.376	0.936	0	0	0	22.192	-1.818	-29.196	0	0	0	0	0	0	0
WT111(DD045F3F1DEA)	3.74	13108	2022-11-28 10:49:37.192	0.031	0.376	0.936	0	0	0	22.192	-1.818	-29.196	0	0	0	0	0	0	0
WT111(DD045F3F1DEA)	3.74	13108	2022-11-28 10:49:37.192	0.031	0.376	0.936	0	0	0	22.192	-1.818	-29.196	0	0	0	0	0	0	0
WT111(DD045F3F1DEA)	3.74	13108	2022-11-28 10:49:37.192	0.031	0.376	0.936	0	0	0	22.192	-1.818	-29.196	0	0	0	0	0	0	0
WT111(DD045F3F1DEA)	3.74	13108	2022-11-28 10:49:37.223	0.032	0.388	0.941	0	0	0	22.192	-1.818	-29.196	0	0	0	0	0	0	0
WT111(DD045F3F1DEA)	3.74	13108	2022-11-28 10:49:37.223	0.032	0.388	0.941	0	0	0	22.192	-1.818	-29.196	0	0	0	0	0	0	0
WT111(DD045F3F1DEA)	3.74	13108	2022-11-28 10:49:37.223	0.032	0.388	0.941	0	0	0	22.192	-1.818	-29.196	0	0	0	0	0	0	0
WT111(DD045F3F1DEA)	3.74	13108	2022-11-28 10:49:37.223	0.032	0.388	0.941	0	0	0	22.192	-1.818	-29.196	0	0	0	0	0	0	0
WT111(DD045F3F1DEA)	3.74	13108	2022-11-28 10:49:37.223	0.033	0.377	0.938	0	0	0	22.192	-1.818	-29.196	0	0	0	0	0	0	0
WT111(DD045F3F1DEA)	3.74	13108	2022-11-28 10:49:37.223	0.033	0.377	0.938	0	0	0	22.192	-1.818	-29.196	0	0	0	0	0	0	0
WT111(DD045F3F1DEA)	3.74	13108	2022-11-28 10:49:37.223	0.033	0.377	0.938	0	0	0	22.192	-1.818	-29.196	0	0	0	0	0	0	0
WT111(DD045F3F1DEA)	3.74	13108	2022-11-28 10:49:37.223	0.033	0.377	0.938	0	0	0	22.192	-1.818	-29.196	0	0	0	0	0	0	0
WT333(F4E4E1AF1293)	3.8	13105	2022-11-28 10:49:37.223	0.017	0.001	1.017	0.793	-0.122	-0.183	0.824	-0.033	-90.599	0	0	0	0	0	0	0
WT333(F4E4E1AF1293)	3.8	13105	2022-11-28 10:49:37.223	0.021	0.023	1.013	-1.648	0.244	0.732	0.818	-0.033	-90.588	0	0	0	0	0	0	0
WT333(F4E4E1AF1293)	3.8	13105	2022-11-28 10:49:37.223	0.021	0.023	1.013	-1.648	0.244	0.732	0.807	-0.033	-90.577	0	0	0	0	0	0	0
WT333(F4E4E1AF1293)	3.8	13105	2022-11-28 10:49:37.223	0.021	0.023	1.013	-1.648	0.244	0.732	0.802	-0.033	-90.56	0	0	0	0	0	0	0
WT333(F4E4E1AF1293)	3.8	13105	2022-11-28 10:49:37.223	0.021	0.023	1.013	-1.648	0.244	0.732	0.797	-0.027	-90.549	0	0	0	0	0	0	0
WT333(F4E4E1AF1293)	3.8	13105	2022-11-28 10:49:37.223	0.007	0.008	1.01	1.526	0.061	0.427	0.802	-0.027	-90.538	0	0	0	0	0	0	0
WT333(F4E4E1AF1293)	3.8	13105	2022-11-28 10:49:37.223	0.007	0.008	1.01	1.526	0.061	0.427	0.813	-0.027	-90.533	0	0	0	0	0	0	0
WT333(F4E4E1AF1293)	3.8	13105	2022-11-28 10:49:37.223	0.007	0.008	1.01	1.526	0.061	0.427	0.818	-0.027	-90.522	0	0	0	0	0	0	0
WT333(F4E4E1AF1293)	3.8	13105	2022-11-28 10:49:37.223	0.007	0.008	1.01	1.526	0.061	0.427	0.829	-0.027	-90.511	0	0	0	0	0	0	0
WT333(F4E4E1AF1293)	3.8	13105	2022-11-28 10:49:37.223	-0.005	-0.017	1	0.183	0.671	-0.977	0.829	-0.027	-90.511	0	0	0	0	0	0	0
WT333(F4E4E1AF1293)	3.8	13105	2022-11-28 10:49:37.223	-0.005	-0.017	1	0.183	0.671	-0.977	0.829	-0.022	-90.505	0	0	0	0	0	0	0
WT333(F4E4E1AF1293)	3.8	13105	2022-11-28 10:49:37.223	-0.005	-0.017	1	0.183	0.671	-0.977	0.829	-0.022	-90.5	0	0	0	0	0	0	0
WT333(F4E4E1AF1293)	3.8	13105	2022-11-28 10:49:37.223	-0.005	-0.017	1	0.183	0.671	-0.977	0.829	-0.016	-90.5	0	0	0	0	0	0	0
WT333(F4E4E1AF1293)	3.8	13105	2022-11-28 10:49:37.223	0.004	0.019	1.029	0.122	0.244	0.183	0.829	-0.016	-90.489	0	0	0	0	0	0	0
WT333(F4E4E1AF1293)	3.8	13105	2022-11-28 10:49:37.223	0.004	0.019	1.029	0.122	0.244	0.183	0.829	-0.016	-90.483	0	0	0	0	0	0	0
WT333(F4E4E1AF1293)	3.8	13105	2022-11-28 10:49:37.223	0.004	0.019	1.029	0.122	0.244	0.183	0.829	-0.011	-90.472	0	0	0	0	0	0	0
WT111(DD045F3F1DEA)	3.74	13108	2022-11-28 10:49:37.285	0.032	0.385	0.939	-0.061	0	0	22.192	-1.818	-29.196	0	0	0	0	0	0	0
WT111(DD045F3F1DEA)	3.74	13108	2022-11-28 10:49:37.285	0.032	0.385	0.939	-0.061	0	0	22.192	-1.818	-29.196	0	0	0	0	0	0	0
WT111(DD045F3F1DEA)	3.74	13108	2022-11-28 10:49:37.285	0.032	0.385	0.939	-0.061	0	0	22.192	-1.818	-29.196	0	0	0	0	0	0	0
WT111(DD045F3F1DEA)	3.74	13108	2022-11-28 10:49:37.285	0.032	0.385	0.939	-0.061	0	0	22.192	-1.818	-29.196	0	0	0	0	0	0	0
WT111(DD045F3F1DEA)	3.74	13108	2022-11-28 10:49:37.285	0.033	0.383	0.94	0	0	0	22.192	-1.818	-29.196	0	0	0	0	0	0	0
WT111(DD045F3F1DEA)	3.74	13108	2022-11-28 10:49:37.285	0.033	0.383	0.94	0	0	0	22.187	-1.818	-29.196	0	0	0	0	0	0	0
WT111(DD045F3F1DEA)	3.74	13108	2022-11-28 10:49:37.285	0.033	0.383	0.94	0	0	0	22.187	-1.818	-29.196	0	0	0	0	0	0	0
WT111(DD045F3F1DEA)	3.74	13108	2022-11-28 10:49:37.285	0.033	0.383	0.94	0	0	0	22.187	-1.818	-29.196	0	0	0	0	0	0	0
WT333(F4E4E1AF1293)	3.8	13105	2022-11-28 10:49:37.285	0.004	0.019	1.029	0.122	0.244	0.183	0.829	-0.011	-90.467	0	0	0	0	0	0	0
WT333(F4E4E1AF1293)	3.8	13105	2022-11-28 10:49:37.285	0	0.058	1.025	2.075	0	0.488	0.84	-0.011	-90.456	0	0	0	0	0	0	0
WT333(F4E4E1AF1293)	3.8	13105	2022-11-28 10:49:37.285	0	0.058	1.025	2.075	0	0.488	0.851	-0.011	-90.445	0	0	0	0	0	0	0
WT333(F4E4E1AF1293)	3.8	13105	2022-11-28 10:49:37.285	0	0.058	1.025	2.075	0	0.488	0.862	-0.011	-90.428	0	0	0	0	0	0	0
WT333(F4E4E1AF1293)	3.8	13105	2022-11-28 10:49:37.285	0	0.058	1.025	2.075	0	0.488	0.873	-0.011	-90.417	0	0	0	0	0	0	0
WT333(F4E4E1AF1293)	3.8	13105	2022-11-28 10:49:37.285	-0.004	-0.01	0.978	-0.854	0	0	0.873	-0.011	-90.412	0	0	0	0	0	0	0
WT333(F4E4E1AF1293)	3.8	13105	2022-11-28 10:49:37.285	-0.004	-0.01	0.978	-0.854	0	0	0.868	-0.011	-90.401	0	0	0	0	0	0	0
WT333(F4E4E1AF1293)	3.8	13105	2022-11-28 10:49:37.285	-0.004	-0.01	0.978	-0.854	0	0	0.862	-0.011	-90.39	0	0	0	0	0	0	0
WT111(DD045F3F1DEA)	3.74	13108	2022-11-28 10:49:37.301	0.032	0.385	0.937	0	0	0	22.187	-1.818	-29.196	0	0	0	0	0	0	0
WT111(DD045F3F1DEA)	3.74	13108	2022-11-28 10:49:37.301	0.032	0.385	0.937	0	0	0	22.187	-1.818	-29.196	0	0	0	0	0	0	0
WT111(DD045F3F1DEA)	3.74	13108	2022-11-28 10:49:37.301	0.032	0.385	0.937	0	0	0	22.192	-1.818	-29.196	0	0	0	0	0	0	0
WT111(DD045F3F1DEA)	3.74	13108	2022-11-28 10:49:37.301	0.032	0.379	0.938	0	0	0	22.192	-1.818	-29.196	0	0	0	0	0	0	0
WT111(DD045F3F1DEA)	3.74	13108	2022-11-28 10:49:37.301	0.032	0.379	0.938	0	0	0	22.192	-1.818	-29.196	0	0	0	0	0	0	0
WT111(DD045F3F1DEA)	3.74	13108	2022-11-28 10:49:37.301	0.032	0.379	0.938	0	0	0	22.192	-1.818	-29.196	0	0	0	0	0	0	0
WT111(DD045F3F1DEA)	3.74	13108	2022-11-28 10:49:37.301	0.032	0.379	0.938	0	0	0	22.192	-1.818	-29.196	0	0	0	0	0	0	0
WT111(DD045F3F1DEA)	3.74	13108	2022-11-28 10:49:37.301	0.032	0.374	0.936	-0.183	0	0	22.187	-1.818	-29.196	0	0	0	0	0	0	0
WT333(F4E4E1AF1293)	3.8	13105	2022-11-28 10:49:37.317	-0.004	-0.01	0.978	-0.854	0	0	0.857	-0.011	-90.385	0	0	0	0	0	0	0
WT333(F4E4E1AF1293)	3.8	13105	2022-11-28 10:49:37.317	-0.02	0.036	1.034	0	0.061	-0.061	0.857	-0.011	-90.374	0	0	0	0	0	0	0
WT333(F4E4E1AF1293)	3.8	13105	2022-11-28 10:49:37.317	-0.02	0.036	1.034	0	0.061	-0.061	0.862	-0.011	-90.363	0	0	0	0	0	0	0
WT333(F4E4E1AF1293)	3.8	13105	2022-11-28 10:49:37.317	-0.02	0.036	1.034	0	0.061	-0.061	0.862	-0.011	-90.357	0	0	0	0	0	0	0
WT333(F4E4E1AF1293)	3.8	13105	2022-11-28 10:49:37.317	-0.02	0.036	1.034	0	0.061	-0.061	0.862	-0.011	-90.346	0	0	0	0	0	0	0
WT333(F4E4E1AF1293)	3.8	13105	2022-11-28 10:49:37.317	0.016	0.011	1.016	0.916	-0.122	0.061	0.868	-0.011	-90.335	0	0	0	0	0	0	0
WT333(F4E4E1AF1293)	3.8	13105	2022-11-28 10:49:37.317	0.016	0.011	1.016	0.916	-0.122	0.061	0.873	-0.011	-90.324	0	0	0	0	0	0	0
WT333(F4E4E1AF1293)	3.8	13105	2022-11-28 10:49:37.317	0.016	0.011	1.016	0.916	-0.122	0.061	0.879	-0.011	-90.313	0	0	0	0	0	0	0
WT333(F4E4E1AF1293)	3.8	13105	2022-11-28 10:49:37.317	0.016	0.011	1.016	0.916	-0.122	0.061	0.879	-0.011	-90.302	0	0	0	0	0	0	0
WT333(F4E4E1AF1293)	3.8	13105	2022-11-28 10:49:37.317	0.01	0.023	1.005	-1.282	-0.549	0.854	0.873	-0.016	-90.286	0	0	0	0	0	0	0
WT333(F4E4E1AF1293)	3.8	13105	2022-11-28 10:49:37.317	0.01	0.023	1.005	-1.282	-0.549	0.854	0.868	-0.016	-90.269	0	0	0	0	0	0	0
WT333(F4E4E1AF1293)	3.8	13105	2022-11-28 10:49:37.317	0.01	0.023	1.005	-1.282	-0.549	0.854	0.862	-0.022	-90.253	0	0	0	0	0	0	0
WT333(F4E4E1AF1293)	3.8	13105	2022-11-28 10:49:37.317	0.01	0.023	1.005	-1.282	-0.549	0.854	0.857	-0.022	-90.236	0	0	0	0	0	0	0
WT333(F4E4E1AF1293)	3.8	13105	2022-11-28 10:49:37.317	0.012	0.028	1.024	-1.221	0.305	0.671	0.851	-0.022	-90.22	0	0	0	0	0	0	0
WT333(F4E4E1AF1293)	3.8	13105	2022-11-28 10:49:37.317	0.012	0.028	1.024	-1.221	0.305	0.671	0.846	-0.022	-90.203	0	0	0	0	0	0	0
WT333(F4E4E1AF1293)	3.8	13105	2022-11-28 10:49:37.317	0.012	0.028	1.024	-1.221	0.305	0.671	0.84	-0.022	-90.187	0	0	0	0	0	0	0
WT111(DD045F3F1DEA)	3.74	13108	2022-11-28 10:49:37.332	0.032	0.374	0.936	-0.183	0	0	22.187	-1.818	-29.196	0	0	0	0	0	0	0
WT111(DD045F3F1DEA)	3.74	13108	2022-11-28 10:49:37.332	0.032	0.374	0.936	-0.183	0	0	22.187	-1.818	-29.196	0	0	0	0	0	0	0
WT111(DD045F3F1DEA)	3.74	13108	2022-11-28 10:49:37.332	0.032	0.374	0.936	-0.183	0	0	22.187	-1.818	-29.196	0	0	0	0	0	0	0
WT111(DD045F3F1DEA)	3.74	13108	2022-11-28 10:49:37.332	0.032	0.398	0.947	0	0	0	22.187	-1.818	-29.196	0	0	0	0	0	0	0
WT111(DD045F3F1DEA)	3.74	13108	2022-11-28 10:49:37.332	0.032	0.398	0.947	0	0	0	22.187	-1.818	-29.196	0	0	0	0	0	0	0
WT111(DD045F3F1DEA)	3.74	13108	2022-11-28 10:49:37.332	0.032	0.398	0.947	0	0	0	22.187	-1.818	-29.196	0	0	0	0	0	0	0
WT111(DD045F3F1DEA)	3.74	13108	2022-11-28 10:49:37.332	0.032	0.398	0.947	0	0	0	22.187	-1.818	-29.196	0	0	0	0	0	0	0
WT111(DD045F3F1DEA)	3.74	13108	2022-11-28 10:49:37.332	0.032	0.373	0.935	0.061	-0.061	0	22.187	-1.824	-29.196	0	0	0	0	0	0	0
WT333(F4E4E1AF1293)	3.8	13105	2022-11-28 10:49:37.379	0.012	0.028	1.024	-1.221	0.305	0.671	0.835	-0.016	-90.17	0	0	0	0	0	0	0
WT333(F4E4E1AF1293)	3.8	13105	2022-11-28 10:49:37.379	0.026	0.034	1.027	1.526	0.244	0.061	0.846	-0.016	-90.159	0	0	0	0	0	0	0
WT333(F4E4E1AF1293)	3.8	13105	2022-11-28 10:49:37.379	0.026	0.034	1.027	1.526	0.244	0.061	0.857	-0.016	-90.143	0	0	0	0	0	0	0
WT333(F4E4E1AF1293)	3.8	13105	2022-11-28 10:49:37.379	0.026	0.034	1.027	1.526	0.244	0.061	0.862	-0.016	-90.126	0	0	0	0	0	0	0
WT333(F4E4E1AF1293)	3.8	13105	2022-11-28 10:49:37.379	0.026	0.034	1.027	1.526	0.244	0.061	0.873	-0.016	-90.115	0	0	0	0	0	0	0
WT333(F4E4E1AF1293)	3.8	13105	2022-11-28 10:49:37.379	0.002	0.035	1.017	-0.061	-0.061	0.854	0.873	-0.022	-90.093	0	0	0	0	0	0	0
WT333(F4E4E1AF1293)	3.8	13105	2022-11-28 10:49:37.379	0.002	0.035	1.017	-0.061	-0.061	0.854	0.873	-0.022	-90.077	0	0	0	0	0	0	0
WT333(F4E4E1AF1293)	3.8	13105	2022-11-28 10:49:37.379	0.002	0.035	1.017	-0.061	-0.061	0.854	0.873	-0.022	-90.055	0	0	0	0	0	0	0
WT333(F4E4E1AF1293)	3.8	13105	2022-11-28 10:49:37.379	0.002	0.035	1.017	-0.061	-0.061	0.854	0.879	-0.022	-90.033	0	0	0	0	0	0	0
WT333(F4E4E1AF1293)	3.8	13105	2022-11-28 10:49:37.379	-0.017	-0.018	1.01	-1.892	0.122	-0.488	0.868	-0.022	-90.022	0	0	0	0	0	0	0
WT333(F4E4E1AF1293)	3.8	13105	2022-11-28 10:49:37.379	-0.017	-0.018	1.01	-1.892	0.122	-0.488	0.862	-0.022	-90.005	0	0	0	0	0	0	0
WT333(F4E4E1AF1293)	3.8	13105	2022-11-28 10:49:37.379	-0.017	-0.018	1.01	-1.892	0.122	-0.488	0.851	-0.022	-89.995	0	0	0	0	0	0	0
WT333(F4E4E1AF1293)	3.8	13105	2022-11-28 10:49:37.379	-0.017	-0.018	1.01	-1.892	0.122	-0.488	0.84	-0.022	-89.978	0	0	0	0	0	0	0
WT333(F4E4E1AF1293)	3.8	13105	2022-11-28 10:49:37.379	-0.003	0.026	1.016	-1.282	0	0.305	0.835	-0.022	-89.962	0	0	0	0	0	0	0
WT333(F4E4E1AF1293)	3.8	13105	2022-11-28 10:49:37.379	-0.003	0.026	1.016	-1.282	0	0.305	0.829	-0.022	-89.945	0	0	0	0	0	0	0
WT333(F4E4E1AF1293)	3.8	13105	2022-11-28 10:49:37.379	-0.003	0.026	1.016	-1.282	0	0.305	0.824	-0.022	-89.929	0	0	0	0	0	0	0
WT222(CAA14FCCF874)	3.76	13105	2022-11-28 10:49:37.410	-0.059	-0.039	0.957	-1.892	0	1.099	-1	2.763	89.033	0	0	0	0	0	0	0
WT222(CAA14FCCF874)	3.76	13105	2022-11-28 10:49:37.410	-0.061	-0.013	0.999	1.16	0.061	-0.061	-0.994	2.763	89.028	0	0	0	0	0	0	0
WT222(CAA14FCCF874)	3.76	13105	2022-11-28 10:49:37.410	-0.061	-0.013	0.999	1.16	0.061	-0.061	-0.989	2.763	89.022	0	0	0	0	0	0	0
WT222(CAA14FCCF874)	3.76	13105	2022-11-28 10:49:37.410	-0.061	-0.013	0.999	1.16	0.061	-0.061	-0.983	2.763	89.011	0	0	0	0	0	0	0
WT222(CAA14FCCF874)	3.76	13105	2022-11-28 10:49:37.410	-0.061	-0.013	0.999	1.16	0.061	-0.061	-0.972	2.769	89.006	0	0	0	0	0	0	0
WT222(CAA14FCCF874)	3.76	13105	2022-11-28 10:49:37.410	-0.036	-0.01	1.003	0.366	-0.671	1.77	-0.972	2.763	89.006	0	0	0	0	0	0	0
WT222(CAA14FCCF874)	3.76	13105	2022-11-28 10:49:37.410	-0.036	-0.01	1.003	0.366	-0.671	1.77	-0.972	2.763	89.006	0	0	0	0	0	0	0
WT222(CAA14FCCF874)	3.76	13105	2022-11-28 10:49:37.410	-0.036	-0.01	1.003	0.366	-0.671	1.77	-0.967	2.758	89.006	0	0	0	0	0	0	0
WT111(DD045F3F1DEA)	3.74	13108	2022-11-28 10:49:37.426	0.032	0.373	0.935	0.061	-0.061	0	22.187	-1.824	-29.196	0	0	0	0	0	0	0
WT111(DD045F3F1DEA)	3.74	13108	2022-11-28 10:49:37.426	0.032	0.373	0.935	0.061	-0.061	0	22.187	-1.824	-29.196	0	0	0	0	0	0	0
WT111(DD045F3F1DEA)	3.74	13108	2022-11-28 10:49:37.426	0.032	0.373	0.935	0.061	-0.061	0	22.187	-1.824	-29.196	0	0	0	0	0	0	0
WT111(DD045F3F1DEA)	3.74	13108	2022-11-28 10:49:37.426	0.032	0.389	0.937	0	0	0	22.187	-1.824	-29.196	0	0	0	0	0	0	0
WT111(DD045F3F1DEA)	3.74	13108	2022-11-28 10:49:37.426	0.032	0.389	0.937	0	0	0	22.187	-1.824	-29.196	0	0	0	0	0	0	0
WT111(DD045F3F1DEA)	3.74	13108	2022-11-28 10:49:37.426	0.032	0.389	0.937	0	0	0	22.187	-1.824	-29.196	0	0	0	0	0	0	0
WT111(DD045F3F1DEA)	3.74	13108	2022-11-28 10:49:37.426	0.032	0.389	0.937	0	0	0	22.187	-1.824	-29.196	0	0	0	0	0	0	0
WT111(DD045F3F1DEA)	3.74	13108	2022-11-28 10:49:37.426	0.032	0.382	0.938	-0.122	0	0	22.187	-1.824	-29.196	0	0	0	0	0	0	0
WT111(DD045F3F1DEA)	3.74	13108	2022-11-28 10:49:37.426	0.032	0.382	0.938	-0.122	0	0	22.187	-1.824	-29.196	0	0	0	0	0	0	0
WT111(DD045F3F1DEA)	3.74	13108	2022-11-28 10:49:37.426	0.032	0.382	0.938	-0.122	0	0	22.187	-1.824	-29.196	0	0	0	0	0	0	0
WT111(DD045F3F1DEA)	3.74	13108	2022-11-28 10:49:37.426	0.032	0.382	0.938	-0.122	0	0	22.187	-1.824	-29.196	0	0	0	0	0	0	0
WT111(DD045F3F1DEA)	3.74	13108	2022-11-28 10:49:37.426	0.032	0.381	0.938	0.183	0	0	22.187	-1.824	-29.196	0	0	0	0	0	0	0
WT111(DD045F3F1DEA)	3.74	13108	2022-11-28 10:49:37.426	0.032	0.381	0.938	0.183	0	0	22.187	-1.824	-29.196	0	0	0	0	0	0	0
WT111(DD045F3F1DEA)	3.74	13108	2022-11-28 10:49:37.426	0.032	0.381	0.938	0.183	0	0	22.187	-1.824	-29.196	0	0	0	0	0	0	0
WT111(DD045F3F1DEA)	3.74	13108	2022-11-28 10:49:37.426	0.032	0.381	0.938	0.183	0	0	22.187	-1.824	-29.196	0	0	0	0	0	0	0
WT111(DD045F3F1DEA)	3.74	13108	2022-11-28 10:49:37.426	0.032	0.39	0.941	-0.122	0	0	22.187	-1.824	-29.196	0	0	0	0	0	0	0
WT333(F4E4E1AF1293)	3.8	13105	2022-11-28 10:49:37.442	-0.003	0.026	1.016	-1.282	0	0.305	0.818	-0.027	-89.907	0	0	0	0	0	0	0
WT333(F4E4E1AF1293)	3.8	13105	2022-11-28 10:49:37.442	0.012	0.011	1.027	2.808	0	-1.404	0.835	-0.027	-89.896	0	0	0	0	0	0	0
WT333(F4E4E1AF1293)	3.8	13105	2022-11-28 10:49:37.442	0.012	0.011	1.027	2.808	0	-1.404	0.851	-0.027	-89.885	0	0	0	0	0	0	0
WT333(F4E4E1AF1293)	3.8	13105	2022-11-28 10:49:37.442	0.012	0.011	1.027	2.808	0	-1.404	0.862	-0.027	-89.879	0	0	0	0	0	0	0
WT333(F4E4E1AF1293)	3.8	13105	2022-11-28 10:49:37.442	0.012	0.011	1.027	2.808	0	-1.404	0.879	-0.027	-89.868	0	0	0	0	0	0	0
WT333(F4E4E1AF1293)	3.8	13105	2022-11-28 10:49:37.442	0	0.009	1.014	-0.183	0.305	-0.732	0.879	-0.027	-89.852	0	0	0	0	0	0	0
WT333(F4E4E1AF1293)	3.8	13105	2022-11-28 10:49:37.442	0	0.009	1.014	-0.183	0.305	-0.732	0.879	-0.022	-89.835	0	0	0	0	0	0	0
WT333(F4E4E1AF1293)	3.8	13105	2022-11-28 10:49:37.442	0	0.009	1.014	-0.183	0.305	-0.732	0.873	-0.022	-89.824	0	0	0	0	0	0	0
WT333(F4E4E1AF1293)	3.8	13105	2022-11-28 10:49:37.442	0	0.009	1.014	-0.183	0.305	-0.732	0.873	-0.022	-89.808	0	0	0	0	0	0	0
WT333(F4E4E1AF1293)	3.8	13105	2022-11-28 10:49:37.442	0.008	0.026	1.018	-1.221	0.061	-0.305	0.868	-0.022	-89.791	0	0	0	0	0	0	0
WT333(F4E4E1AF1293)	3.8	13105	2022-11-28 10:49:37.442	0.008	0.026	1.018	-1.221	0.061	-0.305	0.862	-0.022	-89.769	0	0	0	0	0	0	0
WT333(F4E4E1AF1293)	3.8	13105	2022-11-28 10:49:37.442	0.008	0.026	1.018	-1.221	0.061	-0.305	0.857	-0.022	-89.753	0	0	0	0	0	0	0
WT333(F4E4E1AF1293)	3.8	13105	2022-11-28 10:49:37.442	-0.001	0.031	1.028	0	0	-0.61	0.857	-0.022	-89.736	0	0	0	0	0	0	0
WT333(F4E4E1AF1293)	3.8	13105	2022-11-28 10:49:37.442	-0.001	0.031	1.028	0	0	-0.61	0.857	-0.022	-89.72	0	0	0	0	0	0	0
WT333(F4E4E1AF1293)	3.8	13105	2022-11-28 10:49:37.442	-0.001	0.031	1.028	0	0	-0.61	0.857	-0.022	-89.703	0	0	0	0	0	0	0
WT333(F4E4E1AF1293)	3.8	13105	2022-11-28 10:49:37.442	-0.001	0.031	1.028	0	0	-0.61	0.862	-0.022	-89.681	0	0	0	0	0	0	0
WT111(DD045F3F1DEA)	3.74	13108	2022-11-28 10:49:37.457	0.032	0.39	0.941	-0.122	0	0	22.187	-1.824	-29.196	0	0	0	0	0	0	0
WT111(DD045F3F1DEA)	3.74	13108	2022-11-28 10:49:37.457	0.032	0.39	0.941	-0.122	0	0	22.187	-1.824	-29.196	0	0	0	0	0	0	0
WT111(DD045F3F1DEA)	3.74	13108	2022-11-28 10:49:37.457	0.032	0.39	0.941	-0.122	0	0	22.187	-1.824	-29.196	0	0	0	0	0	0	0
WT111(DD045F3F1DEA)	3.74	13108	2022-11-28 10:49:37.457	0.032	0.378	0.938	-0.061	0	0	22.187	-1.824	-29.196	0	0	0	0	0	0	0
WT111(DD045F3F1DEA)	3.74	13108	2022-11-28 10:49:37.457	0.032	0.378	0.938	-0.061	0	0	22.187	-1.824	-29.196	0	0	0	0	0	0	0
WT111(DD045F3F1DEA)	3.74	13108	2022-11-28 10:49:37.457	0.032	0.378	0.938	-0.061	0	0	22.187	-1.824	-29.196	0	0	0	0	0	0	0
WT111(DD045F3F1DEA)	3.74	13108	2022-11-28 10:49:37.457	0.032	0.378	0.938	-0.061	0	0	22.187	-1.824	-29.196	0	0	0	0	0	0	0
WT111(DD045F3F1DEA)	3.74	13108	2022-11-28 10:49:37.457	0.032	0.389	0.939	0.305	0	0	22.187	-1.824	-29.196	0	0	0	0	0	0	0
WT222(CAA14FCCF874)	3.76	13105	2022-11-28 10:49:37.504	-0.036	-0.01	1.003	0.366	-0.671	1.77	-0.967	2.758	89.011	0	0	0	0	0	0	0
WT222(CAA14FCCF874)	3.76	13105	2022-11-28 10:49:37.504	-0.031	-0.007	0.983	-2.258	-0.122	0.732	-0.978	2.758	89.006	0	0	0	0	0	0	0
WT222(CAA14FCCF874)	3.76	13105	2022-11-28 10:49:37.504	-0.031	-0.007	0.983	-2.258	-0.122	0.732	-0.989	2.752	89	0	0	0	0	0	0	0
WT222(CAA14FCCF874)	3.76	13105	2022-11-28 10:49:37.504	-0.031	-0.007	0.983	-2.258	-0.122	0.732	-1	2.752	88.995	0	0	0	0	0	0	0
WT222(CAA14FCCF874)	3.76	13105	2022-11-28 10:49:37.504	-0.031	-0.007	0.983	-2.258	-0.122	0.732	-1.011	2.752	88.989	0	0	0	0	0	0	0
WT222(CAA14FCCF874)	3.76	13105	2022-11-28 10:49:37.504	-0.036	-0.005	1.004	0.061	0.122	0.671	-1.005	2.752	88.984	0	0	0	0	0	0	0
WT222(CAA14FCCF874)	3.76	13105	2022-11-28 10:49:37.504	-0.036	-0.005	1.004	0.061	0.122	0.671	-1.005	2.752	88.978	0	0	0	0	0	0	0
WT222(CAA14FCCF874)	3.76	13105	2022-11-28 10:49:37.504	-0.036	-0.005	1.004	0.061	0.122	0.671	-1.005	2.752	88.973	0	0	0	0	0	0	0
WT111(DD045F3F1DEA)	3.74	13108	2022-11-28 10:49:37.520	0.032	0.389	0.939	0.305	0	0	22.187	-1.824	-29.196	0	0	0	0	0	0	0
WT111(DD045F3F1DEA)	3.74	13108	2022-11-28 10:49:37.520	0.032	0.389	0.939	0.305	0	0	22.192	-1.824	-29.196	0	0	0	0	0	0	0
WT111(DD045F3F1DEA)	3.74	13108	2022-11-28 10:49:37.520	0.032	0.389	0.939	0.305	0	0	22.192	-1.824	-29.196	0	0	0	0	0	0	0
WT111(DD045F3F1DEA)	3.74	13108	2022-11-28 10:49:37.520	0.031	0.372	0.934	-0.305	0	0	22.192	-1.824	-29.196	0	0	0	0	0	0	0
WT111(DD045F3F1DEA)	3.74	13108	2022-11-28 10:49:37.520	0.031	0.372	0.934	-0.305	0	0	22.187	-1.824	-29.196	0	0	0	0	0	0	0
WT111(DD045F3F1DEA)	3.74	13108	2022-11-28 10:49:37.520	0.031	0.372	0.934	-0.305	0	0	22.187	-1.824	-29.196	0	0	0	0	0	0	0
WT111(DD045F3F1DEA)	3.74	13108	2022-11-28 10:49:37.520	0.031	0.372	0.934	-0.305	0	0	22.187	-1.824	-29.196	0	0	0	0	0	0	0
WT111(DD045F3F1DEA)	3.74	13108	2022-11-28 10:49:37.520	0.033	0.391	0.942	0.244	0	0	22.187	-1.824	-29.196	0	0	0	0	0	0	0
WT333(F4E4E1AF1293)	3.8	13105	2022-11-28 10:49:37.520	0.013	0.005	1.004	0.366	-0.061	-0.427	0.862	-0.022	-89.665	0	0	0	0	0	0	0
WT333(F4E4E1AF1293)	3.8	13105	2022-11-28 10:49:37.520	0.013	0.005	1.004	0.366	-0.061	-0.427	0.862	-0.022	-89.648	0	0	0	0	0	0	0
WT333(F4E4E1AF1293)	3.8	13105	2022-11-28 10:49:37.520	0.013	0.005	1.004	0.366	-0.061	-0.427	0.868	-0.027	-89.626	0	0	0	0	0	0	0
WT333(F4E4E1AF1293)	3.8	13105	2022-11-28 10:49:37.520	0.013	0.005	1.004	0.366	-0.061	-0.427	0.868	-0.027	-89.61	0	0	0	0	0	0	0
WT333(F4E4E1AF1293)	3.8	13105	2022-11-28 10:49:37.520	0.004	0.026	1.03	1.16	0	-0.183	0.873	-0.027	-89.588	0	0	0	0	0	0	0
WT333(F4E4E1AF1293)	3.8	13105	2022-11-28 10:49:37.520	0.004	0.026	1.03	1.16	0	-0.183	0.884	-0.027	-89.566	0	0	0	0	0	0	0
WT333(F4E4E1AF1293)	3.8	13105	2022-11-28 10:49:37.520	0.004	0.026	1.03	1.16	0	-0.183	0.89	-0.027	-89.544	0	0	0	0	0	0	0
WT333(F4E4E1AF1293)	3.8	13105	2022-11-28 10:49:37.520	0.004	0.026	1.03	1.16	0	-0.183	0.895	-0.027	-89.528	0	0	0	0	0	0	0
WT222(CAA14FCCF874)	3.76	13105	2022-11-28 10:49:37.536	-0.036	-0.005	1.004	0.061	0.122	0.671	-1.005	2.752	88.962	0	0	0	0	0	0	0
WT222(CAA14FCCF874)	3.76	13105	2022-11-28 10:49:37.536	-0.012	0.006	1.014	1.831	0.061	0.488	-0.994	2.752	88.956	0	0	0	0	0	0	0
WT222(CAA14FCCF874)	3.76	13105	2022-11-28 10:49:37.536	-0.012	0.006	1.014	1.831	0.061	0.488	-0.983	2.752	88.951	0	0	0	0	0	0	0
WT222(CAA14FCCF874)	3.76	13105	2022-11-28 10:49:37.536	-0.012	0.006	1.014	1.831	0.061	0.488	-0.972	2.752	88.94	0	0	0	0	0	0	0
WT222(CAA14FCCF874)	3.76	13105	2022-11-28 10:49:37.536	-0.012	0.006	1.014	1.831	0.061	0.488	-0.961	2.752	88.934	0	0	0	0	0	0	0
WT222(CAA14FCCF874)	3.76	13105	2022-11-28 10:49:37.536	-0.049	-0.007	0.995	-0.244	0.061	0.977	-0.961	2.747	88.923	0	0	0	0	0	0	0
WT222(CAA14FCCF874)	3.76	13105	2022-11-28 10:49:37.536	-0.049	-0.007	0.995	-0.244	0.061	0.977	-0.961	2.747	88.918	0	0	0	0	0	0	0
WT222(CAA14FCCF874)	3.76	13105	2022-11-28 10:49:37.536	-0.049	-0.007	0.995	-0.244	0.061	0.977	-0.961	2.747	88.912	0	0	0	0	0	0	0
WT222(CAA14FCCF874)	3.76	13105	2022-11-28 10:49:37.536	-0.049	-0.007	0.995	-0.244	0.061	0.977	-0.961	2.747	88.907	0	0	0	0	0	0	0
WT222(CAA14FCCF874)	3.76	13105	2022-11-28 10:49:37.536	-0.063	-0.032	0.998	-0.61	0.305	-0.549	-0.961	2.747	88.89	0	0	0	0	0	0	0
WT222(CAA14FCCF874)	3.76	13105	2022-11-28 10:49:37.536	-0.063	-0.032	0.998	-0.61	0.305	-0.549	-0.967	2.747	88.879	0	0	0	0	0	0	0
WT222(CAA14FCCF874)	3.76	13105	2022-11-28 10:49:37.536	-0.063	-0.032	0.998	-0.61	0.305	-0.549	-0.967	2.747	88.863	0	0	0	0	0	0	0
WT222(CAA14FCCF874)	3.76	13105	2022-11-28 10:49:37.536	-0.063	-0.032	0.998	-0.61	0.305	-0.549	-0.972	2.747	88.852	0	0	0	0	0	0	0
WT222(CAA14FCCF874)	3.76	13105	2022-11-28 10:49:37.536	-0.045	0.001	1.005	-0.854	0.305	-0.244	-0.972	2.747	88.841	0	0	0	0	0	0	0
WT222(CAA14FCCF874)	3.76	13105	2022-11-28 10:49:37.536	-0.045	0.001	1.005	-0.854	0.305	-0.244	-0.978	2.747	88.83	0	0	0	0	0	0	0
WT222(CAA14FCCF874)	3.76	13105	2022-11-28 10:49:37.536	-0.045	0.001	1.005	-0.854	0.305	-0.244	-0.983	2.752	88.813	0	0	0	0	0	0	0
WT222(CAA14FCCF874)	3.76	13105	2022-11-28 10:49:37.536	-0.045	0.001	1.005	-0.854	0.305	-0.244	-0.983	2.752	88.802	0	0	0	0	0	0	0
WT222(CAA14FCCF874)	3.76	13105	2022-11-28 10:49:37.536	-0.041	-0.009	1.009	4.883	-0.366	-1.77	-0.961	2.747	88.781	0	0	0	0	0	0	0
WT222(CAA14FCCF874)	3.76	13105	2022-11-28 10:49:37.536	-0.041	-0.009	1.009	4.883	-0.366	-1.77	-0.934	2.747	88.764	0	0	0	0	0	0	0
WT222(CAA14FCCF874)	3.76	13105	2022-11-28 10:49:37.536	-0.041	-0.009	1.009	4.883	-0.366	-1.77	-0.906	2.741	88.742	0	0	0	0	0	0	0
WT222(CAA14FCCF874)	3.76	13105	2022-11-28 10:49:37.536	-0.041	-0.009	1.009	4.883	-0.366	-1.77	-0.884	2.741	88.72	0	0	0	0	0	0	0
WT222(CAA14FCCF874)	3.76	13105	2022-11-28 10:49:37.536	-0.052	-0.029	0.991	-0.061	-0.183	0.305	-0.884	2.741	88.715	0	0	0	0	0	0	0
WT222(CAA14FCCF874)	3.76	13105	2022-11-28 10:49:37.536	-0.052	-0.029	0.991	-0.061	-0.183	0.305	-0.884	2.736	88.704	0	0	0	0	0	0	0
WT222(CAA14FCCF874)	3.76	13105	2022-11-28 10:49:37.536	-0.052	-0.029	0.991	-0.061	-0.183	0.305	-0.884	2.736	88.693	0	0	0	0	0	0	0
WT222(CAA14FCCF874)	3.76	13105	2022-11-28 10:49:37.551	-0.044	-0.004	1.01	1.282	-0.122	-0.977	-0.868	2.725	88.566	0	0	0	0	0	0	0
WT222(CAA14FCCF874)	3.76	13105	2022-11-28 10:49:37.551	-0.049	-0.026	0.992	-0.671	-0.122	0.122	-0.873	2.725	88.555	0	0	0	0	0	0	0
WT222(CAA14FCCF874)	3.76	13105	2022-11-28 10:49:37.551	-0.049	-0.026	0.992	-0.671	-0.122	0.122	-0.873	2.719	88.544	0	0	0	0	0	0	0
WT222(CAA14FCCF874)	3.76	13105	2022-11-28 10:49:37.551	-0.049	-0.026	0.992	-0.671	-0.122	0.122	-0.879	2.719	88.533	0	0	0	0	0	0	0
WT222(CAA14FCCF874)	3.76	13105	2022-11-28 10:49:37.551	-0.049	-0.026	0.992	-0.671	-0.122	0.122	-0.879	2.719	88.522	0	0	0	0	0	0	0
WT222(CAA14FCCF874)	3.76	13105	2022-11-28 10:49:37.551	-0.04	0.006	1.006	0.793	-0.061	-0.061	-0.879	2.719	88.511	0	0	0	0	0	0	0
WT222(CAA14FCCF874)	3.76	13105	2022-11-28 10:49:37.551	-0.04	0.006	1.006	0.793	-0.061	-0.061	-0.873	2.719	88.5	0	0	0	0	0	0	0
WT222(CAA14FCCF874)	3.76	13105	2022-11-28 10:49:37.551	-0.04	0.006	1.006	0.793	-0.061	-0.061	-0.868	2.719	88.489	0	0	0	0	0	0	0
WT111(DD045F3F1DEA)	3.74	13108	2022-11-28 10:49:37.551	0.033	0.391	0.942	0.244	0	0	22.187	-1.824	-29.196	0	0	0	0	0	0	0
WT111(DD045F3F1DEA)	3.74	13108	2022-11-28 10:49:37.551	0.033	0.391	0.942	0.244	0	0	22.187	-1.824	-29.196	0	0	0	0	0	0	0
WT111(DD045F3F1DEA)	3.74	13108	2022-11-28 10:49:37.551	0.033	0.391	0.942	0.244	0	0	22.192	-1.824	-29.196	0	0	0	0	0	0	0
WT111(DD045F3F1DEA)	3.74	13108	2022-11-28 10:49:37.551	0.032	0.384	0.938	-0.122	0	0	22.192	-1.824	-29.196	0	0	0	0	0	0	0
WT111(DD045F3F1DEA)	3.74	13108	2022-11-28 10:49:37.551	0.032	0.384	0.938	-0.122	0	0	22.192	-1.824	-29.196	0	0	0	0	0	0	0
WT111(DD045F3F1DEA)	3.74	13108	2022-11-28 10:49:37.551	0.032	0.384	0.938	-0.122	0	0	22.187	-1.824	-29.196	0	0	0	0	0	0	0
WT111(DD045F3F1DEA)	3.74	13108	2022-11-28 10:49:37.551	0.032	0.384	0.938	-0.122	0	0	22.187	-1.824	-29.196	0	0	0	0	0	0	0
WT111(DD045F3F1DEA)	3.74	13108	2022-11-28 10:49:37.551	0.032	0.381	0.939	0.061	0	0	22.187	-1.824	-29.196	0	0	0	0	0	0	0
WT111(DD045F3F1DEA)	3.74	13108	2022-11-28 10:49:37.582	0.032	0.381	0.939	0.061	0	0	22.187	-1.824	-29.196	0	0	0	0	0	0	0
WT111(DD045F3F1DEA)	3.74	13108	2022-11-28 10:49:37.582	0.032	0.381	0.939	0.061	0	0	22.192	-1.824	-29.196	0	0	0	0	0	0	0
WT111(DD045F3F1DEA)	3.74	13108	2022-11-28 10:49:37.582	0.032	0.381	0.939	0.061	0	0	22.192	-1.824	-29.196	0	0	0	0	0	0	0
WT111(DD045F3F1DEA)	3.74	13108	2022-11-28 10:49:37.582	0.032	0.388	0.94	0.061	0	0	22.192	-1.824	-29.196	0	0	0	0	0	0	0
WT111(DD045F3F1DEA)	3.74	13108	2022-11-28 10:49:37.582	0.032	0.388	0.94	0.061	0	0	22.192	-1.824	-29.196	0	0	0	0	0	0	0
WT111(DD045F3F1DEA)	3.74	13108	2022-11-28 10:49:37.582	0.032	0.388	0.94	0.061	0	0	22.192	-1.824	-29.196	0	0	0	0	0	0	0
WT111(DD045F3F1DEA)	3.74	13108	2022-11-28 10:49:37.582	0.032	0.388	0.94	0.061	0	0	22.192	-1.824	-29.196	0	0	0	0	0	0	0
WT111(DD045F3F1DEA)	3.74	13108	2022-11-28 10:49:37.582	0.031	0.375	0.934	-0.305	0	0	22.192	-1.824	-29.196	0	0	0	0	0	0	0
WT333(F4E4E1AF1293)	3.8	13105	2022-11-28 10:49:37.582	0.003	0.041	1.014	-0.061	0	-0.488	0.895	-0.027	-89.506	0	0	0	0	0	0	0
WT333(F4E4E1AF1293)	3.8	13105	2022-11-28 10:49:37.582	0.003	0.041	1.014	-0.061	0	-0.488	0.895	-0.027	-89.484	0	0	0	0	0	0	0
WT333(F4E4E1AF1293)	3.8	13105	2022-11-28 10:49:37.582	0.003	0.041	1.014	-0.061	0	-0.488	0.895	-0.033	-89.467	0	0	0	0	0	0	0
WT333(F4E4E1AF1293)	3.8	13105	2022-11-28 10:49:37.582	0.003	0.041	1.014	-0.061	0	-0.488	0.895	-0.033	-89.445	0	0	0	0	0	0	0
WT333(F4E4E1AF1293)	3.8	13105	2022-11-28 10:49:37.582	0.036	-0.016	1.017	0.366	0	-0.427	0.901	-0.033	-89.423	0	0	0	0	0	0	0
WT333(F4E4E1AF1293)	3.8	13105	2022-11-28 10:49:37.582	0.036	-0.016	1.017	0.366	0	-0.427	0.901	-0.033	-89.401	0	0	0	0	0	0	0
WT333(F4E4E1AF1293)	3.8	13105	2022-11-28 10:49:37.582	0.036	-0.016	1.017	0.366	0	-0.427	0.906	-0.033	-89.379	0	0	0	0	0	0	0
WT333(F4E4E1AF1293)	3.8	13105	2022-11-28 10:49:37.582	0.036	-0.016	1.017	0.366	0	-0.427	0.906	-0.038	-89.357	0	0	0	0	0	0	0
WT222(CAA14FCCF874)	3.76	13105	2022-11-28 10:49:37.598	-0.022	-0.047	1	0.671	-0.244	1.77	-0.846	2.708	88.418	0	0	0	0	0	0	0
WT222(CAA14FCCF874)	3.76	13105	2022-11-28 10:49:37.598	-0.087	0.013	0.983	0.061	0	-1.77	-0.846	2.703	88.401	0	0	0	0	0	0	0
WT222(CAA14FCCF874)	3.76	13105	2022-11-28 10:49:37.598	-0.087	0.013	0.983	0.061	0	-1.77	-0.846	2.703	88.38	0	0	0	0	0	0	0
WT222(CAA14FCCF874)	3.76	13105	2022-11-28 10:49:37.598	-0.087	0.013	0.983	0.061	0	-1.77	-0.846	2.703	88.358	0	0	0	0	0	0	0
WT222(CAA14FCCF874)	3.76	13105	2022-11-28 10:49:37.598	-0.087	0.013	0.983	0.061	0	-1.77	-0.846	2.703	88.336	0	0	0	0	0	0	0
WT222(CAA14FCCF874)	3.76	13105	2022-11-28 10:49:37.598	-0.05	-0.029	0.973	-1.526	0.061	0.366	-0.851	2.708	88.33	0	0	0	0	0	0	0
WT222(CAA14FCCF874)	3.76	13105	2022-11-28 10:49:37.598	-0.05	-0.029	0.973	-1.526	0.061	0.366	-0.862	2.708	88.319	0	0	0	0	0	0	0
WT222(CAA14FCCF874)	3.76	13105	2022-11-28 10:49:37.598	-0.05	-0.029	0.973	-1.526	0.061	0.366	-0.868	2.708	88.308	0	0	0	0	0	0	0
WT222(CAA14FCCF874)	3.76	13105	2022-11-28 10:49:37.598	-0.048	0	0.994	-0.977	0	-1.038	-0.873	2.708	88.292	0	0	0	0	0	0	0
WT222(CAA14FCCF874)	3.76	13105	2022-11-28 10:49:37.598	-0.048	0	0.994	-0.977	0	-1.038	-0.879	2.708	88.275	0	0	0	0	0	0	0
WT222(CAA14FCCF874)	3.76	13105	2022-11-28 10:49:37.598	-0.048	0	0.994	-0.977	0	-1.038	-0.884	2.708	88.259	0	0	0	0	0	0	0
WT222(CAA14FCCF874)	3.76	13105	2022-11-28 10:49:37.598	-0.048	0	0.994	-0.977	0	-1.038	-0.89	2.708	88.237	0	0	0	0	0	0	0
WT222(CAA14FCCF874)	3.76	13105	2022-11-28 10:49:37.598	-0.042	-0.04	0.991	-1.831	0.061	-0.427	-0.895	2.708	88.226	0	0	0	0	0	0	0
WT222(CAA14FCCF874)	3.76	13105	2022-11-28 10:49:37.598	-0.042	-0.04	0.991	-1.831	0.061	-0.427	-0.906	2.708	88.209	0	0	0	0	0	0	0
WT222(CAA14FCCF874)	3.76	13105	2022-11-28 10:49:37.598	-0.042	-0.04	0.991	-1.831	0.061	-0.427	-0.917	2.708	88.198	0	0	0	0	0	0	0
WT222(CAA14FCCF874)	3.76	13105	2022-11-28 10:49:37.598	-0.042	-0.04	0.991	-1.831	0.061	-0.427	-0.923	2.714	88.182	0	0	0	0	0	0	0
WT111(DD045F3F1DEA)	3.74	13108	2022-11-28 10:49:37.645	0.031	0.375	0.934	-0.305	0	0	22.187	-1.824	-29.196	0	0	0	0	0	0	0
WT111(DD045F3F1DEA)	3.74	13108	2022-11-28 10:49:37.645	0.031	0.375	0.934	-0.305	0	0	22.187	-1.824	-29.196	0	0	0	0	0	0	0
WT111(DD045F3F1DEA)	3.74	13108	2022-11-28 10:49:37.645	0.031	0.375	0.934	-0.305	0	0	22.187	-1.818	-29.196	0	0	0	0	0	0	0
WT111(DD045F3F1DEA)	3.74	13108	2022-11-28 10:49:37.645	0.033	0.389	0.944	0.244	0	0	22.187	-1.818	-29.196	0	0	0	0	0	0	0
WT111(DD045F3F1DEA)	3.74	13108	2022-11-28 10:49:37.645	0.033	0.389	0.944	0.244	0	0	22.187	-1.818	-29.196	0	0	0	0	0	0	0
WT111(DD045F3F1DEA)	3.74	13108	2022-11-28 10:49:37.645	0.033	0.389	0.944	0.244	0	0	22.192	-1.818	-29.196	0	0	0	0	0	0	0
WT111(DD045F3F1DEA)	3.74	13108	2022-11-28 10:49:37.645	0.033	0.389	0.944	0.244	0	0	22.192	-1.818	-29.196	0	0	0	0	0	0	0
WT111(DD045F3F1DEA)	3.74	13108	2022-11-28 10:49:37.645	0.032	0.387	0.938	-0.122	0	0	22.192	-1.818	-29.196	0	0	0	0	0	0	0
WT111(DD045F3F1DEA)	3.74	13108	2022-11-28 10:49:37.676	0.032	0.387	0.938	-0.122	0	0	22.192	-1.818	-29.196	0	0	0	0	0	0	0
WT111(DD045F3F1DEA)	3.74	13108	2022-11-28 10:49:37.676	0.032	0.387	0.938	-0.122	0	0	22.192	-1.818	-29.196	0	0	0	0	0	0	0
WT111(DD045F3F1DEA)	3.74	13108	2022-11-28 10:49:37.676	0.032	0.387	0.938	-0.122	0	0	22.187	-1.818	-29.196	0	0	0	0	0	0	0
WT111(DD045F3F1DEA)	3.74	13108	2022-11-28 10:49:37.676	0.033	0.378	0.938	0.183	0	0	22.192	-1.818	-29.196	0	0	0	0	0	0	0
WT111(DD045F3F1DEA)	3.74	13108	2022-11-28 10:49:37.676	0.033	0.378	0.938	0.183	0	0	22.192	-1.818	-29.196	0	0	0	0	0	0	0
WT111(DD045F3F1DEA)	3.74	13108	2022-11-28 10:49:37.676	0.033	0.378	0.938	0.183	0	0	22.192	-1.818	-29.196	0	0	0	0	0	0	0
WT111(DD045F3F1DEA)	3.74	13108	2022-11-28 10:49:37.676	0.033	0.378	0.938	0.183	0	0	22.192	-1.824	-29.196	0	0	0	0	0	0	0
WT111(DD045F3F1DEA)	3.74	13108	2022-11-28 10:49:37.676	0.031	0.391	0.939	-0.061	0	0	22.192	-1.824	-29.196	0	0	0	0	0	0	0
WT222(CAA14FCCF874)	3.76	13105	2022-11-28 10:49:37.692	-0.081	0.024	1.001	1.709	-0.366	0.916	-0.917	2.708	88.176	0	0	0	0	0	0	0
WT222(CAA14FCCF874)	3.76	13105	2022-11-28 10:49:37.692	-0.081	0.024	1.001	1.709	-0.366	0.916	-0.906	2.708	88.165	0	0	0	0	0	0	0
WT222(CAA14FCCF874)	3.76	13105	2022-11-28 10:49:37.692	-0.081	0.024	1.001	1.709	-0.366	0.916	-0.895	2.708	88.16	0	0	0	0	0	0	0
WT222(CAA14FCCF874)	3.76	13105	2022-11-28 10:49:37.692	-0.081	0.024	1.001	1.709	-0.366	0.916	-0.89	2.708	88.149	0	0	0	0	0	0	0
WT222(CAA14FCCF874)	3.76	13105	2022-11-28 10:49:37.692	-0.038	-0.01	1.004	1.099	-0.183	-2.808	-0.884	2.708	88.121	0	0	0	0	0	0	0
WT222(CAA14FCCF874)	3.76	13105	2022-11-28 10:49:37.692	-0.038	-0.01	1.004	1.099	-0.183	-2.808	-0.873	2.708	88.094	0	0	0	0	0	0	0
WT222(CAA14FCCF874)	3.76	13105	2022-11-28 10:49:37.692	-0.038	-0.01	1.004	1.099	-0.183	-2.808	-0.868	2.708	88.066	0	0	0	0	0	0	0
WT222(CAA14FCCF874)	3.76	13105	2022-11-28 10:49:37.692	-0.038	-0.01	1.004	1.099	-0.183	-2.808	-0.862	2.708	88.039	0	0	0	0	0	0	0
WT222(CAA14FCCF874)	3.76	13105	2022-11-28 10:49:37.692	-0.038	-0.043	0.994	1.221	-0.61	1.465	-0.857	2.703	88.033	0	0	0	0	0	0	0
WT222(CAA14FCCF874)	3.76	13105	2022-11-28 10:49:37.692	-0.038	-0.043	0.994	1.221	-0.61	1.465	-0.851	2.703	88.028	0	0	0	0	0	0	0
WT222(CAA14FCCF874)	3.76	13105	2022-11-28 10:49:37.692	-0.038	-0.043	0.994	1.221	-0.61	1.465	-0.846	2.697	88.022	0	0	0	0	0	0	0
WT222(CAA14FCCF874)	3.76	13105	2022-11-28 10:49:37.692	-0.038	-0.043	0.994	1.221	-0.61	1.465	-0.84	2.697	88.017	0	0	0	0	0	0	0
WT222(CAA14FCCF874)	3.76	13105	2022-11-28 10:49:37.692	-0.055	-0.044	0.999	-0.488	1.099	0.61	-0.84	2.703	88.006	0	0	0	0	0	0	0
WT222(CAA14FCCF874)	3.76	13105	2022-11-28 10:49:37.692	-0.055	-0.044	0.999	-0.488	1.099	0.61	-0.846	2.708	88	0	0	0	0	0	0	0
WT222(CAA14FCCF874)	3.76	13105	2022-11-28 10:49:37.692	-0.055	-0.044	0.999	-0.488	1.099	0.61	-0.846	2.714	87.99	0	0	0	0	0	0	0
WT222(CAA14FCCF874)	3.76	13105	2022-11-28 10:49:37.692	-0.055	-0.044	0.999	-0.488	1.099	0.61	-0.851	2.719	87.984	0	0	0	0	0	0	0
WT111(DD045F3F1DEA)	3.74	13108	2022-11-28 10:49:37.692	0.031	0.391	0.939	-0.061	0	0	22.192	-1.824	-29.196	0	0	0	0	0	0	0
WT111(DD045F3F1DEA)	3.74	13108	2022-11-28 10:49:37.692	0.031	0.391	0.939	-0.061	0	0	22.192	-1.824	-29.196	0	0	0	0	0	0	0
WT111(DD045F3F1DEA)	3.74	13108	2022-11-28 10:49:37.692	0.031	0.391	0.939	-0.061	0	0	22.192	-1.824	-29.196	0	0	0	0	0	0	0
WT111(DD045F3F1DEA)	3.74	13108	2022-11-28 10:49:37.692	0.032	0.369	0.935	0.183	0	0	22.192	-1.818	-29.196	0	0	0	0	0	0	0
WT111(DD045F3F1DEA)	3.74	13108	2022-11-28 10:49:37.692	0.032	0.369	0.935	0.183	0	0	22.192	-1.818	-29.196	0	0	0	0	0	0	0
WT111(DD045F3F1DEA)	3.74	13108	2022-11-28 10:49:37.692	0.032	0.369	0.935	0.183	0	0	22.198	-1.818	-29.196	0	0	0	0	0	0	0
WT111(DD045F3F1DEA)	3.74	13108	2022-11-28 10:49:37.692	0.032	0.369	0.935	0.183	0	0	22.198	-1.818	-29.196	0	0	0	0	0	0	0
WT111(DD045F3F1DEA)	3.74	13108	2022-11-28 10:49:37.692	0.032	0.395	0.942	-0.061	0	0	22.198	-1.818	-29.196	0	0	0	0	0	0	0
WT111(DD045F3F1DEA)	3.74	13108	2022-11-28 10:49:37.754	0.032	0.395	0.942	-0.061	0	0	22.198	-1.818	-29.196	0	0	0	0	0	0	0
WT111(DD045F3F1DEA)	3.74	13108	2022-11-28 10:49:37.754	0.032	0.395	0.942	-0.061	0	0	22.192	-1.818	-29.196	0	0	0	0	0	0	0
WT111(DD045F3F1DEA)	3.74	13108	2022-11-28 10:49:37.754	0.032	0.395	0.942	-0.061	0	0	22.192	-1.818	-29.196	0	0	0	0	0	0	0
WT111(DD045F3F1DEA)	3.74	13108	2022-11-28 10:49:37.754	0.032	0.375	0.938	0	0	0	22.192	-1.818	-29.196	0	0	0	0	0	0	0
WT111(DD045F3F1DEA)	3.74	13108	2022-11-28 10:49:37.754	0.032	0.375	0.938	0	0	0	22.192	-1.818	-29.196	0	0	0	0	0	0	0
WT111(DD045F3F1DEA)	3.74	13108	2022-11-28 10:49:37.754	0.032	0.375	0.938	0	0	0	22.192	-1.818	-29.196	0	0	0	0	0	0	0
WT111(DD045F3F1DEA)	3.74	13108	2022-11-28 10:49:37.754	0.032	0.375	0.938	0	0	0	22.192	-1.818	-29.196	0	0	0	0	0	0	0
WT111(DD045F3F1DEA)	3.74	13108	2022-11-28 10:49:37.754	0.032	0.394	0.942	0	0	0	22.192	-1.818	-29.196	0	0	0	0	0	0	0
WT333(F4E4E1AF1293)	3.8	13105	2022-11-28 10:49:37.770	-0.046	0.054	1.025	0.793	0	-0.671	0.912	-0.038	-89.335	0	0	0	0	0	0	0
WT333(F4E4E1AF1293)	3.8	13105	2022-11-28 10:49:37.770	-0.046	0.054	1.025	0.793	0	-0.671	0.917	-0.038	-89.313	0	0	0	0	0	0	0
WT333(F4E4E1AF1293)	3.8	13105	2022-11-28 10:49:37.770	-0.046	0.054	1.025	0.793	0	-0.671	0.923	-0.038	-89.286	0	0	0	0	0	0	0
WT333(F4E4E1AF1293)	3.8	13105	2022-11-28 10:49:37.770	-0.046	0.054	1.025	0.793	0	-0.671	0.923	-0.038	-89.264	0	0	0	0	0	0	0
WT333(F4E4E1AF1293)	3.8	13105	2022-11-28 10:49:37.770	0.015	0	0.99	-0.366	0.183	-0.427	0.923	-0.038	-89.236	0	0	0	0	0	0	0
WT333(F4E4E1AF1293)	3.8	13105	2022-11-28 10:49:37.770	0.015	0	0.99	-0.366	0.183	-0.427	0.923	-0.033	-89.214	0	0	0	0	0	0	0
WT333(F4E4E1AF1293)	3.8	13105	2022-11-28 10:49:37.770	0.015	0	0.99	-0.366	0.183	-0.427	0.923	-0.033	-89.187	0	0	0	0	0	0	0
WT333(F4E4E1AF1293)	3.8	13105	2022-11-28 10:49:37.770	0.015	0	0.99	-0.366	0.183	-0.427	0.923	-0.033	-89.16	0	0	0	0	0	0	0
WT333(F4E4E1AF1293)	3.8	13105	2022-11-28 10:49:37.770	0.009	0.025	1.004	-1.404	-0.061	-1.099	0.912	-0.033	-89.138	0	0	0	0	0	0	0
WT333(F4E4E1AF1293)	3.8	13105	2022-11-28 10:49:37.770	0.009	0.025	1.004	-1.404	-0.061	-1.099	0.906	-0.033	-89.116	0	0	0	0	0	0	0
WT333(F4E4E1AF1293)	3.8	13105	2022-11-28 10:49:37.770	0.009	0.025	1.004	-1.404	-0.061	-1.099	0.901	-0.033	-89.094	0	0	0	0	0	0	0
WT333(F4E4E1AF1293)	3.8	13105	2022-11-28 10:49:37.770	0.009	0.025	1.004	-1.404	-0.061	-1.099	0.895	-0.038	-89.072	0	0	0	0	0	0	0
WT333(F4E4E1AF1293)	3.8	13105	2022-11-28 10:49:37.770	-0.003	-0.008	0.997	-1.709	-0.122	-0.061	0.89	-0.038	-89.039	0	0	0	0	0	0	0
WT333(F4E4E1AF1293)	3.8	13105	2022-11-28 10:49:37.770	-0.003	-0.008	0.997	-1.709	-0.122	-0.061	0.879	-0.038	-89.011	0	0	0	0	0	0	0
WT333(F4E4E1AF1293)	3.8	13105	2022-11-28 10:49:37.770	-0.003	-0.008	0.997	-1.709	-0.122	-0.061	0.873	-0.038	-88.984	0	0	0	0	0	0	0
WT333(F4E4E1AF1293)	3.8	13105	2022-11-28 10:49:37.770	-0.003	-0.008	0.997	-1.709	-0.122	-0.061	0.862	-0.038	-88.956	0	0	0	0	0	0	0
WT333(F4E4E1AF1293)	3.8	13105	2022-11-28 10:49:37.770	-0.019	0.096	1.033	3.845	-0.183	0.244	0.884	-0.044	-88.923	0	0	0	0	0	0	0
WT333(F4E4E1AF1293)	3.8	13105	2022-11-28 10:49:37.770	-0.019	0.096	1.033	3.845	-0.183	0.244	0.901	-0.044	-88.89	0	0	0	0	0	0	0
WT333(F4E4E1AF1293)	3.8	13105	2022-11-28 10:49:37.770	-0.019	0.096	1.033	3.845	-0.183	0.244	0.923	-0.044	-88.857	0	0	0	0	0	0	0
WT333(F4E4E1AF1293)	3.8	13105	2022-11-28 10:49:37.770	-0.019	0.096	1.033	3.845	-0.183	0.244	0.945	-0.044	-88.824	0	0	0	0	0	0	0
WT333(F4E4E1AF1293)	3.8	13105	2022-11-28 10:49:37.770	0.003	0.034	1.027	-0.427	-0.305	-2.197	0.945	-0.044	-88.802	0	0	0	0	0	0	0
WT333(F4E4E1AF1293)	3.8	13105	2022-11-28 10:49:37.770	0.003	0.034	1.027	-0.427	-0.305	-2.197	0.945	-0.044	-88.781	0	0	0	0	0	0	0
WT333(F4E4E1AF1293)	3.8	13105	2022-11-28 10:49:37.770	0.003	0.034	1.027	-0.427	-0.305	-2.197	0.945	-0.044	-88.753	0	0	0	0	0	0	0
WT333(F4E4E1AF1293)	3.8	13105	2022-11-28 10:49:37.770	0.003	0.034	1.027	-0.427	-0.305	-2.197	0.945	-0.044	-88.731	0	0	0	0	0	0	0
WT222(CAA14FCCF874)	3.76	13105	2022-11-28 10:49:37.770	-0.035	-0.004	1.006	-0.916	1.221	0.366	-0.857	2.725	87.973	0	0	0	0	0	0	0
WT222(CAA14FCCF874)	3.76	13105	2022-11-28 10:49:37.770	-0.035	-0.004	1.006	-0.916	1.221	0.366	-0.862	2.736	87.968	0	0	0	0	0	0	0
WT222(CAA14FCCF874)	3.76	13105	2022-11-28 10:49:37.770	-0.035	-0.004	1.006	-0.916	1.221	0.366	-0.868	2.741	87.957	0	0	0	0	0	0	0
WT222(CAA14FCCF874)	3.76	13105	2022-11-28 10:49:37.770	-0.035	-0.004	1.006	-0.916	1.221	0.366	-0.873	2.747	87.946	0	0	0	0	0	0	0
WT222(CAA14FCCF874)	3.76	13105	2022-11-28 10:49:37.770	-0.046	-0.018	1.005	-0.366	1.038	0.488	-0.873	2.752	87.935	0	0	0	0	0	0	0
WT222(CAA14FCCF874)	3.76	13105	2022-11-28 10:49:37.770	-0.046	-0.018	1.005	-0.366	1.038	0.488	-0.873	2.758	87.924	0	0	0	0	0	0	0
WT222(CAA14FCCF874)	3.76	13105	2022-11-28 10:49:37.770	-0.046	-0.018	1.005	-0.366	1.038	0.488	-0.879	2.763	87.913	0	0	0	0	0	0	0
WT222(CAA14FCCF874)	3.76	13105	2022-11-28 10:49:37.770	-0.046	-0.018	1.005	-0.366	1.038	0.488	-0.879	2.763	87.907	0	0	0	0	0	0	0
WT111(DD045F3F1DEA)	3.74	13108	2022-11-28 10:49:37.785	0.032	0.394	0.942	0	0	0	22.192	-1.818	-29.196	0	0	0	0	0	0	0
WT111(DD045F3F1DEA)	3.74	13108	2022-11-28 10:49:37.785	0.032	0.394	0.942	0	0	0	22.192	-1.818	-29.196	0	0	0	0	0	0	0
WT111(DD045F3F1DEA)	3.74	13108	2022-11-28 10:49:37.785	0.032	0.394	0.942	0	0	0	22.192	-1.818	-29.196	0	0	0	0	0	0	0
WT111(DD045F3F1DEA)	3.74	13108	2022-11-28 10:49:37.785	0.032	0.379	0.939	0	0	0	22.198	-1.818	-29.196	0	0	0	0	0	0	0
WT111(DD045F3F1DEA)	3.74	13108	2022-11-28 10:49:37.785	0.032	0.379	0.939	0	0	0	22.198	-1.818	-29.196	0	0	0	0	0	0	0
WT111(DD045F3F1DEA)	3.74	13108	2022-11-28 10:49:37.785	0.032	0.379	0.939	0	0	0	22.198	-1.818	-29.196	0	0	0	0	0	0	0
WT111(DD045F3F1DEA)	3.74	13108	2022-11-28 10:49:37.785	0.032	0.379	0.939	0	0	0	22.198	-1.818	-29.196	0	0	0	0	0	0	0
WT111(DD045F3F1DEA)	3.74	13108	2022-11-28 10:49:37.785	0.032	0.379	0.935	-0.122	0	0	22.192	-1.818	-29.196	0	0	0	0	0	0	0
WT333(F4E4E1AF1293)	3.8	13105	2022-11-28 10:49:37.801	0.017	0.03	1.021	3.906	-0.183	0.488	0.967	-0.049	-88.693	0	0	0	0	0	0	0
WT333(F4E4E1AF1293)	3.8	13105	2022-11-28 10:49:37.801	0.017	0.03	1.021	3.906	-0.183	0.488	0.989	-0.049	-88.654	0	0	0	0	0	0	0
WT333(F4E4E1AF1293)	3.8	13105	2022-11-28 10:49:37.801	0.017	0.03	1.021	3.906	-0.183	0.488	1.011	-0.049	-88.616	0	0	0	0	0	0	0
WT333(F4E4E1AF1293)	3.8	13105	2022-11-28 10:49:37.801	0.017	0.03	1.021	3.906	-0.183	0.488	1.033	-0.049	-88.577	0	0	0	0	0	0	0
WT333(F4E4E1AF1293)	3.8	13105	2022-11-28 10:49:37.801	-0.01	-0.005	1.015	1.099	1.709	-0.061	1.038	-0.038	-88.544	0	0	0	0	0	0	0
WT333(F4E4E1AF1293)	3.8	13105	2022-11-28 10:49:37.801	-0.01	-0.005	1.015	1.099	1.709	-0.061	1.044	-0.033	-88.506	0	0	0	0	0	0	0
WT333(F4E4E1AF1293)	3.8	13105	2022-11-28 10:49:37.801	-0.01	-0.005	1.015	1.099	1.709	-0.061	1.055	-0.022	-88.473	0	0	0	0	0	0	0
WT333(F4E4E1AF1293)	3.8	13105	2022-11-28 10:49:37.801	-0.01	-0.005	1.015	1.099	1.709	-0.061	1.06	-0.016	-88.434	0	0	0	0	0	0	0
WT222(CAA14FCCF874)	3.76	13105	2022-11-28 10:49:37.832	-0.091	0.011	1.009	-0.183	0.183	-2.075	-0.879	2.769	87.88	0	0	0	0	0	0	0
WT222(CAA14FCCF874)	3.76	13105	2022-11-28 10:49:37.832	-0.091	0.011	1.009	-0.183	0.183	-2.075	-0.884	2.769	87.858	0	0	0	0	0	0	0
WT222(CAA14FCCF874)	3.76	13105	2022-11-28 10:49:37.832	-0.091	0.011	1.009	-0.183	0.183	-2.075	-0.884	2.769	87.836	0	0	0	0	0	0	0
WT222(CAA14FCCF874)	3.76	13105	2022-11-28 10:49:37.832	-0.091	0.011	1.009	-0.183	0.183	-2.075	-0.884	2.769	87.808	0	0	0	0	0	0	0
WT222(CAA14FCCF874)	3.76	13105	2022-11-28 10:49:37.832	-0.04	-0.061	0.999	-1.282	1.038	3.052	-0.89	2.78	87.814	0	0	0	0	0	0	0
WT222(CAA14FCCF874)	3.76	13105	2022-11-28 10:49:37.832	-0.04	-0.061	0.999	-1.282	1.038	3.052	-0.895	2.785	87.814	0	0	0	0	0	0	0
WT222(CAA14FCCF874)	3.76	13105	2022-11-28 10:49:37.832	-0.04	-0.061	0.999	-1.282	1.038	3.052	-0.901	2.791	87.814	0	0	0	0	0	0	0
WT222(CAA14FCCF874)	3.76	13105	2022-11-28 10:49:37.832	-0.04	-0.061	0.999	-1.282	1.038	3.052	-0.912	2.796	87.819	0	0	0	0	0	0	0
WT111(DD045F3F1DEA)	3.74	13108	2022-11-28 10:49:37.848	0.032	0.379	0.935	-0.122	0	0	22.192	-1.818	-29.196	0	0	0	0	0	0	0
WT111(DD045F3F1DEA)	3.74	13108	2022-11-28 10:49:37.848	0.032	0.379	0.935	-0.122	0	0	22.192	-1.818	-29.196	0	0	0	0	0	0	0
WT111(DD045F3F1DEA)	3.74	13108	2022-11-28 10:49:37.848	0.033	0.391	0.942	0.061	0	0	22.192	-1.818	-29.196	0	0	0	0	0	0	0
WT111(DD045F3F1DEA)	3.74	13108	2022-11-28 10:49:37.848	0.033	0.391	0.942	0.061	0	0	22.192	-1.818	-29.196	0	0	0	0	0	0	0
WT111(DD045F3F1DEA)	3.74	13108	2022-11-28 10:49:37.848	0.033	0.391	0.942	0.061	0	0	22.192	-1.818	-29.196	0	0	0	0	0	0	0
WT111(DD045F3F1DEA)	3.74	13108	2022-11-28 10:49:37.848	0.033	0.391	0.942	0.061	0	0	22.198	-1.818	-29.196	0	0	0	0	0	0	0
WT111(DD045F3F1DEA)	3.74	13108	2022-11-28 10:49:37.848	0.033	0.376	0.936	0	0	0	22.198	-1.818	-29.196	0	0	0	0	0	0	0
WT111(DD045F3F1DEA)	3.74	13108	2022-11-28 10:49:37.848	0.033	0.376	0.936	0	0	0	22.198	-1.824	-29.196	0	0	0	0	0	0	0
WT222(CAA14FCCF874)	3.76	13105	2022-11-28 10:49:37.863	-0.05	0.044	1.024	0.427	0.061	-0.671	-0.906	2.796	87.803	0	0	0	0	0	0	0
WT222(CAA14FCCF874)	3.76	13105	2022-11-28 10:49:37.863	-0.05	0.044	1.024	0.427	0.061	-0.671	-0.906	2.796	87.786	0	0	0	0	0	0	0
WT222(CAA14FCCF874)	3.76	13105	2022-11-28 10:49:37.863	-0.05	0.044	1.024	0.427	0.061	-0.671	-0.901	2.796	87.77	0	0	0	0	0	0	0
WT222(CAA14FCCF874)	3.76	13105	2022-11-28 10:49:37.863	-0.05	0.044	1.024	0.427	0.061	-0.671	-0.901	2.802	87.748	0	0	0	0	0	0	0
WT222(CAA14FCCF874)	3.76	13105	2022-11-28 10:49:37.863	-0.051	-0.053	0.976	-3.235	1.099	3.052	-0.912	2.807	87.748	0	0	0	0	0	0	0
WT222(CAA14FCCF874)	3.76	13105	2022-11-28 10:49:37.863	-0.051	-0.053	0.976	-3.235	1.099	3.052	-0.928	2.813	87.748	0	0	0	0	0	0	0
WT222(CAA14FCCF874)	3.76	13105	2022-11-28 10:49:37.863	-0.051	-0.053	0.976	-3.235	1.099	3.052	-0.945	2.818	87.753	0	0	0	0	0	0	0
WT222(CAA14FCCF874)	3.76	13105	2022-11-28 10:49:37.863	-0.051	-0.053	0.976	-3.235	1.099	3.052	-0.961	2.823	87.753	0	0	0	0	0	0	0
WT222(CAA14FCCF874)	3.76	13105	2022-11-28 10:49:37.863	-0.047	0.029	0.99	1.16	-0.366	1.953	-0.956	2.823	87.748	0	0	0	0	0	0	0
WT222(CAA14FCCF874)	3.76	13105	2022-11-28 10:49:37.863	-0.047	0.029	0.99	1.16	-0.366	1.953	-0.945	2.823	87.742	0	0	0	0	0	0	0
WT222(CAA14FCCF874)	3.76	13105	2022-11-28 10:49:37.863	-0.047	0.029	0.99	1.16	-0.366	1.953	-0.939	2.818	87.737	0	0	0	0	0	0	0
WT222(CAA14FCCF874)	3.76	13105	2022-11-28 10:49:37.863	-0.047	0.029	0.99	1.16	-0.366	1.953	-0.934	2.818	87.731	0	0	0	0	0	0	0
WT222(CAA14FCCF874)	3.76	13105	2022-11-28 10:49:37.863	-0.044	-0.036	0.981	-1.648	-0.366	-7.446	-0.939	2.818	87.676	0	0	0	0	0	0	0
WT222(CAA14FCCF874)	3.76	13105	2022-11-28 10:49:37.863	-0.044	-0.036	0.981	-1.648	-0.366	-7.446	-0.95	2.813	87.627	0	0	0	0	0	0	0
WT222(CAA14FCCF874)	3.76	13105	2022-11-28 10:49:37.863	-0.044	-0.036	0.981	-1.648	-0.366	-7.446	-0.961	2.813	87.572	0	0	0	0	0	0	0
WT222(CAA14FCCF874)	3.76	13105	2022-11-28 10:49:37.863	-0.044	-0.036	0.981	-1.648	-0.366	-7.446	-0.967	2.807	87.523	0	0	0	0	0	0	0
WT111(DD045F3F1DEA)	3.74	13108	2022-11-28 10:49:37.879	0.033	0.376	0.936	0	0	0	22.198	-1.824	-29.196	0	0	0	0	0	0	0
WT111(DD045F3F1DEA)	3.74	13108	2022-11-28 10:49:37.879	0.033	0.376	0.936	0	0	0	22.198	-1.824	-29.196	0	0	0	0	0	0	0
WT111(DD045F3F1DEA)	3.74	13108	2022-11-28 10:49:37.879	0.031	0.384	0.938	0	0	0	22.198	-1.824	-29.196	0	0	0	0	0	0	0
WT111(DD045F3F1DEA)	3.74	13108	2022-11-28 10:49:37.879	0.031	0.384	0.938	0	0	0	22.198	-1.824	-29.196	0	0	0	0	0	0	0
WT111(DD045F3F1DEA)	3.74	13108	2022-11-28 10:49:37.879	0.031	0.384	0.938	0	0	0	22.198	-1.824	-29.196	0	0	0	0	0	0	0
WT111(DD045F3F1DEA)	3.74	13108	2022-11-28 10:49:37.879	0.031	0.384	0.938	0	0	0	22.198	-1.824	-29.196	0	0	0	0	0	0	0
WT111(DD045F3F1DEA)	3.74	13108	2022-11-28 10:49:37.879	0.032	0.387	0.939	-0.061	0	0	22.192	-1.824	-29.196	0	0	0	0	0	0	0
WT111(DD045F3F1DEA)	3.74	13108	2022-11-28 10:49:37.879	0.032	0.387	0.939	-0.061	0	0	22.192	-1.824	-29.196	0	0	0	0	0	0	0
WT333(F4E4E1AF1293)	3.8	13105	2022-11-28 10:49:37.879	0.011	0.019	1.002	-1.709	1.77	1.221	1.049	-0.005	-88.396	0	0	0	0	0	0	0
WT333(F4E4E1AF1293)	3.8	13105	2022-11-28 10:49:37.879	0.011	0.019	1.002	-1.709	1.77	1.221	1.044	0	-88.358	0	0	0	0	0	0	0
WT333(F4E4E1AF1293)	3.8	13105	2022-11-28 10:49:37.879	0.011	0.019	1.002	-1.709	1.77	1.221	1.038	0.005	-88.314	0	0	0	0	0	0	0
WT333(F4E4E1AF1293)	3.8	13105	2022-11-28 10:49:37.879	0.011	0.019	1.002	-1.709	1.77	1.221	1.027	0.011	-88.275	0	0	0	0	0	0	0
WT333(F4E4E1AF1293)	3.8	13105	2022-11-28 10:49:37.879	-0.008	0.023	1.002	1.099	1.343	0.488	1.033	0.022	-88.237	0	0	0	0	0	0	0
WT333(F4E4E1AF1293)	3.8	13105	2022-11-28 10:49:37.879	-0.008	0.023	1.002	1.099	1.343	0.488	1.044	0.027	-88.198	0	0	0	0	0	0	0
WT333(F4E4E1AF1293)	3.8	13105	2022-11-28 10:49:37.879	-0.008	0.023	1.002	1.099	1.343	0.488	1.049	0.033	-88.16	0	0	0	0	0	0	0
WT333(F4E4E1AF1293)	3.8	13105	2022-11-28 10:49:37.879	-0.008	0.023	1.002	1.099	1.343	0.488	1.055	0.038	-88.121	0	0	0	0	0	0	0
WT333(F4E4E1AF1293)	3.8	13105	2022-11-28 10:49:37.879	-0.017	0.086	1.051	-0.244	-0.061	0.671	1.038	0.077	-87.83	0	0	0	0	0	0	0
WT333(F4E4E1AF1293)	3.8	13105	2022-11-28 10:49:37.879	-0.017	0.086	1.051	-0.244	-0.061	0.671	1.038	0.077	-87.792	0	0	0	0	0	0	0
WT333(F4E4E1AF1293)	3.8	13105	2022-11-28 10:49:37.879	-0.017	0.086	1.051	-0.244	-0.061	0.671	1.038	0.077	-87.753	0	0	0	0	0	0	0
WT333(F4E4E1AF1293)	3.8	13105	2022-11-28 10:49:37.879	-0.017	0.086	1.051	-0.244	-0.061	0.671	1.033	0.082	-87.709	0	0	0	0	0	0	0
WT333(F4E4E1AF1293)	3.8	13105	2022-11-28 10:49:37.879	0	-0.046	0.997	-2.136	0.122	1.282	1.022	0.082	-87.671	0	0	0	0	0	0	0
WT333(F4E4E1AF1293)	3.8	13105	2022-11-28 10:49:37.879	0	-0.046	0.997	-2.136	0.122	1.282	1.011	0.082	-87.627	0	0	0	0	0	0	0
WT333(F4E4E1AF1293)	3.8	13105	2022-11-28 10:49:37.879	0	-0.046	0.997	-2.136	0.122	1.282	1	0.082	-87.589	0	0	0	0	0	0	0
WT333(F4E4E1AF1293)	3.8	13105	2022-11-28 10:49:37.879	0	-0.046	0.997	-2.136	0.122	1.282	0.989	0.082	-87.545	0	0	0	0	0	0	0
WT333(F4E4E1AF1293)	3.8	13105	2022-11-28 10:49:37.895	-0.013	0.235	1.017	8.484	-0.732	0.977	1.033	0.082	-87.506	0	0	0	0	0	0	0
WT333(F4E4E1AF1293)	3.8	13105	2022-11-28 10:49:37.895	-0.013	0.235	1.017	8.484	-0.732	0.977	1.077	0.077	-87.462	0	0	0	0	0	0	0
WT333(F4E4E1AF1293)	3.8	13105	2022-11-28 10:49:37.895	-0.013	0.235	1.017	8.484	-0.732	0.977	1.121	0.077	-87.413	0	0	0	0	0	0	0
WT333(F4E4E1AF1293)	3.8	13105	2022-11-28 10:49:37.895	-0.013	0.235	1.017	8.484	-0.732	0.977	1.17	0.071	-87.369	0	0	0	0	0	0	0
WT333(F4E4E1AF1293)	3.8	13105	2022-11-28 10:49:37.895	0.013	-0.104	1.042	-1.77	-0.061	-3.845	1.165	0.071	-87.347	0	0	0	0	0	0	0
WT333(F4E4E1AF1293)	3.8	13105	2022-11-28 10:49:37.895	0.013	-0.104	1.042	-1.77	-0.061	-3.845	1.159	0.077	-87.325	0	0	0	0	0	0	0
WT333(F4E4E1AF1293)	3.8	13105	2022-11-28 10:49:37.895	0.013	-0.104	1.042	-1.77	-0.061	-3.845	1.148	0.077	-87.303	0	0	0	0	0	0	0
WT333(F4E4E1AF1293)	3.8	13105	2022-11-28 10:49:37.895	0.013	-0.104	1.042	-1.77	-0.061	-3.845	1.143	0.077	-87.281	0	0	0	0	0	0	0
WT222(CAA14FCCF874)	3.76	13105	2022-11-28 10:49:37.895	-0.061	-0.015	1.025	-3.723	-0.244	0.793	-0.989	2.807	87.512	0	0	0	0	0	0	0
WT222(CAA14FCCF874)	3.76	13105	2022-11-28 10:49:37.895	-0.061	-0.015	1.025	-3.723	-0.244	0.793	-1.005	2.807	87.501	0	0	0	0	0	0	0
WT222(CAA14FCCF874)	3.76	13105	2022-11-28 10:49:37.895	-0.061	-0.015	1.025	-3.723	-0.244	0.793	-1.022	2.807	87.49	0	0	0	0	0	0	0
WT222(CAA14FCCF874)	3.76	13105	2022-11-28 10:49:37.895	-0.061	-0.015	1.025	-3.723	-0.244	0.793	-1.038	2.807	87.479	0	0	0	0	0	0	0
WT222(CAA14FCCF874)	3.76	13105	2022-11-28 10:49:37.895	-0.055	-0.017	1.028	0.549	0.183	2.625	-1.033	2.807	87.479	0	0	0	0	0	0	0
WT222(CAA14FCCF874)	3.76	13105	2022-11-28 10:49:37.895	-0.055	-0.017	1.028	0.549	0.183	2.625	-1.033	2.807	87.479	0	0	0	0	0	0	0
WT222(CAA14FCCF874)	3.76	13105	2022-11-28 10:49:37.895	-0.055	-0.017	1.028	0.549	0.183	2.625	-1.027	2.813	87.473	0	0	0	0	0	0	0
WT222(CAA14FCCF874)	3.76	13105	2022-11-28 10:49:37.895	-0.055	-0.017	1.028	0.549	0.183	2.625	-1.022	2.813	87.473	0	0	0	0	0	0	0
WT111(DD045F3F1DEA)	3.74	13108	2022-11-28 10:49:37.910	0.032	0.387	0.939	-0.061	0	0	22.192	-1.824	-29.196	0	0	0	0	0	0	0
WT111(DD045F3F1DEA)	3.74	13108	2022-11-28 10:49:37.910	0.032	0.387	0.939	-0.061	0	0	22.192	-1.824	-29.196	0	0	0	0	0	0	0
WT111(DD045F3F1DEA)	3.74	13108	2022-11-28 10:49:37.910	0.032	0.376	0.937	0.061	0	0	22.192	-1.824	-29.196	0	0	0	0	0	0	0
WT111(DD045F3F1DEA)	3.74	13108	2022-11-28 10:49:37.910	0.032	0.376	0.937	0.061	0	0	22.198	-1.818	-29.196	0	0	0	0	0	0	0
WT111(DD045F3F1DEA)	3.74	13108	2022-11-28 10:49:37.910	0.032	0.376	0.937	0.061	0	0	22.198	-1.818	-29.196	0	0	0	0	0	0	0
WT111(DD045F3F1DEA)	3.74	13108	2022-11-28 10:49:37.910	0.032	0.376	0.937	0.061	0	0	22.198	-1.818	-29.196	0	0	0	0	0	0	0
WT111(DD045F3F1DEA)	3.74	13108	2022-11-28 10:49:37.910	0.033	0.387	0.938	0.061	0	0	22.198	-1.818	-29.196	0	0	0	0	0	0	0
WT111(DD045F3F1DEA)	3.74	13108	2022-11-28 10:49:37.910	0.033	0.387	0.938	0.061	0	0	22.198	-1.818	-29.196	0	0	0	0	0	0	0
WT222(CAA14FCCF874)	3.76	13105	2022-11-28 10:49:37.926	-0.037	0.004	0.996	-2.563	0	-3.418	-1.038	2.813	87.44	0	0	0	0	0	0	0
WT222(CAA14FCCF874)	3.76	13105	2022-11-28 10:49:37.926	-0.037	0.004	0.996	-2.563	0	-3.418	-1.049	2.813	87.407	0	0	0	0	0	0	0
WT222(CAA14FCCF874)	3.76	13105	2022-11-28 10:49:37.926	-0.037	0.004	0.996	-2.563	0	-3.418	-1.06	2.813	87.38	0	0	0	0	0	0	0
WT222(CAA14FCCF874)	3.76	13105	2022-11-28 10:49:37.926	-0.037	0.004	0.996	-2.563	0	-3.418	-1.071	2.813	87.347	0	0	0	0	0	0	0
WT222(CAA14FCCF874)	3.76	13105	2022-11-28 10:49:37.926	-0.045	-0.091	0.999	-0.732	0.061	3.479	-1.077	2.813	87.347	0	0	0	0	0	0	0
WT222(CAA14FCCF874)	3.76	13105	2022-11-28 10:49:37.926	-0.045	-0.091	0.999	-0.732	0.061	3.479	-1.077	2.813	87.352	0	0	0	0	0	0	0
WT222(CAA14FCCF874)	3.76	13105	2022-11-28 10:49:37.926	-0.045	-0.091	0.999	-0.732	0.061	3.479	-1.082	2.813	87.358	0	0	0	0	0	0	0
WT222(CAA14FCCF874)	3.76	13105	2022-11-28 10:49:37.926	-0.045	-0.091	0.999	-0.732	0.061	3.479	-1.088	2.813	87.363	0	0	0	0	0	0	0
WT333(F4E4E1AF1293)	3.8	13105	2022-11-28 10:49:37.942	0.004	0.073	1.031	-3.723	-0.671	0.244	1.126	0.071	-87.242	0	0	0	0	0	0	0
WT333(F4E4E1AF1293)	3.8	13105	2022-11-28 10:49:37.942	0.004	0.073	1.031	-3.723	-0.671	0.244	1.104	0.071	-87.198	0	0	0	0	0	0	0
WT333(F4E4E1AF1293)	3.8	13105	2022-11-28 10:49:37.942	0.004	0.073	1.031	-3.723	-0.671	0.244	1.088	0.066	-87.155	0	0	0	0	0	0	0
WT333(F4E4E1AF1293)	3.8	13105	2022-11-28 10:49:37.942	0.004	0.073	1.031	-3.723	-0.671	0.244	1.071	0.06	-87.111	0	0	0	0	0	0	0
WT333(F4E4E1AF1293)	3.8	13105	2022-11-28 10:49:37.942	-0.016	0.04	1.04	2.075	-0.305	1.831	1.088	0.06	-87.061	0	0	0	0	0	0	0
WT333(F4E4E1AF1293)	3.8	13105	2022-11-28 10:49:37.942	-0.016	0.04	1.04	2.075	-0.305	1.831	1.099	0.06	-87.006	0	0	0	0	0	0	0
WT333(F4E4E1AF1293)	3.8	13105	2022-11-28 10:49:37.942	-0.016	0.04	1.04	2.075	-0.305	1.831	1.11	0.06	-86.957	0	0	0	0	0	0	0
WT333(F4E4E1AF1293)	3.8	13105	2022-11-28 10:49:37.942	-0.016	0.04	1.04	2.075	-0.305	1.831	1.121	0.06	-86.902	0	0	0	0	0	0	0
WT333(F4E4E1AF1293)	3.8	13105	2022-11-28 10:49:37.942	0.017	-0.002	1.011	-4.578	-0.61	-1.831	1.104	0.055	-86.869	0	0	0	0	0	0	0
WT333(F4E4E1AF1293)	3.8	13105	2022-11-28 10:49:37.942	0.017	-0.002	1.011	-4.578	-0.61	-1.831	1.082	0.055	-86.836	0	0	0	0	0	0	0
WT333(F4E4E1AF1293)	3.8	13105	2022-11-28 10:49:37.942	0.017	-0.002	1.011	-4.578	-0.61	-1.831	1.06	0.049	-86.797	0	0	0	0	0	0	0
WT333(F4E4E1AF1293)	3.8	13105	2022-11-28 10:49:37.942	0.017	-0.002	1.011	-4.578	-0.61	-1.831	1.038	0.049	-86.765	0	0	0	0	0	0	0
WT333(F4E4E1AF1293)	3.8	13105	2022-11-28 10:49:37.942	-0.013	-0.022	1.016	1.892	0.061	2.197	1.049	0.049	-86.71	0	0	0	0	0	0	0
WT333(F4E4E1AF1293)	3.8	13105	2022-11-28 10:49:37.942	-0.013	-0.022	1.016	1.892	0.061	2.197	1.06	0.049	-86.649	0	0	0	0	0	0	0
WT333(F4E4E1AF1293)	3.8	13105	2022-11-28 10:49:37.942	-0.013	-0.022	1.016	1.892	0.061	2.197	1.066	0.049	-86.594	0	0	0	0	0	0	0
WT333(F4E4E1AF1293)	3.8	13105	2022-11-28 10:49:37.942	-0.013	-0.022	1.016	1.892	0.061	2.197	1.077	0.049	-86.539	0	0	0	0	0	0	0
WT111(DD045F3F1DEA)	3.74	13108	2022-11-28 10:49:37.973	0.033	0.387	0.938	0.061	0	0	22.198	-1.818	-29.196	0	0	0	0	0	0	0
WT111(DD045F3F1DEA)	3.74	13108	2022-11-28 10:49:37.973	0.033	0.387	0.938	0.061	0	0	22.198	-1.818	-29.196	0	0	0	0	0	0	0
WT111(DD045F3F1DEA)	3.74	13108	2022-11-28 10:49:37.973	0.032	0.378	0.937	0	0	0	22.198	-1.818	-29.196	0	0	0	0	0	0	0
WT111(DD045F3F1DEA)	3.74	13108	2022-11-28 10:49:37.973	0.032	0.378	0.937	0	0	0	22.198	-1.818	-29.196	0	0	0	0	0	0	0
WT111(DD045F3F1DEA)	3.74	13108	2022-11-28 10:49:37.973	0.032	0.378	0.937	0	0	0	22.198	-1.818	-29.196	0	0	0	0	0	0	0
WT111(DD045F3F1DEA)	3.74	13108	2022-11-28 10:49:37.973	0.032	0.378	0.937	0	0	0	22.198	-1.818	-29.196	0	0	0	0	0	0	0
WT111(DD045F3F1DEA)	3.74	13108	2022-11-28 10:49:37.973	0.033	0.389	0.943	-0.061	0	0	22.198	-1.818	-29.196	0	0	0	0	0	0	0
WT111(DD045F3F1DEA)	3.74	13108	2022-11-28 10:49:37.973	0.033	0.389	0.943	-0.061	0	0	22.198	-1.818	-29.196	0	0	0	0	0	0	0
WT222(CAA14FCCF874)	3.76	13105	2022-11-28 10:49:37.989	-0.085	0.04	0.997	0.305	0	-2.991	-1.088	2.813	87.336	0	0	0	0	0	0	0
WT222(CAA14FCCF874)	3.76	13105	2022-11-28 10:49:37.989	-0.085	0.04	0.997	0.305	0	-2.991	-1.082	2.813	87.308	0	0	0	0	0	0	0
WT222(CAA14FCCF874)	3.76	13105	2022-11-28 10:49:37.989	-0.085	0.04	0.997	0.305	0	-2.991	-1.082	2.813	87.281	0	0	0	0	0	0	0
WT222(CAA14FCCF874)	3.76	13105	2022-11-28 10:49:37.989	-0.013	-0.056	0.995	-0.244	-0.305	0.366	-1.082	2.813	87.264	0	0	0	0	0	0	0
WT222(CAA14FCCF874)	3.76	13105	2022-11-28 10:49:37.989	-0.013	-0.056	0.995	-0.244	-0.305	0.366	-1.088	2.813	87.253	0	0	0	0	0	0	0
WT222(CAA14FCCF874)	3.76	13105	2022-11-28 10:49:37.989	-0.013	-0.056	0.995	-0.244	-0.305	0.366	-1.088	2.813	87.248	0	0	0	0	0	0	0
WT222(CAA14FCCF874)	3.76	13105	2022-11-28 10:49:37.989	-0.013	-0.056	0.995	-0.244	-0.305	0.366	-1.088	2.807	87.237	0	0	0	0	0	0	0
WT222(CAA14FCCF874)	3.76	13105	2022-11-28 10:49:37.989	-0.039	-0.036	1.006	-0.549	-0.061	0.366	-1.093	2.807	87.226	0	0	0	0	0	0	0
WT111(DD045F3F1DEA)	3.74	13108	2022-11-28 10:49:38.004	0.033	0.389	0.943	-0.061	0	0	22.198	-1.818	-29.196	0	0	0	0	0	0	0
WT111(DD045F3F1DEA)	3.74	13108	2022-11-28 10:49:38.004	0.033	0.389	0.943	-0.061	0	0	22.198	-1.818	-29.196	0	0	0	0	0	0	0
WT111(DD045F3F1DEA)	3.74	13108	2022-11-28 10:49:38.004	0.032	0.38	0.938	-0.061	0	0	22.198	-1.818	-29.196	0	0	0	0	0	0	0
WT111(DD045F3F1DEA)	3.74	13108	2022-11-28 10:49:38.004	0.032	0.38	0.938	-0.061	0	0	22.198	-1.818	-29.196	0	0	0	0	0	0	0
WT111(DD045F3F1DEA)	3.74	13108	2022-11-28 10:49:38.004	0.032	0.38	0.938	-0.061	0	0	22.192	-1.818	-29.196	0	0	0	0	0	0	0
WT111(DD045F3F1DEA)	3.74	13108	2022-11-28 10:49:38.004	0.032	0.38	0.938	-0.061	0	0	22.192	-1.818	-29.196	0	0	0	0	0	0	0
WT111(DD045F3F1DEA)	3.74	13108	2022-11-28 10:49:38.004	0.032	0.386	0.939	0.061	0	0	22.192	-1.818	-29.196	0	0	0	0	0	0	0
WT111(DD045F3F1DEA)	3.74	13108	2022-11-28 10:49:38.004	0.032	0.386	0.939	0.061	0	0	22.198	-1.818	-29.196	0	0	0	0	0	0	0
WT333(F4E4E1AF1293)	3.8	13105	2022-11-28 10:49:38.004	-0.04	0.063	1.018	-1.465	-0.244	-1.587	1.071	0.049	-86.506	0	0	0	0	0	0	0
WT333(F4E4E1AF1293)	3.8	13105	2022-11-28 10:49:38.004	-0.04	0.063	1.018	-1.465	-0.244	-1.587	1.06	0.049	-86.468	0	0	0	0	0	0	0
WT333(F4E4E1AF1293)	3.8	13105	2022-11-28 10:49:38.004	-0.04	0.063	1.018	-1.465	-0.244	-1.587	1.055	0.049	-86.429	0	0	0	0	0	0	0
WT333(F4E4E1AF1293)	3.8	13105	2022-11-28 10:49:38.004	0.04	-0.012	1.01	0.732	-0.122	0.183	1.06	0.049	-86.385	0	0	0	0	0	0	0
WT333(F4E4E1AF1293)	3.8	13105	2022-11-28 10:49:38.004	0.04	-0.012	1.01	0.732	-0.122	0.183	1.066	0.049	-86.336	0	0	0	0	0	0	0
WT333(F4E4E1AF1293)	3.8	13105	2022-11-28 10:49:38.004	0.04	-0.012	1.01	0.732	-0.122	0.183	1.066	0.049	-86.287	0	0	0	0	0	0	0
WT333(F4E4E1AF1293)	3.8	13105	2022-11-28 10:49:38.004	0.04	-0.012	1.01	0.732	-0.122	0.183	1.071	0.049	-86.243	0	0	0	0	0	0	0
WT333(F4E4E1AF1293)	3.8	13105	2022-11-28 10:49:38.004	0.011	0.008	1.017	0.061	-0.244	0.305	1.071	0.044	-86.193	0	0	0	0	0	0	0
WT333(F4E4E1AF1293)	3.8	13105	2022-11-28 10:49:38.004	0.011	0.008	1.017	0.061	-0.244	0.305	1.071	0.044	-86.149	0	0	0	0	0	0	0
WT333(F4E4E1AF1293)	3.8	13105	2022-11-28 10:49:38.004	0.011	0.008	1.017	0.061	-0.244	0.305	1.071	0.044	-86.1	0	0	0	0	0	0	0
WT333(F4E4E1AF1293)	3.8	13105	2022-11-28 10:49:38.004	0.011	0.008	1.017	0.061	-0.244	0.305	1.071	0.038	-86.05	0	0	0	0	0	0	0
WT333(F4E4E1AF1293)	3.8	13105	2022-11-28 10:49:38.004	-0.021	-0.022	1.024	-0.549	0	0.977	1.066	0.038	-86.001	0	0	0	0	0	0	0
WT333(F4E4E1AF1293)	3.8	13105	2022-11-28 10:49:38.004	-0.021	-0.022	1.024	-0.549	0	0.977	1.066	0.038	-85.946	0	0	0	0	0	0	0
WT333(F4E4E1AF1293)	3.8	13105	2022-11-28 10:49:38.004	-0.021	-0.022	1.024	-0.549	0	0.977	1.06	0.038	-85.897	0	0	0	0	0	0	0
WT333(F4E4E1AF1293)	3.8	13105	2022-11-28 10:49:38.004	-0.021	-0.022	1.024	-0.549	0	0.977	1.055	0.038	-85.842	0	0	0	0	0	0	0
WT333(F4E4E1AF1293)	3.8	13105	2022-11-28 10:49:38.004	-0.017	0.042	1.001	-3.113	-0.916	-0.977	1.038	0.033	-85.803	0	0	0	0	0	0	0
WT111(DD045F3F1DEA)	3.74	13108	2022-11-28 10:49:38.051	0.032	0.386	0.939	0.061	0	0	22.198	-1.818	-29.196	0	0	0	0	0	0	0
WT111(DD045F3F1DEA)	3.74	13108	2022-11-28 10:49:38.067	0.032	0.386	0.939	0.061	0	0	22.198	-1.818	-29.196	0	0	0	0	0	0	0
WT111(DD045F3F1DEA)	3.74	13108	2022-11-28 10:49:38.067	0.032	0.383	0.938	-0.244	0	0	22.192	-1.818	-29.196	0	0	0	0	0	0	0
WT111(DD045F3F1DEA)	3.74	13108	2022-11-28 10:49:38.067	0.032	0.383	0.938	-0.244	0	0	22.192	-1.818	-29.196	0	0	0	0	0	0	0
WT111(DD045F3F1DEA)	3.74	13108	2022-11-28 10:49:38.067	0.032	0.383	0.938	-0.244	0	0	22.192	-1.818	-29.196	0	0	0	0	0	0	0
WT111(DD045F3F1DEA)	3.74	13108	2022-11-28 10:49:38.067	0.032	0.383	0.938	-0.244	0	0	22.192	-1.818	-29.196	0	0	0	0	0	0	0
WT111(DD045F3F1DEA)	3.74	13108	2022-11-28 10:49:38.067	0.033	0.382	0.939	0.244	0	0	22.192	-1.818	-29.196	0	0	0	0	0	0	0
WT111(DD045F3F1DEA)	3.74	13108	2022-11-28 10:49:38.067	0.033	0.382	0.939	0.244	0	0	22.192	-1.818	-29.196	0	0	0	0	0	0	0
WT333(F4E4E1AF1293)	3.8	13105	2022-11-28 10:49:38.067	-0.017	0.042	1.001	-3.113	-0.916	-0.977	1.022	0.027	-85.759	0	0	0	0	0	0	0
WT333(F4E4E1AF1293)	3.8	13105	2022-11-28 10:49:38.067	-0.017	0.042	1.001	-3.113	-0.916	-0.977	1.005	0.027	-85.715	0	0	0	0	0	0	0
WT333(F4E4E1AF1293)	3.8	13105	2022-11-28 10:49:38.067	-0.017	0.042	1.001	-3.113	-0.916	-0.977	0.989	0.022	-85.671	0	0	0	0	0	0	0
WT333(F4E4E1AF1293)	3.8	13105	2022-11-28 10:49:38.067	0.007	-0.034	1.019	-0.427	0	0.488	0.983	0.022	-85.622	0	0	0	0	0	0	0
WT333(F4E4E1AF1293)	3.8	13105	2022-11-28 10:49:38.067	0.007	-0.034	1.019	-0.427	0	0.488	0.983	0.022	-85.573	0	0	0	0	0	0	0
WT333(F4E4E1AF1293)	3.8	13105	2022-11-28 10:49:38.067	0.007	-0.034	1.019	-0.427	0	0.488	0.978	0.022	-85.523	0	0	0	0	0	0	0
WT333(F4E4E1AF1293)	3.8	13105	2022-11-28 10:49:38.067	0.007	-0.034	1.019	-0.427	0	0.488	0.972	0.022	-85.474	0	0	0	0	0	0	0
WT333(F4E4E1AF1293)	3.8	13105	2022-11-28 10:49:38.067	-0.015	0.024	1.024	1.16	-0.183	-0.244	0.978	0.022	-85.424	0	0	0	0	0	0	0
WT111(DD045F3F1DEA)	3.74	13108	2022-11-28 10:49:38.082	0.033	0.382	0.939	0.244	0	0	22.198	-1.818	-29.196	0	0	0	0	0	0	0
WT111(DD045F3F1DEA)	3.74	13108	2022-11-28 10:49:38.082	0.033	0.382	0.939	0.244	0	0	22.198	-1.818	-29.196	0	0	0	0	0	0	0
WT111(DD045F3F1DEA)	3.74	13108	2022-11-28 10:49:38.082	0.031	0.379	0.935	-0.183	0	0	22.198	-1.818	-29.196	0	0	0	0	0	0	0
WT111(DD045F3F1DEA)	3.74	13108	2022-11-28 10:49:38.082	0.031	0.379	0.935	-0.183	0	0	22.192	-1.818	-29.196	0	0	0	0	0	0	0
WT111(DD045F3F1DEA)	3.74	13108	2022-11-28 10:49:38.082	0.031	0.379	0.935	-0.183	0	0	22.192	-1.818	-29.196	0	0	0	0	0	0	0
WT111(DD045F3F1DEA)	3.74	13108	2022-11-28 10:49:38.082	0.031	0.379	0.935	-0.183	0	0	22.192	-1.818	-29.196	0	0	0	0	0	0	0
WT111(DD045F3F1DEA)	3.74	13108	2022-11-28 10:49:38.082	0.031	0.38	0.939	0.183	0	0	22.192	-1.818	-29.196	0	0	0	0	0	0	0
WT111(DD045F3F1DEA)	3.74	13108	2022-11-28 10:49:38.082	0.031	0.38	0.939	0.183	0	0	22.192	-1.818	-29.196	0	0	0	0	0	0	0
WT333(F4E4E1AF1293)	3.8	13105	2022-11-28 10:49:38.098	-0.015	0.024	1.024	1.16	-0.183	-0.244	0.983	0.022	-85.38	0	0	0	0	0	0	0
WT333(F4E4E1AF1293)	3.8	13105	2022-11-28 10:49:38.098	-0.015	0.024	1.024	1.16	-0.183	-0.244	0.983	0.022	-85.331	0	0	0	0	0	0	0
WT333(F4E4E1AF1293)	3.8	13105	2022-11-28 10:49:38.098	-0.015	0.024	1.024	1.16	-0.183	-0.244	0.989	0.022	-85.281	0	0	0	0	0	0	0
WT333(F4E4E1AF1293)	3.8	13105	2022-11-28 10:49:38.098	0.007	0.037	1.012	-3.54	0.122	-0.366	0.972	0.022	-85.232	0	0	0	0	0	0	0
WT333(F4E4E1AF1293)	3.8	13105	2022-11-28 10:49:38.098	0.007	0.037	1.012	-3.54	0.122	-0.366	0.95	0.022	-85.188	0	0	0	0	0	0	0
WT333(F4E4E1AF1293)	3.8	13105	2022-11-28 10:49:38.098	0.007	0.037	1.012	-3.54	0.122	-0.366	0.934	0.022	-85.139	0	0	0	0	0	0	0
WT333(F4E4E1AF1293)	3.8	13105	2022-11-28 10:49:38.098	0.007	0.037	1.012	-3.54	0.122	-0.366	0.917	0.022	-85.089	0	0	0	0	0	0	0
WT333(F4E4E1AF1293)	3.8	13105	2022-11-28 10:49:38.098	0.003	0	1.007	-1.709	0.061	0	0.906	0.027	-85.04	0	0	0	0	0	0	0
WT111(DD045F3F1DEA)	3.74	13108	2022-11-28 10:49:38.114	0.031	0.38	0.939	0.183	0	0	22.198	-1.818	-29.196	0	0	0	0	0	0	0
WT111(DD045F3F1DEA)	3.74	13108	2022-11-28 10:49:38.114	0.031	0.38	0.939	0.183	0	0	22.198	-1.818	-29.196	0	0	0	0	0	0	0
WT111(DD045F3F1DEA)	3.74	13108	2022-11-28 10:49:38.114	0.032	0.391	0.938	-0.122	0	0	22.198	-1.818	-29.196	0	0	0	0	0	0	0
WT111(DD045F3F1DEA)	3.74	13108	2022-11-28 10:49:38.114	0.032	0.391	0.938	-0.122	0	0	22.192	-1.818	-29.196	0	0	0	0	0	0	0
WT111(DD045F3F1DEA)	3.74	13108	2022-11-28 10:49:38.114	0.032	0.391	0.938	-0.122	0	0	22.192	-1.818	-29.196	0	0	0	0	0	0	0
WT111(DD045F3F1DEA)	3.74	13108	2022-11-28 10:49:38.114	0.032	0.391	0.938	-0.122	0	0	22.192	-1.818	-29.196	0	0	0	0	0	0	0
WT111(DD045F3F1DEA)	3.74	13108	2022-11-28 10:49:38.114	0.032	0.377	0.937	-0.061	0	0	22.192	-1.818	-29.196	0	0	0	0	0	0	0
WT111(DD045F3F1DEA)	3.74	13108	2022-11-28 10:49:38.114	0.032	0.377	0.937	-0.061	0	0	22.192	-1.818	-29.196	0	0	0	0	0	0	0
WT333(F4E4E1AF1293)	3.8	13105	2022-11-28 10:49:38.129	0.003	0	1.007	-1.709	0.061	0	0.895	0.027	-84.985	0	0	0	0	0	0	0
WT333(F4E4E1AF1293)	3.8	13105	2022-11-28 10:49:38.129	0.003	0	1.007	-1.709	0.061	0	0.89	0.027	-84.935	0	0	0	0	0	0	0
WT333(F4E4E1AF1293)	3.8	13105	2022-11-28 10:49:38.129	0.003	0	1.007	-1.709	0.061	0	0.879	0.027	-84.886	0	0	0	0	0	0	0
WT333(F4E4E1AF1293)	3.8	13105	2022-11-28 10:49:38.129	-0.005	-0.075	1.018	-0.854	0.122	2.502	0.873	0.027	-84.82	0	0	0	0	0	0	0
WT333(F4E4E1AF1293)	3.8	13105	2022-11-28 10:49:38.129	-0.005	-0.075	1.018	-0.854	0.122	2.502	0.868	0.027	-84.754	0	0	0	0	0	0	0
WT333(F4E4E1AF1293)	3.8	13105	2022-11-28 10:49:38.129	-0.005	-0.075	1.018	-0.854	0.122	2.502	0.862	0.027	-84.694	0	0	0	0	0	0	0
WT333(F4E4E1AF1293)	3.8	13105	2022-11-28 10:49:38.129	-0.005	-0.075	1.018	-0.854	0.122	2.502	0.851	0.027	-84.628	0	0	0	0	0	0	0
WT333(F4E4E1AF1293)	3.8	13105	2022-11-28 10:49:38.129	0.027	0.056	1.008	-1.892	0.122	-2.197	0.84	0.027	-84.589	0	0	0	0	0	0	0
WT111(DD045F3F1DEA)	3.74	13108	2022-11-28 10:49:38.176	0.032	0.377	0.937	-0.061	0	0	22.192	-1.818	-29.196	0	0	0	0	0	0	0
WT111(DD045F3F1DEA)	3.74	13108	2022-11-28 10:49:38.176	0.032	0.377	0.937	-0.061	0	0	22.192	-1.818	-29.196	0	0	0	0	0	0	0
WT111(DD045F3F1DEA)	3.74	13108	2022-11-28 10:49:38.176	0.032	0.386	0.944	0	0	0	22.192	-1.818	-29.196	0	0	0	0	0	0	0
WT111(DD045F3F1DEA)	3.74	13108	2022-11-28 10:49:38.176	0.032	0.386	0.944	0	0	0	22.192	-1.818	-29.196	0	0	0	0	0	0	0
WT111(DD045F3F1DEA)	3.74	13108	2022-11-28 10:49:38.176	0.032	0.386	0.944	0	0	0	22.192	-1.818	-29.196	0	0	0	0	0	0	0
WT111(DD045F3F1DEA)	3.74	13108	2022-11-28 10:49:38.176	0.032	0.386	0.944	0	0	0	22.192	-1.818	-29.196	0	0	0	0	0	0	0
WT111(DD045F3F1DEA)	3.74	13108	2022-11-28 10:49:38.176	0.032	0.382	0.938	0.061	0	0	22.192	-1.818	-29.196	0	0	0	0	0	0	0
WT111(DD045F3F1DEA)	3.74	13108	2022-11-28 10:49:38.176	0.032	0.382	0.938	0.061	0	0	22.192	-1.818	-29.196	0	0	0	0	0	0	0
WT333(F4E4E1AF1293)	3.8	13105	2022-11-28 10:49:38.192	0.027	0.056	1.008	-1.892	0.122	-2.197	0.829	0.027	-84.545	0	0	0	0	0	0	0
WT333(F4E4E1AF1293)	3.8	13105	2022-11-28 10:49:38.192	0.027	0.056	1.008	-1.892	0.122	-2.197	0.818	0.027	-84.501	0	0	0	0	0	0	0
WT333(F4E4E1AF1293)	3.8	13105	2022-11-28 10:49:38.192	0.027	0.056	1.008	-1.892	0.122	-2.197	0.807	0.027	-84.463	0	0	0	0	0	0	0
WT333(F4E4E1AF1293)	3.8	13105	2022-11-28 10:49:38.192	0.003	-0.003	0.997	-1.648	0	-2.136	0.797	0.027	-84.419	0	0	0	0	0	0	0
WT333(F4E4E1AF1293)	3.8	13105	2022-11-28 10:49:38.192	0.003	-0.003	0.997	-1.648	0	-2.136	0.791	0.027	-84.375	0	0	0	0	0	0	0
WT333(F4E4E1AF1293)	3.8	13105	2022-11-28 10:49:38.192	0.003	-0.003	0.997	-1.648	0	-2.136	0.78	0.027	-84.331	0	0	0	0	0	0	0
WT333(F4E4E1AF1293)	3.8	13105	2022-11-28 10:49:38.192	0.003	-0.003	0.997	-1.648	0	-2.136	0.769	0.027	-84.287	0	0	0	0	0	0	0
WT333(F4E4E1AF1293)	3.8	13105	2022-11-28 10:49:38.192	-0.015	-0.018	1.016	1.343	-0.061	0.305	0.775	0.022	-84.232	0	0	0	0	0	0	0
WT222(CAA14FCCF874)	3.76	13105	2022-11-28 10:49:38.192	-0.039	-0.036	1.006	-0.549	-0.061	0.366	-1.099	2.807	87.215	0	0	0	0	0	0	0
WT222(CAA14FCCF874)	3.76	13105	2022-11-28 10:49:38.192	-0.039	-0.036	1.006	-0.549	-0.061	0.366	-1.099	2.807	87.204	0	0	0	0	0	0	0
WT222(CAA14FCCF874)	3.76	13105	2022-11-28 10:49:38.192	-0.039	-0.036	1.006	-0.549	-0.061	0.366	-1.104	2.807	87.198	0	0	0	0	0	0	0
WT222(CAA14FCCF874)	3.76	13105	2022-11-28 10:49:38.192	-0.063	-0.001	0.998	-0.549	0.305	0.366	-1.11	2.807	87.188	0	0	0	0	0	0	0
WT222(CAA14FCCF874)	3.76	13105	2022-11-28 10:49:38.192	-0.063	-0.001	0.998	-0.549	0.305	0.366	-1.11	2.807	87.177	0	0	0	0	0	0	0
WT222(CAA14FCCF874)	3.76	13105	2022-11-28 10:49:38.192	-0.063	-0.001	0.998	-0.549	0.305	0.366	-1.115	2.807	87.166	0	0	0	0	0	0	0
WT222(CAA14FCCF874)	3.76	13105	2022-11-28 10:49:38.192	-0.063	-0.001	0.998	-0.549	0.305	0.366	-1.115	2.813	87.155	0	0	0	0	0	0	0
WT222(CAA14FCCF874)	3.76	13105	2022-11-28 10:49:38.192	-0.053	0.008	1.002	-2.319	0	-1.16	-1.132	2.813	87.133	0	0	0	0	0	0	0
WT111(DD045F3F1DEA)	3.74	13108	2022-11-28 10:49:38.207	0.032	0.382	0.938	0.061	0	0	22.192	-1.818	-29.196	0	0	0	0	0	0	0
WT111(DD045F3F1DEA)	3.74	13108	2022-11-28 10:49:38.207	0.032	0.382	0.938	0.061	0	0	22.192	-1.818	-29.196	0	0	0	0	0	0	0
WT111(DD045F3F1DEA)	3.74	13108	2022-11-28 10:49:38.207	0.032	0.378	0.933	0.061	0	0	22.192	-1.818	-29.196	0	0	0	0	0	0	0
WT111(DD045F3F1DEA)	3.74	13108	2022-11-28 10:49:38.207	0.032	0.378	0.933	0.061	0	0	22.192	-1.818	-29.196	0	0	0	0	0	0	0
WT111(DD045F3F1DEA)	3.74	13108	2022-11-28 10:49:38.207	0.032	0.378	0.933	0.061	0	0	22.192	-1.818	-29.196	0	0	0	0	0	0	0
WT111(DD045F3F1DEA)	3.74	13108	2022-11-28 10:49:38.207	0.032	0.378	0.933	0.061	0	0	22.192	-1.818	-29.196	0	0	0	0	0	0	0
WT111(DD045F3F1DEA)	3.74	13108	2022-11-28 10:49:38.207	0.032	0.385	0.941	-0.183	0	0	22.192	-1.818	-29.196	0	0	0	0	0	0	0
WT111(DD045F3F1DEA)	3.74	13108	2022-11-28 10:49:38.207	0.032	0.385	0.941	-0.183	0	0	22.192	-1.818	-29.196	0	0	0	0	0	0	0
WT222(CAA14FCCF874)	3.76	13105	2022-11-28 10:49:38.223	-0.053	0.008	1.002	-2.319	0	-1.16	-1.143	2.813	87.116	0	0	0	0	0	0	0
WT222(CAA14FCCF874)	3.76	13105	2022-11-28 10:49:38.223	-0.053	0.008	1.002	-2.319	0	-1.16	-1.154	2.813	87.094	0	0	0	0	0	0	0
WT222(CAA14FCCF874)	3.76	13105	2022-11-28 10:49:38.223	-0.053	0.008	1.002	-2.319	0	-1.16	-1.165	2.813	87.072	0	0	0	0	0	0	0
WT222(CAA14FCCF874)	3.76	13105	2022-11-28 10:49:38.223	-0.044	-0.05	0.988	-0.122	-0.305	-0.366	-1.165	2.807	87.056	0	0	0	0	0	0	0
WT222(CAA14FCCF874)	3.76	13105	2022-11-28 10:49:38.223	-0.044	-0.05	0.988	-0.122	-0.305	-0.366	-1.165	2.807	87.039	0	0	0	0	0	0	0
WT222(CAA14FCCF874)	3.76	13105	2022-11-28 10:49:38.223	-0.044	-0.05	0.988	-0.122	-0.305	-0.366	-1.165	2.807	87.028	0	0	0	0	0	0	0
WT222(CAA14FCCF874)	3.76	13105	2022-11-28 10:49:38.223	-0.044	-0.05	0.988	-0.122	-0.305	-0.366	-1.165	2.802	87.012	0	0	0	0	0	0	0
WT222(CAA14FCCF874)	3.76	13105	2022-11-28 10:49:38.223	-0.051	-0.045	1	0.854	-0.122	0.549	-1.165	2.802	87.001	0	0	0	0	0	0	0
WT222(CAA14FCCF874)	3.76	13105	2022-11-28 10:49:38.223	-0.051	-0.045	1	0.854	-0.122	0.549	-1.159	2.802	86.99	0	0	0	0	0	0	0
WT222(CAA14FCCF874)	3.76	13105	2022-11-28 10:49:38.223	-0.051	-0.045	1	0.854	-0.122	0.549	-1.154	2.802	86.984	0	0	0	0	0	0	0
WT222(CAA14FCCF874)	3.76	13105	2022-11-28 10:49:38.223	-0.051	-0.045	1	0.854	-0.122	0.549	-1.154	2.802	86.973	0	0	0	0	0	0	0
WT222(CAA14FCCF874)	3.76	13105	2022-11-28 10:49:38.223	-0.055	0.033	0.994	-0.183	-0.366	-1.16	-1.154	2.802	86.957	0	0	0	0	0	0	0
WT222(CAA14FCCF874)	3.76	13105	2022-11-28 10:49:38.223	-0.055	0.033	0.994	-0.183	-0.366	-1.16	-1.154	2.796	86.935	0	0	0	0	0	0	0
WT222(CAA14FCCF874)	3.76	13105	2022-11-28 10:49:38.223	-0.055	0.033	0.994	-0.183	-0.366	-1.16	-1.154	2.796	86.913	0	0	0	0	0	0	0
WT222(CAA14FCCF874)	3.76	13105	2022-11-28 10:49:38.223	-0.055	0.033	0.994	-0.183	-0.366	-1.16	-1.159	2.796	86.896	0	0	0	0	0	0	0
WT222(CAA14FCCF874)	3.76	13105	2022-11-28 10:49:38.223	-0.039	0	0.998	0.244	-0.061	-0.793	-1.154	2.796	86.874	0	0	0	0	0	0	0
WT222(CAA14FCCF874)	3.76	13105	2022-11-28 10:49:38.223	-0.039	0	0.998	0.244	-0.061	-0.793	-1.154	2.796	86.858	0	0	0	0	0	0	0
WT222(CAA14FCCF874)	3.76	13105	2022-11-28 10:49:38.223	-0.039	0	0.998	0.244	-0.061	-0.793	-1.148	2.791	86.836	0	0	0	0	0	0	0
WT222(CAA14FCCF874)	3.76	13105	2022-11-28 10:49:38.223	-0.039	0	0.998	0.244	-0.061	-0.793	-1.148	2.791	86.814	0	0	0	0	0	0	0
WT222(CAA14FCCF874)	3.76	13105	2022-11-28 10:49:38.223	-0.054	-0.061	1.01	-0.122	0	1.77	-1.148	2.791	86.808	0	0	0	0	0	0	0
WT222(CAA14FCCF874)	3.76	13105	2022-11-28 10:49:38.223	-0.054	-0.061	1.01	-0.122	0	1.77	-1.148	2.791	86.803	0	0	0	0	0	0	0
WT222(CAA14FCCF874)	3.76	13105	2022-11-28 10:49:38.223	-0.054	-0.061	1.01	-0.122	0	1.77	-1.148	2.791	86.797	0	0	0	0	0	0	0
WT222(CAA14FCCF874)	3.76	13105	2022-11-28 10:49:38.223	-0.054	-0.061	1.01	-0.122	0	1.77	-1.148	2.791	86.792	0	0	0	0	0	0	0
WT222(CAA14FCCF874)	3.76	13105	2022-11-28 10:49:38.223	0.017	-0.014	1.003	-0.244	0.244	-0.549	-1.148	2.796	86.776	0	0	0	0	0	0	0
WT222(CAA14FCCF874)	3.76	13105	2022-11-28 10:49:38.238	0.017	-0.014	1.003	-0.244	0.244	-0.549	-1.148	2.796	86.765	0	0	0	0	0	0	0
WT222(CAA14FCCF874)	3.76	13105	2022-11-28 10:49:38.238	0.017	-0.014	1.003	-0.244	0.244	-0.549	-1.154	2.796	86.743	0	0	0	0	0	0	0
WT222(CAA14FCCF874)	3.76	13105	2022-11-28 10:49:38.238	0.017	-0.014	1.003	-0.244	0.244	-0.549	-1.154	2.791	86.726	0	0	0	0	0	0	0
WT222(CAA14FCCF874)	3.76	13105	2022-11-28 10:49:38.238	-0.045	0.026	0.997	0.305	0.427	-2.991	-1.154	2.791	86.699	0	0	0	0	0	0	0
WT222(CAA14FCCF874)	3.76	13105	2022-11-28 10:49:38.238	-0.045	0.026	0.997	0.305	0.427	-2.991	-1.148	2.791	86.671	0	0	0	0	0	0	0
WT222(CAA14FCCF874)	3.76	13105	2022-11-28 10:49:38.238	-0.045	0.026	0.997	0.305	0.427	-2.991	-1.148	2.791	86.638	0	0	0	0	0	0	0
WT222(CAA14FCCF874)	3.76	13105	2022-11-28 10:49:38.238	-0.045	0.026	0.997	0.305	0.427	-2.991	-1.148	2.791	86.611	0	0	0	0	0	0	0
WT222(CAA14FCCF874)	3.76	13105	2022-11-28 10:49:38.238	-0.076	-0.008	1.002	0.488	0.305	-1.343	-1.143	2.791	86.589	0	0	0	0	0	0	0
WT111(DD045F3F1DEA)	3.74	13108	2022-11-28 10:49:38.238	0.032	0.385	0.941	-0.183	0	0	22.192	-1.818	-29.196	0	0	0	0	0	0	0
WT111(DD045F3F1DEA)	3.74	13108	2022-11-28 10:49:38.238	0.032	0.385	0.941	-0.183	0	0	22.192	-1.818	-29.196	0	0	0	0	0	0	0
WT111(DD045F3F1DEA)	3.74	13108	2022-11-28 10:49:38.238	0.032	0.393	0.943	0	0	0	22.192	-1.818	-29.196	0	0	0	0	0	0	0
WT111(DD045F3F1DEA)	3.74	13108	2022-11-28 10:49:38.238	0.032	0.393	0.943	0	0	0	22.192	-1.818	-29.196	0	0	0	0	0	0	0
WT111(DD045F3F1DEA)	3.74	13108	2022-11-28 10:49:38.238	0.032	0.393	0.943	0	0	0	22.192	-1.818	-29.196	0	0	0	0	0	0	0
WT111(DD045F3F1DEA)	3.74	13108	2022-11-28 10:49:38.238	0.032	0.393	0.943	0	0	0	22.192	-1.818	-29.196	0	0	0	0	0	0	0
WT111(DD045F3F1DEA)	3.74	13108	2022-11-28 10:49:38.238	0.033	0.376	0.934	0	0	0	22.192	-1.818	-29.196	0	0	0	0	0	0	0
WT111(DD045F3F1DEA)	3.74	13108	2022-11-28 10:49:38.238	0.033	0.376	0.934	0	0	0	22.192	-1.818	-29.196	0	0	0	0	0	0	0
WT333(F4E4E1AF1293)	3.8	13105	2022-11-28 10:49:38.238	-0.015	-0.018	1.016	1.343	-0.061	0.305	0.78	0.022	-84.177	0	0	0	0	0	0	0
WT333(F4E4E1AF1293)	3.8	13105	2022-11-28 10:49:38.238	-0.015	-0.018	1.016	1.343	-0.061	0.305	0.786	0.022	-84.117	0	0	0	0	0	0	0
WT333(F4E4E1AF1293)	3.8	13105	2022-11-28 10:49:38.238	-0.015	-0.018	1.016	1.343	-0.061	0.305	0.786	0.022	-84.062	0	0	0	0	0	0	0
WT333(F4E4E1AF1293)	3.8	13105	2022-11-28 10:49:38.238	-0.038	0.007	1.014	1.587	0.122	1.953	0.797	0.022	-83.996	0	0	0	0	0	0	0
WT333(F4E4E1AF1293)	3.8	13105	2022-11-28 10:49:38.238	-0.038	0.007	1.014	1.587	0.122	1.953	0.802	0.022	-83.936	0	0	0	0	0	0	0
WT333(F4E4E1AF1293)	3.8	13105	2022-11-28 10:49:38.238	-0.038	0.007	1.014	1.587	0.122	1.953	0.807	0.022	-83.87	0	0	0	0	0	0	0
WT333(F4E4E1AF1293)	3.8	13105	2022-11-28 10:49:38.238	-0.038	0.007	1.014	1.587	0.122	1.953	0.813	0.027	-83.804	0	0	0	0	0	0	0
WT333(F4E4E1AF1293)	3.8	13105	2022-11-28 10:49:38.238	0.004	0.03	1.015	-0.305	0	-0.916	0.807	0.027	-83.749	0	0	0	0	0	0	0
WT333(F4E4E1AF1293)	3.8	13105	2022-11-28 10:49:38.238	0.004	0.03	1.015	-0.305	0	-0.916	0.802	0.027	-83.699	0	0	0	0	0	0	0
WT333(F4E4E1AF1293)	3.8	13105	2022-11-28 10:49:38.238	0.004	0.03	1.015	-0.305	0	-0.916	0.802	0.027	-83.644	0	0	0	0	0	0	0
WT333(F4E4E1AF1293)	3.8	13105	2022-11-28 10:49:38.238	0.004	0.03	1.015	-0.305	0	-0.916	0.797	0.027	-83.595	0	0	0	0	0	0	0
WT333(F4E4E1AF1293)	3.8	13105	2022-11-28 10:49:38.238	-0.001	0.003	1.025	0.061	-0.061	1.099	0.797	0.027	-83.529	0	0	0	0	0	0	0
WT333(F4E4E1AF1293)	3.8	13105	2022-11-28 10:49:38.238	-0.001	0.003	1.025	0.061	-0.061	1.099	0.797	0.027	-83.469	0	0	0	0	0	0	0
WT333(F4E4E1AF1293)	3.8	13105	2022-11-28 10:49:38.238	-0.001	0.003	1.025	0.061	-0.061	1.099	0.797	0.027	-83.403	0	0	0	0	0	0	0
WT333(F4E4E1AF1293)	3.8	13105	2022-11-28 10:49:38.238	-0.001	0.003	1.025	0.061	-0.061	1.099	0.797	0.027	-83.342	0	0	0	0	0	0	0
WT333(F4E4E1AF1293)	3.8	13105	2022-11-28 10:49:38.238	0.001	-0.042	1.007	-0.305	0	1.221	0.791	0.027	-83.276	0	0	0	0	0	0	0
WT111(DD045F3F1DEA)	3.74	13108	2022-11-28 10:49:38.270	0.033	0.376	0.934	0	0	0	22.192	-1.818	-29.196	0	0	0	0	0	0	0
WT111(DD045F3F1DEA)	3.74	13108	2022-11-28 10:49:38.270	0.033	0.376	0.934	0	0	0	22.192	-1.818	-29.196	0	0	0	0	0	0	0
WT111(DD045F3F1DEA)	3.74	13108	2022-11-28 10:49:38.270	0.031	0.378	0.937	0.061	0	0	22.192	-1.818	-29.196	0	0	0	0	0	0	0
WT111(DD045F3F1DEA)	3.74	13108	2022-11-28 10:49:38.270	0.031	0.378	0.937	0.061	0	0	22.192	-1.818	-29.196	0	0	0	0	0	0	0
WT111(DD045F3F1DEA)	3.74	13108	2022-11-28 10:49:38.270	0.031	0.378	0.937	0.061	0	0	22.192	-1.818	-29.196	0	0	0	0	0	0	0
WT111(DD045F3F1DEA)	3.74	13108	2022-11-28 10:49:38.270	0.031	0.378	0.937	0.061	0	0	22.192	-1.818	-29.196	0	0	0	0	0	0	0
WT111(DD045F3F1DEA)	3.74	13108	2022-11-28 10:49:38.270	0.032	0.39	0.938	0	0	0	22.192	-1.818	-29.196	0	0	0	0	0	0	0
WT111(DD045F3F1DEA)	3.74	13108	2022-11-28 10:49:38.270	0.032	0.39	0.938	0	0	0	22.192	-1.818	-29.196	0	0	0	0	0	0	0
WT333(F4E4E1AF1293)	3.8	13105	2022-11-28 10:49:38.301	0.001	-0.042	1.007	-0.305	0	1.221	0.786	0.027	-83.216	0	0	0	0	0	0	0
WT333(F4E4E1AF1293)	3.8	13105	2022-11-28 10:49:38.301	0.001	-0.042	1.007	-0.305	0	1.221	0.786	0.027	-83.15	0	0	0	0	0	0	0
WT333(F4E4E1AF1293)	3.8	13105	2022-11-28 10:49:38.301	0.001	-0.042	1.007	-0.305	0	1.221	0.78	0.027	-83.084	0	0	0	0	0	0	0
WT333(F4E4E1AF1293)	3.8	13105	2022-11-28 10:49:38.301	0.005	0.04	1.009	0	0.061	-1.77	0.775	0.027	-83.035	0	0	0	0	0	0	0
WT333(F4E4E1AF1293)	3.8	13105	2022-11-28 10:49:38.301	0.005	0.04	1.009	0	0.061	-1.77	0.775	0.027	-82.985	0	0	0	0	0	0	0
WT333(F4E4E1AF1293)	3.8	13105	2022-11-28 10:49:38.301	0.005	0.04	1.009	0	0.061	-1.77	0.775	0.027	-82.936	0	0	0	0	0	0	0
WT333(F4E4E1AF1293)	3.8	13105	2022-11-28 10:49:38.301	0.005	0.04	1.009	0	0.061	-1.77	0.769	0.027	-82.886	0	0	0	0	0	0	0
WT333(F4E4E1AF1293)	3.8	13105	2022-11-28 10:49:38.301	0.013	-0.041	1.018	0.61	0	1.16	0.775	0.027	-82.82	0	0	0	0	0	0	0
WT111(DD045F3F1DEA)	3.74	13108	2022-11-28 10:49:38.332	0.032	0.39	0.938	0	0	0	22.192	-1.818	-29.196	0	0	0	0	0	0	0
WT111(DD045F3F1DEA)	3.74	13108	2022-11-28 10:49:38.332	0.032	0.39	0.938	0	0	0	22.192	-1.818	-29.196	0	0	0	0	0	0	0
WT111(DD045F3F1DEA)	3.74	13108	2022-11-28 10:49:38.332	0.031	0.383	0.94	0	0	0	22.192	-1.818	-29.196	0	0	0	0	0	0	0
WT111(DD045F3F1DEA)	3.74	13108	2022-11-28 10:49:38.332	0.031	0.383	0.94	0	0	0	22.192	-1.818	-29.196	0	0	0	0	0	0	0
WT111(DD045F3F1DEA)	3.74	13108	2022-11-28 10:49:38.332	0.031	0.383	0.94	0	0	0	22.192	-1.818	-29.196	0	0	0	0	0	0	0
WT111(DD045F3F1DEA)	3.74	13108	2022-11-28 10:49:38.332	0.032	0.384	0.939	0.122	0	0	22.192	-1.818	-29.196	0	0	0	0	0	0	0
WT111(DD045F3F1DEA)	3.74	13108	2022-11-28 10:49:38.332	0.032	0.384	0.939	0.122	0	0	22.192	-1.818	-29.196	0	0	0	0	0	0	0
WT111(DD045F3F1DEA)	3.74	13108	2022-11-28 10:49:38.332	0.032	0.384	0.939	0.122	0	0	22.198	-1.818	-29.196	0	0	0	0	0	0	0
WT222(CAA14FCCF874)	3.76	13105	2022-11-28 10:49:38.348	-0.054	0.011	0.998	1.221	-0.427	-1.343	-1.126	2.791	86.468	0	0	0	0	0	0	0
WT222(CAA14FCCF874)	3.76	13105	2022-11-28 10:49:38.348	-0.054	0.011	0.998	1.221	-0.427	-1.343	-1.121	2.791	86.446	0	0	0	0	0	0	0
WT222(CAA14FCCF874)	3.76	13105	2022-11-28 10:49:38.348	-0.054	0.011	0.998	1.221	-0.427	-1.343	-1.115	2.791	86.424	0	0	0	0	0	0	0
WT222(CAA14FCCF874)	3.76	13105	2022-11-28 10:49:38.348	-0.062	-0.018	1.005	0.183	-0.488	0.61	-1.115	2.785	86.413	0	0	0	0	0	0	0
WT222(CAA14FCCF874)	3.76	13105	2022-11-28 10:49:38.348	-0.062	-0.018	1.005	0.183	-0.488	0.61	-1.11	2.785	86.402	0	0	0	0	0	0	0
WT222(CAA14FCCF874)	3.76	13105	2022-11-28 10:49:38.348	-0.062	-0.018	1.005	0.183	-0.488	0.61	-1.11	2.785	86.391	0	0	0	0	0	0	0
WT222(CAA14FCCF874)	3.76	13105	2022-11-28 10:49:38.348	-0.062	-0.018	1.005	0.183	-0.488	0.61	-1.11	2.78	86.375	0	0	0	0	0	0	0
WT222(CAA14FCCF874)	3.76	13105	2022-11-28 10:49:38.348	-0.049	-0.044	1.002	-0.549	-0.061	1.587	-1.11	2.785	86.369	0	0	0	0	0	0	0
WT333(F4E4E1AF1293)	3.8	13105	2022-11-28 10:49:38.395	0.013	-0.041	1.018	0.61	0	1.16	0.775	0.027	-82.755	0	0	0	0	0	0	0
WT333(F4E4E1AF1293)	3.8	13105	2022-11-28 10:49:38.395	0.013	-0.041	1.018	0.61	0	1.16	0.775	0.027	-82.694	0	0	0	0	0	0	0
WT333(F4E4E1AF1293)	3.8	13105	2022-11-28 10:49:38.395	0.013	-0.041	1.018	0.61	0	1.16	0.775	0.027	-82.628	0	0	0	0	0	0	0
WT333(F4E4E1AF1293)	3.8	13105	2022-11-28 10:49:38.395	0.006	0.062	1.031	-0.793	0.122	-0.061	0.769	0.027	-82.568	0	0	0	0	0	0	0
WT333(F4E4E1AF1293)	3.8	13105	2022-11-28 10:49:38.395	0.006	0.062	1.031	-0.793	0.122	-0.061	0.764	0.027	-82.507	0	0	0	0	0	0	0
WT333(F4E4E1AF1293)	3.8	13105	2022-11-28 10:49:38.395	0.006	0.062	1.031	-0.793	0.122	-0.061	0.758	0.027	-82.447	0	0	0	0	0	0	0
WT333(F4E4E1AF1293)	3.8	13105	2022-11-28 10:49:38.395	0.006	0.062	1.031	-0.793	0.122	-0.061	0.753	0.027	-82.381	0	0	0	0	0	0	0
WT333(F4E4E1AF1293)	3.8	13105	2022-11-28 10:49:38.395	-0.026	-0.053	1.021	-2.869	0	1.465	0.736	0.027	-82.315	0	0	0	0	0	0	0
WT111(DD045F3F1DEA)	3.74	13108	2022-11-28 10:49:38.411	0.032	0.384	0.939	0.122	0	0	22.198	-1.818	-29.196	0	0	0	0	0	0	0
WT111(DD045F3F1DEA)	3.74	13108	2022-11-28 10:49:38.426	0.032	0.38	0.935	-0.122	0	0	22.198	-1.818	-29.196	0	0	0	0	0	0	0
WT111(DD045F3F1DEA)	3.74	13108	2022-11-28 10:49:38.426	0.032	0.38	0.935	-0.122	0	0	22.198	-1.818	-29.196	0	0	0	0	0	0	0
WT111(DD045F3F1DEA)	3.74	13108	2022-11-28 10:49:38.426	0.032	0.38	0.935	-0.122	0	0	22.192	-1.818	-29.196	0	0	0	0	0	0	0
WT111(DD045F3F1DEA)	3.74	13108	2022-11-28 10:49:38.426	0.032	0.38	0.935	-0.122	0	0	22.192	-1.818	-29.196	0	0	0	0	0	0	0
WT111(DD045F3F1DEA)	3.74	13108	2022-11-28 10:49:38.426	0.033	0.386	0.945	-0.122	0	0	22.192	-1.818	-29.196	0	0	0	0	0	0	0
WT111(DD045F3F1DEA)	3.74	13108	2022-11-28 10:49:38.426	0.033	0.386	0.945	-0.122	0	0	22.192	-1.818	-29.196	0	0	0	0	0	0	0
WT111(DD045F3F1DEA)	3.74	13108	2022-11-28 10:49:38.426	0.033	0.386	0.945	-0.122	0	0	22.192	-1.818	-29.196	0	0	0	0	0	0	0
WT111(DD045F3F1DEA)	3.74	13108	2022-11-28 10:49:38.426	0.033	0.386	0.945	-0.122	0	0	22.192	-1.818	-29.196	0	0	0	0	0	0	0
WT111(DD045F3F1DEA)	3.74	13108	2022-11-28 10:49:38.426	0.032	0.387	0.939	0.122	0	0	22.192	-1.818	-29.196	0	0	0	0	0	0	0
WT111(DD045F3F1DEA)	3.74	13108	2022-11-28 10:49:38.426	0.032	0.387	0.939	0.122	0	0	22.192	-1.818	-29.196	0	0	0	0	0	0	0
WT111(DD045F3F1DEA)	3.74	13108	2022-11-28 10:49:38.426	0.032	0.387	0.939	0.122	0	0	22.192	-1.818	-29.196	0	0	0	0	0	0	0
WT111(DD045F3F1DEA)	3.74	13108	2022-11-28 10:49:38.426	0.032	0.387	0.939	0.122	0	0	22.192	-1.818	-29.196	0	0	0	0	0	0	0
WT111(DD045F3F1DEA)	3.74	13108	2022-11-28 10:49:38.426	0.033	0.378	0.938	-0.061	0	0	22.192	-1.818	-29.196	0	0	0	0	0	0	0
WT111(DD045F3F1DEA)	3.74	13108	2022-11-28 10:49:38.426	0.033	0.378	0.938	-0.061	0	0	22.192	-1.818	-29.196	0	0	0	0	0	0	0
WT111(DD045F3F1DEA)	3.74	13108	2022-11-28 10:49:38.426	0.033	0.378	0.938	-0.061	0	0	22.192	-1.818	-29.196	0	0	0	0	0	0	0
WT333(F4E4E1AF1293)	3.8	13105	2022-11-28 10:49:38.426	-0.026	-0.053	1.021	-2.869	0	1.465	0.72	0.027	-82.244	0	0	0	0	0	0	0
WT333(F4E4E1AF1293)	3.8	13105	2022-11-28 10:49:38.426	-0.026	-0.053	1.021	-2.869	0	1.465	0.703	0.027	-82.172	0	0	0	0	0	0	0
WT333(F4E4E1AF1293)	3.8	13105	2022-11-28 10:49:38.426	-0.026	-0.053	1.021	-2.869	0	1.465	0.687	0.027	-82.106	0	0	0	0	0	0	0
WT333(F4E4E1AF1293)	3.8	13105	2022-11-28 10:49:38.426	-0.03	0.083	1.025	4.578	0	2.991	0.709	0.027	-82.029	0	0	0	0	0	0	0
WT333(F4E4E1AF1293)	3.8	13105	2022-11-28 10:49:38.426	-0.03	0.083	1.025	4.578	0	2.991	0.731	0.027	-81.953	0	0	0	0	0	0	0
WT333(F4E4E1AF1293)	3.8	13105	2022-11-28 10:49:38.426	-0.03	0.083	1.025	4.578	0	2.991	0.753	0.027	-81.87	0	0	0	0	0	0	0
WT333(F4E4E1AF1293)	3.8	13105	2022-11-28 10:49:38.426	-0.03	0.083	1.025	4.578	0	2.991	0.775	0.027	-81.793	0	0	0	0	0	0	0
WT333(F4E4E1AF1293)	3.8	13105	2022-11-28 10:49:38.426	0.041	0.033	1.036	-4.089	0	-2.38	0.753	0.027	-81.738	0	0	0	0	0	0	0
WT111(DD045F3F1DEA)	3.74	13108	2022-11-28 10:49:38.442	0.033	0.378	0.938	-0.061	0	0	22.192	-1.818	-29.196	0	0	0	0	0	0	0
WT111(DD045F3F1DEA)	3.74	13108	2022-11-28 10:49:38.442	0.033	0.384	0.938	0.061	0	0	22.192	-1.818	-29.196	0	0	0	0	0	0	0
WT111(DD045F3F1DEA)	3.74	13108	2022-11-28 10:49:38.442	0.033	0.384	0.938	0.061	0	0	22.192	-1.818	-29.196	0	0	0	0	0	0	0
WT111(DD045F3F1DEA)	3.74	13108	2022-11-28 10:49:38.442	0.033	0.384	0.938	0.061	0	0	22.192	-1.818	-29.196	0	0	0	0	0	0	0
WT111(DD045F3F1DEA)	3.74	13108	2022-11-28 10:49:38.442	0.033	0.384	0.938	0.061	0	0	22.198	-1.818	-29.196	0	0	0	0	0	0	0
WT111(DD045F3F1DEA)	3.74	13108	2022-11-28 10:49:38.442	0.031	0.38	0.933	0.183	0	0	22.198	-1.818	-29.196	0	0	0	0	0	0	0
WT111(DD045F3F1DEA)	3.74	13108	2022-11-28 10:49:38.442	0.031	0.38	0.933	0.183	0	0	22.198	-1.818	-29.196	0	0	0	0	0	0	0
WT111(DD045F3F1DEA)	3.74	13108	2022-11-28 10:49:38.442	0.031	0.38	0.933	0.183	0	0	22.198	-1.818	-29.196	0	0	0	0	0	0	0
WT111(DD045F3F1DEA)	3.74	13108	2022-11-28 10:49:38.473	0.031	0.38	0.933	0.183	0	0	22.198	-1.818	-29.196	0	0	0	0	0	0	0
WT111(DD045F3F1DEA)	3.74	13108	2022-11-28 10:49:38.473	0.032	0.376	0.936	-0.244	0	0	22.198	-1.818	-29.196	0	0	0	0	0	0	0
WT111(DD045F3F1DEA)	3.74	13108	2022-11-28 10:49:38.473	0.032	0.376	0.936	-0.244	0	0	22.198	-1.818	-29.196	0	0	0	0	0	0	0
WT111(DD045F3F1DEA)	3.74	13108	2022-11-28 10:49:38.473	0.032	0.376	0.936	-0.244	0	0	22.198	-1.818	-29.196	0	0	0	0	0	0	0
WT111(DD045F3F1DEA)	3.74	13108	2022-11-28 10:49:38.473	0.032	0.376	0.936	-0.244	0	0	22.192	-1.818	-29.196	0	0	0	0	0	0	0
WT111(DD045F3F1DEA)	3.74	13108	2022-11-28 10:49:38.473	0.032	0.391	0.945	-0.061	0	0	22.192	-1.818	-29.196	0	0	0	0	0	0	0
WT111(DD045F3F1DEA)	3.74	13108	2022-11-28 10:49:38.473	0.032	0.391	0.945	-0.061	0	0	22.192	-1.818	-29.196	0	0	0	0	0	0	0
WT111(DD045F3F1DEA)	3.74	13108	2022-11-28 10:49:38.473	0.032	0.391	0.945	-0.061	0	0	22.192	-1.818	-29.196	0	0	0	0	0	0	0
WT111(DD045F3F1DEA)	3.74	13108	2022-11-28 10:49:38.504	0.032	0.391	0.945	-0.061	0	0	22.192	-1.818	-29.196	0	0	0	0	0	0	0
WT111(DD045F3F1DEA)	3.74	13108	2022-11-28 10:49:38.504	0.033	0.386	0.942	0.122	0	0	22.192	-1.818	-29.196	0	0	0	0	0	0	0
WT111(DD045F3F1DEA)	3.74	13108	2022-11-28 10:49:38.504	0.033	0.386	0.942	0.122	0	0	22.192	-1.818	-29.196	0	0	0	0	0	0	0
WT111(DD045F3F1DEA)	3.74	13108	2022-11-28 10:49:38.504	0.033	0.386	0.942	0.122	0	0	22.192	-1.818	-29.196	0	0	0	0	0	0	0
WT111(DD045F3F1DEA)	3.74	13108	2022-11-28 10:49:38.504	0.033	0.386	0.942	0.122	0	0	22.198	-1.818	-29.196	0	0	0	0	0	0	0
WT111(DD045F3F1DEA)	3.74	13108	2022-11-28 10:49:38.504	0.031	0.377	0.93	0.122	-0.061	0	22.198	-1.818	-29.196	0	0	0	0	0	0	0
WT111(DD045F3F1DEA)	3.74	13108	2022-11-28 10:49:38.504	0.031	0.377	0.93	0.122	-0.061	0	22.198	-1.818	-29.196	0	0	0	0	0	0	0
WT111(DD045F3F1DEA)	3.74	13108	2022-11-28 10:49:38.504	0.031	0.377	0.93	0.122	-0.061	0	22.198	-1.824	-29.196	0	0	0	0	0	0	0
WT333(F4E4E1AF1293)	3.8	13105	2022-11-28 10:49:38.520	0.041	0.033	1.036	-4.089	0	-2.38	0.731	0.033	-81.683	0	0	0	0	0	0	0
WT333(F4E4E1AF1293)	3.8	13105	2022-11-28 10:49:38.520	0.041	0.033	1.036	-4.089	0	-2.38	0.714	0.033	-81.634	0	0	0	0	0	0	0
WT333(F4E4E1AF1293)	3.8	13105	2022-11-28 10:49:38.520	0.041	0.033	1.036	-4.089	0	-2.38	0.692	0.033	-81.579	0	0	0	0	0	0	0
WT333(F4E4E1AF1293)	3.8	13105	2022-11-28 10:49:38.520	0.037	-0.02	0.986	-5.127	0.061	1.587	0.67	0.033	-81.502	0	0	0	0	0	0	0
WT333(F4E4E1AF1293)	3.8	13105	2022-11-28 10:49:38.520	0.037	-0.02	0.986	-5.127	0.061	1.587	0.643	0.033	-81.431	0	0	0	0	0	0	0
WT333(F4E4E1AF1293)	3.8	13105	2022-11-28 10:49:38.520	0.037	-0.02	0.986	-5.127	0.061	1.587	0.615	0.027	-81.354	0	0	0	0	0	0	0
WT333(F4E4E1AF1293)	3.8	13105	2022-11-28 10:49:38.520	0.037	-0.02	0.986	-5.127	0.061	1.587	0.593	0.027	-81.282	0	0	0	0	0	0	0
WT333(F4E4E1AF1293)	3.8	13105	2022-11-28 10:49:38.520	0.019	0.063	1.005	-2.93	-0.61	-0.122	0.577	0.022	-81.211	0	0	0	0	0	0	0
WT333(F4E4E1AF1293)	3.8	13105	2022-11-28 10:49:38.520	0.019	0.063	1.005	-2.93	-0.61	-0.122	0.566	0.022	-81.145	0	0	0	0	0	0	0
WT333(F4E4E1AF1293)	3.8	13105	2022-11-28 10:49:38.520	0.019	0.063	1.005	-2.93	-0.61	-0.122	0.549	0.016	-81.079	0	0	0	0	0	0	0
WT333(F4E4E1AF1293)	3.8	13105	2022-11-28 10:49:38.520	0.019	0.063	1.005	-2.93	-0.61	-0.122	0.538	0.011	-81.008	0	0	0	0	0	0	0
WT333(F4E4E1AF1293)	3.8	13105	2022-11-28 10:49:38.520	-0.031	-0.045	1.015	-1.16	-0.488	-1.648	0.533	0.005	-80.947	0	0	0	0	0	0	0
WT333(F4E4E1AF1293)	3.8	13105	2022-11-28 10:49:38.520	-0.031	-0.045	1.015	-1.16	-0.488	-1.648	0.527	0.005	-80.887	0	0	0	0	0	0	0
WT333(F4E4E1AF1293)	3.8	13105	2022-11-28 10:49:38.520	-0.031	-0.045	1.015	-1.16	-0.488	-1.648	0.522	0	-80.826	0	0	0	0	0	0	0
WT333(F4E4E1AF1293)	3.8	13105	2022-11-28 10:49:38.520	-0.031	-0.045	1.015	-1.16	-0.488	-1.648	0.516	0	-80.766	0	0	0	0	0	0	0
WT333(F4E4E1AF1293)	3.8	13105	2022-11-28 10:49:38.520	-0.024	-0.053	1.022	2.136	-0.488	0.244	0.527	0	-80.695	0	0	0	0	0	0	0
WT111(DD045F3F1DEA)	3.74	13108	2022-11-28 10:49:38.567	0.031	0.377	0.93	0.122	-0.061	0	22.198	-1.824	-29.196	0	0	0	0	0	0	0
WT111(DD045F3F1DEA)	3.74	13108	2022-11-28 10:49:38.567	0.033	0.375	0.938	-0.122	0	0	22.198	-1.824	-29.196	0	0	0	0	0	0	0
WT111(DD045F3F1DEA)	3.74	13108	2022-11-28 10:49:38.567	0.033	0.375	0.938	-0.122	0	0	22.198	-1.824	-29.196	0	0	0	0	0	0	0
WT111(DD045F3F1DEA)	3.74	13108	2022-11-28 10:49:38.567	0.033	0.375	0.938	-0.122	0	0	22.198	-1.824	-29.196	0	0	0	0	0	0	0
WT111(DD045F3F1DEA)	3.74	13108	2022-11-28 10:49:38.567	0.033	0.375	0.938	-0.122	0	0	22.198	-1.824	-29.196	0	0	0	0	0	0	0
WT111(DD045F3F1DEA)	3.74	13108	2022-11-28 10:49:38.567	0.031	0.397	0.946	0	0	0	22.192	-1.824	-29.196	0	0	0	0	0	0	0
WT111(DD045F3F1DEA)	3.74	13108	2022-11-28 10:49:38.567	0.031	0.397	0.946	0	0	0	22.192	-1.824	-29.196	0	0	0	0	0	0	0
WT111(DD045F3F1DEA)	3.74	13108	2022-11-28 10:49:38.567	0.031	0.397	0.946	0	0	0	22.198	-1.824	-29.196	0	0	0	0	0	0	0
WT333(F4E4E1AF1293)	3.8	13105	2022-11-28 10:49:38.567	-0.024	-0.053	1.022	2.136	-0.488	0.244	0.538	0	-80.623	0	0	0	0	0	0	0
WT333(F4E4E1AF1293)	3.8	13105	2022-11-28 10:49:38.567	-0.024	-0.053	1.022	2.136	-0.488	0.244	0.544	-0.005	-80.557	0	0	0	0	0	0	0
WT333(F4E4E1AF1293)	3.8	13105	2022-11-28 10:49:38.567	-0.003	-0.088	1.013	-5.676	0.122	-1.465	0.516	-0.005	-80.497	0	0	0	0	0	0	0
WT333(F4E4E1AF1293)	3.8	13105	2022-11-28 10:49:38.567	-0.003	-0.088	1.013	-5.676	0.122	-1.465	0.483	0	-80.436	0	0	0	0	0	0	0
WT333(F4E4E1AF1293)	3.8	13105	2022-11-28 10:49:38.567	-0.003	-0.088	1.013	-5.676	0.122	-1.465	0.45	0	-80.376	0	0	0	0	0	0	0
WT333(F4E4E1AF1293)	3.8	13105	2022-11-28 10:49:38.567	-0.003	-0.088	1.013	-5.676	0.122	-1.465	0.417	0	-80.316	0	0	0	0	0	0	0
WT333(F4E4E1AF1293)	3.8	13105	2022-11-28 10:49:38.567	0.043	0.058	1.004	-0.122	-0.061	2.319	0.417	-0.005	-80.239	0	0	0	0	0	0	0
WT333(F4E4E1AF1293)	3.8	13105	2022-11-28 10:49:38.567	0.043	0.058	1.004	-0.122	-0.061	2.319	0.412	-0.005	-80.156	0	0	0	0	0	0	0
WT111(DD045F3F1DEA)	3.74	13108	2022-11-28 10:49:38.598	0.031	0.397	0.946	0	0	0	22.198	-1.824	-29.196	0	0	0	0	0	0	0
WT111(DD045F3F1DEA)	3.74	13108	2022-11-28 10:49:38.598	0.032	0.375	0.935	0.305	0	0	22.198	-1.824	-29.196	0	0	0	0	0	0	0
WT111(DD045F3F1DEA)	3.74	13108	2022-11-28 10:49:38.598	0.032	0.375	0.935	0.305	0	0	22.198	-1.824	-29.196	0	0	0	0	0	0	0
WT111(DD045F3F1DEA)	3.74	13108	2022-11-28 10:49:38.598	0.032	0.375	0.935	0.305	0	0	22.198	-1.824	-29.196	0	0	0	0	0	0	0
WT111(DD045F3F1DEA)	3.74	13108	2022-11-28 10:49:38.598	0.032	0.375	0.935	0.305	0	0	22.203	-1.824	-29.196	0	0	0	0	0	0	0
WT111(DD045F3F1DEA)	3.74	13108	2022-11-28 10:49:38.598	0.032	0.384	0.936	-0.427	0	0	22.198	-1.824	-29.196	0	0	0	0	0	0	0
WT111(DD045F3F1DEA)	3.74	13108	2022-11-28 10:49:38.598	0.032	0.384	0.936	-0.427	0	0	22.198	-1.824	-29.196	0	0	0	0	0	0	0
WT111(DD045F3F1DEA)	3.74	13108	2022-11-28 10:49:38.598	0.032	0.384	0.936	-0.427	0	0	22.192	-1.824	-29.196	0	0	0	0	0	0	0
WT111(DD045F3F1DEA)	3.74	13108	2022-11-28 10:49:38.629	0.032	0.384	0.936	-0.427	0	0	22.192	-1.824	-29.196	0	0	0	0	0	0	0
WT111(DD045F3F1DEA)	3.74	13108	2022-11-28 10:49:38.629	0.032	0.389	0.944	0	0	0	22.192	-1.824	-29.196	0	0	0	0	0	0	0
WT111(DD045F3F1DEA)	3.74	13108	2022-11-28 10:49:38.629	0.032	0.389	0.944	0	0	0	22.192	-1.824	-29.196	0	0	0	0	0	0	0
WT111(DD045F3F1DEA)	3.74	13108	2022-11-28 10:49:38.629	0.032	0.389	0.944	0	0	0	22.192	-1.824	-29.196	0	0	0	0	0	0	0
WT111(DD045F3F1DEA)	3.74	13108	2022-11-28 10:49:38.629	0.032	0.389	0.944	0	0	0	22.192	-1.824	-29.196	0	0	0	0	0	0	0
WT111(DD045F3F1DEA)	3.74	13108	2022-11-28 10:49:38.629	0.033	0.377	0.937	-0.183	0	0	22.192	-1.824	-29.196	0	0	0	0	0	0	0
WT111(DD045F3F1DEA)	3.74	13108	2022-11-28 10:49:38.629	0.033	0.377	0.937	-0.183	0	0	22.192	-1.824	-29.196	0	0	0	0	0	0	0
WT111(DD045F3F1DEA)	3.74	13108	2022-11-28 10:49:38.629	0.033	0.377	0.937	-0.183	0	0	22.192	-1.824	-29.196	0	0	0	0	0	0	0
WT333(F4E4E1AF1293)	3.8	13105	2022-11-28 10:49:38.629	0.043	0.058	1.004	-0.122	-0.061	2.319	0.412	-0.005	-80.074	0	0	0	0	0	0	0
WT333(F4E4E1AF1293)	3.8	13105	2022-11-28 10:49:38.629	0.043	0.058	1.004	-0.122	-0.061	2.319	0.406	-0.005	-79.991	0	0	0	0	0	0	0
WT333(F4E4E1AF1293)	3.8	13105	2022-11-28 10:49:38.629	0.022	0.042	1.015	-1.038	0.061	-0.977	0.401	-0.011	-79.926	0	0	0	0	0	0	0
WT333(F4E4E1AF1293)	3.8	13105	2022-11-28 10:49:38.629	0.022	0.042	1.015	-1.038	0.061	-0.977	0.396	-0.011	-79.86	0	0	0	0	0	0	0
WT333(F4E4E1AF1293)	3.8	13105	2022-11-28 10:49:38.629	0.022	0.042	1.015	-1.038	0.061	-0.977	0.39	-0.011	-79.794	0	0	0	0	0	0	0
WT333(F4E4E1AF1293)	3.8	13105	2022-11-28 10:49:38.629	0.022	0.042	1.015	-1.038	0.061	-0.977	0.385	-0.011	-79.728	0	0	0	0	0	0	0
WT333(F4E4E1AF1293)	3.8	13105	2022-11-28 10:49:38.629	-0.031	-0.032	0.976	0.671	0.305	0.122	0.385	-0.011	-79.656	0	0	0	0	0	0	0
WT333(F4E4E1AF1293)	3.8	13105	2022-11-28 10:49:38.629	-0.031	-0.032	0.976	0.671	0.305	0.122	0.39	-0.011	-79.585	0	0	0	0	0	0	0
WT222(CAA14FCCF874)	3.76	13105	2022-11-28 10:49:38.676	-0.049	-0.044	1.002	-0.549	-0.061	1.587	-1.11	2.785	86.364	0	0	0	0	0	0	0
WT222(CAA14FCCF874)	3.76	13105	2022-11-28 10:49:38.676	-0.049	-0.044	1.002	-0.549	-0.061	1.587	-1.115	2.785	86.358	0	0	0	0	0	0	0
WT222(CAA14FCCF874)	3.76	13105	2022-11-28 10:49:38.676	-0.049	-0.044	1.002	-0.549	-0.061	1.587	-1.115	2.785	86.353	0	0	0	0	0	0	0
WT222(CAA14FCCF874)	3.76	13105	2022-11-28 10:49:38.676	-0.047	0.026	1.001	0.793	-0.061	-1.587	-1.11	2.785	86.331	0	0	0	0	0	0	0
WT222(CAA14FCCF874)	3.76	13105	2022-11-28 10:49:38.676	-0.047	0.026	1.001	0.793	-0.061	-1.587	-1.11	2.785	86.309	0	0	0	0	0	0	0
WT222(CAA14FCCF874)	3.76	13105	2022-11-28 10:49:38.676	-0.047	0.026	1.001	0.793	-0.061	-1.587	-1.104	2.785	86.281	0	0	0	0	0	0	0
WT222(CAA14FCCF874)	3.76	13105	2022-11-28 10:49:38.676	-0.047	0.026	1.001	0.793	-0.061	-1.587	-1.099	2.785	86.259	0	0	0	0	0	0	0
WT222(CAA14FCCF874)	3.76	13105	2022-11-28 10:49:38.676	-0.03	-0.02	1.015	-0.122	-0.305	-1.099	-1.099	2.785	86.237	0	0	0	0	0	0	0
WT222(CAA14FCCF874)	3.76	13105	2022-11-28 10:49:38.676	-0.03	-0.02	1.015	-0.122	-0.305	-1.099	-1.099	2.78	86.221	0	0	0	0	0	0	0
WT222(CAA14FCCF874)	3.76	13105	2022-11-28 10:49:38.676	-0.03	-0.02	1.015	-0.122	-0.305	-1.099	-1.099	2.78	86.199	0	0	0	0	0	0	0
WT222(CAA14FCCF874)	3.76	13105	2022-11-28 10:49:38.676	-0.03	-0.02	1.015	-0.122	-0.305	-1.099	-1.099	2.78	86.177	0	0	0	0	0	0	0
WT222(CAA14FCCF874)	3.76	13105	2022-11-28 10:49:38.676	-0.03	0.007	1.008	1.648	-0.427	0.488	-1.088	2.774	86.166	0	0	0	0	0	0	0
WT222(CAA14FCCF874)	3.76	13105	2022-11-28 10:49:38.676	-0.03	0.007	1.008	1.648	-0.427	0.488	-1.077	2.774	86.149	0	0	0	0	0	0	0
WT222(CAA14FCCF874)	3.76	13105	2022-11-28 10:49:38.676	-0.03	0.007	1.008	1.648	-0.427	0.488	-1.066	2.769	86.138	0	0	0	0	0	0	0
WT222(CAA14FCCF874)	3.76	13105	2022-11-28 10:49:38.676	-0.087	-0.027	1.006	-0.977	-0.061	0.977	-1.071	2.769	86.127	0	0	0	0	0	0	0
WT222(CAA14FCCF874)	3.76	13105	2022-11-28 10:49:38.676	-0.087	-0.027	1.006	-0.977	-0.061	0.977	-1.077	2.769	86.116	0	0	0	0	0	0	0
WT222(CAA14FCCF874)	3.76	13105	2022-11-28 10:49:38.676	-0.087	-0.027	1.006	-0.977	-0.061	0.977	-1.077	2.769	86.105	0	0	0	0	0	0	0
WT222(CAA14FCCF874)	3.76	13105	2022-11-28 10:49:38.676	-0.087	-0.027	1.006	-0.977	-0.061	0.977	-1.082	2.769	86.1	0	0	0	0	0	0	0
WT222(CAA14FCCF874)	3.76	13105	2022-11-28 10:49:38.676	-0.071	-0.101	0.995	-1.282	-0.366	7.019	-1.088	2.769	86.122	0	0	0	0	0	0	0
WT222(CAA14FCCF874)	3.76	13105	2022-11-28 10:49:38.676	-0.071	-0.101	0.995	-1.282	-0.366	7.019	-1.093	2.769	86.144	0	0	0	0	0	0	0
WT222(CAA14FCCF874)	3.76	13105	2022-11-28 10:49:38.676	-0.071	-0.101	0.995	-1.282	-0.366	7.019	-1.099	2.769	86.166	0	0	0	0	0	0	0
WT222(CAA14FCCF874)	3.76	13105	2022-11-28 10:49:38.676	-0.071	-0.101	0.995	-1.282	-0.366	7.019	-1.104	2.769	86.188	0	0	0	0	0	0	0
WT222(CAA14FCCF874)	3.76	13105	2022-11-28 10:49:38.676	-0.028	0.099	1.012	0.732	-0.671	-4.822	-1.104	2.769	86.149	0	0	0	0	0	0	0
WT222(CAA14FCCF874)	3.76	13105	2022-11-28 10:49:38.676	-0.028	0.099	1.012	0.732	-0.671	-4.822	-1.099	2.763	86.111	0	0	0	0	0	0	0
WT222(CAA14FCCF874)	3.76	13105	2022-11-28 10:49:38.676	-0.028	0.099	1.012	0.732	-0.671	-4.822	-1.093	2.763	86.072	0	0	0	0	0	0	0
WT222(CAA14FCCF874)	3.76	13105	2022-11-28 10:49:38.676	-0.028	0.099	1.012	0.732	-0.671	-4.822	-1.088	2.758	86.034	0	0	0	0	0	0	0
WT222(CAA14FCCF874)	3.76	13105	2022-11-28 10:49:38.676	0.001	-0.04	1.018	-3.113	0.061	1.953	-1.104	2.758	86.028	0	0	0	0	0	0	0
WT222(CAA14FCCF874)	3.76	13105	2022-11-28 10:49:38.676	0.001	-0.04	1.018	-3.113	0.061	1.953	-1.115	2.758	86.023	0	0	0	0	0	0	0
WT222(CAA14FCCF874)	3.76	13105	2022-11-28 10:49:38.676	0.001	-0.04	1.018	-3.113	0.061	1.953	-1.132	2.758	86.017	0	0	0	0	0	0	0
WT222(CAA14FCCF874)	3.76	13105	2022-11-28 10:49:38.676	0.001	-0.04	1.018	-3.113	0.061	1.953	-1.143	2.758	86.012	0	0	0	0	0	0	0
WT222(CAA14FCCF874)	3.76	13105	2022-11-28 10:49:38.676	-0.043	-0.007	1.033	-1.343	0.122	0.977	-1.148	2.758	86.001	0	0	0	0	0	0	0
WT222(CAA14FCCF874)	3.76	13105	2022-11-28 10:49:38.676	-0.043	-0.007	1.033	-1.343	0.122	0.977	-1.154	2.758	85.99	0	0	0	0	0	0	0
WT222(CAA14FCCF874)	3.76	13105	2022-11-28 10:49:38.676	-0.043	-0.007	1.033	-1.343	0.122	0.977	-1.159	2.758	85.979	0	0	0	0	0	0	0
WT222(CAA14FCCF874)	3.76	13105	2022-11-28 10:49:38.676	-0.043	-0.007	1.033	-1.343	0.122	0.977	-1.165	2.758	85.968	0	0	0	0	0	0	0
WT222(CAA14FCCF874)	3.76	13105	2022-11-28 10:49:38.676	-0.09	-0.056	1.019	-2.197	-0.977	-1.648	-1.176	2.752	85.946	0	0	0	0	0	0	0
WT222(CAA14FCCF874)	3.76	13105	2022-11-28 10:49:38.676	-0.09	-0.056	1.019	-2.197	-0.977	-1.648	-1.187	2.747	85.924	0	0	0	0	0	0	0
WT222(CAA14FCCF874)	3.76	13105	2022-11-28 10:49:38.676	-0.09	-0.056	1.019	-2.197	-0.977	-1.648	-1.198	2.741	85.902	0	0	0	0	0	0	0
WT222(CAA14FCCF874)	3.76	13105	2022-11-28 10:49:38.676	-0.09	-0.056	1.019	-2.197	-0.977	-1.648	-1.208	2.736	85.88	0	0	0	0	0	0	0
WT222(CAA14FCCF874)	3.76	13105	2022-11-28 10:49:38.676	-0.063	-0.075	0.984	-1.831	0.122	-1.709	-1.214	2.736	85.858	0	0	0	0	0	0	0
WT222(CAA14FCCF874)	3.76	13105	2022-11-28 10:49:38.676	-0.063	-0.075	0.984	-1.831	0.122	-1.709	-1.225	2.736	85.842	0	0	0	0	0	0	0
WT111(DD045F3F1DEA)	3.74	13108	2022-11-28 10:49:38.692	0.033	0.377	0.937	-0.183	0	0	22.192	-1.824	-29.196	0	0	0	0	0	0	0
WT111(DD045F3F1DEA)	3.74	13108	2022-11-28 10:49:38.692	0.031	0.384	0.936	0.427	0	0	22.192	-1.824	-29.196	0	0	0	0	0	0	0
WT111(DD045F3F1DEA)	3.74	13108	2022-11-28 10:49:38.692	0.031	0.384	0.936	0.427	0	0	22.192	-1.824	-29.196	0	0	0	0	0	0	0
WT111(DD045F3F1DEA)	3.74	13108	2022-11-28 10:49:38.692	0.031	0.384	0.936	0.427	0	0	22.198	-1.824	-29.196	0	0	0	0	0	0	0
WT111(DD045F3F1DEA)	3.74	13108	2022-11-28 10:49:38.692	0.031	0.384	0.936	0.427	0	0	22.198	-1.824	-29.196	0	0	0	0	0	0	0
WT111(DD045F3F1DEA)	3.74	13108	2022-11-28 10:49:38.692	0.031	0.384	0.94	-0.122	0	0	22.198	-1.818	-29.196	0	0	0	0	0	0	0
WT111(DD045F3F1DEA)	3.74	13108	2022-11-28 10:49:38.692	0.031	0.384	0.94	-0.122	0	0	22.198	-1.818	-29.196	0	0	0	0	0	0	0
WT111(DD045F3F1DEA)	3.74	13108	2022-11-28 10:49:38.692	0.031	0.384	0.94	-0.122	0	0	22.198	-1.818	-29.196	0	0	0	0	0	0	0
WT333(F4E4E1AF1293)	3.8	13105	2022-11-28 10:49:38.692	-0.031	-0.032	0.976	0.671	0.305	0.122	0.39	-0.011	-79.508	0	0	0	0	0	0	0
WT333(F4E4E1AF1293)	3.8	13105	2022-11-28 10:49:38.692	-0.031	-0.032	0.976	0.671	0.305	0.122	0.396	-0.011	-79.437	0	0	0	0	0	0	0
WT333(F4E4E1AF1293)	3.8	13105	2022-11-28 10:49:38.692	-0.008	0.003	1.018	1.77	0.061	0.122	0.401	-0.011	-79.365	0	0	0	0	0	0	0
WT333(F4E4E1AF1293)	3.8	13105	2022-11-28 10:49:38.692	-0.008	0.003	1.018	1.77	0.061	0.122	0.406	-0.011	-79.294	0	0	0	0	0	0	0
WT333(F4E4E1AF1293)	3.8	13105	2022-11-28 10:49:38.692	-0.008	0.003	1.018	1.77	0.061	0.122	0.417	-0.011	-79.217	0	0	0	0	0	0	0
WT333(F4E4E1AF1293)	3.8	13105	2022-11-28 10:49:38.692	-0.008	0.003	1.018	1.77	0.061	0.122	0.423	-0.011	-79.146	0	0	0	0	0	0	0
WT333(F4E4E1AF1293)	3.8	13105	2022-11-28 10:49:38.692	0.008	0.03	1.028	-1.648	0.183	0.305	0.412	-0.011	-79.069	0	0	0	0	0	0	0
WT333(F4E4E1AF1293)	3.8	13105	2022-11-28 10:49:38.692	0.008	0.03	1.028	-1.648	0.183	0.305	0.406	-0.011	-78.992	0	0	0	0	0	0	0
WT333(F4E4E1AF1293)	3.8	13105	2022-11-28 10:49:38.692	0.008	0.03	1.028	-1.648	0.183	0.305	0.396	-0.011	-78.915	0	0	0	0	0	0	0
WT333(F4E4E1AF1293)	3.8	13105	2022-11-28 10:49:38.692	0.008	0.03	1.028	-1.648	0.183	0.305	0.39	-0.005	-78.838	0	0	0	0	0	0	0
WT333(F4E4E1AF1293)	3.8	13105	2022-11-28 10:49:38.692	-0.037	-0.005	0.987	0.427	0.122	-2.502	0.39	-0.005	-78.777	0	0	0	0	0	0	0
WT333(F4E4E1AF1293)	3.8	13105	2022-11-28 10:49:38.692	-0.037	-0.005	0.987	0.427	0.122	-2.502	0.39	-0.005	-78.717	0	0	0	0	0	0	0
WT333(F4E4E1AF1293)	3.8	13105	2022-11-28 10:49:38.692	-0.037	-0.005	0.987	0.427	0.122	-2.502	0.396	-0.005	-78.651	0	0	0	0	0	0	0
WT333(F4E4E1AF1293)	3.8	13105	2022-11-28 10:49:38.692	-0.037	-0.005	0.987	0.427	0.122	-2.502	0.396	-0.005	-78.591	0	0	0	0	0	0	0
WT333(F4E4E1AF1293)	3.8	13105	2022-11-28 10:49:38.692	-0.029	-0.026	1.025	-0.427	0.122	0.122	0.39	0	-78.514	0	0	0	0	0	0	0
WT333(F4E4E1AF1293)	3.8	13105	2022-11-28 10:49:38.692	-0.029	-0.026	1.025	-0.427	0.122	0.122	0.39	0	-78.437	0	0	0	0	0	0	0
WT333(F4E4E1AF1293)	3.8	13105	2022-11-28 10:49:38.692	-0.029	-0.026	1.025	-0.427	0.122	0.122	0.385	0	-78.36	0	0	0	0	0	0	0
WT333(F4E4E1AF1293)	3.8	13105	2022-11-28 10:49:38.692	-0.029	-0.026	1.025	-0.427	0.122	0.122	0.379	0	-78.283	0	0	0	0	0	0	0
WT333(F4E4E1AF1293)	3.8	13105	2022-11-28 10:49:38.692	0.029	0.008	0.998	-2.563	0	-0.244	0.363	0	-78.212	0	0	0	0	0	0	0
WT333(F4E4E1AF1293)	3.8	13105	2022-11-28 10:49:38.692	0.029	0.008	0.998	-2.563	0	-0.244	0.352	0	-78.135	0	0	0	0	0	0	0
WT333(F4E4E1AF1293)	3.8	13105	2022-11-28 10:49:38.692	0.029	0.008	0.998	-2.563	0	-0.244	0.335	0	-78.058	0	0	0	0	0	0	0
WT333(F4E4E1AF1293)	3.8	13105	2022-11-28 10:49:38.692	0.029	0.008	0.998	-2.563	0	-0.244	0.324	0	-77.981	0	0	0	0	0	0	0
WT333(F4E4E1AF1293)	3.8	13105	2022-11-28 10:49:38.692	0.002	0.049	1.011	0.732	-0.061	0.122	0.324	0	-77.904	0	0	0	0	0	0	0
WT333(F4E4E1AF1293)	3.8	13105	2022-11-28 10:49:38.692	0.002	0.049	1.011	0.732	-0.061	0.122	0.33	0	-77.827	0	0	0	0	0	0	0
WT111(DD045F3F1DEA)	3.74	13108	2022-11-28 10:49:38.723	0.031	0.384	0.94	-0.122	0	0	22.198	-1.818	-29.196	0	0	0	0	0	0	0
WT111(DD045F3F1DEA)	3.74	13108	2022-11-28 10:49:38.723	0.033	0.372	0.933	0	0	0	22.198	-1.818	-29.196	0	0	0	0	0	0	0
WT111(DD045F3F1DEA)	3.74	13108	2022-11-28 10:49:38.723	0.033	0.372	0.933	0	0	0	22.198	-1.818	-29.196	0	0	0	0	0	0	0
WT111(DD045F3F1DEA)	3.74	13108	2022-11-28 10:49:38.723	0.033	0.372	0.933	0	0	0	22.198	-1.818	-29.196	0	0	0	0	0	0	0
WT111(DD045F3F1DEA)	3.74	13108	2022-11-28 10:49:38.723	0.033	0.372	0.933	0	0	0	22.198	-1.818	-29.196	0	0	0	0	0	0	0
WT111(DD045F3F1DEA)	3.74	13108	2022-11-28 10:49:38.723	0.032	0.391	0.942	0.122	0	0	22.198	-1.818	-29.196	0	0	0	0	0	0	0
WT111(DD045F3F1DEA)	3.74	13108	2022-11-28 10:49:38.723	0.032	0.391	0.942	0.122	0	0	22.198	-1.818	-29.196	0	0	0	0	0	0	0
WT111(DD045F3F1DEA)	3.74	13108	2022-11-28 10:49:38.723	0.032	0.391	0.942	0.122	0	0	22.198	-1.818	-29.196	0	0	0	0	0	0	0
WT333(F4E4E1AF1293)	3.8	13105	2022-11-28 10:49:38.723	0.002	0.049	1.011	0.732	-0.061	0.122	0.335	0	-77.745	0	0	0	0	0	0	0
WT333(F4E4E1AF1293)	3.8	13105	2022-11-28 10:49:38.723	0.002	0.049	1.011	0.732	-0.061	0.122	0.335	0	-77.668	0	0	0	0	0	0	0
WT333(F4E4E1AF1293)	3.8	13105	2022-11-28 10:49:38.723	0.018	-0.023	1.029	2.747	0	2.563	0.352	0	-77.574	0	0	0	0	0	0	0
WT333(F4E4E1AF1293)	3.8	13105	2022-11-28 10:49:38.723	0.018	-0.023	1.029	2.747	0	2.563	0.363	0	-77.481	0	0	0	0	0	0	0
WT333(F4E4E1AF1293)	3.8	13105	2022-11-28 10:49:38.723	0.018	-0.023	1.029	2.747	0	2.563	0.379	0	-77.388	0	0	0	0	0	0	0
WT333(F4E4E1AF1293)	3.8	13105	2022-11-28 10:49:38.723	0.018	-0.023	1.029	2.747	0	2.563	0.39	0	-77.3	0	0	0	0	0	0	0
WT333(F4E4E1AF1293)	3.8	13105	2022-11-28 10:49:38.723	0.021	-0.002	1.013	-4.639	0	0	0.368	0	-77.217	0	0	0	0	0	0	0
WT333(F4E4E1AF1293)	3.8	13105	2022-11-28 10:49:38.723	0.021	-0.002	1.013	-4.639	0	0	0.346	0	-77.141	0	0	0	0	0	0	0
WT333(F4E4E1AF1293)	3.8	13105	2022-11-28 10:49:38.723	0.021	-0.002	1.013	-4.639	0	0	0.319	0	-77.058	0	0	0	0	0	0	0
WT333(F4E4E1AF1293)	3.8	13105	2022-11-28 10:49:38.723	0.021	-0.002	1.013	-4.639	0	0	0.297	0	-76.976	0	0	0	0	0	0	0
WT333(F4E4E1AF1293)	3.8	13105	2022-11-28 10:49:38.723	-0.055	0.035	1.008	-2.38	0.183	0	0.286	0	-76.899	0	0	0	0	0	0	0
WT333(F4E4E1AF1293)	3.8	13105	2022-11-28 10:49:38.723	-0.055	0.035	1.008	-2.38	0.183	0	0.275	0	-76.816	0	0	0	0	0	0	0
WT333(F4E4E1AF1293)	3.8	13105	2022-11-28 10:49:38.723	-0.055	0.035	1.008	-2.38	0.183	0	0.258	0	-76.734	0	0	0	0	0	0	0
WT333(F4E4E1AF1293)	3.8	13105	2022-11-28 10:49:38.723	-0.055	0.035	1.008	-2.38	0.183	0	0.247	0	-76.657	0	0	0	0	0	0	0
WT333(F4E4E1AF1293)	3.8	13105	2022-11-28 10:49:38.723	-0.006	-0.083	1.007	-1.526	0.183	-1.099	0.242	0.005	-76.58	0	0	0	0	0	0	0
WT333(F4E4E1AF1293)	3.8	13105	2022-11-28 10:49:38.723	-0.006	-0.083	1.007	-1.526	0.183	-1.099	0.231	0.005	-76.503	0	0	0	0	0	0	0
WT111(DD045F3F1DEA)	3.74	13108	2022-11-28 10:49:38.754	0.032	0.391	0.942	0.122	0	0	22.198	-1.818	-29.196	0	0	0	0	0	0	0
WT111(DD045F3F1DEA)	3.74	13108	2022-11-28 10:49:38.754	0.031	0.385	0.944	-0.183	0	0	22.198	-1.818	-29.196	0	0	0	0	0	0	0
WT111(DD045F3F1DEA)	3.74	13108	2022-11-28 10:49:38.754	0.031	0.385	0.944	-0.183	0	0	22.198	-1.818	-29.196	0	0	0	0	0	0	0
WT111(DD045F3F1DEA)	3.74	13108	2022-11-28 10:49:38.754	0.031	0.385	0.944	-0.183	0	0	22.192	-1.818	-29.196	0	0	0	0	0	0	0
WT111(DD045F3F1DEA)	3.74	13108	2022-11-28 10:49:38.754	0.031	0.385	0.944	-0.183	0	0	22.192	-1.818	-29.196	0	0	0	0	0	0	0
WT111(DD045F3F1DEA)	3.74	13108	2022-11-28 10:49:38.754	0.032	0.39	0.939	0.305	0	0	22.198	-1.818	-29.196	0	0	0	0	0	0	0
WT111(DD045F3F1DEA)	3.74	13108	2022-11-28 10:49:38.754	0.032	0.39	0.939	0.305	0	0	22.198	-1.818	-29.196	0	0	0	0	0	0	0
[truncated: 45,033 more rows]

## Sheet: 6Hz
设备名称	电压	版本	片上时间	加速度X(g)	加速度Y(g)	加速度Z(g)	角速度X(°/s)	角速度Y(°/s)	角速度Z(°/s)	角度X(°)	角度Y(°)	角度Z(°)	磁场X	磁场Y	磁场Z	四元数0	四元数1	四元数2	四元数3	状态
WT333(F4E4E1AF1293)	3.81	13105	2022-11-28 10:40:44.691	0.014	0.078	1.014	0	0	0	4.422	-0.791	13.403	0	0	0	0	0	0	0
WT333(F4E4E1AF1293)	3.81	13105	2022-11-28 10:40:44.691	0.014	0.078	1.014	0	0	0	4.422	-0.791	13.403	0	0	0	0	0	0	0
WT333(F4E4E1AF1293)	3.81	13105	2022-11-28 10:40:44.691	0.014	0.08	1.014	0	0	0	4.422	-0.791	13.403	0	0	0	0	0	0	0
WT333(F4E4E1AF1293)	3.81	13105	2022-11-28 10:40:44.691	0.014	0.08	1.014	0	0	0	4.422	-0.791	13.403	0	0	0	0	0	0	0
WT333(F4E4E1AF1293)	3.81	13105	2022-11-28 10:40:44.691	0.014	0.08	1.014	0	0	0	4.422	-0.791	13.403	0	0	0	0	0	0	0
WT333(F4E4E1AF1293)	3.81	13105	2022-11-28 10:40:44.691	0.014	0.08	1.014	0	0	0	4.422	-0.791	13.403	0	0	0	0	0	0	0
WT333(F4E4E1AF1293)	3.81	13105	2022-11-28 10:40:44.691	0.014	0.078	1.014	0	0	0	4.422	-0.791	13.403	0	0	0	0	0	0	0
WT333(F4E4E1AF1293)	3.81	13105	2022-11-28 10:40:44.691	0.014	0.078	1.014	0	0	0	4.422	-0.791	13.403	0	0	0	0	0	0	0
WT111(DD045F3F1DEA)	3.8	13108	2022-11-28 10:40:44.691	0.032	0.383	0.94	0	0	0	22.083	-1.802	-28.652	0	0	0	0	0	0	0
WT111(DD045F3F1DEA)	3.8	13108	2022-11-28 10:40:44.691	0.032	0.383	0.94	0	0	0	22.083	-1.802	-28.652	0	0	0	0	0	0	0
WT111(DD045F3F1DEA)	3.8	13108	2022-11-28 10:40:44.691	0.032	0.383	0.94	0	0	0	22.083	-1.802	-28.652	0	0	0	0	0	0	0
WT111(DD045F3F1DEA)	3.8	13108	2022-11-28 10:40:44.691	0.032	0.383	0.94	0	0	0	22.083	-1.802	-28.652	0	0	0	0	0	0	0
WT111(DD045F3F1DEA)	3.8	13108	2022-11-28 10:40:44.691	0.031	0.379	0.939	0	0	0	22.083	-1.802	-28.652	0	0	0	0	0	0	0
WT111(DD045F3F1DEA)	3.8	13108	2022-11-28 10:40:44.691	0.031	0.379	0.939	0	0	0	22.083	-1.802	-28.652	0	0	0	0	0	0	0
WT111(DD045F3F1DEA)	3.8	13108	2022-11-28 10:40:44.691	0.031	0.379	0.939	0	0	0	22.083	-1.802	-28.652	0	0	0	0	0	0	0
WT111(DD045F3F1DEA)	3.8	13108	2022-11-28 10:40:44.691	0.031	0.379	0.939	0	0	0	22.083	-1.802	-28.652	0	0	0	0	0	0	0
WT111(DD045F3F1DEA)	3.8	13108	2022-11-28 10:40:44.722	0.032	0.383	0.94	0	0	0	22.083	-1.802	-28.652	0	0	0	0	0	0	0
WT111(DD045F3F1DEA)	3.8	13108	2022-11-28 10:40:44.722	0.032	0.383	0.94	0	0	0	22.083	-1.802	-28.652	0	0	0	0	0	0	0
WT111(DD045F3F1DEA)	3.8	13108	2022-11-28 10:40:44.722	0.032	0.383	0.94	0	0	0	22.083	-1.802	-28.652	0	0	0	0	0	0	0
WT111(DD045F3F1DEA)	3.8	13108	2022-11-28 10:40:44.722	0.032	0.383	0.94	0	0	0	22.083	-1.802	-28.652	0	0	0	0	0	0	0
WT111(DD045F3F1DEA)	3.8	13108	2022-11-28 10:40:44.722	0.032	0.381	0.94	0	0	0	22.083	-1.802	-28.652	0	0	0	0	0	0	0
WT111(DD045F3F1DEA)	3.8	13108	2022-11-28 10:40:44.722	0.032	0.381	0.94	0	0	0	22.083	-1.802	-28.652	0	0	0	0	0	0	0
WT111(DD045F3F1DEA)	3.8	13108	2022-11-28 10:40:44.722	0.032	0.381	0.94	0	0	0	22.083	-1.802	-28.652	0	0	0	0	0	0	0
WT111(DD045F3F1DEA)	3.8	13108	2022-11-28 10:40:44.722	0.032	0.381	0.94	0	0	0	22.083	-1.802	-28.652	0	0	0	0	0	0	0
WT333(F4E4E1AF1293)	3.81	13105	2022-11-28 10:40:44.722	0.014	0.078	1.014	0	0	0	4.422	-0.791	13.403	0	0	0	0	0	0	0
WT333(F4E4E1AF1293)	3.81	13105	2022-11-28 10:40:44.722	0.014	0.078	1.014	0	0	0	4.422	-0.791	13.403	0	0	0	0	0	0	0
WT333(F4E4E1AF1293)	3.81	13105	2022-11-28 10:40:44.722	0.014	0.08	1.014	0	0	0	4.422	-0.791	13.403	0	0	0	0	0	0	0
WT333(F4E4E1AF1293)	3.81	13105	2022-11-28 10:40:44.722	0.014	0.08	1.014	0	0	0	4.422	-0.791	13.403	0	0	0	0	0	0	0
WT333(F4E4E1AF1293)	3.81	13105	2022-11-28 10:40:44.722	0.014	0.08	1.014	0	0	0	4.422	-0.791	13.403	0	0	0	0	0	0	0
WT333(F4E4E1AF1293)	3.81	13105	2022-11-28 10:40:44.722	0.014	0.08	1.014	0	0	0	4.422	-0.791	13.403	0	0	0	0	0	0	0
WT333(F4E4E1AF1293)	3.81	13105	2022-11-28 10:40:44.722	0.014	0.079	1.014	0	0	0	4.422	-0.791	13.403	0	0	0	0	0	0	0
WT333(F4E4E1AF1293)	3.81	13105	2022-11-28 10:40:44.722	0.014	0.079	1.014	0	0	0	4.422	-0.791	13.403	0	0	0	0	0	0	0
WT111(DD045F3F1DEA)	3.8	13108	2022-11-28 10:40:44.754	0.032	0.38	0.939	0	0	0	22.083	-1.802	-28.652	0	0	0	0	0	0	0
WT111(DD045F3F1DEA)	3.8	13108	2022-11-28 10:40:44.754	0.032	0.38	0.939	0	0	0	22.083	-1.802	-28.652	0	0	0	0	0	0	0
WT111(DD045F3F1DEA)	3.8	13108	2022-11-28 10:40:44.754	0.032	0.38	0.939	0	0	0	22.083	-1.802	-28.652	0	0	0	0	0	0	0
WT111(DD045F3F1DEA)	3.8	13108	2022-11-28 10:40:44.754	0.032	0.38	0.939	0	0	0	22.083	-1.802	-28.652	0	0	0	0	0	0	0
WT111(DD045F3F1DEA)	3.8	13108	2022-11-28 10:40:44.754	0.032	0.382	0.939	0	0	0	22.083	-1.802	-28.652	0	0	0	0	0	0	0
WT111(DD045F3F1DEA)	3.8	13108	2022-11-28 10:40:44.754	0.032	0.382	0.939	0	0	0	22.083	-1.802	-28.652	0	0	0	0	0	0	0
WT111(DD045F3F1DEA)	3.8	13108	2022-11-28 10:40:44.754	0.032	0.382	0.939	0	0	0	22.083	-1.802	-28.652	0	0	0	0	0	0	0
WT111(DD045F3F1DEA)	3.8	13108	2022-11-28 10:40:44.754	0.032	0.382	0.939	0	0	0	22.083	-1.802	-28.652	0	0	0	0	0	0	0
WT222(CAA14FCCF874)	3.75	13105	2022-11-28 10:40:44.769	0.03	-0.004	0.999	0	0	0	-0.176	-1.73	82.425	0	0	0	0	0	0	0
WT222(CAA14FCCF874)	3.75	13105	2022-11-28 10:40:44.769	0.03	-0.003	1	0	0	0	-0.176	-1.73	82.425	0	0	0	0	0	0	0
WT222(CAA14FCCF874)	3.75	13105	2022-11-28 10:40:44.769	0.03	-0.003	1	0	0	0	-0.176	-1.73	82.425	0	0	0	0	0	0	0
WT222(CAA14FCCF874)	3.75	13105	2022-11-28 10:40:44.769	0.03	-0.003	1	0	0	0	-0.176	-1.73	82.425	0	0	0	0	0	0	0
WT222(CAA14FCCF874)	3.75	13105	2022-11-28 10:40:44.769	0.03	-0.003	1	0	0	0	-0.176	-1.73	82.425	0	0	0	0	0	0	0
WT222(CAA14FCCF874)	3.75	13105	2022-11-28 10:40:44.769	0.03	-0.003	1	0	0	0	-0.176	-1.73	82.425	0	0	0	0	0	0	0
WT222(CAA14FCCF874)	3.75	13105	2022-11-28 10:40:44.769	0.03	-0.003	1	0	0	0	-0.176	-1.73	82.425	0	0	0	0	0	0	0
WT222(CAA14FCCF874)	3.75	13105	2022-11-28 10:40:44.769	0.03	-0.003	1	0	0	0	-0.176	-1.73	82.425	0	0	0	0	0	0	0
WT333(F4E4E1AF1293)	3.81	13105	2022-11-28 10:40:44.785	0.014	0.079	1.014	0	0	0	4.422	-0.791	13.403	0	0	0	0	0	0	0
WT333(F4E4E1AF1293)	3.81	13105	2022-11-28 10:40:44.785	0.014	0.079	1.014	0	0	0	4.422	-0.791	13.403	0	0	0	0	0	0	0
WT333(F4E4E1AF1293)	3.81	13105	2022-11-28 10:40:44.785	0.014	0.079	1.013	0	0	0	4.422	-0.791	13.403	0	0	0	0	0	0	0
WT333(F4E4E1AF1293)	3.81	13105	2022-11-28 10:40:44.785	0.014	0.079	1.013	0	0	0	4.422	-0.791	13.403	0	0	0	0	0	0	0
WT333(F4E4E1AF1293)	3.81	13105	2022-11-28 10:40:44.785	0.014	0.079	1.013	0	0	0	4.422	-0.791	13.403	0	0	0	0	0	0	0
WT333(F4E4E1AF1293)	3.81	13105	2022-11-28 10:40:44.785	0.014	0.079	1.013	0	0	0	4.422	-0.791	13.403	0	0	0	0	0	0	0
WT333(F4E4E1AF1293)	3.81	13105	2022-11-28 10:40:44.785	0.014	0.08	1.014	0	0	0	4.422	-0.791	13.403	0	0	0	0	0	0	0
WT333(F4E4E1AF1293)	3.81	13105	2022-11-28 10:40:44.785	0.014	0.08	1.014	0	0	0	4.422	-0.791	13.403	0	0	0	0	0	0	0
WT333(F4E4E1AF1293)	3.81	13105	2022-11-28 10:40:44.785	0.014	0.08	1.014	0	0	0	4.422	-0.791	13.403	0	0	0	0	0	0	0
WT333(F4E4E1AF1293)	3.81	13105	2022-11-28 10:40:44.785	0.014	0.08	1.014	0	0	0	4.422	-0.791	13.403	0	0	0	0	0	0	0
WT333(F4E4E1AF1293)	3.81	13105	2022-11-28 10:40:44.785	0.014	0.078	1.013	0	0	0	4.422	-0.791	13.403	0	0	0	0	0	0	0
WT333(F4E4E1AF1293)	3.81	13105	2022-11-28 10:40:44.785	0.014	0.078	1.013	0	0	0	4.422	-0.791	13.403	0	0	0	0	0	0	0
WT333(F4E4E1AF1293)	3.81	13105	2022-11-28 10:40:44.785	0.014	0.078	1.013	0	0	0	4.422	-0.791	13.403	0	0	0	0	0	0	0
WT333(F4E4E1AF1293)	3.81	13105	2022-11-28 10:40:44.785	0.014	0.078	1.013	0	0	0	4.422	-0.791	13.403	0	0	0	0	0	0	0
WT333(F4E4E1AF1293)	3.81	13105	2022-11-28 10:40:44.785	0.014	0.08	1.014	0	0	0	4.422	-0.791	13.403	0	0	0	0	0	0	0
WT333(F4E4E1AF1293)	3.81	13105	2022-11-28 10:40:44.785	0.014	0.08	1.014	0	0	0	4.422	-0.791	13.403	0	0	0	0	0	0	0
WT222(CAA14FCCF874)	3.75	13105	2022-11-28 10:40:44.800	0.03	-0.004	0.999	0	0	0	-0.176	-1.73	82.425	0	0	0	0	0	0	0
WT222(CAA14FCCF874)	3.75	13105	2022-11-28 10:40:44.800	0.03	-0.004	0.999	0	0	0	-0.176	-1.73	82.425	0	0	0	0	0	0	0
WT222(CAA14FCCF874)	3.75	13105	2022-11-28 10:40:44.800	0.03	-0.004	0.999	0	0	0	-0.176	-1.73	82.425	0	0	0	0	0	0	0
WT222(CAA14FCCF874)	3.75	13105	2022-11-28 10:40:44.800	0.03	-0.004	0.999	0	0	0	-0.176	-1.73	82.425	0	0	0	0	0	0	0
WT222(CAA14FCCF874)	3.75	13105	2022-11-28 10:40:44.800	0.03	-0.003	0.999	0	0	0	-0.176	-1.73	82.425	0	0	0	0	0	0	0
WT222(CAA14FCCF874)	3.75	13105	2022-11-28 10:40:44.800	0.03	-0.003	0.999	0	0	0	-0.176	-1.73	82.425	0	0	0	0	0	0	0
WT222(CAA14FCCF874)	3.75	13105	2022-11-28 10:40:44.800	0.03	-0.003	0.999	0	0	0	-0.176	-1.73	82.425	0	0	0	0	0	0	0
WT222(CAA14FCCF874)	3.75	13105	2022-11-28 10:40:44.800	0.03	-0.003	0.999	0	0	0	-0.176	-1.73	82.425	0	0	0	0	0	0	0
WT222(CAA14FCCF874)	3.75	13105	2022-11-28 10:40:44.832	0.03	-0.001	0.999	0	0	0	-0.176	-1.73	82.425	0	0	0	0	0	0	0
WT222(CAA14FCCF874)	3.75	13105	2022-11-28 10:40:44.832	0.03	-0.001	0.999	0	0	0	-0.176	-1.73	82.425	0	0	0	0	0	0	0
WT222(CAA14FCCF874)	3.75	13105	2022-11-28 10:40:44.832	0.03	-0.001	0.999	0	0	0	-0.176	-1.73	82.425	0	0	0	0	0	0	0
WT222(CAA14FCCF874)	3.75	13105	2022-11-28 10:40:44.832	0.03	-0.001	0.999	0	0	0	-0.176	-1.73	82.425	0	0	0	0	0	0	0
WT222(CAA14FCCF874)	3.75	13105	2022-11-28 10:40:44.832	0.03	-0.003	1	0	0	0	-0.176	-1.73	82.425	0	0	0	0	0	0	0
WT222(CAA14FCCF874)	3.75	13105	2022-11-28 10:40:44.832	0.03	-0.003	1	0	0	0	-0.176	-1.73	82.425	0	0	0	0	0	0	0
WT222(CAA14FCCF874)	3.75	13105	2022-11-28 10:40:44.832	0.03	-0.003	1	0	0	0	-0.176	-1.73	82.425	0	0	0	0	0	0	0
WT222(CAA14FCCF874)	3.75	13105	2022-11-28 10:40:44.832	0.03	-0.003	1	0	0	0	-0.176	-1.73	82.425	0	0	0	0	0	0	0
WT111(DD045F3F1DEA)	3.8	13108	2022-11-28 10:40:44.832	0.032	0.38	0.939	0	0	0	22.083	-1.802	-28.652	0	0	0	0	0	0	0
WT111(DD045F3F1DEA)	3.8	13108	2022-11-28 10:40:44.832	0.032	0.38	0.939	0	0	0	22.083	-1.802	-28.652	0	0	0	0	0	0	0
WT111(DD045F3F1DEA)	3.8	13108	2022-11-28 10:40:44.832	0.032	0.38	0.939	0	0	0	22.083	-1.802	-28.652	0	0	0	0	0	0	0
WT111(DD045F3F1DEA)	3.8	13108	2022-11-28 10:40:44.832	0.032	0.38	0.939	0	0	0	22.083	-1.802	-28.652	0	0	0	0	0	0	0
WT111(DD045F3F1DEA)	3.8	13108	2022-11-28 10:40:44.832	0.032	0.383	0.939	0	0	0	22.083	-1.802	-28.652	0	0	0	0	0	0	0
WT111(DD045F3F1DEA)	3.8	13108	2022-11-28 10:40:44.832	0.032	0.383	0.939	0	0	0	22.083	-1.802	-28.652	0	0	0	0	0	0	0
WT111(DD045F3F1DEA)	3.8	13108	2022-11-28 10:40:44.832	0.032	0.383	0.939	0	0	0	22.083	-1.802	-28.652	0	0	0	0	0	0	0
WT111(DD045F3F1DEA)	3.8	13108	2022-11-28 10:40:44.832	0.032	0.383	0.939	0	0	0	22.083	-1.802	-28.652	0	0	0	0	0	0	0
WT111(DD045F3F1DEA)	3.8	13108	2022-11-28 10:40:44.847	0.032	0.38	0.939	0	0	0	22.083	-1.802	-28.652	0	0	0	0	0	0	0
WT111(DD045F3F1DEA)	3.8	13108	2022-11-28 10:40:44.847	0.032	0.38	0.939	0	0	0	22.083	-1.802	-28.652	0	0	0	0	0	0	0
WT111(DD045F3F1DEA)	3.8	13108	2022-11-28 10:40:44.847	0.032	0.38	0.939	0	0	0	22.083	-1.802	-28.652	0	0	0	0	0	0	0
WT111(DD045F3F1DEA)	3.8	13108	2022-11-28 10:40:44.847	0.032	0.38	0.939	0	0	0	22.083	-1.802	-28.652	0	0	0	0	0	0	0
WT111(DD045F3F1DEA)	3.8	13108	2022-11-28 10:40:44.847	0.032	0.381	0.94	0	0	0	22.083	-1.802	-28.652	0	0	0	0	0	0	0
WT111(DD045F3F1DEA)	3.8	13108	2022-11-28 10:40:44.847	0.032	0.381	0.94	0	0	0	22.083	-1.802	-28.652	0	0	0	0	0	0	0
WT111(DD045F3F1DEA)	3.8	13108	2022-11-28 10:40:44.847	0.032	0.381	0.94	0	0	0	22.083	-1.802	-28.652	0	0	0	0	0	0	0
WT111(DD045F3F1DEA)	3.8	13108	2022-11-28 10:40:44.847	0.032	0.383	0.939	0	0	0	22.083	-1.802	-28.652	0	0	0	0	0	0	0
WT333(F4E4E1AF1293)	3.81	13105	2022-11-28 10:40:44.847	0.014	0.08	1.014	0	0	0	4.422	-0.791	13.403	0	0	0	0	0	0	0
WT333(F4E4E1AF1293)	3.81	13105	2022-11-28 10:40:44.847	0.014	0.08	1.014	0	0	0	4.422	-0.791	13.403	0	0	0	0	0	0	0
WT333(F4E4E1AF1293)	3.8	13105	2022-11-28 10:40:44.847	0.014	0.079	1.014	0	0	0	4.422	-0.791	13.403	0	0	0	0	0	0	0
WT333(F4E4E1AF1293)	3.8	13105	2022-11-28 10:40:44.847	0.014	0.079	1.014	0	0	0	4.422	-0.791	13.403	0	0	0	0	0	0	0
WT333(F4E4E1AF1293)	3.8	13105	2022-11-28 10:40:44.847	0.014	0.079	1.014	0	0	0	4.422	-0.791	13.403	0	0	0	0	0	0	0
WT333(F4E4E1AF1293)	3.8	13105	2022-11-28 10:40:44.847	0.014	0.079	1.014	0	0	0	4.422	-0.791	13.403	0	0	0	0	0	0	0
WT333(F4E4E1AF1293)	3.8	13105	2022-11-28 10:40:44.847	0.014	0.079	1.014	0	0	0	4.422	-0.791	13.403	0	0	0	0	0	0	0
WT333(F4E4E1AF1293)	3.8	13105	2022-11-28 10:40:44.847	0.014	0.079	1.014	0	0	0	4.422	-0.791	13.403	0	0	0	0	0	0	0
WT333(F4E4E1AF1293)	3.8	13105	2022-11-28 10:40:44.879	0.014	0.079	1.014	0	0	0	4.422	-0.791	13.403	0	0	0	0	0	0	0
WT333(F4E4E1AF1293)	3.8	13105	2022-11-28 10:40:44.879	0.014	0.079	1.014	0	0	0	4.422	-0.791	13.403	0	0	0	0	0	0	0
WT333(F4E4E1AF1293)	3.8	13105	2022-11-28 10:40:44.879	0.014	0.079	1.014	0	0	0	4.422	-0.791	13.403	0	0	0	0	0	0	0
WT333(F4E4E1AF1293)	3.8	13105	2022-11-28 10:40:44.879	0.014	0.079	1.014	0	0	0	4.422	-0.791	13.403	0	0	0	0	0	0	0
WT333(F4E4E1AF1293)	3.8	13105	2022-11-28 10:40:44.879	0.014	0.079	1.014	0	0	0	4.427	-0.791	13.403	0	0	0	0	0	0	0
WT333(F4E4E1AF1293)	3.8	13105	2022-11-28 10:40:44.879	0.014	0.078	1.014	0	0	0	4.427	-0.791	13.403	0	0	0	0	0	0	0
WT333(F4E4E1AF1293)	3.8	13105	2022-11-28 10:40:44.879	0.014	0.078	1.014	0	0	0	4.427	-0.791	13.403	0	0	0	0	0	0	0
WT333(F4E4E1AF1293)	3.8	13105	2022-11-28 10:40:44.879	0.014	0.078	1.014	0	0	0	4.427	-0.791	13.403	0	0	0	0	0	0	0
WT111(DD045F3F1DEA)	3.8	13108	2022-11-28 10:40:44.894	0.032	0.383	0.939	0	0	0	22.083	-1.802	-28.652	0	0	0	0	0	0	0
WT111(DD045F3F1DEA)	3.8	13108	2022-11-28 10:40:44.894	0.032	0.383	0.939	0	0	0	22.083	-1.802	-28.652	0	0	0	0	0	0	0
WT111(DD045F3F1DEA)	3.8	13108	2022-11-28 10:40:44.894	0.032	0.383	0.939	0	0	0	22.083	-1.802	-28.652	0	0	0	0	0	0	0
WT111(DD045F3F1DEA)	3.8	13108	2022-11-28 10:40:44.894	0.031	0.379	0.939	0	0	0	22.083	-1.802	-28.652	0	0	0	0	0	0	0
WT111(DD045F3F1DEA)	3.8	13108	2022-11-28 10:40:44.894	0.031	0.379	0.939	0	0	0	22.083	-1.802	-28.652	0	0	0	0	0	0	0
WT111(DD045F3F1DEA)	3.8	13108	2022-11-28 10:40:44.894	0.031	0.379	0.939	0	0	0	22.083	-1.802	-28.652	0	0	0	0	0	0	0
WT111(DD045F3F1DEA)	3.8	13108	2022-11-28 10:40:44.894	0.031	0.379	0.939	0	0	0	22.083	-1.802	-28.652	0	0	0	0	0	0	0
WT111(DD045F3F1DEA)	3.8	13108	2022-11-28 10:40:44.894	0.032	0.383	0.94	0	0	0	22.083	-1.802	-28.652	0	0	0	0	0	0	0
WT333(F4E4E1AF1293)	3.8	13105	2022-11-28 10:40:44.910	0.014	0.078	1.014	0	0	0	4.427	-0.791	13.403	0	0	0	0	0	0	0
WT333(F4E4E1AF1293)	3.8	13105	2022-11-28 10:40:44.910	0.014	0.08	1.014	0	0	0	4.427	-0.791	13.403	0	0	0	0	0	0	0
WT333(F4E4E1AF1293)	3.8	13105	2022-11-28 10:40:44.910	0.014	0.08	1.014	0	0	0	4.427	-0.791	13.403	0	0	0	0	0	0	0
WT333(F4E4E1AF1293)	3.8	13105	2022-11-28 10:40:44.910	0.014	0.08	1.014	0	0	0	4.427	-0.791	13.403	0	0	0	0	0	0	0
WT333(F4E4E1AF1293)	3.8	13105	2022-11-28 10:40:44.910	0.014	0.08	1.014	0	0	0	4.427	-0.791	13.403	0	0	0	0	0	0	0
WT333(F4E4E1AF1293)	3.8	13105	2022-11-28 10:40:44.910	0.014	0.078	1.014	0	0	0	4.427	-0.791	13.403	0	0	0	0	0	0	0
WT333(F4E4E1AF1293)	3.8	13105	2022-11-28 10:40:44.910	0.014	0.078	1.014	0	0	0	4.427	-0.791	13.403	0	0	0	0	0	0	0
WT333(F4E4E1AF1293)	3.8	13105	2022-11-28 10:40:44.910	0.014	0.078	1.014	0	0	0	4.427	-0.791	13.403	0	0	0	0	0	0	0
WT222(CAA14FCCF874)	3.75	13105	2022-11-28 10:40:44.910	0.03	-0.002	0.999	0	0	0	-0.176	-1.73	82.425	0	0	0	0	0	0	0
WT222(CAA14FCCF874)	3.75	13105	2022-11-28 10:40:44.910	0.03	-0.002	0.999	0	0	0	-0.176	-1.73	82.425	0	0	0	0	0	0	0
WT222(CAA14FCCF874)	3.75	13105	2022-11-28 10:40:44.910	0.03	-0.002	0.999	0	0	0	-0.176	-1.73	82.425	0	0	0	0	0	0	0
WT222(CAA14FCCF874)	3.75	13105	2022-11-28 10:40:44.910	0.03	-0.002	0.999	0	0	0	-0.176	-1.73	82.425	0	0	0	0	0	0	0
WT222(CAA14FCCF874)	3.75	13105	2022-11-28 10:40:44.910	0.03	-0.003	1	0	0	0	-0.176	-1.73	82.425	0	0	0	0	0	0	0
WT222(CAA14FCCF874)	3.75	13105	2022-11-28 10:40:44.910	0.03	-0.003	1	0	0	0	-0.176	-1.73	82.425	0	0	0	0	0	0	0
WT222(CAA14FCCF874)	3.75	13105	2022-11-28 10:40:44.910	0.03	-0.003	1	0	0	0	-0.176	-1.73	82.425	0	0	0	0	0	0	0
WT222(CAA14FCCF874)	3.75	13105	2022-11-28 10:40:44.910	0.03	-0.003	1	0	0	0	-0.176	-1.73	82.425	0	0	0	0	0	0	0
WT111(DD045F3F1DEA)	3.8	13108	2022-11-28 10:40:44.925	0.032	0.383	0.94	0	0	0	22.083	-1.802	-28.652	0	0	0	0	0	0	0
WT111(DD045F3F1DEA)	3.8	13108	2022-11-28 10:40:44.925	0.032	0.383	0.94	0	0	0	22.083	-1.802	-28.652	0	0	0	0	0	0	0
WT111(DD045F3F1DEA)	3.8	13108	2022-11-28 10:40:44.925	0.032	0.383	0.94	0	0	0	22.083	-1.802	-28.652	0	0	0	0	0	0	0
WT111(DD045F3F1DEA)	3.8	13108	2022-11-28 10:40:44.925	0.032	0.38	0.939	0	0	0	22.083	-1.802	-28.652	0	0	0	0	0	0	0
WT111(DD045F3F1DEA)	3.8	13108	2022-11-28 10:40:44.925	0.032	0.38	0.939	0	0	0	22.083	-1.802	-28.652	0	0	0	0	0	0	0
WT111(DD045F3F1DEA)	3.8	13108	2022-11-28 10:40:44.925	0.032	0.38	0.939	0	0	0	22.083	-1.802	-28.652	0	0	0	0	0	0	0
WT111(DD045F3F1DEA)	3.8	13108	2022-11-28 10:40:44.925	0.032	0.38	0.939	0	0	0	22.083	-1.802	-28.652	0	0	0	0	0	0	0
WT111(DD045F3F1DEA)	3.8	13108	2022-11-28 10:40:44.925	0.032	0.382	0.94	0	0	0	22.083	-1.802	-28.652	0	0	0	0	0	0	0
WT111(DD045F3F1DEA)	3.8	13108	2022-11-28 10:40:44.957	0.032	0.382	0.94	0	0	0	22.083	-1.802	-28.652	0	0	0	0	0	0	0
WT111(DD045F3F1DEA)	3.8	13108	2022-11-28 10:40:44.957	0.032	0.382	0.94	0	0	0	22.083	-1.802	-28.652	0	0	0	0	0	0	0
WT111(DD045F3F1DEA)	3.8	13108	2022-11-28 10:40:44.957	0.032	0.382	0.94	0	0	0	22.083	-1.802	-28.652	0	0	0	0	0	0	0
WT111(DD045F3F1DEA)	3.8	13108	2022-11-28 10:40:44.957	0.032	0.381	0.94	0	0	0	22.083	-1.802	-28.652	0	0	0	0	0	0	0
WT111(DD045F3F1DEA)	3.8	13108	2022-11-28 10:40:44.957	0.032	0.381	0.94	0	0	0	22.083	-1.802	-28.652	0	0	0	0	0	0	0
WT111(DD045F3F1DEA)	3.8	13108	2022-11-28 10:40:44.957	0.032	0.381	0.94	0	0	0	22.083	-1.802	-28.652	0	0	0	0	0	0	0
WT111(DD045F3F1DEA)	3.8	13108	2022-11-28 10:40:44.957	0.032	0.381	0.94	0	0	0	22.083	-1.802	-28.652	0	0	0	0	0	0	0
WT111(DD045F3F1DEA)	3.8	13108	2022-11-28 10:40:44.957	0.032	0.38	0.939	0	0	0	22.083	-1.802	-28.652	0	0	0	0	0	0	0
WT111(DD045F3F1DEA)	3.8	13108	2022-11-28 10:40:45.019	0.032	0.38	0.939	0	0	0	22.083	-1.802	-28.652	0	0	0	0	0	0	0
WT111(DD045F3F1DEA)	3.8	13108	2022-11-28 10:40:45.019	0.032	0.38	0.939	0	0	0	22.083	-1.802	-28.652	0	0	0	0	0	0	0
WT111(DD045F3F1DEA)	3.8	13108	2022-11-28 10:40:45.019	0.032	0.38	0.939	0	0	0	22.083	-1.802	-28.652	0	0	0	0	0	0	0
WT111(DD045F3F1DEA)	3.8	13108	2022-11-28 10:40:45.019	0.032	0.382	0.94	0	0	0	22.083	-1.802	-28.652	0	0	0	0	0	0	0
WT111(DD045F3F1DEA)	3.8	13108	2022-11-28 10:40:45.019	0.032	0.382	0.94	0	0	0	22.083	-1.802	-28.652	0	0	0	0	0	0	0
WT111(DD045F3F1DEA)	3.8	13108	2022-11-28 10:40:45.019	0.032	0.382	0.94	0	0	0	22.083	-1.802	-28.652	0	0	0	0	0	0	0
WT111(DD045F3F1DEA)	3.8	13108	2022-11-28 10:40:45.019	0.032	0.382	0.94	0	0	0	22.083	-1.802	-28.652	0	0	0	0	0	0	0
WT111(DD045F3F1DEA)	3.8	13108	2022-11-28 10:40:45.019	0.032	0.38	0.94	0	0	0	22.083	-1.802	-28.652	0	0	0	0	0	0	0
WT333(F4E4E1AF1293)	3.8	13105	2022-11-28 10:40:45.019	0.014	0.078	1.014	0	0	0	4.427	-0.791	13.403	0	0	0	0	0	0	0
WT333(F4E4E1AF1293)	3.8	13105	2022-11-28 10:40:45.019	0.014	0.079	1.013	0	0	0	4.427	-0.791	13.403	0	0	0	0	0	0	0
WT333(F4E4E1AF1293)	3.8	13105	2022-11-28 10:40:45.019	0.014	0.079	1.013	0	0	0	4.427	-0.791	13.403	0	0	0	0	0	0	0
WT333(F4E4E1AF1293)	3.8	13105	2022-11-28 10:40:45.019	0.014	0.079	1.013	0	0	0	4.427	-0.791	13.403	0	0	0	0	0	0	0
WT333(F4E4E1AF1293)	3.8	13105	2022-11-28 10:40:45.019	0.014	0.079	1.013	0	0	0	4.427	-0.791	13.403	0	0	0	0	0	0	0
WT333(F4E4E1AF1293)	3.8	13105	2022-11-28 10:40:45.019	0.014	0.08	1.014	0	0	0	4.427	-0.791	13.403	0	0	0	0	0	0	0
WT333(F4E4E1AF1293)	3.8	13105	2022-11-28 10:40:45.019	0.014	0.08	1.014	0	0	0	4.427	-0.791	13.403	0	0	0	0	0	0	0
WT333(F4E4E1AF1293)	3.8	13105	2022-11-28 10:40:45.019	0.014	0.08	1.014	0	0	0	4.427	-0.791	13.403	0	0	0	0	0	0	0
WT333(F4E4E1AF1293)	3.8	13105	2022-11-28 10:40:45.035	0.014	0.08	1.014	0	0	0	4.427	-0.791	13.403	0	0	0	0	0	0	0
WT333(F4E4E1AF1293)	3.8	13105	2022-11-28 10:40:45.035	0.014	0.078	1.014	0	0	0	4.427	-0.791	13.403	0	0	0	0	0	0	0
WT333(F4E4E1AF1293)	3.8	13105	2022-11-28 10:40:45.035	0.014	0.078	1.014	0	0	0	4.427	-0.791	13.403	0	0	0	0	0	0	0
WT333(F4E4E1AF1293)	3.8	13105	2022-11-28 10:40:45.035	0.014	0.078	1.014	0	0	0	4.427	-0.791	13.403	0	0	0	0	0	0	0
WT333(F4E4E1AF1293)	3.8	13105	2022-11-28 10:40:45.035	0.014	0.078	1.014	0	0	0	4.427	-0.791	13.403	0	0	0	0	0	0	0
WT333(F4E4E1AF1293)	3.8	13105	2022-11-28 10:40:45.035	0.014	0.081	1.014	0	0	0	4.427	-0.791	13.403	0	0	0	0	0	0	0
WT333(F4E4E1AF1293)	3.8	13105	2022-11-28 10:40:45.035	0.014	0.081	1.014	0	0	0	4.427	-0.791	13.403	0	0	0	0	0	0	0
WT333(F4E4E1AF1293)	3.8	13105	2022-11-28 10:40:45.035	0.014	0.081	1.014	0	0	0	4.427	-0.791	13.403	0	0	0	0	0	0	0
WT222(CAA14FCCF874)	3.75	13105	2022-11-28 10:40:45.035	0.03	-0.003	1	0	0	0	-0.176	-1.73	82.425	0	0	0	0	0	0	0
WT222(CAA14FCCF874)	3.75	13105	2022-11-28 10:40:45.035	0.03	-0.003	1	0	0	0	-0.176	-1.73	82.425	0	0	0	0	0	0	0
WT222(CAA14FCCF874)	3.75	13105	2022-11-28 10:40:45.035	0.03	-0.003	1	0	0	0	-0.176	-1.73	82.425	0	0	0	0	0	0	0
WT222(CAA14FCCF874)	3.75	13105	2022-11-28 10:40:45.035	0.03	-0.003	1	0	0	0	-0.176	-1.73	82.425	0	0	0	0	0	0	0
WT222(CAA14FCCF874)	3.75	13105	2022-11-28 10:40:45.035	0.03	-0.001	0.999	0	0	0	-0.176	-1.73	82.425	0	0	0	0	0	0	0
WT222(CAA14FCCF874)	3.75	13105	2022-11-28 10:40:45.035	0.03	-0.001	0.999	0	0	0	-0.176	-1.73	82.425	0	0	0	0	0	0	0
WT222(CAA14FCCF874)	3.75	13105	2022-11-28 10:40:45.035	0.03	-0.001	0.999	0	0	0	-0.176	-1.73	82.425	0	0	0	0	0	0	0
WT222(CAA14FCCF874)	3.75	13105	2022-11-28 10:40:45.035	0.03	-0.001	0.999	0	0	0	-0.176	-1.73	82.425	0	0	0	0	0	0	0
WT111(DD045F3F1DEA)	3.8	13108	2022-11-28 10:40:45.051	0.032	0.38	0.94	0	0	0	22.083	-1.802	-28.652	0	0	0	0	0	0	0
WT111(DD045F3F1DEA)	3.8	13108	2022-11-28 10:40:45.051	0.032	0.38	0.94	0	0	0	22.083	-1.802	-28.652	0	0	0	0	0	0	0
WT111(DD045F3F1DEA)	3.8	13108	2022-11-28 10:40:45.051	0.032	0.38	0.94	0	0	0	22.083	-1.802	-28.652	0	0	0	0	0	0	0
WT111(DD045F3F1DEA)	3.8	13108	2022-11-28 10:40:45.051	0.032	0.382	0.94	0	0	0	22.083	-1.802	-28.652	0	0	0	0	0	0	0
WT111(DD045F3F1DEA)	3.8	13108	2022-11-28 10:40:45.051	0.032	0.382	0.94	0	0	0	22.083	-1.802	-28.652	0	0	0	0	0	0	0
WT111(DD045F3F1DEA)	3.8	13108	2022-11-28 10:40:45.051	0.032	0.382	0.94	0	0	0	22.083	-1.802	-28.652	0	0	0	0	0	0	0
WT111(DD045F3F1DEA)	3.8	13108	2022-11-28 10:40:45.051	0.032	0.382	0.94	0	0	0	22.083	-1.802	-28.652	0	0	0	0	0	0	0
WT111(DD045F3F1DEA)	3.8	13108	2022-11-28 10:40:45.051	0.031	0.382	0.94	0	0	0	22.083	-1.802	-28.652	0	0	0	0	0	0	0
WT333(F4E4E1AF1293)	3.8	13105	2022-11-28 10:40:45.051	0.014	0.081	1.014	0	0	0	4.427	-0.791	13.403	0	0	0	0	0	0	0
WT333(F4E4E1AF1293)	3.8	13105	2022-11-28 10:40:45.051	0.014	0.078	1.014	0	0	0	4.427	-0.791	13.403	0	0	0	0	0	0	0
WT333(F4E4E1AF1293)	3.8	13105	2022-11-28 10:40:45.051	0.014	0.078	1.014	0	0	0	4.427	-0.791	13.403	0	0	0	0	0	0	0
WT333(F4E4E1AF1293)	3.8	13105	2022-11-28 10:40:45.051	0.014	0.078	1.014	0	0	0	4.427	-0.791	13.403	0	0	0	0	0	0	0
WT333(F4E4E1AF1293)	3.8	13105	2022-11-28 10:40:45.051	0.014	0.078	1.014	0	0	0	4.427	-0.791	13.403	0	0	0	0	0	0	0
WT333(F4E4E1AF1293)	3.8	13105	2022-11-28 10:40:45.051	0.014	0.08	1.013	0	0	0	4.427	-0.791	13.403	0	0	0	0	0	0	0
WT333(F4E4E1AF1293)	3.8	13105	2022-11-28 10:40:45.051	0.014	0.08	1.013	0	0	0	4.427	-0.791	13.403	0	0	0	0	0	0	0
WT333(F4E4E1AF1293)	3.8	13105	2022-11-28 10:40:45.051	0.014	0.08	1.013	0	0	0	4.427	-0.791	13.403	0	0	0	0	0	0	0
WT111(DD045F3F1DEA)	3.8	13108	2022-11-28 10:40:45.082	0.031	0.382	0.94	0	0	0	22.083	-1.802	-28.652	0	0	0	0	0	0	0
WT111(DD045F3F1DEA)	3.8	13108	2022-11-28 10:40:45.082	0.031	0.382	0.94	0	0	0	22.083	-1.802	-28.652	0	0	0	0	0	0	0
WT111(DD045F3F1DEA)	3.8	13108	2022-11-28 10:40:45.082	0.031	0.382	0.94	0	0	0	22.083	-1.802	-28.652	0	0	0	0	0	0	0
WT111(DD045F3F1DEA)	3.8	13108	2022-11-28 10:40:45.082	0.031	0.38	0.939	0	0	0	22.083	-1.802	-28.652	0	0	0	0	0	0	0
WT111(DD045F3F1DEA)	3.8	13108	2022-11-28 10:40:45.082	0.031	0.38	0.939	0	0	0	22.083	-1.802	-28.652	0	0	0	0	0	0	0
WT111(DD045F3F1DEA)	3.8	13108	2022-11-28 10:40:45.082	0.031	0.38	0.939	0	0	0	22.083	-1.802	-28.652	0	0	0	0	0	0	0
WT111(DD045F3F1DEA)	3.8	13108	2022-11-28 10:40:45.082	0.031	0.38	0.939	0	0	0	22.083	-1.802	-28.652	0	0	0	0	0	0	0
WT111(DD045F3F1DEA)	3.8	13108	2022-11-28 10:40:45.082	0.032	0.383	0.94	0	0	0	22.083	-1.802	-28.652	0	0	0	0	0	0	0
WT333(F4E4E1AF1293)	3.8	13105	2022-11-28 10:40:45.082	0.014	0.08	1.013	0	0	0	4.427	-0.791	13.403	0	0	0	0	0	0	0
WT333(F4E4E1AF1293)	3.8	13105	2022-11-28 10:40:45.082	0.014	0.079	1.014	0	0	0	4.427	-0.791	13.403	0	0	0	0	0	0	0
WT333(F4E4E1AF1293)	3.8	13105	2022-11-28 10:40:45.082	0.014	0.079	1.014	0	0	0	4.427	-0.791	13.403	0	0	0	0	0	0	0
WT333(F4E4E1AF1293)	3.8	13105	2022-11-28 10:40:45.082	0.014	0.079	1.014	0	0	0	4.427	-0.791	13.403	0	0	0	0	0	0	0
WT333(F4E4E1AF1293)	3.8	13105	2022-11-28 10:40:45.082	0.014	0.079	1.014	0	0	0	4.427	-0.791	13.403	0	0	0	0	0	0	0
WT333(F4E4E1AF1293)	3.8	13105	2022-11-28 10:40:45.082	0.014	0.078	1.014	0	0	0	4.427	-0.791	13.403	0	0	0	0	0	0	0
WT333(F4E4E1AF1293)	3.8	13105	2022-11-28 10:40:45.082	0.014	0.078	1.014	0	0	0	4.427	-0.791	13.403	0	0	0	0	0	0	0
WT333(F4E4E1AF1293)	3.8	13105	2022-11-28 10:40:45.082	0.014	0.078	1.014	0	0	0	4.427	-0.791	13.403	0	0	0	0	0	0	0
WT333(F4E4E1AF1293)	3.8	13105	2022-11-28 10:40:45.113	0.014	0.078	1.014	0	0	0	4.427	-0.791	13.403	0	0	0	0	0	0	0
WT333(F4E4E1AF1293)	3.8	13105	2022-11-28 10:40:45.113	0.014	0.08	1.013	0	0	0	4.427	-0.791	13.403	0	0	0	0	0	0	0
WT333(F4E4E1AF1293)	3.8	13105	2022-11-28 10:40:45.113	0.014	0.08	1.013	0	0	0	4.427	-0.791	13.403	0	0	0	0	0	0	0
WT333(F4E4E1AF1293)	3.8	13105	2022-11-28 10:40:45.113	0.014	0.08	1.013	0	0	0	4.427	-0.791	13.403	0	0	0	0	0	0	0
WT333(F4E4E1AF1293)	3.8	13105	2022-11-28 10:40:45.113	0.014	0.08	1.013	0	0	0	4.427	-0.791	13.403	0	0	0	0	0	0	0
WT333(F4E4E1AF1293)	3.8	13105	2022-11-28 10:40:45.113	0.014	0.077	1.014	0	0	0	4.427	-0.791	13.403	0	0	0	0	0	0	0
WT333(F4E4E1AF1293)	3.8	13105	2022-11-28 10:40:45.113	0.014	0.077	1.014	0	0	0	4.427	-0.791	13.403	0	0	0	0	0	0	0
WT333(F4E4E1AF1293)	3.8	13105	2022-11-28 10:40:45.113	0.014	0.077	1.014	0	0	0	4.427	-0.791	13.403	0	0	0	0	0	0	0
WT222(CAA14FCCF874)	3.75	13105	2022-11-28 10:40:45.129	0.03	-0.003	1	0	0	0	-0.176	-1.73	82.425	0	0	0	0	0	0	0
WT222(CAA14FCCF874)	3.75	13105	2022-11-28 10:40:45.129	0.03	-0.003	1	0	0	0	-0.176	-1.73	82.425	0	0	0	0	0	0	0
WT222(CAA14FCCF874)	3.75	13105	2022-11-28 10:40:45.129	0.03	-0.003	1	0	0	0	-0.176	-1.73	82.425	0	0	0	0	0	0	0
WT222(CAA14FCCF874)	3.75	13105	2022-11-28 10:40:45.129	0.03	-0.003	1	0	0	0	-0.176	-1.73	82.425	0	0	0	0	0	0	0
WT222(CAA14FCCF874)	3.75	13105	2022-11-28 10:40:45.129	0.03	-0.002	0.999	0	0	0	-0.176	-1.73	82.425	0	0	0	0	0	0	0
WT222(CAA14FCCF874)	3.75	13105	2022-11-28 10:40:45.129	0.03	-0.002	0.999	0	0	0	-0.176	-1.73	82.425	0	0	0	0	0	0	0
WT222(CAA14FCCF874)	3.75	13105	2022-11-28 10:40:45.129	0.03	-0.002	0.999	0	0	0	-0.176	-1.73	82.425	0	0	0	0	0	0	0
WT222(CAA14FCCF874)	3.75	13105	2022-11-28 10:40:45.129	0.03	-0.002	0.999	0	0	0	-0.176	-1.73	82.425	0	0	0	0	0	0	0
WT111(DD045F3F1DEA)	3.8	13108	2022-11-28 10:40:45.144	0.032	0.383	0.94	0	0	0	22.083	-1.802	-28.652	0	0	0	0	0	0	0
WT111(DD045F3F1DEA)	3.8	13108	2022-11-28 10:40:45.144	0.032	0.383	0.94	0	0	0	22.083	-1.802	-28.652	0	0	0	0	0	0	0
WT111(DD045F3F1DEA)	3.8	13108	2022-11-28 10:40:45.144	0.032	0.383	0.94	0	0	0	22.083	-1.802	-28.652	0	0	0	0	0	0	0
WT111(DD045F3F1DEA)	3.8	13108	2022-11-28 10:40:45.144	0.032	0.379	0.938	0	0	0	22.083	-1.802	-28.652	0	0	0	0	0	0	0
WT111(DD045F3F1DEA)	3.8	13108	2022-11-28 10:40:45.144	0.032	0.379	0.938	0	0	0	22.083	-1.802	-28.652	0	0	0	0	0	0	0
WT111(DD045F3F1DEA)	3.8	13108	2022-11-28 10:40:45.144	0.032	0.379	0.938	0	0	0	22.083	-1.802	-28.652	0	0	0	0	0	0	0
WT111(DD045F3F1DEA)	3.8	13108	2022-11-28 10:40:45.144	0.032	0.379	0.938	0	0	0	22.083	-1.802	-28.652	0	0	0	0	0	0	0
WT111(DD045F3F1DEA)	3.8	13108	2022-11-28 10:40:45.144	0.032	0.383	0.94	0	0	0	22.083	-1.802	-28.652	0	0	0	0	0	0	0
WT333(F4E4E1AF1293)	3.8	13105	2022-11-28 10:40:45.144	0.014	0.077	1.014	0	0	0	4.427	-0.791	13.403	0	0	0	0	0	0	0
WT333(F4E4E1AF1293)	3.8	13105	2022-11-28 10:40:45.144	0.014	0.08	1.013	0	0	0	4.427	-0.791	13.403	0	0	0	0	0	0	0
WT333(F4E4E1AF1293)	3.8	13105	2022-11-28 10:40:45.144	0.014	0.08	1.013	0	0	0	4.427	-0.791	13.403	0	0	0	0	0	0	0
WT333(F4E4E1AF1293)	3.8	13105	2022-11-28 10:40:45.144	0.014	0.08	1.013	0	0	0	4.427	-0.791	13.403	0	0	0	0	0	0	0
WT333(F4E4E1AF1293)	3.8	13105	2022-11-28 10:40:45.144	0.014	0.08	1.013	0	0	0	4.427	-0.791	13.403	0	0	0	0	0	0	0
WT333(F4E4E1AF1293)	3.8	13105	2022-11-28 10:40:45.144	0.014	0.079	1.014	0	0	0	4.427	-0.791	13.403	0	0	0	0	0	0	0
WT333(F4E4E1AF1293)	3.8	13105	2022-11-28 10:40:45.144	0.014	0.079	1.014	0	0	0	4.427	-0.791	13.403	0	0	0	0	0	0	0
WT333(F4E4E1AF1293)	3.8	13105	2022-11-28 10:40:45.144	0.014	0.079	1.014	0	0	0	4.427	-0.791	13.403	0	0	0	0	0	0	0
WT222(CAA14FCCF874)	3.75	13105	2022-11-28 10:40:45.160	0.03	-0.002	0.999	0	0	0	-0.176	-1.73	82.425	0	0	0	0	0	0	0
WT222(CAA14FCCF874)	3.75	13105	2022-11-28 10:40:45.160	0.03	-0.002	0.999	0	0	0	-0.17	-1.73	82.425	0	0	0	0	0	0	0
WT222(CAA14FCCF874)	3.75	13105	2022-11-28 10:40:45.160	0.03	-0.002	0.999	0	0	0	-0.17	-1.73	82.425	0	0	0	0	0	0	0
WT222(CAA14FCCF874)	3.75	13105	2022-11-28 10:40:45.160	0.03	-0.002	0.999	0	0	0	-0.17	-1.73	82.425	0	0	0	0	0	0	0
WT222(CAA14FCCF874)	3.75	13105	2022-11-28 10:40:45.160	0.03	-0.005	0.999	0	0	0	-0.17	-1.73	82.425	0	0	0	0	0	0	0
WT222(CAA14FCCF874)	3.75	13105	2022-11-28 10:40:45.160	0.03	-0.005	0.999	0	0	0	-0.17	-1.73	82.425	0	0	0	0	0	0	0
WT222(CAA14FCCF874)	3.75	13105	2022-11-28 10:40:45.160	0.03	-0.005	0.999	0	0	0	-0.17	-1.73	82.425	0	0	0	0	0	0	0
WT222(CAA14FCCF874)	3.75	13105	2022-11-28 10:40:45.160	0.03	-0.002	0.999	0	0	0	-0.17	-1.73	82.425	0	0	0	0	0	0	0
WT111(DD045F3F1DEA)	3.8	13108	2022-11-28 10:40:45.175	0.032	0.383	0.94	0	0	0	22.083	-1.802	-28.652	0	0	0	0	0	0	0
WT111(DD045F3F1DEA)	3.8	13108	2022-11-28 10:40:45.175	0.032	0.383	0.94	0	0	0	22.083	-1.802	-28.652	0	0	0	0	0	0	0
WT111(DD045F3F1DEA)	3.8	13108	2022-11-28 10:40:45.175	0.032	0.383	0.94	0	0	0	22.083	-1.802	-28.652	0	0	0	0	0	0	0
WT111(DD045F3F1DEA)	3.8	13108	2022-11-28 10:40:45.175	0.032	0.381	0.939	0	0	0	22.083	-1.802	-28.652	0	0	0	0	0	0	0
WT111(DD045F3F1DEA)	3.8	13108	2022-11-28 10:40:45.175	0.032	0.381	0.939	0	0	0	22.083	-1.802	-28.652	0	0	0	0	0	0	0
WT111(DD045F3F1DEA)	3.8	13108	2022-11-28 10:40:45.175	0.032	0.381	0.939	0	0	0	22.083	-1.802	-28.652	0	0	0	0	0	0	0
WT111(DD045F3F1DEA)	3.8	13108	2022-11-28 10:40:45.175	0.032	0.381	0.939	0	0	0	22.083	-1.802	-28.652	0	0	0	0	0	0	0
WT111(DD045F3F1DEA)	3.8	13108	2022-11-28 10:40:45.175	0.032	0.381	0.939	0	0	0	22.083	-1.802	-28.652	0	0	0	0	0	0	0
WT222(CAA14FCCF874)	3.75	13105	2022-11-28 10:40:45.191	0.03	-0.002	0.999	0	0	0	-0.17	-1.73	82.425	0	0	0	0	0	0	0
WT222(CAA14FCCF874)	3.75	13105	2022-11-28 10:40:45.191	0.03	-0.002	0.999	0	0	0	-0.17	-1.73	82.425	0	0	0	0	0	0	0
WT222(CAA14FCCF874)	3.75	13105	2022-11-28 10:40:45.191	0.03	-0.002	0.999	0	0	0	-0.17	-1.73	82.425	0	0	0	0	0	0	0
WT222(CAA14FCCF874)	3.75	13105	2022-11-28 10:40:45.191	0.03	-0.004	0.999	0	0	0	-0.17	-1.73	82.425	0	0	0	0	0	0	0
WT222(CAA14FCCF874)	3.75	13105	2022-11-28 10:40:45.191	0.03	-0.004	0.999	0	0	0	-0.17	-1.73	82.425	0	0	0	0	0	0	0
WT222(CAA14FCCF874)	3.75	13105	2022-11-28 10:40:45.191	0.03	-0.004	0.999	0	0	0	-0.17	-1.73	82.425	0	0	0	0	0	0	0
WT222(CAA14FCCF874)	3.75	13105	2022-11-28 10:40:45.191	0.03	-0.004	0.999	0	0	0	-0.17	-1.73	82.425	0	0	0	0	0	0	0
WT222(CAA14FCCF874)	3.75	13105	2022-11-28 10:40:45.191	0.03	-0.003	0.999	0	0	0	-0.17	-1.73	82.425	0	0	0	0	0	0	0
WT111(DD045F3F1DEA)	3.8	13108	2022-11-28 10:40:45.191	0.032	0.381	0.939	0	0	0	22.083	-1.802	-28.652	0	0	0	0	0	0	0
WT111(DD045F3F1DEA)	3.8	13108	2022-11-28 10:40:45.191	0.032	0.381	0.939	0	0	0	22.083	-1.802	-28.652	0	0	0	0	0	0	0
WT111(DD045F3F1DEA)	3.8	13108	2022-11-28 10:40:45.191	0.032	0.381	0.939	0	0	0	22.083	-1.802	-28.652	0	0	0	0	0	0	0
WT111(DD045F3F1DEA)	3.8	13108	2022-11-28 10:40:45.191	0.031	0.383	0.94	0	0	0	22.083	-1.802	-28.652	0	0	0	0	0	0	0
WT111(DD045F3F1DEA)	3.8	13108	2022-11-28 10:40:45.191	0.031	0.383	0.94	0	0	0	22.083	-1.802	-28.652	0	0	0	0	0	0	0
WT111(DD045F3F1DEA)	3.8	13108	2022-11-28 10:40:45.191	0.031	0.383	0.94	0	0	0	22.083	-1.802	-28.652	0	0	0	0	0	0	0
WT111(DD045F3F1DEA)	3.8	13108	2022-11-28 10:40:45.191	0.031	0.383	0.94	0	0	0	22.083	-1.802	-28.652	0	0	0	0	0	0	0
WT111(DD045F3F1DEA)	3.8	13108	2022-11-28 10:40:45.191	0.032	0.379	0.939	0	0	0	22.088	-1.802	-28.652	0	0	0	0	0	0	0
WT333(F4E4E1AF1293)	3.8	13105	2022-11-28 10:40:45.207	0.014	0.079	1.014	0	0	0	4.427	-0.791	13.403	0	0	0	0	0	0	0
WT333(F4E4E1AF1293)	3.8	13105	2022-11-28 10:40:45.207	0.014	0.078	1.014	0	0	0	4.433	-0.791	13.403	0	0	0	0	0	0	0
WT333(F4E4E1AF1293)	3.8	13105	2022-11-28 10:40:45.207	0.014	0.078	1.014	0	0	0	4.433	-0.791	13.403	0	0	0	0	0	0	0
WT333(F4E4E1AF1293)	3.8	13105	2022-11-28 10:40:45.207	0.014	0.078	1.014	0	0	0	4.433	-0.791	13.403	0	0	0	0	0	0	0
WT333(F4E4E1AF1293)	3.8	13105	2022-11-28 10:40:45.207	0.014	0.078	1.014	0	0	0	4.433	-0.791	13.403	0	0	0	0	0	0	0
WT333(F4E4E1AF1293)	3.8	13105	2022-11-28 10:40:45.207	0.014	0.08	1.014	0	0	0	4.433	-0.791	13.403	0	0	0	0	0	0	0
WT333(F4E4E1AF1293)	3.8	13105	2022-11-28 10:40:45.207	0.014	0.08	1.014	0	0	0	4.433	-0.791	13.403	0	0	0	0	0	0	0
WT333(F4E4E1AF1293)	3.8	13105	2022-11-28 10:40:45.207	0.014	0.08	1.014	0	0	0	4.433	-0.791	13.403	0	0	0	0	0	0	0
WT222(CAA14FCCF874)	3.75	13105	2022-11-28 10:40:45.222	0.03	-0.004	1	0	0	0	-0.17	-1.73	82.425	0	0	0	0	0	0	0
WT222(CAA14FCCF874)	3.75	13105	2022-11-28 10:40:45.222	0.03	-0.004	1	0	0	0	-0.17	-1.73	82.425	0	0	0	0	0	0	0
WT222(CAA14FCCF874)	3.75	13105	2022-11-28 10:40:45.222	0.03	-0.004	1	0	0	0	-0.17	-1.73	82.425	0	0	0	0	0	0	0
WT222(CAA14FCCF874)	3.75	13105	2022-11-28 10:40:45.222	0.03	-0.001	0.999	0	0	0	-0.17	-1.73	82.425	0	0	0	0	0	0	0
WT222(CAA14FCCF874)	3.75	13105	2022-11-28 10:40:45.222	0.03	-0.001	0.999	0	0	0	-0.17	-1.73	82.425	0	0	0	0	0	0	0
WT222(CAA14FCCF874)	3.75	13105	2022-11-28 10:40:45.222	0.03	-0.001	0.999	0	0	0	-0.17	-1.73	82.425	0	0	0	0	0	0	0
WT222(CAA14FCCF874)	3.75	13105	2022-11-28 10:40:45.222	0.03	-0.001	0.999	0	0	0	-0.17	-1.73	82.425	0	0	0	0	0	0	0
WT222(CAA14FCCF874)	3.75	13105	2022-11-28 10:40:45.222	0.03	-0.004	1	0	0	0	-0.17	-1.73	82.425	0	0	0	0	0	0	0
WT333(F4E4E1AF1293)	3.8	13105	2022-11-28 10:40:45.238	0.014	0.08	1.014	0	0	0	4.433	-0.791	13.403	0	0	0	0	0	0	0
WT333(F4E4E1AF1293)	3.8	13105	2022-11-28 10:40:45.238	0.014	0.078	1.014	0	0	0	4.433	-0.791	13.403	0	0	0	0	0	0	0
WT333(F4E4E1AF1293)	3.8	13105	2022-11-28 10:40:45.238	0.014	0.078	1.014	0	0	0	4.433	-0.791	13.403	0	0	0	0	0	0	0
WT333(F4E4E1AF1293)	3.8	13105	2022-11-28 10:40:45.238	0.014	0.078	1.014	0	0	0	4.433	-0.791	13.403	0	0	0	0	0	0	0
WT333(F4E4E1AF1293)	3.8	13105	2022-11-28 10:40:45.238	0.014	0.078	1.014	0	0	0	4.433	-0.791	13.403	0	0	0	0	0	0	0
WT333(F4E4E1AF1293)	3.8	13105	2022-11-28 10:40:45.238	0.014	0.081	1.014	0	0	0	4.433	-0.791	13.403	0	0	0	0	0	0	0
WT333(F4E4E1AF1293)	3.8	13105	2022-11-28 10:40:45.238	0.014	0.081	1.014	0	0	0	4.433	-0.791	13.403	0	0	0	0	0	0	0
WT333(F4E4E1AF1293)	3.8	13105	2022-11-28 10:40:45.238	0.014	0.081	1.014	0	0	0	4.433	-0.791	13.403	0	0	0	0	0	0	0
WT111(DD045F3F1DEA)	3.8	13108	2022-11-28 10:40:45.254	0.032	0.379	0.939	0	0	0	22.088	-1.802	-28.652	0	0	0	0	0	0	0
WT111(DD045F3F1DEA)	3.8	13108	2022-11-28 10:40:45.254	0.032	0.379	0.939	0	0	0	22.088	-1.802	-28.652	0	0	0	0	0	0	0
WT111(DD045F3F1DEA)	3.8	13108	2022-11-28 10:40:45.254	0.032	0.379	0.939	0	0	0	22.088	-1.802	-28.652	0	0	0	0	0	0	0
WT111(DD045F3F1DEA)	3.8	13108	2022-11-28 10:40:45.254	0.032	0.383	0.94	0	0	0	22.088	-1.802	-28.652	0	0	0	0	0	0	0
WT111(DD045F3F1DEA)	3.8	13108	2022-11-28 10:40:45.254	0.032	0.383	0.94	0	0	0	22.088	-1.802	-28.652	0	0	0	0	0	0	0
WT111(DD045F3F1DEA)	3.8	13108	2022-11-28 10:40:45.254	0.032	0.383	0.94	0	0	0	22.088	-1.802	-28.652	0	0	0	0	0	0	0
WT111(DD045F3F1DEA)	3.8	13108	2022-11-28 10:40:45.254	0.032	0.383	0.94	0	0	0	22.088	-1.802	-28.652	0	0	0	0	0	0	0
WT111(DD045F3F1DEA)	3.8	13108	2022-11-28 10:40:45.254	0.032	0.381	0.94	0	0	0	22.088	-1.802	-28.652	0	0	0	0	0	0	0
WT333(F4E4E1AF1293)	3.8	13105	2022-11-28 10:40:45.269	0.014	0.081	1.014	0	0	0	4.433	-0.791	13.403	0	0	0	0	0	0	0
WT333(F4E4E1AF1293)	3.8	13105	2022-11-28 10:40:45.269	0.014	0.078	1.014	0	0	0	4.433	-0.791	13.403	0	0	0	0	0	0	0
WT333(F4E4E1AF1293)	3.8	13105	2022-11-28 10:40:45.269	0.014	0.078	1.014	0	0	0	4.433	-0.791	13.403	0	0	0	0	0	0	0
WT333(F4E4E1AF1293)	3.8	13105	2022-11-28 10:40:45.269	0.014	0.078	1.014	0	0	0	4.433	-0.791	13.403	0	0	0	0	0	0	0
WT333(F4E4E1AF1293)	3.8	13105	2022-11-28 10:40:45.269	0.014	0.078	1.014	0	0	0	4.433	-0.791	13.403	0	0	0	0	0	0	0
WT333(F4E4E1AF1293)	3.8	13105	2022-11-28 10:40:45.269	0.014	0.079	1.013	0	0	0	4.433	-0.791	13.403	0	0	0	0	0	0	0
WT333(F4E4E1AF1293)	3.8	13105	2022-11-28 10:40:45.269	0.014	0.079	1.013	0	0	0	4.433	-0.791	13.403	0	0	0	0	0	0	0
WT333(F4E4E1AF1293)	3.8	13105	2022-11-28 10:40:45.269	0.014	0.079	1.013	0	0	0	4.433	-0.791	13.403	0	0	0	0	0	0	0
WT111(DD045F3F1DEA)	3.8	13108	2022-11-28 10:40:45.285	0.032	0.381	0.94	0	0	0	22.088	-1.802	-28.652	0	0	0	0	0	0	0
WT111(DD045F3F1DEA)	3.8	13108	2022-11-28 10:40:45.285	0.032	0.381	0.94	0	0	0	22.088	-1.802	-28.652	0	0	0	0	0	0	0
WT111(DD045F3F1DEA)	3.8	13108	2022-11-28 10:40:45.285	0.032	0.381	0.94	0	0	0	22.088	-1.802	-28.652	0	0	0	0	0	0	0
WT111(DD045F3F1DEA)	3.8	13108	2022-11-28 10:40:45.285	0.032	0.382	0.939	0	0	0	22.088	-1.802	-28.652	0	0	0	0	0	0	0
WT111(DD045F3F1DEA)	3.8	13108	2022-11-28 10:40:45.285	0.032	0.382	0.939	0	0	0	22.088	-1.802	-28.652	0	0	0	0	0	0	0
WT111(DD045F3F1DEA)	3.8	13108	2022-11-28 10:40:45.285	0.032	0.382	0.939	0	0	0	22.088	-1.802	-28.652	0	0	0	0	0	0	0
WT111(DD045F3F1DEA)	3.8	13108	2022-11-28 10:40:45.285	0.032	0.382	0.939	0	0	0	22.088	-1.802	-28.652	0	0	0	0	0	0	0
WT111(DD045F3F1DEA)	3.8	13108	2022-11-28 10:40:45.285	0.032	0.383	0.94	0	0	0	22.088	-1.802	-28.652	0	0	0	0	0	0	0
WT222(CAA14FCCF874)	3.75	13105	2022-11-28 10:40:45.300	0.03	-0.001	0.999	0	0	0	-0.17	-1.73	82.425	0	0	0	0	0	0	0
WT222(CAA14FCCF874)	3.75	13105	2022-11-28 10:40:45.300	0.03	-0.001	0.999	0	0	0	-0.17	-1.73	82.425	0	0	0	0	0	0	0
WT222(CAA14FCCF874)	3.75	13105	2022-11-28 10:40:45.300	0.03	-0.001	0.999	0	0	0	-0.17	-1.73	82.425	0	0	0	0	0	0	0
WT222(CAA14FCCF874)	3.75	13105	2022-11-28 10:40:45.300	0.03	-0.004	0.999	0	0	0	-0.17	-1.73	82.425	0	0	0	0	0	0	0
WT222(CAA14FCCF874)	3.75	13105	2022-11-28 10:40:45.300	0.03	-0.004	0.999	0	0	0	-0.17	-1.73	82.425	0	0	0	0	0	0	0
WT222(CAA14FCCF874)	3.75	13105	2022-11-28 10:40:45.300	0.03	-0.004	0.999	0	0	0	-0.17	-1.73	82.425	0	0	0	0	0	0	0
WT222(CAA14FCCF874)	3.75	13105	2022-11-28 10:40:45.300	0.03	-0.004	0.999	0	0	0	-0.17	-1.73	82.425	0	0	0	0	0	0	0
WT222(CAA14FCCF874)	3.75	13105	2022-11-28 10:40:45.300	0.03	-0.001	0.999	0	0	0	-0.17	-1.73	82.425	0	0	0	0	0	0	0
WT111(DD045F3F1DEA)	3.8	13108	2022-11-28 10:40:45.316	0.032	0.383	0.94	0	0	0	22.088	-1.802	-28.652	0	0	0	0	0	0	0
WT111(DD045F3F1DEA)	3.8	13108	2022-11-28 10:40:45.316	0.032	0.383	0.94	0	0	0	22.088	-1.802	-28.652	0	0	0	0	0	0	0
WT111(DD045F3F1DEA)	3.8	13108	2022-11-28 10:40:45.316	0.032	0.383	0.94	0	0	0	22.088	-1.802	-28.652	0	0	0	0	0	0	0
WT111(DD045F3F1DEA)	3.8	13108	2022-11-28 10:40:45.316	0.032	0.379	0.939	0	0	0	22.088	-1.802	-28.652	0	0	0	0	0	0	0
WT111(DD045F3F1DEA)	3.8	13108	2022-11-28 10:40:45.316	0.032	0.379	0.939	0	0	0	22.088	-1.802	-28.652	0	0	0	0	0	0	0
WT111(DD045F3F1DEA)	3.8	13108	2022-11-28 10:40:45.316	0.032	0.379	0.939	0	0	0	22.088	-1.802	-28.652	0	0	0	0	0	0	0
WT111(DD045F3F1DEA)	3.8	13108	2022-11-28 10:40:45.316	0.032	0.379	0.939	0	0	0	22.088	-1.802	-28.652	0	0	0	0	0	0	0
WT111(DD045F3F1DEA)	3.8	13108	2022-11-28 10:40:45.316	0.031	0.383	0.94	0	0	0	22.088	-1.802	-28.652	0	0	0	0	0	0	0
WT333(F4E4E1AF1293)	3.8	13105	2022-11-28 10:40:45.316	0.014	0.079	1.013	0	0	0	4.433	-0.791	13.403	0	0	0	0	0	0	0
WT333(F4E4E1AF1293)	3.8	13105	2022-11-28 10:40:45.332	0.014	0.08	1.014	0	0	0	4.433	-0.791	13.403	0	0	0	0	0	0	0
WT333(F4E4E1AF1293)	3.8	13105	2022-11-28 10:40:45.332	0.014	0.08	1.014	0	0	0	4.433	-0.791	13.403	0	0	0	0	0	0	0
WT333(F4E4E1AF1293)	3.8	13105	2022-11-28 10:40:45.332	0.014	0.08	1.014	0	0	0	4.433	-0.791	13.403	0	0	0	0	0	0	0
WT333(F4E4E1AF1293)	3.8	13105	2022-11-28 10:40:45.332	0.014	0.08	1.014	0	0	0	4.433	-0.791	13.403	0	0	0	0	0	0	0
WT333(F4E4E1AF1293)	3.8	13105	2022-11-28 10:40:45.332	0.014	0.078	1.014	0	0	0	4.433	-0.791	13.403	0	0	0	0	0	0	0
WT333(F4E4E1AF1293)	3.8	13105	2022-11-28 10:40:45.332	0.014	0.078	1.014	0	0	0	4.433	-0.791	13.403	0	0	0	0	0	0	0
WT333(F4E4E1AF1293)	3.8	13105	2022-11-28 10:40:45.332	0.014	0.078	1.014	0	0	0	4.433	-0.791	13.403	0	0	0	0	0	0	0
WT333(F4E4E1AF1293)	3.8	13105	2022-11-28 10:40:45.347	0.014	0.078	1.014	0	0	0	4.433	-0.791	13.403	0	0	0	0	0	0	0
WT333(F4E4E1AF1293)	3.8	13105	2022-11-28 10:40:45.347	0.014	0.081	1.014	0	0	0	4.433	-0.791	13.403	0	0	0	0	0	0	0
WT333(F4E4E1AF1293)	3.8	13105	2022-11-28 10:40:45.347	0.014	0.081	1.014	0	0	0	4.433	-0.791	13.403	0	0	0	0	0	0	0
WT333(F4E4E1AF1293)	3.8	13105	2022-11-28 10:40:45.347	0.014	0.081	1.014	0	0	0	4.433	-0.791	13.403	0	0	0	0	0	0	0
WT333(F4E4E1AF1293)	3.8	13105	2022-11-28 10:40:45.347	0.014	0.081	1.014	0	0	0	4.433	-0.791	13.403	0	0	0	0	0	0	0
WT333(F4E4E1AF1293)	3.8	13105	2022-11-28 10:40:45.347	0.014	0.079	1.014	0	0	0	4.433	-0.791	13.403	0	0	0	0	0	0	0
WT333(F4E4E1AF1293)	3.8	13105	2022-11-28 10:40:45.347	0.014	0.079	1.014	0	0	0	4.433	-0.791	13.403	0	0	0	0	0	0	0
WT333(F4E4E1AF1293)	3.8	13105	2022-11-28 10:40:45.347	0.014	0.079	1.014	0	0	0	4.433	-0.791	13.403	0	0	0	0	0	0	0
WT222(CAA14FCCF874)	3.75	13105	2022-11-28 10:40:45.363	0.03	-0.003	0.999	0	0	0	-0.17	-1.73	82.425	0	0	0	0	0	0	0
WT222(CAA14FCCF874)	3.75	13105	2022-11-28 10:40:45.363	0.03	-0.003	0.999	0	0	0	-0.17	-1.73	82.425	0	0	0	0	0	0	0
WT222(CAA14FCCF874)	3.75	13105	2022-11-28 10:40:45.363	0.03	-0.003	0.999	0	0	0	-0.17	-1.73	82.425	0	0	0	0	0	0	0
WT222(CAA14FCCF874)	3.75	13105	2022-11-28 10:40:45.363	0.03	-0.001	0.999	0	0	0	-0.17	-1.73	82.425	0	0	0	0	0	0	0
WT222(CAA14FCCF874)	3.75	13105	2022-11-28 10:40:45.363	0.03	-0.001	0.999	0	0	0	-0.17	-1.73	82.425	0	0	0	0	0	0	0
WT222(CAA14FCCF874)	3.75	13105	2022-11-28 10:40:45.363	0.03	-0.001	0.999	0	0	0	-0.17	-1.73	82.425	0	0	0	0	0	0	0
WT222(CAA14FCCF874)	3.75	13105	2022-11-28 10:40:45.363	0.03	-0.001	0.999	0	0	0	-0.17	-1.73	82.425	0	0	0	0	0	0	0
WT222(CAA14FCCF874)	3.75	13105	2022-11-28 10:40:45.363	0.03	-0.004	1	0	0	0	-0.17	-1.73	82.425	0	0	0	0	0	0	0
WT111(DD045F3F1DEA)	3.8	13108	2022-11-28 10:40:45.379	0.031	0.383	0.94	0	0	0	22.088	-1.802	-28.652	0	0	0	0	0	0	0
WT111(DD045F3F1DEA)	3.8	13108	2022-11-28 10:40:45.379	0.031	0.383	0.94	0	0	0	22.088	-1.802	-28.652	0	0	0	0	0	0	0
WT111(DD045F3F1DEA)	3.8	13108	2022-11-28 10:40:45.379	0.031	0.383	0.94	0	0	0	22.088	-1.802	-28.652	0	0	0	0	0	0	0
WT111(DD045F3F1DEA)	3.8	13108	2022-11-28 10:40:45.379	0.031	0.38	0.939	0	0	0	22.088	-1.802	-28.652	0	0	0	0	0	0	0
WT111(DD045F3F1DEA)	3.8	13108	2022-11-28 10:40:45.379	0.031	0.38	0.939	0	0	0	22.088	-1.802	-28.652	0	0	0	0	0	0	0
WT111(DD045F3F1DEA)	3.8	13108	2022-11-28 10:40:45.379	0.031	0.38	0.939	0	0	0	22.088	-1.802	-28.652	0	0	0	0	0	0	0
WT111(DD045F3F1DEA)	3.8	13108	2022-11-28 10:40:45.379	0.032	0.381	0.939	0	0	0	22.088	-1.802	-28.652	0	0	0	0	0	0	0
WT111(DD045F3F1DEA)	3.8	13108	2022-11-28 10:40:45.379	0.032	0.381	0.939	0	0	0	22.088	-1.802	-28.652	0	0	0	0	0	0	0
WT333(F4E4E1AF1293)	3.8	13105	2022-11-28 10:40:45.379	0.014	0.079	1.014	0	0	0	4.433	-0.791	13.403	0	0	0	0	0	0	0
WT333(F4E4E1AF1293)	3.8	13105	2022-11-28 10:40:45.379	0.014	0.079	1.013	0	0	0	4.433	-0.791	13.403	0	0	0	0	0	0	0
WT333(F4E4E1AF1293)	3.8	13105	2022-11-28 10:40:45.379	0.014	0.079	1.013	0	0	0	4.433	-0.791	13.403	0	0	0	0	0	0	0
WT333(F4E4E1AF1293)	3.8	13105	2022-11-28 10:40:45.379	0.014	0.079	1.013	0	0	0	4.433	-0.791	13.403	0	0	0	0	0	0	0
WT333(F4E4E1AF1293)	3.8	13105	2022-11-28 10:40:45.379	0.013	0.08	1.014	0	0	0	4.433	-0.791	13.403	0	0	0	0	0	0	0
WT333(F4E4E1AF1293)	3.8	13105	2022-11-28 10:40:45.379	0.013	0.08	1.014	0	0	0	4.433	-0.791	13.403	0	0	0	0	0	0	0
WT333(F4E4E1AF1293)	3.8	13105	2022-11-28 10:40:45.379	0.013	0.08	1.014	0	0	0	4.433	-0.791	13.403	0	0	0	0	0	0	0
WT333(F4E4E1AF1293)	3.8	13105	2022-11-28 10:40:45.379	0.013	0.08	1.014	0	0	0	4.433	-0.791	13.403	0	0	0	0	0	0	0
WT111(DD045F3F1DEA)	3.8	13108	2022-11-28 10:40:45.410	0.032	0.381	0.939	0	0	0	22.088	-1.802	-28.652	0	0	0	0	0	0	0
WT111(DD045F3F1DEA)	3.8	13108	2022-11-28 10:40:45.410	0.032	0.381	0.939	0	0	0	22.088	-1.802	-28.652	0	0	0	0	0	0	0
WT111(DD045F3F1DEA)	3.8	13108	2022-11-28 10:40:45.410	0.031	0.382	0.939	0	0	0	22.088	-1.802	-28.652	0	0	0	0	0	0	0
WT111(DD045F3F1DEA)	3.8	13108	2022-11-28 10:40:45.410	0.031	0.382	0.939	0	0	0	22.088	-1.802	-28.652	0	0	0	0	0	0	0
WT111(DD045F3F1DEA)	3.8	13108	2022-11-28 10:40:45.410	0.031	0.382	0.939	0	0	0	22.088	-1.802	-28.652	0	0	0	0	0	0	0
WT111(DD045F3F1DEA)	3.8	13108	2022-11-28 10:40:45.410	0.031	0.382	0.939	0	0	0	22.088	-1.802	-28.652	0	0	0	0	0	0	0
WT111(DD045F3F1DEA)	3.8	13108	2022-11-28 10:40:45.410	0.032	0.38	0.94	0	0	0	22.088	-1.802	-28.652	0	0	0	0	0	0	0
WT111(DD045F3F1DEA)	3.8	13108	2022-11-28 10:40:45.410	0.032	0.38	0.94	0	0	0	22.088	-1.802	-28.652	0	0	0	0	0	0	0
WT111(DD045F3F1DEA)	3.8	13108	2022-11-28 10:40:45.441	0.032	0.38	0.94	0	0	0	22.088	-1.802	-28.652	0	0	0	0	0	0	0
WT111(DD045F3F1DEA)	3.8	13108	2022-11-28 10:40:45.441	0.032	0.38	0.94	0	0	0	22.088	-1.802	-28.652	0	0	0	0	0	0	0
WT111(DD045F3F1DEA)	3.8	13108	2022-11-28 10:40:45.441	0.031	0.384	0.94	0	0	0	22.088	-1.802	-28.652	0	0	0	0	0	0	0
WT111(DD045F3F1DEA)	3.8	13108	2022-11-28 10:40:45.441	0.031	0.384	0.94	0	0	0	22.088	-1.802	-28.652	0	0	0	0	0	0	0
WT111(DD045F3F1DEA)	3.8	13108	2022-11-28 10:40:45.441	0.031	0.384	0.94	0	0	0	22.088	-1.802	-28.652	0	0	0	0	0	0	0
WT111(DD045F3F1DEA)	3.8	13108	2022-11-28 10:40:45.441	0.031	0.384	0.94	0	0	0	22.088	-1.802	-28.652	0	0	0	0	0	0	0
WT111(DD045F3F1DEA)	3.8	13108	2022-11-28 10:40:45.441	0.032	0.38	0.939	0	0	0	22.088	-1.802	-28.652	0	0	0	0	0	0	0
WT111(DD045F3F1DEA)	3.8	13108	2022-11-28 10:40:45.441	0.032	0.38	0.939	0	0	0	22.088	-1.802	-28.652	0	0	0	0	0	0	0
WT333(F4E4E1AF1293)	3.8	13105	2022-11-28 10:40:45.441	0.014	0.077	1.014	0	0	0	4.433	-0.791	13.403	0	0	0	0	0	0	0
WT333(F4E4E1AF1293)	3.8	13105	2022-11-28 10:40:45.441	0.014	0.077	1.014	0	0	0	4.433	-0.791	13.403	0	0	0	0	0	0	0
WT333(F4E4E1AF1293)	3.8	13105	2022-11-28 10:40:45.441	0.014	0.077	1.014	0	0	0	4.433	-0.791	13.403	0	0	0	0	0	0	0
WT333(F4E4E1AF1293)	3.8	13105	2022-11-28 10:40:45.441	0.014	0.077	1.014	0	0	0	4.433	-0.791	13.403	0	0	0	0	0	0	0
WT333(F4E4E1AF1293)	3.8	13105	2022-11-28 10:40:45.441	0.014	0.08	1.013	0	0	0	4.433	-0.791	13.403	0	0	0	0	0	0	0
WT333(F4E4E1AF1293)	3.8	13105	2022-11-28 10:40:45.441	0.014	0.08	1.013	0	0	0	4.433	-0.791	13.403	0	0	0	0	0	0	0
WT333(F4E4E1AF1293)	3.8	13105	2022-11-28 10:40:45.441	0.014	0.08	1.013	0	0	0	4.433	-0.791	13.403	0	0	0	0	0	0	0
WT333(F4E4E1AF1293)	3.8	13105	2022-11-28 10:40:45.441	0.014	0.08	1.013	0	0	0	4.433	-0.791	13.403	0	0	0	0	0	0	0
WT222(CAA14FCCF874)	3.75	13105	2022-11-28 10:40:45.488	0.03	-0.004	1	0	0	0	-0.17	-1.73	82.425	0	0	0	0	0	0	0
WT222(CAA14FCCF874)	3.75	13105	2022-11-28 10:40:45.488	0.03	-0.004	1	0	0	0	-0.17	-1.73	82.425	0	0	0	0	0	0	0
WT222(CAA14FCCF874)	3.75	13105	2022-11-28 10:40:45.488	0.03	-0.004	1	0	0	0	-0.17	-1.73	82.425	0	0	0	0	0	0	0
WT222(CAA14FCCF874)	3.75	13105	2022-11-28 10:40:45.488	0.03	-0.002	0.999	0	0	0	-0.17	-1.73	82.425	0	0	0	0	0	0	0
WT222(CAA14FCCF874)	3.75	13105	2022-11-28 10:40:45.488	0.03	-0.002	0.999	0	0	0	-0.17	-1.73	82.425	0	0	0	0	0	0	0
WT222(CAA14FCCF874)	3.75	13105	2022-11-28 10:40:45.488	0.03	-0.002	0.999	0	0	0	-0.17	-1.73	82.425	0	0	0	0	0	0	0
WT222(CAA14FCCF874)	3.75	13105	2022-11-28 10:40:45.488	0.03	-0.002	0.999	0	0	0	-0.17	-1.73	82.425	0	0	0	0	0	0	0
WT222(CAA14FCCF874)	3.75	13105	2022-11-28 10:40:45.488	0.03	-0.003	0.999	0	0	0	-0.17	-1.73	82.425	0	0	0	0	0	0	0
WT111(DD045F3F1DEA)	3.8	13108	2022-11-28 10:40:45.504	0.032	0.38	0.939	0	0	0	22.088	-1.802	-28.652	0	0	0	0	0	0	0
WT111(DD045F3F1DEA)	3.8	13108	2022-11-28 10:40:45.504	0.032	0.38	0.939	0	0	0	22.088	-1.802	-28.652	0	0	0	0	0	0	0
WT111(DD045F3F1DEA)	3.8	13108	2022-11-28 10:40:45.504	0.032	0.382	0.94	0	0	0	22.088	-1.802	-28.652	0	0	0	0	0	0	0
WT111(DD045F3F1DEA)	3.8	13108	2022-11-28 10:40:45.504	0.032	0.382	0.94	0	0	0	22.088	-1.802	-28.652	0	0	0	0	0	0	0
WT111(DD045F3F1DEA)	3.8	13108	2022-11-28 10:40:45.504	0.032	0.382	0.94	0	0	0	22.088	-1.802	-28.652	0	0	0	0	0	0	0
WT111(DD045F3F1DEA)	3.8	13108	2022-11-28 10:40:45.504	0.032	0.382	0.94	0	0	0	22.088	-1.802	-28.652	0	0	0	0	0	0	0
WT111(DD045F3F1DEA)	3.8	13108	2022-11-28 10:40:45.504	0.032	0.381	0.939	0	0	0	22.088	-1.802	-28.652	0	0	0	0	0	0	0
WT111(DD045F3F1DEA)	3.8	13108	2022-11-28 10:40:45.504	0.032	0.381	0.939	0	0	0	22.088	-1.802	-28.652	0	0	0	0	0	0	0
WT333(F4E4E1AF1293)	3.8	13105	2022-11-28 10:40:45.504	0.014	0.077	1.013	0	0	0	4.433	-0.791	13.403	0	0	0	0	0	0	0
WT333(F4E4E1AF1293)	3.8	13105	2022-11-28 10:40:45.504	0.014	0.077	1.013	0	0	0	4.433	-0.791	13.403	0	0	0	0	0	0	0
WT333(F4E4E1AF1293)	3.8	13105	2022-11-28 10:40:45.504	0.014	0.077	1.013	0	0	0	4.433	-0.791	13.403	0	0	0	0	0	0	0
WT333(F4E4E1AF1293)	3.8	13105	2022-11-28 10:40:45.504	0.014	0.077	1.013	0	0	0	4.433	-0.791	13.403	0	0	0	0	0	0	0
WT333(F4E4E1AF1293)	3.8	13105	2022-11-28 10:40:45.504	0.014	0.079	1.014	0	0	0	4.433	-0.791	13.403	0	0	0	0	0	0	0
WT333(F4E4E1AF1293)	3.8	13105	2022-11-28 10:40:45.504	0.014	0.079	1.014	0	0	0	4.433	-0.791	13.403	0	0	0	0	0	0	0
WT333(F4E4E1AF1293)	3.8	13105	2022-11-28 10:40:45.504	0.014	0.079	1.014	0	0	0	4.433	-0.791	13.403	0	0	0	0	0	0	0
WT333(F4E4E1AF1293)	3.8	13105	2022-11-28 10:40:45.504	0.014	0.079	1.014	0	0	0	4.433	-0.791	13.403	0	0	0	0	0	0	0
WT333(F4E4E1AF1293)	3.8	13105	2022-11-28 10:40:45.504	0.014	0.079	1.014	0	0	0	4.433	-0.791	13.403	0	0	0	0	0	0	0
WT333(F4E4E1AF1293)	3.8	13105	2022-11-28 10:40:45.504	0.014	0.079	1.014	0	0	0	4.433	-0.791	13.403	0	0	0	0	0	0	0
WT333(F4E4E1AF1293)	3.8	13105	2022-11-28 10:40:45.504	0.014	0.079	1.014	0	0	0	4.433	-0.791	13.403	0	0	0	0	0	0	0
WT333(F4E4E1AF1293)	3.8	13105	2022-11-28 10:40:45.504	0.014	0.079	1.014	0	0	0	4.433	-0.791	13.403	0	0	0	0	0	0	0
WT333(F4E4E1AF1293)	3.8	13105	2022-11-28 10:40:45.504	0.014	0.078	1.014	0	0	0	4.433	-0.791	13.403	0	0	0	0	0	0	0
WT333(F4E4E1AF1293)	3.8	13105	2022-11-28 10:40:45.504	0.014	0.078	1.014	0	0	0	4.433	-0.791	13.403	0	0	0	0	0	0	0
WT333(F4E4E1AF1293)	3.8	13105	2022-11-28 10:40:45.504	0.014	0.078	1.014	0	0	0	4.433	-0.791	13.403	0	0	0	0	0	0	0
WT333(F4E4E1AF1293)	3.8	13105	2022-11-28 10:40:45.504	0.014	0.078	1.014	0	0	0	4.433	-0.791	13.403	0	0	0	0	0	0	0
WT222(CAA14FCCF874)	3.75	13105	2022-11-28 10:40:45.550	0.03	-0.003	0.999	0	0	0	-0.17	-1.73	82.425	0	0	0	0	0	0	0
WT222(CAA14FCCF874)	3.75	13105	2022-11-28 10:40:45.550	0.03	-0.003	0.999	0	0	0	-0.17	-1.73	82.425	0	0	0	0	0	0	0
WT222(CAA14FCCF874)	3.75	13105	2022-11-28 10:40:45.550	0.03	-0.003	0.999	0	0	0	-0.17	-1.73	82.425	0	0	0	0	0	0	0
WT222(CAA14FCCF874)	3.75	13105	2022-11-28 10:40:45.550	0.03	-0.003	0.999	0	0	0	-0.17	-1.73	82.425	0	0	0	0	0	0	0
WT222(CAA14FCCF874)	3.75	13105	2022-11-28 10:40:45.550	0.03	-0.003	0.999	0	0	0	-0.17	-1.73	82.425	0	0	0	0	0	0	0
WT222(CAA14FCCF874)	3.75	13105	2022-11-28 10:40:45.550	0.03	-0.003	0.999	0	0	0	-0.17	-1.73	82.425	0	0	0	0	0	0	0
WT222(CAA14FCCF874)	3.75	13105	2022-11-28 10:40:45.550	0.029	-0.002	0.999	0	0	0	-0.17	-1.73	82.425	0	0	0	0	0	0	0
WT222(CAA14FCCF874)	3.75	13105	2022-11-28 10:40:45.550	0.029	-0.002	0.999	0	0	0	-0.17	-1.73	82.425	0	0	0	0	0	0	0
WT111(DD045F3F1DEA)	3.8	13108	2022-11-28 10:40:45.550	0.032	0.381	0.939	0	0	0	22.088	-1.802	-28.652	0	0	0	0	0	0	0
WT111(DD045F3F1DEA)	3.8	13108	2022-11-28 10:40:45.550	0.032	0.381	0.939	0	0	0	22.088	-1.802	-28.652	0	0	0	0	0	0	0
WT111(DD045F3F1DEA)	3.8	13108	2022-11-28 10:40:45.550	0.032	0.38	0.939	0	0	0	22.088	-1.802	-28.652	0	0	0	0	0	0	0
WT111(DD045F3F1DEA)	3.8	13108	2022-11-28 10:40:45.550	0.032	0.38	0.939	0	0	0	22.088	-1.802	-28.652	0	0	0	0	0	0	0
WT111(DD045F3F1DEA)	3.8	13108	2022-11-28 10:40:45.550	0.032	0.38	0.939	0	0	0	22.088	-1.802	-28.652	0	0	0	0	0	0	0
WT111(DD045F3F1DEA)	3.8	13108	2022-11-28 10:40:45.550	0.032	0.38	0.939	0	0	0	22.088	-1.802	-28.652	0	0	0	0	0	0	0
WT111(DD045F3F1DEA)	3.8	13108	2022-11-28 10:40:45.550	0.032	0.383	0.94	0	0	0	22.088	-1.802	-28.652	0	0	0	0	0	0	0
WT111(DD045F3F1DEA)	3.8	13108	2022-11-28 10:40:45.550	0.032	0.383	0.94	0	0	0	22.088	-1.802	-28.652	0	0	0	0	0	0	0
WT111(DD045F3F1DEA)	3.8	13108	2022-11-28 10:40:45.566	0.032	0.383	0.94	0	0	0	22.088	-1.802	-28.652	0	0	0	0	0	0	0
WT111(DD045F3F1DEA)	3.8	13108	2022-11-28 10:40:45.566	0.032	0.383	0.94	0	0	0	22.088	-1.802	-28.652	0	0	0	0	0	0	0
WT111(DD045F3F1DEA)	3.8	13108	2022-11-28 10:40:45.566	0.031	0.379	0.938	0	0	0	22.088	-1.802	-28.652	0	0	0	0	0	0	0
WT111(DD045F3F1DEA)	3.8	13108	2022-11-28 10:40:45.566	0.031	0.379	0.938	0	0	0	22.088	-1.802	-28.652	0	0	0	0	0	0	0
WT111(DD045F3F1DEA)	3.8	13108	2022-11-28 10:40:45.566	0.031	0.379	0.938	0	0	0	22.088	-1.802	-28.652	0	0	0	0	0	0	0
WT111(DD045F3F1DEA)	3.8	13108	2022-11-28 10:40:45.566	0.031	0.379	0.938	0	0	0	22.088	-1.802	-28.652	0	0	0	0	0	0	0
WT111(DD045F3F1DEA)	3.8	13108	2022-11-28 10:40:45.566	0.032	0.383	0.94	0	0	0	22.088	-1.802	-28.652	0	0	0	0	0	0	0
WT111(DD045F3F1DEA)	3.8	13108	2022-11-28 10:40:45.566	0.032	0.383	0.94	0	0	0	22.088	-1.802	-28.652	0	0	0	0	0	0	0
WT333(F4E4E1AF1293)	3.8	13105	2022-11-28 10:40:45.566	0.014	0.08	1.014	0	0	0	4.433	-0.791	13.403	0	0	0	0	0	0	0
WT333(F4E4E1AF1293)	3.8	13105	2022-11-28 10:40:45.566	0.014	0.08	1.014	0	0	0	4.433	-0.791	13.403	0	0	0	0	0	0	0
WT333(F4E4E1AF1293)	3.8	13105	2022-11-28 10:40:45.566	0.014	0.08	1.014	0	0	0	4.433	-0.791	13.403	0	0	0	0	0	0	0
WT333(F4E4E1AF1293)	3.8	13105	2022-11-28 10:40:45.566	0.014	0.08	1.014	0	0	0	4.438	-0.791	13.403	0	0	0	0	0	0	0
WT333(F4E4E1AF1293)	3.8	13105	2022-11-28 10:40:45.566	0.014	0.078	1.014	0	0	0	4.438	-0.791	13.403	0	0	0	0	0	0	0
WT333(F4E4E1AF1293)	3.8	13105	2022-11-28 10:40:45.566	0.014	0.078	1.014	0	0	0	4.438	-0.791	13.403	0	0	0	0	0	0	0
WT333(F4E4E1AF1293)	3.8	13105	2022-11-28 10:40:45.566	0.014	0.078	1.014	0	0	0	4.438	-0.791	13.403	0	0	0	0	0	0	0
WT333(F4E4E1AF1293)	3.8	13105	2022-11-28 10:40:45.566	0.014	0.078	1.014	0	0	0	4.438	-0.791	13.403	0	0	0	0	0	0	0
WT222(CAA14FCCF874)	3.75	13105	2022-11-28 10:40:45.582	0.029	-0.002	0.999	0	0	0	-0.17	-1.73	82.425	0	0	0	0	0	0	0
WT222(CAA14FCCF874)	3.75	13105	2022-11-28 10:40:45.582	0.029	-0.002	0.999	0	0	0	-0.17	-1.73	82.425	0	0	0	0	0	0	0
WT222(CAA14FCCF874)	3.75	13105	2022-11-28 10:40:45.582	0.03	-0.004	1	0	0	0	-0.17	-1.73	82.425	0	0	0	0	0	0	0
WT222(CAA14FCCF874)	3.75	13105	2022-11-28 10:40:45.582	0.03	-0.004	1	0	0	0	-0.17	-1.73	82.425	0	0	0	0	0	0	0
WT222(CAA14FCCF874)	3.75	13105	2022-11-28 10:40:45.582	0.03	-0.004	1	0	0	0	-0.17	-1.73	82.425	0	0	0	0	0	0	0
WT222(CAA14FCCF874)	3.75	13105	2022-11-28 10:40:45.582	0.03	-0.004	1	0	0	0	-0.17	-1.73	82.425	0	0	0	0	0	0	0
WT222(CAA14FCCF874)	3.75	13105	2022-11-28 10:40:45.582	0.031	-0.001	0.999	0	0	0	-0.17	-1.73	82.425	0	0	0	0	0	0	0
WT222(CAA14FCCF874)	3.75	13105	2022-11-28 10:40:45.582	0.031	-0.001	0.999	0	0	0	-0.17	-1.73	82.425	0	0	0	0	0	0	0
WT333(F4E4E1AF1293)	3.8	13105	2022-11-28 10:40:45.598	0.014	0.08	1.014	0	0	0	4.438	-0.791	13.403	0	0	0	0	0	0	0
WT333(F4E4E1AF1293)	3.8	13105	2022-11-28 10:40:45.598	0.014	0.08	1.014	0	0	0	4.438	-0.791	13.403	0	0	0	0	0	0	0
WT333(F4E4E1AF1293)	3.8	13105	2022-11-28 10:40:45.598	0.014	0.08	1.014	0	0	0	4.438	-0.791	13.403	0	0	0	0	0	0	0
WT333(F4E4E1AF1293)	3.8	13105	2022-11-28 10:40:45.598	0.014	0.08	1.014	0	0	0	4.438	-0.791	13.403	0	0	0	0	0	0	0
WT333(F4E4E1AF1293)	3.8	13105	2022-11-28 10:40:45.598	0.014	0.079	1.014	0	0	0	4.438	-0.791	13.403	0	0	0	0	0	0	0
WT333(F4E4E1AF1293)	3.8	13105	2022-11-28 10:40:45.598	0.014	0.079	1.014	0	0	0	4.438	-0.791	13.403	0	0	0	0	0	0	0
WT333(F4E4E1AF1293)	3.8	13105	2022-11-28 10:40:45.598	0.014	0.079	1.014	0	0	0	4.438	-0.791	13.403	0	0	0	0	0	0	0
WT333(F4E4E1AF1293)	3.8	13105	2022-11-28 10:40:45.598	0.014	0.079	1.014	0	0	0	4.438	-0.791	13.403	0	0	0	0	0	0	0
WT111(DD045F3F1DEA)	3.8	13108	2022-11-28 10:40:45.613	0.032	0.383	0.94	0	0	0	22.088	-1.802	-28.652	0	0	0	0	0	0	0
WT111(DD045F3F1DEA)	3.8	13108	2022-11-28 10:40:45.613	0.032	0.383	0.94	0	0	0	22.088	-1.802	-28.652	0	0	0	0	0	0	0
WT111(DD045F3F1DEA)	3.8	13108	2022-11-28 10:40:45.613	0.032	0.381	0.939	0	0	0	22.088	-1.802	-28.652	0	0	0	0	0	0	0
WT111(DD045F3F1DEA)	3.8	13108	2022-11-28 10:40:45.613	0.032	0.381	0.939	0	0	0	22.088	-1.802	-28.652	0	0	0	0	0	0	0
WT111(DD045F3F1DEA)	3.8	13108	2022-11-28 10:40:45.613	0.032	0.381	0.939	0	0	0	22.088	-1.802	-28.652	0	0	0	0	0	0	0
WT111(DD045F3F1DEA)	3.8	13108	2022-11-28 10:40:45.613	0.032	0.381	0.939	0	0	0	22.088	-1.802	-28.652	0	0	0	0	0	0	0
WT111(DD045F3F1DEA)	3.8	13108	2022-11-28 10:40:45.613	0.032	0.381	0.939	0	0	0	22.088	-1.802	-28.652	0	0	0	0	0	0	0
WT111(DD045F3F1DEA)	3.8	13108	2022-11-28 10:40:45.613	0.032	0.381	0.939	0	0	0	22.088	-1.802	-28.652	0	0	0	0	0	0	0
WT222(CAA14FCCF874)	3.75	13105	2022-11-28 10:40:45.629	0.03	-0.003	1	0	0	0	-0.17	-1.73	82.425	0	0	0	0	0	0	0
WT222(CAA14FCCF874)	3.75	13105	2022-11-28 10:40:45.629	0.03	-0.003	1	0	0	0	-0.17	-1.73	82.425	0	0	0	0	0	0	0
WT222(CAA14FCCF874)	3.75	13105	2022-11-28 10:40:45.629	0.03	-0.001	0.999	0	0	0	-0.17	-1.73	82.425	0	0	0	0	0	0	0
WT222(CAA14FCCF874)	3.75	13105	2022-11-28 10:40:45.629	0.03	-0.001	0.999	0	0	0	-0.17	-1.73	82.425	0	0	0	0	0	0	0
WT222(CAA14FCCF874)	3.75	13105	2022-11-28 10:40:45.629	0.03	-0.001	0.999	0	0	0	-0.17	-1.73	82.425	0	0	0	0	0	0	0
WT222(CAA14FCCF874)	3.75	13105	2022-11-28 10:40:45.629	0.03	-0.001	0.999	0	0	0	-0.17	-1.73	82.425	0	0	0	0	0	0	0
WT222(CAA14FCCF874)	3.75	13105	2022-11-28 10:40:45.629	0.03	-0.004	1	0	0	0	-0.17	-1.73	82.425	0	0	0	0	0	0	0
WT222(CAA14FCCF874)	3.75	13105	2022-11-28 10:40:45.629	0.03	-0.004	1	0	0	0	-0.17	-1.73	82.425	0	0	0	0	0	0	0
WT111(DD045F3F1DEA)	3.8	13108	2022-11-28 10:40:45.644	0.032	0.381	0.939	0	0	0	22.088	-1.802	-28.652	0	0	0	0	0	0	0
WT111(DD045F3F1DEA)	3.8	13108	2022-11-28 10:40:45.644	0.032	0.381	0.939	0	0	0	22.088	-1.802	-28.652	0	0	0	0	0	0	0
WT111(DD045F3F1DEA)	3.8	13108	2022-11-28 10:40:45.644	0.032	0.383	0.94	0	0	0	22.088	-1.802	-28.652	0	0	0	0	0	0	0
WT111(DD045F3F1DEA)	3.8	13108	2022-11-28 10:40:45.644	0.032	0.383	0.94	0	0	0	22.088	-1.802	-28.652	0	0	0	0	0	0	0
WT111(DD045F3F1DEA)	3.8	13108	2022-11-28 10:40:45.644	0.032	0.383	0.94	0	0	0	22.088	-1.802	-28.652	0	0	0	0	0	0	0
WT111(DD045F3F1DEA)	3.8	13108	2022-11-28 10:40:45.644	0.032	0.383	0.94	0	0	0	22.088	-1.802	-28.652	0	0	0	0	0	0	0
WT111(DD045F3F1DEA)	3.8	13108	2022-11-28 10:40:45.644	0.032	0.379	0.939	0	0	0	22.088	-1.802	-28.652	0	0	0	0	0	0	0
WT111(DD045F3F1DEA)	3.8	13108	2022-11-28 10:40:45.644	0.032	0.379	0.939	0	0	0	22.088	-1.802	-28.652	0	0	0	0	0	0	0
WT333(F4E4E1AF1293)	3.8	13105	2022-11-28 10:40:45.660	0.014	0.078	1.014	0	0	0	4.438	-0.791	13.403	0	0	0	0	0	0	0
WT333(F4E4E1AF1293)	3.8	13105	2022-11-28 10:40:45.660	0.014	0.078	1.014	0	0	0	4.438	-0.791	13.403	0	0	0	0	0	0	0
WT333(F4E4E1AF1293)	3.8	13105	2022-11-28 10:40:45.660	0.014	0.078	1.014	0	0	0	4.438	-0.791	13.403	0	0	0	0	0	0	0
WT333(F4E4E1AF1293)	3.8	13105	2022-11-28 10:40:45.660	0.014	0.078	1.014	0	0	0	4.438	-0.791	13.403	0	0	0	0	0	0	0
WT333(F4E4E1AF1293)	3.8	13105	2022-11-28 10:40:45.660	0.014	0.08	1.014	0	0	0	4.438	-0.791	13.403	0	0	0	0	0	0	0
WT333(F4E4E1AF1293)	3.8	13105	2022-11-28 10:40:45.660	0.014	0.08	1.014	0	0	0	4.438	-0.791	13.403	0	0	0	0	0	0	0
WT333(F4E4E1AF1293)	3.8	13105	2022-11-28 10:40:45.660	0.014	0.08	1.014	0	0	0	4.438	-0.791	13.403	0	0	0	0	0	0	0
WT333(F4E4E1AF1293)	3.8	13105	2022-11-28 10:40:45.660	0.014	0.08	1.014	0	0	0	4.438	-0.791	13.403	0	0	0	0	0	0	0
WT222(CAA14FCCF874)	3.75	13105	2022-11-28 10:40:45.660	0.03	-0.004	1	0	0	0	-0.17	-1.73	82.425	0	0	0	0	0	0	0
WT222(CAA14FCCF874)	3.75	13105	2022-11-28 10:40:45.660	0.03	-0.004	1	0	0	0	-0.17	-1.73	82.425	0	0	0	0	0	0	0
WT222(CAA14FCCF874)	3.75	13105	2022-11-28 10:40:45.660	0.03	-0.001	0.999	0	0	0	-0.17	-1.73	82.425	0	0	0	0	0	0	0
WT222(CAA14FCCF874)	3.75	13105	2022-11-28 10:40:45.660	0.03	-0.001	0.999	0	0	0	-0.17	-1.73	82.425	0	0	0	0	0	0	0
WT222(CAA14FCCF874)	3.75	13105	2022-11-28 10:40:45.660	0.03	-0.001	0.999	0	0	0	-0.17	-1.73	82.425	0	0	0	0	0	0	0
WT222(CAA14FCCF874)	3.75	13105	2022-11-28 10:40:45.660	0.03	-0.001	0.999	0	0	0	-0.17	-1.73	82.425	0	0	0	0	0	0	0
WT222(CAA14FCCF874)	3.75	13105	2022-11-28 10:40:45.660	0.03	-0.003	1	0	0	0	-0.17	-1.73	82.425	0	0	0	0	0	0	0
WT222(CAA14FCCF874)	3.75	13105	2022-11-28 10:40:45.660	0.03	-0.003	1	0	0	0	-0.17	-1.73	82.425	0	0	0	0	0	0	0
WT111(DD045F3F1DEA)	3.8	13108	2022-11-28 10:40:45.675	0.032	0.379	0.939	0	0	0	22.088	-1.802	-28.652	0	0	0	0	0	0	0
WT111(DD045F3F1DEA)	3.8	13108	2022-11-28 10:40:45.675	0.032	0.379	0.939	0	0	0	22.088	-1.802	-28.652	0	0	0	0	0	0	0
WT111(DD045F3F1DEA)	3.8	13108	2022-11-28 10:40:45.675	0.032	0.383	0.94	0	0	0	22.088	-1.802	-28.652	0	0	0	0	0	0	0
WT111(DD045F3F1DEA)	3.8	13108	2022-11-28 10:40:45.675	0.032	0.383	0.94	0	0	0	22.088	-1.802	-28.652	0	0	0	0	0	0	0
WT111(DD045F3F1DEA)	3.8	13108	2022-11-28 10:40:45.675	0.032	0.383	0.94	0	0	0	22.088	-1.802	-28.652	0	0	0	0	0	0	0
WT111(DD045F3F1DEA)	3.8	13108	2022-11-28 10:40:45.675	0.032	0.383	0.94	0	0	0	22.088	-1.802	-28.652	0	0	0	0	0	0	0
WT111(DD045F3F1DEA)	3.8	13108	2022-11-28 10:40:45.675	0.032	0.381	0.94	0	0	0	22.088	-1.802	-28.652	0	0	0	0	0	0	0
WT111(DD045F3F1DEA)	3.8	13108	2022-11-28 10:40:45.675	0.032	0.381	0.94	0	0	0	22.088	-1.802	-28.652	0	0	0	0	0	0	0
WT222(CAA14FCCF874)	3.75	13105	2022-11-28 10:40:45.691	0.03	-0.001	0.999	0	0	0	-0.17	-1.73	82.425	0	0	0	0	0	0	0
WT222(CAA14FCCF874)	3.75	13105	2022-11-28 10:40:45.691	0.03	-0.001	0.999	0	0	0	-0.17	-1.73	82.425	0	0	0	0	0	0	0
WT222(CAA14FCCF874)	3.75	13105	2022-11-28 10:40:45.691	0.03	-0.004	1	0	0	0	-0.17	-1.73	82.425	0	0	0	0	0	0	0
WT222(CAA14FCCF874)	3.75	13105	2022-11-28 10:40:45.691	0.03	-0.004	1	0	0	0	-0.17	-1.73	82.425	0	0	0	0	0	0	0
WT222(CAA14FCCF874)	3.75	13105	2022-11-28 10:40:45.691	0.03	-0.004	1	0	0	0	-0.17	-1.73	82.425	0	0	0	0	0	0	0
WT222(CAA14FCCF874)	3.75	13105	2022-11-28 10:40:45.691	0.03	-0.004	1	0	0	0	-0.17	-1.73	82.425	0	0	0	0	0	0	0
WT222(CAA14FCCF874)	3.75	13105	2022-11-28 10:40:45.691	0.03	-0.003	0.999	0	0	0	-0.17	-1.73	82.425	0	0	0	0	0	0	0
WT222(CAA14FCCF874)	3.75	13105	2022-11-28 10:40:45.691	0.03	-0.003	0.999	0	0	0	-0.17	-1.73	82.425	0	0	0	0	0	0	0
WT333(F4E4E1AF1293)	3.8	13105	2022-11-28 10:40:45.707	0.014	0.078	1.013	0	0	0	4.438	-0.791	13.403	0	0	0	0	0	0	0
WT333(F4E4E1AF1293)	3.8	13105	2022-11-28 10:40:45.707	0.014	0.078	1.013	0	0	0	4.438	-0.791	13.403	0	0	0	0	0	0	0
WT333(F4E4E1AF1293)	3.8	13105	2022-11-28 10:40:45.707	0.014	0.078	1.013	0	0	0	4.438	-0.791	13.403	0	0	0	0	0	0	0
WT333(F4E4E1AF1293)	3.8	13105	2022-11-28 10:40:45.707	0.014	0.078	1.013	0	0	0	4.438	-0.791	13.403	0	0	0	0	0	0	0
WT333(F4E4E1AF1293)	3.8	13105	2022-11-28 10:40:45.707	0.014	0.08	1.013	0	0	0	4.438	-0.791	13.403	0	0	0	0	0	0	0
WT333(F4E4E1AF1293)	3.8	13105	2022-11-28 10:40:45.707	0.014	0.08	1.013	0	0	0	4.438	-0.791	13.403	0	0	0	0	0	0	0
WT333(F4E4E1AF1293)	3.8	13105	2022-11-28 10:40:45.707	0.014	0.08	1.013	0	0	0	4.438	-0.791	13.403	0	0	0	0	0	0	0
WT333(F4E4E1AF1293)	3.8	13105	2022-11-28 10:40:45.707	0.014	0.08	1.013	0	0	0	4.438	-0.791	13.403	0	0	0	0	0	0	0
WT333(F4E4E1AF1293)	3.8	13105	2022-11-28 10:40:45.722	0.014	0.078	1.013	0	0	0	4.438	-0.791	13.403	0	0	0	0	0	0	0
WT333(F4E4E1AF1293)	3.8	13105	2022-11-28 10:40:45.722	0.014	0.078	1.013	0	0	0	4.438	-0.791	13.403	0	0	0	0	0	0	0
WT333(F4E4E1AF1293)	3.8	13105	2022-11-28 10:40:45.722	0.014	0.078	1.013	0	0	0	4.438	-0.791	13.403	0	0	0	0	0	0	0
WT333(F4E4E1AF1293)	3.8	13105	2022-11-28 10:40:45.722	0.014	0.078	1.013	0	0	0	4.438	-0.791	13.403	0	0	0	0	0	0	0
WT333(F4E4E1AF1293)	3.8	13105	2022-11-28 10:40:45.722	0.014	0.079	1.014	0	0	0	4.438	-0.791	13.403	0	0	0	0	0	0	0
WT333(F4E4E1AF1293)	3.8	13105	2022-11-28 10:40:45.722	0.014	0.079	1.014	0	0	0	4.438	-0.791	13.403	0	0	0	0	0	0	0
WT333(F4E4E1AF1293)	3.8	13105	2022-11-28 10:40:45.722	0.014	0.079	1.014	0	0	0	4.438	-0.791	13.403	0	0	0	0	0	0	0
WT333(F4E4E1AF1293)	3.8	13105	2022-11-28 10:40:45.722	0.014	0.079	1.014	0	0	0	4.438	-0.791	13.403	0	0	0	0	0	0	0
WT222(CAA14FCCF874)	3.75	13105	2022-11-28 10:40:45.722	0.03	-0.004	0.999	0	0	0	-0.17	-1.73	82.425	0	0	0	0	0	0	0
WT222(CAA14FCCF874)	3.75	13105	2022-11-28 10:40:45.722	0.03	-0.004	0.999	0	0	0	-0.17	-1.73	82.425	0	0	0	0	0	0	0
WT222(CAA14FCCF874)	3.75	13105	2022-11-28 10:40:45.722	0.03	-0.001	0.999	0	0	0	-0.17	-1.73	82.425	0	0	0	0	0	0	0
WT222(CAA14FCCF874)	3.75	13105	2022-11-28 10:40:45.722	0.03	-0.001	0.999	0	0	0	-0.17	-1.73	82.425	0	0	0	0	0	0	0
WT222(CAA14FCCF874)	3.75	13105	2022-11-28 10:40:45.722	0.03	-0.001	0.999	0	0	0	-0.17	-1.73	82.425	0	0	0	0	0	0	0
WT222(CAA14FCCF874)	3.75	13105	2022-11-28 10:40:45.722	0.03	-0.004	1	0	0	0	-0.17	-1.73	82.425	0	0	0	0	0	0	0
WT222(CAA14FCCF874)	3.75	13105	2022-11-28 10:40:45.722	0.03	-0.004	1	0	0	0	-0.17	-1.73	82.425	0	0	0	0	0	0	0
WT222(CAA14FCCF874)	3.75	13105	2022-11-28 10:40:45.722	0.03	-0.004	1	0	0	0	-0.17	-1.73	82.425	0	0	0	0	0	0	0
WT111(DD045F3F1DEA)	3.8	13108	2022-11-28 10:40:45.738	0.032	0.381	0.94	0	0	0	22.088	-1.802	-28.652	0	0	0	0	0	0	0
WT111(DD045F3F1DEA)	3.8	13108	2022-11-28 10:40:45.738	0.032	0.381	0.94	0	0	0	22.088	-1.802	-28.652	0	0	0	0	0	0	0
WT111(DD045F3F1DEA)	3.8	13108	2022-11-28 10:40:45.738	0.032	0.381	0.939	0	0	0	22.088	-1.802	-28.652	0	0	0	0	0	0	0
WT111(DD045F3F1DEA)	3.8	13108	2022-11-28 10:40:45.738	0.032	0.381	0.939	0	0	0	22.088	-1.802	-28.652	0	0	0	0	0	0	0
WT111(DD045F3F1DEA)	3.8	13108	2022-11-28 10:40:45.738	0.032	0.381	0.939	0	0	0	22.088	-1.802	-28.652	0	0	0	0	0	0	0
WT111(DD045F3F1DEA)	3.8	13108	2022-11-28 10:40:45.738	0.032	0.381	0.939	0	0	0	22.088	-1.802	-28.652	0	0	0	0	0	0	0
WT111(DD045F3F1DEA)	3.8	13108	2022-11-28 10:40:45.738	0.031	0.382	0.94	0	0	0	22.088	-1.802	-28.652	0	0	0	0	0	0	0
WT111(DD045F3F1DEA)	3.8	13108	2022-11-28 10:40:45.738	0.031	0.382	0.94	0	0	0	22.088	-1.802	-28.652	0	0	0	0	0	0	0
WT111(DD045F3F1DEA)	3.8	13108	2022-11-28 10:40:45.769	0.031	0.382	0.94	0	0	0	22.088	-1.802	-28.652	0	0	0	0	0	0	0
WT111(DD045F3F1DEA)	3.8	13108	2022-11-28 10:40:45.769	0.031	0.382	0.94	0	0	0	22.088	-1.802	-28.652	0	0	0	0	0	0	0
WT111(DD045F3F1DEA)	3.8	13108	2022-11-28 10:40:45.769	0.032	0.38	0.939	0	0	0	22.088	-1.802	-28.652	0	0	0	0	0	0	0
WT111(DD045F3F1DEA)	3.8	13108	2022-11-28 10:40:45.769	0.032	0.38	0.939	0	0	0	22.088	-1.802	-28.652	0	0	0	0	0	0	0
WT111(DD045F3F1DEA)	3.8	13108	2022-11-28 10:40:45.769	0.032	0.38	0.939	0	0	0	22.088	-1.802	-28.652	0	0	0	0	0	0	0
WT111(DD045F3F1DEA)	3.8	13108	2022-11-28 10:40:45.769	0.032	0.38	0.939	0	0	0	22.088	-1.802	-28.652	0	0	0	0	0	0	0
WT111(DD045F3F1DEA)	3.8	13108	2022-11-28 10:40:45.769	0.032	0.383	0.941	0	0	0	22.088	-1.802	-28.652	0	0	0	0	0	0	0
WT111(DD045F3F1DEA)	3.8	13108	2022-11-28 10:40:45.769	0.032	0.383	0.941	0	0	0	22.088	-1.802	-28.652	0	0	0	0	0	0	0
WT333(F4E4E1AF1293)	3.8	13105	2022-11-28 10:40:45.769	0.014	0.08	1.014	0	0	0	4.438	-0.791	13.403	0	0	0	0	0	0	0
WT333(F4E4E1AF1293)	3.8	13105	2022-11-28 10:40:45.769	0.014	0.08	1.014	0	0	0	4.438	-0.791	13.403	0	0	0	0	0	0	0
WT333(F4E4E1AF1293)	3.8	13105	2022-11-28 10:40:45.769	0.014	0.08	1.014	0	0	0	4.438	-0.791	13.403	0	0	0	0	0	0	0
WT333(F4E4E1AF1293)	3.8	13105	2022-11-28 10:40:45.769	0.014	0.08	1.014	0	0	0	4.438	-0.791	13.403	0	0	0	0	0	0	0
WT333(F4E4E1AF1293)	3.8	13105	2022-11-28 10:40:45.769	0.014	0.078	1.013	0	0	0	4.438	-0.791	13.403	0	0	0	0	0	0	0
WT333(F4E4E1AF1293)	3.8	13105	2022-11-28 10:40:45.769	0.014	0.078	1.013	0	0	0	4.438	-0.791	13.403	0	0	0	0	0	0	0
WT333(F4E4E1AF1293)	3.8	13105	2022-11-28 10:40:45.769	0.014	0.078	1.013	0	0	0	4.438	-0.791	13.403	0	0	0	0	0	0	0
WT333(F4E4E1AF1293)	3.8	13105	2022-11-28 10:40:45.769	0.014	0.078	1.013	0	0	0	4.438	-0.791	13.403	0	0	0	0	0	0	0
WT111(DD045F3F1DEA)	3.8	13108	2022-11-28 10:40:45.801	0.032	0.383	0.941	0	0	0	22.088	-1.802	-28.652	0	0	0	0	0	0	0
WT111(DD045F3F1DEA)	3.8	13108	2022-11-28 10:40:45.801	0.032	0.383	0.941	0	0	0	22.088	-1.802	-28.652	0	0	0	0	0	0	0
WT111(DD045F3F1DEA)	3.8	13108	2022-11-28 10:40:45.801	0.032	0.38	0.939	0	0	0	22.088	-1.802	-28.652	0	0	0	0	0	0	0
WT111(DD045F3F1DEA)	3.8	13108	2022-11-28 10:40:45.801	0.032	0.38	0.939	0	0	0	22.088	-1.802	-28.652	0	0	0	0	0	0	0
WT111(DD045F3F1DEA)	3.8	13108	2022-11-28 10:40:45.801	0.032	0.38	0.939	0	0	0	22.088	-1.802	-28.652	0	0	0	0	0	0	0
WT111(DD045F3F1DEA)	3.8	13108	2022-11-28 10:40:45.801	0.032	0.38	0.939	0	0	0	22.088	-1.802	-28.652	0	0	0	0	0	0	0
WT111(DD045F3F1DEA)	3.8	13108	2022-11-28 10:40:45.801	0.032	0.382	0.94	0	0	0	22.088	-1.802	-28.652	0	0	0	0	0	0	0
WT111(DD045F3F1DEA)	3.8	13108	2022-11-28 10:40:45.801	0.032	0.382	0.94	0	0	0	22.088	-1.802	-28.652	0	0	0	0	0	0	0
WT222(CAA14FCCF874)	3.75	13105	2022-11-28 10:40:45.816	0.03	-0.004	1	0	0	0	-0.17	-1.73	82.425	0	0	0	0	0	0	0
WT222(CAA14FCCF874)	3.75	13105	2022-11-28 10:40:45.816	0.03	-0.002	1	0	0	0	-0.17	-1.73	82.425	0	0	0	0	0	0	0
WT222(CAA14FCCF874)	3.75	13105	2022-11-28 10:40:45.816	0.03	-0.002	1	0	0	0	-0.17	-1.73	82.425	0	0	0	0	0	0	0
WT222(CAA14FCCF874)	3.75	13105	2022-11-28 10:40:45.816	0.03	-0.002	1	0	0	0	-0.17	-1.73	82.425	0	0	0	0	0	0	0
WT222(CAA14FCCF874)	3.75	13105	2022-11-28 10:40:45.816	0.03	-0.002	1	0	0	0	-0.17	-1.73	82.425	0	0	0	0	0	0	0
WT222(CAA14FCCF874)	3.75	13105	2022-11-28 10:40:45.816	0.03	-0.003	0.999	0	0	0	-0.17	-1.73	82.425	0	0	0	0	0	0	0
WT222(CAA14FCCF874)	3.75	13105	2022-11-28 10:40:45.816	0.03	-0.003	0.999	0	0	0	-0.17	-1.73	82.425	0	0	0	0	0	0	0
WT222(CAA14FCCF874)	3.75	13105	2022-11-28 10:40:45.816	0.03	-0.003	0.999	0	0	0	-0.17	-1.73	82.425	0	0	0	0	0	0	0
WT333(F4E4E1AF1293)	3.8	13105	2022-11-28 10:40:45.832	0.014	0.08	1.013	0	0	0	4.438	-0.791	13.403	0	0	0	0	0	0	0
WT333(F4E4E1AF1293)	3.8	13105	2022-11-28 10:40:45.832	0.014	0.08	1.013	0	0	0	4.438	-0.791	13.403	0	0	0	0	0	0	0
WT333(F4E4E1AF1293)	3.8	13105	2022-11-28 10:40:45.832	0.014	0.08	1.013	0	0	0	4.438	-0.791	13.403	0	0	0	0	0	0	0
WT333(F4E4E1AF1293)	3.8	13105	2022-11-28 10:40:45.832	0.014	0.08	1.013	0	0	0	4.438	-0.791	13.403	0	0	0	0	0	0	0
WT333(F4E4E1AF1293)	3.8	13105	2022-11-28 10:40:45.832	0.014	0.079	1.014	0	0	0	4.438	-0.791	13.403	0	0	0	0	0	0	0
WT333(F4E4E1AF1293)	3.8	13105	2022-11-28 10:40:45.832	0.014	0.079	1.014	0	0	0	4.438	-0.791	13.403	0	0	0	0	0	0	0
WT333(F4E4E1AF1293)	3.8	13105	2022-11-28 10:40:45.832	0.014	0.079	1.014	0	0	0	4.438	-0.791	13.403	0	0	0	0	0	0	0
WT333(F4E4E1AF1293)	3.8	13105	2022-11-28 10:40:45.832	0.014	0.079	1.014	0	0	0	4.438	-0.791	13.403	0	0	0	0	0	0	0
WT222(CAA14FCCF874)	3.75	13105	2022-11-28 10:40:45.847	0.03	-0.003	0.999	0	0	0	-0.17	-1.73	82.425	0	0	0	0	0	0	0
WT222(CAA14FCCF874)	3.75	13105	2022-11-28 10:40:45.847	0.03	-0.003	0.999	0	0	0	-0.17	-1.73	82.425	0	0	0	0	0	0	0
WT222(CAA14FCCF874)	3.75	13105	2022-11-28 10:40:45.847	0.03	-0.003	0.999	0	0	0	-0.17	-1.73	82.425	0	0	0	0	0	0	0
WT222(CAA14FCCF874)	3.75	13105	2022-11-28 10:40:45.847	0.03	-0.003	0.999	0	0	0	-0.17	-1.73	82.425	0	0	0	0	0	0	0
WT222(CAA14FCCF874)	3.75	13105	2022-11-28 10:40:45.847	0.03	-0.003	0.999	0	0	0	-0.17	-1.73	82.425	0	0	0	0	0	0	0
WT222(CAA14FCCF874)	3.75	13105	2022-11-28 10:40:45.847	0.03	-0.001	0.999	0	0	0	-0.17	-1.73	82.425	0	0	0	0	0	0	0
WT222(CAA14FCCF874)	3.75	13105	2022-11-28 10:40:45.847	0.03	-0.001	0.999	0	0	0	-0.17	-1.73	82.425	0	0	0	0	0	0	0
WT222(CAA14FCCF874)	3.75	13105	2022-11-28 10:40:45.847	0.03	-0.001	0.999	0	0	0	-0.17	-1.73	82.425	0	0	0	0	0	0	0
WT111(DD045F3F1DEA)	3.8	13108	2022-11-28 10:40:45.863	0.032	0.382	0.94	0	0	0	22.088	-1.802	-28.652	0	0	0	0	0	0	0
WT111(DD045F3F1DEA)	3.8	13108	2022-11-28 10:40:45.863	0.032	0.382	0.94	0	0	0	22.088	-1.802	-28.652	0	0	0	0	0	0	0
WT111(DD045F3F1DEA)	3.8	13108	2022-11-28 10:40:45.863	0.031	0.382	0.939	0	0	0	22.088	-1.802	-28.652	0	0	0	0	0	0	0
WT111(DD045F3F1DEA)	3.8	13108	2022-11-28 10:40:45.863	0.031	0.382	0.939	0	0	0	22.088	-1.802	-28.652	0	0	0	0	0	0	0
WT111(DD045F3F1DEA)	3.8	13108	2022-11-28 10:40:45.863	0.031	0.382	0.939	0	0	0	22.088	-1.802	-28.652	0	0	0	0	0	0	0
WT111(DD045F3F1DEA)	3.8	13108	2022-11-28 10:40:45.863	0.031	0.382	0.939	0	0	0	22.088	-1.802	-28.652	0	0	0	0	0	0	0
WT111(DD045F3F1DEA)	3.8	13108	2022-11-28 10:40:45.863	0.032	0.38	0.939	0	0	0	22.088	-1.802	-28.652	0	0	0	0	0	0	0
WT111(DD045F3F1DEA)	3.8	13108	2022-11-28 10:40:45.863	0.032	0.38	0.939	0	0	0	22.088	-1.802	-28.652	0	0	0	0	0	0	0
WT333(F4E4E1AF1293)	3.8	13105	2022-11-28 10:40:45.863	0.014	0.079	1.013	0	0	0	4.438	-0.791	13.403	0	0	0	0	0	0	0
WT333(F4E4E1AF1293)	3.8	13105	2022-11-28 10:40:45.863	0.014	0.079	1.013	0	0	0	4.438	-0.791	13.403	0	0	0	0	0	0	0
WT333(F4E4E1AF1293)	3.8	13105	2022-11-28 10:40:45.863	0.014	0.079	1.013	0	0	0	4.438	-0.791	13.403	0	0	0	0	0	0	0
WT333(F4E4E1AF1293)	3.8	13105	2022-11-28 10:40:45.863	0.014	0.079	1.013	0	0	0	4.438	-0.791	13.403	0	0	0	0	0	0	0
WT333(F4E4E1AF1293)	3.8	13105	2022-11-28 10:40:45.863	0.014	0.08	1.013	0	0	0	4.438	-0.791	13.403	0	0	0	0	0	0	0
WT333(F4E4E1AF1293)	3.8	13105	2022-11-28 10:40:45.863	0.014	0.08	1.013	0	0	0	4.438	-0.791	13.403	0	0	0	0	0	0	0
WT333(F4E4E1AF1293)	3.8	13105	2022-11-28 10:40:45.863	0.014	0.08	1.013	0	0	0	4.438	-0.791	13.403	0	0	0	0	0	0	0
WT333(F4E4E1AF1293)	3.8	13105	2022-11-28 10:40:45.863	0.014	0.08	1.013	0	0	0	4.438	-0.791	13.403	0	0	0	0	0	0	0
WT222(CAA14FCCF874)	3.75	13105	2022-11-28 10:40:45.879	0.03	-0.001	0.999	0	0	0	-0.17	-1.73	82.425	0	0	0	0	0	0	0
WT222(CAA14FCCF874)	3.75	13105	2022-11-28 10:40:45.879	0.03	-0.004	1	0	0	0	-0.17	-1.73	82.425	0	0	0	0	0	0	0
WT222(CAA14FCCF874)	3.75	13105	2022-11-28 10:40:45.879	0.03	-0.004	1	0	0	0	-0.17	-1.73	82.425	0	0	0	0	0	0	0
WT222(CAA14FCCF874)	3.75	13105	2022-11-28 10:40:45.879	0.03	-0.004	1	0	0	0	-0.17	-1.73	82.425	0	0	0	0	0	0	0
WT222(CAA14FCCF874)	3.75	13105	2022-11-28 10:40:45.879	0.03	-0.004	1	0	0	0	-0.17	-1.73	82.425	0	0	0	0	0	0	0
WT222(CAA14FCCF874)	3.75	13105	2022-11-28 10:40:45.879	0.03	-0.002	0.999	0	0	0	-0.17	-1.73	82.425	0	0	0	0	0	0	0
WT222(CAA14FCCF874)	3.75	13105	2022-11-28 10:40:45.879	0.03	-0.002	0.999	0	0	0	-0.17	-1.73	82.425	0	0	0	0	0	0	0
WT222(CAA14FCCF874)	3.75	13105	2022-11-28 10:40:45.879	0.03	-0.002	0.999	0	0	0	-0.17	-1.73	82.425	0	0	0	0	0	0	0
WT111(DD045F3F1DEA)	3.8	13108	2022-11-28 10:40:45.894	0.032	0.38	0.939	0	0	0	22.088	-1.802	-28.652	0	0	0	0	0	0	0
WT111(DD045F3F1DEA)	3.8	13108	2022-11-28 10:40:45.894	0.032	0.38	0.939	0	0	0	22.088	-1.802	-28.652	0	0	0	0	0	0	0
WT111(DD045F3F1DEA)	3.8	13108	2022-11-28 10:40:45.894	0.032	0.383	0.939	0	0	0	22.088	-1.802	-28.652	0	0	0	0	0	0	0
WT111(DD045F3F1DEA)	3.8	13108	2022-11-28 10:40:45.894	0.032	0.383	0.939	0	0	0	22.088	-1.802	-28.652	0	0	0	0	0	0	0
WT111(DD045F3F1DEA)	3.8	13108	2022-11-28 10:40:45.894	0.032	0.383	0.939	0	0	0	22.088	-1.802	-28.652	0	0	0	0	0	0	0
WT111(DD045F3F1DEA)	3.8	13108	2022-11-28 10:40:45.894	0.031	0.379	0.939	0	0	0	22.088	-1.802	-28.652	0	0	0	0	0	0	0
WT111(DD045F3F1DEA)	3.8	13108	2022-11-28 10:40:45.894	0.031	0.379	0.939	0	0	0	22.088	-1.802	-28.652	0	0	0	0	0	0	0
WT111(DD045F3F1DEA)	3.8	13108	2022-11-28 10:40:45.894	0.031	0.379	0.939	0	0	0	22.088	-1.802	-28.652	0	0	0	0	0	0	0
WT333(F4E4E1AF1293)	3.8	13105	2022-11-28 10:40:45.894	0.014	0.078	1.014	0	0	0	4.438	-0.791	13.403	0	0	0	0	0	0	0
WT333(F4E4E1AF1293)	3.8	13105	2022-11-28 10:40:45.894	0.014	0.078	1.014	0	0	0	4.438	-0.791	13.403	0	0	0	0	0	0	0
WT333(F4E4E1AF1293)	3.8	13105	2022-11-28 10:40:45.894	0.014	0.078	1.014	0	0	0	4.438	-0.791	13.403	0	0	0	0	0	0	0
WT333(F4E4E1AF1293)	3.8	13105	2022-11-28 10:40:45.894	0.014	0.078	1.014	0	0	0	4.438	-0.791	13.403	0	0	0	0	0	0	0
WT333(F4E4E1AF1293)	3.8	13105	2022-11-28 10:40:45.894	0.014	0.081	1.014	0	0	0	4.438	-0.791	13.403	0	0	0	0	0	0	0
WT333(F4E4E1AF1293)	3.8	13105	2022-11-28 10:40:45.894	0.014	0.081	1.014	0	0	0	4.438	-0.791	13.403	0	0	0	0	0	0	0
WT333(F4E4E1AF1293)	3.8	13105	2022-11-28 10:40:45.894	0.014	0.081	1.014	0	0	0	4.438	-0.791	13.403	0	0	0	0	0	0	0
WT333(F4E4E1AF1293)	3.8	13105	2022-11-28 10:40:45.894	0.014	0.081	1.014	0	0	0	4.438	-0.791	13.403	0	0	0	0	0	0	0
WT222(CAA14FCCF874)	3.75	13105	2022-11-28 10:40:45.910	0.03	-0.002	0.999	0	0	0	-0.17	-1.73	82.425	0	0	0	0	0	0	0
WT222(CAA14FCCF874)	3.75	13105	2022-11-28 10:40:45.910	0.03	-0.003	0.999	0	0	0	-0.17	-1.73	82.425	0	0	0	0	0	0	0
WT222(CAA14FCCF874)	3.75	13105	2022-11-28 10:40:45.910	0.03	-0.003	0.999	0	0	0	-0.17	-1.73	82.425	0	0	0	0	0	0	0
WT222(CAA14FCCF874)	3.75	13105	2022-11-28 10:40:45.910	0.03	-0.003	0.999	0	0	0	-0.17	-1.73	82.425	0	0	0	0	0	0	0
WT222(CAA14FCCF874)	3.75	13105	2022-11-28 10:40:45.910	0.03	-0.003	0.999	0	0	0	-0.17	-1.73	82.425	0	0	0	0	0	0	0
WT222(CAA14FCCF874)	3.75	13105	2022-11-28 10:40:45.910	0.031	-0.003	1	0	0	0	-0.17	-1.73	82.425	0	0	0	0	0	0	0
WT222(CAA14FCCF874)	3.75	13105	2022-11-28 10:40:45.910	0.031	-0.003	1	0	0	0	-0.17	-1.73	82.425	0	0	0	0	0	0	0
WT222(CAA14FCCF874)	3.75	13105	2022-11-28 10:40:45.910	0.031	-0.003	1	0	0	0	-0.17	-1.73	82.425	0	0	0	0	0	0	0
WT111(DD045F3F1DEA)	3.8	13108	2022-11-28 10:40:45.925	0.031	0.379	0.939	0	0	0	22.088	-1.802	-28.652	0	0	0	0	0	0	0
WT111(DD045F3F1DEA)	3.8	13108	2022-11-28 10:40:45.925	0.032	0.382	0.94	0	0	0	22.088	-1.802	-28.652	0	0	0	0	0	0	0
WT111(DD045F3F1DEA)	3.8	13108	2022-11-28 10:40:45.925	0.032	0.382	0.94	0	0	0	22.088	-1.802	-28.652	0	0	0	0	0	0	0
WT111(DD045F3F1DEA)	3.8	13108	2022-11-28 10:40:45.925	0.032	0.382	0.94	0	0	0	22.088	-1.802	-28.652	0	0	0	0	0	0	0
WT111(DD045F3F1DEA)	3.8	13108	2022-11-28 10:40:45.925	0.032	0.382	0.94	0	0	0	22.088	-1.802	-28.652	0	0	0	0	0	0	0
WT111(DD045F3F1DEA)	3.8	13108	2022-11-28 10:40:45.925	0.032	0.382	0.939	0	0	0	22.088	-1.802	-28.652	0	0	0	0	0	0	0
WT111(DD045F3F1DEA)	3.8	13108	2022-11-28 10:40:45.925	0.032	0.382	0.939	0	0	0	22.088	-1.802	-28.652	0	0	0	0	0	0	0
WT111(DD045F3F1DEA)	3.8	13108	2022-11-28 10:40:45.925	0.032	0.382	0.939	0	0	0	22.088	-1.802	-28.652	0	0	0	0	0	0	0
WT333(F4E4E1AF1293)	3.8	13105	2022-11-28 10:40:45.925	0.014	0.078	1.014	0	0	0	4.438	-0.791	13.403	0	0	0	0	0	0	0
WT333(F4E4E1AF1293)	3.8	13105	2022-11-28 10:40:45.925	0.014	0.078	1.014	0	0	0	4.438	-0.791	13.403	0	0	0	0	0	0	0
WT333(F4E4E1AF1293)	3.8	13105	2022-11-28 10:40:45.925	0.014	0.078	1.014	0	0	0	4.438	-0.791	13.403	0	0	0	0	0	0	0
WT333(F4E4E1AF1293)	3.8	13105	2022-11-28 10:40:45.925	0.014	0.08	1.014	0	0	0	4.438	-0.791	13.403	0	0	0	0	0	0	0
WT333(F4E4E1AF1293)	3.8	13105	2022-11-28 10:40:45.925	0.014	0.08	1.014	0	0	0	4.438	-0.791	13.403	0	0	0	0	0	0	0
WT333(F4E4E1AF1293)	3.8	13105	2022-11-28 10:40:45.925	0.014	0.08	1.014	0	0	0	4.438	-0.791	13.403	0	0	0	0	0	0	0
WT333(F4E4E1AF1293)	3.8	13105	2022-11-28 10:40:45.925	0.014	0.08	1.014	0	0	0	4.438	-0.791	13.403	0	0	0	0	0	0	0
WT333(F4E4E1AF1293)	3.8	13105	2022-11-28 10:40:45.925	0.014	0.079	1.014	0	0	0	4.438	-0.791	13.403	0	0	0	0	0	0	0
WT222(CAA14FCCF874)	3.75	13105	2022-11-28 10:40:45.941	0.031	-0.003	1	0	0	0	-0.17	-1.73	82.425	0	0	0	0	0	0	0
WT222(CAA14FCCF874)	3.75	13105	2022-11-28 10:40:45.941	0.03	-0.001	0.999	0	0	0	-0.17	-1.73	82.425	0	0	0	0	0	0	0
WT222(CAA14FCCF874)	3.75	13105	2022-11-28 10:40:45.941	0.03	-0.001	0.999	0	0	0	-0.17	-1.73	82.425	0	0	0	0	0	0	0
WT222(CAA14FCCF874)	3.75	13105	2022-11-28 10:40:45.941	0.03	-0.001	0.999	0	0	0	-0.17	-1.73	82.425	0	0	0	0	0	0	0
WT222(CAA14FCCF874)	3.75	13105	2022-11-28 10:40:45.941	0.03	-0.001	0.999	0	0	0	-0.17	-1.73	82.425	0	0	0	0	0	0	0
WT222(CAA14FCCF874)	3.75	13105	2022-11-28 10:40:45.941	0.03	-0.004	1	0	0	0	-0.17	-1.73	82.425	0	0	0	0	0	0	0
WT222(CAA14FCCF874)	3.75	13105	2022-11-28 10:40:45.941	0.03	-0.004	1	0	0	0	-0.17	-1.73	82.425	0	0	0	0	0	0	0
WT222(CAA14FCCF874)	3.75	13105	2022-11-28 10:40:45.941	0.03	-0.004	1	0	0	0	-0.17	-1.73	82.425	0	0	0	0	0	0	0
WT333(F4E4E1AF1293)	3.8	13105	2022-11-28 10:40:45.957	0.014	0.079	1.014	0	0	0	4.438	-0.791	13.403	0	0	0	0	0	0	0
WT333(F4E4E1AF1293)	3.8	13105	2022-11-28 10:40:45.957	0.014	0.079	1.014	0	0	0	4.438	-0.791	13.403	0	0	0	0	0	0	0
WT333(F4E4E1AF1293)	3.8	13105	2022-11-28 10:40:45.957	0.014	0.079	1.014	0	0	0	4.438	-0.791	13.403	0	0	0	0	0	0	0
WT333(F4E4E1AF1293)	3.8	13105	2022-11-28 10:40:45.957	0.014	0.079	1.013	0	0	0	4.444	-0.791	13.403	0	0	0	0	0	0	0
WT333(F4E4E1AF1293)	3.8	13105	2022-11-28 10:40:45.957	0.014	0.079	1.013	0	0	0	4.444	-0.791	13.403	0	0	0	0	0	0	0
WT333(F4E4E1AF1293)	3.8	13105	2022-11-28 10:40:45.957	0.014	0.079	1.013	0	0	0	4.444	-0.791	13.403	0	0	0	0	0	0	0
WT333(F4E4E1AF1293)	3.8	13105	2022-11-28 10:40:45.957	0.014	0.079	1.013	0	0	0	4.444	-0.791	13.403	0	0	0	0	0	0	0
WT333(F4E4E1AF1293)	3.8	13105	2022-11-28 10:40:45.957	0.014	0.08	1.014	0	0	0	4.444	-0.791	13.403	0	0	0	0	0	0	0
WT111(DD045F3F1DEA)	3.8	13108	2022-11-28 10:40:45.973	0.032	0.382	0.939	0	0	0	22.088	-1.802	-28.652	0	0	0	0	0	0	0
WT111(DD045F3F1DEA)	3.8	13108	2022-11-28 10:40:45.973	0.032	0.38	0.939	0	0	0	22.088	-1.802	-28.652	0	0	0	0	0	0	0
WT111(DD045F3F1DEA)	3.8	13108	2022-11-28 10:40:45.973	0.032	0.38	0.939	0	0	0	22.088	-1.802	-28.652	0	0	0	0	0	0	0
WT111(DD045F3F1DEA)	3.8	13108	2022-11-28 10:40:45.973	0.032	0.38	0.939	0	0	0	22.088	-1.802	-28.652	0	0	0	0	0	0	0
WT111(DD045F3F1DEA)	3.8	13108	2022-11-28 10:40:45.973	0.032	0.38	0.939	0	0	0	22.088	-1.802	-28.652	0	0	0	0	0	0	0
WT111(DD045F3F1DEA)	3.8	13108	2022-11-28 10:40:45.973	0.032	0.383	0.94	0	0	0	22.088	-1.802	-28.652	0	0	0	0	0	0	0
WT111(DD045F3F1DEA)	3.8	13108	2022-11-28 10:40:45.973	0.032	0.383	0.94	0	0	0	22.088	-1.802	-28.652	0	0	0	0	0	0	0
WT111(DD045F3F1DEA)	3.8	13108	2022-11-28 10:40:45.973	0.032	0.383	0.94	0	0	0	22.088	-1.802	-28.652	0	0	0	0	0	0	0
WT111(DD045F3F1DEA)	3.8	13108	2022-11-28 10:40:46.004	0.032	0.383	0.94	0	0	0	22.088	-1.802	-28.652	0	0	0	0	0	0	0
WT111(DD045F3F1DEA)	3.8	13108	2022-11-28 10:40:46.004	0.032	0.379	0.939	0	0	0	22.088	-1.802	-28.652	0	0	0	0	0	0	0
WT111(DD045F3F1DEA)	3.8	13108	2022-11-28 10:40:46.004	0.032	0.379	0.939	0	0	0	22.088	-1.802	-28.652	0	0	0	0	0	0	0
WT111(DD045F3F1DEA)	3.8	13108	2022-11-28 10:40:46.004	0.032	0.379	0.939	0	0	0	22.088	-1.802	-28.652	0	0	0	0	0	0	0
WT111(DD045F3F1DEA)	3.8	13108	2022-11-28 10:40:46.004	0.032	0.379	0.939	0	0	0	22.088	-1.802	-28.652	0	0	0	0	0	0	0
WT111(DD045F3F1DEA)	3.8	13108	2022-11-28 10:40:46.004	0.033	0.383	0.94	0	0	0	22.088	-1.802	-28.652	0	0	0	0	0	0	0
WT111(DD045F3F1DEA)	3.8	13108	2022-11-28 10:40:46.004	0.033	0.383	0.94	0	0	0	22.088	-1.802	-28.652	0	0	0	0	0	0	0
WT111(DD045F3F1DEA)	3.8	13108	2022-11-28 10:40:46.004	0.033	0.383	0.94	0	0	0	22.088	-1.802	-28.652	0	0	0	0	0	0	0
WT111(DD045F3F1DEA)	3.8	13108	2022-11-28 10:40:46.035	0.033	0.383	0.94	0	0	0	22.088	-1.802	-28.652	0	0	0	0	0	0	0
WT111(DD045F3F1DEA)	3.8	13108	2022-11-28 10:40:46.035	0.032	0.38	0.94	0	0	0	22.088	-1.802	-28.652	0	0	0	0	0	0	0
WT111(DD045F3F1DEA)	3.8	13108	2022-11-28 10:40:46.035	0.032	0.38	0.94	0	0	0	22.088	-1.802	-28.652	0	0	0	0	0	0	0
WT111(DD045F3F1DEA)	3.8	13108	2022-11-28 10:40:46.035	0.032	0.38	0.94	0	0	0	22.088	-1.802	-28.652	0	0	0	0	0	0	0
WT111(DD045F3F1DEA)	3.8	13108	2022-11-28 10:40:46.035	0.032	0.38	0.94	0	0	0	22.088	-1.802	-28.652	0	0	0	0	0	0	0
WT111(DD045F3F1DEA)	3.8	13108	2022-11-28 10:40:46.035	0.032	0.38	0.939	0	0	0	22.088	-1.802	-28.652	0	0	0	0	0	0	0
WT111(DD045F3F1DEA)	3.8	13108	2022-11-28 10:40:46.035	0.032	0.38	0.939	0	0	0	22.088	-1.802	-28.652	0	0	0	0	0	0	0
WT111(DD045F3F1DEA)	3.8	13108	2022-11-28 10:40:46.035	0.032	0.38	0.939	0	0	0	22.088	-1.802	-28.652	0	0	0	0	0	0	0
WT333(F4E4E1AF1293)	3.8	13105	2022-11-28 10:40:46.051	0.014	0.08	1.014	0	0	0	4.444	-0.791	13.403	0	0	0	0	0	0	0
WT333(F4E4E1AF1293)	3.8	13105	2022-11-28 10:40:46.051	0.014	0.08	1.014	0	0	0	4.444	-0.791	13.403	0	0	0	0	0	0	0
WT333(F4E4E1AF1293)	3.8	13105	2022-11-28 10:40:46.051	0.014	0.08	1.014	0	0	0	4.444	-0.791	13.403	0	0	0	0	0	0	0
WT333(F4E4E1AF1293)	3.8	13105	2022-11-28 10:40:46.051	0.014	0.077	1.013	0	0	0	4.444	-0.791	13.403	0	0	0	0	0	0	0
WT333(F4E4E1AF1293)	3.8	13105	2022-11-28 10:40:46.051	0.014	0.077	1.013	0	0	0	4.444	-0.791	13.403	0	0	0	0	0	0	0
WT333(F4E4E1AF1293)	3.8	13105	2022-11-28 10:40:46.051	0.014	0.077	1.013	0	0	0	4.444	-0.791	13.403	0	0	0	0	0	0	0
WT333(F4E4E1AF1293)	3.8	13105	2022-11-28 10:40:46.051	0.014	0.077	1.013	0	0	0	4.444	-0.791	13.403	0	0	0	0	0	0	0
WT333(F4E4E1AF1293)	3.8	13105	2022-11-28 10:40:46.051	0.014	0.08	1.014	0	0	0	4.444	-0.791	13.403	0	0	0	0	0	0	0
WT333(F4E4E1AF1293)	3.8	13105	2022-11-28 10:40:46.051	0.014	0.08	1.014	0	0	0	4.444	-0.791	13.403	0	0	0	0	0	0	0
WT333(F4E4E1AF1293)	3.8	13105	2022-11-28 10:40:46.051	0.014	0.08	1.014	0	0	0	4.444	-0.791	13.403	0	0	0	0	0	0	0
WT333(F4E4E1AF1293)	3.8	13105	2022-11-28 10:40:46.051	0.014	0.08	1.014	0	0	0	4.444	-0.791	13.403	0	0	0	0	0	0	0
WT333(F4E4E1AF1293)	3.8	13105	2022-11-28 10:40:46.051	0.014	0.08	1.014	0	0	0	4.444	-0.791	13.403	0	0	0	0	0	0	0
WT333(F4E4E1AF1293)	3.8	13105	2022-11-28 10:40:46.051	0.014	0.08	1.014	0	0	0	4.444	-0.791	13.403	0	0	0	0	0	0	0
WT333(F4E4E1AF1293)	3.8	13105	2022-11-28 10:40:46.051	0.014	0.08	1.014	0	0	0	4.444	-0.791	13.403	0	0	0	0	0	0	0
WT333(F4E4E1AF1293)	3.8	13105	2022-11-28 10:40:46.051	0.014	0.08	1.014	0	0	0	4.444	-0.791	13.403	0	0	0	0	0	0	0
WT333(F4E4E1AF1293)	3.8	13105	2022-11-28 10:40:46.051	0.014	0.078	1.014	0	0	0	4.444	-0.791	13.403	0	0	0	0	0	0	0
WT333(F4E4E1AF1293)	3.8	13105	2022-11-28 10:40:46.082	0.014	0.078	1.014	0	0	0	4.444	-0.791	13.403	0	0	0	0	0	0	0
WT333(F4E4E1AF1293)	3.8	13105	2022-11-28 10:40:46.082	0.014	0.078	1.014	0	0	0	4.444	-0.791	13.403	0	0	0	0	0	0	0
WT333(F4E4E1AF1293)	3.8	13105	2022-11-28 10:40:46.082	0.014	0.078	1.014	0	0	0	4.444	-0.791	13.403	0	0	0	0	0	0	0
WT333(F4E4E1AF1293)	3.8	13105	2022-11-28 10:40:46.082	0.014	0.081	1.014	0	0	0	4.444	-0.791	13.403	0	0	0	0	0	0	0
WT333(F4E4E1AF1293)	3.8	13105	2022-11-28 10:40:46.082	0.014	0.081	1.014	0	0	0	4.444	-0.791	13.403	0	0	0	0	0	0	0
WT333(F4E4E1AF1293)	3.8	13105	2022-11-28 10:40:46.082	0.014	0.081	1.014	0	0	0	4.444	-0.791	13.403	0	0	0	0	0	0	0
WT333(F4E4E1AF1293)	3.8	13105	2022-11-28 10:40:46.082	0.014	0.081	1.014	0	0	0	4.444	-0.791	13.403	0	0	0	0	0	0	0
WT333(F4E4E1AF1293)	3.8	13105	2022-11-28 10:40:46.082	0.014	0.078	1.013	0	0	0	4.444	-0.791	13.403	0	0	0	0	0	0	0
WT222(CAA14FCCF874)	3.75	13105	2022-11-28 10:40:46.082	0.03	-0.004	1	0	0	0	-0.17	-1.73	82.425	0	0	0	0	0	0	0
WT222(CAA14FCCF874)	3.75	13105	2022-11-28 10:40:46.082	0.03	-0.002	0.999	0	0	0	-0.17	-1.73	82.425	0	0	0	0	0	0	0
WT222(CAA14FCCF874)	3.75	13105	2022-11-28 10:40:46.082	0.03	-0.002	0.999	0	0	0	-0.17	-1.73	82.425	0	0	0	0	0	0	0
WT222(CAA14FCCF874)	3.75	13105	2022-11-28 10:40:46.082	0.03	-0.002	0.999	0	0	0	-0.17	-1.73	82.425	0	0	0	0	0	0	0
WT222(CAA14FCCF874)	3.75	13105	2022-11-28 10:40:46.082	0.03	-0.002	0.999	0	0	0	-0.17	-1.73	82.425	0	0	0	0	0	0	0
WT222(CAA14FCCF874)	3.75	13105	2022-11-28 10:40:46.082	0.03	-0.003	1	0	0	0	-0.17	-1.73	82.425	0	0	0	0	0	0	0
WT222(CAA14FCCF874)	3.75	13105	2022-11-28 10:40:46.082	0.03	-0.003	1	0	0	0	-0.17	-1.73	82.425	0	0	0	0	0	0	0
WT222(CAA14FCCF874)	3.75	13105	2022-11-28 10:40:46.082	0.03	-0.003	1	0	0	0	-0.17	-1.73	82.425	0	0	0	0	0	0	0
WT111(DD045F3F1DEA)	3.8	13108	2022-11-28 10:40:46.098	0.032	0.38	0.939	0	0	0	22.088	-1.802	-28.652	0	0	0	0	0	0	0
WT111(DD045F3F1DEA)	3.8	13108	2022-11-28 10:40:46.098	0.032	0.384	0.94	0	0	0	22.088	-1.802	-28.652	0	0	0	0	0	0	0
WT111(DD045F3F1DEA)	3.8	13108	2022-11-28 10:40:46.098	0.032	0.384	0.94	0	0	0	22.088	-1.802	-28.652	0	0	0	0	0	0	0
WT111(DD045F3F1DEA)	3.8	13108	2022-11-28 10:40:46.098	0.032	0.384	0.94	0	0	0	22.088	-1.802	-28.652	0	0	0	0	0	0	0
WT111(DD045F3F1DEA)	3.8	13108	2022-11-28 10:40:46.098	0.032	0.384	0.94	0	0	0	22.088	-1.802	-28.652	0	0	0	0	0	0	0
WT111(DD045F3F1DEA)	3.8	13108	2022-11-28 10:40:46.098	0.032	0.379	0.939	0	0	0	22.088	-1.802	-28.652	0	0	0	0	0	0	0
WT111(DD045F3F1DEA)	3.8	13108	2022-11-28 10:40:46.098	0.032	0.379	0.939	0	0	0	22.088	-1.802	-28.652	0	0	0	0	0	0	0
WT111(DD045F3F1DEA)	3.8	13108	2022-11-28 10:40:46.098	0.032	0.379	0.939	0	0	0	22.088	-1.802	-28.652	0	0	0	0	0	0	0
WT111(DD045F3F1DEA)	3.8	13108	2022-11-28 10:40:46.129	0.032	0.379	0.939	0	0	0	22.088	-1.802	-28.652	0	0	0	0	0	0	0
WT111(DD045F3F1DEA)	3.8	13108	2022-11-28 10:40:46.129	0.032	0.384	0.94	0	0	0	22.088	-1.802	-28.652	0	0	0	0	0	0	0
WT111(DD045F3F1DEA)	3.8	13108	2022-11-28 10:40:46.129	0.032	0.384	0.94	0	0	0	22.088	-1.802	-28.652	0	0	0	0	0	0	0
WT111(DD045F3F1DEA)	3.8	13108	2022-11-28 10:40:46.129	0.032	0.384	0.94	0	0	0	22.088	-1.802	-28.652	0	0	0	0	0	0	0
WT111(DD045F3F1DEA)	3.8	13108	2022-11-28 10:40:46.129	0.032	0.384	0.94	0	0	0	22.088	-1.802	-28.652	0	0	0	0	0	0	0
WT111(DD045F3F1DEA)	3.8	13108	2022-11-28 10:40:46.129	0.032	0.381	0.939	0	0	0	22.088	-1.802	-28.652	0	0	0	0	0	0	0
WT111(DD045F3F1DEA)	3.8	13108	2022-11-28 10:40:46.129	0.032	0.381	0.939	0	0	0	22.088	-1.802	-28.652	0	0	0	0	0	0	0
WT111(DD045F3F1DEA)	3.8	13108	2022-11-28 10:40:46.129	0.032	0.381	0.939	0	0	0	22.088	-1.802	-28.652	0	0	0	0	0	0	0
WT333(F4E4E1AF1293)	3.8	13105	2022-11-28 10:40:46.129	0.014	0.078	1.013	0	0	0	4.444	-0.791	13.403	0	0	0	0	0	0	0
WT333(F4E4E1AF1293)	3.8	13105	2022-11-28 10:40:46.129	0.014	0.078	1.013	0	0	0	4.444	-0.791	13.403	0	0	0	0	0	0	0
WT333(F4E4E1AF1293)	3.8	13105	2022-11-28 10:40:46.129	0.014	0.078	1.013	0	0	0	4.444	-0.791	13.403	0	0	0	0	0	0	0
WT333(F4E4E1AF1293)	3.8	13105	2022-11-28 10:40:46.129	0.014	0.08	1.013	0	0	0	4.444	-0.791	13.403	0	0	0	0	0	0	0
WT333(F4E4E1AF1293)	3.8	13105	2022-11-28 10:40:46.129	0.014	0.08	1.013	0	0	0	4.444	-0.791	13.403	0	0	0	0	0	0	0
WT333(F4E4E1AF1293)	3.8	13105	2022-11-28 10:40:46.129	0.014	0.08	1.013	0	0	0	4.444	-0.791	13.403	0	0	0	0	0	0	0
WT333(F4E4E1AF1293)	3.8	13105	2022-11-28 10:40:46.129	0.014	0.08	1.013	0	0	0	4.444	-0.791	13.403	0	0	0	0	0	0	0
WT333(F4E4E1AF1293)	3.8	13105	2022-11-28 10:40:46.129	0.014	0.079	1.013	0	0	0	4.444	-0.791	13.403	0	0	0	0	0	0	0
WT222(CAA14FCCF874)	3.75	13105	2022-11-28 10:40:46.144	0.03	-0.003	1	0	0	0	-0.17	-1.73	82.425	0	0	0	0	0	0	0
WT222(CAA14FCCF874)	3.75	13105	2022-11-28 10:40:46.144	0.03	-0.003	0.999	0	0	0	-0.17	-1.73	82.425	0	0	0	0	0	0	0
WT222(CAA14FCCF874)	3.75	13105	2022-11-28 10:40:46.144	0.03	-0.003	0.999	0	0	0	-0.17	-1.73	82.425	0	0	0	0	0	0	0
WT222(CAA14FCCF874)	3.75	13105	2022-11-28 10:40:46.144	0.03	-0.003	0.999	0	0	0	-0.17	-1.73	82.425	0	0	0	0	0	0	0
WT222(CAA14FCCF874)	3.75	13105	2022-11-28 10:40:46.144	0.03	-0.003	0.999	0	0	0	-0.17	-1.73	82.425	0	0	0	0	0	0	0
WT222(CAA14FCCF874)	3.75	13105	2022-11-28 10:40:46.144	0.029	-0.002	0.999	0	0	0	-0.17	-1.73	82.425	0	0	0	0	0	0	0
WT222(CAA14FCCF874)	3.75	13105	2022-11-28 10:40:46.144	0.029	-0.002	0.999	0	0	0	-0.17	-1.73	82.425	0	0	0	0	0	0	0
WT222(CAA14FCCF874)	3.75	13105	2022-11-28 10:40:46.144	0.029	-0.002	0.999	0	0	0	-0.17	-1.73	82.425	0	0	0	0	0	0	0
WT111(DD045F3F1DEA)	3.8	13108	2022-11-28 10:40:46.160	0.032	0.381	0.939	0	0	0	22.088	-1.802	-28.652	0	0	0	0	0	0	0
WT111(DD045F3F1DEA)	3.8	13108	2022-11-28 10:40:46.160	0.032	0.381	0.94	0	0	0	22.088	-1.802	-28.652	0	0	0	0	0	0	0
WT111(DD045F3F1DEA)	3.8	13108	2022-11-28 10:40:46.160	0.032	0.381	0.94	0	0	0	22.088	-1.802	-28.652	0	0	0	0	0	0	0
WT111(DD045F3F1DEA)	3.8	13108	2022-11-28 10:40:46.160	0.032	0.381	0.94	0	0	0	22.088	-1.802	-28.652	0	0	0	0	0	0	0
WT111(DD045F3F1DEA)	3.8	13108	2022-11-28 10:40:46.160	0.032	0.381	0.94	0	0	0	22.088	-1.802	-28.652	0	0	0	0	0	0	0
WT111(DD045F3F1DEA)	3.8	13108	2022-11-28 10:40:46.160	0.032	0.382	0.94	0	0	0	22.088	-1.802	-28.652	0	0	0	0	0	0	0
WT111(DD045F3F1DEA)	3.8	13108	2022-11-28 10:40:46.160	0.032	0.382	0.94	0	0	0	22.088	-1.802	-28.652	0	0	0	0	0	0	0
WT111(DD045F3F1DEA)	3.8	13108	2022-11-28 10:40:46.160	0.032	0.382	0.94	0	0	0	22.088	-1.802	-28.652	0	0	0	0	0	0	0
WT333(F4E4E1AF1293)	3.8	13105	2022-11-28 10:40:46.160	0.014	0.079	1.013	0	0	0	4.444	-0.791	13.403	0	0	0	0	0	0	0
WT333(F4E4E1AF1293)	3.8	13105	2022-11-28 10:40:46.160	0.014	0.079	1.013	0	0	0	4.444	-0.791	13.403	0	0	0	0	0	0	0
WT333(F4E4E1AF1293)	3.8	13105	2022-11-28 10:40:46.160	0.014	0.079	1.013	0	0	0	4.444	-0.791	13.403	0	0	0	0	0	0	0
WT333(F4E4E1AF1293)	3.8	13105	2022-11-28 10:40:46.160	0.014	0.079	1.014	0	0	0	4.444	-0.791	13.403	0	0	0	0	0	0	0
WT333(F4E4E1AF1293)	3.8	13105	2022-11-28 10:40:46.160	0.014	0.079	1.014	0	0	0	4.444	-0.791	13.403	0	0	0	0	0	0	0
WT333(F4E4E1AF1293)	3.8	13105	2022-11-28 10:40:46.160	0.014	0.079	1.014	0	0	0	4.444	-0.791	13.403	0	0	0	0	0	0	0
WT333(F4E4E1AF1293)	3.8	13105	2022-11-28 10:40:46.160	0.014	0.079	1.014	0	0	0	4.444	-0.791	13.403	0	0	0	0	0	0	0
WT333(F4E4E1AF1293)	3.8	13105	2022-11-28 10:40:46.160	0.014	0.081	1.014	0	0	0	4.444	-0.791	13.403	0	0	0	0	0	0	0
WT222(CAA14FCCF874)	3.75	13105	2022-11-28 10:40:46.175	0.029	-0.002	0.999	0	0	0	-0.17	-1.73	82.425	0	0	0	0	0	0	0
WT222(CAA14FCCF874)	3.75	13105	2022-11-28 10:40:46.175	0.03	-0.004	1	0	0	0	-0.17	-1.73	82.425	0	0	0	0	0	0	0
WT222(CAA14FCCF874)	3.75	13105	2022-11-28 10:40:46.175	0.03	-0.004	1	0	0	0	-0.17	-1.73	82.425	0	0	0	0	0	0	0
WT222(CAA14FCCF874)	3.75	13105	2022-11-28 10:40:46.175	0.03	-0.004	1	0	0	0	-0.17	-1.73	82.425	0	0	0	0	0	0	0
WT222(CAA14FCCF874)	3.75	13105	2022-11-28 10:40:46.175	0.03	-0.004	1	0	0	0	-0.17	-1.73	82.425	0	0	0	0	0	0	0
WT222(CAA14FCCF874)	3.75	13105	2022-11-28 10:40:46.175	0.03	-0.001	0.999	0	0	0	-0.17	-1.73	82.425	0	0	0	0	0	0	0
WT222(CAA14FCCF874)	3.75	13105	2022-11-28 10:40:46.175	0.03	-0.001	0.999	0	0	0	-0.17	-1.73	82.425	0	0	0	0	0	0	0
WT222(CAA14FCCF874)	3.75	13105	2022-11-28 10:40:46.175	0.03	-0.001	0.999	0	0	0	-0.17	-1.73	82.425	0	0	0	0	0	0	0
WT222(CAA14FCCF874)	3.75	13105	2022-11-28 10:40:46.207	0.03	-0.001	0.999	0	0	0	-0.17	-1.73	82.425	0	0	0	0	0	0	0
WT222(CAA14FCCF874)	3.75	13105	2022-11-28 10:40:46.207	0.03	-0.004	1	0	0	0	-0.17	-1.73	82.425	0	0	0	0	0	0	0
WT222(CAA14FCCF874)	3.75	13105	2022-11-28 10:40:46.207	0.03	-0.004	1	0	0	0	-0.17	-1.73	82.425	0	0	0	0	0	0	0
WT222(CAA14FCCF874)	3.75	13105	2022-11-28 10:40:46.207	0.03	-0.004	1	0	0	0	-0.17	-1.73	82.425	0	0	0	0	0	0	0
WT222(CAA14FCCF874)	3.75	13105	2022-11-28 10:40:46.207	0.03	-0.003	0.999	0	0	0	-0.17	-1.73	82.425	0	0	0	0	0	0	0
WT222(CAA14FCCF874)	3.75	13105	2022-11-28 10:40:46.207	0.03	-0.003	0.999	0	0	0	-0.17	-1.73	82.425	0	0	0	0	0	0	0
WT222(CAA14FCCF874)	3.75	13105	2022-11-28 10:40:46.207	0.03	-0.003	0.999	0	0	0	-0.17	-1.73	82.425	0	0	0	0	0	0	0
WT222(CAA14FCCF874)	3.75	13105	2022-11-28 10:40:46.207	0.03	-0.003	0.999	0	0	0	-0.17	-1.73	82.425	0	0	0	0	0	0	0
WT111(DD045F3F1DEA)	3.8	13108	2022-11-28 10:40:46.223	0.032	0.382	0.94	0	0	0	22.088	-1.802	-28.652	0	0	0	0	0	0	0
WT111(DD045F3F1DEA)	3.8	13108	2022-11-28 10:40:46.223	0.032	0.38	0.94	0	0	0	22.088	-1.802	-28.652	0	0	0	0	0	0	0
WT111(DD045F3F1DEA)	3.8	13108	2022-11-28 10:40:46.223	0.032	0.38	0.94	0	0	0	22.088	-1.802	-28.652	0	0	0	0	0	0	0
WT111(DD045F3F1DEA)	3.8	13108	2022-11-28 10:40:46.223	0.032	0.38	0.94	0	0	0	22.088	-1.802	-28.652	0	0	0	0	0	0	0
WT111(DD045F3F1DEA)	3.8	13108	2022-11-28 10:40:46.223	0.032	0.38	0.94	0	0	0	22.088	-1.802	-28.652	0	0	0	0	0	0	0
WT111(DD045F3F1DEA)	3.8	13108	2022-11-28 10:40:46.223	0.031	0.382	0.94	0	0	0	22.088	-1.802	-28.652	0	0	0	0	0	0	0
WT111(DD045F3F1DEA)	3.8	13108	2022-11-28 10:40:46.223	0.031	0.382	0.94	0	0	0	22.088	-1.802	-28.652	0	0	0	0	0	0	0
WT111(DD045F3F1DEA)	3.8	13108	2022-11-28 10:40:46.223	0.031	0.382	0.94	0	0	0	22.088	-1.802	-28.652	0	0	0	0	0	0	0
WT111(DD045F3F1DEA)	3.8	13108	2022-11-28 10:40:46.254	0.031	0.382	0.94	0	0	0	22.088	-1.802	-28.652	0	0	0	0	0	0	0
WT111(DD045F3F1DEA)	3.8	13108	2022-11-28 10:40:46.254	0.032	0.38	0.939	0	0	0	22.088	-1.802	-28.652	0	0	0	0	0	0	0
WT111(DD045F3F1DEA)	3.8	13108	2022-11-28 10:40:46.254	0.032	0.38	0.939	0	0	0	22.088	-1.802	-28.652	0	0	0	0	0	0	0
WT111(DD045F3F1DEA)	3.8	13108	2022-11-28 10:40:46.254	0.032	0.38	0.939	0	0	0	22.088	-1.802	-28.652	0	0	0	0	0	0	0
WT111(DD045F3F1DEA)	3.8	13108	2022-11-28 10:40:46.254	0.032	0.38	0.939	0	0	0	22.088	-1.802	-28.652	0	0	0	0	0	0	0
WT111(DD045F3F1DEA)	3.8	13108	2022-11-28 10:40:46.254	0.031	0.38	0.939	0	0	0	22.088	-1.802	-28.652	0	0	0	0	0	0	0
WT111(DD045F3F1DEA)	3.8	13108	2022-11-28 10:40:46.254	0.031	0.38	0.939	0	0	0	22.088	-1.802	-28.652	0	0	0	0	0	0	0
WT111(DD045F3F1DEA)	3.8	13108	2022-11-28 10:40:46.254	0.031	0.38	0.939	0	0	0	22.088	-1.802	-28.652	0	0	0	0	0	0	0
WT333(F4E4E1AF1293)	3.8	13105	2022-11-28 10:40:46.254	0.014	0.081	1.014	0	0	0	4.444	-0.791	13.403	0	0	0	0	0	0	0
WT333(F4E4E1AF1293)	3.8	13105	2022-11-28 10:40:46.254	0.014	0.081	1.014	0	0	0	4.444	-0.791	13.403	0	0	0	0	0	0	0
WT333(F4E4E1AF1293)	3.8	13105	2022-11-28 10:40:46.254	0.014	0.081	1.014	0	0	0	4.444	-0.791	13.403	0	0	0	0	0	0	0
WT333(F4E4E1AF1293)	3.8	13105	2022-11-28 10:40:46.254	0.014	0.079	1.014	0	0	0	4.444	-0.791	13.403	0	0	0	0	0	0	0
WT333(F4E4E1AF1293)	3.8	13105	2022-11-28 10:40:46.254	0.014	0.079	1.014	0	0	0	4.444	-0.791	13.403	0	0	0	0	0	0	0
WT333(F4E4E1AF1293)	3.8	13105	2022-11-28 10:40:46.254	0.014	0.079	1.014	0	0	0	4.444	-0.791	13.403	0	0	0	0	0	0	0
WT333(F4E4E1AF1293)	3.8	13105	2022-11-28 10:40:46.254	0.014	0.079	1.014	0	0	0	4.444	-0.791	13.403	0	0	0	0	0	0	0
WT333(F4E4E1AF1293)	3.8	13105	2022-11-28 10:40:46.254	0.015	0.08	1.014	0	0	0	4.444	-0.791	13.403	0	0	0	0	0	0	0
WT333(F4E4E1AF1293)	3.8	13105	2022-11-28 10:40:46.254	0.015	0.08	1.014	0	0	0	4.444	-0.791	13.403	0	0	0	0	0	0	0
WT333(F4E4E1AF1293)	3.8	13105	2022-11-28 10:40:46.254	0.015	0.08	1.014	0	0	0	4.444	-0.791	13.403	0	0	0	0	0	0	0
WT333(F4E4E1AF1293)	3.8	13105	2022-11-28 10:40:46.254	0.015	0.08	1.014	0	0	0	4.444	-0.791	13.403	0	0	0	0	0	0	0
WT333(F4E4E1AF1293)	3.8	13105	2022-11-28 10:40:46.254	0.016	0.08	1.014	0	0	0	4.444	-0.791	13.403	0	0	0	0	0	0	0
WT333(F4E4E1AF1293)	3.8	13105	2022-11-28 10:40:46.254	0.016	0.08	1.014	0	0	0	4.444	-0.791	13.403	0	0	0	0	0	0	0
WT333(F4E4E1AF1293)	3.8	13105	2022-11-28 10:40:46.254	0.016	0.08	1.014	0	0	0	4.444	-0.791	13.403	0	0	0	0	0	0	0
WT333(F4E4E1AF1293)	3.8	13105	2022-11-28 10:40:46.254	0.016	0.08	1.014	0	0	0	4.444	-0.791	13.403	0	0	0	0	0	0	0
WT333(F4E4E1AF1293)	3.8	13105	2022-11-28 10:40:46.254	0.016	0.079	1.014	0	0	0	4.444	-0.791	13.403	0	0	0	0	0	0	0
WT333(F4E4E1AF1293)	3.8	13105	2022-11-28 10:40:46.285	0.016	0.079	1.014	0	0	0	4.444	-0.791	13.403	0	0	0	0	0	0	0
WT333(F4E4E1AF1293)	3.8	13105	2022-11-28 10:40:46.285	0.016	0.079	1.014	0	0	0	4.444	-0.791	13.403	0	0	0	0	0	0	0
WT333(F4E4E1AF1293)	3.8	13105	2022-11-28 10:40:46.285	0.016	0.079	1.014	0	0	0	4.444	-0.791	13.403	0	0	0	0	0	0	0
WT333(F4E4E1AF1293)	3.8	13105	2022-11-28 10:40:46.285	0.022	0.08	1.013	0	0	0	4.444	-0.791	13.403	0	0	0	0	0	0	0
WT333(F4E4E1AF1293)	3.8	13105	2022-11-28 10:40:46.285	0.022	0.08	1.013	0	0	0	4.444	-0.791	13.403	0	0	0	0	0	0	0
WT333(F4E4E1AF1293)	3.8	13105	2022-11-28 10:40:46.285	0.022	0.08	1.013	0	0	0	4.444	-0.791	13.403	0	0	0	0	0	0	0
WT333(F4E4E1AF1293)	3.8	13105	2022-11-28 10:40:46.285	0.022	0.08	1.013	0	0	0	4.444	-0.791	13.403	0	0	0	0	0	0	0
WT333(F4E4E1AF1293)	3.8	13105	2022-11-28 10:40:46.285	0.024	0.078	1.014	0	0	0	4.444	-0.791	13.403	0	0	0	0	0	0	0
WT111(DD045F3F1DEA)	3.8	13108	2022-11-28 10:40:46.301	0.031	0.38	0.939	0	0	0	22.088	-1.802	-28.652	0	0	0	0	0	0	0
WT111(DD045F3F1DEA)	3.8	13108	2022-11-28 10:40:46.301	0.032	0.384	0.94	0	0	0	22.088	-1.802	-28.652	0	0	0	0	0	0	0
WT111(DD045F3F1DEA)	3.8	13108	2022-11-28 10:40:46.301	0.032	0.384	0.94	0	0	0	22.088	-1.802	-28.652	0	0	0	0	0	0	0
WT111(DD045F3F1DEA)	3.8	13108	2022-11-28 10:40:46.301	0.032	0.384	0.94	0	0	0	22.088	-1.802	-28.652	0	0	0	0	0	0	0
WT111(DD045F3F1DEA)	3.8	13108	2022-11-28 10:40:46.301	0.032	0.384	0.94	0	0	0	22.088	-1.802	-28.652	0	0	0	0	0	0	0
WT111(DD045F3F1DEA)	3.8	13108	2022-11-28 10:40:46.301	0.031	0.38	0.94	0	0	0	22.088	-1.802	-28.652	0	0	0	0	0	0	0
WT111(DD045F3F1DEA)	3.8	13108	2022-11-28 10:40:46.301	0.031	0.38	0.94	0	0	0	22.088	-1.802	-28.652	0	0	0	0	0	0	0
WT111(DD045F3F1DEA)	3.8	13108	2022-11-28 10:40:46.301	0.031	0.38	0.94	0	0	0	22.088	-1.802	-28.652	0	0	0	0	0	0	0
WT333(F4E4E1AF1293)	3.8	13105	2022-11-28 10:40:46.316	0.024	0.078	1.014	0	0	0	4.444	-0.791	13.403	0	0	0	0	0	0	0
WT333(F4E4E1AF1293)	3.8	13105	2022-11-28 10:40:46.316	0.024	0.078	1.014	0	0	0	4.444	-0.791	13.403	0	0	0	0	0	0	0
WT333(F4E4E1AF1293)	3.8	13105	2022-11-28 10:40:46.316	0.024	0.078	1.014	0	0	0	4.444	-0.791	13.403	0	0	0	0	0	0	0
WT333(F4E4E1AF1293)	3.8	13105	2022-11-28 10:40:46.316	0.019	0.083	1.015	0	0	0	4.444	-0.791	13.403	0	0	0	0	0	0	0
WT333(F4E4E1AF1293)	3.8	13105	2022-11-28 10:40:46.316	0.019	0.083	1.015	0	0	0	4.444	-0.797	13.403	0	0	0	0	0	0	0
WT333(F4E4E1AF1293)	3.8	13105	2022-11-28 10:40:46.316	0.019	0.083	1.015	0	0	0	4.444	-0.797	13.403	0	0	0	0	0	0	0
WT333(F4E4E1AF1293)	3.8	13105	2022-11-28 10:40:46.316	0.019	0.083	1.015	0	0	0	4.444	-0.797	13.403	0	0	0	0	0	0	0
WT333(F4E4E1AF1293)	3.8	13105	2022-11-28 10:40:46.316	0.025	0.084	1.016	0.427	0	0	4.449	-0.797	13.403	0	0	0	0	0	0	0
WT111(DD045F3F1DEA)	3.8	13108	2022-11-28 10:40:46.332	0.031	0.38	0.94	0	0	0	22.088	-1.802	-28.652	0	0	0	0	0	0	0
WT111(DD045F3F1DEA)	3.8	13108	2022-11-28 10:40:46.347	0.032	0.382	0.94	0	0	0	22.088	-1.802	-28.652	0	0	0	0	0	0	0
WT111(DD045F3F1DEA)	3.8	13108	2022-11-28 10:40:46.347	0.032	0.382	0.94	0	0	0	22.088	-1.802	-28.652	0	0	0	0	0	0	0
WT111(DD045F3F1DEA)	3.8	13108	2022-11-28 10:40:46.347	0.032	0.382	0.94	0	0	0	22.088	-1.802	-28.652	0	0	0	0	0	0	0
WT111(DD045F3F1DEA)	3.8	13108	2022-11-28 10:40:46.347	0.032	0.382	0.94	0	0	0	22.088	-1.802	-28.652	0	0	0	0	0	0	0
WT111(DD045F3F1DEA)	3.8	13108	2022-11-28 10:40:46.347	0.032	0.38	0.939	0	0	0	22.088	-1.802	-28.652	0	0	0	0	0	0	0
WT111(DD045F3F1DEA)	3.8	13108	2022-11-28 10:40:46.347	0.032	0.38	0.939	0	0	0	22.088	-1.802	-28.652	0	0	0	0	0	0	0
WT111(DD045F3F1DEA)	3.8	13108	2022-11-28 10:40:46.347	0.032	0.38	0.939	0	0	0	22.088	-1.802	-28.652	0	0	0	0	0	0	0
WT111(DD045F3F1DEA)	3.8	13108	2022-11-28 10:40:46.363	0.032	0.38	0.939	0	0	0	22.088	-1.802	-28.652	0	0	0	0	0	0	0
WT111(DD045F3F1DEA)	3.8	13108	2022-11-28 10:40:46.363	0.032	0.382	0.94	0	0	0	22.088	-1.802	-28.652	0	0	0	0	0	0	0
WT111(DD045F3F1DEA)	3.8	13108	2022-11-28 10:40:46.363	0.032	0.382	0.94	0	0	0	22.088	-1.802	-28.652	0	0	0	0	0	0	0
WT111(DD045F3F1DEA)	3.8	13108	2022-11-28 10:40:46.363	0.032	0.382	0.94	0	0	0	22.088	-1.802	-28.652	0	0	0	0	0	0	0
WT111(DD045F3F1DEA)	3.8	13108	2022-11-28 10:40:46.363	0.032	0.382	0.94	0	0	0	22.088	-1.802	-28.652	0	0	0	0	0	0	0
WT111(DD045F3F1DEA)	3.8	13108	2022-11-28 10:40:46.363	0.032	0.381	0.94	0	0	0	22.088	-1.802	-28.652	0	0	0	0	0	0	0
WT111(DD045F3F1DEA)	3.8	13108	2022-11-28 10:40:46.363	0.032	0.381	0.94	0	0	0	22.088	-1.802	-28.652	0	0	0	0	0	0	0
WT111(DD045F3F1DEA)	3.8	13108	2022-11-28 10:40:46.363	0.032	0.381	0.94	0	0	0	22.088	-1.802	-28.652	0	0	0	0	0	0	0
WT333(F4E4E1AF1293)	3.8	13105	2022-11-28 10:40:46.379	0.025	0.084	1.016	0.427	0	0	4.449	-0.797	13.403	0	0	0	0	0	0	0
WT333(F4E4E1AF1293)	3.8	13105	2022-11-28 10:40:46.379	0.025	0.084	1.016	0.427	0	0	4.455	-0.797	13.403	0	0	0	0	0	0	0
WT333(F4E4E1AF1293)	3.8	13105	2022-11-28 10:40:46.379	0.025	0.084	1.016	0.427	0	0	4.455	-0.797	13.403	0	0	0	0	0	0	0
WT333(F4E4E1AF1293)	3.8	13105	2022-11-28 10:40:46.379	0.016	0.078	1.011	0.488	0	0	4.46	-0.802	13.403	0	0	0	0	0	0	0
WT333(F4E4E1AF1293)	3.8	13105	2022-11-28 10:40:46.379	0.016	0.078	1.011	0.488	0	0	4.46	-0.802	13.403	0	0	0	0	0	0	0
WT333(F4E4E1AF1293)	3.8	13105	2022-11-28 10:40:46.379	0.016	0.078	1.011	0.488	0	0	4.466	-0.802	13.403	0	0	0	0	0	0	0
WT333(F4E4E1AF1293)	3.8	13105	2022-11-28 10:40:46.379	0.016	0.078	1.011	0.488	0	0	4.466	-0.802	13.403	0	0	0	0	0	0	0
WT333(F4E4E1AF1293)	3.8	13105	2022-11-28 10:40:46.379	0.017	0.075	1.012	-0.488	0	0	4.466	-0.802	13.403	0	0	0	0	0	0	0
WT222(CAA14FCCF874)	3.75	13105	2022-11-28 10:40:46.379	0.03	-0.001	0.999	0	0	0	-0.17	-1.73	82.425	0	0	0	0	0	0	0
WT222(CAA14FCCF874)	3.75	13105	2022-11-28 10:40:46.394	0.03	-0.001	0.999	0	0	0	-0.17	-1.73	82.425	0	0	0	0	0	0	0
WT222(CAA14FCCF874)	3.75	13105	2022-11-28 10:40:46.394	0.03	-0.001	0.999	0	0	0	-0.17	-1.73	82.425	0	0	0	0	0	0	0
WT222(CAA14FCCF874)	3.75	13105	2022-11-28 10:40:46.394	0.03	-0.001	0.999	0	0	0	-0.17	-1.73	82.425	0	0	0	0	0	0	0
WT222(CAA14FCCF874)	3.75	13105	2022-11-28 10:40:46.394	0.03	-0.004	1	0	0	0	-0.17	-1.73	82.425	0	0	0	0	0	0	0
WT222(CAA14FCCF874)	3.75	13105	2022-11-28 10:40:46.394	0.03	-0.004	1	0	0	0	-0.17	-1.73	82.425	0	0	0	0	0	0	0
WT222(CAA14FCCF874)	3.75	13105	2022-11-28 10:40:46.394	0.03	-0.004	1	0	0	0	-0.17	-1.73	82.425	0	0	0	0	0	0	0
WT222(CAA14FCCF874)	3.75	13105	2022-11-28 10:40:46.394	0.03	-0.004	1	0	0	0	-0.17	-1.73	82.425	0	0	0	0	0	0	0
WT333(F4E4E1AF1293)	3.8	13105	2022-11-28 10:40:46.410	0.017	0.075	1.012	-0.488	0	0	4.46	-0.802	13.403	0	0	0	0	0	0	0
WT333(F4E4E1AF1293)	3.8	13105	2022-11-28 10:40:46.410	0.017	0.075	1.012	-0.488	0	0	4.46	-0.802	13.403	0	0	0	0	0	0	0
WT333(F4E4E1AF1293)	3.8	13105	2022-11-28 10:40:46.410	0.017	0.075	1.012	-0.488	0	0	4.455	-0.807	13.403	0	0	0	0	0	0	0
WT333(F4E4E1AF1293)	3.8	13105	2022-11-28 10:40:46.410	0.016	0.075	1.01	0.488	0	0	4.46	-0.807	13.403	0	0	0	0	0	0	0
WT333(F4E4E1AF1293)	3.8	13105	2022-11-28 10:40:46.410	0.016	0.075	1.01	0.488	0	0	4.46	-0.807	13.403	0	0	0	0	0	0	0
WT333(F4E4E1AF1293)	3.8	13105	2022-11-28 10:40:46.410	0.016	0.075	1.01	0.488	0	0	4.466	-0.807	13.403	0	0	0	0	0	0	0
WT333(F4E4E1AF1293)	3.8	13105	2022-11-28 10:40:46.410	0.016	0.075	1.01	0.488	0	0	4.466	-0.807	13.403	0	0	0	0	0	0	0
WT333(F4E4E1AF1293)	3.8	13105	2022-11-28 10:40:46.410	0.017	0.08	1.013	0	0	0	4.466	-0.807	13.403	0	0	0	0	0	0	0
WT222(CAA14FCCF874)	3.75	13105	2022-11-28 10:40:46.410	0.03	-0.004	0.999	0	0	0	-0.17	-1.73	82.425	0	0	0	0	0	0	0
WT222(CAA14FCCF874)	3.75	13105	2022-11-28 10:40:46.410	0.03	-0.004	0.999	0	0	0	-0.17	-1.73	82.425	0	0	0	0	0	0	0
WT222(CAA14FCCF874)	3.75	13105	2022-11-28 10:40:46.410	0.03	-0.004	0.999	0	0	0	-0.17	-1.73	82.425	0	0	0	0	0	0	0
WT222(CAA14FCCF874)	3.75	13105	2022-11-28 10:40:46.410	0.03	-0.004	0.999	0	0	0	-0.17	-1.73	82.425	0	0	0	0	0	0	0
WT222(CAA14FCCF874)	3.75	13105	2022-11-28 10:40:46.410	0.03	-0.001	0.999	0	0	0	-0.17	-1.73	82.425	0	0	0	0	0	0	0
WT222(CAA14FCCF874)	3.75	13105	2022-11-28 10:40:46.410	0.03	-0.001	0.999	0	0	0	-0.17	-1.73	82.425	0	0	0	0	0	0	0
WT222(CAA14FCCF874)	3.75	13105	2022-11-28 10:40:46.410	0.03	-0.001	0.999	0	0	0	-0.17	-1.73	82.425	0	0	0	0	0	0	0
WT222(CAA14FCCF874)	3.75	13105	2022-11-28 10:40:46.410	0.03	-0.001	0.999	0	0	0	-0.17	-1.73	82.425	0	0	0	0	0	0	0
WT111(DD045F3F1DEA)	3.8	13108	2022-11-28 10:40:46.426	0.032	0.381	0.938	0	0	0	22.088	-1.802	-28.652	0	0	0	0	0	0	0
WT111(DD045F3F1DEA)	3.8	13108	2022-11-28 10:40:46.426	0.032	0.381	0.938	0	0	0	22.088	-1.802	-28.652	0	0	0	0	0	0	0
WT111(DD045F3F1DEA)	3.8	13108	2022-11-28 10:40:46.426	0.032	0.381	0.938	0	0	0	22.088	-1.802	-28.652	0	0	0	0	0	0	0
WT111(DD045F3F1DEA)	3.8	13108	2022-11-28 10:40:46.426	0.032	0.381	0.938	0	0	0	22.088	-1.802	-28.652	0	0	0	0	0	0	0
WT111(DD045F3F1DEA)	3.8	13108	2022-11-28 10:40:46.426	0.032	0.383	0.94	0	0	0	22.088	-1.802	-28.652	0	0	0	0	0	0	0
WT111(DD045F3F1DEA)	3.8	13108	2022-11-28 10:40:46.426	0.032	0.383	0.94	0	0	0	22.088	-1.802	-28.652	0	0	0	0	0	0	0
WT111(DD045F3F1DEA)	3.8	13108	2022-11-28 10:40:46.426	0.032	0.383	0.94	0	0	0	22.088	-1.802	-28.652	0	0	0	0	0	0	0
WT111(DD045F3F1DEA)	3.8	13108	2022-11-28 10:40:46.426	0.032	0.383	0.94	0	0	0	22.088	-1.802	-28.652	0	0	0	0	0	0	0
WT333(F4E4E1AF1293)	3.8	13105	2022-11-28 10:40:46.441	0.017	0.08	1.013	0	0	0	4.466	-0.807	13.403	0	0	0	0	0	0	0
WT333(F4E4E1AF1293)	3.8	13105	2022-11-28 10:40:46.441	0.017	0.08	1.013	0	0	0	4.466	-0.807	13.403	0	0	0	0	0	0	0
WT333(F4E4E1AF1293)	3.8	13105	2022-11-28 10:40:46.441	0.02	0.09	1.017	0.427	0	0	4.466	-0.807	13.403	0	0	0	0	0	0	0
WT333(F4E4E1AF1293)	3.8	13105	2022-11-28 10:40:46.441	0.02	0.09	1.017	0.427	0	0	4.471	-0.813	13.403	0	0	0	0	0	0	0
WT333(F4E4E1AF1293)	3.8	13105	2022-11-28 10:40:46.441	0.02	0.09	1.017	0.427	0	0	4.471	-0.813	13.403	0	0	0	0	0	0	0
WT333(F4E4E1AF1293)	3.8	13105	2022-11-28 10:40:46.441	0.02	0.09	1.017	0.427	0	0	4.477	-0.813	13.403	0	0	0	0	0	0	0
WT333(F4E4E1AF1293)	3.8	13105	2022-11-28 10:40:46.441	0.021	0.075	1.012	0.366	0	0	4.477	-0.813	13.403	0	0	0	0	0	0	0
WT333(F4E4E1AF1293)	3.8	13105	2022-11-28 10:40:46.441	0.021	0.075	1.012	0.366	0	0	4.477	-0.813	13.403	0	0	0	0	0	0	0
WT111(DD045F3F1DEA)	3.8	13108	2022-11-28 10:40:46.457	0.032	0.381	0.939	0	0	0	22.088	-1.802	-28.652	0	0	0	0	0	0	0
WT111(DD045F3F1DEA)	3.8	13108	2022-11-28 10:40:46.457	0.032	0.381	0.939	0	0	0	22.088	-1.802	-28.652	0	0	0	0	0	0	0
WT111(DD045F3F1DEA)	3.8	13108	2022-11-28 10:40:46.457	0.032	0.381	0.939	0	0	0	22.088	-1.802	-28.652	0	0	0	0	0	0	0
WT111(DD045F3F1DEA)	3.8	13108	2022-11-28 10:40:46.457	0.032	0.381	0.939	0	0	0	22.088	-1.802	-28.652	0	0	0	0	0	0	0
WT111(DD045F3F1DEA)	3.8	13108	2022-11-28 10:40:46.457	0.032	0.381	0.939	0	0	0	22.088	-1.802	-28.652	0	0	0	0	0	0	0
WT111(DD045F3F1DEA)	3.8	13108	2022-11-28 10:40:46.457	0.032	0.381	0.939	0	0	0	22.088	-1.802	-28.652	0	0	0	0	0	0	0
WT111(DD045F3F1DEA)	3.8	13108	2022-11-28 10:40:46.457	0.032	0.381	0.939	0	0	0	22.088	-1.802	-28.652	0	0	0	0	0	0	0
WT111(DD045F3F1DEA)	3.8	13108	2022-11-28 10:40:46.457	0.032	0.381	0.939	0	0	0	22.088	-1.802	-28.652	0	0	0	0	0	0	0
WT333(F4E4E1AF1293)	3.8	13105	2022-11-28 10:40:46.488	0.021	0.075	1.012	0.366	0	0	4.482	-0.813	13.403	0	0	0	0	0	0	0
WT333(F4E4E1AF1293)	3.8	13105	2022-11-28 10:40:46.488	0.021	0.075	1.012	0.366	0	0	4.482	-0.813	13.403	0	0	0	0	0	0	0
WT333(F4E4E1AF1293)	3.8	13105	2022-11-28 10:40:46.488	0.013	0.073	1.012	0.244	0	0	4.482	-0.813	13.403	0	0	0	0	0	0	0
WT333(F4E4E1AF1293)	3.8	13105	2022-11-28 10:40:46.488	0.013	0.073	1.012	0.244	0	0	4.488	-0.813	13.403	0	0	0	0	0	0	0
WT333(F4E4E1AF1293)	3.8	13105	2022-11-28 10:40:46.488	0.013	0.073	1.012	0.244	0	0	4.488	-0.818	13.403	0	0	0	0	0	0	0
WT333(F4E4E1AF1293)	3.8	13105	2022-11-28 10:40:46.488	0.013	0.073	1.012	0.244	0	0	4.488	-0.818	13.403	0	0	0	0	0	0	0
WT333(F4E4E1AF1293)	3.8	13105	2022-11-28 10:40:46.488	0.014	0.083	1.017	-0.427	0	0	4.488	-0.818	13.403	0	0	0	0	0	0	0
WT333(F4E4E1AF1293)	3.8	13105	2022-11-28 10:40:46.488	0.014	0.083	1.017	-0.427	0	0	4.482	-0.818	13.403	0	0	0	0	0	0	0
WT222(CAA14FCCF874)	3.75	13105	2022-11-28 10:40:46.504	0.03	-0.005	0.999	0	0	0	-0.17	-1.73	82.425	0	0	0	0	0	0	0
WT222(CAA14FCCF874)	3.75	13105	2022-11-28 10:40:46.504	0.03	-0.005	0.999	0	0	0	-0.17	-1.73	82.425	0	0	0	0	0	0	0
WT222(CAA14FCCF874)	3.75	13105	2022-11-28 10:40:46.504	0.03	-0.005	0.999	0	0	0	-0.17	-1.73	82.425	0	0	0	0	0	0	0
WT222(CAA14FCCF874)	3.75	13105	2022-11-28 10:40:46.504	0.03	-0.005	0.999	0	0	0	-0.17	-1.73	82.425	0	0	0	0	0	0	0
WT222(CAA14FCCF874)	3.75	13105	2022-11-28 10:40:46.504	0.03	-0.002	0.999	0	0	0	-0.17	-1.73	82.425	0	0	0	0	0	0	0
WT222(CAA14FCCF874)	3.75	13105	2022-11-28 10:40:46.504	0.03	-0.002	0.999	0	0	0	-0.17	-1.73	82.425	0	0	0	0	0	0	0
WT222(CAA14FCCF874)	3.75	13105	2022-11-28 10:40:46.504	0.03	-0.002	0.999	0	0	0	-0.17	-1.73	82.425	0	0	0	0	0	0	0
WT222(CAA14FCCF874)	3.75	13105	2022-11-28 10:40:46.504	0.03	-0.002	0.999	0	0	0	-0.17	-1.73	82.425	0	0	0	0	0	0	0
WT222(CAA14FCCF874)	3.75	13105	2022-11-28 10:40:46.504	0.03	-0.003	0.999	0	0	0	-0.17	-1.73	82.425	0	0	0	0	0	0	0
WT222(CAA14FCCF874)	3.75	13105	2022-11-28 10:40:46.504	0.03	-0.003	0.999	0	0	0	-0.17	-1.73	82.425	0	0	0	0	0	0	0
WT222(CAA14FCCF874)	3.75	13105	2022-11-28 10:40:46.504	0.03	-0.003	0.999	0	0	0	-0.17	-1.73	82.425	0	0	0	0	0	0	0
WT222(CAA14FCCF874)	3.75	13105	2022-11-28 10:40:46.504	0.03	-0.003	0.999	0	0	0	-0.17	-1.73	82.425	0	0	0	0	0	0	0
WT222(CAA14FCCF874)	3.75	13105	2022-11-28 10:40:46.504	0.03	-0.004	1	0	0	0	-0.17	-1.73	82.425	0	0	0	0	0	0	0
WT222(CAA14FCCF874)	3.75	13105	2022-11-28 10:40:46.504	0.03	-0.004	1	0	0	0	-0.17	-1.73	82.425	0	0	0	0	0	0	0
WT222(CAA14FCCF874)	3.75	13105	2022-11-28 10:40:46.504	0.03	-0.004	1	0	0	0	-0.17	-1.73	82.425	0	0	0	0	0	0	0
WT222(CAA14FCCF874)	3.75	13105	2022-11-28 10:40:46.504	0.03	-0.004	1	0	0	0	-0.17	-1.73	82.425	0	0	0	0	0	0	0
WT222(CAA14FCCF874)	3.75	13105	2022-11-28 10:40:46.519	0.032	-0.002	0.999	0	0	0	-0.17	-1.73	82.425	0	0	0	0	0	0	0
WT222(CAA14FCCF874)	3.75	13105	2022-11-28 10:40:46.519	0.032	-0.002	0.999	0	0	0	-0.17	-1.73	82.425	0	0	0	0	0	0	0
WT222(CAA14FCCF874)	3.75	13105	2022-11-28 10:40:46.519	0.032	-0.002	0.999	0	0	0	-0.17	-1.73	82.425	0	0	0	0	0	0	0
WT222(CAA14FCCF874)	3.75	13105	2022-11-28 10:40:46.519	0.032	-0.002	0.999	0	0	0	-0.17	-1.73	82.425	0	0	0	0	0	0	0
WT222(CAA14FCCF874)	3.75	13105	2022-11-28 10:40:46.519	0.032	-0.005	0.999	0	0	0	-0.17	-1.73	82.425	0	0	0	0	0	0	0
WT222(CAA14FCCF874)	3.75	13105	2022-11-28 10:40:46.519	0.032	-0.005	0.999	0	0	0	-0.17	-1.73	82.425	0	0	0	0	0	0	0
WT222(CAA14FCCF874)	3.75	13105	2022-11-28 10:40:46.519	0.032	-0.005	0.999	0	0	0	-0.17	-1.73	82.425	0	0	0	0	0	0	0
WT222(CAA14FCCF874)	3.75	13105	2022-11-28 10:40:46.519	0.032	-0.005	0.999	0	0	0	-0.17	-1.73	82.425	0	0	0	0	0	0	0
WT111(DD045F3F1DEA)	3.8	13108	2022-11-28 10:40:46.519	0.032	0.382	0.94	0	0	0	22.088	-1.802	-28.652	0	0	0	0	0	0	0
WT111(DD045F3F1DEA)	3.8	13108	2022-11-28 10:40:46.519	0.032	0.382	0.94	0	0	0	22.088	-1.802	-28.652	0	0	0	0	0	0	0
WT111(DD045F3F1DEA)	3.8	13108	2022-11-28 10:40:46.519	0.032	0.382	0.94	0	0	0	22.088	-1.802	-28.652	0	0	0	0	0	0	0
WT111(DD045F3F1DEA)	3.8	13108	2022-11-28 10:40:46.519	0.032	0.382	0.94	0	0	0	22.088	-1.802	-28.652	0	0	0	0	0	0	0
WT111(DD045F3F1DEA)	3.8	13108	2022-11-28 10:40:46.519	0.032	0.381	0.939	0	0	0	22.088	-1.802	-28.652	0	0	0	0	0	0	0
WT111(DD045F3F1DEA)	3.8	13108	2022-11-28 10:40:46.519	0.032	0.381	0.939	0	0	0	22.088	-1.802	-28.652	0	0	0	0	0	0	0
WT111(DD045F3F1DEA)	3.8	13108	2022-11-28 10:40:46.519	0.032	0.381	0.939	0	0	0	22.088	-1.802	-28.652	0	0	0	0	0	0	0
WT111(DD045F3F1DEA)	3.8	13108	2022-11-28 10:40:46.519	0.032	0.381	0.939	0	0	0	22.088	-1.802	-28.652	0	0	0	0	0	0	0
WT333(F4E4E1AF1293)	3.8	13105	2022-11-28 10:40:46.519	0.014	0.083	1.017	-0.427	0	0	4.482	-0.818	13.403	0	0	0	0	0	0	0
WT333(F4E4E1AF1293)	3.8	13105	2022-11-28 10:40:46.519	0.014	0.083	1.017	-0.427	0	0	4.477	-0.818	13.403	0	0	0	0	0	0	0
WT333(F4E4E1AF1293)	3.8	13105	2022-11-28 10:40:46.519	0.022	0.083	1.015	0.183	0	0	4.482	-0.818	13.403	0	0	0	0	0	0	0
WT333(F4E4E1AF1293)	3.8	13105	2022-11-28 10:40:46.519	0.022	0.083	1.015	0.183	0	0	4.482	-0.818	13.403	0	0	0	0	0	0	0
WT333(F4E4E1AF1293)	3.8	13105	2022-11-28 10:40:46.519	0.022	0.083	1.015	0.183	0	0	4.482	-0.818	13.403	0	0	0	0	0	0	0
WT333(F4E4E1AF1293)	3.8	13105	2022-11-28 10:40:46.519	0.022	0.083	1.015	0.183	0	0	4.482	-0.818	13.403	0	0	0	0	0	0	0
WT333(F4E4E1AF1293)	3.8	13105	2022-11-28 10:40:46.519	0.021	0.086	1.018	0.061	0	0	4.482	-0.818	13.403	0	0	0	0	0	0	0
WT333(F4E4E1AF1293)	3.8	13105	2022-11-28 10:40:46.519	0.021	0.086	1.018	0.061	0	0	4.482	-0.824	13.403	0	0	0	0	0	0	0
WT111(DD045F3F1DEA)	3.8	13108	2022-11-28 10:40:46.551	0.032	0.382	0.94	0	0	0	22.088	-1.802	-28.652	0	0	0	0	0	0	0
WT111(DD045F3F1DEA)	3.8	13108	2022-11-28 10:40:46.551	0.032	0.382	0.94	0	0	0	22.088	-1.802	-28.652	0	0	0	0	0	0	0
WT111(DD045F3F1DEA)	3.8	13108	2022-11-28 10:40:46.551	0.032	0.382	0.94	0	0	0	22.088	-1.802	-28.652	0	0	0	0	0	0	0
WT111(DD045F3F1DEA)	3.8	13108	2022-11-28 10:40:46.551	0.032	0.382	0.94	0	0	0	22.088	-1.802	-28.652	0	0	0	0	0	0	0
WT111(DD045F3F1DEA)	3.8	13108	2022-11-28 10:40:46.551	0.032	0.38	0.939	0	0	0	22.088	-1.802	-28.652	0	0	0	0	0	0	0
WT111(DD045F3F1DEA)	3.8	13108	2022-11-28 10:40:46.551	0.032	0.38	0.939	0	0	0	22.088	-1.802	-28.652	0	0	0	0	0	0	0
WT111(DD045F3F1DEA)	3.8	13108	2022-11-28 10:40:46.551	0.032	0.38	0.939	0	0	0	22.088	-1.802	-28.652	0	0	0	0	0	0	0
WT111(DD045F3F1DEA)	3.8	13108	2022-11-28 10:40:46.551	0.032	0.38	0.939	0	0	0	22.088	-1.802	-28.652	0	0	0	0	0	0	0
WT333(F4E4E1AF1293)	3.8	13105	2022-11-28 10:40:46.551	0.021	0.086	1.018	0.061	0	0	4.482	-0.824	13.403	0	0	0	0	0	0	0
WT333(F4E4E1AF1293)	3.8	13105	2022-11-28 10:40:46.551	0.021	0.086	1.018	0.061	0	0	4.482	-0.824	13.403	0	0	0	0	0	0	0
WT333(F4E4E1AF1293)	3.8	13105	2022-11-28 10:40:46.551	0.016	0.073	1.01	1.16	0	0	4.493	-0.824	13.409	0	0	0	0	0	0	0
WT333(F4E4E1AF1293)	3.8	13105	2022-11-28 10:40:46.551	0.016	0.073	1.01	1.16	0	0	4.499	-0.824	13.414	0	0	0	0	0	0	0
WT333(F4E4E1AF1293)	3.8	13105	2022-11-28 10:40:46.551	0.016	0.073	1.01	1.16	0	0	4.504	-0.824	13.414	0	0	0	0	0	0	0
WT333(F4E4E1AF1293)	3.8	13105	2022-11-28 10:40:46.551	0.016	0.073	1.01	1.16	0	0	4.51	-0.824	13.42	0	0	0	0	0	0	0
WT333(F4E4E1AF1293)	3.8	13105	2022-11-28 10:40:46.551	0.015	0.062	1.006	-2.563	0.061	0	4.493	-0.824	13.425	0	0	0	0	0	0	0
WT333(F4E4E1AF1293)	3.8	13105	2022-11-28 10:40:46.551	0.015	0.062	1.006	-2.563	0.061	0	4.482	-0.824	13.431	0	0	0	0	0	0	0
WT222(CAA14FCCF874)	3.75	13105	2022-11-28 10:40:46.566	0.034	-0.008	1	0	0	0	-0.176	-1.747	82.425	0	0	0	0	0	0	0
WT222(CAA14FCCF874)	3.75	13105	2022-11-28 10:40:46.566	0.034	-0.008	1	0	0	0	-0.176	-1.747	82.425	0	0	0	0	0	0	0
WT222(CAA14FCCF874)	3.75	13105	2022-11-28 10:40:46.566	0.034	-0.008	1	0	0	0	-0.176	-1.747	82.425	0	0	0	0	0	0	0
WT222(CAA14FCCF874)	3.75	13105	2022-11-28 10:40:46.566	0.031	-0.004	0.998	0.732	0	0	-0.176	-1.747	82.425	0	0	0	0	0	0	0
WT222(CAA14FCCF874)	3.75	13105	2022-11-28 10:40:46.566	0.031	-0.004	0.998	0.732	0	0	-0.17	-1.747	82.425	0	0	0	0	0	0	0
WT222(CAA14FCCF874)	3.75	13105	2022-11-28 10:40:46.566	0.031	-0.004	0.998	0.732	0	0	-0.165	-1.747	82.425	0	0	0	0	0	0	0
WT222(CAA14FCCF874)	3.75	13105	2022-11-28 10:40:46.566	0.031	-0.004	0.998	0.732	0	0	-0.165	-1.747	82.425	0	0	0	0	0	0	0
WT222(CAA14FCCF874)	3.75	13105	2022-11-28 10:40:46.566	0.036	-0.005	0.998	0.366	0	0	-0.159	-1.752	82.425	0	0	0	0	0	0	0
WT222(CAA14FCCF874)	3.75	13105	2022-11-28 10:40:46.597	0.036	-0.005	0.998	0.366	0	0	-0.159	-1.752	82.425	0	0	0	0	0	0	0
WT222(CAA14FCCF874)	3.75	13105	2022-11-28 10:40:46.597	0.036	-0.005	0.998	0.366	0	0	-0.159	-1.752	82.425	0	0	0	0	0	0	0
WT222(CAA14FCCF874)	3.75	13105	2022-11-28 10:40:46.597	0.036	-0.005	0.998	0.366	0	0	-0.154	-1.752	82.425	0	0	0	0	0	0	0
WT222(CAA14FCCF874)	3.75	13105	2022-11-28 10:40:46.597	0.035	0.003	1	-0.061	0	0	-0.154	-1.752	82.425	0	0	0	0	0	0	0
WT222(CAA14FCCF874)	3.75	13105	2022-11-28 10:40:46.597	0.035	0.003	1	-0.061	0	0	-0.159	-1.752	82.425	0	0	0	0	0	0	0
WT222(CAA14FCCF874)	3.75	13105	2022-11-28 10:40:46.597	0.035	0.003	1	-0.061	0	0	-0.159	-1.752	82.425	0	0	0	0	0	0	0
WT222(CAA14FCCF874)	3.75	13105	2022-11-28 10:40:46.597	0.035	0.003	1	-0.061	0	0	-0.159	-1.752	82.425	0	0	0	0	0	0	0
WT222(CAA14FCCF874)	3.75	13105	2022-11-28 10:40:46.597	0.036	-0.003	0.999	0.061	0	0	-0.159	-1.758	82.425	0	0	0	0	0	0	0
WT111(DD045F3F1DEA)	3.8	13108	2022-11-28 10:40:46.613	0.032	0.382	0.94	0	0	0	22.088	-1.802	-28.652	0	0	0	0	0	0	0
WT111(DD045F3F1DEA)	3.8	13108	2022-11-28 10:40:46.613	0.032	0.382	0.94	0	0	0	22.088	-1.802	-28.652	0	0	0	0	0	0	0
WT111(DD045F3F1DEA)	3.8	13108	2022-11-28 10:40:46.613	0.032	0.382	0.94	0	0	0	22.088	-1.802	-28.652	0	0	0	0	0	0	0
WT111(DD045F3F1DEA)	3.8	13108	2022-11-28 10:40:46.613	0.032	0.382	0.94	0	0	0	22.088	-1.802	-28.652	0	0	0	0	0	0	0
WT111(DD045F3F1DEA)	3.8	13108	2022-11-28 10:40:46.613	0.032	0.382	0.94	0	0	0	22.088	-1.802	-28.652	0	0	0	0	0	0	0
WT111(DD045F3F1DEA)	3.8	13108	2022-11-28 10:40:46.613	0.032	0.382	0.94	0	0	0	22.088	-1.802	-28.652	0	0	0	0	0	0	0
WT111(DD045F3F1DEA)	3.8	13108	2022-11-28 10:40:46.613	0.032	0.382	0.94	0	0	0	22.088	-1.802	-28.652	0	0	0	0	0	0	0
WT111(DD045F3F1DEA)	3.8	13108	2022-11-28 10:40:46.613	0.032	0.382	0.94	0	0	0	22.088	-1.802	-28.652	0	0	0	0	0	0	0
WT111(DD045F3F1DEA)	3.8	13108	2022-11-28 10:40:46.613	0.032	0.381	0.94	0	0	0	22.088	-1.802	-28.652	0	0	0	0	0	0	0
WT111(DD045F3F1DEA)	3.8	13108	2022-11-28 10:40:46.613	0.032	0.381	0.94	0	0	0	22.088	-1.802	-28.652	0	0	0	0	0	0	0
WT111(DD045F3F1DEA)	3.8	13108	2022-11-28 10:40:46.613	0.032	0.381	0.94	0	0	0	22.088	-1.802	-28.652	0	0	0	0	0	0	0
WT111(DD045F3F1DEA)	3.8	13108	2022-11-28 10:40:46.613	0.032	0.381	0.94	0	0	0	22.088	-1.802	-28.652	0	0	0	0	0	0	0
WT111(DD045F3F1DEA)	3.8	13108	2022-11-28 10:40:46.613	0.031	0.382	0.939	0	0	0	22.088	-1.802	-28.652	0	0	0	0	0	0	0
WT111(DD045F3F1DEA)	3.8	13108	2022-11-28 10:40:46.613	0.031	0.382	0.939	0	0	0	22.088	-1.802	-28.652	0	0	0	0	0	0	0
WT111(DD045F3F1DEA)	3.8	13108	2022-11-28 10:40:46.613	0.031	0.382	0.939	0	0	0	22.088	-1.802	-28.652	0	0	0	0	0	0	0
WT111(DD045F3F1DEA)	3.8	13108	2022-11-28 10:40:46.613	0.031	0.382	0.939	0	0	0	22.088	-1.802	-28.652	0	0	0	0	0	0	0
WT333(F4E4E1AF1293)	3.8	13105	2022-11-28 10:40:46.613	0.015	0.062	1.006	-2.563	0.061	0	4.471	-0.824	13.436	0	0	0	0	0	0	0
WT333(F4E4E1AF1293)	3.8	13105	2022-11-28 10:40:46.613	0.015	0.062	1.006	-2.563	0.061	0	4.455	-0.824	13.442	0	0	0	0	0	0	0
WT333(F4E4E1AF1293)	3.8	13105	2022-11-28 10:40:46.613	0.016	0.097	1.021	-2.747	-0.183	0	4.444	-0.829	13.442	0	0	0	0	0	0	0
WT333(F4E4E1AF1293)	3.8	13105	2022-11-28 10:40:46.613	0.016	0.097	1.021	-2.747	-0.183	0	4.427	-0.829	13.447	0	0	0	0	0	0	0
WT333(F4E4E1AF1293)	3.8	13105	2022-11-28 10:40:46.613	0.016	0.097	1.021	-2.747	-0.183	0	4.417	-0.829	13.453	0	0	0	0	0	0	0
WT333(F4E4E1AF1293)	3.8	13105	2022-11-28 10:40:46.613	0.016	0.097	1.021	-2.747	-0.183	0	4.4	-0.829	13.458	0	0	0	0	0	0	0
WT333(F4E4E1AF1293)	3.8	13105	2022-11-28 10:40:46.613	0.02	0.074	1.017	-0.366	-0.061	0	4.4	-0.835	13.464	0	0	0	0	0	0	0
WT333(F4E4E1AF1293)	3.8	13105	2022-11-28 10:40:46.613	0.02	0.074	1.017	-0.366	-0.061	0	4.4	-0.835	13.469	0	0	0	0	0	0	0
WT222(CAA14FCCF874)	3.75	13105	2022-11-28 10:40:46.629	0.031	-0.006	0.998	0.183	0	0	-0.143	-1.758	82.425	0	0	0	0	0	0	0
WT222(CAA14FCCF874)	3.75	13105	2022-11-28 10:40:46.629	0.031	-0.006	0.998	0.183	0	0	-0.143	-1.758	82.425	0	0	0	0	0	0	0
WT222(CAA14FCCF874)	3.75	13105	2022-11-28 10:40:46.629	0.031	-0.006	0.998	0.183	0	0	-0.137	-1.758	82.425	0	0	0	0	0	0	0
WT222(CAA14FCCF874)	3.75	13105	2022-11-28 10:40:46.629	0.037	-0.004	0.999	0.671	-0.122	0	-0.137	-1.763	82.425	0	0	0	0	0	0	0
WT222(CAA14FCCF874)	3.75	13105	2022-11-28 10:40:46.629	0.037	-0.004	0.999	0.671	-0.122	0	-0.132	-1.763	82.425	0	0	0	0	0	0	0
WT222(CAA14FCCF874)	3.75	13105	2022-11-28 10:40:46.629	0.037	-0.004	0.999	0.671	-0.122	0	-0.132	-1.763	82.425	0	0	0	0	0	0	0
WT222(CAA14FCCF874)	3.75	13105	2022-11-28 10:40:46.629	0.037	-0.004	0.999	0.671	-0.122	0	-0.126	-1.763	82.425	0	0	0	0	0	0	0
WT222(CAA14FCCF874)	3.75	13105	2022-11-28 10:40:46.629	0.041	-0.003	0.997	0.244	0	0.305	-0.126	-1.763	82.425	0	0	0	0	0	0	0
WT222(CAA14FCCF874)	3.75	13105	2022-11-28 10:40:46.629	0.041	-0.003	0.997	0.244	0	0.305	-0.126	-1.769	82.425	0	0	0	0	0	0	0
WT222(CAA14FCCF874)	3.75	13105	2022-11-28 10:40:46.629	0.041	-0.003	0.997	0.244	0	0.305	-0.126	-1.769	82.43	0	0	0	0	0	0	0
WT222(CAA14FCCF874)	3.75	13105	2022-11-28 10:40:46.629	0.041	-0.003	0.997	0.244	0	0.305	-0.126	-1.769	82.43	0	0	0	0	0	0	0
WT222(CAA14FCCF874)	3.75	13105	2022-11-28 10:40:46.629	0.027	0.009	0.997	1.526	-0.061	0	-0.115	-1.769	82.43	0	0	0	0	0	0	0
WT222(CAA14FCCF874)	3.75	13105	2022-11-28 10:40:46.629	0.027	0.009	0.997	1.526	-0.061	0	-0.11	-1.769	82.43	0	0	0	0	0	0	0
WT222(CAA14FCCF874)	3.75	13105	2022-11-28 10:40:46.629	0.027	0.009	0.997	1.526	-0.061	0	-0.099	-1.769	82.43	0	0	0	0	0	0	0
WT222(CAA14FCCF874)	3.75	13105	2022-11-28 10:40:46.629	0.027	0.009	0.997	1.526	-0.061	0	-0.093	-1.769	82.43	0	0	0	0	0	0	0
WT222(CAA14FCCF874)	3.75	13105	2022-11-28 10:40:46.629	0.028	-0.008	0.993	1.038	0.244	0.793	-0.088	-1.769	82.436	0	0	0	0	0	0	0
WT222(CAA14FCCF874)	3.75	13105	2022-11-28 10:40:46.629	0.028	-0.008	0.993	1.038	0.244	0.793	-0.082	-1.769	82.441	0	0	0	0	0	0	0
WT222(CAA14FCCF874)	3.75	13105	2022-11-28 10:40:46.629	0.028	-0.008	0.993	1.038	0.244	0.793	-0.077	-1.769	82.447	0	0	0	0	0	0	0
WT222(CAA14FCCF874)	3.75	13105	2022-11-28 10:40:46.629	0.028	-0.008	0.993	1.038	0.244	0.793	-0.071	-1.769	82.452	0	0	0	0	0	0	0
WT222(CAA14FCCF874)	3.75	13105	2022-11-28 10:40:46.629	0.029	-0.005	0.996	-0.916	-0.305	-0.488	-0.077	-1.769	82.447	0	0	0	0	0	0	0
WT222(CAA14FCCF874)	3.75	13105	2022-11-28 10:40:46.629	0.029	-0.005	0.996	-0.916	-0.305	-0.488	-0.082	-1.769	82.447	0	0	0	0	0	0	0
WT222(CAA14FCCF874)	3.75	13105	2022-11-28 10:40:46.629	0.029	-0.005	0.996	-0.916	-0.305	-0.488	-0.088	-1.774	82.447	0	0	0	0	0	0	0
WT222(CAA14FCCF874)	3.75	13105	2022-11-28 10:40:46.629	0.029	-0.005	0.996	-0.916	-0.305	-0.488	-0.093	-1.774	82.441	0	0	0	0	0	0	0
WT222(CAA14FCCF874)	3.75	13105	2022-11-28 10:40:46.629	0.037	-0.007	0.997	-0.183	-0.244	0.244	-0.093	-1.774	82.447	0	0	0	0	0	0	0
WT111(DD045F3F1DEA)	3.8	13108	2022-11-28 10:40:46.660	0.032	0.38	0.939	0	0	0	22.088	-1.802	-28.652	0	0	0	0	0	0	0
WT111(DD045F3F1DEA)	3.8	13108	2022-11-28 10:40:46.660	0.032	0.38	0.939	0	0	0	22.088	-1.802	-28.652	0	0	0	0	0	0	0
WT111(DD045F3F1DEA)	3.8	13108	2022-11-28 10:40:46.660	0.032	0.38	0.939	0	0	0	22.088	-1.802	-28.652	0	0	0	0	0	0	0
WT111(DD045F3F1DEA)	3.8	13108	2022-11-28 10:40:46.660	0.032	0.38	0.939	0	0	0	22.088	-1.802	-28.652	0	0	0	0	0	0	0
WT111(DD045F3F1DEA)	3.8	13108	2022-11-28 10:40:46.660	0.031	0.382	0.939	0	0	0	22.088	-1.802	-28.652	0	0	0	0	0	0	0
WT111(DD045F3F1DEA)	3.8	13108	2022-11-28 10:40:46.660	0.031	0.382	0.939	0	0	0	22.088	-1.802	-28.652	0	0	0	0	0	0	0
WT111(DD045F3F1DEA)	3.8	13108	2022-11-28 10:40:46.660	0.031	0.382	0.939	0	0	0	22.088	-1.802	-28.652	0	0	0	0	0	0	0
WT111(DD045F3F1DEA)	3.8	13108	2022-11-28 10:40:46.660	0.031	0.382	0.939	0	0	0	22.088	-1.802	-28.652	0	0	0	0	0	0	0
WT333(F4E4E1AF1293)	3.8	13105	2022-11-28 10:40:46.676	0.02	0.074	1.017	-0.366	-0.061	0	4.395	-0.835	13.469	0	0	0	0	0	0	0
WT333(F4E4E1AF1293)	3.8	13105	2022-11-28 10:40:46.676	0.02	0.074	1.017	-0.366	-0.061	0	4.395	-0.835	13.475	0	0	0	0	0	0	0
WT333(F4E4E1AF1293)	3.8	13105	2022-11-28 10:40:46.676	0.02	0.075	1.019	-1.831	-0.183	0	4.384	-0.835	13.48	0	0	0	0	0	0	0
WT333(F4E4E1AF1293)	3.8	13105	2022-11-28 10:40:46.676	0.02	0.075	1.019	-1.831	-0.183	0	4.378	-0.84	13.486	0	0	0	0	0	0	0
WT333(F4E4E1AF1293)	3.8	13105	2022-11-28 10:40:46.676	0.02	0.075	1.019	-1.831	-0.183	0	4.367	-0.84	13.491	0	0	0	0	0	0	0
WT333(F4E4E1AF1293)	3.8	13105	2022-11-28 10:40:46.676	0.02	0.075	1.019	-1.831	-0.183	0	4.362	-0.84	13.491	0	0	0	0	0	0	0
WT333(F4E4E1AF1293)	3.8	13105	2022-11-28 10:40:46.676	0.023	0.097	1.02	-0.061	-0.122	0	4.362	-0.84	13.497	0	0	0	0	0	0	0
WT333(F4E4E1AF1293)	3.8	13105	2022-11-28 10:40:46.676	0.023	0.097	1.02	-0.061	-0.122	0	4.362	-0.846	13.502	0	0	0	0	0	0	0
WT333(F4E4E1AF1293)	3.8	13105	2022-11-28 10:40:46.676	0.023	0.097	1.02	-0.061	-0.122	0	4.362	-0.846	13.508	0	0	0	0	0	0	0
WT333(F4E4E1AF1293)	3.8	13105	2022-11-28 10:40:46.676	0.023	0.097	1.02	-0.061	-0.122	0	4.362	-0.846	13.513	0	0	0	0	0	0	0
WT333(F4E4E1AF1293)	3.8	13105	2022-11-28 10:40:46.676	0.004	0.049	0.982	-1.587	0	0	4.351	-0.846	13.524	0	0	0	0	0	0	0
WT333(F4E4E1AF1293)	3.8	13105	2022-11-28 10:40:46.676	0.004	0.049	0.982	-1.587	0	0	4.345	-0.846	13.53	0	0	0	0	0	0	0
WT333(F4E4E1AF1293)	3.8	13105	2022-11-28 10:40:46.676	0.004	0.049	0.982	-1.587	0	0	4.34	-0.846	13.535	0	0	0	0	0	0	0
WT333(F4E4E1AF1293)	3.8	13105	2022-11-28 10:40:46.676	0.004	0.049	0.982	-1.587	0	0	4.329	-0.846	13.541	0	0	0	0	0	0	0
WT333(F4E4E1AF1293)	3.8	13105	2022-11-28 10:40:46.676	0.031	0.096	1.053	2.93	-0.366	-0.549	4.345	-0.851	13.541	0	0	0	0	0	0	0
WT333(F4E4E1AF1293)	3.8	13105	2022-11-28 10:40:46.676	0.031	0.096	1.053	2.93	-0.366	-0.549	4.356	-0.851	13.546	0	0	0	0	0	0	0
WT111(DD045F3F1DEA)	3.8	13108	2022-11-28 10:40:46.691	0.032	0.383	0.94	0	0	0	22.088	-1.802	-28.652	0	0	0	0	0	0	0
WT111(DD045F3F1DEA)	3.8	13108	2022-11-28 10:40:46.691	0.032	0.383	0.94	0	0	0	22.088	-1.802	-28.652	0	0	0	0	0	0	0
WT111(DD045F3F1DEA)	3.8	13108	2022-11-28 10:40:46.691	0.032	0.383	0.94	0	0	0	22.088	-1.802	-28.652	0	0	0	0	0	0	0
WT111(DD045F3F1DEA)	3.8	13108	2022-11-28 10:40:46.691	0.032	0.383	0.94	0	0	0	22.088	-1.802	-28.652	0	0	0	0	0	0	0
WT111(DD045F3F1DEA)	3.8	13108	2022-11-28 10:40:46.691	0.033	0.378	0.938	0	0	0	22.088	-1.802	-28.652	0	0	0	0	0	0	0
WT111(DD045F3F1DEA)	3.8	13108	2022-11-28 10:40:46.691	0.033	0.378	0.938	0	0	0	22.088	-1.802	-28.652	0	0	0	0	0	0	0
WT111(DD045F3F1DEA)	3.8	13108	2022-11-28 10:40:46.691	0.033	0.378	0.938	0	0	0	22.088	-1.802	-28.652	0	0	0	0	0	0	0
WT111(DD045F3F1DEA)	3.8	13108	2022-11-28 10:40:46.691	0.033	0.378	0.938	0	0	0	22.088	-1.802	-28.652	0	0	0	0	0	0	0
WT222(CAA14FCCF874)	3.75	13105	2022-11-28 10:40:46.722	0.037	-0.007	0.997	-0.183	-0.244	0.244	-0.093	-1.78	82.447	0	0	0	0	0	0	0
WT222(CAA14FCCF874)	3.75	13105	2022-11-28 10:40:46.722	0.037	-0.007	0.997	-0.183	-0.244	0.244	-0.099	-1.78	82.447	0	0	0	0	0	0	0
WT222(CAA14FCCF874)	3.75	13105	2022-11-28 10:40:46.722	0.037	-0.007	0.997	-0.183	-0.244	0.244	-0.099	-1.78	82.452	0	0	0	0	0	0	0
WT222(CAA14FCCF874)	3.75	13105	2022-11-28 10:40:46.722	0.046	-0.005	1.002	-0.366	-0.427	0.244	-0.099	-1.785	82.452	0	0	0	0	0	0	0
WT222(CAA14FCCF874)	3.75	13105	2022-11-28 10:40:46.722	0.046	-0.005	1.002	-0.366	-0.427	0.244	-0.104	-1.785	82.458	0	0	0	0	0	0	0
WT222(CAA14FCCF874)	3.75	13105	2022-11-28 10:40:46.722	0.046	-0.005	1.002	-0.366	-0.427	0.244	-0.104	-1.791	82.458	0	0	0	0	0	0	0
WT222(CAA14FCCF874)	3.75	13105	2022-11-28 10:40:46.722	0.046	-0.005	1.002	-0.366	-0.427	0.244	-0.104	-1.791	82.463	0	0	0	0	0	0	0
WT222(CAA14FCCF874)	3.75	13105	2022-11-28 10:40:46.722	0.041	0.008	1.012	-1.099	-0.366	-0.366	-0.115	-1.796	82.458	0	0	0	0	0	0	0
WT111(DD045F3F1DEA)	3.8	13108	2022-11-28 10:40:46.722	0.032	0.385	0.94	0	0	0	22.088	-1.802	-28.652	0	0	0	0	0	0	0
WT111(DD045F3F1DEA)	3.8	13108	2022-11-28 10:40:46.722	0.032	0.385	0.94	0	0	0	22.088	-1.802	-28.652	0	0	0	0	0	0	0
WT111(DD045F3F1DEA)	3.8	13108	2022-11-28 10:40:46.722	0.032	0.385	0.94	0	0	0	22.088	-1.802	-28.652	0	0	0	0	0	0	0
WT111(DD045F3F1DEA)	3.8	13108	2022-11-28 10:40:46.722	0.032	0.385	0.94	0	0	0	22.088	-1.802	-28.652	0	0	0	0	0	0	0
WT111(DD045F3F1DEA)	3.8	13108	2022-11-28 10:40:46.722	0.032	0.378	0.94	0	0	0	22.088	-1.802	-28.652	0	0	0	0	0	0	0
WT111(DD045F3F1DEA)	3.8	13108	2022-11-28 10:40:46.722	0.032	0.378	0.94	0	0	0	22.088	-1.802	-28.652	0	0	0	0	0	0	0
WT111(DD045F3F1DEA)	3.8	13108	2022-11-28 10:40:46.722	0.032	0.378	0.94	0	0	0	22.088	-1.802	-28.652	0	0	0	0	0	0	0
WT111(DD045F3F1DEA)	3.8	13108	2022-11-28 10:40:46.722	0.032	0.378	0.94	0	0	0	22.088	-1.802	-28.652	0	0	0	0	0	0	0
WT333(F4E4E1AF1293)	3.8	13105	2022-11-28 10:40:46.738	0.031	0.096	1.053	2.93	-0.366	-0.549	4.373	-0.851	13.546	0	0	0	0	0	0	0
WT333(F4E4E1AF1293)	3.8	13105	2022-11-28 10:40:46.738	0.031	0.096	1.053	2.93	-0.366	-0.549	4.389	-0.857	13.552	0	0	0	0	0	0	0
WT333(F4E4E1AF1293)	3.8	13105	2022-11-28 10:40:46.738	0.026	0.103	1.02	-0.305	-0.854	-0.122	4.389	-0.862	13.557	0	0	0	0	0	0	0
WT333(F4E4E1AF1293)	3.8	13105	2022-11-28 10:40:46.738	0.026	0.103	1.02	-0.305	-0.854	-0.122	4.389	-0.868	13.563	0	0	0	0	0	0	0
WT333(F4E4E1AF1293)	3.8	13105	2022-11-28 10:40:46.738	0.026	0.103	1.02	-0.305	-0.854	-0.122	4.384	-0.873	13.568	0	0	0	0	0	0	0
WT333(F4E4E1AF1293)	3.8	13105	2022-11-28 10:40:46.738	0.026	0.103	1.02	-0.305	-0.854	-0.122	4.384	-0.873	13.568	0	0	0	0	0	0	0
WT333(F4E4E1AF1293)	3.8	13105	2022-11-28 10:40:46.738	0.002	0.048	0.998	3.601	-0.305	-0.061	4.406	-0.879	13.574	0	0	0	0	0	0	0
WT333(F4E4E1AF1293)	3.8	13105	2022-11-28 10:40:46.738	0.002	0.048	0.998	3.601	-0.305	-0.061	4.422	-0.879	13.579	0	0	0	0	0	0	0
WT222(CAA14FCCF874)	3.75	13105	2022-11-28 10:40:46.738	0.041	0.008	1.012	-1.099	-0.366	-0.366	-0.121	-1.796	82.458	0	0	0	0	0	0	0
WT222(CAA14FCCF874)	3.75	13105	2022-11-28 10:40:46.738	0.041	0.008	1.012	-1.099	-0.366	-0.366	-0.126	-1.802	82.458	0	0	0	0	0	0	0
WT222(CAA14FCCF874)	3.75	13105	2022-11-28 10:40:46.738	0.041	0.008	1.012	-1.099	-0.366	-0.366	-0.132	-1.802	82.458	0	0	0	0	0	0	0
WT222(CAA14FCCF874)	3.75	13105	2022-11-28 10:40:46.738	0.012	-0.061	0.964	1.648	0	0.916	-0.121	-1.802	82.463	0	0	0	0	0	0	0
WT222(CAA14FCCF874)	3.75	13105	2022-11-28 10:40:46.738	0.012	-0.061	0.964	1.648	0	0.916	-0.115	-1.802	82.469	0	0	0	0	0	0	0
WT222(CAA14FCCF874)	3.75	13105	2022-11-28 10:40:46.738	0.012	-0.061	0.964	1.648	0	0.916	-0.11	-1.802	82.474	0	0	0	0	0	0	0
WT222(CAA14FCCF874)	3.75	13105	2022-11-28 10:40:46.738	0.012	-0.061	0.964	1.648	0	0.916	-0.099	-1.802	82.485	0	0	0	0	0	0	0
WT222(CAA14FCCF874)	3.75	13105	2022-11-28 10:40:46.738	0.056	0.009	1.024	2.441	-0.427	-0.122	-0.093	-1.807	82.485	0	0	0	0	0	0	0
WT222(CAA14FCCF874)	3.75	13105	2022-11-28 10:40:46.754	0.056	0.009	1.024	2.441	-0.427	-0.122	-0.082	-1.807	82.491	0	0	0	0	0	0	0
WT222(CAA14FCCF874)	3.75	13105	2022-11-28 10:40:46.754	0.056	0.009	1.024	2.441	-0.427	-0.122	-0.071	-1.813	82.491	0	0	0	0	0	0	0
WT222(CAA14FCCF874)	3.75	13105	2022-11-28 10:40:46.754	0.042	0.006	0.998	0.977	0.366	-0.366	-0.066	-1.813	82.491	0	0	0	0	0	0	0
WT222(CAA14FCCF874)	3.75	13105	2022-11-28 10:40:46.754	0.042	0.006	0.998	0.977	0.366	-0.366	-0.06	-1.807	82.491	0	0	0	0	0	0	0
WT222(CAA14FCCF874)	3.75	13105	2022-11-28 10:40:46.754	0.042	0.006	0.998	0.977	0.366	-0.366	-0.06	-1.807	82.491	0	0	0	0	0	0	0
WT222(CAA14FCCF874)	3.75	13105	2022-11-28 10:40:46.754	0.042	0.006	0.998	0.977	0.366	-0.366	-0.055	-1.807	82.491	0	0	0	0	0	0	0
WT222(CAA14FCCF874)	3.75	13105	2022-11-28 10:40:46.754	0.025	-0.003	1.03	2.747	-1.099	-0.427	-0.044	-1.813	82.491	0	0	0	0	0	0	0
WT222(CAA14FCCF874)	3.75	13105	2022-11-28 10:40:46.754	0.025	-0.003	1.03	2.747	-1.099	-0.427	-0.027	-1.818	82.491	0	0	0	0	0	0	0
WT333(F4E4E1AF1293)	3.8	13105	2022-11-28 10:40:46.769	0.002	0.048	0.998	3.601	-0.305	-0.061	4.438	-0.884	13.585	0	0	0	0	0	0	0
WT333(F4E4E1AF1293)	3.8	13105	2022-11-28 10:40:46.769	0.002	0.048	0.998	3.601	-0.305	-0.061	4.46	-0.884	13.59	0	0	0	0	0	0	0
WT333(F4E4E1AF1293)	3.8	13105	2022-11-28 10:40:46.769	0.013	0.059	1.011	-3.845	-1.16	-0.427	4.438	-0.89	13.596	0	0	0	0	0	0	0
WT333(F4E4E1AF1293)	3.8	13105	2022-11-28 10:40:46.769	0.013	0.059	1.011	-3.845	-1.16	-0.427	4.417	-0.895	13.596	0	0	0	0	0	0	0
WT333(F4E4E1AF1293)	3.8	13105	2022-11-28 10:40:46.769	0.013	0.059	1.011	-3.845	-1.16	-0.427	4.4	-0.901	13.601	0	0	0	0	0	0	0
WT333(F4E4E1AF1293)	3.8	13105	2022-11-28 10:40:46.769	0.013	0.059	1.011	-3.845	-1.16	-0.427	4.378	-0.906	13.607	0	0	0	0	0	0	0
WT333(F4E4E1AF1293)	3.8	13105	2022-11-28 10:40:46.769	0.034	0.086	1.025	5.615	-0.549	-0.244	4.406	-0.912	13.607	0	0	0	0	0	0	0
WT333(F4E4E1AF1293)	3.8	13105	2022-11-28 10:40:46.769	0.034	0.086	1.025	5.615	-0.549	-0.244	4.433	-0.912	13.612	0	0	0	0	0	0	0
WT222(CAA14FCCF874)	3.75	13105	2022-11-28 10:40:46.769	0.025	-0.003	1.03	2.747	-1.099	-0.427	-0.016	-1.824	82.491	0	0	0	0	0	0	0
WT222(CAA14FCCF874)	3.75	13105	2022-11-28 10:40:46.769	0.025	-0.003	1.03	2.747	-1.099	-0.427	-0.005	-1.829	82.491	0	0	0	0	0	0	0
WT222(CAA14FCCF874)	3.75	13105	2022-11-28 10:40:46.769	0.017	-0.02	0.98	0.183	0.916	0.732	-0.005	-1.829	82.496	0	0	0	0	0	0	0
WT222(CAA14FCCF874)	3.75	13105	2022-11-28 10:40:46.769	0.017	-0.02	0.98	0.183	0.916	0.732	-0.005	-1.824	82.502	0	0	0	0	0	0	0
WT222(CAA14FCCF874)	3.75	13105	2022-11-28 10:40:46.769	0.017	-0.02	0.98	0.183	0.916	0.732	-0.005	-1.818	82.507	0	0	0	0	0	0	0
WT222(CAA14FCCF874)	3.75	13105	2022-11-28 10:40:46.769	0.017	-0.02	0.98	0.183	0.916	0.732	-0.005	-1.813	82.513	0	0	0	0	0	0	0
WT222(CAA14FCCF874)	3.75	13105	2022-11-28 10:40:46.769	0.051	0.003	1.015	4.15	0.183	-0.366	0.011	-1.813	82.513	0	0	0	0	0	0	0
WT222(CAA14FCCF874)	3.75	13105	2022-11-28 10:40:46.769	0.051	0.003	1.015	4.15	0.183	-0.366	0.027	-1.813	82.513	0	0	0	0	0	0	0
WT111(DD045F3F1DEA)	3.8	13108	2022-11-28 10:40:46.785	0.032	0.382	0.941	0	0	0	22.088	-1.802	-28.652	0	0	0	0	0	0	0
WT111(DD045F3F1DEA)	3.8	13108	2022-11-28 10:40:46.785	0.032	0.382	0.941	0	0	0	22.088	-1.802	-28.652	0	0	0	0	0	0	0
WT111(DD045F3F1DEA)	3.8	13108	2022-11-28 10:40:46.785	0.032	0.382	0.941	0	0	0	22.088	-1.802	-28.652	0	0	0	0	0	0	0
WT111(DD045F3F1DEA)	3.8	13108	2022-11-28 10:40:46.785	0.032	0.382	0.941	0	0	0	22.088	-1.802	-28.652	0	0	0	0	0	0	0
WT111(DD045F3F1DEA)	3.8	13108	2022-11-28 10:40:46.785	0.032	0.382	0.939	0	0	0	22.088	-1.802	-28.652	0	0	0	0	0	0	0
WT111(DD045F3F1DEA)	3.8	13108	2022-11-28 10:40:46.785	0.032	0.382	0.939	0	0	0	22.088	-1.802	-28.652	0	0	0	0	0	0	0
WT111(DD045F3F1DEA)	3.8	13108	2022-11-28 10:40:46.785	0.032	0.382	0.939	0	0	0	22.088	-1.802	-28.652	0	0	0	0	0	0	0
WT111(DD045F3F1DEA)	3.8	13108	2022-11-28 10:40:46.785	0.032	0.382	0.939	0	0	0	22.088	-1.802	-28.652	0	0	0	0	0	0	0
WT222(CAA14FCCF874)	3.75	13105	2022-11-28 10:40:46.801	0.051	0.003	1.015	4.15	0.183	-0.366	0.049	-1.813	82.513	0	0	0	0	0	0	0
WT222(CAA14FCCF874)	3.75	13105	2022-11-28 10:40:46.801	0.051	0.003	1.015	4.15	0.183	-0.366	0.066	-1.813	82.513	0	0	0	0	0	0	0
WT222(CAA14FCCF874)	3.75	13105	2022-11-28 10:40:46.801	0.052	0.022	1.019	0.244	-0.305	-0.366	0.066	-1.813	82.513	0	0	0	0	0	0	0
WT222(CAA14FCCF874)	3.75	13105	2022-11-28 10:40:46.801	0.052	0.022	1.019	0.244	-0.305	-0.366	0.066	-1.818	82.507	0	0	0	0	0	0	0
WT222(CAA14FCCF874)	3.75	13105	2022-11-28 10:40:46.801	0.052	0.022	1.019	0.244	-0.305	-0.366	0.066	-1.818	82.507	0	0	0	0	0	0	0
WT222(CAA14FCCF874)	3.75	13105	2022-11-28 10:40:46.801	0.052	0.022	1.019	0.244	-0.305	-0.366	0.071	-1.824	82.507	0	0	0	0	0	0	0
WT222(CAA14FCCF874)	3.75	13105	2022-11-28 10:40:46.801	0.032	-0.005	1	0.183	-0.671	0.244	0.071	-1.824	82.507	0	0	0	0	0	0	0
WT222(CAA14FCCF874)	3.75	13105	2022-11-28 10:40:46.801	0.032	-0.005	1	0.183	-0.671	0.244	0.071	-1.829	82.507	0	0	0	0	0	0	0
WT333(F4E4E1AF1293)	3.8	13105	2022-11-28 10:40:46.832	0.034	0.086	1.025	5.615	-0.549	-0.244	4.46	-0.917	13.618	0	0	0	0	0	0	0
WT333(F4E4E1AF1293)	3.8	13105	2022-11-28 10:40:46.832	0.034	0.086	1.025	5.615	-0.549	-0.244	4.488	-0.917	13.623	0	0	0	0	0	0	0
WT333(F4E4E1AF1293)	3.8	13105	2022-11-28 10:40:46.832	0.028	0.096	1.039	3.601	-0.977	-0.305	4.504	-0.923	13.629	0	0	0	0	0	0	0
WT333(F4E4E1AF1293)	3.8	13105	2022-11-28 10:40:46.832	0.028	0.096	1.039	3.601	-0.977	-0.305	4.526	-0.928	13.634	0	0	0	0	0	0	0
WT333(F4E4E1AF1293)	3.8	13105	2022-11-28 10:40:46.832	0.028	0.096	1.039	3.601	-0.977	-0.305	4.543	-0.934	13.64	0	0	0	0	0	0	0
WT333(F4E4E1AF1293)	3.8	13105	2022-11-28 10:40:46.832	0.028	0.096	1.039	3.601	-0.977	-0.305	4.559	-0.939	13.645	0	0	0	0	0	0	0
WT333(F4E4E1AF1293)	3.8	13105	2022-11-28 10:40:46.832	0.006	0.053	0.986	0	-0.793	-0.061	4.559	-0.945	13.651	0	0	0	0	0	0	0
WT333(F4E4E1AF1293)	3.8	13105	2022-11-28 10:40:46.832	0.006	0.053	0.986	0	-0.793	-0.061	4.559	-0.95	13.656	0	0	0	0	0	0	0
WT222(CAA14FCCF874)	3.75	13105	2022-11-28 10:40:46.832	0.032	-0.005	1	0.183	-0.671	0.244	0.071	-1.835	82.513	0	0	0	0	0	0	0
WT222(CAA14FCCF874)	3.75	13105	2022-11-28 10:40:46.832	0.032	-0.005	1	0.183	-0.671	0.244	0.071	-1.84	82.513	0	0	0	0	0	0	0
WT222(CAA14FCCF874)	3.75	13105	2022-11-28 10:40:46.832	0.038	-0.002	1.001	0.366	-0.305	-0.061	0.071	-1.84	82.513	0	0	0	0	0	0	0
WT222(CAA14FCCF874)	3.75	13105	2022-11-28 10:40:46.832	0.038	-0.002	1.001	0.366	-0.305	-0.061	0.071	-1.846	82.513	0	0	0	0	0	0	0
WT222(CAA14FCCF874)	3.75	13105	2022-11-28 10:40:46.832	0.038	-0.002	1.001	0.366	-0.305	-0.061	0.077	-1.846	82.513	0	0	0	0	0	0	0
WT222(CAA14FCCF874)	3.75	13105	2022-11-28 10:40:46.832	0.038	-0.002	1.001	0.366	-0.305	-0.061	0.077	-1.846	82.513	0	0	0	0	0	0	0
WT222(CAA14FCCF874)	3.75	13105	2022-11-28 10:40:46.832	0.036	0.001	0.989	2.197	-0.732	-0.061	0.088	-1.851	82.513	0	0	0	0	0	0	0
WT222(CAA14FCCF874)	3.75	13105	2022-11-28 10:40:46.832	0.036	0.001	0.989	2.197	-0.732	-0.061	0.099	-1.857	82.513	0	0	0	0	0	0	0
WT111(DD045F3F1DEA)	3.8	13108	2022-11-28 10:40:46.847	0.032	0.377	0.937	0	0	0	22.088	-1.802	-28.652	0	0	0	0	0	0	0
WT111(DD045F3F1DEA)	3.8	13108	2022-11-28 10:40:46.847	0.032	0.377	0.937	0	0	0	22.088	-1.802	-28.652	0	0	0	0	0	0	0
WT111(DD045F3F1DEA)	3.8	13108	2022-11-28 10:40:46.847	0.032	0.377	0.937	0	0	0	22.088	-1.802	-28.652	0	0	0	0	0	0	0
WT111(DD045F3F1DEA)	3.8	13108	2022-11-28 10:40:46.847	0.032	0.377	0.937	0	0	0	22.088	-1.802	-28.652	0	0	0	0	0	0	0
WT111(DD045F3F1DEA)	3.8	13108	2022-11-28 10:40:46.847	0.032	0.39	0.942	0	0	0	22.088	-1.802	-28.652	0	0	0	0	0	0	0
WT111(DD045F3F1DEA)	3.8	13108	2022-11-28 10:40:46.847	0.032	0.39	0.942	0	0	0	22.088	-1.802	-28.652	0	0	0	0	0	0	0
WT111(DD045F3F1DEA)	3.8	13108	2022-11-28 10:40:46.847	0.032	0.39	0.942	0	0	0	22.088	-1.802	-28.652	0	0	0	0	0	0	0
WT111(DD045F3F1DEA)	3.8	13108	2022-11-28 10:40:46.847	0.032	0.39	0.942	0	0	0	22.088	-1.802	-28.652	0	0	0	0	0	0	0
WT111(DD045F3F1DEA)	3.8	13108	2022-11-28 10:40:46.847	0.032	0.375	0.937	0	0	0	22.088	-1.802	-28.652	0	0	0	0	0	0	0
WT111(DD045F3F1DEA)	3.8	13108	2022-11-28 10:40:46.847	0.032	0.375	0.937	0	0	0	22.088	-1.802	-28.652	0	0	0	0	0	0	0
WT111(DD045F3F1DEA)	3.8	13108	2022-11-28 10:40:46.847	0.032	0.375	0.937	0	0	0	22.088	-1.802	-28.652	0	0	0	0	0	0	0
WT111(DD045F3F1DEA)	3.8	13108	2022-11-28 10:40:46.847	0.032	0.375	0.937	0	0	0	22.088	-1.802	-28.652	0	0	0	0	0	0	0
WT111(DD045F3F1DEA)	3.8	13108	2022-11-28 10:40:46.847	0.032	0.382	0.94	0	0	0	22.088	-1.802	-28.652	0	0	0	0	0	0	0
WT111(DD045F3F1DEA)	3.8	13108	2022-11-28 10:40:46.847	0.032	0.382	0.94	0	0	0	22.088	-1.802	-28.652	0	0	0	0	0	0	0
WT111(DD045F3F1DEA)	3.8	13108	2022-11-28 10:40:46.847	0.032	0.382	0.94	0	0	0	22.088	-1.802	-28.652	0	0	0	0	0	0	0
WT111(DD045F3F1DEA)	3.8	13108	2022-11-28 10:40:46.847	0.032	0.382	0.94	0	0	0	22.088	-1.802	-28.652	0	0	0	0	0	0	0
WT333(F4E4E1AF1293)	3.8	13105	2022-11-28 10:40:46.847	0.006	0.053	0.986	0	-0.793	-0.061	4.559	-0.956	13.661	0	0	0	0	0	0	0
WT333(F4E4E1AF1293)	3.8	13105	2022-11-28 10:40:46.847	0.006	0.053	0.986	0	-0.793	-0.061	4.559	-0.956	13.667	0	0	0	0	0	0	0
WT333(F4E4E1AF1293)	3.8	13105	2022-11-28 10:40:46.847	0.02	0.077	1.01	-1.709	-0.916	0	4.548	-0.961	13.672	0	0	0	0	0	0	0
WT333(F4E4E1AF1293)	3.8	13105	2022-11-28 10:40:46.847	0.02	0.077	1.01	-1.709	-0.916	0	4.537	-0.967	13.678	0	0	0	0	0	0	0
WT333(F4E4E1AF1293)	3.8	13105	2022-11-28 10:40:46.847	0.02	0.077	1.01	-1.709	-0.916	0	4.526	-0.972	13.678	0	0	0	0	0	0	0
WT333(F4E4E1AF1293)	3.8	13105	2022-11-28 10:40:46.847	0.02	0.077	1.01	-1.709	-0.916	0	4.521	-0.978	13.683	0	0	0	0	0	0	0
WT333(F4E4E1AF1293)	3.8	13105	2022-11-28 10:40:46.847	0.02	0.084	0.996	1.282	-0.671	-0.061	4.526	-0.983	13.689	0	0	0	0	0	0	0
WT333(F4E4E1AF1293)	3.8	13105	2022-11-28 10:40:46.847	0.02	0.084	0.996	1.282	-0.671	-0.061	4.532	-0.983	13.694	0	0	0	0	0	0	0
WT333(F4E4E1AF1293)	3.8	13105	2022-11-28 10:40:46.879	0.02	0.084	0.996	1.282	-0.671	-0.061	4.537	-0.989	13.7	0	0	0	0	0	0	0
WT333(F4E4E1AF1293)	3.8	13105	2022-11-28 10:40:46.879	0.02	0.084	0.996	1.282	-0.671	-0.061	4.543	-0.994	13.705	0	0	0	0	0	0	0
WT333(F4E4E1AF1293)	3.8	13105	2022-11-28 10:40:46.879	0.026	0.112	1.03	-1.282	-0.854	0.122	4.537	-0.994	13.705	0	0	0	0	0	0	0
WT333(F4E4E1AF1293)	3.8	13105	2022-11-28 10:40:46.879	0.026	0.112	1.03	-1.282	-0.854	0.122	4.532	-1	13.711	0	0	0	0	0	0	0
WT333(F4E4E1AF1293)	3.8	13105	2022-11-28 10:40:46.879	0.026	0.112	1.03	-1.282	-0.854	0.122	4.521	-1.005	13.716	0	0	0	0	0	0	0
WT333(F4E4E1AF1293)	3.8	13105	2022-11-28 10:40:46.879	0.026	0.112	1.03	-1.282	-0.854	0.122	4.515	-1.011	13.722	0	0	0	0	0	0	0
WT333(F4E4E1AF1293)	3.8	13105	2022-11-28 10:40:46.879	0.02	0.056	1.016	0.305	-0.793	-0.366	4.521	-1.016	13.722	0	0	0	0	0	0	0
WT333(F4E4E1AF1293)	3.8	13105	2022-11-28 10:40:46.879	0.02	0.056	1.016	0.305	-0.793	-0.366	4.521	-1.016	13.727	0	0	0	0	0	0	0
WT222(CAA14FCCF874)	3.75	13105	2022-11-28 10:40:46.895	0.036	0.001	0.989	2.197	-0.732	-0.061	0.11	-1.862	82.513	0	0	0	0	0	0	0
WT222(CAA14FCCF874)	3.75	13105	2022-11-28 10:40:46.895	0.036	0.001	0.989	2.197	-0.732	-0.061	0.115	-1.868	82.513	0	0	0	0	0	0	0
WT222(CAA14FCCF874)	3.75	13105	2022-11-28 10:40:46.895	0.036	0.007	0.991	-1.831	-0.244	0.183	0.11	-1.868	82.513	0	0	0	0	0	0	0
WT222(CAA14FCCF874)	3.75	13105	2022-11-28 10:40:46.895	0.036	0.007	0.991	-1.831	-0.244	0.183	0.099	-1.868	82.513	0	0	0	0	0	0	0
WT222(CAA14FCCF874)	3.75	13105	2022-11-28 10:40:46.895	0.036	0.007	0.991	-1.831	-0.244	0.183	0.088	-1.873	82.513	0	0	0	0	0	0	0
WT222(CAA14FCCF874)	3.75	13105	2022-11-28 10:40:46.895	0.036	0.007	0.991	-1.831	-0.244	0.183	0.077	-1.873	82.518	0	0	0	0	0	0	0
WT222(CAA14FCCF874)	3.75	13105	2022-11-28 10:40:46.895	0.038	-0.012	1	-0.183	-0.732	0.671	0.077	-1.879	82.518	0	0	0	0	0	0	0
WT222(CAA14FCCF874)	3.75	13105	2022-11-28 10:40:46.895	0.038	-0.012	1	-0.183	-0.732	0.671	0.077	-1.884	82.524	0	0	0	0	0	0	0
WT111(DD045F3F1DEA)	3.8	13108	2022-11-28 10:40:46.910	0.032	0.386	0.941	0	0	0	22.088	-1.802	-28.652	0	0	0	0	0	0	0
WT111(DD045F3F1DEA)	3.8	13108	2022-11-28 10:40:46.910	0.032	0.386	0.941	0	0	0	22.088	-1.802	-28.652	0	0	0	0	0	0	0
WT111(DD045F3F1DEA)	3.8	13108	2022-11-28 10:40:46.910	0.032	0.386	0.941	0	0	0	22.088	-1.802	-28.652	0	0	0	0	0	0	0
WT111(DD045F3F1DEA)	3.8	13108	2022-11-28 10:40:46.910	0.032	0.386	0.941	0	0	0	22.088	-1.802	-28.652	0	0	0	0	0	0	0
WT111(DD045F3F1DEA)	3.8	13108	2022-11-28 10:40:46.910	0.032	0.38	0.94	0	0	0	22.094	-1.802	-28.652	0	0	0	0	0	0	0
WT111(DD045F3F1DEA)	3.8	13108	2022-11-28 10:40:46.910	0.032	0.38	0.94	0	0	0	22.094	-1.802	-28.652	0	0	0	0	0	0	0
WT111(DD045F3F1DEA)	3.8	13108	2022-11-28 10:40:46.910	0.032	0.38	0.94	0	0	0	22.094	-1.802	-28.652	0	0	0	0	0	0	0
WT111(DD045F3F1DEA)	3.8	13108	2022-11-28 10:40:46.910	0.031	0.381	0.94	0	0	0	22.094	-1.802	-28.652	0	0	0	0	0	0	0
WT333(F4E4E1AF1293)	3.8	13105	2022-11-28 10:40:46.910	0.02	0.056	1.016	0.305	-0.793	-0.366	4.521	-1.022	13.727	0	0	0	0	0	0	0
WT333(F4E4E1AF1293)	3.8	13105	2022-11-28 10:40:46.910	0.02	0.056	1.016	0.305	-0.793	-0.366	4.526	-1.027	13.733	0	0	0	0	0	0	0
WT333(F4E4E1AF1293)	3.8	13105	2022-11-28 10:40:46.910	0.007	0.081	1.007	0	-0.732	-0.427	4.526	-1.033	13.733	0	0	0	0	0	0	0
WT333(F4E4E1AF1293)	3.8	13105	2022-11-28 10:40:46.910	0.007	0.081	1.007	0	-0.732	-0.427	4.521	-1.033	13.738	0	0	0	0	0	0	0
WT333(F4E4E1AF1293)	3.8	13105	2022-11-28 10:40:46.910	0.007	0.081	1.007	0	-0.732	-0.427	4.521	-1.038	13.738	0	0	0	0	0	0	0
WT333(F4E4E1AF1293)	3.8	13105	2022-11-28 10:40:46.910	0.007	0.081	1.007	0	-0.732	-0.427	4.521	-1.044	13.738	0	0	0	0	0	0	0
WT333(F4E4E1AF1293)	3.8	13105	2022-11-28 10:40:46.910	0.026	0.086	1.016	-0.366	-0.488	-0.305	4.521	-1.044	13.744	0	0	0	0	0	0	0
WT333(F4E4E1AF1293)	3.8	13105	2022-11-28 10:40:46.910	0.026	0.086	1.016	-0.366	-0.488	-0.305	4.521	-1.044	13.744	0	0	0	0	0	0	0
WT111(DD045F3F1DEA)	3.8	13108	2022-11-28 10:40:46.941	0.031	0.381	0.94	0	0	0	22.094	-1.802	-28.652	0	0	0	0	0	0	0
WT111(DD045F3F1DEA)	3.8	13108	2022-11-28 10:40:46.941	0.031	0.381	0.94	0	0	0	22.094	-1.802	-28.652	0	0	0	0	0	0	0
WT111(DD045F3F1DEA)	3.8	13108	2022-11-28 10:40:46.941	0.031	0.381	0.94	0	0	0	22.094	-1.802	-28.652	0	0	0	0	0	0	0
WT111(DD045F3F1DEA)	3.8	13108	2022-11-28 10:40:46.941	0.031	0.383	0.939	0	0	0	22.094	-1.802	-28.652	0	0	0	0	0	0	0
WT111(DD045F3F1DEA)	3.8	13108	2022-11-28 10:40:46.941	0.031	0.383	0.939	0	0	0	22.094	-1.802	-28.652	0	0	0	0	0	0	0
WT111(DD045F3F1DEA)	3.8	13108	2022-11-28 10:40:46.941	0.031	0.383	0.939	0	0	0	22.094	-1.802	-28.652	0	0	0	0	0	0	0
WT111(DD045F3F1DEA)	3.8	13108	2022-11-28 10:40:46.941	0.031	0.383	0.939	0	0	0	22.094	-1.802	-28.652	0	0	0	0	0	0	0
WT111(DD045F3F1DEA)	3.8	13108	2022-11-28 10:40:46.941	0.031	0.378	0.939	0	0	0	22.094	-1.802	-28.652	0	0	0	0	0	0	0
WT111(DD045F3F1DEA)	3.8	13108	2022-11-28 10:40:46.973	0.031	0.378	0.939	0	0	0	22.094	-1.802	-28.652	0	0	0	0	0	0	0
WT111(DD045F3F1DEA)	3.8	13108	2022-11-28 10:40:46.973	0.031	0.378	0.939	0	0	0	22.094	-1.802	-28.652	0	0	0	0	0	0	0
WT111(DD045F3F1DEA)	3.8	13108	2022-11-28 10:40:46.973	0.031	0.378	0.939	0	0	0	22.094	-1.802	-28.652	0	0	0	0	0	0	0
WT111(DD045F3F1DEA)	3.8	13108	2022-11-28 10:40:46.973	0.032	0.383	0.94	0	0	0	22.094	-1.802	-28.652	0	0	0	0	0	0	0
WT111(DD045F3F1DEA)	3.8	13108	2022-11-28 10:40:46.973	0.032	0.383	0.94	0	0	0	22.094	-1.802	-28.652	0	0	0	0	0	0	0
WT111(DD045F3F1DEA)	3.8	13108	2022-11-28 10:40:46.973	0.032	0.383	0.94	0	0	0	22.094	-1.802	-28.652	0	0	0	0	0	0	0
WT111(DD045F3F1DEA)	3.8	13108	2022-11-28 10:40:46.973	0.032	0.383	0.94	0	0	0	22.094	-1.802	-28.652	0	0	0	0	0	0	0
WT111(DD045F3F1DEA)	3.8	13108	2022-11-28 10:40:46.973	0.031	0.379	0.938	0	0	0	22.094	-1.802	-28.652	0	0	0	0	0	0	0
WT333(F4E4E1AF1293)	3.8	13105	2022-11-28 10:40:46.973	0.026	0.086	1.016	-0.366	-0.488	-0.305	4.515	-1.049	13.749	0	0	0	0	0	0	0
WT333(F4E4E1AF1293)	3.8	13105	2022-11-28 10:40:46.973	0.036	0.103	1.017	-4.211	-0.793	0.122	4.499	-1.055	13.755	0	0	0	0	0	0	0
WT333(F4E4E1AF1293)	3.8	13105	2022-11-28 10:40:46.973	0.036	0.103	1.017	-4.211	-0.793	0.122	4.477	-1.055	13.76	0	0	0	0	0	0	0
WT333(F4E4E1AF1293)	3.8	13105	2022-11-28 10:40:46.973	0.036	0.103	1.017	-4.211	-0.793	0.122	4.455	-1.06	13.766	0	0	0	0	0	0	0
WT333(F4E4E1AF1293)	3.8	13105	2022-11-28 10:40:46.973	0.036	0.103	1.017	-4.211	-0.793	0.122	4.438	-1.066	13.766	0	0	0	0	0	0	0
WT333(F4E4E1AF1293)	3.8	13105	2022-11-28 10:40:46.973	0.007	0.093	1.003	-2.38	-0.488	0.488	4.427	-1.071	13.777	0	0	0	0	0	0	0
WT333(F4E4E1AF1293)	3.8	13105	2022-11-28 10:40:46.973	0.007	0.093	1.003	-2.38	-0.488	0.488	4.417	-1.071	13.782	0	0	0	0	0	0	0
WT333(F4E4E1AF1293)	3.8	13105	2022-11-28 10:40:46.973	0.007	0.093	1.003	-2.38	-0.488	0.488	4.406	-1.077	13.788	0	0	0	0	0	0	0
WT222(CAA14FCCF874)	3.75	13105	2022-11-28 10:40:46.988	0.038	-0.012	1	-0.183	-0.732	0.671	0.077	-1.884	82.524	0	0	0	0	0	0	0
WT222(CAA14FCCF874)	3.75	13105	2022-11-28 10:40:46.988	0.038	-0.012	1	-0.183	-0.732	0.671	0.071	-1.89	82.529	0	0	0	0	0	0	0
WT222(CAA14FCCF874)	3.75	13105	2022-11-28 10:40:46.988	0.026	0	0.995	0.183	-0.305	-0.671	0.077	-1.895	82.524	0	0	0	0	0	0	0
WT222(CAA14FCCF874)	3.75	13105	2022-11-28 10:40:46.988	0.026	0	0.995	0.183	-0.305	-0.671	0.077	-1.895	82.524	0	0	0	0	0	0	0
WT222(CAA14FCCF874)	3.75	13105	2022-11-28 10:40:46.988	0.026	0	0.995	0.183	-0.305	-0.671	0.077	-1.895	82.518	0	0	0	0	0	0	0
WT222(CAA14FCCF874)	3.75	13105	2022-11-28 10:40:46.988	0.026	0	0.995	0.183	-0.305	-0.671	0.077	-1.901	82.513	0	0	0	0	0	0	0
WT222(CAA14FCCF874)	3.75	13105	2022-11-28 10:40:46.988	0.04	0.01	1	0.183	-0.732	1.099	0.077	-1.901	82.518	0	0	0	0	0	0	0
WT222(CAA14FCCF874)	3.75	13105	2022-11-28 10:40:46.988	0.04	0.01	1	0.183	-0.732	1.099	0.077	-1.906	82.524	0	0	0	0	0	0	0
WT222(CAA14FCCF874)	3.75	13105	2022-11-28 10:40:46.988	0.04	0.01	1	0.183	-0.732	1.099	0.077	-1.912	82.529	0	0	0	0	0	0	0
WT222(CAA14FCCF874)	3.75	13105	2022-11-28 10:40:46.988	0.04	0.01	1	0.183	-0.732	1.099	0.077	-1.917	82.535	0	0	0	0	0	0	0
WT222(CAA14FCCF874)	3.75	13105	2022-11-28 10:40:46.988	0.04	0.002	1	-1.038	-0.427	-0.122	0.071	-1.917	82.535	0	0	0	0	0	0	0
WT222(CAA14FCCF874)	3.75	13105	2022-11-28 10:40:46.988	0.04	0.002	1	-1.038	-0.427	-0.122	0.066	-1.923	82.529	0	0	0	0	0	0	0
WT222(CAA14FCCF874)	3.75	13105	2022-11-28 10:40:46.988	0.04	0.002	1	-1.038	-0.427	-0.122	0.06	-1.923	82.529	0	0	0	0	0	0	0
WT222(CAA14FCCF874)	3.75	13105	2022-11-28 10:40:46.988	0.04	0.002	1	-1.038	-0.427	-0.122	0.055	-1.928	82.529	0	0	0	0	0	0	0
WT222(CAA14FCCF874)	3.75	13105	2022-11-28 10:40:46.988	0.018	-0.013	0.979	-0.854	-0.61	1.282	0.049	-1.928	82.535	0	0	0	0	0	0	0
WT222(CAA14FCCF874)	3.75	13105	2022-11-28 10:40:46.988	0.018	-0.013	0.979	-0.854	-0.61	1.282	0.049	-1.934	82.54	0	0	0	0	0	0	0
WT333(F4E4E1AF1293)	3.8	13105	2022-11-28 10:40:47.004	0.007	0.093	1.003	-2.38	-0.488	0.488	4.395	-1.077	13.793	0	0	0	0	0	0	0
WT333(F4E4E1AF1293)	3.8	13105	2022-11-28 10:40:47.004	0.02	0.097	1.036	-1.587	-0.793	0	4.389	-1.082	13.793	0	0	0	0	0	0	0
WT333(F4E4E1AF1293)	3.8	13105	2022-11-28 10:40:47.004	0.02	0.097	1.036	-1.587	-0.793	0	4.378	-1.082	13.799	0	0	0	0	0	0	0
WT333(F4E4E1AF1293)	3.8	13105	2022-11-28 10:40:47.004	0.02	0.097	1.036	-1.587	-0.793	0	4.373	-1.088	13.799	0	0	0	0	0	0	0
WT333(F4E4E1AF1293)	3.8	13105	2022-11-28 10:40:47.004	0.02	0.097	1.036	-1.587	-0.793	0	4.367	-1.093	13.799	0	0	0	0	0	0	0
WT333(F4E4E1AF1293)	3.8	13105	2022-11-28 10:40:47.004	0.027	0.081	1.017	2.502	-0.305	-0.122	4.384	-1.093	13.804	0	0	0	0	0	0	0
WT333(F4E4E1AF1293)	3.8	13105	2022-11-28 10:40:47.004	0.027	0.081	1.017	2.502	-0.305	-0.122	4.395	-1.093	13.804	0	0	0	0	0	0	0
WT333(F4E4E1AF1293)	3.8	13105	2022-11-28 10:40:47.004	0.027	0.081	1.017	2.502	-0.305	-0.122	4.411	-1.099	13.804	0	0	0	0	0	0	0
WT111(DD045F3F1DEA)	3.8	13108	2022-11-28 10:40:47.035	0.031	0.379	0.938	0	0	0	22.094	-1.802	-28.652	0	0	0	0	0	0	0
WT111(DD045F3F1DEA)	3.8	13108	2022-11-28 10:40:47.035	0.031	0.379	0.938	0	0	0	22.094	-1.802	-28.652	0	0	0	0	0	0	0
WT111(DD045F3F1DEA)	3.8	13108	2022-11-28 10:40:47.035	0.031	0.379	0.938	0	0	0	22.094	-1.802	-28.652	0	0	0	0	0	0	0
WT111(DD045F3F1DEA)	3.8	13108	2022-11-28 10:40:47.035	0.031	0.383	0.942	0	0	0	22.094	-1.802	-28.652	0	0	0	0	0	0	0
WT111(DD045F3F1DEA)	3.8	13108	2022-11-28 10:40:47.035	0.031	0.383	0.942	0	0	0	22.094	-1.802	-28.652	0	0	0	0	0	0	0
WT111(DD045F3F1DEA)	3.8	13108	2022-11-28 10:40:47.035	0.031	0.383	0.942	0	0	0	22.094	-1.802	-28.652	0	0	0	0	0	0	0
WT111(DD045F3F1DEA)	3.8	13108	2022-11-28 10:40:47.035	0.031	0.383	0.942	0	0	0	22.094	-1.802	-28.652	0	0	0	0	0	0	0
WT111(DD045F3F1DEA)	3.8	13108	2022-11-28 10:40:47.035	0.032	0.382	0.94	0	0	0	22.094	-1.802	-28.652	0	0	0	0	0	0	0
WT333(F4E4E1AF1293)	3.8	13105	2022-11-28 10:40:47.035	0.027	0.081	1.017	2.502	-0.305	-0.122	4.422	-1.099	13.81	0	0	0	0	0	0	0
WT333(F4E4E1AF1293)	3.8	13105	2022-11-28 10:40:47.035	0.034	0.047	1.022	-1.038	-0.244	-0.732	4.422	-1.099	13.81	0	0	0	0	0	0	0
WT333(F4E4E1AF1293)	3.8	13105	2022-11-28 10:40:47.035	0.034	0.047	1.022	-1.038	-0.244	-0.732	4.417	-1.104	13.804	0	0	0	0	0	0	0
WT333(F4E4E1AF1293)	3.8	13105	2022-11-28 10:40:47.035	0.034	0.047	1.022	-1.038	-0.244	-0.732	4.411	-1.104	13.804	0	0	0	0	0	0	0
WT333(F4E4E1AF1293)	3.8	13105	2022-11-28 10:40:47.035	0.034	0.047	1.022	-1.038	-0.244	-0.732	4.406	-1.104	13.804	0	0	0	0	0	0	0
WT333(F4E4E1AF1293)	3.8	13105	2022-11-28 10:40:47.035	-0.004	0.109	0.986	4.456	0.183	-0.916	4.427	-1.104	13.804	0	0	0	0	0	0	0
WT333(F4E4E1AF1293)	3.8	13105	2022-11-28 10:40:47.035	-0.004	0.109	0.986	4.456	0.183	-0.916	4.449	-1.104	13.804	0	0	0	0	0	0	0
WT333(F4E4E1AF1293)	3.8	13105	2022-11-28 10:40:47.035	-0.004	0.109	0.986	4.456	0.183	-0.916	4.477	-1.104	13.799	0	0	0	0	0	0	0
WT222(CAA14FCCF874)	3.75	13105	2022-11-28 10:40:47.051	0.018	-0.013	0.979	-0.854	-0.61	1.282	0.044	-1.934	82.546	0	0	0	0	0	0	0
WT222(CAA14FCCF874)	3.75	13105	2022-11-28 10:40:47.051	0.018	-0.013	0.979	-0.854	-0.61	1.282	0.038	-1.939	82.551	0	0	0	0	0	0	0
WT222(CAA14FCCF874)	3.75	13105	2022-11-28 10:40:47.051	0.044	-0.014	1.003	-1.709	-0.244	-0.244	0.027	-1.939	82.551	0	0	0	0	0	0	0
WT222(CAA14FCCF874)	3.75	13105	2022-11-28 10:40:47.051	0.044	-0.014	1.003	-1.709	-0.244	-0.244	0.022	-1.939	82.546	0	0	0	0	0	0	0
WT222(CAA14FCCF874)	3.75	13105	2022-11-28 10:40:47.051	0.044	-0.014	1.003	-1.709	-0.244	-0.244	0.011	-1.945	82.546	0	0	0	0	0	0	0
WT222(CAA14FCCF874)	3.75	13105	2022-11-28 10:40:47.051	0.044	-0.014	1.003	-1.709	-0.244	-0.244	0	-1.945	82.546	0	0	0	0	0	0	0
WT222(CAA14FCCF874)	3.75	13105	2022-11-28 10:40:47.051	0.041	-0.016	0.993	0.671	-0.305	0	0.005	-1.945	82.546	0	0	0	0	0	0	0
WT222(CAA14FCCF874)	3.75	13105	2022-11-28 10:40:47.051	0.041	-0.016	0.993	0.671	-0.305	0	0.005	-1.95	82.546	0	0	0	0	0	0	0
WT222(CAA14FCCF874)	3.75	13105	2022-11-28 10:40:47.051	0.041	-0.016	0.993	0.671	-0.305	0	0.011	-1.95	82.546	0	0	0	0	0	0	0
WT222(CAA14FCCF874)	3.75	13105	2022-11-28 10:40:47.051	0.041	-0.016	0.993	0.671	-0.305	0	0.011	-1.95	82.546	0	0	0	0	0	0	0
WT222(CAA14FCCF874)	3.75	13105	2022-11-28 10:40:47.051	0.051	-0.042	1.002	1.709	0.183	-0.366	0.016	-1.95	82.54	0	0	0	0	0	0	0
WT222(CAA14FCCF874)	3.75	13105	2022-11-28 10:40:47.051	0.051	-0.042	1.002	1.709	0.183	-0.366	0.027	-1.95	82.54	0	0	0	0	0	0	0
WT222(CAA14FCCF874)	3.75	13105	2022-11-28 10:40:47.051	0.051	-0.042	1.002	1.709	0.183	-0.366	0.033	-1.95	82.54	0	0	0	0	0	0	0
WT222(CAA14FCCF874)	3.75	13105	2022-11-28 10:40:47.051	0.051	-0.042	1.002	1.709	0.183	-0.366	0.038	-1.95	82.54	0	0	0	0	0	0	0
WT222(CAA14FCCF874)	3.75	13105	2022-11-28 10:40:47.051	0.016	0.056	1.016	3.906	-1.038	-0.854	0.055	-1.956	82.54	0	0	0	0	0	0	0
WT222(CAA14FCCF874)	3.75	13105	2022-11-28 10:40:47.051	0.016	0.056	1.016	3.906	-1.038	-0.854	0.071	-1.961	82.535	0	0	0	0	0	0	0
WT111(DD045F3F1DEA)	3.8	13108	2022-11-28 10:40:47.051	0.032	0.382	0.94	0	0	0	22.094	-1.802	-28.652	0	0	0	0	0	0	0
WT111(DD045F3F1DEA)	3.8	13108	2022-11-28 10:40:47.051	0.032	0.382	0.94	0	0	0	22.094	-1.802	-28.652	0	0	0	0	0	0	0
WT111(DD045F3F1DEA)	3.8	13108	2022-11-28 10:40:47.051	0.032	0.382	0.94	0	0	0	22.094	-1.802	-28.652	0	0	0	0	0	0	0
WT111(DD045F3F1DEA)	3.8	13108	2022-11-28 10:40:47.051	0.032	0.38	0.939	0	0	0	22.094	-1.802	-28.652	0	0	0	0	0	0	0
WT111(DD045F3F1DEA)	3.8	13108	2022-11-28 10:40:47.051	0.032	0.38	0.939	0	0	0	22.094	-1.802	-28.652	0	0	0	0	0	0	0
WT111(DD045F3F1DEA)	3.8	13108	2022-11-28 10:40:47.051	0.032	0.38	0.939	0	0	0	22.094	-1.802	-28.652	0	0	0	0	0	0	0
WT111(DD045F3F1DEA)	3.8	13108	2022-11-28 10:40:47.051	0.032	0.38	0.939	0	0	0	22.094	-1.802	-28.652	0	0	0	0	0	0	0
WT111(DD045F3F1DEA)	3.8	13108	2022-11-28 10:40:47.051	0.032	0.383	0.94	0	0	0	22.094	-1.802	-28.652	0	0	0	0	0	0	0
WT222(CAA14FCCF874)	3.75	13105	2022-11-28 10:40:47.082	0.016	0.056	1.016	3.906	-1.038	-0.854	0.093	-1.967	82.529	0	0	0	0	0	0	0
WT222(CAA14FCCF874)	3.75	13105	2022-11-28 10:40:47.082	0.001	0.013	0.959	0	0.061	0.183	0.093	-1.967	82.529	0	0	0	0	0	0	0
WT222(CAA14FCCF874)	3.75	13105	2022-11-28 10:40:47.082	0.001	0.013	0.959	0	0.061	0.183	0.093	-1.967	82.529	0	0	0	0	0	0	0
WT222(CAA14FCCF874)	3.75	13105	2022-11-28 10:40:47.082	0.001	0.013	0.959	0	0.061	0.183	0.093	-1.967	82.529	0	0	0	0	0	0	0
WT222(CAA14FCCF874)	3.75	13105	2022-11-28 10:40:47.082	0.001	0.013	0.959	0	0.061	0.183	0.093	-1.967	82.524	0	0	0	0	0	0	0
WT222(CAA14FCCF874)	3.75	13105	2022-11-28 10:40:47.082	0.05	-0.001	1.019	0.427	0.183	0.977	0.093	-1.961	82.529	0	0	0	0	0	0	0
WT222(CAA14FCCF874)	3.75	13105	2022-11-28 10:40:47.082	0.05	-0.001	1.019	0.427	0.183	0.977	0.093	-1.961	82.529	0	0	0	0	0	0	0
WT222(CAA14FCCF874)	3.75	13105	2022-11-28 10:40:47.082	0.05	-0.001	1.019	0.427	0.183	0.977	0.093	-1.961	82.535	0	0	0	0	0	0	0
WT111(DD045F3F1DEA)	3.8	13108	2022-11-28 10:40:47.082	0.032	0.383	0.94	0	0	0	22.094	-1.802	-28.652	0	0	0	0	0	0	0
WT111(DD045F3F1DEA)	3.8	13108	2022-11-28 10:40:47.082	0.032	0.383	0.94	0	0	0	22.094	-1.802	-28.652	0	0	0	0	0	0	0
WT111(DD045F3F1DEA)	3.8	13108	2022-11-28 10:40:47.082	0.032	0.383	0.94	0	0	0	22.094	-1.802	-28.652	0	0	0	0	0	0	0
WT111(DD045F3F1DEA)	3.8	13108	2022-11-28 10:40:47.082	0.032	0.38	0.941	0	0	0	22.094	-1.802	-28.652	0	0	0	0	0	0	0
WT111(DD045F3F1DEA)	3.8	13108	2022-11-28 10:40:47.082	0.032	0.38	0.941	0	0	0	22.094	-1.802	-28.652	0	0	0	0	0	0	0
WT111(DD045F3F1DEA)	3.8	13108	2022-11-28 10:40:47.082	0.032	0.38	0.941	0	0	0	22.094	-1.802	-28.652	0	0	0	0	0	0	0
WT111(DD045F3F1DEA)	3.8	13108	2022-11-28 10:40:47.082	0.032	0.38	0.941	0	0	0	22.094	-1.802	-28.652	0	0	0	0	0	0	0
WT111(DD045F3F1DEA)	3.8	13108	2022-11-28 10:40:47.082	0.032	0.383	0.94	0	0	0	22.094	-1.802	-28.652	0	0	0	0	0	0	0
WT333(F4E4E1AF1293)	3.8	13105	2022-11-28 10:40:47.129	-0.004	0.109	0.986	4.456	0.183	-0.916	4.499	-1.099	13.799	0	0	0	0	0	0	0
WT333(F4E4E1AF1293)	3.8	13105	2022-11-28 10:40:47.129	-0.001	0.097	0.977	-4.761	0	0.061	4.477	-1.099	13.799	0	0	0	0	0	0	0
WT333(F4E4E1AF1293)	3.8	13105	2022-11-28 10:40:47.129	-0.001	0.097	0.977	-4.761	0	0.061	4.455	-1.099	13.799	0	0	0	0	0	0	0
WT333(F4E4E1AF1293)	3.8	13105	2022-11-28 10:40:47.129	-0.001	0.097	0.977	-4.761	0	0.061	4.433	-1.099	13.804	0	0	0	0	0	0	0
WT333(F4E4E1AF1293)	3.8	13105	2022-11-28 10:40:47.129	-0.001	0.097	0.977	-4.761	0	0.061	4.406	-1.099	13.804	0	0	0	0	0	0	0
WT333(F4E4E1AF1293)	3.8	13105	2022-11-28 10:40:47.129	0.034	0.089	1.055	1.404	0	0.366	4.417	-1.099	13.804	0	0	0	0	0	0	0
WT333(F4E4E1AF1293)	3.8	13105	2022-11-28 10:40:47.129	0.034	0.089	1.055	1.404	0	0.366	4.427	-1.099	13.81	0	0	0	0	0	0	0
WT333(F4E4E1AF1293)	3.8	13105	2022-11-28 10:40:47.129	0.034	0.089	1.055	1.404	0	0.366	4.433	-1.099	13.815	0	0	0	0	0	0	0
WT333(F4E4E1AF1293)	3.8	13105	2022-11-28 10:40:47.129	0.034	0.089	1.055	1.404	0	0.366	4.444	-1.099	13.815	0	0	0	0	0	0	0
WT333(F4E4E1AF1293)	3.8	13105	2022-11-28 10:40:47.129	0.03	0.123	1.024	1.282	-0.305	0.244	4.449	-1.099	13.821	0	0	0	0	0	0	0
WT333(F4E4E1AF1293)	3.8	13105	2022-11-28 10:40:47.129	0.03	0.123	1.024	1.282	-0.305	0.244	4.46	-1.099	13.821	0	0	0	0	0	0	0
WT333(F4E4E1AF1293)	3.8	13105	2022-11-28 10:40:47.129	0.03	0.123	1.024	1.282	-0.305	0.244	4.466	-1.104	13.826	0	0	0	0	0	0	0
WT333(F4E4E1AF1293)	3.8	13105	2022-11-28 10:40:47.129	0.03	0.123	1.024	1.282	-0.305	0.244	4.477	-1.104	13.832	0	0	0	0	0	0	0
WT333(F4E4E1AF1293)	3.8	13105	2022-11-28 10:40:47.129	0.029	0.077	1.004	-1.526	-0.366	0.305	4.471	-1.104	13.832	0	0	0	0	0	0	0
WT333(F4E4E1AF1293)	3.8	13105	2022-11-28 10:40:47.129	0.029	0.077	1.004	-1.526	-0.366	0.305	4.466	-1.11	13.837	0	0	0	0	0	0	0
WT333(F4E4E1AF1293)	3.8	13105	2022-11-28 10:40:47.129	0.029	0.077	1.004	-1.526	-0.366	0.305	4.46	-1.11	13.843	0	0	0	0	0	0	0
WT222(CAA14FCCF874)	3.75	13105	2022-11-28 10:40:47.129	0.05	-0.001	1.019	0.427	0.183	0.977	0.099	-1.961	82.54	0	0	0	0	0	0	0
WT222(CAA14FCCF874)	3.75	13105	2022-11-28 10:40:47.129	0.044	0.019	0.998	-0.488	-0.122	-0.061	0.093	-1.961	82.535	0	0	0	0	0	0	0
WT222(CAA14FCCF874)	3.75	13105	2022-11-28 10:40:47.129	0.044	0.019	0.998	-0.488	-0.122	-0.061	0.093	-1.961	82.535	0	0	0	0	0	0	0
WT222(CAA14FCCF874)	3.75	13105	2022-11-28 10:40:47.129	0.044	0.019	0.998	-0.488	-0.122	-0.061	0.088	-1.961	82.529	0	0	0	0	0	0	0
[truncated: 30,244 more rows]

## Sheet: 8Hz
设备名称	电压	版本	片上时间	加速度X(g)	加速度Y(g)	加速度Z(g)	角速度X(°/s)	角速度Y(°/s)	角速度Z(°/s)	角度X(°)	角度Y(°)	角度Z(°)	磁场X	磁场Y	磁场Z	四元数0	四元数1	四元数2	四元数3	状态
[truncated: 31,488 more rows]

[truncated: 7 more sheets: 10Hz, 12Hz, 14Hz, 16Hz, 18Hz, 20Hz, 22Hz]
