# Supplementary material for: Dynamic characteristics of scraper conveyor chain drive system under the impact condition of lump coal
Source: PLoS One. 2024 Mar 1;19(3):e0299044. doi: 10.1371/journal.pone.0299044 (PMC10906879; doi:10.1371/journal.pone.0299044)
Supplement: S3 File — (ZIP) [file pone.0299044.s003.zip › 10Hz 1m variable mass (1.5kg-5kg 8times)/No. 1.xlsx]

## Sheet: 1.5kg 砸的没问题，砸完往前滚了一点
设备名称	电压	版本	片上时间	加速度X(g)	加速度Y(g)	加速度Z(g)	角速度X(°/s)	角速度Y(°/s)	角速度Z(°/s)	角度X(°)	角度Y(°)	角度Z(°)	磁场X	磁场Y	磁场Z	四元数0	四元数1	四元数2	四元数3	状态
WT111(DD045F3F1DEA)	3.73	13108	2022-11-30 10:18:59.952	-0.012	0.367	0.945	-0.122	0	0	21.132	0.703	-4.444	0	0	0	0	0	0	0
WT111(DD045F3F1DEA)	3.73	13108	2022-11-30 10:18:59.952	-0.012	0.367	0.945	-0.122	0	0	21.132	0.703	-4.444	0	0	0	0	0	0	0
WT111(DD045F3F1DEA)	3.73	13108	2022-11-30 10:18:59.952	-0.012	0.367	0.945	-0.122	0	0	21.132	0.703	-4.444	0	0	0	0	0	0	0
WT111(DD045F3F1DEA)	3.73	13108	2022-11-30 10:18:59.952	-0.012	0.367	0.945	-0.122	0	0	21.132	0.703	-4.444	0	0	0	0	0	0	0
WT111(DD045F3F1DEA)	3.73	13108	2022-11-30 10:19:00.015	-0.012	0.363	0.944	0.122	-0.061	0	21.132	0.703	-4.444	0	0	0	0	0	0	0
WT111(DD045F3F1DEA)	3.73	13108	2022-11-30 10:19:00.015	-0.012	0.363	0.944	0.122	-0.061	0	21.132	0.703	-4.444	0	0	0	0	0	0	0
WT111(DD045F3F1DEA)	3.73	13108	2022-11-30 10:19:00.015	-0.012	0.363	0.944	0.122	-0.061	0	21.132	0.703	-4.444	0	0	0	0	0	0	0
WT111(DD045F3F1DEA)	3.73	13108	2022-11-30 10:19:00.015	-0.012	0.363	0.944	0.122	-0.061	0	21.138	0.703	-4.444	0	0	0	0	0	0	0
WT111(DD045F3F1DEA)	3.73	13108	2022-11-30 10:19:00.015	-0.014	0.37	0.948	0	0	0	21.138	0.703	-4.444	0	0	0	0	0	0	0
WT111(DD045F3F1DEA)	3.73	13108	2022-11-30 10:19:00.015	-0.014	0.37	0.948	0	0	0	21.138	0.703	-4.444	0	0	0	0	0	0	0
WT111(DD045F3F1DEA)	3.73	13108	2022-11-30 10:19:00.015	-0.014	0.37	0.948	0	0	0	21.138	0.703	-4.444	0	0	0	0	0	0	0
WT111(DD045F3F1DEA)	3.73	13108	2022-11-30 10:19:00.015	-0.014	0.37	0.948	0	0	0	21.138	0.703	-4.444	0	0	0	0	0	0	0
WT111(DD045F3F1DEA)	3.73	13108	2022-11-30 10:19:00.046	-0.01	0.365	0.948	-0.122	0	0	21.132	0.703	-4.444	0	0	0	0	0	0	0
WT111(DD045F3F1DEA)	3.73	13108	2022-11-30 10:19:00.046	-0.01	0.365	0.948	-0.122	0	0	21.132	0.703	-4.444	0	0	0	0	0	0	0
WT111(DD045F3F1DEA)	3.73	13108	2022-11-30 10:19:00.046	-0.01	0.365	0.948	-0.122	0	0	21.132	0.703	-4.444	0	0	0	0	0	0	0
WT111(DD045F3F1DEA)	3.73	13108	2022-11-30 10:19:00.046	-0.01	0.365	0.948	-0.122	0	0	21.132	0.703	-4.444	0	0	0	0	0	0	0
WT111(DD045F3F1DEA)	3.73	13108	2022-11-30 10:19:00.046	-0.013	0.36	0.946	0	0	0	21.132	0.703	-4.444	0	0	0	0	0	0	0
WT111(DD045F3F1DEA)	3.73	13108	2022-11-30 10:19:00.046	-0.013	0.36	0.946	0	0	0	21.132	0.703	-4.444	0	0	0	0	0	0	0
WT111(DD045F3F1DEA)	3.73	13108	2022-11-30 10:19:00.046	-0.013	0.36	0.946	0	0	0	21.132	0.703	-4.444	0	0	0	0	0	0	0
WT111(DD045F3F1DEA)	3.73	13108	2022-11-30 10:19:00.046	-0.013	0.36	0.946	0	0	0	21.132	0.703	-4.444	0	0	0	0	0	0	0
WT111(DD045F3F1DEA)	3.73	13108	2022-11-30 10:19:00.108	-0.014	0.369	0.945	0.305	-0.061	0	21.132	0.703	-4.444	0	0	0	0	0	0	0
WT111(DD045F3F1DEA)	3.73	13108	2022-11-30 10:19:00.108	-0.014	0.369	0.945	0.305	-0.061	0	21.138	0.703	-4.444	0	0	0	0	0	0	0
WT111(DD045F3F1DEA)	3.73	13108	2022-11-30 10:19:00.108	-0.014	0.369	0.945	0.305	-0.061	0	21.138	0.703	-4.444	0	0	0	0	0	0	0
WT111(DD045F3F1DEA)	3.73	13108	2022-11-30 10:19:00.108	-0.014	0.369	0.945	0.305	-0.061	0	21.138	0.703	-4.444	0	0	0	0	0	0	0
WT111(DD045F3F1DEA)	3.73	13108	2022-11-30 10:19:00.108	-0.011	0.365	0.95	-0.244	0	0	21.138	0.703	-4.444	0	0	0	0	0	0	0
WT111(DD045F3F1DEA)	3.73	13108	2022-11-30 10:19:00.108	-0.011	0.365	0.95	-0.244	0	0	21.138	0.703	-4.444	0	0	0	0	0	0	0
WT111(DD045F3F1DEA)	3.73	13108	2022-11-30 10:19:00.108	-0.011	0.365	0.95	-0.244	0	0	21.138	0.703	-4.444	0	0	0	0	0	0	0
WT111(DD045F3F1DEA)	3.73	13108	2022-11-30 10:19:00.108	-0.011	0.365	0.95	-0.244	0	0	21.132	0.703	-4.444	0	0	0	0	0	0	0
WT111(DD045F3F1DEA)	3.73	13108	2022-11-30 10:19:00.171	-0.014	0.367	0.943	0.244	0	0	21.132	0.703	-4.444	0	0	0	0	0	0	0
WT111(DD045F3F1DEA)	3.73	13108	2022-11-30 10:19:00.171	-0.014	0.367	0.943	0.244	0	0	21.138	0.703	-4.444	0	0	0	0	0	0	0
WT111(DD045F3F1DEA)	3.73	13108	2022-11-30 10:19:00.171	-0.014	0.367	0.943	0.244	0	0	21.138	0.703	-4.444	0	0	0	0	0	0	0
WT111(DD045F3F1DEA)	3.73	13108	2022-11-30 10:19:00.171	-0.014	0.367	0.943	0.244	0	0	21.138	0.703	-4.444	0	0	0	0	0	0	0
WT111(DD045F3F1DEA)	3.73	13108	2022-11-30 10:19:00.171	-0.013	0.358	0.947	-0.366	0	0	21.138	0.703	-4.444	0	0	0	0	0	0	0
WT111(DD045F3F1DEA)	3.73	13108	2022-11-30 10:19:00.171	-0.013	0.358	0.947	-0.366	0	0	21.132	0.703	-4.444	0	0	0	0	0	0	0
WT111(DD045F3F1DEA)	3.73	13108	2022-11-30 10:19:00.171	-0.013	0.358	0.947	-0.366	0	0	21.132	0.703	-4.444	0	0	0	0	0	0	0
WT111(DD045F3F1DEA)	3.73	13108	2022-11-30 10:19:00.171	-0.013	0.358	0.947	-0.366	0	0	21.132	0.703	-4.444	0	0	0	0	0	0	0
WT111(DD045F3F1DEA)	3.73	13108	2022-11-30 10:19:00.202	-0.012	0.369	0.948	0.488	0	0	21.132	0.703	-4.444	0	0	0	0	0	0	0
WT111(DD045F3F1DEA)	3.73	13108	2022-11-30 10:19:00.202	-0.012	0.369	0.948	0.488	0	0	21.138	0.703	-4.444	0	0	0	0	0	0	0
WT111(DD045F3F1DEA)	3.73	13108	2022-11-30 10:19:00.202	-0.012	0.369	0.948	0.488	0	0	21.138	0.703	-4.444	0	0	0	0	0	0	0
WT111(DD045F3F1DEA)	3.73	13108	2022-11-30 10:19:00.202	-0.012	0.369	0.948	0.488	0	0	21.138	0.703	-4.444	0	0	0	0	0	0	0
WT111(DD045F3F1DEA)	3.73	13108	2022-11-30 10:19:00.202	-0.016	0.362	0.936	-0.305	0	0	21.138	0.703	-4.444	0	0	0	0	0	0	0
WT111(DD045F3F1DEA)	3.73	13108	2022-11-30 10:19:00.202	-0.016	0.362	0.936	-0.305	0	0	21.138	0.703	-4.444	0	0	0	0	0	0	0
WT111(DD045F3F1DEA)	3.73	13108	2022-11-30 10:19:00.202	-0.016	0.362	0.936	-0.305	0	0	21.132	0.703	-4.444	0	0	0	0	0	0	0
WT111(DD045F3F1DEA)	3.73	13108	2022-11-30 10:19:00.202	-0.016	0.362	0.936	-0.305	0	0	21.132	0.703	-4.444	0	0	0	0	0	0	0
WT111(DD045F3F1DEA)	3.73	13108	2022-11-30 10:19:00.218	-0.009	0.355	0.941	0.427	0	0	21.138	0.703	-4.444	0	0	0	0	0	0	0
WT111(DD045F3F1DEA)	3.73	13108	2022-11-30 10:19:00.218	-0.009	0.355	0.941	0.427	0	0	21.138	0.703	-4.444	0	0	0	0	0	0	0
WT111(DD045F3F1DEA)	3.73	13108	2022-11-30 10:19:00.218	-0.009	0.355	0.941	0.427	0	0	21.138	0.703	-4.444	0	0	0	0	0	0	0
WT111(DD045F3F1DEA)	3.73	13108	2022-11-30 10:19:00.218	-0.009	0.355	0.941	0.427	0	0	21.143	0.703	-4.444	0	0	0	0	0	0	0
WT111(DD045F3F1DEA)	3.73	13108	2022-11-30 10:19:00.218	-0.014	0.39	0.96	-0.305	-0.061	0	21.138	0.703	-4.444	0	0	0	0	0	0	0
WT111(DD045F3F1DEA)	3.73	13108	2022-11-30 10:19:00.218	-0.014	0.39	0.96	-0.305	-0.061	0	21.138	0.703	-4.444	0	0	0	0	0	0	0
WT111(DD045F3F1DEA)	3.73	13108	2022-11-30 10:19:00.218	-0.014	0.39	0.96	-0.305	-0.061	0	21.138	0.703	-4.444	0	0	0	0	0	0	0
WT111(DD045F3F1DEA)	3.73	13108	2022-11-30 10:19:00.218	-0.014	0.39	0.96	-0.305	-0.061	0	21.132	0.703	-4.444	0	0	0	0	0	0	0
WT111(DD045F3F1DEA)	3.73	13108	2022-11-30 10:19:00.249	-0.013	0.344	0.94	0.366	0	0	21.138	0.703	-4.444	0	0	0	0	0	0	0
WT111(DD045F3F1DEA)	3.73	13108	2022-11-30 10:19:00.249	-0.013	0.344	0.94	0.366	0	0	21.138	0.703	-4.444	0	0	0	0	0	0	0
WT111(DD045F3F1DEA)	3.73	13108	2022-11-30 10:19:00.249	-0.013	0.344	0.94	0.366	0	0	21.138	0.703	-4.444	0	0	0	0	0	0	0
WT111(DD045F3F1DEA)	3.73	13108	2022-11-30 10:19:00.249	-0.013	0.344	0.94	0.366	0	0	21.143	0.703	-4.444	0	0	0	0	0	0	0
WT111(DD045F3F1DEA)	3.73	13108	2022-11-30 10:19:00.249	-0.012	0.384	0.951	-0.427	0	0	21.138	0.703	-4.444	0	0	0	0	0	0	0
WT111(DD045F3F1DEA)	3.73	13108	2022-11-30 10:19:00.249	-0.012	0.384	0.951	-0.427	0	0	21.138	0.703	-4.444	0	0	0	0	0	0	0
WT111(DD045F3F1DEA)	3.73	13108	2022-11-30 10:19:00.249	-0.012	0.384	0.951	-0.427	0	0	21.138	0.703	-4.444	0	0	0	0	0	0	0
WT111(DD045F3F1DEA)	3.73	13108	2022-11-30 10:19:00.249	-0.012	0.384	0.951	-0.427	0	0	21.132	0.703	-4.444	0	0	0	0	0	0	0
WT111(DD045F3F1DEA)	3.73	13108	2022-11-30 10:19:00.280	-0.013	0.352	0.945	0.366	0	0	21.138	0.703	-4.444	0	0	0	0	0	0	0
WT111(DD045F3F1DEA)	3.73	13108	2022-11-30 10:19:00.280	-0.013	0.352	0.945	0.366	0	0	21.138	0.703	-4.444	0	0	0	0	0	0	0
WT111(DD045F3F1DEA)	3.73	13108	2022-11-30 10:19:00.280	-0.013	0.352	0.945	0.366	0	0	21.138	0.703	-4.444	0	0	0	0	0	0	0
WT111(DD045F3F1DEA)	3.73	13108	2022-11-30 10:19:00.280	-0.013	0.352	0.945	0.366	0	0	21.138	0.703	-4.444	0	0	0	0	0	0	0
WT111(DD045F3F1DEA)	3.73	13108	2022-11-30 10:19:00.280	-0.011	0.383	0.947	0	0	0	21.138	0.703	-4.444	0	0	0	0	0	0	0
WT111(DD045F3F1DEA)	3.73	13108	2022-11-30 10:19:00.280	-0.011	0.383	0.947	0	0	0	21.138	0.703	-4.444	0	0	0	0	0	0	0
WT111(DD045F3F1DEA)	3.73	13108	2022-11-30 10:19:00.280	-0.011	0.383	0.947	0	0	0	21.138	0.703	-4.444	0	0	0	0	0	0	0
WT111(DD045F3F1DEA)	3.73	13108	2022-11-30 10:19:00.280	-0.011	0.383	0.947	0	0	0	21.138	0.703	-4.444	0	0	0	0	0	0	0
WT111(DD045F3F1DEA)	3.73	13108	2022-11-30 10:19:00.343	-0.014	0.353	0.945	-0.305	0	0	21.138	0.703	-4.444	0	0	0	0	0	0	0
WT111(DD045F3F1DEA)	3.73	13108	2022-11-30 10:19:00.343	-0.014	0.353	0.945	-0.305	0	0	21.138	0.703	-4.444	0	0	0	0	0	0	0
WT111(DD045F3F1DEA)	3.73	13108	2022-11-30 10:19:00.343	-0.014	0.353	0.945	-0.305	0	0	21.138	0.703	-4.444	0	0	0	0	0	0	0
WT111(DD045F3F1DEA)	3.73	13108	2022-11-30 10:19:00.343	-0.01	0.378	0.954	0.244	0	0	21.138	0.703	-4.444	0	0	0	0	0	0	0
WT111(DD045F3F1DEA)	3.73	13108	2022-11-30 10:19:00.343	-0.01	0.378	0.954	0.244	0	0	21.138	0.703	-4.444	0	0	0	0	0	0	0
WT111(DD045F3F1DEA)	3.73	13108	2022-11-30 10:19:00.343	-0.01	0.378	0.954	0.244	0	0	21.138	0.703	-4.444	0	0	0	0	0	0	0
WT111(DD045F3F1DEA)	3.73	13108	2022-11-30 10:19:00.343	-0.01	0.378	0.954	0.244	0	0	21.143	0.703	-4.444	0	0	0	0	0	0	0
WT111(DD045F3F1DEA)	3.73	13108	2022-11-30 10:19:00.343	-0.012	0.359	0.944	-0.122	0	0	21.143	0.703	-4.444	0	0	0	0	0	0	0
WT111(DD045F3F1DEA)	3.73	13108	2022-11-30 10:19:00.374	-0.012	0.359	0.944	-0.122	0	0	21.138	0.703	-4.444	0	0	0	0	0	0	0
WT111(DD045F3F1DEA)	3.73	13108	2022-11-30 10:19:00.374	-0.012	0.359	0.944	-0.122	0	0	21.138	0.703	-4.444	0	0	0	0	0	0	0
WT111(DD045F3F1DEA)	3.73	13108	2022-11-30 10:19:00.374	-0.012	0.359	0.944	-0.122	0	0	21.138	0.703	-4.444	0	0	0	0	0	0	0
WT111(DD045F3F1DEA)	3.73	13108	2022-11-30 10:19:00.374	-0.012	0.363	0.956	0.244	0	0	21.143	0.703	-4.444	0	0	0	0	0	0	0
WT111(DD045F3F1DEA)	3.73	13108	2022-11-30 10:19:00.374	-0.012	0.363	0.956	0.244	0	0	21.143	0.703	-4.444	0	0	0	0	0	0	0
WT111(DD045F3F1DEA)	3.73	13108	2022-11-30 10:19:00.374	-0.012	0.363	0.956	0.244	0	0	21.143	0.703	-4.444	0	0	0	0	0	0	0
WT111(DD045F3F1DEA)	3.73	13108	2022-11-30 10:19:00.374	-0.012	0.363	0.956	0.244	0	0	21.143	0.703	-4.444	0	0	0	0	0	0	0
WT111(DD045F3F1DEA)	3.73	13108	2022-11-30 10:19:00.374	-0.015	0.378	0.947	0.854	0	0	21.149	0.703	-4.444	0	0	0	0	0	0	0
WT111(DD045F3F1DEA)	3.73	13108	2022-11-30 10:19:00.405	-0.015	0.378	0.947	0.854	0	0	21.154	0.703	-4.444	0	0	0	0	0	0	0
WT111(DD045F3F1DEA)	3.73	13108	2022-11-30 10:19:00.405	-0.015	0.378	0.947	0.854	0	0	21.154	0.703	-4.444	0	0	0	0	0	0	0
WT111(DD045F3F1DEA)	3.73	13108	2022-11-30 10:19:00.405	-0.015	0.378	0.947	0.854	0	0	21.16	0.703	-4.444	0	0	0	0	0	0	0
WT111(DD045F3F1DEA)	3.73	13108	2022-11-30 10:19:00.405	-0.014	0.353	0.938	-0.061	0	0	21.16	0.703	-4.444	0	0	0	0	0	0	0
WT111(DD045F3F1DEA)	3.73	13108	2022-11-30 10:19:00.405	-0.014	0.353	0.938	-0.061	0	0	21.16	0.703	-4.444	0	0	0	0	0	0	0
WT111(DD045F3F1DEA)	3.73	13108	2022-11-30 10:19:00.405	-0.014	0.353	0.938	-0.061	0	0	21.16	0.703	-4.444	0	0	0	0	0	0	0
WT111(DD045F3F1DEA)	3.73	13108	2022-11-30 10:19:00.405	-0.014	0.353	0.938	-0.061	0	0	21.16	0.703	-4.444	0	0	0	0	0	0	0
WT111(DD045F3F1DEA)	3.73	13108	2022-11-30 10:19:00.405	-0.013	0.373	0.947	0	0	0	21.16	0.703	-4.444	0	0	0	0	0	0	0
WT111(DD045F3F1DEA)	3.73	13108	2022-11-30 10:19:00.468	-0.013	0.373	0.947	0	0	0	21.16	0.703	-4.444	0	0	0	0	0	0	0
WT111(DD045F3F1DEA)	3.73	13108	2022-11-30 10:19:00.468	-0.013	0.373	0.947	0	0	0	21.16	0.703	-4.444	0	0	0	0	0	0	0
WT111(DD045F3F1DEA)	3.73	13108	2022-11-30 10:19:00.468	-0.013	0.373	0.947	0	0	0	21.16	0.703	-4.444	0	0	0	0	0	0	0
WT111(DD045F3F1DEA)	3.73	13108	2022-11-30 10:19:00.468	-0.012	0.329	0.921	-0.916	0	0.305	21.154	0.703	-4.444	0	0	0	0	0	0	0
WT111(DD045F3F1DEA)	3.73	13108	2022-11-30 10:19:00.468	-0.012	0.329	0.921	-0.916	0	0.305	21.149	0.703	-4.444	0	0	0	0	0	0	0
WT111(DD045F3F1DEA)	3.73	13108	2022-11-30 10:19:00.468	-0.012	0.329	0.921	-0.916	0	0.305	21.143	0.703	-4.438	0	0	0	0	0	0	0
WT111(DD045F3F1DEA)	3.73	13108	2022-11-30 10:19:00.468	-0.012	0.329	0.921	-0.916	0	0.305	21.138	0.703	-4.438	0	0	0	0	0	0	0
WT111(DD045F3F1DEA)	3.73	13108	2022-11-30 10:19:00.468	-0.012	0.41	0.985	-0.732	0.183	-0.183	21.138	0.703	-4.438	0	0	0	0	0	0	0
WT111(DD045F3F1DEA)	3.73	13108	2022-11-30 10:19:00.499	-0.012	0.41	0.985	-0.732	0.183	-0.183	21.132	0.703	-4.438	0	0	0	0	0	0	0
WT111(DD045F3F1DEA)	3.73	13108	2022-11-30 10:19:00.499	-0.012	0.41	0.985	-0.732	0.183	-0.183	21.127	0.703	-4.438	0	0	0	0	0	0	0
WT111(DD045F3F1DEA)	3.73	13108	2022-11-30 10:19:00.499	-0.012	0.41	0.985	-0.732	0.183	-0.183	21.127	0.709	-4.444	0	0	0	0	0	0	0
WT111(DD045F3F1DEA)	3.73	13108	2022-11-30 10:19:00.499	-0.02	0.343	0.918	1.282	-0.122	0	21.132	0.709	-4.449	0	0	0	0	0	0	0
WT111(DD045F3F1DEA)	3.73	13108	2022-11-30 10:19:00.499	-0.02	0.343	0.918	1.282	-0.122	0	21.138	0.709	-4.46	0	0	0	0	0	0	0
WT111(DD045F3F1DEA)	3.73	13108	2022-11-30 10:19:00.499	-0.02	0.343	0.918	1.282	-0.122	0	21.143	0.703	-4.466	0	0	0	0	0	0	0
WT111(DD045F3F1DEA)	3.73	13108	2022-11-30 10:19:00.499	-0.02	0.343	0.918	1.282	-0.122	0	21.149	0.703	-4.477	0	0	0	0	0	0	0
WT111(DD045F3F1DEA)	3.73	13108	2022-11-30 10:19:00.499	-0.006	0.387	0.976	-0.549	-0.061	0.183	21.149	0.703	-4.482	0	0	0	0	0	0	0
WT111(DD045F3F1DEA)	3.73	13108	2022-11-30 10:19:00.530	-0.006	0.387	0.976	-0.549	-0.061	0.183	21.143	0.703	-4.493	0	0	0	0	0	0	0
WT111(DD045F3F1DEA)	3.73	13108	2022-11-30 10:19:00.530	-0.006	0.387	0.976	-0.549	-0.061	0.183	21.143	0.703	-4.499	0	0	0	0	0	0	0
WT111(DD045F3F1DEA)	3.73	13108	2022-11-30 10:19:00.530	-0.006	0.387	0.976	-0.549	-0.061	0.183	21.138	0.703	-4.51	0	0	0	0	0	0	0
WT111(DD045F3F1DEA)	3.73	13108	2022-11-30 10:19:00.530	-0.017	0.362	0.94	0.732	0	0	21.143	0.703	-4.515	0	0	0	0	0	0	0
WT111(DD045F3F1DEA)	3.73	13108	2022-11-30 10:19:00.530	-0.017	0.362	0.94	0.732	0	0	21.149	0.703	-4.526	0	0	0	0	0	0	0
WT111(DD045F3F1DEA)	3.73	13108	2022-11-30 10:19:00.530	-0.017	0.362	0.94	0.732	0	0	21.149	0.703	-4.532	0	0	0	0	0	0	0
WT111(DD045F3F1DEA)	3.73	13108	2022-11-30 10:19:00.530	-0.017	0.362	0.94	0.732	0	0	21.154	0.703	-4.543	0	0	0	0	0	0	0
WT111(DD045F3F1DEA)	3.73	13108	2022-11-30 10:19:00.530	-0.01	0.357	0.938	0.122	0	0	21.154	0.703	-4.548	0	0	0	0	0	0	0
WT111(DD045F3F1DEA)	3.73	13108	2022-11-30 10:19:00.640	-0.01	0.357	0.938	0.122	0	0	21.154	0.703	-4.559	0	0	0	0	0	0	0
WT111(DD045F3F1DEA)	3.73	13108	2022-11-30 10:19:00.640	-0.01	0.357	0.938	0.122	0	0	21.154	0.703	-4.565	0	0	0	0	0	0	0
WT111(DD045F3F1DEA)	3.73	13108	2022-11-30 10:19:00.640	-0.01	0.357	0.938	0.122	0	0	21.154	0.703	-4.576	0	0	0	0	0	0	0
WT111(DD045F3F1DEA)	3.73	13108	2022-11-30 10:19:00.640	-0.01	0.37	0.959	-0.854	0	0	21.154	0.703	-4.581	0	0	0	0	0	0	0
WT111(DD045F3F1DEA)	3.73	13108	2022-11-30 10:19:00.640	-0.01	0.37	0.959	-0.854	0	0	21.149	0.703	-4.592	0	0	0	0	0	0	0
WT111(DD045F3F1DEA)	3.73	13108	2022-11-30 10:19:00.640	-0.01	0.37	0.959	-0.854	0	0	21.143	0.703	-4.598	0	0	0	0	0	0	0
WT111(DD045F3F1DEA)	3.73	13108	2022-11-30 10:19:00.640	-0.01	0.37	0.959	-0.854	0	0	21.138	0.703	-4.609	0	0	0	0	0	0	0
WT111(DD045F3F1DEA)	3.73	13108	2022-11-30 10:19:00.640	-0.016	0.352	0.932	0.916	-0.061	0	21.143	0.703	-4.614	0	0	0	0	0	0	0
WT111(DD045F3F1DEA)	3.73	13108	2022-11-30 10:19:00.671	-0.016	0.352	0.932	0.916	-0.061	0	21.149	0.703	-4.625	0	0	0	0	0	0	0
WT111(DD045F3F1DEA)	3.73	13108	2022-11-30 10:19:00.671	-0.016	0.352	0.932	0.916	-0.061	0	21.154	0.703	-4.631	0	0	0	0	0	0	0
WT111(DD045F3F1DEA)	3.73	13108	2022-11-30 10:19:00.671	-0.016	0.352	0.932	0.916	-0.061	0	21.154	0.703	-4.642	0	0	0	0	0	0	0
WT111(DD045F3F1DEA)	3.73	13108	2022-11-30 10:19:00.671	-0.012	0.375	0.948	-0.732	0	0	21.154	0.703	-4.647	0	0	0	0	0	0	0
WT111(DD045F3F1DEA)	3.73	13108	2022-11-30 10:19:00.671	-0.012	0.375	0.948	-0.732	0	0	21.149	0.703	-4.658	0	0	0	0	0	0	0
WT111(DD045F3F1DEA)	3.73	13108	2022-11-30 10:19:00.671	-0.012	0.375	0.948	-0.732	0	0	21.143	0.703	-4.669	0	0	0	0	0	0	0
WT111(DD045F3F1DEA)	3.73	13108	2022-11-30 10:19:00.671	-0.012	0.375	0.948	-0.732	0	0	21.143	0.703	-4.675	0	0	0	0	0	0	0
WT111(DD045F3F1DEA)	3.73	13108	2022-11-30 10:19:00.671	-0.016	0.347	0.946	0	0	0	21.143	0.703	-4.686	0	0	0	0	0	0	0
WT111(DD045F3F1DEA)	3.73	13108	2022-11-30 10:19:00.702	-0.016	0.347	0.946	0	0	0	21.143	0.703	-4.691	0	0	0	0	0	0	0
WT111(DD045F3F1DEA)	3.73	13108	2022-11-30 10:19:00.702	-0.016	0.347	0.946	0	0	0	21.143	0.703	-4.702	0	0	0	0	0	0	0
WT111(DD045F3F1DEA)	3.73	13108	2022-11-30 10:19:00.702	-0.016	0.347	0.946	0	0	0	21.138	0.703	-4.708	0	0	0	0	0	0	0
WT111(DD045F3F1DEA)	3.73	13108	2022-11-30 10:19:00.702	-0.013	0.397	0.953	0.793	-0.061	0.061	21.143	0.703	-4.719	0	0	0	0	0	0	0
WT111(DD045F3F1DEA)	3.73	13108	2022-11-30 10:19:00.702	-0.013	0.397	0.953	0.793	-0.061	0.061	21.149	0.703	-4.724	0	0	0	0	0	0	0
WT111(DD045F3F1DEA)	3.73	13108	2022-11-30 10:19:00.702	-0.013	0.397	0.953	0.793	-0.061	0.061	21.154	0.703	-4.735	0	0	0	0	0	0	0
WT111(DD045F3F1DEA)	3.73	13108	2022-11-30 10:19:00.702	-0.013	0.397	0.953	0.793	-0.061	0.061	21.154	0.703	-4.741	0	0	0	0	0	0	0
WT111(DD045F3F1DEA)	3.73	13108	2022-11-30 10:19:00.702	-0.01	0.368	0.956	-0.427	-0.061	0	21.154	0.703	-4.752	0	0	0	0	0	0	0
WT111(DD045F3F1DEA)	3.73	13108	2022-11-30 10:19:00.733	-0.01	0.368	0.956	-0.427	-0.061	0	21.154	0.703	-4.757	0	0	0	0	0	0	0
WT111(DD045F3F1DEA)	3.73	13108	2022-11-30 10:19:00.733	-0.01	0.368	0.956	-0.427	-0.061	0	21.149	0.703	-4.768	0	0	0	0	0	0	0
WT111(DD045F3F1DEA)	3.73	13108	2022-11-30 10:19:00.733	-0.01	0.368	0.956	-0.427	-0.061	0	21.149	0.703	-4.774	0	0	0	0	0	0	0
WT111(DD045F3F1DEA)	3.73	13108	2022-11-30 10:19:00.733	-0.01	0.338	0.94	0.549	-0.183	0	21.154	0.703	-4.785	0	0	0	0	0	0	0
WT111(DD045F3F1DEA)	3.73	13108	2022-11-30 10:19:00.733	-0.01	0.338	0.94	0.549	-0.183	0	21.154	0.698	-4.79	0	0	0	0	0	0	0
WT111(DD045F3F1DEA)	3.73	13108	2022-11-30 10:19:00.733	-0.01	0.338	0.94	0.549	-0.183	0	21.154	0.698	-4.801	0	0	0	0	0	0	0
WT111(DD045F3F1DEA)	3.73	13108	2022-11-30 10:19:00.733	-0.01	0.338	0.94	0.549	-0.183	0	21.16	0.698	-4.812	0	0	0	0	0	0	0
WT111(DD045F3F1DEA)	3.73	13108	2022-11-30 10:19:00.733	-0.014	0.394	0.951	-0.183	0	0.061	21.16	0.698	-4.818	0	0	0	0	0	0	0
WT111(DD045F3F1DEA)	3.73	13108	2022-11-30 10:19:00.765	-0.014	0.394	0.951	-0.183	0	0.061	21.154	0.698	-4.828	0	0	0	0	0	0	0
WT111(DD045F3F1DEA)	3.73	13108	2022-11-30 10:19:00.765	-0.014	0.394	0.951	-0.183	0	0.061	21.154	0.698	-4.834	0	0	0	0	0	0	0
WT111(DD045F3F1DEA)	3.73	13108	2022-11-30 10:19:00.765	-0.014	0.394	0.951	-0.183	0	0.061	21.154	0.698	-4.839	0	0	0	0	0	0	0
WT111(DD045F3F1DEA)	3.73	13108	2022-11-30 10:19:00.765	-0.014	0.339	0.94	-0.61	0	0	21.154	0.698	-4.85	0	0	0	0	0	0	0
WT111(DD045F3F1DEA)	3.73	13108	2022-11-30 10:19:00.765	-0.014	0.339	0.94	-0.61	0	0	21.149	0.698	-4.861	0	0	0	0	0	0	0
WT111(DD045F3F1DEA)	3.73	13108	2022-11-30 10:19:00.765	-0.014	0.339	0.94	-0.61	0	0	21.149	0.698	-4.867	0	0	0	0	0	0	0
WT111(DD045F3F1DEA)	3.73	13108	2022-11-30 10:19:00.765	-0.014	0.339	0.94	-0.61	0	0	21.143	0.698	-4.878	0	0	0	0	0	0	0
WT111(DD045F3F1DEA)	3.73	13108	2022-11-30 10:19:00.765	-0.012	0.385	0.949	0.305	0	0	21.143	0.698	-4.883	0	0	0	0	0	0	0
WT111(DD045F3F1DEA)	3.73	13108	2022-11-30 10:19:00.827	-0.012	0.385	0.949	0.305	0	0	21.143	0.698	-4.894	0	0	0	0	0	0	0
WT111(DD045F3F1DEA)	3.73	13108	2022-11-30 10:19:00.827	-0.012	0.385	0.949	0.305	0	0	21.149	0.698	-4.9	0	0	0	0	0	0	0
WT111(DD045F3F1DEA)	3.73	13108	2022-11-30 10:19:00.827	-0.012	0.385	0.949	0.305	0	0	21.149	0.698	-4.911	0	0	0	0	0	0	0
WT111(DD045F3F1DEA)	3.73	13108	2022-11-30 10:19:00.827	-0.013	0.355	0.947	-0.183	0	0	21.149	0.698	-4.916	0	0	0	0	0	0	0
WT111(DD045F3F1DEA)	3.73	13108	2022-11-30 10:19:00.827	-0.013	0.355	0.947	-0.183	0	0	21.149	0.698	-4.927	0	0	0	0	0	0	0
WT111(DD045F3F1DEA)	3.73	13108	2022-11-30 10:19:00.827	-0.013	0.355	0.947	-0.183	0	0	21.143	0.698	-4.933	0	0	0	0	0	0	0
WT111(DD045F3F1DEA)	3.73	13108	2022-11-30 10:19:00.827	-0.013	0.355	0.947	-0.183	0	0	21.143	0.698	-4.944	0	0	0	0	0	0	0
WT111(DD045F3F1DEA)	3.73	13108	2022-11-30 10:19:00.827	-0.011	0.369	0.943	0.183	-0.061	-0.061	21.143	0.698	-4.949	0	0	0	0	0	0	0
WT111(DD045F3F1DEA)	3.73	13108	2022-11-30 10:19:00.890	-0.011	0.369	0.943	0.183	-0.061	-0.061	21.149	0.698	-4.96	0	0	0	0	0	0	0
WT111(DD045F3F1DEA)	3.73	13108	2022-11-30 10:19:00.890	-0.011	0.369	0.943	0.183	-0.061	-0.061	21.149	0.698	-4.971	0	0	0	0	0	0	0
WT111(DD045F3F1DEA)	3.73	13108	2022-11-30 10:19:00.890	-0.011	0.369	0.943	0.183	-0.061	-0.061	21.149	0.698	-4.977	0	0	0	0	0	0	0
WT111(DD045F3F1DEA)	3.73	13108	2022-11-30 10:19:00.890	-0.012	0.372	0.95	-0.305	0	0	21.149	0.698	-4.988	0	0	0	0	0	0	0
WT111(DD045F3F1DEA)	3.73	13108	2022-11-30 10:19:00.890	-0.012	0.372	0.95	-0.305	0	0	21.143	0.698	-4.993	0	0	0	0	0	0	0
WT111(DD045F3F1DEA)	3.73	13108	2022-11-30 10:19:00.890	-0.012	0.372	0.95	-0.305	0	0	21.143	0.698	-5.004	0	0	0	0	0	0	0
WT111(DD045F3F1DEA)	3.73	13108	2022-11-30 10:19:00.890	-0.012	0.372	0.95	-0.305	0	0	21.143	0.698	-5.01	0	0	0	0	0	0	0
WT111(DD045F3F1DEA)	3.73	13108	2022-11-30 10:19:00.890	-0.013	0.353	0.943	0.244	0	0	21.143	0.698	-5.021	0	0	0	0	0	0	0
WT111(DD045F3F1DEA)	3.73	13108	2022-11-30 10:19:00.952	-0.013	0.353	0.943	0.244	0	0	21.143	0.698	-5.026	0	0	0	0	0	0	0
WT111(DD045F3F1DEA)	3.73	13108	2022-11-30 10:19:00.952	-0.013	0.353	0.943	0.244	0	0	21.143	0.698	-5.037	0	0	0	0	0	0	0
WT111(DD045F3F1DEA)	3.73	13108	2022-11-30 10:19:00.952	-0.013	0.385	0.946	0.061	-0.061	0	21.143	0.698	-5.048	0	0	0	0	0	0	0
WT111(DD045F3F1DEA)	3.73	13108	2022-11-30 10:19:00.952	-0.013	0.385	0.946	0.061	-0.061	0	21.149	0.698	-5.054	0	0	0	0	0	0	0
WT111(DD045F3F1DEA)	3.73	13108	2022-11-30 10:19:00.952	-0.013	0.385	0.946	0.061	-0.061	0	21.149	0.698	-5.065	0	0	0	0	0	0	0
WT111(DD045F3F1DEA)	3.73	13108	2022-11-30 10:19:00.952	-0.013	0.385	0.946	0.061	-0.061	0	21.149	0.698	-5.07	0	0	0	0	0	0	0
WT111(DD045F3F1DEA)	3.73	13108	2022-11-30 10:19:00.952	-0.012	0.347	0.943	-0.122	0	0	21.149	0.698	-5.081	0	0	0	0	0	0	0
WT111(DD045F3F1DEA)	3.73	13108	2022-11-30 10:19:00.952	-0.012	0.347	0.943	-0.122	0	0	21.149	0.698	-5.092	0	0	0	0	0	0	0
WT111(DD045F3F1DEA)	3.73	13108	2022-11-30 10:19:00.968	-0.012	0.347	0.943	-0.122	0	0	21.149	0.698	-5.098	0	0	0	0	0	0	0
WT111(DD045F3F1DEA)	3.73	13108	2022-11-30 10:19:00.968	-0.012	0.347	0.943	-0.122	0	0	21.143	0.698	-5.109	0	0	0	0	0	0	0
WT111(DD045F3F1DEA)	3.73	13108	2022-11-30 10:19:00.968	-0.012	0.378	0.951	0.061	0	0	21.143	0.698	-5.114	0	0	0	0	0	0	0
WT111(DD045F3F1DEA)	3.73	13108	2022-11-30 10:19:00.968	-0.012	0.378	0.951	0.061	0	0	21.143	0.698	-5.125	0	0	0	0	0	0	0
WT111(DD045F3F1DEA)	3.73	13108	2022-11-30 10:19:00.968	-0.012	0.378	0.951	0.061	0	0	21.149	0.698	-5.131	0	0	0	0	0	0	0
WT111(DD045F3F1DEA)	3.73	13108	2022-11-30 10:19:00.968	-0.012	0.378	0.951	0.061	0	0	21.149	0.698	-5.142	0	0	0	0	0	0	0
WT111(DD045F3F1DEA)	3.73	13108	2022-11-30 10:19:00.968	-0.011	0.364	0.945	-0.061	-0.061	0	21.149	0.698	-5.147	0	0	0	0	0	0	0
WT111(DD045F3F1DEA)	3.73	13108	2022-11-30 10:19:00.968	-0.011	0.364	0.945	-0.061	-0.061	0	21.149	0.698	-5.158	0	0	0	0	0	0	0
WT111(DD045F3F1DEA)	3.73	13108	2022-11-30 10:19:01.030	-0.011	0.364	0.945	-0.061	-0.061	0	21.143	0.698	-5.164	0	0	0	0	0	0	0
WT111(DD045F3F1DEA)	3.73	13108	2022-11-30 10:19:01.030	-0.011	0.364	0.945	-0.061	-0.061	0	21.143	0.698	-5.175	0	0	0	0	0	0	0
WT111(DD045F3F1DEA)	3.73	13108	2022-11-30 10:19:01.030	-0.013	0.364	0.944	0.122	0	0	21.149	0.698	-5.18	0	0	0	0	0	0	0
WT111(DD045F3F1DEA)	3.73	13108	2022-11-30 10:19:01.030	-0.013	0.364	0.944	0.122	0	0	21.149	0.698	-5.191	0	0	0	0	0	0	0
WT111(DD045F3F1DEA)	3.73	13108	2022-11-30 10:19:01.030	-0.013	0.364	0.944	0.122	0	0	21.149	0.698	-5.197	0	0	0	0	0	0	0
WT111(DD045F3F1DEA)	3.73	13108	2022-11-30 10:19:01.030	-0.013	0.364	0.944	0.122	0	0	21.149	0.698	-5.208	0	0	0	0	0	0	0
WT111(DD045F3F1DEA)	3.73	13108	2022-11-30 10:19:01.030	-0.012	0.365	0.948	-0.061	0	-0.061	21.149	0.698	-5.219	0	0	0	0	0	0	0
WT111(DD045F3F1DEA)	3.73	13108	2022-11-30 10:19:01.030	-0.012	0.365	0.948	-0.061	0	-0.061	21.149	0.698	-5.224	0	0	0	0	0	0	0
WT111(DD045F3F1DEA)	3.73	13108	2022-11-30 10:19:01.062	-0.012	0.365	0.948	-0.061	0	-0.061	21.149	0.698	-5.235	0	0	0	0	0	0	0
WT111(DD045F3F1DEA)	3.73	13108	2022-11-30 10:19:01.062	-0.012	0.365	0.948	-0.061	0	-0.061	21.149	0.698	-5.24	0	0	0	0	0	0	0
WT111(DD045F3F1DEA)	3.73	13108	2022-11-30 10:19:01.062	-0.013	0.361	0.948	0	0	0	21.149	0.698	-5.251	0	0	0	0	0	0	0
WT111(DD045F3F1DEA)	3.73	13108	2022-11-30 10:19:01.062	-0.013	0.361	0.948	0	0	0	21.149	0.698	-5.262	0	0	0	0	0	0	0
WT111(DD045F3F1DEA)	3.73	13108	2022-11-30 10:19:01.062	-0.013	0.361	0.948	0	0	0	21.149	0.698	-5.268	0	0	0	0	0	0	0

## Sheet: 2.0kg
设备名称	电压	版本	片上时间	加速度X(g)	加速度Y(g)	加速度Z(g)	角速度X(°/s)	角速度Y(°/s)	角速度Z(°/s)	角度X(°)	角度Y(°)	角度Z(°)	磁场X	磁场Y	磁场Z	四元数0	四元数1	四元数2	四元数3	状态
WT111(DD045F3F1DEA)	3.77	13108	2022-11-30 10:08:46.070	-0.012	0.373	0.945	-0.122	0.061	0	21.055	0.681	-8.998	0	0	0	0	0	0	0
WT111(DD045F3F1DEA)	3.77	13108	2022-11-30 10:08:46.070	-0.012	0.373	0.945	-0.122	0.061	0	21.055	0.681	-8.998	0	0	0	0	0	0	0
WT111(DD045F3F1DEA)	3.77	13108	2022-11-30 10:08:46.070	-0.013	0.358	0.947	0	0	0	21.055	0.681	-8.998	0	0	0	0	0	0	0
WT111(DD045F3F1DEA)	3.77	13108	2022-11-30 10:08:46.070	-0.013	0.358	0.947	0	0	0	21.055	0.681	-8.998	0	0	0	0	0	0	0
WT111(DD045F3F1DEA)	3.77	13108	2022-11-30 10:08:46.070	-0.013	0.358	0.947	0	0	0	21.055	0.681	-8.998	0	0	0	0	0	0	0
WT111(DD045F3F1DEA)	3.77	13108	2022-11-30 10:08:46.070	-0.013	0.358	0.947	0	0	0	21.055	0.681	-8.998	0	0	0	0	0	0	0
WT111(DD045F3F1DEA)	3.77	13108	2022-11-30 10:08:46.070	-0.011	0.368	0.946	0.183	-0.061	0	21.055	0.681	-8.998	0	0	0	0	0	0	0
WT111(DD045F3F1DEA)	3.77	13108	2022-11-30 10:08:46.102	-0.011	0.368	0.946	0.183	-0.061	0	21.055	0.681	-8.998	0	0	0	0	0	0	0
WT111(DD045F3F1DEA)	3.77	13108	2022-11-30 10:08:46.102	-0.011	0.368	0.946	0.183	-0.061	0	21.061	0.681	-8.998	0	0	0	0	0	0	0
WT111(DD045F3F1DEA)	3.77	13108	2022-11-30 10:08:46.102	-0.011	0.368	0.946	0.183	-0.061	0	21.061	0.681	-8.998	0	0	0	0	0	0	0
WT111(DD045F3F1DEA)	3.77	13108	2022-11-30 10:08:46.102	-0.012	0.367	0.949	-0.061	0	0	21.061	0.681	-8.998	0	0	0	0	0	0	0
WT111(DD045F3F1DEA)	3.77	13108	2022-11-30 10:08:46.102	-0.012	0.367	0.949	-0.061	0	0	21.061	0.681	-8.998	0	0	0	0	0	0	0
WT111(DD045F3F1DEA)	3.77	13108	2022-11-30 10:08:46.102	-0.012	0.367	0.949	-0.061	0	0	21.061	0.681	-8.998	0	0	0	0	0	0	0
WT111(DD045F3F1DEA)	3.77	13108	2022-11-30 10:08:46.102	-0.012	0.367	0.949	-0.061	0	0	21.061	0.681	-8.998	0	0	0	0	0	0	0
WT111(DD045F3F1DEA)	3.77	13108	2022-11-30 10:08:46.102	-0.013	0.354	0.94	0	0	0	21.061	0.681	-8.998	0	0	0	0	0	0	0
WT111(DD045F3F1DEA)	3.77	13108	2022-11-30 10:08:46.133	-0.013	0.354	0.94	0	0	0	21.061	0.681	-8.998	0	0	0	0	0	0	0
WT111(DD045F3F1DEA)	3.77	13108	2022-11-30 10:08:46.133	-0.013	0.354	0.94	0	0	0	21.061	0.681	-8.998	0	0	0	0	0	0	0
WT111(DD045F3F1DEA)	3.77	13108	2022-11-30 10:08:46.133	-0.013	0.354	0.94	0	0	0	21.061	0.681	-8.998	0	0	0	0	0	0	0
WT111(DD045F3F1DEA)	3.77	13108	2022-11-30 10:08:46.133	-0.011	0.37	0.951	0.122	0	0	21.061	0.681	-8.998	0	0	0	0	0	0	0
WT111(DD045F3F1DEA)	3.77	13108	2022-11-30 10:08:46.133	-0.011	0.37	0.951	0.122	0	0	21.061	0.681	-8.998	0	0	0	0	0	0	0
WT111(DD045F3F1DEA)	3.77	13108	2022-11-30 10:08:46.133	-0.011	0.37	0.951	0.122	0	0	21.061	0.681	-8.998	0	0	0	0	0	0	0
WT111(DD045F3F1DEA)	3.77	13108	2022-11-30 10:08:46.133	-0.011	0.37	0.951	0.122	0	0	21.061	0.681	-8.998	0	0	0	0	0	0	0
WT111(DD045F3F1DEA)	3.77	13108	2022-11-30 10:08:46.133	-0.012	0.363	0.946	-0.061	0	0	21.061	0.681	-8.998	0	0	0	0	0	0	0
WT111(DD045F3F1DEA)	3.77	13108	2022-11-30 10:08:46.242	-0.012	0.363	0.946	-0.061	0	0	21.061	0.681	-8.998	0	0	0	0	0	0	0
WT111(DD045F3F1DEA)	3.77	13108	2022-11-30 10:08:46.242	-0.012	0.363	0.946	-0.061	0	0	21.061	0.681	-8.998	0	0	0	0	0	0	0
WT111(DD045F3F1DEA)	3.77	13108	2022-11-30 10:08:46.242	-0.012	0.363	0.946	-0.061	0	0	21.061	0.681	-8.998	0	0	0	0	0	0	0
WT111(DD045F3F1DEA)	3.77	13108	2022-11-30 10:08:46.242	-0.012	0.366	0.947	0.061	0	0	21.061	0.681	-8.998	0	0	0	0	0	0	0
WT111(DD045F3F1DEA)	3.77	13108	2022-11-30 10:08:46.242	-0.012	0.366	0.947	0.061	0	0	21.061	0.681	-8.998	0	0	0	0	0	0	0
WT111(DD045F3F1DEA)	3.77	13108	2022-11-30 10:08:46.242	-0.012	0.366	0.947	0.061	0	0	21.061	0.681	-8.998	0	0	0	0	0	0	0
WT111(DD045F3F1DEA)	3.77	13108	2022-11-30 10:08:46.242	-0.012	0.366	0.947	0.061	0	0	21.061	0.681	-8.998	0	0	0	0	0	0	0
WT111(DD045F3F1DEA)	3.77	13108	2022-11-30 10:08:46.242	-0.011	0.368	0.95	0	0	0	21.061	0.681	-8.998	0	0	0	0	0	0	0
WT111(DD045F3F1DEA)	3.77	13108	2022-11-30 10:08:46.273	-0.011	0.368	0.95	0	0	0	21.061	0.681	-8.998	0	0	0	0	0	0	0
WT111(DD045F3F1DEA)	3.77	13108	2022-11-30 10:08:46.273	-0.011	0.368	0.95	0	0	0	21.061	0.681	-8.998	0	0	0	0	0	0	0
WT111(DD045F3F1DEA)	3.77	13108	2022-11-30 10:08:46.273	-0.011	0.368	0.95	0	0	0	21.061	0.681	-8.998	0	0	0	0	0	0	0
WT111(DD045F3F1DEA)	3.77	13108	2022-11-30 10:08:46.273	-0.013	0.362	0.947	0.061	-0.061	0	21.061	0.681	-8.998	0	0	0	0	0	0	0
WT111(DD045F3F1DEA)	3.77	13108	2022-11-30 10:08:46.273	-0.013	0.362	0.947	0.061	-0.061	0	21.061	0.681	-8.998	0	0	0	0	0	0	0
WT111(DD045F3F1DEA)	3.77	13108	2022-11-30 10:08:46.273	-0.013	0.362	0.947	0.061	-0.061	0	21.061	0.681	-8.998	0	0	0	0	0	0	0
WT111(DD045F3F1DEA)	3.77	13108	2022-11-30 10:08:46.273	-0.013	0.362	0.947	0.061	-0.061	0	21.061	0.681	-8.998	0	0	0	0	0	0	0
WT111(DD045F3F1DEA)	3.77	13108	2022-11-30 10:08:46.273	-0.012	0.365	0.947	0	0	0	21.061	0.681	-8.998	0	0	0	0	0	0	0
WT111(DD045F3F1DEA)	3.77	13108	2022-11-30 10:08:46.305	-0.012	0.365	0.947	0	0	0	21.061	0.681	-8.998	0	0	0	0	0	0	0
WT111(DD045F3F1DEA)	3.77	13108	2022-11-30 10:08:46.305	-0.012	0.365	0.947	0	0	0	21.061	0.681	-8.998	0	0	0	0	0	0	0
WT111(DD045F3F1DEA)	3.77	13108	2022-11-30 10:08:46.305	-0.012	0.365	0.947	0	0	0	21.061	0.681	-8.998	0	0	0	0	0	0	0
WT111(DD045F3F1DEA)	3.77	13108	2022-11-30 10:08:46.305	-0.013	0.36	0.944	0	0	0	21.061	0.681	-8.998	0	0	0	0	0	0	0
WT111(DD045F3F1DEA)	3.77	13108	2022-11-30 10:08:46.305	-0.013	0.36	0.944	0	0	0	21.061	0.681	-8.998	0	0	0	0	0	0	0
WT111(DD045F3F1DEA)	3.77	13108	2022-11-30 10:08:46.305	-0.013	0.36	0.944	0	0	0	21.061	0.681	-8.998	0	0	0	0	0	0	0
WT111(DD045F3F1DEA)	3.77	13108	2022-11-30 10:08:46.305	-0.013	0.36	0.944	0	0	0	21.061	0.681	-8.998	0	0	0	0	0	0	0
WT111(DD045F3F1DEA)	3.77	13108	2022-11-30 10:08:46.305	-0.011	0.363	0.947	0	0	0	21.061	0.681	-8.998	0	0	0	0	0	0	0
WT111(DD045F3F1DEA)	3.77	13108	2022-11-30 10:08:46.336	-0.011	0.363	0.947	0	0	0	21.061	0.681	-8.998	0	0	0	0	0	0	0
WT111(DD045F3F1DEA)	3.77	13108	2022-11-30 10:08:46.336	-0.011	0.363	0.947	0	0	0	21.061	0.681	-8.998	0	0	0	0	0	0	0
WT111(DD045F3F1DEA)	3.77	13108	2022-11-30 10:08:46.336	-0.011	0.363	0.947	0	0	0	21.061	0.681	-8.998	0	0	0	0	0	0	0
WT111(DD045F3F1DEA)	3.77	13108	2022-11-30 10:08:46.336	-0.013	0.373	0.951	0	0	0	21.061	0.681	-8.998	0	0	0	0	0	0	0
WT111(DD045F3F1DEA)	3.77	13108	2022-11-30 10:08:46.336	-0.013	0.373	0.951	0	0	0	21.061	0.681	-8.998	0	0	0	0	0	0	0
WT111(DD045F3F1DEA)	3.77	13108	2022-11-30 10:08:46.336	-0.013	0.373	0.951	0	0	0	21.061	0.681	-8.998	0	0	0	0	0	0	0
WT111(DD045F3F1DEA)	3.77	13108	2022-11-30 10:08:46.336	-0.013	0.373	0.951	0	0	0	21.061	0.681	-8.998	0	0	0	0	0	0	0
WT111(DD045F3F1DEA)	3.77	13108	2022-11-30 10:08:46.336	-0.011	0.355	0.946	0.366	0	0	21.061	0.681	-8.998	0	0	0	0	0	0	0
WT111(DD045F3F1DEA)	3.77	13108	2022-11-30 10:08:46.367	-0.011	0.355	0.946	0.366	0	0	21.066	0.681	-8.998	0	0	0	0	0	0	0
WT111(DD045F3F1DEA)	3.77	13108	2022-11-30 10:08:46.367	-0.011	0.355	0.946	0.366	0	0	21.066	0.681	-8.998	0	0	0	0	0	0	0
WT111(DD045F3F1DEA)	3.77	13108	2022-11-30 10:08:46.367	-0.011	0.355	0.946	0.366	0	0	21.066	0.681	-8.998	0	0	0	0	0	0	0
WT111(DD045F3F1DEA)	3.77	13108	2022-11-30 10:08:46.367	-0.013	0.366	0.947	-0.427	0	0	21.066	0.681	-8.998	0	0	0	0	0	0	0
WT111(DD045F3F1DEA)	3.77	13108	2022-11-30 10:08:46.367	-0.013	0.366	0.947	-0.427	0	0	21.061	0.681	-8.998	0	0	0	0	0	0	0
WT111(DD045F3F1DEA)	3.77	13108	2022-11-30 10:08:46.367	-0.013	0.366	0.947	-0.427	0	0	21.061	0.681	-8.998	0	0	0	0	0	0	0
WT111(DD045F3F1DEA)	3.77	13108	2022-11-30 10:08:46.367	-0.013	0.366	0.947	-0.427	0	0	21.055	0.681	-8.998	0	0	0	0	0	0	0
WT111(DD045F3F1DEA)	3.77	13108	2022-11-30 10:08:46.367	-0.011	0.368	0.946	0.122	0	0	21.061	0.681	-8.998	0	0	0	0	0	0	0
WT111(DD045F3F1DEA)	3.77	13108	2022-11-30 10:08:46.429	-0.011	0.368	0.946	0.122	0	0	21.061	0.681	-8.998	0	0	0	0	0	0	0
WT111(DD045F3F1DEA)	3.77	13108	2022-11-30 10:08:46.429	-0.011	0.368	0.946	0.122	0	0	21.061	0.681	-8.998	0	0	0	0	0	0	0
WT111(DD045F3F1DEA)	3.77	13108	2022-11-30 10:08:46.429	-0.011	0.368	0.946	0.122	0	0	21.061	0.681	-8.998	0	0	0	0	0	0	0
WT111(DD045F3F1DEA)	3.77	13108	2022-11-30 10:08:46.429	-0.013	0.371	0.95	-0.122	-0.061	0	21.061	0.681	-8.998	0	0	0	0	0	0	0
WT111(DD045F3F1DEA)	3.77	13108	2022-11-30 10:08:46.429	-0.013	0.371	0.95	-0.122	-0.061	0	21.061	0.681	-8.998	0	0	0	0	0	0	0
WT111(DD045F3F1DEA)	3.77	13108	2022-11-30 10:08:46.429	-0.013	0.371	0.95	-0.122	-0.061	0	21.061	0.681	-8.998	0	0	0	0	0	0	0
WT111(DD045F3F1DEA)	3.77	13108	2022-11-30 10:08:46.429	-0.013	0.371	0.95	-0.122	-0.061	0	21.061	0.681	-8.998	0	0	0	0	0	0	0
WT111(DD045F3F1DEA)	3.77	13108	2022-11-30 10:08:46.429	-0.01	0.357	0.943	0.427	0	0	21.061	0.681	-8.998	0	0	0	0	0	0	0
WT111(DD045F3F1DEA)	3.77	13108	2022-11-30 10:08:46.461	-0.01	0.357	0.943	0.427	0	0	21.061	0.681	-8.998	0	0	0	0	0	0	0
WT111(DD045F3F1DEA)	3.77	13108	2022-11-30 10:08:46.461	-0.01	0.357	0.943	0.427	0	0	21.066	0.681	-8.998	0	0	0	0	0	0	0
WT111(DD045F3F1DEA)	3.77	13108	2022-11-30 10:08:46.461	-0.01	0.357	0.943	0.427	0	0	21.066	0.681	-8.998	0	0	0	0	0	0	0
WT111(DD045F3F1DEA)	3.77	13108	2022-11-30 10:08:46.461	-0.014	0.382	0.947	-0.061	0	0	21.066	0.681	-8.998	0	0	0	0	0	0	0
WT111(DD045F3F1DEA)	3.77	13108	2022-11-30 10:08:46.461	-0.014	0.382	0.947	-0.061	0	0	21.066	0.681	-8.998	0	0	0	0	0	0	0
WT111(DD045F3F1DEA)	3.77	13108	2022-11-30 10:08:46.461	-0.014	0.382	0.947	-0.061	0	0	21.066	0.681	-8.998	0	0	0	0	0	0	0
WT111(DD045F3F1DEA)	3.77	13108	2022-11-30 10:08:46.461	-0.014	0.382	0.947	-0.061	0	0	21.066	0.681	-8.998	0	0	0	0	0	0	0
WT111(DD045F3F1DEA)	3.77	13108	2022-11-30 10:08:46.461	-0.013	0.335	0.94	0	0	0	21.066	0.681	-8.998	0	0	0	0	0	0	0
WT111(DD045F3F1DEA)	3.77	13108	2022-11-30 10:08:46.492	-0.013	0.335	0.94	0	0	0	21.066	0.681	-8.998	0	0	0	0	0	0	0
WT111(DD045F3F1DEA)	3.77	13108	2022-11-30 10:08:46.492	-0.013	0.335	0.94	0	0	0	21.066	0.681	-8.998	0	0	0	0	0	0	0
WT111(DD045F3F1DEA)	3.77	13108	2022-11-30 10:08:46.492	-0.013	0.335	0.94	0	0	0	21.066	0.681	-8.998	0	0	0	0	0	0	0
WT111(DD045F3F1DEA)	3.77	13108	2022-11-30 10:08:46.492	-0.011	0.365	0.942	0.122	0	0	21.066	0.681	-8.998	0	0	0	0	0	0	0
WT111(DD045F3F1DEA)	3.77	13108	2022-11-30 10:08:46.492	-0.011	0.365	0.942	0.122	0	0	21.066	0.681	-8.998	0	0	0	0	0	0	0
WT111(DD045F3F1DEA)	3.77	13108	2022-11-30 10:08:46.492	-0.011	0.365	0.942	0.122	0	0	21.066	0.681	-8.998	0	0	0	0	0	0	0
WT111(DD045F3F1DEA)	3.77	13108	2022-11-30 10:08:46.492	-0.011	0.365	0.942	0.122	0	0	21.066	0.681	-8.998	0	0	0	0	0	0	0
WT111(DD045F3F1DEA)	3.77	13108	2022-11-30 10:08:46.492	-0.01	0.406	0.968	-1.099	0	0	21.061	0.681	-8.998	0	0	0	0	0	0	0
WT111(DD045F3F1DEA)	3.77	13108	2022-11-30 10:08:46.507	-0.01	0.406	0.968	-1.099	0	0	21.055	0.681	-8.998	0	0	0	0	0	0	0
WT111(DD045F3F1DEA)	3.77	13108	2022-11-30 10:08:46.507	-0.01	0.406	0.968	-1.099	0	0	21.05	0.681	-8.998	0	0	0	0	0	0	0
WT111(DD045F3F1DEA)	3.77	13108	2022-11-30 10:08:46.507	-0.01	0.406	0.968	-1.099	0	0	21.05	0.681	-8.998	0	0	0	0	0	0	0
WT111(DD045F3F1DEA)	3.77	13108	2022-11-30 10:08:46.507	-0.015	0.343	0.942	0.061	-0.061	0	21.05	0.681	-8.998	0	0	0	0	0	0	0
WT111(DD045F3F1DEA)	3.77	13108	2022-11-30 10:08:46.507	-0.015	0.343	0.942	0.061	-0.061	0	21.05	0.681	-8.998	0	0	0	0	0	0	0
WT111(DD045F3F1DEA)	3.77	13108	2022-11-30 10:08:46.507	-0.015	0.343	0.942	0.061	-0.061	0	21.05	0.681	-8.998	0	0	0	0	0	0	0
WT111(DD045F3F1DEA)	3.77	13108	2022-11-30 10:08:46.507	-0.015	0.343	0.942	0.061	-0.061	0	21.05	0.681	-8.998	0	0	0	0	0	0	0
WT111(DD045F3F1DEA)	3.77	13108	2022-11-30 10:08:46.507	-0.011	0.35	0.945	0.549	0	0	21.055	0.681	-8.998	0	0	0	0	0	0	0
WT111(DD045F3F1DEA)	3.77	13108	2022-11-30 10:08:46.539	-0.011	0.35	0.945	0.549	0	0	21.055	0.681	-8.998	0	0	0	0	0	0	0
WT111(DD045F3F1DEA)	3.77	13108	2022-11-30 10:08:46.554	-0.011	0.35	0.945	0.549	0	0	21.055	0.681	-8.998	0	0	0	0	0	0	0
WT111(DD045F3F1DEA)	3.77	13108	2022-11-30 10:08:46.554	-0.013	0.368	0.943	-0.244	0	0	21.055	0.681	-8.998	0	0	0	0	0	0	0
WT111(DD045F3F1DEA)	3.77	13108	2022-11-30 10:08:46.554	-0.013	0.368	0.943	-0.244	0	0	21.055	0.681	-8.998	0	0	0	0	0	0	0
WT111(DD045F3F1DEA)	3.77	13108	2022-11-30 10:08:46.554	-0.013	0.368	0.943	-0.244	0	0	21.055	0.681	-8.998	0	0	0	0	0	0	0
WT111(DD045F3F1DEA)	3.77	13108	2022-11-30 10:08:46.554	-0.013	0.368	0.943	-0.244	0	0	21.05	0.681	-8.998	0	0	0	0	0	0	0
WT111(DD045F3F1DEA)	3.77	13108	2022-11-30 10:08:46.554	-0.012	0.376	0.958	-0.427	0	0	21.05	0.681	-8.998	0	0	0	0	0	0	0
WT111(DD045F3F1DEA)	3.77	13108	2022-11-30 10:08:46.554	-0.012	0.376	0.958	-0.427	0	0	21.05	0.681	-8.998	0	0	0	0	0	0	0
WT111(DD045F3F1DEA)	3.77	13108	2022-11-30 10:08:46.570	-0.012	0.376	0.958	-0.427	0	0	21.044	0.681	-8.998	0	0	0	0	0	0	0
WT111(DD045F3F1DEA)	3.77	13108	2022-11-30 10:08:46.570	-0.012	0.376	0.958	-0.427	0	0	21.044	0.681	-8.998	0	0	0	0	0	0	0
WT111(DD045F3F1DEA)	3.77	13108	2022-11-30 10:08:46.570	-0.012	0.34	0.94	0.488	0	0	21.044	0.681	-8.998	0	0	0	0	0	0	0
WT111(DD045F3F1DEA)	3.77	13108	2022-11-30 10:08:46.570	-0.012	0.34	0.94	0.488	0	0	21.05	0.681	-8.998	0	0	0	0	0	0	0
WT111(DD045F3F1DEA)	3.77	13108	2022-11-30 10:08:46.570	-0.012	0.34	0.94	0.488	0	0	21.05	0.681	-8.998	0	0	0	0	0	0	0
WT111(DD045F3F1DEA)	3.77	13108	2022-11-30 10:08:46.570	-0.012	0.34	0.94	0.488	0	0	21.055	0.681	-8.998	0	0	0	0	0	0	0
WT111(DD045F3F1DEA)	3.77	13108	2022-11-30 10:08:46.570	-0.011	0.397	0.951	-0.122	0	0	21.05	0.681	-8.998	0	0	0	0	0	0	0
WT111(DD045F3F1DEA)	3.77	13108	2022-11-30 10:08:46.570	-0.011	0.397	0.951	-0.122	0	0	21.05	0.681	-8.998	0	0	0	0	0	0	0
WT111(DD045F3F1DEA)	3.77	13108	2022-11-30 10:08:46.664	-0.011	0.397	0.951	-0.122	0	0	21.05	0.681	-8.998	0	0	0	0	0	0	0
WT111(DD045F3F1DEA)	3.77	13108	2022-11-30 10:08:46.664	-0.011	0.397	0.951	-0.122	0	0	21.05	0.681	-8.998	0	0	0	0	0	0	0
WT111(DD045F3F1DEA)	3.77	13108	2022-11-30 10:08:46.664	-0.014	0.334	0.939	0	-0.061	0	21.05	0.681	-8.998	0	0	0	0	0	0	0
WT111(DD045F3F1DEA)	3.77	13108	2022-11-30 10:08:46.664	-0.014	0.334	0.939	0	-0.061	0	21.05	0.681	-8.998	0	0	0	0	0	0	0
WT111(DD045F3F1DEA)	3.77	13108	2022-11-30 10:08:46.664	-0.014	0.334	0.939	0	-0.061	0	21.05	0.681	-8.998	0	0	0	0	0	0	0
WT111(DD045F3F1DEA)	3.77	13108	2022-11-30 10:08:46.664	-0.014	0.334	0.939	0	-0.061	0	21.05	0.681	-8.998	0	0	0	0	0	0	0
WT111(DD045F3F1DEA)	3.77	13108	2022-11-30 10:08:46.664	-0.008	0.399	0.955	0.366	-0.061	0	21.055	0.681	-8.998	0	0	0	0	0	0	0
WT111(DD045F3F1DEA)	3.77	13108	2022-11-30 10:08:46.664	-0.008	0.399	0.955	0.366	-0.061	0	21.055	0.676	-8.998	0	0	0	0	0	0	0
WT111(DD045F3F1DEA)	3.77	13108	2022-11-30 10:08:46.695	-0.008	0.399	0.955	0.366	-0.061	0	21.055	0.676	-8.998	0	0	0	0	0	0	0
WT111(DD045F3F1DEA)	3.77	13108	2022-11-30 10:08:46.695	-0.008	0.399	0.955	0.366	-0.061	0	21.061	0.676	-8.998	0	0	0	0	0	0	0
WT111(DD045F3F1DEA)	3.77	13108	2022-11-30 10:08:46.695	-0.015	0.337	0.941	-0.427	0	0	21.061	0.676	-8.998	0	0	0	0	0	0	0
WT111(DD045F3F1DEA)	3.77	13108	2022-11-30 10:08:46.695	-0.015	0.337	0.941	-0.427	0	0	21.055	0.676	-8.998	0	0	0	0	0	0	0
WT111(DD045F3F1DEA)	3.77	13108	2022-11-30 10:08:46.695	-0.015	0.337	0.941	-0.427	0	0	21.055	0.676	-8.998	0	0	0	0	0	0	0
WT111(DD045F3F1DEA)	3.77	13108	2022-11-30 10:08:46.695	-0.015	0.337	0.941	-0.427	0	0	21.05	0.676	-8.998	0	0	0	0	0	0	0
WT111(DD045F3F1DEA)	3.77	13108	2022-11-30 10:08:46.695	-0.01	0.371	0.954	0.488	0	0	21.055	0.676	-8.998	0	0	0	0	0	0	0
WT111(DD045F3F1DEA)	3.77	13108	2022-11-30 10:08:46.695	-0.01	0.371	0.954	0.488	0	0	21.055	0.676	-8.998	0	0	0	0	0	0	0
WT111(DD045F3F1DEA)	3.77	13108	2022-11-30 10:08:46.726	-0.01	0.371	0.954	0.488	0	0	21.061	0.676	-8.998	0	0	0	0	0	0	0
WT111(DD045F3F1DEA)	3.77	13108	2022-11-30 10:08:46.726	-0.01	0.371	0.954	0.488	0	0	21.061	0.676	-8.998	0	0	0	0	0	0	0
WT111(DD045F3F1DEA)	3.77	13108	2022-11-30 10:08:46.726	-0.013	0.362	0.941	-0.183	0	0	21.061	0.676	-8.998	0	0	0	0	0	0	0
WT111(DD045F3F1DEA)	3.77	13108	2022-11-30 10:08:46.726	-0.013	0.362	0.941	-0.183	0	0	21.061	0.676	-8.998	0	0	0	0	0	0	0
WT111(DD045F3F1DEA)	3.77	13108	2022-11-30 10:08:46.726	-0.013	0.362	0.941	-0.183	0	0	21.055	0.676	-8.998	0	0	0	0	0	0	0
WT111(DD045F3F1DEA)	3.77	13108	2022-11-30 10:08:46.726	-0.013	0.362	0.941	-0.183	0	0	21.055	0.676	-8.998	0	0	0	0	0	0	0
WT111(DD045F3F1DEA)	3.77	13108	2022-11-30 10:08:46.726	-0.012	0.366	0.948	0	0	0	21.055	0.676	-8.998	0	0	0	0	0	0	0
WT111(DD045F3F1DEA)	3.77	13108	2022-11-30 10:08:46.726	-0.012	0.366	0.948	0	0	0	21.055	0.676	-8.998	0	0	0	0	0	0	0
WT111(DD045F3F1DEA)	3.77	13108	2022-11-30 10:08:46.789	-0.012	0.366	0.948	0	0	0	21.055	0.676	-9.003	0	0	0	0	0	0	0
WT111(DD045F3F1DEA)	3.77	13108	2022-11-30 10:08:46.789	-0.012	0.366	0.948	0	0	0	21.055	0.676	-9.003	0	0	0	0	0	0	0
WT111(DD045F3F1DEA)	3.77	13108	2022-11-30 10:08:46.789	-0.012	0.365	0.948	0	0	0	21.055	0.676	-8.998	0	0	0	0	0	0	0
WT111(DD045F3F1DEA)	3.77	13108	2022-11-30 10:08:46.789	-0.012	0.365	0.948	0	0	0	21.055	0.676	-8.998	0	0	0	0	0	0	0
WT111(DD045F3F1DEA)	3.77	13108	2022-11-30 10:08:46.789	-0.012	0.365	0.948	0	0	0	21.055	0.676	-8.998	0	0	0	0	0	0	0
WT111(DD045F3F1DEA)	3.77	13108	2022-11-30 10:08:46.789	-0.012	0.365	0.948	0	0	0	21.055	0.676	-9.003	0	0	0	0	0	0	0
WT111(DD045F3F1DEA)	3.77	13108	2022-11-30 10:08:46.789	-0.011	0.357	0.945	0	0	0	21.055	0.676	-9.003	0	0	0	0	0	0	0
WT111(DD045F3F1DEA)	3.77	13108	2022-11-30 10:08:46.789	-0.011	0.357	0.945	0	0	0	21.055	0.676	-8.998	0	0	0	0	0	0	0
WT111(DD045F3F1DEA)	3.77	13108	2022-11-30 10:08:46.820	-0.011	0.357	0.945	0	0	0	21.055	0.676	-9.003	0	0	0	0	0	0	0
WT111(DD045F3F1DEA)	3.77	13108	2022-11-30 10:08:46.820	-0.011	0.357	0.945	0	0	0	21.055	0.676	-8.998	0	0	0	0	0	0	0
WT111(DD045F3F1DEA)	3.77	13108	2022-11-30 10:08:46.820	-0.012	0.365	0.95	0.366	-0.061	0	21.055	0.676	-9.003	0	0	0	0	0	0	0
WT111(DD045F3F1DEA)	3.77	13108	2022-11-30 10:08:46.820	-0.012	0.365	0.95	0.366	-0.061	0	21.061	0.676	-9.003	0	0	0	0	0	0	0
WT111(DD045F3F1DEA)	3.77	13108	2022-11-30 10:08:46.820	-0.012	0.365	0.95	0.366	-0.061	0	21.061	0.676	-9.003	0	0	0	0	0	0	0
WT111(DD045F3F1DEA)	3.77	13108	2022-11-30 10:08:46.820	-0.012	0.365	0.95	0.366	-0.061	0	21.061	0.676	-9.003	0	0	0	0	0	0	0
WT111(DD045F3F1DEA)	3.77	13108	2022-11-30 10:08:46.820	-0.014	0.367	0.946	-0.427	0	0	21.061	0.676	-9.003	0	0	0	0	0	0	0
WT111(DD045F3F1DEA)	3.77	13108	2022-11-30 10:08:46.820	-0.014	0.367	0.946	-0.427	0	0	21.055	0.676	-9.003	0	0	0	0	0	0	0
WT111(DD045F3F1DEA)	3.77	13108	2022-11-30 10:08:46.851	-0.014	0.367	0.946	-0.427	0	0	21.055	0.676	-9.003	0	0	0	0	0	0	0
WT111(DD045F3F1DEA)	3.77	13108	2022-11-30 10:08:46.851	-0.014	0.367	0.946	-0.427	0	0	21.055	0.676	-9.003	0	0	0	0	0	0	0
WT111(DD045F3F1DEA)	3.77	13108	2022-11-30 10:08:46.851	-0.012	0.366	0.949	0.427	-0.061	0	21.055	0.676	-9.003	0	0	0	0	0	0	0
WT111(DD045F3F1DEA)	3.77	13108	2022-11-30 10:08:46.851	-0.012	0.366	0.949	0.427	-0.061	0	21.055	0.676	-9.003	0	0	0	0	0	0	0
WT111(DD045F3F1DEA)	3.77	13108	2022-11-30 10:08:46.851	-0.012	0.366	0.949	0.427	-0.061	0	21.061	0.676	-9.003	0	0	0	0	0	0	0
WT111(DD045F3F1DEA)	3.77	13108	2022-11-30 10:08:46.851	-0.012	0.366	0.949	0.427	-0.061	0	21.061	0.676	-9.003	0	0	0	0	0	0	0
WT111(DD045F3F1DEA)	3.77	13108	2022-11-30 10:08:46.851	-0.011	0.375	0.949	-0.305	0	0	21.061	0.676	-9.003	0	0	0	0	0	0	0
WT111(DD045F3F1DEA)	3.77	13108	2022-11-30 10:08:46.851	-0.011	0.375	0.949	-0.305	0	0	21.061	0.676	-9.003	0	0	0	0	0	0	0
WT111(DD045F3F1DEA)	3.77	13108	2022-11-30 10:08:46.883	-0.011	0.375	0.949	-0.305	0	0	21.055	0.676	-9.003	0	0	0	0	0	0	0
WT111(DD045F3F1DEA)	3.77	13108	2022-11-30 10:08:46.883	-0.011	0.375	0.949	-0.305	0	0	21.055	0.676	-9.003	0	0	0	0	0	0	0
WT111(DD045F3F1DEA)	3.77	13108	2022-11-30 10:08:46.883	-0.013	0.341	0.944	0.366	0	0	21.055	0.676	-9.003	0	0	0	0	0	0	0
WT111(DD045F3F1DEA)	3.77	13108	2022-11-30 10:08:46.883	-0.013	0.341	0.944	0.366	0	0	21.061	0.676	-9.003	0	0	0	0	0	0	0
WT111(DD045F3F1DEA)	3.77	13108	2022-11-30 10:08:46.883	-0.013	0.341	0.944	0.366	0	0	21.061	0.676	-9.003	0	0	0	0	0	0	0
WT111(DD045F3F1DEA)	3.77	13108	2022-11-30 10:08:46.883	-0.013	0.341	0.944	0.366	0	0	21.061	0.676	-9.003	0	0	0	0	0	0	0
WT111(DD045F3F1DEA)	3.77	13108	2022-11-30 10:08:46.883	-0.011	0.392	0.952	-0.305	0	0	21.061	0.676	-9.003	0	0	0	0	0	0	0
WT111(DD045F3F1DEA)	3.77	13108	2022-11-30 10:08:46.883	-0.011	0.392	0.952	-0.305	0	0	21.061	0.676	-9.003	0	0	0	0	0	0	0
WT111(DD045F3F1DEA)	3.77	13108	2022-11-30 10:08:46.914	-0.011	0.392	0.952	-0.305	0	0	21.055	0.676	-9.003	0	0	0	0	0	0	0
WT111(DD045F3F1DEA)	3.77	13108	2022-11-30 10:08:46.914	-0.011	0.392	0.952	-0.305	0	0	21.055	0.676	-9.003	0	0	0	0	0	0	0
WT111(DD045F3F1DEA)	3.77	13108	2022-11-30 10:08:46.914	-0.013	0.339	0.945	-0.061	0	0	21.055	0.676	-9.003	0	0	0	0	0	0	0
WT111(DD045F3F1DEA)	3.77	13108	2022-11-30 10:08:46.914	-0.013	0.339	0.945	-0.061	0	0	21.055	0.676	-9.003	0	0	0	0	0	0	0
WT111(DD045F3F1DEA)	3.77	13108	2022-11-30 10:08:46.914	-0.013	0.339	0.945	-0.061	0	0	21.055	0.676	-9.003	0	0	0	0	0	0	0
WT111(DD045F3F1DEA)	3.77	13108	2022-11-30 10:08:46.914	-0.013	0.339	0.945	-0.061	0	0	21.055	0.676	-9.003	0	0	0	0	0	0	0
WT111(DD045F3F1DEA)	3.77	13108	2022-11-30 10:08:46.914	-0.012	0.391	0.952	0.305	0	0	21.055	0.676	-9.003	0	0	0	0	0	0	0
WT111(DD045F3F1DEA)	3.77	13108	2022-11-30 10:08:46.914	-0.012	0.391	0.952	0.305	0	0	21.055	0.676	-9.003	0	0	0	0	0	0	0
WT111(DD045F3F1DEA)	3.77	13108	2022-11-30 10:08:46.961	-0.012	0.391	0.952	0.305	0	0	21.061	0.676	-9.003	0	0	0	0	0	0	0
WT111(DD045F3F1DEA)	3.77	13108	2022-11-30 10:08:46.961	-0.012	0.391	0.952	0.305	0	0	21.061	0.676	-9.003	0	0	0	0	0	0	0
WT111(DD045F3F1DEA)	3.77	13108	2022-11-30 10:08:46.961	-0.013	0.347	0.943	-0.366	-0.061	0	21.061	0.676	-9.003	0	0	0	0	0	0	0
WT111(DD045F3F1DEA)	3.77	13108	2022-11-30 10:08:46.961	-0.013	0.347	0.943	-0.366	-0.061	0	21.055	0.676	-9.003	0	0	0	0	0	0	0
WT111(DD045F3F1DEA)	3.77	13108	2022-11-30 10:08:46.961	-0.013	0.347	0.943	-0.366	-0.061	0	21.055	0.676	-9.003	0	0	0	0	0	0	0
WT111(DD045F3F1DEA)	3.77	13108	2022-11-30 10:08:46.961	-0.013	0.347	0.943	-0.366	-0.061	0	21.055	0.676	-9.003	0	0	0	0	0	0	0
WT111(DD045F3F1DEA)	3.77	13108	2022-11-30 10:08:46.961	-0.011	0.372	0.947	0.549	0	0	21.055	0.676	-9.003	0	0	0	0	0	0	0
WT111(DD045F3F1DEA)	3.77	13108	2022-11-30 10:08:46.961	-0.011	0.372	0.947	0.549	0	0	21.061	0.676	-9.003	0	0	0	0	0	0	0
WT111(DD045F3F1DEA)	3.77	13108	2022-11-30 10:08:46.992	-0.011	0.372	0.947	0.549	0	0	21.061	0.676	-9.003	0	0	0	0	0	0	0
WT111(DD045F3F1DEA)	3.77	13108	2022-11-30 10:08:46.992	-0.011	0.372	0.947	0.549	0	0	21.066	0.676	-9.003	0	0	0	0	0	0	0
WT111(DD045F3F1DEA)	3.77	13108	2022-11-30 10:08:46.992	-0.013	0.357	0.947	-0.366	0	0	21.061	0.676	-9.003	0	0	0	0	0	0	0
WT111(DD045F3F1DEA)	3.77	13108	2022-11-30 10:08:46.992	-0.013	0.357	0.947	-0.366	0	0	21.061	0.676	-9.003	0	0	0	0	0	0	0
WT111(DD045F3F1DEA)	3.77	13108	2022-11-30 10:08:46.992	-0.013	0.357	0.947	-0.366	0	0	21.061	0.676	-9.003	0	0	0	0	0	0	0
WT111(DD045F3F1DEA)	3.77	13108	2022-11-30 10:08:46.992	-0.013	0.357	0.947	-0.366	0	0	21.055	0.676	-9.003	0	0	0	0	0	0	0
WT111(DD045F3F1DEA)	3.77	13108	2022-11-30 10:08:46.992	-0.011	0.37	0.946	0.244	0	0	21.055	0.676	-9.003	0	0	0	0	0	0	0
WT111(DD045F3F1DEA)	3.77	13108	2022-11-30 10:08:46.992	-0.011	0.37	0.946	0.244	0	0	21.061	0.676	-9.003	0	0	0	0	0	0	0
WT111(DD045F3F1DEA)	3.77	13108	2022-11-30 10:08:47.055	-0.011	0.37	0.946	0.244	0	0	21.061	0.676	-9.003	0	0	0	0	0	0	0
WT111(DD045F3F1DEA)	3.77	13108	2022-11-30 10:08:47.055	-0.011	0.37	0.946	0.244	0	0	21.061	0.676	-9.003	0	0	0	0	0	0	0
WT111(DD045F3F1DEA)	3.77	13108	2022-11-30 10:08:47.055	-0.013	0.354	0.947	-0.305	0	0	21.061	0.676	-9.003	0	0	0	0	0	0	0
WT111(DD045F3F1DEA)	3.77	13108	2022-11-30 10:08:47.055	-0.013	0.354	0.947	-0.305	0	0	21.061	0.676	-9.003	0	0	0	0	0	0	0
WT111(DD045F3F1DEA)	3.77	13108	2022-11-30 10:08:47.055	-0.013	0.354	0.947	-0.305	0	0	21.055	0.676	-9.003	0	0	0	0	0	0	0
WT111(DD045F3F1DEA)	3.77	13108	2022-11-30 10:08:47.055	-0.013	0.354	0.947	-0.305	0	0	21.055	0.676	-9.003	0	0	0	0	0	0	0
WT111(DD045F3F1DEA)	3.77	13108	2022-11-30 10:08:47.055	-0.013	0.372	0.948	0.671	0	0	21.055	0.676	-9.003	0	0	0	0	0	0	0
WT111(DD045F3F1DEA)	3.77	13108	2022-11-30 10:08:47.055	-0.013	0.372	0.948	0.671	0	0	21.061	0.676	-9.003	0	0	0	0	0	0	0
WT111(DD045F3F1DEA)	3.77	13108	2022-11-30 10:08:47.086	-0.013	0.372	0.948	0.671	0	0	21.066	0.676	-9.003	0	0	0	0	0	0	0
WT111(DD045F3F1DEA)	3.77	13108	2022-11-30 10:08:47.086	-0.011	0.377	0.95	-0.854	0	0	21.061	0.676	-9.003	0	0	0	0	0	0	0

## Sheet: 2.5kg 砸的没问题，砸完往前滚了一点
设备名称	电压	版本	片上时间	加速度X(g)	加速度Y(g)	加速度Z(g)	角速度X(°/s)	角速度Y(°/s)	角速度Z(°/s)	角度X(°)	角度Y(°)	角度Z(°)	磁场X	磁场Y	磁场Z	四元数0	四元数1	四元数2	四元数3	状态
WT111(DD045F3F1DEA)	3.77	13108	2022-11-30 09:57:56.481	-0.011	0.37	0.951	0.427	0	0	20.962	0.665	-8.135	0	0	0	0	0	0	0
WT111(DD045F3F1DEA)	3.77	13108	2022-11-30 09:57:56.512	-0.011	0.37	0.951	0.427	0	0	20.962	0.665	-8.135	0	0	0	0	0	0	0
WT111(DD045F3F1DEA)	3.77	13108	2022-11-30 09:57:56.512	-0.013	0.372	0.948	-0.488	0	0	20.962	0.665	-8.135	0	0	0	0	0	0	0
WT111(DD045F3F1DEA)	3.77	13108	2022-11-30 09:57:56.512	-0.013	0.372	0.948	-0.488	0	0	20.962	0.665	-8.135	0	0	0	0	0	0	0
WT111(DD045F3F1DEA)	3.77	13108	2022-11-30 09:57:56.512	-0.013	0.372	0.948	-0.488	0	0	20.956	0.665	-8.135	0	0	0	0	0	0	0
WT111(DD045F3F1DEA)	3.77	13108	2022-11-30 09:57:56.512	-0.013	0.372	0.948	-0.488	0	0	20.956	0.665	-8.135	0	0	0	0	0	0	0
WT111(DD045F3F1DEA)	3.77	13108	2022-11-30 09:57:56.512	-0.011	0.352	0.946	0.366	0	0	20.956	0.665	-8.135	0	0	0	0	0	0	0
WT111(DD045F3F1DEA)	3.77	13108	2022-11-30 09:57:56.512	-0.011	0.352	0.946	0.366	0	0	20.956	0.665	-8.135	0	0	0	0	0	0	0
WT111(DD045F3F1DEA)	3.77	13108	2022-11-30 09:57:56.512	-0.011	0.352	0.946	0.366	0	0	20.962	0.665	-8.135	0	0	0	0	0	0	0
WT111(DD045F3F1DEA)	3.77	13108	2022-11-30 09:57:56.543	-0.011	0.352	0.946	0.366	0	0	20.962	0.665	-8.135	0	0	0	0	0	0	0
WT111(DD045F3F1DEA)	3.77	13108	2022-11-30 09:57:56.543	-0.011	0.368	0.948	-0.183	0	0	20.962	0.665	-8.135	0	0	0	0	0	0	0
WT111(DD045F3F1DEA)	3.77	13108	2022-11-30 09:57:56.543	-0.011	0.368	0.948	-0.183	0	0	20.962	0.665	-8.135	0	0	0	0	0	0	0
WT111(DD045F3F1DEA)	3.77	13108	2022-11-30 09:57:56.543	-0.011	0.368	0.948	-0.183	0	0	20.962	0.665	-8.135	0	0	0	0	0	0	0
WT111(DD045F3F1DEA)	3.77	13108	2022-11-30 09:57:56.543	-0.013	0.367	0.949	0.061	-0.061	0	20.962	0.665	-8.135	0	0	0	0	0	0	0
WT111(DD045F3F1DEA)	3.77	13108	2022-11-30 09:57:56.543	-0.013	0.367	0.949	0.061	-0.061	0	20.962	0.665	-8.135	0	0	0	0	0	0	0
WT111(DD045F3F1DEA)	3.77	13108	2022-11-30 09:57:56.543	-0.013	0.367	0.949	0.061	-0.061	0	20.962	0.665	-8.135	0	0	0	0	0	0	0
WT111(DD045F3F1DEA)	3.77	13108	2022-11-30 09:57:56.543	-0.013	0.367	0.949	0.061	-0.061	0	20.962	0.665	-8.135	0	0	0	0	0	0	0
WT111(DD045F3F1DEA)	3.77	13108	2022-11-30 09:57:56.574	-0.011	0.365	0.949	0	0	0	20.962	0.665	-8.135	0	0	0	0	0	0	0
WT111(DD045F3F1DEA)	3.77	13108	2022-11-30 09:57:56.574	-0.011	0.365	0.949	0	0	0	20.962	0.665	-8.135	0	0	0	0	0	0	0
WT111(DD045F3F1DEA)	3.77	13108	2022-11-30 09:57:56.574	-0.011	0.365	0.949	0	0	0	20.962	0.665	-8.135	0	0	0	0	0	0	0
WT111(DD045F3F1DEA)	3.77	13108	2022-11-30 09:57:56.574	-0.011	0.365	0.949	0	0	0	20.962	0.665	-8.135	0	0	0	0	0	0	0
WT111(DD045F3F1DEA)	3.77	13108	2022-11-30 09:57:56.574	-0.012	0.362	0.946	-0.427	-0.061	0	20.956	0.665	-8.135	0	0	0	0	0	0	0
WT111(DD045F3F1DEA)	3.77	13108	2022-11-30 09:57:56.574	-0.012	0.362	0.946	-0.427	-0.061	0	20.956	0.665	-8.135	0	0	0	0	0	0	0
WT111(DD045F3F1DEA)	3.77	13108	2022-11-30 09:57:56.574	-0.012	0.362	0.946	-0.427	-0.061	0	20.956	0.659	-8.135	0	0	0	0	0	0	0
WT111(DD045F3F1DEA)	3.77	13108	2022-11-30 09:57:56.574	-0.012	0.362	0.946	-0.427	-0.061	0	20.951	0.659	-8.135	0	0	0	0	0	0	0
WT111(DD045F3F1DEA)	3.77	13108	2022-11-30 09:57:56.652	-0.011	0.354	0.944	0.549	0	0	20.956	0.659	-8.135	0	0	0	0	0	0	0
WT111(DD045F3F1DEA)	3.77	13108	2022-11-30 09:57:56.652	-0.011	0.354	0.944	0.549	0	0	20.956	0.659	-8.135	0	0	0	0	0	0	0
WT111(DD045F3F1DEA)	3.77	13108	2022-11-30 09:57:56.652	-0.011	0.354	0.944	0.549	0	0	20.962	0.659	-8.135	0	0	0	0	0	0	0
WT111(DD045F3F1DEA)	3.77	13108	2022-11-30 09:57:56.652	-0.011	0.354	0.944	0.549	0	0	20.962	0.659	-8.135	0	0	0	0	0	0	0
WT111(DD045F3F1DEA)	3.77	13108	2022-11-30 09:57:56.652	-0.013	0.376	0.949	-0.366	0	0	20.962	0.659	-8.135	0	0	0	0	0	0	0
WT111(DD045F3F1DEA)	3.77	13108	2022-11-30 09:57:56.652	-0.013	0.376	0.949	-0.366	0	0	20.962	0.659	-8.135	0	0	0	0	0	0	0
WT111(DD045F3F1DEA)	3.77	13108	2022-11-30 09:57:56.652	-0.013	0.376	0.949	-0.366	0	0	20.956	0.659	-8.135	0	0	0	0	0	0	0
WT111(DD045F3F1DEA)	3.77	13108	2022-11-30 09:57:56.652	-0.013	0.376	0.949	-0.366	0	0	20.956	0.659	-8.135	0	0	0	0	0	0	0
WT111(DD045F3F1DEA)	3.77	13108	2022-11-30 09:57:56.683	-0.012	0.356	0.949	0.305	0	0	20.956	0.659	-8.135	0	0	0	0	0	0	0
WT111(DD045F3F1DEA)	3.77	13108	2022-11-30 09:57:56.683	-0.012	0.356	0.949	0.305	0	0	20.962	0.659	-8.135	0	0	0	0	0	0	0
WT111(DD045F3F1DEA)	3.77	13108	2022-11-30 09:57:56.683	-0.012	0.356	0.949	0.305	0	0	20.962	0.659	-8.135	0	0	0	0	0	0	0
WT111(DD045F3F1DEA)	3.77	13108	2022-11-30 09:57:56.683	-0.012	0.356	0.949	0.305	0	0	20.962	0.659	-8.135	0	0	0	0	0	0	0
WT111(DD045F3F1DEA)	3.77	13108	2022-11-30 09:57:56.683	-0.01	0.363	0.95	-0.305	0	0	20.962	0.665	-8.135	0	0	0	0	0	0	0
WT111(DD045F3F1DEA)	3.77	13108	2022-11-30 09:57:56.683	-0.01	0.363	0.95	-0.305	0	0	20.962	0.665	-8.135	0	0	0	0	0	0	0
WT111(DD045F3F1DEA)	3.77	13108	2022-11-30 09:57:56.683	-0.01	0.363	0.95	-0.305	0	0	20.956	0.665	-8.135	0	0	0	0	0	0	0
WT111(DD045F3F1DEA)	3.77	13108	2022-11-30 09:57:56.683	-0.01	0.363	0.95	-0.305	0	0	20.956	0.659	-8.135	0	0	0	0	0	0	0
WT111(DD045F3F1DEA)	3.77	13108	2022-11-30 09:57:56.715	-0.014	0.368	0.947	0.183	0	0	20.956	0.659	-8.135	0	0	0	0	0	0	0
WT111(DD045F3F1DEA)	3.77	13108	2022-11-30 09:57:56.715	-0.014	0.368	0.947	0.183	0	0	20.956	0.659	-8.135	0	0	0	0	0	0	0
WT111(DD045F3F1DEA)	3.77	13108	2022-11-30 09:57:56.715	-0.014	0.368	0.947	0.183	0	0	20.962	0.665	-8.135	0	0	0	0	0	0	0
WT111(DD045F3F1DEA)	3.77	13108	2022-11-30 09:57:56.715	-0.014	0.368	0.947	0.183	0	0	20.962	0.665	-8.135	0	0	0	0	0	0	0
WT111(DD045F3F1DEA)	3.77	13108	2022-11-30 09:57:56.715	-0.011	0.362	0.943	0.061	-0.061	0	20.962	0.659	-8.135	0	0	0	0	0	0	0
WT111(DD045F3F1DEA)	3.77	13108	2022-11-30 09:57:56.715	-0.011	0.362	0.943	0.061	-0.061	0	20.962	0.659	-8.135	0	0	0	0	0	0	0
WT111(DD045F3F1DEA)	3.77	13108	2022-11-30 09:57:56.715	-0.011	0.362	0.943	0.061	-0.061	0	20.962	0.659	-8.135	0	0	0	0	0	0	0
WT111(DD045F3F1DEA)	3.77	13108	2022-11-30 09:57:56.715	-0.011	0.362	0.943	0.061	-0.061	0	20.962	0.659	-8.135	0	0	0	0	0	0	0
WT111(DD045F3F1DEA)	3.77	13108	2022-11-30 09:57:56.746	-0.014	0.365	0.954	0	0	0	20.962	0.659	-8.135	0	0	0	0	0	0	0
WT111(DD045F3F1DEA)	3.77	13108	2022-11-30 09:57:56.746	-0.014	0.365	0.954	0	0	0	20.962	0.659	-8.135	0	0	0	0	0	0	0
WT111(DD045F3F1DEA)	3.77	13108	2022-11-30 09:57:56.746	-0.014	0.365	0.954	0	0	0	20.962	0.659	-8.135	0	0	0	0	0	0	0
WT111(DD045F3F1DEA)	3.77	13108	2022-11-30 09:57:56.746	-0.014	0.365	0.954	0	0	0	20.962	0.659	-8.135	0	0	0	0	0	0	0
WT111(DD045F3F1DEA)	3.77	13108	2022-11-30 09:57:56.746	-0.013	0.36	0.938	-0.305	0	0	20.962	0.659	-8.135	0	0	0	0	0	0	0
WT111(DD045F3F1DEA)	3.77	13108	2022-11-30 09:57:56.746	-0.013	0.36	0.938	-0.305	0	0	20.962	0.659	-8.135	0	0	0	0	0	0	0
WT111(DD045F3F1DEA)	3.77	13108	2022-11-30 09:57:56.746	-0.013	0.36	0.938	-0.305	0	0	20.956	0.659	-8.135	0	0	0	0	0	0	0
WT111(DD045F3F1DEA)	3.77	13108	2022-11-30 09:57:56.746	-0.013	0.36	0.938	-0.305	0	0	20.956	0.659	-8.135	0	0	0	0	0	0	0
WT111(DD045F3F1DEA)	3.77	13108	2022-11-30 09:57:56.809	-0.011	0.35	0.952	0.183	0	0	20.956	0.659	-8.135	0	0	0	0	0	0	0
WT111(DD045F3F1DEA)	3.77	13108	2022-11-30 09:57:56.809	-0.011	0.35	0.952	0.183	0	0	20.956	0.659	-8.135	0	0	0	0	0	0	0
WT111(DD045F3F1DEA)	3.77	13108	2022-11-30 09:57:56.809	-0.011	0.35	0.952	0.183	0	0	20.956	0.659	-8.135	0	0	0	0	0	0	0
WT111(DD045F3F1DEA)	3.77	13108	2022-11-30 09:57:56.809	-0.011	0.35	0.952	0.183	0	0	20.962	0.665	-8.135	0	0	0	0	0	0	0
WT111(DD045F3F1DEA)	3.77	13108	2022-11-30 09:57:56.809	-0.011	0.374	0.949	0	0	0	20.962	0.665	-8.135	0	0	0	0	0	0	0
WT111(DD045F3F1DEA)	3.77	13108	2022-11-30 09:57:56.809	-0.011	0.374	0.949	0	0	0	20.962	0.665	-8.135	0	0	0	0	0	0	0
WT111(DD045F3F1DEA)	3.77	13108	2022-11-30 09:57:56.809	-0.011	0.374	0.949	0	0	0	20.962	0.665	-8.135	0	0	0	0	0	0	0
WT111(DD045F3F1DEA)	3.77	13108	2022-11-30 09:57:56.809	-0.011	0.374	0.949	0	0	0	20.962	0.665	-8.135	0	0	0	0	0	0	0
WT111(DD045F3F1DEA)	3.77	13108	2022-11-30 09:57:56.840	-0.012	0.36	0.946	-0.122	0	0	20.956	0.665	-8.135	0	0	0	0	0	0	0
WT111(DD045F3F1DEA)	3.77	13108	2022-11-30 09:57:56.840	-0.012	0.36	0.946	-0.122	0	0	20.956	0.665	-8.135	0	0	0	0	0	0	0
WT111(DD045F3F1DEA)	3.77	13108	2022-11-30 09:57:56.840	-0.012	0.36	0.946	-0.122	0	0	20.956	0.665	-8.135	0	0	0	0	0	0	0
WT111(DD045F3F1DEA)	3.77	13108	2022-11-30 09:57:56.840	-0.012	0.36	0.946	-0.122	0	0	20.956	0.665	-8.135	0	0	0	0	0	0	0
WT111(DD045F3F1DEA)	3.77	13108	2022-11-30 09:57:56.840	-0.012	0.354	0.944	0.183	-0.061	0	20.956	0.665	-8.135	0	0	0	0	0	0	0
WT111(DD045F3F1DEA)	3.77	13108	2022-11-30 09:57:56.840	-0.012	0.354	0.944	0.183	-0.061	0	20.956	0.665	-8.135	0	0	0	0	0	0	0
WT111(DD045F3F1DEA)	3.77	13108	2022-11-30 09:57:56.840	-0.012	0.354	0.944	0.183	-0.061	0	20.956	0.659	-8.135	0	0	0	0	0	0	0
WT111(DD045F3F1DEA)	3.77	13108	2022-11-30 09:57:56.840	-0.012	0.354	0.944	0.183	-0.061	0	20.962	0.659	-8.135	0	0	0	0	0	0	0
WT111(DD045F3F1DEA)	3.77	13108	2022-11-30 09:57:56.871	-0.012	0.373	0.951	0.061	0	0	20.962	0.659	-8.135	0	0	0	0	0	0	0
WT111(DD045F3F1DEA)	3.77	13108	2022-11-30 09:57:56.871	-0.012	0.373	0.951	0.061	0	0	20.962	0.659	-8.135	0	0	0	0	0	0	0
WT111(DD045F3F1DEA)	3.77	13108	2022-11-30 09:57:56.871	-0.012	0.373	0.951	0.061	0	0	20.962	0.659	-8.135	0	0	0	0	0	0	0
WT111(DD045F3F1DEA)	3.77	13108	2022-11-30 09:57:56.871	-0.012	0.373	0.951	0.061	0	0	20.962	0.659	-8.135	0	0	0	0	0	0	0
WT111(DD045F3F1DEA)	3.77	13108	2022-11-30 09:57:56.871	-0.012	0.357	0.949	-0.305	0	0	20.956	0.659	-8.135	0	0	0	0	0	0	0
WT111(DD045F3F1DEA)	3.77	13108	2022-11-30 09:57:56.871	-0.012	0.357	0.949	-0.305	0	0	20.956	0.659	-8.135	0	0	0	0	0	0	0
WT111(DD045F3F1DEA)	3.77	13108	2022-11-30 09:57:56.871	-0.012	0.357	0.949	-0.305	0	0	20.956	0.665	-8.135	0	0	0	0	0	0	0
WT111(DD045F3F1DEA)	3.77	13108	2022-11-30 09:57:56.871	-0.012	0.357	0.949	-0.305	0	0	20.956	0.665	-8.135	0	0	0	0	0	0	0
WT111(DD045F3F1DEA)	3.77	13108	2022-11-30 09:57:56.902	-0.009	0.37	0.952	0.366	0	0	20.956	0.665	-8.135	0	0	0	0	0	0	0
WT111(DD045F3F1DEA)	3.77	13108	2022-11-30 09:57:56.902	-0.009	0.37	0.952	0.366	0	0	20.956	0.665	-8.135	0	0	0	0	0	0	0
WT111(DD045F3F1DEA)	3.77	13108	2022-11-30 09:57:56.902	-0.009	0.37	0.952	0.366	0	0	20.962	0.665	-8.135	0	0	0	0	0	0	0
WT111(DD045F3F1DEA)	3.77	13108	2022-11-30 09:57:56.902	-0.009	0.37	0.952	0.366	0	0	20.962	0.665	-8.135	0	0	0	0	0	0	0
WT111(DD045F3F1DEA)	3.77	13108	2022-11-30 09:57:56.902	-0.013	0.348	0.938	-0.305	0	0	20.962	0.665	-8.135	0	0	0	0	0	0	0
WT111(DD045F3F1DEA)	3.77	13108	2022-11-30 09:57:56.902	-0.013	0.348	0.938	-0.305	0	0	20.956	0.665	-8.135	0	0	0	0	0	0	0
WT111(DD045F3F1DEA)	3.77	13108	2022-11-30 09:57:56.902	-0.013	0.348	0.938	-0.305	0	0	20.956	0.665	-8.135	0	0	0	0	0	0	0
WT111(DD045F3F1DEA)	3.77	13108	2022-11-30 09:57:56.902	-0.013	0.348	0.938	-0.305	0	0	20.956	0.665	-8.135	0	0	0	0	0	0	0
WT111(DD045F3F1DEA)	3.77	13108	2022-11-30 09:57:56.933	-0.012	0.37	0.947	0.305	0	0	20.956	0.665	-8.135	0	0	0	0	0	0	0
WT111(DD045F3F1DEA)	3.77	13108	2022-11-30 09:57:56.933	-0.012	0.37	0.947	0.305	0	0	20.956	0.665	-8.135	0	0	0	0	0	0	0
WT111(DD045F3F1DEA)	3.77	13108	2022-11-30 09:57:56.933	-0.012	0.37	0.947	0.305	0	0	20.956	0.665	-8.135	0	0	0	0	0	0	0
WT111(DD045F3F1DEA)	3.77	13108	2022-11-30 09:57:56.933	-0.012	0.37	0.947	0.305	0	0	20.962	0.665	-8.135	0	0	0	0	0	0	0
WT111(DD045F3F1DEA)	3.77	13108	2022-11-30 09:57:56.933	-0.013	0.348	1.015	-1.953	-0.61	0	20.951	0.659	-8.135	0	0	0	0	0	0	0
WT111(DD045F3F1DEA)	3.77	13108	2022-11-30 09:57:56.933	-0.013	0.348	1.015	-1.953	-0.61	0	20.94	0.659	-8.135	0	0	0	0	0	0	0
WT111(DD045F3F1DEA)	3.77	13108	2022-11-30 09:57:56.933	-0.013	0.348	1.015	-1.953	-0.61	0	20.929	0.654	-8.141	0	0	0	0	0	0	0
WT111(DD045F3F1DEA)	3.77	13108	2022-11-30 09:57:56.933	-0.013	0.348	1.015	-1.953	-0.61	0	20.918	0.654	-8.141	0	0	0	0	0	0	0
WT111(DD045F3F1DEA)	3.77	13108	2022-11-30 09:57:57.012	-0.012	0.297	0.855	0.488	0.61	0	20.918	0.654	-8.141	0	0	0	0	0	0	0
WT111(DD045F3F1DEA)	3.77	13108	2022-11-30 09:57:57.012	-0.012	0.297	0.855	0.488	0.61	0	20.918	0.659	-8.135	0	0	0	0	0	0	0
WT111(DD045F3F1DEA)	3.77	13108	2022-11-30 09:57:57.012	-0.012	0.297	0.855	0.488	0.61	0	20.923	0.659	-8.135	0	0	0	0	0	0	0
WT111(DD045F3F1DEA)	3.77	13108	2022-11-30 09:57:57.012	-0.012	0.297	0.855	0.488	0.61	0	20.923	0.665	-8.135	0	0	0	0	0	0	0
WT111(DD045F3F1DEA)	3.77	13108	2022-11-30 09:57:57.012	-0.011	0.471	0.979	1.587	0.183	0	20.929	0.665	-8.135	0	0	0	0	0	0	0
WT111(DD045F3F1DEA)	3.77	13108	2022-11-30 09:57:57.012	-0.011	0.471	0.979	1.587	0.183	0	20.934	0.665	-8.135	0	0	0	0	0	0	0
WT111(DD045F3F1DEA)	3.77	13108	2022-11-30 09:57:57.012	-0.011	0.471	0.979	1.587	0.183	0	20.945	0.665	-8.13	0	0	0	0	0	0	0
WT111(DD045F3F1DEA)	3.77	13108	2022-11-30 09:57:57.012	-0.011	0.471	0.979	1.587	0.183	0	20.956	0.665	-8.13	0	0	0	0	0	0	0
WT111(DD045F3F1DEA)	3.77	13108	2022-11-30 09:57:57.043	-0.01	0.34	0.946	-0.671	0	0	20.951	0.665	-8.13	0	0	0	0	0	0	0
WT111(DD045F3F1DEA)	3.77	13108	2022-11-30 09:57:57.043	-0.01	0.34	0.946	-0.671	0	0	20.951	0.665	-8.13	0	0	0	0	0	0	0
WT111(DD045F3F1DEA)	3.77	13108	2022-11-30 09:57:57.043	-0.01	0.34	0.946	-0.671	0	0	20.945	0.665	-8.13	0	0	0	0	0	0	0
WT111(DD045F3F1DEA)	3.77	13108	2022-11-30 09:57:57.043	-0.01	0.34	0.946	-0.671	0	0	20.945	0.665	-8.124	0	0	0	0	0	0	0
WT111(DD045F3F1DEA)	3.77	13108	2022-11-30 09:57:57.043	-0.014	0.339	0.944	0.488	0	0	20.945	0.665	-8.124	0	0	0	0	0	0	0
WT111(DD045F3F1DEA)	3.77	13108	2022-11-30 09:57:57.043	-0.014	0.339	0.944	0.488	0	0	20.951	0.665	-8.124	0	0	0	0	0	0	0
WT111(DD045F3F1DEA)	3.77	13108	2022-11-30 09:57:57.043	-0.014	0.339	0.944	0.488	0	0	20.951	0.665	-8.124	0	0	0	0	0	0	0
WT111(DD045F3F1DEA)	3.77	13108	2022-11-30 09:57:57.043	-0.014	0.339	0.944	0.488	0	0	20.951	0.665	-8.124	0	0	0	0	0	0	0
WT111(DD045F3F1DEA)	3.77	13108	2022-11-30 09:57:57.074	-0.01	0.406	0.955	-0.244	0	0	20.951	0.665	-8.124	0	0	0	0	0	0	0
WT111(DD045F3F1DEA)	3.77	13108	2022-11-30 09:57:57.074	-0.01	0.406	0.955	-0.244	0	0	20.951	0.665	-8.119	0	0	0	0	0	0	0
WT111(DD045F3F1DEA)	3.77	13108	2022-11-30 09:57:57.074	-0.01	0.406	0.955	-0.244	0	0	20.951	0.665	-8.119	0	0	0	0	0	0	0
WT111(DD045F3F1DEA)	3.77	13108	2022-11-30 09:57:57.074	-0.012	0.333	0.945	0.122	0	0	20.951	0.665	-8.119	0	0	0	0	0	0	0
WT111(DD045F3F1DEA)	3.77	13108	2022-11-30 09:57:57.074	-0.012	0.333	0.945	0.122	0	0	20.951	0.665	-8.119	0	0	0	0	0	0	0
WT111(DD045F3F1DEA)	3.77	13108	2022-11-30 09:57:57.074	-0.012	0.333	0.945	0.122	0	0	20.951	0.665	-8.119	0	0	0	0	0	0	0
WT111(DD045F3F1DEA)	3.77	13108	2022-11-30 09:57:57.074	-0.012	0.333	0.945	0.122	0	0	20.951	0.665	-8.119	0	0	0	0	0	0	0
WT111(DD045F3F1DEA)	3.77	13108	2022-11-30 09:57:57.074	-0.011	0.372	0.942	-0.061	0	0	20.951	0.665	-8.113	0	0	0	0	0	0	0
WT111(DD045F3F1DEA)	3.77	13108	2022-11-30 09:57:57.105	-0.011	0.372	0.942	-0.061	0	0	20.951	0.665	-8.113	0	0	0	0	0	0	0
WT111(DD045F3F1DEA)	3.77	13108	2022-11-30 09:57:57.105	-0.011	0.372	0.942	-0.061	0	0	20.951	0.665	-8.113	0	0	0	0	0	0	0
WT111(DD045F3F1DEA)	3.77	13108	2022-11-30 09:57:57.105	-0.011	0.372	0.942	-0.061	0	0	20.951	0.665	-8.113	0	0	0	0	0	0	0
WT111(DD045F3F1DEA)	3.77	13108	2022-11-30 09:57:57.105	-0.013	0.364	0.947	0.122	0	0	20.951	0.665	-8.108	0	0	0	0	0	0	0
WT111(DD045F3F1DEA)	3.77	13108	2022-11-30 09:57:57.105	-0.013	0.364	0.947	0.122	0	0	20.951	0.665	-8.108	0	0	0	0	0	0	0
WT111(DD045F3F1DEA)	3.77	13108	2022-11-30 09:57:57.105	-0.013	0.364	0.947	0.122	0	0	20.951	0.665	-8.108	0	0	0	0	0	0	0
WT111(DD045F3F1DEA)	3.77	13108	2022-11-30 09:57:57.105	-0.013	0.364	0.947	0.122	0	0	20.956	0.665	-8.108	0	0	0	0	0	0	0
WT111(DD045F3F1DEA)	3.77	13108	2022-11-30 09:57:57.105	-0.012	0.361	0.951	0.122	0	0	20.956	0.665	-8.108	0	0	0	0	0	0	0
WT111(DD045F3F1DEA)	3.77	13108	2022-11-30 09:57:57.137	-0.012	0.361	0.951	0.122	0	0	20.956	0.67	-8.102	0	0	0	0	0	0	0
WT111(DD045F3F1DEA)	3.77	13108	2022-11-30 09:57:57.137	-0.012	0.361	0.951	0.122	0	0	20.956	0.67	-8.102	0	0	0	0	0	0	0
WT111(DD045F3F1DEA)	3.77	13108	2022-11-30 09:57:57.137	-0.012	0.361	0.951	0.122	0	0	20.956	0.67	-8.102	0	0	0	0	0	0	0
WT111(DD045F3F1DEA)	3.77	13108	2022-11-30 09:57:57.137	-0.012	0.36	0.946	-0.305	0	0	20.956	0.67	-8.097	0	0	0	0	0	0	0
WT111(DD045F3F1DEA)	3.77	13108	2022-11-30 09:57:57.137	-0.012	0.36	0.946	-0.305	0	0	20.951	0.67	-8.097	0	0	0	0	0	0	0
WT111(DD045F3F1DEA)	3.77	13108	2022-11-30 09:57:57.137	-0.012	0.36	0.946	-0.305	0	0	20.951	0.67	-8.097	0	0	0	0	0	0	0
WT111(DD045F3F1DEA)	3.77	13108	2022-11-30 09:57:57.137	-0.012	0.36	0.946	-0.305	0	0	20.951	0.67	-8.097	0	0	0	0	0	0	0
WT111(DD045F3F1DEA)	3.77	13108	2022-11-30 09:57:57.137	-0.011	0.368	0.945	0.305	0	0	20.951	0.67	-8.091	0	0	0	0	0	0	0
WT111(DD045F3F1DEA)	3.77	13108	2022-11-30 09:57:57.199	-0.011	0.368	0.945	0.305	0	0	20.951	0.67	-8.091	0	0	0	0	0	0	0
WT111(DD045F3F1DEA)	3.77	13108	2022-11-30 09:57:57.199	-0.011	0.368	0.945	0.305	0	0	20.956	0.67	-8.086	0	0	0	0	0	0	0
WT111(DD045F3F1DEA)	3.77	13108	2022-11-30 09:57:57.199	-0.011	0.368	0.945	0.305	0	0	20.956	0.67	-8.086	0	0	0	0	0	0	0
WT111(DD045F3F1DEA)	3.77	13108	2022-11-30 09:57:57.199	-0.011	0.364	0.952	-0.305	0	0	20.956	0.67	-8.086	0	0	0	0	0	0	0
WT111(DD045F3F1DEA)	3.77	13108	2022-11-30 09:57:57.199	-0.011	0.364	0.952	-0.305	0	0	20.956	0.67	-8.08	0	0	0	0	0	0	0
WT111(DD045F3F1DEA)	3.77	13108	2022-11-30 09:57:57.199	-0.011	0.364	0.952	-0.305	0	0	20.951	0.67	-8.08	0	0	0	0	0	0	0
WT111(DD045F3F1DEA)	3.77	13108	2022-11-30 09:57:57.199	-0.011	0.364	0.952	-0.305	0	0	20.951	0.67	-8.075	0	0	0	0	0	0	0
WT111(DD045F3F1DEA)	3.77	13108	2022-11-30 09:57:57.199	-0.013	0.36	0.948	0.061	-0.061	0	20.951	0.67	-8.075	0	0	0	0	0	0	0
WT111(DD045F3F1DEA)	3.77	13108	2022-11-30 09:57:57.230	-0.013	0.36	0.948	0.061	-0.061	0	20.951	0.665	-8.075	0	0	0	0	0	0	0
WT111(DD045F3F1DEA)	3.77	13108	2022-11-30 09:57:57.230	-0.013	0.36	0.948	0.061	-0.061	0	20.951	0.665	-8.069	0	0	0	0	0	0	0
WT111(DD045F3F1DEA)	3.77	13108	2022-11-30 09:57:57.230	-0.013	0.36	0.948	0.061	-0.061	0	20.951	0.665	-8.069	0	0	0	0	0	0	0
WT111(DD045F3F1DEA)	3.77	13108	2022-11-30 09:57:57.230	-0.011	0.361	0.947	0.244	0	0	20.951	0.665	-8.064	0	0	0	0	0	0	0
WT111(DD045F3F1DEA)	3.77	13108	2022-11-30 09:57:57.230	-0.011	0.361	0.947	0.244	0	0	20.956	0.665	-8.064	0	0	0	0	0	0	0
WT111(DD045F3F1DEA)	3.77	13108	2022-11-30 09:57:57.230	-0.011	0.361	0.947	0.244	0	0	20.956	0.665	-8.064	0	0	0	0	0	0	0
WT111(DD045F3F1DEA)	3.77	13108	2022-11-30 09:57:57.230	-0.011	0.361	0.947	0.244	0	0	20.956	0.665	-8.058	0	0	0	0	0	0	0
WT111(DD045F3F1DEA)	3.77	13108	2022-11-30 09:57:57.230	-0.013	0.366	0.947	-0.244	0	0	20.956	0.665	-8.058	0	0	0	0	0	0	0
WT111(DD045F3F1DEA)	3.77	13108	2022-11-30 09:57:57.262	-0.013	0.366	0.947	-0.244	0	0	20.956	0.665	-8.058	0	0	0	0	0	0	0
WT111(DD045F3F1DEA)	3.77	13108	2022-11-30 09:57:57.262	-0.013	0.366	0.947	-0.244	0	0	20.951	0.665	-8.053	0	0	0	0	0	0	0
WT111(DD045F3F1DEA)	3.77	13108	2022-11-30 09:57:57.262	-0.013	0.366	0.947	-0.244	0	0	20.951	0.665	-8.053	0	0	0	0	0	0	0
WT111(DD045F3F1DEA)	3.77	13108	2022-11-30 09:57:57.262	-0.009	0.359	0.948	0.183	0	0	20.951	0.665	-8.053	0	0	0	0	0	0	0
WT111(DD045F3F1DEA)	3.77	13108	2022-11-30 09:57:57.262	-0.009	0.359	0.948	0.183	0	0	20.956	0.665	-8.047	0	0	0	0	0	0	0
WT111(DD045F3F1DEA)	3.77	13108	2022-11-30 09:57:57.262	-0.009	0.359	0.948	0.183	0	0	20.956	0.665	-8.047	0	0	0	0	0	0	0
WT111(DD045F3F1DEA)	3.77	13108	2022-11-30 09:57:57.262	-0.009	0.359	0.948	0.183	0	0	20.956	0.665	-8.047	0	0	0	0	0	0	0
WT111(DD045F3F1DEA)	3.77	13108	2022-11-30 09:57:57.262	-0.013	0.368	0.951	-0.122	0	0	20.956	0.665	-8.042	0	0	0	0	0	0	0
WT111(DD045F3F1DEA)	3.77	13108	2022-11-30 09:57:57.293	-0.013	0.368	0.951	-0.122	0	0	20.956	0.665	-8.042	0	0	0	0	0	0	0
WT111(DD045F3F1DEA)	3.77	13108	2022-11-30 09:57:57.293	-0.013	0.368	0.951	-0.122	0	0	20.956	0.665	-8.036	0	0	0	0	0	0	0
WT111(DD045F3F1DEA)	3.77	13108	2022-11-30 09:57:57.293	-0.013	0.368	0.951	-0.122	0	0	20.951	0.665	-8.036	0	0	0	0	0	0	0
WT111(DD045F3F1DEA)	3.77	13108	2022-11-30 09:57:57.293	-0.012	0.366	0.947	0	0	0	20.951	0.665	-8.036	0	0	0	0	0	0	0
WT111(DD045F3F1DEA)	3.77	13108	2022-11-30 09:57:57.293	-0.012	0.366	0.947	0	0	0	20.956	0.665	-8.031	0	0	0	0	0	0	0
WT111(DD045F3F1DEA)	3.77	13108	2022-11-30 09:57:57.293	-0.012	0.366	0.947	0	0	0	20.956	0.665	-8.031	0	0	0	0	0	0	0
WT111(DD045F3F1DEA)	3.77	13108	2022-11-30 09:57:57.293	-0.012	0.366	0.947	0	0	0	20.956	0.665	-8.031	0	0	0	0	0	0	0
WT111(DD045F3F1DEA)	3.77	13108	2022-11-30 09:57:57.293	-0.011	0.355	0.947	-0.061	0	0	20.956	0.665	-8.026	0	0	0	0	0	0	0
WT111(DD045F3F1DEA)	3.77	13108	2022-11-30 09:57:57.371	-0.011	0.355	0.947	-0.061	0	0	20.951	0.665	-8.026	0	0	0	0	0	0	0
WT111(DD045F3F1DEA)	3.77	13108	2022-11-30 09:57:57.371	-0.011	0.355	0.947	-0.061	0	0	20.951	0.665	-8.026	0	0	0	0	0	0	0
WT111(DD045F3F1DEA)	3.77	13108	2022-11-30 09:57:57.371	-0.011	0.355	0.947	-0.061	0	0	20.951	0.665	-8.026	0	0	0	0	0	0	0
WT111(DD045F3F1DEA)	3.77	13108	2022-11-30 09:57:57.371	-0.013	0.365	0.948	0.244	0	0	20.956	0.665	-8.02	0	0	0	0	0	0	0
WT111(DD045F3F1DEA)	3.77	13108	2022-11-30 09:57:57.371	-0.013	0.365	0.948	0.244	0	0	20.956	0.665	-8.02	0	0	0	0	0	0	0
WT111(DD045F3F1DEA)	3.77	13108	2022-11-30 09:57:57.371	-0.013	0.365	0.948	0.244	0	0	20.956	0.665	-8.015	0	0	0	0	0	0	0
WT111(DD045F3F1DEA)	3.77	13108	2022-11-30 09:57:57.371	-0.013	0.365	0.948	0.244	0	0	20.956	0.665	-8.015	0	0	0	0	0	0	0
WT111(DD045F3F1DEA)	3.77	13108	2022-11-30 09:57:57.371	-0.01	0.369	0.945	-0.244	0	0	20.956	0.665	-8.015	0	0	0	0	0	0	0
WT111(DD045F3F1DEA)	3.77	13108	2022-11-30 09:57:57.402	-0.01	0.369	0.945	-0.244	0	0	20.956	0.665	-8.009	0	0	0	0	0	0	0
WT111(DD045F3F1DEA)	3.77	13108	2022-11-30 09:57:57.402	-0.01	0.369	0.945	-0.244	0	0	20.956	0.665	-8.009	0	0	0	0	0	0	0
WT111(DD045F3F1DEA)	3.77	13108	2022-11-30 09:57:57.402	-0.01	0.369	0.945	-0.244	0	0	20.951	0.665	-8.004	0	0	0	0	0	0	0
WT111(DD045F3F1DEA)	3.77	13108	2022-11-30 09:57:57.402	-0.012	0.357	0.948	0.183	-0.061	0	20.956	0.665	-8.004	0	0	0	0	0	0	0
WT111(DD045F3F1DEA)	3.77	13108	2022-11-30 09:57:57.402	-0.012	0.357	0.948	0.183	-0.061	0	20.956	0.665	-8.004	0	0	0	0	0	0	0
WT111(DD045F3F1DEA)	3.77	13108	2022-11-30 09:57:57.402	-0.012	0.357	0.948	0.183	-0.061	0	20.956	0.665	-7.998	0	0	0	0	0	0	0
WT111(DD045F3F1DEA)	3.77	13108	2022-11-30 09:57:57.402	-0.012	0.357	0.948	0.183	-0.061	0	20.956	0.665	-7.998	0	0	0	0	0	0	0
WT111(DD045F3F1DEA)	3.77	13108	2022-11-30 09:57:57.402	-0.012	0.366	0.943	0	0	0	20.956	0.665	-7.993	0	0	0	0	0	0	0
WT111(DD045F3F1DEA)	3.77	13108	2022-11-30 09:57:57.433	-0.012	0.366	0.943	0	0	0	20.956	0.665	-7.993	0	0	0	0	0	0	0
WT111(DD045F3F1DEA)	3.77	13108	2022-11-30 09:57:57.433	-0.012	0.366	0.943	0	0	0	20.956	0.665	-7.993	0	0	0	0	0	0	0
WT111(DD045F3F1DEA)	3.77	13108	2022-11-30 09:57:57.433	-0.012	0.366	0.943	0	0	0	20.956	0.665	-7.987	0	0	0	0	0	0	0
WT111(DD045F3F1DEA)	3.77	13108	2022-11-30 09:57:57.433	-0.012	0.356	0.951	0	-0.061	0	20.956	0.665	-7.987	0	0	0	0	0	0	0
WT111(DD045F3F1DEA)	3.77	13108	2022-11-30 09:57:57.433	-0.012	0.356	0.951	0	-0.061	0	20.956	0.665	-7.987	0	0	0	0	0	0	0
WT111(DD045F3F1DEA)	3.77	13108	2022-11-30 09:57:57.433	-0.012	0.356	0.951	0	-0.061	0	20.956	0.665	-7.982	0	0	0	0	0	0	0
WT111(DD045F3F1DEA)	3.77	13108	2022-11-30 09:57:57.433	-0.012	0.356	0.951	0	-0.061	0	20.956	0.665	-7.982	0	0	0	0	0	0	0
WT111(DD045F3F1DEA)	3.77	13108	2022-11-30 09:57:57.433	-0.013	0.369	0.951	0.061	0	0	20.956	0.665	-7.976	0	0	0	0	0	0	0
WT111(DD045F3F1DEA)	3.77	13108	2022-11-30 09:57:57.496	-0.013	0.369	0.951	0.061	0	0	20.956	0.665	-7.976	0	0	0	0	0	0	0
WT111(DD045F3F1DEA)	3.77	13108	2022-11-30 09:57:57.496	-0.013	0.369	0.951	0.061	0	0	20.956	0.665	-7.976	0	0	0	0	0	0	0
WT111(DD045F3F1DEA)	3.77	13108	2022-11-30 09:57:57.496	-0.013	0.369	0.951	0.061	0	0	20.956	0.665	-7.971	0	0	0	0	0	0	0
WT111(DD045F3F1DEA)	3.77	13108	2022-11-30 09:57:57.496	-0.012	0.365	0.947	-0.244	0	0	20.956	0.665	-7.971	0	0	0	0	0	0	0
WT111(DD045F3F1DEA)	3.77	13108	2022-11-30 09:57:57.496	-0.012	0.365	0.947	-0.244	0	0	20.956	0.665	-7.971	0	0	0	0	0	0	0
WT111(DD045F3F1DEA)	3.77	13108	2022-11-30 09:57:57.496	-0.012	0.365	0.947	-0.244	0	0	20.956	0.665	-7.965	0	0	0	0	0	0	0
WT111(DD045F3F1DEA)	3.77	13108	2022-11-30 09:57:57.496	-0.012	0.365	0.947	-0.244	0	0	20.951	0.665	-7.965	0	0	0	0	0	0	0
WT111(DD045F3F1DEA)	3.77	13108	2022-11-30 09:57:57.496	-0.011	0.356	0.944	0.183	0	0	20.956	0.665	-7.96	0	0	0	0	0	0	0

## Sheet: 3.0kg
设备名称	电压	版本	片上时间	加速度X(g)	加速度Y(g)	加速度Z(g)	角速度X(°/s)	角速度Y(°/s)	角速度Z(°/s)	角度X(°)	角度Y(°)	角度Z(°)	磁场X	磁场Y	磁场Z	四元数0	四元数1	四元数2	四元数3	状态
WT111(DD045F3F1DEA)	3.74	13108	2022-11-30 09:46:01.126	-0.012	0.356	0.947	0.305	0	0	20.814	0.632	-8.064	0	0	0	0	0	0	0
WT111(DD045F3F1DEA)	3.74	13108	2022-11-30 09:46:01.126	-0.012	0.356	0.947	0.305	0	0	20.819	0.632	-8.064	0	0	0	0	0	0	0
WT111(DD045F3F1DEA)	3.74	13108	2022-11-30 09:46:01.126	-0.012	0.373	0.952	0.122	0	0	20.819	0.632	-8.064	0	0	0	0	0	0	0
WT111(DD045F3F1DEA)	3.74	13108	2022-11-30 09:46:01.126	-0.012	0.373	0.952	0.122	0	0	20.819	0.632	-8.064	0	0	0	0	0	0	0
WT111(DD045F3F1DEA)	3.74	13108	2022-11-30 09:46:01.126	-0.012	0.373	0.952	0.122	0	0	20.819	0.632	-8.064	0	0	0	0	0	0	0
WT111(DD045F3F1DEA)	3.74	13108	2022-11-30 09:46:01.126	-0.012	0.373	0.952	0.122	0	0	20.819	0.632	-8.064	0	0	0	0	0	0	0
WT111(DD045F3F1DEA)	3.74	13108	2022-11-30 09:46:01.126	-0.011	0.352	0.948	-0.488	0	0	20.819	0.632	-8.064	0	0	0	0	0	0	0
WT111(DD045F3F1DEA)	3.74	13108	2022-11-30 09:46:01.126	-0.011	0.352	0.948	-0.488	0	0	20.814	0.632	-8.064	0	0	0	0	0	0	0
WT111(DD045F3F1DEA)	3.74	13108	2022-11-30 09:46:01.157	-0.011	0.352	0.948	-0.488	0	0	20.814	0.632	-8.064	0	0	0	0	0	0	0
WT111(DD045F3F1DEA)	3.74	13108	2022-11-30 09:46:01.157	-0.011	0.352	0.948	-0.488	0	0	20.808	0.632	-8.064	0	0	0	0	0	0	0
WT111(DD045F3F1DEA)	3.74	13108	2022-11-30 09:46:01.157	-0.011	0.349	0.944	0.488	0	0	20.814	0.632	-8.064	0	0	0	0	0	0	0
WT111(DD045F3F1DEA)	3.74	13108	2022-11-30 09:46:01.157	-0.011	0.349	0.944	0.488	0	0	20.814	0.632	-8.064	0	0	0	0	0	0	0
WT111(DD045F3F1DEA)	3.74	13108	2022-11-30 09:46:01.157	-0.011	0.349	0.944	0.488	0	0	20.819	0.632	-8.064	0	0	0	0	0	0	0
WT111(DD045F3F1DEA)	3.74	13108	2022-11-30 09:46:01.157	-0.011	0.349	0.944	0.488	0	0	20.819	0.632	-8.064	0	0	0	0	0	0	0
WT111(DD045F3F1DEA)	3.74	13108	2022-11-30 09:46:01.157	-0.012	0.39	0.954	-0.427	0	0	20.819	0.632	-8.064	0	0	0	0	0	0	0
WT111(DD045F3F1DEA)	3.74	13108	2022-11-30 09:46:01.157	-0.012	0.39	0.954	-0.427	0	0	20.814	0.632	-8.064	0	0	0	0	0	0	0
WT111(DD045F3F1DEA)	3.74	13108	2022-11-30 09:46:01.220	-0.012	0.39	0.954	-0.427	0	0	20.814	0.632	-8.064	0	0	0	0	0	0	0
WT111(DD045F3F1DEA)	3.74	13108	2022-11-30 09:46:01.220	-0.012	0.39	0.954	-0.427	0	0	20.814	0.632	-8.064	0	0	0	0	0	0	0
WT111(DD045F3F1DEA)	3.74	13108	2022-11-30 09:46:01.220	-0.011	0.329	0.943	-0.061	0.061	0	20.814	0.632	-8.064	0	0	0	0	0	0	0
WT111(DD045F3F1DEA)	3.74	13108	2022-11-30 09:46:01.220	-0.011	0.329	0.943	-0.061	0.061	0	20.814	0.632	-8.064	0	0	0	0	0	0	0
WT111(DD045F3F1DEA)	3.74	13108	2022-11-30 09:46:01.220	-0.011	0.329	0.943	-0.061	0.061	0	20.808	0.632	-8.064	0	0	0	0	0	0	0
WT111(DD045F3F1DEA)	3.74	13108	2022-11-30 09:46:01.220	-0.011	0.329	0.943	-0.061	0.061	0	20.808	0.632	-8.064	0	0	0	0	0	0	0
WT111(DD045F3F1DEA)	3.74	13108	2022-11-30 09:46:01.220	-0.012	0.382	0.952	0	-0.061	0	20.808	0.632	-8.064	0	0	0	0	0	0	0
WT111(DD045F3F1DEA)	3.74	13108	2022-11-30 09:46:01.220	-0.012	0.382	0.952	0	-0.061	0	20.808	0.632	-8.064	0	0	0	0	0	0	0
WT111(DD045F3F1DEA)	3.74	13108	2022-11-30 09:46:01.251	-0.012	0.382	0.952	0	-0.061	0	20.808	0.632	-8.064	0	0	0	0	0	0	0
WT111(DD045F3F1DEA)	3.74	13108	2022-11-30 09:46:01.251	-0.012	0.382	0.952	0	-0.061	0	20.808	0.632	-8.064	0	0	0	0	0	0	0
WT111(DD045F3F1DEA)	3.74	13108	2022-11-30 09:46:01.251	-0.011	0.355	0.946	0.549	0	0	20.814	0.632	-8.064	0	0	0	0	0	0	0
WT111(DD045F3F1DEA)	3.74	13108	2022-11-30 09:46:01.251	-0.011	0.355	0.946	0.549	0	0	20.814	0.632	-8.064	0	0	0	0	0	0	0
WT111(DD045F3F1DEA)	3.74	13108	2022-11-30 09:46:01.251	-0.011	0.355	0.946	0.549	0	0	20.819	0.632	-8.064	0	0	0	0	0	0	0
WT111(DD045F3F1DEA)	3.74	13108	2022-11-30 09:46:01.251	-0.011	0.355	0.946	0.549	0	0	20.819	0.632	-8.064	0	0	0	0	0	0	0
WT111(DD045F3F1DEA)	3.74	13108	2022-11-30 09:46:01.251	-0.012	0.356	0.947	-0.549	0	0	20.819	0.632	-8.064	0	0	0	0	0	0	0
WT111(DD045F3F1DEA)	3.74	13108	2022-11-30 09:46:01.251	-0.012	0.356	0.947	-0.549	0	0	20.814	0.632	-8.064	0	0	0	0	0	0	0
WT111(DD045F3F1DEA)	3.74	13108	2022-11-30 09:46:01.282	-0.012	0.356	0.947	-0.549	0	0	20.814	0.632	-8.064	0	0	0	0	0	0	0
WT111(DD045F3F1DEA)	3.74	13108	2022-11-30 09:46:01.282	-0.012	0.356	0.947	-0.549	0	0	20.808	0.632	-8.064	0	0	0	0	0	0	0
WT111(DD045F3F1DEA)	3.74	13108	2022-11-30 09:46:01.282	-0.01	0.359	0.948	0.61	0	0	20.814	0.632	-8.064	0	0	0	0	0	0	0
WT111(DD045F3F1DEA)	3.74	13108	2022-11-30 09:46:01.282	-0.01	0.359	0.948	0.61	0	0	20.819	0.632	-8.064	0	0	0	0	0	0	0
WT111(DD045F3F1DEA)	3.74	13108	2022-11-30 09:46:01.282	-0.01	0.359	0.948	0.61	0	0	20.819	0.632	-8.064	0	0	0	0	0	0	0
WT111(DD045F3F1DEA)	3.74	13108	2022-11-30 09:46:01.282	-0.01	0.359	0.948	0.61	0	0	20.825	0.632	-8.064	0	0	0	0	0	0	0
WT111(DD045F3F1DEA)	3.74	13108	2022-11-30 09:46:01.282	-0.012	0.367	0.95	-0.793	-0.061	0	20.819	0.632	-8.064	0	0	0	0	0	0	0
WT111(DD045F3F1DEA)	3.74	13108	2022-11-30 09:46:01.282	-0.012	0.367	0.95	-0.793	-0.061	0	20.814	0.632	-8.064	0	0	0	0	0	0	0
WT111(DD045F3F1DEA)	3.74	13108	2022-11-30 09:46:01.345	-0.012	0.367	0.95	-0.793	-0.061	0	20.808	0.632	-8.064	0	0	0	0	0	0	0
WT111(DD045F3F1DEA)	3.74	13108	2022-11-30 09:46:01.345	-0.012	0.367	0.95	-0.793	-0.061	0	20.808	0.632	-8.064	0	0	0	0	0	0	0
WT111(DD045F3F1DEA)	3.74	13108	2022-11-30 09:46:01.345	-0.009	0.354	0.953	0.671	0	0	20.808	0.632	-8.064	0	0	0	0	0	0	0
WT111(DD045F3F1DEA)	3.74	13108	2022-11-30 09:46:01.345	-0.009	0.354	0.953	0.671	0	0	20.814	0.632	-8.064	0	0	0	0	0	0	0
WT111(DD045F3F1DEA)	3.74	13108	2022-11-30 09:46:01.345	-0.009	0.354	0.953	0.671	0	0	20.819	0.632	-8.064	0	0	0	0	0	0	0
WT111(DD045F3F1DEA)	3.74	13108	2022-11-30 09:46:01.345	-0.009	0.354	0.953	0.671	0	0	20.819	0.632	-8.064	0	0	0	0	0	0	0
WT111(DD045F3F1DEA)	3.74	13108	2022-11-30 09:46:01.345	-0.013	0.381	0.95	-0.366	0	0	20.819	0.632	-8.064	0	0	0	0	0	0	0
WT111(DD045F3F1DEA)	3.74	13108	2022-11-30 09:46:01.345	-0.013	0.381	0.95	-0.366	0	0	20.814	0.632	-8.064	0	0	0	0	0	0	0
WT111(DD045F3F1DEA)	3.74	13108	2022-11-30 09:46:01.360	-0.013	0.381	0.95	-0.366	0	0	20.814	0.632	-8.064	0	0	0	0	0	0	0
WT111(DD045F3F1DEA)	3.74	13108	2022-11-30 09:46:01.360	-0.013	0.381	0.95	-0.366	0	0	20.814	0.632	-8.064	0	0	0	0	0	0	0
WT111(DD045F3F1DEA)	3.74	13108	2022-11-30 09:46:01.376	-0.01	0.346	0.946	0.244	0	0	20.814	0.632	-8.064	0	0	0	0	0	0	0
WT111(DD045F3F1DEA)	3.74	13108	2022-11-30 09:46:01.376	-0.01	0.346	0.946	0.244	0	0	20.814	0.632	-8.064	0	0	0	0	0	0	0
WT111(DD045F3F1DEA)	3.74	13108	2022-11-30 09:46:01.376	-0.01	0.346	0.946	0.244	0	0	20.819	0.632	-8.064	0	0	0	0	0	0	0
WT111(DD045F3F1DEA)	3.74	13108	2022-11-30 09:46:01.376	-0.01	0.346	0.946	0.244	0	0	20.819	0.632	-8.064	0	0	0	0	0	0	0
WT111(DD045F3F1DEA)	3.74	13108	2022-11-30 09:46:01.376	-0.013	0.362	0.948	0.183	-0.061	0	20.819	0.632	-8.064	0	0	0	0	0	0	0
WT111(DD045F3F1DEA)	3.74	13108	2022-11-30 09:46:01.376	-0.013	0.362	0.948	0.183	-0.061	0	20.819	0.632	-8.064	0	0	0	0	0	0	0
WT111(DD045F3F1DEA)	3.74	13108	2022-11-30 09:46:01.392	-0.013	0.362	0.948	0.183	-0.061	0	20.819	0.632	-8.064	0	0	0	0	0	0	0
WT111(DD045F3F1DEA)	3.74	13108	2022-11-30 09:46:01.392	-0.013	0.362	0.948	0.183	-0.061	0	20.825	0.632	-8.064	0	0	0	0	0	0	0
WT111(DD045F3F1DEA)	3.74	13108	2022-11-30 09:46:01.392	-0.009	0.356	0.947	-0.305	0	0	20.819	0.632	-8.064	0	0	0	0	0	0	0
WT111(DD045F3F1DEA)	3.74	13108	2022-11-30 09:46:01.392	-0.009	0.356	0.947	-0.305	0	0	20.819	0.632	-8.064	0	0	0	0	0	0	0
WT111(DD045F3F1DEA)	3.74	13108	2022-11-30 09:46:01.392	-0.009	0.356	0.947	-0.305	0	0	20.819	0.632	-8.064	0	0	0	0	0	0	0
WT111(DD045F3F1DEA)	3.74	13108	2022-11-30 09:46:01.392	-0.009	0.356	0.947	-0.305	0	0	20.814	0.632	-8.064	0	0	0	0	0	0	0
WT111(DD045F3F1DEA)	3.74	13108	2022-11-30 09:46:01.392	-0.014	0.365	0.949	0	0	0	20.814	0.632	-8.064	0	0	0	0	0	0	0
WT111(DD045F3F1DEA)	3.74	13108	2022-11-30 09:46:01.392	-0.014	0.365	0.949	0	0	0	20.814	0.632	-8.064	0	0	0	0	0	0	0
WT111(DD045F3F1DEA)	3.74	13108	2022-11-30 09:46:01.454	-0.014	0.365	0.949	0	0	0	20.814	0.632	-8.064	0	0	0	0	0	0	0
WT111(DD045F3F1DEA)	3.74	13108	2022-11-30 09:46:01.454	-0.014	0.365	0.949	0	0	0	20.814	0.632	-8.064	0	0	0	0	0	0	0
WT111(DD045F3F1DEA)	3.74	13108	2022-11-30 09:46:01.454	-0.011	0.361	0.944	0.427	0	0	20.819	0.632	-8.064	0	0	0	0	0	0	0
WT111(DD045F3F1DEA)	3.74	13108	2022-11-30 09:46:01.454	-0.011	0.361	0.944	0.427	0	0	20.819	0.632	-8.064	0	0	0	0	0	0	0
WT111(DD045F3F1DEA)	3.74	13108	2022-11-30 09:46:01.454	-0.011	0.361	0.944	0.427	0	0	20.825	0.632	-8.064	0	0	0	0	0	0	0
WT111(DD045F3F1DEA)	3.74	13108	2022-11-30 09:46:01.454	-0.011	0.361	0.944	0.427	0	0	20.825	0.632	-8.064	0	0	0	0	0	0	0
WT111(DD045F3F1DEA)	3.74	13108	2022-11-30 09:46:01.454	-0.012	0.352	0.948	-0.427	0	0	20.825	0.632	-8.064	0	0	0	0	0	0	0
WT111(DD045F3F1DEA)	3.74	13108	2022-11-30 09:46:01.454	-0.012	0.352	0.948	-0.427	0	0	20.819	0.632	-8.064	0	0	0	0	0	0	0
WT111(DD045F3F1DEA)	3.74	13108	2022-11-30 09:46:01.485	-0.012	0.352	0.948	-0.427	0	0	20.819	0.632	-8.064	0	0	0	0	0	0	0
WT111(DD045F3F1DEA)	3.74	13108	2022-11-30 09:46:01.485	-0.012	0.352	0.948	-0.427	0	0	20.814	0.632	-8.064	0	0	0	0	0	0	0
WT111(DD045F3F1DEA)	3.74	13108	2022-11-30 09:46:01.485	-0.011	0.367	0.954	-0.183	0	0	20.814	0.632	-8.064	0	0	0	0	0	0	0
WT111(DD045F3F1DEA)	3.74	13108	2022-11-30 09:46:01.485	-0.011	0.367	0.954	-0.183	0	0	20.814	0.632	-8.064	0	0	0	0	0	0	0
WT111(DD045F3F1DEA)	3.74	13108	2022-11-30 09:46:01.485	-0.011	0.367	0.954	-0.183	0	0	20.814	0.632	-8.064	0	0	0	0	0	0	0
WT111(DD045F3F1DEA)	3.74	13108	2022-11-30 09:46:01.485	-0.011	0.367	0.954	-0.183	0	0	20.814	0.632	-8.064	0	0	0	0	0	0	0
WT111(DD045F3F1DEA)	3.74	13108	2022-11-30 09:46:01.485	-0.012	0.359	0.951	0.305	-0.061	0	20.814	0.632	-8.064	0	0	0	0	0	0	0
WT111(DD045F3F1DEA)	3.74	13108	2022-11-30 09:46:01.485	-0.012	0.359	0.951	0.305	-0.061	0	20.814	0.632	-8.064	0	0	0	0	0	0	0
WT111(DD045F3F1DEA)	3.74	13108	2022-11-30 09:46:01.548	-0.012	0.359	0.951	0.305	-0.061	0	20.819	0.632	-8.064	0	0	0	0	0	0	0
WT111(DD045F3F1DEA)	3.74	13108	2022-11-30 09:46:01.548	-0.012	0.359	0.951	0.305	-0.061	0	20.819	0.632	-8.064	0	0	0	0	0	0	0
WT111(DD045F3F1DEA)	3.74	13108	2022-11-30 09:46:01.548	-0.01	0.369	0.946	0.183	-0.061	0	20.819	0.632	-8.064	0	0	0	0	0	0	0
WT111(DD045F3F1DEA)	3.74	13108	2022-11-30 09:46:01.548	-0.01	0.369	0.946	0.183	-0.061	0	20.819	0.632	-8.069	0	0	0	0	0	0	0
WT111(DD045F3F1DEA)	3.74	13108	2022-11-30 09:46:01.548	-0.01	0.369	0.946	0.183	-0.061	0	20.819	0.632	-8.069	0	0	0	0	0	0	0
WT111(DD045F3F1DEA)	3.74	13108	2022-11-30 09:46:01.548	-0.011	0.355	0.947	-0.427	0	0	20.819	0.632	-8.069	0	0	0	0	0	0	0
WT111(DD045F3F1DEA)	3.74	13108	2022-11-30 09:46:01.548	-0.011	0.355	0.947	-0.427	0	0	20.819	0.632	-8.069	0	0	0	0	0	0	0
WT111(DD045F3F1DEA)	3.74	13108	2022-11-30 09:46:01.548	-0.011	0.355	0.947	-0.427	0	0	20.814	0.632	-8.069	0	0	0	0	0	0	0
WT111(DD045F3F1DEA)	3.74	13108	2022-11-30 09:46:01.610	-0.011	0.355	0.947	-0.427	0	0	20.814	0.632	-8.069	0	0	0	0	0	0	0
WT111(DD045F3F1DEA)	3.74	13108	2022-11-30 09:46:01.610	-0.012	0.353	0.945	0.366	0	0	20.814	0.632	-8.069	0	0	0	0	0	0	0
WT111(DD045F3F1DEA)	3.74	13108	2022-11-30 09:46:01.610	-0.012	0.353	0.945	0.366	0	0	20.814	0.632	-8.069	0	0	0	0	0	0	0
WT111(DD045F3F1DEA)	3.74	13108	2022-11-30 09:46:01.610	-0.012	0.353	0.945	0.366	0	0	20.819	0.632	-8.069	0	0	0	0	0	0	0
WT111(DD045F3F1DEA)	3.74	13108	2022-11-30 09:46:01.610	-0.012	0.353	0.945	0.366	0	0	20.819	0.632	-8.069	0	0	0	0	0	0	0
WT111(DD045F3F1DEA)	3.74	13108	2022-11-30 09:46:01.610	-0.012	0.372	0.948	-0.061	0	0	20.819	0.632	-8.069	0	0	0	0	0	0	0
WT111(DD045F3F1DEA)	3.74	13108	2022-11-30 09:46:01.610	-0.012	0.372	0.948	-0.061	0	0	20.819	0.632	-8.069	0	0	0	0	0	0	0
WT111(DD045F3F1DEA)	3.74	13108	2022-11-30 09:46:01.610	-0.012	0.372	0.948	-0.061	0	0	20.819	0.632	-8.069	0	0	0	0	0	0	0
WT111(DD045F3F1DEA)	3.74	13108	2022-11-30 09:46:01.642	-0.012	0.372	0.948	-0.061	0	0	20.819	0.632	-8.069	0	0	0	0	0	0	0
WT111(DD045F3F1DEA)	3.74	13108	2022-11-30 09:46:01.642	-0.028	0.393	0.834	-1.831	0.061	0	20.808	0.632	-8.069	0	0	0	0	0	0	0
WT111(DD045F3F1DEA)	3.74	13108	2022-11-30 09:46:01.642	-0.028	0.393	0.834	-1.831	0.061	0	20.803	0.632	-8.069	0	0	0	0	0	0	0
WT111(DD045F3F1DEA)	3.74	13108	2022-11-30 09:46:01.642	-0.028	0.393	0.834	-1.831	0.061	0	20.797	0.632	-8.069	0	0	0	0	0	0	0
WT111(DD045F3F1DEA)	3.74	13108	2022-11-30 09:46:01.642	-0.028	0.393	0.834	-1.831	0.061	0	20.786	0.632	-8.069	0	0	0	0	0	0	0
WT111(DD045F3F1DEA)	3.74	13108	2022-11-30 09:46:01.642	0.01	0.314	1.091	-0.061	-0.549	-0.61	20.792	0.632	-8.075	0	0	0	0	0	0	0
WT111(DD045F3F1DEA)	3.74	13108	2022-11-30 09:46:01.642	0.01	0.314	1.091	-0.061	-0.549	-0.61	20.792	0.632	-8.08	0	0	0	0	0	0	0
WT111(DD045F3F1DEA)	3.74	13108	2022-11-30 09:46:01.642	0.01	0.314	1.091	-0.061	-0.549	-0.61	20.792	0.632	-8.086	0	0	0	0	0	0	0
WT111(DD045F3F1DEA)	3.74	13108	2022-11-30 09:46:01.673	0.01	0.314	1.091	-0.061	-0.549	-0.61	20.786	0.626	-8.091	0	0	0	0	0	0	0
WT111(DD045F3F1DEA)	3.74	13108	2022-11-30 09:46:01.673	-0.013	0.366	0.935	1.465	0.305	-0.244	20.797	0.632	-8.091	0	0	0	0	0	0	0
WT111(DD045F3F1DEA)	3.74	13108	2022-11-30 09:46:01.673	-0.013	0.366	0.935	1.465	0.305	-0.244	20.803	0.632	-8.091	0	0	0	0	0	0	0
WT111(DD045F3F1DEA)	3.74	13108	2022-11-30 09:46:01.673	-0.013	0.366	0.935	1.465	0.305	-0.244	20.808	0.632	-8.091	0	0	0	0	0	0	0
WT111(DD045F3F1DEA)	3.74	13108	2022-11-30 09:46:01.673	-0.013	0.366	0.935	1.465	0.305	-0.244	20.814	0.637	-8.091	0	0	0	0	0	0	0
WT111(DD045F3F1DEA)	3.74	13108	2022-11-30 09:46:01.673	-0.015	0.377	0.945	-0.244	0	0	20.814	0.637	-8.097	0	0	0	0	0	0	0
WT111(DD045F3F1DEA)	3.74	13108	2022-11-30 09:46:01.673	-0.015	0.377	0.945	-0.244	0	0	20.814	0.637	-8.097	0	0	0	0	0	0	0
WT111(DD045F3F1DEA)	3.74	13108	2022-11-30 09:46:01.673	-0.015	0.377	0.945	-0.244	0	0	20.808	0.637	-8.097	0	0	0	0	0	0	0
WT111(DD045F3F1DEA)	3.74	13108	2022-11-30 09:46:01.720	-0.015	0.377	0.945	-0.244	0	0	20.808	0.637	-8.097	0	0	0	0	0	0	0
WT111(DD045F3F1DEA)	3.74	13108	2022-11-30 09:46:01.720	-0.008	0.324	0.944	0.427	-0.061	0	20.814	0.637	-8.097	0	0	0	0	0	0	0
WT111(DD045F3F1DEA)	3.74	13108	2022-11-30 09:46:01.720	-0.008	0.324	0.944	0.427	-0.061	0	20.814	0.637	-8.097	0	0	0	0	0	0	0
WT111(DD045F3F1DEA)	3.74	13108	2022-11-30 09:46:01.720	-0.008	0.324	0.944	0.427	-0.061	0	20.814	0.632	-8.097	0	0	0	0	0	0	0
WT111(DD045F3F1DEA)	3.74	13108	2022-11-30 09:46:01.720	-0.008	0.324	0.944	0.427	-0.061	0	20.814	0.632	-8.097	0	0	0	0	0	0	0
WT111(DD045F3F1DEA)	3.74	13108	2022-11-30 09:46:01.720	-0.014	0.395	0.954	-0.183	0	0	20.814	0.632	-8.097	0	0	0	0	0	0	0
WT111(DD045F3F1DEA)	3.74	13108	2022-11-30 09:46:01.720	-0.014	0.395	0.954	-0.183	0	0	20.814	0.632	-8.097	0	0	0	0	0	0	0
WT111(DD045F3F1DEA)	3.74	13108	2022-11-30 09:46:01.720	-0.014	0.395	0.954	-0.183	0	0	20.814	0.632	-8.097	0	0	0	0	0	0	0
WT111(DD045F3F1DEA)	3.74	13108	2022-11-30 09:46:01.751	-0.014	0.395	0.954	-0.183	0	0	20.814	0.632	-8.097	0	0	0	0	0	0	0
WT111(DD045F3F1DEA)	3.74	13108	2022-11-30 09:46:01.766	-0.009	0.331	0.947	-0.305	0	-0.061	20.808	0.632	-8.102	0	0	0	0	0	0	0
WT111(DD045F3F1DEA)	3.74	13108	2022-11-30 09:46:01.766	-0.009	0.331	0.947	-0.305	0	-0.061	20.808	0.632	-8.102	0	0	0	0	0	0	0
WT111(DD045F3F1DEA)	3.74	13108	2022-11-30 09:46:01.766	-0.009	0.331	0.947	-0.305	0	-0.061	20.808	0.632	-8.102	0	0	0	0	0	0	0
WT111(DD045F3F1DEA)	3.74	13108	2022-11-30 09:46:01.766	-0.009	0.331	0.947	-0.305	0	-0.061	20.803	0.637	-8.102	0	0	0	0	0	0	0
WT111(DD045F3F1DEA)	3.74	13108	2022-11-30 09:46:01.766	-0.013	0.381	0.955	0.61	0	0.061	20.808	0.632	-8.102	0	0	0	0	0	0	0
WT111(DD045F3F1DEA)	3.74	13108	2022-11-30 09:46:01.766	-0.013	0.381	0.955	0.61	0	0.061	20.808	0.632	-8.102	0	0	0	0	0	0	0
WT111(DD045F3F1DEA)	3.74	13108	2022-11-30 09:46:01.766	-0.013	0.381	0.955	0.61	0	0.061	20.814	0.632	-8.102	0	0	0	0	0	0	0
WT111(DD045F3F1DEA)	3.74	13108	2022-11-30 09:46:01.782	-0.013	0.381	0.955	0.61	0	0.061	20.814	0.632	-8.102	0	0	0	0	0	0	0
WT111(DD045F3F1DEA)	3.74	13108	2022-11-30 09:46:01.782	-0.011	0.356	0.945	-0.427	0	0	20.814	0.632	-8.102	0	0	0	0	0	0	0
WT111(DD045F3F1DEA)	3.74	13108	2022-11-30 09:46:01.782	-0.011	0.356	0.945	-0.427	0	0	20.808	0.632	-8.102	0	0	0	0	0	0	0
WT111(DD045F3F1DEA)	3.74	13108	2022-11-30 09:46:01.782	-0.011	0.356	0.945	-0.427	0	0	20.808	0.632	-8.102	0	0	0	0	0	0	0
WT111(DD045F3F1DEA)	3.74	13108	2022-11-30 09:46:01.782	-0.011	0.356	0.945	-0.427	0	0	20.808	0.632	-8.108	0	0	0	0	0	0	0
WT111(DD045F3F1DEA)	3.74	13108	2022-11-30 09:46:01.782	-0.011	0.354	0.946	0.183	0	0	20.808	0.632	-8.108	0	0	0	0	0	0	0
WT111(DD045F3F1DEA)	3.74	13108	2022-11-30 09:46:01.782	-0.011	0.354	0.946	0.183	0	0	20.808	0.632	-8.108	0	0	0	0	0	0	0
WT111(DD045F3F1DEA)	3.74	13108	2022-11-30 09:46:01.782	-0.011	0.354	0.946	0.183	0	0	20.808	0.632	-8.108	0	0	0	0	0	0	0
WT111(DD045F3F1DEA)	3.74	13108	2022-11-30 09:46:01.813	-0.011	0.354	0.946	0.183	0	0	20.808	0.632	-8.108	0	0	0	0	0	0	0
WT111(DD045F3F1DEA)	3.74	13108	2022-11-30 09:46:01.813	-0.011	0.37	0.951	0.061	0	0	20.808	0.632	-8.108	0	0	0	0	0	0	0
WT111(DD045F3F1DEA)	3.74	13108	2022-11-30 09:46:01.813	-0.011	0.37	0.951	0.061	0	0	20.808	0.632	-8.108	0	0	0	0	0	0	0
WT111(DD045F3F1DEA)	3.74	13108	2022-11-30 09:46:01.813	-0.011	0.37	0.951	0.061	0	0	20.808	0.632	-8.113	0	0	0	0	0	0	0
WT111(DD045F3F1DEA)	3.74	13108	2022-11-30 09:46:01.813	-0.011	0.37	0.951	0.061	0	0	20.808	0.632	-8.113	0	0	0	0	0	0	0
WT111(DD045F3F1DEA)	3.74	13108	2022-11-30 09:46:01.813	-0.012	0.363	0.951	-0.488	0	0	20.808	0.632	-8.113	0	0	0	0	0	0	0
WT111(DD045F3F1DEA)	3.74	13108	2022-11-30 09:46:01.813	-0.012	0.363	0.951	-0.488	0	0	20.803	0.632	-8.113	0	0	0	0	0	0	0
WT111(DD045F3F1DEA)	3.74	13108	2022-11-30 09:46:01.813	-0.012	0.363	0.951	-0.488	0	0	20.803	0.632	-8.113	0	0	0	0	0	0	0
WT111(DD045F3F1DEA)	3.74	13108	2022-11-30 09:46:01.845	-0.012	0.363	0.951	-0.488	0	0	20.803	0.632	-8.113	0	0	0	0	0	0	0
WT111(DD045F3F1DEA)	3.74	13108	2022-11-30 09:46:01.845	-0.013	0.348	0.945	0.549	0	0.061	20.803	0.632	-8.113	0	0	0	0	0	0	0
WT111(DD045F3F1DEA)	3.74	13108	2022-11-30 09:46:01.845	-0.013	0.348	0.945	0.549	0	0.061	20.808	0.632	-8.113	0	0	0	0	0	0	0
WT111(DD045F3F1DEA)	3.74	13108	2022-11-30 09:46:01.845	-0.013	0.348	0.945	0.549	0	0.061	20.808	0.632	-8.119	0	0	0	0	0	0	0
WT111(DD045F3F1DEA)	3.74	13108	2022-11-30 09:46:01.845	-0.013	0.348	0.945	0.549	0	0.061	20.814	0.632	-8.119	0	0	0	0	0	0	0
WT111(DD045F3F1DEA)	3.74	13108	2022-11-30 09:46:01.845	-0.01	0.372	0.949	-0.366	-0.061	0	20.808	0.632	-8.119	0	0	0	0	0	0	0
WT111(DD045F3F1DEA)	3.74	13108	2022-11-30 09:46:01.845	-0.01	0.372	0.949	-0.366	-0.061	0	20.808	0.632	-8.119	0	0	0	0	0	0	0
WT111(DD045F3F1DEA)	3.74	13108	2022-11-30 09:46:01.845	-0.01	0.372	0.949	-0.366	-0.061	0	20.808	0.632	-8.119	0	0	0	0	0	0	0
WT111(DD045F3F1DEA)	3.74	13108	2022-11-30 09:46:01.907	-0.01	0.372	0.949	-0.366	-0.061	0	20.803	0.632	-8.119	0	0	0	0	0	0	0
WT111(DD045F3F1DEA)	3.74	13108	2022-11-30 09:46:01.907	-0.013	0.346	0.948	0.366	0	0	20.808	0.632	-8.119	0	0	0	0	0	0	0
WT111(DD045F3F1DEA)	3.74	13108	2022-11-30 09:46:01.907	-0.013	0.346	0.948	0.366	0	0	20.808	0.632	-8.124	0	0	0	0	0	0	0
WT111(DD045F3F1DEA)	3.74	13108	2022-11-30 09:46:01.907	-0.013	0.346	0.948	0.366	0	0	20.808	0.632	-8.124	0	0	0	0	0	0	0
WT111(DD045F3F1DEA)	3.74	13108	2022-11-30 09:46:01.907	-0.013	0.346	0.948	0.366	0	0	20.808	0.632	-8.124	0	0	0	0	0	0	0
WT111(DD045F3F1DEA)	3.74	13108	2022-11-30 09:46:01.907	-0.01	0.376	0.951	-0.183	0	0	20.808	0.632	-8.124	0	0	0	0	0	0	0
WT111(DD045F3F1DEA)	3.74	13108	2022-11-30 09:46:01.907	-0.01	0.376	0.951	-0.183	0	0	20.808	0.632	-8.124	0	0	0	0	0	0	0
WT111(DD045F3F1DEA)	3.74	13108	2022-11-30 09:46:01.907	-0.01	0.376	0.951	-0.183	0	0	20.808	0.632	-8.124	0	0	0	0	0	0	0
WT111(DD045F3F1DEA)	3.74	13108	2022-11-30 09:46:01.938	-0.01	0.376	0.951	-0.183	0	0	20.808	0.632	-8.124	0	0	0	0	0	0	0
WT111(DD045F3F1DEA)	3.74	13108	2022-11-30 09:46:01.938	-0.01	0.352	0.946	0	0	0	20.808	0.632	-8.124	0	0	0	0	0	0	0
WT111(DD045F3F1DEA)	3.74	13108	2022-11-30 09:46:01.938	-0.01	0.352	0.946	0	0	0	20.808	0.632	-8.124	0	0	0	0	0	0	0
WT111(DD045F3F1DEA)	3.74	13108	2022-11-30 09:46:01.938	-0.01	0.352	0.946	0	0	0	20.808	0.632	-8.124	0	0	0	0	0	0	0
WT111(DD045F3F1DEA)	3.74	13108	2022-11-30 09:46:01.938	-0.01	0.352	0.946	0	0	0	20.808	0.632	-8.124	0	0	0	0	0	0	0
WT111(DD045F3F1DEA)	3.74	13108	2022-11-30 09:46:01.938	-0.013	0.362	0.953	0.122	-0.061	0	20.808	0.632	-8.124	0	0	0	0	0	0	0
WT111(DD045F3F1DEA)	3.74	13108	2022-11-30 09:46:01.938	-0.013	0.362	0.953	0.122	-0.061	0	20.808	0.632	-8.124	0	0	0	0	0	0	0
WT111(DD045F3F1DEA)	3.74	13108	2022-11-30 09:46:01.938	-0.013	0.362	0.953	0.122	-0.061	0	20.808	0.632	-8.124	0	0	0	0	0	0	0
WT111(DD045F3F1DEA)	3.74	13108	2022-11-30 09:46:01.970	-0.013	0.362	0.953	0.122	-0.061	0	20.808	0.632	-8.13	0	0	0	0	0	0	0
WT111(DD045F3F1DEA)	3.74	13108	2022-11-30 09:46:01.970	-0.01	0.369	0.95	-0.061	0	0	20.808	0.632	-8.13	0	0	0	0	0	0	0
WT111(DD045F3F1DEA)	3.74	13108	2022-11-30 09:46:01.970	-0.01	0.369	0.95	-0.061	0	0	20.808	0.632	-8.13	0	0	0	0	0	0	0
WT111(DD045F3F1DEA)	3.74	13108	2022-11-30 09:46:01.970	-0.01	0.369	0.95	-0.061	0	0	20.808	0.632	-8.13	0	0	0	0	0	0	0
WT111(DD045F3F1DEA)	3.74	13108	2022-11-30 09:46:01.970	-0.01	0.369	0.95	-0.061	0	0	20.808	0.632	-8.13	0	0	0	0	0	0	0
WT111(DD045F3F1DEA)	3.74	13108	2022-11-30 09:46:01.970	-0.012	0.343	0.945	-0.244	0	0	20.808	0.632	-8.13	0	0	0	0	0	0	0
WT111(DD045F3F1DEA)	3.74	13108	2022-11-30 09:46:01.970	-0.012	0.343	0.945	-0.244	0	0	20.808	0.632	-8.13	0	0	0	0	0	0	0
WT111(DD045F3F1DEA)	3.74	13108	2022-11-30 09:46:01.970	-0.012	0.343	0.945	-0.244	0	0	20.803	0.632	-8.13	0	0	0	0	0	0	0
WT111(DD045F3F1DEA)	3.74	13108	2022-11-30 09:46:02.001	-0.012	0.343	0.945	-0.244	0	0	20.803	0.632	-8.135	0	0	0	0	0	0	0
WT111(DD045F3F1DEA)	3.74	13108	2022-11-30 09:46:02.001	-0.011	0.37	0.951	0.366	0	0	20.803	0.632	-8.135	0	0	0	0	0	0	0
WT111(DD045F3F1DEA)	3.74	13108	2022-11-30 09:46:02.001	-0.011	0.37	0.951	0.366	0	0	20.808	0.632	-8.135	0	0	0	0	0	0	0
WT111(DD045F3F1DEA)	3.74	13108	2022-11-30 09:46:02.001	-0.011	0.37	0.951	0.366	0	0	20.808	0.632	-8.135	0	0	0	0	0	0	0
WT111(DD045F3F1DEA)	3.74	13108	2022-11-30 09:46:02.001	-0.011	0.37	0.951	0.366	0	0	20.808	0.632	-8.135	0	0	0	0	0	0	0
WT111(DD045F3F1DEA)	3.74	13108	2022-11-30 09:46:02.001	-0.012	0.357	0.947	-0.427	0	0	20.808	0.632	-8.135	0	0	0	0	0	0	0
WT111(DD045F3F1DEA)	3.74	13108	2022-11-30 09:46:02.001	-0.012	0.357	0.947	-0.427	0	0	20.808	0.632	-8.135	0	0	0	0	0	0	0
WT111(DD045F3F1DEA)	3.74	13108	2022-11-30 09:46:02.001	-0.012	0.357	0.947	-0.427	0	0	20.803	0.632	-8.135	0	0	0	0	0	0	0
WT111(DD045F3F1DEA)	3.74	13108	2022-11-30 09:46:02.064	-0.011	0.365	0.949	0.488	0	0	20.808	0.632	-8.141	0	0	0	0	0	0	0
WT111(DD045F3F1DEA)	3.74	13108	2022-11-30 09:46:02.064	-0.011	0.365	0.949	0.488	0	0	20.808	0.632	-8.141	0	0	0	0	0	0	0
WT111(DD045F3F1DEA)	3.74	13108	2022-11-30 09:46:02.064	-0.011	0.365	0.949	0.488	0	0	20.808	0.632	-8.141	0	0	0	0	0	0	0
WT111(DD045F3F1DEA)	3.74	13108	2022-11-30 09:46:02.064	-0.011	0.365	0.949	0.488	0	0	20.814	0.632	-8.141	0	0	0	0	0	0	0
WT111(DD045F3F1DEA)	3.74	13108	2022-11-30 09:46:02.064	-0.012	0.362	0.948	-0.305	0	0.061	20.814	0.632	-8.141	0	0	0	0	0	0	0
WT111(DD045F3F1DEA)	3.74	13108	2022-11-30 09:46:02.064	-0.012	0.362	0.948	-0.305	0	0.061	20.808	0.632	-8.141	0	0	0	0	0	0	0
WT111(DD045F3F1DEA)	3.74	13108	2022-11-30 09:46:02.064	-0.012	0.362	0.948	-0.305	0	0.061	20.808	0.632	-8.141	0	0	0	0	0	0	0
WT111(DD045F3F1DEA)	3.74	13108	2022-11-30 09:46:02.064	-0.012	0.362	0.948	-0.305	0	0.061	20.808	0.632	-8.141	0	0	0	0	0	0	0
WT111(DD045F3F1DEA)	3.74	13108	2022-11-30 09:46:02.110	-0.013	0.352	0.948	0.122	0	0	20.808	0.632	-8.141	0	0	0	0	0	0	0
WT111(DD045F3F1DEA)	3.74	13108	2022-11-30 09:46:02.110	-0.013	0.352	0.948	0.122	0	0	20.808	0.632	-8.141	0	0	0	0	0	0	0
WT111(DD045F3F1DEA)	3.74	13108	2022-11-30 09:46:02.110	-0.013	0.352	0.948	0.122	0	0	20.808	0.632	-8.141	0	0	0	0	0	0	0
WT111(DD045F3F1DEA)	3.74	13108	2022-11-30 09:46:02.110	-0.013	0.352	0.948	0.122	0	0	20.808	0.632	-8.146	0	0	0	0	0	0	0
WT111(DD045F3F1DEA)	3.74	13108	2022-11-30 09:46:02.110	-0.011	0.374	0.949	0.122	0	0	20.808	0.632	-8.146	0	0	0	0	0	0	0
WT111(DD045F3F1DEA)	3.74	13108	2022-11-30 09:46:02.110	-0.011	0.374	0.949	0.122	0	0	20.808	0.632	-8.146	0	0	0	0	0	0	0
WT111(DD045F3F1DEA)	3.74	13108	2022-11-30 09:46:02.110	-0.011	0.374	0.949	0.122	0	0	20.814	0.632	-8.146	0	0	0	0	0	0	0
WT111(DD045F3F1DEA)	3.74	13108	2022-11-30 09:46:02.126	-0.011	0.374	0.949	0.122	0	0	20.814	0.632	-8.146	0	0	0	0	0	0	0
WT111(DD045F3F1DEA)	3.74	13108	2022-11-30 09:46:02.142	-0.01	0.355	0.954	-0.122	0	0	20.814	0.632	-8.146	0	0	0	0	0	0	0

## Sheet: 3.5kg
设备名称	电压	版本	片上时间	加速度X(g)	加速度Y(g)	加速度Z(g)	角速度X(°/s)	角速度Y(°/s)	角速度Z(°/s)	角度X(°)	角度Y(°)	角度Z(°)	磁场X	磁场Y	磁场Z	四元数0	四元数1	四元数2	四元数3	状态
WT111(DD045F3F1DEA)	3.82	13108	2022-11-30 09:27:17.812	-0.012	0.355	0.948	-0.244	0	0	20.374	0.621	-8.531	0	0	0	0	0	0	0
WT111(DD045F3F1DEA)	3.82	13108	2022-11-30 09:27:17.812	-0.012	0.348	0.95	0.183	0	0	20.374	0.621	-8.531	0	0	0	0	0	0	0
WT111(DD045F3F1DEA)	3.82	13108	2022-11-30 09:27:17.812	-0.012	0.348	0.95	0.183	0	0	20.374	0.621	-8.531	0	0	0	0	0	0	0
WT111(DD045F3F1DEA)	3.82	13108	2022-11-30 09:27:17.812	-0.012	0.348	0.95	0.183	0	0	20.374	0.621	-8.531	0	0	0	0	0	0	0
WT111(DD045F3F1DEA)	3.82	13108	2022-11-30 09:27:17.812	-0.009	0.362	0.952	-0.183	0	0	20.374	0.621	-8.531	0	0	0	0	0	0	0
WT111(DD045F3F1DEA)	3.82	13108	2022-11-30 09:27:17.812	-0.009	0.362	0.952	-0.183	0	0	20.374	0.621	-8.531	0	0	0	0	0	0	0
WT111(DD045F3F1DEA)	3.82	13108	2022-11-30 09:27:17.843	-0.009	0.362	0.952	-0.183	0	0	20.374	0.621	-8.531	0	0	0	0	0	0	0
WT111(DD045F3F1DEA)	3.82	13108	2022-11-30 09:27:17.843	-0.009	0.362	0.952	-0.183	0	0	20.374	0.621	-8.531	0	0	0	0	0	0	0
WT111(DD045F3F1DEA)	3.82	13108	2022-11-30 09:27:17.843	-0.012	0.358	0.954	0	0	0	20.374	0.621	-8.531	0	0	0	0	0	0	0
WT111(DD045F3F1DEA)	3.82	13108	2022-11-30 09:27:17.843	-0.012	0.358	0.954	0	0	0	20.374	0.621	-8.536	0	0	0	0	0	0	0
WT111(DD045F3F1DEA)	3.82	13108	2022-11-30 09:27:17.843	-0.012	0.358	0.954	0	0	0	20.374	0.621	-8.536	0	0	0	0	0	0	0
WT111(DD045F3F1DEA)	3.82	13108	2022-11-30 09:27:17.843	-0.012	0.358	0.954	0	0	0	20.374	0.621	-8.536	0	0	0	0	0	0	0
WT111(DD045F3F1DEA)	3.82	13108	2022-11-30 09:27:17.843	-0.012	0.357	0.952	0	0	0	20.374	0.621	-8.536	0	0	0	0	0	0	0
WT111(DD045F3F1DEA)	3.82	13108	2022-11-30 09:27:17.843	-0.012	0.357	0.952	0	0	0	20.374	0.621	-8.536	0	0	0	0	0	0	0
WT111(DD045F3F1DEA)	3.82	13108	2022-11-30 09:27:17.875	-0.012	0.357	0.952	0	0	0	20.374	0.621	-8.536	0	0	0	0	0	0	0
WT111(DD045F3F1DEA)	3.82	13108	2022-11-30 09:27:17.875	-0.012	0.357	0.952	0	0	0	20.374	0.621	-8.536	0	0	0	0	0	0	0
WT111(DD045F3F1DEA)	3.82	13108	2022-11-30 09:27:17.875	-0.011	0.348	0.942	-0.183	0	0	20.374	0.621	-8.536	0	0	0	0	0	0	0
WT111(DD045F3F1DEA)	3.82	13108	2022-11-30 09:27:17.875	-0.011	0.348	0.942	-0.183	0	0	20.374	0.621	-8.536	0	0	0	0	0	0	0
WT111(DD045F3F1DEA)	3.82	13108	2022-11-30 09:27:17.875	-0.011	0.348	0.942	-0.183	0	0	20.374	0.621	-8.536	0	0	0	0	0	0	0
WT111(DD045F3F1DEA)	3.82	13108	2022-11-30 09:27:17.875	-0.011	0.348	0.942	-0.183	0	0	20.374	0.621	-8.536	0	0	0	0	0	0	0
WT111(DD045F3F1DEA)	3.82	13108	2022-11-30 09:27:17.875	-0.013	0.356	0.956	-0.183	0	0	20.374	0.621	-8.542	0	0	0	0	0	0	0
WT111(DD045F3F1DEA)	3.82	13108	2022-11-30 09:27:17.875	-0.013	0.356	0.956	-0.183	0	0	20.374	0.621	-8.542	0	0	0	0	0	0	0
WT111(DD045F3F1DEA)	3.82	13108	2022-11-30 09:27:17.906	-0.013	0.356	0.956	-0.183	0	0	20.374	0.621	-8.542	0	0	0	0	0	0	0
WT111(DD045F3F1DEA)	3.82	13108	2022-11-30 09:27:17.906	-0.013	0.356	0.956	-0.183	0	0	20.369	0.621	-8.542	0	0	0	0	0	0	0
WT111(DD045F3F1DEA)	3.82	13108	2022-11-30 09:27:17.906	-0.013	0.354	0.943	-0.488	0	0	20.374	0.621	-8.542	0	0	0	0	0	0	0
WT111(DD045F3F1DEA)	3.82	13108	2022-11-30 09:27:17.906	-0.013	0.354	0.943	-0.488	0	0	20.374	0.621	-8.542	0	0	0	0	0	0	0
WT111(DD045F3F1DEA)	3.82	13108	2022-11-30 09:27:17.937	-0.013	0.354	0.943	-0.488	0	0	20.369	0.621	-8.542	0	0	0	0	0	0	0
WT111(DD045F3F1DEA)	3.82	13108	2022-11-30 09:27:17.937	-0.013	0.354	0.943	-0.488	0	0	20.369	0.621	-8.547	0	0	0	0	0	0	0
WT111(DD045F3F1DEA)	3.82	13108	2022-11-30 09:27:17.937	-0.011	0.354	0.954	-0.061	0	0	20.369	0.621	-8.547	0	0	0	0	0	0	0
WT111(DD045F3F1DEA)	3.82	13108	2022-11-30 09:27:17.937	-0.011	0.354	0.954	-0.061	0	0	20.369	0.621	-8.547	0	0	0	0	0	0	0
WT111(DD045F3F1DEA)	3.82	13108	2022-11-30 09:27:17.937	-0.011	0.354	0.954	-0.061	0	0	20.369	0.621	-8.547	0	0	0	0	0	0	0
WT111(DD045F3F1DEA)	3.82	13108	2022-11-30 09:27:17.937	-0.011	0.354	0.954	-0.061	0	0	20.369	0.621	-8.547	0	0	0	0	0	0	0
WT111(DD045F3F1DEA)	3.82	13108	2022-11-30 09:27:17.937	-0.012	0.349	0.951	0.122	0	0	20.369	0.621	-8.547	0	0	0	0	0	0	0
WT111(DD045F3F1DEA)	3.82	13108	2022-11-30 09:27:17.937	-0.012	0.349	0.951	0.122	0	0	20.369	0.621	-8.547	0	0	0	0	0	0	0
WT111(DD045F3F1DEA)	3.82	13108	2022-11-30 09:27:17.984	-0.012	0.349	0.951	0.122	0	0	20.374	0.621	-8.547	0	0	0	0	0	0	0
WT111(DD045F3F1DEA)	3.82	13108	2022-11-30 09:27:17.984	-0.012	0.349	0.951	0.122	0	0	20.374	0.621	-8.547	0	0	0	0	0	0	0
WT111(DD045F3F1DEA)	3.82	13108	2022-11-30 09:27:17.984	-0.011	0.351	0.945	0.061	0	0	20.374	0.621	-8.547	0	0	0	0	0	0	0
WT111(DD045F3F1DEA)	3.82	13108	2022-11-30 09:27:17.984	-0.011	0.351	0.945	0.061	0	0	20.374	0.621	-8.547	0	0	0	0	0	0	0
WT111(DD045F3F1DEA)	3.82	13108	2022-11-30 09:27:17.984	-0.011	0.351	0.945	0.061	0	0	20.374	0.621	-8.553	0	0	0	0	0	0	0
WT111(DD045F3F1DEA)	3.82	13108	2022-11-30 09:27:17.984	-0.011	0.351	0.945	0.061	0	0	20.374	0.621	-8.553	0	0	0	0	0	0	0
WT111(DD045F3F1DEA)	3.82	13108	2022-11-30 09:27:17.984	-0.01	0.365	0.958	-0.183	0	0	20.374	0.621	-8.553	0	0	0	0	0	0	0
WT111(DD045F3F1DEA)	3.82	13108	2022-11-30 09:27:17.984	-0.01	0.365	0.958	-0.183	0	0	20.374	0.621	-8.553	0	0	0	0	0	0	0
WT111(DD045F3F1DEA)	3.82	13108	2022-11-30 09:27:18.015	-0.01	0.365	0.958	-0.183	0	0	20.374	0.621	-8.553	0	0	0	0	0	0	0
WT111(DD045F3F1DEA)	3.82	13108	2022-11-30 09:27:18.015	-0.01	0.365	0.958	-0.183	0	0	20.369	0.621	-8.553	0	0	0	0	0	0	0
WT111(DD045F3F1DEA)	3.82	13108	2022-11-30 09:27:18.015	-0.013	0.353	0.954	-0.183	0	0	20.369	0.621	-8.553	0	0	0	0	0	0	0
WT111(DD045F3F1DEA)	3.82	13108	2022-11-30 09:27:18.015	-0.013	0.353	0.954	-0.183	0	0	20.369	0.621	-8.553	0	0	0	0	0	0	0
WT111(DD045F3F1DEA)	3.82	13108	2022-11-30 09:27:18.015	-0.013	0.353	0.954	-0.183	0	0	20.369	0.621	-8.553	0	0	0	0	0	0	0
WT111(DD045F3F1DEA)	3.82	13108	2022-11-30 09:27:18.015	-0.013	0.353	0.954	-0.183	0	0	20.369	0.621	-8.553	0	0	0	0	0	0	0
WT111(DD045F3F1DEA)	3.82	13108	2022-11-30 09:27:18.046	-0.011	0.353	0.95	0	0	0	20.374	0.621	-8.558	0	0	0	0	0	0	0
WT111(DD045F3F1DEA)	3.82	13108	2022-11-30 09:27:18.046	-0.011	0.353	0.95	0	0	0	20.374	0.621	-8.558	0	0	0	0	0	0	0
WT111(DD045F3F1DEA)	3.82	13108	2022-11-30 09:27:18.046	-0.011	0.353	0.95	0	0	0	20.374	0.621	-8.558	0	0	0	0	0	0	0
WT111(DD045F3F1DEA)	3.82	13108	2022-11-30 09:27:18.046	-0.011	0.353	0.95	0	0	0	20.374	0.621	-8.558	0	0	0	0	0	0	0
WT111(DD045F3F1DEA)	3.82	13108	2022-11-30 09:27:18.109	-0.009	0.356	0.954	0	0	0	20.369	0.621	-8.564	0	0	0	0	0	0	0
WT111(DD045F3F1DEA)	3.82	13108	2022-11-30 09:27:18.109	-0.009	0.356	0.954	0	0	0	20.369	0.621	-8.564	0	0	0	0	0	0	0
WT111(DD045F3F1DEA)	3.82	13108	2022-11-30 09:27:18.109	-0.009	0.356	0.954	0	0	0	20.369	0.621	-8.564	0	0	0	0	0	0	0
WT111(DD045F3F1DEA)	3.82	13108	2022-11-30 09:27:18.109	-0.009	0.356	0.954	0	0	0	20.369	0.621	-8.564	0	0	0	0	0	0	0
WT111(DD045F3F1DEA)	3.82	13108	2022-11-30 09:27:18.109	-0.013	0.355	0.95	-0.061	0	0	20.369	0.621	-8.564	0	0	0	0	0	0	0
WT111(DD045F3F1DEA)	3.82	13108	2022-11-30 09:27:18.109	-0.013	0.355	0.95	-0.061	0	0	20.369	0.621	-8.569	0	0	0	0	0	0	0
WT111(DD045F3F1DEA)	3.82	13108	2022-11-30 09:27:18.140	-0.013	0.355	0.95	-0.061	0	0	20.369	0.621	-8.569	0	0	0	0	0	0	0
WT111(DD045F3F1DEA)	3.82	13108	2022-11-30 09:27:18.140	-0.013	0.355	0.95	-0.061	0	0	20.369	0.621	-8.569	0	0	0	0	0	0	0
WT111(DD045F3F1DEA)	3.82	13108	2022-11-30 09:27:18.140	-0.01	0.353	0.951	-0.183	0	0	20.369	0.621	-8.569	0	0	0	0	0	0	0
WT111(DD045F3F1DEA)	3.82	13108	2022-11-30 09:27:18.140	-0.01	0.353	0.951	-0.183	0	0	20.369	0.621	-8.569	0	0	0	0	0	0	0
WT111(DD045F3F1DEA)	3.82	13108	2022-11-30 09:27:18.140	-0.01	0.353	0.951	-0.183	0	0	20.369	0.621	-8.569	0	0	0	0	0	0	0
WT111(DD045F3F1DEA)	3.82	13108	2022-11-30 09:27:18.140	-0.01	0.353	0.951	-0.183	0	0	20.369	0.621	-8.569	0	0	0	0	0	0	0
WT111(DD045F3F1DEA)	3.82	13108	2022-11-30 09:27:18.140	-0.012	0.36	0.95	0.183	0	0	20.369	0.621	-8.569	0	0	0	0	0	0	0
WT111(DD045F3F1DEA)	3.82	13108	2022-11-30 09:27:18.140	-0.012	0.36	0.95	0.183	0	0	20.369	0.621	-8.569	0	0	0	0	0	0	0
WT111(DD045F3F1DEA)	3.82	13108	2022-11-30 09:27:18.171	-0.012	0.36	0.95	0.183	0	0	20.369	0.621	-8.569	0	0	0	0	0	0	0
WT111(DD045F3F1DEA)	3.82	13108	2022-11-30 09:27:18.171	-0.012	0.36	0.95	0.183	0	0	20.374	0.621	-8.569	0	0	0	0	0	0	0
WT111(DD045F3F1DEA)	3.82	13108	2022-11-30 09:27:18.171	-0.013	0.344	0.951	-0.244	0	0	20.369	0.621	-8.569	0	0	0	0	0	0	0
WT111(DD045F3F1DEA)	3.82	13108	2022-11-30 09:27:18.171	-0.013	0.344	0.951	-0.244	0	0	20.369	0.621	-8.569	0	0	0	0	0	0	0
WT111(DD045F3F1DEA)	3.82	13108	2022-11-30 09:27:18.171	-0.013	0.344	0.951	-0.244	0	0	20.369	0.621	-8.569	0	0	0	0	0	0	0
WT111(DD045F3F1DEA)	3.82	13108	2022-11-30 09:27:18.171	-0.013	0.344	0.951	-0.244	0	0	20.369	0.621	-8.575	0	0	0	0	0	0	0
WT111(DD045F3F1DEA)	3.82	13108	2022-11-30 09:27:18.171	-0.012	0.361	0.951	0.122	0	0	20.369	0.621	-8.575	0	0	0	0	0	0	0
WT111(DD045F3F1DEA)	3.82	13108	2022-11-30 09:27:18.171	-0.012	0.361	0.951	0.122	0	0	20.369	0.621	-8.575	0	0	0	0	0	0	0
WT111(DD045F3F1DEA)	3.82	13108	2022-11-30 09:27:18.203	-0.012	0.361	0.951	0.122	0	0	20.369	0.621	-8.575	0	0	0	0	0	0	0
WT111(DD045F3F1DEA)	3.82	13108	2022-11-30 09:27:18.203	-0.012	0.361	0.951	0.122	0	0	20.369	0.621	-8.575	0	0	0	0	0	0	0
WT111(DD045F3F1DEA)	3.82	13108	2022-11-30 09:27:18.203	-0.012	0.357	0.952	-0.122	0	0	20.369	0.621	-8.575	0	0	0	0	0	0	0
WT111(DD045F3F1DEA)	3.82	13108	2022-11-30 09:27:18.203	-0.012	0.357	0.952	-0.122	0	0	20.369	0.621	-8.575	0	0	0	0	0	0	0
WT111(DD045F3F1DEA)	3.82	13108	2022-11-30 09:27:18.203	-0.012	0.357	0.952	-0.122	0	0	20.369	0.621	-8.575	0	0	0	0	0	0	0
WT111(DD045F3F1DEA)	3.82	13108	2022-11-30 09:27:18.203	-0.012	0.357	0.952	-0.122	0	0	20.369	0.621	-8.575	0	0	0	0	0	0	0
WT111(DD045F3F1DEA)	3.82	13108	2022-11-30 09:27:18.203	-0.009	0.355	0.953	-0.061	0	0	20.369	0.621	-8.575	0	0	0	0	0	0	0
WT111(DD045F3F1DEA)	3.82	13108	2022-11-30 09:27:18.203	-0.009	0.355	0.953	-0.061	0	0	20.369	0.621	-8.575	0	0	0	0	0	0	0
WT111(DD045F3F1DEA)	3.82	13108	2022-11-30 09:27:18.234	-0.009	0.355	0.953	-0.061	0	0	20.369	0.621	-8.575	0	0	0	0	0	0	0
WT111(DD045F3F1DEA)	3.82	13108	2022-11-30 09:27:18.234	-0.009	0.355	0.953	-0.061	0	0	20.369	0.621	-8.575	0	0	0	0	0	0	0
WT111(DD045F3F1DEA)	3.82	13108	2022-11-30 09:27:18.234	-0.012	0.36	0.954	-0.061	0	0	20.369	0.621	-8.575	0	0	0	0	0	0	0
WT111(DD045F3F1DEA)	3.82	13108	2022-11-30 09:27:18.234	-0.012	0.36	0.954	-0.061	0	0	20.369	0.621	-8.58	0	0	0	0	0	0	0
WT111(DD045F3F1DEA)	3.82	13108	2022-11-30 09:27:18.234	-0.012	0.36	0.954	-0.061	0	0	20.369	0.621	-8.58	0	0	0	0	0	0	0
WT111(DD045F3F1DEA)	3.82	13108	2022-11-30 09:27:18.234	-0.011	0.336	0.941	0.488	0	0	20.374	0.621	-8.58	0	0	0	0	0	0	0
WT111(DD045F3F1DEA)	3.82	13108	2022-11-30 09:27:18.234	-0.011	0.336	0.941	0.488	0	0	20.374	0.621	-8.58	0	0	0	0	0	0	0
WT111(DD045F3F1DEA)	3.82	13108	2022-11-30 09:27:18.234	-0.011	0.336	0.941	0.488	0	0	20.38	0.621	-8.58	0	0	0	0	0	0	0
WT111(DD045F3F1DEA)	3.82	13108	2022-11-30 09:27:18.265	-0.011	0.336	0.941	0.488	0	0	20.38	0.621	-8.58	0	0	0	0	0	0	0
WT111(DD045F3F1DEA)	3.82	13108	2022-11-30 09:27:18.265	-0.011	0.37	0.957	-0.854	0	0	20.374	0.621	-8.58	0	0	0	0	0	0	0
WT111(DD045F3F1DEA)	3.82	13108	2022-11-30 09:27:18.265	-0.011	0.37	0.957	-0.854	0	0	20.374	0.621	-8.58	0	0	0	0	0	0	0
WT111(DD045F3F1DEA)	3.82	13108	2022-11-30 09:27:18.265	-0.011	0.37	0.957	-0.854	0	0	20.369	0.621	-8.58	0	0	0	0	0	0	0
WT111(DD045F3F1DEA)	3.82	13108	2022-11-30 09:27:18.265	-0.011	0.37	0.957	-0.854	0	0	20.363	0.621	-8.58	0	0	0	0	0	0	0
WT111(DD045F3F1DEA)	3.82	13108	2022-11-30 09:27:18.297	-0.012	0.369	0.955	-0.916	0	0	20.369	0.621	-8.586	0	0	0	0	0	0	0
WT111(DD045F3F1DEA)	3.82	13108	2022-11-30 09:27:18.297	-0.012	0.369	0.955	-0.916	0	0	20.369	0.621	-8.586	0	0	0	0	0	0	0
WT111(DD045F3F1DEA)	3.82	13108	2022-11-30 09:27:18.297	-0.012	0.369	0.955	-0.916	0	0	20.363	0.621	-8.586	0	0	0	0	0	0	0
WT111(DD045F3F1DEA)	3.82	13108	2022-11-30 09:27:18.297	-0.012	0.369	0.955	-0.916	0	0	20.358	0.621	-8.586	0	0	0	0	0	0	0
WT111(DD045F3F1DEA)	3.82	13108	2022-11-30 09:27:18.375	-0.013	0.394	0.96	-0.061	0	0	20.363	0.621	-8.586	0	0	0	0	0	0	0
WT111(DD045F3F1DEA)	3.82	13108	2022-11-30 09:27:18.375	-0.013	0.394	0.96	-0.061	0	0	20.363	0.621	-8.586	0	0	0	0	0	0	0
WT111(DD045F3F1DEA)	3.82	13108	2022-11-30 09:27:18.375	-0.013	0.394	0.96	-0.061	0	0	20.363	0.621	-8.586	0	0	0	0	0	0	0
WT111(DD045F3F1DEA)	3.82	13108	2022-11-30 09:27:18.375	-0.013	0.394	0.96	-0.061	0	0	20.363	0.621	-8.586	0	0	0	0	0	0	0
WT111(DD045F3F1DEA)	3.82	13108	2022-11-30 09:27:18.375	-0.011	0.312	0.94	-0.183	0	0	20.363	0.621	-8.586	0	0	0	0	0	0	0
WT111(DD045F3F1DEA)	3.82	13108	2022-11-30 09:27:18.375	-0.011	0.312	0.94	-0.183	0	0	20.363	0.621	-8.586	0	0	0	0	0	0	0
WT111(DD045F3F1DEA)	3.82	13108	2022-11-30 09:27:18.375	-0.011	0.312	0.94	-0.183	0	0	20.363	0.621	-8.591	0	0	0	0	0	0	0
WT111(DD045F3F1DEA)	3.82	13108	2022-11-30 09:27:18.406	-0.011	0.312	0.94	-0.183	0	0	20.363	0.621	-8.591	0	0	0	0	0	0	0
WT111(DD045F3F1DEA)	3.82	13108	2022-11-30 09:27:18.406	-0.01	0.405	0.965	0.366	0	0	20.363	0.621	-8.591	0	0	0	0	0	0	0
WT111(DD045F3F1DEA)	3.82	13108	2022-11-30 09:27:18.406	-0.01	0.405	0.965	0.366	0	0	20.369	0.621	-8.591	0	0	0	0	0	0	0
WT111(DD045F3F1DEA)	3.82	13108	2022-11-30 09:27:18.406	-0.01	0.405	0.965	0.366	0	0	20.369	0.621	-8.591	0	0	0	0	0	0	0
WT111(DD045F3F1DEA)	3.82	13108	2022-11-30 09:27:18.406	-0.01	0.405	0.965	0.366	0	0	20.374	0.621	-8.591	0	0	0	0	0	0	0
WT111(DD045F3F1DEA)	3.82	13108	2022-11-30 09:27:18.406	-0.011	0.315	0.947	-0.61	0	0	20.369	0.621	-8.591	0	0	0	0	0	0	0
WT111(DD045F3F1DEA)	3.82	13108	2022-11-30 09:27:18.406	-0.011	0.315	0.947	-0.61	0	0	20.369	0.621	-8.591	0	0	0	0	0	0	0
WT111(DD045F3F1DEA)	3.82	13108	2022-11-30 09:27:18.406	-0.011	0.315	0.947	-0.61	0	0	20.363	0.621	-8.591	0	0	0	0	0	0	0
WT111(DD045F3F1DEA)	3.82	13108	2022-11-30 09:27:18.437	-0.011	0.315	0.947	-0.61	0	0	20.358	0.621	-8.591	0	0	0	0	0	0	0
WT111(DD045F3F1DEA)	3.82	13108	2022-11-30 09:27:18.437	-0.011	0.375	0.954	0.549	0	0	20.363	0.621	-8.591	0	0	0	0	0	0	0
WT111(DD045F3F1DEA)	3.82	13108	2022-11-30 09:27:18.437	-0.011	0.375	0.954	0.549	0	0	20.363	0.621	-8.591	0	0	0	0	0	0	0
WT111(DD045F3F1DEA)	3.82	13108	2022-11-30 09:27:18.437	-0.011	0.375	0.954	0.549	0	0	20.369	0.621	-8.591	0	0	0	0	0	0	0
WT111(DD045F3F1DEA)	3.82	13108	2022-11-30 09:27:18.437	-0.011	0.375	0.954	0.549	0	0	20.374	0.621	-8.591	0	0	0	0	0	0	0
WT111(DD045F3F1DEA)	3.82	13108	2022-11-30 09:27:18.437	-0.01	0.35	0.948	-0.671	0	0	20.369	0.621	-8.591	0	0	0	0	0	0	0
WT111(DD045F3F1DEA)	3.82	13108	2022-11-30 09:27:18.437	-0.01	0.35	0.948	-0.671	0	0	20.369	0.621	-8.591	0	0	0	0	0	0	0
WT111(DD045F3F1DEA)	3.82	13108	2022-11-30 09:27:18.437	-0.01	0.35	0.948	-0.671	0	0	20.363	0.621	-8.597	0	0	0	0	0	0	0
WT111(DD045F3F1DEA)	3.82	13108	2022-11-30 09:27:18.500	-0.01	0.35	0.948	-0.671	0	0	20.358	0.621	-8.597	0	0	0	0	0	0	0
WT111(DD045F3F1DEA)	3.82	13108	2022-11-30 09:27:18.500	-0.012	0.351	0.952	0.549	0	0	20.363	0.621	-8.597	0	0	0	0	0	0	0
WT111(DD045F3F1DEA)	3.82	13108	2022-11-30 09:27:18.500	-0.012	0.351	0.952	0.549	0	0	20.369	0.621	-8.597	0	0	0	0	0	0	0
WT111(DD045F3F1DEA)	3.82	13108	2022-11-30 09:27:18.500	-0.012	0.351	0.952	0.549	0	0	20.369	0.621	-8.597	0	0	0	0	0	0	0
WT111(DD045F3F1DEA)	3.82	13108	2022-11-30 09:27:18.500	-0.012	0.351	0.952	0.549	0	0	20.374	0.621	-8.597	0	0	0	0	0	0	0
WT111(DD045F3F1DEA)	3.82	13108	2022-11-30 09:27:18.500	-0.009	0.348	0.952	0.122	0	0	20.363	0.621	-8.597	0	0	0	0	0	0	0
WT111(DD045F3F1DEA)	3.82	13108	2022-11-30 09:27:18.500	-0.009	0.348	0.952	0.122	0	0	20.363	0.621	-8.597	0	0	0	0	0	0	0
WT111(DD045F3F1DEA)	3.82	13108	2022-11-30 09:27:18.500	-0.009	0.348	0.952	0.122	0	0	20.363	0.621	-8.597	0	0	0	0	0	0	0
WT111(DD045F3F1DEA)	3.82	13108	2022-11-30 09:27:18.500	-0.009	0.348	0.952	0.122	0	0	20.369	0.621	-8.597	0	0	0	0	0	0	0
WT111(DD045F3F1DEA)	3.82	13108	2022-11-30 09:27:18.500	-0.013	0.368	0.954	0.061	0	0	20.369	0.621	-8.597	0	0	0	0	0	0	0
WT111(DD045F3F1DEA)	3.82	13108	2022-11-30 09:27:18.500	-0.013	0.368	0.954	0.061	0	0	20.369	0.621	-8.597	0	0	0	0	0	0	0
WT111(DD045F3F1DEA)	3.82	13108	2022-11-30 09:27:18.500	-0.013	0.368	0.954	0.061	0	0	20.369	0.621	-8.602	0	0	0	0	0	0	0
WT111(DD045F3F1DEA)	3.82	13108	2022-11-30 09:27:18.593	-0.013	0.368	0.954	0.061	0	0	20.369	0.621	-8.602	0	0	0	0	0	0	0
WT111(DD045F3F1DEA)	3.82	13108	2022-11-30 09:27:18.593	-0.012	0.322	0.943	-0.122	0	0	20.369	0.621	-8.602	0	0	0	0	0	0	0
WT111(DD045F3F1DEA)	3.82	13108	2022-11-30 09:27:18.593	-0.012	0.322	0.943	-0.122	0	0	20.369	0.621	-8.602	0	0	0	0	0	0	0
WT111(DD045F3F1DEA)	3.82	13108	2022-11-30 09:27:18.593	-0.012	0.322	0.943	-0.122	0	0	20.369	0.621	-8.602	0	0	0	0	0	0	0
WT111(DD045F3F1DEA)	3.82	13108	2022-11-30 09:27:18.593	-0.012	0.322	0.943	-0.122	0	0	20.369	0.621	-8.602	0	0	0	0	0	0	0
WT111(DD045F3F1DEA)	3.82	13108	2022-11-30 09:27:18.593	-0.011	0.379	0.959	-0.488	0	0	20.363	0.621	-8.602	0	0	0	0	0	0	0
WT111(DD045F3F1DEA)	3.82	13108	2022-11-30 09:27:18.593	-0.011	0.379	0.959	-0.488	0	0	20.363	0.621	-8.602	0	0	0	0	0	0	0
WT111(DD045F3F1DEA)	3.82	13108	2022-11-30 09:27:18.593	-0.011	0.379	0.959	-0.488	0	0	20.358	0.621	-8.602	0	0	0	0	0	0	0
WT111(DD045F3F1DEA)	3.82	13108	2022-11-30 09:27:18.625	-0.011	0.379	0.959	-0.488	0	0	20.358	0.621	-8.602	0	0	0	0	0	0	0
WT111(DD045F3F1DEA)	3.82	13108	2022-11-30 09:27:18.625	-0.01	0.346	0.955	0.366	0	0	20.358	0.621	-8.602	0	0	0	0	0	0	0
WT111(DD045F3F1DEA)	3.82	13108	2022-11-30 09:27:18.625	-0.01	0.346	0.955	0.366	0	0	20.363	0.621	-8.602	0	0	0	0	0	0	0
WT111(DD045F3F1DEA)	3.82	13108	2022-11-30 09:27:18.625	-0.01	0.346	0.955	0.366	0	0	20.363	0.621	-8.602	0	0	0	0	0	0	0
WT111(DD045F3F1DEA)	3.82	13108	2022-11-30 09:27:18.625	-0.01	0.346	0.955	0.366	0	0	20.363	0.621	-8.602	0	0	0	0	0	0	0
WT111(DD045F3F1DEA)	3.82	13108	2022-11-30 09:27:18.656	-0.012	0.348	0.948	-0.061	0	0	20.369	0.621	-8.608	0	0	0	0	0	0	0
WT111(DD045F3F1DEA)	3.82	13108	2022-11-30 09:27:18.656	-0.012	0.348	0.948	-0.061	0	0	20.369	0.621	-8.608	0	0	0	0	0	0	0
WT111(DD045F3F1DEA)	3.82	13108	2022-11-30 09:27:18.656	-0.012	0.348	0.948	-0.061	0	0	20.363	0.621	-8.608	0	0	0	0	0	0	0
WT111(DD045F3F1DEA)	3.82	13108	2022-11-30 09:27:18.656	-0.012	0.348	0.948	-0.061	0	0	20.363	0.621	-8.608	0	0	0	0	0	0	0
WT111(DD045F3F1DEA)	3.82	13108	2022-11-30 09:27:18.656	-0.011	0.356	0.952	0	0	0	20.363	0.621	-8.608	0	0	0	0	0	0	0
WT111(DD045F3F1DEA)	3.82	13108	2022-11-30 09:27:18.656	-0.011	0.356	0.952	0	0	0	20.363	0.621	-8.608	0	0	0	0	0	0	0
WT111(DD045F3F1DEA)	3.82	13108	2022-11-30 09:27:18.656	-0.011	0.356	0.952	0	0	0	20.363	0.621	-8.608	0	0	0	0	0	0	0
WT111(DD045F3F1DEA)	3.82	13108	2022-11-30 09:27:18.687	-0.011	0.356	0.952	0	0	0	20.363	0.621	-8.608	0	0	0	0	0	0	0
WT111(DD045F3F1DEA)	3.82	13108	2022-11-30 09:27:18.687	-0.012	0.358	0.95	-0.061	0	0	20.363	0.621	-8.608	0	0	0	0	0	0	0
WT111(DD045F3F1DEA)	3.82	13108	2022-11-30 09:27:18.687	-0.012	0.358	0.95	-0.061	0	0	20.363	0.621	-8.608	0	0	0	0	0	0	0
WT111(DD045F3F1DEA)	3.82	13108	2022-11-30 09:27:18.687	-0.012	0.358	0.95	-0.061	0	0	20.363	0.621	-8.608	0	0	0	0	0	0	0
WT111(DD045F3F1DEA)	3.82	13108	2022-11-30 09:27:18.687	-0.012	0.358	0.95	-0.061	0	0	20.363	0.621	-8.608	0	0	0	0	0	0	0
WT111(DD045F3F1DEA)	3.82	13108	2022-11-30 09:27:18.703	-0.011	0.343	0.953	0	0	0	20.369	0.621	-8.613	0	0	0	0	0	0	0
WT111(DD045F3F1DEA)	3.82	13108	2022-11-30 09:27:18.703	-0.011	0.343	0.953	0	0	0	20.369	0.621	-8.613	0	0	0	0	0	0	0
WT111(DD045F3F1DEA)	3.82	13108	2022-11-30 09:27:18.703	-0.011	0.343	0.953	0	0	0	20.369	0.621	-8.613	0	0	0	0	0	0	0
WT111(DD045F3F1DEA)	3.82	13108	2022-11-30 09:27:18.703	-0.011	0.343	0.953	0	0	0	20.369	0.621	-8.613	0	0	0	0	0	0	0
WT111(DD045F3F1DEA)	3.82	13108	2022-11-30 09:27:18.703	-0.011	0.377	0.952	-0.122	0	0	20.369	0.621	-8.613	0	0	0	0	0	0	0
WT111(DD045F3F1DEA)	3.82	13108	2022-11-30 09:27:18.703	-0.011	0.377	0.952	-0.122	0	0	20.369	0.621	-8.613	0	0	0	0	0	0	0
WT111(DD045F3F1DEA)	3.82	13108	2022-11-30 09:27:18.703	-0.011	0.377	0.952	-0.122	0	0	20.369	0.621	-8.613	0	0	0	0	0	0	0
WT111(DD045F3F1DEA)	3.82	13108	2022-11-30 09:27:18.734	-0.011	0.327	0.946	-0.244	0	0	20.369	0.621	-8.613	0	0	0	0	0	0	0
WT111(DD045F3F1DEA)	3.82	13108	2022-11-30 09:27:18.734	-0.011	0.327	0.946	-0.244	0	0	20.369	0.621	-8.613	0	0	0	0	0	0	0
WT111(DD045F3F1DEA)	3.82	13108	2022-11-30 09:27:18.734	-0.011	0.327	0.946	-0.244	0	0	20.363	0.621	-8.613	0	0	0	0	0	0	0
WT111(DD045F3F1DEA)	3.82	13108	2022-11-30 09:27:18.734	-0.011	0.327	0.946	-0.244	0	0	20.363	0.621	-8.613	0	0	0	0	0	0	0
WT111(DD045F3F1DEA)	3.82	13108	2022-11-30 09:27:18.734	-0.01	0.368	0.954	0.61	0	0	20.369	0.621	-8.613	0	0	0	0	0	0	0
WT111(DD045F3F1DEA)	3.82	13108	2022-11-30 09:27:18.734	-0.01	0.368	0.954	0.61	0	0	20.369	0.621	-8.613	0	0	0	0	0	0	0
WT111(DD045F3F1DEA)	3.82	13108	2022-11-30 09:27:18.734	-0.01	0.368	0.954	0.61	0	0	20.374	0.621	-8.613	0	0	0	0	0	0	0
WT111(DD045F3F1DEA)	3.82	13108	2022-11-30 09:27:18.734	-0.01	0.368	0.954	0.61	0	0	20.374	0.621	-8.613	0	0	0	0	0	0	0
WT111(DD045F3F1DEA)	3.82	13108	2022-11-30 09:27:18.797	-0.011	0.356	0.955	-0.671	0	0	20.374	0.621	-8.613	0	0	0	0	0	0	0
WT111(DD045F3F1DEA)	3.82	13108	2022-11-30 09:27:18.797	-0.011	0.356	0.955	-0.671	0	0	20.369	0.621	-8.613	0	0	0	0	0	0	0
WT111(DD045F3F1DEA)	3.82	13108	2022-11-30 09:27:18.797	-0.011	0.356	0.955	-0.671	0	0	20.369	0.621	-8.613	0	0	0	0	0	0	0
WT111(DD045F3F1DEA)	3.82	13108	2022-11-30 09:27:18.797	-0.011	0.356	0.955	-0.671	0	0	20.363	0.621	-8.613	0	0	0	0	0	0	0
WT111(DD045F3F1DEA)	3.82	13108	2022-11-30 09:27:18.797	-0.013	0.35	0.946	0.305	0	0	20.363	0.621	-8.613	0	0	0	0	0	0	0
WT111(DD045F3F1DEA)	3.82	13108	2022-11-30 09:27:18.797	-0.013	0.35	0.946	0.305	0	0	20.369	0.621	-8.619	0	0	0	0	0	0	0
WT111(DD045F3F1DEA)	3.82	13108	2022-11-30 09:27:18.797	-0.013	0.35	0.946	0.305	0	0	20.369	0.621	-8.619	0	0	0	0	0	0	0
WT111(DD045F3F1DEA)	3.82	13108	2022-11-30 09:27:18.797	-0.013	0.35	0.946	0.305	0	0	20.369	0.621	-8.619	0	0	0	0	0	0	0
WT111(DD045F3F1DEA)	3.82	13108	2022-11-30 09:27:18.828	-0.012	0.361	0.956	-0.244	0	0	20.369	0.621	-8.619	0	0	0	0	0	0	0
WT111(DD045F3F1DEA)	3.82	13108	2022-11-30 09:27:18.828	-0.012	0.361	0.956	-0.244	0	0	20.369	0.621	-8.619	0	0	0	0	0	0	0
WT111(DD045F3F1DEA)	3.82	13108	2022-11-30 09:27:18.828	-0.012	0.361	0.956	-0.244	0	0	20.369	0.621	-8.619	0	0	0	0	0	0	0
WT111(DD045F3F1DEA)	3.82	13108	2022-11-30 09:27:18.828	-0.012	0.361	0.956	-0.244	0	0	20.363	0.621	-8.619	0	0	0	0	0	0	0
WT111(DD045F3F1DEA)	3.82	13108	2022-11-30 09:27:18.859	-0.011	0.372	0.961	-0.122	0	0	20.369	0.615	-8.619	0	0	0	0	0	0	0
WT111(DD045F3F1DEA)	3.82	13108	2022-11-30 09:27:18.859	-0.011	0.372	0.961	-0.122	0	0	20.369	0.615	-8.619	0	0	0	0	0	0	0
WT111(DD045F3F1DEA)	3.82	13108	2022-11-30 09:27:18.859	-0.011	0.372	0.961	-0.122	0	0	20.369	0.615	-8.619	0	0	0	0	0	0	0
WT111(DD045F3F1DEA)	3.82	13108	2022-11-30 09:27:18.859	-0.011	0.372	0.961	-0.122	0	0	20.369	0.615	-8.624	0	0	0	0	0	0	0
WT111(DD045F3F1DEA)	3.82	13108	2022-11-30 09:27:18.859	-0.009	0.339	0.95	0	0	0	20.369	0.615	-8.624	0	0	0	0	0	0	0
WT111(DD045F3F1DEA)	3.82	13108	2022-11-30 09:27:18.859	-0.009	0.339	0.95	0	0	0	20.369	0.615	-8.624	0	0	0	0	0	0	0
WT111(DD045F3F1DEA)	3.82	13108	2022-11-30 09:27:18.859	-0.009	0.339	0.95	0	0	0	20.369	0.615	-8.624	0	0	0	0	0	0	0
WT111(DD045F3F1DEA)	3.82	13108	2022-11-30 09:27:18.859	-0.009	0.339	0.95	0	0	0	20.369	0.615	-8.624	0	0	0	0	0	0	0
WT111(DD045F3F1DEA)	3.82	13108	2022-11-30 09:27:18.922	-0.011	0.364	0.949	-0.122	0	0	20.369	0.615	-8.624	0	0	0	0	0	0	0
WT111(DD045F3F1DEA)	3.82	13108	2022-11-30 09:27:18.922	-0.011	0.364	0.949	-0.122	0	0	20.369	0.615	-8.624	0	0	0	0	0	0	0
WT111(DD045F3F1DEA)	3.82	13108	2022-11-30 09:27:18.922	-0.011	0.364	0.949	-0.122	0	0	20.369	0.615	-8.624	0	0	0	0	0	0	0
WT111(DD045F3F1DEA)	3.82	13108	2022-11-30 09:27:18.922	-0.011	0.364	0.949	-0.122	0	0	20.369	0.615	-8.624	0	0	0	0	0	0	0
WT111(DD045F3F1DEA)	3.82	13108	2022-11-30 09:27:18.922	-0.011	0.342	0.946	0.122	0	0	20.369	0.615	-8.624	0	0	0	0	0	0	0
WT111(DD045F3F1DEA)	3.82	13108	2022-11-30 09:27:18.922	-0.011	0.342	0.946	0.122	0	0	20.369	0.615	-8.624	0	0	0	0	0	0	0
WT111(DD045F3F1DEA)	3.82	13108	2022-11-30 09:27:18.922	-0.011	0.342	0.946	0.122	0	0	20.369	0.615	-8.624	0	0	0	0	0	0	0

## Sheet: 4.0kg
设备名称	电压	版本	片上时间	加速度X(g)	加速度Y(g)	加速度Z(g)	角速度X(°/s)	角速度Y(°/s)	角速度Z(°/s)	角度X(°)	角度Y(°)	角度Z(°)	磁场X	磁场Y	磁场Z	四元数0	四元数1	四元数2	四元数3	状态
WT111(DD045F3F1DEA)	3.79	13108	2022-11-30 09:15:02.846	-0.012	0.336	0.954	0.183	0.061	0	20.078	0.555	-6.828	0	0	0	0	0	0	0
WT111(DD045F3F1DEA)	3.79	13108	2022-11-30 09:15:02.846	-0.012	0.336	0.954	0.183	0.061	0	20.078	0.555	-6.828	0	0	0	0	0	0	0
WT111(DD045F3F1DEA)	3.79	13108	2022-11-30 09:15:02.846	-0.009	0.358	0.953	0	-0.061	0	20.078	0.555	-6.828	0	0	0	0	0	0	0
WT111(DD045F3F1DEA)	3.79	13108	2022-11-30 09:15:02.846	-0.009	0.358	0.953	0	-0.061	0	20.078	0.555	-6.828	0	0	0	0	0	0	0
WT111(DD045F3F1DEA)	3.79	13108	2022-11-30 09:15:02.846	-0.009	0.358	0.953	0	-0.061	0	20.078	0.555	-6.828	0	0	0	0	0	0	0
WT111(DD045F3F1DEA)	3.79	13108	2022-11-30 09:15:02.846	-0.009	0.358	0.953	0	-0.061	0	20.078	0.555	-6.828	0	0	0	0	0	0	0
WT111(DD045F3F1DEA)	3.79	13108	2022-11-30 09:15:02.846	-0.009	0.35	0.957	0	0	0	20.078	0.555	-6.828	0	0	0	0	0	0	0
WT111(DD045F3F1DEA)	3.79	13108	2022-11-30 09:15:02.846	-0.009	0.35	0.957	0	0	0	20.078	0.555	-6.828	0	0	0	0	0	0	0
WT111(DD045F3F1DEA)	3.79	13108	2022-11-30 09:15:02.846	-0.009	0.35	0.957	0	0	0	20.078	0.555	-6.828	0	0	0	0	0	0	0
WT111(DD045F3F1DEA)	3.79	13108	2022-11-30 09:15:02.846	-0.009	0.35	0.957	0	0	0	20.078	0.555	-6.828	0	0	0	0	0	0	0
WT111(DD045F3F1DEA)	3.79	13108	2022-11-30 09:15:02.846	-0.009	0.343	0.952	0	0	0	20.078	0.555	-6.828	0	0	0	0	0	0	0
WT111(DD045F3F1DEA)	3.79	13108	2022-11-30 09:15:02.846	-0.009	0.343	0.952	0	0	0	20.078	0.555	-6.828	0	0	0	0	0	0	0
WT111(DD045F3F1DEA)	3.79	13108	2022-11-30 09:15:02.846	-0.009	0.343	0.952	0	0	0	20.078	0.555	-6.828	0	0	0	0	0	0	0
WT111(DD045F3F1DEA)	3.79	13108	2022-11-30 09:15:02.846	-0.009	0.343	0.952	0	0	0	20.078	0.555	-6.828	0	0	0	0	0	0	0
WT111(DD045F3F1DEA)	3.79	13108	2022-11-30 09:15:02.877	-0.011	0.345	0.958	-0.244	0	0	20.078	0.555	-6.828	0	0	0	0	0	0	0
WT111(DD045F3F1DEA)	3.79	13108	2022-11-30 09:15:02.877	-0.011	0.345	0.958	-0.244	0	0	20.072	0.555	-6.828	0	0	0	0	0	0	0
WT111(DD045F3F1DEA)	3.79	13108	2022-11-30 09:15:02.877	-0.011	0.345	0.958	-0.244	0	0	20.072	0.555	-6.828	0	0	0	0	0	0	0
WT111(DD045F3F1DEA)	3.79	13108	2022-11-30 09:15:02.877	-0.011	0.345	0.958	-0.244	0	0	20.072	0.555	-6.828	0	0	0	0	0	0	0
WT111(DD045F3F1DEA)	3.79	13108	2022-11-30 09:15:02.877	-0.008	0.353	0.952	-0.122	0.122	0	20.072	0.555	-6.828	0	0	0	0	0	0	0
WT111(DD045F3F1DEA)	3.79	13108	2022-11-30 09:15:02.877	-0.008	0.353	0.952	-0.122	0.122	0	20.072	0.555	-6.828	0	0	0	0	0	0	0
WT111(DD045F3F1DEA)	3.79	13108	2022-11-30 09:15:02.877	-0.008	0.353	0.952	-0.122	0.122	0	20.067	0.555	-6.828	0	0	0	0	0	0	0
WT111(DD045F3F1DEA)	3.79	13108	2022-11-30 09:15:02.877	-0.008	0.353	0.952	-0.122	0.122	0	20.067	0.56	-6.828	0	0	0	0	0	0	0
WT111(DD045F3F1DEA)	3.79	13108	2022-11-30 09:15:02.908	-0.011	0.342	0.952	0.122	0.061	0	20.067	0.56	-6.828	0	0	0	0	0	0	0
WT111(DD045F3F1DEA)	3.79	13108	2022-11-30 09:15:02.908	-0.011	0.342	0.952	0.122	0.061	0	20.067	0.56	-6.828	0	0	0	0	0	0	0
WT111(DD045F3F1DEA)	3.79	13108	2022-11-30 09:15:02.908	-0.011	0.342	0.952	0.122	0.061	0	20.072	0.56	-6.828	0	0	0	0	0	0	0
WT111(DD045F3F1DEA)	3.79	13108	2022-11-30 09:15:02.908	-0.011	0.342	0.952	0.122	0.061	0	20.072	0.56	-6.828	0	0	0	0	0	0	0
WT111(DD045F3F1DEA)	3.79	13108	2022-11-30 09:15:02.908	-0.012	0.359	0.949	-0.183	0	0	20.067	0.56	-6.828	0	0	0	0	0	0	0
WT111(DD045F3F1DEA)	3.79	13108	2022-11-30 09:15:02.908	-0.012	0.359	0.949	-0.183	0	0	20.067	0.56	-6.828	0	0	0	0	0	0	0
WT111(DD045F3F1DEA)	3.79	13108	2022-11-30 09:15:02.908	-0.012	0.359	0.949	-0.183	0	0	20.067	0.56	-6.828	0	0	0	0	0	0	0
WT111(DD045F3F1DEA)	3.79	13108	2022-11-30 09:15:02.908	-0.012	0.359	0.949	-0.183	0	0	20.067	0.56	-6.828	0	0	0	0	0	0	0
WT111(DD045F3F1DEA)	3.79	13108	2022-11-30 09:15:02.955	-0.007	0.331	0.96	0.183	0.061	0	20.067	0.56	-6.828	0	0	0	0	0	0	0
WT111(DD045F3F1DEA)	3.79	13108	2022-11-30 09:15:02.955	-0.007	0.331	0.96	0.183	0.061	0	20.067	0.56	-6.828	0	0	0	0	0	0	0
WT111(DD045F3F1DEA)	3.79	13108	2022-11-30 09:15:02.955	-0.007	0.331	0.96	0.183	0.061	0	20.067	0.56	-6.828	0	0	0	0	0	0	0
WT111(DD045F3F1DEA)	3.79	13108	2022-11-30 09:15:02.955	-0.007	0.331	0.96	0.183	0.061	0	20.072	0.56	-6.828	0	0	0	0	0	0	0
WT111(DD045F3F1DEA)	3.79	13108	2022-11-30 09:15:02.955	-0.009	0.362	0.948	0.061	-0.061	0	20.072	0.56	-6.828	0	0	0	0	0	0	0
WT111(DD045F3F1DEA)	3.79	13108	2022-11-30 09:15:02.955	-0.009	0.362	0.948	0.061	-0.061	0	20.072	0.56	-6.828	0	0	0	0	0	0	0
WT111(DD045F3F1DEA)	3.79	13108	2022-11-30 09:15:02.955	-0.009	0.362	0.948	0.061	-0.061	0	20.072	0.56	-6.828	0	0	0	0	0	0	0
WT111(DD045F3F1DEA)	3.79	13108	2022-11-30 09:15:02.955	-0.009	0.362	0.948	0.061	-0.061	0	20.072	0.56	-6.828	0	0	0	0	0	0	0
WT111(DD045F3F1DEA)	3.79	13108	2022-11-30 09:15:03.080	-0.014	0.346	0.952	0	-0.061	0	20.072	0.56	-6.828	0	0	0	0	0	0	0
WT111(DD045F3F1DEA)	3.79	13108	2022-11-30 09:15:03.080	-0.014	0.346	0.952	0	-0.061	0	20.072	0.56	-6.828	0	0	0	0	0	0	0
WT111(DD045F3F1DEA)	3.79	13108	2022-11-30 09:15:03.080	-0.014	0.346	0.952	0	-0.061	0	20.072	0.56	-6.828	0	0	0	0	0	0	0
WT111(DD045F3F1DEA)	3.79	13108	2022-11-30 09:15:03.080	-0.014	0.346	0.952	0	-0.061	0	20.072	0.56	-6.828	0	0	0	0	0	0	0
WT111(DD045F3F1DEA)	3.79	13108	2022-11-30 09:15:03.080	-0.011	0.331	0.951	0.122	0.061	0	20.072	0.56	-6.828	0	0	0	0	0	0	0
WT111(DD045F3F1DEA)	3.79	13108	2022-11-30 09:15:03.080	-0.011	0.331	0.951	0.122	0.061	0	20.072	0.56	-6.828	0	0	0	0	0	0	0
WT111(DD045F3F1DEA)	3.79	13108	2022-11-30 09:15:03.080	-0.011	0.331	0.951	0.122	0.061	0	20.072	0.56	-6.828	0	0	0	0	0	0	0
WT111(DD045F3F1DEA)	3.79	13108	2022-11-30 09:15:03.080	-0.011	0.331	0.951	0.122	0.061	0	20.072	0.56	-6.828	0	0	0	0	0	0	0
WT111(DD045F3F1DEA)	3.79	13108	2022-11-30 09:15:03.080	-0.009	0.387	0.961	0	0	0	20.072	0.56	-6.828	0	0	0	0	0	0	0
WT111(DD045F3F1DEA)	3.79	13108	2022-11-30 09:15:03.080	-0.009	0.387	0.961	0	0	0	20.072	0.56	-6.828	0	0	0	0	0	0	0
WT111(DD045F3F1DEA)	3.79	13108	2022-11-30 09:15:03.080	-0.009	0.387	0.961	0	0	0	20.072	0.56	-6.828	0	0	0	0	0	0	0
WT111(DD045F3F1DEA)	3.79	13108	2022-11-30 09:15:03.080	-0.008	0.306	0.953	-0.427	-0.061	0	20.072	0.56	-6.828	0	0	0	0	0	0	0
WT111(DD045F3F1DEA)	3.79	13108	2022-11-30 09:15:03.080	-0.008	0.306	0.953	-0.427	-0.061	0	20.067	0.56	-6.828	0	0	0	0	0	0	0
WT111(DD045F3F1DEA)	3.79	13108	2022-11-30 09:15:03.080	-0.008	0.306	0.953	-0.427	-0.061	0	20.067	0.56	-6.828	0	0	0	0	0	0	0
WT111(DD045F3F1DEA)	3.79	13108	2022-11-30 09:15:03.080	-0.008	0.306	0.953	-0.427	-0.061	0	20.061	0.56	-6.828	0	0	0	0	0	0	0
WT111(DD045F3F1DEA)	3.79	13108	2022-11-30 09:15:03.080	-0.011	0.359	0.951	0.61	0	0	20.067	0.56	-6.828	0	0	0	0	0	0	0
WT111(DD045F3F1DEA)	3.79	13108	2022-11-30 09:15:03.111	-0.011	0.359	0.951	0.61	0	0	20.067	0.56	-6.828	0	0	0	0	0	0	0
WT111(DD045F3F1DEA)	3.79	13108	2022-11-30 09:15:03.111	-0.011	0.359	0.951	0.61	0	0	20.072	0.56	-6.828	0	0	0	0	0	0	0
WT111(DD045F3F1DEA)	3.79	13108	2022-11-30 09:15:03.111	-0.011	0.359	0.951	0.61	0	0	20.072	0.56	-6.828	0	0	0	0	0	0	0
WT111(DD045F3F1DEA)	3.79	13108	2022-11-30 09:15:03.111	-0.011	0.349	0.953	-0.366	0	0	20.072	0.56	-6.828	0	0	0	0	0	0	0
WT111(DD045F3F1DEA)	3.79	13108	2022-11-30 09:15:03.111	-0.011	0.349	0.953	-0.366	0	0	20.067	0.56	-6.828	0	0	0	0	0	0	0
WT111(DD045F3F1DEA)	3.79	13108	2022-11-30 09:15:03.111	-0.011	0.349	0.953	-0.366	0	0	20.067	0.56	-6.828	0	0	0	0	0	0	0
WT111(DD045F3F1DEA)	3.79	13108	2022-11-30 09:15:03.111	-0.011	0.349	0.953	-0.366	0	0	20.061	0.56	-6.828	0	0	0	0	0	0	0
WT111(DD045F3F1DEA)	3.79	13108	2022-11-30 09:15:03.111	-0.007	0.352	0.963	0.549	0	0	20.067	0.56	-6.828	0	0	0	0	0	0	0
WT111(DD045F3F1DEA)	3.79	13108	2022-11-30 09:15:03.143	-0.007	0.352	0.963	0.549	0	0	20.067	0.56	-6.828	0	0	0	0	0	0	0
WT111(DD045F3F1DEA)	3.79	13108	2022-11-30 09:15:03.143	-0.007	0.352	0.963	0.549	0	0	20.072	0.56	-6.828	0	0	0	0	0	0	0
WT111(DD045F3F1DEA)	3.79	13108	2022-11-30 09:15:03.143	-0.007	0.352	0.963	0.549	0	0	20.072	0.56	-6.828	0	0	0	0	0	0	0
WT111(DD045F3F1DEA)	3.79	13108	2022-11-30 09:15:03.143	-0.013	0.354	0.947	-0.305	0	0	20.072	0.56	-6.828	0	0	0	0	0	0	0
WT111(DD045F3F1DEA)	3.79	13108	2022-11-30 09:15:03.143	-0.013	0.354	0.947	-0.305	0	0	20.072	0.56	-6.828	0	0	0	0	0	0	0
WT111(DD045F3F1DEA)	3.79	13108	2022-11-30 09:15:03.143	-0.013	0.354	0.947	-0.305	0	0	20.067	0.56	-6.828	0	0	0	0	0	0	0
WT111(DD045F3F1DEA)	3.79	13108	2022-11-30 09:15:03.143	-0.013	0.354	0.947	-0.305	0	0	20.067	0.56	-6.828	0	0	0	0	0	0	0
WT111(DD045F3F1DEA)	3.79	13108	2022-11-30 09:15:03.143	-0.009	0.342	0.955	0.061	0	0	20.067	0.56	-6.828	0	0	0	0	0	0	0
WT111(DD045F3F1DEA)	3.79	13108	2022-11-30 09:15:03.174	-0.009	0.342	0.955	0.061	0	0	20.067	0.56	-6.828	0	0	0	0	0	0	0
WT111(DD045F3F1DEA)	3.79	13108	2022-11-30 09:15:03.174	-0.009	0.342	0.955	0.061	0	0	20.067	0.56	-6.828	0	0	0	0	0	0	0
WT111(DD045F3F1DEA)	3.79	13108	2022-11-30 09:15:03.174	-0.009	0.342	0.955	0.061	0	0	20.067	0.56	-6.828	0	0	0	0	0	0	0
WT111(DD045F3F1DEA)	3.79	13108	2022-11-30 09:15:03.174	-0.008	0.34	0.951	0	0	0	20.067	0.56	-6.828	0	0	0	0	0	0	0
WT111(DD045F3F1DEA)	3.79	13108	2022-11-30 09:15:03.174	-0.008	0.34	0.951	0	0	0	20.067	0.56	-6.828	0	0	0	0	0	0	0
WT111(DD045F3F1DEA)	3.79	13108	2022-11-30 09:15:03.174	-0.008	0.34	0.951	0	0	0	20.067	0.56	-6.828	0	0	0	0	0	0	0
WT111(DD045F3F1DEA)	3.79	13108	2022-11-30 09:15:03.174	-0.008	0.34	0.951	0	0	0	20.067	0.56	-6.828	0	0	0	0	0	0	0
WT111(DD045F3F1DEA)	3.79	13108	2022-11-30 09:15:03.174	-0.01	0.359	0.958	-0.244	0	0	20.067	0.56	-6.828	0	0	0	0	0	0	0
WT111(DD045F3F1DEA)	3.79	13108	2022-11-30 09:15:03.205	-0.01	0.359	0.958	-0.244	0	0	20.067	0.56	-6.828	0	0	0	0	0	0	0
WT111(DD045F3F1DEA)	3.79	13108	2022-11-30 09:15:03.205	-0.01	0.359	0.958	-0.244	0	0	20.061	0.56	-6.828	0	0	0	0	0	0	0
WT111(DD045F3F1DEA)	3.79	13108	2022-11-30 09:15:03.205	-0.01	0.359	0.958	-0.244	0	0	20.061	0.56	-6.828	0	0	0	0	0	0	0
WT111(DD045F3F1DEA)	3.79	13108	2022-11-30 09:15:03.205	-0.009	0.338	0.951	0.183	0	0	20.061	0.56	-6.828	0	0	0	0	0	0	0
WT111(DD045F3F1DEA)	3.79	13108	2022-11-30 09:15:03.205	-0.009	0.338	0.951	0.183	0	0	20.067	0.56	-6.828	0	0	0	0	0	0	0
WT111(DD045F3F1DEA)	3.79	13108	2022-11-30 09:15:03.205	-0.009	0.338	0.951	0.183	0	0	20.067	0.56	-6.828	0	0	0	0	0	0	0
WT111(DD045F3F1DEA)	3.79	13108	2022-11-30 09:15:03.205	-0.009	0.338	0.951	0.183	0	0	20.067	0.56	-6.828	0	0	0	0	0	0	0
WT111(DD045F3F1DEA)	3.79	13108	2022-11-30 09:15:03.205	-0.01	0.362	0.958	-0.122	0	0	20.067	0.56	-6.828	0	0	0	0	0	0	0
WT111(DD045F3F1DEA)	3.79	13108	2022-11-30 09:15:03.258	-0.01	0.362	0.958	-0.122	0	0	20.061	0.56	-6.828	0	0	0	0	0	0	0
WT111(DD045F3F1DEA)	3.79	13108	2022-11-30 09:15:03.269	-0.01	0.362	0.958	-0.122	0	0	20.061	0.56	-6.828	0	0	0	0	0	0	0
WT111(DD045F3F1DEA)	3.79	13108	2022-11-30 09:15:03.269	-0.01	0.362	0.958	-0.122	0	0	20.061	0.56	-6.828	0	0	0	0	0	0	0
WT111(DD045F3F1DEA)	3.79	13108	2022-11-30 09:15:03.269	-0.009	0.333	0.949	0.305	0	0	20.067	0.56	-6.828	0	0	0	0	0	0	0
WT111(DD045F3F1DEA)	3.79	13108	2022-11-30 09:15:03.269	-0.009	0.333	0.949	0.305	0	0	20.067	0.56	-6.828	0	0	0	0	0	0	0
WT111(DD045F3F1DEA)	3.79	13108	2022-11-30 09:15:03.269	-0.009	0.333	0.949	0.305	0	0	20.067	0.56	-6.828	0	0	0	0	0	0	0
WT111(DD045F3F1DEA)	3.79	13108	2022-11-30 09:15:03.269	-0.009	0.333	0.949	0.305	0	0	20.067	0.56	-6.828	0	0	0	0	0	0	0
WT111(DD045F3F1DEA)	3.79	13108	2022-11-30 09:15:03.269	-0.012	0.353	0.955	0	0	0	20.067	0.56	-6.828	0	0	0	0	0	0	0
WT111(DD045F3F1DEA)	3.79	13108	2022-11-30 09:15:03.290	-0.012	0.353	0.955	0	0	0	20.067	0.56	-6.828	0	0	0	0	0	0	0
WT111(DD045F3F1DEA)	3.79	13108	2022-11-30 09:15:03.290	-0.012	0.353	0.955	0	0	0	20.067	0.56	-6.828	0	0	0	0	0	0	0
WT111(DD045F3F1DEA)	3.79	13108	2022-11-30 09:15:03.290	-0.012	0.353	0.955	0	0	0	20.067	0.56	-6.828	0	0	0	0	0	0	0
WT111(DD045F3F1DEA)	3.79	13108	2022-11-30 09:15:03.290	-0.019	0.348	0.812	-1.892	0	0	20.061	0.56	-6.833	0	0	0	0	0	0	0
WT111(DD045F3F1DEA)	3.79	13108	2022-11-30 09:15:03.290	-0.019	0.348	0.812	-1.892	0	0	20.05	0.56	-6.839	0	0	0	0	0	0	0
WT111(DD045F3F1DEA)	3.79	13108	2022-11-30 09:15:03.290	-0.019	0.348	0.812	-1.892	0	0	20.039	0.56	-6.844	0	0	0	0	0	0	0
WT111(DD045F3F1DEA)	3.79	13108	2022-11-30 09:15:03.290	-0.019	0.348	0.812	-1.892	0	0	20.034	0.56	-6.855	0	0	0	0	0	0	0
WT111(DD045F3F1DEA)	3.79	13108	2022-11-30 09:15:03.290	0.002	0.347	1.147	0.61	-0.977	-0.488	20.039	0.555	-6.861	0	0	0	0	0	0	0
WT111(DD045F3F1DEA)	3.79	13108	2022-11-30 09:15:03.316	0.002	0.347	1.147	0.61	-0.977	-0.488	20.039	0.555	-6.872	0	0	0	0	0	0	0
WT111(DD045F3F1DEA)	3.79	13108	2022-11-30 09:15:03.316	0.002	0.347	1.147	0.61	-0.977	-0.488	20.045	0.549	-6.883	0	0	0	0	0	0	0
WT111(DD045F3F1DEA)	3.79	13108	2022-11-30 09:15:03.316	0.002	0.347	1.147	0.61	-0.977	-0.488	20.045	0.544	-6.894	0	0	0	0	0	0	0
WT111(DD045F3F1DEA)	3.79	13108	2022-11-30 09:15:03.316	-0.009	0.315	0.932	0.916	0.916	-0.122	20.05	0.549	-6.899	0	0	0	0	0	0	0
WT111(DD045F3F1DEA)	3.79	13108	2022-11-30 09:15:03.316	-0.009	0.315	0.932	0.916	0.916	-0.122	20.05	0.555	-6.905	0	0	0	0	0	0	0
WT111(DD045F3F1DEA)	3.79	13108	2022-11-30 09:15:03.316	-0.009	0.315	0.932	0.916	0.916	-0.122	20.056	0.56	-6.91	0	0	0	0	0	0	0
WT111(DD045F3F1DEA)	3.79	13108	2022-11-30 09:15:03.316	-0.009	0.315	0.932	0.916	0.916	-0.122	20.061	0.566	-6.916	0	0	0	0	0	0	0
WT111(DD045F3F1DEA)	3.79	13108	2022-11-30 09:15:03.316	-0.016	0.398	0.944	0.61	0	0.305	20.061	0.566	-6.921	0	0	0	0	0	0	0
WT111(DD045F3F1DEA)	3.79	13108	2022-11-30 09:15:03.387	-0.016	0.398	0.944	0.61	0	0.305	20.061	0.56	-6.927	0	0	0	0	0	0	0
WT111(DD045F3F1DEA)	3.79	13108	2022-11-30 09:15:03.389	-0.016	0.398	0.944	0.61	0	0.305	20.067	0.56	-6.932	0	0	0	0	0	0	0
WT111(DD045F3F1DEA)	3.79	13108	2022-11-30 09:15:03.389	-0.016	0.398	0.944	0.61	0	0.305	20.072	0.56	-6.932	0	0	0	0	0	0	0
WT111(DD045F3F1DEA)	3.79	13108	2022-11-30 09:15:03.389	-0.009	0.319	0.949	-0.671	0	0	20.067	0.56	-6.943	0	0	0	0	0	0	0
WT111(DD045F3F1DEA)	3.79	13108	2022-11-30 09:15:03.389	-0.009	0.319	0.949	-0.671	0	0	20.061	0.56	-6.949	0	0	0	0	0	0	0
WT111(DD045F3F1DEA)	3.79	13108	2022-11-30 09:15:03.389	-0.009	0.319	0.949	-0.671	0	0	20.061	0.56	-6.954	0	0	0	0	0	0	0
WT111(DD045F3F1DEA)	3.79	13108	2022-11-30 09:15:03.389	-0.009	0.319	0.949	-0.671	0	0	20.056	0.56	-6.96	0	0	0	0	0	0	0
WT111(DD045F3F1DEA)	3.79	13108	2022-11-30 09:15:03.389	-0.01	0.347	0.951	0.732	0	0.061	20.061	0.56	-6.965	0	0	0	0	0	0	0
WT111(DD045F3F1DEA)	3.79	13108	2022-11-30 09:15:03.418	-0.01	0.347	0.951	0.732	0	0.061	20.061	0.56	-6.971	0	0	0	0	0	0	0
WT111(DD045F3F1DEA)	3.79	13108	2022-11-30 09:15:03.418	-0.01	0.347	0.951	0.732	0	0.061	20.067	0.56	-6.976	0	0	0	0	0	0	0
WT111(DD045F3F1DEA)	3.79	13108	2022-11-30 09:15:03.418	-0.01	0.347	0.951	0.732	0	0.061	20.067	0.56	-6.982	0	0	0	0	0	0	0
WT111(DD045F3F1DEA)	3.79	13108	2022-11-30 09:15:03.418	-0.011	0.372	0.959	-0.61	0	0	20.067	0.56	-6.987	0	0	0	0	0	0	0
WT111(DD045F3F1DEA)	3.79	13108	2022-11-30 09:15:03.418	-0.011	0.372	0.959	-0.61	0	0	20.061	0.56	-6.993	0	0	0	0	0	0	0
WT111(DD045F3F1DEA)	3.79	13108	2022-11-30 09:15:03.418	-0.011	0.372	0.959	-0.61	0	0	20.061	0.56	-6.998	0	0	0	0	0	0	0
WT111(DD045F3F1DEA)	3.79	13108	2022-11-30 09:15:03.418	-0.011	0.372	0.959	-0.61	0	0	20.056	0.56	-7.009	0	0	0	0	0	0	0
WT111(DD045F3F1DEA)	3.79	13108	2022-11-30 09:15:03.418	-0.008	0.32	0.952	0.244	0	0	20.056	0.56	-7.015	0	0	0	0	0	0	0
WT111(DD045F3F1DEA)	3.79	13108	2022-11-30 09:15:03.448	-0.008	0.32	0.952	0.244	0	0	20.061	0.56	-7.02	0	0	0	0	0	0	0
WT111(DD045F3F1DEA)	3.79	13108	2022-11-30 09:15:03.448	-0.008	0.32	0.952	0.244	0	0	20.061	0.56	-7.026	0	0	0	0	0	0	0
WT111(DD045F3F1DEA)	3.79	13108	2022-11-30 09:15:03.448	-0.008	0.32	0.952	0.244	0	0	20.061	0.56	-7.031	0	0	0	0	0	0	0
WT111(DD045F3F1DEA)	3.79	13108	2022-11-30 09:15:03.448	-0.008	0.38	0.959	0.122	0	-0.061	20.061	0.56	-7.037	0	0	0	0	0	0	0
WT111(DD045F3F1DEA)	3.79	13108	2022-11-30 09:15:03.448	-0.008	0.38	0.959	0.122	0	-0.061	20.061	0.56	-7.042	0	0	0	0	0	0	0
WT111(DD045F3F1DEA)	3.79	13108	2022-11-30 09:15:03.448	-0.008	0.38	0.959	0.122	0	-0.061	20.061	0.56	-7.048	0	0	0	0	0	0	0
WT111(DD045F3F1DEA)	3.79	13108	2022-11-30 09:15:03.448	-0.008	0.38	0.959	0.122	0	-0.061	20.061	0.56	-7.053	0	0	0	0	0	0	0
WT111(DD045F3F1DEA)	3.79	13108	2022-11-30 09:15:03.448	-0.013	0.321	0.947	-0.366	0	0.061	20.061	0.56	-7.059	0	0	0	0	0	0	0
WT111(DD045F3F1DEA)	3.79	13108	2022-11-30 09:15:03.478	-0.013	0.321	0.947	-0.366	0	0.061	20.061	0.56	-7.064	0	0	0	0	0	0	0
WT111(DD045F3F1DEA)	3.79	13108	2022-11-30 09:15:03.480	-0.013	0.321	0.947	-0.366	0	0.061	20.056	0.56	-7.07	0	0	0	0	0	0	0
WT111(DD045F3F1DEA)	3.79	13108	2022-11-30 09:15:03.480	-0.013	0.321	0.947	-0.366	0	0.061	20.056	0.56	-7.075	0	0	0	0	0	0	0
WT111(DD045F3F1DEA)	3.79	13108	2022-11-30 09:15:03.480	-0.008	0.361	0.956	0.488	0	0	20.056	0.56	-7.081	0	0	0	0	0	0	0
WT111(DD045F3F1DEA)	3.79	13108	2022-11-30 09:15:03.480	-0.008	0.361	0.956	0.488	0	0	20.061	0.56	-7.086	0	0	0	0	0	0	0
WT111(DD045F3F1DEA)	3.79	13108	2022-11-30 09:15:03.480	-0.008	0.361	0.956	0.488	0	0	20.061	0.56	-7.092	0	0	0	0	0	0	0
WT111(DD045F3F1DEA)	3.79	13108	2022-11-30 09:15:03.480	-0.008	0.361	0.956	0.488	0	0	20.067	0.56	-7.097	0	0	0	0	0	0	0
WT111(DD045F3F1DEA)	3.79	13108	2022-11-30 09:15:03.480	-0.012	0.347	0.951	-0.366	0.061	0	20.061	0.56	-7.103	0	0	0	0	0	0	0
WT111(DD045F3F1DEA)	3.79	13108	2022-11-30 09:15:03.508	-0.012	0.347	0.951	-0.366	0.061	0	20.061	0.56	-7.108	0	0	0	0	0	0	0
WT111(DD045F3F1DEA)	3.79	13108	2022-11-30 09:15:03.508	-0.012	0.347	0.951	-0.366	0.061	0	20.061	0.56	-7.114	0	0	0	0	0	0	0
WT111(DD045F3F1DEA)	3.79	13108	2022-11-30 09:15:03.508	-0.012	0.347	0.951	-0.366	0.061	0	20.056	0.56	-7.119	0	0	0	0	0	0	0
WT111(DD045F3F1DEA)	3.79	13108	2022-11-30 09:15:03.508	-0.009	0.337	0.955	0.366	0	0	20.061	0.56	-7.125	0	0	0	0	0	0	0
WT111(DD045F3F1DEA)	3.79	13108	2022-11-30 09:15:03.508	-0.009	0.337	0.955	0.366	0	0	20.061	0.56	-7.13	0	0	0	0	0	0	0
WT111(DD045F3F1DEA)	3.79	13108	2022-11-30 09:15:03.508	-0.009	0.337	0.955	0.366	0	0	20.061	0.56	-7.136	0	0	0	0	0	0	0
WT111(DD045F3F1DEA)	3.79	13108	2022-11-30 09:15:03.508	-0.009	0.337	0.955	0.366	0	0	20.067	0.56	-7.141	0	0	0	0	0	0	0
WT111(DD045F3F1DEA)	3.79	13108	2022-11-30 09:15:03.508	-0.01	0.356	0.952	-0.183	0	0.061	20.061	0.56	-7.147	0	0	0	0	0	0	0
WT111(DD045F3F1DEA)	3.79	13108	2022-11-30 09:15:03.569	-0.01	0.356	0.952	-0.183	0	0.061	20.061	0.56	-7.152	0	0	0	0	0	0	0
WT111(DD045F3F1DEA)	3.79	13108	2022-11-30 09:15:03.572	-0.01	0.356	0.952	-0.183	0	0.061	20.061	0.56	-7.158	0	0	0	0	0	0	0
WT111(DD045F3F1DEA)	3.79	13108	2022-11-30 09:15:03.572	-0.01	0.347	0.957	0.183	-0.061	-0.061	20.061	0.56	-7.163	0	0	0	0	0	0	0
WT111(DD045F3F1DEA)	3.79	13108	2022-11-30 09:15:03.572	-0.01	0.347	0.957	0.183	-0.061	-0.061	20.061	0.56	-7.169	0	0	0	0	0	0	0
WT111(DD045F3F1DEA)	3.79	13108	2022-11-30 09:15:03.572	-0.01	0.347	0.957	0.183	-0.061	-0.061	20.061	0.56	-7.174	0	0	0	0	0	0	0
WT111(DD045F3F1DEA)	3.79	13108	2022-11-30 09:15:03.572	-0.01	0.347	0.957	0.183	-0.061	-0.061	20.067	0.56	-7.18	0	0	0	0	0	0	0
WT111(DD045F3F1DEA)	3.79	13108	2022-11-30 09:15:03.572	-0.01	0.353	0.956	-0.244	0	0.061	20.061	0.56	-7.185	0	0	0	0	0	0	0
WT111(DD045F3F1DEA)	3.79	13108	2022-11-30 09:15:03.572	-0.01	0.353	0.956	-0.244	0	0.061	20.061	0.56	-7.191	0	0	0	0	0	0	0
WT111(DD045F3F1DEA)	3.79	13108	2022-11-30 09:15:03.598	-0.01	0.353	0.956	-0.244	0	0.061	20.061	0.56	-7.196	0	0	0	0	0	0	0
WT111(DD045F3F1DEA)	3.79	13108	2022-11-30 09:15:03.598	-0.01	0.353	0.956	-0.244	0	0.061	20.061	0.56	-7.196	0	0	0	0	0	0	0
WT111(DD045F3F1DEA)	3.79	13108	2022-11-30 09:15:03.598	-0.011	0.342	0.953	0.122	0	0	20.061	0.56	-7.202	0	0	0	0	0	0	0
WT111(DD045F3F1DEA)	3.79	13108	2022-11-30 09:15:03.598	-0.011	0.342	0.953	0.122	0	0	20.061	0.56	-7.207	0	0	0	0	0	0	0
WT111(DD045F3F1DEA)	3.79	13108	2022-11-30 09:15:03.598	-0.011	0.342	0.953	0.122	0	0	20.061	0.56	-7.213	0	0	0	0	0	0	0
WT111(DD045F3F1DEA)	3.79	13108	2022-11-30 09:15:03.598	-0.011	0.342	0.953	0.122	0	0	20.061	0.56	-7.218	0	0	0	0	0	0	0
WT111(DD045F3F1DEA)	3.79	13108	2022-11-30 09:15:03.598	-0.009	0.352	0.951	-0.244	0	0	20.061	0.56	-7.224	0	0	0	0	0	0	0
WT111(DD045F3F1DEA)	3.79	13108	2022-11-30 09:15:03.598	-0.009	0.352	0.951	-0.244	0	0	20.061	0.56	-7.229	0	0	0	0	0	0	0
WT111(DD045F3F1DEA)	3.79	13108	2022-11-30 09:15:03.688	-0.009	0.352	0.951	-0.244	0	0	20.056	0.56	-7.234	0	0	0	0	0	0	0
WT111(DD045F3F1DEA)	3.79	13108	2022-11-30 09:15:03.690	-0.009	0.352	0.951	-0.244	0	0	20.056	0.56	-7.24	0	0	0	0	0	0	0
WT111(DD045F3F1DEA)	3.79	13108	2022-11-30 09:15:03.690	-0.011	0.344	0.952	0.122	0	-0.061	20.056	0.56	-7.245	0	0	0	0	0	0	0
WT111(DD045F3F1DEA)	3.79	13108	2022-11-30 09:15:03.690	-0.011	0.344	0.952	0.122	0	-0.061	20.056	0.56	-7.251	0	0	0	0	0	0	0
WT111(DD045F3F1DEA)	3.79	13108	2022-11-30 09:15:03.690	-0.011	0.344	0.952	0.122	0	-0.061	20.056	0.56	-7.256	0	0	0	0	0	0	0
WT111(DD045F3F1DEA)	3.79	13108	2022-11-30 09:15:03.690	-0.011	0.344	0.952	0.122	0	-0.061	20.061	0.56	-7.262	0	0	0	0	0	0	0
WT111(DD045F3F1DEA)	3.79	13108	2022-11-30 09:15:03.690	-0.011	0.345	0.951	0.061	0	0.061	20.061	0.56	-7.267	0	0	0	0	0	0	0
WT111(DD045F3F1DEA)	3.79	13108	2022-11-30 09:15:03.690	-0.011	0.345	0.951	0.061	0	0.061	20.061	0.56	-7.273	0	0	0	0	0	0	0
WT111(DD045F3F1DEA)	3.79	13108	2022-11-30 09:15:03.718	-0.011	0.345	0.951	0.061	0	0.061	20.061	0.56	-7.273	0	0	0	0	0	0	0
WT111(DD045F3F1DEA)	3.79	13108	2022-11-30 09:15:03.718	-0.011	0.345	0.951	0.061	0	0.061	20.061	0.56	-7.278	0	0	0	0	0	0	0
WT111(DD045F3F1DEA)	3.79	13108	2022-11-30 09:15:03.718	-0.009	0.354	0.956	0.061	0	0	20.061	0.56	-7.284	0	0	0	0	0	0	0
WT111(DD045F3F1DEA)	3.79	13108	2022-11-30 09:15:03.718	-0.009	0.354	0.956	0.061	0	0	20.061	0.56	-7.289	0	0	0	0	0	0	0
WT111(DD045F3F1DEA)	3.79	13108	2022-11-30 09:15:03.718	-0.009	0.354	0.956	0.061	0	0	20.061	0.56	-7.295	0	0	0	0	0	0	0
WT111(DD045F3F1DEA)	3.79	13108	2022-11-30 09:15:03.718	-0.009	0.354	0.956	0.061	0	0	20.061	0.56	-7.3	0	0	0	0	0	0	0
WT111(DD045F3F1DEA)	3.79	13108	2022-11-30 09:15:03.718	-0.009	0.354	0.956	0	0	0	20.061	0.56	-7.306	0	0	0	0	0	0	0
WT111(DD045F3F1DEA)	3.79	13108	2022-11-30 09:15:03.718	-0.009	0.354	0.956	0	0	0	20.061	0.56	-7.311	0	0	0	0	0	0	0
WT111(DD045F3F1DEA)	3.79	13108	2022-11-30 09:15:03.748	-0.009	0.354	0.956	0	0	0	20.061	0.56	-7.317	0	0	0	0	0	0	0
WT111(DD045F3F1DEA)	3.79	13108	2022-11-30 09:15:03.748	-0.009	0.354	0.956	0	0	0	20.061	0.56	-7.322	0	0	0	0	0	0	0
WT111(DD045F3F1DEA)	3.79	13108	2022-11-30 09:15:03.748	-0.01	0.334	0.952	0.183	0	0	20.061	0.56	-7.328	0	0	0	0	0	0	0
WT111(DD045F3F1DEA)	3.79	13108	2022-11-30 09:15:03.748	-0.01	0.334	0.952	0.183	0	0	20.061	0.56	-7.333	0	0	0	0	0	0	0
WT111(DD045F3F1DEA)	3.79	13108	2022-11-30 09:15:03.748	-0.01	0.334	0.952	0.183	0	0	20.061	0.56	-7.339	0	0	0	0	0	0	0
WT111(DD045F3F1DEA)	3.79	13108	2022-11-30 09:15:03.748	-0.01	0.334	0.952	0.183	0	0	20.067	0.56	-7.344	0	0	0	0	0	0	0
WT111(DD045F3F1DEA)	3.79	13108	2022-11-30 09:15:03.748	-0.011	0.358	0.955	-0.122	0	-0.061	20.061	0.56	-7.35	0	0	0	0	0	0	0
WT111(DD045F3F1DEA)	3.79	13108	2022-11-30 09:15:03.748	-0.011	0.358	0.955	-0.122	0	-0.061	20.061	0.56	-7.355	0	0	0	0	0	0	0
WT111(DD045F3F1DEA)	3.79	13108	2022-11-30 09:15:03.778	-0.011	0.358	0.955	-0.122	0	-0.061	20.061	0.56	-7.361	0	0	0	0	0	0	0
WT111(DD045F3F1DEA)	3.79	13108	2022-11-30 09:15:03.780	-0.011	0.358	0.955	-0.122	0	-0.061	20.061	0.56	-7.366	0	0	0	0	0	0	0
WT111(DD045F3F1DEA)	3.79	13108	2022-11-30 09:15:03.780	-0.01	0.342	0.954	0.061	0	0	20.061	0.56	-7.372	0	0	0	0	0	0	0
WT111(DD045F3F1DEA)	3.79	13108	2022-11-30 09:15:03.780	-0.01	0.342	0.954	0.061	0	0	20.061	0.56	-7.377	0	0	0	0	0	0	0
WT111(DD045F3F1DEA)	3.79	13108	2022-11-30 09:15:03.780	-0.01	0.342	0.954	0.061	0	0	20.061	0.56	-7.383	0	0	0	0	0	0	0
WT111(DD045F3F1DEA)	3.79	13108	2022-11-30 09:15:03.780	-0.01	0.342	0.954	0.061	0	0	20.061	0.56	-7.388	0	0	0	0	0	0	0
WT111(DD045F3F1DEA)	3.79	13108	2022-11-30 09:15:03.780	-0.009	0.358	0.956	0.183	0	0.061	20.061	0.56	-7.394	0	0	0	0	0	0	0
WT111(DD045F3F1DEA)	3.79	13108	2022-11-30 09:15:03.780	-0.009	0.358	0.956	0.183	0	0.061	20.067	0.56	-7.399	0	0	0	0	0	0	0
WT111(DD045F3F1DEA)	3.79	13108	2022-11-30 09:15:03.808	-0.009	0.358	0.956	0.183	0	0.061	20.067	0.56	-7.399	0	0	0	0	0	0	0
WT111(DD045F3F1DEA)	3.79	13108	2022-11-30 09:15:03.808	-0.009	0.358	0.956	0.183	0	0.061	20.067	0.56	-7.405	0	0	0	0	0	0	0
WT111(DD045F3F1DEA)	3.79	13108	2022-11-30 09:15:03.808	-0.011	0.336	0.948	-0.122	0	0	20.067	0.56	-7.41	0	0	0	0	0	0	0

## Sheet: 4.5kg
设备名称	电压	版本	片上时间	加速度X(g)	加速度Y(g)	加速度Z(g)	角速度X(°/s)	角速度Y(°/s)	角速度Z(°/s)	角度X(°)	角度Y(°)	角度Z(°)	磁场X	磁场Y	磁场Z	四元数0	四元数1	四元数2	四元数3	状态
WT111(DD045F3F1DEA)	3.47	13108	2022-11-29 22:19:04.088	0.014	0.423	0.922	0.183	0	0	24.609	-0.632	-5.823	0	0	0	0	0	0	0
WT111(DD045F3F1DEA)	3.47	13108	2022-11-29 22:19:04.088	0.014	0.423	0.922	0.183	0	0	24.609	-0.632	-5.823	0	0	0	0	0	0	0
WT111(DD045F3F1DEA)	3.47	13108	2022-11-29 22:19:04.088	0.01	0.433	0.922	-0.427	0	0	24.609	-0.632	-5.823	0	0	0	0	0	0	0
WT111(DD045F3F1DEA)	3.47	13108	2022-11-29 22:19:04.151	0.01	0.433	0.922	-0.427	0	0	24.609	-0.632	-5.823	0	0	0	0	0	0	0
WT111(DD045F3F1DEA)	3.47	13108	2022-11-29 22:19:04.151	0.01	0.433	0.922	-0.427	0	0	24.604	-0.632	-5.823	0	0	0	0	0	0	0
WT111(DD045F3F1DEA)	3.47	13108	2022-11-29 22:19:04.151	0.01	0.433	0.922	-0.427	0	0	24.604	-0.632	-5.823	0	0	0	0	0	0	0
WT111(DD045F3F1DEA)	3.47	13108	2022-11-29 22:19:04.151	0.012	0.414	0.923	0.427	0.061	0	24.604	-0.632	-5.823	0	0	0	0	0	0	0
WT111(DD045F3F1DEA)	3.47	13108	2022-11-29 22:19:04.151	0.012	0.414	0.923	0.427	0.061	0	24.609	-0.632	-5.823	0	0	0	0	0	0	0
WT111(DD045F3F1DEA)	3.47	13108	2022-11-29 22:19:04.151	0.012	0.414	0.923	0.427	0.061	0	24.609	-0.632	-5.823	0	0	0	0	0	0	0
WT111(DD045F3F1DEA)	3.47	13108	2022-11-29 22:19:04.151	0.012	0.414	0.923	0.427	0.061	0	24.615	-0.632	-5.823	0	0	0	0	0	0	0
WT111(DD045F3F1DEA)	3.47	13108	2022-11-29 22:19:04.151	0.012	0.424	0.919	-0.183	0	0	24.609	-0.632	-5.823	0	0	0	0	0	0	0
WT111(DD045F3F1DEA)	3.47	13108	2022-11-29 22:19:04.167	0.012	0.424	0.919	-0.183	0	0	24.609	-0.632	-5.823	0	0	0	0	0	0	0
WT111(DD045F3F1DEA)	3.47	13108	2022-11-29 22:19:04.167	0.012	0.424	0.919	-0.183	0	0	24.609	-0.632	-5.823	0	0	0	0	0	0	0
WT111(DD045F3F1DEA)	3.47	13108	2022-11-29 22:19:04.167	0.012	0.424	0.919	-0.183	0	0	24.609	-0.632	-5.823	0	0	0	0	0	0	0
WT111(DD045F3F1DEA)	3.47	13108	2022-11-29 22:19:04.167	0.01	0.422	0.926	0.061	0	0	24.609	-0.632	-5.823	0	0	0	0	0	0	0
WT111(DD045F3F1DEA)	3.47	13108	2022-11-29 22:19:04.167	0.01	0.422	0.926	0.061	0	0	24.609	-0.632	-5.823	0	0	0	0	0	0	0
WT111(DD045F3F1DEA)	3.47	13108	2022-11-29 22:19:04.167	0.01	0.422	0.926	0.061	0	0	24.609	-0.632	-5.823	0	0	0	0	0	0	0
WT111(DD045F3F1DEA)	3.47	13108	2022-11-29 22:19:04.167	0.01	0.422	0.926	0.061	0	0	24.609	-0.632	-5.823	0	0	0	0	0	0	0
WT111(DD045F3F1DEA)	3.47	13108	2022-11-29 22:19:04.167	0.011	0.422	0.922	0.061	0	0	24.609	-0.632	-5.823	0	0	0	0	0	0	0
WT111(DD045F3F1DEA)	3.47	13108	2022-11-29 22:19:04.198	0.011	0.422	0.922	0.061	0	0	24.609	-0.632	-5.823	0	0	0	0	0	0	0
WT111(DD045F3F1DEA)	3.47	13108	2022-11-29 22:19:04.198	0.011	0.422	0.922	0.061	0	0	24.609	-0.632	-5.823	0	0	0	0	0	0	0
WT111(DD045F3F1DEA)	3.47	13108	2022-11-29 22:19:04.198	0.011	0.422	0.922	0.061	0	0	24.609	-0.632	-5.823	0	0	0	0	0	0	0
WT111(DD045F3F1DEA)	3.47	13108	2022-11-29 22:19:04.198	0.01	0.424	0.914	-0.305	0	0	24.609	-0.632	-5.823	0	0	0	0	0	0	0
WT111(DD045F3F1DEA)	3.47	13108	2022-11-29 22:19:04.198	0.01	0.424	0.914	-0.305	0	0	24.609	-0.632	-5.823	0	0	0	0	0	0	0
WT111(DD045F3F1DEA)	3.47	13108	2022-11-29 22:19:04.198	0.01	0.424	0.914	-0.305	0	0	24.604	-0.632	-5.823	0	0	0	0	0	0	0
WT111(DD045F3F1DEA)	3.47	13108	2022-11-29 22:19:04.198	0.01	0.424	0.914	-0.305	0	0	24.604	-0.632	-5.823	0	0	0	0	0	0	0
WT111(DD045F3F1DEA)	3.47	13108	2022-11-29 22:19:04.198	0.006	0.41	0.922	0.305	0.061	0	24.604	-0.632	-5.823	0	0	0	0	0	0	0
WT111(DD045F3F1DEA)	3.47	13108	2022-11-29 22:19:04.260	0.006	0.41	0.922	0.305	0.061	0	24.609	-0.632	-5.823	0	0	0	0	0	0	0
WT111(DD045F3F1DEA)	3.47	13108	2022-11-29 22:19:04.260	0.006	0.41	0.922	0.305	0.061	0	24.609	-0.632	-5.823	0	0	0	0	0	0	0
WT111(DD045F3F1DEA)	3.47	13108	2022-11-29 22:19:04.260	0.006	0.41	0.922	0.305	0.061	0	24.609	-0.632	-5.823	0	0	0	0	0	0	0
WT111(DD045F3F1DEA)	3.47	13108	2022-11-29 22:19:04.260	0.015	0.437	0.93	-0.183	0	0	24.609	-0.632	-5.823	0	0	0	0	0	0	0
WT111(DD045F3F1DEA)	3.47	13108	2022-11-29 22:19:04.260	0.015	0.437	0.93	-0.183	0	0	24.609	-0.632	-5.823	0	0	0	0	0	0	0
WT111(DD045F3F1DEA)	3.47	13108	2022-11-29 22:19:04.260	0.015	0.437	0.93	-0.183	0	0	24.609	-0.632	-5.823	0	0	0	0	0	0	0
WT111(DD045F3F1DEA)	3.47	13108	2022-11-29 22:19:04.260	0.015	0.437	0.93	-0.183	0	0	24.609	-0.632	-5.823	0	0	0	0	0	0	0
WT111(DD045F3F1DEA)	3.47	13108	2022-11-29 22:19:04.260	0.011	0.418	0.917	0.183	0	0	24.609	-0.632	-5.823	0	0	0	0	0	0	0
WT111(DD045F3F1DEA)	3.47	13108	2022-11-29 22:19:04.291	0.011	0.418	0.917	0.183	0	0	24.609	-0.632	-5.823	0	0	0	0	0	0	0
WT111(DD045F3F1DEA)	3.47	13108	2022-11-29 22:19:04.291	0.011	0.418	0.917	0.183	0	0	24.609	-0.632	-5.823	0	0	0	0	0	0	0
WT111(DD045F3F1DEA)	3.47	13108	2022-11-29 22:19:04.291	0.011	0.418	0.917	0.183	0	0	24.609	-0.632	-5.823	0	0	0	0	0	0	0
WT111(DD045F3F1DEA)	3.47	13108	2022-11-29 22:19:04.291	0.009	0.416	0.919	0.122	0	0	24.609	-0.632	-5.823	0	0	0	0	0	0	0
WT111(DD045F3F1DEA)	3.47	13108	2022-11-29 22:19:04.291	0.009	0.416	0.919	0.122	0	0	24.609	-0.632	-5.823	0	0	0	0	0	0	0
WT111(DD045F3F1DEA)	3.47	13108	2022-11-29 22:19:04.291	0.009	0.416	0.919	0.122	0	0	24.615	-0.632	-5.823	0	0	0	0	0	0	0
WT111(DD045F3F1DEA)	3.47	13108	2022-11-29 22:19:04.291	0.009	0.416	0.919	0.122	0	0	24.615	-0.632	-5.823	0	0	0	0	0	0	0
WT111(DD045F3F1DEA)	3.47	13108	2022-11-29 22:19:04.291	0.013	0.423	0.921	-0.244	0	0	24.609	-0.632	-5.823	0	0	0	0	0	0	0
WT111(DD045F3F1DEA)	3.47	13108	2022-11-29 22:19:04.323	0.013	0.423	0.921	-0.244	0	0	24.609	-0.632	-5.823	0	0	0	0	0	0	0
WT111(DD045F3F1DEA)	3.47	13108	2022-11-29 22:19:04.323	0.013	0.423	0.921	-0.244	0	0	24.609	-0.632	-5.823	0	0	0	0	0	0	0
WT111(DD045F3F1DEA)	3.47	13108	2022-11-29 22:19:04.323	0.013	0.423	0.921	-0.244	0	0	24.609	-0.632	-5.823	0	0	0	0	0	0	0
WT111(DD045F3F1DEA)	3.47	13108	2022-11-29 22:19:04.323	0.011	0.425	0.918	0	0	0	24.609	-0.632	-5.823	0	0	0	0	0	0	0
WT111(DD045F3F1DEA)	3.47	13108	2022-11-29 22:19:04.323	0.011	0.425	0.918	0	0	0	24.609	-0.632	-5.823	0	0	0	0	0	0	0
WT111(DD045F3F1DEA)	3.47	13108	2022-11-29 22:19:04.323	0.011	0.425	0.918	0	0	0	24.609	-0.632	-5.823	0	0	0	0	0	0	0
WT111(DD045F3F1DEA)	3.47	13108	2022-11-29 22:19:04.323	0.011	0.421	0.924	0.122	0.061	0	24.609	-0.632	-5.823	0	0	0	0	0	0	0
WT111(DD045F3F1DEA)	3.47	13108	2022-11-29 22:19:04.323	0.011	0.421	0.924	0.122	0.061	0	24.609	-0.632	-5.823	0	0	0	0	0	0	0
WT111(DD045F3F1DEA)	3.47	13108	2022-11-29 22:19:04.354	0.011	0.421	0.924	0.122	0.061	0	24.609	-0.632	-5.823	0	0	0	0	0	0	0
WT111(DD045F3F1DEA)	3.47	13108	2022-11-29 22:19:04.354	0.011	0.421	0.924	0.122	0.061	0	24.609	-0.632	-5.823	0	0	0	0	0	0	0
WT111(DD045F3F1DEA)	3.47	13108	2022-11-29 22:19:04.354	0.011	0.42	0.922	-0.305	0	0	24.609	-0.632	-5.823	0	0	0	0	0	0	0
WT111(DD045F3F1DEA)	3.47	13108	2022-11-29 22:19:04.354	0.011	0.42	0.922	-0.305	0	0	24.609	-0.632	-5.823	0	0	0	0	0	0	0
WT111(DD045F3F1DEA)	3.47	13108	2022-11-29 22:19:04.354	0.011	0.42	0.922	-0.305	0	0	24.604	-0.632	-5.823	0	0	0	0	0	0	0
WT111(DD045F3F1DEA)	3.47	13108	2022-11-29 22:19:04.354	0.011	0.42	0.922	-0.305	0	0	24.604	-0.632	-5.823	0	0	0	0	0	0	0
WT111(DD045F3F1DEA)	3.47	13108	2022-11-29 22:19:04.354	0.012	0.418	0.922	0.305	0	0	24.604	-0.632	-5.823	0	0	0	0	0	0	0
WT111(DD045F3F1DEA)	3.47	13108	2022-11-29 22:19:04.354	0.012	0.418	0.922	0.305	0	0	24.609	-0.632	-5.823	0	0	0	0	0	0	0
WT111(DD045F3F1DEA)	3.47	13108	2022-11-29 22:19:04.416	0.012	0.418	0.922	0.305	0	0	24.609	-0.632	-5.823	0	0	0	0	0	0	0
WT111(DD045F3F1DEA)	3.47	13108	2022-11-29 22:19:04.416	0.012	0.418	0.922	0.305	0	0	24.609	-0.632	-5.823	0	0	0	0	0	0	0
WT111(DD045F3F1DEA)	3.47	13108	2022-11-29 22:19:04.416	0.011	0.425	0.921	-0.366	0	0	24.609	-0.632	-5.823	0	0	0	0	0	0	0
WT111(DD045F3F1DEA)	3.47	13108	2022-11-29 22:19:04.416	0.011	0.425	0.921	-0.366	0	0	24.604	-0.632	-5.823	0	0	0	0	0	0	0
WT111(DD045F3F1DEA)	3.47	13108	2022-11-29 22:19:04.416	0.011	0.425	0.921	-0.366	0	0	24.604	-0.632	-5.823	0	0	0	0	0	0	0
WT111(DD045F3F1DEA)	3.47	13108	2022-11-29 22:19:04.416	0.011	0.425	0.921	-0.366	0	0	24.604	-0.632	-5.823	0	0	0	0	0	0	0
WT111(DD045F3F1DEA)	3.47	13108	2022-11-29 22:19:04.416	0.011	0.42	0.918	0.244	0	0	24.604	-0.632	-5.823	0	0	0	0	0	0	0
WT111(DD045F3F1DEA)	3.47	13108	2022-11-29 22:19:04.416	0.011	0.42	0.918	0.244	0	0	24.604	-0.632	-5.823	0	0	0	0	0	0	0
WT111(DD045F3F1DEA)	3.47	13108	2022-11-29 22:19:04.448	0.011	0.42	0.918	0.244	0	0	24.604	-0.632	-5.823	0	0	0	0	0	0	0
WT111(DD045F3F1DEA)	3.47	13108	2022-11-29 22:19:04.448	0.011	0.42	0.918	0.244	0	0	24.609	-0.632	-5.823	0	0	0	0	0	0	0
WT111(DD045F3F1DEA)	3.47	13108	2022-11-29 22:19:04.448	0.011	0.427	0.927	0	0	0	24.609	-0.632	-5.823	0	0	0	0	0	0	0
WT111(DD045F3F1DEA)	3.47	13108	2022-11-29 22:19:04.448	0.011	0.427	0.927	0	0	0	24.609	-0.632	-5.823	0	0	0	0	0	0	0
WT111(DD045F3F1DEA)	3.47	13108	2022-11-29 22:19:04.448	0.011	0.427	0.927	0	0	0	24.609	-0.632	-5.823	0	0	0	0	0	0	0
WT111(DD045F3F1DEA)	3.47	13108	2022-11-29 22:19:04.448	0.011	0.427	0.927	0	0	0	24.609	-0.632	-5.823	0	0	0	0	0	0	0
WT111(DD045F3F1DEA)	3.47	13108	2022-11-29 22:19:04.448	0.013	0.424	0.922	0.122	0	0	24.609	-0.632	-5.823	0	0	0	0	0	0	0
WT111(DD045F3F1DEA)	3.47	13108	2022-11-29 22:19:04.448	0.013	0.424	0.922	0.122	0	0	24.609	-0.632	-5.823	0	0	0	0	0	0	0
WT111(DD045F3F1DEA)	3.47	13108	2022-11-29 22:19:04.510	0.013	0.424	0.922	0.122	0	0	24.609	-0.632	-5.823	0	0	0	0	0	0	0
WT111(DD045F3F1DEA)	3.47	13108	2022-11-29 22:19:04.510	0.013	0.424	0.922	0.122	0	0	24.609	-0.632	-5.823	0	0	0	0	0	0	0
WT111(DD045F3F1DEA)	3.47	13108	2022-11-29 22:19:04.510	0.011	0.415	0.919	-0.061	0	0	24.609	-0.632	-5.823	0	0	0	0	0	0	0
WT111(DD045F3F1DEA)	3.47	13108	2022-11-29 22:19:04.510	0.011	0.415	0.919	-0.061	0	0	24.609	-0.632	-5.823	0	0	0	0	0	0	0
WT111(DD045F3F1DEA)	3.47	13108	2022-11-29 22:19:04.510	0.011	0.415	0.919	-0.061	0	0	24.609	-0.632	-5.823	0	0	0	0	0	0	0
WT111(DD045F3F1DEA)	3.47	13108	2022-11-29 22:19:04.510	0.011	0.415	0.919	-0.061	0	0	24.609	-0.632	-5.823	0	0	0	0	0	0	0
WT111(DD045F3F1DEA)	3.47	13108	2022-11-29 22:19:04.510	0.012	0.426	0.922	0.061	0	0	24.609	-0.632	-5.823	0	0	0	0	0	0	0
WT111(DD045F3F1DEA)	3.47	13108	2022-11-29 22:19:04.510	0.012	0.426	0.922	0.061	0	0	24.609	-0.632	-5.823	0	0	0	0	0	0	0
WT111(DD045F3F1DEA)	3.47	13108	2022-11-29 22:19:04.526	0.012	0.426	0.922	0.061	0	0	24.609	-0.632	-5.823	0	0	0	0	0	0	0
WT111(DD045F3F1DEA)	3.47	13108	2022-11-29 22:19:04.526	0.012	0.426	0.922	0.061	0	0	24.609	-0.632	-5.823	0	0	0	0	0	0	0
WT111(DD045F3F1DEA)	3.47	13108	2022-11-29 22:19:04.526	0.011	0.423	0.924	0.061	0	0	24.609	-0.632	-5.823	0	0	0	0	0	0	0
WT111(DD045F3F1DEA)	3.47	13108	2022-11-29 22:19:04.526	0.011	0.423	0.924	0.061	0	0	24.609	-0.632	-5.823	0	0	0	0	0	0	0
WT111(DD045F3F1DEA)	3.47	13108	2022-11-29 22:19:04.526	0.011	0.423	0.924	0.061	0	0	24.609	-0.632	-5.823	0	0	0	0	0	0	0
WT111(DD045F3F1DEA)	3.47	13108	2022-11-29 22:19:04.526	0.011	0.423	0.924	0.061	0	0	24.609	-0.632	-5.823	0	0	0	0	0	0	0
WT111(DD045F3F1DEA)	3.47	13108	2022-11-29 22:19:04.526	0.011	0.414	0.92	0	0	0	24.609	-0.632	-5.823	0	0	0	0	0	0	0
WT111(DD045F3F1DEA)	3.47	13108	2022-11-29 22:19:04.526	0.011	0.414	0.92	0	0	0	24.609	-0.632	-5.823	0	0	0	0	0	0	0
WT111(DD045F3F1DEA)	3.47	13108	2022-11-29 22:19:04.588	0.011	0.414	0.92	0	0	0	24.609	-0.632	-5.823	0	0	0	0	0	0	0
WT111(DD045F3F1DEA)	3.47	13108	2022-11-29 22:19:04.588	0.011	0.414	0.92	0	0	0	24.609	-0.632	-5.823	0	0	0	0	0	0	0
WT111(DD045F3F1DEA)	3.47	13108	2022-11-29 22:19:04.588	0.012	0.433	0.924	0.122	0	0	24.609	-0.632	-5.823	0	0	0	0	0	0	0
WT111(DD045F3F1DEA)	3.47	13108	2022-11-29 22:19:04.588	0.012	0.433	0.924	0.122	0	0	24.609	-0.632	-5.823	0	0	0	0	0	0	0
WT111(DD045F3F1DEA)	3.47	13108	2022-11-29 22:19:04.588	0.012	0.433	0.924	0.122	0	0	24.609	-0.632	-5.823	0	0	0	0	0	0	0
WT111(DD045F3F1DEA)	3.47	13108	2022-11-29 22:19:04.588	0.012	0.433	0.924	0.122	0	0	24.615	-0.632	-5.823	0	0	0	0	0	0	0
WT111(DD045F3F1DEA)	3.47	13108	2022-11-29 22:19:04.588	0.01	0.419	0.89	-0.549	0	0	24.609	-0.632	-5.823	0	0	0	0	0	0	0
WT111(DD045F3F1DEA)	3.47	13108	2022-11-29 22:19:04.588	0.01	0.419	0.89	-0.549	0	0	24.609	-0.632	-5.823	0	0	0	0	0	0	0
WT111(DD045F3F1DEA)	3.47	13108	2022-11-29 22:19:04.604	0.01	0.419	0.89	-0.549	0	0	24.604	-0.632	-5.823	0	0	0	0	0	0	0
WT111(DD045F3F1DEA)	3.47	13108	2022-11-29 22:19:04.604	0.01	0.419	0.89	-0.549	0	0	24.604	-0.632	-5.823	0	0	0	0	0	0	0
WT111(DD045F3F1DEA)	3.47	13108	2022-11-29 22:19:04.604	0.008	0.387	0.994	1.587	-0.244	0	24.609	-0.632	-5.823	0	0	0	0	0	0	0
WT111(DD045F3F1DEA)	3.47	13108	2022-11-29 22:19:04.604	0.008	0.387	0.994	1.587	-0.244	0	24.62	-0.637	-5.823	0	0	0	0	0	0	0
WT111(DD045F3F1DEA)	3.47	13108	2022-11-29 22:19:04.604	0.008	0.387	0.994	1.587	-0.244	0	24.626	-0.637	-5.823	0	0	0	0	0	0	0
WT111(DD045F3F1DEA)	3.47	13108	2022-11-29 22:19:04.604	0.008	0.387	0.994	1.587	-0.244	0	24.631	-0.637	-5.823	0	0	0	0	0	0	0
WT111(DD045F3F1DEA)	3.47	13108	2022-11-29 22:19:04.604	0.015	0.454	0.873	-1.099	0.549	0	24.626	-0.637	-5.823	0	0	0	0	0	0	0
WT111(DD045F3F1DEA)	3.47	13108	2022-11-29 22:19:04.604	0.015	0.454	0.873	-1.099	0.549	0	24.62	-0.632	-5.823	0	0	0	0	0	0	0
WT111(DD045F3F1DEA)	3.47	13108	2022-11-29 22:19:04.682	0.015	0.454	0.873	-1.099	0.549	0	24.615	-0.632	-5.823	0	0	0	0	0	0	0
WT111(DD045F3F1DEA)	3.47	13108	2022-11-29 22:19:04.682	0.015	0.454	0.873	-1.099	0.549	0	24.609	-0.626	-5.823	0	0	0	0	0	0	0
WT111(DD045F3F1DEA)	3.47	13108	2022-11-29 22:19:04.682	0.011	0.419	0.925	0.305	0	0	24.609	-0.626	-5.823	0	0	0	0	0	0	0
WT111(DD045F3F1DEA)	3.47	13108	2022-11-29 22:19:04.682	0.011	0.419	0.925	0.305	0	0	24.609	-0.626	-5.823	0	0	0	0	0	0	0
WT111(DD045F3F1DEA)	3.47	13108	2022-11-29 22:19:04.682	0.011	0.419	0.925	0.305	0	0	24.615	-0.626	-5.823	0	0	0	0	0	0	0
WT111(DD045F3F1DEA)	3.47	13108	2022-11-29 22:19:04.682	0.011	0.419	0.925	0.305	0	0	24.615	-0.626	-5.823	0	0	0	0	0	0	0
WT111(DD045F3F1DEA)	3.47	13108	2022-11-29 22:19:04.682	0.011	0.411	0.918	0.061	0	0	24.615	-0.626	-5.823	0	0	0	0	0	0	0
WT111(DD045F3F1DEA)	3.47	13108	2022-11-29 22:19:04.682	0.011	0.411	0.918	0.061	0	0	24.615	-0.626	-5.823	0	0	0	0	0	0	0
WT111(DD045F3F1DEA)	3.47	13108	2022-11-29 22:19:04.713	0.011	0.411	0.918	0.061	0	0	24.615	-0.626	-5.823	0	0	0	0	0	0	0
WT111(DD045F3F1DEA)	3.47	13108	2022-11-29 22:19:04.713	0.011	0.411	0.918	0.061	0	0	24.615	-0.626	-5.823	0	0	0	0	0	0	0
WT111(DD045F3F1DEA)	3.47	13108	2022-11-29 22:19:04.713	0.012	0.431	0.929	-0.488	0	0	24.609	-0.626	-5.823	0	0	0	0	0	0	0
WT111(DD045F3F1DEA)	3.47	13108	2022-11-29 22:19:04.713	0.012	0.431	0.929	-0.488	0	0	24.609	-0.626	-5.817	0	0	0	0	0	0	0
WT111(DD045F3F1DEA)	3.47	13108	2022-11-29 22:19:04.713	0.012	0.431	0.929	-0.488	0	0	24.609	-0.626	-5.817	0	0	0	0	0	0	0
WT111(DD045F3F1DEA)	3.47	13108	2022-11-29 22:19:04.713	0.012	0.431	0.929	-0.488	0	0	24.604	-0.626	-5.817	0	0	0	0	0	0	0
WT111(DD045F3F1DEA)	3.47	13108	2022-11-29 22:19:04.713	0.012	0.424	0.921	0.427	0	0	24.609	-0.626	-5.817	0	0	0	0	0	0	0
WT111(DD045F3F1DEA)	3.47	13108	2022-11-29 22:19:04.713	0.012	0.424	0.921	0.427	0	0	24.609	-0.626	-5.817	0	0	0	0	0	0	0
WT111(DD045F3F1DEA)	3.47	13108	2022-11-29 22:19:04.713	0.012	0.424	0.921	0.427	0	0	24.609	-0.626	-5.817	0	0	0	0	0	0	0
WT111(DD045F3F1DEA)	3.47	13108	2022-11-29 22:19:04.713	0.012	0.424	0.921	0.427	0	0	24.615	-0.626	-5.817	0	0	0	0	0	0	0
WT111(DD045F3F1DEA)	3.47	13108	2022-11-29 22:19:04.713	0.011	0.417	0.919	-0.183	0	0	24.615	-0.626	-5.817	0	0	0	0	0	0	0
WT111(DD045F3F1DEA)	3.47	13108	2022-11-29 22:19:04.713	0.011	0.417	0.919	-0.183	0	0	24.609	-0.626	-5.817	0	0	0	0	0	0	0
WT111(DD045F3F1DEA)	3.47	13108	2022-11-29 22:19:04.713	0.011	0.417	0.919	-0.183	0	0	24.609	-0.632	-5.817	0	0	0	0	0	0	0
WT111(DD045F3F1DEA)	3.47	13108	2022-11-29 22:19:04.713	0.011	0.417	0.919	-0.183	0	0	24.609	-0.632	-5.817	0	0	0	0	0	0	0
WT111(DD045F3F1DEA)	3.47	13108	2022-11-29 22:19:04.713	0.011	0.427	0.924	-0.061	0	0	24.609	-0.632	-5.817	0	0	0	0	0	0	0
WT111(DD045F3F1DEA)	3.47	13108	2022-11-29 22:19:04.713	0.011	0.427	0.924	-0.061	0	0	24.609	-0.632	-5.817	0	0	0	0	0	0	0
WT111(DD045F3F1DEA)	3.47	13108	2022-11-29 22:19:04.776	0.011	0.427	0.924	-0.061	0	0	24.609	-0.632	-5.817	0	0	0	0	0	0	0
WT111(DD045F3F1DEA)	3.47	13108	2022-11-29 22:19:04.776	0.011	0.427	0.924	-0.061	0	0	24.609	-0.632	-5.817	0	0	0	0	0	0	0
WT111(DD045F3F1DEA)	3.47	13108	2022-11-29 22:19:04.776	0.012	0.422	0.919	0.305	0	0	24.609	-0.632	-5.817	0	0	0	0	0	0	0
WT111(DD045F3F1DEA)	3.47	13108	2022-11-29 22:19:04.776	0.012	0.422	0.919	0.305	0	0	24.609	-0.632	-5.817	0	0	0	0	0	0	0
WT111(DD045F3F1DEA)	3.47	13108	2022-11-29 22:19:04.776	0.012	0.422	0.919	0.305	0	0	24.615	-0.632	-5.817	0	0	0	0	0	0	0
WT111(DD045F3F1DEA)	3.47	13108	2022-11-29 22:19:04.776	0.012	0.422	0.919	0.305	0	0	24.615	-0.632	-5.817	0	0	0	0	0	0	0
WT111(DD045F3F1DEA)	3.47	13108	2022-11-29 22:19:04.776	0.01	0.418	0.92	-0.183	0	0	24.615	-0.632	-5.817	0	0	0	0	0	0	0
WT111(DD045F3F1DEA)	3.47	13108	2022-11-29 22:19:04.776	0.01	0.418	0.92	-0.183	0	0	24.615	-0.632	-5.817	0	0	0	0	0	0	0
WT111(DD045F3F1DEA)	3.47	13108	2022-11-29 22:19:04.838	0.01	0.418	0.92	-0.183	0	0	24.609	-0.632	-5.817	0	0	0	0	0	0	0
WT111(DD045F3F1DEA)	3.47	13108	2022-11-29 22:19:04.838	0.01	0.418	0.92	-0.183	0	0	24.609	-0.632	-5.817	0	0	0	0	0	0	0
WT111(DD045F3F1DEA)	3.47	13108	2022-11-29 22:19:04.838	0.012	0.426	0.924	-0.366	0	0	24.609	-0.632	-5.817	0	0	0	0	0	0	0
WT111(DD045F3F1DEA)	3.47	13108	2022-11-29 22:19:04.838	0.012	0.426	0.924	-0.366	0	0	24.609	-0.632	-5.817	0	0	0	0	0	0	0
WT111(DD045F3F1DEA)	3.47	13108	2022-11-29 22:19:04.838	0.012	0.426	0.924	-0.366	0	0	24.604	-0.632	-5.817	0	0	0	0	0	0	0
WT111(DD045F3F1DEA)	3.47	13108	2022-11-29 22:19:04.838	0.012	0.426	0.924	-0.366	0	0	24.604	-0.632	-5.817	0	0	0	0	0	0	0
WT111(DD045F3F1DEA)	3.47	13108	2022-11-29 22:19:04.838	0.011	0.424	0.921	0.244	0	0	24.604	-0.632	-5.817	0	0	0	0	0	0	0
WT111(DD045F3F1DEA)	3.47	13108	2022-11-29 22:19:04.838	0.011	0.424	0.921	0.244	0	0	24.604	-0.632	-5.817	0	0	0	0	0	0	0
WT111(DD045F3F1DEA)	3.47	13108	2022-11-29 22:19:04.870	0.011	0.424	0.921	0.244	0	0	24.609	-0.632	-5.817	0	0	0	0	0	0	0
WT111(DD045F3F1DEA)	3.47	13108	2022-11-29 22:19:04.870	0.011	0.424	0.921	0.244	0	0	24.609	-0.632	-5.817	0	0	0	0	0	0	0
WT111(DD045F3F1DEA)	3.47	13108	2022-11-29 22:19:04.870	0.01	0.417	0.922	-0.061	0	0	24.609	-0.632	-5.817	0	0	0	0	0	0	0
WT111(DD045F3F1DEA)	3.47	13108	2022-11-29 22:19:04.870	0.01	0.417	0.922	-0.061	0	0	24.609	-0.632	-5.817	0	0	0	0	0	0	0
WT111(DD045F3F1DEA)	3.47	13108	2022-11-29 22:19:04.870	0.01	0.417	0.922	-0.061	0	0	24.609	-0.632	-5.817	0	0	0	0	0	0	0
WT111(DD045F3F1DEA)	3.47	13108	2022-11-29 22:19:04.870	0.011	0.424	0.92	0.061	0	0	24.609	-0.632	-5.817	0	0	0	0	0	0	0
WT111(DD045F3F1DEA)	3.47	13108	2022-11-29 22:19:04.870	0.011	0.424	0.92	0.061	0	0	24.609	-0.632	-5.817	0	0	0	0	0	0	0
WT111(DD045F3F1DEA)	3.47	13108	2022-11-29 22:19:04.870	0.011	0.424	0.92	0.061	0	0	24.609	-0.632	-5.817	0	0	0	0	0	0	0
WT111(DD045F3F1DEA)	3.47	13108	2022-11-29 22:19:04.917	0.011	0.424	0.92	0.061	0	0	24.609	-0.632	-5.812	0	0	0	0	0	0	0
WT111(DD045F3F1DEA)	3.47	13108	2022-11-29 22:19:04.917	0.009	0.42	0.92	-0.061	0	0	24.609	-0.632	-5.812	0	0	0	0	0	0	0
WT111(DD045F3F1DEA)	3.47	13108	2022-11-29 22:19:04.917	0.009	0.42	0.92	-0.061	0	0	24.609	-0.632	-5.812	0	0	0	0	0	0	0
WT111(DD045F3F1DEA)	3.47	13108	2022-11-29 22:19:04.917	0.009	0.42	0.92	-0.061	0	0	24.609	-0.632	-5.812	0	0	0	0	0	0	0
WT111(DD045F3F1DEA)	3.47	13108	2022-11-29 22:19:04.917	0.009	0.42	0.92	-0.061	0	0	24.609	-0.632	-5.812	0	0	0	0	0	0	0
WT111(DD045F3F1DEA)	3.47	13108	2022-11-29 22:19:04.917	0.011	0.417	0.921	0.061	0	0	24.609	-0.632	-5.812	0	0	0	0	0	0	0
WT111(DD045F3F1DEA)	3.47	13108	2022-11-29 22:19:04.917	0.011	0.417	0.921	0.061	0	0	24.609	-0.632	-5.812	0	0	0	0	0	0	0
WT111(DD045F3F1DEA)	3.47	13108	2022-11-29 22:19:04.917	0.011	0.417	0.921	0.061	0	0	24.609	-0.632	-5.812	0	0	0	0	0	0	0
WT111(DD045F3F1DEA)	3.47	13108	2022-11-29 22:19:04.948	0.011	0.417	0.921	0.061	0	0	24.609	-0.632	-5.812	0	0	0	0	0	0	0
WT111(DD045F3F1DEA)	3.47	13108	2022-11-29 22:19:04.948	0.012	0.431	0.922	0	0	0	24.609	-0.632	-5.812	0	0	0	0	0	0	0
WT111(DD045F3F1DEA)	3.47	13108	2022-11-29 22:19:04.948	0.012	0.431	0.922	0	0	0	24.609	-0.632	-5.806	0	0	0	0	0	0	0
WT111(DD045F3F1DEA)	3.47	13108	2022-11-29 22:19:04.948	0.012	0.431	0.922	0	0	0	24.609	-0.632	-5.806	0	0	0	0	0	0	0
WT111(DD045F3F1DEA)	3.47	13108	2022-11-29 22:19:04.948	0.012	0.431	0.922	0	0	0	24.609	-0.632	-5.806	0	0	0	0	0	0	0
WT111(DD045F3F1DEA)	3.47	13108	2022-11-29 22:19:04.948	0.011	0.423	0.923	-0.061	0	0	24.609	-0.632	-5.806	0	0	0	0	0	0	0
WT111(DD045F3F1DEA)	3.47	13108	2022-11-29 22:19:04.948	0.011	0.423	0.923	-0.061	0	0	24.609	-0.632	-5.806	0	0	0	0	0	0	0
WT111(DD045F3F1DEA)	3.47	13108	2022-11-29 22:19:04.948	0.011	0.423	0.923	-0.061	0	0	24.609	-0.632	-5.806	0	0	0	0	0	0	0
WT111(DD045F3F1DEA)	3.47	13108	2022-11-29 22:19:04.963	0.011	0.423	0.923	-0.061	0	0	24.609	-0.632	-5.806	0	0	0	0	0	0	0
WT111(DD045F3F1DEA)	3.47	13108	2022-11-29 22:19:04.963	0.01	0.408	0.918	0	0	0	24.609	-0.632	-5.806	0	0	0	0	0	0	0
WT111(DD045F3F1DEA)	3.47	13108	2022-11-29 22:19:04.963	0.01	0.408	0.918	0	0	0	24.609	-0.632	-5.806	0	0	0	0	0	0	0
WT111(DD045F3F1DEA)	3.47	13108	2022-11-29 22:19:04.963	0.01	0.408	0.918	0	0	0	24.609	-0.632	-5.806	0	0	0	0	0	0	0
WT111(DD045F3F1DEA)	3.47	13108	2022-11-29 22:19:04.963	0.01	0.408	0.918	0	0	0	24.609	-0.632	-5.806	0	0	0	0	0	0	0
WT111(DD045F3F1DEA)	3.47	13108	2022-11-29 22:19:04.963	0.011	0.425	0.921	0	0	0	24.609	-0.632	-5.806	0	0	0	0	0	0	0
WT111(DD045F3F1DEA)	3.47	13108	2022-11-29 22:19:04.963	0.011	0.425	0.921	0	0	0	24.609	-0.632	-5.806	0	0	0	0	0	0	0
WT111(DD045F3F1DEA)	3.47	13108	2022-11-29 22:19:04.963	0.011	0.425	0.921	0	0	0	24.609	-0.632	-5.806	0	0	0	0	0	0	0
WT111(DD045F3F1DEA)	3.47	13108	2022-11-29 22:19:05.010	0.011	0.425	0.921	0	0	0	24.609	-0.632	-5.806	0	0	0	0	0	0	0
WT111(DD045F3F1DEA)	3.47	13108	2022-11-29 22:19:05.010	0.012	0.428	0.92	0.061	0	0	24.609	-0.632	-5.806	0	0	0	0	0	0	0
WT111(DD045F3F1DEA)	3.47	13108	2022-11-29 22:19:05.010	0.012	0.428	0.92	0.061	0	0	24.609	-0.632	-5.801	0	0	0	0	0	0	0
WT111(DD045F3F1DEA)	3.47	13108	2022-11-29 22:19:05.010	0.012	0.428	0.92	0.061	0	0	24.609	-0.632	-5.801	0	0	0	0	0	0	0
WT111(DD045F3F1DEA)	3.47	13108	2022-11-29 22:19:05.010	0.012	0.428	0.92	0.061	0	0	24.609	-0.632	-5.801	0	0	0	0	0	0	0
WT111(DD045F3F1DEA)	3.47	13108	2022-11-29 22:19:05.010	0.012	0.418	0.922	0	0	0	24.609	-0.632	-5.801	0	0	0	0	0	0	0
WT111(DD045F3F1DEA)	3.47	13108	2022-11-29 22:19:05.010	0.012	0.418	0.922	0	0	0	24.609	-0.632	-5.801	0	0	0	0	0	0	0
WT111(DD045F3F1DEA)	3.47	13108	2022-11-29 22:19:05.010	0.012	0.418	0.922	0	0	0	24.609	-0.632	-5.801	0	0	0	0	0	0	0
WT111(DD045F3F1DEA)	3.47	13108	2022-11-29 22:19:05.041	0.012	0.418	0.922	0	0	0	24.609	-0.632	-5.801	0	0	0	0	0	0	0
WT111(DD045F3F1DEA)	3.47	13108	2022-11-29 22:19:05.041	0.01	0.421	0.921	0.183	0	0	24.609	-0.632	-5.801	0	0	0	0	0	0	0
WT111(DD045F3F1DEA)	3.47	13108	2022-11-29 22:19:05.041	0.01	0.421	0.921	0.183	0	0	24.609	-0.632	-5.801	0	0	0	0	0	0	0
WT111(DD045F3F1DEA)	3.47	13108	2022-11-29 22:19:05.041	0.01	0.421	0.921	0.183	0	0	24.609	-0.632	-5.801	0	0	0	0	0	0	0
WT111(DD045F3F1DEA)	3.47	13108	2022-11-29 22:19:05.041	0.01	0.421	0.921	0.183	0	0	24.609	-0.632	-5.801	0	0	0	0	0	0	0
WT111(DD045F3F1DEA)	3.47	13108	2022-11-29 22:19:05.041	0.011	0.432	0.923	-0.244	0.061	0	24.609	-0.632	-5.801	0	0	0	0	0	0	0
WT111(DD045F3F1DEA)	3.47	13108	2022-11-29 22:19:05.041	0.011	0.432	0.923	-0.244	0.061	0	24.609	-0.632	-5.801	0	0	0	0	0	0	0
WT111(DD045F3F1DEA)	3.47	13108	2022-11-29 22:19:05.041	0.011	0.432	0.923	-0.244	0.061	0	24.609	-0.632	-5.801	0	0	0	0	0	0	0
WT111(DD045F3F1DEA)	3.47	13108	2022-11-29 22:19:05.073	0.011	0.432	0.923	-0.244	0.061	0	24.609	-0.632	-5.801	0	0	0	0	0	0	0
WT111(DD045F3F1DEA)	3.47	13108	2022-11-29 22:19:05.073	0.011	0.412	0.917	0.122	0	0	24.609	-0.632	-5.801	0	0	0	0	0	0	0
WT111(DD045F3F1DEA)	3.47	13108	2022-11-29 22:19:05.073	0.011	0.412	0.917	0.122	0	0	24.609	-0.632	-5.801	0	0	0	0	0	0	0
WT111(DD045F3F1DEA)	3.47	13108	2022-11-29 22:19:05.073	0.011	0.412	0.917	0.122	0	0	24.609	-0.632	-5.801	0	0	0	0	0	0	0
WT111(DD045F3F1DEA)	3.47	13108	2022-11-29 22:19:05.073	0.011	0.412	0.917	0.122	0	0	24.609	-0.632	-5.801	0	0	0	0	0	0	0
WT111(DD045F3F1DEA)	3.47	13108	2022-11-29 22:19:05.073	0.012	0.422	0.919	0.061	0	0	24.609	-0.632	-5.801	0	0	0	0	0	0	0

## Sheet: 5.0kg
设备名称	电压	版本	片上时间	加速度X(g)	加速度Y(g)	加速度Z(g)	角速度X(°/s)	角速度Y(°/s)	角速度Z(°/s)	角度X(°)	角度Y(°)	角度Z(°)	磁场X	磁场Y	磁场Z	四元数0	四元数1	四元数2	四元数3	状态
WT111(DD045F3F1DEA)	3.64	13108	2022-11-29 16:44:22.457	0.011	0.401	0.942	-0.488	0	0	23.39	-0.659	-14.255	0	0	0	0	0	0	0
WT111(DD045F3F1DEA)	3.64	13108	2022-11-29 16:44:22.457	0.011	0.401	0.942	-0.488	0	0	23.384	-0.659	-14.255	0	0	0	0	0	0	0
WT111(DD045F3F1DEA)	3.64	13108	2022-11-29 16:44:22.457	0.011	0.401	0.942	-0.488	0	0	23.384	-0.659	-14.255	0	0	0	0	0	0	0
WT111(DD045F3F1DEA)	3.64	13108	2022-11-29 16:44:22.519	0.013	0.411	0.93	0.244	0	0	23.384	-0.659	-14.255	0	0	0	0	0	0	0
WT111(DD045F3F1DEA)	3.64	13108	2022-11-29 16:44:22.519	0.013	0.411	0.93	0.244	0	0	23.384	-0.659	-14.255	0	0	0	0	0	0	0
WT111(DD045F3F1DEA)	3.64	13108	2022-11-29 16:44:22.519	0.013	0.411	0.93	0.244	0	0	23.39	-0.659	-14.255	0	0	0	0	0	0	0
WT111(DD045F3F1DEA)	3.64	13108	2022-11-29 16:44:22.519	0.013	0.411	0.93	0.244	0	0	23.39	-0.659	-14.255	0	0	0	0	0	0	0
WT111(DD045F3F1DEA)	3.64	13108	2022-11-29 16:44:22.519	0.01	0.398	0.925	-0.183	0	0	23.39	-0.659	-14.249	0	0	0	0	0	0	0
WT111(DD045F3F1DEA)	3.64	13108	2022-11-29 16:44:22.519	0.01	0.398	0.925	-0.183	0	0	23.39	-0.659	-14.249	0	0	0	0	0	0	0
WT111(DD045F3F1DEA)	3.64	13108	2022-11-29 16:44:22.519	0.01	0.398	0.925	-0.183	0	0	23.384	-0.659	-14.249	0	0	0	0	0	0	0
WT111(DD045F3F1DEA)	3.64	13108	2022-11-29 16:44:22.519	0.01	0.398	0.925	-0.183	0	0	23.384	-0.659	-14.249	0	0	0	0	0	0	0
WT111(DD045F3F1DEA)	3.64	13108	2022-11-29 16:44:22.550	0.013	0.394	0.928	-0.061	0	0	23.384	-0.659	-14.249	0	0	0	0	0	0	0
WT111(DD045F3F1DEA)	3.64	13108	2022-11-29 16:44:22.550	0.013	0.394	0.928	-0.061	0	0	23.384	-0.659	-14.249	0	0	0	0	0	0	0
WT111(DD045F3F1DEA)	3.64	13108	2022-11-29 16:44:22.550	0.013	0.394	0.928	-0.061	0	0	23.384	-0.659	-14.249	0	0	0	0	0	0	0
WT111(DD045F3F1DEA)	3.64	13108	2022-11-29 16:44:22.550	0.011	0.417	0.934	0.061	0	0	23.384	-0.659	-14.249	0	0	0	0	0	0	0
WT111(DD045F3F1DEA)	3.64	13108	2022-11-29 16:44:22.550	0.011	0.417	0.934	0.061	0	0	23.384	-0.659	-14.249	0	0	0	0	0	0	0
WT111(DD045F3F1DEA)	3.64	13108	2022-11-29 16:44:22.550	0.011	0.417	0.934	0.061	0	0	23.384	-0.659	-14.249	0	0	0	0	0	0	0
WT111(DD045F3F1DEA)	3.64	13108	2022-11-29 16:44:22.550	0.011	0.417	0.934	0.061	0	0	23.39	-0.659	-14.249	0	0	0	0	0	0	0
WT111(DD045F3F1DEA)	3.64	13108	2022-11-29 16:44:22.550	0.012	0.394	0.927	0	0	0	23.39	-0.659	-14.249	0	0	0	0	0	0	0
WT111(DD045F3F1DEA)	3.64	13108	2022-11-29 16:44:22.582	0.012	0.394	0.927	0	0	0	23.39	-0.659	-14.249	0	0	0	0	0	0	0
WT111(DD045F3F1DEA)	3.64	13108	2022-11-29 16:44:22.582	0.012	0.394	0.927	0	0	0	23.39	-0.659	-14.249	0	0	0	0	0	0	0
WT111(DD045F3F1DEA)	3.64	13108	2022-11-29 16:44:22.582	0.012	0.394	0.927	0	0	0	23.39	-0.659	-14.249	0	0	0	0	0	0	0
WT111(DD045F3F1DEA)	3.64	13108	2022-11-29 16:44:22.582	0.009	0.401	0.93	0	-0.061	0	23.39	-0.659	-14.249	0	0	0	0	0	0	0
WT111(DD045F3F1DEA)	3.64	13108	2022-11-29 16:44:22.582	0.009	0.401	0.93	0	-0.061	0	23.39	-0.665	-14.249	0	0	0	0	0	0	0
WT111(DD045F3F1DEA)	3.64	13108	2022-11-29 16:44:22.582	0.009	0.401	0.93	0	-0.061	0	23.39	-0.665	-14.249	0	0	0	0	0	0	0
WT111(DD045F3F1DEA)	3.64	13108	2022-11-29 16:44:22.582	0.009	0.401	0.93	0	-0.061	0	23.39	-0.665	-14.249	0	0	0	0	0	0	0
WT111(DD045F3F1DEA)	3.64	13108	2022-11-29 16:44:22.582	0.014	0.409	0.929	0	0	0	23.39	-0.665	-14.249	0	0	0	0	0	0	0
WT111(DD045F3F1DEA)	3.64	13108	2022-11-29 16:44:22.613	0.014	0.409	0.929	0	0	0	23.39	-0.665	-14.249	0	0	0	0	0	0	0
WT111(DD045F3F1DEA)	3.64	13108	2022-11-29 16:44:22.613	0.014	0.409	0.929	0	0	0	23.39	-0.665	-14.249	0	0	0	0	0	0	0
WT111(DD045F3F1DEA)	3.64	13108	2022-11-29 16:44:22.613	0.014	0.409	0.929	0	0	0	23.39	-0.665	-14.249	0	0	0	0	0	0	0
WT111(DD045F3F1DEA)	3.64	13108	2022-11-29 16:44:22.613	0.01	0.392	0.93	0	0	0	23.39	-0.665	-14.249	0	0	0	0	0	0	0
WT111(DD045F3F1DEA)	3.64	13108	2022-11-29 16:44:22.613	0.01	0.392	0.93	0	0	0	23.39	-0.665	-14.249	0	0	0	0	0	0	0
WT111(DD045F3F1DEA)	3.64	13108	2022-11-29 16:44:22.613	0.01	0.392	0.93	0	0	0	23.39	-0.665	-14.249	0	0	0	0	0	0	0
WT111(DD045F3F1DEA)	3.64	13108	2022-11-29 16:44:22.613	0.01	0.392	0.93	0	0	0	23.39	-0.665	-14.249	0	0	0	0	0	0	0
WT111(DD045F3F1DEA)	3.64	13108	2022-11-29 16:44:22.613	0.013	0.419	0.936	-0.244	0	0	23.39	-0.665	-14.249	0	0	0	0	0	0	0
WT111(DD045F3F1DEA)	3.64	13108	2022-11-29 16:44:22.644	0.013	0.419	0.936	-0.244	0	0	23.384	-0.665	-14.249	0	0	0	0	0	0	0
WT111(DD045F3F1DEA)	3.64	13108	2022-11-29 16:44:22.644	0.013	0.419	0.936	-0.244	0	0	23.384	-0.665	-14.249	0	0	0	0	0	0	0
WT111(DD045F3F1DEA)	3.64	13108	2022-11-29 16:44:22.644	0.013	0.419	0.936	-0.244	0	0	23.384	-0.665	-14.249	0	0	0	0	0	0	0
WT111(DD045F3F1DEA)	3.64	13108	2022-11-29 16:44:22.644	0.011	0.403	0.927	0	0	0	23.384	-0.665	-14.249	0	0	0	0	0	0	0
WT111(DD045F3F1DEA)	3.64	13108	2022-11-29 16:44:22.644	0.011	0.403	0.927	0	0	0	23.384	-0.665	-14.244	0	0	0	0	0	0	0
WT111(DD045F3F1DEA)	3.64	13108	2022-11-29 16:44:22.644	0.011	0.403	0.927	0	0	0	23.384	-0.665	-14.244	0	0	0	0	0	0	0
WT111(DD045F3F1DEA)	3.64	13108	2022-11-29 16:44:22.644	0.011	0.403	0.927	0	0	0	23.384	-0.665	-14.244	0	0	0	0	0	0	0
WT111(DD045F3F1DEA)	3.64	13108	2022-11-29 16:44:22.644	0.013	0.392	0.928	0.061	0	0	23.384	-0.665	-14.244	0	0	0	0	0	0	0
WT111(DD045F3F1DEA)	3.64	13108	2022-11-29 16:44:22.707	0.013	0.392	0.928	0.061	0	0	23.384	-0.665	-14.244	0	0	0	0	0	0	0
WT111(DD045F3F1DEA)	3.64	13108	2022-11-29 16:44:22.707	0.013	0.392	0.928	0.061	0	0	23.39	-0.665	-14.244	0	0	0	0	0	0	0
WT111(DD045F3F1DEA)	3.64	13108	2022-11-29 16:44:22.707	0.013	0.392	0.928	0.061	0	0	23.39	-0.665	-14.244	0	0	0	0	0	0	0
WT111(DD045F3F1DEA)	3.64	13108	2022-11-29 16:44:22.707	0.012	0.414	0.929	-0.427	0	0	23.384	-0.665	-14.244	0	0	0	0	0	0	0
WT111(DD045F3F1DEA)	3.64	13108	2022-11-29 16:44:22.707	0.012	0.414	0.929	-0.427	0	0	23.384	-0.665	-14.244	0	0	0	0	0	0	0
WT111(DD045F3F1DEA)	3.64	13108	2022-11-29 16:44:22.707	0.012	0.414	0.929	-0.427	0	0	23.384	-0.665	-14.244	0	0	0	0	0	0	0
WT111(DD045F3F1DEA)	3.64	13108	2022-11-29 16:44:22.707	0.012	0.414	0.929	-0.427	0	0	23.379	-0.665	-14.244	0	0	0	0	0	0	0
WT111(DD045F3F1DEA)	3.64	13108	2022-11-29 16:44:22.707	0.012	0.395	0.932	0.366	0	0	23.384	-0.665	-14.244	0	0	0	0	0	0	0
WT111(DD045F3F1DEA)	3.64	13108	2022-11-29 16:44:22.738	0.012	0.395	0.932	0.366	0	0	23.384	-0.665	-14.244	0	0	0	0	0	0	0
WT111(DD045F3F1DEA)	3.64	13108	2022-11-29 16:44:22.738	0.012	0.395	0.932	0.366	0	0	23.384	-0.665	-14.244	0	0	0	0	0	0	0
WT111(DD045F3F1DEA)	3.64	13108	2022-11-29 16:44:22.738	0.012	0.395	0.932	0.366	0	0	23.39	-0.665	-14.244	0	0	0	0	0	0	0
WT111(DD045F3F1DEA)	3.64	13108	2022-11-29 16:44:22.738	0.011	0.415	0.928	0	0	0	23.39	-0.665	-14.244	0	0	0	0	0	0	0
WT111(DD045F3F1DEA)	3.64	13108	2022-11-29 16:44:22.738	0.011	0.415	0.928	0	0	0	23.39	-0.665	-14.244	0	0	0	0	0	0	0
WT111(DD045F3F1DEA)	3.64	13108	2022-11-29 16:44:22.738	0.011	0.415	0.928	0	0	0	23.39	-0.665	-14.244	0	0	0	0	0	0	0
WT111(DD045F3F1DEA)	3.64	13108	2022-11-29 16:44:22.738	0.011	0.415	0.928	0	0	0	23.39	-0.665	-14.244	0	0	0	0	0	0	0
WT111(DD045F3F1DEA)	3.64	13108	2022-11-29 16:44:22.738	0.011	0.392	0.929	-0.244	0	0	23.39	-0.665	-14.244	0	0	0	0	0	0	0
WT111(DD045F3F1DEA)	3.64	13108	2022-11-29 16:44:22.753	0.011	0.392	0.929	-0.244	0	0	23.39	-0.665	-14.244	0	0	0	0	0	0	0
WT111(DD045F3F1DEA)	3.64	13108	2022-11-29 16:44:22.753	0.011	0.392	0.929	-0.244	0	0	23.384	-0.665	-14.244	0	0	0	0	0	0	0
WT111(DD045F3F1DEA)	3.64	13108	2022-11-29 16:44:22.753	0.011	0.392	0.929	-0.244	0	0	23.384	-0.665	-14.244	0	0	0	0	0	0	0
WT111(DD045F3F1DEA)	3.64	13108	2022-11-29 16:44:22.753	0.013	0.415	0.935	0.244	-0.061	0	23.384	-0.665	-14.244	0	0	0	0	0	0	0
WT111(DD045F3F1DEA)	3.64	13108	2022-11-29 16:44:22.753	0.013	0.415	0.935	0.244	-0.061	0	23.39	-0.665	-14.244	0	0	0	0	0	0	0
WT111(DD045F3F1DEA)	3.64	13108	2022-11-29 16:44:22.753	0.013	0.415	0.935	0.244	-0.061	0	23.39	-0.665	-14.244	0	0	0	0	0	0	0
WT111(DD045F3F1DEA)	3.64	13108	2022-11-29 16:44:22.753	0.013	0.415	0.935	0.244	-0.061	0	23.39	-0.665	-14.244	0	0	0	0	0	0	0
WT111(DD045F3F1DEA)	3.64	13108	2022-11-29 16:44:22.753	0.01	0.397	0.925	-0.366	0	0	23.39	-0.665	-14.244	0	0	0	0	0	0	0
WT111(DD045F3F1DEA)	3.64	13108	2022-11-29 16:44:22.785	0.01	0.397	0.925	-0.366	0	0	23.39	-0.665	-14.244	0	0	0	0	0	0	0
WT111(DD045F3F1DEA)	3.64	13108	2022-11-29 16:44:22.785	0.01	0.397	0.925	-0.366	0	0	23.384	-0.665	-14.244	0	0	0	0	0	0	0
WT111(DD045F3F1DEA)	3.64	13108	2022-11-29 16:44:22.785	0.01	0.397	0.925	-0.366	0	0	23.384	-0.665	-14.244	0	0	0	0	0	0	0
WT111(DD045F3F1DEA)	3.64	13108	2022-11-29 16:44:22.785	0.013	0.408	0.935	0.366	0	0	23.384	-0.665	-14.244	0	0	0	0	0	0	0
WT111(DD045F3F1DEA)	3.64	13108	2022-11-29 16:44:22.785	0.013	0.408	0.935	0.366	0	0	23.39	-0.665	-14.244	0	0	0	0	0	0	0
WT111(DD045F3F1DEA)	3.64	13108	2022-11-29 16:44:22.785	0.013	0.408	0.935	0.366	0	0	23.39	-0.665	-14.244	0	0	0	0	0	0	0
WT111(DD045F3F1DEA)	3.64	13108	2022-11-29 16:44:22.785	0.013	0.408	0.935	0.366	0	0	23.395	-0.665	-14.244	0	0	0	0	0	0	0
WT111(DD045F3F1DEA)	3.64	13108	2022-11-29 16:44:22.785	0.01	0.395	0.93	-0.244	0	0	23.39	-0.665	-14.244	0	0	0	0	0	0	0
WT111(DD045F3F1DEA)	3.64	13108	2022-11-29 16:44:22.879	0.01	0.395	0.93	-0.244	0	0	23.39	-0.665	-14.238	0	0	0	0	0	0	0
WT111(DD045F3F1DEA)	3.64	13108	2022-11-29 16:44:22.879	0.01	0.395	0.93	-0.244	0	0	23.39	-0.665	-14.238	0	0	0	0	0	0	0
WT111(DD045F3F1DEA)	3.64	13108	2022-11-29 16:44:22.879	0.01	0.395	0.93	-0.244	0	0	23.39	-0.665	-14.238	0	0	0	0	0	0	0
WT111(DD045F3F1DEA)	3.64	13108	2022-11-29 16:44:22.879	0.012	0.401	0.929	0.061	0	0	23.39	-0.665	-14.238	0	0	0	0	0	0	0
WT111(DD045F3F1DEA)	3.64	13108	2022-11-29 16:44:22.879	0.012	0.401	0.929	0.061	0	0	23.39	-0.665	-14.238	0	0	0	0	0	0	0
WT111(DD045F3F1DEA)	3.64	13108	2022-11-29 16:44:22.879	0.012	0.401	0.929	0.061	0	0	23.39	-0.665	-14.238	0	0	0	0	0	0	0
WT111(DD045F3F1DEA)	3.64	13108	2022-11-29 16:44:22.879	0.012	0.401	0.929	0.061	0	0	23.39	-0.665	-14.238	0	0	0	0	0	0	0
WT111(DD045F3F1DEA)	3.64	13108	2022-11-29 16:44:22.879	0.013	0.419	0.935	-0.061	-0.061	0	23.39	-0.665	-14.238	0	0	0	0	0	0	0
WT111(DD045F3F1DEA)	3.64	13108	2022-11-29 16:44:22.941	0.013	0.419	0.935	-0.061	-0.061	0	23.39	-0.665	-14.238	0	0	0	0	0	0	0
WT111(DD045F3F1DEA)	3.64	13108	2022-11-29 16:44:22.941	0.013	0.419	0.935	-0.061	-0.061	0	23.39	-0.665	-14.238	0	0	0	0	0	0	0
WT111(DD045F3F1DEA)	3.64	13108	2022-11-29 16:44:22.941	0.013	0.419	0.935	-0.061	-0.061	0	23.39	-0.665	-14.238	0	0	0	0	0	0	0
WT111(DD045F3F1DEA)	3.64	13108	2022-11-29 16:44:22.941	0.01	0.387	0.929	0	0	0	23.39	-0.665	-14.238	0	0	0	0	0	0	0
WT111(DD045F3F1DEA)	3.64	13108	2022-11-29 16:44:22.941	0.01	0.387	0.929	0	0	0	23.39	-0.665	-14.238	0	0	0	0	0	0	0
WT111(DD045F3F1DEA)	3.64	13108	2022-11-29 16:44:22.941	0.01	0.387	0.929	0	0	0	23.39	-0.665	-14.238	0	0	0	0	0	0	0
WT111(DD045F3F1DEA)	3.64	13108	2022-11-29 16:44:22.941	0.01	0.387	0.929	0	0	0	23.39	-0.665	-14.238	0	0	0	0	0	0	0
WT111(DD045F3F1DEA)	3.64	13108	2022-11-29 16:44:22.941	0.013	0.414	0.929	0	0	0	23.39	-0.665	-14.238	0	0	0	0	0	0	0
WT111(DD045F3F1DEA)	3.64	13108	2022-11-29 16:44:22.972	0.013	0.414	0.929	0	0	0	23.39	-0.665	-14.238	0	0	0	0	0	0	0
WT111(DD045F3F1DEA)	3.64	13108	2022-11-29 16:44:22.972	0.013	0.414	0.929	0	0	0	23.39	-0.665	-14.238	0	0	0	0	0	0	0
WT111(DD045F3F1DEA)	3.64	13108	2022-11-29 16:44:22.972	0.013	0.414	0.929	0	0	0	23.39	-0.665	-14.238	0	0	0	0	0	0	0
WT111(DD045F3F1DEA)	3.64	13108	2022-11-29 16:44:22.972	0.012	0.4	0.93	-0.244	0	0	23.39	-0.665	-14.238	0	0	0	0	0	0	0
WT111(DD045F3F1DEA)	3.64	13108	2022-11-29 16:44:22.972	0.012	0.4	0.93	-0.244	0	0	23.39	-0.665	-14.238	0	0	0	0	0	0	0
WT111(DD045F3F1DEA)	3.64	13108	2022-11-29 16:44:22.972	0.012	0.4	0.93	-0.244	0	0	23.39	-0.665	-14.238	0	0	0	0	0	0	0
WT111(DD045F3F1DEA)	3.64	13108	2022-11-29 16:44:22.972	0.012	0.4	0.93	-0.244	0	0	23.384	-0.665	-14.238	0	0	0	0	0	0	0
WT111(DD045F3F1DEA)	3.64	13108	2022-11-29 16:44:22.972	0.011	0.468	1.009	-0.977	-0.732	0.732	23.384	-0.67	-14.238	0	0	0	0	0	0	0
WT111(DD045F3F1DEA)	3.64	13108	2022-11-29 16:44:23.035	0.011	0.468	1.009	-0.977	-0.732	0.732	23.379	-0.676	-14.233	0	0	0	0	0	0	0
WT111(DD045F3F1DEA)	3.64	13108	2022-11-29 16:44:23.035	0.011	0.468	1.009	-0.977	-0.732	0.732	23.373	-0.681	-14.233	0	0	0	0	0	0	0
WT111(DD045F3F1DEA)	3.64	13108	2022-11-29 16:44:23.035	0.011	0.468	1.009	-0.977	-0.732	0.732	23.368	-0.687	-14.227	0	0	0	0	0	0	0
WT111(DD045F3F1DEA)	3.64	13108	2022-11-29 16:44:23.035	0.013	0.306	0.885	-1.16	0.366	-0.793	23.362	-0.681	-14.227	0	0	0	0	0	0	0
WT111(DD045F3F1DEA)	3.64	13108	2022-11-29 16:44:23.035	0.013	0.306	0.885	-1.16	0.366	-0.793	23.357	-0.676	-14.227	0	0	0	0	0	0	0
WT111(DD045F3F1DEA)	3.64	13108	2022-11-29 16:44:23.035	0.013	0.306	0.885	-1.16	0.366	-0.793	23.351	-0.676	-14.227	0	0	0	0	0	0	0
WT111(DD045F3F1DEA)	3.64	13108	2022-11-29 16:44:23.035	0.013	0.306	0.885	-1.16	0.366	-0.793	23.346	-0.67	-14.227	0	0	0	0	0	0	0
WT111(DD045F3F1DEA)	3.64	13108	2022-11-29 16:44:23.035	0.008	0.44	0.943	2.869	0.122	0.122	23.357	-0.67	-14.222	0	0	0	0	0	0	0
WT111(DD045F3F1DEA)	3.64	13108	2022-11-29 16:44:23.066	0.008	0.44	0.943	2.869	0.122	0.122	23.373	-0.67	-14.216	0	0	0	0	0	0	0
WT111(DD045F3F1DEA)	3.64	13108	2022-11-29 16:44:23.066	0.008	0.44	0.943	2.869	0.122	0.122	23.384	-0.67	-14.216	0	0	0	0	0	0	0
WT111(DD045F3F1DEA)	3.64	13108	2022-11-29 16:44:23.066	0.008	0.44	0.943	2.869	0.122	0.122	23.401	-0.67	-14.211	0	0	0	0	0	0	0
WT111(DD045F3F1DEA)	3.64	13108	2022-11-29 16:44:23.066	0.013	0.405	0.914	-1.038	0.061	0	23.395	-0.67	-14.205	0	0	0	0	0	0	0
WT111(DD045F3F1DEA)	3.64	13108	2022-11-29 16:44:23.066	0.013	0.405	0.914	-1.038	0.061	0	23.39	-0.67	-14.2	0	0	0	0	0	0	0
WT111(DD045F3F1DEA)	3.64	13108	2022-11-29 16:44:23.066	0.013	0.405	0.914	-1.038	0.061	0	23.384	-0.67	-14.2	0	0	0	0	0	0	0
WT111(DD045F3F1DEA)	3.64	13108	2022-11-29 16:44:23.066	0.011	0.385	0.927	-0.061	0	0	23.384	-0.67	-14.194	0	0	0	0	0	0	0
WT111(DD045F3F1DEA)	3.64	13108	2022-11-29 16:44:23.066	0.011	0.385	0.927	-0.061	0	0	23.384	-0.67	-14.189	0	0	0	0	0	0	0
WT111(DD045F3F1DEA)	3.64	13108	2022-11-29 16:44:23.144	0.011	0.385	0.927	-0.061	0	0	23.384	-0.67	-14.189	0	0	0	0	0	0	0
WT111(DD045F3F1DEA)	3.64	13108	2022-11-29 16:44:23.144	0.011	0.385	0.927	-0.061	0	0	23.384	-0.67	-14.183	0	0	0	0	0	0	0
WT111(DD045F3F1DEA)	3.64	13108	2022-11-29 16:44:23.144	0.013	0.441	0.938	0.488	0	0	23.384	-0.67	-14.178	0	0	0	0	0	0	0
WT111(DD045F3F1DEA)	3.64	13108	2022-11-29 16:44:23.144	0.013	0.441	0.938	0.488	0	0	23.39	-0.67	-14.178	0	0	0	0	0	0	0
WT111(DD045F3F1DEA)	3.64	13108	2022-11-29 16:44:23.144	0.013	0.441	0.938	0.488	0	0	23.39	-0.67	-14.172	0	0	0	0	0	0	0
WT111(DD045F3F1DEA)	3.64	13108	2022-11-29 16:44:23.144	0.013	0.441	0.938	0.488	0	0	23.395	-0.67	-14.167	0	0	0	0	0	0	0
WT111(DD045F3F1DEA)	3.64	13108	2022-11-29 16:44:23.144	0.01	0.37	0.925	-0.793	0	0	23.39	-0.67	-14.161	0	0	0	0	0	0	0
WT111(DD045F3F1DEA)	3.64	13108	2022-11-29 16:44:23.144	0.01	0.37	0.925	-0.793	0	0	23.384	-0.67	-14.161	0	0	0	0	0	0	0
WT111(DD045F3F1DEA)	3.64	13108	2022-11-29 16:44:23.175	0.01	0.37	0.925	-0.793	0	0	23.384	-0.67	-14.156	0	0	0	0	0	0	0
WT111(DD045F3F1DEA)	3.64	13108	2022-11-29 16:44:23.191	0.01	0.37	0.925	-0.793	0	0	23.379	-0.67	-14.15	0	0	0	0	0	0	0
WT111(DD045F3F1DEA)	3.64	13108	2022-11-29 16:44:23.191	0.012	0.408	0.931	0.977	0	0	23.384	-0.67	-14.145	0	0	0	0	0	0	0
WT111(DD045F3F1DEA)	3.64	13108	2022-11-29 16:44:23.191	0.012	0.408	0.931	0.977	0	0	23.384	-0.67	-14.145	0	0	0	0	0	0	0
WT111(DD045F3F1DEA)	3.64	13108	2022-11-29 16:44:23.191	0.012	0.408	0.931	0.977	0	0	23.39	-0.67	-14.139	0	0	0	0	0	0	0
WT111(DD045F3F1DEA)	3.64	13108	2022-11-29 16:44:23.191	0.012	0.408	0.931	0.977	0	0	23.395	-0.67	-14.134	0	0	0	0	0	0	0
WT111(DD045F3F1DEA)	3.64	13108	2022-11-29 16:44:23.191	0.013	0.412	0.929	-0.916	0	0	23.39	-0.67	-14.128	0	0	0	0	0	0	0
WT111(DD045F3F1DEA)	3.64	13108	2022-11-29 16:44:23.191	0.013	0.412	0.929	-0.916	0	0	23.39	-0.67	-14.128	0	0	0	0	0	0	0
WT111(DD045F3F1DEA)	3.64	13108	2022-11-29 16:44:23.207	0.013	0.412	0.929	-0.916	0	0	23.384	-0.67	-14.123	0	0	0	0	0	0	0
WT111(DD045F3F1DEA)	3.64	13108	2022-11-29 16:44:23.207	0.013	0.412	0.929	-0.916	0	0	23.379	-0.67	-14.117	0	0	0	0	0	0	0
WT111(DD045F3F1DEA)	3.64	13108	2022-11-29 16:44:23.207	0.01	0.387	0.927	0.427	0	0	23.379	-0.67	-14.112	0	0	0	0	0	0	0
WT111(DD045F3F1DEA)	3.64	13108	2022-11-29 16:44:23.207	0.01	0.387	0.927	0.427	0	0	23.384	-0.67	-14.112	0	0	0	0	0	0	0
WT111(DD045F3F1DEA)	3.64	13108	2022-11-29 16:44:23.207	0.01	0.387	0.927	0.427	0	0	23.384	-0.67	-14.106	0	0	0	0	0	0	0
WT111(DD045F3F1DEA)	3.64	13108	2022-11-29 16:44:23.207	0.01	0.387	0.927	0.427	0	0	23.39	-0.67	-14.101	0	0	0	0	0	0	0
WT111(DD045F3F1DEA)	3.64	13108	2022-11-29 16:44:23.207	0.014	0.425	0.935	0.183	0	0	23.39	-0.67	-14.095	0	0	0	0	0	0	0
WT111(DD045F3F1DEA)	3.64	13108	2022-11-29 16:44:23.207	0.014	0.425	0.935	0.183	0	0	23.39	-0.67	-14.095	0	0	0	0	0	0	0
WT111(DD045F3F1DEA)	3.64	13108	2022-11-29 16:44:23.238	0.014	0.425	0.935	0.183	0	0	23.39	-0.67	-14.09	0	0	0	0	0	0	0
WT111(DD045F3F1DEA)	3.64	13108	2022-11-29 16:44:23.238	0.014	0.425	0.935	0.183	0	0	23.39	-0.67	-14.084	0	0	0	0	0	0	0
WT111(DD045F3F1DEA)	3.64	13108	2022-11-29 16:44:23.238	0.011	0.392	0.927	-0.671	0	0	23.39	-0.67	-14.079	0	0	0	0	0	0	0
WT111(DD045F3F1DEA)	3.64	13108	2022-11-29 16:44:23.238	0.011	0.392	0.927	-0.671	0	0	23.384	-0.67	-14.079	0	0	0	0	0	0	0
WT111(DD045F3F1DEA)	3.64	13108	2022-11-29 16:44:23.238	0.011	0.392	0.927	-0.671	0	0	23.384	-0.67	-14.073	0	0	0	0	0	0	0
WT111(DD045F3F1DEA)	3.64	13108	2022-11-29 16:44:23.238	0.011	0.392	0.927	-0.671	0	0	23.379	-0.67	-14.068	0	0	0	0	0	0	0
WT111(DD045F3F1DEA)	3.64	13108	2022-11-29 16:44:23.238	0.014	0.405	0.931	0.671	-0.061	0	23.384	-0.67	-14.068	0	0	0	0	0	0	0
WT111(DD045F3F1DEA)	3.64	13108	2022-11-29 16:44:23.238	0.014	0.405	0.931	0.671	-0.061	0	23.384	-0.67	-14.063	0	0	0	0	0	0	0
WT111(DD045F3F1DEA)	3.64	13108	2022-11-29 16:44:23.269	0.014	0.405	0.931	0.671	-0.061	0	23.39	-0.67	-14.057	0	0	0	0	0	0	0
WT111(DD045F3F1DEA)	3.64	13108	2022-11-29 16:44:23.269	0.014	0.405	0.931	0.671	-0.061	0	23.395	-0.67	-14.052	0	0	0	0	0	0	0
WT111(DD045F3F1DEA)	3.64	13108	2022-11-29 16:44:23.269	0.01	0.4	0.931	-0.61	0	0	23.39	-0.67	-14.052	0	0	0	0	0	0	0
WT111(DD045F3F1DEA)	3.64	13108	2022-11-29 16:44:23.269	0.01	0.4	0.931	-0.61	0	0	23.39	-0.67	-14.046	0	0	0	0	0	0	0
WT111(DD045F3F1DEA)	3.64	13108	2022-11-29 16:44:23.269	0.01	0.4	0.931	-0.61	0	0	23.384	-0.67	-14.041	0	0	0	0	0	0	0
WT111(DD045F3F1DEA)	3.64	13108	2022-11-29 16:44:23.269	0.01	0.4	0.931	-0.61	0	0	23.379	-0.67	-14.041	0	0	0	0	0	0	0
WT111(DD045F3F1DEA)	3.64	13108	2022-11-29 16:44:23.269	0.013	0.405	0.93	0.366	0	0	23.384	-0.67	-14.035	0	0	0	0	0	0	0
WT111(DD045F3F1DEA)	3.64	13108	2022-11-29 16:44:23.269	0.013	0.405	0.93	0.366	0	0	23.384	-0.67	-14.03	0	0	0	0	0	0	0
WT111(DD045F3F1DEA)	3.64	13108	2022-11-29 16:44:23.300	0.013	0.405	0.93	0.366	0	0	23.384	-0.67	-14.03	0	0	0	0	0	0	0
WT111(DD045F3F1DEA)	3.64	13108	2022-11-29 16:44:23.300	0.013	0.405	0.93	0.366	0	0	23.39	-0.67	-14.024	0	0	0	0	0	0	0
WT111(DD045F3F1DEA)	3.64	13108	2022-11-29 16:44:23.300	0.012	0.416	0.931	-0.305	0	0.061	23.39	-0.67	-14.019	0	0	0	0	0	0	0
WT111(DD045F3F1DEA)	3.64	13108	2022-11-29 16:44:23.300	0.012	0.416	0.931	-0.305	0	0.061	23.384	-0.67	-14.013	0	0	0	0	0	0	0
WT111(DD045F3F1DEA)	3.64	13108	2022-11-29 16:44:23.300	0.012	0.416	0.931	-0.305	0	0.061	23.384	-0.67	-14.008	0	0	0	0	0	0	0
WT111(DD045F3F1DEA)	3.64	13108	2022-11-29 16:44:23.300	0.012	0.416	0.931	-0.305	0	0.061	23.384	-0.67	-14.008	0	0	0	0	0	0	0
WT111(DD045F3F1DEA)	3.64	13108	2022-11-29 16:44:23.300	0.01	0.384	0.926	-0.122	0	0	23.384	-0.67	-14.002	0	0	0	0	0	0	0
WT111(DD045F3F1DEA)	3.64	13108	2022-11-29 16:44:23.300	0.01	0.384	0.926	-0.122	0	0	23.384	-0.67	-13.997	0	0	0	0	0	0	0
WT111(DD045F3F1DEA)	3.64	13108	2022-11-29 16:44:23.332	0.01	0.384	0.926	-0.122	0	0	23.384	-0.67	-13.997	0	0	0	0	0	0	0
WT111(DD045F3F1DEA)	3.64	13108	2022-11-29 16:44:23.332	0.01	0.384	0.926	-0.122	0	0	23.384	-0.67	-13.991	0	0	0	0	0	0	0
WT111(DD045F3F1DEA)	3.64	13108	2022-11-29 16:44:23.332	0.014	0.414	0.931	0.122	0	0	23.384	-0.67	-13.986	0	0	0	0	0	0	0
WT111(DD045F3F1DEA)	3.64	13108	2022-11-29 16:44:23.332	0.014	0.414	0.931	0.122	0	0	23.384	-0.67	-13.986	0	0	0	0	0	0	0
WT111(DD045F3F1DEA)	3.64	13108	2022-11-29 16:44:23.332	0.014	0.414	0.931	0.122	0	0	23.384	-0.67	-13.98	0	0	0	0	0	0	0
WT111(DD045F3F1DEA)	3.64	13108	2022-11-29 16:44:23.332	0.014	0.414	0.931	0.122	0	0	23.384	-0.67	-13.975	0	0	0	0	0	0	0
WT111(DD045F3F1DEA)	3.64	13108	2022-11-29 16:44:23.332	0.01	0.397	0.933	-0.183	0	0.061	23.384	-0.67	-13.975	0	0	0	0	0	0	0
WT111(DD045F3F1DEA)	3.64	13108	2022-11-29 16:44:23.332	0.01	0.397	0.933	-0.183	0	0.061	23.384	-0.67	-13.969	0	0	0	0	0	0	0
WT111(DD045F3F1DEA)	3.64	13108	2022-11-29 16:44:23.363	0.01	0.397	0.933	-0.183	0	0.061	23.384	-0.67	-13.964	0	0	0	0	0	0	0
WT111(DD045F3F1DEA)	3.64	13108	2022-11-29 16:44:23.363	0.01	0.397	0.933	-0.183	0	0.061	23.384	-0.67	-13.958	0	0	0	0	0	0	0
WT111(DD045F3F1DEA)	3.64	13108	2022-11-29 16:44:23.363	0.012	0.414	0.932	0.122	0	0	23.384	-0.67	-13.958	0	0	0	0	0	0	0
WT111(DD045F3F1DEA)	3.64	13108	2022-11-29 16:44:23.363	0.012	0.414	0.932	0.122	0	0	23.384	-0.67	-13.953	0	0	0	0	0	0	0
WT111(DD045F3F1DEA)	3.64	13108	2022-11-29 16:44:23.363	0.012	0.414	0.932	0.122	0	0	23.384	-0.67	-13.947	0	0	0	0	0	0	0
WT111(DD045F3F1DEA)	3.64	13108	2022-11-29 16:44:23.363	0.012	0.414	0.932	0.122	0	0	23.384	-0.67	-13.947	0	0	0	0	0	0	0
WT111(DD045F3F1DEA)	3.64	13108	2022-11-29 16:44:23.363	0.011	0.4	0.928	-0.061	0	0	23.384	-0.67	-13.942	0	0	0	0	0	0	0
WT111(DD045F3F1DEA)	3.64	13108	2022-11-29 16:44:23.363	0.011	0.4	0.928	-0.061	0	0	23.384	-0.67	-13.936	0	0	0	0	0	0	0
WT111(DD045F3F1DEA)	3.64	13108	2022-11-29 16:44:23.394	0.011	0.4	0.928	-0.061	0	0	23.384	-0.67	-13.936	0	0	0	0	0	0	0
WT111(DD045F3F1DEA)	3.64	13108	2022-11-29 16:44:23.394	0.011	0.4	0.928	-0.061	0	0	23.384	-0.67	-13.931	0	0	0	0	0	0	0
WT111(DD045F3F1DEA)	3.64	13108	2022-11-29 16:44:23.394	0.011	0.396	0.932	-0.183	0	0	23.384	-0.67	-13.925	0	0	0	0	0	0	0
WT111(DD045F3F1DEA)	3.64	13108	2022-11-29 16:44:23.394	0.011	0.396	0.932	-0.183	0	0	23.384	-0.67	-13.925	0	0	0	0	0	0	0
WT111(DD045F3F1DEA)	3.64	13108	2022-11-29 16:44:23.394	0.011	0.396	0.932	-0.183	0	0	23.384	-0.67	-13.92	0	0	0	0	0	0	0
WT111(DD045F3F1DEA)	3.64	13108	2022-11-29 16:44:23.394	0.011	0.396	0.932	-0.183	0	0	23.384	-0.67	-13.914	0	0	0	0	0	0	0
WT111(DD045F3F1DEA)	3.64	13108	2022-11-29 16:44:23.394	0.012	0.414	0.935	0.366	0	0.061	23.384	-0.67	-13.909	0	0	0	0	0	0	0
WT111(DD045F3F1DEA)	3.64	13108	2022-11-29 16:44:23.394	0.012	0.414	0.935	0.366	0	0.061	23.384	-0.67	-13.909	0	0	0	0	0	0	0
WT111(DD045F3F1DEA)	3.64	13108	2022-11-29 16:44:23.457	0.012	0.414	0.935	0.366	0	0.061	23.39	-0.67	-13.903	0	0	0	0	0	0	0
WT111(DD045F3F1DEA)	3.64	13108	2022-11-29 16:44:23.457	0.012	0.414	0.935	0.366	0	0.061	23.39	-0.67	-13.898	0	0	0	0	0	0	0
WT111(DD045F3F1DEA)	3.64	13108	2022-11-29 16:44:23.457	0.011	0.397	0.927	-0.061	0	0	23.39	-0.67	-13.898	0	0	0	0	0	0	0
WT111(DD045F3F1DEA)	3.64	13108	2022-11-29 16:44:23.457	0.011	0.397	0.927	-0.061	0	0	23.39	-0.67	-13.892	0	0	0	0	0	0	0
WT111(DD045F3F1DEA)	3.64	13108	2022-11-29 16:44:23.457	0.011	0.397	0.927	-0.061	0	0	23.39	-0.67	-13.887	0	0	0	0	0	0	0
WT111(DD045F3F1DEA)	3.64	13108	2022-11-29 16:44:23.457	0.011	0.397	0.927	-0.061	0	0	23.39	-0.67	-13.887	0	0	0	0	0	0	0
WT111(DD045F3F1DEA)	3.64	13108	2022-11-29 16:44:23.457	0.011	0.405	0.928	-0.061	0	0.061	23.39	-0.67	-13.881	0	0	0	0	0	0	0
WT111(DD045F3F1DEA)	3.64	13108	2022-11-29 16:44:23.457	0.011	0.405	0.928	-0.061	0	0.061	23.39	-0.67	-13.881	0	0	0	0	0	0	0
WT111(DD045F3F1DEA)	3.64	13108	2022-11-29 16:44:23.488	0.011	0.405	0.928	-0.061	0	0.061	23.39	-0.67	-13.876	0	0	0	0	0	0	0
WT111(DD045F3F1DEA)	3.64	13108	2022-11-29 16:44:23.488	0.011	0.405	0.928	-0.061	0	0.061	23.39	-0.67	-13.87	0	0	0	0	0	0	0
WT111(DD045F3F1DEA)	3.64	13108	2022-11-29 16:44:23.488	0.012	0.404	0.933	-0.061	0	0	23.39	-0.67	-13.87	0	0	0	0	0	0	0
WT111(DD045F3F1DEA)	3.64	13108	2022-11-29 16:44:23.488	0.012	0.404	0.933	-0.061	0	0	23.39	-0.67	-13.865	0	0	0	0	0	0	0
WT111(DD045F3F1DEA)	3.64	13108	2022-11-29 16:44:23.488	0.012	0.404	0.933	-0.061	0	0	23.39	-0.67	-13.865	0	0	0	0	0	0	0
WT111(DD045F3F1DEA)	3.64	13108	2022-11-29 16:44:23.488	0.012	0.404	0.933	-0.061	0	0	23.39	-0.67	-13.859	0	0	0	0	0	0	0
