# Supplementary material for: Dynamic characteristics of scraper conveyor chain drive system under the impact condition of lump coal
Source: PLoS One. 2024 Mar 1;19(3):e0299044. doi: 10.1371/journal.pone.0299044 (PMC10906879; doi:10.1371/journal.pone.0299044)
Supplement: S3 File — (ZIP) [file pone.0299044.s003.zip › 10Hz 1m variable mass (1.5kg-5kg 8times)/No. 2.xlsx]

## Sheet: 1.5kg 砸的没问题，砸完往前滚了一点
设备名称	电压	版本	片上时间	加速度X(g)	加速度Y(g)	加速度Z(g)	角速度X(°/s)	角速度Y(°/s)	角速度Z(°/s)	角度X(°)	角度Y(°)	角度Z(°)	磁场X	磁场Y	磁场Z	四元数0	四元数1	四元数2	四元数3	状态
WT222(CAA14FCCF874)	3.77	13105	2022-11-30 10:19:07.359	0.023	-0.086	1.021	0.305	0.305	4.456	1.631	0.626	84.771	0	0	0	0	0	0	0
WT222(CAA14FCCF874)	3.77	13105	2022-11-30 10:19:07.359	0.023	-0.086	1.021	0.305	0.305	4.456	1.626	0.626	84.771	0	0	0	0	0	0	0
WT222(CAA14FCCF874)	3.77	13105	2022-11-30 10:19:07.437	-0.041	0.154	0.983	3.784	-0.427	-4.883	1.642	0.621	84.721	0	0	0	0	0	0	0
WT222(CAA14FCCF874)	3.77	13105	2022-11-30 10:19:07.453	-0.041	0.154	0.983	3.784	-0.427	-4.883	1.659	0.621	84.666	0	0	0	0	0	0	0
WT222(CAA14FCCF874)	3.77	13105	2022-11-30 10:19:07.453	-0.041	0.154	0.983	3.784	-0.427	-4.883	1.675	0.615	84.617	0	0	0	0	0	0	0
WT222(CAA14FCCF874)	3.77	13105	2022-11-30 10:19:07.453	-0.041	0.154	0.983	3.784	-0.427	-4.883	1.697	0.615	84.562	0	0	0	0	0	0	0
WT222(CAA14FCCF874)	3.77	13105	2022-11-30 10:19:07.453	0.025	-0.055	0.977	-1.404	0.061	-2.991	1.686	0.615	84.523	0	0	0	0	0	0	0
WT222(CAA14FCCF874)	3.77	13105	2022-11-30 10:19:07.453	0.025	-0.055	0.977	-1.404	0.061	-2.991	1.681	0.615	84.479	0	0	0	0	0	0	0
WT222(CAA14FCCF874)	3.77	13105	2022-11-30 10:19:07.453	0.025	-0.055	0.977	-1.404	0.061	-2.991	1.67	0.615	84.441	0	0	0	0	0	0	0
WT222(CAA14FCCF874)	3.77	13105	2022-11-30 10:19:07.453	0.025	-0.055	0.977	-1.404	0.061	-2.991	1.659	0.61	84.397	0	0	0	0	0	0	0
WT222(CAA14FCCF874)	3.77	13105	2022-11-30 10:19:07.453	-0.015	0.093	1.009	0.916	0.305	-0.61	1.664	0.61	84.37	0	0	0	0	0	0	0
WT222(CAA14FCCF874)	3.77	13105	2022-11-30 10:19:07.453	-0.015	0.093	1.009	0.916	0.305	-0.61	1.664	0.61	84.342	0	0	0	0	0	0	0
WT222(CAA14FCCF874)	3.77	13105	2022-11-30 10:19:07.453	-0.015	0.093	1.009	0.916	0.305	-0.61	1.67	0.61	84.315	0	0	0	0	0	0	0
WT222(CAA14FCCF874)	3.77	13105	2022-11-30 10:19:07.453	-0.015	0.093	1.009	0.916	0.305	-0.61	1.675	0.615	84.282	0	0	0	0	0	0	0
WT222(CAA14FCCF874)	3.77	13105	2022-11-30 10:19:07.453	-0.092	-0.034	1.014	-1.282	0.488	0	1.664	0.615	84.254	0	0	0	0	0	0	0
WT222(CAA14FCCF874)	3.77	13105	2022-11-30 10:19:07.453	-0.092	-0.034	1.014	-1.282	0.488	0	1.659	0.615	84.232	0	0	0	0	0	0	0
WT222(CAA14FCCF874)	3.77	13105	2022-11-30 10:19:07.453	-0.092	-0.034	1.014	-1.282	0.488	0	1.653	0.621	84.205	0	0	0	0	0	0	0
WT222(CAA14FCCF874)	3.77	13105	2022-11-30 10:19:07.453	-0.092	-0.034	1.014	-1.282	0.488	0	1.642	0.626	84.177	0	0	0	0	0	0	0
WT222(CAA14FCCF874)	3.77	13105	2022-11-30 10:19:07.531	-0.019	0.03	1.008	1.77	0.305	4.089	1.648	0.626	84.172	0	0	0	0	0	0	0
WT222(CAA14FCCF874)	3.77	13105	2022-11-30 10:19:07.531	-0.019	0.03	1.008	1.77	0.305	4.089	1.659	0.632	84.172	0	0	0	0	0	0	0
WT222(CAA14FCCF874)	3.77	13105	2022-11-30 10:19:07.531	-0.019	0.03	1.008	1.77	0.305	4.089	1.664	0.632	84.166	0	0	0	0	0	0	0
WT222(CAA14FCCF874)	3.77	13105	2022-11-30 10:19:07.531	-0.019	0.03	1.008	1.77	0.305	4.089	1.67	0.637	84.161	0	0	0	0	0	0	0
WT222(CAA14FCCF874)	3.77	13105	2022-11-30 10:19:07.531	-0.072	0.131	1.011	2.075	0.793	-4.211	1.681	0.643	84.111	0	0	0	0	0	0	0
WT222(CAA14FCCF874)	3.77	13105	2022-11-30 10:19:07.531	-0.072	0.131	1.011	2.075	0.793	-4.211	1.692	0.648	84.062	0	0	0	0	0	0	0
WT222(CAA14FCCF874)	3.77	13105	2022-11-30 10:19:07.531	-0.072	0.131	1.011	2.075	0.793	-4.211	1.703	0.654	84.018	0	0	0	0	0	0	0
WT222(CAA14FCCF874)	3.77	13105	2022-11-30 10:19:07.531	-0.072	0.131	1.011	2.075	0.793	-4.211	1.714	0.665	83.969	0	0	0	0	0	0	0
WT222(CAA14FCCF874)	3.77	13105	2022-11-30 10:19:07.562	0.091	-0.032	1.011	-0.122	-0.122	-0.793	1.714	0.665	83.936	0	0	0	0	0	0	0
WT222(CAA14FCCF874)	3.77	13105	2022-11-30 10:19:07.562	0.091	-0.032	1.011	-0.122	-0.122	-0.793	1.714	0.665	83.908	0	0	0	0	0	0	0
WT222(CAA14FCCF874)	3.77	13105	2022-11-30 10:19:07.562	0.091	-0.032	1.011	-0.122	-0.122	-0.793	1.714	0.665	83.875	0	0	0	0	0	0	0
WT222(CAA14FCCF874)	3.77	13105	2022-11-30 10:19:07.562	0.091	-0.032	1.011	-0.122	-0.122	-0.793	1.714	0.665	83.848	0	0	0	0	0	0	0
WT222(CAA14FCCF874)	3.77	13105	2022-11-30 10:19:07.562	0.032	0.096	0.996	1.465	0.183	1.526	1.719	0.665	83.831	0	0	0	0	0	0	0
WT222(CAA14FCCF874)	3.77	13105	2022-11-30 10:19:07.562	0.032	0.096	0.996	1.465	0.183	1.526	1.73	0.659	83.809	0	0	0	0	0	0	0
WT222(CAA14FCCF874)	3.77	13105	2022-11-30 10:19:07.562	0.032	0.096	0.996	1.465	0.183	1.526	1.736	0.659	83.793	0	0	0	0	0	0	0
WT222(CAA14FCCF874)	3.77	13105	2022-11-30 10:19:07.562	0.032	0.096	0.996	1.465	0.183	1.526	1.747	0.659	83.776	0	0	0	0	0	0	0
WT222(CAA14FCCF874)	3.77	13105	2022-11-30 10:19:07.562	0.009	0.011	1.006	-0.854	-0.061	-3.357	1.741	0.659	83.732	0	0	0	0	0	0	0
WT222(CAA14FCCF874)	3.77	13105	2022-11-30 10:19:07.562	0.009	0.011	1.006	-0.854	-0.061	-3.357	1.741	0.654	83.688	0	0	0	0	0	0	0
WT222(CAA14FCCF874)	3.77	13105	2022-11-30 10:19:07.562	0.009	0.011	1.006	-0.854	-0.061	-3.357	1.736	0.654	83.65	0	0	0	0	0	0	0
WT222(CAA14FCCF874)	3.77	13105	2022-11-30 10:19:07.562	0.009	0.011	1.006	-0.854	-0.061	-3.357	1.73	0.648	83.606	0	0	0	0	0	0	0
WT222(CAA14FCCF874)	3.77	13105	2022-11-30 10:19:07.562	0.033	-0.023	1.002	2.258	0.122	5.798	1.741	0.648	83.611	0	0	0	0	0	0	0
WT222(CAA14FCCF874)	3.77	13105	2022-11-30 10:19:07.562	0.033	-0.023	1.002	2.258	0.122	5.798	1.752	0.643	83.617	0	0	0	0	0	0	0
WT222(CAA14FCCF874)	3.77	13105	2022-11-30 10:19:07.562	0.033	-0.023	1.002	2.258	0.122	5.798	1.763	0.643	83.622	0	0	0	0	0	0	0
WT222(CAA14FCCF874)	3.77	13105	2022-11-30 10:19:07.562	0.033	-0.023	1.002	2.258	0.122	5.798	1.774	0.637	83.628	0	0	0	0	0	0	0
WT222(CAA14FCCF874)	3.77	13105	2022-11-30 10:19:07.593	-0.066	-0.026	1.012	0.183	0	6.042	1.774	0.632	83.633	0	0	0	0	0	0	0
WT222(CAA14FCCF874)	3.77	13105	2022-11-30 10:19:07.593	-0.066	-0.026	1.012	0.183	0	6.042	1.774	0.632	83.644	0	0	0	0	0	0	0
WT222(CAA14FCCF874)	3.77	13105	2022-11-30 10:19:07.593	-0.066	-0.026	1.012	0.183	0	6.042	1.769	0.632	83.65	0	0	0	0	0	0	0
WT222(CAA14FCCF874)	3.77	13105	2022-11-30 10:19:07.593	-0.066	-0.026	1.012	0.183	0	6.042	1.769	0.626	83.661	0	0	0	0	0	0	0
WT222(CAA14FCCF874)	3.77	13105	2022-11-30 10:19:07.593	0.021	0.149	1.018	-1.953	0.427	-5.432	1.758	0.632	83.611	0	0	0	0	0	0	0
WT222(CAA14FCCF874)	3.77	13105	2022-11-30 10:19:07.593	0.021	0.149	1.018	-1.953	0.427	-5.432	1.747	0.632	83.557	0	0	0	0	0	0	0
WT222(CAA14FCCF874)	3.77	13105	2022-11-30 10:19:07.593	0.021	0.149	1.018	-1.953	0.427	-5.432	1.736	0.632	83.507	0	0	0	0	0	0	0
WT222(CAA14FCCF874)	3.77	13105	2022-11-30 10:19:07.593	0.021	0.149	1.018	-1.953	0.427	-5.432	1.73	0.632	83.458	0	0	0	0	0	0	0
WT222(CAA14FCCF874)	3.77	13105	2022-11-30 10:19:07.656	-0.056	-0.214	0.991	-1.16	0.061	1.404	1.725	0.632	83.441	0	0	0	0	0	0	0
WT222(CAA14FCCF874)	3.77	13105	2022-11-30 10:19:07.656	-0.056	-0.214	0.991	-1.16	0.061	1.404	1.714	0.632	83.425	0	0	0	0	0	0	0
WT222(CAA14FCCF874)	3.77	13105	2022-11-30 10:19:07.656	-0.056	-0.214	0.991	-1.16	0.061	1.404	1.703	0.632	83.414	0	0	0	0	0	0	0
WT222(CAA14FCCF874)	3.77	13105	2022-11-30 10:19:07.656	0.066	0.217	1.025	1.892	-0.549	5.737	1.708	0.626	83.419	0	0	0	0	0	0	0
WT222(CAA14FCCF874)	3.77	13105	2022-11-30 10:19:07.656	0.066	0.217	1.025	1.892	-0.549	5.737	1.719	0.621	83.43	0	0	0	0	0	0	0
WT222(CAA14FCCF874)	3.77	13105	2022-11-30 10:19:07.656	0.066	0.217	1.025	1.892	-0.549	5.737	1.73	0.615	83.436	0	0	0	0	0	0	0
WT222(CAA14FCCF874)	3.77	13105	2022-11-30 10:19:07.656	0.066	0.217	1.025	1.892	-0.549	5.737	1.741	0.61	83.436	0	0	0	0	0	0	0
WT222(CAA14FCCF874)	3.77	13105	2022-11-30 10:19:07.656	-0.097	0.114	0.992	-2.319	0.488	-11.597	1.73	0.61	83.353	0	0	0	0	0	0	0
WT222(CAA14FCCF874)	3.77	13105	2022-11-30 10:19:07.781	-0.097	0.114	0.992	-2.319	0.488	-11.597	1.725	0.615	83.271	0	0	0	0	0	0	0
WT222(CAA14FCCF874)	3.77	13105	2022-11-30 10:19:07.781	-0.097	0.114	0.992	-2.319	0.488	-11.597	1.714	0.621	83.188	0	0	0	0	0	0	0
WT222(CAA14FCCF874)	3.77	13105	2022-11-30 10:19:07.781	-0.097	0.114	0.992	-2.319	0.488	-11.597	1.708	0.621	83.106	0	0	0	0	0	0	0
WT222(CAA14FCCF874)	3.77	13105	2022-11-30 10:19:07.781	0.037	-0.135	1.014	3.296	0.122	7.263	1.725	0.621	83.123	0	0	0	0	0	0	0
WT222(CAA14FCCF874)	3.77	13105	2022-11-30 10:19:07.781	0.037	-0.135	1.014	3.296	0.122	7.263	1.741	0.621	83.134	0	0	0	0	0	0	0
WT222(CAA14FCCF874)	3.77	13105	2022-11-30 10:19:07.781	0.037	-0.135	1.014	3.296	0.122	7.263	1.758	0.621	83.15	0	0	0	0	0	0	0
WT222(CAA14FCCF874)	3.77	13105	2022-11-30 10:19:07.781	0.037	-0.135	1.014	3.296	0.122	7.263	1.774	0.621	83.167	0	0	0	0	0	0	0
WT222(CAA14FCCF874)	3.77	13105	2022-11-30 10:19:07.781	0.028	0.066	0.978	-0.183	0.305	0.061	1.774	0.621	83.145	0	0	0	0	0	0	0
WT222(CAA14FCCF874)	3.77	13105	2022-11-30 10:19:07.781	0.028	0.066	0.978	-0.183	0.305	0.061	1.769	0.621	83.128	0	0	0	0	0	0	0
WT222(CAA14FCCF874)	3.77	13105	2022-11-30 10:19:07.781	0.028	0.066	0.978	-0.183	0.305	0.061	1.769	0.621	83.106	0	0	0	0	0	0	0
WT222(CAA14FCCF874)	3.77	13105	2022-11-30 10:19:07.781	0.028	0.066	0.978	-0.183	0.305	0.061	1.769	0.621	83.084	0	0	0	0	0	0	0
WT222(CAA14FCCF874)	3.77	13105	2022-11-30 10:19:07.781	-0.044	-0.07	0.994	-2.93	0.793	6.226	1.752	0.621	83.095	0	0	0	0	0	0	0
WT222(CAA14FCCF874)	3.77	13105	2022-11-30 10:19:07.781	-0.044	-0.07	0.994	-2.93	0.793	6.226	1.736	0.621	83.106	0	0	0	0	0	0	0
WT222(CAA14FCCF874)	3.77	13105	2022-11-30 10:19:07.781	-0.044	-0.07	0.994	-2.93	0.793	6.226	1.719	0.626	83.123	0	0	0	0	0	0	0
WT222(CAA14FCCF874)	3.77	13105	2022-11-30 10:19:07.781	-0.044	-0.07	0.994	-2.93	0.793	6.226	1.703	0.626	83.134	0	0	0	0	0	0	0
WT222(CAA14FCCF874)	3.77	13105	2022-11-30 10:19:07.781	0.036	0.139	1.006	-3.296	-0.488	-9.46	1.681	0.626	83.068	0	0	0	0	0	0	0
WT222(CAA14FCCF874)	3.77	13105	2022-11-30 10:19:07.859	0.036	0.139	1.006	-3.296	-0.488	-9.46	1.664	0.621	83.002	0	0	0	0	0	0	0
WT222(CAA14FCCF874)	3.77	13105	2022-11-30 10:19:07.859	0.036	0.139	1.006	-3.296	-0.488	-9.46	1.648	0.621	82.936	0	0	0	0	0	0	0
WT222(CAA14FCCF874)	3.77	13105	2022-11-30 10:19:07.859	0.036	0.139	1.006	-3.296	-0.488	-9.46	1.631	0.615	82.87	0	0	0	0	0	0	0
WT222(CAA14FCCF874)	3.77	13105	2022-11-30 10:19:07.859	0.116	-0.074	1.02	-0.183	-1.038	1.16	1.631	0.61	82.853	0	0	0	0	0	0	0
WT222(CAA14FCCF874)	3.77	13105	2022-11-30 10:19:07.859	0.116	-0.074	1.02	-0.183	-1.038	1.16	1.626	0.599	82.842	0	0	0	0	0	0	0
WT222(CAA14FCCF874)	3.77	13105	2022-11-30 10:19:07.859	0.116	-0.074	1.02	-0.183	-1.038	1.16	1.626	0.588	82.831	0	0	0	0	0	0	0
WT222(CAA14FCCF874)	3.77	13105	2022-11-30 10:19:07.859	0.116	-0.074	1.02	-0.183	-1.038	1.16	1.62	0.577	82.82	0	0	0	0	0	0	0
WT222(CAA14FCCF874)	3.77	13105	2022-11-30 10:19:07.859	-0.284	0.029	0.973	8.972	-0.305	6.775	1.664	0.571	82.837	0	0	0	0	0	0	0
WT222(CAA14FCCF874)	3.77	13105	2022-11-30 10:19:07.859	-0.284	0.029	0.973	8.972	-0.305	6.775	1.708	0.571	82.853	0	0	0	0	0	0	0
WT222(CAA14FCCF874)	3.77	13105	2022-11-30 10:19:07.859	-0.284	0.029	0.973	8.972	-0.305	6.775	1.752	0.571	82.87	0	0	0	0	0	0	0
WT222(CAA14FCCF874)	3.77	13105	2022-11-30 10:19:07.859	-0.284	0.029	0.973	8.972	-0.305	6.775	1.791	0.571	82.886	0	0	0	0	0	0	0
WT222(CAA14FCCF874)	3.77	13105	2022-11-30 10:19:07.859	-0.002	0.119	1.007	1.282	1.038	-5.554	1.796	0.582	82.842	0	0	0	0	0	0	0
WT222(CAA14FCCF874)	3.77	13105	2022-11-30 10:19:07.859	-0.002	0.119	1.007	1.282	1.038	-5.554	1.802	0.588	82.793	0	0	0	0	0	0	0
WT222(CAA14FCCF874)	3.77	13105	2022-11-30 10:19:07.859	-0.002	0.119	1.007	1.282	1.038	-5.554	1.807	0.599	82.749	0	0	0	0	0	0	0
WT222(CAA14FCCF874)	3.77	13105	2022-11-30 10:19:07.859	-0.002	0.119	1.007	1.282	1.038	-5.554	1.818	0.61	82.7	0	0	0	0	0	0	0
WT222(CAA14FCCF874)	3.77	13105	2022-11-30 10:19:07.859	-0.021	-0.036	0.966	-1.892	-0.61	0.366	1.807	0.61	82.683	0	0	0	0	0	0	0
WT222(CAA14FCCF874)	3.77	13105	2022-11-30 10:19:07.921	-0.021	-0.036	0.966	-1.892	-0.61	0.366	1.796	0.61	82.667	0	0	0	0	0	0	0
WT222(CAA14FCCF874)	3.77	13105	2022-11-30 10:19:07.921	-0.021	-0.036	0.966	-1.892	-0.61	0.366	1.785	0.61	82.65	0	0	0	0	0	0	0
WT222(CAA14FCCF874)	3.77	13105	2022-11-30 10:19:07.921	-0.021	-0.036	0.966	-1.892	-0.61	0.366	1.774	0.61	82.639	0	0	0	0	0	0	0
WT222(CAA14FCCF874)	3.77	13105	2022-11-30 10:19:07.921	0.059	0.023	0.979	0	-0.61	-2.625	1.774	0.61	82.606	0	0	0	0	0	0	0
WT222(CAA14FCCF874)	3.77	13105	2022-11-30 10:19:07.921	0.059	0.023	0.979	0	-0.61	-2.625	1.774	0.604	82.579	0	0	0	0	0	0	0
WT222(CAA14FCCF874)	3.77	13105	2022-11-30 10:19:07.921	0.059	0.023	0.979	0	-0.61	-2.625	1.774	0.604	82.546	0	0	0	0	0	0	0
WT222(CAA14FCCF874)	3.77	13105	2022-11-30 10:19:07.921	0.059	0.023	0.979	0	-0.61	-2.625	1.769	0.604	82.518	0	0	0	0	0	0	0
WT222(CAA14FCCF874)	3.77	13105	2022-11-30 10:19:07.921	-0.069	-0.091	0.93	-1.892	0.671	8.423	1.758	0.604	82.546	0	0	0	0	0	0	0
WT222(CAA14FCCF874)	3.77	13105	2022-11-30 10:19:07.921	-0.069	-0.091	0.93	-1.892	0.671	8.423	1.747	0.61	82.573	0	0	0	0	0	0	0
WT222(CAA14FCCF874)	3.77	13105	2022-11-30 10:19:07.921	-0.069	-0.091	0.93	-1.892	0.671	8.423	1.736	0.61	82.601	0	0	0	0	0	0	0
WT222(CAA14FCCF874)	3.77	13105	2022-11-30 10:19:07.921	-0.069	-0.091	0.93	-1.892	0.671	8.423	1.719	0.615	82.628	0	0	0	0	0	0	0
WT222(CAA14FCCF874)	3.77	13105	2022-11-30 10:19:07.921	0.082	0.334	1.152	-14.771	-1.404	-2.93	1.642	0.61	82.601	0	0	0	0	0	0	0
WT222(CAA14FCCF874)	3.77	13105	2022-11-30 10:19:07.921	0.082	0.334	1.152	-14.771	-1.404	-2.93	1.571	0.604	82.568	0	0	0	0	0	0	0
WT222(CAA14FCCF874)	3.77	13105	2022-11-30 10:19:07.921	0.082	0.334	1.152	-14.771	-1.404	-2.93	1.5	0.599	82.535	0	0	0	0	0	0	0
WT222(CAA14FCCF874)	3.77	13105	2022-11-30 10:19:07.921	0.082	0.334	1.152	-14.771	-1.404	-2.93	1.434	0.588	82.502	0	0	0	0	0	0	0
WT222(CAA14FCCF874)	3.77	13105	2022-11-30 10:19:07.921	-0.129	-0.412	0.748	-3.723	-0.977	7.935	1.417	0.582	82.524	0	0	0	0	0	0	0
WT222(CAA14FCCF874)	3.77	13105	2022-11-30 10:19:08.015	-0.129	-0.412	0.748	-3.723	-0.977	7.935	1.401	0.577	82.546	0	0	0	0	0	0	0
WT222(CAA14FCCF874)	3.77	13105	2022-11-30 10:19:08.015	-0.129	-0.412	0.748	-3.723	-0.977	7.935	1.379	0.571	82.573	0	0	0	0	0	0	0
WT222(CAA14FCCF874)	3.77	13105	2022-11-30 10:19:08.015	-0.129	-0.412	0.748	-3.723	-0.977	7.935	1.351	0.571	82.601	0	0	0	0	0	0	0
WT222(CAA14FCCF874)	3.77	13105	2022-11-30 10:19:08.015	0.006	0.133	0.947	-6.714	1.587	-0.916	1.307	0.582	82.59	0	0	0	0	0	0	0
WT222(CAA14FCCF874)	3.77	13105	2022-11-30 10:19:08.015	0.006	0.133	0.947	-6.714	1.587	-0.916	1.269	0.593	82.573	0	0	0	0	0	0	0
WT222(CAA14FCCF874)	3.77	13105	2022-11-30 10:19:08.015	0.006	0.133	0.947	-6.714	1.587	-0.916	1.23	0.604	82.557	0	0	0	0	0	0	0
WT222(CAA14FCCF874)	3.77	13105	2022-11-30 10:19:08.015	0.006	0.133	0.947	-6.714	1.587	-0.916	1.198	0.615	82.54	0	0	0	0	0	0	0
WT222(CAA14FCCF874)	3.77	13105	2022-11-30 10:19:08.015	-0.037	-0.11	1.004	-13.123	2.808	-7.69	1.126	0.632	82.485	0	0	0	0	0	0	0
WT222(CAA14FCCF874)	3.77	13105	2022-11-30 10:19:08.046	-0.037	-0.11	1.004	-13.123	2.808	-7.69	1.055	0.648	82.436	0	0	0	0	0	0	0
WT222(CAA14FCCF874)	3.77	13105	2022-11-30 10:19:08.046	-0.037	-0.11	1.004	-13.123	2.808	-7.69	0.983	0.665	82.386	0	0	0	0	0	0	0
WT222(CAA14FCCF874)	3.77	13105	2022-11-30 10:19:08.046	-0.037	-0.11	1.004	-13.123	2.808	-7.69	0.912	0.681	82.343	0	0	0	0	0	0	0
WT222(CAA14FCCF874)	3.77	13105	2022-11-30 10:19:08.046	0.091	-0.354	0.896	-6.836	4.333	14.404	0.873	0.703	82.408	0	0	0	0	0	0	0
WT222(CAA14FCCF874)	3.77	13105	2022-11-30 10:19:08.046	0.091	-0.354	0.896	-6.836	4.333	14.404	0.829	0.725	82.474	0	0	0	0	0	0	0
WT222(CAA14FCCF874)	3.77	13105	2022-11-30 10:19:08.046	0.091	-0.354	0.896	-6.836	4.333	14.404	0.78	0.742	82.54	0	0	0	0	0	0	0
WT222(CAA14FCCF874)	3.77	13105	2022-11-30 10:19:08.046	0.091	-0.354	0.896	-6.836	4.333	14.404	0.731	0.764	82.612	0	0	0	0	0	0	0
WT222(CAA14FCCF874)	3.77	13105	2022-11-30 10:19:08.046	-0.104	0.447	0.979	0.916	1.16	-7.263	0.72	0.769	82.573	0	0	0	0	0	0	0
WT222(CAA14FCCF874)	3.77	13105	2022-11-30 10:19:08.140	-0.104	0.447	0.979	0.916	1.16	-7.263	0.72	0.775	82.529	0	0	0	0	0	0	0
WT222(CAA14FCCF874)	3.77	13105	2022-11-30 10:19:08.140	-0.104	0.447	0.979	0.916	1.16	-7.263	0.72	0.78	82.48	0	0	0	0	0	0	0
WT222(CAA14FCCF874)	3.77	13105	2022-11-30 10:19:08.140	-0.015	0.07	1.056	8.301	-1.221	-20.996	0.758	0.775	82.365	0	0	0	0	0	0	0
WT222(CAA14FCCF874)	3.77	13105	2022-11-30 10:19:08.140	-0.015	0.07	1.056	8.301	-1.221	-20.996	0.797	0.769	82.249	0	0	0	0	0	0	0
WT222(CAA14FCCF874)	3.77	13105	2022-11-30 10:19:08.140	-0.015	0.07	1.056	8.301	-1.221	-20.996	0.835	0.769	82.134	0	0	0	0	0	0	0
WT222(CAA14FCCF874)	3.77	13105	2022-11-30 10:19:08.140	-0.015	0.07	1.056	8.301	-1.221	-20.996	0.873	0.764	82.018	0	0	0	0	0	0	0
WT222(CAA14FCCF874)	3.77	13105	2022-11-30 10:19:08.140	-0.024	-0.188	1.004	3.235	0.305	2.563	0.89	0.764	82.024	0	0	0	0	0	0	0
WT222(CAA14FCCF874)	3.77	13105	2022-11-30 10:19:08.140	-0.024	-0.188	1.004	3.235	0.305	2.563	0.901	0.769	82.024	0	0	0	0	0	0	0
WT222(CAA14FCCF874)	3.77	13105	2022-11-30 10:19:08.140	-0.024	-0.188	1.004	3.235	0.305	2.563	0.912	0.769	82.035	0	0	0	0	0	0	0
WT222(CAA14FCCF874)	3.77	13105	2022-11-30 10:19:08.140	-0.024	-0.188	1.004	3.235	0.305	2.563	0.917	0.775	82.04	0	0	0	0	0	0	0
WT222(CAA14FCCF874)	3.77	13105	2022-11-30 10:19:08.140	0.034	0.094	1.038	4.028	0.183	7.08	0.934	0.775	82.068	0	0	0	0	0	0	0
WT222(CAA14FCCF874)	3.77	13105	2022-11-30 10:19:08.140	0.034	0.094	1.038	4.028	0.183	7.08	0.95	0.775	82.095	0	0	0	0	0	0	0
WT222(CAA14FCCF874)	3.77	13105	2022-11-30 10:19:08.140	0.034	0.094	1.038	4.028	0.183	7.08	0.967	0.775	82.123	0	0	0	0	0	0	0
WT222(CAA14FCCF874)	3.77	13105	2022-11-30 10:19:08.140	0.034	0.094	1.038	4.028	0.183	7.08	0.983	0.775	82.15	0	0	0	0	0	0	0
WT222(CAA14FCCF874)	3.77	13105	2022-11-30 10:19:08.140	-0.017	0.164	1.06	2.991	0.183	0.366	0.994	0.775	82.145	0	0	0	0	0	0	0
WT222(CAA14FCCF874)	3.77	13105	2022-11-30 10:19:08.140	-0.017	0.164	1.06	2.991	0.183	0.366	1.005	0.775	82.139	0	0	0	0	0	0	0
WT222(CAA14FCCF874)	3.77	13105	2022-11-30 10:19:08.171	-0.017	0.164	1.06	2.991	0.183	0.366	1.022	0.775	82.128	0	0	0	0	0	0	0
WT222(CAA14FCCF874)	3.77	13105	2022-11-30 10:19:08.171	-0.017	0.164	1.06	2.991	0.183	0.366	1.038	0.775	82.117	0	0	0	0	0	0	0
WT222(CAA14FCCF874)	3.77	13105	2022-11-30 10:19:08.171	0.024	0.043	1.009	2.93	-1.099	-0.854	1.055	0.769	82.101	0	0	0	0	0	0	0
WT222(CAA14FCCF874)	3.77	13105	2022-11-30 10:19:08.171	0.024	0.043	1.009	2.93	-1.099	-0.854	1.071	0.758	82.09	0	0	0	0	0	0	0
WT222(CAA14FCCF874)	3.77	13105	2022-11-30 10:19:08.171	0.024	0.043	1.009	2.93	-1.099	-0.854	1.088	0.753	82.073	0	0	0	0	0	0	0
WT222(CAA14FCCF874)	3.77	13105	2022-11-30 10:19:08.171	0.024	0.043	1.009	2.93	-1.099	-0.854	1.104	0.747	82.057	0	0	0	0	0	0	0
WT222(CAA14FCCF874)	3.77	13105	2022-11-30 10:19:08.171	-0.055	-0.125	1.023	6.165	-1.465	13.611	1.137	0.736	82.112	0	0	0	0	0	0	0
WT222(CAA14FCCF874)	3.77	13105	2022-11-30 10:19:08.171	-0.055	-0.125	1.023	6.165	-1.465	13.611	1.165	0.725	82.172	0	0	0	0	0	0	0
WT222(CAA14FCCF874)	3.77	13105	2022-11-30 10:19:08.187	-0.055	-0.125	1.023	6.165	-1.465	13.611	1.198	0.72	82.233	0	0	0	0	0	0	0
WT222(CAA14FCCF874)	3.77	13105	2022-11-30 10:19:08.187	-0.055	-0.125	1.023	6.165	-1.465	13.611	1.225	0.709	82.293	0	0	0	0	0	0	0
WT222(CAA14FCCF874)	3.77	13105	2022-11-30 10:19:08.187	-0.016	0.138	0.929	-7.446	0	-16.479	1.187	0.709	82.2	0	0	0	0	0	0	0
WT222(CAA14FCCF874)	3.77	13105	2022-11-30 10:19:08.187	-0.016	0.138	0.929	-7.446	0	-16.479	1.143	0.714	82.112	0	0	0	0	0	0	0
WT222(CAA14FCCF874)	3.77	13105	2022-11-30 10:19:08.187	-0.016	0.138	0.929	-7.446	0	-16.479	1.11	0.714	82.018	0	0	0	0	0	0	0
WT222(CAA14FCCF874)	3.77	13105	2022-11-30 10:19:08.187	-0.016	0.138	0.929	-7.446	0	-16.479	1.071	0.714	81.925	0	0	0	0	0	0	0
WT222(CAA14FCCF874)	3.77	13105	2022-11-30 10:19:08.187	-0.063	0.063	0.963	-0.061	0.549	-4.761	1.071	0.72	81.892	0	0	0	0	0	0	0
WT222(CAA14FCCF874)	3.77	13105	2022-11-30 10:19:08.203	-0.063	0.063	0.963	-0.061	0.549	-4.761	1.071	0.725	81.859	0	0	0	0	0	0	0
WT222(CAA14FCCF874)	3.77	13105	2022-11-30 10:19:08.203	-0.063	0.063	0.963	-0.061	0.549	-4.761	1.077	0.731	81.821	0	0	0	0	0	0	0
WT222(CAA14FCCF874)	3.77	13105	2022-11-30 10:19:08.203	-0.063	0.063	0.963	-0.061	0.549	-4.761	1.077	0.736	81.788	0	0	0	0	0	0	0
WT222(CAA14FCCF874)	3.77	13105	2022-11-30 10:19:08.203	-0.021	-0.111	1.021	-1.343	0.244	5.371	1.071	0.736	81.804	0	0	0	0	0	0	0
WT222(CAA14FCCF874)	3.77	13105	2022-11-30 10:19:08.203	-0.021	-0.111	1.021	-1.343	0.244	5.371	1.066	0.736	81.826	0	0	0	0	0	0	0
WT222(CAA14FCCF874)	3.77	13105	2022-11-30 10:19:08.203	-0.021	-0.111	1.021	-1.343	0.244	5.371	1.06	0.742	81.843	0	0	0	0	0	0	0
WT222(CAA14FCCF874)	3.77	13105	2022-11-30 10:19:08.203	-0.021	-0.111	1.021	-1.343	0.244	5.371	1.049	0.742	81.865	0	0	0	0	0	0	0
WT222(CAA14FCCF874)	3.77	13105	2022-11-30 10:19:08.203	0.008	-0.223	1.021	-4.028	-1.587	31.006	1.027	0.736	82.013	0	0	0	0	0	0	0
WT222(CAA14FCCF874)	3.77	13105	2022-11-30 10:19:08.203	0.008	-0.223	1.021	-4.028	-1.587	31.006	1.005	0.725	82.161	0	0	0	0	0	0	0
WT222(CAA14FCCF874)	3.77	13105	2022-11-30 10:19:08.218	0.008	-0.223	1.021	-4.028	-1.587	31.006	0.978	0.714	82.315	0	0	0	0	0	0	0
WT222(CAA14FCCF874)	3.77	13105	2022-11-30 10:19:08.218	0.008	-0.223	1.021	-4.028	-1.587	31.006	0.95	0.703	82.463	0	0	0	0	0	0	0
WT222(CAA14FCCF874)	3.77	13105	2022-11-30 10:19:08.218	-0.036	0.336	0.914	-6.836	-1.099	19.104	0.912	0.698	82.557	0	0	0	0	0	0	0
WT222(CAA14FCCF874)	3.77	13105	2022-11-30 10:19:08.218	-0.036	0.336	0.914	-6.836	-1.099	19.104	0.879	0.692	82.645	0	0	0	0	0	0	0
WT222(CAA14FCCF874)	3.77	13105	2022-11-30 10:19:08.218	-0.036	0.336	0.914	-6.836	-1.099	19.104	0.846	0.687	82.727	0	0	0	0	0	0	0
WT222(CAA14FCCF874)	3.77	13105	2022-11-30 10:19:08.218	-0.036	0.336	0.914	-6.836	-1.099	19.104	0.813	0.681	82.809	0	0	0	0	0	0	0
WT222(CAA14FCCF874)	3.77	13105	2022-11-30 10:19:08.218	0	0.051	0.95	1.343	0.549	-10.132	0.824	0.687	82.749	0	0	0	0	0	0	0
WT222(CAA14FCCF874)	3.77	13105	2022-11-30 10:19:08.218	0	0.051	0.95	1.343	0.549	-10.132	0.835	0.692	82.683	0	0	0	0	0	0	0
WT222(CAA14FCCF874)	3.77	13105	2022-11-30 10:19:08.281	0	0.051	0.95	1.343	0.549	-10.132	0.84	0.698	82.623	0	0	0	0	0	0	0
WT222(CAA14FCCF874)	3.77	13105	2022-11-30 10:19:08.281	0	0.051	0.95	1.343	0.549	-10.132	0.851	0.703	82.557	0	0	0	0	0	0	0
WT222(CAA14FCCF874)	3.77	13105	2022-11-30 10:19:08.281	0.035	0.03	0.99	1.343	2.075	-15.198	0.862	0.714	82.469	0	0	0	0	0	0	0
WT222(CAA14FCCF874)	3.77	13105	2022-11-30 10:19:08.281	0.035	0.03	0.99	1.343	2.075	-15.198	0.873	0.725	82.381	0	0	0	0	0	0	0
WT222(CAA14FCCF874)	3.77	13105	2022-11-30 10:19:08.281	0.035	0.03	0.99	1.343	2.075	-15.198	0.879	0.736	82.293	0	0	0	0	0	0	0
WT222(CAA14FCCF874)	3.77	13105	2022-11-30 10:19:08.281	0.035	0.03	0.99	1.343	2.075	-15.198	0.89	0.747	82.211	0	0	0	0	0	0	0
WT222(CAA14FCCF874)	3.77	13105	2022-11-30 10:19:08.281	-0.002	-0.492	1.046	-7.69	-0.061	14.587	0.851	0.742	82.277	0	0	0	0	0	0	0
WT222(CAA14FCCF874)	3.77	13105	2022-11-30 10:19:08.281	-0.002	-0.492	1.046	-7.69	-0.061	14.587	0.807	0.742	82.343	0	0	0	0	0	0	0
WT222(CAA14FCCF874)	3.77	13105	2022-11-30 10:19:08.281	-0.002	-0.492	1.046	-7.69	-0.061	14.587	0.764	0.736	82.414	0	0	0	0	0	0	0
WT222(CAA14FCCF874)	3.77	13105	2022-11-30 10:19:08.281	-0.002	-0.492	1.046	-7.69	-0.061	14.587	0.714	0.736	82.491	0	0	0	0	0	0	0
WT222(CAA14FCCF874)	3.77	13105	2022-11-30 10:19:08.281	0.095	0.251	1.035	-2.258	-2.014	22.217	0.692	0.72	82.601	0	0	0	0	0	0	0
WT222(CAA14FCCF874)	3.77	13105	2022-11-30 10:19:08.281	0.095	0.251	1.035	-2.258	-2.014	22.217	0.676	0.709	82.705	0	0	0	0	0	0	0
WT222(CAA14FCCF874)	3.77	13105	2022-11-30 10:19:08.281	0.095	0.251	1.035	-2.258	-2.014	22.217	0.659	0.692	82.809	0	0	0	0	0	0	0
WT222(CAA14FCCF874)	3.77	13105	2022-11-30 10:19:08.281	0.095	0.251	1.035	-2.258	-2.014	22.217	0.648	0.676	82.914	0	0	0	0	0	0	0
WT222(CAA14FCCF874)	3.77	13105	2022-11-30 10:19:08.281	-0.039	0.063	0.965	7.141	6.165	31.494	0.681	0.703	83.068	0	0	0	0	0	0	0
WT222(CAA14FCCF874)	3.77	13105	2022-11-30 10:19:08.281	-0.039	0.063	0.965	7.141	6.165	31.494	0.72	0.731	83.216	0	0	0	0	0	0	0
WT222(CAA14FCCF874)	3.77	13105	2022-11-30 10:19:08.375	-0.039	0.063	0.965	7.141	6.165	31.494	0.753	0.753	83.364	0	0	0	0	0	0	0
WT222(CAA14FCCF874)	3.77	13105	2022-11-30 10:19:08.375	-0.039	0.063	0.965	7.141	6.165	31.494	0.791	0.78	83.507	0	0	0	0	0	0	0
WT222(CAA14FCCF874)	3.77	13105	2022-11-30 10:19:08.375	-0.013	0.296	1.006	-0.793	-1.831	-25.269	0.786	0.769	83.37	0	0	0	0	0	0	0
WT222(CAA14FCCF874)	3.77	13105	2022-11-30 10:19:08.375	-0.013	0.296	1.006	-0.793	-1.831	-25.269	0.786	0.758	83.232	0	0	0	0	0	0	0
WT222(CAA14FCCF874)	3.77	13105	2022-11-30 10:19:08.375	-0.013	0.296	1.006	-0.793	-1.831	-25.269	0.786	0.747	83.09	0	0	0	0	0	0	0
WT222(CAA14FCCF874)	3.77	13105	2022-11-30 10:19:08.375	-0.013	0.296	1.006	-0.793	-1.831	-25.269	0.786	0.742	82.947	0	0	0	0	0	0	0
WT222(CAA14FCCF874)	3.77	13105	2022-11-30 10:19:08.375	0.013	-0.081	1.015	-0.183	-0.305	-12.451	0.791	0.736	82.87	0	0	0	0	0	0	0
WT222(CAA14FCCF874)	3.77	13105	2022-11-30 10:19:08.375	0.013	-0.081	1.015	-0.183	-0.305	-12.451	0.797	0.731	82.798	0	0	0	0	0	0	0
WT222(CAA14FCCF874)	3.77	13105	2022-11-30 10:19:08.375	0.013	-0.081	1.015	-0.183	-0.305	-12.451	0.802	0.731	82.722	0	0	0	0	0	0	0
WT222(CAA14FCCF874)	3.77	13105	2022-11-30 10:19:08.375	0.013	-0.081	1.015	-0.183	-0.305	-12.451	0.802	0.725	82.65	0	0	0	0	0	0	0
WT222(CAA14FCCF874)	3.77	13105	2022-11-30 10:19:08.375	-0.05	0.035	1.014	2.136	-1.831	14.16	0.818	0.714	82.711	0	0	0	0	0	0	0
WT222(CAA14FCCF874)	3.77	13105	2022-11-30 10:19:08.375	-0.05	0.035	1.014	2.136	-1.831	14.16	0.829	0.703	82.766	0	0	0	0	0	0	0
WT222(CAA14FCCF874)	3.77	13105	2022-11-30 10:19:08.375	-0.05	0.035	1.014	2.136	-1.831	14.16	0.846	0.692	82.826	0	0	0	0	0	0	0
WT222(CAA14FCCF874)	3.77	13105	2022-11-30 10:19:08.375	-0.072	0.038	0.979	1.038	1.038	-1.038	0.857	0.692	82.809	0	0	0	0	0	0	0
WT222(CAA14FCCF874)	3.77	13105	2022-11-30 10:19:08.375	-0.072	0.038	0.979	1.038	1.038	-1.038	0.862	0.698	82.793	0	0	0	0	0	0	0

## Sheet: 2.0kg
设备名称	电压	版本	片上时间	加速度X(g)	加速度Y(g)	加速度Z(g)	角速度X(°/s)	角速度Y(°/s)	角速度Z(°/s)	角度X(°)	角度Y(°)	角度Z(°)	磁场X	磁场Y	磁场Z	四元数0	四元数1	四元数2	四元数3	状态
WT222(CAA14FCCF874)	3.76	13105	2022-11-30 10:08:59.432	0.017	0.016	1.029	4.272	0.427	4.7	2.433	1.725	107.82	0	0	0	0	0	0	0
WT222(CAA14FCCF874)	3.76	13105	2022-11-30 10:08:59.432	0.017	0.016	1.029	4.272	0.427	4.7	2.466	1.725	107.803	0	0	0	0	0	0	0
WT222(CAA14FCCF874)	3.76	13105	2022-11-30 10:08:59.432	0.017	0.016	1.029	4.272	0.427	4.7	2.494	1.725	107.787	0	0	0	0	0	0	0
WT222(CAA14FCCF874)	3.76	13105	2022-11-30 10:08:59.432	-0.103	-0.113	0.979	-0.183	-0.61	16.357	2.499	1.719	107.836	0	0	0	0	0	0	0
WT222(CAA14FCCF874)	3.76	13105	2022-11-30 10:08:59.463	-0.103	-0.113	0.979	-0.183	-0.61	16.357	2.505	1.714	107.88	0	0	0	0	0	0	0
WT222(CAA14FCCF874)	3.76	13105	2022-11-30 10:08:59.463	-0.103	-0.113	0.979	-0.183	-0.61	16.357	2.505	1.708	107.924	0	0	0	0	0	0	0
WT222(CAA14FCCF874)	3.76	13105	2022-11-30 10:08:59.463	-0.103	-0.113	0.979	-0.183	-0.61	16.357	2.505	1.708	107.974	0	0	0	0	0	0	0
WT222(CAA14FCCF874)	3.76	13105	2022-11-30 10:08:59.463	-0.015	0.035	1.013	-1.16	-1.587	-2.258	2.499	1.703	107.924	0	0	0	0	0	0	0
WT222(CAA14FCCF874)	3.76	13105	2022-11-30 10:08:59.463	-0.015	0.035	1.013	-1.16	-1.587	-2.258	2.494	1.697	107.88	0	0	0	0	0	0	0
WT222(CAA14FCCF874)	3.76	13105	2022-11-30 10:08:59.463	-0.015	0.035	1.013	-1.16	-1.587	-2.258	2.488	1.692	107.836	0	0	0	0	0	0	0
WT222(CAA14FCCF874)	3.76	13105	2022-11-30 10:08:59.463	-0.015	0.035	1.013	-1.16	-1.587	-2.258	2.483	1.686	107.787	0	0	0	0	0	0	0
WT222(CAA14FCCF874)	3.76	13105	2022-11-30 10:08:59.463	0.003	0.058	1.003	1.099	-1.526	-8.728	2.488	1.681	107.71	0	0	0	0	0	0	0
WT222(CAA14FCCF874)	3.76	13105	2022-11-30 10:08:59.526	0.003	0.058	1.003	1.099	-1.526	-8.728	2.494	1.675	107.633	0	0	0	0	0	0	0
WT222(CAA14FCCF874)	3.76	13105	2022-11-30 10:08:59.526	0.003	0.058	1.003	1.099	-1.526	-8.728	2.494	1.675	107.556	0	0	0	0	0	0	0
WT222(CAA14FCCF874)	3.76	13105	2022-11-30 10:08:59.526	0.003	0.058	1.003	1.099	-1.526	-8.728	2.499	1.67	107.479	0	0	0	0	0	0	0
WT222(CAA14FCCF874)	3.76	13105	2022-11-30 10:08:59.526	-0.069	0.069	0.998	-1.892	0.793	-3.418	2.488	1.675	107.424	0	0	0	0	0	0	0
WT222(CAA14FCCF874)	3.76	13105	2022-11-30 10:08:59.526	-0.069	0.069	0.998	-1.892	0.793	-3.418	2.483	1.681	107.375	0	0	0	0	0	0	0
WT222(CAA14FCCF874)	3.76	13105	2022-11-30 10:08:59.526	-0.069	0.069	0.998	-1.892	0.793	-3.418	2.472	1.686	107.325	0	0	0	0	0	0	0
WT222(CAA14FCCF874)	3.76	13105	2022-11-30 10:08:59.526	-0.069	0.069	0.998	-1.892	0.793	-3.418	2.466	1.692	107.271	0	0	0	0	0	0	0
WT222(CAA14FCCF874)	3.76	13105	2022-11-30 10:08:59.526	0.021	-0.14	1.014	0.61	0.916	-0.549	2.466	1.697	107.238	0	0	0	0	0	0	0
WT222(CAA14FCCF874)	3.76	13105	2022-11-30 10:08:59.557	0.021	-0.14	1.014	0.61	0.916	-0.549	2.466	1.703	107.199	0	0	0	0	0	0	0
WT222(CAA14FCCF874)	3.76	13105	2022-11-30 10:08:59.557	0.021	-0.14	1.014	0.61	0.916	-0.549	2.466	1.708	107.166	0	0	0	0	0	0	0
WT222(CAA14FCCF874)	3.76	13105	2022-11-30 10:08:59.557	0.021	-0.14	1.014	0.61	0.916	-0.549	2.466	1.714	107.133	0	0	0	0	0	0	0
WT222(CAA14FCCF874)	3.76	13105	2022-11-30 10:08:59.557	-0.028	-0.063	1.054	0.183	-0.305	1.282	2.461	1.714	107.111	0	0	0	0	0	0	0
WT222(CAA14FCCF874)	3.76	13105	2022-11-30 10:08:59.557	-0.028	-0.063	1.054	0.183	-0.305	1.282	2.455	1.708	107.089	0	0	0	0	0	0	0
WT222(CAA14FCCF874)	3.76	13105	2022-11-30 10:08:59.557	-0.028	-0.063	1.054	0.183	-0.305	1.282	2.45	1.708	107.067	0	0	0	0	0	0	0
WT222(CAA14FCCF874)	3.76	13105	2022-11-30 10:08:59.557	-0.028	-0.063	1.054	0.183	-0.305	1.282	2.444	1.708	107.045	0	0	0	0	0	0	0
WT222(CAA14FCCF874)	3.76	13105	2022-11-30 10:08:59.557	-0.077	0.247	0.861	2.38	1.831	1.343	2.45	1.719	107.018	0	0	0	0	0	0	0
WT222(CAA14FCCF874)	3.76	13105	2022-11-30 10:08:59.588	-0.077	0.247	0.861	2.38	1.831	1.343	2.461	1.725	106.996	0	0	0	0	0	0	0
WT222(CAA14FCCF874)	3.76	13105	2022-11-30 10:08:59.588	-0.077	0.247	0.861	2.38	1.831	1.343	2.472	1.736	106.968	0	0	0	0	0	0	0
WT222(CAA14FCCF874)	3.76	13105	2022-11-30 10:08:59.588	-0.077	0.247	0.861	2.38	1.831	1.343	2.483	1.747	106.941	0	0	0	0	0	0	0
WT222(CAA14FCCF874)	3.76	13105	2022-11-30 10:08:59.588	-0.053	-0.213	1.031	2.014	-0.977	-1.892	2.488	1.741	106.902	0	0	0	0	0	0	0
WT222(CAA14FCCF874)	3.76	13105	2022-11-30 10:08:59.588	-0.053	-0.213	1.031	2.014	-0.977	-1.892	2.499	1.741	106.859	0	0	0	0	0	0	0
WT222(CAA14FCCF874)	3.76	13105	2022-11-30 10:08:59.588	-0.053	-0.213	1.031	2.014	-0.977	-1.892	2.499	1.741	106.82	0	0	0	0	0	0	0
WT222(CAA14FCCF874)	3.76	13105	2022-11-30 10:08:59.588	-0.053	-0.213	1.031	2.014	-0.977	-1.892	2.505	1.736	106.782	0	0	0	0	0	0	0
WT222(CAA14FCCF874)	3.76	13105	2022-11-30 10:08:59.588	-0.004	-0.004	0.985	-0.305	0	10.864	2.494	1.736	106.809	0	0	0	0	0	0	0
WT222(CAA14FCCF874)	3.76	13105	2022-11-30 10:08:59.651	-0.004	-0.004	0.985	-0.305	0	10.864	2.488	1.736	106.837	0	0	0	0	0	0	0
WT222(CAA14FCCF874)	3.76	13105	2022-11-30 10:08:59.651	-0.004	-0.004	0.985	-0.305	0	10.864	2.477	1.736	106.864	0	0	0	0	0	0	0
WT222(CAA14FCCF874)	3.76	13105	2022-11-30 10:08:59.651	-0.004	-0.004	0.985	-0.305	0	10.864	2.472	1.736	106.886	0	0	0	0	0	0	0
WT222(CAA14FCCF874)	3.76	13105	2022-11-30 10:08:59.651	0.026	-0.036	0.996	-0.244	-0.061	-6.104	2.461	1.736	106.826	0	0	0	0	0	0	0
WT222(CAA14FCCF874)	3.76	13105	2022-11-30 10:08:59.651	0.026	-0.036	0.996	-0.244	-0.061	-6.104	2.45	1.736	106.771	0	0	0	0	0	0	0
WT222(CAA14FCCF874)	3.76	13105	2022-11-30 10:08:59.651	0.026	-0.036	0.996	-0.244	-0.061	-6.104	2.439	1.736	106.71	0	0	0	0	0	0	0
WT222(CAA14FCCF874)	3.76	13105	2022-11-30 10:08:59.651	0.026	-0.036	0.996	-0.244	-0.061	-6.104	2.428	1.741	106.655	0	0	0	0	0	0	0
WT222(CAA14FCCF874)	3.76	13105	2022-11-30 10:08:59.651	-0.073	0.204	0.988	-1.038	0	-12.451	2.417	1.741	106.562	0	0	0	0	0	0	0
WT222(CAA14FCCF874)	3.76	13105	2022-11-30 10:08:59.682	-0.073	0.204	0.988	-1.038	0	-12.451	2.401	1.741	106.469	0	0	0	0	0	0	0
WT222(CAA14FCCF874)	3.76	13105	2022-11-30 10:08:59.682	-0.073	0.204	0.988	-1.038	0	-12.451	2.39	1.747	106.381	0	0	0	0	0	0	0
WT222(CAA14FCCF874)	3.76	13105	2022-11-30 10:08:59.682	-0.073	0.204	0.988	-1.038	0	-12.451	2.384	1.752	106.287	0	0	0	0	0	0	0
WT222(CAA14FCCF874)	3.76	13105	2022-11-30 10:08:59.682	0.01	0.046	1.024	-0.916	-0.366	12.268	2.379	1.747	106.315	0	0	0	0	0	0	0
WT222(CAA14FCCF874)	3.76	13105	2022-11-30 10:08:59.682	0.01	0.046	1.024	-0.916	-0.366	12.268	2.373	1.741	106.342	0	0	0	0	0	0	0
WT222(CAA14FCCF874)	3.76	13105	2022-11-30 10:08:59.682	0.01	0.046	1.024	-0.916	-0.366	12.268	2.373	1.736	106.375	0	0	0	0	0	0	0
WT222(CAA14FCCF874)	3.76	13105	2022-11-30 10:08:59.682	0.01	0.046	1.024	-0.916	-0.366	12.268	2.368	1.73	106.403	0	0	0	0	0	0	0
WT222(CAA14FCCF874)	3.76	13105	2022-11-30 10:08:59.682	-0.062	0.076	0.989	0	0.671	-4.761	2.362	1.736	106.348	0	0	0	0	0	0	0
WT222(CAA14FCCF874)	3.76	13105	2022-11-30 10:08:59.713	-0.062	0.076	0.989	0	0.671	-4.761	2.362	1.736	106.293	0	0	0	0	0	0	0
WT222(CAA14FCCF874)	3.76	13105	2022-11-30 10:08:59.713	-0.062	0.076	0.989	0	0.671	-4.761	2.362	1.741	106.238	0	0	0	0	0	0	0
WT222(CAA14FCCF874)	3.76	13105	2022-11-30 10:08:59.713	-0.062	0.076	0.989	0	0.671	-4.761	2.362	1.747	106.177	0	0	0	0	0	0	0
WT222(CAA14FCCF874)	3.76	13105	2022-11-30 10:08:59.713	-0.083	-0.083	0.976	-0.244	-2.075	-4.395	2.357	1.736	106.128	0	0	0	0	0	0	0
WT222(CAA14FCCF874)	3.76	13105	2022-11-30 10:08:59.713	-0.083	-0.083	0.976	-0.244	-2.075	-4.395	2.357	1.73	106.073	0	0	0	0	0	0	0
WT222(CAA14FCCF874)	3.76	13105	2022-11-30 10:08:59.713	-0.083	-0.083	0.976	-0.244	-2.075	-4.395	2.351	1.725	106.018	0	0	0	0	0	0	0
WT222(CAA14FCCF874)	3.76	13105	2022-11-30 10:08:59.713	-0.011	0.002	1.017	-2.991	-1.282	11.23	2.335	1.714	106.046	0	0	0	0	0	0	0
WT222(CAA14FCCF874)	3.76	13105	2022-11-30 10:08:59.713	-0.011	0.002	1.017	-2.991	-1.282	11.23	2.318	1.708	106.073	0	0	0	0	0	0	0
WT222(CAA14FCCF874)	3.76	13105	2022-11-30 10:08:59.760	-0.011	0.002	1.017	-2.991	-1.282	11.23	2.302	1.703	106.1	0	0	0	0	0	0	0
WT222(CAA14FCCF874)	3.76	13105	2022-11-30 10:08:59.760	-0.011	0.002	1.017	-2.991	-1.282	11.23	2.285	1.692	106.122	0	0	0	0	0	0	0
WT222(CAA14FCCF874)	3.76	13105	2022-11-30 10:08:59.760	-0.048	0.156	1.039	1.709	-1.77	-8.057	2.291	1.686	106.051	0	0	0	0	0	0	0
WT222(CAA14FCCF874)	3.76	13105	2022-11-30 10:08:59.760	-0.048	0.156	1.039	1.709	-1.77	-8.057	2.296	1.681	105.98	0	0	0	0	0	0	0
WT222(CAA14FCCF874)	3.76	13105	2022-11-30 10:08:59.760	-0.048	0.156	1.039	1.709	-1.77	-8.057	2.302	1.675	105.908	0	0	0	0	0	0	0
WT222(CAA14FCCF874)	3.76	13105	2022-11-30 10:08:59.760	-0.048	0.156	1.039	1.709	-1.77	-8.057	2.313	1.67	105.837	0	0	0	0	0	0	0
WT222(CAA14FCCF874)	3.76	13105	2022-11-30 10:08:59.760	-0.035	0.049	1.026	2.93	-5.188	4.456	2.329	1.642	105.826	0	0	0	0	0	0	0
WT222(CAA14FCCF874)	3.76	13105	2022-11-30 10:08:59.760	-0.035	0.049	1.026	2.93	-5.188	4.456	2.346	1.615	105.815	0	0	0	0	0	0	0
WT222(CAA14FCCF874)	3.76	13105	2022-11-30 10:08:59.791	-0.035	0.049	1.026	2.93	-5.188	4.456	2.357	1.593	105.804	0	0	0	0	0	0	0
WT222(CAA14FCCF874)	3.76	13105	2022-11-30 10:08:59.791	-0.035	0.049	1.026	2.93	-5.188	4.456	2.373	1.566	105.793	0	0	0	0	0	0	0
WT222(CAA14FCCF874)	3.76	13105	2022-11-30 10:08:59.791	-0.08	0.113	0.897	-4.089	9.583	0.671	2.357	1.615	105.765	0	0	0	0	0	0	0
WT222(CAA14FCCF874)	3.76	13105	2022-11-30 10:08:59.791	-0.08	0.113	0.897	-4.089	9.583	0.671	2.34	1.664	105.738	0	0	0	0	0	0	0
WT222(CAA14FCCF874)	3.76	13105	2022-11-30 10:08:59.791	-0.08	0.113	0.897	-4.089	9.583	0.671	2.324	1.714	105.71	0	0	0	0	0	0	0
WT222(CAA14FCCF874)	3.76	13105	2022-11-30 10:08:59.791	-0.08	0.113	0.897	-4.089	9.583	0.671	2.302	1.763	105.683	0	0	0	0	0	0	0
WT222(CAA14FCCF874)	3.76	13105	2022-11-30 10:08:59.791	-0.076	0.005	1.083	4.578	-4.7	0.366	2.329	1.741	105.65	0	0	0	0	0	0	0
WT222(CAA14FCCF874)	3.76	13105	2022-11-30 10:08:59.791	-0.076	0.005	1.083	4.578	-4.7	0.366	2.357	1.725	105.617	0	0	0	0	0	0	0
WT222(CAA14FCCF874)	3.76	13105	2022-11-30 10:08:59.822	-0.076	0.005	1.083	4.578	-4.7	0.366	2.379	1.703	105.584	0	0	0	0	0	0	0
WT222(CAA14FCCF874)	3.76	13105	2022-11-30 10:08:59.822	-0.076	0.005	1.083	4.578	-4.7	0.366	2.406	1.681	105.557	0	0	0	0	0	0	0
WT222(CAA14FCCF874)	3.76	13105	2022-11-30 10:08:59.822	0.031	-0.048	1.059	-1.831	2.93	1.648	2.395	1.697	105.535	0	0	0	0	0	0	0
WT222(CAA14FCCF874)	3.76	13105	2022-11-30 10:08:59.822	0.031	-0.048	1.059	-1.831	2.93	1.648	2.384	1.714	105.513	0	0	0	0	0	0	0
WT222(CAA14FCCF874)	3.76	13105	2022-11-30 10:08:59.822	0.031	-0.048	1.059	-1.831	2.93	1.648	2.379	1.73	105.491	0	0	0	0	0	0	0
WT222(CAA14FCCF874)	3.76	13105	2022-11-30 10:08:59.822	0.031	-0.048	1.059	-1.831	2.93	1.648	2.368	1.747	105.469	0	0	0	0	0	0	0
WT222(CAA14FCCF874)	3.76	13105	2022-11-30 10:08:59.822	-0.108	0.045	0.964	0.977	-0.122	-4.578	2.368	1.747	105.419	0	0	0	0	0	0	0
WT222(CAA14FCCF874)	3.76	13105	2022-11-30 10:08:59.822	-0.108	0.045	0.964	0.977	-0.122	-4.578	2.373	1.752	105.364	0	0	0	0	0	0	0
WT222(CAA14FCCF874)	3.76	13105	2022-11-30 10:08:59.885	-0.108	0.045	0.964	0.977	-0.122	-4.578	2.373	1.752	105.315	0	0	0	0	0	0	0
WT222(CAA14FCCF874)	3.76	13105	2022-11-30 10:08:59.885	-0.108	0.045	0.964	0.977	-0.122	-4.578	2.379	1.758	105.26	0	0	0	0	0	0	0
WT222(CAA14FCCF874)	3.76	13105	2022-11-30 10:08:59.885	-0.09	0.032	1.017	0.122	-0.61	2.991	2.379	1.758	105.249	0	0	0	0	0	0	0
WT222(CAA14FCCF874)	3.76	13105	2022-11-30 10:08:59.885	-0.09	0.032	1.017	0.122	-0.61	2.991	2.379	1.758	105.233	0	0	0	0	0	0	0
WT222(CAA14FCCF874)	3.76	13105	2022-11-30 10:08:59.885	-0.09	0.032	1.017	0.122	-0.61	2.991	2.379	1.758	105.222	0	0	0	0	0	0	0
WT222(CAA14FCCF874)	3.76	13105	2022-11-30 10:08:59.885	-0.09	0.032	1.017	0.122	-0.61	2.991	2.379	1.758	105.205	0	0	0	0	0	0	0
WT222(CAA14FCCF874)	3.76	13105	2022-11-30 10:08:59.885	-0.011	0.034	0.969	-0.916	0.122	-0.488	2.373	1.763	105.178	0	0	0	0	0	0	0
WT222(CAA14FCCF874)	3.76	13105	2022-11-30 10:08:59.885	-0.011	0.034	0.969	-0.916	0.122	-0.488	2.368	1.769	105.145	0	0	0	0	0	0	0
WT222(CAA14FCCF874)	3.76	13105	2022-11-30 10:08:59.916	-0.011	0.034	0.969	-0.916	0.122	-0.488	2.357	1.769	105.112	0	0	0	0	0	0	0
WT222(CAA14FCCF874)	3.76	13105	2022-11-30 10:08:59.916	-0.011	0.034	0.969	-0.916	0.122	-0.488	2.351	1.774	105.084	0	0	0	0	0	0	0
WT222(CAA14FCCF874)	3.76	13105	2022-11-30 10:08:59.916	-0.019	-0.03	1.05	0.244	0	0.977	2.351	1.78	105.062	0	0	0	0	0	0	0
WT222(CAA14FCCF874)	3.76	13105	2022-11-30 10:08:59.916	-0.019	-0.03	1.05	0.244	0	0.977	2.351	1.78	105.035	0	0	0	0	0	0	0
WT222(CAA14FCCF874)	3.76	13105	2022-11-30 10:08:59.916	-0.019	-0.03	1.05	0.244	0	0.977	2.351	1.78	105.013	0	0	0	0	0	0	0
WT222(CAA14FCCF874)	3.76	13105	2022-11-30 10:08:59.916	-0.019	-0.03	1.05	0.244	0	0.977	2.351	1.785	104.991	0	0	0	0	0	0	0
WT222(CAA14FCCF874)	3.76	13105	2022-11-30 10:08:59.916	1.063	0.223	1.057	6.165	-2.869	-1.648	2.379	1.763	104.958	0	0	0	0	0	0	0
WT222(CAA14FCCF874)	3.76	13105	2022-11-30 10:08:59.916	2.127	0.459	2.144	6.165	-2.869	-1.648	2.406	1.725	104.914	0	0	0	0	0	0	0
WT222(CAA14FCCF874)	3.76	13105	2022-11-30 10:08:59.947	4.257	0.932	4.315	6.165	-2.869	-1.648	2.439	1.659	104.87	0	0	0	0	0	0	0
WT222(CAA14FCCF874)	3.76	13105	2022-11-30 10:08:59.947	8.516	1.877	8.66	6.165	-2.869	-1.648	2.472	1.566	104.826	0	0	0	0	0	0	0
WT222(CAA14FCCF874)	3.76	13105	2022-11-30 10:08:59.947	-0.036	0.036	0.945	-0.854	1.953	0	2.472	1.5	104.793	0	0	0	0	0	0	0
WT222(CAA14FCCF874)	3.76	13105	2022-11-30 10:08:59.947	-0.036	0.036	0.945	-0.854	1.953	0	2.472	1.439	104.76	0	0	0	0	0	0	0
WT222(CAA14FCCF874)	3.76	13105	2022-11-30 10:08:59.947	-0.036	0.036	0.945	-0.854	1.953	0	2.472	1.373	104.722	0	0	0	0	0	0	0
WT222(CAA14FCCF874)	3.76	13105	2022-11-30 10:08:59.947	-0.036	0.036	0.945	-0.854	1.953	0	2.466	1.318	104.689	0	0	0	0	0	0	0
WT222(CAA14FCCF874)	3.76	13105	2022-11-30 10:08:59.947	-0.208	0.085	1.026	3.052	-2.136	0.366	2.488	1.241	104.656	0	0	0	0	0	0	0
WT222(CAA14FCCF874)	3.76	13105	2022-11-30 10:08:59.947	-0.208	0.085	1.026	3.052	-2.136	0.366	2.505	1.165	104.623	0	0	0	0	0	0	0
WT222(CAA14FCCF874)	3.76	13105	2022-11-30 10:09:00.010	-0.208	0.085	1.026	3.052	-2.136	0.366	2.527	1.093	104.59	0	0	0	0	0	0	0
WT222(CAA14FCCF874)	3.76	13105	2022-11-30 10:09:00.010	-0.208	0.085	1.026	3.052	-2.136	0.366	2.543	1.027	104.557	0	0	0	0	0	0	0
WT222(CAA14FCCF874)	3.76	13105	2022-11-30 10:09:00.010	-0.122	0.018	0.969	3.906	-3.967	-0.732	2.565	0.956	104.518	0	0	0	0	0	0	0
WT222(CAA14FCCF874)	3.76	13105	2022-11-30 10:09:00.010	-0.122	0.018	0.969	3.906	-3.967	-0.732	2.593	0.884	104.48	0	0	0	0	0	0	0
WT222(CAA14FCCF874)	3.76	13105	2022-11-30 10:09:00.010	-0.122	0.018	0.969	3.906	-3.967	-0.732	2.615	0.813	104.442	0	0	0	0	0	0	0
WT222(CAA14FCCF874)	3.76	13105	2022-11-30 10:09:00.010	-0.122	0.018	0.969	3.906	-3.967	-0.732	2.637	0.753	104.403	0	0	0	0	0	0	0
WT222(CAA14FCCF874)	3.76	13105	2022-11-30 10:09:00.010	-0.077	0.057	0.979	-0.122	0.732	0	2.637	0.709	104.37	0	0	0	0	0	0	0
WT222(CAA14FCCF874)	3.76	13105	2022-11-30 10:09:00.010	-0.077	0.057	0.979	-0.122	0.732	0	2.642	0.67	104.343	0	0	0	0	0	0	0
WT222(CAA14FCCF874)	3.76	13105	2022-11-30 10:09:00.041	-0.077	0.057	0.979	-0.122	0.732	0	2.642	0.637	104.31	0	0	0	0	0	0	0
WT222(CAA14FCCF874)	3.76	13105	2022-11-30 10:09:00.041	-0.077	0.057	0.979	-0.122	0.732	0	2.648	0.604	104.277	0	0	0	0	0	0	0
WT222(CAA14FCCF874)	3.76	13105	2022-11-30 10:09:00.041	-0.229	-0.126	1.033	0.427	0.549	3.662	2.653	0.571	104.266	0	0	0	0	0	0	0
WT222(CAA14FCCF874)	3.76	13105	2022-11-30 10:09:00.041	-0.229	-0.126	1.033	0.427	0.549	3.662	2.653	0.538	104.249	0	0	0	0	0	0	0
WT222(CAA14FCCF874)	3.76	13105	2022-11-30 10:09:00.041	-0.229	-0.126	1.033	0.427	0.549	3.662	2.659	0.516	104.238	0	0	0	0	0	0	0
WT222(CAA14FCCF874)	3.76	13105	2022-11-30 10:09:00.041	-0.229	-0.126	1.033	0.427	0.549	3.662	2.659	0.489	104.227	0	0	0	0	0	0	0
WT222(CAA14FCCF874)	3.76	13105	2022-11-30 10:09:00.041	-0.075	-0.141	1.001	0.427	-0.793	0.732	2.659	0.461	104.205	0	0	0	0	0	0	0
WT222(CAA14FCCF874)	3.76	13105	2022-11-30 10:09:00.041	-0.075	-0.141	1.001	0.427	-0.793	0.732	2.659	0.434	104.183	0	0	0	0	0	0	0
WT222(CAA14FCCF874)	3.76	13105	2022-11-30 10:09:00.072	-0.075	-0.141	1.001	0.427	-0.793	0.732	2.659	0.412	104.156	0	0	0	0	0	0	0
WT222(CAA14FCCF874)	3.76	13105	2022-11-30 10:09:00.072	-0.075	-0.141	1.001	0.427	-0.793	0.732	2.653	0.39	104.134	0	0	0	0	0	0	0
WT222(CAA14FCCF874)	3.76	13105	2022-11-30 10:09:00.072	0.029	0.009	1	-0.244	-0.244	0.732	2.648	0.368	104.112	0	0	0	0	0	0	0
WT222(CAA14FCCF874)	3.76	13105	2022-11-30 10:09:00.072	0.029	0.009	1	-0.244	-0.244	0.732	2.642	0.352	104.095	0	0	0	0	0	0	0
WT222(CAA14FCCF874)	3.76	13105	2022-11-30 10:09:00.072	0.029	0.009	1	-0.244	-0.244	0.732	2.631	0.33	104.073	0	0	0	0	0	0	0
WT222(CAA14FCCF874)	3.76	13105	2022-11-30 10:09:00.072	0.029	0.009	1	-0.244	-0.244	0.732	2.626	0.313	104.052	0	0	0	0	0	0	0
WT222(CAA14FCCF874)	3.76	13105	2022-11-30 10:09:00.072	-0.117	0.127	0.976	2.075	0.671	-4.028	2.631	0.302	104.008	0	0	0	0	0	0	0
WT222(CAA14FCCF874)	3.76	13105	2022-11-30 10:09:00.072	-0.117	0.127	0.976	2.075	0.671	-4.028	2.637	0.291	103.964	0	0	0	0	0	0	0
WT222(CAA14FCCF874)	3.76	13105	2022-11-30 10:09:00.119	-0.117	0.127	0.976	2.075	0.671	-4.028	2.648	0.286	103.92	0	0	0	0	0	0	0
WT222(CAA14FCCF874)	3.76	13105	2022-11-30 10:09:00.135	-0.036	0.022	1.007	-0.671	-0.916	-1.038	2.642	0.269	103.887	0	0	0	0	0	0	0
WT222(CAA14FCCF874)	3.76	13105	2022-11-30 10:09:00.135	-0.036	0.022	1.007	-0.671	-0.916	-1.038	2.631	0.253	103.859	0	0	0	0	0	0	0
WT222(CAA14FCCF874)	3.76	13105	2022-11-30 10:09:00.135	-0.036	0.022	1.007	-0.671	-0.916	-1.038	2.626	0.242	103.826	0	0	0	0	0	0	0
WT222(CAA14FCCF874)	3.76	13105	2022-11-30 10:09:00.135	-0.036	0.022	1.007	-0.671	-0.916	-1.038	2.62	0.225	103.799	0	0	0	0	0	0	0
WT222(CAA14FCCF874)	3.76	13105	2022-11-30 10:09:00.135	-0.034	0.021	0.989	1.648	0.305	3.723	2.626	0.22	103.793	0	0	0	0	0	0	0
WT222(CAA14FCCF874)	3.76	13105	2022-11-30 10:09:00.135	-0.034	0.021	0.989	1.648	0.305	3.723	2.631	0.209	103.788	0	0	0	0	0	0	0
WT222(CAA14FCCF874)	3.76	13105	2022-11-30 10:09:00.135	-0.034	0.021	0.989	1.648	0.305	3.723	2.637	0.203	103.782	0	0	0	0	0	0	0
WT222(CAA14FCCF874)	3.76	13105	2022-11-30 10:09:00.151	-0.034	0.021	0.989	1.648	0.305	3.723	2.642	0.198	103.777	0	0	0	0	0	0	0
WT222(CAA14FCCF874)	3.76	13105	2022-11-30 10:09:00.151	-0.032	0.075	1.002	-0.977	0	-2.93	2.631	0.192	103.738	0	0	0	0	0	0	0
WT222(CAA14FCCF874)	3.76	13105	2022-11-30 10:09:00.151	-0.032	0.075	1.002	-0.977	0	-2.93	2.626	0.187	103.7	0	0	0	0	0	0	0
WT222(CAA14FCCF874)	3.76	13105	2022-11-30 10:09:00.151	-0.032	0.075	1.002	-0.977	0	-2.93	2.62	0.187	103.661	0	0	0	0	0	0	0
WT222(CAA14FCCF874)	3.76	13105	2022-11-30 10:09:00.151	-0.032	0.075	1.002	-0.977	0	-2.93	2.615	0.181	103.629	0	0	0	0	0	0	0
WT222(CAA14FCCF874)	3.76	13105	2022-11-30 10:09:00.151	-0.036	0.111	0.976	-2.258	1.099	-4.761	2.598	0.181	103.579	0	0	0	0	0	0	0
WT222(CAA14FCCF874)	3.76	13105	2022-11-30 10:09:00.151	-0.036	0.111	0.976	-2.258	1.099	-4.761	2.587	0.187	103.53	0	0	0	0	0	0	0
WT222(CAA14FCCF874)	3.76	13105	2022-11-30 10:09:00.151	-0.036	0.111	0.976	-2.258	1.099	-4.761	2.576	0.187	103.486	0	0	0	0	0	0	0
WT222(CAA14FCCF874)	3.76	13105	2022-11-30 10:09:00.182	-0.036	0.111	0.976	-2.258	1.099	-4.761	2.565	0.192	103.436	0	0	0	0	0	0	0
WT222(CAA14FCCF874)	3.76	13105	2022-11-30 10:09:00.182	-0.052	-0.007	1.032	-0.488	-0.122	1.099	2.565	0.192	103.42	0	0	0	0	0	0	0
WT222(CAA14FCCF874)	3.76	13105	2022-11-30 10:09:00.182	-0.052	-0.007	1.032	-0.488	-0.122	1.099	2.565	0.187	103.403	0	0	0	0	0	0	0
WT222(CAA14FCCF874)	3.76	13105	2022-11-30 10:09:00.182	-0.052	-0.007	1.032	-0.488	-0.122	1.099	2.56	0.187	103.387	0	0	0	0	0	0	0
WT222(CAA14FCCF874)	3.76	13105	2022-11-30 10:09:00.182	-0.052	-0.007	1.032	-0.488	-0.122	1.099	2.56	0.181	103.37	0	0	0	0	0	0	0
WT222(CAA14FCCF874)	3.76	13105	2022-11-30 10:09:00.182	-0.071	0.058	0.975	0.427	1.648	-0.244	2.56	0.192	103.348	0	0	0	0	0	0	0
WT222(CAA14FCCF874)	3.76	13105	2022-11-30 10:09:00.182	-0.071	0.058	0.975	0.427	1.648	-0.244	2.56	0.198	103.326	0	0	0	0	0	0	0
WT222(CAA14FCCF874)	3.76	13105	2022-11-30 10:09:00.182	-0.071	0.058	0.975	0.427	1.648	-0.244	2.56	0.209	103.304	0	0	0	0	0	0	0
WT222(CAA14FCCF874)	3.76	13105	2022-11-30 10:09:00.244	-0.071	0.058	0.975	0.427	1.648	-0.244	2.565	0.22	103.282	0	0	0	0	0	0	0
WT222(CAA14FCCF874)	3.76	13105	2022-11-30 10:09:00.244	0	-0.033	1.003	-0.854	-0.488	1.587	2.56	0.22	103.266	0	0	0	0	0	0	0
WT222(CAA14FCCF874)	3.76	13105	2022-11-30 10:09:00.244	0	-0.033	1.003	-0.854	-0.488	1.587	2.554	0.214	103.255	0	0	0	0	0	0	0
WT222(CAA14FCCF874)	3.76	13105	2022-11-30 10:09:00.244	0	-0.033	1.003	-0.854	-0.488	1.587	2.549	0.214	103.244	0	0	0	0	0	0	0
WT222(CAA14FCCF874)	3.76	13105	2022-11-30 10:09:00.244	0	-0.033	1.003	-0.854	-0.488	1.587	2.543	0.214	103.233	0	0	0	0	0	0	0
WT222(CAA14FCCF874)	3.76	13105	2022-11-30 10:09:00.244	-0.03	0.078	1.036	2.686	-1.526	4.395	2.554	0.203	103.233	0	0	0	0	0	0	0
WT222(CAA14FCCF874)	3.76	13105	2022-11-30 10:09:00.244	-0.03	0.078	1.036	2.686	-1.526	4.395	2.565	0.198	103.233	0	0	0	0	0	0	0
WT222(CAA14FCCF874)	3.76	13105	2022-11-30 10:09:00.244	-0.03	0.078	1.036	2.686	-1.526	4.395	2.576	0.192	103.239	0	0	0	0	0	0	0
WT222(CAA14FCCF874)	3.76	13105	2022-11-30 10:09:00.275	-0.03	0.078	1.036	2.686	-1.526	4.395	2.587	0.181	103.239	0	0	0	0	0	0	0
WT222(CAA14FCCF874)	3.76	13105	2022-11-30 10:09:00.275	0.005	0.196	1.027	0	0.427	-4.883	2.587	0.187	103.195	0	0	0	0	0	0	0
WT222(CAA14FCCF874)	3.76	13105	2022-11-30 10:09:00.275	0.005	0.196	1.027	0	0.427	-4.883	2.593	0.192	103.145	0	0	0	0	0	0	0
WT222(CAA14FCCF874)	3.76	13105	2022-11-30 10:09:00.275	0.005	0.196	1.027	0	0.427	-4.883	2.593	0.198	103.101	0	0	0	0	0	0	0
WT222(CAA14FCCF874)	3.76	13105	2022-11-30 10:09:00.275	0.005	0.196	1.027	0	0.427	-4.883	2.598	0.203	103.057	0	0	0	0	0	0	0
WT222(CAA14FCCF874)	3.76	13105	2022-11-30 10:09:00.275	-0.044	0.074	0.996	1.77	-1.465	3.845	2.609	0.192	103.052	0	0	0	0	0	0	0
WT222(CAA14FCCF874)	3.76	13105	2022-11-30 10:09:00.275	-0.044	0.074	0.996	1.77	-1.465	3.845	2.62	0.187	103.046	0	0	0	0	0	0	0
WT222(CAA14FCCF874)	3.76	13105	2022-11-30 10:09:00.275	-0.044	0.074	0.996	1.77	-1.465	3.845	2.637	0.181	103.046	0	0	0	0	0	0	0
WT222(CAA14FCCF874)	3.76	13105	2022-11-30 10:09:00.338	-0.044	0.074	0.996	1.77	-1.465	3.845	2.648	0.176	103.041	0	0	0	0	0	0	0
WT222(CAA14FCCF874)	3.76	13105	2022-11-30 10:09:00.338	0.001	0.016	1.003	-1.038	0.183	-1.892	2.648	0.176	103.013	0	0	0	0	0	0	0
WT222(CAA14FCCF874)	3.76	13105	2022-11-30 10:09:00.338	0.001	0.016	1.003	-1.038	0.183	-1.892	2.642	0.181	102.98	0	0	0	0	0	0	0
WT222(CAA14FCCF874)	3.76	13105	2022-11-30 10:09:00.338	0.001	0.016	1.003	-1.038	0.183	-1.892	2.642	0.187	102.953	0	0	0	0	0	0	0
WT222(CAA14FCCF874)	3.76	13105	2022-11-30 10:09:00.338	0.001	0.016	1.003	-1.038	0.183	-1.892	2.637	0.187	102.92	0	0	0	0	0	0	0
WT222(CAA14FCCF874)	3.76	13105	2022-11-30 10:09:00.338	-0.014	-0.063	0.985	0.366	0.488	-1.465	2.642	0.192	102.898	0	0	0	0	0	0	0
WT222(CAA14FCCF874)	3.76	13105	2022-11-30 10:09:00.338	-0.014	-0.063	0.985	0.366	0.488	-1.465	2.642	0.198	102.87	0	0	0	0	0	0	0
WT222(CAA14FCCF874)	3.76	13105	2022-11-30 10:09:00.338	-0.014	-0.063	0.985	0.366	0.488	-1.465	2.642	0.203	102.849	0	0	0	0	0	0	0
WT222(CAA14FCCF874)	3.76	13105	2022-11-30 10:09:00.369	-0.014	-0.063	0.985	0.366	0.488	-1.465	2.642	0.203	102.821	0	0	0	0	0	0	0
WT222(CAA14FCCF874)	3.76	13105	2022-11-30 10:09:00.369	-0.01	0.124	0.983	-3.235	0	-5.31	2.626	0.209	102.783	0	0	0	0	0	0	0
WT222(CAA14FCCF874)	3.76	13105	2022-11-30 10:09:00.369	-0.01	0.124	0.983	-3.235	0	-5.31	2.609	0.209	102.739	0	0	0	0	0	0	0
WT222(CAA14FCCF874)	3.76	13105	2022-11-30 10:09:00.369	-0.01	0.124	0.983	-3.235	0	-5.31	2.593	0.214	102.695	0	0	0	0	0	0	0
WT222(CAA14FCCF874)	3.76	13105	2022-11-30 10:09:00.369	-0.01	0.124	0.983	-3.235	0	-5.31	2.582	0.214	102.651	0	0	0	0	0	0	0
WT222(CAA14FCCF874)	3.76	13105	2022-11-30 10:09:00.369	-0.09	0.071	0.983	1.77	0.488	1.892	2.593	0.22	102.64	0	0	0	0	0	0	0
WT222(CAA14FCCF874)	3.76	13105	2022-11-30 10:09:00.369	-0.09	0.071	0.983	1.77	0.488	1.892	2.604	0.225	102.634	0	0	0	0	0	0	0
WT222(CAA14FCCF874)	3.76	13105	2022-11-30 10:09:00.369	-0.09	0.071	0.983	1.77	0.488	1.892	2.609	0.231	102.629	0	0	0	0	0	0	0
WT222(CAA14FCCF874)	3.76	13105	2022-11-30 10:09:00.401	-0.09	0.071	0.983	1.77	0.488	1.892	2.62	0.236	102.623	0	0	0	0	0	0	0
WT222(CAA14FCCF874)	3.76	13105	2022-11-30 10:09:00.401	0.016	-0.055	0.999	-0.793	0	5.676	2.62	0.236	102.634	0	0	0	0	0	0	0
WT222(CAA14FCCF874)	3.76	13105	2022-11-30 10:09:00.401	0.016	-0.055	0.999	-0.793	0	5.676	2.615	0.242	102.645	0	0	0	0	0	0	0
WT222(CAA14FCCF874)	3.76	13105	2022-11-30 10:09:00.401	0.016	-0.055	0.999	-0.793	0	5.676	2.609	0.242	102.662	0	0	0	0	0	0	0
WT222(CAA14FCCF874)	3.76	13105	2022-11-30 10:09:00.401	0.016	-0.055	0.999	-0.793	0	5.676	2.604	0.242	102.678	0	0	0	0	0	0	0
WT222(CAA14FCCF874)	3.76	13105	2022-11-30 10:09:00.401	-0.093	0.11	0.995	0.854	0	-4.944	2.609	0.247	102.64	0	0	0	0	0	0	0
WT222(CAA14FCCF874)	3.76	13105	2022-11-30 10:09:00.401	-0.093	0.11	0.995	0.854	0	-4.944	2.615	0.253	102.601	0	0	0	0	0	0	0
WT222(CAA14FCCF874)	3.76	13105	2022-11-30 10:09:00.401	-0.093	0.11	0.995	0.854	0	-4.944	2.615	0.258	102.563	0	0	0	0	0	0	0
WT222(CAA14FCCF874)	3.76	13105	2022-11-30 10:09:00.463	-0.093	0.11	0.995	0.854	0	-4.944	2.62	0.264	102.524	0	0	0	0	0	0	0
WT222(CAA14FCCF874)	3.76	13105	2022-11-30 10:09:00.463	0.008	0.064	0.993	-0.916	0.488	2.075	2.62	0.269	102.519	0	0	0	0	0	0	0
WT222(CAA14FCCF874)	3.76	13105	2022-11-30 10:09:00.463	0.008	0.064	0.993	-0.916	0.488	2.075	2.615	0.275	102.513	0	0	0	0	0	0	0
WT222(CAA14FCCF874)	3.76	13105	2022-11-30 10:09:00.463	0.008	0.064	0.993	-0.916	0.488	2.075	2.609	0.28	102.513	0	0	0	0	0	0	0
WT222(CAA14FCCF874)	3.76	13105	2022-11-30 10:09:00.463	0.008	0.064	0.993	-0.916	0.488	2.075	2.609	0.286	102.508	0	0	0	0	0	0	0

## Sheet: 2.5kg 砸的没问题，砸完往前滚了一点
设备名称	电压	版本	片上时间	加速度X(g)	加速度Y(g)	加速度Z(g)	角速度X(°/s)	角速度Y(°/s)	角速度Z(°/s)	角度X(°)	角度Y(°)	角度Z(°)	磁场X	磁场Y	磁场Z	四元数0	四元数1	四元数2	四元数3	状态
WT222(CAA14FCCF874)	3.75	13105	2022-11-30 09:57:49.572	-0.084	-0.151	0.774	15.32	2.93	2.869	1.159	-1.577	100.223	0	0	0	0	0	0	0
WT222(CAA14FCCF874)	3.75	13105	2022-11-30 09:57:49.572	-0.084	-0.151	0.774	15.32	2.93	2.869	1.23	-1.555	100.234	0	0	0	0	0	0	0
WT222(CAA14FCCF874)	3.75	13105	2022-11-30 09:57:49.603	0.081	-0.139	0.921	-14.099	-2.014	-8.057	1.159	-1.56	100.19	0	0	0	0	0	0	0
WT222(CAA14FCCF874)	3.75	13105	2022-11-30 09:57:49.603	0.081	-0.139	0.921	-14.099	-2.014	-8.057	1.082	-1.566	100.146	0	0	0	0	0	0	0
WT222(CAA14FCCF874)	3.75	13105	2022-11-30 09:57:49.603	0.081	-0.139	0.921	-14.099	-2.014	-8.057	1.005	-1.577	100.107	0	0	0	0	0	0	0
WT222(CAA14FCCF874)	3.75	13105	2022-11-30 09:57:49.603	0.081	-0.139	0.921	-14.099	-2.014	-8.057	0.928	-1.582	100.063	0	0	0	0	0	0	0
WT222(CAA14FCCF874)	3.75	13105	2022-11-30 09:57:49.603	0.034	0.282	1.103	10.132	1.648	4.639	0.972	-1.571	100.085	0	0	0	0	0	0	0
WT222(CAA14FCCF874)	3.75	13105	2022-11-30 09:57:49.603	0.034	0.282	1.103	10.132	1.648	4.639	1.022	-1.56	100.102	0	0	0	0	0	0	0
WT222(CAA14FCCF874)	3.75	13105	2022-11-30 09:57:49.603	0.034	0.282	1.103	10.132	1.648	4.639	1.071	-1.555	100.124	0	0	0	0	0	0	0
WT222(CAA14FCCF874)	3.75	13105	2022-11-30 09:57:49.603	0.034	0.282	1.103	10.132	1.648	4.639	1.121	-1.544	100.135	0	0	0	0	0	0	0
WT222(CAA14FCCF874)	3.75	13105	2022-11-30 09:57:49.619	0.034	-0.059	0.987	-7.141	-1.038	-0.549	1.088	-1.549	100.129	0	0	0	0	0	0	0
WT222(CAA14FCCF874)	3.75	13105	2022-11-30 09:57:49.619	0.034	-0.059	0.987	-7.141	-1.038	-0.549	1.055	-1.549	100.118	0	0	0	0	0	0	0
WT222(CAA14FCCF874)	3.75	13105	2022-11-30 09:57:49.619	0.034	-0.059	0.987	-7.141	-1.038	-0.549	1.016	-1.555	100.107	0	0	0	0	0	0	0
WT222(CAA14FCCF874)	3.75	13105	2022-11-30 09:57:49.619	0.034	-0.059	0.987	-7.141	-1.038	-0.549	0.983	-1.56	100.102	0	0	0	0	0	0	0
WT222(CAA14FCCF874)	3.75	13105	2022-11-30 09:57:49.619	-0.039	0.081	0.998	0.732	2.197	-1.709	0.983	-1.549	100.085	0	0	0	0	0	0	0
WT222(CAA14FCCF874)	3.75	13105	2022-11-30 09:57:49.619	-0.039	0.081	0.998	0.732	2.197	-1.709	0.989	-1.533	100.069	0	0	0	0	0	0	0
WT222(CAA14FCCF874)	3.75	13105	2022-11-30 09:57:49.619	-0.039	0.081	0.998	0.732	2.197	-1.709	0.994	-1.522	100.052	0	0	0	0	0	0	0
WT222(CAA14FCCF874)	3.75	13105	2022-11-30 09:57:49.619	-0.039	0.081	0.998	0.732	2.197	-1.709	1	-1.505	100.036	0	0	0	0	0	0	0
WT222(CAA14FCCF874)	3.75	13105	2022-11-30 09:57:49.744	0.047	-0.076	0.975	-1.648	-3.845	0	0.994	-1.522	100.031	0	0	0	0	0	0	0
WT222(CAA14FCCF874)	3.75	13105	2022-11-30 09:57:49.744	0.047	-0.076	0.975	-1.648	-3.845	0	0.983	-1.544	100.02	0	0	0	0	0	0	0
WT222(CAA14FCCF874)	3.75	13105	2022-11-30 09:57:49.744	0.047	-0.076	0.975	-1.648	-3.845	0	0.972	-1.56	100.014	0	0	0	0	0	0	0
WT222(CAA14FCCF874)	3.75	13105	2022-11-30 09:57:49.744	0.047	-0.076	0.975	-1.648	-3.845	0	0.967	-1.577	100.009	0	0	0	0	0	0	0
WT222(CAA14FCCF874)	3.75	13105	2022-11-30 09:57:49.744	-0.029	-0.055	1.027	-0.061	0.061	3.296	0.961	-1.577	100.02	0	0	0	0	0	0	0
WT222(CAA14FCCF874)	3.75	13105	2022-11-30 09:57:49.744	-0.029	-0.055	1.027	-0.061	0.061	3.296	0.956	-1.571	100.031	0	0	0	0	0	0	0
WT222(CAA14FCCF874)	3.75	13105	2022-11-30 09:57:49.744	-0.029	-0.055	1.027	-0.061	0.061	3.296	0.956	-1.571	100.042	0	0	0	0	0	0	0
WT222(CAA14FCCF874)	3.75	13105	2022-11-30 09:57:49.744	-0.029	-0.055	1.027	-0.061	0.061	3.296	0.95	-1.566	100.052	0	0	0	0	0	0	0
WT222(CAA14FCCF874)	3.75	13105	2022-11-30 09:57:49.744	0.031	0.129	1.008	0	0.549	-3.418	0.945	-1.56	100.025	0	0	0	0	0	0	0
WT222(CAA14FCCF874)	3.75	13105	2022-11-30 09:57:49.744	0.031	0.129	1.008	0	0.549	-3.418	0.945	-1.555	100.003	0	0	0	0	0	0	0
WT222(CAA14FCCF874)	3.75	13105	2022-11-30 09:57:49.744	0.031	0.129	1.008	0	0.549	-3.418	0.945	-1.549	99.976	0	0	0	0	0	0	0
WT222(CAA14FCCF874)	3.75	13105	2022-11-30 09:57:49.744	0.031	0.129	1.008	0	0.549	-3.418	0.95	-1.544	99.954	0	0	0	0	0	0	0
WT222(CAA14FCCF874)	3.75	13105	2022-11-30 09:57:49.744	0.008	-0.047	0.993	-0.549	0.61	1.038	0.945	-1.538	99.948	0	0	0	0	0	0	0
WT222(CAA14FCCF874)	3.75	13105	2022-11-30 09:57:49.744	0.008	-0.047	0.993	-0.549	0.61	1.038	0.939	-1.533	99.943	0	0	0	0	0	0	0
WT222(CAA14FCCF874)	3.75	13105	2022-11-30 09:57:49.744	0.008	-0.047	0.993	-0.549	0.61	1.038	0.939	-1.527	99.943	0	0	0	0	0	0	0
WT222(CAA14FCCF874)	3.75	13105	2022-11-30 09:57:49.744	0.008	-0.047	0.993	-0.549	0.61	1.038	0.934	-1.522	99.937	0	0	0	0	0	0	0
WT222(CAA14FCCF874)	3.75	13105	2022-11-30 09:57:49.775	0.087	-0.024	1	2.502	0	2.319	0.945	-1.516	99.943	0	0	0	0	0	0	0
WT222(CAA14FCCF874)	3.75	13105	2022-11-30 09:57:49.775	0.087	-0.024	1	2.502	0	2.319	0.956	-1.516	99.948	0	0	0	0	0	0	0
WT222(CAA14FCCF874)	3.75	13105	2022-11-30 09:57:49.775	0.087	-0.024	1	2.502	0	2.319	0.961	-1.516	99.948	0	0	0	0	0	0	0
WT222(CAA14FCCF874)	3.75	13105	2022-11-30 09:57:49.775	0.087	-0.024	1	2.502	0	2.319	0.972	-1.516	99.954	0	0	0	0	0	0	0
WT222(CAA14FCCF874)	3.75	13105	2022-11-30 09:57:49.775	0.038	0.034	1	0.183	0.061	2.563	0.972	-1.516	99.959	0	0	0	0	0	0	0
WT222(CAA14FCCF874)	3.75	13105	2022-11-30 09:57:49.775	0.038	0.034	1	0.183	0.061	2.563	0.972	-1.516	99.959	0	0	0	0	0	0	0
WT222(CAA14FCCF874)	3.75	13105	2022-11-30 09:57:49.775	0.038	0.034	1	0.183	0.061	2.563	0.967	-1.516	99.965	0	0	0	0	0	0	0
WT222(CAA14FCCF874)	3.75	13105	2022-11-30 09:57:49.775	0.038	0.034	1	0.183	0.061	2.563	0.967	-1.516	99.97	0	0	0	0	0	0	0
WT222(CAA14FCCF874)	3.75	13105	2022-11-30 09:57:49.869	0.075	0.066	0.949	-1.221	-0.488	-1.709	0.961	-1.522	99.948	0	0	0	0	0	0	0
WT222(CAA14FCCF874)	3.75	13105	2022-11-30 09:57:49.869	0.075	0.066	0.949	-1.221	-0.488	-1.709	0.956	-1.522	99.932	0	0	0	0	0	0	0
WT222(CAA14FCCF874)	3.75	13105	2022-11-30 09:57:49.869	0.075	0.066	0.949	-1.221	-0.488	-1.709	0.95	-1.527	99.91	0	0	0	0	0	0	0
WT222(CAA14FCCF874)	3.75	13105	2022-11-30 09:57:49.869	0.075	0.066	0.949	-1.221	-0.488	-1.709	0.945	-1.533	99.893	0	0	0	0	0	0	0
WT222(CAA14FCCF874)	3.75	13105	2022-11-30 09:57:49.869	-0.013	0.087	1.015	-0.122	-0.305	-5.798	0.945	-1.533	99.855	0	0	0	0	0	0	0
WT222(CAA14FCCF874)	3.75	13105	2022-11-30 09:57:49.869	-0.013	0.087	1.015	-0.122	-0.305	-5.798	0.945	-1.538	99.811	0	0	0	0	0	0	0
WT222(CAA14FCCF874)	3.75	13105	2022-11-30 09:57:49.869	-0.013	0.087	1.015	-0.122	-0.305	-5.798	0.95	-1.538	99.772	0	0	0	0	0	0	0
WT222(CAA14FCCF874)	3.75	13105	2022-11-30 09:57:49.869	-0.013	0.087	1.015	-0.122	-0.305	-5.798	0.95	-1.538	99.728	0	0	0	0	0	0	0
WT222(CAA14FCCF874)	3.75	13105	2022-11-30 09:57:49.869	0.063	-0.082	1.004	-1.343	0.244	1.953	0.945	-1.538	99.728	0	0	0	0	0	0	0
WT222(CAA14FCCF874)	3.75	13105	2022-11-30 09:57:49.869	0.063	-0.082	1.004	-1.343	0.244	1.953	0.939	-1.538	99.728	0	0	0	0	0	0	0
WT222(CAA14FCCF874)	3.75	13105	2022-11-30 09:57:49.869	0.063	-0.082	1.004	-1.343	0.244	1.953	0.934	-1.538	99.723	0	0	0	0	0	0	0
WT222(CAA14FCCF874)	3.75	13105	2022-11-30 09:57:49.869	0.063	-0.082	1.004	-1.343	0.244	1.953	0.923	-1.538	99.723	0	0	0	0	0	0	0
WT222(CAA14FCCF874)	3.75	13105	2022-11-30 09:57:49.869	0.091	-0.063	0.989	1.526	1.221	4.517	0.928	-1.533	99.734	0	0	0	0	0	0	0
WT222(CAA14FCCF874)	3.75	13105	2022-11-30 09:57:49.869	0.091	-0.063	0.989	1.526	1.221	4.517	0.934	-1.533	99.745	0	0	0	0	0	0	0
WT222(CAA14FCCF874)	3.75	13105	2022-11-30 09:57:49.869	0.091	-0.063	0.989	1.526	1.221	4.517	0.939	-1.527	99.761	0	0	0	0	0	0	0
WT222(CAA14FCCF874)	3.75	13105	2022-11-30 09:57:49.869	0.091	-0.063	0.989	1.526	1.221	4.517	0.939	-1.527	99.772	0	0	0	0	0	0	0
WT222(CAA14FCCF874)	3.75	13105	2022-11-30 09:57:49.900	0.052	0.057	1.003	0.977	0	-1.77	0.945	-1.527	99.75	0	0	0	0	0	0	0
WT222(CAA14FCCF874)	3.75	13105	2022-11-30 09:57:49.900	0.052	0.057	1.003	0.977	0	-1.77	0.945	-1.533	99.734	0	0	0	0	0	0	0
WT222(CAA14FCCF874)	3.75	13105	2022-11-30 09:57:49.900	0.052	0.057	1.003	0.977	0	-1.77	0.95	-1.533	99.712	0	0	0	0	0	0	0
WT222(CAA14FCCF874)	3.75	13105	2022-11-30 09:57:49.900	-0.036	-0.003	1.006	0	0	0.732	0.945	-1.538	99.706	0	0	0	0	0	0	0
WT222(CAA14FCCF874)	3.75	13105	2022-11-30 09:57:49.900	-0.036	-0.003	1.006	0	0	0.732	0.945	-1.538	99.695	0	0	0	0	0	0	0
WT222(CAA14FCCF874)	3.75	13105	2022-11-30 09:57:49.900	-0.036	-0.003	1.006	0	0	0.732	0.945	-1.538	99.69	0	0	0	0	0	0	0
WT222(CAA14FCCF874)	3.75	13105	2022-11-30 09:57:49.900	-0.036	-0.003	1.006	0	0	0.732	0.939	-1.538	99.679	0	0	0	0	0	0	0
WT222(CAA14FCCF874)	3.75	13105	2022-11-30 09:57:49.900	0.108	-0.059	1.002	-1.526	0.244	2.93	0.928	-1.538	99.684	0	0	0	0	0	0	0
WT222(CAA14FCCF874)	3.75	13105	2022-11-30 09:57:49.931	0.108	-0.059	1.002	-1.526	0.244	2.93	0.917	-1.544	99.684	0	0	0	0	0	0	0
WT222(CAA14FCCF874)	3.75	13105	2022-11-30 09:57:49.931	0.108	-0.059	1.002	-1.526	0.244	2.93	0.906	-1.544	99.69	0	0	0	0	0	0	0
WT222(CAA14FCCF874)	3.75	13105	2022-11-30 09:57:49.931	0.108	-0.059	1.002	-1.526	0.244	2.93	0.895	-1.544	99.69	0	0	0	0	0	0	0
WT222(CAA14FCCF874)	3.75	13105	2022-11-30 09:57:49.931	-0.049	0.157	1.023	0.427	0	-11.414	0.895	-1.544	99.624	0	0	0	0	0	0	0
WT222(CAA14FCCF874)	3.75	13105	2022-11-30 09:57:49.931	-0.049	0.157	1.023	0.427	0	-11.414	0.895	-1.549	99.553	0	0	0	0	0	0	0
WT222(CAA14FCCF874)	3.75	13105	2022-11-30 09:57:49.931	-0.049	0.157	1.023	0.427	0	-11.414	0.901	-1.549	99.481	0	0	0	0	0	0	0
WT222(CAA14FCCF874)	3.75	13105	2022-11-30 09:57:49.931	-0.049	0.157	1.023	0.427	0	-11.414	0.906	-1.544	99.41	0	0	0	0	0	0	0
WT222(CAA14FCCF874)	3.75	13105	2022-11-30 09:57:49.931	0.137	-0.102	0.989	0.366	0.244	3.784	0.906	-1.544	99.415	0	0	0	0	0	0	0
WT222(CAA14FCCF874)	3.75	13105	2022-11-30 09:57:49.962	0.137	-0.102	0.989	0.366	0.244	3.784	0.906	-1.549	99.421	0	0	0	0	0	0	0
WT222(CAA14FCCF874)	3.75	13105	2022-11-30 09:57:49.962	0.137	-0.102	0.989	0.366	0.244	3.784	0.906	-1.549	99.426	0	0	0	0	0	0	0
WT222(CAA14FCCF874)	3.75	13105	2022-11-30 09:57:49.962	0.137	-0.102	0.989	0.366	0.244	3.784	0.906	-1.549	99.432	0	0	0	0	0	0	0
WT222(CAA14FCCF874)	3.75	13105	2022-11-30 09:57:49.962	0.079	-0.177	1.007	3.967	1.465	7.935	0.917	-1.549	99.465	0	0	0	0	0	0	0
WT222(CAA14FCCF874)	3.75	13105	2022-11-30 09:57:49.962	0.079	-0.177	1.007	3.967	1.465	7.935	0.934	-1.544	99.492	0	0	0	0	0	0	0
WT222(CAA14FCCF874)	3.75	13105	2022-11-30 09:57:49.962	0.079	-0.177	1.007	3.967	1.465	7.935	0.945	-1.544	99.52	0	0	0	0	0	0	0
WT222(CAA14FCCF874)	3.75	13105	2022-11-30 09:57:49.962	0.079	-0.177	1.007	3.967	1.465	7.935	0.956	-1.538	99.547	0	0	0	0	0	0	0
WT222(CAA14FCCF874)	3.75	13105	2022-11-30 09:57:49.962	-0.019	0.186	1.002	0.183	0.916	-3.235	0.95	-1.538	99.52	0	0	0	0	0	0	0
WT222(CAA14FCCF874)	3.75	13105	2022-11-30 09:57:50.041	-0.019	0.186	1.002	0.183	0.916	-3.235	0.945	-1.538	99.492	0	0	0	0	0	0	0
WT222(CAA14FCCF874)	3.75	13105	2022-11-30 09:57:50.041	-0.019	0.186	1.002	0.183	0.916	-3.235	0.945	-1.533	99.465	0	0	0	0	0	0	0
WT222(CAA14FCCF874)	3.75	13105	2022-11-30 09:57:50.041	-0.019	0.186	1.002	0.183	0.916	-3.235	0.945	-1.533	99.432	0	0	0	0	0	0	0
WT222(CAA14FCCF874)	3.75	13105	2022-11-30 09:57:50.041	0.015	0.008	1.011	2.625	0.61	-0.793	0.956	-1.533	99.415	0	0	0	0	0	0	0
WT222(CAA14FCCF874)	3.75	13105	2022-11-30 09:57:50.041	0.015	0.008	1.011	2.625	0.61	-0.793	0.967	-1.533	99.393	0	0	0	0	0	0	0
WT222(CAA14FCCF874)	3.75	13105	2022-11-30 09:57:50.041	0.015	0.008	1.011	2.625	0.61	-0.793	0.978	-1.527	99.377	0	0	0	0	0	0	0
WT222(CAA14FCCF874)	3.75	13105	2022-11-30 09:57:50.041	0.015	0.008	1.011	2.625	0.61	-0.793	0.989	-1.527	99.355	0	0	0	0	0	0	0
WT222(CAA14FCCF874)	3.75	13105	2022-11-30 09:57:50.041	0.04	0.026	1.167	1.404	2.075	4.15	0.994	-1.516	99.36	0	0	0	0	0	0	0
WT222(CAA14FCCF874)	3.75	13105	2022-11-30 09:57:50.041	0.04	0.026	1.167	1.404	2.075	4.15	1	-1.511	99.366	0	0	0	0	0	0	0
WT222(CAA14FCCF874)	3.75	13105	2022-11-30 09:57:50.041	0.04	0.026	1.167	1.404	2.075	4.15	1.005	-1.5	99.371	0	0	0	0	0	0	0
WT222(CAA14FCCF874)	3.75	13105	2022-11-30 09:57:50.041	0.04	0.026	1.167	1.404	2.075	4.15	1.011	-1.494	99.377	0	0	0	0	0	0	0
WT222(CAA14FCCF874)	3.75	13105	2022-11-30 09:57:50.041	0.141	0.02	1.057	-20.935	3.784	-1.404	0.906	-1.478	99.355	0	0	0	0	0	0	0
WT222(CAA14FCCF874)	3.75	13105	2022-11-30 09:57:50.041	0.141	0.02	1.057	-20.935	3.784	-1.404	0.797	-1.461	99.333	0	0	0	0	0	0	0
WT222(CAA14FCCF874)	3.75	13105	2022-11-30 09:57:50.041	0.141	0.02	1.057	-20.935	3.784	-1.404	0.692	-1.445	99.311	0	0	0	0	0	0	0
WT222(CAA14FCCF874)	3.75	13105	2022-11-30 09:57:50.041	0.141	0.02	1.057	-20.935	3.784	-1.404	0.588	-1.434	99.289	0	0	0	0	0	0	0
WT222(CAA14FCCF874)	3.75	13105	2022-11-30 09:57:50.041	0.049	-0.18	0.375	-1.831	-0.244	8.484	0.577	-1.439	99.311	0	0	0	0	0	0	0
WT222(CAA14FCCF874)	3.75	13105	2022-11-30 09:57:50.072	0.049	-0.18	0.375	-1.831	-0.244	8.484	0.566	-1.445	99.338	0	0	0	0	0	0	0
WT222(CAA14FCCF874)	3.75	13105	2022-11-30 09:57:50.072	0.049	-0.18	0.375	-1.831	-0.244	8.484	0.549	-1.45	99.366	0	0	0	0	0	0	0
WT222(CAA14FCCF874)	3.75	13105	2022-11-30 09:57:50.072	0.049	-0.18	0.375	-1.831	-0.244	8.484	0.533	-1.461	99.399	0	0	0	0	0	0	0
WT222(CAA14FCCF874)	3.75	13105	2022-11-30 09:57:50.072	-0.062	0.186	1.353	6.897	-4.7	-8.423	0.566	-1.489	99.338	0	0	0	0	0	0	0
WT222(CAA14FCCF874)	3.75	13105	2022-11-30 09:57:50.072	-0.062	0.186	1.353	6.897	-4.7	-8.423	0.599	-1.511	99.283	0	0	0	0	0	0	0
WT222(CAA14FCCF874)	3.75	13105	2022-11-30 09:57:50.072	-0.062	0.186	1.353	6.897	-4.7	-8.423	0.632	-1.538	99.223	0	0	0	0	0	0	0
WT222(CAA14FCCF874)	3.75	13105	2022-11-30 09:57:50.072	-0.062	0.186	1.353	6.897	-4.7	-8.423	0.67	-1.56	99.163	0	0	0	0	0	0	0
WT222(CAA14FCCF874)	3.75	13105	2022-11-30 09:57:50.072	0.023	-0.06	1.012	5.432	1.587	0.122	0.698	-1.555	99.146	0	0	0	0	0	0	0
WT222(CAA14FCCF874)	3.75	13105	2022-11-30 09:57:50.103	0.023	-0.06	1.012	5.432	1.587	0.122	0.725	-1.549	99.13	0	0	0	0	0	0	0
WT222(CAA14FCCF874)	3.75	13105	2022-11-30 09:57:50.103	0.023	-0.06	1.012	5.432	1.587	0.122	0.747	-1.544	99.113	0	0	0	0	0	0	0
WT222(CAA14FCCF874)	3.75	13105	2022-11-30 09:57:50.103	0.023	-0.06	1.012	5.432	1.587	0.122	0.775	-1.533	99.097	0	0	0	0	0	0	0
WT222(CAA14FCCF874)	3.75	13105	2022-11-30 09:57:50.103	-0.029	-0.115	1	5.127	2.136	12.512	0.797	-1.522	99.146	0	0	0	0	0	0	0
WT222(CAA14FCCF874)	3.75	13105	2022-11-30 09:57:50.103	-0.029	-0.115	1	5.127	2.136	12.512	0.813	-1.516	99.19	0	0	0	0	0	0	0
WT222(CAA14FCCF874)	3.75	13105	2022-11-30 09:57:50.103	-0.029	-0.115	1	5.127	2.136	12.512	0.835	-1.505	99.24	0	0	0	0	0	0	0
WT222(CAA14FCCF874)	3.75	13105	2022-11-30 09:57:50.103	-0.029	-0.115	1	5.127	2.136	12.512	0.851	-1.494	99.283	0	0	0	0	0	0	0
WT222(CAA14FCCF874)	3.75	13105	2022-11-30 09:57:50.103	-0.047	0.103	1.025	0.427	-0.549	-0.427	0.846	-1.494	99.267	0	0	0	0	0	0	0
WT222(CAA14FCCF874)	3.75	13105	2022-11-30 09:57:50.197	-0.047	0.103	1.025	0.427	-0.549	-0.427	0.846	-1.494	99.25	0	0	0	0	0	0	0
WT222(CAA14FCCF874)	3.75	13105	2022-11-30 09:57:50.197	-0.047	0.103	1.025	0.427	-0.549	-0.427	0.846	-1.494	99.229	0	0	0	0	0	0	0
WT222(CAA14FCCF874)	3.75	13105	2022-11-30 09:57:50.197	-0.047	0.103	1.025	0.427	-0.549	-0.427	0.846	-1.494	99.207	0	0	0	0	0	0	0
WT222(CAA14FCCF874)	3.75	13105	2022-11-30 09:57:50.197	0.209	-0.017	0.98	-1.038	-0.488	3.052	0.84	-1.494	99.207	0	0	0	0	0	0	0
WT222(CAA14FCCF874)	3.75	13105	2022-11-30 09:57:50.197	0.209	-0.017	0.98	-1.038	-0.488	3.052	0.829	-1.494	99.207	0	0	0	0	0	0	0
WT222(CAA14FCCF874)	3.75	13105	2022-11-30 09:57:50.197	0.209	-0.017	0.98	-1.038	-0.488	3.052	0.824	-1.5	99.201	0	0	0	0	0	0	0
WT222(CAA14FCCF874)	3.75	13105	2022-11-30 09:57:50.197	0.209	-0.017	0.98	-1.038	-0.488	3.052	0.813	-1.505	99.201	0	0	0	0	0	0	0
WT222(CAA14FCCF874)	3.75	13105	2022-11-30 09:57:50.197	0.04	0.004	1.035	-0.671	-0.122	3.296	0.807	-1.511	99.196	0	0	0	0	0	0	0
WT222(CAA14FCCF874)	3.75	13105	2022-11-30 09:57:50.197	0.04	0.004	1.035	-0.671	-0.122	3.296	0.802	-1.516	99.196	0	0	0	0	0	0	0
WT222(CAA14FCCF874)	3.75	13105	2022-11-30 09:57:50.197	0.04	0.004	1.035	-0.671	-0.122	3.296	0.797	-1.516	99.196	0	0	0	0	0	0	0
WT222(CAA14FCCF874)	3.75	13105	2022-11-30 09:57:50.197	0.04	0.004	1.035	-0.671	-0.122	3.296	0.791	-1.522	99.19	0	0	0	0	0	0	0
WT222(CAA14FCCF874)	3.75	13105	2022-11-30 09:57:50.197	0.209	0.146	0.985	-0.549	-0.061	-0.427	0.786	-1.527	99.168	0	0	0	0	0	0	0
WT222(CAA14FCCF874)	3.75	13105	2022-11-30 09:57:50.197	0.209	0.146	0.985	-0.549	-0.061	-0.427	0.78	-1.533	99.146	0	0	0	0	0	0	0
WT222(CAA14FCCF874)	3.75	13105	2022-11-30 09:57:50.197	0.209	0.146	0.985	-0.549	-0.061	-0.427	0.78	-1.538	99.124	0	0	0	0	0	0	0
WT222(CAA14FCCF874)	3.75	13105	2022-11-30 09:57:50.197	0.209	0.146	0.985	-0.549	-0.061	-0.427	0.78	-1.549	99.102	0	0	0	0	0	0	0
WT222(CAA14FCCF874)	3.75	13105	2022-11-30 09:57:50.197	-0.12	0.302	0.945	2.075	0.305	-5.371	0.797	-1.555	99.053	0	0	0	0	0	0	0
WT222(CAA14FCCF874)	3.75	13105	2022-11-30 09:57:50.259	-0.12	0.302	0.945	2.075	0.305	-5.371	0.813	-1.555	98.998	0	0	0	0	0	0	0
WT222(CAA14FCCF874)	3.75	13105	2022-11-30 09:57:50.259	-0.12	0.302	0.945	2.075	0.305	-5.371	0.829	-1.56	98.948	0	0	0	0	0	0	0
WT222(CAA14FCCF874)	3.75	13105	2022-11-30 09:57:50.259	-0.12	0.302	0.945	2.075	0.305	-5.371	0.851	-1.56	98.893	0	0	0	0	0	0	0
WT222(CAA14FCCF874)	3.75	13105	2022-11-30 09:57:50.259	-0.037	-0.161	1.094	5.798	-3.357	-17.151	0.895	-1.577	98.784	0	0	0	0	0	0	0
WT222(CAA14FCCF874)	3.75	13105	2022-11-30 09:57:50.259	-0.037	-0.161	1.094	5.798	-3.357	-17.151	0.934	-1.593	98.674	0	0	0	0	0	0	0
WT222(CAA14FCCF874)	3.75	13105	2022-11-30 09:57:50.259	-0.037	-0.161	1.094	5.798	-3.357	-17.151	0.967	-1.609	98.564	0	0	0	0	0	0	0
WT222(CAA14FCCF874)	3.75	13105	2022-11-30 09:57:50.259	0.149	-0.312	0.997	-4.272	2.136	11.536	0.945	-1.599	98.597	0	0	0	0	0	0	0
WT222(CAA14FCCF874)	3.75	13105	2022-11-30 09:57:50.259	0.149	-0.312	0.997	-4.272	2.136	11.536	0.923	-1.593	98.635	0	0	0	0	0	0	0
WT222(CAA14FCCF874)	3.75	13105	2022-11-30 09:57:50.322	0.149	-0.312	0.997	-4.272	2.136	11.536	0.895	-1.588	98.674	0	0	0	0	0	0	0
WT222(CAA14FCCF874)	3.75	13105	2022-11-30 09:57:50.322	0.149	-0.312	0.997	-4.272	2.136	11.536	0.862	-1.577	98.718	0	0	0	0	0	0	0
WT222(CAA14FCCF874)	3.75	13105	2022-11-30 09:57:50.322	-0.044	0.235	1.057	9.705	1.221	-2.075	0.912	-1.577	98.69	0	0	0	0	0	0	0
WT222(CAA14FCCF874)	3.75	13105	2022-11-30 09:57:50.322	-0.044	0.235	1.057	9.705	1.221	-2.075	0.956	-1.571	98.657	0	0	0	0	0	0	0
WT222(CAA14FCCF874)	3.75	13105	2022-11-30 09:57:50.322	-0.044	0.235	1.057	9.705	1.221	-2.075	1.005	-1.566	98.624	0	0	0	0	0	0	0
WT222(CAA14FCCF874)	3.75	13105	2022-11-30 09:57:50.322	-0.044	0.235	1.057	9.705	1.221	-2.075	1.055	-1.56	98.591	0	0	0	0	0	0	0
WT222(CAA14FCCF874)	3.75	13105	2022-11-30 09:57:50.322	0.057	-0.15	0.948	-0.732	-1.709	2.075	1.049	-1.571	98.58	0	0	0	0	0	0	0
WT222(CAA14FCCF874)	3.75	13105	2022-11-30 09:57:50.322	0.057	-0.15	0.948	-0.732	-1.709	2.075	1.044	-1.582	98.569	0	0	0	0	0	0	0
WT222(CAA14FCCF874)	3.75	13105	2022-11-30 09:57:50.322	0.057	-0.15	0.948	-0.732	-1.709	2.075	1.038	-1.593	98.558	0	0	0	0	0	0	0
WT222(CAA14FCCF874)	3.75	13105	2022-11-30 09:57:50.322	0.057	-0.15	0.948	-0.732	-1.709	2.075	1.027	-1.599	98.547	0	0	0	0	0	0	0
WT222(CAA14FCCF874)	3.75	13105	2022-11-30 09:57:50.322	-0.022	-0.01	0.981	2.441	0.549	0.671	1.038	-1.599	98.531	0	0	0	0	0	0	0
WT222(CAA14FCCF874)	3.75	13105	2022-11-30 09:57:50.322	-0.022	-0.01	0.981	2.441	0.549	0.671	1.044	-1.599	98.514	0	0	0	0	0	0	0
WT222(CAA14FCCF874)	3.75	13105	2022-11-30 09:57:50.322	-0.022	-0.01	0.981	2.441	0.549	0.671	1.049	-1.593	98.498	0	0	0	0	0	0	0
WT222(CAA14FCCF874)	3.75	13105	2022-11-30 09:57:50.322	-0.022	-0.01	0.981	2.441	0.549	0.671	1.06	-1.593	98.481	0	0	0	0	0	0	0
WT222(CAA14FCCF874)	3.75	13105	2022-11-30 09:57:50.322	0.112	-0.002	1.011	2.686	0.61	2.502	1.066	-1.588	98.47	0	0	0	0	0	0	0
WT222(CAA14FCCF874)	3.75	13105	2022-11-30 09:57:50.322	0.112	-0.002	1.011	2.686	0.61	2.502	1.077	-1.588	98.459	0	0	0	0	0	0	0
WT222(CAA14FCCF874)	3.75	13105	2022-11-30 09:57:50.369	0.112	-0.002	1.011	2.686	0.61	2.502	1.088	-1.588	98.454	0	0	0	0	0	0	0
WT222(CAA14FCCF874)	3.75	13105	2022-11-30 09:57:50.369	0.112	-0.002	1.011	2.686	0.61	2.502	1.093	-1.582	98.443	0	0	0	0	0	0	0
WT222(CAA14FCCF874)	3.75	13105	2022-11-30 09:57:50.369	0.015	0.004	1.041	-2.625	-2.258	0	1.077	-1.599	98.421	0	0	0	0	0	0	0
WT222(CAA14FCCF874)	3.75	13105	2022-11-30 09:57:50.369	0.015	0.004	1.041	-2.625	-2.258	0	1.06	-1.609	98.399	0	0	0	0	0	0	0
WT222(CAA14FCCF874)	3.75	13105	2022-11-30 09:57:50.369	0.015	0.004	1.041	-2.625	-2.258	0	1.044	-1.62	98.377	0	0	0	0	0	0	0
WT222(CAA14FCCF874)	3.75	13105	2022-11-30 09:57:50.369	0.015	0.004	1.041	-2.625	-2.258	0	1.027	-1.637	98.355	0	0	0	0	0	0	0
WT222(CAA14FCCF874)	3.75	13105	2022-11-30 09:57:50.369	0.056	-0.017	0.97	-2.991	0.366	-0.183	1.005	-1.637	98.333	0	0	0	0	0	0	0
WT222(CAA14FCCF874)	3.75	13105	2022-11-30 09:57:50.369	0.056	-0.017	0.97	-2.991	0.366	-0.183	0.989	-1.637	98.311	0	0	0	0	0	0	0
WT222(CAA14FCCF874)	3.75	13105	2022-11-30 09:57:50.400	0.056	-0.017	0.97	-2.991	0.366	-0.183	0.967	-1.637	98.289	0	0	0	0	0	0	0
WT222(CAA14FCCF874)	3.75	13105	2022-11-30 09:57:50.400	0.056	-0.017	0.97	-2.991	0.366	-0.183	0.95	-1.637	98.267	0	0	0	0	0	0	0
WT222(CAA14FCCF874)	3.75	13105	2022-11-30 09:57:50.400	0.051	-0.104	1.031	0.061	0.916	-1.77	0.945	-1.631	98.24	0	0	0	0	0	0	0
WT222(CAA14FCCF874)	3.75	13105	2022-11-30 09:57:50.400	0.051	-0.104	1.031	0.061	0.916	-1.77	0.939	-1.631	98.207	0	0	0	0	0	0	0
WT222(CAA14FCCF874)	3.75	13105	2022-11-30 09:57:50.400	0.051	-0.104	1.031	0.061	0.916	-1.77	0.934	-1.626	98.179	0	0	0	0	0	0	0
WT222(CAA14FCCF874)	3.75	13105	2022-11-30 09:57:50.400	0.051	-0.104	1.031	0.061	0.916	-1.77	0.928	-1.626	98.152	0	0	0	0	0	0	0
WT222(CAA14FCCF874)	3.75	13105	2022-11-30 09:57:50.400	0.027	-0.057	1.005	5.615	0.549	0.183	0.945	-1.62	98.13	0	0	0	0	0	0	0
WT222(CAA14FCCF874)	3.75	13105	2022-11-30 09:57:50.400	0.027	-0.057	1.005	5.615	0.549	0.183	0.967	-1.62	98.113	0	0	0	0	0	0	0
WT222(CAA14FCCF874)	3.75	13105	2022-11-30 09:57:50.431	0.027	-0.057	1.005	5.615	0.549	0.183	0.989	-1.62	98.091	0	0	0	0	0	0	0
WT222(CAA14FCCF874)	3.75	13105	2022-11-30 09:57:50.431	0.027	-0.057	1.005	5.615	0.549	0.183	1.005	-1.62	98.075	0	0	0	0	0	0	0
WT222(CAA14FCCF874)	3.75	13105	2022-11-30 09:57:50.431	0.044	-0.022	0.917	1.526	-0.977	5.127	1.005	-1.626	98.08	0	0	0	0	0	0	0
WT222(CAA14FCCF874)	3.75	13105	2022-11-30 09:57:50.431	0.044	-0.022	0.917	1.526	-0.977	5.127	1.005	-1.631	98.086	0	0	0	0	0	0	0
WT222(CAA14FCCF874)	3.75	13105	2022-11-30 09:57:50.431	0.044	-0.022	0.917	1.526	-0.977	5.127	1.005	-1.642	98.091	0	0	0	0	0	0	0
WT222(CAA14FCCF874)	3.75	13105	2022-11-30 09:57:50.431	0.044	-0.022	0.917	1.526	-0.977	5.127	1	-1.648	98.097	0	0	0	0	0	0	0
WT222(CAA14FCCF874)	3.75	13105	2022-11-30 09:57:50.431	0.089	-0.021	1.008	5.676	-0.488	-1.892	1.022	-1.653	98.069	0	0	0	0	0	0	0
WT222(CAA14FCCF874)	3.75	13105	2022-11-30 09:57:50.431	0.089	-0.021	1.008	5.676	-0.488	-1.892	1.044	-1.653	98.036	0	0	0	0	0	0	0
WT222(CAA14FCCF874)	3.75	13105	2022-11-30 09:57:50.494	0.089	-0.021	1.008	5.676	-0.488	-1.892	1.06	-1.659	98.009	0	0	0	0	0	0	0
WT222(CAA14FCCF874)	3.75	13105	2022-11-30 09:57:50.494	0.089	-0.021	1.008	5.676	-0.488	-1.892	1.082	-1.664	97.976	0	0	0	0	0	0	0
WT222(CAA14FCCF874)	3.75	13105	2022-11-30 09:57:50.494	-0.023	-0.012	0.95	10.132	0.671	-0.793	1.126	-1.664	97.954	0	0	0	0	0	0	0
WT222(CAA14FCCF874)	3.75	13105	2022-11-30 09:57:50.494	-0.023	-0.012	0.95	10.132	0.671	-0.793	1.17	-1.664	97.927	0	0	0	0	0	0	0
WT222(CAA14FCCF874)	3.75	13105	2022-11-30 09:57:50.494	-0.023	-0.012	0.95	10.132	0.671	-0.793	1.208	-1.664	97.905	0	0	0	0	0	0	0
WT222(CAA14FCCF874)	3.75	13105	2022-11-30 09:57:50.494	-0.023	-0.012	0.95	10.132	0.671	-0.793	1.252	-1.659	97.877	0	0	0	0	0	0	0
WT222(CAA14FCCF874)	3.75	13105	2022-11-30 09:57:50.494	0.061	0.108	1.017	-6.165	0.549	-1.16	1.214	-1.659	97.85	0	0	0	0	0	0	0
WT222(CAA14FCCF874)	3.75	13105	2022-11-30 09:57:50.494	0.061	0.108	1.017	-6.165	0.549	-1.16	1.181	-1.653	97.822	0	0	0	0	0	0	0
WT222(CAA14FCCF874)	3.75	13105	2022-11-30 09:57:50.525	0.061	0.108	1.017	-6.165	0.549	-1.16	1.143	-1.653	97.795	0	0	0	0	0	0	0
WT222(CAA14FCCF874)	3.75	13105	2022-11-30 09:57:50.525	0.061	0.108	1.017	-6.165	0.549	-1.16	1.11	-1.653	97.767	0	0	0	0	0	0	0
WT222(CAA14FCCF874)	3.75	13105	2022-11-30 09:57:50.525	-0.042	-0.031	1.1	-5.737	0	-0.549	1.077	-1.653	97.74	0	0	0	0	0	0	0
WT222(CAA14FCCF874)	3.75	13105	2022-11-30 09:57:50.525	-0.042	-0.031	1.1	-5.737	0	-0.549	1.044	-1.653	97.712	0	0	0	0	0	0	0
WT222(CAA14FCCF874)	3.75	13105	2022-11-30 09:57:50.525	-0.042	-0.031	1.1	-5.737	0	-0.549	1.011	-1.653	97.685	0	0	0	0	0	0	0
WT222(CAA14FCCF874)	3.75	13105	2022-11-30 09:57:50.525	-0.042	-0.031	1.1	-5.737	0	-0.549	0.978	-1.653	97.663	0	0	0	0	0	0	0
WT222(CAA14FCCF874)	3.75	13105	2022-11-30 09:57:50.525	0.02	0.07	0.878	-7.69	1.831	-0.061	0.939	-1.642	97.635	0	0	0	0	0	0	0
WT222(CAA14FCCF874)	3.75	13105	2022-11-30 09:57:50.525	0.02	0.07	0.878	-7.69	1.831	-0.061	0.895	-1.631	97.614	0	0	0	0	0	0	0
WT222(CAA14FCCF874)	3.75	13105	2022-11-30 09:57:50.556	0.02	0.07	0.878	-7.69	1.831	-0.061	0.857	-1.626	97.586	0	0	0	0	0	0	0
WT222(CAA14FCCF874)	3.75	13105	2022-11-30 09:57:50.556	0.02	0.07	0.878	-7.69	1.831	-0.061	0.818	-1.615	97.564	0	0	0	0	0	0	0
WT222(CAA14FCCF874)	3.75	13105	2022-11-30 09:57:50.556	0.095	0.058	1.064	-9.216	-0.244	-1.038	0.775	-1.615	97.531	0	0	0	0	0	0	0
WT222(CAA14FCCF874)	3.75	13105	2022-11-30 09:57:50.556	0.095	0.058	1.064	-9.216	-0.244	-1.038	0.725	-1.615	97.504	0	0	0	0	0	0	0
WT222(CAA14FCCF874)	3.75	13105	2022-11-30 09:57:50.556	0.095	0.058	1.064	-9.216	-0.244	-1.038	0.681	-1.62	97.471	0	0	0	0	0	0	0
WT222(CAA14FCCF874)	3.75	13105	2022-11-30 09:57:50.556	0.095	0.058	1.064	-9.216	-0.244	-1.038	0.637	-1.62	97.443	0	0	0	0	0	0	0
WT222(CAA14FCCF874)	3.75	13105	2022-11-30 09:57:50.556	0.039	-0.011	1.008	-11.414	-1.282	1.465	0.582	-1.631	97.421	0	0	0	0	0	0	0

## Sheet: 3.0kg
设备名称	电压	版本	片上时间	加速度X(g)	加速度Y(g)	加速度Z(g)	角速度X(°/s)	角速度Y(°/s)	角速度Z(°/s)	角度X(°)	角度Y(°)	角度Z(°)	磁场X	磁场Y	磁场Z	四元数0	四元数1	四元数2	四元数3	状态
WT222(CAA14FCCF874)	3.79	13105	2022-11-30 09:46:07.783	0.005	0.086	1.013	3.967	-2.625	36.499	1.813	-2.686	104.321	0	0	0	0	0	0	0
WT222(CAA14FCCF874)	3.79	13105	2022-11-30 09:46:07.783	0.005	0.086	1.013	3.967	-2.625	36.499	1.824	-2.703	104.496	0	0	0	0	0	0	0
WT222(CAA14FCCF874)	3.79	13105	2022-11-30 09:46:07.814	0.138	0.128	0.971	-2.808	-0.793	3.601	1.818	-2.703	104.502	0	0	0	0	0	0	0
WT222(CAA14FCCF874)	3.79	13105	2022-11-30 09:46:07.814	0.138	0.128	0.971	-2.808	-0.793	3.601	1.807	-2.703	104.507	0	0	0	0	0	0	0
WT222(CAA14FCCF874)	3.79	13105	2022-11-30 09:46:07.814	0.138	0.128	0.971	-2.808	-0.793	3.601	1.796	-2.708	104.513	0	0	0	0	0	0	0
WT222(CAA14FCCF874)	3.79	13105	2022-11-30 09:46:07.814	0.138	0.128	0.971	-2.808	-0.793	3.601	1.791	-2.708	104.518	0	0	0	0	0	0	0
WT222(CAA14FCCF874)	3.79	13105	2022-11-30 09:46:07.814	0.225	-0.14	0.952	3.479	-1.343	56.152	1.796	-2.725	104.782	0	0	0	0	0	0	0
WT222(CAA14FCCF874)	3.79	13105	2022-11-30 09:46:07.814	0.225	-0.14	0.952	3.479	-1.343	56.152	1.802	-2.741	105.051	0	0	0	0	0	0	0
WT222(CAA14FCCF874)	3.79	13105	2022-11-30 09:46:07.814	0.225	-0.14	0.952	3.479	-1.343	56.152	1.807	-2.763	105.32	0	0	0	0	0	0	0
WT222(CAA14FCCF874)	3.79	13105	2022-11-30 09:46:07.814	0.225	-0.14	0.952	3.479	-1.343	56.152	1.813	-2.78	105.59	0	0	0	0	0	0	0
WT222(CAA14FCCF874)	3.79	13105	2022-11-30 09:46:07.861	0.046	0.042	1.012	1.709	-3.296	45.715	1.807	-2.807	105.809	0	0	0	0	0	0	0
WT222(CAA14FCCF874)	3.79	13105	2022-11-30 09:46:07.861	0.046	0.042	1.012	1.709	-3.296	45.715	1.807	-2.834	106.024	0	0	0	0	0	0	0
WT222(CAA14FCCF874)	3.79	13105	2022-11-30 09:46:07.861	0.046	0.042	1.012	1.709	-3.296	45.715	1.802	-2.862	106.238	0	0	0	0	0	0	0
WT222(CAA14FCCF874)	3.79	13105	2022-11-30 09:46:07.861	0.046	0.042	1.012	1.709	-3.296	45.715	1.802	-2.889	106.452	0	0	0	0	0	0	0
WT222(CAA14FCCF874)	3.79	13105	2022-11-30 09:46:07.861	-0.031	0.05	0.989	3.54	-0.183	41.443	1.807	-2.9	106.644	0	0	0	0	0	0	0
WT222(CAA14FCCF874)	3.79	13105	2022-11-30 09:46:07.861	-0.031	0.05	0.989	3.54	-0.183	41.443	1.813	-2.906	106.837	0	0	0	0	0	0	0
WT222(CAA14FCCF874)	3.79	13105	2022-11-30 09:46:07.861	-0.031	0.05	0.989	3.54	-0.183	41.443	1.824	-2.917	107.029	0	0	0	0	0	0	0
WT222(CAA14FCCF874)	3.79	13105	2022-11-30 09:46:07.861	-0.031	0.05	0.989	3.54	-0.183	41.443	1.829	-2.922	107.221	0	0	0	0	0	0	0
WT222(CAA14FCCF874)	3.79	13105	2022-11-30 09:46:07.892	0.338	-0.065	0.971	3.235	-0.488	38.94	1.835	-2.933	107.402	0	0	0	0	0	0	0
WT222(CAA14FCCF874)	3.79	13105	2022-11-30 09:46:07.892	0.338	-0.065	0.971	3.235	-0.488	38.94	1.84	-2.95	107.578	0	0	0	0	0	0	0
WT222(CAA14FCCF874)	3.79	13105	2022-11-30 09:46:07.892	0.338	-0.065	0.971	3.235	-0.488	38.94	1.846	-2.966	107.759	0	0	0	0	0	0	0
WT222(CAA14FCCF874)	3.79	13105	2022-11-30 09:46:07.892	0.338	-0.065	0.971	3.235	-0.488	38.94	1.846	-2.983	107.935	0	0	0	0	0	0	0
WT222(CAA14FCCF874)	3.79	13105	2022-11-30 09:46:07.892	0.054	0.048	1.043	4.028	-0.61	36.499	1.857	-2.999	108.105	0	0	0	0	0	0	0
WT222(CAA14FCCF874)	3.79	13105	2022-11-30 09:46:07.892	0.054	0.048	1.043	4.028	-0.61	36.499	1.862	-3.016	108.27	0	0	0	0	0	0	0
WT222(CAA14FCCF874)	3.79	13105	2022-11-30 09:46:07.892	0.054	0.048	1.043	4.028	-0.61	36.499	1.873	-3.032	108.435	0	0	0	0	0	0	0
WT222(CAA14FCCF874)	3.79	13105	2022-11-30 09:46:07.892	0.054	0.048	1.043	4.028	-0.61	36.499	1.879	-3.049	108.594	0	0	0	0	0	0	0
WT222(CAA14FCCF874)	3.79	13105	2022-11-30 09:46:07.923	0.083	0.281	0.939	6.042	-0.977	21.606	1.906	-3.065	108.682	0	0	0	0	0	0	0
WT222(CAA14FCCF874)	3.79	13105	2022-11-30 09:46:07.923	0.083	0.281	0.939	6.042	-0.977	21.606	1.928	-3.076	108.77	0	0	0	0	0	0	0
WT222(CAA14FCCF874)	3.79	13105	2022-11-30 09:46:07.923	0.083	0.281	0.939	6.042	-0.977	21.606	1.961	-3.093	108.858	0	0	0	0	0	0	0
WT222(CAA14FCCF874)	3.79	13105	2022-11-30 09:46:07.923	0.083	0.281	0.939	6.042	-0.977	21.606	1.989	-3.109	108.94	0	0	0	0	0	0	0
WT222(CAA14FCCF874)	3.79	13105	2022-11-30 09:46:07.923	0.064	-0.156	1.011	-4.15	-1.648	-10.864	1.978	-3.12	108.864	0	0	0	0	0	0	0
WT222(CAA14FCCF874)	3.79	13105	2022-11-30 09:46:07.923	0.064	-0.156	1.011	-4.15	-1.648	-10.864	1.961	-3.137	108.787	0	0	0	0	0	0	0
WT222(CAA14FCCF874)	3.79	13105	2022-11-30 09:46:07.923	0.064	-0.156	1.011	-4.15	-1.648	-10.864	1.945	-3.148	108.71	0	0	0	0	0	0	0
WT222(CAA14FCCF874)	3.79	13105	2022-11-30 09:46:07.923	0.064	-0.156	1.011	-4.15	-1.648	-10.864	1.923	-3.159	108.638	0	0	0	0	0	0	0
WT222(CAA14FCCF874)	3.79	13105	2022-11-30 09:46:07.986	0.224	-0.097	0.974	-0.427	-0.488	46.265	1.906	-3.175	108.853	0	0	0	0	0	0	0
WT222(CAA14FCCF874)	3.79	13105	2022-11-30 09:46:07.986	0.224	-0.097	0.974	-0.427	-0.488	46.265	1.89	-3.192	109.061	0	0	0	0	0	0	0
WT222(CAA14FCCF874)	3.79	13105	2022-11-30 09:46:07.986	0.224	-0.097	0.974	-0.427	-0.488	46.265	1.868	-3.214	109.276	0	0	0	0	0	0	0
WT222(CAA14FCCF874)	3.79	13105	2022-11-30 09:46:07.986	-0.081	0.066	1.069	-4.944	-1.77	-32.593	1.851	-3.224	109.094	0	0	0	0	0	0	0
WT222(CAA14FCCF874)	3.79	13105	2022-11-30 09:46:07.986	-0.081	0.066	1.069	-4.944	-1.77	-32.593	1.829	-3.23	108.913	0	0	0	0	0	0	0
WT222(CAA14FCCF874)	3.79	13105	2022-11-30 09:46:07.986	-0.081	0.066	1.069	-4.944	-1.77	-32.593	1.813	-3.241	108.737	0	0	0	0	0	0	0
WT222(CAA14FCCF874)	3.79	13105	2022-11-30 09:46:07.986	-0.081	0.066	1.069	-4.944	-1.77	-32.593	1.796	-3.246	108.556	0	0	0	0	0	0	0
WT222(CAA14FCCF874)	3.79	13105	2022-11-30 09:46:07.986	0.038	0.15	0.962	-3.967	-1.587	-13.733	1.78	-3.252	108.468	0	0	0	0	0	0	0
WT222(CAA14FCCF874)	3.79	13105	2022-11-30 09:46:08.017	0.038	0.15	0.962	-3.967	-1.587	-13.733	1.763	-3.263	108.386	0	0	0	0	0	0	0
WT222(CAA14FCCF874)	3.79	13105	2022-11-30 09:46:08.017	0.038	0.15	0.962	-3.967	-1.587	-13.733	1.747	-3.268	108.298	0	0	0	0	0	0	0
WT222(CAA14FCCF874)	3.79	13105	2022-11-30 09:46:08.017	0.038	0.15	0.962	-3.967	-1.587	-13.733	1.736	-3.274	108.21	0	0	0	0	0	0	0
WT222(CAA14FCCF874)	3.79	13105	2022-11-30 09:46:08.017	0.224	0.082	0.981	0.488	-1.709	-0.183	1.741	-3.29	108.193	0	0	0	0	0	0	0
WT222(CAA14FCCF874)	3.79	13105	2022-11-30 09:46:08.017	0.224	0.082	0.981	0.488	-1.709	-0.183	1.747	-3.301	108.171	0	0	0	0	0	0	0
WT222(CAA14FCCF874)	3.79	13105	2022-11-30 09:46:08.017	0.224	0.082	0.981	0.488	-1.709	-0.183	1.752	-3.312	108.155	0	0	0	0	0	0	0
WT222(CAA14FCCF874)	3.79	13105	2022-11-30 09:46:08.017	0.224	0.082	0.981	0.488	-1.709	-0.183	1.758	-3.329	108.133	0	0	0	0	0	0	0
WT222(CAA14FCCF874)	3.79	13105	2022-11-30 09:46:08.017	0.106	-0.192	1.081	-3.967	2.502	-20.63	1.747	-3.318	108.012	0	0	0	0	0	0	0
WT222(CAA14FCCF874)	3.79	13105	2022-11-30 09:46:08.048	0.106	-0.192	1.081	-3.967	2.502	-20.63	1.73	-3.312	107.897	0	0	0	0	0	0	0
WT222(CAA14FCCF874)	3.79	13105	2022-11-30 09:46:08.048	0.106	-0.192	1.081	-3.967	2.502	-20.63	1.714	-3.301	107.776	0	0	0	0	0	0	0
WT222(CAA14FCCF874)	3.79	13105	2022-11-30 09:46:08.048	0.106	-0.192	1.081	-3.967	2.502	-20.63	1.697	-3.29	107.666	0	0	0	0	0	0	0
WT222(CAA14FCCF874)	3.79	13105	2022-11-30 09:46:08.048	-0.059	0.098	0.931	0.427	0.427	-8.789	1.697	-3.296	107.606	0	0	0	0	0	0	0
WT222(CAA14FCCF874)	3.79	13105	2022-11-30 09:46:08.048	-0.059	0.098	0.931	0.427	0.427	-8.789	1.697	-3.296	107.551	0	0	0	0	0	0	0
WT222(CAA14FCCF874)	3.79	13105	2022-11-30 09:46:08.048	-0.059	0.098	0.931	0.427	0.427	-8.789	1.703	-3.296	107.496	0	0	0	0	0	0	0
WT222(CAA14FCCF874)	3.79	13105	2022-11-30 09:46:08.048	-0.059	0.098	0.931	0.427	0.427	-8.789	1.703	-3.29	107.435	0	0	0	0	0	0	0
WT222(CAA14FCCF874)	3.79	13105	2022-11-30 09:46:08.048	0.08	0.155	0.957	1.526	-3.784	-0.916	1.714	-3.312	107.419	0	0	0	0	0	0	0
WT222(CAA14FCCF874)	3.79	13105	2022-11-30 09:46:08.111	0.08	0.155	0.957	1.526	-3.784	-0.916	1.719	-3.334	107.402	0	0	0	0	0	0	0
WT222(CAA14FCCF874)	3.79	13105	2022-11-30 09:46:08.111	0.08	0.155	0.957	1.526	-3.784	-0.916	1.73	-3.356	107.38	0	0	0	0	0	0	0
WT222(CAA14FCCF874)	3.79	13105	2022-11-30 09:46:08.111	0.08	0.155	0.957	1.526	-3.784	-0.916	1.741	-3.378	107.358	0	0	0	0	0	0	0
WT222(CAA14FCCF874)	3.79	13105	2022-11-30 09:46:08.111	0.03	0.03	1.013	-5.249	-7.446	-48.34	1.736	-3.406	107.1	0	0	0	0	0	0	0
WT222(CAA14FCCF874)	3.79	13105	2022-11-30 09:46:08.111	0.03	0.03	1.013	-5.249	-7.446	-48.34	1.725	-3.439	106.848	0	0	0	0	0	0	0
WT222(CAA14FCCF874)	3.79	13105	2022-11-30 09:46:08.111	0.03	0.03	1.013	-5.249	-7.446	-48.34	1.714	-3.472	106.589	0	0	0	0	0	0	0
WT222(CAA14FCCF874)	3.79	13105	2022-11-30 09:46:08.111	0.03	0.03	1.013	-5.249	-7.446	-48.34	1.708	-3.499	106.337	0	0	0	0	0	0	0
WT222(CAA14FCCF874)	3.79	13105	2022-11-30 09:46:08.111	-0.028	0.034	1.008	-8.24	-2.808	-50.293	1.681	-3.505	106.073	0	0	0	0	0	0	0
WT222(CAA14FCCF874)	3.79	13105	2022-11-30 09:46:08.142	-0.028	0.034	1.008	-8.24	-2.808	-50.293	1.659	-3.51	105.815	0	0	0	0	0	0	0
WT222(CAA14FCCF874)	3.79	13105	2022-11-30 09:46:08.142	-0.028	0.034	1.008	-8.24	-2.808	-50.293	1.637	-3.516	105.551	0	0	0	0	0	0	0
WT222(CAA14FCCF874)	3.79	13105	2022-11-30 09:46:08.142	-0.028	0.034	1.008	-8.24	-2.808	-50.293	1.615	-3.521	105.293	0	0	0	0	0	0	0
WT222(CAA14FCCF874)	3.79	13105	2022-11-30 09:46:08.142	0.151	0.196	1.029	-12.573	7.202	-54.138	1.571	-3.477	105.013	0	0	0	0	0	0	0
WT222(CAA14FCCF874)	3.79	13105	2022-11-30 09:46:08.142	0.151	0.196	1.029	-12.573	7.202	-54.138	1.533	-3.433	104.738	0	0	0	0	0	0	0
WT222(CAA14FCCF874)	3.79	13105	2022-11-30 09:46:08.142	0.151	0.196	1.029	-12.573	7.202	-54.138	1.489	-3.389	104.458	0	0	0	0	0	0	0
WT222(CAA14FCCF874)	3.79	13105	2022-11-30 09:46:08.142	0.151	0.196	1.029	-12.573	7.202	-54.138	1.45	-3.351	104.178	0	0	0	0	0	0	0
WT222(CAA14FCCF874)	3.79	13105	2022-11-30 09:46:08.142	-0.008	-0.038	1.01	-7.141	5.92	-35.645	1.434	-3.312	103.997	0	0	0	0	0	0	0
WT222(CAA14FCCF874)	3.79	13105	2022-11-30 09:46:08.173	-0.008	-0.038	1.01	-7.141	5.92	-35.645	1.412	-3.279	103.81	0	0	0	0	0	0	0
WT222(CAA14FCCF874)	3.79	13105	2022-11-30 09:46:08.173	-0.008	-0.038	1.01	-7.141	5.92	-35.645	1.395	-3.246	103.629	0	0	0	0	0	0	0
WT222(CAA14FCCF874)	3.79	13105	2022-11-30 09:46:08.173	-0.008	-0.038	1.01	-7.141	5.92	-35.645	1.373	-3.214	103.447	0	0	0	0	0	0	0
WT222(CAA14FCCF874)	3.79	13105	2022-11-30 09:46:08.173	0.12	-0.201	1.012	2.319	2.38	-0.244	1.384	-3.203	103.442	0	0	0	0	0	0	0
WT222(CAA14FCCF874)	3.79	13105	2022-11-30 09:46:08.173	0.12	-0.201	1.012	2.319	2.38	-0.244	1.395	-3.192	103.442	0	0	0	0	0	0	0
WT222(CAA14FCCF874)	3.79	13105	2022-11-30 09:46:08.173	0.12	-0.201	1.012	2.319	2.38	-0.244	1.406	-3.181	103.442	0	0	0	0	0	0	0
WT222(CAA14FCCF874)	3.79	13105	2022-11-30 09:46:08.173	0.12	-0.201	1.012	2.319	2.38	-0.244	1.417	-3.17	103.442	0	0	0	0	0	0	0
WT222(CAA14FCCF874)	3.79	13105	2022-11-30 09:46:08.173	0.053	-0.03	0.914	-3.601	2.075	5.371	1.395	-3.159	103.469	0	0	0	0	0	0	0
WT222(CAA14FCCF874)	3.79	13105	2022-11-30 09:46:08.236	0.053	-0.03	0.914	-3.601	2.075	5.371	1.368	-3.153	103.497	0	0	0	0	0	0	0
WT222(CAA14FCCF874)	3.79	13105	2022-11-30 09:46:08.236	0.053	-0.03	0.914	-3.601	2.075	5.371	1.346	-3.142	103.524	0	0	0	0	0	0	0
WT222(CAA14FCCF874)	3.79	13105	2022-11-30 09:46:08.236	0.053	-0.03	0.914	-3.601	2.075	5.371	1.324	-3.137	103.552	0	0	0	0	0	0	0
WT222(CAA14FCCF874)	3.79	13105	2022-11-30 09:46:08.236	0.042	0.104	1.021	0.549	0.122	-6.226	1.324	-3.137	103.519	0	0	0	0	0	0	0
WT222(CAA14FCCF874)	3.79	13105	2022-11-30 09:46:08.236	0.042	0.104	1.021	0.549	0.122	-6.226	1.324	-3.137	103.486	0	0	0	0	0	0	0
WT222(CAA14FCCF874)	3.79	13105	2022-11-30 09:46:08.236	0.042	0.104	1.021	0.549	0.122	-6.226	1.329	-3.131	103.458	0	0	0	0	0	0	0
WT222(CAA14FCCF874)	3.79	13105	2022-11-30 09:46:08.236	0.042	0.104	1.021	0.549	0.122	-6.226	1.329	-3.131	103.425	0	0	0	0	0	0	0
WT222(CAA14FCCF874)	3.79	13105	2022-11-30 09:46:08.236	0.045	0.023	1.033	-0.122	0.549	-0.183	1.329	-3.131	103.42	0	0	0	0	0	0	0
WT222(CAA14FCCF874)	3.79	13105	2022-11-30 09:46:08.283	0.045	0.023	1.033	-0.122	0.549	-0.183	1.329	-3.126	103.42	0	0	0	0	0	0	0
WT222(CAA14FCCF874)	3.79	13105	2022-11-30 09:46:08.283	0.045	0.023	1.033	-0.122	0.549	-0.183	1.324	-3.126	103.414	0	0	0	0	0	0	0
WT222(CAA14FCCF874)	3.79	13105	2022-11-30 09:46:08.283	0.045	0.023	1.033	-0.122	0.549	-0.183	1.324	-3.126	103.414	0	0	0	0	0	0	0
WT222(CAA14FCCF874)	3.79	13105	2022-11-30 09:46:08.283	0.116	0.025	0.988	-2.014	1.282	1.709	1.313	-3.12	103.42	0	0	0	0	0	0	0
WT222(CAA14FCCF874)	3.79	13105	2022-11-30 09:46:08.283	0.116	0.025	0.988	-2.014	1.282	1.709	1.302	-3.115	103.425	0	0	0	0	0	0	0
WT222(CAA14FCCF874)	3.79	13105	2022-11-30 09:46:08.283	0.116	0.025	0.988	-2.014	1.282	1.709	1.291	-3.109	103.431	0	0	0	0	0	0	0
WT222(CAA14FCCF874)	3.79	13105	2022-11-30 09:46:08.283	0.116	0.025	0.988	-2.014	1.282	1.709	1.28	-3.104	103.442	0	0	0	0	0	0	0
WT222(CAA14FCCF874)	3.79	13105	2022-11-30 09:46:08.283	0.02	0.045	0.986	0.061	0.122	-4.517	1.28	-3.104	103.414	0	0	0	0	0	0	0
WT222(CAA14FCCF874)	3.79	13105	2022-11-30 09:46:08.283	0.02	0.045	0.986	0.061	0.122	-4.517	1.285	-3.104	103.387	0	0	0	0	0	0	0
WT222(CAA14FCCF874)	3.79	13105	2022-11-30 09:46:08.283	0.02	0.045	0.986	0.061	0.122	-4.517	1.285	-3.104	103.365	0	0	0	0	0	0	0
WT222(CAA14FCCF874)	3.79	13105	2022-11-30 09:46:08.283	0.02	0.045	0.986	0.061	0.122	-4.517	1.285	-3.104	103.337	0	0	0	0	0	0	0
WT222(CAA14FCCF874)	3.79	13105	2022-11-30 09:46:08.283	0.095	0.252	1.279	-3.601	4.456	-3.235	1.269	-3.082	103.321	0	0	0	0	0	0	0
WT222(CAA14FCCF874)	3.79	13105	2022-11-30 09:46:08.283	0.095	0.252	1.279	-3.601	4.456	-3.235	1.258	-3.06	103.299	0	0	0	0	0	0	0
WT222(CAA14FCCF874)	3.79	13105	2022-11-30 09:46:08.283	0.095	0.252	1.279	-3.601	4.456	-3.235	1.247	-3.043	103.277	0	0	0	0	0	0	0
WT222(CAA14FCCF874)	3.79	13105	2022-11-30 09:46:08.283	0.095	0.252	1.279	-3.601	4.456	-3.235	1.236	-3.021	103.255	0	0	0	0	0	0	0
WT222(CAA14FCCF874)	3.79	13105	2022-11-30 09:46:08.283	0.059	-0.13	0.638	-7.324	-2.258	-5.127	1.208	-3.032	103.222	0	0	0	0	0	0	0
WT222(CAA14FCCF874)	3.79	13105	2022-11-30 09:46:08.345	0.059	-0.13	0.638	-7.324	-2.258	-5.127	1.176	-3.043	103.189	0	0	0	0	0	0	0
WT222(CAA14FCCF874)	3.79	13105	2022-11-30 09:46:08.345	0.059	-0.13	0.638	-7.324	-2.258	-5.127	1.143	-3.06	103.162	0	0	0	0	0	0	0
WT222(CAA14FCCF874)	3.79	13105	2022-11-30 09:46:08.345	0.059	-0.13	0.638	-7.324	-2.258	-5.127	1.11	-3.071	103.129	0	0	0	0	0	0	0
WT222(CAA14FCCF874)	3.79	13105	2022-11-30 09:46:08.345	0.013	0.029	1.129	-1.282	2.625	4.944	1.104	-3.06	103.151	0	0	0	0	0	0	0
WT222(CAA14FCCF874)	3.79	13105	2022-11-30 09:46:08.345	0.013	0.029	1.129	-1.282	2.625	4.944	1.099	-3.049	103.173	0	0	0	0	0	0	0
WT222(CAA14FCCF874)	3.79	13105	2022-11-30 09:46:08.345	0.013	0.029	1.129	-1.282	2.625	4.944	1.093	-3.038	103.195	0	0	0	0	0	0	0
WT222(CAA14FCCF874)	3.79	13105	2022-11-30 09:46:08.345	0.059	0.08	1.033	2.747	-1.038	-6.653	1.11	-3.043	103.156	0	0	0	0	0	0	0
WT222(CAA14FCCF874)	3.79	13105	2022-11-30 09:46:08.345	0.059	0.08	1.033	2.747	-1.038	-6.653	1.132	-3.049	103.118	0	0	0	0	0	0	0
WT222(CAA14FCCF874)	3.79	13105	2022-11-30 09:46:08.377	0.059	0.08	1.033	2.747	-1.038	-6.653	1.148	-3.054	103.085	0	0	0	0	0	0	0
WT222(CAA14FCCF874)	3.79	13105	2022-11-30 09:46:08.377	0.059	0.08	1.033	2.747	-1.038	-6.653	1.165	-3.06	103.046	0	0	0	0	0	0	0
WT222(CAA14FCCF874)	3.79	13105	2022-11-30 09:46:08.377	0.099	-0.07	0.998	-1.343	1.221	8.606	1.159	-3.054	103.085	0	0	0	0	0	0	0
WT222(CAA14FCCF874)	3.79	13105	2022-11-30 09:46:08.377	0.099	-0.07	0.998	-1.343	1.221	8.606	1.154	-3.049	103.123	0	0	0	0	0	0	0
WT222(CAA14FCCF874)	3.79	13105	2022-11-30 09:46:08.377	0.099	-0.07	0.998	-1.343	1.221	8.606	1.143	-3.043	103.162	0	0	0	0	0	0	0
WT222(CAA14FCCF874)	3.79	13105	2022-11-30 09:46:08.377	0.099	-0.07	0.998	-1.343	1.221	8.606	1.137	-3.043	103.206	0	0	0	0	0	0	0
WT222(CAA14FCCF874)	3.79	13105	2022-11-30 09:46:08.377	0.129	0.139	1.035	1.831	-2.502	-6.714	1.148	-3.054	103.167	0	0	0	0	0	0	0
WT222(CAA14FCCF874)	3.79	13105	2022-11-30 09:46:08.377	0.129	0.139	1.035	1.831	-2.502	-6.714	1.159	-3.071	103.129	0	0	0	0	0	0	0
WT222(CAA14FCCF874)	3.79	13105	2022-11-30 09:46:08.439	0.129	0.139	1.035	1.831	-2.502	-6.714	1.176	-3.087	103.09	0	0	0	0	0	0	0
WT222(CAA14FCCF874)	3.79	13105	2022-11-30 09:46:08.439	0.129	0.139	1.035	1.831	-2.502	-6.714	1.187	-3.104	103.052	0	0	0	0	0	0	0
WT222(CAA14FCCF874)	3.79	13105	2022-11-30 09:46:08.439	0.014	-0.026	1.019	-2.747	-2.441	-0.549	1.176	-3.12	103.046	0	0	0	0	0	0	0
WT222(CAA14FCCF874)	3.79	13105	2022-11-30 09:46:08.439	0.014	-0.026	1.019	-2.747	-2.441	-0.549	1.165	-3.131	103.035	0	0	0	0	0	0	0
WT222(CAA14FCCF874)	3.79	13105	2022-11-30 09:46:08.439	0.014	-0.026	1.019	-2.747	-2.441	-0.549	1.154	-3.148	103.03	0	0	0	0	0	0	0
WT222(CAA14FCCF874)	3.79	13105	2022-11-30 09:46:08.439	0.014	-0.026	1.019	-2.747	-2.441	-0.549	1.143	-3.159	103.024	0	0	0	0	0	0	0
WT222(CAA14FCCF874)	3.79	13105	2022-11-30 09:46:08.439	-0.03	0.066	0.98	-5.432	-1.343	6.104	1.115	-3.17	103.052	0	0	0	0	0	0	0
WT222(CAA14FCCF874)	3.79	13105	2022-11-30 09:46:08.439	-0.03	0.066	0.98	-5.432	-1.343	6.104	1.088	-3.175	103.079	0	0	0	0	0	0	0
WT222(CAA14FCCF874)	3.79	13105	2022-11-30 09:46:08.470	-0.03	0.066	0.98	-5.432	-1.343	6.104	1.06	-3.181	103.101	0	0	0	0	0	0	0
WT222(CAA14FCCF874)	3.79	13105	2022-11-30 09:46:08.470	-0.03	0.066	0.98	-5.432	-1.343	6.104	1.038	-3.186	103.129	0	0	0	0	0	0	0
WT222(CAA14FCCF874)	3.79	13105	2022-11-30 09:46:08.470	0.049	-0.049	0.963	1.038	-0.305	1.404	1.044	-3.186	103.134	0	0	0	0	0	0	0
WT222(CAA14FCCF874)	3.79	13105	2022-11-30 09:46:08.470	0.049	-0.049	0.963	1.038	-0.305	1.404	1.049	-3.186	103.134	0	0	0	0	0	0	0
WT222(CAA14FCCF874)	3.79	13105	2022-11-30 09:46:08.470	0.049	-0.049	0.963	1.038	-0.305	1.404	1.055	-3.192	103.14	0	0	0	0	0	0	0
WT222(CAA14FCCF874)	3.79	13105	2022-11-30 09:46:08.470	0.049	-0.049	0.963	1.038	-0.305	1.404	1.06	-3.192	103.145	0	0	0	0	0	0	0
WT222(CAA14FCCF874)	3.79	13105	2022-11-30 09:46:08.470	0.105	0.124	1.033	0.793	-0.244	-6.531	1.066	-3.192	103.107	0	0	0	0	0	0	0
WT222(CAA14FCCF874)	3.79	13105	2022-11-30 09:46:08.470	0.105	0.124	1.033	0.793	-0.244	-6.531	1.077	-3.192	103.074	0	0	0	0	0	0	0
WT222(CAA14FCCF874)	3.79	13105	2022-11-30 09:46:08.502	0.105	0.124	1.033	0.793	-0.244	-6.531	1.082	-3.192	103.035	0	0	0	0	0	0	0
WT222(CAA14FCCF874)	3.79	13105	2022-11-30 09:46:08.502	0.105	0.124	1.033	0.793	-0.244	-6.531	1.093	-3.192	102.997	0	0	0	0	0	0	0
WT222(CAA14FCCF874)	3.79	13105	2022-11-30 09:46:08.502	0.015	0.002	1.009	0	0.305	2.625	1.099	-3.192	103.008	0	0	0	0	0	0	0
WT222(CAA14FCCF874)	3.79	13105	2022-11-30 09:46:08.502	0.015	0.002	1.009	0	0.305	2.625	1.099	-3.186	103.013	0	0	0	0	0	0	0
WT222(CAA14FCCF874)	3.79	13105	2022-11-30 09:46:08.502	0.015	0.002	1.009	0	0.305	2.625	1.099	-3.186	103.024	0	0	0	0	0	0	0
WT222(CAA14FCCF874)	3.79	13105	2022-11-30 09:46:08.502	0.015	0.002	1.009	0	0.305	2.625	1.104	-3.186	103.035	0	0	0	0	0	0	0
WT222(CAA14FCCF874)	3.79	13105	2022-11-30 09:46:08.502	0.137	0.076	0.998	0.305	-0.305	-4.333	1.104	-3.186	103.008	0	0	0	0	0	0	0
WT222(CAA14FCCF874)	3.79	13105	2022-11-30 09:46:08.502	0.137	0.076	0.998	0.305	-0.305	-4.333	1.115	-3.186	102.98	0	0	0	0	0	0	0
WT222(CAA14FCCF874)	3.79	13105	2022-11-30 09:46:08.564	0.137	0.076	0.998	0.305	-0.305	-4.333	1.121	-3.192	102.953	0	0	0	0	0	0	0
WT222(CAA14FCCF874)	3.79	13105	2022-11-30 09:46:08.564	0.137	0.076	0.998	0.305	-0.305	-4.333	1.126	-3.192	102.925	0	0	0	0	0	0	0
WT222(CAA14FCCF874)	3.79	13105	2022-11-30 09:46:08.564	0.054	0.018	0.998	1.221	0.244	5.005	1.132	-3.192	102.947	0	0	0	0	0	0	0
WT222(CAA14FCCF874)	3.79	13105	2022-11-30 09:46:08.564	0.054	0.018	0.998	1.221	0.244	5.005	1.143	-3.192	102.969	0	0	0	0	0	0	0
WT222(CAA14FCCF874)	3.79	13105	2022-11-30 09:46:08.564	0.054	0.018	0.998	1.221	0.244	5.005	1.148	-3.197	102.986	0	0	0	0	0	0	0
WT222(CAA14FCCF874)	3.79	13105	2022-11-30 09:46:08.564	0.054	0.018	0.998	1.221	0.244	5.005	1.154	-3.197	103.008	0	0	0	0	0	0	0
WT222(CAA14FCCF874)	3.79	13105	2022-11-30 09:46:08.564	0.075	0	1.018	-1.526	-1.038	-4.15	1.154	-3.203	102.98	0	0	0	0	0	0	0
WT222(CAA14FCCF874)	3.79	13105	2022-11-30 09:46:08.564	0.075	0	1.018	-1.526	-1.038	-4.15	1.148	-3.208	102.958	0	0	0	0	0	0	0
WT222(CAA14FCCF874)	3.79	13105	2022-11-30 09:46:08.595	0.075	0	1.018	-1.526	-1.038	-4.15	1.143	-3.214	102.931	0	0	0	0	0	0	0
WT222(CAA14FCCF874)	3.79	13105	2022-11-30 09:46:08.595	0.075	0	1.018	-1.526	-1.038	-4.15	1.137	-3.219	102.903	0	0	0	0	0	0	0
WT222(CAA14FCCF874)	3.79	13105	2022-11-30 09:46:08.595	0.049	0.105	0.974	1.526	0.549	4.944	1.148	-3.219	102.925	0	0	0	0	0	0	0
WT222(CAA14FCCF874)	3.79	13105	2022-11-30 09:46:08.595	0.049	0.105	0.974	1.526	0.549	4.944	1.154	-3.219	102.947	0	0	0	0	0	0	0
WT222(CAA14FCCF874)	3.79	13105	2022-11-30 09:46:08.595	0.049	0.105	0.974	1.526	0.549	4.944	1.165	-3.219	102.964	0	0	0	0	0	0	0
WT222(CAA14FCCF874)	3.79	13105	2022-11-30 09:46:08.595	0.049	0.105	0.974	1.526	0.549	4.944	1.176	-3.219	102.986	0	0	0	0	0	0	0
WT222(CAA14FCCF874)	3.79	13105	2022-11-30 09:46:08.595	0.059	-0.087	1.04	-2.625	-1.221	-4.15	1.165	-3.224	102.958	0	0	0	0	0	0	0
WT222(CAA14FCCF874)	3.79	13105	2022-11-30 09:46:08.595	0.059	-0.087	1.04	-2.625	-1.221	-4.15	1.154	-3.23	102.931	0	0	0	0	0	0	0
WT222(CAA14FCCF874)	3.79	13105	2022-11-30 09:46:08.611	0.059	-0.087	1.04	-2.625	-1.221	-4.15	1.143	-3.235	102.909	0	0	0	0	0	0	0
WT222(CAA14FCCF874)	3.79	13105	2022-11-30 09:46:08.611	0.059	-0.087	1.04	-2.625	-1.221	-4.15	1.132	-3.246	102.881	0	0	0	0	0	0	0
WT222(CAA14FCCF874)	3.79	13105	2022-11-30 09:46:08.611	0.043	0.105	0.979	2.38	-0.61	-0.549	1.148	-3.246	102.876	0	0	0	0	0	0	0
WT222(CAA14FCCF874)	3.79	13105	2022-11-30 09:46:08.611	0.043	0.105	0.979	2.38	-0.61	-0.549	1.159	-3.252	102.87	0	0	0	0	0	0	0
WT222(CAA14FCCF874)	3.79	13105	2022-11-30 09:46:08.611	0.043	0.105	0.979	2.38	-0.61	-0.549	1.176	-3.257	102.859	0	0	0	0	0	0	0
WT222(CAA14FCCF874)	3.79	13105	2022-11-30 09:46:08.611	0.043	0.105	0.979	2.38	-0.61	-0.549	1.187	-3.257	102.854	0	0	0	0	0	0	0
WT222(CAA14FCCF874)	3.79	13105	2022-11-30 09:46:08.611	0.095	-0.001	1.028	0	-0.671	0.366	1.192	-3.263	102.849	0	0	0	0	0	0	0
WT222(CAA14FCCF874)	3.79	13105	2022-11-30 09:46:08.611	0.095	-0.001	1.028	0	-0.671	0.366	1.192	-3.268	102.849	0	0	0	0	0	0	0
WT222(CAA14FCCF874)	3.79	13105	2022-11-30 09:46:08.673	0.095	-0.001	1.028	0	-0.671	0.366	1.192	-3.274	102.843	0	0	0	0	0	0	0
WT222(CAA14FCCF874)	3.79	13105	2022-11-30 09:46:08.673	0.095	-0.001	1.028	0	-0.671	0.366	1.192	-3.274	102.843	0	0	0	0	0	0	0
WT222(CAA14FCCF874)	3.79	13105	2022-11-30 09:46:08.673	-0.01	-0.035	0.958	-1.343	0.427	2.991	1.187	-3.274	102.849	0	0	0	0	0	0	0
WT222(CAA14FCCF874)	3.79	13105	2022-11-30 09:46:08.673	-0.01	-0.035	0.958	-1.343	0.427	2.991	1.181	-3.274	102.859	0	0	0	0	0	0	0
WT222(CAA14FCCF874)	3.79	13105	2022-11-30 09:46:08.673	-0.01	-0.035	0.958	-1.343	0.427	2.991	1.17	-3.268	102.87	0	0	0	0	0	0	0
WT222(CAA14FCCF874)	3.79	13105	2022-11-30 09:46:08.673	-0.01	-0.035	0.958	-1.343	0.427	2.991	1.165	-3.268	102.887	0	0	0	0	0	0	0
WT222(CAA14FCCF874)	3.79	13105	2022-11-30 09:46:08.673	0.123	0.037	1.011	-0.061	-0.854	-3.174	1.165	-3.274	102.865	0	0	0	0	0	0	0
WT222(CAA14FCCF874)	3.79	13105	2022-11-30 09:46:08.673	0.123	0.037	1.011	-0.061	-0.854	-3.174	1.165	-3.274	102.843	0	0	0	0	0	0	0
WT222(CAA14FCCF874)	3.79	13105	2022-11-30 09:46:08.704	0.123	0.037	1.011	-0.061	-0.854	-3.174	1.165	-3.279	102.827	0	0	0	0	0	0	0
WT222(CAA14FCCF874)	3.79	13105	2022-11-30 09:46:08.704	0.123	0.037	1.011	-0.061	-0.854	-3.174	1.165	-3.285	102.805	0	0	0	0	0	0	0
WT222(CAA14FCCF874)	3.79	13105	2022-11-30 09:46:08.704	0.039	0.012	0.99	1.221	0.244	2.991	1.17	-3.285	102.816	0	0	0	0	0	0	0
WT222(CAA14FCCF874)	3.79	13105	2022-11-30 09:46:08.704	0.039	0.012	0.99	1.221	0.244	2.991	1.176	-3.285	102.827	0	0	0	0	0	0	0
WT222(CAA14FCCF874)	3.79	13105	2022-11-30 09:46:08.704	0.039	0.012	0.99	1.221	0.244	2.991	1.181	-3.285	102.838	0	0	0	0	0	0	0
WT222(CAA14FCCF874)	3.79	13105	2022-11-30 09:46:08.704	0.039	0.012	0.99	1.221	0.244	2.991	1.187	-3.285	102.849	0	0	0	0	0	0	0
WT222(CAA14FCCF874)	3.79	13105	2022-11-30 09:46:08.704	0.024	-0.008	0.992	0.793	0	0	1.187	-3.285	102.843	0	0	0	0	0	0	0
WT222(CAA14FCCF874)	3.79	13105	2022-11-30 09:46:08.704	0.024	-0.008	0.992	0.793	0	0	1.192	-3.285	102.838	0	0	0	0	0	0	0
WT222(CAA14FCCF874)	3.79	13105	2022-11-30 09:46:08.736	0.024	-0.008	0.992	0.793	0	0	1.198	-3.285	102.832	0	0	0	0	0	0	0
WT222(CAA14FCCF874)	3.79	13105	2022-11-30 09:46:08.736	0.202	0.061	0.979	-0.366	0	-1.892	1.192	-3.285	102.821	0	0	0	0	0	0	0
WT222(CAA14FCCF874)	3.79	13105	2022-11-30 09:46:08.736	0.202	0.061	0.979	-0.366	0	-1.892	1.192	-3.285	102.805	0	0	0	0	0	0	0
WT222(CAA14FCCF874)	3.79	13105	2022-11-30 09:46:08.736	0.202	0.061	0.979	-0.366	0	-1.892	1.192	-3.29	102.788	0	0	0	0	0	0	0
WT222(CAA14FCCF874)	3.79	13105	2022-11-30 09:46:08.736	0.202	0.061	0.979	-0.366	0	-1.892	1.192	-3.296	102.777	0	0	0	0	0	0	0
WT222(CAA14FCCF874)	3.79	13105	2022-11-30 09:46:08.736	-0.018	-0.078	1.029	0.854	0	-2.869	1.192	-3.296	102.755	0	0	0	0	0	0	0
WT222(CAA14FCCF874)	3.79	13105	2022-11-30 09:46:08.736	-0.018	-0.078	1.029	0.854	0	-2.869	1.198	-3.301	102.739	0	0	0	0	0	0	0
WT222(CAA14FCCF874)	3.79	13105	2022-11-30 09:46:08.736	-0.018	-0.078	1.029	0.854	0	-2.869	1.203	-3.301	102.717	0	0	0	0	0	0	0
WT222(CAA14FCCF874)	3.79	13105	2022-11-30 09:46:08.798	-0.018	-0.078	1.029	0.854	0	-2.869	1.203	-3.301	102.7	0	0	0	0	0	0	0
WT222(CAA14FCCF874)	3.79	13105	2022-11-30 09:46:08.798	0.097	0.1	0.951	0.488	-0.427	-0.244	1.203	-3.307	102.695	0	0	0	0	0	0	0
WT222(CAA14FCCF874)	3.79	13105	2022-11-30 09:46:08.798	0.097	0.1	0.951	0.488	-0.427	-0.244	1.203	-3.307	102.689	0	0	0	0	0	0	0
WT222(CAA14FCCF874)	3.79	13105	2022-11-30 09:46:08.798	0.097	0.1	0.951	0.488	-0.427	-0.244	1.208	-3.312	102.684	0	0	0	0	0	0	0
WT222(CAA14FCCF874)	3.79	13105	2022-11-30 09:46:08.798	0.097	0.1	0.951	0.488	-0.427	-0.244	1.208	-3.318	102.678	0	0	0	0	0	0	0
WT222(CAA14FCCF874)	3.79	13105	2022-11-30 09:46:08.798	0.146	-0.089	0.997	-0.122	-0.854	-0.244	1.208	-3.323	102.673	0	0	0	0	0	0	0
WT222(CAA14FCCF874)	3.79	13105	2022-11-30 09:46:08.798	0.146	-0.089	0.997	-0.122	-0.854	-0.244	1.208	-3.329	102.662	0	0	0	0	0	0	0

## Sheet: 3.5kg
设备名称	电压	版本	片上时间	加速度X(g)	加速度Y(g)	加速度Z(g)	角速度X(°/s)	角速度Y(°/s)	角速度Z(°/s)	角度X(°)	角度Y(°)	角度Z(°)	磁场X	磁场Y	磁场Z	四元数0	四元数1	四元数2	四元数3	状态
WT222(CAA14FCCF874)	3.78	13105	2022-11-30 09:26:56.949	0.015	0	1	2.38	0.977	2.808	-0.544	-0.187	85.974	0	0	0	0	0	0	0
WT222(CAA14FCCF874)	3.78	13105	2022-11-30 09:26:56.949	0.015	0	1	2.38	0.977	2.808	-0.533	-0.181	85.974	0	0	0	0	0	0	0
WT222(CAA14FCCF874)	3.78	13105	2022-11-30 09:26:56.980	0.015	0	1	2.38	0.977	2.808	-0.522	-0.181	85.974	0	0	0	0	0	0	0
WT222(CAA14FCCF874)	3.78	13105	2022-11-30 09:26:56.980	0.015	0	1	2.38	0.977	2.808	-0.511	-0.176	85.974	0	0	0	0	0	0	0
WT222(CAA14FCCF874)	3.78	13105	2022-11-30 09:26:56.980	0.084	0.007	0.99	-1.282	0.793	-2.93	-0.522	-0.176	85.946	0	0	0	0	0	0	0
WT222(CAA14FCCF874)	3.78	13105	2022-11-30 09:26:56.980	0.084	0.007	0.99	-1.282	0.793	-2.93	-0.527	-0.17	85.919	0	0	0	0	0	0	0
WT222(CAA14FCCF874)	3.78	13105	2022-11-30 09:26:56.980	0.084	0.007	0.99	-1.282	0.793	-2.93	-0.533	-0.17	85.886	0	0	0	0	0	0	0
WT222(CAA14FCCF874)	3.78	13105	2022-11-30 09:26:56.980	-0.044	-0.043	1.023	2.197	-0.977	0.854	-0.527	-0.181	85.88	0	0	0	0	0	0	0
WT222(CAA14FCCF874)	3.78	13105	2022-11-30 09:26:56.980	-0.044	-0.043	1.023	2.197	-0.977	0.854	-0.516	-0.187	85.869	0	0	0	0	0	0	0
WT222(CAA14FCCF874)	3.78	13105	2022-11-30 09:26:56.980	-0.044	-0.043	1.023	2.197	-0.977	0.854	-0.505	-0.192	85.858	0	0	0	0	0	0	0
WT222(CAA14FCCF874)	3.78	13105	2022-11-30 09:26:56.980	-0.044	-0.043	1.023	2.197	-0.977	0.854	-0.5	-0.198	85.853	0	0	0	0	0	0	0
WT222(CAA14FCCF874)	3.78	13105	2022-11-30 09:26:56.980	0.06	-0.04	0.979	-0.854	0.183	-1.099	-0.505	-0.198	85.831	0	0	0	0	0	0	0
WT222(CAA14FCCF874)	3.78	13105	2022-11-30 09:26:56.980	0.06	-0.04	0.979	-0.854	0.183	-1.099	-0.511	-0.198	85.814	0	0	0	0	0	0	0
WT222(CAA14FCCF874)	3.78	13105	2022-11-30 09:26:56.980	0.06	-0.04	0.979	-0.854	0.183	-1.099	-0.516	-0.198	85.792	0	0	0	0	0	0	0
WT222(CAA14FCCF874)	3.78	13105	2022-11-30 09:26:56.980	0.06	-0.04	0.979	-0.854	0.183	-1.099	-0.522	-0.203	85.776	0	0	0	0	0	0	0
WT222(CAA14FCCF874)	3.78	13105	2022-11-30 09:26:56.980	0.004	0.013	0.994	1.343	-0.427	-1.038	-0.522	-0.209	85.759	0	0	0	0	0	0	0
WT222(CAA14FCCF874)	3.78	13105	2022-11-30 09:26:56.980	0.004	0.013	0.994	1.343	-0.427	-1.038	-0.516	-0.209	85.737	0	0	0	0	0	0	0
WT222(CAA14FCCF874)	3.78	13105	2022-11-30 09:26:56.980	0.004	0.013	0.994	1.343	-0.427	-1.038	-0.511	-0.214	85.721	0	0	0	0	0	0	0
WT222(CAA14FCCF874)	3.78	13105	2022-11-30 09:26:57.136	0.004	0.013	0.994	1.343	-0.427	-1.038	-0.505	-0.22	85.699	0	0	0	0	0	0	0
WT222(CAA14FCCF874)	3.78	13105	2022-11-30 09:26:57.136	0.042	-0.014	1.009	1.404	-0.854	1.77	-0.5	-0.225	85.693	0	0	0	0	0	0	0
WT222(CAA14FCCF874)	3.78	13105	2022-11-30 09:26:57.136	0.042	-0.014	1.009	1.404	-0.854	1.77	-0.494	-0.231	85.688	0	0	0	0	0	0	0
WT222(CAA14FCCF874)	3.78	13105	2022-11-30 09:26:57.136	0.042	-0.014	1.009	1.404	-0.854	1.77	-0.489	-0.242	85.682	0	0	0	0	0	0	0
WT222(CAA14FCCF874)	3.78	13105	2022-11-30 09:26:57.136	0.042	-0.014	1.009	1.404	-0.854	1.77	-0.483	-0.247	85.677	0	0	0	0	0	0	0
WT222(CAA14FCCF874)	3.78	13105	2022-11-30 09:26:57.136	0.001	-0.063	0.979	1.953	0.488	1.404	-0.472	-0.247	85.671	0	0	0	0	0	0	0
WT222(CAA14FCCF874)	3.78	13105	2022-11-30 09:26:57.136	0.001	-0.063	0.979	1.953	0.488	1.404	-0.467	-0.247	85.666	0	0	0	0	0	0	0
WT222(CAA14FCCF874)	3.78	13105	2022-11-30 09:26:57.136	0.001	-0.063	0.979	1.953	0.488	1.404	-0.461	-0.247	85.655	0	0	0	0	0	0	0
WT222(CAA14FCCF874)	3.78	13105	2022-11-30 09:26:57.152	0.001	-0.063	0.979	1.953	0.488	1.404	-0.456	-0.247	85.649	0	0	0	0	0	0	0
WT222(CAA14FCCF874)	3.78	13105	2022-11-30 09:26:57.152	-0.04	0.07	1.031	0.732	0.366	-2.258	-0.45	-0.247	85.622	0	0	0	0	0	0	0
WT222(CAA14FCCF874)	3.78	13105	2022-11-30 09:26:57.152	-0.04	0.07	1.031	0.732	0.366	-2.258	-0.45	-0.247	85.594	0	0	0	0	0	0	0
WT222(CAA14FCCF874)	3.78	13105	2022-11-30 09:26:57.167	-0.04	0.07	1.031	0.732	0.366	-2.258	-0.445	-0.242	85.567	0	0	0	0	0	0	0
WT222(CAA14FCCF874)	3.78	13105	2022-11-30 09:26:57.167	-0.04	0.07	1.031	0.732	0.366	-2.258	-0.445	-0.242	85.54	0	0	0	0	0	0	0
WT222(CAA14FCCF874)	3.78	13105	2022-11-30 09:26:57.167	0.054	-0.02	0.985	0.183	-0.366	-2.014	-0.439	-0.247	85.518	0	0	0	0	0	0	0
WT222(CAA14FCCF874)	3.78	13105	2022-11-30 09:26:57.167	0.054	-0.02	0.985	0.183	-0.366	-2.014	-0.439	-0.247	85.49	0	0	0	0	0	0	0
WT222(CAA14FCCF874)	3.78	13105	2022-11-30 09:26:57.167	0.054	-0.02	0.985	0.183	-0.366	-2.014	-0.439	-0.253	85.463	0	0	0	0	0	0	0
WT222(CAA14FCCF874)	3.78	13105	2022-11-30 09:26:57.167	0.054	-0.02	0.985	0.183	-0.366	-2.014	-0.439	-0.258	85.435	0	0	0	0	0	0	0
WT222(CAA14FCCF874)	3.78	13105	2022-11-30 09:26:57.167	0.056	-0.057	0.984	-0.549	0.122	1.892	-0.445	-0.258	85.43	0	0	0	0	0	0	0
WT222(CAA14FCCF874)	3.78	13105	2022-11-30 09:26:57.167	0.056	-0.057	0.984	-0.549	0.122	1.892	-0.445	-0.258	85.424	0	0	0	0	0	0	0
WT222(CAA14FCCF874)	3.78	13105	2022-11-30 09:26:57.167	0.056	-0.057	0.984	-0.549	0.122	1.892	-0.45	-0.264	85.419	0	0	0	0	0	0	0
WT222(CAA14FCCF874)	3.78	13105	2022-11-30 09:26:57.167	0.056	-0.057	0.984	-0.549	0.122	1.892	-0.456	-0.264	85.413	0	0	0	0	0	0	0
WT222(CAA14FCCF874)	3.78	13105	2022-11-30 09:26:57.167	-0.083	0.008	1.011	0.183	-0.366	0	-0.456	-0.269	85.397	0	0	0	0	0	0	0
WT222(CAA14FCCF874)	3.78	13105	2022-11-30 09:26:57.167	-0.083	0.008	1.011	0.183	-0.366	0	-0.456	-0.269	85.38	0	0	0	0	0	0	0
WT222(CAA14FCCF874)	3.78	13105	2022-11-30 09:26:57.167	-0.083	0.008	1.011	0.183	-0.366	0	-0.456	-0.275	85.364	0	0	0	0	0	0	0
WT222(CAA14FCCF874)	3.78	13105	2022-11-30 09:26:57.277	-0.083	0.008	1.011	0.183	-0.366	0	-0.456	-0.275	85.347	0	0	0	0	0	0	0
WT222(CAA14FCCF874)	3.78	13105	2022-11-30 09:26:57.277	0.072	0.014	0.992	0.61	-0.366	-1.526	-0.456	-0.275	85.325	0	0	0	0	0	0	0
WT222(CAA14FCCF874)	3.78	13105	2022-11-30 09:26:57.277	0.072	0.014	0.992	0.61	-0.366	-1.526	-0.45	-0.28	85.303	0	0	0	0	0	0	0
WT222(CAA14FCCF874)	3.78	13105	2022-11-30 09:26:57.277	0.072	0.014	0.992	0.61	-0.366	-1.526	-0.45	-0.286	85.276	0	0	0	0	0	0	0
WT222(CAA14FCCF874)	3.78	13105	2022-11-30 09:26:57.277	0.072	0.014	0.992	0.61	-0.366	-1.526	-0.445	-0.286	85.254	0	0	0	0	0	0	0
WT222(CAA14FCCF874)	3.78	13105	2022-11-30 09:26:57.277	0.024	-0.041	1	0.366	-0.671	-0.183	-0.445	-0.291	85.237	0	0	0	0	0	0	0
WT222(CAA14FCCF874)	3.78	13105	2022-11-30 09:26:57.277	0.024	-0.041	1	0.366	-0.671	-0.183	-0.445	-0.297	85.221	0	0	0	0	0	0	0
WT222(CAA14FCCF874)	3.78	13105	2022-11-30 09:26:57.277	0.024	-0.041	1	0.366	-0.671	-0.183	-0.445	-0.302	85.204	0	0	0	0	0	0	0
WT222(CAA14FCCF874)	3.78	13105	2022-11-30 09:26:57.277	0.024	-0.041	1	0.366	-0.671	-0.183	-0.445	-0.308	85.188	0	0	0	0	0	0	0
WT222(CAA14FCCF874)	3.78	13105	2022-11-30 09:26:57.277	0.068	0.011	0.995	0	-0.549	-0.366	-0.445	-0.313	85.166	0	0	0	0	0	0	0
WT222(CAA14FCCF874)	3.78	13105	2022-11-30 09:26:57.277	0.068	0.011	0.995	0	-0.549	-0.366	-0.445	-0.319	85.15	0	0	0	0	0	0	0
WT222(CAA14FCCF874)	3.78	13105	2022-11-30 09:26:57.277	0.068	0.011	0.995	0	-0.549	-0.366	-0.445	-0.324	85.133	0	0	0	0	0	0	0
WT222(CAA14FCCF874)	3.78	13105	2022-11-30 09:26:57.277	0.068	0.011	0.995	0	-0.549	-0.366	-0.445	-0.33	85.111	0	0	0	0	0	0	0
WT222(CAA14FCCF874)	3.78	13105	2022-11-30 09:26:57.277	-0.044	-0.062	0.998	-1.16	-0.366	-1.038	-0.45	-0.335	85.095	0	0	0	0	0	0	0
WT222(CAA14FCCF874)	3.78	13105	2022-11-30 09:26:57.277	-0.044	-0.062	0.998	-1.16	-0.366	-1.038	-0.461	-0.341	85.073	0	0	0	0	0	0	0
WT222(CAA14FCCF874)	3.78	13105	2022-11-30 09:26:57.277	-0.044	-0.062	0.998	-1.16	-0.366	-1.038	-0.467	-0.346	85.051	0	0	0	0	0	0	0
WT222(CAA14FCCF874)	3.78	13105	2022-11-30 09:26:57.340	-0.044	-0.062	0.998	-1.16	-0.366	-1.038	-0.478	-0.346	85.029	0	0	0	0	0	0	0
WT222(CAA14FCCF874)	3.78	13105	2022-11-30 09:26:57.340	0.023	0.015	0.967	1.831	-0.122	0	-0.467	-0.352	85.012	0	0	0	0	0	0	0
WT222(CAA14FCCF874)	3.78	13105	2022-11-30 09:26:57.340	0.023	0.015	0.967	1.831	-0.122	0	-0.461	-0.352	84.996	0	0	0	0	0	0	0
WT222(CAA14FCCF874)	3.78	13105	2022-11-30 09:26:57.340	0.023	0.015	0.967	1.831	-0.122	0	-0.45	-0.352	84.985	0	0	0	0	0	0	0
WT222(CAA14FCCF874)	3.78	13105	2022-11-30 09:26:57.340	0.023	0.015	0.967	1.831	-0.122	0	-0.445	-0.357	84.968	0	0	0	0	0	0	0
WT222(CAA14FCCF874)	3.78	13105	2022-11-30 09:26:57.340	-0.064	0.017	1.01	0.977	-1.038	2.441	-0.439	-0.363	84.963	0	0	0	0	0	0	0
WT222(CAA14FCCF874)	3.78	13105	2022-11-30 09:26:57.340	-0.064	0.017	1.01	0.977	-1.038	2.441	-0.434	-0.368	84.957	0	0	0	0	0	0	0
WT222(CAA14FCCF874)	3.78	13105	2022-11-30 09:26:57.340	-0.064	0.017	1.01	0.977	-1.038	2.441	-0.428	-0.374	84.952	0	0	0	0	0	0	0
WT222(CAA14FCCF874)	3.78	13105	2022-11-30 09:26:57.340	-0.064	0.017	1.01	0.977	-1.038	2.441	-0.428	-0.374	84.946	0	0	0	0	0	0	0
WT222(CAA14FCCF874)	3.78	13105	2022-11-30 09:26:57.340	0.001	0.051	0.97	-1.648	0.61	2.869	-0.434	-0.374	84.946	0	0	0	0	0	0	0
WT222(CAA14FCCF874)	3.78	13105	2022-11-30 09:26:57.340	0.001	0.051	0.97	-1.648	0.61	2.869	-0.439	-0.368	84.941	0	0	0	0	0	0	0
WT222(CAA14FCCF874)	3.78	13105	2022-11-30 09:26:57.340	0.001	0.051	0.97	-1.648	0.61	2.869	-0.45	-0.363	84.935	0	0	0	0	0	0	0
WT222(CAA14FCCF874)	3.78	13105	2022-11-30 09:26:57.340	0.001	0.051	0.97	-1.648	0.61	2.869	-0.456	-0.357	84.935	0	0	0	0	0	0	0
WT222(CAA14FCCF874)	3.78	13105	2022-11-30 09:26:57.340	0.061	-0.133	0.955	5.005	-0.366	-7.324	-0.428	-0.363	84.88	0	0	0	0	0	0	0
WT222(CAA14FCCF874)	3.78	13105	2022-11-30 09:26:57.340	0.061	-0.133	0.955	5.005	-0.366	-7.324	-0.401	-0.363	84.825	0	0	0	0	0	0	0
WT222(CAA14FCCF874)	3.78	13105	2022-11-30 09:26:57.340	0.061	-0.133	0.955	5.005	-0.366	-7.324	-0.379	-0.368	84.771	0	0	0	0	0	0	0
WT222(CAA14FCCF874)	3.78	13105	2022-11-30 09:26:57.371	0.061	-0.133	0.955	5.005	-0.366	-7.324	-0.357	-0.368	84.721	0	0	0	0	0	0	0
WT222(CAA14FCCF874)	3.78	13105	2022-11-30 09:26:57.371	0.069	0.132	0.979	0.732	-2.441	4.7	-0.357	-0.385	84.732	0	0	0	0	0	0	0
WT222(CAA14FCCF874)	3.78	13105	2022-11-30 09:26:57.371	0.069	0.132	0.979	0.732	-2.441	4.7	-0.352	-0.396	84.738	0	0	0	0	0	0	0
WT222(CAA14FCCF874)	3.78	13105	2022-11-30 09:26:57.371	0.069	0.132	0.979	0.732	-2.441	4.7	-0.346	-0.412	84.743	0	0	0	0	0	0	0
WT222(CAA14FCCF874)	3.78	13105	2022-11-30 09:26:57.371	0.069	0.132	0.979	0.732	-2.441	4.7	-0.341	-0.423	84.749	0	0	0	0	0	0	0
WT222(CAA14FCCF874)	3.78	13105	2022-11-30 09:26:57.371	-0.083	-0.068	1.056	1.404	0.183	1.465	-0.335	-0.428	84.738	0	0	0	0	0	0	0
WT222(CAA14FCCF874)	3.78	13105	2022-11-30 09:26:57.371	-0.083	-0.068	1.056	1.404	0.183	1.465	-0.324	-0.428	84.727	0	0	0	0	0	0	0
WT222(CAA14FCCF874)	3.78	13105	2022-11-30 09:26:57.371	-0.083	-0.068	1.056	1.404	0.183	1.465	-0.319	-0.423	84.716	0	0	0	0	0	0	0
WT222(CAA14FCCF874)	3.78	13105	2022-11-30 09:26:57.433	0.083	-0.137	0.976	4.822	-2.441	6.897	-0.297	-0.439	84.738	0	0	0	0	0	0	0
WT222(CAA14FCCF874)	3.78	13105	2022-11-30 09:26:57.433	0.083	-0.137	0.976	4.822	-2.441	6.897	-0.275	-0.45	84.754	0	0	0	0	0	0	0
WT222(CAA14FCCF874)	3.78	13105	2022-11-30 09:26:57.433	0.083	-0.137	0.976	4.822	-2.441	6.897	-0.253	-0.467	84.776	0	0	0	0	0	0	0
WT222(CAA14FCCF874)	3.78	13105	2022-11-30 09:26:57.433	0.083	-0.137	0.976	4.822	-2.441	6.897	-0.236	-0.478	84.792	0	0	0	0	0	0	0
WT222(CAA14FCCF874)	3.78	13105	2022-11-30 09:26:57.433	0.011	0.055	0.931	4.211	-0.488	-10.925	-0.214	-0.483	84.727	0	0	0	0	0	0	0
WT222(CAA14FCCF874)	3.78	13105	2022-11-30 09:26:57.433	0.011	0.055	0.931	4.211	-0.488	-10.925	-0.198	-0.489	84.655	0	0	0	0	0	0	0
WT222(CAA14FCCF874)	3.78	13105	2022-11-30 09:26:57.433	0.011	0.055	0.931	4.211	-0.488	-10.925	-0.181	-0.494	84.584	0	0	0	0	0	0	0
WT222(CAA14FCCF874)	3.78	13105	2022-11-30 09:26:57.433	0.011	0.055	0.931	4.211	-0.488	-10.925	-0.159	-0.5	84.512	0	0	0	0	0	0	0
WT222(CAA14FCCF874)	3.78	13105	2022-11-30 09:26:57.465	0.01	0.107	1.05	-5.92	2.075	2.502	-0.192	-0.489	84.512	0	0	0	0	0	0	0
WT222(CAA14FCCF874)	3.78	13105	2022-11-30 09:26:57.465	0.01	0.107	1.05	-5.92	2.075	2.502	-0.22	-0.478	84.507	0	0	0	0	0	0	0
WT222(CAA14FCCF874)	3.78	13105	2022-11-30 09:26:57.465	0.01	0.107	1.05	-5.92	2.075	2.502	-0.247	-0.472	84.501	0	0	0	0	0	0	0
WT222(CAA14FCCF874)	3.78	13105	2022-11-30 09:26:57.465	0.01	0.107	1.05	-5.92	2.075	2.502	-0.275	-0.461	84.496	0	0	0	0	0	0	0
WT222(CAA14FCCF874)	3.78	13105	2022-11-30 09:26:57.465	-0.098	-0.243	0.596	-4.15	3.662	0.793	-0.297	-0.445	84.485	0	0	0	0	0	0	0
WT222(CAA14FCCF874)	3.78	13105	2022-11-30 09:26:57.465	-0.098	-0.243	0.596	-4.15	3.662	0.793	-0.319	-0.428	84.468	0	0	0	0	0	0	0
WT222(CAA14FCCF874)	3.78	13105	2022-11-30 09:26:57.465	-0.098	-0.243	0.596	-4.15	3.662	0.793	-0.341	-0.406	84.463	0	0	0	0	0	0	0
WT222(CAA14FCCF874)	3.78	13105	2022-11-30 09:26:57.465	-0.098	-0.243	0.596	-4.15	3.662	0.793	-0.368	-0.385	84.452	0	0	0	0	0	0	0
WT222(CAA14FCCF874)	3.78	13105	2022-11-30 09:26:57.496	0.521	0.182	1.293	8.789	-5.249	-3.113	-0.33	-0.417	84.424	0	0	0	0	0	0	0
WT222(CAA14FCCF874)	3.78	13105	2022-11-30 09:26:57.496	1.045	0.377	2.616	8.789	-5.249	-3.113	-0.286	-0.456	84.391	0	0	0	0	0	0	0
WT222(CAA14FCCF874)	3.78	13105	2022-11-30 09:26:57.496	2.094	0.769	5.26	8.789	-5.249	-3.113	-0.236	-0.505	84.359	0	0	0	0	0	0	0
WT222(CAA14FCCF874)	3.78	13105	2022-11-30 09:26:57.496	4.19	1.55	10.548	8.789	-5.249	-3.113	-0.187	-0.566	84.326	0	0	0	0	0	0	0
WT222(CAA14FCCF874)	3.78	13105	2022-11-30 09:26:57.496	-0.359	0.086	0.993	2.075	-2.258	1.404	-0.165	-0.61	84.315	0	0	0	0	0	0	0
WT222(CAA14FCCF874)	3.78	13105	2022-11-30 09:26:57.496	-0.359	0.086	0.993	2.075	-2.258	1.404	-0.143	-0.654	84.298	0	0	0	0	0	0	0
WT222(CAA14FCCF874)	3.78	13105	2022-11-30 09:26:57.496	-0.359	0.086	0.993	2.075	-2.258	1.404	-0.126	-0.692	84.287	0	0	0	0	0	0	0
WT222(CAA14FCCF874)	3.78	13105	2022-11-30 09:26:57.496	-0.359	0.086	0.993	2.075	-2.258	1.404	-0.104	-0.725	84.271	0	0	0	0	0	0	0
WT222(CAA14FCCF874)	3.78	13105	2022-11-30 09:26:57.496	-0.063	-0.141	0.959	0.977	0.061	1.709	-0.088	-0.747	84.26	0	0	0	0	0	0	0
WT222(CAA14FCCF874)	3.78	13105	2022-11-30 09:26:57.496	-0.063	-0.141	0.959	0.977	0.061	1.709	-0.077	-0.769	84.249	0	0	0	0	0	0	0
WT222(CAA14FCCF874)	3.78	13105	2022-11-30 09:26:57.496	-0.063	-0.141	0.959	0.977	0.061	1.709	-0.066	-0.791	84.238	0	0	0	0	0	0	0
WT222(CAA14FCCF874)	3.78	13105	2022-11-30 09:26:57.496	-0.063	-0.141	0.959	0.977	0.061	1.709	-0.055	-0.807	84.227	0	0	0	0	0	0	0
WT222(CAA14FCCF874)	3.78	13105	2022-11-30 09:26:57.496	0.014	0.04	0.974	1.099	0.305	-3.784	-0.044	-0.829	84.188	0	0	0	0	0	0	0
WT222(CAA14FCCF874)	3.78	13105	2022-11-30 09:26:57.496	0.014	0.04	0.974	1.099	0.305	-3.784	-0.033	-0.846	84.155	0	0	0	0	0	0	0
WT222(CAA14FCCF874)	3.78	13105	2022-11-30 09:26:57.496	0.014	0.04	0.974	1.099	0.305	-3.784	-0.016	-0.862	84.117	0	0	0	0	0	0	0
WT222(CAA14FCCF874)	3.78	13105	2022-11-30 09:26:57.496	0.014	0.04	0.974	1.099	0.305	-3.784	-0.005	-0.873	84.078	0	0	0	0	0	0	0
WT222(CAA14FCCF874)	3.78	13105	2022-11-30 09:26:57.542	0.081	-0.056	1.005	-3.479	3.052	1.465	-0.022	-0.879	84.067	0	0	0	0	0	0	0
WT222(CAA14FCCF874)	3.78	13105	2022-11-30 09:26:57.542	0.081	-0.056	1.005	-3.479	3.052	1.465	-0.033	-0.879	84.056	0	0	0	0	0	0	0
WT222(CAA14FCCF874)	3.78	13105	2022-11-30 09:26:57.542	0.081	-0.056	1.005	-3.479	3.052	1.465	-0.044	-0.879	84.045	0	0	0	0	0	0	0
WT222(CAA14FCCF874)	3.78	13105	2022-11-30 09:26:57.542	0.081	-0.056	1.005	-3.479	3.052	1.465	-0.06	-0.879	84.034	0	0	0	0	0	0	0
WT222(CAA14FCCF874)	3.78	13105	2022-11-30 09:26:57.542	-0.042	0.161	1.024	1.953	0.549	0.061	-0.044	-0.89	84.018	0	0	0	0	0	0	0
WT222(CAA14FCCF874)	3.78	13105	2022-11-30 09:26:57.542	-0.042	0.161	1.024	1.953	0.549	0.061	-0.027	-0.901	83.996	0	0	0	0	0	0	0
WT222(CAA14FCCF874)	3.78	13105	2022-11-30 09:26:57.542	-0.042	0.161	1.024	1.953	0.549	0.061	-0.011	-0.912	83.979	0	0	0	0	0	0	0
WT222(CAA14FCCF874)	3.78	13105	2022-11-30 09:26:57.542	-0.042	0.161	1.024	1.953	0.549	0.061	0	-0.923	83.958	0	0	0	0	0	0	0
WT222(CAA14FCCF874)	3.78	13105	2022-11-30 09:26:57.574	0.08	-0.036	1.048	-1.587	-0.122	-1.953	0	-0.934	83.93	0	0	0	0	0	0	0
WT222(CAA14FCCF874)	3.78	13105	2022-11-30 09:26:57.574	0.08	-0.036	1.048	-1.587	-0.122	-1.953	0	-0.945	83.903	0	0	0	0	0	0	0
WT222(CAA14FCCF874)	3.78	13105	2022-11-30 09:26:57.574	0.08	-0.036	1.048	-1.587	-0.122	-1.953	0	-0.961	83.875	0	0	0	0	0	0	0
WT222(CAA14FCCF874)	3.78	13105	2022-11-30 09:26:57.574	0.08	-0.036	1.048	-1.587	-0.122	-1.953	0	-0.972	83.848	0	0	0	0	0	0	0
WT222(CAA14FCCF874)	3.78	13105	2022-11-30 09:26:57.574	-0.172	-0.044	0.78	2.563	-1.648	0.427	0.011	-0.989	83.831	0	0	0	0	0	0	0
WT222(CAA14FCCF874)	3.78	13105	2022-11-30 09:26:57.574	-0.172	-0.044	0.78	2.563	-1.648	0.427	0.027	-1.005	83.815	0	0	0	0	0	0	0
WT222(CAA14FCCF874)	3.78	13105	2022-11-30 09:26:57.574	-0.172	-0.044	0.78	2.563	-1.648	0.427	0.044	-1.022	83.798	0	0	0	0	0	0	0
WT222(CAA14FCCF874)	3.78	13105	2022-11-30 09:26:57.574	-0.172	-0.044	0.78	2.563	-1.648	0.427	0.06	-1.033	83.787	0	0	0	0	0	0	0
WT222(CAA14FCCF874)	3.78	13105	2022-11-30 09:26:57.589	0.131	0.026	0.963	0.061	1.831	1.648	0.06	-1.027	83.776	0	0	0	0	0	0	0
WT222(CAA14FCCF874)	3.78	13105	2022-11-30 09:26:57.589	0.131	0.026	0.963	0.061	1.831	1.648	0.066	-1.027	83.765	0	0	0	0	0	0	0
WT222(CAA14FCCF874)	3.78	13105	2022-11-30 09:26:57.589	0.131	0.026	0.963	0.061	1.831	1.648	0.071	-1.022	83.76	0	0	0	0	0	0	0
WT222(CAA14FCCF874)	3.78	13105	2022-11-30 09:26:57.589	0.131	0.026	0.963	0.061	1.831	1.648	0.071	-1.022	83.749	0	0	0	0	0	0	0
WT222(CAA14FCCF874)	3.78	13105	2022-11-30 09:26:57.589	-0.075	-0.12	1.019	1.831	-0.427	-0.122	0.082	-1.033	83.732	0	0	0	0	0	0	0
WT222(CAA14FCCF874)	3.78	13105	2022-11-30 09:26:57.589	-0.075	-0.12	1.019	1.831	-0.427	-0.122	0.093	-1.038	83.716	0	0	0	0	0	0	0
WT222(CAA14FCCF874)	3.78	13105	2022-11-30 09:26:57.589	-0.075	-0.12	1.019	1.831	-0.427	-0.122	0.104	-1.044	83.699	0	0	0	0	0	0	0
WT222(CAA14FCCF874)	3.78	13105	2022-11-30 09:26:57.589	-0.075	-0.12	1.019	1.831	-0.427	-0.122	0.11	-1.049	83.688	0	0	0	0	0	0	0
WT222(CAA14FCCF874)	3.78	13105	2022-11-30 09:26:57.667	0.091	-0.055	0.992	3.906	-0.61	4.822	0.132	-1.055	83.694	0	0	0	0	0	0	0
WT222(CAA14FCCF874)	3.78	13105	2022-11-30 09:26:57.667	0.091	-0.055	0.992	3.906	-0.61	4.822	0.148	-1.06	83.705	0	0	0	0	0	0	0
WT222(CAA14FCCF874)	3.78	13105	2022-11-30 09:26:57.667	0.091	-0.055	0.992	3.906	-0.61	4.822	0.165	-1.071	83.716	0	0	0	0	0	0	0
WT222(CAA14FCCF874)	3.78	13105	2022-11-30 09:26:57.667	0.091	-0.055	0.992	3.906	-0.61	4.822	0.181	-1.077	83.727	0	0	0	0	0	0	0
WT222(CAA14FCCF874)	3.78	13105	2022-11-30 09:26:57.667	0.004	0.026	1.007	2.319	1.587	-2.747	0.192	-1.071	83.699	0	0	0	0	0	0	0
WT222(CAA14FCCF874)	3.78	13105	2022-11-30 09:26:57.667	0.004	0.026	1.007	2.319	1.587	-2.747	0.198	-1.071	83.672	0	0	0	0	0	0	0
WT222(CAA14FCCF874)	3.78	13105	2022-11-30 09:26:57.667	0.004	0.026	1.007	2.319	1.587	-2.747	0.209	-1.066	83.644	0	0	0	0	0	0	0
WT222(CAA14FCCF874)	3.78	13105	2022-11-30 09:26:57.667	0.004	0.026	1.007	2.319	1.587	-2.747	0.22	-1.06	83.622	0	0	0	0	0	0	0
WT222(CAA14FCCF874)	3.78	13105	2022-11-30 09:26:57.667	0.022	0.048	1.04	0.61	1.709	-1.038	0.225	-1.055	83.6	0	0	0	0	0	0	0
WT222(CAA14FCCF874)	3.78	13105	2022-11-30 09:26:57.667	0.022	0.048	1.04	0.61	1.709	-1.038	0.225	-1.049	83.584	0	0	0	0	0	0	0
WT222(CAA14FCCF874)	3.78	13105	2022-11-30 09:26:57.667	0.022	0.048	1.04	0.61	1.709	-1.038	0.225	-1.044	83.562	0	0	0	0	0	0	0
WT222(CAA14FCCF874)	3.78	13105	2022-11-30 09:26:57.667	0.022	0.048	1.04	0.61	1.709	-1.038	0.231	-1.038	83.546	0	0	0	0	0	0	0
WT222(CAA14FCCF874)	3.78	13105	2022-11-30 09:26:57.667	-0.036	0.039	0.976	1.16	-0.671	1.465	0.236	-1.044	83.535	0	0	0	0	0	0	0
WT222(CAA14FCCF874)	3.78	13105	2022-11-30 09:26:57.667	-0.036	0.039	0.976	1.16	-0.671	1.465	0.242	-1.049	83.529	0	0	0	0	0	0	0
WT222(CAA14FCCF874)	3.78	13105	2022-11-30 09:26:57.667	-0.036	0.039	0.976	1.16	-0.671	1.465	0.247	-1.055	83.518	0	0	0	0	0	0	0
WT222(CAA14FCCF874)	3.78	13105	2022-11-30 09:26:57.667	0.047	0.031	1.022	-1.099	-0.244	-1.953	0.247	-1.055	83.496	0	0	0	0	0	0	0
WT222(CAA14FCCF874)	3.78	13105	2022-11-30 09:26:57.793	0.047	0.031	1.022	-1.099	-0.244	-1.953	0.242	-1.06	83.469	0	0	0	0	0	0	0
WT222(CAA14FCCF874)	3.78	13105	2022-11-30 09:26:57.793	0.047	0.031	1.022	-1.099	-0.244	-1.953	0.236	-1.06	83.447	0	0	0	0	0	0	0
WT222(CAA14FCCF874)	3.78	13105	2022-11-30 09:26:57.793	0.047	0.031	1.022	-1.099	-0.244	-1.953	0.236	-1.066	83.419	0	0	0	0	0	0	0
WT222(CAA14FCCF874)	3.78	13105	2022-11-30 09:26:57.793	-0.058	0.034	1.011	-0.549	0.061	0.488	0.231	-1.066	83.408	0	0	0	0	0	0	0
WT222(CAA14FCCF874)	3.78	13105	2022-11-30 09:26:57.793	-0.058	0.034	1.011	-0.549	0.061	0.488	0.231	-1.066	83.397	0	0	0	0	0	0	0
WT222(CAA14FCCF874)	3.78	13105	2022-11-30 09:26:57.793	-0.058	0.034	1.011	-0.549	0.061	0.488	0.231	-1.066	83.381	0	0	0	0	0	0	0
WT222(CAA14FCCF874)	3.78	13105	2022-11-30 09:26:57.793	-0.058	0.034	1.011	-0.549	0.061	0.488	0.231	-1.066	83.37	0	0	0	0	0	0	0
WT222(CAA14FCCF874)	3.78	13105	2022-11-30 09:26:57.793	0.089	-0.041	0.991	-0.183	-0.305	-0.793	0.231	-1.066	83.353	0	0	0	0	0	0	0
WT222(CAA14FCCF874)	3.78	13105	2022-11-30 09:26:57.793	0.089	-0.041	0.991	-0.183	-0.305	-0.793	0.231	-1.066	83.331	0	0	0	0	0	0	0
WT222(CAA14FCCF874)	3.78	13105	2022-11-30 09:26:57.793	0.089	-0.041	0.991	-0.183	-0.305	-0.793	0.231	-1.071	83.315	0	0	0	0	0	0	0
WT222(CAA14FCCF874)	3.78	13105	2022-11-30 09:26:57.793	0.089	-0.041	0.991	-0.183	-0.305	-0.793	0.231	-1.071	83.298	0	0	0	0	0	0	0
WT222(CAA14FCCF874)	3.78	13105	2022-11-30 09:26:57.793	-0.038	0.013	0.99	-0.671	0.488	-1.221	0.231	-1.071	83.276	0	0	0	0	0	0	0
WT222(CAA14FCCF874)	3.78	13105	2022-11-30 09:26:57.793	-0.038	0.013	0.99	-0.671	0.488	-1.221	0.225	-1.071	83.254	0	0	0	0	0	0	0
WT222(CAA14FCCF874)	3.78	13105	2022-11-30 09:26:57.793	-0.038	0.013	0.99	-0.671	0.488	-1.221	0.225	-1.066	83.238	0	0	0	0	0	0	0
WT222(CAA14FCCF874)	3.78	13105	2022-11-30 09:26:57.793	-0.038	0.013	0.99	-0.671	0.488	-1.221	0.22	-1.066	83.216	0	0	0	0	0	0	0
WT222(CAA14FCCF874)	3.78	13105	2022-11-30 09:26:57.793	0.051	0.006	1.016	1.038	-0.183	2.319	0.225	-1.066	83.216	0	0	0	0	0	0	0
WT222(CAA14FCCF874)	3.78	13105	2022-11-30 09:26:57.855	0.051	0.006	1.016	1.038	-0.183	2.319	0.231	-1.066	83.21	0	0	0	0	0	0	0
WT222(CAA14FCCF874)	3.78	13105	2022-11-30 09:26:57.855	0.051	0.006	1.016	1.038	-0.183	2.319	0.236	-1.066	83.21	0	0	0	0	0	0	0
WT222(CAA14FCCF874)	3.78	13105	2022-11-30 09:26:57.855	0.051	0.006	1.016	1.038	-0.183	2.319	0.242	-1.071	83.21	0	0	0	0	0	0	0
WT222(CAA14FCCF874)	3.78	13105	2022-11-30 09:26:57.855	-0.04	0.003	0.978	0.366	-0.427	-1.709	0.247	-1.071	83.188	0	0	0	0	0	0	0
WT222(CAA14FCCF874)	3.78	13105	2022-11-30 09:26:57.855	-0.04	0.003	0.978	0.366	-0.427	-1.709	0.247	-1.071	83.167	0	0	0	0	0	0	0
WT222(CAA14FCCF874)	3.78	13105	2022-11-30 09:26:57.855	-0.04	0.003	0.978	0.366	-0.427	-1.709	0.247	-1.077	83.145	0	0	0	0	0	0	0
WT222(CAA14FCCF874)	3.78	13105	2022-11-30 09:26:57.855	-0.04	0.003	0.978	0.366	-0.427	-1.709	0.253	-1.077	83.123	0	0	0	0	0	0	0
WT222(CAA14FCCF874)	3.78	13105	2022-11-30 09:26:57.855	0.07	-0.046	1.002	-0.732	-0.427	1.16	0.247	-1.077	83.112	0	0	0	0	0	0	0
WT222(CAA14FCCF874)	3.78	13105	2022-11-30 09:26:57.886	0.07	-0.046	1.002	-0.732	-0.427	1.16	0.242	-1.077	83.106	0	0	0	0	0	0	0
WT222(CAA14FCCF874)	3.78	13105	2022-11-30 09:26:57.886	0.07	-0.046	1.002	-0.732	-0.427	1.16	0.242	-1.082	83.101	0	0	0	0	0	0	0
WT222(CAA14FCCF874)	3.78	13105	2022-11-30 09:26:57.886	0.07	-0.046	1.002	-0.732	-0.427	1.16	0.236	-1.082	83.095	0	0	0	0	0	0	0
WT222(CAA14FCCF874)	3.78	13105	2022-11-30 09:26:57.886	-0.088	-0.126	0.993	1.465	0.061	5.005	0.242	-1.082	83.106	0	0	0	0	0	0	0
WT222(CAA14FCCF874)	3.78	13105	2022-11-30 09:26:57.886	-0.088	-0.126	0.993	1.465	0.061	5.005	0.242	-1.082	83.123	0	0	0	0	0	0	0
WT222(CAA14FCCF874)	3.78	13105	2022-11-30 09:26:57.886	-0.088	-0.126	0.993	1.465	0.061	5.005	0.247	-1.077	83.139	0	0	0	0	0	0	0
WT222(CAA14FCCF874)	3.78	13105	2022-11-30 09:26:57.886	-0.088	-0.126	0.993	1.465	0.061	5.005	0.247	-1.077	83.156	0	0	0	0	0	0	0
WT222(CAA14FCCF874)	3.78	13105	2022-11-30 09:26:57.886	0.123	0.062	1.012	4.272	-1.343	-0.61	0.264	-1.077	83.139	0	0	0	0	0	0	0
WT222(CAA14FCCF874)	3.78	13105	2022-11-30 09:26:57.886	0.123	0.062	1.012	4.272	-1.343	-0.61	0.28	-1.082	83.128	0	0	0	0	0	0	0
WT222(CAA14FCCF874)	3.78	13105	2022-11-30 09:26:57.886	0.123	0.062	1.012	4.272	-1.343	-0.61	0.302	-1.093	83.117	0	0	0	0	0	0	0
WT222(CAA14FCCF874)	3.78	13105	2022-11-30 09:26:57.886	0.123	0.062	1.012	4.272	-1.343	-0.61	0.319	-1.099	83.101	0	0	0	0	0	0	0
WT222(CAA14FCCF874)	3.78	13105	2022-11-30 09:26:57.886	-0.1	0.082	0.985	-1.038	0.183	-4.15	0.313	-1.099	83.073	0	0	0	0	0	0	0
WT222(CAA14FCCF874)	3.78	13105	2022-11-30 09:26:57.886	-0.1	0.082	0.985	-1.038	0.183	-4.15	0.308	-1.093	83.04	0	0	0	0	0	0	0
WT222(CAA14FCCF874)	3.78	13105	2022-11-30 09:26:57.886	-0.1	0.082	0.985	-1.038	0.183	-4.15	0.302	-1.093	83.007	0	0	0	0	0	0	0
WT222(CAA14FCCF874)	3.78	13105	2022-11-30 09:26:57.886	-0.1	0.082	0.985	-1.038	0.183	-4.15	0.297	-1.088	82.974	0	0	0	0	0	0	0
WT222(CAA14FCCF874)	3.78	13105	2022-11-30 09:26:57.886	0.066	-0.09	0.997	-1.709	-0.061	3.845	0.286	-1.088	82.98	0	0	0	0	0	0	0
WT222(CAA14FCCF874)	3.78	13105	2022-11-30 09:26:57.917	0.066	-0.09	0.997	-1.709	-0.061	3.845	0.28	-1.082	82.991	0	0	0	0	0	0	0
WT222(CAA14FCCF874)	3.78	13105	2022-11-30 09:26:57.917	0.066	-0.09	0.997	-1.709	-0.061	3.845	0.269	-1.082	82.996	0	0	0	0	0	0	0
WT222(CAA14FCCF874)	3.78	13105	2022-11-30 09:26:57.917	0.066	-0.09	0.997	-1.709	-0.061	3.845	0.253	-1.082	83.007	0	0	0	0	0	0	0
WT222(CAA14FCCF874)	3.78	13105	2022-11-30 09:26:57.917	-0.059	0.068	1.035	0.549	-0.244	-1.099	0.258	-1.082	82.991	0	0	0	0	0	0	0
WT222(CAA14FCCF874)	3.78	13105	2022-11-30 09:26:57.917	-0.059	0.068	1.035	0.549	-0.244	-1.099	0.258	-1.082	82.974	0	0	0	0	0	0	0
WT222(CAA14FCCF874)	3.78	13105	2022-11-30 09:26:57.917	-0.059	0.068	1.035	0.549	-0.244	-1.099	0.258	-1.077	82.958	0	0	0	0	0	0	0
WT222(CAA14FCCF874)	3.78	13105	2022-11-30 09:26:57.917	-0.059	0.068	1.035	0.549	-0.244	-1.099	0.264	-1.077	82.941	0	0	0	0	0	0	0

## Sheet: 4.0kg
设备名称	电压	版本	片上时间	加速度X(g)	加速度Y(g)	加速度Z(g)	角速度X(°/s)	角速度Y(°/s)	角速度Z(°/s)	角度X(°)	角度Y(°)	角度Z(°)	磁场X	磁场Y	磁场Z	四元数0	四元数1	四元数2	四元数3	状态
WT222(CAA14FCCF874)	3.78	13105	2022-11-30 09:15:04.446	-0.021	0.021	0.995	-0.183	0.061	-14.16	1.725	-2.164	97.361	0	0	0	0	0	0	0
WT222(CAA14FCCF874)	3.78	13105	2022-11-30 09:15:04.446	-0.021	0.021	0.995	-0.183	0.061	-14.16	1.73	-2.164	97.311	0	0	0	0	0	0	0
WT222(CAA14FCCF874)	3.78	13105	2022-11-30 09:15:04.446	-0.021	0.021	0.995	-0.183	0.061	-14.16	1.73	-2.164	97.262	0	0	0	0	0	0	0
WT222(CAA14FCCF874)	3.78	13105	2022-11-30 09:15:04.477	0.127	-0.044	1.005	0.61	0.488	3.052	1.736	-2.164	97.3	0	0	0	0	0	0	0
WT222(CAA14FCCF874)	3.78	13105	2022-11-30 09:15:04.477	0.127	-0.044	1.005	0.61	0.488	3.052	1.736	-2.164	97.339	0	0	0	0	0	0	0
WT222(CAA14FCCF874)	3.78	13105	2022-11-30 09:15:04.477	0.127	-0.044	1.005	0.61	0.488	3.052	1.736	-2.164	97.377	0	0	0	0	0	0	0
WT222(CAA14FCCF874)	3.78	13105	2022-11-30 09:15:04.477	0.127	-0.044	1.005	0.61	0.488	3.052	1.741	-2.17	97.416	0	0	0	0	0	0	0
WT222(CAA14FCCF874)	3.78	13105	2022-11-30 09:15:04.477	-0.044	0.049	1.005	0.854	0.305	6.348	1.741	-2.17	97.471	0	0	0	0	0	0	0
WT222(CAA14FCCF874)	3.78	13105	2022-11-30 09:15:04.477	-0.044	0.049	1.005	0.854	0.305	6.348	1.741	-2.175	97.526	0	0	0	0	0	0	0
WT222(CAA14FCCF874)	3.78	13105	2022-11-30 09:15:04.477	-0.044	0.049	1.005	0.854	0.305	6.348	1.747	-2.175	97.586	0	0	0	0	0	0	0
WT222(CAA14FCCF874)	3.78	13105	2022-11-30 09:15:04.477	-0.044	0.049	1.005	0.854	0.305	6.348	1.747	-2.175	97.641	0	0	0	0	0	0	0
WT222(CAA14FCCF874)	3.78	13105	2022-11-30 09:15:04.540	0.015	0.08	0.989	-0.854	0.488	-8.24	1.747	-2.17	97.619	0	0	0	0	0	0	0
WT222(CAA14FCCF874)	3.78	13105	2022-11-30 09:15:04.540	0.015	0.08	0.989	-0.854	0.488	-8.24	1.741	-2.17	97.603	0	0	0	0	0	0	0
WT222(CAA14FCCF874)	3.78	13105	2022-11-30 09:15:04.540	0.015	0.08	0.989	-0.854	0.488	-8.24	1.741	-2.164	97.586	0	0	0	0	0	0	0
WT222(CAA14FCCF874)	3.78	13105	2022-11-30 09:15:04.540	0.121	-0.057	1.012	-0.427	0.977	-1.343	1.736	-2.159	97.603	0	0	0	0	0	0	0
WT222(CAA14FCCF874)	3.78	13105	2022-11-30 09:15:04.540	0.121	-0.057	1.012	-0.427	0.977	-1.343	1.736	-2.159	97.619	0	0	0	0	0	0	0
WT222(CAA14FCCF874)	3.78	13105	2022-11-30 09:15:04.540	0.121	-0.057	1.012	-0.427	0.977	-1.343	1.73	-2.153	97.641	0	0	0	0	0	0	0
WT222(CAA14FCCF874)	3.78	13105	2022-11-30 09:15:04.540	0.121	-0.057	1.012	-0.427	0.977	-1.343	1.73	-2.153	97.657	0	0	0	0	0	0	0
WT222(CAA14FCCF874)	3.78	13105	2022-11-30 09:15:04.540	0.09	-0.052	1.01	-1.038	0.366	2.258	1.719	-2.153	97.696	0	0	0	0	0	0	0
WT222(CAA14FCCF874)	3.78	13105	2022-11-30 09:15:04.571	0.09	-0.052	1.01	-1.038	0.366	2.258	1.708	-2.159	97.734	0	0	0	0	0	0	0
WT222(CAA14FCCF874)	3.78	13105	2022-11-30 09:15:04.571	0.09	-0.052	1.01	-1.038	0.366	2.258	1.703	-2.159	97.767	0	0	0	0	0	0	0
WT222(CAA14FCCF874)	3.78	13105	2022-11-30 09:15:04.571	0.09	-0.052	1.01	-1.038	0.366	2.258	1.692	-2.164	97.806	0	0	0	0	0	0	0
WT222(CAA14FCCF874)	3.78	13105	2022-11-30 09:15:04.571	-0.212	0.297	0.962	0.671	2.136	22.217	1.692	-2.159	97.943	0	0	0	0	0	0	0
WT222(CAA14FCCF874)	3.78	13105	2022-11-30 09:15:04.571	-0.212	0.297	0.962	0.671	2.136	22.217	1.692	-2.148	98.08	0	0	0	0	0	0	0
WT222(CAA14FCCF874)	3.78	13105	2022-11-30 09:15:04.571	-0.212	0.297	0.962	0.671	2.136	22.217	1.692	-2.137	98.212	0	0	0	0	0	0	0
WT222(CAA14FCCF874)	3.78	13105	2022-11-30 09:15:04.571	-0.212	0.297	0.962	0.671	2.136	22.217	1.697	-2.126	98.344	0	0	0	0	0	0	0
WT222(CAA14FCCF874)	3.78	13105	2022-11-30 09:15:04.571	0.156	-0.048	0.998	-0.549	-1.648	-13.306	1.697	-2.126	98.3	0	0	0	0	0	0	0
WT222(CAA14FCCF874)	3.78	13105	2022-11-30 09:15:04.623	0.156	-0.048	0.998	-0.549	-1.648	-13.306	1.703	-2.131	98.256	0	0	0	0	0	0	0
WT222(CAA14FCCF874)	3.78	13105	2022-11-30 09:15:04.639	0.156	-0.048	0.998	-0.549	-1.648	-13.306	1.703	-2.137	98.212	0	0	0	0	0	0	0
WT222(CAA14FCCF874)	3.78	13105	2022-11-30 09:15:04.639	0.156	-0.048	0.998	-0.549	-1.648	-13.306	1.703	-2.142	98.168	0	0	0	0	0	0	0
WT222(CAA14FCCF874)	3.78	13105	2022-11-30 09:15:04.639	-0.004	0.114	1.005	-0.183	-1.892	-10.437	1.708	-2.148	98.141	0	0	0	0	0	0	0
WT222(CAA14FCCF874)	3.78	13105	2022-11-30 09:15:04.639	-0.004	0.114	1.005	-0.183	-1.892	-10.437	1.714	-2.159	98.113	0	0	0	0	0	0	0
WT222(CAA14FCCF874)	3.78	13105	2022-11-30 09:15:04.639	-0.004	0.114	1.005	-0.183	-1.892	-10.437	1.714	-2.164	98.08	0	0	0	0	0	0	0
WT222(CAA14FCCF874)	3.78	13105	2022-11-30 09:15:04.639	-0.004	0.114	1.005	-0.183	-1.892	-10.437	1.719	-2.17	98.053	0	0	0	0	0	0	0
WT222(CAA14FCCF874)	3.78	13105	2022-11-30 09:15:04.639	0.079	-0.058	0.997	-0.671	-4.211	-22.705	1.725	-2.186	97.96	0	0	0	0	0	0	0
WT222(CAA14FCCF874)	3.78	13105	2022-11-30 09:15:04.655	0.079	-0.058	0.997	-0.671	-4.211	-22.705	1.73	-2.203	97.872	0	0	0	0	0	0	0
WT222(CAA14FCCF874)	3.78	13105	2022-11-30 09:15:04.655	0.079	-0.058	0.997	-0.671	-4.211	-22.705	1.73	-2.219	97.784	0	0	0	0	0	0	0
WT222(CAA14FCCF874)	3.78	13105	2022-11-30 09:15:04.655	0.079	-0.058	0.997	-0.671	-4.211	-22.705	1.73	-2.236	97.696	0	0	0	0	0	0	0
WT222(CAA14FCCF874)	3.78	13105	2022-11-30 09:15:04.655	-0.058	0.118	0.953	3.174	-0.671	14.16	1.747	-2.241	97.795	0	0	0	0	0	0	0
WT222(CAA14FCCF874)	3.78	13105	2022-11-30 09:15:04.655	-0.058	0.118	0.953	3.174	-0.671	14.16	1.763	-2.247	97.894	0	0	0	0	0	0	0
WT222(CAA14FCCF874)	3.78	13105	2022-11-30 09:15:04.655	-0.058	0.118	0.953	3.174	-0.671	14.16	1.774	-2.247	97.987	0	0	0	0	0	0	0
WT222(CAA14FCCF874)	3.78	13105	2022-11-30 09:15:04.655	-0.058	0.118	0.953	3.174	-0.671	14.16	1.791	-2.252	98.086	0	0	0	0	0	0	0
WT222(CAA14FCCF874)	3.78	13105	2022-11-30 09:15:04.655	0.138	0.037	0.99	-0.183	-4.395	-12.024	1.796	-2.269	98.047	0	0	0	0	0	0	0
WT222(CAA14FCCF874)	3.78	13105	2022-11-30 09:15:04.686	0.138	0.037	0.99	-0.183	-4.395	-12.024	1.802	-2.285	98.015	0	0	0	0	0	0	0
WT222(CAA14FCCF874)	3.78	13105	2022-11-30 09:15:04.686	0.138	0.037	0.99	-0.183	-4.395	-12.024	1.802	-2.307	97.976	0	0	0	0	0	0	0
WT222(CAA14FCCF874)	3.78	13105	2022-11-30 09:15:04.686	0.138	0.037	0.99	-0.183	-4.395	-12.024	1.807	-2.329	97.943	0	0	0	0	0	0	0
WT222(CAA14FCCF874)	3.78	13105	2022-11-30 09:15:04.686	-0.075	0.107	0.963	-0.732	-6.409	-9.338	1.813	-2.357	97.921	0	0	0	0	0	0	0
WT222(CAA14FCCF874)	3.78	13105	2022-11-30 09:15:04.686	-0.075	0.107	0.963	-0.732	-6.409	-9.338	1.813	-2.384	97.899	0	0	0	0	0	0	0
WT222(CAA14FCCF874)	3.78	13105	2022-11-30 09:15:04.686	-0.075	0.107	0.963	-0.732	-6.409	-9.338	1.813	-2.411	97.877	0	0	0	0	0	0	0
WT222(CAA14FCCF874)	3.78	13105	2022-11-30 09:15:04.686	-0.075	0.107	0.963	-0.732	-6.409	-9.338	1.818	-2.439	97.861	0	0	0	0	0	0	0
WT222(CAA14FCCF874)	3.78	13105	2022-11-30 09:15:04.686	0.083	0.006	0.99	-0.427	-0.977	4.15	1.818	-2.439	97.905	0	0	0	0	0	0	0
WT222(CAA14FCCF874)	3.78	13105	2022-11-30 09:15:04.717	0.083	0.006	0.99	-0.427	-0.977	4.15	1.818	-2.444	97.954	0	0	0	0	0	0	0
WT222(CAA14FCCF874)	3.78	13105	2022-11-30 09:15:04.717	0.083	0.006	0.99	-0.427	-0.977	4.15	1.818	-2.444	98.004	0	0	0	0	0	0	0
WT222(CAA14FCCF874)	3.78	13105	2022-11-30 09:15:04.717	0.083	0.006	0.99	-0.427	-0.977	4.15	1.818	-2.45	98.053	0	0	0	0	0	0	0
WT222(CAA14FCCF874)	3.78	13105	2022-11-30 09:15:04.717	0.054	0.018	0.997	-0.61	-1.099	2.319	1.818	-2.455	98.091	0	0	0	0	0	0	0
WT222(CAA14FCCF874)	3.78	13105	2022-11-30 09:15:04.717	0.054	0.018	0.997	-0.61	-1.099	2.319	1.818	-2.461	98.13	0	0	0	0	0	0	0
WT222(CAA14FCCF874)	3.78	13105	2022-11-30 09:15:04.717	0.054	0.018	0.997	-0.61	-1.099	2.319	1.813	-2.461	98.168	0	0	0	0	0	0	0
WT222(CAA14FCCF874)	3.78	13105	2022-11-30 09:15:04.717	0.054	0.018	0.997	-0.61	-1.099	2.319	1.813	-2.466	98.212	0	0	0	0	0	0	0
WT222(CAA14FCCF874)	3.78	13105	2022-11-30 09:15:04.717	0.158	0.071	1.021	0	-2.197	-4.639	1.818	-2.477	98.218	0	0	0	0	0	0	0
WT222(CAA14FCCF874)	3.78	13105	2022-11-30 09:15:04.780	0.158	0.071	1.021	0	-2.197	-4.639	1.818	-2.488	98.223	0	0	0	0	0	0	0
WT222(CAA14FCCF874)	3.78	13105	2022-11-30 09:15:04.780	0.158	0.071	1.021	0	-2.197	-4.639	1.824	-2.499	98.229	0	0	0	0	0	0	0
WT222(CAA14FCCF874)	3.78	13105	2022-11-30 09:15:04.780	0.158	0.071	1.021	0	-2.197	-4.639	1.829	-2.51	98.234	0	0	0	0	0	0	0
WT222(CAA14FCCF874)	3.78	13105	2022-11-30 09:15:04.780	0.056	0.021	0.999	-1.221	1.648	13.306	1.818	-2.51	98.328	0	0	0	0	0	0	0
WT222(CAA14FCCF874)	3.78	13105	2022-11-30 09:15:04.780	0.056	0.021	0.999	-1.221	1.648	13.306	1.813	-2.505	98.427	0	0	0	0	0	0	0
WT222(CAA14FCCF874)	3.78	13105	2022-11-30 09:15:04.780	0.056	0.021	0.999	-1.221	1.648	13.306	1.807	-2.499	98.52	0	0	0	0	0	0	0
WT222(CAA14FCCF874)	3.78	13105	2022-11-30 09:15:04.780	0.056	0.021	0.999	-1.221	1.648	13.306	1.802	-2.499	98.619	0	0	0	0	0	0	0
WT222(CAA14FCCF874)	3.78	13105	2022-11-30 09:15:04.780	0.033	0.062	0.968	-6.104	-0.732	2.747	1.774	-2.505	98.663	0	0	0	0	0	0	0
WT222(CAA14FCCF874)	3.78	13105	2022-11-30 09:15:04.811	0.033	0.062	0.968	-6.104	-0.732	2.747	1.741	-2.51	98.707	0	0	0	0	0	0	0
WT222(CAA14FCCF874)	3.78	13105	2022-11-30 09:15:04.811	0.033	0.062	0.968	-6.104	-0.732	2.747	1.714	-2.516	98.751	0	0	0	0	0	0	0
WT222(CAA14FCCF874)	3.78	13105	2022-11-30 09:15:04.811	0.033	0.062	0.968	-6.104	-0.732	2.747	1.686	-2.521	98.795	0	0	0	0	0	0	0
WT222(CAA14FCCF874)	3.78	13105	2022-11-30 09:15:04.811	-0.065	0.128	0.986	-3.906	3.113	7.629	1.67	-2.505	98.86	0	0	0	0	0	0	0
WT222(CAA14FCCF874)	3.78	13105	2022-11-30 09:15:04.811	-0.065	0.128	0.986	-3.906	3.113	7.629	1.653	-2.494	98.932	0	0	0	0	0	0	0
WT222(CAA14FCCF874)	3.78	13105	2022-11-30 09:15:04.811	-0.065	0.128	0.986	-3.906	3.113	7.629	1.637	-2.477	99.003	0	0	0	0	0	0	0
WT222(CAA14FCCF874)	3.78	13105	2022-11-30 09:15:04.811	-0.065	0.128	0.986	-3.906	3.113	7.629	1.62	-2.461	99.069	0	0	0	0	0	0	0
WT222(CAA14FCCF874)	3.78	13105	2022-11-30 09:15:04.811	0.087	0.07	1.06	0.732	1.648	2.93	1.631	-2.45	99.113	0	0	0	0	0	0	0
WT222(CAA14FCCF874)	3.78	13105	2022-11-30 09:15:04.842	0.087	0.07	1.06	0.732	1.648	2.93	1.637	-2.439	99.163	0	0	0	0	0	0	0
WT222(CAA14FCCF874)	3.78	13105	2022-11-30 09:15:04.842	0.087	0.07	1.06	0.732	1.648	2.93	1.648	-2.433	99.207	0	0	0	0	0	0	0
WT222(CAA14FCCF874)	3.78	13105	2022-11-30 09:15:04.842	0.087	0.07	1.06	0.732	1.648	2.93	1.659	-2.422	99.25	0	0	0	0	0	0	0
WT222(CAA14FCCF874)	3.78	13105	2022-11-30 09:15:04.842	0.005	0.019	0.921	-6.531	-3.052	2.014	1.631	-2.439	99.294	0	0	0	0	0	0	0
WT222(CAA14FCCF874)	3.78	13105	2022-11-30 09:15:04.842	0.005	0.019	0.921	-6.531	-3.052	2.014	1.604	-2.45	99.333	0	0	0	0	0	0	0
WT222(CAA14FCCF874)	3.78	13105	2022-11-30 09:15:04.842	0.005	0.019	0.921	-6.531	-3.052	2.014	1.571	-2.466	99.377	0	0	0	0	0	0	0
WT222(CAA14FCCF874)	3.78	13105	2022-11-30 09:15:04.842	0.005	0.019	0.921	-6.531	-3.052	2.014	1.544	-2.477	99.421	0	0	0	0	0	0	0
WT222(CAA14FCCF874)	3.78	13105	2022-11-30 09:15:04.842	-0.042	0.146	1.013	1.831	-6.104	-8.667	1.56	-2.505	99.41	0	0	0	0	0	0	0
WT222(CAA14FCCF874)	3.78	13105	2022-11-30 09:15:04.905	-0.042	0.146	1.013	1.831	-6.104	-8.667	1.577	-2.532	99.399	0	0	0	0	0	0	0
WT222(CAA14FCCF874)	3.78	13105	2022-11-30 09:15:04.905	-0.042	0.146	1.013	1.831	-6.104	-8.667	1.599	-2.56	99.388	0	0	0	0	0	0	0
WT222(CAA14FCCF874)	3.78	13105	2022-11-30 09:15:04.905	-0.042	0.146	1.013	1.831	-6.104	-8.667	1.615	-2.582	99.377	0	0	0	0	0	0	0
WT222(CAA14FCCF874)	3.78	13105	2022-11-30 09:15:04.905	-0.011	0.085	0.982	-1.709	-9.644	-23.682	1.62	-2.62	99.289	0	0	0	0	0	0	0
WT222(CAA14FCCF874)	3.78	13105	2022-11-30 09:15:04.905	-0.011	0.085	0.982	-1.709	-9.644	-23.682	1.626	-2.659	99.201	0	0	0	0	0	0	0
WT222(CAA14FCCF874)	3.78	13105	2022-11-30 09:15:04.905	-0.011	0.085	0.982	-1.709	-9.644	-23.682	1.626	-2.697	99.119	0	0	0	0	0	0	0
WT222(CAA14FCCF874)	3.78	13105	2022-11-30 09:15:04.905	0.108	0.054	0.98	-0.977	-5.005	-9.949	1.631	-2.719	99.102	0	0	0	0	0	0	0
WT222(CAA14FCCF874)	3.78	13105	2022-11-30 09:15:04.905	0.108	0.054	0.98	-0.977	-5.005	-9.949	1.637	-2.736	99.086	0	0	0	0	0	0	0
WT222(CAA14FCCF874)	3.78	13105	2022-11-30 09:15:04.936	0.108	0.054	0.98	-0.977	-5.005	-9.949	1.642	-2.758	99.075	0	0	0	0	0	0	0
WT222(CAA14FCCF874)	3.78	13105	2022-11-30 09:15:04.936	0.108	0.054	0.98	-0.977	-5.005	-9.949	1.648	-2.774	99.058	0	0	0	0	0	0	0
WT222(CAA14FCCF874)	3.78	13105	2022-11-30 09:15:04.936	-0.256	-0.076	0.952	-2.686	-3.906	-7.08	1.642	-2.791	99.058	0	0	0	0	0	0	0
WT222(CAA14FCCF874)	3.78	13105	2022-11-30 09:15:04.936	-0.256	-0.076	0.952	-2.686	-3.906	-7.08	1.631	-2.802	99.064	0	0	0	0	0	0	0
WT222(CAA14FCCF874)	3.78	13105	2022-11-30 09:15:04.936	-0.256	-0.076	0.952	-2.686	-3.906	-7.08	1.62	-2.807	99.069	0	0	0	0	0	0	0
WT222(CAA14FCCF874)	3.78	13105	2022-11-30 09:15:04.936	-0.256	-0.076	0.952	-2.686	-3.906	-7.08	1.615	-2.813	99.075	0	0	0	0	0	0	0
WT222(CAA14FCCF874)	3.78	13105	2022-11-30 09:15:04.936	0.358	-0.19	1.075	-2.991	-17.09	17.029	1.593	-2.895	99.196	0	0	0	0	0	0	0
WT222(CAA14FCCF874)	3.78	13105	2022-11-30 09:15:04.936	0.358	-0.19	1.075	-2.991	-17.09	17.029	1.571	-2.977	99.322	0	0	0	0	0	0	0
WT222(CAA14FCCF874)	3.78	13105	2022-11-30 09:15:04.967	0.358	-0.19	1.075	-2.991	-17.09	17.029	1.549	-3.06	99.448	0	0	0	0	0	0	0
WT222(CAA14FCCF874)	3.78	13105	2022-11-30 09:15:04.967	0.358	-0.19	1.075	-2.991	-17.09	17.029	1.527	-3.148	99.575	0	0	0	0	0	0	0
WT222(CAA14FCCF874)	3.78	13105	2022-11-30 09:15:04.967	-0.519	0.454	0.56	-1.526	31.311	32.41	1.505	-2.988	99.783	0	0	0	0	0	0	0
WT222(CAA14FCCF874)	3.78	13105	2022-11-30 09:15:04.967	-0.519	0.454	0.56	-1.526	31.311	32.41	1.494	-2.829	99.987	0	0	0	0	0	0	0
WT222(CAA14FCCF874)	3.78	13105	2022-11-30 09:15:04.967	-0.519	0.454	0.56	-1.526	31.311	32.41	1.483	-2.659	100.195	0	0	0	0	0	0	0
WT222(CAA14FCCF874)	3.78	13105	2022-11-30 09:15:04.967	-0.519	0.454	0.56	-1.526	31.311	32.41	1.478	-2.488	100.393	0	0	0	0	0	0	0
WT222(CAA14FCCF874)	3.78	13105	2022-11-30 09:15:04.967	0.288	0.025	1.154	1.526	-3.723	-13.062	1.5	-2.488	100.366	0	0	0	0	0	0	0
WT222(CAA14FCCF874)	3.78	13105	2022-11-30 09:15:04.967	0.288	0.025	1.154	1.526	-3.723	-13.062	1.516	-2.494	100.338	0	0	0	0	0	0	0
WT222(CAA14FCCF874)	3.78	13105	2022-11-30 09:15:05.045	0.288	0.025	1.154	1.526	-3.723	-13.062	1.533	-2.499	100.305	0	0	0	0	0	0	0
WT222(CAA14FCCF874)	3.78	13105	2022-11-30 09:15:05.045	0.288	0.025	1.154	1.526	-3.723	-13.062	1.555	-2.51	100.278	0	0	0	0	0	0	0
WT222(CAA14FCCF874)	3.78	13105	2022-11-30 09:15:05.045	0.085	-0.392	1.032	-7.935	-5.554	-10.742	1.522	-2.532	100.261	0	0	0	0	0	0	0
WT222(CAA14FCCF874)	3.78	13105	2022-11-30 09:15:05.045	0.085	-0.392	1.032	-7.935	-5.554	-10.742	1.483	-2.554	100.25	0	0	0	0	0	0	0
WT222(CAA14FCCF874)	3.78	13105	2022-11-30 09:15:05.045	0.085	-0.392	1.032	-7.935	-5.554	-10.742	1.439	-2.576	100.239	0	0	0	0	0	0	0
WT222(CAA14FCCF874)	3.78	13105	2022-11-30 09:15:05.045	0.085	-0.392	1.032	-7.935	-5.554	-10.742	1.395	-2.598	100.234	0	0	0	0	0	0	0
WT222(CAA14FCCF874)	3.78	13105	2022-11-30 09:15:05.045	0.15	0.264	1.074	5.127	-0.244	4.211	1.417	-2.598	100.3	0	0	0	0	0	0	0
WT222(CAA14FCCF874)	3.78	13105	2022-11-30 09:15:05.045	0.15	0.264	1.074	5.127	-0.244	4.211	1.439	-2.598	100.366	0	0	0	0	0	0	0
WT222(CAA14FCCF874)	3.78	13105	2022-11-30 09:15:05.045	0.15	0.264	1.074	5.127	-0.244	4.211	1.467	-2.598	100.426	0	0	0	0	0	0	0
WT222(CAA14FCCF874)	3.78	13105	2022-11-30 09:15:05.045	0.15	0.264	1.074	5.127	-0.244	4.211	1.489	-2.604	100.486	0	0	0	0	0	0	0
WT222(CAA14FCCF874)	3.78	13105	2022-11-30 09:15:05.045	0.058	0.009	1.071	-1.465	0.305	-11.292	1.489	-2.598	100.47	0	0	0	0	0	0	0
WT222(CAA14FCCF874)	3.78	13105	2022-11-30 09:15:05.045	0.058	0.009	1.071	-1.465	0.305	-11.292	1.483	-2.598	100.453	0	0	0	0	0	0	0
WT222(CAA14FCCF874)	3.78	13105	2022-11-30 09:15:05.045	0.058	0.009	1.071	-1.465	0.305	-11.292	1.483	-2.593	100.443	0	0	0	0	0	0	0
WT222(CAA14FCCF874)	3.78	13105	2022-11-30 09:15:05.045	0.058	0.009	1.071	-1.465	0.305	-11.292	1.478	-2.593	100.426	0	0	0	0	0	0	0
WT222(CAA14FCCF874)	3.78	13105	2022-11-30 09:15:05.045	0.078	-0.03	0.982	4.272	-2.625	-1.221	1.5	-2.604	100.464	0	0	0	0	0	0	0
WT222(CAA14FCCF874)	3.78	13105	2022-11-30 09:15:05.045	0.078	-0.03	0.982	4.272	-2.625	-1.221	1.522	-2.62	100.497	0	0	0	0	0	0	0
WT222(CAA14FCCF874)	3.78	13105	2022-11-30 09:15:05.077	0.078	-0.03	0.982	4.272	-2.625	-1.221	1.544	-2.631	100.536	0	0	0	0	0	0	0
WT222(CAA14FCCF874)	3.78	13105	2022-11-30 09:15:05.077	0.078	-0.03	0.982	4.272	-2.625	-1.221	1.566	-2.648	100.574	0	0	0	0	0	0	0
WT222(CAA14FCCF874)	3.78	13105	2022-11-30 09:15:05.077	-0.069	-0.031	1.007	-2.197	0.244	-0.488	1.549	-2.648	100.613	0	0	0	0	0	0	0
WT222(CAA14FCCF874)	3.78	13105	2022-11-30 09:15:05.077	-0.069	-0.031	1.007	-2.197	0.244	-0.488	1.538	-2.642	100.657	0	0	0	0	0	0	0
WT222(CAA14FCCF874)	3.78	13105	2022-11-30 09:15:05.077	-0.069	-0.031	1.007	-2.197	0.244	-0.488	1.527	-2.642	100.701	0	0	0	0	0	0	0
WT222(CAA14FCCF874)	3.78	13105	2022-11-30 09:15:05.077	-0.069	-0.031	1.007	-2.197	0.244	-0.488	1.511	-2.637	100.739	0	0	0	0	0	0	0
WT222(CAA14FCCF874)	3.78	13105	2022-11-30 09:15:05.077	0.021	0.079	1.001	1.343	1.892	11.536	1.511	-2.626	100.844	0	0	0	0	0	0	0
WT222(CAA14FCCF874)	3.78	13105	2022-11-30 09:15:05.077	0.021	0.079	1.001	1.343	1.892	11.536	1.516	-2.615	100.948	0	0	0	0	0	0	0
WT222(CAA14FCCF874)	3.78	13105	2022-11-30 09:15:05.139	0.021	0.079	1.001	1.343	1.892	11.536	1.516	-2.604	101.047	0	0	0	0	0	0	0
WT222(CAA14FCCF874)	3.78	13105	2022-11-30 09:15:05.139	0.021	0.079	1.001	1.343	1.892	11.536	1.522	-2.593	101.151	0	0	0	0	0	0	0
WT222(CAA14FCCF874)	3.78	13105	2022-11-30 09:15:05.139	-0.079	0.038	0.993	-0.549	-0.671	-0.916	1.516	-2.593	101.19	0	0	0	0	0	0	0
WT222(CAA14FCCF874)	3.78	13105	2022-11-30 09:15:05.139	-0.079	0.038	0.993	-0.549	-0.671	-0.916	1.516	-2.593	101.228	0	0	0	0	0	0	0
WT222(CAA14FCCF874)	3.78	13105	2022-11-30 09:15:05.139	-0.079	0.038	0.993	-0.549	-0.671	-0.916	1.511	-2.593	101.266	0	0	0	0	0	0	0
WT222(CAA14FCCF874)	3.78	13105	2022-11-30 09:15:05.139	-0.079	0.038	0.993	-0.549	-0.671	-0.916	1.511	-2.587	101.31	0	0	0	0	0	0	0
WT222(CAA14FCCF874)	3.78	13105	2022-11-30 09:15:05.139	0.239	0.068	1.014	-3.845	0.549	-7.751	1.489	-2.582	101.316	0	0	0	0	0	0	0
WT222(CAA14FCCF874)	3.78	13105	2022-11-30 09:15:05.139	0.239	0.068	1.014	-3.845	0.549	-7.751	1.472	-2.576	101.316	0	0	0	0	0	0	0
WT222(CAA14FCCF874)	3.78	13105	2022-11-30 09:15:05.170	0.239	0.068	1.014	-3.845	0.549	-7.751	1.456	-2.571	101.321	0	0	0	0	0	0	0
WT222(CAA14FCCF874)	3.78	13105	2022-11-30 09:15:05.170	0.239	0.068	1.014	-3.845	0.549	-7.751	1.439	-2.565	101.327	0	0	0	0	0	0	0
WT222(CAA14FCCF874)	3.78	13105	2022-11-30 09:15:05.170	-0.066	0.023	0.985	1.343	0.061	9.399	1.45	-2.565	101.415	0	0	0	0	0	0	0
WT222(CAA14FCCF874)	3.78	13105	2022-11-30 09:15:05.170	-0.066	0.023	0.985	1.343	0.061	9.399	1.456	-2.565	101.503	0	0	0	0	0	0	0
WT222(CAA14FCCF874)	3.78	13105	2022-11-30 09:15:05.170	-0.066	0.023	0.985	1.343	0.061	9.399	1.461	-2.565	101.596	0	0	0	0	0	0	0
WT222(CAA14FCCF874)	3.78	13105	2022-11-30 09:15:05.170	-0.066	0.023	0.985	1.343	0.061	9.399	1.467	-2.565	101.684	0	0	0	0	0	0	0
WT222(CAA14FCCF874)	3.78	13105	2022-11-30 09:15:05.170	-0.08	0.014	0.984	0.854	2.258	0.671	1.467	-2.549	101.728	0	0	0	0	0	0	0
WT222(CAA14FCCF874)	3.78	13105	2022-11-30 09:15:05.170	-0.08	0.014	0.984	0.854	2.258	0.671	1.472	-2.532	101.777	0	0	0	0	0	0	0
WT222(CAA14FCCF874)	3.78	13105	2022-11-30 09:15:05.202	-0.08	0.014	0.984	0.854	2.258	0.671	1.478	-2.516	101.827	0	0	0	0	0	0	0
WT222(CAA14FCCF874)	3.78	13105	2022-11-30 09:15:05.202	-0.08	0.014	0.984	0.854	2.258	0.671	1.483	-2.499	101.871	0	0	0	0	0	0	0
WT222(CAA14FCCF874)	3.78	13105	2022-11-30 09:15:05.202	-0.003	0.031	1.016	0.977	-0.732	-4.517	1.489	-2.499	101.893	0	0	0	0	0	0	0
WT222(CAA14FCCF874)	3.78	13105	2022-11-30 09:15:05.202	-0.003	0.031	1.016	0.977	-0.732	-4.517	1.494	-2.494	101.915	0	0	0	0	0	0	0
WT222(CAA14FCCF874)	3.78	13105	2022-11-30 09:15:05.202	-0.003	0.031	1.016	0.977	-0.732	-4.517	1.5	-2.494	101.937	0	0	0	0	0	0	0
WT222(CAA14FCCF874)	3.78	13105	2022-11-30 09:15:05.202	-0.003	0.031	1.016	0.977	-0.732	-4.517	1.505	-2.488	101.959	0	0	0	0	0	0	0
WT222(CAA14FCCF874)	3.78	13105	2022-11-30 09:15:05.202	0.106	-0.134	0.952	-0.366	2.319	11.353	1.5	-2.472	102.057	0	0	0	0	0	0	0
WT222(CAA14FCCF874)	3.78	13105	2022-11-30 09:15:05.202	0.106	-0.134	0.952	-0.366	2.319	11.353	1.489	-2.461	102.162	0	0	0	0	0	0	0
WT222(CAA14FCCF874)	3.78	13105	2022-11-30 09:15:05.264	0.106	-0.134	0.952	-0.366	2.319	11.353	1.483	-2.444	102.266	0	0	0	0	0	0	0
WT222(CAA14FCCF874)	3.78	13105	2022-11-30 09:15:05.264	0.106	-0.134	0.952	-0.366	2.319	11.353	1.472	-2.433	102.365	0	0	0	0	0	0	0
WT222(CAA14FCCF874)	3.78	13105	2022-11-30 09:15:05.264	-0.019	0.125	1.018	1.648	-2.075	-7.324	1.478	-2.439	102.376	0	0	0	0	0	0	0
WT222(CAA14FCCF874)	3.78	13105	2022-11-30 09:15:05.264	-0.019	0.125	1.018	1.648	-2.075	-7.324	1.489	-2.444	102.382	0	0	0	0	0	0	0
WT222(CAA14FCCF874)	3.78	13105	2022-11-30 09:15:05.264	-0.019	0.125	1.018	1.648	-2.075	-7.324	1.494	-2.45	102.393	0	0	0	0	0	0	0
WT222(CAA14FCCF874)	3.78	13105	2022-11-30 09:15:05.264	-0.006	-0.089	0.984	-0.244	0.732	0.61	1.489	-2.444	102.442	0	0	0	0	0	0	0
WT222(CAA14FCCF874)	3.78	13105	2022-11-30 09:15:05.264	-0.006	-0.089	0.984	-0.244	0.732	0.61	1.483	-2.439	102.491	0	0	0	0	0	0	0
WT222(CAA14FCCF874)	3.78	13105	2022-11-30 09:15:05.264	-0.006	-0.089	0.984	-0.244	0.732	0.61	1.478	-2.428	102.541	0	0	0	0	0	0	0
WT222(CAA14FCCF874)	3.78	13105	2022-11-30 09:15:05.295	-0.006	-0.089	0.984	-0.244	0.732	0.61	1.472	-2.422	102.59	0	0	0	0	0	0	0
WT222(CAA14FCCF874)	3.78	13105	2022-11-30 09:15:05.295	0.055	0.129	1.027	1.404	-1.77	1.038	1.472	-2.428	102.64	0	0	0	0	0	0	0
WT222(CAA14FCCF874)	3.78	13105	2022-11-30 09:15:05.295	0.055	0.129	1.027	1.404	-1.77	1.038	1.478	-2.433	102.689	0	0	0	0	0	0	0
WT222(CAA14FCCF874)	3.78	13105	2022-11-30 09:15:05.295	0.055	0.129	1.027	1.404	-1.77	1.038	1.483	-2.439	102.739	0	0	0	0	0	0	0
WT222(CAA14FCCF874)	3.78	13105	2022-11-30 09:15:05.295	0.055	0.129	1.027	1.404	-1.77	1.038	1.489	-2.444	102.788	0	0	0	0	0	0	0
WT222(CAA14FCCF874)	3.78	13105	2022-11-30 09:15:05.295	0.037	-0.011	1	0.427	-0.244	-0.183	1.489	-2.439	102.832	0	0	0	0	0	0	0
WT222(CAA14FCCF874)	3.78	13105	2022-11-30 09:15:05.295	0.037	-0.011	1	0.427	-0.244	-0.183	1.489	-2.439	102.87	0	0	0	0	0	0	0
WT222(CAA14FCCF874)	3.78	13105	2022-11-30 09:15:05.295	0.037	-0.011	1	0.427	-0.244	-0.183	1.489	-2.439	102.914	0	0	0	0	0	0	0
WT222(CAA14FCCF874)	3.78	13105	2022-11-30 09:15:05.327	0.037	-0.011	1	0.427	-0.244	-0.183	1.489	-2.433	102.958	0	0	0	0	0	0	0
WT222(CAA14FCCF874)	3.78	13105	2022-11-30 09:15:05.327	0.037	0.097	1.002	0.488	-0.122	-2.197	1.489	-2.433	102.991	0	0	0	0	0	0	0
WT222(CAA14FCCF874)	3.78	13105	2022-11-30 09:15:05.327	0.037	0.097	1.002	0.488	-0.122	-2.197	1.494	-2.428	103.024	0	0	0	0	0	0	0
WT222(CAA14FCCF874)	3.78	13105	2022-11-30 09:15:05.327	0.037	0.097	1.002	0.488	-0.122	-2.197	1.494	-2.428	103.057	0	0	0	0	0	0	0
WT222(CAA14FCCF874)	3.78	13105	2022-11-30 09:15:05.327	0.037	0.097	1.002	0.488	-0.122	-2.197	1.5	-2.422	103.09	0	0	0	0	0	0	0
WT222(CAA14FCCF874)	3.78	13105	2022-11-30 09:15:05.327	0.148	-0.043	1.02	-1.831	0.732	1.587	1.489	-2.422	103.14	0	0	0	0	0	0	0
WT222(CAA14FCCF874)	3.78	13105	2022-11-30 09:15:05.327	0.148	-0.043	1.02	-1.831	0.732	1.587	1.478	-2.417	103.189	0	0	0	0	0	0	0
WT222(CAA14FCCF874)	3.78	13105	2022-11-30 09:15:05.327	0.148	-0.043	1.02	-1.831	0.732	1.587	1.467	-2.411	103.239	0	0	0	0	0	0	0
WT222(CAA14FCCF874)	3.78	13105	2022-11-30 09:15:05.373	0.148	-0.043	1.02	-1.831	0.732	1.587	1.461	-2.411	103.293	0	0	0	0	0	0	0
WT222(CAA14FCCF874)	3.78	13105	2022-11-30 09:15:05.389	-0.035	0.022	1.017	1.892	0.671	-0.183	1.467	-2.406	103.332	0	0	0	0	0	0	0
WT222(CAA14FCCF874)	3.78	13105	2022-11-30 09:15:05.389	-0.035	0.022	1.017	1.892	0.671	-0.183	1.472	-2.406	103.376	0	0	0	0	0	0	0
WT222(CAA14FCCF874)	3.78	13105	2022-11-30 09:15:05.389	-0.035	0.022	1.017	1.892	0.671	-0.183	1.483	-2.401	103.42	0	0	0	0	0	0	0
WT222(CAA14FCCF874)	3.78	13105	2022-11-30 09:15:05.389	-0.035	0.022	1.017	1.892	0.671	-0.183	1.489	-2.395	103.458	0	0	0	0	0	0	0
WT222(CAA14FCCF874)	3.78	13105	2022-11-30 09:15:05.389	0.055	0.015	0.978	-0.122	0.305	-1.648	1.489	-2.395	103.497	0	0	0	0	0	0	0
WT222(CAA14FCCF874)	3.78	13105	2022-11-30 09:15:05.389	0.055	0.015	0.978	-0.122	0.305	-1.648	1.489	-2.39	103.53	0	0	0	0	0	0	0
WT222(CAA14FCCF874)	3.78	13105	2022-11-30 09:15:05.389	0.055	0.015	0.978	-0.122	0.305	-1.648	1.483	-2.39	103.568	0	0	0	0	0	0	0
WT222(CAA14FCCF874)	3.78	13105	2022-11-30 09:15:05.405	0.055	0.015	0.978	-0.122	0.305	-1.648	1.483	-2.384	103.601	0	0	0	0	0	0	0
WT222(CAA14FCCF874)	3.78	13105	2022-11-30 09:15:05.405	-0.008	0.021	1.024	0.793	1.099	2.686	1.483	-2.379	103.656	0	0	0	0	0	0	0
WT222(CAA14FCCF874)	3.78	13105	2022-11-30 09:15:05.405	-0.008	0.021	1.024	0.793	1.099	2.686	1.489	-2.373	103.716	0	0	0	0	0	0	0
WT222(CAA14FCCF874)	3.78	13105	2022-11-30 09:15:05.405	-0.008	0.021	1.024	0.793	1.099	2.686	1.489	-2.368	103.771	0	0	0	0	0	0	0
WT222(CAA14FCCF874)	3.78	13105	2022-11-30 09:15:05.405	-0.008	0.021	1.024	0.793	1.099	2.686	1.489	-2.362	103.826	0	0	0	0	0	0	0
WT222(CAA14FCCF874)	3.78	13105	2022-11-30 09:15:05.405	0.052	0.036	0.995	0.061	-0.305	-3.052	1.489	-2.362	103.854	0	0	0	0	0	0	0
WT222(CAA14FCCF874)	3.78	13105	2022-11-30 09:15:05.405	0.052	0.036	0.995	0.061	-0.305	-3.052	1.489	-2.357	103.887	0	0	0	0	0	0	0
WT222(CAA14FCCF874)	3.78	13105	2022-11-30 09:15:05.405	0.052	0.036	0.995	0.061	-0.305	-3.052	1.489	-2.357	103.914	0	0	0	0	0	0	0
WT222(CAA14FCCF874)	3.78	13105	2022-11-30 09:15:05.436	0.052	0.036	0.995	0.061	-0.305	-3.052	1.489	-2.357	103.942	0	0	0	0	0	0	0
WT222(CAA14FCCF874)	3.78	13105	2022-11-30 09:15:05.436	-0.001	0.016	1.021	-0.305	0.977	3.906	1.489	-2.351	104.002	0	0	0	0	0	0	0
WT222(CAA14FCCF874)	3.78	13105	2022-11-30 09:15:05.436	-0.001	0.016	1.021	-0.305	0.977	3.906	1.483	-2.346	104.063	0	0	0	0	0	0	0
WT222(CAA14FCCF874)	3.78	13105	2022-11-30 09:15:05.436	-0.001	0.016	1.021	-0.305	0.977	3.906	1.478	-2.34	104.128	0	0	0	0	0	0	0
WT222(CAA14FCCF874)	3.78	13105	2022-11-30 09:15:05.436	-0.001	0.016	1.021	-0.305	0.977	3.906	1.478	-2.335	104.189	0	0	0	0	0	0	0
WT222(CAA14FCCF874)	3.78	13105	2022-11-30 09:15:05.436	0.097	0.1	1.017	1.282	-0.671	1.221	1.483	-2.335	104.238	0	0	0	0	0	0	0

## Sheet: 4.5kg
设备名称	电压	版本	片上时间	加速度X(g)	加速度Y(g)	加速度Z(g)	角速度X(°/s)	角速度Y(°/s)	角速度Z(°/s)	角度X(°)	角度Y(°)	角度Z(°)	磁场X	磁场Y	磁场Z	四元数0	四元数1	四元数2	四元数3	状态
WT222(CAA14FCCF874)	3.68	13105	2022-11-29 22:19:15.481	-0.002	-0.073	1.047	1.831	2.258	0.244	0.807	0.225	86.457	0	0	0	0	0	0	0
WT222(CAA14FCCF874)	3.68	13105	2022-11-29 22:19:15.481	-0.002	-0.073	1.047	1.831	2.258	0.244	0.813	0.242	86.435	0	0	0	0	0	0	0
WT222(CAA14FCCF874)	3.68	13105	2022-11-29 22:19:15.481	-0.002	-0.073	1.047	1.831	2.258	0.244	0.818	0.253	86.418	0	0	0	0	0	0	0
WT222(CAA14FCCF874)	3.68	13105	2022-11-29 22:19:15.481	-0.002	-0.073	1.047	1.831	2.258	0.244	0.824	0.269	86.402	0	0	0	0	0	0	0
WT222(CAA14FCCF874)	3.68	13105	2022-11-29 22:19:15.481	-0.062	-0.015	0.966	2.38	0.122	2.808	0.829	0.269	86.396	0	0	0	0	0	0	0
WT222(CAA14FCCF874)	3.68	13105	2022-11-29 22:19:15.481	-0.062	-0.015	0.966	2.38	0.122	2.808	0.84	0.275	86.391	0	0	0	0	0	0	0
WT222(CAA14FCCF874)	3.68	13105	2022-11-29 22:19:15.481	-0.062	-0.015	0.966	2.38	0.122	2.808	0.846	0.28	86.385	0	0	0	0	0	0	0
WT222(CAA14FCCF874)	3.68	13105	2022-11-29 22:19:15.481	-0.062	-0.015	0.966	2.38	0.122	2.808	0.851	0.28	86.38	0	0	0	0	0	0	0
WT222(CAA14FCCF874)	3.68	13105	2022-11-29 22:19:15.481	-0.018	0.1	1.062	2.258	-0.366	-0.549	0.857	0.286	86.358	0	0	0	0	0	0	0
WT222(CAA14FCCF874)	3.68	13105	2022-11-29 22:19:15.481	-0.018	0.1	1.062	2.258	-0.366	-0.549	0.868	0.286	86.331	0	0	0	0	0	0	0
WT222(CAA14FCCF874)	3.68	13105	2022-11-29 22:19:15.481	-0.018	0.1	1.062	2.258	-0.366	-0.549	0.879	0.286	86.309	0	0	0	0	0	0	0
WT222(CAA14FCCF874)	3.68	13105	2022-11-29 22:19:15.481	-0.018	0.1	1.062	2.258	-0.366	-0.549	0.884	0.286	86.281	0	0	0	0	0	0	0
WT222(CAA14FCCF874)	3.68	13105	2022-11-29 22:19:15.575	-0.071	0.056	1.009	4.272	-6.47	-1.892	1.099	0.187	86.078	0	0	0	0	0	0	0
WT222(CAA14FCCF874)	3.68	13105	2022-11-29 22:19:15.575	-0.071	0.056	1.009	4.272	-6.47	-1.892	1.121	0.159	86.045	0	0	0	0	0	0	0
WT222(CAA14FCCF874)	3.68	13105	2022-11-29 22:19:15.575	-0.071	0.056	1.009	4.272	-6.47	-1.892	1.143	0.137	86.012	0	0	0	0	0	0	0
WT222(CAA14FCCF874)	3.68	13105	2022-11-29 22:19:15.575	0.006	0.019	1.07	-0.732	1.648	3.052	1.137	0.148	86.006	0	0	0	0	0	0	0
WT222(CAA14FCCF874)	3.68	13105	2022-11-29 22:19:15.575	0.006	0.019	1.07	-0.732	1.648	3.052	1.132	0.159	86.001	0	0	0	0	0	0	0
WT222(CAA14FCCF874)	3.68	13105	2022-11-29 22:19:15.575	0.006	0.019	1.07	-0.732	1.648	3.052	1.126	0.17	85.995	0	0	0	0	0	0	0
WT222(CAA14FCCF874)	3.68	13105	2022-11-29 22:19:15.575	0.006	0.019	1.07	-0.732	1.648	3.052	1.126	0.187	85.99	0	0	0	0	0	0	0
WT222(CAA14FCCF874)	3.68	13105	2022-11-29 22:19:15.575	-0.013	-0.032	1.007	0.977	-1.526	0.549	1.126	0.181	85.968	0	0	0	0	0	0	0
WT222(CAA14FCCF874)	3.68	13105	2022-11-29 22:19:15.575	-0.013	-0.032	1.007	0.977	-1.526	0.549	1.132	0.176	85.952	0	0	0	0	0	0	0
WT222(CAA14FCCF874)	3.68	13105	2022-11-29 22:19:15.575	-0.013	-0.032	1.007	0.977	-1.526	0.549	1.137	0.17	85.935	0	0	0	0	0	0	0
WT222(CAA14FCCF874)	3.68	13105	2022-11-29 22:19:15.575	-0.013	-0.032	1.007	0.977	-1.526	0.549	1.137	0.17	85.913	0	0	0	0	0	0	0
WT222(CAA14FCCF874)	3.68	13105	2022-11-29 22:19:15.575	0.008	0.058	0.999	3.601	0.549	-0.549	1.154	0.176	85.891	0	0	0	0	0	0	0
WT222(CAA14FCCF874)	3.68	13105	2022-11-29 22:19:15.575	0.008	0.058	0.999	3.601	0.549	-0.549	1.17	0.181	85.869	0	0	0	0	0	0	0
WT222(CAA14FCCF874)	3.68	13105	2022-11-29 22:19:15.575	0.008	0.058	0.999	3.601	0.549	-0.549	1.187	0.187	85.842	0	0	0	0	0	0	0
WT222(CAA14FCCF874)	3.68	13105	2022-11-29 22:19:15.575	0.008	0.058	0.999	3.601	0.549	-0.549	1.203	0.192	85.82	0	0	0	0	0	0	0
WT222(CAA14FCCF874)	3.68	13105	2022-11-29 22:19:15.575	0.002	0.052	1.031	1.16	-3.54	-3.296	1.208	0.176	85.781	0	0	0	0	0	0	0
WT222(CAA14FCCF874)	3.68	13105	2022-11-29 22:19:15.668	0.002	0.052	1.031	1.16	-3.54	-3.296	1.214	0.159	85.743	0	0	0	0	0	0	0
WT222(CAA14FCCF874)	3.68	13105	2022-11-29 22:19:15.668	0.002	0.052	1.031	1.16	-3.54	-3.296	1.219	0.143	85.704	0	0	0	0	0	0	0
WT222(CAA14FCCF874)	3.68	13105	2022-11-29 22:19:15.668	0.002	0.052	1.031	1.16	-3.54	-3.296	1.225	0.132	85.666	0	0	0	0	0	0	0
WT222(CAA14FCCF874)	3.68	13105	2022-11-29 22:19:15.668	-0.161	-0.057	0.984	2.075	0.732	-0.183	1.236	0.137	85.644	0	0	0	0	0	0	0
WT222(CAA14FCCF874)	3.68	13105	2022-11-29 22:19:15.668	-0.161	-0.057	0.984	2.075	0.732	-0.183	1.247	0.143	85.616	0	0	0	0	0	0	0
WT222(CAA14FCCF874)	3.68	13105	2022-11-29 22:19:15.668	-0.161	-0.057	0.984	2.075	0.732	-0.183	1.258	0.154	85.594	0	0	0	0	0	0	0
WT222(CAA14FCCF874)	3.68	13105	2022-11-29 22:19:15.668	-0.161	-0.057	0.984	2.075	0.732	-0.183	1.263	0.165	85.578	0	0	0	0	0	0	0
WT222(CAA14FCCF874)	3.68	13105	2022-11-29 22:19:15.668	-0.035	0.047	1	0.732	0.549	-0.793	1.269	0.176	85.551	0	0	0	0	0	0	0
WT222(CAA14FCCF874)	3.68	13105	2022-11-29 22:19:15.668	-0.035	0.047	1	0.732	0.549	-0.793	1.269	0.181	85.523	0	0	0	0	0	0	0
WT222(CAA14FCCF874)	3.68	13105	2022-11-29 22:19:15.668	-0.035	0.047	1	0.732	0.549	-0.793	1.269	0.192	85.501	0	0	0	0	0	0	0
WT222(CAA14FCCF874)	3.68	13105	2022-11-29 22:19:15.668	-0.035	0.047	1	0.732	0.549	-0.793	1.274	0.203	85.474	0	0	0	0	0	0	0
WT222(CAA14FCCF874)	3.68	13105	2022-11-29 22:19:15.668	-0.027	-0.004	1.028	6.897	-0.549	2.625	1.307	0.203	85.468	0	0	0	0	0	0	0
WT222(CAA14FCCF874)	3.68	13105	2022-11-29 22:19:15.668	-0.027	-0.004	1.028	6.897	-0.549	2.625	1.34	0.209	85.457	0	0	0	0	0	0	0
WT222(CAA14FCCF874)	3.68	13105	2022-11-29 22:19:15.668	-0.027	-0.004	1.028	6.897	-0.549	2.625	1.373	0.209	85.452	0	0	0	0	0	0	0
WT222(CAA14FCCF874)	3.68	13105	2022-11-29 22:19:15.668	-0.027	-0.004	1.028	6.897	-0.549	2.625	1.406	0.214	85.441	0	0	0	0	0	0	0
WT222(CAA14FCCF874)	3.68	13105	2022-11-29 22:19:15.668	-0.097	0.08	0.951	3.845	-1.465	-0.793	1.423	0.214	85.413	0	0	0	0	0	0	0
WT222(CAA14FCCF874)	3.68	13105	2022-11-29 22:19:15.778	-0.097	0.08	0.951	3.845	-1.465	-0.793	1.445	0.214	85.391	0	0	0	0	0	0	0
WT222(CAA14FCCF874)	3.68	13105	2022-11-29 22:19:15.778	-0.097	0.08	0.951	3.845	-1.465	-0.793	1.461	0.214	85.364	0	0	0	0	0	0	0
WT222(CAA14FCCF874)	3.68	13105	2022-11-29 22:19:15.778	-0.097	0.08	0.951	3.845	-1.465	-0.793	1.483	0.214	85.336	0	0	0	0	0	0	0
WT222(CAA14FCCF874)	3.68	13105	2022-11-29 22:19:15.778	0.056	0.006	0.991	1.038	0.977	0.305	1.489	0.225	85.314	0	0	0	0	0	0	0
WT222(CAA14FCCF874)	3.68	13105	2022-11-29 22:19:15.778	0.056	0.006	0.991	1.038	0.977	0.305	1.489	0.236	85.292	0	0	0	0	0	0	0
WT222(CAA14FCCF874)	3.68	13105	2022-11-29 22:19:15.778	0.056	0.006	0.991	1.038	0.977	0.305	1.494	0.247	85.27	0	0	0	0	0	0	0
WT222(CAA14FCCF874)	3.68	13105	2022-11-29 22:19:15.778	0.056	0.006	0.991	1.038	0.977	0.305	1.5	0.253	85.254	0	0	0	0	0	0	0
WT222(CAA14FCCF874)	3.68	13105	2022-11-29 22:19:15.778	-0.053	0.062	1.033	1.587	-2.014	-1.343	1.511	0.247	85.221	0	0	0	0	0	0	0
WT222(CAA14FCCF874)	3.68	13105	2022-11-29 22:19:15.778	-0.053	0.062	1.033	1.587	-2.014	-1.343	1.516	0.242	85.193	0	0	0	0	0	0	0
WT222(CAA14FCCF874)	3.68	13105	2022-11-29 22:19:15.778	-0.053	0.062	1.033	1.587	-2.014	-1.343	1.527	0.236	85.161	0	0	0	0	0	0	0
WT222(CAA14FCCF874)	3.68	13105	2022-11-29 22:19:15.778	-0.053	0.062	1.033	1.587	-2.014	-1.343	1.533	0.236	85.133	0	0	0	0	0	0	0
WT222(CAA14FCCF874)	3.68	13105	2022-11-29 22:19:15.778	-0.035	0.04	0.95	-0.427	-1.221	-0.122	1.533	0.231	85.106	0	0	0	0	0	0	0
WT222(CAA14FCCF874)	3.68	13105	2022-11-29 22:19:15.778	-0.035	0.04	0.95	-0.427	-1.221	-0.122	1.533	0.231	85.084	0	0	0	0	0	0	0
WT222(CAA14FCCF874)	3.68	13105	2022-11-29 22:19:15.778	-0.035	0.04	0.95	-0.427	-1.221	-0.122	1.527	0.231	85.062	0	0	0	0	0	0	0
WT222(CAA14FCCF874)	3.68	13105	2022-11-29 22:19:15.778	-0.035	0.04	0.95	-0.427	-1.221	-0.122	1.527	0.231	85.034	0	0	0	0	0	0	0
WT222(CAA14FCCF874)	3.68	13105	2022-11-29 22:19:15.778	-0.023	-0.029	1.045	-2.869	1.282	-2.319	1.516	0.242	85.001	0	0	0	0	0	0	0
WT222(CAA14FCCF874)	3.68	13105	2022-11-29 22:19:15.778	-0.023	-0.029	1.045	-2.869	1.282	-2.319	1.5	0.253	84.968	0	0	0	0	0	0	0
WT222(CAA14FCCF874)	3.68	13105	2022-11-29 22:19:15.778	-0.023	-0.029	1.045	-2.869	1.282	-2.319	1.483	0.264	84.93	0	0	0	0	0	0	0
WT222(CAA14FCCF874)	3.68	13105	2022-11-29 22:19:15.778	-0.023	-0.029	1.045	-2.869	1.282	-2.319	1.472	0.275	84.897	0	0	0	0	0	0	0
WT222(CAA14FCCF874)	3.68	13105	2022-11-29 22:19:15.778	-0.035	0.038	0.922	0	-0.671	1.343	1.472	0.275	84.886	0	0	0	0	0	0	0
WT222(CAA14FCCF874)	3.68	13105	2022-11-29 22:19:15.778	-0.035	0.038	0.922	0	-0.671	1.343	1.467	0.28	84.869	0	0	0	0	0	0	0
WT222(CAA14FCCF874)	3.68	13105	2022-11-29 22:19:15.778	-0.035	0.038	0.922	0	-0.671	1.343	1.467	0.28	84.853	0	0	0	0	0	0	0
WT222(CAA14FCCF874)	3.68	13105	2022-11-29 22:19:15.793	-0.035	0.038	0.922	0	-0.671	1.343	1.467	0.28	84.836	0	0	0	0	0	0	0
WT222(CAA14FCCF874)	3.68	13105	2022-11-29 22:19:15.793	-0.025	-0.006	1.09	-6.042	0.488	1.221	1.439	0.286	84.82	0	0	0	0	0	0	0
WT222(CAA14FCCF874)	3.68	13105	2022-11-29 22:19:15.872	-0.025	-0.006	1.09	-6.042	0.488	1.221	1.406	0.297	84.803	0	0	0	0	0	0	0
WT222(CAA14FCCF874)	3.68	13105	2022-11-29 22:19:15.872	-0.025	-0.006	1.09	-6.042	0.488	1.221	1.379	0.302	84.787	0	0	0	0	0	0	0
WT222(CAA14FCCF874)	3.68	13105	2022-11-29 22:19:15.872	-0.025	-0.006	1.09	-6.042	0.488	1.221	1.346	0.308	84.771	0	0	0	0	0	0	0
WT222(CAA14FCCF874)	3.68	13105	2022-11-29 22:19:15.872	0	0	0.982	0.244	0.305	-3.967	1.346	0.313	84.732	0	0	0	0	0	0	0
WT222(CAA14FCCF874)	3.68	13105	2022-11-29 22:19:15.872	0	0	0.982	0.244	0.305	-3.967	1.346	0.319	84.688	0	0	0	0	0	0	0
WT222(CAA14FCCF874)	3.68	13105	2022-11-29 22:19:15.872	0	0	0.982	0.244	0.305	-3.967	1.346	0.324	84.644	0	0	0	0	0	0	0
WT222(CAA14FCCF874)	3.68	13105	2022-11-29 22:19:15.872	0	0	0.982	0.244	0.305	-3.967	1.346	0.33	84.606	0	0	0	0	0	0	0
WT222(CAA14FCCF874)	3.68	13105	2022-11-29 22:19:15.872	-0.125	0.022	0.979	1.038	18.433	-52.063	1.346	0.434	84.326	0	0	0	0	0	0	0
WT222(CAA14FCCF874)	3.68	13105	2022-11-29 22:19:15.872	-0.125	0.022	0.979	1.038	18.433	-52.063	1.351	0.538	84.045	0	0	0	0	0	0	0
WT222(CAA14FCCF874)	3.68	13105	2022-11-29 22:19:15.872	-0.125	0.022	0.979	1.038	18.433	-52.063	1.351	0.643	83.771	0	0	0	0	0	0	0
WT222(CAA14FCCF874)	3.68	13105	2022-11-29 22:19:15.872	-0.125	0.022	0.979	1.038	18.433	-52.063	1.351	0.742	83.491	0	0	0	0	0	0	0
WT222(CAA14FCCF874)	3.68	13105	2022-11-29 22:19:15.872	-0.006	-0.039	1.063	-5.798	-3.113	-12.817	1.318	0.736	83.408	0	0	0	0	0	0	0
WT222(CAA14FCCF874)	3.68	13105	2022-11-29 22:19:15.872	-0.006	-0.039	1.063	-5.798	-3.113	-12.817	1.291	0.725	83.326	0	0	0	0	0	0	0
WT222(CAA14FCCF874)	3.68	13105	2022-11-29 22:19:15.872	-0.006	-0.039	1.063	-5.798	-3.113	-12.817	1.258	0.714	83.243	0	0	0	0	0	0	0
WT222(CAA14FCCF874)	3.68	13105	2022-11-29 22:19:15.872	-0.006	-0.039	1.063	-5.798	-3.113	-12.817	1.225	0.709	83.161	0	0	0	0	0	0	0
WT222(CAA14FCCF874)	3.68	13105	2022-11-29 22:19:15.872	-0.063	-0.248	0.873	1.404	2.197	26.306	1.23	0.72	83.271	0	0	0	0	0	0	0
WT222(CAA14FCCF874)	3.68	13105	2022-11-29 22:19:15.872	-0.016	0.07	1.146	0.793	1.648	-7.202	1.23	0.714	83.864	0	0	0	0	0	0	0
WT222(CAA14FCCF874)	3.68	13105	2022-11-29 22:19:15.872	-0.016	0.07	1.146	0.793	1.648	-7.202	1.23	0.731	83.804	0	0	0	0	0	0	0
WT222(CAA14FCCF874)	3.68	13105	2022-11-29 22:19:15.872	0.012	-0.009	0.995	7.69	-0.61	-5.371	1.263	0.731	83.76	0	0	0	0	0	0	0
WT222(CAA14FCCF874)	3.68	13105	2022-11-29 22:19:15.872	0.012	-0.009	0.995	7.69	-0.61	-5.371	1.296	0.736	83.71	0	0	0	0	0	0	0
WT222(CAA14FCCF874)	3.68	13105	2022-11-29 22:19:15.872	0.012	-0.009	0.995	7.69	-0.61	-5.371	1.329	0.736	83.661	0	0	0	0	0	0	0
WT222(CAA14FCCF874)	3.68	13105	2022-11-29 22:19:15.872	0.012	-0.009	0.995	7.69	-0.61	-5.371	1.368	0.736	83.617	0	0	0	0	0	0	0
WT222(CAA14FCCF874)	3.68	13105	2022-11-29 22:19:15.872	-0.082	0.026	1.125	10.986	0.061	6.897	1.417	0.742	83.628	0	0	0	0	0	0	0
WT222(CAA14FCCF874)	3.68	13105	2022-11-29 22:19:15.872	-0.082	0.026	1.125	10.986	0.061	6.897	1.467	0.742	83.644	0	0	0	0	0	0	0
WT222(CAA14FCCF874)	3.68	13105	2022-11-29 22:19:15.965	-0.082	0.026	1.125	10.986	0.061	6.897	1.522	0.747	83.655	0	0	0	0	0	0	0
WT222(CAA14FCCF874)	3.68	13105	2022-11-29 22:19:15.965	-0.082	0.026	1.125	10.986	0.061	6.897	1.571	0.753	83.666	0	0	0	0	0	0	0
WT222(CAA14FCCF874)	3.68	13105	2022-11-29 22:19:15.965	0.039	0.205	0.731	-3.418	-0.366	-1.709	1.555	0.753	83.639	0	0	0	0	0	0	0
WT222(CAA14FCCF874)	3.68	13105	2022-11-29 22:19:15.965	0.039	0.205	0.731	-3.418	-0.366	-1.709	1.533	0.758	83.606	0	0	0	0	0	0	0
WT222(CAA14FCCF874)	3.68	13105	2022-11-29 22:19:15.965	0.039	0.205	0.731	-3.418	-0.366	-1.709	1.522	0.758	83.568	0	0	0	0	0	0	0
WT222(CAA14FCCF874)	3.68	13105	2022-11-29 22:19:15.965	0.039	0.205	0.731	-3.418	-0.366	-1.709	1.505	0.758	83.535	0	0	0	0	0	0	0
WT222(CAA14FCCF874)	3.68	13105	2022-11-29 22:19:15.965	0.068	-0.097	1.423	-13.184	-4.333	-5.127	1.439	0.742	83.48	0	0	0	0	0	0	0
WT222(CAA14FCCF874)	3.68	13105	2022-11-29 22:19:15.965	0.139	-0.182	2.875	-13.184	-4.333	-5.127	1.373	0.72	83.43	0	0	0	0	0	0	0
WT222(CAA14FCCF874)	3.68	13105	2022-11-29 22:19:15.997	0.281	-0.351	5.779	-13.184	-4.333	-5.127	1.302	0.698	83.386	0	0	0	0	0	0	0
WT222(CAA14FCCF874)	3.68	13105	2022-11-29 22:19:15.997	0.564	-0.688	11.586	-13.184	-4.333	-5.127	1.23	0.67	83.342	0	0	0	0	0	0	0
WT222(CAA14FCCF874)	3.68	13105	2022-11-29 22:19:15.997	-0.015	0.032	0.916	2.502	-1.587	5.92	1.236	0.659	83.353	0	0	0	0	0	0	0
WT222(CAA14FCCF874)	3.68	13105	2022-11-29 22:19:15.997	-0.015	0.032	0.916	2.502	-1.587	5.92	1.241	0.643	83.359	0	0	0	0	0	0	0
WT222(CAA14FCCF874)	3.68	13105	2022-11-29 22:19:15.997	-0.015	0.032	0.916	2.502	-1.587	5.92	1.252	0.632	83.37	0	0	0	0	0	0	0
WT222(CAA14FCCF874)	3.68	13105	2022-11-29 22:19:15.997	-0.015	0.032	0.916	2.502	-1.587	5.92	1.258	0.621	83.381	0	0	0	0	0	0	0
WT222(CAA14FCCF874)	3.68	13105	2022-11-29 22:19:15.997	-0.087	0.055	0.984	-1.77	0.916	0.671	1.241	0.621	83.364	0	0	0	0	0	0	0
WT222(CAA14FCCF874)	3.68	13105	2022-11-29 22:19:15.997	-0.087	0.055	0.984	-1.77	0.916	0.671	1.23	0.621	83.342	0	0	0	0	0	0	0
WT222(CAA14FCCF874)	3.68	13105	2022-11-29 22:19:16.059	-0.087	0.055	0.984	-1.77	0.916	0.671	1.214	0.626	83.326	0	0	0	0	0	0	0
WT222(CAA14FCCF874)	3.68	13105	2022-11-29 22:19:16.059	-0.087	0.055	0.984	-1.77	0.916	0.671	1.203	0.626	83.309	0	0	0	0	0	0	0
WT222(CAA14FCCF874)	3.68	13105	2022-11-29 22:19:16.059	0.024	-0.014	0.988	-0.061	-1.892	-5.981	1.198	0.615	83.26	0	0	0	0	0	0	0
WT222(CAA14FCCF874)	3.68	13105	2022-11-29 22:19:16.059	0.024	-0.014	0.988	-0.061	-1.892	-5.981	1.192	0.604	83.205	0	0	0	0	0	0	0
WT222(CAA14FCCF874)	3.68	13105	2022-11-29 22:19:16.059	0.024	-0.014	0.988	-0.061	-1.892	-5.981	1.187	0.593	83.156	0	0	0	0	0	0	0
WT222(CAA14FCCF874)	3.68	13105	2022-11-29 22:19:16.059	0.024	-0.014	0.988	-0.061	-1.892	-5.981	1.181	0.582	83.101	0	0	0	0	0	0	0
WT222(CAA14FCCF874)	3.68	13105	2022-11-29 22:19:16.059	-0.048	-0.067	1.017	0.61	1.831	4.333	1.181	0.593	83.101	0	0	0	0	0	0	0
WT222(CAA14FCCF874)	3.68	13105	2022-11-29 22:19:16.059	-0.048	-0.067	1.017	0.61	1.831	4.333	1.181	0.599	83.101	0	0	0	0	0	0	0
WT222(CAA14FCCF874)	3.68	13105	2022-11-29 22:19:16.059	-0.048	-0.067	1.017	0.61	1.831	4.333	1.176	0.604	83.106	0	0	0	0	0	0	0
WT222(CAA14FCCF874)	3.68	13105	2022-11-29 22:19:16.059	-0.048	-0.067	1.017	0.61	1.831	4.333	1.176	0.615	83.106	0	0	0	0	0	0	0
WT222(CAA14FCCF874)	3.68	13105	2022-11-29 22:19:16.059	-0.069	0.001	0.985	-1.892	0.916	0.122	1.159	0.615	83.084	0	0	0	0	0	0	0
WT222(CAA14FCCF874)	3.68	13105	2022-11-29 22:19:16.059	-0.069	0.001	0.985	-1.892	0.916	0.122	1.143	0.621	83.062	0	0	0	0	0	0	0
WT222(CAA14FCCF874)	3.68	13105	2022-11-29 22:19:16.059	-0.069	0.001	0.985	-1.892	0.916	0.122	1.132	0.626	83.04	0	0	0	0	0	0	0
WT222(CAA14FCCF874)	3.68	13105	2022-11-29 22:19:16.059	-0.069	0.001	0.985	-1.892	0.916	0.122	1.115	0.632	83.018	0	0	0	0	0	0	0
WT222(CAA14FCCF874)	3.68	13105	2022-11-29 22:19:16.059	-0.067	-0.055	0.862	-3.479	2.563	-4.944	1.093	0.648	82.974	0	0	0	0	0	0	0
WT222(CAA14FCCF874)	3.68	13105	2022-11-29 22:19:16.059	-0.067	-0.055	0.862	-3.479	2.563	-4.944	1.066	0.659	82.925	0	0	0	0	0	0	0
WT222(CAA14FCCF874)	3.68	13105	2022-11-29 22:19:16.059	-0.067	-0.055	0.862	-3.479	2.563	-4.944	1.044	0.676	82.881	0	0	0	0	0	0	0
WT222(CAA14FCCF874)	3.68	13105	2022-11-29 22:19:16.059	-0.067	-0.055	0.862	-3.479	2.563	-4.944	1.022	0.692	82.831	0	0	0	0	0	0	0
WT222(CAA14FCCF874)	3.68	13105	2022-11-29 22:19:16.059	0.203	0.203	1.065	2.625	-0.671	5.737	1.027	0.687	82.837	0	0	0	0	0	0	0
WT222(CAA14FCCF874)	3.68	13105	2022-11-29 22:19:16.059	0.203	0.203	1.065	2.625	-0.671	5.737	1.038	0.681	82.842	0	0	0	0	0	0	0
WT222(CAA14FCCF874)	3.68	13105	2022-11-29 22:19:16.059	0.203	0.203	1.065	2.625	-0.671	5.737	1.049	0.676	82.848	0	0	0	0	0	0	0
WT222(CAA14FCCF874)	3.68	13105	2022-11-29 22:19:16.059	0.203	0.203	1.065	2.625	-0.671	5.737	1.066	0.67	82.853	0	0	0	0	0	0	0
WT222(CAA14FCCF874)	3.68	13105	2022-11-29 22:19:16.059	-0.453	0.036	0.967	-2.991	3.845	1.16	1.049	0.687	82.831	0	0	0	0	0	0	0
WT222(CAA14FCCF874)	3.68	13105	2022-11-29 22:19:16.059	-0.453	0.036	0.967	-2.991	3.845	1.16	1.033	0.709	82.809	0	0	0	0	0	0	0
WT222(CAA14FCCF874)	3.68	13105	2022-11-29 22:19:16.137	-0.453	0.036	0.967	-2.991	3.845	1.16	1.022	0.731	82.787	0	0	0	0	0	0	0
WT222(CAA14FCCF874)	3.68	13105	2022-11-29 22:19:16.137	-0.453	0.036	0.967	-2.991	3.845	1.16	1.005	0.758	82.766	0	0	0	0	0	0	0
WT222(CAA14FCCF874)	3.68	13105	2022-11-29 22:19:16.137	0.146	-0.039	1.032	-1.587	1.404	-2.991	1	0.775	82.727	0	0	0	0	0	0	0
WT222(CAA14FCCF874)	3.68	13105	2022-11-29 22:19:16.137	0.146	-0.039	1.032	-1.587	1.404	-2.991	0.989	0.786	82.683	0	0	0	0	0	0	0
WT222(CAA14FCCF874)	3.68	13105	2022-11-29 22:19:16.137	0.146	-0.039	1.032	-1.587	1.404	-2.991	0.983	0.797	82.639	0	0	0	0	0	0	0
WT222(CAA14FCCF874)	3.68	13105	2022-11-29 22:19:16.137	0.146	-0.039	1.032	-1.587	1.404	-2.991	0.972	0.807	82.601	0	0	0	0	0	0	0
WT222(CAA14FCCF874)	3.68	13105	2022-11-29 22:19:16.137	-0.049	-0.019	0.981	2.625	1.587	3.662	0.983	0.818	82.595	0	0	0	0	0	0	0
WT222(CAA14FCCF874)	3.68	13105	2022-11-29 22:19:16.137	-0.049	-0.019	0.981	2.625	1.587	3.662	1	0.824	82.584	0	0	0	0	0	0	0
WT222(CAA14FCCF874)	3.68	13105	2022-11-29 22:19:16.137	-0.049	-0.019	0.981	2.625	1.587	3.662	1.011	0.835	82.579	0	0	0	0	0	0	0
WT222(CAA14FCCF874)	3.68	13105	2022-11-29 22:19:16.137	-0.049	-0.019	0.981	2.625	1.587	3.662	1.022	0.846	82.573	0	0	0	0	0	0	0
WT222(CAA14FCCF874)	3.68	13105	2022-11-29 22:19:16.137	-0.012	-0.009	0.996	1.099	-0.916	-0.427	1.022	0.846	82.546	0	0	0	0	0	0	0
WT222(CAA14FCCF874)	3.68	13105	2022-11-29 22:19:16.137	-0.012	-0.009	0.996	1.099	-0.916	-0.427	1.027	0.846	82.518	0	0	0	0	0	0	0
WT222(CAA14FCCF874)	3.68	13105	2022-11-29 22:19:16.137	-0.012	-0.009	0.996	1.099	-0.916	-0.427	1.033	0.84	82.491	0	0	0	0	0	0	0
WT222(CAA14FCCF874)	3.68	13105	2022-11-29 22:19:16.137	-0.012	-0.009	0.996	1.099	-0.916	-0.427	1.033	0.84	82.463	0	0	0	0	0	0	0
WT222(CAA14FCCF874)	3.68	13105	2022-11-29 22:19:16.137	-0.092	-0.034	1.002	0.183	0.732	-4.517	1.033	0.846	82.414	0	0	0	0	0	0	0
WT222(CAA14FCCF874)	3.68	13105	2022-11-29 22:19:16.137	-0.092	-0.034	1.002	0.183	0.732	-4.517	1.027	0.851	82.37	0	0	0	0	0	0	0
WT222(CAA14FCCF874)	3.68	13105	2022-11-29 22:19:16.231	-0.092	-0.034	1.002	0.183	0.732	-4.517	1.027	0.862	82.321	0	0	0	0	0	0	0
WT222(CAA14FCCF874)	3.68	13105	2022-11-29 22:19:16.231	-0.092	-0.034	1.002	0.183	0.732	-4.517	1.022	0.868	82.271	0	0	0	0	0	0	0
WT222(CAA14FCCF874)	3.68	13105	2022-11-29 22:19:16.231	0.028	0.064	0.991	1.038	-1.16	6.409	1.027	0.868	82.282	0	0	0	0	0	0	0
WT222(CAA14FCCF874)	3.68	13105	2022-11-29 22:19:16.231	0.028	0.064	0.991	1.038	-1.16	6.409	1.027	0.862	82.288	0	0	0	0	0	0	0
WT222(CAA14FCCF874)	3.68	13105	2022-11-29 22:19:16.231	0.028	0.064	0.991	1.038	-1.16	6.409	1.033	0.862	82.293	0	0	0	0	0	0	0
WT222(CAA14FCCF874)	3.68	13105	2022-11-29 22:19:16.231	-0.079	-0.03	0.998	0	1.526	-5.31	1.033	0.873	82.244	0	0	0	0	0	0	0
WT222(CAA14FCCF874)	3.68	13105	2022-11-29 22:19:16.231	-0.079	-0.03	0.998	0	1.526	-5.31	1.027	0.884	82.189	0	0	0	0	0	0	0
WT222(CAA14FCCF874)	3.68	13105	2022-11-29 22:19:16.231	-0.079	-0.03	0.998	0	1.526	-5.31	1.022	0.895	82.139	0	0	0	0	0	0	0
WT222(CAA14FCCF874)	3.68	13105	2022-11-29 22:19:16.231	-0.079	-0.03	0.998	0	1.526	-5.31	1.022	0.906	82.09	0	0	0	0	0	0	0
WT222(CAA14FCCF874)	3.68	13105	2022-11-29 22:19:16.231	-0.017	0.063	0.986	0.183	2.869	5.798	1.022	0.923	82.095	0	0	0	0	0	0	0
WT222(CAA14FCCF874)	3.68	13105	2022-11-29 22:19:16.231	-0.017	0.063	0.986	0.183	2.869	5.798	1.022	0.945	82.095	0	0	0	0	0	0	0
WT222(CAA14FCCF874)	3.68	13105	2022-11-29 22:19:16.231	-0.017	0.063	0.986	0.183	2.869	5.798	1.022	0.961	82.101	0	0	0	0	0	0	0
WT222(CAA14FCCF874)	3.68	13105	2022-11-29 22:19:16.231	-0.017	0.063	0.986	0.183	2.869	5.798	1.022	0.978	82.101	0	0	0	0	0	0	0
WT222(CAA14FCCF874)	3.68	13105	2022-11-29 22:19:16.231	-0.003	0.051	1.221	-0.854	5.371	-3.357	1.016	1.005	82.062	0	0	0	0	0	0	0
WT222(CAA14FCCF874)	3.68	13105	2022-11-29 22:19:16.231	-0.003	0.051	1.221	-0.854	5.371	-3.357	1.011	1.038	82.018	0	0	0	0	0	0	0
WT222(CAA14FCCF874)	3.68	13105	2022-11-29 22:19:16.231	-0.003	0.051	1.221	-0.854	5.371	-3.357	1.005	1.066	81.974	0	0	0	0	0	0	0
WT222(CAA14FCCF874)	3.68	13105	2022-11-29 22:19:16.231	-0.003	0.051	1.221	-0.854	5.371	-3.357	1	1.093	81.931	0	0	0	0	0	0	0
WT222(CAA14FCCF874)	3.68	13105	2022-11-29 22:19:16.231	-0.086	-0.028	0.924	3.296	0.305	0.549	1.016	1.099	81.909	0	0	0	0	0	0	0
WT222(CAA14FCCF874)	3.68	13105	2022-11-29 22:19:16.231	-0.086	-0.028	0.924	3.296	0.305	0.549	1.033	1.099	81.881	0	0	0	0	0	0	0
WT222(CAA14FCCF874)	3.68	13105	2022-11-29 22:19:16.231	-0.086	-0.028	0.924	3.296	0.305	0.549	1.049	1.104	81.859	0	0	0	0	0	0	0
WT222(CAA14FCCF874)	3.68	13105	2022-11-29 22:19:16.231	-0.086	-0.028	0.924	3.296	0.305	0.549	1.066	1.11	81.837	0	0	0	0	0	0	0
WT222(CAA14FCCF874)	3.68	13105	2022-11-29 22:19:16.231	0.033	0.099	0.953	2.014	-1.343	1.648	1.071	1.104	81.815	0	0	0	0	0	0	0
WT222(CAA14FCCF874)	3.68	13105	2022-11-29 22:19:16.231	0.033	0.099	0.953	2.014	-1.343	1.648	1.082	1.104	81.799	0	0	0	0	0	0	0
WT222(CAA14FCCF874)	3.68	13105	2022-11-29 22:19:16.231	0.033	0.099	0.953	2.014	-1.343	1.648	1.093	1.099	81.777	0	0	0	0	0	0	0
WT222(CAA14FCCF874)	3.68	13105	2022-11-29 22:19:16.325	0.033	0.099	0.953	2.014	-1.343	1.648	1.104	1.093	81.755	0	0	0	0	0	0	0
WT222(CAA14FCCF874)	3.68	13105	2022-11-29 22:19:16.325	-0.013	0	0.976	-1.648	2.197	-2.258	1.099	1.104	81.716	0	0	0	0	0	0	0
WT222(CAA14FCCF874)	3.68	13105	2022-11-29 22:19:16.325	-0.013	0	0.976	-1.648	2.197	-2.258	1.088	1.115	81.678	0	0	0	0	0	0	0
WT222(CAA14FCCF874)	3.68	13105	2022-11-29 22:19:16.325	-0.013	0	0.976	-1.648	2.197	-2.258	1.082	1.126	81.639	0	0	0	0	0	0	0
WT222(CAA14FCCF874)	3.68	13105	2022-11-29 22:19:16.325	-0.013	0	0.976	-1.648	2.197	-2.258	1.077	1.137	81.595	0	0	0	0	0	0	0
WT222(CAA14FCCF874)	3.68	13105	2022-11-29 22:19:16.325	-0.078	-0.05	0.987	9.46	-5.127	2.075	1.121	1.115	81.579	0	0	0	0	0	0	0
WT222(CAA14FCCF874)	3.68	13105	2022-11-29 22:19:16.325	-0.078	-0.05	0.987	9.46	-5.127	2.075	1.17	1.088	81.563	0	0	0	0	0	0	0
WT222(CAA14FCCF874)	3.68	13105	2022-11-29 22:19:16.325	-0.078	-0.05	0.987	9.46	-5.127	2.075	1.214	1.066	81.546	0	0	0	0	0	0	0
WT222(CAA14FCCF874)	3.68	13105	2022-11-29 22:19:16.325	-0.078	-0.05	0.987	9.46	-5.127	2.075	1.258	1.044	81.524	0	0	0	0	0	0	0
WT222(CAA14FCCF874)	3.68	13105	2022-11-29 22:19:16.325	-0.025	0.034	0.989	-2.991	4.333	0.305	1.241	1.066	81.502	0	0	0	0	0	0	0
WT222(CAA14FCCF874)	3.68	13105	2022-11-29 22:19:16.325	-0.025	0.034	0.989	-2.991	4.333	0.305	1.225	1.093	81.475	0	0	0	0	0	0	0
WT222(CAA14FCCF874)	3.68	13105	2022-11-29 22:19:16.325	-0.025	0.034	0.989	-2.991	4.333	0.305	1.208	1.115	81.447	0	0	0	0	0	0	0
WT222(CAA14FCCF874)	3.68	13105	2022-11-29 22:19:16.325	-0.025	0.034	0.989	-2.991	4.333	0.305	1.192	1.143	81.425	0	0	0	0	0	0	0
WT222(CAA14FCCF874)	3.68	13105	2022-11-29 22:19:16.325	-0.071	0.016	1.012	-0.732	0.977	-1.709	1.187	1.148	81.387	0	0	0	0	0	0	0
WT222(CAA14FCCF874)	3.68	13105	2022-11-29 22:19:16.325	-0.071	0.016	1.012	-0.732	0.977	-1.709	1.181	1.154	81.348	0	0	0	0	0	0	0
WT222(CAA14FCCF874)	3.68	13105	2022-11-29 22:19:16.325	-0.071	0.016	1.012	-0.732	0.977	-1.709	1.181	1.165	81.31	0	0	0	0	0	0	0
WT222(CAA14FCCF874)	3.68	13105	2022-11-29 22:19:16.419	-0.071	0.016	1.012	-0.732	0.977	-1.709	1.176	1.17	81.277	0	0	0	0	0	0	0
WT222(CAA14FCCF874)	3.68	13105	2022-11-29 22:19:16.419	-0.039	-0.002	1.015	0.244	0.244	1.343	1.176	1.176	81.255	0	0	0	0	0	0	0
WT222(CAA14FCCF874)	3.68	13105	2022-11-29 22:19:16.419	-0.039	-0.002	1.015	0.244	0.244	1.343	1.176	1.181	81.227	0	0	0	0	0	0	0
WT222(CAA14FCCF874)	3.68	13105	2022-11-29 22:19:16.419	-0.039	-0.002	1.015	0.244	0.244	1.343	1.176	1.187	81.205	0	0	0	0	0	0	0
WT222(CAA14FCCF874)	3.68	13105	2022-11-29 22:19:16.419	-0.039	-0.002	1.015	0.244	0.244	1.343	1.176	1.192	81.183	0	0	0	0	0	0	0
WT222(CAA14FCCF874)	3.68	13105	2022-11-29 22:19:16.419	-0.011	-0.054	1.007	1.953	-2.441	1.099	1.181	1.181	81.161	0	0	0	0	0	0	0
WT222(CAA14FCCF874)	3.68	13105	2022-11-29 22:19:16.419	-0.011	-0.054	1.007	1.953	-2.441	1.099	1.187	1.17	81.14	0	0	0	0	0	0	0
WT222(CAA14FCCF874)	3.68	13105	2022-11-29 22:19:16.419	-0.011	-0.054	1.007	1.953	-2.441	1.099	1.198	1.159	81.118	0	0	0	0	0	0	0
WT222(CAA14FCCF874)	3.68	13105	2022-11-29 22:19:16.419	-0.011	-0.054	1.007	1.953	-2.441	1.099	1.203	1.154	81.096	0	0	0	0	0	0	0
WT222(CAA14FCCF874)	3.68	13105	2022-11-29 22:19:16.419	-0.047	0.059	0.986	0.366	0.549	-0.305	1.203	1.159	81.063	0	0	0	0	0	0	0
WT222(CAA14FCCF874)	3.68	13105	2022-11-29 22:19:16.419	-0.047	0.059	0.986	0.366	0.549	-0.305	1.198	1.165	81.035	0	0	0	0	0	0	0
WT222(CAA14FCCF874)	3.68	13105	2022-11-29 22:19:16.419	-0.047	0.059	0.986	0.366	0.549	-0.305	1.198	1.17	81.002	0	0	0	0	0	0	0
WT222(CAA14FCCF874)	3.68	13105	2022-11-29 22:19:16.419	-0.047	0.059	0.986	0.366	0.549	-0.305	1.198	1.176	80.975	0	0	0	0	0	0	0

## Sheet: 5.0kg
设备名称	电压	版本	片上时间	加速度X(g)	加速度Y(g)	加速度Z(g)	角速度X(°/s)	角速度Y(°/s)	角速度Z(°/s)	角度X(°)	角度Y(°)	角度Z(°)	磁场X	磁场Y	磁场Z	四元数0	四元数1	四元数2	四元数3	状态
WT222(CAA14FCCF874)	3.69	13105	2022-11-29 16:44:34.582	-0.042	0.097	1.011	3.784	-0.244	1.282	-0.17	0.286	77.97	0	0	0	0	0	0	0
WT222(CAA14FCCF874)	3.69	13105	2022-11-29 16:44:34.582	-0.042	0.097	1.011	3.784	-0.244	1.282	-0.154	0.291	77.948	0	0	0	0	0	0	0
WT222(CAA14FCCF874)	3.69	13105	2022-11-29 16:44:34.582	-0.042	0.097	1.011	3.784	-0.244	1.282	-0.132	0.291	77.926	0	0	0	0	0	0	0
WT222(CAA14FCCF874)	3.69	13105	2022-11-29 16:44:34.614	-0.042	0.097	1.011	3.784	-0.244	1.282	-0.11	0.291	77.904	0	0	0	0	0	0	0
WT222(CAA14FCCF874)	3.69	13105	2022-11-29 16:44:34.614	0.004	0.001	1.018	0.427	0	-0.122	-0.104	0.297	77.877	0	0	0	0	0	0	0
WT222(CAA14FCCF874)	3.69	13105	2022-11-29 16:44:34.614	0.004	0.001	1.018	0.427	0	-0.122	-0.099	0.302	77.849	0	0	0	0	0	0	0
WT222(CAA14FCCF874)	3.69	13105	2022-11-29 16:44:34.614	0.004	0.001	1.018	0.427	0	-0.122	-0.099	0.302	77.822	0	0	0	0	0	0	0
WT222(CAA14FCCF874)	3.69	13105	2022-11-29 16:44:34.614	0.004	0.001	1.018	0.427	0	-0.122	-0.093	0.302	77.789	0	0	0	0	0	0	0
WT222(CAA14FCCF874)	3.69	13105	2022-11-29 16:44:34.614	0.011	0.037	1.006	1.465	0	0	-0.082	0.308	77.761	0	0	0	0	0	0	0
WT222(CAA14FCCF874)	3.69	13105	2022-11-29 16:44:34.614	0.011	0.037	1.006	1.465	0	0	-0.077	0.308	77.734	0	0	0	0	0	0	0
WT222(CAA14FCCF874)	3.69	13105	2022-11-29 16:44:34.614	0.011	0.037	1.006	1.465	0	0	-0.066	0.308	77.706	0	0	0	0	0	0	0
WT222(CAA14FCCF874)	3.69	13105	2022-11-29 16:44:34.645	0.011	0.037	1.006	1.465	0	0	-0.055	0.313	77.673	0	0	0	0	0	0	0
WT222(CAA14FCCF874)	3.69	13105	2022-11-29 16:44:34.645	0.015	-0.013	0.998	-1.77	0	1.587	-0.06	0.313	77.657	0	0	0	0	0	0	0
WT222(CAA14FCCF874)	3.69	13105	2022-11-29 16:44:34.645	0.015	-0.013	0.998	-1.77	0	1.587	-0.066	0.313	77.635	0	0	0	0	0	0	0
WT222(CAA14FCCF874)	3.69	13105	2022-11-29 16:44:34.645	0.015	-0.013	0.998	-1.77	0	1.587	-0.077	0.313	77.613	0	0	0	0	0	0	0
WT222(CAA14FCCF874)	3.69	13105	2022-11-29 16:44:34.645	0.015	-0.013	0.998	-1.77	0	1.587	-0.082	0.313	77.591	0	0	0	0	0	0	0
WT222(CAA14FCCF874)	3.69	13105	2022-11-29 16:44:34.645	-0.031	0.053	0.994	2.991	-0.122	-1.282	-0.066	0.313	77.558	0	0	0	0	0	0	0
WT222(CAA14FCCF874)	3.69	13105	2022-11-29 16:44:34.645	-0.031	0.053	0.994	2.991	-0.122	-1.282	-0.049	0.313	77.525	0	0	0	0	0	0	0
WT222(CAA14FCCF874)	3.69	13105	2022-11-29 16:44:34.645	-0.031	0.053	0.994	2.991	-0.122	-1.282	-0.033	0.313	77.487	0	0	0	0	0	0	0
WT222(CAA14FCCF874)	3.69	13105	2022-11-29 16:44:34.739	-0.031	0.053	0.994	2.991	-0.122	-1.282	-0.011	0.313	77.454	0	0	0	0	0	0	0
WT222(CAA14FCCF874)	3.69	13105	2022-11-29 16:44:34.739	-0.013	0.052	1.024	1.831	-0.549	0.977	0	0.313	77.426	0	0	0	0	0	0	0
WT222(CAA14FCCF874)	3.69	13105	2022-11-29 16:44:34.739	-0.013	0.052	1.024	1.831	-0.549	0.977	0.005	0.308	77.399	0	0	0	0	0	0	0
WT222(CAA14FCCF874)	3.69	13105	2022-11-29 16:44:34.739	-0.013	0.052	1.024	1.831	-0.549	0.977	0.022	0.308	77.377	0	0	0	0	0	0	0
WT222(CAA14FCCF874)	3.69	13105	2022-11-29 16:44:34.739	-0.013	0.052	1.024	1.831	-0.549	0.977	0.033	0.308	77.349	0	0	0	0	0	0	0
WT222(CAA14FCCF874)	3.69	13105	2022-11-29 16:44:34.739	-0.03	-0.082	0.97	-0.244	0.916	-2.136	0.033	0.313	77.311	0	0	0	0	0	0	0
WT222(CAA14FCCF874)	3.69	13105	2022-11-29 16:44:34.739	-0.03	-0.082	0.97	-0.244	0.916	-2.136	0.038	0.319	77.267	0	0	0	0	0	0	0
WT222(CAA14FCCF874)	3.69	13105	2022-11-29 16:44:34.739	-0.03	-0.082	0.97	-0.244	0.916	-2.136	0.038	0.324	77.228	0	0	0	0	0	0	0
WT222(CAA14FCCF874)	3.69	13105	2022-11-29 16:44:34.770	-0.03	-0.082	0.97	-0.244	0.916	-2.136	0.038	0.33	77.19	0	0	0	0	0	0	0
WT222(CAA14FCCF874)	3.69	13105	2022-11-29 16:44:34.770	-0.001	0.13	1.011	4.395	-0.061	2.625	0.06	0.33	77.173	0	0	0	0	0	0	0
WT222(CAA14FCCF874)	3.69	13105	2022-11-29 16:44:34.770	-0.001	0.13	1.011	4.395	-0.061	2.625	0.082	0.33	77.157	0	0	0	0	0	0	0
WT222(CAA14FCCF874)	3.69	13105	2022-11-29 16:44:34.770	-0.001	0.13	1.011	4.395	-0.061	2.625	0.11	0.335	77.141	0	0	0	0	0	0	0
WT222(CAA14FCCF874)	3.69	13105	2022-11-29 16:44:34.770	-0.001	0.13	1.011	4.395	-0.061	2.625	0.137	0.335	77.119	0	0	0	0	0	0	0
WT222(CAA14FCCF874)	3.69	13105	2022-11-29 16:44:34.770	-0.015	-0.013	0.999	0.61	-0.305	-1.465	0.143	0.335	77.08	0	0	0	0	0	0	0
WT222(CAA14FCCF874)	3.69	13105	2022-11-29 16:44:34.770	-0.015	-0.013	0.999	0.61	-0.305	-1.465	0.148	0.335	77.047	0	0	0	0	0	0	0
WT222(CAA14FCCF874)	3.69	13105	2022-11-29 16:44:34.770	-0.015	-0.013	0.999	0.61	-0.305	-1.465	0.154	0.33	77.009	0	0	0	0	0	0	0
WT222(CAA14FCCF874)	3.69	13105	2022-11-29 16:44:34.801	-0.015	-0.013	0.999	0.61	-0.305	-1.465	0.165	0.33	76.97	0	0	0	0	0	0	0
WT222(CAA14FCCF874)	3.69	13105	2022-11-29 16:44:34.801	0.002	0.002	0.989	0.183	-0.366	2.441	0.165	0.33	76.948	0	0	0	0	0	0	0
WT222(CAA14FCCF874)	3.69	13105	2022-11-29 16:44:34.801	0.002	0.002	0.989	0.183	-0.366	2.441	0.17	0.33	76.932	0	0	0	0	0	0	0
WT222(CAA14FCCF874)	3.69	13105	2022-11-29 16:44:34.801	0.002	0.002	0.989	0.183	-0.366	2.441	0.176	0.33	76.915	0	0	0	0	0	0	0
WT222(CAA14FCCF874)	3.69	13105	2022-11-29 16:44:34.801	0.002	0.002	0.989	0.183	-0.366	2.441	0.176	0.33	76.899	0	0	0	0	0	0	0
WT222(CAA14FCCF874)	3.69	13105	2022-11-29 16:44:34.801	-0.03	-0.036	0.989	1.404	-0.549	0	0.187	0.324	76.866	0	0	0	0	0	0	0
WT222(CAA14FCCF874)	3.69	13105	2022-11-29 16:44:34.801	-0.03	-0.036	0.989	1.404	-0.549	0	0.192	0.324	76.838	0	0	0	0	0	0	0
WT222(CAA14FCCF874)	3.69	13105	2022-11-29 16:44:34.801	-0.03	-0.036	0.989	1.404	-0.549	0	0.203	0.324	76.805	0	0	0	0	0	0	0
WT222(CAA14FCCF874)	3.69	13105	2022-11-29 16:44:34.832	-0.03	-0.036	0.989	1.404	-0.549	0	0.209	0.319	76.778	0	0	0	0	0	0	0
WT222(CAA14FCCF874)	3.69	13105	2022-11-29 16:44:34.832	0.011	0.018	1.001	0.305	-0.061	-0.488	0.214	0.324	76.745	0	0	0	0	0	0	0
WT222(CAA14FCCF874)	3.69	13105	2022-11-29 16:44:34.832	0.011	0.018	1.001	0.305	-0.061	-0.488	0.214	0.324	76.712	0	0	0	0	0	0	0
WT222(CAA14FCCF874)	3.69	13105	2022-11-29 16:44:34.832	0.011	0.018	1.001	0.305	-0.061	-0.488	0.214	0.324	76.685	0	0	0	0	0	0	0
WT222(CAA14FCCF874)	3.69	13105	2022-11-29 16:44:34.832	0.011	0.018	1.001	0.305	-0.061	-0.488	0.22	0.324	76.652	0	0	0	0	0	0	0
WT222(CAA14FCCF874)	3.69	13105	2022-11-29 16:44:34.832	0.002	-0.022	1.009	-0.183	0.305	0.671	0.22	0.324	76.624	0	0	0	0	0	0	0
WT222(CAA14FCCF874)	3.69	13105	2022-11-29 16:44:34.832	0.002	-0.022	1.009	-0.183	0.305	0.671	0.22	0.33	76.602	0	0	0	0	0	0	0
WT222(CAA14FCCF874)	3.69	13105	2022-11-29 16:44:34.832	0.002	-0.022	1.009	-0.183	0.305	0.671	0.22	0.33	76.575	0	0	0	0	0	0	0
WT222(CAA14FCCF874)	3.69	13105	2022-11-29 16:44:34.911	-0.037	0.072	1.008	4.15	-0.244	-0.366	0.242	0.33	76.542	0	0	0	0	0	0	0
WT222(CAA14FCCF874)	3.69	13105	2022-11-29 16:44:34.911	-0.037	0.072	1.008	4.15	-0.244	-0.366	0.264	0.33	76.514	0	0	0	0	0	0	0
WT222(CAA14FCCF874)	3.69	13105	2022-11-29 16:44:34.911	-0.037	0.072	1.008	4.15	-0.244	-0.366	0.286	0.33	76.481	0	0	0	0	0	0	0
WT222(CAA14FCCF874)	3.69	13105	2022-11-29 16:44:34.911	-0.037	0.072	1.008	4.15	-0.244	-0.366	0.308	0.33	76.448	0	0	0	0	0	0	0
WT222(CAA14FCCF874)	3.69	13105	2022-11-29 16:44:34.911	-0.015	-0.021	0.997	0.61	0.732	-0.305	0.313	0.33	76.415	0	0	0	0	0	0	0
WT222(CAA14FCCF874)	3.69	13105	2022-11-29 16:44:34.911	-0.015	-0.021	0.997	0.61	0.732	-0.305	0.313	0.335	76.388	0	0	0	0	0	0	0
WT222(CAA14FCCF874)	3.69	13105	2022-11-29 16:44:34.911	-0.015	-0.021	0.997	0.61	0.732	-0.305	0.319	0.341	76.355	0	0	0	0	0	0	0
WT222(CAA14FCCF874)	3.69	13105	2022-11-29 16:44:34.911	-0.015	-0.021	0.997	0.61	0.732	-0.305	0.324	0.346	76.322	0	0	0	0	0	0	0
WT222(CAA14FCCF874)	3.69	13105	2022-11-29 16:44:34.942	-0.016	0.036	0.996	-1.221	1.038	2.563	0.319	0.352	76.306	0	0	0	0	0	0	0
WT222(CAA14FCCF874)	3.69	13105	2022-11-29 16:44:34.942	-0.016	0.036	0.996	-1.221	1.038	2.563	0.313	0.357	76.289	0	0	0	0	0	0	0
WT222(CAA14FCCF874)	3.69	13105	2022-11-29 16:44:34.942	-0.016	0.036	0.996	-1.221	1.038	2.563	0.308	0.368	76.273	0	0	0	0	0	0	0
WT222(CAA14FCCF874)	3.69	13105	2022-11-29 16:44:34.942	-0.016	0.036	0.996	-1.221	1.038	2.563	0.308	0.374	76.256	0	0	0	0	0	0	0
WT222(CAA14FCCF874)	3.69	13105	2022-11-29 16:44:34.942	0.025	0.045	0.994	0.305	-0.671	-2.686	0.308	0.368	76.212	0	0	0	0	0	0	0
WT222(CAA14FCCF874)	3.69	13105	2022-11-29 16:44:34.942	0.025	0.045	0.994	0.305	-0.671	-2.686	0.313	0.368	76.168	0	0	0	0	0	0	0
WT222(CAA14FCCF874)	3.69	13105	2022-11-29 16:44:34.942	0.025	0.045	0.994	0.305	-0.671	-2.686	0.319	0.363	76.124	0	0	0	0	0	0	0
WT222(CAA14FCCF874)	3.69	13105	2022-11-29 16:44:34.942	0.025	0.045	0.994	0.305	-0.671	-2.686	0.319	0.363	76.086	0	0	0	0	0	0	0
WT222(CAA14FCCF874)	3.69	13105	2022-11-29 16:44:35.004	0.03	-0.067	0.99	0.549	0.122	1.709	0.324	0.363	76.064	0	0	0	0	0	0	0
WT222(CAA14FCCF874)	3.69	13105	2022-11-29 16:44:35.004	0.03	-0.067	0.99	0.549	0.122	1.709	0.33	0.363	76.042	0	0	0	0	0	0	0
WT222(CAA14FCCF874)	3.69	13105	2022-11-29 16:44:35.004	0.03	-0.067	0.99	0.549	0.122	1.709	0.33	0.357	76.02	0	0	0	0	0	0	0
WT222(CAA14FCCF874)	3.69	13105	2022-11-29 16:44:35.004	0.03	-0.067	0.99	0.549	0.122	1.709	0.335	0.357	76.003	0	0	0	0	0	0	0
WT222(CAA14FCCF874)	3.69	13105	2022-11-29 16:44:35.004	-0.071	0.029	0.99	-0.488	0.305	-1.221	0.33	0.363	75.97	0	0	0	0	0	0	0
WT222(CAA14FCCF874)	3.69	13105	2022-11-29 16:44:35.004	-0.071	0.029	0.99	-0.488	0.305	-1.221	0.33	0.363	75.938	0	0	0	0	0	0	0
WT222(CAA14FCCF874)	3.69	13105	2022-11-29 16:44:35.004	-0.071	0.029	0.99	-0.488	0.305	-1.221	0.33	0.363	75.899	0	0	0	0	0	0	0
WT222(CAA14FCCF874)	3.69	13105	2022-11-29 16:44:35.004	-0.071	0.029	0.99	-0.488	0.305	-1.221	0.324	0.368	75.866	0	0	0	0	0	0	0
WT222(CAA14FCCF874)	3.69	13105	2022-11-29 16:44:35.004	0.001	0.014	1.003	-1.038	-0.244	1.709	0.319	0.368	75.844	0	0	0	0	0	0	0
WT222(CAA14FCCF874)	3.69	13105	2022-11-29 16:44:35.004	0.001	0.014	1.003	-1.038	-0.244	1.709	0.319	0.368	75.828	0	0	0	0	0	0	0
WT222(CAA14FCCF874)	3.69	13105	2022-11-29 16:44:35.004	0.001	0.014	1.003	-1.038	-0.244	1.709	0.313	0.368	75.806	0	0	0	0	0	0	0
WT222(CAA14FCCF874)	3.69	13105	2022-11-29 16:44:35.004	0.001	0.014	1.003	-1.038	-0.244	1.709	0.308	0.363	75.784	0	0	0	0	0	0	0
WT222(CAA14FCCF874)	3.69	13105	2022-11-29 16:44:35.004	0.017	0.005	1	-1.892	0.305	-1.099	0.297	0.368	75.751	0	0	0	0	0	0	0
WT222(CAA14FCCF874)	3.69	13105	2022-11-29 16:44:35.004	0.017	0.005	1	-1.892	0.305	-1.099	0.291	0.368	75.718	0	0	0	0	0	0	0
WT222(CAA14FCCF874)	3.69	13105	2022-11-29 16:44:35.004	0.017	0.005	1	-1.892	0.305	-1.099	0.28	0.368	75.685	0	0	0	0	0	0	0
WT222(CAA14FCCF874)	3.69	13105	2022-11-29 16:44:35.004	0.017	0.005	1	-1.892	0.305	-1.099	0.275	0.374	75.652	0	0	0	0	0	0	0
WT222(CAA14FCCF874)	3.69	13105	2022-11-29 16:44:35.035	0.03	0.027	1.027	2.075	1.038	1.77	0.286	0.374	75.63	0	0	0	0	0	0	0
WT222(CAA14FCCF874)	3.69	13105	2022-11-29 16:44:35.035	0.03	0.027	1.027	2.075	1.038	1.77	0.297	0.379	75.613	0	0	0	0	0	0	0
WT222(CAA14FCCF874)	3.69	13105	2022-11-29 16:44:35.035	0.03	0.027	1.027	2.075	1.038	1.77	0.308	0.385	75.597	0	0	0	0	0	0	0
WT222(CAA14FCCF874)	3.69	13105	2022-11-29 16:44:35.035	0.03	0.027	1.027	2.075	1.038	1.77	0.319	0.39	75.575	0	0	0	0	0	0	0
WT222(CAA14FCCF874)	3.69	13105	2022-11-29 16:44:35.035	-0.63	-0.128	0.886	-27.893	-4.578	-0.488	0.181	0.368	75.547	0	0	0	0	0	0	0
WT222(CAA14FCCF874)	3.69	13105	2022-11-29 16:44:35.035	-0.63	-0.128	0.886	-27.893	-4.578	-0.488	0.038	0.357	75.515	0	0	0	0	0	0	0
WT222(CAA14FCCF874)	3.69	13105	2022-11-29 16:44:35.035	-0.63	-0.128	0.886	-27.893	-4.578	-0.488	-0.093	0.346	75.482	0	0	0	0	0	0	0
WT222(CAA14FCCF874)	3.69	13105	2022-11-29 16:44:35.035	-0.63	-0.128	0.886	-27.893	-4.578	-0.488	-0.231	0.341	75.449	0	0	0	0	0	0	0
WT222(CAA14FCCF874)	3.69	13105	2022-11-29 16:44:35.067	-0.824	0.095	0.97	-12.756	19.714	6.958	-0.297	0.467	75.449	0	0	0	0	0	0	0
WT222(CAA14FCCF874)	3.69	13105	2022-11-29 16:44:35.067	-0.824	0.095	0.97	-12.756	19.714	6.958	-0.357	0.593	75.449	0	0	0	0	0	0	0
WT222(CAA14FCCF874)	3.69	13105	2022-11-29 16:44:35.067	-0.824	0.095	0.97	-12.756	19.714	6.958	-0.412	0.731	75.438	0	0	0	0	0	0	0
WT222(CAA14FCCF874)	3.69	13105	2022-11-29 16:44:35.067	-0.824	0.095	0.97	-12.756	19.714	6.958	-0.467	0.868	75.432	0	0	0	0	0	0	0
WT222(CAA14FCCF874)	3.69	13105	2022-11-29 16:44:35.067	0.205	0.13	1.01	-2.38	2.014	0.916	-0.472	0.912	75.394	0	0	0	0	0	0	0
WT222(CAA14FCCF874)	3.69	13105	2022-11-29 16:44:35.067	0.205	0.13	1.01	-2.38	2.014	0.916	-0.478	0.956	75.355	0	0	0	0	0	0	0
WT222(CAA14FCCF874)	3.69	13105	2022-11-29 16:44:35.067	0.205	0.13	1.01	-2.38	2.014	0.916	-0.478	0.994	75.317	0	0	0	0	0	0	0
WT222(CAA14FCCF874)	3.69	13105	2022-11-29 16:44:35.067	0.205	0.13	1.01	-2.38	2.014	0.916	-0.478	1.027	75.284	0	0	0	0	0	0	0
WT222(CAA14FCCF874)	3.69	13105	2022-11-29 16:44:35.161	0.923	-0.018	1.195	17.212	-0.427	1.221	-0.385	1.038	75.256	0	0	0	0	0	0	0
WT222(CAA14FCCF874)	3.69	13105	2022-11-29 16:44:35.161	1.848	-0.023	2.419	17.212	-0.427	1.221	-0.297	1.038	75.234	0	0	0	0	0	0	0
WT222(CAA14FCCF874)	3.69	13105	2022-11-29 16:44:35.161	3.699	-0.033	4.867	17.212	-0.427	1.221	-0.209	1.005	75.218	0	0	0	0	0	0	0
WT222(CAA14FCCF874)	3.69	13105	2022-11-29 16:44:35.161	7.401	-0.054	9.763	17.212	-0.427	1.221	-0.121	0.95	75.212	0	0	0	0	0	0	0
WT222(CAA14FCCF874)	3.69	13105	2022-11-29 16:44:35.161	-0.126	0.095	1.072	-9.521	7.08	0.793	-0.17	0.928	75.201	0	0	0	0	0	0	0
WT222(CAA14FCCF874)	3.69	13105	2022-11-29 16:44:35.161	-0.126	0.095	1.072	-9.521	7.08	0.793	-0.214	0.912	75.185	0	0	0	0	0	0	0
WT222(CAA14FCCF874)	3.69	13105	2022-11-29 16:44:35.161	-0.126	0.095	1.072	-9.521	7.08	0.793	-0.264	0.901	75.174	0	0	0	0	0	0	0
WT222(CAA14FCCF874)	3.69	13105	2022-11-29 16:44:35.161	-0.126	0.095	1.072	-9.521	7.08	0.793	-0.308	0.89	75.163	0	0	0	0	0	0	0
WT222(CAA14FCCF874)	3.69	13105	2022-11-29 16:44:35.192	0.039	-0.004	0.95	10.315	-0.305	-5.92	-0.253	0.84	75.114	0	0	0	0	0	0	0
WT222(CAA14FCCF874)	3.69	13105	2022-11-29 16:44:35.192	0.039	-0.004	0.95	10.315	-0.305	-5.92	-0.203	0.797	75.064	0	0	0	0	0	0	0
WT222(CAA14FCCF874)	3.69	13105	2022-11-29 16:44:35.192	0.039	-0.004	0.95	10.315	-0.305	-5.92	-0.148	0.753	75.015	0	0	0	0	0	0	0
WT222(CAA14FCCF874)	3.69	13105	2022-11-29 16:44:35.192	0.039	-0.004	0.95	10.315	-0.305	-5.92	-0.099	0.709	74.971	0	0	0	0	0	0	0
WT222(CAA14FCCF874)	3.69	13105	2022-11-29 16:44:35.192	0.342	0.137	1.023	4.639	-2.319	1.587	-0.071	0.654	74.96	0	0	0	0	0	0	0
WT222(CAA14FCCF874)	3.69	13105	2022-11-29 16:44:35.192	0.342	0.137	1.023	4.639	-2.319	1.587	-0.049	0.599	74.943	0	0	0	0	0	0	0
WT222(CAA14FCCF874)	3.69	13105	2022-11-29 16:44:35.192	0.342	0.137	1.023	4.639	-2.319	1.587	-0.022	0.544	74.932	0	0	0	0	0	0	0
WT222(CAA14FCCF874)	3.69	13105	2022-11-29 16:44:35.192	0.342	0.137	1.023	4.639	-2.319	1.587	0	0.489	74.921	0	0	0	0	0	0	0
WT222(CAA14FCCF874)	3.69	13105	2022-11-29 16:44:35.254	-0.063	0.019	0.971	6.226	4.883	0.366	0.033	0.472	74.899	0	0	0	0	0	0	0
WT222(CAA14FCCF874)	3.69	13105	2022-11-29 16:44:35.254	-0.063	0.019	0.971	6.226	4.883	0.366	0.066	0.456	74.883	0	0	0	0	0	0	0
WT222(CAA14FCCF874)	3.69	13105	2022-11-29 16:44:35.254	-0.063	0.019	0.971	6.226	4.883	0.366	0.099	0.439	74.861	0	0	0	0	0	0	0
WT222(CAA14FCCF874)	3.69	13105	2022-11-29 16:44:35.254	-0.063	0.019	0.971	6.226	4.883	0.366	0.132	0.428	74.844	0	0	0	0	0	0	0
WT222(CAA14FCCF874)	3.69	13105	2022-11-29 16:44:35.254	-0.067	0.083	1.058	7.324	-2.441	-2.441	0.176	0.379	74.806	0	0	0	0	0	0	0
WT222(CAA14FCCF874)	3.69	13105	2022-11-29 16:44:35.254	-0.067	0.083	1.058	7.324	-2.441	-2.441	0.214	0.335	74.773	0	0	0	0	0	0	0
WT222(CAA14FCCF874)	3.69	13105	2022-11-29 16:44:35.254	-0.067	0.083	1.058	7.324	-2.441	-2.441	0.253	0.291	74.734	0	0	0	0	0	0	0
WT222(CAA14FCCF874)	3.69	13105	2022-11-29 16:44:35.254	-0.067	0.083	1.058	7.324	-2.441	-2.441	0.291	0.253	74.702	0	0	0	0	0	0	0
WT222(CAA14FCCF874)	3.69	13105	2022-11-29 16:44:35.270	0.042	0.083	1.027	4.639	-1.16	1.587	0.319	0.22	74.68	0	0	0	0	0	0	0
WT222(CAA14FCCF874)	3.69	13105	2022-11-29 16:44:35.270	0.042	0.083	1.027	4.639	-1.16	1.587	0.346	0.187	74.663	0	0	0	0	0	0	0
WT222(CAA14FCCF874)	3.69	13105	2022-11-29 16:44:35.270	0.042	0.083	1.027	4.639	-1.16	1.587	0.374	0.154	74.647	0	0	0	0	0	0	0
WT222(CAA14FCCF874)	3.69	13105	2022-11-29 16:44:35.270	-0.031	0.031	0.97	-2.075	1.343	-2.258	0.368	0.137	74.608	0	0	0	0	0	0	0
WT222(CAA14FCCF874)	3.69	13105	2022-11-29 16:44:35.270	-0.031	0.031	0.97	-2.075	1.343	-2.258	0.363	0.115	74.575	0	0	0	0	0	0	0
WT222(CAA14FCCF874)	3.69	13105	2022-11-29 16:44:35.270	-0.031	0.031	0.97	-2.075	1.343	-2.258	0.357	0.104	74.537	0	0	0	0	0	0	0
WT222(CAA14FCCF874)	3.69	13105	2022-11-29 16:44:35.270	-0.031	0.031	0.97	-2.075	1.343	-2.258	0.352	0.088	74.498	0	0	0	0	0	0	0
WT222(CAA14FCCF874)	3.69	13105	2022-11-29 16:44:35.270	-0.081	-0.025	1.003	-7.263	3.113	3.601	0.319	0.082	74.493	0	0	0	0	0	0	0
WT222(CAA14FCCF874)	3.69	13105	2022-11-29 16:44:35.317	-0.081	-0.025	1.003	-7.263	3.113	3.601	0.286	0.077	74.482	0	0	0	0	0	0	0
WT222(CAA14FCCF874)	3.69	13105	2022-11-29 16:44:35.317	-0.081	-0.025	1.003	-7.263	3.113	3.601	0.253	0.077	74.476	0	0	0	0	0	0	0
WT222(CAA14FCCF874)	3.69	13105	2022-11-29 16:44:35.317	-0.081	-0.025	1.003	-7.263	3.113	3.601	0.225	0.077	74.465	0	0	0	0	0	0	0
WT222(CAA14FCCF874)	3.69	13105	2022-11-29 16:44:35.317	0.097	0.049	1.041	3.723	-0.854	-1.953	0.247	0.055	74.432	0	0	0	0	0	0	0
WT222(CAA14FCCF874)	3.69	13105	2022-11-29 16:44:35.317	0.097	0.049	1.041	3.723	-0.854	-1.953	0.269	0.038	74.394	0	0	0	0	0	0	0
WT222(CAA14FCCF874)	3.69	13105	2022-11-29 16:44:35.317	0.097	0.049	1.041	3.723	-0.854	-1.953	0.291	0.016	74.361	0	0	0	0	0	0	0
WT222(CAA14FCCF874)	3.69	13105	2022-11-29 16:44:35.317	0.097	0.049	1.041	3.723	-0.854	-1.953	0.313	0	74.323	0	0	0	0	0	0	0
WT222(CAA14FCCF874)	3.69	13105	2022-11-29 16:44:35.317	-0.044	0.005	0.98	0.305	1.282	1.526	0.319	-0.005	74.306	0	0	0	0	0	0	0
WT222(CAA14FCCF874)	3.69	13105	2022-11-29 16:44:35.332	-0.044	0.005	0.98	0.305	1.282	1.526	0.324	-0.011	74.284	0	0	0	0	0	0	0
WT222(CAA14FCCF874)	3.69	13105	2022-11-29 16:44:35.332	-0.044	0.005	0.98	0.305	1.282	1.526	0.324	-0.016	74.268	0	0	0	0	0	0	0
WT222(CAA14FCCF874)	3.69	13105	2022-11-29 16:44:35.332	-0.044	0.005	0.98	0.305	1.282	1.526	0.33	-0.022	74.251	0	0	0	0	0	0	0
WT222(CAA14FCCF874)	3.69	13105	2022-11-29 16:44:35.332	-0.031	0.038	1.018	3.296	-1.038	0.244	0.352	-0.038	74.224	0	0	0	0	0	0	0
WT222(CAA14FCCF874)	3.69	13105	2022-11-29 16:44:35.332	-0.031	0.038	1.018	3.296	-1.038	0.244	0.368	-0.055	74.202	0	0	0	0	0	0	0
WT222(CAA14FCCF874)	3.69	13105	2022-11-29 16:44:35.332	-0.031	0.038	1.018	3.296	-1.038	0.244	0.39	-0.071	74.174	0	0	0	0	0	0	0
WT222(CAA14FCCF874)	3.69	13105	2022-11-29 16:44:35.332	-0.031	0.038	1.018	3.296	-1.038	0.244	0.412	-0.082	74.147	0	0	0	0	0	0	0
WT222(CAA14FCCF874)	3.69	13105	2022-11-29 16:44:35.332	0.011	0.04	1.018	0.61	-0.183	-1.587	0.417	-0.093	74.114	0	0	0	0	0	0	0
WT222(CAA14FCCF874)	3.69	13105	2022-11-29 16:44:35.364	0.011	0.04	1.018	0.61	-0.183	-1.587	0.423	-0.104	74.081	0	0	0	0	0	0	0
WT222(CAA14FCCF874)	3.69	13105	2022-11-29 16:44:35.364	0.011	0.04	1.018	0.61	-0.183	-1.587	0.428	-0.11	74.042	0	0	0	0	0	0	0
WT222(CAA14FCCF874)	3.69	13105	2022-11-29 16:44:35.364	0.011	0.04	1.018	0.61	-0.183	-1.587	0.434	-0.121	74.009	0	0	0	0	0	0	0
WT222(CAA14FCCF874)	3.69	13105	2022-11-29 16:44:35.364	-0.075	-0.01	0.985	-0.793	0.488	0.671	0.434	-0.121	73.987	0	0	0	0	0	0	0
WT222(CAA14FCCF874)	3.69	13105	2022-11-29 16:44:35.364	-0.075	-0.01	0.985	-0.793	0.488	0.671	0.434	-0.126	73.965	0	0	0	0	0	0	0
WT222(CAA14FCCF874)	3.69	13105	2022-11-29 16:44:35.364	-0.075	-0.01	0.985	-0.793	0.488	0.671	0.434	-0.126	73.938	0	0	0	0	0	0	0
WT222(CAA14FCCF874)	3.69	13105	2022-11-29 16:44:35.364	-0.075	-0.01	0.985	-0.793	0.488	0.671	0.434	-0.132	73.916	0	0	0	0	0	0	0
WT222(CAA14FCCF874)	3.69	13105	2022-11-29 16:44:35.364	-0.063	0	0.956	-3.784	0.427	0.549	0.417	-0.132	73.894	0	0	0	0	0	0	0
WT222(CAA14FCCF874)	3.69	13105	2022-11-29 16:44:35.489	-0.063	0	0.956	-3.784	0.427	0.549	0.401	-0.132	73.872	0	0	0	0	0	0	0
WT222(CAA14FCCF874)	3.69	13105	2022-11-29 16:44:35.489	-0.063	0	0.956	-3.784	0.427	0.549	0.385	-0.132	73.85	0	0	0	0	0	0	0
WT222(CAA14FCCF874)	3.69	13105	2022-11-29 16:44:35.489	-0.063	0	0.956	-3.784	0.427	0.549	0.368	-0.126	73.823	0	0	0	0	0	0	0
WT222(CAA14FCCF874)	3.69	13105	2022-11-29 16:44:35.489	-0.009	0.063	1.001	-3.418	-0.061	1.343	0.352	-0.132	73.806	0	0	0	0	0	0	0
WT222(CAA14FCCF874)	3.69	13105	2022-11-29 16:44:35.489	-0.009	0.063	1.001	-3.418	-0.061	1.343	0.341	-0.132	73.784	0	0	0	0	0	0	0
WT222(CAA14FCCF874)	3.69	13105	2022-11-29 16:44:35.489	-0.009	0.063	1.001	-3.418	-0.061	1.343	0.324	-0.132	73.762	0	0	0	0	0	0	0
WT222(CAA14FCCF874)	3.69	13105	2022-11-29 16:44:35.489	-0.009	0.063	1.001	-3.418	-0.061	1.343	0.313	-0.132	73.746	0	0	0	0	0	0	0
WT222(CAA14FCCF874)	3.69	13105	2022-11-29 16:44:35.489	-0.038	0	1.006	-2.075	-0.366	-1.16	0.308	-0.137	73.713	0	0	0	0	0	0	0
WT222(CAA14FCCF874)	3.69	13105	2022-11-29 16:44:35.520	-0.038	0	1.006	-2.075	-0.366	-1.16	0.297	-0.137	73.68	0	0	0	0	0	0	0
WT222(CAA14FCCF874)	3.69	13105	2022-11-29 16:44:35.520	-0.038	0	1.006	-2.075	-0.366	-1.16	0.291	-0.137	73.647	0	0	0	0	0	0	0
WT222(CAA14FCCF874)	3.69	13105	2022-11-29 16:44:35.520	-0.038	0	1.006	-2.075	-0.366	-1.16	0.286	-0.137	73.614	0	0	0	0	0	0	0
WT222(CAA14FCCF874)	3.69	13105	2022-11-29 16:44:35.520	0.01	-0.019	0.962	-2.075	-1.526	0	0.275	-0.148	73.592	0	0	0	0	0	0	0
WT222(CAA14FCCF874)	3.69	13105	2022-11-29 16:44:35.520	0.01	-0.019	0.962	-2.075	-1.526	0	0.269	-0.154	73.564	0	0	0	0	0	0	0
WT222(CAA14FCCF874)	3.69	13105	2022-11-29 16:44:35.520	0.01	-0.019	0.962	-2.075	-1.526	0	0.258	-0.159	73.537	0	0	0	0	0	0	0
WT222(CAA14FCCF874)	3.69	13105	2022-11-29 16:44:35.520	0.01	-0.019	0.962	-2.075	-1.526	0	0.253	-0.165	73.515	0	0	0	0	0	0	0
WT222(CAA14FCCF874)	3.69	13105	2022-11-29 16:44:35.520	-0.026	0.002	0.955	-1.831	0.305	1.404	0.247	-0.165	73.499	0	0	0	0	0	0	0
WT222(CAA14FCCF874)	3.69	13105	2022-11-29 16:44:35.551	-0.026	0.002	0.955	-1.831	0.305	1.404	0.236	-0.165	73.477	0	0	0	0	0	0	0
WT222(CAA14FCCF874)	3.69	13105	2022-11-29 16:44:35.551	-0.026	0.002	0.955	-1.831	0.305	1.404	0.231	-0.159	73.46	0	0	0	0	0	0	0
WT222(CAA14FCCF874)	3.69	13105	2022-11-29 16:44:35.551	-0.026	0.002	0.955	-1.831	0.305	1.404	0.225	-0.159	73.444	0	0	0	0	0	0	0
WT222(CAA14FCCF874)	3.69	13105	2022-11-29 16:44:35.551	0.001	0.015	1.013	5.371	-1.587	0.977	0.253	-0.165	73.427	0	0	0	0	0	0	0
WT222(CAA14FCCF874)	3.69	13105	2022-11-29 16:44:35.551	0.001	0.015	1.013	5.371	-1.587	0.977	0.28	-0.17	73.405	0	0	0	0	0	0	0
WT222(CAA14FCCF874)	3.69	13105	2022-11-29 16:44:35.551	0.001	0.015	1.013	5.371	-1.587	0.977	0.308	-0.176	73.389	0	0	0	0	0	0	0
WT222(CAA14FCCF874)	3.69	13105	2022-11-29 16:44:35.551	0.001	0.015	1.013	5.371	-1.587	0.977	0.335	-0.187	73.372	0	0	0	0	0	0	0
WT222(CAA14FCCF874)	3.69	13105	2022-11-29 16:44:35.551	0.007	0.026	0.97	-0.305	1.16	-0.549	0.335	-0.176	73.345	0	0	0	0	0	0	0
WT222(CAA14FCCF874)	3.69	13105	2022-11-29 16:44:35.582	0.007	0.026	0.97	-0.305	1.16	-0.549	0.335	-0.17	73.317	0	0	0	0	0	0	0
WT222(CAA14FCCF874)	3.69	13105	2022-11-29 16:44:35.582	0.007	0.026	0.97	-0.305	1.16	-0.549	0.335	-0.165	73.295	0	0	0	0	0	0	0
WT222(CAA14FCCF874)	3.69	13105	2022-11-29 16:44:35.582	0.007	0.026	0.97	-0.305	1.16	-0.549	0.335	-0.159	73.268	0	0	0	0	0	0	0
WT222(CAA14FCCF874)	3.69	13105	2022-11-29 16:44:35.582	-0.028	0.009	1.017	-4.944	0.122	1.16	0.313	-0.154	73.251	0	0	0	0	0	0	0
WT222(CAA14FCCF874)	3.69	13105	2022-11-29 16:44:35.582	-0.028	0.009	1.017	-4.944	0.122	1.16	0.291	-0.154	73.235	0	0	0	0	0	0	0
WT222(CAA14FCCF874)	3.69	13105	2022-11-29 16:44:35.582	-0.028	0.009	1.017	-4.944	0.122	1.16	0.269	-0.154	73.218	0	0	0	0	0	0	0
WT222(CAA14FCCF874)	3.69	13105	2022-11-29 16:44:35.582	-0.028	0.009	1.017	-4.944	0.122	1.16	0.247	-0.148	73.202	0	0	0	0	0	0	0
WT222(CAA14FCCF874)	3.69	13105	2022-11-29 16:44:35.582	-0.04	0.037	0.989	2.502	0.183	-0.549	0.258	-0.148	73.174	0	0	0	0	0	0	0
WT222(CAA14FCCF874)	3.69	13105	2022-11-29 16:44:35.582	-0.04	0.037	0.989	2.502	0.183	-0.549	0.275	-0.143	73.152	0	0	0	0	0	0	0
WT222(CAA14FCCF874)	3.69	13105	2022-11-29 16:44:35.582	-0.04	0.037	0.989	2.502	0.183	-0.549	0.291	-0.143	73.125	0	0	0	0	0	0	0
WT222(CAA14FCCF874)	3.69	13105	2022-11-29 16:44:35.582	-0.04	0.037	0.989	2.502	0.183	-0.549	0.302	-0.137	73.103	0	0	0	0	0	0	0
WT222(CAA14FCCF874)	3.69	13105	2022-11-29 16:44:35.582	-0.008	0.019	1.001	0.549	0.183	0.549	0.308	-0.132	73.081	0	0	0	0	0	0	0
WT222(CAA14FCCF874)	3.69	13105	2022-11-29 16:44:35.582	-0.008	0.019	1.001	0.549	0.183	0.549	0.313	-0.132	73.065	0	0	0	0	0	0	0
WT222(CAA14FCCF874)	3.69	13105	2022-11-29 16:44:35.582	-0.008	0.019	1.001	0.549	0.183	0.549	0.319	-0.126	73.043	0	0	0	0	0	0	0
WT222(CAA14FCCF874)	3.69	13105	2022-11-29 16:44:35.582	-0.008	0.019	1.001	0.549	0.183	0.549	0.324	-0.126	73.026	0	0	0	0	0	0	0
WT222(CAA14FCCF874)	3.69	13105	2022-11-29 16:44:35.582	-0.016	0.044	0.993	0.122	0.427	-1.099	0.33	-0.121	72.999	0	0	0	0	0	0	0
WT222(CAA14FCCF874)	3.69	13105	2022-11-29 16:44:35.661	-0.016	0.044	0.993	0.122	0.427	-1.099	0.33	-0.115	72.971	0	0	0	0	0	0	0
WT222(CAA14FCCF874)	3.69	13105	2022-11-29 16:44:35.661	-0.016	0.044	0.993	0.122	0.427	-1.099	0.335	-0.11	72.944	0	0	0	0	0	0	0
WT222(CAA14FCCF874)	3.69	13105	2022-11-29 16:44:35.661	-0.016	0.044	0.993	0.122	0.427	-1.099	0.341	-0.104	72.916	0	0	0	0	0	0	0
WT222(CAA14FCCF874)	3.69	13105	2022-11-29 16:44:35.661	-0.066	-0.082	1.032	4.211	-1.221	1.099	0.363	-0.11	72.9	0	0	0	0	0	0	0
WT222(CAA14FCCF874)	3.69	13105	2022-11-29 16:44:35.661	-0.066	-0.082	1.032	4.211	-1.221	1.099	0.385	-0.11	72.889	0	0	0	0	0	0	0
WT222(CAA14FCCF874)	3.69	13105	2022-11-29 16:44:35.661	-0.066	-0.082	1.032	4.211	-1.221	1.099	0.406	-0.115	72.872	0	0	0	0	0	0	0
