# Supplementary material for: Dynamic characteristics of scraper conveyor chain drive system under the impact condition of lump coal
Source: PLoS One. 2024 Mar 1;19(3):e0299044. doi: 10.1371/journal.pone.0299044 (PMC10906879; doi:10.1371/journal.pone.0299044)
Supplement: S3 File — (ZIP) [file pone.0299044.s003.zip › 10Hz 1m variable mass (1.5kg-5kg 8times)/No. 3.xlsx]

## Sheet: 1.5kg 砸的没问题，砸完往前滚了一点
设备名称	电压	版本	片上时间	加速度X(g)	加速度Y(g)	加速度Z(g)	角速度X(°/s)	角速度Y(°/s)	角速度Z(°/s)	角度X(°)	角度Y(°)	角度Z(°)	磁场X	磁场Y	磁场Z	四元数0	四元数1	四元数2	四元数3	状态
WT333(F4E4E1AF1293)	3.83	13105	2022-11-30 10:19:06.140	-0.042	0.188	0.992	8.118	0.732	2.625	7.498	-2.263	137.582	0	0	0	0	0	0	0
WT333(F4E4E1AF1293)	3.83	13105	2022-11-30 10:19:06.203	-0.042	0.188	0.992	8.118	0.732	2.625	7.537	-2.263	137.417	0	0	0	0	0	0	0
WT333(F4E4E1AF1293)	3.83	13105	2022-11-30 10:19:06.203	-0.042	0.188	0.992	8.118	0.732	2.625	7.575	-2.258	137.247	0	0	0	0	0	0	0
WT333(F4E4E1AF1293)	3.83	13105	2022-11-30 10:19:06.203	0.089	0.123	1.002	-5.798	-1.099	-4.944	7.542	-2.263	137.038	0	0	0	0	0	0	0
WT333(F4E4E1AF1293)	3.83	13105	2022-11-30 10:19:06.203	0.089	0.123	1.002	-5.798	-1.099	-4.944	7.515	-2.263	136.824	0	0	0	0	0	0	0
WT333(F4E4E1AF1293)	3.83	13105	2022-11-30 10:19:06.203	0.089	0.123	1.002	-5.798	-1.099	-4.944	7.482	-2.269	136.615	0	0	0	0	0	0	0
WT333(F4E4E1AF1293)	3.83	13105	2022-11-30 10:19:06.203	0.089	0.123	1.002	-5.798	-1.099	-4.944	7.454	-2.269	136.401	0	0	0	0	0	0	0
WT333(F4E4E1AF1293)	3.83	13105	2022-11-30 10:19:06.203	0.026	-0.08	1	0.732	0.732	3.479	7.454	-2.269	136.225	0	0	0	0	0	0	0
WT333(F4E4E1AF1293)	3.83	13105	2022-11-30 10:19:06.203	0.026	-0.08	1	0.732	0.732	3.479	7.449	-2.269	136.055	0	0	0	0	0	0	0
WT333(F4E4E1AF1293)	3.83	13105	2022-11-30 10:19:06.234	0.026	-0.08	1	0.732	0.732	3.479	7.449	-2.263	135.879	0	0	0	0	0	0	0
WT333(F4E4E1AF1293)	3.83	13105	2022-11-30 10:19:06.234	0.026	-0.08	1	0.732	0.732	3.479	7.443	-2.258	135.698	0	0	0	0	0	0	0
WT333(F4E4E1AF1293)	3.83	13105	2022-11-30 10:19:06.234	0.105	0.197	1.068	-24.17	-2.136	-1.892	7.317	-2.263	135.494	0	0	0	0	0	0	0
WT333(F4E4E1AF1293)	3.83	13105	2022-11-30 10:19:06.234	0.105	0.197	1.068	-24.17	-2.136	-1.892	7.191	-2.274	135.286	0	0	0	0	0	0	0
WT333(F4E4E1AF1293)	3.83	13105	2022-11-30 10:19:06.234	0.105	0.197	1.068	-24.17	-2.136	-1.892	7.064	-2.285	135.077	0	0	0	0	0	0	0
WT333(F4E4E1AF1293)	3.83	13105	2022-11-30 10:19:06.234	0.105	0.197	1.068	-24.17	-2.136	-1.892	6.943	-2.296	134.868	0	0	0	0	0	0	0
WT333(F4E4E1AF1293)	3.83	13105	2022-11-30 10:19:06.234	-0.065	0.145	1.088	-5.188	-0.61	-2.502	6.916	-2.296	134.659	0	0	0	0	0	0	0
WT333(F4E4E1AF1293)	3.83	13105	2022-11-30 10:19:06.234	-0.065	0.145	1.088	-5.188	-0.61	-2.502	6.888	-2.296	134.445	0	0	0	0	0	0	0
WT333(F4E4E1AF1293)	3.83	13105	2022-11-30 10:19:06.265	-0.065	0.145	1.088	-5.188	-0.61	-2.502	6.861	-2.296	134.231	0	0	0	0	0	0	0
WT333(F4E4E1AF1293)	3.83	13105	2022-11-30 10:19:06.265	-0.065	0.145	1.088	-5.188	-0.61	-2.502	6.833	-2.296	134.011	0	0	0	0	0	0	0
WT333(F4E4E1AF1293)	3.83	13105	2022-11-30 10:19:06.265	0.125	0.073	1.087	-2.38	-0.244	0.61	6.823	-2.296	133.813	0	0	0	0	0	0	0
WT333(F4E4E1AF1293)	3.83	13105	2022-11-30 10:19:06.265	0.125	0.073	1.087	-2.38	-0.244	0.61	6.806	-2.296	133.61	0	0	0	0	0	0	0
WT333(F4E4E1AF1293)	3.83	13105	2022-11-30 10:19:06.265	0.125	0.073	1.087	-2.38	-0.244	0.61	6.79	-2.296	133.407	0	0	0	0	0	0	0
WT333(F4E4E1AF1293)	3.83	13105	2022-11-30 10:19:06.265	0.125	0.073	1.087	-2.38	-0.244	0.61	6.779	-2.302	133.204	0	0	0	0	0	0	0
WT333(F4E4E1AF1293)	3.83	13105	2022-11-30 10:19:06.265	-0.048	0.401	1.02	24.109	2.075	6.104	6.894	-2.291	133.028	0	0	0	0	0	0	0
WT333(F4E4E1AF1293)	3.83	13105	2022-11-30 10:19:06.265	-0.048	0.401	1.02	24.109	2.075	6.104	7.015	-2.285	132.852	0	0	0	0	0	0	0
WT333(F4E4E1AF1293)	3.83	13105	2022-11-30 10:19:06.312	-0.048	0.401	1.02	24.109	2.075	6.104	7.136	-2.28	132.671	0	0	0	0	0	0	0
WT333(F4E4E1AF1293)	3.83	13105	2022-11-30 10:19:06.312	-0.048	0.401	1.02	24.109	2.075	6.104	7.262	-2.28	132.495	0	0	0	0	0	0	0
WT333(F4E4E1AF1293)	3.83	13105	2022-11-30 10:19:06.312	0.133	-0.047	0.986	-3.113	-0.671	-2.991	7.245	-2.28	132.264	0	0	0	0	0	0	0
WT333(F4E4E1AF1293)	3.83	13105	2022-11-30 10:19:06.312	0.133	-0.047	0.986	-3.113	-0.671	-2.991	7.234	-2.285	132.039	0	0	0	0	0	0	0
WT333(F4E4E1AF1293)	3.83	13105	2022-11-30 10:19:06.312	0.133	-0.047	0.986	-3.113	-0.671	-2.991	7.218	-2.285	131.808	0	0	0	0	0	0	0
WT333(F4E4E1AF1293)	3.83	13105	2022-11-30 10:19:06.312	0.133	-0.047	0.986	-3.113	-0.671	-2.991	7.202	-2.285	131.578	0	0	0	0	0	0	0
WT333(F4E4E1AF1293)	3.83	13105	2022-11-30 10:19:06.312	-0.032	0.297	0.995	10.437	0.427	-2.258	7.256	-2.285	131.353	0	0	0	0	0	0	0
WT333(F4E4E1AF1293)	3.83	13105	2022-11-30 10:19:06.312	-0.032	0.297	0.995	10.437	0.427	-2.258	7.306	-2.285	131.122	0	0	0	0	0	0	0
WT333(F4E4E1AF1293)	3.83	13105	2022-11-30 10:19:06.343	-0.032	0.297	0.995	10.437	0.427	-2.258	7.361	-2.28	130.897	0	0	0	0	0	0	0
WT333(F4E4E1AF1293)	3.83	13105	2022-11-30 10:19:06.343	-0.032	0.297	0.995	10.437	0.427	-2.258	7.416	-2.28	130.666	0	0	0	0	0	0	0
WT333(F4E4E1AF1293)	3.83	13105	2022-11-30 10:19:06.343	0.125	-0.143	0.968	-6.836	-0.244	2.075	7.383	-2.28	130.457	0	0	0	0	0	0	0
WT333(F4E4E1AF1293)	3.83	13105	2022-11-30 10:19:06.343	0.125	-0.143	0.968	-6.836	-0.244	2.075	7.35	-2.285	130.248	0	0	0	0	0	0	0
WT333(F4E4E1AF1293)	3.83	13105	2022-11-30 10:19:06.343	0.125	-0.143	0.968	-6.836	-0.244	2.075	7.311	-2.285	130.04	0	0	0	0	0	0	0
WT333(F4E4E1AF1293)	3.83	13105	2022-11-30 10:19:06.343	0.125	-0.143	0.968	-6.836	-0.244	2.075	7.273	-2.285	129.831	0	0	0	0	0	0	0
WT333(F4E4E1AF1293)	3.83	13105	2022-11-30 10:19:06.343	-0.007	0.209	1.017	-5.615	0	0.244	7.24	-2.285	129.611	0	0	0	0	0	0	0
WT333(F4E4E1AF1293)	3.83	13105	2022-11-30 10:19:06.343	-0.007	0.209	1.017	-5.615	0	0.244	7.207	-2.285	129.391	0	0	0	0	0	0	0
WT333(F4E4E1AF1293)	3.83	13105	2022-11-30 10:19:06.374	-0.007	0.209	1.017	-5.615	0	0.244	7.18	-2.285	129.172	0	0	0	0	0	0	0
WT333(F4E4E1AF1293)	3.83	13105	2022-11-30 10:19:06.374	-0.007	0.209	1.017	-5.615	0	0.244	7.147	-2.285	128.947	0	0	0	0	0	0	0
WT333(F4E4E1AF1293)	3.83	13105	2022-11-30 10:19:06.374	0.013	0.11	1.029	7.874	1.16	3.723	7.185	-2.28	128.743	0	0	0	0	0	0	0
WT333(F4E4E1AF1293)	3.83	13105	2022-11-30 10:19:06.374	0.013	0.11	1.029	7.874	1.16	3.723	7.224	-2.274	128.54	0	0	0	0	0	0	0
WT333(F4E4E1AF1293)	3.83	13105	2022-11-30 10:19:06.374	0.013	0.11	1.029	7.874	1.16	3.723	7.262	-2.269	128.337	0	0	0	0	0	0	0
WT333(F4E4E1AF1293)	3.83	13105	2022-11-30 10:19:06.374	0.013	0.11	1.029	7.874	1.16	3.723	7.3	-2.263	128.134	0	0	0	0	0	0	0
WT333(F4E4E1AF1293)	3.83	13105	2022-11-30 10:19:06.374	0.005	0.261	1.003	5.066	0	-4.517	7.328	-2.263	127.886	0	0	0	0	0	0	0
WT333(F4E4E1AF1293)	3.83	13105	2022-11-30 10:19:06.374	0.005	0.261	1.003	5.066	0	-4.517	7.35	-2.258	127.639	0	0	0	0	0	0	0
WT333(F4E4E1AF1293)	3.83	13105	2022-11-30 10:19:06.437	0.005	0.261	1.003	5.066	0	-4.517	7.383	-2.252	127.392	0	0	0	0	0	0	0
WT333(F4E4E1AF1293)	3.83	13105	2022-11-30 10:19:06.437	0.005	0.261	1.003	5.066	0	-4.517	7.41	-2.252	127.145	0	0	0	0	0	0	0
WT333(F4E4E1AF1293)	3.83	13105	2022-11-30 10:19:06.437	0.162	-0.171	1	1.221	0.671	4.822	7.416	-2.252	126.947	0	0	0	0	0	0	0
WT333(F4E4E1AF1293)	3.83	13105	2022-11-30 10:19:06.437	0.162	-0.171	1	1.221	0.671	4.822	7.416	-2.247	126.744	0	0	0	0	0	0	0
WT333(F4E4E1AF1293)	3.83	13105	2022-11-30 10:19:06.437	0.162	-0.171	1	1.221	0.671	4.822	7.416	-2.247	126.546	0	0	0	0	0	0	0
WT333(F4E4E1AF1293)	3.83	13105	2022-11-30 10:19:06.437	0.162	-0.171	1	1.221	0.671	4.822	7.416	-2.241	126.343	0	0	0	0	0	0	0
WT333(F4E4E1AF1293)	3.83	13105	2022-11-30 10:19:06.437	0.024	0.351	0.995	5.371	0.305	0.671	7.438	-2.241	126.123	0	0	0	0	0	0	0
WT333(F4E4E1AF1293)	3.83	13105	2022-11-30 10:19:06.437	0.024	0.351	0.995	5.371	0.305	0.671	7.46	-2.241	125.898	0	0	0	0	0	0	0
WT333(F4E4E1AF1293)	3.83	13105	2022-11-30 10:19:06.531	0.024	0.351	0.995	5.371	0.305	0.671	7.482	-2.236	125.678	0	0	0	0	0	0	0
WT333(F4E4E1AF1293)	3.83	13105	2022-11-30 10:19:06.531	0.024	0.351	0.995	5.371	0.305	0.671	7.509	-2.236	125.453	0	0	0	0	0	0	0
WT333(F4E4E1AF1293)	3.83	13105	2022-11-30 10:19:06.531	0.092	0.02	0.954	-11.78	-0.854	-3.479	7.449	-2.241	125.206	0	0	0	0	0	0	0
WT333(F4E4E1AF1293)	3.83	13105	2022-11-30 10:19:06.531	0.092	0.02	0.954	-11.78	-0.854	-3.479	7.388	-2.247	124.964	0	0	0	0	0	0	0
WT333(F4E4E1AF1293)	3.83	13105	2022-11-30 10:19:06.531	0.092	0.02	0.954	-11.78	-0.854	-3.479	7.328	-2.247	124.717	0	0	0	0	0	0	0
WT333(F4E4E1AF1293)	3.83	13105	2022-11-30 10:19:06.531	0.092	0.02	0.954	-11.78	-0.854	-3.479	7.267	-2.252	124.47	0	0	0	0	0	0	0
WT333(F4E4E1AF1293)	3.83	13105	2022-11-30 10:19:06.531	0.089	-0.192	0.99	-23.804	-1.221	0.671	7.141	-2.258	124.25	0	0	0	0	0	0	0
WT333(F4E4E1AF1293)	3.83	13105	2022-11-30 10:19:06.531	0.089	-0.192	0.99	-23.804	-1.221	0.671	7.015	-2.263	124.025	0	0	0	0	0	0	0
WT333(F4E4E1AF1293)	3.83	13105	2022-11-30 10:19:06.562	0.089	-0.192	0.99	-23.804	-1.221	0.671	6.888	-2.263	123.799	0	0	0	0	0	0	0
WT333(F4E4E1AF1293)	3.83	13105	2022-11-30 10:19:06.562	0.044	-0.096	0.495	-23.804	-1.221	0.671	6.757	-2.269	123.574	0	0	0	0	0	0	0
WT333(F4E4E1AF1293)	3.83	13105	2022-11-30 10:19:06.562	-0.034	0.497	1.231	-5.554	-2.93	-0.427	6.724	-2.28	123.344	0	0	0	0	0	0	0
WT333(F4E4E1AF1293)	3.83	13105	2022-11-30 10:19:06.562	-0.034	0.497	1.231	-5.554	-2.93	-0.427	6.691	-2.296	123.113	0	0	0	0	0	0	0
WT333(F4E4E1AF1293)	3.83	13105	2022-11-30 10:19:06.562	-0.034	0.497	1.231	-5.554	-2.93	-0.427	6.663	-2.313	122.882	0	0	0	0	0	0	0
WT333(F4E4E1AF1293)	3.83	13105	2022-11-30 10:19:06.562	-0.034	0.497	1.231	-5.554	-2.93	-0.427	6.641	-2.329	122.651	0	0	0	0	0	0	0
WT333(F4E4E1AF1293)	3.83	13105	2022-11-30 10:19:06.562	0.016	-0.048	0.801	1.526	0.305	-0.061	6.652	-2.329	122.421	0	0	0	0	0	0	0
WT333(F4E4E1AF1293)	3.83	13105	2022-11-30 10:19:06.562	0.016	-0.048	0.801	1.526	0.305	-0.061	6.658	-2.329	122.195	0	0	0	0	0	0	0
WT333(F4E4E1AF1293)	3.83	13105	2022-11-30 10:19:06.562	0.016	-0.048	0.801	1.526	0.305	-0.061	6.669	-2.324	121.97	0	0	0	0	0	0	0
WT333(F4E4E1AF1293)	3.83	13105	2022-11-30 10:19:06.562	0.125	0.039	1.025	-17.822	-1.16	-0.977	6.575	-2.329	121.734	0	0	0	0	0	0	0
WT333(F4E4E1AF1293)	3.83	13105	2022-11-30 10:19:06.562	0.125	0.039	1.025	-17.822	-1.16	-0.977	6.487	-2.335	121.503	0	0	0	0	0	0	0
WT333(F4E4E1AF1293)	3.83	13105	2022-11-30 10:19:06.562	0.125	0.039	1.025	-17.822	-1.16	-0.977	6.394	-2.34	121.273	0	0	0	0	0	0	0
WT333(F4E4E1AF1293)	3.83	13105	2022-11-30 10:19:06.562	0.125	0.039	1.025	-17.822	-1.16	-0.977	6.306	-2.351	121.036	0	0	0	0	0	0	0
WT333(F4E4E1AF1293)	3.83	13105	2022-11-30 10:19:06.562	0.037	0.22	1.17	-3.113	-1.587	1.221	6.284	-2.357	120.817	0	0	0	0	0	0	0
WT333(F4E4E1AF1293)	3.83	13105	2022-11-30 10:19:06.562	0.037	0.22	1.17	-3.113	-1.587	1.221	6.268	-2.368	120.597	0	0	0	0	0	0	0
WT333(F4E4E1AF1293)	3.83	13105	2022-11-30 10:19:06.562	0.037	0.22	1.17	-3.113	-1.587	1.221	6.251	-2.379	120.372	0	0	0	0	0	0	0
WT333(F4E4E1AF1293)	3.83	13105	2022-11-30 10:19:06.593	0.037	0.22	1.17	-3.113	-1.587	1.221	6.235	-2.39	120.152	0	0	0	0	0	0	0
WT333(F4E4E1AF1293)	3.83	13105	2022-11-30 10:19:06.593	0.092	0.079	0.929	0	0.916	1.465	6.235	-2.39	119.932	0	0	0	0	0	0	0
WT333(F4E4E1AF1293)	3.83	13105	2022-11-30 10:19:06.593	0.092	0.079	0.929	0	0.916	1.465	6.235	-2.39	119.718	0	0	0	0	0	0	0
WT333(F4E4E1AF1293)	3.83	13105	2022-11-30 10:19:06.593	0.092	0.079	0.929	0	0.916	1.465	6.235	-2.384	119.498	0	0	0	0	0	0	0
WT333(F4E4E1AF1293)	3.83	13105	2022-11-30 10:19:06.593	0.092	0.079	0.929	0	0.916	1.465	6.235	-2.384	119.279	0	0	0	0	0	0	0
WT333(F4E4E1AF1293)	3.83	13105	2022-11-30 10:19:06.593	0.014	0.185	1.116	3.601	-0.732	-2.747	6.251	-2.39	119.037	0	0	0	0	0	0	0
WT333(F4E4E1AF1293)	3.83	13105	2022-11-30 10:19:06.593	0.014	0.185	1.116	3.601	-0.732	-2.747	6.268	-2.395	118.801	0	0	0	0	0	0	0
WT333(F4E4E1AF1293)	3.83	13105	2022-11-30 10:19:06.593	0.014	0.185	1.116	3.601	-0.732	-2.747	6.29	-2.401	118.559	0	0	0	0	0	0	0
WT333(F4E4E1AF1293)	3.83	13105	2022-11-30 10:19:06.624	0.014	0.185	1.116	3.601	-0.732	-2.747	6.306	-2.406	118.317	0	0	0	0	0	0	0
WT333(F4E4E1AF1293)	3.83	13105	2022-11-30 10:19:06.624	0.202	-0.152	0.892	13.55	2.136	7.935	6.372	-2.401	118.13	0	0	0	0	0	0	0
WT333(F4E4E1AF1293)	3.83	13105	2022-11-30 10:19:06.624	0.202	-0.152	0.892	13.55	2.136	7.935	6.432	-2.395	117.949	0	0	0	0	0	0	0
WT333(F4E4E1AF1293)	3.83	13105	2022-11-30 10:19:06.624	0.202	-0.152	0.892	13.55	2.136	7.935	6.493	-2.39	117.762	0	0	0	0	0	0	0
WT333(F4E4E1AF1293)	3.83	13105	2022-11-30 10:19:06.624	0.202	-0.152	0.892	13.55	2.136	7.935	6.548	-2.384	117.576	0	0	0	0	0	0	0
WT333(F4E4E1AF1293)	3.83	13105	2022-11-30 10:19:06.624	-0.019	-0.278	0.993	-41.504	-5.066	-5.798	6.334	-2.406	117.323	0	0	0	0	0	0	0
WT333(F4E4E1AF1293)	3.83	13105	2022-11-30 10:19:06.624	-0.019	-0.278	0.993	-41.504	-5.066	-5.798	6.114	-2.422	117.065	0	0	0	0	0	0	0
WT333(F4E4E1AF1293)	3.83	13105	2022-11-30 10:19:06.624	-0.019	-0.278	0.993	-41.504	-5.066	-5.798	5.9	-2.439	116.812	0	0	0	0	0	0	0
WT333(F4E4E1AF1293)	3.83	13105	2022-11-30 10:19:06.671	-0.019	-0.278	0.993	-41.504	-5.066	-5.798	5.68	-2.455	116.559	0	0	0	0	0	0	0
WT333(F4E4E1AF1293)	3.83	13105	2022-11-30 10:19:06.671	-0.052	1.042	1.055	18.25	0.916	3.296	5.762	-2.45	116.351	0	0	0	0	0	0	0
WT333(F4E4E1AF1293)	3.83	13105	2022-11-30 10:19:06.671	-0.104	2.085	2.111	18.25	0.916	3.296	5.856	-2.45	116.142	0	0	0	0	0	0	0
WT333(F4E4E1AF1293)	3.83	13105	2022-11-30 10:19:06.671	-0.208	4.171	4.222	18.25	0.916	3.296	5.977	-2.466	115.928	0	0	0	0	0	0	0
WT333(F4E4E1AF1293)	3.83	13105	2022-11-30 10:19:06.671	-0.415	8.342	8.443	18.25	0.916	3.296	6.114	-2.499	115.719	0	0	0	0	0	0	0
WT333(F4E4E1AF1293)	3.83	13105	2022-11-30 10:19:06.671	0.133	-0.438	1.051	-2.869	-1.16	-6.775	6.147	-2.532	115.455	0	0	0	0	0	0	0
WT333(F4E4E1AF1293)	3.83	13105	2022-11-30 10:19:06.671	0.133	-0.438	1.051	-2.869	-1.16	-6.775	6.174	-2.565	115.192	0	0	0	0	0	0	0
WT333(F4E4E1AF1293)	3.83	13105	2022-11-30 10:19:06.671	0.133	-0.438	1.051	-2.869	-1.16	-6.775	6.196	-2.593	114.933	0	0	0	0	0	0	0
WT333(F4E4E1AF1293)	3.83	13105	2022-11-30 10:19:06.703	0.133	-0.438	1.051	-2.869	-1.16	-6.775	6.218	-2.62	114.67	0	0	0	0	0	0	0
WT333(F4E4E1AF1293)	3.83	13105	2022-11-30 10:19:06.703	0.075	0.345	0.988	11.841	0.122	4.333	6.312	-2.648	114.461	0	0	0	0	0	0	0
WT333(F4E4E1AF1293)	3.83	13105	2022-11-30 10:19:06.703	0.075	0.345	0.988	11.841	0.122	4.333	6.4	-2.675	114.258	0	0	0	0	0	0	0
WT333(F4E4E1AF1293)	3.83	13105	2022-11-30 10:19:06.703	0.075	0.345	0.988	11.841	0.122	4.333	6.493	-2.697	114.049	0	0	0	0	0	0	0
WT333(F4E4E1AF1293)	3.83	13105	2022-11-30 10:19:06.703	0.075	0.345	0.988	11.841	0.122	4.333	6.581	-2.725	113.846	0	0	0	0	0	0	0
WT333(F4E4E1AF1293)	3.83	13105	2022-11-30 10:19:06.703	0.027	0.017	1.032	-6.409	-0.977	-3.174	6.581	-2.752	113.599	0	0	0	0	0	0	0
WT333(F4E4E1AF1293)	3.83	13105	2022-11-30 10:19:06.703	0.027	0.017	1.032	-6.409	-0.977	-3.174	6.581	-2.774	113.357	0	0	0	0	0	0	0
WT333(F4E4E1AF1293)	3.83	13105	2022-11-30 10:19:06.703	0.027	0.017	1.032	-6.409	-0.977	-3.174	6.575	-2.796	113.115	0	0	0	0	0	0	0
WT333(F4E4E1AF1293)	3.83	13105	2022-11-30 10:19:06.734	0.027	0.017	1.032	-6.409	-0.977	-3.174	6.57	-2.818	112.868	0	0	0	0	0	0	0
WT333(F4E4E1AF1293)	3.83	13105	2022-11-30 10:19:06.734	0.13	0.101	0.911	5.066	1.587	2.625	6.619	-2.834	112.654	0	0	0	0	0	0	0
WT333(F4E4E1AF1293)	3.83	13105	2022-11-30 10:19:06.734	0.13	0.101	0.911	5.066	1.587	2.625	6.669	-2.845	112.44	0	0	0	0	0	0	0
WT333(F4E4E1AF1293)	3.83	13105	2022-11-30 10:19:06.734	0.13	0.101	0.911	5.066	1.587	2.625	6.718	-2.856	112.231	0	0	0	0	0	0	0
WT333(F4E4E1AF1293)	3.83	13105	2022-11-30 10:19:06.734	0.13	0.101	0.911	5.066	1.587	2.625	6.762	-2.867	112.017	0	0	0	0	0	0	0
WT333(F4E4E1AF1293)	3.83	13105	2022-11-30 10:19:06.734	0.014	0.376	1.055	-4.7	-2.38	-10.437	6.762	-2.889	111.736	0	0	0	0	0	0	0
WT333(F4E4E1AF1293)	3.83	13105	2022-11-30 10:19:06.734	0.014	0.376	1.055	-4.7	-2.38	-10.437	6.768	-2.911	111.456	0	0	0	0	0	0	0
WT333(F4E4E1AF1293)	3.83	13105	2022-11-30 10:19:06.734	0.014	0.376	1.055	-4.7	-2.38	-10.437	6.768	-2.933	111.171	0	0	0	0	0	0	0
WT333(F4E4E1AF1293)	3.83	13105	2022-11-30 10:19:06.859	0.014	0.376	1.055	-4.7	-2.38	-10.437	6.768	-2.961	110.891	0	0	0	0	0	0	0
WT333(F4E4E1AF1293)	3.83	13105	2022-11-30 10:19:06.859	0.164	-0.334	1.019	-5.31	-0.061	-0.977	6.762	-2.972	110.66	0	0	0	0	0	0	0
WT333(F4E4E1AF1293)	3.83	13105	2022-11-30 10:19:06.859	0.164	-0.334	1.019	-5.31	-0.061	-0.977	6.751	-2.988	110.429	0	0	0	0	0	0	0
WT333(F4E4E1AF1293)	3.83	13105	2022-11-30 10:19:06.859	0.164	-0.334	1.019	-5.31	-0.061	-0.977	6.74	-2.999	110.198	0	0	0	0	0	0	0
WT333(F4E4E1AF1293)	3.83	13105	2022-11-30 10:19:06.859	0.164	-0.334	1.019	-5.31	-0.061	-0.977	6.724	-3.005	109.968	0	0	0	0	0	0	0
WT333(F4E4E1AF1293)	3.83	13105	2022-11-30 10:19:06.859	0.065	0.15	0.993	1.404	1.282	9.033	6.735	-3.016	109.786	0	0	0	0	0	0	0
WT333(F4E4E1AF1293)	3.83	13105	2022-11-30 10:19:06.859	0.065	0.15	0.993	1.404	1.282	9.033	6.751	-3.021	109.611	0	0	0	0	0	0	0
WT333(F4E4E1AF1293)	3.83	13105	2022-11-30 10:19:06.859	0.065	0.15	0.993	1.404	1.282	9.033	6.762	-3.032	109.429	0	0	0	0	0	0	0
WT333(F4E4E1AF1293)	3.83	13105	2022-11-30 10:19:06.859	0.065	0.15	0.993	1.404	1.282	9.033	6.773	-3.038	109.248	0	0	0	0	0	0	0
WT333(F4E4E1AF1293)	3.83	13105	2022-11-30 10:19:06.859	0.017	0.367	1.024	-4.883	-0.854	-2.441	6.762	-3.049	109.012	0	0	0	0	0	0	0
WT333(F4E4E1AF1293)	3.83	13105	2022-11-30 10:19:06.859	0.017	0.367	1.024	-4.883	-0.854	-2.441	6.746	-3.065	108.77	0	0	0	0	0	0	0
WT333(F4E4E1AF1293)	3.83	13105	2022-11-30 10:19:06.859	0.017	0.367	1.024	-4.883	-0.854	-2.441	6.735	-3.076	108.534	0	0	0	0	0	0	0
WT333(F4E4E1AF1293)	3.83	13105	2022-11-30 10:19:06.859	0.017	0.367	1.024	-4.883	-0.854	-2.441	6.724	-3.087	108.292	0	0	0	0	0	0	0
WT333(F4E4E1AF1293)	3.83	13105	2022-11-30 10:19:06.859	0.022	0.058	1.018	-3.174	-0.244	-4.822	6.724	-3.098	108.045	0	0	0	0	0	0	0
WT333(F4E4E1AF1293)	3.83	13105	2022-11-30 10:19:06.859	0.022	0.058	1.018	-3.174	-0.244	-4.822	6.718	-3.104	107.792	0	0	0	0	0	0	0
WT333(F4E4E1AF1293)	3.83	13105	2022-11-30 10:19:06.859	0.022	0.058	1.018	-3.174	-0.244	-4.822	6.718	-3.109	107.545	0	0	0	0	0	0	0
WT333(F4E4E1AF1293)	3.83	13105	2022-11-30 10:19:06.859	0.022	0.058	1.018	-3.174	-0.244	-4.822	6.713	-3.115	107.298	0	0	0	0	0	0	0
WT333(F4E4E1AF1293)	3.83	13105	2022-11-30 10:19:06.859	0.139	-0.057	1.002	-1.221	0.122	0.061	6.713	-3.12	107.073	0	0	0	0	0	0	0
WT333(F4E4E1AF1293)	3.83	13105	2022-11-30 10:19:06.859	0.139	-0.057	1.002	-1.221	0.122	0.061	6.713	-3.126	106.848	0	0	0	0	0	0	0
WT333(F4E4E1AF1293)	3.83	13105	2022-11-30 10:19:06.859	0.139	-0.057	1.002	-1.221	0.122	0.061	6.713	-3.131	106.622	0	0	0	0	0	0	0
WT333(F4E4E1AF1293)	3.83	13105	2022-11-30 10:19:06.859	0.139	-0.057	1.002	-1.221	0.122	0.061	6.707	-3.137	106.403	0	0	0	0	0	0	0
WT333(F4E4E1AF1293)	3.83	13105	2022-11-30 10:19:06.859	0.063	0.042	1.013	-7.996	0.488	7.446	6.669	-3.142	106.216	0	0	0	0	0	0	0
WT333(F4E4E1AF1293)	3.83	13105	2022-11-30 10:19:06.859	0.063	0.042	1.013	-7.996	0.488	7.446	6.63	-3.148	106.029	0	0	0	0	0	0	0
WT333(F4E4E1AF1293)	3.83	13105	2022-11-30 10:19:06.859	0.063	0.042	1.013	-7.996	0.488	7.446	6.592	-3.148	105.842	0	0	0	0	0	0	0
WT333(F4E4E1AF1293)	3.83	13105	2022-11-30 10:19:06.921	0.063	0.042	1.013	-7.996	0.488	7.446	6.548	-3.153	105.661	0	0	0	0	0	0	0
WT333(F4E4E1AF1293)	3.83	13105	2022-11-30 10:19:06.921	-0.031	0.316	1.039	-3.662	0.183	0.671	6.531	-3.159	105.441	0	0	0	0	0	0	0
WT333(F4E4E1AF1293)	3.83	13105	2022-11-30 10:19:06.921	-0.031	0.316	1.039	-3.662	0.183	0.671	6.52	-3.159	105.222	0	0	0	0	0	0	0
WT333(F4E4E1AF1293)	3.83	13105	2022-11-30 10:19:06.921	-0.031	0.316	1.039	-3.662	0.183	0.671	6.504	-3.164	104.996	0	0	0	0	0	0	0
WT333(F4E4E1AF1293)	3.83	13105	2022-11-30 10:19:06.921	-0.031	0.316	1.039	-3.662	0.183	0.671	6.493	-3.164	104.777	0	0	0	0	0	0	0
WT333(F4E4E1AF1293)	3.83	13105	2022-11-30 10:19:06.921	0.155	0.105	1.014	-2.441	0.671	-3.174	6.487	-3.164	104.54	0	0	0	0	0	0	0
WT333(F4E4E1AF1293)	3.83	13105	2022-11-30 10:19:06.921	0.155	0.105	1.014	-2.441	0.671	-3.174	6.482	-3.164	104.299	0	0	0	0	0	0	0
WT333(F4E4E1AF1293)	3.83	13105	2022-11-30 10:19:06.921	0.155	0.105	1.014	-2.441	0.671	-3.174	6.476	-3.164	104.063	0	0	0	0	0	0	0
WT333(F4E4E1AF1293)	3.83	13105	2022-11-30 10:19:06.984	0.155	0.105	1.014	-2.441	0.671	-3.174	6.471	-3.164	103.826	0	0	0	0	0	0	0
WT333(F4E4E1AF1293)	3.83	13105	2022-11-30 10:19:06.984	0.073	-0.035	0.978	12.512	1.953	6.897	6.531	-3.164	103.64	0	0	0	0	0	0	0
WT333(F4E4E1AF1293)	3.83	13105	2022-11-30 10:19:06.984	0.073	-0.035	0.978	12.512	1.953	6.897	6.592	-3.159	103.453	0	0	0	0	0	0	0
WT333(F4E4E1AF1293)	3.83	13105	2022-11-30 10:19:06.984	0.073	-0.035	0.978	12.512	1.953	6.897	6.652	-3.159	103.266	0	0	0	0	0	0	0
WT333(F4E4E1AF1293)	3.83	13105	2022-11-30 10:19:06.984	0.073	-0.035	0.978	12.512	1.953	6.897	6.713	-3.153	103.079	0	0	0	0	0	0	0
WT333(F4E4E1AF1293)	3.83	13105	2022-11-30 10:19:06.984	0.002	0.329	0.981	-17.395	-2.258	-6.897	6.63	-3.164	102.821	0	0	0	0	0	0	0
WT333(F4E4E1AF1293)	3.83	13105	2022-11-30 10:19:06.984	0.002	0.329	0.981	-17.395	-2.258	-6.897	6.548	-3.175	102.563	0	0	0	0	0	0	0
WT333(F4E4E1AF1293)	3.83	13105	2022-11-30 10:19:06.984	0.002	0.329	0.981	-17.395	-2.258	-6.897	6.465	-3.186	102.305	0	0	0	0	0	0	0
WT333(F4E4E1AF1293)	3.83	13105	2022-11-30 10:19:06.984	0.002	0.329	0.981	-17.395	-2.258	-6.897	6.389	-3.197	102.047	0	0	0	0	0	0	0
WT333(F4E4E1AF1293)	3.83	13105	2022-11-30 10:19:06.984	0.061	-0.024	1.019	5.127	0.061	-3.418	6.416	-3.197	101.81	0	0	0	0	0	0	0
WT333(F4E4E1AF1293)	3.83	13105	2022-11-30 10:19:06.984	0.061	-0.024	1.019	5.127	0.061	-3.418	6.449	-3.197	101.569	0	0	0	0	0	0	0
WT333(F4E4E1AF1293)	3.83	13105	2022-11-30 10:19:06.984	0.061	-0.024	1.019	5.127	0.061	-3.418	6.476	-3.197	101.327	0	0	0	0	0	0	0
WT333(F4E4E1AF1293)	3.83	13105	2022-11-30 10:19:06.984	0.061	-0.024	1.019	5.127	0.061	-3.418	6.504	-3.197	101.091	0	0	0	0	0	0	0
WT333(F4E4E1AF1293)	3.83	13105	2022-11-30 10:19:06.984	0.083	-0.072	0.994	-8.24	-0.488	1.404	6.465	-3.203	100.876	0	0	0	0	0	0	0
WT333(F4E4E1AF1293)	3.83	13105	2022-11-30 10:19:06.984	0.083	-0.072	0.994	-8.24	-0.488	1.404	6.422	-3.203	100.662	0	0	0	0	0	0	0
WT333(F4E4E1AF1293)	3.83	13105	2022-11-30 10:19:06.984	0.083	-0.072	0.994	-8.24	-0.488	1.404	6.378	-3.208	100.448	0	0	0	0	0	0	0
WT333(F4E4E1AF1293)	3.83	13105	2022-11-30 10:19:07.046	0.083	-0.072	0.994	-8.24	-0.488	1.404	6.328	-3.208	100.234	0	0	0	0	0	0	0
WT333(F4E4E1AF1293)	3.83	13105	2022-11-30 10:19:07.046	0.059	0.352	0.987	5.127	0.061	1.16	6.356	-3.208	100.014	0	0	0	0	0	0	0
WT333(F4E4E1AF1293)	3.83	13105	2022-11-30 10:19:07.046	0.059	0.352	0.987	5.127	0.061	1.16	6.378	-3.208	99.8	0	0	0	0	0	0	0
WT333(F4E4E1AF1293)	3.83	13105	2022-11-30 10:19:07.046	0.059	0.352	0.987	5.127	0.061	1.16	6.405	-3.208	99.586	0	0	0	0	0	0	0
WT333(F4E4E1AF1293)	3.83	13105	2022-11-30 10:19:07.046	0.059	0.352	0.987	5.127	0.061	1.16	6.432	-3.214	99.366	0	0	0	0	0	0	0
WT333(F4E4E1AF1293)	3.83	13105	2022-11-30 10:19:07.046	0.015	-0.028	1.015	-2.197	0.427	2.686	6.422	-3.214	99.157	0	0	0	0	0	0	0
WT333(F4E4E1AF1293)	3.83	13105	2022-11-30 10:19:07.046	0.015	-0.028	1.015	-2.197	0.427	2.686	6.411	-3.214	98.948	0	0	0	0	0	0	0
WT333(F4E4E1AF1293)	3.83	13105	2022-11-30 10:19:07.046	0.015	-0.028	1.015	-2.197	0.427	2.686	6.4	-3.214	98.74	0	0	0	0	0	0	0
WT333(F4E4E1AF1293)	3.83	13105	2022-11-30 10:19:07.078	0.117	0.034	1.038	-11.841	-0.549	-0.61	6.345	-3.219	98.514	0	0	0	0	0	0	0
WT333(F4E4E1AF1293)	3.83	13105	2022-11-30 10:19:07.078	0.117	0.034	1.038	-11.841	-0.549	-0.61	6.284	-3.219	98.289	0	0	0	0	0	0	0
WT333(F4E4E1AF1293)	3.83	13105	2022-11-30 10:19:07.078	0.117	0.034	1.038	-11.841	-0.549	-0.61	6.224	-3.219	98.069	0	0	0	0	0	0	0
WT333(F4E4E1AF1293)	3.83	13105	2022-11-30 10:19:07.078	0.117	0.034	1.038	-11.841	-0.549	-0.61	6.158	-3.224	97.844	0	0	0	0	0	0	0
WT333(F4E4E1AF1293)	3.83	13105	2022-11-30 10:19:07.078	0.057	0.305	1.017	19.775	1.16	8.24	6.257	-3.224	97.663	0	0	0	0	0	0	0
WT333(F4E4E1AF1293)	3.83	13105	2022-11-30 10:19:07.078	0.057	0.305	1.017	19.775	1.16	8.24	6.35	-3.224	97.482	0	0	0	0	0	0	0
WT333(F4E4E1AF1293)	3.83	13105	2022-11-30 10:19:07.078	0.057	0.305	1.017	19.775	1.16	8.24	6.449	-3.224	97.3	0	0	0	0	0	0	0
WT333(F4E4E1AF1293)	3.83	13105	2022-11-30 10:19:07.078	0.057	0.305	1.017	19.775	1.16	8.24	6.548	-3.224	97.119	0	0	0	0	0	0	0
WT333(F4E4E1AF1293)	3.83	13105	2022-11-30 10:19:07.124	0.07	-0.007	0.997	-24.963	-2.136	-9.094	6.427	-3.235	96.85	0	0	0	0	0	0	0
WT333(F4E4E1AF1293)	3.83	13105	2022-11-30 10:19:07.124	0.07	-0.007	0.997	-24.963	-2.136	-9.094	6.306	-3.241	96.586	0	0	0	0	0	0	0
WT333(F4E4E1AF1293)	3.83	13105	2022-11-30 10:19:07.124	0.07	-0.007	0.997	-24.963	-2.136	-9.094	6.185	-3.252	96.317	0	0	0	0	0	0	0
WT333(F4E4E1AF1293)	3.83	13105	2022-11-30 10:19:07.124	0.07	-0.007	0.997	-24.963	-2.136	-9.094	6.059	-3.257	96.048	0	0	0	0	0	0	0
WT333(F4E4E1AF1293)	3.83	13105	2022-11-30 10:19:07.124	0.076	0.176	0.97	40.039	3.052	7.324	6.257	-3.246	95.867	0	0	0	0	0	0	0
WT333(F4E4E1AF1293)	3.83	13105	2022-11-30 10:19:07.124	0.076	0.176	0.97	40.039	3.052	7.324	6.454	-3.235	95.68	0	0	0	0	0	0	0
WT333(F4E4E1AF1293)	3.83	13105	2022-11-30 10:19:07.124	0.076	0.176	0.97	40.039	3.052	7.324	6.652	-3.23	95.499	0	0	0	0	0	0	0
WT333(F4E4E1AF1293)	3.83	13105	2022-11-30 10:19:07.124	0.076	0.176	0.97	40.039	3.052	7.324	6.85	-3.219	95.312	0	0	0	0	0	0	0
WT333(F4E4E1AF1293)	3.83	13105	2022-11-30 10:19:07.187	0.04	0.113	0.958	-27.771	-2.808	-8.118	6.713	-3.23	95.048	0	0	0	0	0	0	0
WT333(F4E4E1AF1293)	3.83	13105	2022-11-30 10:19:07.187	0.04	0.113	0.958	-27.771	-2.808	-8.118	6.575	-3.241	94.785	0	0	0	0	0	0	0
WT333(F4E4E1AF1293)	3.83	13105	2022-11-30 10:19:07.187	0.04	0.113	0.958	-27.771	-2.808	-8.118	6.443	-3.252	94.526	0	0	0	0	0	0	0
WT333(F4E4E1AF1293)	3.83	13105	2022-11-30 10:19:07.187	0.04	0.113	0.958	-27.771	-2.808	-8.118	6.306	-3.263	94.263	0	0	0	0	0	0	0
WT333(F4E4E1AF1293)	3.83	13105	2022-11-30 10:19:07.187	0.05	0.092	1.018	7.08	0.244	-0.854	6.339	-3.263	94.037	0	0	0	0	0	0	0
WT333(F4E4E1AF1293)	3.83	13105	2022-11-30 10:19:07.187	0.05	0.092	1.018	7.08	0.244	-0.854	6.378	-3.263	93.812	0	0	0	0	0	0	0
WT333(F4E4E1AF1293)	3.83	13105	2022-11-30 10:19:07.187	0.05	0.092	1.018	7.08	0.244	-0.854	6.416	-3.263	93.587	0	0	0	0	0	0	0
WT333(F4E4E1AF1293)	3.83	13105	2022-11-30 10:19:07.187	0.05	0.092	1.018	7.08	0.244	-0.854	6.449	-3.263	93.362	0	0	0	0	0	0	0

## Sheet: 2.0kg
设备名称	电压	版本	片上时间	加速度X(g)	加速度Y(g)	加速度Z(g)	角速度X(°/s)	角速度Y(°/s)	角速度Z(°/s)	角度X(°)	角度Y(°)	角度Z(°)	磁场X	磁场Y	磁场Z	四元数0	四元数1	四元数2	四元数3	状态
WT333(F4E4E1AF1293)	3.81	13105	2022-11-30 10:08:43.039	-0.048	0.031	1.058	8.789	-0.793	4.822	0.797	-1.406	62.188	0	0	0	0	0	0	0
WT333(F4E4E1AF1293)	3.81	13105	2022-11-30 10:08:43.039	-0.048	0.031	1.058	8.789	-0.793	4.822	0.84	-1.406	62.161	0	0	0	0	0	0	0
WT333(F4E4E1AF1293)	3.81	13105	2022-11-30 10:08:43.039	-0.048	0.031	1.058	8.789	-0.793	4.822	0.879	-1.412	62.128	0	0	0	0	0	0	0
WT333(F4E4E1AF1293)	3.81	13105	2022-11-30 10:08:43.039	0.08	-0.04	1.014	-10.864	1.526	6.897	0.824	-1.401	62.111	0	0	0	0	0	0	0
WT333(F4E4E1AF1293)	3.81	13105	2022-11-30 10:08:43.039	0.08	-0.04	1.014	-10.864	1.526	6.897	0.769	-1.395	62.095	0	0	0	0	0	0	0
WT333(F4E4E1AF1293)	3.81	13105	2022-11-30 10:08:43.039	0.08	-0.04	1.014	-10.864	1.526	6.897	0.714	-1.384	62.084	0	0	0	0	0	0	0
WT333(F4E4E1AF1293)	3.81	13105	2022-11-30 10:08:43.070	0.08	-0.04	1.014	-10.864	1.526	6.897	0.659	-1.379	62.073	0	0	0	0	0	0	0
WT333(F4E4E1AF1293)	3.81	13105	2022-11-30 10:08:43.070	0.006	0.165	1.032	28.32	-0.793	0.916	0.802	-1.384	62.023	0	0	0	0	0	0	0
WT333(F4E4E1AF1293)	3.81	13105	2022-11-30 10:08:43.070	0.006	0.165	1.032	28.32	-0.793	0.916	0.939	-1.384	61.974	0	0	0	0	0	0	0
WT333(F4E4E1AF1293)	3.81	13105	2022-11-30 10:08:43.070	0.006	0.165	1.032	28.32	-0.793	0.916	1.082	-1.39	61.919	0	0	0	0	0	0	0
WT333(F4E4E1AF1293)	3.81	13105	2022-11-30 10:08:43.070	0.006	0.165	1.032	28.32	-0.793	0.916	1.23	-1.395	61.864	0	0	0	0	0	0	0
WT333(F4E4E1AF1293)	3.81	13105	2022-11-30 10:08:43.070	-0.002	0.153	0.983	-31.006	-1.831	-17.334	1.077	-1.401	61.71	0	0	0	0	0	0	0
WT333(F4E4E1AF1293)	3.81	13105	2022-11-30 10:08:43.070	-0.002	0.153	0.983	-31.006	-1.831	-17.334	0.934	-1.412	61.551	0	0	0	0	0	0	0
WT333(F4E4E1AF1293)	3.81	13105	2022-11-30 10:08:43.070	-0.002	0.153	0.983	-31.006	-1.831	-17.334	0.786	-1.417	61.386	0	0	0	0	0	0	0
WT333(F4E4E1AF1293)	3.81	13105	2022-11-30 10:08:43.101	-0.002	0.153	0.983	-31.006	-1.831	-17.334	0.637	-1.428	61.221	0	0	0	0	0	0	0
WT333(F4E4E1AF1293)	3.81	13105	2022-11-30 10:08:43.101	0.066	-0.195	1.014	7.324	1.77	3.723	0.681	-1.417	61.166	0	0	0	0	0	0	0
WT333(F4E4E1AF1293)	3.81	13105	2022-11-30 10:08:43.101	0.066	-0.195	1.014	7.324	1.77	3.723	0.72	-1.412	61.122	0	0	0	0	0	0	0
WT333(F4E4E1AF1293)	3.81	13105	2022-11-30 10:08:43.101	0.066	-0.195	1.014	7.324	1.77	3.723	0.758	-1.401	61.078	0	0	0	0	0	0	0
WT333(F4E4E1AF1293)	3.81	13105	2022-11-30 10:08:43.101	0.066	-0.195	1.014	7.324	1.77	3.723	0.797	-1.39	61.046	0	0	0	0	0	0	0
WT333(F4E4E1AF1293)	3.81	13105	2022-11-30 10:08:43.101	0.013	-0.132	0.992	-4.333	-2.747	10.193	0.769	-1.406	61.04	0	0	0	0	0	0	0
WT333(F4E4E1AF1293)	3.81	13105	2022-11-30 10:08:43.101	0.013	-0.132	0.992	-4.333	-2.747	10.193	0.742	-1.423	61.046	0	0	0	0	0	0	0
WT333(F4E4E1AF1293)	3.81	13105	2022-11-30 10:08:43.101	0.013	-0.132	0.992	-4.333	-2.747	10.193	0.714	-1.434	61.046	0	0	0	0	0	0	0
WT333(F4E4E1AF1293)	3.81	13105	2022-11-30 10:08:43.164	0.013	-0.132	0.992	-4.333	-2.747	10.193	0.687	-1.45	61.051	0	0	0	0	0	0	0
WT333(F4E4E1AF1293)	3.81	13105	2022-11-30 10:08:43.164	0.048	0.449	1.104	-8.728	0.61	-15.564	0.648	-1.445	60.914	0	0	0	0	0	0	0
WT333(F4E4E1AF1293)	3.81	13105	2022-11-30 10:08:43.164	0.048	0.449	1.104	-8.728	0.61	-15.564	0.61	-1.439	60.765	0	0	0	0	0	0	0
WT333(F4E4E1AF1293)	3.81	13105	2022-11-30 10:08:43.164	0.048	0.449	1.104	-8.728	0.61	-15.564	0.571	-1.439	60.606	0	0	0	0	0	0	0
WT333(F4E4E1AF1293)	3.81	13105	2022-11-30 10:08:43.164	0.048	0.449	1.104	-8.728	0.61	-15.564	0.538	-1.439	60.436	0	0	0	0	0	0	0
WT333(F4E4E1AF1293)	3.81	13105	2022-11-30 10:08:43.164	0.085	-0.523	1.055	-23.682	-4.089	12.634	0.423	-1.461	60.414	0	0	0	0	0	0	0
WT333(F4E4E1AF1293)	3.81	13105	2022-11-30 10:08:43.164	0.085	-0.523	1.055	-23.682	-4.089	12.634	0.308	-1.483	60.408	0	0	0	0	0	0	0
WT333(F4E4E1AF1293)	3.81	13105	2022-11-30 10:08:43.164	0.085	-0.523	1.055	-23.682	-4.089	12.634	0.181	-1.505	60.419	0	0	0	0	0	0	0
WT333(F4E4E1AF1293)	3.81	13105	2022-11-30 10:08:43.195	0.085	-0.523	1.055	-23.682	-4.089	12.634	0.055	-1.527	60.447	0	0	0	0	0	0	0
WT333(F4E4E1AF1293)	3.81	13105	2022-11-30 10:08:43.195	-0.013	-0.028	0.942	24.597	2.686	7.324	0.17	-1.516	60.441	0	0	0	0	0	0	0
WT333(F4E4E1AF1293)	3.81	13105	2022-11-30 10:08:43.195	-0.013	-0.028	0.942	24.597	2.686	7.324	0.286	-1.5	60.436	0	0	0	0	0	0	0
WT333(F4E4E1AF1293)	3.81	13105	2022-11-30 10:08:43.195	-0.013	-0.028	0.942	24.597	2.686	7.324	0.401	-1.489	60.43	0	0	0	0	0	0	0
WT333(F4E4E1AF1293)	3.81	13105	2022-11-30 10:08:43.195	-0.013	-0.028	0.942	24.597	2.686	7.324	0.511	-1.472	60.419	0	0	0	0	0	0	0
WT333(F4E4E1AF1293)	3.81	13105	2022-11-30 10:08:43.195	0.068	0.151	0.895	-13.611	-2.258	-9.644	0.439	-1.483	60.315	0	0	0	0	0	0	0
WT333(F4E4E1AF1293)	3.81	13105	2022-11-30 10:08:43.195	0.068	0.151	0.895	-13.611	-2.258	-9.644	0.368	-1.494	60.211	0	0	0	0	0	0	0
WT333(F4E4E1AF1293)	3.81	13105	2022-11-30 10:08:43.195	0.068	0.151	0.895	-13.611	-2.258	-9.644	0.297	-1.511	60.095	0	0	0	0	0	0	0
WT333(F4E4E1AF1293)	3.81	13105	2022-11-30 10:08:43.226	0.068	0.151	0.895	-13.611	-2.258	-9.644	0.231	-1.522	59.974	0	0	0	0	0	0	0
WT333(F4E4E1AF1293)	3.81	13105	2022-11-30 10:08:43.226	0.057	-0.139	1.061	-11.963	-3.052	-1.221	0.17	-1.538	59.897	0	0	0	0	0	0	0
WT333(F4E4E1AF1293)	3.81	13105	2022-11-30 10:08:43.226	0.057	-0.139	1.061	-11.963	-3.052	-1.221	0.104	-1.555	59.826	0	0	0	0	0	0	0
WT333(F4E4E1AF1293)	3.81	13105	2022-11-30 10:08:43.226	0.057	-0.139	1.061	-11.963	-3.052	-1.221	0.044	-1.571	59.76	0	0	0	0	0	0	0
WT333(F4E4E1AF1293)	3.81	13105	2022-11-30 10:08:43.226	0.057	-0.139	1.061	-11.963	-3.052	-1.221	-0.016	-1.588	59.7	0	0	0	0	0	0	0
WT333(F4E4E1AF1293)	3.81	13105	2022-11-30 10:08:43.226	-0.072	-0.005	0.953	5.005	1.099	2.563	0	-1.582	59.645	0	0	0	0	0	0	0
WT333(F4E4E1AF1293)	3.81	13105	2022-11-30 10:08:43.226	-0.072	-0.005	0.953	5.005	1.099	2.563	0.016	-1.577	59.584	0	0	0	0	0	0	0
WT333(F4E4E1AF1293)	3.81	13105	2022-11-30 10:08:43.226	-0.072	-0.005	0.953	5.005	1.099	2.563	0.038	-1.571	59.518	0	0	0	0	0	0	0
WT333(F4E4E1AF1293)	3.81	13105	2022-11-30 10:08:43.289	0.118	0.04	1.147	15.137	-1.831	-1.038	0.11	-1.577	59.436	0	0	0	0	0	0	0
WT333(F4E4E1AF1293)	3.81	13105	2022-11-30 10:08:43.289	0.118	0.04	1.147	15.137	-1.831	-1.038	0.181	-1.588	59.354	0	0	0	0	0	0	0
WT333(F4E4E1AF1293)	3.81	13105	2022-11-30 10:08:43.289	0.118	0.04	1.147	15.137	-1.831	-1.038	0.253	-1.599	59.277	0	0	0	0	0	0	0
WT333(F4E4E1AF1293)	3.81	13105	2022-11-30 10:08:43.289	0.118	0.04	1.147	15.137	-1.831	-1.038	0.324	-1.609	59.194	0	0	0	0	0	0	0
WT333(F4E4E1AF1293)	3.81	13105	2022-11-30 10:08:43.289	0.091	0.024	1.062	11.536	0.977	-3.601	0.379	-1.604	59.106	0	0	0	0	0	0	0
WT333(F4E4E1AF1293)	3.81	13105	2022-11-30 10:08:43.289	0.091	0.024	1.062	11.536	0.977	-3.601	0.434	-1.604	59.019	0	0	0	0	0	0	0
WT333(F4E4E1AF1293)	3.81	13105	2022-11-30 10:08:43.289	0.091	0.024	1.062	11.536	0.977	-3.601	0.489	-1.599	58.931	0	0	0	0	0	0	0
WT333(F4E4E1AF1293)	3.81	13105	2022-11-30 10:08:43.289	0.091	0.024	1.062	11.536	0.977	-3.601	0.544	-1.599	58.843	0	0	0	0	0	0	0
WT333(F4E4E1AF1293)	3.81	13105	2022-11-30 10:08:43.304	0.026	-0.166	0.791	-13.245	-3.601	-0.061	0.472	-1.62	58.777	0	0	0	0	0	0	0
WT333(F4E4E1AF1293)	3.81	13105	2022-11-30 10:08:43.304	0.026	-0.166	0.791	-13.245	-3.601	-0.061	0.401	-1.637	58.711	0	0	0	0	0	0	0
WT333(F4E4E1AF1293)	3.81	13105	2022-11-30 10:08:43.304	0.026	-0.166	0.791	-13.245	-3.601	-0.061	0.33	-1.659	58.651	0	0	0	0	0	0	0
WT333(F4E4E1AF1293)	3.81	13105	2022-11-30 10:08:43.304	0.026	-0.166	0.791	-13.245	-3.601	-0.061	0.258	-1.681	58.596	0	0	0	0	0	0	0
WT333(F4E4E1AF1293)	3.81	13105	2022-11-30 10:08:43.304	0.003	0.068	1.076	-10.498	-0.732	-1.892	0.198	-1.681	58.524	0	0	0	0	0	0	0
WT333(F4E4E1AF1293)	3.81	13105	2022-11-30 10:08:43.304	0.003	0.068	1.076	-10.498	-0.732	-1.892	0.143	-1.686	58.442	0	0	0	0	0	0	0
WT333(F4E4E1AF1293)	3.81	13105	2022-11-30 10:08:43.304	0.003	0.068	1.076	-10.498	-0.732	-1.892	0.082	-1.692	58.354	0	0	0	0	0	0	0
WT333(F4E4E1AF1293)	3.81	13105	2022-11-30 10:08:43.304	0.003	0.068	1.076	-10.498	-0.732	-1.892	0.027	-1.697	58.26	0	0	0	0	0	0	0
WT333(F4E4E1AF1293)	3.81	13105	2022-11-30 10:08:43.336	0.024	0.198	0.997	-0.793	1.16	-3.723	0.022	-1.692	58.145	0	0	0	0	0	0	0
WT333(F4E4E1AF1293)	3.81	13105	2022-11-30 10:08:43.336	0.024	0.198	0.997	-0.793	1.16	-3.723	0.022	-1.686	58.019	0	0	0	0	0	0	0
WT333(F4E4E1AF1293)	3.81	13105	2022-11-30 10:08:43.336	0.024	0.198	0.997	-0.793	1.16	-3.723	0.022	-1.686	57.887	0	0	0	0	0	0	0
WT333(F4E4E1AF1293)	3.81	13105	2022-11-30 10:08:43.336	0.024	0.198	0.997	-0.793	1.16	-3.723	0.022	-1.681	57.755	0	0	0	0	0	0	0
WT333(F4E4E1AF1293)	3.81	13105	2022-11-30 10:08:43.336	0.024	-0.108	1.119	-13.306	0.244	0.183	-0.038	-1.681	57.64	0	0	0	0	0	0	0
WT333(F4E4E1AF1293)	3.81	13105	2022-11-30 10:08:43.336	0.024	-0.108	1.119	-13.306	0.244	0.183	-0.104	-1.681	57.524	0	0	0	0	0	0	0
WT333(F4E4E1AF1293)	3.81	13105	2022-11-30 10:08:43.336	0.024	-0.108	1.119	-13.306	0.244	0.183	-0.17	-1.681	57.404	0	0	0	0	0	0	0
WT333(F4E4E1AF1293)	3.81	13105	2022-11-30 10:08:43.336	0.024	-0.108	1.119	-13.306	0.244	0.183	-0.236	-1.681	57.283	0	0	0	0	0	0	0
WT333(F4E4E1AF1293)	3.81	13105	2022-11-30 10:08:43.398	0.011	-0.239	0.999	-23.193	1.465	0.549	-0.352	-1.675	57.167	0	0	0	0	0	0	0
WT333(F4E4E1AF1293)	3.81	13105	2022-11-30 10:08:43.398	0.011	-0.239	0.999	-23.193	1.465	0.549	-0.472	-1.664	57.047	0	0	0	0	0	0	0
WT333(F4E4E1AF1293)	3.81	13105	2022-11-30 10:08:43.398	0.011	-0.239	0.999	-23.193	1.465	0.549	-0.593	-1.659	56.931	0	0	0	0	0	0	0
WT333(F4E4E1AF1293)	3.81	13105	2022-11-30 10:08:43.398	0.011	-0.239	0.999	-23.193	1.465	0.549	-0.714	-1.648	56.816	0	0	0	0	0	0	0
WT333(F4E4E1AF1293)	3.81	13105	2022-11-30 10:08:43.398	0.045	0.359	1.169	3.784	0.183	0.916	-0.698	-1.648	56.695	0	0	0	0	0	0	0
WT333(F4E4E1AF1293)	3.81	13105	2022-11-30 10:08:43.398	0.045	0.359	1.169	3.784	0.183	0.916	-0.676	-1.648	56.569	0	0	0	0	0	0	0
WT333(F4E4E1AF1293)	3.81	13105	2022-11-30 10:08:43.398	0.045	0.359	1.169	3.784	0.183	0.916	-0.654	-1.648	56.437	0	0	0	0	0	0	0
WT333(F4E4E1AF1293)	3.81	13105	2022-11-30 10:08:43.398	0.045	0.359	1.169	3.784	0.183	0.916	-0.626	-1.648	56.299	0	0	0	0	0	0	0
WT333(F4E4E1AF1293)	3.81	13105	2022-11-30 10:08:43.429	0.063	-0.419	0.932	-8.789	0.977	3.052	-0.67	-1.648	56.184	0	0	0	0	0	0	0
WT333(F4E4E1AF1293)	3.81	13105	2022-11-30 10:08:43.429	0.063	-0.419	0.932	-8.789	0.977	3.052	-0.714	-1.642	56.069	0	0	0	0	0	0	0
WT333(F4E4E1AF1293)	3.81	13105	2022-11-30 10:08:43.429	0.063	-0.419	0.932	-8.789	0.977	3.052	-0.764	-1.637	55.959	0	0	0	0	0	0	0
WT333(F4E4E1AF1293)	3.81	13105	2022-11-30 10:08:43.429	0.063	-0.419	0.932	-8.789	0.977	3.052	-0.813	-1.631	55.854	0	0	0	0	0	0	0
WT333(F4E4E1AF1293)	3.81	13105	2022-11-30 10:08:43.429	0.033	0.276	1.098	29.663	-2.38	-0.244	-0.67	-1.642	55.728	0	0	0	0	0	0	0
WT333(F4E4E1AF1293)	3.81	13105	2022-11-30 10:08:43.429	0.033	0.276	1.098	29.663	-2.38	-0.244	-0.522	-1.653	55.596	0	0	0	0	0	0	0
WT333(F4E4E1AF1293)	3.81	13105	2022-11-30 10:08:43.429	0.033	0.276	1.098	29.663	-2.38	-0.244	-0.374	-1.67	55.459	0	0	0	0	0	0	0
WT333(F4E4E1AF1293)	3.81	13105	2022-11-30 10:08:43.429	0.033	0.276	1.098	29.663	-2.38	-0.244	-0.225	-1.681	55.322	0	0	0	0	0	0	0
WT333(F4E4E1AF1293)	3.81	13105	2022-11-30 10:08:43.461	-0.012	0.041	0.851	14.832	2.625	-3.662	-0.148	-1.67	55.162	0	0	0	0	0	0	0
WT333(F4E4E1AF1293)	3.81	13105	2022-11-30 10:08:43.461	-0.012	0.041	0.851	14.832	2.625	-3.662	-0.071	-1.659	55.003	0	0	0	0	0	0	0
WT333(F4E4E1AF1293)	3.81	13105	2022-11-30 10:08:43.461	-0.012	0.041	0.851	14.832	2.625	-3.662	0	-1.648	54.838	0	0	0	0	0	0	0
WT333(F4E4E1AF1293)	3.81	13105	2022-11-30 10:08:43.461	-0.012	0.041	0.851	14.832	2.625	-3.662	0.071	-1.631	54.673	0	0	0	0	0	0	0
WT333(F4E4E1AF1293)	3.81	13105	2022-11-30 10:08:43.461	0.07	0.014	0.971	-29.358	-2.808	-3.723	-0.066	-1.648	54.509	0	0	0	0	0	0	0
WT333(F4E4E1AF1293)	3.81	13105	2022-11-30 10:08:43.461	0.07	0.014	0.971	-29.358	-2.808	-3.723	-0.209	-1.664	54.338	0	0	0	0	0	0	0
WT333(F4E4E1AF1293)	3.81	13105	2022-11-30 10:08:43.461	0.07	0.014	0.971	-29.358	-2.808	-3.723	-0.352	-1.681	54.179	0	0	0	0	0	0	0
WT333(F4E4E1AF1293)	3.81	13105	2022-11-30 10:08:43.461	0.07	0.014	0.971	-29.358	-2.808	-3.723	-0.494	-1.697	54.014	0	0	0	0	0	0	0
WT333(F4E4E1AF1293)	3.81	13105	2022-11-30 10:08:43.523	0.025	-0.665	0.855	3.967	1.892	6.287	-0.478	-1.686	53.904	0	0	0	0	0	0	0
WT333(F4E4E1AF1293)	3.81	13105	2022-11-30 10:08:43.523	0.025	-0.665	0.855	3.967	1.892	6.287	-0.467	-1.675	53.795	0	0	0	0	0	0	0
WT333(F4E4E1AF1293)	3.81	13105	2022-11-30 10:08:43.523	0.025	-0.665	0.855	3.967	1.892	6.287	-0.461	-1.664	53.696	0	0	0	0	0	0	0
WT333(F4E4E1AF1293)	3.81	13105	2022-11-30 10:08:43.523	0.025	-0.665	0.855	3.967	1.892	6.287	-0.461	-1.648	53.597	0	0	0	0	0	0	0
WT333(F4E4E1AF1293)	3.81	13105	2022-11-30 10:08:43.523	0.021	1.175	1.434	0	-4.395	-9.766	-0.467	-1.664	53.405	0	0	0	0	0	0	0
WT333(F4E4E1AF1293)	3.81	13105	2022-11-30 10:08:43.523	0.041	2.351	2.868	0	-4.395	-9.766	-0.45	-1.697	53.201	0	0	0	0	0	0	0
WT333(F4E4E1AF1293)	3.81	13105	2022-11-30 10:08:43.523	0.083	4.703	5.735	0	-4.395	-9.766	-0.412	-1.736	53.004	0	0	0	0	0	0	0
WT333(F4E4E1AF1293)	3.81	13105	2022-11-30 10:08:43.523	0.165	9.405	11.471	0	-4.395	-9.766	-0.352	-1.785	52.8	0	0	0	0	0	0	0
WT333(F4E4E1AF1293)	3.81	13105	2022-11-30 10:08:43.554	0.012	-0.527	0.816	41.748	6.958	6.226	-0.082	-1.78	52.679	0	0	0	0	0	0	0
WT333(F4E4E1AF1293)	3.81	13105	2022-11-30 10:08:43.554	0.012	-0.527	0.816	41.748	6.958	6.226	0.17	-1.769	52.553	0	0	0	0	0	0	0
WT333(F4E4E1AF1293)	3.81	13105	2022-11-30 10:08:43.554	0.012	-0.527	0.816	41.748	6.958	6.226	0.428	-1.758	52.432	0	0	0	0	0	0	0
WT333(F4E4E1AF1293)	3.81	13105	2022-11-30 10:08:43.554	0.012	-0.527	0.816	41.748	6.958	6.226	0.681	-1.747	52.311	0	0	0	0	0	0	0
WT333(F4E4E1AF1293)	3.81	13105	2022-11-30 10:08:43.554	0.063	0.115	1.051	1.343	-0.488	-4.944	0.736	-1.769	52.13	0	0	0	0	0	0	0
WT333(F4E4E1AF1293)	3.81	13105	2022-11-30 10:08:43.554	0.063	0.115	1.051	1.343	-0.488	-4.944	0.786	-1.791	51.954	0	0	0	0	0	0	0
WT333(F4E4E1AF1293)	3.81	13105	2022-11-30 10:08:43.554	0.063	0.115	1.051	1.343	-0.488	-4.944	0.835	-1.813	51.779	0	0	0	0	0	0	0
WT333(F4E4E1AF1293)	3.81	13105	2022-11-30 10:08:43.554	0.063	0.115	1.051	1.343	-0.488	-4.944	0.884	-1.835	51.597	0	0	0	0	0	0	0
WT333(F4E4E1AF1293)	3.81	13105	2022-11-30 10:08:43.617	0.019	-0.126	1.007	-15.076	-0.366	5.615	0.851	-1.857	51.476	0	0	0	0	0	0	0
WT333(F4E4E1AF1293)	3.81	13105	2022-11-30 10:08:43.617	0.019	-0.126	1.007	-15.076	-0.366	5.615	0.813	-1.879	51.35	0	0	0	0	0	0	0
WT333(F4E4E1AF1293)	3.81	13105	2022-11-30 10:08:43.617	0.019	-0.126	1.007	-15.076	-0.366	5.615	0.769	-1.895	51.229	0	0	0	0	0	0	0
WT333(F4E4E1AF1293)	3.81	13105	2022-11-30 10:08:43.617	0.019	-0.126	1.007	-15.076	-0.366	5.615	0.731	-1.912	51.103	0	0	0	0	0	0	0
WT333(F4E4E1AF1293)	3.81	13105	2022-11-30 10:08:43.617	-0.032	0.105	1.023	14.587	1.099	1.038	0.835	-1.923	50.955	0	0	0	0	0	0	0
WT333(F4E4E1AF1293)	3.81	13105	2022-11-30 10:08:43.617	-0.032	0.105	1.023	14.587	1.099	1.038	0.939	-1.934	50.806	0	0	0	0	0	0	0
WT333(F4E4E1AF1293)	3.81	13105	2022-11-30 10:08:43.617	-0.032	0.105	1.023	14.587	1.099	1.038	1.044	-1.939	50.652	0	0	0	0	0	0	0
WT333(F4E4E1AF1293)	3.81	13105	2022-11-30 10:08:43.617	-0.032	0.105	1.023	14.587	1.099	1.038	1.148	-1.945	50.504	0	0	0	0	0	0	0
WT333(F4E4E1AF1293)	3.81	13105	2022-11-30 10:08:43.633	0.028	0.38	0.958	26.794	-0.793	-7.141	1.313	-1.961	50.312	0	0	0	0	0	0	0
WT333(F4E4E1AF1293)	3.81	13105	2022-11-30 10:08:43.633	0.028	0.38	0.958	26.794	-0.793	-7.141	1.483	-1.978	50.125	0	0	0	0	0	0	0
WT333(F4E4E1AF1293)	3.81	13105	2022-11-30 10:08:43.633	0.028	0.38	0.958	26.794	-0.793	-7.141	1.648	-1.994	49.933	0	0	0	0	0	0	0
WT333(F4E4E1AF1293)	3.81	13105	2022-11-30 10:08:43.633	0.028	0.38	0.958	26.794	-0.793	-7.141	1.818	-2.01	49.741	0	0	0	0	0	0	0
WT333(F4E4E1AF1293)	3.81	13105	2022-11-30 10:08:43.633	0.033	-0.547	1.047	-10.742	5.249	-1.404	1.796	-1.994	49.581	0	0	0	0	0	0	0
WT333(F4E4E1AF1293)	3.81	13105	2022-11-30 10:08:43.633	0.033	-0.547	1.047	-10.742	5.249	-1.404	1.763	-1.978	49.422	0	0	0	0	0	0	0
WT333(F4E4E1AF1293)	3.81	13105	2022-11-30 10:08:43.633	0.033	-0.547	1.047	-10.742	5.249	-1.404	1.73	-1.961	49.257	0	0	0	0	0	0	0
WT333(F4E4E1AF1293)	3.81	13105	2022-11-30 10:08:43.633	0.033	-0.547	1.047	-10.742	5.249	-1.404	1.692	-1.939	49.098	0	0	0	0	0	0	0
WT333(F4E4E1AF1293)	3.81	13105	2022-11-30 10:08:43.726	0.015	0.465	1.054	35.217	1.648	2.93	1.884	-1.939	48.955	0	0	0	0	0	0	0
WT333(F4E4E1AF1293)	3.81	13105	2022-11-30 10:08:43.726	0.015	0.465	1.054	35.217	1.648	2.93	2.076	-1.934	48.818	0	0	0	0	0	0	0
WT333(F4E4E1AF1293)	3.81	13105	2022-11-30 10:08:43.726	0.015	0.465	1.054	35.217	1.648	2.93	2.274	-1.934	48.675	0	0	0	0	0	0	0
WT333(F4E4E1AF1293)	3.81	13105	2022-11-30 10:08:43.726	0.015	0.465	1.054	35.217	1.648	2.93	2.472	-1.934	48.538	0	0	0	0	0	0	0
WT333(F4E4E1AF1293)	3.81	13105	2022-11-30 10:08:43.726	0.081	0.176	1.027	8.728	-0.244	-8.789	2.538	-1.945	48.34	0	0	0	0	0	0	0
WT333(F4E4E1AF1293)	3.81	13105	2022-11-30 10:08:43.726	0.081	0.176	1.027	8.728	-0.244	-8.789	2.598	-1.95	48.142	0	0	0	0	0	0	0
WT333(F4E4E1AF1293)	3.81	13105	2022-11-30 10:08:43.726	0.081	0.176	1.027	8.728	-0.244	-8.789	2.664	-1.961	47.95	0	0	0	0	0	0	0
WT333(F4E4E1AF1293)	3.81	13105	2022-11-30 10:08:43.726	0.081	0.176	1.027	8.728	-0.244	-8.789	2.73	-1.967	47.752	0	0	0	0	0	0	0
WT333(F4E4E1AF1293)	3.81	13105	2022-11-30 10:08:43.726	0.042	-0.586	1.083	-8.24	-1.404	-1.221	2.703	-1.978	47.593	0	0	0	0	0	0	0
WT333(F4E4E1AF1293)	3.81	13105	2022-11-30 10:08:43.726	0.042	-0.586	1.083	-8.24	-1.404	-1.221	2.675	-1.989	47.433	0	0	0	0	0	0	0
WT333(F4E4E1AF1293)	3.81	13105	2022-11-30 10:08:43.726	0.042	-0.586	1.083	-8.24	-1.404	-1.221	2.637	-2	47.28	0	0	0	0	0	0	0
WT333(F4E4E1AF1293)	3.81	13105	2022-11-30 10:08:43.726	0.042	-0.586	1.083	-8.24	-1.404	-1.221	2.598	-2.005	47.12	0	0	0	0	0	0	0
WT333(F4E4E1AF1293)	3.81	13105	2022-11-30 10:08:43.726	-0.027	0.741	1.203	-2.258	-0.061	1.648	2.593	-2.005	46.972	0	0	0	0	0	0	0
WT333(F4E4E1AF1293)	3.81	13105	2022-11-30 10:08:43.726	-0.027	0.741	1.203	-2.258	-0.061	1.648	2.593	-2.01	46.829	0	0	0	0	0	0	0
WT333(F4E4E1AF1293)	3.81	13105	2022-11-30 10:08:43.726	-0.027	0.741	1.203	-2.258	-0.061	1.648	2.593	-2.016	46.681	0	0	0	0	0	0	0
WT333(F4E4E1AF1293)	3.81	13105	2022-11-30 10:08:43.726	-0.027	0.741	1.203	-2.258	-0.061	1.648	2.598	-2.021	46.538	0	0	0	0	0	0	0
WT333(F4E4E1AF1293)	3.81	13105	2022-11-30 10:08:43.758	0.026	-0.253	0.935	32.593	2.869	2.502	2.78	-2.016	46.395	0	0	0	0	0	0	0
WT333(F4E4E1AF1293)	3.81	13105	2022-11-30 10:08:43.758	0.026	-0.253	0.935	32.593	2.869	2.502	2.95	-2.005	46.258	0	0	0	0	0	0	0
WT333(F4E4E1AF1293)	3.81	13105	2022-11-30 10:08:43.758	0.026	-0.253	0.935	32.593	2.869	2.502	3.126	-1.994	46.115	0	0	0	0	0	0	0
WT333(F4E4E1AF1293)	3.81	13105	2022-11-30 10:08:43.758	0.026	-0.253	0.935	32.593	2.869	2.502	3.29	-1.983	45.972	0	0	0	0	0	0	0
WT333(F4E4E1AF1293)	3.81	13105	2022-11-30 10:08:43.758	0.006	0.026	0.851	14.282	-0.488	4.089	3.367	-1.983	45.835	0	0	0	0	0	0	0
WT333(F4E4E1AF1293)	3.81	13105	2022-11-30 10:08:43.758	0.006	0.026	0.851	14.282	-0.488	4.089	3.444	-1.989	45.703	0	0	0	0	0	0	0
WT333(F4E4E1AF1293)	3.81	13105	2022-11-30 10:08:43.758	0.006	0.026	0.851	14.282	-0.488	4.089	3.521	-1.994	45.566	0	0	0	0	0	0	0
WT333(F4E4E1AF1293)	3.81	13105	2022-11-30 10:08:43.758	0.026	-0.188	0.978	-29.114	-3.845	-6.042	3.378	-2.01	45.374	0	0	0	0	0	0	0
WT333(F4E4E1AF1293)	3.81	13105	2022-11-30 10:08:43.789	0.026	-0.188	0.978	-29.114	-3.845	-6.042	3.235	-2.021	45.187	0	0	0	0	0	0	0
WT333(F4E4E1AF1293)	3.81	13105	2022-11-30 10:08:43.789	0.026	-0.188	0.978	-29.114	-3.845	-6.042	3.093	-2.038	45	0	0	0	0	0	0	0
WT333(F4E4E1AF1293)	3.81	13105	2022-11-30 10:08:43.789	0.026	-0.188	0.978	-29.114	-3.845	-6.042	2.944	-2.054	44.808	0	0	0	0	0	0	0
WT333(F4E4E1AF1293)	3.81	13105	2022-11-30 10:08:43.789	0.062	0	0.966	27.832	-2.319	5.737	3.082	-2.06	44.681	0	0	0	0	0	0	0
WT333(F4E4E1AF1293)	3.81	13105	2022-11-30 10:08:43.789	0.062	0	0.966	27.832	-2.319	5.737	3.219	-2.071	44.555	0	0	0	0	0	0	0
WT333(F4E4E1AF1293)	3.81	13105	2022-11-30 10:08:43.789	0.062	0	0.966	27.832	-2.319	5.737	3.351	-2.082	44.429	0	0	0	0	0	0	0
WT333(F4E4E1AF1293)	3.81	13105	2022-11-30 10:08:43.789	0.062	0	0.966	27.832	-2.319	5.737	3.488	-2.093	44.297	0	0	0	0	0	0	0
WT333(F4E4E1AF1293)	3.81	13105	2022-11-30 10:08:43.789	0.023	-0.252	0.95	-57.373	-4.272	-5.92	3.197	-2.109	44.11	0	0	0	0	0	0	0
WT333(F4E4E1AF1293)	3.81	13105	2022-11-30 10:08:43.851	0.023	-0.252	0.95	-57.373	-4.272	-5.92	2.906	-2.12	43.923	0	0	0	0	0	0	0
WT333(F4E4E1AF1293)	3.81	13105	2022-11-30 10:08:43.851	0.023	-0.252	0.95	-57.373	-4.272	-5.92	2.609	-2.137	43.737	0	0	0	0	0	0	0
WT333(F4E4E1AF1293)	3.81	13105	2022-11-30 10:08:43.851	0.023	-0.252	0.95	-57.373	-4.272	-5.92	2.318	-2.148	43.544	0	0	0	0	0	0	0
WT333(F4E4E1AF1293)	3.81	13105	2022-11-30 10:08:43.851	-0.046	0.066	1.122	-17.822	0.183	0.366	2.219	-2.142	43.391	0	0	0	0	0	0	0
WT333(F4E4E1AF1293)	3.81	13105	2022-11-30 10:08:43.851	-0.046	0.066	1.122	-17.822	0.183	0.366	2.126	-2.137	43.231	0	0	0	0	0	0	0
WT333(F4E4E1AF1293)	3.81	13105	2022-11-30 10:08:43.851	-0.046	0.066	1.122	-17.822	0.183	0.366	2.032	-2.126	43.072	0	0	0	0	0	0	0
WT333(F4E4E1AF1293)	3.81	13105	2022-11-30 10:08:43.851	-0.046	0.066	1.122	-17.822	0.183	0.366	1.939	-2.12	42.913	0	0	0	0	0	0	0
WT333(F4E4E1AF1293)	3.81	13105	2022-11-30 10:08:43.851	0.032	0.239	1.046	64.636	-0.549	6.653	2.258	-2.12	42.781	0	0	0	0	0	0	0
WT333(F4E4E1AF1293)	3.81	13105	2022-11-30 10:08:43.883	0.032	0.239	1.046	64.636	-0.549	6.653	2.576	-2.115	42.654	0	0	0	0	0	0	0
WT333(F4E4E1AF1293)	3.81	13105	2022-11-30 10:08:43.883	0.032	0.239	1.046	64.636	-0.549	6.653	2.895	-2.115	42.534	0	0	0	0	0	0	0
WT333(F4E4E1AF1293)	3.81	13105	2022-11-30 10:08:43.883	0.032	0.239	1.046	64.636	-0.549	6.653	3.219	-2.115	42.413	0	0	0	0	0	0	0
WT333(F4E4E1AF1293)	3.81	13105	2022-11-30 10:08:43.883	0.099	-0.059	0.648	-28.625	-1.16	-6.958	3.076	-2.115	42.22	0	0	0	0	0	0	0
WT333(F4E4E1AF1293)	3.81	13105	2022-11-30 10:08:43.883	0.099	-0.059	0.648	-28.625	-1.16	-6.958	2.928	-2.12	42.034	0	0	0	0	0	0	0
WT333(F4E4E1AF1293)	3.81	13105	2022-11-30 10:08:43.883	0.099	-0.059	0.648	-28.625	-1.16	-6.958	2.785	-2.12	41.852	0	0	0	0	0	0	0
WT333(F4E4E1AF1293)	3.81	13105	2022-11-30 10:08:43.883	0.099	-0.059	0.648	-28.625	-1.16	-6.958	2.642	-2.12	41.666	0	0	0	0	0	0	0
WT333(F4E4E1AF1293)	3.81	13105	2022-11-30 10:08:43.883	-0.032	0.174	1.022	43.457	0.244	3.479	2.856	-2.12	41.534	0	0	0	0	0	0	0
WT333(F4E4E1AF1293)	3.81	13105	2022-11-30 10:08:43.914	-0.032	0.174	1.022	43.457	0.244	3.479	3.071	-2.115	41.402	0	0	0	0	0	0	0
WT333(F4E4E1AF1293)	3.81	13105	2022-11-30 10:08:43.914	-0.032	0.174	1.022	43.457	0.244	3.479	3.285	-2.115	41.265	0	0	0	0	0	0	0
WT333(F4E4E1AF1293)	3.81	13105	2022-11-30 10:08:43.914	-0.032	0.174	1.022	43.457	0.244	3.479	3.499	-2.109	41.133	0	0	0	0	0	0	0
WT333(F4E4E1AF1293)	3.81	13105	2022-11-30 10:08:43.914	0.059	-0.103	0.921	3.845	0.671	-1.831	3.521	-2.104	40.974	0	0	0	0	0	0	0
WT333(F4E4E1AF1293)	3.81	13105	2022-11-30 10:08:43.914	0.059	-0.103	0.921	3.845	0.671	-1.831	3.538	-2.093	40.814	0	0	0	0	0	0	0
WT333(F4E4E1AF1293)	3.81	13105	2022-11-30 10:08:43.914	0.059	-0.103	0.921	3.845	0.671	-1.831	3.549	-2.087	40.655	0	0	0	0	0	0	0
WT333(F4E4E1AF1293)	3.81	13105	2022-11-30 10:08:43.914	0.059	-0.103	0.921	3.845	0.671	-1.831	3.565	-2.076	40.496	0	0	0	0	0	0	0
WT333(F4E4E1AF1293)	3.81	13105	2022-11-30 10:08:43.914	-0.147	0.001	1.007	-22.644	-0.122	-0.732	3.45	-2.071	40.336	0	0	0	0	0	0	0
WT333(F4E4E1AF1293)	3.81	13105	2022-11-30 10:08:43.976	-0.147	0.001	1.007	-22.644	-0.122	-0.732	3.329	-2.065	40.172	0	0	0	0	0	0	0
WT333(F4E4E1AF1293)	3.81	13105	2022-11-30 10:08:43.976	-0.147	0.001	1.007	-22.644	-0.122	-0.732	3.214	-2.06	40.007	0	0	0	0	0	0	0
WT333(F4E4E1AF1293)	3.81	13105	2022-11-30 10:08:43.976	-0.147	0.001	1.007	-22.644	-0.122	-0.732	3.098	-2.049	39.836	0	0	0	0	0	0	0
WT333(F4E4E1AF1293)	3.81	13105	2022-11-30 10:08:43.976	0.074	0.084	1	1.038	0	1.343	3.104	-2.043	39.683	0	0	0	0	0	0	0
WT333(F4E4E1AF1293)	3.81	13105	2022-11-30 10:08:43.976	0.074	0.084	1	1.038	0	1.343	3.104	-2.038	39.529	0	0	0	0	0	0	0
WT333(F4E4E1AF1293)	3.81	13105	2022-11-30 10:08:43.976	0.074	0.084	1	1.038	0	1.343	3.109	-2.032	39.375	0	0	0	0	0	0	0
WT333(F4E4E1AF1293)	3.81	13105	2022-11-30 10:08:43.976	0.074	0.084	1	1.038	0	1.343	3.115	-2.027	39.227	0	0	0	0	0	0	0
WT333(F4E4E1AF1293)	3.81	13105	2022-11-30 10:08:43.976	-0.006	0.169	1.043	22.461	1.465	-3.601	3.224	-2.01	39.051	0	0	0	0	0	0	0
WT333(F4E4E1AF1293)	3.81	13105	2022-11-30 10:08:43.992	-0.006	0.169	1.043	22.461	1.465	-3.601	3.34	-2	38.881	0	0	0	0	0	0	0
WT333(F4E4E1AF1293)	3.81	13105	2022-11-30 10:08:43.992	-0.006	0.169	1.043	22.461	1.465	-3.601	3.45	-1.983	38.705	0	0	0	0	0	0	0
WT333(F4E4E1AF1293)	3.81	13105	2022-11-30 10:08:43.992	-0.006	0.169	1.043	22.461	1.465	-3.601	3.565	-1.972	38.535	0	0	0	0	0	0	0
WT333(F4E4E1AF1293)	3.81	13105	2022-11-30 10:08:43.992	0.134	-0.208	0.888	-3.723	-0.427	-0.916	3.543	-1.967	38.375	0	0	0	0	0	0	0
WT333(F4E4E1AF1293)	3.81	13105	2022-11-30 10:08:43.992	0.134	-0.208	0.888	-3.723	-0.427	-0.916	3.521	-1.967	38.216	0	0	0	0	0	0	0
WT333(F4E4E1AF1293)	3.81	13105	2022-11-30 10:08:43.992	0.134	-0.208	0.888	-3.723	-0.427	-0.916	3.499	-1.961	38.062	0	0	0	0	0	0	0
WT333(F4E4E1AF1293)	3.81	13105	2022-11-30 10:08:43.992	0.134	-0.208	0.888	-3.723	-0.427	-0.916	3.472	-1.961	37.908	0	0	0	0	0	0	0
WT333(F4E4E1AF1293)	3.81	13105	2022-11-30 10:08:43.992	0.065	0.381	1.048	5.371	-2.258	0.793	3.494	-1.967	37.766	0	0	0	0	0	0	0
WT333(F4E4E1AF1293)	3.81	13105	2022-11-30 10:08:44.054	0.065	0.381	1.048	5.371	-2.258	0.793	3.516	-1.978	37.623	0	0	0	0	0	0	0
WT333(F4E4E1AF1293)	3.81	13105	2022-11-30 10:08:44.054	0.065	0.381	1.048	5.371	-2.258	0.793	3.543	-1.989	37.485	0	0	0	0	0	0	0
WT333(F4E4E1AF1293)	3.81	13105	2022-11-30 10:08:44.054	0.065	0.381	1.048	5.371	-2.258	0.793	3.576	-2.005	37.348	0	0	0	0	0	0	0

## Sheet: 2.5kg 砸的没问题，砸完往前滚了一点
设备名称	电压	版本	片上时间	加速度X(g)	加速度Y(g)	加速度Z(g)	角速度X(°/s)	角速度Y(°/s)	角速度Z(°/s)	角度X(°)	角度Y(°)	角度Z(°)	磁场X	磁场Y	磁场Z	四元数0	四元数1	四元数2	四元数3	状态
WT333(F4E4E1AF1293)	3.82	13105	2022-11-30 09:57:47.842	0.037	0.162	1.087	6.348	-1.16	-3.967	5.581	-1.346	158.978	0	0	0	0	0	0	0
WT333(F4E4E1AF1293)	3.82	13105	2022-11-30 09:57:47.842	0.037	0.162	1.087	6.348	-1.16	-3.967	5.62	-1.346	158.972	0	0	0	0	0	0	0
WT333(F4E4E1AF1293)	3.82	13105	2022-11-30 09:57:47.842	0.037	0.162	1.087	6.348	-1.16	-3.967	5.652	-1.351	158.956	0	0	0	0	0	0	0
WT333(F4E4E1AF1293)	3.82	13105	2022-11-30 09:57:47.842	-0.011	0.184	0.793	-3.052	1.648	0.732	5.641	-1.34	158.967	0	0	0	0	0	0	0
WT333(F4E4E1AF1293)	3.82	13105	2022-11-30 09:57:47.842	-0.011	0.184	0.793	-3.052	1.648	0.732	5.63	-1.329	158.972	0	0	0	0	0	0	0
WT333(F4E4E1AF1293)	3.82	13105	2022-11-30 09:57:47.842	-0.011	0.184	0.793	-3.052	1.648	0.732	5.62	-1.324	158.978	0	0	0	0	0	0	0
WT333(F4E4E1AF1293)	3.82	13105	2022-11-30 09:57:47.842	0.024	0.176	1.107	-3.784	-1.16	0.122	5.609	-1.329	158.978	0	0	0	0	0	0	0
WT333(F4E4E1AF1293)	3.82	13105	2022-11-30 09:57:47.842	0.024	0.176	1.107	-3.784	-1.16	0.122	5.598	-1.335	158.972	0	0	0	0	0	0	0
WT333(F4E4E1AF1293)	3.82	13105	2022-11-30 09:57:47.842	0.024	0.176	1.107	-3.784	-1.16	0.122	5.581	-1.34	158.967	0	0	0	0	0	0	0
WT333(F4E4E1AF1293)	3.82	13105	2022-11-30 09:57:47.842	0.024	0.176	1.107	-3.784	-1.16	0.122	5.57	-1.34	158.956	0	0	0	0	0	0	0
WT333(F4E4E1AF1293)	3.82	13105	2022-11-30 09:57:47.842	0.051	-0.025	1.078	15.198	-0.244	0.61	5.652	-1.346	158.95	0	0	0	0	0	0	0
WT333(F4E4E1AF1293)	3.82	13105	2022-11-30 09:57:47.842	0.051	-0.025	1.078	15.198	-0.244	0.61	5.729	-1.346	158.939	0	0	0	0	0	0	0
WT333(F4E4E1AF1293)	3.82	13105	2022-11-30 09:57:47.842	0.051	-0.025	1.078	15.198	-0.244	0.61	5.806	-1.346	158.923	0	0	0	0	0	0	0
WT333(F4E4E1AF1293)	3.82	13105	2022-11-30 09:57:47.842	0.051	-0.025	1.078	15.198	-0.244	0.61	5.883	-1.346	158.906	0	0	0	0	0	0	0
WT333(F4E4E1AF1293)	3.82	13105	2022-11-30 09:57:47.842	0.063	0.229	0.828	0	-0.366	-1.16	5.883	-1.351	158.879	0	0	0	0	0	0	0
WT333(F4E4E1AF1293)	3.82	13105	2022-11-30 09:57:47.904	0.063	0.229	0.828	0	-0.366	-1.16	5.889	-1.351	158.851	0	0	0	0	0	0	0
WT333(F4E4E1AF1293)	3.82	13105	2022-11-30 09:57:47.904	0.063	0.229	0.828	0	-0.366	-1.16	5.894	-1.351	158.818	0	0	0	0	0	0	0
WT333(F4E4E1AF1293)	3.82	13105	2022-11-30 09:57:47.904	0.063	0.229	0.828	0	-0.366	-1.16	5.9	-1.357	158.785	0	0	0	0	0	0	0
WT333(F4E4E1AF1293)	3.82	13105	2022-11-30 09:57:47.904	-0.055	0.222	0.885	-10.315	0.122	3.113	5.85	-1.357	158.774	0	0	0	0	0	0	0
WT333(F4E4E1AF1293)	3.82	13105	2022-11-30 09:57:47.904	-0.055	0.222	0.885	-10.315	0.122	3.113	5.806	-1.362	158.758	0	0	0	0	0	0	0
WT333(F4E4E1AF1293)	3.82	13105	2022-11-30 09:57:47.904	-0.055	0.222	0.885	-10.315	0.122	3.113	5.762	-1.362	158.741	0	0	0	0	0	0	0
WT333(F4E4E1AF1293)	3.82	13105	2022-11-30 09:57:47.904	-0.055	0.222	0.885	-10.315	0.122	3.113	5.718	-1.362	158.719	0	0	0	0	0	0	0
WT333(F4E4E1AF1293)	3.82	13105	2022-11-30 09:57:47.904	-0.021	0.104	0.947	0.916	-0.916	0.488	5.729	-1.368	158.681	0	0	0	0	0	0	0
WT333(F4E4E1AF1293)	3.82	13105	2022-11-30 09:57:47.967	-0.021	0.104	0.947	0.916	-0.916	0.488	5.746	-1.368	158.637	0	0	0	0	0	0	0
WT333(F4E4E1AF1293)	3.82	13105	2022-11-30 09:57:47.967	-0.021	0.104	0.947	0.916	-0.916	0.488	5.757	-1.373	158.599	0	0	0	0	0	0	0
WT333(F4E4E1AF1293)	3.82	13105	2022-11-30 09:57:47.967	-0.021	0.104	0.947	0.916	-0.916	0.488	5.768	-1.379	158.555	0	0	0	0	0	0	0
WT333(F4E4E1AF1293)	3.82	13105	2022-11-30 09:57:47.967	0.088	-0.039	1.129	3.418	-1.587	-0.793	5.79	-1.384	158.5	0	0	0	0	0	0	0
WT333(F4E4E1AF1293)	3.82	13105	2022-11-30 09:57:47.967	0.088	-0.039	1.129	3.418	-1.587	-0.793	5.812	-1.39	158.439	0	0	0	0	0	0	0
WT333(F4E4E1AF1293)	3.82	13105	2022-11-30 09:57:47.967	0.088	-0.039	1.129	3.418	-1.587	-0.793	5.834	-1.395	158.384	0	0	0	0	0	0	0
WT333(F4E4E1AF1293)	3.82	13105	2022-11-30 09:57:47.967	0.088	-0.039	1.129	3.418	-1.587	-0.793	5.85	-1.406	158.318	0	0	0	0	0	0	0
WT333(F4E4E1AF1293)	3.82	13105	2022-11-30 09:57:47.967	0.053	0.086	0.749	6.958	0.183	0.916	5.889	-1.406	158.269	0	0	0	0	0	0	0
WT333(F4E4E1AF1293)	3.82	13105	2022-11-30 09:57:47.967	0.053	0.086	0.749	6.958	0.183	0.916	5.922	-1.406	158.214	0	0	0	0	0	0	0
WT333(F4E4E1AF1293)	3.82	13105	2022-11-30 09:57:47.967	0.053	0.086	0.749	6.958	0.183	0.916	5.955	-1.406	158.154	0	0	0	0	0	0	0
WT333(F4E4E1AF1293)	3.82	13105	2022-11-30 09:57:47.967	0.053	0.086	0.749	6.958	0.183	0.916	5.993	-1.406	158.099	0	0	0	0	0	0	0
WT333(F4E4E1AF1293)	3.82	13105	2022-11-30 09:57:47.967	-0.109	-0.072	1.076	-10.62	-2.075	-3.479	5.938	-1.412	158.011	0	0	0	0	0	0	0
WT333(F4E4E1AF1293)	3.82	13105	2022-11-30 09:57:47.967	-0.109	-0.072	1.076	-10.62	-2.075	-3.479	5.883	-1.417	157.923	0	0	0	0	0	0	0
WT333(F4E4E1AF1293)	3.82	13105	2022-11-30 09:57:47.967	-0.109	-0.072	1.076	-10.62	-2.075	-3.479	5.828	-1.423	157.835	0	0	0	0	0	0	0
WT333(F4E4E1AF1293)	3.82	13105	2022-11-30 09:57:47.967	-0.109	-0.072	1.076	-10.62	-2.075	-3.479	5.773	-1.428	157.742	0	0	0	0	0	0	0
WT333(F4E4E1AF1293)	3.82	13105	2022-11-30 09:57:47.967	0.18	0.188	0.932	2.441	-0.122	1.526	5.779	-1.428	157.67	0	0	0	0	0	0	0
WT333(F4E4E1AF1293)	3.82	13105	2022-11-30 09:57:48.045	0.18	0.188	0.932	2.441	-0.122	1.526	5.79	-1.428	157.604	0	0	0	0	0	0	0
WT333(F4E4E1AF1293)	3.82	13105	2022-11-30 09:57:48.045	0.18	0.188	0.932	2.441	-0.122	1.526	5.801	-1.428	157.538	0	0	0	0	0	0	0
WT333(F4E4E1AF1293)	3.82	13105	2022-11-30 09:57:48.045	0.18	0.188	0.932	2.441	-0.122	1.526	5.812	-1.434	157.473	0	0	0	0	0	0	0
WT333(F4E4E1AF1293)	3.82	13105	2022-11-30 09:57:48.045	-0.075	0.024	1.001	-5.615	-2.319	-2.808	5.779	-1.445	157.379	0	0	0	0	0	0	0
WT333(F4E4E1AF1293)	3.82	13105	2022-11-30 09:57:48.045	-0.075	0.024	1.001	-5.615	-2.319	-2.808	5.751	-1.45	157.286	0	0	0	0	0	0	0
WT333(F4E4E1AF1293)	3.82	13105	2022-11-30 09:57:48.045	-0.075	0.024	1.001	-5.615	-2.319	-2.808	5.718	-1.461	157.187	0	0	0	0	0	0	0
WT333(F4E4E1AF1293)	3.82	13105	2022-11-30 09:57:48.045	-0.075	0.024	1.001	-5.615	-2.319	-2.808	5.691	-1.467	157.088	0	0	0	0	0	0	0
WT333(F4E4E1AF1293)	3.82	13105	2022-11-30 09:57:48.045	0.038	0.423	1.056	0.977	0.671	-0.183	5.696	-1.467	157.006	0	0	0	0	0	0	0
WT333(F4E4E1AF1293)	3.82	13105	2022-11-30 09:57:48.045	0.038	0.423	1.056	0.977	0.671	-0.183	5.702	-1.461	156.923	0	0	0	0	0	0	0
WT333(F4E4E1AF1293)	3.82	13105	2022-11-30 09:57:48.045	0.038	0.423	1.056	0.977	0.671	-0.183	5.713	-1.456	156.846	0	0	0	0	0	0	0
WT333(F4E4E1AF1293)	3.82	13105	2022-11-30 09:57:48.045	0.038	0.423	1.056	0.977	0.671	-0.183	5.724	-1.456	156.769	0	0	0	0	0	0	0
WT333(F4E4E1AF1293)	3.82	13105	2022-11-30 09:57:48.045	-0.074	0.401	1.013	-0.916	-0.793	0	5.729	-1.461	156.687	0	0	0	0	0	0	0
WT333(F4E4E1AF1293)	3.82	13105	2022-11-30 09:57:48.045	-0.074	0.401	1.013	-0.916	-0.793	0	5.74	-1.461	156.61	0	0	0	0	0	0	0
WT333(F4E4E1AF1293)	3.82	13105	2022-11-30 09:57:48.045	-0.074	0.401	1.013	-0.916	-0.793	0	5.746	-1.467	156.528	0	0	0	0	0	0	0
WT333(F4E4E1AF1293)	3.82	13105	2022-11-30 09:57:48.045	-0.074	0.401	1.013	-0.916	-0.793	0	5.757	-1.472	156.445	0	0	0	0	0	0	0
WT333(F4E4E1AF1293)	3.82	13105	2022-11-30 09:57:48.045	0.095	0.23	0.995	-30.884	-2.625	-17.7	5.625	-1.478	156.281	0	0	0	0	0	0	0
WT333(F4E4E1AF1293)	3.82	13105	2022-11-30 09:57:48.076	0.095	0.23	0.995	-30.884	-2.625	-17.7	5.488	-1.483	156.11	0	0	0	0	0	0	0
WT333(F4E4E1AF1293)	3.82	13105	2022-11-30 09:57:48.076	0.095	0.23	0.995	-30.884	-2.625	-17.7	5.356	-1.489	155.94	0	0	0	0	0	0	0
WT333(F4E4E1AF1293)	3.82	13105	2022-11-30 09:57:48.076	0.095	0.23	0.995	-30.884	-2.625	-17.7	5.219	-1.494	155.77	0	0	0	0	0	0	0
WT333(F4E4E1AF1293)	3.82	13105	2022-11-30 09:57:48.076	-0.024	0.303	1.24	6.409	-3.235	-7.996	5.273	-1.511	155.643	0	0	0	0	0	0	0
WT333(F4E4E1AF1293)	3.82	13105	2022-11-30 09:57:48.076	-0.024	0.303	1.24	6.409	-3.235	-7.996	5.323	-1.527	155.517	0	0	0	0	0	0	0
WT333(F4E4E1AF1293)	3.82	13105	2022-11-30 09:57:48.076	-0.024	0.303	1.24	6.409	-3.235	-7.996	5.378	-1.544	155.391	0	0	0	0	0	0	0
WT333(F4E4E1AF1293)	3.82	13105	2022-11-30 09:57:48.076	-0.024	0.303	1.24	6.409	-3.235	-7.996	5.427	-1.555	155.264	0	0	0	0	0	0	0
WT333(F4E4E1AF1293)	3.82	13105	2022-11-30 09:57:48.076	0.231	-0.559	0.88	-9.277	0.916	3.296	5.394	-1.555	155.187	0	0	0	0	0	0	0
WT333(F4E4E1AF1293)	3.82	13105	2022-11-30 09:57:48.138	0.231	-0.559	0.88	-9.277	0.916	3.296	5.356	-1.555	155.11	0	0	0	0	0	0	0
WT333(F4E4E1AF1293)	3.82	13105	2022-11-30 09:57:48.138	0.231	-0.559	0.88	-9.277	0.916	3.296	5.306	-1.555	155.034	0	0	0	0	0	0	0
WT333(F4E4E1AF1293)	3.82	13105	2022-11-30 09:57:48.138	0.231	-0.559	0.88	-9.277	0.916	3.296	5.257	-1.555	154.946	0	0	0	0	0	0	0
WT333(F4E4E1AF1293)	3.82	13105	2022-11-30 09:57:48.138	-0.077	0.117	0.786	-25.818	0.61	17.212	5.125	-1.56	154.935	0	0	0	0	0	0	0
WT333(F4E4E1AF1293)	3.82	13105	2022-11-30 09:57:48.138	-0.077	0.117	0.786	-25.818	0.61	17.212	4.988	-1.571	154.918	0	0	0	0	0	0	0
WT333(F4E4E1AF1293)	3.82	13105	2022-11-30 09:57:48.138	-0.077	0.117	0.786	-25.818	0.61	17.212	4.856	-1.577	154.902	0	0	0	0	0	0	0
WT333(F4E4E1AF1293)	3.82	13105	2022-11-30 09:57:48.138	-0.077	0.117	0.786	-25.818	0.61	17.212	4.724	-1.577	154.885	0	0	0	0	0	0	0
WT333(F4E4E1AF1293)	3.82	13105	2022-11-30 09:57:48.138	-0.01	0.475	1.182	-18.494	-1.099	1.587	4.636	-1.588	154.786	0	0	0	0	0	0	0
WT333(F4E4E1AF1293)	3.82	13105	2022-11-30 09:57:48.201	-0.01	0.475	1.182	-18.494	-1.099	1.587	4.554	-1.593	154.693	0	0	0	0	0	0	0
WT333(F4E4E1AF1293)	3.82	13105	2022-11-30 09:57:48.201	-0.01	0.475	1.182	-18.494	-1.099	1.587	4.466	-1.604	154.6	0	0	0	0	0	0	0
WT333(F4E4E1AF1293)	3.82	13105	2022-11-30 09:57:48.201	-0.01	0.475	1.182	-18.494	-1.099	1.587	4.389	-1.609	154.512	0	0	0	0	0	0	0
WT333(F4E4E1AF1293)	3.82	13105	2022-11-30 09:57:48.201	0.005	0.153	0.988	2.625	-1.16	-4.944	4.417	-1.615	154.385	0	0	0	0	0	0	0
WT333(F4E4E1AF1293)	3.82	13105	2022-11-30 09:57:48.201	0.005	0.153	0.988	2.625	-1.16	-4.944	4.444	-1.62	154.259	0	0	0	0	0	0	0
WT333(F4E4E1AF1293)	3.82	13105	2022-11-30 09:57:48.201	0.005	0.153	0.988	2.625	-1.16	-4.944	4.466	-1.631	154.133	0	0	0	0	0	0	0
WT333(F4E4E1AF1293)	3.82	13105	2022-11-30 09:57:48.201	0.005	0.153	0.988	2.625	-1.16	-4.944	4.493	-1.637	154.006	0	0	0	0	0	0	0
WT333(F4E4E1AF1293)	3.82	13105	2022-11-30 09:57:48.201	0.11	0.13	1.008	-9.338	-0.427	-2.441	4.46	-1.637	153.896	0	0	0	0	0	0	0
WT333(F4E4E1AF1293)	3.82	13105	2022-11-30 09:57:48.201	0.11	0.13	1.008	-9.338	-0.427	-2.441	4.427	-1.642	153.781	0	0	0	0	0	0	0
WT333(F4E4E1AF1293)	3.82	13105	2022-11-30 09:57:48.201	0.11	0.13	1.008	-9.338	-0.427	-2.441	4.395	-1.648	153.666	0	0	0	0	0	0	0
WT333(F4E4E1AF1293)	3.82	13105	2022-11-30 09:57:48.201	0.11	0.13	1.008	-9.338	-0.427	-2.441	4.356	-1.653	153.55	0	0	0	0	0	0	0
WT333(F4E4E1AF1293)	3.82	13105	2022-11-30 09:57:48.201	-0.045	-0.061	1.026	8.728	1.953	8.057	4.411	-1.653	153.49	0	0	0	0	0	0	0
WT333(F4E4E1AF1293)	3.82	13105	2022-11-30 09:57:48.201	-0.045	-0.061	1.026	8.728	1.953	8.057	4.46	-1.648	153.424	0	0	0	0	0	0	0
WT333(F4E4E1AF1293)	3.82	13105	2022-11-30 09:57:48.201	-0.045	-0.061	1.026	8.728	1.953	8.057	4.51	-1.642	153.358	0	0	0	0	0	0	0
WT333(F4E4E1AF1293)	3.82	13105	2022-11-30 09:57:48.201	-0.045	-0.061	1.026	8.728	1.953	8.057	4.559	-1.637	153.292	0	0	0	0	0	0	0
WT333(F4E4E1AF1293)	3.82	13105	2022-11-30 09:57:48.201	0.128	0.277	1.052	-28.259	-1.16	-13.733	4.427	-1.637	153.116	0	0	0	0	0	0	0
WT333(F4E4E1AF1293)	3.82	13105	2022-11-30 09:57:48.263	0.128	0.277	1.052	-28.259	-1.16	-13.733	4.296	-1.642	152.946	0	0	0	0	0	0	0
WT333(F4E4E1AF1293)	3.82	13105	2022-11-30 09:57:48.263	0.128	0.277	1.052	-28.259	-1.16	-13.733	4.164	-1.648	152.77	0	0	0	0	0	0	0
WT333(F4E4E1AF1293)	3.82	13105	2022-11-30 09:57:48.263	0.128	0.277	1.052	-28.259	-1.16	-13.733	4.037	-1.653	152.595	0	0	0	0	0	0	0
WT333(F4E4E1AF1293)	3.82	13105	2022-11-30 09:57:48.263	-0.057	0.185	1.021	9.338	-0.488	7.263	4.092	-1.659	152.529	0	0	0	0	0	0	0
WT333(F4E4E1AF1293)	3.82	13105	2022-11-30 09:57:48.263	-0.057	0.185	1.021	9.338	-0.488	7.263	4.147	-1.67	152.457	0	0	0	0	0	0	0
WT333(F4E4E1AF1293)	3.82	13105	2022-11-30 09:57:48.263	-0.057	0.185	1.021	9.338	-0.488	7.263	4.208	-1.681	152.391	0	0	0	0	0	0	0
WT333(F4E4E1AF1293)	3.82	13105	2022-11-30 09:57:48.263	-0.057	0.185	1.021	9.338	-0.488	7.263	4.263	-1.686	152.32	0	0	0	0	0	0	0
WT333(F4E4E1AF1293)	3.82	13105	2022-11-30 09:57:48.263	0.08	0.438	1.115	-19.836	-3.906	-32.288	4.186	-1.697	152.051	0	0	0	0	0	0	0
WT333(F4E4E1AF1293)	3.82	13105	2022-11-30 09:57:48.329	0.08	0.438	1.115	-19.836	-3.906	-32.288	4.109	-1.708	151.782	0	0	0	0	0	0	0
WT333(F4E4E1AF1293)	3.82	13105	2022-11-30 09:57:48.329	0.08	0.438	1.115	-19.836	-3.906	-32.288	4.032	-1.725	151.518	0	0	0	0	0	0	0
WT333(F4E4E1AF1293)	3.82	13105	2022-11-30 09:57:48.329	0.08	0.438	1.115	-19.836	-3.906	-32.288	3.955	-1.736	151.254	0	0	0	0	0	0	0
WT333(F4E4E1AF1293)	3.82	13105	2022-11-30 09:57:48.329	0.215	-1.178	0.829	-24.902	-0.977	8.24	3.84	-1.752	151.183	0	0	0	0	0	0	0
WT333(F4E4E1AF1293)	3.82	13105	2022-11-30 09:57:48.329	0.43	-2.356	1.657	-24.902	-0.977	8.24	3.702	-1.758	151.111	0	0	0	0	0	0	0
WT333(F4E4E1AF1293)	3.82	13105	2022-11-30 09:57:48.329	0.861	-4.712	3.314	-24.902	-0.977	8.24	3.538	-1.758	151.024	0	0	0	0	0	0	0
WT333(F4E4E1AF1293)	3.82	13105	2022-11-30 09:57:48.329	1.722	-9.425	6.629	-24.902	-0.977	8.24	3.329	-1.741	150.919	0	0	0	0	0	0	0
WT333(F4E4E1AF1293)	3.82	13105	2022-11-30 09:57:48.329	-0.063	0.764	1.028	8.911	0.854	26.367	3.29	-1.725	150.908	0	0	0	0	0	0	0
WT333(F4E4E1AF1293)	3.82	13105	2022-11-30 09:57:48.329	-0.063	0.764	1.028	8.911	0.854	26.367	3.257	-1.708	150.903	0	0	0	0	0	0	0
WT333(F4E4E1AF1293)	3.82	13105	2022-11-30 09:57:48.329	-0.063	0.764	1.028	8.911	0.854	26.367	3.23	-1.697	150.897	0	0	0	0	0	0	0
WT333(F4E4E1AF1293)	3.82	13105	2022-11-30 09:57:48.329	-0.063	0.764	1.028	8.911	0.854	26.367	3.214	-1.686	150.897	0	0	0	0	0	0	0
WT333(F4E4E1AF1293)	3.82	13105	2022-11-30 09:57:48.329	-0.11	0.18	0.846	-30.518	-2.991	-16.418	3.005	-1.686	150.683	0	0	0	0	0	0	0
WT333(F4E4E1AF1293)	3.82	13105	2022-11-30 09:57:48.329	-0.11	0.18	0.846	-30.518	-2.991	-16.418	2.802	-1.686	150.469	0	0	0	0	0	0	0
WT333(F4E4E1AF1293)	3.82	13105	2022-11-30 09:57:48.329	-0.11	0.18	0.846	-30.518	-2.991	-16.418	2.604	-1.686	150.26	0	0	0	0	0	0	0
WT333(F4E4E1AF1293)	3.82	13105	2022-11-30 09:57:48.329	0.137	0.182	1.012	51.453	5.249	16.113	2.807	-1.653	150.222	0	0	0	0	0	0	0
WT333(F4E4E1AF1293)	3.82	13105	2022-11-30 09:57:48.329	0.137	0.182	1.012	51.453	5.249	16.113	3.016	-1.62	150.178	0	0	0	0	0	0	0
WT333(F4E4E1AF1293)	3.82	13105	2022-11-30 09:57:48.384	0.137	0.182	1.012	51.453	5.249	16.113	3.224	-1.593	150.139	0	0	0	0	0	0	0
WT333(F4E4E1AF1293)	3.82	13105	2022-11-30 09:57:48.384	0.137	0.182	1.012	51.453	5.249	16.113	3.439	-1.566	150.101	0	0	0	0	0	0	0
WT333(F4E4E1AF1293)	3.82	13105	2022-11-30 09:57:48.384	-0.013	0.169	0.973	16.174	2.197	-6.653	3.477	-1.549	149.952	0	0	0	0	0	0	0
WT333(F4E4E1AF1293)	3.82	13105	2022-11-30 09:57:48.384	-0.013	0.169	0.973	16.174	2.197	-6.653	3.521	-1.533	149.804	0	0	0	0	0	0	0
WT333(F4E4E1AF1293)	3.82	13105	2022-11-30 09:57:48.384	-0.013	0.169	0.973	16.174	2.197	-6.653	3.565	-1.516	149.656	0	0	0	0	0	0	0
WT333(F4E4E1AF1293)	3.82	13105	2022-11-30 09:57:48.384	-0.013	0.169	0.973	16.174	2.197	-6.653	3.615	-1.5	149.507	0	0	0	0	0	0	0
WT333(F4E4E1AF1293)	3.82	13105	2022-11-30 09:57:48.384	0.152	-0.2	0.97	6.287	0.427	0.488	3.609	-1.494	149.398	0	0	0	0	0	0	0
WT333(F4E4E1AF1293)	3.82	13105	2022-11-30 09:57:48.384	0.152	-0.2	0.97	6.287	0.427	0.488	3.604	-1.489	149.288	0	0	0	0	0	0	0
WT333(F4E4E1AF1293)	3.82	13105	2022-11-30 09:57:48.478	0.152	-0.2	0.97	6.287	0.427	0.488	3.598	-1.483	149.178	0	0	0	0	0	0	0
WT333(F4E4E1AF1293)	3.82	13105	2022-11-30 09:57:48.478	0.152	-0.2	0.97	6.287	0.427	0.488	3.593	-1.478	149.073	0	0	0	0	0	0	0
WT333(F4E4E1AF1293)	3.82	13105	2022-11-30 09:57:48.478	-0.1	0.25	0.914	0.977	-0.916	-4.333	3.565	-1.478	148.942	0	0	0	0	0	0	0
WT333(F4E4E1AF1293)	3.82	13105	2022-11-30 09:57:48.478	-0.1	0.25	0.914	0.977	-0.916	-4.333	3.538	-1.478	148.81	0	0	0	0	0	0	0
WT333(F4E4E1AF1293)	3.82	13105	2022-11-30 09:57:48.478	-0.1	0.25	0.914	0.977	-0.916	-4.333	3.516	-1.483	148.678	0	0	0	0	0	0	0
WT333(F4E4E1AF1293)	3.82	13105	2022-11-30 09:57:48.478	-0.1	0.25	0.914	0.977	-0.916	-4.333	3.499	-1.483	148.552	0	0	0	0	0	0	0
WT333(F4E4E1AF1293)	3.82	13105	2022-11-30 09:57:48.478	0.142	-0.177	1.01	-12.939	-0.793	-6.531	3.406	-1.483	148.414	0	0	0	0	0	0	0
WT333(F4E4E1AF1293)	3.82	13105	2022-11-30 09:57:48.478	0.142	-0.177	1.01	-12.939	-0.793	-6.531	3.318	-1.483	148.277	0	0	0	0	0	0	0
WT333(F4E4E1AF1293)	3.82	13105	2022-11-30 09:57:48.478	0.142	-0.177	1.01	-12.939	-0.793	-6.531	3.224	-1.483	148.14	0	0	0	0	0	0	0
WT333(F4E4E1AF1293)	3.82	13105	2022-11-30 09:57:48.478	0.142	-0.177	1.01	-12.939	-0.793	-6.531	3.137	-1.483	148.002	0	0	0	0	0	0	0
WT333(F4E4E1AF1293)	3.82	13105	2022-11-30 09:57:48.478	-0.079	0.16	0.909	18.25	1.404	12.329	3.203	-1.478	147.964	0	0	0	0	0	0	0
WT333(F4E4E1AF1293)	3.82	13105	2022-11-30 09:57:48.478	-0.079	0.16	0.909	18.25	1.404	12.329	3.268	-1.472	147.92	0	0	0	0	0	0	0
WT333(F4E4E1AF1293)	3.82	13105	2022-11-30 09:57:48.478	-0.079	0.16	0.909	18.25	1.404	12.329	3.334	-1.467	147.881	0	0	0	0	0	0	0
WT333(F4E4E1AF1293)	3.82	13105	2022-11-30 09:57:48.478	-0.079	0.16	0.909	18.25	1.404	12.329	3.406	-1.461	147.843	0	0	0	0	0	0	0
WT333(F4E4E1AF1293)	3.82	13105	2022-11-30 09:57:48.478	0.088	0.043	1.013	21.484	0.305	7.629	3.494	-1.461	147.783	0	0	0	0	0	0	0
WT333(F4E4E1AF1293)	3.82	13105	2022-11-30 09:57:48.478	0.088	0.043	1.013	21.484	0.305	7.629	3.582	-1.461	147.728	0	0	0	0	0	0	0
WT333(F4E4E1AF1293)	3.82	13105	2022-11-30 09:57:48.494	0.088	0.043	1.013	21.484	0.305	7.629	3.669	-1.461	147.667	0	0	0	0	0	0	0
WT333(F4E4E1AF1293)	3.82	13105	2022-11-30 09:57:48.494	0.088	0.043	1.013	21.484	0.305	7.629	3.757	-1.461	147.612	0	0	0	0	0	0	0
WT333(F4E4E1AF1293)	3.82	13105	2022-11-30 09:57:48.494	-0.057	0.116	0.916	11.353	-0.122	4.272	3.796	-1.461	147.535	0	0	0	0	0	0	0
WT333(F4E4E1AF1293)	3.82	13105	2022-11-30 09:57:48.494	-0.057	0.116	0.916	11.353	-0.122	4.272	3.834	-1.461	147.469	0	0	0	0	0	0	0
WT333(F4E4E1AF1293)	3.82	13105	2022-11-30 09:57:48.494	-0.057	0.116	0.916	11.353	-0.122	4.272	3.878	-1.461	147.398	0	0	0	0	0	0	0
WT333(F4E4E1AF1293)	3.82	13105	2022-11-30 09:57:48.494	-0.057	0.116	0.916	11.353	-0.122	4.272	3.922	-1.461	147.327	0	0	0	0	0	0	0
WT333(F4E4E1AF1293)	3.82	13105	2022-11-30 09:57:48.494	0.042	0.174	1.063	10.071	-0.854	-4.028	3.961	-1.461	147.217	0	0	0	0	0	0	0
WT333(F4E4E1AF1293)	3.82	13105	2022-11-30 09:57:48.494	0.042	0.174	1.063	10.071	-0.854	-4.028	3.999	-1.467	147.112	0	0	0	0	0	0	0
WT333(F4E4E1AF1293)	3.82	13105	2022-11-30 09:57:48.588	0.042	0.174	1.063	10.071	-0.854	-4.028	4.037	-1.467	147.003	0	0	0	0	0	0	0
WT333(F4E4E1AF1293)	3.82	13105	2022-11-30 09:57:48.588	0.042	0.174	1.063	10.071	-0.854	-4.028	4.081	-1.472	146.898	0	0	0	0	0	0	0
WT333(F4E4E1AF1293)	3.82	13105	2022-11-30 09:57:48.588	0.013	0.029	1.016	0	0.549	-1.831	4.076	-1.467	146.805	0	0	0	0	0	0	0
WT333(F4E4E1AF1293)	3.82	13105	2022-11-30 09:57:48.588	0.013	0.029	1.016	0	0.549	-1.831	4.065	-1.461	146.717	0	0	0	0	0	0	0
WT333(F4E4E1AF1293)	3.82	13105	2022-11-30 09:57:48.588	0.013	0.029	1.016	0	0.549	-1.831	4.059	-1.456	146.624	0	0	0	0	0	0	0
WT333(F4E4E1AF1293)	3.82	13105	2022-11-30 09:57:48.588	0.013	0.029	1.016	0	0.549	-1.831	4.048	-1.45	146.536	0	0	0	0	0	0	0
WT333(F4E4E1AF1293)	3.82	13105	2022-11-30 09:57:48.588	0.13	0.072	0.979	9.094	0.732	1.648	4.087	-1.45	146.464	0	0	0	0	0	0	0
WT333(F4E4E1AF1293)	3.82	13105	2022-11-30 09:57:48.588	0.13	0.072	0.979	9.094	0.732	1.648	4.125	-1.445	146.393	0	0	0	0	0	0	0
WT333(F4E4E1AF1293)	3.82	13105	2022-11-30 09:57:48.588	0.13	0.072	0.979	9.094	0.732	1.648	4.164	-1.445	146.327	0	0	0	0	0	0	0
WT333(F4E4E1AF1293)	3.82	13105	2022-11-30 09:57:48.588	0.13	0.072	0.979	9.094	0.732	1.648	4.202	-1.445	146.261	0	0	0	0	0	0	0
WT333(F4E4E1AF1293)	3.82	13105	2022-11-30 09:57:48.588	-0.03	-0.029	0.974	-5.615	0	2.014	4.164	-1.45	146.195	0	0	0	0	0	0	0
WT333(F4E4E1AF1293)	3.82	13105	2022-11-30 09:57:48.588	-0.03	-0.029	0.974	-5.615	0	2.014	4.131	-1.45	146.129	0	0	0	0	0	0	0
WT333(F4E4E1AF1293)	3.82	13105	2022-11-30 09:57:48.588	-0.03	-0.029	0.974	-5.615	0	2.014	4.092	-1.45	146.069	0	0	0	0	0	0	0
WT333(F4E4E1AF1293)	3.82	13105	2022-11-30 09:57:48.588	-0.03	-0.029	0.974	-5.615	0	2.014	4.054	-1.45	146.008	0	0	0	0	0	0	0
WT333(F4E4E1AF1293)	3.82	13105	2022-11-30 09:57:48.588	0.081	0.274	0.982	-5.188	-0.427	-1.465	4.021	-1.456	145.931	0	0	0	0	0	0	0
WT333(F4E4E1AF1293)	3.82	13105	2022-11-30 09:57:48.588	0.081	0.274	0.982	-5.188	-0.427	-1.465	3.994	-1.456	145.854	0	0	0	0	0	0	0
WT333(F4E4E1AF1293)	3.82	13105	2022-11-30 09:57:48.650	0.081	0.274	0.982	-5.188	-0.427	-1.465	3.966	-1.461	145.778	0	0	0	0	0	0	0
WT333(F4E4E1AF1293)	3.82	13105	2022-11-30 09:57:48.650	0.081	0.274	0.982	-5.188	-0.427	-1.465	3.939	-1.467	145.701	0	0	0	0	0	0	0
WT333(F4E4E1AF1293)	3.82	13105	2022-11-30 09:57:48.650	0.005	0.053	1.094	1.831	0.122	0.488	3.944	-1.467	145.64	0	0	0	0	0	0	0
WT333(F4E4E1AF1293)	3.82	13105	2022-11-30 09:57:48.650	0.005	0.053	1.094	1.831	0.122	0.488	3.955	-1.467	145.58	0	0	0	0	0	0	0
WT333(F4E4E1AF1293)	3.82	13105	2022-11-30 09:57:48.650	0.005	0.053	1.094	1.831	0.122	0.488	3.961	-1.472	145.514	0	0	0	0	0	0	0
WT333(F4E4E1AF1293)	3.82	13105	2022-11-30 09:57:48.650	0.005	0.053	1.094	1.831	0.122	0.488	3.972	-1.472	145.459	0	0	0	0	0	0	0
WT333(F4E4E1AF1293)	3.82	13105	2022-11-30 09:57:48.650	0.124	0.178	1.003	4.395	-0.183	-0.366	3.994	-1.472	145.393	0	0	0	0	0	0	0
WT333(F4E4E1AF1293)	3.82	13105	2022-11-30 09:57:48.650	0.124	0.178	1.003	4.395	-0.183	-0.366	4.016	-1.478	145.333	0	0	0	0	0	0	0
WT333(F4E4E1AF1293)	3.82	13105	2022-11-30 09:57:48.650	0.124	0.178	1.003	4.395	-0.183	-0.366	4.037	-1.483	145.272	0	0	0	0	0	0	0
WT333(F4E4E1AF1293)	3.82	13105	2022-11-30 09:57:48.650	0.124	0.178	1.003	4.395	-0.183	-0.366	4.059	-1.489	145.212	0	0	0	0	0	0	0
WT333(F4E4E1AF1293)	3.82	13105	2022-11-30 09:57:48.650	-0.096	0.131	1.009	-0.916	-0.244	-2.136	4.059	-1.494	145.14	0	0	0	0	0	0	0
WT333(F4E4E1AF1293)	3.82	13105	2022-11-30 09:57:48.650	-0.096	0.131	1.009	-0.916	-0.244	-2.136	4.059	-1.494	145.074	0	0	0	0	0	0	0
WT333(F4E4E1AF1293)	3.82	13105	2022-11-30 09:57:48.650	-0.096	0.131	1.009	-0.916	-0.244	-2.136	4.054	-1.5	145.009	0	0	0	0	0	0	0
WT333(F4E4E1AF1293)	3.82	13105	2022-11-30 09:57:48.650	-0.096	0.131	1.009	-0.916	-0.244	-2.136	4.054	-1.5	144.948	0	0	0	0	0	0	0
WT333(F4E4E1AF1293)	3.82	13105	2022-11-30 09:57:48.650	0.121	0.021	1.063	0.61	1.526	1.343	4.059	-1.494	144.904	0	0	0	0	0	0	0
WT333(F4E4E1AF1293)	3.82	13105	2022-11-30 09:57:48.650	0.121	0.021	1.063	0.61	1.526	1.343	4.065	-1.489	144.86	0	0	0	0	0	0	0
WT333(F4E4E1AF1293)	3.82	13105	2022-11-30 09:57:48.712	0.121	0.021	1.063	0.61	1.526	1.343	4.07	-1.483	144.816	0	0	0	0	0	0	0
WT333(F4E4E1AF1293)	3.82	13105	2022-11-30 09:57:48.712	0.121	0.021	1.063	0.61	1.526	1.343	4.076	-1.478	144.772	0	0	0	0	0	0	0
WT333(F4E4E1AF1293)	3.82	13105	2022-11-30 09:57:48.712	-0.049	0.08	0.927	4.333	0.244	2.197	4.098	-1.478	144.739	0	0	0	0	0	0	0
WT333(F4E4E1AF1293)	3.82	13105	2022-11-30 09:57:48.712	-0.049	0.08	0.927	4.333	0.244	2.197	4.12	-1.478	144.706	0	0	0	0	0	0	0
WT333(F4E4E1AF1293)	3.82	13105	2022-11-30 09:57:48.712	-0.049	0.08	0.927	4.333	0.244	2.197	4.142	-1.483	144.673	0	0	0	0	0	0	0
WT333(F4E4E1AF1293)	3.82	13105	2022-11-30 09:57:48.712	-0.049	0.08	0.927	4.333	0.244	2.197	4.164	-1.478	144.641	0	0	0	0	0	0	0
WT333(F4E4E1AF1293)	3.82	13105	2022-11-30 09:57:48.712	0.091	0.151	1.003	-12.085	-0.61	-1.648	4.109	-1.483	144.586	0	0	0	0	0	0	0
WT333(F4E4E1AF1293)	3.82	13105	2022-11-30 09:57:48.712	0.091	0.151	1.003	-12.085	-0.61	-1.648	4.048	-1.489	144.536	0	0	0	0	0	0	0
WT333(F4E4E1AF1293)	3.82	13105	2022-11-30 09:57:48.744	0.091	0.151	1.003	-12.085	-0.61	-1.648	3.994	-1.494	144.487	0	0	0	0	0	0	0
WT333(F4E4E1AF1293)	3.82	13105	2022-11-30 09:57:48.744	0.091	0.151	1.003	-12.085	-0.61	-1.648	3.939	-1.494	144.443	0	0	0	0	0	0	0
WT333(F4E4E1AF1293)	3.82	13105	2022-11-30 09:57:48.744	0.015	0.102	1.082	1.526	1.465	-0.854	3.95	-1.489	144.399	0	0	0	0	0	0	0
WT333(F4E4E1AF1293)	3.82	13105	2022-11-30 09:57:48.744	0.015	0.102	1.082	1.526	1.465	-0.854	3.961	-1.483	144.36	0	0	0	0	0	0	0
WT333(F4E4E1AF1293)	3.82	13105	2022-11-30 09:57:48.744	0.015	0.102	1.082	1.526	1.465	-0.854	3.972	-1.478	144.322	0	0	0	0	0	0	0
WT333(F4E4E1AF1293)	3.82	13105	2022-11-30 09:57:48.744	0.015	0.102	1.082	1.526	1.465	-0.854	3.983	-1.472	144.283	0	0	0	0	0	0	0
WT333(F4E4E1AF1293)	3.82	13105	2022-11-30 09:57:48.744	0.042	0.108	0.991	3.418	-0.549	1.221	4.005	-1.478	144.256	0	0	0	0	0	0	0
WT333(F4E4E1AF1293)	3.82	13105	2022-11-30 09:57:48.744	0.042	0.108	0.991	3.418	-0.549	1.221	4.026	-1.483	144.229	0	0	0	0	0	0	0
WT333(F4E4E1AF1293)	3.82	13105	2022-11-30 09:57:48.775	0.042	0.108	0.991	3.418	-0.549	1.221	4.048	-1.489	144.201	0	0	0	0	0	0	0
WT333(F4E4E1AF1293)	3.82	13105	2022-11-30 09:57:48.775	0.042	0.108	0.991	3.418	-0.549	1.221	4.065	-1.494	144.179	0	0	0	0	0	0	0
WT333(F4E4E1AF1293)	3.82	13105	2022-11-30 09:57:48.775	0.011	0.114	0.994	-1.221	-0.244	-0.244	4.065	-1.494	144.152	0	0	0	0	0	0	0
WT333(F4E4E1AF1293)	3.82	13105	2022-11-30 09:57:48.775	0.011	0.114	0.994	-1.221	-0.244	-0.244	4.065	-1.5	144.124	0	0	0	0	0	0	0
WT333(F4E4E1AF1293)	3.82	13105	2022-11-30 09:57:48.775	0.011	0.114	0.994	-1.221	-0.244	-0.244	4.065	-1.5	144.097	0	0	0	0	0	0	0
WT333(F4E4E1AF1293)	3.82	13105	2022-11-30 09:57:48.775	0.011	0.114	0.994	-1.221	-0.244	-0.244	4.059	-1.505	144.069	0	0	0	0	0	0	0
WT333(F4E4E1AF1293)	3.82	13105	2022-11-30 09:57:48.775	0.141	0.065	1.042	-1.953	-0.305	-0.427	4.054	-1.505	144.042	0	0	0	0	0	0	0
WT333(F4E4E1AF1293)	3.82	13105	2022-11-30 09:57:48.775	0.141	0.065	1.042	-1.953	-0.305	-0.427	4.048	-1.511	144.02	0	0	0	0	0	0	0
WT333(F4E4E1AF1293)	3.82	13105	2022-11-30 09:57:48.837	0.141	0.065	1.042	-1.953	-0.305	-0.427	4.043	-1.516	143.998	0	0	0	0	0	0	0
WT333(F4E4E1AF1293)	3.82	13105	2022-11-30 09:57:48.837	0.141	0.065	1.042	-1.953	-0.305	-0.427	4.037	-1.522	143.976	0	0	0	0	0	0	0

## Sheet: 3.0kg
设备名称	电压	版本	片上时间	加速度X(g)	加速度Y(g)	加速度Z(g)	角速度X(°/s)	角速度Y(°/s)	角速度Z(°/s)	角度X(°)	角度Y(°)	角度Z(°)	磁场X	磁场Y	磁场Z	四元数0	四元数1	四元数2	四元数3	状态
WT333(F4E4E1AF1293)	3.85	13105	2022-11-30 09:45:52.250	-0.05	0.083	1.088	-10.62	3.052	6.165	2.357	0.011	-179.171	0	0	0	0	0	0	0
WT333(F4E4E1AF1293)	3.85	13105	2022-11-30 09:45:52.250	-0.05	0.083	1.088	-10.62	3.052	6.165	2.296	0.022	-179.072	0	0	0	0	0	0	0
WT333(F4E4E1AF1293)	3.85	13105	2022-11-30 09:45:52.250	-0.05	0.083	1.088	-10.62	3.052	6.165	2.241	0.033	-178.978	0	0	0	0	0	0	0
WT333(F4E4E1AF1293)	3.85	13105	2022-11-30 09:45:52.250	0.074	0.167	1.121	-14.099	0.916	5.493	2.17	0.033	-178.89	0	0	0	0	0	0	0
WT333(F4E4E1AF1293)	3.85	13105	2022-11-30 09:45:52.250	0.074	0.167	1.121	-14.099	0.916	5.493	2.098	0.033	-178.808	0	0	0	0	0	0	0
WT333(F4E4E1AF1293)	3.85	13105	2022-11-30 09:45:52.281	0.074	0.167	1.121	-14.099	0.916	5.493	2.027	0.033	-178.726	0	0	0	0	0	0	0
WT333(F4E4E1AF1293)	3.85	13105	2022-11-30 09:45:52.281	0.074	0.167	1.121	-14.099	0.916	5.493	1.961	0.027	-178.654	0	0	0	0	0	0	0
WT333(F4E4E1AF1293)	3.85	13105	2022-11-30 09:45:52.281	-0.177	0.359	1.022	4.089	1.648	7.874	1.983	0.033	-178.577	0	0	0	0	0	0	0
WT333(F4E4E1AF1293)	3.85	13105	2022-11-30 09:45:52.281	-0.177	0.359	1.022	4.089	1.648	7.874	2.01	0.038	-178.506	0	0	0	0	0	0	0
WT333(F4E4E1AF1293)	3.85	13105	2022-11-30 09:45:52.281	-0.177	0.359	1.022	4.089	1.648	7.874	2.043	0.049	-178.44	0	0	0	0	0	0	0
WT333(F4E4E1AF1293)	3.85	13105	2022-11-30 09:45:52.281	-0.177	0.359	1.022	4.089	1.648	7.874	2.076	0.06	-178.38	0	0	0	0	0	0	0
WT333(F4E4E1AF1293)	3.85	13105	2022-11-30 09:45:52.281	0.103	0.326	0.983	-10.254	-3.723	-6.592	2.038	0.044	-178.401	0	0	0	0	0	0	0
WT333(F4E4E1AF1293)	3.85	13105	2022-11-30 09:45:52.281	0.103	0.326	0.983	-10.254	-3.723	-6.592	2	0.027	-178.423	0	0	0	0	0	0	0
WT333(F4E4E1AF1293)	3.85	13105	2022-11-30 09:45:52.344	0.103	0.326	0.983	-10.254	-3.723	-6.592	1.967	0.005	-178.445	0	0	0	0	0	0	0
WT333(F4E4E1AF1293)	3.85	13105	2022-11-30 09:45:52.344	0.103	0.326	0.983	-10.254	-3.723	-6.592	1.934	-0.005	-178.473	0	0	0	0	0	0	0
WT333(F4E4E1AF1293)	3.85	13105	2022-11-30 09:45:52.344	0.029	-0.249	1.077	-3.906	-0.793	-2.563	1.928	-0.011	-178.484	0	0	0	0	0	0	0
WT333(F4E4E1AF1293)	3.85	13105	2022-11-30 09:45:52.344	0.029	-0.249	1.077	-3.906	-0.793	-2.563	1.923	-0.016	-178.495	0	0	0	0	0	0	0
WT333(F4E4E1AF1293)	3.85	13105	2022-11-30 09:45:52.344	0.029	-0.249	1.077	-3.906	-0.793	-2.563	1.912	-0.022	-178.506	0	0	0	0	0	0	0
WT333(F4E4E1AF1293)	3.85	13105	2022-11-30 09:45:52.344	0.029	-0.249	1.077	-3.906	-0.793	-2.563	1.895	-0.027	-178.522	0	0	0	0	0	0	0
WT333(F4E4E1AF1293)	3.85	13105	2022-11-30 09:45:52.344	0.075	0.172	1.005	8.423	2.93	9.888	1.945	-0.016	-178.478	0	0	0	0	0	0	0
WT333(F4E4E1AF1293)	3.85	13105	2022-11-30 09:45:52.344	0.075	0.172	1.005	8.423	2.93	9.888	1.994	-0.011	-178.44	0	0	0	0	0	0	0
WT333(F4E4E1AF1293)	3.85	13105	2022-11-30 09:45:52.406	0.075	0.172	1.005	8.423	2.93	9.888	2.049	0	-178.401	0	0	0	0	0	0	0
WT333(F4E4E1AF1293)	3.85	13105	2022-11-30 09:45:52.406	0.075	0.172	1.005	8.423	2.93	9.888	2.098	0.005	-178.369	0	0	0	0	0	0	0
WT333(F4E4E1AF1293)	3.85	13105	2022-11-30 09:45:52.406	-0.214	0.18	1.033	2.808	0.305	1.709	2.12	0	-178.385	0	0	0	0	0	0	0
WT333(F4E4E1AF1293)	3.85	13105	2022-11-30 09:45:52.406	-0.214	0.18	1.033	2.808	0.305	1.709	2.142	0	-178.412	0	0	0	0	0	0	0
WT333(F4E4E1AF1293)	3.85	13105	2022-11-30 09:45:52.406	-0.214	0.18	1.033	2.808	0.305	1.709	2.17	0.005	-178.445	0	0	0	0	0	0	0
WT333(F4E4E1AF1293)	3.85	13105	2022-11-30 09:45:52.406	-0.214	0.18	1.033	2.808	0.305	1.709	2.197	0.005	-178.484	0	0	0	0	0	0	0
WT333(F4E4E1AF1293)	3.85	13105	2022-11-30 09:45:52.406	0.171	-0.023	1.018	-18.86	-3.296	-8.301	2.109	-0.005	-178.572	0	0	0	0	0	0	0
WT333(F4E4E1AF1293)	3.85	13105	2022-11-30 09:45:52.406	0.171	-0.023	1.018	-18.86	-3.296	-8.301	2.027	-0.022	-178.665	0	0	0	0	0	0	0
WT333(F4E4E1AF1293)	3.85	13105	2022-11-30 09:45:52.406	0.171	-0.023	1.018	-18.86	-3.296	-8.301	1.939	-0.038	-178.764	0	0	0	0	0	0	0
WT333(F4E4E1AF1293)	3.85	13105	2022-11-30 09:45:52.406	0.171	-0.023	1.018	-18.86	-3.296	-8.301	1.857	-0.055	-178.863	0	0	0	0	0	0	0
WT333(F4E4E1AF1293)	3.85	13105	2022-11-30 09:45:52.406	-0.061	0.189	0.946	17.09	3.54	8.85	1.95	-0.044	-178.879	0	0	0	0	0	0	0
WT333(F4E4E1AF1293)	3.85	13105	2022-11-30 09:45:52.406	-0.061	0.189	0.946	17.09	3.54	8.85	2.043	-0.033	-178.901	0	0	0	0	0	0	0
WT333(F4E4E1AF1293)	3.85	13105	2022-11-30 09:45:52.406	-0.061	0.189	0.946	17.09	3.54	8.85	2.137	-0.016	-178.929	0	0	0	0	0	0	0
WT333(F4E4E1AF1293)	3.85	13105	2022-11-30 09:45:52.406	-0.061	0.189	0.946	17.09	3.54	8.85	2.236	-0.005	-178.956	0	0	0	0	0	0	0
WT333(F4E4E1AF1293)	3.85	13105	2022-11-30 09:45:52.406	0.061	0.169	1.015	-13.855	-1.038	-10.925	2.175	-0.011	-179.088	0	0	0	0	0	0	0
WT333(F4E4E1AF1293)	3.85	13105	2022-11-30 09:45:52.406	0.061	0.169	1.015	-13.855	-1.038	-10.925	2.12	-0.016	-179.22	0	0	0	0	0	0	0
WT333(F4E4E1AF1293)	3.85	13105	2022-11-30 09:45:52.469	0.061	0.169	1.015	-13.855	-1.038	-10.925	2.06	-0.027	-179.352	0	0	0	0	0	0	0
WT333(F4E4E1AF1293)	3.85	13105	2022-11-30 09:45:52.469	0.061	0.169	1.015	-13.855	-1.038	-10.925	2.005	-0.033	-179.484	0	0	0	0	0	0	0
WT333(F4E4E1AF1293)	3.85	13105	2022-11-30 09:45:52.469	0.021	0.002	1.048	9.155	4.944	-0.305	2.06	-0.011	-179.572	0	0	0	0	0	0	0
WT333(F4E4E1AF1293)	3.85	13105	2022-11-30 09:45:52.469	0.021	0.002	1.048	9.155	4.944	-0.305	2.12	0	-179.659	0	0	0	0	0	0	0
WT333(F4E4E1AF1293)	3.85	13105	2022-11-30 09:45:52.469	0.021	0.002	1.048	9.155	4.944	-0.305	2.175	0.022	-179.747	0	0	0	0	0	0	0
WT333(F4E4E1AF1293)	3.85	13105	2022-11-30 09:45:52.469	0.021	0.002	1.048	9.155	4.944	-0.305	2.225	0.038	-179.846	0	0	0	0	0	0	0
WT333(F4E4E1AF1293)	3.85	13105	2022-11-30 09:45:52.469	0.35	0.236	0.993	1.343	1.709	-1.221	2.241	0.038	-179.945	0	0	0	0	0	0	0
WT333(F4E4E1AF1293)	3.85	13105	2022-11-30 09:45:52.469	0.35	0.236	0.993	1.343	1.709	-1.221	2.258	0.038	179.951	0	0	0	0	0	0	0
WT333(F4E4E1AF1293)	3.85	13105	2022-11-30 09:45:52.485	0.35	0.236	0.993	1.343	1.709	-1.221	2.274	0.033	179.857	0	0	0	0	0	0	0
WT333(F4E4E1AF1293)	3.85	13105	2022-11-30 09:45:52.485	0.35	0.236	0.993	1.343	1.709	-1.221	2.291	0.027	179.769	0	0	0	0	0	0	0
WT333(F4E4E1AF1293)	3.85	13105	2022-11-30 09:45:52.485	-0.175	-0.209	1.04	-6.042	-0.061	-3.54	2.269	0.016	179.654	0	0	0	0	0	0	0
WT333(F4E4E1AF1293)	3.85	13105	2022-11-30 09:45:52.485	-0.175	-0.209	1.04	-6.042	-0.061	-3.54	2.241	0.005	179.528	0	0	0	0	0	0	0
WT333(F4E4E1AF1293)	3.85	13105	2022-11-30 09:45:52.485	-0.175	-0.209	1.04	-6.042	-0.061	-3.54	2.214	0	179.396	0	0	0	0	0	0	0
WT333(F4E4E1AF1293)	3.85	13105	2022-11-30 09:45:52.485	-0.175	-0.209	1.04	-6.042	-0.061	-3.54	2.186	-0.005	179.253	0	0	0	0	0	0	0
WT333(F4E4E1AF1293)	3.85	13105	2022-11-30 09:45:52.485	-0.134	0	1.099	-40.283	-5.005	-9.644	1.989	-0.033	179.072	0	0	0	0	0	0	0
WT333(F4E4E1AF1293)	3.85	13105	2022-11-30 09:45:52.485	-0.134	0	1.099	-40.283	-5.005	-9.644	1.791	-0.06	178.885	0	0	0	0	0	0	0
WT333(F4E4E1AF1293)	3.85	13105	2022-11-30 09:45:52.516	-0.134	0	1.099	-40.283	-5.005	-9.644	1.588	-0.088	178.698	0	0	0	0	0	0	0
WT333(F4E4E1AF1293)	3.85	13105	2022-11-30 09:45:52.516	-0.134	0	1.099	-40.283	-5.005	-9.644	1.39	-0.11	178.506	0	0	0	0	0	0	0
WT333(F4E4E1AF1293)	3.85	13105	2022-11-30 09:45:52.516	-0.052	0.316	1.067	9.277	1.648	1.892	1.445	-0.104	178.374	0	0	0	0	0	0	0
WT333(F4E4E1AF1293)	3.85	13105	2022-11-30 09:45:52.516	-0.052	0.316	1.067	9.277	1.648	1.892	1.5	-0.099	178.242	0	0	0	0	0	0	0
WT333(F4E4E1AF1293)	3.85	13105	2022-11-30 09:45:52.516	-0.052	0.316	1.067	9.277	1.648	1.892	1.555	-0.093	178.11	0	0	0	0	0	0	0
WT333(F4E4E1AF1293)	3.85	13105	2022-11-30 09:45:52.516	-0.052	0.316	1.067	9.277	1.648	1.892	1.609	-0.088	177.979	0	0	0	0	0	0	0
WT333(F4E4E1AF1293)	3.85	13105	2022-11-30 09:45:52.516	0.115	-0.166	0.884	4.944	2.747	9.521	1.648	-0.077	177.88	0	0	0	0	0	0	0
WT333(F4E4E1AF1293)	3.85	13105	2022-11-30 09:45:52.516	0.115	-0.166	0.884	4.944	2.747	9.521	1.675	-0.071	177.781	0	0	0	0	0	0	0
WT333(F4E4E1AF1293)	3.85	13105	2022-11-30 09:45:52.579	0.115	-0.166	0.884	4.944	2.747	9.521	1.703	-0.06	177.682	0	0	0	0	0	0	0
WT333(F4E4E1AF1293)	3.85	13105	2022-11-30 09:45:52.579	-0.017	0.01	1.003	-5.249	2.38	3.479	1.681	-0.049	177.545	0	0	0	0	0	0	0
WT333(F4E4E1AF1293)	3.85	13105	2022-11-30 09:45:52.579	-0.017	0.01	1.003	-5.249	2.38	3.479	1.659	-0.044	177.413	0	0	0	0	0	0	0
WT333(F4E4E1AF1293)	3.85	13105	2022-11-30 09:45:52.579	-0.017	0.01	1.003	-5.249	2.38	3.479	1.637	-0.033	177.27	0	0	0	0	0	0	0
WT333(F4E4E1AF1293)	3.85	13105	2022-11-30 09:45:52.579	-0.017	0.01	1.003	-5.249	2.38	3.479	1.615	-0.022	177.133	0	0	0	0	0	0	0
WT333(F4E4E1AF1293)	3.85	13105	2022-11-30 09:45:52.579	0.103	0.302	1.04	-12.085	-4.272	-10.132	1.56	-0.049	176.924	0	0	0	0	0	0	0
WT333(F4E4E1AF1293)	3.85	13105	2022-11-30 09:45:52.579	0.103	0.302	1.04	-12.085	-4.272	-10.132	1.505	-0.071	176.721	0	0	0	0	0	0	0
WT333(F4E4E1AF1293)	3.85	13105	2022-11-30 09:45:52.579	0.103	0.302	1.04	-12.085	-4.272	-10.132	1.45	-0.099	176.517	0	0	0	0	0	0	0
WT333(F4E4E1AF1293)	3.85	13105	2022-11-30 09:45:52.610	0.103	0.302	1.04	-12.085	-4.272	-10.132	1.401	-0.126	176.32	0	0	0	0	0	0	0
WT333(F4E4E1AF1293)	3.85	13105	2022-11-30 09:45:52.610	-0.08	0.171	1.055	29.541	3.601	3.357	1.56	-0.121	176.188	0	0	0	0	0	0	0
WT333(F4E4E1AF1293)	3.85	13105	2022-11-30 09:45:52.610	-0.08	0.171	1.055	29.541	3.601	3.357	1.719	-0.11	176.05	0	0	0	0	0	0	0
WT333(F4E4E1AF1293)	3.85	13105	2022-11-30 09:45:52.610	-0.08	0.171	1.055	29.541	3.601	3.357	1.873	-0.099	175.919	0	0	0	0	0	0	0
WT333(F4E4E1AF1293)	3.85	13105	2022-11-30 09:45:52.610	-0.04	0.085	0.527	29.541	3.601	3.357	2.032	-0.088	175.781	0	0	0	0	0	0	0
WT333(F4E4E1AF1293)	3.85	13105	2022-11-30 09:45:52.610	0.117	-0.125	0.919	30.518	9.033	16.785	2.197	-0.049	175.715	0	0	0	0	0	0	0
WT333(F4E4E1AF1293)	3.85	13105	2022-11-30 09:45:52.610	0.117	-0.125	0.919	30.518	9.033	16.785	2.351	-0.011	175.649	0	0	0	0	0	0	0
WT333(F4E4E1AF1293)	3.85	13105	2022-11-30 09:45:52.610	0.117	-0.125	0.919	30.518	9.033	16.785	2.51	0.016	175.578	0	0	0	0	0	0	0
WT333(F4E4E1AF1293)	3.85	13105	2022-11-30 09:45:52.641	0.117	-0.125	0.919	30.518	9.033	16.785	2.664	0.055	175.501	0	0	0	0	0	0	0
WT333(F4E4E1AF1293)	3.85	13105	2022-11-30 09:45:52.641	0.008	-0.534	0.954	-64.575	-1.099	-11.597	2.335	0.044	175.281	0	0	0	0	0	0	0
WT333(F4E4E1AF1293)	3.85	13105	2022-11-30 09:45:52.641	0.008	-0.534	0.954	-64.575	-1.099	-11.597	2.005	0.044	175.056	0	0	0	0	0	0	0
WT333(F4E4E1AF1293)	3.85	13105	2022-11-30 09:45:52.641	0.008	-0.534	0.954	-64.575	-1.099	-11.597	1.675	0.038	174.825	0	0	0	0	0	0	0
WT333(F4E4E1AF1293)	3.85	13105	2022-11-30 09:45:52.641	0.008	-0.534	0.954	-64.575	-1.099	-11.597	1.34	0.038	174.589	0	0	0	0	0	0	0
WT333(F4E4E1AF1293)	3.85	13105	2022-11-30 09:45:52.641	0.06	0.152	1.046	-23.438	0.488	-2.869	1.208	0.044	174.402	0	0	0	0	0	0	0
WT333(F4E4E1AF1293)	3.85	13105	2022-11-30 09:45:52.641	0.06	0.152	1.046	-23.438	0.488	-2.869	1.082	0.044	174.221	0	0	0	0	0	0	0
WT333(F4E4E1AF1293)	3.85	13105	2022-11-30 09:45:52.641	0.06	0.152	1.046	-23.438	0.488	-2.869	0.956	0.044	174.034	0	0	0	0	0	0	0
WT333(F4E4E1AF1293)	3.85	13105	2022-11-30 09:45:52.704	0.06	0.152	1.046	-23.438	0.488	-2.869	0.835	0.044	173.859	0	0	0	0	0	0	0
WT333(F4E4E1AF1293)	3.85	13105	2022-11-30 09:45:52.704	-0.191	0.236	1	3.723	3.845	2.625	0.851	0.06	173.705	0	0	0	0	0	0	0
WT333(F4E4E1AF1293)	3.85	13105	2022-11-30 09:45:52.704	-0.191	0.236	1	3.723	3.845	2.625	0.868	0.082	173.557	0	0	0	0	0	0	0
WT333(F4E4E1AF1293)	3.85	13105	2022-11-30 09:45:52.704	-0.191	0.236	1	3.723	3.845	2.625	0.89	0.099	173.414	0	0	0	0	0	0	0
WT333(F4E4E1AF1293)	3.85	13105	2022-11-30 09:45:52.704	-0.191	0.236	1	3.723	3.845	2.625	0.912	0.115	173.265	0	0	0	0	0	0	0
WT333(F4E4E1AF1293)	3.85	13105	2022-11-30 09:45:52.704	0.04	0.419	0.948	1.831	-0.366	-5.432	0.928	0.115	173.084	0	0	0	0	0	0	0
WT333(F4E4E1AF1293)	3.85	13105	2022-11-30 09:45:52.704	0.04	0.419	0.948	1.831	-0.366	-5.432	0.945	0.11	172.908	0	0	0	0	0	0	0
WT333(F4E4E1AF1293)	3.85	13105	2022-11-30 09:45:52.704	0.04	0.419	0.948	1.831	-0.366	-5.432	0.967	0.104	172.733	0	0	0	0	0	0	0
WT333(F4E4E1AF1293)	3.85	13105	2022-11-30 09:45:52.735	0.04	0.419	0.948	1.831	-0.366	-5.432	0.989	0.093	172.557	0	0	0	0	0	0	0
WT333(F4E4E1AF1293)	3.85	13105	2022-11-30 09:45:52.735	0	-0.575	0.948	-25.024	-1.404	-8.301	0.873	0.082	172.365	0	0	0	0	0	0	0
WT333(F4E4E1AF1293)	3.85	13105	2022-11-30 09:45:52.735	0	-0.575	0.948	-25.024	-1.404	-8.301	0.753	0.077	172.167	0	0	0	0	0	0	0
WT333(F4E4E1AF1293)	3.85	13105	2022-11-30 09:45:52.735	0	-0.575	0.948	-25.024	-1.404	-8.301	0.626	0.071	171.969	0	0	0	0	0	0	0
WT333(F4E4E1AF1293)	3.85	13105	2022-11-30 09:45:52.735	0	-0.575	0.948	-25.024	-1.404	-8.301	0.494	0.066	171.771	0	0	0	0	0	0	0
WT333(F4E4E1AF1293)	3.85	13105	2022-11-30 09:45:52.735	0	1.1	0.941	8.789	-2.747	4.517	0.544	0.049	171.639	0	0	0	0	0	0	0
WT333(F4E4E1AF1293)	3.85	13105	2022-11-30 09:45:52.735	-0.001	2.2	1.883	8.789	-2.747	4.517	0.61	0.027	171.524	0	0	0	0	0	0	0
WT333(F4E4E1AF1293)	3.85	13105	2022-11-30 09:45:52.735	-0.003	4.399	3.767	8.789	-2.747	4.517	0.698	0	171.42	0	0	0	0	0	0	0
WT333(F4E4E1AF1293)	3.85	13105	2022-11-30 09:45:52.766	-0.007	8.799	7.534	8.789	-2.747	4.517	0.818	-0.044	171.326	0	0	0	0	0	0	0
WT333(F4E4E1AF1293)	3.85	13105	2022-11-30 09:45:52.766	0.005	-0.496	0.998	9.827	-0.793	-15.381	0.939	-0.071	171.14	0	0	0	0	0	0	0
WT333(F4E4E1AF1293)	3.85	13105	2022-11-30 09:45:52.766	0.005	-0.496	0.998	9.827	-0.793	-15.381	1.055	-0.093	170.942	0	0	0	0	0	0	0
WT333(F4E4E1AF1293)	3.85	13105	2022-11-30 09:45:52.766	0.005	-0.496	0.998	9.827	-0.793	-15.381	1.165	-0.121	170.75	0	0	0	0	0	0	0
WT333(F4E4E1AF1293)	3.85	13105	2022-11-30 09:45:52.766	0.005	-0.496	0.998	9.827	-0.793	-15.381	1.269	-0.143	170.552	0	0	0	0	0	0	0
WT333(F4E4E1AF1293)	3.85	13105	2022-11-30 09:45:52.766	-0.005	0.287	0.889	-5.92	-1.282	-4.15	1.296	-0.17	170.409	0	0	0	0	0	0	0
WT333(F4E4E1AF1293)	3.85	13105	2022-11-30 09:45:52.766	-0.005	0.287	0.889	-5.92	-1.282	-4.15	1.324	-0.198	170.261	0	0	0	0	0	0	0
WT333(F4E4E1AF1293)	3.85	13105	2022-11-30 09:45:52.766	-0.005	0.287	0.889	-5.92	-1.282	-4.15	1.346	-0.225	170.118	0	0	0	0	0	0	0
WT333(F4E4E1AF1293)	3.85	13105	2022-11-30 09:45:52.829	-0.005	0.287	0.889	-5.92	-1.282	-4.15	1.373	-0.253	169.969	0	0	0	0	0	0	0
WT333(F4E4E1AF1293)	3.85	13105	2022-11-30 09:45:52.829	0.01	-0.03	1.042	-4.761	1.099	-7.935	1.401	-0.264	169.805	0	0	0	0	0	0	0
WT333(F4E4E1AF1293)	3.85	13105	2022-11-30 09:45:52.829	0.01	-0.03	1.042	-4.761	1.099	-7.935	1.428	-0.28	169.64	0	0	0	0	0	0	0
WT333(F4E4E1AF1293)	3.85	13105	2022-11-30 09:45:52.829	0.01	-0.03	1.042	-4.761	1.099	-7.935	1.45	-0.291	169.47	0	0	0	0	0	0	0
WT333(F4E4E1AF1293)	3.85	13105	2022-11-30 09:45:52.829	0.01	-0.03	1.042	-4.761	1.099	-7.935	1.472	-0.302	169.299	0	0	0	0	0	0	0
WT333(F4E4E1AF1293)	3.85	13105	2022-11-30 09:45:52.829	0.077	-0.188	1.061	-23.376	-0.183	-4.639	1.401	-0.319	169.14	0	0	0	0	0	0	0
WT333(F4E4E1AF1293)	3.85	13105	2022-11-30 09:45:52.829	0.077	-0.188	1.061	-23.376	-0.183	-4.639	1.318	-0.335	168.981	0	0	0	0	0	0	0
WT333(F4E4E1AF1293)	3.85	13105	2022-11-30 09:45:52.829	0.077	-0.188	1.061	-23.376	-0.183	-4.639	1.241	-0.352	168.821	0	0	0	0	0	0	0
WT333(F4E4E1AF1293)	3.85	13105	2022-11-30 09:45:52.844	0.077	-0.188	1.061	-23.376	-0.183	-4.639	1.159	-0.368	168.662	0	0	0	0	0	0	0
WT333(F4E4E1AF1293)	3.85	13105	2022-11-30 09:45:52.860	-0.025	-0.119	1.035	8.545	4.333	12.756	1.23	-0.363	168.585	0	0	0	0	0	0	0
WT333(F4E4E1AF1293)	3.85	13105	2022-11-30 09:45:52.860	-0.025	-0.119	1.035	8.545	4.333	12.756	1.302	-0.357	168.508	0	0	0	0	0	0	0
WT333(F4E4E1AF1293)	3.85	13105	2022-11-30 09:45:52.860	-0.025	-0.119	1.035	8.545	4.333	12.756	1.368	-0.352	168.431	0	0	0	0	0	0	0
WT333(F4E4E1AF1293)	3.85	13105	2022-11-30 09:45:52.860	-0.025	-0.119	1.035	8.545	4.333	12.756	1.434	-0.341	168.349	0	0	0	0	0	0	0
WT333(F4E4E1AF1293)	3.85	13105	2022-11-30 09:45:52.860	0.096	0.322	1.098	-11.353	-0.854	5.188	1.401	-0.357	168.234	0	0	0	0	0	0	0
WT333(F4E4E1AF1293)	3.85	13105	2022-11-30 09:45:52.860	0.096	0.322	1.098	-11.353	-0.854	5.188	1.373	-0.374	168.118	0	0	0	0	0	0	0
WT333(F4E4E1AF1293)	3.85	13105	2022-11-30 09:45:52.860	0.096	0.322	1.098	-11.353	-0.854	5.188	1.34	-0.396	168.003	0	0	0	0	0	0	0
WT333(F4E4E1AF1293)	3.85	13105	2022-11-30 09:45:52.891	0.096	0.322	1.098	-11.353	-0.854	5.188	1.313	-0.412	167.882	0	0	0	0	0	0	0
WT333(F4E4E1AF1293)	3.85	13105	2022-11-30 09:45:52.891	-0.267	0.352	1.001	16.846	0.549	7.324	1.423	-0.423	167.778	0	0	0	0	0	0	0
WT333(F4E4E1AF1293)	3.85	13105	2022-11-30 09:45:52.891	-0.267	0.352	1.001	16.846	0.549	7.324	1.538	-0.434	167.673	0	0	0	0	0	0	0
WT333(F4E4E1AF1293)	3.85	13105	2022-11-30 09:45:52.891	-0.267	0.352	1.001	16.846	0.549	7.324	1.648	-0.439	167.569	0	0	0	0	0	0	0
WT333(F4E4E1AF1293)	3.85	13105	2022-11-30 09:45:52.891	-0.267	0.352	1.001	16.846	0.549	7.324	1.769	-0.45	167.465	0	0	0	0	0	0	0
WT333(F4E4E1AF1293)	3.85	13105	2022-11-30 09:45:52.891	0.255	-0.452	0.979	-23.132	-2.197	-9.094	1.681	-0.467	167.278	0	0	0	0	0	0	0
WT333(F4E4E1AF1293)	3.85	13105	2022-11-30 09:45:52.891	0.255	-0.452	0.979	-23.132	-2.197	-9.094	1.588	-0.483	167.091	0	0	0	0	0	0	0
WT333(F4E4E1AF1293)	3.85	13105	2022-11-30 09:45:52.891	0.255	-0.452	0.979	-23.132	-2.197	-9.094	1.489	-0.5	166.904	0	0	0	0	0	0	0
WT333(F4E4E1AF1293)	3.85	13105	2022-11-30 09:45:52.969	0.255	-0.452	0.979	-23.132	-2.197	-9.094	1.384	-0.522	166.712	0	0	0	0	0	0	0
WT333(F4E4E1AF1293)	3.85	13105	2022-11-30 09:45:52.969	-0.185	0.531	1.101	8.057	0.061	3.296	1.445	-0.527	166.586	0	0	0	0	0	0	0
WT333(F4E4E1AF1293)	3.85	13105	2022-11-30 09:45:52.969	-0.185	0.531	1.101	8.057	0.061	3.296	1.5	-0.533	166.465	0	0	0	0	0	0	0
WT333(F4E4E1AF1293)	3.85	13105	2022-11-30 09:45:52.969	-0.185	0.531	1.101	8.057	0.061	3.296	1.566	-0.544	166.344	0	0	0	0	0	0	0
WT333(F4E4E1AF1293)	3.85	13105	2022-11-30 09:45:52.969	-0.185	0.531	1.101	8.057	0.061	3.296	1.631	-0.549	166.223	0	0	0	0	0	0	0
WT333(F4E4E1AF1293)	3.85	13105	2022-11-30 09:45:52.969	0.125	-0.059	1.047	-0.122	0.488	4.028	1.653	-0.555	166.102	0	0	0	0	0	0	0
WT333(F4E4E1AF1293)	3.85	13105	2022-11-30 09:45:52.969	0.125	-0.059	1.047	-0.122	0.488	4.028	1.67	-0.56	165.987	0	0	0	0	0	0	0
WT333(F4E4E1AF1293)	3.85	13105	2022-11-30 09:45:52.969	0.125	-0.059	1.047	-0.122	0.488	4.028	1.692	-0.566	165.872	0	0	0	0	0	0	0
WT333(F4E4E1AF1293)	3.85	13105	2022-11-30 09:45:52.969	0.125	-0.059	1.047	-0.122	0.488	4.028	1.708	-0.571	165.751	0	0	0	0	0	0	0
WT333(F4E4E1AF1293)	3.85	13105	2022-11-30 09:45:52.969	-0.02	0.127	0.963	4.883	1.16	5.31	1.747	-0.571	165.646	0	0	0	0	0	0	0
WT333(F4E4E1AF1293)	3.85	13105	2022-11-30 09:45:52.969	-0.02	0.127	0.963	4.883	1.16	5.31	1.791	-0.571	165.536	0	0	0	0	0	0	0
WT333(F4E4E1AF1293)	3.85	13105	2022-11-30 09:45:52.969	-0.02	0.127	0.963	4.883	1.16	5.31	1.829	-0.577	165.427	0	0	0	0	0	0	0
WT333(F4E4E1AF1293)	3.85	13105	2022-11-30 09:45:52.969	-0.02	0.127	0.963	4.883	1.16	5.31	1.873	-0.577	165.322	0	0	0	0	0	0	0
WT333(F4E4E1AF1293)	3.85	13105	2022-11-30 09:45:52.969	-0.003	0.254	0.914	-24.353	-8.85	-22.461	1.769	-0.621	165.075	0	0	0	0	0	0	0
WT333(F4E4E1AF1293)	3.85	13105	2022-11-30 09:45:52.969	-0.003	0.254	0.914	-24.353	-8.85	-22.461	1.67	-0.67	164.828	0	0	0	0	0	0	0
WT333(F4E4E1AF1293)	3.85	13105	2022-11-30 09:45:52.969	-0.003	0.254	0.914	-24.353	-8.85	-22.461	1.566	-0.72	164.586	0	0	0	0	0	0	0
WT333(F4E4E1AF1293)	3.85	13105	2022-11-30 09:45:53.000	-0.003	0.254	0.914	-24.353	-8.85	-22.461	1.472	-0.769	164.339	0	0	0	0	0	0	0
WT333(F4E4E1AF1293)	3.85	13105	2022-11-30 09:45:53.000	-0.005	-0.48	0.918	-0.61	0.427	5.737	1.483	-0.769	164.24	0	0	0	0	0	0	0
WT333(F4E4E1AF1293)	3.85	13105	2022-11-30 09:45:53.000	-0.005	-0.48	0.918	-0.61	0.427	5.737	1.494	-0.775	164.136	0	0	0	0	0	0	0
WT333(F4E4E1AF1293)	3.85	13105	2022-11-30 09:45:53.000	-0.005	-0.48	0.918	-0.61	0.427	5.737	1.5	-0.775	164.037	0	0	0	0	0	0	0
WT333(F4E4E1AF1293)	3.85	13105	2022-11-30 09:45:53.000	-0.005	-0.48	0.918	-0.61	0.427	5.737	1.5	-0.769	163.932	0	0	0	0	0	0	0
WT333(F4E4E1AF1293)	3.85	13105	2022-11-30 09:45:53.000	0.078	0.53	1.075	3.662	-1.648	-3.54	1.522	-0.78	163.784	0	0	0	0	0	0	0
WT333(F4E4E1AF1293)	3.85	13105	2022-11-30 09:45:53.000	0.078	0.53	1.075	3.662	-1.648	-3.54	1.555	-0.791	163.641	0	0	0	0	0	0	0
WT333(F4E4E1AF1293)	3.85	13105	2022-11-30 09:45:53.000	0.078	0.53	1.075	3.662	-1.648	-3.54	1.588	-0.802	163.493	0	0	0	0	0	0	0
WT333(F4E4E1AF1293)	3.85	13105	2022-11-30 09:45:53.063	0.078	0.53	1.075	3.662	-1.648	-3.54	1.62	-0.818	163.35	0	0	0	0	0	0	0
WT333(F4E4E1AF1293)	3.85	13105	2022-11-30 09:45:53.063	-0.086	-0.134	1.016	-5.737	-0.366	-1.648	1.609	-0.824	163.218	0	0	0	0	0	0	0
WT333(F4E4E1AF1293)	3.85	13105	2022-11-30 09:45:53.063	-0.086	-0.134	1.016	-5.737	-0.366	-1.648	1.593	-0.829	163.087	0	0	0	0	0	0	0
WT333(F4E4E1AF1293)	3.85	13105	2022-11-30 09:45:53.063	-0.086	-0.134	1.016	-5.737	-0.366	-1.648	1.577	-0.835	162.955	0	0	0	0	0	0	0
WT333(F4E4E1AF1293)	3.85	13105	2022-11-30 09:45:53.063	-0.086	-0.134	1.016	-5.737	-0.366	-1.648	1.555	-0.835	162.823	0	0	0	0	0	0	0
WT333(F4E4E1AF1293)	3.85	13105	2022-11-30 09:45:53.063	0.083	0.19	1.054	3.113	0.916	0.305	1.582	-0.835	162.702	0	0	0	0	0	0	0
WT333(F4E4E1AF1293)	3.85	13105	2022-11-30 09:45:53.063	0.083	0.19	1.054	3.113	0.916	0.305	1.609	-0.829	162.581	0	0	0	0	0	0	0
WT333(F4E4E1AF1293)	3.85	13105	2022-11-30 09:45:53.063	0.083	0.19	1.054	3.113	0.916	0.305	1.637	-0.829	162.466	0	0	0	0	0	0	0
WT333(F4E4E1AF1293)	3.85	13105	2022-11-30 09:45:53.094	-0.104	0.124	1.063	2.686	-0.427	-1.709	1.664	-0.835	162.334	0	0	0	0	0	0	0
WT333(F4E4E1AF1293)	3.85	13105	2022-11-30 09:45:53.094	-0.104	0.124	1.063	2.686	-0.427	-1.709	1.686	-0.835	162.208	0	0	0	0	0	0	0
WT333(F4E4E1AF1293)	3.85	13105	2022-11-30 09:45:53.094	-0.104	0.124	1.063	2.686	-0.427	-1.709	1.714	-0.84	162.081	0	0	0	0	0	0	0
WT333(F4E4E1AF1293)	3.85	13105	2022-11-30 09:45:53.094	-0.104	0.124	1.063	2.686	-0.427	-1.709	1.741	-0.84	161.955	0	0	0	0	0	0	0
WT333(F4E4E1AF1293)	3.85	13105	2022-11-30 09:45:53.094	0.065	0.094	1.107	-3.296	0.366	-0.732	1.736	-0.84	161.84	0	0	0	0	0	0	0
WT333(F4E4E1AF1293)	3.85	13105	2022-11-30 09:45:53.094	0.065	0.094	1.107	-3.296	0.366	-0.732	1.73	-0.84	161.719	0	0	0	0	0	0	0
WT333(F4E4E1AF1293)	3.85	13105	2022-11-30 09:45:53.094	0.065	0.094	1.107	-3.296	0.366	-0.732	1.73	-0.84	161.603	0	0	0	0	0	0	0
WT333(F4E4E1AF1293)	3.85	13105	2022-11-30 09:45:53.094	0.065	0.094	1.107	-3.296	0.366	-0.732	1.725	-0.84	161.488	0	0	0	0	0	0	0
WT333(F4E4E1AF1293)	3.85	13105	2022-11-30 09:45:53.125	-0.098	0.137	1.079	19.226	1.526	4.517	1.829	-0.835	161.395	0	0	0	0	0	0	0
WT333(F4E4E1AF1293)	3.85	13105	2022-11-30 09:45:53.125	-0.098	0.137	1.079	19.226	1.526	4.517	1.939	-0.824	161.307	0	0	0	0	0	0	0
WT333(F4E4E1AF1293)	3.85	13105	2022-11-30 09:45:53.125	-0.098	0.137	1.079	19.226	1.526	4.517	2.049	-0.818	161.224	0	0	0	0	0	0	0
WT333(F4E4E1AF1293)	3.85	13105	2022-11-30 09:45:53.125	-0.098	0.137	1.079	19.226	1.526	4.517	2.153	-0.813	161.136	0	0	0	0	0	0	0
WT333(F4E4E1AF1293)	3.85	13105	2022-11-30 09:45:53.125	0.092	0.065	0.903	-12.756	-1.526	-5.493	2.104	-0.818	160.999	0	0	0	0	0	0	0
WT333(F4E4E1AF1293)	3.85	13105	2022-11-30 09:45:53.125	0.092	0.065	0.903	-12.756	-1.526	-5.493	2.054	-0.824	160.867	0	0	0	0	0	0	0
WT333(F4E4E1AF1293)	3.85	13105	2022-11-30 09:45:53.125	0.092	0.065	0.903	-12.756	-1.526	-5.493	2	-0.829	160.73	0	0	0	0	0	0	0
WT333(F4E4E1AF1293)	3.85	13105	2022-11-30 09:45:53.125	0.092	0.065	0.903	-12.756	-1.526	-5.493	1.95	-0.84	160.598	0	0	0	0	0	0	0
WT333(F4E4E1AF1293)	3.85	13105	2022-11-30 09:45:53.188	-0.004	-0.315	0.954	18.188	2.991	8.423	2.049	-0.829	160.538	0	0	0	0	0	0	0
WT333(F4E4E1AF1293)	3.85	13105	2022-11-30 09:45:53.188	-0.004	-0.315	0.954	18.188	2.991	8.423	2.142	-0.813	160.483	0	0	0	0	0	0	0
WT333(F4E4E1AF1293)	3.85	13105	2022-11-30 09:45:53.188	-0.004	-0.315	0.954	18.188	2.991	8.423	2.23	-0.797	160.422	0	0	0	0	0	0	0
WT333(F4E4E1AF1293)	3.85	13105	2022-11-30 09:45:53.188	-0.004	-0.315	0.954	18.188	2.991	8.423	2.318	-0.78	160.367	0	0	0	0	0	0	0
WT333(F4E4E1AF1293)	3.85	13105	2022-11-30 09:45:53.188	0.104	0.138	0.775	-8.789	-1.892	0.183	2.274	-0.791	160.269	0	0	0	0	0	0	0
WT333(F4E4E1AF1293)	3.85	13105	2022-11-30 09:45:53.188	0.104	0.138	0.775	-8.789	-1.892	0.183	2.23	-0.797	160.175	0	0	0	0	0	0	0
WT333(F4E4E1AF1293)	3.85	13105	2022-11-30 09:45:53.188	0.104	0.138	0.775	-8.789	-1.892	0.183	2.186	-0.807	160.082	0	0	0	0	0	0	0
WT333(F4E4E1AF1293)	3.85	13105	2022-11-30 09:45:53.188	0.104	0.138	0.775	-8.789	-1.892	0.183	2.142	-0.818	159.988	0	0	0	0	0	0	0
WT333(F4E4E1AF1293)	3.85	13105	2022-11-30 09:45:53.219	-0.121	-0.027	0.989	-19.836	-0.916	-6.592	2.049	-0.824	159.862	0	0	0	0	0	0	0
WT333(F4E4E1AF1293)	3.85	13105	2022-11-30 09:45:53.219	-0.121	-0.027	0.989	-19.836	-0.916	-6.592	1.95	-0.824	159.741	0	0	0	0	0	0	0
WT333(F4E4E1AF1293)	3.85	13105	2022-11-30 09:45:53.219	-0.121	-0.027	0.989	-19.836	-0.916	-6.592	1.851	-0.829	159.615	0	0	0	0	0	0	0
WT333(F4E4E1AF1293)	3.85	13105	2022-11-30 09:45:53.219	-0.121	-0.027	0.989	-19.836	-0.916	-6.592	1.752	-0.829	159.5	0	0	0	0	0	0	0
WT333(F4E4E1AF1293)	3.85	13105	2022-11-30 09:45:53.219	0.09	0.065	1.032	-2.38	0	-1.648	1.741	-0.824	159.406	0	0	0	0	0	0	0
WT333(F4E4E1AF1293)	3.85	13105	2022-11-30 09:45:53.219	0.09	0.065	1.032	-2.38	0	-1.648	1.73	-0.824	159.313	0	0	0	0	0	0	0
WT333(F4E4E1AF1293)	3.85	13105	2022-11-30 09:45:53.219	0.09	0.065	1.032	-2.38	0	-1.648	1.725	-0.824	159.219	0	0	0	0	0	0	0
WT333(F4E4E1AF1293)	3.85	13105	2022-11-30 09:45:53.219	0.09	0.065	1.032	-2.38	0	-1.648	1.714	-0.824	159.131	0	0	0	0	0	0	0
WT333(F4E4E1AF1293)	3.85	13105	2022-11-30 09:45:53.266	-0.094	0.237	1.038	-17.09	0.366	-2.625	1.631	-0.818	159.038	0	0	0	0	0	0	0
WT333(F4E4E1AF1293)	3.85	13105	2022-11-30 09:45:53.266	-0.094	0.237	1.038	-17.09	0.366	-2.625	1.549	-0.818	158.95	0	0	0	0	0	0	0
WT333(F4E4E1AF1293)	3.85	13105	2022-11-30 09:45:53.266	-0.094	0.237	1.038	-17.09	0.366	-2.625	1.472	-0.813	158.862	0	0	0	0	0	0	0
WT333(F4E4E1AF1293)	3.85	13105	2022-11-30 09:45:53.266	-0.094	0.237	1.038	-17.09	0.366	-2.625	1.395	-0.807	158.774	0	0	0	0	0	0	0

## Sheet: 3.5kg
设备名称	电压	版本	片上时间	加速度X(g)	加速度Y(g)	加速度Z(g)	角速度X(°/s)	角速度Y(°/s)	角速度Z(°/s)	角度X(°)	角度Y(°)	角度Z(°)	磁场X	磁场Y	磁场Z	四元数0	四元数1	四元数2	四元数3	状态
WT333(F4E4E1AF1293)	3.85	13105	2022-11-30 09:27:01.105	0.137	0.361	1.064	1.16	-0.671	-0.122	14.409	-3.203	32.245	0	0	0	0	0	0	0
WT333(F4E4E1AF1293)	3.85	13105	2022-11-30 09:27:01.105	0.137	0.361	1.064	1.16	-0.671	-0.122	14.42	-3.208	32.327	0	0	0	0	0	0	0
WT333(F4E4E1AF1293)	3.85	13105	2022-11-30 09:27:01.105	0.137	0.361	1.064	1.16	-0.671	-0.122	14.431	-3.214	32.404	0	0	0	0	0	0	0
WT333(F4E4E1AF1293)	3.85	13105	2022-11-30 09:27:01.105	0.075	0.196	0.932	2.991	-2.319	-0.122	14.447	-3.224	32.481	0	0	0	0	0	0	0
WT333(F4E4E1AF1293)	3.85	13105	2022-11-30 09:27:01.105	0.075	0.196	0.932	2.991	-2.319	-0.122	14.464	-3.241	32.558	0	0	0	0	0	0	0
WT333(F4E4E1AF1293)	3.85	13105	2022-11-30 09:27:01.105	0.075	0.196	0.932	2.991	-2.319	-0.122	14.485	-3.252	32.635	0	0	0	0	0	0	0
WT333(F4E4E1AF1293)	3.85	13105	2022-11-30 09:27:01.105	0.075	0.196	0.932	2.991	-2.319	-0.122	14.502	-3.268	32.712	0	0	0	0	0	0	0
WT333(F4E4E1AF1293)	3.85	13105	2022-11-30 09:27:01.105	0.027	0.234	0.861	-0.427	0.854	6.592	14.496	-3.274	32.822	0	0	0	0	0	0	0
WT333(F4E4E1AF1293)	3.85	13105	2022-11-30 09:27:01.105	0.027	0.234	0.861	-0.427	0.854	6.592	14.496	-3.279	32.937	0	0	0	0	0	0	0
WT333(F4E4E1AF1293)	3.85	13105	2022-11-30 09:27:01.105	0.027	0.234	0.861	-0.427	0.854	6.592	14.496	-3.285	33.047	0	0	0	0	0	0	0
WT333(F4E4E1AF1293)	3.85	13105	2022-11-30 09:27:01.105	0.027	0.234	0.861	-0.427	0.854	6.592	14.491	-3.29	33.162	0	0	0	0	0	0	0
WT333(F4E4E1AF1293)	3.85	13105	2022-11-30 09:27:01.105	0.014	0.333	1.153	-32.104	3.784	-1.648	14.337	-3.274	33.239	0	0	0	0	0	0	0
WT333(F4E4E1AF1293)	3.85	13105	2022-11-30 09:27:01.105	0.014	0.333	1.153	-32.104	3.784	-1.648	14.178	-3.252	33.311	0	0	0	0	0	0	0
WT333(F4E4E1AF1293)	3.85	13105	2022-11-30 09:27:01.105	0.014	0.333	1.153	-32.104	3.784	-1.648	14.019	-3.23	33.387	0	0	0	0	0	0	0
WT333(F4E4E1AF1293)	3.85	13105	2022-11-30 09:27:01.105	0.014	0.333	1.153	-32.104	3.784	-1.648	13.865	-3.214	33.464	0	0	0	0	0	0	0
WT333(F4E4E1AF1293)	3.85	13105	2022-11-30 09:27:01.105	0.155	0.221	0.967	51.941	-2.563	-0.61	14.128	-3.224	33.536	0	0	0	0	0	0	0
WT333(F4E4E1AF1293)	3.85	13105	2022-11-30 09:27:01.168	0.155	0.221	0.967	51.941	-2.563	-0.61	14.392	-3.235	33.607	0	0	0	0	0	0	0
WT333(F4E4E1AF1293)	3.85	13105	2022-11-30 09:27:01.168	0.155	0.221	0.967	51.941	-2.563	-0.61	14.65	-3.252	33.679	0	0	0	0	0	0	0
WT333(F4E4E1AF1293)	3.85	13105	2022-11-30 09:27:01.168	0.155	0.221	0.967	51.941	-2.563	-0.61	14.914	-3.263	33.755	0	0	0	0	0	0	0
WT333(F4E4E1AF1293)	3.85	13105	2022-11-30 09:27:01.168	0.046	0.129	0.94	-39.978	1.892	0.671	14.711	-3.257	33.838	0	0	0	0	0	0	0
WT333(F4E4E1AF1293)	3.85	13105	2022-11-30 09:27:01.168	0.046	0.129	0.94	-39.978	1.892	0.671	14.513	-3.252	33.926	0	0	0	0	0	0	0
WT333(F4E4E1AF1293)	3.85	13105	2022-11-30 09:27:01.168	0.046	0.129	0.94	-39.978	1.892	0.671	14.31	-3.246	34.014	0	0	0	0	0	0	0
WT333(F4E4E1AF1293)	3.85	13105	2022-11-30 09:27:01.168	0.046	0.129	0.94	-39.978	1.892	0.671	14.106	-3.241	34.096	0	0	0	0	0	0	0
WT333(F4E4E1AF1293)	3.85	13105	2022-11-30 09:27:01.168	0.092	0.342	0.997	26.367	-2.991	3.357	14.238	-3.263	34.189	0	0	0	0	0	0	0
WT333(F4E4E1AF1293)	3.85	13105	2022-11-30 09:27:01.230	0.092	0.342	0.997	26.367	-2.991	3.357	14.37	-3.285	34.283	0	0	0	0	0	0	0
WT333(F4E4E1AF1293)	3.85	13105	2022-11-30 09:27:01.230	0.092	0.342	0.997	26.367	-2.991	3.357	14.502	-3.307	34.376	0	0	0	0	0	0	0
WT333(F4E4E1AF1293)	3.85	13105	2022-11-30 09:27:01.230	0.092	0.342	0.997	26.367	-2.991	3.357	14.634	-3.329	34.47	0	0	0	0	0	0	0
WT333(F4E4E1AF1293)	3.85	13105	2022-11-30 09:27:01.230	-0.035	0.385	0.849	-7.446	4.639	3.357	14.595	-3.312	34.568	0	0	0	0	0	0	0
WT333(F4E4E1AF1293)	3.85	13105	2022-11-30 09:27:01.230	-0.035	0.385	0.849	-7.446	4.639	3.357	14.562	-3.29	34.673	0	0	0	0	0	0	0
WT333(F4E4E1AF1293)	3.85	13105	2022-11-30 09:27:01.230	-0.035	0.385	0.849	-7.446	4.639	3.357	14.524	-3.274	34.772	0	0	0	0	0	0	0
WT333(F4E4E1AF1293)	3.85	13105	2022-11-30 09:27:01.230	-0.035	0.385	0.849	-7.446	4.639	3.357	14.491	-3.252	34.876	0	0	0	0	0	0	0
WT333(F4E4E1AF1293)	3.85	13105	2022-11-30 09:27:01.230	0.111	-0.037	1.122	-49.866	0.549	-5.005	14.249	-3.246	34.931	0	0	0	0	0	0	0
WT333(F4E4E1AF1293)	3.85	13105	2022-11-30 09:27:01.230	0.111	-0.037	1.122	-49.866	0.549	-5.005	14.002	-3.235	34.986	0	0	0	0	0	0	0
WT333(F4E4E1AF1293)	3.85	13105	2022-11-30 09:27:01.230	0.111	-0.037	1.122	-49.866	0.549	-5.005	13.755	-3.23	35.046	0	0	0	0	0	0	0
WT333(F4E4E1AF1293)	3.85	13105	2022-11-30 09:27:01.230	0.147	0.434	1.027	46.875	-3.052	-1.526	13.986	-3.241	35.118	0	0	0	0	0	0	0
WT333(F4E4E1AF1293)	3.85	13105	2022-11-30 09:27:01.230	0.147	0.434	1.027	46.875	-3.052	-1.526	14.222	-3.257	35.184	0	0	0	0	0	0	0
WT333(F4E4E1AF1293)	3.85	13105	2022-11-30 09:27:01.230	0.147	0.434	1.027	46.875	-3.052	-1.526	14.464	-3.274	35.255	0	0	0	0	0	0	0
WT333(F4E4E1AF1293)	3.85	13105	2022-11-30 09:27:01.230	0.147	0.434	1.027	46.875	-3.052	-1.526	14.7	-3.29	35.327	0	0	0	0	0	0	0
WT333(F4E4E1AF1293)	3.85	13105	2022-11-30 09:27:01.230	0.017	0.171	0.901	-13.672	1.282	1.221	14.634	-3.285	35.414	0	0	0	0	0	0	0
WT333(F4E4E1AF1293)	3.85	13105	2022-11-30 09:27:01.230	0.017	0.171	0.901	-13.672	1.282	1.221	14.568	-3.285	35.502	0	0	0	0	0	0	0
WT333(F4E4E1AF1293)	3.85	13105	2022-11-30 09:27:01.340	0.017	0.171	0.901	-13.672	1.282	1.221	14.496	-3.279	35.596	0	0	0	0	0	0	0
WT333(F4E4E1AF1293)	3.85	13105	2022-11-30 09:27:01.340	0.017	0.171	0.901	-13.672	1.282	1.221	14.431	-3.279	35.684	0	0	0	0	0	0	0
WT333(F4E4E1AF1293)	3.85	13105	2022-11-30 09:27:01.340	0.064	0.45	1.017	7.385	-1.465	-4.883	14.469	-3.279	35.744	0	0	0	0	0	0	0
WT333(F4E4E1AF1293)	3.85	13105	2022-11-30 09:27:01.340	0.064	0.45	1.017	7.385	-1.465	-4.883	14.513	-3.279	35.799	0	0	0	0	0	0	0
WT333(F4E4E1AF1293)	3.85	13105	2022-11-30 09:27:01.340	0.064	0.45	1.017	7.385	-1.465	-4.883	14.557	-3.279	35.854	0	0	0	0	0	0	0
WT333(F4E4E1AF1293)	3.85	13105	2022-11-30 09:27:01.340	0.064	0.45	1.017	7.385	-1.465	-4.883	14.601	-3.285	35.914	0	0	0	0	0	0	0
WT333(F4E4E1AF1293)	3.85	13105	2022-11-30 09:27:01.340	0.104	0.1	0.908	2.258	-0.854	-0.366	14.617	-3.285	35.991	0	0	0	0	0	0	0
WT333(F4E4E1AF1293)	3.85	13105	2022-11-30 09:27:01.340	0.104	0.1	0.908	2.258	-0.854	-0.366	14.628	-3.29	36.074	0	0	0	0	0	0	0
WT333(F4E4E1AF1293)	3.85	13105	2022-11-30 09:27:01.340	0.104	0.1	0.908	2.258	-0.854	-0.366	14.645	-3.296	36.156	0	0	0	0	0	0	0
WT333(F4E4E1AF1293)	3.85	13105	2022-11-30 09:27:01.340	0.104	0.1	0.908	2.258	-0.854	-0.366	14.656	-3.301	36.238	0	0	0	0	0	0	0
WT333(F4E4E1AF1293)	3.85	13105	2022-11-30 09:27:01.340	0.019	0.313	1.023	-16.479	0.244	-0.061	14.573	-3.307	36.326	0	0	0	0	0	0	0
WT333(F4E4E1AF1293)	3.85	13105	2022-11-30 09:27:01.340	0.019	0.313	1.023	-16.479	0.244	-0.061	14.496	-3.307	36.409	0	0	0	0	0	0	0
WT333(F4E4E1AF1293)	3.85	13105	2022-11-30 09:27:01.340	0.019	0.313	1.023	-16.479	0.244	-0.061	14.414	-3.301	36.497	0	0	0	0	0	0	0
WT333(F4E4E1AF1293)	3.85	13105	2022-11-30 09:27:01.340	0.019	0.313	1.023	-16.479	0.244	-0.061	14.332	-3.301	36.579	0	0	0	0	0	0	0
WT333(F4E4E1AF1293)	3.85	13105	2022-11-30 09:27:01.340	0.033	0.345	1.022	17.639	-1.77	-1.404	14.425	-3.307	36.661	0	0	0	0	0	0	0
WT333(F4E4E1AF1293)	3.85	13105	2022-11-30 09:27:01.340	0.033	0.345	1.022	17.639	-1.77	-1.404	14.518	-3.318	36.738	0	0	0	0	0	0	0
WT333(F4E4E1AF1293)	3.85	13105	2022-11-30 09:27:01.371	0.033	0.345	1.022	17.639	-1.77	-1.404	14.612	-3.323	36.815	0	0	0	0	0	0	0
WT333(F4E4E1AF1293)	3.85	13105	2022-11-30 09:27:01.371	0.033	0.345	1.022	17.639	-1.77	-1.404	14.7	-3.329	36.892	0	0	0	0	0	0	0
WT333(F4E4E1AF1293)	3.85	13105	2022-11-30 09:27:01.371	0.065	0.099	0.934	-15.32	-0.122	0.061	14.628	-3.329	36.98	0	0	0	0	0	0	0
WT333(F4E4E1AF1293)	3.85	13105	2022-11-30 09:27:01.371	0.065	0.099	0.934	-15.32	-0.122	0.061	14.551	-3.329	37.068	0	0	0	0	0	0	0
WT333(F4E4E1AF1293)	3.85	13105	2022-11-30 09:27:01.371	0.065	0.099	0.934	-15.32	-0.122	0.061	14.474	-3.329	37.156	0	0	0	0	0	0	0
WT333(F4E4E1AF1293)	3.85	13105	2022-11-30 09:27:01.371	0.065	0.099	0.934	-15.32	-0.122	0.061	14.398	-3.329	37.249	0	0	0	0	0	0	0
WT333(F4E4E1AF1293)	3.85	13105	2022-11-30 09:27:01.371	0.117	0.268	1.073	2.808	-0.549	2.869	14.409	-3.334	37.354	0	0	0	0	0	0	0
WT333(F4E4E1AF1293)	3.85	13105	2022-11-30 09:27:01.371	0.117	0.268	1.073	2.808	-0.549	2.869	14.425	-3.345	37.458	0	0	0	0	0	0	0
WT333(F4E4E1AF1293)	3.85	13105	2022-11-30 09:27:01.371	0.117	0.268	1.073	2.808	-0.549	2.869	14.436	-3.351	37.557	0	0	0	0	0	0	0
WT333(F4E4E1AF1293)	3.85	13105	2022-11-30 09:27:01.371	0.117	0.268	1.073	2.808	-0.549	2.869	14.447	-3.356	37.667	0	0	0	0	0	0	0
WT333(F4E4E1AF1293)	3.85	13105	2022-11-30 09:27:01.371	0.078	0.222	0.963	3.967	1.587	6.165	14.464	-3.362	37.787	0	0	0	0	0	0	0
WT333(F4E4E1AF1293)	3.85	13105	2022-11-30 09:27:01.371	0.078	0.222	0.963	3.967	1.587	6.165	14.485	-3.362	37.914	0	0	0	0	0	0	0
WT333(F4E4E1AF1293)	3.85	13105	2022-11-30 09:27:01.371	0.078	0.222	0.963	3.967	1.587	6.165	14.502	-3.367	38.04	0	0	0	0	0	0	0
WT333(F4E4E1AF1293)	3.85	13105	2022-11-30 09:27:01.371	0.078	0.222	0.963	3.967	1.587	6.165	14.518	-3.367	38.167	0	0	0	0	0	0	0
WT333(F4E4E1AF1293)	3.85	13105	2022-11-30 09:27:01.371	0.106	0.347	1.02	4.883	-0.732	2.38	14.54	-3.378	38.271	0	0	0	0	0	0	0
WT333(F4E4E1AF1293)	3.85	13105	2022-11-30 09:27:01.371	0.106	0.347	1.02	4.883	-0.732	2.38	14.562	-3.384	38.375	0	0	0	0	0	0	0
WT333(F4E4E1AF1293)	3.85	13105	2022-11-30 09:27:01.496	0.106	0.347	1.02	4.883	-0.732	2.38	14.59	-3.395	38.48	0	0	0	0	0	0	0
WT333(F4E4E1AF1293)	3.85	13105	2022-11-30 09:27:01.496	0.106	0.347	1.02	4.883	-0.732	2.38	14.612	-3.406	38.589	0	0	0	0	0	0	0
WT333(F4E4E1AF1293)	3.85	13105	2022-11-30 09:27:01.496	-0.047	0.245	1.003	-13.306	-0.732	-7.629	14.551	-3.4	38.644	0	0	0	0	0	0	0
WT333(F4E4E1AF1293)	3.85	13105	2022-11-30 09:27:01.496	-0.047	0.245	1.003	-13.306	-0.732	-7.629	14.485	-3.395	38.705	0	0	0	0	0	0	0
WT333(F4E4E1AF1293)	3.85	13105	2022-11-30 09:27:01.496	-0.047	0.245	1.003	-13.306	-0.732	-7.629	14.425	-3.389	38.76	0	0	0	0	0	0	0
WT333(F4E4E1AF1293)	3.85	13105	2022-11-30 09:27:01.496	-0.047	0.245	1.003	-13.306	-0.732	-7.629	14.359	-3.378	38.82	0	0	0	0	0	0	0
WT333(F4E4E1AF1293)	3.85	13105	2022-11-30 09:27:01.496	0.086	0.112	1.027	23.56	0.793	8.972	14.474	-3.384	38.963	0	0	0	0	0	0	0
WT333(F4E4E1AF1293)	3.85	13105	2022-11-30 09:27:01.496	0.086	0.112	1.027	23.56	0.793	8.972	14.59	-3.395	39.111	0	0	0	0	0	0	0
WT333(F4E4E1AF1293)	3.85	13105	2022-11-30 09:27:01.496	0.086	0.112	1.027	23.56	0.793	8.972	14.7	-3.4	39.254	0	0	0	0	0	0	0
WT333(F4E4E1AF1293)	3.85	13105	2022-11-30 09:27:01.496	0.086	0.112	1.027	23.56	0.793	8.972	14.81	-3.411	39.397	0	0	0	0	0	0	0
WT333(F4E4E1AF1293)	3.85	13105	2022-11-30 09:27:01.496	-0.006	0.405	0.93	-13.062	1.16	-0.732	14.738	-3.406	39.496	0	0	0	0	0	0	0
WT333(F4E4E1AF1293)	3.85	13105	2022-11-30 09:27:01.496	-0.006	0.405	0.93	-13.062	1.16	-0.732	14.672	-3.4	39.595	0	0	0	0	0	0	0
WT333(F4E4E1AF1293)	3.85	13105	2022-11-30 09:27:01.496	-0.006	0.405	0.93	-13.062	1.16	-0.732	14.606	-3.389	39.694	0	0	0	0	0	0	0
WT333(F4E4E1AF1293)	3.85	13105	2022-11-30 09:27:01.496	-0.006	0.405	0.93	-13.062	1.16	-0.732	14.54	-3.384	39.792	0	0	0	0	0	0	0
WT333(F4E4E1AF1293)	3.85	13105	2022-11-30 09:27:01.496	0.115	0.153	1.05	-5.432	-2.747	-8.057	14.518	-3.384	39.853	0	0	0	0	0	0	0
WT333(F4E4E1AF1293)	3.85	13105	2022-11-30 09:27:01.496	0.115	0.153	1.05	-5.432	-2.747	-8.057	14.491	-3.384	39.913	0	0	0	0	0	0	0
WT333(F4E4E1AF1293)	3.85	13105	2022-11-30 09:27:01.683	0.115	0.153	1.05	-5.432	-2.747	-8.057	14.469	-3.389	39.974	0	0	0	0	0	0	0
WT333(F4E4E1AF1293)	3.85	13105	2022-11-30 09:27:01.683	0.115	0.153	1.05	-5.432	-2.747	-8.057	14.442	-3.395	40.034	0	0	0	0	0	0	0
WT333(F4E4E1AF1293)	3.85	13105	2022-11-30 09:27:01.683	0.07	0.245	1.029	17.334	3.479	13.306	14.518	-3.395	40.21	0	0	0	0	0	0	0
WT333(F4E4E1AF1293)	3.85	13105	2022-11-30 09:27:01.683	0.07	0.245	1.029	17.334	3.479	13.306	14.601	-3.395	40.38	0	0	0	0	0	0	0
WT333(F4E4E1AF1293)	3.85	13105	2022-11-30 09:27:01.683	0.07	0.245	1.029	17.334	3.479	13.306	14.678	-3.395	40.556	0	0	0	0	0	0	0
WT333(F4E4E1AF1293)	3.85	13105	2022-11-30 09:27:01.683	0.07	0.245	1.029	17.334	3.479	13.306	14.76	-3.395	40.732	0	0	0	0	0	0	0
WT333(F4E4E1AF1293)	3.85	13105	2022-11-30 09:27:01.683	-0.073	0.042	0.684	-22.034	-4.822	-3.357	14.645	-3.417	40.82	0	0	0	0	0	0	0
WT333(F4E4E1AF1293)	3.85	13105	2022-11-30 09:27:01.683	-0.073	0.042	0.684	-22.034	-4.822	-3.357	14.535	-3.433	40.902	0	0	0	0	0	0	0
WT333(F4E4E1AF1293)	3.85	13105	2022-11-30 09:27:01.683	-0.073	0.042	0.684	-22.034	-4.822	-3.357	14.42	-3.45	40.99	0	0	0	0	0	0	0
WT333(F4E4E1AF1293)	3.85	13105	2022-11-30 09:27:01.683	-0.073	0.042	0.684	-22.034	-4.822	-3.357	14.304	-3.472	41.083	0	0	0	0	0	0	0
WT333(F4E4E1AF1293)	3.85	13105	2022-11-30 09:27:01.683	0.112	0.64	1.247	-33.691	4.089	-5.127	14.134	-3.439	41.171	0	0	0	0	0	0	0
WT333(F4E4E1AF1293)	3.85	13105	2022-11-30 09:27:01.683	0.224	1.279	2.493	-33.691	4.089	-5.127	13.969	-3.411	41.265	0	0	0	0	0	0	0
WT333(F4E4E1AF1293)	3.85	13105	2022-11-30 09:27:01.683	0.449	2.559	4.987	-33.691	4.089	-5.127	13.81	-3.384	41.353	0	0	0	0	0	0	0
WT333(F4E4E1AF1293)	3.85	13105	2022-11-30 09:27:01.683	0.897	5.117	9.974	-33.691	4.089	-5.127	13.661	-3.351	41.44	0	0	0	0	0	0	0
WT333(F4E4E1AF1293)	3.85	13105	2022-11-30 09:27:01.683	0.076	-0.08	0.918	53.04	-4.578	2.197	13.947	-3.367	41.556	0	0	0	0	0	0	0
WT333(F4E4E1AF1293)	3.85	13105	2022-11-30 09:27:01.683	0.076	-0.08	0.918	53.04	-4.578	2.197	14.227	-3.389	41.671	0	0	0	0	0	0	0
WT333(F4E4E1AF1293)	3.85	13105	2022-11-30 09:27:01.980	0.076	-0.08	0.918	53.04	-4.578	2.197	14.502	-3.411	41.786	0	0	0	0	0	0	0
WT333(F4E4E1AF1293)	3.85	13105	2022-11-30 09:27:01.980	0.076	-0.08	0.918	53.04	-4.578	2.197	14.777	-3.433	41.907	0	0	0	0	0	0	0
WT333(F4E4E1AF1293)	3.85	13105	2022-11-30 09:27:01.980	0.006	0.434	0.895	-50.171	2.136	1.465	14.535	-3.422	42.028	0	0	0	0	0	0	0
WT333(F4E4E1AF1293)	3.85	13105	2022-11-30 09:27:01.980	0.006	0.434	0.895	-50.171	2.136	1.465	14.299	-3.411	42.155	0	0	0	0	0	0	0
WT333(F4E4E1AF1293)	3.85	13105	2022-11-30 09:27:01.980	0.006	0.434	0.895	-50.171	2.136	1.465	14.063	-3.395	42.275	0	0	0	0	0	0	0
WT333(F4E4E1AF1293)	3.85	13105	2022-11-30 09:27:01.980	0.006	0.434	0.895	-50.171	2.136	1.465	13.821	-3.384	42.402	0	0	0	0	0	0	0
WT333(F4E4E1AF1293)	3.85	13105	2022-11-30 09:27:01.980	0.008	0.361	1.043	23.254	-0.488	0.244	13.953	-3.378	42.517	0	0	0	0	0	0	0
WT333(F4E4E1AF1293)	3.85	13105	2022-11-30 09:27:01.980	0.008	0.361	1.043	23.254	-0.488	0.244	14.084	-3.378	42.632	0	0	0	0	0	0	0
WT333(F4E4E1AF1293)	3.85	13105	2022-11-30 09:27:01.980	0.008	0.361	1.043	23.254	-0.488	0.244	14.211	-3.373	42.753	0	0	0	0	0	0	0
WT333(F4E4E1AF1293)	3.85	13105	2022-11-30 09:27:01.980	0.008	0.361	1.043	23.254	-0.488	0.244	14.343	-3.367	42.869	0	0	0	0	0	0	0
WT333(F4E4E1AF1293)	3.85	13105	2022-11-30 09:27:01.980	0.051	0.121	0.996	-1.526	-0.732	-2.625	14.348	-3.362	42.973	0	0	0	0	0	0	0
WT333(F4E4E1AF1293)	3.85	13105	2022-11-30 09:27:01.980	0.051	0.121	0.996	-1.526	-0.732	-2.625	14.348	-3.356	43.083	0	0	0	0	0	0	0
WT333(F4E4E1AF1293)	3.85	13105	2022-11-30 09:27:01.980	0.051	0.121	0.996	-1.526	-0.732	-2.625	14.354	-3.356	43.187	0	0	0	0	0	0	0
WT333(F4E4E1AF1293)	3.85	13105	2022-11-30 09:27:01.980	0.051	0.121	0.996	-1.526	-0.732	-2.625	14.354	-3.351	43.297	0	0	0	0	0	0	0
WT333(F4E4E1AF1293)	3.85	13105	2022-11-30 09:27:01.980	0.134	0.2	0.986	-2.136	1.892	3.357	14.348	-3.34	43.434	0	0	0	0	0	0	0
WT333(F4E4E1AF1293)	3.85	13105	2022-11-30 09:27:01.980	0.134	0.2	0.986	-2.136	1.892	3.357	14.343	-3.334	43.577	0	0	0	0	0	0	0
WT333(F4E4E1AF1293)	3.85	13105	2022-11-30 09:27:02.058	0.134	0.2	0.986	-2.136	1.892	3.357	14.337	-3.329	43.715	0	0	0	0	0	0	0
WT333(F4E4E1AF1293)	3.85	13105	2022-11-30 09:27:02.058	0.134	0.2	0.986	-2.136	1.892	3.357	14.332	-3.318	43.857	0	0	0	0	0	0	0
WT333(F4E4E1AF1293)	3.85	13105	2022-11-30 09:27:02.058	0.016	0.456	0.986	18.616	-1.953	-4.944	14.436	-3.323	43.956	0	0	0	0	0	0	0
WT333(F4E4E1AF1293)	3.85	13105	2022-11-30 09:27:02.058	0.016	0.456	0.986	18.616	-1.953	-4.944	14.54	-3.323	44.055	0	0	0	0	0	0	0
WT333(F4E4E1AF1293)	3.85	13105	2022-11-30 09:27:02.058	0.016	0.456	0.986	18.616	-1.953	-4.944	14.639	-3.323	44.154	0	0	0	0	0	0	0
WT333(F4E4E1AF1293)	3.85	13105	2022-11-30 09:27:02.058	0.016	0.456	0.986	18.616	-1.953	-4.944	14.744	-3.323	44.253	0	0	0	0	0	0	0
WT333(F4E4E1AF1293)	3.85	13105	2022-11-30 09:27:02.058	0.088	0.006	1.014	-16.418	-0.244	1.404	14.667	-3.323	44.385	0	0	0	0	0	0	0
WT333(F4E4E1AF1293)	3.85	13105	2022-11-30 09:27:02.058	0.088	0.006	1.014	-16.418	-0.244	1.404	14.59	-3.323	44.517	0	0	0	0	0	0	0
WT333(F4E4E1AF1293)	3.85	13105	2022-11-30 09:27:02.058	0.088	0.006	1.014	-16.418	-0.244	1.404	14.513	-3.323	44.654	0	0	0	0	0	0	0
WT333(F4E4E1AF1293)	3.85	13105	2022-11-30 09:27:02.058	0.088	0.006	1.014	-16.418	-0.244	1.404	14.431	-3.323	44.791	0	0	0	0	0	0	0
WT333(F4E4E1AF1293)	3.85	13105	2022-11-30 09:27:02.058	0.094	0.446	0.965	28.137	-0.732	2.808	14.573	-3.334	44.934	0	0	0	0	0	0	0
WT333(F4E4E1AF1293)	3.85	13105	2022-11-30 09:27:02.058	0.094	0.446	0.965	28.137	-0.732	2.808	14.716	-3.34	45.077	0	0	0	0	0	0	0
WT333(F4E4E1AF1293)	3.85	13105	2022-11-30 09:27:02.058	0.094	0.446	0.965	28.137	-0.732	2.808	14.865	-3.345	45.22	0	0	0	0	0	0	0
WT333(F4E4E1AF1293)	3.85	13105	2022-11-30 09:27:02.058	-0.001	0.177	0.964	-61.951	1.404	-2.38	14.557	-3.334	45.346	0	0	0	0	0	0	0
WT333(F4E4E1AF1293)	3.85	13105	2022-11-30 09:27:02.058	-0.001	0.177	0.964	-61.951	1.404	-2.38	14.255	-3.323	45.467	0	0	0	0	0	0	0
WT333(F4E4E1AF1293)	3.85	13105	2022-11-30 09:27:02.058	-0.001	0.177	0.964	-61.951	1.404	-2.38	13.947	-3.312	45.588	0	0	0	0	0	0	0
WT333(F4E4E1AF1293)	3.85	13105	2022-11-30 09:27:02.152	-0.001	0.177	0.964	-61.951	1.404	-2.38	13.645	-3.296	45.714	0	0	0	0	0	0	0
WT333(F4E4E1AF1293)	3.85	13105	2022-11-30 09:27:02.152	0.037	0.255	1.033	26.55	-1.282	-1.038	13.782	-3.301	45.84	0	0	0	0	0	0	0
WT333(F4E4E1AF1293)	3.85	13105	2022-11-30 09:27:02.152	0.037	0.255	1.033	26.55	-1.282	-1.038	13.92	-3.301	45.972	0	0	0	0	0	0	0
WT333(F4E4E1AF1293)	3.85	13105	2022-11-30 09:27:02.152	0.037	0.255	1.033	26.55	-1.282	-1.038	14.052	-3.307	46.099	0	0	0	0	0	0	0
WT333(F4E4E1AF1293)	3.85	13105	2022-11-30 09:27:02.152	0.037	0.255	1.033	26.55	-1.282	-1.038	14.189	-3.307	46.23	0	0	0	0	0	0	0
WT333(F4E4E1AF1293)	3.85	13105	2022-11-30 09:27:02.152	0.144	0.234	0.97	15.625	-1.221	1.953	14.271	-3.312	46.373	0	0	0	0	0	0	0
WT333(F4E4E1AF1293)	3.85	13105	2022-11-30 09:27:02.152	0.144	0.234	0.97	15.625	-1.221	1.953	14.348	-3.323	46.522	0	0	0	0	0	0	0
WT333(F4E4E1AF1293)	3.85	13105	2022-11-30 09:27:02.152	0.144	0.234	0.97	15.625	-1.221	1.953	14.425	-3.329	46.664	0	0	0	0	0	0	0
WT333(F4E4E1AF1293)	3.85	13105	2022-11-30 09:27:02.215	0.14	0.342	1.021	-2.136	-0.61	-2.747	15.062	-3.428	53.322	0	0	0	0	0	0	0
WT333(F4E4E1AF1293)	3.85	13105	2022-11-30 09:27:02.215	0.049	0.154	0.986	9.155	-4.944	-4.944	15.112	-3.45	53.421	0	0	0	0	0	0	0
WT333(F4E4E1AF1293)	3.85	13105	2022-11-30 09:27:02.215	0.049	0.154	0.986	9.155	-4.944	-4.944	15.161	-3.466	53.52	0	0	0	0	0	0	0
WT333(F4E4E1AF1293)	3.85	13105	2022-11-30 09:27:02.215	0.049	0.154	0.986	9.155	-4.944	-4.944	15.205	-3.488	53.619	0	0	0	0	0	0	0
WT333(F4E4E1AF1293)	3.85	13105	2022-11-30 09:27:02.215	0.049	0.154	0.986	9.155	-4.944	-4.944	15.255	-3.51	53.718	0	0	0	0	0	0	0
WT333(F4E4E1AF1293)	3.85	13105	2022-11-30 09:27:02.215	0.007	0.248	0.935	3.601	-0.305	0.977	15.271	-3.516	53.849	0	0	0	0	0	0	0
WT333(F4E4E1AF1293)	3.85	13105	2022-11-30 09:27:02.215	0.007	0.248	0.935	3.601	-0.305	0.977	15.287	-3.516	53.981	0	0	0	0	0	0	0
WT333(F4E4E1AF1293)	3.85	13105	2022-11-30 09:27:02.215	0.007	0.248	0.935	3.601	-0.305	0.977	15.304	-3.521	54.113	0	0	0	0	0	0	0
WT333(F4E4E1AF1293)	3.85	13105	2022-11-30 09:27:02.215	0.007	0.248	0.935	3.601	-0.305	0.977	15.32	-3.527	54.24	0	0	0	0	0	0	0
WT333(F4E4E1AF1293)	3.85	13105	2022-11-30 09:27:02.215	0.047	0.315	1.017	-11.414	1.038	-0.427	15.26	-3.521	54.366	0	0	0	0	0	0	0
WT333(F4E4E1AF1293)	3.85	13105	2022-11-30 09:27:02.215	0.047	0.315	1.017	-11.414	1.038	-0.427	15.2	-3.516	54.487	0	0	0	0	0	0	0
WT333(F4E4E1AF1293)	3.85	13105	2022-11-30 09:27:02.215	0.047	0.315	1.017	-11.414	1.038	-0.427	15.145	-3.51	54.613	0	0	0	0	0	0	0
WT333(F4E4E1AF1293)	3.85	13105	2022-11-30 09:27:02.215	0.047	0.315	1.017	-11.414	1.038	-0.427	15.09	-3.505	54.734	0	0	0	0	0	0	0
WT333(F4E4E1AF1293)	3.85	13105	2022-11-30 09:27:02.215	0.065	0.289	0.964	10.376	0.061	0.854	15.139	-3.505	54.86	0	0	0	0	0	0	0
WT333(F4E4E1AF1293)	3.85	13105	2022-11-30 09:27:02.215	0.065	0.289	0.964	10.376	0.061	0.854	15.194	-3.505	54.981	0	0	0	0	0	0	0
WT333(F4E4E1AF1293)	3.85	13105	2022-11-30 09:27:02.215	0.065	0.289	0.964	10.376	0.061	0.854	15.244	-3.505	55.107	0	0	0	0	0	0	0
WT333(F4E4E1AF1293)	3.85	13105	2022-11-30 09:27:02.277	0.065	0.289	0.964	10.376	0.061	0.854	15.293	-3.505	55.234	0	0	0	0	0	0	0
WT333(F4E4E1AF1293)	3.85	13105	2022-11-30 09:27:02.277	0.154	0.234	0.95	-2.686	0.671	2.808	15.282	-3.505	55.366	0	0	0	0	0	0	0
WT333(F4E4E1AF1293)	3.85	13105	2022-11-30 09:27:02.277	0.154	0.234	0.95	-2.686	0.671	2.808	15.266	-3.51	55.497	0	0	0	0	0	0	0
WT333(F4E4E1AF1293)	3.85	13105	2022-11-30 09:27:02.277	0.154	0.234	0.95	-2.686	0.671	2.808	15.255	-3.51	55.629	0	0	0	0	0	0	0
WT333(F4E4E1AF1293)	3.85	13105	2022-11-30 09:27:02.277	0.154	0.234	0.95	-2.686	0.671	2.808	15.238	-3.516	55.761	0	0	0	0	0	0	0
WT333(F4E4E1AF1293)	3.85	13105	2022-11-30 09:27:02.277	0.046	0.39	0.979	1.343	-1.892	-4.822	15.249	-3.521	55.854	0	0	0	0	0	0	0
WT333(F4E4E1AF1293)	3.85	13105	2022-11-30 09:27:02.277	0.046	0.39	0.979	1.343	-1.892	-4.822	15.26	-3.521	55.948	0	0	0	0	0	0	0
WT333(F4E4E1AF1293)	3.85	13105	2022-11-30 09:27:02.277	0.046	0.39	0.979	1.343	-1.892	-4.822	15.271	-3.527	56.036	0	0	0	0	0	0	0
WT333(F4E4E1AF1293)	3.85	13105	2022-11-30 09:27:02.418	0.046	0.39	0.979	1.343	-1.892	-4.822	15.282	-3.532	56.124	0	0	0	0	0	0	0
WT333(F4E4E1AF1293)	3.85	13105	2022-11-30 09:27:02.418	0.073	0.208	0.954	-2.258	-0.366	-1.16	15.276	-3.532	56.234	0	0	0	0	0	0	0
WT333(F4E4E1AF1293)	3.85	13105	2022-11-30 09:27:02.418	0.073	0.208	0.954	-2.258	-0.366	-1.16	15.271	-3.532	56.343	0	0	0	0	0	0	0
WT333(F4E4E1AF1293)	3.85	13105	2022-11-30 09:27:02.418	0.073	0.208	0.954	-2.258	-0.366	-1.16	15.26	-3.532	56.453	0	0	0	0	0	0	0
WT333(F4E4E1AF1293)	3.85	13105	2022-11-30 09:27:02.418	0.073	0.208	0.954	-2.258	-0.366	-1.16	15.249	-3.532	56.558	0	0	0	0	0	0	0
WT333(F4E4E1AF1293)	3.85	13105	2022-11-30 09:27:02.418	0.004	0.304	0.989	3.113	-0.977	-1.282	15.271	-3.538	56.667	0	0	0	0	0	0	0
WT333(F4E4E1AF1293)	3.85	13105	2022-11-30 09:27:02.418	0.004	0.304	0.989	3.113	-0.977	-1.282	15.287	-3.543	56.772	0	0	0	0	0	0	0
WT333(F4E4E1AF1293)	3.85	13105	2022-11-30 09:27:02.418	0.004	0.304	0.989	3.113	-0.977	-1.282	15.304	-3.543	56.876	0	0	0	0	0	0	0
WT333(F4E4E1AF1293)	3.85	13105	2022-11-30 09:27:02.433	0.004	0.304	0.989	3.113	-0.977	-1.282	15.32	-3.543	56.986	0	0	0	0	0	0	0
WT333(F4E4E1AF1293)	3.85	13105	2022-11-30 09:27:02.433	0.054	0.217	0.997	-1.282	0.244	1.038	15.315	-3.543	57.101	0	0	0	0	0	0	0
WT333(F4E4E1AF1293)	3.85	13105	2022-11-30 09:27:02.433	0.054	0.217	0.997	-1.282	0.244	1.038	15.309	-3.543	57.222	0	0	0	0	0	0	0
WT333(F4E4E1AF1293)	3.85	13105	2022-11-30 09:27:02.433	0.054	0.217	0.997	-1.282	0.244	1.038	15.304	-3.543	57.338	0	0	0	0	0	0	0
WT333(F4E4E1AF1293)	3.85	13105	2022-11-30 09:27:02.433	0.054	0.217	0.997	-1.282	0.244	1.038	15.298	-3.543	57.458	0	0	0	0	0	0	0
WT333(F4E4E1AF1293)	3.85	13105	2022-11-30 09:27:02.433	-0.042	0.322	0.942	12.634	-0.488	0.854	15.359	-3.543	57.574	0	0	0	0	0	0	0
WT333(F4E4E1AF1293)	3.85	13105	2022-11-30 09:27:02.433	-0.042	0.322	0.942	12.634	-0.488	0.854	15.419	-3.549	57.689	0	0	0	0	0	0	0
WT333(F4E4E1AF1293)	3.85	13105	2022-11-30 09:27:02.433	-0.042	0.322	0.942	12.634	-0.488	0.854	15.485	-3.549	57.805	0	0	0	0	0	0	0
WT333(F4E4E1AF1293)	3.85	13105	2022-11-30 09:27:02.433	0.058	0.298	0.935	9.338	0.122	2.38	15.441	-3.516	58.832	0	0	0	0	0	0	0
WT333(F4E4E1AF1293)	3.85	13105	2022-11-30 09:27:02.433	0.058	0.298	0.935	9.338	0.122	2.38	15.485	-3.516	58.953	0	0	0	0	0	0	0
WT333(F4E4E1AF1293)	3.85	13105	2022-11-30 09:27:02.433	0.058	0.298	0.935	9.338	0.122	2.38	15.529	-3.516	59.073	0	0	0	0	0	0	0
WT333(F4E4E1AF1293)	3.85	13105	2022-11-30 09:27:02.433	0.058	0.298	0.935	9.338	0.122	2.38	15.573	-3.516	59.194	0	0	0	0	0	0	0
WT333(F4E4E1AF1293)	3.85	13105	2022-11-30 09:27:02.433	0.013	0.308	0.983	-5.981	-1.404	-3.357	15.546	-3.51	59.288	0	0	0	0	0	0	0
WT333(F4E4E1AF1293)	3.85	13105	2022-11-30 09:27:02.433	0.013	0.308	0.983	-5.981	-1.404	-3.357	15.513	-3.51	59.376	0	0	0	0	0	0	0
WT333(F4E4E1AF1293)	3.85	13105	2022-11-30 09:27:02.433	0.013	0.308	0.983	-5.981	-1.404	-3.357	15.485	-3.51	59.464	0	0	0	0	0	0	0
WT333(F4E4E1AF1293)	3.85	13105	2022-11-30 09:27:02.433	0.013	0.308	0.983	-5.981	-1.404	-3.357	15.458	-3.51	59.551	0	0	0	0	0	0	0
WT333(F4E4E1AF1293)	3.85	13105	2022-11-30 09:27:02.449	0.119	0.27	0.969	7.813	-0.122	1.038	15.496	-3.505	59.667	0	0	0	0	0	0	0
WT333(F4E4E1AF1293)	3.85	13105	2022-11-30 09:27:02.449	0.119	0.27	0.969	7.813	-0.122	1.038	15.535	-3.505	59.777	0	0	0	0	0	0	0
WT333(F4E4E1AF1293)	3.85	13105	2022-11-30 09:27:02.449	0.119	0.27	0.969	7.813	-0.122	1.038	15.573	-3.505	59.886	0	0	0	0	0	0	0
WT333(F4E4E1AF1293)	3.85	13105	2022-11-30 09:27:02.449	0.119	0.27	0.969	7.813	-0.122	1.038	15.612	-3.505	59.996	0	0	0	0	0	0	0
WT333(F4E4E1AF1293)	3.85	13105	2022-11-30 09:27:02.449	0.052	0.247	0.935	-4.089	0.183	0.427	15.59	-3.505	60.106	0	0	0	0	0	0	0
WT333(F4E4E1AF1293)	3.85	13105	2022-11-30 09:27:02.449	0.052	0.247	0.935	-4.089	0.183	0.427	15.568	-3.505	60.211	0	0	0	0	0	0	0
WT333(F4E4E1AF1293)	3.85	13105	2022-11-30 09:27:02.449	0.052	0.247	0.935	-4.089	0.183	0.427	15.551	-3.499	60.315	0	0	0	0	0	0	0
WT333(F4E4E1AF1293)	3.85	13105	2022-11-30 09:27:02.449	0.052	0.247	0.935	-4.089	0.183	0.427	15.529	-3.499	60.419	0	0	0	0	0	0	0
WT333(F4E4E1AF1293)	3.85	13105	2022-11-30 09:27:02.449	0.15	0.244	0.989	8.972	0	0.183	15.573	-3.499	60.529	0	0	0	0	0	0	0

## Sheet: 4.0kg
设备名称	电压	版本	片上时间	加速度X(g)	加速度Y(g)	加速度Z(g)	角速度X(°/s)	角速度Y(°/s)	角速度Z(°/s)	角度X(°)	角度Y(°)	角度Z(°)	磁场X	磁场Y	磁场Z	四元数0	四元数1	四元数2	四元数3	状态
WT333(F4E4E1AF1293)	3.86	13105	2022-11-30 09:14:54.267	-0.129	0.319	0.98	3.418	-0.549	0.061	11.459	-0.84	-177.847	0	0	0	0	0	0	0
WT333(F4E4E1AF1293)	3.86	13105	2022-11-30 09:14:54.267	-0.129	0.319	0.98	3.418	-0.549	0.061	11.481	-0.835	-178.039	0	0	0	0	0	0	0
WT333(F4E4E1AF1293)	3.86	13105	2022-11-30 09:14:54.267	-0.129	0.319	0.98	3.418	-0.549	0.061	11.497	-0.835	-178.237	0	0	0	0	0	0	0
WT333(F4E4E1AF1293)	3.86	13105	2022-11-30 09:14:54.298	0.077	-0.149	0.95	-4.089	0.793	-1.16	11.481	-0.824	-178.445	0	0	0	0	0	0	0
WT333(F4E4E1AF1293)	3.86	13105	2022-11-30 09:14:54.298	0.077	-0.149	0.95	-4.089	0.793	-1.16	11.459	-0.813	-178.665	0	0	0	0	0	0	0
WT333(F4E4E1AF1293)	3.86	13105	2022-11-30 09:14:54.298	0.077	-0.149	0.95	-4.089	0.793	-1.16	11.437	-0.797	-178.885	0	0	0	0	0	0	0
WT333(F4E4E1AF1293)	3.86	13105	2022-11-30 09:14:54.298	0.073	0.207	1.073	-7.263	-1.465	-1.221	11.393	-0.797	-179.105	0	0	0	0	0	0	0
WT333(F4E4E1AF1293)	3.86	13105	2022-11-30 09:14:54.298	0.073	0.207	1.073	-7.263	-1.465	-1.221	11.354	-0.797	-179.33	0	0	0	0	0	0	0
WT333(F4E4E1AF1293)	3.86	13105	2022-11-30 09:14:54.298	0.073	0.207	1.073	-7.263	-1.465	-1.221	11.316	-0.797	-179.55	0	0	0	0	0	0	0
WT333(F4E4E1AF1293)	3.86	13105	2022-11-30 09:14:54.298	0.073	0.207	1.073	-7.263	-1.465	-1.221	11.272	-0.797	-179.775	0	0	0	0	0	0	0
WT333(F4E4E1AF1293)	3.86	13105	2022-11-30 09:14:54.298	0.014	0.375	0.967	17.822	1.282	1.404	11.36	-0.786	-179.978	0	0	0	0	0	0	0
WT333(F4E4E1AF1293)	3.86	13105	2022-11-30 09:14:54.298	0.014	0.375	0.967	17.822	1.282	1.404	11.448	-0.78	179.808	0	0	0	0	0	0	0
WT333(F4E4E1AF1293)	3.86	13105	2022-11-30 09:14:54.298	0.014	0.375	0.967	17.822	1.282	1.404	11.536	-0.769	179.61	0	0	0	0	0	0	0
WT333(F4E4E1AF1293)	3.86	13105	2022-11-30 09:14:54.298	0.014	0.375	0.967	17.822	1.282	1.404	11.624	-0.764	179.407	0	0	0	0	0	0	0
WT333(F4E4E1AF1293)	3.86	13105	2022-11-30 09:14:54.298	0.001	0.088	0.974	7.263	0.061	-0.305	11.662	-0.764	179.198	0	0	0	0	0	0	0
WT333(F4E4E1AF1293)	3.86	13105	2022-11-30 09:14:54.298	0.001	0.088	0.974	7.263	0.061	-0.305	11.695	-0.758	178.978	0	0	0	0	0	0	0
WT333(F4E4E1AF1293)	3.86	13105	2022-11-30 09:14:54.298	0.001	0.088	0.974	7.263	0.061	-0.305	11.728	-0.753	178.764	0	0	0	0	0	0	0
WT333(F4E4E1AF1293)	3.86	13105	2022-11-30 09:14:54.298	0.001	0.088	0.974	7.263	0.061	-0.305	11.766	-0.753	178.55	0	0	0	0	0	0	0
WT333(F4E4E1AF1293)	3.86	13105	2022-11-30 09:14:54.298	-0.013	0.196	0.877	7.446	2.93	4.395	11.799	-0.736	178.358	0	0	0	0	0	0	0
WT333(F4E4E1AF1293)	3.86	13105	2022-11-30 09:14:54.392	-0.013	0.196	0.877	7.446	2.93	4.395	11.832	-0.725	178.171	0	0	0	0	0	0	0
WT333(F4E4E1AF1293)	3.86	13105	2022-11-30 09:14:54.392	-0.013	0.196	0.877	7.446	2.93	4.395	11.871	-0.709	177.979	0	0	0	0	0	0	0
WT333(F4E4E1AF1293)	3.86	13105	2022-11-30 09:14:54.392	-0.013	0.196	0.877	7.446	2.93	4.395	11.904	-0.698	177.792	0	0	0	0	0	0	0
WT333(F4E4E1AF1293)	3.86	13105	2022-11-30 09:14:54.392	0.107	-0.229	1.044	-37.292	-2.136	-0.366	11.711	-0.703	177.567	0	0	0	0	0	0	0
WT333(F4E4E1AF1293)	3.86	13105	2022-11-30 09:14:54.392	0.107	-0.229	1.044	-37.292	-2.136	-0.366	11.519	-0.709	177.341	0	0	0	0	0	0	0
WT333(F4E4E1AF1293)	3.86	13105	2022-11-30 09:14:54.392	0.107	-0.229	1.044	-37.292	-2.136	-0.366	11.321	-0.709	177.116	0	0	0	0	0	0	0
WT333(F4E4E1AF1293)	3.86	13105	2022-11-30 09:14:54.392	0.107	-0.229	1.044	-37.292	-2.136	-0.366	11.124	-0.709	176.885	0	0	0	0	0	0	0
WT333(F4E4E1AF1293)	3.86	13105	2022-11-30 09:14:54.392	0.005	0.521	1.143	-10.864	-1.282	-4.456	11.058	-0.709	176.638	0	0	0	0	0	0	0
WT333(F4E4E1AF1293)	3.86	13105	2022-11-30 09:14:54.392	0.005	0.521	1.143	-10.864	-1.282	-4.456	10.997	-0.703	176.396	0	0	0	0	0	0	0
WT333(F4E4E1AF1293)	3.86	13105	2022-11-30 09:14:54.392	0.005	0.521	1.143	-10.864	-1.282	-4.456	10.942	-0.703	176.155	0	0	0	0	0	0	0
WT333(F4E4E1AF1293)	3.86	13105	2022-11-30 09:14:54.392	0.005	0.521	1.143	-10.864	-1.282	-4.456	10.887	-0.703	175.919	0	0	0	0	0	0	0
WT333(F4E4E1AF1293)	3.86	13105	2022-11-30 09:14:54.392	0.025	0.151	1.009	19.043	1.16	0.549	10.975	-0.698	175.71	0	0	0	0	0	0	0
WT333(F4E4E1AF1293)	3.86	13105	2022-11-30 09:14:54.392	0.025	0.151	1.009	19.043	1.16	0.549	11.069	-0.692	175.501	0	0	0	0	0	0	0
WT333(F4E4E1AF1293)	3.86	13105	2022-11-30 09:14:54.392	0.025	0.151	1.009	19.043	1.16	0.549	11.162	-0.687	175.292	0	0	0	0	0	0	0
WT333(F4E4E1AF1293)	3.86	13105	2022-11-30 09:14:54.392	0.025	0.151	1.009	19.043	1.16	0.549	11.25	-0.681	175.084	0	0	0	0	0	0	0
WT333(F4E4E1AF1293)	3.86	13105	2022-11-30 09:14:54.392	-0.011	0.137	0.91	6.348	2.686	5.859	11.277	-0.67	174.902	0	0	0	0	0	0	0
WT333(F4E4E1AF1293)	3.86	13105	2022-11-30 09:14:54.408	-0.011	0.137	0.91	6.348	2.686	5.859	11.305	-0.665	174.721	0	0	0	0	0	0	0
WT333(F4E4E1AF1293)	3.86	13105	2022-11-30 09:14:54.408	-0.011	0.137	0.91	6.348	2.686	5.859	11.332	-0.654	174.54	0	0	0	0	0	0	0
WT333(F4E4E1AF1293)	3.86	13105	2022-11-30 09:14:54.408	-0.011	0.137	0.91	6.348	2.686	5.859	11.36	-0.643	174.359	0	0	0	0	0	0	0
WT333(F4E4E1AF1293)	3.86	13105	2022-11-30 09:14:54.408	0.041	0.346	0.951	-9.705	-1.587	-2.197	11.31	-0.648	174.133	0	0	0	0	0	0	0
WT333(F4E4E1AF1293)	3.86	13105	2022-11-30 09:14:54.408	0.041	0.346	0.951	-9.705	-1.587	-2.197	11.261	-0.654	173.914	0	0	0	0	0	0	0
WT333(F4E4E1AF1293)	3.86	13105	2022-11-30 09:14:54.408	0.041	0.346	0.951	-9.705	-1.587	-2.197	11.212	-0.659	173.688	0	0	0	0	0	0	0
WT333(F4E4E1AF1293)	3.86	13105	2022-11-30 09:14:54.408	0.041	0.346	0.951	-9.705	-1.587	-2.197	11.162	-0.665	173.474	0	0	0	0	0	0	0
WT333(F4E4E1AF1293)	3.86	13105	2022-11-30 09:14:54.408	0.085	-0.075	1.106	-19.775	-2.686	-7.202	11.063	-0.67	173.227	0	0	0	0	0	0	0
WT333(F4E4E1AF1293)	3.86	13105	2022-11-30 09:14:54.423	0.085	-0.075	1.106	-19.775	-2.686	-7.202	10.959	-0.681	172.98	0	0	0	0	0	0	0
WT333(F4E4E1AF1293)	3.86	13105	2022-11-30 09:14:54.423	0.085	-0.075	1.106	-19.775	-2.686	-7.202	10.854	-0.687	172.727	0	0	0	0	0	0	0
WT333(F4E4E1AF1293)	3.86	13105	2022-11-30 09:14:54.423	0.085	-0.075	1.106	-19.775	-2.686	-7.202	10.75	-0.692	172.48	0	0	0	0	0	0	0
WT333(F4E4E1AF1293)	3.86	13105	2022-11-30 09:14:54.423	-0.012	0.235	1.01	9.46	1.465	2.319	10.794	-0.681	172.282	0	0	0	0	0	0	0
WT333(F4E4E1AF1293)	3.86	13105	2022-11-30 09:14:54.423	-0.012	0.235	1.01	9.46	1.465	2.319	10.833	-0.676	172.084	0	0	0	0	0	0	0
WT333(F4E4E1AF1293)	3.86	13105	2022-11-30 09:14:54.423	-0.012	0.235	1.01	9.46	1.465	2.319	10.876	-0.67	171.887	0	0	0	0	0	0	0
WT333(F4E4E1AF1293)	3.86	13105	2022-11-30 09:14:54.423	-0.012	0.235	1.01	9.46	1.465	2.319	10.915	-0.665	171.689	0	0	0	0	0	0	0
WT333(F4E4E1AF1293)	3.86	13105	2022-11-30 09:14:54.423	-0.035	0.282	0.989	1.892	-0.305	-1.648	10.92	-0.665	171.475	0	0	0	0	0	0	0
WT333(F4E4E1AF1293)	3.86	13105	2022-11-30 09:14:54.423	-0.035	0.282	0.989	1.892	-0.305	-1.648	10.931	-0.659	171.26	0	0	0	0	0	0	0
WT333(F4E4E1AF1293)	3.86	13105	2022-11-30 09:14:54.423	-0.035	0.282	0.989	1.892	-0.305	-1.648	10.937	-0.659	171.046	0	0	0	0	0	0	0
WT333(F4E4E1AF1293)	3.86	13105	2022-11-30 09:14:54.423	-0.035	0.282	0.989	1.892	-0.305	-1.648	10.948	-0.659	170.832	0	0	0	0	0	0	0
WT333(F4E4E1AF1293)	3.86	13105	2022-11-30 09:14:54.423	0.031	0.167	1.061	4.333	-0.793	-0.488	10.964	-0.665	170.629	0	0	0	0	0	0	0
WT333(F4E4E1AF1293)	3.86	13105	2022-11-30 09:14:54.423	0.031	0.167	1.061	4.333	-0.793	-0.488	10.986	-0.665	170.42	0	0	0	0	0	0	0
WT333(F4E4E1AF1293)	3.86	13105	2022-11-30 09:14:54.423	0.031	0.167	1.061	4.333	-0.793	-0.488	11.008	-0.67	170.211	0	0	0	0	0	0	0
WT333(F4E4E1AF1293)	3.86	13105	2022-11-30 09:14:54.423	0.031	0.167	1.061	4.333	-0.793	-0.488	11.025	-0.67	170.002	0	0	0	0	0	0	0
WT333(F4E4E1AF1293)	3.86	13105	2022-11-30 09:14:54.423	-0.15	0.54	0.961	-3.601	-3.479	-7.874	11.008	-0.681	169.761	0	0	0	0	0	0	0
WT333(F4E4E1AF1293)	3.86	13105	2022-11-30 09:14:54.470	-0.15	0.54	0.961	-3.601	-3.479	-7.874	10.997	-0.692	169.514	0	0	0	0	0	0	0
WT333(F4E4E1AF1293)	3.86	13105	2022-11-30 09:14:54.470	-0.15	0.54	0.961	-3.601	-3.479	-7.874	10.986	-0.703	169.272	0	0	0	0	0	0	0
WT333(F4E4E1AF1293)	3.86	13105	2022-11-30 09:14:54.470	-0.15	0.54	0.961	-3.601	-3.479	-7.874	10.981	-0.714	169.036	0	0	0	0	0	0	0
WT333(F4E4E1AF1293)	3.86	13105	2022-11-30 09:14:54.470	0.082	-0.32	1.027	3.723	2.563	2.136	11.003	-0.703	168.843	0	0	0	0	0	0	0
WT333(F4E4E1AF1293)	3.86	13105	2022-11-30 09:14:54.470	0.082	-0.32	1.027	3.723	2.563	2.136	11.025	-0.687	168.657	0	0	0	0	0	0	0
WT333(F4E4E1AF1293)	3.86	13105	2022-11-30 09:14:54.470	0.082	-0.32	1.027	3.723	2.563	2.136	11.041	-0.676	168.464	0	0	0	0	0	0	0
WT333(F4E4E1AF1293)	3.86	13105	2022-11-30 09:14:54.470	0.082	-0.32	1.027	3.723	2.563	2.136	11.052	-0.654	168.272	0	0	0	0	0	0	0
WT333(F4E4E1AF1293)	3.86	13105	2022-11-30 09:14:54.470	-0.042	0.389	0.995	28.137	7.324	12.878	11.184	-0.626	168.135	0	0	0	0	0	0	0
WT333(F4E4E1AF1293)	3.86	13105	2022-11-30 09:14:54.502	-0.042	0.389	0.995	28.137	7.324	12.878	11.321	-0.599	168.003	0	0	0	0	0	0	0
WT333(F4E4E1AF1293)	3.86	13105	2022-11-30 09:14:54.502	-0.042	0.389	0.995	28.137	7.324	12.878	11.459	-0.571	167.871	0	0	0	0	0	0	0
WT333(F4E4E1AF1293)	3.86	13105	2022-11-30 09:14:54.502	-0.042	0.389	0.995	28.137	7.324	12.878	11.602	-0.544	167.745	0	0	0	0	0	0	0
WT333(F4E4E1AF1293)	3.86	13105	2022-11-30 09:14:54.502	0.047	0.328	0.804	44.434	4.272	4.456	11.821	-0.527	167.569	0	0	0	0	0	0	0
WT333(F4E4E1AF1293)	3.86	13105	2022-11-30 09:14:54.502	0.047	0.328	0.804	44.434	4.272	4.456	12.041	-0.505	167.399	0	0	0	0	0	0	0
WT333(F4E4E1AF1293)	3.86	13105	2022-11-30 09:14:54.502	0.047	0.328	0.804	44.434	4.272	4.456	12.266	-0.489	167.228	0	0	0	0	0	0	0
WT333(F4E4E1AF1293)	3.86	13105	2022-11-30 09:14:54.502	0.047	0.328	0.804	44.434	4.272	4.456	12.486	-0.472	167.058	0	0	0	0	0	0	0
WT333(F4E4E1AF1293)	3.86	13105	2022-11-30 09:14:54.502	-0.09	0.303	1.014	-10.132	-3.296	-4.15	12.437	-0.483	166.838	0	0	0	0	0	0	0
WT333(F4E4E1AF1293)	3.86	13105	2022-11-30 09:14:54.595	-0.09	0.303	1.014	-10.132	-3.296	-4.15	12.393	-0.494	166.624	0	0	0	0	0	0	0
WT333(F4E4E1AF1293)	3.86	13105	2022-11-30 09:14:54.595	-0.09	0.303	1.014	-10.132	-3.296	-4.15	12.343	-0.505	166.404	0	0	0	0	0	0	0
WT333(F4E4E1AF1293)	3.86	13105	2022-11-30 09:14:54.595	-0.09	0.303	1.014	-10.132	-3.296	-4.15	12.299	-0.516	166.19	0	0	0	0	0	0	0
WT333(F4E4E1AF1293)	3.86	13105	2022-11-30 09:14:54.595	0.144	0.142	0.954	-6.042	-4.089	-5.493	12.272	-0.527	165.965	0	0	0	0	0	0	0
WT333(F4E4E1AF1293)	3.86	13105	2022-11-30 09:14:54.595	0.144	0.142	0.954	-6.042	-4.089	-5.493	12.244	-0.544	165.745	0	0	0	0	0	0	0
WT333(F4E4E1AF1293)	3.86	13105	2022-11-30 09:14:54.595	0.144	0.142	0.954	-6.042	-4.089	-5.493	12.217	-0.555	165.52	0	0	0	0	0	0	0
WT333(F4E4E1AF1293)	3.86	13105	2022-11-30 09:14:54.595	0.144	0.142	0.954	-6.042	-4.089	-5.493	12.184	-0.571	165.3	0	0	0	0	0	0	0
WT333(F4E4E1AF1293)	3.86	13105	2022-11-30 09:14:54.595	0.001	0.032	0.984	28.687	6.836	9.949	12.327	-0.549	165.168	0	0	0	0	0	0	0
WT333(F4E4E1AF1293)	3.86	13105	2022-11-30 09:14:54.627	0.001	0.032	0.984	28.687	6.836	9.949	12.469	-0.527	165.031	0	0	0	0	0	0	0
WT333(F4E4E1AF1293)	3.86	13105	2022-11-30 09:14:54.627	0.001	0.032	0.984	28.687	6.836	9.949	12.607	-0.5	164.899	0	0	0	0	0	0	0
WT333(F4E4E1AF1293)	3.86	13105	2022-11-30 09:14:54.627	0.001	0.032	0.984	28.687	6.836	9.949	12.744	-0.478	164.767	0	0	0	0	0	0	0
WT333(F4E4E1AF1293)	3.86	13105	2022-11-30 09:14:54.627	0.056	0.119	1	12.634	5.981	10.437	12.799	-0.456	164.641	0	0	0	0	0	0	0
WT333(F4E4E1AF1293)	3.86	13105	2022-11-30 09:14:54.627	0.056	0.119	1	12.634	5.981	10.437	12.854	-0.434	164.509	0	0	0	0	0	0	0
WT333(F4E4E1AF1293)	3.86	13105	2022-11-30 09:14:54.627	0.056	0.119	1	12.634	5.981	10.437	12.909	-0.417	164.383	0	0	0	0	0	0	0
WT333(F4E4E1AF1293)	3.86	13105	2022-11-30 09:14:54.627	0.056	0.119	1	12.634	5.981	10.437	12.964	-0.396	164.257	0	0	0	0	0	0	0
WT333(F4E4E1AF1293)	3.86	13105	2022-11-30 09:14:54.627	-0.093	0.614	0.883	9.766	-10.376	-6.958	13.002	-0.434	164.031	0	0	0	0	0	0	0
WT333(F4E4E1AF1293)	3.86	13105	2022-11-30 09:14:54.627	-0.093	0.614	0.883	9.766	-10.376	-6.958	13.052	-0.478	163.806	0	0	0	0	0	0	0
WT333(F4E4E1AF1293)	3.86	13105	2022-11-30 09:14:54.627	-0.093	0.614	0.883	9.766	-10.376	-6.958	13.101	-0.522	163.581	0	0	0	0	0	0	0
WT333(F4E4E1AF1293)	3.86	13105	2022-11-30 09:14:54.627	-0.093	0.614	0.883	9.766	-10.376	-6.958	13.156	-0.566	163.361	0	0	0	0	0	0	0
WT333(F4E4E1AF1293)	3.86	13105	2022-11-30 09:14:54.627	-0.008	-0.797	0.787	-67.505	1.343	1.16	12.816	-0.555	163.191	0	0	0	0	0	0	0
WT333(F4E4E1AF1293)	3.86	13105	2022-11-30 09:14:54.627	-0.008	-0.797	0.787	-67.505	1.343	1.16	12.475	-0.544	163.021	0	0	0	0	0	0	0
WT333(F4E4E1AF1293)	3.86	13105	2022-11-30 09:14:54.627	-0.008	-0.797	0.787	-67.505	1.343	1.16	12.118	-0.527	162.85	0	0	0	0	0	0	0
WT333(F4E4E1AF1293)	3.86	13105	2022-11-30 09:14:54.627	-0.008	-0.797	0.787	-67.505	1.343	1.16	11.761	-0.505	162.686	0	0	0	0	0	0	0
WT333(F4E4E1AF1293)	3.86	13105	2022-11-30 09:14:54.627	-0.215	0.794	1.165	23.621	2.747	10.498	11.865	-0.494	162.565	0	0	0	0	0	0	0
WT333(F4E4E1AF1293)	3.86	13105	2022-11-30 09:14:54.720	-0.43	1.589	2.329	23.621	2.747	10.498	11.981	-0.478	162.449	0	0	0	0	0	0	0
WT333(F4E4E1AF1293)	3.86	13105	2022-11-30 09:14:54.720	-0.861	3.179	4.658	23.621	2.747	10.498	12.112	-0.472	162.339	0	0	0	0	0	0	0
WT333(F4E4E1AF1293)	3.86	13105	2022-11-30 09:14:54.720	-1.722	6.358	9.316	23.621	2.747	10.498	12.261	-0.467	162.23	0	0	0	0	0	0	0
WT333(F4E4E1AF1293)	3.86	13105	2022-11-30 09:14:54.720	0.178	0.209	1.231	23.315	0.793	-2.869	12.409	-0.456	162.048	0	0	0	0	0	0	0
WT333(F4E4E1AF1293)	3.86	13105	2022-11-30 09:14:54.720	0.178	0.209	1.231	23.315	0.793	-2.869	12.552	-0.45	161.873	0	0	0	0	0	0	0
WT333(F4E4E1AF1293)	3.86	13105	2022-11-30 09:14:54.720	0.178	0.209	1.231	23.315	0.793	-2.869	12.695	-0.439	161.702	0	0	0	0	0	0	0
WT333(F4E4E1AF1293)	3.86	13105	2022-11-30 09:14:54.720	0.178	0.209	1.231	23.315	0.793	-2.869	12.832	-0.434	161.526	0	0	0	0	0	0	0
WT333(F4E4E1AF1293)	3.86	13105	2022-11-30 09:14:54.720	-0.021	0.254	0.87	14.771	0.122	-0.671	12.931	-0.434	161.367	0	0	0	0	0	0	0
WT333(F4E4E1AF1293)	3.86	13105	2022-11-30 09:14:54.720	-0.021	0.254	0.87	14.771	0.122	-0.671	13.024	-0.428	161.208	0	0	0	0	0	0	0
WT333(F4E4E1AF1293)	3.86	13105	2022-11-30 09:14:54.720	-0.021	0.254	0.87	14.771	0.122	-0.671	13.123	-0.428	161.049	0	0	0	0	0	0	0
WT333(F4E4E1AF1293)	3.86	13105	2022-11-30 09:14:54.720	-0.002	-0.093	0.895	-10.315	-0.183	3.784	13.09	-0.428	160.911	0	0	0	0	0	0	0
WT333(F4E4E1AF1293)	3.86	13105	2022-11-30 09:14:54.720	-0.002	-0.093	0.895	-10.315	-0.183	3.784	13.057	-0.434	160.779	0	0	0	0	0	0	0
WT333(F4E4E1AF1293)	3.86	13105	2022-11-30 09:14:54.720	-0.002	-0.093	0.895	-10.315	-0.183	3.784	13.019	-0.434	160.648	0	0	0	0	0	0	0
WT333(F4E4E1AF1293)	3.86	13105	2022-11-30 09:14:54.720	-0.002	-0.093	0.895	-10.315	-0.183	3.784	12.98	-0.434	160.516	0	0	0	0	0	0	0
WT333(F4E4E1AF1293)	3.86	13105	2022-11-30 09:14:54.720	-0.029	0.335	1.01	-10.803	-0.671	-1.77	12.942	-0.434	160.356	0	0	0	0	0	0	0
WT333(F4E4E1AF1293)	3.86	13105	2022-11-30 09:14:54.720	-0.029	0.335	1.01	-10.803	-0.671	-1.77	12.898	-0.428	160.197	0	0	0	0	0	0	0
WT333(F4E4E1AF1293)	3.86	13105	2022-11-30 09:14:54.752	-0.029	0.335	1.01	-10.803	-0.671	-1.77	12.859	-0.428	160.043	0	0	0	0	0	0	0
WT333(F4E4E1AF1293)	3.86	13105	2022-11-30 09:14:54.752	-0.029	0.335	1.01	-10.803	-0.671	-1.77	12.821	-0.423	159.89	0	0	0	0	0	0	0
WT333(F4E4E1AF1293)	3.86	13105	2022-11-30 09:14:54.752	0.096	0.154	1.031	-11.23	-0.977	-0.671	12.777	-0.423	159.741	0	0	0	0	0	0	0
WT333(F4E4E1AF1293)	3.86	13105	2022-11-30 09:14:54.752	0.096	0.154	1.031	-11.23	-0.977	-0.671	12.733	-0.428	159.593	0	0	0	0	0	0	0
WT333(F4E4E1AF1293)	3.86	13105	2022-11-30 09:14:54.752	0.096	0.154	1.031	-11.23	-0.977	-0.671	12.689	-0.428	159.45	0	0	0	0	0	0	0
WT333(F4E4E1AF1293)	3.86	13105	2022-11-30 09:14:54.752	0.096	0.154	1.031	-11.23	-0.977	-0.671	12.645	-0.428	159.307	0	0	0	0	0	0	0
WT333(F4E4E1AF1293)	3.86	13105	2022-11-30 09:14:54.752	0.063	0.143	0.972	-12.817	0.427	3.113	12.59	-0.428	159.186	0	0	0	0	0	0	0
WT333(F4E4E1AF1293)	3.86	13105	2022-11-30 09:14:54.752	0.063	0.143	0.972	-12.817	0.427	3.113	12.53	-0.428	159.066	0	0	0	0	0	0	0
WT333(F4E4E1AF1293)	3.86	13105	2022-11-30 09:14:54.783	0.063	0.143	0.972	-12.817	0.427	3.113	12.475	-0.428	158.945	0	0	0	0	0	0	0
WT333(F4E4E1AF1293)	3.86	13105	2022-11-30 09:14:54.783	0.063	0.143	0.972	-12.817	0.427	3.113	12.42	-0.428	158.824	0	0	0	0	0	0	0
WT333(F4E4E1AF1293)	3.86	13105	2022-11-30 09:14:54.783	-0.02	0.274	0.986	11.902	0	-2.502	12.486	-0.428	158.681	0	0	0	0	0	0	0
WT333(F4E4E1AF1293)	3.86	13105	2022-11-30 09:14:54.783	-0.02	0.274	0.986	11.902	0	-2.502	12.552	-0.423	158.538	0	0	0	0	0	0	0
WT333(F4E4E1AF1293)	3.86	13105	2022-11-30 09:14:54.783	-0.02	0.274	0.986	11.902	0	-2.502	12.618	-0.417	158.395	0	0	0	0	0	0	0
WT333(F4E4E1AF1293)	3.86	13105	2022-11-30 09:14:54.783	-0.02	0.274	0.986	11.902	0	-2.502	12.684	-0.417	158.253	0	0	0	0	0	0	0
WT333(F4E4E1AF1293)	3.86	13105	2022-11-30 09:14:54.783	-0.02	0.067	1.001	0.854	1.404	1.404	12.695	-0.406	158.132	0	0	0	0	0	0	0
WT333(F4E4E1AF1293)	3.86	13105	2022-11-30 09:14:54.783	-0.02	0.067	1.001	0.854	1.404	1.404	12.7	-0.401	158.016	0	0	0	0	0	0	0
WT333(F4E4E1AF1293)	3.86	13105	2022-11-30 09:14:54.830	-0.02	0.067	1.001	0.854	1.404	1.404	12.706	-0.396	157.901	0	0	0	0	0	0	0
WT333(F4E4E1AF1293)	3.86	13105	2022-11-30 09:14:54.830	-0.02	0.067	1.001	0.854	1.404	1.404	12.711	-0.385	157.786	0	0	0	0	0	0	0
WT333(F4E4E1AF1293)	3.86	13105	2022-11-30 09:14:54.830	0.028	0.262	0.958	13.977	-0.671	-1.404	12.783	-0.385	157.659	0	0	0	0	0	0	0
WT333(F4E4E1AF1293)	3.86	13105	2022-11-30 09:14:54.830	0.028	0.262	0.958	13.977	-0.671	-1.404	12.859	-0.385	157.533	0	0	0	0	0	0	0
WT333(F4E4E1AF1293)	3.86	13105	2022-11-30 09:14:54.830	0.028	0.262	0.958	13.977	-0.671	-1.404	12.931	-0.385	157.407	0	0	0	0	0	0	0
WT333(F4E4E1AF1293)	3.86	13105	2022-11-30 09:14:54.830	0.028	0.262	0.958	13.977	-0.671	-1.404	13.002	-0.385	157.28	0	0	0	0	0	0	0
WT333(F4E4E1AF1293)	3.86	13105	2022-11-30 09:14:54.830	0.066	-0.17	1.129	-22.339	-1.16	0.61	12.887	-0.385	157.17	0	0	0	0	0	0	0
WT333(F4E4E1AF1293)	3.86	13105	2022-11-30 09:14:54.830	0.066	-0.17	1.129	-22.339	-1.16	0.61	12.772	-0.39	157.061	0	0	0	0	0	0	0
WT333(F4E4E1AF1293)	3.86	13105	2022-11-30 09:14:54.861	0.066	-0.17	1.129	-22.339	-1.16	0.61	12.651	-0.39	156.951	0	0	0	0	0	0	0
WT333(F4E4E1AF1293)	3.86	13105	2022-11-30 09:14:54.861	0.066	-0.17	1.129	-22.339	-1.16	0.61	12.53	-0.396	156.841	0	0	0	0	0	0	0
WT333(F4E4E1AF1293)	3.86	13105	2022-11-30 09:14:54.861	-0.053	0.375	0.914	0.244	-1.587	2.319	12.524	-0.401	156.747	0	0	0	0	0	0	0
WT333(F4E4E1AF1293)	3.86	13105	2022-11-30 09:14:54.861	-0.053	0.375	0.914	0.244	-1.587	2.319	12.519	-0.406	156.649	0	0	0	0	0	0	0
WT333(F4E4E1AF1293)	3.86	13105	2022-11-30 09:14:54.861	-0.053	0.375	0.914	0.244	-1.587	2.319	12.519	-0.417	156.555	0	0	0	0	0	0	0
WT333(F4E4E1AF1293)	3.86	13105	2022-11-30 09:14:54.861	-0.053	0.375	0.914	0.244	-1.587	2.319	12.513	-0.423	156.462	0	0	0	0	0	0	0
WT333(F4E4E1AF1293)	3.86	13105	2022-11-30 09:14:54.861	-0.025	0.225	0.955	-10.986	1.343	0.244	12.458	-0.412	156.363	0	0	0	0	0	0	0
WT333(F4E4E1AF1293)	3.86	13105	2022-11-30 09:14:54.861	-0.025	0.225	0.955	-10.986	1.343	0.244	12.404	-0.406	156.264	0	0	0	0	0	0	0
WT333(F4E4E1AF1293)	3.86	13105	2022-11-30 09:14:54.986	-0.025	0.225	0.955	-10.986	1.343	0.244	12.343	-0.396	156.165	0	0	0	0	0	0	0
WT333(F4E4E1AF1293)	3.86	13105	2022-11-30 09:14:54.986	-0.025	0.225	0.955	-10.986	1.343	0.244	12.288	-0.385	156.072	0	0	0	0	0	0	0
WT333(F4E4E1AF1293)	3.86	13105	2022-11-30 09:14:54.986	0.065	0.167	1.152	6.226	0.854	0.793	12.321	-0.379	155.978	0	0	0	0	0	0	0
WT333(F4E4E1AF1293)	3.86	13105	2022-11-30 09:14:54.986	0.065	0.167	1.152	6.226	0.854	0.793	12.349	-0.374	155.891	0	0	0	0	0	0	0
WT333(F4E4E1AF1293)	3.86	13105	2022-11-30 09:14:54.986	0.065	0.167	1.152	6.226	0.854	0.793	12.376	-0.368	155.803	0	0	0	0	0	0	0
WT333(F4E4E1AF1293)	3.86	13105	2022-11-30 09:14:54.986	0.065	0.167	1.152	6.226	0.854	0.793	12.404	-0.363	155.715	0	0	0	0	0	0	0
WT333(F4E4E1AF1293)	3.86	13105	2022-11-30 09:14:54.986	0.038	0.202	0.954	17.761	-0.244	-2.197	12.486	-0.363	155.616	0	0	0	0	0	0	0
WT333(F4E4E1AF1293)	3.86	13105	2022-11-30 09:14:54.986	0.038	0.202	0.954	17.761	-0.244	-2.197	12.574	-0.363	155.517	0	0	0	0	0	0	0
WT333(F4E4E1AF1293)	3.86	13105	2022-11-30 09:14:54.986	0.038	0.202	0.954	17.761	-0.244	-2.197	12.656	-0.357	155.418	0	0	0	0	0	0	0
WT333(F4E4E1AF1293)	3.86	13105	2022-11-30 09:14:54.986	0.038	0.202	0.954	17.761	-0.244	-2.197	12.739	-0.357	155.325	0	0	0	0	0	0	0
WT333(F4E4E1AF1293)	3.86	13105	2022-11-30 09:14:54.986	0.019	0.208	1.007	-4.333	2.136	3.357	12.711	-0.352	155.259	0	0	0	0	0	0	0
WT333(F4E4E1AF1293)	3.86	13105	2022-11-30 09:14:54.986	0.019	0.208	1.007	-4.333	2.136	3.357	12.689	-0.341	155.198	0	0	0	0	0	0	0
WT333(F4E4E1AF1293)	3.86	13105	2022-11-30 09:14:54.986	0.019	0.208	1.007	-4.333	2.136	3.357	12.662	-0.335	155.138	0	0	0	0	0	0	0
WT333(F4E4E1AF1293)	3.86	13105	2022-11-30 09:14:54.986	0.019	0.208	1.007	-4.333	2.136	3.357	12.634	-0.33	155.083	0	0	0	0	0	0	0
WT333(F4E4E1AF1293)	3.86	13105	2022-11-30 09:14:54.986	-0.016	0.192	1.004	2.319	0.183	0	12.64	-0.33	155.006	0	0	0	0	0	0	0
WT333(F4E4E1AF1293)	3.86	13105	2022-11-30 09:14:54.986	-0.016	0.192	1.004	2.319	0.183	0	12.651	-0.324	154.935	0	0	0	0	0	0	0
WT333(F4E4E1AF1293)	3.86	13105	2022-11-30 09:14:54.986	-0.016	0.192	1.004	2.319	0.183	0	12.656	-0.324	154.858	0	0	0	0	0	0	0
WT333(F4E4E1AF1293)	3.86	13105	2022-11-30 09:14:54.986	-0.016	0.192	1.004	2.319	0.183	0	12.662	-0.324	154.792	0	0	0	0	0	0	0
WT333(F4E4E1AF1293)	3.86	13105	2022-11-30 09:14:54.986	0.008	0.2	1.001	5.249	-0.61	-0.061	12.684	-0.324	154.72	0	0	0	0	0	0	0
WT333(F4E4E1AF1293)	3.86	13105	2022-11-30 09:14:54.986	0.008	0.2	1.001	5.249	-0.61	-0.061	12.706	-0.33	154.655	0	0	0	0	0	0	0
WT333(F4E4E1AF1293)	3.86	13105	2022-11-30 09:14:54.986	0.008	0.2	1.001	5.249	-0.61	-0.061	12.728	-0.33	154.589	0	0	0	0	0	0	0
WT333(F4E4E1AF1293)	3.86	13105	2022-11-30 09:14:54.986	0.008	0.2	1.001	5.249	-0.61	-0.061	12.75	-0.335	154.523	0	0	0	0	0	0	0
WT333(F4E4E1AF1293)	3.86	13105	2022-11-30 09:14:54.986	-0.031	0.077	1.004	2.197	1.282	-0.122	12.755	-0.324	154.468	0	0	0	0	0	0	0
WT333(F4E4E1AF1293)	3.86	13105	2022-11-30 09:14:54.986	-0.031	0.077	1.004	2.197	1.282	-0.122	12.761	-0.319	154.407	0	0	0	0	0	0	0
WT333(F4E4E1AF1293)	3.86	13105	2022-11-30 09:14:55.142	-0.031	0.077	1.004	2.197	1.282	-0.122	12.766	-0.308	154.352	0	0	0	0	0	0	0
WT333(F4E4E1AF1293)	3.86	13105	2022-11-30 09:14:55.142	-0.031	0.077	1.004	2.197	1.282	-0.122	12.766	-0.302	154.297	0	0	0	0	0	0	0
WT333(F4E4E1AF1293)	3.86	13105	2022-11-30 09:14:55.142	0.063	0.198	1.022	2.197	0.183	-1.404	12.772	-0.297	154.243	0	0	0	0	0	0	0
WT333(F4E4E1AF1293)	3.86	13105	2022-11-30 09:14:55.142	0.063	0.198	1.022	2.197	0.183	-1.404	12.772	-0.291	154.182	0	0	0	0	0	0	0
WT333(F4E4E1AF1293)	3.86	13105	2022-11-30 09:14:55.142	0.063	0.198	1.022	2.197	0.183	-1.404	12.777	-0.291	154.127	0	0	0	0	0	0	0
WT333(F4E4E1AF1293)	3.86	13105	2022-11-30 09:14:55.142	0.063	0.198	1.022	2.197	0.183	-1.404	12.777	-0.286	154.072	0	0	0	0	0	0	0
WT333(F4E4E1AF1293)	3.86	13105	2022-11-30 09:14:55.142	0.039	0.181	1.027	9.705	0.488	1.709	12.821	-0.286	154.034	0	0	0	0	0	0	0
WT333(F4E4E1AF1293)	3.86	13105	2022-11-30 09:14:55.142	0.039	0.181	1.027	9.705	0.488	1.709	12.859	-0.286	154.001	0	0	0	0	0	0	0
WT333(F4E4E1AF1293)	3.86	13105	2022-11-30 09:14:55.173	0.039	0.181	1.027	9.705	0.488	1.709	12.898	-0.286	153.968	0	0	0	0	0	0	0
WT333(F4E4E1AF1293)	3.86	13105	2022-11-30 09:14:55.173	0.039	0.181	1.027	9.705	0.488	1.709	12.942	-0.286	153.935	0	0	0	0	0	0	0
WT333(F4E4E1AF1293)	3.86	13105	2022-11-30 09:14:55.173	-0.145	0.152	0.974	0.366	-1.587	-1.16	12.931	-0.291	153.891	0	0	0	0	0	0	0
WT333(F4E4E1AF1293)	3.86	13105	2022-11-30 09:14:55.173	-0.145	0.152	0.974	0.366	-1.587	-1.16	12.925	-0.297	153.847	0	0	0	0	0	0	0
WT333(F4E4E1AF1293)	3.86	13105	2022-11-30 09:14:55.173	-0.145	0.152	0.974	0.366	-1.587	-1.16	12.92	-0.302	153.809	0	0	0	0	0	0	0
WT333(F4E4E1AF1293)	3.86	13105	2022-11-30 09:14:55.173	-0.145	0.152	0.974	0.366	-1.587	-1.16	12.914	-0.302	153.77	0	0	0	0	0	0	0
WT333(F4E4E1AF1293)	3.86	13105	2022-11-30 09:14:55.173	0.109	0.158	0.968	-0.061	0.61	1.404	12.903	-0.302	153.743	0	0	0	0	0	0	0
WT333(F4E4E1AF1293)	3.86	13105	2022-11-30 09:14:55.173	0.109	0.158	0.968	-0.061	0.61	1.404	12.892	-0.297	153.726	0	0	0	0	0	0	0
WT333(F4E4E1AF1293)	3.86	13105	2022-11-30 09:14:55.173	0.109	0.158	0.968	-0.061	0.61	1.404	12.881	-0.297	153.704	0	0	0	0	0	0	0
WT333(F4E4E1AF1293)	3.86	13105	2022-11-30 09:14:55.173	0.109	0.158	0.968	-0.061	0.61	1.404	12.876	-0.291	153.688	0	0	0	0	0	0	0
WT333(F4E4E1AF1293)	3.86	13105	2022-11-30 09:14:55.173	0.037	0.121	0.991	-4.395	-0.916	0.671	12.843	-0.297	153.666	0	0	0	0	0	0	0
WT333(F4E4E1AF1293)	3.86	13105	2022-11-30 09:14:55.173	0.037	0.121	0.991	-4.395	-0.916	0.671	12.81	-0.302	153.649	0	0	0	0	0	0	0
WT333(F4E4E1AF1293)	3.86	13105	2022-11-30 09:14:55.173	0.037	0.121	0.991	-4.395	-0.916	0.671	12.777	-0.313	153.633	0	0	0	0	0	0	0
WT333(F4E4E1AF1293)	3.86	13105	2022-11-30 09:14:55.173	0.037	0.121	0.991	-4.395	-0.916	0.671	12.744	-0.319	153.616	0	0	0	0	0	0	0
WT333(F4E4E1AF1293)	3.86	13105	2022-11-30 09:14:55.173	-0.005	0.154	0.976	-1.892	-0.366	1.282	12.728	-0.319	153.605	0	0	0	0	0	0	0
WT333(F4E4E1AF1293)	3.86	13105	2022-11-30 09:14:55.173	-0.005	0.154	0.976	-1.892	-0.366	1.282	12.706	-0.324	153.594	0	0	0	0	0	0	0
WT333(F4E4E1AF1293)	3.86	13105	2022-11-30 09:14:55.221	-0.005	0.154	0.976	-1.892	-0.366	1.282	12.684	-0.33	153.589	0	0	0	0	0	0	0
WT333(F4E4E1AF1293)	3.86	13105	2022-11-30 09:14:55.221	-0.005	0.154	0.976	-1.892	-0.366	1.282	12.667	-0.335	153.583	0	0	0	0	0	0	0
WT333(F4E4E1AF1293)	3.86	13105	2022-11-30 09:14:55.221	-0.045	0.227	0.951	1.526	0.061	-0.732	12.662	-0.33	153.572	0	0	0	0	0	0	0
WT333(F4E4E1AF1293)	3.86	13105	2022-11-30 09:14:55.221	-0.045	0.227	0.951	1.526	0.061	-0.732	12.662	-0.33	153.561	0	0	0	0	0	0	0
WT333(F4E4E1AF1293)	3.86	13105	2022-11-30 09:14:55.221	-0.045	0.227	0.951	1.526	0.061	-0.732	12.662	-0.33	153.556	0	0	0	0	0	0	0
WT333(F4E4E1AF1293)	3.86	13105	2022-11-30 09:14:55.221	-0.045	0.227	0.951	1.526	0.061	-0.732	12.662	-0.324	153.55	0	0	0	0	0	0	0

## Sheet: 4.5kg
设备名称	电压	版本	片上时间	加速度X(g)	加速度Y(g)	加速度Z(g)	角速度X(°/s)	角速度Y(°/s)	角速度Z(°/s)	角度X(°)	角度Y(°)	角度Z(°)	磁场X	磁场Y	磁场Z	四元数0	四元数1	四元数2	四元数3	状态
WT333(F4E4E1AF1293)	3.61	13105	2022-11-29 22:18:55.282	0.049	0.137	0.984	4.15	0.366	6.287	7.504	-1	-51.273	0	0	0	0	0	0	0
WT333(F4E4E1AF1293)	3.61	13105	2022-11-29 22:18:55.282	0.049	0.137	0.984	4.15	0.366	6.287	7.52	-1.005	-50.944	0	0	0	0	0	0	0
WT333(F4E4E1AF1293)	3.61	13105	2022-11-29 22:18:55.282	0.049	0.137	0.984	4.15	0.366	6.287	7.537	-1.011	-50.603	0	0	0	0	0	0	0
WT333(F4E4E1AF1293)	3.61	13105	2022-11-29 22:18:55.282	0.03	0.248	1.042	-8.179	-1.343	-6.47	7.498	-1.016	-50.328	0	0	0	0	0	0	0
WT333(F4E4E1AF1293)	3.61	13105	2022-11-29 22:18:55.313	0.03	0.248	1.042	-8.179	-1.343	-6.47	7.46	-1.022	-50.043	0	0	0	0	0	0	0
WT333(F4E4E1AF1293)	3.61	13105	2022-11-29 22:18:55.313	0.03	0.248	1.042	-8.179	-1.343	-6.47	7.416	-1.027	-49.757	0	0	0	0	0	0	0
WT333(F4E4E1AF1293)	3.61	13105	2022-11-29 22:18:55.313	0.03	0.248	1.042	-8.179	-1.343	-6.47	7.377	-1.027	-49.471	0	0	0	0	0	0	0
WT333(F4E4E1AF1293)	3.61	13105	2022-11-29 22:18:55.313	0.161	-0.088	1.09	4.272	-0.61	3.845	7.399	-1.038	-49.142	0	0	0	0	0	0	0
WT333(F4E4E1AF1293)	3.61	13105	2022-11-29 22:18:55.313	0.161	-0.088	1.09	4.272	-0.61	3.845	7.421	-1.049	-48.812	0	0	0	0	0	0	0
WT333(F4E4E1AF1293)	3.61	13105	2022-11-29 22:18:55.313	0.161	-0.088	1.09	4.272	-0.61	3.845	7.443	-1.06	-48.488	0	0	0	0	0	0	0
WT333(F4E4E1AF1293)	3.61	13105	2022-11-29 22:18:55.313	0.161	-0.088	1.09	4.272	-0.61	3.845	7.465	-1.077	-48.17	0	0	0	0	0	0	0
WT333(F4E4E1AF1293)	3.61	13105	2022-11-29 22:18:55.313	-0.223	0.24	0.966	18.555	0.977	7.202	7.559	-1.082	-47.829	0	0	0	0	0	0	0
WT333(F4E4E1AF1293)	3.61	13105	2022-11-29 22:18:55.376	-0.223	0.24	0.966	18.555	0.977	7.202	7.646	-1.088	-47.483	0	0	0	0	0	0	0
WT333(F4E4E1AF1293)	3.61	13105	2022-11-29 22:18:55.376	-0.223	0.24	0.966	18.555	0.977	7.202	7.734	-1.088	-47.131	0	0	0	0	0	0	0
WT333(F4E4E1AF1293)	3.61	13105	2022-11-29 22:18:55.376	-0.223	0.24	0.966	18.555	0.977	7.202	7.822	-1.093	-46.785	0	0	0	0	0	0	0
WT333(F4E4E1AF1293)	3.61	13105	2022-11-29 22:18:55.376	0.134	0.237	0.977	-8.24	-0.427	-5.432	7.778	-1.093	-46.5	0	0	0	0	0	0	0
WT333(F4E4E1AF1293)	3.61	13105	2022-11-29 22:18:55.376	0.134	0.237	0.977	-8.24	-0.427	-5.432	7.734	-1.088	-46.214	0	0	0	0	0	0	0
WT333(F4E4E1AF1293)	3.61	13105	2022-11-29 22:18:55.376	0.134	0.237	0.977	-8.24	-0.427	-5.432	7.696	-1.088	-45.928	0	0	0	0	0	0	0
WT333(F4E4E1AF1293)	3.61	13105	2022-11-29 22:18:55.376	0.134	0.237	0.977	-8.24	-0.427	-5.432	7.657	-1.088	-45.648	0	0	0	0	0	0	0
WT333(F4E4E1AF1293)	3.61	13105	2022-11-29 22:18:55.376	-0.051	0.098	1.011	-3.784	0.488	0.488	7.635	-1.082	-45.33	0	0	0	0	0	0	0
WT333(F4E4E1AF1293)	3.61	13105	2022-11-29 22:18:55.407	-0.051	0.098	1.011	-3.784	0.488	0.488	7.619	-1.082	-45.016	0	0	0	0	0	0	0
WT333(F4E4E1AF1293)	3.61	13105	2022-11-29 22:18:55.407	-0.051	0.098	1.011	-3.784	0.488	0.488	7.597	-1.077	-44.703	0	0	0	0	0	0	0
WT333(F4E4E1AF1293)	3.61	13105	2022-11-29 22:18:55.407	-0.051	0.098	1.011	-3.784	0.488	0.488	7.575	-1.077	-44.396	0	0	0	0	0	0	0
WT333(F4E4E1AF1293)	3.61	13105	2022-11-29 22:18:55.407	0.104	0.122	1.006	3.967	0	-0.122	7.597	-1.077	-44.088	0	0	0	0	0	0	0
WT333(F4E4E1AF1293)	3.61	13105	2022-11-29 22:18:55.407	0.104	0.122	1.006	3.967	0	-0.122	7.614	-1.077	-43.781	0	0	0	0	0	0	0
WT333(F4E4E1AF1293)	3.61	13105	2022-11-29 22:18:55.407	0.104	0.122	1.006	3.967	0	-0.122	7.635	-1.077	-43.473	0	0	0	0	0	0	0
WT333(F4E4E1AF1293)	3.61	13105	2022-11-29 22:18:55.407	0.104	0.122	1.006	3.967	0	-0.122	7.657	-1.077	-43.171	0	0	0	0	0	0	0
WT333(F4E4E1AF1293)	3.61	13105	2022-11-29 22:18:55.407	0.001	0.021	0.997	15.625	0.549	2.441	7.734	-1.082	-42.852	0	0	0	0	0	0	0
WT333(F4E4E1AF1293)	3.61	13105	2022-11-29 22:18:55.454	0.001	0.021	0.997	15.625	0.549	2.441	7.811	-1.082	-42.539	0	0	0	0	0	0	0
WT333(F4E4E1AF1293)	3.61	13105	2022-11-29 22:18:55.454	0.001	0.021	0.997	15.625	0.549	2.441	7.888	-1.088	-42.22	0	0	0	0	0	0	0
WT333(F4E4E1AF1293)	3.61	13105	2022-11-29 22:18:55.454	0.001	0.021	0.997	15.625	0.549	2.441	7.965	-1.088	-41.907	0	0	0	0	0	0	0
WT333(F4E4E1AF1293)	3.61	13105	2022-11-29 22:18:55.454	0.056	0.131	0.952	-8.667	-0.488	-1.892	7.921	-1.093	-41.616	0	0	0	0	0	0	0
WT333(F4E4E1AF1293)	3.61	13105	2022-11-29 22:18:55.454	0.056	0.131	0.952	-8.667	-0.488	-1.892	7.877	-1.099	-41.325	0	0	0	0	0	0	0
WT333(F4E4E1AF1293)	3.61	13105	2022-11-29 22:18:55.454	0.056	0.131	0.952	-8.667	-0.488	-1.892	7.833	-1.104	-41.034	0	0	0	0	0	0	0
WT333(F4E4E1AF1293)	3.61	13105	2022-11-29 22:18:55.454	0.056	0.131	0.952	-8.667	-0.488	-1.892	7.789	-1.11	-40.743	0	0	0	0	0	0	0
WT333(F4E4E1AF1293)	3.61	13105	2022-11-29 22:18:55.454	0.044	0.079	1	-8.728	0.488	0.732	7.745	-1.115	-40.435	0	0	0	0	0	0	0
WT333(F4E4E1AF1293)	3.61	13105	2022-11-29 22:18:55.485	0.044	0.079	1	-8.728	0.488	0.732	7.696	-1.115	-40.133	0	0	0	0	0	0	0
WT333(F4E4E1AF1293)	3.61	13105	2022-11-29 22:18:55.485	0.044	0.079	1	-8.728	0.488	0.732	7.652	-1.121	-39.831	0	0	0	0	0	0	0
WT333(F4E4E1AF1293)	3.61	13105	2022-11-29 22:18:55.485	0.044	0.079	1	-8.728	0.488	0.732	7.608	-1.121	-39.529	0	0	0	0	0	0	0
WT333(F4E4E1AF1293)	3.61	13105	2022-11-29 22:18:55.485	0.042	0.07	1.06	-2.197	0.427	-1.953	7.597	-1.121	-39.238	0	0	0	0	0	0	0
WT333(F4E4E1AF1293)	3.61	13105	2022-11-29 22:18:55.485	0.042	0.07	1.06	-2.197	0.427	-1.953	7.586	-1.126	-38.947	0	0	0	0	0	0	0
WT333(F4E4E1AF1293)	3.61	13105	2022-11-29 22:18:55.485	0.042	0.07	1.06	-2.197	0.427	-1.953	7.575	-1.126	-38.661	0	0	0	0	0	0	0
WT333(F4E4E1AF1293)	3.61	13105	2022-11-29 22:18:55.485	0.042	0.07	1.06	-2.197	0.427	-1.953	7.564	-1.132	-38.37	0	0	0	0	0	0	0
WT333(F4E4E1AF1293)	3.61	13105	2022-11-29 22:18:55.485	-0.014	0.046	0.933	-4.333	-0.793	3.906	7.542	-1.143	-38.051	0	0	0	0	0	0	0
WT333(F4E4E1AF1293)	3.61	13105	2022-11-29 22:18:55.516	-0.014	0.046	0.933	-4.333	-0.793	3.906	7.515	-1.154	-37.738	0	0	0	0	0	0	0
WT333(F4E4E1AF1293)	3.61	13105	2022-11-29 22:18:55.516	-0.014	0.046	0.933	-4.333	-0.793	3.906	7.493	-1.17	-37.419	0	0	0	0	0	0	0
WT333(F4E4E1AF1293)	3.61	13105	2022-11-29 22:18:55.516	0.07	0.231	1.015	-6.104	1.221	-2.991	7.46	-1.165	-37.139	0	0	0	0	0	0	0
WT333(F4E4E1AF1293)	3.61	13105	2022-11-29 22:18:55.516	0.07	0.231	1.015	-6.104	1.221	-2.991	7.432	-1.159	-36.854	0	0	0	0	0	0	0
WT333(F4E4E1AF1293)	3.61	13105	2022-11-29 22:18:55.516	0.07	0.231	1.015	-6.104	1.221	-2.991	7.399	-1.159	-36.568	0	0	0	0	0	0	0
WT333(F4E4E1AF1293)	3.61	13105	2022-11-29 22:18:55.516	0.07	0.231	1.015	-6.104	1.221	-2.991	7.372	-1.154	-36.282	0	0	0	0	0	0	0
WT333(F4E4E1AF1293)	3.61	13105	2022-11-29 22:18:55.516	0.024	0.115	1	3.052	-0.977	3.479	7.388	-1.165	-35.969	0	0	0	0	0	0	0
WT333(F4E4E1AF1293)	3.61	13105	2022-11-29 22:18:55.516	0.024	0.115	1	3.052	-0.977	3.479	7.405	-1.17	-35.656	0	0	0	0	0	0	0
WT333(F4E4E1AF1293)	3.61	13105	2022-11-29 22:18:55.548	0.024	0.115	1	3.052	-0.977	3.479	7.421	-1.181	-35.343	0	0	0	0	0	0	0
WT333(F4E4E1AF1293)	3.61	13105	2022-11-29 22:18:55.548	0.024	0.115	1	3.052	-0.977	3.479	7.432	-1.192	-35.03	0	0	0	0	0	0	0
WT333(F4E4E1AF1293)	3.61	13105	2022-11-29 22:18:55.548	0.011	0.209	1.024	2.808	0.977	-2.38	7.449	-1.187	-34.744	0	0	0	0	0	0	0
WT333(F4E4E1AF1293)	3.61	13105	2022-11-29 22:18:55.548	0.011	0.209	1.024	2.808	0.977	-2.38	7.465	-1.181	-34.453	0	0	0	0	0	0	0
WT333(F4E4E1AF1293)	3.61	13105	2022-11-29 22:18:55.548	0.011	0.209	1.024	2.808	0.977	-2.38	7.482	-1.176	-34.167	0	0	0	0	0	0	0
WT333(F4E4E1AF1293)	3.61	13105	2022-11-29 22:18:55.548	0.011	0.209	1.024	2.808	0.977	-2.38	7.498	-1.17	-33.882	0	0	0	0	0	0	0
WT333(F4E4E1AF1293)	3.61	13105	2022-11-29 22:18:55.548	0.051	0.055	1.043	8.911	-1.465	1.221	7.542	-1.181	-33.585	0	0	0	0	0	0	0
WT333(F4E4E1AF1293)	3.61	13105	2022-11-29 22:18:55.548	0.051	0.055	1.043	8.911	-1.465	1.221	7.586	-1.192	-33.283	0	0	0	0	0	0	0
WT333(F4E4E1AF1293)	3.61	13105	2022-11-29 22:18:55.704	0.051	0.055	1.043	8.911	-1.465	1.221	7.63	-1.203	-32.981	0	0	0	0	0	0	0
WT333(F4E4E1AF1293)	3.61	13105	2022-11-29 22:18:55.704	0.051	0.055	1.043	8.911	-1.465	1.221	7.679	-1.214	-32.679	0	0	0	0	0	0	0
WT333(F4E4E1AF1293)	3.61	13105	2022-11-29 22:18:55.704	0.045	0.159	0.909	6.287	-0.305	3.601	7.707	-1.219	-32.366	0	0	0	0	0	0	0
WT333(F4E4E1AF1293)	3.61	13105	2022-11-29 22:18:55.704	0.045	0.159	0.909	6.287	-0.305	3.601	7.74	-1.225	-32.053	0	0	0	0	0	0	0
WT333(F4E4E1AF1293)	3.61	13105	2022-11-29 22:18:55.704	0.045	0.159	0.909	6.287	-0.305	3.601	7.773	-1.23	-31.74	0	0	0	0	0	0	0
WT333(F4E4E1AF1293)	3.61	13105	2022-11-29 22:18:55.704	0.045	0.159	0.909	6.287	-0.305	3.601	7.806	-1.241	-31.426	0	0	0	0	0	0	0
WT333(F4E4E1AF1293)	3.61	13105	2022-11-29 22:18:55.704	0	0.149	0.996	-8.362	-1.343	-1.831	7.762	-1.247	-31.141	0	0	0	0	0	0	0
WT333(F4E4E1AF1293)	3.61	13105	2022-11-29 22:18:55.704	0	0.149	0.996	-8.362	-1.343	-1.831	7.723	-1.252	-30.861	0	0	0	0	0	0	0
WT333(F4E4E1AF1293)	3.61	13105	2022-11-29 22:18:55.704	0	0.149	0.996	-8.362	-1.343	-1.831	7.685	-1.258	-30.575	0	0	0	0	0	0	0
WT333(F4E4E1AF1293)	3.61	13105	2022-11-29 22:18:55.704	0	0.149	0.996	-8.362	-1.343	-1.831	7.641	-1.269	-30.289	0	0	0	0	0	0	0
WT333(F4E4E1AF1293)	3.61	13105	2022-11-29 22:18:55.704	0.047	0.139	1.013	1.709	0.977	2.197	7.652	-1.263	-29.987	0	0	0	0	0	0	0
WT333(F4E4E1AF1293)	3.61	13105	2022-11-29 22:18:55.704	0.047	0.139	1.013	1.709	0.977	2.197	7.663	-1.263	-29.68	0	0	0	0	0	0	0
WT333(F4E4E1AF1293)	3.61	13105	2022-11-29 22:18:55.704	0.047	0.139	1.013	1.709	0.977	2.197	7.668	-1.258	-29.372	0	0	0	0	0	0	0
WT333(F4E4E1AF1293)	3.61	13105	2022-11-29 22:18:55.704	0.047	0.139	1.013	1.709	0.977	2.197	7.679	-1.258	-29.07	0	0	0	0	0	0	0
WT333(F4E4E1AF1293)	3.61	13105	2022-11-29 22:18:55.704	-0.017	0.132	0.999	-1.038	-2.136	-5.066	7.674	-1.263	-28.801	0	0	0	0	0	0	0
WT333(F4E4E1AF1293)	3.61	13105	2022-11-29 22:18:55.704	-0.017	0.132	0.999	-1.038	-2.136	-5.066	7.674	-1.274	-28.537	0	0	0	0	0	0	0
WT333(F4E4E1AF1293)	3.61	13105	2022-11-29 22:18:55.704	-0.017	0.132	0.999	-1.038	-2.136	-5.066	7.668	-1.28	-28.268	0	0	0	0	0	0	0
WT333(F4E4E1AF1293)	3.61	13105	2022-11-29 22:18:55.704	-0.017	0.132	0.999	-1.038	-2.136	-5.066	7.663	-1.291	-28.004	0	0	0	0	0	0	0
WT333(F4E4E1AF1293)	3.61	13105	2022-11-29 22:18:55.704	0.114	-0.018	1.027	-16.907	2.075	2.502	7.581	-1.28	-27.697	0	0	0	0	0	0	0
WT333(F4E4E1AF1293)	3.61	13105	2022-11-29 22:18:55.704	0.114	-0.018	1.027	-16.907	2.075	2.502	7.493	-1.274	-27.394	0	0	0	0	0	0	0
WT333(F4E4E1AF1293)	3.61	13105	2022-11-29 22:18:55.704	0.114	-0.018	1.027	-16.907	2.075	2.502	7.41	-1.269	-27.092	0	0	0	0	0	0	0
WT333(F4E4E1AF1293)	3.61	13105	2022-11-29 22:18:55.704	0.114	-0.018	1.027	-16.907	2.075	2.502	7.322	-1.269	-26.79	0	0	0	0	0	0	0
WT333(F4E4E1AF1293)	3.61	13105	2022-11-29 22:18:55.704	-0.003	0.266	0.945	3.601	0.732	3.601	7.344	-1.269	-26.477	0	0	0	0	0	0	0
WT333(F4E4E1AF1293)	3.61	13105	2022-11-29 22:18:55.704	-0.003	0.266	0.945	3.601	0.732	3.601	7.361	-1.269	-26.169	0	0	0	0	0	0	0
WT333(F4E4E1AF1293)	3.61	13105	2022-11-29 22:18:55.813	-0.003	0.266	0.945	3.601	0.732	3.601	7.383	-1.269	-25.862	0	0	0	0	0	0	0
WT333(F4E4E1AF1293)	3.61	13105	2022-11-29 22:18:55.829	-0.003	0.266	0.945	3.601	0.732	3.601	7.399	-1.269	-25.554	0	0	0	0	0	0	0
WT333(F4E4E1AF1293)	3.61	13105	2022-11-29 22:18:55.829	0.085	0.099	1.096	0.732	-1.709	-1.282	7.405	-1.28	-25.274	0	0	0	0	0	0	0
WT333(F4E4E1AF1293)	3.61	13105	2022-11-29 22:18:55.829	0.085	0.099	1.096	0.732	-1.709	-1.282	7.41	-1.285	-24.994	0	0	0	0	0	0	0
WT333(F4E4E1AF1293)	3.61	13105	2022-11-29 22:18:55.829	0.085	0.099	1.096	0.732	-1.709	-1.282	7.416	-1.296	-24.714	0	0	0	0	0	0	0
WT333(F4E4E1AF1293)	3.61	13105	2022-11-29 22:18:55.829	0.085	0.099	1.096	0.732	-1.709	-1.282	7.427	-1.307	-24.428	0	0	0	0	0	0	0
WT333(F4E4E1AF1293)	3.61	13105	2022-11-29 22:18:55.829	-0.038	0.199	1.218	10.254	-1.221	2.808	7.476	-1.318	-24.131	0	0	0	0	0	0	0
WT333(F4E4E1AF1293)	3.61	13105	2022-11-29 22:18:55.829	-0.038	0.199	1.218	10.254	-1.221	2.808	7.531	-1.324	-23.829	0	0	0	0	0	0	0
WT333(F4E4E1AF1293)	3.61	13105	2022-11-29 22:18:55.829	-0.038	0.199	1.218	10.254	-1.221	2.808	7.581	-1.335	-23.527	0	0	0	0	0	0	0
WT333(F4E4E1AF1293)	3.61	13105	2022-11-29 22:18:55.829	-0.038	0.199	1.218	10.254	-1.221	2.808	7.63	-1.34	-23.225	0	0	0	0	0	0	0
WT333(F4E4E1AF1293)	3.61	13105	2022-11-29 22:18:55.829	0.031	0.096	0.421	-36.438	4.395	-3.052	7.454	-1.318	-22.95	0	0	0	0	0	0	0
WT333(F4E4E1AF1293)	3.61	13105	2022-11-29 22:18:55.829	0.031	0.096	0.421	-36.438	4.395	-3.052	7.273	-1.291	-22.676	0	0	0	0	0	0	0
WT333(F4E4E1AF1293)	3.61	13105	2022-11-29 22:18:55.829	0.031	0.096	0.421	-36.438	4.395	-3.052	7.092	-1.269	-22.401	0	0	0	0	0	0	0
WT333(F4E4E1AF1293)	3.61	13105	2022-11-29 22:18:55.829	0.031	0.096	0.421	-36.438	4.395	-3.052	6.916	-1.241	-22.126	0	0	0	0	0	0	0
WT333(F4E4E1AF1293)	3.61	13105	2022-11-29 22:18:55.829	0.068	0.448	1.532	12.39	-3.174	-2.136	6.982	-1.252	-21.852	0	0	0	0	0	0	0
WT333(F4E4E1AF1293)	3.61	13105	2022-11-29 22:18:55.829	0.136	0.896	3.064	12.39	-3.174	-2.136	7.048	-1.258	-21.583	0	0	0	0	0	0	0
WT333(F4E4E1AF1293)	3.61	13105	2022-11-29 22:18:55.829	0.271	1.792	6.128	12.39	-3.174	-2.136	7.119	-1.263	-21.308	0	0	0	0	0	0	0
WT333(F4E4E1AF1293)	3.61	13105	2022-11-29 22:18:55.829	0.543	3.584	12.256	12.39	-3.174	-2.136	7.196	-1.269	-21.033	0	0	0	0	0	0	0
WT333(F4E4E1AF1293)	3.61	13105	2022-11-29 22:18:55.829	0.027	-0.129	0.729	-0.488	-0.061	-5.188	7.202	-1.252	-20.775	0	0	0	0	0	0	0
WT333(F4E4E1AF1293)	3.61	13105	2022-11-29 22:18:55.829	0.027	-0.129	0.729	-0.488	-0.061	-5.188	7.213	-1.236	-20.517	0	0	0	0	0	0	0
WT333(F4E4E1AF1293)	3.61	13105	2022-11-29 22:18:55.829	0.027	-0.129	0.729	-0.488	-0.061	-5.188	7.218	-1.225	-20.253	0	0	0	0	0	0	0
WT333(F4E4E1AF1293)	3.61	13105	2022-11-29 22:18:55.829	0.027	-0.129	0.729	-0.488	-0.061	-5.188	7.229	-1.214	-19.995	0	0	0	0	0	0	0
WT333(F4E4E1AF1293)	3.61	13105	2022-11-29 22:18:55.829	0.088	-0.044	1.244	-27.588	-0.854	-3.113	7.097	-1.208	-19.731	0	0	0	0	0	0	0
WT333(F4E4E1AF1293)	3.61	13105	2022-11-29 22:18:55.829	0.088	-0.044	1.244	-27.588	-0.854	-3.113	6.971	-1.203	-19.462	0	0	0	0	0	0	0
WT333(F4E4E1AF1293)	3.61	13105	2022-11-29 22:18:55.845	0.088	-0.044	1.244	-27.588	-0.854	-3.113	6.839	-1.203	-19.199	0	0	0	0	0	0	0
WT333(F4E4E1AF1293)	3.61	13105	2022-11-29 22:18:55.845	0.088	-0.044	1.244	-27.588	-0.854	-3.113	6.707	-1.203	-18.929	0	0	0	0	0	0	0
WT333(F4E4E1AF1293)	3.61	13105	2022-11-29 22:18:55.845	0.133	0.076	0.999	-4.822	-0.366	5.981	6.691	-1.203	-18.622	0	0	0	0	0	0	0
WT333(F4E4E1AF1293)	3.61	13105	2022-11-29 22:18:55.845	0.133	0.076	0.999	-4.822	-0.366	5.981	6.674	-1.203	-18.309	0	0	0	0	0	0	0
WT333(F4E4E1AF1293)	3.61	13105	2022-11-29 22:18:55.845	0.133	0.076	0.999	-4.822	-0.366	5.981	6.658	-1.208	-17.996	0	0	0	0	0	0	0
WT333(F4E4E1AF1293)	3.61	13105	2022-11-29 22:18:55.845	0.133	0.076	0.999	-4.822	-0.366	5.981	6.641	-1.208	-17.688	0	0	0	0	0	0	0
WT333(F4E4E1AF1293)	3.61	13105	2022-11-29 22:18:55.845	-0.041	-0.011	0.996	11.414	2.136	12.207	6.702	-1.208	-17.342	0	0	0	0	0	0	0
WT333(F4E4E1AF1293)	3.61	13105	2022-11-29 22:18:55.845	-0.041	-0.011	0.996	11.414	2.136	12.207	6.768	-1.203	-17.001	0	0	0	0	0	0	0
WT333(F4E4E1AF1293)	3.61	13105	2022-11-29 22:18:55.876	-0.041	-0.011	0.996	11.414	2.136	12.207	6.828	-1.198	-16.655	0	0	0	0	0	0	0
WT333(F4E4E1AF1293)	3.61	13105	2022-11-29 22:18:55.876	-0.041	-0.011	0.996	11.414	2.136	12.207	6.888	-1.198	-16.315	0	0	0	0	0	0	0
WT333(F4E4E1AF1293)	3.61	13105	2022-11-29 22:18:55.876	0.054	0.305	1.001	-5.188	-2.197	-4.761	6.866	-1.203	-16.057	0	0	0	0	0	0	0
WT333(F4E4E1AF1293)	3.61	13105	2022-11-29 22:18:55.876	0.054	0.305	1.001	-5.188	-2.197	-4.761	6.844	-1.208	-15.798	0	0	0	0	0	0	0
WT333(F4E4E1AF1293)	3.61	13105	2022-11-29 22:18:55.876	0.054	0.305	1.001	-5.188	-2.197	-4.761	6.828	-1.214	-15.546	0	0	0	0	0	0	0
WT333(F4E4E1AF1293)	3.61	13105	2022-11-29 22:18:55.876	0.054	0.305	1.001	-5.188	-2.197	-4.761	6.806	-1.219	-15.287	0	0	0	0	0	0	0
WT333(F4E4E1AF1293)	3.61	13105	2022-11-29 22:18:55.876	0.028	-0.004	0.932	-14.038	1.526	-1.648	6.74	-1.208	-15.013	0	0	0	0	0	0	0
WT333(F4E4E1AF1293)	3.61	13105	2022-11-29 22:18:55.876	0.028	-0.004	0.932	-14.038	1.526	-1.648	6.68	-1.203	-14.738	0	0	0	0	0	0	0
WT333(F4E4E1AF1293)	3.61	13105	2022-11-29 22:18:56.001	0.028	-0.004	0.932	-14.038	1.526	-1.648	6.614	-1.192	-14.464	0	0	0	0	0	0	0
WT333(F4E4E1AF1293)	3.61	13105	2022-11-29 22:18:56.001	0.028	-0.004	0.932	-14.038	1.526	-1.648	6.548	-1.181	-14.189	0	0	0	0	0	0	0
WT333(F4E4E1AF1293)	3.61	13105	2022-11-29 22:18:56.001	0.104	0.294	1.097	13.977	-0.549	1.831	6.625	-1.187	-13.898	0	0	0	0	0	0	0
WT333(F4E4E1AF1293)	3.61	13105	2022-11-29 22:18:56.001	0.104	0.294	1.097	13.977	-0.549	1.831	6.702	-1.187	-13.601	0	0	0	0	0	0	0
WT333(F4E4E1AF1293)	3.61	13105	2022-11-29 22:18:56.001	0.104	0.294	1.097	13.977	-0.549	1.831	6.773	-1.192	-13.31	0	0	0	0	0	0	0
WT333(F4E4E1AF1293)	3.61	13105	2022-11-29 22:18:56.001	0.104	0.294	1.097	13.977	-0.549	1.831	6.855	-1.192	-13.019	0	0	0	0	0	0	0
WT333(F4E4E1AF1293)	3.61	13105	2022-11-29 22:18:56.001	-0.022	0.093	0.949	-0.305	-1.77	-1.526	6.861	-1.198	-12.744	0	0	0	0	0	0	0
WT333(F4E4E1AF1293)	3.61	13105	2022-11-29 22:18:56.001	-0.022	0.093	0.949	-0.305	-1.77	-1.526	6.861	-1.203	-12.469	0	0	0	0	0	0	0
WT333(F4E4E1AF1293)	3.61	13105	2022-11-29 22:18:56.001	-0.022	0.093	0.949	-0.305	-1.77	-1.526	6.866	-1.208	-12.189	0	0	0	0	0	0	0
WT333(F4E4E1AF1293)	3.61	13105	2022-11-29 22:18:56.001	-0.022	0.093	0.949	-0.305	-1.77	-1.526	6.872	-1.214	-11.915	0	0	0	0	0	0	0
WT333(F4E4E1AF1293)	3.61	13105	2022-11-29 22:18:56.001	0.086	0.123	0.897	-15.442	-0.488	-1.587	6.801	-1.214	-11.64	0	0	0	0	0	0	0
WT333(F4E4E1AF1293)	3.61	13105	2022-11-29 22:18:56.001	0.086	0.123	0.897	-15.442	-0.488	-1.587	6.729	-1.214	-11.36	0	0	0	0	0	0	0
WT333(F4E4E1AF1293)	3.61	13105	2022-11-29 22:18:56.001	0.086	0.123	0.897	-15.442	-0.488	-1.587	6.658	-1.214	-11.085	0	0	0	0	0	0	0
WT333(F4E4E1AF1293)	3.61	13105	2022-11-29 22:18:56.001	0.086	0.123	0.897	-15.442	-0.488	-1.587	6.586	-1.214	-10.811	0	0	0	0	0	0	0
WT333(F4E4E1AF1293)	3.61	13105	2022-11-29 22:18:56.001	0.007	0.107	1.062	-10.498	3.174	0.366	6.542	-1.198	-10.519	0	0	0	0	0	0	0
WT333(F4E4E1AF1293)	3.61	13105	2022-11-29 22:18:56.001	0.007	0.107	1.062	-10.498	3.174	0.366	6.493	-1.181	-10.228	0	0	0	0	0	0	0
WT333(F4E4E1AF1293)	3.61	13105	2022-11-29 22:18:56.032	0.007	0.107	1.062	-10.498	3.174	0.366	6.449	-1.159	-9.943	0	0	0	0	0	0	0
WT333(F4E4E1AF1293)	3.61	13105	2022-11-29 22:18:56.032	0.007	0.107	1.062	-10.498	3.174	0.366	6.4	-1.143	-9.651	0	0	0	0	0	0	0
WT333(F4E4E1AF1293)	3.61	13105	2022-11-29 22:18:56.032	0.058	0.128	1.081	4.456	0.488	2.502	6.427	-1.143	-9.355	0	0	0	0	0	0	0
WT333(F4E4E1AF1293)	3.61	13105	2022-11-29 22:18:56.032	0.058	0.128	1.081	4.456	0.488	2.502	6.454	-1.137	-9.053	0	0	0	0	0	0	0
WT333(F4E4E1AF1293)	3.61	13105	2022-11-29 22:18:56.032	0.058	0.128	1.081	4.456	0.488	2.502	6.482	-1.137	-8.756	0	0	0	0	0	0	0
WT333(F4E4E1AF1293)	3.61	13105	2022-11-29 22:18:56.032	0.058	0.128	1.081	4.456	0.488	2.502	6.509	-1.137	-8.454	0	0	0	0	0	0	0
WT333(F4E4E1AF1293)	3.61	13105	2022-11-29 22:18:56.032	-0.012	0.19	0.98	1.038	0.183	-2.136	6.52	-1.132	-8.179	0	0	0	0	0	0	0
WT333(F4E4E1AF1293)	3.61	13105	2022-11-29 22:18:56.032	-0.012	0.19	0.98	1.038	0.183	-2.136	6.531	-1.126	-7.905	0	0	0	0	0	0	0
WT333(F4E4E1AF1293)	3.61	13105	2022-11-29 22:18:56.064	-0.012	0.19	0.98	1.038	0.183	-2.136	6.542	-1.126	-7.625	0	0	0	0	0	0	0
WT333(F4E4E1AF1293)	3.61	13105	2022-11-29 22:18:56.064	0.083	0.038	0.977	-4.333	1.892	0.977	6.52	-1.115	-7.333	0	0	0	0	0	0	0
WT333(F4E4E1AF1293)	3.61	13105	2022-11-29 22:18:56.064	0.083	0.038	0.977	-4.333	1.892	0.977	6.504	-1.104	-7.037	0	0	0	0	0	0	0
WT333(F4E4E1AF1293)	3.61	13105	2022-11-29 22:18:56.064	0.083	0.038	0.977	-4.333	1.892	0.977	6.487	-1.093	-6.746	0	0	0	0	0	0	0
WT333(F4E4E1AF1293)	3.61	13105	2022-11-29 22:18:56.064	0.083	0.038	0.977	-4.333	1.892	0.977	6.471	-1.088	-6.449	0	0	0	0	0	0	0
WT333(F4E4E1AF1293)	3.61	13105	2022-11-29 22:18:56.064	0.017	0.038	1.046	-0.854	-0.916	1.465	6.471	-1.093	-6.158	0	0	0	0	0	0	0
WT333(F4E4E1AF1293)	3.61	13105	2022-11-29 22:18:56.064	0.017	0.038	1.046	-0.854	-0.916	1.465	6.471	-1.099	-5.861	0	0	0	0	0	0	0
WT333(F4E4E1AF1293)	3.61	13105	2022-11-29 22:18:56.064	0.017	0.038	1.046	-0.854	-0.916	1.465	6.471	-1.11	-5.565	0	0	0	0	0	0	0
WT333(F4E4E1AF1293)	3.61	13105	2022-11-29 22:18:56.095	0.017	0.038	1.046	-0.854	-0.916	1.465	6.465	-1.115	-5.273	0	0	0	0	0	0	0
WT333(F4E4E1AF1293)	3.61	13105	2022-11-29 22:18:56.095	0.023	0.167	1.02	3.845	-1.892	-2.014	6.487	-1.126	-4.993	0	0	0	0	0	0	0
WT333(F4E4E1AF1293)	3.61	13105	2022-11-29 22:18:56.095	0.023	0.167	1.02	3.845	-1.892	-2.014	6.509	-1.137	-4.713	0	0	0	0	0	0	0
WT333(F4E4E1AF1293)	3.61	13105	2022-11-29 22:18:56.095	0.023	0.167	1.02	3.845	-1.892	-2.014	6.531	-1.148	-4.438	0	0	0	0	0	0	0
WT333(F4E4E1AF1293)	3.61	13105	2022-11-29 22:18:56.095	0.023	0.167	1.02	3.845	-1.892	-2.014	6.553	-1.154	-4.158	0	0	0	0	0	0	0
WT333(F4E4E1AF1293)	3.61	13105	2022-11-29 22:18:56.095	0.057	0.096	0.958	-6.653	0.244	-3.235	6.526	-1.154	-3.889	0	0	0	0	0	0	0
WT333(F4E4E1AF1293)	3.61	13105	2022-11-29 22:18:56.095	0.057	0.096	0.958	-6.653	0.244	-3.235	6.493	-1.154	-3.615	0	0	0	0	0	0	0
WT333(F4E4E1AF1293)	3.61	13105	2022-11-29 22:18:56.095	0.057	0.096	0.958	-6.653	0.244	-3.235	6.465	-1.148	-3.34	0	0	0	0	0	0	0
WT333(F4E4E1AF1293)	3.61	13105	2022-11-29 22:18:56.157	0.057	0.096	0.958	-6.653	0.244	-3.235	6.432	-1.148	-3.065	0	0	0	0	0	0	0
WT333(F4E4E1AF1293)	3.61	13105	2022-11-29 22:18:56.157	0.068	0.062	1.014	19.043	0.793	5.249	6.531	-1.148	-2.747	0	0	0	0	0	0	0
WT333(F4E4E1AF1293)	3.61	13105	2022-11-29 22:18:56.157	0.068	0.062	1.014	19.043	0.793	5.249	6.63	-1.154	-2.433	0	0	0	0	0	0	0
WT333(F4E4E1AF1293)	3.61	13105	2022-11-29 22:18:56.157	0.068	0.062	1.014	19.043	0.793	5.249	6.724	-1.154	-2.115	0	0	0	0	0	0	0
WT333(F4E4E1AF1293)	3.61	13105	2022-11-29 22:18:56.157	0.068	0.062	1.014	19.043	0.793	5.249	6.823	-1.159	-1.796	0	0	0	0	0	0	0
WT333(F4E4E1AF1293)	3.61	13105	2022-11-29 22:18:56.157	0.027	0.165	0.997	10.254	-0.854	-2.625	6.877	-1.165	-1.522	0	0	0	0	0	0	0
WT333(F4E4E1AF1293)	3.61	13105	2022-11-29 22:18:56.157	0.027	0.165	0.997	10.254	-0.854	-2.625	6.932	-1.17	-1.241	0	0	0	0	0	0	0
WT333(F4E4E1AF1293)	3.61	13105	2022-11-29 22:18:56.157	0.027	0.165	0.997	10.254	-0.854	-2.625	6.982	-1.176	-0.967	0	0	0	0	0	0	0
WT333(F4E4E1AF1293)	3.61	13105	2022-11-29 22:18:56.188	0.027	0.165	0.997	10.254	-0.854	-2.625	7.037	-1.181	-0.687	0	0	0	0	0	0	0
WT333(F4E4E1AF1293)	3.61	13105	2022-11-29 22:18:56.188	0.015	0.017	0.904	-1.16	0.305	0.732	7.031	-1.187	-0.39	0	0	0	0	0	0	0
WT333(F4E4E1AF1293)	3.61	13105	2022-11-29 22:18:56.188	0.015	0.017	0.904	-1.16	0.305	0.732	7.031	-1.187	-0.093	0	0	0	0	0	0	0
WT333(F4E4E1AF1293)	3.61	13105	2022-11-29 22:18:56.188	0.015	0.017	0.904	-1.16	0.305	0.732	7.026	-1.192	0.198	0	0	0	0	0	0	0
WT333(F4E4E1AF1293)	3.61	13105	2022-11-29 22:18:56.188	0.015	0.017	0.904	-1.16	0.305	0.732	7.02	-1.198	0.494	0	0	0	0	0	0	0
WT333(F4E4E1AF1293)	3.61	13105	2022-11-29 22:18:56.188	0.083	0.065	0.998	-10.01	0.977	1.282	6.971	-1.198	0.797	0	0	0	0	0	0	0
WT333(F4E4E1AF1293)	3.61	13105	2022-11-29 22:18:56.188	0.083	0.065	0.998	-10.01	0.977	1.282	6.921	-1.198	1.093	0	0	0	0	0	0	0
WT333(F4E4E1AF1293)	3.61	13105	2022-11-29 22:18:56.188	0.083	0.065	0.998	-10.01	0.977	1.282	6.872	-1.198	1.395	0	0	0	0	0	0	0
WT333(F4E4E1AF1293)	3.61	13105	2022-11-29 22:18:56.235	0.083	0.065	0.998	-10.01	0.977	1.282	6.823	-1.203	1.697	0	0	0	0	0	0	0
WT333(F4E4E1AF1293)	3.61	13105	2022-11-29 22:18:56.235	0.012	0.281	1.055	5.615	-2.136	-7.568	6.85	-1.214	1.956	0	0	0	0	0	0	0
WT333(F4E4E1AF1293)	3.61	13105	2022-11-29 22:18:56.235	0.012	0.281	1.055	5.615	-2.136	-7.568	6.883	-1.219	2.208	0	0	0	0	0	0	0
WT333(F4E4E1AF1293)	3.61	13105	2022-11-29 22:18:56.235	0.012	0.281	1.055	5.615	-2.136	-7.568	6.916	-1.23	2.466	0	0	0	0	0	0	0
WT333(F4E4E1AF1293)	3.61	13105	2022-11-29 22:18:56.235	0.012	0.281	1.055	5.615	-2.136	-7.568	6.949	-1.236	2.719	0	0	0	0	0	0	0
WT333(F4E4E1AF1293)	3.61	13105	2022-11-29 22:18:56.235	-0.005	0.096	1.022	8.301	0.427	0.061	6.993	-1.236	3.016	0	0	0	0	0	0	0
WT333(F4E4E1AF1293)	3.61	13105	2022-11-29 22:18:56.235	-0.005	0.096	1.022	8.301	0.427	0.061	7.037	-1.236	3.312	0	0	0	0	0	0	0
WT333(F4E4E1AF1293)	3.61	13105	2022-11-29 22:18:56.235	-0.005	0.096	1.022	8.301	0.427	0.061	7.075	-1.236	3.609	0	0	0	0	0	0	0
WT333(F4E4E1AF1293)	3.61	13105	2022-11-29 22:18:56.298	-0.005	0.096	1.022	8.301	0.427	0.061	7.119	-1.23	3.906	0	0	0	0	0	0	0
WT333(F4E4E1AF1293)	3.61	13105	2022-11-29 22:18:56.298	0.057	0.181	0.926	1.16	-0.183	-1.343	7.125	-1.236	4.197	0	0	0	0	0	0	0
WT333(F4E4E1AF1293)	3.61	13105	2022-11-29 22:18:56.298	0.057	0.181	0.926	1.16	-0.183	-1.343	7.136	-1.236	4.482	0	0	0	0	0	0	0
WT333(F4E4E1AF1293)	3.61	13105	2022-11-29 22:18:56.298	0.057	0.181	0.926	1.16	-0.183	-1.343	7.141	-1.236	4.774	0	0	0	0	0	0	0
WT333(F4E4E1AF1293)	3.61	13105	2022-11-29 22:18:56.298	0.057	0.181	0.926	1.16	-0.183	-1.343	7.152	-1.236	5.065	0	0	0	0	0	0	0
WT333(F4E4E1AF1293)	3.61	13105	2022-11-29 22:18:56.298	-0.01	0.103	1.052	6.836	-0.366	3.479	7.191	-1.241	5.378	0	0	0	0	0	0	0
WT333(F4E4E1AF1293)	3.61	13105	2022-11-29 22:18:56.298	-0.01	0.103	1.052	6.836	-0.366	3.479	7.224	-1.247	5.691	0	0	0	0	0	0	0
WT333(F4E4E1AF1293)	3.61	13105	2022-11-29 22:18:56.298	-0.01	0.103	1.052	6.836	-0.366	3.479	7.256	-1.247	6.01	0	0	0	0	0	0	0
WT333(F4E4E1AF1293)	3.61	13105	2022-11-29 22:18:56.360	-0.01	0.103	1.052	6.836	-0.366	3.479	7.295	-1.252	6.323	0	0	0	0	0	0	0
WT333(F4E4E1AF1293)	3.61	13105	2022-11-29 22:18:56.360	0.098	0.201	1.028	0.793	-0.732	-2.441	7.3	-1.258	6.608	0	0	0	0	0	0	0
WT333(F4E4E1AF1293)	3.61	13105	2022-11-29 22:18:56.360	0.098	0.201	1.028	0.793	-0.732	-2.441	7.306	-1.258	6.894	0	0	0	0	0	0	0
WT333(F4E4E1AF1293)	3.61	13105	2022-11-29 22:18:56.360	0.098	0.201	1.028	0.793	-0.732	-2.441	7.311	-1.258	7.18	0	0	0	0	0	0	0
WT333(F4E4E1AF1293)	3.61	13105	2022-11-29 22:18:56.360	0.098	0.201	1.028	0.793	-0.732	-2.441	7.322	-1.263	7.465	0	0	0	0	0	0	0

## Sheet: 5.0kg
设备名称	电压	版本	片上时间	加速度X(g)	加速度Y(g)	加速度Z(g)	角速度X(°/s)	角速度Y(°/s)	角速度Z(°/s)	角度X(°)	角度Y(°)	角度Z(°)	磁场X	磁场Y	磁场Z	四元数0	四元数1	四元数2	四元数3	状态
WT333(F4E4E1AF1293)	3.74	13105	2022-11-29 16:44:22.191	0.028	-0.129	1.018	0.732	0.61	1.892	-0.753	-0.978	37.227	0	0	0	0	0	0	0
WT333(F4E4E1AF1293)	3.74	13105	2022-11-29 16:44:22.207	0.028	-0.129	1.018	0.732	0.61	1.892	-0.753	-0.978	37.496	0	0	0	0	0	0	0
WT333(F4E4E1AF1293)	3.74	13105	2022-11-29 16:44:22.207	0.028	-0.129	1.018	0.732	0.61	1.892	-0.753	-0.972	37.771	0	0	0	0	0	0	0
WT333(F4E4E1AF1293)	3.74	13105	2022-11-29 16:44:22.207	0.003	0.029	1.042	-9.766	0.549	0.854	-0.802	-0.972	38.04	0	0	0	0	0	0	0
WT333(F4E4E1AF1293)	3.74	13105	2022-11-29 16:44:22.207	0.003	0.029	1.042	-9.766	0.549	0.854	-0.851	-0.967	38.304	0	0	0	0	0	0	0
WT333(F4E4E1AF1293)	3.74	13105	2022-11-29 16:44:22.207	0.003	0.029	1.042	-9.766	0.549	0.854	-0.901	-0.967	38.573	0	0	0	0	0	0	0
WT333(F4E4E1AF1293)	3.74	13105	2022-11-29 16:44:22.207	0.003	0.029	1.042	-9.766	0.549	0.854	-0.95	-0.961	38.837	0	0	0	0	0	0	0
WT333(F4E4E1AF1293)	3.74	13105	2022-11-29 16:44:22.207	0.067	0.005	1.025	-5.859	0.488	0	-0.978	-0.956	39.1	0	0	0	0	0	0	0
WT333(F4E4E1AF1293)	3.74	13105	2022-11-29 16:44:22.207	0.067	0.005	1.025	-5.859	0.488	0	-1.005	-0.956	39.364	0	0	0	0	0	0	0
WT333(F4E4E1AF1293)	3.74	13105	2022-11-29 16:44:22.207	0.067	0.005	1.025	-5.859	0.488	0	-1.033	-0.95	39.628	0	0	0	0	0	0	0
WT333(F4E4E1AF1293)	3.74	13105	2022-11-29 16:44:22.207	0.067	0.005	1.025	-5.859	0.488	0	-1.06	-0.95	39.891	0	0	0	0	0	0	0
WT333(F4E4E1AF1293)	3.74	13105	2022-11-29 16:44:22.207	-0.043	0.243	1.047	4.517	0	-3.967	-1.038	-0.945	40.133	0	0	0	0	0	0	0
WT333(F4E4E1AF1293)	3.74	13105	2022-11-29 16:44:22.207	-0.043	0.243	1.047	4.517	0	-3.967	-1.011	-0.945	40.375	0	0	0	0	0	0	0
WT333(F4E4E1AF1293)	3.74	13105	2022-11-29 16:44:22.207	-0.043	0.243	1.047	4.517	0	-3.967	-0.983	-0.939	40.616	0	0	0	0	0	0	0
WT333(F4E4E1AF1293)	3.74	13105	2022-11-29 16:44:22.207	-0.043	0.243	1.047	4.517	0	-3.967	-0.956	-0.928	40.858	0	0	0	0	0	0	0
WT333(F4E4E1AF1293)	3.74	13105	2022-11-29 16:44:22.207	0.01	-0.218	0.934	1.831	0.977	4.517	-0.939	-0.917	41.144	0	0	0	0	0	0	0
WT333(F4E4E1AF1293)	3.74	13105	2022-11-29 16:44:22.222	0.01	-0.218	0.934	1.831	0.977	4.517	-0.928	-0.906	41.429	0	0	0	0	0	0	0
WT333(F4E4E1AF1293)	3.74	13105	2022-11-29 16:44:22.222	0.01	-0.218	0.934	1.831	0.977	4.517	-0.923	-0.901	41.71	0	0	0	0	0	0	0
WT333(F4E4E1AF1293)	3.74	13105	2022-11-29 16:44:22.222	0.01	-0.218	0.934	1.831	0.977	4.517	-0.912	-0.895	41.995	0	0	0	0	0	0	0
WT333(F4E4E1AF1293)	3.74	13105	2022-11-29 16:44:22.222	0.01	0.083	1.001	-6.165	0	-1.648	-0.939	-0.89	42.242	0	0	0	0	0	0	0
WT333(F4E4E1AF1293)	3.74	13105	2022-11-29 16:44:22.222	0.01	0.083	1.001	-6.165	0	-1.648	-0.972	-0.89	42.495	0	0	0	0	0	0	0
WT333(F4E4E1AF1293)	3.74	13105	2022-11-29 16:44:22.222	0.01	0.083	1.001	-6.165	0	-1.648	-1	-0.884	42.748	0	0	0	0	0	0	0
WT333(F4E4E1AF1293)	3.74	13105	2022-11-29 16:44:22.222	0.042	-0.131	1.037	-11.597	1.343	1.709	-1.06	-0.879	43.017	0	0	0	0	0	0	0
WT333(F4E4E1AF1293)	3.74	13105	2022-11-29 16:44:22.222	0.042	-0.131	1.037	-11.597	1.343	1.709	-1.115	-0.868	43.286	0	0	0	0	0	0	0
WT333(F4E4E1AF1293)	3.74	13105	2022-11-29 16:44:22.253	0.042	-0.131	1.037	-11.597	1.343	1.709	-1.17	-0.862	43.55	0	0	0	0	0	0	0
WT333(F4E4E1AF1293)	3.74	13105	2022-11-29 16:44:22.253	0.042	-0.131	1.037	-11.597	1.343	1.709	-1.23	-0.851	43.819	0	0	0	0	0	0	0
WT333(F4E4E1AF1293)	3.74	13105	2022-11-29 16:44:22.253	-0.053	0.182	1.025	4.272	0.122	-0.793	-1.208	-0.851	44.072	0	0	0	0	0	0	0
WT333(F4E4E1AF1293)	3.74	13105	2022-11-29 16:44:22.253	-0.053	0.182	1.025	4.272	0.122	-0.793	-1.187	-0.846	44.324	0	0	0	0	0	0	0
WT333(F4E4E1AF1293)	3.74	13105	2022-11-29 16:44:22.253	-0.053	0.182	1.025	4.272	0.122	-0.793	-1.165	-0.84	44.577	0	0	0	0	0	0	0
WT333(F4E4E1AF1293)	3.74	13105	2022-11-29 16:44:22.253	-0.053	0.182	1.025	4.272	0.122	-0.793	-1.137	-0.835	44.835	0	0	0	0	0	0	0
WT333(F4E4E1AF1293)	3.74	13105	2022-11-29 16:44:22.253	0.011	-0.046	1.03	-1.221	-0.122	-1.404	-1.143	-0.829	45.082	0	0	0	0	0	0	0
WT333(F4E4E1AF1293)	3.74	13105	2022-11-29 16:44:22.253	0.011	-0.046	1.03	-1.221	-0.122	-1.404	-1.148	-0.829	45.335	0	0	0	0	0	0	0
WT333(F4E4E1AF1293)	3.74	13105	2022-11-29 16:44:22.285	0.011	-0.046	1.03	-1.221	-0.122	-1.404	-1.148	-0.824	45.588	0	0	0	0	0	0	0
WT333(F4E4E1AF1293)	3.74	13105	2022-11-29 16:44:22.285	0.011	-0.046	1.03	-1.221	-0.122	-1.404	-1.154	-0.818	45.835	0	0	0	0	0	0	0
WT333(F4E4E1AF1293)	3.74	13105	2022-11-29 16:44:22.285	0.006	-0.077	0.976	8.301	0.366	3.784	-1.11	-0.813	46.11	0	0	0	0	0	0	0
WT333(F4E4E1AF1293)	3.74	13105	2022-11-29 16:44:22.285	0.006	-0.077	0.976	8.301	0.366	3.784	-1.071	-0.807	46.39	0	0	0	0	0	0	0
WT333(F4E4E1AF1293)	3.74	13105	2022-11-29 16:44:22.285	0.006	-0.077	0.976	8.301	0.366	3.784	-1.027	-0.802	46.664	0	0	0	0	0	0	0
WT333(F4E4E1AF1293)	3.74	13105	2022-11-29 16:44:22.285	0.006	-0.077	0.976	8.301	0.366	3.784	-0.989	-0.802	46.939	0	0	0	0	0	0	0
WT333(F4E4E1AF1293)	3.74	13105	2022-11-29 16:44:22.285	0.002	0.026	1.031	-27.466	0.854	-3.967	-1.126	-0.797	47.175	0	0	0	0	0	0	0
WT333(F4E4E1AF1293)	3.74	13105	2022-11-29 16:44:22.285	0.002	0.026	1.031	-27.466	0.854	-3.967	-1.263	-0.786	47.411	0	0	0	0	0	0	0
WT333(F4E4E1AF1293)	3.74	13105	2022-11-29 16:44:22.285	0.002	0.026	1.031	-27.466	0.854	-3.967	-1.395	-0.78	47.642	0	0	0	0	0	0	0
WT333(F4E4E1AF1293)	3.74	13105	2022-11-29 16:44:22.285	0.002	0.026	1.031	-27.466	0.854	-3.967	-1.533	-0.775	47.878	0	0	0	0	0	0	0
WT333(F4E4E1AF1293)	3.74	13105	2022-11-29 16:44:22.285	0.071	0.076	1.068	7.629	0.305	0.366	-1.494	-0.764	48.137	0	0	0	0	0	0	0
WT333(F4E4E1AF1293)	3.74	13105	2022-11-29 16:44:22.285	0.071	0.076	1.068	7.629	0.305	0.366	-1.45	-0.758	48.389	0	0	0	0	0	0	0
WT333(F4E4E1AF1293)	3.74	13105	2022-11-29 16:44:22.285	0.071	0.076	1.068	7.629	0.305	0.366	-1.412	-0.753	48.647	0	0	0	0	0	0	0
WT333(F4E4E1AF1293)	3.74	13105	2022-11-29 16:44:22.285	0.071	0.076	1.068	7.629	0.305	0.366	-1.368	-0.747	48.9	0	0	0	0	0	0	0
WT333(F4E4E1AF1293)	3.74	13105	2022-11-29 16:44:22.285	0.016	-0.031	1.058	7.751	0	1.404	-1.324	-0.747	49.164	0	0	0	0	0	0	0
WT333(F4E4E1AF1293)	3.74	13105	2022-11-29 16:44:22.285	0.016	-0.031	1.058	7.751	0	1.404	-1.28	-0.742	49.427	0	0	0	0	0	0	0
WT333(F4E4E1AF1293)	3.74	13105	2022-11-29 16:44:22.316	0.016	-0.031	1.058	7.751	0	1.404	-1.241	-0.742	49.686	0	0	0	0	0	0	0
WT333(F4E4E1AF1293)	3.74	13105	2022-11-29 16:44:22.316	0.016	-0.031	1.058	7.751	0	1.404	-1.198	-0.736	49.949	0	0	0	0	0	0	0
WT333(F4E4E1AF1293)	3.74	13105	2022-11-29 16:44:22.316	-0.05	0.056	1.058	0.122	0.671	-2.686	-1.192	-0.731	50.191	0	0	0	0	0	0	0
WT333(F4E4E1AF1293)	3.74	13105	2022-11-29 16:44:22.316	-0.05	0.056	1.058	0.122	0.671	-2.686	-1.192	-0.725	50.427	0	0	0	0	0	0	0
WT333(F4E4E1AF1293)	3.74	13105	2022-11-29 16:44:22.316	-0.05	0.056	1.058	0.122	0.671	-2.686	-1.187	-0.714	50.669	0	0	0	0	0	0	0
WT333(F4E4E1AF1293)	3.74	13105	2022-11-29 16:44:22.316	-0.05	0.056	1.058	0.122	0.671	-2.686	-1.181	-0.709	50.905	0	0	0	0	0	0	0
WT333(F4E4E1AF1293)	3.74	13105	2022-11-29 16:44:22.316	0.037	-0.06	1.016	2.075	0.854	2.136	-1.17	-0.698	51.169	0	0	0	0	0	0	0
WT333(F4E4E1AF1293)	3.74	13105	2022-11-29 16:44:22.316	0.037	-0.06	1.016	2.075	0.854	2.136	-1.159	-0.687	51.432	0	0	0	0	0	0	0
WT333(F4E4E1AF1293)	3.74	13105	2022-11-29 16:44:22.347	0.037	-0.06	1.016	2.075	0.854	2.136	-1.143	-0.681	51.696	0	0	0	0	0	0	0
WT333(F4E4E1AF1293)	3.74	13105	2022-11-29 16:44:22.347	0.037	-0.06	1.016	2.075	0.854	2.136	-1.132	-0.676	51.96	0	0	0	0	0	0	0
WT333(F4E4E1AF1293)	3.74	13105	2022-11-29 16:44:22.347	0.002	0.206	1.111	4.028	0.671	-1.343	-1.11	-0.665	52.202	0	0	0	0	0	0	0
WT333(F4E4E1AF1293)	3.74	13105	2022-11-29 16:44:22.347	0.002	0.206	1.111	4.028	0.671	-1.343	-1.082	-0.659	52.449	0	0	0	0	0	0	0
WT333(F4E4E1AF1293)	3.74	13105	2022-11-29 16:44:22.347	0.002	0.206	1.111	4.028	0.671	-1.343	-1.06	-0.648	52.69	0	0	0	0	0	0	0
WT333(F4E4E1AF1293)	3.74	13105	2022-11-29 16:44:22.347	0.002	0.206	1.111	4.028	0.671	-1.343	-1.033	-0.637	52.932	0	0	0	0	0	0	0
WT333(F4E4E1AF1293)	3.74	13105	2022-11-29 16:44:22.347	0.057	-0.08	1.002	7.385	0.488	2.441	-0.989	-0.632	53.196	0	0	0	0	0	0	0
WT333(F4E4E1AF1293)	3.74	13105	2022-11-29 16:44:22.347	0.057	-0.08	1.002	7.385	0.488	2.441	-0.95	-0.621	53.459	0	0	0	0	0	0	0
WT333(F4E4E1AF1293)	3.74	13105	2022-11-29 16:44:22.378	0.057	-0.08	1.002	7.385	0.488	2.441	-0.906	-0.615	53.718	0	0	0	0	0	0	0
WT333(F4E4E1AF1293)	3.74	13105	2022-11-29 16:44:22.378	0.057	-0.08	1.002	7.385	0.488	2.441	-0.868	-0.61	53.981	0	0	0	0	0	0	0
WT333(F4E4E1AF1293)	3.74	13105	2022-11-29 16:44:22.378	-0.019	0.225	0.992	-4.761	-0.305	-4.211	-0.884	-0.61	54.207	0	0	0	0	0	0	0
WT333(F4E4E1AF1293)	3.74	13105	2022-11-29 16:44:22.378	-0.019	0.225	0.992	-4.761	-0.305	-4.211	-0.901	-0.604	54.437	0	0	0	0	0	0	0
WT333(F4E4E1AF1293)	3.74	13105	2022-11-29 16:44:22.378	-0.019	0.225	0.992	-4.761	-0.305	-4.211	-0.917	-0.599	54.662	0	0	0	0	0	0	0
WT333(F4E4E1AF1293)	3.74	13105	2022-11-29 16:44:22.378	-0.019	0.225	0.992	-4.761	-0.305	-4.211	-0.934	-0.593	54.888	0	0	0	0	0	0	0
WT333(F4E4E1AF1293)	3.74	13105	2022-11-29 16:44:22.378	0.154	-0.081	1.079	-12.329	0.305	-6.042	-0.983	-0.582	55.107	0	0	0	0	0	0	0
WT333(F4E4E1AF1293)	3.74	13105	2022-11-29 16:44:22.378	0.154	-0.081	1.079	-12.329	0.305	-6.042	-1.038	-0.577	55.322	0	0	0	0	0	0	0
WT333(F4E4E1AF1293)	3.74	13105	2022-11-29 16:44:22.410	0.154	-0.081	1.079	-12.329	0.305	-6.042	-1.088	-0.571	55.541	0	0	0	0	0	0	0
WT333(F4E4E1AF1293)	3.74	13105	2022-11-29 16:44:22.410	0.154	-0.081	1.079	-12.329	0.305	-6.042	-1.143	-0.566	55.756	0	0	0	0	0	0	0
WT333(F4E4E1AF1293)	3.74	13105	2022-11-29 16:44:22.410	-0.024	0.143	1.035	34.119	-0.427	1.465	-0.961	-0.566	56.014	0	0	0	0	0	0	0
WT333(F4E4E1AF1293)	3.74	13105	2022-11-29 16:44:22.410	-0.024	0.143	1.035	34.119	-0.427	1.465	-0.786	-0.566	56.266	0	0	0	0	0	0	0
WT333(F4E4E1AF1293)	3.74	13105	2022-11-29 16:44:22.410	-0.024	0.143	1.035	34.119	-0.427	1.465	-0.604	-0.56	56.519	0	0	0	0	0	0	0
WT333(F4E4E1AF1293)	3.74	13105	2022-11-29 16:44:22.410	-0.024	0.143	1.035	34.119	-0.427	1.465	-0.423	-0.56	56.772	0	0	0	0	0	0	0
WT333(F4E4E1AF1293)	3.74	13105	2022-11-29 16:44:22.410	0.096	-0.232	0.973	-12.024	0.488	1.16	-0.478	-0.555	57.025	0	0	0	0	0	0	0
WT333(F4E4E1AF1293)	3.74	13105	2022-11-29 16:44:22.410	0.096	-0.232	0.973	-12.024	0.488	1.16	-0.533	-0.549	57.272	0	0	0	0	0	0	0
WT333(F4E4E1AF1293)	3.74	13105	2022-11-29 16:44:22.472	0.096	-0.232	0.973	-12.024	0.488	1.16	-0.588	-0.549	57.524	0	0	0	0	0	0	0
WT333(F4E4E1AF1293)	3.74	13105	2022-11-29 16:44:22.472	0.096	-0.232	0.973	-12.024	0.488	1.16	-0.643	-0.549	57.772	0	0	0	0	0	0	0
WT333(F4E4E1AF1293)	3.74	13105	2022-11-29 16:44:22.472	-0.045	0.128	0.99	10.559	1.099	8.667	-0.582	-0.544	58.057	0	0	0	0	0	0	0
WT333(F4E4E1AF1293)	3.74	13105	2022-11-29 16:44:22.472	-0.045	0.128	0.99	10.559	1.099	8.667	-0.527	-0.538	58.343	0	0	0	0	0	0	0
WT333(F4E4E1AF1293)	3.74	13105	2022-11-29 16:44:22.472	-0.045	0.128	0.99	10.559	1.099	8.667	-0.472	-0.533	58.629	0	0	0	0	0	0	0
WT333(F4E4E1AF1293)	3.74	13105	2022-11-29 16:44:22.472	-0.045	0.128	0.99	10.559	1.099	8.667	-0.412	-0.522	58.914	0	0	0	0	0	0	0
WT333(F4E4E1AF1293)	3.74	13105	2022-11-29 16:44:22.472	0.077	0.209	1.041	-5.493	-0.122	-4.333	-0.434	-0.522	59.134	0	0	0	0	0	0	0
WT333(F4E4E1AF1293)	3.74	13105	2022-11-29 16:44:22.472	0.077	0.209	1.041	-5.493	-0.122	-4.333	-0.45	-0.516	59.354	0	0	0	0	0	0	0
WT333(F4E4E1AF1293)	3.74	13105	2022-11-29 16:44:22.503	0.077	0.209	1.041	-5.493	-0.122	-4.333	-0.472	-0.516	59.573	0	0	0	0	0	0	0
WT333(F4E4E1AF1293)	3.74	13105	2022-11-29 16:44:22.503	0.077	0.209	1.041	-5.493	-0.122	-4.333	-0.489	-0.511	59.793	0	0	0	0	0	0	0
WT333(F4E4E1AF1293)	3.74	13105	2022-11-29 16:44:22.503	-0.132	0.385	0.976	-16.418	0.122	-9.949	-0.555	-0.505	59.985	0	0	0	0	0	0	0
WT333(F4E4E1AF1293)	3.74	13105	2022-11-29 16:44:22.503	-0.132	0.385	0.976	-16.418	0.122	-9.949	-0.626	-0.494	60.178	0	0	0	0	0	0	0
WT333(F4E4E1AF1293)	3.74	13105	2022-11-29 16:44:22.503	-0.132	0.385	0.976	-16.418	0.122	-9.949	-0.692	-0.478	60.364	0	0	0	0	0	0	0
WT333(F4E4E1AF1293)	3.74	13105	2022-11-29 16:44:22.503	-0.132	0.385	0.976	-16.418	0.122	-9.949	-0.758	-0.461	60.557	0	0	0	0	0	0	0
WT333(F4E4E1AF1293)	3.74	13105	2022-11-29 16:44:22.503	0.14	-0.726	0.939	-27.039	0.122	1.953	-0.884	-0.45	60.804	0	0	0	0	0	0	0
WT333(F4E4E1AF1293)	3.74	13105	2022-11-29 16:44:22.503	0.14	-0.726	0.939	-27.039	0.122	1.953	-1.011	-0.445	61.046	0	0	0	0	0	0	0
WT333(F4E4E1AF1293)	3.74	13105	2022-11-29 16:44:22.519	0.14	-0.726	0.939	-27.039	0.122	1.953	-1.143	-0.445	61.293	0	0	0	0	0	0	0
WT333(F4E4E1AF1293)	3.74	13105	2022-11-29 16:44:22.519	0.14	-0.726	0.939	-27.039	0.122	1.953	-1.274	-0.445	61.534	0	0	0	0	0	0	0
WT333(F4E4E1AF1293)	3.74	13105	2022-11-29 16:44:22.519	-0.134	0.891	1.127	48.218	-0.977	0.61	-1.033	-0.45	61.771	0	0	0	0	0	0	0
WT333(F4E4E1AF1293)	3.74	13105	2022-11-29 16:44:22.519	-0.268	1.782	2.254	48.218	-0.977	0.61	-0.78	-0.445	62.007	0	0	0	0	0	0	0
WT333(F4E4E1AF1293)	3.74	13105	2022-11-29 16:44:22.519	-0.535	3.563	4.508	48.218	-0.977	0.61	-0.511	-0.417	62.249	0	0	0	0	0	0	0
WT333(F4E4E1AF1293)	3.74	13105	2022-11-29 16:44:22.519	-1.07	7.127	9.017	48.218	-0.977	0.61	-0.231	-0.374	62.485	0	0	0	0	0	0	0
WT333(F4E4E1AF1293)	3.74	13105	2022-11-29 16:44:22.519	0.073	-0.6	0.901	-22.156	-0.061	-0.549	-0.308	-0.33	62.721	0	0	0	0	0	0	0
WT333(F4E4E1AF1293)	3.74	13105	2022-11-29 16:44:22.519	0.073	-0.6	0.901	-22.156	-0.061	-0.549	-0.385	-0.286	62.952	0	0	0	0	0	0	0
WT333(F4E4E1AF1293)	3.74	13105	2022-11-29 16:44:22.550	0.073	-0.6	0.901	-22.156	-0.061	-0.549	-0.461	-0.247	63.182	0	0	0	0	0	0	0
WT333(F4E4E1AF1293)	3.74	13105	2022-11-29 16:44:22.550	0.073	-0.6	0.901	-22.156	-0.061	-0.549	-0.544	-0.214	63.413	0	0	0	0	0	0	0
WT333(F4E4E1AF1293)	3.74	13105	2022-11-29 16:44:22.550	-0.089	0.409	1.001	23.01	-1.099	8.85	-0.401	-0.181	63.688	0	0	0	0	0	0	0
WT333(F4E4E1AF1293)	3.74	13105	2022-11-29 16:44:22.550	-0.089	0.409	1.001	23.01	-1.099	8.85	-0.258	-0.148	63.962	0	0	0	0	0	0	0
WT333(F4E4E1AF1293)	3.74	13105	2022-11-29 16:44:22.550	-0.089	0.409	1.001	23.01	-1.099	8.85	-0.11	-0.121	64.243	0	0	0	0	0	0	0
WT333(F4E4E1AF1293)	3.74	13105	2022-11-29 16:44:22.550	-0.089	0.409	1.001	23.01	-1.099	8.85	0.027	-0.088	64.517	0	0	0	0	0	0	0
WT333(F4E4E1AF1293)	3.74	13105	2022-11-29 16:44:22.550	0.056	-0.003	1.044	-11.414	-0.916	-3.54	0	-0.06	64.731	0	0	0	0	0	0	0
WT333(F4E4E1AF1293)	3.74	13105	2022-11-29 16:44:22.550	0.056	-0.003	1.044	-11.414	-0.916	-3.54	-0.022	-0.027	64.946	0	0	0	0	0	0	0
WT333(F4E4E1AF1293)	3.74	13105	2022-11-29 16:44:22.613	0.056	-0.003	1.044	-11.414	-0.916	-3.54	-0.055	0	65.16	0	0	0	0	0	0	0
WT333(F4E4E1AF1293)	3.74	13105	2022-11-29 16:44:22.613	0.056	-0.003	1.044	-11.414	-0.916	-3.54	-0.082	0.016	65.374	0	0	0	0	0	0	0
WT333(F4E4E1AF1293)	3.74	13105	2022-11-29 16:44:22.613	-0.015	0.209	1.046	53.467	-0.916	4.517	0.203	0.044	65.627	0	0	0	0	0	0	0
WT333(F4E4E1AF1293)	3.74	13105	2022-11-29 16:44:22.613	-0.015	0.209	1.046	53.467	-0.916	4.517	0.5	0.066	65.88	0	0	0	0	0	0	0
WT333(F4E4E1AF1293)	3.74	13105	2022-11-29 16:44:22.613	-0.015	0.209	1.046	53.467	-0.916	4.517	0.791	0.093	66.138	0	0	0	0	0	0	0
WT333(F4E4E1AF1293)	3.74	13105	2022-11-29 16:44:22.613	-0.015	0.209	1.046	53.467	-0.916	4.517	1.082	0.115	66.385	0	0	0	0	0	0	0
WT333(F4E4E1AF1293)	3.74	13105	2022-11-29 16:44:22.613	0.09	-0.334	0.955	-24.78	0.183	0.916	0.978	0.137	66.621	0	0	0	0	0	0	0
WT333(F4E4E1AF1293)	3.74	13105	2022-11-29 16:44:22.613	0.09	-0.334	0.955	-24.78	0.183	0.916	0.879	0.159	66.857	0	0	0	0	0	0	0
WT333(F4E4E1AF1293)	3.74	13105	2022-11-29 16:44:22.644	0.09	-0.334	0.955	-24.78	0.183	0.916	0.769	0.181	67.088	0	0	0	0	0	0	0
WT333(F4E4E1AF1293)	3.74	13105	2022-11-29 16:44:22.644	-0.073	0.359	1.112	-2.93	0.732	-0.305	0.775	0.203	67.313	0	0	0	0	0	0	0
WT333(F4E4E1AF1293)	3.74	13105	2022-11-29 16:44:22.644	-0.073	0.359	1.112	-2.93	0.732	-0.305	0.78	0.225	67.538	0	0	0	0	0	0	0
WT333(F4E4E1AF1293)	3.74	13105	2022-11-29 16:44:22.644	-0.073	0.359	1.112	-2.93	0.732	-0.305	0.786	0.253	67.764	0	0	0	0	0	0	0
WT333(F4E4E1AF1293)	3.74	13105	2022-11-29 16:44:22.644	-0.073	0.359	1.112	-2.93	0.732	-0.305	0.797	0.28	67.989	0	0	0	0	0	0	0
WT333(F4E4E1AF1293)	3.74	13105	2022-11-29 16:44:22.644	0.049	0.14	1.051	13.672	-0.427	-4.028	0.884	0.297	68.198	0	0	0	0	0	0	0
WT333(F4E4E1AF1293)	3.74	13105	2022-11-29 16:44:22.644	0.049	0.14	1.051	13.672	-0.427	-4.028	0.972	0.313	68.401	0	0	0	0	0	0	0
WT333(F4E4E1AF1293)	3.74	13105	2022-11-29 16:44:22.644	0.049	0.14	1.051	13.672	-0.427	-4.028	1.066	0.335	68.604	0	0	0	0	0	0	0
WT333(F4E4E1AF1293)	3.74	13105	2022-11-29 16:44:22.675	0.049	0.14	1.051	13.672	-0.427	-4.028	1.154	0.352	68.807	0	0	0	0	0	0	0
WT333(F4E4E1AF1293)	3.74	13105	2022-11-29 16:44:22.675	-0.09	-0.144	0.97	1.343	0.305	3.906	1.176	0.368	69.049	0	0	0	0	0	0	0
WT333(F4E4E1AF1293)	3.74	13105	2022-11-29 16:44:22.675	-0.09	-0.144	0.97	1.343	0.305	3.906	1.203	0.385	69.291	0	0	0	0	0	0	0
WT333(F4E4E1AF1293)	3.74	13105	2022-11-29 16:44:22.675	-0.09	-0.144	0.97	1.343	0.305	3.906	1.225	0.401	69.527	0	0	0	0	0	0	0
WT333(F4E4E1AF1293)	3.74	13105	2022-11-29 16:44:22.675	-0.09	-0.144	0.97	1.343	0.305	3.906	1.241	0.417	69.763	0	0	0	0	0	0	0
WT333(F4E4E1AF1293)	3.74	13105	2022-11-29 16:44:22.675	0.056	0.144	1.007	5.798	-0.488	0.916	1.285	0.428	69.988	0	0	0	0	0	0	0
WT333(F4E4E1AF1293)	3.74	13105	2022-11-29 16:44:22.675	0.056	0.144	1.007	5.798	-0.488	0.916	1.329	0.439	70.214	0	0	0	0	0	0	0
WT333(F4E4E1AF1293)	3.74	13105	2022-11-29 16:44:22.675	0.056	0.144	1.007	5.798	-0.488	0.916	1.373	0.45	70.433	0	0	0	0	0	0	0
WT333(F4E4E1AF1293)	3.74	13105	2022-11-29 16:44:22.738	0.056	0.144	1.007	5.798	-0.488	0.916	1.412	0.456	70.653	0	0	0	0	0	0	0
WT333(F4E4E1AF1293)	3.74	13105	2022-11-29 16:44:22.738	-0.039	-0.015	0.995	-8.972	-0.305	-3.723	1.384	0.467	70.851	0	0	0	0	0	0	0
WT333(F4E4E1AF1293)	3.74	13105	2022-11-29 16:44:22.738	-0.039	-0.015	0.995	-8.972	-0.305	-3.723	1.351	0.478	71.049	0	0	0	0	0	0	0
WT333(F4E4E1AF1293)	3.74	13105	2022-11-29 16:44:22.738	-0.039	-0.015	0.995	-8.972	-0.305	-3.723	1.318	0.489	71.241	0	0	0	0	0	0	0
WT333(F4E4E1AF1293)	3.74	13105	2022-11-29 16:44:22.738	-0.039	-0.015	0.995	-8.972	-0.305	-3.723	1.285	0.494	71.433	0	0	0	0	0	0	0
WT333(F4E4E1AF1293)	3.74	13105	2022-11-29 16:44:22.738	-0.043	0.011	1.027	7.507	0.122	-0.427	1.329	0.505	71.642	0	0	0	0	0	0	0
WT333(F4E4E1AF1293)	3.74	13105	2022-11-29 16:44:22.738	-0.043	0.011	1.027	7.507	0.122	-0.427	1.379	0.516	71.851	0	0	0	0	0	0	0
WT333(F4E4E1AF1293)	3.74	13105	2022-11-29 16:44:22.738	-0.043	0.011	1.027	7.507	0.122	-0.427	1.423	0.527	72.054	0	0	0	0	0	0	0
WT333(F4E4E1AF1293)	3.74	13105	2022-11-29 16:44:22.769	-0.043	0.011	1.027	7.507	0.122	-0.427	1.472	0.533	72.263	0	0	0	0	0	0	0
WT333(F4E4E1AF1293)	3.74	13105	2022-11-29 16:44:22.769	-0.046	0.008	1.031	4.761	1.038	2.075	1.5	0.544	72.477	0	0	0	0	0	0	0
WT333(F4E4E1AF1293)	3.74	13105	2022-11-29 16:44:22.769	-0.046	0.008	1.031	4.761	1.038	2.075	1.533	0.56	72.697	0	0	0	0	0	0	0
WT333(F4E4E1AF1293)	3.74	13105	2022-11-29 16:44:22.769	-0.046	0.008	1.031	4.761	1.038	2.075	1.56	0.571	72.911	0	0	0	0	0	0	0
WT333(F4E4E1AF1293)	3.74	13105	2022-11-29 16:44:22.769	-0.046	0.008	1.031	4.761	1.038	2.075	1.593	0.582	73.12	0	0	0	0	0	0	0
WT333(F4E4E1AF1293)	3.74	13105	2022-11-29 16:44:22.769	0.035	0.052	1.006	-2.38	1.892	1.038	1.582	0.599	73.328	0	0	0	0	0	0	0
WT333(F4E4E1AF1293)	3.74	13105	2022-11-29 16:44:22.769	0.035	0.052	1.006	-2.38	1.892	1.038	1.577	0.615	73.537	0	0	0	0	0	0	0
WT333(F4E4E1AF1293)	3.74	13105	2022-11-29 16:44:22.769	0.035	0.052	1.006	-2.38	1.892	1.038	1.571	0.626	73.74	0	0	0	0	0	0	0
WT333(F4E4E1AF1293)	3.74	13105	2022-11-29 16:44:22.847	0.035	0.052	1.006	-2.38	1.892	1.038	1.566	0.643	73.949	0	0	0	0	0	0	0
WT333(F4E4E1AF1293)	3.74	13105	2022-11-29 16:44:22.863	-0.021	0.063	1.004	8.606	0	-2.014	1.615	0.648	74.136	0	0	0	0	0	0	0
WT333(F4E4E1AF1293)	3.74	13105	2022-11-29 16:44:22.863	-0.021	0.063	1.004	8.606	0	-2.014	1.664	0.654	74.323	0	0	0	0	0	0	0
WT333(F4E4E1AF1293)	3.74	13105	2022-11-29 16:44:22.863	-0.021	0.063	1.004	8.606	0	-2.014	1.714	0.654	74.509	0	0	0	0	0	0	0
WT333(F4E4E1AF1293)	3.74	13105	2022-11-29 16:44:22.863	-0.021	0.063	1.004	8.606	0	-2.014	1.763	0.659	74.696	0	0	0	0	0	0	0
WT333(F4E4E1AF1293)	3.74	13105	2022-11-29 16:44:22.863	0.052	-0.11	0.95	2.502	0.305	2.808	1.78	0.665	74.905	0	0	0	0	0	0	0
WT333(F4E4E1AF1293)	3.74	13105	2022-11-29 16:44:22.863	0.052	-0.11	0.95	2.502	0.305	2.808	1.796	0.67	75.114	0	0	0	0	0	0	0
WT333(F4E4E1AF1293)	3.74	13105	2022-11-29 16:44:22.863	0.052	-0.11	0.95	2.502	0.305	2.808	1.807	0.67	75.322	0	0	0	0	0	0	0
WT333(F4E4E1AF1293)	3.74	13105	2022-11-29 16:44:22.894	0.052	-0.11	0.95	2.502	0.305	2.808	1.824	0.67	75.526	0	0	0	0	0	0	0
WT333(F4E4E1AF1293)	3.74	13105	2022-11-29 16:44:22.894	0.001	-0.053	0.991	-14.343	0.122	0.671	1.752	0.67	75.718	0	0	0	0	0	0	0
WT333(F4E4E1AF1293)	3.74	13105	2022-11-29 16:44:22.894	0.001	-0.053	0.991	-14.343	0.122	0.671	1.681	0.67	75.91	0	0	0	0	0	0	0
WT333(F4E4E1AF1293)	3.74	13105	2022-11-29 16:44:22.894	0.001	-0.053	0.991	-14.343	0.122	0.671	1.609	0.67	76.102	0	0	0	0	0	0	0
WT333(F4E4E1AF1293)	3.74	13105	2022-11-29 16:44:22.894	0.001	-0.053	0.991	-14.343	0.122	0.671	1.538	0.665	76.295	0	0	0	0	0	0	0
WT333(F4E4E1AF1293)	3.74	13105	2022-11-29 16:44:22.894	0.052	0.038	1.047	-9.46	0.366	-1.038	1.494	0.665	76.476	0	0	0	0	0	0	0
WT333(F4E4E1AF1293)	3.74	13105	2022-11-29 16:44:22.894	0.052	0.038	1.047	-9.46	0.366	-1.038	1.445	0.665	76.652	0	0	0	0	0	0	0
WT333(F4E4E1AF1293)	3.74	13105	2022-11-29 16:44:22.894	0.052	0.038	1.047	-9.46	0.366	-1.038	1.401	0.665	76.833	0	0	0	0	0	0	0
WT333(F4E4E1AF1293)	3.74	13105	2022-11-29 16:44:22.910	0.052	0.038	1.047	-9.46	0.366	-1.038	1.357	0.665	77.014	0	0	0	0	0	0	0
WT333(F4E4E1AF1293)	3.74	13105	2022-11-29 16:44:22.910	-0.057	0.061	1.035	-4.272	-0.122	-2.502	1.335	0.665	77.184	0	0	0	0	0	0	0
WT333(F4E4E1AF1293)	3.74	13105	2022-11-29 16:44:22.910	-0.057	0.061	1.035	-4.272	-0.122	-2.502	1.318	0.659	77.349	0	0	0	0	0	0	0
WT333(F4E4E1AF1293)	3.74	13105	2022-11-29 16:44:22.910	-0.057	0.061	1.035	-4.272	-0.122	-2.502	1.296	0.659	77.514	0	0	0	0	0	0	0
WT333(F4E4E1AF1293)	3.74	13105	2022-11-29 16:44:22.910	-0.057	0.061	1.035	-4.272	-0.122	-2.502	1.28	0.659	77.679	0	0	0	0	0	0	0
WT333(F4E4E1AF1293)	3.74	13105	2022-11-29 16:44:22.910	0.083	0.164	1.019	5.737	-1.404	-3.784	1.307	0.654	77.838	0	0	0	0	0	0	0
WT333(F4E4E1AF1293)	3.74	13105	2022-11-29 16:44:22.910	0.083	0.164	1.019	5.737	-1.404	-3.784	1.34	0.643	77.997	0	0	0	0	0	0	0
WT333(F4E4E1AF1293)	3.74	13105	2022-11-29 16:44:22.910	0.083	0.164	1.019	5.737	-1.404	-3.784	1.379	0.637	78.157	0	0	0	0	0	0	0
WT333(F4E4E1AF1293)	3.74	13105	2022-11-29 16:44:22.910	0.083	0.164	1.019	5.737	-1.404	-3.784	1.412	0.632	78.316	0	0	0	0	0	0	0
WT333(F4E4E1AF1293)	3.74	13105	2022-11-29 16:44:22.910	-0.023	-0.226	1.046	-5.798	0.244	1.16	1.384	0.632	78.492	0	0	0	0	0	0	0
WT333(F4E4E1AF1293)	3.74	13105	2022-11-29 16:44:22.910	-0.023	-0.226	1.046	-5.798	0.244	1.16	1.362	0.626	78.673	0	0	0	0	0	0	0
WT333(F4E4E1AF1293)	3.74	13105	2022-11-29 16:44:22.910	-0.023	-0.226	1.046	-5.798	0.244	1.16	1.329	0.626	78.843	0	0	0	0	0	0	0
WT333(F4E4E1AF1293)	3.74	13105	2022-11-29 16:44:22.910	-0.023	-0.226	1.046	-5.798	0.244	1.16	1.302	0.621	79.014	0	0	0	0	0	0	0
WT333(F4E4E1AF1293)	3.74	13105	2022-11-29 16:44:22.910	-0.139	0.304	1.146	33.508	-2.136	0.854	1.467	0.61	79.184	0	0	0	0	0	0	0
WT333(F4E4E1AF1293)	3.74	13105	2022-11-29 16:44:22.910	-0.139	0.304	1.146	33.508	-2.136	0.854	1.637	0.599	79.354	0	0	0	0	0	0	0
WT333(F4E4E1AF1293)	3.74	13105	2022-11-29 16:44:22.910	-0.139	0.304	1.146	33.508	-2.136	0.854	1.807	0.588	79.525	0	0	0	0	0	0	0
WT333(F4E4E1AF1293)	3.74	13105	2022-11-29 16:44:22.972	-0.139	0.304	1.146	33.508	-2.136	0.854	1.978	0.582	79.689	0	0	0	0	0	0	0
WT333(F4E4E1AF1293)	3.74	13105	2022-11-29 16:44:22.972	0.2	-0.34	0.926	-19.836	1.221	-1.099	1.879	0.588	79.849	0	0	0	0	0	0	0
WT333(F4E4E1AF1293)	3.74	13105	2022-11-29 16:44:22.972	0.2	-0.34	0.926	-19.836	1.221	-1.099	1.78	0.593	80.002	0	0	0	0	0	0	0
WT333(F4E4E1AF1293)	3.74	13105	2022-11-29 16:44:22.972	0.2	-0.34	0.926	-19.836	1.221	-1.099	1.675	0.593	80.151	0	0	0	0	0	0	0
WT333(F4E4E1AF1293)	3.74	13105	2022-11-29 16:44:22.972	0.2	-0.34	0.926	-19.836	1.221	-1.099	1.571	0.593	80.299	0	0	0	0	0	0	0
WT333(F4E4E1AF1293)	3.74	13105	2022-11-29 16:44:22.972	-0.064	0.376	1.116	65.796	0	5.554	1.901	0.588	80.486	0	0	0	0	0	0	0
WT333(F4E4E1AF1293)	3.74	13105	2022-11-29 16:44:22.972	-0.064	0.376	1.116	65.796	0	5.554	2.225	0.577	80.673	0	0	0	0	0	0	0
WT333(F4E4E1AF1293)	3.74	13105	2022-11-29 16:44:22.972	-0.064	0.376	1.116	65.796	0	5.554	2.56	0.577	80.859	0	0	0	0	0	0	0
WT333(F4E4E1AF1293)	3.74	13105	2022-11-29 16:44:23.035	-0.064	0.376	1.116	65.796	0	5.554	2.889	0.571	81.041	0	0	0	0	0	0	0
WT333(F4E4E1AF1293)	3.74	13105	2022-11-29 16:44:23.035	-0.125	-0.292	0.863	-46.997	0.427	-6.531	2.653	0.571	81.167	0	0	0	0	0	0	0
WT333(F4E4E1AF1293)	3.74	13105	2022-11-29 16:44:23.035	-0.125	-0.292	0.863	-46.997	0.427	-6.531	2.417	0.577	81.282	0	0	0	0	0	0	0
WT333(F4E4E1AF1293)	3.74	13105	2022-11-29 16:44:23.035	-0.125	-0.292	0.863	-46.997	0.427	-6.531	2.175	0.577	81.392	0	0	0	0	0	0	0
WT333(F4E4E1AF1293)	3.74	13105	2022-11-29 16:44:23.035	-0.125	-0.292	0.863	-46.997	0.427	-6.531	1.934	0.582	81.497	0	0	0	0	0	0	0
WT333(F4E4E1AF1293)	3.74	13105	2022-11-29 16:44:23.035	0.084	-0.021	1.053	-8.362	0.671	4.333	1.884	0.582	81.661	0	0	0	0	0	0	0
WT333(F4E4E1AF1293)	3.74	13105	2022-11-29 16:44:23.035	0.084	-0.021	1.053	-8.362	0.671	4.333	1.835	0.582	81.821	0	0	0	0	0	0	0
WT333(F4E4E1AF1293)	3.74	13105	2022-11-29 16:44:23.035	0.084	-0.021	1.053	-8.362	0.671	4.333	1.785	0.577	81.98	0	0	0	0	0	0	0
WT333(F4E4E1AF1293)	3.74	13105	2022-11-29 16:44:23.066	0.084	-0.021	1.053	-8.362	0.671	4.333	1.741	0.577	82.139	0	0	0	0	0	0	0
