# Supplementary material for: Dynamic characteristics of scraper conveyor chain drive system under the impact condition of lump coal
Source: PLoS One. 2024 Mar 1;19(3):e0299044. doi: 10.1371/journal.pone.0299044 (PMC10906879; doi:10.1371/journal.pone.0299044)
Supplement: S3 File — (ZIP) [file pone.0299044.s003.zip › 10Hz 1m variable mass (1.5kg-5kg 8times)/raw data.xlsx]

## Sheet: 1.5kg 砸的没问题，砸完往前滚了一点
设备名称	电压	版本	片上时间	加速度X(g)	加速度Y(g)	加速度Z(g)	角速度X(°/s)	角速度Y(°/s)	角速度Z(°/s)	角度X(°)	角度Y(°)	角度Z(°)	磁场X	磁场Y	磁场Z	四元数0	四元数1	四元数2	四元数3	状态
WT111(DD045F3F1DEA)	3.73	13108	2022-11-30 10:18:47.264	-0.012	0.366	0.947	0	0	0	21.121	0.709	-4.422	0	0	0	0	0	0	0
WT111(DD045F3F1DEA)	3.73	13108	2022-11-30 10:18:47.264	-0.013	0.366	0.947	0	0	0	21.121	0.709	-4.422	0	0	0	0	0	0	0
WT111(DD045F3F1DEA)	3.73	13108	2022-11-30 10:18:47.264	-0.013	0.366	0.947	0	0	0	21.121	0.709	-4.422	0	0	0	0	0	0	0
WT111(DD045F3F1DEA)	3.73	13108	2022-11-30 10:18:47.264	-0.013	0.366	0.947	0	0	0	21.121	0.709	-4.422	0	0	0	0	0	0	0
WT111(DD045F3F1DEA)	3.73	13108	2022-11-30 10:18:47.264	-0.013	0.366	0.947	0	0	0	21.121	0.709	-4.422	0	0	0	0	0	0	0
WT111(DD045F3F1DEA)	3.73	13108	2022-11-30 10:18:47.264	-0.012	0.366	0.947	0	0	0	21.121	0.709	-4.422	0	0	0	0	0	0	0
WT111(DD045F3F1DEA)	3.73	13108	2022-11-30 10:18:47.264	-0.012	0.366	0.947	0	0	0	21.121	0.709	-4.422	0	0	0	0	0	0	0
WT111(DD045F3F1DEA)	3.73	13108	2022-11-30 10:18:47.264	-0.012	0.366	0.947	0	0	0	21.121	0.709	-4.422	0	0	0	0	0	0	0
WT333(F4E4E1AF1293)	3.83	13105	2022-11-30 10:18:47.264	0.026	0.084	1.013	0	0	0	4.752	-1.467	-28.246	0	0	0	0	0	0	0
WT333(F4E4E1AF1293)	3.83	13105	2022-11-30 10:18:47.264	0.026	0.084	1.013	0	0	0	4.752	-1.467	-28.246	0	0	0	0	0	0	0
WT333(F4E4E1AF1293)	3.83	13105	2022-11-30 10:18:47.264	0.026	0.084	1.013	0	0	0	4.752	-1.467	-28.246	0	0	0	0	0	0	0
WT333(F4E4E1AF1293)	3.83	13105	2022-11-30 10:18:47.264	0.025	0.084	1.013	0	0	0	4.752	-1.467	-28.246	0	0	0	0	0	0	0
WT333(F4E4E1AF1293)	3.83	13105	2022-11-30 10:18:47.264	0.025	0.084	1.013	0	0	0	4.752	-1.467	-28.246	0	0	0	0	0	0	0
WT333(F4E4E1AF1293)	3.83	13105	2022-11-30 10:18:47.264	0.025	0.084	1.013	0	0	0	4.752	-1.467	-28.246	0	0	0	0	0	0	0
WT333(F4E4E1AF1293)	3.83	13105	2022-11-30 10:18:47.264	0.025	0.084	1.013	0	0	0	4.752	-1.467	-28.246	0	0	0	0	0	0	0
WT333(F4E4E1AF1293)	3.83	13105	2022-11-30 10:18:47.264	0.025	0.084	1.013	0	0	0	4.752	-1.467	-28.246	0	0	0	0	0	0	0
WT333(F4E4E1AF1293)	3.83	13105	2022-11-30 10:18:47.264	0.026	0.084	1.013	0	0	0	4.752	-1.461	-28.246	0	0	0	0	0	0	0
WT333(F4E4E1AF1293)	3.83	13105	2022-11-30 10:18:47.264	0.026	0.084	1.013	0	0	0	4.752	-1.461	-28.246	0	0	0	0	0	0	0
WT333(F4E4E1AF1293)	3.83	13105	2022-11-30 10:18:47.264	0.026	0.084	1.013	0	0	0	4.752	-1.461	-28.246	0	0	0	0	0	0	0
WT333(F4E4E1AF1293)	3.83	13105	2022-11-30 10:18:47.264	0.026	0.084	1.013	0	0	0	4.752	-1.461	-28.246	0	0	0	0	0	0	0
WT333(F4E4E1AF1293)	3.83	13105	2022-11-30 10:18:47.264	0.026	0.084	1.013	0	0	0	4.752	-1.461	-28.246	0	0	0	0	0	0	0
WT333(F4E4E1AF1293)	3.83	13105	2022-11-30 10:18:47.264	0.026	0.084	1.013	0	0	0	4.752	-1.461	-28.246	0	0	0	0	0	0	0
WT333(F4E4E1AF1293)	3.83	13105	2022-11-30 10:18:47.264	0.026	0.084	1.013	0	0	0	4.752	-1.461	-28.246	0	0	0	0	0	0	0
WT333(F4E4E1AF1293)	3.83	13105	2022-11-30 10:18:47.264	0.026	0.084	1.013	0	0	0	4.752	-1.461	-28.246	0	0	0	0	0	0	0
WT333(F4E4E1AF1293)	3.83	13105	2022-11-30 10:18:47.264	0.026	0.084	1.013	0	0	0	4.752	-1.461	-28.246	0	0	0	0	0	0	0
WT333(F4E4E1AF1293)	3.83	13105	2022-11-30 10:18:47.264	0.026	0.084	1.013	0	0	0	4.752	-1.461	-28.246	0	0	0	0	0	0	0
WT333(F4E4E1AF1293)	3.83	13105	2022-11-30 10:18:47.264	0.026	0.084	1.013	0	0	0	4.752	-1.461	-28.246	0	0	0	0	0	0	0
WT333(F4E4E1AF1293)	3.83	13105	2022-11-30 10:18:47.264	0.026	0.084	1.013	0	0	0	4.752	-1.461	-28.246	0	0	0	0	0	0	0
WT333(F4E4E1AF1293)	3.83	13105	2022-11-30 10:18:47.264	0.026	0.084	1.013	0	0	0	4.752	-1.461	-28.246	0	0	0	0	0	0	0
WT333(F4E4E1AF1293)	3.83	13105	2022-11-30 10:18:47.264	0.026	0.084	1.013	0	0	0	4.752	-1.461	-28.246	0	0	0	0	0	0	0
WT333(F4E4E1AF1293)	3.83	13105	2022-11-30 10:18:47.264	0.026	0.084	1.013	0	0	0	4.752	-1.461	-28.246	0	0	0	0	0	0	0
WT333(F4E4E1AF1293)	3.83	13105	2022-11-30 10:18:47.264	0.026	0.083	1.012	0	0	0	4.752	-1.461	-28.246	0	0	0	0	0	0	0
WT222(CAA14FCCF874)	3.77	13105	2022-11-30 10:18:47.264	-0.019	-0.004	1	0	0	0	-0.253	1.088	86.353	0	0	0	0	0	0	0
WT222(CAA14FCCF874)	3.77	13105	2022-11-30 10:18:47.264	-0.019	-0.004	1	0	0	0	-0.253	1.088	86.353	0	0	0	0	0	0	0
WT222(CAA14FCCF874)	3.77	13105	2022-11-30 10:18:47.264	-0.019	-0.004	1	0	0	0	-0.253	1.088	86.353	0	0	0	0	0	0	0
WT222(CAA14FCCF874)	3.77	13105	2022-11-30 10:18:47.264	-0.019	-0.004	1	0	0	0	-0.253	1.088	86.353	0	0	0	0	0	0	0
WT222(CAA14FCCF874)	3.77	13105	2022-11-30 10:18:47.264	-0.019	-0.004	1	0	0	0	-0.253	1.088	86.353	0	0	0	0	0	0	0
WT222(CAA14FCCF874)	3.77	13105	2022-11-30 10:18:47.264	-0.019	-0.004	1	0	0	0	-0.253	1.088	86.353	0	0	0	0	0	0	0
WT222(CAA14FCCF874)	3.77	13105	2022-11-30 10:18:47.264	-0.019	-0.004	1	0	0	0	-0.253	1.088	86.353	0	0	0	0	0	0	0
WT222(CAA14FCCF874)	3.77	13105	2022-11-30 10:18:47.264	-0.019	-0.004	0.999	0	0	0	-0.253	1.088	86.353	0	0	0	0	0	0	0
WT111(DD045F3F1DEA)	3.73	13108	2022-11-30 10:18:47.295	-0.012	0.366	0.947	0	0	0	21.121	0.709	-4.422	0	0	0	0	0	0	0
WT111(DD045F3F1DEA)	3.73	13108	2022-11-30 10:18:47.295	-0.013	0.366	0.948	0	0	0	21.121	0.709	-4.422	0	0	0	0	0	0	0
WT111(DD045F3F1DEA)	3.73	13108	2022-11-30 10:18:47.295	-0.013	0.366	0.948	0	0	0	21.121	0.709	-4.422	0	0	0	0	0	0	0
WT111(DD045F3F1DEA)	3.73	13108	2022-11-30 10:18:47.295	-0.013	0.366	0.948	0	0	0	21.121	0.709	-4.422	0	0	0	0	0	0	0
WT111(DD045F3F1DEA)	3.73	13108	2022-11-30 10:18:47.295	-0.013	0.366	0.948	0	0	0	21.121	0.709	-4.422	0	0	0	0	0	0	0
WT111(DD045F3F1DEA)	3.73	13108	2022-11-30 10:18:47.295	-0.013	0.366	0.948	0	0	0	21.121	0.709	-4.422	0	0	0	0	0	0	0
WT111(DD045F3F1DEA)	3.73	13108	2022-11-30 10:18:47.295	-0.013	0.366	0.948	0	0	0	21.121	0.709	-4.422	0	0	0	0	0	0	0
WT111(DD045F3F1DEA)	3.73	13108	2022-11-30 10:18:47.295	-0.013	0.366	0.948	0	0	0	21.121	0.709	-4.422	0	0	0	0	0	0	0
WT111(DD045F3F1DEA)	3.73	13108	2022-11-30 10:18:47.326	-0.013	0.366	0.948	0	0	0	21.121	0.709	-4.422	0	0	0	0	0	0	0
WT111(DD045F3F1DEA)	3.73	13108	2022-11-30 10:18:47.326	-0.013	0.366	0.947	0	0	0	21.121	0.709	-4.422	0	0	0	0	0	0	0
WT111(DD045F3F1DEA)	3.73	13108	2022-11-30 10:18:47.326	-0.013	0.366	0.947	0	0	0	21.121	0.709	-4.422	0	0	0	0	0	0	0
WT111(DD045F3F1DEA)	3.73	13108	2022-11-30 10:18:47.326	-0.013	0.366	0.947	0	0	0	21.121	0.709	-4.422	0	0	0	0	0	0	0
WT111(DD045F3F1DEA)	3.73	13108	2022-11-30 10:18:47.326	-0.013	0.366	0.947	0	0	0	21.121	0.709	-4.422	0	0	0	0	0	0	0
WT111(DD045F3F1DEA)	3.73	13108	2022-11-30 10:18:47.326	-0.013	0.366	0.947	0	0	0	21.121	0.709	-4.422	0	0	0	0	0	0	0
WT111(DD045F3F1DEA)	3.73	13108	2022-11-30 10:18:47.326	-0.013	0.366	0.947	0	0	0	21.121	0.709	-4.422	0	0	0	0	0	0	0
WT111(DD045F3F1DEA)	3.73	13108	2022-11-30 10:18:47.326	-0.013	0.366	0.947	0	0	0	21.121	0.709	-4.422	0	0	0	0	0	0	0
WT333(F4E4E1AF1293)	3.83	13105	2022-11-30 10:18:47.326	0.026	0.083	1.012	0	0	0	4.752	-1.467	-28.246	0	0	0	0	0	0	0
WT333(F4E4E1AF1293)	3.83	13105	2022-11-30 10:18:47.326	0.026	0.083	1.012	0	0	0	4.752	-1.467	-28.246	0	0	0	0	0	0	0
WT333(F4E4E1AF1293)	3.83	13105	2022-11-30 10:18:47.326	0.026	0.083	1.012	0	0	0	4.752	-1.467	-28.246	0	0	0	0	0	0	0
WT333(F4E4E1AF1293)	3.83	13105	2022-11-30 10:18:47.326	0.026	0.084	1.013	0	0	0	4.752	-1.467	-28.246	0	0	0	0	0	0	0
WT333(F4E4E1AF1293)	3.83	13105	2022-11-30 10:18:47.326	0.026	0.084	1.013	0	0	0	4.752	-1.467	-28.246	0	0	0	0	0	0	0
WT333(F4E4E1AF1293)	3.83	13105	2022-11-30 10:18:47.326	0.026	0.084	1.013	0	0	0	4.752	-1.467	-28.246	0	0	0	0	0	0	0
WT333(F4E4E1AF1293)	3.83	13105	2022-11-30 10:18:47.326	0.026	0.084	1.013	0	0	0	4.752	-1.467	-28.246	0	0	0	0	0	0	0
WT333(F4E4E1AF1293)	3.83	13105	2022-11-30 10:18:47.326	0.026	0.084	1.013	0	0	0	4.752	-1.467	-28.246	0	0	0	0	0	0	0
WT222(CAA14FCCF874)	3.77	13105	2022-11-30 10:18:47.342	-0.019	-0.004	0.999	0	0	0	-0.253	1.088	86.353	0	0	0	0	0	0	0
WT222(CAA14FCCF874)	3.77	13105	2022-11-30 10:18:47.342	-0.019	-0.004	0.999	0	0	0	-0.253	1.088	86.353	0	0	0	0	0	0	0
WT222(CAA14FCCF874)	3.77	13105	2022-11-30 10:18:47.342	-0.019	-0.004	0.999	0	0	0	-0.253	1.088	86.353	0	0	0	0	0	0	0
WT222(CAA14FCCF874)	3.77	13105	2022-11-30 10:18:47.342	-0.019	-0.005	1	0	0	0	-0.253	1.088	86.353	0	0	0	0	0	0	0
WT222(CAA14FCCF874)	3.77	13105	2022-11-30 10:18:47.342	-0.019	-0.005	1	0	0	0	-0.253	1.088	86.353	0	0	0	0	0	0	0
WT222(CAA14FCCF874)	3.77	13105	2022-11-30 10:18:47.342	-0.019	-0.005	1	0	0	0	-0.253	1.088	86.353	0	0	0	0	0	0	0
WT222(CAA14FCCF874)	3.77	13105	2022-11-30 10:18:47.342	-0.019	-0.005	1	0	0	0	-0.253	1.088	86.353	0	0	0	0	0	0	0
WT222(CAA14FCCF874)	3.77	13105	2022-11-30 10:18:47.342	-0.019	-0.004	1	0	0	0	-0.253	1.088	86.353	0	0	0	0	0	0	0
WT222(CAA14FCCF874)	3.77	13105	2022-11-30 10:18:47.342	-0.019	-0.004	1	0	0	0	-0.253	1.088	86.353	0	0	0	0	0	0	0
WT222(CAA14FCCF874)	3.77	13105	2022-11-30 10:18:47.342	-0.019	-0.004	1	0	0	0	-0.253	1.088	86.353	0	0	0	0	0	0	0
WT222(CAA14FCCF874)	3.77	13105	2022-11-30 10:18:47.342	-0.019	-0.004	1	0	0	0	-0.253	1.088	86.353	0	0	0	0	0	0	0
WT222(CAA14FCCF874)	3.77	13105	2022-11-30 10:18:47.342	-0.019	-0.005	1	0	0	0	-0.253	1.088	86.353	0	0	0	0	0	0	0
WT222(CAA14FCCF874)	3.77	13105	2022-11-30 10:18:47.342	-0.019	-0.005	1	0	0	0	-0.253	1.088	86.353	0	0	0	0	0	0	0
WT222(CAA14FCCF874)	3.77	13105	2022-11-30 10:18:47.342	-0.019	-0.005	1	0	0	0	-0.253	1.088	86.353	0	0	0	0	0	0	0
WT222(CAA14FCCF874)	3.77	13105	2022-11-30 10:18:47.342	-0.019	-0.005	1	0	0	0	-0.253	1.088	86.353	0	0	0	0	0	0	0
WT222(CAA14FCCF874)	3.77	13105	2022-11-30 10:18:47.342	-0.019	-0.005	1	0	0	0	-0.253	1.088	86.353	0	0	0	0	0	0	0
WT111(DD045F3F1DEA)	3.73	13108	2022-11-30 10:18:47.357	-0.013	0.366	0.947	0	0	0	21.121	0.709	-4.422	0	0	0	0	0	0	0
WT111(DD045F3F1DEA)	3.73	13108	2022-11-30 10:18:47.357	-0.013	0.366	0.948	0	0	0	21.121	0.709	-4.422	0	0	0	0	0	0	0
WT111(DD045F3F1DEA)	3.73	13108	2022-11-30 10:18:47.357	-0.013	0.366	0.948	0	0	0	21.121	0.709	-4.422	0	0	0	0	0	0	0
WT111(DD045F3F1DEA)	3.73	13108	2022-11-30 10:18:47.357	-0.013	0.366	0.948	0	0	0	21.121	0.709	-4.422	0	0	0	0	0	0	0
WT111(DD045F3F1DEA)	3.73	13108	2022-11-30 10:18:47.357	-0.013	0.366	0.948	0	0	0	21.121	0.709	-4.422	0	0	0	0	0	0	0
WT111(DD045F3F1DEA)	3.73	13108	2022-11-30 10:18:47.357	-0.012	0.366	0.948	0	0	0	21.121	0.709	-4.422	0	0	0	0	0	0	0
WT111(DD045F3F1DEA)	3.73	13108	2022-11-30 10:18:47.357	-0.012	0.366	0.948	0	0	0	21.121	0.709	-4.422	0	0	0	0	0	0	0
WT111(DD045F3F1DEA)	3.73	13108	2022-11-30 10:18:47.357	-0.012	0.366	0.948	0	0	0	21.121	0.709	-4.422	0	0	0	0	0	0	0
WT333(F4E4E1AF1293)	3.83	13105	2022-11-30 10:18:47.389	0.026	0.084	1.013	0	0	0	4.752	-1.467	-28.246	0	0	0	0	0	0	0
WT333(F4E4E1AF1293)	3.83	13105	2022-11-30 10:18:47.389	0.026	0.084	1.013	0	0	0	4.752	-1.467	-28.246	0	0	0	0	0	0	0
WT333(F4E4E1AF1293)	3.83	13105	2022-11-30 10:18:47.389	0.026	0.084	1.013	0	0	0	4.752	-1.467	-28.246	0	0	0	0	0	0	0
WT333(F4E4E1AF1293)	3.83	13105	2022-11-30 10:18:47.389	0.026	0.084	1.012	0	0	0	4.752	-1.467	-28.246	0	0	0	0	0	0	0
WT333(F4E4E1AF1293)	3.83	13105	2022-11-30 10:18:47.389	0.026	0.084	1.012	0	0	0	4.752	-1.467	-28.246	0	0	0	0	0	0	0
WT333(F4E4E1AF1293)	3.83	13105	2022-11-30 10:18:47.389	0.026	0.084	1.012	0	0	0	4.752	-1.467	-28.246	0	0	0	0	0	0	0
WT333(F4E4E1AF1293)	3.83	13105	2022-11-30 10:18:47.389	0.026	0.084	1.012	0	0	0	4.752	-1.467	-28.246	0	0	0	0	0	0	0
WT333(F4E4E1AF1293)	3.83	13105	2022-11-30 10:18:47.389	0.026	0.084	1.013	0	0	0	4.752	-1.467	-28.246	0	0	0	0	0	0	0
WT111(DD045F3F1DEA)	3.73	13108	2022-11-30 10:18:47.420	-0.012	0.366	0.948	0	0	0	21.121	0.709	-4.422	0	0	0	0	0	0	0
WT111(DD045F3F1DEA)	3.73	13108	2022-11-30 10:18:47.420	-0.012	0.366	0.947	0	0	0	21.121	0.709	-4.422	0	0	0	0	0	0	0
WT111(DD045F3F1DEA)	3.73	13108	2022-11-30 10:18:47.420	-0.012	0.366	0.947	0	0	0	21.121	0.709	-4.422	0	0	0	0	0	0	0
WT111(DD045F3F1DEA)	3.73	13108	2022-11-30 10:18:47.420	-0.012	0.366	0.947	0	0	0	21.121	0.709	-4.422	0	0	0	0	0	0	0
WT111(DD045F3F1DEA)	3.73	13108	2022-11-30 10:18:47.420	-0.012	0.366	0.947	0	0	0	21.121	0.709	-4.422	0	0	0	0	0	0	0
WT111(DD045F3F1DEA)	3.73	13108	2022-11-30 10:18:47.420	-0.013	0.366	0.948	0	0	0	21.121	0.709	-4.422	0	0	0	0	0	0	0
WT111(DD045F3F1DEA)	3.73	13108	2022-11-30 10:18:47.420	-0.013	0.366	0.948	0	0	0	21.121	0.709	-4.422	0	0	0	0	0	0	0
WT111(DD045F3F1DEA)	3.73	13108	2022-11-30 10:18:47.420	-0.013	0.366	0.948	0	0	0	21.121	0.709	-4.422	0	0	0	0	0	0	0
WT222(CAA14FCCF874)	3.77	13105	2022-11-30 10:18:47.435	-0.019	-0.005	1	0	0	0	-0.253	1.088	86.353	0	0	0	0	0	0	0
WT222(CAA14FCCF874)	3.77	13105	2022-11-30 10:18:47.435	-0.019	-0.005	1	0	0	0	-0.253	1.088	86.353	0	0	0	0	0	0	0
WT222(CAA14FCCF874)	3.77	13105	2022-11-30 10:18:47.435	-0.019	-0.005	1	0	0	0	-0.253	1.088	86.353	0	0	0	0	0	0	0
WT222(CAA14FCCF874)	3.77	13105	2022-11-30 10:18:47.435	-0.019	-0.004	1	0	0	0	-0.253	1.088	86.353	0	0	0	0	0	0	0
WT222(CAA14FCCF874)	3.77	13105	2022-11-30 10:18:47.435	-0.019	-0.004	1	0	0	0	-0.253	1.088	86.353	0	0	0	0	0	0	0
WT222(CAA14FCCF874)	3.77	13105	2022-11-30 10:18:47.435	-0.019	-0.004	1	0	0	0	-0.253	1.088	86.353	0	0	0	0	0	0	0
WT222(CAA14FCCF874)	3.77	13105	2022-11-30 10:18:47.435	-0.019	-0.004	1	0	0	0	-0.253	1.088	86.353	0	0	0	0	0	0	0
WT222(CAA14FCCF874)	3.77	13105	2022-11-30 10:18:47.435	-0.019	-0.003	1	0	0	0	-0.253	1.088	86.353	0	0	0	0	0	0	0
WT111(DD045F3F1DEA)	3.73	13108	2022-11-30 10:18:47.451	-0.013	0.366	0.948	0	0	0	21.121	0.709	-4.422	0	0	0	0	0	0	0
WT111(DD045F3F1DEA)	3.73	13108	2022-11-30 10:18:47.451	-0.012	0.366	0.947	0	0	0	21.121	0.709	-4.422	0	0	0	0	0	0	0
WT111(DD045F3F1DEA)	3.73	13108	2022-11-30 10:18:47.451	-0.012	0.366	0.947	0	0	0	21.121	0.709	-4.422	0	0	0	0	0	0	0
WT111(DD045F3F1DEA)	3.73	13108	2022-11-30 10:18:47.451	-0.012	0.366	0.947	0	0	0	21.121	0.709	-4.422	0	0	0	0	0	0	0
WT111(DD045F3F1DEA)	3.73	13108	2022-11-30 10:18:47.451	-0.012	0.366	0.947	0	0	0	21.121	0.709	-4.422	0	0	0	0	0	0	0
WT111(DD045F3F1DEA)	3.73	13108	2022-11-30 10:18:47.451	-0.013	0.366	0.947	0	0	0	21.121	0.709	-4.422	0	0	0	0	0	0	0
WT111(DD045F3F1DEA)	3.73	13108	2022-11-30 10:18:47.451	-0.013	0.366	0.947	0	0	0	21.121	0.709	-4.422	0	0	0	0	0	0	0
WT111(DD045F3F1DEA)	3.73	13108	2022-11-30 10:18:47.451	-0.013	0.366	0.947	0	0	0	21.121	0.709	-4.422	0	0	0	0	0	0	0
WT111(DD045F3F1DEA)	3.73	13108	2022-11-30 10:18:47.467	-0.013	0.366	0.947	0	0	0	21.121	0.709	-4.422	0	0	0	0	0	0	0
WT111(DD045F3F1DEA)	3.73	13108	2022-11-30 10:18:47.467	-0.013	0.366	0.948	0	0	0	21.121	0.709	-4.422	0	0	0	0	0	0	0
WT111(DD045F3F1DEA)	3.73	13108	2022-11-30 10:18:47.467	-0.013	0.366	0.948	0	0	0	21.121	0.709	-4.422	0	0	0	0	0	0	0
WT111(DD045F3F1DEA)	3.73	13108	2022-11-30 10:18:47.467	-0.013	0.366	0.948	0	0	0	21.121	0.709	-4.422	0	0	0	0	0	0	0
WT111(DD045F3F1DEA)	3.73	13108	2022-11-30 10:18:47.467	-0.013	0.366	0.948	0	0	0	21.121	0.709	-4.422	0	0	0	0	0	0	0
WT111(DD045F3F1DEA)	3.73	13108	2022-11-30 10:18:47.467	-0.013	0.366	0.947	0	0	0	21.121	0.709	-4.422	0	0	0	0	0	0	0
WT111(DD045F3F1DEA)	3.73	13108	2022-11-30 10:18:47.467	-0.013	0.366	0.947	0	0	0	21.121	0.709	-4.422	0	0	0	0	0	0	0
WT111(DD045F3F1DEA)	3.73	13108	2022-11-30 10:18:47.467	-0.013	0.366	0.947	0	0	0	21.121	0.709	-4.422	0	0	0	0	0	0	0
WT222(CAA14FCCF874)	3.77	13105	2022-11-30 10:18:47.529	-0.019	-0.003	1	0	0	0	-0.253	1.088	86.353	0	0	0	0	0	0	0
WT222(CAA14FCCF874)	3.77	13105	2022-11-30 10:18:47.529	-0.019	-0.003	1	0	0	0	-0.253	1.088	86.353	0	0	0	0	0	0	0
WT222(CAA14FCCF874)	3.77	13105	2022-11-30 10:18:47.529	-0.019	-0.003	1	0	0	0	-0.253	1.088	86.353	0	0	0	0	0	0	0
WT222(CAA14FCCF874)	3.77	13105	2022-11-30 10:18:47.529	-0.019	-0.004	1	0	0	0	-0.253	1.088	86.353	0	0	0	0	0	0	0
WT222(CAA14FCCF874)	3.77	13105	2022-11-30 10:18:47.529	-0.019	-0.004	1	0	0	0	-0.253	1.088	86.353	0	0	0	0	0	0	0
WT222(CAA14FCCF874)	3.77	13105	2022-11-30 10:18:47.529	-0.019	-0.004	1	0	0	0	-0.253	1.088	86.353	0	0	0	0	0	0	0
WT222(CAA14FCCF874)	3.77	13105	2022-11-30 10:18:47.529	-0.019	-0.005	1	0	0	0	-0.253	1.088	86.353	0	0	0	0	0	0	0
WT222(CAA14FCCF874)	3.77	13105	2022-11-30 10:18:47.529	-0.019	-0.005	1	0	0	0	-0.253	1.088	86.353	0	0	0	0	0	0	0
WT222(CAA14FCCF874)	3.77	13105	2022-11-30 10:18:47.529	-0.019	-0.005	1	0	0	0	-0.253	1.088	86.353	0	0	0	0	0	0	0
WT222(CAA14FCCF874)	3.77	13105	2022-11-30 10:18:47.529	-0.019	-0.005	1	0	0	0	-0.253	1.088	86.353	0	0	0	0	0	0	0
WT222(CAA14FCCF874)	3.77	13105	2022-11-30 10:18:47.529	-0.019	-0.004	1	0	0	0	-0.253	1.088	86.353	0	0	0	0	0	0	0
WT222(CAA14FCCF874)	3.77	13105	2022-11-30 10:18:47.529	-0.019	-0.004	1	0	0	0	-0.253	1.088	86.353	0	0	0	0	0	0	0
WT222(CAA14FCCF874)	3.77	13105	2022-11-30 10:18:47.529	-0.019	-0.004	1	0	0	0	-0.253	1.088	86.353	0	0	0	0	0	0	0
WT222(CAA14FCCF874)	3.77	13105	2022-11-30 10:18:47.529	-0.019	-0.004	1	0	0	0	-0.253	1.088	86.353	0	0	0	0	0	0	0
WT222(CAA14FCCF874)	3.77	13105	2022-11-30 10:18:47.529	-0.019	-0.004	1	0	0	0	-0.253	1.088	86.353	0	0	0	0	0	0	0
WT222(CAA14FCCF874)	3.77	13105	2022-11-30 10:18:47.529	-0.019	-0.004	1	0	0	0	-0.253	1.088	86.353	0	0	0	0	0	0	0
WT333(F4E4E1AF1293)	3.83	13105	2022-11-30 10:18:47.529	0.026	0.084	1.013	0	0	0	4.752	-1.467	-28.246	0	0	0	0	0	0	0
WT333(F4E4E1AF1293)	3.83	13105	2022-11-30 10:18:47.545	0.026	0.084	1.013	0	0	0	4.752	-1.467	-28.246	0	0	0	0	0	0	0
WT333(F4E4E1AF1293)	3.83	13105	2022-11-30 10:18:47.545	0.026	0.084	1.013	0	0	0	4.752	-1.467	-28.246	0	0	0	0	0	0	0
WT333(F4E4E1AF1293)	3.83	13105	2022-11-30 10:18:47.545	0.026	0.084	1.013	0	0	0	4.752	-1.467	-28.246	0	0	0	0	0	0	0
WT333(F4E4E1AF1293)	3.83	13105	2022-11-30 10:18:47.545	0.026	0.084	1.013	0	0	0	4.752	-1.467	-28.246	0	0	0	0	0	0	0
WT333(F4E4E1AF1293)	3.83	13105	2022-11-30 10:18:47.545	0.026	0.084	1.013	0	0	0	4.752	-1.467	-28.246	0	0	0	0	0	0	0
WT333(F4E4E1AF1293)	3.83	13105	2022-11-30 10:18:47.545	0.026	0.084	1.013	0	0	0	4.752	-1.467	-28.246	0	0	0	0	0	0	0
WT333(F4E4E1AF1293)	3.83	13105	2022-11-30 10:18:47.545	0.026	0.084	1.013	0	0	0	4.752	-1.467	-28.246	0	0	0	0	0	0	0
WT333(F4E4E1AF1293)	3.83	13105	2022-11-30 10:18:47.545	0.026	0.084	1.013	0	0	0	4.752	-1.467	-28.246	0	0	0	0	0	0	0
WT333(F4E4E1AF1293)	3.83	13105	2022-11-30 10:18:47.545	0.026	0.084	1.013	0	0	0	4.752	-1.467	-28.246	0	0	0	0	0	0	0
WT333(F4E4E1AF1293)	3.83	13105	2022-11-30 10:18:47.545	0.026	0.084	1.013	0	0	0	4.752	-1.467	-28.246	0	0	0	0	0	0	0
WT333(F4E4E1AF1293)	3.83	13105	2022-11-30 10:18:47.545	0.025	0.084	1.013	0	0	0	4.752	-1.467	-28.246	0	0	0	0	0	0	0
WT333(F4E4E1AF1293)	3.83	13105	2022-11-30 10:18:47.545	0.025	0.084	1.013	0	0	0	4.752	-1.467	-28.246	0	0	0	0	0	0	0
WT333(F4E4E1AF1293)	3.83	13105	2022-11-30 10:18:47.545	0.025	0.084	1.013	0	0	0	4.752	-1.467	-28.246	0	0	0	0	0	0	0
WT333(F4E4E1AF1293)	3.83	13105	2022-11-30 10:18:47.545	0.025	0.084	1.013	0	0	0	4.752	-1.467	-28.246	0	0	0	0	0	0	0
WT333(F4E4E1AF1293)	3.83	13105	2022-11-30 10:18:47.545	0.025	0.084	1.013	0	0	0	4.752	-1.467	-28.246	0	0	0	0	0	0	0
WT333(F4E4E1AF1293)	3.83	13105	2022-11-30 10:18:47.545	0.025	0.084	1.013	0	0	0	4.752	-1.467	-28.246	0	0	0	0	0	0	0
WT333(F4E4E1AF1293)	3.83	13105	2022-11-30 10:18:47.545	0.025	0.084	1.013	0	0	0	4.752	-1.467	-28.246	0	0	0	0	0	0	0
WT333(F4E4E1AF1293)	3.83	13105	2022-11-30 10:18:47.545	0.025	0.084	1.013	0	0	0	4.752	-1.467	-28.246	0	0	0	0	0	0	0
WT333(F4E4E1AF1293)	3.83	13105	2022-11-30 10:18:47.545	0.026	0.084	1.012	0	0	0	4.752	-1.467	-28.246	0	0	0	0	0	0	0
WT333(F4E4E1AF1293)	3.83	13105	2022-11-30 10:18:47.545	0.026	0.084	1.012	0	0	0	4.752	-1.467	-28.246	0	0	0	0	0	0	0
WT333(F4E4E1AF1293)	3.83	13105	2022-11-30 10:18:47.545	0.026	0.084	1.012	0	0	0	4.752	-1.467	-28.246	0	0	0	0	0	0	0
WT333(F4E4E1AF1293)	3.83	13105	2022-11-30 10:18:47.545	0.026	0.084	1.012	0	0	0	4.752	-1.467	-28.246	0	0	0	0	0	0	0
WT333(F4E4E1AF1293)	3.83	13105	2022-11-30 10:18:47.545	0.026	0.084	1.012	0	0	0	4.752	-1.467	-28.246	0	0	0	0	0	0	0
WT222(CAA14FCCF874)	3.77	13105	2022-11-30 10:18:47.560	-0.019	-0.004	1	0	0	0	-0.253	1.088	86.353	0	0	0	0	0	0	0
WT222(CAA14FCCF874)	3.77	13105	2022-11-30 10:18:47.560	-0.019	-0.004	1	0	0	0	-0.253	1.088	86.353	0	0	0	0	0	0	0
WT222(CAA14FCCF874)	3.77	13105	2022-11-30 10:18:47.560	-0.019	-0.004	1	0	0	0	-0.253	1.088	86.353	0	0	0	0	0	0	0
WT222(CAA14FCCF874)	3.77	13105	2022-11-30 10:18:47.560	-0.019	-0.004	1	0	0	0	-0.253	1.088	86.353	0	0	0	0	0	0	0
WT222(CAA14FCCF874)	3.77	13105	2022-11-30 10:18:47.560	-0.019	-0.004	1	0	0	0	-0.253	1.088	86.353	0	0	0	0	0	0	0
WT222(CAA14FCCF874)	3.77	13105	2022-11-30 10:18:47.560	-0.019	-0.004	1	0	0	0	-0.253	1.088	86.353	0	0	0	0	0	0	0
WT222(CAA14FCCF874)	3.77	13105	2022-11-30 10:18:47.560	-0.019	-0.004	1	0	0	0	-0.253	1.088	86.353	0	0	0	0	0	0	0
WT222(CAA14FCCF874)	3.77	13105	2022-11-30 10:18:47.560	-0.019	-0.004	1	0	0	0	-0.253	1.088	86.353	0	0	0	0	0	0	0
WT111(DD045F3F1DEA)	3.73	13108	2022-11-30 10:18:47.560	-0.013	0.366	0.947	0	0	0	21.121	0.709	-4.422	0	0	0	0	0	0	0
WT111(DD045F3F1DEA)	3.73	13108	2022-11-30 10:18:47.560	-0.013	0.366	0.947	0	0	0	21.121	0.709	-4.422	0	0	0	0	0	0	0
WT111(DD045F3F1DEA)	3.73	13108	2022-11-30 10:18:47.560	-0.013	0.366	0.947	0	0	0	21.121	0.709	-4.422	0	0	0	0	0	0	0
WT111(DD045F3F1DEA)	3.73	13108	2022-11-30 10:18:47.560	-0.013	0.366	0.947	0	0	0	21.121	0.709	-4.422	0	0	0	0	0	0	0
WT111(DD045F3F1DEA)	3.73	13108	2022-11-30 10:18:47.560	-0.013	0.366	0.947	0	0	0	21.121	0.709	-4.422	0	0	0	0	0	0	0
WT111(DD045F3F1DEA)	3.73	13108	2022-11-30 10:18:47.560	-0.013	0.366	0.947	0	0	0	21.121	0.709	-4.422	0	0	0	0	0	0	0
WT111(DD045F3F1DEA)	3.73	13108	2022-11-30 10:18:47.560	-0.013	0.366	0.947	0	0	0	21.121	0.709	-4.422	0	0	0	0	0	0	0
WT111(DD045F3F1DEA)	3.73	13108	2022-11-30 10:18:47.560	-0.013	0.366	0.947	0	0	0	21.121	0.709	-4.422	0	0	0	0	0	0	0
WT111(DD045F3F1DEA)	3.73	13108	2022-11-30 10:18:47.592	-0.013	0.366	0.947	0	0	0	21.121	0.709	-4.422	0	0	0	0	0	0	0
WT111(DD045F3F1DEA)	3.73	13108	2022-11-30 10:18:47.592	-0.012	0.366	0.947	0	0	0	21.121	0.709	-4.422	0	0	0	0	0	0	0
WT111(DD045F3F1DEA)	3.73	13108	2022-11-30 10:18:47.592	-0.012	0.366	0.947	0	0	0	21.121	0.709	-4.422	0	0	0	0	0	0	0
WT111(DD045F3F1DEA)	3.73	13108	2022-11-30 10:18:47.592	-0.012	0.366	0.947	0	0	0	21.121	0.709	-4.422	0	0	0	0	0	0	0
WT111(DD045F3F1DEA)	3.73	13108	2022-11-30 10:18:47.592	-0.012	0.366	0.947	0	0	0	21.121	0.709	-4.422	0	0	0	0	0	0	0
WT111(DD045F3F1DEA)	3.73	13108	2022-11-30 10:18:47.592	-0.011	0.366	0.947	0	0	0	21.121	0.709	-4.422	0	0	0	0	0	0	0
WT111(DD045F3F1DEA)	3.73	13108	2022-11-30 10:18:47.592	-0.011	0.366	0.947	0	0	0	21.121	0.709	-4.422	0	0	0	0	0	0	0
WT111(DD045F3F1DEA)	3.73	13108	2022-11-30 10:18:47.592	-0.011	0.366	0.947	0	0	0	21.121	0.709	-4.422	0	0	0	0	0	0	0
WT333(F4E4E1AF1293)	3.83	13105	2022-11-30 10:18:47.592	0.026	0.084	1.012	0	0	0	4.752	-1.467	-28.246	0	0	0	0	0	0	0
WT333(F4E4E1AF1293)	3.83	13105	2022-11-30 10:18:47.592	0.026	0.084	1.012	0	0	0	4.752	-1.467	-28.246	0	0	0	0	0	0	0
WT333(F4E4E1AF1293)	3.83	13105	2022-11-30 10:18:47.592	0.026	0.084	1.012	0	0	0	4.752	-1.467	-28.246	0	0	0	0	0	0	0
WT333(F4E4E1AF1293)	3.83	13105	2022-11-30 10:18:47.592	0.026	0.084	1.013	0	0	0	4.752	-1.467	-28.246	0	0	0	0	0	0	0
WT333(F4E4E1AF1293)	3.83	13105	2022-11-30 10:18:47.592	0.026	0.084	1.013	0	0	0	4.752	-1.467	-28.246	0	0	0	0	0	0	0
WT333(F4E4E1AF1293)	3.83	13105	2022-11-30 10:18:47.592	0.026	0.084	1.013	0	0	0	4.752	-1.467	-28.246	0	0	0	0	0	0	0
WT333(F4E4E1AF1293)	3.83	13105	2022-11-30 10:18:47.592	0.026	0.084	1.013	0	0	0	4.752	-1.467	-28.246	0	0	0	0	0	0	0
WT333(F4E4E1AF1293)	3.83	13105	2022-11-30 10:18:47.592	0.026	0.084	1.013	0	0	0	4.752	-1.467	-28.246	0	0	0	0	0	0	0
WT222(CAA14FCCF874)	3.77	13105	2022-11-30 10:18:47.607	-0.019	-0.004	1	0	0	0	-0.253	1.088	86.353	0	0	0	0	0	0	0
WT222(CAA14FCCF874)	3.77	13105	2022-11-30 10:18:47.607	-0.019	-0.004	1	0	0	0	-0.253	1.088	86.353	0	0	0	0	0	0	0
WT222(CAA14FCCF874)	3.77	13105	2022-11-30 10:18:47.607	-0.019	-0.004	1	0	0	0	-0.253	1.088	86.353	0	0	0	0	0	0	0
WT222(CAA14FCCF874)	3.77	13105	2022-11-30 10:18:47.607	-0.019	-0.004	1	0	0	0	-0.253	1.088	86.353	0	0	0	0	0	0	0
WT222(CAA14FCCF874)	3.77	13105	2022-11-30 10:18:47.607	-0.019	-0.004	1	0	0	0	-0.253	1.088	86.353	0	0	0	0	0	0	0
WT222(CAA14FCCF874)	3.77	13105	2022-11-30 10:18:47.607	-0.019	-0.004	1	0	0	0	-0.253	1.088	86.353	0	0	0	0	0	0	0
WT222(CAA14FCCF874)	3.77	13105	2022-11-30 10:18:47.607	-0.019	-0.004	1	0	0	0	-0.253	1.088	86.353	0	0	0	0	0	0	0
WT222(CAA14FCCF874)	3.77	13105	2022-11-30 10:18:47.607	-0.019	-0.004	1	0	0	0	-0.253	1.088	86.353	0	0	0	0	0	0	0
WT222(CAA14FCCF874)	3.77	13105	2022-11-30 10:18:47.623	-0.019	-0.004	1	0	0	0	-0.253	1.088	86.353	0	0	0	0	0	0	0
WT222(CAA14FCCF874)	3.77	13105	2022-11-30 10:18:47.623	-0.019	-0.004	1	0	0	0	-0.253	1.088	86.353	0	0	0	0	0	0	0
WT222(CAA14FCCF874)	3.77	13105	2022-11-30 10:18:47.623	-0.019	-0.004	1	0	0	0	-0.253	1.088	86.353	0	0	0	0	0	0	0
WT222(CAA14FCCF874)	3.77	13105	2022-11-30 10:18:47.623	-0.019	-0.004	1	0	0	0	-0.253	1.088	86.353	0	0	0	0	0	0	0
WT222(CAA14FCCF874)	3.77	13105	2022-11-30 10:18:47.623	-0.019	-0.004	1	0	0	0	-0.253	1.088	86.353	0	0	0	0	0	0	0
WT222(CAA14FCCF874)	3.77	13105	2022-11-30 10:18:47.623	-0.019	-0.004	1	0	0	0	-0.253	1.088	86.353	0	0	0	0	0	0	0
WT222(CAA14FCCF874)	3.77	13105	2022-11-30 10:18:47.623	-0.019	-0.004	1	0	0	0	-0.253	1.088	86.353	0	0	0	0	0	0	0
WT222(CAA14FCCF874)	3.77	13105	2022-11-30 10:18:47.623	-0.019	-0.004	1	0	0	0	-0.253	1.088	86.353	0	0	0	0	0	0	0
WT111(DD045F3F1DEA)	3.73	13108	2022-11-30 10:18:47.623	-0.012	0.366	0.948	0	0	0	21.121	0.709	-4.422	0	0	0	0	0	0	0
WT111(DD045F3F1DEA)	3.73	13108	2022-11-30 10:18:47.623	-0.012	0.366	0.948	0	0	0	21.121	0.709	-4.422	0	0	0	0	0	0	0
WT111(DD045F3F1DEA)	3.73	13108	2022-11-30 10:18:47.623	-0.012	0.366	0.948	0	0	0	21.121	0.709	-4.422	0	0	0	0	0	0	0
WT111(DD045F3F1DEA)	3.73	13108	2022-11-30 10:18:47.623	-0.012	0.366	0.948	0	0	0	21.121	0.709	-4.422	0	0	0	0	0	0	0
WT111(DD045F3F1DEA)	3.73	13108	2022-11-30 10:18:47.623	-0.012	0.366	0.947	0	0	0	21.121	0.709	-4.422	0	0	0	0	0	0	0
WT111(DD045F3F1DEA)	3.73	13108	2022-11-30 10:18:47.623	-0.012	0.366	0.947	0	0	0	21.121	0.709	-4.422	0	0	0	0	0	0	0
WT111(DD045F3F1DEA)	3.73	13108	2022-11-30 10:18:47.623	-0.012	0.366	0.947	0	0	0	21.121	0.709	-4.422	0	0	0	0	0	0	0
WT111(DD045F3F1DEA)	3.73	13108	2022-11-30 10:18:47.623	-0.012	0.366	0.947	0	0	0	21.121	0.709	-4.422	0	0	0	0	0	0	0
WT111(DD045F3F1DEA)	3.73	13108	2022-11-30 10:18:47.655	-0.013	0.365	0.947	0	0	0	21.121	0.709	-4.422	0	0	0	0	0	0	0
WT111(DD045F3F1DEA)	3.73	13108	2022-11-30 10:18:47.655	-0.013	0.365	0.947	0	0	0	21.121	0.709	-4.422	0	0	0	0	0	0	0
WT111(DD045F3F1DEA)	3.73	13108	2022-11-30 10:18:47.655	-0.013	0.365	0.947	0	0	0	21.121	0.709	-4.422	0	0	0	0	0	0	0
WT111(DD045F3F1DEA)	3.73	13108	2022-11-30 10:18:47.655	-0.013	0.365	0.947	0	0	0	21.121	0.709	-4.422	0	0	0	0	0	0	0
WT111(DD045F3F1DEA)	3.73	13108	2022-11-30 10:18:47.655	-0.013	0.366	0.948	0	0	0	21.121	0.709	-4.422	0	0	0	0	0	0	0
WT111(DD045F3F1DEA)	3.73	13108	2022-11-30 10:18:47.655	-0.013	0.366	0.948	0	0	0	21.121	0.709	-4.422	0	0	0	0	0	0	0
WT111(DD045F3F1DEA)	3.73	13108	2022-11-30 10:18:47.655	-0.013	0.366	0.948	0	0	0	21.121	0.709	-4.422	0	0	0	0	0	0	0
WT111(DD045F3F1DEA)	3.73	13108	2022-11-30 10:18:47.655	-0.013	0.366	0.948	0	0	0	21.121	0.709	-4.422	0	0	0	0	0	0	0
WT333(F4E4E1AF1293)	3.83	13105	2022-11-30 10:18:47.655	0.026	0.084	1.013	0	0	0	4.752	-1.467	-28.246	0	0	0	0	0	0	0
WT333(F4E4E1AF1293)	3.83	13105	2022-11-30 10:18:47.655	0.026	0.084	1.013	0	0	0	4.752	-1.467	-28.246	0	0	0	0	0	0	0
WT333(F4E4E1AF1293)	3.83	13105	2022-11-30 10:18:47.655	0.026	0.084	1.013	0	0	0	4.752	-1.467	-28.246	0	0	0	0	0	0	0
WT333(F4E4E1AF1293)	3.83	13105	2022-11-30 10:18:47.655	0.026	0.084	1.013	0	0	0	4.752	-1.467	-28.246	0	0	0	0	0	0	0
WT333(F4E4E1AF1293)	3.83	13105	2022-11-30 10:18:47.655	0.026	0.084	1.013	0	0	0	4.752	-1.467	-28.246	0	0	0	0	0	0	0
WT333(F4E4E1AF1293)	3.83	13105	2022-11-30 10:18:47.655	0.026	0.084	1.013	0	0	0	4.752	-1.467	-28.246	0	0	0	0	0	0	0
WT333(F4E4E1AF1293)	3.83	13105	2022-11-30 10:18:47.655	0.026	0.084	1.013	0	0	0	4.752	-1.467	-28.246	0	0	0	0	0	0	0
WT333(F4E4E1AF1293)	3.83	13105	2022-11-30 10:18:47.655	0.026	0.084	1.013	0	0	0	4.752	-1.467	-28.246	0	0	0	0	0	0	0
WT333(F4E4E1AF1293)	3.83	13105	2022-11-30 10:18:47.655	0.026	0.084	1.013	0	0	0	4.752	-1.467	-28.246	0	0	0	0	0	0	0
WT333(F4E4E1AF1293)	3.83	13105	2022-11-30 10:18:47.655	0.026	0.084	1.013	0	0	0	4.752	-1.467	-28.246	0	0	0	0	0	0	0
WT333(F4E4E1AF1293)	3.83	13105	2022-11-30 10:18:47.655	0.026	0.084	1.013	0	0	0	4.752	-1.467	-28.246	0	0	0	0	0	0	0
WT333(F4E4E1AF1293)	3.83	13105	2022-11-30 10:18:47.655	0.026	0.084	1.013	0	0	0	4.752	-1.467	-28.246	0	0	0	0	0	0	0
WT333(F4E4E1AF1293)	3.83	13105	2022-11-30 10:18:47.655	0.026	0.084	1.013	0	0	0	4.752	-1.467	-28.246	0	0	0	0	0	0	0
WT333(F4E4E1AF1293)	3.83	13105	2022-11-30 10:18:47.655	0.026	0.084	1.013	0	0	0	4.752	-1.467	-28.246	0	0	0	0	0	0	0
WT333(F4E4E1AF1293)	3.83	13105	2022-11-30 10:18:47.655	0.026	0.084	1.013	0	0	0	4.752	-1.467	-28.246	0	0	0	0	0	0	0
WT333(F4E4E1AF1293)	3.83	13105	2022-11-30 10:18:47.655	0.026	0.084	1.013	0	0	0	4.752	-1.467	-28.246	0	0	0	0	0	0	0
WT111(DD045F3F1DEA)	3.73	13108	2022-11-30 10:18:47.686	-0.012	0.366	0.948	0	0	0	21.121	0.709	-4.422	0	0	0	0	0	0	0
WT111(DD045F3F1DEA)	3.73	13108	2022-11-30 10:18:47.686	-0.012	0.366	0.948	0	0	0	21.121	0.709	-4.422	0	0	0	0	0	0	0
WT111(DD045F3F1DEA)	3.73	13108	2022-11-30 10:18:47.686	-0.012	0.366	0.948	0	0	0	21.121	0.709	-4.422	0	0	0	0	0	0	0
WT111(DD045F3F1DEA)	3.73	13108	2022-11-30 10:18:47.686	-0.012	0.366	0.948	0	0	0	21.121	0.709	-4.422	0	0	0	0	0	0	0
WT111(DD045F3F1DEA)	3.73	13108	2022-11-30 10:18:47.686	-0.012	0.366	0.948	0	0	0	21.121	0.709	-4.422	0	0	0	0	0	0	0
WT111(DD045F3F1DEA)	3.73	13108	2022-11-30 10:18:47.686	-0.012	0.366	0.948	0	0	0	21.121	0.709	-4.422	0	0	0	0	0	0	0
WT111(DD045F3F1DEA)	3.73	13108	2022-11-30 10:18:47.686	-0.012	0.366	0.948	0	0	0	21.121	0.709	-4.422	0	0	0	0	0	0	0
WT111(DD045F3F1DEA)	3.73	13108	2022-11-30 10:18:47.686	-0.012	0.366	0.948	0	0	0	21.121	0.709	-4.422	0	0	0	0	0	0	0
WT333(F4E4E1AF1293)	3.83	13105	2022-11-30 10:18:47.686	0.026	0.084	1.013	0	0	0	4.752	-1.467	-28.246	0	0	0	0	0	0	0
WT333(F4E4E1AF1293)	3.83	13105	2022-11-30 10:18:47.686	0.026	0.084	1.013	0	0	0	4.752	-1.467	-28.246	0	0	0	0	0	0	0
WT333(F4E4E1AF1293)	3.83	13105	2022-11-30 10:18:47.686	0.026	0.083	1.012	0	0	0	4.752	-1.467	-28.246	0	0	0	0	0	0	0
WT333(F4E4E1AF1293)	3.83	13105	2022-11-30 10:18:47.686	0.026	0.083	1.012	0	0	0	4.752	-1.467	-28.246	0	0	0	0	0	0	0
WT333(F4E4E1AF1293)	3.83	13105	2022-11-30 10:18:47.686	0.026	0.083	1.012	0	0	0	4.752	-1.467	-28.246	0	0	0	0	0	0	0
WT333(F4E4E1AF1293)	3.83	13105	2022-11-30 10:18:47.686	0.026	0.083	1.012	0	0	0	4.752	-1.467	-28.246	0	0	0	0	0	0	0
WT333(F4E4E1AF1293)	3.83	13105	2022-11-30 10:18:47.686	0.026	0.084	1.013	0	0	0	4.752	-1.467	-28.246	0	0	0	0	0	0	0
WT333(F4E4E1AF1293)	3.83	13105	2022-11-30 10:18:47.686	0.026	0.084	1.013	0	0	0	4.752	-1.467	-28.246	0	0	0	0	0	0	0
WT333(F4E4E1AF1293)	3.83	13105	2022-11-30 10:18:47.686	0.026	0.084	1.013	0	0	0	4.752	-1.467	-28.246	0	0	0	0	0	0	0
WT333(F4E4E1AF1293)	3.83	13105	2022-11-30 10:18:47.686	0.026	0.084	1.013	0	0	0	4.752	-1.467	-28.246	0	0	0	0	0	0	0
WT333(F4E4E1AF1293)	3.83	13105	2022-11-30 10:18:47.686	0.026	0.084	1.013	0	0	0	4.752	-1.467	-28.246	0	0	0	0	0	0	0
WT333(F4E4E1AF1293)	3.83	13105	2022-11-30 10:18:47.686	0.026	0.084	1.013	0	0	0	4.752	-1.467	-28.246	0	0	0	0	0	0	0
WT333(F4E4E1AF1293)	3.83	13105	2022-11-30 10:18:47.686	0.026	0.084	1.013	0	0	0	4.752	-1.467	-28.246	0	0	0	0	0	0	0
WT333(F4E4E1AF1293)	3.83	13105	2022-11-30 10:18:47.686	0.026	0.084	1.013	0	0	0	4.752	-1.467	-28.246	0	0	0	0	0	0	0
WT333(F4E4E1AF1293)	3.83	13105	2022-11-30 10:18:47.686	0.026	0.084	1.012	0	0	0	4.752	-1.467	-28.246	0	0	0	0	0	0	0
WT333(F4E4E1AF1293)	3.83	13105	2022-11-30 10:18:47.686	0.026	0.084	1.012	0	0	0	4.752	-1.467	-28.246	0	0	0	0	0	0	0
WT222(CAA14FCCF874)	3.77	13105	2022-11-30 10:18:47.701	-0.019	-0.005	1	0	0	0	-0.253	1.088	86.353	0	0	0	0	0	0	0
WT222(CAA14FCCF874)	3.77	13105	2022-11-30 10:18:47.701	-0.019	-0.005	1	0	0	0	-0.253	1.088	86.353	0	0	0	0	0	0	0
WT222(CAA14FCCF874)	3.77	13105	2022-11-30 10:18:47.701	-0.019	-0.004	1	0	0	0	-0.253	1.088	86.353	0	0	0	0	0	0	0
WT222(CAA14FCCF874)	3.77	13105	2022-11-30 10:18:47.701	-0.019	-0.004	1	0	0	0	-0.253	1.088	86.353	0	0	0	0	0	0	0
WT222(CAA14FCCF874)	3.77	13105	2022-11-30 10:18:47.701	-0.019	-0.004	1	0	0	0	-0.253	1.088	86.353	0	0	0	0	0	0	0
WT222(CAA14FCCF874)	3.77	13105	2022-11-30 10:18:47.701	-0.019	-0.004	1	0	0	0	-0.253	1.088	86.353	0	0	0	0	0	0	0
WT222(CAA14FCCF874)	3.77	13105	2022-11-30 10:18:47.701	-0.019	-0.004	1	0	0	0	-0.253	1.088	86.353	0	0	0	0	0	0	0
WT222(CAA14FCCF874)	3.77	13105	2022-11-30 10:18:47.701	-0.019	-0.004	1	0	0	0	-0.253	1.088	86.353	0	0	0	0	0	0	0
WT222(CAA14FCCF874)	3.77	13105	2022-11-30 10:18:47.701	-0.019	-0.004	1	0	0	0	-0.253	1.088	86.353	0	0	0	0	0	0	0
WT222(CAA14FCCF874)	3.77	13105	2022-11-30 10:18:47.701	-0.019	-0.004	1	0	0	0	-0.253	1.088	86.353	0	0	0	0	0	0	0
WT222(CAA14FCCF874)	3.77	13105	2022-11-30 10:18:47.701	-0.019	-0.004	1	0	0	0	-0.253	1.088	86.353	0	0	0	0	0	0	0
WT222(CAA14FCCF874)	3.77	13105	2022-11-30 10:18:47.701	-0.019	-0.004	1	0	0	0	-0.253	1.088	86.353	0	0	0	0	0	0	0
WT222(CAA14FCCF874)	3.77	13105	2022-11-30 10:18:47.701	-0.019	-0.004	1	0	0	0	-0.253	1.088	86.353	0	0	0	0	0	0	0
WT222(CAA14FCCF874)	3.77	13105	2022-11-30 10:18:47.701	-0.019	-0.004	1	0	0	0	-0.253	1.088	86.353	0	0	0	0	0	0	0
WT222(CAA14FCCF874)	3.77	13105	2022-11-30 10:18:47.701	-0.019	-0.004	1	0	0	0	-0.253	1.088	86.353	0	0	0	0	0	0	0
WT222(CAA14FCCF874)	3.77	13105	2022-11-30 10:18:47.701	-0.019	-0.004	1	0	0	0	-0.253	1.088	86.353	0	0	0	0	0	0	0
WT111(DD045F3F1DEA)	3.73	13108	2022-11-30 10:18:47.717	-0.012	0.366	0.948	0	0	0	21.121	0.709	-4.422	0	0	0	0	0	0	0
WT111(DD045F3F1DEA)	3.73	13108	2022-11-30 10:18:47.717	-0.012	0.366	0.948	0	0	0	21.121	0.709	-4.422	0	0	0	0	0	0	0
WT111(DD045F3F1DEA)	3.73	13108	2022-11-30 10:18:47.717	-0.012	0.366	0.948	0	0	0	21.121	0.709	-4.422	0	0	0	0	0	0	0
WT111(DD045F3F1DEA)	3.73	13108	2022-11-30 10:18:47.717	-0.012	0.366	0.948	0	0	0	21.121	0.709	-4.422	0	0	0	0	0	0	0
WT111(DD045F3F1DEA)	3.73	13108	2022-11-30 10:18:47.717	-0.012	0.366	0.948	0	0	0	21.121	0.709	-4.422	0	0	0	0	0	0	0
WT111(DD045F3F1DEA)	3.73	13108	2022-11-30 10:18:47.717	-0.012	0.366	0.948	0	0	0	21.121	0.709	-4.422	0	0	0	0	0	0	0
WT111(DD045F3F1DEA)	3.73	13108	2022-11-30 10:18:47.717	-0.012	0.366	0.948	0	0	0	21.121	0.709	-4.422	0	0	0	0	0	0	0
WT111(DD045F3F1DEA)	3.73	13108	2022-11-30 10:18:47.717	-0.012	0.366	0.948	0	0	0	21.121	0.709	-4.422	0	0	0	0	0	0	0
WT222(CAA14FCCF874)	3.77	13105	2022-11-30 10:18:47.764	-0.019	-0.004	1	0	0	0	-0.253	1.088	86.353	0	0	0	0	0	0	0
WT222(CAA14FCCF874)	3.77	13105	2022-11-30 10:18:47.764	-0.019	-0.004	1	0	0	0	-0.253	1.088	86.353	0	0	0	0	0	0	0
WT222(CAA14FCCF874)	3.77	13105	2022-11-30 10:18:47.764	-0.019	-0.004	1	0	0	0	-0.253	1.088	86.353	0	0	0	0	0	0	0
WT222(CAA14FCCF874)	3.77	13105	2022-11-30 10:18:47.764	-0.019	-0.004	1	0	0	0	-0.253	1.088	86.353	0	0	0	0	0	0	0
WT222(CAA14FCCF874)	3.77	13105	2022-11-30 10:18:47.764	-0.019	-0.004	1	0	0	0	-0.253	1.088	86.353	0	0	0	0	0	0	0
WT222(CAA14FCCF874)	3.77	13105	2022-11-30 10:18:47.764	-0.019	-0.004	1	0	0	0	-0.253	1.088	86.353	0	0	0	0	0	0	0
WT222(CAA14FCCF874)	3.77	13105	2022-11-30 10:18:47.764	-0.019	-0.004	1	0	0	0	-0.253	1.088	86.353	0	0	0	0	0	0	0
WT222(CAA14FCCF874)	3.77	13105	2022-11-30 10:18:47.764	-0.019	-0.004	1	0	0	0	-0.253	1.088	86.353	0	0	0	0	0	0	0
WT111(DD045F3F1DEA)	3.73	13108	2022-11-30 10:18:47.779	-0.012	0.366	0.947	0	0	0	21.121	0.709	-4.422	0	0	0	0	0	0	0
WT111(DD045F3F1DEA)	3.73	13108	2022-11-30 10:18:47.779	-0.012	0.366	0.947	0	0	0	21.121	0.709	-4.422	0	0	0	0	0	0	0
WT111(DD045F3F1DEA)	3.73	13108	2022-11-30 10:18:47.779	-0.012	0.366	0.947	0	0	0	21.121	0.709	-4.422	0	0	0	0	0	0	0
WT111(DD045F3F1DEA)	3.73	13108	2022-11-30 10:18:47.779	-0.012	0.366	0.947	0	0	0	21.121	0.709	-4.422	0	0	0	0	0	0	0
WT111(DD045F3F1DEA)	3.73	13108	2022-11-30 10:18:47.779	-0.012	0.366	0.947	0	0	0	21.121	0.709	-4.422	0	0	0	0	0	0	0
WT111(DD045F3F1DEA)	3.73	13108	2022-11-30 10:18:47.779	-0.012	0.366	0.947	0	0	0	21.121	0.709	-4.422	0	0	0	0	0	0	0
WT111(DD045F3F1DEA)	3.73	13108	2022-11-30 10:18:47.779	-0.012	0.366	0.947	0	0	0	21.121	0.709	-4.422	0	0	0	0	0	0	0
WT111(DD045F3F1DEA)	3.73	13108	2022-11-30 10:18:47.779	-0.012	0.366	0.947	0	0	0	21.121	0.709	-4.422	0	0	0	0	0	0	0
WT333(F4E4E1AF1293)	3.83	13105	2022-11-30 10:18:47.779	0.026	0.084	1.012	0	0	0	4.752	-1.467	-28.246	0	0	0	0	0	0	0
WT333(F4E4E1AF1293)	3.83	13105	2022-11-30 10:18:47.779	0.026	0.084	1.012	0	0	0	4.752	-1.467	-28.246	0	0	0	0	0	0	0
WT333(F4E4E1AF1293)	3.83	13105	2022-11-30 10:18:47.779	0.026	0.085	1.013	0	0	0	4.752	-1.467	-28.246	0	0	0	0	0	0	0
WT333(F4E4E1AF1293)	3.83	13105	2022-11-30 10:18:47.779	0.026	0.085	1.013	0	0	0	4.752	-1.467	-28.246	0	0	0	0	0	0	0
WT333(F4E4E1AF1293)	3.83	13105	2022-11-30 10:18:47.779	0.026	0.085	1.013	0	0	0	4.752	-1.467	-28.246	0	0	0	0	0	0	0
WT333(F4E4E1AF1293)	3.83	13105	2022-11-30 10:18:47.779	0.026	0.085	1.013	0	0	0	4.752	-1.467	-28.246	0	0	0	0	0	0	0
WT333(F4E4E1AF1293)	3.83	13105	2022-11-30 10:18:47.779	0.026	0.085	1.014	0	0	0	4.752	-1.467	-28.246	0	0	0	0	0	0	0
WT333(F4E4E1AF1293)	3.83	13105	2022-11-30 10:18:47.779	0.026	0.085	1.014	0	0	0	4.752	-1.467	-28.246	0	0	0	0	0	0	0
WT111(DD045F3F1DEA)	3.73	13108	2022-11-30 10:18:47.811	-0.012	0.366	0.947	0	0	0	21.121	0.709	-4.422	0	0	0	0	0	0	0
WT111(DD045F3F1DEA)	3.73	13108	2022-11-30 10:18:47.811	-0.012	0.366	0.947	0	0	0	21.121	0.709	-4.422	0	0	0	0	0	0	0
WT111(DD045F3F1DEA)	3.73	13108	2022-11-30 10:18:47.811	-0.012	0.366	0.947	0	0	0	21.121	0.709	-4.422	0	0	0	0	0	0	0
WT111(DD045F3F1DEA)	3.73	13108	2022-11-30 10:18:47.811	-0.012	0.366	0.947	0	0	0	21.121	0.709	-4.422	0	0	0	0	0	0	0
WT111(DD045F3F1DEA)	3.73	13108	2022-11-30 10:18:47.811	-0.013	0.366	0.948	0	0	0	21.121	0.709	-4.422	0	0	0	0	0	0	0
WT111(DD045F3F1DEA)	3.73	13108	2022-11-30 10:18:47.811	-0.013	0.366	0.948	0	0	0	21.121	0.709	-4.422	0	0	0	0	0	0	0
WT111(DD045F3F1DEA)	3.73	13108	2022-11-30 10:18:47.811	-0.013	0.366	0.948	0	0	0	21.121	0.709	-4.422	0	0	0	0	0	0	0
WT111(DD045F3F1DEA)	3.73	13108	2022-11-30 10:18:47.811	-0.013	0.366	0.948	0	0	0	21.121	0.709	-4.422	0	0	0	0	0	0	0
WT333(F4E4E1AF1293)	3.83	13105	2022-11-30 10:18:47.811	0.026	0.085	1.014	0	0	0	4.752	-1.467	-28.246	0	0	0	0	0	0	0
WT333(F4E4E1AF1293)	3.83	13105	2022-11-30 10:18:47.811	0.026	0.085	1.014	0	0	0	4.752	-1.467	-28.246	0	0	0	0	0	0	0
WT333(F4E4E1AF1293)	3.83	13105	2022-11-30 10:18:47.811	0.026	0.084	1.013	0	0	0	4.752	-1.467	-28.246	0	0	0	0	0	0	0
WT333(F4E4E1AF1293)	3.83	13105	2022-11-30 10:18:47.811	0.026	0.084	1.013	0	0	0	4.752	-1.467	-28.246	0	0	0	0	0	0	0
WT333(F4E4E1AF1293)	3.83	13105	2022-11-30 10:18:47.811	0.026	0.084	1.013	0	0	0	4.752	-1.467	-28.246	0	0	0	0	0	0	0
WT333(F4E4E1AF1293)	3.83	13105	2022-11-30 10:18:47.811	0.026	0.084	1.013	0	0	0	4.752	-1.467	-28.246	0	0	0	0	0	0	0
WT333(F4E4E1AF1293)	3.83	13105	2022-11-30 10:18:47.811	0.025	0.084	1.013	0	0	0	4.752	-1.467	-28.246	0	0	0	0	0	0	0
WT333(F4E4E1AF1293)	3.83	13105	2022-11-30 10:18:47.811	0.025	0.084	1.013	0	0	0	4.752	-1.467	-28.246	0	0	0	0	0	0	0
WT333(F4E4E1AF1293)	3.83	13105	2022-11-30 10:18:47.811	0.025	0.084	1.013	0	0	0	4.752	-1.467	-28.246	0	0	0	0	0	0	0
WT333(F4E4E1AF1293)	3.83	13105	2022-11-30 10:18:47.811	0.025	0.084	1.013	0	0	0	4.752	-1.467	-28.246	0	0	0	0	0	0	0
WT333(F4E4E1AF1293)	3.83	13105	2022-11-30 10:18:47.811	0.025	0.085	1.013	0	0	0	4.752	-1.467	-28.246	0	0	0	0	0	0	0
WT333(F4E4E1AF1293)	3.83	13105	2022-11-30 10:18:47.811	0.025	0.085	1.013	0	0	0	4.752	-1.467	-28.246	0	0	0	0	0	0	0
WT333(F4E4E1AF1293)	3.83	13105	2022-11-30 10:18:47.811	0.025	0.085	1.013	0	0	0	4.752	-1.467	-28.246	0	0	0	0	0	0	0
WT333(F4E4E1AF1293)	3.83	13105	2022-11-30 10:18:47.811	0.025	0.085	1.013	0	0	0	4.752	-1.467	-28.246	0	0	0	0	0	0	0
WT333(F4E4E1AF1293)	3.83	13105	2022-11-30 10:18:47.811	0.026	0.084	1.013	0	0	0	4.752	-1.467	-28.246	0	0	0	0	0	0	0
WT333(F4E4E1AF1293)	3.83	13105	2022-11-30 10:18:47.811	0.026	0.084	1.013	0	0	0	4.752	-1.467	-28.246	0	0	0	0	0	0	0
WT111(DD045F3F1DEA)	3.73	13108	2022-11-30 10:18:47.842	-0.012	0.366	0.948	0	0	0	21.121	0.709	-4.422	0	0	0	0	0	0	0
WT111(DD045F3F1DEA)	3.73	13108	2022-11-30 10:18:47.842	-0.012	0.366	0.948	0	0	0	21.121	0.709	-4.422	0	0	0	0	0	0	0
WT111(DD045F3F1DEA)	3.73	13108	2022-11-30 10:18:47.842	-0.012	0.366	0.948	0	0	0	21.121	0.709	-4.422	0	0	0	0	0	0	0
WT111(DD045F3F1DEA)	3.73	13108	2022-11-30 10:18:47.842	-0.012	0.366	0.948	0	0	0	21.121	0.709	-4.422	0	0	0	0	0	0	0
WT111(DD045F3F1DEA)	3.73	13108	2022-11-30 10:18:47.842	-0.012	0.366	0.948	0	0	0	21.121	0.709	-4.422	0	0	0	0	0	0	0
WT111(DD045F3F1DEA)	3.73	13108	2022-11-30 10:18:47.842	-0.012	0.366	0.948	0	0	0	21.121	0.709	-4.422	0	0	0	0	0	0	0
WT111(DD045F3F1DEA)	3.73	13108	2022-11-30 10:18:47.842	-0.012	0.366	0.948	0	0	0	21.121	0.709	-4.422	0	0	0	0	0	0	0
WT111(DD045F3F1DEA)	3.73	13108	2022-11-30 10:18:47.842	-0.012	0.366	0.948	0	0	0	21.121	0.709	-4.422	0	0	0	0	0	0	0
WT333(F4E4E1AF1293)	3.83	13105	2022-11-30 10:18:47.873	0.026	0.084	1.013	0	0	0	4.752	-1.467	-28.246	0	0	0	0	0	0	0
WT333(F4E4E1AF1293)	3.83	13105	2022-11-30 10:18:47.873	0.026	0.084	1.013	0	0	0	4.752	-1.467	-28.246	0	0	0	0	0	0	0
WT333(F4E4E1AF1293)	3.83	13105	2022-11-30 10:18:47.873	0.025	0.084	1.013	0	0	0	4.752	-1.467	-28.246	0	0	0	0	0	0	0
WT333(F4E4E1AF1293)	3.83	13105	2022-11-30 10:18:47.873	0.025	0.084	1.013	0	0	0	4.752	-1.467	-28.246	0	0	0	0	0	0	0
WT333(F4E4E1AF1293)	3.83	13105	2022-11-30 10:18:47.873	0.025	0.084	1.013	0	0	0	4.757	-1.467	-28.246	0	0	0	0	0	0	0
WT333(F4E4E1AF1293)	3.83	13105	2022-11-30 10:18:47.873	0.025	0.084	1.013	0	0	0	4.757	-1.467	-28.246	0	0	0	0	0	0	0
WT333(F4E4E1AF1293)	3.83	13105	2022-11-30 10:18:47.873	0.026	0.085	1.012	0	0	0	4.757	-1.467	-28.246	0	0	0	0	0	0	0
WT333(F4E4E1AF1293)	3.83	13105	2022-11-30 10:18:47.873	0.026	0.085	1.012	0	0	0	4.757	-1.467	-28.246	0	0	0	0	0	0	0
WT222(CAA14FCCF874)	3.77	13105	2022-11-30 10:18:47.889	-0.019	-0.004	1	0	0	0	-0.253	1.088	86.353	0	0	0	0	0	0	0
WT222(CAA14FCCF874)	3.77	13105	2022-11-30 10:18:47.889	-0.019	-0.004	1	0	0	0	-0.253	1.088	86.353	0	0	0	0	0	0	0
WT222(CAA14FCCF874)	3.77	13105	2022-11-30 10:18:47.889	-0.019	-0.004	1	0	0	0	-0.253	1.088	86.353	0	0	0	0	0	0	0
WT222(CAA14FCCF874)	3.77	13105	2022-11-30 10:18:47.889	-0.019	-0.004	1	0	0	0	-0.253	1.088	86.353	0	0	0	0	0	0	0
WT222(CAA14FCCF874)	3.77	13105	2022-11-30 10:18:47.889	-0.019	-0.004	1	0	0	0	-0.253	1.088	86.353	0	0	0	0	0	0	0
WT222(CAA14FCCF874)	3.77	13105	2022-11-30 10:18:47.889	-0.019	-0.004	1	0	0	0	-0.253	1.088	86.353	0	0	0	0	0	0	0
WT222(CAA14FCCF874)	3.77	13105	2022-11-30 10:18:47.889	-0.019	-0.004	1	0	0	0	-0.253	1.088	86.353	0	0	0	0	0	0	0
WT222(CAA14FCCF874)	3.77	13105	2022-11-30 10:18:47.889	-0.019	-0.004	1	0	0	0	-0.253	1.088	86.353	0	0	0	0	0	0	0
WT222(CAA14FCCF874)	3.77	13105	2022-11-30 10:18:47.889	-0.019	-0.004	1	0	0	0	-0.253	1.088	86.353	0	0	0	0	0	0	0
WT222(CAA14FCCF874)	3.77	13105	2022-11-30 10:18:47.889	-0.019	-0.004	1	0	0	0	-0.253	1.088	86.353	0	0	0	0	0	0	0
WT222(CAA14FCCF874)	3.77	13105	2022-11-30 10:18:47.889	-0.019	-0.004	1	0	0	0	-0.253	1.088	86.353	0	0	0	0	0	0	0
WT222(CAA14FCCF874)	3.77	13105	2022-11-30 10:18:47.889	-0.019	-0.004	1	0	0	0	-0.253	1.088	86.353	0	0	0	0	0	0	0
WT222(CAA14FCCF874)	3.77	13105	2022-11-30 10:18:47.889	-0.019	-0.004	1	0	0	0	-0.253	1.088	86.353	0	0	0	0	0	0	0
WT222(CAA14FCCF874)	3.77	13105	2022-11-30 10:18:47.889	-0.019	-0.004	1	0	0	0	-0.253	1.088	86.353	0	0	0	0	0	0	0
WT222(CAA14FCCF874)	3.77	13105	2022-11-30 10:18:47.889	-0.019	-0.004	1	0	0	0	-0.253	1.088	86.353	0	0	0	0	0	0	0
WT222(CAA14FCCF874)	3.77	13105	2022-11-30 10:18:47.889	-0.019	-0.004	1	0	0	0	-0.253	1.088	86.353	0	0	0	0	0	0	0
WT111(DD045F3F1DEA)	3.73	13108	2022-11-30 10:18:47.889	-0.012	0.366	0.948	0	0	0	21.121	0.709	-4.422	0	0	0	0	0	0	0
WT111(DD045F3F1DEA)	3.73	13108	2022-11-30 10:18:47.904	-0.012	0.366	0.948	0	0	0	21.121	0.709	-4.422	0	0	0	0	0	0	0
WT111(DD045F3F1DEA)	3.73	13108	2022-11-30 10:18:47.904	-0.012	0.366	0.948	0	0	0	21.121	0.709	-4.422	0	0	0	0	0	0	0
WT111(DD045F3F1DEA)	3.73	13108	2022-11-30 10:18:47.904	-0.012	0.366	0.948	0	0	0	21.121	0.709	-4.422	0	0	0	0	0	0	0
WT111(DD045F3F1DEA)	3.73	13108	2022-11-30 10:18:47.904	-0.012	0.367	0.948	0	0	0	21.121	0.709	-4.422	0	0	0	0	0	0	0
WT111(DD045F3F1DEA)	3.73	13108	2022-11-30 10:18:47.904	-0.012	0.367	0.948	0	0	0	21.121	0.709	-4.422	0	0	0	0	0	0	0
WT111(DD045F3F1DEA)	3.73	13108	2022-11-30 10:18:47.904	-0.012	0.367	0.948	0	0	0	21.121	0.709	-4.422	0	0	0	0	0	0	0
WT111(DD045F3F1DEA)	3.73	13108	2022-11-30 10:18:47.904	-0.012	0.367	0.948	0	0	0	21.121	0.709	-4.422	0	0	0	0	0	0	0
WT333(F4E4E1AF1293)	3.83	13105	2022-11-30 10:18:47.904	0.026	0.085	1.012	0	0	0	4.757	-1.467	-28.246	0	0	0	0	0	0	0
WT333(F4E4E1AF1293)	3.83	13105	2022-11-30 10:18:47.904	0.026	0.085	1.012	0	0	0	4.757	-1.467	-28.246	0	0	0	0	0	0	0
WT333(F4E4E1AF1293)	3.83	13105	2022-11-30 10:18:47.904	0.026	0.085	1.013	0	0	0	4.757	-1.467	-28.246	0	0	0	0	0	0	0
WT333(F4E4E1AF1293)	3.83	13105	2022-11-30 10:18:47.904	0.026	0.085	1.013	0	0	0	4.757	-1.467	-28.246	0	0	0	0	0	0	0
WT333(F4E4E1AF1293)	3.83	13105	2022-11-30 10:18:47.904	0.026	0.085	1.013	0	0	0	4.757	-1.467	-28.246	0	0	0	0	0	0	0
WT333(F4E4E1AF1293)	3.83	13105	2022-11-30 10:18:47.904	0.026	0.085	1.013	0	0	0	4.757	-1.467	-28.246	0	0	0	0	0	0	0
WT333(F4E4E1AF1293)	3.83	13105	2022-11-30 10:18:47.904	0.026	0.084	1.013	0	0	0	4.757	-1.467	-28.246	0	0	0	0	0	0	0
WT333(F4E4E1AF1293)	3.83	13105	2022-11-30 10:18:47.904	0.026	0.084	1.013	0	0	0	4.757	-1.467	-28.246	0	0	0	0	0	0	0
WT333(F4E4E1AF1293)	3.83	13105	2022-11-30 10:18:47.904	0.026	0.084	1.013	0	0	0	4.757	-1.467	-28.246	0	0	0	0	0	0	0
WT333(F4E4E1AF1293)	3.83	13105	2022-11-30 10:18:47.904	0.026	0.084	1.013	0	0	0	4.757	-1.467	-28.246	0	0	0	0	0	0	0
WT333(F4E4E1AF1293)	3.83	13105	2022-11-30 10:18:47.904	0.026	0.084	1.013	0	0	0	4.757	-1.467	-28.246	0	0	0	0	0	0	0
WT333(F4E4E1AF1293)	3.83	13105	2022-11-30 10:18:47.904	0.026	0.084	1.013	0	0	0	4.757	-1.467	-28.246	0	0	0	0	0	0	0
WT333(F4E4E1AF1293)	3.83	13105	2022-11-30 10:18:47.904	0.026	0.084	1.013	0	0	0	4.757	-1.467	-28.246	0	0	0	0	0	0	0
WT333(F4E4E1AF1293)	3.83	13105	2022-11-30 10:18:47.904	0.026	0.084	1.013	0	0	0	4.757	-1.467	-28.246	0	0	0	0	0	0	0
WT333(F4E4E1AF1293)	3.83	13105	2022-11-30 10:18:47.904	0.026	0.084	1.013	0	0	0	4.757	-1.467	-28.246	0	0	0	0	0	0	0
WT333(F4E4E1AF1293)	3.83	13105	2022-11-30 10:18:47.904	0.026	0.084	1.013	0	0	0	4.757	-1.467	-28.246	0	0	0	0	0	0	0
WT111(DD045F3F1DEA)	3.73	13108	2022-11-30 10:18:47.920	-0.012	0.366	0.947	0	0	0	21.121	0.709	-4.422	0	0	0	0	0	0	0
WT111(DD045F3F1DEA)	3.73	13108	2022-11-30 10:18:47.920	-0.012	0.366	0.947	0	0	0	21.121	0.709	-4.422	0	0	0	0	0	0	0
WT111(DD045F3F1DEA)	3.73	13108	2022-11-30 10:18:47.920	-0.012	0.366	0.947	0	0	0	21.121	0.709	-4.422	0	0	0	0	0	0	0
WT111(DD045F3F1DEA)	3.73	13108	2022-11-30 10:18:47.920	-0.012	0.366	0.947	0	0	0	21.121	0.709	-4.422	0	0	0	0	0	0	0
WT111(DD045F3F1DEA)	3.73	13108	2022-11-30 10:18:47.920	-0.013	0.366	0.947	0	0	0	21.121	0.709	-4.422	0	0	0	0	0	0	0
WT111(DD045F3F1DEA)	3.73	13108	2022-11-30 10:18:47.920	-0.013	0.366	0.947	0	0	0	21.121	0.709	-4.422	0	0	0	0	0	0	0
WT111(DD045F3F1DEA)	3.73	13108	2022-11-30 10:18:47.920	-0.013	0.366	0.947	0	0	0	21.121	0.709	-4.422	0	0	0	0	0	0	0
WT111(DD045F3F1DEA)	3.73	13108	2022-11-30 10:18:47.920	-0.013	0.366	0.947	0	0	0	21.121	0.709	-4.422	0	0	0	0	0	0	0
WT333(F4E4E1AF1293)	3.83	13105	2022-11-30 10:18:47.936	0.026	0.084	1.013	0	0	0	4.757	-1.467	-28.246	0	0	0	0	0	0	0
WT333(F4E4E1AF1293)	3.83	13105	2022-11-30 10:18:47.936	0.026	0.084	1.013	0	0	0	4.757	-1.467	-28.246	0	0	0	0	0	0	0
WT333(F4E4E1AF1293)	3.83	13105	2022-11-30 10:18:47.936	0.026	0.084	1.013	0	0	0	4.757	-1.467	-28.246	0	0	0	0	0	0	0
WT333(F4E4E1AF1293)	3.83	13105	2022-11-30 10:18:47.936	0.026	0.084	1.013	0	0	0	4.757	-1.467	-28.246	0	0	0	0	0	0	0
WT333(F4E4E1AF1293)	3.83	13105	2022-11-30 10:18:47.936	0.026	0.084	1.013	0	0	0	4.757	-1.467	-28.246	0	0	0	0	0	0	0
WT333(F4E4E1AF1293)	3.83	13105	2022-11-30 10:18:47.936	0.026	0.084	1.013	0	0	0	4.757	-1.467	-28.246	0	0	0	0	0	0	0
WT333(F4E4E1AF1293)	3.83	13105	2022-11-30 10:18:47.936	0.026	0.084	1.013	0	0	0	4.757	-1.467	-28.246	0	0	0	0	0	0	0
WT333(F4E4E1AF1293)	3.83	13105	2022-11-30 10:18:47.936	0.026	0.084	1.013	0	0	0	4.757	-1.467	-28.246	0	0	0	0	0	0	0
WT111(DD045F3F1DEA)	3.73	13108	2022-11-30 10:18:47.951	-0.012	0.366	0.947	0	0	0	21.121	0.709	-4.422	0	0	0	0	0	0	0
WT111(DD045F3F1DEA)	3.73	13108	2022-11-30 10:18:47.951	-0.012	0.366	0.947	0	0	0	21.121	0.709	-4.422	0	0	0	0	0	0	0
WT111(DD045F3F1DEA)	3.73	13108	2022-11-30 10:18:47.951	-0.012	0.366	0.947	0	0	0	21.121	0.709	-4.422	0	0	0	0	0	0	0
WT111(DD045F3F1DEA)	3.73	13108	2022-11-30 10:18:47.951	-0.012	0.366	0.947	0	0	0	21.121	0.709	-4.422	0	0	0	0	0	0	0
WT111(DD045F3F1DEA)	3.73	13108	2022-11-30 10:18:47.951	-0.012	0.366	0.947	0	0	0	21.121	0.709	-4.422	0	0	0	0	0	0	0
WT111(DD045F3F1DEA)	3.73	13108	2022-11-30 10:18:47.951	-0.012	0.366	0.947	0	0	0	21.121	0.709	-4.422	0	0	0	0	0	0	0
WT111(DD045F3F1DEA)	3.73	13108	2022-11-30 10:18:47.951	-0.012	0.366	0.947	0	0	0	21.121	0.709	-4.422	0	0	0	0	0	0	0
WT111(DD045F3F1DEA)	3.73	13108	2022-11-30 10:18:47.951	-0.012	0.366	0.947	0	0	0	21.121	0.709	-4.422	0	0	0	0	0	0	0
WT111(DD045F3F1DEA)	3.73	13108	2022-11-30 10:18:48.014	-0.013	0.366	0.947	0	0	0	21.121	0.709	-4.422	0	0	0	0	0	0	0
WT111(DD045F3F1DEA)	3.73	13108	2022-11-30 10:18:48.014	-0.013	0.366	0.947	0	0	0	21.121	0.709	-4.422	0	0	0	0	0	0	0
WT111(DD045F3F1DEA)	3.73	13108	2022-11-30 10:18:48.014	-0.013	0.366	0.947	0	0	0	21.121	0.709	-4.422	0	0	0	0	0	0	0
WT111(DD045F3F1DEA)	3.73	13108	2022-11-30 10:18:48.014	-0.013	0.366	0.947	0	0	0	21.121	0.709	-4.422	0	0	0	0	0	0	0
WT111(DD045F3F1DEA)	3.73	13108	2022-11-30 10:18:48.014	-0.013	0.365	0.947	0	0	0	21.121	0.709	-4.422	0	0	0	0	0	0	0
WT111(DD045F3F1DEA)	3.73	13108	2022-11-30 10:18:48.014	-0.013	0.365	0.947	0	0	0	21.121	0.709	-4.422	0	0	0	0	0	0	0
WT111(DD045F3F1DEA)	3.73	13108	2022-11-30 10:18:48.014	-0.013	0.365	0.947	0	0	0	21.121	0.709	-4.422	0	0	0	0	0	0	0
WT111(DD045F3F1DEA)	3.73	13108	2022-11-30 10:18:48.014	-0.013	0.365	0.947	0	0	0	21.121	0.709	-4.422	0	0	0	0	0	0	0
WT222(CAA14FCCF874)	3.77	13105	2022-11-30 10:18:48.029	-0.019	-0.004	1	0	0	0	-0.253	1.088	86.353	0	0	0	0	0	0	0
WT222(CAA14FCCF874)	3.77	13105	2022-11-30 10:18:48.029	-0.019	-0.004	1	0	0	0	-0.253	1.088	86.353	0	0	0	0	0	0	0
WT222(CAA14FCCF874)	3.77	13105	2022-11-30 10:18:48.029	-0.019	-0.004	1	0	0	0	-0.253	1.088	86.353	0	0	0	0	0	0	0
WT222(CAA14FCCF874)	3.77	13105	2022-11-30 10:18:48.029	-0.019	-0.004	1	0	0	0	-0.253	1.088	86.353	0	0	0	0	0	0	0
WT222(CAA14FCCF874)	3.77	13105	2022-11-30 10:18:48.029	-0.019	-0.004	1	0	0	0	-0.253	1.088	86.353	0	0	0	0	0	0	0
WT222(CAA14FCCF874)	3.77	13105	2022-11-30 10:18:48.029	-0.019	-0.005	1	0	0	0	-0.253	1.088	86.353	0	0	0	0	0	0	0
WT222(CAA14FCCF874)	3.77	13105	2022-11-30 10:18:48.029	-0.019	-0.005	1	0	0	0	-0.253	1.088	86.353	0	0	0	0	0	0	0
WT222(CAA14FCCF874)	3.77	13105	2022-11-30 10:18:48.029	-0.019	-0.005	1	0	0	0	-0.253	1.088	86.353	0	0	0	0	0	0	0
WT222(CAA14FCCF874)	3.77	13105	2022-11-30 10:18:48.029	-0.019	-0.005	1	0	0	0	-0.253	1.088	86.353	0	0	0	0	0	0	0
WT222(CAA14FCCF874)	3.77	13105	2022-11-30 10:18:48.029	-0.019	-0.004	1	0	0	0	-0.253	1.088	86.353	0	0	0	0	0	0	0
WT222(CAA14FCCF874)	3.77	13105	2022-11-30 10:18:48.029	-0.019	-0.004	1	0	0	0	-0.253	1.088	86.353	0	0	0	0	0	0	0
WT222(CAA14FCCF874)	3.77	13105	2022-11-30 10:18:48.029	-0.019	-0.004	1	0	0	0	-0.253	1.088	86.353	0	0	0	0	0	0	0
WT222(CAA14FCCF874)	3.77	13105	2022-11-30 10:18:48.029	-0.019	-0.004	1	0	0	0	-0.253	1.088	86.353	0	0	0	0	0	0	0
WT222(CAA14FCCF874)	3.77	13105	2022-11-30 10:18:48.029	-0.019	-0.003	1	0	0	0	-0.253	1.088	86.353	0	0	0	0	0	0	0
WT222(CAA14FCCF874)	3.77	13105	2022-11-30 10:18:48.029	-0.019	-0.003	1	0	0	0	-0.253	1.088	86.353	0	0	0	0	0	0	0
WT222(CAA14FCCF874)	3.77	13105	2022-11-30 10:18:48.029	-0.019	-0.003	1	0	0	0	-0.253	1.088	86.353	0	0	0	0	0	0	0
WT111(DD045F3F1DEA)	3.73	13108	2022-11-30 10:18:48.045	-0.013	0.367	0.947	0	0	0	21.121	0.709	-4.422	0	0	0	0	0	0	0
WT111(DD045F3F1DEA)	3.73	13108	2022-11-30 10:18:48.045	-0.013	0.367	0.947	0	0	0	21.121	0.709	-4.422	0	0	0	0	0	0	0
WT111(DD045F3F1DEA)	3.73	13108	2022-11-30 10:18:48.045	-0.013	0.367	0.947	0	0	0	21.121	0.709	-4.422	0	0	0	0	0	0	0
WT111(DD045F3F1DEA)	3.73	13108	2022-11-30 10:18:48.045	-0.013	0.367	0.947	0	0	0	21.121	0.709	-4.422	0	0	0	0	0	0	0
WT111(DD045F3F1DEA)	3.73	13108	2022-11-30 10:18:48.045	-0.012	0.366	0.947	0	0	0	21.121	0.709	-4.422	0	0	0	0	0	0	0
WT111(DD045F3F1DEA)	3.73	13108	2022-11-30 10:18:48.045	-0.012	0.366	0.947	0	0	0	21.121	0.709	-4.422	0	0	0	0	0	0	0
WT111(DD045F3F1DEA)	3.73	13108	2022-11-30 10:18:48.045	-0.012	0.366	0.947	0	0	0	21.121	0.709	-4.422	0	0	0	0	0	0	0
WT111(DD045F3F1DEA)	3.73	13108	2022-11-30 10:18:48.045	-0.012	0.366	0.947	0	0	0	21.121	0.709	-4.422	0	0	0	0	0	0	0
WT111(DD045F3F1DEA)	3.73	13108	2022-11-30 10:18:48.108	-0.013	0.366	0.947	0	0	0	21.121	0.709	-4.422	0	0	0	0	0	0	0
WT111(DD045F3F1DEA)	3.73	13108	2022-11-30 10:18:48.108	-0.013	0.366	0.947	0	0	0	21.121	0.709	-4.422	0	0	0	0	0	0	0
WT111(DD045F3F1DEA)	3.73	13108	2022-11-30 10:18:48.108	-0.013	0.366	0.947	0	0	0	21.121	0.709	-4.422	0	0	0	0	0	0	0
WT111(DD045F3F1DEA)	3.73	13108	2022-11-30 10:18:48.108	-0.012	0.366	0.948	0	0	0	21.121	0.709	-4.422	0	0	0	0	0	0	0
WT111(DD045F3F1DEA)	3.73	13108	2022-11-30 10:18:48.108	-0.012	0.366	0.948	0	0	0	21.121	0.709	-4.422	0	0	0	0	0	0	0
WT111(DD045F3F1DEA)	3.73	13108	2022-11-30 10:18:48.108	-0.012	0.366	0.948	0	0	0	21.121	0.709	-4.422	0	0	0	0	0	0	0
WT111(DD045F3F1DEA)	3.73	13108	2022-11-30 10:18:48.108	-0.012	0.366	0.948	0	0	0	21.121	0.709	-4.422	0	0	0	0	0	0	0
WT111(DD045F3F1DEA)	3.73	13108	2022-11-30 10:18:48.108	-0.013	0.366	0.947	0	0	0	21.121	0.709	-4.422	0	0	0	0	0	0	0
WT222(CAA14FCCF874)	3.77	13105	2022-11-30 10:18:48.154	-0.019	-0.003	1	0	0	0	-0.253	1.088	86.353	0	0	0	0	0	0	0
WT222(CAA14FCCF874)	3.77	13105	2022-11-30 10:18:48.154	-0.019	-0.005	1	0	0	0	-0.253	1.088	86.353	0	0	0	0	0	0	0
WT222(CAA14FCCF874)	3.77	13105	2022-11-30 10:18:48.154	-0.019	-0.005	1	0	0	0	-0.253	1.088	86.353	0	0	0	0	0	0	0
WT222(CAA14FCCF874)	3.77	13105	2022-11-30 10:18:48.154	-0.019	-0.005	1	0	0	0	-0.253	1.088	86.353	0	0	0	0	0	0	0
WT222(CAA14FCCF874)	3.77	13105	2022-11-30 10:18:48.154	-0.019	-0.005	1	0	0	0	-0.253	1.088	86.353	0	0	0	0	0	0	0
WT222(CAA14FCCF874)	3.77	13105	2022-11-30 10:18:48.154	-0.019	-0.004	1	0	0	0	-0.253	1.088	86.353	0	0	0	0	0	0	0
WT222(CAA14FCCF874)	3.77	13105	2022-11-30 10:18:48.154	-0.019	-0.004	1	0	0	0	-0.253	1.088	86.353	0	0	0	0	0	0	0
WT222(CAA14FCCF874)	3.77	13105	2022-11-30 10:18:48.154	-0.019	-0.004	1	0	0	0	-0.253	1.088	86.353	0	0	0	0	0	0	0
WT111(DD045F3F1DEA)	3.73	13108	2022-11-30 10:18:48.170	-0.013	0.366	0.947	0	0	0	21.121	0.709	-4.422	0	0	0	0	0	0	0
WT111(DD045F3F1DEA)	3.73	13108	2022-11-30 10:18:48.170	-0.013	0.366	0.947	0	0	0	21.121	0.709	-4.422	0	0	0	0	0	0	0
WT111(DD045F3F1DEA)	3.73	13108	2022-11-30 10:18:48.170	-0.013	0.366	0.947	0	0	0	21.121	0.709	-4.422	0	0	0	0	0	0	0
WT111(DD045F3F1DEA)	3.73	13108	2022-11-30 10:18:48.170	-0.013	0.366	0.948	0	0	0	21.121	0.709	-4.422	0	0	0	0	0	0	0
WT111(DD045F3F1DEA)	3.73	13108	2022-11-30 10:18:48.170	-0.013	0.366	0.948	0	0	0	21.121	0.709	-4.422	0	0	0	0	0	0	0
WT111(DD045F3F1DEA)	3.73	13108	2022-11-30 10:18:48.170	-0.013	0.366	0.948	0	0	0	21.121	0.709	-4.422	0	0	0	0	0	0	0
WT111(DD045F3F1DEA)	3.73	13108	2022-11-30 10:18:48.170	-0.013	0.366	0.948	0	0	0	21.121	0.709	-4.422	0	0	0	0	0	0	0
WT111(DD045F3F1DEA)	3.73	13108	2022-11-30 10:18:48.170	-0.013	0.366	0.947	0	0	0	21.121	0.709	-4.422	0	0	0	0	0	0	0
WT111(DD045F3F1DEA)	3.73	13108	2022-11-30 10:18:48.201	-0.013	0.366	0.947	0	0	0	21.121	0.709	-4.422	0	0	0	0	0	0	0
WT111(DD045F3F1DEA)	3.73	13108	2022-11-30 10:18:48.201	-0.013	0.366	0.947	0	0	0	21.121	0.709	-4.422	0	0	0	0	0	0	0
WT111(DD045F3F1DEA)	3.73	13108	2022-11-30 10:18:48.201	-0.013	0.366	0.947	0	0	0	21.121	0.709	-4.422	0	0	0	0	0	0	0
WT111(DD045F3F1DEA)	3.73	13108	2022-11-30 10:18:48.201	-0.012	0.366	0.948	0	0	0	21.121	0.709	-4.422	0	0	0	0	0	0	0
WT111(DD045F3F1DEA)	3.73	13108	2022-11-30 10:18:48.201	-0.012	0.366	0.948	0	0	0	21.121	0.709	-4.422	0	0	0	0	0	0	0
WT111(DD045F3F1DEA)	3.73	13108	2022-11-30 10:18:48.201	-0.012	0.366	0.948	0	0	0	21.121	0.709	-4.422	0	0	0	0	0	0	0
WT111(DD045F3F1DEA)	3.73	13108	2022-11-30 10:18:48.201	-0.012	0.366	0.948	0	0	0	21.121	0.709	-4.422	0	0	0	0	0	0	0
WT111(DD045F3F1DEA)	3.73	13108	2022-11-30 10:18:48.201	-0.012	0.366	0.948	0	0	0	21.121	0.709	-4.422	0	0	0	0	0	0	0
WT222(CAA14FCCF874)	3.77	13105	2022-11-30 10:18:48.217	-0.019	-0.004	1	0	0	0	-0.253	1.082	86.353	0	0	0	0	0	0	0
WT222(CAA14FCCF874)	3.77	13105	2022-11-30 10:18:48.217	-0.019	-0.005	1	0	0	0	-0.253	1.082	86.353	0	0	0	0	0	0	0
WT222(CAA14FCCF874)	3.77	13105	2022-11-30 10:18:48.217	-0.019	-0.005	1	0	0	0	-0.253	1.082	86.353	0	0	0	0	0	0	0
WT222(CAA14FCCF874)	3.77	13105	2022-11-30 10:18:48.217	-0.019	-0.005	1	0	0	0	-0.253	1.082	86.353	0	0	0	0	0	0	0
WT222(CAA14FCCF874)	3.77	13105	2022-11-30 10:18:48.217	-0.019	-0.005	1	0	0	0	-0.253	1.082	86.353	0	0	0	0	0	0	0
WT222(CAA14FCCF874)	3.77	13105	2022-11-30 10:18:48.217	-0.019	-0.004	1	0	0	0	-0.253	1.082	86.353	0	0	0	0	0	0	0
WT222(CAA14FCCF874)	3.77	13105	2022-11-30 10:18:48.217	-0.019	-0.004	1	0	0	0	-0.253	1.082	86.353	0	0	0	0	0	0	0
WT222(CAA14FCCF874)	3.77	13105	2022-11-30 10:18:48.217	-0.019	-0.004	1	0	0	0	-0.253	1.082	86.353	0	0	0	0	0	0	0
WT222(CAA14FCCF874)	3.77	13105	2022-11-30 10:18:48.217	-0.019	-0.004	1	0	0	0	-0.253	1.082	86.353	0	0	0	0	0	0	0
WT222(CAA14FCCF874)	3.77	13105	2022-11-30 10:18:48.217	-0.019	-0.004	1	0	0	0	-0.253	1.082	86.353	0	0	0	0	0	0	0
WT222(CAA14FCCF874)	3.77	13105	2022-11-30 10:18:48.217	-0.019	-0.004	1	0	0	0	-0.253	1.082	86.353	0	0	0	0	0	0	0
WT222(CAA14FCCF874)	3.77	13105	2022-11-30 10:18:48.217	-0.019	-0.004	1	0	0	0	-0.253	1.082	86.353	0	0	0	0	0	0	0
WT222(CAA14FCCF874)	3.77	13105	2022-11-30 10:18:48.217	-0.019	-0.004	1	0	0	0	-0.253	1.082	86.353	0	0	0	0	0	0	0
WT222(CAA14FCCF874)	3.77	13105	2022-11-30 10:18:48.217	-0.019	-0.004	1	0	0	0	-0.253	1.082	86.353	0	0	0	0	0	0	0
WT222(CAA14FCCF874)	3.77	13105	2022-11-30 10:18:48.217	-0.019	-0.004	1	0	0	0	-0.253	1.082	86.353	0	0	0	0	0	0	0
WT222(CAA14FCCF874)	3.77	13105	2022-11-30 10:18:48.217	-0.019	-0.004	1	0	0	0	-0.253	1.082	86.353	0	0	0	0	0	0	0
WT111(DD045F3F1DEA)	3.73	13108	2022-11-30 10:18:48.232	-0.012	0.366	0.948	0	0	0	21.121	0.709	-4.422	0	0	0	0	0	0	0
WT111(DD045F3F1DEA)	3.73	13108	2022-11-30 10:18:48.232	-0.012	0.366	0.948	0	0	0	21.121	0.709	-4.422	0	0	0	0	0	0	0
WT111(DD045F3F1DEA)	3.73	13108	2022-11-30 10:18:48.232	-0.012	0.366	0.948	0	0	0	21.121	0.709	-4.422	0	0	0	0	0	0	0
WT111(DD045F3F1DEA)	3.73	13108	2022-11-30 10:18:48.232	-0.012	0.366	0.948	0	0	0	21.121	0.709	-4.422	0	0	0	0	0	0	0
WT111(DD045F3F1DEA)	3.73	13108	2022-11-30 10:18:48.232	-0.012	0.366	0.948	0	0	0	21.121	0.709	-4.422	0	0	0	0	0	0	0
WT111(DD045F3F1DEA)	3.73	13108	2022-11-30 10:18:48.232	-0.012	0.366	0.948	0	0	0	21.121	0.709	-4.422	0	0	0	0	0	0	0
WT111(DD045F3F1DEA)	3.73	13108	2022-11-30 10:18:48.232	-0.012	0.366	0.948	0	0	0	21.121	0.709	-4.422	0	0	0	0	0	0	0
WT111(DD045F3F1DEA)	3.73	13108	2022-11-30 10:18:48.232	-0.012	0.366	0.948	0	0	0	21.121	0.709	-4.422	0	0	0	0	0	0	0
WT333(F4E4E1AF1293)	3.83	13105	2022-11-30 10:18:48.232	0.026	0.084	1.013	0	0	0	4.757	-1.467	-28.246	0	0	0	0	0	0	0
WT333(F4E4E1AF1293)	3.83	13105	2022-11-30 10:18:48.232	0.026	0.084	1.013	0	0	0	4.757	-1.467	-28.246	0	0	0	0	0	0	0
WT333(F4E4E1AF1293)	3.83	13105	2022-11-30 10:18:48.232	0.025	0.084	1.012	0	0	0	4.757	-1.467	-28.246	0	0	0	0	0	0	0
WT333(F4E4E1AF1293)	3.83	13105	2022-11-30 10:18:48.232	0.025	0.084	1.012	0	0	0	4.757	-1.467	-28.246	0	0	0	0	0	0	0
WT333(F4E4E1AF1293)	3.83	13105	2022-11-30 10:18:48.232	0.025	0.084	1.012	0	0	0	4.757	-1.467	-28.246	0	0	0	0	0	0	0
WT333(F4E4E1AF1293)	3.83	13105	2022-11-30 10:18:48.232	0.025	0.084	1.012	0	0	0	4.757	-1.467	-28.246	0	0	0	0	0	0	0
WT333(F4E4E1AF1293)	3.83	13105	2022-11-30 10:18:48.232	0.025	0.084	1.013	0	0	0	4.757	-1.467	-28.246	0	0	0	0	0	0	0
WT333(F4E4E1AF1293)	3.83	13105	2022-11-30 10:18:48.232	0.025	0.084	1.013	0	0	0	4.757	-1.467	-28.246	0	0	0	0	0	0	0
WT333(F4E4E1AF1293)	3.83	13105	2022-11-30 10:18:48.232	0.025	0.084	1.013	0	0	0	4.757	-1.467	-28.246	0	0	0	0	0	0	0
WT333(F4E4E1AF1293)	3.83	13105	2022-11-30 10:18:48.232	0.025	0.084	1.013	0	0	0	4.757	-1.467	-28.246	0	0	0	0	0	0	0
WT333(F4E4E1AF1293)	3.83	13105	2022-11-30 10:18:48.232	0.026	0.084	1.013	0	0	0	4.757	-1.467	-28.246	0	0	0	0	0	0	0
WT333(F4E4E1AF1293)	3.83	13105	2022-11-30 10:18:48.232	0.026	0.084	1.013	0	0	0	4.757	-1.467	-28.246	0	0	0	0	0	0	0
WT333(F4E4E1AF1293)	3.83	13105	2022-11-30 10:18:48.232	0.026	0.084	1.013	0	0	0	4.757	-1.467	-28.246	0	0	0	0	0	0	0
WT333(F4E4E1AF1293)	3.83	13105	2022-11-30 10:18:48.232	0.026	0.084	1.013	0	0	0	4.757	-1.467	-28.246	0	0	0	0	0	0	0
WT333(F4E4E1AF1293)	3.83	13105	2022-11-30 10:18:48.232	0.026	0.084	1.013	0	0	0	4.757	-1.467	-28.246	0	0	0	0	0	0	0
WT333(F4E4E1AF1293)	3.83	13105	2022-11-30 10:18:48.232	0.026	0.084	1.013	0	0	0	4.757	-1.467	-28.246	0	0	0	0	0	0	0
WT333(F4E4E1AF1293)	3.83	13105	2022-11-30 10:18:48.232	0.026	0.084	1.013	0	0	0	4.757	-1.467	-28.246	0	0	0	0	0	0	0
WT333(F4E4E1AF1293)	3.83	13105	2022-11-30 10:18:48.232	0.026	0.084	1.013	0	0	0	4.757	-1.467	-28.246	0	0	0	0	0	0	0
WT333(F4E4E1AF1293)	3.83	13105	2022-11-30 10:18:48.232	0.026	0.084	1.013	0	0	0	4.757	-1.467	-28.246	0	0	0	0	0	0	0
WT333(F4E4E1AF1293)	3.83	13105	2022-11-30 10:18:48.232	0.026	0.084	1.013	0	0	0	4.757	-1.467	-28.246	0	0	0	0	0	0	0
WT333(F4E4E1AF1293)	3.83	13105	2022-11-30 10:18:48.232	0.026	0.084	1.013	0	0	0	4.757	-1.467	-28.246	0	0	0	0	0	0	0
WT333(F4E4E1AF1293)	3.83	13105	2022-11-30 10:18:48.232	0.026	0.084	1.013	0	0	0	4.757	-1.467	-28.246	0	0	0	0	0	0	0
WT333(F4E4E1AF1293)	3.83	13105	2022-11-30 10:18:48.232	0.026	0.084	1.012	0	0	0	4.757	-1.467	-28.246	0	0	0	0	0	0	0
WT333(F4E4E1AF1293)	3.83	13105	2022-11-30 10:18:48.232	0.026	0.084	1.012	0	0	0	4.757	-1.467	-28.246	0	0	0	0	0	0	0
WT222(CAA14FCCF874)	3.77	13105	2022-11-30 10:18:48.248	-0.019	-0.004	1	0	0	0	-0.253	1.082	86.353	0	0	0	0	0	0	0
WT222(CAA14FCCF874)	3.77	13105	2022-11-30 10:18:48.248	-0.019	-0.004	1	0	0	0	-0.253	1.082	86.353	0	0	0	0	0	0	0
WT222(CAA14FCCF874)	3.77	13105	2022-11-30 10:18:48.248	-0.019	-0.004	1	0	0	0	-0.253	1.082	86.353	0	0	0	0	0	0	0
WT222(CAA14FCCF874)	3.77	13105	2022-11-30 10:18:48.248	-0.019	-0.004	1	0	0	0	-0.253	1.082	86.353	0	0	0	0	0	0	0
WT222(CAA14FCCF874)	3.77	13105	2022-11-30 10:18:48.248	-0.019	-0.004	1.001	0	0	0	-0.253	1.082	86.353	0	0	0	0	0	0	0
WT222(CAA14FCCF874)	3.77	13105	2022-11-30 10:18:48.248	-0.019	-0.004	1.001	0	0	0	-0.253	1.082	86.353	0	0	0	0	0	0	0
WT222(CAA14FCCF874)	3.77	13105	2022-11-30 10:18:48.248	-0.019	-0.004	1.001	0	0	0	-0.253	1.082	86.353	0	0	0	0	0	0	0
WT222(CAA14FCCF874)	3.77	13105	2022-11-30 10:18:48.248	-0.019	-0.004	1.001	0	0	0	-0.253	1.082	86.353	0	0	0	0	0	0	0
WT222(CAA14FCCF874)	3.77	13105	2022-11-30 10:18:48.248	-0.019	-0.004	1	0	0	0	-0.253	1.082	86.353	0	0	0	0	0	0	0
WT222(CAA14FCCF874)	3.77	13105	2022-11-30 10:18:48.248	-0.019	-0.004	1	0	0	0	-0.253	1.082	86.353	0	0	0	0	0	0	0
WT222(CAA14FCCF874)	3.77	13105	2022-11-30 10:18:48.248	-0.019	-0.004	1	0	0	0	-0.253	1.082	86.353	0	0	0	0	0	0	0
WT222(CAA14FCCF874)	3.77	13105	2022-11-30 10:18:48.248	-0.019	-0.004	1	0	0	0	-0.253	1.082	86.353	0	0	0	0	0	0	0
WT222(CAA14FCCF874)	3.77	13105	2022-11-30 10:18:48.248	-0.019	-0.004	1	0	0	0	-0.253	1.082	86.353	0	0	0	0	0	0	0
WT222(CAA14FCCF874)	3.77	13105	2022-11-30 10:18:48.248	-0.019	-0.004	1	0	0	0	-0.253	1.082	86.353	0	0	0	0	0	0	0
WT222(CAA14FCCF874)	3.77	13105	2022-11-30 10:18:48.248	-0.019	-0.004	1	0	0	0	-0.253	1.082	86.353	0	0	0	0	0	0	0
WT222(CAA14FCCF874)	3.77	13105	2022-11-30 10:18:48.248	-0.019	-0.004	1	0	0	0	-0.253	1.082	86.353	0	0	0	0	0	0	0
WT111(DD045F3F1DEA)	3.73	13108	2022-11-30 10:18:48.248	-0.012	0.366	0.948	0	0	0	21.121	0.709	-4.422	0	0	0	0	0	0	0
WT111(DD045F3F1DEA)	3.73	13108	2022-11-30 10:18:48.248	-0.012	0.366	0.948	0	0	0	21.121	0.709	-4.422	0	0	0	0	0	0	0
WT111(DD045F3F1DEA)	3.73	13108	2022-11-30 10:18:48.248	-0.012	0.366	0.948	0	0	0	21.121	0.709	-4.422	0	0	0	0	0	0	0
WT111(DD045F3F1DEA)	3.73	13108	2022-11-30 10:18:48.248	-0.013	0.366	0.948	0	0	0	21.121	0.709	-4.422	0	0	0	0	0	0	0
WT111(DD045F3F1DEA)	3.73	13108	2022-11-30 10:18:48.248	-0.013	0.366	0.948	0	0	0	21.121	0.709	-4.422	0	0	0	0	0	0	0
WT111(DD045F3F1DEA)	3.73	13108	2022-11-30 10:18:48.248	-0.013	0.366	0.948	0	0	0	21.121	0.709	-4.422	0	0	0	0	0	0	0
WT111(DD045F3F1DEA)	3.73	13108	2022-11-30 10:18:48.248	-0.013	0.366	0.948	0	0	0	21.121	0.709	-4.422	0	0	0	0	0	0	0
WT111(DD045F3F1DEA)	3.73	13108	2022-11-30 10:18:48.248	-0.013	0.366	0.948	0	0	0	21.121	0.709	-4.422	0	0	0	0	0	0	0
WT111(DD045F3F1DEA)	3.73	13108	2022-11-30 10:18:48.279	-0.013	0.366	0.948	0	0	0	21.121	0.709	-4.422	0	0	0	0	0	0	0
WT111(DD045F3F1DEA)	3.73	13108	2022-11-30 10:18:48.279	-0.013	0.366	0.948	0	0	0	21.121	0.709	-4.422	0	0	0	0	0	0	0
WT111(DD045F3F1DEA)	3.73	13108	2022-11-30 10:18:48.279	-0.013	0.366	0.948	0	0	0	21.121	0.709	-4.422	0	0	0	0	0	0	0
WT111(DD045F3F1DEA)	3.73	13108	2022-11-30 10:18:48.279	-0.013	0.365	0.947	0	0	0	21.121	0.709	-4.422	0	0	0	0	0	0	0
WT111(DD045F3F1DEA)	3.73	13108	2022-11-30 10:18:48.279	-0.013	0.365	0.947	0	0	0	21.121	0.709	-4.422	0	0	0	0	0	0	0
WT111(DD045F3F1DEA)	3.73	13108	2022-11-30 10:18:48.279	-0.013	0.365	0.947	0	0	0	21.121	0.709	-4.422	0	0	0	0	0	0	0
WT111(DD045F3F1DEA)	3.73	13108	2022-11-30 10:18:48.279	-0.013	0.365	0.947	0	0	0	21.121	0.709	-4.422	0	0	0	0	0	0	0
WT111(DD045F3F1DEA)	3.73	13108	2022-11-30 10:18:48.279	-0.012	0.366	0.948	0	0	0	21.121	0.709	-4.422	0	0	0	0	0	0	0
WT222(CAA14FCCF874)	3.77	13105	2022-11-30 10:18:48.311	-0.019	-0.004	1	0	0	0	-0.253	1.082	86.353	0	0	0	0	0	0	0
WT222(CAA14FCCF874)	3.77	13105	2022-11-30 10:18:48.311	-0.019	-0.004	1	0	0	0	-0.253	1.082	86.353	0	0	0	0	0	0	0
WT222(CAA14FCCF874)	3.77	13105	2022-11-30 10:18:48.311	-0.019	-0.004	1	0	0	0	-0.253	1.082	86.353	0	0	0	0	0	0	0
WT222(CAA14FCCF874)	3.77	13105	2022-11-30 10:18:48.311	-0.019	-0.004	1	0	0	0	-0.253	1.082	86.353	0	0	0	0	0	0	0
WT222(CAA14FCCF874)	3.77	13105	2022-11-30 10:18:48.311	-0.019	-0.004	1	0	0	0	-0.253	1.082	86.353	0	0	0	0	0	0	0
WT222(CAA14FCCF874)	3.77	13105	2022-11-30 10:18:48.311	-0.019	-0.004	1	0	0	0	-0.253	1.082	86.353	0	0	0	0	0	0	0
WT222(CAA14FCCF874)	3.77	13105	2022-11-30 10:18:48.311	-0.019	-0.004	1	0	0	0	-0.253	1.082	86.353	0	0	0	0	0	0	0
WT222(CAA14FCCF874)	3.77	13105	2022-11-30 10:18:48.311	-0.019	-0.004	1	0	0	0	-0.253	1.082	86.353	0	0	0	0	0	0	0
WT222(CAA14FCCF874)	3.77	13105	2022-11-30 10:18:48.311	-0.019	-0.004	1	0	0	0	-0.253	1.082	86.353	0	0	0	0	0	0	0
WT222(CAA14FCCF874)	3.77	13105	2022-11-30 10:18:48.311	-0.019	-0.004	1	0	0	0	-0.253	1.082	86.353	0	0	0	0	0	0	0
WT222(CAA14FCCF874)	3.77	13105	2022-11-30 10:18:48.311	-0.019	-0.004	1	0	0	0	-0.253	1.082	86.353	0	0	0	0	0	0	0
WT222(CAA14FCCF874)	3.77	13105	2022-11-30 10:18:48.311	-0.019	-0.004	1	0	0	0	-0.253	1.082	86.353	0	0	0	0	0	0	0
WT222(CAA14FCCF874)	3.77	13105	2022-11-30 10:18:48.311	-0.019	-0.005	1	0	0	0	-0.253	1.082	86.353	0	0	0	0	0	0	0
WT222(CAA14FCCF874)	3.77	13105	2022-11-30 10:18:48.311	-0.019	-0.005	1	0	0	0	-0.253	1.082	86.353	0	0	0	0	0	0	0
WT222(CAA14FCCF874)	3.77	13105	2022-11-30 10:18:48.311	-0.019	-0.005	1	0	0	0	-0.253	1.082	86.353	0	0	0	0	0	0	0
WT222(CAA14FCCF874)	3.77	13105	2022-11-30 10:18:48.311	-0.019	-0.005	1	0	0	0	-0.253	1.082	86.353	0	0	0	0	0	0	0
WT111(DD045F3F1DEA)	3.73	13108	2022-11-30 10:18:48.311	-0.012	0.366	0.948	0	0	0	21.121	0.709	-4.422	0	0	0	0	0	0	0
WT111(DD045F3F1DEA)	3.73	13108	2022-11-30 10:18:48.311	-0.012	0.366	0.948	0	0	0	21.121	0.709	-4.422	0	0	0	0	0	0	0
WT111(DD045F3F1DEA)	3.73	13108	2022-11-30 10:18:48.311	-0.012	0.366	0.948	0	0	0	21.121	0.709	-4.422	0	0	0	0	0	0	0
WT111(DD045F3F1DEA)	3.73	13108	2022-11-30 10:18:48.311	-0.013	0.366	0.947	0	0	0	21.121	0.709	-4.422	0	0	0	0	0	0	0
WT111(DD045F3F1DEA)	3.73	13108	2022-11-30 10:18:48.311	-0.013	0.366	0.947	0	0	0	21.121	0.709	-4.422	0	0	0	0	0	0	0
WT111(DD045F3F1DEA)	3.73	13108	2022-11-30 10:18:48.311	-0.013	0.366	0.947	0	0	0	21.121	0.709	-4.422	0	0	0	0	0	0	0
WT111(DD045F3F1DEA)	3.73	13108	2022-11-30 10:18:48.311	-0.013	0.366	0.947	0	0	0	21.121	0.709	-4.422	0	0	0	0	0	0	0
WT111(DD045F3F1DEA)	3.73	13108	2022-11-30 10:18:48.311	-0.013	0.365	0.947	0	0	0	21.121	0.709	-4.422	0	0	0	0	0	0	0
WT222(CAA14FCCF874)	3.77	13105	2022-11-30 10:18:48.358	-0.019	-0.004	1	0	0	0	-0.253	1.082	86.353	0	0	0	0	0	0	0
WT222(CAA14FCCF874)	3.77	13105	2022-11-30 10:18:48.373	-0.019	-0.004	1	0	0	0	-0.253	1.082	86.353	0	0	0	0	0	0	0
WT222(CAA14FCCF874)	3.77	13105	2022-11-30 10:18:48.373	-0.019	-0.004	1	0	0	0	-0.253	1.082	86.353	0	0	0	0	0	0	0
WT222(CAA14FCCF874)	3.77	13105	2022-11-30 10:18:48.373	-0.019	-0.004	1	0	0	0	-0.253	1.082	86.353	0	0	0	0	0	0	0
WT222(CAA14FCCF874)	3.77	13105	2022-11-30 10:18:48.373	-0.019	-0.004	1	0	0	0	-0.253	1.082	86.353	0	0	0	0	0	0	0
WT222(CAA14FCCF874)	3.77	13105	2022-11-30 10:18:48.373	-0.019	-0.004	1	0	0	0	-0.253	1.082	86.353	0	0	0	0	0	0	0
WT222(CAA14FCCF874)	3.77	13105	2022-11-30 10:18:48.373	-0.019	-0.004	1	0	0	0	-0.253	1.082	86.353	0	0	0	0	0	0	0
WT222(CAA14FCCF874)	3.77	13105	2022-11-30 10:18:48.373	-0.019	-0.004	1	0	0	0	-0.253	1.082	86.353	0	0	0	0	0	0	0
WT222(CAA14FCCF874)	3.77	13105	2022-11-30 10:18:48.373	-0.019	-0.004	1	0	0	0	-0.253	1.082	86.353	0	0	0	0	0	0	0
WT222(CAA14FCCF874)	3.77	13105	2022-11-30 10:18:48.373	-0.019	-0.004	1	0	0	0	-0.253	1.082	86.353	0	0	0	0	0	0	0
WT222(CAA14FCCF874)	3.77	13105	2022-11-30 10:18:48.373	-0.019	-0.004	1	0	0	0	-0.253	1.082	86.353	0	0	0	0	0	0	0
WT222(CAA14FCCF874)	3.77	13105	2022-11-30 10:18:48.373	-0.019	-0.004	1	0	0	0	-0.253	1.082	86.353	0	0	0	0	0	0	0
WT222(CAA14FCCF874)	3.77	13105	2022-11-30 10:18:48.373	-0.019	-0.005	1	0	0	0	-0.253	1.082	86.353	0	0	0	0	0	0	0
WT222(CAA14FCCF874)	3.77	13105	2022-11-30 10:18:48.373	-0.019	-0.005	1	0	0	0	-0.253	1.088	86.353	0	0	0	0	0	0	0
WT222(CAA14FCCF874)	3.77	13105	2022-11-30 10:18:48.373	-0.019	-0.005	1	0	0	0	-0.253	1.088	86.353	0	0	0	0	0	0	0
WT222(CAA14FCCF874)	3.77	13105	2022-11-30 10:18:48.373	-0.019	-0.005	1	0	0	0	-0.253	1.088	86.353	0	0	0	0	0	0	0
WT111(DD045F3F1DEA)	3.73	13108	2022-11-30 10:18:48.405	-0.013	0.365	0.947	0	0	0	21.121	0.709	-4.422	0	0	0	0	0	0	0
WT111(DD045F3F1DEA)	3.73	13108	2022-11-30 10:18:48.405	-0.013	0.365	0.947	0	0	0	21.121	0.709	-4.422	0	0	0	0	0	0	0
WT111(DD045F3F1DEA)	3.73	13108	2022-11-30 10:18:48.405	-0.013	0.365	0.947	0	0	0	21.121	0.709	-4.422	0	0	0	0	0	0	0
WT111(DD045F3F1DEA)	3.73	13108	2022-11-30 10:18:48.405	-0.012	0.366	0.947	0	0	0	21.121	0.709	-4.422	0	0	0	0	0	0	0
WT111(DD045F3F1DEA)	3.73	13108	2022-11-30 10:18:48.405	-0.012	0.366	0.947	0	0	0	21.121	0.709	-4.422	0	0	0	0	0	0	0
WT111(DD045F3F1DEA)	3.73	13108	2022-11-30 10:18:48.405	-0.012	0.366	0.947	0	0	0	21.121	0.709	-4.422	0	0	0	0	0	0	0
WT111(DD045F3F1DEA)	3.73	13108	2022-11-30 10:18:48.405	-0.012	0.366	0.947	0	0	0	21.121	0.709	-4.422	0	0	0	0	0	0	0
WT111(DD045F3F1DEA)	3.73	13108	2022-11-30 10:18:48.405	-0.012	0.366	0.948	0	0	0	21.121	0.709	-4.422	0	0	0	0	0	0	0
WT222(CAA14FCCF874)	3.77	13105	2022-11-30 10:18:48.420	-0.019	-0.004	1	0	0	0	-0.253	1.088	86.353	0	0	0	0	0	0	0
WT222(CAA14FCCF874)	3.77	13105	2022-11-30 10:18:48.420	-0.019	-0.004	1	0	0	0	-0.253	1.088	86.353	0	0	0	0	0	0	0
WT222(CAA14FCCF874)	3.77	13105	2022-11-30 10:18:48.420	-0.019	-0.004	1	0	0	0	-0.253	1.088	86.353	0	0	0	0	0	0	0
WT222(CAA14FCCF874)	3.77	13105	2022-11-30 10:18:48.420	-0.019	-0.004	1	0	0	0	-0.253	1.088	86.353	0	0	0	0	0	0	0
WT222(CAA14FCCF874)	3.77	13105	2022-11-30 10:18:48.420	-0.019	-0.004	1	0	0	0	-0.253	1.088	86.353	0	0	0	0	0	0	0
WT222(CAA14FCCF874)	3.77	13105	2022-11-30 10:18:48.420	-0.019	-0.004	1	0	0	0	-0.253	1.088	86.353	0	0	0	0	0	0	0
WT222(CAA14FCCF874)	3.77	13105	2022-11-30 10:18:48.420	-0.019	-0.004	1	0	0	0	-0.253	1.088	86.353	0	0	0	0	0	0	0
WT222(CAA14FCCF874)	3.77	13105	2022-11-30 10:18:48.420	-0.019	-0.004	1	0	0	0	-0.253	1.088	86.353	0	0	0	0	0	0	0
WT333(F4E4E1AF1293)	3.83	13105	2022-11-30 10:18:48.436	0.026	0.084	1.012	0	0	0	4.757	-1.467	-28.246	0	0	0	0	0	0	0
WT333(F4E4E1AF1293)	3.83	13105	2022-11-30 10:18:48.436	0.026	0.084	1.012	0	0	0	4.757	-1.467	-28.246	0	0	0	0	0	0	0
WT333(F4E4E1AF1293)	3.83	13105	2022-11-30 10:18:48.436	0.026	0.085	1.013	0	0	0	4.757	-1.467	-28.246	0	0	0	0	0	0	0
WT333(F4E4E1AF1293)	3.83	13105	2022-11-30 10:18:48.436	0.026	0.085	1.013	0	0	0	4.757	-1.467	-28.246	0	0	0	0	0	0	0
WT333(F4E4E1AF1293)	3.83	13105	2022-11-30 10:18:48.436	0.026	0.085	1.013	0	0	0	4.757	-1.467	-28.246	0	0	0	0	0	0	0
WT333(F4E4E1AF1293)	3.83	13105	2022-11-30 10:18:48.436	0.026	0.084	1.012	0	0	0	4.757	-1.467	-28.246	0	0	0	0	0	0	0
WT333(F4E4E1AF1293)	3.83	13105	2022-11-30 10:18:48.436	0.026	0.084	1.012	0	0	0	4.757	-1.467	-28.246	0	0	0	0	0	0	0
WT333(F4E4E1AF1293)	3.83	13105	2022-11-30 10:18:48.436	0.026	0.084	1.012	0	0	0	4.757	-1.467	-28.246	0	0	0	0	0	0	0
WT111(DD045F3F1DEA)	3.73	13108	2022-11-30 10:18:48.467	-0.012	0.366	0.948	0	0	0	21.121	0.709	-4.422	0	0	0	0	0	0	0
WT111(DD045F3F1DEA)	3.73	13108	2022-11-30 10:18:48.467	-0.012	0.366	0.948	0	0	0	21.121	0.709	-4.422	0	0	0	0	0	0	0
WT111(DD045F3F1DEA)	3.73	13108	2022-11-30 10:18:48.467	-0.012	0.366	0.948	0	0	0	21.121	0.709	-4.422	0	0	0	0	0	0	0
WT111(DD045F3F1DEA)	3.73	13108	2022-11-30 10:18:48.467	-0.013	0.366	0.948	0	0	0	21.121	0.709	-4.422	0	0	0	0	0	0	0
WT111(DD045F3F1DEA)	3.73	13108	2022-11-30 10:18:48.467	-0.013	0.366	0.948	0	0	0	21.121	0.709	-4.422	0	0	0	0	0	0	0
WT111(DD045F3F1DEA)	3.73	13108	2022-11-30 10:18:48.467	-0.013	0.366	0.948	0	0	0	21.121	0.709	-4.422	0	0	0	0	0	0	0
WT111(DD045F3F1DEA)	3.73	13108	2022-11-30 10:18:48.467	-0.013	0.366	0.948	0	0	0	21.121	0.709	-4.422	0	0	0	0	0	0	0
WT111(DD045F3F1DEA)	3.73	13108	2022-11-30 10:18:48.467	-0.012	0.366	0.948	0	0	0	21.121	0.709	-4.422	0	0	0	0	0	0	0
WT111(DD045F3F1DEA)	3.73	13108	2022-11-30 10:18:48.530	-0.012	0.366	0.948	0	0	0	21.121	0.709	-4.422	0	0	0	0	0	0	0
WT111(DD045F3F1DEA)	3.73	13108	2022-11-30 10:18:48.530	-0.012	0.366	0.948	0	0	0	21.121	0.709	-4.422	0	0	0	0	0	0	0
WT111(DD045F3F1DEA)	3.73	13108	2022-11-30 10:18:48.530	-0.012	0.366	0.948	0	0	0	21.121	0.709	-4.422	0	0	0	0	0	0	0
WT111(DD045F3F1DEA)	3.73	13108	2022-11-30 10:18:48.530	-0.013	0.367	0.947	0	0	0	21.121	0.709	-4.422	0	0	0	0	0	0	0
WT111(DD045F3F1DEA)	3.73	13108	2022-11-30 10:18:48.530	-0.013	0.367	0.947	0	0	0	21.121	0.709	-4.422	0	0	0	0	0	0	0
WT111(DD045F3F1DEA)	3.73	13108	2022-11-30 10:18:48.530	-0.013	0.367	0.947	0	0	0	21.121	0.709	-4.422	0	0	0	0	0	0	0
WT111(DD045F3F1DEA)	3.73	13108	2022-11-30 10:18:48.530	-0.013	0.367	0.947	0	0	0	21.121	0.709	-4.422	0	0	0	0	0	0	0
WT111(DD045F3F1DEA)	3.73	13108	2022-11-30 10:18:48.530	-0.013	0.367	0.948	0	0	0	21.121	0.709	-4.422	0	0	0	0	0	0	0
WT111(DD045F3F1DEA)	3.73	13108	2022-11-30 10:18:48.561	-0.013	0.367	0.948	0	0	0	21.121	0.709	-4.422	0	0	0	0	0	0	0
WT111(DD045F3F1DEA)	3.73	13108	2022-11-30 10:18:48.561	-0.013	0.367	0.948	0	0	0	21.121	0.709	-4.422	0	0	0	0	0	0	0
WT111(DD045F3F1DEA)	3.73	13108	2022-11-30 10:18:48.561	-0.013	0.367	0.948	0	0	0	21.121	0.709	-4.422	0	0	0	0	0	0	0
WT111(DD045F3F1DEA)	3.73	13108	2022-11-30 10:18:48.561	-0.013	0.366	0.948	0	0	0	21.121	0.709	-4.422	0	0	0	0	0	0	0
WT111(DD045F3F1DEA)	3.73	13108	2022-11-30 10:18:48.561	-0.013	0.366	0.948	0	0	0	21.121	0.709	-4.422	0	0	0	0	0	0	0
WT111(DD045F3F1DEA)	3.73	13108	2022-11-30 10:18:48.561	-0.013	0.366	0.948	0	0	0	21.121	0.709	-4.422	0	0	0	0	0	0	0
WT111(DD045F3F1DEA)	3.73	13108	2022-11-30 10:18:48.561	-0.013	0.366	0.948	0	0	0	21.121	0.709	-4.422	0	0	0	0	0	0	0
WT111(DD045F3F1DEA)	3.73	13108	2022-11-30 10:18:48.561	-0.012	0.366	0.948	0	0	0	21.121	0.709	-4.422	0	0	0	0	0	0	0
WT333(F4E4E1AF1293)	3.83	13105	2022-11-30 10:18:48.561	0.026	0.084	1.012	0	0	0	4.757	-1.467	-28.246	0	0	0	0	0	0	0
WT333(F4E4E1AF1293)	3.83	13105	2022-11-30 10:18:48.561	0.026	0.084	1.013	0	0	0	4.757	-1.467	-28.246	0	0	0	0	0	0	0
WT333(F4E4E1AF1293)	3.83	13105	2022-11-30 10:18:48.561	0.026	0.084	1.013	0	0	0	4.757	-1.467	-28.246	0	0	0	0	0	0	0
WT333(F4E4E1AF1293)	3.83	13105	2022-11-30 10:18:48.561	0.026	0.084	1.013	0	0	0	4.757	-1.467	-28.246	0	0	0	0	0	0	0
WT333(F4E4E1AF1293)	3.83	13105	2022-11-30 10:18:48.561	0.026	0.084	1.013	0	0	0	4.757	-1.467	-28.246	0	0	0	0	0	0	0
WT333(F4E4E1AF1293)	3.83	13105	2022-11-30 10:18:48.561	0.026	0.084	1.013	0	0	0	4.757	-1.467	-28.246	0	0	0	0	0	0	0
WT333(F4E4E1AF1293)	3.83	13105	2022-11-30 10:18:48.561	0.026	0.084	1.013	0	0	0	4.757	-1.467	-28.246	0	0	0	0	0	0	0
WT333(F4E4E1AF1293)	3.83	13105	2022-11-30 10:18:48.561	0.026	0.084	1.013	0	0	0	4.757	-1.467	-28.246	0	0	0	0	0	0	0
WT333(F4E4E1AF1293)	3.83	13105	2022-11-30 10:18:48.561	0.026	0.085	1.013	0	0	0	4.757	-1.467	-28.246	0	0	0	0	0	0	0
WT333(F4E4E1AF1293)	3.83	13105	2022-11-30 10:18:48.561	0.026	0.084	1.013	0	0	0	4.757	-1.467	-28.246	0	0	0	0	0	0	0
WT333(F4E4E1AF1293)	3.83	13105	2022-11-30 10:18:48.561	0.026	0.084	1.013	0	0	0	4.757	-1.467	-28.246	0	0	0	0	0	0	0
WT333(F4E4E1AF1293)	3.83	13105	2022-11-30 10:18:48.561	0.026	0.084	1.013	0	0	0	4.757	-1.467	-28.246	0	0	0	0	0	0	0
WT333(F4E4E1AF1293)	3.83	13105	2022-11-30 10:18:48.561	0.026	0.084	1.013	0	0	0	4.757	-1.467	-28.246	0	0	0	0	0	0	0
WT333(F4E4E1AF1293)	3.83	13105	2022-11-30 10:18:48.561	0.025	0.083	1.013	0	0	0	4.757	-1.467	-28.246	0	0	0	0	0	0	0
WT333(F4E4E1AF1293)	3.83	13105	2022-11-30 10:18:48.561	0.025	0.083	1.013	0	0	0	4.757	-1.467	-28.246	0	0	0	0	0	0	0
WT333(F4E4E1AF1293)	3.83	13105	2022-11-30 10:18:48.561	0.025	0.083	1.013	0	0	0	4.757	-1.467	-28.246	0	0	0	0	0	0	0
WT333(F4E4E1AF1293)	3.83	13105	2022-11-30 10:18:48.561	0.025	0.083	1.013	0	0	0	4.757	-1.467	-28.246	0	0	0	0	0	0	0
WT333(F4E4E1AF1293)	3.83	13105	2022-11-30 10:18:48.561	0.026	0.085	1.013	0	0	0	4.757	-1.467	-28.246	0	0	0	0	0	0	0
WT333(F4E4E1AF1293)	3.83	13105	2022-11-30 10:18:48.561	0.026	0.085	1.013	0	0	0	4.757	-1.467	-28.246	0	0	0	0	0	0	0
WT333(F4E4E1AF1293)	3.83	13105	2022-11-30 10:18:48.561	0.026	0.085	1.013	0	0	0	4.757	-1.467	-28.246	0	0	0	0	0	0	0
WT333(F4E4E1AF1293)	3.83	13105	2022-11-30 10:18:48.561	0.026	0.085	1.013	0	0	0	4.757	-1.467	-28.246	0	0	0	0	0	0	0
WT333(F4E4E1AF1293)	3.83	13105	2022-11-30 10:18:48.561	0.026	0.084	1.013	0	0	0	4.757	-1.467	-28.246	0	0	0	0	0	0	0
WT333(F4E4E1AF1293)	3.83	13105	2022-11-30 10:18:48.561	0.026	0.084	1.013	0	0	0	4.757	-1.467	-28.246	0	0	0	0	0	0	0
WT333(F4E4E1AF1293)	3.83	13105	2022-11-30 10:18:48.561	0.026	0.084	1.013	0	0	0	4.757	-1.467	-28.246	0	0	0	0	0	0	0
WT222(CAA14FCCF874)	3.77	13105	2022-11-30 10:18:48.577	-0.019	-0.004	1	0	0	0	-0.253	1.088	86.353	0	0	0	0	0	0	0
WT222(CAA14FCCF874)	3.77	13105	2022-11-30 10:18:48.577	-0.019	-0.004	1	0	0	0	-0.253	1.088	86.353	0	0	0	0	0	0	0
WT222(CAA14FCCF874)	3.77	13105	2022-11-30 10:18:48.577	-0.019	-0.004	1	0	0	0	-0.253	1.088	86.353	0	0	0	0	0	0	0
WT222(CAA14FCCF874)	3.77	13105	2022-11-30 10:18:48.577	-0.019	-0.004	1	0	0	0	-0.253	1.088	86.353	0	0	0	0	0	0	0
WT222(CAA14FCCF874)	3.77	13105	2022-11-30 10:18:48.577	-0.019	-0.004	1	0	0	0	-0.253	1.088	86.353	0	0	0	0	0	0	0
WT222(CAA14FCCF874)	3.77	13105	2022-11-30 10:18:48.577	-0.019	-0.004	1	0	0	0	-0.253	1.088	86.353	0	0	0	0	0	0	0
WT222(CAA14FCCF874)	3.77	13105	2022-11-30 10:18:48.577	-0.019	-0.004	1	0	0	0	-0.253	1.088	86.353	0	0	0	0	0	0	0
WT222(CAA14FCCF874)	3.77	13105	2022-11-30 10:18:48.577	-0.019	-0.004	1	0	0	0	-0.253	1.088	86.353	0	0	0	0	0	0	0
WT111(DD045F3F1DEA)	3.73	13108	2022-11-30 10:18:48.592	-0.012	0.366	0.948	0	0	0	21.121	0.709	-4.422	0	0	0	0	0	0	0
WT111(DD045F3F1DEA)	3.73	13108	2022-11-30 10:18:48.592	-0.012	0.366	0.948	0	0	0	21.121	0.709	-4.422	0	0	0	0	0	0	0
WT111(DD045F3F1DEA)	3.73	13108	2022-11-30 10:18:48.592	-0.012	0.366	0.948	0	0	0	21.121	0.709	-4.422	0	0	0	0	0	0	0
WT111(DD045F3F1DEA)	3.73	13108	2022-11-30 10:18:48.592	-0.012	0.367	0.948	0	0	0	21.121	0.709	-4.422	0	0	0	0	0	0	0
WT111(DD045F3F1DEA)	3.73	13108	2022-11-30 10:18:48.592	-0.012	0.367	0.948	0	0	0	21.121	0.709	-4.422	0	0	0	0	0	0	0
WT111(DD045F3F1DEA)	3.73	13108	2022-11-30 10:18:48.592	-0.012	0.367	0.948	0	0	0	21.121	0.709	-4.422	0	0	0	0	0	0	0
WT111(DD045F3F1DEA)	3.73	13108	2022-11-30 10:18:48.592	-0.012	0.367	0.948	0	0	0	21.121	0.709	-4.422	0	0	0	0	0	0	0
WT111(DD045F3F1DEA)	3.73	13108	2022-11-30 10:18:48.592	-0.013	0.366	0.948	0	0	0	21.121	0.709	-4.422	0	0	0	0	0	0	0
WT333(F4E4E1AF1293)	3.83	13105	2022-11-30 10:18:48.592	0.026	0.084	1.013	0	0	0	4.757	-1.467	-28.246	0	0	0	0	0	0	0
WT333(F4E4E1AF1293)	3.83	13105	2022-11-30 10:18:48.592	0.026	0.084	1.013	0	0	0	4.757	-1.467	-28.246	0	0	0	0	0	0	0
WT333(F4E4E1AF1293)	3.83	13105	2022-11-30 10:18:48.592	0.026	0.084	1.013	0	0	0	4.757	-1.467	-28.246	0	0	0	0	0	0	0
WT333(F4E4E1AF1293)	3.83	13105	2022-11-30 10:18:48.592	0.026	0.084	1.013	0	0	0	4.757	-1.467	-28.246	0	0	0	0	0	0	0
WT333(F4E4E1AF1293)	3.83	13105	2022-11-30 10:18:48.592	0.026	0.084	1.013	0	0	0	4.757	-1.467	-28.246	0	0	0	0	0	0	0
WT333(F4E4E1AF1293)	3.83	13105	2022-11-30 10:18:48.592	0.026	0.083	1.012	0	0	0	4.757	-1.467	-28.246	0	0	0	0	0	0	0
WT333(F4E4E1AF1293)	3.83	13105	2022-11-30 10:18:48.592	0.026	0.083	1.012	0	0	0	4.757	-1.467	-28.246	0	0	0	0	0	0	0
WT333(F4E4E1AF1293)	3.83	13105	2022-11-30 10:18:48.592	0.026	0.083	1.012	0	0	0	4.757	-1.467	-28.246	0	0	0	0	0	0	0
WT333(F4E4E1AF1293)	3.83	13105	2022-11-30 10:18:48.592	0.026	0.084	1.013	0	0	0	4.757	-1.467	-28.246	0	0	0	0	0	0	0
WT333(F4E4E1AF1293)	3.83	13105	2022-11-30 10:18:48.592	0.026	0.084	1.013	0	0	0	4.757	-1.467	-28.246	0	0	0	0	0	0	0
WT333(F4E4E1AF1293)	3.83	13105	2022-11-30 10:18:48.592	0.026	0.084	1.013	0	0	0	4.757	-1.467	-28.246	0	0	0	0	0	0	0
WT333(F4E4E1AF1293)	3.83	13105	2022-11-30 10:18:48.592	0.026	0.084	1.013	0	0	0	4.757	-1.467	-28.246	0	0	0	0	0	0	0
WT333(F4E4E1AF1293)	3.83	13105	2022-11-30 10:18:48.592	0.026	0.084	1.013	0	0	0	4.757	-1.467	-28.246	0	0	0	0	0	0	0
WT333(F4E4E1AF1293)	3.83	13105	2022-11-30 10:18:48.592	0.026	0.085	1.013	0	0	0	4.757	-1.467	-28.246	0	0	0	0	0	0	0
WT333(F4E4E1AF1293)	3.83	13105	2022-11-30 10:18:48.592	0.026	0.085	1.013	0	0	0	4.757	-1.467	-28.246	0	0	0	0	0	0	0
WT333(F4E4E1AF1293)	3.83	13105	2022-11-30 10:18:48.592	0.026	0.085	1.013	0	0	0	4.757	-1.467	-28.246	0	0	0	0	0	0	0
WT111(DD045F3F1DEA)	3.73	13108	2022-11-30 10:18:48.608	-0.013	0.366	0.948	0	0	0	21.121	0.709	-4.422	0	0	0	0	0	0	0
WT111(DD045F3F1DEA)	3.73	13108	2022-11-30 10:18:48.608	-0.013	0.366	0.948	0	0	0	21.121	0.709	-4.422	0	0	0	0	0	0	0
WT111(DD045F3F1DEA)	3.73	13108	2022-11-30 10:18:48.608	-0.013	0.366	0.948	0	0	0	21.121	0.709	-4.422	0	0	0	0	0	0	0
WT111(DD045F3F1DEA)	3.73	13108	2022-11-30 10:18:48.608	-0.013	0.365	0.948	0	0	0	21.121	0.709	-4.422	0	0	0	0	0	0	0
WT111(DD045F3F1DEA)	3.73	13108	2022-11-30 10:18:48.608	-0.013	0.365	0.948	0	0	0	21.121	0.709	-4.422	0	0	0	0	0	0	0
WT111(DD045F3F1DEA)	3.73	13108	2022-11-30 10:18:48.608	-0.013	0.365	0.948	0	0	0	21.121	0.709	-4.422	0	0	0	0	0	0	0
WT111(DD045F3F1DEA)	3.73	13108	2022-11-30 10:18:48.608	-0.013	0.365	0.948	0	0	0	21.121	0.709	-4.422	0	0	0	0	0	0	0
WT111(DD045F3F1DEA)	3.73	13108	2022-11-30 10:18:48.608	-0.013	0.366	0.948	0	0	0	21.121	0.709	-4.422	0	0	0	0	0	0	0
WT111(DD045F3F1DEA)	3.73	13108	2022-11-30 10:18:48.639	-0.013	0.366	0.948	0	0	0	21.121	0.709	-4.422	0	0	0	0	0	0	0
WT111(DD045F3F1DEA)	3.73	13108	2022-11-30 10:18:48.639	-0.013	0.366	0.948	0	0	0	21.121	0.709	-4.422	0	0	0	0	0	0	0
WT111(DD045F3F1DEA)	3.73	13108	2022-11-30 10:18:48.639	-0.013	0.367	0.948	0	0	0	21.121	0.709	-4.422	0	0	0	0	0	0	0
WT111(DD045F3F1DEA)	3.73	13108	2022-11-30 10:18:48.639	-0.013	0.367	0.948	0	0	0	21.121	0.709	-4.422	0	0	0	0	0	0	0
WT111(DD045F3F1DEA)	3.73	13108	2022-11-30 10:18:48.639	-0.013	0.367	0.948	0	0	0	21.121	0.709	-4.422	0	0	0	0	0	0	0
WT111(DD045F3F1DEA)	3.73	13108	2022-11-30 10:18:48.639	-0.013	0.367	0.948	0	0	0	21.121	0.709	-4.422	0	0	0	0	0	0	0
WT111(DD045F3F1DEA)	3.73	13108	2022-11-30 10:18:48.639	-0.012	0.366	0.948	0	0	0	21.121	0.709	-4.422	0	0	0	0	0	0	0
WT111(DD045F3F1DEA)	3.73	13108	2022-11-30 10:18:48.639	-0.012	0.366	0.948	0	0	0	21.121	0.709	-4.422	0	0	0	0	0	0	0
WT333(F4E4E1AF1293)	3.83	13105	2022-11-30 10:18:48.654	0.025	0.085	1.013	0	0	0	4.757	-1.467	-28.246	0	0	0	0	0	0	0
WT333(F4E4E1AF1293)	3.83	13105	2022-11-30 10:18:48.654	0.025	0.084	1.013	0	0	0	4.757	-1.467	-28.246	0	0	0	0	0	0	0
WT333(F4E4E1AF1293)	3.83	13105	2022-11-30 10:18:48.654	0.025	0.084	1.013	0	0	0	4.757	-1.467	-28.246	0	0	0	0	0	0	0
WT333(F4E4E1AF1293)	3.83	13105	2022-11-30 10:18:48.654	0.025	0.084	1.013	0	0	0	4.757	-1.467	-28.246	0	0	0	0	0	0	0
WT333(F4E4E1AF1293)	3.83	13105	2022-11-30 10:18:48.654	0.025	0.084	1.013	0	0	0	4.757	-1.467	-28.246	0	0	0	0	0	0	0
WT333(F4E4E1AF1293)	3.83	13105	2022-11-30 10:18:48.654	0.026	0.084	1.012	0	0	0	4.757	-1.467	-28.246	0	0	0	0	0	0	0
WT333(F4E4E1AF1293)	3.83	13105	2022-11-30 10:18:48.654	0.026	0.084	1.012	0	0	0	4.757	-1.467	-28.246	0	0	0	0	0	0	0
WT333(F4E4E1AF1293)	3.83	13105	2022-11-30 10:18:48.654	0.026	0.084	1.012	0	0	0	4.757	-1.467	-28.246	0	0	0	0	0	0	0
WT333(F4E4E1AF1293)	3.83	13105	2022-11-30 10:18:48.654	0.026	0.084	1.012	0	0	0	4.757	-1.467	-28.246	0	0	0	0	0	0	0
WT333(F4E4E1AF1293)	3.83	13105	2022-11-30 10:18:48.654	0.027	0.085	1.014	0	0	0	4.757	-1.467	-28.246	0	0	0	0	0	0	0
WT333(F4E4E1AF1293)	3.83	13105	2022-11-30 10:18:48.654	0.027	0.085	1.014	0	0	0	4.757	-1.467	-28.246	0	0	0	0	0	0	0
WT333(F4E4E1AF1293)	3.83	13105	2022-11-30 10:18:48.654	0.027	0.085	1.014	0	0	0	4.757	-1.467	-28.246	0	0	0	0	0	0	0
WT333(F4E4E1AF1293)	3.83	13105	2022-11-30 10:18:48.654	0.029	0.086	1.013	0	0	0	4.757	-1.467	-28.246	0	0	0	0	0	0	0
WT333(F4E4E1AF1293)	3.83	13105	2022-11-30 10:18:48.654	0.029	0.086	1.013	0	0	0	4.757	-1.467	-28.246	0	0	0	0	0	0	0
WT333(F4E4E1AF1293)	3.83	13105	2022-11-30 10:18:48.654	0.029	0.086	1.013	0	0	0	4.757	-1.467	-28.246	0	0	0	0	0	0	0
WT333(F4E4E1AF1293)	3.83	13105	2022-11-30 10:18:48.654	0.029	0.086	1.013	0	0	0	4.757	-1.467	-28.246	0	0	0	0	0	0	0
WT333(F4E4E1AF1293)	3.83	13105	2022-11-30 10:18:48.654	0.032	0.083	1.012	0	0	0	4.757	-1.467	-28.246	0	0	0	0	0	0	0
WT333(F4E4E1AF1293)	3.83	13105	2022-11-30 10:18:48.654	0.032	0.083	1.012	0	0	0	4.757	-1.467	-28.246	0	0	0	0	0	0	0
WT333(F4E4E1AF1293)	3.83	13105	2022-11-30 10:18:48.654	0.032	0.083	1.012	0	0	0	4.757	-1.467	-28.246	0	0	0	0	0	0	0
WT333(F4E4E1AF1293)	3.83	13105	2022-11-30 10:18:48.654	0.032	0.083	1.012	0	0	0	4.757	-1.467	-28.246	0	0	0	0	0	0	0
WT333(F4E4E1AF1293)	3.83	13105	2022-11-30 10:18:48.654	0.033	0.086	1.014	0	0	0	4.757	-1.467	-28.246	0	0	0	0	0	0	0
WT333(F4E4E1AF1293)	3.83	13105	2022-11-30 10:18:48.654	0.033	0.086	1.014	0	0	0	4.757	-1.467	-28.246	0	0	0	0	0	0	0
WT333(F4E4E1AF1293)	3.83	13105	2022-11-30 10:18:48.654	0.033	0.086	1.014	0	0	0	4.757	-1.467	-28.246	0	0	0	0	0	0	0
WT333(F4E4E1AF1293)	3.83	13105	2022-11-30 10:18:48.654	0.033	0.086	1.014	0	0	0	4.757	-1.467	-28.246	0	0	0	0	0	0	0
WT111(DD045F3F1DEA)	3.73	13108	2022-11-30 10:18:48.670	-0.012	0.366	0.948	0	0	0	21.121	0.709	-4.422	0	0	0	0	0	0	0
WT111(DD045F3F1DEA)	3.73	13108	2022-11-30 10:18:48.670	-0.012	0.366	0.948	0	0	0	21.121	0.709	-4.422	0	0	0	0	0	0	0
WT111(DD045F3F1DEA)	3.73	13108	2022-11-30 10:18:48.670	-0.012	0.366	0.947	0	0	0	21.121	0.709	-4.422	0	0	0	0	0	0	0
WT111(DD045F3F1DEA)	3.73	13108	2022-11-30 10:18:48.670	-0.012	0.366	0.947	0	0	0	21.121	0.709	-4.422	0	0	0	0	0	0	0
WT111(DD045F3F1DEA)	3.73	13108	2022-11-30 10:18:48.670	-0.012	0.366	0.947	0	0	0	21.121	0.709	-4.422	0	0	0	0	0	0	0
WT111(DD045F3F1DEA)	3.73	13108	2022-11-30 10:18:48.670	-0.012	0.366	0.947	0	0	0	21.121	0.709	-4.422	0	0	0	0	0	0	0
WT111(DD045F3F1DEA)	3.73	13108	2022-11-30 10:18:48.670	-0.013	0.366	0.948	0	0	0	21.121	0.709	-4.422	0	0	0	0	0	0	0
WT111(DD045F3F1DEA)	3.73	13108	2022-11-30 10:18:48.670	-0.013	0.366	0.948	0	0	0	21.121	0.709	-4.422	0	0	0	0	0	0	0
WT111(DD045F3F1DEA)	3.73	13108	2022-11-30 10:18:48.701	-0.013	0.366	0.948	0	0	0	21.121	0.709	-4.422	0	0	0	0	0	0	0
WT111(DD045F3F1DEA)	3.73	13108	2022-11-30 10:18:48.701	-0.013	0.366	0.948	0	0	0	21.121	0.709	-4.422	0	0	0	0	0	0	0
WT111(DD045F3F1DEA)	3.73	13108	2022-11-30 10:18:48.701	-0.012	0.366	0.947	0	0	0	21.121	0.709	-4.422	0	0	0	0	0	0	0
WT111(DD045F3F1DEA)	3.73	13108	2022-11-30 10:18:48.701	-0.012	0.366	0.947	0	0	0	21.121	0.709	-4.422	0	0	0	0	0	0	0
WT111(DD045F3F1DEA)	3.73	13108	2022-11-30 10:18:48.701	-0.012	0.366	0.947	0	0	0	21.121	0.709	-4.422	0	0	0	0	0	0	0
WT111(DD045F3F1DEA)	3.73	13108	2022-11-30 10:18:48.701	-0.012	0.366	0.947	0	0	0	21.121	0.709	-4.422	0	0	0	0	0	0	0
WT111(DD045F3F1DEA)	3.73	13108	2022-11-30 10:18:48.701	-0.012	0.366	0.948	0	0	0	21.121	0.709	-4.422	0	0	0	0	0	0	0
WT111(DD045F3F1DEA)	3.73	13108	2022-11-30 10:18:48.701	-0.012	0.366	0.948	0	0	0	21.121	0.709	-4.422	0	0	0	0	0	0	0
WT111(DD045F3F1DEA)	3.73	13108	2022-11-30 10:18:48.733	-0.012	0.366	0.948	0	0	0	21.121	0.709	-4.422	0	0	0	0	0	0	0
WT111(DD045F3F1DEA)	3.73	13108	2022-11-30 10:18:48.733	-0.012	0.366	0.948	0	0	0	21.121	0.709	-4.422	0	0	0	0	0	0	0
WT111(DD045F3F1DEA)	3.73	13108	2022-11-30 10:18:48.733	-0.013	0.366	0.947	0	0	0	21.121	0.709	-4.422	0	0	0	0	0	0	0
WT111(DD045F3F1DEA)	3.73	13108	2022-11-30 10:18:48.733	-0.013	0.366	0.947	0	0	0	21.121	0.709	-4.422	0	0	0	0	0	0	0
WT111(DD045F3F1DEA)	3.73	13108	2022-11-30 10:18:48.733	-0.013	0.366	0.947	0	0	0	21.121	0.709	-4.422	0	0	0	0	0	0	0
WT111(DD045F3F1DEA)	3.73	13108	2022-11-30 10:18:48.733	-0.013	0.366	0.947	0	0	0	21.121	0.709	-4.422	0	0	0	0	0	0	0
WT111(DD045F3F1DEA)	3.73	13108	2022-11-30 10:18:48.733	-0.013	0.366	0.946	0	0	0	21.121	0.709	-4.422	0	0	0	0	0	0	0
WT111(DD045F3F1DEA)	3.73	13108	2022-11-30 10:18:48.733	-0.013	0.366	0.946	0	0	0	21.121	0.709	-4.422	0	0	0	0	0	0	0
WT111(DD045F3F1DEA)	3.73	13108	2022-11-30 10:18:48.764	-0.013	0.366	0.946	0	0	0	21.121	0.709	-4.422	0	0	0	0	0	0	0
WT111(DD045F3F1DEA)	3.73	13108	2022-11-30 10:18:48.764	-0.013	0.366	0.946	0	0	0	21.121	0.709	-4.422	0	0	0	0	0	0	0
WT111(DD045F3F1DEA)	3.73	13108	2022-11-30 10:18:48.764	-0.013	0.367	0.947	0	0	0	21.121	0.709	-4.422	0	0	0	0	0	0	0
WT111(DD045F3F1DEA)	3.73	13108	2022-11-30 10:18:48.764	-0.013	0.367	0.947	0	0	0	21.121	0.709	-4.422	0	0	0	0	0	0	0
WT111(DD045F3F1DEA)	3.73	13108	2022-11-30 10:18:48.764	-0.013	0.367	0.947	0	0	0	21.121	0.709	-4.422	0	0	0	0	0	0	0
WT111(DD045F3F1DEA)	3.73	13108	2022-11-30 10:18:48.764	-0.013	0.367	0.947	0	0	0	21.121	0.709	-4.422	0	0	0	0	0	0	0
WT111(DD045F3F1DEA)	3.73	13108	2022-11-30 10:18:48.764	-0.013	0.365	0.948	0	0	0	21.121	0.709	-4.422	0	0	0	0	0	0	0
WT111(DD045F3F1DEA)	3.73	13108	2022-11-30 10:18:48.764	-0.013	0.365	0.948	0	0	0	21.121	0.709	-4.422	0	0	0	0	0	0	0
WT333(F4E4E1AF1293)	3.83	13105	2022-11-30 10:18:48.764	0.038	0.083	1.012	-0.549	0	0	4.757	-1.467	-28.246	0	0	0	0	0	0	0
WT333(F4E4E1AF1293)	3.83	13105	2022-11-30 10:18:48.764	0.038	0.083	1.012	-0.549	0	0	4.752	-1.467	-28.246	0	0	0	0	0	0	0
WT333(F4E4E1AF1293)	3.83	13105	2022-11-30 10:18:48.764	0.038	0.083	1.012	-0.549	0	0	4.752	-1.467	-28.246	0	0	0	0	0	0	0
WT333(F4E4E1AF1293)	3.83	13105	2022-11-30 10:18:48.764	0.038	0.083	1.012	-0.549	0	0	4.746	-1.472	-28.246	0	0	0	0	0	0	0
WT333(F4E4E1AF1293)	3.83	13105	2022-11-30 10:18:48.764	0.025	0.083	1.012	0.488	0	0	4.752	-1.472	-28.246	0	0	0	0	0	0	0
WT333(F4E4E1AF1293)	3.83	13105	2022-11-30 10:18:48.764	0.025	0.083	1.012	0.488	0	0	4.752	-1.472	-28.246	0	0	0	0	0	0	0
WT333(F4E4E1AF1293)	3.83	13105	2022-11-30 10:18:48.764	0.025	0.083	1.012	0.488	0	0	4.757	-1.472	-28.246	0	0	0	0	0	0	0
WT333(F4E4E1AF1293)	3.83	13105	2022-11-30 10:18:48.764	0.025	0.083	1.012	0.488	0	0	4.757	-1.472	-28.246	0	0	0	0	0	0	0
WT333(F4E4E1AF1293)	3.83	13105	2022-11-30 10:18:48.795	0.032	0.085	1.013	-0.793	0	0	4.752	-1.472	-28.246	0	0	0	0	0	0	0
WT333(F4E4E1AF1293)	3.83	13105	2022-11-30 10:18:48.795	0.032	0.085	1.013	-0.793	0	0	4.752	-1.472	-28.246	0	0	0	0	0	0	0
WT333(F4E4E1AF1293)	3.83	13105	2022-11-30 10:18:48.795	0.032	0.085	1.013	-0.793	0	0	4.746	-1.472	-28.246	0	0	0	0	0	0	0
WT333(F4E4E1AF1293)	3.83	13105	2022-11-30 10:18:48.795	0.032	0.085	1.013	-0.793	0	0	4.741	-1.472	-28.246	0	0	0	0	0	0	0
WT333(F4E4E1AF1293)	3.83	13105	2022-11-30 10:18:48.795	0.038	0.084	1.012	-0.671	0	0	4.741	-1.478	-28.246	0	0	0	0	0	0	0
WT333(F4E4E1AF1293)	3.83	13105	2022-11-30 10:18:48.795	0.038	0.084	1.012	-0.671	0	0	4.735	-1.478	-28.246	0	0	0	0	0	0	0
WT333(F4E4E1AF1293)	3.83	13105	2022-11-30 10:18:48.795	0.038	0.084	1.012	-0.671	0	0	4.735	-1.478	-28.246	0	0	0	0	0	0	0
WT333(F4E4E1AF1293)	3.83	13105	2022-11-30 10:18:48.795	0.038	0.084	1.012	-0.671	0	0	4.73	-1.478	-28.246	0	0	0	0	0	0	0
WT333(F4E4E1AF1293)	3.83	13105	2022-11-30 10:18:48.795	0.035	0.083	1.012	0.122	0	0	4.73	-1.478	-28.246	0	0	0	0	0	0	0
WT333(F4E4E1AF1293)	3.83	13105	2022-11-30 10:18:48.795	0.035	0.083	1.012	0.122	0	0	4.73	-1.478	-28.246	0	0	0	0	0	0	0
WT333(F4E4E1AF1293)	3.83	13105	2022-11-30 10:18:48.795	0.035	0.083	1.012	0.122	0	0	4.73	-1.483	-28.246	0	0	0	0	0	0	0
WT333(F4E4E1AF1293)	3.83	13105	2022-11-30 10:18:48.795	0.035	0.083	1.012	0.122	0	0	4.73	-1.483	-28.246	0	0	0	0	0	0	0
WT333(F4E4E1AF1293)	3.83	13105	2022-11-30 10:18:48.795	0.031	0.086	1.015	-0.61	0	0	4.73	-1.483	-28.246	0	0	0	0	0	0	0
WT333(F4E4E1AF1293)	3.83	13105	2022-11-30 10:18:48.795	0.031	0.086	1.015	-0.61	0	0	4.724	-1.483	-28.246	0	0	0	0	0	0	0
WT333(F4E4E1AF1293)	3.83	13105	2022-11-30 10:18:48.795	0.031	0.086	1.015	-0.61	0	0	4.724	-1.483	-28.246	0	0	0	0	0	0	0
WT333(F4E4E1AF1293)	3.83	13105	2022-11-30 10:18:48.795	0.031	0.086	1.015	-0.61	0	0	4.719	-1.483	-28.246	0	0	0	0	0	0	0
WT111(DD045F3F1DEA)	3.73	13108	2022-11-30 10:18:48.858	-0.013	0.365	0.948	0	0	0	21.121	0.709	-4.422	0	0	0	0	0	0	0
WT111(DD045F3F1DEA)	3.73	13108	2022-11-30 10:18:48.858	-0.013	0.365	0.948	0	0	0	21.121	0.709	-4.422	0	0	0	0	0	0	0
WT111(DD045F3F1DEA)	3.73	13108	2022-11-30 10:18:48.858	-0.013	0.367	0.947	0	0	0	21.121	0.709	-4.422	0	0	0	0	0	0	0
WT111(DD045F3F1DEA)	3.73	13108	2022-11-30 10:18:48.858	-0.013	0.367	0.947	0	0	0	21.121	0.709	-4.422	0	0	0	0	0	0	0
WT111(DD045F3F1DEA)	3.73	13108	2022-11-30 10:18:48.858	-0.013	0.367	0.947	0	0	0	21.121	0.709	-4.422	0	0	0	0	0	0	0
WT111(DD045F3F1DEA)	3.73	13108	2022-11-30 10:18:48.858	-0.013	0.367	0.947	0	0	0	21.121	0.709	-4.422	0	0	0	0	0	0	0
WT111(DD045F3F1DEA)	3.73	13108	2022-11-30 10:18:48.858	-0.013	0.366	0.947	0	0	0	21.121	0.709	-4.422	0	0	0	0	0	0	0
WT111(DD045F3F1DEA)	3.73	13108	2022-11-30 10:18:48.858	-0.013	0.366	0.947	0	0	0	21.121	0.709	-4.422	0	0	0	0	0	0	0
WT111(DD045F3F1DEA)	3.73	13108	2022-11-30 10:18:48.951	-0.013	0.366	0.947	0	0	0	21.121	0.709	-4.422	0	0	0	0	0	0	0
WT111(DD045F3F1DEA)	3.73	13108	2022-11-30 10:18:48.951	-0.013	0.366	0.947	0	0	0	21.121	0.709	-4.422	0	0	0	0	0	0	0
WT111(DD045F3F1DEA)	3.73	13108	2022-11-30 10:18:48.951	-0.012	0.366	0.947	0	0	0	21.121	0.709	-4.422	0	0	0	0	0	0	0
WT111(DD045F3F1DEA)	3.73	13108	2022-11-30 10:18:48.951	-0.012	0.366	0.947	0	0	0	21.121	0.709	-4.422	0	0	0	0	0	0	0
WT111(DD045F3F1DEA)	3.73	13108	2022-11-30 10:18:48.951	-0.012	0.366	0.947	0	0	0	21.121	0.709	-4.422	0	0	0	0	0	0	0
WT111(DD045F3F1DEA)	3.73	13108	2022-11-30 10:18:48.951	-0.012	0.366	0.947	0	0	0	21.121	0.709	-4.422	0	0	0	0	0	0	0
WT111(DD045F3F1DEA)	3.73	13108	2022-11-30 10:18:48.951	-0.012	0.366	0.948	0	0	0	21.121	0.709	-4.422	0	0	0	0	0	0	0
WT111(DD045F3F1DEA)	3.73	13108	2022-11-30 10:18:48.951	-0.012	0.366	0.948	0	0	0	21.121	0.709	-4.422	0	0	0	0	0	0	0
WT111(DD045F3F1DEA)	3.73	13108	2022-11-30 10:18:48.983	-0.012	0.366	0.948	0	0	0	21.121	0.709	-4.422	0	0	0	0	0	0	0
WT111(DD045F3F1DEA)	3.73	13108	2022-11-30 10:18:48.983	-0.012	0.366	0.948	0	0	0	21.121	0.709	-4.422	0	0	0	0	0	0	0
WT111(DD045F3F1DEA)	3.73	13108	2022-11-30 10:18:48.983	-0.013	0.365	0.947	0	0	0	21.121	0.709	-4.422	0	0	0	0	0	0	0
WT111(DD045F3F1DEA)	3.73	13108	2022-11-30 10:18:48.983	-0.013	0.365	0.947	0	0	0	21.121	0.709	-4.422	0	0	0	0	0	0	0
WT111(DD045F3F1DEA)	3.73	13108	2022-11-30 10:18:48.983	-0.013	0.365	0.947	0	0	0	21.121	0.709	-4.422	0	0	0	0	0	0	0
WT111(DD045F3F1DEA)	3.73	13108	2022-11-30 10:18:48.983	-0.013	0.365	0.947	0	0	0	21.121	0.709	-4.422	0	0	0	0	0	0	0
WT111(DD045F3F1DEA)	3.73	13108	2022-11-30 10:18:48.983	-0.013	0.366	0.947	0	0	0	21.121	0.709	-4.422	0	0	0	0	0	0	0
WT111(DD045F3F1DEA)	3.73	13108	2022-11-30 10:18:48.983	-0.013	0.366	0.947	0	0	0	21.121	0.709	-4.422	0	0	0	0	0	0	0
WT333(F4E4E1AF1293)	3.83	13105	2022-11-30 10:18:48.983	0.028	0.08	1.011	-0.61	0	0	4.719	-1.489	-28.246	0	0	0	0	0	0	0
WT333(F4E4E1AF1293)	3.83	13105	2022-11-30 10:18:48.983	0.028	0.08	1.011	-0.61	0	0	4.713	-1.489	-28.246	0	0	0	0	0	0	0
WT333(F4E4E1AF1293)	3.83	13105	2022-11-30 10:18:48.983	0.028	0.08	1.011	-0.61	0	0	4.713	-1.489	-28.246	0	0	0	0	0	0	0
WT333(F4E4E1AF1293)	3.83	13105	2022-11-30 10:18:48.983	0.028	0.08	1.011	-0.61	0	0	4.708	-1.489	-28.246	0	0	0	0	0	0	0
WT333(F4E4E1AF1293)	3.83	13105	2022-11-30 10:18:48.983	0.026	0.08	1.011	0.732	0.061	0	4.713	-1.489	-28.246	0	0	0	0	0	0	0
WT333(F4E4E1AF1293)	3.83	13105	2022-11-30 10:18:48.983	0.026	0.08	1.011	0.732	0.061	0	4.713	-1.489	-28.246	0	0	0	0	0	0	0
WT333(F4E4E1AF1293)	3.83	13105	2022-11-30 10:18:48.983	0.026	0.08	1.011	0.732	0.061	0	4.719	-1.489	-28.246	0	0	0	0	0	0	0
WT333(F4E4E1AF1293)	3.83	13105	2022-11-30 10:18:48.983	0.026	0.08	1.011	0.732	0.061	0	4.724	-1.489	-28.246	0	0	0	0	0	0	0
WT111(DD045F3F1DEA)	3.73	13108	2022-11-30 10:18:48.998	-0.013	0.366	0.947	0	0	0	21.121	0.709	-4.422	0	0	0	0	0	0	0
WT111(DD045F3F1DEA)	3.73	13108	2022-11-30 10:18:48.998	-0.013	0.366	0.947	0	0	0	21.121	0.709	-4.422	0	0	0	0	0	0	0
WT111(DD045F3F1DEA)	3.73	13108	2022-11-30 10:18:48.998	-0.012	0.368	0.948	0	0	0	21.121	0.709	-4.422	0	0	0	0	0	0	0
WT111(DD045F3F1DEA)	3.73	13108	2022-11-30 10:18:48.998	-0.012	0.368	0.948	0	0	0	21.121	0.709	-4.422	0	0	0	0	0	0	0
WT111(DD045F3F1DEA)	3.73	13108	2022-11-30 10:18:48.998	-0.012	0.368	0.948	0	0	0	21.121	0.709	-4.422	0	0	0	0	0	0	0
WT111(DD045F3F1DEA)	3.73	13108	2022-11-30 10:18:48.998	-0.012	0.368	0.948	0	0	0	21.121	0.709	-4.422	0	0	0	0	0	0	0
WT111(DD045F3F1DEA)	3.73	13108	2022-11-30 10:18:48.998	-0.013	0.363	0.947	0	0	0	21.121	0.709	-4.422	0	0	0	0	0	0	0
WT111(DD045F3F1DEA)	3.73	13108	2022-11-30 10:18:48.998	-0.013	0.363	0.947	0	0	0	21.121	0.709	-4.422	0	0	0	0	0	0	0
WT111(DD045F3F1DEA)	3.73	13108	2022-11-30 10:18:49.030	-0.013	0.363	0.947	0	0	0	21.121	0.709	-4.422	0	0	0	0	0	0	0
WT111(DD045F3F1DEA)	3.73	13108	2022-11-30 10:18:49.030	-0.013	0.363	0.947	0	0	0	21.121	0.709	-4.422	0	0	0	0	0	0	0
WT111(DD045F3F1DEA)	3.73	13108	2022-11-30 10:18:49.030	-0.013	0.367	0.949	0	0	0	21.121	0.709	-4.422	0	0	0	0	0	0	0
WT111(DD045F3F1DEA)	3.73	13108	2022-11-30 10:18:49.030	-0.013	0.367	0.949	0	0	0	21.121	0.709	-4.422	0	0	0	0	0	0	0
WT111(DD045F3F1DEA)	3.73	13108	2022-11-30 10:18:49.030	-0.013	0.367	0.949	0	0	0	21.121	0.709	-4.422	0	0	0	0	0	0	0
WT111(DD045F3F1DEA)	3.73	13108	2022-11-30 10:18:49.030	-0.013	0.367	0.949	0	0	0	21.121	0.709	-4.422	0	0	0	0	0	0	0
WT111(DD045F3F1DEA)	3.73	13108	2022-11-30 10:18:49.030	-0.013	0.364	0.947	0	0	0	21.121	0.709	-4.422	0	0	0	0	0	0	0
WT111(DD045F3F1DEA)	3.73	13108	2022-11-30 10:18:49.030	-0.013	0.364	0.947	0	0	0	21.121	0.709	-4.422	0	0	0	0	0	0	0
WT333(F4E4E1AF1293)	3.83	13105	2022-11-30 10:18:49.045	0.03	0.093	1.017	-0.549	0	0	4.719	-1.489	-28.246	0	0	0	0	0	0	0
WT333(F4E4E1AF1293)	3.83	13105	2022-11-30 10:18:49.045	0.03	0.093	1.017	-0.549	0	0	4.719	-1.494	-28.246	0	0	0	0	0	0	0
WT333(F4E4E1AF1293)	3.83	13105	2022-11-30 10:18:49.045	0.03	0.093	1.017	-0.549	0	0	4.713	-1.494	-28.246	0	0	0	0	0	0	0
WT333(F4E4E1AF1293)	3.83	13105	2022-11-30 10:18:49.045	0.03	0.093	1.017	-0.549	0	0	4.713	-1.494	-28.246	0	0	0	0	0	0	0
WT333(F4E4E1AF1293)	3.83	13105	2022-11-30 10:18:49.045	0.026	0.08	1.01	-1.099	0	0	4.708	-1.494	-28.246	0	0	0	0	0	0	0
WT333(F4E4E1AF1293)	3.83	13105	2022-11-30 10:18:49.045	0.026	0.08	1.01	-1.099	0	0	4.702	-1.494	-28.246	0	0	0	0	0	0	0
WT333(F4E4E1AF1293)	3.83	13105	2022-11-30 10:18:49.045	0.026	0.08	1.01	-1.099	0	0	4.697	-1.494	-28.246	0	0	0	0	0	0	0
WT333(F4E4E1AF1293)	3.83	13105	2022-11-30 10:18:49.045	0.026	0.08	1.01	-1.099	0	0	4.691	-1.494	-28.246	0	0	0	0	0	0	0
WT333(F4E4E1AF1293)	3.83	13105	2022-11-30 10:18:49.045	0.016	0.085	1.016	1.221	0.061	0	4.697	-1.494	-28.24	0	0	0	0	0	0	0
WT333(F4E4E1AF1293)	3.83	13105	2022-11-30 10:18:49.045	0.016	0.085	1.016	1.221	0.061	0	4.702	-1.494	-28.24	0	0	0	0	0	0	0
WT333(F4E4E1AF1293)	3.83	13105	2022-11-30 10:18:49.045	0.016	0.085	1.016	1.221	0.061	0	4.708	-1.494	-28.235	0	0	0	0	0	0	0
WT333(F4E4E1AF1293)	3.83	13105	2022-11-30 10:18:49.045	0.016	0.085	1.016	1.221	0.061	0	4.719	-1.494	-28.229	0	0	0	0	0	0	0
WT333(F4E4E1AF1293)	3.83	13105	2022-11-30 10:18:49.045	0.03	0.086	1.015	-1.038	-0.061	0	4.713	-1.494	-28.229	0	0	0	0	0	0	0
WT333(F4E4E1AF1293)	3.83	13105	2022-11-30 10:18:49.045	0.03	0.086	1.015	-1.038	-0.061	0	4.708	-1.494	-28.224	0	0	0	0	0	0	0
WT333(F4E4E1AF1293)	3.83	13105	2022-11-30 10:18:49.045	0.03	0.086	1.015	-1.038	-0.061	0	4.702	-1.494	-28.218	0	0	0	0	0	0	0
WT333(F4E4E1AF1293)	3.83	13105	2022-11-30 10:18:49.045	0.03	0.086	1.015	-1.038	-0.061	0	4.697	-1.5	-28.213	0	0	0	0	0	0	0
WT333(F4E4E1AF1293)	3.83	13105	2022-11-30 10:18:49.076	0.038	0.077	1.008	-0.61	0	0	4.691	-1.5	-28.207	0	0	0	0	0	0	0
WT333(F4E4E1AF1293)	3.83	13105	2022-11-30 10:18:49.076	0.038	0.077	1.008	-0.61	0	0	4.691	-1.5	-28.207	0	0	0	0	0	0	0
WT333(F4E4E1AF1293)	3.83	13105	2022-11-30 10:18:49.076	0.038	0.077	1.008	-0.61	0	0	4.686	-1.5	-28.202	0	0	0	0	0	0	0
WT333(F4E4E1AF1293)	3.83	13105	2022-11-30 10:18:49.076	0.038	0.077	1.008	-0.61	0	0	4.686	-1.5	-28.196	0	0	0	0	0	0	0
WT333(F4E4E1AF1293)	3.83	13105	2022-11-30 10:18:49.076	0.035	0.081	1.012	-1.038	-0.061	0	4.68	-1.5	-28.191	0	0	0	0	0	0	0
WT333(F4E4E1AF1293)	3.83	13105	2022-11-30 10:18:49.076	0.035	0.081	1.012	-1.038	-0.061	0	4.675	-1.5	-28.18	0	0	0	0	0	0	0
WT333(F4E4E1AF1293)	3.83	13105	2022-11-30 10:18:49.076	0.035	0.081	1.012	-1.038	-0.061	0	4.669	-1.5	-28.174	0	0	0	0	0	0	0
WT333(F4E4E1AF1293)	3.83	13105	2022-11-30 10:18:49.076	0.035	0.081	1.012	-1.038	-0.061	0	4.664	-1.5	-28.169	0	0	0	0	0	0	0
WT111(DD045F3F1DEA)	3.73	13108	2022-11-30 10:18:49.092	-0.013	0.364	0.947	0	0	0	21.121	0.709	-4.422	0	0	0	0	0	0	0
WT111(DD045F3F1DEA)	3.73	13108	2022-11-30 10:18:49.092	-0.013	0.364	0.947	0	0	0	21.121	0.709	-4.422	0	0	0	0	0	0	0
WT111(DD045F3F1DEA)	3.73	13108	2022-11-30 10:18:49.092	-0.012	0.366	0.946	0	0	0	21.121	0.709	-4.422	0	0	0	0	0	0	0
WT111(DD045F3F1DEA)	3.73	13108	2022-11-30 10:18:49.092	-0.012	0.366	0.946	0	0	0	21.121	0.709	-4.422	0	0	0	0	0	0	0
WT111(DD045F3F1DEA)	3.73	13108	2022-11-30 10:18:49.092	-0.012	0.366	0.946	0	0	0	21.121	0.709	-4.422	0	0	0	0	0	0	0
WT111(DD045F3F1DEA)	3.73	13108	2022-11-30 10:18:49.092	-0.012	0.366	0.946	0	0	0	21.121	0.709	-4.422	0	0	0	0	0	0	0
WT111(DD045F3F1DEA)	3.73	13108	2022-11-30 10:18:49.092	-0.013	0.368	0.948	0	0	0	21.121	0.709	-4.422	0	0	0	0	0	0	0
WT111(DD045F3F1DEA)	3.73	13108	2022-11-30 10:18:49.092	-0.013	0.368	0.948	0	0	0	21.121	0.709	-4.422	0	0	0	0	0	0	0
WT111(DD045F3F1DEA)	3.73	13108	2022-11-30 10:18:49.092	-0.013	0.368	0.948	0	0	0	21.121	0.709	-4.422	0	0	0	0	0	0	0
WT111(DD045F3F1DEA)	3.73	13108	2022-11-30 10:18:49.092	-0.013	0.368	0.948	0	0	0	21.121	0.709	-4.422	0	0	0	0	0	0	0
WT111(DD045F3F1DEA)	3.73	13108	2022-11-30 10:18:49.092	-0.012	0.365	0.948	0	0	0	21.121	0.709	-4.422	0	0	0	0	0	0	0
WT111(DD045F3F1DEA)	3.73	13108	2022-11-30 10:18:49.092	-0.012	0.365	0.948	0	0	0	21.121	0.709	-4.422	0	0	0	0	0	0	0
WT111(DD045F3F1DEA)	3.73	13108	2022-11-30 10:18:49.092	-0.012	0.365	0.948	0	0	0	21.121	0.709	-4.422	0	0	0	0	0	0	0
WT111(DD045F3F1DEA)	3.73	13108	2022-11-30 10:18:49.092	-0.012	0.365	0.948	0	0	0	21.121	0.709	-4.422	0	0	0	0	0	0	0
WT111(DD045F3F1DEA)	3.73	13108	2022-11-30 10:18:49.092	-0.013	0.364	0.946	0	0	0	21.121	0.709	-4.422	0	0	0	0	0	0	0
WT111(DD045F3F1DEA)	3.73	13108	2022-11-30 10:18:49.092	-0.013	0.364	0.946	0	0	0	21.121	0.709	-4.422	0	0	0	0	0	0	0
WT333(F4E4E1AF1293)	3.83	13105	2022-11-30 10:18:49.092	0.026	0.079	1.011	0	-0.061	0	4.664	-1.505	-28.158	0	0	0	0	0	0	0
WT333(F4E4E1AF1293)	3.83	13105	2022-11-30 10:18:49.092	0.026	0.079	1.011	0	-0.061	0	4.664	-1.505	-28.152	0	0	0	0	0	0	0
WT333(F4E4E1AF1293)	3.83	13105	2022-11-30 10:18:49.092	0.026	0.079	1.011	0	-0.061	0	4.664	-1.505	-28.147	0	0	0	0	0	0	0
WT333(F4E4E1AF1293)	3.83	13105	2022-11-30 10:18:49.092	0.026	0.079	1.011	0	-0.061	0	4.664	-1.505	-28.141	0	0	0	0	0	0	0
WT333(F4E4E1AF1293)	3.83	13105	2022-11-30 10:18:49.092	0.031	0.076	1.011	-1.038	-0.061	0	4.658	-1.505	-28.136	0	0	0	0	0	0	0
WT333(F4E4E1AF1293)	3.83	13105	2022-11-30 10:18:49.092	0.031	0.076	1.011	-1.038	-0.061	0	4.653	-1.505	-28.13	0	0	0	0	0	0	0
WT333(F4E4E1AF1293)	3.83	13105	2022-11-30 10:18:49.092	0.031	0.076	1.011	-1.038	-0.061	0	4.647	-1.511	-28.12	0	0	0	0	0	0	0
WT333(F4E4E1AF1293)	3.83	13105	2022-11-30 10:18:49.092	0.031	0.076	1.011	-1.038	-0.061	0	4.642	-1.511	-28.114	0	0	0	0	0	0	0
WT222(CAA14FCCF874)	3.77	13105	2022-11-30 10:18:49.108	-0.019	-0.004	1	0	0	0	-0.253	1.088	86.353	0	0	0	0	0	0	0
WT222(CAA14FCCF874)	3.77	13105	2022-11-30 10:18:49.123	-0.019	-0.004	1	0	0	0	-0.253	1.088	86.353	0	0	0	0	0	0	0
WT222(CAA14FCCF874)	3.77	13105	2022-11-30 10:18:49.123	-0.019	-0.004	1	0	0	0	-0.253	1.088	86.353	0	0	0	0	0	0	0
WT222(CAA14FCCF874)	3.77	13105	2022-11-30 10:18:49.123	-0.019	-0.004	1	0	0	0	-0.253	1.088	86.353	0	0	0	0	0	0	0
WT222(CAA14FCCF874)	3.77	13105	2022-11-30 10:18:49.123	-0.019	-0.004	1	0	0	0	-0.253	1.088	86.353	0	0	0	0	0	0	0
WT222(CAA14FCCF874)	3.77	13105	2022-11-30 10:18:49.123	-0.019	-0.004	1	0	0	0	-0.253	1.088	86.353	0	0	0	0	0	0	0
WT222(CAA14FCCF874)	3.77	13105	2022-11-30 10:18:49.123	-0.019	-0.004	1	0	0	0	-0.253	1.088	86.353	0	0	0	0	0	0	0
WT222(CAA14FCCF874)	3.77	13105	2022-11-30 10:18:49.123	-0.019	-0.004	1	0	0	0	-0.253	1.088	86.353	0	0	0	0	0	0	0
WT222(CAA14FCCF874)	3.77	13105	2022-11-30 10:18:49.123	-0.019	-0.004	1	0	0	0	-0.253	1.088	86.353	0	0	0	0	0	0	0
WT222(CAA14FCCF874)	3.77	13105	2022-11-30 10:18:49.123	-0.019	-0.004	1	0	0	0	-0.253	1.088	86.353	0	0	0	0	0	0	0
WT222(CAA14FCCF874)	3.77	13105	2022-11-30 10:18:49.123	-0.019	-0.004	1	0	0	0	-0.253	1.088	86.353	0	0	0	0	0	0	0
WT222(CAA14FCCF874)	3.77	13105	2022-11-30 10:18:49.123	-0.019	-0.004	1	0	0	0	-0.253	1.088	86.353	0	0	0	0	0	0	0
WT222(CAA14FCCF874)	3.77	13105	2022-11-30 10:18:49.123	-0.019	-0.004	1	0	0	0	-0.253	1.088	86.353	0	0	0	0	0	0	0
WT222(CAA14FCCF874)	3.77	13105	2022-11-30 10:18:49.123	-0.019	-0.004	1	0	0	0	-0.253	1.088	86.353	0	0	0	0	0	0	0
WT222(CAA14FCCF874)	3.77	13105	2022-11-30 10:18:49.123	-0.019	-0.004	1	0	0	0	-0.253	1.088	86.353	0	0	0	0	0	0	0
WT222(CAA14FCCF874)	3.77	13105	2022-11-30 10:18:49.123	-0.019	-0.004	1	0	0	0	-0.253	1.088	86.353	0	0	0	0	0	0	0
WT111(DD045F3F1DEA)	3.73	13108	2022-11-30 10:18:49.123	-0.013	0.364	0.946	0	0	0	21.121	0.709	-4.422	0	0	0	0	0	0	0
WT111(DD045F3F1DEA)	3.73	13108	2022-11-30 10:18:49.123	-0.013	0.364	0.946	0	0	0	21.121	0.709	-4.422	0	0	0	0	0	0	0
WT111(DD045F3F1DEA)	3.73	13108	2022-11-30 10:18:49.123	-0.012	0.367	0.948	0	0	0	21.121	0.709	-4.422	0	0	0	0	0	0	0
WT111(DD045F3F1DEA)	3.73	13108	2022-11-30 10:18:49.123	-0.012	0.367	0.948	0	0	0	21.121	0.709	-4.422	0	0	0	0	0	0	0
WT111(DD045F3F1DEA)	3.73	13108	2022-11-30 10:18:49.123	-0.012	0.367	0.948	0	0	0	21.121	0.709	-4.422	0	0	0	0	0	0	0
WT111(DD045F3F1DEA)	3.73	13108	2022-11-30 10:18:49.123	-0.012	0.363	0.946	0	0	0	21.121	0.709	-4.422	0	0	0	0	0	0	0
WT111(DD045F3F1DEA)	3.73	13108	2022-11-30 10:18:49.123	-0.012	0.363	0.946	0	0	0	21.121	0.709	-4.422	0	0	0	0	0	0	0
WT111(DD045F3F1DEA)	3.73	13108	2022-11-30 10:18:49.123	-0.012	0.363	0.946	0	0	0	21.121	0.709	-4.422	0	0	0	0	0	0	0
WT111(DD045F3F1DEA)	3.73	13108	2022-11-30 10:18:49.155	-0.012	0.363	0.946	0	0	0	21.121	0.709	-4.422	0	0	0	0	0	0	0
WT111(DD045F3F1DEA)	3.73	13108	2022-11-30 10:18:49.155	-0.011	0.37	0.949	0	0	0	21.121	0.709	-4.422	0	0	0	0	0	0	0
WT111(DD045F3F1DEA)	3.73	13108	2022-11-30 10:18:49.155	-0.011	0.37	0.949	0	0	0	21.121	0.709	-4.422	0	0	0	0	0	0	0
WT111(DD045F3F1DEA)	3.73	13108	2022-11-30 10:18:49.155	-0.011	0.37	0.949	0	0	0	21.121	0.709	-4.422	0	0	0	0	0	0	0
WT111(DD045F3F1DEA)	3.73	13108	2022-11-30 10:18:49.155	-0.011	0.37	0.949	0	0	0	21.121	0.709	-4.422	0	0	0	0	0	0	0
WT111(DD045F3F1DEA)	3.73	13108	2022-11-30 10:18:49.155	-0.013	0.367	0.948	0	0	0	21.121	0.709	-4.422	0	0	0	0	0	0	0
WT111(DD045F3F1DEA)	3.73	13108	2022-11-30 10:18:49.155	-0.013	0.367	0.948	0	0	0	21.121	0.709	-4.422	0	0	0	0	0	0	0
WT111(DD045F3F1DEA)	3.73	13108	2022-11-30 10:18:49.155	-0.013	0.367	0.948	0	0	0	21.121	0.709	-4.422	0	0	0	0	0	0	0
WT222(CAA14FCCF874)	3.77	13105	2022-11-30 10:18:49.170	-0.019	-0.004	1	0	0	0	-0.253	1.088	86.353	0	0	0	0	0	0	0
WT222(CAA14FCCF874)	3.77	13105	2022-11-30 10:18:49.170	-0.019	-0.004	1	0	0	0	-0.253	1.088	86.353	0	0	0	0	0	0	0
WT222(CAA14FCCF874)	3.77	13105	2022-11-30 10:18:49.170	-0.019	-0.004	1	0	0	0	-0.253	1.088	86.353	0	0	0	0	0	0	0
WT222(CAA14FCCF874)	3.77	13105	2022-11-30 10:18:49.170	-0.019	-0.004	1.001	0	0	0	-0.253	1.088	86.353	0	0	0	0	0	0	0
WT222(CAA14FCCF874)	3.77	13105	2022-11-30 10:18:49.170	-0.019	-0.004	1.001	0	0	0	-0.253	1.088	86.353	0	0	0	0	0	0	0
WT222(CAA14FCCF874)	3.77	13105	2022-11-30 10:18:49.170	-0.019	-0.004	1.001	0	0	0	-0.253	1.088	86.353	0	0	0	0	0	0	0
WT222(CAA14FCCF874)	3.77	13105	2022-11-30 10:18:49.170	-0.019	-0.004	1.001	0	0	0	-0.253	1.088	86.353	0	0	0	0	0	0	0
WT222(CAA14FCCF874)	3.77	13105	2022-11-30 10:18:49.170	-0.019	-0.005	1	0	0	0	-0.253	1.088	86.353	0	0	0	0	0	0	0
WT222(CAA14FCCF874)	3.77	13105	2022-11-30 10:18:49.170	-0.019	-0.005	1	0	0	0	-0.253	1.088	86.353	0	0	0	0	0	0	0
WT222(CAA14FCCF874)	3.77	13105	2022-11-30 10:18:49.170	-0.019	-0.005	1	0	0	0	-0.253	1.088	86.353	0	0	0	0	0	0	0
WT222(CAA14FCCF874)	3.77	13105	2022-11-30 10:18:49.170	-0.019	-0.005	1	0	0	0	-0.253	1.088	86.353	0	0	0	0	0	0	0
WT222(CAA14FCCF874)	3.77	13105	2022-11-30 10:18:49.170	-0.018	-0.004	1	0	0	0	-0.253	1.088	86.353	0	0	0	0	0	0	0
WT222(CAA14FCCF874)	3.77	13105	2022-11-30 10:18:49.170	-0.018	-0.004	1	0	0	0	-0.253	1.088	86.353	0	0	0	0	0	0	0
WT222(CAA14FCCF874)	3.77	13105	2022-11-30 10:18:49.170	-0.018	-0.004	1	0	0	0	-0.253	1.088	86.353	0	0	0	0	0	0	0
WT222(CAA14FCCF874)	3.77	13105	2022-11-30 10:18:49.170	-0.018	-0.004	1	0	0	0	-0.253	1.088	86.353	0	0	0	0	0	0	0
WT222(CAA14FCCF874)	3.77	13105	2022-11-30 10:18:49.170	-0.017	-0.003	1.001	0	0	0	-0.253	1.088	86.353	0	0	0	0	0	0	0
WT111(DD045F3F1DEA)	3.73	13108	2022-11-30 10:18:49.186	-0.013	0.367	0.948	0	0	0	21.121	0.709	-4.422	0	0	0	0	0	0	0
WT111(DD045F3F1DEA)	3.73	13108	2022-11-30 10:18:49.186	-0.012	0.364	0.947	0	0	0	21.121	0.709	-4.422	0	0	0	0	0	0	0
WT111(DD045F3F1DEA)	3.73	13108	2022-11-30 10:18:49.186	-0.012	0.364	0.947	0	0	0	21.121	0.709	-4.422	0	0	0	0	0	0	0
WT111(DD045F3F1DEA)	3.73	13108	2022-11-30 10:18:49.186	-0.012	0.364	0.947	0	0	0	21.121	0.709	-4.422	0	0	0	0	0	0	0
WT111(DD045F3F1DEA)	3.73	13108	2022-11-30 10:18:49.186	-0.012	0.364	0.947	0	0	0	21.121	0.709	-4.422	0	0	0	0	0	0	0
WT111(DD045F3F1DEA)	3.73	13108	2022-11-30 10:18:49.186	-0.014	0.367	0.948	0	0	0	21.121	0.709	-4.422	0	0	0	0	0	0	0
WT111(DD045F3F1DEA)	3.73	13108	2022-11-30 10:18:49.186	-0.014	0.367	0.948	0	0	0	21.121	0.709	-4.422	0	0	0	0	0	0	0
WT111(DD045F3F1DEA)	3.73	13108	2022-11-30 10:18:49.186	-0.014	0.367	0.948	0	0	0	21.121	0.709	-4.422	0	0	0	0	0	0	0
WT111(DD045F3F1DEA)	3.73	13108	2022-11-30 10:18:49.217	-0.014	0.367	0.948	0	0	0	21.121	0.709	-4.422	0	0	0	0	0	0	0
WT111(DD045F3F1DEA)	3.73	13108	2022-11-30 10:18:49.217	-0.012	0.362	0.946	0	0	0	21.121	0.709	-4.422	0	0	0	0	0	0	0
WT111(DD045F3F1DEA)	3.73	13108	2022-11-30 10:18:49.217	-0.012	0.362	0.946	0	0	0	21.121	0.709	-4.422	0	0	0	0	0	0	0
WT111(DD045F3F1DEA)	3.73	13108	2022-11-30 10:18:49.217	-0.012	0.362	0.946	0	0	0	21.121	0.709	-4.422	0	0	0	0	0	0	0
WT111(DD045F3F1DEA)	3.73	13108	2022-11-30 10:18:49.217	-0.012	0.362	0.946	0	0	0	21.121	0.709	-4.422	0	0	0	0	0	0	0
WT111(DD045F3F1DEA)	3.73	13108	2022-11-30 10:18:49.217	-0.012	0.371	0.948	0	0	0	21.121	0.709	-4.422	0	0	0	0	0	0	0
WT111(DD045F3F1DEA)	3.73	13108	2022-11-30 10:18:49.217	-0.012	0.371	0.948	0	0	0	21.121	0.709	-4.422	0	0	0	0	0	0	0
WT111(DD045F3F1DEA)	3.73	13108	2022-11-30 10:18:49.217	-0.012	0.371	0.948	0	0	0	21.121	0.709	-4.422	0	0	0	0	0	0	0
WT333(F4E4E1AF1293)	3.83	13105	2022-11-30 10:18:49.217	0.034	0.094	1.019	0.488	-0.061	0	4.647	-1.511	-28.103	0	0	0	0	0	0	0
WT333(F4E4E1AF1293)	3.83	13105	2022-11-30 10:18:49.217	0.034	0.094	1.019	0.488	-0.061	0	4.647	-1.511	-28.098	0	0	0	0	0	0	0
WT333(F4E4E1AF1293)	3.83	13105	2022-11-30 10:18:49.217	0.034	0.094	1.019	0.488	-0.061	0	4.653	-1.511	-28.087	0	0	0	0	0	0	0
WT333(F4E4E1AF1293)	3.83	13105	2022-11-30 10:18:49.217	0.034	0.094	1.019	0.488	-0.061	0	4.653	-1.511	-28.081	0	0	0	0	0	0	0
WT333(F4E4E1AF1293)	3.83	13105	2022-11-30 10:18:49.217	0.04	0.066	1.003	-1.221	-0.061	0	4.647	-1.516	-28.07	0	0	0	0	0	0	0
WT333(F4E4E1AF1293)	3.83	13105	2022-11-30 10:18:49.217	0.04	0.066	1.003	-1.221	-0.061	0	4.642	-1.516	-28.065	0	0	0	0	0	0	0
WT333(F4E4E1AF1293)	3.83	13105	2022-11-30 10:18:49.217	0.04	0.066	1.003	-1.221	-0.061	0	4.636	-1.516	-28.054	0	0	0	0	0	0	0
WT333(F4E4E1AF1293)	3.83	13105	2022-11-30 10:18:49.217	0.04	0.066	1.003	-1.221	-0.061	0	4.625	-1.516	-28.043	0	0	0	0	0	0	0
WT222(CAA14FCCF874)	3.77	13105	2022-11-30 10:18:49.233	-0.017	-0.003	1.001	0	0	0	-0.253	1.088	86.353	0	0	0	0	0	0	0
WT222(CAA14FCCF874)	3.77	13105	2022-11-30 10:18:49.233	-0.017	-0.003	1.001	0	0	0	-0.253	1.088	86.353	0	0	0	0	0	0	0
WT222(CAA14FCCF874)	3.77	13105	2022-11-30 10:18:49.233	-0.017	-0.003	1.001	0	0	0	-0.253	1.088	86.353	0	0	0	0	0	0	0
WT222(CAA14FCCF874)	3.77	13105	2022-11-30 10:18:49.233	-0.017	-0.003	1	0	0	0	-0.253	1.088	86.353	0	0	0	0	0	0	0
WT222(CAA14FCCF874)	3.77	13105	2022-11-30 10:18:49.233	-0.017	-0.003	1	0	0	0	-0.253	1.088	86.353	0	0	0	0	0	0	0
WT222(CAA14FCCF874)	3.77	13105	2022-11-30 10:18:49.233	-0.017	-0.003	1	0	0	0	-0.253	1.088	86.353	0	0	0	0	0	0	0
WT222(CAA14FCCF874)	3.77	13105	2022-11-30 10:18:49.233	-0.017	-0.003	1	0	0	0	-0.253	1.082	86.353	0	0	0	0	0	0	0
WT222(CAA14FCCF874)	3.77	13105	2022-11-30 10:18:49.233	-0.012	-0.005	1	0	0	0	-0.253	1.082	86.353	0	0	0	0	0	0	0
WT222(CAA14FCCF874)	3.77	13105	2022-11-30 10:18:49.233	-0.028	0	0.999	1.16	-0.061	0	-0.346	1	86.325	0	0	0	0	0	0	0
WT222(CAA14FCCF874)	3.77	13105	2022-11-30 10:18:49.233	-0.028	0	0.999	1.16	-0.061	0	-0.341	1	86.32	0	0	0	0	0	0	0
WT222(CAA14FCCF874)	3.77	13105	2022-11-30 10:18:49.233	-0.024	-0.018	0.999	-0.732	-0.122	0	-0.341	1	86.32	0	0	0	0	0	0	0
WT222(CAA14FCCF874)	3.77	13105	2022-11-30 10:18:49.233	-0.024	-0.018	0.999	-0.732	-0.122	0	-0.346	1	86.32	0	0	0	0	0	0	0
WT222(CAA14FCCF874)	3.77	13105	2022-11-30 10:18:49.233	-0.024	-0.018	0.999	-0.732	-0.122	0	-0.352	1	86.314	0	0	0	0	0	0	0
WT222(CAA14FCCF874)	3.77	13105	2022-11-30 10:18:49.233	-0.012	-0.014	1.001	0.244	0	0	-0.346	1	86.314	0	0	0	0	0	0	0
WT222(CAA14FCCF874)	3.77	13105	2022-11-30 10:18:49.233	-0.012	-0.014	1.001	0.244	0	0	-0.346	1	86.314	0	0	0	0	0	0	0
WT222(CAA14FCCF874)	3.77	13105	2022-11-30 10:18:49.233	-0.012	-0.014	1.001	0.244	0	0	-0.346	1	86.309	0	0	0	0	0	0	0
WT111(DD045F3F1DEA)	3.73	13108	2022-11-30 10:18:49.248	-0.012	0.371	0.948	0	0	0	21.121	0.709	-4.422	0	0	0	0	0	0	0
WT111(DD045F3F1DEA)	3.73	13108	2022-11-30 10:18:49.248	-0.014	0.362	0.947	0	0	0	21.121	0.709	-4.422	0	0	0	0	0	0	0
WT111(DD045F3F1DEA)	3.73	13108	2022-11-30 10:18:49.248	-0.014	0.362	0.947	0	0	0	21.121	0.709	-4.422	0	0	0	0	0	0	0
WT111(DD045F3F1DEA)	3.73	13108	2022-11-30 10:18:49.248	-0.014	0.362	0.947	0	0	0	21.121	0.709	-4.422	0	0	0	0	0	0	0
WT111(DD045F3F1DEA)	3.73	13108	2022-11-30 10:18:49.248	-0.014	0.362	0.947	0	0	0	21.121	0.709	-4.422	0	0	0	0	0	0	0
WT111(DD045F3F1DEA)	3.73	13108	2022-11-30 10:18:49.248	-0.012	0.367	0.947	0	0	0	21.121	0.709	-4.422	0	0	0	0	0	0	0
WT111(DD045F3F1DEA)	3.73	13108	2022-11-30 10:18:49.248	-0.012	0.367	0.947	0	0	0	21.121	0.709	-4.422	0	0	0	0	0	0	0
WT111(DD045F3F1DEA)	3.73	13108	2022-11-30 10:18:49.248	-0.012	0.367	0.947	0	0	0	21.121	0.709	-4.422	0	0	0	0	0	0	0
WT333(F4E4E1AF1293)	3.83	13105	2022-11-30 10:18:49.248	0.015	0.09	1.021	1.282	0	0	4.636	-1.516	-28.037	0	0	0	0	0	0	0
WT333(F4E4E1AF1293)	3.83	13105	2022-11-30 10:18:49.248	0.015	0.09	1.021	1.282	0	0	4.642	-1.516	-28.032	0	0	0	0	0	0	0
WT333(F4E4E1AF1293)	3.83	13105	2022-11-30 10:18:49.248	0.015	0.09	1.021	1.282	0	0	4.647	-1.522	-28.026	0	0	0	0	0	0	0
WT333(F4E4E1AF1293)	3.83	13105	2022-11-30 10:18:49.248	0.015	0.09	1.021	1.282	0	0	4.653	-1.522	-28.026	0	0	0	0	0	0	0
WT333(F4E4E1AF1293)	3.83	13105	2022-11-30 10:18:49.248	0.029	0.089	1.014	-1.038	-0.061	0	4.647	-1.522	-28.021	0	0	0	0	0	0	0
WT333(F4E4E1AF1293)	3.83	13105	2022-11-30 10:18:49.248	0.029	0.089	1.014	-1.038	-0.061	0	4.642	-1.522	-28.015	0	0	0	0	0	0	0
WT333(F4E4E1AF1293)	3.83	13105	2022-11-30 10:18:49.248	0.029	0.089	1.014	-1.038	-0.061	0	4.636	-1.522	-28.01	0	0	0	0	0	0	0
WT333(F4E4E1AF1293)	3.83	13105	2022-11-30 10:18:49.248	0.029	0.089	1.014	-1.038	-0.061	0	4.631	-1.522	-27.999	0	0	0	0	0	0	0
WT111(DD045F3F1DEA)	3.73	13108	2022-11-30 10:18:49.311	-0.012	0.367	0.947	0	0	0	21.121	0.709	-4.422	0	0	0	0	0	0	0
WT111(DD045F3F1DEA)	3.73	13108	2022-11-30 10:18:49.311	-0.013	0.364	0.946	0	0	0	21.121	0.709	-4.422	0	0	0	0	0	0	0
WT111(DD045F3F1DEA)	3.73	13108	2022-11-30 10:18:49.311	-0.013	0.364	0.946	0	0	0	21.121	0.709	-4.422	0	0	0	0	0	0	0
WT111(DD045F3F1DEA)	3.73	13108	2022-11-30 10:18:49.311	-0.013	0.364	0.946	0	0	0	21.121	0.709	-4.422	0	0	0	0	0	0	0
WT111(DD045F3F1DEA)	3.73	13108	2022-11-30 10:18:49.311	-0.013	0.364	0.946	0	0	0	21.121	0.709	-4.422	0	0	0	0	0	0	0
WT111(DD045F3F1DEA)	3.73	13108	2022-11-30 10:18:49.311	-0.013	0.367	0.948	0	0	0	21.121	0.709	-4.422	0	0	0	0	0	0	0
WT111(DD045F3F1DEA)	3.73	13108	2022-11-30 10:18:49.311	-0.013	0.367	0.948	0	0	0	21.121	0.709	-4.422	0	0	0	0	0	0	0
WT111(DD045F3F1DEA)	3.73	13108	2022-11-30 10:18:49.311	-0.013	0.367	0.948	0	0	0	21.121	0.709	-4.422	0	0	0	0	0	0	0
WT333(F4E4E1AF1293)	3.83	13105	2022-11-30 10:18:49.311	0.023	0.088	1.018	-2.136	-0.122	0	4.625	-1.522	-27.993	0	0	0	0	0	0	0
WT333(F4E4E1AF1293)	3.83	13105	2022-11-30 10:18:49.311	0.023	0.088	1.018	-2.136	-0.122	0	4.614	-1.522	-27.988	0	0	0	0	0	0	0
WT333(F4E4E1AF1293)	3.83	13105	2022-11-30 10:18:49.311	0.023	0.088	1.018	-2.136	-0.122	0	4.603	-1.527	-27.982	0	0	0	0	0	0	0
WT333(F4E4E1AF1293)	3.83	13105	2022-11-30 10:18:49.311	0.023	0.088	1.018	-2.136	-0.122	0	4.592	-1.527	-27.977	0	0	0	0	0	0	0
WT333(F4E4E1AF1293)	3.83	13105	2022-11-30 10:18:49.311	0.03	0.087	1.016	1.953	0.122	0	4.603	-1.527	-27.971	0	0	0	0	0	0	0
WT333(F4E4E1AF1293)	3.83	13105	2022-11-30 10:18:49.311	0.03	0.087	1.016	1.953	0.122	0	4.614	-1.527	-27.966	0	0	0	0	0	0	0
WT333(F4E4E1AF1293)	3.83	13105	2022-11-30 10:18:49.311	0.03	0.087	1.016	1.953	0.122	0	4.625	-1.527	-27.96	0	0	0	0	0	0	0
WT333(F4E4E1AF1293)	3.83	13105	2022-11-30 10:18:49.311	0.02	0.088	1.015	1.709	0.061	0	4.631	-1.522	-27.955	0	0	0	0	0	0	0
WT222(CAA14FCCF874)	3.77	13105	2022-11-30 10:18:49.326	-0.012	-0.014	1.001	0.244	0	0	-0.346	1	86.309	0	0	0	0	0	0	0
WT222(CAA14FCCF874)	3.77	13105	2022-11-30 10:18:49.326	0.01	-0.007	1.003	-3.296	0	0	-0.363	1	86.309	0	0	0	0	0	0	0
WT222(CAA14FCCF874)	3.77	13105	2022-11-30 10:18:49.326	0.01	-0.007	1.003	-3.296	0	0	-0.379	1	86.309	0	0	0	0	0	0	0
WT222(CAA14FCCF874)	3.77	13105	2022-11-30 10:18:49.326	0.01	-0.007	1.003	-3.296	0	0	-0.396	1	86.303	0	0	0	0	0	0	0
WT222(CAA14FCCF874)	3.77	13105	2022-11-30 10:18:49.326	0.01	-0.007	1.003	-3.296	0	0	-0.412	1	86.303	0	0	0	0	0	0	0
WT222(CAA14FCCF874)	3.77	13105	2022-11-30 10:18:49.326	-0.019	0.012	1.01	0.366	-0.122	0	-0.412	0.994	86.303	0	0	0	0	0	0	0
WT222(CAA14FCCF874)	3.77	13105	2022-11-30 10:18:49.326	-0.019	0.012	1.01	0.366	-0.122	0	-0.406	0.994	86.298	0	0	0	0	0	0	0
WT222(CAA14FCCF874)	3.77	13105	2022-11-30 10:18:49.326	-0.019	0.012	1.01	0.366	-0.122	0	-0.406	0.994	86.298	0	0	0	0	0	0	0
WT222(CAA14FCCF874)	3.77	13105	2022-11-30 10:18:49.326	-0.019	0.012	1.01	0.366	-0.122	0	-0.406	0.994	86.298	0	0	0	0	0	0	0
WT222(CAA14FCCF874)	3.77	13105	2022-11-30 10:18:49.326	-0.031	-0.001	0.995	2.808	-0.061	0	-0.39	0.989	86.292	0	0	0	0	0	0	0
WT222(CAA14FCCF874)	3.77	13105	2022-11-30 10:18:49.326	-0.031	-0.001	0.995	2.808	-0.061	0	-0.374	0.989	86.292	0	0	0	0	0	0	0
WT222(CAA14FCCF874)	3.77	13105	2022-11-30 10:18:49.326	-0.031	-0.001	0.995	2.808	-0.061	0	-0.363	0.989	86.287	0	0	0	0	0	0	0
WT222(CAA14FCCF874)	3.77	13105	2022-11-30 10:18:49.326	-0.031	-0.001	0.995	2.808	-0.061	0	-0.346	0.989	86.287	0	0	0	0	0	0	0
WT222(CAA14FCCF874)	3.77	13105	2022-11-30 10:18:49.326	0.003	-0.01	1.001	-1.221	-0.305	0	-0.352	0.989	86.287	0	0	0	0	0	0	0
WT222(CAA14FCCF874)	3.77	13105	2022-11-30 10:18:49.326	0.003	-0.01	1.001	-1.221	-0.305	0	-0.357	0.989	86.281	0	0	0	0	0	0	0
WT222(CAA14FCCF874)	3.77	13105	2022-11-30 10:18:49.326	0.003	-0.01	1.001	-1.221	-0.305	0	-0.363	0.983	86.281	0	0	0	0	0	0	0
WT111(DD045F3F1DEA)	3.73	13108	2022-11-30 10:18:49.342	-0.013	0.367	0.948	0	0	0	21.121	0.709	-4.422	0	0	0	0	0	0	0
WT111(DD045F3F1DEA)	3.73	13108	2022-11-30 10:18:49.342	-0.012	0.365	0.946	0	0	0	21.121	0.709	-4.422	0	0	0	0	0	0	0
WT111(DD045F3F1DEA)	3.73	13108	2022-11-30 10:18:49.342	-0.012	0.365	0.946	0	0	0	21.121	0.709	-4.422	0	0	0	0	0	0	0
WT111(DD045F3F1DEA)	3.73	13108	2022-11-30 10:18:49.342	-0.012	0.365	0.946	0	0	0	21.121	0.709	-4.422	0	0	0	0	0	0	0
WT111(DD045F3F1DEA)	3.73	13108	2022-11-30 10:18:49.342	-0.012	0.365	0.946	0	0	0	21.121	0.709	-4.422	0	0	0	0	0	0	0
WT111(DD045F3F1DEA)	3.73	13108	2022-11-30 10:18:49.342	-0.012	0.367	0.948	0	0	0	21.121	0.709	-4.422	0	0	0	0	0	0	0
WT111(DD045F3F1DEA)	3.73	13108	2022-11-30 10:18:49.342	-0.012	0.367	0.948	0	0	0	21.121	0.709	-4.422	0	0	0	0	0	0	0
WT111(DD045F3F1DEA)	3.73	13108	2022-11-30 10:18:49.342	-0.012	0.367	0.948	0	0	0	21.121	0.709	-4.422	0	0	0	0	0	0	0
WT333(F4E4E1AF1293)	3.83	13105	2022-11-30 10:18:49.342	0.02	0.088	1.015	1.709	0.061	0	4.642	-1.522	-27.949	0	0	0	0	0	0	0
WT333(F4E4E1AF1293)	3.83	13105	2022-11-30 10:18:49.342	0.02	0.088	1.015	1.709	0.061	0	4.647	-1.522	-27.944	0	0	0	0	0	0	0
WT333(F4E4E1AF1293)	3.83	13105	2022-11-30 10:18:49.342	0.02	0.088	1.015	1.709	0.061	0	4.658	-1.522	-27.938	0	0	0	0	0	0	0
WT333(F4E4E1AF1293)	3.83	13105	2022-11-30 10:18:49.342	0.027	0.063	1.002	-1.709	-0.061	0	4.653	-1.522	-27.933	0	0	0	0	0	0	0
WT333(F4E4E1AF1293)	3.83	13105	2022-11-30 10:18:49.342	0.027	0.063	1.002	-1.709	-0.061	0	4.642	-1.522	-27.927	0	0	0	0	0	0	0
WT333(F4E4E1AF1293)	3.83	13105	2022-11-30 10:18:49.342	0.027	0.063	1.002	-1.709	-0.061	0	4.636	-1.522	-27.927	0	0	0	0	0	0	0
WT333(F4E4E1AF1293)	3.83	13105	2022-11-30 10:18:49.342	0.027	0.063	1.002	-1.709	-0.061	0	4.625	-1.527	-27.922	0	0	0	0	0	0	0
WT333(F4E4E1AF1293)	3.83	13105	2022-11-30 10:18:49.342	0.032	0.076	1.009	0.183	0	0	4.625	-1.527	-27.922	0	0	0	0	0	0	0
WT333(F4E4E1AF1293)	3.83	13105	2022-11-30 10:18:49.342	0.032	0.076	1.009	0.183	0	0	4.625	-1.527	-27.916	0	0	0	0	0	0	0
WT333(F4E4E1AF1293)	3.83	13105	2022-11-30 10:18:49.342	0.032	0.076	1.009	0.183	0	0	4.625	-1.527	-27.916	0	0	0	0	0	0	0
WT333(F4E4E1AF1293)	3.83	13105	2022-11-30 10:18:49.342	0.032	0.076	1.009	0.183	0	0	4.631	-1.527	-27.916	0	0	0	0	0	0	0
WT333(F4E4E1AF1293)	3.83	13105	2022-11-30 10:18:49.342	0.051	0.061	0.993	-7.019	-0.366	0.305	4.592	-1.527	-27.916	0	0	0	0	0	0	0
WT333(F4E4E1AF1293)	3.83	13105	2022-11-30 10:18:49.342	0.051	0.061	0.993	-7.019	-0.366	0.305	4.559	-1.527	-27.911	0	0	0	0	0	0	0
WT333(F4E4E1AF1293)	3.83	13105	2022-11-30 10:18:49.342	0.051	0.061	0.993	-7.019	-0.366	0.305	4.521	-1.533	-27.905	0	0	0	0	0	0	0
WT333(F4E4E1AF1293)	3.83	13105	2022-11-30 10:18:49.342	0.051	0.061	0.993	-7.019	-0.366	0.305	4.488	-1.533	-27.9	0	0	0	0	0	0	0
WT333(F4E4E1AF1293)	3.83	13105	2022-11-30 10:18:49.342	0.017	0.11	1.031	-1.343	-0.122	0.122	4.477	-1.538	-27.894	0	0	0	0	0	0	0
WT111(DD045F3F1DEA)	3.73	13108	2022-11-30 10:18:49.389	-0.012	0.367	0.948	0	0	0	21.121	0.709	-4.422	0	0	0	0	0	0	0
WT111(DD045F3F1DEA)	3.73	13108	2022-11-30 10:18:49.389	-0.013	0.364	0.947	0	0	0	21.121	0.709	-4.422	0	0	0	0	0	0	0
WT111(DD045F3F1DEA)	3.73	13108	2022-11-30 10:18:49.389	-0.013	0.364	0.947	0	0	0	21.121	0.709	-4.422	0	0	0	0	0	0	0
WT111(DD045F3F1DEA)	3.73	13108	2022-11-30 10:18:49.389	-0.013	0.364	0.947	0	0	0	21.121	0.714	-4.422	0	0	0	0	0	0	0
WT111(DD045F3F1DEA)	3.73	13108	2022-11-30 10:18:49.389	-0.013	0.364	0.947	0	0	0	21.121	0.714	-4.422	0	0	0	0	0	0	0
WT111(DD045F3F1DEA)	3.73	13108	2022-11-30 10:18:49.389	-0.012	0.368	0.948	0	0	0	21.121	0.714	-4.422	0	0	0	0	0	0	0
WT111(DD045F3F1DEA)	3.73	13108	2022-11-30 10:18:49.389	-0.012	0.368	0.948	0	0	0	21.121	0.714	-4.422	0	0	0	0	0	0	0
WT111(DD045F3F1DEA)	3.73	13108	2022-11-30 10:18:49.389	-0.012	0.368	0.948	0	0	0	21.121	0.714	-4.422	0	0	0	0	0	0	0
WT111(DD045F3F1DEA)	3.73	13108	2022-11-30 10:18:49.420	-0.012	0.368	0.948	0	0	0	21.121	0.714	-4.422	0	0	0	0	0	0	0
WT111(DD045F3F1DEA)	3.73	13108	2022-11-30 10:18:49.420	-0.012	0.367	0.949	0	0	0	21.121	0.714	-4.422	0	0	0	0	0	0	0
WT111(DD045F3F1DEA)	3.73	13108	2022-11-30 10:18:49.420	-0.012	0.367	0.949	0	0	0	21.121	0.714	-4.422	0	0	0	0	0	0	0
WT111(DD045F3F1DEA)	3.73	13108	2022-11-30 10:18:49.420	-0.012	0.367	0.949	0	0	0	21.121	0.714	-4.422	0	0	0	0	0	0	0
WT111(DD045F3F1DEA)	3.73	13108	2022-11-30 10:18:49.420	-0.012	0.367	0.949	0	0	0	21.121	0.714	-4.422	0	0	0	0	0	0	0
WT111(DD045F3F1DEA)	3.73	13108	2022-11-30 10:18:49.420	-0.015	0.367	0.947	0	0	0	21.121	0.714	-4.422	0	0	0	0	0	0	0
WT111(DD045F3F1DEA)	3.73	13108	2022-11-30 10:18:49.420	-0.015	0.367	0.947	0	0	0	21.121	0.714	-4.422	0	0	0	0	0	0	0
WT111(DD045F3F1DEA)	3.73	13108	2022-11-30 10:18:49.420	-0.015	0.367	0.947	0	0	0	21.121	0.714	-4.422	0	0	0	0	0	0	0
WT333(F4E4E1AF1293)	3.83	13105	2022-11-30 10:18:49.436	0.048	0.061	1.001	-0.916	-0.061	0.122	4.565	-1.538	-27.845	0	0	0	0	0	0	0
WT333(F4E4E1AF1293)	3.83	13105	2022-11-30 10:18:49.436	0.048	0.061	1.001	-0.916	-0.061	0.122	4.559	-1.538	-27.839	0	0	0	0	0	0	0
WT333(F4E4E1AF1293)	3.83	13105	2022-11-30 10:18:49.436	0.048	0.061	1.001	-0.916	-0.061	0.122	4.554	-1.538	-27.828	0	0	0	0	0	0	0
WT333(F4E4E1AF1293)	3.83	13105	2022-11-30 10:18:49.436	0	0.079	1.013	5.066	0.244	0.244	4.581	-1.538	-27.823	0	0	0	0	0	0	0
WT333(F4E4E1AF1293)	3.83	13105	2022-11-30 10:18:49.436	0	0.079	1.013	5.066	0.244	0.244	4.603	-1.538	-27.817	0	0	0	0	0	0	0
WT333(F4E4E1AF1293)	3.83	13105	2022-11-30 10:18:49.436	0	0.079	1.013	5.066	0.244	0.244	4.631	-1.538	-27.812	0	0	0	0	0	0	0
WT333(F4E4E1AF1293)	3.83	13105	2022-11-30 10:18:49.436	0	0.079	1.013	5.066	0.244	0.244	4.658	-1.533	-27.812	0	0	0	0	0	0	0
WT333(F4E4E1AF1293)	3.83	13105	2022-11-30 10:18:49.436	0.058	0.081	1.006	3.479	0.061	0.122	4.675	-1.533	-27.806	0	0	0	0	0	0	0
WT333(F4E4E1AF1293)	3.83	13105	2022-11-30 10:18:49.436	0.058	0.081	1.006	3.479	0.061	0.122	4.691	-1.533	-27.801	0	0	0	0	0	0	0
WT333(F4E4E1AF1293)	3.83	13105	2022-11-30 10:18:49.436	0.058	0.081	1.006	3.479	0.061	0.122	4.708	-1.533	-27.795	0	0	0	0	0	0	0
WT333(F4E4E1AF1293)	3.83	13105	2022-11-30 10:18:49.436	0.058	0.081	1.006	3.479	0.061	0.122	4.724	-1.538	-27.79	0	0	0	0	0	0	0
WT333(F4E4E1AF1293)	3.83	13105	2022-11-30 10:18:49.436	0.019	0.068	1.008	-0.793	-0.061	0	4.719	-1.538	-27.784	0	0	0	0	0	0	0
WT333(F4E4E1AF1293)	3.83	13105	2022-11-30 10:18:49.436	0.019	0.068	1.008	-0.793	-0.061	0	4.719	-1.538	-27.784	0	0	0	0	0	0	0
WT333(F4E4E1AF1293)	3.83	13105	2022-11-30 10:18:49.436	0.019	0.068	1.008	-0.793	-0.061	0	4.713	-1.538	-27.779	0	0	0	0	0	0	0
WT333(F4E4E1AF1293)	3.83	13105	2022-11-30 10:18:49.436	0.019	0.068	1.008	-0.793	-0.061	0	4.708	-1.538	-27.773	0	0	0	0	0	0	0
WT333(F4E4E1AF1293)	3.83	13105	2022-11-30 10:18:49.436	0.024	0.072	1.003	1.282	0	0	4.713	-1.538	-27.768	0	0	0	0	0	0	0
WT333(F4E4E1AF1293)	3.83	13105	2022-11-30 10:18:49.436	0.024	0.072	1.003	1.282	0	0	4.719	-1.538	-27.768	0	0	0	0	0	0	0
WT333(F4E4E1AF1293)	3.83	13105	2022-11-30 10:18:49.436	0.024	0.072	1.003	1.282	0	0	4.724	-1.538	-27.762	0	0	0	0	0	0	0
WT333(F4E4E1AF1293)	3.83	13105	2022-11-30 10:18:49.436	0.024	0.072	1.003	1.282	0	0	4.73	-1.538	-27.757	0	0	0	0	0	0	0
WT333(F4E4E1AF1293)	3.83	13105	2022-11-30 10:18:49.436	0.026	0.083	1.006	0.61	0	0	4.73	-1.538	-27.757	0	0	0	0	0	0	0
WT333(F4E4E1AF1293)	3.83	13105	2022-11-30 10:18:49.436	0.026	0.083	1.006	0.61	0	0	4.735	-1.538	-27.751	0	0	0	0	0	0	0
WT333(F4E4E1AF1293)	3.83	13105	2022-11-30 10:18:49.436	0.026	0.083	1.006	0.61	0	0	4.735	-1.538	-27.746	0	0	0	0	0	0	0
WT333(F4E4E1AF1293)	3.83	13105	2022-11-30 10:18:49.436	0.026	0.083	1.006	0.61	0	0	4.741	-1.538	-27.74	0	0	0	0	0	0	0
WT333(F4E4E1AF1293)	3.83	13105	2022-11-30 10:18:49.436	0.052	0.08	1.007	0.61	-0.061	-0.061	4.741	-1.538	-27.74	0	0	0	0	0	0	0
WT111(DD045F3F1DEA)	3.73	13108	2022-11-30 10:18:49.452	-0.015	0.367	0.947	0	0	0	21.121	0.714	-4.422	0	0	0	0	0	0	0
WT111(DD045F3F1DEA)	3.73	13108	2022-11-30 10:18:49.452	-0.011	0.364	0.946	0	0	0	21.121	0.714	-4.422	0	0	0	0	0	0	0
WT111(DD045F3F1DEA)	3.73	13108	2022-11-30 10:18:49.452	-0.011	0.364	0.946	0	0	0	21.121	0.714	-4.422	0	0	0	0	0	0	0
WT111(DD045F3F1DEA)	3.73	13108	2022-11-30 10:18:49.452	-0.011	0.364	0.946	0	0	0	21.121	0.714	-4.422	0	0	0	0	0	0	0
WT111(DD045F3F1DEA)	3.73	13108	2022-11-30 10:18:49.452	-0.011	0.364	0.946	0	0	0	21.121	0.714	-4.422	0	0	0	0	0	0	0
WT111(DD045F3F1DEA)	3.73	13108	2022-11-30 10:18:49.452	-0.012	0.368	0.946	0	0	0	21.121	0.714	-4.422	0	0	0	0	0	0	0
WT111(DD045F3F1DEA)	3.73	13108	2022-11-30 10:18:49.452	-0.012	0.368	0.946	0	0	0	21.121	0.714	-4.422	0	0	0	0	0	0	0
WT111(DD045F3F1DEA)	3.73	13108	2022-11-30 10:18:49.452	-0.012	0.368	0.946	0	0	0	21.121	0.714	-4.422	0	0	0	0	0	0	0
WT333(F4E4E1AF1293)	3.83	13105	2022-11-30 10:18:49.467	0.052	0.08	1.007	0.61	-0.061	-0.061	4.741	-1.544	-27.729	0	0	0	0	0	0	0
WT333(F4E4E1AF1293)	3.83	13105	2022-11-30 10:18:49.467	0.052	0.08	1.007	0.61	-0.061	-0.061	4.746	-1.544	-27.724	0	0	0	0	0	0	0
WT333(F4E4E1AF1293)	3.83	13105	2022-11-30 10:18:49.467	0.052	0.08	1.007	0.61	-0.061	-0.061	4.746	-1.544	-27.713	0	0	0	0	0	0	0
WT333(F4E4E1AF1293)	3.83	13105	2022-11-30 10:18:49.467	0.005	0.085	1.016	-0.366	-0.061	-0.122	4.746	-1.544	-27.708	0	0	0	0	0	0	0
WT333(F4E4E1AF1293)	3.83	13105	2022-11-30 10:18:49.467	0.005	0.085	1.016	-0.366	-0.061	-0.122	4.741	-1.544	-27.708	0	0	0	0	0	0	0
WT333(F4E4E1AF1293)	3.83	13105	2022-11-30 10:18:49.467	0.005	0.085	1.016	-0.366	-0.061	-0.122	4.741	-1.544	-27.702	0	0	0	0	0	0	0
WT333(F4E4E1AF1293)	3.83	13105	2022-11-30 10:18:49.467	0.005	0.085	1.016	-0.366	-0.061	-0.122	4.735	-1.544	-27.697	0	0	0	0	0	0	0
WT333(F4E4E1AF1293)	3.83	13105	2022-11-30 10:18:49.467	0.042	0.089	1.013	4.272	0.122	0.305	4.757	-1.544	-27.691	0	0	0	0	0	0	0
WT333(F4E4E1AF1293)	3.83	13105	2022-11-30 10:18:49.467	0.042	0.089	1.013	4.272	0.122	0.305	4.779	-1.544	-27.68	0	0	0	0	0	0	0
WT333(F4E4E1AF1293)	3.83	13105	2022-11-30 10:18:49.467	0.042	0.089	1.013	4.272	0.122	0.305	4.801	-1.544	-27.675	0	0	0	0	0	0	0
WT333(F4E4E1AF1293)	3.83	13105	2022-11-30 10:18:49.467	0.042	0.089	1.013	4.272	0.122	0.305	4.823	-1.544	-27.664	0	0	0	0	0	0	0
WT333(F4E4E1AF1293)	3.83	13105	2022-11-30 10:18:49.467	0.033	0.085	1.016	1.465	0	-0.061	4.828	-1.544	-27.658	0	0	0	0	0	0	0
WT333(F4E4E1AF1293)	3.83	13105	2022-11-30 10:18:49.467	0.033	0.085	1.016	1.465	0	-0.061	4.834	-1.544	-27.653	0	0	0	0	0	0	0
WT333(F4E4E1AF1293)	3.83	13105	2022-11-30 10:18:49.467	0.033	0.085	1.016	1.465	0	-0.061	4.839	-1.544	-27.647	0	0	0	0	0	0	0
WT333(F4E4E1AF1293)	3.83	13105	2022-11-30 10:18:49.467	0.033	0.085	1.016	1.465	0	-0.061	4.85	-1.549	-27.636	0	0	0	0	0	0	0
WT333(F4E4E1AF1293)	3.83	13105	2022-11-30 10:18:49.467	0.026	0.083	1.011	-2.136	-0.122	-0.183	4.839	-1.549	-27.631	0	0	0	0	0	0	0
WT111(DD045F3F1DEA)	3.73	13108	2022-11-30 10:18:49.483	-0.012	0.368	0.946	0	0	0	21.121	0.714	-4.422	0	0	0	0	0	0	0
WT111(DD045F3F1DEA)	3.73	13108	2022-11-30 10:18:49.483	-0.013	0.365	0.946	0	0	0	21.121	0.714	-4.422	0	0	0	0	0	0	0
WT111(DD045F3F1DEA)	3.73	13108	2022-11-30 10:18:49.483	-0.013	0.365	0.946	0	0	0	21.121	0.714	-4.422	0	0	0	0	0	0	0
WT111(DD045F3F1DEA)	3.73	13108	2022-11-30 10:18:49.483	-0.013	0.365	0.946	0	0	0	21.121	0.714	-4.422	0	0	0	0	0	0	0
WT111(DD045F3F1DEA)	3.73	13108	2022-11-30 10:18:49.483	-0.013	0.365	0.946	0	0	0	21.121	0.714	-4.422	0	0	0	0	0	0	0
WT111(DD045F3F1DEA)	3.73	13108	2022-11-30 10:18:49.483	-0.012	0.366	0.948	0	0	0	21.121	0.714	-4.422	0	0	0	0	0	0	0
WT111(DD045F3F1DEA)	3.73	13108	2022-11-30 10:18:49.483	-0.012	0.366	0.948	0	0	0	21.121	0.714	-4.422	0	0	0	0	0	0	0
WT111(DD045F3F1DEA)	3.73	13108	2022-11-30 10:18:49.483	-0.012	0.366	0.948	0	0	0	21.121	0.714	-4.422	0	0	0	0	0	0	0
WT222(CAA14FCCF874)	3.77	13105	2022-11-30 10:18:49.498	0.003	-0.01	1.001	-1.221	-0.305	0	-0.368	0.983	86.276	0	0	0	0	0	0	0
WT222(CAA14FCCF874)	3.77	13105	2022-11-30 10:18:49.514	-0.034	-0.02	1.001	2.991	0.061	0.305	-0.352	0.983	86.276	0	0	0	0	0	0	0
WT222(CAA14FCCF874)	3.77	13105	2022-11-30 10:18:49.514	-0.034	-0.02	1.001	2.991	0.061	0.305	-0.341	0.983	86.276	0	0	0	0	0	0	0
WT222(CAA14FCCF874)	3.77	13105	2022-11-30 10:18:49.514	-0.034	-0.02	1.001	2.991	0.061	0.305	-0.324	0.983	86.276	0	0	0	0	0	0	0
WT222(CAA14FCCF874)	3.77	13105	2022-11-30 10:18:49.514	-0.034	-0.02	1.001	2.991	0.061	0.305	-0.308	0.983	86.276	0	0	0	0	0	0	0
WT222(CAA14FCCF874)	3.77	13105	2022-11-30 10:18:49.514	0.001	-0.002	1.001	2.93	-0.061	0.183	-0.297	0.983	86.276	0	0	0	0	0	0	0
WT222(CAA14FCCF874)	3.77	13105	2022-11-30 10:18:49.514	0.001	-0.002	1.001	2.93	-0.061	0.183	-0.28	0.983	86.276	0	0	0	0	0	0	0
WT222(CAA14FCCF874)	3.77	13105	2022-11-30 10:18:49.514	0.001	-0.002	1.001	2.93	-0.061	0.183	-0.269	0.978	86.27	0	0	0	0	0	0	0
WT222(CAA14FCCF874)	3.77	13105	2022-11-30 10:18:49.514	0.001	-0.002	1.001	2.93	-0.061	0.183	-0.253	0.978	86.27	0	0	0	0	0	0	0
WT222(CAA14FCCF874)	3.77	13105	2022-11-30 10:18:49.514	-0.022	-0.013	0.999	0.549	0.061	0.183	-0.253	0.978	86.27	0	0	0	0	0	0	0
WT222(CAA14FCCF874)	3.77	13105	2022-11-30 10:18:49.514	-0.022	-0.013	0.999	0.549	0.061	0.183	-0.247	0.978	86.27	0	0	0	0	0	0	0
WT222(CAA14FCCF874)	3.77	13105	2022-11-30 10:18:49.514	-0.022	-0.013	0.999	0.549	0.061	0.183	-0.247	0.978	86.27	0	0	0	0	0	0	0
WT222(CAA14FCCF874)	3.77	13105	2022-11-30 10:18:49.514	-0.022	-0.013	0.999	0.549	0.061	0.183	-0.242	0.978	86.265	0	0	0	0	0	0	0
WT222(CAA14FCCF874)	3.77	13105	2022-11-30 10:18:49.514	-0.026	-0.025	0.99	1.526	0.061	0.061	-0.236	0.978	86.265	0	0	0	0	0	0	0
WT222(CAA14FCCF874)	3.77	13105	2022-11-30 10:18:49.514	-0.026	-0.025	0.99	1.526	0.061	0.061	-0.231	0.978	86.265	0	0	0	0	0	0	0
WT222(CAA14FCCF874)	3.77	13105	2022-11-30 10:18:49.514	-0.026	-0.025	0.99	1.526	0.061	0.061	-0.225	0.978	86.265	0	0	0	0	0	0	0
WT222(CAA14FCCF874)	3.77	13105	2022-11-30 10:18:49.530	-0.026	-0.025	0.99	1.526	0.061	0.061	-0.22	0.978	86.259	0	0	0	0	0	0	0
WT222(CAA14FCCF874)	3.77	13105	2022-11-30 10:18:49.530	-0.027	0.001	0.991	1.77	0	-0.061	-0.209	0.978	86.259	0	0	0	0	0	0	0
WT222(CAA14FCCF874)	3.77	13105	2022-11-30 10:18:49.530	-0.027	0.001	0.991	1.77	0	-0.061	-0.203	0.978	86.259	0	0	0	0	0	0	0
WT222(CAA14FCCF874)	3.77	13105	2022-11-30 10:18:49.530	-0.027	0.001	0.991	1.77	0	-0.061	-0.192	0.978	86.254	0	0	0	0	0	0	0
WT222(CAA14FCCF874)	3.77	13105	2022-11-30 10:18:49.530	-0.027	0.001	0.991	1.77	0	-0.061	-0.187	0.978	86.254	0	0	0	0	0	0	0
WT222(CAA14FCCF874)	3.77	13105	2022-11-30 10:18:49.530	0.015	-0.006	1.002	1.282	-0.061	0	-0.181	0.978	86.254	0	0	0	0	0	0	0
WT222(CAA14FCCF874)	3.77	13105	2022-11-30 10:18:49.530	0.015	-0.006	1.002	1.282	-0.061	0	-0.176	0.978	86.248	0	0	0	0	0	0	0
WT222(CAA14FCCF874)	3.77	13105	2022-11-30 10:18:49.530	0.015	-0.006	1.002	1.282	-0.061	0	-0.17	0.978	86.248	0	0	0	0	0	0	0
WT111(DD045F3F1DEA)	3.73	13108	2022-11-30 10:18:49.545	-0.012	0.366	0.948	0	0	0	21.121	0.714	-4.422	0	0	0	0	0	0	0
WT111(DD045F3F1DEA)	3.73	13108	2022-11-30 10:18:49.545	-0.012	0.368	0.947	0	0	0	21.121	0.714	-4.422	0	0	0	0	0	0	0
WT111(DD045F3F1DEA)	3.73	13108	2022-11-30 10:18:49.545	-0.012	0.368	0.947	0	0	0	21.121	0.714	-4.422	0	0	0	0	0	0	0
WT111(DD045F3F1DEA)	3.73	13108	2022-11-30 10:18:49.545	-0.012	0.368	0.947	0	0	0	21.121	0.714	-4.422	0	0	0	0	0	0	0
WT111(DD045F3F1DEA)	3.73	13108	2022-11-30 10:18:49.545	-0.012	0.368	0.947	0	0	0	21.121	0.714	-4.422	0	0	0	0	0	0	0
WT111(DD045F3F1DEA)	3.73	13108	2022-11-30 10:18:49.545	-0.011	0.364	0.946	0	0	0	21.121	0.714	-4.422	0	0	0	0	0	0	0
WT111(DD045F3F1DEA)	3.73	13108	2022-11-30 10:18:49.545	-0.011	0.364	0.946	0	0	0	21.121	0.714	-4.422	0	0	0	0	0	0	0
WT111(DD045F3F1DEA)	3.73	13108	2022-11-30 10:18:49.545	-0.011	0.364	0.946	0	0	0	21.121	0.714	-4.422	0	0	0	0	0	0	0
WT333(F4E4E1AF1293)	3.83	13105	2022-11-30 10:18:49.545	0.026	0.083	1.011	-2.136	-0.122	-0.183	4.828	-1.549	-27.625	0	0	0	0	0	0	0
WT333(F4E4E1AF1293)	3.83	13105	2022-11-30 10:18:49.545	0.026	0.083	1.011	-2.136	-0.122	-0.183	4.812	-1.549	-27.62	0	0	0	0	0	0	0
WT333(F4E4E1AF1293)	3.83	13105	2022-11-30 10:18:49.545	0.026	0.083	1.011	-2.136	-0.122	-0.183	4.801	-1.549	-27.614	0	0	0	0	0	0	0
WT333(F4E4E1AF1293)	3.83	13105	2022-11-30 10:18:49.545	0.003	0.054	0.991	-1.526	-0.061	0	4.796	-1.549	-27.609	0	0	0	0	0	0	0
WT333(F4E4E1AF1293)	3.83	13105	2022-11-30 10:18:49.545	0.003	0.054	0.991	-1.526	-0.061	0	4.785	-1.549	-27.603	0	0	0	0	0	0	0
WT333(F4E4E1AF1293)	3.83	13105	2022-11-30 10:18:49.545	0.003	0.054	0.991	-1.526	-0.061	0	4.779	-1.549	-27.598	0	0	0	0	0	0	0
WT333(F4E4E1AF1293)	3.83	13105	2022-11-30 10:18:49.545	0.003	0.054	0.991	-1.526	-0.061	0	4.768	-1.549	-27.598	0	0	0	0	0	0	0
WT333(F4E4E1AF1293)	3.83	13105	2022-11-30 10:18:49.545	0.048	0.087	0.999	0.366	-0.366	0.488	4.768	-1.555	-27.592	0	0	0	0	0	0	0
WT333(F4E4E1AF1293)	3.83	13105	2022-11-30 10:18:49.545	0.048	0.087	0.999	0.366	-0.366	0.488	4.774	-1.555	-27.587	0	0	0	0	0	0	0
WT333(F4E4E1AF1293)	3.83	13105	2022-11-30 10:18:49.545	0.048	0.087	0.999	0.366	-0.366	0.488	4.774	-1.555	-27.581	0	0	0	0	0	0	0
WT333(F4E4E1AF1293)	3.83	13105	2022-11-30 10:18:49.545	0.048	0.087	0.999	0.366	-0.366	0.488	4.774	-1.56	-27.57	0	0	0	0	0	0	0
WT333(F4E4E1AF1293)	3.83	13105	2022-11-30 10:18:49.545	0.031	0.034	1.001	1.77	-0.549	-0.366	4.779	-1.56	-27.57	0	0	0	0	0	0	0
WT333(F4E4E1AF1293)	3.83	13105	2022-11-30 10:18:49.545	0.031	0.034	1.001	1.77	-0.549	-0.366	4.79	-1.566	-27.565	0	0	0	0	0	0	0
WT333(F4E4E1AF1293)	3.83	13105	2022-11-30 10:18:49.545	0.031	0.034	1.001	1.77	-0.549	-0.366	4.796	-1.571	-27.565	0	0	0	0	0	0	0
WT333(F4E4E1AF1293)	3.83	13105	2022-11-30 10:18:49.545	0.031	0.034	1.001	1.77	-0.549	-0.366	4.801	-1.571	-27.565	0	0	0	0	0	0	0
WT333(F4E4E1AF1293)	3.83	13105	2022-11-30 10:18:49.545	0.02	0.062	0.996	-5.31	-0.732	-0.244	4.774	-1.577	-27.559	0	0	0	0	0	0	0
WT333(F4E4E1AF1293)	3.83	13105	2022-11-30 10:18:49.577	0.02	0.062	0.996	-5.31	-0.732	-0.244	4.746	-1.577	-27.559	0	0	0	0	0	0	0
WT333(F4E4E1AF1293)	3.83	13105	2022-11-30 10:18:49.577	0.02	0.062	0.996	-5.31	-0.732	-0.244	4.713	-1.582	-27.559	0	0	0	0	0	0	0
WT333(F4E4E1AF1293)	3.83	13105	2022-11-30 10:18:49.577	0.02	0.062	0.996	-5.31	-0.732	-0.244	4.686	-1.588	-27.559	0	0	0	0	0	0	0
WT333(F4E4E1AF1293)	3.83	13105	2022-11-30 10:18:49.577	0.042	0.098	1.017	0.183	-0.732	0	4.686	-1.588	-27.559	0	0	0	0	0	0	0
WT333(F4E4E1AF1293)	3.83	13105	2022-11-30 10:18:49.577	0.042	0.098	1.017	0.183	-0.732	0	4.686	-1.593	-27.559	0	0	0	0	0	0	0
WT333(F4E4E1AF1293)	3.83	13105	2022-11-30 10:18:49.577	0.042	0.098	1.017	0.183	-0.732	0	4.686	-1.599	-27.554	0	0	0	0	0	0	0
WT333(F4E4E1AF1293)	3.83	13105	2022-11-30 10:18:49.577	0.042	0.098	1.017	0.183	-0.732	0	4.686	-1.604	-27.554	0	0	0	0	0	0	0
WT333(F4E4E1AF1293)	3.83	13105	2022-11-30 10:18:49.577	0.042	0.118	1.017	-0.244	-0.427	0.549	4.68	-1.604	-27.548	0	0	0	0	0	0	0
WT333(F4E4E1AF1293)	3.83	13105	2022-11-30 10:18:49.577	0.042	0.118	1.017	-0.244	-0.427	0.549	4.68	-1.609	-27.543	0	0	0	0	0	0	0
WT333(F4E4E1AF1293)	3.83	13105	2022-11-30 10:18:49.577	0.042	0.118	1.017	-0.244	-0.427	0.549	4.68	-1.609	-27.532	0	0	0	0	0	0	0
WT333(F4E4E1AF1293)	3.83	13105	2022-11-30 10:18:49.577	0.042	0.118	1.017	-0.244	-0.427	0.549	4.675	-1.615	-27.526	0	0	0	0	0	0	0
WT333(F4E4E1AF1293)	3.83	13105	2022-11-30 10:18:49.577	-0.004	0.089	1.003	-2.136	-0.305	0.61	4.664	-1.615	-27.521	0	0	0	0	0	0	0
WT333(F4E4E1AF1293)	3.83	13105	2022-11-30 10:18:49.577	-0.004	0.089	1.003	-2.136	-0.305	0.61	4.653	-1.615	-27.515	0	0	0	0	0	0	0
WT333(F4E4E1AF1293)	3.83	13105	2022-11-30 10:18:49.577	-0.004	0.089	1.003	-2.136	-0.305	0.61	4.647	-1.62	-27.51	0	0	0	0	0	0	0
WT333(F4E4E1AF1293)	3.83	13105	2022-11-30 10:18:49.577	-0.004	0.089	1.003	-2.136	-0.305	0.61	4.636	-1.62	-27.504	0	0	0	0	0	0	0
WT333(F4E4E1AF1293)	3.83	13105	2022-11-30 10:18:49.577	0.042	0.12	1.03	-2.075	-1.282	0.244	4.625	-1.626	-27.504	0	0	0	0	0	0	0
WT111(DD045F3F1DEA)	3.73	13108	2022-11-30 10:18:49.608	-0.011	0.364	0.946	0	0	0	21.121	0.714	-4.422	0	0	0	0	0	0	0
WT111(DD045F3F1DEA)	3.73	13108	2022-11-30 10:18:49.608	-0.014	0.366	0.946	0	0	0	21.121	0.714	-4.422	0	0	0	0	0	0	0
WT111(DD045F3F1DEA)	3.73	13108	2022-11-30 10:18:49.608	-0.014	0.366	0.946	0	0	0	21.121	0.714	-4.422	0	0	0	0	0	0	0
WT111(DD045F3F1DEA)	3.73	13108	2022-11-30 10:18:49.608	-0.014	0.366	0.946	0	0	0	21.121	0.714	-4.422	0	0	0	0	0	0	0
WT111(DD045F3F1DEA)	3.73	13108	2022-11-30 10:18:49.608	-0.014	0.366	0.946	0	0	0	21.121	0.714	-4.422	0	0	0	0	0	0	0
WT111(DD045F3F1DEA)	3.73	13108	2022-11-30 10:18:49.608	-0.013	0.363	0.946	0	0	0	21.121	0.714	-4.422	0	0	0	0	0	0	0
WT111(DD045F3F1DEA)	3.73	13108	2022-11-30 10:18:49.608	-0.013	0.363	0.946	0	0	0	21.121	0.714	-4.422	0	0	0	0	0	0	0
WT111(DD045F3F1DEA)	3.73	13108	2022-11-30 10:18:49.608	-0.013	0.363	0.946	0	0	0	21.121	0.714	-4.422	0	0	0	0	0	0	0
WT111(DD045F3F1DEA)	3.73	13108	2022-11-30 10:18:49.639	-0.013	0.363	0.946	0	0	0	21.121	0.714	-4.422	0	0	0	0	0	0	0
WT111(DD045F3F1DEA)	3.73	13108	2022-11-30 10:18:49.639	-0.012	0.369	0.95	0	0	0	21.121	0.714	-4.422	0	0	0	0	0	0	0
WT111(DD045F3F1DEA)	3.73	13108	2022-11-30 10:18:49.639	-0.012	0.369	0.95	0	0	0	21.121	0.714	-4.422	0	0	0	0	0	0	0
WT111(DD045F3F1DEA)	3.73	13108	2022-11-30 10:18:49.639	-0.012	0.369	0.95	0	0	0	21.121	0.714	-4.422	0	0	0	0	0	0	0
WT111(DD045F3F1DEA)	3.73	13108	2022-11-30 10:18:49.639	-0.014	0.366	0.947	0	0	0	21.121	0.714	-4.422	0	0	0	0	0	0	0
WT111(DD045F3F1DEA)	3.73	13108	2022-11-30 10:18:49.639	-0.014	0.366	0.947	0	0	0	21.121	0.714	-4.422	0	0	0	0	0	0	0
WT111(DD045F3F1DEA)	3.73	13108	2022-11-30 10:18:49.639	-0.014	0.366	0.947	0	0	0	21.121	0.714	-4.422	0	0	0	0	0	0	0
WT111(DD045F3F1DEA)	3.73	13108	2022-11-30 10:18:49.639	-0.014	0.366	0.947	0	0	0	21.121	0.714	-4.422	0	0	0	0	0	0	0
WT333(F4E4E1AF1293)	3.83	13105	2022-11-30 10:18:49.639	0.042	0.12	1.03	-2.075	-1.282	0.244	4.614	-1.631	-27.499	0	0	0	0	0	0	0
WT333(F4E4E1AF1293)	3.83	13105	2022-11-30 10:18:49.639	0.042	0.12	1.03	-2.075	-1.282	0.244	4.603	-1.637	-27.493	0	0	0	0	0	0	0
WT333(F4E4E1AF1293)	3.83	13105	2022-11-30 10:18:49.639	0.042	0.12	1.03	-2.075	-1.282	0.244	4.598	-1.648	-27.488	0	0	0	0	0	0	0
WT333(F4E4E1AF1293)	3.83	13105	2022-11-30 10:18:49.639	0.026	0.036	0.978	2.136	-0.244	0	4.609	-1.648	-27.488	0	0	0	0	0	0	0
WT333(F4E4E1AF1293)	3.83	13105	2022-11-30 10:18:49.639	0.026	0.036	0.978	2.136	-0.244	0	4.62	-1.648	-27.482	0	0	0	0	0	0	0
WT333(F4E4E1AF1293)	3.83	13105	2022-11-30 10:18:49.639	0.026	0.036	0.978	2.136	-0.244	0	4.631	-1.648	-27.482	0	0	0	0	0	0	0
WT333(F4E4E1AF1293)	3.83	13105	2022-11-30 10:18:49.639	0.051	0.088	1.008	8.24	0.366	-0.305	4.675	-1.648	-27.482	0	0	0	0	0	0	0
WT333(F4E4E1AF1293)	3.83	13105	2022-11-30 10:18:49.639	0.051	0.088	1.008	8.24	0.366	-0.305	4.713	-1.648	-27.482	0	0	0	0	0	0	0
WT111(DD045F3F1DEA)	3.73	13108	2022-11-30 10:18:49.670	-0.011	0.362	0.945	0	0	0	21.121	0.714	-4.422	0	0	0	0	0	0	0
WT111(DD045F3F1DEA)	3.73	13108	2022-11-30 10:18:49.670	-0.011	0.362	0.945	0	0	0	21.121	0.714	-4.422	0	0	0	0	0	0	0
WT111(DD045F3F1DEA)	3.73	13108	2022-11-30 10:18:49.670	-0.011	0.362	0.945	0	0	0	21.121	0.714	-4.422	0	0	0	0	0	0	0
WT111(DD045F3F1DEA)	3.73	13108	2022-11-30 10:18:49.670	-0.011	0.362	0.945	0	0	0	21.121	0.714	-4.422	0	0	0	0	0	0	0
WT111(DD045F3F1DEA)	3.73	13108	2022-11-30 10:18:49.670	-0.014	0.37	0.948	0	0	0	21.121	0.714	-4.422	0	0	0	0	0	0	0
WT111(DD045F3F1DEA)	3.73	13108	2022-11-30 10:18:49.670	-0.014	0.37	0.948	0	0	0	21.121	0.714	-4.422	0	0	0	0	0	0	0
WT111(DD045F3F1DEA)	3.73	13108	2022-11-30 10:18:49.670	-0.014	0.37	0.948	0	0	0	21.121	0.714	-4.422	0	0	0	0	0	0	0
WT111(DD045F3F1DEA)	3.73	13108	2022-11-30 10:18:49.670	-0.014	0.37	0.948	0	0	0	21.121	0.714	-4.422	0	0	0	0	0	0	0
WT333(F4E4E1AF1293)	3.83	13105	2022-11-30 10:18:49.670	0.051	0.088	1.008	8.24	0.366	-0.305	4.757	-1.642	-27.477	0	0	0	0	0	0	0
WT333(F4E4E1AF1293)	3.83	13105	2022-11-30 10:18:49.670	0.051	0.088	1.008	8.24	0.366	-0.305	4.796	-1.642	-27.477	0	0	0	0	0	0	0
WT333(F4E4E1AF1293)	3.83	13105	2022-11-30 10:18:49.670	0.034	0.124	1.022	-4.333	-0.427	0	4.774	-1.642	-27.471	0	0	0	0	0	0	0
WT333(F4E4E1AF1293)	3.83	13105	2022-11-30 10:18:49.670	0.034	0.124	1.022	-4.333	-0.427	0	4.752	-1.648	-27.466	0	0	0	0	0	0	0
WT333(F4E4E1AF1293)	3.83	13105	2022-11-30 10:18:49.670	0.034	0.124	1.022	-4.333	-0.427	0	4.735	-1.648	-27.46	0	0	0	0	0	0	0
WT333(F4E4E1AF1293)	3.83	13105	2022-11-30 10:18:49.670	0.034	0.124	1.022	-4.333	-0.427	0	4.713	-1.653	-27.455	0	0	0	0	0	0	0
WT333(F4E4E1AF1293)	3.83	13105	2022-11-30 10:18:49.670	0.037	0.181	1.055	-5.31	0.244	0.671	4.686	-1.653	-27.444	0	0	0	0	0	0	0
WT333(F4E4E1AF1293)	3.83	13105	2022-11-30 10:18:49.670	0.037	0.181	1.055	-5.31	0.244	0.671	4.664	-1.653	-27.433	0	0	0	0	0	0	0
WT111(DD045F3F1DEA)	3.73	13108	2022-11-30 10:18:49.702	-0.011	0.363	0.947	0	0	0	21.121	0.714	-4.422	0	0	0	0	0	0	0
WT111(DD045F3F1DEA)	3.73	13108	2022-11-30 10:18:49.702	-0.011	0.363	0.947	0	0	0	21.121	0.714	-4.422	0	0	0	0	0	0	0
WT111(DD045F3F1DEA)	3.73	13108	2022-11-30 10:18:49.702	-0.011	0.363	0.947	0	0	0	21.121	0.714	-4.422	0	0	0	0	0	0	0
WT111(DD045F3F1DEA)	3.73	13108	2022-11-30 10:18:49.702	-0.011	0.363	0.947	0	0	0	21.121	0.714	-4.422	0	0	0	0	0	0	0
WT111(DD045F3F1DEA)	3.73	13108	2022-11-30 10:18:49.702	-0.014	0.372	0.949	0	0	0	21.121	0.714	-4.422	0	0	0	0	0	0	0
WT111(DD045F3F1DEA)	3.73	13108	2022-11-30 10:18:49.702	-0.014	0.372	0.949	0	0	0	21.121	0.714	-4.422	0	0	0	0	0	0	0
WT111(DD045F3F1DEA)	3.73	13108	2022-11-30 10:18:49.702	-0.014	0.372	0.949	0	0	0	21.121	0.714	-4.422	0	0	0	0	0	0	0
WT111(DD045F3F1DEA)	3.73	13108	2022-11-30 10:18:49.702	-0.014	0.372	0.949	0	0	0	21.121	0.714	-4.422	0	0	0	0	0	0	0
WT333(F4E4E1AF1293)	3.83	13105	2022-11-30 10:18:49.702	0.037	0.181	1.055	-5.31	0.244	0.671	4.642	-1.653	-27.422	0	0	0	0	0	0	0
WT333(F4E4E1AF1293)	3.83	13105	2022-11-30 10:18:49.702	0.037	0.181	1.055	-5.31	0.244	0.671	4.62	-1.653	-27.411	0	0	0	0	0	0	0
WT333(F4E4E1AF1293)	3.83	13105	2022-11-30 10:18:49.702	0.022	0.114	1.025	0.916	0.244	0.183	4.631	-1.653	-27.4	0	0	0	0	0	0	0
WT333(F4E4E1AF1293)	3.83	13105	2022-11-30 10:18:49.702	0.022	0.114	1.025	0.916	0.244	0.183	4.636	-1.648	-27.389	0	0	0	0	0	0	0
WT333(F4E4E1AF1293)	3.83	13105	2022-11-30 10:18:49.702	0.022	0.114	1.025	0.916	0.244	0.183	4.647	-1.648	-27.383	0	0	0	0	0	0	0
WT333(F4E4E1AF1293)	3.83	13105	2022-11-30 10:18:49.702	0.022	0.114	1.025	0.916	0.244	0.183	4.653	-1.648	-27.372	0	0	0	0	0	0	0
WT333(F4E4E1AF1293)	3.83	13105	2022-11-30 10:18:49.702	0.035	0.052	1.018	2.258	0.305	-0.244	4.669	-1.648	-27.367	0	0	0	0	0	0	0
WT333(F4E4E1AF1293)	3.83	13105	2022-11-30 10:18:49.702	0.035	0.052	1.018	2.258	0.305	-0.244	4.686	-1.648	-27.361	0	0	0	0	0	0	0
WT111(DD045F3F1DEA)	3.73	13108	2022-11-30 10:18:49.733	-0.011	0.359	0.945	0	0	0	21.121	0.714	-4.422	0	0	0	0	0	0	0
WT111(DD045F3F1DEA)	3.73	13108	2022-11-30 10:18:49.733	-0.011	0.359	0.945	0	0	0	21.121	0.714	-4.422	0	0	0	0	0	0	0
WT111(DD045F3F1DEA)	3.73	13108	2022-11-30 10:18:49.733	-0.011	0.359	0.945	0	0	0	21.121	0.714	-4.422	0	0	0	0	0	0	0
WT111(DD045F3F1DEA)	3.73	13108	2022-11-30 10:18:49.733	-0.011	0.359	0.945	0	0	0	21.121	0.714	-4.422	0	0	0	0	0	0	0
WT111(DD045F3F1DEA)	3.73	13108	2022-11-30 10:18:49.733	-0.013	0.369	0.946	0	0	0	21.121	0.714	-4.422	0	0	0	0	0	0	0
WT111(DD045F3F1DEA)	3.73	13108	2022-11-30 10:18:49.733	-0.013	0.369	0.946	0	0	0	21.121	0.714	-4.422	0	0	0	0	0	0	0
WT111(DD045F3F1DEA)	3.73	13108	2022-11-30 10:18:49.733	-0.013	0.369	0.946	0	0	0	21.121	0.714	-4.422	0	0	0	0	0	0	0
WT111(DD045F3F1DEA)	3.73	13108	2022-11-30 10:18:49.733	-0.013	0.369	0.946	0	0	0	21.121	0.714	-4.422	0	0	0	0	0	0	0
WT333(F4E4E1AF1293)	3.83	13105	2022-11-30 10:18:49.764	0.035	0.052	1.018	2.258	0.305	-0.244	4.697	-1.642	-27.356	0	0	0	0	0	0	0
WT333(F4E4E1AF1293)	3.83	13105	2022-11-30 10:18:49.764	0.035	0.052	1.018	2.258	0.305	-0.244	4.713	-1.642	-27.356	0	0	0	0	0	0	0
WT333(F4E4E1AF1293)	3.83	13105	2022-11-30 10:18:49.764	0.022	0.07	1.012	7.202	1.038	0.183	4.752	-1.637	-27.345	0	0	0	0	0	0	0
WT333(F4E4E1AF1293)	3.83	13105	2022-11-30 10:18:49.764	0.022	0.07	1.012	7.202	1.038	0.183	4.79	-1.631	-27.339	0	0	0	0	0	0	0
WT333(F4E4E1AF1293)	3.83	13105	2022-11-30 10:18:49.764	0.022	0.07	1.012	7.202	1.038	0.183	4.823	-1.631	-27.334	0	0	0	0	0	0	0
WT333(F4E4E1AF1293)	3.83	13105	2022-11-30 10:18:49.764	0.022	0.07	1.012	7.202	1.038	0.183	4.861	-1.626	-27.334	0	0	0	0	0	0	0
WT333(F4E4E1AF1293)	3.83	13105	2022-11-30 10:18:49.764	0.036	0.081	0.98	-0.305	0	0.122	4.861	-1.626	-27.328	0	0	0	0	0	0	0
WT333(F4E4E1AF1293)	3.83	13105	2022-11-30 10:18:49.764	0.036	0.081	0.98	-0.305	0	0.122	4.861	-1.626	-27.323	0	0	0	0	0	0	0
WT333(F4E4E1AF1293)	3.83	13105	2022-11-30 10:18:49.795	0.036	0.081	0.98	-0.305	0	0.122	4.861	-1.626	-27.323	0	0	0	0	0	0	0
WT333(F4E4E1AF1293)	3.83	13105	2022-11-30 10:18:49.795	0.036	0.081	0.98	-0.305	0	0.122	4.861	-1.626	-27.318	0	0	0	0	0	0	0
WT333(F4E4E1AF1293)	3.83	13105	2022-11-30 10:18:49.795	0.029	0.084	1.008	-1.892	-0.427	-0.183	4.85	-1.626	-27.318	0	0	0	0	0	0	0
WT333(F4E4E1AF1293)	3.83	13105	2022-11-30 10:18:49.795	0.029	0.084	1.008	-1.892	-0.427	-0.183	4.845	-1.631	-27.318	0	0	0	0	0	0	0
WT333(F4E4E1AF1293)	3.83	13105	2022-11-30 10:18:49.795	0.029	0.084	1.008	-1.892	-0.427	-0.183	4.834	-1.631	-27.318	0	0	0	0	0	0	0
WT333(F4E4E1AF1293)	3.83	13105	2022-11-30 10:18:49.795	0.029	0.084	1.008	-1.892	-0.427	-0.183	4.823	-1.637	-27.318	0	0	0	0	0	0	0
WT333(F4E4E1AF1293)	3.83	13105	2022-11-30 10:18:49.795	0.039	0.157	1.096	-0.305	0.488	-0.305	4.823	-1.631	-27.318	0	0	0	0	0	0	0
WT333(F4E4E1AF1293)	3.83	13105	2022-11-30 10:18:49.795	0.039	0.157	1.096	-0.305	0.488	-0.305	4.823	-1.631	-27.312	0	0	0	0	0	0	0
WT111(DD045F3F1DEA)	3.73	13108	2022-11-30 10:18:49.811	-0.012	0.364	0.948	0	0	0	21.121	0.714	-4.422	0	0	0	0	0	0	0
WT111(DD045F3F1DEA)	3.73	13108	2022-11-30 10:18:49.811	-0.012	0.364	0.948	0	0	0	21.121	0.714	-4.422	0	0	0	0	0	0	0
WT111(DD045F3F1DEA)	3.73	13108	2022-11-30 10:18:49.811	-0.012	0.364	0.948	0	0	0	21.121	0.714	-4.422	0	0	0	0	0	0	0
WT111(DD045F3F1DEA)	3.73	13108	2022-11-30 10:18:49.811	-0.012	0.364	0.948	0	0	0	21.121	0.714	-4.422	0	0	0	0	0	0	0
WT111(DD045F3F1DEA)	3.73	13108	2022-11-30 10:18:49.811	-0.012	0.366	0.948	0	0	0	21.121	0.714	-4.422	0	0	0	0	0	0	0
WT111(DD045F3F1DEA)	3.73	13108	2022-11-30 10:18:49.811	-0.012	0.366	0.948	0	0	0	21.121	0.714	-4.422	0	0	0	0	0	0	0
WT111(DD045F3F1DEA)	3.73	13108	2022-11-30 10:18:49.811	-0.012	0.366	0.948	0	0	0	21.121	0.714	-4.422	0	0	0	0	0	0	0
WT111(DD045F3F1DEA)	3.73	13108	2022-11-30 10:18:49.811	-0.012	0.366	0.948	0	0	0	21.121	0.714	-4.422	0	0	0	0	0	0	0
WT333(F4E4E1AF1293)	3.83	13105	2022-11-30 10:18:49.842	0.039	0.157	1.096	-0.305	0.488	-0.305	4.828	-1.631	-27.312	0	0	0	0	0	0	0
WT333(F4E4E1AF1293)	3.83	13105	2022-11-30 10:18:49.842	0.039	0.157	1.096	-0.305	0.488	-0.305	4.828	-1.626	-27.312	0	0	0	0	0	0	0
WT333(F4E4E1AF1293)	3.83	13105	2022-11-30 10:18:49.842	0.014	0.003	0.938	1.648	-0.061	0.427	4.839	-1.626	-27.307	0	0	0	0	0	0	0
WT333(F4E4E1AF1293)	3.83	13105	2022-11-30 10:18:49.842	0.014	0.003	0.938	1.648	-0.061	0.427	4.845	-1.631	-27.301	0	0	0	0	0	0	0
WT333(F4E4E1AF1293)	3.83	13105	2022-11-30 10:18:49.842	0.014	0.003	0.938	1.648	-0.061	0.427	4.856	-1.631	-27.301	0	0	0	0	0	0	0
WT333(F4E4E1AF1293)	3.83	13105	2022-11-30 10:18:49.842	0.014	0.003	0.938	1.648	-0.061	0.427	4.861	-1.631	-27.301	0	0	0	0	0	0	0
WT333(F4E4E1AF1293)	3.83	13105	2022-11-30 10:18:49.842	0.033	0.082	1.042	4.517	-0.488	-0.122	4.883	-1.631	-27.307	0	0	0	0	0	0	0
WT333(F4E4E1AF1293)	3.83	13105	2022-11-30 10:18:49.842	0.033	0.082	1.042	4.517	-0.488	-0.122	4.905	-1.637	-27.307	0	0	0	0	0	0	0
WT111(DD045F3F1DEA)	3.73	13108	2022-11-30 10:18:49.873	-0.013	0.366	0.946	0	0	0	21.121	0.714	-4.422	0	0	0	0	0	0	0
WT111(DD045F3F1DEA)	3.73	13108	2022-11-30 10:18:49.873	-0.013	0.366	0.946	0	0	0	21.121	0.714	-4.422	0	0	0	0	0	0	0
WT111(DD045F3F1DEA)	3.73	13108	2022-11-30 10:18:49.873	-0.013	0.366	0.946	0	0	0	21.121	0.714	-4.422	0	0	0	0	0	0	0
WT111(DD045F3F1DEA)	3.73	13108	2022-11-30 10:18:49.873	-0.013	0.366	0.946	0	0	0	21.121	0.714	-4.422	0	0	0	0	0	0	0
WT111(DD045F3F1DEA)	3.73	13108	2022-11-30 10:18:49.873	-0.012	0.367	0.947	0	0	0	21.121	0.714	-4.422	0	0	0	0	0	0	0
WT111(DD045F3F1DEA)	3.73	13108	2022-11-30 10:18:49.873	-0.012	0.367	0.947	0	0	0	21.121	0.714	-4.422	0	0	0	0	0	0	0
WT111(DD045F3F1DEA)	3.73	13108	2022-11-30 10:18:49.873	-0.012	0.367	0.947	0	0	0	21.121	0.714	-4.422	0	0	0	0	0	0	0
WT111(DD045F3F1DEA)	3.73	13108	2022-11-30 10:18:49.873	-0.012	0.367	0.947	0	0	0	21.121	0.714	-4.422	0	0	0	0	0	0	0
WT333(F4E4E1AF1293)	3.83	13105	2022-11-30 10:18:49.873	0.033	0.082	1.042	4.517	-0.488	-0.122	4.927	-1.637	-27.307	0	0	0	0	0	0	0
WT333(F4E4E1AF1293)	3.83	13105	2022-11-30 10:18:49.873	0.033	0.082	1.042	4.517	-0.488	-0.122	4.949	-1.642	-27.312	0	0	0	0	0	0	0
WT333(F4E4E1AF1293)	3.83	13105	2022-11-30 10:18:49.873	0.042	0.084	0.969	-0.793	-1.282	-0.244	4.944	-1.648	-27.312	0	0	0	0	0	0	0
WT333(F4E4E1AF1293)	3.83	13105	2022-11-30 10:18:49.873	0.042	0.084	0.969	-0.793	-1.282	-0.244	4.944	-1.653	-27.318	0	0	0	0	0	0	0
WT333(F4E4E1AF1293)	3.83	13105	2022-11-30 10:18:49.873	0.042	0.084	0.969	-0.793	-1.282	-0.244	4.938	-1.659	-27.323	0	0	0	0	0	0	0
WT333(F4E4E1AF1293)	3.83	13105	2022-11-30 10:18:49.873	0.042	0.084	0.969	-0.793	-1.282	-0.244	4.933	-1.664	-27.323	0	0	0	0	0	0	0
WT333(F4E4E1AF1293)	3.83	13105	2022-11-30 10:18:49.873	0.038	0.093	1.045	5.737	0.427	-0.183	4.96	-1.664	-27.323	0	0	0	0	0	0	0
WT333(F4E4E1AF1293)	3.83	13105	2022-11-30 10:18:49.873	0.038	0.093	1.045	5.737	0.427	-0.183	4.988	-1.664	-27.323	0	0	0	0	0	0	0
WT111(DD045F3F1DEA)	3.73	13108	2022-11-30 10:18:49.905	-0.012	0.368	0.951	0	0	0	21.121	0.714	-4.422	0	0	0	0	0	0	0
WT111(DD045F3F1DEA)	3.73	13108	2022-11-30 10:18:49.905	-0.012	0.368	0.951	0	0	0	21.121	0.714	-4.422	0	0	0	0	0	0	0
WT111(DD045F3F1DEA)	3.73	13108	2022-11-30 10:18:49.905	-0.012	0.368	0.951	0	0	0	21.121	0.714	-4.422	0	0	0	0	0	0	0
WT111(DD045F3F1DEA)	3.73	13108	2022-11-30 10:18:49.905	-0.012	0.368	0.951	0	0	0	21.121	0.714	-4.422	0	0	0	0	0	0	0
WT111(DD045F3F1DEA)	3.73	13108	2022-11-30 10:18:49.905	-0.013	0.365	0.945	0	0	0	21.121	0.714	-4.422	0	0	0	0	0	0	0
WT111(DD045F3F1DEA)	3.73	13108	2022-11-30 10:18:49.905	-0.013	0.365	0.945	0	0	0	21.121	0.714	-4.422	0	0	0	0	0	0	0
WT111(DD045F3F1DEA)	3.73	13108	2022-11-30 10:18:49.905	-0.013	0.365	0.945	0	0	0	21.121	0.714	-4.422	0	0	0	0	0	0	0
WT111(DD045F3F1DEA)	3.73	13108	2022-11-30 10:18:49.905	-0.013	0.365	0.945	0	0	0	21.121	0.714	-4.422	0	0	0	0	0	0	0
WT333(F4E4E1AF1293)	3.83	13105	2022-11-30 10:18:49.905	0.038	0.093	1.045	5.737	0.427	-0.183	5.015	-1.659	-27.323	0	0	0	0	0	0	0
WT333(F4E4E1AF1293)	3.83	13105	2022-11-30 10:18:49.905	0.038	0.093	1.045	5.737	0.427	-0.183	5.043	-1.659	-27.328	0	0	0	0	0	0	0
WT333(F4E4E1AF1293)	3.83	13105	2022-11-30 10:18:49.905	0.027	0.181	1.031	-16.663	-0.732	0.671	4.96	-1.664	-27.323	0	0	0	0	0	0	0
WT333(F4E4E1AF1293)	3.83	13105	2022-11-30 10:18:49.905	0.027	0.181	1.031	-16.663	-0.732	0.671	4.878	-1.67	-27.318	0	0	0	0	0	0	0
WT333(F4E4E1AF1293)	3.83	13105	2022-11-30 10:18:49.905	0.027	0.181	1.031	-16.663	-0.732	0.671	4.801	-1.675	-27.312	0	0	0	0	0	0	0
WT333(F4E4E1AF1293)	3.83	13105	2022-11-30 10:18:49.905	0.027	0.181	1.031	-16.663	-0.732	0.671	4.719	-1.675	-27.307	0	0	0	0	0	0	0
WT333(F4E4E1AF1293)	3.83	13105	2022-11-30 10:18:49.905	0.03	0.1	1.076	8.972	0.549	-0.183	4.768	-1.675	-27.301	0	0	0	0	0	0	0
WT333(F4E4E1AF1293)	3.83	13105	2022-11-30 10:18:49.905	0.03	0.1	1.076	8.972	0.549	-0.183	4.812	-1.67	-27.296	0	0	0	0	0	0	0
WT222(CAA14FCCF874)	3.77	13105	2022-11-30 10:18:49.951	0.015	-0.006	1.002	1.282	-0.061	0	-0.165	0.978	86.248	0	0	0	0	0	0	0
WT222(CAA14FCCF874)	3.77	13105	2022-11-30 10:18:49.951	-0.032	0.003	1	0	-0.061	-0.427	-0.165	0.978	86.243	0	0	0	0	0	0	0
WT222(CAA14FCCF874)	3.77	13105	2022-11-30 10:18:49.951	-0.032	0.003	1	0	-0.061	-0.427	-0.165	0.978	86.237	0	0	0	0	0	0	0
WT222(CAA14FCCF874)	3.77	13105	2022-11-30 10:18:49.951	-0.032	0.003	1	0	-0.061	-0.427	-0.165	0.978	86.232	0	0	0	0	0	0	0
WT222(CAA14FCCF874)	3.77	13105	2022-11-30 10:18:49.951	-0.032	0.003	1	0	-0.061	-0.427	-0.17	0.972	86.226	0	0	0	0	0	0	0
WT222(CAA14FCCF874)	3.77	13105	2022-11-30 10:18:49.951	-0.013	-0.01	0.994	2.075	-0.305	0.427	-0.159	0.972	86.226	0	0	0	0	0	0	0
WT222(CAA14FCCF874)	3.77	13105	2022-11-30 10:18:49.951	-0.013	-0.01	0.994	2.075	-0.305	0.427	-0.148	0.972	86.226	0	0	0	0	0	0	0
WT222(CAA14FCCF874)	3.77	13105	2022-11-30 10:18:49.951	-0.013	-0.01	0.994	2.075	-0.305	0.427	-0.137	0.972	86.226	0	0	0	0	0	0	0
WT111(DD045F3F1DEA)	3.73	13108	2022-11-30 10:18:49.967	-0.013	0.361	0.944	0	0	0	21.121	0.714	-4.422	0	0	0	0	0	0	0
WT111(DD045F3F1DEA)	3.73	13108	2022-11-30 10:18:49.967	-0.013	0.361	0.944	0	0	0	21.121	0.714	-4.422	0	0	0	0	0	0	0
WT111(DD045F3F1DEA)	3.73	13108	2022-11-30 10:18:49.967	-0.013	0.361	0.944	0	0	0	21.121	0.714	-4.422	0	0	0	0	0	0	0
WT111(DD045F3F1DEA)	3.73	13108	2022-11-30 10:18:49.967	-0.013	0.361	0.944	0	0	0	21.121	0.714	-4.422	0	0	0	0	0	0	0
WT111(DD045F3F1DEA)	3.73	13108	2022-11-30 10:18:49.967	-0.012	0.369	0.948	0	0	0	21.121	0.714	-4.422	0	0	0	0	0	0	0
WT111(DD045F3F1DEA)	3.73	13108	2022-11-30 10:18:49.967	-0.012	0.369	0.948	0	0	0	21.121	0.714	-4.422	0	0	0	0	0	0	0
WT111(DD045F3F1DEA)	3.73	13108	2022-11-30 10:18:49.967	-0.012	0.369	0.948	0	0	0	21.121	0.714	-4.422	0	0	0	0	0	0	0
WT111(DD045F3F1DEA)	3.73	13108	2022-11-30 10:18:49.967	-0.012	0.369	0.948	0	0	0	21.121	0.714	-4.422	0	0	0	0	0	0	0
WT333(F4E4E1AF1293)	3.83	13105	2022-11-30 10:18:49.967	0.03	0.1	1.076	8.972	0.549	-0.183	4.861	-1.67	-27.296	0	0	0	0	0	0	0
WT333(F4E4E1AF1293)	3.83	13105	2022-11-30 10:18:49.967	0.03	0.1	1.076	8.972	0.549	-0.183	4.911	-1.664	-27.29	0	0	0	0	0	0	0
WT333(F4E4E1AF1293)	3.83	13105	2022-11-30 10:18:49.967	0.021	0.055	0.987	6.775	0.244	0.793	4.944	-1.664	-27.285	0	0	0	0	0	0	0
WT333(F4E4E1AF1293)	3.83	13105	2022-11-30 10:18:49.967	0.021	0.055	0.987	6.775	0.244	0.793	4.982	-1.664	-27.274	0	0	0	0	0	0	0
WT333(F4E4E1AF1293)	3.83	13105	2022-11-30 10:18:49.967	0.021	0.055	0.987	6.775	0.244	0.793	5.015	-1.664	-27.268	0	0	0	0	0	0	0
WT333(F4E4E1AF1293)	3.83	13105	2022-11-30 10:18:49.967	0.021	0.055	0.987	6.775	0.244	0.793	5.048	-1.664	-27.263	0	0	0	0	0	0	0
WT333(F4E4E1AF1293)	3.83	13105	2022-11-30 10:18:49.967	0.013	0.159	1.049	-7.385	0	-1.221	5.015	-1.664	-27.263	0	0	0	0	0	0	0
WT333(F4E4E1AF1293)	3.83	13105	2022-11-30 10:18:49.967	0.013	0.159	1.049	-7.385	0	-1.221	4.977	-1.664	-27.268	0	0	0	0	0	0	0
WT111(DD045F3F1DEA)	3.73	13108	2022-11-30 10:18:49.998	-0.013	0.367	0.949	0	0	0	21.121	0.714	-4.422	0	0	0	0	0	0	0
WT111(DD045F3F1DEA)	3.73	13108	2022-11-30 10:18:49.998	-0.013	0.367	0.949	0	0	0	21.121	0.714	-4.422	0	0	0	0	0	0	0
WT111(DD045F3F1DEA)	3.73	13108	2022-11-30 10:18:49.998	-0.013	0.367	0.949	0	0	0	21.121	0.714	-4.422	0	0	0	0	0	0	0
WT111(DD045F3F1DEA)	3.73	13108	2022-11-30 10:18:49.998	-0.013	0.367	0.949	0	0	0	21.121	0.714	-4.422	0	0	0	0	0	0	0
WT111(DD045F3F1DEA)	3.73	13108	2022-11-30 10:18:49.998	-0.012	0.37	0.946	0	0	0	21.121	0.709	-4.422	0	0	0	0	0	0	0
WT111(DD045F3F1DEA)	3.73	13108	2022-11-30 10:18:49.998	-0.012	0.37	0.946	0	0	0	21.121	0.709	-4.422	0	0	0	0	0	0	0
WT111(DD045F3F1DEA)	3.73	13108	2022-11-30 10:18:49.998	-0.012	0.37	0.946	0	0	0	21.121	0.709	-4.422	0	0	0	0	0	0	0
WT111(DD045F3F1DEA)	3.73	13108	2022-11-30 10:18:49.998	-0.012	0.37	0.946	0	0	0	21.121	0.709	-4.422	0	0	0	0	0	0	0
WT222(CAA14FCCF874)	3.77	13105	2022-11-30 10:18:50.014	-0.013	-0.01	0.994	2.075	-0.305	0.427	-0.132	0.967	86.226	0	0	0	0	0	0	0
WT222(CAA14FCCF874)	3.77	13105	2022-11-30 10:18:50.014	-0.017	0	0.995	1.221	-0.183	0	-0.126	0.967	86.221	0	0	0	0	0	0	0
WT222(CAA14FCCF874)	3.77	13105	2022-11-30 10:18:50.014	-0.017	0	0.995	1.221	-0.183	0	-0.121	0.967	86.221	0	0	0	0	0	0	0
WT222(CAA14FCCF874)	3.77	13105	2022-11-30 10:18:50.014	-0.017	0	0.995	1.221	-0.183	0	-0.115	0.967	86.215	0	0	0	0	0	0	0
WT222(CAA14FCCF874)	3.77	13105	2022-11-30 10:18:50.014	-0.017	0	0.995	1.221	-0.183	0	-0.11	0.961	86.215	0	0	0	0	0	0	0
WT222(CAA14FCCF874)	3.77	13105	2022-11-30 10:18:50.014	-0.016	0.011	0.996	-1.526	0	-0.244	-0.115	0.961	86.21	0	0	0	0	0	0	0
WT222(CAA14FCCF874)	3.77	13105	2022-11-30 10:18:50.014	-0.016	0.011	0.996	-1.526	0	-0.244	-0.121	0.961	86.204	0	0	0	0	0	0	0
WT222(CAA14FCCF874)	3.77	13105	2022-11-30 10:18:50.014	-0.016	0.011	0.996	-1.526	0	-0.244	-0.132	0.961	86.199	0	0	0	0	0	0	0
WT222(CAA14FCCF874)	3.77	13105	2022-11-30 10:18:50.014	-0.023	0	1.016	2.197	-0.61	0.183	-0.148	0.95	86.149	0	0	0	0	0	0	0
WT222(CAA14FCCF874)	3.77	13105	2022-11-30 10:18:50.014	-0.023	0	1.016	2.197	-0.61	0.183	-0.137	0.945	86.144	0	0	0	0	0	0	0
WT222(CAA14FCCF874)	3.77	13105	2022-11-30 10:18:50.014	-0.023	0	1.016	2.197	-0.61	0.183	-0.126	0.945	86.144	0	0	0	0	0	0	0
WT222(CAA14FCCF874)	3.77	13105	2022-11-30 10:18:50.014	-0.023	0	1.016	2.197	-0.61	0.183	-0.121	0.939	86.144	0	0	0	0	0	0	0
WT222(CAA14FCCF874)	3.77	13105	2022-11-30 10:18:50.014	0.005	0.029	1.011	1.038	-0.427	0.183	-0.115	0.939	86.138	0	0	0	0	0	0	0
WT222(CAA14FCCF874)	3.77	13105	2022-11-30 10:18:50.014	0.005	0.029	1.011	1.038	-0.427	0.183	-0.11	0.934	86.138	0	0	0	0	0	0	0
WT222(CAA14FCCF874)	3.77	13105	2022-11-30 10:18:50.014	0.005	0.029	1.011	1.038	-0.427	0.183	-0.104	0.934	86.138	0	0	0	0	0	0	0
WT222(CAA14FCCF874)	3.77	13105	2022-11-30 10:18:50.014	0.005	0.029	1.011	1.038	-0.427	0.183	-0.099	0.934	86.133	0	0	0	0	0	0	0
WT111(DD045F3F1DEA)	3.73	13108	2022-11-30 10:18:50.030	-0.012	0.359	0.944	0	0	0	21.121	0.709	-4.422	0	0	0	0	0	0	0
WT111(DD045F3F1DEA)	3.73	13108	2022-11-30 10:18:50.030	-0.012	0.359	0.944	0	0	0	21.121	0.709	-4.422	0	0	0	0	0	0	0
WT111(DD045F3F1DEA)	3.73	13108	2022-11-30 10:18:50.030	-0.012	0.359	0.944	0	0	0	21.121	0.709	-4.422	0	0	0	0	0	0	0
WT111(DD045F3F1DEA)	3.73	13108	2022-11-30 10:18:50.030	-0.012	0.359	0.944	0	0	0	21.121	0.709	-4.422	0	0	0	0	0	0	0
WT111(DD045F3F1DEA)	3.73	13108	2022-11-30 10:18:50.030	-0.013	0.367	0.946	0	0	0	21.121	0.709	-4.422	0	0	0	0	0	0	0
WT111(DD045F3F1DEA)	3.73	13108	2022-11-30 10:18:50.030	-0.013	0.367	0.946	0	0	0	21.121	0.709	-4.422	0	0	0	0	0	0	0
WT111(DD045F3F1DEA)	3.73	13108	2022-11-30 10:18:50.030	-0.013	0.367	0.946	0	0	0	21.121	0.709	-4.422	0	0	0	0	0	0	0
WT111(DD045F3F1DEA)	3.73	13108	2022-11-30 10:18:50.030	-0.013	0.367	0.946	0	0	0	21.121	0.709	-4.422	0	0	0	0	0	0	0
WT333(F4E4E1AF1293)	3.83	13105	2022-11-30 10:18:50.030	0.013	0.159	1.049	-7.385	0	-1.221	4.944	-1.659	-27.268	0	0	0	0	0	0	0
WT333(F4E4E1AF1293)	3.83	13105	2022-11-30 10:18:50.030	0.013	0.159	1.049	-7.385	0	-1.221	4.911	-1.659	-27.268	0	0	0	0	0	0	0
WT333(F4E4E1AF1293)	3.83	13105	2022-11-30 10:18:50.030	0.058	0.085	1.036	2.563	0.427	-0.61	4.927	-1.659	-27.268	0	0	0	0	0	0	0
WT333(F4E4E1AF1293)	3.83	13105	2022-11-30 10:18:50.030	0.058	0.085	1.036	2.563	0.427	-0.61	4.944	-1.653	-27.268	0	0	0	0	0	0	0
WT333(F4E4E1AF1293)	3.83	13105	2022-11-30 10:18:50.030	0.058	0.085	1.036	2.563	0.427	-0.61	4.955	-1.653	-27.263	0	0	0	0	0	0	0
WT333(F4E4E1AF1293)	3.83	13105	2022-11-30 10:18:50.030	0.058	0.085	1.036	2.563	0.427	-0.61	4.971	-1.653	-27.257	0	0	0	0	0	0	0
WT333(F4E4E1AF1293)	3.83	13105	2022-11-30 10:18:50.030	0.013	0.077	1.025	1.587	0.488	-0.183	4.982	-1.648	-27.257	0	0	0	0	0	0	0
WT333(F4E4E1AF1293)	3.83	13105	2022-11-30 10:18:50.030	0.013	0.077	1.025	1.587	0.488	-0.183	4.993	-1.648	-27.252	0	0	0	0	0	0	0
WT333(F4E4E1AF1293)	3.83	13105	2022-11-30 10:18:50.030	0.013	0.077	1.025	1.587	0.488	-0.183	4.999	-1.642	-27.252	0	0	0	0	0	0	0
WT333(F4E4E1AF1293)	3.83	13105	2022-11-30 10:18:50.030	0.013	0.077	1.025	1.587	0.488	-0.183	5.01	-1.642	-27.246	0	0	0	0	0	0	0
WT333(F4E4E1AF1293)	3.83	13105	2022-11-30 10:18:50.030	0.035	0.084	0.985	-4.211	0.488	0.244	4.988	-1.637	-27.235	0	0	0	0	0	0	0
WT333(F4E4E1AF1293)	3.83	13105	2022-11-30 10:18:50.030	0.035	0.084	0.985	-4.211	0.488	0.244	4.971	-1.637	-27.23	0	0	0	0	0	0	0
WT333(F4E4E1AF1293)	3.83	13105	2022-11-30 10:18:50.030	0.035	0.084	0.985	-4.211	0.488	0.244	4.949	-1.637	-27.224	0	0	0	0	0	0	0
WT333(F4E4E1AF1293)	3.83	13105	2022-11-30 10:18:50.030	0.035	0.084	0.985	-4.211	0.488	0.244	4.927	-1.631	-27.213	0	0	0	0	0	0	0
WT333(F4E4E1AF1293)	3.83	13105	2022-11-30 10:18:50.030	0.006	0.112	1.028	-2.808	0	0.122	4.916	-1.631	-27.208	0	0	0	0	0	0	0
WT333(F4E4E1AF1293)	3.83	13105	2022-11-30 10:18:50.030	0.006	0.112	1.028	-2.808	0	0.122	4.905	-1.631	-27.202	0	0	0	0	0	0	0
WT111(DD045F3F1DEA)	3.73	13108	2022-11-30 10:18:50.061	-0.012	0.37	0.952	0	0	0	21.121	0.709	-4.422	0	0	0	0	0	0	0
WT111(DD045F3F1DEA)	3.73	13108	2022-11-30 10:18:50.061	-0.012	0.37	0.952	0	0	0	21.121	0.709	-4.422	0	0	0	0	0	0	0
WT111(DD045F3F1DEA)	3.73	13108	2022-11-30 10:18:50.061	-0.012	0.37	0.952	0	0	0	21.121	0.709	-4.422	0	0	0	0	0	0	0
WT111(DD045F3F1DEA)	3.73	13108	2022-11-30 10:18:50.061	-0.012	0.37	0.952	0	0	0	21.121	0.709	-4.422	0	0	0	0	0	0	0
WT111(DD045F3F1DEA)	3.73	13108	2022-11-30 10:18:50.061	-0.012	0.362	0.944	0	0	0	21.121	0.709	-4.422	0	0	0	0	0	0	0
WT111(DD045F3F1DEA)	3.73	13108	2022-11-30 10:18:50.061	-0.012	0.362	0.944	0	0	0	21.121	0.709	-4.422	0	0	0	0	0	0	0
WT111(DD045F3F1DEA)	3.73	13108	2022-11-30 10:18:50.061	-0.012	0.362	0.944	0	0	0	21.121	0.709	-4.422	0	0	0	0	0	0	0
WT111(DD045F3F1DEA)	3.73	13108	2022-11-30 10:18:50.061	-0.012	0.362	0.944	0	0	0	21.121	0.709	-4.422	0	0	0	0	0	0	0
WT222(CAA14FCCF874)	3.77	13105	2022-11-30 10:18:50.077	-0.028	0.01	0.988	-0.366	-0.366	0.366	-0.104	0.928	86.133	0	0	0	0	0	0	0
WT222(CAA14FCCF874)	3.77	13105	2022-11-30 10:18:50.077	-0.028	0.01	0.988	-0.366	-0.366	0.366	-0.104	0.928	86.127	0	0	0	0	0	0	0
WT222(CAA14FCCF874)	3.77	13105	2022-11-30 10:18:50.077	-0.028	0.01	0.988	-0.366	-0.366	0.366	-0.104	0.923	86.127	0	0	0	0	0	0	0
WT222(CAA14FCCF874)	3.77	13105	2022-11-30 10:18:50.077	-0.028	0.01	0.988	-0.366	-0.366	0.366	-0.104	0.923	86.127	0	0	0	0	0	0	0
WT222(CAA14FCCF874)	3.77	13105	2022-11-30 10:18:50.077	-0.019	0.024	1.022	-0.61	-0.61	0	-0.11	0.923	86.122	0	0	0	0	0	0	0
WT222(CAA14FCCF874)	3.77	13105	2022-11-30 10:18:50.077	-0.019	0.024	1.022	-0.61	-0.61	0	-0.11	0.917	86.116	0	0	0	0	0	0	0
WT222(CAA14FCCF874)	3.77	13105	2022-11-30 10:18:50.077	-0.019	0.024	1.022	-0.61	-0.61	0	-0.115	0.917	86.111	0	0	0	0	0	0	0
WT222(CAA14FCCF874)	3.77	13105	2022-11-30 10:18:50.077	-0.019	0.024	1.022	-0.61	-0.61	0	-0.115	0.912	86.105	0	0	0	0	0	0	0
WT111(DD045F3F1DEA)	3.73	13108	2022-11-30 10:18:50.092	-0.012	0.372	0.95	0	0	0	21.121	0.709	-4.422	0	0	0	0	0	0	0
WT111(DD045F3F1DEA)	3.73	13108	2022-11-30 10:18:50.092	-0.012	0.372	0.95	0	0	0	21.121	0.709	-4.422	0	0	0	0	0	0	0
WT111(DD045F3F1DEA)	3.73	13108	2022-11-30 10:18:50.092	-0.012	0.372	0.95	0	0	0	21.121	0.709	-4.422	0	0	0	0	0	0	0
WT111(DD045F3F1DEA)	3.73	13108	2022-11-30 10:18:50.092	-0.012	0.372	0.95	0	0	0	21.121	0.709	-4.422	0	0	0	0	0	0	0
WT111(DD045F3F1DEA)	3.73	13108	2022-11-30 10:18:50.092	-0.013	0.36	0.946	0	0	0	21.127	0.709	-4.422	0	0	0	0	0	0	0
WT111(DD045F3F1DEA)	3.73	13108	2022-11-30 10:18:50.092	-0.013	0.36	0.946	0	0	0	21.127	0.709	-4.422	0	0	0	0	0	0	0
WT111(DD045F3F1DEA)	3.73	13108	2022-11-30 10:18:50.092	-0.013	0.36	0.946	0	0	0	21.127	0.709	-4.422	0	0	0	0	0	0	0
WT111(DD045F3F1DEA)	3.73	13108	2022-11-30 10:18:50.092	-0.013	0.36	0.946	0	0	0	21.127	0.709	-4.422	0	0	0	0	0	0	0
WT333(F4E4E1AF1293)	3.83	13105	2022-11-30 10:18:50.092	0.006	0.112	1.028	-2.808	0	0.122	4.894	-1.631	-27.197	0	0	0	0	0	0	0
WT333(F4E4E1AF1293)	3.83	13105	2022-11-30 10:18:50.092	0.006	0.112	1.028	-2.808	0	0.122	4.878	-1.631	-27.191	0	0	0	0	0	0	0
WT333(F4E4E1AF1293)	3.83	13105	2022-11-30 10:18:50.092	0.094	0.095	1.062	-0.732	-0.671	-0.122	4.878	-1.637	-27.186	0	0	0	0	0	0	0
WT333(F4E4E1AF1293)	3.83	13105	2022-11-30 10:18:50.092	0.094	0.095	1.062	-0.732	-0.671	-0.122	4.878	-1.637	-27.175	0	0	0	0	0	0	0
WT333(F4E4E1AF1293)	3.83	13105	2022-11-30 10:18:50.092	0.094	0.095	1.062	-0.732	-0.671	-0.122	4.872	-1.642	-27.169	0	0	0	0	0	0	0
WT333(F4E4E1AF1293)	3.83	13105	2022-11-30 10:18:50.092	0.094	0.095	1.062	-0.732	-0.671	-0.122	4.872	-1.648	-27.158	0	0	0	0	0	0	0
WT333(F4E4E1AF1293)	3.83	13105	2022-11-30 10:18:50.092	-0.016	0.002	0.988	5.066	0.122	-0.671	4.9	-1.648	-27.153	0	0	0	0	0	0	0
WT333(F4E4E1AF1293)	3.83	13105	2022-11-30 10:18:50.092	-0.016	0.002	0.988	5.066	0.122	-0.671	4.922	-1.648	-27.147	0	0	0	0	0	0	0
WT111(DD045F3F1DEA)	3.73	13108	2022-11-30 10:18:50.108	-0.013	0.369	0.948	0	0	0	21.121	0.709	-4.422	0	0	0	0	0	0	0
WT111(DD045F3F1DEA)	3.73	13108	2022-11-30 10:18:50.108	-0.013	0.369	0.948	0	0	0	21.121	0.709	-4.422	0	0	0	0	0	0	0
WT111(DD045F3F1DEA)	3.73	13108	2022-11-30 10:18:50.108	-0.013	0.369	0.948	0	0	0	21.121	0.709	-4.422	0	0	0	0	0	0	0
WT111(DD045F3F1DEA)	3.73	13108	2022-11-30 10:18:50.108	-0.013	0.369	0.948	0	0	0	21.127	0.709	-4.422	0	0	0	0	0	0	0
WT111(DD045F3F1DEA)	3.73	13108	2022-11-30 10:18:50.108	-0.012	0.361	0.946	0	0	0	21.121	0.709	-4.422	0	0	0	0	0	0	0
WT111(DD045F3F1DEA)	3.73	13108	2022-11-30 10:18:50.108	-0.012	0.361	0.946	0	0	0	21.121	0.709	-4.422	0	0	0	0	0	0	0
WT111(DD045F3F1DEA)	3.73	13108	2022-11-30 10:18:50.108	-0.012	0.361	0.946	0	0	0	21.121	0.709	-4.422	0	0	0	0	0	0	0
WT111(DD045F3F1DEA)	3.73	13108	2022-11-30 10:18:50.108	-0.012	0.361	0.946	0	0	0	21.121	0.709	-4.422	0	0	0	0	0	0	0
WT333(F4E4E1AF1293)	3.83	13105	2022-11-30 10:18:50.123	-0.016	0.002	0.988	5.066	0.122	-0.671	4.949	-1.648	-27.147	0	0	0	0	0	0	0
WT333(F4E4E1AF1293)	3.83	13105	2022-11-30 10:18:50.123	-0.016	0.002	0.988	5.066	0.122	-0.671	4.971	-1.642	-27.147	0	0	0	0	0	0	0
WT333(F4E4E1AF1293)	3.83	13105	2022-11-30 10:18:50.123	0.05	0.213	1.047	-9.521	0.671	0.366	4.922	-1.642	-27.136	0	0	0	0	0	0	0
WT333(F4E4E1AF1293)	3.83	13105	2022-11-30 10:18:50.123	0.05	0.213	1.047	-9.521	0.671	0.366	4.878	-1.637	-27.125	0	0	0	0	0	0	0
WT333(F4E4E1AF1293)	3.83	13105	2022-11-30 10:18:50.123	0.05	0.213	1.047	-9.521	0.671	0.366	4.834	-1.637	-27.12	0	0	0	0	0	0	0
WT333(F4E4E1AF1293)	3.83	13105	2022-11-30 10:18:50.123	0.05	0.213	1.047	-9.521	0.671	0.366	4.79	-1.631	-27.103	0	0	0	0	0	0	0
WT333(F4E4E1AF1293)	3.83	13105	2022-11-30 10:18:50.123	-0.016	-0.016	0.948	-2.93	0.549	0.183	4.774	-1.631	-27.098	0	0	0	0	0	0	0
WT333(F4E4E1AF1293)	3.83	13105	2022-11-30 10:18:50.123	-0.016	-0.016	0.948	-2.93	0.549	0.183	4.763	-1.626	-27.092	0	0	0	0	0	0	0
WT111(DD045F3F1DEA)	3.73	13108	2022-11-30 10:18:50.139	-0.012	0.37	0.947	0	0	0	21.121	0.709	-4.422	0	0	0	0	0	0	0
WT111(DD045F3F1DEA)	3.73	13108	2022-11-30 10:18:50.139	-0.012	0.37	0.947	0	0	0	21.121	0.709	-4.422	0	0	0	0	0	0	0
WT111(DD045F3F1DEA)	3.73	13108	2022-11-30 10:18:50.139	-0.012	0.37	0.947	0	0	0	21.121	0.709	-4.422	0	0	0	0	0	0	0
WT111(DD045F3F1DEA)	3.73	13108	2022-11-30 10:18:50.139	-0.013	0.358	0.945	0	0	0	21.121	0.709	-4.422	0	0	0	0	0	0	0
WT111(DD045F3F1DEA)	3.73	13108	2022-11-30 10:18:50.139	-0.013	0.358	0.945	0	0	0	21.121	0.709	-4.422	0	0	0	0	0	0	0
WT111(DD045F3F1DEA)	3.73	13108	2022-11-30 10:18:50.139	-0.013	0.358	0.945	0	0	0	21.121	0.709	-4.422	0	0	0	0	0	0	0
WT111(DD045F3F1DEA)	3.73	13108	2022-11-30 10:18:50.139	-0.013	0.358	0.945	0	0	0	21.121	0.709	-4.422	0	0	0	0	0	0	0
WT111(DD045F3F1DEA)	3.73	13108	2022-11-30 10:18:50.139	-0.013	0.372	0.949	0.244	-0.061	0	21.127	0.709	-4.422	0	0	0	0	0	0	0
WT333(F4E4E1AF1293)	3.83	13105	2022-11-30 10:18:50.155	-0.016	-0.016	0.948	-2.93	0.549	0.183	4.746	-1.626	-27.087	0	0	0	0	0	0	0
WT333(F4E4E1AF1293)	3.83	13105	2022-11-30 10:18:50.155	-0.016	-0.016	0.948	-2.93	0.549	0.183	4.735	-1.62	-27.081	0	0	0	0	0	0	0
WT333(F4E4E1AF1293)	3.83	13105	2022-11-30 10:18:50.155	0.05	0.05	1.008	2.258	-0.183	-1.221	4.746	-1.62	-27.087	0	0	0	0	0	0	0
WT333(F4E4E1AF1293)	3.83	13105	2022-11-30 10:18:50.155	0.05	0.05	1.008	2.258	-0.183	-1.221	4.752	-1.62	-27.087	0	0	0	0	0	0	0
WT333(F4E4E1AF1293)	3.83	13105	2022-11-30 10:18:50.155	0.05	0.05	1.008	2.258	-0.183	-1.221	4.763	-1.62	-27.092	0	0	0	0	0	0	0
WT333(F4E4E1AF1293)	3.83	13105	2022-11-30 10:18:50.155	0.049	0.14	1.003	3.601	-0.061	1.282	4.785	-1.62	-27.081	0	0	0	0	0	0	0
WT333(F4E4E1AF1293)	3.83	13105	2022-11-30 10:18:50.155	0.049	0.14	1.003	3.601	-0.061	1.282	4.801	-1.62	-27.065	0	0	0	0	0	0	0
WT333(F4E4E1AF1293)	3.83	13105	2022-11-30 10:18:50.155	0.049	0.14	1.003	3.601	-0.061	1.282	4.818	-1.62	-27.054	0	0	0	0	0	0	0
WT222(CAA14FCCF874)	3.77	13105	2022-11-30 10:18:50.170	0.006	-0.049	0.953	0.671	-0.244	0.244	-0.11	0.912	86.105	0	0	0	0	0	0	0
WT222(CAA14FCCF874)	3.77	13105	2022-11-30 10:18:50.170	0.006	-0.049	0.953	0.671	-0.244	0.244	-0.11	0.912	86.1	0	0	0	0	0	0	0
WT222(CAA14FCCF874)	3.77	13105	2022-11-30 10:18:50.170	0.006	-0.049	0.953	0.671	-0.244	0.244	-0.104	0.906	86.1	0	0	0	0	0	0	0
WT222(CAA14FCCF874)	3.77	13105	2022-11-30 10:18:50.170	0.006	-0.049	0.953	0.671	-0.244	0.244	-0.104	0.906	86.094	0	0	0	0	0	0	0
WT222(CAA14FCCF874)	3.77	13105	2022-11-30 10:18:50.170	-0.007	-0.022	0.999	6.226	-0.061	0.366	-0.071	0.906	86.094	0	0	0	0	0	0	0
WT222(CAA14FCCF874)	3.77	13105	2022-11-30 10:18:50.170	-0.007	-0.022	0.999	6.226	-0.061	0.366	-0.044	0.906	86.094	0	0	0	0	0	0	0
WT222(CAA14FCCF874)	3.77	13105	2022-11-30 10:18:50.170	-0.007	-0.022	0.999	6.226	-0.061	0.366	-0.011	0.901	86.094	0	0	0	0	0	0	0
WT222(CAA14FCCF874)	3.77	13105	2022-11-30 10:18:50.170	-0.007	-0.022	0.999	6.226	-0.061	0.366	0.011	0.901	86.089	0	0	0	0	0	0	0
WT222(CAA14FCCF874)	3.77	13105	2022-11-30 10:18:50.170	0.023	-0.029	1.014	-0.549	0	-0.183	-0.044	0.84	85.732	0	0	0	0	0	0	0
WT222(CAA14FCCF874)	3.77	13105	2022-11-30 10:18:50.170	0.023	-0.029	1.014	-0.549	0	-0.183	-0.044	0.84	85.721	0	0	0	0	0	0	0
WT222(CAA14FCCF874)	3.77	13105	2022-11-30 10:18:50.170	0.023	-0.029	1.014	-0.549	0	-0.183	-0.044	0.835	85.715	0	0	0	0	0	0	0
WT222(CAA14FCCF874)	3.77	13105	2022-11-30 10:18:50.170	-0.013	-0.019	1.015	0.244	0.122	-0.671	-0.044	0.835	85.704	0	0	0	0	0	0	0
WT222(CAA14FCCF874)	3.77	13105	2022-11-30 10:18:50.170	-0.013	-0.019	1.015	0.244	0.122	-0.671	-0.044	0.835	85.699	0	0	0	0	0	0	0
WT222(CAA14FCCF874)	3.77	13105	2022-11-30 10:18:50.170	-0.013	-0.019	1.015	0.244	0.122	-0.671	-0.038	0.835	85.688	0	0	0	0	0	0	0
WT222(CAA14FCCF874)	3.77	13105	2022-11-30 10:18:50.170	-0.013	-0.019	1.015	0.244	0.122	-0.671	-0.038	0.835	85.682	0	0	0	0	0	0	0
WT222(CAA14FCCF874)	3.77	13105	2022-11-30 10:18:50.170	0.013	-0.002	0.996	-1.282	-0.183	-0.183	-0.044	0.835	85.677	0	0	0	0	0	0	0
WT111(DD045F3F1DEA)	3.73	13108	2022-11-30 10:18:50.170	-0.013	0.372	0.949	0.244	-0.061	0	21.127	0.709	-4.422	0	0	0	0	0	0	0
WT111(DD045F3F1DEA)	3.73	13108	2022-11-30 10:18:50.170	-0.013	0.372	0.949	0.244	-0.061	0	21.127	0.709	-4.422	0	0	0	0	0	0	0
WT111(DD045F3F1DEA)	3.73	13108	2022-11-30 10:18:50.170	-0.013	0.372	0.949	0.244	-0.061	0	21.127	0.709	-4.422	0	0	0	0	0	0	0
WT111(DD045F3F1DEA)	3.73	13108	2022-11-30 10:18:50.170	-0.012	0.369	0.949	-0.122	0	0	21.127	0.709	-4.422	0	0	0	0	0	0	0
WT111(DD045F3F1DEA)	3.73	13108	2022-11-30 10:18:50.170	-0.012	0.369	0.949	-0.122	0	0	21.127	0.709	-4.422	0	0	0	0	0	0	0
WT111(DD045F3F1DEA)	3.73	13108	2022-11-30 10:18:50.170	-0.012	0.369	0.949	-0.122	0	0	21.127	0.709	-4.422	0	0	0	0	0	0	0
WT111(DD045F3F1DEA)	3.73	13108	2022-11-30 10:18:50.170	-0.012	0.369	0.949	-0.122	0	0	21.127	0.709	-4.422	0	0	0	0	0	0	0
WT111(DD045F3F1DEA)	3.73	13108	2022-11-30 10:18:50.170	-0.013	0.356	0.944	0	0	0	21.127	0.709	-4.422	0	0	0	0	0	0	0
WT222(CAA14FCCF874)	3.77	13105	2022-11-30 10:18:50.202	0.013	-0.002	0.996	-1.282	-0.183	-0.183	-0.049	0.835	85.671	0	0	0	0	0	0	0
WT222(CAA14FCCF874)	3.77	13105	2022-11-30 10:18:50.202	0.013	-0.002	0.996	-1.282	-0.183	-0.183	-0.055	0.829	85.666	0	0	0	0	0	0	0
WT222(CAA14FCCF874)	3.77	13105	2022-11-30 10:18:50.202	0.013	-0.002	0.996	-1.282	-0.183	-0.183	-0.066	0.829	85.66	0	0	0	0	0	0	0
WT222(CAA14FCCF874)	3.77	13105	2022-11-30 10:18:50.202	-0.055	0.023	1.022	0.488	0	1.16	-0.06	0.829	85.66	0	0	0	0	0	0	0
WT222(CAA14FCCF874)	3.77	13105	2022-11-30 10:18:50.202	-0.055	0.023	1.022	0.488	0	1.16	-0.055	0.829	85.66	0	0	0	0	0	0	0
WT222(CAA14FCCF874)	3.77	13105	2022-11-30 10:18:50.202	-0.055	0.023	1.022	0.488	0	1.16	-0.055	0.829	85.66	0	0	0	0	0	0	0
WT222(CAA14FCCF874)	3.77	13105	2022-11-30 10:18:50.202	-0.055	0.023	1.022	0.488	0	1.16	-0.049	0.829	85.66	0	0	0	0	0	0	0
WT222(CAA14FCCF874)	3.77	13105	2022-11-30 10:18:50.202	0.01	0.015	1.01	0.305	-0.427	-0.427	-0.049	0.824	85.649	0	0	0	0	0	0	0
WT222(CAA14FCCF874)	3.77	13105	2022-11-30 10:18:50.202	0.01	0.015	1.01	0.305	-0.427	-0.427	-0.044	0.824	85.644	0	0	0	0	0	0	0
WT222(CAA14FCCF874)	3.77	13105	2022-11-30 10:18:50.202	0.01	0.015	1.01	0.305	-0.427	-0.427	-0.044	0.818	85.633	0	0	0	0	0	0	0
WT222(CAA14FCCF874)	3.77	13105	2022-11-30 10:18:50.202	0.01	0.015	1.01	0.305	-0.427	-0.427	-0.038	0.818	85.627	0	0	0	0	0	0	0
WT222(CAA14FCCF874)	3.77	13105	2022-11-30 10:18:50.202	0	-0.087	0.967	2.991	-0.183	-0.427	-0.027	0.813	85.616	0	0	0	0	0	0	0
WT222(CAA14FCCF874)	3.77	13105	2022-11-30 10:18:50.202	0	-0.087	0.967	2.991	-0.183	-0.427	-0.011	0.813	85.611	0	0	0	0	0	0	0
WT222(CAA14FCCF874)	3.77	13105	2022-11-30 10:18:50.202	0	-0.087	0.967	2.991	-0.183	-0.427	0	0.813	85.605	0	0	0	0	0	0	0
WT222(CAA14FCCF874)	3.77	13105	2022-11-30 10:18:50.202	0	-0.087	0.967	2.991	-0.183	-0.427	0.011	0.807	85.6	0	0	0	0	0	0	0
WT222(CAA14FCCF874)	3.77	13105	2022-11-30 10:18:50.202	-0.016	0.141	0.967	-0.427	-0.061	0	0.005	0.807	85.594	0	0	0	0	0	0	0
WT333(F4E4E1AF1293)	3.83	13105	2022-11-30 10:18:50.202	0.049	0.14	1.003	3.601	-0.061	1.282	4.834	-1.626	-27.043	0	0	0	0	0	0	0
WT333(F4E4E1AF1293)	3.83	13105	2022-11-30 10:18:50.217	0.041	0.17	1.046	-0.977	0.305	1.587	4.834	-1.626	-27.026	0	0	0	0	0	0	0
WT333(F4E4E1AF1293)	3.83	13105	2022-11-30 10:18:50.217	0.041	0.17	1.046	-0.977	0.305	1.587	4.828	-1.626	-27.004	0	0	0	0	0	0	0
WT333(F4E4E1AF1293)	3.83	13105	2022-11-30 10:18:50.217	0.041	0.17	1.046	-0.977	0.305	1.587	4.828	-1.626	-26.988	0	0	0	0	0	0	0
WT333(F4E4E1AF1293)	3.83	13105	2022-11-30 10:18:50.217	0.041	0.17	1.046	-0.977	0.305	1.587	4.823	-1.62	-26.966	0	0	0	0	0	0	0
WT333(F4E4E1AF1293)	3.83	13105	2022-11-30 10:18:50.217	0.006	0.04	0.984	3.54	0.366	0.061	4.845	-1.62	-26.955	0	0	0	0	0	0	0
WT333(F4E4E1AF1293)	3.83	13105	2022-11-30 10:18:50.217	0.006	0.04	0.984	3.54	0.366	0.061	4.867	-1.62	-26.944	0	0	0	0	0	0	0
WT333(F4E4E1AF1293)	3.83	13105	2022-11-30 10:18:50.217	0.006	0.04	0.984	3.54	0.366	0.061	4.883	-1.62	-26.933	0	0	0	0	0	0	0
WT222(CAA14FCCF874)	3.77	13105	2022-11-30 10:18:50.233	-0.016	0.141	0.967	-0.427	-0.061	0	0.005	0.807	85.589	0	0	0	0	0	0	0
WT222(CAA14FCCF874)	3.77	13105	2022-11-30 10:18:50.233	-0.016	0.141	0.967	-0.427	-0.061	0	0.005	0.807	85.578	0	0	0	0	0	0	0
WT222(CAA14FCCF874)	3.77	13105	2022-11-30 10:18:50.233	-0.016	0.141	0.967	-0.427	-0.061	0	0.005	0.807	85.573	0	0	0	0	0	0	0
WT222(CAA14FCCF874)	3.77	13105	2022-11-30 10:18:50.233	-0.029	-0.061	0.985	-9.766	0.671	-0.305	-0.033	0.807	85.562	0	0	0	0	0	0	0
WT222(CAA14FCCF874)	3.77	13105	2022-11-30 10:18:50.233	-0.029	-0.061	0.985	-9.766	0.671	-0.305	-0.082	0.813	85.556	0	0	0	0	0	0	0
WT222(CAA14FCCF874)	3.77	13105	2022-11-30 10:18:50.233	-0.029	-0.061	0.985	-9.766	0.671	-0.305	-0.126	0.813	85.545	0	0	0	0	0	0	0
WT222(CAA14FCCF874)	3.77	13105	2022-11-30 10:18:50.233	-0.029	-0.061	0.985	-9.766	0.671	-0.305	-0.176	0.818	85.54	0	0	0	0	0	0	0
WT222(CAA14FCCF874)	3.77	13105	2022-11-30 10:18:50.233	-0.032	-0.073	1.021	0.732	-0.61	-0.732	-0.17	0.813	85.529	0	0	0	0	0	0	0
WT111(DD045F3F1DEA)	3.73	13108	2022-11-30 10:18:50.233	-0.013	0.356	0.944	0	0	0	21.127	0.709	-4.422	0	0	0	0	0	0	0
WT111(DD045F3F1DEA)	3.73	13108	2022-11-30 10:18:50.233	-0.013	0.356	0.944	0	0	0	21.127	0.709	-4.422	0	0	0	0	0	0	0
WT111(DD045F3F1DEA)	3.73	13108	2022-11-30 10:18:50.233	-0.013	0.356	0.944	0	0	0	21.127	0.709	-4.422	0	0	0	0	0	0	0
WT111(DD045F3F1DEA)	3.73	13108	2022-11-30 10:18:50.233	-0.013	0.377	0.949	0.061	0	0	21.127	0.709	-4.422	0	0	0	0	0	0	0
WT111(DD045F3F1DEA)	3.73	13108	2022-11-30 10:18:50.233	-0.013	0.377	0.949	0.061	0	0	21.127	0.709	-4.422	0	0	0	0	0	0	0
WT111(DD045F3F1DEA)	3.73	13108	2022-11-30 10:18:50.233	-0.013	0.377	0.949	0.061	0	0	21.127	0.709	-4.422	0	0	0	0	0	0	0
WT111(DD045F3F1DEA)	3.73	13108	2022-11-30 10:18:50.233	-0.013	0.377	0.949	0.061	0	0	21.127	0.709	-4.422	0	0	0	0	0	0	0
WT111(DD045F3F1DEA)	3.73	13108	2022-11-30 10:18:50.233	-0.011	0.362	0.948	-0.061	-0.061	0	21.127	0.709	-4.422	0	0	0	0	0	0	0
WT222(CAA14FCCF874)	3.77	13105	2022-11-30 10:18:50.248	0.022	0.113	0.986	2.014	0	0.671	-0.137	0.797	85.501	0	0	0	0	0	0	0
WT222(CAA14FCCF874)	3.77	13105	2022-11-30 10:18:50.248	0.022	0.113	0.986	2.014	0	0.671	-0.126	0.797	85.496	0	0	0	0	0	0	0
WT222(CAA14FCCF874)	3.77	13105	2022-11-30 10:18:50.248	0.022	0.113	0.986	2.014	0	0.671	-0.115	0.791	85.49	0	0	0	0	0	0	0
WT222(CAA14FCCF874)	3.77	13105	2022-11-30 10:18:50.248	-0.023	-0.063	1.009	-1.892	0.671	0.305	-0.121	0.797	85.485	0	0	0	0	0	0	0
WT222(CAA14FCCF874)	3.77	13105	2022-11-30 10:18:50.248	-0.023	-0.063	1.009	-1.892	0.671	0.305	-0.126	0.797	85.479	0	0	0	0	0	0	0
WT222(CAA14FCCF874)	3.77	13105	2022-11-30 10:18:50.248	-0.023	-0.063	1.009	-1.892	0.671	0.305	-0.137	0.802	85.474	0	0	0	0	0	0	0
WT222(CAA14FCCF874)	3.77	13105	2022-11-30 10:18:50.248	-0.023	-0.063	1.009	-1.892	0.671	0.305	-0.143	0.802	85.468	0	0	0	0	0	0	0
WT222(CAA14FCCF874)	3.77	13105	2022-11-30 10:18:50.248	-0.008	-0.036	1.025	3.418	-0.122	-0.427	-0.126	0.802	85.457	0	0	0	0	0	0	0
WT111(DD045F3F1DEA)	3.73	13108	2022-11-30 10:18:50.295	-0.011	0.362	0.948	-0.061	-0.061	0	21.127	0.709	-4.422	0	0	0	0	0	0	0
WT111(DD045F3F1DEA)	3.73	13108	2022-11-30 10:18:50.295	-0.011	0.362	0.948	-0.061	-0.061	0	21.127	0.709	-4.422	0	0	0	0	0	0	0
WT111(DD045F3F1DEA)	3.73	13108	2022-11-30 10:18:50.295	-0.011	0.362	0.948	-0.061	-0.061	0	21.127	0.709	-4.422	0	0	0	0	0	0	0
WT111(DD045F3F1DEA)	3.73	13108	2022-11-30 10:18:50.295	-0.013	0.368	0.946	0.183	0	0	21.127	0.709	-4.422	0	0	0	0	0	0	0
WT111(DD045F3F1DEA)	3.73	13108	2022-11-30 10:18:50.295	-0.013	0.368	0.946	0.183	0	0	21.127	0.709	-4.422	0	0	0	0	0	0	0
WT111(DD045F3F1DEA)	3.73	13108	2022-11-30 10:18:50.295	-0.013	0.368	0.946	0.183	0	0	21.127	0.709	-4.422	0	0	0	0	0	0	0
WT111(DD045F3F1DEA)	3.73	13108	2022-11-30 10:18:50.295	-0.013	0.368	0.946	0.183	0	0	21.127	0.709	-4.422	0	0	0	0	0	0	0
WT111(DD045F3F1DEA)	3.73	13108	2022-11-30 10:18:50.295	-0.012	0.362	0.947	-0.183	0	0	21.127	0.709	-4.422	0	0	0	0	0	0	0
WT222(CAA14FCCF874)	3.77	13105	2022-11-30 10:18:50.342	-0.008	-0.036	1.025	3.418	-0.122	-0.427	-0.11	0.802	85.452	0	0	0	0	0	0	0
WT222(CAA14FCCF874)	3.77	13105	2022-11-30 10:18:50.342	-0.008	-0.036	1.025	3.418	-0.122	-0.427	-0.093	0.802	85.441	0	0	0	0	0	0	0
WT222(CAA14FCCF874)	3.77	13105	2022-11-30 10:18:50.342	-0.008	-0.036	1.025	3.418	-0.122	-0.427	-0.077	0.802	85.435	0	0	0	0	0	0	0
WT222(CAA14FCCF874)	3.77	13105	2022-11-30 10:18:50.342	-0.038	-0.014	1.018	-1.038	0.122	0.244	-0.082	0.802	85.43	0	0	0	0	0	0	0
WT222(CAA14FCCF874)	3.77	13105	2022-11-30 10:18:50.342	-0.038	-0.014	1.018	-1.038	0.122	0.244	-0.088	0.802	85.424	0	0	0	0	0	0	0
WT222(CAA14FCCF874)	3.77	13105	2022-11-30 10:18:50.342	-0.038	-0.014	1.018	-1.038	0.122	0.244	-0.093	0.802	85.424	0	0	0	0	0	0	0
WT222(CAA14FCCF874)	3.77	13105	2022-11-30 10:18:50.342	-0.038	-0.014	1.018	-1.038	0.122	0.244	-0.099	0.802	85.419	0	0	0	0	0	0	0
WT222(CAA14FCCF874)	3.77	13105	2022-11-30 10:18:50.342	0.013	0.01	1.011	0.977	0	-0.183	-0.093	0.802	85.413	0	0	0	0	0	0	0
WT222(CAA14FCCF874)	3.77	13105	2022-11-30 10:18:50.342	0.013	0.01	1.011	0.977	0	-0.183	-0.088	0.802	85.408	0	0	0	0	0	0	0
WT222(CAA14FCCF874)	3.77	13105	2022-11-30 10:18:50.342	0.013	0.01	1.011	0.977	0	-0.183	-0.082	0.802	85.402	0	0	0	0	0	0	0
WT222(CAA14FCCF874)	3.77	13105	2022-11-30 10:18:50.342	-0.012	-0.016	1.021	3.052	-0.427	-0.366	-0.071	0.802	85.391	0	0	0	0	0	0	0
WT222(CAA14FCCF874)	3.77	13105	2022-11-30 10:18:50.342	-0.012	-0.016	1.021	3.052	-0.427	-0.366	-0.055	0.797	85.386	0	0	0	0	0	0	0
WT222(CAA14FCCF874)	3.77	13105	2022-11-30 10:18:50.342	-0.012	-0.016	1.021	3.052	-0.427	-0.366	-0.044	0.797	85.38	0	0	0	0	0	0	0
WT222(CAA14FCCF874)	3.77	13105	2022-11-30 10:18:50.342	-0.012	-0.016	1.021	3.052	-0.427	-0.366	-0.027	0.791	85.375	0	0	0	0	0	0	0
WT222(CAA14FCCF874)	3.77	13105	2022-11-30 10:18:50.342	-0.011	0.016	0.991	-1.77	0.061	0.244	-0.038	0.791	85.369	0	0	0	0	0	0	0
WT222(CAA14FCCF874)	3.77	13105	2022-11-30 10:18:50.342	-0.011	0.016	0.991	-1.77	0.061	0.244	-0.044	0.791	85.364	0	0	0	0	0	0	0
WT111(DD045F3F1DEA)	3.73	13108	2022-11-30 10:18:50.358	-0.012	0.362	0.947	-0.183	0	0	21.127	0.709	-4.422	0	0	0	0	0	0	0
WT111(DD045F3F1DEA)	3.73	13108	2022-11-30 10:18:50.358	-0.012	0.362	0.947	-0.183	0	0	21.127	0.709	-4.422	0	0	0	0	0	0	0
WT111(DD045F3F1DEA)	3.73	13108	2022-11-30 10:18:50.358	-0.012	0.362	0.947	-0.183	0	0	21.127	0.709	-4.422	0	0	0	0	0	0	0
WT111(DD045F3F1DEA)	3.73	13108	2022-11-30 10:18:50.358	-0.013	0.365	0.946	0.183	0	0	21.127	0.709	-4.422	0	0	0	0	0	0	0
WT111(DD045F3F1DEA)	3.73	13108	2022-11-30 10:18:50.358	-0.013	0.365	0.946	0.183	0	0	21.127	0.709	-4.422	0	0	0	0	0	0	0
WT111(DD045F3F1DEA)	3.73	13108	2022-11-30 10:18:50.358	-0.013	0.365	0.946	0.183	0	0	21.127	0.709	-4.422	0	0	0	0	0	0	0
WT111(DD045F3F1DEA)	3.73	13108	2022-11-30 10:18:50.358	-0.013	0.365	0.946	0.183	0	0	21.127	0.709	-4.422	0	0	0	0	0	0	0
WT111(DD045F3F1DEA)	3.73	13108	2022-11-30 10:18:50.358	-0.012	0.369	0.949	0	0	0	21.127	0.709	-4.422	0	0	0	0	0	0	0
WT111(DD045F3F1DEA)	3.73	13108	2022-11-30 10:18:50.358	-0.012	0.369	0.949	0	0	0	21.127	0.709	-4.422	0	0	0	0	0	0	0
WT111(DD045F3F1DEA)	3.73	13108	2022-11-30 10:18:50.358	-0.012	0.369	0.949	0	0	0	21.127	0.709	-4.422	0	0	0	0	0	0	0
WT111(DD045F3F1DEA)	3.73	13108	2022-11-30 10:18:50.358	-0.012	0.369	0.949	0	0	0	21.127	0.709	-4.422	0	0	0	0	0	0	0
WT111(DD045F3F1DEA)	3.73	13108	2022-11-30 10:18:50.358	-0.012	0.366	0.948	0	0	0	21.127	0.709	-4.422	0	0	0	0	0	0	0
WT111(DD045F3F1DEA)	3.73	13108	2022-11-30 10:18:50.358	-0.012	0.366	0.948	0	0	0	21.127	0.709	-4.422	0	0	0	0	0	0	0
WT111(DD045F3F1DEA)	3.73	13108	2022-11-30 10:18:50.358	-0.012	0.366	0.948	0	0	0	21.127	0.709	-4.422	0	0	0	0	0	0	0
WT111(DD045F3F1DEA)	3.73	13108	2022-11-30 10:18:50.358	-0.012	0.366	0.948	0	0	0	21.127	0.709	-4.422	0	0	0	0	0	0	0
WT111(DD045F3F1DEA)	3.73	13108	2022-11-30 10:18:50.358	-0.012	0.361	0.946	0.122	0	0	21.132	0.709	-4.422	0	0	0	0	0	0	0
WT222(CAA14FCCF874)	3.77	13105	2022-11-30 10:18:50.374	-0.011	0.016	0.991	-1.77	0.061	0.244	-0.055	0.791	85.364	0	0	0	0	0	0	0
WT222(CAA14FCCF874)	3.77	13105	2022-11-30 10:18:50.374	-0.011	0.016	0.991	-1.77	0.061	0.244	-0.066	0.791	85.358	0	0	0	0	0	0	0
WT222(CAA14FCCF874)	3.77	13105	2022-11-30 10:18:50.374	-0.041	0.039	1.001	0.244	0.732	-0.183	-0.06	0.797	85.353	0	0	0	0	0	0	0
WT222(CAA14FCCF874)	3.77	13105	2022-11-30 10:18:50.374	-0.041	0.039	1.001	0.244	0.732	-0.183	-0.06	0.797	85.342	0	0	0	0	0	0	0
WT222(CAA14FCCF874)	3.77	13105	2022-11-30 10:18:50.374	-0.041	0.039	1.001	0.244	0.732	-0.183	-0.06	0.802	85.336	0	0	0	0	0	0	0
WT222(CAA14FCCF874)	3.77	13105	2022-11-30 10:18:50.374	-0.041	0.039	1.001	0.244	0.732	-0.183	-0.055	0.807	85.331	0	0	0	0	0	0	0
WT222(CAA14FCCF874)	3.77	13105	2022-11-30 10:18:50.374	0.018	0	1.006	1.282	-0.549	-0.305	-0.049	0.802	85.32	0	0	0	0	0	0	0
WT222(CAA14FCCF874)	3.77	13105	2022-11-30 10:18:50.374	0.018	0	1.006	1.282	-0.549	-0.305	-0.038	0.802	85.314	0	0	0	0	0	0	0
WT111(DD045F3F1DEA)	3.73	13108	2022-11-30 10:18:50.389	-0.012	0.361	0.946	0.122	0	0	21.132	0.709	-4.422	0	0	0	0	0	0	0
WT111(DD045F3F1DEA)	3.73	13108	2022-11-30 10:18:50.389	-0.012	0.361	0.946	0.122	0	0	21.132	0.709	-4.422	0	0	0	0	0	0	0
WT111(DD045F3F1DEA)	3.73	13108	2022-11-30 10:18:50.389	-0.012	0.361	0.946	0.122	0	0	21.132	0.709	-4.422	0	0	0	0	0	0	0
WT111(DD045F3F1DEA)	3.73	13108	2022-11-30 10:18:50.389	-0.013	0.371	0.947	-0.061	0	0	21.132	0.709	-4.422	0	0	0	0	0	0	0
WT111(DD045F3F1DEA)	3.73	13108	2022-11-30 10:18:50.389	-0.013	0.371	0.947	-0.061	0	0	21.132	0.709	-4.422	0	0	0	0	0	0	0
WT111(DD045F3F1DEA)	3.73	13108	2022-11-30 10:18:50.389	-0.013	0.371	0.947	-0.061	0	0	21.132	0.709	-4.422	0	0	0	0	0	0	0
WT111(DD045F3F1DEA)	3.73	13108	2022-11-30 10:18:50.389	-0.013	0.371	0.947	-0.061	0	0	21.132	0.709	-4.422	0	0	0	0	0	0	0
WT111(DD045F3F1DEA)	3.73	13108	2022-11-30 10:18:50.389	-0.013	0.364	0.946	0	0	0	21.132	0.709	-4.422	0	0	0	0	0	0	0
WT111(DD045F3F1DEA)	3.73	13108	2022-11-30 10:18:50.420	-0.013	0.364	0.946	0	0	0	21.132	0.709	-4.422	0	0	0	0	0	0	0
WT111(DD045F3F1DEA)	3.73	13108	2022-11-30 10:18:50.420	-0.013	0.364	0.946	0	0	0	21.132	0.709	-4.422	0	0	0	0	0	0	0
WT111(DD045F3F1DEA)	3.73	13108	2022-11-30 10:18:50.420	-0.013	0.364	0.946	0	0	0	21.132	0.709	-4.422	0	0	0	0	0	0	0
WT111(DD045F3F1DEA)	3.73	13108	2022-11-30 10:18:50.420	-0.012	0.365	0.946	0	0	0	21.132	0.709	-4.422	0	0	0	0	0	0	0
WT111(DD045F3F1DEA)	3.73	13108	2022-11-30 10:18:50.420	-0.012	0.365	0.946	0	0	0	21.132	0.709	-4.422	0	0	0	0	0	0	0
WT111(DD045F3F1DEA)	3.73	13108	2022-11-30 10:18:50.420	-0.012	0.365	0.946	0	0	0	21.132	0.709	-4.422	0	0	0	0	0	0	0
WT111(DD045F3F1DEA)	3.73	13108	2022-11-30 10:18:50.420	-0.012	0.365	0.946	0	0	0	21.132	0.709	-4.422	0	0	0	0	0	0	0
WT111(DD045F3F1DEA)	3.73	13108	2022-11-30 10:18:50.420	-0.014	0.361	0.943	0.183	0	0	21.132	0.709	-4.422	0	0	0	0	0	0	0
WT222(CAA14FCCF874)	3.77	13105	2022-11-30 10:18:50.436	0.018	0	1.006	1.282	-0.549	-0.305	-0.033	0.797	85.303	0	0	0	0	0	0	0
WT222(CAA14FCCF874)	3.77	13105	2022-11-30 10:18:50.436	0.018	0	1.006	1.282	-0.549	-0.305	-0.027	0.797	85.298	0	0	0	0	0	0	0
WT222(CAA14FCCF874)	3.77	13105	2022-11-30 10:18:50.436	-0.024	0.002	0.996	1.587	0.061	0	-0.016	0.797	85.292	0	0	0	0	0	0	0
WT222(CAA14FCCF874)	3.77	13105	2022-11-30 10:18:50.436	-0.024	0.002	0.996	1.587	0.061	0	-0.011	0.797	85.287	0	0	0	0	0	0	0
WT222(CAA14FCCF874)	3.77	13105	2022-11-30 10:18:50.436	-0.024	0.002	0.996	1.587	0.061	0	0	0.797	85.281	0	0	0	0	0	0	0
WT222(CAA14FCCF874)	3.77	13105	2022-11-30 10:18:50.436	-0.024	0.002	0.996	1.587	0.061	0	0.005	0.797	85.276	0	0	0	0	0	0	0
WT222(CAA14FCCF874)	3.77	13105	2022-11-30 10:18:50.436	-0.009	-0.021	0.981	0.366	-0.366	0.122	0.005	0.791	85.27	0	0	0	0	0	0	0
WT222(CAA14FCCF874)	3.77	13105	2022-11-30 10:18:50.436	-0.009	-0.021	0.981	0.366	-0.366	0.122	0.005	0.791	85.265	0	0	0	0	0	0	0
WT111(DD045F3F1DEA)	3.73	13108	2022-11-30 10:18:50.483	-0.014	0.361	0.943	0.183	0	0	21.132	0.709	-4.422	0	0	0	0	0	0	0
WT111(DD045F3F1DEA)	3.73	13108	2022-11-30 10:18:50.483	-0.014	0.361	0.943	0.183	0	0	21.132	0.709	-4.422	0	0	0	0	0	0	0
WT111(DD045F3F1DEA)	3.73	13108	2022-11-30 10:18:50.483	-0.014	0.361	0.943	0.183	0	0	21.132	0.709	-4.422	0	0	0	0	0	0	0
WT111(DD045F3F1DEA)	3.73	13108	2022-11-30 10:18:50.483	-0.012	0.373	0.95	-0.122	0	0	21.132	0.709	-4.422	0	0	0	0	0	0	0
WT111(DD045F3F1DEA)	3.73	13108	2022-11-30 10:18:50.483	-0.012	0.373	0.95	-0.122	0	0	21.132	0.709	-4.422	0	0	0	0	0	0	0
WT111(DD045F3F1DEA)	3.73	13108	2022-11-30 10:18:50.483	-0.012	0.373	0.95	-0.122	0	0	21.132	0.709	-4.422	0	0	0	0	0	0	0
WT111(DD045F3F1DEA)	3.73	13108	2022-11-30 10:18:50.483	-0.012	0.373	0.95	-0.122	0	0	21.132	0.709	-4.422	0	0	0	0	0	0	0
WT111(DD045F3F1DEA)	3.73	13108	2022-11-30 10:18:50.483	-0.012	0.361	0.945	0	0	0	21.132	0.709	-4.422	0	0	0	0	0	0	0
WT222(CAA14FCCF874)	3.77	13105	2022-11-30 10:18:50.499	-0.009	-0.021	0.981	0.366	-0.366	0.122	0.011	0.791	85.259	0	0	0	0	0	0	0
WT222(CAA14FCCF874)	3.77	13105	2022-11-30 10:18:50.499	-0.009	-0.021	0.981	0.366	-0.366	0.122	0.011	0.786	85.254	0	0	0	0	0	0	0
WT222(CAA14FCCF874)	3.77	13105	2022-11-30 10:18:50.499	-0.055	0.007	1.012	-0.122	-0.427	-0.061	0.011	0.786	85.248	0	0	0	0	0	0	0
WT222(CAA14FCCF874)	3.77	13105	2022-11-30 10:18:50.499	-0.055	0.007	1.012	-0.122	-0.427	-0.061	0.011	0.786	85.243	0	0	0	0	0	0	0
WT222(CAA14FCCF874)	3.77	13105	2022-11-30 10:18:50.499	-0.055	0.007	1.012	-0.122	-0.427	-0.061	0.011	0.78	85.237	0	0	0	0	0	0	0
WT222(CAA14FCCF874)	3.77	13105	2022-11-30 10:18:50.499	-0.055	0.007	1.012	-0.122	-0.427	-0.061	0.011	0.78	85.232	0	0	0	0	0	0	0
WT222(CAA14FCCF874)	3.77	13105	2022-11-30 10:18:50.499	0.028	-0.008	0.989	1.343	0.183	1.038	0.016	0.78	85.232	0	0	0	0	0	0	0
WT222(CAA14FCCF874)	3.77	13105	2022-11-30 10:18:50.499	0.028	-0.008	0.989	1.343	0.183	1.038	0.022	0.786	85.232	0	0	0	0	0	0	0
WT222(CAA14FCCF874)	3.77	13105	2022-11-30 10:18:50.499	0.028	-0.008	0.989	1.343	0.183	1.038	0.027	0.786	85.232	0	0	0	0	0	0	0
WT222(CAA14FCCF874)	3.77	13105	2022-11-30 10:18:50.499	0.028	-0.008	0.989	1.343	0.183	1.038	0.033	0.786	85.232	0	0	0	0	0	0	0
WT222(CAA14FCCF874)	3.77	13105	2022-11-30 10:18:50.499	-0.042	0.042	1.021	1.465	-0.427	-0.061	0.044	0.786	85.226	0	0	0	0	0	0	0
WT222(CAA14FCCF874)	3.77	13105	2022-11-30 10:18:50.499	-0.042	0.042	1.021	1.465	-0.427	-0.061	0.049	0.78	85.221	0	0	0	0	0	0	0
WT222(CAA14FCCF874)	3.77	13105	2022-11-30 10:18:50.499	-0.042	0.042	1.021	1.465	-0.427	-0.061	0.06	0.78	85.215	0	0	0	0	0	0	0
WT222(CAA14FCCF874)	3.77	13105	2022-11-30 10:18:50.499	-0.042	0.042	1.021	1.465	-0.427	-0.061	0.066	0.78	85.21	0	0	0	0	0	0	0
WT222(CAA14FCCF874)	3.77	13105	2022-11-30 10:18:50.499	-0.034	0.047	1.025	-3.906	-1.709	0.549	0.049	0.769	85.204	0	0	0	0	0	0	0
WT222(CAA14FCCF874)	3.77	13105	2022-11-30 10:18:50.499	-0.034	0.047	1.025	-3.906	-1.709	0.549	0.033	0.764	85.199	0	0	0	0	0	0	0
WT111(DD045F3F1DEA)	3.73	13108	2022-11-30 10:18:50.530	-0.012	0.361	0.945	0	0	0	21.132	0.709	-4.422	0	0	0	0	0	0	0
WT111(DD045F3F1DEA)	3.73	13108	2022-11-30 10:18:50.530	-0.012	0.361	0.945	0	0	0	21.132	0.709	-4.422	0	0	0	0	0	0	0
WT111(DD045F3F1DEA)	3.73	13108	2022-11-30 10:18:50.530	-0.012	0.361	0.945	0	0	0	21.132	0.709	-4.422	0	0	0	0	0	0	0
WT111(DD045F3F1DEA)	3.73	13108	2022-11-30 10:18:50.530	-0.012	0.37	0.947	0.061	0	0	21.132	0.709	-4.422	0	0	0	0	0	0	0
WT111(DD045F3F1DEA)	3.73	13108	2022-11-30 10:18:50.530	-0.012	0.37	0.947	0.061	0	0	21.132	0.709	-4.422	0	0	0	0	0	0	0
WT111(DD045F3F1DEA)	3.73	13108	2022-11-30 10:18:50.530	-0.012	0.37	0.947	0.061	0	0	21.132	0.709	-4.422	0	0	0	0	0	0	0
WT111(DD045F3F1DEA)	3.73	13108	2022-11-30 10:18:50.530	-0.012	0.37	0.947	0.061	0	0	21.132	0.709	-4.422	0	0	0	0	0	0	0
WT111(DD045F3F1DEA)	3.73	13108	2022-11-30 10:18:50.530	-0.012	0.36	0.946	0	0	0	21.132	0.709	-4.422	0	0	0	0	0	0	0
WT333(F4E4E1AF1293)	3.83	13105	2022-11-30 10:18:50.545	0.006	0.04	0.984	3.54	0.366	0.061	4.9	-1.615	-26.922	0	0	0	0	0	0	0
WT333(F4E4E1AF1293)	3.83	13105	2022-11-30 10:18:50.545	0.02	0.083	1.006	6.104	0.427	-0.122	4.933	-1.615	-26.917	0	0	0	0	0	0	0
WT333(F4E4E1AF1293)	3.83	13105	2022-11-30 10:18:50.545	0.02	0.083	1.006	6.104	0.427	-0.122	4.966	-1.609	-26.906	0	0	0	0	0	0	0
WT333(F4E4E1AF1293)	3.83	13105	2022-11-30 10:18:50.545	0.02	0.083	1.006	6.104	0.427	-0.122	4.993	-1.609	-26.895	0	0	0	0	0	0	0
WT333(F4E4E1AF1293)	3.83	13105	2022-11-30 10:18:50.545	0.02	0.083	1.006	6.104	0.427	-0.122	5.026	-1.604	-26.884	0	0	0	0	0	0	0
WT333(F4E4E1AF1293)	3.83	13105	2022-11-30 10:18:50.545	0.046	0.052	0.998	-2.258	-0.061	0.061	5.015	-1.604	-26.878	0	0	0	0	0	0	0
WT333(F4E4E1AF1293)	3.83	13105	2022-11-30 10:18:50.545	0.046	0.052	0.998	-2.258	-0.061	0.061	5.004	-1.609	-26.862	0	0	0	0	0	0	0
WT333(F4E4E1AF1293)	3.83	13105	2022-11-30 10:18:50.545	0.046	0.052	0.998	-2.258	-0.061	0.061	4.993	-1.609	-26.851	0	0	0	0	0	0	0
WT111(DD045F3F1DEA)	3.73	13108	2022-11-30 10:18:50.561	-0.012	0.36	0.946	0	0	0	21.132	0.709	-4.422	0	0	0	0	0	0	0
WT111(DD045F3F1DEA)	3.73	13108	2022-11-30 10:18:50.561	-0.012	0.36	0.946	0	0	0	21.132	0.709	-4.422	0	0	0	0	0	0	0
WT111(DD045F3F1DEA)	3.73	13108	2022-11-30 10:18:50.561	-0.012	0.36	0.946	0	0	0	21.132	0.709	-4.422	0	0	0	0	0	0	0
WT111(DD045F3F1DEA)	3.73	13108	2022-11-30 10:18:50.561	-0.013	0.37	0.948	0.061	0	0	21.132	0.709	-4.422	0	0	0	0	0	0	0
WT111(DD045F3F1DEA)	3.73	13108	2022-11-30 10:18:50.561	-0.013	0.37	0.948	0.061	0	0	21.132	0.709	-4.422	0	0	0	0	0	0	0
WT111(DD045F3F1DEA)	3.73	13108	2022-11-30 10:18:50.561	-0.013	0.37	0.948	0.061	0	0	21.132	0.709	-4.422	0	0	0	0	0	0	0
WT111(DD045F3F1DEA)	3.73	13108	2022-11-30 10:18:50.561	-0.013	0.37	0.948	0.061	0	0	21.132	0.709	-4.422	0	0	0	0	0	0	0
WT111(DD045F3F1DEA)	3.73	13108	2022-11-30 10:18:50.561	-0.012	0.363	0.945	0	0	0	21.132	0.709	-4.422	0	0	0	0	0	0	0
WT222(CAA14FCCF874)	3.77	13105	2022-11-30 10:18:50.592	-0.034	0.047	1.025	-3.906	-1.709	0.549	0.016	0.753	85.193	0	0	0	0	0	0	0
WT222(CAA14FCCF874)	3.77	13105	2022-11-30 10:18:50.592	-0.034	0.047	1.025	-3.906	-1.709	0.549	0	0.747	85.188	0	0	0	0	0	0	0
WT222(CAA14FCCF874)	3.77	13105	2022-11-30 10:18:50.592	-0.01	0.049	1.01	-9.399	-2.563	-0.122	-0.044	0.736	85.182	0	0	0	0	0	0	0
WT222(CAA14FCCF874)	3.77	13105	2022-11-30 10:18:50.592	-0.01	0.049	1.01	-9.399	-2.563	-0.122	-0.088	0.725	85.172	0	0	0	0	0	0	0
WT222(CAA14FCCF874)	3.77	13105	2022-11-30 10:18:50.592	-0.01	0.049	1.01	-9.399	-2.563	-0.122	-0.126	0.714	85.166	0	0	0	0	0	0	0
WT222(CAA14FCCF874)	3.77	13105	2022-11-30 10:18:50.592	-0.01	0.049	1.01	-9.399	-2.563	-0.122	-0.17	0.698	85.155	0	0	0	0	0	0	0
WT222(CAA14FCCF874)	3.77	13105	2022-11-30 10:18:50.592	0.004	-0.05	0.986	-7.751	-2.38	-0.488	-0.209	0.687	85.144	0	0	0	0	0	0	0
WT222(CAA14FCCF874)	3.77	13105	2022-11-30 10:18:50.592	0.004	-0.05	0.986	-7.751	-2.38	-0.488	-0.242	0.676	85.133	0	0	0	0	0	0	0
WT222(CAA14FCCF874)	3.77	13105	2022-11-30 10:18:50.592	0.004	-0.05	0.986	-7.751	-2.38	-0.488	-0.28	0.665	85.128	0	0	0	0	0	0	0
WT222(CAA14FCCF874)	3.77	13105	2022-11-30 10:18:50.592	0.004	-0.05	0.986	-7.751	-2.38	-0.488	-0.313	0.654	85.117	0	0	0	0	0	0	0
WT222(CAA14FCCF874)	3.77	13105	2022-11-30 10:18:50.592	-0.014	-0.043	0.938	2.502	-1.16	0.61	-0.302	0.648	85.111	0	0	0	0	0	0	0
WT222(CAA14FCCF874)	3.77	13105	2022-11-30 10:18:50.592	-0.014	-0.043	0.938	2.502	-1.16	0.61	-0.286	0.643	85.111	0	0	0	0	0	0	0
WT222(CAA14FCCF874)	3.77	13105	2022-11-30 10:18:50.592	-0.014	-0.043	0.938	2.502	-1.16	0.61	-0.275	0.637	85.106	0	0	0	0	0	0	0
WT222(CAA14FCCF874)	3.77	13105	2022-11-30 10:18:50.592	-0.014	-0.043	0.938	2.502	-1.16	0.61	-0.258	0.632	85.106	0	0	0	0	0	0	0
WT222(CAA14FCCF874)	3.77	13105	2022-11-30 10:18:50.592	-0.042	-0.091	0.963	4.395	1.465	-1.038	-0.236	0.643	85.095	0	0	0	0	0	0	0
WT222(CAA14FCCF874)	3.77	13105	2022-11-30 10:18:50.592	-0.042	-0.091	0.963	4.395	1.465	-1.038	-0.22	0.648	85.089	0	0	0	0	0	0	0
WT111(DD045F3F1DEA)	3.73	13108	2022-11-30 10:18:50.592	-0.012	0.363	0.945	0	0	0	21.132	0.709	-4.422	0	0	0	0	0	0	0
WT111(DD045F3F1DEA)	3.73	13108	2022-11-30 10:18:50.592	-0.012	0.363	0.945	0	0	0	21.132	0.709	-4.422	0	0	0	0	0	0	0
WT111(DD045F3F1DEA)	3.73	13108	2022-11-30 10:18:50.592	-0.012	0.363	0.945	0	0	0	21.132	0.709	-4.422	0	0	0	0	0	0	0
WT111(DD045F3F1DEA)	3.73	13108	2022-11-30 10:18:50.592	-0.013	0.365	0.946	0	0	0	21.132	0.709	-4.422	0	0	0	0	0	0	0
WT111(DD045F3F1DEA)	3.73	13108	2022-11-30 10:18:50.592	-0.013	0.365	0.946	0	0	0	21.132	0.709	-4.422	0	0	0	0	0	0	0
WT111(DD045F3F1DEA)	3.73	13108	2022-11-30 10:18:50.592	-0.013	0.365	0.946	0	0	0	21.132	0.709	-4.422	0	0	0	0	0	0	0
WT111(DD045F3F1DEA)	3.73	13108	2022-11-30 10:18:50.592	-0.013	0.365	0.946	0	0	0	21.132	0.709	-4.422	0	0	0	0	0	0	0
WT111(DD045F3F1DEA)	3.73	13108	2022-11-30 10:18:50.592	-0.013	0.368	0.947	0	0	0	21.132	0.709	-4.422	0	0	0	0	0	0	0
WT222(CAA14FCCF874)	3.77	13105	2022-11-30 10:18:50.608	-0.042	-0.091	0.963	4.395	1.465	-1.038	-0.198	0.659	85.078	0	0	0	0	0	0	0
WT222(CAA14FCCF874)	3.77	13105	2022-11-30 10:18:50.608	-0.042	-0.091	0.963	4.395	1.465	-1.038	-0.176	0.665	85.073	0	0	0	0	0	0	0
WT222(CAA14FCCF874)	3.77	13105	2022-11-30 10:18:50.608	0.004	-0.009	1	-0.977	-0.305	-0.366	-0.187	0.665	85.067	0	0	0	0	0	0	0
WT222(CAA14FCCF874)	3.77	13105	2022-11-30 10:18:50.608	0.004	-0.009	1	-0.977	-0.305	-0.366	-0.192	0.665	85.062	0	0	0	0	0	0	0
WT222(CAA14FCCF874)	3.77	13105	2022-11-30 10:18:50.608	0.004	-0.009	1	-0.977	-0.305	-0.366	-0.198	0.665	85.056	0	0	0	0	0	0	0
WT222(CAA14FCCF874)	3.77	13105	2022-11-30 10:18:50.608	0.004	-0.009	1	-0.977	-0.305	-0.366	-0.209	0.665	85.051	0	0	0	0	0	0	0
WT222(CAA14FCCF874)	3.77	13105	2022-11-30 10:18:50.608	-0.021	0.019	0.992	3.662	0.244	1.587	-0.192	0.665	85.056	0	0	0	0	0	0	0
WT222(CAA14FCCF874)	3.77	13105	2022-11-30 10:18:50.608	-0.021	0.019	0.992	3.662	0.244	1.587	-0.176	0.67	85.062	0	0	0	0	0	0	0
WT222(CAA14FCCF874)	3.77	13105	2022-11-30 10:18:50.623	-0.021	0.019	0.992	3.662	0.244	1.587	-0.159	0.67	85.067	0	0	0	0	0	0	0
WT222(CAA14FCCF874)	3.77	13105	2022-11-30 10:18:50.623	-0.021	0.019	0.992	3.662	0.244	1.587	-0.143	0.67	85.067	0	0	0	0	0	0	0
WT222(CAA14FCCF874)	3.77	13105	2022-11-30 10:18:50.623	0.028	-0.153	0.982	5.249	-0.122	0.671	-0.115	0.67	85.067	0	0	0	0	0	0	0
WT222(CAA14FCCF874)	3.77	13105	2022-11-30 10:18:50.623	0.028	-0.153	0.982	5.249	-0.122	0.671	-0.093	0.67	85.073	0	0	0	0	0	0	0
WT222(CAA14FCCF874)	3.77	13105	2022-11-30 10:18:50.623	0.028	-0.153	0.982	5.249	-0.122	0.671	-0.071	0.67	85.073	0	0	0	0	0	0	0
WT222(CAA14FCCF874)	3.77	13105	2022-11-30 10:18:50.623	0.028	-0.153	0.982	5.249	-0.122	0.671	-0.055	0.67	85.078	0	0	0	0	0	0	0
WT222(CAA14FCCF874)	3.77	13105	2022-11-30 10:18:50.623	-0.052	0.03	1.017	0.732	-0.854	1.587	-0.055	0.665	85.084	0	0	0	0	0	0	0
WT222(CAA14FCCF874)	3.77	13105	2022-11-30 10:18:50.623	-0.052	0.03	1.017	0.732	-0.854	1.587	-0.055	0.659	85.095	0	0	0	0	0	0	0
WT111(DD045F3F1DEA)	3.73	13108	2022-11-30 10:18:50.655	-0.013	0.368	0.947	0	0	0	21.132	0.709	-4.422	0	0	0	0	0	0	0
WT111(DD045F3F1DEA)	3.73	13108	2022-11-30 10:18:50.655	-0.013	0.368	0.947	0	0	0	21.132	0.709	-4.422	0	0	0	0	0	0	0
WT111(DD045F3F1DEA)	3.73	13108	2022-11-30 10:18:50.655	-0.013	0.368	0.947	0	0	0	21.132	0.709	-4.422	0	0	0	0	0	0	0
WT111(DD045F3F1DEA)	3.73	13108	2022-11-30 10:18:50.655	-0.013	0.367	0.948	0.122	0	0	21.132	0.709	-4.422	0	0	0	0	0	0	0
WT111(DD045F3F1DEA)	3.73	13108	2022-11-30 10:18:50.655	-0.013	0.367	0.948	0.122	0	0	21.132	0.709	-4.422	0	0	0	0	0	0	0
WT111(DD045F3F1DEA)	3.73	13108	2022-11-30 10:18:50.655	-0.013	0.367	0.948	0.122	0	0	21.132	0.709	-4.422	0	0	0	0	0	0	0
WT111(DD045F3F1DEA)	3.73	13108	2022-11-30 10:18:50.655	-0.013	0.367	0.946	0	0	0	21.132	0.709	-4.422	0	0	0	0	0	0	0
WT111(DD045F3F1DEA)	3.73	13108	2022-11-30 10:18:50.655	-0.013	0.367	0.946	0	0	0	21.132	0.709	-4.422	0	0	0	0	0	0	0
WT333(F4E4E1AF1293)	3.83	13105	2022-11-30 10:18:50.686	0.046	0.052	0.998	-2.258	-0.061	0.061	4.982	-1.609	-26.84	0	0	0	0	0	0	0
WT333(F4E4E1AF1293)	3.83	13105	2022-11-30 10:18:50.686	0.047	0.075	1.018	-2.197	-0.366	-0.122	4.966	-1.609	-26.829	0	0	0	0	0	0	0
WT333(F4E4E1AF1293)	3.83	13105	2022-11-30 10:18:50.686	0.047	0.075	1.018	-2.197	-0.366	-0.122	4.955	-1.615	-26.812	0	0	0	0	0	0	0
WT333(F4E4E1AF1293)	3.83	13105	2022-11-30 10:18:50.686	0.047	0.075	1.018	-2.197	-0.366	-0.122	4.944	-1.615	-26.801	0	0	0	0	0	0	0
WT333(F4E4E1AF1293)	3.83	13105	2022-11-30 10:18:50.686	0.047	0.075	1.018	-2.197	-0.366	-0.122	4.933	-1.62	-26.79	0	0	0	0	0	0	0
WT333(F4E4E1AF1293)	3.83	13105	2022-11-30 10:18:50.686	0.021	0.136	1.042	5.615	-0.305	-0.732	4.96	-1.62	-26.779	0	0	0	0	0	0	0
WT333(F4E4E1AF1293)	3.83	13105	2022-11-30 10:18:50.686	0.021	0.136	1.042	5.615	-0.305	-0.732	4.988	-1.62	-26.768	0	0	0	0	0	0	0
WT333(F4E4E1AF1293)	3.83	13105	2022-11-30 10:18:50.686	0.021	0.136	1.042	5.615	-0.305	-0.732	5.015	-1.626	-26.752	0	0	0	0	0	0	0
WT333(F4E4E1AF1293)	3.83	13105	2022-11-30 10:18:50.686	0.021	0.136	1.042	5.615	-0.305	-0.732	5.048	-1.626	-26.741	0	0	0	0	0	0	0
WT333(F4E4E1AF1293)	3.83	13105	2022-11-30 10:18:50.686	0.009	0.078	0.977	1.526	0.183	0.549	5.054	-1.626	-26.724	0	0	0	0	0	0	0
WT333(F4E4E1AF1293)	3.83	13105	2022-11-30 10:18:50.686	0.009	0.078	0.977	1.526	0.183	0.549	5.059	-1.626	-26.708	0	0	0	0	0	0	0
WT333(F4E4E1AF1293)	3.83	13105	2022-11-30 10:18:50.686	0.009	0.078	0.977	1.526	0.183	0.549	5.07	-1.62	-26.686	0	0	0	0	0	0	0
WT333(F4E4E1AF1293)	3.83	13105	2022-11-30 10:18:50.686	0.009	0.078	0.977	1.526	0.183	0.549	5.076	-1.62	-26.669	0	0	0	0	0	0	0
WT333(F4E4E1AF1293)	3.83	13105	2022-11-30 10:18:50.686	0.054	0.077	1.013	-5.371	-0.305	0.244	5.048	-1.626	-26.653	0	0	0	0	0	0	0
WT333(F4E4E1AF1293)	3.83	13105	2022-11-30 10:18:50.686	0.054	0.077	1.013	-5.371	-0.305	0.244	5.021	-1.626	-26.631	0	0	0	0	0	0	0
WT333(F4E4E1AF1293)	3.83	13105	2022-11-30 10:18:50.686	0.054	0.077	1.013	-5.371	-0.305	0.244	4.993	-1.626	-26.614	0	0	0	0	0	0	0
WT333(F4E4E1AF1293)	3.83	13105	2022-11-30 10:18:50.686	0.054	0.077	1.013	-5.371	-0.305	0.244	4.966	-1.631	-26.592	0	0	0	0	0	0	0
WT333(F4E4E1AF1293)	3.83	13105	2022-11-30 10:18:50.702	0.023	0.079	1.042	-1.77	-0.305	-0.366	4.96	-1.631	-26.581	0	0	0	0	0	0	0
WT333(F4E4E1AF1293)	3.83	13105	2022-11-30 10:18:50.702	0.023	0.079	1.042	-1.77	-0.305	-0.366	4.949	-1.631	-26.565	0	0	0	0	0	0	0
WT333(F4E4E1AF1293)	3.83	13105	2022-11-30 10:18:50.702	0.023	0.079	1.042	-1.77	-0.305	-0.366	4.944	-1.637	-26.548	0	0	0	0	0	0	0
WT333(F4E4E1AF1293)	3.83	13105	2022-11-30 10:18:50.702	0.023	0.079	1.042	-1.77	-0.305	-0.366	4.933	-1.637	-26.532	0	0	0	0	0	0	0
WT333(F4E4E1AF1293)	3.83	13105	2022-11-30 10:18:50.702	0.024	0.107	1.036	2.014	-0.488	-0.366	4.944	-1.637	-26.516	0	0	0	0	0	0	0
WT333(F4E4E1AF1293)	3.83	13105	2022-11-30 10:18:50.702	0.024	0.107	1.036	2.014	-0.488	-0.366	4.955	-1.642	-26.499	0	0	0	0	0	0	0
WT333(F4E4E1AF1293)	3.83	13105	2022-11-30 10:18:50.702	0.024	0.107	1.036	2.014	-0.488	-0.366	4.96	-1.642	-26.483	0	0	0	0	0	0	0
WT111(DD045F3F1DEA)	3.73	13108	2022-11-30 10:18:50.717	-0.013	0.367	0.946	0	0	0	21.132	0.709	-4.422	0	0	0	0	0	0	0
WT111(DD045F3F1DEA)	3.73	13108	2022-11-30 10:18:50.717	-0.013	0.367	0.946	0	0	0	21.132	0.709	-4.422	0	0	0	0	0	0	0
WT111(DD045F3F1DEA)	3.73	13108	2022-11-30 10:18:50.717	-0.013	0.365	0.947	0	0	0	21.132	0.709	-4.422	0	0	0	0	0	0	0
WT111(DD045F3F1DEA)	3.73	13108	2022-11-30 10:18:50.717	-0.013	0.365	0.947	0	0	0	21.132	0.709	-4.422	0	0	0	0	0	0	0
WT111(DD045F3F1DEA)	3.73	13108	2022-11-30 10:18:50.717	-0.013	0.365	0.947	0	0	0	21.132	0.709	-4.422	0	0	0	0	0	0	0
WT111(DD045F3F1DEA)	3.73	13108	2022-11-30 10:18:50.717	-0.013	0.365	0.947	0	0	0	21.132	0.709	-4.422	0	0	0	0	0	0	0
WT111(DD045F3F1DEA)	3.73	13108	2022-11-30 10:18:50.717	-0.012	0.361	0.946	0	0	0	21.132	0.709	-4.422	0	0	0	0	0	0	0
WT111(DD045F3F1DEA)	3.73	13108	2022-11-30 10:18:50.717	-0.012	0.361	0.946	0	0	0	21.132	0.709	-4.422	0	0	0	0	0	0	0
WT111(DD045F3F1DEA)	3.73	13108	2022-11-30 10:18:50.749	-0.012	0.361	0.946	0	0	0	21.132	0.709	-4.422	0	0	0	0	0	0	0
WT111(DD045F3F1DEA)	3.73	13108	2022-11-30 10:18:50.749	-0.012	0.361	0.946	0	0	0	21.132	0.709	-4.422	0	0	0	0	0	0	0
WT111(DD045F3F1DEA)	3.73	13108	2022-11-30 10:18:50.749	-0.011	0.372	0.948	0.122	0	0	21.132	0.709	-4.422	0	0	0	0	0	0	0
WT111(DD045F3F1DEA)	3.73	13108	2022-11-30 10:18:50.749	-0.011	0.372	0.948	0.122	0	0	21.138	0.709	-4.422	0	0	0	0	0	0	0
WT111(DD045F3F1DEA)	3.73	13108	2022-11-30 10:18:50.749	-0.011	0.372	0.948	0.122	0	0	21.138	0.709	-4.422	0	0	0	0	0	0	0
WT111(DD045F3F1DEA)	3.73	13108	2022-11-30 10:18:50.749	-0.011	0.372	0.948	0.122	0	0	21.138	0.709	-4.422	0	0	0	0	0	0	0
WT111(DD045F3F1DEA)	3.73	13108	2022-11-30 10:18:50.749	-0.012	0.365	0.95	0	0	0	21.138	0.709	-4.422	0	0	0	0	0	0	0
WT111(DD045F3F1DEA)	3.73	13108	2022-11-30 10:18:50.749	-0.012	0.365	0.95	0	0	0	21.138	0.709	-4.422	0	0	0	0	0	0	0
WT111(DD045F3F1DEA)	3.73	13108	2022-11-30 10:18:50.780	-0.012	0.365	0.95	0	0	0	21.138	0.709	-4.422	0	0	0	0	0	0	0
WT111(DD045F3F1DEA)	3.73	13108	2022-11-30 10:18:50.780	-0.012	0.365	0.95	0	0	0	21.138	0.709	-4.422	0	0	0	0	0	0	0
WT111(DD045F3F1DEA)	3.73	13108	2022-11-30 10:18:50.780	-0.012	0.366	0.946	0	-0.061	0	21.138	0.709	-4.422	0	0	0	0	0	0	0
WT111(DD045F3F1DEA)	3.73	13108	2022-11-30 10:18:50.780	-0.012	0.366	0.946	0	-0.061	0	21.138	0.709	-4.422	0	0	0	0	0	0	0
WT111(DD045F3F1DEA)	3.73	13108	2022-11-30 10:18:50.780	-0.012	0.366	0.946	0	-0.061	0	21.138	0.709	-4.422	0	0	0	0	0	0	0
WT111(DD045F3F1DEA)	3.73	13108	2022-11-30 10:18:50.780	-0.012	0.366	0.946	0	-0.061	0	21.138	0.709	-4.422	0	0	0	0	0	0	0
WT111(DD045F3F1DEA)	3.73	13108	2022-11-30 10:18:50.780	-0.012	0.365	0.949	0.122	0	0	21.138	0.709	-4.422	0	0	0	0	0	0	0
WT111(DD045F3F1DEA)	3.73	13108	2022-11-30 10:18:50.780	-0.012	0.365	0.949	0.122	0	0	21.138	0.709	-4.422	0	0	0	0	0	0	0
WT111(DD045F3F1DEA)	3.73	13108	2022-11-30 10:18:50.811	-0.012	0.365	0.949	0.122	0	0	21.138	0.709	-4.422	0	0	0	0	0	0	0
WT111(DD045F3F1DEA)	3.73	13108	2022-11-30 10:18:50.811	-0.012	0.365	0.949	0.122	0	0	21.138	0.709	-4.422	0	0	0	0	0	0	0
WT111(DD045F3F1DEA)	3.73	13108	2022-11-30 10:18:50.811	-0.012	0.367	0.946	-0.183	0	0	21.138	0.709	-4.422	0	0	0	0	0	0	0
WT111(DD045F3F1DEA)	3.73	13108	2022-11-30 10:18:50.811	-0.012	0.367	0.946	-0.183	0	0	21.138	0.709	-4.422	0	0	0	0	0	0	0
WT111(DD045F3F1DEA)	3.73	13108	2022-11-30 10:18:50.811	-0.012	0.367	0.946	-0.183	0	0	21.138	0.709	-4.422	0	0	0	0	0	0	0
WT111(DD045F3F1DEA)	3.73	13108	2022-11-30 10:18:50.811	-0.012	0.367	0.946	-0.183	0	0	21.138	0.709	-4.422	0	0	0	0	0	0	0
WT111(DD045F3F1DEA)	3.73	13108	2022-11-30 10:18:50.811	-0.013	0.361	0.945	0.183	0	0	21.138	0.709	-4.422	0	0	0	0	0	0	0
WT111(DD045F3F1DEA)	3.73	13108	2022-11-30 10:18:50.811	-0.013	0.361	0.945	0.183	0	0	21.138	0.709	-4.422	0	0	0	0	0	0	0
WT111(DD045F3F1DEA)	3.73	13108	2022-11-30 10:18:50.842	-0.013	0.361	0.945	0.183	0	0	21.138	0.709	-4.422	0	0	0	0	0	0	0
WT111(DD045F3F1DEA)	3.73	13108	2022-11-30 10:18:50.842	-0.013	0.361	0.945	0.183	0	0	21.138	0.709	-4.422	0	0	0	0	0	0	0
WT111(DD045F3F1DEA)	3.73	13108	2022-11-30 10:18:50.842	-0.012	0.369	0.949	-0.183	0	0	21.138	0.709	-4.422	0	0	0	0	0	0	0
WT111(DD045F3F1DEA)	3.73	13108	2022-11-30 10:18:50.842	-0.012	0.369	0.949	-0.183	0	0	21.138	0.709	-4.422	0	0	0	0	0	0	0
WT111(DD045F3F1DEA)	3.73	13108	2022-11-30 10:18:50.842	-0.012	0.369	0.949	-0.183	0	0	21.138	0.709	-4.422	0	0	0	0	0	0	0
WT111(DD045F3F1DEA)	3.73	13108	2022-11-30 10:18:50.842	-0.012	0.369	0.949	-0.183	0	0	21.132	0.709	-4.422	0	0	0	0	0	0	0
WT111(DD045F3F1DEA)	3.73	13108	2022-11-30 10:18:50.842	-0.012	0.366	0.946	0.061	0	0	21.138	0.709	-4.422	0	0	0	0	0	0	0
WT111(DD045F3F1DEA)	3.73	13108	2022-11-30 10:18:50.842	-0.012	0.366	0.946	0.061	0	0	21.138	0.709	-4.422	0	0	0	0	0	0	0
WT333(F4E4E1AF1293)	3.83	13105	2022-11-30 10:18:50.874	0.024	0.107	1.036	2.014	-0.488	-0.366	4.971	-1.648	-26.466	0	0	0	0	0	0	0
WT333(F4E4E1AF1293)	3.83	13105	2022-11-30 10:18:50.874	-0.001	0.082	1.014	3.784	0.305	0.549	4.993	-1.642	-26.444	0	0	0	0	0	0	0
WT333(F4E4E1AF1293)	3.83	13105	2022-11-30 10:18:50.874	-0.001	0.082	1.014	3.784	0.305	0.549	5.01	-1.642	-26.422	0	0	0	0	0	0	0
WT333(F4E4E1AF1293)	3.83	13105	2022-11-30 10:18:50.874	-0.001	0.082	1.014	3.784	0.305	0.549	5.026	-1.642	-26.4	0	0	0	0	0	0	0
WT333(F4E4E1AF1293)	3.83	13105	2022-11-30 10:18:50.874	-0.001	0.082	1.014	3.784	0.305	0.549	5.048	-1.637	-26.378	0	0	0	0	0	0	0
WT333(F4E4E1AF1293)	3.83	13105	2022-11-30 10:18:50.874	0.046	0.106	1.02	-0.549	-0.61	-0.61	5.043	-1.642	-26.362	0	0	0	0	0	0	0
WT333(F4E4E1AF1293)	3.83	13105	2022-11-30 10:18:50.874	0.046	0.106	1.02	-0.549	-0.61	-0.61	5.043	-1.642	-26.345	0	0	0	0	0	0	0
WT333(F4E4E1AF1293)	3.83	13105	2022-11-30 10:18:50.874	0.046	0.106	1.02	-0.549	-0.61	-0.61	5.037	-1.642	-26.329	0	0	0	0	0	0	0
WT111(DD045F3F1DEA)	3.73	13108	2022-11-30 10:18:50.889	-0.012	0.366	0.946	0.061	0	0	21.138	0.709	-4.422	0	0	0	0	0	0	0
WT111(DD045F3F1DEA)	3.73	13108	2022-11-30 10:18:50.889	-0.012	0.366	0.946	0.061	0	0	21.138	0.709	-4.422	0	0	0	0	0	0	0
WT111(DD045F3F1DEA)	3.73	13108	2022-11-30 10:18:50.889	-0.012	0.364	0.949	0	0	0	21.138	0.709	-4.422	0	0	0	0	0	0	0
WT111(DD045F3F1DEA)	3.73	13108	2022-11-30 10:18:50.889	-0.012	0.364	0.949	0	0	0	21.138	0.709	-4.422	0	0	0	0	0	0	0
WT111(DD045F3F1DEA)	3.73	13108	2022-11-30 10:18:50.889	-0.012	0.364	0.949	0	0	0	21.138	0.709	-4.422	0	0	0	0	0	0	0
WT111(DD045F3F1DEA)	3.73	13108	2022-11-30 10:18:50.889	-0.012	0.364	0.949	0	0	0	21.138	0.709	-4.422	0	0	0	0	0	0	0
WT111(DD045F3F1DEA)	3.73	13108	2022-11-30 10:18:50.889	-0.013	0.37	0.946	-0.061	0	0	21.138	0.709	-4.422	0	0	0	0	0	0	0
WT111(DD045F3F1DEA)	3.73	13108	2022-11-30 10:18:50.889	-0.013	0.37	0.946	-0.061	0	0	21.138	0.703	-4.422	0	0	0	0	0	0	0
WT111(DD045F3F1DEA)	3.73	13108	2022-11-30 10:18:50.889	-0.013	0.37	0.946	-0.061	0	0	21.132	0.703	-4.422	0	0	0	0	0	0	0
WT111(DD045F3F1DEA)	3.73	13108	2022-11-30 10:18:50.889	-0.013	0.37	0.946	-0.061	0	0	21.132	0.703	-4.422	0	0	0	0	0	0	0
WT111(DD045F3F1DEA)	3.73	13108	2022-11-30 10:18:50.889	-0.012	0.364	0.946	0	0	0	21.132	0.703	-4.422	0	0	0	0	0	0	0
WT111(DD045F3F1DEA)	3.73	13108	2022-11-30 10:18:50.889	-0.012	0.364	0.946	0	0	0	21.132	0.703	-4.422	0	0	0	0	0	0	0
WT111(DD045F3F1DEA)	3.73	13108	2022-11-30 10:18:50.889	-0.012	0.364	0.946	0	0	0	21.132	0.703	-4.422	0	0	0	0	0	0	0
WT111(DD045F3F1DEA)	3.73	13108	2022-11-30 10:18:50.889	-0.012	0.364	0.946	0	0	0	21.132	0.703	-4.422	0	0	0	0	0	0	0
WT111(DD045F3F1DEA)	3.73	13108	2022-11-30 10:18:50.889	-0.013	0.369	0.949	0.061	0	0	21.132	0.703	-4.422	0	0	0	0	0	0	0
WT111(DD045F3F1DEA)	3.73	13108	2022-11-30 10:18:50.889	-0.013	0.369	0.949	0.061	0	0	21.138	0.703	-4.422	0	0	0	0	0	0	0
WT333(F4E4E1AF1293)	3.83	13105	2022-11-30 10:18:50.905	0.045	0.137	1.081	7.202	0.732	-1.221	4.757	-1.818	-25.697	0	0	0	0	0	0	0
WT333(F4E4E1AF1293)	3.83	13105	2022-11-30 10:18:50.905	0	0.031	0.985	11.902	0.977	-0.061	4.818	-1.813	-25.675	0	0	0	0	0	0	0
WT333(F4E4E1AF1293)	3.83	13105	2022-11-30 10:18:50.905	0	0.031	0.985	11.902	0.977	-0.061	4.878	-1.807	-25.648	0	0	0	0	0	0	0
WT333(F4E4E1AF1293)	3.83	13105	2022-11-30 10:18:50.905	0	0.031	0.985	11.902	0.977	-0.061	4.933	-1.802	-25.62	0	0	0	0	0	0	0
WT333(F4E4E1AF1293)	3.83	13105	2022-11-30 10:18:50.905	0	0.031	0.985	11.902	0.977	-0.061	4.993	-1.796	-25.593	0	0	0	0	0	0	0
WT333(F4E4E1AF1293)	3.83	13105	2022-11-30 10:18:50.905	0.063	0.064	0.983	-0.732	-0.366	0.183	4.988	-1.802	-25.565	0	0	0	0	0	0	0
WT333(F4E4E1AF1293)	3.83	13105	2022-11-30 10:18:50.905	0.063	0.064	0.983	-0.732	-0.366	0.183	4.982	-1.802	-25.538	0	0	0	0	0	0	0
WT333(F4E4E1AF1293)	3.83	13105	2022-11-30 10:18:50.905	0.063	0.064	0.983	-0.732	-0.366	0.183	4.977	-1.802	-25.505	0	0	0	0	0	0	0
WT333(F4E4E1AF1293)	3.83	13105	2022-11-30 10:18:50.905	0.074	0.091	0.997	-17.883	-0.671	0.305	5.339	-1.802	-24.725	0	0	0	0	0	0	0
WT333(F4E4E1AF1293)	3.83	13105	2022-11-30 10:18:50.905	0.074	0.091	0.997	-17.883	-0.671	0.305	5.246	-1.807	-24.692	0	0	0	0	0	0	0
WT333(F4E4E1AF1293)	3.83	13105	2022-11-30 10:18:50.905	0.074	0.091	0.997	-17.883	-0.671	0.305	5.153	-1.813	-24.653	0	0	0	0	0	0	0
WT333(F4E4E1AF1293)	3.83	13105	2022-11-30 10:18:50.905	0.074	0.091	0.997	-17.883	-0.671	0.305	5.065	-1.818	-24.615	0	0	0	0	0	0	0
WT333(F4E4E1AF1293)	3.83	13105	2022-11-30 10:18:50.905	0.025	0.031	1.018	3.54	-0.061	1.404	5.081	-1.818	-24.571	0	0	0	0	0	0	0
WT333(F4E4E1AF1293)	3.83	13105	2022-11-30 10:18:50.905	0.025	0.031	1.018	3.54	-0.061	1.404	5.098	-1.818	-24.527	0	0	0	0	0	0	0
WT333(F4E4E1AF1293)	3.83	13105	2022-11-30 10:18:50.905	0.025	0.031	1.018	3.54	-0.061	1.404	5.109	-1.824	-24.489	0	0	0	0	0	0	0
WT333(F4E4E1AF1293)	3.83	13105	2022-11-30 10:18:50.905	0.025	0.031	1.018	3.54	-0.061	1.404	5.125	-1.824	-24.445	0	0	0	0	0	0	0
WT222(CAA14FCCF874)	3.77	13105	2022-11-30 10:18:50.920	-0.052	0.03	1.017	0.732	-0.854	1.587	-0.055	0.654	85.1	0	0	0	0	0	0	0
WT222(CAA14FCCF874)	3.77	13105	2022-11-30 10:18:50.920	0.093	0.012	1.002	3.357	0.305	-0.488	-0.044	0.659	85.095	0	0	0	0	0	0	0
WT222(CAA14FCCF874)	3.77	13105	2022-11-30 10:18:50.920	0.093	0.012	1.002	3.357	0.305	-0.488	-0.033	0.659	85.089	0	0	0	0	0	0	0
WT222(CAA14FCCF874)	3.77	13105	2022-11-30 10:18:50.920	0.093	0.012	1.002	3.357	0.305	-0.488	-0.016	0.659	85.084	0	0	0	0	0	0	0
WT222(CAA14FCCF874)	3.77	13105	2022-11-30 10:18:50.920	0.093	0.012	1.002	3.357	0.305	-0.488	-0.005	0.654	85.084	0	0	0	0	0	0	0
WT222(CAA14FCCF874)	3.77	13105	2022-11-30 10:18:50.920	-0.122	0.108	1.014	-4.211	0.427	-0.732	-0.027	0.654	85.073	0	0	0	0	0	0	0
WT222(CAA14FCCF874)	3.77	13105	2022-11-30 10:18:50.920	-0.122	0.108	1.014	-4.211	0.427	-0.732	-0.049	0.659	85.067	0	0	0	0	0	0	0
WT222(CAA14FCCF874)	3.77	13105	2022-11-30 10:18:50.920	-0.122	0.108	1.014	-4.211	0.427	-0.732	-0.071	0.659	85.056	0	0	0	0	0	0	0
WT222(CAA14FCCF874)	3.77	13105	2022-11-30 10:18:50.920	-0.122	0.108	1.014	-4.211	0.427	-0.732	-0.093	0.665	85.051	0	0	0	0	0	0	0
WT222(CAA14FCCF874)	3.77	13105	2022-11-30 10:18:50.920	0.04	-0.101	0.966	5.31	0.671	-0.549	-0.066	0.665	85.04	0	0	0	0	0	0	0
WT222(CAA14FCCF874)	3.77	13105	2022-11-30 10:18:50.920	0.04	-0.101	0.966	5.31	0.671	-0.549	-0.038	0.67	85.034	0	0	0	0	0	0	0
WT222(CAA14FCCF874)	3.77	13105	2022-11-30 10:18:50.920	0.04	-0.101	0.966	5.31	0.671	-0.549	-0.016	0.676	85.029	0	0	0	0	0	0	0
WT222(CAA14FCCF874)	3.77	13105	2022-11-30 10:18:50.920	0.04	-0.101	0.966	5.31	0.671	-0.549	0.005	0.676	85.023	0	0	0	0	0	0	0
WT222(CAA14FCCF874)	3.77	13105	2022-11-30 10:18:50.920	-0.013	0.137	1.023	-2.441	-0.122	-0.916	-0.005	0.676	85.012	0	0	0	0	0	0	0
WT222(CAA14FCCF874)	3.77	13105	2022-11-30 10:18:50.920	-0.013	0.137	1.023	-2.441	-0.122	-0.916	-0.016	0.676	85.007	0	0	0	0	0	0	0
WT222(CAA14FCCF874)	3.77	13105	2022-11-30 10:18:50.920	-0.013	0.137	1.023	-2.441	-0.122	-0.916	-0.027	0.67	84.996	0	0	0	0	0	0	0
WT333(F4E4E1AF1293)	3.83	13105	2022-11-30 10:18:50.936	0.016	0.041	0.963	2.075	-0.427	-0.305	5.131	-1.824	-24.406	0	0	0	0	0	0	0
WT333(F4E4E1AF1293)	3.83	13105	2022-11-30 10:18:50.936	0.016	0.041	0.963	2.075	-0.427	-0.305	5.142	-1.829	-24.373	0	0	0	0	0	0	0
WT333(F4E4E1AF1293)	3.83	13105	2022-11-30 10:18:50.936	0.016	0.041	0.963	2.075	-0.427	-0.305	5.147	-1.829	-24.34	0	0	0	0	0	0	0
WT333(F4E4E1AF1293)	3.83	13105	2022-11-30 10:18:50.936	0.016	0.041	0.963	2.075	-0.427	-0.305	5.153	-1.835	-24.302	0	0	0	0	0	0	0
WT333(F4E4E1AF1293)	3.83	13105	2022-11-30 10:18:50.936	0.084	0.081	1.058	-5.31	-0.305	-0.305	5.12	-1.835	-24.269	0	0	0	0	0	0	0
WT333(F4E4E1AF1293)	3.83	13105	2022-11-30 10:18:50.936	0.084	0.081	1.058	-5.31	-0.305	-0.305	5.092	-1.84	-24.23	0	0	0	0	0	0	0
WT333(F4E4E1AF1293)	3.83	13105	2022-11-30 10:18:50.936	0.084	0.081	1.058	-5.31	-0.305	-0.305	5.065	-1.84	-24.192	0	0	0	0	0	0	0
WT333(F4E4E1AF1293)	3.83	13105	2022-11-30 10:18:50.936	0.084	0.081	1.058	-5.31	-0.305	-0.305	5.032	-1.846	-24.153	0	0	0	0	0	0	0
WT333(F4E4E1AF1293)	3.83	13105	2022-11-30 10:18:50.936	0.01	0.087	1.019	10.437	1.038	-0.183	5.081	-1.84	-24.115	0	0	0	0	0	0	0
WT333(F4E4E1AF1293)	3.83	13105	2022-11-30 10:18:50.936	0.01	0.087	1.019	10.437	1.038	-0.183	5.131	-1.84	-24.077	0	0	0	0	0	0	0
WT333(F4E4E1AF1293)	3.83	13105	2022-11-30 10:18:50.936	0.01	0.087	1.019	10.437	1.038	-0.183	5.18	-1.835	-24.038	0	0	0	0	0	0	0
WT333(F4E4E1AF1293)	3.83	13105	2022-11-30 10:18:50.936	0.01	0.087	1.019	10.437	1.038	-0.183	5.229	-1.829	-24	0	0	0	0	0	0	0
WT333(F4E4E1AF1293)	3.83	13105	2022-11-30 10:18:50.936	0.031	0.03	0.974	-0.61	0.244	0.427	5.224	-1.829	-23.956	0	0	0	0	0	0	0
WT333(F4E4E1AF1293)	3.83	13105	2022-11-30 10:18:50.936	0.031	0.03	0.974	-0.61	0.244	0.427	5.213	-1.829	-23.917	0	0	0	0	0	0	0
WT333(F4E4E1AF1293)	3.83	13105	2022-11-30 10:18:50.936	0.031	0.03	0.974	-0.61	0.244	0.427	5.208	-1.829	-23.873	0	0	0	0	0	0	0
WT333(F4E4E1AF1293)	3.83	13105	2022-11-30 10:18:50.936	0.031	0.03	0.974	-0.61	0.244	0.427	5.202	-1.829	-23.829	0	0	0	0	0	0	0
WT222(CAA14FCCF874)	3.77	13105	2022-11-30 10:18:50.952	-0.013	0.137	1.023	-2.441	-0.122	-0.916	-0.038	0.67	84.985	0	0	0	0	0	0	0
WT222(CAA14FCCF874)	3.77	13105	2022-11-30 10:18:50.952	-0.038	-0.067	0.986	-5.859	0.122	0.671	-0.066	0.67	84.979	0	0	0	0	0	0	0
WT222(CAA14FCCF874)	3.77	13105	2022-11-30 10:18:50.952	-0.038	-0.067	0.986	-5.859	0.122	0.671	-0.093	0.67	84.979	0	0	0	0	0	0	0
WT222(CAA14FCCF874)	3.77	13105	2022-11-30 10:18:50.952	-0.038	-0.067	0.986	-5.859	0.122	0.671	-0.121	0.67	84.979	0	0	0	0	0	0	0
WT222(CAA14FCCF874)	3.77	13105	2022-11-30 10:18:50.952	-0.038	-0.067	0.986	-5.859	0.122	0.671	-0.154	0.676	84.974	0	0	0	0	0	0	0
WT222(CAA14FCCF874)	3.77	13105	2022-11-30 10:18:50.952	0	-0.026	1.015	-0.488	-0.854	1.16	-0.154	0.67	84.979	0	0	0	0	0	0	0
WT222(CAA14FCCF874)	3.77	13105	2022-11-30 10:18:50.952	0	-0.026	1.015	-0.488	-0.854	1.16	-0.159	0.665	84.979	0	0	0	0	0	0	0
WT222(CAA14FCCF874)	3.77	13105	2022-11-30 10:18:50.952	0	-0.026	1.015	-0.488	-0.854	1.16	-0.159	0.659	84.979	0	0	0	0	0	0	0
WT111(DD045F3F1DEA)	3.73	13108	2022-11-30 10:18:50.952	-0.013	0.369	0.949	0.061	0	0	21.138	0.703	-4.422	0	0	0	0	0	0	0
WT111(DD045F3F1DEA)	3.73	13108	2022-11-30 10:18:50.952	-0.013	0.369	0.949	0.061	0	0	21.138	0.703	-4.422	0	0	0	0	0	0	0
WT111(DD045F3F1DEA)	3.73	13108	2022-11-30 10:18:50.952	-0.013	0.363	0.942	0	0	0	21.138	0.703	-4.422	0	0	0	0	0	0	0
WT111(DD045F3F1DEA)	3.73	13108	2022-11-30 10:18:50.952	-0.013	0.363	0.942	0	0	0	21.138	0.703	-4.422	0	0	0	0	0	0	0
WT111(DD045F3F1DEA)	3.73	13108	2022-11-30 10:18:50.952	-0.013	0.363	0.942	0	0	0	21.138	0.703	-4.422	0	0	0	0	0	0	0
WT111(DD045F3F1DEA)	3.73	13108	2022-11-30 10:18:50.952	-0.013	0.363	0.942	0	0	0	21.138	0.703	-4.422	0	0	0	0	0	0	0
WT111(DD045F3F1DEA)	3.73	13108	2022-11-30 10:18:50.952	-0.013	0.37	0.947	0	0	0	21.138	0.703	-4.422	0	0	0	0	0	0	0
WT111(DD045F3F1DEA)	3.73	13108	2022-11-30 10:18:50.952	-0.013	0.37	0.947	0	0	0	21.138	0.703	-4.422	0	0	0	0	0	0	0
WT111(DD045F3F1DEA)	3.73	13108	2022-11-30 10:18:50.983	-0.013	0.37	0.947	0	0	0	21.138	0.703	-4.422	0	0	0	0	0	0	0
WT111(DD045F3F1DEA)	3.73	13108	2022-11-30 10:18:50.983	-0.013	0.37	0.947	0	0	0	21.138	0.703	-4.422	0	0	0	0	0	0	0
WT111(DD045F3F1DEA)	3.73	13108	2022-11-30 10:18:50.983	-0.013	0.364	0.948	0.061	0	0	21.138	0.703	-4.422	0	0	0	0	0	0	0
WT111(DD045F3F1DEA)	3.73	13108	2022-11-30 10:18:50.983	-0.013	0.364	0.948	0.061	0	0	21.138	0.703	-4.422	0	0	0	0	0	0	0
WT111(DD045F3F1DEA)	3.73	13108	2022-11-30 10:18:50.983	-0.013	0.364	0.948	0.061	0	0	21.138	0.703	-4.422	0	0	0	0	0	0	0
WT111(DD045F3F1DEA)	3.73	13108	2022-11-30 10:18:50.983	-0.013	0.364	0.948	0.061	0	0	21.138	0.703	-4.422	0	0	0	0	0	0	0
WT111(DD045F3F1DEA)	3.73	13108	2022-11-30 10:18:50.983	-0.011	0.368	0.946	0	0	0	21.138	0.703	-4.422	0	0	0	0	0	0	0
WT111(DD045F3F1DEA)	3.73	13108	2022-11-30 10:18:50.983	-0.011	0.368	0.946	0	0	0	21.138	0.703	-4.422	0	0	0	0	0	0	0
WT333(F4E4E1AF1293)	3.83	13105	2022-11-30 10:18:50.983	0.075	0.004	0.895	-10.864	0.488	0.183	5.51	-1.807	-23.093	0	0	0	0	0	0	0
WT333(F4E4E1AF1293)	3.83	13105	2022-11-30 10:18:50.983	0.075	0.004	0.895	-10.864	0.488	0.183	5.46	-1.807	-23.049	0	0	0	0	0	0	0
WT333(F4E4E1AF1293)	3.83	13105	2022-11-30 10:18:50.983	0.075	0.004	0.895	-10.864	0.488	0.183	5.411	-1.802	-23.005	0	0	0	0	0	0	0
WT333(F4E4E1AF1293)	3.83	13105	2022-11-30 10:18:50.983	0.075	0.004	0.895	-10.864	0.488	0.183	5.356	-1.802	-22.956	0	0	0	0	0	0	0
WT333(F4E4E1AF1293)	3.83	13105	2022-11-30 10:18:50.983	0.024	0.064	1.034	-15.076	-1.465	0	5.284	-1.813	-22.906	0	0	0	0	0	0	0
WT333(F4E4E1AF1293)	3.83	13105	2022-11-30 10:18:50.983	0.024	0.064	1.034	-15.076	-1.465	0	5.208	-1.818	-22.863	0	0	0	0	0	0	0
WT333(F4E4E1AF1293)	3.83	13105	2022-11-30 10:18:50.983	0.024	0.064	1.034	-15.076	-1.465	0	5.136	-1.824	-22.819	0	0	0	0	0	0	0
WT333(F4E4E1AF1293)	3.83	13105	2022-11-30 10:18:50.983	0.024	0.064	1.034	-15.076	-1.465	0	5.065	-1.835	-22.769	0	0	0	0	0	0	0
WT111(DD045F3F1DEA)	3.73	13108	2022-11-30 10:18:51.014	-0.011	0.368	0.946	0	0	0	21.138	0.703	-4.422	0	0	0	0	0	0	0
WT111(DD045F3F1DEA)	3.73	13108	2022-11-30 10:18:51.014	-0.011	0.368	0.946	0	0	0	21.138	0.703	-4.422	0	0	0	0	0	0	0
WT111(DD045F3F1DEA)	3.73	13108	2022-11-30 10:18:51.014	-0.013	0.355	0.946	-0.061	0	0	21.138	0.703	-4.422	0	0	0	0	0	0	0
WT111(DD045F3F1DEA)	3.73	13108	2022-11-30 10:18:51.014	-0.013	0.355	0.946	-0.061	0	0	21.138	0.703	-4.422	0	0	0	0	0	0	0
WT111(DD045F3F1DEA)	3.73	13108	2022-11-30 10:18:51.014	-0.013	0.355	0.946	-0.061	0	0	21.138	0.703	-4.422	0	0	0	0	0	0	0
WT111(DD045F3F1DEA)	3.73	13108	2022-11-30 10:18:51.014	-0.013	0.355	0.946	-0.061	0	0	21.138	0.703	-4.422	0	0	0	0	0	0	0
WT111(DD045F3F1DEA)	3.73	13108	2022-11-30 10:18:51.014	-0.012	0.377	0.947	0.061	0	0	21.138	0.703	-4.422	0	0	0	0	0	0	0
WT111(DD045F3F1DEA)	3.73	13108	2022-11-30 10:18:51.014	-0.012	0.377	0.947	0.061	0	0	21.138	0.703	-4.422	0	0	0	0	0	0	0
WT333(F4E4E1AF1293)	3.83	13105	2022-11-30 10:18:51.014	0.044	0.09	1.001	-1.221	-0.061	2.686	5.059	-1.835	-22.709	0	0	0	0	0	0	0
WT333(F4E4E1AF1293)	3.83	13105	2022-11-30 10:18:51.014	0.044	0.09	1.001	-1.221	-0.061	2.686	5.054	-1.835	-22.648	0	0	0	0	0	0	0
WT333(F4E4E1AF1293)	3.83	13105	2022-11-30 10:18:51.014	0.044	0.09	1.001	-1.221	-0.061	2.686	5.048	-1.84	-22.588	0	0	0	0	0	0	0
WT333(F4E4E1AF1293)	3.83	13105	2022-11-30 10:18:51.014	0.044	0.09	1.001	-1.221	-0.061	2.686	5.043	-1.84	-22.527	0	0	0	0	0	0	0
WT333(F4E4E1AF1293)	3.83	13105	2022-11-30 10:18:51.014	0.051	0.095	1.04	-2.625	0.305	-1.709	5.032	-1.84	-22.484	0	0	0	0	0	0	0
WT333(F4E4E1AF1293)	3.83	13105	2022-11-30 10:18:51.014	0.051	0.095	1.04	-2.625	0.305	-1.709	5.021	-1.84	-22.445	0	0	0	0	0	0	0
WT333(F4E4E1AF1293)	3.83	13105	2022-11-30 10:18:51.014	0.051	0.095	1.04	-2.625	0.305	-1.709	5.01	-1.835	-22.401	0	0	0	0	0	0	0
WT333(F4E4E1AF1293)	3.83	13105	2022-11-30 10:18:51.014	0.051	0.095	1.04	-2.625	0.305	-1.709	4.999	-1.835	-22.363	0	0	0	0	0	0	0
WT111(DD045F3F1DEA)	3.73	13108	2022-11-30 10:18:51.077	-0.012	0.377	0.947	0.061	0	0	21.138	0.703	-4.422	0	0	0	0	0	0	0
WT111(DD045F3F1DEA)	3.73	13108	2022-11-30 10:18:51.077	-0.012	0.377	0.947	0.061	0	0	21.138	0.703	-4.422	0	0	0	0	0	0	0
WT111(DD045F3F1DEA)	3.73	13108	2022-11-30 10:18:51.077	-0.012	0.354	0.942	-0.122	0	0	21.138	0.703	-4.422	0	0	0	0	0	0	0
WT111(DD045F3F1DEA)	3.73	13108	2022-11-30 10:18:51.077	-0.012	0.354	0.942	-0.122	0	0	21.138	0.703	-4.422	0	0	0	0	0	0	0
WT111(DD045F3F1DEA)	3.73	13108	2022-11-30 10:18:51.077	-0.012	0.354	0.942	-0.122	0	0	21.138	0.703	-4.422	0	0	0	0	0	0	0
WT111(DD045F3F1DEA)	3.73	13108	2022-11-30 10:18:51.077	-0.012	0.354	0.942	-0.122	0	0	21.138	0.703	-4.422	0	0	0	0	0	0	0
WT111(DD045F3F1DEA)	3.73	13108	2022-11-30 10:18:51.077	-0.013	0.373	0.947	0	-0.061	0	21.132	0.703	-4.422	0	0	0	0	0	0	0
WT111(DD045F3F1DEA)	3.73	13108	2022-11-30 10:18:51.077	-0.013	0.373	0.947	0	-0.061	0	21.132	0.703	-4.422	0	0	0	0	0	0	0
WT222(CAA14FCCF874)	3.77	13105	2022-11-30 10:18:51.092	0	-0.026	1.015	-0.488	-0.854	1.16	-0.165	0.659	84.985	0	0	0	0	0	0	0
WT222(CAA14FCCF874)	3.77	13105	2022-11-30 10:18:51.092	-0.045	0.03	0.999	8.057	-0.427	-1.831	-0.121	0.654	84.968	0	0	0	0	0	0	0
WT222(CAA14FCCF874)	3.77	13105	2022-11-30 10:18:51.092	-0.045	0.03	0.999	8.057	-0.427	-1.831	-0.082	0.654	84.957	0	0	0	0	0	0	0
WT222(CAA14FCCF874)	3.77	13105	2022-11-30 10:18:51.092	-0.045	0.03	0.999	8.057	-0.427	-1.831	-0.044	0.654	84.941	0	0	0	0	0	0	0
WT222(CAA14FCCF874)	3.77	13105	2022-11-30 10:18:51.092	-0.045	0.03	0.999	8.057	-0.427	-1.831	0	0.648	84.93	0	0	0	0	0	0	0
WT222(CAA14FCCF874)	3.77	13105	2022-11-30 10:18:51.092	0.007	-0.104	0.976	-1.221	0.61	1.526	-0.011	0.654	84.935	0	0	0	0	0	0	0
WT222(CAA14FCCF874)	3.77	13105	2022-11-30 10:18:51.092	0.007	-0.104	0.976	-1.221	0.61	1.526	-0.016	0.659	84.941	0	0	0	0	0	0	0
WT222(CAA14FCCF874)	3.77	13105	2022-11-30 10:18:51.092	0.007	-0.104	0.976	-1.221	0.61	1.526	-0.027	0.659	84.946	0	0	0	0	0	0	0
WT222(CAA14FCCF874)	3.77	13105	2022-11-30 10:18:51.092	0.007	-0.104	0.976	-1.221	0.61	1.526	-0.033	0.665	84.952	0	0	0	0	0	0	0
WT222(CAA14FCCF874)	3.77	13105	2022-11-30 10:18:51.092	0.019	0.002	1.025	0.549	-0.977	-1.404	-0.033	0.659	84.941	0	0	0	0	0	0	0
WT222(CAA14FCCF874)	3.77	13105	2022-11-30 10:18:51.092	0.019	0.002	1.025	0.549	-0.977	-1.404	-0.033	0.654	84.93	0	0	0	0	0	0	0
WT222(CAA14FCCF874)	3.77	13105	2022-11-30 10:18:51.092	0.019	0.002	1.025	0.549	-0.977	-1.404	-0.033	0.648	84.924	0	0	0	0	0	0	0
WT222(CAA14FCCF874)	3.77	13105	2022-11-30 10:18:51.092	0.019	0.002	1.025	0.549	-0.977	-1.404	-0.033	0.643	84.913	0	0	0	0	0	0	0
WT222(CAA14FCCF874)	3.77	13105	2022-11-30 10:18:51.092	-0.061	0.059	1.012	3.113	0.122	1.404	-0.022	0.643	84.919	0	0	0	0	0	0	0
WT222(CAA14FCCF874)	3.77	13105	2022-11-30 10:18:51.092	-0.061	0.059	1.012	3.113	0.122	1.404	-0.005	0.643	84.924	0	0	0	0	0	0	0
WT222(CAA14FCCF874)	3.77	13105	2022-11-30 10:18:51.092	-0.061	0.059	1.012	3.113	0.122	1.404	0	0.648	84.924	0	0	0	0	0	0	0
WT222(CAA14FCCF874)	3.77	13105	2022-11-30 10:18:51.123	0.048	-0.001	1.009	-0.122	0.305	1.587	0.121	0.615	84.82	0	0	0	0	0	0	0
WT222(CAA14FCCF874)	3.77	13105	2022-11-30 10:18:51.123	-0.051	0.016	1.007	2.502	0.122	0.366	0.137	0.615	84.82	0	0	0	0	0	0	0
WT222(CAA14FCCF874)	3.77	13105	2022-11-30 10:18:51.123	-0.051	0.016	1.007	2.502	0.122	0.366	0.148	0.615	84.814	0	0	0	0	0	0	0
WT222(CAA14FCCF874)	3.77	13105	2022-11-30 10:18:51.123	-0.051	0.016	1.007	2.502	0.122	0.366	0.165	0.615	84.809	0	0	0	0	0	0	0
WT222(CAA14FCCF874)	3.77	13105	2022-11-30 10:18:51.123	-0.051	0.016	1.007	2.502	0.122	0.366	0.181	0.615	84.803	0	0	0	0	0	0	0
WT222(CAA14FCCF874)	3.77	13105	2022-11-30 10:18:51.123	-0.008	0.025	0.994	-1.221	0	-1.221	0.176	0.615	84.792	0	0	0	0	0	0	0
WT222(CAA14FCCF874)	3.77	13105	2022-11-30 10:18:51.123	-0.008	0.025	0.994	-1.221	0	-1.221	0.17	0.615	84.781	0	0	0	0	0	0	0
WT222(CAA14FCCF874)	3.77	13105	2022-11-30 10:18:51.123	-0.008	0.025	0.994	-1.221	0	-1.221	0.165	0.615	84.771	0	0	0	0	0	0	0
WT222(CAA14FCCF874)	3.77	13105	2022-11-30 10:18:51.123	-0.008	0.025	0.994	-1.221	0	-1.221	0.165	0.615	84.76	0	0	0	0	0	0	0
WT222(CAA14FCCF874)	3.77	13105	2022-11-30 10:18:51.123	-0.072	-0.067	0.992	-0.061	-0.488	0.732	0.165	0.615	84.76	0	0	0	0	0	0	0
WT222(CAA14FCCF874)	3.77	13105	2022-11-30 10:18:51.123	-0.072	-0.067	0.992	-0.061	-0.488	0.732	0.165	0.61	84.754	0	0	0	0	0	0	0
WT222(CAA14FCCF874)	3.77	13105	2022-11-30 10:18:51.123	-0.072	-0.067	0.992	-0.061	-0.488	0.732	0.165	0.61	84.754	0	0	0	0	0	0	0
WT222(CAA14FCCF874)	3.77	13105	2022-11-30 10:18:51.123	0.017	-0.009	1.005	1.587	0	0.244	0.17	0.61	84.754	0	0	0	0	0	0	0
WT222(CAA14FCCF874)	3.77	13105	2022-11-30 10:18:51.123	0.017	-0.009	1.005	1.587	0	0.244	0.181	0.615	84.749	0	0	0	0	0	0	0
WT222(CAA14FCCF874)	3.77	13105	2022-11-30 10:18:51.123	0.017	-0.009	1.005	1.587	0	0.244	0.187	0.615	84.749	0	0	0	0	0	0	0
WT222(CAA14FCCF874)	3.77	13105	2022-11-30 10:18:51.123	0.017	-0.009	1.005	1.587	0	0.244	0.198	0.615	84.749	0	0	0	0	0	0	0
WT111(DD045F3F1DEA)	3.73	13108	2022-11-30 10:18:51.139	-0.013	0.373	0.947	0	-0.061	0	21.132	0.703	-4.422	0	0	0	0	0	0	0
WT111(DD045F3F1DEA)	3.73	13108	2022-11-30 10:18:51.139	-0.013	0.373	0.947	0	-0.061	0	21.132	0.703	-4.422	0	0	0	0	0	0	0
WT111(DD045F3F1DEA)	3.73	13108	2022-11-30 10:18:51.139	-0.011	0.365	0.949	0	0	0	21.138	0.703	-4.422	0	0	0	0	0	0	0
WT111(DD045F3F1DEA)	3.73	13108	2022-11-30 10:18:51.139	-0.011	0.365	0.949	0	0	0	21.138	0.703	-4.422	0	0	0	0	0	0	0
WT111(DD045F3F1DEA)	3.73	13108	2022-11-30 10:18:51.139	-0.011	0.365	0.949	0	0	0	21.138	0.703	-4.422	0	0	0	0	0	0	0
WT111(DD045F3F1DEA)	3.73	13108	2022-11-30 10:18:51.139	-0.011	0.365	0.949	0	0	0	21.138	0.703	-4.422	0	0	0	0	0	0	0
WT111(DD045F3F1DEA)	3.73	13108	2022-11-30 10:18:51.139	-0.012	0.364	0.948	0.061	0	0	21.138	0.703	-4.422	0	0	0	0	0	0	0
WT111(DD045F3F1DEA)	3.73	13108	2022-11-30 10:18:51.139	-0.012	0.364	0.948	0.061	0	0	21.138	0.703	-4.422	0	0	0	0	0	0	0
WT222(CAA14FCCF874)	3.77	13105	2022-11-30 10:18:51.155	0.03	0.093	1.007	-0.977	-0.488	0.488	0.192	0.61	84.743	0	0	0	0	0	0	0
WT222(CAA14FCCF874)	3.77	13105	2022-11-30 10:18:51.155	0.03	0.093	1.007	-0.977	-0.488	0.488	0.187	0.61	84.743	0	0	0	0	0	0	0
WT222(CAA14FCCF874)	3.77	13105	2022-11-30 10:18:51.155	0.03	0.093	1.007	-0.977	-0.488	0.488	0.187	0.604	84.738	0	0	0	0	0	0	0
WT222(CAA14FCCF874)	3.77	13105	2022-11-30 10:18:51.155	0.03	0.093	1.007	-0.977	-0.488	0.488	0.181	0.599	84.738	0	0	0	0	0	0	0
WT222(CAA14FCCF874)	3.77	13105	2022-11-30 10:18:51.155	0.028	-0.138	1.009	-2.441	-1.099	0.122	0.17	0.593	84.732	0	0	0	0	0	0	0
WT222(CAA14FCCF874)	3.77	13105	2022-11-30 10:18:51.155	0.028	-0.138	1.009	-2.441	-1.099	0.122	0.159	0.588	84.727	0	0	0	0	0	0	0
WT222(CAA14FCCF874)	3.77	13105	2022-11-30 10:18:51.155	0.028	-0.138	1.009	-2.441	-1.099	0.122	0.148	0.582	84.727	0	0	0	0	0	0	0
WT222(CAA14FCCF874)	3.77	13105	2022-11-30 10:18:51.155	0.028	-0.138	1.009	-2.441	-1.099	0.122	0.132	0.571	84.727	0	0	0	0	0	0	0
WT111(DD045F3F1DEA)	3.73	13108	2022-11-30 10:18:51.170	-0.012	0.364	0.948	0.061	0	0	21.138	0.703	-4.422	0	0	0	0	0	0	0
WT111(DD045F3F1DEA)	3.73	13108	2022-11-30 10:18:51.170	-0.012	0.364	0.948	0.061	0	0	21.138	0.703	-4.422	0	0	0	0	0	0	0
WT111(DD045F3F1DEA)	3.73	13108	2022-11-30 10:18:51.170	-0.012	0.374	0.947	0	0	0	21.138	0.703	-4.422	0	0	0	0	0	0	0
WT111(DD045F3F1DEA)	3.73	13108	2022-11-30 10:18:51.170	-0.012	0.374	0.947	0	0	0	21.138	0.703	-4.422	0	0	0	0	0	0	0
WT111(DD045F3F1DEA)	3.73	13108	2022-11-30 10:18:51.170	-0.012	0.374	0.947	0	0	0	21.138	0.703	-4.422	0	0	0	0	0	0	0
WT111(DD045F3F1DEA)	3.73	13108	2022-11-30 10:18:51.170	-0.013	0.357	0.946	0.122	0	0	21.138	0.703	-4.422	0	0	0	0	0	0	0
WT111(DD045F3F1DEA)	3.73	13108	2022-11-30 10:18:51.170	-0.013	0.357	0.946	0.122	0	0	21.138	0.703	-4.422	0	0	0	0	0	0	0
WT111(DD045F3F1DEA)	3.73	13108	2022-11-30 10:18:51.170	-0.013	0.357	0.946	0.122	0	0	21.138	0.703	-4.422	0	0	0	0	0	0	0
WT222(CAA14FCCF874)	3.77	13105	2022-11-30 10:18:51.186	-0.036	0.096	1.027	-0.793	0.549	-1.587	0.077	0.582	84.672	0	0	0	0	0	0	0
WT222(CAA14FCCF874)	3.77	13105	2022-11-30 10:18:51.186	-0.036	0.096	1.027	-0.793	0.549	-1.587	0.071	0.588	84.661	0	0	0	0	0	0	0
WT222(CAA14FCCF874)	3.77	13105	2022-11-30 10:18:51.186	-0.036	0.096	1.027	-0.793	0.549	-1.587	0.071	0.588	84.644	0	0	0	0	0	0	0
WT222(CAA14FCCF874)	3.77	13105	2022-11-30 10:18:51.186	-0.036	0.096	1.027	-0.793	0.549	-1.587	0.071	0.593	84.633	0	0	0	0	0	0	0
WT222(CAA14FCCF874)	3.77	13105	2022-11-30 10:18:51.186	0.021	0.113	1.024	-6.775	-0.061	-1.221	0.038	0.593	84.617	0	0	0	0	0	0	0
WT222(CAA14FCCF874)	3.77	13105	2022-11-30 10:18:51.186	0.021	0.113	1.024	-6.775	-0.061	-1.221	0.011	0.593	84.6	0	0	0	0	0	0	0
WT222(CAA14FCCF874)	3.77	13105	2022-11-30 10:18:51.186	0.021	0.113	1.024	-6.775	-0.061	-1.221	-0.011	0.593	84.589	0	0	0	0	0	0	0
WT222(CAA14FCCF874)	3.77	13105	2022-11-30 10:18:51.186	0.021	0.113	1.024	-6.775	-0.061	-1.221	-0.038	0.593	84.573	0	0	0	0	0	0	0
WT222(CAA14FCCF874)	3.77	13105	2022-11-30 10:18:51.186	-0.024	-0.116	1.008	4.028	0.793	2.258	-0.011	0.599	84.573	0	0	0	0	0	0	0
WT222(CAA14FCCF874)	3.77	13105	2022-11-30 10:18:51.186	-0.024	-0.116	1.008	4.028	0.793	2.258	0.005	0.604	84.578	0	0	0	0	0	0	0
WT222(CAA14FCCF874)	3.77	13105	2022-11-30 10:18:51.186	-0.024	-0.116	1.008	4.028	0.793	2.258	0.027	0.61	84.584	0	0	0	0	0	0	0
WT222(CAA14FCCF874)	3.77	13105	2022-11-30 10:18:51.186	-0.024	-0.116	1.008	4.028	0.793	2.258	0.049	0.61	84.589	0	0	0	0	0	0	0
WT222(CAA14FCCF874)	3.77	13105	2022-11-30 10:18:51.186	-0.021	0.064	1.023	-2.441	-0.977	-1.404	0.038	0.61	84.578	0	0	0	0	0	0	0
WT222(CAA14FCCF874)	3.77	13105	2022-11-30 10:18:51.186	-0.021	0.064	1.023	-2.441	-0.977	-1.404	0.033	0.604	84.567	0	0	0	0	0	0	0
WT222(CAA14FCCF874)	3.77	13105	2022-11-30 10:18:51.186	-0.021	0.064	1.023	-2.441	-0.977	-1.404	0.022	0.599	84.551	0	0	0	0	0	0	0
WT222(CAA14FCCF874)	3.77	13105	2022-11-30 10:18:51.186	-0.021	0.064	1.023	-2.441	-0.977	-1.404	0.011	0.593	84.54	0	0	0	0	0	0	0
WT111(DD045F3F1DEA)	3.73	13108	2022-11-30 10:18:51.202	-0.013	0.357	0.946	0.122	0	0	21.138	0.703	-4.422	0	0	0	0	0	0	0
WT111(DD045F3F1DEA)	3.73	13108	2022-11-30 10:18:51.202	-0.012	0.368	0.944	-0.061	0	0	21.138	0.703	-4.422	0	0	0	0	0	0	0
WT111(DD045F3F1DEA)	3.73	13108	2022-11-30 10:18:51.202	-0.012	0.368	0.944	-0.061	0	0	21.138	0.703	-4.422	0	0	0	0	0	0	0
WT111(DD045F3F1DEA)	3.73	13108	2022-11-30 10:18:51.202	-0.012	0.368	0.944	0	0	0	21.138	0.703	-4.422	0	0	0	0	0	0	0
WT111(DD045F3F1DEA)	3.73	13108	2022-11-30 10:18:51.202	-0.012	0.368	0.944	0	0	0	21.138	0.703	-4.422	0	0	0	0	0	0	0
WT111(DD045F3F1DEA)	3.73	13108	2022-11-30 10:18:51.202	-0.013	0.368	0.946	0	0	0	21.138	0.703	-4.422	0	0	0	0	0	0	0
WT111(DD045F3F1DEA)	3.73	13108	2022-11-30 10:18:51.202	-0.013	0.368	0.946	0	0	0	21.138	0.703	-4.422	0	0	0	0	0	0	0
WT111(DD045F3F1DEA)	3.73	13108	2022-11-30 10:18:51.202	-0.013	0.368	0.946	0	0	0	21.138	0.703	-4.422	0	0	0	0	0	0	0
WT222(CAA14FCCF874)	3.77	13105	2022-11-30 10:18:51.217	0.033	-0.05	0.959	1.221	0.366	1.282	0.022	0.599	84.54	0	0	0	0	0	0	0
WT222(CAA14FCCF874)	3.77	13105	2022-11-30 10:18:51.217	0.033	-0.05	0.959	1.221	0.366	1.282	0.027	0.599	84.54	0	0	0	0	0	0	0
WT222(CAA14FCCF874)	3.77	13105	2022-11-30 10:18:51.217	0.033	-0.05	0.959	1.221	0.366	1.282	0.038	0.599	84.54	0	0	0	0	0	0	0
WT222(CAA14FCCF874)	3.77	13105	2022-11-30 10:18:51.217	0.033	-0.05	0.959	1.221	0.366	1.282	0.044	0.604	84.54	0	0	0	0	0	0	0
WT222(CAA14FCCF874)	3.77	13105	2022-11-30 10:18:51.217	0.016	0.087	1.019	-1.404	0.671	-2.686	0.038	0.604	84.523	0	0	0	0	0	0	0
WT222(CAA14FCCF874)	3.77	13105	2022-11-30 10:18:51.217	0.016	0.087	1.019	-1.404	0.671	-2.686	0.033	0.604	84.507	0	0	0	0	0	0	0
WT222(CAA14FCCF874)	3.77	13105	2022-11-30 10:18:51.217	0.016	0.087	1.019	-1.404	0.671	-2.686	0.027	0.61	84.485	0	0	0	0	0	0	0
WT222(CAA14FCCF874)	3.77	13105	2022-11-30 10:18:51.217	0.016	0.087	1.019	-1.404	0.671	-2.686	0.027	0.61	84.463	0	0	0	0	0	0	0
WT333(F4E4E1AF1293)	3.83	13105	2022-11-30 10:18:51.233	-0.031	0.151	1.008	2.625	-0.122	-0.183	5.015	-1.835	-22.313	0	0	0	0	0	0	0
WT333(F4E4E1AF1293)	3.83	13105	2022-11-30 10:18:51.233	-0.031	0.151	1.008	2.625	-0.122	-0.183	5.026	-1.835	-22.264	0	0	0	0	0	0	0
WT333(F4E4E1AF1293)	3.83	13105	2022-11-30 10:18:51.233	-0.031	0.151	1.008	2.625	-0.122	-0.183	5.043	-1.835	-22.214	0	0	0	0	0	0	0
WT333(F4E4E1AF1293)	3.83	13105	2022-11-30 10:18:51.233	-0.031	0.151	1.008	2.625	-0.122	-0.183	5.059	-1.835	-22.165	0	0	0	0	0	0	0
WT333(F4E4E1AF1293)	3.83	13105	2022-11-30 10:18:51.233	0.044	0.047	0.988	9.583	1.038	1.343	5.109	-1.829	-22.11	0	0	0	0	0	0	0
WT333(F4E4E1AF1293)	3.83	13105	2022-11-30 10:18:51.233	0.044	0.047	0.988	9.583	1.038	1.343	5.158	-1.824	-22.055	0	0	0	0	0	0	0
WT333(F4E4E1AF1293)	3.83	13105	2022-11-30 10:18:51.233	0.044	0.047	0.988	9.583	1.038	1.343	5.208	-1.818	-21.995	0	0	0	0	0	0	0
WT333(F4E4E1AF1293)	3.83	13105	2022-11-30 10:18:51.233	0.044	0.047	0.988	9.583	1.038	1.343	5.257	-1.813	-21.94	0	0	0	0	0	0	0
WT333(F4E4E1AF1293)	3.83	13105	2022-11-30 10:18:51.233	0.056	0.094	1.017	2.197	-0.183	0.122	5.268	-1.813	-21.89	0	0	0	0	0	0	0
WT333(F4E4E1AF1293)	3.83	13105	2022-11-30 10:18:51.233	0.056	0.094	1.017	2.197	-0.183	0.122	5.279	-1.813	-21.835	0	0	0	0	0	0	0
WT333(F4E4E1AF1293)	3.83	13105	2022-11-30 10:18:51.233	0.056	0.094	1.017	2.197	-0.183	0.122	5.29	-1.818	-21.786	0	0	0	0	0	0	0
WT333(F4E4E1AF1293)	3.83	13105	2022-11-30 10:18:51.233	0.056	0.094	1.017	2.197	-0.183	0.122	5.301	-1.818	-21.731	0	0	0	0	0	0	0
WT333(F4E4E1AF1293)	3.83	13105	2022-11-30 10:18:51.233	0.046	0.175	1.01	-12.817	-0.671	-0.427	5.24	-1.824	-21.682	0	0	0	0	0	0	0
WT333(F4E4E1AF1293)	3.83	13105	2022-11-30 10:18:51.233	0.046	0.175	1.01	-12.817	-0.671	-0.427	5.175	-1.824	-21.632	0	0	0	0	0	0	0
WT333(F4E4E1AF1293)	3.83	13105	2022-11-30 10:18:51.233	0.046	0.175	1.01	-12.817	-0.671	-0.427	5.114	-1.829	-21.577	0	0	0	0	0	0	0
[truncated: 23,913 more rows]

## Sheet: 2.0kg
设备名称	电压	版本	片上时间	加速度X(g)	加速度Y(g)	加速度Z(g)	角速度X(°/s)	角速度Y(°/s)	角速度Z(°/s)	角度X(°)	角度Y(°)	角度Z(°)	磁场X	磁场Y	磁场Z	四元数0	四元数1	四元数2	四元数3	状态
WT111(DD045F3F1DEA)	3.77	13108	2022-11-30 10:08:30.554	-0.011	0.364	0.948	0	0	0	21.044	0.687	-8.965	0	0	0	0	0	0	0
WT111(DD045F3F1DEA)	3.77	13108	2022-11-30 10:08:30.554	-0.011	0.364	0.948	0	0	0	21.044	0.687	-8.965	0	0	0	0	0	0	0
WT111(DD045F3F1DEA)	3.77	13108	2022-11-30 10:08:30.554	-0.012	0.364	0.948	0	0	0	21.044	0.687	-8.965	0	0	0	0	0	0	0
WT111(DD045F3F1DEA)	3.77	13108	2022-11-30 10:08:30.554	-0.012	0.364	0.948	0	0	0	21.044	0.687	-8.965	0	0	0	0	0	0	0
WT111(DD045F3F1DEA)	3.77	13108	2022-11-30 10:08:30.554	-0.012	0.364	0.948	0	0	0	21.044	0.687	-8.965	0	0	0	0	0	0	0
WT111(DD045F3F1DEA)	3.77	13108	2022-11-30 10:08:30.554	-0.012	0.364	0.948	0	0	0	21.044	0.687	-8.965	0	0	0	0	0	0	0
WT111(DD045F3F1DEA)	3.77	13108	2022-11-30 10:08:30.554	-0.012	0.364	0.948	0	0	0	21.044	0.687	-8.965	0	0	0	0	0	0	0
WT111(DD045F3F1DEA)	3.77	13108	2022-11-30 10:08:30.554	-0.012	0.364	0.948	0	0	0	21.044	0.687	-8.965	0	0	0	0	0	0	0
WT111(DD045F3F1DEA)	3.77	13108	2022-11-30 10:08:30.554	-0.012	0.364	0.948	0	0	0	21.044	0.687	-8.965	0	0	0	0	0	0	0
WT111(DD045F3F1DEA)	3.77	13108	2022-11-30 10:08:30.554	-0.012	0.364	0.948	0	0	0	21.044	0.687	-8.965	0	0	0	0	0	0	0
WT111(DD045F3F1DEA)	3.77	13108	2022-11-30 10:08:30.554	-0.012	0.364	0.948	0	0	0	21.044	0.687	-8.965	0	0	0	0	0	0	0
WT111(DD045F3F1DEA)	3.77	13108	2022-11-30 10:08:30.554	-0.012	0.364	0.948	0	0	0	21.044	0.687	-8.965	0	0	0	0	0	0	0
WT111(DD045F3F1DEA)	3.77	13108	2022-11-30 10:08:30.554	-0.012	0.364	0.948	0	0	0	21.044	0.687	-8.965	0	0	0	0	0	0	0
WT111(DD045F3F1DEA)	3.77	13108	2022-11-30 10:08:30.554	-0.012	0.364	0.948	0	0	0	21.044	0.687	-8.965	0	0	0	0	0	0	0
WT111(DD045F3F1DEA)	3.77	13108	2022-11-30 10:08:30.554	-0.012	0.365	0.949	0	0	0	21.044	0.687	-8.965	0	0	0	0	0	0	0
WT111(DD045F3F1DEA)	3.77	13108	2022-11-30 10:08:30.554	-0.012	0.365	0.949	0	0	0	21.044	0.687	-8.965	0	0	0	0	0	0	0
WT333(F4E4E1AF1293)	3.81	13105	2022-11-30 10:08:30.554	0.016	-0.002	1.018	0	0	0	-0.126	-0.884	-27.504	0	0	0	0	0	0	0
WT333(F4E4E1AF1293)	3.81	13105	2022-11-30 10:08:30.554	0.015	-0.002	1.017	0	0	0	-0.126	-0.884	-27.504	0	0	0	0	0	0	0
WT333(F4E4E1AF1293)	3.81	13105	2022-11-30 10:08:30.554	0.015	-0.002	1.017	0	0	0	-0.126	-0.884	-27.504	0	0	0	0	0	0	0
WT333(F4E4E1AF1293)	3.81	13105	2022-11-30 10:08:30.554	0.015	-0.002	1.017	0	0	0	-0.126	-0.884	-27.504	0	0	0	0	0	0	0
WT333(F4E4E1AF1293)	3.81	13105	2022-11-30 10:08:30.554	0.015	-0.002	1.017	0	0	0	-0.126	-0.884	-27.504	0	0	0	0	0	0	0
WT333(F4E4E1AF1293)	3.81	13105	2022-11-30 10:08:30.554	0.016	-0.002	1.017	0	0	0	-0.126	-0.884	-27.504	0	0	0	0	0	0	0
WT333(F4E4E1AF1293)	3.81	13105	2022-11-30 10:08:30.554	0.016	-0.002	1.017	0	0	0	-0.126	-0.884	-27.504	0	0	0	0	0	0	0
WT333(F4E4E1AF1293)	3.81	13105	2022-11-30 10:08:30.554	0.016	-0.002	1.017	0	0	0	-0.126	-0.884	-27.504	0	0	0	0	0	0	0
WT222(CAA14FCCF874)	3.76	13105	2022-11-30 10:08:30.569	-0.041	0.002	0.999	0	0	0	0.126	2.357	88.248	0	0	0	0	0	0	0
WT222(CAA14FCCF874)	3.76	13105	2022-11-30 10:08:30.569	-0.041	0.002	0.999	0	0	0	0.126	2.357	88.248	0	0	0	0	0	0	0
WT222(CAA14FCCF874)	3.76	13105	2022-11-30 10:08:30.569	-0.041	0.002	1	0	0	0	0.126	2.357	88.248	0	0	0	0	0	0	0
WT222(CAA14FCCF874)	3.76	13105	2022-11-30 10:08:30.569	-0.041	0.002	1	0	0	0	0.126	2.357	88.248	0	0	0	0	0	0	0
WT222(CAA14FCCF874)	3.76	13105	2022-11-30 10:08:30.569	-0.041	0.002	1	0	0	0	0.126	2.357	88.248	0	0	0	0	0	0	0
WT222(CAA14FCCF874)	3.76	13105	2022-11-30 10:08:30.569	-0.041	0.002	1	0	0	0	0.126	2.357	88.248	0	0	0	0	0	0	0
WT222(CAA14FCCF874)	3.76	13105	2022-11-30 10:08:30.569	-0.041	0.001	1	0	0	0	0.126	2.357	88.248	0	0	0	0	0	0	0
WT222(CAA14FCCF874)	3.76	13105	2022-11-30 10:08:30.569	-0.041	0.001	1	0	0	0	0.126	2.357	88.248	0	0	0	0	0	0	0
WT222(CAA14FCCF874)	3.76	13105	2022-11-30 10:08:30.585	-0.041	0.001	1	0	0	0	0.126	2.357	88.248	0	0	0	0	0	0	0
WT222(CAA14FCCF874)	3.76	13105	2022-11-30 10:08:30.585	-0.041	0.001	1	0	0	0	0.126	2.357	88.248	0	0	0	0	0	0	0
WT222(CAA14FCCF874)	3.76	13105	2022-11-30 10:08:30.585	-0.042	0.002	1	0	0	0	0.126	2.357	88.248	0	0	0	0	0	0	0
WT222(CAA14FCCF874)	3.76	13105	2022-11-30 10:08:30.585	-0.042	0.002	1	0	0	0	0.126	2.357	88.248	0	0	0	0	0	0	0
WT222(CAA14FCCF874)	3.76	13105	2022-11-30 10:08:30.585	-0.042	0.002	1	0	0	0	0.126	2.357	88.248	0	0	0	0	0	0	0
WT222(CAA14FCCF874)	3.76	13105	2022-11-30 10:08:30.585	-0.042	0.002	1	0	0	0	0.126	2.357	88.248	0	0	0	0	0	0	0
WT222(CAA14FCCF874)	3.76	13105	2022-11-30 10:08:30.585	-0.041	0.002	1	0	0	0	0.126	2.357	88.248	0	0	0	0	0	0	0
WT222(CAA14FCCF874)	3.76	13105	2022-11-30 10:08:30.585	-0.041	0.002	1	0	0	0	0.126	2.357	88.248	0	0	0	0	0	0	0
WT111(DD045F3F1DEA)	3.77	13108	2022-11-30 10:08:30.585	-0.012	0.365	0.949	0	0	0	21.044	0.687	-8.965	0	0	0	0	0	0	0
WT111(DD045F3F1DEA)	3.77	13108	2022-11-30 10:08:30.585	-0.012	0.365	0.949	0	0	0	21.044	0.687	-8.965	0	0	0	0	0	0	0
WT111(DD045F3F1DEA)	3.77	13108	2022-11-30 10:08:30.585	-0.012	0.364	0.948	0	0	0	21.044	0.687	-8.965	0	0	0	0	0	0	0
WT111(DD045F3F1DEA)	3.77	13108	2022-11-30 10:08:30.585	-0.012	0.364	0.948	0	0	0	21.044	0.687	-8.965	0	0	0	0	0	0	0
WT111(DD045F3F1DEA)	3.77	13108	2022-11-30 10:08:30.585	-0.012	0.364	0.948	0	0	0	21.044	0.687	-8.965	0	0	0	0	0	0	0
WT111(DD045F3F1DEA)	3.77	13108	2022-11-30 10:08:30.585	-0.012	0.364	0.948	0	0	0	21.044	0.687	-8.965	0	0	0	0	0	0	0
WT111(DD045F3F1DEA)	3.77	13108	2022-11-30 10:08:30.585	-0.013	0.365	0.948	0	0	0	21.044	0.687	-8.965	0	0	0	0	0	0	0
WT111(DD045F3F1DEA)	3.77	13108	2022-11-30 10:08:30.585	-0.013	0.365	0.948	0	0	0	21.044	0.687	-8.965	0	0	0	0	0	0	0
WT333(F4E4E1AF1293)	3.81	13105	2022-11-30 10:08:30.616	0.016	-0.002	1.017	0	0	0	-0.126	-0.884	-27.504	0	0	0	0	0	0	0
WT333(F4E4E1AF1293)	3.81	13105	2022-11-30 10:08:30.616	0.016	-0.002	1.017	0	0	0	-0.126	-0.884	-27.504	0	0	0	0	0	0	0
WT333(F4E4E1AF1293)	3.81	13105	2022-11-30 10:08:30.616	0.016	-0.002	1.017	0	0	0	-0.126	-0.884	-27.504	0	0	0	0	0	0	0
WT333(F4E4E1AF1293)	3.81	13105	2022-11-30 10:08:30.616	0.016	-0.002	1.017	0	0	0	-0.126	-0.884	-27.504	0	0	0	0	0	0	0
WT333(F4E4E1AF1293)	3.81	13105	2022-11-30 10:08:30.616	0.016	-0.002	1.017	0	0	0	-0.126	-0.884	-27.504	0	0	0	0	0	0	0
WT333(F4E4E1AF1293)	3.81	13105	2022-11-30 10:08:30.616	0.015	-0.002	1.017	0	0	0	-0.126	-0.884	-27.504	0	0	0	0	0	0	0
WT333(F4E4E1AF1293)	3.81	13105	2022-11-30 10:08:30.616	0.015	-0.002	1.017	0	0	0	-0.126	-0.884	-27.504	0	0	0	0	0	0	0
WT333(F4E4E1AF1293)	3.81	13105	2022-11-30 10:08:30.616	0.015	-0.002	1.017	0	0	0	-0.126	-0.884	-27.504	0	0	0	0	0	0	0
WT333(F4E4E1AF1293)	3.81	13105	2022-11-30 10:08:30.616	0.015	-0.002	1.017	0	0	0	-0.126	-0.884	-27.504	0	0	0	0	0	0	0
WT333(F4E4E1AF1293)	3.81	13105	2022-11-30 10:08:30.616	0.016	-0.002	1.016	0	0	0	-0.126	-0.884	-27.504	0	0	0	0	0	0	0
WT333(F4E4E1AF1293)	3.81	13105	2022-11-30 10:08:30.616	0.016	-0.002	1.016	0	0	0	-0.126	-0.884	-27.504	0	0	0	0	0	0	0
WT333(F4E4E1AF1293)	3.81	13105	2022-11-30 10:08:30.616	0.016	-0.002	1.016	0	0	0	-0.126	-0.884	-27.504	0	0	0	0	0	0	0
WT333(F4E4E1AF1293)	3.81	13105	2022-11-30 10:08:30.616	0.016	-0.002	1.016	0	0	0	-0.126	-0.884	-27.504	0	0	0	0	0	0	0
WT333(F4E4E1AF1293)	3.81	13105	2022-11-30 10:08:30.616	0.015	-0.002	1.017	0	0	0	-0.126	-0.884	-27.504	0	0	0	0	0	0	0
WT333(F4E4E1AF1293)	3.81	13105	2022-11-30 10:08:30.616	0.015	-0.002	1.017	0	0	0	-0.126	-0.884	-27.504	0	0	0	0	0	0	0
WT333(F4E4E1AF1293)	3.81	13105	2022-11-30 10:08:30.616	0.015	-0.002	1.017	0	0	0	-0.126	-0.884	-27.504	0	0	0	0	0	0	0
WT111(DD045F3F1DEA)	3.77	13108	2022-11-30 10:08:30.647	-0.013	0.365	0.948	0	0	0	21.044	0.687	-8.965	0	0	0	0	0	0	0
WT111(DD045F3F1DEA)	3.77	13108	2022-11-30 10:08:30.647	-0.013	0.365	0.948	0	0	0	21.044	0.687	-8.965	0	0	0	0	0	0	0
WT111(DD045F3F1DEA)	3.77	13108	2022-11-30 10:08:30.647	-0.012	0.365	0.948	0	0	0	21.044	0.687	-8.965	0	0	0	0	0	0	0
WT111(DD045F3F1DEA)	3.77	13108	2022-11-30 10:08:30.647	-0.012	0.365	0.948	0	0	0	21.044	0.687	-8.965	0	0	0	0	0	0	0
WT111(DD045F3F1DEA)	3.77	13108	2022-11-30 10:08:30.647	-0.012	0.365	0.948	0	0	0	21.044	0.687	-8.965	0	0	0	0	0	0	0
WT111(DD045F3F1DEA)	3.77	13108	2022-11-30 10:08:30.647	-0.012	0.365	0.948	0	0	0	21.044	0.687	-8.965	0	0	0	0	0	0	0
WT111(DD045F3F1DEA)	3.77	13108	2022-11-30 10:08:30.647	-0.012	0.365	0.948	0	0	0	21.044	0.687	-8.965	0	0	0	0	0	0	0
WT111(DD045F3F1DEA)	3.77	13108	2022-11-30 10:08:30.647	-0.012	0.365	0.948	0	0	0	21.044	0.687	-8.965	0	0	0	0	0	0	0
WT111(DD045F3F1DEA)	3.77	13108	2022-11-30 10:08:30.678	-0.012	0.365	0.948	0	0	0	21.044	0.687	-8.965	0	0	0	0	0	0	0
WT111(DD045F3F1DEA)	3.77	13108	2022-11-30 10:08:30.678	-0.012	0.365	0.948	0	0	0	21.044	0.687	-8.965	0	0	0	0	0	0	0
WT111(DD045F3F1DEA)	3.77	13108	2022-11-30 10:08:30.678	-0.011	0.365	0.947	0	0	0	21.044	0.687	-8.965	0	0	0	0	0	0	0
WT111(DD045F3F1DEA)	3.77	13108	2022-11-30 10:08:30.678	-0.011	0.365	0.947	0	0	0	21.044	0.687	-8.965	0	0	0	0	0	0	0
WT111(DD045F3F1DEA)	3.77	13108	2022-11-30 10:08:30.678	-0.011	0.365	0.947	0	0	0	21.044	0.687	-8.965	0	0	0	0	0	0	0
WT111(DD045F3F1DEA)	3.77	13108	2022-11-30 10:08:30.678	-0.011	0.365	0.947	0	0	0	21.044	0.687	-8.965	0	0	0	0	0	0	0
WT111(DD045F3F1DEA)	3.77	13108	2022-11-30 10:08:30.678	-0.012	0.365	0.948	0	0	0	21.044	0.687	-8.965	0	0	0	0	0	0	0
WT111(DD045F3F1DEA)	3.77	13108	2022-11-30 10:08:30.678	-0.012	0.365	0.948	0	0	0	21.044	0.687	-8.965	0	0	0	0	0	0	0
WT111(DD045F3F1DEA)	3.77	13108	2022-11-30 10:08:30.710	-0.012	0.365	0.948	0	0	0	21.044	0.687	-8.965	0	0	0	0	0	0	0
WT111(DD045F3F1DEA)	3.77	13108	2022-11-30 10:08:30.710	-0.012	0.365	0.948	0	0	0	21.044	0.687	-8.965	0	0	0	0	0	0	0
WT111(DD045F3F1DEA)	3.77	13108	2022-11-30 10:08:30.710	-0.012	0.365	0.948	0	0	0	21.044	0.687	-8.965	0	0	0	0	0	0	0
WT111(DD045F3F1DEA)	3.77	13108	2022-11-30 10:08:30.710	-0.012	0.365	0.948	0	0	0	21.044	0.687	-8.965	0	0	0	0	0	0	0
WT111(DD045F3F1DEA)	3.77	13108	2022-11-30 10:08:30.710	-0.012	0.365	0.948	0	0	0	21.044	0.687	-8.965	0	0	0	0	0	0	0
WT111(DD045F3F1DEA)	3.77	13108	2022-11-30 10:08:30.710	-0.012	0.364	0.948	0	0	0	21.044	0.687	-8.965	0	0	0	0	0	0	0
WT111(DD045F3F1DEA)	3.77	13108	2022-11-30 10:08:30.710	-0.012	0.364	0.948	0	0	0	21.044	0.687	-8.965	0	0	0	0	0	0	0
WT111(DD045F3F1DEA)	3.77	13108	2022-11-30 10:08:30.710	-0.012	0.364	0.948	0	0	0	21.044	0.687	-8.965	0	0	0	0	0	0	0
WT333(F4E4E1AF1293)	3.81	13105	2022-11-30 10:08:30.710	0.015	-0.002	1.017	0	0	0	-0.126	-0.884	-27.504	0	0	0	0	0	0	0
WT333(F4E4E1AF1293)	3.81	13105	2022-11-30 10:08:30.710	0.016	-0.002	1.017	0	0	0	-0.126	-0.884	-27.504	0	0	0	0	0	0	0
WT333(F4E4E1AF1293)	3.81	13105	2022-11-30 10:08:30.710	0.016	-0.002	1.017	0	0	0	-0.126	-0.884	-27.504	0	0	0	0	0	0	0
WT333(F4E4E1AF1293)	3.81	13105	2022-11-30 10:08:30.710	0.016	-0.002	1.017	0	0	0	-0.126	-0.884	-27.504	0	0	0	0	0	0	0
WT333(F4E4E1AF1293)	3.81	13105	2022-11-30 10:08:30.710	0.016	-0.002	1.017	0	0	0	-0.126	-0.884	-27.504	0	0	0	0	0	0	0
WT333(F4E4E1AF1293)	3.81	13105	2022-11-30 10:08:30.710	0.016	-0.002	1.016	0	0	0	-0.126	-0.884	-27.504	0	0	0	0	0	0	0
WT333(F4E4E1AF1293)	3.81	13105	2022-11-30 10:08:30.710	0.016	-0.002	1.016	0	0	0	-0.126	-0.884	-27.504	0	0	0	0	0	0	0
WT333(F4E4E1AF1293)	3.81	13105	2022-11-30 10:08:30.710	0.016	-0.002	1.016	0	0	0	-0.126	-0.884	-27.504	0	0	0	0	0	0	0
WT333(F4E4E1AF1293)	3.81	13105	2022-11-30 10:08:30.710	0.016	-0.002	1.016	0	0	0	-0.126	-0.884	-27.504	0	0	0	0	0	0	0
WT333(F4E4E1AF1293)	3.81	13105	2022-11-30 10:08:30.710	0.015	-0.002	1.017	0	0	0	-0.126	-0.884	-27.504	0	0	0	0	0	0	0
WT333(F4E4E1AF1293)	3.81	13105	2022-11-30 10:08:30.710	0.015	-0.002	1.017	0	0	0	-0.126	-0.884	-27.504	0	0	0	0	0	0	0
WT333(F4E4E1AF1293)	3.81	13105	2022-11-30 10:08:30.710	0.015	-0.002	1.017	0	0	0	-0.126	-0.884	-27.504	0	0	0	0	0	0	0
WT333(F4E4E1AF1293)	3.81	13105	2022-11-30 10:08:30.710	0.015	-0.002	1.017	0	0	0	-0.126	-0.884	-27.504	0	0	0	0	0	0	0
WT333(F4E4E1AF1293)	3.81	13105	2022-11-30 10:08:30.710	0.016	-0.002	1.017	0	0	0	-0.126	-0.884	-27.504	0	0	0	0	0	0	0
WT333(F4E4E1AF1293)	3.81	13105	2022-11-30 10:08:30.710	0.016	-0.002	1.017	0	0	0	-0.126	-0.884	-27.504	0	0	0	0	0	0	0
WT333(F4E4E1AF1293)	3.81	13105	2022-11-30 10:08:30.710	0.016	-0.002	1.017	0	0	0	-0.126	-0.884	-27.504	0	0	0	0	0	0	0
WT111(DD045F3F1DEA)	3.77	13108	2022-11-30 10:08:30.741	-0.012	0.364	0.948	0	0	0	21.044	0.687	-8.965	0	0	0	0	0	0	0
WT111(DD045F3F1DEA)	3.77	13108	2022-11-30 10:08:30.741	-0.012	0.364	0.948	0	0	0	21.044	0.687	-8.965	0	0	0	0	0	0	0
WT111(DD045F3F1DEA)	3.77	13108	2022-11-30 10:08:30.741	-0.012	0.364	0.948	0	0	0	21.044	0.687	-8.965	0	0	0	0	0	0	0
WT111(DD045F3F1DEA)	3.77	13108	2022-11-30 10:08:30.741	-0.012	0.364	0.948	0	0	0	21.044	0.687	-8.965	0	0	0	0	0	0	0
WT111(DD045F3F1DEA)	3.77	13108	2022-11-30 10:08:30.741	-0.012	0.364	0.948	0	0	0	21.044	0.687	-8.965	0	0	0	0	0	0	0
WT111(DD045F3F1DEA)	3.77	13108	2022-11-30 10:08:30.741	-0.012	0.365	0.948	0	0	0	21.044	0.687	-8.965	0	0	0	0	0	0	0
WT111(DD045F3F1DEA)	3.77	13108	2022-11-30 10:08:30.741	-0.012	0.365	0.948	0	0	0	21.044	0.687	-8.965	0	0	0	0	0	0	0
WT111(DD045F3F1DEA)	3.77	13108	2022-11-30 10:08:30.741	-0.012	0.365	0.948	0	0	0	21.044	0.687	-8.965	0	0	0	0	0	0	0
WT333(F4E4E1AF1293)	3.81	13105	2022-11-30 10:08:30.772	0.016	-0.002	1.017	0	0	0	-0.126	-0.884	-27.504	0	0	0	0	0	0	0
WT333(F4E4E1AF1293)	3.81	13105	2022-11-30 10:08:30.772	0.016	-0.002	1.017	0	0	0	-0.126	-0.884	-27.504	0	0	0	0	0	0	0
WT333(F4E4E1AF1293)	3.81	13105	2022-11-30 10:08:30.772	0.016	-0.002	1.017	0	0	0	-0.126	-0.884	-27.504	0	0	0	0	0	0	0
WT333(F4E4E1AF1293)	3.81	13105	2022-11-30 10:08:30.772	0.016	-0.002	1.017	0	0	0	-0.126	-0.884	-27.504	0	0	0	0	0	0	0
WT333(F4E4E1AF1293)	3.81	13105	2022-11-30 10:08:30.772	0.016	-0.002	1.017	0	0	0	-0.126	-0.884	-27.504	0	0	0	0	0	0	0
WT333(F4E4E1AF1293)	3.81	13105	2022-11-30 10:08:30.772	0.016	-0.001	1.017	0	0	0	-0.126	-0.884	-27.504	0	0	0	0	0	0	0
WT333(F4E4E1AF1293)	3.81	13105	2022-11-30 10:08:30.772	0.016	-0.001	1.017	0	0	0	-0.126	-0.884	-27.504	0	0	0	0	0	0	0
WT333(F4E4E1AF1293)	3.81	13105	2022-11-30 10:08:30.772	0.016	-0.001	1.017	0	0	0	-0.126	-0.884	-27.504	0	0	0	0	0	0	0
WT111(DD045F3F1DEA)	3.77	13108	2022-11-30 10:08:30.803	-0.012	0.365	0.948	0	0	0	21.044	0.687	-8.965	0	0	0	0	0	0	0
WT111(DD045F3F1DEA)	3.77	13108	2022-11-30 10:08:30.803	-0.012	0.364	0.948	0	0	0	21.044	0.687	-8.965	0	0	0	0	0	0	0
WT111(DD045F3F1DEA)	3.77	13108	2022-11-30 10:08:30.803	-0.012	0.364	0.948	0	0	0	21.044	0.687	-8.965	0	0	0	0	0	0	0
WT111(DD045F3F1DEA)	3.77	13108	2022-11-30 10:08:30.803	-0.012	0.364	0.948	0	0	0	21.044	0.687	-8.965	0	0	0	0	0	0	0
WT111(DD045F3F1DEA)	3.77	13108	2022-11-30 10:08:30.803	-0.012	0.364	0.948	0	0	0	21.044	0.687	-8.965	0	0	0	0	0	0	0
WT111(DD045F3F1DEA)	3.77	13108	2022-11-30 10:08:30.803	-0.012	0.365	0.949	0	0	0	21.044	0.687	-8.965	0	0	0	0	0	0	0
WT111(DD045F3F1DEA)	3.77	13108	2022-11-30 10:08:30.803	-0.012	0.365	0.949	0	0	0	21.044	0.687	-8.965	0	0	0	0	0	0	0
WT111(DD045F3F1DEA)	3.77	13108	2022-11-30 10:08:30.803	-0.012	0.365	0.949	0	0	0	21.044	0.687	-8.965	0	0	0	0	0	0	0
WT333(F4E4E1AF1293)	3.81	13105	2022-11-30 10:08:30.803	0.016	-0.001	1.017	0	0	0	-0.126	-0.884	-27.504	0	0	0	0	0	0	0
WT333(F4E4E1AF1293)	3.81	13105	2022-11-30 10:08:30.803	0.016	-0.001	1.017	0	0	0	-0.126	-0.884	-27.504	0	0	0	0	0	0	0
WT333(F4E4E1AF1293)	3.81	13105	2022-11-30 10:08:30.803	0.016	-0.001	1.017	0	0	0	-0.126	-0.884	-27.504	0	0	0	0	0	0	0
WT333(F4E4E1AF1293)	3.81	13105	2022-11-30 10:08:30.803	0.016	-0.001	1.017	0	0	0	-0.126	-0.884	-27.504	0	0	0	0	0	0	0
WT333(F4E4E1AF1293)	3.81	13105	2022-11-30 10:08:30.803	0.016	-0.001	1.017	0	0	0	-0.126	-0.884	-27.504	0	0	0	0	0	0	0
WT333(F4E4E1AF1293)	3.81	13105	2022-11-30 10:08:30.803	0.017	-0.002	1.016	0	0	0	-0.126	-0.884	-27.504	0	0	0	0	0	0	0
WT333(F4E4E1AF1293)	3.81	13105	2022-11-30 10:08:30.803	0.017	-0.002	1.016	0	0	0	-0.126	-0.884	-27.504	0	0	0	0	0	0	0
WT333(F4E4E1AF1293)	3.81	13105	2022-11-30 10:08:30.803	0.017	-0.002	1.016	0	0	0	-0.126	-0.884	-27.504	0	0	0	0	0	0	0
WT111(DD045F3F1DEA)	3.77	13108	2022-11-30 10:08:30.819	-0.012	0.365	0.949	0	0	0	21.044	0.687	-8.965	0	0	0	0	0	0	0
WT111(DD045F3F1DEA)	3.77	13108	2022-11-30 10:08:30.819	-0.012	0.365	0.948	0	0	0	21.044	0.687	-8.965	0	0	0	0	0	0	0
WT111(DD045F3F1DEA)	3.77	13108	2022-11-30 10:08:30.819	-0.012	0.365	0.948	0	0	0	21.044	0.687	-8.965	0	0	0	0	0	0	0
WT111(DD045F3F1DEA)	3.77	13108	2022-11-30 10:08:30.819	-0.012	0.365	0.948	0	0	0	21.044	0.687	-8.965	0	0	0	0	0	0	0
WT111(DD045F3F1DEA)	3.77	13108	2022-11-30 10:08:30.819	-0.012	0.365	0.948	0	0	0	21.044	0.687	-8.965	0	0	0	0	0	0	0
WT111(DD045F3F1DEA)	3.77	13108	2022-11-30 10:08:30.819	-0.012	0.364	0.948	0	0	0	21.044	0.687	-8.965	0	0	0	0	0	0	0
WT111(DD045F3F1DEA)	3.77	13108	2022-11-30 10:08:30.819	-0.012	0.364	0.948	0	0	0	21.044	0.687	-8.965	0	0	0	0	0	0	0
WT111(DD045F3F1DEA)	3.77	13108	2022-11-30 10:08:30.819	-0.012	0.364	0.948	0	0	0	21.044	0.687	-8.965	0	0	0	0	0	0	0
WT333(F4E4E1AF1293)	3.81	13105	2022-11-30 10:08:30.835	0.017	-0.002	1.016	0	0	0	-0.126	-0.884	-27.504	0	0	0	0	0	0	0
WT333(F4E4E1AF1293)	3.81	13105	2022-11-30 10:08:30.835	0.016	-0.002	1.017	0	0	0	-0.126	-0.884	-27.504	0	0	0	0	0	0	0
WT333(F4E4E1AF1293)	3.81	13105	2022-11-30 10:08:30.835	0.016	-0.002	1.017	0	0	0	-0.126	-0.884	-27.504	0	0	0	0	0	0	0
WT333(F4E4E1AF1293)	3.81	13105	2022-11-30 10:08:30.835	0.016	-0.002	1.017	0	0	0	-0.126	-0.884	-27.504	0	0	0	0	0	0	0
WT333(F4E4E1AF1293)	3.81	13105	2022-11-30 10:08:30.835	0.016	-0.002	1.017	0	0	0	-0.126	-0.884	-27.504	0	0	0	0	0	0	0
WT333(F4E4E1AF1293)	3.81	13105	2022-11-30 10:08:30.835	0.016	-0.002	1.016	0	0	0	-0.126	-0.884	-27.504	0	0	0	0	0	0	0
WT333(F4E4E1AF1293)	3.81	13105	2022-11-30 10:08:30.835	0.016	-0.002	1.016	0	0	0	-0.126	-0.884	-27.504	0	0	0	0	0	0	0
WT333(F4E4E1AF1293)	3.81	13105	2022-11-30 10:08:30.835	0.016	-0.002	1.016	0	0	0	-0.126	-0.884	-27.504	0	0	0	0	0	0	0
WT333(F4E4E1AF1293)	3.81	13105	2022-11-30 10:08:30.866	0.016	-0.002	1.016	0	0	0	-0.126	-0.884	-27.504	0	0	0	0	0	0	0
WT333(F4E4E1AF1293)	3.81	13105	2022-11-30 10:08:30.866	0.016	-0.002	1.017	0	0	0	-0.126	-0.884	-27.504	0	0	0	0	0	0	0
WT333(F4E4E1AF1293)	3.81	13105	2022-11-30 10:08:30.866	0.016	-0.002	1.017	0	0	0	-0.126	-0.884	-27.504	0	0	0	0	0	0	0
WT333(F4E4E1AF1293)	3.81	13105	2022-11-30 10:08:30.866	0.016	-0.002	1.017	0	0	0	-0.126	-0.884	-27.504	0	0	0	0	0	0	0
WT333(F4E4E1AF1293)	3.81	13105	2022-11-30 10:08:30.866	0.016	-0.002	1.017	0	0	0	-0.126	-0.884	-27.504	0	0	0	0	0	0	0
WT333(F4E4E1AF1293)	3.81	13105	2022-11-30 10:08:30.866	0.015	-0.002	1.017	0	0	0	-0.126	-0.884	-27.504	0	0	0	0	0	0	0
WT333(F4E4E1AF1293)	3.81	13105	2022-11-30 10:08:30.866	0.015	-0.002	1.017	0	0	0	-0.126	-0.884	-27.504	0	0	0	0	0	0	0
WT333(F4E4E1AF1293)	3.81	13105	2022-11-30 10:08:30.866	0.015	-0.002	1.017	0	0	0	-0.126	-0.884	-27.504	0	0	0	0	0	0	0
WT111(DD045F3F1DEA)	3.77	13108	2022-11-30 10:08:30.882	-0.012	0.364	0.948	0	0	0	21.044	0.687	-8.965	0	0	0	0	0	0	0
WT111(DD045F3F1DEA)	3.77	13108	2022-11-30 10:08:30.882	-0.012	0.365	0.948	0	0	0	21.044	0.687	-8.965	0	0	0	0	0	0	0
WT111(DD045F3F1DEA)	3.77	13108	2022-11-30 10:08:30.882	-0.012	0.365	0.948	0	0	0	21.044	0.687	-8.965	0	0	0	0	0	0	0
WT111(DD045F3F1DEA)	3.77	13108	2022-11-30 10:08:30.882	-0.012	0.365	0.948	0	0	0	21.044	0.687	-8.965	0	0	0	0	0	0	0
WT111(DD045F3F1DEA)	3.77	13108	2022-11-30 10:08:30.882	-0.012	0.365	0.948	0	0	0	21.044	0.687	-8.965	0	0	0	0	0	0	0
WT111(DD045F3F1DEA)	3.77	13108	2022-11-30 10:08:30.882	-0.012	0.364	0.948	0	0	0	21.044	0.687	-8.965	0	0	0	0	0	0	0
WT111(DD045F3F1DEA)	3.77	13108	2022-11-30 10:08:30.882	-0.012	0.364	0.948	0	0	0	21.044	0.687	-8.965	0	0	0	0	0	0	0
WT111(DD045F3F1DEA)	3.77	13108	2022-11-30 10:08:30.882	-0.012	0.364	0.948	0	0	0	21.044	0.687	-8.965	0	0	0	0	0	0	0
WT111(DD045F3F1DEA)	3.77	13108	2022-11-30 10:08:30.913	-0.012	0.364	0.948	0	0	0	21.044	0.687	-8.965	0	0	0	0	0	0	0
WT111(DD045F3F1DEA)	3.77	13108	2022-11-30 10:08:30.913	-0.012	0.365	0.948	0	0	0	21.044	0.687	-8.965	0	0	0	0	0	0	0
WT111(DD045F3F1DEA)	3.77	13108	2022-11-30 10:08:30.913	-0.012	0.365	0.948	0	0	0	21.044	0.687	-8.965	0	0	0	0	0	0	0
WT111(DD045F3F1DEA)	3.77	13108	2022-11-30 10:08:30.913	-0.012	0.365	0.948	0	0	0	21.044	0.687	-8.965	0	0	0	0	0	0	0
WT111(DD045F3F1DEA)	3.77	13108	2022-11-30 10:08:30.913	-0.012	0.365	0.948	0	0	0	21.044	0.687	-8.965	0	0	0	0	0	0	0
WT111(DD045F3F1DEA)	3.77	13108	2022-11-30 10:08:30.913	-0.012	0.365	0.948	0	0	0	21.044	0.687	-8.965	0	0	0	0	0	0	0
WT111(DD045F3F1DEA)	3.77	13108	2022-11-30 10:08:30.913	-0.012	0.365	0.948	0	0	0	21.044	0.687	-8.965	0	0	0	0	0	0	0
WT111(DD045F3F1DEA)	3.77	13108	2022-11-30 10:08:30.913	-0.012	0.365	0.948	0	0	0	21.044	0.687	-8.965	0	0	0	0	0	0	0
WT111(DD045F3F1DEA)	3.77	13108	2022-11-30 10:08:30.944	-0.012	0.365	0.948	0	0	0	21.044	0.687	-8.965	0	0	0	0	0	0	0
WT111(DD045F3F1DEA)	3.77	13108	2022-11-30 10:08:30.944	-0.012	0.365	0.948	0	0	0	21.044	0.687	-8.965	0	0	0	0	0	0	0
WT111(DD045F3F1DEA)	3.77	13108	2022-11-30 10:08:30.944	-0.012	0.365	0.948	0	0	0	21.044	0.687	-8.965	0	0	0	0	0	0	0
WT111(DD045F3F1DEA)	3.77	13108	2022-11-30 10:08:30.944	-0.012	0.365	0.948	0	0	0	21.044	0.687	-8.965	0	0	0	0	0	0	0
WT111(DD045F3F1DEA)	3.77	13108	2022-11-30 10:08:30.944	-0.012	0.365	0.948	0	0	0	21.044	0.687	-8.965	0	0	0	0	0	0	0
WT111(DD045F3F1DEA)	3.77	13108	2022-11-30 10:08:30.944	-0.013	0.365	0.948	0	0	0	21.044	0.687	-8.965	0	0	0	0	0	0	0
WT111(DD045F3F1DEA)	3.77	13108	2022-11-30 10:08:30.944	-0.013	0.365	0.948	0	0	0	21.044	0.687	-8.965	0	0	0	0	0	0	0
WT111(DD045F3F1DEA)	3.77	13108	2022-11-30 10:08:30.944	-0.013	0.365	0.948	0	0	0	21.044	0.687	-8.965	0	0	0	0	0	0	0
WT333(F4E4E1AF1293)	3.81	13105	2022-11-30 10:08:31.006	0.015	-0.002	1.017	0	0	0	-0.126	-0.884	-27.504	0	0	0	0	0	0	0
WT333(F4E4E1AF1293)	3.81	13105	2022-11-30 10:08:31.006	0.015	-0.002	1.017	0	0	0	-0.126	-0.884	-27.504	0	0	0	0	0	0	0
WT333(F4E4E1AF1293)	3.81	13105	2022-11-30 10:08:31.006	0.015	-0.002	1.017	0	0	0	-0.126	-0.884	-27.504	0	0	0	0	0	0	0
WT333(F4E4E1AF1293)	3.81	13105	2022-11-30 10:08:31.006	0.015	-0.002	1.017	0	0	0	-0.126	-0.884	-27.504	0	0	0	0	0	0	0
WT333(F4E4E1AF1293)	3.81	13105	2022-11-30 10:08:31.006	0.015	-0.002	1.017	0	0	0	-0.126	-0.884	-27.504	0	0	0	0	0	0	0
WT333(F4E4E1AF1293)	3.81	13105	2022-11-30 10:08:31.006	0.015	-0.002	1.017	0	0	0	-0.126	-0.884	-27.504	0	0	0	0	0	0	0
WT333(F4E4E1AF1293)	3.81	13105	2022-11-30 10:08:31.006	0.015	-0.002	1.017	0	0	0	-0.126	-0.884	-27.504	0	0	0	0	0	0	0
WT333(F4E4E1AF1293)	3.81	13105	2022-11-30 10:08:31.006	0.015	-0.002	1.017	0	0	0	-0.126	-0.884	-27.504	0	0	0	0	0	0	0
WT333(F4E4E1AF1293)	3.81	13105	2022-11-30 10:08:31.006	0.015	-0.002	1.017	0	0	0	-0.126	-0.884	-27.504	0	0	0	0	0	0	0
WT333(F4E4E1AF1293)	3.81	13105	2022-11-30 10:08:31.006	0.016	-0.001	1.017	0	0	0	-0.126	-0.884	-27.504	0	0	0	0	0	0	0
WT333(F4E4E1AF1293)	3.81	13105	2022-11-30 10:08:31.006	0.016	-0.001	1.017	0	0	0	-0.126	-0.884	-27.504	0	0	0	0	0	0	0
WT333(F4E4E1AF1293)	3.81	13105	2022-11-30 10:08:31.006	0.016	-0.001	1.017	0	0	0	-0.126	-0.884	-27.504	0	0	0	0	0	0	0
WT333(F4E4E1AF1293)	3.81	13105	2022-11-30 10:08:31.006	0.016	-0.001	1.017	0	0	0	-0.126	-0.884	-27.504	0	0	0	0	0	0	0
WT333(F4E4E1AF1293)	3.81	13105	2022-11-30 10:08:31.006	0.016	-0.002	1.017	0	0	0	-0.126	-0.884	-27.504	0	0	0	0	0	0	0
WT333(F4E4E1AF1293)	3.81	13105	2022-11-30 10:08:31.006	0.016	-0.002	1.017	0	0	0	-0.126	-0.884	-27.504	0	0	0	0	0	0	0
WT333(F4E4E1AF1293)	3.81	13105	2022-11-30 10:08:31.006	0.016	-0.002	1.017	0	0	0	-0.126	-0.884	-27.504	0	0	0	0	0	0	0
WT222(CAA14FCCF874)	3.76	13105	2022-11-30 10:08:31.022	-0.041	0.002	1	0	0	0	0.126	2.357	88.248	0	0	0	0	0	0	0
WT222(CAA14FCCF874)	3.76	13105	2022-11-30 10:08:31.022	-0.041	0.002	1	0	0	0	0.126	2.357	88.248	0	0	0	0	0	0	0
WT222(CAA14FCCF874)	3.76	13105	2022-11-30 10:08:31.022	-0.041	0.002	1	0	0	0	0.126	2.357	88.248	0	0	0	0	0	0	0
WT222(CAA14FCCF874)	3.76	13105	2022-11-30 10:08:31.022	-0.041	0.002	1	0	0	0	0.126	2.357	88.248	0	0	0	0	0	0	0
WT222(CAA14FCCF874)	3.76	13105	2022-11-30 10:08:31.022	-0.041	0.002	1	0	0	0	0.126	2.357	88.248	0	0	0	0	0	0	0
WT222(CAA14FCCF874)	3.76	13105	2022-11-30 10:08:31.022	-0.041	0.002	1	0	0	0	0.126	2.357	88.248	0	0	0	0	0	0	0
WT222(CAA14FCCF874)	3.76	13105	2022-11-30 10:08:31.022	-0.041	0.001	1	0	0	0	0.126	2.357	88.248	0	0	0	0	0	0	0
WT222(CAA14FCCF874)	3.76	13105	2022-11-30 10:08:31.022	-0.041	0.001	1	0	0	0	0.126	2.357	88.248	0	0	0	0	0	0	0
WT222(CAA14FCCF874)	3.76	13105	2022-11-30 10:08:31.022	-0.041	0.001	1	0	0	0	0.126	2.357	88.248	0	0	0	0	0	0	0
WT222(CAA14FCCF874)	3.76	13105	2022-11-30 10:08:31.022	-0.041	0.001	1	0	0	0	0.126	2.357	88.248	0	0	0	0	0	0	0
WT222(CAA14FCCF874)	3.76	13105	2022-11-30 10:08:31.022	-0.041	0.002	0.999	0	0	0	0.126	2.357	88.248	0	0	0	0	0	0	0
WT222(CAA14FCCF874)	3.76	13105	2022-11-30 10:08:31.022	-0.041	0.002	0.999	0	0	0	0.126	2.357	88.248	0	0	0	0	0	0	0
WT222(CAA14FCCF874)	3.76	13105	2022-11-30 10:08:31.022	-0.041	0.002	0.999	0	0	0	0.126	2.357	88.248	0	0	0	0	0	0	0
WT222(CAA14FCCF874)	3.76	13105	2022-11-30 10:08:31.022	-0.041	0.002	0.999	0	0	0	0.126	2.357	88.248	0	0	0	0	0	0	0
WT222(CAA14FCCF874)	3.76	13105	2022-11-30 10:08:31.022	-0.041	0.002	1	0	0	0	0.126	2.357	88.248	0	0	0	0	0	0	0
WT222(CAA14FCCF874)	3.76	13105	2022-11-30 10:08:31.022	-0.041	0.002	1	0	0	0	0.126	2.357	88.248	0	0	0	0	0	0	0
WT111(DD045F3F1DEA)	3.77	13108	2022-11-30 10:08:31.038	-0.013	0.365	0.948	0	0	0	21.044	0.687	-8.965	0	0	0	0	0	0	0
WT111(DD045F3F1DEA)	3.77	13108	2022-11-30 10:08:31.038	-0.012	0.365	0.947	0	0	0	21.044	0.687	-8.965	0	0	0	0	0	0	0
WT111(DD045F3F1DEA)	3.77	13108	2022-11-30 10:08:31.038	-0.012	0.365	0.947	0	0	0	21.044	0.687	-8.965	0	0	0	0	0	0	0
WT111(DD045F3F1DEA)	3.77	13108	2022-11-30 10:08:31.038	-0.012	0.365	0.947	0	0	0	21.044	0.687	-8.965	0	0	0	0	0	0	0
WT111(DD045F3F1DEA)	3.77	13108	2022-11-30 10:08:31.038	-0.012	0.365	0.947	0	0	0	21.044	0.687	-8.965	0	0	0	0	0	0	0
WT111(DD045F3F1DEA)	3.77	13108	2022-11-30 10:08:31.038	-0.012	0.365	0.948	0	0	0	21.044	0.687	-8.965	0	0	0	0	0	0	0
WT111(DD045F3F1DEA)	3.77	13108	2022-11-30 10:08:31.038	-0.012	0.365	0.948	0	0	0	21.044	0.687	-8.965	0	0	0	0	0	0	0
WT111(DD045F3F1DEA)	3.77	13108	2022-11-30 10:08:31.038	-0.012	0.365	0.948	0	0	0	21.044	0.687	-8.965	0	0	0	0	0	0	0
WT111(DD045F3F1DEA)	3.77	13108	2022-11-30 10:08:31.038	-0.012	0.365	0.948	0	0	0	21.044	0.687	-8.965	0	0	0	0	0	0	0
WT111(DD045F3F1DEA)	3.77	13108	2022-11-30 10:08:31.038	-0.012	0.364	0.948	0	0	0	21.044	0.687	-8.965	0	0	0	0	0	0	0
WT111(DD045F3F1DEA)	3.77	13108	2022-11-30 10:08:31.038	-0.012	0.364	0.948	0	0	0	21.044	0.687	-8.965	0	0	0	0	0	0	0
WT111(DD045F3F1DEA)	3.77	13108	2022-11-30 10:08:31.038	-0.012	0.364	0.948	0	0	0	21.044	0.687	-8.965	0	0	0	0	0	0	0
WT111(DD045F3F1DEA)	3.77	13108	2022-11-30 10:08:31.038	-0.012	0.364	0.948	0	0	0	21.044	0.687	-8.965	0	0	0	0	0	0	0
WT111(DD045F3F1DEA)	3.77	13108	2022-11-30 10:08:31.038	-0.013	0.364	0.948	0	0	0	21.044	0.687	-8.965	0	0	0	0	0	0	0
WT111(DD045F3F1DEA)	3.77	13108	2022-11-30 10:08:31.038	-0.013	0.364	0.948	0	0	0	21.044	0.687	-8.965	0	0	0	0	0	0	0
WT111(DD045F3F1DEA)	3.77	13108	2022-11-30 10:08:31.038	-0.013	0.364	0.948	0	0	0	21.044	0.687	-8.965	0	0	0	0	0	0	0
WT111(DD045F3F1DEA)	3.77	13108	2022-11-30 10:08:31.069	-0.013	0.364	0.948	0	0	0	21.044	0.687	-8.965	0	0	0	0	0	0	0
WT111(DD045F3F1DEA)	3.77	13108	2022-11-30 10:08:31.069	-0.013	0.365	0.948	0	0	0	21.044	0.687	-8.965	0	0	0	0	0	0	0
WT111(DD045F3F1DEA)	3.77	13108	2022-11-30 10:08:31.069	-0.013	0.365	0.948	0	0	0	21.044	0.687	-8.965	0	0	0	0	0	0	0
WT111(DD045F3F1DEA)	3.77	13108	2022-11-30 10:08:31.069	-0.013	0.365	0.948	0	0	0	21.044	0.687	-8.965	0	0	0	0	0	0	0
WT111(DD045F3F1DEA)	3.77	13108	2022-11-30 10:08:31.069	-0.013	0.365	0.948	0	0	0	21.044	0.687	-8.965	0	0	0	0	0	0	0
WT111(DD045F3F1DEA)	3.77	13108	2022-11-30 10:08:31.069	-0.012	0.365	0.948	0	0	0	21.044	0.687	-8.965	0	0	0	0	0	0	0
WT111(DD045F3F1DEA)	3.77	13108	2022-11-30 10:08:31.069	-0.012	0.365	0.948	0	0	0	21.044	0.687	-8.965	0	0	0	0	0	0	0
WT111(DD045F3F1DEA)	3.77	13108	2022-11-30 10:08:31.069	-0.012	0.365	0.948	0	0	0	21.044	0.687	-8.965	0	0	0	0	0	0	0
WT333(F4E4E1AF1293)	3.81	13105	2022-11-30 10:08:31.069	0.016	-0.002	1.017	0	0	0	-0.126	-0.884	-27.504	0	0	0	0	0	0	0
WT333(F4E4E1AF1293)	3.81	13105	2022-11-30 10:08:31.069	0.016	-0.002	1.017	0	0	0	-0.126	-0.884	-27.504	0	0	0	0	0	0	0
WT333(F4E4E1AF1293)	3.81	13105	2022-11-30 10:08:31.069	0.016	-0.002	1.017	0	0	0	-0.126	-0.884	-27.504	0	0	0	0	0	0	0
WT333(F4E4E1AF1293)	3.81	13105	2022-11-30 10:08:31.069	0.016	-0.002	1.017	0	0	0	-0.126	-0.884	-27.504	0	0	0	0	0	0	0
WT333(F4E4E1AF1293)	3.81	13105	2022-11-30 10:08:31.069	0.015	-0.002	1.017	0	0	0	-0.126	-0.884	-27.504	0	0	0	0	0	0	0
WT333(F4E4E1AF1293)	3.81	13105	2022-11-30 10:08:31.069	0.015	-0.002	1.017	0	0	0	-0.126	-0.884	-27.504	0	0	0	0	0	0	0
WT333(F4E4E1AF1293)	3.81	13105	2022-11-30 10:08:31.069	0.015	-0.002	1.017	0	0	0	-0.126	-0.884	-27.504	0	0	0	0	0	0	0
WT333(F4E4E1AF1293)	3.81	13105	2022-11-30 10:08:31.069	0.015	-0.002	1.017	0	0	0	-0.126	-0.884	-27.504	0	0	0	0	0	0	0
WT333(F4E4E1AF1293)	3.81	13105	2022-11-30 10:08:31.069	0.015	-0.002	1.017	0	0	0	-0.126	-0.884	-27.504	0	0	0	0	0	0	0
WT333(F4E4E1AF1293)	3.81	13105	2022-11-30 10:08:31.069	0.015	-0.002	1.017	0	0	0	-0.126	-0.884	-27.504	0	0	0	0	0	0	0
WT333(F4E4E1AF1293)	3.81	13105	2022-11-30 10:08:31.069	0.015	-0.002	1.017	0	0	0	-0.126	-0.884	-27.504	0	0	0	0	0	0	0
WT333(F4E4E1AF1293)	3.81	13105	2022-11-30 10:08:31.069	0.015	-0.002	1.017	0	0	0	-0.126	-0.884	-27.504	0	0	0	0	0	0	0
WT333(F4E4E1AF1293)	3.81	13105	2022-11-30 10:08:31.069	0.016	-0.002	1.016	0	0	0	-0.126	-0.884	-27.504	0	0	0	0	0	0	0
WT333(F4E4E1AF1293)	3.81	13105	2022-11-30 10:08:31.069	0.016	-0.002	1.016	0	0	0	-0.126	-0.884	-27.504	0	0	0	0	0	0	0
WT333(F4E4E1AF1293)	3.81	13105	2022-11-30 10:08:31.069	0.016	-0.002	1.016	0	0	0	-0.126	-0.884	-27.504	0	0	0	0	0	0	0
WT333(F4E4E1AF1293)	3.81	13105	2022-11-30 10:08:31.069	0.016	-0.002	1.016	0	0	0	-0.126	-0.884	-27.504	0	0	0	0	0	0	0
WT333(F4E4E1AF1293)	3.81	13105	2022-11-30 10:08:31.069	0.016	-0.002	1.017	0	0	0	-0.126	-0.884	-27.504	0	0	0	0	0	0	0
WT333(F4E4E1AF1293)	3.81	13105	2022-11-30 10:08:31.069	0.016	-0.002	1.017	0	0	0	-0.126	-0.884	-27.504	0	0	0	0	0	0	0
WT333(F4E4E1AF1293)	3.81	13105	2022-11-30 10:08:31.069	0.016	-0.002	1.017	0	0	0	-0.126	-0.884	-27.504	0	0	0	0	0	0	0
WT333(F4E4E1AF1293)	3.81	13105	2022-11-30 10:08:31.069	0.016	-0.002	1.017	0	0	0	-0.126	-0.884	-27.504	0	0	0	0	0	0	0
WT333(F4E4E1AF1293)	3.81	13105	2022-11-30 10:08:31.069	0.015	-0.002	1.017	0	0	0	-0.126	-0.884	-27.504	0	0	0	0	0	0	0
WT333(F4E4E1AF1293)	3.81	13105	2022-11-30 10:08:31.069	0.015	-0.002	1.017	0	0	0	-0.126	-0.884	-27.504	0	0	0	0	0	0	0
WT333(F4E4E1AF1293)	3.81	13105	2022-11-30 10:08:31.069	0.015	-0.002	1.017	0	0	0	-0.126	-0.884	-27.504	0	0	0	0	0	0	0
WT333(F4E4E1AF1293)	3.81	13105	2022-11-30 10:08:31.069	0.015	-0.002	1.017	0	0	0	-0.126	-0.884	-27.504	0	0	0	0	0	0	0
WT111(DD045F3F1DEA)	3.77	13108	2022-11-30 10:08:31.131	-0.012	0.365	0.948	0	0	0	21.044	0.687	-8.965	0	0	0	0	0	0	0
WT111(DD045F3F1DEA)	3.77	13108	2022-11-30 10:08:31.131	-0.012	0.365	0.948	0	0	0	21.044	0.687	-8.965	0	0	0	0	0	0	0
WT111(DD045F3F1DEA)	3.77	13108	2022-11-30 10:08:31.131	-0.012	0.365	0.948	0	0	0	21.044	0.687	-8.965	0	0	0	0	0	0	0
WT111(DD045F3F1DEA)	3.77	13108	2022-11-30 10:08:31.131	-0.012	0.365	0.948	0	0	0	21.044	0.687	-8.965	0	0	0	0	0	0	0
WT111(DD045F3F1DEA)	3.77	13108	2022-11-30 10:08:31.131	-0.012	0.365	0.948	0	0	0	21.044	0.687	-8.965	0	0	0	0	0	0	0
WT111(DD045F3F1DEA)	3.77	13108	2022-11-30 10:08:31.131	-0.011	0.365	0.948	0	0	0	21.044	0.687	-8.965	0	0	0	0	0	0	0
WT111(DD045F3F1DEA)	3.77	13108	2022-11-30 10:08:31.131	-0.011	0.365	0.948	0	0	0	21.044	0.687	-8.965	0	0	0	0	0	0	0
WT111(DD045F3F1DEA)	3.77	13108	2022-11-30 10:08:31.131	-0.011	0.365	0.948	0	0	0	21.044	0.687	-8.965	0	0	0	0	0	0	0
WT111(DD045F3F1DEA)	3.77	13108	2022-11-30 10:08:31.163	-0.011	0.365	0.948	0	0	0	21.044	0.687	-8.965	0	0	0	0	0	0	0
WT111(DD045F3F1DEA)	3.77	13108	2022-11-30 10:08:31.163	-0.011	0.365	0.948	0	0	0	21.044	0.687	-8.965	0	0	0	0	0	0	0
WT111(DD045F3F1DEA)	3.77	13108	2022-11-30 10:08:31.163	-0.011	0.365	0.948	0	0	0	21.044	0.687	-8.965	0	0	0	0	0	0	0
WT111(DD045F3F1DEA)	3.77	13108	2022-11-30 10:08:31.163	-0.011	0.365	0.948	0	0	0	21.044	0.687	-8.965	0	0	0	0	0	0	0
WT111(DD045F3F1DEA)	3.77	13108	2022-11-30 10:08:31.163	-0.011	0.365	0.948	0	0	0	21.044	0.687	-8.965	0	0	0	0	0	0	0
WT111(DD045F3F1DEA)	3.77	13108	2022-11-30 10:08:31.163	-0.013	0.365	0.948	0	0	0	21.044	0.687	-8.965	0	0	0	0	0	0	0
WT111(DD045F3F1DEA)	3.77	13108	2022-11-30 10:08:31.163	-0.013	0.365	0.948	0	0	0	21.044	0.687	-8.965	0	0	0	0	0	0	0
WT111(DD045F3F1DEA)	3.77	13108	2022-11-30 10:08:31.163	-0.013	0.365	0.948	0	0	0	21.044	0.687	-8.965	0	0	0	0	0	0	0
WT222(CAA14FCCF874)	3.76	13105	2022-11-30 10:08:31.210	-0.041	0.002	1	0	0	0	0.126	2.357	88.248	0	0	0	0	0	0	0
WT222(CAA14FCCF874)	3.76	13105	2022-11-30 10:08:31.210	-0.041	0.001	0.999	0	0	0	0.126	2.357	88.248	0	0	0	0	0	0	0
WT222(CAA14FCCF874)	3.76	13105	2022-11-30 10:08:31.210	-0.041	0.001	0.999	0	0	0	0.126	2.357	88.248	0	0	0	0	0	0	0
WT222(CAA14FCCF874)	3.76	13105	2022-11-30 10:08:31.210	-0.041	0.001	0.999	0	0	0	0.126	2.357	88.248	0	0	0	0	0	0	0
WT222(CAA14FCCF874)	3.76	13105	2022-11-30 10:08:31.210	-0.041	0.001	0.999	0	0	0	0.126	2.357	88.248	0	0	0	0	0	0	0
WT222(CAA14FCCF874)	3.76	13105	2022-11-30 10:08:31.210	-0.041	0.002	1	0	0	0	0.126	2.357	88.248	0	0	0	0	0	0	0
WT222(CAA14FCCF874)	3.76	13105	2022-11-30 10:08:31.210	-0.041	0.002	1	0	0	0	0.126	2.357	88.248	0	0	0	0	0	0	0
WT222(CAA14FCCF874)	3.76	13105	2022-11-30 10:08:31.210	-0.041	0.002	1	0	0	0	0.126	2.357	88.248	0	0	0	0	0	0	0
WT111(DD045F3F1DEA)	3.77	13108	2022-11-30 10:08:31.210	-0.013	0.365	0.948	0	0	0	21.044	0.687	-8.965	0	0	0	0	0	0	0
WT111(DD045F3F1DEA)	3.77	13108	2022-11-30 10:08:31.210	-0.013	0.365	0.948	0	0	0	21.044	0.687	-8.965	0	0	0	0	0	0	0
WT111(DD045F3F1DEA)	3.77	13108	2022-11-30 10:08:31.210	-0.013	0.365	0.948	0	0	0	21.044	0.687	-8.965	0	0	0	0	0	0	0
WT111(DD045F3F1DEA)	3.77	13108	2022-11-30 10:08:31.210	-0.013	0.365	0.948	0	0	0	21.044	0.687	-8.965	0	0	0	0	0	0	0
WT111(DD045F3F1DEA)	3.77	13108	2022-11-30 10:08:31.210	-0.013	0.365	0.948	0	0	0	21.044	0.687	-8.965	0	0	0	0	0	0	0
WT111(DD045F3F1DEA)	3.77	13108	2022-11-30 10:08:31.210	-0.012	0.365	0.949	0	0	0	21.044	0.687	-8.965	0	0	0	0	0	0	0
WT111(DD045F3F1DEA)	3.77	13108	2022-11-30 10:08:31.210	-0.012	0.365	0.949	0	0	0	21.044	0.687	-8.965	0	0	0	0	0	0	0
WT111(DD045F3F1DEA)	3.77	13108	2022-11-30 10:08:31.210	-0.012	0.365	0.949	0	0	0	21.044	0.687	-8.965	0	0	0	0	0	0	0
WT333(F4E4E1AF1293)	3.81	13105	2022-11-30 10:08:31.225	0.016	-0.002	1.017	0	0	0	-0.126	-0.884	-27.504	0	0	0	0	0	0	0
WT333(F4E4E1AF1293)	3.81	13105	2022-11-30 10:08:31.225	0.016	-0.002	1.017	0	0	0	-0.126	-0.884	-27.504	0	0	0	0	0	0	0
WT333(F4E4E1AF1293)	3.81	13105	2022-11-30 10:08:31.225	0.016	-0.002	1.017	0	0	0	-0.126	-0.884	-27.504	0	0	0	0	0	0	0
WT333(F4E4E1AF1293)	3.81	13105	2022-11-30 10:08:31.225	0.016	-0.002	1.017	0	0	0	-0.126	-0.884	-27.504	0	0	0	0	0	0	0
WT333(F4E4E1AF1293)	3.81	13105	2022-11-30 10:08:31.225	0.016	-0.002	1.017	0	0	0	-0.126	-0.884	-27.504	0	0	0	0	0	0	0
WT333(F4E4E1AF1293)	3.81	13105	2022-11-30 10:08:31.225	0.016	-0.002	1.017	0	0	0	-0.126	-0.884	-27.504	0	0	0	0	0	0	0
WT333(F4E4E1AF1293)	3.81	13105	2022-11-30 10:08:31.225	0.016	-0.002	1.017	0	0	0	-0.126	-0.884	-27.504	0	0	0	0	0	0	0
WT333(F4E4E1AF1293)	3.81	13105	2022-11-30 10:08:31.225	0.016	-0.002	1.017	0	0	0	-0.126	-0.884	-27.504	0	0	0	0	0	0	0
WT333(F4E4E1AF1293)	3.81	13105	2022-11-30 10:08:31.225	0.016	-0.002	1.017	0	0	0	-0.126	-0.884	-27.504	0	0	0	0	0	0	0
WT333(F4E4E1AF1293)	3.81	13105	2022-11-30 10:08:31.225	0.016	-0.002	1.017	0	0	0	-0.126	-0.884	-27.504	0	0	0	0	0	0	0
WT333(F4E4E1AF1293)	3.81	13105	2022-11-30 10:08:31.225	0.016	-0.002	1.017	0	0	0	-0.126	-0.884	-27.504	0	0	0	0	0	0	0
WT333(F4E4E1AF1293)	3.81	13105	2022-11-30 10:08:31.225	0.016	-0.002	1.017	0	0	0	-0.126	-0.884	-27.504	0	0	0	0	0	0	0
WT333(F4E4E1AF1293)	3.81	13105	2022-11-30 10:08:31.225	0.016	-0.002	1.017	0	0	0	-0.126	-0.884	-27.504	0	0	0	0	0	0	0
WT333(F4E4E1AF1293)	3.81	13105	2022-11-30 10:08:31.225	0.016	-0.002	1.017	0	0	0	-0.126	-0.884	-27.504	0	0	0	0	0	0	0
WT333(F4E4E1AF1293)	3.81	13105	2022-11-30 10:08:31.225	0.016	-0.002	1.017	0	0	0	-0.126	-0.884	-27.504	0	0	0	0	0	0	0
WT333(F4E4E1AF1293)	3.81	13105	2022-11-30 10:08:31.225	0.016	-0.002	1.017	0	0	0	-0.126	-0.884	-27.504	0	0	0	0	0	0	0
WT222(CAA14FCCF874)	3.76	13105	2022-11-30 10:08:31.241	-0.041	0.002	1	0	0	0	0.126	2.357	88.248	0	0	0	0	0	0	0
WT222(CAA14FCCF874)	3.76	13105	2022-11-30 10:08:31.241	-0.041	0.002	1	0	0	0	0.126	2.357	88.248	0	0	0	0	0	0	0
WT222(CAA14FCCF874)	3.76	13105	2022-11-30 10:08:31.241	-0.041	0.002	1	0	0	0	0.126	2.357	88.248	0	0	0	0	0	0	0
WT222(CAA14FCCF874)	3.76	13105	2022-11-30 10:08:31.241	-0.041	0.002	1	0	0	0	0.126	2.357	88.248	0	0	0	0	0	0	0
WT222(CAA14FCCF874)	3.76	13105	2022-11-30 10:08:31.241	-0.041	0.002	1	0	0	0	0.126	2.357	88.248	0	0	0	0	0	0	0
WT222(CAA14FCCF874)	3.76	13105	2022-11-30 10:08:31.241	-0.041	0.002	0.999	0	0	0	0.126	2.357	88.248	0	0	0	0	0	0	0
WT222(CAA14FCCF874)	3.76	13105	2022-11-30 10:08:31.241	-0.041	0.002	0.999	0	0	0	0.126	2.357	88.248	0	0	0	0	0	0	0
WT222(CAA14FCCF874)	3.76	13105	2022-11-30 10:08:31.241	-0.041	0.002	0.999	0	0	0	0.126	2.357	88.248	0	0	0	0	0	0	0
WT222(CAA14FCCF874)	3.76	13105	2022-11-30 10:08:31.241	-0.041	0.002	0.999	0	0	0	0.126	2.357	88.248	0	0	0	0	0	0	0
WT222(CAA14FCCF874)	3.76	13105	2022-11-30 10:08:31.241	-0.041	0.002	1	0	0	0	0.126	2.357	88.248	0	0	0	0	0	0	0
WT222(CAA14FCCF874)	3.76	13105	2022-11-30 10:08:31.241	-0.041	0.002	1	0	0	0	0.126	2.357	88.248	0	0	0	0	0	0	0
WT222(CAA14FCCF874)	3.76	13105	2022-11-30 10:08:31.241	-0.041	0.002	1	0	0	0	0.126	2.357	88.248	0	0	0	0	0	0	0
WT222(CAA14FCCF874)	3.76	13105	2022-11-30 10:08:31.241	-0.041	0.002	1	0	0	0	0.126	2.357	88.248	0	0	0	0	0	0	0
WT222(CAA14FCCF874)	3.76	13105	2022-11-30 10:08:31.241	-0.042	0.002	1	0	0	0	0.126	2.357	88.248	0	0	0	0	0	0	0
WT222(CAA14FCCF874)	3.76	13105	2022-11-30 10:08:31.241	-0.042	0.002	1	0	0	0	0.126	2.357	88.248	0	0	0	0	0	0	0
WT222(CAA14FCCF874)	3.76	13105	2022-11-30 10:08:31.241	-0.042	0.002	1	0	0	0	0.126	2.357	88.248	0	0	0	0	0	0	0
WT111(DD045F3F1DEA)	3.77	13108	2022-11-30 10:08:31.241	-0.012	0.365	0.949	0	0	0	21.044	0.687	-8.965	0	0	0	0	0	0	0
WT111(DD045F3F1DEA)	3.77	13108	2022-11-30 10:08:31.241	-0.012	0.365	0.949	0	0	0	21.044	0.687	-8.965	0	0	0	0	0	0	0
WT111(DD045F3F1DEA)	3.77	13108	2022-11-30 10:08:31.241	-0.012	0.365	0.949	0	0	0	21.044	0.687	-8.965	0	0	0	0	0	0	0
WT111(DD045F3F1DEA)	3.77	13108	2022-11-30 10:08:31.241	-0.012	0.365	0.949	0	0	0	21.044	0.687	-8.965	0	0	0	0	0	0	0
WT111(DD045F3F1DEA)	3.77	13108	2022-11-30 10:08:31.241	-0.012	0.364	0.948	0	0	0	21.044	0.687	-8.965	0	0	0	0	0	0	0
WT111(DD045F3F1DEA)	3.77	13108	2022-11-30 10:08:31.241	-0.012	0.364	0.948	0	0	0	21.044	0.687	-8.965	0	0	0	0	0	0	0
WT111(DD045F3F1DEA)	3.77	13108	2022-11-30 10:08:31.241	-0.012	0.364	0.948	0	0	0	21.044	0.687	-8.965	0	0	0	0	0	0	0
WT111(DD045F3F1DEA)	3.77	13108	2022-11-30 10:08:31.241	-0.012	0.364	0.948	0	0	0	21.044	0.687	-8.965	0	0	0	0	0	0	0
WT333(F4E4E1AF1293)	3.81	13105	2022-11-30 10:08:31.256	0.016	-0.002	1.017	0	0	0	-0.126	-0.884	-27.504	0	0	0	0	0	0	0
WT333(F4E4E1AF1293)	3.81	13105	2022-11-30 10:08:31.256	0.016	-0.002	1.017	0	0	0	-0.126	-0.884	-27.504	0	0	0	0	0	0	0
WT333(F4E4E1AF1293)	3.81	13105	2022-11-30 10:08:31.256	0.016	-0.002	1.017	0	0	0	-0.126	-0.884	-27.504	0	0	0	0	0	0	0
WT333(F4E4E1AF1293)	3.81	13105	2022-11-30 10:08:31.256	0.016	-0.002	1.017	0	0	0	-0.126	-0.884	-27.504	0	0	0	0	0	0	0
WT333(F4E4E1AF1293)	3.81	13105	2022-11-30 10:08:31.256	0.016	-0.002	1.017	0	0	0	-0.126	-0.884	-27.504	0	0	0	0	0	0	0
WT333(F4E4E1AF1293)	3.81	13105	2022-11-30 10:08:31.256	0.016	-0.002	1.017	0	0	0	-0.126	-0.884	-27.504	0	0	0	0	0	0	0
WT333(F4E4E1AF1293)	3.81	13105	2022-11-30 10:08:31.256	0.016	-0.002	1.017	0	0	0	-0.126	-0.884	-27.504	0	0	0	0	0	0	0
WT333(F4E4E1AF1293)	3.81	13105	2022-11-30 10:08:31.256	0.016	-0.002	1.017	0	0	0	-0.126	-0.884	-27.504	0	0	0	0	0	0	0
WT111(DD045F3F1DEA)	3.77	13108	2022-11-30 10:08:31.272	-0.013	0.364	0.948	0	0	0	21.044	0.687	-8.965	0	0	0	0	0	0	0
WT111(DD045F3F1DEA)	3.77	13108	2022-11-30 10:08:31.272	-0.013	0.364	0.948	0	0	0	21.044	0.687	-8.965	0	0	0	0	0	0	0
WT111(DD045F3F1DEA)	3.77	13108	2022-11-30 10:08:31.272	-0.013	0.364	0.948	0	0	0	21.044	0.687	-8.965	0	0	0	0	0	0	0
WT111(DD045F3F1DEA)	3.77	13108	2022-11-30 10:08:31.272	-0.013	0.364	0.948	0	0	0	21.044	0.687	-8.965	0	0	0	0	0	0	0
WT111(DD045F3F1DEA)	3.77	13108	2022-11-30 10:08:31.272	-0.013	0.364	0.947	0	0	0	21.044	0.687	-8.965	0	0	0	0	0	0	0
WT111(DD045F3F1DEA)	3.77	13108	2022-11-30 10:08:31.272	-0.013	0.364	0.947	0	0	0	21.044	0.687	-8.965	0	0	0	0	0	0	0
WT111(DD045F3F1DEA)	3.77	13108	2022-11-30 10:08:31.272	-0.013	0.364	0.947	0	0	0	21.044	0.687	-8.965	0	0	0	0	0	0	0
WT111(DD045F3F1DEA)	3.77	13108	2022-11-30 10:08:31.272	-0.013	0.364	0.947	0	0	0	21.044	0.687	-8.965	0	0	0	0	0	0	0
WT333(F4E4E1AF1293)	3.81	13105	2022-11-30 10:08:31.272	0.016	-0.002	1.017	0	0	0	-0.126	-0.884	-27.504	0	0	0	0	0	0	0
WT333(F4E4E1AF1293)	3.81	13105	2022-11-30 10:08:31.272	0.016	-0.002	1.017	0	0	0	-0.126	-0.884	-27.504	0	0	0	0	0	0	0
WT333(F4E4E1AF1293)	3.81	13105	2022-11-30 10:08:31.272	0.016	-0.002	1.017	0	0	0	-0.126	-0.884	-27.504	0	0	0	0	0	0	0
WT333(F4E4E1AF1293)	3.81	13105	2022-11-30 10:08:31.272	0.016	-0.002	1.017	0	0	0	-0.126	-0.884	-27.504	0	0	0	0	0	0	0
WT333(F4E4E1AF1293)	3.81	13105	2022-11-30 10:08:31.272	0.016	-0.002	1.017	0	0	0	-0.126	-0.884	-27.504	0	0	0	0	0	0	0
WT333(F4E4E1AF1293)	3.81	13105	2022-11-30 10:08:31.272	0.016	-0.002	1.017	0	0	0	-0.126	-0.884	-27.504	0	0	0	0	0	0	0
WT333(F4E4E1AF1293)	3.81	13105	2022-11-30 10:08:31.272	0.016	-0.002	1.017	0	0	0	-0.126	-0.884	-27.504	0	0	0	0	0	0	0
WT333(F4E4E1AF1293)	3.81	13105	2022-11-30 10:08:31.272	0.016	-0.002	1.017	0	0	0	-0.126	-0.884	-27.504	0	0	0	0	0	0	0
WT333(F4E4E1AF1293)	3.81	13105	2022-11-30 10:08:31.288	0.016	-0.002	1.017	0	0	0	-0.126	-0.884	-27.504	0	0	0	0	0	0	0
WT333(F4E4E1AF1293)	3.81	13105	2022-11-30 10:08:31.288	0.016	-0.002	1.017	0	0	0	-0.126	-0.884	-27.504	0	0	0	0	0	0	0
WT333(F4E4E1AF1293)	3.81	13105	2022-11-30 10:08:31.288	0.016	-0.002	1.017	0	0	0	-0.126	-0.884	-27.504	0	0	0	0	0	0	0
WT333(F4E4E1AF1293)	3.81	13105	2022-11-30 10:08:31.288	0.016	-0.002	1.017	0	0	0	-0.126	-0.884	-27.504	0	0	0	0	0	0	0
WT333(F4E4E1AF1293)	3.81	13105	2022-11-30 10:08:31.288	0.016	-0.002	1.016	0	0	0	-0.126	-0.884	-27.504	0	0	0	0	0	0	0
WT333(F4E4E1AF1293)	3.81	13105	2022-11-30 10:08:31.288	0.016	-0.002	1.016	0	0	0	-0.126	-0.884	-27.504	0	0	0	0	0	0	0
WT333(F4E4E1AF1293)	3.81	13105	2022-11-30 10:08:31.288	0.016	-0.002	1.016	0	0	0	-0.126	-0.884	-27.504	0	0	0	0	0	0	0
WT333(F4E4E1AF1293)	3.81	13105	2022-11-30 10:08:31.288	0.016	-0.002	1.016	0	0	0	-0.126	-0.884	-27.504	0	0	0	0	0	0	0
WT111(DD045F3F1DEA)	3.77	13108	2022-11-30 10:08:31.303	-0.012	0.365	0.947	0	0	0	21.044	0.687	-8.965	0	0	0	0	0	0	0
WT111(DD045F3F1DEA)	3.77	13108	2022-11-30 10:08:31.303	-0.012	0.365	0.947	0	0	0	21.044	0.687	-8.965	0	0	0	0	0	0	0
WT111(DD045F3F1DEA)	3.77	13108	2022-11-30 10:08:31.303	-0.012	0.365	0.947	0	0	0	21.044	0.687	-8.965	0	0	0	0	0	0	0
WT111(DD045F3F1DEA)	3.77	13108	2022-11-30 10:08:31.303	-0.012	0.365	0.947	0	0	0	21.044	0.687	-8.965	0	0	0	0	0	0	0
WT111(DD045F3F1DEA)	3.77	13108	2022-11-30 10:08:31.303	-0.012	0.365	0.947	0	0	0	21.044	0.687	-8.965	0	0	0	0	0	0	0
WT111(DD045F3F1DEA)	3.77	13108	2022-11-30 10:08:31.303	-0.012	0.365	0.947	0	0	0	21.044	0.687	-8.965	0	0	0	0	0	0	0
WT111(DD045F3F1DEA)	3.77	13108	2022-11-30 10:08:31.303	-0.012	0.365	0.947	0	0	0	21.044	0.687	-8.965	0	0	0	0	0	0	0
WT111(DD045F3F1DEA)	3.77	13108	2022-11-30 10:08:31.303	-0.012	0.365	0.947	0	0	0	21.044	0.687	-8.965	0	0	0	0	0	0	0
WT333(F4E4E1AF1293)	3.81	13105	2022-11-30 10:08:31.303	0.016	-0.002	1.017	0	0	0	-0.126	-0.884	-27.504	0	0	0	0	0	0	0
WT333(F4E4E1AF1293)	3.81	13105	2022-11-30 10:08:31.303	0.016	-0.002	1.017	0	0	0	-0.126	-0.884	-27.504	0	0	0	0	0	0	0
WT333(F4E4E1AF1293)	3.81	13105	2022-11-30 10:08:31.303	0.016	-0.002	1.017	0	0	0	-0.126	-0.884	-27.504	0	0	0	0	0	0	0
WT333(F4E4E1AF1293)	3.81	13105	2022-11-30 10:08:31.303	0.016	-0.002	1.017	0	0	0	-0.126	-0.884	-27.504	0	0	0	0	0	0	0
WT333(F4E4E1AF1293)	3.81	13105	2022-11-30 10:08:31.303	0.016	-0.002	1.017	0	0	0	-0.126	-0.884	-27.504	0	0	0	0	0	0	0
WT333(F4E4E1AF1293)	3.81	13105	2022-11-30 10:08:31.303	0.016	-0.002	1.017	0	0	0	-0.126	-0.884	-27.504	0	0	0	0	0	0	0
WT333(F4E4E1AF1293)	3.81	13105	2022-11-30 10:08:31.303	0.016	-0.002	1.017	0	0	0	-0.126	-0.884	-27.504	0	0	0	0	0	0	0
WT333(F4E4E1AF1293)	3.81	13105	2022-11-30 10:08:31.303	0.016	-0.002	1.017	0	0	0	-0.126	-0.884	-27.504	0	0	0	0	0	0	0
WT222(CAA14FCCF874)	3.76	13105	2022-11-30 10:08:31.350	-0.041	0.002	1	0	0	0	0.126	2.357	88.248	0	0	0	0	0	0	0
WT222(CAA14FCCF874)	3.76	13105	2022-11-30 10:08:31.350	-0.041	0.002	1	0	0	0	0.126	2.357	88.248	0	0	0	0	0	0	0
WT222(CAA14FCCF874)	3.76	13105	2022-11-30 10:08:31.350	-0.041	0.002	1	0	0	0	0.126	2.357	88.248	0	0	0	0	0	0	0
WT222(CAA14FCCF874)	3.76	13105	2022-11-30 10:08:31.350	-0.041	0.002	1	0	0	0	0.126	2.357	88.248	0	0	0	0	0	0	0
WT222(CAA14FCCF874)	3.76	13105	2022-11-30 10:08:31.350	-0.041	0.002	1	0	0	0	0.126	2.357	88.248	0	0	0	0	0	0	0
WT222(CAA14FCCF874)	3.76	13105	2022-11-30 10:08:31.350	-0.041	0.002	1	0	0	0	0.126	2.357	88.248	0	0	0	0	0	0	0
WT222(CAA14FCCF874)	3.76	13105	2022-11-30 10:08:31.350	-0.041	0.002	1	0	0	0	0.126	2.357	88.248	0	0	0	0	0	0	0
WT222(CAA14FCCF874)	3.76	13105	2022-11-30 10:08:31.350	-0.041	0.002	1	0	0	0	0.126	2.357	88.248	0	0	0	0	0	0	0
WT222(CAA14FCCF874)	3.76	13105	2022-11-30 10:08:31.350	-0.041	0.002	1	0	0	0	0.126	2.357	88.248	0	0	0	0	0	0	0
WT222(CAA14FCCF874)	3.76	13105	2022-11-30 10:08:31.350	-0.041	0.002	1	0	0	0	0.126	2.357	88.248	0	0	0	0	0	0	0
WT222(CAA14FCCF874)	3.76	13105	2022-11-30 10:08:31.350	-0.041	0.002	1	0	0	0	0.126	2.357	88.248	0	0	0	0	0	0	0
WT222(CAA14FCCF874)	3.76	13105	2022-11-30 10:08:31.350	-0.041	0.002	1	0	0	0	0.126	2.357	88.248	0	0	0	0	0	0	0
WT222(CAA14FCCF874)	3.76	13105	2022-11-30 10:08:31.350	-0.041	0.002	1	0	0	0	0.126	2.357	88.248	0	0	0	0	0	0	0
WT222(CAA14FCCF874)	3.76	13105	2022-11-30 10:08:31.350	-0.041	0.002	1	0	0	0	0.126	2.357	88.248	0	0	0	0	0	0	0
WT222(CAA14FCCF874)	3.76	13105	2022-11-30 10:08:31.350	-0.041	0.002	1	0	0	0	0.126	2.357	88.248	0	0	0	0	0	0	0
WT222(CAA14FCCF874)	3.76	13105	2022-11-30 10:08:31.350	-0.041	0.002	1	0	0	0	0.126	2.357	88.248	0	0	0	0	0	0	0
WT111(DD045F3F1DEA)	3.77	13108	2022-11-30 10:08:31.366	-0.012	0.364	0.948	0	0	0	21.044	0.687	-8.965	0	0	0	0	0	0	0
WT111(DD045F3F1DEA)	3.77	13108	2022-11-30 10:08:31.366	-0.012	0.364	0.948	0	0	0	21.044	0.687	-8.965	0	0	0	0	0	0	0
WT111(DD045F3F1DEA)	3.77	13108	2022-11-30 10:08:31.366	-0.012	0.364	0.948	0	0	0	21.044	0.687	-8.965	0	0	0	0	0	0	0
WT111(DD045F3F1DEA)	3.77	13108	2022-11-30 10:08:31.366	-0.012	0.364	0.948	0	0	0	21.044	0.687	-8.965	0	0	0	0	0	0	0
WT111(DD045F3F1DEA)	3.77	13108	2022-11-30 10:08:31.366	-0.012	0.365	0.948	0	0	0	21.044	0.687	-8.965	0	0	0	0	0	0	0
WT111(DD045F3F1DEA)	3.77	13108	2022-11-30 10:08:31.366	-0.012	0.365	0.948	0	0	0	21.044	0.687	-8.965	0	0	0	0	0	0	0
WT111(DD045F3F1DEA)	3.77	13108	2022-11-30 10:08:31.366	-0.012	0.365	0.948	0	0	0	21.044	0.687	-8.965	0	0	0	0	0	0	0
WT111(DD045F3F1DEA)	3.77	13108	2022-11-30 10:08:31.366	-0.012	0.365	0.948	0	0	0	21.044	0.687	-8.965	0	0	0	0	0	0	0
WT333(F4E4E1AF1293)	3.81	13105	2022-11-30 10:08:31.366	0.016	-0.002	1.017	0	0	0	-0.126	-0.884	-27.504	0	0	0	0	0	0	0
WT333(F4E4E1AF1293)	3.81	13105	2022-11-30 10:08:31.366	0.016	-0.002	1.017	0	0	0	-0.126	-0.884	-27.504	0	0	0	0	0	0	0
WT333(F4E4E1AF1293)	3.81	13105	2022-11-30 10:08:31.366	0.016	-0.002	1.017	0	0	0	-0.126	-0.884	-27.504	0	0	0	0	0	0	0
WT333(F4E4E1AF1293)	3.81	13105	2022-11-30 10:08:31.366	0.016	-0.002	1.017	0	0	0	-0.126	-0.884	-27.504	0	0	0	0	0	0	0
WT333(F4E4E1AF1293)	3.81	13105	2022-11-30 10:08:31.366	0.016	-0.001	1.016	0	0	0	-0.126	-0.884	-27.504	0	0	0	0	0	0	0
WT333(F4E4E1AF1293)	3.81	13105	2022-11-30 10:08:31.366	0.016	-0.001	1.016	0	0	0	-0.126	-0.884	-27.504	0	0	0	0	0	0	0
WT333(F4E4E1AF1293)	3.81	13105	2022-11-30 10:08:31.366	0.016	-0.001	1.016	0	0	0	-0.126	-0.884	-27.504	0	0	0	0	0	0	0
WT333(F4E4E1AF1293)	3.81	13105	2022-11-30 10:08:31.366	0.016	-0.001	1.016	0	0	0	-0.126	-0.884	-27.504	0	0	0	0	0	0	0
WT222(CAA14FCCF874)	3.76	13105	2022-11-30 10:08:31.382	-0.041	0.002	1	0	0	0	0.126	2.357	88.248	0	0	0	0	0	0	0
WT222(CAA14FCCF874)	3.76	13105	2022-11-30 10:08:31.382	-0.041	0.002	1	0	0	0	0.126	2.357	88.248	0	0	0	0	0	0	0
WT222(CAA14FCCF874)	3.76	13105	2022-11-30 10:08:31.382	-0.041	0.002	1	0	0	0	0.126	2.357	88.248	0	0	0	0	0	0	0
WT222(CAA14FCCF874)	3.76	13105	2022-11-30 10:08:31.382	-0.041	0.002	1	0	0	0	0.126	2.357	88.248	0	0	0	0	0	0	0
WT222(CAA14FCCF874)	3.76	13105	2022-11-30 10:08:31.382	-0.041	0.001	1	0	0	0	0.126	2.357	88.248	0	0	0	0	0	0	0
WT222(CAA14FCCF874)	3.76	13105	2022-11-30 10:08:31.382	-0.041	0.001	1	0	0	0	0.126	2.357	88.248	0	0	0	0	0	0	0
WT222(CAA14FCCF874)	3.76	13105	2022-11-30 10:08:31.382	-0.041	0.001	1	0	0	0	0.126	2.357	88.248	0	0	0	0	0	0	0
WT222(CAA14FCCF874)	3.76	13105	2022-11-30 10:08:31.382	-0.041	0.001	1	0	0	0	0.126	2.357	88.248	0	0	0	0	0	0	0
WT222(CAA14FCCF874)	3.76	13105	2022-11-30 10:08:31.382	-0.041	0.002	0.999	0	0	0	0.126	2.357	88.248	0	0	0	0	0	0	0
WT222(CAA14FCCF874)	3.76	13105	2022-11-30 10:08:31.382	-0.041	0.002	0.999	0	0	0	0.126	2.357	88.248	0	0	0	0	0	0	0
WT222(CAA14FCCF874)	3.76	13105	2022-11-30 10:08:31.382	-0.041	0.002	0.999	0	0	0	0.126	2.357	88.248	0	0	0	0	0	0	0
WT222(CAA14FCCF874)	3.76	13105	2022-11-30 10:08:31.382	-0.041	0.002	1	0	0	0	0.126	2.357	88.248	0	0	0	0	0	0	0
WT222(CAA14FCCF874)	3.76	13105	2022-11-30 10:08:31.382	-0.041	0.002	1	0	0	0	0.126	2.357	88.248	0	0	0	0	0	0	0
WT222(CAA14FCCF874)	3.76	13105	2022-11-30 10:08:31.382	-0.041	0.002	1	0	0	0	0.126	2.357	88.248	0	0	0	0	0	0	0
WT222(CAA14FCCF874)	3.76	13105	2022-11-30 10:08:31.382	-0.041	0.002	1	0	0	0	0.126	2.357	88.248	0	0	0	0	0	0	0
WT222(CAA14FCCF874)	3.76	13105	2022-11-30 10:08:31.382	-0.041	0.001	1	0	0	0	0.126	2.357	88.248	0	0	0	0	0	0	0
WT111(DD045F3F1DEA)	3.77	13108	2022-11-30 10:08:31.397	-0.012	0.365	0.948	0	0	0	21.044	0.687	-8.965	0	0	0	0	0	0	0
WT111(DD045F3F1DEA)	3.77	13108	2022-11-30 10:08:31.397	-0.012	0.365	0.948	0	0	0	21.044	0.687	-8.965	0	0	0	0	0	0	0
WT111(DD045F3F1DEA)	3.77	13108	2022-11-30 10:08:31.397	-0.012	0.365	0.948	0	0	0	21.044	0.687	-8.965	0	0	0	0	0	0	0
WT111(DD045F3F1DEA)	3.77	13108	2022-11-30 10:08:31.397	-0.012	0.365	0.948	0	0	0	21.044	0.687	-8.965	0	0	0	0	0	0	0
WT111(DD045F3F1DEA)	3.77	13108	2022-11-30 10:08:31.397	-0.012	0.365	0.949	0	0	0	21.044	0.687	-8.965	0	0	0	0	0	0	0
WT111(DD045F3F1DEA)	3.77	13108	2022-11-30 10:08:31.397	-0.012	0.365	0.949	0	0	0	21.044	0.687	-8.965	0	0	0	0	0	0	0
WT111(DD045F3F1DEA)	3.77	13108	2022-11-30 10:08:31.397	-0.012	0.365	0.949	0	0	0	21.044	0.687	-8.965	0	0	0	0	0	0	0
WT111(DD045F3F1DEA)	3.77	13108	2022-11-30 10:08:31.397	-0.012	0.365	0.949	0	0	0	21.044	0.687	-8.965	0	0	0	0	0	0	0
WT333(F4E4E1AF1293)	3.81	13105	2022-11-30 10:08:31.397	0.016	-0.002	1.017	0	0	0	-0.126	-0.884	-27.504	0	0	0	0	0	0	0
WT333(F4E4E1AF1293)	3.81	13105	2022-11-30 10:08:31.397	0.016	-0.002	1.017	0	0	0	-0.126	-0.884	-27.504	0	0	0	0	0	0	0
WT333(F4E4E1AF1293)	3.81	13105	2022-11-30 10:08:31.397	0.016	-0.002	1.017	0	0	0	-0.126	-0.884	-27.504	0	0	0	0	0	0	0
WT333(F4E4E1AF1293)	3.81	13105	2022-11-30 10:08:31.397	0.016	-0.002	1.017	0	0	0	-0.126	-0.884	-27.504	0	0	0	0	0	0	0
WT333(F4E4E1AF1293)	3.81	13105	2022-11-30 10:08:31.397	0.016	-0.002	1.016	0	0	0	-0.126	-0.884	-27.504	0	0	0	0	0	0	0
WT333(F4E4E1AF1293)	3.81	13105	2022-11-30 10:08:31.397	0.016	-0.002	1.016	0	0	0	-0.126	-0.884	-27.504	0	0	0	0	0	0	0
WT333(F4E4E1AF1293)	3.81	13105	2022-11-30 10:08:31.397	0.016	-0.002	1.016	0	0	0	-0.126	-0.884	-27.504	0	0	0	0	0	0	0
WT333(F4E4E1AF1293)	3.81	13105	2022-11-30 10:08:31.397	0.016	-0.002	1.016	0	0	0	-0.126	-0.884	-27.504	0	0	0	0	0	0	0
WT222(CAA14FCCF874)	3.76	13105	2022-11-30 10:08:31.413	-0.041	0.001	1	0	0	0	0.126	2.357	88.248	0	0	0	0	0	0	0
WT222(CAA14FCCF874)	3.76	13105	2022-11-30 10:08:31.413	-0.041	0.001	1	0	0	0	0.126	2.357	88.248	0	0	0	0	0	0	0
WT222(CAA14FCCF874)	3.76	13105	2022-11-30 10:08:31.413	-0.041	0.001	1	0	0	0	0.126	2.357	88.248	0	0	0	0	0	0	0
WT222(CAA14FCCF874)	3.76	13105	2022-11-30 10:08:31.413	-0.041	0.002	0.999	0	0	0	0.126	2.357	88.248	0	0	0	0	0	0	0
WT222(CAA14FCCF874)	3.76	13105	2022-11-30 10:08:31.413	-0.041	0.002	0.999	0	0	0	0.126	2.357	88.248	0	0	0	0	0	0	0
WT222(CAA14FCCF874)	3.76	13105	2022-11-30 10:08:31.413	-0.041	0.002	0.999	0	0	0	0.126	2.357	88.248	0	0	0	0	0	0	0
WT222(CAA14FCCF874)	3.76	13105	2022-11-30 10:08:31.413	-0.041	0.002	0.999	0	0	0	0.126	2.357	88.248	0	0	0	0	0	0	0
WT222(CAA14FCCF874)	3.76	13105	2022-11-30 10:08:31.413	-0.041	0.001	1	0	0	0	0.126	2.357	88.248	0	0	0	0	0	0	0
WT222(CAA14FCCF874)	3.76	13105	2022-11-30 10:08:31.413	-0.041	0.002	1	0	0	0	0.126	2.357	88.248	0	0	0	0	0	0	0
WT222(CAA14FCCF874)	3.76	13105	2022-11-30 10:08:31.413	-0.041	0.002	1	0	0	0	0.126	2.357	88.248	0	0	0	0	0	0	0
WT222(CAA14FCCF874)	3.76	13105	2022-11-30 10:08:31.413	-0.041	0.002	1	0	0	0	0.126	2.357	88.248	0	0	0	0	0	0	0
WT222(CAA14FCCF874)	3.76	13105	2022-11-30 10:08:31.413	-0.041	0.002	0.999	0	0	0	0.126	2.357	88.248	0	0	0	0	0	0	0
WT222(CAA14FCCF874)	3.76	13105	2022-11-30 10:08:31.413	-0.041	0.002	0.999	0	0	0	0.126	2.357	88.248	0	0	0	0	0	0	0
WT222(CAA14FCCF874)	3.76	13105	2022-11-30 10:08:31.413	-0.041	0.002	0.999	0	0	0	0.126	2.357	88.248	0	0	0	0	0	0	0
WT222(CAA14FCCF874)	3.76	13105	2022-11-30 10:08:31.413	-0.041	0.002	0.999	0	0	0	0.126	2.357	88.248	0	0	0	0	0	0	0
WT222(CAA14FCCF874)	3.76	13105	2022-11-30 10:08:31.413	-0.041	0.002	1	0	0	0	0.126	2.357	88.248	0	0	0	0	0	0	0
WT111(DD045F3F1DEA)	3.77	13108	2022-11-30 10:08:31.428	-0.012	0.365	0.949	0	0	0	21.044	0.687	-8.965	0	0	0	0	0	0	0
WT111(DD045F3F1DEA)	3.77	13108	2022-11-30 10:08:31.428	-0.012	0.365	0.949	0	0	0	21.044	0.687	-8.965	0	0	0	0	0	0	0
WT111(DD045F3F1DEA)	3.77	13108	2022-11-30 10:08:31.428	-0.012	0.365	0.949	0	0	0	21.044	0.687	-8.965	0	0	0	0	0	0	0
WT111(DD045F3F1DEA)	3.77	13108	2022-11-30 10:08:31.428	-0.012	0.365	0.949	0	0	0	21.044	0.687	-8.965	0	0	0	0	0	0	0
WT111(DD045F3F1DEA)	3.77	13108	2022-11-30 10:08:31.428	-0.013	0.365	0.948	0	0	0	21.044	0.687	-8.965	0	0	0	0	0	0	0
WT111(DD045F3F1DEA)	3.77	13108	2022-11-30 10:08:31.428	-0.013	0.365	0.948	0	0	0	21.044	0.687	-8.965	0	0	0	0	0	0	0
WT111(DD045F3F1DEA)	3.77	13108	2022-11-30 10:08:31.428	-0.013	0.365	0.948	0	0	0	21.044	0.687	-8.965	0	0	0	0	0	0	0
WT111(DD045F3F1DEA)	3.77	13108	2022-11-30 10:08:31.428	-0.013	0.365	0.948	0	0	0	21.044	0.687	-8.965	0	0	0	0	0	0	0
WT333(F4E4E1AF1293)	3.81	13105	2022-11-30 10:08:31.460	0.016	-0.002	1.017	0	0	0	-0.126	-0.884	-27.504	0	0	0	0	0	0	0
WT333(F4E4E1AF1293)	3.81	13105	2022-11-30 10:08:31.460	0.016	-0.002	1.017	0	0	0	-0.126	-0.884	-27.504	0	0	0	0	0	0	0
WT333(F4E4E1AF1293)	3.81	13105	2022-11-30 10:08:31.460	0.016	-0.002	1.017	0	0	0	-0.126	-0.884	-27.504	0	0	0	0	0	0	0
WT333(F4E4E1AF1293)	3.81	13105	2022-11-30 10:08:31.460	0.016	-0.002	1.017	0	0	0	-0.126	-0.884	-27.504	0	0	0	0	0	0	0
WT333(F4E4E1AF1293)	3.81	13105	2022-11-30 10:08:31.460	0.016	-0.002	1.016	0	0	0	-0.126	-0.884	-27.504	0	0	0	0	0	0	0
WT333(F4E4E1AF1293)	3.81	13105	2022-11-30 10:08:31.460	0.016	-0.002	1.016	0	0	0	-0.126	-0.884	-27.504	0	0	0	0	0	0	0
WT333(F4E4E1AF1293)	3.81	13105	2022-11-30 10:08:31.460	0.016	-0.002	1.016	0	0	0	-0.126	-0.884	-27.504	0	0	0	0	0	0	0
WT333(F4E4E1AF1293)	3.81	13105	2022-11-30 10:08:31.460	0.016	-0.002	1.016	0	0	0	-0.126	-0.884	-27.504	0	0	0	0	0	0	0
WT333(F4E4E1AF1293)	3.81	13105	2022-11-30 10:08:31.460	0.016	-0.002	1.017	0	0	0	-0.126	-0.884	-27.504	0	0	0	0	0	0	0
WT333(F4E4E1AF1293)	3.81	13105	2022-11-30 10:08:31.460	0.016	-0.002	1.017	0	0	0	-0.126	-0.884	-27.504	0	0	0	0	0	0	0
WT333(F4E4E1AF1293)	3.81	13105	2022-11-30 10:08:31.460	0.016	-0.002	1.017	0	0	0	-0.126	-0.884	-27.504	0	0	0	0	0	0	0
WT333(F4E4E1AF1293)	3.81	13105	2022-11-30 10:08:31.460	0.016	-0.002	1.017	0	0	0	-0.126	-0.884	-27.504	0	0	0	0	0	0	0
WT333(F4E4E1AF1293)	3.81	13105	2022-11-30 10:08:31.460	0.016	-0.001	1.017	0	0	0	-0.126	-0.884	-27.504	0	0	0	0	0	0	0
WT333(F4E4E1AF1293)	3.81	13105	2022-11-30 10:08:31.460	0.016	-0.001	1.017	0	0	0	-0.126	-0.884	-27.504	0	0	0	0	0	0	0
WT333(F4E4E1AF1293)	3.81	13105	2022-11-30 10:08:31.460	0.016	-0.001	1.017	0	0	0	-0.126	-0.884	-27.504	0	0	0	0	0	0	0
WT333(F4E4E1AF1293)	3.81	13105	2022-11-30 10:08:31.460	0.016	-0.002	1.017	0	0	0	-0.126	-0.884	-27.504	0	0	0	0	0	0	0
WT222(CAA14FCCF874)	3.76	13105	2022-11-30 10:08:31.475	-0.041	0.002	1	0	0	0	0.126	2.357	88.248	0	0	0	0	0	0	0
WT222(CAA14FCCF874)	3.76	13105	2022-11-30 10:08:31.475	-0.041	0.002	1	0	0	0	0.126	2.357	88.248	0	0	0	0	0	0	0
WT222(CAA14FCCF874)	3.76	13105	2022-11-30 10:08:31.475	-0.041	0.002	1	0	0	0	0.126	2.357	88.248	0	0	0	0	0	0	0
WT222(CAA14FCCF874)	3.76	13105	2022-11-30 10:08:31.475	-0.041	0.002	1	0	0	0	0.126	2.357	88.248	0	0	0	0	0	0	0
WT222(CAA14FCCF874)	3.76	13105	2022-11-30 10:08:31.475	-0.041	0.002	1	0	0	0	0.126	2.357	88.248	0	0	0	0	0	0	0
WT222(CAA14FCCF874)	3.76	13105	2022-11-30 10:08:31.475	-0.041	0.002	1	0	0	0	0.126	2.357	88.248	0	0	0	0	0	0	0
WT222(CAA14FCCF874)	3.76	13105	2022-11-30 10:08:31.475	-0.041	0.002	1	0	0	0	0.126	2.357	88.248	0	0	0	0	0	0	0
WT222(CAA14FCCF874)	3.76	13105	2022-11-30 10:08:31.475	-0.041	0.002	1	0	0	0	0.126	2.357	88.248	0	0	0	0	0	0	0
WT222(CAA14FCCF874)	3.76	13105	2022-11-30 10:08:31.475	-0.041	0.002	1	0	0	0	0.126	2.357	88.248	0	0	0	0	0	0	0
WT222(CAA14FCCF874)	3.76	13105	2022-11-30 10:08:31.475	-0.041	0.002	1	0	0	0	0.126	2.357	88.248	0	0	0	0	0	0	0
WT222(CAA14FCCF874)	3.76	13105	2022-11-30 10:08:31.475	-0.041	0.002	1	0	0	0	0.126	2.357	88.248	0	0	0	0	0	0	0
WT222(CAA14FCCF874)	3.76	13105	2022-11-30 10:08:31.475	-0.041	0.002	1	0	0	0	0.126	2.357	88.248	0	0	0	0	0	0	0
WT222(CAA14FCCF874)	3.76	13105	2022-11-30 10:08:31.475	-0.041	0.002	1	0	0	0	0.126	2.357	88.248	0	0	0	0	0	0	0
WT222(CAA14FCCF874)	3.76	13105	2022-11-30 10:08:31.475	-0.041	0.002	1	0	0	0	0.126	2.357	88.248	0	0	0	0	0	0	0
WT222(CAA14FCCF874)	3.76	13105	2022-11-30 10:08:31.475	-0.041	0.002	1	0	0	0	0.126	2.357	88.248	0	0	0	0	0	0	0
WT222(CAA14FCCF874)	3.76	13105	2022-11-30 10:08:31.475	-0.041	0.001	1	0	0	0	0.126	2.357	88.248	0	0	0	0	0	0	0
WT111(DD045F3F1DEA)	3.77	13108	2022-11-30 10:08:31.491	-0.012	0.365	0.948	0	0	0	21.044	0.687	-8.965	0	0	0	0	0	0	0
WT111(DD045F3F1DEA)	3.77	13108	2022-11-30 10:08:31.491	-0.012	0.365	0.948	0	0	0	21.044	0.687	-8.965	0	0	0	0	0	0	0
WT111(DD045F3F1DEA)	3.77	13108	2022-11-30 10:08:31.491	-0.012	0.365	0.948	0	0	0	21.044	0.687	-8.965	0	0	0	0	0	0	0
WT111(DD045F3F1DEA)	3.77	13108	2022-11-30 10:08:31.491	-0.012	0.365	0.948	0	0	0	21.044	0.687	-8.965	0	0	0	0	0	0	0
WT111(DD045F3F1DEA)	3.77	13108	2022-11-30 10:08:31.491	-0.013	0.365	0.948	0	0	0	21.044	0.687	-8.965	0	0	0	0	0	0	0
WT111(DD045F3F1DEA)	3.77	13108	2022-11-30 10:08:31.491	-0.013	0.365	0.948	0	0	0	21.044	0.687	-8.965	0	0	0	0	0	0	0
WT111(DD045F3F1DEA)	3.77	13108	2022-11-30 10:08:31.491	-0.013	0.365	0.948	0	0	0	21.044	0.687	-8.965	0	0	0	0	0	0	0
WT111(DD045F3F1DEA)	3.77	13108	2022-11-30 10:08:31.491	-0.013	0.365	0.948	0	0	0	21.044	0.687	-8.965	0	0	0	0	0	0	0
WT111(DD045F3F1DEA)	3.77	13108	2022-11-30 10:08:31.522	-0.012	0.365	0.948	0	0	0	21.044	0.687	-8.965	0	0	0	0	0	0	0
WT111(DD045F3F1DEA)	3.77	13108	2022-11-30 10:08:31.522	-0.012	0.365	0.948	0	0	0	21.044	0.687	-8.965	0	0	0	0	0	0	0
WT111(DD045F3F1DEA)	3.77	13108	2022-11-30 10:08:31.522	-0.012	0.365	0.948	0	0	0	21.044	0.687	-8.965	0	0	0	0	0	0	0
WT111(DD045F3F1DEA)	3.77	13108	2022-11-30 10:08:31.522	-0.012	0.365	0.948	0	0	0	21.044	0.687	-8.965	0	0	0	0	0	0	0
WT111(DD045F3F1DEA)	3.77	13108	2022-11-30 10:08:31.522	-0.013	0.365	0.948	0	0	0	21.044	0.687	-8.965	0	0	0	0	0	0	0
WT111(DD045F3F1DEA)	3.77	13108	2022-11-30 10:08:31.522	-0.013	0.365	0.948	0	0	0	21.044	0.687	-8.965	0	0	0	0	0	0	0
WT111(DD045F3F1DEA)	3.77	13108	2022-11-30 10:08:31.522	-0.013	0.365	0.948	0	0	0	21.044	0.687	-8.965	0	0	0	0	0	0	0
WT111(DD045F3F1DEA)	3.77	13108	2022-11-30 10:08:31.522	-0.013	0.365	0.948	0	0	0	21.044	0.687	-8.965	0	0	0	0	0	0	0
WT333(F4E4E1AF1293)	3.81	13105	2022-11-30 10:08:31.522	0.016	-0.002	1.017	0	0	0	-0.126	-0.884	-27.504	0	0	0	0	0	0	0
WT333(F4E4E1AF1293)	3.81	13105	2022-11-30 10:08:31.522	0.016	-0.002	1.017	0	0	0	-0.126	-0.884	-27.504	0	0	0	0	0	0	0
WT333(F4E4E1AF1293)	3.81	13105	2022-11-30 10:08:31.522	0.016	-0.002	1.017	0	0	0	-0.126	-0.884	-27.504	0	0	0	0	0	0	0
WT333(F4E4E1AF1293)	3.81	13105	2022-11-30 10:08:31.522	0.016	-0.001	1.017	0	0	0	-0.126	-0.884	-27.504	0	0	0	0	0	0	0
WT333(F4E4E1AF1293)	3.81	13105	2022-11-30 10:08:31.522	0.016	-0.001	1.017	0	0	0	-0.126	-0.884	-27.504	0	0	0	0	0	0	0
WT333(F4E4E1AF1293)	3.81	13105	2022-11-30 10:08:31.522	0.016	-0.001	1.017	0	0	0	-0.126	-0.884	-27.504	0	0	0	0	0	0	0
WT333(F4E4E1AF1293)	3.81	13105	2022-11-30 10:08:31.522	0.016	-0.001	1.017	0	0	0	-0.126	-0.884	-27.504	0	0	0	0	0	0	0
WT333(F4E4E1AF1293)	3.81	13105	2022-11-30 10:08:31.522	0.016	-0.002	1.017	0	0	0	-0.126	-0.884	-27.504	0	0	0	0	0	0	0
WT222(CAA14FCCF874)	3.76	13105	2022-11-30 10:08:31.538	-0.041	0.001	1	0	0	0	0.126	2.357	88.248	0	0	0	0	0	0	0
WT222(CAA14FCCF874)	3.76	13105	2022-11-30 10:08:31.538	-0.041	0.001	1	0	0	0	0.126	2.357	88.248	0	0	0	0	0	0	0
WT222(CAA14FCCF874)	3.76	13105	2022-11-30 10:08:31.538	-0.041	0.001	1	0	0	0	0.126	2.357	88.248	0	0	0	0	0	0	0
WT222(CAA14FCCF874)	3.76	13105	2022-11-30 10:08:31.538	-0.042	0.002	1	0	0	0	0.126	2.357	88.248	0	0	0	0	0	0	0
WT222(CAA14FCCF874)	3.76	13105	2022-11-30 10:08:31.538	-0.042	0.002	1	0	0	0	0.126	2.357	88.248	0	0	0	0	0	0	0
WT222(CAA14FCCF874)	3.76	13105	2022-11-30 10:08:31.538	-0.042	0.002	1	0	0	0	0.126	2.357	88.248	0	0	0	0	0	0	0
WT222(CAA14FCCF874)	3.76	13105	2022-11-30 10:08:31.538	-0.042	0.002	1	0	0	0	0.126	2.357	88.248	0	0	0	0	0	0	0
WT222(CAA14FCCF874)	3.76	13105	2022-11-30 10:08:31.538	-0.041	0.001	1	0	0	0	0.126	2.357	88.248	0	0	0	0	0	0	0
WT333(F4E4E1AF1293)	3.81	13105	2022-11-30 10:08:31.553	0.016	-0.002	1.017	0	0	0	-0.126	-0.884	-27.504	0	0	0	0	0	0	0
WT333(F4E4E1AF1293)	3.81	13105	2022-11-30 10:08:31.553	0.016	-0.002	1.017	0	0	0	-0.126	-0.884	-27.504	0	0	0	0	0	0	0
WT333(F4E4E1AF1293)	3.81	13105	2022-11-30 10:08:31.553	0.016	-0.002	1.017	0	0	0	-0.126	-0.884	-27.504	0	0	0	0	0	0	0
WT333(F4E4E1AF1293)	3.81	13105	2022-11-30 10:08:31.553	0.016	-0.002	1.017	0	0	0	-0.126	-0.884	-27.504	0	0	0	0	0	0	0
WT333(F4E4E1AF1293)	3.81	13105	2022-11-30 10:08:31.553	0.016	-0.002	1.017	0	0	0	-0.126	-0.884	-27.504	0	0	0	0	0	0	0
WT333(F4E4E1AF1293)	3.81	13105	2022-11-30 10:08:31.553	0.016	-0.002	1.017	0	0	0	-0.126	-0.884	-27.504	0	0	0	0	0	0	0
WT333(F4E4E1AF1293)	3.81	13105	2022-11-30 10:08:31.553	0.016	-0.002	1.017	0	0	0	-0.126	-0.884	-27.504	0	0	0	0	0	0	0
WT333(F4E4E1AF1293)	3.81	13105	2022-11-30 10:08:31.553	0.016	-0.002	1.017	0	0	0	-0.126	-0.884	-27.504	0	0	0	0	0	0	0
WT111(DD045F3F1DEA)	3.77	13108	2022-11-30 10:08:31.601	-0.013	0.364	0.948	0	0	0	21.044	0.687	-8.965	0	0	0	0	0	0	0
WT111(DD045F3F1DEA)	3.77	13108	2022-11-30 10:08:31.601	-0.013	0.364	0.948	0	0	0	21.044	0.687	-8.965	0	0	0	0	0	0	0
WT111(DD045F3F1DEA)	3.77	13108	2022-11-30 10:08:31.601	-0.013	0.364	0.948	0	0	0	21.044	0.687	-8.965	0	0	0	0	0	0	0
WT111(DD045F3F1DEA)	3.77	13108	2022-11-30 10:08:31.601	-0.013	0.364	0.948	0	0	0	21.044	0.687	-8.965	0	0	0	0	0	0	0
WT111(DD045F3F1DEA)	3.77	13108	2022-11-30 10:08:31.601	-0.013	0.365	0.949	0	0	0	21.044	0.687	-8.965	0	0	0	0	0	0	0
WT111(DD045F3F1DEA)	3.77	13108	2022-11-30 10:08:31.601	-0.013	0.365	0.949	0	0	0	21.044	0.687	-8.965	0	0	0	0	0	0	0
WT111(DD045F3F1DEA)	3.77	13108	2022-11-30 10:08:31.601	-0.013	0.365	0.949	0	0	0	21.044	0.687	-8.965	0	0	0	0	0	0	0
WT111(DD045F3F1DEA)	3.77	13108	2022-11-30 10:08:31.601	-0.013	0.365	0.949	0	0	0	21.044	0.687	-8.965	0	0	0	0	0	0	0
WT111(DD045F3F1DEA)	3.77	13108	2022-11-30 10:08:31.601	-0.012	0.364	0.949	0	0	0	21.044	0.687	-8.965	0	0	0	0	0	0	0
WT111(DD045F3F1DEA)	3.77	13108	2022-11-30 10:08:31.601	-0.012	0.364	0.949	0	0	0	21.044	0.687	-8.965	0	0	0	0	0	0	0
WT111(DD045F3F1DEA)	3.77	13108	2022-11-30 10:08:31.601	-0.012	0.364	0.949	0	0	0	21.044	0.687	-8.965	0	0	0	0	0	0	0
WT111(DD045F3F1DEA)	3.77	13108	2022-11-30 10:08:31.601	-0.012	0.364	0.949	0	0	0	21.044	0.687	-8.965	0	0	0	0	0	0	0
WT111(DD045F3F1DEA)	3.77	13108	2022-11-30 10:08:31.601	-0.012	0.364	0.948	0	0	0	21.044	0.687	-8.965	0	0	0	0	0	0	0
WT111(DD045F3F1DEA)	3.77	13108	2022-11-30 10:08:31.601	-0.012	0.364	0.948	0	0	0	21.044	0.687	-8.965	0	0	0	0	0	0	0
WT111(DD045F3F1DEA)	3.77	13108	2022-11-30 10:08:31.601	-0.012	0.364	0.948	0	0	0	21.044	0.687	-8.965	0	0	0	0	0	0	0
WT111(DD045F3F1DEA)	3.77	13108	2022-11-30 10:08:31.601	-0.012	0.364	0.948	0	0	0	21.044	0.687	-8.965	0	0	0	0	0	0	0
WT111(DD045F3F1DEA)	3.77	13108	2022-11-30 10:08:31.632	-0.012	0.365	0.949	0	0	0	21.044	0.687	-8.965	0	0	0	0	0	0	0
WT111(DD045F3F1DEA)	3.77	13108	2022-11-30 10:08:31.632	-0.012	0.365	0.949	0	0	0	21.044	0.692	-8.965	0	0	0	0	0	0	0
WT111(DD045F3F1DEA)	3.77	13108	2022-11-30 10:08:31.632	-0.012	0.365	0.949	0	0	0	21.044	0.692	-8.965	0	0	0	0	0	0	0
WT111(DD045F3F1DEA)	3.77	13108	2022-11-30 10:08:31.632	-0.012	0.365	0.949	0	0	0	21.044	0.692	-8.965	0	0	0	0	0	0	0
WT111(DD045F3F1DEA)	3.77	13108	2022-11-30 10:08:31.632	-0.012	0.364	0.949	0	0	0	21.044	0.692	-8.965	0	0	0	0	0	0	0
WT111(DD045F3F1DEA)	3.77	13108	2022-11-30 10:08:31.632	-0.012	0.364	0.949	0	0	0	21.044	0.692	-8.965	0	0	0	0	0	0	0
WT111(DD045F3F1DEA)	3.77	13108	2022-11-30 10:08:31.632	-0.012	0.364	0.949	0	0	0	21.044	0.692	-8.965	0	0	0	0	0	0	0
WT111(DD045F3F1DEA)	3.77	13108	2022-11-30 10:08:31.632	-0.012	0.364	0.949	0	0	0	21.044	0.692	-8.965	0	0	0	0	0	0	0
WT222(CAA14FCCF874)	3.76	13105	2022-11-30 10:08:31.663	-0.041	0.001	1	0	0	0	0.126	2.357	88.248	0	0	0	0	0	0	0
WT222(CAA14FCCF874)	3.76	13105	2022-11-30 10:08:31.663	-0.041	0.001	1	0	0	0	0.126	2.357	88.248	0	0	0	0	0	0	0
WT222(CAA14FCCF874)	3.76	13105	2022-11-30 10:08:31.663	-0.041	0.001	1	0	0	0	0.126	2.357	88.248	0	0	0	0	0	0	0
WT222(CAA14FCCF874)	3.76	13105	2022-11-30 10:08:31.663	-0.042	0.002	1	0	0	0	0.126	2.357	88.248	0	0	0	0	0	0	0
WT222(CAA14FCCF874)	3.76	13105	2022-11-30 10:08:31.663	-0.042	0.002	1	0	0	0	0.126	2.357	88.248	0	0	0	0	0	0	0
WT222(CAA14FCCF874)	3.76	13105	2022-11-30 10:08:31.663	-0.042	0.002	1	0	0	0	0.126	2.357	88.248	0	0	0	0	0	0	0
WT222(CAA14FCCF874)	3.76	13105	2022-11-30 10:08:31.663	-0.042	0.002	1	0	0	0	0.126	2.357	88.248	0	0	0	0	0	0	0
WT222(CAA14FCCF874)	3.76	13105	2022-11-30 10:08:31.663	-0.041	0.002	1	0	0	0	0.126	2.357	88.248	0	0	0	0	0	0	0
WT111(DD045F3F1DEA)	3.77	13108	2022-11-30 10:08:31.663	-0.012	0.365	0.948	0	0	0	21.044	0.692	-8.965	0	0	0	0	0	0	0
WT111(DD045F3F1DEA)	3.77	13108	2022-11-30 10:08:31.663	-0.012	0.365	0.948	0	0	0	21.044	0.692	-8.965	0	0	0	0	0	0	0
WT111(DD045F3F1DEA)	3.77	13108	2022-11-30 10:08:31.663	-0.012	0.365	0.948	0	0	0	21.044	0.692	-8.965	0	0	0	0	0	0	0
WT111(DD045F3F1DEA)	3.77	13108	2022-11-30 10:08:31.663	-0.012	0.365	0.948	0	0	0	21.044	0.692	-8.965	0	0	0	0	0	0	0
WT111(DD045F3F1DEA)	3.77	13108	2022-11-30 10:08:31.663	-0.013	0.365	0.948	0	0	0	21.044	0.692	-8.965	0	0	0	0	0	0	0
WT111(DD045F3F1DEA)	3.77	13108	2022-11-30 10:08:31.663	-0.013	0.365	0.948	0	0	0	21.044	0.692	-8.965	0	0	0	0	0	0	0
WT111(DD045F3F1DEA)	3.77	13108	2022-11-30 10:08:31.663	-0.013	0.365	0.948	0	0	0	21.044	0.692	-8.965	0	0	0	0	0	0	0
WT111(DD045F3F1DEA)	3.77	13108	2022-11-30 10:08:31.663	-0.013	0.365	0.948	0	0	0	21.044	0.692	-8.965	0	0	0	0	0	0	0
WT333(F4E4E1AF1293)	3.81	13105	2022-11-30 10:08:31.663	0.016	-0.002	1.017	0	0	0	-0.126	-0.884	-27.504	0	0	0	0	0	0	0
WT333(F4E4E1AF1293)	3.81	13105	2022-11-30 10:08:31.678	0.016	-0.002	1.017	0	0	0	-0.126	-0.884	-27.504	0	0	0	0	0	0	0
WT333(F4E4E1AF1293)	3.81	13105	2022-11-30 10:08:31.678	0.016	-0.002	1.017	0	0	0	-0.126	-0.884	-27.504	0	0	0	0	0	0	0
WT333(F4E4E1AF1293)	3.81	13105	2022-11-30 10:08:31.678	0.016	-0.002	1.017	0	0	0	-0.126	-0.884	-27.504	0	0	0	0	0	0	0
WT333(F4E4E1AF1293)	3.81	13105	2022-11-30 10:08:31.678	0.016	-0.002	1.017	0	0	0	-0.126	-0.884	-27.504	0	0	0	0	0	0	0
WT333(F4E4E1AF1293)	3.81	13105	2022-11-30 10:08:31.678	0.016	-0.002	1.017	0	0	0	-0.126	-0.884	-27.504	0	0	0	0	0	0	0
WT333(F4E4E1AF1293)	3.81	13105	2022-11-30 10:08:31.678	0.016	-0.002	1.017	0	0	0	-0.126	-0.884	-27.504	0	0	0	0	0	0	0
WT333(F4E4E1AF1293)	3.81	13105	2022-11-30 10:08:31.678	0.016	-0.002	1.017	0	0	0	-0.126	-0.884	-27.504	0	0	0	0	0	0	0
WT222(CAA14FCCF874)	3.76	13105	2022-11-30 10:08:31.678	-0.041	0.002	1	0	0	0	0.126	2.357	88.248	0	0	0	0	0	0	0
WT222(CAA14FCCF874)	3.76	13105	2022-11-30 10:08:31.678	-0.041	0.002	1	0	0	0	0.126	2.357	88.248	0	0	0	0	0	0	0
WT222(CAA14FCCF874)	3.76	13105	2022-11-30 10:08:31.678	-0.041	0.002	1	0	0	0	0.126	2.357	88.248	0	0	0	0	0	0	0
WT222(CAA14FCCF874)	3.76	13105	2022-11-30 10:08:31.678	-0.041	0.002	1	0	0	0	0.126	2.357	88.248	0	0	0	0	0	0	0
WT222(CAA14FCCF874)	3.76	13105	2022-11-30 10:08:31.678	-0.041	0.002	1	0	0	0	0.126	2.357	88.248	0	0	0	0	0	0	0
WT222(CAA14FCCF874)	3.76	13105	2022-11-30 10:08:31.678	-0.041	0.002	1	0	0	0	0.126	2.357	88.248	0	0	0	0	0	0	0
WT222(CAA14FCCF874)	3.76	13105	2022-11-30 10:08:31.678	-0.041	0.002	1	0	0	0	0.126	2.357	88.248	0	0	0	0	0	0	0
WT222(CAA14FCCF874)	3.76	13105	2022-11-30 10:08:31.678	-0.041	0.002	1	0	0	0	0.126	2.357	88.248	0	0	0	0	0	0	0
WT222(CAA14FCCF874)	3.76	13105	2022-11-30 10:08:31.694	-0.041	0.002	1	0	0	0	0.126	2.357	88.248	0	0	0	0	0	0	0
WT222(CAA14FCCF874)	3.76	13105	2022-11-30 10:08:31.694	-0.041	0.002	1	0	0	0	0.126	2.357	88.248	0	0	0	0	0	0	0
WT222(CAA14FCCF874)	3.76	13105	2022-11-30 10:08:31.694	-0.041	0.002	1	0	0	0	0.126	2.357	88.248	0	0	0	0	0	0	0
WT222(CAA14FCCF874)	3.76	13105	2022-11-30 10:08:31.694	-0.041	0.002	1	0	0	0	0.126	2.357	88.248	0	0	0	0	0	0	0
WT222(CAA14FCCF874)	3.76	13105	2022-11-30 10:08:31.694	-0.041	0.002	1	0	0	0	0.126	2.357	88.248	0	0	0	0	0	0	0
WT222(CAA14FCCF874)	3.76	13105	2022-11-30 10:08:31.694	-0.041	0.002	1	0	0	0	0.126	2.357	88.248	0	0	0	0	0	0	0
WT222(CAA14FCCF874)	3.76	13105	2022-11-30 10:08:31.694	-0.041	0.002	1	0	0	0	0.126	2.357	88.248	0	0	0	0	0	0	0
WT222(CAA14FCCF874)	3.76	13105	2022-11-30 10:08:31.694	-0.041	0.002	1	0	0	0	0.126	2.357	88.248	0	0	0	0	0	0	0
WT222(CAA14FCCF874)	3.76	13105	2022-11-30 10:08:31.710	-0.041	0.002	1	0	0	0	0.126	2.357	88.248	0	0	0	0	0	0	0
WT222(CAA14FCCF874)	3.76	13105	2022-11-30 10:08:31.710	-0.041	0.002	1	0	0	0	0.126	2.357	88.248	0	0	0	0	0	0	0
WT222(CAA14FCCF874)	3.76	13105	2022-11-30 10:08:31.710	-0.041	0.002	1	0	0	0	0.126	2.357	88.248	0	0	0	0	0	0	0
WT222(CAA14FCCF874)	3.76	13105	2022-11-30 10:08:31.710	-0.041	0.002	1	0	0	0	0.126	2.357	88.248	0	0	0	0	0	0	0
WT222(CAA14FCCF874)	3.76	13105	2022-11-30 10:08:31.710	-0.041	0.002	1	0	0	0	0.126	2.357	88.248	0	0	0	0	0	0	0
WT222(CAA14FCCF874)	3.76	13105	2022-11-30 10:08:31.710	-0.041	0.002	1	0	0	0	0.126	2.357	88.248	0	0	0	0	0	0	0
WT222(CAA14FCCF874)	3.76	13105	2022-11-30 10:08:31.710	-0.039	0.002	1	0	0	0	0.126	2.357	88.248	0	0	0	0	0	0	0
WT222(CAA14FCCF874)	3.76	13105	2022-11-30 10:08:31.710	-0.039	0.002	1	0	0	0	0.126	2.357	88.248	0	0	0	0	0	0	0
WT333(F4E4E1AF1293)	3.81	13105	2022-11-30 10:08:31.725	0.016	-0.002	1.017	0	0	0	-0.126	-0.884	-27.504	0	0	0	0	0	0	0
WT333(F4E4E1AF1293)	3.81	13105	2022-11-30 10:08:31.725	0.016	-0.002	1.017	0	0	0	-0.126	-0.884	-27.504	0	0	0	0	0	0	0
WT333(F4E4E1AF1293)	3.81	13105	2022-11-30 10:08:31.725	0.016	-0.002	1.017	0	0	0	-0.126	-0.884	-27.504	0	0	0	0	0	0	0
WT333(F4E4E1AF1293)	3.81	13105	2022-11-30 10:08:31.725	0.016	-0.001	1.016	0	0	0	-0.126	-0.89	-27.504	0	0	0	0	0	0	0
WT333(F4E4E1AF1293)	3.81	13105	2022-11-30 10:08:31.725	0.016	-0.001	1.016	0	0	0	-0.126	-0.89	-27.504	0	0	0	0	0	0	0
WT333(F4E4E1AF1293)	3.81	13105	2022-11-30 10:08:31.725	0.016	-0.001	1.016	0	0	0	-0.126	-0.89	-27.504	0	0	0	0	0	0	0
WT333(F4E4E1AF1293)	3.81	13105	2022-11-30 10:08:31.725	0.016	-0.001	1.016	0	0	0	-0.126	-0.89	-27.504	0	0	0	0	0	0	0
WT333(F4E4E1AF1293)	3.81	13105	2022-11-30 10:08:31.725	0.015	-0.001	1.017	0	0	0	-0.126	-0.89	-27.504	0	0	0	0	0	0	0
WT333(F4E4E1AF1293)	3.81	13105	2022-11-30 10:08:31.725	0.015	-0.001	1.017	0	0	0	-0.126	-0.89	-27.504	0	0	0	0	0	0	0
WT333(F4E4E1AF1293)	3.81	13105	2022-11-30 10:08:31.725	0.015	-0.001	1.017	0	0	0	-0.126	-0.89	-27.504	0	0	0	0	0	0	0
WT333(F4E4E1AF1293)	3.81	13105	2022-11-30 10:08:31.725	0.015	-0.001	1.017	0	0	0	-0.126	-0.89	-27.504	0	0	0	0	0	0	0
WT333(F4E4E1AF1293)	3.81	13105	2022-11-30 10:08:31.725	0.016	-0.001	1.017	0	0	0	-0.126	-0.89	-27.504	0	0	0	0	0	0	0
WT333(F4E4E1AF1293)	3.81	13105	2022-11-30 10:08:31.725	0.016	-0.001	1.017	0	0	0	-0.126	-0.89	-27.504	0	0	0	0	0	0	0
WT333(F4E4E1AF1293)	3.81	13105	2022-11-30 10:08:31.725	0.016	-0.001	1.017	0	0	0	-0.126	-0.89	-27.504	0	0	0	0	0	0	0
WT333(F4E4E1AF1293)	3.81	13105	2022-11-30 10:08:31.725	0.016	-0.001	1.017	0	0	0	-0.126	-0.89	-27.504	0	0	0	0	0	0	0
WT333(F4E4E1AF1293)	3.81	13105	2022-11-30 10:08:31.725	0.017	-0.002	1.017	0	0	0	-0.126	-0.89	-27.504	0	0	0	0	0	0	0
WT333(F4E4E1AF1293)	3.81	13105	2022-11-30 10:08:31.725	0.017	-0.002	1.017	0	0	0	-0.126	-0.89	-27.504	0	0	0	0	0	0	0
WT333(F4E4E1AF1293)	3.81	13105	2022-11-30 10:08:31.725	0.017	-0.002	1.017	0	0	0	-0.126	-0.89	-27.504	0	0	0	0	0	0	0
WT333(F4E4E1AF1293)	3.81	13105	2022-11-30 10:08:31.725	0.017	-0.002	1.017	0	0	0	-0.126	-0.89	-27.504	0	0	0	0	0	0	0
WT333(F4E4E1AF1293)	3.81	13105	2022-11-30 10:08:31.725	0.023	-0.001	1.017	0	0	0	-0.126	-0.89	-27.504	0	0	0	0	0	0	0
WT333(F4E4E1AF1293)	3.81	13105	2022-11-30 10:08:31.725	0.023	-0.001	1.017	0	0	0	-0.126	-0.89	-27.504	0	0	0	0	0	0	0
WT333(F4E4E1AF1293)	3.81	13105	2022-11-30 10:08:31.725	0.023	-0.001	1.017	0	0	0	-0.126	-0.89	-27.504	0	0	0	0	0	0	0
WT333(F4E4E1AF1293)	3.81	13105	2022-11-30 10:08:31.725	0.023	-0.001	1.017	0	0	0	-0.126	-0.89	-27.504	0	0	0	0	0	0	0
WT333(F4E4E1AF1293)	3.81	13105	2022-11-30 10:08:31.725	0.017	-0.002	1.016	0	0	0	-0.126	-0.89	-27.504	0	0	0	0	0	0	0
WT111(DD045F3F1DEA)	3.77	13108	2022-11-30 10:08:31.788	-0.012	0.365	0.948	0	0	0	21.044	0.692	-8.965	0	0	0	0	0	0	0
WT111(DD045F3F1DEA)	3.77	13108	2022-11-30 10:08:31.788	-0.012	0.365	0.948	0	0	0	21.044	0.692	-8.965	0	0	0	0	0	0	0
WT111(DD045F3F1DEA)	3.77	13108	2022-11-30 10:08:31.788	-0.012	0.365	0.948	0	0	0	21.044	0.692	-8.965	0	0	0	0	0	0	0
WT111(DD045F3F1DEA)	3.77	13108	2022-11-30 10:08:31.788	-0.012	0.365	0.948	0	0	0	21.044	0.692	-8.965	0	0	0	0	0	0	0
WT111(DD045F3F1DEA)	3.77	13108	2022-11-30 10:08:31.788	-0.012	0.365	0.948	0	0	0	21.044	0.692	-8.965	0	0	0	0	0	0	0
WT111(DD045F3F1DEA)	3.77	13108	2022-11-30 10:08:31.788	-0.012	0.365	0.948	0	0	0	21.044	0.692	-8.965	0	0	0	0	0	0	0
WT111(DD045F3F1DEA)	3.77	13108	2022-11-30 10:08:31.788	-0.012	0.365	0.948	0	0	0	21.044	0.692	-8.965	0	0	0	0	0	0	0
WT111(DD045F3F1DEA)	3.77	13108	2022-11-30 10:08:31.788	-0.012	0.366	0.948	0	0	0	21.044	0.692	-8.965	0	0	0	0	0	0	0
WT222(CAA14FCCF874)	3.76	13105	2022-11-30 10:08:31.804	-0.039	0.002	1	0	0	0	0.126	2.357	88.248	0	0	0	0	0	0	0
WT222(CAA14FCCF874)	3.76	13105	2022-11-30 10:08:31.804	-0.039	0.002	1	0	0	0	0.126	2.357	88.248	0	0	0	0	0	0	0
WT222(CAA14FCCF874)	3.76	13105	2022-11-30 10:08:31.804	-0.036	0.002	1	0	0	0	0.126	2.357	88.248	0	0	0	0	0	0	0
WT222(CAA14FCCF874)	3.76	13105	2022-11-30 10:08:31.804	-0.036	0.002	1	0	0	0	0.126	2.357	88.248	0	0	0	0	0	0	0
WT222(CAA14FCCF874)	3.76	13105	2022-11-30 10:08:31.804	-0.036	0.002	1	0	0	0	0.126	2.357	88.248	0	0	0	0	0	0	0
WT222(CAA14FCCF874)	3.76	13105	2022-11-30 10:08:31.804	-0.036	0.002	1	0	0	0	0.126	2.357	88.248	0	0	0	0	0	0	0
WT222(CAA14FCCF874)	3.76	13105	2022-11-30 10:08:31.804	-0.039	0.001	1	0	0	0	0.126	2.357	88.248	0	0	0	0	0	0	0
WT222(CAA14FCCF874)	3.76	13105	2022-11-30 10:08:31.804	-0.039	0.001	1	0	0	0	0.126	2.357	88.248	0	0	0	0	0	0	0
WT222(CAA14FCCF874)	3.76	13105	2022-11-30 10:08:31.804	-0.039	0.001	1	0	0	0	0.126	2.357	88.248	0	0	0	0	0	0	0
WT222(CAA14FCCF874)	3.76	13105	2022-11-30 10:08:31.804	-0.039	0.001	1	0	0	0	0.126	2.357	88.248	0	0	0	0	0	0	0
WT222(CAA14FCCF874)	3.76	13105	2022-11-30 10:08:31.804	-0.032	0.001	1	0	0	0	0.126	2.357	88.248	0	0	0	0	0	0	0
WT222(CAA14FCCF874)	3.76	13105	2022-11-30 10:08:31.804	-0.032	0.001	1	0	0	0	0.126	2.357	88.248	0	0	0	0	0	0	0
WT222(CAA14FCCF874)	3.76	13105	2022-11-30 10:08:31.804	-0.032	0.001	1	0	0	0	0.126	2.357	88.248	0	0	0	0	0	0	0
WT222(CAA14FCCF874)	3.76	13105	2022-11-30 10:08:31.804	-0.032	0.001	1	0	0	0	0.126	2.357	88.248	0	0	0	0	0	0	0
WT222(CAA14FCCF874)	3.76	13105	2022-11-30 10:08:31.804	-0.027	0.001	1.001	0	0	0	0.126	2.357	88.248	0	0	0	0	0	0	0
WT222(CAA14FCCF874)	3.76	13105	2022-11-30 10:08:31.804	-0.027	0.001	1.001	0	0	0	0.126	2.351	88.248	0	0	0	0	0	0	0
WT111(DD045F3F1DEA)	3.77	13108	2022-11-30 10:08:31.819	-0.012	0.366	0.948	0	0	0	21.044	0.692	-8.965	0	0	0	0	0	0	0
WT111(DD045F3F1DEA)	3.77	13108	2022-11-30 10:08:31.819	-0.012	0.366	0.948	0	0	0	21.044	0.692	-8.965	0	0	0	0	0	0	0
WT111(DD045F3F1DEA)	3.77	13108	2022-11-30 10:08:31.819	-0.012	0.366	0.948	0	0	0	21.044	0.692	-8.965	0	0	0	0	0	0	0
WT111(DD045F3F1DEA)	3.77	13108	2022-11-30 10:08:31.819	-0.012	0.364	0.948	0	0	0	21.044	0.692	-8.965	0	0	0	0	0	0	0
WT111(DD045F3F1DEA)	3.77	13108	2022-11-30 10:08:31.819	-0.012	0.364	0.948	0	0	0	21.044	0.692	-8.965	0	0	0	0	0	0	0
WT111(DD045F3F1DEA)	3.77	13108	2022-11-30 10:08:31.819	-0.012	0.364	0.948	0	0	0	21.044	0.692	-8.965	0	0	0	0	0	0	0
WT111(DD045F3F1DEA)	3.77	13108	2022-11-30 10:08:31.819	-0.012	0.364	0.948	0	0	0	21.044	0.692	-8.965	0	0	0	0	0	0	0
WT111(DD045F3F1DEA)	3.77	13108	2022-11-30 10:08:31.819	-0.011	0.365	0.949	0	0	0	21.044	0.692	-8.965	0	0	0	0	0	0	0
WT222(CAA14FCCF874)	3.76	13105	2022-11-30 10:08:31.835	-0.027	0.001	1.001	0	0	0	0.126	2.351	88.248	0	0	0	0	0	0	0
WT222(CAA14FCCF874)	3.76	13105	2022-11-30 10:08:31.835	-0.027	0.001	1.001	0	0	0	0.126	2.351	88.248	0	0	0	0	0	0	0
WT222(CAA14FCCF874)	3.76	13105	2022-11-30 10:08:31.835	-0.033	0.001	1	0.122	-0.183	0	0.126	2.351	88.248	0	0	0	0	0	0	0
WT222(CAA14FCCF874)	3.76	13105	2022-11-30 10:08:31.835	-0.033	0.001	1	0.122	-0.183	0	0.126	2.351	88.248	0	0	0	0	0	0	0
WT222(CAA14FCCF874)	3.76	13105	2022-11-30 10:08:31.835	-0.033	0.001	1	0.122	-0.183	0	0.126	2.346	88.248	0	0	0	0	0	0	0
WT222(CAA14FCCF874)	3.76	13105	2022-11-30 10:08:31.835	-0.033	0.001	1	0.122	-0.183	0	0.126	2.346	88.248	0	0	0	0	0	0	0
WT222(CAA14FCCF874)	3.76	13105	2022-11-30 10:08:31.835	-0.04	0.005	0.999	0	0	0	0.126	2.346	88.248	0	0	0	0	0	0	0
WT222(CAA14FCCF874)	3.76	13105	2022-11-30 10:08:31.835	-0.04	0.005	0.999	0	0	0	0.126	2.346	88.248	0	0	0	0	0	0	0
WT222(CAA14FCCF874)	3.76	13105	2022-11-30 10:08:31.835	-0.04	0.005	0.999	0	0	0	0.126	2.34	88.248	0	0	0	0	0	0	0
WT222(CAA14FCCF874)	3.76	13105	2022-11-30 10:08:31.835	-0.04	0.005	0.999	0	0	0	0.126	2.34	88.248	0	0	0	0	0	0	0
WT222(CAA14FCCF874)	3.76	13105	2022-11-30 10:08:31.835	-0.041	0	1	0.244	-0.244	0	0.126	2.34	88.248	0	0	0	0	0	0	0
WT222(CAA14FCCF874)	3.76	13105	2022-11-30 10:08:31.835	-0.041	0	1	0.244	-0.244	0	0.132	2.34	88.248	0	0	0	0	0	0	0
WT222(CAA14FCCF874)	3.76	13105	2022-11-30 10:08:31.835	-0.041	0	1	0.244	-0.244	0	0.132	2.335	88.248	0	0	0	0	0	0	0
WT222(CAA14FCCF874)	3.76	13105	2022-11-30 10:08:31.835	-0.041	0	1	0.244	-0.244	0	0.132	2.335	88.248	0	0	0	0	0	0	0
WT222(CAA14FCCF874)	3.76	13105	2022-11-30 10:08:31.835	-0.041	0.004	0.996	0.183	-0.061	0	0.132	2.335	88.248	0	0	0	0	0	0	0
WT222(CAA14FCCF874)	3.76	13105	2022-11-30 10:08:31.835	-0.041	0.004	0.996	0.183	-0.061	0	0.132	2.335	88.248	0	0	0	0	0	0	0
WT111(DD045F3F1DEA)	3.77	13108	2022-11-30 10:08:31.851	-0.011	0.365	0.949	0	0	0	21.044	0.692	-8.965	0	0	0	0	0	0	0
WT111(DD045F3F1DEA)	3.77	13108	2022-11-30 10:08:31.851	-0.011	0.365	0.949	0	0	0	21.044	0.692	-8.965	0	0	0	0	0	0	0
WT111(DD045F3F1DEA)	3.77	13108	2022-11-30 10:08:31.851	-0.011	0.365	0.949	0	0	0	21.044	0.692	-8.965	0	0	0	0	0	0	0
WT111(DD045F3F1DEA)	3.77	13108	2022-11-30 10:08:31.851	-0.012	0.365	0.948	0	0	0	21.044	0.692	-8.965	0	0	0	0	0	0	0
WT111(DD045F3F1DEA)	3.77	13108	2022-11-30 10:08:31.851	-0.012	0.365	0.948	0	0	0	21.044	0.692	-8.965	0	0	0	0	0	0	0
WT111(DD045F3F1DEA)	3.77	13108	2022-11-30 10:08:31.851	-0.012	0.365	0.948	0	0	0	21.044	0.692	-8.965	0	0	0	0	0	0	0
WT111(DD045F3F1DEA)	3.77	13108	2022-11-30 10:08:31.851	-0.012	0.365	0.948	0	0	0	21.044	0.692	-8.965	0	0	0	0	0	0	0
WT111(DD045F3F1DEA)	3.77	13108	2022-11-30 10:08:31.851	-0.012	0.363	0.949	0	0	0	21.044	0.692	-8.965	0	0	0	0	0	0	0
WT111(DD045F3F1DEA)	3.77	13108	2022-11-30 10:08:31.882	-0.012	0.363	0.949	0	0	0	21.044	0.692	-8.965	0	0	0	0	0	0	0
WT111(DD045F3F1DEA)	3.77	13108	2022-11-30 10:08:31.882	-0.012	0.363	0.949	0	0	0	21.044	0.692	-8.965	0	0	0	0	0	0	0
WT111(DD045F3F1DEA)	3.77	13108	2022-11-30 10:08:31.882	-0.012	0.363	0.949	0	0	0	21.044	0.692	-8.965	0	0	0	0	0	0	0
WT111(DD045F3F1DEA)	3.77	13108	2022-11-30 10:08:31.882	-0.012	0.365	0.948	0	0	0	21.044	0.692	-8.965	0	0	0	0	0	0	0
WT111(DD045F3F1DEA)	3.77	13108	2022-11-30 10:08:31.882	-0.012	0.365	0.948	0	0	0	21.044	0.692	-8.965	0	0	0	0	0	0	0
WT111(DD045F3F1DEA)	3.77	13108	2022-11-30 10:08:31.882	-0.012	0.365	0.948	0	0	0	21.044	0.692	-8.965	0	0	0	0	0	0	0
WT111(DD045F3F1DEA)	3.77	13108	2022-11-30 10:08:31.882	-0.012	0.365	0.948	0	0	0	21.044	0.692	-8.965	0	0	0	0	0	0	0
WT111(DD045F3F1DEA)	3.77	13108	2022-11-30 10:08:31.882	-0.012	0.366	0.949	0	0	0	21.044	0.692	-8.965	0	0	0	0	0	0	0
WT333(F4E4E1AF1293)	3.81	13105	2022-11-30 10:08:31.882	0.017	-0.002	1.016	0	0	0	-0.126	-0.89	-27.504	0	0	0	0	0	0	0
WT333(F4E4E1AF1293)	3.81	13105	2022-11-30 10:08:31.882	0.017	-0.002	1.016	0	0	0	-0.126	-0.89	-27.504	0	0	0	0	0	0	0
WT333(F4E4E1AF1293)	3.81	13105	2022-11-30 10:08:31.882	0.017	-0.002	1.016	0	0	0	-0.126	-0.89	-27.504	0	0	0	0	0	0	0
WT333(F4E4E1AF1293)	3.81	13105	2022-11-30 10:08:31.882	0.023	-0.002	1.017	0	0	0	-0.126	-0.89	-27.504	0	0	0	0	0	0	0
WT333(F4E4E1AF1293)	3.81	13105	2022-11-30 10:08:31.882	0.023	-0.002	1.017	0	0	0	-0.126	-0.89	-27.504	0	0	0	0	0	0	0
WT333(F4E4E1AF1293)	3.81	13105	2022-11-30 10:08:31.882	0.023	-0.002	1.017	0	0	0	-0.126	-0.89	-27.504	0	0	0	0	0	0	0
WT333(F4E4E1AF1293)	3.81	13105	2022-11-30 10:08:31.882	0.023	-0.002	1.017	0	0	0	-0.126	-0.89	-27.504	0	0	0	0	0	0	0
WT333(F4E4E1AF1293)	3.81	13105	2022-11-30 10:08:31.882	0.034	-0.001	1.017	0	0	0	-0.126	-0.89	-27.504	0	0	0	0	0	0	0
WT333(F4E4E1AF1293)	3.81	13105	2022-11-30 10:08:31.882	0.034	-0.001	1.017	0	0	0	-0.126	-0.89	-27.504	0	0	0	0	0	0	0
WT333(F4E4E1AF1293)	3.81	13105	2022-11-30 10:08:31.882	0.034	-0.001	1.017	0	0	0	-0.126	-0.895	-27.504	0	0	0	0	0	0	0
WT333(F4E4E1AF1293)	3.81	13105	2022-11-30 10:08:31.882	0.034	-0.001	1.017	0	0	0	-0.126	-0.895	-27.504	0	0	0	0	0	0	0
WT333(F4E4E1AF1293)	3.81	13105	2022-11-30 10:08:31.882	0.023	0	1.017	0	0	0	-0.126	-0.895	-27.504	0	0	0	0	0	0	0
WT333(F4E4E1AF1293)	3.81	13105	2022-11-30 10:08:31.882	0.023	0	1.017	0	0	0	-0.126	-0.895	-27.504	0	0	0	0	0	0	0
WT333(F4E4E1AF1293)	3.81	13105	2022-11-30 10:08:31.882	0.023	0	1.017	0	0	0	-0.126	-0.895	-27.504	0	0	0	0	0	0	0
WT333(F4E4E1AF1293)	3.81	13105	2022-11-30 10:08:31.882	0.023	0	1.017	0	0	0	-0.126	-0.895	-27.504	0	0	0	0	0	0	0
WT333(F4E4E1AF1293)	3.81	13105	2022-11-30 10:08:31.882	0.015	0	1.019	0.366	0	0	-0.121	-0.901	-27.504	0	0	0	0	0	0	0
WT222(CAA14FCCF874)	3.76	13105	2022-11-30 10:08:31.897	-0.041	0.004	0.996	0.183	-0.061	0	0.132	2.329	88.248	0	0	0	0	0	0	0
WT222(CAA14FCCF874)	3.76	13105	2022-11-30 10:08:31.897	-0.041	0.004	0.996	0.183	-0.061	0	0.137	2.329	88.248	0	0	0	0	0	0	0
WT222(CAA14FCCF874)	3.76	13105	2022-11-30 10:08:31.897	-0.039	0	1.002	0.122	-0.122	0	0.137	2.329	88.248	0	0	0	0	0	0	0
WT222(CAA14FCCF874)	3.76	13105	2022-11-30 10:08:31.897	-0.039	0	1.002	0.122	-0.122	0	0.137	2.329	88.248	0	0	0	0	0	0	0
WT222(CAA14FCCF874)	3.76	13105	2022-11-30 10:08:31.897	-0.039	0	1.002	0.122	-0.122	0	0.137	2.329	88.248	0	0	0	0	0	0	0
WT222(CAA14FCCF874)	3.76	13105	2022-11-30 10:08:31.897	-0.039	0	1.002	0.122	-0.122	0	0.137	2.329	88.248	0	0	0	0	0	0	0
WT222(CAA14FCCF874)	3.76	13105	2022-11-30 10:08:31.897	-0.034	0.002	1.002	0.122	-0.122	0	0.137	2.324	88.248	0	0	0	0	0	0	0
WT222(CAA14FCCF874)	3.76	13105	2022-11-30 10:08:31.897	-0.034	0.002	1.002	0.122	-0.122	0	0.137	2.324	88.248	0	0	0	0	0	0	0
WT111(DD045F3F1DEA)	3.77	13108	2022-11-30 10:08:31.913	-0.012	0.366	0.949	0	0	0	21.044	0.692	-8.965	0	0	0	0	0	0	0
WT111(DD045F3F1DEA)	3.77	13108	2022-11-30 10:08:31.913	-0.012	0.366	0.949	0	0	0	21.044	0.692	-8.965	0	0	0	0	0	0	0
WT111(DD045F3F1DEA)	3.77	13108	2022-11-30 10:08:31.913	-0.012	0.366	0.949	0	0	0	21.044	0.692	-8.965	0	0	0	0	0	0	0
WT111(DD045F3F1DEA)	3.77	13108	2022-11-30 10:08:31.913	-0.012	0.365	0.949	0	0	0	21.044	0.692	-8.965	0	0	0	0	0	0	0
WT111(DD045F3F1DEA)	3.77	13108	2022-11-30 10:08:31.913	-0.012	0.365	0.949	0	0	0	21.044	0.692	-8.965	0	0	0	0	0	0	0
WT111(DD045F3F1DEA)	3.77	13108	2022-11-30 10:08:31.913	-0.012	0.365	0.949	0	0	0	21.044	0.692	-8.965	0	0	0	0	0	0	0
WT111(DD045F3F1DEA)	3.77	13108	2022-11-30 10:08:31.913	-0.012	0.365	0.949	0	0	0	21.044	0.692	-8.965	0	0	0	0	0	0	0
WT111(DD045F3F1DEA)	3.77	13108	2022-11-30 10:08:31.913	-0.012	0.364	0.948	0	0	0	21.044	0.692	-8.965	0	0	0	0	0	0	0
WT333(F4E4E1AF1293)	3.81	13105	2022-11-30 10:08:31.913	0.015	0	1.019	0.366	0	0	-0.121	-0.901	-27.504	0	0	0	0	0	0	0
WT333(F4E4E1AF1293)	3.81	13105	2022-11-30 10:08:31.913	0.015	0	1.019	0.366	0	0	-0.115	-0.901	-27.504	0	0	0	0	0	0	0
WT333(F4E4E1AF1293)	3.81	13105	2022-11-30 10:08:31.913	0.015	0	1.019	0.366	0	0	-0.115	-0.901	-27.504	0	0	0	0	0	0	0
WT333(F4E4E1AF1293)	3.81	13105	2022-11-30 10:08:31.913	0.014	-0.008	1.014	0.061	0	0	-0.115	-0.901	-27.504	0	0	0	0	0	0	0
WT333(F4E4E1AF1293)	3.81	13105	2022-11-30 10:08:31.913	0.014	-0.008	1.014	0.061	0	0	-0.115	-0.901	-27.504	0	0	0	0	0	0	0
WT333(F4E4E1AF1293)	3.81	13105	2022-11-30 10:08:31.913	0.014	-0.008	1.014	0.061	0	0	-0.115	-0.901	-27.504	0	0	0	0	0	0	0
WT333(F4E4E1AF1293)	3.81	13105	2022-11-30 10:08:31.913	0.014	-0.008	1.014	0.061	0	0	-0.115	-0.906	-27.504	0	0	0	0	0	0	0
WT333(F4E4E1AF1293)	3.81	13105	2022-11-30 10:08:31.913	0.014	-0.001	1.016	-0.305	0	0	-0.115	-0.906	-27.504	0	0	0	0	0	0	0
WT333(F4E4E1AF1293)	3.81	13105	2022-11-30 10:08:31.913	0.014	-0.001	1.016	-0.305	0	0	-0.115	-0.906	-27.504	0	0	0	0	0	0	0
WT333(F4E4E1AF1293)	3.81	13105	2022-11-30 10:08:31.913	0.014	-0.001	1.016	-0.305	0	0	-0.121	-0.906	-27.504	0	0	0	0	0	0	0
WT333(F4E4E1AF1293)	3.81	13105	2022-11-30 10:08:31.913	0.014	-0.001	1.016	-0.305	0	0	-0.121	-0.906	-27.504	0	0	0	0	0	0	0
WT333(F4E4E1AF1293)	3.81	13105	2022-11-30 10:08:31.913	0.02	-0.001	1.016	-1.526	-0.122	0	-0.126	-0.906	-27.499	0	0	0	0	0	0	0
WT333(F4E4E1AF1293)	3.81	13105	2022-11-30 10:08:31.913	0.02	-0.001	1.016	-1.526	-0.122	0	-0.137	-0.906	-27.499	0	0	0	0	0	0	0
WT333(F4E4E1AF1293)	3.81	13105	2022-11-30 10:08:31.913	0.02	-0.001	1.016	-1.526	-0.122	0	-0.143	-0.906	-27.493	0	0	0	0	0	0	0
WT333(F4E4E1AF1293)	3.81	13105	2022-11-30 10:08:31.913	0.02	-0.001	1.016	-1.526	-0.122	0	-0.154	-0.912	-27.493	0	0	0	0	0	0	0
WT333(F4E4E1AF1293)	3.81	13105	2022-11-30 10:08:31.913	0.021	0.001	1.02	-0.061	0	0	-0.154	-0.912	-27.488	0	0	0	0	0	0	0
WT111(DD045F3F1DEA)	3.77	13108	2022-11-30 10:08:31.929	-0.012	0.364	0.948	0	0	0	21.044	0.692	-8.965	0	0	0	0	0	0	0
WT111(DD045F3F1DEA)	3.77	13108	2022-11-30 10:08:31.929	-0.012	0.364	0.948	0	0	0	21.044	0.692	-8.965	0	0	0	0	0	0	0
WT111(DD045F3F1DEA)	3.77	13108	2022-11-30 10:08:31.929	-0.012	0.364	0.948	0	0	0	21.044	0.692	-8.965	0	0	0	0	0	0	0
WT111(DD045F3F1DEA)	3.77	13108	2022-11-30 10:08:31.929	-0.012	0.365	0.949	0	0	0	21.044	0.692	-8.965	0	0	0	0	0	0	0
WT111(DD045F3F1DEA)	3.77	13108	2022-11-30 10:08:31.929	-0.012	0.365	0.949	0	0	0	21.044	0.692	-8.965	0	0	0	0	0	0	0
WT111(DD045F3F1DEA)	3.77	13108	2022-11-30 10:08:31.929	-0.012	0.365	0.949	0	0	0	21.044	0.692	-8.965	0	0	0	0	0	0	0
WT111(DD045F3F1DEA)	3.77	13108	2022-11-30 10:08:31.929	-0.012	0.365	0.949	0	0	0	21.044	0.692	-8.965	0	0	0	0	0	0	0
WT111(DD045F3F1DEA)	3.77	13108	2022-11-30 10:08:31.929	-0.012	0.365	0.947	0	0	0	21.044	0.692	-8.965	0	0	0	0	0	0	0
WT111(DD045F3F1DEA)	3.77	13108	2022-11-30 10:08:31.960	-0.012	0.365	0.947	0	0	0	21.044	0.692	-8.965	0	0	0	0	0	0	0
WT111(DD045F3F1DEA)	3.77	13108	2022-11-30 10:08:31.960	-0.012	0.365	0.947	0	0	0	21.044	0.692	-8.965	0	0	0	0	0	0	0
WT111(DD045F3F1DEA)	3.77	13108	2022-11-30 10:08:31.960	-0.012	0.365	0.947	0	0	0	21.044	0.692	-8.965	0	0	0	0	0	0	0
WT111(DD045F3F1DEA)	3.77	13108	2022-11-30 10:08:31.960	-0.012	0.363	0.947	0	0	0	21.044	0.692	-8.965	0	0	0	0	0	0	0
WT111(DD045F3F1DEA)	3.77	13108	2022-11-30 10:08:31.960	-0.012	0.363	0.947	0	0	0	21.044	0.692	-8.965	0	0	0	0	0	0	0
WT111(DD045F3F1DEA)	3.77	13108	2022-11-30 10:08:31.960	-0.012	0.363	0.947	0	0	0	21.044	0.692	-8.965	0	0	0	0	0	0	0
WT111(DD045F3F1DEA)	3.77	13108	2022-11-30 10:08:31.960	-0.012	0.363	0.947	0	0	0	21.044	0.692	-8.965	0	0	0	0	0	0	0
WT111(DD045F3F1DEA)	3.77	13108	2022-11-30 10:08:31.960	-0.012	0.366	0.948	0	0	0	21.044	0.692	-8.965	0	0	0	0	0	0	0
WT333(F4E4E1AF1293)	3.81	13105	2022-11-30 10:08:31.975	0.021	0.001	1.02	-0.061	0	0	-0.154	-0.912	-27.488	0	0	0	0	0	0	0
WT333(F4E4E1AF1293)	3.81	13105	2022-11-30 10:08:31.975	0.021	0.001	1.02	-0.061	0	0	-0.154	-0.912	-27.482	0	0	0	0	0	0	0
WT333(F4E4E1AF1293)	3.81	13105	2022-11-30 10:08:31.975	0.021	0.001	1.02	-0.061	0	0	-0.154	-0.912	-27.482	0	0	0	0	0	0	0
WT333(F4E4E1AF1293)	3.81	13105	2022-11-30 10:08:31.975	0.023	0.002	1.019	0.671	0.061	0	-0.148	-0.912	-27.477	0	0	0	0	0	0	0
WT333(F4E4E1AF1293)	3.81	13105	2022-11-30 10:08:31.975	0.023	0.002	1.019	0.671	0.061	0	-0.143	-0.912	-27.477	0	0	0	0	0	0	0
WT333(F4E4E1AF1293)	3.81	13105	2022-11-30 10:08:31.975	0.023	0.002	1.019	0.671	0.061	0	-0.143	-0.912	-27.471	0	0	0	0	0	0	0
WT333(F4E4E1AF1293)	3.81	13105	2022-11-30 10:08:31.975	0.023	0.002	1.019	0.671	0.061	0	-0.137	-0.912	-27.471	0	0	0	0	0	0	0
WT333(F4E4E1AF1293)	3.81	13105	2022-11-30 10:08:31.975	0.013	-0.007	1.015	-0.183	0	0	-0.137	-0.912	-27.466	0	0	0	0	0	0	0
WT333(F4E4E1AF1293)	3.81	13105	2022-11-30 10:08:31.975	0.013	-0.007	1.015	-0.183	0	0	-0.137	-0.912	-27.466	0	0	0	0	0	0	0
WT333(F4E4E1AF1293)	3.81	13105	2022-11-30 10:08:31.975	0.013	-0.007	1.015	-0.183	0	0	-0.137	-0.912	-27.46	0	0	0	0	0	0	0
WT333(F4E4E1AF1293)	3.81	13105	2022-11-30 10:08:31.975	0.013	-0.007	1.015	-0.183	0	0	-0.143	-0.917	-27.455	0	0	0	0	0	0	0
WT333(F4E4E1AF1293)	3.81	13105	2022-11-30 10:08:31.975	0.025	0	1.018	1.16	0	0	-0.132	-0.917	-27.455	0	0	0	0	0	0	0
WT333(F4E4E1AF1293)	3.81	13105	2022-11-30 10:08:31.975	0.025	0	1.018	1.16	0	0	-0.126	-0.917	-27.449	0	0	0	0	0	0	0
WT333(F4E4E1AF1293)	3.81	13105	2022-11-30 10:08:31.975	0.025	0	1.018	1.16	0	0	-0.121	-0.917	-27.449	0	0	0	0	0	0	0
WT333(F4E4E1AF1293)	3.81	13105	2022-11-30 10:08:31.975	0.025	0	1.018	1.16	0	0	-0.115	-0.917	-27.444	0	0	0	0	0	0	0
WT333(F4E4E1AF1293)	3.81	13105	2022-11-30 10:08:31.975	0.01	-0.013	1.012	0.488	0.061	0	-0.115	-0.917	-27.438	0	0	0	0	0	0	0
WT111(DD045F3F1DEA)	3.77	13108	2022-11-30 10:08:31.991	-0.012	0.366	0.948	0	0	0	21.044	0.692	-8.965	0	0	0	0	0	0	0
WT111(DD045F3F1DEA)	3.77	13108	2022-11-30 10:08:31.991	-0.012	0.366	0.948	0	0	0	21.044	0.692	-8.965	0	0	0	0	0	0	0
WT111(DD045F3F1DEA)	3.77	13108	2022-11-30 10:08:31.991	-0.012	0.366	0.948	0	0	0	21.044	0.692	-8.965	0	0	0	0	0	0	0
WT111(DD045F3F1DEA)	3.77	13108	2022-11-30 10:08:31.991	-0.012	0.364	0.948	0	0	0	21.044	0.692	-8.965	0	0	0	0	0	0	0
WT111(DD045F3F1DEA)	3.77	13108	2022-11-30 10:08:31.991	-0.012	0.364	0.948	0	0	0	21.044	0.692	-8.965	0	0	0	0	0	0	0
WT111(DD045F3F1DEA)	3.77	13108	2022-11-30 10:08:31.991	-0.012	0.364	0.948	0	0	0	21.044	0.692	-8.965	0	0	0	0	0	0	0
WT111(DD045F3F1DEA)	3.77	13108	2022-11-30 10:08:31.991	-0.012	0.364	0.948	0	0	0	21.044	0.692	-8.965	0	0	0	0	0	0	0
WT111(DD045F3F1DEA)	3.77	13108	2022-11-30 10:08:31.991	-0.013	0.365	0.948	0	0	0	21.044	0.692	-8.965	0	0	0	0	0	0	0
WT111(DD045F3F1DEA)	3.77	13108	2022-11-30 10:08:32.022	-0.013	0.365	0.948	0	0	0	21.044	0.692	-8.965	0	0	0	0	0	0	0
WT111(DD045F3F1DEA)	3.77	13108	2022-11-30 10:08:32.022	-0.013	0.365	0.948	0	0	0	21.044	0.692	-8.965	0	0	0	0	0	0	0
WT111(DD045F3F1DEA)	3.77	13108	2022-11-30 10:08:32.022	-0.013	0.365	0.948	0	0	0	21.044	0.692	-8.965	0	0	0	0	0	0	0
WT111(DD045F3F1DEA)	3.77	13108	2022-11-30 10:08:32.022	-0.013	0.365	0.948	0	0	0	21.044	0.692	-8.965	0	0	0	0	0	0	0
WT111(DD045F3F1DEA)	3.77	13108	2022-11-30 10:08:32.022	-0.013	0.365	0.948	0	0	0	21.044	0.692	-8.965	0	0	0	0	0	0	0
WT111(DD045F3F1DEA)	3.77	13108	2022-11-30 10:08:32.022	-0.013	0.365	0.948	0	0	0	21.044	0.692	-8.965	0	0	0	0	0	0	0
WT111(DD045F3F1DEA)	3.77	13108	2022-11-30 10:08:32.022	-0.013	0.365	0.948	0	0	0	21.044	0.692	-8.965	0	0	0	0	0	0	0
WT111(DD045F3F1DEA)	3.77	13108	2022-11-30 10:08:32.022	-0.012	0.363	0.948	0	0	0	21.044	0.692	-8.965	0	0	0	0	0	0	0
WT333(F4E4E1AF1293)	3.81	13105	2022-11-30 10:08:32.022	0.01	-0.013	1.012	0.488	0.061	0	-0.11	-0.917	-27.433	0	0	0	0	0	0	0
WT333(F4E4E1AF1293)	3.81	13105	2022-11-30 10:08:32.022	0.01	-0.013	1.012	0.488	0.061	0	-0.11	-0.917	-27.433	0	0	0	0	0	0	0
WT333(F4E4E1AF1293)	3.81	13105	2022-11-30 10:08:32.022	0.013	-0.011	1.011	0.61	0.061	0	-0.11	-0.917	-27.427	0	0	0	0	0	0	0
WT333(F4E4E1AF1293)	3.81	13105	2022-11-30 10:08:32.022	0.013	-0.011	1.011	0.61	0.061	0	-0.104	-0.917	-27.427	0	0	0	0	0	0	0
WT333(F4E4E1AF1293)	3.81	13105	2022-11-30 10:08:32.022	0.013	-0.011	1.011	0.61	0.061	0	-0.104	-0.917	-27.422	0	0	0	0	0	0	0
WT333(F4E4E1AF1293)	3.81	13105	2022-11-30 10:08:32.022	0.013	-0.011	1.011	0.61	0.061	0	-0.099	-0.917	-27.422	0	0	0	0	0	0	0
WT333(F4E4E1AF1293)	3.81	13105	2022-11-30 10:08:32.022	0.033	0.006	1.018	-0.183	0	0	-0.099	-0.917	-27.416	0	0	0	0	0	0	0
WT333(F4E4E1AF1293)	3.81	13105	2022-11-30 10:08:32.022	0.033	0.006	1.018	-0.183	0	0	-0.104	-0.917	-27.416	0	0	0	0	0	0	0
WT111(DD045F3F1DEA)	3.77	13108	2022-11-30 10:08:32.085	-0.012	0.363	0.948	0	0	0	21.044	0.692	-8.965	0	0	0	0	0	0	0
WT111(DD045F3F1DEA)	3.77	13108	2022-11-30 10:08:32.085	-0.012	0.363	0.948	0	0	0	21.044	0.692	-8.965	0	0	0	0	0	0	0
WT111(DD045F3F1DEA)	3.77	13108	2022-11-30 10:08:32.085	-0.012	0.363	0.948	0	0	0	21.044	0.692	-8.965	0	0	0	0	0	0	0
WT111(DD045F3F1DEA)	3.77	13108	2022-11-30 10:08:32.085	-0.013	0.366	0.948	0	0	0	21.044	0.692	-8.965	0	0	0	0	0	0	0
WT111(DD045F3F1DEA)	3.77	13108	2022-11-30 10:08:32.085	-0.013	0.366	0.948	0	0	0	21.044	0.692	-8.965	0	0	0	0	0	0	0
WT111(DD045F3F1DEA)	3.77	13108	2022-11-30 10:08:32.085	-0.013	0.366	0.948	0	0	0	21.044	0.692	-8.965	0	0	0	0	0	0	0
WT111(DD045F3F1DEA)	3.77	13108	2022-11-30 10:08:32.085	-0.013	0.366	0.948	0	0	0	21.044	0.692	-8.965	0	0	0	0	0	0	0
WT111(DD045F3F1DEA)	3.77	13108	2022-11-30 10:08:32.085	-0.012	0.362	0.947	0	0	0	21.044	0.692	-8.965	0	0	0	0	0	0	0
WT333(F4E4E1AF1293)	3.81	13105	2022-11-30 10:08:32.085	0.033	0.006	1.018	-0.183	0	0	-0.104	-0.917	-27.411	0	0	0	0	0	0	0
WT333(F4E4E1AF1293)	3.81	13105	2022-11-30 10:08:32.085	0.033	0.006	1.018	-0.183	0	0	-0.104	-0.917	-27.411	0	0	0	0	0	0	0
WT333(F4E4E1AF1293)	3.81	13105	2022-11-30 10:08:32.085	0.014	-0.007	1.017	2.197	-0.671	0	-0.093	-0.923	-27.405	0	0	0	0	0	0	0
WT333(F4E4E1AF1293)	3.81	13105	2022-11-30 10:08:32.085	0.014	-0.007	1.017	2.197	-0.671	0	-0.082	-0.928	-27.405	0	0	0	0	0	0	0
WT333(F4E4E1AF1293)	3.81	13105	2022-11-30 10:08:32.085	0.014	-0.007	1.017	2.197	-0.671	0	-0.071	-0.934	-27.4	0	0	0	0	0	0	0
WT333(F4E4E1AF1293)	3.81	13105	2022-11-30 10:08:32.085	0.014	-0.007	1.017	2.197	-0.671	0	-0.06	-0.934	-27.4	0	0	0	0	0	0	0
WT333(F4E4E1AF1293)	3.81	13105	2022-11-30 10:08:32.085	0.02	0.013	1.021	-0.427	0.305	0	-0.066	-0.934	-27.394	0	0	0	0	0	0	0
WT333(F4E4E1AF1293)	3.81	13105	2022-11-30 10:08:32.085	0.02	0.013	1.021	-0.427	0.305	0	-0.066	-0.934	-27.394	0	0	0	0	0	0	0
WT333(F4E4E1AF1293)	3.81	13105	2022-11-30 10:08:32.100	0.02	0.013	1.021	-0.427	0.305	0	-0.066	-0.934	-27.389	0	0	0	0	0	0	0
WT333(F4E4E1AF1293)	3.81	13105	2022-11-30 10:08:32.100	0.02	0.013	1.021	-0.427	0.305	0	-0.071	-0.928	-27.389	0	0	0	0	0	0	0
WT333(F4E4E1AF1293)	3.81	13105	2022-11-30 10:08:32.100	0.013	-0.014	1.012	1.526	-0.488	0	-0.06	-0.934	-27.383	0	0	0	0	0	0	0
WT333(F4E4E1AF1293)	3.81	13105	2022-11-30 10:08:32.100	0.013	-0.014	1.012	1.526	-0.488	0	-0.055	-0.934	-27.383	0	0	0	0	0	0	0
WT333(F4E4E1AF1293)	3.81	13105	2022-11-30 10:08:32.100	0.013	-0.014	1.012	1.526	-0.488	0	-0.049	-0.939	-27.378	0	0	0	0	0	0	0
WT333(F4E4E1AF1293)	3.81	13105	2022-11-30 10:08:32.100	0.013	-0.014	1.012	1.526	-0.488	0	-0.038	-0.939	-27.378	0	0	0	0	0	0	0
WT333(F4E4E1AF1293)	3.81	13105	2022-11-30 10:08:32.100	0.027	-0.002	1.016	-1.465	0.366	0	-0.049	-0.939	-27.372	0	0	0	0	0	0	0
WT333(F4E4E1AF1293)	3.81	13105	2022-11-30 10:08:32.100	0.027	-0.002	1.016	-1.465	0.366	0	-0.055	-0.939	-27.372	0	0	0	0	0	0	0
WT111(DD045F3F1DEA)	3.77	13108	2022-11-30 10:08:32.116	-0.012	0.362	0.947	0	0	0	21.044	0.692	-8.965	0	0	0	0	0	0	0
WT111(DD045F3F1DEA)	3.77	13108	2022-11-30 10:08:32.116	-0.012	0.362	0.947	0	0	0	21.044	0.692	-8.965	0	0	0	0	0	0	0
WT111(DD045F3F1DEA)	3.77	13108	2022-11-30 10:08:32.116	-0.012	0.362	0.947	0	0	0	21.044	0.692	-8.965	0	0	0	0	0	0	0
WT111(DD045F3F1DEA)	3.77	13108	2022-11-30 10:08:32.116	-0.013	0.366	0.949	0	0	0	21.044	0.692	-8.965	0	0	0	0	0	0	0
WT111(DD045F3F1DEA)	3.77	13108	2022-11-30 10:08:32.116	-0.013	0.366	0.949	0	0	0	21.044	0.692	-8.965	0	0	0	0	0	0	0
WT111(DD045F3F1DEA)	3.77	13108	2022-11-30 10:08:32.116	-0.013	0.366	0.949	0	0	0	21.044	0.692	-8.965	0	0	0	0	0	0	0
WT111(DD045F3F1DEA)	3.77	13108	2022-11-30 10:08:32.116	-0.013	0.366	0.949	0	0	0	21.044	0.692	-8.965	0	0	0	0	0	0	0
WT111(DD045F3F1DEA)	3.77	13108	2022-11-30 10:08:32.116	-0.012	0.366	0.948	0	0	0	21.044	0.692	-8.965	0	0	0	0	0	0	0
WT111(DD045F3F1DEA)	3.77	13108	2022-11-30 10:08:32.147	-0.012	0.366	0.948	0	0	0	21.044	0.692	-8.965	0	0	0	0	0	0	0
WT111(DD045F3F1DEA)	3.77	13108	2022-11-30 10:08:32.147	-0.012	0.366	0.948	0	0	0	21.044	0.692	-8.965	0	0	0	0	0	0	0
WT111(DD045F3F1DEA)	3.77	13108	2022-11-30 10:08:32.147	-0.012	0.366	0.948	0	0	0	21.044	0.692	-8.965	0	0	0	0	0	0	0
WT111(DD045F3F1DEA)	3.77	13108	2022-11-30 10:08:32.147	-0.011	0.365	0.948	0	0	0	21.044	0.692	-8.965	0	0	0	0	0	0	0
WT111(DD045F3F1DEA)	3.77	13108	2022-11-30 10:08:32.147	-0.011	0.365	0.948	0	0	0	21.044	0.692	-8.965	0	0	0	0	0	0	0
WT111(DD045F3F1DEA)	3.77	13108	2022-11-30 10:08:32.147	-0.011	0.365	0.948	0	0	0	21.044	0.692	-8.965	0	0	0	0	0	0	0
WT111(DD045F3F1DEA)	3.77	13108	2022-11-30 10:08:32.147	-0.011	0.365	0.948	0	0	0	21.044	0.692	-8.965	0	0	0	0	0	0	0
WT111(DD045F3F1DEA)	3.77	13108	2022-11-30 10:08:32.147	-0.012	0.363	0.948	0	0	0	21.044	0.692	-8.965	0	0	0	0	0	0	0
WT222(CAA14FCCF874)	3.76	13105	2022-11-30 10:08:32.163	-0.034	0.002	1.002	0.122	-0.122	0	0.137	2.324	88.248	0	0	0	0	0	0	0
WT222(CAA14FCCF874)	3.76	13105	2022-11-30 10:08:32.163	-0.034	0.002	1.002	0.122	-0.122	0	0.137	2.324	88.248	0	0	0	0	0	0	0
WT222(CAA14FCCF874)	3.76	13105	2022-11-30 10:08:32.163	-0.029	0.008	0.997	0.061	-0.061	0	0.137	2.324	88.248	0	0	0	0	0	0	0
WT222(CAA14FCCF874)	3.76	13105	2022-11-30 10:08:32.163	-0.029	0.008	0.997	0.061	-0.061	0	0.143	2.318	88.248	0	0	0	0	0	0	0
WT222(CAA14FCCF874)	3.76	13105	2022-11-30 10:08:32.163	-0.029	0.008	0.997	0.061	-0.061	0	0.143	2.318	88.248	0	0	0	0	0	0	0
WT222(CAA14FCCF874)	3.76	13105	2022-11-30 10:08:32.163	-0.029	0.008	0.997	0.061	-0.061	0	0.143	2.318	88.248	0	0	0	0	0	0	0
WT222(CAA14FCCF874)	3.76	13105	2022-11-30 10:08:32.163	-0.04	-0.001	1	0	0.122	0	0.143	2.318	88.248	0	0	0	0	0	0	0
WT222(CAA14FCCF874)	3.76	13105	2022-11-30 10:08:32.163	-0.04	-0.001	1	0	0.122	0	0.143	2.318	88.248	0	0	0	0	0	0	0
WT333(F4E4E1AF1293)	3.81	13105	2022-11-30 10:08:32.178	0.027	-0.002	1.016	-1.465	0.366	0	-0.066	-0.939	-27.367	0	0	0	0	0	0	0
WT333(F4E4E1AF1293)	3.81	13105	2022-11-30 10:08:32.178	0.027	-0.002	1.016	-1.465	0.366	0	-0.071	-0.934	-27.361	0	0	0	0	0	0	0
WT333(F4E4E1AF1293)	3.81	13105	2022-11-30 10:08:32.178	0.013	0.005	1.019	-0.732	0.488	0	-0.077	-0.934	-27.361	0	0	0	0	0	0	0
WT333(F4E4E1AF1293)	3.81	13105	2022-11-30 10:08:32.178	0.013	0.005	1.019	-0.732	0.488	0	-0.077	-0.934	-27.356	0	0	0	0	0	0	0
WT333(F4E4E1AF1293)	3.81	13105	2022-11-30 10:08:32.178	0.013	0.005	1.019	-0.732	0.488	0	-0.082	-0.928	-27.356	0	0	0	0	0	0	0
WT333(F4E4E1AF1293)	3.81	13105	2022-11-30 10:08:32.178	0.013	0.005	1.019	-0.732	0.488	0	-0.088	-0.928	-27.35	0	0	0	0	0	0	0
WT333(F4E4E1AF1293)	3.81	13105	2022-11-30 10:08:32.178	0.02	0	1.02	-1.221	0	0	-0.093	-0.928	-27.345	0	0	0	0	0	0	0
WT333(F4E4E1AF1293)	3.81	13105	2022-11-30 10:08:32.178	0.02	0	1.02	-1.221	0	0	-0.099	-0.928	-27.345	0	0	0	0	0	0	0
WT333(F4E4E1AF1293)	3.81	13105	2022-11-30 10:08:32.178	0.02	0	1.02	-1.221	0	0	-0.104	-0.928	-27.339	0	0	0	0	0	0	0
WT333(F4E4E1AF1293)	3.81	13105	2022-11-30 10:08:32.178	0.02	0	1.02	-1.221	0	0	-0.11	-0.928	-27.339	0	0	0	0	0	0	0
WT333(F4E4E1AF1293)	3.81	13105	2022-11-30 10:08:32.178	0.012	0.008	1.024	0.671	0	0	-0.104	-0.928	-27.334	0	0	0	0	0	0	0
WT333(F4E4E1AF1293)	3.81	13105	2022-11-30 10:08:32.178	0.012	0.008	1.024	0.671	0	0	-0.104	-0.928	-27.328	0	0	0	0	0	0	0
WT333(F4E4E1AF1293)	3.81	13105	2022-11-30 10:08:32.178	0.012	0.008	1.024	0.671	0	0	-0.099	-0.928	-27.323	0	0	0	0	0	0	0
WT333(F4E4E1AF1293)	3.81	13105	2022-11-30 10:08:32.178	0.012	0.008	1.024	0.671	0	0	-0.093	-0.928	-27.323	0	0	0	0	0	0	0
WT333(F4E4E1AF1293)	3.81	13105	2022-11-30 10:08:32.178	0.02	-0.004	1.018	-0.549	0	0	-0.099	-0.928	-27.318	0	0	0	0	0	0	0
WT333(F4E4E1AF1293)	3.81	13105	2022-11-30 10:08:32.178	0.02	-0.004	1.018	-0.549	0	0	-0.099	-0.928	-27.312	0	0	0	0	0	0	0
WT333(F4E4E1AF1293)	3.81	13105	2022-11-30 10:08:32.178	0.02	-0.004	1.018	-0.549	0	0	-0.104	-0.934	-27.312	0	0	0	0	0	0	0
WT333(F4E4E1AF1293)	3.81	13105	2022-11-30 10:08:32.178	0.02	-0.004	1.018	-0.549	0	0	-0.104	-0.934	-27.307	0	0	0	0	0	0	0
WT333(F4E4E1AF1293)	3.81	13105	2022-11-30 10:08:32.178	0.019	-0.007	1.012	0.061	0	0	-0.104	-0.934	-27.301	0	0	0	0	0	0	0
WT333(F4E4E1AF1293)	3.81	13105	2022-11-30 10:08:32.178	0.019	-0.007	1.012	0.061	0	0	-0.104	-0.934	-27.301	0	0	0	0	0	0	0
WT333(F4E4E1AF1293)	3.81	13105	2022-11-30 10:08:32.178	0.019	-0.007	1.012	0.061	0	0	-0.104	-0.934	-27.296	0	0	0	0	0	0	0
WT333(F4E4E1AF1293)	3.81	13105	2022-11-30 10:08:32.178	0.019	-0.007	1.012	0.061	0	0	-0.104	-0.934	-27.29	0	0	0	0	0	0	0
WT333(F4E4E1AF1293)	3.81	13105	2022-11-30 10:08:32.178	0.021	0.004	1.015	-0.732	-0.061	0	-0.104	-0.934	-27.29	0	0	0	0	0	0	0
WT333(F4E4E1AF1293)	3.81	13105	2022-11-30 10:08:32.178	0.021	0.004	1.015	-0.732	-0.061	0	-0.11	-0.934	-27.285	0	0	0	0	0	0	0
WT111(DD045F3F1DEA)	3.77	13108	2022-11-30 10:08:32.210	-0.012	0.363	0.948	0	0	0	21.044	0.692	-8.965	0	0	0	0	0	0	0
WT111(DD045F3F1DEA)	3.77	13108	2022-11-30 10:08:32.210	-0.012	0.363	0.948	0	0	0	21.044	0.692	-8.965	0	0	0	0	0	0	0
WT111(DD045F3F1DEA)	3.77	13108	2022-11-30 10:08:32.210	-0.012	0.363	0.948	0	0	0	21.044	0.692	-8.965	0	0	0	0	0	0	0
WT111(DD045F3F1DEA)	3.77	13108	2022-11-30 10:08:32.210	-0.012	0.365	0.948	0	0	0	21.044	0.692	-8.965	0	0	0	0	0	0	0
WT111(DD045F3F1DEA)	3.77	13108	2022-11-30 10:08:32.210	-0.012	0.365	0.948	0	0	0	21.044	0.692	-8.965	0	0	0	0	0	0	0
WT111(DD045F3F1DEA)	3.77	13108	2022-11-30 10:08:32.210	-0.012	0.365	0.948	0	0	0	21.044	0.692	-8.965	0	0	0	0	0	0	0
WT111(DD045F3F1DEA)	3.77	13108	2022-11-30 10:08:32.210	-0.012	0.365	0.948	0	0	0	21.044	0.692	-8.965	0	0	0	0	0	0	0
WT111(DD045F3F1DEA)	3.77	13108	2022-11-30 10:08:32.210	-0.012	0.367	0.948	0	0	0	21.044	0.692	-8.965	0	0	0	0	0	0	0
WT111(DD045F3F1DEA)	3.77	13108	2022-11-30 10:08:32.241	-0.012	0.367	0.948	0	0	0	21.044	0.692	-8.965	0	0	0	0	0	0	0
WT111(DD045F3F1DEA)	3.77	13108	2022-11-30 10:08:32.241	-0.012	0.367	0.948	0	0	0	21.044	0.692	-8.965	0	0	0	0	0	0	0
WT111(DD045F3F1DEA)	3.77	13108	2022-11-30 10:08:32.241	-0.012	0.367	0.948	0	0	0	21.044	0.692	-8.965	0	0	0	0	0	0	0
WT111(DD045F3F1DEA)	3.77	13108	2022-11-30 10:08:32.241	-0.012	0.362	0.948	0	0	0	21.044	0.692	-8.965	0	0	0	0	0	0	0
WT111(DD045F3F1DEA)	3.77	13108	2022-11-30 10:08:32.241	-0.012	0.362	0.948	0	0	0	21.044	0.692	-8.965	0	0	0	0	0	0	0
WT111(DD045F3F1DEA)	3.77	13108	2022-11-30 10:08:32.241	-0.012	0.362	0.948	0	0	0	21.044	0.692	-8.965	0	0	0	0	0	0	0
WT111(DD045F3F1DEA)	3.77	13108	2022-11-30 10:08:32.241	-0.012	0.362	0.948	0	0	0	21.044	0.692	-8.965	0	0	0	0	0	0	0
WT111(DD045F3F1DEA)	3.77	13108	2022-11-30 10:08:32.241	-0.012	0.362	0.948	0	0	0	21.044	0.692	-8.965	0	0	0	0	0	0	0
WT333(F4E4E1AF1293)	3.81	13105	2022-11-30 10:08:32.241	0.021	0.004	1.015	-0.732	-0.061	0	-0.115	-0.934	-27.279	0	0	0	0	0	0	0
WT333(F4E4E1AF1293)	3.81	13105	2022-11-30 10:08:32.241	0.021	0.004	1.015	-0.732	-0.061	0	-0.115	-0.934	-27.274	0	0	0	0	0	0	0
WT333(F4E4E1AF1293)	3.81	13105	2022-11-30 10:08:32.241	0.028	-0.003	1.02	-0.244	0.061	0	-0.115	-0.934	-27.268	0	0	0	0	0	0	0
WT333(F4E4E1AF1293)	3.81	13105	2022-11-30 10:08:32.241	0.028	-0.003	1.02	-0.244	0.061	0	-0.121	-0.934	-27.263	0	0	0	0	0	0	0
WT333(F4E4E1AF1293)	3.81	13105	2022-11-30 10:08:32.241	0.028	-0.003	1.02	-0.244	0.061	0	-0.121	-0.934	-27.257	0	0	0	0	0	0	0
WT333(F4E4E1AF1293)	3.81	13105	2022-11-30 10:08:32.241	0.028	-0.003	1.02	-0.244	0.061	0	-0.121	-0.934	-27.252	0	0	0	0	0	0	0
WT333(F4E4E1AF1293)	3.81	13105	2022-11-30 10:08:32.241	0.018	0.003	1.019	0.793	-0.183	-0.366	-0.115	-0.939	-27.246	0	0	0	0	0	0	0
WT333(F4E4E1AF1293)	3.81	13105	2022-11-30 10:08:32.241	0.018	0.003	1.019	0.793	-0.183	-0.366	-0.11	-0.939	-27.246	0	0	0	0	0	0	0
WT222(CAA14FCCF874)	3.76	13105	2022-11-30 10:08:32.319	-0.04	-0.001	1	0	0.122	0	0.143	2.318	88.248	0	0	0	0	0	0	0
WT222(CAA14FCCF874)	3.76	13105	2022-11-30 10:08:32.319	-0.04	-0.001	1	0	0.122	0	0.143	2.318	88.248	0	0	0	0	0	0	0
WT222(CAA14FCCF874)	3.76	13105	2022-11-30 10:08:32.319	-0.03	0.009	0.999	-0.061	0	0	0.143	2.318	88.248	0	0	0	0	0	0	0
WT222(CAA14FCCF874)	3.76	13105	2022-11-30 10:08:32.319	-0.03	0.009	0.999	-0.061	0	0	0.143	2.318	88.248	0	0	0	0	0	0	0
WT222(CAA14FCCF874)	3.76	13105	2022-11-30 10:08:32.319	-0.03	0.009	0.999	-0.061	0	0	0.143	2.318	88.248	0	0	0	0	0	0	0
WT222(CAA14FCCF874)	3.76	13105	2022-11-30 10:08:32.319	-0.03	0.009	0.999	-0.061	0	0	0.143	2.313	88.248	0	0	0	0	0	0	0
WT222(CAA14FCCF874)	3.76	13105	2022-11-30 10:08:32.319	-0.039	0	1	0.061	-0.183	0	0.143	2.313	88.248	0	0	0	0	0	0	0
WT222(CAA14FCCF874)	3.76	13105	2022-11-30 10:08:32.319	-0.039	0	1	0.061	-0.183	0	0.143	2.313	88.248	0	0	0	0	0	0	0
WT111(DD045F3F1DEA)	3.77	13108	2022-11-30 10:08:32.319	-0.012	0.362	0.948	0	0	0	21.044	0.692	-8.965	0	0	0	0	0	0	0
WT111(DD045F3F1DEA)	3.77	13108	2022-11-30 10:08:32.319	-0.012	0.362	0.948	0	0	0	21.044	0.692	-8.965	0	0	0	0	0	0	0
WT111(DD045F3F1DEA)	3.77	13108	2022-11-30 10:08:32.319	-0.012	0.37	0.948	0	0	0	21.044	0.692	-8.965	0	0	0	0	0	0	0
WT111(DD045F3F1DEA)	3.77	13108	2022-11-30 10:08:32.319	-0.012	0.37	0.948	0	0	0	21.044	0.692	-8.965	0	0	0	0	0	0	0
WT111(DD045F3F1DEA)	3.77	13108	2022-11-30 10:08:32.319	-0.012	0.37	0.948	0	0	0	21.044	0.692	-8.965	0	0	0	0	0	0	0
WT111(DD045F3F1DEA)	3.77	13108	2022-11-30 10:08:32.319	-0.012	0.37	0.948	0	0	0	21.044	0.692	-8.965	0	0	0	0	0	0	0
WT111(DD045F3F1DEA)	3.77	13108	2022-11-30 10:08:32.319	-0.013	0.361	0.948	0	0	0	21.044	0.692	-8.965	0	0	0	0	0	0	0
WT111(DD045F3F1DEA)	3.77	13108	2022-11-30 10:08:32.319	-0.013	0.361	0.948	0	0	0	21.044	0.692	-8.965	0	0	0	0	0	0	0
WT333(F4E4E1AF1293)	3.81	13105	2022-11-30 10:08:32.335	0.018	0.003	1.019	0.793	-0.183	-0.366	-0.11	-0.939	-27.241	0	0	0	0	0	0	0
WT333(F4E4E1AF1293)	3.81	13105	2022-11-30 10:08:32.335	0.018	0.003	1.019	0.793	-0.183	-0.366	-0.104	-0.939	-27.235	0	0	0	0	0	0	0
WT333(F4E4E1AF1293)	3.81	13105	2022-11-30 10:08:32.335	0.002	0	1.015	-1.465	-0.244	0.244	-0.11	-0.945	-27.23	0	0	0	0	0	0	0
WT333(F4E4E1AF1293)	3.81	13105	2022-11-30 10:08:32.335	0.002	0	1.015	-1.465	-0.244	0.244	-0.115	-0.945	-27.224	0	0	0	0	0	0	0
WT333(F4E4E1AF1293)	3.81	13105	2022-11-30 10:08:32.335	0.002	0	1.015	-1.465	-0.244	0.244	-0.126	-0.945	-27.219	0	0	0	0	0	0	0
WT333(F4E4E1AF1293)	3.81	13105	2022-11-30 10:08:32.335	0.002	0	1.015	-1.465	-0.244	0.244	-0.132	-0.945	-27.213	0	0	0	0	0	0	0
WT333(F4E4E1AF1293)	3.81	13105	2022-11-30 10:08:32.335	0.026	0.008	1.031	-0.61	-0.549	-0.183	-0.132	-0.95	-27.208	0	0	0	0	0	0	0
WT333(F4E4E1AF1293)	3.81	13105	2022-11-30 10:08:32.335	0.026	0.008	1.031	-0.61	-0.549	-0.183	-0.137	-0.956	-27.208	0	0	0	0	0	0	0
WT333(F4E4E1AF1293)	3.81	13105	2022-11-30 10:08:32.335	0.026	0.008	1.031	-0.61	-0.549	-0.183	-0.137	-0.956	-27.202	0	0	0	0	0	0	0
WT333(F4E4E1AF1293)	3.81	13105	2022-11-30 10:08:32.335	0.026	0.008	1.031	-0.61	-0.549	-0.183	-0.143	-0.961	-27.197	0	0	0	0	0	0	0
WT333(F4E4E1AF1293)	3.81	13105	2022-11-30 10:08:32.335	0.016	-0.034	1	1.038	-0.366	0.244	-0.137	-0.961	-27.191	0	0	0	0	0	0	0
WT333(F4E4E1AF1293)	3.81	13105	2022-11-30 10:08:32.335	0.016	-0.034	1	1.038	-0.366	0.244	-0.132	-0.961	-27.186	0	0	0	0	0	0	0
WT333(F4E4E1AF1293)	3.81	13105	2022-11-30 10:08:32.335	0.016	-0.034	1	1.038	-0.366	0.244	-0.126	-0.967	-27.18	0	0	0	0	0	0	0
WT333(F4E4E1AF1293)	3.81	13105	2022-11-30 10:08:32.335	0.016	-0.034	1	1.038	-0.366	0.244	-0.121	-0.967	-27.175	0	0	0	0	0	0	0
WT333(F4E4E1AF1293)	3.81	13105	2022-11-30 10:08:32.335	0.029	0.013	1.025	-3.174	-0.549	0.122	-0.137	-0.972	-27.175	0	0	0	0	0	0	0
WT333(F4E4E1AF1293)	3.81	13105	2022-11-30 10:08:32.335	0.029	0.013	1.025	-3.174	-0.549	0.122	-0.154	-0.972	-27.169	0	0	0	0	0	0	0
WT222(CAA14FCCF874)	3.76	13105	2022-11-30 10:08:32.350	-0.039	0	1	0.061	-0.183	0	0.143	2.307	88.248	0	0	0	0	0	0	0
WT222(CAA14FCCF874)	3.76	13105	2022-11-30 10:08:32.350	-0.039	0	1	0.061	-0.183	0	0.143	2.307	88.248	0	0	0	0	0	0	0
WT222(CAA14FCCF874)	3.76	13105	2022-11-30 10:08:32.350	-0.04	0.001	1.002	0.793	-0.793	0	0.148	2.302	88.248	0	0	0	0	0	0	0
WT222(CAA14FCCF874)	3.76	13105	2022-11-30 10:08:32.350	-0.04	0.001	1.002	0.793	-0.793	0	0.148	2.302	88.248	0	0	0	0	0	0	0
WT222(CAA14FCCF874)	3.76	13105	2022-11-30 10:08:32.350	-0.04	0.001	1.002	0.793	-0.793	0	0.154	2.296	88.248	0	0	0	0	0	0	0
WT222(CAA14FCCF874)	3.76	13105	2022-11-30 10:08:32.350	-0.03	-0.001	1.004	0.122	-0.244	0	0.154	2.291	88.248	0	0	0	0	0	0	0
WT222(CAA14FCCF874)	3.76	13105	2022-11-30 10:08:32.350	-0.03	-0.001	1.004	0.122	-0.244	0	0.154	2.291	88.248	0	0	0	0	0	0	0
WT222(CAA14FCCF874)	3.76	13105	2022-11-30 10:08:32.350	-0.03	-0.001	1.004	0.122	-0.244	0	0.154	2.291	88.248	0	0	0	0	0	0	0
WT111(DD045F3F1DEA)	3.77	13108	2022-11-30 10:08:32.350	-0.013	0.361	0.948	0	0	0	21.044	0.692	-8.965	0	0	0	0	0	0	0
WT111(DD045F3F1DEA)	3.77	13108	2022-11-30 10:08:32.350	-0.013	0.361	0.948	0	0	0	21.044	0.692	-8.965	0	0	0	0	0	0	0
WT111(DD045F3F1DEA)	3.77	13108	2022-11-30 10:08:32.350	-0.012	0.365	0.949	0	0	0	21.044	0.692	-8.965	0	0	0	0	0	0	0
WT111(DD045F3F1DEA)	3.77	13108	2022-11-30 10:08:32.350	-0.012	0.365	0.949	0	0	0	21.044	0.692	-8.965	0	0	0	0	0	0	0
WT111(DD045F3F1DEA)	3.77	13108	2022-11-30 10:08:32.350	-0.012	0.365	0.949	0	0	0	21.044	0.692	-8.965	0	0	0	0	0	0	0
WT111(DD045F3F1DEA)	3.77	13108	2022-11-30 10:08:32.350	-0.012	0.365	0.949	0	0	0	21.044	0.692	-8.965	0	0	0	0	0	0	0
WT111(DD045F3F1DEA)	3.77	13108	2022-11-30 10:08:32.350	-0.013	0.368	0.949	0	0	0	21.044	0.692	-8.965	0	0	0	0	0	0	0
WT111(DD045F3F1DEA)	3.77	13108	2022-11-30 10:08:32.350	-0.013	0.368	0.949	0	0	0	21.044	0.692	-8.965	0	0	0	0	0	0	0
WT111(DD045F3F1DEA)	3.77	13108	2022-11-30 10:08:32.382	-0.013	0.368	0.949	0	0	0	21.044	0.692	-8.965	0	0	0	0	0	0	0
WT111(DD045F3F1DEA)	3.77	13108	2022-11-30 10:08:32.382	-0.013	0.368	0.949	0	0	0	21.044	0.692	-8.965	0	0	0	0	0	0	0
WT111(DD045F3F1DEA)	3.77	13108	2022-11-30 10:08:32.382	-0.012	0.361	0.947	0	0	0	21.044	0.692	-8.965	0	0	0	0	0	0	0
WT111(DD045F3F1DEA)	3.77	13108	2022-11-30 10:08:32.382	-0.012	0.361	0.947	0	0	0	21.044	0.692	-8.965	0	0	0	0	0	0	0
WT111(DD045F3F1DEA)	3.77	13108	2022-11-30 10:08:32.382	-0.012	0.361	0.947	0	0	0	21.044	0.692	-8.965	0	0	0	0	0	0	0
WT111(DD045F3F1DEA)	3.77	13108	2022-11-30 10:08:32.382	-0.012	0.361	0.947	0	0	0	21.044	0.692	-8.965	0	0	0	0	0	0	0
WT111(DD045F3F1DEA)	3.77	13108	2022-11-30 10:08:32.382	-0.012	0.368	0.95	0	0	0	21.044	0.692	-8.965	0	0	0	0	0	0	0
WT111(DD045F3F1DEA)	3.77	13108	2022-11-30 10:08:32.382	-0.012	0.368	0.95	0	0	0	21.044	0.692	-8.965	0	0	0	0	0	0	0
WT333(F4E4E1AF1293)	3.81	13105	2022-11-30 10:08:32.382	0.029	0.013	1.025	-3.174	-0.549	0.122	-0.17	-0.978	-27.164	0	0	0	0	0	0	0
WT333(F4E4E1AF1293)	3.81	13105	2022-11-30 10:08:32.382	0.029	0.013	1.025	-3.174	-0.549	0.122	-0.187	-0.978	-27.158	0	0	0	0	0	0	0
WT333(F4E4E1AF1293)	3.81	13105	2022-11-30 10:08:32.382	0.014	-0.008	1.011	2.808	-0.244	0.244	-0.17	-0.983	-27.147	0	0	0	0	0	0	0
WT333(F4E4E1AF1293)	3.81	13105	2022-11-30 10:08:32.382	0.014	-0.008	1.011	2.808	-0.244	0.244	-0.154	-0.983	-27.147	0	0	0	0	0	0	0
WT333(F4E4E1AF1293)	3.81	13105	2022-11-30 10:08:32.382	0.014	-0.008	1.011	2.808	-0.244	0.244	-0.143	-0.983	-27.142	0	0	0	0	0	0	0
WT333(F4E4E1AF1293)	3.81	13105	2022-11-30 10:08:32.382	0.014	-0.008	1.011	2.808	-0.244	0.244	-0.126	-0.983	-27.136	0	0	0	0	0	0	0
WT333(F4E4E1AF1293)	3.81	13105	2022-11-30 10:08:32.382	0.022	-0.006	1.008	0.122	-0.793	0	-0.126	-0.989	-27.131	0	0	0	0	0	0	0
WT333(F4E4E1AF1293)	3.81	13105	2022-11-30 10:08:32.382	0.022	-0.006	1.008	0.122	-0.793	0	-0.126	-0.994	-27.125	0	0	0	0	0	0	0
WT333(F4E4E1AF1293)	3.81	13105	2022-11-30 10:08:32.397	0.022	-0.006	1.008	0.122	-0.793	0	-0.126	-1	-27.12	0	0	0	0	0	0	0
WT333(F4E4E1AF1293)	3.81	13105	2022-11-30 10:08:32.397	0.022	-0.006	1.008	0.122	-0.793	0	-0.126	-1.005	-27.12	0	0	0	0	0	0	0
WT333(F4E4E1AF1293)	3.81	13105	2022-11-30 10:08:32.397	0.013	-0.003	1.01	-1.16	-0.977	-0.061	-0.132	-1.005	-27.114	0	0	0	0	0	0	0
WT333(F4E4E1AF1293)	3.81	13105	2022-11-30 10:08:32.397	0.013	-0.003	1.01	-1.16	-0.977	-0.061	-0.137	-1.011	-27.109	0	0	0	0	0	0	0
WT333(F4E4E1AF1293)	3.81	13105	2022-11-30 10:08:32.397	0.013	-0.003	1.01	-1.16	-0.977	-0.061	-0.143	-1.016	-27.103	0	0	0	0	0	0	0
WT333(F4E4E1AF1293)	3.81	13105	2022-11-30 10:08:32.397	0.013	-0.003	1.01	-1.16	-0.977	-0.061	-0.148	-1.022	-27.103	0	0	0	0	0	0	0
WT333(F4E4E1AF1293)	3.81	13105	2022-11-30 10:08:32.397	0.02	-0.007	1.001	0.732	-0.732	-0.061	-0.148	-1.027	-27.098	0	0	0	0	0	0	0
WT333(F4E4E1AF1293)	3.81	13105	2022-11-30 10:08:32.397	0.02	-0.007	1.001	0.732	-0.732	-0.061	-0.143	-1.033	-27.092	0	0	0	0	0	0	0
WT111(DD045F3F1DEA)	3.77	13108	2022-11-30 10:08:32.444	-0.012	0.368	0.95	0	0	0	21.044	0.692	-8.965	0	0	0	0	0	0	0
WT111(DD045F3F1DEA)	3.77	13108	2022-11-30 10:08:32.444	-0.012	0.368	0.95	0	0	0	21.044	0.692	-8.965	0	0	0	0	0	0	0
WT111(DD045F3F1DEA)	3.77	13108	2022-11-30 10:08:32.444	-0.013	0.364	0.949	0	0	0	21.044	0.692	-8.965	0	0	0	0	0	0	0
WT111(DD045F3F1DEA)	3.77	13108	2022-11-30 10:08:32.444	-0.013	0.364	0.949	0	0	0	21.044	0.692	-8.965	0	0	0	0	0	0	0
WT111(DD045F3F1DEA)	3.77	13108	2022-11-30 10:08:32.444	-0.013	0.364	0.949	0	0	0	21.044	0.692	-8.965	0	0	0	0	0	0	0
WT111(DD045F3F1DEA)	3.77	13108	2022-11-30 10:08:32.444	-0.013	0.364	0.949	0	0	0	21.044	0.692	-8.965	0	0	0	0	0	0	0
WT111(DD045F3F1DEA)	3.77	13108	2022-11-30 10:08:32.444	-0.012	0.366	0.947	0	0	0	21.044	0.692	-8.965	0	0	0	0	0	0	0
WT111(DD045F3F1DEA)	3.77	13108	2022-11-30 10:08:32.444	-0.012	0.366	0.947	0	0	0	21.044	0.692	-8.965	0	0	0	0	0	0	0
WT333(F4E4E1AF1293)	3.81	13105	2022-11-30 10:08:32.444	0.02	-0.007	1.001	0.732	-0.732	-0.061	-0.143	-1.033	-27.092	0	0	0	0	0	0	0
WT333(F4E4E1AF1293)	3.81	13105	2022-11-30 10:08:32.460	0.02	-0.007	1.001	0.732	-0.732	-0.061	-0.137	-1.038	-27.087	0	0	0	0	0	0	0
WT333(F4E4E1AF1293)	3.81	13105	2022-11-30 10:08:32.460	0.018	-0.002	1.026	2.625	-0.732	0.122	-0.126	-1.044	-27.081	0	0	0	0	0	0	0
WT333(F4E4E1AF1293)	3.81	13105	2022-11-30 10:08:32.460	0.018	-0.002	1.026	2.625	-0.732	0.122	-0.11	-1.044	-27.081	0	0	0	0	0	0	0
WT333(F4E4E1AF1293)	3.81	13105	2022-11-30 10:08:32.460	0.018	-0.002	1.026	2.625	-0.732	0.122	-0.099	-1.049	-27.076	0	0	0	0	0	0	0
WT333(F4E4E1AF1293)	3.81	13105	2022-11-30 10:08:32.460	0.018	-0.002	1.026	2.625	-0.732	0.122	-0.088	-1.055	-27.07	0	0	0	0	0	0	0
WT333(F4E4E1AF1293)	3.81	13105	2022-11-30 10:08:32.460	0.03	-0.023	1.004	-3.662	-0.427	-0.366	-0.104	-1.055	-27.07	0	0	0	0	0	0	0
WT333(F4E4E1AF1293)	3.81	13105	2022-11-30 10:08:32.460	0.03	-0.023	1.004	-3.662	-0.427	-0.366	-0.121	-1.055	-27.065	0	0	0	0	0	0	0
WT111(DD045F3F1DEA)	3.77	13108	2022-11-30 10:08:32.476	-0.012	0.366	0.947	0	0	0	21.044	0.692	-8.965	0	0	0	0	0	0	0
WT111(DD045F3F1DEA)	3.77	13108	2022-11-30 10:08:32.476	-0.012	0.366	0.947	0	0	0	21.044	0.692	-8.965	0	0	0	0	0	0	0
WT111(DD045F3F1DEA)	3.77	13108	2022-11-30 10:08:32.476	-0.012	0.363	0.947	0	0	0	21.044	0.692	-8.965	0	0	0	0	0	0	0
WT111(DD045F3F1DEA)	3.77	13108	2022-11-30 10:08:32.476	-0.012	0.363	0.947	0	0	0	21.044	0.692	-8.965	0	0	0	0	0	0	0
WT111(DD045F3F1DEA)	3.77	13108	2022-11-30 10:08:32.476	-0.012	0.363	0.947	0	0	0	21.044	0.692	-8.965	0	0	0	0	0	0	0
WT111(DD045F3F1DEA)	3.77	13108	2022-11-30 10:08:32.476	-0.012	0.363	0.947	0	0	0	21.044	0.692	-8.965	0	0	0	0	0	0	0
WT111(DD045F3F1DEA)	3.77	13108	2022-11-30 10:08:32.476	-0.012	0.365	0.948	0	0	0	21.044	0.692	-8.965	0	0	0	0	0	0	0
WT111(DD045F3F1DEA)	3.77	13108	2022-11-30 10:08:32.476	-0.012	0.365	0.948	0	0	0	21.044	0.692	-8.965	0	0	0	0	0	0	0
WT111(DD045F3F1DEA)	3.77	13108	2022-11-30 10:08:32.507	-0.012	0.365	0.948	0	0	0	21.044	0.692	-8.965	0	0	0	0	0	0	0
WT111(DD045F3F1DEA)	3.77	13108	2022-11-30 10:08:32.507	-0.012	0.365	0.948	0	0	0	21.044	0.692	-8.965	0	0	0	0	0	0	0
WT111(DD045F3F1DEA)	3.77	13108	2022-11-30 10:08:32.507	-0.011	0.366	0.948	0	0	0	21.044	0.692	-8.965	0	0	0	0	0	0	0
WT111(DD045F3F1DEA)	3.77	13108	2022-11-30 10:08:32.507	-0.011	0.366	0.948	0	0	0	21.044	0.692	-8.965	0	0	0	0	0	0	0
WT111(DD045F3F1DEA)	3.77	13108	2022-11-30 10:08:32.507	-0.011	0.366	0.948	0	0	0	21.044	0.692	-8.965	0	0	0	0	0	0	0
WT111(DD045F3F1DEA)	3.77	13108	2022-11-30 10:08:32.507	-0.011	0.366	0.948	0	0	0	21.044	0.692	-8.965	0	0	0	0	0	0	0
WT111(DD045F3F1DEA)	3.77	13108	2022-11-30 10:08:32.507	-0.012	0.363	0.948	0	0	0	21.044	0.692	-8.965	0	0	0	0	0	0	0
WT111(DD045F3F1DEA)	3.77	13108	2022-11-30 10:08:32.507	-0.012	0.363	0.948	0	0	0	21.044	0.692	-8.965	0	0	0	0	0	0	0
WT333(F4E4E1AF1293)	3.81	13105	2022-11-30 10:08:32.507	0.03	-0.023	1.004	-3.662	-0.427	-0.366	-0.143	-1.06	-27.065	0	0	0	0	0	0	0
WT333(F4E4E1AF1293)	3.81	13105	2022-11-30 10:08:32.507	0.03	-0.023	1.004	-3.662	-0.427	-0.366	-0.159	-1.06	-27.065	0	0	0	0	0	0	0
WT333(F4E4E1AF1293)	3.81	13105	2022-11-30 10:08:32.507	0.033	-0.001	1.021	-1.831	0	0.244	-0.17	-1.06	-27.059	0	0	0	0	0	0	0
WT333(F4E4E1AF1293)	3.81	13105	2022-11-30 10:08:32.507	0.033	-0.001	1.021	-1.831	0	0.244	-0.181	-1.06	-27.054	0	0	0	0	0	0	0
WT333(F4E4E1AF1293)	3.81	13105	2022-11-30 10:08:32.507	0.033	-0.001	1.021	-1.831	0	0.244	-0.192	-1.066	-27.048	0	0	0	0	0	0	0
WT333(F4E4E1AF1293)	3.81	13105	2022-11-30 10:08:32.507	0.033	-0.001	1.021	-1.831	0	0.244	-0.203	-1.066	-27.043	0	0	0	0	0	0	0
WT333(F4E4E1AF1293)	3.81	13105	2022-11-30 10:08:32.507	0.018	0.041	1.04	0.793	0	-0.061	-0.198	-1.066	-27.037	0	0	0	0	0	0	0
WT333(F4E4E1AF1293)	3.81	13105	2022-11-30 10:08:32.507	0.018	0.041	1.04	0.793	0	-0.061	-0.192	-1.066	-27.032	0	0	0	0	0	0	0
WT111(DD045F3F1DEA)	3.77	13108	2022-11-30 10:08:32.538	-0.012	0.363	0.948	0	0	0	21.044	0.692	-8.965	0	0	0	0	0	0	0
WT111(DD045F3F1DEA)	3.77	13108	2022-11-30 10:08:32.538	-0.012	0.363	0.948	0	0	0	21.044	0.692	-8.965	0	0	0	0	0	0	0
WT111(DD045F3F1DEA)	3.77	13108	2022-11-30 10:08:32.538	-0.011	0.368	0.95	0	0	0	21.044	0.692	-8.965	0	0	0	0	0	0	0
WT111(DD045F3F1DEA)	3.77	13108	2022-11-30 10:08:32.538	-0.011	0.368	0.95	0	0	0	21.044	0.692	-8.965	0	0	0	0	0	0	0
WT111(DD045F3F1DEA)	3.77	13108	2022-11-30 10:08:32.538	-0.011	0.368	0.95	0	0	0	21.044	0.692	-8.965	0	0	0	0	0	0	0
WT111(DD045F3F1DEA)	3.77	13108	2022-11-30 10:08:32.538	-0.011	0.368	0.95	0	0	0	21.044	0.692	-8.965	0	0	0	0	0	0	0
WT111(DD045F3F1DEA)	3.77	13108	2022-11-30 10:08:32.538	-0.012	0.363	0.947	0	0	0	21.044	0.692	-8.965	0	0	0	0	0	0	0
WT111(DD045F3F1DEA)	3.77	13108	2022-11-30 10:08:32.538	-0.012	0.363	0.947	0	0	0	21.044	0.692	-8.965	0	0	0	0	0	0	0
WT333(F4E4E1AF1293)	3.81	13105	2022-11-30 10:08:32.538	0.018	0.041	1.04	0.793	0	-0.061	-0.187	-1.066	-27.026	0	0	0	0	0	0	0
WT333(F4E4E1AF1293)	3.81	13105	2022-11-30 10:08:32.538	0.001	-0.041	1.001	-1.831	0.183	0.244	-0.198	-1.066	-27.021	0	0	0	0	0	0	0
WT333(F4E4E1AF1293)	3.81	13105	2022-11-30 10:08:32.538	0.001	-0.041	1.001	-1.831	0.183	0.244	-0.203	-1.066	-27.015	0	0	0	0	0	0	0
WT333(F4E4E1AF1293)	3.81	13105	2022-11-30 10:08:32.538	0.001	-0.041	1.001	-1.831	0.183	0.244	-0.214	-1.066	-27.01	0	0	0	0	0	0	0
WT333(F4E4E1AF1293)	3.81	13105	2022-11-30 10:08:32.538	0.001	-0.041	1.001	-1.831	0.183	0.244	-0.225	-1.066	-27.004	0	0	0	0	0	0	0
WT333(F4E4E1AF1293)	3.81	13105	2022-11-30 10:08:32.538	0.039	-0.025	0.989	-2.014	0.061	0.061	-0.236	-1.06	-27.004	0	0	0	0	0	0	0
WT333(F4E4E1AF1293)	3.81	13105	2022-11-30 10:08:32.538	0.039	-0.025	0.989	-2.014	0.061	0.061	-0.247	-1.06	-26.999	0	0	0	0	0	0	0
WT333(F4E4E1AF1293)	3.81	13105	2022-11-30 10:08:32.538	0.039	-0.025	0.989	-2.014	0.061	0.061	-0.258	-1.06	-26.993	0	0	0	0	0	0	0
WT111(DD045F3F1DEA)	3.77	13108	2022-11-30 10:08:32.569	-0.012	0.363	0.947	0	0	0	21.044	0.692	-8.965	0	0	0	0	0	0	0
WT111(DD045F3F1DEA)	3.77	13108	2022-11-30 10:08:32.569	-0.012	0.363	0.947	0	0	0	21.044	0.692	-8.965	0	0	0	0	0	0	0
WT111(DD045F3F1DEA)	3.77	13108	2022-11-30 10:08:32.569	-0.012	0.361	0.947	0	0	0	21.044	0.692	-8.965	0	0	0	0	0	0	0
WT111(DD045F3F1DEA)	3.77	13108	2022-11-30 10:08:32.569	-0.012	0.361	0.947	0	0	0	21.044	0.692	-8.965	0	0	0	0	0	0	0
WT111(DD045F3F1DEA)	3.77	13108	2022-11-30 10:08:32.569	-0.012	0.361	0.947	0	0	0	21.044	0.692	-8.965	0	0	0	0	0	0	0
WT111(DD045F3F1DEA)	3.77	13108	2022-11-30 10:08:32.569	-0.012	0.361	0.947	0	0	0	21.044	0.692	-8.965	0	0	0	0	0	0	0
WT111(DD045F3F1DEA)	3.77	13108	2022-11-30 10:08:32.569	-0.012	0.368	0.948	0	0	0	21.044	0.692	-8.965	0	0	0	0	0	0	0
WT111(DD045F3F1DEA)	3.77	13108	2022-11-30 10:08:32.569	-0.012	0.368	0.948	0	0	0	21.044	0.692	-8.965	0	0	0	0	0	0	0
WT333(F4E4E1AF1293)	3.81	13105	2022-11-30 10:08:32.569	0.039	-0.025	0.989	-2.014	0.061	0.061	-0.269	-1.066	-26.988	0	0	0	0	0	0	0
WT333(F4E4E1AF1293)	3.81	13105	2022-11-30 10:08:32.569	0.017	0	1.023	0.305	0.122	0	-0.269	-1.066	-26.982	0	0	0	0	0	0	0
WT333(F4E4E1AF1293)	3.81	13105	2022-11-30 10:08:32.569	0.017	0	1.023	0.305	0.122	0	-0.269	-1.066	-26.977	0	0	0	0	0	0	0
WT333(F4E4E1AF1293)	3.81	13105	2022-11-30 10:08:32.569	0.017	0	1.023	0.305	0.122	0	-0.269	-1.06	-26.977	0	0	0	0	0	0	0
WT333(F4E4E1AF1293)	3.81	13105	2022-11-30 10:08:32.569	0.017	0	1.023	0.305	0.122	0	-0.264	-1.06	-26.971	0	0	0	0	0	0	0
WT333(F4E4E1AF1293)	3.81	13105	2022-11-30 10:08:32.569	0.021	0.004	1.019	-4.272	0.244	0	-0.286	-1.06	-26.966	0	0	0	0	0	0	0
WT333(F4E4E1AF1293)	3.81	13105	2022-11-30 10:08:32.569	0.021	0.004	1.019	-4.272	0.244	0	-0.308	-1.06	-26.96	0	0	0	0	0	0	0
WT333(F4E4E1AF1293)	3.81	13105	2022-11-30 10:08:32.569	0.021	0.004	1.019	-4.272	0.244	0	-0.33	-1.06	-26.955	0	0	0	0	0	0	0
WT222(CAA14FCCF874)	3.76	13105	2022-11-30 10:08:32.585	-0.03	-0.001	1.004	0.122	-0.244	0	0.154	2.285	88.248	0	0	0	0	0	0	0
WT222(CAA14FCCF874)	3.76	13105	2022-11-30 10:08:32.585	-0.037	-0.003	0.994	1.709	-0.793	0	0.165	2.28	88.248	0	0	0	0	0	0	0
WT222(CAA14FCCF874)	3.76	13105	2022-11-30 10:08:32.585	-0.037	-0.003	0.994	1.709	-0.793	0	0.17	2.28	88.248	0	0	0	0	0	0	0
WT222(CAA14FCCF874)	3.76	13105	2022-11-30 10:08:32.585	-0.037	-0.003	0.994	1.709	-0.793	0	0.181	2.274	88.248	0	0	0	0	0	0	0
WT222(CAA14FCCF874)	3.76	13105	2022-11-30 10:08:32.585	-0.037	-0.003	0.994	1.709	-0.793	0	0.187	2.269	88.248	0	0	0	0	0	0	0
WT222(CAA14FCCF874)	3.76	13105	2022-11-30 10:08:32.585	-0.04	0.006	1	-1.221	0.671	0	0.181	2.269	88.248	0	0	0	0	0	0	0
WT222(CAA14FCCF874)	3.76	13105	2022-11-30 10:08:32.585	-0.04	0.006	1	-1.221	0.671	0	0.176	2.274	88.248	0	0	0	0	0	0	0
WT222(CAA14FCCF874)	3.76	13105	2022-11-30 10:08:32.585	-0.04	0.006	1	-1.221	0.671	0	0.17	2.274	88.248	0	0	0	0	0	0	0
WT222(CAA14FCCF874)	3.76	13105	2022-11-30 10:08:32.585	-0.04	0.006	1	-1.221	0.671	0	0.165	2.28	88.248	0	0	0	0	0	0	0
WT222(CAA14FCCF874)	3.76	13105	2022-11-30 10:08:32.585	-0.04	0.001	0.991	0.854	-0.488	0	0.17	2.274	88.248	0	0	0	0	0	0	0
WT222(CAA14FCCF874)	3.76	13105	2022-11-30 10:08:32.585	-0.04	0.001	0.991	0.854	-0.488	0	0.17	2.274	88.248	0	0	0	0	0	0	0
WT222(CAA14FCCF874)	3.76	13105	2022-11-30 10:08:32.585	-0.04	0.001	0.991	0.854	-0.488	0	0.176	2.269	88.248	0	0	0	0	0	0	0
WT222(CAA14FCCF874)	3.76	13105	2022-11-30 10:08:32.585	-0.04	0.001	0.991	0.854	-0.488	0	0.181	2.269	88.248	0	0	0	0	0	0	0
WT222(CAA14FCCF874)	3.76	13105	2022-11-30 10:08:32.585	-0.033	0.003	1.008	-0.366	0	0	0.176	2.269	88.248	0	0	0	0	0	0	0
WT222(CAA14FCCF874)	3.76	13105	2022-11-30 10:08:32.585	-0.033	0.003	1.008	-0.366	0	0	0.176	2.269	88.248	0	0	0	0	0	0	0
WT222(CAA14FCCF874)	3.76	13105	2022-11-30 10:08:32.585	-0.033	0.003	1.008	-0.366	0	0	0.176	2.269	88.248	0	0	0	0	0	0	0
WT111(DD045F3F1DEA)	3.77	13108	2022-11-30 10:08:32.601	-0.012	0.368	0.948	0	0	0	21.044	0.692	-8.965	0	0	0	0	0	0	0
WT111(DD045F3F1DEA)	3.77	13108	2022-11-30 10:08:32.601	-0.012	0.368	0.948	0	0	0	21.044	0.692	-8.965	0	0	0	0	0	0	0
WT111(DD045F3F1DEA)	3.77	13108	2022-11-30 10:08:32.601	-0.012	0.363	0.947	0	0	0	21.044	0.692	-8.965	0	0	0	0	0	0	0
WT111(DD045F3F1DEA)	3.77	13108	2022-11-30 10:08:32.601	-0.012	0.363	0.947	0	0	0	21.044	0.692	-8.965	0	0	0	0	0	0	0
WT111(DD045F3F1DEA)	3.77	13108	2022-11-30 10:08:32.601	-0.012	0.363	0.947	0	0	0	21.044	0.692	-8.965	0	0	0	0	0	0	0
WT111(DD045F3F1DEA)	3.77	13108	2022-11-30 10:08:32.601	-0.012	0.363	0.947	0	0	0	21.044	0.692	-8.965	0	0	0	0	0	0	0
WT111(DD045F3F1DEA)	3.77	13108	2022-11-30 10:08:32.601	-0.012	0.368	0.948	0	0	0	21.044	0.692	-8.965	0	0	0	0	0	0	0
WT111(DD045F3F1DEA)	3.77	13108	2022-11-30 10:08:32.601	-0.012	0.368	0.948	0	0	0	21.044	0.692	-8.965	0	0	0	0	0	0	0
WT333(F4E4E1AF1293)	3.81	13105	2022-11-30 10:08:32.632	0.021	0.004	1.019	-4.272	0.244	0	-0.352	-1.06	-26.949	0	0	0	0	0	0	0
WT333(F4E4E1AF1293)	3.81	13105	2022-11-30 10:08:32.632	0.019	-0.014	1.039	5.249	0.854	-0.061	-0.324	-1.055	-26.944	0	0	0	0	0	0	0
WT333(F4E4E1AF1293)	3.81	13105	2022-11-30 10:08:32.632	0.019	-0.014	1.039	5.249	0.854	-0.061	-0.302	-1.049	-26.938	0	0	0	0	0	0	0
WT333(F4E4E1AF1293)	3.81	13105	2022-11-30 10:08:32.632	0.019	-0.014	1.039	5.249	0.854	-0.061	-0.275	-1.049	-26.933	0	0	0	0	0	0	0
WT333(F4E4E1AF1293)	3.81	13105	2022-11-30 10:08:32.632	0.019	-0.014	1.039	5.249	0.854	-0.061	-0.247	-1.044	-26.927	0	0	0	0	0	0	0
WT333(F4E4E1AF1293)	3.81	13105	2022-11-30 10:08:32.632	0.041	-0.026	1.038	10.132	0.916	-0.488	-0.198	-1.038	-26.922	0	0	0	0	0	0	0
WT333(F4E4E1AF1293)	3.81	13105	2022-11-30 10:08:32.632	0.041	-0.026	1.038	10.132	0.916	-0.488	-0.148	-1.038	-26.917	0	0	0	0	0	0	0
WT333(F4E4E1AF1293)	3.81	13105	2022-11-30 10:08:32.632	0.041	-0.026	1.038	10.132	0.916	-0.488	-0.099	-1.033	-26.917	0	0	0	0	0	0	0
WT333(F4E4E1AF1293)	3.81	13105	2022-11-30 10:08:32.632	0.041	-0.026	1.038	10.132	0.916	-0.488	-0.049	-1.027	-26.911	0	0	0	0	0	0	0
WT333(F4E4E1AF1293)	3.81	13105	2022-11-30 10:08:32.632	0.003	0.006	1.04	2.625	0.61	-0.61	-0.038	-1.027	-26.906	0	0	0	0	0	0	0
WT333(F4E4E1AF1293)	3.81	13105	2022-11-30 10:08:32.632	0.003	0.006	1.04	2.625	0.61	-0.61	-0.027	-1.027	-26.9	0	0	0	0	0	0	0
WT333(F4E4E1AF1293)	3.81	13105	2022-11-30 10:08:32.632	0.003	0.006	1.04	2.625	0.61	-0.61	-0.016	-1.022	-26.895	0	0	0	0	0	0	0
WT333(F4E4E1AF1293)	3.81	13105	2022-11-30 10:08:32.632	0.003	0.006	1.04	2.625	0.61	-0.61	-0.005	-1.022	-26.889	0	0	0	0	0	0	0
WT333(F4E4E1AF1293)	3.81	13105	2022-11-30 10:08:32.632	0.025	0.015	1.033	7.507	0.183	0.366	0.027	-1.022	-26.878	0	0	0	0	0	0	0
WT333(F4E4E1AF1293)	3.81	13105	2022-11-30 10:08:32.632	0.025	0.015	1.033	7.507	0.183	0.366	0.066	-1.016	-26.873	0	0	0	0	0	0	0
WT333(F4E4E1AF1293)	3.81	13105	2022-11-30 10:08:32.632	0.025	0.015	1.033	7.507	0.183	0.366	0.099	-1.016	-26.862	0	0	0	0	0	0	0
WT111(DD045F3F1DEA)	3.77	13108	2022-11-30 10:08:32.663	-0.012	0.368	0.948	0	0	0	21.044	0.692	-8.965	0	0	0	0	0	0	0
WT111(DD045F3F1DEA)	3.77	13108	2022-11-30 10:08:32.663	-0.012	0.368	0.948	0	0	0	21.044	0.692	-8.965	0	0	0	0	0	0	0
WT111(DD045F3F1DEA)	3.77	13108	2022-11-30 10:08:32.663	-0.012	0.363	0.948	0	0	0	21.044	0.692	-8.965	0	0	0	0	0	0	0
WT111(DD045F3F1DEA)	3.77	13108	2022-11-30 10:08:32.663	-0.012	0.363	0.948	0	0	0	21.044	0.692	-8.965	0	0	0	0	0	0	0
WT111(DD045F3F1DEA)	3.77	13108	2022-11-30 10:08:32.663	-0.012	0.363	0.948	0	0	0	21.044	0.692	-8.965	0	0	0	0	0	0	0
WT111(DD045F3F1DEA)	3.77	13108	2022-11-30 10:08:32.663	-0.012	0.363	0.948	0	0	0	21.044	0.692	-8.965	0	0	0	0	0	0	0
WT111(DD045F3F1DEA)	3.77	13108	2022-11-30 10:08:32.663	-0.011	0.364	0.947	0	0	0	21.044	0.692	-8.965	0	0	0	0	0	0	0
WT111(DD045F3F1DEA)	3.77	13108	2022-11-30 10:08:32.663	-0.011	0.364	0.947	0	0	0	21.044	0.692	-8.965	0	0	0	0	0	0	0
WT111(DD045F3F1DEA)	3.77	13108	2022-11-30 10:08:32.679	-0.011	0.364	0.947	0	0	0	21.044	0.692	-8.965	0	0	0	0	0	0	0
WT111(DD045F3F1DEA)	3.77	13108	2022-11-30 10:08:32.679	-0.011	0.364	0.947	0	0	0	21.044	0.692	-8.965	0	0	0	0	0	0	0
WT111(DD045F3F1DEA)	3.77	13108	2022-11-30 10:08:32.679	-0.014	0.362	0.948	0	0	0	21.044	0.692	-8.965	0	0	0	0	0	0	0
WT111(DD045F3F1DEA)	3.77	13108	2022-11-30 10:08:32.679	-0.014	0.362	0.948	0	0	0	21.044	0.692	-8.965	0	0	0	0	0	0	0
WT111(DD045F3F1DEA)	3.77	13108	2022-11-30 10:08:32.679	-0.014	0.362	0.948	0	0	0	21.044	0.692	-8.965	0	0	0	0	0	0	0
WT111(DD045F3F1DEA)	3.77	13108	2022-11-30 10:08:32.679	-0.014	0.362	0.948	0	0	0	21.044	0.692	-8.965	0	0	0	0	0	0	0
WT111(DD045F3F1DEA)	3.77	13108	2022-11-30 10:08:32.679	-0.012	0.366	0.949	0	0	0	21.044	0.692	-8.965	0	0	0	0	0	0	0
WT111(DD045F3F1DEA)	3.77	13108	2022-11-30 10:08:32.679	-0.012	0.366	0.949	0	0	0	21.044	0.692	-8.965	0	0	0	0	0	0	0
WT333(F4E4E1AF1293)	3.81	13105	2022-11-30 10:08:32.694	0.025	0.015	1.033	7.507	0.183	0.366	0.137	-1.016	-26.851	0	0	0	0	0	0	0
WT333(F4E4E1AF1293)	3.81	13105	2022-11-30 10:08:32.694	0.003	-0.021	1.001	2.502	0	0.061	0.148	-1.016	-26.84	0	0	0	0	0	0	0
WT333(F4E4E1AF1293)	3.81	13105	2022-11-30 10:08:32.694	0.003	-0.021	1.001	2.502	0	0.061	0.159	-1.016	-26.829	0	0	0	0	0	0	0
WT333(F4E4E1AF1293)	3.81	13105	2022-11-30 10:08:32.694	0.003	-0.021	1.001	2.502	0	0.061	0.17	-1.016	-26.823	0	0	0	0	0	0	0
WT333(F4E4E1AF1293)	3.81	13105	2022-11-30 10:08:32.694	0.003	-0.021	1.001	2.502	0	0.061	0.181	-1.016	-26.812	0	0	0	0	0	0	0
WT333(F4E4E1AF1293)	3.81	13105	2022-11-30 10:08:32.694	-0.005	-0.017	1.024	-0.61	0.427	-0.793	0.176	-1.016	-26.812	0	0	0	0	0	0	0
WT333(F4E4E1AF1293)	3.81	13105	2022-11-30 10:08:32.694	-0.005	-0.017	1.024	-0.61	0.427	-0.793	0.17	-1.016	-26.807	0	0	0	0	0	0	0
WT333(F4E4E1AF1293)	3.81	13105	2022-11-30 10:08:32.694	-0.005	-0.017	1.024	-0.61	0.427	-0.793	0.165	-1.011	-26.801	0	0	0	0	0	0	0
WT222(CAA14FCCF874)	3.76	13105	2022-11-30 10:08:32.710	-0.044	0.009	1.002	0	0	0	0.148	2.258	88.248	0	0	0	0	0	0	0
WT222(CAA14FCCF874)	3.76	13105	2022-11-30 10:08:32.710	-0.038	0.017	1.002	0.061	0.305	0	0.148	2.263	88.248	0	0	0	0	0	0	0
WT222(CAA14FCCF874)	3.76	13105	2022-11-30 10:08:32.710	-0.038	0.017	1.002	0.061	0.305	0	0.154	2.263	88.248	0	0	0	0	0	0	0
WT222(CAA14FCCF874)	3.76	13105	2022-11-30 10:08:32.710	-0.038	0.017	1.002	0.061	0.305	0	0.154	2.263	88.248	0	0	0	0	0	0	0
WT222(CAA14FCCF874)	3.76	13105	2022-11-30 10:08:32.710	-0.038	0.017	1.002	0.061	0.305	0	0.154	2.263	88.248	0	0	0	0	0	0	0
WT222(CAA14FCCF874)	3.76	13105	2022-11-30 10:08:32.710	-0.024	0.003	0.995	-0.183	0.305	0	0.154	2.269	88.242	0	0	0	0	0	0	0
WT222(CAA14FCCF874)	3.76	13105	2022-11-30 10:08:32.710	-0.024	0.003	0.995	-0.183	0.305	0	0.154	2.269	88.242	0	0	0	0	0	0	0
WT222(CAA14FCCF874)	3.76	13105	2022-11-30 10:08:32.710	-0.024	0.003	0.995	-0.183	0.305	0	0.148	2.269	88.242	0	0	0	0	0	0	0
WT111(DD045F3F1DEA)	3.77	13108	2022-11-30 10:08:32.710	-0.012	0.366	0.949	0	0	0	21.044	0.692	-8.965	0	0	0	0	0	0	0
WT111(DD045F3F1DEA)	3.77	13108	2022-11-30 10:08:32.710	-0.012	0.366	0.949	0	0	0	21.044	0.692	-8.965	0	0	0	0	0	0	0
WT111(DD045F3F1DEA)	3.77	13108	2022-11-30 10:08:32.710	-0.011	0.369	0.948	0	0	0	21.044	0.692	-8.965	0	0	0	0	0	0	0
WT111(DD045F3F1DEA)	3.77	13108	2022-11-30 10:08:32.710	-0.011	0.369	0.948	0	0	0	21.044	0.692	-8.965	0	0	0	0	0	0	0
WT111(DD045F3F1DEA)	3.77	13108	2022-11-30 10:08:32.710	-0.011	0.369	0.948	0	0	0	21.044	0.692	-8.965	0	0	0	0	0	0	0
WT111(DD045F3F1DEA)	3.77	13108	2022-11-30 10:08:32.710	-0.011	0.369	0.948	0	0	0	21.044	0.692	-8.965	0	0	0	0	0	0	0
WT111(DD045F3F1DEA)	3.77	13108	2022-11-30 10:08:32.710	-0.013	0.364	0.948	0	0	0	21.044	0.692	-8.965	0	0	0	0	0	0	0
WT111(DD045F3F1DEA)	3.77	13108	2022-11-30 10:08:32.710	-0.013	0.364	0.948	0	0	0	21.044	0.692	-8.965	0	0	0	0	0	0	0
WT333(F4E4E1AF1293)	3.81	13105	2022-11-30 10:08:32.757	-0.005	-0.017	1.024	-0.61	0.427	-0.793	0.159	-1.011	-26.801	0	0	0	0	0	0	0
WT333(F4E4E1AF1293)	3.81	13105	2022-11-30 10:08:32.757	0.057	0.001	1.01	2.38	-1.282	0.122	0.17	-1.016	-26.79	0	0	0	0	0	0	0
WT333(F4E4E1AF1293)	3.81	13105	2022-11-30 10:08:32.757	0.057	0.001	1.01	2.38	-1.282	0.122	0.181	-1.022	-26.779	0	0	0	0	0	0	0
WT333(F4E4E1AF1293)	3.81	13105	2022-11-30 10:08:32.757	0.057	0.001	1.01	2.38	-1.282	0.122	0.192	-1.027	-26.768	0	0	0	0	0	0	0
WT333(F4E4E1AF1293)	3.81	13105	2022-11-30 10:08:32.757	0.057	0.001	1.01	2.38	-1.282	0.122	0.198	-1.033	-26.757	0	0	0	0	0	0	0
WT333(F4E4E1AF1293)	3.81	13105	2022-11-30 10:08:32.757	-0.002	0.041	1.034	-3.723	-1.526	0.244	0.181	-1.044	-26.746	0	0	0	0	0	0	0
WT333(F4E4E1AF1293)	3.81	13105	2022-11-30 10:08:32.757	-0.002	0.041	1.034	-3.723	-1.526	0.244	0.159	-1.049	-26.735	0	0	0	0	0	0	0
WT333(F4E4E1AF1293)	3.81	13105	2022-11-30 10:08:32.757	-0.002	0.041	1.034	-3.723	-1.526	0.244	0.143	-1.06	-26.724	0	0	0	0	0	0	0
WT333(F4E4E1AF1293)	3.81	13105	2022-11-30 10:08:32.757	-0.002	0.041	1.034	-3.723	-1.526	0.244	0.121	-1.066	-26.713	0	0	0	0	0	0	0
WT333(F4E4E1AF1293)	3.81	13105	2022-11-30 10:08:32.757	0.055	-0.107	1	-1.526	-0.305	-0.61	0.115	-1.066	-26.708	0	0	0	0	0	0	0
WT333(F4E4E1AF1293)	3.81	13105	2022-11-30 10:08:32.757	0.055	-0.107	1	-1.526	-0.305	-0.61	0.104	-1.071	-26.697	0	0	0	0	0	0	0
WT333(F4E4E1AF1293)	3.81	13105	2022-11-30 10:08:32.757	0.055	-0.107	1	-1.526	-0.305	-0.61	0.093	-1.071	-26.691	0	0	0	0	0	0	0
WT333(F4E4E1AF1293)	3.81	13105	2022-11-30 10:08:32.757	0.055	-0.107	1	-1.526	-0.305	-0.61	0.082	-1.071	-26.686	0	0	0	0	0	0	0
WT333(F4E4E1AF1293)	3.81	13105	2022-11-30 10:08:32.757	-0.015	0.081	1.021	7.263	0.793	-0.183	0.115	-1.071	-26.675	0	0	0	0	0	0	0
WT333(F4E4E1AF1293)	3.81	13105	2022-11-30 10:08:32.757	-0.015	0.081	1.021	7.263	0.793	-0.183	0.154	-1.066	-26.669	0	0	0	0	0	0	0
WT333(F4E4E1AF1293)	3.81	13105	2022-11-30 10:08:32.757	-0.015	0.081	1.021	7.263	0.793	-0.183	0.187	-1.06	-26.658	0	0	0	0	0	0	0
WT111(DD045F3F1DEA)	3.77	13108	2022-11-30 10:08:32.772	-0.013	0.364	0.948	0	0	0	21.044	0.692	-8.965	0	0	0	0	0	0	0
WT111(DD045F3F1DEA)	3.77	13108	2022-11-30 10:08:32.772	-0.011	0.361	0.946	0	0	0	21.044	0.692	-8.965	0	0	0	0	0	0	0
WT111(DD045F3F1DEA)	3.77	13108	2022-11-30 10:08:32.772	-0.011	0.361	0.946	0	0	0	21.044	0.692	-8.965	0	0	0	0	0	0	0
WT111(DD045F3F1DEA)	3.77	13108	2022-11-30 10:08:32.772	-0.011	0.361	0.946	0	0	0	21.044	0.692	-8.965	0	0	0	0	0	0	0
WT111(DD045F3F1DEA)	3.77	13108	2022-11-30 10:08:32.772	-0.011	0.361	0.946	0	0	0	21.044	0.692	-8.965	0	0	0	0	0	0	0
WT111(DD045F3F1DEA)	3.77	13108	2022-11-30 10:08:32.772	-0.013	0.368	0.948	0	0	0	21.044	0.692	-8.965	0	0	0	0	0	0	0
WT111(DD045F3F1DEA)	3.77	13108	2022-11-30 10:08:32.772	-0.013	0.368	0.948	0	0	0	21.044	0.692	-8.965	0	0	0	0	0	0	0
WT111(DD045F3F1DEA)	3.77	13108	2022-11-30 10:08:32.772	-0.013	0.368	0.948	0	0	0	21.044	0.692	-8.965	0	0	0	0	0	0	0
WT111(DD045F3F1DEA)	3.77	13108	2022-11-30 10:08:32.804	-0.013	0.368	0.948	0	0	0	21.044	0.692	-8.965	0	0	0	0	0	0	0
WT111(DD045F3F1DEA)	3.77	13108	2022-11-30 10:08:32.804	-0.011	0.362	0.949	0	0	0	21.044	0.692	-8.965	0	0	0	0	0	0	0
WT111(DD045F3F1DEA)	3.77	13108	2022-11-30 10:08:32.804	-0.011	0.362	0.949	0	0	0	21.044	0.692	-8.965	0	0	0	0	0	0	0
WT111(DD045F3F1DEA)	3.77	13108	2022-11-30 10:08:32.804	-0.011	0.362	0.949	0	0	0	21.044	0.692	-8.965	0	0	0	0	0	0	0
WT111(DD045F3F1DEA)	3.77	13108	2022-11-30 10:08:32.804	-0.011	0.362	0.949	0	0	0	21.044	0.692	-8.965	0	0	0	0	0	0	0
WT111(DD045F3F1DEA)	3.77	13108	2022-11-30 10:08:32.804	-0.012	0.366	0.948	0	0	0	21.044	0.692	-8.965	0	0	0	0	0	0	0
WT111(DD045F3F1DEA)	3.77	13108	2022-11-30 10:08:32.804	-0.012	0.366	0.948	0	0	0	21.044	0.692	-8.965	0	0	0	0	0	0	0
WT111(DD045F3F1DEA)	3.77	13108	2022-11-30 10:08:32.804	-0.012	0.366	0.948	0	0	0	21.044	0.692	-8.965	0	0	0	0	0	0	0
WT333(F4E4E1AF1293)	3.81	13105	2022-11-30 10:08:32.804	-0.015	0.081	1.021	7.263	0.793	-0.183	0.225	-1.06	-26.647	0	0	0	0	0	0	0
WT333(F4E4E1AF1293)	3.81	13105	2022-11-30 10:08:32.804	0.036	-0.006	0.995	-1.221	-0.244	0	0.214	-1.06	-26.642	0	0	0	0	0	0	0
WT333(F4E4E1AF1293)	3.81	13105	2022-11-30 10:08:32.804	0.036	-0.006	0.995	-1.221	-0.244	0	0.209	-1.06	-26.631	0	0	0	0	0	0	0
WT333(F4E4E1AF1293)	3.81	13105	2022-11-30 10:08:32.804	0.036	-0.006	0.995	-1.221	-0.244	0	0.203	-1.06	-26.62	0	0	0	0	0	0	0
WT333(F4E4E1AF1293)	3.81	13105	2022-11-30 10:08:32.804	0.036	-0.006	0.995	-1.221	-0.244	0	0.198	-1.066	-26.609	0	0	0	0	0	0	0
WT333(F4E4E1AF1293)	3.81	13105	2022-11-30 10:08:32.804	0.021	0	1.017	-2.319	-0.488	-0.183	0.181	-1.066	-26.598	0	0	0	0	0	0	0
WT333(F4E4E1AF1293)	3.81	13105	2022-11-30 10:08:32.804	0.021	0	1.017	-2.319	-0.488	-0.183	0.17	-1.071	-26.587	0	0	0	0	0	0	0
WT333(F4E4E1AF1293)	3.81	13105	2022-11-30 10:08:32.804	0.021	0	1.017	-2.319	-0.488	-0.183	0.159	-1.071	-26.576	0	0	0	0	0	0	0
WT333(F4E4E1AF1293)	3.81	13105	2022-11-30 10:08:32.835	0.021	0	1.017	-2.319	-0.488	-0.183	0.148	-1.077	-26.559	0	0	0	0	0	0	0
WT333(F4E4E1AF1293)	3.81	13105	2022-11-30 10:08:32.835	0.034	-0.008	1.024	-3.418	0.122	0.488	0.126	-1.077	-26.548	0	0	0	0	0	0	0
WT333(F4E4E1AF1293)	3.81	13105	2022-11-30 10:08:32.835	0.034	-0.008	1.024	-3.418	0.122	0.488	0.11	-1.077	-26.532	0	0	0	0	0	0	0
WT333(F4E4E1AF1293)	3.81	13105	2022-11-30 10:08:32.835	0.034	-0.008	1.024	-3.418	0.122	0.488	0.093	-1.077	-26.516	0	0	0	0	0	0	0
WT333(F4E4E1AF1293)	3.81	13105	2022-11-30 10:08:32.835	0.034	-0.008	1.024	-3.418	0.122	0.488	0.077	-1.077	-26.499	0	0	0	0	0	0	0
WT333(F4E4E1AF1293)	3.81	13105	2022-11-30 10:08:32.835	0.002	-0.034	0.972	-9.338	-0.244	-0.183	0.027	-1.077	-26.488	0	0	0	0	0	0	0
WT333(F4E4E1AF1293)	3.81	13105	2022-11-30 10:08:32.835	0.002	-0.034	0.972	-9.338	-0.244	-0.183	-0.016	-1.077	-26.477	0	0	0	0	0	0	0
WT333(F4E4E1AF1293)	3.81	13105	2022-11-30 10:08:32.835	0.002	-0.034	0.972	-9.338	-0.244	-0.183	-0.06	-1.077	-26.466	0	0	0	0	0	0	0
WT222(CAA14FCCF874)	3.76	13105	2022-11-30 10:08:32.851	-0.036	0.004	1.006	-1.892	-0.122	0	0.154	2.236	88.22	0	0	0	0	0	0	0
WT222(CAA14FCCF874)	3.76	13105	2022-11-30 10:08:32.851	-0.047	0.009	1.002	1.038	-0.244	0	0.154	2.236	88.22	0	0	0	0	0	0	0
WT222(CAA14FCCF874)	3.76	13105	2022-11-30 10:08:32.851	-0.047	0.009	1.002	1.038	-0.244	0	0.159	2.23	88.22	0	0	0	0	0	0	0
WT222(CAA14FCCF874)	3.76	13105	2022-11-30 10:08:32.851	-0.047	0.009	1.002	1.038	-0.244	0	0.165	2.23	88.22	0	0	0	0	0	0	0
WT222(CAA14FCCF874)	3.76	13105	2022-11-30 10:08:32.851	-0.047	0.009	1.002	1.038	-0.244	0	0.17	2.23	88.22	0	0	0	0	0	0	0
WT222(CAA14FCCF874)	3.76	13105	2022-11-30 10:08:32.851	-0.024	0.021	0.995	0.305	-0.61	0	0.176	2.225	88.215	0	0	0	0	0	0	0
WT222(CAA14FCCF874)	3.76	13105	2022-11-30 10:08:32.851	-0.024	0.021	0.995	0.305	-0.61	0	0.176	2.219	88.215	0	0	0	0	0	0	0
WT222(CAA14FCCF874)	3.76	13105	2022-11-30 10:08:32.851	-0.024	0.021	0.995	0.305	-0.61	0	0.176	2.219	88.215	0	0	0	0	0	0	0
WT222(CAA14FCCF874)	3.76	13105	2022-11-30 10:08:32.851	-0.037	0.011	1.002	0	-0.244	-0.488	0.181	2.219	88.209	0	0	0	0	0	0	0
WT222(CAA14FCCF874)	3.76	13105	2022-11-30 10:08:32.851	-0.037	0.011	1.002	0	-0.244	-0.488	0.181	2.214	88.204	0	0	0	0	0	0	0
WT222(CAA14FCCF874)	3.76	13105	2022-11-30 10:08:32.851	-0.037	0.011	1.002	0	-0.244	-0.488	0.181	2.214	88.204	0	0	0	0	0	0	0
WT222(CAA14FCCF874)	3.76	13105	2022-11-30 10:08:32.851	-0.037	0.011	1.002	0	-0.244	-0.488	0.181	2.214	88.198	0	0	0	0	0	0	0
WT222(CAA14FCCF874)	3.76	13105	2022-11-30 10:08:32.851	-0.031	-0.008	0.979	0.977	-0.549	-0.122	0.187	2.208	88.198	0	0	0	0	0	0	0
WT222(CAA14FCCF874)	3.76	13105	2022-11-30 10:08:32.851	-0.031	-0.008	0.979	0.977	-0.549	-0.122	0.192	2.203	88.193	0	0	0	0	0	0	0
WT222(CAA14FCCF874)	3.76	13105	2022-11-30 10:08:32.851	-0.031	-0.008	0.979	0.977	-0.549	-0.122	0.198	2.203	88.193	0	0	0	0	0	0	0
WT222(CAA14FCCF874)	3.76	13105	2022-11-30 10:08:32.851	-0.031	-0.008	0.979	0.977	-0.549	-0.122	0.203	2.197	88.187	0	0	0	0	0	0	0
WT111(DD045F3F1DEA)	3.77	13108	2022-11-30 10:08:32.866	-0.012	0.366	0.948	0	0	0	21.044	0.692	-8.965	0	0	0	0	0	0	0
WT111(DD045F3F1DEA)	3.77	13108	2022-11-30 10:08:32.866	-0.012	0.36	0.946	0	0	0	21.044	0.692	-8.965	0	0	0	0	0	0	0
WT111(DD045F3F1DEA)	3.77	13108	2022-11-30 10:08:32.866	-0.012	0.36	0.946	0	0	0	21.044	0.692	-8.965	0	0	0	0	0	0	0
WT111(DD045F3F1DEA)	3.77	13108	2022-11-30 10:08:32.866	-0.012	0.36	0.946	0	0	0	21.044	0.692	-8.965	0	0	0	0	0	0	0
WT111(DD045F3F1DEA)	3.77	13108	2022-11-30 10:08:32.866	-0.012	0.36	0.946	0	0	0	21.044	0.692	-8.965	0	0	0	0	0	0	0
WT111(DD045F3F1DEA)	3.77	13108	2022-11-30 10:08:32.866	-0.013	0.366	0.948	0	0	0	21.044	0.692	-8.965	0	0	0	0	0	0	0
WT111(DD045F3F1DEA)	3.77	13108	2022-11-30 10:08:32.866	-0.013	0.366	0.948	0	0	0	21.044	0.692	-8.965	0	0	0	0	0	0	0
WT111(DD045F3F1DEA)	3.77	13108	2022-11-30 10:08:32.866	-0.013	0.366	0.948	0	0	0	21.044	0.692	-8.965	0	0	0	0	0	0	0
WT222(CAA14FCCF874)	3.76	13105	2022-11-30 10:08:32.882	-0.029	0.012	1.022	1.221	0.793	0.244	0.214	2.175	88.149	0	0	0	0	0	0	0
WT222(CAA14FCCF874)	3.76	13105	2022-11-30 10:08:32.882	-0.029	0.012	1.022	1.221	0.793	0.244	0.22	2.175	88.149	0	0	0	0	0	0	0
WT222(CAA14FCCF874)	3.76	13105	2022-11-30 10:08:32.882	-0.029	0.012	1.022	1.221	0.793	0.244	0.231	2.181	88.149	0	0	0	0	0	0	0
WT222(CAA14FCCF874)	3.76	13105	2022-11-30 10:08:32.882	-0.029	0.012	1.022	1.221	0.793	0.244	0.236	2.181	88.149	0	0	0	0	0	0	0
WT222(CAA14FCCF874)	3.76	13105	2022-11-30 10:08:32.882	0.001	0.048	1.034	-0.061	0.183	-0.366	0.236	2.181	88.143	0	0	0	0	0	0	0
WT222(CAA14FCCF874)	3.76	13105	2022-11-30 10:08:32.882	0.001	0.048	1.034	-0.061	0.183	-0.366	0.236	2.181	88.138	0	0	0	0	0	0	0
WT222(CAA14FCCF874)	3.76	13105	2022-11-30 10:08:32.882	0.001	0.048	1.034	-0.061	0.183	-0.366	0.242	2.181	88.132	0	0	0	0	0	0	0
WT222(CAA14FCCF874)	3.76	13105	2022-11-30 10:08:32.882	0.001	0.048	1.034	-0.061	0.183	-0.366	0.242	2.181	88.127	0	0	0	0	0	0	0
WT222(CAA14FCCF874)	3.76	13105	2022-11-30 10:08:32.882	-0.051	-0.013	1.006	-5.066	0.854	-0.366	0.22	2.186	88.121	0	0	0	0	0	0	0
WT222(CAA14FCCF874)	3.76	13105	2022-11-30 10:08:32.882	-0.051	-0.013	1.006	-5.066	0.854	-0.366	0.192	2.186	88.121	0	0	0	0	0	0	0
WT222(CAA14FCCF874)	3.76	13105	2022-11-30 10:08:32.882	-0.051	-0.013	1.006	-5.066	0.854	-0.366	0.17	2.192	88.116	0	0	0	0	0	0	0
WT222(CAA14FCCF874)	3.76	13105	2022-11-30 10:08:32.882	-0.051	-0.013	1.006	-5.066	0.854	-0.366	0.148	2.192	88.11	0	0	0	0	0	0	0
WT222(CAA14FCCF874)	3.76	13105	2022-11-30 10:08:32.882	-0.03	0.033	1.024	2.502	0	0.488	0.159	2.192	88.11	0	0	0	0	0	0	0
WT222(CAA14FCCF874)	3.76	13105	2022-11-30 10:08:32.882	-0.03	0.033	1.024	2.502	0	0.488	0.176	2.192	88.11	0	0	0	0	0	0	0
WT222(CAA14FCCF874)	3.76	13105	2022-11-30 10:08:32.882	-0.03	0.033	1.024	2.502	0	0.488	0.192	2.186	88.11	0	0	0	0	0	0	0
WT222(CAA14FCCF874)	3.76	13105	2022-11-30 10:08:32.882	-0.03	0.033	1.024	2.502	0	0.488	0.203	2.186	88.11	0	0	0	0	0	0	0
WT111(DD045F3F1DEA)	3.77	13108	2022-11-30 10:08:32.897	-0.013	0.366	0.948	0	0	0	21.044	0.692	-8.965	0	0	0	0	0	0	0
WT111(DD045F3F1DEA)	3.77	13108	2022-11-30 10:08:32.897	-0.011	0.366	0.949	0	0	0	21.044	0.692	-8.965	0	0	0	0	0	0	0
WT111(DD045F3F1DEA)	3.77	13108	2022-11-30 10:08:32.897	-0.011	0.366	0.949	0	0	0	21.044	0.692	-8.965	0	0	0	0	0	0	0
WT111(DD045F3F1DEA)	3.77	13108	2022-11-30 10:08:32.897	-0.011	0.366	0.949	0	0	0	21.044	0.687	-8.965	0	0	0	0	0	0	0
WT111(DD045F3F1DEA)	3.77	13108	2022-11-30 10:08:32.897	-0.011	0.366	0.949	0	0	0	21.044	0.687	-8.965	0	0	0	0	0	0	0
WT111(DD045F3F1DEA)	3.77	13108	2022-11-30 10:08:32.897	-0.011	0.37	0.95	0	0	0	21.044	0.687	-8.965	0	0	0	0	0	0	0
WT111(DD045F3F1DEA)	3.77	13108	2022-11-30 10:08:32.897	-0.011	0.37	0.95	0	0	0	21.044	0.687	-8.965	0	0	0	0	0	0	0
WT111(DD045F3F1DEA)	3.77	13108	2022-11-30 10:08:32.897	-0.011	0.37	0.95	0	0	0	21.044	0.687	-8.965	0	0	0	0	0	0	0
WT333(F4E4E1AF1293)	3.81	13105	2022-11-30 10:08:32.897	0.002	-0.034	0.972	-9.338	-0.244	-0.183	-0.11	-1.082	-26.45	0	0	0	0	0	0	0
WT333(F4E4E1AF1293)	3.81	13105	2022-11-30 10:08:32.897	0.037	0.034	1.05	-11.23	-0.61	-0.61	-0.165	-1.082	-26.444	0	0	0	0	0	0	0
WT333(F4E4E1AF1293)	3.81	13105	2022-11-30 10:08:32.897	0.037	0.034	1.05	-11.23	-0.61	-0.61	-0.22	-1.088	-26.433	0	0	0	0	0	0	0
WT333(F4E4E1AF1293)	3.81	13105	2022-11-30 10:08:32.897	0.037	0.034	1.05	-11.23	-0.61	-0.61	-0.28	-1.093	-26.422	0	0	0	0	0	0	0
WT333(F4E4E1AF1293)	3.81	13105	2022-11-30 10:08:32.897	0.037	0.034	1.05	-11.23	-0.61	-0.61	-0.335	-1.093	-26.411	0	0	0	0	0	0	0
WT333(F4E4E1AF1293)	3.81	13105	2022-11-30 10:08:32.897	0.019	0.068	1.047	1.77	0.061	-0.305	-0.324	-1.093	-26.395	0	0	0	0	0	0	0
WT333(F4E4E1AF1293)	3.81	13105	2022-11-30 10:08:32.897	0.019	0.068	1.047	1.77	0.061	-0.305	-0.313	-1.093	-26.378	0	0	0	0	0	0	0
WT333(F4E4E1AF1293)	3.81	13105	2022-11-30 10:08:32.897	0.019	0.068	1.047	1.77	0.061	-0.305	-0.302	-1.093	-26.367	0	0	0	0	0	0	0
WT111(DD045F3F1DEA)	3.77	13108	2022-11-30 10:08:32.928	-0.011	0.37	0.95	0	0	0	21.044	0.687	-8.965	0	0	0	0	0	0	0
WT111(DD045F3F1DEA)	3.77	13108	2022-11-30 10:08:32.928	-0.013	0.358	0.947	0	0	0	21.044	0.687	-8.965	0	0	0	0	0	0	0
WT111(DD045F3F1DEA)	3.77	13108	2022-11-30 10:08:32.928	-0.013	0.358	0.947	0	0	0	21.044	0.687	-8.965	0	0	0	0	0	0	0
WT111(DD045F3F1DEA)	3.77	13108	2022-11-30 10:08:32.928	-0.013	0.358	0.947	0	0	0	21.044	0.687	-8.965	0	0	0	0	0	0	0
WT111(DD045F3F1DEA)	3.77	13108	2022-11-30 10:08:32.928	-0.013	0.358	0.947	0	0	0	21.044	0.687	-8.965	0	0	0	0	0	0	0
WT111(DD045F3F1DEA)	3.77	13108	2022-11-30 10:08:32.928	-0.012	0.367	0.947	0	0	0	21.044	0.687	-8.965	0	0	0	0	0	0	0
WT111(DD045F3F1DEA)	3.77	13108	2022-11-30 10:08:32.928	-0.012	0.367	0.947	0	0	0	21.044	0.687	-8.965	0	0	0	0	0	0	0
WT111(DD045F3F1DEA)	3.77	13108	2022-11-30 10:08:32.928	-0.012	0.367	0.947	0	0	0	21.044	0.687	-8.965	0	0	0	0	0	0	0
WT111(DD045F3F1DEA)	3.77	13108	2022-11-30 10:08:32.960	-0.012	0.367	0.947	0	0	0	21.044	0.687	-8.965	0	0	0	0	0	0	0
WT111(DD045F3F1DEA)	3.77	13108	2022-11-30 10:08:32.960	-0.012	0.361	0.947	0	0	0	21.044	0.687	-8.965	0	0	0	0	0	0	0
WT111(DD045F3F1DEA)	3.77	13108	2022-11-30 10:08:32.960	-0.012	0.361	0.947	0	0	0	21.044	0.687	-8.965	0	0	0	0	0	0	0
WT111(DD045F3F1DEA)	3.77	13108	2022-11-30 10:08:32.960	-0.012	0.361	0.947	0	0	0	21.044	0.687	-8.965	0	0	0	0	0	0	0
WT111(DD045F3F1DEA)	3.77	13108	2022-11-30 10:08:32.960	-0.012	0.361	0.947	0	0	0	21.044	0.687	-8.965	0	0	0	0	0	0	0
WT111(DD045F3F1DEA)	3.77	13108	2022-11-30 10:08:32.960	-0.012	0.368	0.948	0	0	0	21.044	0.687	-8.965	0	0	0	0	0	0	0
WT111(DD045F3F1DEA)	3.77	13108	2022-11-30 10:08:32.960	-0.012	0.368	0.948	0	0	0	21.044	0.687	-8.965	0	0	0	0	0	0	0
WT111(DD045F3F1DEA)	3.77	13108	2022-11-30 10:08:32.960	-0.012	0.368	0.948	0	0	0	21.044	0.687	-8.965	0	0	0	0	0	0	0
WT333(F4E4E1AF1293)	3.81	13105	2022-11-30 10:08:32.960	0.019	0.068	1.047	1.77	0.061	-0.305	-0.286	-1.093	-26.351	0	0	0	0	0	0	0
WT333(F4E4E1AF1293)	3.81	13105	2022-11-30 10:08:32.960	0.02	-0.024	1.02	3.845	-0.061	-0.122	-0.264	-1.093	-26.334	0	0	0	0	0	0	0
WT333(F4E4E1AF1293)	3.81	13105	2022-11-30 10:08:32.960	0.02	-0.024	1.02	3.845	-0.061	-0.122	-0.247	-1.093	-26.318	0	0	0	0	0	0	0
WT333(F4E4E1AF1293)	3.81	13105	2022-11-30 10:08:32.960	0.02	-0.024	1.02	3.845	-0.061	-0.122	-0.225	-1.093	-26.301	0	0	0	0	0	0	0
WT333(F4E4E1AF1293)	3.81	13105	2022-11-30 10:08:32.960	0.02	-0.024	1.02	3.845	-0.061	-0.122	-0.203	-1.099	-26.285	0	0	0	0	0	0	0
WT333(F4E4E1AF1293)	3.81	13105	2022-11-30 10:08:32.960	-0.011	0.01	1.014	0.427	-0.244	-0.427	-0.198	-1.099	-26.274	0	0	0	0	0	0	0
WT333(F4E4E1AF1293)	3.81	13105	2022-11-30 10:08:32.960	-0.011	0.01	1.014	0.427	-0.244	-0.427	-0.198	-1.099	-26.257	0	0	0	0	0	0	0
WT333(F4E4E1AF1293)	3.81	13105	2022-11-30 10:08:32.960	-0.011	0.01	1.014	0.427	-0.244	-0.427	-0.192	-1.099	-26.246	0	0	0	0	0	0	0
WT333(F4E4E1AF1293)	3.81	13105	2022-11-30 10:08:32.960	-0.011	0.01	1.014	0.427	-0.244	-0.427	-0.187	-1.099	-26.23	0	0	0	0	0	0	0
WT333(F4E4E1AF1293)	3.81	13105	2022-11-30 10:08:32.960	0.029	-0.03	1.008	-4.639	-0.244	0.488	-0.209	-1.099	-26.213	0	0	0	0	0	0	0
WT333(F4E4E1AF1293)	3.81	13105	2022-11-30 10:08:32.960	0.029	-0.03	1.008	-4.639	-0.244	0.488	-0.231	-1.099	-26.197	0	0	0	0	0	0	0
WT333(F4E4E1AF1293)	3.81	13105	2022-11-30 10:08:32.960	0.029	-0.03	1.008	-4.639	-0.244	0.488	-0.253	-1.104	-26.175	0	0	0	0	0	0	0
WT333(F4E4E1AF1293)	3.81	13105	2022-11-30 10:08:32.960	0.029	-0.03	1.008	-4.639	-0.244	0.488	-0.275	-1.104	-26.158	0	0	0	0	0	0	0
WT333(F4E4E1AF1293)	3.81	13105	2022-11-30 10:08:32.960	0.041	0.043	1.035	-2.808	0	0	-0.291	-1.104	-26.142	0	0	0	0	0	0	0
WT333(F4E4E1AF1293)	3.81	13105	2022-11-30 10:08:32.960	0.041	0.043	1.035	-2.808	0	0	-0.302	-1.104	-26.125	0	0	0	0	0	0	0
WT333(F4E4E1AF1293)	3.81	13105	2022-11-30 10:08:32.960	0.041	0.043	1.035	-2.808	0	0	-0.313	-1.104	-26.104	0	0	0	0	0	0	0
WT222(CAA14FCCF874)	3.76	13105	2022-11-30 10:08:32.975	0.004	0.023	0.987	-0.549	0.488	0.366	0.22	2.181	88.066	0	0	0	0	0	0	0
WT222(CAA14FCCF874)	3.76	13105	2022-11-30 10:08:32.975	0.004	0.023	0.987	-0.549	0.488	0.366	0.214	2.181	88.066	0	0	0	0	0	0	0
WT222(CAA14FCCF874)	3.76	13105	2022-11-30 10:08:32.975	0.004	0.023	0.987	-0.549	0.488	0.366	0.214	2.181	88.066	0	0	0	0	0	0	0
WT222(CAA14FCCF874)	3.76	13105	2022-11-30 10:08:32.975	0.004	0.023	0.987	-0.549	0.488	0.366	0.214	2.186	88.066	0	0	0	0	0	0	0
WT222(CAA14FCCF874)	3.76	13105	2022-11-30 10:08:32.975	-0.044	0.006	0.999	0.244	-0.488	-0.366	0.214	2.181	88.061	0	0	0	0	0	0	0
WT222(CAA14FCCF874)	3.76	13105	2022-11-30 10:08:32.975	-0.044	0.006	0.999	0.244	-0.488	-0.366	0.214	2.175	88.061	0	0	0	0	0	0	0
WT222(CAA14FCCF874)	3.76	13105	2022-11-30 10:08:32.975	-0.044	0.006	0.999	0.244	-0.488	-0.366	0.22	2.17	88.055	0	0	0	0	0	0	0
WT222(CAA14FCCF874)	3.76	13105	2022-11-30 10:08:32.975	-0.044	0.006	0.999	0.244	-0.488	-0.366	0.22	2.164	88.05	0	0	0	0	0	0	0
WT222(CAA14FCCF874)	3.76	13105	2022-11-30 10:08:33.038	-0.027	-0.022	0.988	-2.563	0.488	-0.122	0.143	2.104	88.011	0	0	0	0	0	0	0
WT222(CAA14FCCF874)	3.76	13105	2022-11-30 10:08:33.038	-0.027	-0.022	0.988	-2.563	0.488	-0.122	0.132	2.109	88.006	0	0	0	0	0	0	0
WT222(CAA14FCCF874)	3.76	13105	2022-11-30 10:08:33.038	-0.027	-0.022	0.988	-2.563	0.488	-0.122	0.115	2.109	88.006	0	0	0	0	0	0	0
WT222(CAA14FCCF874)	3.76	13105	2022-11-30 10:08:33.038	-0.035	0.014	1.003	-1.709	-0.305	-0.366	0.104	2.109	88	0	0	0	0	0	0	0
WT222(CAA14FCCF874)	3.76	13105	2022-11-30 10:08:33.038	-0.035	0.014	1.003	-1.709	-0.305	-0.366	0.099	2.104	88	0	0	0	0	0	0	0
WT222(CAA14FCCF874)	3.76	13105	2022-11-30 10:08:33.038	-0.035	0.014	1.003	-1.709	-0.305	-0.366	0.088	2.104	87.995	0	0	0	0	0	0	0
WT222(CAA14FCCF874)	3.76	13105	2022-11-30 10:08:33.038	-0.035	0.014	1.003	-1.709	-0.305	-0.366	0.077	2.104	87.995	0	0	0	0	0	0	0
WT222(CAA14FCCF874)	3.76	13105	2022-11-30 10:08:33.038	-0.042	-0.01	1	-0.305	0	0.061	0.077	2.104	87.99	0	0	0	0	0	0	0
WT111(DD045F3F1DEA)	3.77	13108	2022-11-30 10:08:33.038	-0.012	0.368	0.948	0	0	0	21.044	0.687	-8.965	0	0	0	0	0	0	0
WT111(DD045F3F1DEA)	3.77	13108	2022-11-30 10:08:33.038	-0.013	0.363	0.948	0	0	0	21.044	0.687	-8.965	0	0	0	0	0	0	0
WT111(DD045F3F1DEA)	3.77	13108	2022-11-30 10:08:33.038	-0.013	0.363	0.948	0	0	0	21.044	0.687	-8.965	0	0	0	0	0	0	0
WT111(DD045F3F1DEA)	3.77	13108	2022-11-30 10:08:33.038	-0.013	0.363	0.948	0	0	0	21.044	0.687	-8.965	0	0	0	0	0	0	0
WT111(DD045F3F1DEA)	3.77	13108	2022-11-30 10:08:33.038	-0.013	0.363	0.948	0	0	0	21.044	0.687	-8.965	0	0	0	0	0	0	0
WT111(DD045F3F1DEA)	3.77	13108	2022-11-30 10:08:33.038	-0.012	0.365	0.948	0	0	0	21.044	0.687	-8.965	0	0	0	0	0	0	0
WT111(DD045F3F1DEA)	3.77	13108	2022-11-30 10:08:33.038	-0.012	0.365	0.948	0	0	0	21.044	0.687	-8.965	0	0	0	0	0	0	0
WT111(DD045F3F1DEA)	3.77	13108	2022-11-30 10:08:33.038	-0.012	0.365	0.948	0	0	0	21.044	0.687	-8.965	0	0	0	0	0	0	0
WT333(F4E4E1AF1293)	3.81	13105	2022-11-30 10:08:33.053	0.041	0.043	1.035	-2.808	0	0	-0.324	-1.104	-26.087	0	0	0	0	0	0	0
WT333(F4E4E1AF1293)	3.81	13105	2022-11-30 10:08:33.053	0.021	-0.019	1.01	8.423	0.366	0.366	-0.28	-1.099	-26.065	0	0	0	0	0	0	0
WT333(F4E4E1AF1293)	3.81	13105	2022-11-30 10:08:33.053	0.021	-0.019	1.01	8.423	0.366	0.366	-0.236	-1.099	-26.043	0	0	0	0	0	0	0
WT333(F4E4E1AF1293)	3.81	13105	2022-11-30 10:08:33.053	0.021	-0.019	1.01	8.423	0.366	0.366	-0.192	-1.099	-26.027	0	0	0	0	0	0	0
WT333(F4E4E1AF1293)	3.81	13105	2022-11-30 10:08:33.053	0.021	-0.019	1.01	8.423	0.366	0.366	-0.148	-1.099	-26.005	0	0	0	0	0	0	0
WT333(F4E4E1AF1293)	3.81	13105	2022-11-30 10:08:33.053	0.027	-0.007	0.995	-2.93	-0.183	-0.732	-0.165	-1.099	-25.988	0	0	0	0	0	0	0
WT333(F4E4E1AF1293)	3.81	13105	2022-11-30 10:08:33.053	0.027	-0.007	0.995	-2.93	-0.183	-0.732	-0.176	-1.099	-25.972	0	0	0	0	0	0	0
WT333(F4E4E1AF1293)	3.81	13105	2022-11-30 10:08:33.053	0.027	-0.007	0.995	-2.93	-0.183	-0.732	-0.192	-1.099	-25.955	0	0	0	0	0	0	0
WT333(F4E4E1AF1293)	3.81	13105	2022-11-30 10:08:33.053	0.016	-0.037	1.026	-1.77	-0.183	0.916	-0.198	-1.104	-25.933	0	0	0	0	0	0	0
WT333(F4E4E1AF1293)	3.81	13105	2022-11-30 10:08:33.053	0.016	-0.037	1.026	-1.77	-0.183	0.916	-0.209	-1.104	-25.911	0	0	0	0	0	0	0
WT333(F4E4E1AF1293)	3.81	13105	2022-11-30 10:08:33.053	0.016	-0.037	1.026	-1.77	-0.183	0.916	-0.22	-1.104	-25.889	0	0	0	0	0	0	0
WT333(F4E4E1AF1293)	3.81	13105	2022-11-30 10:08:33.053	0.016	-0.037	1.026	-1.77	-0.183	0.916	-0.225	-1.104	-25.862	0	0	0	0	0	0	0
WT333(F4E4E1AF1293)	3.81	13105	2022-11-30 10:08:33.053	0.021	0.021	1.006	1.587	-0.183	0.305	-0.22	-1.11	-25.845	0	0	0	0	0	0	0
WT333(F4E4E1AF1293)	3.81	13105	2022-11-30 10:08:33.053	0.021	0.021	1.006	1.587	-0.183	0.305	-0.209	-1.11	-25.823	0	0	0	0	0	0	0
WT333(F4E4E1AF1293)	3.81	13105	2022-11-30 10:08:33.053	0.021	0.021	1.006	1.587	-0.183	0.305	-0.203	-1.11	-25.801	0	0	0	0	0	0	0
WT333(F4E4E1AF1293)	3.81	13105	2022-11-30 10:08:33.053	0.021	0.021	1.006	1.587	-0.183	0.305	-0.192	-1.11	-25.779	0	0	0	0	0	0	0
WT111(DD045F3F1DEA)	3.77	13108	2022-11-30 10:08:33.069	-0.012	0.365	0.948	0	0	0	21.044	0.687	-8.965	0	0	0	0	0	0	0
WT111(DD045F3F1DEA)	3.77	13108	2022-11-30 10:08:33.085	-0.012	0.366	0.947	0	0	0	21.044	0.687	-8.965	0	0	0	0	0	0	0
WT111(DD045F3F1DEA)	3.77	13108	2022-11-30 10:08:33.085	-0.012	0.366	0.947	0	0	0	21.044	0.687	-8.965	0	0	0	0	0	0	0
WT111(DD045F3F1DEA)	3.77	13108	2022-11-30 10:08:33.085	-0.012	0.366	0.947	0	0	0	21.044	0.687	-8.965	0	0	0	0	0	0	0
WT111(DD045F3F1DEA)	3.77	13108	2022-11-30 10:08:33.085	-0.012	0.366	0.947	0	0	0	21.044	0.687	-8.965	0	0	0	0	0	0	0
WT111(DD045F3F1DEA)	3.77	13108	2022-11-30 10:08:33.085	-0.012	0.361	0.948	0	0	0	21.044	0.687	-8.965	0	0	0	0	0	0	0
WT111(DD045F3F1DEA)	3.77	13108	2022-11-30 10:08:33.085	-0.012	0.361	0.948	0	0	0	21.044	0.687	-8.965	0	0	0	0	0	0	0
WT111(DD045F3F1DEA)	3.77	13108	2022-11-30 10:08:33.085	-0.012	0.361	0.948	0	0	0	21.044	0.687	-8.965	0	0	0	0	0	0	0
WT333(F4E4E1AF1293)	3.81	13105	2022-11-30 10:08:33.116	0.005	-0.022	1.002	2.014	-0.183	0.183	-0.187	-1.11	-25.763	0	0	0	0	0	0	0
WT333(F4E4E1AF1293)	3.81	13105	2022-11-30 10:08:33.116	0.005	-0.022	1.002	2.014	-0.183	0.183	-0.176	-1.115	-25.741	0	0	0	0	0	0	0
WT333(F4E4E1AF1293)	3.81	13105	2022-11-30 10:08:33.116	0.005	-0.022	1.002	2.014	-0.183	0.183	-0.165	-1.115	-25.719	0	0	0	0	0	0	0
WT333(F4E4E1AF1293)	3.81	13105	2022-11-30 10:08:33.116	0.005	-0.022	1.002	2.014	-0.183	0.183	-0.154	-1.115	-25.703	0	0	0	0	0	0	0
WT333(F4E4E1AF1293)	3.81	13105	2022-11-30 10:08:33.116	0.046	0	1.026	13	0	-0.671	-0.088	-1.115	-25.686	0	0	0	0	0	0	0
WT333(F4E4E1AF1293)	3.81	13105	2022-11-30 10:08:33.116	0.046	0	1.026	13	0	-0.671	-0.027	-1.115	-25.67	0	0	0	0	0	0	0
WT333(F4E4E1AF1293)	3.81	13105	2022-11-30 10:08:33.116	0.046	0	1.026	13	0	-0.671	0.033	-1.115	-25.653	0	0	0	0	0	0	0
WT333(F4E4E1AF1293)	3.81	13105	2022-11-30 10:08:33.116	0.046	0	1.026	13	0	-0.671	0.099	-1.115	-25.637	0	0	0	0	0	0	0
WT333(F4E4E1AF1293)	3.81	13105	2022-11-30 10:08:33.116	0	0.011	1.025	-3.662	-0.488	0.305	0.077	-1.121	-25.609	0	0	0	0	0	0	0
WT333(F4E4E1AF1293)	3.81	13105	2022-11-30 10:08:33.116	0	0.011	1.025	-3.662	-0.488	0.305	0.06	-1.121	-25.587	0	0	0	0	0	0	0
WT333(F4E4E1AF1293)	3.81	13105	2022-11-30 10:08:33.116	0	0.011	1.025	-3.662	-0.488	0.305	0.038	-1.126	-25.565	0	0	0	0	0	0	0
WT333(F4E4E1AF1293)	3.81	13105	2022-11-30 10:08:33.116	0	0.011	1.025	-3.662	-0.488	0.305	0.022	-1.126	-25.543	0	0	0	0	0	0	0
WT333(F4E4E1AF1293)	3.81	13105	2022-11-30 10:08:33.116	0.039	0.003	1.031	7.751	-0.366	-0.061	0.06	-1.126	-25.521	0	0	0	0	0	0	0
WT333(F4E4E1AF1293)	3.81	13105	2022-11-30 10:08:33.116	0.039	0.003	1.031	7.751	-0.366	-0.061	0.099	-1.132	-25.499	0	0	0	0	0	0	0
WT333(F4E4E1AF1293)	3.81	13105	2022-11-30 10:08:33.116	0.039	0.003	1.031	7.751	-0.366	-0.061	0.137	-1.132	-25.477	0	0	0	0	0	0	0
WT333(F4E4E1AF1293)	3.81	13105	2022-11-30 10:08:33.116	0.039	0.003	1.031	7.751	-0.366	-0.061	0.176	-1.137	-25.455	0	0	0	0	0	0	0
WT111(DD045F3F1DEA)	3.77	13108	2022-11-30 10:08:33.132	-0.012	0.361	0.948	0	0	0	21.044	0.687	-8.965	0	0	0	0	0	0	0
WT111(DD045F3F1DEA)	3.77	13108	2022-11-30 10:08:33.132	-0.012	0.367	0.95	0	0	0	21.044	0.687	-8.965	0	0	0	0	0	0	0
WT111(DD045F3F1DEA)	3.77	13108	2022-11-30 10:08:33.132	-0.012	0.367	0.95	0	0	0	21.044	0.687	-8.965	0	0	0	0	0	0	0
WT111(DD045F3F1DEA)	3.77	13108	2022-11-30 10:08:33.132	-0.012	0.367	0.95	0	0	0	21.044	0.687	-8.965	0	0	0	0	0	0	0
WT111(DD045F3F1DEA)	3.77	13108	2022-11-30 10:08:33.132	-0.012	0.367	0.95	0	0	0	21.044	0.687	-8.965	0	0	0	0	0	0	0
WT111(DD045F3F1DEA)	3.77	13108	2022-11-30 10:08:33.132	-0.013	0.366	0.949	0	0	0	21.044	0.687	-8.965	0	0	0	0	0	0	0
WT111(DD045F3F1DEA)	3.77	13108	2022-11-30 10:08:33.132	-0.013	0.366	0.949	0	0	0	21.044	0.687	-8.965	0	0	0	0	0	0	0
WT111(DD045F3F1DEA)	3.77	13108	2022-11-30 10:08:33.132	-0.013	0.366	0.949	0	0	0	21.044	0.687	-8.965	0	0	0	0	0	0	0
WT222(CAA14FCCF874)	3.76	13105	2022-11-30 10:08:33.147	-0.042	-0.01	1	-0.305	0	0.061	0.077	2.104	87.99	0	0	0	0	0	0	0
WT222(CAA14FCCF874)	3.76	13105	2022-11-30 10:08:33.163	-0.042	-0.01	1	-0.305	0	0.061	0.071	2.098	87.99	0	0	0	0	0	0	0
WT222(CAA14FCCF874)	3.76	13105	2022-11-30 10:08:33.163	-0.042	-0.01	1	-0.305	0	0.061	0.071	2.098	87.99	0	0	0	0	0	0	0
WT222(CAA14FCCF874)	3.76	13105	2022-11-30 10:08:33.163	-0.059	0	0.999	-1.221	-0.244	-0.244	0.066	2.098	87.984	0	0	0	0	0	0	0
WT222(CAA14FCCF874)	3.76	13105	2022-11-30 10:08:33.163	-0.059	0	0.999	-1.221	-0.244	-0.244	0.06	2.098	87.984	0	0	0	0	0	0	0
WT222(CAA14FCCF874)	3.76	13105	2022-11-30 10:08:33.163	-0.059	0	0.999	-1.221	-0.244	-0.244	0.049	2.098	87.979	0	0	0	0	0	0	0
WT222(CAA14FCCF874)	3.76	13105	2022-11-30 10:08:33.163	-0.059	0	0.999	-1.221	-0.244	-0.244	0.044	2.098	87.979	0	0	0	0	0	0	0
WT222(CAA14FCCF874)	3.76	13105	2022-11-30 10:08:33.163	-0.023	-0.036	0.994	-1.709	-0.427	0.854	0.033	2.098	87.979	0	0	0	0	0	0	0
WT222(CAA14FCCF874)	3.76	13105	2022-11-30 10:08:33.163	-0.023	-0.036	0.994	-1.709	-0.427	0.854	0.027	2.093	87.984	0	0	0	0	0	0	0
WT222(CAA14FCCF874)	3.76	13105	2022-11-30 10:08:33.163	-0.023	-0.036	0.994	-1.709	-0.427	0.854	0.016	2.093	87.99	0	0	0	0	0	0	0
WT222(CAA14FCCF874)	3.76	13105	2022-11-30 10:08:33.163	-0.023	-0.036	0.994	-1.709	-0.427	0.854	0.005	2.087	87.99	0	0	0	0	0	0	0
WT222(CAA14FCCF874)	3.76	13105	2022-11-30 10:08:33.163	-0.013	0.002	0.999	-2.991	0.122	-0.183	-0.005	2.093	87.99	0	0	0	0	0	0	0
WT222(CAA14FCCF874)	3.76	13105	2022-11-30 10:08:33.163	-0.013	0.002	0.999	-2.991	0.122	-0.183	-0.022	2.093	87.984	0	0	0	0	0	0	0
WT222(CAA14FCCF874)	3.76	13105	2022-11-30 10:08:33.163	-0.013	0.002	0.999	-2.991	0.122	-0.183	-0.038	2.093	87.984	0	0	0	0	0	0	0
WT222(CAA14FCCF874)	3.76	13105	2022-11-30 10:08:33.163	-0.013	0.002	0.999	-2.991	0.122	-0.183	-0.055	2.093	87.984	0	0	0	0	0	0	0
WT222(CAA14FCCF874)	3.76	13105	2022-11-30 10:08:33.163	-0.04	0.003	0.992	2.502	0.244	0.427	-0.038	2.093	87.984	0	0	0	0	0	0	0
WT111(DD045F3F1DEA)	3.77	13108	2022-11-30 10:08:33.163	-0.013	0.366	0.949	0	0	0	21.044	0.687	-8.965	0	0	0	0	0	0	0
WT111(DD045F3F1DEA)	3.77	13108	2022-11-30 10:08:33.163	-0.012	0.362	0.946	0	0	0	21.044	0.687	-8.965	0	0	0	0	0	0	0
WT111(DD045F3F1DEA)	3.77	13108	2022-11-30 10:08:33.163	-0.012	0.362	0.946	0	0	0	21.044	0.687	-8.965	0	0	0	0	0	0	0
WT111(DD045F3F1DEA)	3.77	13108	2022-11-30 10:08:33.163	-0.012	0.362	0.946	0	0	0	21.044	0.687	-8.965	0	0	0	0	0	0	0
WT111(DD045F3F1DEA)	3.77	13108	2022-11-30 10:08:33.163	-0.012	0.362	0.946	0	0	0	21.044	0.687	-8.965	0	0	0	0	0	0	0
WT111(DD045F3F1DEA)	3.77	13108	2022-11-30 10:08:33.163	-0.011	0.363	0.948	0	0	0	21.044	0.687	-8.965	0	0	0	0	0	0	0
WT111(DD045F3F1DEA)	3.77	13108	2022-11-30 10:08:33.163	-0.011	0.363	0.948	0	0	0	21.044	0.687	-8.965	0	0	0	0	0	0	0
WT111(DD045F3F1DEA)	3.77	13108	2022-11-30 10:08:33.163	-0.011	0.363	0.948	0	0	0	21.044	0.687	-8.965	0	0	0	0	0	0	0
WT333(F4E4E1AF1293)	3.81	13105	2022-11-30 10:08:33.163	0.015	-0.001	0.995	0.549	-0.183	0	0.176	-1.137	-25.428	0	0	0	0	0	0	0
WT333(F4E4E1AF1293)	3.81	13105	2022-11-30 10:08:33.178	0.015	-0.001	0.995	0.549	-0.183	0	0.181	-1.137	-25.406	0	0	0	0	0	0	0
WT333(F4E4E1AF1293)	3.81	13105	2022-11-30 10:08:33.178	0.015	-0.001	0.995	0.549	-0.183	0	0.181	-1.137	-25.384	0	0	0	0	0	0	0
WT333(F4E4E1AF1293)	3.81	13105	2022-11-30 10:08:33.178	0.015	-0.001	0.995	0.549	-0.183	0	0.181	-1.137	-25.362	0	0	0	0	0	0	0
WT333(F4E4E1AF1293)	3.81	13105	2022-11-30 10:08:33.178	0.044	0.048	1.031	-8.667	0	0.488	0.143	-1.143	-25.334	0	0	0	0	0	0	0
WT333(F4E4E1AF1293)	3.81	13105	2022-11-30 10:08:33.178	0.044	0.048	1.031	-8.667	0	0.488	0.099	-1.143	-25.307	0	0	0	0	0	0	0
WT333(F4E4E1AF1293)	3.81	13105	2022-11-30 10:08:33.178	0.044	0.048	1.031	-8.667	0	0.488	0.055	-1.143	-25.28	0	0	0	0	0	0	0
WT333(F4E4E1AF1293)	3.81	13105	2022-11-30 10:08:33.178	0.044	0.048	1.031	-8.667	0	0.488	0.011	-1.143	-25.252	0	0	0	0	0	0	0
WT111(DD045F3F1DEA)	3.77	13108	2022-11-30 10:08:33.194	-0.011	0.363	0.948	0	0	0	21.044	0.687	-8.965	0	0	0	0	0	0	0
WT111(DD045F3F1DEA)	3.77	13108	2022-11-30 10:08:33.194	-0.012	0.369	0.949	0	0	0	21.044	0.687	-8.965	0	0	0	0	0	0	0
WT111(DD045F3F1DEA)	3.77	13108	2022-11-30 10:08:33.194	-0.012	0.369	0.949	0	0	0	21.044	0.687	-8.965	0	0	0	0	0	0	0
WT111(DD045F3F1DEA)	3.77	13108	2022-11-30 10:08:33.194	-0.012	0.369	0.949	0	0	0	21.044	0.687	-8.965	0	0	0	0	0	0	0
WT111(DD045F3F1DEA)	3.77	13108	2022-11-30 10:08:33.194	-0.012	0.369	0.949	0	0	0	21.044	0.687	-8.965	0	0	0	0	0	0	0
WT111(DD045F3F1DEA)	3.77	13108	2022-11-30 10:08:33.194	-0.013	0.363	0.949	0	0	0	21.044	0.687	-8.965	0	0	0	0	0	0	0
WT111(DD045F3F1DEA)	3.77	13108	2022-11-30 10:08:33.194	-0.013	0.363	0.949	0	0	0	21.044	0.687	-8.965	0	0	0	0	0	0	0
WT111(DD045F3F1DEA)	3.77	13108	2022-11-30 10:08:33.194	-0.013	0.363	0.949	0	0	0	21.044	0.687	-8.965	0	0	0	0	0	0	0
WT333(F4E4E1AF1293)	3.81	13105	2022-11-30 10:08:33.225	0.031	-0.06	1.014	-6.409	-0.305	0.366	-0.011	-1.143	-25.225	0	0	0	0	0	0	0
[truncated: 26,023 more rows]

## Sheet: 2.5kg 砸的没问题，砸完往前滚了一点
设备名称	电压	版本	片上时间	加速度X(g)	加速度Y(g)	加速度Z(g)	角速度X(°/s)	角速度Y(°/s)	角速度Z(°/s)	角度X(°)	角度Y(°)	角度Z(°)	磁场X	磁场Y	磁场Z	四元数0	四元数1	四元数2	四元数3	状态
[truncated: 25,984 more rows]

[truncated: 5 more sheets: 3.0kg, 3.5kg, 4.0kg, 4.5kg, 5.0kg]
