# Supplementary material for: Dynamic characteristics of scraper conveyor chain drive system under the impact condition of lump coal
Source: PLoS One. 2024 Mar 1;19(3):e0299044. doi: 10.1371/journal.pone.0299044 (PMC10906879; doi:10.1371/journal.pone.0299044)
Supplement: S3 File — (ZIP) [file pone.0299044.s003.zip › 10Hz 5kg variable height (40cm-220cm 10times)/No. 1.xlsx]

## Sheet: 40cm
设备名称	电压	版本	片上时间	加速度X(g)	加速度Y(g)	加速度Z(g)	角速度X(°/s)	角速度Y(°/s)	角速度Z(°/s)	角度X(°)	角度Y(°)	角度Z(°)	磁场X	磁场Y	磁场Z	四元数0	四元数1	四元数2	四元数3	状态
WT111(DD045F3F1DEA)	3.53	13108	2022-11-29 20:14:35.566	0.012	0.404	0.929	-0.183	0	0	23.692	-0.599	-7.767	0	0	0	0	0	0	0
WT111(DD045F3F1DEA)	3.53	13108	2022-11-29 20:14:35.566	0.012	0.404	0.929	-0.183	0	0	23.692	-0.599	-7.767	0	0	0	0	0	0	0
WT111(DD045F3F1DEA)	3.53	13108	2022-11-29 20:14:35.597	0.011	0.409	0.929	0.122	0	0	23.692	-0.599	-7.767	0	0	0	0	0	0	0
WT111(DD045F3F1DEA)	3.53	13108	2022-11-29 20:14:35.597	0.011	0.409	0.929	0.122	0	0	23.692	-0.599	-7.767	0	0	0	0	0	0	0
WT111(DD045F3F1DEA)	3.53	13108	2022-11-29 20:14:35.597	0.011	0.409	0.929	0.122	0	0	23.692	-0.599	-7.767	0	0	0	0	0	0	0
WT111(DD045F3F1DEA)	3.53	13108	2022-11-29 20:14:35.597	0.011	0.401	0.927	-0.122	0	0	23.692	-0.599	-7.767	0	0	0	0	0	0	0
WT111(DD045F3F1DEA)	3.53	13108	2022-11-29 20:14:35.597	0.011	0.401	0.927	-0.122	0	0	23.692	-0.599	-7.767	0	0	0	0	0	0	0
WT111(DD045F3F1DEA)	3.53	13108	2022-11-29 20:14:35.597	0.011	0.401	0.927	-0.122	0	0	23.692	-0.599	-7.767	0	0	0	0	0	0	0
WT111(DD045F3F1DEA)	3.53	13108	2022-11-29 20:14:35.597	0.011	0.401	0.927	-0.122	0	0	23.692	-0.599	-7.767	0	0	0	0	0	0	0
WT111(DD045F3F1DEA)	3.53	13108	2022-11-29 20:14:35.597	0.011	0.41	0.932	0.122	0	0	23.692	-0.599	-7.767	0	0	0	0	0	0	0
WT111(DD045F3F1DEA)	3.53	13108	2022-11-29 20:14:35.660	0.011	0.41	0.932	0.122	0	0	23.692	-0.599	-7.767	0	0	0	0	0	0	0
WT111(DD045F3F1DEA)	3.53	13108	2022-11-29 20:14:35.660	0.011	0.41	0.932	0.122	0	0	23.692	-0.599	-7.767	0	0	0	0	0	0	0
WT111(DD045F3F1DEA)	3.53	13108	2022-11-29 20:14:35.660	0.011	0.41	0.932	0.122	0	0	23.692	-0.599	-7.767	0	0	0	0	0	0	0
WT111(DD045F3F1DEA)	3.53	13108	2022-11-29 20:14:35.660	0.01	0.412	0.931	0	0	0	23.692	-0.599	-7.767	0	0	0	0	0	0	0
WT111(DD045F3F1DEA)	3.53	13108	2022-11-29 20:14:35.660	0.01	0.412	0.931	0	0	0	23.692	-0.599	-7.767	0	0	0	0	0	0	0
WT111(DD045F3F1DEA)	3.53	13108	2022-11-29 20:14:35.660	0.01	0.412	0.931	0	0	0	23.692	-0.599	-7.767	0	0	0	0	0	0	0
WT111(DD045F3F1DEA)	3.53	13108	2022-11-29 20:14:35.660	0.01	0.412	0.931	0	0	0	23.692	-0.599	-7.767	0	0	0	0	0	0	0
WT111(DD045F3F1DEA)	3.53	13108	2022-11-29 20:14:35.660	0.01	0.396	0.926	-0.244	0	0	23.692	-0.599	-7.767	0	0	0	0	0	0	0
WT111(DD045F3F1DEA)	3.53	13108	2022-11-29 20:14:35.691	0.01	0.396	0.926	-0.244	0	0	23.692	-0.599	-7.767	0	0	0	0	0	0	0
WT111(DD045F3F1DEA)	3.53	13108	2022-11-29 20:14:35.691	0.01	0.396	0.926	-0.244	0	0	23.687	-0.599	-7.767	0	0	0	0	0	0	0
WT111(DD045F3F1DEA)	3.53	13108	2022-11-29 20:14:35.691	0.01	0.396	0.926	-0.244	0	0	23.687	-0.599	-7.767	0	0	0	0	0	0	0
WT111(DD045F3F1DEA)	3.53	13108	2022-11-29 20:14:35.691	0.013	0.414	0.934	0.305	0	0	23.687	-0.599	-7.767	0	0	0	0	0	0	0
WT111(DD045F3F1DEA)	3.53	13108	2022-11-29 20:14:35.691	0.013	0.414	0.934	0.305	0	0	23.692	-0.599	-7.767	0	0	0	0	0	0	0
WT111(DD045F3F1DEA)	3.53	13108	2022-11-29 20:14:35.691	0.013	0.414	0.934	0.305	0	0	23.692	-0.599	-7.767	0	0	0	0	0	0	0
WT111(DD045F3F1DEA)	3.53	13108	2022-11-29 20:14:35.691	0.013	0.414	0.934	0.305	0	0	23.692	-0.599	-7.767	0	0	0	0	0	0	0
WT111(DD045F3F1DEA)	3.53	13108	2022-11-29 20:14:35.691	0.01	0.406	0.927	-0.122	0	0	23.692	-0.599	-7.767	0	0	0	0	0	0	0
WT111(DD045F3F1DEA)	3.53	13108	2022-11-29 20:14:35.722	0.01	0.406	0.927	-0.122	0	0	23.692	-0.599	-7.767	0	0	0	0	0	0	0
WT111(DD045F3F1DEA)	3.53	13108	2022-11-29 20:14:35.722	0.01	0.406	0.927	-0.122	0	0	23.692	-0.599	-7.767	0	0	0	0	0	0	0
WT111(DD045F3F1DEA)	3.53	13108	2022-11-29 20:14:35.722	0.01	0.406	0.927	-0.122	0	0	23.692	-0.599	-7.767	0	0	0	0	0	0	0
WT111(DD045F3F1DEA)	3.53	13108	2022-11-29 20:14:35.722	0.009	0.405	0.929	0.244	0	0	23.692	-0.599	-7.767	0	0	0	0	0	0	0
WT111(DD045F3F1DEA)	3.53	13108	2022-11-29 20:14:35.722	0.009	0.405	0.929	0.244	0	0	23.692	-0.599	-7.767	0	0	0	0	0	0	0
WT111(DD045F3F1DEA)	3.53	13108	2022-11-29 20:14:35.722	0.009	0.405	0.929	0.244	0	0	23.692	-0.599	-7.767	0	0	0	0	0	0	0
WT111(DD045F3F1DEA)	3.53	13108	2022-11-29 20:14:35.722	0.009	0.405	0.929	0.244	0	0	23.692	-0.599	-7.767	0	0	0	0	0	0	0
WT111(DD045F3F1DEA)	3.53	13108	2022-11-29 20:14:35.722	0.012	0.413	0.93	0	0	0	23.692	-0.599	-7.767	0	0	0	0	0	0	0
WT111(DD045F3F1DEA)	3.53	13108	2022-11-29 20:14:35.785	0.012	0.413	0.93	0	0	0	23.692	-0.599	-7.767	0	0	0	0	0	0	0
WT111(DD045F3F1DEA)	3.53	13108	2022-11-29 20:14:35.785	0.012	0.413	0.93	0	0	0	23.692	-0.599	-7.767	0	0	0	0	0	0	0
WT111(DD045F3F1DEA)	3.53	13108	2022-11-29 20:14:35.785	0.012	0.413	0.93	0	0	0	23.692	-0.599	-7.767	0	0	0	0	0	0	0
WT111(DD045F3F1DEA)	3.53	13108	2022-11-29 20:14:35.785	0.009	0.407	0.926	-0.061	0	0	23.692	-0.599	-7.767	0	0	0	0	0	0	0
WT111(DD045F3F1DEA)	3.53	13108	2022-11-29 20:14:35.785	0.009	0.407	0.926	-0.061	0	0	23.692	-0.599	-7.767	0	0	0	0	0	0	0
WT111(DD045F3F1DEA)	3.53	13108	2022-11-29 20:14:35.785	0.009	0.407	0.926	-0.061	0	0	23.692	-0.599	-7.767	0	0	0	0	0	0	0
WT111(DD045F3F1DEA)	3.53	13108	2022-11-29 20:14:35.785	0.009	0.407	0.926	-0.061	0	0	23.692	-0.599	-7.767	0	0	0	0	0	0	0
WT111(DD045F3F1DEA)	3.53	13108	2022-11-29 20:14:35.785	0.013	0.403	0.931	0.183	0	0	23.692	-0.599	-7.767	0	0	0	0	0	0	0
WT111(DD045F3F1DEA)	3.53	13108	2022-11-29 20:14:35.800	0.013	0.403	0.931	0.183	0	0	23.698	-0.599	-7.767	0	0	0	0	0	0	0
WT111(DD045F3F1DEA)	3.53	13108	2022-11-29 20:14:35.800	0.013	0.403	0.931	0.183	0	0	23.698	-0.599	-7.767	0	0	0	0	0	0	0
WT111(DD045F3F1DEA)	3.53	13108	2022-11-29 20:14:35.800	0.013	0.403	0.931	0.183	0	0	23.698	-0.599	-7.767	0	0	0	0	0	0	0
WT111(DD045F3F1DEA)	3.53	13108	2022-11-29 20:14:35.800	0.009	0.412	0.927	-0.244	0	0	23.698	-0.599	-7.767	0	0	0	0	0	0	0
WT111(DD045F3F1DEA)	3.53	13108	2022-11-29 20:14:35.800	0.009	0.412	0.927	-0.244	0	0	23.692	-0.599	-7.767	0	0	0	0	0	0	0
WT111(DD045F3F1DEA)	3.53	13108	2022-11-29 20:14:35.800	0.009	0.412	0.927	-0.244	0	0	23.692	-0.599	-7.767	0	0	0	0	0	0	0
WT111(DD045F3F1DEA)	3.53	13108	2022-11-29 20:14:35.800	0.009	0.412	0.927	-0.244	0	0	23.692	-0.599	-7.767	0	0	0	0	0	0	0
WT111(DD045F3F1DEA)	3.53	13108	2022-11-29 20:14:35.800	0.011	0.396	0.928	0	0	0	23.692	-0.599	-7.767	0	0	0	0	0	0	0
WT111(DD045F3F1DEA)	3.53	13108	2022-11-29 20:14:35.831	0.011	0.396	0.928	0	0	0	23.692	-0.599	-7.767	0	0	0	0	0	0	0
WT111(DD045F3F1DEA)	3.53	13108	2022-11-29 20:14:35.831	0.011	0.396	0.928	0	0	0	23.692	-0.599	-7.767	0	0	0	0	0	0	0
WT111(DD045F3F1DEA)	3.53	13108	2022-11-29 20:14:35.831	0.011	0.396	0.928	0	0	0	23.692	-0.599	-7.767	0	0	0	0	0	0	0
WT111(DD045F3F1DEA)	3.53	13108	2022-11-29 20:14:35.831	0.009	0.417	0.929	0.061	0	0	23.692	-0.599	-7.767	0	0	0	0	0	0	0
WT111(DD045F3F1DEA)	3.53	13108	2022-11-29 20:14:35.831	0.009	0.417	0.929	0.061	0	0	23.692	-0.599	-7.767	0	0	0	0	0	0	0
WT111(DD045F3F1DEA)	3.53	13108	2022-11-29 20:14:35.831	0.009	0.417	0.929	0.061	0	0	23.692	-0.599	-7.767	0	0	0	0	0	0	0
WT111(DD045F3F1DEA)	3.53	13108	2022-11-29 20:14:35.831	0.009	0.417	0.929	0.061	0	0	23.692	-0.599	-7.767	0	0	0	0	0	0	0
WT111(DD045F3F1DEA)	3.53	13108	2022-11-29 20:14:35.831	0.011	0.413	0.93	-0.122	0	0	23.692	-0.599	-7.767	0	0	0	0	0	0	0
WT111(DD045F3F1DEA)	3.53	13108	2022-11-29 20:14:35.894	0.011	0.413	0.93	-0.122	0	0	23.692	-0.599	-7.767	0	0	0	0	0	0	0
WT111(DD045F3F1DEA)	3.53	13108	2022-11-29 20:14:35.894	0.011	0.413	0.93	-0.122	0	0	23.692	-0.599	-7.767	0	0	0	0	0	0	0
WT111(DD045F3F1DEA)	3.53	13108	2022-11-29 20:14:35.894	0.011	0.413	0.93	-0.122	0	0	23.692	-0.599	-7.767	0	0	0	0	0	0	0
WT111(DD045F3F1DEA)	3.53	13108	2022-11-29 20:14:35.894	0.011	0.397	0.928	0.305	0	0	23.692	-0.599	-7.767	0	0	0	0	0	0	0
WT111(DD045F3F1DEA)	3.53	13108	2022-11-29 20:14:35.894	0.011	0.397	0.928	0.305	0	0	23.692	-0.599	-7.767	0	0	0	0	0	0	0
WT111(DD045F3F1DEA)	3.53	13108	2022-11-29 20:14:35.894	0.011	0.397	0.928	0.305	0	0	23.692	-0.599	-7.767	0	0	0	0	0	0	0
WT111(DD045F3F1DEA)	3.53	13108	2022-11-29 20:14:35.894	0.011	0.397	0.928	0.305	0	0	23.698	-0.599	-7.767	0	0	0	0	0	0	0
WT111(DD045F3F1DEA)	3.53	13108	2022-11-29 20:14:35.894	0.01	0.417	0.931	-0.244	0.061	0	23.692	-0.599	-7.767	0	0	0	0	0	0	0
WT111(DD045F3F1DEA)	3.53	13108	2022-11-29 20:14:35.925	0.01	0.417	0.931	-0.244	0.061	0	23.692	-0.599	-7.767	0	0	0	0	0	0	0
WT111(DD045F3F1DEA)	3.53	13108	2022-11-29 20:14:35.925	0.01	0.417	0.931	-0.244	0.061	0	23.692	-0.599	-7.762	0	0	0	0	0	0	0
WT111(DD045F3F1DEA)	3.53	13108	2022-11-29 20:14:35.925	0.01	0.417	0.931	-0.244	0.061	0	23.692	-0.599	-7.762	0	0	0	0	0	0	0
WT111(DD045F3F1DEA)	3.53	13108	2022-11-29 20:14:35.925	0.011	0.397	0.927	0	0	0	23.692	-0.599	-7.762	0	0	0	0	0	0	0
WT111(DD045F3F1DEA)	3.53	13108	2022-11-29 20:14:35.925	0.011	0.397	0.927	0	0	0	23.692	-0.599	-7.762	0	0	0	0	0	0	0
WT111(DD045F3F1DEA)	3.53	13108	2022-11-29 20:14:35.925	0.011	0.397	0.927	0	0	0	23.692	-0.599	-7.762	0	0	0	0	0	0	0
WT111(DD045F3F1DEA)	3.53	13108	2022-11-29 20:14:35.925	0.011	0.397	0.927	0	0	0	23.692	-0.599	-7.762	0	0	0	0	0	0	0
WT111(DD045F3F1DEA)	3.53	13108	2022-11-29 20:14:35.925	0.01	0.418	0.929	0.183	0	0	23.692	-0.599	-7.762	0	0	0	0	0	0	0
WT111(DD045F3F1DEA)	3.53	13108	2022-11-29 20:14:35.988	0.01	0.418	0.929	0.183	0	0	23.692	-0.599	-7.762	0	0	0	0	0	0	0
WT111(DD045F3F1DEA)	3.53	13108	2022-11-29 20:14:35.988	0.01	0.418	0.929	0.183	0	0	23.692	-0.599	-7.762	0	0	0	0	0	0	0
WT111(DD045F3F1DEA)	3.53	13108	2022-11-29 20:14:35.988	0.01	0.418	0.929	0.183	0	0	23.692	-0.599	-7.762	0	0	0	0	0	0	0
WT111(DD045F3F1DEA)	3.53	13108	2022-11-29 20:14:35.988	0.01	0.399	0.93	0.061	0.061	0	23.692	-0.599	-7.762	0	0	0	0	0	0	0
WT111(DD045F3F1DEA)	3.53	13108	2022-11-29 20:14:35.988	0.01	0.399	0.93	0.061	0.061	0	23.692	-0.599	-7.762	0	0	0	0	0	0	0
WT111(DD045F3F1DEA)	3.53	13108	2022-11-29 20:14:35.988	0.01	0.399	0.93	0.061	0.061	0	23.692	-0.599	-7.762	0	0	0	0	0	0	0
WT111(DD045F3F1DEA)	3.53	13108	2022-11-29 20:14:35.988	0.01	0.399	0.93	0.061	0.061	0	23.692	-0.599	-7.762	0	0	0	0	0	0	0
WT111(DD045F3F1DEA)	3.53	13108	2022-11-29 20:14:35.988	0.011	0.395	0.922	-0.244	0	0	23.692	-0.599	-7.762	0	0	0	0	0	0	0
WT111(DD045F3F1DEA)	3.53	13108	2022-11-29 20:14:36.019	0.011	0.395	0.922	-0.244	0	0	23.692	-0.599	-7.762	0	0	0	0	0	0	0
WT111(DD045F3F1DEA)	3.53	13108	2022-11-29 20:14:36.019	0.011	0.395	0.922	-0.244	0	0	23.692	-0.599	-7.762	0	0	0	0	0	0	0
WT111(DD045F3F1DEA)	3.53	13108	2022-11-29 20:14:36.019	0.011	0.395	0.922	-0.244	0	0	23.687	-0.599	-7.762	0	0	0	0	0	0	0
WT111(DD045F3F1DEA)	3.53	13108	2022-11-29 20:14:36.019	0.011	0.428	0.938	-0.061	0.061	0	23.687	-0.599	-7.762	0	0	0	0	0	0	0
WT111(DD045F3F1DEA)	3.53	13108	2022-11-29 20:14:36.019	0.011	0.428	0.938	-0.061	0.061	0	23.687	-0.599	-7.762	0	0	0	0	0	0	0
WT111(DD045F3F1DEA)	3.53	13108	2022-11-29 20:14:36.019	0.011	0.428	0.938	-0.061	0.061	0	23.687	-0.599	-7.762	0	0	0	0	0	0	0
WT111(DD045F3F1DEA)	3.53	13108	2022-11-29 20:14:36.019	0.011	0.428	0.938	-0.061	0.061	0	23.687	-0.599	-7.762	0	0	0	0	0	0	0
WT111(DD045F3F1DEA)	3.53	13108	2022-11-29 20:14:36.019	0.012	0.402	0.929	0.061	-0.061	0	23.687	-0.599	-7.762	0	0	0	0	0	0	0
WT111(DD045F3F1DEA)	3.53	13108	2022-11-29 20:14:36.050	0.012	0.402	0.929	0.061	-0.061	0	23.687	-0.599	-7.762	0	0	0	0	0	0	0
WT111(DD045F3F1DEA)	3.53	13108	2022-11-29 20:14:36.050	0.012	0.402	0.929	0.061	-0.061	0	23.687	-0.599	-7.762	0	0	0	0	0	0	0
WT111(DD045F3F1DEA)	3.53	13108	2022-11-29 20:14:36.050	0.012	0.402	0.929	0.061	-0.061	0	23.687	-0.599	-7.762	0	0	0	0	0	0	0
WT111(DD045F3F1DEA)	3.53	13108	2022-11-29 20:14:36.050	0.009	0.4	0.923	0.366	0	0	23.692	-0.599	-7.762	0	0	0	0	0	0	0
WT111(DD045F3F1DEA)	3.53	13108	2022-11-29 20:14:36.050	0.009	0.4	0.923	0.366	0	0	23.692	-0.599	-7.762	0	0	0	0	0	0	0
WT111(DD045F3F1DEA)	3.53	13108	2022-11-29 20:14:36.050	0.009	0.4	0.923	0.366	0	0	23.692	-0.599	-7.762	0	0	0	0	0	0	0
WT111(DD045F3F1DEA)	3.53	13108	2022-11-29 20:14:36.050	0.009	0.4	0.923	0.366	0	0	23.698	-0.599	-7.762	0	0	0	0	0	0	0
WT111(DD045F3F1DEA)	3.53	13108	2022-11-29 20:14:36.050	0.011	0.388	0.928	0.061	0	0	23.698	-0.599	-7.762	0	0	0	0	0	0	0
WT111(DD045F3F1DEA)	3.53	13108	2022-11-29 20:14:36.113	0.011	0.388	0.928	0.061	0	0	23.698	-0.599	-7.762	0	0	0	0	0	0	0
WT111(DD045F3F1DEA)	3.53	13108	2022-11-29 20:14:36.113	0.011	0.388	0.928	0.061	0	0	23.692	-0.599	-7.762	0	0	0	0	0	0	0
WT111(DD045F3F1DEA)	3.53	13108	2022-11-29 20:14:36.113	0.011	0.388	0.928	0.061	0	0	23.692	-0.599	-7.762	0	0	0	0	0	0	0
WT111(DD045F3F1DEA)	3.53	13108	2022-11-29 20:14:36.113	0.012	0.471	0.954	0.549	0.244	0	23.698	-0.599	-7.762	0	0	0	0	0	0	0
WT111(DD045F3F1DEA)	3.53	13108	2022-11-29 20:14:36.113	0.012	0.471	0.954	0.549	0.244	0	23.698	-0.599	-7.762	0	0	0	0	0	0	0
WT111(DD045F3F1DEA)	3.53	13108	2022-11-29 20:14:36.113	0.012	0.471	0.954	0.549	0.244	0	23.703	-0.593	-7.762	0	0	0	0	0	0	0
WT111(DD045F3F1DEA)	3.53	13108	2022-11-29 20:14:36.113	0.012	0.471	0.954	0.549	0.244	0	23.708	-0.593	-7.762	0	0	0	0	0	0	0
WT111(DD045F3F1DEA)	3.53	13108	2022-11-29 20:14:36.113	0.008	0.368	0.913	-0.488	0.061	0	23.703	-0.593	-7.762	0	0	0	0	0	0	0
WT111(DD045F3F1DEA)	3.53	13108	2022-11-29 20:14:36.144	0.008	0.368	0.913	-0.488	0.061	0	23.703	-0.593	-7.762	0	0	0	0	0	0	0
WT111(DD045F3F1DEA)	3.53	13108	2022-11-29 20:14:36.144	0.008	0.368	0.913	-0.488	0.061	0	23.703	-0.593	-7.762	0	0	0	0	0	0	0
WT111(DD045F3F1DEA)	3.53	13108	2022-11-29 20:14:36.144	0.011	0.411	0.93	-0.732	0	0	23.698	-0.593	-7.762	0	0	0	0	0	0	0
WT111(DD045F3F1DEA)	3.53	13108	2022-11-29 20:14:36.144	0.011	0.411	0.93	-0.732	0	0	23.692	-0.593	-7.762	0	0	0	0	0	0	0
WT111(DD045F3F1DEA)	3.53	13108	2022-11-29 20:14:36.144	0.011	0.411	0.93	-0.732	0	0	23.692	-0.593	-7.762	0	0	0	0	0	0	0
WT111(DD045F3F1DEA)	3.53	13108	2022-11-29 20:14:36.144	0.011	0.411	0.93	-0.732	0	0	23.687	-0.593	-7.762	0	0	0	0	0	0	0
WT111(DD045F3F1DEA)	3.53	13108	2022-11-29 20:14:36.144	0.011	0.411	0.929	0.061	0	0	23.687	-0.593	-7.762	0	0	0	0	0	0	0
WT111(DD045F3F1DEA)	3.53	13108	2022-11-29 20:14:36.144	0.011	0.411	0.929	0.061	0	0	23.687	-0.593	-7.762	0	0	0	0	0	0	0
WT111(DD045F3F1DEA)	3.53	13108	2022-11-29 20:14:36.175	0.011	0.411	0.929	0.061	0	0	23.687	-0.593	-7.762	0	0	0	0	0	0	0
WT111(DD045F3F1DEA)	3.53	13108	2022-11-29 20:14:36.175	0.011	0.411	0.929	0.061	0	0	23.687	-0.593	-7.762	0	0	0	0	0	0	0
WT111(DD045F3F1DEA)	3.53	13108	2022-11-29 20:14:36.175	0.011	0.399	0.927	-0.061	0	0	23.687	-0.593	-7.762	0	0	0	0	0	0	0
WT111(DD045F3F1DEA)	3.53	13108	2022-11-29 20:14:36.175	0.011	0.399	0.927	-0.061	0	0	23.687	-0.593	-7.762	0	0	0	0	0	0	0
WT111(DD045F3F1DEA)	3.53	13108	2022-11-29 20:14:36.175	0.011	0.399	0.927	-0.061	0	0	23.687	-0.593	-7.762	0	0	0	0	0	0	0
WT111(DD045F3F1DEA)	3.53	13108	2022-11-29 20:14:36.175	0.011	0.399	0.927	-0.061	0	0	23.687	-0.593	-7.762	0	0	0	0	0	0	0
WT111(DD045F3F1DEA)	3.53	13108	2022-11-29 20:14:36.175	0.008	0.399	0.927	0.061	0	0	23.687	-0.593	-7.762	0	0	0	0	0	0	0
WT111(DD045F3F1DEA)	3.53	13108	2022-11-29 20:14:36.175	0.008	0.399	0.927	0.061	0	0	23.687	-0.593	-7.762	0	0	0	0	0	0	0
WT111(DD045F3F1DEA)	3.53	13108	2022-11-29 20:14:36.222	0.008	0.399	0.927	0.061	0	0	23.687	-0.593	-7.762	0	0	0	0	0	0	0
WT111(DD045F3F1DEA)	3.53	13108	2022-11-29 20:14:36.222	0.008	0.399	0.927	0.061	0	0	23.687	-0.593	-7.762	0	0	0	0	0	0	0
WT111(DD045F3F1DEA)	3.53	13108	2022-11-29 20:14:36.222	0.012	0.422	0.934	0.061	0	0	23.687	-0.593	-7.762	0	0	0	0	0	0	0
WT111(DD045F3F1DEA)	3.53	13108	2022-11-29 20:14:36.222	0.012	0.422	0.934	0.061	0	0	23.687	-0.593	-7.762	0	0	0	0	0	0	0
WT111(DD045F3F1DEA)	3.53	13108	2022-11-29 20:14:36.238	0.012	0.422	0.934	0.061	0	0	23.687	-0.593	-7.762	0	0	0	0	0	0	0
WT111(DD045F3F1DEA)	3.53	13108	2022-11-29 20:14:36.238	0.012	0.422	0.934	0.061	0	0	23.692	-0.593	-7.762	0	0	0	0	0	0	0
WT111(DD045F3F1DEA)	3.53	13108	2022-11-29 20:14:36.238	0.011	0.398	0.924	0	0	0	23.692	-0.593	-7.762	0	0	0	0	0	0	0
WT111(DD045F3F1DEA)	3.53	13108	2022-11-29 20:14:36.238	0.011	0.398	0.924	0	0	0	23.692	-0.593	-7.762	0	0	0	0	0	0	0
WT111(DD045F3F1DEA)	3.53	13108	2022-11-29 20:14:36.253	0.011	0.398	0.924	0	0	0	23.692	-0.593	-7.762	0	0	0	0	0	0	0
WT111(DD045F3F1DEA)	3.53	13108	2022-11-29 20:14:36.253	0.011	0.398	0.924	0	0	0	23.692	-0.593	-7.762	0	0	0	0	0	0	0
WT111(DD045F3F1DEA)	3.53	13108	2022-11-29 20:14:36.253	0.01	0.398	0.929	0.122	0	0	23.692	-0.593	-7.762	0	0	0	0	0	0	0
WT111(DD045F3F1DEA)	3.53	13108	2022-11-29 20:14:36.253	0.01	0.398	0.929	0.122	0	0	23.692	-0.593	-7.762	0	0	0	0	0	0	0
WT111(DD045F3F1DEA)	3.53	13108	2022-11-29 20:14:36.253	0.01	0.398	0.929	0.122	0	0	23.692	-0.593	-7.762	0	0	0	0	0	0	0
WT111(DD045F3F1DEA)	3.53	13108	2022-11-29 20:14:36.253	0.01	0.398	0.929	0.122	0	0	23.692	-0.593	-7.762	0	0	0	0	0	0	0
WT111(DD045F3F1DEA)	3.53	13108	2022-11-29 20:14:36.253	0.011	0.421	0.932	-0.122	0	0	23.692	-0.593	-7.762	0	0	0	0	0	0	0
WT111(DD045F3F1DEA)	3.53	13108	2022-11-29 20:14:36.253	0.011	0.421	0.932	-0.122	0	0	23.692	-0.593	-7.762	0	0	0	0	0	0	0
WT111(DD045F3F1DEA)	3.53	13108	2022-11-29 20:14:36.285	0.011	0.421	0.932	-0.122	0	0	23.687	-0.593	-7.762	0	0	0	0	0	0	0
WT111(DD045F3F1DEA)	3.53	13108	2022-11-29 20:14:36.285	0.011	0.421	0.932	-0.122	0	0	23.687	-0.593	-7.762	0	0	0	0	0	0	0
WT111(DD045F3F1DEA)	3.53	13108	2022-11-29 20:14:36.285	0.011	0.398	0.929	0.305	0	0	23.692	-0.593	-7.762	0	0	0	0	0	0	0
WT111(DD045F3F1DEA)	3.53	13108	2022-11-29 20:14:36.285	0.011	0.398	0.929	0.305	0	0	23.692	-0.593	-7.762	0	0	0	0	0	0	0
WT111(DD045F3F1DEA)	3.53	13108	2022-11-29 20:14:36.285	0.011	0.398	0.929	0.305	0	0	23.692	-0.593	-7.762	0	0	0	0	0	0	0
WT111(DD045F3F1DEA)	3.53	13108	2022-11-29 20:14:36.285	0.011	0.398	0.929	0.305	0	0	23.692	-0.593	-7.762	0	0	0	0	0	0	0
WT111(DD045F3F1DEA)	3.53	13108	2022-11-29 20:14:36.285	0.011	0.406	0.926	-0.061	0	0	23.692	-0.593	-7.762	0	0	0	0	0	0	0
WT111(DD045F3F1DEA)	3.53	13108	2022-11-29 20:14:36.285	0.011	0.406	0.926	-0.061	0	0	23.692	-0.593	-7.762	0	0	0	0	0	0	0
WT111(DD045F3F1DEA)	3.53	13108	2022-11-29 20:14:36.347	0.011	0.406	0.926	-0.061	0	0	23.692	-0.593	-7.762	0	0	0	0	0	0	0
WT111(DD045F3F1DEA)	3.53	13108	2022-11-29 20:14:36.347	0.011	0.406	0.926	-0.061	0	0	23.692	-0.593	-7.762	0	0	0	0	0	0	0
WT111(DD045F3F1DEA)	3.53	13108	2022-11-29 20:14:36.347	0.013	0.422	0.932	0.183	0	0	23.692	-0.593	-7.762	0	0	0	0	0	0	0
WT111(DD045F3F1DEA)	3.53	13108	2022-11-29 20:14:36.347	0.013	0.422	0.932	0.183	0	0	23.692	-0.593	-7.762	0	0	0	0	0	0	0
WT111(DD045F3F1DEA)	3.53	13108	2022-11-29 20:14:36.347	0.013	0.422	0.932	0.183	0	0	23.698	-0.593	-7.762	0	0	0	0	0	0	0
WT111(DD045F3F1DEA)	3.53	13108	2022-11-29 20:14:36.347	0.013	0.422	0.932	0.183	0	0	23.698	-0.593	-7.762	0	0	0	0	0	0	0
WT111(DD045F3F1DEA)	3.53	13108	2022-11-29 20:14:36.347	0.01	0.395	0.932	-0.061	0.061	0	23.698	-0.593	-7.762	0	0	0	0	0	0	0
WT111(DD045F3F1DEA)	3.53	13108	2022-11-29 20:14:36.347	0.01	0.395	0.932	-0.061	0.061	0	23.698	-0.593	-7.762	0	0	0	0	0	0	0
WT111(DD045F3F1DEA)	3.53	13108	2022-11-29 20:14:36.378	0.01	0.395	0.932	-0.061	0.061	0	23.698	-0.593	-7.762	0	0	0	0	0	0	0
WT111(DD045F3F1DEA)	3.53	13108	2022-11-29 20:14:36.378	0.01	0.395	0.932	-0.061	0.061	0	23.692	-0.593	-7.762	0	0	0	0	0	0	0
WT111(DD045F3F1DEA)	3.53	13108	2022-11-29 20:14:36.378	0.011	0.412	0.925	-0.183	0	0	23.692	-0.593	-7.762	0	0	0	0	0	0	0
WT111(DD045F3F1DEA)	3.53	13108	2022-11-29 20:14:36.378	0.011	0.412	0.925	-0.183	0	0	23.692	-0.593	-7.762	0	0	0	0	0	0	0
WT111(DD045F3F1DEA)	3.53	13108	2022-11-29 20:14:36.378	0.011	0.412	0.925	-0.183	0	0	23.692	-0.593	-7.762	0	0	0	0	0	0	0
WT111(DD045F3F1DEA)	3.53	13108	2022-11-29 20:14:36.378	0.011	0.412	0.925	-0.183	0	0	23.692	-0.593	-7.762	0	0	0	0	0	0	0
WT111(DD045F3F1DEA)	3.53	13108	2022-11-29 20:14:36.378	0.01	0.404	0.93	0.122	0	0	23.692	-0.593	-7.762	0	0	0	0	0	0	0
WT111(DD045F3F1DEA)	3.53	13108	2022-11-29 20:14:36.378	0.01	0.404	0.93	0.122	0	0	23.692	-0.593	-7.762	0	0	0	0	0	0	0
WT111(DD045F3F1DEA)	3.53	13108	2022-11-29 20:14:36.410	0.01	0.404	0.93	0.122	0	0	23.692	-0.593	-7.762	0	0	0	0	0	0	0
WT111(DD045F3F1DEA)	3.53	13108	2022-11-29 20:14:36.410	0.01	0.404	0.93	0.122	0	0	23.692	-0.593	-7.762	0	0	0	0	0	0	0
WT111(DD045F3F1DEA)	3.53	13108	2022-11-29 20:14:36.410	0.012	0.413	0.928	0.061	0	0	23.692	-0.593	-7.762	0	0	0	0	0	0	0
WT111(DD045F3F1DEA)	3.53	13108	2022-11-29 20:14:36.410	0.012	0.413	0.928	0.061	0	0	23.692	-0.593	-7.762	0	0	0	0	0	0	0
WT111(DD045F3F1DEA)	3.53	13108	2022-11-29 20:14:36.410	0.012	0.413	0.928	0.061	0	0	23.692	-0.593	-7.762	0	0	0	0	0	0	0
WT111(DD045F3F1DEA)	3.53	13108	2022-11-29 20:14:36.410	0.012	0.413	0.928	0.061	0	0	23.692	-0.593	-7.762	0	0	0	0	0	0	0
WT111(DD045F3F1DEA)	3.53	13108	2022-11-29 20:14:36.410	0.011	0.405	0.932	-0.366	0	0	23.692	-0.593	-7.762	0	0	0	0	0	0	0
WT111(DD045F3F1DEA)	3.53	13108	2022-11-29 20:14:36.410	0.011	0.405	0.932	-0.366	0	0	23.692	-0.593	-7.762	0	0	0	0	0	0	0
WT111(DD045F3F1DEA)	3.53	13108	2022-11-29 20:14:36.472	0.011	0.405	0.932	-0.366	0	0	23.687	-0.593	-7.762	0	0	0	0	0	0	0
WT111(DD045F3F1DEA)	3.53	13108	2022-11-29 20:14:36.472	0.011	0.405	0.932	-0.366	0	0	23.687	-0.599	-7.762	0	0	0	0	0	0	0
WT111(DD045F3F1DEA)	3.53	13108	2022-11-29 20:14:36.472	0.01	0.404	0.927	0.366	0	0	23.687	-0.599	-7.762	0	0	0	0	0	0	0
WT111(DD045F3F1DEA)	3.53	13108	2022-11-29 20:14:36.472	0.01	0.404	0.927	0.366	0	0	23.692	-0.599	-7.762	0	0	0	0	0	0	0
WT111(DD045F3F1DEA)	3.53	13108	2022-11-29 20:14:36.472	0.01	0.404	0.927	0.366	0	0	23.692	-0.599	-7.762	0	0	0	0	0	0	0
WT111(DD045F3F1DEA)	3.53	13108	2022-11-29 20:14:36.472	0.01	0.404	0.927	0.366	0	0	23.692	-0.599	-7.762	0	0	0	0	0	0	0
WT111(DD045F3F1DEA)	3.53	13108	2022-11-29 20:14:36.472	0.011	0.413	0.932	-0.183	0	0	23.692	-0.599	-7.762	0	0	0	0	0	0	0
WT111(DD045F3F1DEA)	3.53	13108	2022-11-29 20:14:36.472	0.011	0.413	0.932	-0.183	0	0	23.692	-0.599	-7.762	0	0	0	0	0	0	0
WT111(DD045F3F1DEA)	3.53	13108	2022-11-29 20:14:36.503	0.011	0.413	0.932	-0.183	0	0	23.692	-0.599	-7.762	0	0	0	0	0	0	0
WT111(DD045F3F1DEA)	3.53	13108	2022-11-29 20:14:36.503	0.011	0.413	0.932	-0.183	0	0	23.692	-0.599	-7.762	0	0	0	0	0	0	0
WT111(DD045F3F1DEA)	3.53	13108	2022-11-29 20:14:36.503	0.011	0.401	0.93	0.061	0.061	0	23.692	-0.599	-7.762	0	0	0	0	0	0	0
WT111(DD045F3F1DEA)	3.53	13108	2022-11-29 20:14:36.503	0.011	0.401	0.93	0.061	0.061	0	23.692	-0.593	-7.762	0	0	0	0	0	0	0
WT111(DD045F3F1DEA)	3.53	13108	2022-11-29 20:14:36.503	0.011	0.401	0.93	0.061	0.061	0	23.692	-0.593	-7.762	0	0	0	0	0	0	0
WT111(DD045F3F1DEA)	3.53	13108	2022-11-29 20:14:36.503	0.011	0.401	0.93	0.061	0.061	0	23.692	-0.593	-7.762	0	0	0	0	0	0	0
WT111(DD045F3F1DEA)	3.53	13108	2022-11-29 20:14:36.503	0.011	0.422	0.932	-0.122	0	0	23.692	-0.593	-7.762	0	0	0	0	0	0	0
WT111(DD045F3F1DEA)	3.53	13108	2022-11-29 20:14:36.503	0.011	0.422	0.932	-0.122	0	0	23.692	-0.593	-7.762	0	0	0	0	0	0	0
WT111(DD045F3F1DEA)	3.53	13108	2022-11-29 20:14:36.535	0.011	0.422	0.932	-0.122	0	0	23.687	-0.593	-7.762	0	0	0	0	0	0	0
WT111(DD045F3F1DEA)	3.53	13108	2022-11-29 20:14:36.535	0.011	0.422	0.932	-0.122	0	0	23.687	-0.593	-7.762	0	0	0	0	0	0	0
WT111(DD045F3F1DEA)	3.53	13108	2022-11-29 20:14:36.535	0.01	0.386	0.922	0	0.061	0	23.687	-0.593	-7.762	0	0	0	0	0	0	0
WT111(DD045F3F1DEA)	3.53	13108	2022-11-29 20:14:36.535	0.01	0.386	0.922	0	0.061	0	23.687	-0.593	-7.762	0	0	0	0	0	0	0
WT111(DD045F3F1DEA)	3.53	13108	2022-11-29 20:14:36.535	0.01	0.386	0.922	0	0.061	0	23.687	-0.593	-7.762	0	0	0	0	0	0	0
WT111(DD045F3F1DEA)	3.53	13108	2022-11-29 20:14:36.535	0.01	0.386	0.922	0	0.061	0	23.687	-0.593	-7.762	0	0	0	0	0	0	0
WT111(DD045F3F1DEA)	3.53	13108	2022-11-29 20:14:36.535	0.014	0.428	0.933	0.366	0	0	23.692	-0.593	-7.762	0	0	0	0	0	0	0
WT111(DD045F3F1DEA)	3.53	13108	2022-11-29 20:14:36.535	0.014	0.428	0.933	0.366	0	0	23.692	-0.593	-7.762	0	0	0	0	0	0	0
WT111(DD045F3F1DEA)	3.53	13108	2022-11-29 20:14:36.581	0.014	0.428	0.933	0.366	0	0	23.692	-0.593	-7.762	0	0	0	0	0	0	0
WT111(DD045F3F1DEA)	3.53	13108	2022-11-29 20:14:36.581	0.014	0.428	0.933	0.366	0	0	23.698	-0.593	-7.762	0	0	0	0	0	0	0
WT111(DD045F3F1DEA)	3.53	13108	2022-11-29 20:14:36.581	0.008	0.396	0.927	-0.244	0	0	23.698	-0.593	-7.762	0	0	0	0	0	0	0
WT111(DD045F3F1DEA)	3.53	13108	2022-11-29 20:14:36.581	0.008	0.396	0.927	-0.244	0	0	23.692	-0.593	-7.762	0	0	0	0	0	0	0
WT111(DD045F3F1DEA)	3.53	13108	2022-11-29 20:14:36.581	0.008	0.396	0.927	-0.244	0	0	23.692	-0.593	-7.762	0	0	0	0	0	0	0
WT111(DD045F3F1DEA)	3.53	13108	2022-11-29 20:14:36.581	0.008	0.396	0.927	-0.244	0	0	23.692	-0.593	-7.762	0	0	0	0	0	0	0
WT111(DD045F3F1DEA)	3.53	13108	2022-11-29 20:14:36.581	0.011	0.403	0.925	0	0	0	23.692	-0.593	-7.762	0	0	0	0	0	0	0

## Sheet: 60cm
设备名称	电压	版本	片上时间	加速度X(g)	加速度Y(g)	加速度Z(g)	角速度X(°/s)	角速度Y(°/s)	角速度Z(°/s)	角度X(°)	角度Y(°)	角度Z(°)	磁场X	磁场Y	磁场Z	四元数0	四元数1	四元数2	四元数3	状态
WT111(DD045F3F1DEA)	3.54	13108	2022-11-29 20:07:09.686	0.009	0.406	0.932	-0.183	0	0	23.61	-0.604	-10.388	0	0	0	0	0	0	0
WT111(DD045F3F1DEA)	3.54	13108	2022-11-29 20:07:09.686	0.009	0.406	0.932	-0.183	0	0	23.61	-0.604	-10.388	0	0	0	0	0	0	0
WT111(DD045F3F1DEA)	3.54	13108	2022-11-29 20:07:09.686	0.012	0.409	0.933	0.488	0	0	23.61	-0.604	-10.388	0	0	0	0	0	0	0
WT111(DD045F3F1DEA)	3.54	13108	2022-11-29 20:07:09.686	0.012	0.409	0.933	0.488	0	0	23.615	-0.604	-10.388	0	0	0	0	0	0	0
WT111(DD045F3F1DEA)	3.54	13108	2022-11-29 20:07:09.702	0.012	0.409	0.933	0.488	0	0	23.615	-0.604	-10.388	0	0	0	0	0	0	0
WT111(DD045F3F1DEA)	3.54	13108	2022-11-29 20:07:09.702	0.012	0.409	0.933	0.488	0	0	23.621	-0.604	-10.388	0	0	0	0	0	0	0
WT111(DD045F3F1DEA)	3.54	13108	2022-11-29 20:07:09.702	0.01	0.398	0.924	-0.427	0	0	23.615	-0.604	-10.388	0	0	0	0	0	0	0
WT111(DD045F3F1DEA)	3.54	13108	2022-11-29 20:07:09.702	0.01	0.398	0.924	-0.427	0	0	23.615	-0.604	-10.388	0	0	0	0	0	0	0
WT111(DD045F3F1DEA)	3.54	13108	2022-11-29 20:07:09.702	0.01	0.398	0.924	-0.427	0	0	23.615	-0.604	-10.388	0	0	0	0	0	0	0
WT111(DD045F3F1DEA)	3.54	13108	2022-11-29 20:07:09.702	0.01	0.398	0.924	-0.427	0	0	23.61	-0.604	-10.388	0	0	0	0	0	0	0
WT111(DD045F3F1DEA)	3.54	13108	2022-11-29 20:07:09.702	0.011	0.417	0.929	0.244	0	0	23.61	-0.604	-10.388	0	0	0	0	0	0	0
WT111(DD045F3F1DEA)	3.54	13108	2022-11-29 20:07:09.702	0.011	0.417	0.929	0.244	0	0	23.615	-0.604	-10.388	0	0	0	0	0	0	0
WT111(DD045F3F1DEA)	3.54	13108	2022-11-29 20:07:09.733	0.011	0.417	0.929	0.244	0	0	23.615	-0.604	-10.388	0	0	0	0	0	0	0
WT111(DD045F3F1DEA)	3.54	13108	2022-11-29 20:07:09.733	0.011	0.417	0.929	0.244	0	0	23.615	-0.604	-10.388	0	0	0	0	0	0	0
WT111(DD045F3F1DEA)	3.54	13108	2022-11-29 20:07:09.733	0.012	0.41	0.93	-0.122	0	0	23.615	-0.604	-10.388	0	0	0	0	0	0	0
WT111(DD045F3F1DEA)	3.54	13108	2022-11-29 20:07:09.733	0.012	0.41	0.93	-0.122	0	0	23.615	-0.604	-10.388	0	0	0	0	0	0	0
WT111(DD045F3F1DEA)	3.54	13108	2022-11-29 20:07:09.733	0.012	0.41	0.93	-0.122	0	0	23.615	-0.604	-10.388	0	0	0	0	0	0	0
WT111(DD045F3F1DEA)	3.54	13108	2022-11-29 20:07:09.733	0.012	0.41	0.93	-0.122	0	0	23.615	-0.604	-10.388	0	0	0	0	0	0	0
WT111(DD045F3F1DEA)	3.54	13108	2022-11-29 20:07:09.733	0.01	0.402	0.929	0.122	0	0	23.615	-0.604	-10.388	0	0	0	0	0	0	0
WT111(DD045F3F1DEA)	3.54	13108	2022-11-29 20:07:09.733	0.01	0.402	0.929	0.122	0	0	23.615	-0.604	-10.388	0	0	0	0	0	0	0
WT111(DD045F3F1DEA)	3.54	13108	2022-11-29 20:07:09.795	0.01	0.402	0.929	0.122	0	0	23.621	-0.604	-10.388	0	0	0	0	0	0	0
WT111(DD045F3F1DEA)	3.54	13108	2022-11-29 20:07:09.795	0.01	0.402	0.929	0.122	0	0	23.621	-0.604	-10.388	0	0	0	0	0	0	0
WT111(DD045F3F1DEA)	3.54	13108	2022-11-29 20:07:09.795	0.01	0.41	0.925	-0.183	0	0	23.621	-0.604	-10.388	0	0	0	0	0	0	0
WT111(DD045F3F1DEA)	3.54	13108	2022-11-29 20:07:09.795	0.01	0.41	0.925	-0.183	0	0	23.615	-0.604	-10.388	0	0	0	0	0	0	0
WT111(DD045F3F1DEA)	3.54	13108	2022-11-29 20:07:09.795	0.01	0.41	0.925	-0.183	0	0	23.615	-0.604	-10.388	0	0	0	0	0	0	0
WT111(DD045F3F1DEA)	3.54	13108	2022-11-29 20:07:09.795	0.01	0.41	0.925	-0.183	0	0	23.615	-0.604	-10.388	0	0	0	0	0	0	0
WT111(DD045F3F1DEA)	3.54	13108	2022-11-29 20:07:09.795	0.012	0.403	0.929	0	0	0	23.615	-0.604	-10.388	0	0	0	0	0	0	0
WT111(DD045F3F1DEA)	3.54	13108	2022-11-29 20:07:09.795	0.012	0.403	0.929	0	0	0	23.615	-0.604	-10.388	0	0	0	0	0	0	0
WT111(DD045F3F1DEA)	3.54	13108	2022-11-29 20:07:09.827	0.012	0.403	0.929	0	0	0	23.615	-0.604	-10.388	0	0	0	0	0	0	0
WT111(DD045F3F1DEA)	3.54	13108	2022-11-29 20:07:09.827	0.012	0.403	0.929	0	0	0	23.615	-0.604	-10.388	0	0	0	0	0	0	0
WT111(DD045F3F1DEA)	3.54	13108	2022-11-29 20:07:09.827	0.009	0.413	0.931	-0.183	0	0	23.615	-0.604	-10.388	0	0	0	0	0	0	0
WT111(DD045F3F1DEA)	3.54	13108	2022-11-29 20:07:09.827	0.009	0.413	0.931	-0.183	0	0	23.615	-0.604	-10.388	0	0	0	0	0	0	0
WT111(DD045F3F1DEA)	3.54	13108	2022-11-29 20:07:09.827	0.009	0.413	0.931	-0.183	0	0	23.615	-0.604	-10.388	0	0	0	0	0	0	0
WT111(DD045F3F1DEA)	3.54	13108	2022-11-29 20:07:09.827	0.009	0.413	0.931	-0.183	0	0	23.615	-0.604	-10.388	0	0	0	0	0	0	0
WT111(DD045F3F1DEA)	3.54	13108	2022-11-29 20:07:09.827	0.011	0.413	0.93	0.122	0	0	23.615	-0.604	-10.388	0	0	0	0	0	0	0
WT111(DD045F3F1DEA)	3.54	13108	2022-11-29 20:07:09.827	0.011	0.413	0.93	0.122	0	0	23.615	-0.604	-10.388	0	0	0	0	0	0	0
WT111(DD045F3F1DEA)	3.54	13108	2022-11-29 20:07:09.858	0.011	0.413	0.93	0.122	0	0	23.615	-0.604	-10.388	0	0	0	0	0	0	0
WT111(DD045F3F1DEA)	3.54	13108	2022-11-29 20:07:09.858	0.011	0.413	0.93	0.122	0	0	23.621	-0.604	-10.388	0	0	0	0	0	0	0
WT111(DD045F3F1DEA)	3.54	13108	2022-11-29 20:07:09.858	0.01	0.388	0.922	-0.122	0	0	23.621	-0.604	-10.388	0	0	0	0	0	0	0
WT111(DD045F3F1DEA)	3.54	13108	2022-11-29 20:07:09.858	0.01	0.388	0.922	-0.122	0	0	23.615	-0.604	-10.388	0	0	0	0	0	0	0
WT111(DD045F3F1DEA)	3.54	13108	2022-11-29 20:07:09.858	0.01	0.388	0.922	-0.122	0	0	23.615	-0.604	-10.388	0	0	0	0	0	0	0
WT111(DD045F3F1DEA)	3.54	13108	2022-11-29 20:07:09.858	0.01	0.388	0.922	-0.122	0	0	23.615	-0.604	-10.388	0	0	0	0	0	0	0
WT111(DD045F3F1DEA)	3.54	13108	2022-11-29 20:07:09.858	0.011	0.426	0.932	0	0	0	23.615	-0.604	-10.388	0	0	0	0	0	0	0
WT111(DD045F3F1DEA)	3.54	13108	2022-11-29 20:07:09.858	0.011	0.426	0.932	0	0	0	23.615	-0.604	-10.388	0	0	0	0	0	0	0
WT111(DD045F3F1DEA)	3.54	13108	2022-11-29 20:07:09.952	0.011	0.426	0.932	0	0	0	23.615	-0.604	-10.388	0	0	0	0	0	0	0
WT111(DD045F3F1DEA)	3.54	13108	2022-11-29 20:07:09.952	0.011	0.426	0.932	0	0	0	23.615	-0.604	-10.388	0	0	0	0	0	0	0
WT111(DD045F3F1DEA)	3.54	13108	2022-11-29 20:07:09.952	0.011	0.397	0.927	-0.061	0	0	23.615	-0.604	-10.388	0	0	0	0	0	0	0
WT111(DD045F3F1DEA)	3.54	13108	2022-11-29 20:07:09.952	0.011	0.397	0.927	-0.061	0	0	23.615	-0.604	-10.388	0	0	0	0	0	0	0
WT111(DD045F3F1DEA)	3.54	13108	2022-11-29 20:07:09.952	0.011	0.397	0.927	-0.061	0	0	23.615	-0.604	-10.388	0	0	0	0	0	0	0
WT111(DD045F3F1DEA)	3.54	13108	2022-11-29 20:07:09.952	0.011	0.397	0.927	-0.061	0	0	23.615	-0.604	-10.388	0	0	0	0	0	0	0
WT111(DD045F3F1DEA)	3.54	13108	2022-11-29 20:07:09.952	0.013	0.417	0.938	0.183	0	0	23.621	-0.604	-10.388	0	0	0	0	0	0	0
WT111(DD045F3F1DEA)	3.54	13108	2022-11-29 20:07:09.952	0.013	0.417	0.938	0.183	0	0	23.621	-0.604	-10.388	0	0	0	0	0	0	0
WT111(DD045F3F1DEA)	3.54	13108	2022-11-29 20:07:09.952	0.013	0.417	0.938	0.183	0	0	23.621	-0.604	-10.388	0	0	0	0	0	0	0
WT111(DD045F3F1DEA)	3.54	13108	2022-11-29 20:07:09.952	0.013	0.417	0.938	0.183	0	0	23.621	-0.604	-10.388	0	0	0	0	0	0	0
WT111(DD045F3F1DEA)	3.54	13108	2022-11-29 20:07:09.952	0.009	0.391	0.923	-0.305	0	0	23.621	-0.604	-10.388	0	0	0	0	0	0	0
WT111(DD045F3F1DEA)	3.54	13108	2022-11-29 20:07:09.952	0.009	0.391	0.923	-0.305	0	0	23.621	-0.604	-10.388	0	0	0	0	0	0	0
WT111(DD045F3F1DEA)	3.54	13108	2022-11-29 20:07:09.952	0.009	0.391	0.923	-0.305	0	0	23.615	-0.604	-10.388	0	0	0	0	0	0	0
WT111(DD045F3F1DEA)	3.54	13108	2022-11-29 20:07:09.952	0.009	0.391	0.923	-0.305	0	0	23.615	-0.604	-10.388	0	0	0	0	0	0	0
WT111(DD045F3F1DEA)	3.54	13108	2022-11-29 20:07:09.952	0.01	0.408	0.93	0.244	0	0	23.615	-0.604	-10.388	0	0	0	0	0	0	0
WT111(DD045F3F1DEA)	3.54	13108	2022-11-29 20:07:09.952	0.01	0.408	0.93	0.244	0	0	23.615	-0.604	-10.388	0	0	0	0	0	0	0
WT111(DD045F3F1DEA)	3.54	13108	2022-11-29 20:07:09.983	0.01	0.408	0.93	0.244	0	0	23.621	-0.604	-10.388	0	0	0	0	0	0	0
WT111(DD045F3F1DEA)	3.54	13108	2022-11-29 20:07:09.983	0.01	0.405	0.925	-0.366	0	0	23.615	-0.604	-10.388	0	0	0	0	0	0	0
WT111(DD045F3F1DEA)	3.54	13108	2022-11-29 20:07:09.983	0.01	0.405	0.925	-0.366	0	0	23.615	-0.604	-10.388	0	0	0	0	0	0	0
WT111(DD045F3F1DEA)	3.54	13108	2022-11-29 20:07:09.983	0.01	0.405	0.925	-0.366	0	0	23.615	-0.604	-10.388	0	0	0	0	0	0	0
WT111(DD045F3F1DEA)	3.54	13108	2022-11-29 20:07:09.983	0.01	0.405	0.925	-0.366	0	0	23.61	-0.604	-10.388	0	0	0	0	0	0	0
WT111(DD045F3F1DEA)	3.54	13108	2022-11-29 20:07:09.983	0.011	0.425	0.937	0.244	0	0	23.615	-0.604	-10.388	0	0	0	0	0	0	0
WT111(DD045F3F1DEA)	3.54	13108	2022-11-29 20:07:09.983	0.011	0.425	0.937	0.244	0	0	23.615	-0.604	-10.388	0	0	0	0	0	0	0
WT111(DD045F3F1DEA)	3.54	13108	2022-11-29 20:07:09.983	0.011	0.425	0.937	0.244	0	0	23.615	-0.604	-10.388	0	0	0	0	0	0	0
WT111(DD045F3F1DEA)	3.54	13108	2022-11-29 20:07:10.045	0.011	0.425	0.937	0.244	0	0	23.615	-0.604	-10.388	0	0	0	0	0	0	0
WT111(DD045F3F1DEA)	3.54	13108	2022-11-29 20:07:10.045	0.012	0.406	0.924	-0.549	0	0	23.615	-0.604	-10.388	0	0	0	0	0	0	0
WT111(DD045F3F1DEA)	3.54	13108	2022-11-29 20:07:10.045	0.012	0.406	0.924	-0.549	0	0	23.615	-0.604	-10.388	0	0	0	0	0	0	0
WT111(DD045F3F1DEA)	3.54	13108	2022-11-29 20:07:10.045	0.012	0.406	0.924	-0.549	0	0	23.61	-0.604	-10.388	0	0	0	0	0	0	0
WT111(DD045F3F1DEA)	3.54	13108	2022-11-29 20:07:10.045	0.012	0.406	0.924	-0.549	0	0	23.61	-0.604	-10.388	0	0	0	0	0	0	0
WT111(DD045F3F1DEA)	3.54	13108	2022-11-29 20:07:10.045	0.008	0.396	0.925	0.183	0	0	23.61	-0.604	-10.388	0	0	0	0	0	0	0
WT111(DD045F3F1DEA)	3.54	13108	2022-11-29 20:07:10.045	0.008	0.396	0.925	0.183	0	0	23.61	-0.604	-10.388	0	0	0	0	0	0	0
WT111(DD045F3F1DEA)	3.54	13108	2022-11-29 20:07:10.045	0.008	0.396	0.925	0.183	0	0	23.61	-0.604	-10.388	0	0	0	0	0	0	0
WT111(DD045F3F1DEA)	3.54	13108	2022-11-29 20:07:10.061	0.008	0.396	0.925	0.183	0	0	23.615	-0.604	-10.388	0	0	0	0	0	0	0
WT111(DD045F3F1DEA)	3.54	13108	2022-11-29 20:07:10.061	0.011	0.407	0.93	-0.122	0	0	23.61	-0.604	-10.388	0	0	0	0	0	0	0
WT111(DD045F3F1DEA)	3.54	13108	2022-11-29 20:07:10.061	0.011	0.407	0.93	-0.122	0	0	23.61	-0.604	-10.388	0	0	0	0	0	0	0
WT111(DD045F3F1DEA)	3.54	13108	2022-11-29 20:07:10.061	0.011	0.407	0.93	-0.122	0	0	23.61	-0.604	-10.388	0	0	0	0	0	0	0
WT111(DD045F3F1DEA)	3.54	13108	2022-11-29 20:07:10.061	0.011	0.407	0.93	-0.122	0	0	23.61	-0.604	-10.388	0	0	0	0	0	0	0
WT111(DD045F3F1DEA)	3.54	13108	2022-11-29 20:07:10.061	0.013	0.414	0.93	0.122	0	0	23.61	-0.604	-10.388	0	0	0	0	0	0	0
WT111(DD045F3F1DEA)	3.54	13108	2022-11-29 20:07:10.061	0.013	0.414	0.93	0.122	0	0	23.61	-0.604	-10.388	0	0	0	0	0	0	0
WT111(DD045F3F1DEA)	3.54	13108	2022-11-29 20:07:10.061	0.013	0.414	0.93	0.122	0	0	23.615	-0.604	-10.388	0	0	0	0	0	0	0
WT111(DD045F3F1DEA)	3.54	13108	2022-11-29 20:07:10.092	0.013	0.414	0.93	0.122	0	0	23.615	-0.604	-10.388	0	0	0	0	0	0	0
WT111(DD045F3F1DEA)	3.54	13108	2022-11-29 20:07:10.092	0.01	0.403	0.93	-0.244	0	0	23.615	-0.604	-10.388	0	0	0	0	0	0	0
WT111(DD045F3F1DEA)	3.54	13108	2022-11-29 20:07:10.092	0.01	0.403	0.93	-0.244	0	0	23.61	-0.604	-10.388	0	0	0	0	0	0	0
WT111(DD045F3F1DEA)	3.54	13108	2022-11-29 20:07:10.092	0.01	0.403	0.93	-0.244	0	0	23.61	-0.604	-10.388	0	0	0	0	0	0	0
WT111(DD045F3F1DEA)	3.54	13108	2022-11-29 20:07:10.092	0.01	0.403	0.93	-0.244	0	0	23.61	-0.604	-10.388	0	0	0	0	0	0	0
WT111(DD045F3F1DEA)	3.54	13108	2022-11-29 20:07:10.092	0.011	0.409	0.928	0.061	0	0	23.61	-0.604	-10.388	0	0	0	0	0	0	0
WT111(DD045F3F1DEA)	3.54	13108	2022-11-29 20:07:10.092	0.011	0.409	0.928	0.061	0	0	23.61	-0.604	-10.388	0	0	0	0	0	0	0
WT111(DD045F3F1DEA)	3.54	13108	2022-11-29 20:07:10.092	0.011	0.409	0.928	0.061	0	0	23.61	-0.604	-10.388	0	0	0	0	0	0	0
WT111(DD045F3F1DEA)	3.54	13108	2022-11-29 20:07:10.155	0.011	0.409	0.928	0.061	0	0	23.61	-0.604	-10.388	0	0	0	0	0	0	0
WT111(DD045F3F1DEA)	3.54	13108	2022-11-29 20:07:10.155	0.013	0.417	0.931	-0.183	0	0	23.61	-0.604	-10.388	0	0	0	0	0	0	0
WT111(DD045F3F1DEA)	3.54	13108	2022-11-29 20:07:10.155	0.013	0.417	0.931	-0.183	0	0	23.61	-0.604	-10.388	0	0	0	0	0	0	0
WT111(DD045F3F1DEA)	3.54	13108	2022-11-29 20:07:10.155	0.013	0.417	0.931	-0.183	0	0	23.61	-0.604	-10.388	0	0	0	0	0	0	0
WT111(DD045F3F1DEA)	3.54	13108	2022-11-29 20:07:10.155	0.013	0.417	0.931	-0.183	0	0	23.61	-0.604	-10.388	0	0	0	0	0	0	0
WT111(DD045F3F1DEA)	3.54	13108	2022-11-29 20:07:10.155	0.013	0.372	0.897	-1.038	0.061	0	23.604	-0.604	-10.388	0	0	0	0	0	0	0
WT111(DD045F3F1DEA)	3.54	13108	2022-11-29 20:07:10.155	0.013	0.372	0.897	-1.038	0.061	0	23.599	-0.604	-10.388	0	0	0	0	0	0	0
WT111(DD045F3F1DEA)	3.54	13108	2022-11-29 20:07:10.155	0.013	0.372	0.897	-1.038	0.061	0	23.593	-0.604	-10.388	0	0	0	0	0	0	0
WT111(DD045F3F1DEA)	3.54	13108	2022-11-29 20:07:10.217	0.013	0.372	0.897	-1.038	0.061	0	23.588	-0.604	-10.388	0	0	0	0	0	0	0
WT111(DD045F3F1DEA)	3.54	13108	2022-11-29 20:07:10.217	0.015	0.486	1.002	-1.16	-0.671	-0.366	23.582	-0.61	-10.388	0	0	0	0	0	0	0
WT111(DD045F3F1DEA)	3.54	13108	2022-11-29 20:07:10.217	0.015	0.486	1.002	-1.16	-0.671	-0.366	23.577	-0.61	-10.393	0	0	0	0	0	0	0
WT111(DD045F3F1DEA)	3.54	13108	2022-11-29 20:07:10.217	0.015	0.486	1.002	-1.16	-0.671	-0.366	23.571	-0.615	-10.393	0	0	0	0	0	0	0
WT111(DD045F3F1DEA)	3.54	13108	2022-11-29 20:07:10.217	0.015	0.486	1.002	-1.16	-0.671	-0.366	23.571	-0.615	-10.399	0	0	0	0	0	0	0
WT111(DD045F3F1DEA)	3.54	13108	2022-11-29 20:07:10.217	0.002	0.33	0.897	0.977	0.305	-0.488	23.577	-0.615	-10.399	0	0	0	0	0	0	0
WT111(DD045F3F1DEA)	3.54	13108	2022-11-29 20:07:10.217	0.002	0.33	0.897	0.977	0.305	-0.488	23.582	-0.61	-10.399	0	0	0	0	0	0	0
WT111(DD045F3F1DEA)	3.54	13108	2022-11-29 20:07:10.217	0.002	0.33	0.897	0.977	0.305	-0.488	23.582	-0.61	-10.399	0	0	0	0	0	0	0
WT111(DD045F3F1DEA)	3.54	13108	2022-11-29 20:07:10.217	0.002	0.33	0.897	0.977	0.305	-0.488	23.588	-0.604	-10.399	0	0	0	0	0	0	0
WT111(DD045F3F1DEA)	3.54	13108	2022-11-29 20:07:10.217	0.01	0.438	0.927	0.977	0	0	23.593	-0.604	-10.399	0	0	0	0	0	0	0
WT111(DD045F3F1DEA)	3.54	13108	2022-11-29 20:07:10.217	0.01	0.438	0.927	0.977	0	0	23.599	-0.604	-10.399	0	0	0	0	0	0	0
WT111(DD045F3F1DEA)	3.54	13108	2022-11-29 20:07:10.217	0.01	0.438	0.927	0.977	0	0	23.604	-0.604	-10.399	0	0	0	0	0	0	0
WT111(DD045F3F1DEA)	3.54	13108	2022-11-29 20:07:10.217	0.01	0.438	0.927	0.977	0	0	23.61	-0.604	-10.399	0	0	0	0	0	0	0
WT111(DD045F3F1DEA)	3.54	13108	2022-11-29 20:07:10.217	0.01	0.395	0.919	-0.732	0	0	23.604	-0.604	-10.399	0	0	0	0	0	0	0
WT111(DD045F3F1DEA)	3.54	13108	2022-11-29 20:07:10.217	0.01	0.395	0.919	-0.732	0	0	23.604	-0.604	-10.399	0	0	0	0	0	0	0
WT111(DD045F3F1DEA)	3.54	13108	2022-11-29 20:07:10.217	0.01	0.395	0.919	-0.732	0	0	23.599	-0.604	-10.399	0	0	0	0	0	0	0
WT111(DD045F3F1DEA)	3.54	13108	2022-11-29 20:07:10.280	0.01	0.395	0.919	-0.732	0	0	23.593	-0.604	-10.393	0	0	0	0	0	0	0
WT111(DD045F3F1DEA)	3.54	13108	2022-11-29 20:07:10.280	0.011	0.4	0.932	0.122	0.061	0	23.593	-0.604	-10.393	0	0	0	0	0	0	0
WT111(DD045F3F1DEA)	3.54	13108	2022-11-29 20:07:10.280	0.011	0.4	0.932	0.122	0.061	0	23.593	-0.604	-10.393	0	0	0	0	0	0	0
WT111(DD045F3F1DEA)	3.54	13108	2022-11-29 20:07:10.280	0.011	0.4	0.932	0.122	0.061	0	23.599	-0.604	-10.393	0	0	0	0	0	0	0
WT111(DD045F3F1DEA)	3.54	13108	2022-11-29 20:07:10.280	0.011	0.4	0.932	0.122	0.061	0	23.599	-0.604	-10.388	0	0	0	0	0	0	0
WT111(DD045F3F1DEA)	3.54	13108	2022-11-29 20:07:10.280	0.012	0.434	0.934	-0.061	0	-0.061	23.599	-0.604	-10.388	0	0	0	0	0	0	0
WT111(DD045F3F1DEA)	3.54	13108	2022-11-29 20:07:10.280	0.012	0.434	0.934	-0.061	0	-0.061	23.599	-0.604	-10.388	0	0	0	0	0	0	0
WT111(DD045F3F1DEA)	3.54	13108	2022-11-29 20:07:10.280	0.012	0.434	0.934	-0.061	0	-0.061	23.599	-0.604	-10.382	0	0	0	0	0	0	0
WT111(DD045F3F1DEA)	3.54	13108	2022-11-29 20:07:10.311	0.012	0.434	0.934	-0.061	0	-0.061	23.599	-0.604	-10.382	0	0	0	0	0	0	0
WT111(DD045F3F1DEA)	3.54	13108	2022-11-29 20:07:10.311	0.01	0.381	0.924	-0.244	0	0	23.599	-0.604	-10.382	0	0	0	0	0	0	0
WT111(DD045F3F1DEA)	3.54	13108	2022-11-29 20:07:10.311	0.01	0.381	0.924	-0.244	0	0	23.593	-0.604	-10.377	0	0	0	0	0	0	0
WT111(DD045F3F1DEA)	3.54	13108	2022-11-29 20:07:10.311	0.01	0.381	0.924	-0.244	0	0	23.593	-0.604	-10.377	0	0	0	0	0	0	0
WT111(DD045F3F1DEA)	3.54	13108	2022-11-29 20:07:10.311	0.01	0.381	0.924	-0.244	0	0	23.593	-0.604	-10.377	0	0	0	0	0	0	0
WT111(DD045F3F1DEA)	3.54	13108	2022-11-29 20:07:10.311	0.012	0.417	0.93	0.183	0	0	23.593	-0.604	-10.371	0	0	0	0	0	0	0
WT111(DD045F3F1DEA)	3.54	13108	2022-11-29 20:07:10.311	0.012	0.417	0.93	0.183	0	0	23.593	-0.604	-10.371	0	0	0	0	0	0	0
WT111(DD045F3F1DEA)	3.54	13108	2022-11-29 20:07:10.311	0.012	0.417	0.93	0.183	0	0	23.593	-0.604	-10.366	0	0	0	0	0	0	0
WT111(DD045F3F1DEA)	3.54	13108	2022-11-29 20:07:10.373	0.012	0.417	0.93	0.183	0	0	23.599	-0.604	-10.366	0	0	0	0	0	0	0
WT111(DD045F3F1DEA)	3.54	13108	2022-11-29 20:07:10.373	0.011	0.401	0.926	-0.488	0.061	0.061	23.593	-0.604	-10.366	0	0	0	0	0	0	0
WT111(DD045F3F1DEA)	3.54	13108	2022-11-29 20:07:10.373	0.011	0.401	0.926	-0.488	0.061	0.061	23.593	-0.604	-10.36	0	0	0	0	0	0	0
WT111(DD045F3F1DEA)	3.54	13108	2022-11-29 20:07:10.373	0.011	0.401	0.926	-0.488	0.061	0.061	23.588	-0.604	-10.36	0	0	0	0	0	0	0
WT111(DD045F3F1DEA)	3.54	13108	2022-11-29 20:07:10.373	0.011	0.401	0.926	-0.488	0.061	0.061	23.588	-0.604	-10.355	0	0	0	0	0	0	0
WT111(DD045F3F1DEA)	3.54	13108	2022-11-29 20:07:10.373	0.011	0.419	0.932	0.427	0	0	23.588	-0.604	-10.355	0	0	0	0	0	0	0
WT111(DD045F3F1DEA)	3.54	13108	2022-11-29 20:07:10.373	0.011	0.419	0.932	0.427	0	0	23.593	-0.604	-10.349	0	0	0	0	0	0	0
WT111(DD045F3F1DEA)	3.54	13108	2022-11-29 20:07:10.373	0.011	0.419	0.932	0.427	0	0	23.593	-0.604	-10.349	0	0	0	0	0	0	0
WT111(DD045F3F1DEA)	3.54	13108	2022-11-29 20:07:10.405	0.011	0.419	0.932	0.427	0	0	23.599	-0.604	-10.344	0	0	0	0	0	0	0
WT111(DD045F3F1DEA)	3.54	13108	2022-11-29 20:07:10.405	0.01	0.396	0.925	-0.061	0	0	23.599	-0.604	-10.344	0	0	0	0	0	0	0
WT111(DD045F3F1DEA)	3.54	13108	2022-11-29 20:07:10.405	0.01	0.396	0.925	-0.061	0	0	23.599	-0.604	-10.338	0	0	0	0	0	0	0
WT111(DD045F3F1DEA)	3.54	13108	2022-11-29 20:07:10.405	0.01	0.396	0.925	-0.061	0	0	23.599	-0.604	-10.333	0	0	0	0	0	0	0
WT111(DD045F3F1DEA)	3.54	13108	2022-11-29 20:07:10.405	0.01	0.396	0.925	-0.061	0	0	23.599	-0.604	-10.333	0	0	0	0	0	0	0
WT111(DD045F3F1DEA)	3.54	13108	2022-11-29 20:07:10.405	0.009	0.405	0.925	0	0	0	23.599	-0.604	-10.327	0	0	0	0	0	0	0
WT111(DD045F3F1DEA)	3.54	13108	2022-11-29 20:07:10.405	0.009	0.405	0.925	0	0	0	23.599	-0.604	-10.327	0	0	0	0	0	0	0
WT111(DD045F3F1DEA)	3.54	13108	2022-11-29 20:07:10.405	0.009	0.405	0.925	0	0	0	23.599	-0.604	-10.322	0	0	0	0	0	0	0
WT111(DD045F3F1DEA)	3.54	13108	2022-11-29 20:07:10.420	0.009	0.405	0.925	0	0	0	23.599	-0.604	-10.322	0	0	0	0	0	0	0
WT111(DD045F3F1DEA)	3.54	13108	2022-11-29 20:07:10.420	0.012	0.423	0.937	0	0	0.122	23.599	-0.604	-10.316	0	0	0	0	0	0	0
WT111(DD045F3F1DEA)	3.54	13108	2022-11-29 20:07:10.420	0.012	0.423	0.937	0	0	0.122	23.599	-0.604	-10.311	0	0	0	0	0	0	0
WT111(DD045F3F1DEA)	3.54	13108	2022-11-29 20:07:10.420	0.012	0.423	0.937	0	0	0.122	23.599	-0.604	-10.311	0	0	0	0	0	0	0
WT111(DD045F3F1DEA)	3.54	13108	2022-11-29 20:07:10.420	0.012	0.423	0.937	0	0	0.122	23.599	-0.604	-10.305	0	0	0	0	0	0	0
WT111(DD045F3F1DEA)	3.54	13108	2022-11-29 20:07:10.420	0.011	0.402	0.931	-0.122	0	-0.061	23.599	-0.604	-10.3	0	0	0	0	0	0	0
WT111(DD045F3F1DEA)	3.54	13108	2022-11-29 20:07:10.420	0.011	0.402	0.931	-0.122	0	-0.061	23.599	-0.604	-10.3	0	0	0	0	0	0	0
WT111(DD045F3F1DEA)	3.54	13108	2022-11-29 20:07:10.436	0.011	0.402	0.931	-0.122	0	-0.061	23.599	-0.604	-10.294	0	0	0	0	0	0	0
WT111(DD045F3F1DEA)	3.54	13108	2022-11-29 20:07:10.452	0.011	0.402	0.931	-0.122	0	-0.061	23.599	-0.604	-10.289	0	0	0	0	0	0	0
WT111(DD045F3F1DEA)	3.54	13108	2022-11-29 20:07:10.452	0.009	0.396	0.924	0.183	0	0	23.599	-0.604	-10.283	0	0	0	0	0	0	0
WT111(DD045F3F1DEA)	3.54	13108	2022-11-29 20:07:10.452	0.009	0.396	0.924	0.183	0	0	23.599	-0.604	-10.283	0	0	0	0	0	0	0
WT111(DD045F3F1DEA)	3.54	13108	2022-11-29 20:07:10.452	0.009	0.396	0.924	0.183	0	0	23.599	-0.604	-10.278	0	0	0	0	0	0	0
WT111(DD045F3F1DEA)	3.54	13108	2022-11-29 20:07:10.452	0.011	0.418	0.931	-0.366	0	0	23.599	-0.604	-10.272	0	0	0	0	0	0	0
WT111(DD045F3F1DEA)	3.54	13108	2022-11-29 20:07:10.452	0.011	0.418	0.931	-0.366	0	0	23.599	-0.604	-10.272	0	0	0	0	0	0	0
WT111(DD045F3F1DEA)	3.54	13108	2022-11-29 20:07:10.452	0.011	0.418	0.931	-0.366	0	0	23.593	-0.604	-10.267	0	0	0	0	0	0	0
WT111(DD045F3F1DEA)	3.54	13108	2022-11-29 20:07:10.452	0.011	0.418	0.931	-0.366	0	0	23.593	-0.604	-10.261	0	0	0	0	0	0	0
WT111(DD045F3F1DEA)	3.54	13108	2022-11-29 20:07:10.514	0.011	0.402	0.932	0	0	0	23.593	-0.604	-10.256	0	0	0	0	0	0	0
WT111(DD045F3F1DEA)	3.54	13108	2022-11-29 20:07:10.514	0.011	0.402	0.932	0	0	0	23.593	-0.604	-10.25	0	0	0	0	0	0	0
WT111(DD045F3F1DEA)	3.54	13108	2022-11-29 20:07:10.514	0.011	0.402	0.932	0	0	0	23.593	-0.604	-10.25	0	0	0	0	0	0	0
WT111(DD045F3F1DEA)	3.54	13108	2022-11-29 20:07:10.514	0.011	0.402	0.932	0	0	0	23.593	-0.604	-10.245	0	0	0	0	0	0	0
WT111(DD045F3F1DEA)	3.54	13108	2022-11-29 20:07:10.514	0.01	0.415	0.93	0.061	0	0	23.593	-0.604	-10.239	0	0	0	0	0	0	0
WT111(DD045F3F1DEA)	3.54	13108	2022-11-29 20:07:10.514	0.01	0.415	0.93	0.061	0	0	23.599	-0.604	-10.234	0	0	0	0	0	0	0
WT111(DD045F3F1DEA)	3.54	13108	2022-11-29 20:07:10.514	0.01	0.415	0.93	0.061	0	0	23.599	-0.604	-10.228	0	0	0	0	0	0	0
WT111(DD045F3F1DEA)	3.54	13108	2022-11-29 20:07:10.514	0.01	0.415	0.93	0.061	0	0	23.599	-0.604	-10.223	0	0	0	0	0	0	0
WT111(DD045F3F1DEA)	3.54	13108	2022-11-29 20:07:10.545	0.01	0.398	0.926	-0.061	0	0	23.599	-0.604	-10.217	0	0	0	0	0	0	0
WT111(DD045F3F1DEA)	3.54	13108	2022-11-29 20:07:10.545	0.01	0.398	0.926	-0.061	0	0	23.599	-0.604	-10.212	0	0	0	0	0	0	0
WT111(DD045F3F1DEA)	3.54	13108	2022-11-29 20:07:10.545	0.01	0.398	0.926	-0.061	0	0	23.599	-0.604	-10.212	0	0	0	0	0	0	0
WT111(DD045F3F1DEA)	3.54	13108	2022-11-29 20:07:10.545	0.01	0.398	0.926	-0.061	0	0	23.599	-0.604	-10.206	0	0	0	0	0	0	0
WT111(DD045F3F1DEA)	3.54	13108	2022-11-29 20:07:10.545	0.009	0.414	0.929	0	0	0	23.599	-0.604	-10.201	0	0	0	0	0	0	0
WT111(DD045F3F1DEA)	3.54	13108	2022-11-29 20:07:10.545	0.009	0.414	0.929	0	0	0	23.599	-0.604	-10.195	0	0	0	0	0	0	0
WT111(DD045F3F1DEA)	3.54	13108	2022-11-29 20:07:10.545	0.009	0.414	0.929	0	0	0	23.599	-0.604	-10.19	0	0	0	0	0	0	0
WT111(DD045F3F1DEA)	3.54	13108	2022-11-29 20:07:10.545	0.009	0.414	0.929	0	0	0	23.599	-0.604	-10.184	0	0	0	0	0	0	0
WT111(DD045F3F1DEA)	3.54	13108	2022-11-29 20:07:10.577	0.014	0.399	0.929	0.061	0	0	23.599	-0.604	-10.179	0	0	0	0	0	0	0
WT111(DD045F3F1DEA)	3.54	13108	2022-11-29 20:07:10.577	0.014	0.399	0.929	0.061	0	0	23.599	-0.604	-10.173	0	0	0	0	0	0	0
WT111(DD045F3F1DEA)	3.54	13108	2022-11-29 20:07:10.577	0.014	0.399	0.929	0.061	0	0	23.599	-0.604	-10.168	0	0	0	0	0	0	0
WT111(DD045F3F1DEA)	3.54	13108	2022-11-29 20:07:10.577	0.014	0.399	0.929	0.061	0	0	23.599	-0.604	-10.162	0	0	0	0	0	0	0
WT111(DD045F3F1DEA)	3.54	13108	2022-11-29 20:07:10.577	0.008	0.411	0.928	0.122	0.061	-0.061	23.599	-0.604	-10.162	0	0	0	0	0	0	0
WT111(DD045F3F1DEA)	3.54	13108	2022-11-29 20:07:10.577	0.008	0.411	0.928	0.122	0.061	-0.061	23.604	-0.604	-10.157	0	0	0	0	0	0	0
WT111(DD045F3F1DEA)	3.54	13108	2022-11-29 20:07:10.577	0.008	0.411	0.928	0.122	0.061	-0.061	23.604	-0.604	-10.151	0	0	0	0	0	0	0
WT111(DD045F3F1DEA)	3.54	13108	2022-11-29 20:07:10.577	0.008	0.411	0.928	0.122	0.061	-0.061	23.604	-0.604	-10.146	0	0	0	0	0	0	0
WT111(DD045F3F1DEA)	3.54	13108	2022-11-29 20:07:10.639	0.01	0.4	0.927	0	0	0.061	23.604	-0.604	-10.14	0	0	0	0	0	0	0
WT111(DD045F3F1DEA)	3.54	13108	2022-11-29 20:07:10.639	0.01	0.4	0.927	0	0	0.061	23.604	-0.604	-10.135	0	0	0	0	0	0	0
WT111(DD045F3F1DEA)	3.54	13108	2022-11-29 20:07:10.639	0.01	0.4	0.927	0	0	0.061	23.604	-0.604	-10.129	0	0	0	0	0	0	0
WT111(DD045F3F1DEA)	3.54	13108	2022-11-29 20:07:10.639	0.01	0.4	0.927	0	0	0.061	23.604	-0.604	-10.124	0	0	0	0	0	0	0
WT111(DD045F3F1DEA)	3.54	13108	2022-11-29 20:07:10.639	0.014	0.431	0.938	0.244	0	0.061	23.604	-0.604	-10.118	0	0	0	0	0	0	0
WT111(DD045F3F1DEA)	3.54	13108	2022-11-29 20:07:10.639	0.014	0.431	0.938	0.244	0	0.061	23.604	-0.604	-10.113	0	0	0	0	0	0	0
WT111(DD045F3F1DEA)	3.54	13108	2022-11-29 20:07:10.639	0.014	0.431	0.938	0.244	0	0.061	23.61	-0.604	-10.107	0	0	0	0	0	0	0
WT111(DD045F3F1DEA)	3.54	13108	2022-11-29 20:07:10.639	0.014	0.431	0.938	0.244	0	0.061	23.61	-0.604	-10.102	0	0	0	0	0	0	0
WT111(DD045F3F1DEA)	3.54	13108	2022-11-29 20:07:10.671	0.01	0.385	0.919	-0.427	0	0	23.61	-0.604	-10.096	0	0	0	0	0	0	0
WT111(DD045F3F1DEA)	3.54	13108	2022-11-29 20:07:10.671	0.01	0.385	0.919	-0.427	0	0	23.604	-0.604	-10.091	0	0	0	0	0	0	0
WT111(DD045F3F1DEA)	3.54	13108	2022-11-29 20:07:10.671	0.01	0.385	0.919	-0.427	0	0	23.604	-0.604	-10.08	0	0	0	0	0	0	0
WT111(DD045F3F1DEA)	3.54	13108	2022-11-29 20:07:10.671	0.01	0.385	0.919	-0.427	0	0	23.604	-0.604	-10.074	0	0	0	0	0	0	0
WT111(DD045F3F1DEA)	3.54	13108	2022-11-29 20:07:10.671	0.012	0.415	0.934	0.244	0.061	-0.061	23.604	-0.604	-10.069	0	0	0	0	0	0	0

## Sheet: 80cm
设备名称	电压	版本	片上时间	加速度X(g)	加速度Y(g)	加速度Z(g)	角速度X(°/s)	角速度Y(°/s)	角速度Z(°/s)	角度X(°)	角度Y(°)	角度Z(°)	磁场X	磁场Y	磁场Z	四元数0	四元数1	四元数2	四元数3	状态
WT111(DD045F3F1DEA)	3.54	13108	2022-11-29 19:58:49.796	0.009	0.428	0.93	-0.061	0	0	23.687	-0.582	-9.382	0	0	0	0	0	0	0
WT111(DD045F3F1DEA)	3.54	13108	2022-11-29 19:58:49.796	0.009	0.428	0.93	-0.061	0	0	23.687	-0.582	-9.382	0	0	0	0	0	0	0
WT111(DD045F3F1DEA)	3.54	13108	2022-11-29 19:58:49.796	0.012	0.397	0.933	-0.427	0.061	0	23.681	-0.582	-9.382	0	0	0	0	0	0	0
WT111(DD045F3F1DEA)	3.54	13108	2022-11-29 19:58:49.796	0.012	0.397	0.933	-0.427	0.061	0	23.681	-0.582	-9.382	0	0	0	0	0	0	0
WT111(DD045F3F1DEA)	3.54	13108	2022-11-29 19:58:49.796	0.012	0.397	0.933	-0.427	0.061	0	23.681	-0.582	-9.382	0	0	0	0	0	0	0
WT111(DD045F3F1DEA)	3.54	13108	2022-11-29 19:58:49.796	0.012	0.397	0.933	-0.427	0.061	0	23.676	-0.582	-9.382	0	0	0	0	0	0	0
WT111(DD045F3F1DEA)	3.54	13108	2022-11-29 19:58:49.796	0.009	0.4	0.921	0.366	0	0	23.681	-0.582	-9.382	0	0	0	0	0	0	0
WT111(DD045F3F1DEA)	3.54	13108	2022-11-29 19:58:49.796	0.009	0.4	0.921	0.366	0	0	23.681	-0.582	-9.382	0	0	0	0	0	0	0
WT111(DD045F3F1DEA)	3.54	13108	2022-11-29 19:58:49.827	0.009	0.4	0.921	0.366	0	0	23.681	-0.582	-9.382	0	0	0	0	0	0	0
WT111(DD045F3F1DEA)	3.54	13108	2022-11-29 19:58:49.827	0.009	0.4	0.921	0.366	0	0	23.681	-0.582	-9.382	0	0	0	0	0	0	0
WT111(DD045F3F1DEA)	3.54	13108	2022-11-29 19:58:49.827	0.012	0.435	0.944	0.427	0	0	23.687	-0.582	-9.382	0	0	0	0	0	0	0
WT111(DD045F3F1DEA)	3.54	13108	2022-11-29 19:58:49.827	0.012	0.435	0.944	0.427	0	0	23.687	-0.582	-9.382	0	0	0	0	0	0	0
WT111(DD045F3F1DEA)	3.54	13108	2022-11-29 19:58:49.827	0.012	0.435	0.944	0.427	0	0	23.692	-0.582	-9.382	0	0	0	0	0	0	0
WT111(DD045F3F1DEA)	3.54	13108	2022-11-29 19:58:49.827	0.012	0.435	0.944	0.427	0	0	23.692	-0.582	-9.382	0	0	0	0	0	0	0
WT111(DD045F3F1DEA)	3.54	13108	2022-11-29 19:58:49.827	0.011	0.382	0.921	-0.793	0	0	23.687	-0.582	-9.382	0	0	0	0	0	0	0
WT111(DD045F3F1DEA)	3.54	13108	2022-11-29 19:58:49.827	0.011	0.382	0.921	-0.793	0	0	23.687	-0.582	-9.382	0	0	0	0	0	0	0
WT111(DD045F3F1DEA)	3.54	13108	2022-11-29 19:58:49.874	0.011	0.382	0.921	-0.793	0	0	23.681	-0.582	-9.382	0	0	0	0	0	0	0
WT111(DD045F3F1DEA)	3.54	13108	2022-11-29 19:58:49.889	0.011	0.382	0.921	-0.793	0	0	23.676	-0.582	-9.382	0	0	0	0	0	0	0
WT111(DD045F3F1DEA)	3.54	13108	2022-11-29 19:58:49.889	0.007	0.406	0.926	0.671	0	0	23.681	-0.582	-9.382	0	0	0	0	0	0	0
WT111(DD045F3F1DEA)	3.54	13108	2022-11-29 19:58:49.889	0.007	0.406	0.926	0.671	0	0	23.681	-0.582	-9.382	0	0	0	0	0	0	0
WT111(DD045F3F1DEA)	3.54	13108	2022-11-29 19:58:49.889	0.007	0.406	0.926	0.671	0	0	23.687	-0.582	-9.382	0	0	0	0	0	0	0
WT111(DD045F3F1DEA)	3.54	13108	2022-11-29 19:58:49.889	0.007	0.406	0.926	0.671	0	0	23.687	-0.582	-9.382	0	0	0	0	0	0	0
WT111(DD045F3F1DEA)	3.54	13108	2022-11-29 19:58:49.889	0.012	0.424	0.935	-0.061	0	0	23.687	-0.582	-9.382	0	0	0	0	0	0	0
WT111(DD045F3F1DEA)	3.54	13108	2022-11-29 19:58:49.889	0.012	0.424	0.935	-0.061	0	0	23.687	-0.582	-9.382	0	0	0	0	0	0	0
WT111(DD045F3F1DEA)	3.54	13108	2022-11-29 19:58:49.905	0.012	0.424	0.935	-0.061	0	0	23.687	-0.582	-9.382	0	0	0	0	0	0	0
WT111(DD045F3F1DEA)	3.54	13108	2022-11-29 19:58:49.905	0.012	0.424	0.935	-0.061	0	0	23.687	-0.582	-9.382	0	0	0	0	0	0	0
WT111(DD045F3F1DEA)	3.54	13108	2022-11-29 19:58:49.905	0.01	0.39	0.921	0	0	0	23.687	-0.582	-9.382	0	0	0	0	0	0	0
WT111(DD045F3F1DEA)	3.54	13108	2022-11-29 19:58:49.905	0.01	0.39	0.921	0	0	0	23.687	-0.582	-9.382	0	0	0	0	0	0	0
WT111(DD045F3F1DEA)	3.54	13108	2022-11-29 19:58:49.905	0.01	0.39	0.921	0	0	0	23.687	-0.582	-9.382	0	0	0	0	0	0	0
WT111(DD045F3F1DEA)	3.54	13108	2022-11-29 19:58:49.905	0.01	0.39	0.921	0	0	0	23.687	-0.582	-9.382	0	0	0	0	0	0	0
WT111(DD045F3F1DEA)	3.54	13108	2022-11-29 19:58:49.905	0.011	0.415	0.934	-0.183	0	0	23.687	-0.582	-9.382	0	0	0	0	0	0	0
WT111(DD045F3F1DEA)	3.54	13108	2022-11-29 19:58:49.905	0.011	0.415	0.934	-0.183	0	0	23.687	-0.582	-9.382	0	0	0	0	0	0	0
WT111(DD045F3F1DEA)	3.54	13108	2022-11-29 19:58:49.936	0.011	0.415	0.934	-0.183	0	0	23.687	-0.582	-9.382	0	0	0	0	0	0	0
WT111(DD045F3F1DEA)	3.54	13108	2022-11-29 19:58:49.936	0.011	0.415	0.934	-0.183	0	0	23.687	-0.582	-9.382	0	0	0	0	0	0	0
WT111(DD045F3F1DEA)	3.54	13108	2022-11-29 19:58:49.936	0.01	0.41	0.926	0.305	0	0	23.687	-0.582	-9.382	0	0	0	0	0	0	0
WT111(DD045F3F1DEA)	3.54	13108	2022-11-29 19:58:49.936	0.01	0.41	0.926	0.305	0	0	23.687	-0.582	-9.382	0	0	0	0	0	0	0
WT111(DD045F3F1DEA)	3.54	13108	2022-11-29 19:58:49.936	0.01	0.41	0.926	0.305	0	0	23.687	-0.582	-9.382	0	0	0	0	0	0	0
WT111(DD045F3F1DEA)	3.54	13108	2022-11-29 19:58:49.936	0.01	0.41	0.926	0.305	0	0	23.692	-0.582	-9.382	0	0	0	0	0	0	0
WT111(DD045F3F1DEA)	3.54	13108	2022-11-29 19:58:49.936	0.01	0.4	0.925	-0.305	0.061	0	23.687	-0.582	-9.382	0	0	0	0	0	0	0
WT111(DD045F3F1DEA)	3.54	13108	2022-11-29 19:58:49.936	0.01	0.4	0.925	-0.305	0.061	0	23.687	-0.582	-9.382	0	0	0	0	0	0	0
WT111(DD045F3F1DEA)	3.54	13108	2022-11-29 19:58:49.999	0.01	0.4	0.925	-0.305	0.061	0	23.687	-0.582	-9.382	0	0	0	0	0	0	0
WT111(DD045F3F1DEA)	3.54	13108	2022-11-29 19:58:49.999	0.01	0.4	0.925	-0.305	0.061	0	23.687	-0.582	-9.382	0	0	0	0	0	0	0
WT111(DD045F3F1DEA)	3.54	13108	2022-11-29 19:58:49.999	0.011	0.412	0.93	0.366	0	0	23.687	-0.582	-9.382	0	0	0	0	0	0	0
WT111(DD045F3F1DEA)	3.54	13108	2022-11-29 19:58:49.999	0.011	0.412	0.93	0.366	0	0	23.687	-0.582	-9.382	0	0	0	0	0	0	0
WT111(DD045F3F1DEA)	3.54	13108	2022-11-29 19:58:49.999	0.011	0.412	0.93	0.366	0	0	23.692	-0.582	-9.382	0	0	0	0	0	0	0
WT111(DD045F3F1DEA)	3.54	13108	2022-11-29 19:58:49.999	0.011	0.412	0.93	0.366	0	0	23.692	-0.582	-9.382	0	0	0	0	0	0	0
WT111(DD045F3F1DEA)	3.54	13108	2022-11-29 19:58:49.999	0.009	0.405	0.93	-0.427	0.061	0	23.687	-0.582	-9.382	0	0	0	0	0	0	0
WT111(DD045F3F1DEA)	3.54	13108	2022-11-29 19:58:49.999	0.009	0.405	0.93	-0.427	0.061	0	23.687	-0.582	-9.382	0	0	0	0	0	0	0
WT111(DD045F3F1DEA)	3.54	13108	2022-11-29 19:58:50.030	0.009	0.405	0.93	-0.427	0.061	0	23.687	-0.582	-9.382	0	0	0	0	0	0	0
WT111(DD045F3F1DEA)	3.54	13108	2022-11-29 19:58:50.030	0.009	0.405	0.93	-0.427	0.061	0	23.681	-0.582	-9.382	0	0	0	0	0	0	0
WT111(DD045F3F1DEA)	3.54	13108	2022-11-29 19:58:50.030	0.01	0.405	0.931	0.488	0	0	23.687	-0.582	-9.382	0	0	0	0	0	0	0
WT111(DD045F3F1DEA)	3.54	13108	2022-11-29 19:58:50.030	0.01	0.405	0.931	0.488	0	0	23.687	-0.582	-9.382	0	0	0	0	0	0	0
WT111(DD045F3F1DEA)	3.54	13108	2022-11-29 19:58:50.030	0.01	0.405	0.931	0.488	0	0	23.692	-0.582	-9.382	0	0	0	0	0	0	0
WT111(DD045F3F1DEA)	3.54	13108	2022-11-29 19:58:50.030	0.01	0.405	0.931	0.488	0	0	23.692	-0.582	-9.382	0	0	0	0	0	0	0
WT111(DD045F3F1DEA)	3.54	13108	2022-11-29 19:58:50.030	0.01	0.409	0.926	-0.305	0	0	23.692	-0.582	-9.382	0	0	0	0	0	0	0
WT111(DD045F3F1DEA)	3.54	13108	2022-11-29 19:58:50.030	0.01	0.409	0.926	-0.305	0	0	23.687	-0.582	-9.382	0	0	0	0	0	0	0
WT111(DD045F3F1DEA)	3.54	13108	2022-11-29 19:58:50.061	0.01	0.409	0.926	-0.305	0	0	23.687	-0.582	-9.382	0	0	0	0	0	0	0
WT111(DD045F3F1DEA)	3.54	13108	2022-11-29 19:58:50.061	0.01	0.409	0.926	-0.305	0	0	23.687	-0.582	-9.382	0	0	0	0	0	0	0
WT111(DD045F3F1DEA)	3.54	13108	2022-11-29 19:58:50.061	0.011	0.412	0.934	0	0	0	23.687	-0.582	-9.382	0	0	0	0	0	0	0
WT111(DD045F3F1DEA)	3.54	13108	2022-11-29 19:58:50.061	0.011	0.412	0.934	0	0	0	23.687	-0.582	-9.382	0	0	0	0	0	0	0
WT111(DD045F3F1DEA)	3.54	13108	2022-11-29 19:58:50.061	0.011	0.412	0.934	0	0	0	23.687	-0.582	-9.382	0	0	0	0	0	0	0
WT111(DD045F3F1DEA)	3.54	13108	2022-11-29 19:58:50.061	0.011	0.412	0.934	0	0	0	23.687	-0.582	-9.382	0	0	0	0	0	0	0
WT111(DD045F3F1DEA)	3.54	13108	2022-11-29 19:58:50.061	0.009	0.409	0.927	0.427	0	0	23.687	-0.582	-9.382	0	0	0	0	0	0	0
WT111(DD045F3F1DEA)	3.54	13108	2022-11-29 19:58:50.061	0.009	0.409	0.927	0.427	0	0	23.692	-0.582	-9.382	0	0	0	0	0	0	0
WT111(DD045F3F1DEA)	3.54	13108	2022-11-29 19:58:50.124	0.009	0.409	0.927	0.427	0	0	23.692	-0.582	-9.382	0	0	0	0	0	0	0
WT111(DD045F3F1DEA)	3.54	13108	2022-11-29 19:58:50.124	0.009	0.409	0.927	0.427	0	0	23.692	-0.582	-9.382	0	0	0	0	0	0	0
WT111(DD045F3F1DEA)	3.54	13108	2022-11-29 19:58:50.124	0.012	0.404	0.927	-0.183	0	0	23.692	-0.582	-9.382	0	0	0	0	0	0	0
WT111(DD045F3F1DEA)	3.54	13108	2022-11-29 19:58:50.124	0.012	0.404	0.927	-0.183	0	0	23.692	-0.582	-9.382	0	0	0	0	0	0	0
WT111(DD045F3F1DEA)	3.54	13108	2022-11-29 19:58:50.124	0.012	0.404	0.927	-0.183	0	0	23.692	-0.582	-9.382	0	0	0	0	0	0	0
WT111(DD045F3F1DEA)	3.54	13108	2022-11-29 19:58:50.124	0.012	0.404	0.927	-0.183	0	0	23.692	-0.582	-9.382	0	0	0	0	0	0	0
WT111(DD045F3F1DEA)	3.54	13108	2022-11-29 19:58:50.124	0.01	0.397	0.93	0	0	0	23.692	-0.582	-9.382	0	0	0	0	0	0	0
WT111(DD045F3F1DEA)	3.54	13108	2022-11-29 19:58:50.124	0.01	0.397	0.93	0	0	0	23.692	-0.582	-9.382	0	0	0	0	0	0	0
WT111(DD045F3F1DEA)	3.54	13108	2022-11-29 19:58:50.217	0.01	0.397	0.93	0	0	0	23.692	-0.582	-9.382	0	0	0	0	0	0	0
WT111(DD045F3F1DEA)	3.54	13108	2022-11-29 19:58:50.217	0.01	0.397	0.93	0	0	0	23.692	-0.582	-9.382	0	0	0	0	0	0	0
WT111(DD045F3F1DEA)	3.54	13108	2022-11-29 19:58:50.217	0.009	0.412	0.926	0.488	-0.061	0	23.692	-0.582	-9.382	0	0	0	0	0	0	0
WT111(DD045F3F1DEA)	3.54	13108	2022-11-29 19:58:50.217	0.009	0.412	0.926	0.488	-0.061	0	23.692	-0.582	-9.382	0	0	0	0	0	0	0
WT111(DD045F3F1DEA)	3.54	13108	2022-11-29 19:58:50.217	0.009	0.412	0.926	0.488	-0.061	0	23.698	-0.582	-9.382	0	0	0	0	0	0	0
WT111(DD045F3F1DEA)	3.54	13108	2022-11-29 19:58:50.217	0.009	0.412	0.926	0.488	-0.061	0	23.698	-0.582	-9.382	0	0	0	0	0	0	0
WT111(DD045F3F1DEA)	3.54	13108	2022-11-29 19:58:50.217	0.012	0.404	0.926	-0.549	0.061	0	23.698	-0.582	-9.382	0	0	0	0	0	0	0
WT111(DD045F3F1DEA)	3.54	13108	2022-11-29 19:58:50.217	0.012	0.404	0.926	-0.549	0.061	0	23.692	-0.582	-9.382	0	0	0	0	0	0	0
WT111(DD045F3F1DEA)	3.54	13108	2022-11-29 19:58:50.217	0.012	0.404	0.926	-0.549	0.061	0	23.692	-0.582	-9.382	0	0	0	0	0	0	0
WT111(DD045F3F1DEA)	3.54	13108	2022-11-29 19:58:50.217	0.012	0.404	0.926	-0.549	0.061	0	23.687	-0.582	-9.382	0	0	0	0	0	0	0
WT111(DD045F3F1DEA)	3.54	13108	2022-11-29 19:58:50.217	0.01	0.413	0.934	0	0	0	23.687	-0.582	-9.382	0	0	0	0	0	0	0
WT111(DD045F3F1DEA)	3.54	13108	2022-11-29 19:58:50.217	0.01	0.413	0.934	0	0	0	23.687	-0.582	-9.382	0	0	0	0	0	0	0
WT111(DD045F3F1DEA)	3.54	13108	2022-11-29 19:58:50.217	0.01	0.413	0.934	0	0	0	23.687	-0.582	-9.382	0	0	0	0	0	0	0
WT111(DD045F3F1DEA)	3.54	13108	2022-11-29 19:58:50.217	0.01	0.413	0.934	0	0	0	23.687	-0.582	-9.382	0	0	0	0	0	0	0
WT111(DD045F3F1DEA)	3.54	13108	2022-11-29 19:58:50.217	0.009	0.389	0.92	0.305	0	0	23.687	-0.582	-9.382	0	0	0	0	0	0	0
WT111(DD045F3F1DEA)	3.54	13108	2022-11-29 19:58:50.217	0.009	0.389	0.92	0.305	0	0	23.692	-0.582	-9.382	0	0	0	0	0	0	0
WT111(DD045F3F1DEA)	3.54	13108	2022-11-29 19:58:50.233	0.009	0.389	0.92	0.305	0	0	23.692	-0.582	-9.382	0	0	0	0	0	0	0
WT111(DD045F3F1DEA)	3.54	13108	2022-11-29 19:58:50.233	0.013	0.434	0.937	-0.366	0	0	23.687	-0.582	-9.382	0	0	0	0	0	0	0
WT111(DD045F3F1DEA)	3.54	13108	2022-11-29 19:58:50.233	0.013	0.434	0.937	-0.366	0	0	23.687	-0.582	-9.382	0	0	0	0	0	0	0
WT111(DD045F3F1DEA)	3.54	13108	2022-11-29 19:58:50.233	0.013	0.434	0.937	-0.366	0	0	23.687	-0.582	-9.382	0	0	0	0	0	0	0
WT111(DD045F3F1DEA)	3.54	13108	2022-11-29 19:58:50.233	0.013	0.434	0.937	-0.366	0	0	23.687	-0.582	-9.382	0	0	0	0	0	0	0
WT111(DD045F3F1DEA)	3.54	13108	2022-11-29 19:58:50.233	0.008	0.388	0.924	0.122	0	0	23.687	-0.582	-9.382	0	0	0	0	0	0	0
WT111(DD045F3F1DEA)	3.54	13108	2022-11-29 19:58:50.233	0.008	0.388	0.924	0.122	0	0	23.687	-0.582	-9.382	0	0	0	0	0	0	0
WT111(DD045F3F1DEA)	3.54	13108	2022-11-29 19:58:50.233	0.008	0.388	0.924	0.122	0	0	23.687	-0.582	-9.382	0	0	0	0	0	0	0
WT111(DD045F3F1DEA)	3.54	13108	2022-11-29 19:58:50.265	0.008	0.388	0.924	0.122	0	0	23.687	-0.582	-9.382	0	0	0	0	0	0	0
WT111(DD045F3F1DEA)	3.54	13108	2022-11-29 19:58:50.265	-0.011	0.368	0.753	-1.953	0	0.305	23.676	-0.582	-9.382	0	0	0	0	0	0	0
WT111(DD045F3F1DEA)	3.54	13108	2022-11-29 19:58:50.265	-0.011	0.368	0.753	-1.953	0	0.305	23.67	-0.588	-9.382	0	0	0	0	0	0	0
WT111(DD045F3F1DEA)	3.54	13108	2022-11-29 19:58:50.265	-0.011	0.368	0.753	-1.953	0	0.305	23.659	-0.588	-9.382	0	0	0	0	0	0	0
WT111(DD045F3F1DEA)	3.54	13108	2022-11-29 19:58:50.265	-0.011	0.368	0.753	-1.953	0	0.305	23.648	-0.588	-9.382	0	0	0	0	0	0	0
WT111(DD045F3F1DEA)	3.54	13108	2022-11-29 19:58:50.265	0.038	0.553	1.153	-0.427	-0.183	-0.671	23.648	-0.582	-9.388	0	0	0	0	0	0	0
WT111(DD045F3F1DEA)	3.54	13108	2022-11-29 19:58:50.265	0.038	0.553	1.153	-0.427	-0.183	-0.671	23.648	-0.582	-9.388	0	0	0	0	0	0	0
WT111(DD045F3F1DEA)	3.54	13108	2022-11-29 19:58:50.265	0.038	0.553	1.153	-0.427	-0.183	-0.671	23.648	-0.582	-9.393	0	0	0	0	0	0	0
WT111(DD045F3F1DEA)	3.54	13108	2022-11-29 19:58:50.296	0.038	0.553	1.153	-0.427	-0.183	-0.671	23.648	-0.582	-9.393	0	0	0	0	0	0	0
WT111(DD045F3F1DEA)	3.54	13108	2022-11-29 19:58:50.296	0.003	0.271	0.888	2.319	0	-0.671	23.659	-0.582	-9.393	0	0	0	0	0	0	0
WT111(DD045F3F1DEA)	3.54	13108	2022-11-29 19:58:50.296	0.003	0.271	0.888	2.319	0	-0.671	23.676	-0.582	-9.399	0	0	0	0	0	0	0
WT111(DD045F3F1DEA)	3.54	13108	2022-11-29 19:58:50.296	0.003	0.271	0.888	2.319	0	-0.671	23.687	-0.577	-9.399	0	0	0	0	0	0	0
WT111(DD045F3F1DEA)	3.54	13108	2022-11-29 19:58:50.296	0.003	0.271	0.888	2.319	0	-0.671	23.692	-0.577	-9.404	0	0	0	0	0	0	0
WT111(DD045F3F1DEA)	3.54	13108	2022-11-29 19:58:50.296	0.017	0.484	0.951	-0.061	0.061	0.183	23.692	-0.577	-9.404	0	0	0	0	0	0	0
WT111(DD045F3F1DEA)	3.54	13108	2022-11-29 19:58:50.296	0.017	0.484	0.951	-0.061	0.061	0.183	23.692	-0.577	-9.404	0	0	0	0	0	0	0
WT111(DD045F3F1DEA)	3.54	13108	2022-11-29 19:58:50.296	0.017	0.484	0.951	-0.061	0.061	0.183	23.692	-0.577	-9.399	0	0	0	0	0	0	0
WT111(DD045F3F1DEA)	3.54	13108	2022-11-29 19:58:50.358	0.017	0.484	0.951	-0.061	0.061	0.183	23.692	-0.577	-9.399	0	0	0	0	0	0	0
WT111(DD045F3F1DEA)	3.54	13108	2022-11-29 19:58:50.358	0.007	0.366	0.919	-0.549	0.183	-0.061	23.687	-0.577	-9.399	0	0	0	0	0	0	0
WT111(DD045F3F1DEA)	3.54	13108	2022-11-29 19:58:50.358	0.007	0.366	0.919	-0.549	0.183	-0.061	23.687	-0.577	-9.399	0	0	0	0	0	0	0
WT111(DD045F3F1DEA)	3.54	13108	2022-11-29 19:58:50.358	0.007	0.366	0.919	-0.549	0.183	-0.061	23.681	-0.577	-9.399	0	0	0	0	0	0	0
WT111(DD045F3F1DEA)	3.54	13108	2022-11-29 19:58:50.358	0.007	0.366	0.919	-0.549	0.183	-0.061	23.681	-0.577	-9.399	0	0	0	0	0	0	0
WT111(DD045F3F1DEA)	3.54	13108	2022-11-29 19:58:50.358	0.011	0.384	0.932	0.977	-0.061	0	23.681	-0.577	-9.393	0	0	0	0	0	0	0
WT111(DD045F3F1DEA)	3.54	13108	2022-11-29 19:58:50.358	0.011	0.384	0.932	0.977	-0.061	0	23.687	-0.577	-9.393	0	0	0	0	0	0	0
WT111(DD045F3F1DEA)	3.54	13108	2022-11-29 19:58:50.358	0.011	0.384	0.932	0.977	-0.061	0	23.692	-0.577	-9.393	0	0	0	0	0	0	0
WT111(DD045F3F1DEA)	3.54	13108	2022-11-29 19:58:50.389	0.011	0.384	0.932	0.977	-0.061	0	23.698	-0.577	-9.393	0	0	0	0	0	0	0
WT111(DD045F3F1DEA)	3.54	13108	2022-11-29 19:58:50.389	0.011	0.453	0.922	-0.305	0.122	0.122	23.692	-0.577	-9.393	0	0	0	0	0	0	0
WT111(DD045F3F1DEA)	3.54	13108	2022-11-29 19:58:50.389	0.011	0.453	0.922	-0.305	0.122	0.122	23.692	-0.577	-9.393	0	0	0	0	0	0	0
WT111(DD045F3F1DEA)	3.54	13108	2022-11-29 19:58:50.389	0.011	0.453	0.922	-0.305	0.122	0.122	23.687	-0.577	-9.388	0	0	0	0	0	0	0
WT111(DD045F3F1DEA)	3.54	13108	2022-11-29 19:58:50.389	0.011	0.453	0.922	-0.305	0.122	0.122	23.687	-0.577	-9.388	0	0	0	0	0	0	0
WT111(DD045F3F1DEA)	3.54	13108	2022-11-29 19:58:50.389	0.004	0.369	0.923	-0.427	0	0	23.687	-0.577	-9.388	0	0	0	0	0	0	0
WT111(DD045F3F1DEA)	3.54	13108	2022-11-29 19:58:50.389	0.004	0.369	0.923	-0.427	0	0	23.681	-0.577	-9.388	0	0	0	0	0	0	0
WT111(DD045F3F1DEA)	3.54	13108	2022-11-29 19:58:50.389	0.004	0.369	0.923	-0.427	0	0	23.681	-0.577	-9.388	0	0	0	0	0	0	0
WT111(DD045F3F1DEA)	3.54	13108	2022-11-29 19:58:50.452	0.004	0.369	0.923	-0.427	0	0	23.676	-0.577	-9.388	0	0	0	0	0	0	0
WT111(DD045F3F1DEA)	3.54	13108	2022-11-29 19:58:50.452	0.011	0.428	0.931	0.122	0	0	23.681	-0.577	-9.388	0	0	0	0	0	0	0
WT111(DD045F3F1DEA)	3.54	13108	2022-11-29 19:58:50.452	0.011	0.428	0.931	0.122	0	0	23.681	-0.577	-9.382	0	0	0	0	0	0	0
WT111(DD045F3F1DEA)	3.54	13108	2022-11-29 19:58:50.452	0.011	0.428	0.931	0.122	0	0	23.681	-0.577	-9.382	0	0	0	0	0	0	0
WT111(DD045F3F1DEA)	3.54	13108	2022-11-29 19:58:50.452	0.011	0.428	0.931	0.122	0	0	23.681	-0.577	-9.382	0	0	0	0	0	0	0
WT111(DD045F3F1DEA)	3.54	13108	2022-11-29 19:58:50.452	0.013	0.412	0.934	0.488	-0.061	0.061	23.681	-0.577	-9.382	0	0	0	0	0	0	0
WT111(DD045F3F1DEA)	3.54	13108	2022-11-29 19:58:50.452	0.013	0.412	0.934	0.488	-0.061	0.061	23.687	-0.577	-9.382	0	0	0	0	0	0	0
WT111(DD045F3F1DEA)	3.54	13108	2022-11-29 19:58:50.452	0.013	0.412	0.934	0.488	-0.061	0.061	23.687	-0.577	-9.382	0	0	0	0	0	0	0
WT111(DD045F3F1DEA)	3.54	13108	2022-11-29 19:58:50.483	0.013	0.412	0.934	0.488	-0.061	0.061	23.692	-0.577	-9.377	0	0	0	0	0	0	0
WT111(DD045F3F1DEA)	3.54	13108	2022-11-29 19:58:50.483	0.009	0.389	0.924	-0.305	0	0	23.687	-0.577	-9.377	0	0	0	0	0	0	0
WT111(DD045F3F1DEA)	3.54	13108	2022-11-29 19:58:50.483	0.009	0.389	0.924	-0.305	0	0	23.687	-0.577	-9.377	0	0	0	0	0	0	0
WT111(DD045F3F1DEA)	3.54	13108	2022-11-29 19:58:50.483	0.009	0.389	0.924	-0.305	0	0	23.687	-0.577	-9.377	0	0	0	0	0	0	0
WT111(DD045F3F1DEA)	3.54	13108	2022-11-29 19:58:50.483	0.009	0.389	0.924	-0.305	0	0	23.681	-0.577	-9.377	0	0	0	0	0	0	0
WT111(DD045F3F1DEA)	3.54	13108	2022-11-29 19:58:50.483	0.011	0.419	0.93	-0.061	0	0.061	23.681	-0.577	-9.371	0	0	0	0	0	0	0
WT111(DD045F3F1DEA)	3.54	13108	2022-11-29 19:58:50.483	0.011	0.419	0.93	-0.061	0	0.061	23.681	-0.577	-9.371	0	0	0	0	0	0	0
WT111(DD045F3F1DEA)	3.54	13108	2022-11-29 19:58:50.483	0.011	0.419	0.93	-0.061	0	0.061	23.681	-0.577	-9.371	0	0	0	0	0	0	0
WT111(DD045F3F1DEA)	3.54	13108	2022-11-29 19:58:50.546	0.011	0.419	0.93	-0.061	0	0.061	23.681	-0.577	-9.371	0	0	0	0	0	0	0
WT111(DD045F3F1DEA)	3.54	13108	2022-11-29 19:58:50.546	0.009	0.395	0.922	0.061	0	-0.122	23.681	-0.577	-9.371	0	0	0	0	0	0	0
WT111(DD045F3F1DEA)	3.54	13108	2022-11-29 19:58:50.546	0.009	0.395	0.922	0.061	0	-0.122	23.681	-0.577	-9.366	0	0	0	0	0	0	0
WT111(DD045F3F1DEA)	3.54	13108	2022-11-29 19:58:50.546	0.009	0.395	0.922	0.061	0	-0.122	23.681	-0.577	-9.366	0	0	0	0	0	0	0
WT111(DD045F3F1DEA)	3.54	13108	2022-11-29 19:58:50.546	0.009	0.395	0.922	0.061	0	-0.122	23.681	-0.577	-9.366	0	0	0	0	0	0	0
WT111(DD045F3F1DEA)	3.54	13108	2022-11-29 19:58:50.546	0.012	0.414	0.937	-0.061	0	0	23.681	-0.577	-9.366	0	0	0	0	0	0	0
WT111(DD045F3F1DEA)	3.54	13108	2022-11-29 19:58:50.546	0.012	0.414	0.937	-0.061	0	0	23.681	-0.577	-9.366	0	0	0	0	0	0	0
WT111(DD045F3F1DEA)	3.54	13108	2022-11-29 19:58:50.546	0.012	0.414	0.937	-0.061	0	0	23.681	-0.577	-9.366	0	0	0	0	0	0	0
WT111(DD045F3F1DEA)	3.54	13108	2022-11-29 19:58:50.546	0.012	0.414	0.937	-0.061	0	0	23.681	-0.577	-9.366	0	0	0	0	0	0	0
WT111(DD045F3F1DEA)	3.54	13108	2022-11-29 19:58:50.546	0.011	0.417	0.931	0	0	0	23.681	-0.577	-9.366	0	0	0	0	0	0	0
WT111(DD045F3F1DEA)	3.54	13108	2022-11-29 19:58:50.546	0.011	0.417	0.931	0	0	0	23.681	-0.577	-9.36	0	0	0	0	0	0	0
WT111(DD045F3F1DEA)	3.54	13108	2022-11-29 19:58:50.546	0.011	0.417	0.931	0	0	0	23.681	-0.577	-9.36	0	0	0	0	0	0	0
WT111(DD045F3F1DEA)	3.54	13108	2022-11-29 19:58:50.546	0.011	0.417	0.931	0	0	0	23.681	-0.577	-9.36	0	0	0	0	0	0	0
WT111(DD045F3F1DEA)	3.54	13108	2022-11-29 19:58:50.546	0.008	0.392	0.919	0.305	0	0	23.681	-0.577	-9.36	0	0	0	0	0	0	0
WT111(DD045F3F1DEA)	3.54	13108	2022-11-29 19:58:50.546	0.008	0.392	0.919	0.305	0	0	23.681	-0.577	-9.355	0	0	0	0	0	0	0
WT111(DD045F3F1DEA)	3.54	13108	2022-11-29 19:58:50.546	0.008	0.392	0.919	0.305	0	0	23.681	-0.577	-9.355	0	0	0	0	0	0	0
WT111(DD045F3F1DEA)	3.54	13108	2022-11-29 19:58:50.592	0.008	0.392	0.919	0.305	0	0	23.687	-0.577	-9.355	0	0	0	0	0	0	0
WT111(DD045F3F1DEA)	3.54	13108	2022-11-29 19:58:50.592	0.013	0.424	0.935	-0.244	0	0	23.681	-0.577	-9.355	0	0	0	0	0	0	0
WT111(DD045F3F1DEA)	3.54	13108	2022-11-29 19:58:50.592	0.013	0.424	0.935	-0.244	0	0	23.681	-0.577	-9.355	0	0	0	0	0	0	0
WT111(DD045F3F1DEA)	3.54	13108	2022-11-29 19:58:50.592	0.013	0.424	0.935	-0.244	0	0	23.681	-0.577	-9.349	0	0	0	0	0	0	0
WT111(DD045F3F1DEA)	3.54	13108	2022-11-29 19:58:50.592	0.013	0.424	0.935	-0.244	0	0	23.681	-0.577	-9.349	0	0	0	0	0	0	0
WT111(DD045F3F1DEA)	3.54	13108	2022-11-29 19:58:50.592	0.011	0.395	0.929	0.305	0	0	23.681	-0.577	-9.349	0	0	0	0	0	0	0
WT111(DD045F3F1DEA)	3.54	13108	2022-11-29 19:58:50.592	0.011	0.395	0.929	0.305	0	0	23.681	-0.577	-9.349	0	0	0	0	0	0	0
WT111(DD045F3F1DEA)	3.54	13108	2022-11-29 19:58:50.592	0.011	0.395	0.929	0.305	0	0	23.687	-0.577	-9.344	0	0	0	0	0	0	0
WT111(DD045F3F1DEA)	3.54	13108	2022-11-29 19:58:50.655	0.011	0.395	0.929	0.305	0	0	23.687	-0.577	-9.344	0	0	0	0	0	0	0
WT111(DD045F3F1DEA)	3.54	13108	2022-11-29 19:58:50.655	0.009	0.42	0.927	0.122	0	0	23.687	-0.577	-9.344	0	0	0	0	0	0	0
WT111(DD045F3F1DEA)	3.54	13108	2022-11-29 19:58:50.655	0.009	0.42	0.927	0.122	0	0	23.687	-0.577	-9.344	0	0	0	0	0	0	0
WT111(DD045F3F1DEA)	3.54	13108	2022-11-29 19:58:50.655	0.009	0.42	0.927	0.122	0	0	23.687	-0.577	-9.338	0	0	0	0	0	0	0
WT111(DD045F3F1DEA)	3.54	13108	2022-11-29 19:58:50.655	0.009	0.42	0.927	0.122	0	0	23.687	-0.577	-9.338	0	0	0	0	0	0	0
WT111(DD045F3F1DEA)	3.54	13108	2022-11-29 19:58:50.655	0.01	0.394	0.932	-0.488	0	0	23.687	-0.577	-9.338	0	0	0	0	0	0	0
WT111(DD045F3F1DEA)	3.54	13108	2022-11-29 19:58:50.655	0.01	0.394	0.932	-0.488	0	0	23.681	-0.577	-9.338	0	0	0	0	0	0	0
WT111(DD045F3F1DEA)	3.54	13108	2022-11-29 19:58:50.655	0.01	0.394	0.932	-0.488	0	0	23.681	-0.577	-9.333	0	0	0	0	0	0	0
WT111(DD045F3F1DEA)	3.54	13108	2022-11-29 19:58:50.671	0.01	0.394	0.932	-0.488	0	0	23.676	-0.577	-9.333	0	0	0	0	0	0	0
WT111(DD045F3F1DEA)	3.54	13108	2022-11-29 19:58:50.671	0.01	0.413	0.928	0.854	0	0	23.681	-0.577	-9.333	0	0	0	0	0	0	0
WT111(DD045F3F1DEA)	3.54	13108	2022-11-29 19:58:50.671	0.01	0.413	0.928	0.854	0	0	23.687	-0.577	-9.333	0	0	0	0	0	0	0
WT111(DD045F3F1DEA)	3.54	13108	2022-11-29 19:58:50.671	0.01	0.413	0.928	0.854	0	0	23.692	-0.577	-9.333	0	0	0	0	0	0	0
WT111(DD045F3F1DEA)	3.54	13108	2022-11-29 19:58:50.671	0.01	0.413	0.928	0.854	0	0	23.692	-0.577	-9.327	0	0	0	0	0	0	0
WT111(DD045F3F1DEA)	3.54	13108	2022-11-29 19:58:50.671	0.012	0.408	0.929	-0.977	0	0	23.692	-0.577	-9.327	0	0	0	0	0	0	0
WT111(DD045F3F1DEA)	3.54	13108	2022-11-29 19:58:50.671	0.012	0.408	0.929	-0.977	0	0	23.687	-0.577	-9.327	0	0	0	0	0	0	0
WT111(DD045F3F1DEA)	3.54	13108	2022-11-29 19:58:50.671	0.012	0.408	0.929	-0.977	0	0	23.681	-0.577	-9.327	0	0	0	0	0	0	0
WT111(DD045F3F1DEA)	3.54	13108	2022-11-29 19:58:50.749	0.012	0.408	0.929	-0.977	0	0	23.676	-0.577	-9.327	0	0	0	0	0	0	0
WT111(DD045F3F1DEA)	3.54	13108	2022-11-29 19:58:50.749	0.009	0.386	0.92	0.793	0	0	23.681	-0.577	-9.322	0	0	0	0	0	0	0
WT111(DD045F3F1DEA)	3.54	13108	2022-11-29 19:58:50.749	0.009	0.386	0.92	0.793	0	0	23.681	-0.577	-9.322	0	0	0	0	0	0	0
WT111(DD045F3F1DEA)	3.54	13108	2022-11-29 19:58:50.749	0.009	0.386	0.92	0.793	0	0	23.687	-0.577	-9.322	0	0	0	0	0	0	0
WT111(DD045F3F1DEA)	3.54	13108	2022-11-29 19:58:50.749	0.009	0.386	0.92	0.793	0	0	23.692	-0.577	-9.322	0	0	0	0	0	0	0
WT111(DD045F3F1DEA)	3.54	13108	2022-11-29 19:58:50.749	0.012	0.436	0.935	-0.549	0	0	23.687	-0.577	-9.316	0	0	0	0	0	0	0
WT111(DD045F3F1DEA)	3.54	13108	2022-11-29 19:58:50.749	0.012	0.436	0.935	-0.549	0	0	23.681	-0.577	-9.316	0	0	0	0	0	0	0
WT111(DD045F3F1DEA)	3.54	13108	2022-11-29 19:58:50.749	0.012	0.436	0.935	-0.549	0	0	23.681	-0.577	-9.316	0	0	0	0	0	0	0
WT111(DD045F3F1DEA)	3.54	13108	2022-11-29 19:58:50.749	0.009	0.382	0.92	0.427	0	0	23.681	-0.577	-9.316	0	0	0	0	0	0	0
WT111(DD045F3F1DEA)	3.54	13108	2022-11-29 19:58:50.749	0.009	0.382	0.92	0.427	0	0	23.687	-0.577	-9.316	0	0	0	0	0	0	0
WT111(DD045F3F1DEA)	3.54	13108	2022-11-29 19:58:50.749	0.009	0.382	0.92	0.427	0	0	23.687	-0.582	-9.311	0	0	0	0	0	0	0
WT111(DD045F3F1DEA)	3.54	13108	2022-11-29 19:58:50.749	0.009	0.382	0.92	0.427	0	0	23.687	-0.582	-9.311	0	0	0	0	0	0	0
WT111(DD045F3F1DEA)	3.54	13108	2022-11-29 19:58:50.749	0.012	0.423	0.939	-0.305	0	0	23.687	-0.582	-9.311	0	0	0	0	0	0	0
WT111(DD045F3F1DEA)	3.54	13108	2022-11-29 19:58:50.749	0.012	0.423	0.939	-0.305	0	0	23.687	-0.582	-9.311	0	0	0	0	0	0	0
WT111(DD045F3F1DEA)	3.54	13108	2022-11-29 19:58:50.749	0.012	0.423	0.939	-0.305	0	0	23.681	-0.582	-9.311	0	0	0	0	0	0	0
WT111(DD045F3F1DEA)	3.54	13108	2022-11-29 19:58:50.749	0.012	0.423	0.939	-0.305	0	0	23.681	-0.582	-9.305	0	0	0	0	0	0	0
WT111(DD045F3F1DEA)	3.54	13108	2022-11-29 19:58:50.780	0.009	0.401	0.925	0.122	0	0	23.681	-0.582	-9.305	0	0	0	0	0	0	0

## Sheet: 100cm
设备名称	电压	版本	片上时间	加速度X(g)	加速度Y(g)	加速度Z(g)	角速度X(°/s)	角速度Y(°/s)	角速度Z(°/s)	角度X(°)	角度Y(°)	角度Z(°)	磁场X	磁场Y	磁场Z	四元数0	四元数1	四元数2	四元数3	状态
WT111(DD045F3F1DEA)	3.64	13108	2022-11-29 16:44:22.457	0.01	0.416	0.928	0.305	-0.061	0	23.39	-0.659	-14.255	0	0	0	0	0	0	0
WT111(DD045F3F1DEA)	3.64	13108	2022-11-29 16:44:22.457	0.01	0.416	0.928	0.305	-0.061	0	23.39	-0.665	-14.255	0	0	0	0	0	0	0
WT111(DD045F3F1DEA)	3.64	13108	2022-11-29 16:44:22.457	0.011	0.401	0.942	-0.488	0	0	23.39	-0.659	-14.255	0	0	0	0	0	0	0
WT111(DD045F3F1DEA)	3.64	13108	2022-11-29 16:44:22.457	0.011	0.401	0.942	-0.488	0	0	23.39	-0.659	-14.255	0	0	0	0	0	0	0
WT111(DD045F3F1DEA)	3.64	13108	2022-11-29 16:44:22.457	0.011	0.401	0.942	-0.488	0	0	23.384	-0.659	-14.255	0	0	0	0	0	0	0
WT111(DD045F3F1DEA)	3.64	13108	2022-11-29 16:44:22.457	0.011	0.401	0.942	-0.488	0	0	23.384	-0.659	-14.255	0	0	0	0	0	0	0
WT111(DD045F3F1DEA)	3.64	13108	2022-11-29 16:44:22.519	0.013	0.411	0.93	0.244	0	0	23.384	-0.659	-14.255	0	0	0	0	0	0	0
WT111(DD045F3F1DEA)	3.64	13108	2022-11-29 16:44:22.519	0.013	0.411	0.93	0.244	0	0	23.384	-0.659	-14.255	0	0	0	0	0	0	0
WT111(DD045F3F1DEA)	3.64	13108	2022-11-29 16:44:22.519	0.013	0.411	0.93	0.244	0	0	23.39	-0.659	-14.255	0	0	0	0	0	0	0
WT111(DD045F3F1DEA)	3.64	13108	2022-11-29 16:44:22.519	0.013	0.411	0.93	0.244	0	0	23.39	-0.659	-14.255	0	0	0	0	0	0	0
WT111(DD045F3F1DEA)	3.64	13108	2022-11-29 16:44:22.519	0.01	0.398	0.925	-0.183	0	0	23.39	-0.659	-14.249	0	0	0	0	0	0	0
WT111(DD045F3F1DEA)	3.64	13108	2022-11-29 16:44:22.519	0.01	0.398	0.925	-0.183	0	0	23.39	-0.659	-14.249	0	0	0	0	0	0	0
WT111(DD045F3F1DEA)	3.64	13108	2022-11-29 16:44:22.519	0.01	0.398	0.925	-0.183	0	0	23.384	-0.659	-14.249	0	0	0	0	0	0	0
WT111(DD045F3F1DEA)	3.64	13108	2022-11-29 16:44:22.519	0.01	0.398	0.925	-0.183	0	0	23.384	-0.659	-14.249	0	0	0	0	0	0	0
WT111(DD045F3F1DEA)	3.64	13108	2022-11-29 16:44:22.550	0.013	0.394	0.928	-0.061	0	0	23.384	-0.659	-14.249	0	0	0	0	0	0	0
WT111(DD045F3F1DEA)	3.64	13108	2022-11-29 16:44:22.550	0.013	0.394	0.928	-0.061	0	0	23.384	-0.659	-14.249	0	0	0	0	0	0	0
WT111(DD045F3F1DEA)	3.64	13108	2022-11-29 16:44:22.550	0.013	0.394	0.928	-0.061	0	0	23.384	-0.659	-14.249	0	0	0	0	0	0	0
WT111(DD045F3F1DEA)	3.64	13108	2022-11-29 16:44:22.550	0.011	0.417	0.934	0.061	0	0	23.384	-0.659	-14.249	0	0	0	0	0	0	0
WT111(DD045F3F1DEA)	3.64	13108	2022-11-29 16:44:22.550	0.011	0.417	0.934	0.061	0	0	23.384	-0.659	-14.249	0	0	0	0	0	0	0
WT111(DD045F3F1DEA)	3.64	13108	2022-11-29 16:44:22.550	0.011	0.417	0.934	0.061	0	0	23.384	-0.659	-14.249	0	0	0	0	0	0	0
WT111(DD045F3F1DEA)	3.64	13108	2022-11-29 16:44:22.550	0.011	0.417	0.934	0.061	0	0	23.39	-0.659	-14.249	0	0	0	0	0	0	0
WT111(DD045F3F1DEA)	3.64	13108	2022-11-29 16:44:22.550	0.012	0.394	0.927	0	0	0	23.39	-0.659	-14.249	0	0	0	0	0	0	0
WT111(DD045F3F1DEA)	3.64	13108	2022-11-29 16:44:22.582	0.012	0.394	0.927	0	0	0	23.39	-0.659	-14.249	0	0	0	0	0	0	0
WT111(DD045F3F1DEA)	3.64	13108	2022-11-29 16:44:22.582	0.012	0.394	0.927	0	0	0	23.39	-0.659	-14.249	0	0	0	0	0	0	0
WT111(DD045F3F1DEA)	3.64	13108	2022-11-29 16:44:22.582	0.012	0.394	0.927	0	0	0	23.39	-0.659	-14.249	0	0	0	0	0	0	0
WT111(DD045F3F1DEA)	3.64	13108	2022-11-29 16:44:22.582	0.009	0.401	0.93	0	-0.061	0	23.39	-0.659	-14.249	0	0	0	0	0	0	0
WT111(DD045F3F1DEA)	3.64	13108	2022-11-29 16:44:22.582	0.009	0.401	0.93	0	-0.061	0	23.39	-0.665	-14.249	0	0	0	0	0	0	0
WT111(DD045F3F1DEA)	3.64	13108	2022-11-29 16:44:22.582	0.009	0.401	0.93	0	-0.061	0	23.39	-0.665	-14.249	0	0	0	0	0	0	0
WT111(DD045F3F1DEA)	3.64	13108	2022-11-29 16:44:22.582	0.009	0.401	0.93	0	-0.061	0	23.39	-0.665	-14.249	0	0	0	0	0	0	0
WT111(DD045F3F1DEA)	3.64	13108	2022-11-29 16:44:22.582	0.014	0.409	0.929	0	0	0	23.39	-0.665	-14.249	0	0	0	0	0	0	0
WT111(DD045F3F1DEA)	3.64	13108	2022-11-29 16:44:22.613	0.014	0.409	0.929	0	0	0	23.39	-0.665	-14.249	0	0	0	0	0	0	0
WT111(DD045F3F1DEA)	3.64	13108	2022-11-29 16:44:22.613	0.014	0.409	0.929	0	0	0	23.39	-0.665	-14.249	0	0	0	0	0	0	0
WT111(DD045F3F1DEA)	3.64	13108	2022-11-29 16:44:22.613	0.014	0.409	0.929	0	0	0	23.39	-0.665	-14.249	0	0	0	0	0	0	0
WT111(DD045F3F1DEA)	3.64	13108	2022-11-29 16:44:22.613	0.01	0.392	0.93	0	0	0	23.39	-0.665	-14.249	0	0	0	0	0	0	0
WT111(DD045F3F1DEA)	3.64	13108	2022-11-29 16:44:22.613	0.01	0.392	0.93	0	0	0	23.39	-0.665	-14.249	0	0	0	0	0	0	0
WT111(DD045F3F1DEA)	3.64	13108	2022-11-29 16:44:22.613	0.01	0.392	0.93	0	0	0	23.39	-0.665	-14.249	0	0	0	0	0	0	0
WT111(DD045F3F1DEA)	3.64	13108	2022-11-29 16:44:22.613	0.01	0.392	0.93	0	0	0	23.39	-0.665	-14.249	0	0	0	0	0	0	0
WT111(DD045F3F1DEA)	3.64	13108	2022-11-29 16:44:22.613	0.013	0.419	0.936	-0.244	0	0	23.39	-0.665	-14.249	0	0	0	0	0	0	0
WT111(DD045F3F1DEA)	3.64	13108	2022-11-29 16:44:22.644	0.013	0.419	0.936	-0.244	0	0	23.384	-0.665	-14.249	0	0	0	0	0	0	0
WT111(DD045F3F1DEA)	3.64	13108	2022-11-29 16:44:22.644	0.013	0.419	0.936	-0.244	0	0	23.384	-0.665	-14.249	0	0	0	0	0	0	0
WT111(DD045F3F1DEA)	3.64	13108	2022-11-29 16:44:22.644	0.013	0.419	0.936	-0.244	0	0	23.384	-0.665	-14.249	0	0	0	0	0	0	0
WT111(DD045F3F1DEA)	3.64	13108	2022-11-29 16:44:22.644	0.011	0.403	0.927	0	0	0	23.384	-0.665	-14.249	0	0	0	0	0	0	0
WT111(DD045F3F1DEA)	3.64	13108	2022-11-29 16:44:22.644	0.011	0.403	0.927	0	0	0	23.384	-0.665	-14.244	0	0	0	0	0	0	0
WT111(DD045F3F1DEA)	3.64	13108	2022-11-29 16:44:22.644	0.011	0.403	0.927	0	0	0	23.384	-0.665	-14.244	0	0	0	0	0	0	0
WT111(DD045F3F1DEA)	3.64	13108	2022-11-29 16:44:22.644	0.011	0.403	0.927	0	0	0	23.384	-0.665	-14.244	0	0	0	0	0	0	0
WT111(DD045F3F1DEA)	3.64	13108	2022-11-29 16:44:22.644	0.013	0.392	0.928	0.061	0	0	23.384	-0.665	-14.244	0	0	0	0	0	0	0
WT111(DD045F3F1DEA)	3.64	13108	2022-11-29 16:44:22.707	0.013	0.392	0.928	0.061	0	0	23.384	-0.665	-14.244	0	0	0	0	0	0	0
WT111(DD045F3F1DEA)	3.64	13108	2022-11-29 16:44:22.707	0.013	0.392	0.928	0.061	0	0	23.39	-0.665	-14.244	0	0	0	0	0	0	0
WT111(DD045F3F1DEA)	3.64	13108	2022-11-29 16:44:22.707	0.013	0.392	0.928	0.061	0	0	23.39	-0.665	-14.244	0	0	0	0	0	0	0
WT111(DD045F3F1DEA)	3.64	13108	2022-11-29 16:44:22.707	0.012	0.414	0.929	-0.427	0	0	23.384	-0.665	-14.244	0	0	0	0	0	0	0
WT111(DD045F3F1DEA)	3.64	13108	2022-11-29 16:44:22.707	0.012	0.414	0.929	-0.427	0	0	23.384	-0.665	-14.244	0	0	0	0	0	0	0
WT111(DD045F3F1DEA)	3.64	13108	2022-11-29 16:44:22.707	0.012	0.414	0.929	-0.427	0	0	23.384	-0.665	-14.244	0	0	0	0	0	0	0
WT111(DD045F3F1DEA)	3.64	13108	2022-11-29 16:44:22.707	0.012	0.414	0.929	-0.427	0	0	23.379	-0.665	-14.244	0	0	0	0	0	0	0
WT111(DD045F3F1DEA)	3.64	13108	2022-11-29 16:44:22.707	0.012	0.395	0.932	0.366	0	0	23.384	-0.665	-14.244	0	0	0	0	0	0	0
WT111(DD045F3F1DEA)	3.64	13108	2022-11-29 16:44:22.738	0.012	0.395	0.932	0.366	0	0	23.384	-0.665	-14.244	0	0	0	0	0	0	0
WT111(DD045F3F1DEA)	3.64	13108	2022-11-29 16:44:22.738	0.012	0.395	0.932	0.366	0	0	23.384	-0.665	-14.244	0	0	0	0	0	0	0
WT111(DD045F3F1DEA)	3.64	13108	2022-11-29 16:44:22.738	0.012	0.395	0.932	0.366	0	0	23.39	-0.665	-14.244	0	0	0	0	0	0	0
WT111(DD045F3F1DEA)	3.64	13108	2022-11-29 16:44:22.738	0.011	0.415	0.928	0	0	0	23.39	-0.665	-14.244	0	0	0	0	0	0	0
WT111(DD045F3F1DEA)	3.64	13108	2022-11-29 16:44:22.738	0.011	0.415	0.928	0	0	0	23.39	-0.665	-14.244	0	0	0	0	0	0	0
WT111(DD045F3F1DEA)	3.64	13108	2022-11-29 16:44:22.738	0.011	0.415	0.928	0	0	0	23.39	-0.665	-14.244	0	0	0	0	0	0	0
WT111(DD045F3F1DEA)	3.64	13108	2022-11-29 16:44:22.738	0.011	0.415	0.928	0	0	0	23.39	-0.665	-14.244	0	0	0	0	0	0	0
WT111(DD045F3F1DEA)	3.64	13108	2022-11-29 16:44:22.738	0.011	0.392	0.929	-0.244	0	0	23.39	-0.665	-14.244	0	0	0	0	0	0	0
WT111(DD045F3F1DEA)	3.64	13108	2022-11-29 16:44:22.753	0.011	0.392	0.929	-0.244	0	0	23.39	-0.665	-14.244	0	0	0	0	0	0	0
WT111(DD045F3F1DEA)	3.64	13108	2022-11-29 16:44:22.753	0.011	0.392	0.929	-0.244	0	0	23.384	-0.665	-14.244	0	0	0	0	0	0	0
WT111(DD045F3F1DEA)	3.64	13108	2022-11-29 16:44:22.753	0.011	0.392	0.929	-0.244	0	0	23.384	-0.665	-14.244	0	0	0	0	0	0	0
WT111(DD045F3F1DEA)	3.64	13108	2022-11-29 16:44:22.753	0.013	0.415	0.935	0.244	-0.061	0	23.384	-0.665	-14.244	0	0	0	0	0	0	0
WT111(DD045F3F1DEA)	3.64	13108	2022-11-29 16:44:22.753	0.013	0.415	0.935	0.244	-0.061	0	23.39	-0.665	-14.244	0	0	0	0	0	0	0
WT111(DD045F3F1DEA)	3.64	13108	2022-11-29 16:44:22.753	0.013	0.415	0.935	0.244	-0.061	0	23.39	-0.665	-14.244	0	0	0	0	0	0	0
WT111(DD045F3F1DEA)	3.64	13108	2022-11-29 16:44:22.753	0.013	0.415	0.935	0.244	-0.061	0	23.39	-0.665	-14.244	0	0	0	0	0	0	0
WT111(DD045F3F1DEA)	3.64	13108	2022-11-29 16:44:22.753	0.01	0.397	0.925	-0.366	0	0	23.39	-0.665	-14.244	0	0	0	0	0	0	0
WT111(DD045F3F1DEA)	3.64	13108	2022-11-29 16:44:22.785	0.01	0.397	0.925	-0.366	0	0	23.39	-0.665	-14.244	0	0	0	0	0	0	0
WT111(DD045F3F1DEA)	3.64	13108	2022-11-29 16:44:22.785	0.01	0.397	0.925	-0.366	0	0	23.384	-0.665	-14.244	0	0	0	0	0	0	0
WT111(DD045F3F1DEA)	3.64	13108	2022-11-29 16:44:22.785	0.01	0.397	0.925	-0.366	0	0	23.384	-0.665	-14.244	0	0	0	0	0	0	0
WT111(DD045F3F1DEA)	3.64	13108	2022-11-29 16:44:22.785	0.013	0.408	0.935	0.366	0	0	23.384	-0.665	-14.244	0	0	0	0	0	0	0
WT111(DD045F3F1DEA)	3.64	13108	2022-11-29 16:44:22.785	0.013	0.408	0.935	0.366	0	0	23.39	-0.665	-14.244	0	0	0	0	0	0	0
WT111(DD045F3F1DEA)	3.64	13108	2022-11-29 16:44:22.785	0.013	0.408	0.935	0.366	0	0	23.39	-0.665	-14.244	0	0	0	0	0	0	0
WT111(DD045F3F1DEA)	3.64	13108	2022-11-29 16:44:22.785	0.013	0.408	0.935	0.366	0	0	23.395	-0.665	-14.244	0	0	0	0	0	0	0
WT111(DD045F3F1DEA)	3.64	13108	2022-11-29 16:44:22.785	0.01	0.395	0.93	-0.244	0	0	23.39	-0.665	-14.244	0	0	0	0	0	0	0
WT111(DD045F3F1DEA)	3.64	13108	2022-11-29 16:44:22.879	0.01	0.395	0.93	-0.244	0	0	23.39	-0.665	-14.238	0	0	0	0	0	0	0
WT111(DD045F3F1DEA)	3.64	13108	2022-11-29 16:44:22.879	0.01	0.395	0.93	-0.244	0	0	23.39	-0.665	-14.238	0	0	0	0	0	0	0
WT111(DD045F3F1DEA)	3.64	13108	2022-11-29 16:44:22.879	0.01	0.395	0.93	-0.244	0	0	23.39	-0.665	-14.238	0	0	0	0	0	0	0
WT111(DD045F3F1DEA)	3.64	13108	2022-11-29 16:44:22.879	0.012	0.401	0.929	0.061	0	0	23.39	-0.665	-14.238	0	0	0	0	0	0	0
WT111(DD045F3F1DEA)	3.64	13108	2022-11-29 16:44:22.879	0.012	0.401	0.929	0.061	0	0	23.39	-0.665	-14.238	0	0	0	0	0	0	0
WT111(DD045F3F1DEA)	3.64	13108	2022-11-29 16:44:22.879	0.012	0.401	0.929	0.061	0	0	23.39	-0.665	-14.238	0	0	0	0	0	0	0
WT111(DD045F3F1DEA)	3.64	13108	2022-11-29 16:44:22.879	0.012	0.401	0.929	0.061	0	0	23.39	-0.665	-14.238	0	0	0	0	0	0	0
WT111(DD045F3F1DEA)	3.64	13108	2022-11-29 16:44:22.879	0.013	0.419	0.935	-0.061	-0.061	0	23.39	-0.665	-14.238	0	0	0	0	0	0	0
WT111(DD045F3F1DEA)	3.64	13108	2022-11-29 16:44:22.941	0.013	0.419	0.935	-0.061	-0.061	0	23.39	-0.665	-14.238	0	0	0	0	0	0	0
WT111(DD045F3F1DEA)	3.64	13108	2022-11-29 16:44:22.941	0.013	0.419	0.935	-0.061	-0.061	0	23.39	-0.665	-14.238	0	0	0	0	0	0	0
WT111(DD045F3F1DEA)	3.64	13108	2022-11-29 16:44:22.941	0.013	0.419	0.935	-0.061	-0.061	0	23.39	-0.665	-14.238	0	0	0	0	0	0	0
WT111(DD045F3F1DEA)	3.64	13108	2022-11-29 16:44:22.941	0.01	0.387	0.929	0	0	0	23.39	-0.665	-14.238	0	0	0	0	0	0	0
WT111(DD045F3F1DEA)	3.64	13108	2022-11-29 16:44:22.941	0.01	0.387	0.929	0	0	0	23.39	-0.665	-14.238	0	0	0	0	0	0	0
WT111(DD045F3F1DEA)	3.64	13108	2022-11-29 16:44:22.941	0.01	0.387	0.929	0	0	0	23.39	-0.665	-14.238	0	0	0	0	0	0	0
WT111(DD045F3F1DEA)	3.64	13108	2022-11-29 16:44:22.941	0.01	0.387	0.929	0	0	0	23.39	-0.665	-14.238	0	0	0	0	0	0	0
WT111(DD045F3F1DEA)	3.64	13108	2022-11-29 16:44:22.941	0.013	0.414	0.929	0	0	0	23.39	-0.665	-14.238	0	0	0	0	0	0	0
WT111(DD045F3F1DEA)	3.64	13108	2022-11-29 16:44:22.972	0.013	0.414	0.929	0	0	0	23.39	-0.665	-14.238	0	0	0	0	0	0	0
WT111(DD045F3F1DEA)	3.64	13108	2022-11-29 16:44:22.972	0.013	0.414	0.929	0	0	0	23.39	-0.665	-14.238	0	0	0	0	0	0	0
WT111(DD045F3F1DEA)	3.64	13108	2022-11-29 16:44:22.972	0.013	0.414	0.929	0	0	0	23.39	-0.665	-14.238	0	0	0	0	0	0	0
WT111(DD045F3F1DEA)	3.64	13108	2022-11-29 16:44:22.972	0.012	0.4	0.93	-0.244	0	0	23.39	-0.665	-14.238	0	0	0	0	0	0	0
WT111(DD045F3F1DEA)	3.64	13108	2022-11-29 16:44:22.972	0.012	0.4	0.93	-0.244	0	0	23.39	-0.665	-14.238	0	0	0	0	0	0	0
WT111(DD045F3F1DEA)	3.64	13108	2022-11-29 16:44:22.972	0.012	0.4	0.93	-0.244	0	0	23.39	-0.665	-14.238	0	0	0	0	0	0	0
WT111(DD045F3F1DEA)	3.64	13108	2022-11-29 16:44:22.972	0.012	0.4	0.93	-0.244	0	0	23.384	-0.665	-14.238	0	0	0	0	0	0	0
WT111(DD045F3F1DEA)	3.64	13108	2022-11-29 16:44:22.972	0.011	0.468	1.009	-0.977	-0.732	0.732	23.384	-0.67	-14.238	0	0	0	0	0	0	0
WT111(DD045F3F1DEA)	3.64	13108	2022-11-29 16:44:23.035	0.011	0.468	1.009	-0.977	-0.732	0.732	23.379	-0.676	-14.233	0	0	0	0	0	0	0
WT111(DD045F3F1DEA)	3.64	13108	2022-11-29 16:44:23.035	0.011	0.468	1.009	-0.977	-0.732	0.732	23.373	-0.681	-14.233	0	0	0	0	0	0	0
WT111(DD045F3F1DEA)	3.64	13108	2022-11-29 16:44:23.035	0.011	0.468	1.009	-0.977	-0.732	0.732	23.368	-0.687	-14.227	0	0	0	0	0	0	0
WT111(DD045F3F1DEA)	3.64	13108	2022-11-29 16:44:23.035	0.013	0.306	0.885	-1.16	0.366	-0.793	23.362	-0.681	-14.227	0	0	0	0	0	0	0
WT111(DD045F3F1DEA)	3.64	13108	2022-11-29 16:44:23.035	0.013	0.306	0.885	-1.16	0.366	-0.793	23.357	-0.676	-14.227	0	0	0	0	0	0	0
WT111(DD045F3F1DEA)	3.64	13108	2022-11-29 16:44:23.035	0.013	0.306	0.885	-1.16	0.366	-0.793	23.351	-0.676	-14.227	0	0	0	0	0	0	0
WT111(DD045F3F1DEA)	3.64	13108	2022-11-29 16:44:23.035	0.013	0.306	0.885	-1.16	0.366	-0.793	23.346	-0.67	-14.227	0	0	0	0	0	0	0
WT111(DD045F3F1DEA)	3.64	13108	2022-11-29 16:44:23.035	0.008	0.44	0.943	2.869	0.122	0.122	23.357	-0.67	-14.222	0	0	0	0	0	0	0
WT111(DD045F3F1DEA)	3.64	13108	2022-11-29 16:44:23.066	0.008	0.44	0.943	2.869	0.122	0.122	23.373	-0.67	-14.216	0	0	0	0	0	0	0
WT111(DD045F3F1DEA)	3.64	13108	2022-11-29 16:44:23.066	0.008	0.44	0.943	2.869	0.122	0.122	23.384	-0.67	-14.216	0	0	0	0	0	0	0
WT111(DD045F3F1DEA)	3.64	13108	2022-11-29 16:44:23.066	0.008	0.44	0.943	2.869	0.122	0.122	23.401	-0.67	-14.211	0	0	0	0	0	0	0
WT111(DD045F3F1DEA)	3.64	13108	2022-11-29 16:44:23.066	0.013	0.405	0.914	-1.038	0.061	0	23.395	-0.67	-14.205	0	0	0	0	0	0	0
WT111(DD045F3F1DEA)	3.64	13108	2022-11-29 16:44:23.066	0.013	0.405	0.914	-1.038	0.061	0	23.39	-0.67	-14.2	0	0	0	0	0	0	0
WT111(DD045F3F1DEA)	3.64	13108	2022-11-29 16:44:23.066	0.013	0.405	0.914	-1.038	0.061	0	23.384	-0.67	-14.2	0	0	0	0	0	0	0
WT111(DD045F3F1DEA)	3.64	13108	2022-11-29 16:44:23.066	0.011	0.385	0.927	-0.061	0	0	23.384	-0.67	-14.194	0	0	0	0	0	0	0
WT111(DD045F3F1DEA)	3.64	13108	2022-11-29 16:44:23.066	0.011	0.385	0.927	-0.061	0	0	23.384	-0.67	-14.189	0	0	0	0	0	0	0
WT111(DD045F3F1DEA)	3.64	13108	2022-11-29 16:44:23.144	0.011	0.385	0.927	-0.061	0	0	23.384	-0.67	-14.189	0	0	0	0	0	0	0
WT111(DD045F3F1DEA)	3.64	13108	2022-11-29 16:44:23.144	0.011	0.385	0.927	-0.061	0	0	23.384	-0.67	-14.183	0	0	0	0	0	0	0
WT111(DD045F3F1DEA)	3.64	13108	2022-11-29 16:44:23.144	0.013	0.441	0.938	0.488	0	0	23.384	-0.67	-14.178	0	0	0	0	0	0	0
WT111(DD045F3F1DEA)	3.64	13108	2022-11-29 16:44:23.144	0.013	0.441	0.938	0.488	0	0	23.39	-0.67	-14.178	0	0	0	0	0	0	0
WT111(DD045F3F1DEA)	3.64	13108	2022-11-29 16:44:23.144	0.013	0.441	0.938	0.488	0	0	23.39	-0.67	-14.172	0	0	0	0	0	0	0
WT111(DD045F3F1DEA)	3.64	13108	2022-11-29 16:44:23.144	0.013	0.441	0.938	0.488	0	0	23.395	-0.67	-14.167	0	0	0	0	0	0	0
WT111(DD045F3F1DEA)	3.64	13108	2022-11-29 16:44:23.144	0.01	0.37	0.925	-0.793	0	0	23.39	-0.67	-14.161	0	0	0	0	0	0	0
WT111(DD045F3F1DEA)	3.64	13108	2022-11-29 16:44:23.144	0.01	0.37	0.925	-0.793	0	0	23.384	-0.67	-14.161	0	0	0	0	0	0	0
WT111(DD045F3F1DEA)	3.64	13108	2022-11-29 16:44:23.175	0.01	0.37	0.925	-0.793	0	0	23.384	-0.67	-14.156	0	0	0	0	0	0	0
WT111(DD045F3F1DEA)	3.64	13108	2022-11-29 16:44:23.191	0.01	0.37	0.925	-0.793	0	0	23.379	-0.67	-14.15	0	0	0	0	0	0	0
WT111(DD045F3F1DEA)	3.64	13108	2022-11-29 16:44:23.191	0.012	0.408	0.931	0.977	0	0	23.384	-0.67	-14.145	0	0	0	0	0	0	0
WT111(DD045F3F1DEA)	3.64	13108	2022-11-29 16:44:23.191	0.012	0.408	0.931	0.977	0	0	23.384	-0.67	-14.145	0	0	0	0	0	0	0
WT111(DD045F3F1DEA)	3.64	13108	2022-11-29 16:44:23.191	0.012	0.408	0.931	0.977	0	0	23.39	-0.67	-14.139	0	0	0	0	0	0	0
WT111(DD045F3F1DEA)	3.64	13108	2022-11-29 16:44:23.191	0.012	0.408	0.931	0.977	0	0	23.395	-0.67	-14.134	0	0	0	0	0	0	0
WT111(DD045F3F1DEA)	3.64	13108	2022-11-29 16:44:23.191	0.013	0.412	0.929	-0.916	0	0	23.39	-0.67	-14.128	0	0	0	0	0	0	0
WT111(DD045F3F1DEA)	3.64	13108	2022-11-29 16:44:23.191	0.013	0.412	0.929	-0.916	0	0	23.39	-0.67	-14.128	0	0	0	0	0	0	0
WT111(DD045F3F1DEA)	3.64	13108	2022-11-29 16:44:23.207	0.013	0.412	0.929	-0.916	0	0	23.384	-0.67	-14.123	0	0	0	0	0	0	0
WT111(DD045F3F1DEA)	3.64	13108	2022-11-29 16:44:23.207	0.013	0.412	0.929	-0.916	0	0	23.379	-0.67	-14.117	0	0	0	0	0	0	0
WT111(DD045F3F1DEA)	3.64	13108	2022-11-29 16:44:23.207	0.01	0.387	0.927	0.427	0	0	23.379	-0.67	-14.112	0	0	0	0	0	0	0
WT111(DD045F3F1DEA)	3.64	13108	2022-11-29 16:44:23.207	0.01	0.387	0.927	0.427	0	0	23.384	-0.67	-14.112	0	0	0	0	0	0	0
WT111(DD045F3F1DEA)	3.64	13108	2022-11-29 16:44:23.207	0.01	0.387	0.927	0.427	0	0	23.384	-0.67	-14.106	0	0	0	0	0	0	0
WT111(DD045F3F1DEA)	3.64	13108	2022-11-29 16:44:23.207	0.01	0.387	0.927	0.427	0	0	23.39	-0.67	-14.101	0	0	0	0	0	0	0
WT111(DD045F3F1DEA)	3.64	13108	2022-11-29 16:44:23.207	0.014	0.425	0.935	0.183	0	0	23.39	-0.67	-14.095	0	0	0	0	0	0	0
WT111(DD045F3F1DEA)	3.64	13108	2022-11-29 16:44:23.207	0.014	0.425	0.935	0.183	0	0	23.39	-0.67	-14.095	0	0	0	0	0	0	0
WT111(DD045F3F1DEA)	3.64	13108	2022-11-29 16:44:23.238	0.014	0.425	0.935	0.183	0	0	23.39	-0.67	-14.09	0	0	0	0	0	0	0
WT111(DD045F3F1DEA)	3.64	13108	2022-11-29 16:44:23.238	0.014	0.425	0.935	0.183	0	0	23.39	-0.67	-14.084	0	0	0	0	0	0	0
WT111(DD045F3F1DEA)	3.64	13108	2022-11-29 16:44:23.238	0.011	0.392	0.927	-0.671	0	0	23.39	-0.67	-14.079	0	0	0	0	0	0	0
WT111(DD045F3F1DEA)	3.64	13108	2022-11-29 16:44:23.238	0.011	0.392	0.927	-0.671	0	0	23.384	-0.67	-14.079	0	0	0	0	0	0	0
WT111(DD045F3F1DEA)	3.64	13108	2022-11-29 16:44:23.238	0.011	0.392	0.927	-0.671	0	0	23.384	-0.67	-14.073	0	0	0	0	0	0	0
WT111(DD045F3F1DEA)	3.64	13108	2022-11-29 16:44:23.238	0.011	0.392	0.927	-0.671	0	0	23.379	-0.67	-14.068	0	0	0	0	0	0	0
WT111(DD045F3F1DEA)	3.64	13108	2022-11-29 16:44:23.238	0.014	0.405	0.931	0.671	-0.061	0	23.384	-0.67	-14.068	0	0	0	0	0	0	0
WT111(DD045F3F1DEA)	3.64	13108	2022-11-29 16:44:23.238	0.014	0.405	0.931	0.671	-0.061	0	23.384	-0.67	-14.063	0	0	0	0	0	0	0
WT111(DD045F3F1DEA)	3.64	13108	2022-11-29 16:44:23.269	0.014	0.405	0.931	0.671	-0.061	0	23.39	-0.67	-14.057	0	0	0	0	0	0	0
WT111(DD045F3F1DEA)	3.64	13108	2022-11-29 16:44:23.269	0.014	0.405	0.931	0.671	-0.061	0	23.395	-0.67	-14.052	0	0	0	0	0	0	0
WT111(DD045F3F1DEA)	3.64	13108	2022-11-29 16:44:23.269	0.01	0.4	0.931	-0.61	0	0	23.39	-0.67	-14.052	0	0	0	0	0	0	0
WT111(DD045F3F1DEA)	3.64	13108	2022-11-29 16:44:23.269	0.01	0.4	0.931	-0.61	0	0	23.39	-0.67	-14.046	0	0	0	0	0	0	0
WT111(DD045F3F1DEA)	3.64	13108	2022-11-29 16:44:23.269	0.01	0.4	0.931	-0.61	0	0	23.384	-0.67	-14.041	0	0	0	0	0	0	0
WT111(DD045F3F1DEA)	3.64	13108	2022-11-29 16:44:23.269	0.01	0.4	0.931	-0.61	0	0	23.379	-0.67	-14.041	0	0	0	0	0	0	0
WT111(DD045F3F1DEA)	3.64	13108	2022-11-29 16:44:23.269	0.013	0.405	0.93	0.366	0	0	23.384	-0.67	-14.035	0	0	0	0	0	0	0
WT111(DD045F3F1DEA)	3.64	13108	2022-11-29 16:44:23.269	0.013	0.405	0.93	0.366	0	0	23.384	-0.67	-14.03	0	0	0	0	0	0	0
WT111(DD045F3F1DEA)	3.64	13108	2022-11-29 16:44:23.300	0.013	0.405	0.93	0.366	0	0	23.384	-0.67	-14.03	0	0	0	0	0	0	0
WT111(DD045F3F1DEA)	3.64	13108	2022-11-29 16:44:23.300	0.013	0.405	0.93	0.366	0	0	23.39	-0.67	-14.024	0	0	0	0	0	0	0
WT111(DD045F3F1DEA)	3.64	13108	2022-11-29 16:44:23.300	0.012	0.416	0.931	-0.305	0	0.061	23.39	-0.67	-14.019	0	0	0	0	0	0	0
WT111(DD045F3F1DEA)	3.64	13108	2022-11-29 16:44:23.300	0.012	0.416	0.931	-0.305	0	0.061	23.384	-0.67	-14.013	0	0	0	0	0	0	0
WT111(DD045F3F1DEA)	3.64	13108	2022-11-29 16:44:23.300	0.012	0.416	0.931	-0.305	0	0.061	23.384	-0.67	-14.008	0	0	0	0	0	0	0
WT111(DD045F3F1DEA)	3.64	13108	2022-11-29 16:44:23.300	0.012	0.416	0.931	-0.305	0	0.061	23.384	-0.67	-14.008	0	0	0	0	0	0	0
WT111(DD045F3F1DEA)	3.64	13108	2022-11-29 16:44:23.300	0.01	0.384	0.926	-0.122	0	0	23.384	-0.67	-14.002	0	0	0	0	0	0	0
WT111(DD045F3F1DEA)	3.64	13108	2022-11-29 16:44:23.300	0.01	0.384	0.926	-0.122	0	0	23.384	-0.67	-13.997	0	0	0	0	0	0	0
WT111(DD045F3F1DEA)	3.64	13108	2022-11-29 16:44:23.332	0.01	0.384	0.926	-0.122	0	0	23.384	-0.67	-13.997	0	0	0	0	0	0	0
WT111(DD045F3F1DEA)	3.64	13108	2022-11-29 16:44:23.332	0.01	0.384	0.926	-0.122	0	0	23.384	-0.67	-13.991	0	0	0	0	0	0	0
WT111(DD045F3F1DEA)	3.64	13108	2022-11-29 16:44:23.332	0.014	0.414	0.931	0.122	0	0	23.384	-0.67	-13.986	0	0	0	0	0	0	0
WT111(DD045F3F1DEA)	3.64	13108	2022-11-29 16:44:23.332	0.014	0.414	0.931	0.122	0	0	23.384	-0.67	-13.986	0	0	0	0	0	0	0
WT111(DD045F3F1DEA)	3.64	13108	2022-11-29 16:44:23.332	0.014	0.414	0.931	0.122	0	0	23.384	-0.67	-13.98	0	0	0	0	0	0	0
WT111(DD045F3F1DEA)	3.64	13108	2022-11-29 16:44:23.332	0.014	0.414	0.931	0.122	0	0	23.384	-0.67	-13.975	0	0	0	0	0	0	0
WT111(DD045F3F1DEA)	3.64	13108	2022-11-29 16:44:23.332	0.01	0.397	0.933	-0.183	0	0.061	23.384	-0.67	-13.975	0	0	0	0	0	0	0
WT111(DD045F3F1DEA)	3.64	13108	2022-11-29 16:44:23.332	0.01	0.397	0.933	-0.183	0	0.061	23.384	-0.67	-13.969	0	0	0	0	0	0	0
WT111(DD045F3F1DEA)	3.64	13108	2022-11-29 16:44:23.363	0.01	0.397	0.933	-0.183	0	0.061	23.384	-0.67	-13.964	0	0	0	0	0	0	0
WT111(DD045F3F1DEA)	3.64	13108	2022-11-29 16:44:23.363	0.01	0.397	0.933	-0.183	0	0.061	23.384	-0.67	-13.958	0	0	0	0	0	0	0
WT111(DD045F3F1DEA)	3.64	13108	2022-11-29 16:44:23.363	0.012	0.414	0.932	0.122	0	0	23.384	-0.67	-13.958	0	0	0	0	0	0	0
WT111(DD045F3F1DEA)	3.64	13108	2022-11-29 16:44:23.363	0.012	0.414	0.932	0.122	0	0	23.384	-0.67	-13.953	0	0	0	0	0	0	0
WT111(DD045F3F1DEA)	3.64	13108	2022-11-29 16:44:23.363	0.012	0.414	0.932	0.122	0	0	23.384	-0.67	-13.947	0	0	0	0	0	0	0
WT111(DD045F3F1DEA)	3.64	13108	2022-11-29 16:44:23.363	0.012	0.414	0.932	0.122	0	0	23.384	-0.67	-13.947	0	0	0	0	0	0	0
WT111(DD045F3F1DEA)	3.64	13108	2022-11-29 16:44:23.363	0.011	0.4	0.928	-0.061	0	0	23.384	-0.67	-13.942	0	0	0	0	0	0	0
WT111(DD045F3F1DEA)	3.64	13108	2022-11-29 16:44:23.363	0.011	0.4	0.928	-0.061	0	0	23.384	-0.67	-13.936	0	0	0	0	0	0	0
WT111(DD045F3F1DEA)	3.64	13108	2022-11-29 16:44:23.394	0.011	0.4	0.928	-0.061	0	0	23.384	-0.67	-13.936	0	0	0	0	0	0	0
WT111(DD045F3F1DEA)	3.64	13108	2022-11-29 16:44:23.394	0.011	0.4	0.928	-0.061	0	0	23.384	-0.67	-13.931	0	0	0	0	0	0	0
WT111(DD045F3F1DEA)	3.64	13108	2022-11-29 16:44:23.394	0.011	0.396	0.932	-0.183	0	0	23.384	-0.67	-13.925	0	0	0	0	0	0	0
WT111(DD045F3F1DEA)	3.64	13108	2022-11-29 16:44:23.394	0.011	0.396	0.932	-0.183	0	0	23.384	-0.67	-13.925	0	0	0	0	0	0	0
WT111(DD045F3F1DEA)	3.64	13108	2022-11-29 16:44:23.394	0.011	0.396	0.932	-0.183	0	0	23.384	-0.67	-13.92	0	0	0	0	0	0	0
WT111(DD045F3F1DEA)	3.64	13108	2022-11-29 16:44:23.394	0.011	0.396	0.932	-0.183	0	0	23.384	-0.67	-13.914	0	0	0	0	0	0	0
WT111(DD045F3F1DEA)	3.64	13108	2022-11-29 16:44:23.394	0.012	0.414	0.935	0.366	0	0.061	23.384	-0.67	-13.909	0	0	0	0	0	0	0
WT111(DD045F3F1DEA)	3.64	13108	2022-11-29 16:44:23.394	0.012	0.414	0.935	0.366	0	0.061	23.384	-0.67	-13.909	0	0	0	0	0	0	0
WT111(DD045F3F1DEA)	3.64	13108	2022-11-29 16:44:23.457	0.012	0.414	0.935	0.366	0	0.061	23.39	-0.67	-13.903	0	0	0	0	0	0	0
WT111(DD045F3F1DEA)	3.64	13108	2022-11-29 16:44:23.457	0.012	0.414	0.935	0.366	0	0.061	23.39	-0.67	-13.898	0	0	0	0	0	0	0
WT111(DD045F3F1DEA)	3.64	13108	2022-11-29 16:44:23.457	0.011	0.397	0.927	-0.061	0	0	23.39	-0.67	-13.898	0	0	0	0	0	0	0
WT111(DD045F3F1DEA)	3.64	13108	2022-11-29 16:44:23.457	0.011	0.397	0.927	-0.061	0	0	23.39	-0.67	-13.892	0	0	0	0	0	0	0
WT111(DD045F3F1DEA)	3.64	13108	2022-11-29 16:44:23.457	0.011	0.397	0.927	-0.061	0	0	23.39	-0.67	-13.887	0	0	0	0	0	0	0
WT111(DD045F3F1DEA)	3.64	13108	2022-11-29 16:44:23.457	0.011	0.397	0.927	-0.061	0	0	23.39	-0.67	-13.887	0	0	0	0	0	0	0
WT111(DD045F3F1DEA)	3.64	13108	2022-11-29 16:44:23.457	0.011	0.405	0.928	-0.061	0	0.061	23.39	-0.67	-13.881	0	0	0	0	0	0	0
WT111(DD045F3F1DEA)	3.64	13108	2022-11-29 16:44:23.457	0.011	0.405	0.928	-0.061	0	0.061	23.39	-0.67	-13.881	0	0	0	0	0	0	0
WT111(DD045F3F1DEA)	3.64	13108	2022-11-29 16:44:23.488	0.011	0.405	0.928	-0.061	0	0.061	23.39	-0.67	-13.876	0	0	0	0	0	0	0
WT111(DD045F3F1DEA)	3.64	13108	2022-11-29 16:44:23.488	0.011	0.405	0.928	-0.061	0	0.061	23.39	-0.67	-13.87	0	0	0	0	0	0	0
WT111(DD045F3F1DEA)	3.64	13108	2022-11-29 16:44:23.488	0.012	0.404	0.933	-0.061	0	0	23.39	-0.67	-13.87	0	0	0	0	0	0	0

## Sheet: 120cm
设备名称	电压	版本	片上时间	加速度X(g)	加速度Y(g)	加速度Z(g)	角速度X(°/s)	角速度Y(°/s)	角速度Z(°/s)	角度X(°)	角度Y(°)	角度Z(°)	磁场X	磁场Y	磁场Z	四元数0	四元数1	四元数2	四元数3	状态
WT111(DD045F3F1DEA)	3.57	13108	2022-11-29 20:23:44.772	0.01	0.397	0.928	-0.061	0	0	23.703	-0.599	-6.575	0	0	0	0	0	0	0
WT111(DD045F3F1DEA)	3.57	13108	2022-11-29 20:23:44.772	0.01	0.397	0.928	-0.061	0	0	23.703	-0.599	-6.575	0	0	0	0	0	0	0
WT111(DD045F3F1DEA)	3.57	13108	2022-11-29 20:23:44.772	0.01	0.397	0.928	-0.061	0	0	23.703	-0.599	-6.575	0	0	0	0	0	0	0
WT111(DD045F3F1DEA)	3.57	13108	2022-11-29 20:23:44.772	0.01	0.397	0.928	-0.061	0	0	23.703	-0.599	-6.575	0	0	0	0	0	0	0
WT111(DD045F3F1DEA)	3.57	13108	2022-11-29 20:23:44.772	0.01	0.417	0.928	0.305	0	0	23.703	-0.599	-6.575	0	0	0	0	0	0	0
WT111(DD045F3F1DEA)	3.57	13108	2022-11-29 20:23:44.803	0.01	0.417	0.928	0.305	0	0	23.703	-0.599	-6.575	0	0	0	0	0	0	0
WT111(DD045F3F1DEA)	3.57	13108	2022-11-29 20:23:44.803	0.01	0.417	0.928	0.305	0	0	23.703	-0.599	-6.575	0	0	0	0	0	0	0
WT111(DD045F3F1DEA)	3.57	13108	2022-11-29 20:23:44.803	0.01	0.417	0.928	0.305	0	0	23.708	-0.599	-6.575	0	0	0	0	0	0	0
WT111(DD045F3F1DEA)	3.57	13108	2022-11-29 20:23:44.803	0.01	0.395	0.925	-0.366	0	0	23.703	-0.599	-6.575	0	0	0	0	0	0	0
WT111(DD045F3F1DEA)	3.57	13108	2022-11-29 20:23:44.803	0.01	0.395	0.925	-0.366	0	0	23.703	-0.599	-6.575	0	0	0	0	0	0	0
WT111(DD045F3F1DEA)	3.57	13108	2022-11-29 20:23:44.803	0.01	0.395	0.925	-0.366	0	0	23.703	-0.599	-6.575	0	0	0	0	0	0	0
WT111(DD045F3F1DEA)	3.57	13108	2022-11-29 20:23:44.803	0.012	0.413	0.93	0.305	0.061	0	23.703	-0.599	-6.575	0	0	0	0	0	0	0
WT111(DD045F3F1DEA)	3.57	13108	2022-11-29 20:23:44.803	0.012	0.413	0.93	0.305	0.061	0	23.703	-0.599	-6.575	0	0	0	0	0	0	0
WT111(DD045F3F1DEA)	3.57	13108	2022-11-29 20:23:44.835	0.012	0.413	0.93	0.305	0.061	0	23.703	-0.599	-6.575	0	0	0	0	0	0	0
WT111(DD045F3F1DEA)	3.57	13108	2022-11-29 20:23:44.835	0.012	0.413	0.93	0.305	0.061	0	23.708	-0.599	-6.575	0	0	0	0	0	0	0
WT111(DD045F3F1DEA)	3.57	13108	2022-11-29 20:23:44.835	0.011	0.405	0.928	-0.244	0	0	23.703	-0.599	-6.575	0	0	0	0	0	0	0
WT111(DD045F3F1DEA)	3.57	13108	2022-11-29 20:23:44.835	0.011	0.405	0.928	-0.244	0	0	23.703	-0.599	-6.575	0	0	0	0	0	0	0
WT111(DD045F3F1DEA)	3.57	13108	2022-11-29 20:23:44.835	0.011	0.405	0.928	-0.244	0	0	23.703	-0.599	-6.575	0	0	0	0	0	0	0
WT111(DD045F3F1DEA)	3.57	13108	2022-11-29 20:23:44.835	0.011	0.405	0.928	-0.244	0	0	23.703	-0.599	-6.575	0	0	0	0	0	0	0
WT111(DD045F3F1DEA)	3.57	13108	2022-11-29 20:23:44.835	0.01	0.409	0.927	0.549	0.061	0	23.703	-0.599	-6.575	0	0	0	0	0	0	0
WT111(DD045F3F1DEA)	3.57	13108	2022-11-29 20:23:44.835	0.01	0.409	0.927	0.549	0.061	0	23.708	-0.599	-6.575	0	0	0	0	0	0	0
WT111(DD045F3F1DEA)	3.57	13108	2022-11-29 20:23:44.866	0.01	0.409	0.927	0.549	0.061	0	23.708	-0.599	-6.575	0	0	0	0	0	0	0
WT111(DD045F3F1DEA)	3.57	13108	2022-11-29 20:23:44.866	0.01	0.409	0.927	0.549	0.061	0	23.714	-0.599	-6.575	0	0	0	0	0	0	0
WT111(DD045F3F1DEA)	3.57	13108	2022-11-29 20:23:44.866	0.008	0.404	0.929	-0.793	0	0	23.708	-0.599	-6.575	0	0	0	0	0	0	0
WT111(DD045F3F1DEA)	3.57	13108	2022-11-29 20:23:44.866	0.008	0.404	0.929	-0.793	0	0	23.703	-0.599	-6.575	0	0	0	0	0	0	0
WT111(DD045F3F1DEA)	3.57	13108	2022-11-29 20:23:44.866	0.008	0.404	0.929	-0.793	0	0	23.703	-0.599	-6.575	0	0	0	0	0	0	0
WT111(DD045F3F1DEA)	3.57	13108	2022-11-29 20:23:44.866	0.008	0.404	0.929	-0.793	0	0	23.698	-0.599	-6.575	0	0	0	0	0	0	0
WT111(DD045F3F1DEA)	3.57	13108	2022-11-29 20:23:44.866	0.01	0.403	0.926	0.427	0	0	23.698	-0.599	-6.575	0	0	0	0	0	0	0
WT111(DD045F3F1DEA)	3.57	13108	2022-11-29 20:23:44.866	0.01	0.403	0.926	0.427	0	0	23.698	-0.599	-6.575	0	0	0	0	0	0	0
WT111(DD045F3F1DEA)	3.57	13108	2022-11-29 20:23:44.960	0.01	0.403	0.926	0.427	0	0	23.703	-0.599	-6.575	0	0	0	0	0	0	0
WT111(DD045F3F1DEA)	3.57	13108	2022-11-29 20:23:44.960	0.01	0.403	0.926	0.427	0	0	23.703	-0.599	-6.575	0	0	0	0	0	0	0
WT111(DD045F3F1DEA)	3.57	13108	2022-11-29 20:23:44.960	0.012	0.424	0.931	-0.244	0	0	23.703	-0.599	-6.575	0	0	0	0	0	0	0
WT111(DD045F3F1DEA)	3.57	13108	2022-11-29 20:23:44.960	0.012	0.424	0.931	-0.244	0	0	23.703	-0.599	-6.575	0	0	0	0	0	0	0
WT111(DD045F3F1DEA)	3.57	13108	2022-11-29 20:23:44.960	0.012	0.424	0.931	-0.244	0	0	23.703	-0.599	-6.575	0	0	0	0	0	0	0
WT111(DD045F3F1DEA)	3.57	13108	2022-11-29 20:23:44.960	0.012	0.424	0.931	-0.244	0	0	23.698	-0.599	-6.575	0	0	0	0	0	0	0
WT111(DD045F3F1DEA)	3.57	13108	2022-11-29 20:23:44.960	0.01	0.403	0.931	0	0	0	23.698	-0.599	-6.575	0	0	0	0	0	0	0
WT111(DD045F3F1DEA)	3.57	13108	2022-11-29 20:23:44.960	0.01	0.403	0.931	0	0	0	23.698	-0.599	-6.575	0	0	0	0	0	0	0
WT111(DD045F3F1DEA)	3.57	13108	2022-11-29 20:23:44.960	0.01	0.403	0.931	0	0	0	23.698	-0.599	-6.575	0	0	0	0	0	0	0
WT111(DD045F3F1DEA)	3.57	13108	2022-11-29 20:23:44.960	0.01	0.403	0.931	0	0	0	23.698	-0.599	-6.575	0	0	0	0	0	0	0
WT111(DD045F3F1DEA)	3.57	13108	2022-11-29 20:23:44.960	0.01	0.406	0.928	0.183	0	0	23.703	-0.599	-6.575	0	0	0	0	0	0	0
WT111(DD045F3F1DEA)	3.57	13108	2022-11-29 20:23:44.960	0.01	0.406	0.928	0.183	0	0	23.703	-0.599	-6.575	0	0	0	0	0	0	0
WT111(DD045F3F1DEA)	3.57	13108	2022-11-29 20:23:44.960	0.01	0.406	0.928	0.183	0	0	23.703	-0.599	-6.575	0	0	0	0	0	0	0
WT111(DD045F3F1DEA)	3.57	13108	2022-11-29 20:23:44.960	0.01	0.406	0.928	0.183	0	0	23.703	-0.599	-6.575	0	0	0	0	0	0	0
WT111(DD045F3F1DEA)	3.57	13108	2022-11-29 20:23:44.960	0.012	0.407	0.925	-0.305	0.061	0	23.703	-0.593	-6.575	0	0	0	0	0	0	0
WT111(DD045F3F1DEA)	3.57	13108	2022-11-29 20:23:44.960	0.012	0.407	0.925	-0.305	0.061	0	23.703	-0.593	-6.575	0	0	0	0	0	0	0
WT111(DD045F3F1DEA)	3.57	13108	2022-11-29 20:23:44.991	0.012	0.407	0.925	-0.305	0.061	0	23.698	-0.593	-6.575	0	0	0	0	0	0	0
WT111(DD045F3F1DEA)	3.57	13108	2022-11-29 20:23:44.991	0.012	0.407	0.925	-0.305	0.061	0	23.698	-0.593	-6.575	0	0	0	0	0	0	0
WT111(DD045F3F1DEA)	3.57	13108	2022-11-29 20:23:44.991	0.011	0.391	0.926	0.488	0	0	23.698	-0.593	-6.575	0	0	0	0	0	0	0
WT111(DD045F3F1DEA)	3.57	13108	2022-11-29 20:23:44.991	0.011	0.391	0.926	0.488	0	0	23.703	-0.593	-6.575	0	0	0	0	0	0	0
WT111(DD045F3F1DEA)	3.57	13108	2022-11-29 20:23:44.991	0.011	0.391	0.926	0.488	0	0	23.703	-0.593	-6.575	0	0	0	0	0	0	0
WT111(DD045F3F1DEA)	3.57	13108	2022-11-29 20:23:44.991	0.011	0.391	0.926	0.488	0	0	23.708	-0.593	-6.575	0	0	0	0	0	0	0
WT111(DD045F3F1DEA)	3.57	13108	2022-11-29 20:23:44.991	0.011	0.43	0.934	-0.183	0	0	23.703	-0.593	-6.575	0	0	0	0	0	0	0
WT111(DD045F3F1DEA)	3.57	13108	2022-11-29 20:23:44.991	0.011	0.43	0.934	-0.183	0	0	23.703	-0.593	-6.575	0	0	0	0	0	0	0
WT111(DD045F3F1DEA)	3.57	13108	2022-11-29 20:23:45.053	0.011	0.43	0.934	-0.183	0	0	23.703	-0.593	-6.575	0	0	0	0	0	0	0
WT111(DD045F3F1DEA)	3.57	13108	2022-11-29 20:23:45.053	0.011	0.43	0.934	-0.183	0	0	23.703	-0.593	-6.575	0	0	0	0	0	0	0
WT111(DD045F3F1DEA)	3.57	13108	2022-11-29 20:23:45.053	0.011	0.387	0.929	0.061	0	0	23.703	-0.593	-6.575	0	0	0	0	0	0	0
WT111(DD045F3F1DEA)	3.57	13108	2022-11-29 20:23:45.053	0.011	0.387	0.929	0.061	0	0	23.703	-0.593	-6.575	0	0	0	0	0	0	0
WT111(DD045F3F1DEA)	3.57	13108	2022-11-29 20:23:45.053	0.011	0.387	0.929	0.061	0	0	23.703	-0.593	-6.575	0	0	0	0	0	0	0
WT111(DD045F3F1DEA)	3.57	13108	2022-11-29 20:23:45.053	0.011	0.387	0.929	0.061	0	0	23.703	-0.593	-6.575	0	0	0	0	0	0	0
WT111(DD045F3F1DEA)	3.57	13108	2022-11-29 20:23:45.053	0.012	0.419	0.928	0.427	0	0	23.703	-0.593	-6.575	0	0	0	0	0	0	0
WT111(DD045F3F1DEA)	3.57	13108	2022-11-29 20:23:45.053	0.012	0.419	0.928	0.427	0	0	23.708	-0.593	-6.575	0	0	0	0	0	0	0
WT111(DD045F3F1DEA)	3.57	13108	2022-11-29 20:23:45.069	0.012	0.419	0.928	0.427	0	0	23.708	-0.593	-6.575	0	0	0	0	0	0	0
WT111(DD045F3F1DEA)	3.57	13108	2022-11-29 20:23:45.069	0.012	0.419	0.928	0.427	0	0	23.708	-0.599	-6.575	0	0	0	0	0	0	0
WT111(DD045F3F1DEA)	3.57	13108	2022-11-29 20:23:45.069	0.01	0.41	0.929	-0.732	0	0	23.708	-0.599	-6.575	0	0	0	0	0	0	0
WT111(DD045F3F1DEA)	3.57	13108	2022-11-29 20:23:45.069	0.01	0.41	0.929	-0.732	0	0	23.703	-0.599	-6.575	0	0	0	0	0	0	0
WT111(DD045F3F1DEA)	3.57	13108	2022-11-29 20:23:45.069	0.01	0.41	0.929	-0.732	0	0	23.698	-0.599	-6.575	0	0	0	0	0	0	0
WT111(DD045F3F1DEA)	3.57	13108	2022-11-29 20:23:45.069	0.01	0.41	0.929	-0.732	0	0	23.698	-0.599	-6.575	0	0	0	0	0	0	0
WT111(DD045F3F1DEA)	3.57	13108	2022-11-29 20:23:45.069	0.011	0.395	0.923	0.244	0	0	23.698	-0.599	-6.575	0	0	0	0	0	0	0
WT111(DD045F3F1DEA)	3.57	13108	2022-11-29 20:23:45.069	0.011	0.395	0.923	0.244	0	0	23.698	-0.599	-6.575	0	0	0	0	0	0	0
WT111(DD045F3F1DEA)	3.57	13108	2022-11-29 20:23:45.100	0.011	0.395	0.923	0.244	0	0	23.698	-0.599	-6.575	0	0	0	0	0	0	0
WT111(DD045F3F1DEA)	3.57	13108	2022-11-29 20:23:45.100	0.011	0.395	0.923	0.244	0	0	23.703	-0.599	-6.575	0	0	0	0	0	0	0
WT111(DD045F3F1DEA)	3.57	13108	2022-11-29 20:23:45.100	0.011	0.422	0.938	0	0	0	23.703	-0.599	-6.575	0	0	0	0	0	0	0
WT111(DD045F3F1DEA)	3.57	13108	2022-11-29 20:23:45.100	0.011	0.422	0.938	0	0	0	23.703	-0.599	-6.575	0	0	0	0	0	0	0
WT111(DD045F3F1DEA)	3.57	13108	2022-11-29 20:23:45.100	0.011	0.422	0.938	0	0	0	23.703	-0.599	-6.575	0	0	0	0	0	0	0
WT111(DD045F3F1DEA)	3.57	13108	2022-11-29 20:23:45.100	0.011	0.422	0.938	0	0	0	23.703	-0.599	-6.575	0	0	0	0	0	0	0
WT111(DD045F3F1DEA)	3.57	13108	2022-11-29 20:23:45.100	0.012	0.404	0.924	0	0	0	23.703	-0.599	-6.575	0	0	0	0	0	0	0
WT111(DD045F3F1DEA)	3.57	13108	2022-11-29 20:23:45.100	0.012	0.404	0.924	0	0	0	23.703	-0.599	-6.575	0	0	0	0	0	0	0
WT111(DD045F3F1DEA)	3.57	13108	2022-11-29 20:23:45.163	0.012	0.404	0.924	0	0	0	23.703	-0.599	-6.575	0	0	0	0	0	0	0
WT111(DD045F3F1DEA)	3.57	13108	2022-11-29 20:23:45.163	0.012	0.404	0.924	0	0	0	23.703	-0.599	-6.575	0	0	0	0	0	0	0
WT111(DD045F3F1DEA)	3.57	13108	2022-11-29 20:23:45.163	0.01	0.397	0.932	0.061	0	0	23.703	-0.599	-6.575	0	0	0	0	0	0	0
WT111(DD045F3F1DEA)	3.57	13108	2022-11-29 20:23:45.163	0.01	0.397	0.932	0.061	0	0	23.703	-0.599	-6.575	0	0	0	0	0	0	0
WT111(DD045F3F1DEA)	3.57	13108	2022-11-29 20:23:45.163	0.01	0.397	0.932	0.061	0	0	23.703	-0.599	-6.575	0	0	0	0	0	0	0
WT111(DD045F3F1DEA)	3.57	13108	2022-11-29 20:23:45.163	0.01	0.397	0.932	0.061	0	0	23.703	-0.599	-6.575	0	0	0	0	0	0	0
WT111(DD045F3F1DEA)	3.57	13108	2022-11-29 20:23:45.163	0.011	0.435	0.933	0.061	0	0	23.703	-0.599	-6.575	0	0	0	0	0	0	0
WT111(DD045F3F1DEA)	3.57	13108	2022-11-29 20:23:45.163	0.011	0.435	0.933	0.061	0	0	23.703	-0.599	-6.575	0	0	0	0	0	0	0
WT111(DD045F3F1DEA)	3.57	13108	2022-11-29 20:23:45.194	0.011	0.435	0.933	0.061	0	0	23.703	-0.599	-6.575	0	0	0	0	0	0	0
WT111(DD045F3F1DEA)	3.57	13108	2022-11-29 20:23:45.194	0.011	0.435	0.933	0.061	0	0	23.703	-0.599	-6.575	0	0	0	0	0	0	0
WT111(DD045F3F1DEA)	3.57	13108	2022-11-29 20:23:45.194	0.01	0.383	0.927	0	0.061	0	23.703	-0.599	-6.575	0	0	0	0	0	0	0
WT111(DD045F3F1DEA)	3.57	13108	2022-11-29 20:23:45.194	0.01	0.383	0.927	0	0.061	0	23.703	-0.599	-6.575	0	0	0	0	0	0	0
WT111(DD045F3F1DEA)	3.57	13108	2022-11-29 20:23:45.194	0.01	0.383	0.927	0	0.061	0	23.703	-0.599	-6.575	0	0	0	0	0	0	0
WT111(DD045F3F1DEA)	3.57	13108	2022-11-29 20:23:45.194	0.01	0.383	0.927	0	0.061	0	23.703	-0.599	-6.575	0	0	0	0	0	0	0
WT111(DD045F3F1DEA)	3.57	13108	2022-11-29 20:23:45.194	0.012	0.413	0.928	0.305	0	0	23.703	-0.599	-6.575	0	0	0	0	0	0	0
WT111(DD045F3F1DEA)	3.57	13108	2022-11-29 20:23:45.194	0.012	0.413	0.928	0.305	0	0	23.703	-0.599	-6.575	0	0	0	0	0	0	0
WT111(DD045F3F1DEA)	3.57	13108	2022-11-29 20:23:45.225	0.012	0.413	0.928	0.305	0	0	23.708	-0.599	-6.575	0	0	0	0	0	0	0
WT111(DD045F3F1DEA)	3.57	13108	2022-11-29 20:23:45.225	0.012	0.413	0.928	0.305	0	0	23.708	-0.599	-6.575	0	0	0	0	0	0	0
WT111(DD045F3F1DEA)	3.57	13108	2022-11-29 20:23:45.225	0.01	0.419	0.931	-0.854	0.061	0	23.703	-0.599	-6.575	0	0	0	0	0	0	0
WT111(DD045F3F1DEA)	3.57	13108	2022-11-29 20:23:45.225	0.01	0.419	0.931	-0.854	0.061	0	23.698	-0.599	-6.575	0	0	0	0	0	0	0
WT111(DD045F3F1DEA)	3.57	13108	2022-11-29 20:23:45.225	0.01	0.419	0.931	-0.854	0.061	0	23.698	-0.599	-6.575	0	0	0	0	0	0	0
WT111(DD045F3F1DEA)	3.57	13108	2022-11-29 20:23:45.225	0.01	0.419	0.931	-0.854	0.061	0	23.692	-0.599	-6.575	0	0	0	0	0	0	0
WT111(DD045F3F1DEA)	3.57	13108	2022-11-29 20:23:45.225	0.009	0.474	0.968	1.77	-0.793	0	23.703	-0.599	-6.581	0	0	0	0	0	0	0
WT111(DD045F3F1DEA)	3.57	13108	2022-11-29 20:23:45.225	0.009	0.474	0.968	1.77	-0.793	0	23.708	-0.604	-6.586	0	0	0	0	0	0	0
WT111(DD045F3F1DEA)	3.57	13108	2022-11-29 20:23:45.288	0.009	0.474	0.968	1.77	-0.793	0	23.719	-0.61	-6.592	0	0	0	0	0	0	0
WT111(DD045F3F1DEA)	3.57	13108	2022-11-29 20:23:45.288	0.009	0.474	0.968	1.77	-0.793	0	23.73	-0.61	-6.597	0	0	0	0	0	0	0
WT111(DD045F3F1DEA)	3.57	13108	2022-11-29 20:23:45.288	0.018	0.255	0.861	-3.54	1.038	-1.16	23.714	-0.604	-6.608	0	0	0	0	0	0	0
WT111(DD045F3F1DEA)	3.57	13108	2022-11-29 20:23:45.288	0.018	0.255	0.861	-3.54	1.038	-1.16	23.698	-0.599	-6.614	0	0	0	0	0	0	0
WT111(DD045F3F1DEA)	3.57	13108	2022-11-29 20:23:45.288	0.018	0.255	0.861	-3.54	1.038	-1.16	23.676	-0.588	-6.619	0	0	0	0	0	0	0
WT111(DD045F3F1DEA)	3.57	13108	2022-11-29 20:23:45.288	0.018	0.255	0.861	-3.54	1.038	-1.16	23.659	-0.582	-6.63	0	0	0	0	0	0	0
WT111(DD045F3F1DEA)	3.57	13108	2022-11-29 20:23:45.288	0.011	0.519	0.994	2.93	-0.122	0.61	23.67	-0.582	-6.63	0	0	0	0	0	0	0
WT111(DD045F3F1DEA)	3.57	13108	2022-11-29 20:23:45.288	0.011	0.519	0.994	2.93	-0.122	0.61	23.687	-0.588	-6.63	0	0	0	0	0	0	0
WT111(DD045F3F1DEA)	3.57	13108	2022-11-29 20:23:45.319	0.011	0.519	0.994	2.93	-0.122	0.61	23.698	-0.588	-6.636	0	0	0	0	0	0	0
WT111(DD045F3F1DEA)	3.57	13108	2022-11-29 20:23:45.319	0.011	0.519	0.994	2.93	-0.122	0.61	23.714	-0.593	-6.636	0	0	0	0	0	0	0
WT111(DD045F3F1DEA)	3.57	13108	2022-11-29 20:23:45.319	0.002	0.35	0.878	-1.404	0.183	-0.122	23.708	-0.588	-6.641	0	0	0	0	0	0	0
WT111(DD045F3F1DEA)	3.57	13108	2022-11-29 20:23:45.319	0.002	0.35	0.878	-1.404	0.183	-0.122	23.703	-0.588	-6.641	0	0	0	0	0	0	0
WT111(DD045F3F1DEA)	3.57	13108	2022-11-29 20:23:45.319	0.002	0.35	0.878	-1.404	0.183	-0.122	23.692	-0.588	-6.647	0	0	0	0	0	0	0
WT111(DD045F3F1DEA)	3.57	13108	2022-11-29 20:23:45.319	0.016	0.422	0.95	-0.183	0.122	0	23.692	-0.588	-6.652	0	0	0	0	0	0	0
WT111(DD045F3F1DEA)	3.57	13108	2022-11-29 20:23:45.319	0.016	0.422	0.95	-0.183	0.122	0	23.692	-0.588	-6.658	0	0	0	0	0	0	0
WT111(DD045F3F1DEA)	3.57	13108	2022-11-29 20:23:45.319	0.016	0.422	0.95	-0.183	0.122	0	23.692	-0.588	-6.658	0	0	0	0	0	0	0
WT111(DD045F3F1DEA)	3.57	13108	2022-11-29 20:23:45.350	0.016	0.422	0.95	-0.183	0.122	0	23.687	-0.588	-6.663	0	0	0	0	0	0	0
WT111(DD045F3F1DEA)	3.57	13108	2022-11-29 20:23:45.350	0.007	0.412	0.924	0.305	0	0.122	23.692	-0.588	-6.669	0	0	0	0	0	0	0
WT111(DD045F3F1DEA)	3.57	13108	2022-11-29 20:23:45.350	0.007	0.412	0.924	0.305	0	0.122	23.692	-0.588	-6.674	0	0	0	0	0	0	0
WT111(DD045F3F1DEA)	3.57	13108	2022-11-29 20:23:45.350	0.007	0.412	0.924	0.305	0	0.122	23.692	-0.588	-6.674	0	0	0	0	0	0	0
WT111(DD045F3F1DEA)	3.57	13108	2022-11-29 20:23:45.350	0.007	0.412	0.924	0.305	0	0.122	23.698	-0.588	-6.68	0	0	0	0	0	0	0
WT111(DD045F3F1DEA)	3.57	13108	2022-11-29 20:23:45.350	0.01	0.417	0.929	0.122	0	-0.122	23.698	-0.588	-6.685	0	0	0	0	0	0	0
WT111(DD045F3F1DEA)	3.57	13108	2022-11-29 20:23:45.350	0.01	0.417	0.929	0.122	0	-0.122	23.698	-0.588	-6.691	0	0	0	0	0	0	0
WT111(DD045F3F1DEA)	3.57	13108	2022-11-29 20:23:45.350	0.01	0.417	0.929	0.122	0	-0.122	23.698	-0.588	-6.691	0	0	0	0	0	0	0
WT111(DD045F3F1DEA)	3.57	13108	2022-11-29 20:23:45.413	0.01	0.417	0.929	0.122	0	-0.122	23.698	-0.588	-6.696	0	0	0	0	0	0	0
WT111(DD045F3F1DEA)	3.57	13108	2022-11-29 20:23:45.413	0.011	0.387	0.924	0.061	0	0	23.698	-0.588	-6.702	0	0	0	0	0	0	0
WT111(DD045F3F1DEA)	3.57	13108	2022-11-29 20:23:45.413	0.011	0.387	0.924	0.061	0	0	23.698	-0.588	-6.707	0	0	0	0	0	0	0
WT111(DD045F3F1DEA)	3.57	13108	2022-11-29 20:23:45.413	0.011	0.387	0.924	0.061	0	0	23.698	-0.588	-6.713	0	0	0	0	0	0	0
WT111(DD045F3F1DEA)	3.57	13108	2022-11-29 20:23:45.413	0.011	0.387	0.924	0.061	0	0	23.698	-0.588	-6.718	0	0	0	0	0	0	0
WT111(DD045F3F1DEA)	3.57	13108	2022-11-29 20:23:45.413	0.008	0.419	0.929	-0.427	0	0	23.698	-0.588	-6.718	0	0	0	0	0	0	0
WT111(DD045F3F1DEA)	3.57	13108	2022-11-29 20:23:45.413	0.008	0.419	0.929	-0.427	0	0	23.698	-0.588	-6.724	0	0	0	0	0	0	0
WT111(DD045F3F1DEA)	3.57	13108	2022-11-29 20:23:45.413	0.008	0.419	0.929	-0.427	0	0	23.692	-0.588	-6.729	0	0	0	0	0	0	0
WT111(DD045F3F1DEA)	3.57	13108	2022-11-29 20:23:45.428	0.008	0.419	0.929	-0.427	0	0	23.692	-0.588	-6.735	0	0	0	0	0	0	0
WT111(DD045F3F1DEA)	3.57	13108	2022-11-29 20:23:45.428	0.012	0.393	0.927	0.244	0	0.061	23.692	-0.588	-6.74	0	0	0	0	0	0	0
WT111(DD045F3F1DEA)	3.57	13108	2022-11-29 20:23:45.428	0.012	0.393	0.927	0.244	0	0.061	23.692	-0.588	-6.74	0	0	0	0	0	0	0
WT111(DD045F3F1DEA)	3.57	13108	2022-11-29 20:23:45.428	0.012	0.393	0.927	0.244	0	0.061	23.692	-0.588	-6.746	0	0	0	0	0	0	0
WT111(DD045F3F1DEA)	3.57	13108	2022-11-29 20:23:45.428	0.012	0.393	0.927	0.244	0	0.061	23.698	-0.588	-6.751	0	0	0	0	0	0	0
WT111(DD045F3F1DEA)	3.57	13108	2022-11-29 20:23:45.428	0.009	0.424	0.929	0.427	0	0	23.698	-0.588	-6.757	0	0	0	0	0	0	0
WT111(DD045F3F1DEA)	3.57	13108	2022-11-29 20:23:45.428	0.009	0.424	0.929	0.427	0	0	23.698	-0.588	-6.757	0	0	0	0	0	0	0
WT111(DD045F3F1DEA)	3.57	13108	2022-11-29 20:23:45.428	0.009	0.424	0.929	0.427	0	0	23.703	-0.588	-6.762	0	0	0	0	0	0	0
WT111(DD045F3F1DEA)	3.57	13108	2022-11-29 20:23:45.460	0.009	0.424	0.929	0.427	0	0	23.703	-0.588	-6.768	0	0	0	0	0	0	0
WT111(DD045F3F1DEA)	3.57	13108	2022-11-29 20:23:45.460	0.011	0.402	0.93	-0.793	0.061	0.061	23.703	-0.588	-6.773	0	0	0	0	0	0	0
WT111(DD045F3F1DEA)	3.57	13108	2022-11-29 20:23:45.460	0.011	0.402	0.93	-0.793	0.061	0.061	23.698	-0.588	-6.773	0	0	0	0	0	0	0
WT111(DD045F3F1DEA)	3.57	13108	2022-11-29 20:23:45.460	0.011	0.402	0.93	-0.793	0.061	0.061	23.692	-0.588	-6.779	0	0	0	0	0	0	0
WT111(DD045F3F1DEA)	3.57	13108	2022-11-29 20:23:45.460	0.011	0.402	0.93	-0.793	0.061	0.061	23.687	-0.588	-6.784	0	0	0	0	0	0	0
WT111(DD045F3F1DEA)	3.57	13108	2022-11-29 20:23:45.460	0.013	0.411	0.928	0.671	0	0	23.692	-0.588	-6.79	0	0	0	0	0	0	0
WT111(DD045F3F1DEA)	3.57	13108	2022-11-29 20:23:45.460	0.013	0.411	0.928	0.671	0	0	23.698	-0.588	-6.79	0	0	0	0	0	0	0
WT111(DD045F3F1DEA)	3.57	13108	2022-11-29 20:23:45.460	0.013	0.411	0.928	0.671	0	0	23.698	-0.588	-6.795	0	0	0	0	0	0	0
WT111(DD045F3F1DEA)	3.57	13108	2022-11-29 20:23:45.585	0.013	0.411	0.928	0.671	0	0	23.703	-0.588	-6.801	0	0	0	0	0	0	0
WT111(DD045F3F1DEA)	3.57	13108	2022-11-29 20:23:45.585	0.007	0.399	0.924	-0.183	0	0	23.703	-0.588	-6.801	0	0	0	0	0	0	0
WT111(DD045F3F1DEA)	3.57	13108	2022-11-29 20:23:45.585	0.007	0.399	0.924	-0.183	0	0	23.703	-0.588	-6.806	0	0	0	0	0	0	0
WT111(DD045F3F1DEA)	3.57	13108	2022-11-29 20:23:45.585	0.007	0.399	0.924	-0.183	0	0	23.698	-0.588	-6.812	0	0	0	0	0	0	0
WT111(DD045F3F1DEA)	3.57	13108	2022-11-29 20:23:45.585	0.007	0.399	0.924	-0.183	0	0	23.698	-0.588	-6.817	0	0	0	0	0	0	0
WT111(DD045F3F1DEA)	3.57	13108	2022-11-29 20:23:45.585	0.012	0.412	0.934	-0.061	0	0.061	23.698	-0.588	-6.817	0	0	0	0	0	0	0
WT111(DD045F3F1DEA)	3.57	13108	2022-11-29 20:23:45.585	0.012	0.412	0.934	-0.061	0	0.061	23.698	-0.588	-6.823	0	0	0	0	0	0	0
WT111(DD045F3F1DEA)	3.57	13108	2022-11-29 20:23:45.585	0.012	0.412	0.934	-0.061	0	0.061	23.698	-0.588	-6.823	0	0	0	0	0	0	0
WT111(DD045F3F1DEA)	3.57	13108	2022-11-29 20:23:45.585	0.012	0.412	0.934	-0.061	0	0.061	23.698	-0.588	-6.828	0	0	0	0	0	0	0
WT111(DD045F3F1DEA)	3.57	13108	2022-11-29 20:23:45.585	0.011	0.409	0.929	0	0	0	23.698	-0.588	-6.833	0	0	0	0	0	0	0
WT111(DD045F3F1DEA)	3.57	13108	2022-11-29 20:23:45.585	0.011	0.409	0.929	0	0	0	23.698	-0.588	-6.839	0	0	0	0	0	0	0
WT111(DD045F3F1DEA)	3.57	13108	2022-11-29 20:23:45.585	0.011	0.409	0.929	0	0	0	23.698	-0.588	-6.839	0	0	0	0	0	0	0
WT111(DD045F3F1DEA)	3.57	13108	2022-11-29 20:23:45.585	0.011	0.409	0.929	0	0	0	23.698	-0.588	-6.844	0	0	0	0	0	0	0
WT111(DD045F3F1DEA)	3.57	13108	2022-11-29 20:23:45.585	0.011	0.403	0.931	0.183	0	0	23.698	-0.588	-6.85	0	0	0	0	0	0	0
WT111(DD045F3F1DEA)	3.57	13108	2022-11-29 20:23:45.585	0.011	0.403	0.931	0.183	0	0	23.698	-0.588	-6.85	0	0	0	0	0	0	0
WT111(DD045F3F1DEA)	3.57	13108	2022-11-29 20:23:45.585	0.011	0.403	0.931	0.183	0	0	23.698	-0.588	-6.855	0	0	0	0	0	0	0
WT111(DD045F3F1DEA)	3.57	13108	2022-11-29 20:23:45.616	0.011	0.403	0.931	0.183	0	0	23.703	-0.588	-6.861	0	0	0	0	0	0	0
WT111(DD045F3F1DEA)	3.57	13108	2022-11-29 20:23:45.616	0.012	0.415	0.929	-0.061	0.061	0	23.703	-0.588	-6.866	0	0	0	0	0	0	0
WT111(DD045F3F1DEA)	3.57	13108	2022-11-29 20:23:45.616	0.012	0.415	0.929	-0.061	0.061	0	23.698	-0.588	-6.866	0	0	0	0	0	0	0
WT111(DD045F3F1DEA)	3.57	13108	2022-11-29 20:23:45.616	0.012	0.415	0.929	-0.061	0.061	0	23.698	-0.588	-6.872	0	0	0	0	0	0	0
WT111(DD045F3F1DEA)	3.57	13108	2022-11-29 20:23:45.616	0.012	0.415	0.929	-0.061	0.061	0	23.698	-0.588	-6.877	0	0	0	0	0	0	0
WT111(DD045F3F1DEA)	3.57	13108	2022-11-29 20:23:45.616	0.008	0.393	0.927	0.183	0	0.061	23.703	-0.588	-6.877	0	0	0	0	0	0	0
WT111(DD045F3F1DEA)	3.57	13108	2022-11-29 20:23:45.616	0.008	0.393	0.927	0.183	0	0.061	23.703	-0.588	-6.883	0	0	0	0	0	0	0
WT111(DD045F3F1DEA)	3.57	13108	2022-11-29 20:23:45.616	0.008	0.393	0.927	0.183	0	0.061	23.703	-0.588	-6.888	0	0	0	0	0	0	0
WT111(DD045F3F1DEA)	3.57	13108	2022-11-29 20:23:45.647	0.008	0.393	0.927	0.183	0	0.061	23.703	-0.588	-6.888	0	0	0	0	0	0	0
WT111(DD045F3F1DEA)	3.57	13108	2022-11-29 20:23:45.647	0.01	0.422	0.931	-0.122	0.061	0	23.703	-0.588	-6.894	0	0	0	0	0	0	0
WT111(DD045F3F1DEA)	3.57	13108	2022-11-29 20:23:45.647	0.01	0.422	0.931	-0.122	0.061	0	23.703	-0.588	-6.899	0	0	0	0	0	0	0
WT111(DD045F3F1DEA)	3.57	13108	2022-11-29 20:23:45.647	0.01	0.422	0.931	-0.122	0.061	0	23.703	-0.588	-6.905	0	0	0	0	0	0	0
WT111(DD045F3F1DEA)	3.57	13108	2022-11-29 20:23:45.647	0.01	0.422	0.931	-0.122	0.061	0	23.698	-0.588	-6.91	0	0	0	0	0	0	0
WT111(DD045F3F1DEA)	3.57	13108	2022-11-29 20:23:45.647	0.011	0.404	0.926	0.183	0	0	23.703	-0.588	-6.91	0	0	0	0	0	0	0
WT111(DD045F3F1DEA)	3.57	13108	2022-11-29 20:23:45.647	0.011	0.404	0.926	0.183	0	0	23.703	-0.588	-6.916	0	0	0	0	0	0	0
WT111(DD045F3F1DEA)	3.57	13108	2022-11-29 20:23:45.647	0.011	0.404	0.926	0.183	0	0	23.703	-0.588	-6.921	0	0	0	0	0	0	0
WT111(DD045F3F1DEA)	3.57	13108	2022-11-29 20:23:45.678	0.011	0.404	0.926	0.183	0	0	23.703	-0.588	-6.927	0	0	0	0	0	0	0
WT111(DD045F3F1DEA)	3.57	13108	2022-11-29 20:23:45.678	0.01	0.398	0.925	0.122	0	0	23.703	-0.588	-6.927	0	0	0	0	0	0	0
WT111(DD045F3F1DEA)	3.57	13108	2022-11-29 20:23:45.678	0.01	0.398	0.925	0.122	0	0	23.703	-0.588	-6.932	0	0	0	0	0	0	0
WT111(DD045F3F1DEA)	3.57	13108	2022-11-29 20:23:45.678	0.01	0.398	0.925	0.122	0	0	23.703	-0.588	-6.938	0	0	0	0	0	0	0
WT111(DD045F3F1DEA)	3.57	13108	2022-11-29 20:23:45.678	0.01	0.398	0.925	0.122	0	0	23.708	-0.588	-6.943	0	0	0	0	0	0	0
WT111(DD045F3F1DEA)	3.57	13108	2022-11-29 20:23:45.678	0.011	0.419	0.935	-0.305	0.061	0.061	23.703	-0.588	-6.949	0	0	0	0	0	0	0
WT111(DD045F3F1DEA)	3.57	13108	2022-11-29 20:23:45.678	0.011	0.419	0.935	-0.305	0.061	0.061	23.703	-0.588	-6.949	0	0	0	0	0	0	0
WT111(DD045F3F1DEA)	3.57	13108	2022-11-29 20:23:45.678	0.011	0.419	0.935	-0.305	0.061	0.061	23.703	-0.588	-6.954	0	0	0	0	0	0	0
WT111(DD045F3F1DEA)	3.57	13108	2022-11-29 20:23:45.710	0.011	0.419	0.935	-0.305	0.061	0.061	23.698	-0.588	-6.96	0	0	0	0	0	0	0
WT111(DD045F3F1DEA)	3.57	13108	2022-11-29 20:23:45.710	0.01	0.397	0.927	0.366	0	0	23.703	-0.588	-6.96	0	0	0	0	0	0	0
WT111(DD045F3F1DEA)	3.57	13108	2022-11-29 20:23:45.710	0.01	0.397	0.927	0.366	0	0	23.703	-0.588	-6.965	0	0	0	0	0	0	0
WT111(DD045F3F1DEA)	3.57	13108	2022-11-29 20:23:45.710	0.01	0.397	0.927	0.366	0	0	23.703	-0.588	-6.971	0	0	0	0	0	0	0
WT111(DD045F3F1DEA)	3.57	13108	2022-11-29 20:23:45.710	0.01	0.397	0.927	0.366	0	0	23.708	-0.588	-6.976	0	0	0	0	0	0	0
WT111(DD045F3F1DEA)	3.57	13108	2022-11-29 20:23:45.710	0.011	0.412	0.929	0.061	0	0	23.708	-0.588	-6.976	0	0	0	0	0	0	0
WT111(DD045F3F1DEA)	3.57	13108	2022-11-29 20:23:45.710	0.011	0.412	0.929	0.061	0	0	23.708	-0.588	-6.982	0	0	0	0	0	0	0
WT111(DD045F3F1DEA)	3.57	13108	2022-11-29 20:23:45.710	0.011	0.412	0.929	0.061	0	0	23.708	-0.588	-6.987	0	0	0	0	0	0	0
WT111(DD045F3F1DEA)	3.57	13108	2022-11-29 20:23:45.803	0.011	0.412	0.929	0.061	0	0	23.708	-0.588	-6.993	0	0	0	0	0	0	0
WT111(DD045F3F1DEA)	3.57	13108	2022-11-29 20:23:45.803	0.01	0.398	0.927	-0.061	0	0	23.708	-0.588	-6.993	0	0	0	0	0	0	0
WT111(DD045F3F1DEA)	3.57	13108	2022-11-29 20:23:45.803	0.01	0.398	0.927	-0.061	0	0	23.708	-0.588	-6.998	0	0	0	0	0	0	0
WT111(DD045F3F1DEA)	3.57	13108	2022-11-29 20:23:45.803	0.01	0.398	0.927	-0.061	0	0	23.708	-0.588	-7.004	0	0	0	0	0	0	0

## Sheet: 140cm
设备名称	电压	版本	片上时间	加速度X(g)	加速度Y(g)	加速度Z(g)	角速度X(°/s)	角速度Y(°/s)	角速度Z(°/s)	角度X(°)	角度Y(°)	角度Z(°)	磁场X	磁场Y	磁场Z	四元数0	四元数1	四元数2	四元数3	状态
WT111(DD045F3F1DEA)	3.52	13108	2022-11-29 20:33:20.708	0.011	0.405	0.923	0.244	0	0	23.692	-0.593	-6.877	0	0	0	0	0	0	0
WT111(DD045F3F1DEA)	3.52	13108	2022-11-29 20:33:20.708	0.011	0.405	0.923	0.244	0	0	23.692	-0.593	-6.877	0	0	0	0	0	0	0
WT111(DD045F3F1DEA)	3.52	13108	2022-11-29 20:33:20.708	0.011	0.413	0.936	0.122	0	0	23.692	-0.593	-6.877	0	0	0	0	0	0	0
WT111(DD045F3F1DEA)	3.52	13108	2022-11-29 20:33:20.708	0.011	0.413	0.936	0.122	0	0	23.692	-0.593	-6.877	0	0	0	0	0	0	0
WT111(DD045F3F1DEA)	3.52	13108	2022-11-29 20:33:20.708	0.011	0.413	0.936	0.122	0	0	23.698	-0.593	-6.877	0	0	0	0	0	0	0
WT111(DD045F3F1DEA)	3.52	13108	2022-11-29 20:33:20.724	0.011	0.413	0.936	0.122	0	0	23.698	-0.593	-6.877	0	0	0	0	0	0	0
WT111(DD045F3F1DEA)	3.52	13108	2022-11-29 20:33:20.724	0.011	0.392	0.921	-0.549	0	0	23.692	-0.593	-6.877	0	0	0	0	0	0	0
WT111(DD045F3F1DEA)	3.52	13108	2022-11-29 20:33:20.724	0.011	0.392	0.921	-0.549	0	0	23.692	-0.593	-6.877	0	0	0	0	0	0	0
WT111(DD045F3F1DEA)	3.52	13108	2022-11-29 20:33:20.724	0.011	0.392	0.921	-0.549	0	0	23.687	-0.593	-6.877	0	0	0	0	0	0	0
WT111(DD045F3F1DEA)	3.52	13108	2022-11-29 20:33:20.724	0.011	0.392	0.921	-0.549	0	0	23.687	-0.593	-6.877	0	0	0	0	0	0	0
WT111(DD045F3F1DEA)	3.52	13108	2022-11-29 20:33:20.724	0.01	0.422	0.931	0.427	0	0	23.687	-0.593	-6.877	0	0	0	0	0	0	0
WT111(DD045F3F1DEA)	3.52	13108	2022-11-29 20:33:20.724	0.01	0.422	0.931	0.427	0	0	23.687	-0.593	-6.877	0	0	0	0	0	0	0
WT111(DD045F3F1DEA)	3.52	13108	2022-11-29 20:33:20.724	0.01	0.422	0.931	0.427	0	0	23.692	-0.593	-6.877	0	0	0	0	0	0	0
WT111(DD045F3F1DEA)	3.52	13108	2022-11-29 20:33:20.771	0.01	0.422	0.931	0.427	0	0	23.692	-0.593	-6.877	0	0	0	0	0	0	0
WT111(DD045F3F1DEA)	3.52	13108	2022-11-29 20:33:20.771	0.012	0.402	0.932	-0.427	0.061	0	23.692	-0.593	-6.877	0	0	0	0	0	0	0
WT111(DD045F3F1DEA)	3.52	13108	2022-11-29 20:33:20.771	0.012	0.402	0.932	-0.427	0.061	0	23.687	-0.593	-6.877	0	0	0	0	0	0	0
WT111(DD045F3F1DEA)	3.52	13108	2022-11-29 20:33:20.771	0.012	0.402	0.932	-0.427	0.061	0	23.687	-0.593	-6.877	0	0	0	0	0	0	0
WT111(DD045F3F1DEA)	3.52	13108	2022-11-29 20:33:20.771	0.012	0.402	0.932	-0.427	0.061	0	23.687	-0.593	-6.877	0	0	0	0	0	0	0
WT111(DD045F3F1DEA)	3.52	13108	2022-11-29 20:33:20.771	0.009	0.401	0.928	0.427	0	0	23.687	-0.593	-6.877	0	0	0	0	0	0	0
WT111(DD045F3F1DEA)	3.52	13108	2022-11-29 20:33:20.771	0.009	0.401	0.928	0.427	0	0	23.687	-0.593	-6.877	0	0	0	0	0	0	0
WT111(DD045F3F1DEA)	3.52	13108	2022-11-29 20:33:20.771	0.009	0.401	0.928	0.427	0	0	23.692	-0.593	-6.877	0	0	0	0	0	0	0
WT111(DD045F3F1DEA)	3.52	13108	2022-11-29 20:33:20.865	0.009	0.401	0.928	0.427	0	0	23.692	-0.593	-6.877	0	0	0	0	0	0	0
WT111(DD045F3F1DEA)	3.52	13108	2022-11-29 20:33:20.865	0.011	0.424	0.934	0	0	0	23.692	-0.593	-6.877	0	0	0	0	0	0	0
WT111(DD045F3F1DEA)	3.52	13108	2022-11-29 20:33:20.865	0.011	0.424	0.934	0	0	0	23.692	-0.593	-6.877	0	0	0	0	0	0	0
WT111(DD045F3F1DEA)	3.52	13108	2022-11-29 20:33:20.865	0.011	0.424	0.934	0	0	0	23.692	-0.593	-6.877	0	0	0	0	0	0	0
WT111(DD045F3F1DEA)	3.52	13108	2022-11-29 20:33:20.865	0.011	0.424	0.934	0	0	0	23.692	-0.593	-6.877	0	0	0	0	0	0	0
WT111(DD045F3F1DEA)	3.52	13108	2022-11-29 20:33:20.865	0.011	0.398	0.928	-0.061	0	0	23.692	-0.593	-6.877	0	0	0	0	0	0	0
WT111(DD045F3F1DEA)	3.52	13108	2022-11-29 20:33:20.865	0.011	0.398	0.928	-0.061	0	0	23.692	-0.593	-6.877	0	0	0	0	0	0	0
WT111(DD045F3F1DEA)	3.52	13108	2022-11-29 20:33:20.865	0.011	0.398	0.928	-0.061	0	0	23.692	-0.593	-6.877	0	0	0	0	0	0	0
WT111(DD045F3F1DEA)	3.52	13108	2022-11-29 20:33:20.865	0.011	0.398	0.928	-0.061	0	0	23.692	-0.593	-6.877	0	0	0	0	0	0	0
WT111(DD045F3F1DEA)	3.52	13108	2022-11-29 20:33:20.865	0.009	0.405	0.924	-0.122	0	0	23.692	-0.593	-6.877	0	0	0	0	0	0	0
WT111(DD045F3F1DEA)	3.52	13108	2022-11-29 20:33:20.865	0.009	0.405	0.924	-0.122	0	0	23.692	-0.593	-6.877	0	0	0	0	0	0	0
WT111(DD045F3F1DEA)	3.52	13108	2022-11-29 20:33:20.865	0.009	0.405	0.924	-0.122	0	0	23.692	-0.593	-6.877	0	0	0	0	0	0	0
WT111(DD045F3F1DEA)	3.52	13108	2022-11-29 20:33:20.865	0.009	0.405	0.924	-0.122	0	0	23.687	-0.593	-6.877	0	0	0	0	0	0	0
WT111(DD045F3F1DEA)	3.52	13108	2022-11-29 20:33:20.865	0.013	0.409	0.931	0	0	0	23.687	-0.593	-6.877	0	0	0	0	0	0	0
WT111(DD045F3F1DEA)	3.52	13108	2022-11-29 20:33:20.865	0.013	0.409	0.931	0	0	0	23.687	-0.593	-6.877	0	0	0	0	0	0	0
WT111(DD045F3F1DEA)	3.52	13108	2022-11-29 20:33:20.865	0.013	0.409	0.931	0	0	0	23.687	-0.593	-6.877	0	0	0	0	0	0	0
WT111(DD045F3F1DEA)	3.52	13108	2022-11-29 20:33:20.896	0.013	0.409	0.931	0	0	0	23.687	-0.593	-6.877	0	0	0	0	0	0	0
WT111(DD045F3F1DEA)	3.52	13108	2022-11-29 20:33:20.896	0.011	0.407	0.929	0	0	0	23.687	-0.593	-6.877	0	0	0	0	0	0	0
WT111(DD045F3F1DEA)	3.52	13108	2022-11-29 20:33:20.896	0.011	0.407	0.929	0	0	0	23.687	-0.593	-6.877	0	0	0	0	0	0	0
WT111(DD045F3F1DEA)	3.52	13108	2022-11-29 20:33:20.896	0.011	0.407	0.929	0	0	0	23.687	-0.593	-6.877	0	0	0	0	0	0	0
WT111(DD045F3F1DEA)	3.52	13108	2022-11-29 20:33:20.896	0.011	0.407	0.929	0	0	0	23.687	-0.593	-6.877	0	0	0	0	0	0	0
WT111(DD045F3F1DEA)	3.52	13108	2022-11-29 20:33:20.896	0.011	0.404	0.931	0.183	0	0	23.692	-0.593	-6.877	0	0	0	0	0	0	0
WT111(DD045F3F1DEA)	3.52	13108	2022-11-29 20:33:20.896	0.011	0.404	0.931	0.183	0	0	23.692	-0.593	-6.877	0	0	0	0	0	0	0
WT111(DD045F3F1DEA)	3.52	13108	2022-11-29 20:33:20.896	0.011	0.404	0.931	0.183	0	0	23.692	-0.593	-6.877	0	0	0	0	0	0	0
WT111(DD045F3F1DEA)	3.52	13108	2022-11-29 20:33:20.958	0.011	0.404	0.931	0.183	0	0	23.692	-0.593	-6.877	0	0	0	0	0	0	0
WT111(DD045F3F1DEA)	3.52	13108	2022-11-29 20:33:20.958	0.01	0.415	0.929	0	0	0	23.692	-0.593	-6.877	0	0	0	0	0	0	0
WT111(DD045F3F1DEA)	3.52	13108	2022-11-29 20:33:20.958	0.01	0.415	0.929	0	0	0	23.692	-0.593	-6.877	0	0	0	0	0	0	0
WT111(DD045F3F1DEA)	3.52	13108	2022-11-29 20:33:20.958	0.01	0.415	0.929	0	0	0	23.692	-0.593	-6.877	0	0	0	0	0	0	0
WT111(DD045F3F1DEA)	3.52	13108	2022-11-29 20:33:20.958	0.01	0.415	0.929	0	0	0	23.692	-0.593	-6.877	0	0	0	0	0	0	0
WT111(DD045F3F1DEA)	3.52	13108	2022-11-29 20:33:20.958	0.012	0.39	0.923	0.183	0	0	23.692	-0.593	-6.877	0	0	0	0	0	0	0
WT111(DD045F3F1DEA)	3.52	13108	2022-11-29 20:33:20.958	0.012	0.39	0.923	0.183	0	0	23.692	-0.593	-6.877	0	0	0	0	0	0	0
WT111(DD045F3F1DEA)	3.52	13108	2022-11-29 20:33:20.958	0.012	0.39	0.923	0.183	0	0	23.692	-0.593	-6.877	0	0	0	0	0	0	0
WT111(DD045F3F1DEA)	3.52	13108	2022-11-29 20:33:20.958	0.012	0.39	0.923	0.183	0	0	23.692	-0.593	-6.877	0	0	0	0	0	0	0
WT111(DD045F3F1DEA)	3.52	13108	2022-11-29 20:33:20.958	0.01	0.425	0.934	-0.122	0	0	23.692	-0.593	-6.877	0	0	0	0	0	0	0
WT111(DD045F3F1DEA)	3.52	13108	2022-11-29 20:33:20.958	0.01	0.425	0.934	-0.122	0	0	23.692	-0.593	-6.877	0	0	0	0	0	0	0
WT111(DD045F3F1DEA)	3.52	13108	2022-11-29 20:33:20.958	0.01	0.425	0.934	-0.122	0	0	23.692	-0.593	-6.877	0	0	0	0	0	0	0
WT111(DD045F3F1DEA)	3.52	13108	2022-11-29 20:33:20.958	0.01	0.407	0.927	0	0.061	0	23.692	-0.593	-6.877	0	0	0	0	0	0	0
WT111(DD045F3F1DEA)	3.52	13108	2022-11-29 20:33:20.958	0.01	0.407	0.927	0	0.061	0	23.692	-0.593	-6.877	0	0	0	0	0	0	0
WT111(DD045F3F1DEA)	3.52	13108	2022-11-29 20:33:20.958	0.01	0.407	0.927	0	0.061	0	23.692	-0.593	-6.877	0	0	0	0	0	0	0
WT111(DD045F3F1DEA)	3.52	13108	2022-11-29 20:33:20.958	0.01	0.407	0.927	0	0.061	0	23.692	-0.593	-6.877	0	0	0	0	0	0	0
WT111(DD045F3F1DEA)	3.52	13108	2022-11-29 20:33:21.021	0.01	0.399	0.926	-0.427	0.061	0	23.692	-0.593	-6.877	0	0	0	0	0	0	0
WT111(DD045F3F1DEA)	3.52	13108	2022-11-29 20:33:21.021	0.01	0.399	0.926	-0.427	0.061	0	23.687	-0.593	-6.877	0	0	0	0	0	0	0
WT111(DD045F3F1DEA)	3.52	13108	2022-11-29 20:33:21.021	0.01	0.399	0.926	-0.427	0.061	0	23.687	-0.593	-6.877	0	0	0	0	0	0	0
WT111(DD045F3F1DEA)	3.52	13108	2022-11-29 20:33:21.021	0.01	0.399	0.926	-0.427	0.061	0	23.681	-0.593	-6.877	0	0	0	0	0	0	0
WT111(DD045F3F1DEA)	3.52	13108	2022-11-29 20:33:21.021	0.012	0.419	0.934	0.671	0	0	23.687	-0.593	-6.877	0	0	0	0	0	0	0
WT111(DD045F3F1DEA)	3.52	13108	2022-11-29 20:33:21.021	0.012	0.419	0.934	0.671	0	0	23.692	-0.593	-6.877	0	0	0	0	0	0	0
WT111(DD045F3F1DEA)	3.52	13108	2022-11-29 20:33:21.021	0.012	0.419	0.934	0.671	0	0	23.692	-0.593	-6.877	0	0	0	0	0	0	0
WT111(DD045F3F1DEA)	3.52	13108	2022-11-29 20:33:21.021	0.012	0.419	0.934	0.671	0	0	23.698	-0.593	-6.877	0	0	0	0	0	0	0
WT111(DD045F3F1DEA)	3.52	13108	2022-11-29 20:33:21.052	0.013	0.405	0.927	-0.183	0	0	23.698	-0.593	-6.877	0	0	0	0	0	0	0
WT111(DD045F3F1DEA)	3.52	13108	2022-11-29 20:33:21.052	0.013	0.405	0.927	-0.183	0	0	23.698	-0.593	-6.877	0	0	0	0	0	0	0
WT111(DD045F3F1DEA)	3.52	13108	2022-11-29 20:33:21.052	0.013	0.405	0.927	-0.183	0	0	23.692	-0.593	-6.877	0	0	0	0	0	0	0
WT111(DD045F3F1DEA)	3.52	13108	2022-11-29 20:33:21.052	0.013	0.405	0.927	-0.183	0	0	23.692	-0.593	-6.877	0	0	0	0	0	0	0
WT111(DD045F3F1DEA)	3.52	13108	2022-11-29 20:33:21.052	0.007	0.391	0.922	-0.366	0.061	0	23.692	-0.593	-6.877	0	0	0	0	0	0	0
WT111(DD045F3F1DEA)	3.52	13108	2022-11-29 20:33:21.052	0.007	0.391	0.922	-0.366	0.061	0	23.692	-0.593	-6.877	0	0	0	0	0	0	0
WT111(DD045F3F1DEA)	3.52	13108	2022-11-29 20:33:21.052	0.007	0.391	0.922	-0.366	0.061	0	23.687	-0.593	-6.877	0	0	0	0	0	0	0
WT111(DD045F3F1DEA)	3.52	13108	2022-11-29 20:33:21.052	0.007	0.391	0.922	-0.366	0.061	0	23.687	-0.593	-6.877	0	0	0	0	0	0	0
WT111(DD045F3F1DEA)	3.52	13108	2022-11-29 20:33:21.068	0.012	0.432	0.941	0.061	0	0	23.687	-0.593	-6.877	0	0	0	0	0	0	0
WT111(DD045F3F1DEA)	3.52	13108	2022-11-29 20:33:21.068	0.012	0.432	0.941	0.061	0	0	23.687	-0.593	-6.877	0	0	0	0	0	0	0
WT111(DD045F3F1DEA)	3.52	13108	2022-11-29 20:33:21.068	0.012	0.432	0.941	0.061	0	0	23.687	-0.593	-6.877	0	0	0	0	0	0	0
WT111(DD045F3F1DEA)	3.52	13108	2022-11-29 20:33:21.068	0.012	0.432	0.941	0.061	0	0	23.687	-0.593	-6.877	0	0	0	0	0	0	0
WT111(DD045F3F1DEA)	3.52	13108	2022-11-29 20:33:21.068	0.01	0.392	0.921	0.244	0	0	23.687	-0.593	-6.877	0	0	0	0	0	0	0
WT111(DD045F3F1DEA)	3.52	13108	2022-11-29 20:33:21.068	0.01	0.392	0.921	0.244	0	0	23.687	-0.593	-6.877	0	0	0	0	0	0	0
WT111(DD045F3F1DEA)	3.52	13108	2022-11-29 20:33:21.068	0.01	0.392	0.921	0.244	0	0	23.692	-0.593	-6.877	0	0	0	0	0	0	0
WT111(DD045F3F1DEA)	3.52	13108	2022-11-29 20:33:21.068	0.01	0.392	0.921	0.244	0	0	23.692	-0.593	-6.877	0	0	0	0	0	0	0
WT111(DD045F3F1DEA)	3.52	13108	2022-11-29 20:33:21.130	0.01	0.407	0.93	0	0	0	23.692	-0.593	-6.877	0	0	0	0	0	0	0
WT111(DD045F3F1DEA)	3.52	13108	2022-11-29 20:33:21.130	0.01	0.407	0.93	0	0	0	23.692	-0.593	-6.877	0	0	0	0	0	0	0
WT111(DD045F3F1DEA)	3.52	13108	2022-11-29 20:33:21.130	0.01	0.407	0.93	0	0	0	23.692	-0.593	-6.877	0	0	0	0	0	0	0
WT111(DD045F3F1DEA)	3.52	13108	2022-11-29 20:33:21.130	0.01	0.407	0.93	0	0	0	23.692	-0.593	-6.877	0	0	0	0	0	0	0
WT111(DD045F3F1DEA)	3.52	13108	2022-11-29 20:33:21.130	0.01	0.415	0.935	-0.061	0	0	23.692	-0.593	-6.877	0	0	0	0	0	0	0
WT111(DD045F3F1DEA)	3.52	13108	2022-11-29 20:33:21.130	0.01	0.415	0.935	-0.061	0	0	23.692	-0.593	-6.877	0	0	0	0	0	0	0
WT111(DD045F3F1DEA)	3.52	13108	2022-11-29 20:33:21.130	0.01	0.415	0.935	-0.061	0	0	23.692	-0.593	-6.877	0	0	0	0	0	0	0
WT111(DD045F3F1DEA)	3.52	13108	2022-11-29 20:33:21.130	0.01	0.415	0.935	-0.061	0	0	23.692	-0.593	-6.877	0	0	0	0	0	0	0
WT111(DD045F3F1DEA)	3.52	13108	2022-11-29 20:33:21.161	0.011	0.395	0.923	0.061	0	0	23.692	-0.593	-6.877	0	0	0	0	0	0	0
WT111(DD045F3F1DEA)	3.52	13108	2022-11-29 20:33:21.161	0.011	0.395	0.923	0.061	0	0	23.692	-0.593	-6.877	0	0	0	0	0	0	0
WT111(DD045F3F1DEA)	3.52	13108	2022-11-29 20:33:21.161	0.011	0.395	0.923	0.061	0	0	23.692	-0.593	-6.877	0	0	0	0	0	0	0
WT111(DD045F3F1DEA)	3.52	13108	2022-11-29 20:33:21.161	0.011	0.395	0.923	0.061	0	0	23.692	-0.593	-6.877	0	0	0	0	0	0	0
WT111(DD045F3F1DEA)	3.52	13108	2022-11-29 20:33:21.161	0.002	0.463	0.824	-1.831	0	0	23.681	-0.593	-6.883	0	0	0	0	0	0	0
WT111(DD045F3F1DEA)	3.52	13108	2022-11-29 20:33:21.161	0.002	0.463	0.824	-1.831	0	0	23.676	-0.593	-6.888	0	0	0	0	0	0	0
WT111(DD045F3F1DEA)	3.52	13108	2022-11-29 20:33:21.161	0.002	0.463	0.824	-1.831	0	0	23.665	-0.593	-6.894	0	0	0	0	0	0	0
WT111(DD045F3F1DEA)	3.52	13108	2022-11-29 20:33:21.161	0.002	0.463	0.824	-1.831	0	0	23.659	-0.593	-6.894	0	0	0	0	0	0	0
WT111(DD045F3F1DEA)	3.52	13108	2022-11-29 20:33:21.224	0.021	0.327	1.1	-0.244	-0.732	0	23.659	-0.599	-6.899	0	0	0	0	0	0	0
WT111(DD045F3F1DEA)	3.52	13108	2022-11-29 20:33:21.224	0.021	0.327	1.1	-0.244	-0.732	0	23.659	-0.599	-6.91	0	0	0	0	0	0	0
WT111(DD045F3F1DEA)	3.52	13108	2022-11-29 20:33:21.224	0.021	0.327	1.1	-0.244	-0.732	0	23.659	-0.604	-6.916	0	0	0	0	0	0	0
WT111(DD045F3F1DEA)	3.52	13108	2022-11-29 20:33:21.224	0.021	0.327	1.1	-0.244	-0.732	0	23.654	-0.604	-6.921	0	0	0	0	0	0	0
WT111(DD045F3F1DEA)	3.52	13108	2022-11-29 20:33:21.224	0.011	0.397	0.886	3.357	0.61	-0.61	23.67	-0.604	-6.927	0	0	0	0	0	0	0
WT111(DD045F3F1DEA)	3.52	13108	2022-11-29 20:33:21.224	0.011	0.397	0.886	3.357	0.61	-0.61	23.681	-0.599	-6.932	0	0	0	0	0	0	0
WT111(DD045F3F1DEA)	3.52	13108	2022-11-29 20:33:21.224	0.011	0.397	0.886	3.357	0.61	-0.61	23.698	-0.593	-6.938	0	0	0	0	0	0	0
WT111(DD045F3F1DEA)	3.52	13108	2022-11-29 20:33:21.224	0.011	0.397	0.886	3.357	0.61	-0.61	23.714	-0.593	-6.943	0	0	0	0	0	0	0
WT111(DD045F3F1DEA)	3.52	13108	2022-11-29 20:33:21.255	0.004	0.457	0.92	-1.038	-0.061	0.244	23.708	-0.593	-6.949	0	0	0	0	0	0	0
WT111(DD045F3F1DEA)	3.52	13108	2022-11-29 20:33:21.255	0.004	0.457	0.92	-1.038	-0.061	0.244	23.703	-0.593	-6.949	0	0	0	0	0	0	0
WT111(DD045F3F1DEA)	3.52	13108	2022-11-29 20:33:21.255	0.004	0.457	0.92	-1.038	-0.061	0.244	23.698	-0.593	-6.954	0	0	0	0	0	0	0
WT111(DD045F3F1DEA)	3.52	13108	2022-11-29 20:33:21.255	0.004	0.457	0.92	-1.038	-0.061	0.244	23.692	-0.593	-6.954	0	0	0	0	0	0	0
WT111(DD045F3F1DEA)	3.52	13108	2022-11-29 20:33:21.255	0.004	0.389	0.922	0.183	-0.061	0.122	23.692	-0.593	-6.96	0	0	0	0	0	0	0
WT111(DD045F3F1DEA)	3.52	13108	2022-11-29 20:33:21.255	0.004	0.389	0.922	0.183	-0.061	0.122	23.692	-0.593	-6.96	0	0	0	0	0	0	0
WT111(DD045F3F1DEA)	3.52	13108	2022-11-29 20:33:21.255	0.004	0.389	0.922	0.183	-0.061	0.122	23.692	-0.593	-6.965	0	0	0	0	0	0	0
WT111(DD045F3F1DEA)	3.52	13108	2022-11-29 20:33:21.255	0.004	0.389	0.922	0.183	-0.061	0.122	23.692	-0.593	-6.971	0	0	0	0	0	0	0
WT111(DD045F3F1DEA)	3.52	13108	2022-11-29 20:33:21.286	0.019	0.419	0.938	0.732	-0.061	-0.122	23.698	-0.593	-6.971	0	0	0	0	0	0	0
WT111(DD045F3F1DEA)	3.52	13108	2022-11-29 20:33:21.286	0.019	0.419	0.938	0.732	-0.061	-0.122	23.703	-0.593	-6.976	0	0	0	0	0	0	0
WT111(DD045F3F1DEA)	3.52	13108	2022-11-29 20:33:21.286	0.019	0.419	0.938	0.732	-0.061	-0.122	23.703	-0.593	-6.982	0	0	0	0	0	0	0
WT111(DD045F3F1DEA)	3.52	13108	2022-11-29 20:33:21.286	0.019	0.419	0.938	0.732	-0.061	-0.122	23.708	-0.593	-6.982	0	0	0	0	0	0	0
WT111(DD045F3F1DEA)	3.52	13108	2022-11-29 20:33:21.286	0.011	0.397	0.92	-1.038	0	-0.061	23.703	-0.593	-6.987	0	0	0	0	0	0	0
WT111(DD045F3F1DEA)	3.52	13108	2022-11-29 20:33:21.286	0.011	0.397	0.92	-1.038	0	-0.061	23.698	-0.593	-6.987	0	0	0	0	0	0	0
WT111(DD045F3F1DEA)	3.52	13108	2022-11-29 20:33:21.286	0.011	0.397	0.92	-1.038	0	-0.061	23.692	-0.593	-6.993	0	0	0	0	0	0	0
WT111(DD045F3F1DEA)	3.52	13108	2022-11-29 20:33:21.286	0.011	0.397	0.92	-1.038	0	-0.061	23.687	-0.593	-6.993	0	0	0	0	0	0	0
WT111(DD045F3F1DEA)	3.52	13108	2022-11-29 20:33:21.318	0.012	0.419	0.934	0.61	0	0	23.692	-0.593	-6.998	0	0	0	0	0	0	0
WT111(DD045F3F1DEA)	3.52	13108	2022-11-29 20:33:21.318	0.012	0.419	0.934	0.61	0	0	23.692	-0.593	-6.998	0	0	0	0	0	0	0
WT111(DD045F3F1DEA)	3.52	13108	2022-11-29 20:33:21.318	0.012	0.419	0.934	0.61	0	0	23.698	-0.593	-6.998	0	0	0	0	0	0	0
WT111(DD045F3F1DEA)	3.52	13108	2022-11-29 20:33:21.318	0.012	0.419	0.934	0.61	0	0	23.698	-0.593	-7.004	0	0	0	0	0	0	0
WT111(DD045F3F1DEA)	3.52	13108	2022-11-29 20:33:21.318	0.01	0.417	0.93	-0.488	0	0	23.698	-0.593	-7.004	0	0	0	0	0	0	0
WT111(DD045F3F1DEA)	3.52	13108	2022-11-29 20:33:21.318	0.01	0.417	0.93	-0.488	0	0	23.692	-0.593	-7.009	0	0	0	0	0	0	0
WT111(DD045F3F1DEA)	3.52	13108	2022-11-29 20:33:21.318	0.01	0.417	0.93	-0.488	0	0	23.692	-0.599	-7.009	0	0	0	0	0	0	0
WT111(DD045F3F1DEA)	3.52	13108	2022-11-29 20:33:21.318	0.01	0.417	0.93	-0.488	0	0	23.692	-0.599	-7.009	0	0	0	0	0	0	0
WT111(DD045F3F1DEA)	3.52	13108	2022-11-29 20:33:21.380	0.009	0.38	0.923	0.366	0	0	23.692	-0.599	-7.015	0	0	0	0	0	0	0
WT111(DD045F3F1DEA)	3.52	13108	2022-11-29 20:33:21.380	0.009	0.38	0.923	0.366	0	0	23.692	-0.599	-7.015	0	0	0	0	0	0	0
WT111(DD045F3F1DEA)	3.52	13108	2022-11-29 20:33:21.380	0.009	0.38	0.923	0.366	0	0	23.698	-0.599	-7.02	0	0	0	0	0	0	0
WT111(DD045F3F1DEA)	3.52	13108	2022-11-29 20:33:21.380	0.009	0.38	0.923	0.366	0	0	23.698	-0.599	-7.02	0	0	0	0	0	0	0
WT111(DD045F3F1DEA)	3.52	13108	2022-11-29 20:33:21.380	0.012	0.419	0.926	-0.061	0	0	23.698	-0.599	-7.026	0	0	0	0	0	0	0
WT111(DD045F3F1DEA)	3.52	13108	2022-11-29 20:33:21.380	0.012	0.419	0.926	-0.061	0	0	23.698	-0.599	-7.026	0	0	0	0	0	0	0
WT111(DD045F3F1DEA)	3.52	13108	2022-11-29 20:33:21.380	0.012	0.419	0.926	-0.061	0	0	23.698	-0.599	-7.026	0	0	0	0	0	0	0
WT111(DD045F3F1DEA)	3.52	13108	2022-11-29 20:33:21.380	0.012	0.419	0.926	-0.061	0	0	23.698	-0.599	-7.031	0	0	0	0	0	0	0
WT111(DD045F3F1DEA)	3.52	13108	2022-11-29 20:33:21.427	0.011	0.409	0.93	0	0	0	23.698	-0.599	-7.031	0	0	0	0	0	0	0
WT111(DD045F3F1DEA)	3.52	13108	2022-11-29 20:33:21.443	0.011	0.409	0.93	0	0	0	23.698	-0.599	-7.031	0	0	0	0	0	0	0
WT111(DD045F3F1DEA)	3.52	13108	2022-11-29 20:33:21.443	0.011	0.409	0.93	0	0	0	23.698	-0.599	-7.037	0	0	0	0	0	0	0
WT111(DD045F3F1DEA)	3.52	13108	2022-11-29 20:33:21.443	0.011	0.409	0.93	0	0	0	23.698	-0.599	-7.037	0	0	0	0	0	0	0
WT111(DD045F3F1DEA)	3.52	13108	2022-11-29 20:33:21.443	0.01	0.402	0.929	0.305	0	0	23.698	-0.599	-7.037	0	0	0	0	0	0	0
WT111(DD045F3F1DEA)	3.52	13108	2022-11-29 20:33:21.443	0.01	0.402	0.929	0.305	0	0	23.698	-0.599	-7.042	0	0	0	0	0	0	0
WT111(DD045F3F1DEA)	3.52	13108	2022-11-29 20:33:21.443	0.01	0.402	0.929	0.305	0	0	23.698	-0.599	-7.042	0	0	0	0	0	0	0
WT111(DD045F3F1DEA)	3.52	13108	2022-11-29 20:33:21.443	0.01	0.402	0.929	0.305	0	0	23.703	-0.599	-7.042	0	0	0	0	0	0	0
WT111(DD045F3F1DEA)	3.52	13108	2022-11-29 20:33:21.443	0.012	0.418	0.929	-0.549	0	0	23.698	-0.599	-7.048	0	0	0	0	0	0	0
WT111(DD045F3F1DEA)	3.52	13108	2022-11-29 20:33:21.443	0.012	0.418	0.929	-0.549	0	0	23.698	-0.599	-7.048	0	0	0	0	0	0	0
WT111(DD045F3F1DEA)	3.52	13108	2022-11-29 20:33:21.443	0.012	0.418	0.929	-0.549	0	0	23.692	-0.599	-7.048	0	0	0	0	0	0	0
WT111(DD045F3F1DEA)	3.52	13108	2022-11-29 20:33:21.443	0.012	0.418	0.929	-0.549	0	0	23.692	-0.599	-7.053	0	0	0	0	0	0	0
WT111(DD045F3F1DEA)	3.52	13108	2022-11-29 20:33:21.443	0.01	0.391	0.926	0.244	0	-0.061	23.692	-0.599	-7.053	0	0	0	0	0	0	0
WT111(DD045F3F1DEA)	3.52	13108	2022-11-29 20:33:21.443	0.01	0.391	0.926	0.244	0	-0.061	23.692	-0.599	-7.053	0	0	0	0	0	0	0
WT111(DD045F3F1DEA)	3.52	13108	2022-11-29 20:33:21.443	0.01	0.391	0.926	0.244	0	-0.061	23.692	-0.599	-7.059	0	0	0	0	0	0	0
WT111(DD045F3F1DEA)	3.52	13108	2022-11-29 20:33:21.443	0.01	0.391	0.926	0.244	0	-0.061	23.698	-0.599	-7.059	0	0	0	0	0	0	0
WT111(DD045F3F1DEA)	3.52	13108	2022-11-29 20:33:21.521	0.01	0.413	0.928	0	0	0	23.692	-0.599	-7.059	0	0	0	0	0	0	0
WT111(DD045F3F1DEA)	3.52	13108	2022-11-29 20:33:21.536	0.01	0.413	0.928	0	0	0	23.692	-0.599	-7.064	0	0	0	0	0	0	0
WT111(DD045F3F1DEA)	3.52	13108	2022-11-29 20:33:21.536	0.01	0.413	0.928	0	0	0	23.692	-0.599	-7.064	0	0	0	0	0	0	0
WT111(DD045F3F1DEA)	3.52	13108	2022-11-29 20:33:21.536	0.01	0.411	0.928	-0.061	0	-0.061	23.692	-0.599	-7.064	0	0	0	0	0	0	0
WT111(DD045F3F1DEA)	3.52	13108	2022-11-29 20:33:21.536	0.01	0.411	0.928	-0.061	0	-0.061	23.692	-0.599	-7.07	0	0	0	0	0	0	0
WT111(DD045F3F1DEA)	3.52	13108	2022-11-29 20:33:21.536	0.01	0.411	0.928	-0.061	0	-0.061	23.692	-0.599	-7.07	0	0	0	0	0	0	0
WT111(DD045F3F1DEA)	3.52	13108	2022-11-29 20:33:21.536	0.01	0.411	0.928	-0.061	0	-0.061	23.692	-0.599	-7.07	0	0	0	0	0	0	0
WT111(DD045F3F1DEA)	3.52	13108	2022-11-29 20:33:21.536	0.011	0.399	0.929	0.305	0	0	23.692	-0.599	-7.075	0	0	0	0	0	0	0
WT111(DD045F3F1DEA)	3.52	13108	2022-11-29 20:33:21.536	0.011	0.399	0.929	0.305	0	0	23.698	-0.599	-7.075	0	0	0	0	0	0	0
WT111(DD045F3F1DEA)	3.52	13108	2022-11-29 20:33:21.536	0.011	0.399	0.929	0.305	0	0	23.698	-0.599	-7.075	0	0	0	0	0	0	0
WT111(DD045F3F1DEA)	3.52	13108	2022-11-29 20:33:21.536	0.011	0.399	0.929	0.305	0	0	23.698	-0.599	-7.081	0	0	0	0	0	0	0
WT111(DD045F3F1DEA)	3.52	13108	2022-11-29 20:33:21.536	0.01	0.418	0.93	-0.549	0	0	23.698	-0.599	-7.081	0	0	0	0	0	0	0
WT111(DD045F3F1DEA)	3.52	13108	2022-11-29 20:33:21.536	0.01	0.418	0.93	-0.549	0	0	23.692	-0.599	-7.081	0	0	0	0	0	0	0
WT111(DD045F3F1DEA)	3.52	13108	2022-11-29 20:33:21.536	0.01	0.418	0.93	-0.549	0	0	23.692	-0.599	-7.081	0	0	0	0	0	0	0
WT111(DD045F3F1DEA)	3.52	13108	2022-11-29 20:33:21.536	0.01	0.418	0.93	-0.549	0	0	23.687	-0.599	-7.086	0	0	0	0	0	0	0
WT111(DD045F3F1DEA)	3.52	13108	2022-11-29 20:33:21.536	0.012	0.398	0.929	0.305	0	-0.061	23.687	-0.599	-7.086	0	0	0	0	0	0	0
WT111(DD045F3F1DEA)	3.52	13108	2022-11-29 20:33:21.552	0.012	0.398	0.929	0.305	0	-0.061	23.692	-0.599	-7.086	0	0	0	0	0	0	0
WT111(DD045F3F1DEA)	3.52	13108	2022-11-29 20:33:21.552	0.012	0.398	0.929	0.305	0	-0.061	23.692	-0.599	-7.086	0	0	0	0	0	0	0
WT111(DD045F3F1DEA)	3.52	13108	2022-11-29 20:33:21.552	0.012	0.398	0.929	0.305	0	-0.061	23.692	-0.599	-7.086	0	0	0	0	0	0	0
WT111(DD045F3F1DEA)	3.52	13108	2022-11-29 20:33:21.552	0.011	0.415	0.928	-0.061	0	0	23.692	-0.599	-7.092	0	0	0	0	0	0	0
WT111(DD045F3F1DEA)	3.52	13108	2022-11-29 20:33:21.552	0.011	0.415	0.928	-0.061	0	0	23.692	-0.599	-7.092	0	0	0	0	0	0	0
WT111(DD045F3F1DEA)	3.52	13108	2022-11-29 20:33:21.552	0.011	0.415	0.928	-0.061	0	0	23.692	-0.599	-7.092	0	0	0	0	0	0	0
WT111(DD045F3F1DEA)	3.52	13108	2022-11-29 20:33:21.552	0.011	0.415	0.928	-0.061	0	0	23.692	-0.599	-7.092	0	0	0	0	0	0	0
WT111(DD045F3F1DEA)	3.52	13108	2022-11-29 20:33:21.552	0.011	0.396	0.926	0	0	0	23.692	-0.599	-7.092	0	0	0	0	0	0	0
WT111(DD045F3F1DEA)	3.52	13108	2022-11-29 20:33:21.615	0.011	0.396	0.926	0	0	0	23.692	-0.599	-7.092	0	0	0	0	0	0	0
WT111(DD045F3F1DEA)	3.52	13108	2022-11-29 20:33:21.615	0.011	0.396	0.926	0	0	0	23.692	-0.599	-7.092	0	0	0	0	0	0	0
WT111(DD045F3F1DEA)	3.52	13108	2022-11-29 20:33:21.615	0.011	0.396	0.926	0	0	0	23.692	-0.599	-7.097	0	0	0	0	0	0	0
WT111(DD045F3F1DEA)	3.52	13108	2022-11-29 20:33:21.615	0.011	0.424	0.932	0.061	0	0	23.692	-0.599	-7.097	0	0	0	0	0	0	0
WT111(DD045F3F1DEA)	3.52	13108	2022-11-29 20:33:21.615	0.011	0.424	0.932	0.061	0	0	23.692	-0.599	-7.097	0	0	0	0	0	0	0
WT111(DD045F3F1DEA)	3.52	13108	2022-11-29 20:33:21.615	0.011	0.424	0.932	0.061	0	0	23.692	-0.599	-7.097	0	0	0	0	0	0	0
WT111(DD045F3F1DEA)	3.52	13108	2022-11-29 20:33:21.615	0.011	0.424	0.932	0.061	0	0	23.692	-0.599	-7.097	0	0	0	0	0	0	0
WT111(DD045F3F1DEA)	3.52	13108	2022-11-29 20:33:21.615	0.011	0.395	0.926	-0.427	0	0	23.692	-0.599	-7.097	0	0	0	0	0	0	0
WT111(DD045F3F1DEA)	3.52	13108	2022-11-29 20:33:21.709	0.011	0.395	0.926	-0.427	0	0	23.687	-0.599	-7.097	0	0	0	0	0	0	0
WT111(DD045F3F1DEA)	3.52	13108	2022-11-29 20:33:21.709	0.011	0.395	0.926	-0.427	0	0	23.687	-0.599	-7.103	0	0	0	0	0	0	0
WT111(DD045F3F1DEA)	3.52	13108	2022-11-29 20:33:21.709	0.011	0.395	0.926	-0.427	0	0	23.687	-0.599	-7.103	0	0	0	0	0	0	0
WT111(DD045F3F1DEA)	3.52	13108	2022-11-29 20:33:21.709	0.012	0.411	0.932	0.305	0	0	23.687	-0.599	-7.103	0	0	0	0	0	0	0
WT111(DD045F3F1DEA)	3.52	13108	2022-11-29 20:33:21.709	0.012	0.411	0.932	0.305	0	0	23.687	-0.599	-7.103	0	0	0	0	0	0	0
WT111(DD045F3F1DEA)	3.52	13108	2022-11-29 20:33:21.709	0.012	0.411	0.932	0.305	0	0	23.687	-0.599	-7.103	0	0	0	0	0	0	0
WT111(DD045F3F1DEA)	3.52	13108	2022-11-29 20:33:21.709	0.012	0.411	0.932	0.305	0	0	23.692	-0.599	-7.103	0	0	0	0	0	0	0
WT111(DD045F3F1DEA)	3.52	13108	2022-11-29 20:33:21.709	0.009	0.405	0.928	-0.366	0	0	23.687	-0.599	-7.103	0	0	0	0	0	0	0
WT111(DD045F3F1DEA)	3.52	13108	2022-11-29 20:33:21.709	0.009	0.405	0.928	-0.366	0	0	23.687	-0.599	-7.103	0	0	0	0	0	0	0
WT111(DD045F3F1DEA)	3.52	13108	2022-11-29 20:33:21.709	0.009	0.405	0.928	-0.366	0	0	23.687	-0.599	-7.103	0	0	0	0	0	0	0
WT111(DD045F3F1DEA)	3.52	13108	2022-11-29 20:33:21.709	0.009	0.405	0.928	-0.366	0	0	23.681	-0.599	-7.103	0	0	0	0	0	0	0
WT111(DD045F3F1DEA)	3.52	13108	2022-11-29 20:33:21.709	0.01	0.412	0.931	0.244	0	0	23.687	-0.599	-7.108	0	0	0	0	0	0	0

## Sheet: 160cm
设备名称	电压	版本	片上时间	加速度X(g)	加速度Y(g)	加速度Z(g)	角速度X(°/s)	角速度Y(°/s)	角速度Z(°/s)	角度X(°)	角度Y(°)	角度Z(°)	磁场X	磁场Y	磁场Z	四元数0	四元数1	四元数2	四元数3	状态
WT111(DD045F3F1DEA)	3.52	13108	2022-11-29 20:46:40.609	0.009	0.386	0.923	0.183	0	0	23.714	-0.593	-9.926	0	0	0	0	0	0	0
WT111(DD045F3F1DEA)	3.52	13108	2022-11-29 20:46:40.609	0.009	0.386	0.923	0.183	0	0	23.714	-0.593	-9.926	0	0	0	0	0	0	0
WT111(DD045F3F1DEA)	3.52	13108	2022-11-29 20:46:40.609	0.01	0.423	0.931	0	0	0	23.714	-0.593	-9.926	0	0	0	0	0	0	0
WT111(DD045F3F1DEA)	3.52	13108	2022-11-29 20:46:40.609	0.01	0.423	0.931	0	0	0	23.714	-0.593	-9.926	0	0	0	0	0	0	0
WT111(DD045F3F1DEA)	3.52	13108	2022-11-29 20:46:40.609	0.01	0.423	0.931	0	0	0	23.714	-0.593	-9.926	0	0	0	0	0	0	0
WT111(DD045F3F1DEA)	3.52	13108	2022-11-29 20:46:40.609	0.01	0.423	0.931	0	0	0	23.714	-0.593	-9.926	0	0	0	0	0	0	0
WT111(DD045F3F1DEA)	3.52	13108	2022-11-29 20:46:40.641	0.01	0.396	0.923	0.061	0	0	23.714	-0.593	-9.926	0	0	0	0	0	0	0
WT111(DD045F3F1DEA)	3.52	13108	2022-11-29 20:46:40.641	0.01	0.396	0.923	0.061	0	0	23.714	-0.593	-9.926	0	0	0	0	0	0	0
WT111(DD045F3F1DEA)	3.52	13108	2022-11-29 20:46:40.641	0.01	0.396	0.923	0.061	0	0	23.714	-0.593	-9.926	0	0	0	0	0	0	0
WT111(DD045F3F1DEA)	3.52	13108	2022-11-29 20:46:40.641	0.01	0.396	0.923	0.061	0	0	23.714	-0.593	-9.926	0	0	0	0	0	0	0
WT111(DD045F3F1DEA)	3.52	13108	2022-11-29 20:46:40.641	0.01	0.422	0.938	0	0	0	23.714	-0.593	-9.926	0	0	0	0	0	0	0
WT111(DD045F3F1DEA)	3.52	13108	2022-11-29 20:46:40.641	0.01	0.422	0.938	0	0	0	23.714	-0.593	-9.926	0	0	0	0	0	0	0
WT111(DD045F3F1DEA)	3.52	13108	2022-11-29 20:46:40.641	0.01	0.422	0.938	0	0	0	23.714	-0.593	-9.926	0	0	0	0	0	0	0
WT111(DD045F3F1DEA)	3.52	13108	2022-11-29 20:46:40.641	0.01	0.422	0.938	0	0	0	23.714	-0.593	-9.926	0	0	0	0	0	0	0
WT111(DD045F3F1DEA)	3.52	13108	2022-11-29 20:46:40.656	0.012	0.403	0.925	0	0	0	23.714	-0.593	-9.926	0	0	0	0	0	0	0
WT111(DD045F3F1DEA)	3.52	13108	2022-11-29 20:46:40.656	0.012	0.403	0.925	0	0	0	23.714	-0.593	-9.926	0	0	0	0	0	0	0
WT111(DD045F3F1DEA)	3.52	13108	2022-11-29 20:46:40.656	0.012	0.403	0.925	0	0	0	23.714	-0.593	-9.926	0	0	0	0	0	0	0
WT111(DD045F3F1DEA)	3.52	13108	2022-11-29 20:46:40.656	0.012	0.403	0.925	0	0	0	23.714	-0.593	-9.926	0	0	0	0	0	0	0
WT111(DD045F3F1DEA)	3.52	13108	2022-11-29 20:46:40.656	0.01	0.397	0.926	-0.061	0	0	23.714	-0.593	-9.926	0	0	0	0	0	0	0
WT111(DD045F3F1DEA)	3.52	13108	2022-11-29 20:46:40.656	0.01	0.397	0.926	-0.061	0	0	23.714	-0.593	-9.926	0	0	0	0	0	0	0
WT111(DD045F3F1DEA)	3.52	13108	2022-11-29 20:46:40.656	0.01	0.397	0.926	-0.061	0	0	23.714	-0.593	-9.926	0	0	0	0	0	0	0
WT111(DD045F3F1DEA)	3.52	13108	2022-11-29 20:46:40.656	0.01	0.397	0.926	-0.061	0	0	23.714	-0.593	-9.926	0	0	0	0	0	0	0
WT111(DD045F3F1DEA)	3.52	13108	2022-11-29 20:46:40.687	0.01	0.413	0.929	0.122	0	0	23.714	-0.593	-9.926	0	0	0	0	0	0	0
WT111(DD045F3F1DEA)	3.52	13108	2022-11-29 20:46:40.703	0.01	0.413	0.929	0.122	0	0	23.714	-0.593	-9.926	0	0	0	0	0	0	0
WT111(DD045F3F1DEA)	3.52	13108	2022-11-29 20:46:40.703	0.01	0.413	0.929	0.122	0	0	23.714	-0.593	-9.926	0	0	0	0	0	0	0
WT111(DD045F3F1DEA)	3.52	13108	2022-11-29 20:46:40.703	0.01	0.413	0.929	0.122	0	0	23.714	-0.593	-9.926	0	0	0	0	0	0	0
WT111(DD045F3F1DEA)	3.52	13108	2022-11-29 20:46:40.703	0.012	0.41	0.933	-0.183	0.061	0	23.714	-0.593	-9.926	0	0	0	0	0	0	0
WT111(DD045F3F1DEA)	3.52	13108	2022-11-29 20:46:40.703	0.012	0.41	0.933	-0.183	0.061	0	23.714	-0.593	-9.921	0	0	0	0	0	0	0
WT111(DD045F3F1DEA)	3.52	13108	2022-11-29 20:46:40.703	0.012	0.41	0.933	-0.183	0.061	0	23.714	-0.588	-9.921	0	0	0	0	0	0	0
WT111(DD045F3F1DEA)	3.52	13108	2022-11-29 20:46:40.703	0.012	0.41	0.933	-0.183	0.061	0	23.708	-0.588	-9.921	0	0	0	0	0	0	0
WT111(DD045F3F1DEA)	3.52	13108	2022-11-29 20:46:40.719	0.009	0.412	0.927	0.244	0	0	23.714	-0.588	-9.921	0	0	0	0	0	0	0
WT111(DD045F3F1DEA)	3.52	13108	2022-11-29 20:46:40.719	0.009	0.412	0.927	0.244	0	0	23.714	-0.588	-9.921	0	0	0	0	0	0	0
WT111(DD045F3F1DEA)	3.52	13108	2022-11-29 20:46:40.719	0.009	0.412	0.927	0.244	0	0	23.714	-0.588	-9.921	0	0	0	0	0	0	0
WT111(DD045F3F1DEA)	3.52	13108	2022-11-29 20:46:40.719	0.009	0.412	0.927	0.244	0	0	23.714	-0.588	-9.921	0	0	0	0	0	0	0
WT111(DD045F3F1DEA)	3.52	13108	2022-11-29 20:46:40.719	0.01	0.413	0.926	0.122	0	0	23.714	-0.588	-9.921	0	0	0	0	0	0	0
WT111(DD045F3F1DEA)	3.52	13108	2022-11-29 20:46:40.719	0.01	0.413	0.926	0.122	0	0	23.719	-0.588	-9.921	0	0	0	0	0	0	0
WT111(DD045F3F1DEA)	3.52	13108	2022-11-29 20:46:40.719	0.01	0.413	0.926	0.122	0	0	23.719	-0.588	-9.921	0	0	0	0	0	0	0
WT111(DD045F3F1DEA)	3.52	13108	2022-11-29 20:46:40.719	0.01	0.413	0.926	0.122	0	0	23.719	-0.588	-9.921	0	0	0	0	0	0	0
WT111(DD045F3F1DEA)	3.52	13108	2022-11-29 20:46:40.812	0.012	0.398	0.931	-0.366	0	0	23.719	-0.588	-9.921	0	0	0	0	0	0	0
WT111(DD045F3F1DEA)	3.52	13108	2022-11-29 20:46:40.812	0.012	0.398	0.931	-0.366	0	0	23.714	-0.588	-9.921	0	0	0	0	0	0	0
WT111(DD045F3F1DEA)	3.52	13108	2022-11-29 20:46:40.812	0.012	0.398	0.931	-0.366	0	0	23.714	-0.588	-9.921	0	0	0	0	0	0	0
WT111(DD045F3F1DEA)	3.52	13108	2022-11-29 20:46:40.812	0.012	0.398	0.931	-0.366	0	0	23.714	-0.588	-9.921	0	0	0	0	0	0	0
WT111(DD045F3F1DEA)	3.52	13108	2022-11-29 20:46:40.812	0.01	0.417	0.93	0.183	0	0	23.714	-0.588	-9.921	0	0	0	0	0	0	0
WT111(DD045F3F1DEA)	3.52	13108	2022-11-29 20:46:40.812	0.01	0.417	0.93	0.183	0	0	23.714	-0.588	-9.921	0	0	0	0	0	0	0
WT111(DD045F3F1DEA)	3.52	13108	2022-11-29 20:46:40.812	0.01	0.417	0.93	0.183	0	0	23.714	-0.588	-9.921	0	0	0	0	0	0	0
WT111(DD045F3F1DEA)	3.52	13108	2022-11-29 20:46:40.812	0.01	0.417	0.93	0.183	0	0	23.714	-0.588	-9.921	0	0	0	0	0	0	0
WT111(DD045F3F1DEA)	3.52	13108	2022-11-29 20:46:40.844	0.011	0.392	0.928	-0.244	0	0	23.714	-0.588	-9.921	0	0	0	0	0	0	0
WT111(DD045F3F1DEA)	3.52	13108	2022-11-29 20:46:40.844	0.011	0.392	0.928	-0.244	0	0	23.714	-0.588	-9.921	0	0	0	0	0	0	0
WT111(DD045F3F1DEA)	3.52	13108	2022-11-29 20:46:40.844	0.011	0.392	0.928	-0.244	0	0	23.714	-0.588	-9.921	0	0	0	0	0	0	0
WT111(DD045F3F1DEA)	3.52	13108	2022-11-29 20:46:40.844	0.011	0.392	0.928	-0.244	0	0	23.708	-0.588	-9.921	0	0	0	0	0	0	0
WT111(DD045F3F1DEA)	3.52	13108	2022-11-29 20:46:40.844	0.009	0.416	0.935	0.122	0	0	23.708	-0.588	-9.921	0	0	0	0	0	0	0
WT111(DD045F3F1DEA)	3.52	13108	2022-11-29 20:46:40.844	0.009	0.416	0.935	0.122	0	0	23.708	-0.588	-9.921	0	0	0	0	0	0	0
WT111(DD045F3F1DEA)	3.52	13108	2022-11-29 20:46:40.844	0.009	0.416	0.935	0.122	0	0	23.714	-0.588	-9.921	0	0	0	0	0	0	0
WT111(DD045F3F1DEA)	3.52	13108	2022-11-29 20:46:40.844	0.009	0.416	0.935	0.122	0	0	23.714	-0.588	-9.921	0	0	0	0	0	0	0
WT111(DD045F3F1DEA)	3.52	13108	2022-11-29 20:46:40.875	0.011	0.414	0.929	0.183	0	0	23.714	-0.588	-9.921	0	0	0	0	0	0	0
WT111(DD045F3F1DEA)	3.52	13108	2022-11-29 20:46:40.875	0.011	0.414	0.929	0.183	0	0	23.714	-0.588	-9.921	0	0	0	0	0	0	0
WT111(DD045F3F1DEA)	3.52	13108	2022-11-29 20:46:40.875	0.011	0.414	0.929	0.183	0	0	23.714	-0.588	-9.921	0	0	0	0	0	0	0
WT111(DD045F3F1DEA)	3.52	13108	2022-11-29 20:46:40.875	0.011	0.414	0.929	0.183	0	0	23.714	-0.588	-9.921	0	0	0	0	0	0	0
WT111(DD045F3F1DEA)	3.52	13108	2022-11-29 20:46:40.875	0.011	0.396	0.926	-0.244	0	0	23.714	-0.588	-9.921	0	0	0	0	0	0	0
WT111(DD045F3F1DEA)	3.52	13108	2022-11-29 20:46:40.875	0.011	0.396	0.926	-0.244	0	0	23.714	-0.588	-9.921	0	0	0	0	0	0	0
WT111(DD045F3F1DEA)	3.52	13108	2022-11-29 20:46:40.875	0.011	0.396	0.926	-0.244	0	0	23.714	-0.588	-9.921	0	0	0	0	0	0	0
WT111(DD045F3F1DEA)	3.52	13108	2022-11-29 20:46:40.875	0.011	0.396	0.926	-0.244	0	0	23.708	-0.588	-9.921	0	0	0	0	0	0	0
WT111(DD045F3F1DEA)	3.52	13108	2022-11-29 20:46:40.937	0.01	0.419	0.929	0.183	0	0	23.708	-0.588	-9.921	0	0	0	0	0	0	0
WT111(DD045F3F1DEA)	3.52	13108	2022-11-29 20:46:40.937	0.01	0.419	0.929	0.183	0	0	23.714	-0.588	-9.921	0	0	0	0	0	0	0
WT111(DD045F3F1DEA)	3.52	13108	2022-11-29 20:46:40.937	0.01	0.419	0.929	0.183	0	0	23.714	-0.588	-9.921	0	0	0	0	0	0	0
WT111(DD045F3F1DEA)	3.52	13108	2022-11-29 20:46:40.937	0.01	0.419	0.929	0.183	0	0	23.714	-0.588	-9.921	0	0	0	0	0	0	0
WT111(DD045F3F1DEA)	3.52	13108	2022-11-29 20:46:40.937	0.011	0.399	0.928	-0.183	0	0	23.714	-0.588	-9.921	0	0	0	0	0	0	0
WT111(DD045F3F1DEA)	3.52	13108	2022-11-29 20:46:40.937	0.011	0.399	0.928	-0.183	0	0	23.714	-0.588	-9.921	0	0	0	0	0	0	0
WT111(DD045F3F1DEA)	3.52	13108	2022-11-29 20:46:40.937	0.011	0.399	0.928	-0.183	0	0	23.714	-0.588	-9.921	0	0	0	0	0	0	0
WT111(DD045F3F1DEA)	3.52	13108	2022-11-29 20:46:40.937	0.011	0.399	0.928	-0.183	0	0	23.708	-0.593	-9.921	0	0	0	0	0	0	0
WT111(DD045F3F1DEA)	3.52	13108	2022-11-29 20:46:40.969	0.009	0.416	0.932	0.122	0	0	23.708	-0.593	-9.921	0	0	0	0	0	0	0
WT111(DD045F3F1DEA)	3.52	13108	2022-11-29 20:46:40.969	0.009	0.416	0.932	0.122	0	0	23.714	-0.593	-9.921	0	0	0	0	0	0	0
WT111(DD045F3F1DEA)	3.52	13108	2022-11-29 20:46:40.969	0.009	0.416	0.932	0.122	0	0	23.714	-0.593	-9.921	0	0	0	0	0	0	0
WT111(DD045F3F1DEA)	3.52	13108	2022-11-29 20:46:40.969	0.009	0.416	0.932	0.122	0	0	23.714	-0.593	-9.921	0	0	0	0	0	0	0
WT111(DD045F3F1DEA)	3.52	13108	2022-11-29 20:46:40.969	0.011	0.411	0.929	0	0	0	23.714	-0.593	-9.921	0	0	0	0	0	0	0
WT111(DD045F3F1DEA)	3.52	13108	2022-11-29 20:46:40.969	0.011	0.411	0.929	0	0	0	23.714	-0.593	-9.921	0	0	0	0	0	0	0
WT111(DD045F3F1DEA)	3.52	13108	2022-11-29 20:46:40.969	0.011	0.411	0.929	0	0	0	23.714	-0.593	-9.921	0	0	0	0	0	0	0
WT111(DD045F3F1DEA)	3.52	13108	2022-11-29 20:46:40.969	0.011	0.411	0.929	0	0	0	23.714	-0.593	-9.921	0	0	0	0	0	0	0
WT111(DD045F3F1DEA)	3.52	13108	2022-11-29 20:46:41.000	0.009	0.393	0.924	0	0	0	23.714	-0.593	-9.921	0	0	0	0	0	0	0
WT111(DD045F3F1DEA)	3.52	13108	2022-11-29 20:46:41.000	0.009	0.393	0.924	0	0	0	23.714	-0.593	-9.921	0	0	0	0	0	0	0
WT111(DD045F3F1DEA)	3.52	13108	2022-11-29 20:46:41.000	0.009	0.393	0.924	0	0	0	23.714	-0.593	-9.921	0	0	0	0	0	0	0
WT111(DD045F3F1DEA)	3.52	13108	2022-11-29 20:46:41.000	0.009	0.393	0.924	0	0	0	23.714	-0.593	-9.921	0	0	0	0	0	0	0
WT111(DD045F3F1DEA)	3.52	13108	2022-11-29 20:46:41.000	0.01	0.416	0.929	0.122	0	0	23.714	-0.593	-9.921	0	0	0	0	0	0	0
WT111(DD045F3F1DEA)	3.52	13108	2022-11-29 20:46:41.000	0.01	0.416	0.929	0.122	0	0	23.714	-0.588	-9.921	0	0	0	0	0	0	0
WT111(DD045F3F1DEA)	3.52	13108	2022-11-29 20:46:41.000	0.01	0.416	0.929	0.122	0	0	23.714	-0.588	-9.921	0	0	0	0	0	0	0
WT111(DD045F3F1DEA)	3.52	13108	2022-11-29 20:46:41.000	0.01	0.416	0.929	0.122	0	0	23.714	-0.588	-9.921	0	0	0	0	0	0	0
WT111(DD045F3F1DEA)	3.52	13108	2022-11-29 20:46:41.047	0.011	0.409	0.929	-0.183	0	0	23.714	-0.588	-9.921	0	0	0	0	0	0	0
WT111(DD045F3F1DEA)	3.52	13108	2022-11-29 20:46:41.062	0.011	0.409	0.929	-0.183	0	0	23.714	-0.588	-9.921	0	0	0	0	0	0	0
WT111(DD045F3F1DEA)	3.52	13108	2022-11-29 20:46:41.062	0.011	0.409	0.929	-0.183	0	0	23.714	-0.588	-9.921	0	0	0	0	0	0	0
WT111(DD045F3F1DEA)	3.52	13108	2022-11-29 20:46:41.062	0.011	0.409	0.929	-0.183	0	0	23.708	-0.588	-9.921	0	0	0	0	0	0	0
WT111(DD045F3F1DEA)	3.52	13108	2022-11-29 20:46:41.062	0.011	0.398	0.926	0.427	0	0	23.714	-0.588	-9.921	0	0	0	0	0	0	0
WT111(DD045F3F1DEA)	3.52	13108	2022-11-29 20:46:41.062	0.011	0.398	0.926	0.427	0	0	23.714	-0.588	-9.921	0	0	0	0	0	0	0
WT111(DD045F3F1DEA)	3.52	13108	2022-11-29 20:46:41.062	0.011	0.398	0.926	0.427	0	0	23.719	-0.588	-9.921	0	0	0	0	0	0	0
WT111(DD045F3F1DEA)	3.52	13108	2022-11-29 20:46:41.062	0.01	0.424	0.93	-0.305	0	0	23.714	-0.593	-9.921	0	0	0	0	0	0	0
WT111(DD045F3F1DEA)	3.52	13108	2022-11-29 20:46:41.078	0.01	0.424	0.93	-0.305	0	0	23.714	-0.593	-9.921	0	0	0	0	0	0	0
WT111(DD045F3F1DEA)	3.52	13108	2022-11-29 20:46:41.078	0.01	0.424	0.93	-0.305	0	0	23.714	-0.593	-9.921	0	0	0	0	0	0	0
WT111(DD045F3F1DEA)	3.52	13108	2022-11-29 20:46:41.078	0.01	0.424	0.93	-0.305	0	0	23.714	-0.593	-9.921	0	0	0	0	0	0	0
WT111(DD045F3F1DEA)	3.52	13108	2022-11-29 20:46:41.078	0.017	0.379	0.804	-3.601	0.488	0	23.692	-0.588	-9.915	0	0	0	0	0	0	0
WT111(DD045F3F1DEA)	3.52	13108	2022-11-29 20:46:41.078	0.017	0.379	0.804	-3.601	0.488	0	23.676	-0.588	-9.904	0	0	0	0	0	0	0
WT111(DD045F3F1DEA)	3.52	13108	2022-11-29 20:46:41.078	0.017	0.379	0.804	-3.601	0.488	0	23.659	-0.582	-9.899	0	0	0	0	0	0	0
WT111(DD045F3F1DEA)	3.52	13108	2022-11-29 20:46:41.078	0.017	0.379	0.804	-3.601	0.488	0	23.643	-0.582	-9.888	0	0	0	0	0	0	0
WT111(DD045F3F1DEA)	3.52	13108	2022-11-29 20:46:41.078	0.021	0.546	1.193	0.854	-0.549	0	23.648	-0.588	-9.882	0	0	0	0	0	0	0
WT111(DD045F3F1DEA)	3.52	13108	2022-11-29 20:46:41.109	0.021	0.546	1.193	0.854	-0.549	0	23.654	-0.588	-9.877	0	0	0	0	0	0	0
WT111(DD045F3F1DEA)	3.52	13108	2022-11-29 20:46:41.109	0.021	0.546	1.193	0.854	-0.549	0	23.659	-0.593	-9.866	0	0	0	0	0	0	0
WT111(DD045F3F1DEA)	3.52	13108	2022-11-29 20:46:41.109	0.021	0.546	1.193	0.854	-0.549	0	23.665	-0.593	-9.86	0	0	0	0	0	0	0
WT111(DD045F3F1DEA)	3.52	13108	2022-11-29 20:46:41.109	-0.011	0.23	0.795	3.235	0.122	-0.427	23.681	-0.593	-9.855	0	0	0	0	0	0	0
WT111(DD045F3F1DEA)	3.52	13108	2022-11-29 20:46:41.109	-0.011	0.23	0.795	3.235	0.122	-0.427	23.698	-0.593	-9.849	0	0	0	0	0	0	0
WT111(DD045F3F1DEA)	3.52	13108	2022-11-29 20:46:41.109	-0.011	0.23	0.795	3.235	0.122	-0.427	23.714	-0.588	-9.844	0	0	0	0	0	0	0
WT111(DD045F3F1DEA)	3.52	13108	2022-11-29 20:46:41.109	-0.011	0.23	0.795	3.235	0.122	-0.427	23.725	-0.588	-9.838	0	0	0	0	0	0	0
WT111(DD045F3F1DEA)	3.52	13108	2022-11-29 20:46:41.109	0.016	0.485	0.94	-0.488	0.061	0.061	23.725	-0.588	-9.833	0	0	0	0	0	0	0
WT111(DD045F3F1DEA)	3.52	13108	2022-11-29 20:46:41.141	0.016	0.485	0.94	-0.488	0.061	0.061	23.719	-0.588	-9.822	0	0	0	0	0	0	0
WT111(DD045F3F1DEA)	3.52	13108	2022-11-29 20:46:41.141	0.016	0.485	0.94	-0.488	0.061	0.061	23.719	-0.588	-9.816	0	0	0	0	0	0	0
WT111(DD045F3F1DEA)	3.52	13108	2022-11-29 20:46:41.141	0.016	0.485	0.94	-0.488	0.061	0.061	23.714	-0.588	-9.811	0	0	0	0	0	0	0
WT111(DD045F3F1DEA)	3.52	13108	2022-11-29 20:46:41.141	0.009	0.373	0.933	-0.427	0	0	23.714	-0.588	-9.8	0	0	0	0	0	0	0
WT111(DD045F3F1DEA)	3.52	13108	2022-11-29 20:46:41.141	0.009	0.373	0.933	-0.427	0	0	23.708	-0.588	-9.794	0	0	0	0	0	0	0
WT111(DD045F3F1DEA)	3.52	13108	2022-11-29 20:46:41.141	0.009	0.373	0.933	-0.427	0	0	23.708	-0.588	-9.789	0	0	0	0	0	0	0
WT111(DD045F3F1DEA)	3.52	13108	2022-11-29 20:46:41.141	0.009	0.373	0.933	-0.427	0	0	23.703	-0.588	-9.778	0	0	0	0	0	0	0
WT111(DD045F3F1DEA)	3.52	13108	2022-11-29 20:46:41.141	0.013	0.424	0.93	0.366	0	0	23.708	-0.588	-9.772	0	0	0	0	0	0	0
WT111(DD045F3F1DEA)	3.52	13108	2022-11-29 20:46:41.172	0.013	0.424	0.93	0.366	0	0	23.708	-0.588	-9.767	0	0	0	0	0	0	0
WT111(DD045F3F1DEA)	3.52	13108	2022-11-29 20:46:41.172	0.013	0.424	0.93	0.366	0	0	23.708	-0.588	-9.761	0	0	0	0	0	0	0
WT111(DD045F3F1DEA)	3.52	13108	2022-11-29 20:46:41.172	0.013	0.424	0.93	0.366	0	0	23.708	-0.588	-9.75	0	0	0	0	0	0	0
WT111(DD045F3F1DEA)	3.52	13108	2022-11-29 20:46:41.172	0.007	0.404	0.926	-0.61	0	0	23.708	-0.588	-9.745	0	0	0	0	0	0	0
WT111(DD045F3F1DEA)	3.52	13108	2022-11-29 20:46:41.172	0.007	0.404	0.926	-0.61	0	0	23.703	-0.588	-9.739	0	0	0	0	0	0	0
WT111(DD045F3F1DEA)	3.52	13108	2022-11-29 20:46:41.172	0.007	0.404	0.926	-0.61	0	0	23.703	-0.588	-9.734	0	0	0	0	0	0	0
WT111(DD045F3F1DEA)	3.52	13108	2022-11-29 20:46:41.172	0.007	0.404	0.926	-0.61	0	0	23.698	-0.588	-9.723	0	0	0	0	0	0	0
WT111(DD045F3F1DEA)	3.52	13108	2022-11-29 20:46:41.172	0.012	0.402	0.929	1.099	0	0	23.703	-0.588	-9.717	0	0	0	0	0	0	0
WT111(DD045F3F1DEA)	3.52	13108	2022-11-29 20:46:41.203	0.012	0.402	0.929	1.099	0	0	23.708	-0.588	-9.712	0	0	0	0	0	0	0
WT111(DD045F3F1DEA)	3.52	13108	2022-11-29 20:46:41.203	0.012	0.402	0.929	1.099	0	0	23.714	-0.588	-9.706	0	0	0	0	0	0	0
WT111(DD045F3F1DEA)	3.52	13108	2022-11-29 20:46:41.203	0.012	0.402	0.929	1.099	0	0	23.719	-0.588	-9.701	0	0	0	0	0	0	0
WT111(DD045F3F1DEA)	3.52	13108	2022-11-29 20:46:41.203	0.011	0.419	0.931	-0.61	0	0.061	23.714	-0.588	-9.69	0	0	0	0	0	0	0
WT111(DD045F3F1DEA)	3.52	13108	2022-11-29 20:46:41.203	0.011	0.419	0.931	-0.61	0	0.061	23.708	-0.588	-9.684	0	0	0	0	0	0	0
WT111(DD045F3F1DEA)	3.52	13108	2022-11-29 20:46:41.203	0.011	0.419	0.931	-0.61	0	0.061	23.708	-0.588	-9.679	0	0	0	0	0	0	0
WT111(DD045F3F1DEA)	3.52	13108	2022-11-29 20:46:41.203	0.011	0.419	0.931	-0.61	0	0.061	23.703	-0.588	-9.668	0	0	0	0	0	0	0
WT111(DD045F3F1DEA)	3.52	13108	2022-11-29 20:46:41.203	0.01	0.396	0.93	0.61	0	0	23.708	-0.588	-9.662	0	0	0	0	0	0	0
WT111(DD045F3F1DEA)	3.52	13108	2022-11-29 20:46:41.297	0.01	0.396	0.93	0.61	0	0	23.708	-0.588	-9.657	0	0	0	0	0	0	0
WT111(DD045F3F1DEA)	3.52	13108	2022-11-29 20:46:41.297	0.01	0.396	0.93	0.61	0	0	23.714	-0.588	-9.651	0	0	0	0	0	0	0
WT111(DD045F3F1DEA)	3.52	13108	2022-11-29 20:46:41.297	0.01	0.396	0.93	0.61	0	0	23.714	-0.588	-9.641	0	0	0	0	0	0	0
WT111(DD045F3F1DEA)	3.52	13108	2022-11-29 20:46:41.297	0.01	0.419	0.93	-0.366	0.061	0	23.714	-0.588	-9.635	0	0	0	0	0	0	0
WT111(DD045F3F1DEA)	3.52	13108	2022-11-29 20:46:41.297	0.01	0.419	0.93	-0.366	0.061	0	23.714	-0.588	-9.63	0	0	0	0	0	0	0
WT111(DD045F3F1DEA)	3.52	13108	2022-11-29 20:46:41.297	0.01	0.419	0.93	-0.366	0.061	0	23.708	-0.588	-9.624	0	0	0	0	0	0	0
WT111(DD045F3F1DEA)	3.52	13108	2022-11-29 20:46:41.297	0.01	0.419	0.93	-0.366	0.061	0	23.708	-0.588	-9.619	0	0	0	0	0	0	0
WT111(DD045F3F1DEA)	3.52	13108	2022-11-29 20:46:41.297	0.011	0.393	0.925	0	0	0	23.708	-0.588	-9.608	0	0	0	0	0	0	0
WT111(DD045F3F1DEA)	3.52	13108	2022-11-29 20:46:41.297	0.011	0.393	0.925	0	0	0	23.708	-0.588	-9.602	0	0	0	0	0	0	0
WT111(DD045F3F1DEA)	3.52	13108	2022-11-29 20:46:41.297	0.011	0.393	0.925	0	0	0	23.708	-0.588	-9.597	0	0	0	0	0	0	0
WT111(DD045F3F1DEA)	3.52	13108	2022-11-29 20:46:41.297	0.011	0.393	0.925	0	0	0	23.708	-0.588	-9.591	0	0	0	0	0	0	0
WT111(DD045F3F1DEA)	3.52	13108	2022-11-29 20:46:41.297	0.011	0.426	0.933	0.061	0.061	0	23.708	-0.588	-9.586	0	0	0	0	0	0	0
WT111(DD045F3F1DEA)	3.52	13108	2022-11-29 20:46:41.297	0.011	0.426	0.933	0.061	0.061	0	23.708	-0.588	-9.575	0	0	0	0	0	0	0
WT111(DD045F3F1DEA)	3.52	13108	2022-11-29 20:46:41.297	0.011	0.426	0.933	0.061	0.061	0	23.708	-0.588	-9.569	0	0	0	0	0	0	0
WT111(DD045F3F1DEA)	3.52	13108	2022-11-29 20:46:41.297	0.011	0.426	0.933	0.061	0.061	0	23.708	-0.588	-9.564	0	0	0	0	0	0	0
WT111(DD045F3F1DEA)	3.52	13108	2022-11-29 20:46:41.297	0.01	0.391	0.925	-0.244	0	0	23.708	-0.588	-9.558	0	0	0	0	0	0	0
WT111(DD045F3F1DEA)	3.52	13108	2022-11-29 20:46:41.328	0.01	0.391	0.925	-0.244	0	0	23.708	-0.588	-9.553	0	0	0	0	0	0	0
WT111(DD045F3F1DEA)	3.52	13108	2022-11-29 20:46:41.328	0.01	0.391	0.925	-0.244	0	0	23.703	-0.588	-9.542	0	0	0	0	0	0	0
WT111(DD045F3F1DEA)	3.52	13108	2022-11-29 20:46:41.328	0.01	0.391	0.925	-0.244	0	0	23.703	-0.588	-9.536	0	0	0	0	0	0	0
WT111(DD045F3F1DEA)	3.52	13108	2022-11-29 20:46:41.328	0.01	0.42	0.928	0.183	0	0	23.703	-0.588	-9.531	0	0	0	0	0	0	0
WT111(DD045F3F1DEA)	3.52	13108	2022-11-29 20:46:41.328	0.01	0.42	0.928	0.183	0	0	23.703	-0.588	-9.525	0	0	0	0	0	0	0
WT111(DD045F3F1DEA)	3.52	13108	2022-11-29 20:46:41.328	0.01	0.42	0.928	0.183	0	0	23.708	-0.588	-9.52	0	0	0	0	0	0	0
WT111(DD045F3F1DEA)	3.52	13108	2022-11-29 20:46:41.328	0.01	0.42	0.928	0.183	0	0	23.708	-0.588	-9.509	0	0	0	0	0	0	0
WT111(DD045F3F1DEA)	3.52	13108	2022-11-29 20:46:41.328	0.012	0.408	0.933	-0.244	0	0.061	23.708	-0.588	-9.503	0	0	0	0	0	0	0
WT111(DD045F3F1DEA)	3.52	13108	2022-11-29 20:46:41.406	0.012	0.408	0.933	-0.244	0	0.061	23.703	-0.588	-9.498	0	0	0	0	0	0	0
WT111(DD045F3F1DEA)	3.52	13108	2022-11-29 20:46:41.422	0.012	0.408	0.933	-0.244	0	0.061	23.703	-0.588	-9.492	0	0	0	0	0	0	0
WT111(DD045F3F1DEA)	3.52	13108	2022-11-29 20:46:41.422	0.012	0.408	0.933	-0.244	0	0.061	23.703	-0.588	-9.481	0	0	0	0	0	0	0
WT111(DD045F3F1DEA)	3.52	13108	2022-11-29 20:46:41.422	0.01	0.396	0.923	0.305	0	0	23.703	-0.588	-9.476	0	0	0	0	0	0	0
WT111(DD045F3F1DEA)	3.52	13108	2022-11-29 20:46:41.422	0.01	0.396	0.923	0.305	0	0	23.708	-0.588	-9.47	0	0	0	0	0	0	0
WT111(DD045F3F1DEA)	3.52	13108	2022-11-29 20:46:41.422	0.01	0.396	0.923	0.305	0	0	23.708	-0.588	-9.465	0	0	0	0	0	0	0
WT111(DD045F3F1DEA)	3.52	13108	2022-11-29 20:46:41.422	0.01	0.396	0.923	0.305	0	0	23.708	-0.588	-9.454	0	0	0	0	0	0	0
WT111(DD045F3F1DEA)	3.52	13108	2022-11-29 20:46:41.422	0.012	0.41	0.931	-0.244	0.061	0	23.708	-0.588	-9.448	0	0	0	0	0	0	0
WT111(DD045F3F1DEA)	3.52	13108	2022-11-29 20:46:41.438	0.012	0.41	0.931	-0.244	0.061	0	23.708	-0.588	-9.443	0	0	0	0	0	0	0
WT111(DD045F3F1DEA)	3.52	13108	2022-11-29 20:46:41.438	0.012	0.41	0.931	-0.244	0.061	0	23.703	-0.588	-9.437	0	0	0	0	0	0	0
WT111(DD045F3F1DEA)	3.52	13108	2022-11-29 20:46:41.438	0.012	0.41	0.931	-0.244	0.061	0	23.703	-0.588	-9.426	0	0	0	0	0	0	0
WT111(DD045F3F1DEA)	3.52	13108	2022-11-29 20:46:41.438	0.011	0.4	0.927	0.366	0	0	23.703	-0.588	-9.421	0	0	0	0	0	0	0
WT111(DD045F3F1DEA)	3.52	13108	2022-11-29 20:46:41.438	0.011	0.4	0.927	0.366	0	0	23.708	-0.588	-9.415	0	0	0	0	0	0	0
WT111(DD045F3F1DEA)	3.52	13108	2022-11-29 20:46:41.438	0.011	0.4	0.927	0.366	0	0	23.708	-0.588	-9.41	0	0	0	0	0	0	0
WT111(DD045F3F1DEA)	3.52	13108	2022-11-29 20:46:41.438	0.011	0.4	0.927	0.366	0	0	23.708	-0.588	-9.404	0	0	0	0	0	0	0
WT111(DD045F3F1DEA)	3.52	13108	2022-11-29 20:46:41.438	0.01	0.438	0.935	0.122	0	0	23.708	-0.588	-9.399	0	0	0	0	0	0	0
WT111(DD045F3F1DEA)	3.52	13108	2022-11-29 20:46:41.469	0.01	0.438	0.935	0.122	0	0	23.708	-0.588	-9.388	0	0	0	0	0	0	0
WT111(DD045F3F1DEA)	3.52	13108	2022-11-29 20:46:41.469	0.01	0.438	0.935	0.122	0	0	23.714	-0.588	-9.382	0	0	0	0	0	0	0
WT111(DD045F3F1DEA)	3.52	13108	2022-11-29 20:46:41.469	0.01	0.438	0.935	0.122	0	0	23.714	-0.588	-9.377	0	0	0	0	0	0	0
WT111(DD045F3F1DEA)	3.52	13108	2022-11-29 20:46:41.469	0.01	0.386	0.928	-0.183	0	0.061	23.714	-0.588	-9.371	0	0	0	0	0	0	0
WT111(DD045F3F1DEA)	3.52	13108	2022-11-29 20:46:41.469	0.01	0.386	0.928	-0.183	0	0.061	23.708	-0.588	-9.366	0	0	0	0	0	0	0
WT111(DD045F3F1DEA)	3.52	13108	2022-11-29 20:46:41.469	0.01	0.386	0.928	-0.183	0	0.061	23.708	-0.588	-9.355	0	0	0	0	0	0	0
WT111(DD045F3F1DEA)	3.52	13108	2022-11-29 20:46:41.469	0.01	0.386	0.928	-0.183	0	0.061	23.708	-0.588	-9.349	0	0	0	0	0	0	0
WT111(DD045F3F1DEA)	3.52	13108	2022-11-29 20:46:41.469	0.011	0.41	0.925	0	0	0	23.708	-0.588	-9.344	0	0	0	0	0	0	0
WT111(DD045F3F1DEA)	3.52	13108	2022-11-29 20:46:41.500	0.011	0.41	0.925	0	0	0	23.708	-0.588	-9.338	0	0	0	0	0	0	0
WT111(DD045F3F1DEA)	3.52	13108	2022-11-29 20:46:41.500	0.011	0.41	0.925	0	0	0	23.708	-0.588	-9.333	0	0	0	0	0	0	0
WT111(DD045F3F1DEA)	3.52	13108	2022-11-29 20:46:41.500	0.011	0.41	0.925	0	0	0	23.708	-0.588	-9.327	0	0	0	0	0	0	0
WT111(DD045F3F1DEA)	3.52	13108	2022-11-29 20:46:41.500	0.009	0.42	0.931	0	0	0	23.708	-0.588	-9.316	0	0	0	0	0	0	0
WT111(DD045F3F1DEA)	3.52	13108	2022-11-29 20:46:41.500	0.009	0.42	0.931	0	0	0	23.708	-0.588	-9.311	0	0	0	0	0	0	0
WT111(DD045F3F1DEA)	3.52	13108	2022-11-29 20:46:41.500	0.009	0.42	0.931	0	0	0	23.708	-0.588	-9.305	0	0	0	0	0	0	0
WT111(DD045F3F1DEA)	3.52	13108	2022-11-29 20:46:41.500	0.009	0.42	0.931	0	0	0	23.708	-0.588	-9.3	0	0	0	0	0	0	0
WT111(DD045F3F1DEA)	3.52	13108	2022-11-29 20:46:41.500	0.012	0.396	0.93	0	0	-0.061	23.708	-0.588	-9.294	0	0	0	0	0	0	0
WT111(DD045F3F1DEA)	3.52	13108	2022-11-29 20:46:41.531	0.012	0.396	0.93	0	0	-0.061	23.708	-0.588	-9.289	0	0	0	0	0	0	0
WT111(DD045F3F1DEA)	3.52	13108	2022-11-29 20:46:41.531	0.012	0.396	0.93	0	0	-0.061	23.708	-0.588	-9.283	0	0	0	0	0	0	0
WT111(DD045F3F1DEA)	3.52	13108	2022-11-29 20:46:41.531	0.01	0.409	0.926	-0.427	0	0.061	23.708	-0.588	-9.278	0	0	0	0	0	0	0
WT111(DD045F3F1DEA)	3.52	13108	2022-11-29 20:46:41.531	0.01	0.409	0.926	-0.427	0	0.061	23.703	-0.588	-9.272	0	0	0	0	0	0	0
WT111(DD045F3F1DEA)	3.52	13108	2022-11-29 20:46:41.531	0.01	0.409	0.926	-0.427	0	0.061	23.703	-0.588	-9.267	0	0	0	0	0	0	0
WT111(DD045F3F1DEA)	3.52	13108	2022-11-29 20:46:41.531	0.01	0.409	0.926	-0.427	0	0.061	23.703	-0.588	-9.261	0	0	0	0	0	0	0
WT111(DD045F3F1DEA)	3.52	13108	2022-11-29 20:46:41.531	0.01	0.405	0.929	0.549	0	0	23.703	-0.588	-9.25	0	0	0	0	0	0	0
WT111(DD045F3F1DEA)	3.52	13108	2022-11-29 20:46:41.531	0.01	0.405	0.929	0.549	0	0	23.708	-0.588	-9.245	0	0	0	0	0	0	0
WT111(DD045F3F1DEA)	3.52	13108	2022-11-29 20:46:41.594	0.01	0.405	0.929	0.549	0	0	23.708	-0.588	-9.24	0	0	0	0	0	0	0
WT111(DD045F3F1DEA)	3.52	13108	2022-11-29 20:46:41.594	0.01	0.405	0.929	0.549	0	0	23.714	-0.588	-9.234	0	0	0	0	0	0	0
WT111(DD045F3F1DEA)	3.52	13108	2022-11-29 20:46:41.594	0.011	0.422	0.934	-0.183	0	0	23.708	-0.588	-9.229	0	0	0	0	0	0	0

## Sheet: 180cm
设备名称	电压	版本	片上时间	加速度X(g)	加速度Y(g)	加速度Z(g)	角速度X(°/s)	角速度Y(°/s)	角速度Z(°/s)	角度X(°)	角度Y(°)	角度Z(°)	磁场X	磁场Y	磁场Z	四元数0	四元数1	四元数2	四元数3	状态
WT111(DD045F3F1DEA)	3.5	13108	2022-11-29 20:55:26.452	0.01	0.398	0.928	0	0.061	0	23.708	-0.599	-6.361	0	0	0	0	0	0	0
WT111(DD045F3F1DEA)	3.5	13108	2022-11-29 20:55:26.452	0.01	0.398	0.928	0	0.061	0	23.703	-0.599	-6.361	0	0	0	0	0	0	0
WT111(DD045F3F1DEA)	3.5	13108	2022-11-29 20:55:26.452	0.012	0.414	0.931	0.122	0	0	23.708	-0.599	-6.361	0	0	0	0	0	0	0
WT111(DD045F3F1DEA)	3.5	13108	2022-11-29 20:55:26.452	0.012	0.414	0.931	0.122	0	0	23.708	-0.599	-6.361	0	0	0	0	0	0	0
WT111(DD045F3F1DEA)	3.5	13108	2022-11-29 20:55:26.452	0.012	0.414	0.931	0.122	0	0	23.708	-0.599	-6.361	0	0	0	0	0	0	0
WT111(DD045F3F1DEA)	3.5	13108	2022-11-29 20:55:26.467	0.012	0.414	0.931	0.122	0	0	23.708	-0.599	-6.361	0	0	0	0	0	0	0
WT111(DD045F3F1DEA)	3.5	13108	2022-11-29 20:55:26.467	0.01	0.406	0.926	0	0	0	23.708	-0.599	-6.361	0	0	0	0	0	0	0
WT111(DD045F3F1DEA)	3.5	13108	2022-11-29 20:55:26.467	0.01	0.406	0.926	0	0	0	23.708	-0.599	-6.361	0	0	0	0	0	0	0
WT111(DD045F3F1DEA)	3.5	13108	2022-11-29 20:55:26.467	0.01	0.406	0.926	0	0	0	23.708	-0.599	-6.361	0	0	0	0	0	0	0
WT111(DD045F3F1DEA)	3.5	13108	2022-11-29 20:55:26.467	0.01	0.406	0.926	0	0	0	23.708	-0.599	-6.361	0	0	0	0	0	0	0
WT111(DD045F3F1DEA)	3.5	13108	2022-11-29 20:55:26.467	0.009	0.407	0.93	-0.244	0	0	23.708	-0.599	-6.361	0	0	0	0	0	0	0
WT111(DD045F3F1DEA)	3.5	13108	2022-11-29 20:55:26.467	0.009	0.407	0.93	-0.244	0	0	23.703	-0.599	-6.361	0	0	0	0	0	0	0
WT111(DD045F3F1DEA)	3.5	13108	2022-11-29 20:55:26.467	0.009	0.407	0.93	-0.244	0	0	23.703	-0.599	-6.361	0	0	0	0	0	0	0
WT111(DD045F3F1DEA)	3.5	13108	2022-11-29 20:55:26.498	0.009	0.407	0.93	-0.244	0	0	23.703	-0.599	-6.361	0	0	0	0	0	0	0
WT111(DD045F3F1DEA)	3.5	13108	2022-11-29 20:55:26.498	0.011	0.405	0.927	0.305	0	0	23.703	-0.599	-6.361	0	0	0	0	0	0	0
WT111(DD045F3F1DEA)	3.5	13108	2022-11-29 20:55:26.498	0.011	0.405	0.927	0.305	0	0	23.703	-0.599	-6.361	0	0	0	0	0	0	0
WT111(DD045F3F1DEA)	3.5	13108	2022-11-29 20:55:26.498	0.011	0.405	0.927	0.305	0	0	23.708	-0.599	-6.361	0	0	0	0	0	0	0
WT111(DD045F3F1DEA)	3.5	13108	2022-11-29 20:55:26.498	0.011	0.405	0.927	0.305	0	0	23.708	-0.599	-6.361	0	0	0	0	0	0	0
WT111(DD045F3F1DEA)	3.5	13108	2022-11-29 20:55:26.498	0.011	0.417	0.929	-0.244	0	0	23.708	-0.599	-6.361	0	0	0	0	0	0	0
WT111(DD045F3F1DEA)	3.5	13108	2022-11-29 20:55:26.498	0.011	0.417	0.929	-0.244	0	0	23.703	-0.599	-6.361	0	0	0	0	0	0	0
WT111(DD045F3F1DEA)	3.5	13108	2022-11-29 20:55:26.498	0.011	0.417	0.929	-0.244	0	0	23.703	-0.599	-6.361	0	0	0	0	0	0	0
WT111(DD045F3F1DEA)	3.5	13108	2022-11-29 20:55:26.592	0.011	0.417	0.929	-0.244	0	0	23.703	-0.599	-6.361	0	0	0	0	0	0	0
WT111(DD045F3F1DEA)	3.5	13108	2022-11-29 20:55:26.592	0.012	0.398	0.93	0.122	0	0	23.703	-0.599	-6.361	0	0	0	0	0	0	0
WT111(DD045F3F1DEA)	3.5	13108	2022-11-29 20:55:26.592	0.012	0.398	0.93	0.122	0	0	23.703	-0.599	-6.361	0	0	0	0	0	0	0
WT111(DD045F3F1DEA)	3.5	13108	2022-11-29 20:55:26.592	0.012	0.398	0.93	0.122	0	0	23.703	-0.599	-6.361	0	0	0	0	0	0	0
WT111(DD045F3F1DEA)	3.5	13108	2022-11-29 20:55:26.592	0.012	0.398	0.93	0.122	0	0	23.708	-0.599	-6.361	0	0	0	0	0	0	0
WT111(DD045F3F1DEA)	3.5	13108	2022-11-29 20:55:26.592	0.012	0.414	0.928	0.183	0	0	23.708	-0.599	-6.361	0	0	0	0	0	0	0
WT111(DD045F3F1DEA)	3.5	13108	2022-11-29 20:55:26.592	0.012	0.414	0.928	0.183	0	0	23.708	-0.599	-6.361	0	0	0	0	0	0	0
WT111(DD045F3F1DEA)	3.5	13108	2022-11-29 20:55:26.592	0.012	0.414	0.928	0.183	0	0	23.708	-0.599	-6.361	0	0	0	0	0	0	0
WT111(DD045F3F1DEA)	3.5	13108	2022-11-29 20:55:26.623	0.012	0.414	0.928	0.183	0	0	23.708	-0.599	-6.361	0	0	0	0	0	0	0
WT111(DD045F3F1DEA)	3.5	13108	2022-11-29 20:55:26.623	0.01	0.394	0.924	0	0	0	23.708	-0.599	-6.361	0	0	0	0	0	0	0
WT111(DD045F3F1DEA)	3.5	13108	2022-11-29 20:55:26.623	0.01	0.394	0.924	0	0	0	23.708	-0.599	-6.361	0	0	0	0	0	0	0
WT111(DD045F3F1DEA)	3.5	13108	2022-11-29 20:55:26.623	0.01	0.394	0.924	0	0	0	23.708	-0.599	-6.361	0	0	0	0	0	0	0
WT111(DD045F3F1DEA)	3.5	13108	2022-11-29 20:55:26.623	0.01	0.394	0.924	0	0	0	23.708	-0.599	-6.361	0	0	0	0	0	0	0
WT111(DD045F3F1DEA)	3.5	13108	2022-11-29 20:55:26.623	0.011	0.425	0.934	-0.122	0.061	0	23.708	-0.599	-6.361	0	0	0	0	0	0	0
WT111(DD045F3F1DEA)	3.5	13108	2022-11-29 20:55:26.623	0.011	0.425	0.934	-0.122	0.061	0	23.708	-0.599	-6.361	0	0	0	0	0	0	0
WT111(DD045F3F1DEA)	3.5	13108	2022-11-29 20:55:26.623	0.011	0.425	0.934	-0.122	0.061	0	23.708	-0.599	-6.361	0	0	0	0	0	0	0
WT111(DD045F3F1DEA)	3.5	13108	2022-11-29 20:55:26.655	0.011	0.425	0.934	-0.122	0.061	0	23.708	-0.599	-6.361	0	0	0	0	0	0	0
WT111(DD045F3F1DEA)	3.5	13108	2022-11-29 20:55:26.655	0.011	0.397	0.928	0	0	0	23.708	-0.599	-6.361	0	0	0	0	0	0	0
WT111(DD045F3F1DEA)	3.5	13108	2022-11-29 20:55:26.655	0.011	0.397	0.928	0	0	0	23.708	-0.599	-6.361	0	0	0	0	0	0	0
WT111(DD045F3F1DEA)	3.5	13108	2022-11-29 20:55:26.655	0.011	0.397	0.928	0	0	0	23.708	-0.599	-6.361	0	0	0	0	0	0	0
WT111(DD045F3F1DEA)	3.5	13108	2022-11-29 20:55:26.655	0.011	0.397	0.928	0	0	0	23.708	-0.599	-6.361	0	0	0	0	0	0	0
WT111(DD045F3F1DEA)	3.5	13108	2022-11-29 20:55:26.655	0.01	0.41	0.933	0.366	0	0	23.708	-0.599	-6.361	0	0	0	0	0	0	0
WT111(DD045F3F1DEA)	3.5	13108	2022-11-29 20:55:26.655	0.01	0.41	0.933	0.366	0	0	23.708	-0.599	-6.361	0	0	0	0	0	0	0
WT111(DD045F3F1DEA)	3.5	13108	2022-11-29 20:55:26.655	0.01	0.41	0.933	0.366	0	0	23.714	-0.599	-6.361	0	0	0	0	0	0	0
WT111(DD045F3F1DEA)	3.5	13108	2022-11-29 20:55:26.686	0.01	0.41	0.933	0.366	0	0	23.714	-0.599	-6.361	0	0	0	0	0	0	0
WT111(DD045F3F1DEA)	3.5	13108	2022-11-29 20:55:26.686	0.011	0.408	0.927	-0.122	0	0	23.714	-0.599	-6.361	0	0	0	0	0	0	0
WT111(DD045F3F1DEA)	3.5	13108	2022-11-29 20:55:26.686	0.011	0.408	0.927	-0.122	0	0	23.714	-0.599	-6.361	0	0	0	0	0	0	0
WT111(DD045F3F1DEA)	3.5	13108	2022-11-29 20:55:26.686	0.011	0.408	0.927	-0.122	0	0	23.714	-0.599	-6.361	0	0	0	0	0	0	0
WT111(DD045F3F1DEA)	3.5	13108	2022-11-29 20:55:26.686	0.011	0.408	0.927	-0.122	0	0	23.708	-0.599	-6.361	0	0	0	0	0	0	0
WT111(DD045F3F1DEA)	3.5	13108	2022-11-29 20:55:26.686	0.01	0.408	0.93	0	0	0	23.708	-0.599	-6.361	0	0	0	0	0	0	0
WT111(DD045F3F1DEA)	3.5	13108	2022-11-29 20:55:26.686	0.01	0.408	0.93	0	0	0	23.708	-0.599	-6.361	0	0	0	0	0	0	0
WT111(DD045F3F1DEA)	3.5	13108	2022-11-29 20:55:26.686	0.01	0.408	0.93	0	0	0	23.708	-0.599	-6.361	0	0	0	0	0	0	0
WT111(DD045F3F1DEA)	3.5	13108	2022-11-29 20:55:26.717	0.01	0.408	0.93	0	0	0	23.708	-0.599	-6.361	0	0	0	0	0	0	0
WT111(DD045F3F1DEA)	3.5	13108	2022-11-29 20:55:26.717	0.01	0.406	0.925	0.183	0	0	23.714	-0.599	-6.361	0	0	0	0	0	0	0
WT111(DD045F3F1DEA)	3.5	13108	2022-11-29 20:55:26.717	0.01	0.406	0.925	0.183	0	0	23.714	-0.599	-6.361	0	0	0	0	0	0	0
WT111(DD045F3F1DEA)	3.5	13108	2022-11-29 20:55:26.717	0.01	0.406	0.925	0.183	0	0	23.714	-0.599	-6.361	0	0	0	0	0	0	0
WT111(DD045F3F1DEA)	3.5	13108	2022-11-29 20:55:26.717	0.01	0.406	0.925	0.183	0	0	23.714	-0.599	-6.361	0	0	0	0	0	0	0
WT111(DD045F3F1DEA)	3.5	13108	2022-11-29 20:55:26.717	0.011	0.406	0.933	-0.305	0	0	23.714	-0.599	-6.361	0	0	0	0	0	0	0
WT111(DD045F3F1DEA)	3.5	13108	2022-11-29 20:55:26.717	0.011	0.406	0.933	-0.305	0	0	23.708	-0.599	-6.361	0	0	0	0	0	0	0
WT111(DD045F3F1DEA)	3.5	13108	2022-11-29 20:55:26.717	0.011	0.406	0.933	-0.305	0	0	23.708	-0.599	-6.361	0	0	0	0	0	0	0
WT111(DD045F3F1DEA)	3.5	13108	2022-11-29 20:55:26.748	0.011	0.406	0.933	-0.305	0	0	23.708	-0.599	-6.361	0	0	0	0	0	0	0
WT111(DD045F3F1DEA)	3.5	13108	2022-11-29 20:55:26.748	0.012	0.409	0.93	0.305	0	0	23.708	-0.599	-6.361	0	0	0	0	0	0	0
WT111(DD045F3F1DEA)	3.5	13108	2022-11-29 20:55:26.748	0.012	0.409	0.93	0.305	0	0	23.708	-0.599	-6.361	0	0	0	0	0	0	0
WT111(DD045F3F1DEA)	3.5	13108	2022-11-29 20:55:26.748	0.012	0.409	0.93	0.305	0	0	23.714	-0.599	-6.361	0	0	0	0	0	0	0
WT111(DD045F3F1DEA)	3.5	13108	2022-11-29 20:55:26.748	0.012	0.409	0.93	0.305	0	0	23.714	-0.599	-6.361	0	0	0	0	0	0	0
WT111(DD045F3F1DEA)	3.5	13108	2022-11-29 20:55:26.748	0.01	0.412	0.927	0	0	0	23.714	-0.599	-6.361	0	0	0	0	0	0	0
WT111(DD045F3F1DEA)	3.5	13108	2022-11-29 20:55:26.748	0.01	0.412	0.927	0	0	0	23.714	-0.599	-6.361	0	0	0	0	0	0	0
WT111(DD045F3F1DEA)	3.5	13108	2022-11-29 20:55:26.748	0.01	0.412	0.927	0	0	0	23.714	-0.599	-6.361	0	0	0	0	0	0	0
WT111(DD045F3F1DEA)	3.5	13108	2022-11-29 20:55:26.795	0.01	0.412	0.927	0	0	0	23.714	-0.599	-6.361	0	0	0	0	0	0	0
WT111(DD045F3F1DEA)	3.5	13108	2022-11-29 20:55:26.811	0.011	0.404	0.931	0.183	0	0	23.714	-0.599	-6.361	0	0	0	0	0	0	0
WT111(DD045F3F1DEA)	3.5	13108	2022-11-29 20:55:26.811	0.011	0.404	0.931	0.183	0	0	23.714	-0.599	-6.361	0	0	0	0	0	0	0
WT111(DD045F3F1DEA)	3.5	13108	2022-11-29 20:55:26.811	0.011	0.404	0.931	0.183	0	0	23.714	-0.599	-6.361	0	0	0	0	0	0	0
WT111(DD045F3F1DEA)	3.5	13108	2022-11-29 20:55:26.811	0.011	0.404	0.931	0.183	0	0	23.714	-0.599	-6.361	0	0	0	0	0	0	0
WT111(DD045F3F1DEA)	3.5	13108	2022-11-29 20:55:26.811	0.011	0.412	0.932	-0.183	0	0	23.714	-0.599	-6.361	0	0	0	0	0	0	0
WT111(DD045F3F1DEA)	3.5	13108	2022-11-29 20:55:26.811	0.011	0.412	0.932	-0.183	0	0	23.714	-0.599	-6.361	0	0	0	0	0	0	0
WT111(DD045F3F1DEA)	3.5	13108	2022-11-29 20:55:26.811	0.011	0.412	0.932	-0.183	0	0	23.714	-0.599	-6.361	0	0	0	0	0	0	0
WT111(DD045F3F1DEA)	3.5	13108	2022-11-29 20:55:26.827	0.011	0.412	0.932	-0.183	0	0	23.714	-0.599	-6.361	0	0	0	0	0	0	0
WT111(DD045F3F1DEA)	3.5	13108	2022-11-29 20:55:26.827	0.011	0.396	0.926	0.061	0	0	23.714	-0.599	-6.361	0	0	0	0	0	0	0
WT111(DD045F3F1DEA)	3.5	13108	2022-11-29 20:55:26.827	0.011	0.396	0.926	0.061	0	0	23.714	-0.599	-6.361	0	0	0	0	0	0	0
WT111(DD045F3F1DEA)	3.5	13108	2022-11-29 20:55:26.827	0.011	0.396	0.926	0.061	0	0	23.714	-0.599	-6.361	0	0	0	0	0	0	0
WT111(DD045F3F1DEA)	3.5	13108	2022-11-29 20:55:26.827	0.009	0.417	0.929	-0.061	0	0	23.714	-0.599	-6.361	0	0	0	0	0	0	0
WT111(DD045F3F1DEA)	3.5	13108	2022-11-29 20:55:26.827	0.009	0.417	0.929	-0.061	0	0	23.714	-0.599	-6.361	0	0	0	0	0	0	0
WT111(DD045F3F1DEA)	3.5	13108	2022-11-29 20:55:26.827	0.009	0.417	0.929	-0.061	0	0	23.714	-0.599	-6.361	0	0	0	0	0	0	0
WT111(DD045F3F1DEA)	3.5	13108	2022-11-29 20:55:26.827	0.009	0.417	0.929	-0.061	0	0	23.714	-0.599	-6.361	0	0	0	0	0	0	0
WT111(DD045F3F1DEA)	3.5	13108	2022-11-29 20:55:26.889	0.011	0.399	0.928	0	0	0	23.714	-0.599	-6.361	0	0	0	0	0	0	0
WT111(DD045F3F1DEA)	3.5	13108	2022-11-29 20:55:26.889	0.011	0.399	0.928	0	0	0	23.714	-0.599	-6.361	0	0	0	0	0	0	0
WT111(DD045F3F1DEA)	3.5	13108	2022-11-29 20:55:26.889	0.011	0.399	0.928	0	0	0	23.714	-0.599	-6.361	0	0	0	0	0	0	0
WT111(DD045F3F1DEA)	3.5	13108	2022-11-29 20:55:26.889	0.011	0.399	0.928	0	0	0	23.708	-0.599	-6.361	0	0	0	0	0	0	0
WT111(DD045F3F1DEA)	3.5	13108	2022-11-29 20:55:26.889	0.012	0.42	0.931	0.183	0	0	23.714	-0.599	-6.361	0	0	0	0	0	0	0
WT111(DD045F3F1DEA)	3.5	13108	2022-11-29 20:55:26.889	0.012	0.42	0.931	0.183	0	0	23.714	-0.599	-6.361	0	0	0	0	0	0	0
WT111(DD045F3F1DEA)	3.5	13108	2022-11-29 20:55:26.889	0.012	0.42	0.931	0.183	0	0	23.714	-0.599	-6.361	0	0	0	0	0	0	0
WT111(DD045F3F1DEA)	3.5	13108	2022-11-29 20:55:26.889	0.012	0.42	0.931	0.183	0	0	23.714	-0.599	-6.361	0	0	0	0	0	0	0
WT111(DD045F3F1DEA)	3.5	13108	2022-11-29 20:55:26.952	0.011	0.399	0.928	-0.183	0	0	23.714	-0.599	-6.361	0	0	0	0	0	0	0
WT111(DD045F3F1DEA)	3.5	13108	2022-11-29 20:55:26.952	0.011	0.399	0.928	-0.183	0	0	23.714	-0.599	-6.361	0	0	0	0	0	0	0
WT111(DD045F3F1DEA)	3.5	13108	2022-11-29 20:55:26.952	0.011	0.399	0.928	-0.183	0	0	23.714	-0.599	-6.361	0	0	0	0	0	0	0
WT111(DD045F3F1DEA)	3.5	13108	2022-11-29 20:55:26.952	0.011	0.399	0.928	-0.183	0	0	23.708	-0.599	-6.361	0	0	0	0	0	0	0
WT111(DD045F3F1DEA)	3.5	13108	2022-11-29 20:55:26.952	0	0.428	0.776	-1.221	0	0	23.703	-0.599	-6.367	0	0	0	0	0	0	0
WT111(DD045F3F1DEA)	3.5	13108	2022-11-29 20:55:26.952	0	0.428	0.776	-1.221	0	0	23.703	-0.599	-6.367	0	0	0	0	0	0	0
WT111(DD045F3F1DEA)	3.5	13108	2022-11-29 20:55:26.952	0	0.428	0.776	-1.221	0	0	23.698	-0.599	-6.372	0	0	0	0	0	0	0
WT111(DD045F3F1DEA)	3.5	13108	2022-11-29 20:55:26.952	0	0.428	0.776	-1.221	0	0	23.692	-0.599	-6.378	0	0	0	0	0	0	0
WT111(DD045F3F1DEA)	3.5	13108	2022-11-29 20:55:27.045	0.022	0.442	1.146	-0.427	-0.916	0	23.692	-0.604	-6.383	0	0	0	0	0	0	0
WT111(DD045F3F1DEA)	3.5	13108	2022-11-29 20:55:27.045	0.022	0.442	1.146	-0.427	-0.916	0	23.692	-0.61	-6.389	0	0	0	0	0	0	0
WT111(DD045F3F1DEA)	3.5	13108	2022-11-29 20:55:27.045	0.022	0.442	1.146	-0.427	-0.916	0	23.692	-0.615	-6.394	0	0	0	0	0	0	0
WT111(DD045F3F1DEA)	3.5	13108	2022-11-29 20:55:27.045	0.022	0.442	1.146	-0.427	-0.916	0	23.687	-0.615	-6.4	0	0	0	0	0	0	0
WT111(DD045F3F1DEA)	3.5	13108	2022-11-29 20:55:27.045	0.009	0.316	0.895	2.197	0.671	-0.427	23.698	-0.615	-6.4	0	0	0	0	0	0	0
WT111(DD045F3F1DEA)	3.5	13108	2022-11-29 20:55:27.045	0.009	0.316	0.895	2.197	0.671	-0.427	23.708	-0.61	-6.405	0	0	0	0	0	0	0
WT111(DD045F3F1DEA)	3.5	13108	2022-11-29 20:55:27.045	0.009	0.316	0.895	2.197	0.671	-0.427	23.719	-0.604	-6.411	0	0	0	0	0	0	0
WT111(DD045F3F1DEA)	3.5	13108	2022-11-29 20:55:27.045	0.009	0.316	0.895	2.197	0.671	-0.427	23.73	-0.604	-6.416	0	0	0	0	0	0	0
WT111(DD045F3F1DEA)	3.5	13108	2022-11-29 20:55:27.139	0.007	0.457	0.92	0	0.427	-0.061	23.725	-0.599	-6.416	0	0	0	0	0	0	0
WT111(DD045F3F1DEA)	3.5	13108	2022-11-29 20:55:27.139	0.007	0.457	0.92	0	0.427	-0.061	23.725	-0.599	-6.422	0	0	0	0	0	0	0
WT111(DD045F3F1DEA)	3.5	13108	2022-11-29 20:55:27.139	0.007	0.457	0.92	0	0.427	-0.061	23.725	-0.593	-6.422	0	0	0	0	0	0	0
WT111(DD045F3F1DEA)	3.5	13108	2022-11-29 20:55:27.139	0.007	0.457	0.92	0	0.427	-0.061	23.725	-0.593	-6.427	0	0	0	0	0	0	0
WT111(DD045F3F1DEA)	3.5	13108	2022-11-29 20:55:27.139	0.015	0.388	0.925	0	0.061	0	23.725	-0.593	-6.427	0	0	0	0	0	0	0
WT111(DD045F3F1DEA)	3.5	13108	2022-11-29 20:55:27.139	0.015	0.388	0.925	0	0.061	0	23.725	-0.593	-6.432	0	0	0	0	0	0	0
WT111(DD045F3F1DEA)	3.5	13108	2022-11-29 20:55:27.139	0.015	0.388	0.925	0	0.061	0	23.725	-0.593	-6.432	0	0	0	0	0	0	0
WT111(DD045F3F1DEA)	3.5	13108	2022-11-29 20:55:27.139	0.015	0.388	0.925	0	0.061	0	23.725	-0.593	-6.438	0	0	0	0	0	0	0
WT111(DD045F3F1DEA)	3.5	13108	2022-11-29 20:55:27.155	0.009	0.419	0.927	-0.122	0	0.061	23.719	-0.593	-6.438	0	0	0	0	0	0	0
WT111(DD045F3F1DEA)	3.5	13108	2022-11-29 20:55:27.155	0.009	0.419	0.927	-0.122	0	0.061	23.719	-0.593	-6.443	0	0	0	0	0	0	0
WT111(DD045F3F1DEA)	3.5	13108	2022-11-29 20:55:27.155	0.009	0.419	0.927	-0.122	0	0.061	23.719	-0.593	-6.443	0	0	0	0	0	0	0
WT111(DD045F3F1DEA)	3.5	13108	2022-11-29 20:55:27.155	0.009	0.419	0.927	-0.122	0	0.061	23.719	-0.593	-6.449	0	0	0	0	0	0	0
WT111(DD045F3F1DEA)	3.5	13108	2022-11-29 20:55:27.155	0.011	0.405	0.93	-0.061	0	0	23.719	-0.593	-6.449	0	0	0	0	0	0	0
WT111(DD045F3F1DEA)	3.5	13108	2022-11-29 20:55:27.155	0.011	0.405	0.93	-0.061	0	0	23.719	-0.593	-6.454	0	0	0	0	0	0	0
WT111(DD045F3F1DEA)	3.5	13108	2022-11-29 20:55:27.155	0.011	0.405	0.93	-0.061	0	0	23.719	-0.593	-6.454	0	0	0	0	0	0	0
WT111(DD045F3F1DEA)	3.5	13108	2022-11-29 20:55:27.155	0.011	0.405	0.93	-0.061	0	0	23.714	-0.593	-6.46	0	0	0	0	0	0	0
WT111(DD045F3F1DEA)	3.5	13108	2022-11-29 20:55:27.170	0.01	0.415	0.928	0	0	0	23.714	-0.593	-6.46	0	0	0	0	0	0	0
WT111(DD045F3F1DEA)	3.5	13108	2022-11-29 20:55:27.170	0.01	0.415	0.928	0	0	0	23.714	-0.593	-6.465	0	0	0	0	0	0	0
WT111(DD045F3F1DEA)	3.5	13108	2022-11-29 20:55:27.170	0.01	0.415	0.928	0	0	0	23.714	-0.593	-6.465	0	0	0	0	0	0	0
WT111(DD045F3F1DEA)	3.5	13108	2022-11-29 20:55:27.170	0.01	0.415	0.928	0	0	0	23.714	-0.593	-6.471	0	0	0	0	0	0	0
WT111(DD045F3F1DEA)	3.5	13108	2022-11-29 20:55:27.170	0.011	0.4	0.928	0.122	0	0.122	23.714	-0.593	-6.471	0	0	0	0	0	0	0
WT111(DD045F3F1DEA)	3.5	13108	2022-11-29 20:55:27.170	0.011	0.4	0.928	0.122	0	0.122	23.719	-0.593	-6.476	0	0	0	0	0	0	0
WT111(DD045F3F1DEA)	3.5	13108	2022-11-29 20:55:27.170	0.011	0.4	0.928	0.122	0	0.122	23.719	-0.593	-6.476	0	0	0	0	0	0	0
WT111(DD045F3F1DEA)	3.5	13108	2022-11-29 20:55:27.170	0.011	0.4	0.928	0.122	0	0.122	23.719	-0.593	-6.482	0	0	0	0	0	0	0
WT111(DD045F3F1DEA)	3.5	13108	2022-11-29 20:55:27.186	0.012	0.411	0.93	-0.061	0	-0.061	23.719	-0.593	-6.482	0	0	0	0	0	0	0
WT111(DD045F3F1DEA)	3.5	13108	2022-11-29 20:55:27.186	0.012	0.411	0.93	-0.061	0	-0.061	23.719	-0.593	-6.487	0	0	0	0	0	0	0
WT111(DD045F3F1DEA)	3.5	13108	2022-11-29 20:55:27.186	0.012	0.411	0.93	-0.061	0	-0.061	23.714	-0.593	-6.487	0	0	0	0	0	0	0
WT111(DD045F3F1DEA)	3.5	13108	2022-11-29 20:55:27.186	0.012	0.411	0.93	-0.061	0	-0.061	23.714	-0.593	-6.493	0	0	0	0	0	0	0
WT111(DD045F3F1DEA)	3.5	13108	2022-11-29 20:55:27.186	0.011	0.393	0.925	-0.061	0	0	23.714	-0.593	-6.498	0	0	0	0	0	0	0
WT111(DD045F3F1DEA)	3.5	13108	2022-11-29 20:55:27.186	0.011	0.393	0.925	-0.061	0	0	23.714	-0.593	-6.498	0	0	0	0	0	0	0
WT111(DD045F3F1DEA)	3.5	13108	2022-11-29 20:55:27.186	0.011	0.393	0.925	-0.061	0	0	23.714	-0.593	-6.504	0	0	0	0	0	0	0
WT111(DD045F3F1DEA)	3.5	13108	2022-11-29 20:55:27.186	0.011	0.393	0.925	-0.061	0	0	23.714	-0.593	-6.504	0	0	0	0	0	0	0
WT111(DD045F3F1DEA)	3.5	13108	2022-11-29 20:55:27.217	0.011	0.427	0.932	0	0	0	23.714	-0.593	-6.509	0	0	0	0	0	0	0
WT111(DD045F3F1DEA)	3.5	13108	2022-11-29 20:55:27.217	0.011	0.427	0.932	0	0	0	23.714	-0.593	-6.509	0	0	0	0	0	0	0
WT111(DD045F3F1DEA)	3.5	13108	2022-11-29 20:55:27.217	0.011	0.427	0.932	0	0	0	23.714	-0.593	-6.515	0	0	0	0	0	0	0
WT111(DD045F3F1DEA)	3.5	13108	2022-11-29 20:55:27.217	0.011	0.427	0.932	0	0	0	23.714	-0.593	-6.515	0	0	0	0	0	0	0
WT111(DD045F3F1DEA)	3.5	13108	2022-11-29 20:55:27.217	0.01	0.402	0.927	0	0	0	23.714	-0.593	-6.52	0	0	0	0	0	0	0
WT111(DD045F3F1DEA)	3.5	13108	2022-11-29 20:55:27.217	0.01	0.402	0.927	0	0	0	23.714	-0.593	-6.52	0	0	0	0	0	0	0
WT111(DD045F3F1DEA)	3.5	13108	2022-11-29 20:55:27.217	0.01	0.402	0.927	0	0	0	23.714	-0.593	-6.526	0	0	0	0	0	0	0
WT111(DD045F3F1DEA)	3.5	13108	2022-11-29 20:55:27.217	0.01	0.402	0.927	0	0	0	23.714	-0.593	-6.526	0	0	0	0	0	0	0
WT111(DD045F3F1DEA)	3.5	13108	2022-11-29 20:55:27.248	0.011	0.404	0.929	0.061	0	0	23.714	-0.593	-6.531	0	0	0	0	0	0	0
WT111(DD045F3F1DEA)	3.5	13108	2022-11-29 20:55:27.248	0.011	0.404	0.929	0.061	0	0	23.714	-0.593	-6.531	0	0	0	0	0	0	0
WT111(DD045F3F1DEA)	3.5	13108	2022-11-29 20:55:27.248	0.011	0.404	0.929	0.061	0	0	23.714	-0.593	-6.537	0	0	0	0	0	0	0
WT111(DD045F3F1DEA)	3.5	13108	2022-11-29 20:55:27.248	0.011	0.404	0.929	0.061	0	0	23.714	-0.593	-6.537	0	0	0	0	0	0	0
WT111(DD045F3F1DEA)	3.5	13108	2022-11-29 20:55:27.248	0.012	0.418	0.93	-0.183	0	0	23.714	-0.593	-6.542	0	0	0	0	0	0	0
WT111(DD045F3F1DEA)	3.5	13108	2022-11-29 20:55:27.248	0.012	0.418	0.93	-0.183	0	0	23.714	-0.593	-6.542	0	0	0	0	0	0	0
WT111(DD045F3F1DEA)	3.5	13108	2022-11-29 20:55:27.248	0.012	0.418	0.93	-0.183	0	0	23.714	-0.593	-6.548	0	0	0	0	0	0	0
WT111(DD045F3F1DEA)	3.5	13108	2022-11-29 20:55:27.248	0.012	0.418	0.93	-0.183	0	0	23.708	-0.593	-6.548	0	0	0	0	0	0	0
WT111(DD045F3F1DEA)	3.5	13108	2022-11-29 20:55:27.280	0.009	0.404	0.932	-0.183	0	0	23.708	-0.593	-6.553	0	0	0	0	0	0	0
WT111(DD045F3F1DEA)	3.5	13108	2022-11-29 20:55:27.280	0.009	0.404	0.932	-0.183	0	0	23.708	-0.593	-6.553	0	0	0	0	0	0	0
WT111(DD045F3F1DEA)	3.5	13108	2022-11-29 20:55:27.280	0.009	0.404	0.932	-0.183	0	0	23.708	-0.593	-6.559	0	0	0	0	0	0	0
WT111(DD045F3F1DEA)	3.5	13108	2022-11-29 20:55:27.280	0.009	0.404	0.932	-0.183	0	0	23.708	-0.593	-6.559	0	0	0	0	0	0	0
WT111(DD045F3F1DEA)	3.5	13108	2022-11-29 20:55:27.280	0.011	0.4	0.922	0.183	0	-0.061	23.708	-0.593	-6.564	0	0	0	0	0	0	0
WT111(DD045F3F1DEA)	3.5	13108	2022-11-29 20:55:27.280	0.011	0.4	0.922	0.183	0	-0.061	23.708	-0.593	-6.564	0	0	0	0	0	0	0
WT111(DD045F3F1DEA)	3.5	13108	2022-11-29 20:55:27.280	0.011	0.4	0.922	0.183	0	-0.061	23.708	-0.593	-6.57	0	0	0	0	0	0	0
WT111(DD045F3F1DEA)	3.5	13108	2022-11-29 20:55:27.280	0.011	0.4	0.922	0.183	0	-0.061	23.708	-0.593	-6.57	0	0	0	0	0	0	0
WT111(DD045F3F1DEA)	3.5	13108	2022-11-29 20:55:27.311	0.01	0.412	0.931	-0.061	0	0	23.708	-0.593	-6.575	0	0	0	0	0	0	0
WT111(DD045F3F1DEA)	3.5	13108	2022-11-29 20:55:27.311	0.01	0.412	0.931	-0.061	0	0	23.708	-0.593	-6.575	0	0	0	0	0	0	0
WT111(DD045F3F1DEA)	3.5	13108	2022-11-29 20:55:27.311	0.01	0.412	0.931	-0.061	0	0	23.708	-0.593	-6.575	0	0	0	0	0	0	0
WT111(DD045F3F1DEA)	3.5	13108	2022-11-29 20:55:27.311	0.01	0.412	0.931	-0.061	0	0	23.708	-0.593	-6.581	0	0	0	0	0	0	0
WT111(DD045F3F1DEA)	3.5	13108	2022-11-29 20:55:27.311	0.012	0.412	0.931	0	0	0	23.708	-0.593	-6.581	0	0	0	0	0	0	0
WT111(DD045F3F1DEA)	3.5	13108	2022-11-29 20:55:27.311	0.012	0.412	0.931	0	0	0	23.708	-0.593	-6.586	0	0	0	0	0	0	0
WT111(DD045F3F1DEA)	3.5	13108	2022-11-29 20:55:27.311	0.012	0.412	0.931	0	0	0	23.708	-0.593	-6.586	0	0	0	0	0	0	0
WT111(DD045F3F1DEA)	3.5	13108	2022-11-29 20:55:27.311	0.012	0.412	0.931	0	0	0	23.708	-0.593	-6.592	0	0	0	0	0	0	0
WT111(DD045F3F1DEA)	3.5	13108	2022-11-29 20:55:27.342	0.011	0.393	0.921	-0.122	0	0	23.708	-0.593	-6.592	0	0	0	0	0	0	0
WT111(DD045F3F1DEA)	3.5	13108	2022-11-29 20:55:27.342	0.011	0.393	0.921	-0.122	0	0	23.708	-0.593	-6.592	0	0	0	0	0	0	0
WT111(DD045F3F1DEA)	3.5	13108	2022-11-29 20:55:27.342	0.011	0.393	0.921	-0.122	0	0	23.708	-0.593	-6.597	0	0	0	0	0	0	0
WT111(DD045F3F1DEA)	3.5	13108	2022-11-29 20:55:27.342	0.011	0.393	0.921	-0.122	0	0	23.708	-0.593	-6.597	0	0	0	0	0	0	0
WT111(DD045F3F1DEA)	3.5	13108	2022-11-29 20:55:27.342	0.01	0.413	0.932	0	0	0	23.708	-0.599	-6.603	0	0	0	0	0	0	0
WT111(DD045F3F1DEA)	3.5	13108	2022-11-29 20:55:27.342	0.01	0.413	0.932	0	0	0	23.708	-0.599	-6.603	0	0	0	0	0	0	0
WT111(DD045F3F1DEA)	3.5	13108	2022-11-29 20:55:27.342	0.01	0.413	0.932	0	0	0	23.708	-0.599	-6.608	0	0	0	0	0	0	0
WT111(DD045F3F1DEA)	3.5	13108	2022-11-29 20:55:27.342	0.01	0.413	0.932	0	0	0	23.703	-0.599	-6.608	0	0	0	0	0	0	0
WT111(DD045F3F1DEA)	3.5	13108	2022-11-29 20:55:27.373	0.011	0.415	0.931	0.244	0	0	23.708	-0.599	-6.614	0	0	0	0	0	0	0
WT111(DD045F3F1DEA)	3.5	13108	2022-11-29 20:55:27.373	0.011	0.415	0.931	0.244	0	0	23.708	-0.599	-6.614	0	0	0	0	0	0	0
WT111(DD045F3F1DEA)	3.5	13108	2022-11-29 20:55:27.373	0.011	0.415	0.931	0.244	0	0	23.708	-0.599	-6.614	0	0	0	0	0	0	0
WT111(DD045F3F1DEA)	3.5	13108	2022-11-29 20:55:27.373	0.011	0.401	0.926	-0.061	0	0	23.708	-0.599	-6.619	0	0	0	0	0	0	0
WT111(DD045F3F1DEA)	3.5	13108	2022-11-29 20:55:27.373	0.011	0.401	0.926	-0.061	0	0	23.708	-0.599	-6.619	0	0	0	0	0	0	0
WT111(DD045F3F1DEA)	3.5	13108	2022-11-29 20:55:27.373	0.011	0.401	0.926	-0.061	0	0	23.708	-0.599	-6.625	0	0	0	0	0	0	0
WT111(DD045F3F1DEA)	3.5	13108	2022-11-29 20:55:27.373	0.011	0.401	0.926	-0.061	0	0	23.708	-0.599	-6.625	0	0	0	0	0	0	0
WT111(DD045F3F1DEA)	3.5	13108	2022-11-29 20:55:27.373	0.011	0.413	0.934	-0.061	0	0	23.708	-0.599	-6.625	0	0	0	0	0	0	0
WT111(DD045F3F1DEA)	3.5	13108	2022-11-29 20:55:27.405	0.011	0.413	0.934	-0.061	0	0	23.708	-0.599	-6.63	0	0	0	0	0	0	0
WT111(DD045F3F1DEA)	3.5	13108	2022-11-29 20:55:27.405	0.011	0.413	0.934	-0.061	0	0	23.708	-0.599	-6.63	0	0	0	0	0	0	0
WT111(DD045F3F1DEA)	3.5	13108	2022-11-29 20:55:27.405	0.011	0.413	0.934	-0.061	0	0	23.708	-0.599	-6.636	0	0	0	0	0	0	0
WT111(DD045F3F1DEA)	3.5	13108	2022-11-29 20:55:27.405	0.01	0.409	0.93	-0.122	0	0	23.703	-0.599	-6.636	0	0	0	0	0	0	0
WT111(DD045F3F1DEA)	3.5	13108	2022-11-29 20:55:27.405	0.01	0.409	0.93	-0.122	0	0	23.703	-0.599	-6.641	0	0	0	0	0	0	0
WT111(DD045F3F1DEA)	3.5	13108	2022-11-29 20:55:27.405	0.01	0.409	0.93	-0.122	0	0	23.703	-0.599	-6.641	0	0	0	0	0	0	0
WT111(DD045F3F1DEA)	3.5	13108	2022-11-29 20:55:27.405	0.01	0.409	0.93	-0.122	0	0	23.703	-0.599	-6.641	0	0	0	0	0	0	0
WT111(DD045F3F1DEA)	3.5	13108	2022-11-29 20:55:27.405	0.01	0.414	0.931	0.549	0	0	23.708	-0.599	-6.647	0	0	0	0	0	0	0
WT111(DD045F3F1DEA)	3.5	13108	2022-11-29 20:55:27.436	0.01	0.414	0.931	0.549	0	0	23.708	-0.599	-6.647	0	0	0	0	0	0	0
WT111(DD045F3F1DEA)	3.5	13108	2022-11-29 20:55:27.436	0.01	0.414	0.931	0.549	0	0	23.714	-0.599	-6.652	0	0	0	0	0	0	0
WT111(DD045F3F1DEA)	3.5	13108	2022-11-29 20:55:27.436	0.01	0.414	0.931	0.549	0	0	23.714	-0.599	-6.652	0	0	0	0	0	0	0
WT111(DD045F3F1DEA)	3.5	13108	2022-11-29 20:55:27.436	0.012	0.399	0.926	-0.305	0	0	23.714	-0.599	-6.658	0	0	0	0	0	0	0

## Sheet: 200cm
设备名称	电压	版本	片上时间	加速度X(g)	加速度Y(g)	加速度Z(g)	角速度X(°/s)	角速度Y(°/s)	角速度Z(°/s)	角度X(°)	角度Y(°)	角度Z(°)	磁场X	磁场Y	磁场Z	四元数0	四元数1	四元数2	四元数3	状态
WT111(DD045F3F1DEA)	3.5	13108	2022-11-29 21:25:34.888	0.012	0.413	0.929	-0.244	0	0	23.741	-0.588	-4.988	0	0	0	0	0	0	0
WT111(DD045F3F1DEA)	3.5	13108	2022-11-29 21:25:34.888	0.012	0.413	0.929	-0.244	0	0	23.736	-0.588	-4.988	0	0	0	0	0	0	0
WT111(DD045F3F1DEA)	3.5	13108	2022-11-29 21:25:34.888	0.012	0.413	0.929	-0.244	0	0	23.736	-0.588	-4.988	0	0	0	0	0	0	0
WT111(DD045F3F1DEA)	3.5	13108	2022-11-29 21:25:34.888	0.012	0.413	0.929	-0.244	0	0	23.736	-0.588	-4.988	0	0	0	0	0	0	0
WT111(DD045F3F1DEA)	3.5	13108	2022-11-29 21:25:34.888	0.01	0.401	0.926	0.183	0	0	23.736	-0.588	-4.988	0	0	0	0	0	0	0
WT111(DD045F3F1DEA)	3.5	13108	2022-11-29 21:25:34.888	0.01	0.401	0.926	0.183	0	0	23.736	-0.588	-4.988	0	0	0	0	0	0	0
WT111(DD045F3F1DEA)	3.5	13108	2022-11-29 21:25:34.888	0.01	0.401	0.926	0.183	0	0	23.736	-0.588	-4.988	0	0	0	0	0	0	0
WT111(DD045F3F1DEA)	3.5	13108	2022-11-29 21:25:34.951	0.01	0.401	0.926	0.183	0	0	23.741	-0.588	-4.988	0	0	0	0	0	0	0
WT111(DD045F3F1DEA)	3.5	13108	2022-11-29 21:25:34.951	0.011	0.418	0.927	-0.061	0	0	23.736	-0.588	-4.988	0	0	0	0	0	0	0
WT111(DD045F3F1DEA)	3.5	13108	2022-11-29 21:25:34.951	0.011	0.418	0.927	-0.061	0	0	23.736	-0.588	-4.988	0	0	0	0	0	0	0
WT111(DD045F3F1DEA)	3.5	13108	2022-11-29 21:25:34.951	0.011	0.418	0.927	-0.061	0	0	23.736	-0.588	-4.988	0	0	0	0	0	0	0
WT111(DD045F3F1DEA)	3.5	13108	2022-11-29 21:25:34.951	0.011	0.418	0.927	-0.061	0	0	23.736	-0.588	-4.988	0	0	0	0	0	0	0
WT111(DD045F3F1DEA)	3.5	13108	2022-11-29 21:25:34.951	0.01	0.403	0.929	0.122	0	0	23.741	-0.588	-4.988	0	0	0	0	0	0	0
WT111(DD045F3F1DEA)	3.5	13108	2022-11-29 21:25:34.951	0.01	0.403	0.929	0.122	0	0	23.741	-0.588	-4.988	0	0	0	0	0	0	0
WT111(DD045F3F1DEA)	3.5	13108	2022-11-29 21:25:34.951	0.01	0.403	0.929	0.122	0	0	23.741	-0.588	-4.988	0	0	0	0	0	0	0
WT111(DD045F3F1DEA)	3.5	13108	2022-11-29 21:25:34.982	0.01	0.403	0.929	0.122	0	0	23.741	-0.588	-4.988	0	0	0	0	0	0	0
WT111(DD045F3F1DEA)	3.5	13108	2022-11-29 21:25:34.982	0.011	0.414	0.928	-0.061	0	0	23.741	-0.588	-4.988	0	0	0	0	0	0	0
WT111(DD045F3F1DEA)	3.5	13108	2022-11-29 21:25:34.982	0.011	0.414	0.928	-0.061	0	0	23.741	-0.588	-4.988	0	0	0	0	0	0	0
WT111(DD045F3F1DEA)	3.5	13108	2022-11-29 21:25:34.982	0.011	0.414	0.928	-0.061	0	0	23.741	-0.588	-4.988	0	0	0	0	0	0	0
WT111(DD045F3F1DEA)	3.5	13108	2022-11-29 21:25:34.982	0.011	0.414	0.928	-0.061	0	0	23.741	-0.588	-4.988	0	0	0	0	0	0	0
WT111(DD045F3F1DEA)	3.5	13108	2022-11-29 21:25:34.982	0.01	0.396	0.931	0	0	0	23.741	-0.588	-4.988	0	0	0	0	0	0	0
WT111(DD045F3F1DEA)	3.5	13108	2022-11-29 21:25:34.982	0.01	0.396	0.931	0	0	0	23.741	-0.588	-4.988	0	0	0	0	0	0	0
WT111(DD045F3F1DEA)	3.5	13108	2022-11-29 21:25:34.982	0.01	0.396	0.931	0	0	0	23.741	-0.588	-4.988	0	0	0	0	0	0	0
WT111(DD045F3F1DEA)	3.5	13108	2022-11-29 21:25:35.013	0.01	0.396	0.931	0	0	0	23.741	-0.588	-4.988	0	0	0	0	0	0	0
WT111(DD045F3F1DEA)	3.5	13108	2022-11-29 21:25:35.013	0.01	0.412	0.924	0.183	0	0	23.741	-0.588	-4.988	0	0	0	0	0	0	0
WT111(DD045F3F1DEA)	3.5	13108	2022-11-29 21:25:35.013	0.01	0.412	0.924	0.183	0	0	23.741	-0.588	-4.988	0	0	0	0	0	0	0
WT111(DD045F3F1DEA)	3.5	13108	2022-11-29 21:25:35.013	0.01	0.412	0.924	0.183	0	0	23.741	-0.588	-4.988	0	0	0	0	0	0	0
WT111(DD045F3F1DEA)	3.5	13108	2022-11-29 21:25:35.013	0.01	0.412	0.924	0.183	0	0	23.741	-0.588	-4.988	0	0	0	0	0	0	0
WT111(DD045F3F1DEA)	3.5	13108	2022-11-29 21:25:35.013	0.01	0.41	0.929	-0.183	0	0	23.741	-0.588	-4.988	0	0	0	0	0	0	0
WT111(DD045F3F1DEA)	3.5	13108	2022-11-29 21:25:35.013	0.01	0.41	0.929	-0.183	0	0	23.741	-0.588	-4.988	0	0	0	0	0	0	0
WT111(DD045F3F1DEA)	3.5	13108	2022-11-29 21:25:35.013	0.01	0.41	0.929	-0.183	0	0	23.741	-0.588	-4.988	0	0	0	0	0	0	0
WT111(DD045F3F1DEA)	3.5	13108	2022-11-29 21:25:35.076	0.01	0.41	0.929	-0.183	0	0	23.736	-0.588	-4.988	0	0	0	0	0	0	0
WT111(DD045F3F1DEA)	3.5	13108	2022-11-29 21:25:35.076	0.012	0.401	0.927	0.061	0	0	23.741	-0.588	-4.988	0	0	0	0	0	0	0
WT111(DD045F3F1DEA)	3.5	13108	2022-11-29 21:25:35.076	0.012	0.401	0.927	0.061	0	0	23.741	-0.588	-4.988	0	0	0	0	0	0	0
WT111(DD045F3F1DEA)	3.5	13108	2022-11-29 21:25:35.076	0.012	0.401	0.927	0.061	0	0	23.741	-0.588	-4.988	0	0	0	0	0	0	0
WT111(DD045F3F1DEA)	3.5	13108	2022-11-29 21:25:35.076	0.012	0.401	0.927	0.061	0	0	23.741	-0.588	-4.988	0	0	0	0	0	0	0
WT111(DD045F3F1DEA)	3.5	13108	2022-11-29 21:25:35.076	0.01	0.416	0.93	0	0	0	23.741	-0.588	-4.988	0	0	0	0	0	0	0
WT111(DD045F3F1DEA)	3.5	13108	2022-11-29 21:25:35.076	0.01	0.416	0.93	0	0	0	23.741	-0.588	-4.988	0	0	0	0	0	0	0
WT111(DD045F3F1DEA)	3.5	13108	2022-11-29 21:25:35.076	0.01	0.416	0.93	0	0	0	23.741	-0.588	-4.988	0	0	0	0	0	0	0
WT111(DD045F3F1DEA)	3.5	13108	2022-11-29 21:25:35.107	0.01	0.416	0.93	0	0	0	23.741	-0.593	-4.988	0	0	0	0	0	0	0
WT111(DD045F3F1DEA)	3.5	13108	2022-11-29 21:25:35.107	0.01	0.398	0.928	0.122	0	0	23.741	-0.593	-4.988	0	0	0	0	0	0	0
WT111(DD045F3F1DEA)	3.5	13108	2022-11-29 21:25:35.107	0.01	0.398	0.928	0.122	0	0	23.741	-0.593	-4.988	0	0	0	0	0	0	0
WT111(DD045F3F1DEA)	3.5	13108	2022-11-29 21:25:35.107	0.01	0.398	0.928	0.122	0	0	23.741	-0.593	-4.988	0	0	0	0	0	0	0
WT111(DD045F3F1DEA)	3.5	13108	2022-11-29 21:25:35.107	0.011	0.414	0.928	0	0	0	23.741	-0.593	-4.988	0	0	0	0	0	0	0
WT111(DD045F3F1DEA)	3.5	13108	2022-11-29 21:25:35.107	0.011	0.414	0.928	0	0	0	23.741	-0.593	-4.988	0	0	0	0	0	0	0
WT111(DD045F3F1DEA)	3.5	13108	2022-11-29 21:25:35.107	0.011	0.414	0.928	0	0	0	23.741	-0.593	-4.988	0	0	0	0	0	0	0
WT111(DD045F3F1DEA)	3.5	13108	2022-11-29 21:25:35.107	0.011	0.414	0.928	0	0	0	23.741	-0.593	-4.988	0	0	0	0	0	0	0
WT111(DD045F3F1DEA)	3.5	13108	2022-11-29 21:25:35.138	0.01	0.417	0.93	0	0	0	23.741	-0.593	-4.988	0	0	0	0	0	0	0
WT111(DD045F3F1DEA)	3.5	13108	2022-11-29 21:25:35.138	0.01	0.417	0.93	0	0	0	23.741	-0.593	-4.988	0	0	0	0	0	0	0
WT111(DD045F3F1DEA)	3.5	13108	2022-11-29 21:25:35.138	0.01	0.417	0.93	0	0	0	23.741	-0.593	-4.988	0	0	0	0	0	0	0
WT111(DD045F3F1DEA)	3.5	13108	2022-11-29 21:25:35.138	0.01	0.417	0.93	0	0	0	23.741	-0.593	-4.988	0	0	0	0	0	0	0
WT111(DD045F3F1DEA)	3.5	13108	2022-11-29 21:25:35.138	0.01	0.395	0.926	0	0	0	23.741	-0.593	-4.988	0	0	0	0	0	0	0
WT111(DD045F3F1DEA)	3.5	13108	2022-11-29 21:25:35.138	0.01	0.395	0.926	0	0	0	23.741	-0.593	-4.988	0	0	0	0	0	0	0
WT111(DD045F3F1DEA)	3.5	13108	2022-11-29 21:25:35.138	0.01	0.395	0.926	0	0	0	23.741	-0.593	-4.988	0	0	0	0	0	0	0
WT111(DD045F3F1DEA)	3.5	13108	2022-11-29 21:25:35.138	0.01	0.395	0.926	0	0	0	23.741	-0.593	-4.988	0	0	0	0	0	0	0
WT111(DD045F3F1DEA)	3.5	13108	2022-11-29 21:25:35.201	0.011	0.406	0.924	-0.183	0	0	23.741	-0.593	-4.988	0	0	0	0	0	0	0
WT111(DD045F3F1DEA)	3.5	13108	2022-11-29 21:25:35.201	0.011	0.406	0.924	-0.183	0	0	23.741	-0.593	-4.988	0	0	0	0	0	0	0
WT111(DD045F3F1DEA)	3.5	13108	2022-11-29 21:25:35.201	0.011	0.406	0.924	-0.183	0	0	23.736	-0.593	-4.988	0	0	0	0	0	0	0
WT111(DD045F3F1DEA)	3.5	13108	2022-11-29 21:25:35.201	0.011	0.406	0.924	-0.183	0	0	23.736	-0.593	-4.988	0	0	0	0	0	0	0
WT111(DD045F3F1DEA)	3.5	13108	2022-11-29 21:25:35.201	0.01	0.415	0.93	0.183	0	0	23.736	-0.593	-4.988	0	0	0	0	0	0	0
WT111(DD045F3F1DEA)	3.5	13108	2022-11-29 21:25:35.201	0.01	0.415	0.93	0.183	0	0	23.736	-0.593	-4.988	0	0	0	0	0	0	0
WT111(DD045F3F1DEA)	3.5	13108	2022-11-29 21:25:35.201	0.01	0.415	0.93	0.183	0	0	23.741	-0.593	-4.988	0	0	0	0	0	0	0
WT111(DD045F3F1DEA)	3.5	13108	2022-11-29 21:25:35.201	0.01	0.415	0.93	0.183	0	0	23.741	-0.593	-4.988	0	0	0	0	0	0	0
WT111(DD045F3F1DEA)	3.5	13108	2022-11-29 21:25:35.216	0.011	0.41	0.93	0	0	0	23.741	-0.593	-4.988	0	0	0	0	0	0	0
WT111(DD045F3F1DEA)	3.5	13108	2022-11-29 21:25:35.216	0.011	0.41	0.93	0	0	0	23.741	-0.593	-4.988	0	0	0	0	0	0	0
WT111(DD045F3F1DEA)	3.5	13108	2022-11-29 21:25:35.216	0.011	0.41	0.93	0	0	0	23.741	-0.593	-4.988	0	0	0	0	0	0	0
WT111(DD045F3F1DEA)	3.5	13108	2022-11-29 21:25:35.216	0.011	0.41	0.93	0	0	0	23.741	-0.593	-4.988	0	0	0	0	0	0	0
WT111(DD045F3F1DEA)	3.5	13108	2022-11-29 21:25:35.216	0.011	0.404	0.927	0	0	0	23.741	-0.593	-4.988	0	0	0	0	0	0	0
WT111(DD045F3F1DEA)	3.5	13108	2022-11-29 21:25:35.216	0.011	0.404	0.927	0	0	0	23.741	-0.593	-4.988	0	0	0	0	0	0	0
WT111(DD045F3F1DEA)	3.5	13108	2022-11-29 21:25:35.216	0.011	0.404	0.927	0	0	0	23.741	-0.593	-4.988	0	0	0	0	0	0	0
WT111(DD045F3F1DEA)	3.5	13108	2022-11-29 21:25:35.216	0.011	0.404	0.927	0	0	0	23.741	-0.593	-4.988	0	0	0	0	0	0	0
WT111(DD045F3F1DEA)	3.5	13108	2022-11-29 21:25:35.248	0.011	0.418	0.936	0.183	0	0	23.741	-0.593	-4.988	0	0	0	0	0	0	0
WT111(DD045F3F1DEA)	3.5	13108	2022-11-29 21:25:35.248	0.011	0.418	0.936	0.183	0	0	23.741	-0.593	-4.988	0	0	0	0	0	0	0
WT111(DD045F3F1DEA)	3.5	13108	2022-11-29 21:25:35.248	0.011	0.418	0.936	0.183	0	0	23.741	-0.593	-4.988	0	0	0	0	0	0	0
WT111(DD045F3F1DEA)	3.5	13108	2022-11-29 21:25:35.248	0.011	0.418	0.936	0.183	0	0	23.747	-0.593	-4.988	0	0	0	0	0	0	0
WT111(DD045F3F1DEA)	3.5	13108	2022-11-29 21:25:35.248	0.01	0.395	0.923	-0.122	0	0	23.741	-0.593	-4.988	0	0	0	0	0	0	0
WT111(DD045F3F1DEA)	3.5	13108	2022-11-29 21:25:35.248	0.01	0.395	0.923	-0.122	0	0	23.741	-0.593	-4.988	0	0	0	0	0	0	0
WT111(DD045F3F1DEA)	3.5	13108	2022-11-29 21:25:35.248	0.01	0.395	0.923	-0.122	0	0	23.741	-0.593	-4.988	0	0	0	0	0	0	0
WT111(DD045F3F1DEA)	3.5	13108	2022-11-29 21:25:35.248	0.01	0.395	0.923	-0.122	0	0	23.741	-0.593	-4.988	0	0	0	0	0	0	0
WT111(DD045F3F1DEA)	3.5	13108	2022-11-29 21:25:35.310	0.011	0.413	0.928	0.122	0	0	23.741	-0.593	-4.988	0	0	0	0	0	0	0
WT111(DD045F3F1DEA)	3.5	13108	2022-11-29 21:25:35.310	0.011	0.413	0.928	0.122	0	0	23.741	-0.593	-4.988	0	0	0	0	0	0	0
WT111(DD045F3F1DEA)	3.5	13108	2022-11-29 21:25:35.310	0.011	0.413	0.928	0.122	0	0	23.741	-0.593	-4.988	0	0	0	0	0	0	0
WT111(DD045F3F1DEA)	3.5	13108	2022-11-29 21:25:35.310	0.011	0.413	0.928	0.122	0	0	23.741	-0.593	-4.988	0	0	0	0	0	0	0
WT111(DD045F3F1DEA)	3.5	13108	2022-11-29 21:25:35.310	0.009	0.405	0.928	-0.122	0	0	23.741	-0.593	-4.988	0	0	0	0	0	0	0
WT111(DD045F3F1DEA)	3.5	13108	2022-11-29 21:25:35.310	0.009	0.405	0.928	-0.122	0	0	23.741	-0.593	-4.988	0	0	0	0	0	0	0
WT111(DD045F3F1DEA)	3.5	13108	2022-11-29 21:25:35.310	0.009	0.405	0.928	-0.122	0	0	23.741	-0.593	-4.988	0	0	0	0	0	0	0
WT111(DD045F3F1DEA)	3.5	13108	2022-11-29 21:25:35.310	0.009	0.405	0.928	-0.122	0	0	23.741	-0.593	-4.988	0	0	0	0	0	0	0
WT111(DD045F3F1DEA)	3.5	13108	2022-11-29 21:25:35.342	0.011	0.403	0.924	0.183	0	0	23.741	-0.593	-4.988	0	0	0	0	0	0	0
WT111(DD045F3F1DEA)	3.5	13108	2022-11-29 21:25:35.342	0.011	0.403	0.924	0.183	0	0	23.741	-0.593	-4.988	0	0	0	0	0	0	0
WT111(DD045F3F1DEA)	3.5	13108	2022-11-29 21:25:35.342	0.011	0.403	0.924	0.183	0	0	23.741	-0.593	-4.988	0	0	0	0	0	0	0
WT111(DD045F3F1DEA)	3.5	13108	2022-11-29 21:25:35.342	0.011	0.403	0.924	0.183	0	0	23.741	-0.593	-4.988	0	0	0	0	0	0	0
WT111(DD045F3F1DEA)	3.5	13108	2022-11-29 21:25:35.342	0.01	0.409	0.93	0	0	0	23.741	-0.593	-4.988	0	0	0	0	0	0	0
WT111(DD045F3F1DEA)	3.5	13108	2022-11-29 21:25:35.342	0.01	0.409	0.93	0	0	0	23.741	-0.593	-4.988	0	0	0	0	0	0	0
WT111(DD045F3F1DEA)	3.5	13108	2022-11-29 21:25:35.342	0.01	0.409	0.93	0	0	0	23.741	-0.593	-4.988	0	0	0	0	0	0	0
WT111(DD045F3F1DEA)	3.5	13108	2022-11-29 21:25:35.342	0.01	0.409	0.93	0	0	0	23.741	-0.593	-4.988	0	0	0	0	0	0	0
WT111(DD045F3F1DEA)	3.5	13108	2022-11-29 21:25:35.373	0.011	0.418	0.934	0.366	0	0	23.747	-0.593	-4.988	0	0	0	0	0	0	0
WT111(DD045F3F1DEA)	3.5	13108	2022-11-29 21:25:35.373	0.011	0.418	0.934	0.366	0	0	23.747	-0.593	-4.988	0	0	0	0	0	0	0
WT111(DD045F3F1DEA)	3.5	13108	2022-11-29 21:25:35.373	0.011	0.418	0.934	0.366	0	0	23.747	-0.593	-4.988	0	0	0	0	0	0	0
WT111(DD045F3F1DEA)	3.5	13108	2022-11-29 21:25:35.373	0.011	0.418	0.934	0.366	0	0	23.752	-0.593	-4.988	0	0	0	0	0	0	0
WT111(DD045F3F1DEA)	3.5	13108	2022-11-29 21:25:35.373	-0.002	0.568	1.129	0.305	-1.038	0.366	23.752	-0.599	-4.988	0	0	0	0	0	0	0
WT111(DD045F3F1DEA)	3.5	13108	2022-11-29 21:25:35.373	-0.002	0.568	1.129	0.305	-1.038	0.366	23.758	-0.604	-4.988	0	0	0	0	0	0	0
WT111(DD045F3F1DEA)	3.5	13108	2022-11-29 21:25:35.373	-0.002	0.568	1.129	0.305	-1.038	0.366	23.758	-0.61	-4.993	0	0	0	0	0	0	0
WT111(DD045F3F1DEA)	3.5	13108	2022-11-29 21:25:35.373	-0.002	0.568	1.129	0.305	-1.038	0.366	23.763	-0.615	-4.993	0	0	0	0	0	0	0
WT111(DD045F3F1DEA)	3.5	13108	2022-11-29 21:25:35.435	0.015	0.144	0.716	0.183	0.793	-0.916	23.763	-0.604	-4.993	0	0	0	0	0	0	0
WT111(DD045F3F1DEA)	3.5	13108	2022-11-29 21:25:35.435	0.015	0.144	0.716	0.183	0.793	-0.916	23.763	-0.599	-4.999	0	0	0	0	0	0	0
WT111(DD045F3F1DEA)	3.5	13108	2022-11-29 21:25:35.435	0.015	0.144	0.716	0.183	0.793	-0.916	23.763	-0.593	-4.999	0	0	0	0	0	0	0
WT111(DD045F3F1DEA)	3.5	13108	2022-11-29 21:25:35.435	0.015	0.144	0.716	0.183	0.793	-0.916	23.758	-0.588	-4.999	0	0	0	0	0	0	0
WT111(DD045F3F1DEA)	3.5	13108	2022-11-29 21:25:35.435	0.019	0.548	0.972	0.244	0.061	0.305	23.758	-0.588	-4.999	0	0	0	0	0	0	0
WT111(DD045F3F1DEA)	3.5	13108	2022-11-29 21:25:35.435	0.019	0.548	0.972	0.244	0.061	0.305	23.758	-0.588	-4.999	0	0	0	0	0	0	0
WT111(DD045F3F1DEA)	3.5	13108	2022-11-29 21:25:35.435	0.019	0.548	0.972	0.244	0.061	0.305	23.763	-0.593	-4.999	0	0	0	0	0	0	0
WT111(DD045F3F1DEA)	3.5	13108	2022-11-29 21:25:35.435	0.019	0.548	0.972	0.244	0.061	0.305	23.763	-0.593	-4.993	0	0	0	0	0	0	0
WT111(DD045F3F1DEA)	3.5	13108	2022-11-29 21:25:35.482	0.009	0.37	0.925	-0.366	0	-0.061	23.763	-0.593	-4.993	0	0	0	0	0	0	0
WT111(DD045F3F1DEA)	3.5	13108	2022-11-29 21:25:35.482	0.009	0.37	0.925	-0.366	0	-0.061	23.758	-0.593	-4.993	0	0	0	0	0	0	0
WT111(DD045F3F1DEA)	3.5	13108	2022-11-29 21:25:35.482	0.009	0.37	0.925	-0.366	0	-0.061	23.758	-0.593	-4.999	0	0	0	0	0	0	0
WT111(DD045F3F1DEA)	3.5	13108	2022-11-29 21:25:35.482	0.009	0.37	0.925	-0.366	0	-0.061	23.758	-0.593	-4.999	0	0	0	0	0	0	0
WT111(DD045F3F1DEA)	3.5	13108	2022-11-29 21:25:35.482	0.012	0.39	0.923	-0.488	0	0	23.752	-0.593	-4.999	0	0	0	0	0	0	0
WT111(DD045F3F1DEA)	3.5	13108	2022-11-29 21:25:35.482	0.012	0.39	0.923	-0.488	0	0	23.747	-0.593	-4.999	0	0	0	0	0	0	0
WT111(DD045F3F1DEA)	3.5	13108	2022-11-29 21:25:35.482	0.012	0.39	0.923	-0.488	0	0	23.747	-0.593	-4.999	0	0	0	0	0	0	0
WT111(DD045F3F1DEA)	3.5	13108	2022-11-29 21:25:35.482	0.012	0.39	0.923	-0.488	0	0	23.741	-0.593	-4.999	0	0	0	0	0	0	0
WT111(DD045F3F1DEA)	3.5	13108	2022-11-29 21:25:35.498	0.012	0.445	0.939	0.793	0	0	23.747	-0.593	-4.999	0	0	0	0	0	0	0
WT111(DD045F3F1DEA)	3.5	13108	2022-11-29 21:25:35.498	0.012	0.445	0.939	0.793	0	0	23.752	-0.593	-4.999	0	0	0	0	0	0	0
WT111(DD045F3F1DEA)	3.5	13108	2022-11-29 21:25:35.498	0.012	0.445	0.939	0.793	0	0	23.752	-0.593	-4.999	0	0	0	0	0	0	0
WT111(DD045F3F1DEA)	3.5	13108	2022-11-29 21:25:35.498	0.012	0.445	0.939	0.793	0	0	23.758	-0.593	-4.999	0	0	0	0	0	0	0
WT111(DD045F3F1DEA)	3.5	13108	2022-11-29 21:25:35.498	0.009	0.374	0.919	-0.244	0	0	23.758	-0.593	-4.999	0	0	0	0	0	0	0
WT111(DD045F3F1DEA)	3.5	13108	2022-11-29 21:25:35.498	0.009	0.374	0.919	-0.244	0	0	23.758	-0.593	-4.999	0	0	0	0	0	0	0
WT111(DD045F3F1DEA)	3.5	13108	2022-11-29 21:25:35.498	0.009	0.374	0.919	-0.244	0	0	23.752	-0.593	-4.999	0	0	0	0	0	0	0
WT111(DD045F3F1DEA)	3.5	13108	2022-11-29 21:25:35.498	0.009	0.374	0.919	-0.244	0	0	23.752	-0.593	-4.999	0	0	0	0	0	0	0
WT111(DD045F3F1DEA)	3.5	13108	2022-11-29 21:25:35.560	0.013	0.434	0.928	0.244	0	0	23.752	-0.593	-4.999	0	0	0	0	0	0	0
WT111(DD045F3F1DEA)	3.5	13108	2022-11-29 21:25:35.560	0.013	0.434	0.928	0.244	0	0	23.752	-0.593	-4.999	0	0	0	0	0	0	0
WT111(DD045F3F1DEA)	3.5	13108	2022-11-29 21:25:35.560	0.013	0.434	0.928	0.244	0	0	23.758	-0.593	-4.999	0	0	0	0	0	0	0
WT111(DD045F3F1DEA)	3.5	13108	2022-11-29 21:25:35.560	0.013	0.434	0.928	0.244	0	0	23.758	-0.593	-4.999	0	0	0	0	0	0	0
WT111(DD045F3F1DEA)	3.5	13108	2022-11-29 21:25:35.560	0.011	0.395	0.929	-0.61	0	0	23.752	-0.593	-4.999	0	0	0	0	0	0	0
WT111(DD045F3F1DEA)	3.5	13108	2022-11-29 21:25:35.560	0.011	0.395	0.929	-0.61	0	0	23.752	-0.593	-4.999	0	0	0	0	0	0	0
WT111(DD045F3F1DEA)	3.5	13108	2022-11-29 21:25:35.560	0.011	0.395	0.929	-0.61	0	0	23.747	-0.593	-4.999	0	0	0	0	0	0	0
WT111(DD045F3F1DEA)	3.5	13108	2022-11-29 21:25:35.560	0.011	0.395	0.929	-0.61	0	0	23.747	-0.593	-4.999	0	0	0	0	0	0	0
WT111(DD045F3F1DEA)	3.5	13108	2022-11-29 21:25:35.591	0.009	0.406	0.928	0.244	0	0	23.747	-0.593	-4.999	0	0	0	0	0	0	0
WT111(DD045F3F1DEA)	3.5	13108	2022-11-29 21:25:35.591	0.009	0.406	0.928	0.244	0	0	23.747	-0.593	-4.999	0	0	0	0	0	0	0
WT111(DD045F3F1DEA)	3.5	13108	2022-11-29 21:25:35.591	0.009	0.406	0.928	0.244	0	0	23.747	-0.593	-4.999	0	0	0	0	0	0	0
WT111(DD045F3F1DEA)	3.5	13108	2022-11-29 21:25:35.591	0.009	0.406	0.928	0.244	0	0	23.747	-0.593	-4.999	0	0	0	0	0	0	0
WT111(DD045F3F1DEA)	3.5	13108	2022-11-29 21:25:35.591	0.013	0.404	0.928	0.305	0	0	23.747	-0.593	-4.999	0	0	0	0	0	0	0
WT111(DD045F3F1DEA)	3.5	13108	2022-11-29 21:25:35.591	0.013	0.404	0.928	0.305	0	0	23.752	-0.593	-4.999	0	0	0	0	0	0	0
WT111(DD045F3F1DEA)	3.5	13108	2022-11-29 21:25:35.591	0.013	0.404	0.928	0.305	0	0	23.752	-0.593	-4.999	0	0	0	0	0	0	0
WT111(DD045F3F1DEA)	3.5	13108	2022-11-29 21:25:35.591	0.013	0.404	0.928	0.305	0	0	23.752	-0.593	-4.999	0	0	0	0	0	0	0
WT111(DD045F3F1DEA)	3.5	13108	2022-11-29 21:25:35.638	0.01	0.413	0.929	-0.061	0.122	0.061	23.752	-0.593	-4.993	0	0	0	0	0	0	0
WT111(DD045F3F1DEA)	3.5	13108	2022-11-29 21:25:35.638	0.01	0.413	0.929	-0.061	0.122	0.061	23.752	-0.593	-4.993	0	0	0	0	0	0	0
WT111(DD045F3F1DEA)	3.5	13108	2022-11-29 21:25:35.638	0.01	0.413	0.929	-0.061	0.122	0.061	23.752	-0.593	-4.993	0	0	0	0	0	0	0
WT111(DD045F3F1DEA)	3.5	13108	2022-11-29 21:25:35.638	0.01	0.408	0.925	-0.183	0	0	23.752	-0.593	-4.993	0	0	0	0	0	0	0
WT111(DD045F3F1DEA)	3.5	13108	2022-11-29 21:25:35.638	0.01	0.408	0.925	-0.183	0	0	23.747	-0.593	-4.993	0	0	0	0	0	0	0
WT111(DD045F3F1DEA)	3.5	13108	2022-11-29 21:25:35.638	0.01	0.408	0.925	-0.183	0	0	23.747	-0.593	-4.993	0	0	0	0	0	0	0
WT111(DD045F3F1DEA)	3.5	13108	2022-11-29 21:25:35.638	0.01	0.408	0.925	-0.183	0	0	23.747	-0.593	-4.993	0	0	0	0	0	0	0
WT111(DD045F3F1DEA)	3.5	13108	2022-11-29 21:25:35.638	0.011	0.409	0.934	0.305	0	0	23.747	-0.593	-4.993	0	0	0	0	0	0	0
WT111(DD045F3F1DEA)	3.5	13108	2022-11-29 21:25:35.670	0.011	0.409	0.934	0.305	0	0	23.752	-0.593	-4.993	0	0	0	0	0	0	0
WT111(DD045F3F1DEA)	3.5	13108	2022-11-29 21:25:35.670	0.011	0.409	0.934	0.305	0	0	23.752	-0.593	-4.993	0	0	0	0	0	0	0
WT111(DD045F3F1DEA)	3.5	13108	2022-11-29 21:25:35.670	0.011	0.409	0.934	0.305	0	0	23.752	-0.593	-4.993	0	0	0	0	0	0	0
WT111(DD045F3F1DEA)	3.5	13108	2022-11-29 21:25:35.670	0.011	0.41	0.922	-0.244	0	0.061	23.752	-0.593	-4.993	0	0	0	0	0	0	0
WT111(DD045F3F1DEA)	3.5	13108	2022-11-29 21:25:35.670	0.011	0.41	0.922	-0.244	0	0.061	23.752	-0.593	-4.993	0	0	0	0	0	0	0
WT111(DD045F3F1DEA)	3.5	13108	2022-11-29 21:25:35.670	0.011	0.41	0.922	-0.244	0	0.061	23.747	-0.593	-4.993	0	0	0	0	0	0	0
WT111(DD045F3F1DEA)	3.5	13108	2022-11-29 21:25:35.670	0.011	0.41	0.922	-0.244	0	0.061	23.747	-0.593	-4.993	0	0	0	0	0	0	0
WT111(DD045F3F1DEA)	3.5	13108	2022-11-29 21:25:35.670	0.009	0.404	0.932	-0.122	0	0	23.747	-0.593	-4.993	0	0	0	0	0	0	0
WT111(DD045F3F1DEA)	3.5	13108	2022-11-29 21:25:35.701	0.009	0.404	0.932	-0.122	0	0	23.747	-0.593	-4.993	0	0	0	0	0	0	0
WT111(DD045F3F1DEA)	3.5	13108	2022-11-29 21:25:35.701	0.009	0.404	0.932	-0.122	0	0	23.747	-0.593	-4.993	0	0	0	0	0	0	0
WT111(DD045F3F1DEA)	3.5	13108	2022-11-29 21:25:35.701	0.009	0.404	0.932	-0.122	0	0	23.747	-0.593	-4.993	0	0	0	0	0	0	0
WT111(DD045F3F1DEA)	3.5	13108	2022-11-29 21:25:35.701	0.011	0.407	0.925	0.061	0	0	23.747	-0.593	-4.993	0	0	0	0	0	0	0
WT111(DD045F3F1DEA)	3.5	13108	2022-11-29 21:25:35.701	0.011	0.407	0.925	0.061	0	0	23.747	-0.593	-4.993	0	0	0	0	0	0	0
WT111(DD045F3F1DEA)	3.5	13108	2022-11-29 21:25:35.701	0.011	0.407	0.925	0.061	0	0	23.747	-0.593	-4.993	0	0	0	0	0	0	0
WT111(DD045F3F1DEA)	3.5	13108	2022-11-29 21:25:35.701	0.011	0.407	0.925	0.061	0	0	23.747	-0.593	-4.993	0	0	0	0	0	0	0
WT111(DD045F3F1DEA)	3.5	13108	2022-11-29 21:25:35.701	0.011	0.411	0.932	0	0	0	23.747	-0.593	-4.993	0	0	0	0	0	0	0
WT111(DD045F3F1DEA)	3.5	13108	2022-11-29 21:25:35.764	0.011	0.411	0.932	0	0	0	23.747	-0.593	-4.993	0	0	0	0	0	0	0
WT111(DD045F3F1DEA)	3.5	13108	2022-11-29 21:25:35.764	0.011	0.411	0.932	0	0	0	23.747	-0.593	-4.993	0	0	0	0	0	0	0
WT111(DD045F3F1DEA)	3.5	13108	2022-11-29 21:25:35.764	0.011	0.411	0.932	0	0	0	23.747	-0.593	-4.993	0	0	0	0	0	0	0
WT111(DD045F3F1DEA)	3.5	13108	2022-11-29 21:25:35.764	0.008	0.394	0.925	0.122	0	0	23.747	-0.593	-4.993	0	0	0	0	0	0	0
WT111(DD045F3F1DEA)	3.5	13108	2022-11-29 21:25:35.764	0.008	0.394	0.925	0.122	0	0	23.747	-0.593	-4.993	0	0	0	0	0	0	0
WT111(DD045F3F1DEA)	3.5	13108	2022-11-29 21:25:35.764	0.008	0.394	0.925	0.122	0	0	23.747	-0.593	-4.993	0	0	0	0	0	0	0
WT111(DD045F3F1DEA)	3.5	13108	2022-11-29 21:25:35.764	0.008	0.394	0.925	0.122	0	0	23.747	-0.593	-4.993	0	0	0	0	0	0	0
WT111(DD045F3F1DEA)	3.5	13108	2022-11-29 21:25:35.764	0.012	0.432	0.927	0.061	0	0	23.747	-0.593	-4.993	0	0	0	0	0	0	0
WT111(DD045F3F1DEA)	3.5	13108	2022-11-29 21:25:35.795	0.012	0.432	0.927	0.061	0	0	23.747	-0.593	-4.993	0	0	0	0	0	0	0
WT111(DD045F3F1DEA)	3.5	13108	2022-11-29 21:25:35.795	0.012	0.432	0.927	0.061	0	0	23.747	-0.593	-4.993	0	0	0	0	0	0	0
WT111(DD045F3F1DEA)	3.5	13108	2022-11-29 21:25:35.795	0.012	0.432	0.927	0.061	0	0	23.747	-0.593	-4.993	0	0	0	0	0	0	0
WT111(DD045F3F1DEA)	3.5	13108	2022-11-29 21:25:35.795	0.01	0.402	0.927	-0.244	0	0.061	23.747	-0.593	-4.993	0	0	0	0	0	0	0
WT111(DD045F3F1DEA)	3.5	13108	2022-11-29 21:25:35.795	0.01	0.402	0.927	-0.244	0	0.061	23.747	-0.593	-4.993	0	0	0	0	0	0	0
WT111(DD045F3F1DEA)	3.5	13108	2022-11-29 21:25:35.795	0.01	0.402	0.927	-0.244	0	0.061	23.747	-0.593	-4.993	0	0	0	0	0	0	0
WT111(DD045F3F1DEA)	3.5	13108	2022-11-29 21:25:35.795	0.01	0.402	0.927	-0.244	0	0.061	23.741	-0.593	-4.993	0	0	0	0	0	0	0
WT111(DD045F3F1DEA)	3.5	13108	2022-11-29 21:25:35.795	0.011	0.401	0.924	0	0	0	23.741	-0.593	-4.993	0	0	0	0	0	0	0
WT111(DD045F3F1DEA)	3.5	13108	2022-11-29 21:25:35.826	0.011	0.401	0.924	0	0	0	23.741	-0.593	-4.993	0	0	0	0	0	0	0
WT111(DD045F3F1DEA)	3.5	13108	2022-11-29 21:25:35.826	0.011	0.401	0.924	0	0	0	23.741	-0.593	-4.993	0	0	0	0	0	0	0
WT111(DD045F3F1DEA)	3.5	13108	2022-11-29 21:25:35.826	0.011	0.401	0.924	0	0	0	23.741	-0.593	-4.993	0	0	0	0	0	0	0
WT111(DD045F3F1DEA)	3.5	13108	2022-11-29 21:25:35.826	0.01	0.417	0.932	0	0	0	23.741	-0.593	-4.993	0	0	0	0	0	0	0
WT111(DD045F3F1DEA)	3.5	13108	2022-11-29 21:25:35.826	0.01	0.417	0.932	0	0	0	23.747	-0.593	-4.993	0	0	0	0	0	0	0
WT111(DD045F3F1DEA)	3.5	13108	2022-11-29 21:25:35.826	0.01	0.417	0.932	0	0	0	23.747	-0.593	-4.993	0	0	0	0	0	0	0
WT111(DD045F3F1DEA)	3.5	13108	2022-11-29 21:25:35.826	0.01	0.417	0.932	0	0	0	23.747	-0.593	-4.993	0	0	0	0	0	0	0
WT111(DD045F3F1DEA)	3.5	13108	2022-11-29 21:25:35.826	0.012	0.403	0.93	0.122	0	0	23.747	-0.593	-4.993	0	0	0	0	0	0	0
WT111(DD045F3F1DEA)	3.5	13108	2022-11-29 21:25:35.888	0.012	0.403	0.93	0.122	0	0	23.747	-0.593	-4.993	0	0	0	0	0	0	0
WT111(DD045F3F1DEA)	3.5	13108	2022-11-29 21:25:35.888	0.012	0.403	0.93	0.122	0	0	23.747	-0.593	-4.993	0	0	0	0	0	0	0
WT111(DD045F3F1DEA)	3.5	13108	2022-11-29 21:25:35.888	0.012	0.403	0.93	0.122	0	0	23.747	-0.593	-4.993	0	0	0	0	0	0	0
WT111(DD045F3F1DEA)	3.5	13108	2022-11-29 21:25:35.888	0.009	0.403	0.928	0	0	0	23.747	-0.593	-4.993	0	0	0	0	0	0	0
WT111(DD045F3F1DEA)	3.5	13108	2022-11-29 21:25:35.888	0.009	0.403	0.928	0	0	0	23.747	-0.593	-4.993	0	0	0	0	0	0	0
WT111(DD045F3F1DEA)	3.5	13108	2022-11-29 21:25:35.888	0.009	0.403	0.928	0	0	0	23.747	-0.593	-4.993	0	0	0	0	0	0	0
WT111(DD045F3F1DEA)	3.5	13108	2022-11-29 21:25:35.888	0.009	0.403	0.928	0	0	0	23.747	-0.593	-4.993	0	0	0	0	0	0	0
WT111(DD045F3F1DEA)	3.5	13108	2022-11-29 21:25:35.888	0.012	0.408	0.931	0	0	0	23.747	-0.593	-4.993	0	0	0	0	0	0	0
WT111(DD045F3F1DEA)	3.5	13108	2022-11-29 21:25:35.935	0.012	0.408	0.931	0	0	0	23.747	-0.593	-4.993	0	0	0	0	0	0	0
WT111(DD045F3F1DEA)	3.5	13108	2022-11-29 21:25:35.935	0.012	0.408	0.931	0	0	0	23.747	-0.593	-4.993	0	0	0	0	0	0	0

## Sheet: 220cm
设备名称	电压	版本	片上时间	加速度X(g)	加速度Y(g)	加速度Z(g)	角速度X(°/s)	角速度Y(°/s)	角速度Z(°/s)	角度X(°)	角度Y(°)	角度Z(°)	磁场X	磁场Y	磁场Z	四元数0	四元数1	四元数2	四元数3	状态
WT111(DD045F3F1DEA)	3.47	13108	2022-11-29 21:56:14.595	0.012	0.409	0.93	0.244	0	0	23.763	-0.599	-8.262	0	0	0	0	0	0	0
WT111(DD045F3F1DEA)	3.47	13108	2022-11-29 21:56:14.595	0.012	0.409	0.93	0.244	0	0	23.769	-0.599	-8.262	0	0	0	0	0	0	0
WT111(DD045F3F1DEA)	3.47	13108	2022-11-29 21:56:14.595	0.008	0.395	0.923	-0.244	0	0	23.763	-0.599	-8.262	0	0	0	0	0	0	0
WT111(DD045F3F1DEA)	3.47	13108	2022-11-29 21:56:14.595	0.008	0.395	0.923	-0.244	0	0	23.763	-0.599	-8.262	0	0	0	0	0	0	0
WT111(DD045F3F1DEA)	3.47	13108	2022-11-29 21:56:14.595	0.008	0.395	0.923	-0.244	0	0	23.763	-0.599	-8.262	0	0	0	0	0	0	0
WT111(DD045F3F1DEA)	3.47	13108	2022-11-29 21:56:14.610	0.008	0.395	0.923	-0.244	0	0	23.763	-0.599	-8.262	0	0	0	0	0	0	0
WT111(DD045F3F1DEA)	3.47	13108	2022-11-29 21:56:14.610	0.011	0.419	0.93	0.183	0	0	23.763	-0.599	-8.262	0	0	0	0	0	0	0
WT111(DD045F3F1DEA)	3.47	13108	2022-11-29 21:56:14.610	0.011	0.419	0.93	0.183	0	0	23.763	-0.599	-8.262	0	0	0	0	0	0	0
WT111(DD045F3F1DEA)	3.47	13108	2022-11-29 21:56:14.610	0.011	0.419	0.93	0.183	0	0	23.763	-0.599	-8.262	0	0	0	0	0	0	0
WT111(DD045F3F1DEA)	3.47	13108	2022-11-29 21:56:14.610	0.011	0.419	0.93	0.183	0	0	23.763	-0.599	-8.262	0	0	0	0	0	0	0
WT111(DD045F3F1DEA)	3.47	13108	2022-11-29 21:56:14.610	0.01	0.401	0.925	-0.122	0	0	23.763	-0.599	-8.262	0	0	0	0	0	0	0
WT111(DD045F3F1DEA)	3.47	13108	2022-11-29 21:56:14.610	0.01	0.401	0.925	-0.122	0	0	23.763	-0.599	-8.262	0	0	0	0	0	0	0
WT111(DD045F3F1DEA)	3.47	13108	2022-11-29 21:56:14.610	0.01	0.401	0.925	-0.122	0	0	23.763	-0.599	-8.262	0	0	0	0	0	0	0
WT111(DD045F3F1DEA)	3.47	13108	2022-11-29 21:56:14.673	0.01	0.401	0.925	-0.122	0	0	23.763	-0.599	-8.262	0	0	0	0	0	0	0
WT111(DD045F3F1DEA)	3.47	13108	2022-11-29 21:56:14.673	0.011	0.412	0.931	0.427	0	0	23.763	-0.599	-8.262	0	0	0	0	0	0	0
WT111(DD045F3F1DEA)	3.47	13108	2022-11-29 21:56:14.673	0.011	0.412	0.931	0.427	0	0	23.763	-0.599	-8.262	0	0	0	0	0	0	0
WT111(DD045F3F1DEA)	3.47	13108	2022-11-29 21:56:14.673	0.011	0.412	0.931	0.427	0	0	23.769	-0.599	-8.262	0	0	0	0	0	0	0
WT111(DD045F3F1DEA)	3.47	13108	2022-11-29 21:56:14.673	0.011	0.412	0.931	0.427	0	0	23.769	-0.599	-8.262	0	0	0	0	0	0	0
WT111(DD045F3F1DEA)	3.47	13108	2022-11-29 21:56:14.673	0.012	0.415	0.93	-0.061	0	0	23.769	-0.599	-8.262	0	0	0	0	0	0	0
WT111(DD045F3F1DEA)	3.47	13108	2022-11-29 21:56:14.673	0.012	0.415	0.93	-0.061	0	0	23.769	-0.599	-8.262	0	0	0	0	0	0	0
WT111(DD045F3F1DEA)	3.47	13108	2022-11-29 21:56:14.673	0.012	0.415	0.93	-0.061	0	0	23.769	-0.599	-8.262	0	0	0	0	0	0	0
WT111(DD045F3F1DEA)	3.47	13108	2022-11-29 21:56:14.704	0.012	0.415	0.93	-0.061	0	0	23.769	-0.599	-8.262	0	0	0	0	0	0	0
WT111(DD045F3F1DEA)	3.47	13108	2022-11-29 21:56:14.704	0.009	0.402	0.929	0	0	0	23.769	-0.599	-8.262	0	0	0	0	0	0	0
WT111(DD045F3F1DEA)	3.47	13108	2022-11-29 21:56:14.704	0.009	0.402	0.929	0	0	0	23.769	-0.599	-8.262	0	0	0	0	0	0	0
WT111(DD045F3F1DEA)	3.47	13108	2022-11-29 21:56:14.704	0.009	0.402	0.929	0	0	0	23.769	-0.599	-8.262	0	0	0	0	0	0	0
WT111(DD045F3F1DEA)	3.47	13108	2022-11-29 21:56:14.704	0.009	0.402	0.929	0	0	0	23.769	-0.599	-8.262	0	0	0	0	0	0	0
WT111(DD045F3F1DEA)	3.47	13108	2022-11-29 21:56:14.704	0.011	0.413	0.927	0.244	0	0	23.769	-0.599	-8.262	0	0	0	0	0	0	0
WT111(DD045F3F1DEA)	3.47	13108	2022-11-29 21:56:14.704	0.011	0.413	0.927	0.244	0	0	23.769	-0.599	-8.262	0	0	0	0	0	0	0
WT111(DD045F3F1DEA)	3.47	13108	2022-11-29 21:56:14.704	0.011	0.413	0.927	0.244	0	0	23.774	-0.599	-8.262	0	0	0	0	0	0	0
WT111(DD045F3F1DEA)	3.47	13108	2022-11-29 21:56:14.735	0.011	0.413	0.927	0.244	0	0	23.774	-0.599	-8.262	0	0	0	0	0	0	0
WT111(DD045F3F1DEA)	3.47	13108	2022-11-29 21:56:14.735	0.01	0.388	0.92	-0.488	0	0	23.769	-0.599	-8.262	0	0	0	0	0	0	0
WT111(DD045F3F1DEA)	3.47	13108	2022-11-29 21:56:14.735	0.01	0.388	0.92	-0.488	0	0	23.769	-0.599	-8.262	0	0	0	0	0	0	0
WT111(DD045F3F1DEA)	3.47	13108	2022-11-29 21:56:14.735	0.01	0.388	0.92	-0.488	0	0	23.763	-0.599	-8.262	0	0	0	0	0	0	0
WT111(DD045F3F1DEA)	3.47	13108	2022-11-29 21:56:14.735	0.01	0.388	0.92	-0.488	0	0	23.763	-0.599	-8.262	0	0	0	0	0	0	0
WT111(DD045F3F1DEA)	3.47	13108	2022-11-29 21:56:14.735	0.011	0.417	0.929	0.183	0	0	23.763	-0.599	-8.262	0	0	0	0	0	0	0
WT111(DD045F3F1DEA)	3.47	13108	2022-11-29 21:56:14.735	0.011	0.417	0.929	0.183	0	0	23.763	-0.599	-8.262	0	0	0	0	0	0	0
WT111(DD045F3F1DEA)	3.47	13108	2022-11-29 21:56:14.735	0.011	0.417	0.929	0.183	0	0	23.763	-0.599	-8.262	0	0	0	0	0	0	0
WT111(DD045F3F1DEA)	3.47	13108	2022-11-29 21:56:14.798	0.011	0.417	0.929	0.183	0	0	23.763	-0.599	-8.262	0	0	0	0	0	0	0
WT111(DD045F3F1DEA)	3.47	13108	2022-11-29 21:56:14.798	0.012	0.419	0.935	0	0	0	23.763	-0.599	-8.262	0	0	0	0	0	0	0
WT111(DD045F3F1DEA)	3.47	13108	2022-11-29 21:56:14.798	0.012	0.419	0.935	0	0	0	23.763	-0.599	-8.262	0	0	0	0	0	0	0
WT111(DD045F3F1DEA)	3.47	13108	2022-11-29 21:56:14.798	0.012	0.419	0.935	0	0	0	23.763	-0.599	-8.262	0	0	0	0	0	0	0
WT111(DD045F3F1DEA)	3.47	13108	2022-11-29 21:56:14.798	0.012	0.419	0.935	0	0	0	23.763	-0.599	-8.262	0	0	0	0	0	0	0
WT111(DD045F3F1DEA)	3.47	13108	2022-11-29 21:56:14.798	0.011	0.399	0.923	0.122	0	0	23.763	-0.599	-8.262	0	0	0	0	0	0	0
WT111(DD045F3F1DEA)	3.47	13108	2022-11-29 21:56:14.798	0.011	0.399	0.923	0.122	0	0	23.763	-0.599	-8.262	0	0	0	0	0	0	0
WT111(DD045F3F1DEA)	3.47	13108	2022-11-29 21:56:14.798	0.011	0.399	0.923	0.122	0	0	23.769	-0.599	-8.262	0	0	0	0	0	0	0
WT111(DD045F3F1DEA)	3.47	13108	2022-11-29 21:56:14.829	0.011	0.399	0.923	0.122	0	0	23.769	-0.599	-8.262	0	0	0	0	0	0	0
WT111(DD045F3F1DEA)	3.47	13108	2022-11-29 21:56:14.829	0.01	0.408	0.927	-0.122	0	0	23.769	-0.599	-8.262	0	0	0	0	0	0	0
WT111(DD045F3F1DEA)	3.47	13108	2022-11-29 21:56:14.829	0.01	0.408	0.927	-0.122	0	0	23.763	-0.599	-8.262	0	0	0	0	0	0	0
WT111(DD045F3F1DEA)	3.47	13108	2022-11-29 21:56:14.829	0.01	0.408	0.927	-0.122	0	0	23.763	-0.599	-8.262	0	0	0	0	0	0	0
WT111(DD045F3F1DEA)	3.47	13108	2022-11-29 21:56:14.829	0.01	0.408	0.927	-0.122	0	0	23.763	-0.599	-8.262	0	0	0	0	0	0	0
WT111(DD045F3F1DEA)	3.47	13108	2022-11-29 21:56:14.829	0.01	0.417	0.932	0	0	0	23.763	-0.599	-8.262	0	0	0	0	0	0	0
WT111(DD045F3F1DEA)	3.47	13108	2022-11-29 21:56:14.829	0.01	0.417	0.932	0	0	0	23.763	-0.599	-8.262	0	0	0	0	0	0	0
WT111(DD045F3F1DEA)	3.47	13108	2022-11-29 21:56:14.829	0.01	0.417	0.932	0	0	0	23.763	-0.599	-8.262	0	0	0	0	0	0	0
WT111(DD045F3F1DEA)	3.47	13108	2022-11-29 21:56:14.860	0.01	0.417	0.932	0	0	0	23.763	-0.599	-8.262	0	0	0	0	0	0	0
WT111(DD045F3F1DEA)	3.47	13108	2022-11-29 21:56:14.860	0.01	0.397	0.925	0.244	0	0	23.763	-0.599	-8.262	0	0	0	0	0	0	0
WT111(DD045F3F1DEA)	3.47	13108	2022-11-29 21:56:14.860	0.01	0.397	0.925	0.244	0	0	23.769	-0.599	-8.262	0	0	0	0	0	0	0
WT111(DD045F3F1DEA)	3.47	13108	2022-11-29 21:56:14.860	0.01	0.397	0.925	0.244	0	0	23.769	-0.599	-8.262	0	0	0	0	0	0	0
WT111(DD045F3F1DEA)	3.47	13108	2022-11-29 21:56:14.860	0.01	0.397	0.925	0.244	0	0	23.769	-0.599	-8.262	0	0	0	0	0	0	0
WT111(DD045F3F1DEA)	3.47	13108	2022-11-29 21:56:14.860	0.012	0.417	0.931	-0.305	0	0	23.769	-0.599	-8.262	0	0	0	0	0	0	0
WT111(DD045F3F1DEA)	3.47	13108	2022-11-29 21:56:14.860	0.012	0.417	0.931	-0.305	0	0	23.763	-0.599	-8.262	0	0	0	0	0	0	0
WT111(DD045F3F1DEA)	3.47	13108	2022-11-29 21:56:14.860	0.012	0.417	0.931	-0.305	0	0	23.763	-0.599	-8.262	0	0	0	0	0	0	0
WT111(DD045F3F1DEA)	3.47	13108	2022-11-29 21:56:14.923	0.012	0.417	0.931	-0.305	0	0	23.763	-0.599	-8.262	0	0	0	0	0	0	0
WT111(DD045F3F1DEA)	3.47	13108	2022-11-29 21:56:14.923	0.01	0.398	0.927	0.183	0	0	23.763	-0.599	-8.262	0	0	0	0	0	0	0
WT111(DD045F3F1DEA)	3.47	13108	2022-11-29 21:56:14.923	0.01	0.398	0.927	0.183	0	0	23.763	-0.599	-8.262	0	0	0	0	0	0	0
WT111(DD045F3F1DEA)	3.47	13108	2022-11-29 21:56:14.923	0.01	0.398	0.927	0.183	0	0	23.763	-0.599	-8.262	0	0	0	0	0	0	0
WT111(DD045F3F1DEA)	3.47	13108	2022-11-29 21:56:14.923	0.01	0.398	0.927	0.183	0	0	23.763	-0.599	-8.262	0	0	0	0	0	0	0
WT111(DD045F3F1DEA)	3.47	13108	2022-11-29 21:56:14.923	0.012	0.414	0.928	0	0	0	23.763	-0.599	-8.262	0	0	0	0	0	0	0
WT111(DD045F3F1DEA)	3.47	13108	2022-11-29 21:56:14.923	0.012	0.414	0.928	0	0	0	23.763	-0.599	-8.262	0	0	0	0	0	0	0
WT111(DD045F3F1DEA)	3.47	13108	2022-11-29 21:56:14.923	0.012	0.414	0.928	0	0	0	23.763	-0.599	-8.262	0	0	0	0	0	0	0
WT111(DD045F3F1DEA)	3.47	13108	2022-11-29 21:56:14.939	0.012	0.414	0.928	0	0	0	23.763	-0.599	-8.262	0	0	0	0	0	0	0
WT111(DD045F3F1DEA)	3.47	13108	2022-11-29 21:56:14.939	0.011	0.4	0.934	0.122	0	0	23.763	-0.599	-8.262	0	0	0	0	0	0	0
WT111(DD045F3F1DEA)	3.47	13108	2022-11-29 21:56:14.939	0.011	0.4	0.934	0.122	0	0	23.763	-0.599	-8.262	0	0	0	0	0	0	0
WT111(DD045F3F1DEA)	3.47	13108	2022-11-29 21:56:14.939	0.011	0.4	0.934	0.122	0	0	23.763	-0.599	-8.262	0	0	0	0	0	0	0
WT111(DD045F3F1DEA)	3.47	13108	2022-11-29 21:56:14.939	0.011	0.4	0.934	0.122	0	0	23.763	-0.599	-8.262	0	0	0	0	0	0	0
WT111(DD045F3F1DEA)	3.47	13108	2022-11-29 21:56:14.939	0.011	0.424	0.931	0	0	0	23.763	-0.599	-8.262	0	0	0	0	0	0	0
WT111(DD045F3F1DEA)	3.47	13108	2022-11-29 21:56:14.939	0.011	0.424	0.931	0	0	0	23.763	-0.599	-8.262	0	0	0	0	0	0	0
WT111(DD045F3F1DEA)	3.47	13108	2022-11-29 21:56:14.939	0.011	0.424	0.931	0	0	0	23.763	-0.599	-8.262	0	0	0	0	0	0	0
WT111(DD045F3F1DEA)	3.47	13108	2022-11-29 21:56:14.970	0.011	0.424	0.931	0	0	0	23.763	-0.599	-8.262	0	0	0	0	0	0	0
WT111(DD045F3F1DEA)	3.47	13108	2022-11-29 21:56:14.970	0.01	0.401	0.926	0.061	0	0	23.763	-0.599	-8.262	0	0	0	0	0	0	0
WT111(DD045F3F1DEA)	3.47	13108	2022-11-29 21:56:14.970	0.01	0.401	0.926	0.061	0	0	23.769	-0.599	-8.262	0	0	0	0	0	0	0
WT111(DD045F3F1DEA)	3.47	13108	2022-11-29 21:56:14.970	0.01	0.401	0.926	0.061	0	0	23.769	-0.599	-8.262	0	0	0	0	0	0	0
WT111(DD045F3F1DEA)	3.47	13108	2022-11-29 21:56:14.970	0.01	0.401	0.926	0.061	0	0	23.769	-0.599	-8.262	0	0	0	0	0	0	0
WT111(DD045F3F1DEA)	3.47	13108	2022-11-29 21:56:14.970	0.011	0.4	0.927	-0.183	0.061	0	23.763	-0.599	-8.262	0	0	0	0	0	0	0
WT111(DD045F3F1DEA)	3.47	13108	2022-11-29 21:56:14.970	0.011	0.4	0.927	-0.183	0.061	0	23.763	-0.599	-8.262	0	0	0	0	0	0	0
WT111(DD045F3F1DEA)	3.47	13108	2022-11-29 21:56:14.970	0.011	0.4	0.927	-0.183	0.061	0	23.763	-0.599	-8.262	0	0	0	0	0	0	0
WT111(DD045F3F1DEA)	3.47	13108	2022-11-29 21:56:15.033	0.011	0.4	0.927	-0.183	0.061	0	23.763	-0.599	-8.262	0	0	0	0	0	0	0
WT111(DD045F3F1DEA)	3.47	13108	2022-11-29 21:56:15.033	0.01	0.413	0.928	0.244	0	0	23.763	-0.599	-8.262	0	0	0	0	0	0	0
WT111(DD045F3F1DEA)	3.47	13108	2022-11-29 21:56:15.033	0.01	0.413	0.928	0.244	0	0	23.763	-0.599	-8.262	0	0	0	0	0	0	0
WT111(DD045F3F1DEA)	3.47	13108	2022-11-29 21:56:15.033	0.01	0.413	0.928	0.244	0	0	23.763	-0.599	-8.262	0	0	0	0	0	0	0
WT111(DD045F3F1DEA)	3.47	13108	2022-11-29 21:56:15.033	0.01	0.413	0.928	0.244	0	0	23.769	-0.599	-8.262	0	0	0	0	0	0	0
WT111(DD045F3F1DEA)	3.47	13108	2022-11-29 21:56:15.033	0.011	0.422	0.93	0	0	0	23.769	-0.599	-8.262	0	0	0	0	0	0	0
WT111(DD045F3F1DEA)	3.47	13108	2022-11-29 21:56:15.033	0.011	0.422	0.93	0	0	0	23.769	-0.599	-8.262	0	0	0	0	0	0	0
WT111(DD045F3F1DEA)	3.47	13108	2022-11-29 21:56:15.033	0.011	0.422	0.93	0	0	0	23.769	-0.599	-8.262	0	0	0	0	0	0	0
WT111(DD045F3F1DEA)	3.47	13108	2022-11-29 21:56:15.064	0.011	0.422	0.93	0	0	0	23.769	-0.599	-8.262	0	0	0	0	0	0	0
WT111(DD045F3F1DEA)	3.47	13108	2022-11-29 21:56:15.064	0.01	0.396	0.928	-0.183	0	0	23.763	-0.599	-8.262	0	0	0	0	0	0	0
WT111(DD045F3F1DEA)	3.47	13108	2022-11-29 21:56:15.064	0.01	0.396	0.928	-0.183	0	0	23.763	-0.599	-8.262	0	0	0	0	0	0	0
WT111(DD045F3F1DEA)	3.47	13108	2022-11-29 21:56:15.064	0.01	0.396	0.928	-0.183	0	0	23.763	-0.599	-8.262	0	0	0	0	0	0	0
WT111(DD045F3F1DEA)	3.47	13108	2022-11-29 21:56:15.064	-0.016	0.461	0.778	-3.54	0.366	0.488	23.747	-0.599	-8.256	0	0	0	0	0	0	0
WT111(DD045F3F1DEA)	3.47	13108	2022-11-29 21:56:15.064	-0.016	0.461	0.778	-3.54	0.366	0.488	23.73	-0.599	-8.245	0	0	0	0	0	0	0
WT111(DD045F3F1DEA)	3.47	13108	2022-11-29 21:56:15.064	-0.016	0.461	0.778	-3.54	0.366	0.488	23.714	-0.599	-8.234	0	0	0	0	0	0	0
WT111(DD045F3F1DEA)	3.47	13108	2022-11-29 21:56:15.064	-0.016	0.461	0.778	-3.54	0.366	0.488	23.703	-0.593	-8.229	0	0	0	0	0	0	0
WT111(DD045F3F1DEA)	3.47	13108	2022-11-29 21:56:15.095	0.048	0.417	1.191	0.732	-0.977	-0.549	23.708	-0.599	-8.223	0	0	0	0	0	0	0
WT111(DD045F3F1DEA)	3.47	13108	2022-11-29 21:56:15.095	0.048	0.417	1.191	0.732	-0.977	-0.549	23.714	-0.599	-8.223	0	0	0	0	0	0	0
WT111(DD045F3F1DEA)	3.47	13108	2022-11-29 21:56:15.095	0.048	0.417	1.191	0.732	-0.977	-0.549	23.719	-0.604	-8.218	0	0	0	0	0	0	0
WT111(DD045F3F1DEA)	3.47	13108	2022-11-29 21:56:15.095	0.048	0.417	1.191	0.732	-0.977	-0.549	23.719	-0.61	-8.218	0	0	0	0	0	0	0
WT111(DD045F3F1DEA)	3.47	13108	2022-11-29 21:56:15.095	0	0.266	0.823	3.357	0.427	-0.549	23.736	-0.604	-8.212	0	0	0	0	0	0	0
WT111(DD045F3F1DEA)	3.47	13108	2022-11-29 21:56:15.095	0	0.266	0.823	3.357	0.427	-0.549	23.752	-0.604	-8.207	0	0	0	0	0	0	0
WT111(DD045F3F1DEA)	3.47	13108	2022-11-29 21:56:15.095	0	0.266	0.823	3.357	0.427	-0.549	23.769	-0.599	-8.201	0	0	0	0	0	0	0
WT111(DD045F3F1DEA)	3.47	13108	2022-11-29 21:56:15.095	0	0.266	0.823	3.357	0.427	-0.549	23.78	-0.599	-8.196	0	0	0	0	0	0	0
WT111(DD045F3F1DEA)	3.47	13108	2022-11-29 21:56:15.157	0.01	0.509	0.932	-0.061	0.244	0.244	23.78	-0.599	-8.19	0	0	0	0	0	0	0
WT111(DD045F3F1DEA)	3.47	13108	2022-11-29 21:56:15.157	0.01	0.509	0.932	-0.061	0.244	0.244	23.774	-0.593	-8.179	0	0	0	0	0	0	0
WT111(DD045F3F1DEA)	3.47	13108	2022-11-29 21:56:15.157	0.01	0.509	0.932	-0.061	0.244	0.244	23.774	-0.593	-8.174	0	0	0	0	0	0	0
WT111(DD045F3F1DEA)	3.47	13108	2022-11-29 21:56:15.157	0.01	0.509	0.932	-0.061	0.244	0.244	23.774	-0.593	-8.163	0	0	0	0	0	0	0
WT111(DD045F3F1DEA)	3.47	13108	2022-11-29 21:56:15.157	0.01	0.362	0.93	-1.038	0	0.122	23.769	-0.593	-8.157	0	0	0	0	0	0	0
WT111(DD045F3F1DEA)	3.47	13108	2022-11-29 21:56:15.157	0.01	0.362	0.93	-1.038	0	0.122	23.763	-0.593	-8.152	0	0	0	0	0	0	0
WT111(DD045F3F1DEA)	3.47	13108	2022-11-29 21:56:15.157	0.01	0.362	0.93	-1.038	0	0.122	23.758	-0.593	-8.141	0	0	0	0	0	0	0
WT111(DD045F3F1DEA)	3.47	13108	2022-11-29 21:56:15.157	0.01	0.362	0.93	-1.038	0	0.122	23.752	-0.593	-8.135	0	0	0	0	0	0	0
WT111(DD045F3F1DEA)	3.47	13108	2022-11-29 21:56:15.220	0.013	0.429	0.931	1.404	0	-0.061	23.758	-0.593	-8.13	0	0	0	0	0	0	0
WT111(DD045F3F1DEA)	3.47	13108	2022-11-29 21:56:15.220	0.013	0.429	0.931	1.404	0	-0.061	23.763	-0.593	-8.124	0	0	0	0	0	0	0
WT111(DD045F3F1DEA)	3.47	13108	2022-11-29 21:56:15.220	0.013	0.429	0.931	1.404	0	-0.061	23.774	-0.593	-8.119	0	0	0	0	0	0	0
WT111(DD045F3F1DEA)	3.47	13108	2022-11-29 21:56:15.220	0.013	0.429	0.931	1.404	0	-0.061	23.78	-0.593	-8.113	0	0	0	0	0	0	0
WT111(DD045F3F1DEA)	3.47	13108	2022-11-29 21:56:15.220	0.011	0.419	0.933	-1.343	0	0	23.769	-0.593	-8.102	0	0	0	0	0	0	0
WT111(DD045F3F1DEA)	3.47	13108	2022-11-29 21:56:15.220	0.011	0.419	0.933	-1.343	0	0	23.763	-0.599	-8.097	0	0	0	0	0	0	0
WT111(DD045F3F1DEA)	3.47	13108	2022-11-29 21:56:15.220	0.011	0.419	0.933	-1.343	0	0	23.758	-0.599	-8.091	0	0	0	0	0	0	0
WT111(DD045F3F1DEA)	3.47	13108	2022-11-29 21:56:15.220	0.011	0.419	0.933	-1.343	0	0	23.752	-0.599	-8.086	0	0	0	0	0	0	0
WT111(DD045F3F1DEA)	3.47	13108	2022-11-29 21:56:15.220	0.009	0.376	0.923	1.099	0	-0.061	23.758	-0.599	-8.08	0	0	0	0	0	0	0
WT111(DD045F3F1DEA)	3.47	13108	2022-11-29 21:56:15.220	0.009	0.376	0.923	1.099	0	-0.061	23.763	-0.599	-8.075	0	0	0	0	0	0	0
WT111(DD045F3F1DEA)	3.47	13108	2022-11-29 21:56:15.220	0.009	0.376	0.923	1.099	0	-0.061	23.769	-0.599	-8.064	0	0	0	0	0	0	0
WT111(DD045F3F1DEA)	3.47	13108	2022-11-29 21:56:15.220	0.009	0.376	0.923	1.099	0	-0.061	23.769	-0.593	-8.058	0	0	0	0	0	0	0
WT111(DD045F3F1DEA)	3.47	13108	2022-11-29 21:56:15.220	0.012	0.445	0.933	-0.488	0	0	23.769	-0.599	-8.053	0	0	0	0	0	0	0
WT111(DD045F3F1DEA)	3.47	13108	2022-11-29 21:56:15.220	0.012	0.445	0.933	-0.488	0	0	23.763	-0.599	-8.047	0	0	0	0	0	0	0
WT111(DD045F3F1DEA)	3.47	13108	2022-11-29 21:56:15.220	0.012	0.445	0.933	-0.488	0	0	23.763	-0.599	-8.042	0	0	0	0	0	0	0
WT111(DD045F3F1DEA)	3.47	13108	2022-11-29 21:56:15.220	0.012	0.445	0.933	-0.488	0	0	23.758	-0.599	-8.036	0	0	0	0	0	0	0
WT111(DD045F3F1DEA)	3.47	13108	2022-11-29 21:56:15.282	0.009	0.385	0.924	0	0	0	23.758	-0.599	-8.026	0	0	0	0	0	0	0
WT111(DD045F3F1DEA)	3.47	13108	2022-11-29 21:56:15.282	0.009	0.385	0.924	0	0	0	23.758	-0.599	-8.02	0	0	0	0	0	0	0
WT111(DD045F3F1DEA)	3.47	13108	2022-11-29 21:56:15.282	0.009	0.385	0.924	0	0	0	23.758	-0.599	-8.015	0	0	0	0	0	0	0
WT111(DD045F3F1DEA)	3.47	13108	2022-11-29 21:56:15.282	0.009	0.385	0.924	0	0	0	23.758	-0.599	-8.009	0	0	0	0	0	0	0
WT111(DD045F3F1DEA)	3.47	13108	2022-11-29 21:56:15.282	0.012	0.423	0.932	0.366	0	0	23.763	-0.599	-8.004	0	0	0	0	0	0	0
WT111(DD045F3F1DEA)	3.47	13108	2022-11-29 21:56:15.282	0.012	0.423	0.932	0.366	0	0	23.763	-0.599	-7.993	0	0	0	0	0	0	0
WT111(DD045F3F1DEA)	3.47	13108	2022-11-29 21:56:15.282	0.012	0.423	0.932	0.366	0	0	23.763	-0.599	-7.987	0	0	0	0	0	0	0
WT111(DD045F3F1DEA)	3.47	13108	2022-11-29 21:56:15.282	0.012	0.423	0.932	0.366	0	0	23.769	-0.599	-7.982	0	0	0	0	0	0	0
WT111(DD045F3F1DEA)	3.47	13108	2022-11-29 21:56:15.314	0.014	0.399	0.921	-0.427	0	0	23.763	-0.599	-7.976	0	0	0	0	0	0	0
WT111(DD045F3F1DEA)	3.47	13108	2022-11-29 21:56:15.314	0.014	0.399	0.921	-0.427	0	0	23.763	-0.599	-7.971	0	0	0	0	0	0	0
WT111(DD045F3F1DEA)	3.47	13108	2022-11-29 21:56:15.314	0.014	0.399	0.921	-0.427	0	0	23.758	-0.599	-7.96	0	0	0	0	0	0	0
WT111(DD045F3F1DEA)	3.47	13108	2022-11-29 21:56:15.314	0.014	0.399	0.921	-0.427	0	0	23.758	-0.599	-7.954	0	0	0	0	0	0	0
WT111(DD045F3F1DEA)	3.47	13108	2022-11-29 21:56:15.314	0.007	0.414	0.932	0	0	0	23.758	-0.599	-7.949	0	0	0	0	0	0	0
WT111(DD045F3F1DEA)	3.47	13108	2022-11-29 21:56:15.314	0.007	0.414	0.932	0	0	0	23.758	-0.599	-7.943	0	0	0	0	0	0	0
WT111(DD045F3F1DEA)	3.47	13108	2022-11-29 21:56:15.314	0.007	0.414	0.932	0	0	0	23.758	-0.599	-7.938	0	0	0	0	0	0	0
WT111(DD045F3F1DEA)	3.47	13108	2022-11-29 21:56:15.314	0.007	0.414	0.932	0	0	0	23.758	-0.599	-7.927	0	0	0	0	0	0	0
WT111(DD045F3F1DEA)	3.47	13108	2022-11-29 21:56:15.329	0.013	0.398	0.926	0.183	0	0	23.758	-0.599	-7.921	0	0	0	0	0	0	0
WT111(DD045F3F1DEA)	3.47	13108	2022-11-29 21:56:15.329	0.013	0.398	0.926	0.183	0	0	23.758	-0.599	-7.916	0	0	0	0	0	0	0
WT111(DD045F3F1DEA)	3.47	13108	2022-11-29 21:56:15.329	0.013	0.398	0.926	0.183	0	0	23.758	-0.599	-7.91	0	0	0	0	0	0	0
WT111(DD045F3F1DEA)	3.47	13108	2022-11-29 21:56:15.329	0.013	0.398	0.926	0.183	0	0	23.758	-0.599	-7.905	0	0	0	0	0	0	0
WT111(DD045F3F1DEA)	3.47	13108	2022-11-29 21:56:15.329	0.011	0.42	0.928	-0.183	0	-0.061	23.758	-0.599	-7.894	0	0	0	0	0	0	0
WT111(DD045F3F1DEA)	3.47	13108	2022-11-29 21:56:15.329	0.011	0.42	0.928	-0.183	0	-0.061	23.758	-0.599	-7.888	0	0	0	0	0	0	0
WT111(DD045F3F1DEA)	3.47	13108	2022-11-29 21:56:15.329	0.011	0.42	0.928	-0.183	0	-0.061	23.758	-0.599	-7.883	0	0	0	0	0	0	0
WT111(DD045F3F1DEA)	3.47	13108	2022-11-29 21:56:15.329	0.011	0.42	0.928	-0.183	0	-0.061	23.758	-0.599	-7.877	0	0	0	0	0	0	0
WT111(DD045F3F1DEA)	3.47	13108	2022-11-29 21:56:15.423	0.01	0.396	0.927	0.244	0	-0.061	23.758	-0.599	-7.872	0	0	0	0	0	0	0
WT111(DD045F3F1DEA)	3.47	13108	2022-11-29 21:56:15.423	0.01	0.396	0.927	0.244	0	-0.061	23.758	-0.599	-7.866	0	0	0	0	0	0	0
WT111(DD045F3F1DEA)	3.47	13108	2022-11-29 21:56:15.423	0.01	0.396	0.927	0.244	0	-0.061	23.758	-0.599	-7.861	0	0	0	0	0	0	0
WT111(DD045F3F1DEA)	3.47	13108	2022-11-29 21:56:15.423	0.01	0.396	0.927	0.244	0	-0.061	23.758	-0.599	-7.855	0	0	0	0	0	0	0
WT111(DD045F3F1DEA)	3.47	13108	2022-11-29 21:56:15.423	0.012	0.42	0.929	-0.061	0	0	23.758	-0.599	-7.85	0	0	0	0	0	0	0
WT111(DD045F3F1DEA)	3.47	13108	2022-11-29 21:56:15.423	0.012	0.42	0.929	-0.061	0	0	23.758	-0.599	-7.839	0	0	0	0	0	0	0
WT111(DD045F3F1DEA)	3.47	13108	2022-11-29 21:56:15.423	0.012	0.42	0.929	-0.061	0	0	23.758	-0.599	-7.833	0	0	0	0	0	0	0
WT111(DD045F3F1DEA)	3.47	13108	2022-11-29 21:56:15.423	0.012	0.42	0.929	-0.061	0	0	23.758	-0.599	-7.828	0	0	0	0	0	0	0
WT111(DD045F3F1DEA)	3.47	13108	2022-11-29 21:56:15.423	0.01	0.409	0.933	-0.061	0	0	23.758	-0.599	-7.822	0	0	0	0	0	0	0
WT111(DD045F3F1DEA)	3.47	13108	2022-11-29 21:56:15.423	0.01	0.409	0.933	-0.061	0	0	23.758	-0.599	-7.817	0	0	0	0	0	0	0
WT111(DD045F3F1DEA)	3.47	13108	2022-11-29 21:56:15.423	0.01	0.409	0.933	-0.061	0	0	23.758	-0.599	-7.811	0	0	0	0	0	0	0
WT111(DD045F3F1DEA)	3.47	13108	2022-11-29 21:56:15.423	0.01	0.409	0.933	-0.061	0	0	23.758	-0.599	-7.806	0	0	0	0	0	0	0
WT111(DD045F3F1DEA)	3.47	13108	2022-11-29 21:56:15.423	0.011	0.402	0.926	0.061	0	-0.061	23.758	-0.599	-7.8	0	0	0	0	0	0	0
WT111(DD045F3F1DEA)	3.47	13108	2022-11-29 21:56:15.423	0.011	0.402	0.926	0.061	0	-0.061	23.758	-0.599	-7.795	0	0	0	0	0	0	0
WT111(DD045F3F1DEA)	3.47	13108	2022-11-29 21:56:15.423	0.011	0.402	0.926	0.061	0	-0.061	23.758	-0.599	-7.789	0	0	0	0	0	0	0
WT111(DD045F3F1DEA)	3.47	13108	2022-11-29 21:56:15.423	0.011	0.402	0.926	0.061	0	-0.061	23.758	-0.599	-7.784	0	0	0	0	0	0	0
WT111(DD045F3F1DEA)	3.47	13108	2022-11-29 21:56:15.485	0.01	0.408	0.925	0.061	0	0	23.758	-0.599	-7.773	0	0	0	0	0	0	0
WT111(DD045F3F1DEA)	3.47	13108	2022-11-29 21:56:15.485	0.01	0.408	0.925	0.061	0	0	23.758	-0.599	-7.767	0	0	0	0	0	0	0
WT111(DD045F3F1DEA)	3.47	13108	2022-11-29 21:56:15.485	0.01	0.408	0.925	0.061	0	0	23.758	-0.599	-7.762	0	0	0	0	0	0	0
WT111(DD045F3F1DEA)	3.47	13108	2022-11-29 21:56:15.485	0.01	0.408	0.925	0.061	0	0	23.758	-0.599	-7.756	0	0	0	0	0	0	0
WT111(DD045F3F1DEA)	3.47	13108	2022-11-29 21:56:15.485	0.011	0.413	0.931	-0.305	0	0	23.758	-0.599	-7.751	0	0	0	0	0	0	0
WT111(DD045F3F1DEA)	3.47	13108	2022-11-29 21:56:15.485	0.011	0.413	0.931	-0.305	0	0	23.758	-0.599	-7.745	0	0	0	0	0	0	0
WT111(DD045F3F1DEA)	3.47	13108	2022-11-29 21:56:15.485	0.011	0.413	0.931	-0.305	0	0	23.758	-0.599	-7.74	0	0	0	0	0	0	0
WT111(DD045F3F1DEA)	3.47	13108	2022-11-29 21:56:15.485	0.011	0.413	0.931	-0.305	0	0	23.752	-0.599	-7.734	0	0	0	0	0	0	0
WT111(DD045F3F1DEA)	3.47	13108	2022-11-29 21:56:15.517	0.011	0.402	0.926	0.366	0	0	23.758	-0.599	-7.729	0	0	0	0	0	0	0
WT111(DD045F3F1DEA)	3.47	13108	2022-11-29 21:56:15.517	0.011	0.402	0.926	0.366	0	0	23.758	-0.599	-7.723	0	0	0	0	0	0	0
WT111(DD045F3F1DEA)	3.47	13108	2022-11-29 21:56:15.517	0.011	0.402	0.926	0.366	0	0	23.758	-0.599	-7.718	0	0	0	0	0	0	0
WT111(DD045F3F1DEA)	3.47	13108	2022-11-29 21:56:15.517	0.011	0.402	0.926	0.366	0	0	23.763	-0.599	-7.712	0	0	0	0	0	0	0
WT111(DD045F3F1DEA)	3.47	13108	2022-11-29 21:56:15.517	0.011	0.41	0.927	-0.244	0	0	23.758	-0.599	-7.707	0	0	0	0	0	0	0
WT111(DD045F3F1DEA)	3.47	13108	2022-11-29 21:56:15.517	0.011	0.41	0.927	-0.244	0	0	23.758	-0.599	-7.707	0	0	0	0	0	0	0
WT111(DD045F3F1DEA)	3.47	13108	2022-11-29 21:56:15.517	0.011	0.41	0.927	-0.244	0	0	23.758	-0.599	-7.701	0	0	0	0	0	0	0
WT111(DD045F3F1DEA)	3.47	13108	2022-11-29 21:56:15.517	0.011	0.41	0.927	-0.244	0	0	23.758	-0.599	-7.696	0	0	0	0	0	0	0
WT111(DD045F3F1DEA)	3.47	13108	2022-11-29 21:56:15.548	0.011	0.412	0.93	0.366	0	0	23.758	-0.599	-7.69	0	0	0	0	0	0	0
WT111(DD045F3F1DEA)	3.47	13108	2022-11-29 21:56:15.548	0.011	0.412	0.93	0.366	0	0	23.758	-0.599	-7.685	0	0	0	0	0	0	0
WT111(DD045F3F1DEA)	3.47	13108	2022-11-29 21:56:15.548	0.011	0.412	0.93	0.366	0	0	23.763	-0.599	-7.679	0	0	0	0	0	0	0
WT111(DD045F3F1DEA)	3.47	13108	2022-11-29 21:56:15.548	0.011	0.412	0.93	0.366	0	0	23.763	-0.599	-7.674	0	0	0	0	0	0	0
WT111(DD045F3F1DEA)	3.47	13108	2022-11-29 21:56:15.548	0.013	0.412	0.931	-0.061	0	-0.061	23.763	-0.599	-7.668	0	0	0	0	0	0	0
WT111(DD045F3F1DEA)	3.47	13108	2022-11-29 21:56:15.548	0.013	0.412	0.931	-0.061	0	-0.061	23.763	-0.599	-7.663	0	0	0	0	0	0	0
WT111(DD045F3F1DEA)	3.47	13108	2022-11-29 21:56:15.548	0.013	0.412	0.931	-0.061	0	-0.061	23.763	-0.599	-7.657	0	0	0	0	0	0	0
WT111(DD045F3F1DEA)	3.47	13108	2022-11-29 21:56:15.548	0.009	0.399	0.922	0	0	0	23.763	-0.599	-7.652	0	0	0	0	0	0	0
WT111(DD045F3F1DEA)	3.47	13108	2022-11-29 21:56:15.642	0.009	0.399	0.922	0	0	0	23.763	-0.599	-7.646	0	0	0	0	0	0	0
WT111(DD045F3F1DEA)	3.47	13108	2022-11-29 21:56:15.642	0.009	0.399	0.922	0	0	0	23.763	-0.599	-7.641	0	0	0	0	0	0	0
WT111(DD045F3F1DEA)	3.47	13108	2022-11-29 21:56:15.642	0.009	0.399	0.922	0	0	0	23.763	-0.599	-7.635	0	0	0	0	0	0	0
WT111(DD045F3F1DEA)	3.47	13108	2022-11-29 21:56:15.642	0.011	0.413	0.93	-0.061	0	0	23.763	-0.599	-7.63	0	0	0	0	0	0	0
