# Supplementary material for: Dynamic characteristics of scraper conveyor chain drive system under the impact condition of lump coal
Source: PLoS One. 2024 Mar 1;19(3):e0299044. doi: 10.1371/journal.pone.0299044 (PMC10906879; doi:10.1371/journal.pone.0299044)
Supplement: S3 File — (ZIP) [file pone.0299044.s003.zip › 10Hz 5kg variable height (40cm-220cm 10times)/No. 2.xlsx]

## Sheet: 40cm
设备名称	电压	版本	片上时间	加速度X(g)	加速度Y(g)	加速度Z(g)	角速度X(°/s)	角速度Y(°/s)	角速度Z(°/s)	角度X(°)	角度Y(°)	角度Z(°)	磁场X	磁场Y	磁场Z	四元数0	四元数1	四元数2	四元数3	状态
WT222(CAA14FCCF874)	3.62	13105	2022-11-29 20:14:26.190	0.082	-0.045	1	-1.343	0.183	-1.587	0.214	-4.351	94.708	0	0	0	0	0	0	0
WT222(CAA14FCCF874)	3.62	13105	2022-11-29 20:14:26.190	0.082	-0.045	1	-1.343	0.183	-1.587	0.209	-4.351	94.713	0	0	0	0	0	0	0
WT222(CAA14FCCF874)	3.62	13105	2022-11-29 20:14:26.222	0.082	-0.045	1	-1.343	0.183	-1.587	0.209	-4.351	94.719	0	0	0	0	0	0	0
WT222(CAA14FCCF874)	3.62	13105	2022-11-29 20:14:26.222	0.21	0.053	0.979	0.61	-0.549	0.183	0.209	-4.356	94.735	0	0	0	0	0	0	0
WT222(CAA14FCCF874)	3.62	13105	2022-11-29 20:14:26.222	0.21	0.053	0.979	0.61	-0.549	0.183	0.214	-4.362	94.746	0	0	0	0	0	0	0
WT222(CAA14FCCF874)	3.62	13105	2022-11-29 20:14:26.222	0.21	0.053	0.979	0.61	-0.549	0.183	0.22	-4.367	94.763	0	0	0	0	0	0	0
WT222(CAA14FCCF874)	3.62	13105	2022-11-29 20:14:26.222	0.21	0.053	0.979	0.61	-0.549	0.183	0.231	-4.373	94.774	0	0	0	0	0	0	0
WT222(CAA14FCCF874)	3.62	13105	2022-11-29 20:14:26.222	-0.018	0.003	0.986	2.93	0.122	5.005	0.242	-4.378	94.812	0	0	0	0	0	0	0
WT222(CAA14FCCF874)	3.62	13105	2022-11-29 20:14:26.222	-0.018	0.003	0.986	2.93	0.122	5.005	0.258	-4.378	94.85	0	0	0	0	0	0	0
WT222(CAA14FCCF874)	3.62	13105	2022-11-29 20:14:26.222	-0.018	0.003	0.986	2.93	0.122	5.005	0.275	-4.378	94.889	0	0	0	0	0	0	0
WT222(CAA14FCCF874)	3.62	13105	2022-11-29 20:14:26.315	-0.018	0.003	0.986	2.93	0.122	5.005	0.291	-4.384	94.927	0	0	0	0	0	0	0
WT222(CAA14FCCF874)	3.62	13105	2022-11-29 20:14:26.315	0.192	0.005	0.999	-3.052	0.549	-9.583	0.28	-4.378	94.894	0	0	0	0	0	0	0
WT222(CAA14FCCF874)	3.62	13105	2022-11-29 20:14:26.315	0.192	0.005	0.999	-3.052	0.549	-9.583	0.269	-4.378	94.856	0	0	0	0	0	0	0
WT222(CAA14FCCF874)	3.62	13105	2022-11-29 20:14:26.315	0.192	0.005	0.999	-3.052	0.549	-9.583	0.258	-4.378	94.823	0	0	0	0	0	0	0
WT222(CAA14FCCF874)	3.62	13105	2022-11-29 20:14:26.315	0.192	0.005	0.999	-3.052	0.549	-9.583	0.253	-4.384	94.79	0	0	0	0	0	0	0
WT222(CAA14FCCF874)	3.62	13105	2022-11-29 20:14:26.315	0.059	0.059	0.99	3.845	-0.549	11.658	0.269	-4.389	94.861	0	0	0	0	0	0	0
WT222(CAA14FCCF874)	3.62	13105	2022-11-29 20:14:26.315	0.059	0.059	0.99	3.845	-0.549	11.658	0.286	-4.395	94.933	0	0	0	0	0	0	0
WT222(CAA14FCCF874)	3.62	13105	2022-11-29 20:14:26.315	0.059	0.059	0.99	3.845	-0.549	11.658	0.302	-4.4	95.004	0	0	0	0	0	0	0
WT222(CAA14FCCF874)	3.62	13105	2022-11-29 20:14:26.315	0.059	0.059	0.99	3.845	-0.549	11.658	0.319	-4.406	95.076	0	0	0	0	0	0	0
WT222(CAA14FCCF874)	3.62	13105	2022-11-29 20:14:26.315	0.053	-0.098	0.975	-1.343	0.061	-6.714	0.319	-4.411	95.054	0	0	0	0	0	0	0
WT222(CAA14FCCF874)	3.62	13105	2022-11-29 20:14:26.315	0.053	-0.098	0.975	-1.343	0.061	-6.714	0.313	-4.411	95.037	0	0	0	0	0	0	0
WT222(CAA14FCCF874)	3.62	13105	2022-11-29 20:14:26.315	0.053	-0.098	0.975	-1.343	0.061	-6.714	0.313	-4.411	95.015	0	0	0	0	0	0	0
WT222(CAA14FCCF874)	3.62	13105	2022-11-29 20:14:26.315	0.053	-0.098	0.975	-1.343	0.061	-6.714	0.308	-4.411	94.999	0	0	0	0	0	0	0
WT222(CAA14FCCF874)	3.62	13105	2022-11-29 20:14:26.315	0.02	-0.011	0.969	-3.967	1.282	-14.16	0.291	-4.406	94.944	0	0	0	0	0	0	0
WT222(CAA14FCCF874)	3.62	13105	2022-11-29 20:14:26.315	0.02	-0.011	0.969	-3.967	1.282	-14.16	0.275	-4.4	94.889	0	0	0	0	0	0	0
WT222(CAA14FCCF874)	3.62	13105	2022-11-29 20:14:26.315	0.02	-0.011	0.969	-3.967	1.282	-14.16	0.264	-4.395	94.834	0	0	0	0	0	0	0
WT222(CAA14FCCF874)	3.62	13105	2022-11-29 20:14:26.346	0.02	-0.011	0.969	-3.967	1.282	-14.16	0.247	-4.389	94.779	0	0	0	0	0	0	0
WT222(CAA14FCCF874)	3.62	13105	2022-11-29 20:14:26.346	-0.016	0.019	0.971	7.019	-3.784	-4.15	0.28	-4.406	94.774	0	0	0	0	0	0	0
WT222(CAA14FCCF874)	3.62	13105	2022-11-29 20:14:26.346	-0.016	0.019	0.971	7.019	-3.784	-4.15	0.319	-4.422	94.774	0	0	0	0	0	0	0
WT222(CAA14FCCF874)	3.62	13105	2022-11-29 20:14:26.346	-0.016	0.019	0.971	7.019	-3.784	-4.15	0.352	-4.438	94.768	0	0	0	0	0	0	0
WT222(CAA14FCCF874)	3.62	13105	2022-11-29 20:14:26.346	-0.016	0.019	0.971	7.019	-3.784	-4.15	0.39	-4.455	94.763	0	0	0	0	0	0	0
WT222(CAA14FCCF874)	3.62	13105	2022-11-29 20:14:26.346	0.079	-0.024	1.011	-2.93	-2.869	4.456	0.374	-4.466	94.801	0	0	0	0	0	0	0
WT222(CAA14FCCF874)	3.62	13105	2022-11-29 20:14:26.346	0.079	-0.024	1.011	-2.93	-2.869	4.456	0.352	-4.477	94.845	0	0	0	0	0	0	0
WT222(CAA14FCCF874)	3.62	13105	2022-11-29 20:14:26.346	0.079	-0.024	1.011	-2.93	-2.869	4.456	0.335	-4.488	94.883	0	0	0	0	0	0	0
WT222(CAA14FCCF874)	3.62	13105	2022-11-29 20:14:26.425	0.079	-0.024	1.011	-2.93	-2.869	4.456	0.319	-4.499	94.922	0	0	0	0	0	0	0
WT222(CAA14FCCF874)	3.62	13105	2022-11-29 20:14:26.425	0.208	0.017	0.988	0.183	0.366	8.85	0.313	-4.499	94.982	0	0	0	0	0	0	0
WT222(CAA14FCCF874)	3.62	13105	2022-11-29 20:14:26.425	0.208	0.017	0.988	0.183	0.366	8.85	0.308	-4.493	95.043	0	0	0	0	0	0	0
WT222(CAA14FCCF874)	3.62	13105	2022-11-29 20:14:26.425	0.208	0.017	0.988	0.183	0.366	8.85	0.308	-4.493	95.109	0	0	0	0	0	0	0
WT222(CAA14FCCF874)	3.62	13105	2022-11-29 20:14:26.425	0.034	-0.011	1.01	-9.277	5.188	-4.761	0.264	-4.471	95.098	0	0	0	0	0	0	0
WT222(CAA14FCCF874)	3.62	13105	2022-11-29 20:14:26.425	0.034	-0.011	1.01	-9.277	5.188	-4.761	0.214	-4.444	95.092	0	0	0	0	0	0	0
WT222(CAA14FCCF874)	3.62	13105	2022-11-29 20:14:26.425	0.034	-0.011	1.01	-9.277	5.188	-4.761	0.17	-4.417	95.087	0	0	0	0	0	0	0
WT222(CAA14FCCF874)	3.62	13105	2022-11-29 20:14:26.425	0.034	-0.011	1.01	-9.277	5.188	-4.761	0.126	-4.389	95.076	0	0	0	0	0	0	0
WT222(CAA14FCCF874)	3.62	13105	2022-11-29 20:14:26.425	0.097	0.069	0.966	1.587	-0.427	-2.197	0.132	-4.395	95.081	0	0	0	0	0	0	0
WT222(CAA14FCCF874)	3.62	13105	2022-11-29 20:14:26.425	0.097	0.069	0.966	1.587	-0.427	-2.197	0.143	-4.395	95.087	0	0	0	0	0	0	0
WT222(CAA14FCCF874)	3.62	13105	2022-11-29 20:14:26.425	0.097	0.069	0.966	1.587	-0.427	-2.197	0.154	-4.395	95.092	0	0	0	0	0	0	0
WT222(CAA14FCCF874)	3.62	13105	2022-11-29 20:14:26.425	0.097	0.069	0.966	1.587	-0.427	-2.197	0.165	-4.4	95.098	0	0	0	0	0	0	0
WT222(CAA14FCCF874)	3.62	13105	2022-11-29 20:14:26.425	0.069	-0.005	1.045	-5.981	0.244	-3.967	0.137	-4.4	95.092	0	0	0	0	0	0	0
WT222(CAA14FCCF874)	3.62	13105	2022-11-29 20:14:26.425	0.069	-0.005	1.045	-5.981	0.244	-3.967	0.11	-4.395	95.087	0	0	0	0	0	0	0
WT222(CAA14FCCF874)	3.62	13105	2022-11-29 20:14:26.425	0.069	-0.005	1.045	-5.981	0.244	-3.967	0.082	-4.395	95.081	0	0	0	0	0	0	0
WT222(CAA14FCCF874)	3.62	13105	2022-11-29 20:14:26.425	0.069	-0.005	1.045	-5.981	0.244	-3.967	0.055	-4.395	95.081	0	0	0	0	0	0	0
WT222(CAA14FCCF874)	3.62	13105	2022-11-29 20:14:26.456	0.085	-0.15	0.917	-3.845	1.221	9.033	0.033	-4.389	95.142	0	0	0	0	0	0	0
WT222(CAA14FCCF874)	3.62	13105	2022-11-29 20:14:26.456	0.085	-0.15	0.917	-3.845	1.221	9.033	0.011	-4.384	95.202	0	0	0	0	0	0	0
WT222(CAA14FCCF874)	3.62	13105	2022-11-29 20:14:26.456	0.085	-0.15	0.917	-3.845	1.221	9.033	-0.011	-4.378	95.268	0	0	0	0	0	0	0
WT222(CAA14FCCF874)	3.62	13105	2022-11-29 20:14:26.456	0.085	-0.15	0.917	-3.845	1.221	9.033	-0.038	-4.373	95.334	0	0	0	0	0	0	0
WT222(CAA14FCCF874)	3.62	13105	2022-11-29 20:14:26.456	0.068	0.238	1.043	-3.662	0.488	-11.108	-0.055	-4.367	95.295	0	0	0	0	0	0	0
WT222(CAA14FCCF874)	3.62	13105	2022-11-29 20:14:26.456	0.068	0.238	1.043	-3.662	0.488	-11.108	-0.066	-4.367	95.251	0	0	0	0	0	0	0
WT222(CAA14FCCF874)	3.62	13105	2022-11-29 20:14:26.456	0.068	0.238	1.043	-3.662	0.488	-11.108	-0.077	-4.362	95.213	0	0	0	0	0	0	0
WT222(CAA14FCCF874)	3.62	13105	2022-11-29 20:14:26.456	0.068	0.238	1.043	-3.662	0.488	-11.108	-0.088	-4.362	95.169	0	0	0	0	0	0	0
WT222(CAA14FCCF874)	3.62	13105	2022-11-29 20:14:26.518	0.102	-0.296	1.014	-3.235	-1.038	8.423	-0.104	-4.367	95.224	0	0	0	0	0	0	0
WT222(CAA14FCCF874)	3.62	13105	2022-11-29 20:14:26.518	0.102	-0.296	1.014	-3.235	-1.038	8.423	-0.121	-4.373	95.284	0	0	0	0	0	0	0
WT222(CAA14FCCF874)	3.62	13105	2022-11-29 20:14:26.518	0.102	-0.296	1.014	-3.235	-1.038	8.423	-0.143	-4.378	95.345	0	0	0	0	0	0	0
WT222(CAA14FCCF874)	3.62	13105	2022-11-29 20:14:26.518	0.102	-0.296	1.014	-3.235	-1.038	8.423	-0.17	-4.384	95.411	0	0	0	0	0	0	0
WT222(CAA14FCCF874)	3.62	13105	2022-11-29 20:14:26.518	-0.01	0	0.959	-1.038	-2.075	0.732	-0.181	-4.395	95.433	0	0	0	0	0	0	0
WT222(CAA14FCCF874)	3.62	13105	2022-11-29 20:14:26.518	-0.01	0	0.959	-1.038	-2.075	0.732	-0.192	-4.406	95.455	0	0	0	0	0	0	0
WT222(CAA14FCCF874)	3.62	13105	2022-11-29 20:14:26.518	-0.01	0	0.959	-1.038	-2.075	0.732	-0.198	-4.411	95.477	0	0	0	0	0	0	0
WT222(CAA14FCCF874)	3.62	13105	2022-11-29 20:14:26.518	-0.01	0	0.959	-1.038	-2.075	0.732	-0.209	-4.422	95.504	0	0	0	0	0	0	0
WT222(CAA14FCCF874)	3.62	13105	2022-11-29 20:14:26.550	0.109	0.01	1.012	-1.526	-0.244	1.099	-0.22	-4.422	95.526	0	0	0	0	0	0	0
WT222(CAA14FCCF874)	3.62	13105	2022-11-29 20:14:26.550	0.109	0.01	1.012	-1.526	-0.244	1.099	-0.231	-4.422	95.554	0	0	0	0	0	0	0
WT222(CAA14FCCF874)	3.62	13105	2022-11-29 20:14:26.550	0.109	0.01	1.012	-1.526	-0.244	1.099	-0.242	-4.422	95.576	0	0	0	0	0	0	0
WT222(CAA14FCCF874)	3.62	13105	2022-11-29 20:14:26.550	0.109	0.01	1.012	-1.526	-0.244	1.099	-0.253	-4.422	95.598	0	0	0	0	0	0	0
WT222(CAA14FCCF874)	3.62	13105	2022-11-29 20:14:26.550	0.113	0.219	1.01	-1.892	1.648	-12.146	-0.258	-4.411	95.554	0	0	0	0	0	0	0
WT222(CAA14FCCF874)	3.62	13105	2022-11-29 20:14:26.550	0.113	0.219	1.01	-1.892	1.648	-12.146	-0.264	-4.406	95.51	0	0	0	0	0	0	0
WT222(CAA14FCCF874)	3.62	13105	2022-11-29 20:14:26.550	0.113	0.219	1.01	-1.892	1.648	-12.146	-0.264	-4.4	95.46	0	0	0	0	0	0	0
WT222(CAA14FCCF874)	3.62	13105	2022-11-29 20:14:26.550	0.113	0.219	1.01	-1.892	1.648	-12.146	-0.264	-4.389	95.416	0	0	0	0	0	0	0
WT222(CAA14FCCF874)	3.62	13105	2022-11-29 20:14:26.581	0.075	-0.168	0.969	-2.869	-1.282	-4.395	-0.275	-4.395	95.405	0	0	0	0	0	0	0
WT222(CAA14FCCF874)	3.62	13105	2022-11-29 20:14:26.581	0.075	-0.168	0.969	-2.869	-1.282	-4.395	-0.286	-4.406	95.4	0	0	0	0	0	0	0
WT222(CAA14FCCF874)	3.62	13105	2022-11-29 20:14:26.581	0.075	-0.168	0.969	-2.869	-1.282	-4.395	-0.297	-4.411	95.394	0	0	0	0	0	0	0
WT222(CAA14FCCF874)	3.62	13105	2022-11-29 20:14:26.581	0.075	-0.168	0.969	-2.869	-1.282	-4.395	-0.313	-4.417	95.389	0	0	0	0	0	0	0
WT222(CAA14FCCF874)	3.62	13105	2022-11-29 20:14:26.581	0.096	-0.153	1	-1.343	0.61	12.512	-0.324	-4.417	95.471	0	0	0	0	0	0	0
WT222(CAA14FCCF874)	3.62	13105	2022-11-29 20:14:26.581	0.096	-0.153	1	-1.343	0.61	12.512	-0.341	-4.411	95.554	0	0	0	0	0	0	0
WT222(CAA14FCCF874)	3.62	13105	2022-11-29 20:14:26.581	0.096	-0.153	1	-1.343	0.61	12.512	-0.357	-4.411	95.636	0	0	0	0	0	0	0
WT222(CAA14FCCF874)	3.62	13105	2022-11-29 20:14:26.581	0.096	-0.153	1	-1.343	0.61	12.512	-0.374	-4.406	95.718	0	0	0	0	0	0	0
WT222(CAA14FCCF874)	3.62	13105	2022-11-29 20:14:26.643	0.091	0.46	1.103	-1.16	6.958	-16.296	-0.374	-4.373	95.658	0	0	0	0	0	0	0
WT222(CAA14FCCF874)	3.62	13105	2022-11-29 20:14:26.643	0.091	0.46	1.103	-1.16	6.958	-16.296	-0.368	-4.34	95.587	0	0	0	0	0	0	0
WT222(CAA14FCCF874)	3.62	13105	2022-11-29 20:14:26.643	0.091	0.46	1.103	-1.16	6.958	-16.296	-0.363	-4.307	95.521	0	0	0	0	0	0	0
WT222(CAA14FCCF874)	3.62	13105	2022-11-29 20:14:26.643	0.091	0.46	1.103	-1.16	6.958	-16.296	-0.352	-4.274	95.444	0	0	0	0	0	0	0
WT222(CAA14FCCF874)	3.62	13105	2022-11-29 20:14:26.643	-0.063	-0.368	0.924	-8.301	-3.357	-11.536	-0.379	-4.29	95.4	0	0	0	0	0	0	0
WT222(CAA14FCCF874)	3.62	13105	2022-11-29 20:14:26.643	-0.063	-0.368	0.924	-8.301	-3.357	-11.536	-0.417	-4.307	95.356	0	0	0	0	0	0	0
WT222(CAA14FCCF874)	3.62	13105	2022-11-29 20:14:26.643	-0.063	-0.368	0.924	-8.301	-3.357	-11.536	-0.45	-4.323	95.317	0	0	0	0	0	0	0
WT222(CAA14FCCF874)	3.62	13105	2022-11-29 20:14:26.643	-0.063	-0.368	0.924	-8.301	-3.357	-11.536	-0.494	-4.34	95.279	0	0	0	0	0	0	0
WT222(CAA14FCCF874)	3.62	13105	2022-11-29 20:14:26.675	0.221	0.26	1.059	1.709	-2.441	-17.944	-0.478	-4.351	95.208	0	0	0	0	0	0	0
WT222(CAA14FCCF874)	3.62	13105	2022-11-29 20:14:26.675	0.221	0.26	1.059	1.709	-2.441	-17.944	-0.461	-4.362	95.136	0	0	0	0	0	0	0
WT222(CAA14FCCF874)	3.62	13105	2022-11-29 20:14:26.675	0.221	0.26	1.059	1.709	-2.441	-17.944	-0.439	-4.373	95.065	0	0	0	0	0	0	0
WT222(CAA14FCCF874)	3.62	13105	2022-11-29 20:14:26.675	0.221	0.26	1.059	1.709	-2.441	-17.944	-0.417	-4.389	94.988	0	0	0	0	0	0	0
WT222(CAA14FCCF874)	3.62	13105	2022-11-29 20:14:26.675	0.053	0.077	1.1	2.38	-7.08	-46.692	-0.385	-4.427	94.768	0	0	0	0	0	0	0
WT222(CAA14FCCF874)	3.62	13105	2022-11-29 20:14:26.675	0.053	0.077	1.1	2.38	-7.08	-46.692	-0.346	-4.466	94.548	0	0	0	0	0	0	0
WT222(CAA14FCCF874)	3.62	13105	2022-11-29 20:14:26.675	0.053	0.077	1.1	2.38	-7.08	-46.692	-0.308	-4.499	94.329	0	0	0	0	0	0	0
WT222(CAA14FCCF874)	3.62	13105	2022-11-29 20:14:26.675	0.053	0.077	1.1	2.38	-7.08	-46.692	-0.269	-4.537	94.109	0	0	0	0	0	0	0
WT222(CAA14FCCF874)	3.62	13105	2022-11-29 20:14:26.706	0.891	0.316	1.097	0.427	-1.282	-60.974	-0.236	-4.548	93.818	0	0	0	0	0	0	0
WT222(CAA14FCCF874)	3.62	13105	2022-11-29 20:14:26.706	1.784	0.646	2.223	0.427	-1.282	-60.974	-0.192	-4.576	93.527	0	0	0	0	0	0	0
WT222(CAA14FCCF874)	3.62	13105	2022-11-29 20:14:26.706	3.571	1.306	4.474	0.427	-1.282	-60.974	-0.148	-4.62	93.224	0	0	0	0	0	0	0
WT222(CAA14FCCF874)	3.62	13105	2022-11-29 20:14:26.706	7.144	2.625	8.976	0.427	-1.282	-60.974	-0.093	-4.68	92.928	0	0	0	0	0	0	0
WT222(CAA14FCCF874)	3.62	13105	2022-11-29 20:14:26.706	-0.144	-0.019	1.043	-13.245	3.479	-52.124	-0.11	-4.713	92.67	0	0	0	0	0	0	0
WT222(CAA14FCCF874)	3.62	13105	2022-11-29 20:14:26.706	-0.144	-0.019	1.043	-13.245	3.479	-52.124	-0.132	-4.746	92.417	0	0	0	0	0	0	0
WT222(CAA14FCCF874)	3.62	13105	2022-11-29 20:14:26.706	-0.144	-0.019	1.043	-13.245	3.479	-52.124	-0.148	-4.779	92.164	0	0	0	0	0	0	0
WT222(CAA14FCCF874)	3.62	13105	2022-11-29 20:14:26.706	-0.144	-0.019	1.043	-13.245	3.479	-52.124	-0.17	-4.807	91.912	0	0	0	0	0	0	0
WT222(CAA14FCCF874)	3.62	13105	2022-11-29 20:14:26.753	-0.13	-0.193	0.924	-11.475	-2.747	-15.686	-0.198	-4.861	91.84	0	0	0	0	0	0	0
WT222(CAA14FCCF874)	3.62	13105	2022-11-29 20:14:26.768	-0.13	-0.193	0.924	-11.475	-2.747	-15.686	-0.225	-4.916	91.774	0	0	0	0	0	0	0
WT222(CAA14FCCF874)	3.62	13105	2022-11-29 20:14:26.768	-0.13	-0.193	0.924	-11.475	-2.747	-15.686	-0.258	-4.966	91.708	0	0	0	0	0	0	0
WT222(CAA14FCCF874)	3.62	13105	2022-11-29 20:14:26.768	-0.13	-0.193	0.924	-11.475	-2.747	-15.686	-0.286	-5.015	91.648	0	0	0	0	0	0	0
WT222(CAA14FCCF874)	3.62	13105	2022-11-29 20:14:26.768	0.182	-0.321	0.889	-7.263	-6.836	12.817	-0.313	-5.081	91.725	0	0	0	0	0	0	0
WT222(CAA14FCCF874)	3.62	13105	2022-11-29 20:14:26.768	0.182	-0.321	0.889	-7.263	-6.836	12.817	-0.341	-5.147	91.807	0	0	0	0	0	0	0
WT222(CAA14FCCF874)	3.62	13105	2022-11-29 20:14:26.768	0.182	-0.321	0.889	-7.263	-6.836	12.817	-0.374	-5.213	91.89	0	0	0	0	0	0	0
WT222(CAA14FCCF874)	3.62	13105	2022-11-29 20:14:26.768	0.065	0.016	1.06	-2.747	-3.479	34.851	-0.39	-5.262	92.082	0	0	0	0	0	0	0
WT222(CAA14FCCF874)	3.62	13105	2022-11-29 20:14:26.784	0.065	0.016	1.06	-2.747	-3.479	34.851	-0.406	-5.306	92.274	0	0	0	0	0	0	0
WT222(CAA14FCCF874)	3.62	13105	2022-11-29 20:14:26.784	0.065	0.016	1.06	-2.747	-3.479	34.851	-0.428	-5.35	92.466	0	0	0	0	0	0	0
WT222(CAA14FCCF874)	3.62	13105	2022-11-29 20:14:26.784	0.065	0.016	1.06	-2.747	-3.479	34.851	-0.445	-5.394	92.659	0	0	0	0	0	0	0
WT222(CAA14FCCF874)	3.62	13105	2022-11-29 20:14:26.784	0.064	-0.028	1.004	-2.075	2.136	18.005	-0.456	-5.405	92.769	0	0	0	0	0	0	0
WT222(CAA14FCCF874)	3.62	13105	2022-11-29 20:14:26.784	0.064	-0.028	1.004	-2.075	2.136	18.005	-0.461	-5.416	92.873	0	0	0	0	0	0	0
WT222(CAA14FCCF874)	3.62	13105	2022-11-29 20:14:26.784	0.064	-0.028	1.004	-2.075	2.136	18.005	-0.472	-5.433	92.983	0	0	0	0	0	0	0
WT222(CAA14FCCF874)	3.62	13105	2022-11-29 20:14:26.784	0.064	-0.028	1.004	-2.075	2.136	18.005	-0.483	-5.438	93.087	0	0	0	0	0	0	0
WT222(CAA14FCCF874)	3.62	13105	2022-11-29 20:14:26.784	0.084	0.037	1.077	-6.348	2.502	2.808	-0.505	-5.449	93.12	0	0	0	0	0	0	0
WT222(CAA14FCCF874)	3.62	13105	2022-11-29 20:14:26.815	0.084	0.037	1.077	-6.348	2.502	2.808	-0.533	-5.455	93.148	0	0	0	0	0	0	0
WT222(CAA14FCCF874)	3.62	13105	2022-11-29 20:14:26.815	0.084	0.037	1.077	-6.348	2.502	2.808	-0.555	-5.46	93.181	0	0	0	0	0	0	0
WT222(CAA14FCCF874)	3.62	13105	2022-11-29 20:14:26.815	0.084	0.037	1.077	-6.348	2.502	2.808	-0.582	-5.466	93.208	0	0	0	0	0	0	0
WT222(CAA14FCCF874)	3.62	13105	2022-11-29 20:14:26.815	0.017	0.034	0.948	-1.16	8.179	3.723	-0.577	-5.444	93.246	0	0	0	0	0	0	0
WT222(CAA14FCCF874)	3.62	13105	2022-11-29 20:14:26.815	0.017	0.034	0.948	-1.16	8.179	3.723	-0.577	-5.416	93.279	0	0	0	0	0	0	0
WT222(CAA14FCCF874)	3.62	13105	2022-11-29 20:14:26.815	0.017	0.034	0.948	-1.16	8.179	3.723	-0.577	-5.389	93.318	0	0	0	0	0	0	0
WT222(CAA14FCCF874)	3.62	13105	2022-11-29 20:14:26.815	0.017	0.034	0.948	-1.16	8.179	3.723	-0.577	-5.361	93.351	0	0	0	0	0	0	0
WT222(CAA14FCCF874)	3.62	13105	2022-11-29 20:14:26.815	0.178	0.08	1.042	1.099	0.488	-22.217	-0.549	-5.372	93.257	0	0	0	0	0	0	0
WT222(CAA14FCCF874)	3.62	13105	2022-11-29 20:14:26.878	0.178	0.08	1.042	1.099	0.488	-22.217	-0.527	-5.383	93.159	0	0	0	0	0	0	0
WT222(CAA14FCCF874)	3.62	13105	2022-11-29 20:14:26.878	0.178	0.08	1.042	1.099	0.488	-22.217	-0.5	-5.394	93.065	0	0	0	0	0	0	0
WT222(CAA14FCCF874)	3.62	13105	2022-11-29 20:14:26.878	0.178	0.08	1.042	1.099	0.488	-22.217	-0.478	-5.405	92.972	0	0	0	0	0	0	0
WT222(CAA14FCCF874)	3.62	13105	2022-11-29 20:14:26.878	0.087	-0.142	0.985	1.221	-0.854	11.353	-0.467	-5.422	93.049	0	0	0	0	0	0	0
WT222(CAA14FCCF874)	3.62	13105	2022-11-29 20:14:26.878	0.087	-0.142	0.985	1.221	-0.854	11.353	-0.461	-5.438	93.126	0	0	0	0	0	0	0
WT222(CAA14FCCF874)	3.62	13105	2022-11-29 20:14:26.878	0.087	-0.142	0.985	1.221	-0.854	11.353	-0.456	-5.455	93.203	0	0	0	0	0	0	0
WT222(CAA14FCCF874)	3.62	13105	2022-11-29 20:14:26.878	0.087	-0.142	0.985	1.221	-0.854	11.353	-0.45	-5.471	93.279	0	0	0	0	0	0	0
WT222(CAA14FCCF874)	3.62	13105	2022-11-29 20:14:26.878	0.083	0.029	0.947	0.061	0.61	-8.728	-0.439	-5.477	93.252	0	0	0	0	0	0	0
WT222(CAA14FCCF874)	3.62	13105	2022-11-29 20:14:26.909	0.083	0.029	0.947	0.061	0.61	-8.728	-0.428	-5.482	93.23	0	0	0	0	0	0	0
WT222(CAA14FCCF874)	3.62	13105	2022-11-29 20:14:26.909	0.083	0.029	0.947	0.061	0.61	-8.728	-0.423	-5.488	93.208	0	0	0	0	0	0	0
WT222(CAA14FCCF874)	3.62	13105	2022-11-29 20:14:26.909	0.083	0.029	0.947	0.061	0.61	-8.728	-0.412	-5.493	93.186	0	0	0	0	0	0	0
WT222(CAA14FCCF874)	3.62	13105	2022-11-29 20:14:26.909	-0.004	0.167	1.047	-2.93	-6.897	24.902	-0.434	-5.537	93.329	0	0	0	0	0	0	0
WT222(CAA14FCCF874)	3.62	13105	2022-11-29 20:14:26.909	-0.004	0.167	1.047	-2.93	-6.897	24.902	-0.456	-5.576	93.472	0	0	0	0	0	0	0
WT222(CAA14FCCF874)	3.62	13105	2022-11-29 20:14:26.909	-0.004	0.167	1.047	-2.93	-6.897	24.902	-0.472	-5.614	93.615	0	0	0	0	0	0	0
WT222(CAA14FCCF874)	3.62	13105	2022-11-29 20:14:26.909	-0.004	0.167	1.047	-2.93	-6.897	24.902	-0.494	-5.652	93.757	0	0	0	0	0	0	0
WT222(CAA14FCCF874)	3.62	13105	2022-11-29 20:14:26.909	0.109	0.037	1.037	-5.676	-0.916	-5.859	-0.511	-5.658	93.746	0	0	0	0	0	0	0
WT222(CAA14FCCF874)	3.62	13105	2022-11-29 20:14:26.940	0.109	0.037	1.037	-5.676	-0.916	-5.859	-0.527	-5.663	93.73	0	0	0	0	0	0	0
WT222(CAA14FCCF874)	3.62	13105	2022-11-29 20:14:26.940	0.109	0.037	1.037	-5.676	-0.916	-5.859	-0.544	-5.674	93.719	0	0	0	0	0	0	0
WT222(CAA14FCCF874)	3.62	13105	2022-11-29 20:14:26.940	0.109	0.037	1.037	-5.676	-0.916	-5.859	-0.56	-5.68	93.708	0	0	0	0	0	0	0
WT222(CAA14FCCF874)	3.62	13105	2022-11-29 20:14:26.940	0.069	-0.174	0.972	-2.441	-0.427	-0.549	-0.566	-5.685	93.724	0	0	0	0	0	0	0
WT222(CAA14FCCF874)	3.62	13105	2022-11-29 20:14:26.940	0.069	-0.174	0.972	-2.441	-0.427	-0.549	-0.571	-5.691	93.741	0	0	0	0	0	0	0
WT222(CAA14FCCF874)	3.62	13105	2022-11-29 20:14:26.940	0.069	-0.174	0.972	-2.441	-0.427	-0.549	-0.577	-5.691	93.757	0	0	0	0	0	0	0
WT222(CAA14FCCF874)	3.62	13105	2022-11-29 20:14:26.940	0.069	-0.174	0.972	-2.441	-0.427	-0.549	-0.588	-5.696	93.774	0	0	0	0	0	0	0
WT222(CAA14FCCF874)	3.62	13105	2022-11-29 20:14:26.940	0.178	-0.507	0.763	0.061	-8.85	23.743	-0.599	-5.74	93.917	0	0	0	0	0	0	0
WT222(CAA14FCCF874)	3.62	13105	2022-11-29 20:14:27.050	0.178	-0.507	0.763	0.061	-8.85	23.743	-0.621	-5.79	94.065	0	0	0	0	0	0	0
WT222(CAA14FCCF874)	3.62	13105	2022-11-29 20:14:27.065	0.178	-0.507	0.763	0.061	-8.85	23.743	-0.637	-5.834	94.208	0	0	0	0	0	0	0
WT222(CAA14FCCF874)	3.62	13105	2022-11-29 20:14:27.065	0.178	-0.507	0.763	0.061	-8.85	23.743	-0.665	-5.883	94.362	0	0	0	0	0	0	0
WT222(CAA14FCCF874)	3.62	13105	2022-11-29 20:14:27.065	0.146	0.186	1.056	8.545	-0.671	3.296	-0.637	-5.894	94.406	0	0	0	0	0	0	0
WT222(CAA14FCCF874)	3.62	13105	2022-11-29 20:14:27.065	0.146	0.186	1.056	8.545	-0.671	3.296	-0.604	-5.9	94.449	0	0	0	0	0	0	0
WT222(CAA14FCCF874)	3.62	13105	2022-11-29 20:14:27.065	0.146	0.186	1.056	8.545	-0.671	3.296	-0.571	-5.911	94.488	0	0	0	0	0	0	0
WT222(CAA14FCCF874)	3.62	13105	2022-11-29 20:14:27.065	0.146	0.186	1.056	8.545	-0.671	3.296	-0.533	-5.916	94.532	0	0	0	0	0	0	0
WT222(CAA14FCCF874)	3.62	13105	2022-11-29 20:14:27.065	0.088	0.117	0.991	1.77	0.977	2.869	-0.527	-5.916	94.565	0	0	0	0	0	0	0
WT222(CAA14FCCF874)	3.62	13105	2022-11-29 20:14:27.065	0.088	0.117	0.991	1.77	0.977	2.869	-0.522	-5.916	94.603	0	0	0	0	0	0	0
WT222(CAA14FCCF874)	3.62	13105	2022-11-29 20:14:27.065	0.088	0.117	0.991	1.77	0.977	2.869	-0.516	-5.911	94.636	0	0	0	0	0	0	0
WT222(CAA14FCCF874)	3.62	13105	2022-11-29 20:14:27.065	0.088	0.117	0.991	1.77	0.977	2.869	-0.511	-5.911	94.669	0	0	0	0	0	0	0
WT222(CAA14FCCF874)	3.62	13105	2022-11-29 20:14:27.065	0.048	-0.243	1.094	8.85	-3.723	7.874	-0.472	-5.933	94.73	0	0	0	0	0	0	0
WT222(CAA14FCCF874)	3.62	13105	2022-11-29 20:14:27.065	0.048	-0.243	1.094	8.85	-3.723	7.874	-0.439	-5.955	94.79	0	0	0	0	0	0	0
WT222(CAA14FCCF874)	3.62	13105	2022-11-29 20:14:27.065	0.048	-0.243	1.094	8.85	-3.723	7.874	-0.401	-5.971	94.856	0	0	0	0	0	0	0
WT222(CAA14FCCF874)	3.62	13105	2022-11-29 20:14:27.065	0.048	-0.243	1.094	8.85	-3.723	7.874	-0.374	-5.993	94.916	0	0	0	0	0	0	0
WT222(CAA14FCCF874)	3.62	13105	2022-11-29 20:14:27.065	0.142	0.119	1.006	6.165	0.732	0.061	-0.346	-5.988	94.944	0	0	0	0	0	0	0
WT222(CAA14FCCF874)	3.62	13105	2022-11-29 20:14:27.065	0.142	0.119	1.006	6.165	0.732	0.061	-0.324	-5.988	94.966	0	0	0	0	0	0	0
WT222(CAA14FCCF874)	3.62	13105	2022-11-29 20:14:27.065	0.142	0.119	1.006	6.165	0.732	0.061	-0.297	-5.982	94.982	0	0	0	0	0	0	0
WT222(CAA14FCCF874)	3.62	13105	2022-11-29 20:14:27.065	0.142	0.119	1.006	6.165	0.732	0.061	-0.269	-5.982	95.004	0	0	0	0	0	0	0
WT222(CAA14FCCF874)	3.62	13105	2022-11-29 20:14:27.065	0.027	-0.043	1.003	-3.235	-0.427	0.427	-0.286	-5.982	95.026	0	0	0	0	0	0	0
WT222(CAA14FCCF874)	3.62	13105	2022-11-29 20:14:27.065	0.027	-0.043	1.003	-3.235	-0.427	0.427	-0.308	-5.988	95.048	0	0	0	0	0	0	0
WT222(CAA14FCCF874)	3.62	13105	2022-11-29 20:14:27.065	0.027	-0.043	1.003	-3.235	-0.427	0.427	-0.324	-5.988	95.07	0	0	0	0	0	0	0
WT222(CAA14FCCF874)	3.62	13105	2022-11-29 20:14:27.065	0.027	-0.043	1.003	-3.235	-0.427	0.427	-0.346	-5.988	95.092	0	0	0	0	0	0	0
WT222(CAA14FCCF874)	3.62	13105	2022-11-29 20:14:27.065	0.134	0.017	0.99	4.395	-0.122	3.235	-0.33	-5.988	95.125	0	0	0	0	0	0	0
WT222(CAA14FCCF874)	3.62	13105	2022-11-29 20:14:27.143	0.134	0.017	0.99	4.395	-0.122	3.235	-0.313	-5.988	95.164	0	0	0	0	0	0	0
WT222(CAA14FCCF874)	3.62	13105	2022-11-29 20:14:27.143	0.134	0.017	0.99	4.395	-0.122	3.235	-0.291	-5.988	95.197	0	0	0	0	0	0	0
WT222(CAA14FCCF874)	3.62	13105	2022-11-29 20:14:27.143	0.134	0.017	0.99	4.395	-0.122	3.235	-0.275	-5.988	95.229	0	0	0	0	0	0	0
WT222(CAA14FCCF874)	3.62	13105	2022-11-29 20:14:27.143	0.071	-0.056	1.011	-1.587	1.038	-0.366	-0.286	-5.982	95.246	0	0	0	0	0	0	0
WT222(CAA14FCCF874)	3.62	13105	2022-11-29 20:14:27.143	0.071	-0.056	1.011	-1.587	1.038	-0.366	-0.297	-5.977	95.262	0	0	0	0	0	0	0
WT222(CAA14FCCF874)	3.62	13105	2022-11-29 20:14:27.143	0.071	-0.056	1.011	-1.587	1.038	-0.366	-0.308	-5.971	95.279	0	0	0	0	0	0	0
WT222(CAA14FCCF874)	3.62	13105	2022-11-29 20:14:27.143	0.113	-0.063	0.971	-0.061	0.183	-0.305	-0.308	-5.971	95.301	0	0	0	0	0	0	0
WT222(CAA14FCCF874)	3.62	13105	2022-11-29 20:14:27.143	0.113	-0.063	0.971	-0.061	0.183	-0.305	-0.313	-5.971	95.317	0	0	0	0	0	0	0
WT222(CAA14FCCF874)	3.62	13105	2022-11-29 20:14:27.175	0.113	-0.063	0.971	-0.061	0.183	-0.305	-0.319	-5.971	95.334	0	0	0	0	0	0	0
WT222(CAA14FCCF874)	3.62	13105	2022-11-29 20:14:27.175	0.113	-0.063	0.971	-0.061	0.183	-0.305	-0.324	-5.966	95.35	0	0	0	0	0	0	0
WT222(CAA14FCCF874)	3.62	13105	2022-11-29 20:14:27.175	0.036	0.037	0.966	1.282	0.977	-0.061	-0.319	-5.96	95.372	0	0	0	0	0	0	0
WT222(CAA14FCCF874)	3.62	13105	2022-11-29 20:14:27.175	0.036	0.037	0.966	1.282	0.977	-0.061	-0.319	-5.955	95.389	0	0	0	0	0	0	0
WT222(CAA14FCCF874)	3.62	13105	2022-11-29 20:14:27.175	0.036	0.037	0.966	1.282	0.977	-0.061	-0.313	-5.949	95.405	0	0	0	0	0	0	0
WT222(CAA14FCCF874)	3.62	13105	2022-11-29 20:14:27.175	0.036	0.037	0.966	1.282	0.977	-0.061	-0.308	-5.944	95.422	0	0	0	0	0	0	0
WT222(CAA14FCCF874)	3.62	13105	2022-11-29 20:14:27.175	0.122	0.01	1.026	1.465	0.366	1.587	-0.302	-5.938	95.449	0	0	0	0	0	0	0
WT222(CAA14FCCF874)	3.62	13105	2022-11-29 20:14:27.175	0.122	0.01	1.026	1.465	0.366	1.587	-0.302	-5.933	95.471	0	0	0	0	0	0	0
WT222(CAA14FCCF874)	3.62	13105	2022-11-29 20:14:27.175	0.122	0.01	1.026	1.465	0.366	1.587	-0.297	-5.933	95.499	0	0	0	0	0	0	0
WT222(CAA14FCCF874)	3.62	13105	2022-11-29 20:14:27.175	0.122	0.01	1.026	1.465	0.366	1.587	-0.291	-5.927	95.521	0	0	0	0	0	0	0
WT222(CAA14FCCF874)	3.62	13105	2022-11-29 20:14:27.175	0.13	-0.126	1.024	-1.343	2.197	3.54	-0.302	-5.916	95.559	0	0	0	0	0	0	0
WT222(CAA14FCCF874)	3.62	13105	2022-11-29 20:14:27.175	0.13	-0.126	1.024	-1.343	2.197	3.54	-0.313	-5.905	95.592	0	0	0	0	0	0	0
WT222(CAA14FCCF874)	3.62	13105	2022-11-29 20:14:27.175	0.13	-0.126	1.024	-1.343	2.197	3.54	-0.324	-5.894	95.625	0	0	0	0	0	0	0
WT222(CAA14FCCF874)	3.62	13105	2022-11-29 20:14:27.175	0.13	-0.126	1.024	-1.343	2.197	3.54	-0.341	-5.883	95.663	0	0	0	0	0	0	0
WT222(CAA14FCCF874)	3.62	13105	2022-11-29 20:14:27.175	0.135	0.005	1.027	1.709	2.38	7.935	-0.341	-5.872	95.724	0	0	0	0	0	0	0

## Sheet: 60cm
设备名称	电压	版本	片上时间	加速度X(g)	加速度Y(g)	加速度Z(g)	角速度X(°/s)	角速度Y(°/s)	角速度Z(°/s)	角度X(°)	角度Y(°)	角度Z(°)	磁场X	磁场Y	磁场Z	四元数0	四元数1	四元数2	四元数3	状态
WT222(CAA14FCCF874)	3.62	13105	2022-11-29 20:07:06.091	-0.043	0.043	0.978	-0.916	0.427	8.423	-2.06	0.203	87.446	0	0	0	0	0	0	0
WT222(CAA14FCCF874)	3.62	13105	2022-11-29 20:07:06.091	-0.043	0.043	0.978	-0.916	0.427	8.423	-2.06	0.209	87.462	0	0	0	0	0	0	0
WT222(CAA14FCCF874)	3.62	13105	2022-11-29 20:07:06.091	-0.043	0.043	0.978	-0.916	0.427	8.423	-2.065	0.209	87.479	0	0	0	0	0	0	0
WT222(CAA14FCCF874)	3.62	13105	2022-11-29 20:07:06.091	-0.079	0.038	0.98	-2.747	1.526	-8.362	-2.076	0.214	87.407	0	0	0	0	0	0	0
WT222(CAA14FCCF874)	3.62	13105	2022-11-29 20:07:06.122	-0.079	0.038	0.98	-2.747	1.526	-8.362	-2.087	0.22	87.336	0	0	0	0	0	0	0
WT222(CAA14FCCF874)	3.62	13105	2022-11-29 20:07:06.122	-0.079	0.038	0.98	-2.747	1.526	-8.362	-2.098	0.225	87.27	0	0	0	0	0	0	0
WT222(CAA14FCCF874)	3.62	13105	2022-11-29 20:07:06.122	-0.079	0.038	0.98	-2.747	1.526	-8.362	-2.109	0.231	87.198	0	0	0	0	0	0	0
WT222(CAA14FCCF874)	3.62	13105	2022-11-29 20:07:06.122	0.025	-0.123	1.036	0.793	-0.854	0.122	-2.098	0.225	87.171	0	0	0	0	0	0	0
WT222(CAA14FCCF874)	3.62	13105	2022-11-29 20:07:06.122	0.025	-0.123	1.036	0.793	-0.854	0.122	-2.093	0.225	87.144	0	0	0	0	0	0	0
WT222(CAA14FCCF874)	3.62	13105	2022-11-29 20:07:06.122	0.025	-0.123	1.036	0.793	-0.854	0.122	-2.087	0.22	87.122	0	0	0	0	0	0	0
WT222(CAA14FCCF874)	3.62	13105	2022-11-29 20:07:06.122	0.025	-0.123	1.036	0.793	-0.854	0.122	-2.082	0.214	87.094	0	0	0	0	0	0	0
WT222(CAA14FCCF874)	3.62	13105	2022-11-29 20:07:06.122	0.024	-0.066	0.979	0.244	-1.221	4.456	-2.082	0.209	87.094	0	0	0	0	0	0	0
WT222(CAA14FCCF874)	3.62	13105	2022-11-29 20:07:06.153	0.024	-0.066	0.979	0.244	-1.221	4.456	-2.082	0.203	87.089	0	0	0	0	0	0	0
WT222(CAA14FCCF874)	3.62	13105	2022-11-29 20:07:06.153	0.024	-0.066	0.979	0.244	-1.221	4.456	-2.082	0.198	87.089	0	0	0	0	0	0	0
WT222(CAA14FCCF874)	3.62	13105	2022-11-29 20:07:06.153	0.024	-0.066	0.979	0.244	-1.221	4.456	-2.082	0.192	87.083	0	0	0	0	0	0	0
WT222(CAA14FCCF874)	3.62	13105	2022-11-29 20:07:06.153	-0.005	-0.074	0.996	-1.099	0.793	-3.418	-2.087	0.192	87.045	0	0	0	0	0	0	0
WT222(CAA14FCCF874)	3.62	13105	2022-11-29 20:07:06.153	-0.005	-0.074	0.996	-1.099	0.793	-3.418	-2.093	0.198	87.001	0	0	0	0	0	0	0
WT222(CAA14FCCF874)	3.62	13105	2022-11-29 20:07:06.153	-0.005	-0.074	0.996	-1.099	0.793	-3.418	-2.098	0.198	86.962	0	0	0	0	0	0	0
WT222(CAA14FCCF874)	3.62	13105	2022-11-29 20:07:06.153	-0.005	-0.074	0.996	-1.099	0.793	-3.418	-2.109	0.203	86.918	0	0	0	0	0	0	0
WT222(CAA14FCCF874)	3.62	13105	2022-11-29 20:07:06.153	0.022	-0.173	0.99	7.874	0.183	3.784	-2.071	0.203	86.913	0	0	0	0	0	0	0
WT222(CAA14FCCF874)	3.62	13105	2022-11-29 20:07:06.185	0.022	-0.173	0.99	7.874	0.183	3.784	-2.038	0.203	86.913	0	0	0	0	0	0	0
WT222(CAA14FCCF874)	3.62	13105	2022-11-29 20:07:06.185	0.022	-0.173	0.99	7.874	0.183	3.784	-2	0.203	86.907	0	0	0	0	0	0	0
WT222(CAA14FCCF874)	3.62	13105	2022-11-29 20:07:06.185	0.022	-0.173	0.99	7.874	0.183	3.784	-1.967	0.203	86.907	0	0	0	0	0	0	0
WT222(CAA14FCCF874)	3.62	13105	2022-11-29 20:07:06.185	0.029	-0.055	0.974	-3.723	-0.122	2.502	-1.994	0.203	86.902	0	0	0	0	0	0	0
WT222(CAA14FCCF874)	3.62	13105	2022-11-29 20:07:06.185	0.029	-0.055	0.974	-3.723	-0.122	2.502	-2.016	0.203	86.891	0	0	0	0	0	0	0
WT222(CAA14FCCF874)	3.62	13105	2022-11-29 20:07:06.185	0.029	-0.055	0.974	-3.723	-0.122	2.502	-2.043	0.198	86.885	0	0	0	0	0	0	0
WT222(CAA14FCCF874)	3.62	13105	2022-11-29 20:07:06.185	0.029	-0.055	0.974	-3.723	-0.122	2.502	-2.065	0.198	86.874	0	0	0	0	0	0	0
WT222(CAA14FCCF874)	3.62	13105	2022-11-29 20:07:06.185	-0.011	0.271	0.997	0.977	1.404	-9.338	-2.065	0.203	86.808	0	0	0	0	0	0	0
WT222(CAA14FCCF874)	3.62	13105	2022-11-29 20:07:06.247	-0.011	0.271	0.997	0.977	1.404	-9.338	-2.06	0.203	86.737	0	0	0	0	0	0	0
WT222(CAA14FCCF874)	3.62	13105	2022-11-29 20:07:06.247	-0.011	0.271	0.997	0.977	1.404	-9.338	-2.049	0.209	86.666	0	0	0	0	0	0	0
WT222(CAA14FCCF874)	3.62	13105	2022-11-29 20:07:06.247	-0.011	0.271	0.997	0.977	1.404	-9.338	-2.038	0.209	86.589	0	0	0	0	0	0	0
WT222(CAA14FCCF874)	3.62	13105	2022-11-29 20:07:06.247	-0.016	-0.292	0.985	-2.625	0.366	2.991	-2.049	0.214	86.578	0	0	0	0	0	0	0
WT222(CAA14FCCF874)	3.62	13105	2022-11-29 20:07:06.247	-0.016	-0.292	0.985	-2.625	0.366	2.991	-2.065	0.214	86.572	0	0	0	0	0	0	0
WT222(CAA14FCCF874)	3.62	13105	2022-11-29 20:07:06.247	-0.016	-0.292	0.985	-2.625	0.366	2.991	-2.076	0.214	86.561	0	0	0	0	0	0	0
WT222(CAA14FCCF874)	3.62	13105	2022-11-29 20:07:06.247	-0.016	-0.292	0.985	-2.625	0.366	2.991	-2.093	0.214	86.556	0	0	0	0	0	0	0
WT222(CAA14FCCF874)	3.62	13105	2022-11-29 20:07:06.247	0.041	0.051	0.972	10.559	3.784	4.578	-2.043	0.236	86.561	0	0	0	0	0	0	0
WT222(CAA14FCCF874)	3.62	13105	2022-11-29 20:07:06.294	0.041	0.051	0.972	10.559	3.784	4.578	-1.994	0.253	86.561	0	0	0	0	0	0	0
WT222(CAA14FCCF874)	3.62	13105	2022-11-29 20:07:06.294	0.041	0.051	0.972	10.559	3.784	4.578	-1.945	0.269	86.561	0	0	0	0	0	0	0
WT222(CAA14FCCF874)	3.62	13105	2022-11-29 20:07:06.294	0.059	-0.224	1.036	-1.16	-2.441	2.258	-1.95	0.258	86.55	0	0	0	0	0	0	0
WT222(CAA14FCCF874)	3.62	13105	2022-11-29 20:07:06.294	0.059	-0.224	1.036	-1.16	-2.441	2.258	-1.961	0.242	86.539	0	0	0	0	0	0	0
WT222(CAA14FCCF874)	3.62	13105	2022-11-29 20:07:06.294	0.059	-0.224	1.036	-1.16	-2.441	2.258	-1.972	0.225	86.534	0	0	0	0	0	0	0
WT222(CAA14FCCF874)	3.62	13105	2022-11-29 20:07:06.294	0.059	-0.224	1.036	-1.16	-2.441	2.258	-1.989	0.214	86.528	0	0	0	0	0	0	0
WT222(CAA14FCCF874)	3.62	13105	2022-11-29 20:07:06.294	-0.031	0.189	1.031	-0.061	0.916	-3.601	-1.994	0.214	86.49	0	0	0	0	0	0	0
WT222(CAA14FCCF874)	3.62	13105	2022-11-29 20:07:06.294	-0.031	0.189	1.031	-0.061	0.916	-3.601	-1.994	0.214	86.451	0	0	0	0	0	0	0
WT222(CAA14FCCF874)	3.62	13105	2022-11-29 20:07:06.325	-0.031	0.189	1.031	-0.061	0.916	-3.601	-1.994	0.22	86.413	0	0	0	0	0	0	0
WT222(CAA14FCCF874)	3.62	13105	2022-11-29 20:07:06.325	-0.031	0.189	1.031	-0.061	0.916	-3.601	-1.994	0.22	86.369	0	0	0	0	0	0	0
WT222(CAA14FCCF874)	3.62	13105	2022-11-29 20:07:06.325	-0.013	-0.248	1.011	2.075	-0.427	-0.854	-1.989	0.214	86.347	0	0	0	0	0	0	0
WT222(CAA14FCCF874)	3.62	13105	2022-11-29 20:07:06.325	-0.013	-0.248	1.011	2.075	-0.427	-0.854	-1.978	0.209	86.32	0	0	0	0	0	0	0
WT222(CAA14FCCF874)	3.62	13105	2022-11-29 20:07:06.325	-0.013	-0.248	1.011	2.075	-0.427	-0.854	-1.972	0.209	86.298	0	0	0	0	0	0	0
WT222(CAA14FCCF874)	3.62	13105	2022-11-29 20:07:06.325	-0.013	-0.248	1.011	2.075	-0.427	-0.854	-1.967	0.203	86.276	0	0	0	0	0	0	0
WT222(CAA14FCCF874)	3.62	13105	2022-11-29 20:07:06.325	0.078	-0.194	1.013	0	-1.099	13.306	-1.972	0.198	86.325	0	0	0	0	0	0	0
WT222(CAA14FCCF874)	3.62	13105	2022-11-29 20:07:06.325	0.078	-0.194	1.013	0	-1.099	13.306	-1.983	0.192	86.375	0	0	0	0	0	0	0
WT222(CAA14FCCF874)	3.62	13105	2022-11-29 20:07:06.356	0.078	-0.194	1.013	0	-1.099	13.306	-1.989	0.187	86.424	0	0	0	0	0	0	0
WT222(CAA14FCCF874)	3.62	13105	2022-11-29 20:07:06.356	0.078	-0.194	1.013	0	-1.099	13.306	-2	0.181	86.479	0	0	0	0	0	0	0
WT222(CAA14FCCF874)	3.62	13105	2022-11-29 20:07:06.356	-0.054	0.03	0.918	-5.859	6.348	1.892	-2.038	0.214	86.468	0	0	0	0	0	0	0
WT222(CAA14FCCF874)	3.62	13105	2022-11-29 20:07:06.356	-0.054	0.03	0.918	-5.859	6.348	1.892	-2.071	0.242	86.462	0	0	0	0	0	0	0
WT222(CAA14FCCF874)	3.62	13105	2022-11-29 20:07:06.356	-0.054	0.03	0.918	-5.859	6.348	1.892	-2.109	0.269	86.451	0	0	0	0	0	0	0
WT222(CAA14FCCF874)	3.62	13105	2022-11-29 20:07:06.356	-0.054	0.03	0.918	-5.859	6.348	1.892	-2.142	0.302	86.44	0	0	0	0	0	0	0
WT222(CAA14FCCF874)	3.62	13105	2022-11-29 20:07:06.356	0.006	0.021	0.749	-16.296	10.071	-17.334	-2.23	0.346	86.336	0	0	0	0	0	0	0
WT222(CAA14FCCF874)	3.62	13105	2022-11-29 20:07:06.356	0.006	0.021	0.749	-16.296	10.071	-17.334	-2.318	0.396	86.226	0	0	0	0	0	0	0
WT222(CAA14FCCF874)	3.62	13105	2022-11-29 20:07:06.388	0.006	0.021	0.749	-16.296	10.071	-17.334	-2.401	0.439	86.122	0	0	0	0	0	0	0
WT222(CAA14FCCF874)	3.62	13105	2022-11-29 20:07:06.388	0.006	0.021	0.749	-16.296	10.071	-17.334	-2.488	0.483	86.012	0	0	0	0	0	0	0
WT222(CAA14FCCF874)	3.62	13105	2022-11-29 20:07:06.388	0.077	0.228	1.106	-0.061	5.432	1.587	-2.483	0.505	86.001	0	0	0	0	0	0	0
WT222(CAA14FCCF874)	3.62	13105	2022-11-29 20:07:06.388	0.077	0.228	1.106	-0.061	5.432	1.587	-2.483	0.533	85.984	0	0	0	0	0	0	0
WT222(CAA14FCCF874)	3.62	13105	2022-11-29 20:07:06.388	0.077	0.228	1.106	-0.061	5.432	1.587	-2.477	0.555	85.968	0	0	0	0	0	0	0
WT222(CAA14FCCF874)	3.62	13105	2022-11-29 20:07:06.388	0.077	0.228	1.106	-0.061	5.432	1.587	-2.472	0.577	85.952	0	0	0	0	0	0	0
WT222(CAA14FCCF874)	3.62	13105	2022-11-29 20:07:06.388	-0.012	-0.194	0.989	-0.183	0.244	7.385	-2.466	0.571	85.968	0	0	0	0	0	0	0
WT222(CAA14FCCF874)	3.62	13105	2022-11-29 20:07:06.388	-0.012	-0.194	0.989	-0.183	0.244	7.385	-2.461	0.571	85.979	0	0	0	0	0	0	0
WT222(CAA14FCCF874)	3.62	13105	2022-11-29 20:07:06.419	-0.012	-0.194	0.989	-0.183	0.244	7.385	-2.461	0.571	85.995	0	0	0	0	0	0	0
WT222(CAA14FCCF874)	3.62	13105	2022-11-29 20:07:06.419	-0.012	-0.194	0.989	-0.183	0.244	7.385	-2.461	0.566	86.012	0	0	0	0	0	0	0
WT222(CAA14FCCF874)	3.62	13105	2022-11-29 20:07:06.419	0.119	-0.167	1.002	-2.686	0.916	1.16	-2.472	0.566	86.001	0	0	0	0	0	0	0
WT222(CAA14FCCF874)	3.62	13105	2022-11-29 20:07:06.419	0.119	-0.167	1.002	-2.686	0.916	1.16	-2.488	0.566	85.99	0	0	0	0	0	0	0
WT222(CAA14FCCF874)	3.62	13105	2022-11-29 20:07:06.419	0.119	-0.167	1.002	-2.686	0.916	1.16	-2.505	0.566	85.979	0	0	0	0	0	0	0
WT222(CAA14FCCF874)	3.62	13105	2022-11-29 20:07:06.419	0.119	-0.167	1.002	-2.686	0.916	1.16	-2.521	0.566	85.968	0	0	0	0	0	0	0
WT222(CAA14FCCF874)	3.62	13105	2022-11-29 20:07:06.419	-0.088	0.112	0.986	-2.197	0.305	-1.282	-2.532	0.56	85.941	0	0	0	0	0	0	0
WT222(CAA14FCCF874)	3.62	13105	2022-11-29 20:07:06.419	-0.088	0.112	0.986	-2.197	0.305	-1.282	-2.543	0.555	85.919	0	0	0	0	0	0	0
WT222(CAA14FCCF874)	3.62	13105	2022-11-29 20:07:06.482	-0.088	0.112	0.986	-2.197	0.305	-1.282	-2.554	0.549	85.891	0	0	0	0	0	0	0
WT222(CAA14FCCF874)	3.62	13105	2022-11-29 20:07:06.482	-0.088	0.112	0.986	-2.197	0.305	-1.282	-2.565	0.549	85.869	0	0	0	0	0	0	0
WT222(CAA14FCCF874)	3.62	13105	2022-11-29 20:07:06.482	0.132	-0.433	0.993	13.245	-1.038	36.438	-2.499	0.549	86.028	0	0	0	0	0	0	0
WT222(CAA14FCCF874)	3.62	13105	2022-11-29 20:07:06.482	0.132	-0.433	0.993	13.245	-1.038	36.438	-2.433	0.544	86.199	0	0	0	0	0	0	0
WT222(CAA14FCCF874)	3.62	13105	2022-11-29 20:07:06.482	0.132	-0.433	0.993	13.245	-1.038	36.438	-2.373	0.544	86.369	0	0	0	0	0	0	0
WT222(CAA14FCCF874)	3.62	13105	2022-11-29 20:07:06.482	0.132	-0.433	0.993	13.245	-1.038	36.438	-2.318	0.538	86.539	0	0	0	0	0	0	0
WT222(CAA14FCCF874)	3.62	13105	2022-11-29 20:07:06.482	-0.028	0.317	1.11	14.587	-2.869	23.438	-2.252	0.522	86.638	0	0	0	0	0	0	0
WT222(CAA14FCCF874)	3.62	13105	2022-11-29 20:07:06.482	-0.028	0.317	1.11	14.587	-2.869	23.438	-2.181	0.505	86.743	0	0	0	0	0	0	0
WT222(CAA14FCCF874)	3.62	13105	2022-11-29 20:07:06.513	-0.028	0.317	1.11	14.587	-2.869	23.438	-2.109	0.489	86.836	0	0	0	0	0	0	0
WT222(CAA14FCCF874)	3.62	13105	2022-11-29 20:07:06.513	-0.028	0.317	1.11	14.587	-2.869	23.438	-2.032	0.472	86.935	0	0	0	0	0	0	0
WT222(CAA14FCCF874)	3.62	13105	2022-11-29 20:07:06.513	0.1	0.723	1.13	22.705	-2.014	-4.883	-1.912	0.456	86.885	0	0	0	0	0	0	0
WT222(CAA14FCCF874)	3.62	13105	2022-11-29 20:07:06.513	0.1	0.723	1.13	22.705	-2.014	-4.883	-1.785	0.439	86.83	0	0	0	0	0	0	0
WT222(CAA14FCCF874)	3.62	13105	2022-11-29 20:07:06.513	0.1	0.723	1.13	22.705	-2.014	-4.883	-1.653	0.417	86.77	0	0	0	0	0	0	0
WT222(CAA14FCCF874)	3.62	13105	2022-11-29 20:07:06.513	0.1	0.723	1.13	22.705	-2.014	-4.883	-1.522	0.401	86.715	0	0	0	0	0	0	0
WT222(CAA14FCCF874)	3.62	13105	2022-11-29 20:07:06.513	-0.022	-0.728	0.852	4.089	-10.132	15.686	-1.483	0.341	86.759	0	0	0	0	0	0	0
WT222(CAA14FCCF874)	3.62	13105	2022-11-29 20:07:06.513	-0.022	-0.728	0.852	4.089	-10.132	15.686	-1.456	0.286	86.814	0	0	0	0	0	0	0
WT222(CAA14FCCF874)	3.62	13105	2022-11-29 20:07:06.607	-0.022	-0.728	0.852	4.089	-10.132	15.686	-1.428	0.231	86.869	0	0	0	0	0	0	0
WT222(CAA14FCCF874)	3.62	13105	2022-11-29 20:07:06.607	-0.022	-0.728	0.852	4.089	-10.132	15.686	-1.412	0.181	86.929	0	0	0	0	0	0	0
WT222(CAA14FCCF874)	3.62	13105	2022-11-29 20:07:06.607	-0.076	1.009	0.583	-16.785	13.489	-30.884	-1.489	0.236	86.748	0	0	0	0	0	0	0
WT222(CAA14FCCF874)	3.62	13105	2022-11-29 20:07:06.607	-0.076	1.009	0.583	-16.785	13.489	-30.884	-1.56	0.297	86.561	0	0	0	0	0	0	0
WT222(CAA14FCCF874)	3.62	13105	2022-11-29 20:07:06.607	-0.076	1.009	0.583	-16.785	13.489	-30.884	-1.62	0.352	86.369	0	0	0	0	0	0	0
WT222(CAA14FCCF874)	3.62	13105	2022-11-29 20:07:06.607	-0.076	1.009	0.583	-16.785	13.489	-30.884	-1.675	0.412	86.177	0	0	0	0	0	0	0
WT222(CAA14FCCF874)	3.62	13105	2022-11-29 20:07:06.607	0.184	-0.719	1.242	-8.85	-0.793	11.963	-1.692	0.401	86.199	0	0	0	0	0	0	0
WT222(CAA14FCCF874)	3.62	13105	2022-11-29 20:07:06.607	0.371	-1.425	2.512	-8.85	-0.793	11.963	-1.725	0.39	86.237	0	0	0	0	0	0	0
WT222(CAA14FCCF874)	3.62	13105	2022-11-29 20:07:06.622	0.744	-2.838	5.053	-8.85	-0.793	11.963	-1.78	0.379	86.287	0	0	0	0	0	0	0
WT222(CAA14FCCF874)	3.62	13105	2022-11-29 20:07:06.622	1.49	-5.663	10.134	-8.85	-0.793	11.963	-1.857	0.363	86.353	0	0	0	0	0	0	0
WT222(CAA14FCCF874)	3.62	13105	2022-11-29 20:07:06.622	-0.053	0.26	1.034	5.066	-0.183	21.606	-1.862	0.352	86.462	0	0	0	0	0	0	0
WT222(CAA14FCCF874)	3.62	13105	2022-11-29 20:07:06.622	-0.053	0.26	1.034	5.066	-0.183	21.606	-1.868	0.341	86.572	0	0	0	0	0	0	0
WT222(CAA14FCCF874)	3.62	13105	2022-11-29 20:07:06.622	-0.053	0.26	1.034	5.066	-0.183	21.606	-1.868	0.33	86.682	0	0	0	0	0	0	0
WT222(CAA14FCCF874)	3.62	13105	2022-11-29 20:07:06.622	-0.053	0.26	1.034	5.066	-0.183	21.606	-1.862	0.319	86.786	0	0	0	0	0	0	0
WT222(CAA14FCCF874)	3.62	13105	2022-11-29 20:07:06.622	-0.018	-0.42	0.952	-0.366	-6.836	-11.658	-1.89	0.269	86.732	0	0	0	0	0	0	0
WT222(CAA14FCCF874)	3.62	13105	2022-11-29 20:07:06.622	-0.018	-0.42	0.952	-0.366	-6.836	-11.658	-1.923	0.225	86.671	0	0	0	0	0	0	0
WT222(CAA14FCCF874)	3.62	13105	2022-11-29 20:07:06.653	-0.018	-0.42	0.952	-0.366	-6.836	-11.658	-1.95	0.176	86.616	0	0	0	0	0	0	0
WT222(CAA14FCCF874)	3.62	13105	2022-11-29 20:07:06.653	-0.018	-0.42	0.952	-0.366	-6.836	-11.658	-1.983	0.132	86.567	0	0	0	0	0	0	0
WT222(CAA14FCCF874)	3.62	13105	2022-11-29 20:07:06.653	0.049	-0.202	0.819	2.808	2.014	31.677	-1.994	0.137	86.726	0	0	0	0	0	0	0
WT222(CAA14FCCF874)	3.62	13105	2022-11-29 20:07:06.653	0.049	-0.202	0.819	2.808	2.014	31.677	-2.01	0.143	86.885	0	0	0	0	0	0	0
WT222(CAA14FCCF874)	3.62	13105	2022-11-29 20:07:06.653	0.049	-0.202	0.819	2.808	2.014	31.677	-2.027	0.148	87.045	0	0	0	0	0	0	0
WT222(CAA14FCCF874)	3.62	13105	2022-11-29 20:07:06.653	-0.067	0.286	1.069	0.793	0.61	-20.142	-2.049	0.137	86.946	0	0	0	0	0	0	0
WT222(CAA14FCCF874)	3.62	13105	2022-11-29 20:07:06.653	-0.067	0.286	1.069	0.793	0.61	-20.142	-2.065	0.126	86.847	0	0	0	0	0	0	0
WT222(CAA14FCCF874)	3.62	13105	2022-11-29 20:07:06.653	-0.067	0.286	1.069	0.793	0.61	-20.142	-2.082	0.121	86.743	0	0	0	0	0	0	0
WT222(CAA14FCCF874)	3.62	13105	2022-11-29 20:07:06.669	-0.067	0.286	1.069	0.793	0.61	-20.142	-2.098	0.11	86.638	0	0	0	0	0	0	0
WT222(CAA14FCCF874)	3.62	13105	2022-11-29 20:07:06.669	0.114	-0.337	1.003	7.935	4.028	-18.005	-2.076	0.121	86.545	0	0	0	0	0	0	0
WT222(CAA14FCCF874)	3.62	13105	2022-11-29 20:07:06.669	0.114	-0.337	1.003	7.935	4.028	-18.005	-2.054	0.132	86.451	0	0	0	0	0	0	0
WT222(CAA14FCCF874)	3.62	13105	2022-11-29 20:07:06.669	0.114	-0.337	1.003	7.935	4.028	-18.005	-2.038	0.137	86.358	0	0	0	0	0	0	0
WT222(CAA14FCCF874)	3.62	13105	2022-11-29 20:07:06.669	0.114	-0.337	1.003	7.935	4.028	-18.005	-2.021	0.148	86.27	0	0	0	0	0	0	0
WT222(CAA14FCCF874)	3.62	13105	2022-11-29 20:07:06.669	0.062	0.073	1.096	-2.136	0.977	-4.578	-2.054	0.143	86.248	0	0	0	0	0	0	0
WT222(CAA14FCCF874)	3.62	13105	2022-11-29 20:07:06.669	0.062	0.073	1.096	-2.136	0.977	-4.578	-2.082	0.137	86.221	0	0	0	0	0	0	0
WT222(CAA14FCCF874)	3.62	13105	2022-11-29 20:07:06.669	0.062	0.073	1.096	-2.136	0.977	-4.578	-2.109	0.132	86.199	0	0	0	0	0	0	0
WT222(CAA14FCCF874)	3.62	13105	2022-11-29 20:07:06.716	0.062	0.073	1.096	-2.136	0.977	-4.578	-2.137	0.126	86.171	0	0	0	0	0	0	0
WT222(CAA14FCCF874)	3.62	13105	2022-11-29 20:07:06.716	-0.09	-0.624	0.833	1.343	-5.127	17.883	-2.148	0.099	86.259	0	0	0	0	0	0	0
WT222(CAA14FCCF874)	3.62	13105	2022-11-29 20:07:06.716	-0.09	-0.624	0.833	1.343	-5.127	17.883	-2.164	0.066	86.353	0	0	0	0	0	0	0
WT222(CAA14FCCF874)	3.62	13105	2022-11-29 20:07:06.716	-0.09	-0.624	0.833	1.343	-5.127	17.883	-2.181	0.038	86.446	0	0	0	0	0	0	0
WT222(CAA14FCCF874)	3.62	13105	2022-11-29 20:07:06.716	-0.09	-0.624	0.833	1.343	-5.127	17.883	-2.208	0.011	86.545	0	0	0	0	0	0	0
WT222(CAA14FCCF874)	3.62	13105	2022-11-29 20:07:06.716	-0.057	0.106	1.119	-9.949	4.333	17.761	-2.28	0.033	86.638	0	0	0	0	0	0	0
WT222(CAA14FCCF874)	3.62	13105	2022-11-29 20:07:06.716	-0.057	0.106	1.119	-9.949	4.333	17.761	-2.357	0.049	86.732	0	0	0	0	0	0	0
WT222(CAA14FCCF874)	3.62	13105	2022-11-29 20:07:06.716	-0.057	0.106	1.119	-9.949	4.333	17.761	-2.428	0.071	86.819	0	0	0	0	0	0	0
WT222(CAA14FCCF874)	3.62	13105	2022-11-29 20:07:06.747	-0.057	0.106	1.119	-9.949	4.333	17.761	-2.494	0.099	86.907	0	0	0	0	0	0	0
WT222(CAA14FCCF874)	3.62	13105	2022-11-29 20:07:06.747	-0.057	0.159	0.957	2.93	-0.305	-11.414	-2.499	0.088	86.847	0	0	0	0	0	0	0
WT222(CAA14FCCF874)	3.62	13105	2022-11-29 20:07:06.747	-0.057	0.159	0.957	2.93	-0.305	-11.414	-2.499	0.082	86.786	0	0	0	0	0	0	0
WT222(CAA14FCCF874)	3.62	13105	2022-11-29 20:07:06.747	-0.057	0.159	0.957	2.93	-0.305	-11.414	-2.494	0.077	86.726	0	0	0	0	0	0	0
WT222(CAA14FCCF874)	3.62	13105	2022-11-29 20:07:06.747	-0.057	0.159	0.957	2.93	-0.305	-11.414	-2.494	0.077	86.666	0	0	0	0	0	0	0
WT222(CAA14FCCF874)	3.62	13105	2022-11-29 20:07:06.747	0.017	-0.063	0.997	0.061	1.465	-5.371	-2.499	0.082	86.633	0	0	0	0	0	0	0
WT222(CAA14FCCF874)	3.62	13105	2022-11-29 20:07:06.747	0.017	-0.063	0.997	0.061	1.465	-5.371	-2.51	0.088	86.6	0	0	0	0	0	0	0
WT222(CAA14FCCF874)	3.62	13105	2022-11-29 20:07:06.747	0.017	-0.063	0.997	0.061	1.465	-5.371	-2.521	0.093	86.561	0	0	0	0	0	0	0
WT222(CAA14FCCF874)	3.62	13105	2022-11-29 20:07:06.810	0.017	-0.063	0.997	0.061	1.465	-5.371	-2.527	0.099	86.528	0	0	0	0	0	0	0
WT222(CAA14FCCF874)	3.62	13105	2022-11-29 20:07:06.810	-0.055	-0.043	0.956	0.244	1.465	2.991	-2.538	0.104	86.539	0	0	0	0	0	0	0
WT222(CAA14FCCF874)	3.62	13105	2022-11-29 20:07:06.810	-0.055	-0.043	0.956	0.244	1.465	2.991	-2.543	0.11	86.545	0	0	0	0	0	0	0
WT222(CAA14FCCF874)	3.62	13105	2022-11-29 20:07:06.810	-0.055	-0.043	0.956	0.244	1.465	2.991	-2.549	0.121	86.556	0	0	0	0	0	0	0
WT222(CAA14FCCF874)	3.62	13105	2022-11-29 20:07:06.810	-0.055	-0.043	0.956	0.244	1.465	2.991	-2.554	0.126	86.561	0	0	0	0	0	0	0
WT222(CAA14FCCF874)	3.62	13105	2022-11-29 20:07:06.810	-0.011	0.127	0.853	-6.104	0.427	4.639	-2.593	0.132	86.578	0	0	0	0	0	0	0
WT222(CAA14FCCF874)	3.62	13105	2022-11-29 20:07:06.810	-0.011	0.127	0.853	-6.104	0.427	4.639	-2.626	0.137	86.589	0	0	0	0	0	0	0
WT222(CAA14FCCF874)	3.62	13105	2022-11-29 20:07:06.810	-0.011	0.127	0.853	-6.104	0.427	4.639	-2.659	0.137	86.6	0	0	0	0	0	0	0
WT222(CAA14FCCF874)	3.62	13105	2022-11-29 20:07:06.841	-0.011	0.127	0.853	-6.104	0.427	4.639	-2.692	0.143	86.611	0	0	0	0	0	0	0
WT222(CAA14FCCF874)	3.62	13105	2022-11-29 20:07:06.841	0.052	-0.06	1.111	-2.441	-0.549	0.244	-2.703	0.143	86.6	0	0	0	0	0	0	0
WT222(CAA14FCCF874)	3.62	13105	2022-11-29 20:07:06.841	0.052	-0.06	1.111	-2.441	-0.549	0.244	-2.719	0.137	86.589	0	0	0	0	0	0	0
WT222(CAA14FCCF874)	3.62	13105	2022-11-29 20:07:06.841	0.052	-0.06	1.111	-2.441	-0.549	0.244	-2.73	0.137	86.583	0	0	0	0	0	0	0
WT222(CAA14FCCF874)	3.62	13105	2022-11-29 20:07:06.841	0.052	-0.06	1.111	-2.441	-0.549	0.244	-2.741	0.132	86.572	0	0	0	0	0	0	0
WT222(CAA14FCCF874)	3.62	13105	2022-11-29 20:07:06.841	0.145	-0.405	1.029	1.648	-2.441	44.128	-2.736	0.126	86.781	0	0	0	0	0	0	0
WT222(CAA14FCCF874)	3.62	13105	2022-11-29 20:07:06.841	0.145	-0.405	1.029	1.648	-2.441	44.128	-2.736	0.121	86.995	0	0	0	0	0	0	0
WT222(CAA14FCCF874)	3.62	13105	2022-11-29 20:07:06.841	0.145	-0.405	1.029	1.648	-2.441	44.128	-2.736	0.115	87.209	0	0	0	0	0	0	0
WT222(CAA14FCCF874)	3.62	13105	2022-11-29 20:07:06.903	0.145	-0.405	1.029	1.648	-2.441	44.128	-2.736	0.11	87.424	0	0	0	0	0	0	0
WT222(CAA14FCCF874)	3.62	13105	2022-11-29 20:07:06.903	-0.111	0.389	0.963	-7.874	9.155	-32.532	-2.785	0.143	87.253	0	0	0	0	0	0	0
WT222(CAA14FCCF874)	3.62	13105	2022-11-29 20:07:06.903	-0.111	0.389	0.963	-7.874	9.155	-32.532	-2.829	0.176	87.078	0	0	0	0	0	0	0
WT222(CAA14FCCF874)	3.62	13105	2022-11-29 20:07:06.903	-0.111	0.389	0.963	-7.874	9.155	-32.532	-2.867	0.214	86.902	0	0	0	0	0	0	0
WT222(CAA14FCCF874)	3.62	13105	2022-11-29 20:07:06.903	-0.111	0.389	0.963	-7.874	9.155	-32.532	-2.9	0.247	86.721	0	0	0	0	0	0	0
WT222(CAA14FCCF874)	3.62	13105	2022-11-29 20:07:06.903	0.046	-0.213	1.025	2.258	0.916	-10.193	-2.889	0.247	86.655	0	0	0	0	0	0	0
WT222(CAA14FCCF874)	3.62	13105	2022-11-29 20:07:06.903	0.046	-0.213	1.025	2.258	0.916	-10.193	-2.878	0.247	86.594	0	0	0	0	0	0	0
WT222(CAA14FCCF874)	3.62	13105	2022-11-29 20:07:06.903	0.046	-0.213	1.025	2.258	0.916	-10.193	-2.867	0.247	86.534	0	0	0	0	0	0	0
WT222(CAA14FCCF874)	3.62	13105	2022-11-29 20:07:06.966	0.046	-0.213	1.025	2.258	0.916	-10.193	-2.856	0.247	86.473	0	0	0	0	0	0	0
WT222(CAA14FCCF874)	3.62	13105	2022-11-29 20:07:06.966	0.011	0.136	0.976	-1.038	3.845	9.705	-2.862	0.269	86.506	0	0	0	0	0	0	0
WT222(CAA14FCCF874)	3.62	13105	2022-11-29 20:07:06.966	0.011	0.136	0.976	-1.038	3.845	9.705	-2.862	0.286	86.545	0	0	0	0	0	0	0
WT222(CAA14FCCF874)	3.62	13105	2022-11-29 20:07:06.966	0.011	0.136	0.976	-1.038	3.845	9.705	-2.867	0.302	86.578	0	0	0	0	0	0	0
WT222(CAA14FCCF874)	3.62	13105	2022-11-29 20:07:06.966	0.011	0.136	0.976	-1.038	3.845	9.705	-2.867	0.324	86.611	0	0	0	0	0	0	0
WT222(CAA14FCCF874)	3.62	13105	2022-11-29 20:07:06.966	-0.02	-0.208	1.016	-0.916	2.136	0.549	-2.867	0.33	86.6	0	0	0	0	0	0	0
WT222(CAA14FCCF874)	3.62	13105	2022-11-29 20:07:06.966	-0.02	-0.208	1.016	-0.916	2.136	0.549	-2.873	0.341	86.594	0	0	0	0	0	0	0
WT222(CAA14FCCF874)	3.62	13105	2022-11-29 20:07:06.966	-0.02	-0.208	1.016	-0.916	2.136	0.549	-2.878	0.346	86.583	0	0	0	0	0	0	0
WT222(CAA14FCCF874)	3.62	13105	2022-11-29 20:07:06.966	-0.02	-0.208	1.016	-0.916	2.136	0.549	-2.884	0.357	86.578	0	0	0	0	0	0	0
WT222(CAA14FCCF874)	3.62	13105	2022-11-29 20:07:06.966	-0.153	0.034	0.98	0.916	0.916	-0.061	-2.878	0.357	86.567	0	0	0	0	0	0	0
WT222(CAA14FCCF874)	3.62	13105	2022-11-29 20:07:06.966	-0.153	0.034	0.98	0.916	0.916	-0.061	-2.873	0.363	86.556	0	0	0	0	0	0	0
WT222(CAA14FCCF874)	3.62	13105	2022-11-29 20:07:06.966	-0.153	0.034	0.98	0.916	0.916	-0.061	-2.867	0.374	86.545	0	0	0	0	0	0	0
WT222(CAA14FCCF874)	3.62	13105	2022-11-29 20:07:06.966	-0.153	0.034	0.98	0.916	0.916	-0.061	-2.862	0.379	86.534	0	0	0	0	0	0	0
WT222(CAA14FCCF874)	3.62	13105	2022-11-29 20:07:06.966	0.02	-0.059	1.009	0.488	-3.113	-3.906	-2.856	0.363	86.501	0	0	0	0	0	0	0
WT222(CAA14FCCF874)	3.62	13105	2022-11-29 20:07:06.966	0.02	-0.059	1.009	0.488	-3.113	-3.906	-2.851	0.352	86.473	0	0	0	0	0	0	0
WT222(CAA14FCCF874)	3.62	13105	2022-11-29 20:07:06.966	0.02	-0.059	1.009	0.488	-3.113	-3.906	-2.851	0.335	86.446	0	0	0	0	0	0	0
WT222(CAA14FCCF874)	3.62	13105	2022-11-29 20:07:07.013	0.02	-0.059	1.009	0.488	-3.113	-3.906	-2.845	0.319	86.418	0	0	0	0	0	0	0
WT222(CAA14FCCF874)	3.62	13105	2022-11-29 20:07:07.013	0.005	0.076	1.036	1.953	-1.404	0	-2.834	0.313	86.407	0	0	0	0	0	0	0
WT222(CAA14FCCF874)	3.62	13105	2022-11-29 20:07:07.013	0.005	0.076	1.036	1.953	-1.404	0	-2.823	0.308	86.396	0	0	0	0	0	0	0
WT222(CAA14FCCF874)	3.62	13105	2022-11-29 20:07:07.013	0.005	0.076	1.036	1.953	-1.404	0	-2.807	0.302	86.385	0	0	0	0	0	0	0
WT222(CAA14FCCF874)	3.62	13105	2022-11-29 20:07:07.013	0.088	-0.119	0.991	-0.366	1.221	3.54	-2.807	0.308	86.391	0	0	0	0	0	0	0
WT222(CAA14FCCF874)	3.62	13105	2022-11-29 20:07:07.013	0.088	-0.119	0.991	-0.366	1.221	3.54	-2.807	0.319	86.396	0	0	0	0	0	0	0
WT222(CAA14FCCF874)	3.62	13105	2022-11-29 20:07:07.013	0.088	-0.119	0.991	-0.366	1.221	3.54	-2.807	0.324	86.402	0	0	0	0	0	0	0
WT222(CAA14FCCF874)	3.62	13105	2022-11-29 20:07:07.013	0.088	-0.119	0.991	-0.366	1.221	3.54	-2.807	0.33	86.413	0	0	0	0	0	0	0
WT222(CAA14FCCF874)	3.62	13105	2022-11-29 20:07:07.044	-0.158	0.075	0.994	-1.16	0.732	-2.502	-2.813	0.33	86.391	0	0	0	0	0	0	0
WT222(CAA14FCCF874)	3.62	13105	2022-11-29 20:07:07.044	-0.158	0.075	0.994	-1.16	0.732	-2.502	-2.813	0.335	86.364	0	0	0	0	0	0	0
WT222(CAA14FCCF874)	3.62	13105	2022-11-29 20:07:07.044	-0.158	0.075	0.994	-1.16	0.732	-2.502	-2.818	0.341	86.342	0	0	0	0	0	0	0
WT222(CAA14FCCF874)	3.62	13105	2022-11-29 20:07:07.044	-0.158	0.075	0.994	-1.16	0.732	-2.502	-2.818	0.346	86.32	0	0	0	0	0	0	0
WT222(CAA14FCCF874)	3.62	13105	2022-11-29 20:07:07.044	0.316	0.225	1.36	62.622	-41.016	-0.183	-2.499	0.137	86.314	0	0	0	0	0	0	0
WT222(CAA14FCCF874)	3.62	13105	2022-11-29 20:07:07.044	0.316	0.225	1.36	62.622	-41.016	-0.183	-2.175	-0.06	86.303	0	0	0	0	0	0	0
WT222(CAA14FCCF874)	3.62	13105	2022-11-29 20:07:07.044	0.316	0.225	1.36	62.622	-41.016	-0.183	-1.857	-0.269	86.298	0	0	0	0	0	0	0
WT222(CAA14FCCF874)	3.62	13105	2022-11-29 20:07:07.044	0.316	0.225	1.36	62.622	-41.016	-0.183	-1.533	-0.478	86.287	0	0	0	0	0	0	0
WT222(CAA14FCCF874)	3.62	13105	2022-11-29 20:07:07.075	-0.011	-0.063	0.98	-18.86	10.986	2.747	-1.62	-0.428	86.281	0	0	0	0	0	0	0
WT222(CAA14FCCF874)	3.62	13105	2022-11-29 20:07:07.075	-0.011	-0.063	0.98	-18.86	10.986	2.747	-1.708	-0.379	86.281	0	0	0	0	0	0	0
WT222(CAA14FCCF874)	3.62	13105	2022-11-29 20:07:07.075	-0.011	-0.063	0.98	-18.86	10.986	2.747	-1.796	-0.33	86.276	0	0	0	0	0	0	0
WT222(CAA14FCCF874)	3.62	13105	2022-11-29 20:07:07.075	-0.011	-0.063	0.98	-18.86	10.986	2.747	-1.884	-0.275	86.276	0	0	0	0	0	0	0
WT222(CAA14FCCF874)	3.62	13105	2022-11-29 20:07:07.075	0.034	-0.01	1.029	-2.197	-1.038	0.366	-1.89	-0.286	86.265	0	0	0	0	0	0	0

## Sheet: 80cm
设备名称	电压	版本	片上时间	加速度X(g)	加速度Y(g)	加速度Z(g)	角速度X(°/s)	角速度Y(°/s)	角速度Z(°/s)	角度X(°)	角度Y(°)	角度Z(°)	磁场X	磁场Y	磁场Z	四元数0	四元数1	四元数2	四元数3	状态
WT222(CAA14FCCF874)	3.61	13105	2022-11-29 19:58:31.508	0.061	0.122	1.041	-4.944	-7.813	-11.658	2.736	0.786	85.622	0	0	0	0	0	0	0
WT222(CAA14FCCF874)	3.61	13105	2022-11-29 19:58:31.508	0.061	0.122	1.041	-4.944	-7.813	-11.658	2.708	0.753	85.556	0	0	0	0	0	0	0
WT222(CAA14FCCF874)	3.61	13105	2022-11-29 19:58:31.508	0.061	0.122	1.041	-4.944	-7.813	-11.658	2.681	0.714	85.49	0	0	0	0	0	0	0
WT222(CAA14FCCF874)	3.61	13105	2022-11-29 19:58:31.508	0.061	0.122	1.041	-4.944	-7.813	-11.658	2.659	0.676	85.43	0	0	0	0	0	0	0
WT222(CAA14FCCF874)	3.61	13105	2022-11-29 19:58:31.508	-0.068	-0.123	0.981	1.221	4.089	12.39	2.664	0.692	85.485	0	0	0	0	0	0	0
WT222(CAA14FCCF874)	3.61	13105	2022-11-29 19:58:31.508	-0.068	-0.123	0.981	1.221	4.089	12.39	2.67	0.714	85.545	0	0	0	0	0	0	0
WT222(CAA14FCCF874)	3.61	13105	2022-11-29 19:58:31.539	-0.068	-0.123	0.981	1.221	4.089	12.39	2.67	0.731	85.605	0	0	0	0	0	0	0
WT222(CAA14FCCF874)	3.61	13105	2022-11-29 19:58:31.539	-0.068	-0.123	0.981	1.221	4.089	12.39	2.675	0.747	85.671	0	0	0	0	0	0	0
WT222(CAA14FCCF874)	3.61	13105	2022-11-29 19:58:31.539	-0.041	0.403	1.228	-9.46	-12.512	-0.916	2.626	0.687	85.66	0	0	0	0	0	0	0
WT222(CAA14FCCF874)	3.61	13105	2022-11-29 19:58:31.539	-0.041	0.403	1.228	-9.46	-12.512	-0.916	2.582	0.626	85.644	0	0	0	0	0	0	0
WT222(CAA14FCCF874)	3.61	13105	2022-11-29 19:58:31.539	-0.041	0.403	1.228	-9.46	-12.512	-0.916	2.538	0.566	85.633	0	0	0	0	0	0	0
WT222(CAA14FCCF874)	3.61	13105	2022-11-29 19:58:31.539	-0.041	0.403	1.228	-9.46	-12.512	-0.916	2.499	0.505	85.611	0	0	0	0	0	0	0
WT222(CAA14FCCF874)	3.61	13105	2022-11-29 19:58:31.539	0.025	0	1	-26.245	2.258	-0.793	2.373	0.516	85.6	0	0	0	0	0	0	0
WT222(CAA14FCCF874)	3.61	13105	2022-11-29 19:58:31.539	0.025	0	1	-26.245	2.258	-0.793	2.247	0.533	85.583	0	0	0	0	0	0	0
WT222(CAA14FCCF874)	3.61	13105	2022-11-29 19:58:31.554	0.025	0	1	-26.245	2.258	-0.793	2.126	0.544	85.573	0	0	0	0	0	0	0
WT222(CAA14FCCF874)	3.61	13105	2022-11-29 19:58:31.554	0.025	0	1	-26.245	2.258	-0.793	2	0.555	85.562	0	0	0	0	0	0	0
WT222(CAA14FCCF874)	3.61	13105	2022-11-29 19:58:31.554	-0.056	-0.206	0.695	-3.235	-16.602	-5.188	1.989	0.472	85.523	0	0	0	0	0	0	0
WT222(CAA14FCCF874)	3.61	13105	2022-11-29 19:58:31.554	-0.056	-0.206	0.695	-3.235	-16.602	-5.188	1.972	0.396	85.49	0	0	0	0	0	0	0
WT222(CAA14FCCF874)	3.61	13105	2022-11-29 19:58:31.554	-0.056	-0.206	0.695	-3.235	-16.602	-5.188	1.956	0.313	85.463	0	0	0	0	0	0	0
WT222(CAA14FCCF874)	3.61	13105	2022-11-29 19:58:31.554	-0.056	-0.206	0.695	-3.235	-16.602	-5.188	1.939	0.236	85.43	0	0	0	0	0	0	0
WT222(CAA14FCCF874)	3.61	13105	2022-11-29 19:58:31.554	0.185	0.165	1.142	0.488	6.409	0.916	1.939	0.269	85.435	0	0	0	0	0	0	0
WT222(CAA14FCCF874)	3.61	13105	2022-11-29 19:58:31.554	0.185	0.165	1.142	0.488	6.409	0.916	1.945	0.302	85.441	0	0	0	0	0	0	0
WT222(CAA14FCCF874)	3.61	13105	2022-11-29 19:58:31.586	0.185	0.165	1.142	0.488	6.409	0.916	1.945	0.33	85.441	0	0	0	0	0	0	0
WT222(CAA14FCCF874)	3.61	13105	2022-11-29 19:58:31.586	0.185	0.165	1.142	0.488	6.409	0.916	1.95	0.357	85.446	0	0	0	0	0	0	0
WT222(CAA14FCCF874)	3.61	13105	2022-11-29 19:58:31.586	-0.006	-0.005	0.968	1.038	-5.92	2.258	1.956	0.324	85.452	0	0	0	0	0	0	0
WT222(CAA14FCCF874)	3.61	13105	2022-11-29 19:58:31.586	-0.006	-0.005	0.968	1.038	-5.92	2.258	1.967	0.291	85.457	0	0	0	0	0	0	0
WT222(CAA14FCCF874)	3.61	13105	2022-11-29 19:58:31.586	-0.006	-0.005	0.968	1.038	-5.92	2.258	1.972	0.258	85.468	0	0	0	0	0	0	0
WT222(CAA14FCCF874)	3.61	13105	2022-11-29 19:58:31.586	-0.006	-0.005	0.968	1.038	-5.92	2.258	1.978	0.225	85.474	0	0	0	0	0	0	0
WT222(CAA14FCCF874)	3.61	13105	2022-11-29 19:58:31.586	0.002	-0.041	0.983	-1.526	-4.15	-2.014	1.972	0.203	85.463	0	0	0	0	0	0	0
WT222(CAA14FCCF874)	3.61	13105	2022-11-29 19:58:31.586	0.002	-0.041	0.983	-1.526	-4.15	-2.014	1.961	0.176	85.452	0	0	0	0	0	0	0
WT222(CAA14FCCF874)	3.61	13105	2022-11-29 19:58:31.679	0.002	-0.041	0.983	-1.526	-4.15	-2.014	1.95	0.154	85.441	0	0	0	0	0	0	0
WT222(CAA14FCCF874)	3.61	13105	2022-11-29 19:58:31.679	0.002	-0.041	0.983	-1.526	-4.15	-2.014	1.945	0.132	85.435	0	0	0	0	0	0	0
WT222(CAA14FCCF874)	3.61	13105	2022-11-29 19:58:31.679	-0.181	0.013	1.015	0.488	-1.038	2.625	1.945	0.126	85.446	0	0	0	0	0	0	0
WT222(CAA14FCCF874)	3.61	13105	2022-11-29 19:58:31.679	-0.181	0.013	1.015	0.488	-1.038	2.625	1.945	0.121	85.463	0	0	0	0	0	0	0
WT222(CAA14FCCF874)	3.61	13105	2022-11-29 19:58:31.679	-0.181	0.013	1.015	0.488	-1.038	2.625	1.945	0.121	85.474	0	0	0	0	0	0	0
WT222(CAA14FCCF874)	3.61	13105	2022-11-29 19:58:31.679	0.066	0.02	1.016	0.61	2.625	3.418	1.945	0.132	85.49	0	0	0	0	0	0	0
WT222(CAA14FCCF874)	3.61	13105	2022-11-29 19:58:31.679	0.066	0.02	1.016	0.61	2.625	3.418	1.945	0.148	85.512	0	0	0	0	0	0	0
WT222(CAA14FCCF874)	3.61	13105	2022-11-29 19:58:31.679	0.066	0.02	1.016	0.61	2.625	3.418	1.95	0.159	85.529	0	0	0	0	0	0	0
WT222(CAA14FCCF874)	3.61	13105	2022-11-29 19:58:31.711	0.066	0.02	1.016	0.61	2.625	3.418	1.95	0.17	85.551	0	0	0	0	0	0	0
WT222(CAA14FCCF874)	3.61	13105	2022-11-29 19:58:31.711	0.057	0.009	0.997	1.099	7.263	0	1.95	0.209	85.551	0	0	0	0	0	0	0
WT222(CAA14FCCF874)	3.61	13105	2022-11-29 19:58:31.711	0.057	0.009	0.997	1.099	7.263	0	1.956	0.242	85.556	0	0	0	0	0	0	0
WT222(CAA14FCCF874)	3.61	13105	2022-11-29 19:58:31.711	0.057	0.009	0.997	1.099	7.263	0	1.956	0.275	85.556	0	0	0	0	0	0	0
WT222(CAA14FCCF874)	3.61	13105	2022-11-29 19:58:31.711	0.057	0.009	0.997	1.099	7.263	0	1.961	0.308	85.562	0	0	0	0	0	0	0
WT222(CAA14FCCF874)	3.61	13105	2022-11-29 19:58:31.711	-0.037	-0.058	0.958	-0.366	0	-0.793	1.956	0.308	85.556	0	0	0	0	0	0	0
WT222(CAA14FCCF874)	3.61	13105	2022-11-29 19:58:31.711	-0.037	-0.058	0.958	-0.366	0	-0.793	1.95	0.308	85.556	0	0	0	0	0	0	0
WT222(CAA14FCCF874)	3.61	13105	2022-11-29 19:58:31.711	-0.037	-0.058	0.958	-0.366	0	-0.793	1.945	0.308	85.556	0	0	0	0	0	0	0
WT222(CAA14FCCF874)	3.61	13105	2022-11-29 19:58:31.945	-0.037	-0.058	0.958	-0.366	0	-0.793	1.939	0.302	85.556	0	0	0	0	0	0	0
WT222(CAA14FCCF874)	3.61	13105	2022-11-29 19:58:31.945	-0.012	0.019	1.027	0.427	-0.916	2.869	1.934	0.297	85.578	0	0	0	0	0	0	0
WT222(CAA14FCCF874)	3.61	13105	2022-11-29 19:58:31.945	-0.012	0.019	1.027	0.427	-0.916	2.869	1.934	0.291	85.594	0	0	0	0	0	0	0
WT222(CAA14FCCF874)	3.61	13105	2022-11-29 19:58:31.945	-0.012	0.019	1.027	0.427	-0.916	2.869	1.928	0.286	85.611	0	0	0	0	0	0	0
WT222(CAA14FCCF874)	3.61	13105	2022-11-29 19:58:31.945	-0.012	0.019	1.027	0.427	-0.916	2.869	1.928	0.28	85.627	0	0	0	0	0	0	0
WT222(CAA14FCCF874)	3.61	13105	2022-11-29 19:58:31.945	0.004	0.002	1	0.427	-0.488	0.732	1.923	0.275	85.638	0	0	0	0	0	0	0
WT222(CAA14FCCF874)	3.61	13105	2022-11-29 19:58:31.945	0.004	0.002	1	0.427	-0.488	0.732	1.923	0.275	85.644	0	0	0	0	0	0	0
WT222(CAA14FCCF874)	3.61	13105	2022-11-29 19:58:31.945	0.004	0.002	1	0.427	-0.488	0.732	1.923	0.269	85.649	0	0	0	0	0	0	0
WT222(CAA14FCCF874)	3.61	13105	2022-11-29 19:58:31.945	0.004	0.002	1	0.427	-0.488	0.732	1.917	0.269	85.66	0	0	0	0	0	0	0
WT222(CAA14FCCF874)	3.61	13105	2022-11-29 19:58:31.945	-0.051	-0.11	0.948	1.465	-1.953	16.663	1.923	0.253	85.748	0	0	0	0	0	0	0
WT222(CAA14FCCF874)	3.61	13105	2022-11-29 19:58:31.945	-0.051	-0.11	0.948	1.465	-1.953	16.663	1.923	0.242	85.836	0	0	0	0	0	0	0
WT222(CAA14FCCF874)	3.61	13105	2022-11-29 19:58:31.961	-0.051	-0.11	0.948	1.465	-1.953	16.663	1.923	0.231	85.924	0	0	0	0	0	0	0
WT222(CAA14FCCF874)	3.61	13105	2022-11-29 19:58:31.961	-0.051	-0.11	0.948	1.465	-1.953	16.663	1.923	0.22	86.012	0	0	0	0	0	0	0
WT222(CAA14FCCF874)	3.61	13105	2022-11-29 19:58:31.961	-0.023	0.211	1.044	2.197	0	-4.944	1.923	0.22	85.995	0	0	0	0	0	0	0
WT222(CAA14FCCF874)	3.61	13105	2022-11-29 19:58:31.961	-0.023	0.211	1.044	2.197	0	-4.944	1.934	0.22	85.974	0	0	0	0	0	0	0
WT222(CAA14FCCF874)	3.61	13105	2022-11-29 19:58:31.961	-0.023	0.211	1.044	2.197	0	-4.944	1.939	0.225	85.946	0	0	0	0	0	0	0
WT222(CAA14FCCF874)	3.61	13105	2022-11-29 19:58:32.101	-0.023	0.211	1.044	2.197	0	-4.944	1.95	0.225	85.924	0	0	0	0	0	0	0
WT222(CAA14FCCF874)	3.61	13105	2022-11-29 19:58:32.101	-0.014	0.008	0.999	-3.174	-2.258	-17.029	1.934	0.22	85.836	0	0	0	0	0	0	0
WT222(CAA14FCCF874)	3.61	13105	2022-11-29 19:58:32.101	-0.014	0.008	0.999	-3.174	-2.258	-17.029	1.912	0.214	85.754	0	0	0	0	0	0	0
WT222(CAA14FCCF874)	3.61	13105	2022-11-29 19:58:32.101	-0.014	0.008	0.999	-3.174	-2.258	-17.029	1.895	0.203	85.666	0	0	0	0	0	0	0
WT222(CAA14FCCF874)	3.61	13105	2022-11-29 19:58:32.101	-0.014	0.008	0.999	-3.174	-2.258	-17.029	1.879	0.198	85.583	0	0	0	0	0	0	0
WT222(CAA14FCCF874)	3.61	13105	2022-11-29 19:58:32.101	-0.038	-0.115	0.985	0.61	0.183	0.305	1.879	0.203	85.589	0	0	0	0	0	0	0
WT222(CAA14FCCF874)	3.61	13105	2022-11-29 19:58:32.101	-0.038	-0.115	0.985	0.61	0.183	0.305	1.879	0.203	85.594	0	0	0	0	0	0	0
WT222(CAA14FCCF874)	3.61	13105	2022-11-29 19:58:32.101	-0.038	-0.115	0.985	0.61	0.183	0.305	1.879	0.209	85.6	0	0	0	0	0	0	0
WT222(CAA14FCCF874)	3.61	13105	2022-11-29 19:58:32.133	-0.038	-0.115	0.985	0.61	0.183	0.305	1.873	0.209	85.605	0	0	0	0	0	0	0
WT222(CAA14FCCF874)	3.61	13105	2022-11-29 19:58:32.133	0.08	0.042	1.021	0.366	4.333	10.498	1.868	0.231	85.666	0	0	0	0	0	0	0
WT222(CAA14FCCF874)	3.61	13105	2022-11-29 19:58:32.133	0.08	0.042	1.021	0.366	4.333	10.498	1.868	0.253	85.721	0	0	0	0	0	0	0
WT222(CAA14FCCF874)	3.61	13105	2022-11-29 19:58:32.133	0.08	0.042	1.021	0.366	4.333	10.498	1.862	0.269	85.781	0	0	0	0	0	0	0
WT222(CAA14FCCF874)	3.61	13105	2022-11-29 19:58:32.133	0.08	0.042	1.021	0.366	4.333	10.498	1.862	0.291	85.836	0	0	0	0	0	0	0
WT222(CAA14FCCF874)	3.61	13105	2022-11-29 19:58:32.133	-0.052	-0.05	0.993	5.371	7.446	-0.61	1.884	0.33	85.842	0	0	0	0	0	0	0
WT222(CAA14FCCF874)	3.61	13105	2022-11-29 19:58:32.133	-0.052	-0.05	0.993	5.371	7.446	-0.61	1.906	0.363	85.842	0	0	0	0	0	0	0
WT222(CAA14FCCF874)	3.61	13105	2022-11-29 19:58:32.133	-0.052	-0.05	0.993	5.371	7.446	-0.61	1.923	0.401	85.847	0	0	0	0	0	0	0
WT222(CAA14FCCF874)	3.61	13105	2022-11-29 19:58:32.133	-0.052	-0.05	0.993	5.371	7.446	-0.61	1.945	0.439	85.847	0	0	0	0	0	0	0
WT222(CAA14FCCF874)	3.61	13105	2022-11-29 19:58:32.133	0.037	0.131	0.94	8.484	-3.113	-3.845	1.983	0.423	85.836	0	0	0	0	0	0	0
WT222(CAA14FCCF874)	3.61	13105	2022-11-29 19:58:32.133	0.037	0.131	0.94	8.484	-3.113	-3.845	2.021	0.406	85.82	0	0	0	0	0	0	0
WT222(CAA14FCCF874)	3.61	13105	2022-11-29 19:58:32.133	0.037	0.131	0.94	8.484	-3.113	-3.845	2.06	0.39	85.803	0	0	0	0	0	0	0
WT222(CAA14FCCF874)	3.61	13105	2022-11-29 19:58:32.133	0.037	0.131	0.94	8.484	-3.113	-3.845	2.098	0.379	85.781	0	0	0	0	0	0	0
WT222(CAA14FCCF874)	3.61	13105	2022-11-29 19:58:32.133	-0.093	0.03	1.197	2.197	3.723	-3.113	2.104	0.396	85.77	0	0	0	0	0	0	0
WT222(CAA14FCCF874)	3.61	13105	2022-11-29 19:58:32.133	-0.093	0.03	1.197	2.197	3.723	-3.113	2.115	0.417	85.759	0	0	0	0	0	0	0
WT222(CAA14FCCF874)	3.61	13105	2022-11-29 19:58:32.133	-0.093	0.03	1.197	2.197	3.723	-3.113	2.12	0.434	85.743	0	0	0	0	0	0	0
WT222(CAA14FCCF874)	3.61	13105	2022-11-29 19:58:32.258	-0.073	0.165	1.169	-6.653	1.343	-15.869	2.313	0.676	85.968	0	0	0	0	0	0	0
WT222(CAA14FCCF874)	3.61	13105	2022-11-29 19:58:32.258	0.079	0.081	1.087	15.381	-3.906	-2.808	2.395	0.659	85.952	0	0	0	0	0	0	0
WT222(CAA14FCCF874)	3.61	13105	2022-11-29 19:58:32.258	0.079	0.081	1.087	15.381	-3.906	-2.808	2.472	0.643	85.93	0	0	0	0	0	0	0
WT222(CAA14FCCF874)	3.61	13105	2022-11-29 19:58:32.258	0.079	0.081	1.087	15.381	-3.906	-2.808	2.554	0.621	85.908	0	0	0	0	0	0	0
WT222(CAA14FCCF874)	3.61	13105	2022-11-29 19:58:32.258	-0.015	-0.144	1.108	0.793	6.409	25.452	2.56	0.648	86.034	0	0	0	0	0	0	0
WT222(CAA14FCCF874)	3.61	13105	2022-11-29 19:58:32.258	-0.015	-0.144	1.108	0.793	6.409	25.452	2.565	0.676	86.16	0	0	0	0	0	0	0
WT222(CAA14FCCF874)	3.61	13105	2022-11-29 19:58:32.258	-0.015	-0.144	1.108	0.793	6.409	25.452	2.571	0.698	86.287	0	0	0	0	0	0	0
WT222(CAA14FCCF874)	3.61	13105	2022-11-29 19:58:32.258	-0.015	-0.144	1.108	0.793	6.409	25.452	2.571	0.725	86.418	0	0	0	0	0	0	0
WT222(CAA14FCCF874)	3.61	13105	2022-11-29 19:58:32.305	-0.033	0.201	0.809	-0.366	-4.028	-0.366	2.565	0.709	86.413	0	0	0	0	0	0	0
WT222(CAA14FCCF874)	3.61	13105	2022-11-29 19:58:32.305	-0.033	0.201	0.809	-0.366	-4.028	-0.366	2.565	0.687	86.407	0	0	0	0	0	0	0
WT222(CAA14FCCF874)	3.61	13105	2022-11-29 19:58:32.305	-0.033	0.201	0.809	-0.366	-4.028	-0.366	2.565	0.665	86.396	0	0	0	0	0	0	0
WT222(CAA14FCCF874)	3.61	13105	2022-11-29 19:58:32.305	-0.033	0.201	0.809	-0.366	-4.028	-0.366	2.565	0.648	86.391	0	0	0	0	0	0	0
WT222(CAA14FCCF874)	3.61	13105	2022-11-29 19:58:32.305	0.067	-0.344	1.289	-4.883	-0.061	-19.775	2.538	0.654	86.287	0	0	0	0	0	0	0
WT222(CAA14FCCF874)	3.61	13105	2022-11-29 19:58:32.305	0.067	-0.344	1.289	-4.883	-0.061	-19.775	2.505	0.654	86.193	0	0	0	0	0	0	0
WT222(CAA14FCCF874)	3.61	13105	2022-11-29 19:58:32.305	0.067	-0.344	1.289	-4.883	-0.061	-19.775	2.472	0.659	86.094	0	0	0	0	0	0	0
WT222(CAA14FCCF874)	3.61	13105	2022-11-29 19:58:32.305	0.067	-0.344	1.289	-4.883	-0.061	-19.775	2.439	0.659	86.006	0	0	0	0	0	0	0
WT222(CAA14FCCF874)	3.61	13105	2022-11-29 19:58:32.398	0.007	-0.033	1.054	-0.427	-2.38	16.663	2.021	0.807	86.149	0	0	0	0	0	0	0
WT222(CAA14FCCF874)	3.61	13105	2022-11-29 19:58:32.398	0.007	-0.033	1.054	-0.427	-2.38	16.663	2.01	0.791	86.237	0	0	0	0	0	0	0
WT222(CAA14FCCF874)	3.61	13105	2022-11-29 19:58:32.398	0.007	-0.033	1.054	-0.427	-2.38	16.663	2	0.769	86.331	0	0	0	0	0	0	0
WT222(CAA14FCCF874)	3.61	13105	2022-11-29 19:58:32.398	0.007	-0.033	1.054	-0.427	-2.38	16.663	1.989	0.753	86.418	0	0	0	0	0	0	0
WT222(CAA14FCCF874)	3.61	13105	2022-11-29 19:58:32.398	-0.142	0.446	0.884	2.075	-4.15	-21.118	1.989	0.731	86.314	0	0	0	0	0	0	0
WT222(CAA14FCCF874)	3.61	13105	2022-11-29 19:58:32.398	-0.142	0.446	0.884	2.075	-4.15	-21.118	1.994	0.709	86.21	0	0	0	0	0	0	0
WT222(CAA14FCCF874)	3.61	13105	2022-11-29 19:58:32.398	-0.142	0.446	0.884	2.075	-4.15	-21.118	2.005	0.692	86.1	0	0	0	0	0	0	0
WT222(CAA14FCCF874)	3.61	13105	2022-11-29 19:58:32.398	-0.142	0.446	0.884	2.075	-4.15	-21.118	2.016	0.676	85.984	0	0	0	0	0	0	0
WT222(CAA14FCCF874)	3.61	13105	2022-11-29 19:58:32.429	0.08	-0.077	1.013	2.136	-2.319	-7.202	2.027	0.665	85.946	0	0	0	0	0	0	0
WT222(CAA14FCCF874)	3.61	13105	2022-11-29 19:58:32.429	0.08	-0.077	1.013	2.136	-2.319	-7.202	2.043	0.654	85.902	0	0	0	0	0	0	0
WT222(CAA14FCCF874)	3.61	13105	2022-11-29 19:58:32.429	0.08	-0.077	1.013	2.136	-2.319	-7.202	2.054	0.643	85.864	0	0	0	0	0	0	0
WT222(CAA14FCCF874)	3.61	13105	2022-11-29 19:58:32.429	0.08	-0.077	1.013	2.136	-2.319	-7.202	2.06	0.626	85.825	0	0	0	0	0	0	0
WT222(CAA14FCCF874)	3.61	13105	2022-11-29 19:58:32.429	-0.057	-0.168	1.08	5.859	0.488	25.757	2.087	0.626	85.952	0	0	0	0	0	0	0
WT222(CAA14FCCF874)	3.61	13105	2022-11-29 19:58:32.429	-0.057	-0.168	1.08	5.859	0.488	25.757	2.115	0.621	86.083	0	0	0	0	0	0	0
WT222(CAA14FCCF874)	3.61	13105	2022-11-29 19:58:32.429	-0.057	-0.168	1.08	5.859	0.488	25.757	2.142	0.615	86.21	0	0	0	0	0	0	0
WT222(CAA14FCCF874)	3.61	13105	2022-11-29 19:58:32.429	-0.057	-0.168	1.08	5.859	0.488	25.757	2.164	0.615	86.342	0	0	0	0	0	0	0
WT222(CAA14FCCF874)	3.61	13105	2022-11-29 19:58:32.461	-0.027	0.219	0.957	-1.465	6.042	2.502	2.153	0.643	86.353	0	0	0	0	0	0	0
WT222(CAA14FCCF874)	3.61	13105	2022-11-29 19:58:32.461	-0.027	0.219	0.957	-1.465	6.042	2.502	2.142	0.676	86.364	0	0	0	0	0	0	0
WT222(CAA14FCCF874)	3.61	13105	2022-11-29 19:58:32.461	-0.027	0.219	0.957	-1.465	6.042	2.502	2.131	0.703	86.375	0	0	0	0	0	0	0
WT222(CAA14FCCF874)	3.61	13105	2022-11-29 19:58:32.461	-0.027	0.219	0.957	-1.465	6.042	2.502	2.126	0.731	86.385	0	0	0	0	0	0	0
WT222(CAA14FCCF874)	3.61	13105	2022-11-29 19:58:32.461	-0.102	-0.133	1.044	4.639	-4.7	-12.756	2.148	0.714	86.314	0	0	0	0	0	0	0
WT222(CAA14FCCF874)	3.61	13105	2022-11-29 19:58:32.461	-0.102	-0.133	1.044	4.639	-4.7	-12.756	2.164	0.692	86.248	0	0	0	0	0	0	0
WT222(CAA14FCCF874)	3.61	13105	2022-11-29 19:58:32.461	-0.102	-0.133	1.044	4.639	-4.7	-12.756	2.186	0.676	86.177	0	0	0	0	0	0	0
WT222(CAA14FCCF874)	3.61	13105	2022-11-29 19:58:32.461	-0.102	-0.133	1.044	4.639	-4.7	-12.756	2.203	0.654	86.116	0	0	0	0	0	0	0
WT222(CAA14FCCF874)	3.61	13105	2022-11-29 19:58:32.461	-0.076	0.186	0.692	1.77	-1.465	-8.057	2.274	0.681	86.089	0	0	0	0	0	0	0
WT222(CAA14FCCF874)	3.61	13105	2022-11-29 19:58:32.461	-0.076	0.186	0.692	1.77	-1.465	-8.057	2.285	0.676	86.039	0	0	0	0	0	0	0
WT222(CAA14FCCF874)	3.61	13105	2022-11-29 19:58:32.461	-0.076	0.186	0.692	1.77	-1.465	-8.057	2.296	0.67	85.99	0	0	0	0	0	0	0
WT222(CAA14FCCF874)	3.61	13105	2022-11-29 19:58:32.461	-0.076	0.186	0.692	1.77	-1.465	-8.057	2.307	0.665	85.941	0	0	0	0	0	0	0
WT222(CAA14FCCF874)	3.61	13105	2022-11-29 19:58:32.461	-0.04	-0.261	1.212	3.479	-1.77	-2.319	2.324	0.659	85.919	0	0	0	0	0	0	0
WT222(CAA14FCCF874)	3.61	13105	2022-11-29 19:58:32.461	-0.04	-0.261	1.212	3.479	-1.77	-2.319	2.34	0.654	85.902	0	0	0	0	0	0	0
WT222(CAA14FCCF874)	3.61	13105	2022-11-29 19:58:32.461	-0.04	-0.261	1.212	3.479	-1.77	-2.319	2.351	0.643	85.886	0	0	0	0	0	0	0
WT222(CAA14FCCF874)	3.61	13105	2022-11-29 19:58:32.461	-0.04	-0.261	1.212	3.479	-1.77	-2.319	2.362	0.637	85.875	0	0	0	0	0	0	0
WT222(CAA14FCCF874)	3.61	13105	2022-11-29 19:58:32.492	0.049	0.154	1.074	1.587	3.113	-0.977	2.428	0.681	86.028	0	0	0	0	0	0	0
WT222(CAA14FCCF874)	3.61	13105	2022-11-29 19:58:32.492	0.049	0.154	1.074	1.587	3.113	-0.977	2.439	0.698	86.012	0	0	0	0	0	0	0
WT222(CAA14FCCF874)	3.61	13105	2022-11-29 19:58:32.492	0.049	0.154	1.074	1.587	3.113	-0.977	2.444	0.714	86.001	0	0	0	0	0	0	0
WT222(CAA14FCCF874)	3.61	13105	2022-11-29 19:58:32.492	0.049	0.154	1.074	1.587	3.113	-0.977	2.455	0.725	85.984	0	0	0	0	0	0	0
WT222(CAA14FCCF874)	3.61	13105	2022-11-29 19:58:32.492	-0.035	-0.011	1.143	-5.859	6.226	2.747	2.428	0.758	85.984	0	0	0	0	0	0	0
WT222(CAA14FCCF874)	3.61	13105	2022-11-29 19:58:32.492	-0.035	-0.011	1.143	-5.859	6.226	2.747	2.401	0.786	85.99	0	0	0	0	0	0	0
WT222(CAA14FCCF874)	3.61	13105	2022-11-29 19:58:32.492	-0.035	-0.011	1.143	-5.859	6.226	2.747	2.368	0.818	85.995	0	0	0	0	0	0	0
WT222(CAA14FCCF874)	3.61	13105	2022-11-29 19:58:32.492	-0.05	0.07	0.85	-6.47	9.46	2.441	2.335	0.868	86.001	0	0	0	0	0	0	0
WT222(CAA14FCCF874)	3.61	13105	2022-11-29 19:58:32.492	0.219	0.052	1.125	1.648	1.16	4.15	2.137	0.956	85.957	0	0	0	0	0	0	0
WT222(CAA14FCCF874)	3.61	13105	2022-11-29 19:58:32.492	0.219	0.052	1.125	1.648	1.16	4.15	2.142	0.956	85.968	0	0	0	0	0	0	0
WT222(CAA14FCCF874)	3.61	13105	2022-11-29 19:58:32.492	0.219	0.052	1.125	1.648	1.16	4.15	2.153	0.956	85.979	0	0	0	0	0	0	0
WT222(CAA14FCCF874)	3.61	13105	2022-11-29 19:58:32.492	-0.093	0.017	0.98	-3.845	-1.038	-8.911	2.126	0.95	85.924	0	0	0	0	0	0	0
WT222(CAA14FCCF874)	3.61	13105	2022-11-29 19:58:32.492	-0.093	0.017	0.98	-3.845	-1.038	-8.911	2.104	0.945	85.869	0	0	0	0	0	0	0
WT222(CAA14FCCF874)	3.61	13105	2022-11-29 19:58:32.492	-0.093	0.017	0.98	-3.845	-1.038	-8.911	2.082	0.939	85.814	0	0	0	0	0	0	0
WT222(CAA14FCCF874)	3.61	13105	2022-11-29 19:58:32.492	-0.093	0.017	0.98	-3.845	-1.038	-8.911	2.06	0.939	85.765	0	0	0	0	0	0	0
WT222(CAA14FCCF874)	3.61	13105	2022-11-29 19:58:32.492	0.018	0.155	1.011	-3.052	0.977	0.61	2.043	0.939	85.754	0	0	0	0	0	0	0
WT222(CAA14FCCF874)	3.61	13105	2022-11-29 19:58:32.523	0.018	0.155	1.011	-3.052	0.977	0.61	2.027	0.945	85.748	0	0	0	0	0	0	0
WT222(CAA14FCCF874)	3.61	13105	2022-11-29 19:58:32.523	0.018	0.155	1.011	-3.052	0.977	0.61	2.016	0.95	85.737	0	0	0	0	0	0	0
WT222(CAA14FCCF874)	3.61	13105	2022-11-29 19:58:32.523	0.018	0.155	1.011	-3.052	0.977	0.61	2	0.95	85.726	0	0	0	0	0	0	0
WT222(CAA14FCCF874)	3.61	13105	2022-11-29 19:58:32.523	-0.147	-0.107	1.012	-3.174	-0.061	1.892	1.983	0.95	85.726	0	0	0	0	0	0	0
WT222(CAA14FCCF874)	3.61	13105	2022-11-29 19:58:32.523	-0.147	-0.107	1.012	-3.174	-0.061	1.892	1.967	0.95	85.726	0	0	0	0	0	0	0
WT222(CAA14FCCF874)	3.61	13105	2022-11-29 19:58:32.523	-0.147	-0.107	1.012	-3.174	-0.061	1.892	1.95	0.95	85.721	0	0	0	0	0	0	0
WT222(CAA14FCCF874)	3.61	13105	2022-11-29 19:58:32.523	-0.147	-0.107	1.012	-3.174	-0.061	1.892	1.934	0.956	85.721	0	0	0	0	0	0	0
WT222(CAA14FCCF874)	3.61	13105	2022-11-29 19:58:32.523	0.055	-0.012	1.034	-0.549	-0.916	0.916	1.928	0.95	85.715	0	0	0	0	0	0	0
WT222(CAA14FCCF874)	3.61	13105	2022-11-29 19:58:32.554	0.055	-0.012	1.034	-0.549	-0.916	0.916	1.923	0.95	85.71	0	0	0	0	0	0	0
WT222(CAA14FCCF874)	3.61	13105	2022-11-29 19:58:32.554	0.055	-0.012	1.034	-0.549	-0.916	0.916	1.917	0.945	85.71	0	0	0	0	0	0	0
WT222(CAA14FCCF874)	3.61	13105	2022-11-29 19:58:32.554	0.055	-0.012	1.034	-0.549	-0.916	0.916	1.906	0.939	85.704	0	0	0	0	0	0	0
WT222(CAA14FCCF874)	3.61	13105	2022-11-29 19:58:32.554	-0.031	0.083	0.984	3.967	1.526	2.319	1.928	0.95	85.704	0	0	0	0	0	0	0
WT222(CAA14FCCF874)	3.61	13105	2022-11-29 19:58:32.554	-0.031	0.083	0.984	3.967	1.526	2.319	1.945	0.956	85.704	0	0	0	0	0	0	0
WT222(CAA14FCCF874)	3.61	13105	2022-11-29 19:58:32.554	-0.031	0.083	0.984	3.967	1.526	2.319	1.961	0.961	85.704	0	0	0	0	0	0	0
WT222(CAA14FCCF874)	3.61	13105	2022-11-29 19:58:32.554	-0.031	0.083	0.984	3.967	1.526	2.319	1.978	0.972	85.704	0	0	0	0	0	0	0
WT222(CAA14FCCF874)	3.61	13105	2022-11-29 19:58:32.554	-0.038	0.148	1.016	0.977	0.549	-0.671	1.983	0.972	85.688	0	0	0	0	0	0	0
WT222(CAA14FCCF874)	3.61	13105	2022-11-29 19:58:32.586	-0.038	0.148	1.016	0.977	0.549	-0.671	1.989	0.978	85.671	0	0	0	0	0	0	0
WT222(CAA14FCCF874)	3.61	13105	2022-11-29 19:58:32.586	-0.038	0.148	1.016	0.977	0.549	-0.671	1.994	0.983	85.655	0	0	0	0	0	0	0
WT222(CAA14FCCF874)	3.61	13105	2022-11-29 19:58:32.586	-0.038	0.148	1.016	0.977	0.549	-0.671	2	0.983	85.638	0	0	0	0	0	0	0
WT222(CAA14FCCF874)	3.61	13105	2022-11-29 19:58:32.586	-0.015	0.061	1.006	-0.61	-1.221	-3.052	2	0.983	85.605	0	0	0	0	0	0	0
WT222(CAA14FCCF874)	3.61	13105	2022-11-29 19:58:32.586	-0.015	0.061	1.006	-0.61	-1.221	-3.052	2	0.978	85.573	0	0	0	0	0	0	0
WT222(CAA14FCCF874)	3.61	13105	2022-11-29 19:58:32.586	-0.015	0.061	1.006	-0.61	-1.221	-3.052	2	0.972	85.545	0	0	0	0	0	0	0
WT222(CAA14FCCF874)	3.61	13105	2022-11-29 19:58:32.586	-0.015	0.061	1.006	-0.61	-1.221	-3.052	2	0.967	85.512	0	0	0	0	0	0	0
WT222(CAA14FCCF874)	3.61	13105	2022-11-29 19:58:32.586	-0.041	-0.021	0.987	-1.648	-0.061	0.366	1.994	0.967	85.496	0	0	0	0	0	0	0
WT222(CAA14FCCF874)	3.61	13105	2022-11-29 19:58:32.617	-0.041	-0.021	0.987	-1.648	-0.061	0.366	1.983	0.967	85.485	0	0	0	0	0	0	0
WT222(CAA14FCCF874)	3.61	13105	2022-11-29 19:58:32.617	-0.041	-0.021	0.987	-1.648	-0.061	0.366	1.978	0.967	85.474	0	0	0	0	0	0	0
WT222(CAA14FCCF874)	3.61	13105	2022-11-29 19:58:32.617	-0.041	-0.021	0.987	-1.648	-0.061	0.366	1.972	0.967	85.457	0	0	0	0	0	0	0
WT222(CAA14FCCF874)	3.61	13105	2022-11-29 19:58:32.617	-0.084	0.032	1.008	-2.319	-0.183	-0.549	1.961	0.972	85.441	0	0	0	0	0	0	0
WT222(CAA14FCCF874)	3.61	13105	2022-11-29 19:58:32.617	-0.084	0.032	1.008	-2.319	-0.183	-0.549	1.95	0.972	85.424	0	0	0	0	0	0	0
WT222(CAA14FCCF874)	3.61	13105	2022-11-29 19:58:32.617	-0.084	0.032	1.008	-2.319	-0.183	-0.549	1.939	0.972	85.408	0	0	0	0	0	0	0
WT222(CAA14FCCF874)	3.61	13105	2022-11-29 19:58:32.617	-0.084	0.032	1.008	-2.319	-0.183	-0.549	1.928	0.978	85.391	0	0	0	0	0	0	0
WT222(CAA14FCCF874)	3.61	13105	2022-11-29 19:58:32.617	0.057	0.053	0.98	2.075	-0.366	-2.869	1.939	0.978	85.358	0	0	0	0	0	0	0
WT222(CAA14FCCF874)	3.61	13105	2022-11-29 19:58:32.648	0.057	0.053	0.98	2.075	-0.366	-2.869	1.95	0.978	85.331	0	0	0	0	0	0	0
WT222(CAA14FCCF874)	3.61	13105	2022-11-29 19:58:32.648	0.057	0.053	0.98	2.075	-0.366	-2.869	1.961	0.978	85.303	0	0	0	0	0	0	0
WT222(CAA14FCCF874)	3.61	13105	2022-11-29 19:58:32.648	0.057	0.053	0.98	2.075	-0.366	-2.869	1.972	0.978	85.27	0	0	0	0	0	0	0
WT222(CAA14FCCF874)	3.61	13105	2022-11-29 19:58:32.648	0.002	0.002	1.003	0.305	0	-0.183	1.972	0.978	85.254	0	0	0	0	0	0	0
WT222(CAA14FCCF874)	3.61	13105	2022-11-29 19:58:32.648	0.002	0.002	1.003	0.305	0	-0.183	1.972	0.978	85.243	0	0	0	0	0	0	0
WT222(CAA14FCCF874)	3.61	13105	2022-11-29 19:58:32.648	0.002	0.002	1.003	0.305	0	-0.183	1.972	0.978	85.226	0	0	0	0	0	0	0
WT222(CAA14FCCF874)	3.61	13105	2022-11-29 19:58:32.648	0.002	0.002	1.003	0.305	0	-0.183	1.978	0.978	85.21	0	0	0	0	0	0	0
WT222(CAA14FCCF874)	3.61	13105	2022-11-29 19:58:32.648	0.013	0.045	1.001	-0.183	-0.732	1.831	1.972	0.972	85.204	0	0	0	0	0	0	0
WT222(CAA14FCCF874)	3.61	13105	2022-11-29 19:58:32.695	0.013	0.045	1.001	-0.183	-0.732	1.831	1.972	0.967	85.199	0	0	0	0	0	0	0
WT222(CAA14FCCF874)	3.61	13105	2022-11-29 19:58:32.695	0.013	0.045	1.001	-0.183	-0.732	1.831	1.972	0.961	85.193	0	0	0	0	0	0	0
WT222(CAA14FCCF874)	3.61	13105	2022-11-29 19:58:32.695	0.013	0.045	1.001	-0.183	-0.732	1.831	1.972	0.956	85.188	0	0	0	0	0	0	0
WT222(CAA14FCCF874)	3.61	13105	2022-11-29 19:58:32.695	-0.02	-0.059	1.009	0	-0.61	4.15	1.972	0.95	85.199	0	0	0	0	0	0	0
WT222(CAA14FCCF874)	3.61	13105	2022-11-29 19:58:32.711	-0.02	-0.059	1.009	0	-0.61	4.15	1.972	0.945	85.204	0	0	0	0	0	0	0
WT222(CAA14FCCF874)	3.61	13105	2022-11-29 19:58:32.711	-0.02	-0.059	1.009	0	-0.61	4.15	1.967	0.945	85.21	0	0	0	0	0	0	0
WT222(CAA14FCCF874)	3.61	13105	2022-11-29 19:58:32.711	-0.02	-0.059	1.009	0	-0.61	4.15	1.967	0.939	85.221	0	0	0	0	0	0	0
WT222(CAA14FCCF874)	3.61	13105	2022-11-29 19:58:32.711	-0.008	0.226	1.061	-2.563	0	-6.287	1.95	0.939	85.177	0	0	0	0	0	0	0
WT222(CAA14FCCF874)	3.61	13105	2022-11-29 19:58:32.726	-0.008	0.226	1.061	-2.563	0	-6.287	1.939	0.939	85.128	0	0	0	0	0	0	0
WT222(CAA14FCCF874)	3.61	13105	2022-11-29 19:58:32.726	-0.008	0.226	1.061	-2.563	0	-6.287	1.928	0.939	85.084	0	0	0	0	0	0	0
WT222(CAA14FCCF874)	3.61	13105	2022-11-29 19:58:32.726	-0.008	0.226	1.061	-2.563	0	-6.287	1.917	0.939	85.034	0	0	0	0	0	0	0

## Sheet: 100cm
设备名称	电压	版本	片上时间	加速度X(g)	加速度Y(g)	加速度Z(g)	角速度X(°/s)	角速度Y(°/s)	角速度Z(°/s)	角度X(°)	角度Y(°)	角度Z(°)	磁场X	磁场Y	磁场Z	四元数0	四元数1	四元数2	四元数3	状态
WT222(CAA14FCCF874)	3.69	13105	2022-11-29 16:44:34.582	-0.042	0.097	1.011	3.784	-0.244	1.282	-0.154	0.291	77.948	0	0	0	0	0	0	0
WT222(CAA14FCCF874)	3.69	13105	2022-11-29 16:44:34.582	-0.042	0.097	1.011	3.784	-0.244	1.282	-0.132	0.291	77.926	0	0	0	0	0	0	0
WT222(CAA14FCCF874)	3.69	13105	2022-11-29 16:44:34.614	-0.042	0.097	1.011	3.784	-0.244	1.282	-0.11	0.291	77.904	0	0	0	0	0	0	0
WT222(CAA14FCCF874)	3.69	13105	2022-11-29 16:44:34.614	0.004	0.001	1.018	0.427	0	-0.122	-0.104	0.297	77.877	0	0	0	0	0	0	0
WT222(CAA14FCCF874)	3.69	13105	2022-11-29 16:44:34.614	0.004	0.001	1.018	0.427	0	-0.122	-0.099	0.302	77.849	0	0	0	0	0	0	0
WT222(CAA14FCCF874)	3.69	13105	2022-11-29 16:44:34.614	0.004	0.001	1.018	0.427	0	-0.122	-0.099	0.302	77.822	0	0	0	0	0	0	0
WT222(CAA14FCCF874)	3.69	13105	2022-11-29 16:44:34.614	0.004	0.001	1.018	0.427	0	-0.122	-0.093	0.302	77.789	0	0	0	0	0	0	0
WT222(CAA14FCCF874)	3.69	13105	2022-11-29 16:44:34.614	0.011	0.037	1.006	1.465	0	0	-0.082	0.308	77.761	0	0	0	0	0	0	0
WT222(CAA14FCCF874)	3.69	13105	2022-11-29 16:44:34.614	0.011	0.037	1.006	1.465	0	0	-0.077	0.308	77.734	0	0	0	0	0	0	0
WT222(CAA14FCCF874)	3.69	13105	2022-11-29 16:44:34.614	0.011	0.037	1.006	1.465	0	0	-0.066	0.308	77.706	0	0	0	0	0	0	0
WT222(CAA14FCCF874)	3.69	13105	2022-11-29 16:44:34.645	0.011	0.037	1.006	1.465	0	0	-0.055	0.313	77.673	0	0	0	0	0	0	0
WT222(CAA14FCCF874)	3.69	13105	2022-11-29 16:44:34.645	0.015	-0.013	0.998	-1.77	0	1.587	-0.06	0.313	77.657	0	0	0	0	0	0	0
WT222(CAA14FCCF874)	3.69	13105	2022-11-29 16:44:34.645	0.015	-0.013	0.998	-1.77	0	1.587	-0.066	0.313	77.635	0	0	0	0	0	0	0
WT222(CAA14FCCF874)	3.69	13105	2022-11-29 16:44:34.645	0.015	-0.013	0.998	-1.77	0	1.587	-0.077	0.313	77.613	0	0	0	0	0	0	0
WT222(CAA14FCCF874)	3.69	13105	2022-11-29 16:44:34.645	0.015	-0.013	0.998	-1.77	0	1.587	-0.082	0.313	77.591	0	0	0	0	0	0	0
WT222(CAA14FCCF874)	3.69	13105	2022-11-29 16:44:34.645	-0.031	0.053	0.994	2.991	-0.122	-1.282	-0.066	0.313	77.558	0	0	0	0	0	0	0
WT222(CAA14FCCF874)	3.69	13105	2022-11-29 16:44:34.645	-0.031	0.053	0.994	2.991	-0.122	-1.282	-0.049	0.313	77.525	0	0	0	0	0	0	0
WT222(CAA14FCCF874)	3.69	13105	2022-11-29 16:44:34.645	-0.031	0.053	0.994	2.991	-0.122	-1.282	-0.033	0.313	77.487	0	0	0	0	0	0	0
WT222(CAA14FCCF874)	3.69	13105	2022-11-29 16:44:34.739	-0.031	0.053	0.994	2.991	-0.122	-1.282	-0.011	0.313	77.454	0	0	0	0	0	0	0
WT222(CAA14FCCF874)	3.69	13105	2022-11-29 16:44:34.739	-0.013	0.052	1.024	1.831	-0.549	0.977	0	0.313	77.426	0	0	0	0	0	0	0
WT222(CAA14FCCF874)	3.69	13105	2022-11-29 16:44:34.739	-0.013	0.052	1.024	1.831	-0.549	0.977	0.005	0.308	77.399	0	0	0	0	0	0	0
WT222(CAA14FCCF874)	3.69	13105	2022-11-29 16:44:34.739	-0.013	0.052	1.024	1.831	-0.549	0.977	0.022	0.308	77.377	0	0	0	0	0	0	0
WT222(CAA14FCCF874)	3.69	13105	2022-11-29 16:44:34.739	-0.013	0.052	1.024	1.831	-0.549	0.977	0.033	0.308	77.349	0	0	0	0	0	0	0
WT222(CAA14FCCF874)	3.69	13105	2022-11-29 16:44:34.739	-0.03	-0.082	0.97	-0.244	0.916	-2.136	0.033	0.313	77.311	0	0	0	0	0	0	0
WT222(CAA14FCCF874)	3.69	13105	2022-11-29 16:44:34.739	-0.03	-0.082	0.97	-0.244	0.916	-2.136	0.038	0.319	77.267	0	0	0	0	0	0	0
WT222(CAA14FCCF874)	3.69	13105	2022-11-29 16:44:34.739	-0.03	-0.082	0.97	-0.244	0.916	-2.136	0.038	0.324	77.228	0	0	0	0	0	0	0
WT222(CAA14FCCF874)	3.69	13105	2022-11-29 16:44:34.770	-0.03	-0.082	0.97	-0.244	0.916	-2.136	0.038	0.33	77.19	0	0	0	0	0	0	0
WT222(CAA14FCCF874)	3.69	13105	2022-11-29 16:44:34.770	-0.001	0.13	1.011	4.395	-0.061	2.625	0.06	0.33	77.173	0	0	0	0	0	0	0
WT222(CAA14FCCF874)	3.69	13105	2022-11-29 16:44:34.770	-0.001	0.13	1.011	4.395	-0.061	2.625	0.082	0.33	77.157	0	0	0	0	0	0	0
WT222(CAA14FCCF874)	3.69	13105	2022-11-29 16:44:34.770	-0.001	0.13	1.011	4.395	-0.061	2.625	0.11	0.335	77.141	0	0	0	0	0	0	0
WT222(CAA14FCCF874)	3.69	13105	2022-11-29 16:44:34.770	-0.001	0.13	1.011	4.395	-0.061	2.625	0.137	0.335	77.119	0	0	0	0	0	0	0
WT222(CAA14FCCF874)	3.69	13105	2022-11-29 16:44:34.770	-0.015	-0.013	0.999	0.61	-0.305	-1.465	0.143	0.335	77.08	0	0	0	0	0	0	0
WT222(CAA14FCCF874)	3.69	13105	2022-11-29 16:44:34.770	-0.015	-0.013	0.999	0.61	-0.305	-1.465	0.148	0.335	77.047	0	0	0	0	0	0	0
WT222(CAA14FCCF874)	3.69	13105	2022-11-29 16:44:34.770	-0.015	-0.013	0.999	0.61	-0.305	-1.465	0.154	0.33	77.009	0	0	0	0	0	0	0
WT222(CAA14FCCF874)	3.69	13105	2022-11-29 16:44:34.801	-0.015	-0.013	0.999	0.61	-0.305	-1.465	0.165	0.33	76.97	0	0	0	0	0	0	0
WT222(CAA14FCCF874)	3.69	13105	2022-11-29 16:44:34.801	0.002	0.002	0.989	0.183	-0.366	2.441	0.165	0.33	76.948	0	0	0	0	0	0	0
WT222(CAA14FCCF874)	3.69	13105	2022-11-29 16:44:34.801	0.002	0.002	0.989	0.183	-0.366	2.441	0.17	0.33	76.932	0	0	0	0	0	0	0
WT222(CAA14FCCF874)	3.69	13105	2022-11-29 16:44:34.801	0.002	0.002	0.989	0.183	-0.366	2.441	0.176	0.33	76.915	0	0	0	0	0	0	0
WT222(CAA14FCCF874)	3.69	13105	2022-11-29 16:44:34.801	0.002	0.002	0.989	0.183	-0.366	2.441	0.176	0.33	76.899	0	0	0	0	0	0	0
WT222(CAA14FCCF874)	3.69	13105	2022-11-29 16:44:34.801	-0.03	-0.036	0.989	1.404	-0.549	0	0.187	0.324	76.866	0	0	0	0	0	0	0
WT222(CAA14FCCF874)	3.69	13105	2022-11-29 16:44:34.801	-0.03	-0.036	0.989	1.404	-0.549	0	0.192	0.324	76.838	0	0	0	0	0	0	0
WT222(CAA14FCCF874)	3.69	13105	2022-11-29 16:44:34.801	-0.03	-0.036	0.989	1.404	-0.549	0	0.203	0.324	76.805	0	0	0	0	0	0	0
WT222(CAA14FCCF874)	3.69	13105	2022-11-29 16:44:34.832	-0.03	-0.036	0.989	1.404	-0.549	0	0.209	0.319	76.778	0	0	0	0	0	0	0
WT222(CAA14FCCF874)	3.69	13105	2022-11-29 16:44:34.832	0.011	0.018	1.001	0.305	-0.061	-0.488	0.214	0.324	76.745	0	0	0	0	0	0	0
WT222(CAA14FCCF874)	3.69	13105	2022-11-29 16:44:34.832	0.011	0.018	1.001	0.305	-0.061	-0.488	0.214	0.324	76.712	0	0	0	0	0	0	0
WT222(CAA14FCCF874)	3.69	13105	2022-11-29 16:44:34.832	0.011	0.018	1.001	0.305	-0.061	-0.488	0.214	0.324	76.685	0	0	0	0	0	0	0
WT222(CAA14FCCF874)	3.69	13105	2022-11-29 16:44:34.832	0.011	0.018	1.001	0.305	-0.061	-0.488	0.22	0.324	76.652	0	0	0	0	0	0	0
WT222(CAA14FCCF874)	3.69	13105	2022-11-29 16:44:34.832	0.002	-0.022	1.009	-0.183	0.305	0.671	0.22	0.324	76.624	0	0	0	0	0	0	0
WT222(CAA14FCCF874)	3.69	13105	2022-11-29 16:44:34.832	0.002	-0.022	1.009	-0.183	0.305	0.671	0.22	0.33	76.602	0	0	0	0	0	0	0
WT222(CAA14FCCF874)	3.69	13105	2022-11-29 16:44:34.832	0.002	-0.022	1.009	-0.183	0.305	0.671	0.22	0.33	76.575	0	0	0	0	0	0	0
WT222(CAA14FCCF874)	3.69	13105	2022-11-29 16:44:34.911	-0.037	0.072	1.008	4.15	-0.244	-0.366	0.242	0.33	76.542	0	0	0	0	0	0	0
WT222(CAA14FCCF874)	3.69	13105	2022-11-29 16:44:34.911	-0.037	0.072	1.008	4.15	-0.244	-0.366	0.264	0.33	76.514	0	0	0	0	0	0	0
WT222(CAA14FCCF874)	3.69	13105	2022-11-29 16:44:34.911	-0.037	0.072	1.008	4.15	-0.244	-0.366	0.286	0.33	76.481	0	0	0	0	0	0	0
WT222(CAA14FCCF874)	3.69	13105	2022-11-29 16:44:34.911	-0.037	0.072	1.008	4.15	-0.244	-0.366	0.308	0.33	76.448	0	0	0	0	0	0	0
WT222(CAA14FCCF874)	3.69	13105	2022-11-29 16:44:34.911	-0.015	-0.021	0.997	0.61	0.732	-0.305	0.313	0.33	76.415	0	0	0	0	0	0	0
WT222(CAA14FCCF874)	3.69	13105	2022-11-29 16:44:34.911	-0.015	-0.021	0.997	0.61	0.732	-0.305	0.313	0.335	76.388	0	0	0	0	0	0	0
WT222(CAA14FCCF874)	3.69	13105	2022-11-29 16:44:34.911	-0.015	-0.021	0.997	0.61	0.732	-0.305	0.319	0.341	76.355	0	0	0	0	0	0	0
WT222(CAA14FCCF874)	3.69	13105	2022-11-29 16:44:34.911	-0.015	-0.021	0.997	0.61	0.732	-0.305	0.324	0.346	76.322	0	0	0	0	0	0	0
WT222(CAA14FCCF874)	3.69	13105	2022-11-29 16:44:34.942	-0.016	0.036	0.996	-1.221	1.038	2.563	0.319	0.352	76.306	0	0	0	0	0	0	0
WT222(CAA14FCCF874)	3.69	13105	2022-11-29 16:44:34.942	-0.016	0.036	0.996	-1.221	1.038	2.563	0.313	0.357	76.289	0	0	0	0	0	0	0
WT222(CAA14FCCF874)	3.69	13105	2022-11-29 16:44:34.942	-0.016	0.036	0.996	-1.221	1.038	2.563	0.308	0.368	76.273	0	0	0	0	0	0	0
WT222(CAA14FCCF874)	3.69	13105	2022-11-29 16:44:34.942	-0.016	0.036	0.996	-1.221	1.038	2.563	0.308	0.374	76.256	0	0	0	0	0	0	0
WT222(CAA14FCCF874)	3.69	13105	2022-11-29 16:44:34.942	0.025	0.045	0.994	0.305	-0.671	-2.686	0.308	0.368	76.212	0	0	0	0	0	0	0
WT222(CAA14FCCF874)	3.69	13105	2022-11-29 16:44:34.942	0.025	0.045	0.994	0.305	-0.671	-2.686	0.313	0.368	76.168	0	0	0	0	0	0	0
WT222(CAA14FCCF874)	3.69	13105	2022-11-29 16:44:34.942	0.025	0.045	0.994	0.305	-0.671	-2.686	0.319	0.363	76.124	0	0	0	0	0	0	0
WT222(CAA14FCCF874)	3.69	13105	2022-11-29 16:44:34.942	0.025	0.045	0.994	0.305	-0.671	-2.686	0.319	0.363	76.086	0	0	0	0	0	0	0
WT222(CAA14FCCF874)	3.69	13105	2022-11-29 16:44:35.004	0.03	-0.067	0.99	0.549	0.122	1.709	0.324	0.363	76.064	0	0	0	0	0	0	0
WT222(CAA14FCCF874)	3.69	13105	2022-11-29 16:44:35.004	0.03	-0.067	0.99	0.549	0.122	1.709	0.33	0.363	76.042	0	0	0	0	0	0	0
WT222(CAA14FCCF874)	3.69	13105	2022-11-29 16:44:35.004	0.03	-0.067	0.99	0.549	0.122	1.709	0.33	0.357	76.02	0	0	0	0	0	0	0
WT222(CAA14FCCF874)	3.69	13105	2022-11-29 16:44:35.004	0.03	-0.067	0.99	0.549	0.122	1.709	0.335	0.357	76.003	0	0	0	0	0	0	0
WT222(CAA14FCCF874)	3.69	13105	2022-11-29 16:44:35.004	-0.071	0.029	0.99	-0.488	0.305	-1.221	0.33	0.363	75.97	0	0	0	0	0	0	0
WT222(CAA14FCCF874)	3.69	13105	2022-11-29 16:44:35.004	-0.071	0.029	0.99	-0.488	0.305	-1.221	0.33	0.363	75.938	0	0	0	0	0	0	0
WT222(CAA14FCCF874)	3.69	13105	2022-11-29 16:44:35.004	-0.071	0.029	0.99	-0.488	0.305	-1.221	0.33	0.363	75.899	0	0	0	0	0	0	0
WT222(CAA14FCCF874)	3.69	13105	2022-11-29 16:44:35.004	-0.071	0.029	0.99	-0.488	0.305	-1.221	0.324	0.368	75.866	0	0	0	0	0	0	0
WT222(CAA14FCCF874)	3.69	13105	2022-11-29 16:44:35.004	0.001	0.014	1.003	-1.038	-0.244	1.709	0.319	0.368	75.844	0	0	0	0	0	0	0
WT222(CAA14FCCF874)	3.69	13105	2022-11-29 16:44:35.004	0.001	0.014	1.003	-1.038	-0.244	1.709	0.319	0.368	75.828	0	0	0	0	0	0	0
WT222(CAA14FCCF874)	3.69	13105	2022-11-29 16:44:35.004	0.001	0.014	1.003	-1.038	-0.244	1.709	0.313	0.368	75.806	0	0	0	0	0	0	0
WT222(CAA14FCCF874)	3.69	13105	2022-11-29 16:44:35.004	0.001	0.014	1.003	-1.038	-0.244	1.709	0.308	0.363	75.784	0	0	0	0	0	0	0
WT222(CAA14FCCF874)	3.69	13105	2022-11-29 16:44:35.004	0.017	0.005	1	-1.892	0.305	-1.099	0.297	0.368	75.751	0	0	0	0	0	0	0
WT222(CAA14FCCF874)	3.69	13105	2022-11-29 16:44:35.004	0.017	0.005	1	-1.892	0.305	-1.099	0.291	0.368	75.718	0	0	0	0	0	0	0
WT222(CAA14FCCF874)	3.69	13105	2022-11-29 16:44:35.004	0.017	0.005	1	-1.892	0.305	-1.099	0.28	0.368	75.685	0	0	0	0	0	0	0
WT222(CAA14FCCF874)	3.69	13105	2022-11-29 16:44:35.004	0.017	0.005	1	-1.892	0.305	-1.099	0.275	0.374	75.652	0	0	0	0	0	0	0
WT222(CAA14FCCF874)	3.69	13105	2022-11-29 16:44:35.035	0.03	0.027	1.027	2.075	1.038	1.77	0.286	0.374	75.63	0	0	0	0	0	0	0
WT222(CAA14FCCF874)	3.69	13105	2022-11-29 16:44:35.035	0.03	0.027	1.027	2.075	1.038	1.77	0.297	0.379	75.613	0	0	0	0	0	0	0
WT222(CAA14FCCF874)	3.69	13105	2022-11-29 16:44:35.035	0.03	0.027	1.027	2.075	1.038	1.77	0.308	0.385	75.597	0	0	0	0	0	0	0
WT222(CAA14FCCF874)	3.69	13105	2022-11-29 16:44:35.035	0.03	0.027	1.027	2.075	1.038	1.77	0.319	0.39	75.575	0	0	0	0	0	0	0
WT222(CAA14FCCF874)	3.69	13105	2022-11-29 16:44:35.035	-0.63	-0.128	0.886	-27.893	-4.578	-0.488	0.181	0.368	75.547	0	0	0	0	0	0	0
WT222(CAA14FCCF874)	3.69	13105	2022-11-29 16:44:35.035	-0.63	-0.128	0.886	-27.893	-4.578	-0.488	0.038	0.357	75.515	0	0	0	0	0	0	0
WT222(CAA14FCCF874)	3.69	13105	2022-11-29 16:44:35.035	-0.63	-0.128	0.886	-27.893	-4.578	-0.488	-0.093	0.346	75.482	0	0	0	0	0	0	0
WT222(CAA14FCCF874)	3.69	13105	2022-11-29 16:44:35.035	-0.63	-0.128	0.886	-27.893	-4.578	-0.488	-0.231	0.341	75.449	0	0	0	0	0	0	0
WT222(CAA14FCCF874)	3.69	13105	2022-11-29 16:44:35.067	-0.824	0.095	0.97	-12.756	19.714	6.958	-0.297	0.467	75.449	0	0	0	0	0	0	0
WT222(CAA14FCCF874)	3.69	13105	2022-11-29 16:44:35.067	-0.824	0.095	0.97	-12.756	19.714	6.958	-0.357	0.593	75.449	0	0	0	0	0	0	0
WT222(CAA14FCCF874)	3.69	13105	2022-11-29 16:44:35.067	-0.824	0.095	0.97	-12.756	19.714	6.958	-0.412	0.731	75.438	0	0	0	0	0	0	0
WT222(CAA14FCCF874)	3.69	13105	2022-11-29 16:44:35.067	-0.824	0.095	0.97	-12.756	19.714	6.958	-0.467	0.868	75.432	0	0	0	0	0	0	0
WT222(CAA14FCCF874)	3.69	13105	2022-11-29 16:44:35.067	0.205	0.13	1.01	-2.38	2.014	0.916	-0.472	0.912	75.394	0	0	0	0	0	0	0
WT222(CAA14FCCF874)	3.69	13105	2022-11-29 16:44:35.067	0.205	0.13	1.01	-2.38	2.014	0.916	-0.478	0.956	75.355	0	0	0	0	0	0	0
WT222(CAA14FCCF874)	3.69	13105	2022-11-29 16:44:35.067	0.205	0.13	1.01	-2.38	2.014	0.916	-0.478	0.994	75.317	0	0	0	0	0	0	0
WT222(CAA14FCCF874)	3.69	13105	2022-11-29 16:44:35.067	0.205	0.13	1.01	-2.38	2.014	0.916	-0.478	1.027	75.284	0	0	0	0	0	0	0
WT222(CAA14FCCF874)	3.69	13105	2022-11-29 16:44:35.161	0.923	-0.018	1.195	17.212	-0.427	1.221	-0.385	1.038	75.256	0	0	0	0	0	0	0
WT222(CAA14FCCF874)	3.69	13105	2022-11-29 16:44:35.161	1.848	-0.023	2.419	17.212	-0.427	1.221	-0.297	1.038	75.234	0	0	0	0	0	0	0
WT222(CAA14FCCF874)	3.69	13105	2022-11-29 16:44:35.161	3.699	-0.033	4.867	17.212	-0.427	1.221	-0.209	1.005	75.218	0	0	0	0	0	0	0
WT222(CAA14FCCF874)	3.69	13105	2022-11-29 16:44:35.161	7.401	-0.054	9.763	17.212	-0.427	1.221	-0.121	0.95	75.212	0	0	0	0	0	0	0
WT222(CAA14FCCF874)	3.69	13105	2022-11-29 16:44:35.161	-0.126	0.095	1.072	-9.521	7.08	0.793	-0.17	0.928	75.201	0	0	0	0	0	0	0
WT222(CAA14FCCF874)	3.69	13105	2022-11-29 16:44:35.161	-0.126	0.095	1.072	-9.521	7.08	0.793	-0.214	0.912	75.185	0	0	0	0	0	0	0
WT222(CAA14FCCF874)	3.69	13105	2022-11-29 16:44:35.161	-0.126	0.095	1.072	-9.521	7.08	0.793	-0.264	0.901	75.174	0	0	0	0	0	0	0
WT222(CAA14FCCF874)	3.69	13105	2022-11-29 16:44:35.161	-0.126	0.095	1.072	-9.521	7.08	0.793	-0.308	0.89	75.163	0	0	0	0	0	0	0
WT222(CAA14FCCF874)	3.69	13105	2022-11-29 16:44:35.192	0.039	-0.004	0.95	10.315	-0.305	-5.92	-0.253	0.84	75.114	0	0	0	0	0	0	0
WT222(CAA14FCCF874)	3.69	13105	2022-11-29 16:44:35.192	0.039	-0.004	0.95	10.315	-0.305	-5.92	-0.203	0.797	75.064	0	0	0	0	0	0	0
WT222(CAA14FCCF874)	3.69	13105	2022-11-29 16:44:35.192	0.039	-0.004	0.95	10.315	-0.305	-5.92	-0.148	0.753	75.015	0	0	0	0	0	0	0
WT222(CAA14FCCF874)	3.69	13105	2022-11-29 16:44:35.192	0.039	-0.004	0.95	10.315	-0.305	-5.92	-0.099	0.709	74.971	0	0	0	0	0	0	0
WT222(CAA14FCCF874)	3.69	13105	2022-11-29 16:44:35.192	0.342	0.137	1.023	4.639	-2.319	1.587	-0.071	0.654	74.96	0	0	0	0	0	0	0
WT222(CAA14FCCF874)	3.69	13105	2022-11-29 16:44:35.192	0.342	0.137	1.023	4.639	-2.319	1.587	-0.049	0.599	74.943	0	0	0	0	0	0	0
WT222(CAA14FCCF874)	3.69	13105	2022-11-29 16:44:35.192	0.342	0.137	1.023	4.639	-2.319	1.587	-0.022	0.544	74.932	0	0	0	0	0	0	0
WT222(CAA14FCCF874)	3.69	13105	2022-11-29 16:44:35.192	0.342	0.137	1.023	4.639	-2.319	1.587	0	0.489	74.921	0	0	0	0	0	0	0
WT222(CAA14FCCF874)	3.69	13105	2022-11-29 16:44:35.254	-0.063	0.019	0.971	6.226	4.883	0.366	0.033	0.472	74.899	0	0	0	0	0	0	0
WT222(CAA14FCCF874)	3.69	13105	2022-11-29 16:44:35.254	-0.063	0.019	0.971	6.226	4.883	0.366	0.066	0.456	74.883	0	0	0	0	0	0	0
WT222(CAA14FCCF874)	3.69	13105	2022-11-29 16:44:35.254	-0.063	0.019	0.971	6.226	4.883	0.366	0.099	0.439	74.861	0	0	0	0	0	0	0
WT222(CAA14FCCF874)	3.69	13105	2022-11-29 16:44:35.254	-0.063	0.019	0.971	6.226	4.883	0.366	0.132	0.428	74.844	0	0	0	0	0	0	0
WT222(CAA14FCCF874)	3.69	13105	2022-11-29 16:44:35.254	-0.067	0.083	1.058	7.324	-2.441	-2.441	0.176	0.379	74.806	0	0	0	0	0	0	0
WT222(CAA14FCCF874)	3.69	13105	2022-11-29 16:44:35.254	-0.067	0.083	1.058	7.324	-2.441	-2.441	0.214	0.335	74.773	0	0	0	0	0	0	0
WT222(CAA14FCCF874)	3.69	13105	2022-11-29 16:44:35.254	-0.067	0.083	1.058	7.324	-2.441	-2.441	0.253	0.291	74.734	0	0	0	0	0	0	0
WT222(CAA14FCCF874)	3.69	13105	2022-11-29 16:44:35.254	-0.067	0.083	1.058	7.324	-2.441	-2.441	0.291	0.253	74.702	0	0	0	0	0	0	0
WT222(CAA14FCCF874)	3.69	13105	2022-11-29 16:44:35.270	0.042	0.083	1.027	4.639	-1.16	1.587	0.319	0.22	74.68	0	0	0	0	0	0	0
WT222(CAA14FCCF874)	3.69	13105	2022-11-29 16:44:35.270	0.042	0.083	1.027	4.639	-1.16	1.587	0.346	0.187	74.663	0	0	0	0	0	0	0
WT222(CAA14FCCF874)	3.69	13105	2022-11-29 16:44:35.270	0.042	0.083	1.027	4.639	-1.16	1.587	0.374	0.154	74.647	0	0	0	0	0	0	0
WT222(CAA14FCCF874)	3.69	13105	2022-11-29 16:44:35.270	-0.031	0.031	0.97	-2.075	1.343	-2.258	0.368	0.137	74.608	0	0	0	0	0	0	0
WT222(CAA14FCCF874)	3.69	13105	2022-11-29 16:44:35.270	-0.031	0.031	0.97	-2.075	1.343	-2.258	0.363	0.115	74.575	0	0	0	0	0	0	0
WT222(CAA14FCCF874)	3.69	13105	2022-11-29 16:44:35.270	-0.031	0.031	0.97	-2.075	1.343	-2.258	0.357	0.104	74.537	0	0	0	0	0	0	0
WT222(CAA14FCCF874)	3.69	13105	2022-11-29 16:44:35.270	-0.031	0.031	0.97	-2.075	1.343	-2.258	0.352	0.088	74.498	0	0	0	0	0	0	0
WT222(CAA14FCCF874)	3.69	13105	2022-11-29 16:44:35.270	-0.081	-0.025	1.003	-7.263	3.113	3.601	0.319	0.082	74.493	0	0	0	0	0	0	0
WT222(CAA14FCCF874)	3.69	13105	2022-11-29 16:44:35.317	-0.081	-0.025	1.003	-7.263	3.113	3.601	0.286	0.077	74.482	0	0	0	0	0	0	0
WT222(CAA14FCCF874)	3.69	13105	2022-11-29 16:44:35.317	-0.081	-0.025	1.003	-7.263	3.113	3.601	0.253	0.077	74.476	0	0	0	0	0	0	0
WT222(CAA14FCCF874)	3.69	13105	2022-11-29 16:44:35.317	-0.081	-0.025	1.003	-7.263	3.113	3.601	0.225	0.077	74.465	0	0	0	0	0	0	0
WT222(CAA14FCCF874)	3.69	13105	2022-11-29 16:44:35.317	0.097	0.049	1.041	3.723	-0.854	-1.953	0.247	0.055	74.432	0	0	0	0	0	0	0
WT222(CAA14FCCF874)	3.69	13105	2022-11-29 16:44:35.317	0.097	0.049	1.041	3.723	-0.854	-1.953	0.269	0.038	74.394	0	0	0	0	0	0	0
WT222(CAA14FCCF874)	3.69	13105	2022-11-29 16:44:35.317	0.097	0.049	1.041	3.723	-0.854	-1.953	0.291	0.016	74.361	0	0	0	0	0	0	0
WT222(CAA14FCCF874)	3.69	13105	2022-11-29 16:44:35.317	0.097	0.049	1.041	3.723	-0.854	-1.953	0.313	0	74.323	0	0	0	0	0	0	0
WT222(CAA14FCCF874)	3.69	13105	2022-11-29 16:44:35.317	-0.044	0.005	0.98	0.305	1.282	1.526	0.319	-0.005	74.306	0	0	0	0	0	0	0
WT222(CAA14FCCF874)	3.69	13105	2022-11-29 16:44:35.332	-0.044	0.005	0.98	0.305	1.282	1.526	0.324	-0.011	74.284	0	0	0	0	0	0	0
WT222(CAA14FCCF874)	3.69	13105	2022-11-29 16:44:35.332	-0.044	0.005	0.98	0.305	1.282	1.526	0.324	-0.016	74.268	0	0	0	0	0	0	0
WT222(CAA14FCCF874)	3.69	13105	2022-11-29 16:44:35.332	-0.044	0.005	0.98	0.305	1.282	1.526	0.33	-0.022	74.251	0	0	0	0	0	0	0
WT222(CAA14FCCF874)	3.69	13105	2022-11-29 16:44:35.332	-0.031	0.038	1.018	3.296	-1.038	0.244	0.352	-0.038	74.224	0	0	0	0	0	0	0
WT222(CAA14FCCF874)	3.69	13105	2022-11-29 16:44:35.332	-0.031	0.038	1.018	3.296	-1.038	0.244	0.368	-0.055	74.202	0	0	0	0	0	0	0
WT222(CAA14FCCF874)	3.69	13105	2022-11-29 16:44:35.332	-0.031	0.038	1.018	3.296	-1.038	0.244	0.39	-0.071	74.174	0	0	0	0	0	0	0
WT222(CAA14FCCF874)	3.69	13105	2022-11-29 16:44:35.332	-0.031	0.038	1.018	3.296	-1.038	0.244	0.412	-0.082	74.147	0	0	0	0	0	0	0
WT222(CAA14FCCF874)	3.69	13105	2022-11-29 16:44:35.332	0.011	0.04	1.018	0.61	-0.183	-1.587	0.417	-0.093	74.114	0	0	0	0	0	0	0
WT222(CAA14FCCF874)	3.69	13105	2022-11-29 16:44:35.364	0.011	0.04	1.018	0.61	-0.183	-1.587	0.423	-0.104	74.081	0	0	0	0	0	0	0
WT222(CAA14FCCF874)	3.69	13105	2022-11-29 16:44:35.364	0.011	0.04	1.018	0.61	-0.183	-1.587	0.428	-0.11	74.042	0	0	0	0	0	0	0
WT222(CAA14FCCF874)	3.69	13105	2022-11-29 16:44:35.364	0.011	0.04	1.018	0.61	-0.183	-1.587	0.434	-0.121	74.009	0	0	0	0	0	0	0
WT222(CAA14FCCF874)	3.69	13105	2022-11-29 16:44:35.364	-0.075	-0.01	0.985	-0.793	0.488	0.671	0.434	-0.121	73.987	0	0	0	0	0	0	0
WT222(CAA14FCCF874)	3.69	13105	2022-11-29 16:44:35.364	-0.075	-0.01	0.985	-0.793	0.488	0.671	0.434	-0.126	73.965	0	0	0	0	0	0	0
WT222(CAA14FCCF874)	3.69	13105	2022-11-29 16:44:35.364	-0.075	-0.01	0.985	-0.793	0.488	0.671	0.434	-0.126	73.938	0	0	0	0	0	0	0
WT222(CAA14FCCF874)	3.69	13105	2022-11-29 16:44:35.364	-0.075	-0.01	0.985	-0.793	0.488	0.671	0.434	-0.132	73.916	0	0	0	0	0	0	0
WT222(CAA14FCCF874)	3.69	13105	2022-11-29 16:44:35.364	-0.063	0	0.956	-3.784	0.427	0.549	0.417	-0.132	73.894	0	0	0	0	0	0	0
WT222(CAA14FCCF874)	3.69	13105	2022-11-29 16:44:35.489	-0.063	0	0.956	-3.784	0.427	0.549	0.401	-0.132	73.872	0	0	0	0	0	0	0
WT222(CAA14FCCF874)	3.69	13105	2022-11-29 16:44:35.489	-0.063	0	0.956	-3.784	0.427	0.549	0.385	-0.132	73.85	0	0	0	0	0	0	0
WT222(CAA14FCCF874)	3.69	13105	2022-11-29 16:44:35.489	-0.063	0	0.956	-3.784	0.427	0.549	0.368	-0.126	73.823	0	0	0	0	0	0	0
WT222(CAA14FCCF874)	3.69	13105	2022-11-29 16:44:35.489	-0.009	0.063	1.001	-3.418	-0.061	1.343	0.352	-0.132	73.806	0	0	0	0	0	0	0
WT222(CAA14FCCF874)	3.69	13105	2022-11-29 16:44:35.489	-0.009	0.063	1.001	-3.418	-0.061	1.343	0.341	-0.132	73.784	0	0	0	0	0	0	0
WT222(CAA14FCCF874)	3.69	13105	2022-11-29 16:44:35.489	-0.009	0.063	1.001	-3.418	-0.061	1.343	0.324	-0.132	73.762	0	0	0	0	0	0	0
WT222(CAA14FCCF874)	3.69	13105	2022-11-29 16:44:35.489	-0.009	0.063	1.001	-3.418	-0.061	1.343	0.313	-0.132	73.746	0	0	0	0	0	0	0
WT222(CAA14FCCF874)	3.69	13105	2022-11-29 16:44:35.489	-0.038	0	1.006	-2.075	-0.366	-1.16	0.308	-0.137	73.713	0	0	0	0	0	0	0
WT222(CAA14FCCF874)	3.69	13105	2022-11-29 16:44:35.520	-0.038	0	1.006	-2.075	-0.366	-1.16	0.297	-0.137	73.68	0	0	0	0	0	0	0
WT222(CAA14FCCF874)	3.69	13105	2022-11-29 16:44:35.520	-0.038	0	1.006	-2.075	-0.366	-1.16	0.291	-0.137	73.647	0	0	0	0	0	0	0
WT222(CAA14FCCF874)	3.69	13105	2022-11-29 16:44:35.520	-0.038	0	1.006	-2.075	-0.366	-1.16	0.286	-0.137	73.614	0	0	0	0	0	0	0
WT222(CAA14FCCF874)	3.69	13105	2022-11-29 16:44:35.520	0.01	-0.019	0.962	-2.075	-1.526	0	0.275	-0.148	73.592	0	0	0	0	0	0	0
WT222(CAA14FCCF874)	3.69	13105	2022-11-29 16:44:35.520	0.01	-0.019	0.962	-2.075	-1.526	0	0.269	-0.154	73.564	0	0	0	0	0	0	0
WT222(CAA14FCCF874)	3.69	13105	2022-11-29 16:44:35.520	0.01	-0.019	0.962	-2.075	-1.526	0	0.258	-0.159	73.537	0	0	0	0	0	0	0
WT222(CAA14FCCF874)	3.69	13105	2022-11-29 16:44:35.520	0.01	-0.019	0.962	-2.075	-1.526	0	0.253	-0.165	73.515	0	0	0	0	0	0	0
WT222(CAA14FCCF874)	3.69	13105	2022-11-29 16:44:35.520	-0.026	0.002	0.955	-1.831	0.305	1.404	0.247	-0.165	73.499	0	0	0	0	0	0	0
WT222(CAA14FCCF874)	3.69	13105	2022-11-29 16:44:35.551	-0.026	0.002	0.955	-1.831	0.305	1.404	0.236	-0.165	73.477	0	0	0	0	0	0	0
WT222(CAA14FCCF874)	3.69	13105	2022-11-29 16:44:35.551	-0.026	0.002	0.955	-1.831	0.305	1.404	0.231	-0.159	73.46	0	0	0	0	0	0	0
WT222(CAA14FCCF874)	3.69	13105	2022-11-29 16:44:35.551	-0.026	0.002	0.955	-1.831	0.305	1.404	0.225	-0.159	73.444	0	0	0	0	0	0	0
WT222(CAA14FCCF874)	3.69	13105	2022-11-29 16:44:35.551	0.001	0.015	1.013	5.371	-1.587	0.977	0.253	-0.165	73.427	0	0	0	0	0	0	0
WT222(CAA14FCCF874)	3.69	13105	2022-11-29 16:44:35.551	0.001	0.015	1.013	5.371	-1.587	0.977	0.28	-0.17	73.405	0	0	0	0	0	0	0
WT222(CAA14FCCF874)	3.69	13105	2022-11-29 16:44:35.551	0.001	0.015	1.013	5.371	-1.587	0.977	0.308	-0.176	73.389	0	0	0	0	0	0	0
WT222(CAA14FCCF874)	3.69	13105	2022-11-29 16:44:35.551	0.001	0.015	1.013	5.371	-1.587	0.977	0.335	-0.187	73.372	0	0	0	0	0	0	0
WT222(CAA14FCCF874)	3.69	13105	2022-11-29 16:44:35.551	0.007	0.026	0.97	-0.305	1.16	-0.549	0.335	-0.176	73.345	0	0	0	0	0	0	0
WT222(CAA14FCCF874)	3.69	13105	2022-11-29 16:44:35.582	0.007	0.026	0.97	-0.305	1.16	-0.549	0.335	-0.17	73.317	0	0	0	0	0	0	0
WT222(CAA14FCCF874)	3.69	13105	2022-11-29 16:44:35.582	0.007	0.026	0.97	-0.305	1.16	-0.549	0.335	-0.165	73.295	0	0	0	0	0	0	0
WT222(CAA14FCCF874)	3.69	13105	2022-11-29 16:44:35.582	0.007	0.026	0.97	-0.305	1.16	-0.549	0.335	-0.159	73.268	0	0	0	0	0	0	0
WT222(CAA14FCCF874)	3.69	13105	2022-11-29 16:44:35.582	-0.028	0.009	1.017	-4.944	0.122	1.16	0.313	-0.154	73.251	0	0	0	0	0	0	0
WT222(CAA14FCCF874)	3.69	13105	2022-11-29 16:44:35.582	-0.028	0.009	1.017	-4.944	0.122	1.16	0.291	-0.154	73.235	0	0	0	0	0	0	0
WT222(CAA14FCCF874)	3.69	13105	2022-11-29 16:44:35.582	-0.028	0.009	1.017	-4.944	0.122	1.16	0.269	-0.154	73.218	0	0	0	0	0	0	0
WT222(CAA14FCCF874)	3.69	13105	2022-11-29 16:44:35.582	-0.028	0.009	1.017	-4.944	0.122	1.16	0.247	-0.148	73.202	0	0	0	0	0	0	0
WT222(CAA14FCCF874)	3.69	13105	2022-11-29 16:44:35.582	-0.04	0.037	0.989	2.502	0.183	-0.549	0.258	-0.148	73.174	0	0	0	0	0	0	0
WT222(CAA14FCCF874)	3.69	13105	2022-11-29 16:44:35.582	-0.04	0.037	0.989	2.502	0.183	-0.549	0.275	-0.143	73.152	0	0	0	0	0	0	0
WT222(CAA14FCCF874)	3.69	13105	2022-11-29 16:44:35.582	-0.04	0.037	0.989	2.502	0.183	-0.549	0.291	-0.143	73.125	0	0	0	0	0	0	0
WT222(CAA14FCCF874)	3.69	13105	2022-11-29 16:44:35.582	-0.04	0.037	0.989	2.502	0.183	-0.549	0.302	-0.137	73.103	0	0	0	0	0	0	0
WT222(CAA14FCCF874)	3.69	13105	2022-11-29 16:44:35.582	-0.008	0.019	1.001	0.549	0.183	0.549	0.308	-0.132	73.081	0	0	0	0	0	0	0
WT222(CAA14FCCF874)	3.69	13105	2022-11-29 16:44:35.582	-0.008	0.019	1.001	0.549	0.183	0.549	0.313	-0.132	73.065	0	0	0	0	0	0	0
WT222(CAA14FCCF874)	3.69	13105	2022-11-29 16:44:35.582	-0.008	0.019	1.001	0.549	0.183	0.549	0.319	-0.126	73.043	0	0	0	0	0	0	0
WT222(CAA14FCCF874)	3.69	13105	2022-11-29 16:44:35.582	-0.008	0.019	1.001	0.549	0.183	0.549	0.324	-0.126	73.026	0	0	0	0	0	0	0
WT222(CAA14FCCF874)	3.69	13105	2022-11-29 16:44:35.582	-0.016	0.044	0.993	0.122	0.427	-1.099	0.33	-0.121	72.999	0	0	0	0	0	0	0
WT222(CAA14FCCF874)	3.69	13105	2022-11-29 16:44:35.661	-0.016	0.044	0.993	0.122	0.427	-1.099	0.33	-0.115	72.971	0	0	0	0	0	0	0
WT222(CAA14FCCF874)	3.69	13105	2022-11-29 16:44:35.661	-0.016	0.044	0.993	0.122	0.427	-1.099	0.335	-0.11	72.944	0	0	0	0	0	0	0
WT222(CAA14FCCF874)	3.69	13105	2022-11-29 16:44:35.661	-0.016	0.044	0.993	0.122	0.427	-1.099	0.341	-0.104	72.916	0	0	0	0	0	0	0
WT222(CAA14FCCF874)	3.69	13105	2022-11-29 16:44:35.661	-0.066	-0.082	1.032	4.211	-1.221	1.099	0.363	-0.11	72.9	0	0	0	0	0	0	0
WT222(CAA14FCCF874)	3.69	13105	2022-11-29 16:44:35.661	-0.066	-0.082	1.032	4.211	-1.221	1.099	0.385	-0.11	72.889	0	0	0	0	0	0	0
WT222(CAA14FCCF874)	3.69	13105	2022-11-29 16:44:35.661	-0.066	-0.082	1.032	4.211	-1.221	1.099	0.406	-0.115	72.872	0	0	0	0	0	0	0
WT222(CAA14FCCF874)	3.69	13105	2022-11-29 16:44:35.661	-0.041	-0.007	1.011	-6.042	1.587	0.732	0.374	-0.104	72.856	0	0	0	0	0	0	0

## Sheet: 120cm
设备名称	电压	版本	片上时间	加速度X(g)	加速度Y(g)	加速度Z(g)	角速度X(°/s)	角速度Y(°/s)	角速度Z(°/s)	角度X(°)	角度Y(°)	角度Z(°)	磁场X	磁场Y	磁场Z	四元数0	四元数1	四元数2	四元数3	状态
WT222(CAA14FCCF874)	3.62	13105	2022-11-29 20:23:31.529	0.077	0.026	1.042	0.366	0.366	-16.785	-0.67	1.456	87.599	0	0	0	0	0	0	0
WT222(CAA14FCCF874)	3.62	13105	2022-11-29 20:23:31.529	0.077	0.026	1.042	0.366	0.366	-16.785	-0.67	1.456	87.539	0	0	0	0	0	0	0
WT222(CAA14FCCF874)	3.62	13105	2022-11-29 20:23:31.529	0.077	0.026	1.042	0.366	0.366	-16.785	-0.67	1.45	87.473	0	0	0	0	0	0	0
WT222(CAA14FCCF874)	3.62	13105	2022-11-29 20:23:31.529	0.077	0.026	1.042	0.366	0.366	-16.785	-0.67	1.45	87.413	0	0	0	0	0	0	0
WT222(CAA14FCCF874)	3.62	13105	2022-11-29 20:23:31.529	-0.117	-0.027	0.958	0	-0.244	-2.563	-0.67	1.45	87.418	0	0	0	0	0	0	0
WT222(CAA14FCCF874)	3.62	13105	2022-11-29 20:23:31.529	-0.117	-0.027	0.958	0	-0.244	-2.563	-0.67	1.445	87.429	0	0	0	0	0	0	0
WT222(CAA14FCCF874)	3.62	13105	2022-11-29 20:23:31.529	-0.117	-0.027	0.958	0	-0.244	-2.563	-0.67	1.445	87.44	0	0	0	0	0	0	0
WT222(CAA14FCCF874)	3.62	13105	2022-11-29 20:23:31.529	0.035	-0.021	1.008	0.671	-2.747	-2.502	-0.665	1.428	87.446	0	0	0	0	0	0	0
WT222(CAA14FCCF874)	3.62	13105	2022-11-29 20:23:31.560	0.035	-0.021	1.008	0.671	-2.747	-2.502	-0.659	1.417	87.457	0	0	0	0	0	0	0
WT222(CAA14FCCF874)	3.62	13105	2022-11-29 20:23:31.560	0.035	-0.021	1.008	0.671	-2.747	-2.502	-0.659	1.401	87.468	0	0	0	0	0	0	0
WT222(CAA14FCCF874)	3.62	13105	2022-11-29 20:23:31.560	0.035	-0.021	1.008	0.671	-2.747	-2.502	-0.654	1.384	87.479	0	0	0	0	0	0	0
WT222(CAA14FCCF874)	3.62	13105	2022-11-29 20:23:31.560	-0.063	-0.01	0.983	0	1.16	-5.859	-0.654	1.39	87.468	0	0	0	0	0	0	0
WT222(CAA14FCCF874)	3.62	13105	2022-11-29 20:23:31.560	-0.063	-0.01	0.983	0	1.16	-5.859	-0.654	1.395	87.462	0	0	0	0	0	0	0
WT222(CAA14FCCF874)	3.62	13105	2022-11-29 20:23:31.560	-0.063	-0.01	0.983	0	1.16	-5.859	-0.659	1.401	87.457	0	0	0	0	0	0	0
WT222(CAA14FCCF874)	3.62	13105	2022-11-29 20:23:31.560	-0.063	-0.01	0.983	0	1.16	-5.859	-0.659	1.406	87.446	0	0	0	0	0	0	0
WT222(CAA14FCCF874)	3.62	13105	2022-11-29 20:23:31.560	0.01	-0.035	1.02	-0.366	-2.136	-2.93	-0.659	1.395	87.457	0	0	0	0	0	0	0
WT222(CAA14FCCF874)	3.62	13105	2022-11-29 20:23:31.701	0.01	-0.035	1.02	-0.366	-2.136	-2.93	-0.659	1.379	87.462	0	0	0	0	0	0	0
WT222(CAA14FCCF874)	3.62	13105	2022-11-29 20:23:31.716	0.01	-0.035	1.02	-0.366	-2.136	-2.93	-0.665	1.368	87.473	0	0	0	0	0	0	0
WT222(CAA14FCCF874)	3.62	13105	2022-11-29 20:23:31.716	0.01	-0.035	1.02	-0.366	-2.136	-2.93	-0.665	1.357	87.479	0	0	0	0	0	0	0
WT222(CAA14FCCF874)	3.62	13105	2022-11-29 20:23:31.716	-0.207	0.116	0.978	0	-0.854	-8.24	-0.665	1.351	87.462	0	0	0	0	0	0	0
WT222(CAA14FCCF874)	3.62	13105	2022-11-29 20:23:31.716	-0.207	0.116	0.978	0	-0.854	-8.24	-0.665	1.351	87.44	0	0	0	0	0	0	0
WT222(CAA14FCCF874)	3.62	13105	2022-11-29 20:23:31.716	-0.207	0.116	0.978	0	-0.854	-8.24	-0.665	1.351	87.424	0	0	0	0	0	0	0
WT222(CAA14FCCF874)	3.62	13105	2022-11-29 20:23:31.716	-0.207	0.116	0.978	0	-0.854	-8.24	-0.665	1.351	87.402	0	0	0	0	0	0	0
WT222(CAA14FCCF874)	3.62	13105	2022-11-29 20:23:31.716	0.136	-0.122	1.015	-0.183	-0.732	-6.409	-0.665	1.351	87.391	0	0	0	0	0	0	0
WT222(CAA14FCCF874)	3.62	13105	2022-11-29 20:23:31.732	0.136	-0.122	1.015	-0.183	-0.732	-6.409	-0.665	1.346	87.38	0	0	0	0	0	0	0
WT222(CAA14FCCF874)	3.62	13105	2022-11-29 20:23:31.732	0.136	-0.122	1.015	-0.183	-0.732	-6.409	-0.665	1.346	87.369	0	0	0	0	0	0	0
WT222(CAA14FCCF874)	3.62	13105	2022-11-29 20:23:31.732	0.136	-0.122	1.015	-0.183	-0.732	-6.409	-0.665	1.34	87.363	0	0	0	0	0	0	0
WT222(CAA14FCCF874)	3.62	13105	2022-11-29 20:23:31.732	-0.117	0.006	0.966	-1.892	-0.427	5.737	-0.676	1.335	87.413	0	0	0	0	0	0	0
WT222(CAA14FCCF874)	3.62	13105	2022-11-29 20:23:31.732	-0.117	0.006	0.966	-1.892	-0.427	5.737	-0.687	1.335	87.468	0	0	0	0	0	0	0
WT222(CAA14FCCF874)	3.62	13105	2022-11-29 20:23:31.732	-0.117	0.006	0.966	-1.892	-0.427	5.737	-0.692	1.335	87.517	0	0	0	0	0	0	0
WT222(CAA14FCCF874)	3.62	13105	2022-11-29 20:23:31.732	-0.117	0.006	0.966	-1.892	-0.427	5.737	-0.703	1.335	87.572	0	0	0	0	0	0	0
WT222(CAA14FCCF874)	3.62	13105	2022-11-29 20:23:31.732	0.009	-0.025	1.027	-0.732	-3.418	-6.592	-0.709	1.318	87.561	0	0	0	0	0	0	0
WT222(CAA14FCCF874)	3.62	13105	2022-11-29 20:23:31.732	0.009	-0.025	1.027	-0.732	-3.418	-6.592	-0.709	1.302	87.55	0	0	0	0	0	0	0
WT222(CAA14FCCF874)	3.62	13105	2022-11-29 20:23:31.732	0.009	-0.025	1.027	-0.732	-3.418	-6.592	-0.714	1.285	87.545	0	0	0	0	0	0	0
WT222(CAA14FCCF874)	3.62	13105	2022-11-29 20:23:31.732	0.009	-0.025	1.027	-0.732	-3.418	-6.592	-0.72	1.269	87.534	0	0	0	0	0	0	0
WT222(CAA14FCCF874)	3.62	13105	2022-11-29 20:23:31.732	0.005	-0.094	0.951	4.639	-2.563	-10.071	-0.698	1.258	87.506	0	0	0	0	0	0	0
WT222(CAA14FCCF874)	3.62	13105	2022-11-29 20:23:31.732	0.005	-0.094	0.951	4.639	-2.563	-10.071	-0.681	1.247	87.484	0	0	0	0	0	0	0
WT222(CAA14FCCF874)	3.62	13105	2022-11-29 20:23:31.732	0.005	-0.094	0.951	4.639	-2.563	-10.071	-0.659	1.23	87.457	0	0	0	0	0	0	0
WT222(CAA14FCCF874)	3.62	13105	2022-11-29 20:23:31.732	0.005	-0.094	0.951	4.639	-2.563	-10.071	-0.637	1.219	87.435	0	0	0	0	0	0	0
WT222(CAA14FCCF874)	3.62	13105	2022-11-29 20:23:31.732	0.098	-0.052	0.995	-1.343	1.038	-16.541	-0.654	1.219	87.38	0	0	0	0	0	0	0
WT222(CAA14FCCF874)	3.62	13105	2022-11-29 20:23:31.763	0.098	-0.052	0.995	-1.343	1.038	-16.541	-0.665	1.225	87.319	0	0	0	0	0	0	0
WT222(CAA14FCCF874)	3.62	13105	2022-11-29 20:23:31.763	0.098	-0.052	0.995	-1.343	1.038	-16.541	-0.676	1.225	87.264	0	0	0	0	0	0	0
WT222(CAA14FCCF874)	3.62	13105	2022-11-29 20:23:31.763	0.098	-0.052	0.995	-1.343	1.038	-16.541	-0.687	1.225	87.209	0	0	0	0	0	0	0
WT222(CAA14FCCF874)	3.62	13105	2022-11-29 20:23:31.763	-0.123	-0.075	0.946	0.366	-1.709	16.174	-0.687	1.214	87.319	0	0	0	0	0	0	0
WT222(CAA14FCCF874)	3.62	13105	2022-11-29 20:23:31.763	-0.123	-0.075	0.946	0.366	-1.709	16.174	-0.687	1.203	87.429	0	0	0	0	0	0	0
WT222(CAA14FCCF874)	3.62	13105	2022-11-29 20:23:31.763	-0.123	-0.075	0.946	0.366	-1.709	16.174	-0.687	1.198	87.539	0	0	0	0	0	0	0
WT222(CAA14FCCF874)	3.62	13105	2022-11-29 20:23:31.763	-0.123	-0.075	0.946	0.366	-1.709	16.174	-0.692	1.187	87.649	0	0	0	0	0	0	0
WT222(CAA14FCCF874)	3.62	13105	2022-11-29 20:23:31.763	0.08	0.031	1.06	3.54	-2.136	-8.85	-0.676	1.176	87.632	0	0	0	0	0	0	0
WT222(CAA14FCCF874)	3.62	13105	2022-11-29 20:23:31.794	0.08	0.031	1.06	3.54	-2.136	-8.85	-0.665	1.165	87.61	0	0	0	0	0	0	0
WT222(CAA14FCCF874)	3.62	13105	2022-11-29 20:23:31.794	0.08	0.031	1.06	3.54	-2.136	-8.85	-0.654	1.148	87.594	0	0	0	0	0	0	0
WT222(CAA14FCCF874)	3.62	13105	2022-11-29 20:23:31.794	0.08	0.031	1.06	3.54	-2.136	-8.85	-0.637	1.137	87.578	0	0	0	0	0	0	0
WT222(CAA14FCCF874)	3.62	13105	2022-11-29 20:23:31.794	-0.05	0.086	0.973	1.77	2.38	-7.08	-0.632	1.143	87.567	0	0	0	0	0	0	0
WT222(CAA14FCCF874)	3.62	13105	2022-11-29 20:23:31.794	-0.05	0.086	0.973	1.77	2.38	-7.08	-0.621	1.154	87.556	0	0	0	0	0	0	0
WT222(CAA14FCCF874)	3.62	13105	2022-11-29 20:23:31.794	-0.05	0.086	0.973	1.77	2.38	-7.08	-0.615	1.165	87.545	0	0	0	0	0	0	0
WT222(CAA14FCCF874)	3.62	13105	2022-11-29 20:23:31.794	-0.05	0.086	0.973	1.77	2.38	-7.08	-0.604	1.176	87.534	0	0	0	0	0	0	0
WT222(CAA14FCCF874)	3.62	13105	2022-11-29 20:23:31.794	-0.081	-0.001	1.007	-2.258	0.671	-0.732	-0.615	1.176	87.556	0	0	0	0	0	0	0
WT222(CAA14FCCF874)	3.62	13105	2022-11-29 20:23:31.794	-0.081	-0.001	1.007	-2.258	0.671	-0.732	-0.626	1.181	87.572	0	0	0	0	0	0	0
WT222(CAA14FCCF874)	3.62	13105	2022-11-29 20:23:31.794	-0.081	-0.001	1.007	-2.258	0.671	-0.732	-0.637	1.181	87.594	0	0	0	0	0	0	0
WT222(CAA14FCCF874)	3.62	13105	2022-11-29 20:23:31.794	-0.081	-0.001	1.007	-2.258	0.671	-0.732	-0.648	1.187	87.61	0	0	0	0	0	0	0
WT222(CAA14FCCF874)	3.62	13105	2022-11-29 20:23:31.794	-0.026	-0.015	0.978	4.272	-1.587	-52.246	-0.632	1.176	87.374	0	0	0	0	0	0	0
WT222(CAA14FCCF874)	3.62	13105	2022-11-29 20:23:31.794	-0.026	-0.015	0.978	4.272	-1.587	-52.246	-0.615	1.165	87.138	0	0	0	0	0	0	0
WT222(CAA14FCCF874)	3.62	13105	2022-11-29 20:23:31.794	-0.026	-0.015	0.978	4.272	-1.587	-52.246	-0.599	1.159	86.907	0	0	0	0	0	0	0
WT222(CAA14FCCF874)	3.62	13105	2022-11-29 20:23:31.794	-0.026	-0.015	0.978	4.272	-1.587	-52.246	-0.582	1.148	86.671	0	0	0	0	0	0	0
WT222(CAA14FCCF874)	3.62	13105	2022-11-29 20:23:31.794	-0.045	0.052	0.986	-1.526	-7.629	-34.729	-0.593	1.11	86.523	0	0	0	0	0	0	0
WT222(CAA14FCCF874)	3.62	13105	2022-11-29 20:23:31.888	-0.045	0.052	0.986	-1.526	-7.629	-34.729	-0.599	1.071	86.38	0	0	0	0	0	0	0
WT222(CAA14FCCF874)	3.62	13105	2022-11-29 20:23:31.888	-0.045	0.052	0.986	-1.526	-7.629	-34.729	-0.61	1.033	86.232	0	0	0	0	0	0	0
WT222(CAA14FCCF874)	3.62	13105	2022-11-29 20:23:31.888	-0.045	0.052	0.986	-1.526	-7.629	-34.729	-0.615	0.994	86.089	0	0	0	0	0	0	0
WT222(CAA14FCCF874)	3.62	13105	2022-11-29 20:23:31.888	0.05	-0.104	1.005	-1.282	-6.409	11.658	-0.621	0.961	86.177	0	0	0	0	0	0	0
WT222(CAA14FCCF874)	3.62	13105	2022-11-29 20:23:31.888	0.05	-0.104	1.005	-1.282	-6.409	11.658	-0.626	0.934	86.259	0	0	0	0	0	0	0
WT222(CAA14FCCF874)	3.62	13105	2022-11-29 20:23:31.888	0.05	-0.104	1.005	-1.282	-6.409	11.658	-0.632	0.901	86.347	0	0	0	0	0	0	0
WT222(CAA14FCCF874)	3.62	13105	2022-11-29 20:23:31.888	0.05	-0.104	1.005	-1.282	-6.409	11.658	-0.637	0.873	86.44	0	0	0	0	0	0	0
WT222(CAA14FCCF874)	3.62	13105	2022-11-29 20:23:31.888	-0.035	-0.229	1.055	-8.545	6.348	47.424	-0.681	0.906	86.704	0	0	0	0	0	0	0
WT222(CAA14FCCF874)	3.62	13105	2022-11-29 20:23:31.888	-0.035	-0.229	1.055	-8.545	6.348	47.424	-0.725	0.939	86.973	0	0	0	0	0	0	0
WT222(CAA14FCCF874)	3.62	13105	2022-11-29 20:23:31.888	-0.035	-0.229	1.055	-8.545	6.348	47.424	-0.769	0.972	87.242	0	0	0	0	0	0	0
WT222(CAA14FCCF874)	3.62	13105	2022-11-29 20:23:31.888	-0.035	-0.229	1.055	-8.545	6.348	47.424	-0.813	1.005	87.512	0	0	0	0	0	0	0
WT222(CAA14FCCF874)	3.62	13105	2022-11-29 20:23:31.888	-0.003	0.213	1.106	6.714	-1.526	3.174	-0.786	1	87.561	0	0	0	0	0	0	0
WT222(CAA14FCCF874)	3.62	13105	2022-11-29 20:23:31.888	-0.003	0.213	1.106	6.714	-1.526	3.174	-0.753	0.994	87.605	0	0	0	0	0	0	0
WT222(CAA14FCCF874)	3.62	13105	2022-11-29 20:23:31.888	-0.003	0.213	1.106	6.714	-1.526	3.174	-0.72	0.983	87.649	0	0	0	0	0	0	0
WT222(CAA14FCCF874)	3.62	13105	2022-11-29 20:23:31.888	-0.003	0.213	1.106	6.714	-1.526	3.174	-0.687	0.978	87.687	0	0	0	0	0	0	0
WT222(CAA14FCCF874)	3.62	13105	2022-11-29 20:23:31.888	-0.051	-0.079	0.986	-0.793	0.793	-15.869	-0.692	0.978	87.638	0	0	0	0	0	0	0
WT222(CAA14FCCF874)	3.62	13105	2022-11-29 20:23:31.919	-0.051	-0.079	0.986	-0.793	0.793	-15.869	-0.692	0.983	87.583	0	0	0	0	0	0	0
WT222(CAA14FCCF874)	3.62	13105	2022-11-29 20:23:31.919	-0.051	-0.079	0.986	-0.793	0.793	-15.869	-0.703	0.989	87.534	0	0	0	0	0	0	0
WT222(CAA14FCCF874)	3.62	13105	2022-11-29 20:23:31.919	0.003	0.01	1.01	0.549	0.793	6.409	-0.698	0.989	87.594	0	0	0	0	0	0	0
WT222(CAA14FCCF874)	3.62	13105	2022-11-29 20:23:31.919	0.003	0.01	1.01	0.549	0.793	6.409	-0.692	0.994	87.654	0	0	0	0	0	0	0
WT222(CAA14FCCF874)	3.62	13105	2022-11-29 20:23:31.919	0.003	0.01	1.01	0.549	0.793	6.409	-0.692	1	87.709	0	0	0	0	0	0	0
WT222(CAA14FCCF874)	3.62	13105	2022-11-29 20:23:31.919	0.003	0.01	1.01	0.549	0.793	6.409	-0.687	1.005	87.77	0	0	0	0	0	0	0
WT222(CAA14FCCF874)	3.62	13105	2022-11-29 20:23:31.919	0.024	-0.06	1.092	1.038	1.892	13	-0.681	1.011	87.863	0	0	0	0	0	0	0
WT222(CAA14FCCF874)	3.62	13105	2022-11-29 20:23:31.919	0.024	-0.06	1.092	1.038	1.892	13	-0.676	1.022	87.951	0	0	0	0	0	0	0
WT222(CAA14FCCF874)	3.62	13105	2022-11-29 20:23:31.982	0.024	-0.06	1.092	1.038	1.892	13	-0.67	1.033	88.044	0	0	0	0	0	0	0
WT222(CAA14FCCF874)	3.62	13105	2022-11-29 20:23:31.982	0.024	-0.06	1.092	1.038	1.892	13	-0.665	1.038	88.138	0	0	0	0	0	0	0
WT222(CAA14FCCF874)	3.62	13105	2022-11-29 20:23:31.982	-0.015	0.066	1.055	-5.92	15.93	-4.822	-0.698	1.115	88.138	0	0	0	0	0	0	0
WT222(CAA14FCCF874)	3.62	13105	2022-11-29 20:23:31.982	-0.015	0.066	1.055	-5.92	15.93	-4.822	-0.725	1.192	88.138	0	0	0	0	0	0	0
WT222(CAA14FCCF874)	3.62	13105	2022-11-29 20:23:31.982	-0.015	0.066	1.055	-5.92	15.93	-4.822	-0.753	1.269	88.138	0	0	0	0	0	0	0
WT222(CAA14FCCF874)	3.62	13105	2022-11-29 20:23:31.982	-0.015	0.066	1.055	-5.92	15.93	-4.822	-0.786	1.346	88.138	0	0	0	0	0	0	0
WT222(CAA14FCCF874)	3.62	13105	2022-11-29 20:23:31.982	-0.119	-0.067	0.515	9.094	-22.461	-3.479	-0.736	1.236	88.149	0	0	0	0	0	0	0
WT222(CAA14FCCF874)	3.62	13105	2022-11-29 20:23:31.982	-0.119	-0.067	0.515	9.094	-22.461	-3.479	-0.692	1.121	88.16	0	0	0	0	0	0	0
WT222(CAA14FCCF874)	3.62	13105	2022-11-29 20:23:32.044	-0.119	-0.067	0.515	9.094	-22.461	-3.479	-0.648	1.011	88.165	0	0	0	0	0	0	0
WT222(CAA14FCCF874)	3.62	13105	2022-11-29 20:23:32.044	-0.119	-0.067	0.515	9.094	-22.461	-3.479	-0.604	0.901	88.176	0	0	0	0	0	0	0
WT222(CAA14FCCF874)	3.62	13105	2022-11-29 20:23:32.044	0.125	-0.062	1.438	-1.221	2.563	4.822	-0.61	0.917	88.231	0	0	0	0	0	0	0
WT222(CAA14FCCF874)	3.62	13105	2022-11-29 20:23:32.044	0.251	-0.11	2.905	-1.221	2.563	4.822	-0.615	0.928	88.281	0	0	0	0	0	0	0
WT222(CAA14FCCF874)	3.62	13105	2022-11-29 20:23:32.044	0.505	-0.208	5.839	-1.221	2.563	4.822	-0.626	0.934	88.33	0	0	0	0	0	0	0
WT222(CAA14FCCF874)	3.62	13105	2022-11-29 20:23:32.044	1.013	-0.403	11.708	-1.221	2.563	4.822	-0.632	0.939	88.38	0	0	0	0	0	0	0
WT222(CAA14FCCF874)	3.62	13105	2022-11-29 20:23:32.044	-0.063	0.221	0.964	2.93	-3.418	5.676	-0.621	0.912	88.434	0	0	0	0	0	0	0
WT222(CAA14FCCF874)	3.62	13105	2022-11-29 20:23:32.044	-0.063	0.221	0.964	2.93	-3.418	5.676	-0.604	0.89	88.489	0	0	0	0	0	0	0
WT222(CAA14FCCF874)	3.62	13105	2022-11-29 20:23:32.060	-0.063	0.221	0.964	2.93	-3.418	5.676	-0.588	0.862	88.539	0	0	0	0	0	0	0
WT222(CAA14FCCF874)	3.62	13105	2022-11-29 20:23:32.060	-0.063	0.221	0.964	2.93	-3.418	5.676	-0.571	0.84	88.594	0	0	0	0	0	0	0
WT222(CAA14FCCF874)	3.62	13105	2022-11-29 20:23:32.060	-0.049	0.056	1.073	-1.038	1.77	-14.221	-0.577	0.84	88.544	0	0	0	0	0	0	0
WT222(CAA14FCCF874)	3.62	13105	2022-11-29 20:23:32.060	-0.049	0.056	1.073	-1.038	1.77	-14.221	-0.577	0.846	88.495	0	0	0	0	0	0	0
WT222(CAA14FCCF874)	3.62	13105	2022-11-29 20:23:32.060	-0.049	0.056	1.073	-1.038	1.77	-14.221	-0.582	0.846	88.445	0	0	0	0	0	0	0
WT222(CAA14FCCF874)	3.62	13105	2022-11-29 20:23:32.060	-0.049	0.056	1.073	-1.038	1.77	-14.221	-0.582	0.851	88.396	0	0	0	0	0	0	0
WT222(CAA14FCCF874)	3.62	13105	2022-11-29 20:23:32.060	0.043	-0.098	1.012	0.366	-0.427	1.587	-0.582	0.84	88.423	0	0	0	0	0	0	0
WT222(CAA14FCCF874)	3.62	13105	2022-11-29 20:23:32.060	0.043	-0.098	1.012	0.366	-0.427	1.587	-0.577	0.835	88.456	0	0	0	0	0	0	0
WT222(CAA14FCCF874)	3.62	13105	2022-11-29 20:23:32.091	0.043	-0.098	1.012	0.366	-0.427	1.587	-0.571	0.824	88.484	0	0	0	0	0	0	0
WT222(CAA14FCCF874)	3.62	13105	2022-11-29 20:23:32.091	0.043	-0.098	1.012	0.366	-0.427	1.587	-0.571	0.818	88.517	0	0	0	0	0	0	0
WT222(CAA14FCCF874)	3.62	13105	2022-11-29 20:23:32.091	-0.022	-0.084	0.969	-1.221	2.319	9.399	-0.577	0.824	88.588	0	0	0	0	0	0	0
WT222(CAA14FCCF874)	3.62	13105	2022-11-29 20:23:32.091	-0.022	-0.084	0.969	-1.221	2.319	9.399	-0.582	0.829	88.66	0	0	0	0	0	0	0
WT222(CAA14FCCF874)	3.62	13105	2022-11-29 20:23:32.091	-0.022	-0.084	0.969	-1.221	2.319	9.399	-0.588	0.84	88.731	0	0	0	0	0	0	0
WT222(CAA14FCCF874)	3.62	13105	2022-11-29 20:23:32.091	-0.022	-0.084	0.969	-1.221	2.319	9.399	-0.593	0.846	88.802	0	0	0	0	0	0	0
WT222(CAA14FCCF874)	3.62	13105	2022-11-29 20:23:32.091	-0.026	0.029	1.048	-0.183	-0.488	-7.141	-0.593	0.84	88.786	0	0	0	0	0	0	0
WT222(CAA14FCCF874)	3.62	13105	2022-11-29 20:23:32.091	-0.026	0.029	1.048	-0.183	-0.488	-7.141	-0.593	0.829	88.775	0	0	0	0	0	0	0
WT222(CAA14FCCF874)	3.62	13105	2022-11-29 20:23:32.123	-0.026	0.029	1.048	-0.183	-0.488	-7.141	-0.599	0.824	88.764	0	0	0	0	0	0	0
WT222(CAA14FCCF874)	3.62	13105	2022-11-29 20:23:32.123	-0.026	0.029	1.048	-0.183	-0.488	-7.141	-0.599	0.818	88.753	0	0	0	0	0	0	0
WT222(CAA14FCCF874)	3.62	13105	2022-11-29 20:23:32.123	-0.044	-0.025	0.981	-0.366	-0.061	-4.211	-0.599	0.813	88.753	0	0	0	0	0	0	0
WT222(CAA14FCCF874)	3.62	13105	2022-11-29 20:23:32.123	-0.044	-0.025	0.981	-0.366	-0.061	-4.211	-0.604	0.807	88.753	0	0	0	0	0	0	0
WT222(CAA14FCCF874)	3.62	13105	2022-11-29 20:23:32.123	-0.044	-0.025	0.981	-0.366	-0.061	-4.211	-0.604	0.807	88.759	0	0	0	0	0	0	0
WT222(CAA14FCCF874)	3.62	13105	2022-11-29 20:23:32.123	-0.044	-0.025	0.981	-0.366	-0.061	-4.211	-0.604	0.802	88.759	0	0	0	0	0	0	0
WT222(CAA14FCCF874)	3.62	13105	2022-11-29 20:23:32.123	-0.01	0.027	0.998	2.197	-0.793	7.813	-0.593	0.797	88.824	0	0	0	0	0	0	0
WT222(CAA14FCCF874)	3.62	13105	2022-11-29 20:23:32.123	-0.01	0.027	0.998	2.197	-0.793	7.813	-0.582	0.791	88.885	0	0	0	0	0	0	0
WT222(CAA14FCCF874)	3.62	13105	2022-11-29 20:23:32.154	-0.01	0.027	0.998	2.197	-0.793	7.813	-0.571	0.786	88.945	0	0	0	0	0	0	0
WT222(CAA14FCCF874)	3.62	13105	2022-11-29 20:23:32.154	-0.01	0.027	0.998	2.197	-0.793	7.813	-0.56	0.78	89.006	0	0	0	0	0	0	0
WT222(CAA14FCCF874)	3.62	13105	2022-11-29 20:23:32.154	-0.033	0.057	1.048	2.502	1.16	-1.648	-0.544	0.786	89.017	0	0	0	0	0	0	0
WT222(CAA14FCCF874)	3.62	13105	2022-11-29 20:23:32.154	-0.033	0.057	1.048	2.502	1.16	-1.648	-0.533	0.786	89.033	0	0	0	0	0	0	0
WT222(CAA14FCCF874)	3.62	13105	2022-11-29 20:23:32.154	-0.033	0.057	1.048	2.502	1.16	-1.648	-0.516	0.791	89.044	0	0	0	0	0	0	0
WT222(CAA14FCCF874)	3.62	13105	2022-11-29 20:23:32.154	-0.033	0.057	1.048	2.502	1.16	-1.648	-0.505	0.797	89.055	0	0	0	0	0	0	0
WT222(CAA14FCCF874)	3.62	13105	2022-11-29 20:23:32.154	-0.022	-0.025	0.986	-0.427	-1.77	-2.502	-0.505	0.786	89.061	0	0	0	0	0	0	0
WT222(CAA14FCCF874)	3.62	13105	2022-11-29 20:23:32.154	-0.022	-0.025	0.986	-0.427	-1.77	-2.502	-0.505	0.775	89.072	0	0	0	0	0	0	0
WT222(CAA14FCCF874)	3.62	13105	2022-11-29 20:23:32.216	-0.022	-0.025	0.986	-0.427	-1.77	-2.502	-0.505	0.764	89.077	0	0	0	0	0	0	0
WT222(CAA14FCCF874)	3.62	13105	2022-11-29 20:23:32.216	-0.022	-0.025	0.986	-0.427	-1.77	-2.502	-0.505	0.758	89.083	0	0	0	0	0	0	0
WT222(CAA14FCCF874)	3.62	13105	2022-11-29 20:23:32.216	-0.021	-0.068	1.026	2.319	0.488	-1.099	-0.494	0.758	89.099	0	0	0	0	0	0	0
WT222(CAA14FCCF874)	3.62	13105	2022-11-29 20:23:32.216	-0.021	-0.068	1.026	2.319	0.488	-1.099	-0.483	0.758	89.116	0	0	0	0	0	0	0
WT222(CAA14FCCF874)	3.62	13105	2022-11-29 20:23:32.216	-0.021	-0.068	1.026	2.319	0.488	-1.099	-0.472	0.764	89.132	0	0	0	0	0	0	0
WT222(CAA14FCCF874)	3.62	13105	2022-11-29 20:23:32.216	-0.021	-0.068	1.026	2.319	0.488	-1.099	-0.461	0.764	89.149	0	0	0	0	0	0	0
WT222(CAA14FCCF874)	3.62	13105	2022-11-29 20:23:32.216	-0.013	0.06	1.017	2.136	-0.122	-0.854	-0.45	0.764	89.165	0	0	0	0	0	0	0
WT222(CAA14FCCF874)	3.62	13105	2022-11-29 20:23:32.216	-0.013	0.06	1.017	2.136	-0.122	-0.854	-0.439	0.764	89.182	0	0	0	0	0	0	0
WT222(CAA14FCCF874)	3.62	13105	2022-11-29 20:23:32.248	-0.013	0.06	1.017	2.136	-0.122	-0.854	-0.428	0.758	89.193	0	0	0	0	0	0	0
WT222(CAA14FCCF874)	3.62	13105	2022-11-29 20:23:32.248	-0.013	0.06	1.017	2.136	-0.122	-0.854	-0.412	0.758	89.209	0	0	0	0	0	0	0
WT222(CAA14FCCF874)	3.62	13105	2022-11-29 20:23:32.248	-0.06	-0.333	1.036	-0.427	1.221	11.536	-0.417	0.764	89.291	0	0	0	0	0	0	0
WT222(CAA14FCCF874)	3.62	13105	2022-11-29 20:23:32.248	-0.06	-0.333	1.036	-0.427	1.221	11.536	-0.423	0.775	89.368	0	0	0	0	0	0	0
WT222(CAA14FCCF874)	3.62	13105	2022-11-29 20:23:32.248	-0.06	-0.333	1.036	-0.427	1.221	11.536	-0.428	0.78	89.451	0	0	0	0	0	0	0
WT222(CAA14FCCF874)	3.62	13105	2022-11-29 20:23:32.248	-0.06	-0.333	1.036	-0.427	1.221	11.536	-0.439	0.786	89.539	0	0	0	0	0	0	0
WT222(CAA14FCCF874)	3.62	13105	2022-11-29 20:23:32.248	-0.036	0.108	0.983	4.333	1.404	1.648	-0.423	0.791	89.572	0	0	0	0	0	0	0
WT222(CAA14FCCF874)	3.62	13105	2022-11-29 20:23:32.248	-0.036	0.108	0.983	4.333	1.404	1.648	-0.412	0.802	89.604	0	0	0	0	0	0	0
WT222(CAA14FCCF874)	3.62	13105	2022-11-29 20:23:32.279	-0.036	0.108	0.983	4.333	1.404	1.648	-0.396	0.807	89.637	0	0	0	0	0	0	0
WT222(CAA14FCCF874)	3.62	13105	2022-11-29 20:23:32.279	-0.033	0.163	0.982	1.038	-0.61	-16.907	-0.39	0.807	89.577	0	0	0	0	0	0	0
WT222(CAA14FCCF874)	3.62	13105	2022-11-29 20:23:32.279	-0.033	0.163	0.982	1.038	-0.61	-16.907	-0.39	0.802	89.511	0	0	0	0	0	0	0
WT222(CAA14FCCF874)	3.62	13105	2022-11-29 20:23:32.279	-0.033	0.163	0.982	1.038	-0.61	-16.907	-0.385	0.802	89.445	0	0	0	0	0	0	0
WT222(CAA14FCCF874)	3.62	13105	2022-11-29 20:23:32.279	-0.033	0.163	0.982	1.038	-0.61	-16.907	-0.379	0.802	89.379	0	0	0	0	0	0	0
WT222(CAA14FCCF874)	3.62	13105	2022-11-29 20:23:32.279	0.043	-0.163	1.004	-0.549	0.305	5.981	-0.385	0.802	89.434	0	0	0	0	0	0	0
WT222(CAA14FCCF874)	3.62	13105	2022-11-29 20:23:32.279	0.043	-0.163	1.004	-0.549	0.305	5.981	-0.39	0.807	89.484	0	0	0	0	0	0	0
WT222(CAA14FCCF874)	3.62	13105	2022-11-29 20:23:32.279	0.043	-0.163	1.004	-0.549	0.305	5.981	-0.396	0.807	89.533	0	0	0	0	0	0	0
WT222(CAA14FCCF874)	3.62	13105	2022-11-29 20:23:32.341	0.043	-0.163	1.004	-0.549	0.305	5.981	-0.401	0.807	89.588	0	0	0	0	0	0	0
WT222(CAA14FCCF874)	3.62	13105	2022-11-29 20:23:32.341	-0.002	0	0.983	0	0.916	17.456	-0.401	0.813	89.692	0	0	0	0	0	0	0
WT222(CAA14FCCF874)	3.62	13105	2022-11-29 20:23:32.341	-0.002	0	0.983	0	0.916	17.456	-0.401	0.818	89.802	0	0	0	0	0	0	0
WT222(CAA14FCCF874)	3.62	13105	2022-11-29 20:23:32.341	-0.002	0	0.983	0	0.916	17.456	-0.406	0.818	89.912	0	0	0	0	0	0	0
WT222(CAA14FCCF874)	3.62	13105	2022-11-29 20:23:32.341	-0.002	0	0.983	0	0.916	17.456	-0.406	0.824	90.016	0	0	0	0	0	0	0
WT222(CAA14FCCF874)	3.62	13105	2022-11-29 20:23:32.341	-0.087	-0.098	0.997	0.61	-1.77	-5.798	-0.406	0.818	90.011	0	0	0	0	0	0	0
WT222(CAA14FCCF874)	3.62	13105	2022-11-29 20:23:32.341	-0.087	-0.098	0.997	0.61	-1.77	-5.798	-0.412	0.807	90	0	0	0	0	0	0	0
WT222(CAA14FCCF874)	3.62	13105	2022-11-29 20:23:32.341	-0.087	-0.098	0.997	0.61	-1.77	-5.798	-0.412	0.797	89.995	0	0	0	0	0	0	0
WT222(CAA14FCCF874)	3.62	13105	2022-11-29 20:23:32.373	-0.087	-0.098	0.997	0.61	-1.77	-5.798	-0.412	0.791	89.989	0	0	0	0	0	0	0
WT222(CAA14FCCF874)	3.62	13105	2022-11-29 20:23:32.373	-0.069	0.038	0.95	0	1.221	-11.047	-0.417	0.797	89.956	0	0	0	0	0	0	0
WT222(CAA14FCCF874)	3.62	13105	2022-11-29 20:23:32.373	-0.069	0.038	0.95	0	1.221	-11.047	-0.423	0.807	89.923	0	0	0	0	0	0	0
WT222(CAA14FCCF874)	3.62	13105	2022-11-29 20:23:32.373	-0.069	0.038	0.95	0	1.221	-11.047	-0.428	0.813	89.885	0	0	0	0	0	0	0
WT222(CAA14FCCF874)	3.62	13105	2022-11-29 20:23:32.373	-0.069	0.038	0.95	0	1.221	-11.047	-0.434	0.824	89.852	0	0	0	0	0	0	0
WT222(CAA14FCCF874)	3.62	13105	2022-11-29 20:23:32.373	0.082	-0.11	1.045	0.854	-0.916	9.583	-0.434	0.824	89.923	0	0	0	0	0	0	0
WT222(CAA14FCCF874)	3.62	13105	2022-11-29 20:23:32.373	0.082	-0.11	1.045	0.854	-0.916	9.583	-0.428	0.818	89.989	0	0	0	0	0	0	0
WT222(CAA14FCCF874)	3.62	13105	2022-11-29 20:23:32.373	0.082	-0.11	1.045	0.854	-0.916	9.583	-0.428	0.813	90.06	0	0	0	0	0	0	0
WT222(CAA14FCCF874)	3.62	13105	2022-11-29 20:23:32.419	0.082	-0.11	1.045	0.854	-0.916	9.583	-0.428	0.807	90.126	0	0	0	0	0	0	0
WT222(CAA14FCCF874)	3.62	13105	2022-11-29 20:23:32.419	-0.119	0.195	0.971	-0.122	3.418	0	-0.434	0.824	90.148	0	0	0	0	0	0	0
WT222(CAA14FCCF874)	3.62	13105	2022-11-29 20:23:32.419	-0.119	0.195	0.971	-0.122	3.418	0	-0.439	0.846	90.165	0	0	0	0	0	0	0
WT222(CAA14FCCF874)	3.62	13105	2022-11-29 20:23:32.419	-0.119	0.195	0.971	-0.122	3.418	0	-0.439	0.862	90.181	0	0	0	0	0	0	0
WT222(CAA14FCCF874)	3.62	13105	2022-11-29 20:23:32.419	-0.119	0.195	0.971	-0.122	3.418	0	-0.439	0.884	90.198	0	0	0	0	0	0	0
WT222(CAA14FCCF874)	3.62	13105	2022-11-29 20:23:32.419	-0.022	0.089	0.995	-4.333	-0.061	-18.738	-0.456	0.884	90.115	0	0	0	0	0	0	0
WT222(CAA14FCCF874)	3.62	13105	2022-11-29 20:23:32.419	-0.022	0.089	0.995	-4.333	-0.061	-18.738	-0.478	0.884	90.038	0	0	0	0	0	0	0
WT222(CAA14FCCF874)	3.62	13105	2022-11-29 20:23:32.419	-0.022	0.089	0.995	-4.333	-0.061	-18.738	-0.494	0.89	89.956	0	0	0	0	0	0	0
WT222(CAA14FCCF874)	3.62	13105	2022-11-29 20:23:32.451	-0.022	0.089	0.995	-4.333	-0.061	-18.738	-0.516	0.89	89.874	0	0	0	0	0	0	0
WT222(CAA14FCCF874)	3.62	13105	2022-11-29 20:23:32.466	-0.082	-0.021	0.919	-3.235	-2.38	-5.798	-0.527	0.879	89.857	0	0	0	0	0	0	0
WT222(CAA14FCCF874)	3.62	13105	2022-11-29 20:23:32.466	-0.082	-0.021	0.919	-3.235	-2.38	-5.798	-0.538	0.873	89.841	0	0	0	0	0	0	0
WT222(CAA14FCCF874)	3.62	13105	2022-11-29 20:23:32.466	-0.082	-0.021	0.919	-3.235	-2.38	-5.798	-0.549	0.862	89.824	0	0	0	0	0	0	0
WT222(CAA14FCCF874)	3.62	13105	2022-11-29 20:23:32.466	-0.082	-0.021	0.919	-3.235	-2.38	-5.798	-0.566	0.857	89.813	0	0	0	0	0	0	0
WT222(CAA14FCCF874)	3.62	13105	2022-11-29 20:23:32.466	0.068	-0.142	0.967	-4.7	-2.441	9.583	-0.588	0.846	89.874	0	0	0	0	0	0	0
WT222(CAA14FCCF874)	3.62	13105	2022-11-29 20:23:32.466	0.068	-0.142	0.967	-4.7	-2.441	9.583	-0.604	0.84	89.94	0	0	0	0	0	0	0
WT222(CAA14FCCF874)	3.62	13105	2022-11-29 20:23:32.466	0.068	-0.142	0.967	-4.7	-2.441	9.583	-0.632	0.829	90	0	0	0	0	0	0	0
WT222(CAA14FCCF874)	3.62	13105	2022-11-29 20:23:32.482	0.068	-0.142	0.967	-4.7	-2.441	9.583	-0.654	0.818	90.066	0	0	0	0	0	0	0
WT222(CAA14FCCF874)	3.62	13105	2022-11-29 20:23:32.482	-0.079	-0.085	0.951	-4.028	0.427	5.981	-0.676	0.824	90.115	0	0	0	0	0	0	0
WT222(CAA14FCCF874)	3.62	13105	2022-11-29 20:23:32.482	-0.079	-0.085	0.951	-4.028	0.427	5.981	-0.698	0.824	90.165	0	0	0	0	0	0	0
WT222(CAA14FCCF874)	3.62	13105	2022-11-29 20:23:32.482	-0.079	-0.085	0.951	-4.028	0.427	5.981	-0.72	0.829	90.214	0	0	0	0	0	0	0
WT222(CAA14FCCF874)	3.62	13105	2022-11-29 20:23:32.482	-0.079	-0.085	0.951	-4.028	0.427	5.981	-0.742	0.835	90.264	0	0	0	0	0	0	0
WT222(CAA14FCCF874)	3.62	13105	2022-11-29 20:23:32.482	0.057	0.051	1.035	2.93	0.488	4.089	-0.731	0.84	90.302	0	0	0	0	0	0	0
WT222(CAA14FCCF874)	3.62	13105	2022-11-29 20:23:32.482	0.057	0.051	1.035	2.93	0.488	4.089	-0.714	0.846	90.335	0	0	0	0	0	0	0
WT222(CAA14FCCF874)	3.62	13105	2022-11-29 20:23:32.482	0.057	0.051	1.035	2.93	0.488	4.089	-0.703	0.846	90.374	0	0	0	0	0	0	0
WT222(CAA14FCCF874)	3.62	13105	2022-11-29 20:23:32.513	0.057	0.051	1.035	2.93	0.488	4.089	-0.687	0.851	90.412	0	0	0	0	0	0	0

## Sheet: 140cm
设备名称	电压	版本	片上时间	加速度X(g)	加速度Y(g)	加速度Z(g)	角速度X(°/s)	角速度Y(°/s)	角速度Z(°/s)	角度X(°)	角度Y(°)	角度Z(°)	磁场X	磁场Y	磁场Z	四元数0	四元数1	四元数2	四元数3	状态
WT222(CAA14FCCF874)	3.64	13105	2022-11-29 20:33:12.239	-0.007	-0.014	1.003	-0.122	0.488	2.869	2.258	-1.708	96.509	0	0	0	0	0	0	0
WT222(CAA14FCCF874)	3.64	13105	2022-11-29 20:33:12.239	-0.007	-0.014	1.003	-0.122	0.488	2.869	2.258	-1.703	96.542	0	0	0	0	0	0	0
WT222(CAA14FCCF874)	3.64	13105	2022-11-29 20:33:12.239	-0.007	-0.014	1.003	-0.122	0.488	2.869	2.252	-1.703	96.575	0	0	0	0	0	0	0
WT222(CAA14FCCF874)	3.64	13105	2022-11-29 20:33:12.239	-0.007	-0.014	1.003	-0.122	0.488	2.869	2.252	-1.697	96.608	0	0	0	0	0	0	0
WT222(CAA14FCCF874)	3.64	13105	2022-11-29 20:33:12.239	0.006	0.045	1.005	0.122	0.305	1.038	2.252	-1.697	96.636	0	0	0	0	0	0	0
WT222(CAA14FCCF874)	3.64	13105	2022-11-29 20:33:12.239	0.006	0.045	1.005	0.122	0.305	1.038	2.247	-1.692	96.658	0	0	0	0	0	0	0
WT222(CAA14FCCF874)	3.64	13105	2022-11-29 20:33:12.239	0.006	0.045	1.005	0.122	0.305	1.038	2.247	-1.692	96.685	0	0	0	0	0	0	0
WT222(CAA14FCCF874)	3.64	13105	2022-11-29 20:33:12.239	0.006	0.045	1.005	0.122	0.305	1.038	2.247	-1.686	96.707	0	0	0	0	0	0	0
WT222(CAA14FCCF874)	3.64	13105	2022-11-29 20:33:12.239	0.064	0.089	1.001	0.061	-0.488	-2.502	2.247	-1.686	96.713	0	0	0	0	0	0	0
WT222(CAA14FCCF874)	3.64	13105	2022-11-29 20:33:12.239	0.064	0.089	1.001	0.061	-0.488	-2.502	2.247	-1.686	96.718	0	0	0	0	0	0	0
WT222(CAA14FCCF874)	3.64	13105	2022-11-29 20:33:12.239	0.064	0.089	1.001	0.061	-0.488	-2.502	2.247	-1.692	96.724	0	0	0	0	0	0	0
WT222(CAA14FCCF874)	3.64	13105	2022-11-29 20:33:12.239	0.064	0.089	1.001	0.061	-0.488	-2.502	2.252	-1.692	96.729	0	0	0	0	0	0	0
WT222(CAA14FCCF874)	3.64	13105	2022-11-29 20:33:12.239	0.032	0.034	0.995	-1.221	-0.732	-1.526	2.247	-1.697	96.74	0	0	0	0	0	0	0
WT222(CAA14FCCF874)	3.64	13105	2022-11-29 20:33:12.239	0.032	0.034	0.995	-1.221	-0.732	-1.526	2.241	-1.697	96.751	0	0	0	0	0	0	0
WT222(CAA14FCCF874)	3.64	13105	2022-11-29 20:33:12.301	0.032	0.034	0.995	-1.221	-0.732	-1.526	2.236	-1.703	96.762	0	0	0	0	0	0	0
WT222(CAA14FCCF874)	3.64	13105	2022-11-29 20:33:12.301	0.032	0.034	0.995	-1.221	-0.732	-1.526	2.23	-1.703	96.773	0	0	0	0	0	0	0
WT222(CAA14FCCF874)	3.64	13105	2022-11-29 20:33:12.301	0	-0.017	0.996	0	-1.221	0.549	2.23	-1.708	96.795	0	0	0	0	0	0	0
WT222(CAA14FCCF874)	3.64	13105	2022-11-29 20:33:12.301	0	-0.017	0.996	0	-1.221	0.549	2.23	-1.714	96.812	0	0	0	0	0	0	0
WT222(CAA14FCCF874)	3.64	13105	2022-11-29 20:33:12.301	0	-0.017	0.996	0	-1.221	0.549	2.225	-1.719	96.839	0	0	0	0	0	0	0
WT222(CAA14FCCF874)	3.64	13105	2022-11-29 20:33:12.301	0	-0.017	0.996	0	-1.221	0.549	2.225	-1.725	96.861	0	0	0	0	0	0	0
WT222(CAA14FCCF874)	3.64	13105	2022-11-29 20:33:12.301	0.166	0.093	0.985	0.61	-1.526	-5.981	2.23	-1.73	96.85	0	0	0	0	0	0	0
WT222(CAA14FCCF874)	3.64	13105	2022-11-29 20:33:12.301	0.166	0.093	0.985	0.61	-1.526	-5.981	2.23	-1.741	96.839	0	0	0	0	0	0	0
WT222(CAA14FCCF874)	3.64	13105	2022-11-29 20:33:12.333	0.166	0.093	0.985	0.61	-1.526	-5.981	2.236	-1.747	96.823	0	0	0	0	0	0	0
WT222(CAA14FCCF874)	3.64	13105	2022-11-29 20:33:12.333	0.166	0.093	0.985	0.61	-1.526	-5.981	2.241	-1.758	96.812	0	0	0	0	0	0	0
WT222(CAA14FCCF874)	3.64	13105	2022-11-29 20:33:12.333	-0.125	0.019	1.009	0	-1.282	-7.202	2.241	-1.763	96.795	0	0	0	0	0	0	0
WT222(CAA14FCCF874)	3.64	13105	2022-11-29 20:33:12.333	-0.125	0.019	1.009	0	-1.282	-7.202	2.241	-1.769	96.779	0	0	0	0	0	0	0
WT222(CAA14FCCF874)	3.64	13105	2022-11-29 20:33:12.333	-0.125	0.019	1.009	0	-1.282	-7.202	2.247	-1.774	96.762	0	0	0	0	0	0	0
WT222(CAA14FCCF874)	3.64	13105	2022-11-29 20:33:12.333	-0.093	-0.076	1.043	-0.549	-2.502	-9.888	2.241	-1.785	96.735	0	0	0	0	0	0	0
WT222(CAA14FCCF874)	3.64	13105	2022-11-29 20:33:12.333	-0.093	-0.076	1.043	-0.549	-2.502	-9.888	2.241	-1.791	96.707	0	0	0	0	0	0	0
WT222(CAA14FCCF874)	3.64	13105	2022-11-29 20:33:12.333	-0.093	-0.076	1.043	-0.549	-2.502	-9.888	2.236	-1.796	96.68	0	0	0	0	0	0	0
WT222(CAA14FCCF874)	3.64	13105	2022-11-29 20:33:12.333	-0.093	-0.076	1.043	-0.549	-2.502	-9.888	2.23	-1.802	96.652	0	0	0	0	0	0	0
WT222(CAA14FCCF874)	3.64	13105	2022-11-29 20:33:12.333	0.116	-0.023	1.001	-1.709	1.465	12.085	2.214	-1.796	96.74	0	0	0	0	0	0	0
WT222(CAA14FCCF874)	3.64	13105	2022-11-29 20:33:12.333	0.116	-0.023	1.001	-1.709	1.465	12.085	2.197	-1.785	96.828	0	0	0	0	0	0	0
WT222(CAA14FCCF874)	3.64	13105	2022-11-29 20:33:12.333	0.116	-0.023	1.001	-1.709	1.465	12.085	2.186	-1.78	96.91	0	0	0	0	0	0	0
WT222(CAA14FCCF874)	3.64	13105	2022-11-29 20:33:12.333	0.116	-0.023	1.001	-1.709	1.465	12.085	2.17	-1.774	96.998	0	0	0	0	0	0	0
WT222(CAA14FCCF874)	3.64	13105	2022-11-29 20:33:12.333	0.063	0.063	1.013	0.061	0.488	4.944	2.164	-1.774	97.048	0	0	0	0	0	0	0
WT222(CAA14FCCF874)	3.64	13105	2022-11-29 20:33:12.333	0.063	0.063	1.013	0.061	0.488	4.944	2.159	-1.769	97.097	0	0	0	0	0	0	0
WT222(CAA14FCCF874)	3.64	13105	2022-11-29 20:33:12.333	0.063	0.063	1.013	0.061	0.488	4.944	2.159	-1.769	97.147	0	0	0	0	0	0	0
WT222(CAA14FCCF874)	3.64	13105	2022-11-29 20:33:12.442	0.063	0.063	1.013	0.061	0.488	4.944	2.153	-1.769	97.191	0	0	0	0	0	0	0
WT222(CAA14FCCF874)	3.64	13105	2022-11-29 20:33:12.458	0.041	-0.019	1.005	2.319	-1.099	2.502	2.159	-1.774	97.229	0	0	0	0	0	0	0
WT222(CAA14FCCF874)	3.64	13105	2022-11-29 20:33:12.458	0.041	-0.019	1.005	2.319	-1.099	2.502	2.17	-1.78	97.262	0	0	0	0	0	0	0
WT222(CAA14FCCF874)	3.64	13105	2022-11-29 20:33:12.458	0.041	-0.019	1.005	2.319	-1.099	2.502	2.175	-1.785	97.3	0	0	0	0	0	0	0
WT222(CAA14FCCF874)	3.64	13105	2022-11-29 20:33:12.458	0.041	-0.019	1.005	2.319	-1.099	2.502	2.181	-1.796	97.333	0	0	0	0	0	0	0
WT222(CAA14FCCF874)	3.64	13105	2022-11-29 20:33:12.458	-0.089	0.125	0.984	1.465	-0.244	-1.953	2.186	-1.796	97.35	0	0	0	0	0	0	0
WT222(CAA14FCCF874)	3.64	13105	2022-11-29 20:33:12.458	-0.089	0.125	0.984	1.465	-0.244	-1.953	2.192	-1.796	97.361	0	0	0	0	0	0	0
WT222(CAA14FCCF874)	3.61	13105	2022-11-29 20:33:12.458	-0.089	0.125	0.984	1.465	-0.244	-1.953	2.197	-1.791	97.372	0	0	0	0	0	0	0
WT222(CAA14FCCF874)	3.61	13105	2022-11-29 20:33:12.458	-0.089	0.125	0.984	1.465	-0.244	-1.953	2.203	-1.791	97.383	0	0	0	0	0	0	0
WT222(CAA14FCCF874)	3.61	13105	2022-11-29 20:33:12.458	0.092	0.157	0.984	-0.122	-0.854	-7.69	2.203	-1.791	97.366	0	0	0	0	0	0	0
WT222(CAA14FCCF874)	3.61	13105	2022-11-29 20:33:12.458	0.092	0.157	0.984	-0.122	-0.854	-7.69	2.203	-1.791	97.344	0	0	0	0	0	0	0
WT222(CAA14FCCF874)	3.61	13105	2022-11-29 20:33:12.458	0.092	0.157	0.984	-0.122	-0.854	-7.69	2.208	-1.791	97.328	0	0	0	0	0	0	0
WT222(CAA14FCCF874)	3.61	13105	2022-11-29 20:33:12.458	0.092	0.157	0.984	-0.122	-0.854	-7.69	2.214	-1.791	97.306	0	0	0	0	0	0	0
WT222(CAA14FCCF874)	3.61	13105	2022-11-29 20:33:12.458	0.028	-0.101	0.996	-1.465	-0.305	5.31	2.203	-1.796	97.35	0	0	0	0	0	0	0
WT222(CAA14FCCF874)	3.61	13105	2022-11-29 20:33:12.458	0.028	-0.101	0.996	-1.465	-0.305	5.31	2.197	-1.796	97.394	0	0	0	0	0	0	0
WT222(CAA14FCCF874)	3.61	13105	2022-11-29 20:33:12.458	0.028	-0.101	0.996	-1.465	-0.305	5.31	2.186	-1.796	97.443	0	0	0	0	0	0	0
WT222(CAA14FCCF874)	3.61	13105	2022-11-29 20:33:12.458	0.028	-0.101	0.996	-1.465	-0.305	5.31	2.181	-1.796	97.493	0	0	0	0	0	0	0
WT222(CAA14FCCF874)	3.61	13105	2022-11-29 20:33:12.458	-0.112	0.101	1.011	0.427	-0.244	-3.54	2.181	-1.796	97.493	0	0	0	0	0	0	0
WT222(CAA14FCCF874)	3.61	13105	2022-11-29 20:33:12.458	-0.112	0.101	1.011	0.427	-0.244	-3.54	2.181	-1.796	97.498	0	0	0	0	0	0	0
WT222(CAA14FCCF874)	3.61	13105	2022-11-29 20:33:12.458	-0.112	0.101	1.011	0.427	-0.244	-3.54	2.186	-1.791	97.498	0	0	0	0	0	0	0
WT222(CAA14FCCF874)	3.61	13105	2022-11-29 20:33:12.458	-0.112	0.101	1.011	0.427	-0.244	-3.54	2.186	-1.785	97.504	0	0	0	0	0	0	0
WT222(CAA14FCCF874)	3.61	13105	2022-11-29 20:33:12.458	0.087	0.021	0.996	-0.427	-0.854	-1.221	2.186	-1.785	97.52	0	0	0	0	0	0	0
WT222(CAA14FCCF874)	3.61	13105	2022-11-29 20:33:12.458	0.087	0.021	0.996	-0.427	-0.854	-1.221	2.181	-1.785	97.531	0	0	0	0	0	0	0
WT222(CAA14FCCF874)	3.61	13105	2022-11-29 20:33:12.458	0.087	0.021	0.996	-0.427	-0.854	-1.221	2.181	-1.785	97.548	0	0	0	0	0	0	0
WT222(CAA14FCCF874)	3.61	13105	2022-11-29 20:33:12.536	0.087	0.021	0.996	-0.427	-0.854	-1.221	2.181	-1.791	97.564	0	0	0	0	0	0	0
WT222(CAA14FCCF874)	3.61	13105	2022-11-29 20:33:12.536	0.068	-0.009	1.027	1.16	-0.183	1.892	2.181	-1.785	97.592	0	0	0	0	0	0	0
WT222(CAA14FCCF874)	3.61	13105	2022-11-29 20:33:12.536	0.068	-0.009	1.027	1.16	-0.183	1.892	2.186	-1.785	97.625	0	0	0	0	0	0	0
WT222(CAA14FCCF874)	3.61	13105	2022-11-29 20:33:12.536	0.068	-0.009	1.027	1.16	-0.183	1.892	2.192	-1.785	97.652	0	0	0	0	0	0	0
WT222(CAA14FCCF874)	3.61	13105	2022-11-29 20:33:12.536	0.068	-0.009	1.027	1.16	-0.183	1.892	2.197	-1.785	97.685	0	0	0	0	0	0	0
WT222(CAA14FCCF874)	3.61	13105	2022-11-29 20:33:12.536	-0.021	0.052	0.998	2.869	-1.343	1.465	2.208	-1.791	97.712	0	0	0	0	0	0	0
WT222(CAA14FCCF874)	3.61	13105	2022-11-29 20:33:12.536	-0.021	0.052	0.998	2.869	-1.343	1.465	2.219	-1.796	97.745	0	0	0	0	0	0	0
WT222(CAA14FCCF874)	3.61	13105	2022-11-29 20:33:12.536	-0.021	0.052	0.998	2.869	-1.343	1.465	2.236	-1.802	97.773	0	0	0	0	0	0	0
WT222(CAA14FCCF874)	3.61	13105	2022-11-29 20:33:12.567	-0.021	0.052	0.998	2.869	-1.343	1.465	2.247	-1.807	97.8	0	0	0	0	0	0	0
WT222(CAA14FCCF874)	3.61	13105	2022-11-29 20:33:12.567	-0.032	0.048	1.01	-0.793	-1.404	-1.892	2.241	-1.813	97.811	0	0	0	0	0	0	0
WT222(CAA14FCCF874)	3.61	13105	2022-11-29 20:33:12.567	-0.032	0.048	1.01	-0.793	-1.404	-1.892	2.236	-1.813	97.822	0	0	0	0	0	0	0
WT222(CAA14FCCF874)	3.61	13105	2022-11-29 20:33:12.567	-0.032	0.048	1.01	-0.793	-1.404	-1.892	2.23	-1.818	97.833	0	0	0	0	0	0	0
WT222(CAA14FCCF874)	3.61	13105	2022-11-29 20:33:12.567	-0.032	0.048	1.01	-0.793	-1.404	-1.892	2.23	-1.818	97.844	0	0	0	0	0	0	0
WT222(CAA14FCCF874)	3.61	13105	2022-11-29 20:33:12.567	0.197	0.021	0.991	0.488	0	3.601	2.23	-1.818	97.883	0	0	0	0	0	0	0
WT222(CAA14FCCF874)	3.61	13105	2022-11-29 20:33:12.567	0.197	0.021	0.991	0.488	0	3.601	2.23	-1.818	97.921	0	0	0	0	0	0	0
WT222(CAA14FCCF874)	3.61	13105	2022-11-29 20:33:12.567	0.197	0.021	0.991	0.488	0	3.601	2.23	-1.818	97.96	0	0	0	0	0	0	0
WT222(CAA14FCCF874)	3.61	13105	2022-11-29 20:33:12.598	0.197	0.021	0.991	0.488	0	3.601	2.23	-1.824	97.998	0	0	0	0	0	0	0
WT222(CAA14FCCF874)	3.61	13105	2022-11-29 20:33:12.598	0.125	0.063	1.118	1.282	-1.709	-2.93	2.236	-1.835	98.004	0	0	0	0	0	0	0
WT222(CAA14FCCF874)	3.61	13105	2022-11-29 20:33:12.598	0.125	0.063	1.118	1.282	-1.709	-2.93	2.247	-1.846	98.009	0	0	0	0	0	0	0
WT222(CAA14FCCF874)	3.61	13105	2022-11-29 20:33:12.598	0.125	0.063	1.118	1.282	-1.709	-2.93	2.252	-1.857	98.015	0	0	0	0	0	0	0
WT222(CAA14FCCF874)	3.61	13105	2022-11-29 20:33:12.598	0.125	0.063	1.118	1.282	-1.709	-2.93	2.258	-1.868	98.015	0	0	0	0	0	0	0
WT222(CAA14FCCF874)	3.61	13105	2022-11-29 20:33:12.598	0.018	0.051	1.04	0.366	4.028	-2.502	2.258	-1.851	98.026	0	0	0	0	0	0	0
WT222(CAA14FCCF874)	3.61	13105	2022-11-29 20:33:12.598	0.018	0.051	1.04	0.366	4.028	-2.502	2.263	-1.835	98.031	0	0	0	0	0	0	0
WT222(CAA14FCCF874)	3.61	13105	2022-11-29 20:33:12.598	0.018	0.051	1.04	0.366	4.028	-2.502	2.263	-1.818	98.036	0	0	0	0	0	0	0
WT222(CAA14FCCF874)	3.61	13105	2022-11-29 20:33:12.692	0.018	0.051	1.04	0.366	4.028	-2.502	2.269	-1.802	98.047	0	0	0	0	0	0	0
WT222(CAA14FCCF874)	3.61	13105	2022-11-29 20:33:12.692	-0.021	-0.081	1.015	-3.662	2.258	-2.625	2.247	-1.791	98.053	0	0	0	0	0	0	0
WT222(CAA14FCCF874)	3.61	13105	2022-11-29 20:33:12.692	-0.021	-0.081	1.015	-3.662	2.258	-2.625	2.23	-1.78	98.064	0	0	0	0	0	0	0
WT222(CAA14FCCF874)	3.61	13105	2022-11-29 20:33:12.692	-0.021	-0.081	1.015	-3.662	2.258	-2.625	2.208	-1.769	98.069	0	0	0	0	0	0	0
WT222(CAA14FCCF874)	3.61	13105	2022-11-29 20:33:12.692	-0.021	-0.081	1.015	-3.662	2.258	-2.625	2.186	-1.763	98.08	0	0	0	0	0	0	0
WT222(CAA14FCCF874)	3.61	13105	2022-11-29 20:33:12.692	0.052	0.099	0.974	0.244	0.305	-8.179	2.186	-1.758	98.064	0	0	0	0	0	0	0
WT222(CAA14FCCF874)	3.61	13105	2022-11-29 20:33:12.692	0.052	0.099	0.974	0.244	0.305	-8.179	2.186	-1.758	98.047	0	0	0	0	0	0	0
WT222(CAA14FCCF874)	3.61	13105	2022-11-29 20:33:12.692	0.052	0.099	0.974	0.244	0.305	-8.179	2.186	-1.758	98.026	0	0	0	0	0	0	0
WT222(CAA14FCCF874)	3.61	13105	2022-11-29 20:33:12.692	0.052	0.099	0.974	0.244	0.305	-8.179	2.192	-1.752	98.009	0	0	0	0	0	0	0
WT222(CAA14FCCF874)	3.61	13105	2022-11-29 20:33:12.692	0.054	0.006	1.112	-2.563	6.775	3.418	2.175	-1.725	98.047	0	0	0	0	0	0	0
WT222(CAA14FCCF874)	3.61	13105	2022-11-29 20:33:12.692	0.054	0.006	1.112	-2.563	6.775	3.418	2.159	-1.692	98.086	0	0	0	0	0	0	0
WT222(CAA14FCCF874)	3.61	13105	2022-11-29 20:33:12.692	0.054	0.006	1.112	-2.563	6.775	3.418	2.148	-1.659	98.13	0	0	0	0	0	0	0
WT222(CAA14FCCF874)	3.61	13105	2022-11-29 20:33:12.692	0.105	0.351	1.654	-24.048	-1.038	-5.066	2.027	-1.664	98.124	0	0	0	0	0	0	0
WT222(CAA14FCCF874)	3.61	13105	2022-11-29 20:33:12.692	0.212	0.715	3.337	-24.048	-1.038	-5.066	1.912	-1.675	98.113	0	0	0	0	0	0	0
WT222(CAA14FCCF874)	3.61	13105	2022-11-29 20:33:12.692	0.427	1.444	6.703	-24.048	-1.038	-5.066	1.807	-1.681	98.091	0	0	0	0	0	0	0
WT222(CAA14FCCF874)	3.61	13105	2022-11-29 20:33:12.692	0.856	2.901	13.434	-24.048	-1.038	-5.066	1.708	-1.692	98.069	0	0	0	0	0	0	0
WT222(CAA14FCCF874)	3.61	13105	2022-11-29 20:33:12.692	-0.049	-0.465	0.309	-31.677	13.977	12.756	1.56	-1.626	98.135	0	0	0	0	0	0	0
WT222(CAA14FCCF874)	3.61	13105	2022-11-29 20:33:12.692	-0.049	-0.465	0.309	-31.677	13.977	12.756	1.417	-1.56	98.207	0	0	0	0	0	0	0
WT222(CAA14FCCF874)	3.61	13105	2022-11-29 20:33:12.692	-0.049	-0.465	0.309	-31.677	13.977	12.756	1.269	-1.494	98.284	0	0	0	0	0	0	0
WT222(CAA14FCCF874)	3.61	13105	2022-11-29 20:33:12.692	-0.049	-0.465	0.309	-31.677	13.977	12.756	1.121	-1.434	98.361	0	0	0	0	0	0	0
WT222(CAA14FCCF874)	3.61	13105	2022-11-29 20:33:12.692	-0.024	0.298	0.992	2.93	9.277	-30.518	1.154	-1.384	98.218	0	0	0	0	0	0	0
WT222(CAA14FCCF874)	3.61	13105	2022-11-29 20:33:12.692	-0.024	0.298	0.992	2.93	9.277	-30.518	1.181	-1.34	98.075	0	0	0	0	0	0	0
WT222(CAA14FCCF874)	3.61	13105	2022-11-29 20:33:12.692	-0.024	0.298	0.992	2.93	9.277	-30.518	1.214	-1.291	97.932	0	0	0	0	0	0	0
WT222(CAA14FCCF874)	3.61	13105	2022-11-29 20:33:12.692	-0.024	0.298	0.992	2.93	9.277	-30.518	1.247	-1.247	97.789	0	0	0	0	0	0	0
WT222(CAA14FCCF874)	3.61	13105	2022-11-29 20:33:12.755	-0.036	-0.722	0.439	-16.541	-1.709	-7.446	1.176	-1.258	97.762	0	0	0	0	0	0	0
WT222(CAA14FCCF874)	3.61	13105	2022-11-29 20:33:12.755	-0.036	-0.722	0.439	-16.541	-1.709	-7.446	1.104	-1.263	97.745	0	0	0	0	0	0	0
WT222(CAA14FCCF874)	3.61	13105	2022-11-29 20:33:12.755	-0.036	-0.722	0.439	-16.541	-1.709	-7.446	1.022	-1.274	97.729	0	0	0	0	0	0	0
WT222(CAA14FCCF874)	3.61	13105	2022-11-29 20:33:12.755	-0.036	-0.722	0.439	-16.541	-1.709	-7.446	0.939	-1.285	97.718	0	0	0	0	0	0	0
WT222(CAA14FCCF874)	3.61	13105	2022-11-29 20:33:12.755	-0.002	0.241	1.23	23.132	-5.127	29.968	1.049	-1.313	97.894	0	0	0	0	0	0	0
WT222(CAA14FCCF874)	3.61	13105	2022-11-29 20:33:12.755	-0.002	0.241	1.23	23.132	-5.127	29.968	1.165	-1.346	98.069	0	0	0	0	0	0	0
WT222(CAA14FCCF874)	3.61	13105	2022-11-29 20:33:12.755	-0.002	0.241	1.23	23.132	-5.127	29.968	1.28	-1.373	98.24	0	0	0	0	0	0	0
WT222(CAA14FCCF874)	3.61	13105	2022-11-29 20:33:12.755	-0.002	0.241	1.23	23.132	-5.127	29.968	1.39	-1.401	98.41	0	0	0	0	0	0	0
WT222(CAA14FCCF874)	3.61	13105	2022-11-29 20:33:12.801	-0.125	0.082	0.737	-14.587	1.587	-4.7	1.324	-1.395	98.405	0	0	0	0	0	0	0
WT222(CAA14FCCF874)	3.61	13105	2022-11-29 20:33:12.801	-0.125	0.082	0.737	-14.587	1.587	-4.7	1.252	-1.384	98.405	0	0	0	0	0	0	0
WT222(CAA14FCCF874)	3.61	13105	2022-11-29 20:33:12.801	-0.125	0.082	0.737	-14.587	1.587	-4.7	1.187	-1.373	98.399	0	0	0	0	0	0	0
WT222(CAA14FCCF874)	3.61	13105	2022-11-29 20:33:12.801	-0.125	0.082	0.737	-14.587	1.587	-4.7	1.115	-1.357	98.394	0	0	0	0	0	0	0
WT222(CAA14FCCF874)	3.61	13105	2022-11-29 20:33:12.801	0.186	-0.288	1.339	13.367	-2.625	23.865	1.181	-1.373	98.536	0	0	0	0	0	0	0
WT222(CAA14FCCF874)	3.61	13105	2022-11-29 20:33:12.801	0.186	-0.288	1.339	13.367	-2.625	23.865	1.247	-1.39	98.679	0	0	0	0	0	0	0
WT222(CAA14FCCF874)	3.61	13105	2022-11-29 20:33:12.801	0.186	-0.288	1.339	13.367	-2.625	23.865	1.307	-1.406	98.822	0	0	0	0	0	0	0
WT222(CAA14FCCF874)	3.61	13105	2022-11-29 20:33:12.801	0.186	-0.288	1.339	13.367	-2.625	23.865	1.368	-1.423	98.97	0	0	0	0	0	0	0
WT222(CAA14FCCF874)	3.61	13105	2022-11-29 20:33:12.864	-0.228	0.141	0.868	5.554	2.747	30.09	1.384	-1.412	99.146	0	0	0	0	0	0	0
WT222(CAA14FCCF874)	3.61	13105	2022-11-29 20:33:12.864	-0.228	0.141	0.868	5.554	2.747	30.09	1.406	-1.401	99.316	0	0	0	0	0	0	0
WT222(CAA14FCCF874)	3.61	13105	2022-11-29 20:33:12.864	-0.228	0.141	0.868	5.554	2.747	30.09	1.428	-1.384	99.492	0	0	0	0	0	0	0
WT222(CAA14FCCF874)	3.61	13105	2022-11-29 20:33:12.864	-0.228	0.141	0.868	5.554	2.747	30.09	1.45	-1.368	99.668	0	0	0	0	0	0	0
WT222(CAA14FCCF874)	3.61	13105	2022-11-29 20:33:12.864	0.246	0.057	1.03	4.578	4.883	21.851	1.472	-1.346	99.8	0	0	0	0	0	0	0
WT222(CAA14FCCF874)	3.61	13105	2022-11-29 20:33:12.864	0.246	0.057	1.03	4.578	4.883	21.851	1.489	-1.318	99.926	0	0	0	0	0	0	0
WT222(CAA14FCCF874)	3.61	13105	2022-11-29 20:33:12.864	0.246	0.057	1.03	4.578	4.883	21.851	1.511	-1.296	100.058	0	0	0	0	0	0	0
WT222(CAA14FCCF874)	3.61	13105	2022-11-29 20:33:12.864	0.246	0.057	1.03	4.578	4.883	21.851	1.527	-1.28	100.184	0	0	0	0	0	0	0
WT222(CAA14FCCF874)	3.61	13105	2022-11-29 20:33:12.864	0.088	0.158	0.932	12.085	-13.855	-72.876	1.599	-1.34	99.833	0	0	0	0	0	0	0
WT222(CAA14FCCF874)	3.61	13105	2022-11-29 20:33:12.864	0.088	0.158	0.932	12.085	-13.855	-72.876	1.67	-1.401	99.487	0	0	0	0	0	0	0
WT222(CAA14FCCF874)	3.61	13105	2022-11-29 20:33:12.864	0.088	0.158	0.932	12.085	-13.855	-72.876	1.741	-1.461	99.135	0	0	0	0	0	0	0
WT222(CAA14FCCF874)	3.61	13105	2022-11-29 20:33:12.864	0.088	0.158	0.932	12.085	-13.855	-72.876	1.813	-1.522	98.784	0	0	0	0	0	0	0
WT222(CAA14FCCF874)	3.61	13105	2022-11-29 20:33:12.864	-0.02	0.054	1.056	-0.366	-0.244	3.601	1.813	-1.527	98.822	0	0	0	0	0	0	0
WT222(CAA14FCCF874)	3.61	13105	2022-11-29 20:33:12.864	-0.02	0.054	1.056	-0.366	-0.244	3.601	1.813	-1.527	98.855	0	0	0	0	0	0	0
WT222(CAA14FCCF874)	3.61	13105	2022-11-29 20:33:12.864	-0.02	0.054	1.056	-0.366	-0.244	3.601	1.813	-1.533	98.893	0	0	0	0	0	0	0
WT222(CAA14FCCF874)	3.61	13105	2022-11-29 20:33:12.864	-0.02	0.054	1.056	-0.366	-0.244	3.601	1.813	-1.533	98.926	0	0	0	0	0	0	0
WT222(CAA14FCCF874)	3.61	13105	2022-11-29 20:33:12.895	0.074	0.073	1.177	-3.906	3.113	18.677	1.796	-1.522	99.036	0	0	0	0	0	0	0
WT222(CAA14FCCF874)	3.61	13105	2022-11-29 20:33:12.895	0.074	0.073	1.177	-3.906	3.113	18.677	1.774	-1.511	99.146	0	0	0	0	0	0	0
WT222(CAA14FCCF874)	3.61	13105	2022-11-29 20:33:12.895	0.074	0.073	1.177	-3.906	3.113	18.677	1.758	-1.5	99.256	0	0	0	0	0	0	0
WT222(CAA14FCCF874)	3.61	13105	2022-11-29 20:33:12.895	0.074	0.073	1.177	-3.906	3.113	18.677	1.736	-1.489	99.366	0	0	0	0	0	0	0
WT222(CAA14FCCF874)	3.61	13105	2022-11-29 20:33:12.895	-0.133	-0.156	0.828	2.869	-0.549	-12.146	1.758	-1.489	99.316	0	0	0	0	0	0	0
WT222(CAA14FCCF874)	3.61	13105	2022-11-29 20:33:12.895	-0.133	-0.156	0.828	2.869	-0.549	-12.146	1.774	-1.489	99.278	0	0	0	0	0	0	0
WT222(CAA14FCCF874)	3.61	13105	2022-11-29 20:33:12.895	-0.133	-0.156	0.828	2.869	-0.549	-12.146	1.785	-1.489	99.24	0	0	0	0	0	0	0
WT222(CAA14FCCF874)	3.61	13105	2022-11-29 20:33:12.895	-0.133	-0.156	0.828	2.869	-0.549	-12.146	1.802	-1.489	99.201	0	0	0	0	0	0	0
WT222(CAA14FCCF874)	3.61	13105	2022-11-29 20:33:12.989	0.085	0.132	1.024	1.465	-0.305	4.089	1.802	-1.489	99.24	0	0	0	0	0	0	0
WT222(CAA14FCCF874)	3.61	13105	2022-11-29 20:33:12.989	0.085	0.132	1.024	1.465	-0.305	4.089	1.807	-1.489	99.283	0	0	0	0	0	0	0
WT222(CAA14FCCF874)	3.61	13105	2022-11-29 20:33:12.989	0.085	0.132	1.024	1.465	-0.305	4.089	1.818	-1.489	99.322	0	0	0	0	0	0	0
WT222(CAA14FCCF874)	3.61	13105	2022-11-29 20:33:12.989	0.085	0.132	1.024	1.465	-0.305	4.089	1.824	-1.489	99.36	0	0	0	0	0	0	0
WT222(CAA14FCCF874)	3.61	13105	2022-11-29 20:33:12.989	0.033	-0.008	1.043	-0.488	-0.183	2.258	1.824	-1.494	99.388	0	0	0	0	0	0	0
WT222(CAA14FCCF874)	3.61	13105	2022-11-29 20:33:12.989	0.033	-0.008	1.043	-0.488	-0.183	2.258	1.818	-1.494	99.421	0	0	0	0	0	0	0
WT222(CAA14FCCF874)	3.61	13105	2022-11-29 20:33:12.989	0.033	-0.008	1.043	-0.488	-0.183	2.258	1.813	-1.494	99.448	0	0	0	0	0	0	0
WT222(CAA14FCCF874)	3.61	13105	2022-11-29 20:33:12.989	0.033	-0.008	1.043	-0.488	-0.183	2.258	1.813	-1.494	99.481	0	0	0	0	0	0	0
WT222(CAA14FCCF874)	3.61	13105	2022-11-29 20:33:12.989	-0.039	0.033	0.984	0.671	-0.61	-3.052	1.813	-1.494	99.481	0	0	0	0	0	0	0
WT222(CAA14FCCF874)	3.61	13105	2022-11-29 20:33:12.989	-0.039	0.033	0.984	0.671	-0.61	-3.052	1.818	-1.494	99.487	0	0	0	0	0	0	0
WT222(CAA14FCCF874)	3.61	13105	2022-11-29 20:33:12.989	-0.039	0.033	0.984	0.671	-0.61	-3.052	1.824	-1.5	99.492	0	0	0	0	0	0	0
WT222(CAA14FCCF874)	3.61	13105	2022-11-29 20:33:12.989	-0.039	0.033	0.984	0.671	-0.61	-3.052	1.824	-1.5	99.492	0	0	0	0	0	0	0
WT222(CAA14FCCF874)	3.61	13105	2022-11-29 20:33:12.989	0.059	0.009	1.014	-0.732	0.366	2.747	1.818	-1.494	99.525	0	0	0	0	0	0	0
WT222(CAA14FCCF874)	3.61	13105	2022-11-29 20:33:12.989	0.059	0.009	1.014	-0.732	0.366	2.747	1.813	-1.494	99.558	0	0	0	0	0	0	0
WT222(CAA14FCCF874)	3.61	13105	2022-11-29 20:33:12.989	0.059	0.009	1.014	-0.732	0.366	2.747	1.807	-1.489	99.591	0	0	0	0	0	0	0
WT222(CAA14FCCF874)	3.61	13105	2022-11-29 20:33:12.989	0.059	0.009	1.014	-0.732	0.366	2.747	1.802	-1.489	99.624	0	0	0	0	0	0	0
WT222(CAA14FCCF874)	3.61	13105	2022-11-29 20:33:13.051	0.025	0.007	1	-0.732	0.183	-3.357	1.802	-1.483	99.624	0	0	0	0	0	0	0
WT222(CAA14FCCF874)	3.61	13105	2022-11-29 20:33:13.051	0.025	0.007	1	-0.732	0.183	-3.357	1.796	-1.483	99.63	0	0	0	0	0	0	0
WT222(CAA14FCCF874)	3.61	13105	2022-11-29 20:33:13.051	0.025	0.007	1	-0.732	0.183	-3.357	1.791	-1.478	99.63	0	0	0	0	0	0	0
WT222(CAA14FCCF874)	3.61	13105	2022-11-29 20:33:13.051	0.025	0.007	1	-0.732	0.183	-3.357	1.785	-1.478	99.635	0	0	0	0	0	0	0
WT222(CAA14FCCF874)	3.61	13105	2022-11-29 20:33:13.051	0.166	0.038	1.005	-0.061	-0.488	1.953	1.785	-1.483	99.662	0	0	0	0	0	0	0
WT222(CAA14FCCF874)	3.61	13105	2022-11-29 20:33:13.051	0.166	0.038	1.005	-0.061	-0.488	1.953	1.78	-1.483	99.69	0	0	0	0	0	0	0
WT222(CAA14FCCF874)	3.61	13105	2022-11-29 20:33:13.051	0.166	0.038	1.005	-0.061	-0.488	1.953	1.78	-1.489	99.717	0	0	0	0	0	0	0
WT222(CAA14FCCF874)	3.61	13105	2022-11-29 20:33:13.051	0.077	-0.009	1.013	0.244	0.671	0.061	1.78	-1.489	99.734	0	0	0	0	0	0	0
WT222(CAA14FCCF874)	3.61	13105	2022-11-29 20:33:13.083	0.077	-0.009	1.013	0.244	0.671	0.061	1.78	-1.489	99.75	0	0	0	0	0	0	0
WT222(CAA14FCCF874)	3.61	13105	2022-11-29 20:33:13.083	0.077	-0.009	1.013	0.244	0.671	0.061	1.78	-1.489	99.767	0	0	0	0	0	0	0
WT222(CAA14FCCF874)	3.61	13105	2022-11-29 20:33:13.083	0.077	-0.009	1.013	0.244	0.671	0.061	1.78	-1.494	99.789	0	0	0	0	0	0	0
WT222(CAA14FCCF874)	3.61	13105	2022-11-29 20:33:13.083	-0.077	0.118	0.99	0.122	-0.549	-0.427	1.78	-1.5	99.8	0	0	0	0	0	0	0
WT222(CAA14FCCF874)	3.61	13105	2022-11-29 20:33:13.083	-0.077	0.118	0.99	0.122	-0.549	-0.427	1.78	-1.5	99.816	0	0	0	0	0	0	0
WT222(CAA14FCCF874)	3.61	13105	2022-11-29 20:33:13.083	-0.077	0.118	0.99	0.122	-0.549	-0.427	1.78	-1.505	99.833	0	0	0	0	0	0	0
WT222(CAA14FCCF874)	3.61	13105	2022-11-29 20:33:13.083	-0.077	0.118	0.99	0.122	-0.549	-0.427	1.78	-1.505	99.844	0	0	0	0	0	0	0
WT222(CAA14FCCF874)	3.61	13105	2022-11-29 20:33:13.083	0.126	0.008	0.953	-1.099	0.183	-0.916	1.774	-1.505	99.855	0	0	0	0	0	0	0
WT222(CAA14FCCF874)	3.61	13105	2022-11-29 20:33:13.098	0.126	0.008	0.953	-1.099	0.183	-0.916	1.769	-1.505	99.866	0	0	0	0	0	0	0
WT222(CAA14FCCF874)	3.61	13105	2022-11-29 20:33:13.098	0.126	0.008	0.953	-1.099	0.183	-0.916	1.763	-1.511	99.877	0	0	0	0	0	0	0
WT222(CAA14FCCF874)	3.61	13105	2022-11-29 20:33:13.098	0.126	0.008	0.953	-1.099	0.183	-0.916	1.763	-1.511	99.888	0	0	0	0	0	0	0
WT222(CAA14FCCF874)	3.61	13105	2022-11-29 20:33:13.114	0.019	0.031	1.015	-0.916	0.305	1.892	1.758	-1.511	99.91	0	0	0	0	0	0	0
WT222(CAA14FCCF874)	3.61	13105	2022-11-29 20:33:13.114	0.019	0.031	1.015	-0.916	0.305	1.892	1.752	-1.516	99.937	0	0	0	0	0	0	0
WT222(CAA14FCCF874)	3.61	13105	2022-11-29 20:33:13.114	0.019	0.031	1.015	-0.916	0.305	1.892	1.747	-1.516	99.959	0	0	0	0	0	0	0
WT222(CAA14FCCF874)	3.61	13105	2022-11-29 20:33:13.114	0.019	0.031	1.015	-0.916	0.305	1.892	1.741	-1.516	99.987	0	0	0	0	0	0	0
WT222(CAA14FCCF874)	3.61	13105	2022-11-29 20:33:13.114	0.03	0.026	0.997	1.282	-0.427	0.366	1.747	-1.522	100.003	0	0	0	0	0	0	0
WT222(CAA14FCCF874)	3.61	13105	2022-11-29 20:33:13.130	0.03	0.026	0.997	1.282	-0.427	0.366	1.758	-1.522	100.02	0	0	0	0	0	0	0
WT222(CAA14FCCF874)	3.61	13105	2022-11-29 20:33:13.130	0.03	0.026	0.997	1.282	-0.427	0.366	1.763	-1.527	100.036	0	0	0	0	0	0	0
WT222(CAA14FCCF874)	3.61	13105	2022-11-29 20:33:13.130	0.03	0.026	0.997	1.282	-0.427	0.366	1.769	-1.533	100.052	0	0	0	0	0	0	0
WT222(CAA14FCCF874)	3.61	13105	2022-11-29 20:33:13.130	-0.014	-0.049	0.999	0.732	-0.244	-0.061	1.769	-1.533	100.069	0	0	0	0	0	0	0
WT222(CAA14FCCF874)	3.61	13105	2022-11-29 20:33:13.130	-0.014	-0.049	0.999	0.732	-0.244	-0.061	1.774	-1.538	100.085	0	0	0	0	0	0	0
WT222(CAA14FCCF874)	3.61	13105	2022-11-29 20:33:13.130	-0.014	-0.049	0.999	0.732	-0.244	-0.061	1.774	-1.538	100.102	0	0	0	0	0	0	0
WT222(CAA14FCCF874)	3.61	13105	2022-11-29 20:33:13.130	-0.014	-0.049	0.999	0.732	-0.244	-0.061	1.774	-1.538	100.118	0	0	0	0	0	0	0
WT222(CAA14FCCF874)	3.61	13105	2022-11-29 20:33:13.130	0.044	0.043	1.004	0	-0.061	0.244	1.774	-1.544	100.14	0	0	0	0	0	0	0
WT222(CAA14FCCF874)	3.61	13105	2022-11-29 20:33:13.286	0.044	0.043	1.004	0	-0.061	0.244	1.769	-1.544	100.157	0	0	0	0	0	0	0
WT222(CAA14FCCF874)	3.61	13105	2022-11-29 20:33:13.286	0.044	0.043	1.004	0	-0.061	0.244	1.769	-1.544	100.173	0	0	0	0	0	0	0
WT222(CAA14FCCF874)	3.61	13105	2022-11-29 20:33:13.286	0.044	0.043	1.004	0	-0.061	0.244	1.769	-1.544	100.19	0	0	0	0	0	0	0

## Sheet: 160cm
设备名称	电压	版本	片上时间	加速度X(g)	加速度Y(g)	加速度Z(g)	角速度X(°/s)	角速度Y(°/s)	角速度Z(°/s)	角度X(°)	角度Y(°)	角度Z(°)	磁场X	磁场Y	磁场Z	四元数0	四元数1	四元数2	四元数3	状态
WT222(CAA14FCCF874)	3.62	13105	2022-11-29 20:46:51.954	-0.007	-0.108	0.948	6.531	-0.793	-0.061	0.621	-0.417	86.907	0	0	0	0	0	0	0
WT222(CAA14FCCF874)	3.62	13105	2022-11-29 20:46:51.954	0.008	0.239	0.974	3.235	-2.075	3.052	0.637	-0.428	86.891	0	0	0	0	0	0	0
WT222(CAA14FCCF874)	3.62	13105	2022-11-29 20:46:51.954	0.008	0.239	0.974	3.235	-2.075	3.052	0.659	-0.445	86.874	0	0	0	0	0	0	0
WT222(CAA14FCCF874)	3.62	13105	2022-11-29 20:46:51.954	0.008	0.239	0.974	3.235	-2.075	3.052	0.676	-0.456	86.858	0	0	0	0	0	0	0
WT222(CAA14FCCF874)	3.62	13105	2022-11-29 20:46:51.954	0.008	0.239	0.974	3.235	-2.075	3.052	0.698	-0.467	86.841	0	0	0	0	0	0	0
WT222(CAA14FCCF874)	3.62	13105	2022-11-29 20:46:51.954	0.003	-0.037	0.991	-1.038	0.488	-1.587	0.698	-0.467	86.797	0	0	0	0	0	0	0
WT222(CAA14FCCF874)	3.62	13105	2022-11-29 20:46:51.954	0.003	-0.037	0.991	-1.038	0.488	-1.587	0.698	-0.467	86.759	0	0	0	0	0	0	0
WT222(CAA14FCCF874)	3.62	13105	2022-11-29 20:46:51.954	0.003	-0.037	0.991	-1.038	0.488	-1.587	0.692	-0.467	86.721	0	0	0	0	0	0	0
WT222(CAA14FCCF874)	3.62	13105	2022-11-29 20:46:52.001	0.003	-0.037	0.991	-1.038	0.488	-1.587	0.692	-0.467	86.677	0	0	0	0	0	0	0
WT222(CAA14FCCF874)	3.62	13105	2022-11-29 20:46:52.001	0.02	0.033	0.982	-1.831	1.648	-0.549	0.687	-0.461	86.644	0	0	0	0	0	0	0
WT222(CAA14FCCF874)	3.62	13105	2022-11-29 20:46:52.001	0.02	0.033	0.982	-1.831	1.648	-0.549	0.681	-0.456	86.611	0	0	0	0	0	0	0
WT222(CAA14FCCF874)	3.62	13105	2022-11-29 20:46:52.001	0.02	0.033	0.982	-1.831	1.648	-0.549	0.67	-0.445	86.578	0	0	0	0	0	0	0
WT222(CAA14FCCF874)	3.62	13105	2022-11-29 20:46:52.001	0.02	0.033	0.982	-1.831	1.648	-0.549	0.665	-0.439	86.539	0	0	0	0	0	0	0
WT222(CAA14FCCF874)	3.62	13105	2022-11-29 20:46:52.001	0.008	0.028	0.991	-0.305	0.061	0	0.67	-0.439	86.512	0	0	0	0	0	0	0
WT222(CAA14FCCF874)	3.62	13105	2022-11-29 20:46:52.001	0.008	0.028	0.991	-0.305	0.061	0	0.67	-0.445	86.479	0	0	0	0	0	0	0
WT222(CAA14FCCF874)	3.62	13105	2022-11-29 20:46:52.001	0.008	0.028	0.991	-0.305	0.061	0	0.67	-0.445	86.446	0	0	0	0	0	0	0
WT222(CAA14FCCF874)	3.62	13105	2022-11-29 20:46:52.001	0.008	0.028	0.991	-0.305	0.061	0	0.67	-0.445	86.413	0	0	0	0	0	0	0
WT222(CAA14FCCF874)	3.62	13105	2022-11-29 20:46:52.001	0.039	-0.033	1.017	-4.639	1.16	1.831	0.648	-0.439	86.391	0	0	0	0	0	0	0
WT222(CAA14FCCF874)	3.62	13105	2022-11-29 20:46:52.001	0.039	-0.033	1.017	-4.639	1.16	1.831	0.632	-0.439	86.375	0	0	0	0	0	0	0
WT222(CAA14FCCF874)	3.62	13105	2022-11-29 20:46:52.001	0.039	-0.033	1.017	-4.639	1.16	1.831	0.61	-0.434	86.353	0	0	0	0	0	0	0
WT222(CAA14FCCF874)	3.62	13105	2022-11-29 20:46:52.001	0.039	-0.033	1.017	-4.639	1.16	1.831	0.588	-0.434	86.331	0	0	0	0	0	0	0
WT222(CAA14FCCF874)	3.62	13105	2022-11-29 20:46:52.001	0.084	0.114	1.061	7.813	-4.333	-3.906	0.626	-0.456	86.281	0	0	0	0	0	0	0
WT222(CAA14FCCF874)	3.62	13105	2022-11-29 20:46:52.001	0.084	0.114	1.061	7.813	-4.333	-3.906	0.67	-0.478	86.232	0	0	0	0	0	0	0
WT222(CAA14FCCF874)	3.62	13105	2022-11-29 20:46:52.001	0.084	0.114	1.061	7.813	-4.333	-3.906	0.709	-0.505	86.182	0	0	0	0	0	0	0
WT222(CAA14FCCF874)	3.62	13105	2022-11-29 20:46:52.094	0.084	0.114	1.061	7.813	-4.333	-3.906	0.753	-0.533	86.133	0	0	0	0	0	0	0
WT222(CAA14FCCF874)	3.62	13105	2022-11-29 20:46:52.094	-0.026	-0.097	0.921	-3.418	2.136	5.005	0.736	-0.522	86.127	0	0	0	0	0	0	0
WT222(CAA14FCCF874)	3.62	13105	2022-11-29 20:46:52.094	-0.026	-0.097	0.921	-3.418	2.136	5.005	0.72	-0.516	86.127	0	0	0	0	0	0	0
WT222(CAA14FCCF874)	3.62	13105	2022-11-29 20:46:52.094	-0.026	-0.097	0.921	-3.418	2.136	5.005	0.703	-0.511	86.122	0	0	0	0	0	0	0
WT222(CAA14FCCF874)	3.62	13105	2022-11-29 20:46:52.094	-0.026	-0.097	0.921	-3.418	2.136	5.005	0.687	-0.5	86.122	0	0	0	0	0	0	0
WT222(CAA14FCCF874)	3.62	13105	2022-11-29 20:46:52.094	-0.017	0.074	1.016	1.465	-0.183	1.343	0.692	-0.505	86.1	0	0	0	0	0	0	0
WT222(CAA14FCCF874)	3.62	13105	2022-11-29 20:46:52.094	-0.017	0.074	1.016	1.465	-0.183	1.343	0.703	-0.505	86.078	0	0	0	0	0	0	0
WT222(CAA14FCCF874)	3.62	13105	2022-11-29 20:46:52.094	-0.017	0.074	1.016	1.465	-0.183	1.343	0.709	-0.511	86.056	0	0	0	0	0	0	0
WT222(CAA14FCCF874)	3.62	13105	2022-11-29 20:46:52.126	0.024	-0.041	1.031	1.282	-0.305	-3.357	0.72	-0.511	86.012	0	0	0	0	0	0	0
WT222(CAA14FCCF874)	3.62	13105	2022-11-29 20:46:52.126	0.024	-0.041	1.031	1.282	-0.305	-3.357	0.725	-0.511	85.968	0	0	0	0	0	0	0
WT222(CAA14FCCF874)	3.62	13105	2022-11-29 20:46:52.126	0.024	-0.041	1.031	1.282	-0.305	-3.357	0.731	-0.516	85.924	0	0	0	0	0	0	0
WT222(CAA14FCCF874)	3.62	13105	2022-11-29 20:46:52.126	0.024	-0.041	1.031	1.282	-0.305	-3.357	0.736	-0.516	85.88	0	0	0	0	0	0	0
WT222(CAA14FCCF874)	3.62	13105	2022-11-29 20:46:52.126	-0.022	0.028	0.954	4.272	0.61	-1.282	0.758	-0.516	85.847	0	0	0	0	0	0	0
WT222(CAA14FCCF874)	3.62	13105	2022-11-29 20:46:52.126	-0.022	0.028	0.954	4.272	0.61	-1.282	0.78	-0.516	85.814	0	0	0	0	0	0	0
WT222(CAA14FCCF874)	3.62	13105	2022-11-29 20:46:52.126	-0.022	0.028	0.954	4.272	0.61	-1.282	0.802	-0.511	85.781	0	0	0	0	0	0	0
WT222(CAA14FCCF874)	3.62	13105	2022-11-29 20:46:52.126	-0.022	0.028	0.954	4.272	0.61	-1.282	0.818	-0.511	85.748	0	0	0	0	0	0	0
WT222(CAA14FCCF874)	3.62	13105	2022-11-29 20:46:52.126	0.065	0.048	1.028	2.991	-0.244	-2.686	0.835	-0.511	85.704	0	0	0	0	0	0	0
WT222(CAA14FCCF874)	3.62	13105	2022-11-29 20:46:52.126	0.065	0.048	1.028	2.991	-0.244	-2.686	0.851	-0.511	85.666	0	0	0	0	0	0	0
WT222(CAA14FCCF874)	3.62	13105	2022-11-29 20:46:52.126	0.065	0.048	1.028	2.991	-0.244	-2.686	0.868	-0.516	85.627	0	0	0	0	0	0	0
WT222(CAA14FCCF874)	3.62	13105	2022-11-29 20:46:52.126	0.065	0.048	1.028	2.991	-0.244	-2.686	0.884	-0.516	85.583	0	0	0	0	0	0	0
WT222(CAA14FCCF874)	3.62	13105	2022-11-29 20:46:52.126	-0.019	-0.038	1.006	-1.099	0.854	-1.648	0.879	-0.516	85.551	0	0	0	0	0	0	0
WT222(CAA14FCCF874)	3.62	13105	2022-11-29 20:46:52.126	-0.019	-0.038	1.006	-1.099	0.854	-1.648	0.868	-0.511	85.512	0	0	0	0	0	0	0
WT222(CAA14FCCF874)	3.62	13105	2022-11-29 20:46:52.126	-0.019	-0.038	1.006	-1.099	0.854	-1.648	0.862	-0.511	85.479	0	0	0	0	0	0	0
WT222(CAA14FCCF874)	3.62	13105	2022-11-29 20:46:52.126	-0.019	-0.038	1.006	-1.099	0.854	-1.648	0.857	-0.505	85.446	0	0	0	0	0	0	0
WT222(CAA14FCCF874)	3.62	13105	2022-11-29 20:46:52.188	-0.005	0.151	1.003	-7.385	0	-3.845	0.818	-0.505	85.402	0	0	0	0	0	0	0
WT222(CAA14FCCF874)	3.62	13105	2022-11-29 20:46:52.188	-0.005	0.151	1.003	-7.385	0	-3.845	0.786	-0.505	85.353	0	0	0	0	0	0	0
WT222(CAA14FCCF874)	3.62	13105	2022-11-29 20:46:52.188	-0.005	0.151	1.003	-7.385	0	-3.845	0.753	-0.505	85.303	0	0	0	0	0	0	0
WT222(CAA14FCCF874)	3.62	13105	2022-11-29 20:46:52.188	-0.005	0.151	1.003	-7.385	0	-3.845	0.72	-0.505	85.254	0	0	0	0	0	0	0
WT222(CAA14FCCF874)	3.62	13105	2022-11-29 20:46:52.188	0.025	-0.12	1.008	2.441	0.122	4.028	0.731	-0.505	85.248	0	0	0	0	0	0	0
WT222(CAA14FCCF874)	3.62	13105	2022-11-29 20:46:52.188	0.025	-0.12	1.008	2.441	0.122	4.028	0.747	-0.505	85.237	0	0	0	0	0	0	0
WT222(CAA14FCCF874)	3.62	13105	2022-11-29 20:46:52.188	0.025	-0.12	1.008	2.441	0.122	4.028	0.758	-0.505	85.232	0	0	0	0	0	0	0
WT222(CAA14FCCF874)	3.62	13105	2022-11-29 20:46:52.188	0.025	-0.12	1.008	2.441	0.122	4.028	0.769	-0.505	85.226	0	0	0	0	0	0	0
WT222(CAA14FCCF874)	3.62	13105	2022-11-29 20:46:52.220	0.054	0.131	1.011	-6.104	0.977	-2.686	0.736	-0.5	85.188	0	0	0	0	0	0	0
WT222(CAA14FCCF874)	3.62	13105	2022-11-29 20:46:52.220	0.054	0.131	1.011	-6.104	0.977	-2.686	0.709	-0.5	85.15	0	0	0	0	0	0	0
WT222(CAA14FCCF874)	3.62	13105	2022-11-29 20:46:52.220	0.054	0.131	1.011	-6.104	0.977	-2.686	0.681	-0.494	85.111	0	0	0	0	0	0	0
WT222(CAA14FCCF874)	3.62	13105	2022-11-29 20:46:52.220	0.054	0.131	1.011	-6.104	0.977	-2.686	0.654	-0.494	85.067	0	0	0	0	0	0	0
WT222(CAA14FCCF874)	3.62	13105	2022-11-29 20:46:52.220	0.024	-0.012	1.108	-1.099	0.854	-2.136	0.648	-0.489	85.029	0	0	0	0	0	0	0
WT222(CAA14FCCF874)	3.62	13105	2022-11-29 20:46:52.220	0.024	-0.012	1.108	-1.099	0.854	-2.136	0.648	-0.489	84.99	0	0	0	0	0	0	0
WT222(CAA14FCCF874)	3.62	13105	2022-11-29 20:46:52.220	0.024	-0.012	1.108	-1.099	0.854	-2.136	0.643	-0.483	84.952	0	0	0	0	0	0	0
WT222(CAA14FCCF874)	3.62	13105	2022-11-29 20:46:52.220	0.024	-0.012	1.108	-1.099	0.854	-2.136	0.637	-0.483	84.919	0	0	0	0	0	0	0
WT222(CAA14FCCF874)	3.62	13105	2022-11-29 20:46:52.251	0.045	0.075	0.977	-3.235	0	0.305	0.626	-0.483	84.891	0	0	0	0	0	0	0
WT222(CAA14FCCF874)	3.62	13105	2022-11-29 20:46:52.251	0.045	0.075	0.977	-3.235	0	0.305	0.61	-0.489	84.864	0	0	0	0	0	0	0
WT222(CAA14FCCF874)	3.62	13105	2022-11-29 20:46:52.251	0.045	0.075	0.977	-3.235	0	0.305	0.599	-0.489	84.836	0	0	0	0	0	0	0
WT222(CAA14FCCF874)	3.62	13105	2022-11-29 20:46:52.251	0.045	0.075	0.977	-3.235	0	0.305	0.588	-0.494	84.814	0	0	0	0	0	0	0
WT222(CAA14FCCF874)	3.62	13105	2022-11-29 20:46:52.251	-0.025	-0.014	0.989	-0.977	0.61	-1.892	0.582	-0.494	84.776	0	0	0	0	0	0	0
WT222(CAA14FCCF874)	3.62	13105	2022-11-29 20:46:52.251	-0.025	-0.014	0.989	-0.977	0.61	-1.892	0.582	-0.494	84.738	0	0	0	0	0	0	0
WT222(CAA14FCCF874)	3.62	13105	2022-11-29 20:46:52.251	-0.025	-0.014	0.989	-0.977	0.61	-1.892	0.582	-0.489	84.699	0	0	0	0	0	0	0
WT222(CAA14FCCF874)	3.62	13105	2022-11-29 20:46:52.251	-0.025	-0.014	0.989	-0.977	0.61	-1.892	0.577	-0.489	84.666	0	0	0	0	0	0	0
WT222(CAA14FCCF874)	3.62	13105	2022-11-29 20:46:52.313	0.023	-0.012	0.937	-4.883	3.174	-9.644	0.555	-0.472	84.589	0	0	0	0	0	0	0
WT222(CAA14FCCF874)	3.62	13105	2022-11-29 20:46:52.313	0.023	-0.012	0.937	-4.883	3.174	-9.644	0.533	-0.461	84.518	0	0	0	0	0	0	0
WT222(CAA14FCCF874)	3.62	13105	2022-11-29 20:46:52.313	0.023	-0.012	0.937	-4.883	3.174	-9.644	0.511	-0.445	84.441	0	0	0	0	0	0	0
WT222(CAA14FCCF874)	3.62	13105	2022-11-29 20:46:52.313	0.023	-0.012	0.937	-4.883	3.174	-9.644	0.489	-0.428	84.37	0	0	0	0	0	0	0
WT222(CAA14FCCF874)	3.62	13105	2022-11-29 20:46:52.313	0.001	-0.241	1.035	-1.404	-1.404	13.123	0.478	-0.439	84.408	0	0	0	0	0	0	0
WT222(CAA14FCCF874)	3.62	13105	2022-11-29 20:46:52.313	0.001	-0.241	1.035	-1.404	-1.404	13.123	0.467	-0.45	84.452	0	0	0	0	0	0	0
WT222(CAA14FCCF874)	3.62	13105	2022-11-29 20:46:52.313	0.001	-0.241	1.035	-1.404	-1.404	13.123	0.456	-0.456	84.501	0	0	0	0	0	0	0
WT222(CAA14FCCF874)	3.62	13105	2022-11-29 20:46:52.313	0.001	-0.241	1.035	-1.404	-1.404	13.123	0.439	-0.467	84.545	0	0	0	0	0	0	0
WT222(CAA14FCCF874)	3.62	13105	2022-11-29 20:46:52.345	0.003	0.259	1.049	1.648	0.549	7.507	0.445	-0.461	84.562	0	0	0	0	0	0	0
WT222(CAA14FCCF874)	3.62	13105	2022-11-29 20:46:52.345	0.003	0.259	1.049	1.648	0.549	7.507	0.45	-0.461	84.578	0	0	0	0	0	0	0
WT222(CAA14FCCF874)	3.62	13105	2022-11-29 20:46:52.345	0.003	0.259	1.049	1.648	0.549	7.507	0.461	-0.461	84.589	0	0	0	0	0	0	0
WT222(CAA14FCCF874)	3.62	13105	2022-11-29 20:46:52.345	0.003	0.259	1.049	1.648	0.549	7.507	0.472	-0.461	84.6	0	0	0	0	0	0	0
WT222(CAA14FCCF874)	3.62	13105	2022-11-29 20:46:52.345	-0.035	0.078	0.901	-3.967	1.709	-10.742	0.456	-0.45	84.518	0	0	0	0	0	0	0
WT222(CAA14FCCF874)	3.62	13105	2022-11-29 20:46:52.345	-0.035	0.078	0.901	-3.967	1.709	-10.742	0.439	-0.439	84.435	0	0	0	0	0	0	0
WT222(CAA14FCCF874)	3.62	13105	2022-11-29 20:46:52.345	-0.035	0.078	0.901	-3.967	1.709	-10.742	0.423	-0.434	84.353	0	0	0	0	0	0	0
WT222(CAA14FCCF874)	3.62	13105	2022-11-29 20:46:52.345	-0.035	0.078	0.901	-3.967	1.709	-10.742	0.406	-0.423	84.265	0	0	0	0	0	0	0
WT222(CAA14FCCF874)	3.62	13105	2022-11-29 20:46:52.391	0.034	0.029	1.04	-7.385	3.845	-3.906	0.374	-0.406	84.216	0	0	0	0	0	0	0
WT222(CAA14FCCF874)	3.62	13105	2022-11-29 20:46:52.391	0.034	0.029	1.04	-7.385	3.845	-3.906	0.341	-0.385	84.166	0	0	0	0	0	0	0
WT222(CAA14FCCF874)	3.62	13105	2022-11-29 20:46:52.391	0.034	0.029	1.04	-7.385	3.845	-3.906	0.313	-0.368	84.117	0	0	0	0	0	0	0
WT222(CAA14FCCF874)	3.62	13105	2022-11-29 20:46:52.391	0.034	0.029	1.04	-7.385	3.845	-3.906	0.28	-0.346	84.067	0	0	0	0	0	0	0
WT222(CAA14FCCF874)	3.62	13105	2022-11-29 20:46:52.391	0.01	0.129	1.045	-2.075	7.263	-24.902	0.275	-0.313	83.914	0	0	0	0	0	0	0
WT222(CAA14FCCF874)	3.62	13105	2022-11-29 20:46:52.391	0.01	0.129	1.045	-2.075	7.263	-24.902	0.269	-0.275	83.76	0	0	0	0	0	0	0
WT222(CAA14FCCF874)	3.62	13105	2022-11-29 20:46:52.391	0.01	0.129	1.045	-2.075	7.263	-24.902	0.269	-0.242	83.6	0	0	0	0	0	0	0
WT222(CAA14FCCF874)	3.62	13105	2022-11-29 20:46:52.391	0.01	0.129	1.045	-2.075	7.263	-24.902	0.264	-0.209	83.447	0	0	0	0	0	0	0
WT222(CAA14FCCF874)	3.62	13105	2022-11-29 20:46:52.423	0.015	-0.166	0.946	-7.385	2.625	-10.681	0.236	-0.192	83.364	0	0	0	0	0	0	0
WT222(CAA14FCCF874)	3.62	13105	2022-11-29 20:46:52.423	0.015	-0.166	0.946	-7.385	2.625	-10.681	0.203	-0.181	83.282	0	0	0	0	0	0	0
WT222(CAA14FCCF874)	3.62	13105	2022-11-29 20:46:52.423	0.015	-0.166	0.946	-7.385	2.625	-10.681	0.17	-0.17	83.199	0	0	0	0	0	0	0
WT222(CAA14FCCF874)	3.62	13105	2022-11-29 20:46:52.423	0.015	-0.166	0.946	-7.385	2.625	-10.681	0.132	-0.159	83.123	0	0	0	0	0	0	0
WT222(CAA14FCCF874)	3.62	13105	2022-11-29 20:46:52.423	0.06	0.178	1.276	2.014	1.953	3.967	0.148	-0.154	83.117	0	0	0	0	0	0	0
WT222(CAA14FCCF874)	3.62	13105	2022-11-29 20:46:52.423	0.06	0.178	1.276	2.014	1.953	3.967	0.159	-0.143	83.112	0	0	0	0	0	0	0
WT222(CAA14FCCF874)	3.62	13105	2022-11-29 20:46:52.423	0.06	0.178	1.276	2.014	1.953	3.967	0.176	-0.137	83.101	0	0	0	0	0	0	0
WT222(CAA14FCCF874)	3.62	13105	2022-11-29 20:46:52.423	-0.096	-0.128	0.509	-14.893	17.212	-47.424	0.104	-0.055	82.837	0	0	0	0	0	0	0
WT222(CAA14FCCF874)	3.62	13105	2022-11-29 20:46:52.454	-0.096	-0.128	0.509	-14.893	17.212	-47.424	0.033	0.027	82.579	0	0	0	0	0	0	0
WT222(CAA14FCCF874)	3.62	13105	2022-11-29 20:46:52.454	-0.096	-0.128	0.509	-14.893	17.212	-47.424	-0.033	0.11	82.315	0	0	0	0	0	0	0
WT222(CAA14FCCF874)	3.62	13105	2022-11-29 20:46:52.454	-0.096	-0.128	0.509	-14.893	17.212	-47.424	-0.11	0.198	82.057	0	0	0	0	0	0	0
WT222(CAA14FCCF874)	3.62	13105	2022-11-29 20:46:52.454	0.139	-0.047	1.187	-10.742	-0.977	11.719	-0.159	0.192	82.095	0	0	0	0	0	0	0
WT222(CAA14FCCF874)	3.62	13105	2022-11-29 20:46:52.454	0.139	-0.047	1.187	-10.742	-0.977	11.719	-0.214	0.187	82.128	0	0	0	0	0	0	0
WT222(CAA14FCCF874)	3.62	13105	2022-11-29 20:46:52.454	0.139	-0.047	1.187	-10.742	-0.977	11.719	-0.269	0.176	82.167	0	0	0	0	0	0	0
WT222(CAA14FCCF874)	3.62	13105	2022-11-29 20:46:52.454	0.139	-0.047	1.187	-10.742	-0.977	11.719	-0.319	0.165	82.211	0	0	0	0	0	0	0
WT222(CAA14FCCF874)	3.62	13105	2022-11-29 20:46:52.454	-0.115	-0.303	0.712	-3.479	-10.01	16.235	-0.341	0.115	82.271	0	0	0	0	0	0	0
WT222(CAA14FCCF874)	3.62	13105	2022-11-29 20:46:52.485	-0.115	-0.303	0.712	-3.479	-10.01	16.235	-0.363	0.06	82.337	0	0	0	0	0	0	0
WT222(CAA14FCCF874)	3.62	13105	2022-11-29 20:46:52.485	-0.115	-0.303	0.712	-3.479	-10.01	16.235	-0.39	0.011	82.403	0	0	0	0	0	0	0
WT222(CAA14FCCF874)	3.62	13105	2022-11-29 20:46:52.485	-0.115	-0.303	0.712	-3.479	-10.01	16.235	-0.417	-0.027	82.474	0	0	0	0	0	0	0
WT222(CAA14FCCF874)	3.62	13105	2022-11-29 20:46:52.485	0.006	0.28	1.129	-2.869	4.211	9.155	-0.434	-0.005	82.507	0	0	0	0	0	0	0
WT222(CAA14FCCF874)	3.62	13105	2022-11-29 20:46:52.485	0.006	0.28	1.129	-2.869	4.211	9.155	-0.456	0.011	82.535	0	0	0	0	0	0	0
WT222(CAA14FCCF874)	3.62	13105	2022-11-29 20:46:52.485	0.006	0.28	1.129	-2.869	4.211	9.155	-0.467	0.033	82.557	0	0	0	0	0	0	0
WT222(CAA14FCCF874)	3.62	13105	2022-11-29 20:46:52.485	0.006	0.28	1.129	-2.869	4.211	9.155	-0.483	0.049	82.579	0	0	0	0	0	0	0
WT222(CAA14FCCF874)	3.62	13105	2022-11-29 20:46:52.485	-0.023	0.111	1.127	-0.183	-2.014	-6.47	-0.478	0.044	82.518	0	0	0	0	0	0	0
WT222(CAA14FCCF874)	3.62	13105	2022-11-29 20:46:52.548	-0.023	0.111	1.127	-0.183	-2.014	-6.47	-0.478	0.033	82.463	0	0	0	0	0	0	0
WT222(CAA14FCCF874)	3.62	13105	2022-11-29 20:46:52.548	-0.023	0.111	1.127	-0.183	-2.014	-6.47	-0.472	0.022	82.403	0	0	0	0	0	0	0
WT222(CAA14FCCF874)	3.62	13105	2022-11-29 20:46:52.548	-0.023	0.111	1.127	-0.183	-2.014	-6.47	-0.467	0.011	82.343	0	0	0	0	0	0	0
WT222(CAA14FCCF874)	3.62	13105	2022-11-29 20:46:52.548	-0.074	0.01	0.9	-5.981	2.808	-8.85	-0.494	0.027	82.266	0	0	0	0	0	0	0
WT222(CAA14FCCF874)	3.62	13105	2022-11-29 20:46:52.548	-0.074	0.01	0.9	-5.981	2.808	-8.85	-0.516	0.038	82.194	0	0	0	0	0	0	0
WT222(CAA14FCCF874)	3.62	13105	2022-11-29 20:46:52.548	-0.074	0.01	0.9	-5.981	2.808	-8.85	-0.544	0.055	82.123	0	0	0	0	0	0	0
WT222(CAA14FCCF874)	3.62	13105	2022-11-29 20:46:52.548	-0.074	0.01	0.9	-5.981	2.808	-8.85	-0.566	0.071	82.046	0	0	0	0	0	0	0
WT222(CAA14FCCF874)	3.62	13105	2022-11-29 20:46:52.548	0.009	-0.202	1.002	-1.465	1.587	9.094	-0.571	0.082	82.068	0	0	0	0	0	0	0
WT222(CAA14FCCF874)	3.62	13105	2022-11-29 20:46:52.610	0.009	-0.202	1.002	-1.465	1.587	9.094	-0.577	0.093	82.084	0	0	0	0	0	0	0
WT222(CAA14FCCF874)	3.62	13105	2022-11-29 20:46:52.610	0.009	-0.202	1.002	-1.465	1.587	9.094	-0.582	0.104	82.106	0	0	0	0	0	0	0
WT222(CAA14FCCF874)	3.62	13105	2022-11-29 20:46:52.610	0.009	-0.202	1.002	-1.465	1.587	9.094	-0.593	0.115	82.128	0	0	0	0	0	0	0
WT222(CAA14FCCF874)	3.62	13105	2022-11-29 20:46:52.610	0.044	0.031	0.985	3.052	-2.747	3.601	-0.577	0.104	82.128	0	0	0	0	0	0	0
WT222(CAA14FCCF874)	3.62	13105	2022-11-29 20:46:52.610	0.044	0.031	0.985	3.052	-2.747	3.601	-0.566	0.088	82.123	0	0	0	0	0	0	0
WT222(CAA14FCCF874)	3.62	13105	2022-11-29 20:46:52.610	0.044	0.031	0.985	3.052	-2.747	3.601	-0.549	0.077	82.117	0	0	0	0	0	0	0
WT222(CAA14FCCF874)	3.62	13105	2022-11-29 20:46:52.610	0.044	0.031	0.985	3.052	-2.747	3.601	-0.533	0.066	82.112	0	0	0	0	0	0	0
WT222(CAA14FCCF874)	3.62	13105	2022-11-29 20:46:52.610	-0.042	-0.268	0.865	-0.854	-1.831	10.62	-0.544	0.055	82.145	0	0	0	0	0	0	0
WT222(CAA14FCCF874)	3.62	13105	2022-11-29 20:46:52.641	-0.042	-0.268	0.865	-0.854	-1.831	10.62	-0.549	0.049	82.178	0	0	0	0	0	0	0
WT222(CAA14FCCF874)	3.62	13105	2022-11-29 20:46:52.641	-0.042	-0.268	0.865	-0.854	-1.831	10.62	-0.56	0.044	82.211	0	0	0	0	0	0	0
WT222(CAA14FCCF874)	3.62	13105	2022-11-29 20:46:52.641	-0.042	-0.268	0.865	-0.854	-1.831	10.62	-0.571	0.033	82.249	0	0	0	0	0	0	0
WT222(CAA14FCCF874)	3.62	13105	2022-11-29 20:46:52.641	0.029	0.175	1.023	2.625	-1.343	4.211	-0.566	0.033	82.249	0	0	0	0	0	0	0
WT222(CAA14FCCF874)	3.62	13105	2022-11-29 20:46:52.641	0.029	0.175	1.023	2.625	-1.343	4.211	-0.56	0.027	82.249	0	0	0	0	0	0	0
WT222(CAA14FCCF874)	3.62	13105	2022-11-29 20:46:52.641	0.029	0.175	1.023	2.625	-1.343	4.211	-0.549	0.022	82.249	0	0	0	0	0	0	0
WT222(CAA14FCCF874)	3.62	13105	2022-11-29 20:46:52.641	0.029	0.175	1.023	2.625	-1.343	4.211	-0.538	0.011	82.244	0	0	0	0	0	0	0
WT222(CAA14FCCF874)	3.62	13105	2022-11-29 20:46:52.641	-0.152	0.097	1	-2.136	1.892	-2.991	-0.549	0.022	82.205	0	0	0	0	0	0	0
WT222(CAA14FCCF874)	3.62	13105	2022-11-29 20:46:52.673	-0.152	0.097	1	-2.136	1.892	-2.991	-0.555	0.038	82.161	0	0	0	0	0	0	0
WT222(CAA14FCCF874)	3.62	13105	2022-11-29 20:46:52.673	-0.152	0.097	1	-2.136	1.892	-2.991	-0.566	0.049	82.117	0	0	0	0	0	0	0
WT222(CAA14FCCF874)	3.62	13105	2022-11-29 20:46:52.673	-0.152	0.097	1	-2.136	1.892	-2.991	-0.571	0.066	82.073	0	0	0	0	0	0	0
WT222(CAA14FCCF874)	3.62	13105	2022-11-29 20:46:52.673	-0.023	-0.122	1.006	-2.808	1.282	1.953	-0.582	0.077	82.057	0	0	0	0	0	0	0
WT222(CAA14FCCF874)	3.62	13105	2022-11-29 20:46:52.673	-0.023	-0.122	1.006	-2.808	1.282	1.953	-0.599	0.088	82.04	0	0	0	0	0	0	0
WT222(CAA14FCCF874)	3.62	13105	2022-11-29 20:46:52.673	-0.023	-0.122	1.006	-2.808	1.282	1.953	-0.61	0.099	82.024	0	0	0	0	0	0	0
WT222(CAA14FCCF874)	3.62	13105	2022-11-29 20:46:52.673	-0.023	-0.122	1.006	-2.808	1.282	1.953	-0.626	0.11	82.007	0	0	0	0	0	0	0
WT222(CAA14FCCF874)	3.62	13105	2022-11-29 20:46:52.673	-0.008	0.016	1.017	8.362	0.977	4.944	-0.588	0.121	82.002	0	0	0	0	0	0	0
WT222(CAA14FCCF874)	3.62	13105	2022-11-29 20:46:52.704	-0.008	0.016	1.017	8.362	0.977	4.944	-0.544	0.126	82.002	0	0	0	0	0	0	0
WT222(CAA14FCCF874)	3.62	13105	2022-11-29 20:46:52.704	-0.008	0.016	1.017	8.362	0.977	4.944	-0.505	0.137	82.002	0	0	0	0	0	0	0
WT222(CAA14FCCF874)	3.62	13105	2022-11-29 20:46:52.704	-0.008	0.016	1.017	8.362	0.977	4.944	-0.461	0.148	82.002	0	0	0	0	0	0	0
WT222(CAA14FCCF874)	3.62	13105	2022-11-29 20:46:52.704	0.02	-0.021	1.064	1.831	0.671	-2.136	-0.45	0.154	81.964	0	0	0	0	0	0	0
WT222(CAA14FCCF874)	3.62	13105	2022-11-29 20:46:52.704	0.02	-0.021	1.064	1.831	0.671	-2.136	-0.445	0.159	81.925	0	0	0	0	0	0	0
WT222(CAA14FCCF874)	3.62	13105	2022-11-29 20:46:52.704	0.02	-0.021	1.064	1.831	0.671	-2.136	-0.434	0.165	81.887	0	0	0	0	0	0	0
WT222(CAA14FCCF874)	3.62	13105	2022-11-29 20:46:52.704	0.02	-0.021	1.064	1.831	0.671	-2.136	-0.428	0.17	81.854	0	0	0	0	0	0	0
WT222(CAA14FCCF874)	3.62	13105	2022-11-29 20:46:52.704	0.028	0.106	1.067	6.409	1.099	0.854	-0.396	0.181	81.826	0	0	0	0	0	0	0
WT222(CAA14FCCF874)	3.62	13105	2022-11-29 20:46:52.735	0.028	0.106	1.067	6.409	1.099	0.854	-0.363	0.187	81.804	0	0	0	0	0	0	0
WT222(CAA14FCCF874)	3.62	13105	2022-11-29 20:46:52.735	0.028	0.106	1.067	6.409	1.099	0.854	-0.33	0.192	81.782	0	0	0	0	0	0	0
WT222(CAA14FCCF874)	3.62	13105	2022-11-29 20:46:52.735	0.028	0.106	1.067	6.409	1.099	0.854	-0.297	0.198	81.755	0	0	0	0	0	0	0
WT222(CAA14FCCF874)	3.62	13105	2022-11-29 20:46:52.735	-0.061	-0.039	0.952	-2.502	1.953	-1.038	-0.302	0.209	81.722	0	0	0	0	0	0	0
WT222(CAA14FCCF874)	3.62	13105	2022-11-29 20:46:52.735	-0.061	-0.039	0.952	-2.502	1.953	-1.038	-0.313	0.22	81.689	0	0	0	0	0	0	0
WT222(CAA14FCCF874)	3.62	13105	2022-11-29 20:46:52.735	-0.061	-0.039	0.952	-2.502	1.953	-1.038	-0.324	0.231	81.65	0	0	0	0	0	0	0
WT222(CAA14FCCF874)	3.62	13105	2022-11-29 20:46:52.735	-0.061	-0.039	0.952	-2.502	1.953	-1.038	-0.341	0.247	81.617	0	0	0	0	0	0	0
WT222(CAA14FCCF874)	3.62	13105	2022-11-29 20:46:52.735	-0.006	-0.001	1.007	-0.183	0.427	0.427	-0.335	0.247	81.59	0	0	0	0	0	0	0
WT222(CAA14FCCF874)	3.62	13105	2022-11-29 20:46:52.782	-0.006	-0.001	1.007	-0.183	0.427	0.427	-0.335	0.253	81.568	0	0	0	0	0	0	0
WT222(CAA14FCCF874)	3.62	13105	2022-11-29 20:46:52.782	-0.006	-0.001	1.007	-0.183	0.427	0.427	-0.335	0.258	81.541	0	0	0	0	0	0	0
WT222(CAA14FCCF874)	3.62	13105	2022-11-29 20:46:52.782	-0.006	-0.001	1.007	-0.183	0.427	0.427	-0.335	0.264	81.513	0	0	0	0	0	0	0
WT222(CAA14FCCF874)	3.62	13105	2022-11-29 20:46:52.782	0.015	-0.026	0.998	-0.244	0.488	1.099	-0.335	0.264	81.491	0	0	0	0	0	0	0
WT222(CAA14FCCF874)	3.62	13105	2022-11-29 20:46:52.782	0.015	-0.026	0.998	-0.244	0.488	1.099	-0.341	0.269	81.464	0	0	0	0	0	0	0
WT222(CAA14FCCF874)	3.62	13105	2022-11-29 20:46:52.782	0.015	-0.026	0.998	-0.244	0.488	1.099	-0.341	0.275	81.442	0	0	0	0	0	0	0
WT222(CAA14FCCF874)	3.62	13105	2022-11-29 20:46:52.782	0.015	-0.026	0.998	-0.244	0.488	1.099	-0.341	0.275	81.42	0	0	0	0	0	0	0
WT222(CAA14FCCF874)	3.62	13105	2022-11-29 20:46:52.782	-0.02	-0.007	0.981	0.244	0.732	-1.099	-0.341	0.28	81.387	0	0	0	0	0	0	0
WT222(CAA14FCCF874)	3.62	13105	2022-11-29 20:46:52.813	-0.02	-0.007	0.981	0.244	0.732	-1.099	-0.335	0.286	81.354	0	0	0	0	0	0	0
WT222(CAA14FCCF874)	3.62	13105	2022-11-29 20:46:52.813	-0.02	-0.007	0.981	0.244	0.732	-1.099	-0.335	0.291	81.321	0	0	0	0	0	0	0
WT222(CAA14FCCF874)	3.62	13105	2022-11-29 20:46:52.813	-0.014	-0.002	1.006	-2.197	-1.709	1.526	-0.346	0.286	81.299	0	0	0	0	0	0	0
WT222(CAA14FCCF874)	3.62	13105	2022-11-29 20:46:52.813	-0.014	-0.002	1.006	-2.197	-1.709	1.526	-0.357	0.275	81.277	0	0	0	0	0	0	0
WT222(CAA14FCCF874)	3.62	13105	2022-11-29 20:46:52.813	-0.014	-0.002	1.006	-2.197	-1.709	1.526	-0.368	0.269	81.26	0	0	0	0	0	0	0
WT222(CAA14FCCF874)	3.62	13105	2022-11-29 20:46:52.813	-0.014	-0.002	1.006	-2.197	-1.709	1.526	-0.379	0.264	81.238	0	0	0	0	0	0	0
WT222(CAA14FCCF874)	3.62	13105	2022-11-29 20:46:52.813	-0.086	0.012	1.008	0.183	1.831	1.831	-0.379	0.275	81.216	0	0	0	0	0	0	0
WT222(CAA14FCCF874)	3.62	13105	2022-11-29 20:46:52.813	-0.086	0.012	1.008	0.183	1.831	1.831	-0.374	0.286	81.194	0	0	0	0	0	0	0
WT222(CAA14FCCF874)	3.62	13105	2022-11-29 20:46:52.845	-0.086	0.012	1.008	0.183	1.831	1.831	-0.374	0.297	81.178	0	0	0	0	0	0	0
WT222(CAA14FCCF874)	3.62	13105	2022-11-29 20:46:52.845	-0.086	0.012	1.008	0.183	1.831	1.831	-0.374	0.308	81.156	0	0	0	0	0	0	0
WT222(CAA14FCCF874)	3.62	13105	2022-11-29 20:46:52.845	-0.016	-0.027	0.995	0.427	0.122	-1.526	-0.368	0.313	81.118	0	0	0	0	0	0	0
WT222(CAA14FCCF874)	3.62	13105	2022-11-29 20:46:52.845	-0.016	-0.027	0.995	0.427	0.122	-1.526	-0.363	0.319	81.079	0	0	0	0	0	0	0
WT222(CAA14FCCF874)	3.62	13105	2022-11-29 20:46:52.845	-0.016	-0.027	0.995	0.427	0.122	-1.526	-0.363	0.319	81.041	0	0	0	0	0	0	0
WT222(CAA14FCCF874)	3.62	13105	2022-11-29 20:46:52.845	-0.016	-0.027	0.995	0.427	0.122	-1.526	-0.363	0.324	81.002	0	0	0	0	0	0	0
WT222(CAA14FCCF874)	3.62	13105	2022-11-29 20:46:52.845	-0.067	-0.017	0.989	-0.183	0.183	-1.343	-0.363	0.33	80.969	0	0	0	0	0	0	0
WT222(CAA14FCCF874)	3.62	13105	2022-11-29 20:46:52.845	-0.067	-0.017	0.989	-0.183	0.183	-1.343	-0.363	0.335	80.931	0	0	0	0	0	0	0
WT222(CAA14FCCF874)	3.62	13105	2022-11-29 20:46:52.946	-0.067	-0.017	0.989	-0.183	0.183	-1.343	-0.363	0.341	80.892	0	0	0	0	0	0	0
WT222(CAA14FCCF874)	3.62	13105	2022-11-29 20:46:52.947	-0.067	-0.017	0.989	-0.183	0.183	-1.343	-0.363	0.346	80.859	0	0	0	0	0	0	0
WT222(CAA14FCCF874)	3.62	13105	2022-11-29 20:46:52.947	-0.052	-0.037	1.002	2.991	0.793	2.747	-0.352	0.352	80.843	0	0	0	0	0	0	0
WT222(CAA14FCCF874)	3.62	13105	2022-11-29 20:46:52.947	-0.052	-0.037	1.002	2.991	0.793	2.747	-0.335	0.363	80.826	0	0	0	0	0	0	0
WT222(CAA14FCCF874)	3.62	13105	2022-11-29 20:46:52.947	-0.052	-0.037	1.002	2.991	0.793	2.747	-0.319	0.368	80.81	0	0	0	0	0	0	0
WT222(CAA14FCCF874)	3.62	13105	2022-11-29 20:46:52.947	-0.052	-0.037	1.002	2.991	0.793	2.747	-0.308	0.379	80.793	0	0	0	0	0	0	0
WT222(CAA14FCCF874)	3.62	13105	2022-11-29 20:46:52.947	-0.046	0.002	0.993	1.77	2.014	0.793	-0.297	0.396	80.766	0	0	0	0	0	0	0
WT222(CAA14FCCF874)	3.62	13105	2022-11-29 20:46:52.947	-0.046	0.002	0.993	1.77	2.014	0.793	-0.291	0.412	80.739	0	0	0	0	0	0	0
WT222(CAA14FCCF874)	3.62	13105	2022-11-29 20:46:52.969	-0.046	0.002	0.993	1.77	2.014	0.793	-0.28	0.423	80.717	0	0	0	0	0	0	0

## Sheet: 180cm
设备名称	电压	版本	片上时间	加速度X(g)	加速度Y(g)	加速度Z(g)	角速度X(°/s)	角速度Y(°/s)	角速度Z(°/s)	角度X(°)	角度Y(°)	角度Z(°)	磁场X	磁场Y	磁场Z	四元数0	四元数1	四元数2	四元数3	状态
WT222(CAA14FCCF874)	3.65	13105	2022-11-29 20:55:32.171	-0.041	0.018	0.98	3.418	0.366	2.441	1.769	0.928	99.069	0	0	0	0	0	0	0
WT222(CAA14FCCF874)	3.65	13105	2022-11-29 20:55:32.171	-0.041	0.018	0.98	3.418	0.366	2.441	1.785	0.928	99.069	0	0	0	0	0	0	0
WT222(CAA14FCCF874)	3.65	13105	2022-11-29 20:55:32.171	-0.041	0.018	0.98	3.418	0.366	2.441	1.796	0.928	99.064	0	0	0	0	0	0	0
WT222(CAA14FCCF874)	3.65	13105	2022-11-29 20:55:32.171	0.003	0.139	0.975	-1.892	-0.366	-5.371	1.785	0.923	99.014	0	0	0	0	0	0	0
WT222(CAA14FCCF874)	3.65	13105	2022-11-29 20:55:32.171	0.003	0.139	0.975	-1.892	-0.366	-5.371	1.78	0.923	98.97	0	0	0	0	0	0	0
WT222(CAA14FCCF874)	3.65	13105	2022-11-29 20:55:32.171	0.003	0.139	0.975	-1.892	-0.366	-5.371	1.769	0.917	98.921	0	0	0	0	0	0	0
WT222(CAA14FCCF874)	3.65	13105	2022-11-29 20:55:32.171	0.003	0.139	0.975	-1.892	-0.366	-5.371	1.758	0.917	98.877	0	0	0	0	0	0	0
WT222(CAA14FCCF874)	3.65	13105	2022-11-29 20:55:32.171	-0.028	-0.08	0.99	1.099	0.488	3.052	1.763	0.917	98.871	0	0	0	0	0	0	0
WT222(CAA14FCCF874)	3.65	13105	2022-11-29 20:55:32.233	-0.028	-0.08	0.99	1.099	0.488	3.052	1.769	0.917	98.871	0	0	0	0	0	0	0
WT222(CAA14FCCF874)	3.65	13105	2022-11-29 20:55:32.233	-0.028	-0.08	0.99	1.099	0.488	3.052	1.774	0.917	98.866	0	0	0	0	0	0	0
WT222(CAA14FCCF874)	3.65	13105	2022-11-29 20:55:32.233	0.021	0.069	1.022	1.038	-0.366	1.343	1.78	0.912	98.86	0	0	0	0	0	0	0
WT222(CAA14FCCF874)	3.65	13105	2022-11-29 20:55:32.233	0.021	0.069	1.022	1.038	-0.366	1.343	1.785	0.912	98.849	0	0	0	0	0	0	0
WT222(CAA14FCCF874)	3.65	13105	2022-11-29 20:55:32.233	0.021	0.069	1.022	1.038	-0.366	1.343	1.791	0.906	98.839	0	0	0	0	0	0	0
WT222(CAA14FCCF874)	3.65	13105	2022-11-29 20:55:32.233	0.021	0.069	1.022	1.038	-0.366	1.343	1.796	0.901	98.828	0	0	0	0	0	0	0
WT222(CAA14FCCF874)	3.65	13105	2022-11-29 20:55:32.233	-0.049	0.032	0.968	0.732	-0.61	-3.54	1.796	0.895	98.795	0	0	0	0	0	0	0
WT222(CAA14FCCF874)	3.65	13105	2022-11-29 20:55:32.233	-0.049	0.032	0.968	0.732	-0.61	-3.54	1.802	0.895	98.756	0	0	0	0	0	0	0
WT222(CAA14FCCF874)	3.65	13105	2022-11-29 20:55:32.233	-0.049	0.032	0.968	0.732	-0.61	-3.54	1.802	0.89	98.723	0	0	0	0	0	0	0
WT222(CAA14FCCF874)	3.65	13105	2022-11-29 20:55:32.233	-0.049	0.032	0.968	0.732	-0.61	-3.54	1.807	0.884	98.69	0	0	0	0	0	0	0
WT222(CAA14FCCF874)	3.65	13105	2022-11-29 20:55:32.233	-0.011	-0.014	1.02	-2.563	0.244	0.488	1.796	0.884	98.679	0	0	0	0	0	0	0
WT222(CAA14FCCF874)	3.65	13105	2022-11-29 20:55:32.233	-0.011	-0.014	1.02	-2.563	0.244	0.488	1.78	0.884	98.663	0	0	0	0	0	0	0
WT222(CAA14FCCF874)	3.65	13105	2022-11-29 20:55:32.233	-0.011	-0.014	1.02	-2.563	0.244	0.488	1.769	0.89	98.652	0	0	0	0	0	0	0
WT222(CAA14FCCF874)	3.65	13105	2022-11-29 20:55:32.233	-0.011	-0.014	1.02	-2.563	0.244	0.488	1.752	0.89	98.641	0	0	0	0	0	0	0
WT222(CAA14FCCF874)	3.65	13105	2022-11-29 20:55:32.233	-0.053	0.026	1.005	1.282	-0.366	0.183	1.758	0.884	98.63	0	0	0	0	0	0	0
WT222(CAA14FCCF874)	3.65	13105	2022-11-29 20:55:32.233	-0.053	0.026	1.005	1.282	-0.366	0.183	1.763	0.884	98.619	0	0	0	0	0	0	0
WT222(CAA14FCCF874)	3.65	13105	2022-11-29 20:55:32.296	-0.053	0.026	1.005	1.282	-0.366	0.183	1.769	0.884	98.608	0	0	0	0	0	0	0
WT222(CAA14FCCF874)	3.65	13105	2022-11-29 20:55:32.296	-0.053	0.026	1.005	1.282	-0.366	0.183	1.774	0.879	98.597	0	0	0	0	0	0	0
WT222(CAA14FCCF874)	3.65	13105	2022-11-29 20:55:32.296	-0.025	0.058	0.984	-0.549	-0.305	-1.465	1.769	0.879	98.575	0	0	0	0	0	0	0
WT222(CAA14FCCF874)	3.65	13105	2022-11-29 20:55:32.296	-0.025	0.058	0.984	-0.549	-0.305	-1.465	1.769	0.879	98.558	0	0	0	0	0	0	0
WT222(CAA14FCCF874)	3.65	13105	2022-11-29 20:55:32.296	-0.025	0.058	0.984	-0.549	-0.305	-1.465	1.763	0.879	98.536	0	0	0	0	0	0	0
WT222(CAA14FCCF874)	3.65	13105	2022-11-29 20:55:32.296	-0.025	0.058	0.984	-0.549	-0.305	-1.465	1.758	0.879	98.52	0	0	0	0	0	0	0
WT222(CAA14FCCF874)	3.65	13105	2022-11-29 20:55:32.296	-0.021	0.026	1.024	-0.671	0	1.099	1.758	0.879	98.514	0	0	0	0	0	0	0
WT222(CAA14FCCF874)	3.65	13105	2022-11-29 20:55:32.296	-0.021	0.026	1.024	-0.671	0	1.099	1.752	0.879	98.503	0	0	0	0	0	0	0
WT222(CAA14FCCF874)	3.65	13105	2022-11-29 20:55:32.358	-0.021	0.026	1.024	-0.671	0	1.099	1.752	0.879	98.498	0	0	0	0	0	0	0
WT222(CAA14FCCF874)	3.65	13105	2022-11-29 20:55:32.358	-0.021	0.026	1.024	-0.671	0	1.099	1.747	0.884	98.492	0	0	0	0	0	0	0
WT222(CAA14FCCF874)	3.65	13105	2022-11-29 20:55:32.358	0.039	0.008	1.027	0.793	-0.122	1.099	1.752	0.879	98.487	0	0	0	0	0	0	0
WT222(CAA14FCCF874)	3.65	13105	2022-11-29 20:55:32.358	0.039	0.008	1.027	0.793	-0.122	1.099	1.752	0.879	98.487	0	0	0	0	0	0	0
WT222(CAA14FCCF874)	3.65	13105	2022-11-29 20:55:32.358	0.039	0.008	1.027	0.793	-0.122	1.099	1.758	0.879	98.481	0	0	0	0	0	0	0
WT222(CAA14FCCF874)	3.65	13105	2022-11-29 20:55:32.358	0.039	0.008	1.027	0.793	-0.122	1.099	1.758	0.879	98.476	0	0	0	0	0	0	0
WT222(CAA14FCCF874)	3.65	13105	2022-11-29 20:55:32.358	-0.054	0.013	0.948	0.488	-0.061	-2.075	1.763	0.879	98.459	0	0	0	0	0	0	0
WT222(CAA14FCCF874)	3.65	13105	2022-11-29 20:55:32.358	-0.054	0.013	0.948	0.488	-0.061	-2.075	1.763	0.879	98.438	0	0	0	0	0	0	0
WT222(CAA14FCCF874)	3.65	13105	2022-11-29 20:55:32.358	-0.054	0.013	0.948	0.488	-0.061	-2.075	1.763	0.879	98.421	0	0	0	0	0	0	0
WT222(CAA14FCCF874)	3.65	13105	2022-11-29 20:55:32.358	-0.054	0.013	0.948	0.488	-0.061	-2.075	1.763	0.879	98.399	0	0	0	0	0	0	0
WT222(CAA14FCCF874)	3.65	13105	2022-11-29 20:55:32.358	-0.073	0.035	1.017	-0.427	-0.305	-0.793	1.763	0.879	98.388	0	0	0	0	0	0	0
WT222(CAA14FCCF874)	3.65	13105	2022-11-29 20:55:32.358	-0.073	0.035	1.017	-0.427	-0.305	-0.793	1.758	0.879	98.377	0	0	0	0	0	0	0
WT222(CAA14FCCF874)	3.65	13105	2022-11-29 20:55:32.358	-0.073	0.035	1.017	-0.427	-0.305	-0.793	1.758	0.879	98.366	0	0	0	0	0	0	0
WT222(CAA14FCCF874)	3.65	13105	2022-11-29 20:55:32.358	-0.073	0.035	1.017	-0.427	-0.305	-0.793	1.752	0.879	98.361	0	0	0	0	0	0	0
WT222(CAA14FCCF874)	3.65	13105	2022-11-29 20:55:32.358	0	0.134	1.048	4.211	0.854	-0.549	1.774	0.884	98.35	0	0	0	0	0	0	0
WT222(CAA14FCCF874)	3.65	13105	2022-11-29 20:55:32.358	0	0.134	1.048	4.211	0.854	-0.549	1.796	0.89	98.339	0	0	0	0	0	0	0
WT222(CAA14FCCF874)	3.65	13105	2022-11-29 20:55:32.421	0	0.134	1.048	4.211	0.854	-0.549	1.818	0.895	98.328	0	0	0	0	0	0	0
WT222(CAA14FCCF874)	3.65	13105	2022-11-29 20:55:32.421	0	0.134	1.048	4.211	0.854	-0.549	1.84	0.901	98.317	0	0	0	0	0	0	0
WT222(CAA14FCCF874)	3.65	13105	2022-11-29 20:55:32.421	-0.053	0.029	0.972	-3.357	0.793	-1.221	1.824	0.906	98.3	0	0	0	0	0	0	0
WT222(CAA14FCCF874)	3.65	13105	2022-11-29 20:55:32.421	-0.053	0.029	0.972	-3.357	0.793	-1.221	1.813	0.912	98.284	0	0	0	0	0	0	0
WT222(CAA14FCCF874)	3.65	13105	2022-11-29 20:55:32.421	-0.053	0.029	0.972	-3.357	0.793	-1.221	1.796	0.917	98.273	0	0	0	0	0	0	0
WT222(CAA14FCCF874)	3.65	13105	2022-11-29 20:55:32.421	-0.053	0.029	0.972	-3.357	0.793	-1.221	1.78	0.923	98.256	0	0	0	0	0	0	0
WT222(CAA14FCCF874)	3.65	13105	2022-11-29 20:55:32.421	-0.037	-0.046	1.019	-1.038	0.366	-1.404	1.78	0.928	98.245	0	0	0	0	0	0	0
WT222(CAA14FCCF874)	3.65	13105	2022-11-29 20:55:32.421	-0.037	-0.046	1.019	-1.038	0.366	-1.404	1.774	0.934	98.234	0	0	0	0	0	0	0
WT222(CAA14FCCF874)	3.65	13105	2022-11-29 20:55:32.452	-0.037	-0.046	1.019	-1.038	0.366	-1.404	1.769	0.939	98.223	0	0	0	0	0	0	0
WT222(CAA14FCCF874)	3.65	13105	2022-11-29 20:55:32.452	-0.037	-0.046	1.019	-1.038	0.366	-1.404	1.763	0.945	98.212	0	0	0	0	0	0	0
WT222(CAA14FCCF874)	3.65	13105	2022-11-29 20:55:32.452	-0.009	0.039	0.978	-2.563	0.671	2.747	1.747	0.945	98.223	0	0	0	0	0	0	0
WT222(CAA14FCCF874)	3.65	13105	2022-11-29 20:55:32.452	-0.009	0.039	0.978	-2.563	0.671	2.747	1.736	0.95	98.234	0	0	0	0	0	0	0
WT222(CAA14FCCF874)	3.65	13105	2022-11-29 20:55:32.452	-0.009	0.039	0.978	-2.563	0.671	2.747	1.725	0.956	98.245	0	0	0	0	0	0	0
WT222(CAA14FCCF874)	3.65	13105	2022-11-29 20:55:32.452	-0.009	0.039	0.978	-2.563	0.671	2.747	1.708	0.961	98.262	0	0	0	0	0	0	0
WT222(CAA14FCCF874)	3.65	13105	2022-11-29 20:55:32.452	-0.038	0.055	1.035	-0.183	0.183	-1.16	1.708	0.967	98.251	0	0	0	0	0	0	0
WT222(CAA14FCCF874)	3.65	13105	2022-11-29 20:55:32.452	-0.038	0.055	1.035	-0.183	0.183	-1.16	1.708	0.967	98.245	0	0	0	0	0	0	0
WT222(CAA14FCCF874)	3.65	13105	2022-11-29 20:55:32.483	-0.038	0.055	1.035	-0.183	0.183	-1.16	1.708	0.972	98.234	0	0	0	0	0	0	0
WT222(CAA14FCCF874)	3.65	13105	2022-11-29 20:55:32.483	-0.038	0.055	1.035	-0.183	0.183	-1.16	1.708	0.972	98.229	0	0	0	0	0	0	0
WT222(CAA14FCCF874)	3.65	13105	2022-11-29 20:55:32.483	-0.047	0.093	0.942	3.235	-1.831	-4.272	1.725	0.967	98.207	0	0	0	0	0	0	0
WT222(CAA14FCCF874)	3.65	13105	2022-11-29 20:55:32.483	-0.047	0.093	0.942	3.235	-1.831	-4.272	1.741	0.961	98.179	0	0	0	0	0	0	0
WT222(CAA14FCCF874)	3.65	13105	2022-11-29 20:55:32.483	-0.047	0.093	0.942	3.235	-1.831	-4.272	1.758	0.956	98.157	0	0	0	0	0	0	0
WT222(CAA14FCCF874)	3.65	13105	2022-11-29 20:55:32.483	-0.047	0.093	0.942	3.235	-1.831	-4.272	1.78	0.95	98.13	0	0	0	0	0	0	0
WT222(CAA14FCCF874)	3.65	13105	2022-11-29 20:55:32.483	-0.016	-0.037	1.003	-9.155	1.648	4.395	1.736	0.956	98.152	0	0	0	0	0	0	0
WT222(CAA14FCCF874)	3.65	13105	2022-11-29 20:55:32.483	-0.016	-0.037	1.003	-9.155	1.648	4.395	1.692	0.967	98.174	0	0	0	0	0	0	0
WT222(CAA14FCCF874)	3.65	13105	2022-11-29 20:55:32.530	-0.016	-0.037	1.003	-9.155	1.648	4.395	1.648	0.978	98.196	0	0	0	0	0	0	0
WT222(CAA14FCCF874)	3.65	13105	2022-11-29 20:55:32.546	-0.016	-0.037	1.003	-9.155	1.648	4.395	1.599	0.989	98.218	0	0	0	0	0	0	0
WT222(CAA14FCCF874)	3.65	13105	2022-11-29 20:55:32.546	0.016	-0.07	0.998	-3.784	-1.77	4.028	1.582	0.978	98.24	0	0	0	0	0	0	0
WT222(CAA14FCCF874)	3.65	13105	2022-11-29 20:55:32.546	0.016	-0.07	0.998	-3.784	-1.77	4.028	1.56	0.972	98.262	0	0	0	0	0	0	0
WT222(CAA14FCCF874)	3.65	13105	2022-11-29 20:55:32.546	0.016	-0.07	0.998	-3.784	-1.77	4.028	1.538	0.961	98.289	0	0	0	0	0	0	0
WT222(CAA14FCCF874)	3.65	13105	2022-11-29 20:55:32.546	0.016	-0.07	0.998	-3.784	-1.77	4.028	1.522	0.956	98.311	0	0	0	0	0	0	0
WT222(CAA14FCCF874)	3.65	13105	2022-11-29 20:55:32.546	0.016	0.063	1.069	-2.075	-1.16	-8.423	1.505	0.95	98.273	0	0	0	0	0	0	0
WT222(CAA14FCCF874)	3.65	13105	2022-11-29 20:55:32.546	0.016	0.063	1.069	-2.075	-1.16	-8.423	1.494	0.945	98.234	0	0	0	0	0	0	0
WT222(CAA14FCCF874)	3.65	13105	2022-11-29 20:55:32.561	0.016	0.063	1.069	-2.075	-1.16	-8.423	1.483	0.939	98.196	0	0	0	0	0	0	0
WT222(CAA14FCCF874)	3.65	13105	2022-11-29 20:55:32.561	0.007	0.114	1.013	-1.526	-2.075	-9.094	1.472	0.934	98.157	0	0	0	0	0	0	0
WT222(CAA14FCCF874)	3.65	13105	2022-11-29 20:55:32.561	0.007	0.114	1.013	-1.526	-2.075	-9.094	1.461	0.923	98.113	0	0	0	0	0	0	0
WT222(CAA14FCCF874)	3.65	13105	2022-11-29 20:55:32.561	0.007	0.114	1.013	-1.526	-2.075	-9.094	1.456	0.912	98.069	0	0	0	0	0	0	0
WT222(CAA14FCCF874)	3.65	13105	2022-11-29 20:55:32.561	0.007	0.114	1.013	-1.526	-2.075	-9.094	1.45	0.901	98.026	0	0	0	0	0	0	0
WT222(CAA14FCCF874)	3.65	13105	2022-11-29 20:55:32.561	-0.08	-0.236	1.037	21.79	1.038	19.836	1.56	0.906	98.13	0	0	0	0	0	0	0
WT222(CAA14FCCF874)	3.65	13105	2022-11-29 20:55:32.561	-0.08	-0.236	1.037	21.79	1.038	19.836	1.664	0.906	98.234	0	0	0	0	0	0	0
WT222(CAA14FCCF874)	3.65	13105	2022-11-29 20:55:32.561	-0.08	-0.236	1.037	21.79	1.038	19.836	1.774	0.912	98.344	0	0	0	0	0	0	0
WT222(CAA14FCCF874)	3.65	13105	2022-11-29 20:55:32.593	-0.08	-0.236	1.037	21.79	1.038	19.836	1.873	0.912	98.454	0	0	0	0	0	0	0
WT222(CAA14FCCF874)	3.65	13105	2022-11-29 20:55:32.593	0.054	0.272	1.111	-6.47	-0.854	-11.902	1.835	0.912	98.405	0	0	0	0	0	0	0
WT222(CAA14FCCF874)	3.65	13105	2022-11-29 20:55:32.593	0.054	0.272	1.111	-6.47	-0.854	-11.902	1.796	0.906	98.355	0	0	0	0	0	0	0
WT222(CAA14FCCF874)	3.65	13105	2022-11-29 20:55:32.593	0.054	0.272	1.111	-6.47	-0.854	-11.902	1.763	0.906	98.3	0	0	0	0	0	0	0
WT222(CAA14FCCF874)	3.65	13105	2022-11-29 20:55:32.593	0.054	0.272	1.111	-6.47	-0.854	-11.902	1.73	0.901	98.24	0	0	0	0	0	0	0
WT222(CAA14FCCF874)	3.65	13105	2022-11-29 20:55:32.593	-0.03	-0.305	0.95	5.005	2.319	6.714	1.758	0.912	98.278	0	0	0	0	0	0	0
WT222(CAA14FCCF874)	3.65	13105	2022-11-29 20:55:32.593	-0.03	-0.305	0.95	5.005	2.319	6.714	1.78	0.923	98.322	0	0	0	0	0	0	0
WT222(CAA14FCCF874)	3.65	13105	2022-11-29 20:55:32.593	-0.03	-0.305	0.95	5.005	2.319	6.714	1.796	0.928	98.372	0	0	0	0	0	0	0
WT222(CAA14FCCF874)	3.65	13105	2022-11-29 20:55:32.655	-0.03	-0.305	0.95	5.005	2.319	6.714	1.813	0.939	98.421	0	0	0	0	0	0	0
WT222(CAA14FCCF874)	3.65	13105	2022-11-29 20:55:32.655	-0.055	0.04	1.261	24.719	3.54	19.104	1.928	0.956	98.531	0	0	0	0	0	0	0
WT222(CAA14FCCF874)	3.65	13105	2022-11-29 20:55:32.655	-0.055	0.04	1.261	24.719	3.54	19.104	2.043	0.967	98.641	0	0	0	0	0	0	0
WT222(CAA14FCCF874)	3.65	13105	2022-11-29 20:55:32.655	-0.055	0.04	1.261	24.719	3.54	19.104	2.159	0.983	98.751	0	0	0	0	0	0	0
WT222(CAA14FCCF874)	3.65	13105	2022-11-29 20:55:32.655	-0.055	0.04	1.261	24.719	3.54	19.104	2.274	0.994	98.86	0	0	0	0	0	0	0
WT222(CAA14FCCF874)	3.65	13105	2022-11-29 20:55:32.655	-0.014	0.023	0.607	8.118	1.343	9.094	2.307	1	98.915	0	0	0	0	0	0	0
WT222(CAA14FCCF874)	3.65	13105	2022-11-29 20:55:32.655	-0.014	0.023	0.607	8.118	1.343	9.094	2.34	1.005	98.976	0	0	0	0	0	0	0
WT222(CAA14FCCF874)	3.65	13105	2022-11-29 20:55:32.655	-0.014	0.023	0.607	8.118	1.343	9.094	2.373	1.011	99.036	0	0	0	0	0	0	0
WT222(CAA14FCCF874)	3.65	13105	2022-11-29 20:55:32.686	-0.014	0.023	0.607	8.118	1.343	9.094	2.406	1.016	99.091	0	0	0	0	0	0	0
WT222(CAA14FCCF874)	3.65	13105	2022-11-29 20:55:32.686	-0.18	0.483	0.995	10.498	2.441	9.216	2.455	1.027	99.146	0	0	0	0	0	0	0
WT222(CAA14FCCF874)	3.65	13105	2022-11-29 20:55:32.686	-0.18	0.483	0.995	10.498	2.441	9.216	2.51	1.044	99.196	0	0	0	0	0	0	0
WT222(CAA14FCCF874)	3.65	13105	2022-11-29 20:55:32.686	-0.18	0.483	0.995	10.498	2.441	9.216	2.565	1.055	99.245	0	0	0	0	0	0	0
WT222(CAA14FCCF874)	3.65	13105	2022-11-29 20:55:32.686	-0.18	0.483	0.995	10.498	2.441	9.216	2.626	1.071	99.289	0	0	0	0	0	0	0
WT222(CAA14FCCF874)	3.65	13105	2022-11-29 20:55:32.686	0.033	-0.007	1.016	-6.714	-1.038	-29.419	2.598	1.077	99.135	0	0	0	0	0	0	0
WT222(CAA14FCCF874)	3.65	13105	2022-11-29 20:55:32.686	0.033	-0.007	1.016	-6.714	-1.038	-29.419	2.565	1.082	98.992	0	0	0	0	0	0	0
WT222(CAA14FCCF874)	3.65	13105	2022-11-29 20:55:32.686	0.033	-0.007	1.016	-6.714	-1.038	-29.419	2.532	1.088	98.844	0	0	0	0	0	0	0
WT222(CAA14FCCF874)	3.65	13105	2022-11-29 20:55:32.749	0.033	-0.007	1.016	-6.714	-1.038	-29.419	2.499	1.093	98.696	0	0	0	0	0	0	0
WT222(CAA14FCCF874)	3.65	13105	2022-11-29 20:55:32.749	-0.091	-0.033	0.952	0	-2.075	0.671	2.505	1.082	98.701	0	0	0	0	0	0	0
WT222(CAA14FCCF874)	3.65	13105	2022-11-29 20:55:32.749	-0.091	-0.033	0.952	0	-2.075	0.671	2.51	1.077	98.712	0	0	0	0	0	0	0
WT222(CAA14FCCF874)	3.65	13105	2022-11-29 20:55:32.749	-0.091	-0.033	0.952	0	-2.075	0.671	2.51	1.071	98.718	0	0	0	0	0	0	0
WT222(CAA14FCCF874)	3.65	13105	2022-11-29 20:55:32.749	-0.091	-0.033	0.952	0	-2.075	0.671	2.51	1.066	98.729	0	0	0	0	0	0	0
WT222(CAA14FCCF874)	3.65	13105	2022-11-29 20:55:32.749	-0.103	0.1	0.905	-4.822	1.648	-7.629	2.488	1.082	98.696	0	0	0	0	0	0	0
WT222(CAA14FCCF874)	3.65	13105	2022-11-29 20:55:32.749	-0.103	0.1	0.905	-4.822	1.648	-7.629	2.466	1.093	98.668	0	0	0	0	0	0	0
WT222(CAA14FCCF874)	3.65	13105	2022-11-29 20:55:32.749	-0.103	0.1	0.905	-4.822	1.648	-7.629	2.444	1.11	98.635	0	0	0	0	0	0	0
WT222(CAA14FCCF874)	3.65	13105	2022-11-29 20:55:32.780	-0.103	0.1	0.905	-4.822	1.648	-7.629	2.422	1.126	98.602	0	0	0	0	0	0	0
WT222(CAA14FCCF874)	3.65	13105	2022-11-29 20:55:32.780	-0.013	0.055	1.014	-4.15	-0.549	8.789	2.406	1.132	98.652	0	0	0	0	0	0	0
WT222(CAA14FCCF874)	3.65	13105	2022-11-29 20:55:32.780	-0.013	0.055	1.014	-4.15	-0.549	8.789	2.384	1.132	98.701	0	0	0	0	0	0	0
WT222(CAA14FCCF874)	3.65	13105	2022-11-29 20:55:32.780	-0.013	0.055	1.014	-4.15	-0.549	8.789	2.368	1.132	98.756	0	0	0	0	0	0	0
WT222(CAA14FCCF874)	3.65	13105	2022-11-29 20:55:32.780	-0.013	0.055	1.014	-4.15	-0.549	8.789	2.351	1.132	98.806	0	0	0	0	0	0	0
WT222(CAA14FCCF874)	3.65	13105	2022-11-29 20:55:32.780	0.021	-0.15	1.021	1.282	-0.183	-6.958	2.362	1.137	98.778	0	0	0	0	0	0	0
WT222(CAA14FCCF874)	3.65	13105	2022-11-29 20:55:32.780	0.021	-0.15	1.021	1.282	-0.183	-6.958	2.362	1.143	98.751	0	0	0	0	0	0	0
WT222(CAA14FCCF874)	3.65	13105	2022-11-29 20:55:32.780	0.021	-0.15	1.021	1.282	-0.183	-6.958	2.368	1.143	98.729	0	0	0	0	0	0	0
WT222(CAA14FCCF874)	3.65	13105	2022-11-29 20:55:32.811	0.021	-0.15	1.021	1.282	-0.183	-6.958	2.368	1.148	98.707	0	0	0	0	0	0	0
WT222(CAA14FCCF874)	3.65	13105	2022-11-29 20:55:32.811	0.012	0.04	1.018	-3.235	-0.244	-2.991	2.351	1.148	98.707	0	0	0	0	0	0	0
WT222(CAA14FCCF874)	3.65	13105	2022-11-29 20:55:32.811	0.012	0.04	1.018	-3.235	-0.244	-2.991	2.329	1.148	98.707	0	0	0	0	0	0	0
WT222(CAA14FCCF874)	3.65	13105	2022-11-29 20:55:32.811	0.012	0.04	1.018	-3.235	-0.244	-2.991	2.313	1.154	98.707	0	0	0	0	0	0	0
WT222(CAA14FCCF874)	3.65	13105	2022-11-29 20:55:32.811	0.012	0.04	1.018	-3.235	-0.244	-2.991	2.291	1.154	98.701	0	0	0	0	0	0	0
WT222(CAA14FCCF874)	3.65	13105	2022-11-29 20:55:32.811	-0.057	0.14	1.021	-0.549	1.16	9.033	2.285	1.159	98.762	0	0	0	0	0	0	0
WT222(CAA14FCCF874)	3.65	13105	2022-11-29 20:55:32.811	-0.057	0.14	1.021	-0.549	1.16	9.033	2.285	1.165	98.817	0	0	0	0	0	0	0
WT222(CAA14FCCF874)	3.65	13105	2022-11-29 20:55:32.811	-0.057	0.14	1.021	-0.549	1.16	9.033	2.285	1.17	98.871	0	0	0	0	0	0	0
WT222(CAA14FCCF874)	3.65	13105	2022-11-29 20:55:32.874	-0.057	0.14	1.021	-0.549	1.16	9.033	2.28	1.176	98.932	0	0	0	0	0	0	0
WT222(CAA14FCCF874)	3.65	13105	2022-11-29 20:55:32.874	-0.098	-0.114	0.924	4.272	-0.488	12.085	2.302	1.17	99.003	0	0	0	0	0	0	0
WT222(CAA14FCCF874)	3.65	13105	2022-11-29 20:55:32.874	-0.098	-0.114	0.924	4.272	-0.488	12.085	2.324	1.17	99.075	0	0	0	0	0	0	0
WT222(CAA14FCCF874)	3.65	13105	2022-11-29 20:55:32.874	-0.098	-0.114	0.924	4.272	-0.488	12.085	2.346	1.17	99.146	0	0	0	0	0	0	0
WT222(CAA14FCCF874)	3.65	13105	2022-11-29 20:55:32.874	-0.098	-0.114	0.924	4.272	-0.488	12.085	2.362	1.17	99.223	0	0	0	0	0	0	0
WT222(CAA14FCCF874)	3.65	13105	2022-11-29 20:55:32.874	0.012	0.174	1.008	1.099	-0.427	-14.404	2.362	1.17	99.168	0	0	0	0	0	0	0
WT222(CAA14FCCF874)	3.65	13105	2022-11-29 20:55:32.874	0.012	0.174	1.008	1.099	-0.427	-14.404	2.362	1.176	99.108	0	0	0	0	0	0	0
WT222(CAA14FCCF874)	3.65	13105	2022-11-29 20:55:32.874	0.012	0.174	1.008	1.099	-0.427	-14.404	2.368	1.181	99.047	0	0	0	0	0	0	0
WT222(CAA14FCCF874)	3.65	13105	2022-11-29 20:55:32.921	0.012	0.174	1.008	1.099	-0.427	-14.404	2.373	1.181	98.987	0	0	0	0	0	0	0
WT222(CAA14FCCF874)	3.65	13105	2022-11-29 20:55:32.921	-0.047	-0.083	1.022	-4.639	0.854	-4.211	2.351	1.192	98.976	0	0	0	0	0	0	0
WT222(CAA14FCCF874)	3.65	13105	2022-11-29 20:55:32.921	-0.047	-0.083	1.022	-4.639	0.854	-4.211	2.324	1.198	98.97	0	0	0	0	0	0	0
WT222(CAA14FCCF874)	3.65	13105	2022-11-29 20:55:32.921	-0.047	-0.083	1.022	-4.639	0.854	-4.211	2.296	1.208	98.965	0	0	0	0	0	0	0
WT222(CAA14FCCF874)	3.65	13105	2022-11-29 20:55:32.921	-0.047	-0.083	1.022	-4.639	0.854	-4.211	2.269	1.214	98.959	0	0	0	0	0	0	0
WT222(CAA14FCCF874)	3.65	13105	2022-11-29 20:55:32.921	-0.011	0.158	0.972	2.625	-0.61	1.465	2.28	1.214	98.981	0	0	0	0	0	0	0
WT222(CAA14FCCF874)	3.65	13105	2022-11-29 20:55:32.921	-0.011	0.158	0.972	2.625	-0.61	1.465	2.296	1.208	99.003	0	0	0	0	0	0	0
WT222(CAA14FCCF874)	3.65	13105	2022-11-29 20:55:32.921	-0.011	0.158	0.972	2.625	-0.61	1.465	2.307	1.208	99.02	0	0	0	0	0	0	0
WT222(CAA14FCCF874)	3.65	13105	2022-11-29 20:55:32.983	-0.011	0.158	0.972	2.625	-0.61	1.465	2.324	1.208	99.042	0	0	0	0	0	0	0
WT222(CAA14FCCF874)	3.65	13105	2022-11-29 20:55:32.983	0.005	0.234	1.074	-2.747	-0.488	-5.432	2.307	1.208	99.02	0	0	0	0	0	0	0
WT222(CAA14FCCF874)	3.65	13105	2022-11-29 20:55:32.983	0.005	0.234	1.074	-2.747	-0.488	-5.432	2.302	1.208	99.003	0	0	0	0	0	0	0
WT222(CAA14FCCF874)	3.65	13105	2022-11-29 20:55:32.983	0.005	0.234	1.074	-2.747	-0.488	-5.432	2.291	1.208	98.981	0	0	0	0	0	0	0
WT222(CAA14FCCF874)	3.65	13105	2022-11-29 20:55:32.983	-0.051	-0.052	0.984	-2.686	-0.305	0.916	2.28	1.208	98.992	0	0	0	0	0	0	0
WT222(CAA14FCCF874)	3.65	13105	2022-11-29 20:55:32.983	-0.051	-0.052	0.984	-2.686	-0.305	0.916	2.274	1.208	99.009	0	0	0	0	0	0	0
WT222(CAA14FCCF874)	3.65	13105	2022-11-29 20:55:32.983	-0.051	-0.052	0.984	-2.686	-0.305	0.916	2.263	1.208	99.02	0	0	0	0	0	0	0
WT222(CAA14FCCF874)	3.65	13105	2022-11-29 20:55:32.983	-0.051	-0.052	0.984	-2.686	-0.305	0.916	2.252	1.208	99.036	0	0	0	0	0	0	0
WT222(CAA14FCCF874)	3.65	13105	2022-11-29 20:55:33.014	-0.017	0.012	1.033	-17.761	3.113	-22.156	2.159	1.23	98.937	0	0	0	0	0	0	0
WT222(CAA14FCCF874)	3.65	13105	2022-11-29 20:55:33.014	-0.017	0.012	1.033	-17.761	3.113	-22.156	2.071	1.247	98.839	0	0	0	0	0	0	0
WT222(CAA14FCCF874)	3.65	13105	2022-11-29 20:55:33.014	-0.017	0.012	1.033	-17.761	3.113	-22.156	1.983	1.269	98.745	0	0	0	0	0	0	0
WT222(CAA14FCCF874)	3.65	13105	2022-11-29 20:55:33.014	-0.017	0.012	1.033	-17.761	3.113	-22.156	1.89	1.291	98.646	0	0	0	0	0	0	0
WT222(CAA14FCCF874)	3.65	13105	2022-11-29 20:55:33.014	0.147	-0.554	0.962	-10.437	-1.526	3.784	1.835	1.28	98.685	0	0	0	0	0	0	0
WT222(CAA14FCCF874)	3.65	13105	2022-11-29 20:55:33.014	0.147	-0.554	0.962	-10.437	-1.526	3.784	1.78	1.269	98.723	0	0	0	0	0	0	0
WT222(CAA14FCCF874)	3.65	13105	2022-11-29 20:55:33.014	0.147	-0.554	0.962	-10.437	-1.526	3.784	1.714	1.258	98.767	0	0	0	0	0	0	0
WT222(CAA14FCCF874)	3.65	13105	2022-11-29 20:55:33.014	0.147	-0.554	0.962	-10.437	-1.526	3.784	1.648	1.247	98.817	0	0	0	0	0	0	0
WT222(CAA14FCCF874)	3.65	13105	2022-11-29 20:55:33.014	-0.015	-0.045	1.006	-11.108	1.892	23.499	1.577	1.247	98.965	0	0	0	0	0	0	0
WT222(CAA14FCCF874)	3.65	13105	2022-11-29 20:55:33.014	-0.015	-0.045	1.006	-11.108	1.892	23.499	1.511	1.247	99.108	0	0	0	0	0	0	0
WT222(CAA14FCCF874)	3.65	13105	2022-11-29 20:55:33.014	-0.015	-0.045	1.006	-11.108	1.892	23.499	1.439	1.247	99.256	0	0	0	0	0	0	0
WT222(CAA14FCCF874)	3.65	13105	2022-11-29 20:55:33.014	-0.015	-0.045	1.006	-11.108	1.892	23.499	1.373	1.247	99.399	0	0	0	0	0	0	0
WT222(CAA14FCCF874)	3.65	13105	2022-11-29 20:55:33.014	-0.189	0.226	0.831	6.042	-8.911	-1.709	1.39	1.203	99.415	0	0	0	0	0	0	0
WT222(CAA14FCCF874)	3.65	13105	2022-11-29 20:55:33.014	-0.189	0.226	0.831	6.042	-8.911	-1.709	1.412	1.154	99.432	0	0	0	0	0	0	0
WT222(CAA14FCCF874)	3.65	13105	2022-11-29 20:55:33.014	-0.189	0.226	0.831	6.042	-8.911	-1.709	1.434	1.11	99.443	0	0	0	0	0	0	0
WT222(CAA14FCCF874)	3.65	13105	2022-11-29 20:55:33.014	-0.189	0.226	0.831	6.042	-8.911	-1.709	1.456	1.071	99.454	0	0	0	0	0	0	0
WT222(CAA14FCCF874)	3.65	13105	2022-11-29 20:55:33.046	0.125	-0.321	1.081	11.108	5.371	14.771	1.505	1.099	99.553	0	0	0	0	0	0	0
WT222(CAA14FCCF874)	3.65	13105	2022-11-29 20:55:33.046	0.125	-0.321	1.081	11.108	5.371	14.771	1.549	1.121	99.651	0	0	0	0	0	0	0
WT222(CAA14FCCF874)	3.65	13105	2022-11-29 20:55:33.046	0.125	-0.321	1.081	11.108	5.371	14.771	1.593	1.143	99.75	0	0	0	0	0	0	0
WT222(CAA14FCCF874)	3.65	13105	2022-11-29 20:55:33.046	0.125	-0.321	1.081	11.108	5.371	14.771	1.631	1.165	99.849	0	0	0	0	0	0	0
WT222(CAA14FCCF874)	3.65	13105	2022-11-29 20:55:33.046	-0.199	0.444	1.054	16.968	1.892	-6.165	1.703	1.17	99.844	0	0	0	0	0	0	0
WT222(CAA14FCCF874)	3.65	13105	2022-11-29 20:55:33.046	-0.199	0.444	1.054	16.968	1.892	-6.165	1.78	1.181	99.833	0	0	0	0	0	0	0
WT222(CAA14FCCF874)	3.65	13105	2022-11-29 20:55:33.046	-0.199	0.444	1.054	16.968	1.892	-6.165	1.857	1.192	99.816	0	0	0	0	0	0	0
WT222(CAA14FCCF874)	3.65	13105	2022-11-29 20:55:33.046	-0.199	0.444	1.054	16.968	1.892	-6.165	1.945	1.208	99.8	0	0	0	0	0	0	0
WT222(CAA14FCCF874)	3.65	13105	2022-11-29 20:55:33.202	0.153	0.023	0.979	0.366	-1.892	-4.272	1.945	1.203	99.789	0	0	0	0	0	0	0
WT222(CAA14FCCF874)	3.65	13105	2022-11-29 20:55:33.202	0.153	0.023	0.979	0.366	-1.892	-4.272	1.945	1.192	99.778	0	0	0	0	0	0	0
WT222(CAA14FCCF874)	3.65	13105	2022-11-29 20:55:33.202	0.153	0.023	0.979	0.366	-1.892	-4.272	1.945	1.181	99.767	0	0	0	0	0	0	0
WT222(CAA14FCCF874)	3.65	13105	2022-11-29 20:55:33.202	0.153	0.023	0.979	0.366	-1.892	-4.272	1.945	1.17	99.761	0	0	0	0	0	0	0
WT222(CAA14FCCF874)	3.65	13105	2022-11-29 20:55:33.202	-0.103	0.3	1.005	8.179	1.709	-0.854	1.983	1.176	99.761	0	0	0	0	0	0	0
WT222(CAA14FCCF874)	3.65	13105	2022-11-29 20:55:33.202	-0.103	0.3	1.005	8.179	1.709	-0.854	2.027	1.187	99.767	0	0	0	0	0	0	0
WT222(CAA14FCCF874)	3.65	13105	2022-11-29 20:55:33.202	-0.103	0.3	1.005	8.179	1.709	-0.854	2.076	1.192	99.767	0	0	0	0	0	0	0
WT222(CAA14FCCF874)	3.65	13105	2022-11-29 20:55:33.202	-0.103	0.3	1.005	8.179	1.709	-0.854	2.12	1.203	99.767	0	0	0	0	0	0	0
WT222(CAA14FCCF874)	3.65	13105	2022-11-29 20:55:33.202	-0.015	0.163	1.086	-7.935	-0.305	-10.864	2.087	1.203	99.712	0	0	0	0	0	0	0
WT222(CAA14FCCF874)	3.65	13105	2022-11-29 20:55:33.202	-0.015	0.163	1.086	-7.935	-0.305	-10.864	2.054	1.203	99.662	0	0	0	0	0	0	0
WT222(CAA14FCCF874)	3.65	13105	2022-11-29 20:55:33.202	-0.015	0.163	1.086	-7.935	-0.305	-10.864	2.027	1.203	99.608	0	0	0	0	0	0	0
WT222(CAA14FCCF874)	3.65	13105	2022-11-29 20:55:33.202	-0.015	0.163	1.086	-7.935	-0.305	-10.864	1.994	1.208	99.553	0	0	0	0	0	0	0
WT222(CAA14FCCF874)	3.65	13105	2022-11-29 20:55:33.202	-0.072	-0.184	0.92	-4.456	3.357	11.414	1.978	1.219	99.613	0	0	0	0	0	0	0
WT222(CAA14FCCF874)	3.65	13105	2022-11-29 20:55:33.202	-0.072	-0.184	0.92	-4.456	3.357	11.414	1.967	1.236	99.673	0	0	0	0	0	0	0
WT222(CAA14FCCF874)	3.65	13105	2022-11-29 20:55:33.202	-0.072	-0.184	0.92	-4.456	3.357	11.414	1.945	1.252	99.739	0	0	0	0	0	0	0
WT222(CAA14FCCF874)	3.65	13105	2022-11-29 20:55:33.202	-0.072	-0.184	0.92	-4.456	3.357	11.414	1.928	1.269	99.805	0	0	0	0	0	0	0
WT222(CAA14FCCF874)	3.65	13105	2022-11-29 20:55:33.202	0.066	0.095	0.912	0	-1.648	-8.789	1.928	1.263	99.767	0	0	0	0	0	0	0

## Sheet: 200cm
设备名称	电压	版本	片上时间	加速度X(g)	加速度Y(g)	加速度Z(g)	角速度X(°/s)	角速度Y(°/s)	角速度Z(°/s)	角度X(°)	角度Y(°)	角度Z(°)	磁场X	磁场Y	磁场Z	四元数0	四元数1	四元数2	四元数3	状态
WT222(CAA14FCCF874)	3.57	13105	2022-11-29 21:25:26.678	-0.056	0.184	0.958	12.634	-1.099	3.784	0.835	-3.724	94.466	0	0	0	0	0	0	0
WT222(CAA14FCCF874)	3.57	13105	2022-11-29 21:25:26.678	-0.056	0.184	0.958	12.634	-1.099	3.784	0.895	-3.724	94.499	0	0	0	0	0	0	0
WT222(CAA14FCCF874)	3.57	13105	2022-11-29 21:25:26.709	0.091	-0.014	0.996	-6.348	3.174	-8.362	0.868	-3.702	94.471	0	0	0	0	0	0	0
WT222(CAA14FCCF874)	3.57	13105	2022-11-29 21:25:26.709	0.091	-0.014	0.996	-6.348	3.174	-8.362	0.84	-3.68	94.444	0	0	0	0	0	0	0
WT222(CAA14FCCF874)	3.57	13105	2022-11-29 21:25:26.709	0.091	-0.014	0.996	-6.348	3.174	-8.362	0.807	-3.658	94.417	0	0	0	0	0	0	0
WT222(CAA14FCCF874)	3.57	13105	2022-11-29 21:25:26.709	0.091	-0.014	0.996	-6.348	3.174	-8.362	0.78	-3.636	94.389	0	0	0	0	0	0	0
WT222(CAA14FCCF874)	3.57	13105	2022-11-29 21:25:26.709	0.062	0.034	1.018	-7.019	0.854	-3.601	0.747	-3.631	94.384	0	0	0	0	0	0	0
WT222(CAA14FCCF874)	3.57	13105	2022-11-29 21:25:26.709	0.062	0.034	1.018	-7.019	0.854	-3.601	0.709	-3.62	94.384	0	0	0	0	0	0	0
WT222(CAA14FCCF874)	3.57	13105	2022-11-29 21:25:26.709	0.062	0.034	1.018	-7.019	0.854	-3.601	0.676	-3.615	94.378	0	0	0	0	0	0	0
WT222(CAA14FCCF874)	3.57	13105	2022-11-29 21:25:26.709	0.062	0.034	1.018	-7.019	0.854	-3.601	0.643	-3.604	94.373	0	0	0	0	0	0	0
WT222(CAA14FCCF874)	3.57	13105	2022-11-29 21:25:26.741	0.114	0.066	0.98	-5.798	3.174	6.531	0.615	-3.587	94.417	0	0	0	0	0	0	0
WT222(CAA14FCCF874)	3.57	13105	2022-11-29 21:25:26.741	0.114	0.066	0.98	-5.798	3.174	6.531	0.582	-3.571	94.466	0	0	0	0	0	0	0
WT222(CAA14FCCF874)	3.57	13105	2022-11-29 21:25:26.741	0.114	0.066	0.98	-5.798	3.174	6.531	0.555	-3.554	94.51	0	0	0	0	0	0	0
WT222(CAA14FCCF874)	3.57	13105	2022-11-29 21:25:26.741	0.114	0.066	0.98	-5.798	3.174	6.531	0.527	-3.538	94.554	0	0	0	0	0	0	0
WT222(CAA14FCCF874)	3.57	13105	2022-11-29 21:25:26.741	0.134	0.017	0.932	5.432	-2.625	-6.958	0.56	-3.549	94.532	0	0	0	0	0	0	0
WT222(CAA14FCCF874)	3.57	13105	2022-11-29 21:25:26.741	0.134	0.017	0.932	5.432	-2.625	-6.958	0.588	-3.56	94.504	0	0	0	0	0	0	0
WT222(CAA14FCCF874)	3.57	13105	2022-11-29 21:25:26.741	0.134	0.017	0.932	5.432	-2.625	-6.958	0.621	-3.576	94.482	0	0	0	0	0	0	0
WT222(CAA14FCCF874)	3.57	13105	2022-11-29 21:25:26.741	0.134	0.017	0.932	5.432	-2.625	-6.958	0.654	-3.587	94.46	0	0	0	0	0	0	0
WT222(CAA14FCCF874)	3.57	13105	2022-11-29 21:25:26.835	-0.324	-0.126	0.995	1.099	-2.197	2.93	0.659	-3.598	94.488	0	0	0	0	0	0	0
WT222(CAA14FCCF874)	3.57	13105	2022-11-29 21:25:26.835	-0.324	-0.126	0.995	1.099	-2.197	2.93	0.659	-3.604	94.515	0	0	0	0	0	0	0
WT222(CAA14FCCF874)	3.57	13105	2022-11-29 21:25:26.835	-0.324	-0.126	0.995	1.099	-2.197	2.93	0.665	-3.609	94.548	0	0	0	0	0	0	0
WT222(CAA14FCCF874)	3.57	13105	2022-11-29 21:25:26.835	-0.324	-0.126	0.995	1.099	-2.197	2.93	0.665	-3.609	94.581	0	0	0	0	0	0	0
WT222(CAA14FCCF874)	3.57	13105	2022-11-29 21:25:26.835	0.178	0.044	0.99	-3.784	1.77	3.174	0.643	-3.587	94.614	0	0	0	0	0	0	0
WT222(CAA14FCCF874)	3.57	13105	2022-11-29 21:25:26.835	0.178	0.044	0.99	-3.784	1.77	3.174	0.621	-3.571	94.647	0	0	0	0	0	0	0
WT222(CAA14FCCF874)	3.57	13105	2022-11-29 21:25:26.835	0.178	0.044	0.99	-3.784	1.77	3.174	0.599	-3.56	94.68	0	0	0	0	0	0	0
WT222(CAA14FCCF874)	3.57	13105	2022-11-29 21:25:26.835	0.178	0.044	0.99	-3.784	1.77	3.174	0.577	-3.543	94.713	0	0	0	0	0	0	0
WT222(CAA14FCCF874)	3.57	13105	2022-11-29 21:25:26.835	-0.044	-0.09	0.977	3.723	-1.221	-1.221	0.593	-3.543	94.724	0	0	0	0	0	0	0
WT222(CAA14FCCF874)	3.57	13105	2022-11-29 21:25:26.835	-0.044	-0.09	0.977	3.723	-1.221	-1.221	0.61	-3.543	94.735	0	0	0	0	0	0	0
WT222(CAA14FCCF874)	3.57	13105	2022-11-29 21:25:26.835	-0.044	-0.09	0.977	3.723	-1.221	-1.221	0.626	-3.543	94.746	0	0	0	0	0	0	0
WT222(CAA14FCCF874)	3.57	13105	2022-11-29 21:25:26.835	-0.044	-0.09	0.977	3.723	-1.221	-1.221	0.637	-3.543	94.763	0	0	0	0	0	0	0
WT222(CAA14FCCF874)	3.57	13105	2022-11-29 21:25:26.835	0.137	-0.092	0.962	-3.54	2.319	3.296	0.615	-3.527	94.801	0	0	0	0	0	0	0
WT222(CAA14FCCF874)	3.57	13105	2022-11-29 21:25:26.835	0.137	-0.092	0.962	-3.54	2.319	3.296	0.593	-3.505	94.834	0	0	0	0	0	0	0
WT222(CAA14FCCF874)	3.57	13105	2022-11-29 21:25:26.835	0.137	-0.092	0.962	-3.54	2.319	3.296	0.566	-3.494	94.872	0	0	0	0	0	0	0
WT222(CAA14FCCF874)	3.57	13105	2022-11-29 21:25:26.835	0.137	-0.092	0.962	-3.54	2.319	3.296	0.538	-3.477	94.911	0	0	0	0	0	0	0
WT222(CAA14FCCF874)	3.57	13105	2022-11-29 21:25:26.850	-0.019	0.051	0.983	4.028	-0.732	0.366	0.555	-3.477	94.933	0	0	0	0	0	0	0
WT222(CAA14FCCF874)	3.57	13105	2022-11-29 21:25:26.850	-0.019	0.051	0.983	4.028	-0.732	0.366	0.571	-3.477	94.955	0	0	0	0	0	0	0
WT222(CAA14FCCF874)	3.57	13105	2022-11-29 21:25:26.850	-0.019	0.051	0.983	4.028	-0.732	0.366	0.582	-3.477	94.977	0	0	0	0	0	0	0
WT222(CAA14FCCF874)	3.57	13105	2022-11-29 21:25:26.850	-0.019	0.051	0.983	4.028	-0.732	0.366	0.599	-3.472	94.999	0	0	0	0	0	0	0
WT222(CAA14FCCF874)	3.57	13105	2022-11-29 21:25:26.850	0.111	-0.054	1.001	-2.625	-0.671	-1.709	0.582	-3.472	95.01	0	0	0	0	0	0	0
WT222(CAA14FCCF874)	3.57	13105	2022-11-29 21:25:26.850	0.111	-0.054	1.001	-2.625	-0.671	-1.709	0.566	-3.472	95.021	0	0	0	0	0	0	0
WT222(CAA14FCCF874)	3.57	13105	2022-11-29 21:25:26.850	0.111	-0.054	1.001	-2.625	-0.671	-1.709	0.549	-3.472	95.032	0	0	0	0	0	0	0
WT222(CAA14FCCF874)	3.57	13105	2022-11-29 21:25:26.850	0.111	-0.054	1.001	-2.625	-0.671	-1.709	0.527	-3.472	95.043	0	0	0	0	0	0	0
WT222(CAA14FCCF874)	3.57	13105	2022-11-29 21:25:26.913	0.13	0.032	1.015	2.136	-0.549	0.305	0.533	-3.477	95.065	0	0	0	0	0	0	0
WT222(CAA14FCCF874)	3.57	13105	2022-11-29 21:25:26.913	0.13	0.032	1.015	2.136	-0.549	0.305	0.538	-3.477	95.087	0	0	0	0	0	0	0
WT222(CAA14FCCF874)	3.57	13105	2022-11-29 21:25:26.913	0.13	0.032	1.015	2.136	-0.549	0.305	0.549	-3.477	95.103	0	0	0	0	0	0	0
WT222(CAA14FCCF874)	3.57	13105	2022-11-29 21:25:26.913	-0.036	-0.06	1.005	6.165	-0.793	5.493	0.571	-3.483	95.153	0	0	0	0	0	0	0
WT222(CAA14FCCF874)	3.57	13105	2022-11-29 21:25:26.913	-0.036	-0.06	1.005	6.165	-0.793	5.493	0.593	-3.483	95.197	0	0	0	0	0	0	0
WT222(CAA14FCCF874)	3.57	13105	2022-11-29 21:25:26.913	-0.036	-0.06	1.005	6.165	-0.793	5.493	0.621	-3.483	95.246	0	0	0	0	0	0	0
WT222(CAA14FCCF874)	3.57	13105	2022-11-29 21:25:26.913	-0.036	-0.06	1.005	6.165	-0.793	5.493	0.643	-3.488	95.29	0	0	0	0	0	0	0
WT222(CAA14FCCF874)	3.57	13105	2022-11-29 21:25:26.913	0.104	-0.02	0.989	-0.061	0.122	0.366	0.637	-3.483	95.312	0	0	0	0	0	0	0
WT222(CAA14FCCF874)	3.57	13105	2022-11-29 21:25:26.944	0.104	-0.02	0.989	-0.061	0.122	0.366	0.632	-3.483	95.334	0	0	0	0	0	0	0
WT222(CAA14FCCF874)	3.57	13105	2022-11-29 21:25:26.944	0.104	-0.02	0.989	-0.061	0.122	0.366	0.626	-3.477	95.356	0	0	0	0	0	0	0
WT222(CAA14FCCF874)	3.57	13105	2022-11-29 21:25:26.944	0.104	-0.02	0.989	-0.061	0.122	0.366	0.615	-3.477	95.378	0	0	0	0	0	0	0
WT222(CAA14FCCF874)	3.57	13105	2022-11-29 21:25:26.944	-0.017	0.035	1.062	0.671	-2.502	-10.681	0.621	-3.488	95.345	0	0	0	0	0	0	0
WT222(CAA14FCCF874)	3.57	13105	2022-11-29 21:25:26.944	-0.017	0.035	1.062	0.671	-2.502	-10.681	0.621	-3.494	95.306	0	0	0	0	0	0	0
WT222(CAA14FCCF874)	3.57	13105	2022-11-29 21:25:26.944	-0.017	0.035	1.062	0.671	-2.502	-10.681	0.621	-3.505	95.273	0	0	0	0	0	0	0
WT222(CAA14FCCF874)	3.57	13105	2022-11-29 21:25:26.944	-0.017	0.035	1.062	0.671	-2.502	-10.681	0.626	-3.51	95.24	0	0	0	0	0	0	0
WT222(CAA14FCCF874)	3.57	13105	2022-11-29 21:25:26.944	0.167	-0.022	0.971	-1.526	-1.77	1.038	0.615	-3.521	95.262	0	0	0	0	0	0	0
WT222(CAA14FCCF874)	3.57	13105	2022-11-29 21:25:26.975	0.167	-0.022	0.971	-1.526	-1.77	1.038	0.604	-3.527	95.284	0	0	0	0	0	0	0
WT222(CAA14FCCF874)	3.57	13105	2022-11-29 21:25:26.975	0.167	-0.022	0.971	-1.526	-1.77	1.038	0.588	-3.532	95.312	0	0	0	0	0	0	0
WT222(CAA14FCCF874)	3.57	13105	2022-11-29 21:25:26.975	0.167	-0.022	0.971	-1.526	-1.77	1.038	0.577	-3.543	95.334	0	0	0	0	0	0	0
WT222(CAA14FCCF874)	3.57	13105	2022-11-29 21:25:26.975	-0.043	-0.003	0.993	-0.732	1.221	5.615	0.566	-3.538	95.383	0	0	0	0	0	0	0
WT222(CAA14FCCF874)	3.57	13105	2022-11-29 21:25:26.975	-0.043	-0.003	0.993	-0.732	1.221	5.615	0.56	-3.532	95.427	0	0	0	0	0	0	0
WT222(CAA14FCCF874)	3.57	13105	2022-11-29 21:25:26.975	-0.043	-0.003	0.993	-0.732	1.221	5.615	0.549	-3.521	95.477	0	0	0	0	0	0	0
WT222(CAA14FCCF874)	3.57	13105	2022-11-29 21:25:26.975	-0.043	-0.003	0.993	-0.732	1.221	5.615	0.538	-3.516	95.521	0	0	0	0	0	0	0
WT222(CAA14FCCF874)	3.57	13105	2022-11-29 21:25:26.975	0.149	-0.107	0.984	8.911	-3.723	8.057	0.577	-3.532	95.581	0	0	0	0	0	0	0
WT222(CAA14FCCF874)	3.57	13105	2022-11-29 21:25:27.100	0.149	-0.107	0.984	8.911	-3.723	8.057	0.615	-3.549	95.641	0	0	0	0	0	0	0
WT222(CAA14FCCF874)	3.57	13105	2022-11-29 21:25:27.100	0.149	-0.107	0.984	8.911	-3.723	8.057	0.648	-3.565	95.702	0	0	0	0	0	0	0
WT222(CAA14FCCF874)	3.57	13105	2022-11-29 21:25:27.100	0.149	-0.107	0.984	8.911	-3.723	8.057	0.687	-3.587	95.762	0	0	0	0	0	0	0
WT222(CAA14FCCF874)	3.57	13105	2022-11-29 21:25:27.100	-0.022	0.207	1.033	3.54	1.526	-0.061	0.698	-3.576	95.784	0	0	0	0	0	0	0
WT222(CAA14FCCF874)	3.57	13105	2022-11-29 21:25:27.100	-0.022	0.207	1.033	3.54	1.526	-0.061	0.714	-3.571	95.801	0	0	0	0	0	0	0
WT222(CAA14FCCF874)	3.57	13105	2022-11-29 21:25:27.100	-0.022	0.207	1.033	3.54	1.526	-0.061	0.731	-3.56	95.817	0	0	0	0	0	0	0
WT222(CAA14FCCF874)	3.57	13105	2022-11-29 21:25:27.100	-0.022	0.207	1.033	3.54	1.526	-0.061	0.747	-3.549	95.828	0	0	0	0	0	0	0
WT222(CAA14FCCF874)	3.57	13105	2022-11-29 21:25:27.100	0.3	-0.488	0.948	-10.62	6.653	12.451	0.687	-3.516	95.911	0	0	0	0	0	0	0
WT222(CAA14FCCF874)	3.57	13105	2022-11-29 21:25:27.100	0.3	-0.488	0.948	-10.62	6.653	12.451	0.621	-3.488	95.993	0	0	0	0	0	0	0
WT222(CAA14FCCF874)	3.57	13105	2022-11-29 21:25:27.100	0.3	-0.488	0.948	-10.62	6.653	12.451	0.555	-3.461	96.081	0	0	0	0	0	0	0
WT222(CAA14FCCF874)	3.57	13105	2022-11-29 21:25:27.100	0.3	-0.488	0.948	-10.62	6.653	12.451	0.483	-3.433	96.174	0	0	0	0	0	0	0
WT222(CAA14FCCF874)	3.57	13105	2022-11-29 21:25:27.100	0.028	0.044	0.952	0	6.409	20.264	0.461	-3.411	96.301	0	0	0	0	0	0	0
WT222(CAA14FCCF874)	3.57	13105	2022-11-29 21:25:27.100	0.028	0.044	0.952	0	6.409	20.264	0.445	-3.384	96.427	0	0	0	0	0	0	0
WT222(CAA14FCCF874)	3.57	13105	2022-11-29 21:25:27.100	0.028	0.044	0.952	0	6.409	20.264	0.423	-3.356	96.553	0	0	0	0	0	0	0
WT222(CAA14FCCF874)	3.57	13105	2022-11-29 21:25:27.100	0.028	0.044	0.952	0	6.409	20.264	0.406	-3.329	96.68	0	0	0	0	0	0	0
WT222(CAA14FCCF874)	3.57	13105	2022-11-29 21:25:27.100	0.007	0.076	1.011	12.756	0.427	1.587	0.461	-3.334	96.713	0	0	0	0	0	0	0
WT222(CAA14FCCF874)	3.57	13105	2022-11-29 21:25:27.131	0.007	0.076	1.011	12.756	0.427	1.587	0.516	-3.334	96.74	0	0	0	0	0	0	0
WT222(CAA14FCCF874)	3.57	13105	2022-11-29 21:25:27.131	0.007	0.076	1.011	12.756	0.427	1.587	0.571	-3.334	96.768	0	0	0	0	0	0	0
WT222(CAA14FCCF874)	3.57	13105	2022-11-29 21:25:27.131	0.007	0.076	1.011	12.756	0.427	1.587	0.626	-3.334	96.801	0	0	0	0	0	0	0
WT222(CAA14FCCF874)	3.57	13105	2022-11-29 21:25:27.131	0.017	0.209	1.01	-0.854	0.732	-8.057	0.621	-3.334	96.779	0	0	0	0	0	0	0
WT222(CAA14FCCF874)	3.57	13105	2022-11-29 21:25:27.131	0.017	0.209	1.01	-0.854	0.732	-8.057	0.615	-3.329	96.751	0	0	0	0	0	0	0
WT222(CAA14FCCF874)	3.57	13105	2022-11-29 21:25:27.131	0.017	0.209	1.01	-0.854	0.732	-8.057	0.615	-3.329	96.729	0	0	0	0	0	0	0
WT222(CAA14FCCF874)	3.57	13105	2022-11-29 21:25:27.131	0.017	0.209	1.01	-0.854	0.732	-8.057	0.61	-3.323	96.702	0	0	0	0	0	0	0
WT222(CAA14FCCF874)	3.57	13105	2022-11-29 21:25:27.131	0.112	0.011	0.99	4.211	0.793	3.113	0.632	-3.318	96.729	0	0	0	0	0	0	0
WT222(CAA14FCCF874)	3.57	13105	2022-11-29 21:25:27.225	0.112	0.011	0.99	4.211	0.793	3.113	0.654	-3.318	96.757	0	0	0	0	0	0	0
WT222(CAA14FCCF874)	3.57	13105	2022-11-29 21:25:27.225	0.112	0.011	0.99	4.211	0.793	3.113	0.67	-3.312	96.784	0	0	0	0	0	0	0
WT222(CAA14FCCF874)	3.57	13105	2022-11-29 21:25:27.225	0.112	0.011	0.99	4.211	0.793	3.113	0.692	-3.312	96.812	0	0	0	0	0	0	0
WT222(CAA14FCCF874)	3.57	13105	2022-11-29 21:25:27.225	-0.005	0.157	0.967	8.85	1.404	18.433	0.731	-3.307	96.916	0	0	0	0	0	0	0
WT222(CAA14FCCF874)	3.57	13105	2022-11-29 21:25:27.225	-0.005	0.157	0.967	8.85	1.404	18.433	0.775	-3.301	97.02	0	0	0	0	0	0	0
WT222(CAA14FCCF874)	3.57	13105	2022-11-29 21:25:27.225	-0.005	0.157	0.967	8.85	1.404	18.433	0.818	-3.296	97.119	0	0	0	0	0	0	0
WT222(CAA14FCCF874)	3.57	13105	2022-11-29 21:25:27.225	-0.005	0.157	0.967	8.85	1.404	18.433	0.862	-3.29	97.224	0	0	0	0	0	0	0
WT222(CAA14FCCF874)	3.57	13105	2022-11-29 21:25:27.225	0.079	0.33	1.147	-4.822	0.854	-19.592	0.846	-3.285	97.13	0	0	0	0	0	0	0
WT222(CAA14FCCF874)	3.57	13105	2022-11-29 21:25:27.225	0.079	0.33	1.147	-4.822	0.854	-19.592	0.84	-3.279	97.031	0	0	0	0	0	0	0
WT222(CAA14FCCF874)	3.57	13105	2022-11-29 21:25:27.225	0.079	0.33	1.147	-4.822	0.854	-19.592	0.829	-3.274	96.938	0	0	0	0	0	0	0
WT222(CAA14FCCF874)	3.57	13105	2022-11-29 21:25:27.225	0.079	0.33	1.147	-4.822	0.854	-19.592	0.824	-3.268	96.839	0	0	0	0	0	0	0
WT222(CAA14FCCF874)	3.57	13105	2022-11-29 21:25:27.225	0.133	-0.333	1.312	-35.828	6.958	-14.038	0.659	-3.23	96.773	0	0	0	0	0	0	0
WT222(CAA14FCCF874)	3.57	13105	2022-11-29 21:25:27.225	0.133	-0.333	1.312	-35.828	6.958	-14.038	0.494	-3.197	96.707	0	0	0	0	0	0	0
WT222(CAA14FCCF874)	3.57	13105	2022-11-29 21:25:27.225	0.133	-0.333	1.312	-35.828	6.958	-14.038	0.324	-3.164	96.647	0	0	0	0	0	0	0
WT222(CAA14FCCF874)	3.57	13105	2022-11-29 21:25:27.225	0.133	-0.333	1.312	-35.828	6.958	-14.038	0.148	-3.131	96.592	0	0	0	0	0	0	0
WT222(CAA14FCCF874)	3.57	13105	2022-11-29 21:25:27.225	0.324	-0.28	0.812	7.568	-9.827	10.498	0.181	-3.186	96.663	0	0	0	0	0	0	0
WT222(CAA14FCCF874)	3.57	13105	2022-11-29 21:25:27.272	0.324	-0.28	0.812	7.568	-9.827	10.498	0.214	-3.241	96.735	0	0	0	0	0	0	0
WT222(CAA14FCCF874)	3.57	13105	2022-11-29 21:25:27.272	0.324	-0.28	0.812	7.568	-9.827	10.498	0.247	-3.301	96.806	0	0	0	0	0	0	0
WT222(CAA14FCCF874)	3.57	13105	2022-11-29 21:25:27.272	0.324	-0.28	0.812	7.568	-9.827	10.498	0.275	-3.356	96.877	0	0	0	0	0	0	0
WT222(CAA14FCCF874)	3.57	13105	2022-11-29 21:25:27.272	-0.018	0.142	1.164	21.484	-4.578	27.893	0.368	-3.389	97.037	0	0	0	0	0	0	0
WT222(CAA14FCCF874)	3.57	13105	2022-11-29 21:25:27.272	-0.018	0.142	1.164	21.484	-4.578	27.893	0.461	-3.422	97.196	0	0	0	0	0	0	0
WT222(CAA14FCCF874)	3.57	13105	2022-11-29 21:25:27.272	-0.018	0.142	1.164	21.484	-4.578	27.893	0.555	-3.455	97.35	0	0	0	0	0	0	0
WT222(CAA14FCCF874)	3.57	13105	2022-11-29 21:25:27.272	-0.018	0.142	1.164	21.484	-4.578	27.893	0.654	-3.483	97.504	0	0	0	0	0	0	0
WT222(CAA14FCCF874)	3.57	13105	2022-11-29 21:25:27.272	0.086	0.037	0.978	-0.61	-0.488	-6.287	0.648	-3.488	97.487	0	0	0	0	0	0	0
WT222(CAA14FCCF874)	3.57	13105	2022-11-29 21:25:27.288	0.086	0.037	0.978	-0.61	-0.488	-6.287	0.648	-3.499	97.471	0	0	0	0	0	0	0
WT222(CAA14FCCF874)	3.57	13105	2022-11-29 21:25:27.288	0.086	0.037	0.978	-0.61	-0.488	-6.287	0.643	-3.505	97.454	0	0	0	0	0	0	0
WT222(CAA14FCCF874)	3.57	13105	2022-11-29 21:25:27.288	0.086	0.037	0.978	-0.61	-0.488	-6.287	0.637	-3.51	97.432	0	0	0	0	0	0	0
WT222(CAA14FCCF874)	3.57	13105	2022-11-29 21:25:27.288	-0.007	-0.039	0.974	-9.46	3.967	-17.761	0.599	-3.494	97.361	0	0	0	0	0	0	0
WT222(CAA14FCCF874)	3.57	13105	2022-11-29 21:25:27.288	-0.007	-0.039	0.974	-9.46	3.967	-17.761	0.555	-3.477	97.284	0	0	0	0	0	0	0
WT222(CAA14FCCF874)	3.57	13105	2022-11-29 21:25:27.288	-0.007	-0.039	0.974	-9.46	3.967	-17.761	0.511	-3.461	97.213	0	0	0	0	0	0	0
WT222(CAA14FCCF874)	3.57	13105	2022-11-29 21:25:27.288	0.085	0.045	1.05	0.122	-0.549	0.977	0.505	-3.466	97.234	0	0	0	0	0	0	0
WT222(CAA14FCCF874)	3.57	13105	2022-11-29 21:25:27.288	0.085	0.045	1.05	0.122	-0.549	0.977	0.505	-3.472	97.251	0	0	0	0	0	0	0
WT222(CAA14FCCF874)	3.57	13105	2022-11-29 21:25:27.335	0.085	0.045	1.05	0.122	-0.549	0.977	0.505	-3.477	97.273	0	0	0	0	0	0	0
WT222(CAA14FCCF874)	3.57	13105	2022-11-29 21:25:27.335	0.085	0.045	1.05	0.122	-0.549	0.977	0.505	-3.483	97.289	0	0	0	0	0	0	0
WT222(CAA14FCCF874)	3.57	13105	2022-11-29 21:25:27.335	-0.083	0.086	0.808	-7.568	4.395	6.042	0.467	-3.461	97.333	0	0	0	0	0	0	0
WT222(CAA14FCCF874)	3.57	13105	2022-11-29 21:25:27.335	-0.083	0.086	0.808	-7.568	4.395	6.042	0.428	-3.439	97.377	0	0	0	0	0	0	0
WT222(CAA14FCCF874)	3.57	13105	2022-11-29 21:25:27.335	-0.083	0.086	0.808	-7.568	4.395	6.042	0.39	-3.417	97.421	0	0	0	0	0	0	0
WT222(CAA14FCCF874)	3.57	13105	2022-11-29 21:25:27.335	-0.083	0.086	0.808	-7.568	4.395	6.042	0.352	-3.395	97.465	0	0	0	0	0	0	0
WT222(CAA14FCCF874)	3.57	13105	2022-11-29 21:25:27.335	0.182	0.028	1.05	3.296	-3.479	-1.953	0.374	-3.411	97.465	0	0	0	0	0	0	0
WT222(CAA14FCCF874)	3.57	13105	2022-11-29 21:25:27.335	0.182	0.028	1.05	3.296	-3.479	-1.953	0.39	-3.428	97.465	0	0	0	0	0	0	0
WT222(CAA14FCCF874)	3.57	13105	2022-11-29 21:25:27.366	0.182	0.028	1.05	3.296	-3.479	-1.953	0.412	-3.45	97.465	0	0	0	0	0	0	0
WT222(CAA14FCCF874)	3.57	13105	2022-11-29 21:25:27.366	0.182	0.028	1.05	3.296	-3.479	-1.953	0.428	-3.466	97.465	0	0	0	0	0	0	0
WT222(CAA14FCCF874)	3.57	13105	2022-11-29 21:25:27.366	0.017	0.101	0.996	4.272	-0.671	-0.916	0.456	-3.472	97.471	0	0	0	0	0	0	0
WT222(CAA14FCCF874)	3.57	13105	2022-11-29 21:25:27.366	0.017	0.101	0.996	4.272	-0.671	-0.916	0.478	-3.477	97.476	0	0	0	0	0	0	0
WT222(CAA14FCCF874)	3.57	13105	2022-11-29 21:25:27.366	0.017	0.101	0.996	4.272	-0.671	-0.916	0.505	-3.483	97.482	0	0	0	0	0	0	0
WT222(CAA14FCCF874)	3.57	13105	2022-11-29 21:25:27.366	0.017	0.101	0.996	4.272	-0.671	-0.916	0.533	-3.483	97.482	0	0	0	0	0	0	0
WT222(CAA14FCCF874)	3.57	13105	2022-11-29 21:25:27.366	0.136	-0.25	0.938	-6.531	0.427	-3.296	0.5	-3.483	97.476	0	0	0	0	0	0	0
WT222(CAA14FCCF874)	3.57	13105	2022-11-29 21:25:27.366	0.136	-0.25	0.938	-6.531	0.427	-3.296	0.472	-3.483	97.471	0	0	0	0	0	0	0
WT222(CAA14FCCF874)	3.57	13105	2022-11-29 21:25:27.397	0.136	-0.25	0.938	-6.531	0.427	-3.296	0.439	-3.483	97.471	0	0	0	0	0	0	0
WT222(CAA14FCCF874)	3.57	13105	2022-11-29 21:25:27.397	0.136	-0.25	0.938	-6.531	0.427	-3.296	0.401	-3.483	97.471	0	0	0	0	0	0	0
WT222(CAA14FCCF874)	3.57	13105	2022-11-29 21:25:27.397	0.024	0.119	1.083	-2.563	1.831	11.169	0.385	-3.477	97.542	0	0	0	0	0	0	0
WT222(CAA14FCCF874)	3.57	13105	2022-11-29 21:25:27.397	0.024	0.119	1.083	-2.563	1.831	11.169	0.363	-3.472	97.614	0	0	0	0	0	0	0
WT222(CAA14FCCF874)	3.57	13105	2022-11-29 21:25:27.397	0.024	0.119	1.083	-2.563	1.831	11.169	0.346	-3.461	97.679	0	0	0	0	0	0	0
WT222(CAA14FCCF874)	3.57	13105	2022-11-29 21:25:27.397	0.024	0.119	1.083	-2.563	1.831	11.169	0.33	-3.455	97.751	0	0	0	0	0	0	0
WT222(CAA14FCCF874)	3.57	13105	2022-11-29 21:25:27.397	0.076	0.083	0.981	-3.601	1.709	-8.24	0.319	-3.45	97.718	0	0	0	0	0	0	0
WT222(CAA14FCCF874)	3.57	13105	2022-11-29 21:25:27.397	0.076	0.083	0.981	-3.601	1.709	-8.24	0.302	-3.439	97.69	0	0	0	0	0	0	0
WT222(CAA14FCCF874)	3.57	13105	2022-11-29 21:25:27.460	0.076	0.083	0.981	-3.601	1.709	-8.24	0.291	-3.433	97.657	0	0	0	0	0	0	0
WT222(CAA14FCCF874)	3.57	13105	2022-11-29 21:25:27.460	0.076	0.083	0.981	-3.601	1.709	-8.24	0.28	-3.428	97.625	0	0	0	0	0	0	0
WT222(CAA14FCCF874)	3.57	13105	2022-11-29 21:25:27.460	0.017	0.044	1.007	3.784	-1.16	-0.061	0.302	-3.433	97.635	0	0	0	0	0	0	0
WT222(CAA14FCCF874)	3.57	13105	2022-11-29 21:25:27.460	0.017	0.044	1.007	3.784	-1.16	-0.061	0.324	-3.439	97.641	0	0	0	0	0	0	0
WT222(CAA14FCCF874)	3.57	13105	2022-11-29 21:25:27.460	0.017	0.044	1.007	3.784	-1.16	-0.061	0.346	-3.444	97.652	0	0	0	0	0	0	0
WT222(CAA14FCCF874)	3.57	13105	2022-11-29 21:25:27.460	0.017	0.044	1.007	3.784	-1.16	-0.061	0.368	-3.45	97.657	0	0	0	0	0	0	0
WT222(CAA14FCCF874)	3.57	13105	2022-11-29 21:25:27.460	0.116	0.018	1.017	2.319	-0.366	4.333	0.379	-3.45	97.69	0	0	0	0	0	0	0
WT222(CAA14FCCF874)	3.57	13105	2022-11-29 21:25:27.460	0.116	0.018	1.017	2.319	-0.366	4.333	0.396	-3.455	97.718	0	0	0	0	0	0	0
WT222(CAA14FCCF874)	3.57	13105	2022-11-29 21:25:27.460	0.116	0.018	1.017	2.319	-0.366	4.333	0.406	-3.455	97.751	0	0	0	0	0	0	0
WT222(CAA14FCCF874)	3.57	13105	2022-11-29 21:25:27.460	0.116	0.018	1.017	2.319	-0.366	4.333	0.423	-3.461	97.778	0	0	0	0	0	0	0
WT222(CAA14FCCF874)	3.57	13105	2022-11-29 21:25:27.460	-0.03	-0.04	0.988	-0.793	1.953	2.441	0.417	-3.45	97.8	0	0	0	0	0	0	0
WT222(CAA14FCCF874)	3.57	13105	2022-11-29 21:25:27.460	-0.03	-0.04	0.988	-0.793	1.953	2.441	0.417	-3.444	97.822	0	0	0	0	0	0	0
WT222(CAA14FCCF874)	3.57	13105	2022-11-29 21:25:27.460	-0.03	-0.04	0.988	-0.793	1.953	2.441	0.412	-3.433	97.844	0	0	0	0	0	0	0
WT222(CAA14FCCF874)	3.57	13105	2022-11-29 21:25:27.460	-0.03	-0.04	0.988	-0.793	1.953	2.441	0.406	-3.422	97.866	0	0	0	0	0	0	0
WT222(CAA14FCCF874)	3.57	13105	2022-11-29 21:25:27.460	0.132	0.093	1.04	-0.122	-0.366	-6.165	0.412	-3.422	97.85	0	0	0	0	0	0	0
WT222(CAA14FCCF874)	3.57	13105	2022-11-29 21:25:27.460	0.132	0.093	1.04	-0.122	-0.366	-6.165	0.417	-3.422	97.828	0	0	0	0	0	0	0
WT222(CAA14FCCF874)	3.57	13105	2022-11-29 21:25:27.522	0.132	0.093	1.04	-0.122	-0.366	-6.165	0.417	-3.422	97.806	0	0	0	0	0	0	0
WT222(CAA14FCCF874)	3.57	13105	2022-11-29 21:25:27.522	0.132	0.093	1.04	-0.122	-0.366	-6.165	0.423	-3.428	97.778	0	0	0	0	0	0	0
WT222(CAA14FCCF874)	3.57	13105	2022-11-29 21:25:27.522	0	-0.059	0.993	2.258	-0.793	4.089	0.439	-3.433	97.811	0	0	0	0	0	0	0
WT222(CAA14FCCF874)	3.57	13105	2022-11-29 21:25:27.522	0	-0.059	0.993	2.258	-0.793	4.089	0.45	-3.433	97.839	0	0	0	0	0	0	0
WT222(CAA14FCCF874)	3.57	13105	2022-11-29 21:25:27.522	0	-0.059	0.993	2.258	-0.793	4.089	0.461	-3.439	97.866	0	0	0	0	0	0	0
WT222(CAA14FCCF874)	3.57	13105	2022-11-29 21:25:27.522	0	-0.059	0.993	2.258	-0.793	4.089	0.472	-3.444	97.899	0	0	0	0	0	0	0
WT222(CAA14FCCF874)	3.57	13105	2022-11-29 21:25:27.522	0.053	-0.057	0.955	0	0.488	-0.549	0.472	-3.439	97.91	0	0	0	0	0	0	0
WT222(CAA14FCCF874)	3.57	13105	2022-11-29 21:25:27.522	0.053	-0.057	0.955	0	0.488	-0.549	0.472	-3.433	97.916	0	0	0	0	0	0	0
WT222(CAA14FCCF874)	3.57	13105	2022-11-29 21:25:27.585	0.053	-0.057	0.955	0	0.488	-0.549	0.467	-3.433	97.927	0	0	0	0	0	0	0
WT222(CAA14FCCF874)	3.57	13105	2022-11-29 21:25:27.585	0.053	-0.057	0.955	0	0.488	-0.549	0.467	-3.428	97.938	0	0	0	0	0	0	0
WT222(CAA14FCCF874)	3.57	13105	2022-11-29 21:25:27.585	0.061	0.056	1.024	-1.282	0.488	0	0.461	-3.422	97.949	0	0	0	0	0	0	0
WT222(CAA14FCCF874)	3.57	13105	2022-11-29 21:25:27.585	0.061	0.056	1.024	-1.282	0.488	0	0.456	-3.422	97.96	0	0	0	0	0	0	0
WT222(CAA14FCCF874)	3.57	13105	2022-11-29 21:25:27.585	0.061	0.056	1.024	-1.282	0.488	0	0.445	-3.417	97.971	0	0	0	0	0	0	0
WT222(CAA14FCCF874)	3.57	13105	2022-11-29 21:25:27.585	0.061	0.056	1.024	-1.282	0.488	0	0.439	-3.417	97.982	0	0	0	0	0	0	0
WT222(CAA14FCCF874)	3.57	13105	2022-11-29 21:25:27.585	0.069	0.037	0.987	1.526	-0.854	0.61	0.45	-3.417	97.993	0	0	0	0	0	0	0
WT222(CAA14FCCF874)	3.57	13105	2022-11-29 21:25:27.585	0.069	0.037	0.987	1.526	-0.854	0.61	0.456	-3.422	98.009	0	0	0	0	0	0	0
WT222(CAA14FCCF874)	3.57	13105	2022-11-29 21:25:27.585	0.069	0.037	0.987	1.526	-0.854	0.61	0.467	-3.428	98.02	0	0	0	0	0	0	0
WT222(CAA14FCCF874)	3.57	13105	2022-11-29 21:25:27.585	0.069	0.037	0.987	1.526	-0.854	0.61	0.472	-3.428	98.031	0	0	0	0	0	0	0
WT222(CAA14FCCF874)	3.57	13105	2022-11-29 21:25:27.585	0.051	0	0.995	0.061	0	-1.404	0.478	-3.428	98.036	0	0	0	0	0	0	0
WT222(CAA14FCCF874)	3.57	13105	2022-11-29 21:25:27.585	0.051	0	0.995	0.061	0	-1.404	0.478	-3.428	98.036	0	0	0	0	0	0	0
WT222(CAA14FCCF874)	3.57	13105	2022-11-29 21:25:27.585	0.051	0	0.995	0.061	0	-1.404	0.478	-3.428	98.036	0	0	0	0	0	0	0
WT222(CAA14FCCF874)	3.57	13105	2022-11-29 21:25:27.585	0.051	0	0.995	0.061	0	-1.404	0.478	-3.428	98.042	0	0	0	0	0	0	0
WT222(CAA14FCCF874)	3.57	13105	2022-11-29 21:25:27.585	0.062	0.03	1.003	3.418	-1.77	2.319	0.494	-3.433	98.064	0	0	0	0	0	0	0
WT222(CAA14FCCF874)	3.57	13105	2022-11-29 21:25:27.585	0.062	0.03	1.003	3.418	-1.77	2.319	0.516	-3.444	98.08	0	0	0	0	0	0	0
WT222(CAA14FCCF874)	3.57	13105	2022-11-29 21:25:27.632	0.062	0.03	1.003	3.418	-1.77	2.319	0.533	-3.45	98.102	0	0	0	0	0	0	0
WT222(CAA14FCCF874)	3.57	13105	2022-11-29 21:25:27.632	0.062	0.03	1.003	3.418	-1.77	2.319	0.549	-3.461	98.124	0	0	0	0	0	0	0
WT222(CAA14FCCF874)	3.57	13105	2022-11-29 21:25:27.632	0.044	0.021	0.998	1.221	-0.854	-3.357	0.555	-3.466	98.119	0	0	0	0	0	0	0
WT222(CAA14FCCF874)	3.57	13105	2022-11-29 21:25:27.632	0.044	0.021	0.998	1.221	-0.854	-3.357	0.566	-3.466	98.108	0	0	0	0	0	0	0
WT222(CAA14FCCF874)	3.57	13105	2022-11-29 21:25:27.632	0.044	0.021	0.998	1.221	-0.854	-3.357	0.571	-3.472	98.102	0	0	0	0	0	0	0
WT222(CAA14FCCF874)	3.57	13105	2022-11-29 21:25:27.632	-0.029	-0.041	0.973	1.282	-0.488	-1.038	0.582	-3.472	98.102	0	0	0	0	0	0	0
WT222(CAA14FCCF874)	3.57	13105	2022-11-29 21:25:27.632	-0.029	-0.041	0.973	1.282	-0.488	-1.038	0.588	-3.472	98.108	0	0	0	0	0	0	0
WT222(CAA14FCCF874)	3.57	13105	2022-11-29 21:25:27.632	-0.029	-0.041	0.973	1.282	-0.488	-1.038	0.593	-3.472	98.113	0	0	0	0	0	0	0
WT222(CAA14FCCF874)	3.57	13105	2022-11-29 21:25:27.663	-0.029	-0.041	0.973	1.282	-0.488	-1.038	0.599	-3.472	98.119	0	0	0	0	0	0	0
WT222(CAA14FCCF874)	3.57	13105	2022-11-29 21:25:27.663	0.051	-0.008	0.998	-1.587	1.404	1.892	0.588	-3.461	98.141	0	0	0	0	0	0	0
WT222(CAA14FCCF874)	3.57	13105	2022-11-29 21:25:27.663	0.051	-0.008	0.998	-1.587	1.404	1.892	0.577	-3.45	98.163	0	0	0	0	0	0	0
WT222(CAA14FCCF874)	3.57	13105	2022-11-29 21:25:27.663	0.051	-0.008	0.998	-1.587	1.404	1.892	0.571	-3.439	98.185	0	0	0	0	0	0	0
WT222(CAA14FCCF874)	3.57	13105	2022-11-29 21:25:27.663	0.051	-0.008	0.998	-1.587	1.404	1.892	0.56	-3.428	98.201	0	0	0	0	0	0	0
WT222(CAA14FCCF874)	3.57	13105	2022-11-29 21:25:27.663	0.141	0.011	1.022	0	0.793	0.854	0.56	-3.422	98.218	0	0	0	0	0	0	0
WT222(CAA14FCCF874)	3.57	13105	2022-11-29 21:25:27.663	0.141	0.011	1.022	0	0.793	0.854	0.555	-3.417	98.234	0	0	0	0	0	0	0

## Sheet: 220cm
设备名称	电压	版本	片上时间	加速度X(g)	加速度Y(g)	加速度Z(g)	角速度X(°/s)	角速度Y(°/s)	角速度Z(°/s)	角度X(°)	角度Y(°)	角度Z(°)	磁场X	磁场Y	磁场Z	四元数0	四元数1	四元数2	四元数3	状态
WT222(CAA14FCCF874)	3.59	13105	2022-11-29 21:56:04.828	0.009	0.031	0.951	1.831	-0.183	5.005	0.945	-2.131	93.631	0	0	0	0	0	0	0
WT222(CAA14FCCF874)	3.59	13105	2022-11-29 21:56:04.828	0.009	0.031	0.951	1.831	-0.183	5.005	0.95	-2.131	93.664	0	0	0	0	0	0	0
WT222(CAA14FCCF874)	3.59	13105	2022-11-29 21:56:04.828	0.009	0.031	0.951	1.831	-0.183	5.005	0.961	-2.131	93.702	0	0	0	0	0	0	0
WT222(CAA14FCCF874)	3.59	13105	2022-11-29 21:56:04.828	0.009	0.031	0.951	1.831	-0.183	5.005	0.972	-2.131	93.735	0	0	0	0	0	0	0
WT222(CAA14FCCF874)	3.59	13105	2022-11-29 21:56:04.828	0.056	0.14	1.042	-0.061	-1.404	-4.456	0.972	-2.137	93.724	0	0	0	0	0	0	0
WT222(CAA14FCCF874)	3.59	13105	2022-11-29 21:56:04.860	0.056	0.14	1.042	-0.061	-1.404	-4.456	0.978	-2.142	93.708	0	0	0	0	0	0	0
WT222(CAA14FCCF874)	3.59	13105	2022-11-29 21:56:04.860	0.056	0.14	1.042	-0.061	-1.404	-4.456	0.983	-2.153	93.691	0	0	0	0	0	0	0
WT222(CAA14FCCF874)	3.59	13105	2022-11-29 21:56:04.860	0.056	0.14	1.042	-0.061	-1.404	-4.456	0.989	-2.159	93.68	0	0	0	0	0	0	0
WT222(CAA14FCCF874)	3.59	13105	2022-11-29 21:56:04.860	0.029	-0.012	1.038	2.441	-0.061	-0.183	1.005	-2.159	93.686	0	0	0	0	0	0	0
WT222(CAA14FCCF874)	3.59	13105	2022-11-29 21:56:04.860	0.029	-0.012	1.038	2.441	-0.061	-0.183	1.016	-2.153	93.691	0	0	0	0	0	0	0
WT222(CAA14FCCF874)	3.59	13105	2022-11-29 21:56:04.860	0.029	-0.012	1.038	2.441	-0.061	-0.183	1.033	-2.153	93.702	0	0	0	0	0	0	0
WT222(CAA14FCCF874)	3.59	13105	2022-11-29 21:56:04.860	0.03	-0.099	0.975	-2.014	0	-0.427	1.027	-2.153	93.708	0	0	0	0	0	0	0
WT222(CAA14FCCF874)	3.59	13105	2022-11-29 21:56:04.860	0.03	-0.099	0.975	-2.014	0	-0.427	1.016	-2.153	93.719	0	0	0	0	0	0	0
WT222(CAA14FCCF874)	3.59	13105	2022-11-29 21:56:04.891	0.03	-0.099	0.975	-2.014	0	-0.427	1.005	-2.153	93.724	0	0	0	0	0	0	0
WT222(CAA14FCCF874)	3.59	13105	2022-11-29 21:56:04.891	0.03	-0.099	0.975	-2.014	0	-0.427	0.994	-2.153	93.735	0	0	0	0	0	0	0
WT222(CAA14FCCF874)	3.59	13105	2022-11-29 21:56:04.891	0.042	0.055	0.992	0.427	0.427	1.465	0.994	-2.148	93.752	0	0	0	0	0	0	0
WT222(CAA14FCCF874)	3.59	13105	2022-11-29 21:56:04.891	0.042	0.055	0.992	0.427	0.427	1.465	1	-2.148	93.768	0	0	0	0	0	0	0
WT222(CAA14FCCF874)	3.59	13105	2022-11-29 21:56:04.891	0.042	0.055	0.992	0.427	0.427	1.465	1	-2.142	93.79	0	0	0	0	0	0	0
WT222(CAA14FCCF874)	3.59	13105	2022-11-29 21:56:04.891	0.042	0.055	0.992	0.427	0.427	1.465	1	-2.142	93.807	0	0	0	0	0	0	0
WT222(CAA14FCCF874)	3.59	13105	2022-11-29 21:56:04.891	0.034	-0.071	0.979	-1.709	0.061	-0.366	0.994	-2.142	93.818	0	0	0	0	0	0	0
WT222(CAA14FCCF874)	3.59	13105	2022-11-29 21:56:04.891	0.034	-0.071	0.979	-1.709	0.061	-0.366	0.983	-2.142	93.823	0	0	0	0	0	0	0
WT222(CAA14FCCF874)	3.59	13105	2022-11-29 21:56:04.922	0.034	-0.071	0.979	-1.709	0.061	-0.366	0.972	-2.142	93.834	0	0	0	0	0	0	0
WT222(CAA14FCCF874)	3.59	13105	2022-11-29 21:56:04.922	0.034	-0.071	0.979	-1.709	0.061	-0.366	0.961	-2.137	93.845	0	0	0	0	0	0	0
WT222(CAA14FCCF874)	3.59	13105	2022-11-29 21:56:04.922	0.066	0.075	1.002	1.709	-0.488	0	0.967	-2.142	93.856	0	0	0	0	0	0	0
WT222(CAA14FCCF874)	3.59	13105	2022-11-29 21:56:04.922	0.066	0.075	1.002	1.709	-0.488	0	0.978	-2.142	93.867	0	0	0	0	0	0	0
WT222(CAA14FCCF874)	3.59	13105	2022-11-29 21:56:04.922	0.066	0.075	1.002	1.709	-0.488	0	0.983	-2.148	93.878	0	0	0	0	0	0	0
WT222(CAA14FCCF874)	3.59	13105	2022-11-29 21:56:04.922	0.066	0.075	1.002	1.709	-0.488	0	0.994	-2.148	93.889	0	0	0	0	0	0	0
WT222(CAA14FCCF874)	3.59	13105	2022-11-29 21:56:04.922	0.047	-0.042	1.008	-2.258	0.244	0.793	0.978	-2.148	93.906	0	0	0	0	0	0	0
WT222(CAA14FCCF874)	3.59	13105	2022-11-29 21:56:04.922	0.047	-0.042	1.008	-2.258	0.244	0.793	0.967	-2.148	93.922	0	0	0	0	0	0	0
WT222(CAA14FCCF874)	3.59	13105	2022-11-29 21:56:04.985	0.047	-0.042	1.008	-2.258	0.244	0.793	0.956	-2.148	93.939	0	0	0	0	0	0	0
WT222(CAA14FCCF874)	3.59	13105	2022-11-29 21:56:04.985	0.047	-0.042	1.008	-2.258	0.244	0.793	0.939	-2.148	93.955	0	0	0	0	0	0	0
WT222(CAA14FCCF874)	3.59	13105	2022-11-29 21:56:04.985	0.083	0.047	1.003	2.991	-0.427	2.563	0.956	-2.153	93.977	0	0	0	0	0	0	0
WT222(CAA14FCCF874)	3.59	13105	2022-11-29 21:56:04.985	0.083	0.047	1.003	2.991	-0.427	2.563	0.967	-2.153	94.005	0	0	0	0	0	0	0
WT222(CAA14FCCF874)	3.59	13105	2022-11-29 21:56:04.985	0.083	0.047	1.003	2.991	-0.427	2.563	0.983	-2.159	94.026	0	0	0	0	0	0	0
WT222(CAA14FCCF874)	3.59	13105	2022-11-29 21:56:04.985	0.083	0.047	1.003	2.991	-0.427	2.563	0.994	-2.164	94.048	0	0	0	0	0	0	0
WT222(CAA14FCCF874)	3.59	13105	2022-11-29 21:56:04.985	0.024	0.059	1.001	0.488	0.061	-2.502	1	-2.164	94.048	0	0	0	0	0	0	0
WT222(CAA14FCCF874)	3.59	13105	2022-11-29 21:56:04.985	0.024	0.059	1.001	0.488	0.061	-2.502	1	-2.164	94.048	0	0	0	0	0	0	0
WT222(CAA14FCCF874)	3.59	13105	2022-11-29 21:56:05.016	0.024	0.059	1.001	0.488	0.061	-2.502	1.005	-2.164	94.043	0	0	0	0	0	0	0
WT222(CAA14FCCF874)	3.59	13105	2022-11-29 21:56:05.016	0.024	0.059	1.001	0.488	0.061	-2.502	1.005	-2.17	94.043	0	0	0	0	0	0	0
WT222(CAA14FCCF874)	3.59	13105	2022-11-29 21:56:05.016	-0.01	0.043	1.016	3.601	-0.854	4.395	1.027	-2.175	94.076	0	0	0	0	0	0	0
WT222(CAA14FCCF874)	3.59	13105	2022-11-29 21:56:05.016	-0.01	0.043	1.016	3.601	-0.854	4.395	1.044	-2.175	94.109	0	0	0	0	0	0	0
WT222(CAA14FCCF874)	3.59	13105	2022-11-29 21:56:05.016	-0.01	0.043	1.016	3.601	-0.854	4.395	1.06	-2.181	94.142	0	0	0	0	0	0	0
WT222(CAA14FCCF874)	3.59	13105	2022-11-29 21:56:05.016	-0.01	0.043	1.016	3.601	-0.854	4.395	1.082	-2.186	94.175	0	0	0	0	0	0	0
WT222(CAA14FCCF874)	3.59	13105	2022-11-29 21:56:05.016	0.12	0.208	1.103	2.686	0.427	-6.287	1.099	-2.181	94.153	0	0	0	0	0	0	0
WT222(CAA14FCCF874)	3.59	13105	2022-11-29 21:56:05.016	0.12	0.208	1.103	2.686	0.427	-6.287	1.115	-2.181	94.131	0	0	0	0	0	0	0
WT222(CAA14FCCF874)	3.59	13105	2022-11-29 21:56:05.125	0.12	0.208	1.103	2.686	0.427	-6.287	1.137	-2.181	94.103	0	0	0	0	0	0	0
WT222(CAA14FCCF874)	3.59	13105	2022-11-29 21:56:05.125	0.12	0.208	1.103	2.686	0.427	-6.287	1.159	-2.181	94.081	0	0	0	0	0	0	0
WT222(CAA14FCCF874)	3.59	13105	2022-11-29 21:56:05.125	-0.057	-0.253	0.938	-8.362	0.61	2.319	1.121	-2.175	94.103	0	0	0	0	0	0	0
WT222(CAA14FCCF874)	3.59	13105	2022-11-29 21:56:05.125	-0.057	-0.253	0.938	-8.362	0.61	2.319	1.077	-2.175	94.125	0	0	0	0	0	0	0
WT222(CAA14FCCF874)	3.59	13105	2022-11-29 21:56:05.125	-0.057	-0.253	0.938	-8.362	0.61	2.319	1.038	-2.17	94.147	0	0	0	0	0	0	0
WT222(CAA14FCCF874)	3.59	13105	2022-11-29 21:56:05.125	-0.057	-0.253	0.938	-8.362	0.61	2.319	0.989	-2.164	94.175	0	0	0	0	0	0	0
WT222(CAA14FCCF874)	3.59	13105	2022-11-29 21:56:05.125	0.114	0.121	0.949	-4.639	-0.244	-5.615	0.967	-2.164	94.158	0	0	0	0	0	0	0
WT222(CAA14FCCF874)	3.59	13105	2022-11-29 21:56:05.125	0.114	0.121	0.949	-4.639	-0.244	-5.615	0.945	-2.17	94.142	0	0	0	0	0	0	0
WT222(CAA14FCCF874)	3.59	13105	2022-11-29 21:56:05.157	0.114	0.121	0.949	-4.639	-0.244	-5.615	0.923	-2.17	94.125	0	0	0	0	0	0	0
WT222(CAA14FCCF874)	3.59	13105	2022-11-29 21:56:05.157	0.114	0.121	0.949	-4.639	-0.244	-5.615	0.901	-2.17	94.109	0	0	0	0	0	0	0
WT222(CAA14FCCF874)	3.59	13105	2022-11-29 21:56:05.157	0.008	-0.144	1	8.301	-0.61	15.076	0.939	-2.175	94.197	0	0	0	0	0	0	0
WT222(CAA14FCCF874)	3.59	13105	2022-11-29 21:56:05.157	0.008	-0.144	1	8.301	-0.61	15.076	0.978	-2.181	94.285	0	0	0	0	0	0	0
WT222(CAA14FCCF874)	3.59	13105	2022-11-29 21:56:05.157	0.008	-0.144	1	8.301	-0.61	15.076	1.011	-2.186	94.378	0	0	0	0	0	0	0
WT222(CAA14FCCF874)	3.59	13105	2022-11-29 21:56:05.157	0.008	-0.144	1	8.301	-0.61	15.076	1.049	-2.192	94.466	0	0	0	0	0	0	0
WT222(CAA14FCCF874)	3.59	13105	2022-11-29 21:56:05.157	-0.02	0.16	1.086	-3.418	0.854	-8.728	1.027	-2.186	94.433	0	0	0	0	0	0	0
WT222(CAA14FCCF874)	3.59	13105	2022-11-29 21:56:05.157	-0.02	0.16	1.086	-3.418	0.854	-8.728	1.011	-2.181	94.406	0	0	0	0	0	0	0
WT222(CAA14FCCF874)	3.59	13105	2022-11-29 21:56:05.188	-0.02	0.16	1.086	-3.418	0.854	-8.728	0.994	-2.175	94.373	0	0	0	0	0	0	0
WT222(CAA14FCCF874)	3.59	13105	2022-11-29 21:56:05.188	-0.02	0.16	1.086	-3.418	0.854	-8.728	0.983	-2.164	94.34	0	0	0	0	0	0	0
WT222(CAA14FCCF874)	3.59	13105	2022-11-29 21:56:05.188	0.023	0.037	1.109	1.892	0.793	3.235	0.989	-2.159	94.367	0	0	0	0	0	0	0
WT222(CAA14FCCF874)	3.59	13105	2022-11-29 21:56:05.188	0.023	0.037	1.109	1.892	0.793	3.235	1	-2.153	94.395	0	0	0	0	0	0	0
WT222(CAA14FCCF874)	3.59	13105	2022-11-29 21:56:05.188	0.023	0.037	1.109	1.892	0.793	3.235	1.011	-2.148	94.427	0	0	0	0	0	0	0
WT222(CAA14FCCF874)	3.59	13105	2022-11-29 21:56:05.188	0.023	0.037	1.109	1.892	0.793	3.235	1.022	-2.142	94.455	0	0	0	0	0	0	0
WT222(CAA14FCCF874)	3.59	13105	2022-11-29 21:56:05.188	0.112	0.164	1.013	-5.066	0.916	-1.709	1	-2.137	94.455	0	0	0	0	0	0	0
WT222(CAA14FCCF874)	3.59	13105	2022-11-29 21:56:05.188	0.112	0.164	1.013	-5.066	0.916	-1.709	0.978	-2.131	94.455	0	0	0	0	0	0	0
WT222(CAA14FCCF874)	3.59	13105	2022-11-29 21:56:05.219	0.112	0.164	1.013	-5.066	0.916	-1.709	0.956	-2.126	94.46	0	0	0	0	0	0	0
WT222(CAA14FCCF874)	3.59	13105	2022-11-29 21:56:05.219	0.112	0.164	1.013	-5.066	0.916	-1.709	0.939	-2.126	94.46	0	0	0	0	0	0	0
WT222(CAA14FCCF874)	3.59	13105	2022-11-29 21:56:05.219	0.069	-0.129	0.922	5.127	-0.366	0.305	0.967	-2.126	94.471	0	0	0	0	0	0	0
WT222(CAA14FCCF874)	3.59	13105	2022-11-29 21:56:05.219	0.069	-0.129	0.922	5.127	-0.366	0.305	0.994	-2.131	94.482	0	0	0	0	0	0	0
WT222(CAA14FCCF874)	3.59	13105	2022-11-29 21:56:05.219	0.069	-0.129	0.922	5.127	-0.366	0.305	1.022	-2.131	94.499	0	0	0	0	0	0	0
WT222(CAA14FCCF874)	3.59	13105	2022-11-29 21:56:05.219	0.069	-0.129	0.922	5.127	-0.366	0.305	1.049	-2.137	94.51	0	0	0	0	0	0	0
WT222(CAA14FCCF874)	3.59	13105	2022-11-29 21:56:05.219	0.049	-0.096	1.024	-0.977	0	-2.258	1.044	-2.137	94.51	0	0	0	0	0	0	0
WT222(CAA14FCCF874)	3.59	13105	2022-11-29 21:56:05.219	0.049	-0.096	1.024	-0.977	0	-2.258	1.038	-2.142	94.515	0	0	0	0	0	0	0
WT222(CAA14FCCF874)	3.59	13105	2022-11-29 21:56:05.251	0.049	-0.096	1.024	-0.977	0	-2.258	1.027	-2.142	94.515	0	0	0	0	0	0	0
WT222(CAA14FCCF874)	3.59	13105	2022-11-29 21:56:05.251	0.049	-0.096	1.024	-0.977	0	-2.258	1.022	-2.142	94.521	0	0	0	0	0	0	0
WT222(CAA14FCCF874)	3.59	13105	2022-11-29 21:56:05.251	0.042	0.183	0.961	2.136	-0.977	-2.075	1.033	-2.148	94.526	0	0	0	0	0	0	0
WT222(CAA14FCCF874)	3.59	13105	2022-11-29 21:56:05.251	0.042	0.183	0.961	2.136	-0.977	-2.075	1.044	-2.159	94.526	0	0	0	0	0	0	0
WT222(CAA14FCCF874)	3.59	13105	2022-11-29 21:56:05.251	0.042	0.183	0.961	2.136	-0.977	-2.075	1.055	-2.164	94.532	0	0	0	0	0	0	0
WT222(CAA14FCCF874)	3.59	13105	2022-11-29 21:56:05.251	0.339	-0.36	1.056	-0.61	-0.549	-0.488	1.049	-2.17	94.543	0	0	0	0	0	0	0
WT222(CAA14FCCF874)	3.59	13105	2022-11-29 21:56:05.251	0.339	-0.36	1.056	-0.61	-0.549	-0.488	1.038	-2.181	94.554	0	0	0	0	0	0	0
WT222(CAA14FCCF874)	3.59	13105	2022-11-29 21:56:05.251	0.339	-0.36	1.056	-0.61	-0.549	-0.488	1.027	-2.192	94.57	0	0	0	0	0	0	0
WT222(CAA14FCCF874)	3.59	13105	2022-11-29 21:56:05.282	0.339	-0.36	1.056	-0.61	-0.549	-0.488	1.016	-2.203	94.587	0	0	0	0	0	0	0
WT222(CAA14FCCF874)	3.59	13105	2022-11-29 21:56:05.282	-0.151	0.075	0.992	1.099	1.099	42.175	1.005	-2.214	94.812	0	0	0	0	0	0	0
WT222(CAA14FCCF874)	3.59	13105	2022-11-29 21:56:05.282	-0.151	0.075	0.992	1.099	1.099	42.175	0.994	-2.219	95.043	0	0	0	0	0	0	0
WT222(CAA14FCCF874)	3.59	13105	2022-11-29 21:56:05.282	-0.151	0.075	0.992	1.099	1.099	42.175	0.983	-2.219	95.268	0	0	0	0	0	0	0
WT222(CAA14FCCF874)	3.59	13105	2022-11-29 21:56:05.282	-0.151	0.075	0.992	1.099	1.099	42.175	0.972	-2.219	95.499	0	0	0	0	0	0	0
WT222(CAA14FCCF874)	3.59	13105	2022-11-29 21:56:05.282	-0.05	0.484	1.044	-2.38	-2.747	23.621	0.95	-2.241	95.625	0	0	0	0	0	0	0
WT222(CAA14FCCF874)	3.59	13105	2022-11-29 21:56:05.282	-0.05	0.484	1.044	-2.38	-2.747	23.621	0.939	-2.252	95.757	0	0	0	0	0	0	0
WT222(CAA14FCCF874)	3.59	13105	2022-11-29 21:56:05.282	-0.05	0.484	1.044	-2.38	-2.747	23.621	0.928	-2.269	95.878	0	0	0	0	0	0	0
WT222(CAA14FCCF874)	3.59	13105	2022-11-29 21:56:05.407	-0.05	0.484	1.044	-2.38	-2.747	23.621	0.917	-2.285	96.004	0	0	0	0	0	0	0
WT222(CAA14FCCF874)	3.59	13105	2022-11-29 21:56:05.407	0.068	-0.12	0.917	12.39	-5.127	31.799	0.983	-2.313	96.169	0	0	0	0	0	0	0
WT222(CAA14FCCF874)	3.59	13105	2022-11-29 21:56:05.407	0.068	-0.12	0.917	12.39	-5.127	31.799	1.044	-2.34	96.328	0	0	0	0	0	0	0
WT222(CAA14FCCF874)	3.59	13105	2022-11-29 21:56:05.407	0.068	-0.12	0.917	12.39	-5.127	31.799	1.104	-2.368	96.498	0	0	0	0	0	0	0
WT222(CAA14FCCF874)	3.59	13105	2022-11-29 21:56:05.407	0.068	-0.12	0.917	12.39	-5.127	31.799	1.159	-2.395	96.663	0	0	0	0	0	0	0
WT222(CAA14FCCF874)	3.59	13105	2022-11-29 21:56:05.407	0.224	0.818	1.171	6.287	0.183	-47.729	1.208	-2.395	96.427	0	0	0	0	0	0	0
WT222(CAA14FCCF874)	3.59	13105	2022-11-29 21:56:05.407	0.45	1.649	2.371	6.287	0.183	-47.729	1.269	-2.39	96.185	0	0	0	0	0	0	0
WT222(CAA14FCCF874)	3.59	13105	2022-11-29 21:56:05.407	0.902	3.312	4.77	6.287	0.183	-47.729	1.351	-2.395	95.933	0	0	0	0	0	0	0
WT222(CAA14FCCF874)	3.59	13105	2022-11-29 21:56:05.407	1.806	6.637	9.569	6.287	0.183	-47.729	1.445	-2.401	95.669	0	0	0	0	0	0	0
WT222(CAA14FCCF874)	3.59	13105	2022-11-29 21:56:05.407	0.056	-0.239	0.92	-12.756	-6.042	-33.508	1.445	-2.444	95.477	0	0	0	0	0	0	0
WT222(CAA14FCCF874)	3.59	13105	2022-11-29 21:56:05.407	0.056	-0.239	0.92	-12.756	-6.042	-33.508	1.439	-2.483	95.29	0	0	0	0	0	0	0
WT222(CAA14FCCF874)	3.59	13105	2022-11-29 21:56:05.407	0.056	-0.239	0.92	-12.756	-6.042	-33.508	1.428	-2.521	95.103	0	0	0	0	0	0	0
WT222(CAA14FCCF874)	3.59	13105	2022-11-29 21:56:05.407	0.056	-0.239	0.92	-12.756	-6.042	-33.508	1.417	-2.56	94.916	0	0	0	0	0	0	0
WT222(CAA14FCCF874)	3.59	13105	2022-11-29 21:56:05.407	-0.048	-0.294	0.958	-5.859	-4.028	17.822	1.428	-2.598	94.993	0	0	0	0	0	0	0
WT222(CAA14FCCF874)	3.59	13105	2022-11-29 21:56:05.407	-0.048	-0.294	0.958	-5.859	-4.028	17.822	1.434	-2.631	95.07	0	0	0	0	0	0	0
WT222(CAA14FCCF874)	3.59	13105	2022-11-29 21:56:05.407	-0.048	-0.294	0.958	-5.859	-4.028	17.822	1.439	-2.659	95.147	0	0	0	0	0	0	0
WT222(CAA14FCCF874)	3.59	13105	2022-11-29 21:56:05.485	-0.048	-0.294	0.958	-5.859	-4.028	17.822	1.439	-2.692	95.224	0	0	0	0	0	0	0
WT222(CAA14FCCF874)	3.59	13105	2022-11-29 21:56:05.485	0.125	0.106	0.712	-6.287	1.892	4.944	1.439	-2.692	95.24	0	0	0	0	0	0	0
WT222(CAA14FCCF874)	3.59	13105	2022-11-29 21:56:05.485	0.125	0.106	0.712	-6.287	1.892	4.944	1.439	-2.692	95.257	0	0	0	0	0	0	0
WT222(CAA14FCCF874)	3.59	13105	2022-11-29 21:56:05.485	0.125	0.106	0.712	-6.287	1.892	4.944	1.439	-2.692	95.273	0	0	0	0	0	0	0
WT222(CAA14FCCF874)	3.59	13105	2022-11-29 21:56:05.485	0.125	0.106	0.712	-6.287	1.892	4.944	1.439	-2.692	95.29	0	0	0	0	0	0	0
WT222(CAA14FCCF874)	3.59	13105	2022-11-29 21:56:05.485	-0.027	-0.4	1.063	-5.859	-1.282	5.798	1.439	-2.708	95.312	0	0	0	0	0	0	0
WT222(CAA14FCCF874)	3.59	13105	2022-11-29 21:56:05.485	-0.027	-0.4	1.063	-5.859	-1.282	5.798	1.434	-2.719	95.339	0	0	0	0	0	0	0
WT222(CAA14FCCF874)	3.59	13105	2022-11-29 21:56:05.485	-0.027	-0.4	1.063	-5.859	-1.282	5.798	1.423	-2.736	95.367	0	0	0	0	0	0	0
WT222(CAA14FCCF874)	3.59	13105	2022-11-29 21:56:05.516	-0.027	-0.4	1.063	-5.859	-1.282	5.798	1.412	-2.747	95.394	0	0	0	0	0	0	0
WT222(CAA14FCCF874)	3.59	13105	2022-11-29 21:56:05.516	0.021	0.221	0.911	2.93	1.648	0.061	1.445	-2.747	95.394	0	0	0	0	0	0	0
WT222(CAA14FCCF874)	3.59	13105	2022-11-29 21:56:05.516	0.021	0.221	0.911	2.93	1.648	0.061	1.478	-2.741	95.394	0	0	0	0	0	0	0
WT222(CAA14FCCF874)	3.59	13105	2022-11-29 21:56:05.516	0.021	0.221	0.911	2.93	1.648	0.061	1.511	-2.736	95.394	0	0	0	0	0	0	0
WT222(CAA14FCCF874)	3.59	13105	2022-11-29 21:56:05.516	0.021	0.221	0.911	2.93	1.648	0.061	1.544	-2.73	95.394	0	0	0	0	0	0	0
WT222(CAA14FCCF874)	3.59	13105	2022-11-29 21:56:05.516	0.093	0.198	0.988	-7.568	2.808	-17.517	1.533	-2.719	95.312	0	0	0	0	0	0	0
WT222(CAA14FCCF874)	3.59	13105	2022-11-29 21:56:05.516	0.093	0.198	0.988	-7.568	2.808	-17.517	1.516	-2.708	95.224	0	0	0	0	0	0	0
WT222(CAA14FCCF874)	3.59	13105	2022-11-29 21:56:05.516	0.093	0.198	0.988	-7.568	2.808	-17.517	1.505	-2.697	95.136	0	0	0	0	0	0	0
WT222(CAA14FCCF874)	3.59	13105	2022-11-29 21:56:05.610	0.093	0.198	0.988	-7.568	2.808	-17.517	1.494	-2.686	95.048	0	0	0	0	0	0	0
WT222(CAA14FCCF874)	3.59	13105	2022-11-29 21:56:05.610	0.075	-0.077	1.017	-4.822	0.305	-6.897	1.489	-2.686	95.015	0	0	0	0	0	0	0
WT222(CAA14FCCF874)	3.59	13105	2022-11-29 21:56:05.610	0.075	-0.077	1.017	-4.822	0.305	-6.897	1.483	-2.692	94.982	0	0	0	0	0	0	0
WT222(CAA14FCCF874)	3.59	13105	2022-11-29 21:56:05.610	0.075	-0.077	1.017	-4.822	0.305	-6.897	1.478	-2.692	94.949	0	0	0	0	0	0	0
WT222(CAA14FCCF874)	3.59	13105	2022-11-29 21:56:05.610	0.075	-0.077	1.017	-4.822	0.305	-6.897	1.472	-2.692	94.922	0	0	0	0	0	0	0
WT222(CAA14FCCF874)	3.59	13105	2022-11-29 21:56:05.610	0.068	-0.168	0.98	-1.77	0.671	5.798	1.472	-2.697	94.955	0	0	0	0	0	0	0
WT222(CAA14FCCF874)	3.59	13105	2022-11-29 21:56:05.610	0.068	-0.168	0.98	-1.77	0.671	5.798	1.478	-2.697	94.993	0	0	0	0	0	0	0
WT222(CAA14FCCF874)	3.59	13105	2022-11-29 21:56:05.610	0.068	-0.168	0.98	-1.77	0.671	5.798	1.472	-2.697	95.032	0	0	0	0	0	0	0
WT222(CAA14FCCF874)	3.59	13105	2022-11-29 21:56:05.641	0.068	-0.168	0.98	-1.77	0.671	5.798	1.472	-2.703	95.07	0	0	0	0	0	0	0
WT222(CAA14FCCF874)	3.59	13105	2022-11-29 21:56:05.641	-0.045	0.046	0.936	2.197	-0.671	2.563	1.489	-2.708	95.092	0	0	0	0	0	0	0
WT222(CAA14FCCF874)	3.59	13105	2022-11-29 21:56:05.641	-0.045	0.046	0.936	2.197	-0.671	2.563	1.505	-2.714	95.114	0	0	0	0	0	0	0
WT222(CAA14FCCF874)	3.59	13105	2022-11-29 21:56:05.641	-0.045	0.046	0.936	2.197	-0.671	2.563	1.522	-2.719	95.136	0	0	0	0	0	0	0
WT222(CAA14FCCF874)	3.59	13105	2022-11-29 21:56:05.641	-0.045	0.046	0.936	2.197	-0.671	2.563	1.538	-2.725	95.158	0	0	0	0	0	0	0
WT222(CAA14FCCF874)	3.59	13105	2022-11-29 21:56:05.641	0.176	0.154	1.063	0	0.061	-9.033	1.549	-2.725	95.125	0	0	0	0	0	0	0
WT222(CAA14FCCF874)	3.59	13105	2022-11-29 21:56:05.641	0.176	0.154	1.063	0	0.061	-9.033	1.56	-2.725	95.087	0	0	0	0	0	0	0
WT222(CAA14FCCF874)	3.59	13105	2022-11-29 21:56:05.641	0.176	0.154	1.063	0	0.061	-9.033	1.566	-2.73	95.054	0	0	0	0	0	0	0
WT222(CAA14FCCF874)	3.59	13105	2022-11-29 21:56:05.766	0.176	0.154	1.063	0	0.061	-9.033	1.577	-2.73	95.015	0	0	0	0	0	0	0
WT222(CAA14FCCF874)	3.59	13105	2022-11-29 21:56:05.766	-0.027	-0.14	1.036	-3.601	1.77	1.038	1.566	-2.725	95.032	0	0	0	0	0	0	0
WT222(CAA14FCCF874)	3.59	13105	2022-11-29 21:56:05.766	-0.027	-0.14	1.036	-3.601	1.77	1.038	1.555	-2.719	95.048	0	0	0	0	0	0	0
WT222(CAA14FCCF874)	3.59	13105	2022-11-29 21:56:05.766	-0.027	-0.14	1.036	-3.601	1.77	1.038	1.544	-2.714	95.065	0	0	0	0	0	0	0
WT222(CAA14FCCF874)	3.59	13105	2022-11-29 21:56:05.766	-0.027	-0.14	1.036	-3.601	1.77	1.038	1.527	-2.708	95.081	0	0	0	0	0	0	0
WT222(CAA14FCCF874)	3.59	13105	2022-11-29 21:56:05.766	0.106	0.015	0.985	2.136	0.122	3.723	1.538	-2.708	95.114	0	0	0	0	0	0	0
WT222(CAA14FCCF874)	3.59	13105	2022-11-29 21:56:05.766	0.106	0.015	0.985	2.136	0.122	3.723	1.549	-2.708	95.147	0	0	0	0	0	0	0
WT222(CAA14FCCF874)	3.59	13105	2022-11-29 21:56:05.766	0.106	0.015	0.985	2.136	0.122	3.723	1.56	-2.714	95.18	0	0	0	0	0	0	0
WT222(CAA14FCCF874)	3.59	13105	2022-11-29 21:56:05.782	0.106	0.015	0.985	2.136	0.122	3.723	1.571	-2.714	95.213	0	0	0	0	0	0	0
WT222(CAA14FCCF874)	3.59	13105	2022-11-29 21:56:05.782	0.008	0.061	0.989	-2.014	1.343	-3.723	1.566	-2.708	95.208	0	0	0	0	0	0	0
WT222(CAA14FCCF874)	3.59	13105	2022-11-29 21:56:05.782	0.008	0.061	0.989	-2.014	1.343	-3.723	1.555	-2.708	95.202	0	0	0	0	0	0	0
WT222(CAA14FCCF874)	3.59	13105	2022-11-29 21:56:05.782	0.008	0.061	0.989	-2.014	1.343	-3.723	1.549	-2.703	95.197	0	0	0	0	0	0	0
WT222(CAA14FCCF874)	3.59	13105	2022-11-29 21:56:05.782	0.008	0.061	0.989	-2.014	1.343	-3.723	1.544	-2.692	95.191	0	0	0	0	0	0	0
WT222(CAA14FCCF874)	3.59	13105	2022-11-29 21:56:05.782	0.033	-0.089	1.004	-2.625	0.244	1.282	1.533	-2.697	95.213	0	0	0	0	0	0	0
WT222(CAA14FCCF874)	3.59	13105	2022-11-29 21:56:05.782	0.033	-0.089	1.004	-2.625	0.244	1.282	1.516	-2.697	95.235	0	0	0	0	0	0	0
WT222(CAA14FCCF874)	3.59	13105	2022-11-29 21:56:05.782	0.033	-0.089	1.004	-2.625	0.244	1.282	1.505	-2.692	95.257	0	0	0	0	0	0	0
WT222(CAA14FCCF874)	3.59	13105	2022-11-29 21:56:05.813	0.013	0.1	0.991	-2.93	0.916	-5.554	1.489	-2.692	95.246	0	0	0	0	0	0	0
WT222(CAA14FCCF874)	3.59	13105	2022-11-29 21:56:05.813	0.013	0.1	0.991	-2.93	0.916	-5.554	1.478	-2.686	95.229	0	0	0	0	0	0	0
WT222(CAA14FCCF874)	3.59	13105	2022-11-29 21:56:05.813	0.013	0.1	0.991	-2.93	0.916	-5.554	1.467	-2.681	95.219	0	0	0	0	0	0	0
WT222(CAA14FCCF874)	3.59	13105	2022-11-29 21:56:05.813	0.013	0.1	0.991	-2.93	0.916	-5.554	1.456	-2.675	95.202	0	0	0	0	0	0	0
WT222(CAA14FCCF874)	3.59	13105	2022-11-29 21:56:05.813	0.083	-0.118	0.955	-3.906	0.122	-0.854	1.434	-2.675	95.213	0	0	0	0	0	0	0
WT222(CAA14FCCF874)	3.59	13105	2022-11-29 21:56:05.813	0.083	-0.118	0.955	-3.906	0.122	-0.854	1.417	-2.675	95.229	0	0	0	0	0	0	0
WT222(CAA14FCCF874)	3.59	13105	2022-11-29 21:56:05.813	0.083	-0.118	0.955	-3.906	0.122	-0.854	1.395	-2.675	95.24	0	0	0	0	0	0	0
WT222(CAA14FCCF874)	3.59	13105	2022-11-29 21:56:05.813	0.083	-0.118	0.955	-3.906	0.122	-0.854	1.373	-2.675	95.251	0	0	0	0	0	0	0
WT222(CAA14FCCF874)	3.59	13105	2022-11-29 21:56:05.875	0	-0.173	0.996	3.296	-3.174	29.541	1.379	-2.692	95.422	0	0	0	0	0	0	0
WT222(CAA14FCCF874)	3.59	13105	2022-11-29 21:56:05.875	0	-0.173	0.996	3.296	-3.174	29.541	1.384	-2.714	95.587	0	0	0	0	0	0	0
WT222(CAA14FCCF874)	3.59	13105	2022-11-29 21:56:05.875	0	-0.173	0.996	3.296	-3.174	29.541	1.384	-2.73	95.751	0	0	0	0	0	0	0
WT222(CAA14FCCF874)	3.59	13105	2022-11-29 21:56:05.875	0	-0.173	0.996	3.296	-3.174	29.541	1.384	-2.752	95.922	0	0	0	0	0	0	0
WT222(CAA14FCCF874)	3.59	13105	2022-11-29 21:56:05.875	0.089	0.094	1.047	6.409	-1.587	8.118	1.406	-2.758	95.982	0	0	0	0	0	0	0
WT222(CAA14FCCF874)	3.59	13105	2022-11-29 21:56:05.875	0.089	0.094	1.047	6.409	-1.587	8.118	1.428	-2.769	96.042	0	0	0	0	0	0	0
WT222(CAA14FCCF874)	3.59	13105	2022-11-29 21:56:05.875	0.089	0.094	1.047	6.409	-1.587	8.118	1.456	-2.78	96.097	0	0	0	0	0	0	0
WT222(CAA14FCCF874)	3.59	13105	2022-11-29 21:56:05.875	0.089	0.094	1.047	6.409	-1.587	8.118	1.478	-2.791	96.158	0	0	0	0	0	0	0
WT222(CAA14FCCF874)	3.59	13105	2022-11-29 21:56:05.875	0.071	-0.167	0.986	6.958	-4.883	28.809	1.5	-2.818	96.317	0	0	0	0	0	0	0
WT222(CAA14FCCF874)	3.59	13105	2022-11-29 21:56:05.875	0.071	-0.167	0.986	6.958	-4.883	28.809	1.522	-2.845	96.476	0	0	0	0	0	0	0
WT222(CAA14FCCF874)	3.59	13105	2022-11-29 21:56:05.875	0.071	-0.167	0.986	6.958	-4.883	28.809	1.538	-2.878	96.641	0	0	0	0	0	0	0
WT222(CAA14FCCF874)	3.59	13105	2022-11-29 21:56:05.875	0.071	-0.167	0.986	6.958	-4.883	28.809	1.555	-2.906	96.801	0	0	0	0	0	0	0
WT222(CAA14FCCF874)	3.59	13105	2022-11-29 21:56:05.875	-0.04	0.02	1.002	10.986	-0.977	21.301	1.599	-2.911	96.927	0	0	0	0	0	0	0
WT222(CAA14FCCF874)	3.59	13105	2022-11-29 21:56:05.875	-0.04	0.02	1.002	10.986	-0.977	21.301	1.637	-2.922	97.053	0	0	0	0	0	0	0
WT222(CAA14FCCF874)	3.59	13105	2022-11-29 21:56:05.875	-0.04	0.02	1.002	10.986	-0.977	21.301	1.675	-2.928	97.174	0	0	0	0	0	0	0
WT222(CAA14FCCF874)	3.59	13105	2022-11-29 21:56:05.875	-0.04	0.02	1.002	10.986	-0.977	21.301	1.714	-2.933	97.3	0	0	0	0	0	0	0
WT222(CAA14FCCF874)	3.59	13105	2022-11-29 21:56:05.907	-0.095	-0.228	1.043	4.15	-2.869	-12.817	1.972	-2.999	100.75	0	0	0	0	0	0	0
WT222(CAA14FCCF874)	3.59	13105	2022-11-29 21:56:05.907	-0.095	-0.228	1.043	4.15	-2.869	-12.817	1.989	-3.005	100.695	0	0	0	0	0	0	0
WT222(CAA14FCCF874)	3.59	13105	2022-11-29 21:56:05.907	-0.095	-0.228	1.043	4.15	-2.869	-12.817	2.005	-3.01	100.635	0	0	0	0	0	0	0
WT222(CAA14FCCF874)	3.59	13105	2022-11-29 21:56:05.907	-0.095	-0.228	1.043	4.15	-2.869	-12.817	2.016	-3.016	100.585	0	0	0	0	0	0	0
WT222(CAA14FCCF874)	3.59	13105	2022-11-29 21:56:05.907	0.269	0.837	1.136	3.723	17.212	-19.043	2.038	-2.922	100.497	0	0	0	0	0	0	0
WT222(CAA14FCCF874)	3.59	13105	2022-11-29 21:56:05.907	0.269	0.837	1.136	3.723	17.212	-19.043	2.06	-2.829	100.404	0	0	0	0	0	0	0
WT222(CAA14FCCF874)	3.59	13105	2022-11-29 21:56:05.907	0.269	0.837	1.136	3.723	17.212	-19.043	2.093	-2.741	100.305	0	0	0	0	0	0	0
WT222(CAA14FCCF874)	3.59	13105	2022-11-29 21:56:05.907	0.269	0.837	1.136	3.723	17.212	-19.043	2.131	-2.653	100.201	0	0	0	0	0	0	0
WT222(CAA14FCCF874)	3.59	13105	2022-11-29 21:56:05.938	-0.01	-0.099	0.847	-14.16	8.362	-73.608	2.093	-2.598	99.827	0	0	0	0	0	0	0
WT222(CAA14FCCF874)	3.59	13105	2022-11-29 21:56:05.938	-0.01	-0.099	0.847	-14.16	8.362	-73.608	2.049	-2.543	99.459	0	0	0	0	0	0	0
WT222(CAA14FCCF874)	3.59	13105	2022-11-29 21:56:05.938	-0.01	-0.099	0.847	-14.16	8.362	-73.608	2.005	-2.488	99.086	0	0	0	0	0	0	0
WT222(CAA14FCCF874)	3.59	13105	2022-11-29 21:56:05.938	-0.01	-0.099	0.847	-14.16	8.362	-73.608	1.961	-2.433	98.723	0	0	0	0	0	0	0
WT222(CAA14FCCF874)	3.59	13105	2022-11-29 21:56:05.938	-0.167	-0.192	0.969	-2.38	7.385	-44.434	1.967	-2.39	98.503	0	0	0	0	0	0	0
WT222(CAA14FCCF874)	3.59	13105	2022-11-29 21:56:05.938	-0.167	-0.192	0.969	-2.38	7.385	-44.434	1.967	-2.346	98.284	0	0	0	0	0	0	0
WT222(CAA14FCCF874)	3.59	13105	2022-11-29 21:56:05.938	-0.167	-0.192	0.969	-2.38	7.385	-44.434	1.967	-2.296	98.075	0	0	0	0	0	0	0
WT222(CAA14FCCF874)	3.59	13105	2022-11-29 21:56:05.938	-0.167	-0.192	0.969	-2.38	7.385	-44.434	1.967	-2.241	97.861	0	0	0	0	0	0	0
WT222(CAA14FCCF874)	3.59	13105	2022-11-29 21:56:05.969	0.059	0.073	1.029	-2.747	14.038	-50.476	1.961	-2.159	97.625	0	0	0	0	0	0	0
WT222(CAA14FCCF874)	3.59	13105	2022-11-29 21:56:05.969	0.059	0.073	1.029	-2.747	14.038	-50.476	1.961	-2.076	97.383	0	0	0	0	0	0	0
WT222(CAA14FCCF874)	3.59	13105	2022-11-29 21:56:05.969	0.059	0.073	1.029	-2.747	14.038	-50.476	1.956	-1.994	97.147	0	0	0	0	0	0	0
WT222(CAA14FCCF874)	3.59	13105	2022-11-29 21:56:05.969	0.059	0.073	1.029	-2.747	14.038	-50.476	1.95	-1.912	96.905	0	0	0	0	0	0	0
