# Supplementary material for: Dynamic characteristics of scraper conveyor chain drive system under the impact condition of lump coal
Source: PLoS One. 2024 Mar 1;19(3):e0299044. doi: 10.1371/journal.pone.0299044 (PMC10906879; doi:10.1371/journal.pone.0299044)
Supplement: S3 File — (ZIP) [file pone.0299044.s003.zip › 10Hz 5kg variable height (40cm-220cm 10times)/No. 3.xlsx]

## Sheet: 40cm
设备名称	电压	版本	片上时间	加速度X(g)	加速度Y(g)	加速度Z(g)	角速度X(°/s)	角速度Y(°/s)	角速度Z(°/s)	角度X(°)	角度Y(°)	角度Z(°)	磁场X	磁场Y	磁场Z	四元数0	四元数1	四元数2	四元数3	状态
WT333(F4E4E1AF1293)	3.67	13105	2022-11-29 20:14:41.974	0.01	0.204	1.1	6.836	-1.831	3.906	9.97	-1.307	175.446	0	0	0	0	0	0	0
WT333(F4E4E1AF1293)	3.67	13105	2022-11-29 20:14:41.974	0.01	0.204	1.1	6.836	-1.831	3.906	9.998	-1.318	175.446	0	0	0	0	0	0	0
WT333(F4E4E1AF1293)	3.67	13105	2022-11-29 20:14:41.974	0.01	0.204	1.1	6.836	-1.831	3.906	10.025	-1.335	175.446	0	0	0	0	0	0	0
WT333(F4E4E1AF1293)	3.67	13105	2022-11-29 20:14:41.974	0.142	-0.049	1.019	-2.747	-3.479	2.808	10.003	-1.357	175.435	0	0	0	0	0	0	0
WT333(F4E4E1AF1293)	3.67	13105	2022-11-29 20:14:41.974	0.142	-0.049	1.019	-2.747	-3.479	2.808	9.981	-1.379	175.43	0	0	0	0	0	0	0
WT333(F4E4E1AF1293)	3.67	13105	2022-11-29 20:14:42.005	0.142	-0.049	1.019	-2.747	-3.479	2.808	9.954	-1.401	175.424	0	0	0	0	0	0	0
WT333(F4E4E1AF1293)	3.67	13105	2022-11-29 20:14:42.005	0.142	-0.049	1.019	-2.747	-3.479	2.808	9.932	-1.423	175.413	0	0	0	0	0	0	0
WT333(F4E4E1AF1293)	3.67	13105	2022-11-29 20:14:42.005	-0.082	0.187	0.974	-2.258	-1.282	2.808	9.91	-1.434	175.408	0	0	0	0	0	0	0
WT333(F4E4E1AF1293)	3.67	13105	2022-11-29 20:14:42.005	-0.082	0.187	0.974	-2.258	-1.282	2.808	9.888	-1.445	175.402	0	0	0	0	0	0	0
WT333(F4E4E1AF1293)	3.67	13105	2022-11-29 20:14:42.005	-0.082	0.187	0.974	-2.258	-1.282	2.808	9.866	-1.45	175.391	0	0	0	0	0	0	0
WT333(F4E4E1AF1293)	3.67	13105	2022-11-29 20:14:42.005	-0.082	0.187	0.974	-2.258	-1.282	2.808	9.844	-1.461	175.386	0	0	0	0	0	0	0
WT333(F4E4E1AF1293)	3.67	13105	2022-11-29 20:14:42.005	0.173	-0.263	0.928	-23.132	3.601	0.061	9.717	-1.445	175.364	0	0	0	0	0	0	0
WT333(F4E4E1AF1293)	3.67	13105	2022-11-29 20:14:42.005	0.173	-0.263	0.928	-23.132	3.601	0.061	9.591	-1.428	175.347	0	0	0	0	0	0	0
WT333(F4E4E1AF1293)	3.67	13105	2022-11-29 20:14:42.067	0.173	-0.263	0.928	-23.132	3.601	0.061	9.454	-1.412	175.331	0	0	0	0	0	0	0
WT333(F4E4E1AF1293)	3.67	13105	2022-11-29 20:14:42.067	0.173	-0.263	0.928	-23.132	3.601	0.061	9.322	-1.401	175.314	0	0	0	0	0	0	0
WT333(F4E4E1AF1293)	3.67	13105	2022-11-29 20:14:42.067	-0.11	-0.222	0.696	-71.594	9.888	26.184	8.937	-1.373	175.43	0	0	0	0	0	0	0
WT333(F4E4E1AF1293)	3.67	13105	2022-11-29 20:14:42.067	-0.11	-0.222	0.696	-71.594	9.888	26.184	8.558	-1.346	175.545	0	0	0	0	0	0	0
WT333(F4E4E1AF1293)	3.67	13105	2022-11-29 20:14:42.067	-0.11	-0.222	0.696	-71.594	9.888	26.184	8.174	-1.318	175.655	0	0	0	0	0	0	0
WT333(F4E4E1AF1293)	3.67	13105	2022-11-29 20:14:42.067	-0.11	-0.222	0.696	-71.594	9.888	26.184	7.789	-1.285	175.77	0	0	0	0	0	0	0
WT333(F4E4E1AF1293)	3.67	13105	2022-11-29 20:14:42.067	0.119	0.421	1.148	-7.263	-3.723	-4.639	7.734	-1.302	175.721	0	0	0	0	0	0	0
WT333(F4E4E1AF1293)	3.67	13105	2022-11-29 20:14:42.067	0.119	0.421	1.148	-7.263	-3.723	-4.639	7.685	-1.318	175.677	0	0	0	0	0	0	0
WT333(F4E4E1AF1293)	3.67	13105	2022-11-29 20:14:42.099	0.119	0.421	1.148	-7.263	-3.723	-4.639	7.635	-1.335	175.633	0	0	0	0	0	0	0
WT333(F4E4E1AF1293)	3.67	13105	2022-11-29 20:14:42.099	0.119	0.421	1.148	-7.263	-3.723	-4.639	7.592	-1.351	175.589	0	0	0	0	0	0	0
WT333(F4E4E1AF1293)	3.67	13105	2022-11-29 20:14:42.099	0.034	0.362	1.054	-5.981	-0.305	-4.822	7.553	-1.351	175.545	0	0	0	0	0	0	0
WT333(F4E4E1AF1293)	3.67	13105	2022-11-29 20:14:42.099	0.034	0.362	1.054	-5.981	-0.305	-4.822	7.52	-1.357	175.501	0	0	0	0	0	0	0
WT333(F4E4E1AF1293)	3.67	13105	2022-11-29 20:14:42.099	0.034	0.362	1.054	-5.981	-0.305	-4.822	7.493	-1.357	175.463	0	0	0	0	0	0	0
WT333(F4E4E1AF1293)	3.67	13105	2022-11-29 20:14:42.099	0.034	0.362	1.054	-5.981	-0.305	-4.822	7.46	-1.357	175.419	0	0	0	0	0	0	0
WT333(F4E4E1AF1293)	3.67	13105	2022-11-29 20:14:42.099	0.116	0.098	0.979	11.841	0.488	0.793	7.52	-1.357	175.408	0	0	0	0	0	0	0
WT333(F4E4E1AF1293)	3.67	13105	2022-11-29 20:14:42.099	0.116	0.098	0.979	11.841	0.488	0.793	7.581	-1.362	175.391	0	0	0	0	0	0	0
WT333(F4E4E1AF1293)	3.67	13105	2022-11-29 20:14:42.130	0.116	0.098	0.979	11.841	0.488	0.793	7.635	-1.362	175.38	0	0	0	0	0	0	0
WT333(F4E4E1AF1293)	3.67	13105	2022-11-29 20:14:42.130	0.116	0.098	0.979	11.841	0.488	0.793	7.696	-1.368	175.369	0	0	0	0	0	0	0
WT333(F4E4E1AF1293)	3.67	13105	2022-11-29 20:14:42.130	-0.08	0.12	1.068	9.338	-0.549	-0.61	7.74	-1.373	175.347	0	0	0	0	0	0	0
WT333(F4E4E1AF1293)	3.67	13105	2022-11-29 20:14:42.130	-0.08	0.12	1.068	9.338	-0.549	-0.61	7.784	-1.379	175.331	0	0	0	0	0	0	0
WT333(F4E4E1AF1293)	3.67	13105	2022-11-29 20:14:42.130	-0.08	0.12	1.068	9.338	-0.549	-0.61	7.828	-1.379	175.309	0	0	0	0	0	0	0
WT333(F4E4E1AF1293)	3.67	13105	2022-11-29 20:14:42.130	-0.08	0.12	1.068	9.338	-0.549	-0.61	7.872	-1.384	175.287	0	0	0	0	0	0	0
WT333(F4E4E1AF1293)	3.67	13105	2022-11-29 20:14:42.130	0.059	0.08	0.992	17.395	-0.427	2.075	7.954	-1.39	175.281	0	0	0	0	0	0	0
WT333(F4E4E1AF1293)	3.67	13105	2022-11-29 20:14:42.130	0.059	0.08	0.992	17.395	-0.427	2.075	8.036	-1.395	175.276	0	0	0	0	0	0	0
WT333(F4E4E1AF1293)	3.67	13105	2022-11-29 20:14:42.192	0.059	0.08	0.992	17.395	-0.427	2.075	8.119	-1.401	175.27	0	0	0	0	0	0	0
WT333(F4E4E1AF1293)	3.67	13105	2022-11-29 20:14:42.192	0.059	0.08	0.992	17.395	-0.427	2.075	8.201	-1.401	175.265	0	0	0	0	0	0	0
WT333(F4E4E1AF1293)	3.67	13105	2022-11-29 20:14:42.192	0	0.123	0.967	5.981	-1.282	-0.366	8.229	-1.412	175.243	0	0	0	0	0	0	0
WT333(F4E4E1AF1293)	3.67	13105	2022-11-29 20:14:42.192	0	0.123	0.967	5.981	-1.282	-0.366	8.251	-1.417	175.226	0	0	0	0	0	0	0
WT333(F4E4E1AF1293)	3.67	13105	2022-11-29 20:14:42.192	0	0.123	0.967	5.981	-1.282	-0.366	8.278	-1.423	175.204	0	0	0	0	0	0	0
WT333(F4E4E1AF1293)	3.67	13105	2022-11-29 20:14:42.192	0	0.123	0.967	5.981	-1.282	-0.366	8.306	-1.428	175.188	0	0	0	0	0	0	0
WT333(F4E4E1AF1293)	3.67	13105	2022-11-29 20:14:42.192	0.177	-0.04	0.987	-10.437	-0.61	1.038	8.245	-1.434	175.177	0	0	0	0	0	0	0
WT333(F4E4E1AF1293)	3.67	13105	2022-11-29 20:14:42.192	0.177	-0.04	0.987	-10.437	-0.61	1.038	8.185	-1.445	175.166	0	0	0	0	0	0	0
WT333(F4E4E1AF1293)	3.67	13105	2022-11-29 20:14:42.208	0.177	-0.04	0.987	-10.437	-0.61	1.038	8.124	-1.45	175.161	0	0	0	0	0	0	0
WT333(F4E4E1AF1293)	3.67	13105	2022-11-29 20:14:42.208	-0.206	0.038	1.011	4.15	-7.568	6.47	8.135	-1.494	175.172	0	0	0	0	0	0	0
WT333(F4E4E1AF1293)	3.67	13105	2022-11-29 20:14:42.208	-0.206	0.038	1.011	4.15	-7.568	6.47	8.146	-1.533	175.182	0	0	0	0	0	0	0
WT333(F4E4E1AF1293)	3.67	13105	2022-11-29 20:14:42.208	-0.206	0.038	1.011	4.15	-7.568	6.47	8.157	-1.577	175.193	0	0	0	0	0	0	0
WT333(F4E4E1AF1293)	3.67	13105	2022-11-29 20:14:42.208	-0.206	0.038	1.011	4.15	-7.568	6.47	8.168	-1.609	175.204	0	0	0	0	0	0	0
WT333(F4E4E1AF1293)	3.67	13105	2022-11-29 20:14:42.208	0.106	0.224	1.034	-6.104	2.136	-4.578	8.13	-1.593	175.172	0	0	0	0	0	0	0
WT333(F4E4E1AF1293)	3.67	13105	2022-11-29 20:14:42.208	0.106	0.224	1.034	-6.104	2.136	-4.578	8.091	-1.577	175.139	0	0	0	0	0	0	0
WT333(F4E4E1AF1293)	3.67	13105	2022-11-29 20:14:42.208	0.106	0.224	1.034	-6.104	2.136	-4.578	8.058	-1.56	175.106	0	0	0	0	0	0	0
WT333(F4E4E1AF1293)	3.67	13105	2022-11-29 20:14:42.239	0.106	0.224	1.034	-6.104	2.136	-4.578	8.02	-1.544	175.073	0	0	0	0	0	0	0
WT333(F4E4E1AF1293)	3.67	13105	2022-11-29 20:14:42.239	0.043	0.16	1.008	9.644	0	1.404	8.064	-1.544	175.067	0	0	0	0	0	0	0
WT333(F4E4E1AF1293)	3.67	13105	2022-11-29 20:14:42.239	0.043	0.16	1.008	9.644	0	1.404	8.108	-1.549	175.062	0	0	0	0	0	0	0
WT333(F4E4E1AF1293)	3.67	13105	2022-11-29 20:14:42.239	0.043	0.16	1.008	9.644	0	1.404	8.152	-1.549	175.056	0	0	0	0	0	0	0
WT333(F4E4E1AF1293)	3.67	13105	2022-11-29 20:14:42.239	0.043	0.16	1.008	9.644	0	1.404	8.196	-1.549	175.056	0	0	0	0	0	0	0
WT333(F4E4E1AF1293)	3.67	13105	2022-11-29 20:14:42.239	0.081	-0.038	0.992	-9.521	-1.16	-0.732	8.141	-1.555	175.04	0	0	0	0	0	0	0
WT333(F4E4E1AF1293)	3.67	13105	2022-11-29 20:14:42.239	0.081	-0.038	0.992	-9.521	-1.16	-0.732	8.086	-1.56	175.023	0	0	0	0	0	0	0
WT333(F4E4E1AF1293)	3.67	13105	2022-11-29 20:14:42.239	0.081	-0.038	0.992	-9.521	-1.16	-0.732	8.031	-1.566	175.012	0	0	0	0	0	0	0
WT333(F4E4E1AF1293)	3.67	13105	2022-11-29 20:14:42.302	0.081	-0.038	0.992	-9.521	-1.16	-0.732	7.976	-1.571	175.001	0	0	0	0	0	0	0
WT333(F4E4E1AF1293)	3.67	13105	2022-11-29 20:14:42.302	0.06	0.274	1.081	-14.221	-1.587	-0.977	7.899	-1.582	174.985	0	0	0	0	0	0	0
WT333(F4E4E1AF1293)	3.67	13105	2022-11-29 20:14:42.302	0.06	0.274	1.081	-14.221	-1.587	-0.977	7.822	-1.588	174.974	0	0	0	0	0	0	0
WT333(F4E4E1AF1293)	3.67	13105	2022-11-29 20:14:42.302	0.06	0.274	1.081	-14.221	-1.587	-0.977	7.751	-1.599	174.963	0	0	0	0	0	0	0
WT333(F4E4E1AF1293)	3.67	13105	2022-11-29 20:14:42.302	0.06	0.274	1.081	-14.221	-1.587	-0.977	7.674	-1.604	174.946	0	0	0	0	0	0	0
WT333(F4E4E1AF1293)	3.67	13105	2022-11-29 20:14:42.302	0.079	0.175	1.049	-11.597	0.183	-0.366	7.614	-1.609	174.941	0	0	0	0	0	0	0
WT333(F4E4E1AF1293)	3.67	13105	2022-11-29 20:14:42.302	0.079	0.175	1.049	-11.597	0.183	-0.366	7.559	-1.609	174.935	0	0	0	0	0	0	0
WT333(F4E4E1AF1293)	3.67	13105	2022-11-29 20:14:42.302	0.079	0.175	1.049	-11.597	0.183	-0.366	7.498	-1.609	174.93	0	0	0	0	0	0	0
WT333(F4E4E1AF1293)	3.67	13105	2022-11-29 20:14:42.364	0.079	0.175	1.049	-11.597	0.183	-0.366	7.443	-1.609	174.919	0	0	0	0	0	0	0
WT333(F4E4E1AF1293)	3.67	13105	2022-11-29 20:14:42.364	0.048	0.307	1.239	-17.7	-0.854	0.854	7.355	-1.62	174.919	0	0	0	0	0	0	0
WT333(F4E4E1AF1293)	3.67	13105	2022-11-29 20:14:42.364	0.048	0.307	1.239	-17.7	-0.854	0.854	7.267	-1.626	174.919	0	0	0	0	0	0	0
WT333(F4E4E1AF1293)	3.67	13105	2022-11-29 20:14:42.364	0.048	0.307	1.239	-17.7	-0.854	0.854	7.185	-1.637	174.924	0	0	0	0	0	0	0
WT333(F4E4E1AF1293)	3.67	13105	2022-11-29 20:14:42.364	0.048	0.307	1.239	-17.7	-0.854	0.854	7.103	-1.642	174.924	0	0	0	0	0	0	0
WT333(F4E4E1AF1293)	3.67	13105	2022-11-29 20:14:42.364	0.038	0.028	1.132	55.298	-1.648	0.244	7.377	-1.653	174.924	0	0	0	0	0	0	0
WT333(F4E4E1AF1293)	3.67	13105	2022-11-29 20:14:42.364	0.038	0.028	1.132	55.298	-1.648	0.244	7.657	-1.664	174.919	0	0	0	0	0	0	0
WT333(F4E4E1AF1293)	3.67	13105	2022-11-29 20:14:42.364	0.038	0.028	1.132	55.298	-1.648	0.244	7.932	-1.675	174.919	0	0	0	0	0	0	0
WT333(F4E4E1AF1293)	3.67	13105	2022-11-29 20:14:42.427	0.038	0.028	1.132	55.298	-1.648	0.244	8.207	-1.686	174.919	0	0	0	0	0	0	0
WT333(F4E4E1AF1293)	3.67	13105	2022-11-29 20:14:42.427	0.052	-0.072	0.634	-29.968	-0.549	-0.916	8.053	-1.692	174.913	0	0	0	0	0	0	0
WT333(F4E4E1AF1293)	3.67	13105	2022-11-29 20:14:42.427	0.052	-0.072	0.634	-29.968	-0.549	-0.916	7.899	-1.697	174.908	0	0	0	0	0	0	0
WT333(F4E4E1AF1293)	3.67	13105	2022-11-29 20:14:42.427	0.052	-0.072	0.634	-29.968	-0.549	-0.916	7.745	-1.697	174.902	0	0	0	0	0	0	0
WT333(F4E4E1AF1293)	3.67	13105	2022-11-29 20:14:42.427	0.052	-0.072	0.634	-29.968	-0.549	-0.916	7.592	-1.703	174.897	0	0	0	0	0	0	0
WT333(F4E4E1AF1293)	3.67	13105	2022-11-29 20:14:42.427	0.069	0.006	1.083	-17.029	0.427	-1.099	7.504	-1.703	174.897	0	0	0	0	0	0	0
WT333(F4E4E1AF1293)	3.67	13105	2022-11-29 20:14:42.427	0.069	0.006	1.083	-17.029	0.427	-1.099	7.41	-1.703	174.891	0	0	0	0	0	0	0
WT333(F4E4E1AF1293)	3.67	13105	2022-11-29 20:14:42.427	0.069	0.006	1.083	-17.029	0.427	-1.099	7.317	-1.708	174.886	0	0	0	0	0	0	0
WT333(F4E4E1AF1293)	3.67	13105	2022-11-29 20:14:42.458	0.069	0.006	1.083	-17.029	0.427	-1.099	7.224	-1.708	174.886	0	0	0	0	0	0	0
WT333(F4E4E1AF1293)	3.67	13105	2022-11-29 20:14:42.458	-0.021	0.199	1	0.61	-1.465	0.793	7.224	-1.719	174.891	0	0	0	0	0	0	0
WT333(F4E4E1AF1293)	3.67	13105	2022-11-29 20:14:42.458	-0.021	0.199	1	0.61	-1.465	0.793	7.218	-1.73	174.897	0	0	0	0	0	0	0
WT333(F4E4E1AF1293)	3.67	13105	2022-11-29 20:14:42.458	-0.021	0.199	1	0.61	-1.465	0.793	7.218	-1.736	174.902	0	0	0	0	0	0	0
WT333(F4E4E1AF1293)	3.67	13105	2022-11-29 20:14:42.458	-0.021	0.199	1	0.61	-1.465	0.793	7.218	-1.747	174.913	0	0	0	0	0	0	0
WT333(F4E4E1AF1293)	3.67	13105	2022-11-29 20:14:42.458	0.063	0.497	0.9	-0.244	-0.366	-2.38	7.213	-1.747	174.902	0	0	0	0	0	0	0
WT333(F4E4E1AF1293)	3.67	13105	2022-11-29 20:14:42.458	0.063	0.497	0.9	-0.244	-0.366	-2.38	7.218	-1.752	174.897	0	0	0	0	0	0	0
WT333(F4E4E1AF1293)	3.67	13105	2022-11-29 20:14:42.458	0.063	0.497	0.9	-0.244	-0.366	-2.38	7.224	-1.752	174.891	0	0	0	0	0	0	0
WT333(F4E4E1AF1293)	3.67	13105	2022-11-29 20:14:42.489	0.063	0.497	0.9	-0.244	-0.366	-2.38	7.229	-1.752	174.886	0	0	0	0	0	0	0
WT333(F4E4E1AF1293)	3.67	13105	2022-11-29 20:14:42.489	0.046	-0.867	0.936	-30.334	3.479	3.113	7.081	-1.741	174.913	0	0	0	0	0	0	0
WT333(F4E4E1AF1293)	3.67	13105	2022-11-29 20:14:42.489	0.046	-0.867	0.936	-30.334	3.479	3.113	6.916	-1.73	174.935	0	0	0	0	0	0	0
WT333(F4E4E1AF1293)	3.67	13105	2022-11-29 20:14:42.489	0.046	-0.867	0.936	-30.334	3.479	3.113	6.751	-1.714	174.963	0	0	0	0	0	0	0
WT333(F4E4E1AF1293)	3.67	13105	2022-11-29 20:14:42.489	0.046	-0.867	0.936	-30.334	3.479	3.113	6.575	-1.703	174.99	0	0	0	0	0	0	0
WT333(F4E4E1AF1293)	3.67	13105	2022-11-29 20:14:42.489	0.021	0.989	1.368	20.386	-2.258	-7.019	6.663	-1.714	174.963	0	0	0	0	0	0	0
WT333(F4E4E1AF1293)	3.67	13105	2022-11-29 20:14:42.489	0.042	1.978	2.736	20.386	-2.258	-7.019	6.768	-1.719	174.935	0	0	0	0	0	0	0
WT333(F4E4E1AF1293)	3.67	13105	2022-11-29 20:14:42.489	0.085	3.955	5.472	20.386	-2.258	-7.019	6.894	-1.73	174.908	0	0	0	0	0	0	0
WT333(F4E4E1AF1293)	3.67	13105	2022-11-29 20:14:42.520	0.171	7.91	10.943	20.386	-2.258	-7.019	7.037	-1.73	174.88	0	0	0	0	0	0	0
WT333(F4E4E1AF1293)	3.67	13105	2022-11-29 20:14:42.520	0.094	-0.375	0.839	26.794	-1.404	7.874	7.213	-1.741	174.93	0	0	0	0	0	0	0
WT333(F4E4E1AF1293)	3.67	13105	2022-11-29 20:14:42.520	0.094	-0.375	0.839	26.794	-1.404	7.874	7.383	-1.752	174.979	0	0	0	0	0	0	0
WT333(F4E4E1AF1293)	3.67	13105	2022-11-29 20:14:42.520	0.094	-0.375	0.839	26.794	-1.404	7.874	7.548	-1.763	175.029	0	0	0	0	0	0	0
WT333(F4E4E1AF1293)	3.67	13105	2022-11-29 20:14:42.520	0.094	-0.375	0.839	26.794	-1.404	7.874	7.707	-1.78	175.078	0	0	0	0	0	0	0
WT333(F4E4E1AF1293)	3.67	13105	2022-11-29 20:14:42.520	0.042	-0.157	0.942	-28.076	3.845	-0.977	7.592	-1.758	175.089	0	0	0	0	0	0	0
WT333(F4E4E1AF1293)	3.67	13105	2022-11-29 20:14:42.520	0.042	-0.157	0.942	-28.076	3.845	-0.977	7.476	-1.736	175.1	0	0	0	0	0	0	0
WT333(F4E4E1AF1293)	3.67	13105	2022-11-29 20:14:42.520	0.042	-0.157	0.942	-28.076	3.845	-0.977	7.361	-1.719	175.111	0	0	0	0	0	0	0
WT333(F4E4E1AF1293)	3.67	13105	2022-11-29 20:14:42.552	0.042	-0.157	0.942	-28.076	3.845	-0.977	7.24	-1.697	175.122	0	0	0	0	0	0	0
WT333(F4E4E1AF1293)	3.67	13105	2022-11-29 20:14:42.552	0.053	0.35	1.167	5.371	-0.793	-0.916	7.289	-1.703	175.128	0	0	0	0	0	0	0
WT333(F4E4E1AF1293)	3.67	13105	2022-11-29 20:14:42.552	0.053	0.35	1.167	5.371	-0.793	-0.916	7.339	-1.708	175.139	0	0	0	0	0	0	0
WT333(F4E4E1AF1293)	3.67	13105	2022-11-29 20:14:42.552	0.053	0.35	1.167	5.371	-0.793	-0.916	7.388	-1.708	175.15	0	0	0	0	0	0	0
WT333(F4E4E1AF1293)	3.67	13105	2022-11-29 20:14:42.552	0.053	0.35	1.167	5.371	-0.793	-0.916	7.438	-1.714	175.161	0	0	0	0	0	0	0
WT333(F4E4E1AF1293)	3.67	13105	2022-11-29 20:14:42.552	0.096	0.229	1.078	17.822	-1.526	2.075	7.548	-1.725	175.182	0	0	0	0	0	0	0
WT333(F4E4E1AF1293)	3.67	13105	2022-11-29 20:14:42.552	0.096	0.229	1.078	17.822	-1.526	2.075	7.657	-1.73	175.21	0	0	0	0	0	0	0
WT333(F4E4E1AF1293)	3.67	13105	2022-11-29 20:14:42.552	0.096	0.229	1.078	17.822	-1.526	2.075	7.767	-1.741	175.237	0	0	0	0	0	0	0
WT333(F4E4E1AF1293)	3.67	13105	2022-11-29 20:14:42.567	0.096	0.229	1.078	17.822	-1.526	2.075	7.872	-1.752	175.265	0	0	0	0	0	0	0
WT333(F4E4E1AF1293)	3.67	13105	2022-11-29 20:14:42.567	0.004	-0.123	0.968	17.395	-0.671	2.502	7.976	-1.758	175.292	0	0	0	0	0	0	0
WT333(F4E4E1AF1293)	3.67	13105	2022-11-29 20:14:42.567	0.004	-0.123	0.968	17.395	-0.671	2.502	8.08	-1.763	175.325	0	0	0	0	0	0	0
WT333(F4E4E1AF1293)	3.67	13105	2022-11-29 20:14:42.567	0.004	-0.123	0.968	17.395	-0.671	2.502	8.174	-1.769	175.353	0	0	0	0	0	0	0
WT333(F4E4E1AF1293)	3.67	13105	2022-11-29 20:14:42.567	0.004	-0.123	0.968	17.395	-0.671	2.502	8.273	-1.78	175.386	0	0	0	0	0	0	0
WT333(F4E4E1AF1293)	3.67	13105	2022-11-29 20:14:42.567	0.082	0.083	1.021	-10.864	0.854	-3.418	8.229	-1.774	175.386	0	0	0	0	0	0	0
WT333(F4E4E1AF1293)	3.67	13105	2022-11-29 20:14:42.567	0.082	0.083	1.021	-10.864	0.854	-3.418	8.179	-1.769	175.391	0	0	0	0	0	0	0
WT333(F4E4E1AF1293)	3.67	13105	2022-11-29 20:14:42.567	0.082	0.083	1.021	-10.864	0.854	-3.418	8.135	-1.763	175.397	0	0	0	0	0	0	0
WT333(F4E4E1AF1293)	3.67	13105	2022-11-29 20:14:42.630	0.082	0.083	1.021	-10.864	0.854	-3.418	8.091	-1.758	175.402	0	0	0	0	0	0	0
WT333(F4E4E1AF1293)	3.67	13105	2022-11-29 20:14:42.630	0.029	0.099	1.035	9.338	-1.038	-1.77	8.141	-1.763	175.413	0	0	0	0	0	0	0
WT333(F4E4E1AF1293)	3.67	13105	2022-11-29 20:14:42.630	0.029	0.099	1.035	9.338	-1.038	-1.77	8.196	-1.769	175.424	0	0	0	0	0	0	0
WT333(F4E4E1AF1293)	3.67	13105	2022-11-29 20:14:42.630	0.029	0.099	1.035	9.338	-1.038	-1.77	8.245	-1.774	175.441	0	0	0	0	0	0	0
WT333(F4E4E1AF1293)	3.67	13105	2022-11-29 20:14:42.630	0.029	0.099	1.035	9.338	-1.038	-1.77	8.295	-1.78	175.452	0	0	0	0	0	0	0
WT333(F4E4E1AF1293)	3.67	13105	2022-11-29 20:14:42.630	0.121	0.058	1.087	42.786	-0.793	4.028	8.514	-1.791	175.496	0	0	0	0	0	0	0
WT333(F4E4E1AF1293)	3.67	13105	2022-11-29 20:14:42.630	0.121	0.058	1.087	42.786	-0.793	4.028	8.729	-1.802	175.54	0	0	0	0	0	0	0
WT333(F4E4E1AF1293)	3.67	13105	2022-11-29 20:14:42.630	0.121	0.058	1.087	42.786	-0.793	4.028	8.943	-1.807	175.583	0	0	0	0	0	0	0
WT333(F4E4E1AF1293)	3.67	13105	2022-11-29 20:14:42.661	0.121	0.058	1.087	42.786	-0.793	4.028	9.152	-1.818	175.627	0	0	0	0	0	0	0
WT333(F4E4E1AF1293)	3.67	13105	2022-11-29 20:14:42.661	-0.062	-0.042	0.94	-5.737	1.099	0.977	9.119	-1.818	175.66	0	0	0	0	0	0	0
WT333(F4E4E1AF1293)	3.67	13105	2022-11-29 20:14:42.661	-0.062	-0.042	0.94	-5.737	1.099	0.977	9.086	-1.818	175.693	0	0	0	0	0	0	0
WT333(F4E4E1AF1293)	3.67	13105	2022-11-29 20:14:42.661	-0.062	-0.042	0.94	-5.737	1.099	0.977	9.053	-1.813	175.726	0	0	0	0	0	0	0
WT333(F4E4E1AF1293)	3.67	13105	2022-11-29 20:14:42.661	-0.062	-0.042	0.94	-5.737	1.099	0.977	9.02	-1.813	175.754	0	0	0	0	0	0	0
WT333(F4E4E1AF1293)	3.67	13105	2022-11-29 20:14:42.661	0.078	0.024	0.981	9.949	-0.061	-0.977	9.058	-1.813	175.781	0	0	0	0	0	0	0
WT333(F4E4E1AF1293)	3.67	13105	2022-11-29 20:14:42.661	0.078	0.024	0.981	9.949	-0.061	-0.977	9.102	-1.813	175.803	0	0	0	0	0	0	0
WT333(F4E4E1AF1293)	3.67	13105	2022-11-29 20:14:42.661	0.078	0.024	0.981	9.949	-0.061	-0.977	9.141	-1.818	175.825	0	0	0	0	0	0	0
WT333(F4E4E1AF1293)	3.67	13105	2022-11-29 20:14:42.692	0.078	0.024	0.981	9.949	-0.061	-0.977	9.185	-1.818	175.853	0	0	0	0	0	0	0
WT333(F4E4E1AF1293)	3.67	13105	2022-11-29 20:14:42.692	0.047	0.137	1.087	-4.456	0.916	-0.488	9.152	-1.818	175.88	0	0	0	0	0	0	0
WT333(F4E4E1AF1293)	3.67	13105	2022-11-29 20:14:42.692	0.047	0.137	1.087	-4.456	0.916	-0.488	9.119	-1.813	175.908	0	0	0	0	0	0	0
WT333(F4E4E1AF1293)	3.67	13105	2022-11-29 20:14:42.692	0.047	0.137	1.087	-4.456	0.916	-0.488	9.091	-1.813	175.935	0	0	0	0	0	0	0
WT333(F4E4E1AF1293)	3.67	13105	2022-11-29 20:14:42.692	0.04	0.147	1.107	23.01	-2.991	0.854	9.196	-1.829	175.968	0	0	0	0	0	0	0
WT333(F4E4E1AF1293)	3.67	13105	2022-11-29 20:14:42.692	0.04	0.147	1.107	23.01	-2.991	0.854	9.3	-1.846	176.006	0	0	0	0	0	0	0
WT333(F4E4E1AF1293)	3.67	13105	2022-11-29 20:14:42.692	0.04	0.147	1.107	23.01	-2.991	0.854	9.41	-1.868	176.039	0	0	0	0	0	0	0
WT333(F4E4E1AF1293)	3.67	13105	2022-11-29 20:14:42.692	0.04	0.147	1.107	23.01	-2.991	0.854	9.514	-1.884	176.072	0	0	0	0	0	0	0
WT333(F4E4E1AF1293)	3.67	13105	2022-11-29 20:14:42.755	0.327	-0.054	0.838	-7.446	-0.549	0.916	9.465	-1.89	176.111	0	0	0	0	0	0	0
WT333(F4E4E1AF1293)	3.67	13105	2022-11-29 20:14:42.755	0.327	-0.054	0.838	-7.446	-0.549	0.916	9.421	-1.901	176.149	0	0	0	0	0	0	0
WT333(F4E4E1AF1293)	3.67	13105	2022-11-29 20:14:42.755	0.327	-0.054	0.838	-7.446	-0.549	0.916	9.371	-1.917	176.193	0	0	0	0	0	0	0
WT333(F4E4E1AF1293)	3.67	13105	2022-11-29 20:14:42.755	0.327	-0.054	0.838	-7.446	-0.549	0.916	9.322	-1.928	176.237	0	0	0	0	0	0	0
WT333(F4E4E1AF1293)	3.67	13105	2022-11-29 20:14:42.755	-0.068	0.089	1.091	-7.629	-0.305	-1.099	9.272	-1.939	176.27	0	0	0	0	0	0	0
WT333(F4E4E1AF1293)	3.67	13105	2022-11-29 20:14:42.755	-0.068	0.089	1.091	-7.629	-0.305	-1.099	9.218	-1.95	176.298	0	0	0	0	0	0	0
WT333(F4E4E1AF1293)	3.67	13105	2022-11-29 20:14:42.755	-0.068	0.089	1.091	-7.629	-0.305	-1.099	9.168	-1.961	176.331	0	0	0	0	0	0	0
WT333(F4E4E1AF1293)	3.67	13105	2022-11-29 20:14:42.755	-0.068	0.089	1.091	-7.629	-0.305	-1.099	9.119	-1.967	176.364	0	0	0	0	0	0	0
WT333(F4E4E1AF1293)	3.67	13105	2022-11-29 20:14:42.786	0.004	0.116	1.017	-1.526	-0.488	-1.282	9.102	-1.972	176.396	0	0	0	0	0	0	0
WT333(F4E4E1AF1293)	3.67	13105	2022-11-29 20:14:42.786	0.004	0.116	1.017	-1.526	-0.488	-1.282	9.08	-1.978	176.429	0	0	0	0	0	0	0
WT333(F4E4E1AF1293)	3.67	13105	2022-11-29 20:14:42.786	0.004	0.116	1.017	-1.526	-0.488	-1.282	9.064	-1.989	176.462	0	0	0	0	0	0	0
WT333(F4E4E1AF1293)	3.67	13105	2022-11-29 20:14:42.786	0.004	0.116	1.017	-1.526	-0.488	-1.282	9.042	-1.994	176.495	0	0	0	0	0	0	0
WT333(F4E4E1AF1293)	3.67	13105	2022-11-29 20:14:42.786	0.083	0.074	0.989	-3.601	0.671	-3.296	9.014	-1.989	176.517	0	0	0	0	0	0	0
WT333(F4E4E1AF1293)	3.67	13105	2022-11-29 20:14:42.786	0.083	0.074	0.989	-3.601	0.671	-3.296	8.987	-1.989	176.545	0	0	0	0	0	0	0
WT333(F4E4E1AF1293)	3.67	13105	2022-11-29 20:14:42.786	0.083	0.074	0.989	-3.601	0.671	-3.296	8.959	-1.989	176.567	0	0	0	0	0	0	0
WT333(F4E4E1AF1293)	3.67	13105	2022-11-29 20:14:42.786	0.083	0.074	0.989	-3.601	0.671	-3.296	8.926	-1.989	176.594	0	0	0	0	0	0	0
WT333(F4E4E1AF1293)	3.67	13105	2022-11-29 20:14:42.817	-0.017	0.139	1.053	2.991	0	2.869	8.932	-1.994	176.649	0	0	0	0	0	0	0
WT333(F4E4E1AF1293)	3.67	13105	2022-11-29 20:14:42.817	-0.017	0.139	1.053	2.991	0	2.869	8.937	-2	176.704	0	0	0	0	0	0	0
WT333(F4E4E1AF1293)	3.67	13105	2022-11-29 20:14:42.817	-0.017	0.139	1.053	2.991	0	2.869	8.943	-2.005	176.759	0	0	0	0	0	0	0
WT333(F4E4E1AF1293)	3.67	13105	2022-11-29 20:14:42.817	-0.017	0.139	1.053	2.991	0	2.869	8.943	-2.01	176.814	0	0	0	0	0	0	0
WT333(F4E4E1AF1293)	3.67	13105	2022-11-29 20:14:42.817	0.176	0.032	0.969	1.77	-0.305	1.343	8.943	-2.021	176.858	0	0	0	0	0	0	0
WT333(F4E4E1AF1293)	3.67	13105	2022-11-29 20:14:42.817	0.176	0.032	0.969	1.77	-0.305	1.343	8.943	-2.027	176.907	0	0	0	0	0	0	0
WT333(F4E4E1AF1293)	3.67	13105	2022-11-29 20:14:42.817	0.176	0.032	0.969	1.77	-0.305	1.343	8.937	-2.032	176.962	0	0	0	0	0	0	0
WT333(F4E4E1AF1293)	3.67	13105	2022-11-29 20:14:42.817	0.176	0.032	0.969	1.77	-0.305	1.343	8.937	-2.043	177.012	0	0	0	0	0	0	0
WT333(F4E4E1AF1293)	3.67	13105	2022-11-29 20:14:42.880	-0.064	0.103	1.016	-4.822	-0.061	-0.916	8.899	-2.049	177.05	0	0	0	0	0	0	0
WT333(F4E4E1AF1293)	3.67	13105	2022-11-29 20:14:42.880	-0.064	0.103	1.016	-4.822	-0.061	-0.916	8.866	-2.054	177.089	0	0	0	0	0	0	0
WT333(F4E4E1AF1293)	3.67	13105	2022-11-29 20:14:42.880	-0.064	0.103	1.016	-4.822	-0.061	-0.916	8.828	-2.06	177.127	0	0	0	0	0	0	0
WT333(F4E4E1AF1293)	3.67	13105	2022-11-29 20:14:42.880	-0.064	0.103	1.016	-4.822	-0.061	-0.916	8.795	-2.06	177.166	0	0	0	0	0	0	0
WT333(F4E4E1AF1293)	3.67	13105	2022-11-29 20:14:42.880	0.155	0.098	0.981	0	0.244	-0.854	8.784	-2.06	177.204	0	0	0	0	0	0	0
WT333(F4E4E1AF1293)	3.67	13105	2022-11-29 20:14:42.880	0.155	0.098	0.981	0	0.244	-0.854	8.773	-2.065	177.248	0	0	0	0	0	0	0
WT333(F4E4E1AF1293)	3.67	13105	2022-11-29 20:14:42.880	0.155	0.098	0.981	0	0.244	-0.854	8.762	-2.071	177.286	0	0	0	0	0	0	0
WT333(F4E4E1AF1293)	3.67	13105	2022-11-29 20:14:42.880	0.155	0.098	0.981	0	0.244	-0.854	8.751	-2.071	177.33	0	0	0	0	0	0	0
WT333(F4E4E1AF1293)	3.67	13105	2022-11-29 20:14:42.911	-0.054	0.106	1.054	-0.244	0.244	-0.183	8.74	-2.076	177.374	0	0	0	0	0	0	0
WT333(F4E4E1AF1293)	3.67	13105	2022-11-29 20:14:42.911	-0.054	0.106	1.054	-0.244	0.244	-0.183	8.729	-2.082	177.418	0	0	0	0	0	0	0
WT333(F4E4E1AF1293)	3.67	13105	2022-11-29 20:14:42.911	-0.054	0.106	1.054	-0.244	0.244	-0.183	8.718	-2.082	177.462	0	0	0	0	0	0	0
WT333(F4E4E1AF1293)	3.67	13105	2022-11-29 20:14:42.911	-0.054	0.106	1.054	-0.244	0.244	-0.183	8.707	-2.082	177.506	0	0	0	0	0	0	0
WT333(F4E4E1AF1293)	3.67	13105	2022-11-29 20:14:42.911	0.134	0.066	1.056	1.77	0.061	0.549	8.707	-2.087	177.55	0	0	0	0	0	0	0
WT333(F4E4E1AF1293)	3.67	13105	2022-11-29 20:14:42.911	0.134	0.066	1.056	1.77	0.061	0.549	8.707	-2.087	177.599	0	0	0	0	0	0	0
WT333(F4E4E1AF1293)	3.67	13105	2022-11-29 20:14:42.911	0.134	0.066	1.056	1.77	0.061	0.549	8.701	-2.093	177.649	0	0	0	0	0	0	0
WT333(F4E4E1AF1293)	3.67	13105	2022-11-29 20:14:42.911	0.134	0.066	1.056	1.77	0.061	0.549	8.701	-2.098	177.698	0	0	0	0	0	0	0
WT333(F4E4E1AF1293)	3.67	13105	2022-11-29 20:14:42.958	-0.01	0.156	1.026	11.292	-0.122	2.869	8.745	-2.109	177.753	0	0	0	0	0	0	0
WT333(F4E4E1AF1293)	3.67	13105	2022-11-29 20:14:42.958	-0.01	0.156	1.026	11.292	-0.122	2.869	8.789	-2.115	177.814	0	0	0	0	0	0	0
WT333(F4E4E1AF1293)	3.67	13105	2022-11-29 20:14:42.958	-0.01	0.156	1.026	11.292	-0.122	2.869	8.839	-2.12	177.874	0	0	0	0	0	0	0
WT333(F4E4E1AF1293)	3.67	13105	2022-11-29 20:14:42.958	-0.01	0.156	1.026	11.292	-0.122	2.869	8.882	-2.126	177.929	0	0	0	0	0	0	0
WT333(F4E4E1AF1293)	3.67	13105	2022-11-29 20:14:42.958	0.072	0.047	0.962	1.648	-0.061	-0.916	8.882	-2.126	177.973	0	0	0	0	0	0	0
WT333(F4E4E1AF1293)	3.67	13105	2022-11-29 20:14:42.958	0.072	0.047	0.962	1.648	-0.061	-0.916	8.882	-2.131	178.011	0	0	0	0	0	0	0
WT333(F4E4E1AF1293)	3.67	13105	2022-11-29 20:14:42.958	0.072	0.047	0.962	1.648	-0.061	-0.916	8.877	-2.131	178.05	0	0	0	0	0	0	0
WT333(F4E4E1AF1293)	3.67	13105	2022-11-29 20:14:42.958	0.072	0.047	0.962	1.648	-0.061	-0.916	8.877	-2.137	178.088	0	0	0	0	0	0	0
WT333(F4E4E1AF1293)	3.67	13105	2022-11-29 20:14:42.989	-0.054	-0.009	0.963	3.784	-0.732	-0.183	8.882	-2.142	178.132	0	0	0	0	0	0	0
WT333(F4E4E1AF1293)	3.67	13105	2022-11-29 20:14:42.989	-0.054	-0.009	0.963	3.784	-0.732	-0.183	8.888	-2.148	178.176	0	0	0	0	0	0	0
WT333(F4E4E1AF1293)	3.67	13105	2022-11-29 20:14:42.989	-0.054	-0.009	0.963	3.784	-0.732	-0.183	8.893	-2.153	178.22	0	0	0	0	0	0	0
WT333(F4E4E1AF1293)	3.67	13105	2022-11-29 20:14:42.989	-0.054	-0.009	0.963	3.784	-0.732	-0.183	8.899	-2.159	178.259	0	0	0	0	0	0	0

## Sheet: 60cm
设备名称	电压	版本	片上时间	加速度X(g)	加速度Y(g)	加速度Z(g)	角速度X(°/s)	角速度Y(°/s)	角速度Z(°/s)	角度X(°)	角度Y(°)	角度Z(°)	磁场X	磁场Y	磁场Z	四元数0	四元数1	四元数2	四元数3	状态
WT333(F4E4E1AF1293)	3.68	13105	2022-11-29 20:07:06.060	0.001	-0.038	0.967	-4.395	-2.136	-4.211	2.796	-0.396	121.822	0	0	0	0	0	0	0
WT333(F4E4E1AF1293)	3.68	13105	2022-11-29 20:07:06.060	0.001	-0.038	0.967	-4.395	-2.136	-4.211	2.78	-0.401	121.542	0	0	0	0	0	0	0
WT333(F4E4E1AF1293)	3.68	13105	2022-11-29 20:07:06.122	0.001	-0.038	0.967	-4.395	-2.136	-4.211	2.763	-0.412	121.256	0	0	0	0	0	0	0
WT333(F4E4E1AF1293)	3.68	13105	2022-11-29 20:07:06.122	0.084	-0.206	0.931	-4.028	2.014	6.653	2.741	-0.396	121.031	0	0	0	0	0	0	0
WT333(F4E4E1AF1293)	3.68	13105	2022-11-29 20:07:06.122	0.084	-0.206	0.931	-4.028	2.014	6.653	2.719	-0.385	120.8	0	0	0	0	0	0	0
WT333(F4E4E1AF1293)	3.68	13105	2022-11-29 20:07:06.122	0.084	-0.206	0.931	-4.028	2.014	6.653	2.697	-0.374	120.569	0	0	0	0	0	0	0
WT333(F4E4E1AF1293)	3.68	13105	2022-11-29 20:07:06.122	0.084	-0.206	0.931	-4.028	2.014	6.653	2.675	-0.357	120.339	0	0	0	0	0	0	0
WT333(F4E4E1AF1293)	3.68	13105	2022-11-29 20:07:06.122	-0.007	0.323	0.981	-6.653	-0.427	-2.502	2.637	-0.357	120.064	0	0	0	0	0	0	0
WT333(F4E4E1AF1293)	3.68	13105	2022-11-29 20:07:06.122	-0.007	0.323	0.981	-6.653	-0.427	-2.502	2.604	-0.357	119.789	0	0	0	0	0	0	0
WT333(F4E4E1AF1293)	3.68	13105	2022-11-29 20:07:06.122	-0.007	0.323	0.981	-6.653	-0.427	-2.502	2.571	-0.357	119.515	0	0	0	0	0	0	0
WT333(F4E4E1AF1293)	3.68	13105	2022-11-29 20:07:06.185	-0.007	0.323	0.981	-6.653	-0.427	-2.502	2.543	-0.363	119.24	0	0	0	0	0	0	0
WT333(F4E4E1AF1293)	3.68	13105	2022-11-29 20:07:06.185	-0.049	0.004	0.994	-0.427	-0.671	-0.977	2.543	-0.363	118.976	0	0	0	0	0	0	0
WT333(F4E4E1AF1293)	3.68	13105	2022-11-29 20:07:06.185	-0.049	0.004	0.994	-0.427	-0.671	-0.977	2.543	-0.368	118.707	0	0	0	0	0	0	0
WT333(F4E4E1AF1293)	3.68	13105	2022-11-29 20:07:06.185	-0.049	0.004	0.994	-0.427	-0.671	-0.977	2.543	-0.374	118.444	0	0	0	0	0	0	0
WT333(F4E4E1AF1293)	3.68	13105	2022-11-29 20:07:06.185	-0.049	0.004	0.994	-0.427	-0.671	-0.977	2.543	-0.374	118.18	0	0	0	0	0	0	0
WT333(F4E4E1AF1293)	3.68	13105	2022-11-29 20:07:06.185	-0.053	0.001	0.96	1.404	0.977	0.977	2.554	-0.368	117.922	0	0	0	0	0	0	0
WT333(F4E4E1AF1293)	3.68	13105	2022-11-29 20:07:06.185	-0.053	0.001	0.96	1.404	0.977	0.977	2.565	-0.363	117.669	0	0	0	0	0	0	0
WT333(F4E4E1AF1293)	3.68	13105	2022-11-29 20:07:06.185	-0.053	0.001	0.96	1.404	0.977	0.977	2.576	-0.357	117.416	0	0	0	0	0	0	0
WT333(F4E4E1AF1293)	3.68	13105	2022-11-29 20:07:06.216	-0.053	0.001	0.96	1.404	0.977	0.977	2.582	-0.346	117.164	0	0	0	0	0	0	0
WT333(F4E4E1AF1293)	3.68	13105	2022-11-29 20:07:06.216	-0.008	0.152	1.026	0	-0.122	0.488	2.587	-0.346	116.911	0	0	0	0	0	0	0
WT333(F4E4E1AF1293)	3.68	13105	2022-11-29 20:07:06.216	-0.008	0.152	1.026	0	-0.122	0.488	2.593	-0.346	116.653	0	0	0	0	0	0	0
WT333(F4E4E1AF1293)	3.68	13105	2022-11-29 20:07:06.216	-0.008	0.152	1.026	0	-0.122	0.488	2.598	-0.346	116.4	0	0	0	0	0	0	0
WT333(F4E4E1AF1293)	3.68	13105	2022-11-29 20:07:06.216	-0.008	0.152	1.026	0	-0.122	0.488	2.598	-0.346	116.147	0	0	0	0	0	0	0
WT333(F4E4E1AF1293)	3.68	13105	2022-11-29 20:07:06.216	-0.016	-0.142	1.023	0	0.671	-0.488	2.604	-0.341	115.889	0	0	0	0	0	0	0
WT333(F4E4E1AF1293)	3.68	13105	2022-11-29 20:07:06.216	-0.016	-0.142	1.023	0	0.671	-0.488	2.609	-0.335	115.626	0	0	0	0	0	0	0
WT333(F4E4E1AF1293)	3.68	13105	2022-11-29 20:07:06.216	-0.016	-0.142	1.023	0	0.671	-0.488	2.609	-0.33	115.373	0	0	0	0	0	0	0
WT333(F4E4E1AF1293)	3.68	13105	2022-11-29 20:07:06.279	-0.016	-0.142	1.023	0	0.671	-0.488	2.609	-0.319	115.115	0	0	0	0	0	0	0
WT333(F4E4E1AF1293)	3.68	13105	2022-11-29 20:07:06.279	0.064	0.066	1.059	3.906	0.183	-3.296	2.626	-0.313	114.84	0	0	0	0	0	0	0
WT333(F4E4E1AF1293)	3.68	13105	2022-11-29 20:07:06.279	0.064	0.066	1.059	3.906	0.183	-3.296	2.648	-0.308	114.565	0	0	0	0	0	0	0
WT333(F4E4E1AF1293)	3.68	13105	2022-11-29 20:07:06.279	0.064	0.066	1.059	3.906	0.183	-3.296	2.664	-0.302	114.296	0	0	0	0	0	0	0
WT333(F4E4E1AF1293)	3.68	13105	2022-11-29 20:07:06.279	0.064	0.066	1.059	3.906	0.183	-3.296	2.686	-0.297	114.022	0	0	0	0	0	0	0
WT333(F4E4E1AF1293)	3.68	13105	2022-11-29 20:07:06.279	-0.085	0.28	1.032	12.939	-0.122	-0.061	2.752	-0.297	113.769	0	0	0	0	0	0	0
WT333(F4E4E1AF1293)	3.68	13105	2022-11-29 20:07:06.279	-0.085	0.28	1.032	12.939	-0.122	-0.061	2.818	-0.297	113.516	0	0	0	0	0	0	0
WT333(F4E4E1AF1293)	3.68	13105	2022-11-29 20:07:06.279	-0.085	0.28	1.032	12.939	-0.122	-0.061	2.884	-0.297	113.264	0	0	0	0	0	0	0
WT333(F4E4E1AF1293)	3.68	13105	2022-11-29 20:07:06.310	-0.085	0.28	1.032	12.939	-0.122	-0.061	2.955	-0.302	113.011	0	0	0	0	0	0	0
WT333(F4E4E1AF1293)	3.68	13105	2022-11-29 20:07:06.310	-0.029	0.073	1.015	-15.137	-1.587	-1.892	2.889	-0.308	112.747	0	0	0	0	0	0	0
WT333(F4E4E1AF1293)	3.68	13105	2022-11-29 20:07:06.310	-0.029	0.073	1.015	-15.137	-1.587	-1.892	2.818	-0.319	112.489	0	0	0	0	0	0	0
WT333(F4E4E1AF1293)	3.68	13105	2022-11-29 20:07:06.310	-0.029	0.073	1.015	-15.137	-1.587	-1.892	2.747	-0.324	112.225	0	0	0	0	0	0	0
WT333(F4E4E1AF1293)	3.68	13105	2022-11-29 20:07:06.310	-0.029	0.073	1.015	-15.137	-1.587	-1.892	2.681	-0.335	111.967	0	0	0	0	0	0	0
WT333(F4E4E1AF1293)	3.68	13105	2022-11-29 20:07:06.310	0.007	-0.104	1.042	19.836	1.526	-0.183	2.785	-0.324	111.72	0	0	0	0	0	0	0
WT333(F4E4E1AF1293)	3.68	13105	2022-11-29 20:07:06.310	0.007	-0.104	1.042	19.836	1.526	-0.183	2.884	-0.313	111.467	0	0	0	0	0	0	0
WT333(F4E4E1AF1293)	3.68	13105	2022-11-29 20:07:06.310	0.007	-0.104	1.042	19.836	1.526	-0.183	2.988	-0.308	111.215	0	0	0	0	0	0	0
WT333(F4E4E1AF1293)	3.68	13105	2022-11-29 20:07:06.341	0.007	-0.104	1.042	19.836	1.526	-0.183	3.087	-0.291	110.967	0	0	0	0	0	0	0
WT333(F4E4E1AF1293)	3.68	13105	2022-11-29 20:07:06.341	-0.022	0.199	0.98	-9.521	-2.441	2.075	3.043	-0.302	110.726	0	0	0	0	0	0	0
WT333(F4E4E1AF1293)	3.68	13105	2022-11-29 20:07:06.341	-0.022	0.199	0.98	-9.521	-2.441	2.075	2.999	-0.313	110.484	0	0	0	0	0	0	0
WT333(F4E4E1AF1293)	3.68	13105	2022-11-29 20:07:06.341	-0.022	0.199	0.98	-9.521	-2.441	2.075	2.955	-0.33	110.248	0	0	0	0	0	0	0
WT333(F4E4E1AF1293)	3.68	13105	2022-11-29 20:07:06.341	-0.022	0.199	0.98	-9.521	-2.441	2.075	2.911	-0.341	110.006	0	0	0	0	0	0	0
WT333(F4E4E1AF1293)	3.68	13105	2022-11-29 20:07:06.341	-0.029	0.118	0.925	9.094	-0.366	-1.099	2.961	-0.341	109.753	0	0	0	0	0	0	0
WT333(F4E4E1AF1293)	3.68	13105	2022-11-29 20:07:06.341	-0.029	0.118	0.925	9.094	-0.366	-1.099	3.016	-0.341	109.501	0	0	0	0	0	0	0
WT333(F4E4E1AF1293)	3.68	13105	2022-11-29 20:07:06.341	-0.029	0.118	0.925	9.094	-0.366	-1.099	3.065	-0.346	109.248	0	0	0	0	0	0	0
WT333(F4E4E1AF1293)	3.68	13105	2022-11-29 20:07:06.341	-0.029	0.118	0.925	9.094	-0.366	-1.099	3.12	-0.346	108.995	0	0	0	0	0	0	0
WT333(F4E4E1AF1293)	3.68	13105	2022-11-29 20:07:06.341	0.008	-0.096	0.972	-22.888	-0.854	-1.465	3.01	-0.352	108.743	0	0	0	0	0	0	0
WT333(F4E4E1AF1293)	3.68	13105	2022-11-29 20:07:06.341	0.008	-0.096	0.972	-22.888	-0.854	-1.465	2.9	-0.352	108.49	0	0	0	0	0	0	0
WT333(F4E4E1AF1293)	3.68	13105	2022-11-29 20:07:06.341	0.008	-0.096	0.972	-22.888	-0.854	-1.465	2.785	-0.357	108.237	0	0	0	0	0	0	0
WT333(F4E4E1AF1293)	3.68	13105	2022-11-29 20:07:06.341	0.008	-0.096	0.972	-22.888	-0.854	-1.465	2.675	-0.357	107.979	0	0	0	0	0	0	0
WT333(F4E4E1AF1293)	3.68	13105	2022-11-29 20:07:06.341	-0.059	-0.013	1.007	-3.906	-0.183	-3.052	2.659	-0.357	107.721	0	0	0	0	0	0	0
WT333(F4E4E1AF1293)	3.68	13105	2022-11-29 20:07:06.341	-0.059	-0.013	1.007	-3.906	-0.183	-3.052	2.642	-0.352	107.457	0	0	0	0	0	0	0
WT333(F4E4E1AF1293)	3.68	13105	2022-11-29 20:07:06.341	-0.059	-0.013	1.007	-3.906	-0.183	-3.052	2.626	-0.346	107.199	0	0	0	0	0	0	0
WT333(F4E4E1AF1293)	3.68	13105	2022-11-29 20:07:06.372	-0.059	-0.013	1.007	-3.906	-0.183	-3.052	2.609	-0.346	106.941	0	0	0	0	0	0	0
WT333(F4E4E1AF1293)	3.68	13105	2022-11-29 20:07:06.372	0.054	0.163	1.095	9.46	0	3.418	2.659	-0.341	106.716	0	0	0	0	0	0	0
WT333(F4E4E1AF1293)	3.68	13105	2022-11-29 20:07:06.372	0.054	0.163	1.095	9.46	0	3.418	2.708	-0.341	106.485	0	0	0	0	0	0	0
WT333(F4E4E1AF1293)	3.68	13105	2022-11-29 20:07:06.372	0.054	0.163	1.095	9.46	0	3.418	2.758	-0.341	106.26	0	0	0	0	0	0	0
WT333(F4E4E1AF1293)	3.68	13105	2022-11-29 20:07:06.372	0.054	0.163	1.095	9.46	0	3.418	2.807	-0.341	106.035	0	0	0	0	0	0	0
WT333(F4E4E1AF1293)	3.68	13105	2022-11-29 20:07:06.372	-0.05	0.269	1.104	18.616	-2.502	-3.601	2.906	-0.352	105.771	0	0	0	0	0	0	0
WT333(F4E4E1AF1293)	3.68	13105	2022-11-29 20:07:06.372	-0.05	0.269	1.104	18.616	-2.502	-3.601	3.005	-0.363	105.507	0	0	0	0	0	0	0
WT333(F4E4E1AF1293)	3.68	13105	2022-11-29 20:07:06.372	-0.05	0.269	1.104	18.616	-2.502	-3.601	3.104	-0.379	105.249	0	0	0	0	0	0	0
WT333(F4E4E1AF1293)	3.68	13105	2022-11-29 20:07:06.403	-0.05	0.269	1.104	18.616	-2.502	-3.601	3.203	-0.39	104.991	0	0	0	0	0	0	0
WT333(F4E4E1AF1293)	3.68	13105	2022-11-29 20:07:06.403	0.023	-0.415	0.882	43.091	-2.686	0.183	3.422	-0.401	104.749	0	0	0	0	0	0	0
WT333(F4E4E1AF1293)	3.68	13105	2022-11-29 20:07:06.403	0.023	-0.415	0.882	43.091	-2.686	0.183	3.636	-0.412	104.507	0	0	0	0	0	0	0
WT333(F4E4E1AF1293)	3.68	13105	2022-11-29 20:07:06.403	0.023	-0.415	0.882	43.091	-2.686	0.183	3.851	-0.417	104.266	0	0	0	0	0	0	0
WT333(F4E4E1AF1293)	3.68	13105	2022-11-29 20:07:06.403	0.023	-0.415	0.882	43.091	-2.686	0.183	4.059	-0.423	104.024	0	0	0	0	0	0	0
WT333(F4E4E1AF1293)	3.68	13105	2022-11-29 20:07:06.403	0.014	-0.151	0.793	-37.17	-1.038	1.526	3.867	-0.417	103.793	0	0	0	0	0	0	0
WT333(F4E4E1AF1293)	3.68	13105	2022-11-29 20:07:06.403	0.014	-0.151	0.793	-37.17	-1.038	1.526	3.675	-0.412	103.557	0	0	0	0	0	0	0
WT333(F4E4E1AF1293)	3.68	13105	2022-11-29 20:07:06.403	0.014	-0.151	0.793	-37.17	-1.038	1.526	3.477	-0.406	103.326	0	0	0	0	0	0	0
WT333(F4E4E1AF1293)	3.68	13105	2022-11-29 20:07:06.419	0.014	-0.151	0.793	-37.17	-1.038	1.526	3.285	-0.401	103.096	0	0	0	0	0	0	0
WT333(F4E4E1AF1293)	3.68	13105	2022-11-29 20:07:06.419	0.035	-0.376	1.03	-21.484	-0.305	-2.991	3.164	-0.39	102.843	0	0	0	0	0	0	0
WT333(F4E4E1AF1293)	3.68	13105	2022-11-29 20:07:06.419	0.035	-0.376	1.03	-21.484	-0.305	-2.991	3.043	-0.374	102.585	0	0	0	0	0	0	0
WT333(F4E4E1AF1293)	3.68	13105	2022-11-29 20:07:06.419	0.035	-0.376	1.03	-21.484	-0.305	-2.991	2.922	-0.357	102.332	0	0	0	0	0	0	0
WT333(F4E4E1AF1293)	3.68	13105	2022-11-29 20:07:06.419	0.035	-0.376	1.03	-21.484	-0.305	-2.991	2.796	-0.341	102.079	0	0	0	0	0	0	0
WT333(F4E4E1AF1293)	3.68	13105	2022-11-29 20:07:06.419	-0.096	0.398	1.061	4.944	0.977	3.296	2.807	-0.324	101.86	0	0	0	0	0	0	0
WT333(F4E4E1AF1293)	3.68	13105	2022-11-29 20:07:06.419	-0.096	0.398	1.061	4.944	0.977	3.296	2.823	-0.308	101.64	0	0	0	0	0	0	0
WT333(F4E4E1AF1293)	3.68	13105	2022-11-29 20:07:06.419	-0.096	0.398	1.061	4.944	0.977	3.296	2.84	-0.291	101.42	0	0	0	0	0	0	0
WT333(F4E4E1AF1293)	3.68	13105	2022-11-29 20:07:06.513	-0.096	0.398	1.061	4.944	0.977	3.296	2.862	-0.28	101.206	0	0	0	0	0	0	0
WT333(F4E4E1AF1293)	3.68	13105	2022-11-29 20:07:06.513	0.024	-0.72	1.023	-11.353	-1.221	-2.625	2.796	-0.275	100.959	0	0	0	0	0	0	0
WT333(F4E4E1AF1293)	3.68	13105	2022-11-29 20:07:06.513	0.024	-0.72	1.023	-11.353	-1.221	-2.625	2.725	-0.264	100.712	0	0	0	0	0	0	0
WT333(F4E4E1AF1293)	3.68	13105	2022-11-29 20:07:06.513	0.024	-0.72	1.023	-11.353	-1.221	-2.625	2.653	-0.247	100.459	0	0	0	0	0	0	0
WT333(F4E4E1AF1293)	3.68	13105	2022-11-29 20:07:06.513	0.024	-0.72	1.023	-11.353	-1.221	-2.625	2.576	-0.231	100.212	0	0	0	0	0	0	0
WT333(F4E4E1AF1293)	3.68	13105	2022-11-29 20:07:06.513	-0.042	0.192	0.971	-2.136	-2.136	-10.498	2.549	-0.22	99.926	0	0	0	0	0	0	0
WT333(F4E4E1AF1293)	3.68	13105	2022-11-29 20:07:06.513	-0.042	0.192	0.971	-2.136	-2.136	-10.498	2.521	-0.209	99.641	0	0	0	0	0	0	0
WT333(F4E4E1AF1293)	3.68	13105	2022-11-29 20:07:06.513	-0.042	0.192	0.971	-2.136	-2.136	-10.498	2.494	-0.203	99.355	0	0	0	0	0	0	0
WT333(F4E4E1AF1293)	3.68	13105	2022-11-29 20:07:06.544	-0.042	0.192	0.971	-2.136	-2.136	-10.498	2.472	-0.192	99.069	0	0	0	0	0	0	0
WT333(F4E4E1AF1293)	3.68	13105	2022-11-29 20:07:06.544	0.013	-0.125	0.953	-18.921	-1.343	-4.028	2.362	-0.181	98.822	0	0	0	0	0	0	0
WT333(F4E4E1AF1293)	3.68	13105	2022-11-29 20:07:06.544	0.013	-0.125	0.953	-18.921	-1.343	-4.028	2.258	-0.176	98.569	0	0	0	0	0	0	0
WT333(F4E4E1AF1293)	3.68	13105	2022-11-29 20:07:06.544	0.013	-0.125	0.953	-18.921	-1.343	-4.028	2.148	-0.165	98.317	0	0	0	0	0	0	0
WT333(F4E4E1AF1293)	3.68	13105	2022-11-29 20:07:06.544	0.013	-0.125	0.953	-18.921	-1.343	-4.028	2.038	-0.154	98.064	0	0	0	0	0	0	0
WT333(F4E4E1AF1293)	3.68	13105	2022-11-29 20:07:06.544	-0.106	0.44	0.966	-126.892	-1.343	-10.315	1.395	-0.148	97.784	0	0	0	0	0	0	0
WT333(F4E4E1AF1293)	3.68	13105	2022-11-29 20:07:06.544	-0.106	0.44	0.966	-126.892	-1.343	-10.315	0.758	-0.148	97.504	0	0	0	0	0	0	0
WT333(F4E4E1AF1293)	3.68	13105	2022-11-29 20:07:06.544	-0.106	0.44	0.966	-126.892	-1.343	-10.315	0.126	-0.148	97.224	0	0	0	0	0	0	0
WT333(F4E4E1AF1293)	3.68	13105	2022-11-29 20:07:06.575	0.178	1.463	1.476	172.546	2.441	8.057	0.994	-0.137	97.037	0	0	0	0	0	0	0
WT333(F4E4E1AF1293)	3.68	13105	2022-11-29 20:07:06.575	0.357	2.926	2.952	172.546	2.441	8.057	1.879	-0.148	96.85	0	0	0	0	0	0	0
WT333(F4E4E1AF1293)	3.68	13105	2022-11-29 20:07:06.575	0.714	5.852	5.903	172.546	2.441	8.057	2.78	-0.176	96.669	0	0	0	0	0	0	0
WT333(F4E4E1AF1293)	3.68	13105	2022-11-29 20:07:06.575	1.428	11.704	11.807	172.546	2.441	8.057	3.691	-0.22	96.493	0	0	0	0	0	0	0
WT333(F4E4E1AF1293)	3.68	13105	2022-11-29 20:07:06.575	0.007	-0.995	0.815	-3.967	-5.432	-1.038	3.724	-0.297	96.273	0	0	0	0	0	0	0
WT333(F4E4E1AF1293)	3.68	13105	2022-11-29 20:07:06.575	0.007	-0.995	0.815	-3.967	-5.432	-1.038	3.746	-0.374	96.048	0	0	0	0	0	0	0
WT333(F4E4E1AF1293)	3.68	13105	2022-11-29 20:07:06.575	0.007	-0.995	0.815	-3.967	-5.432	-1.038	3.768	-0.445	95.817	0	0	0	0	0	0	0
WT333(F4E4E1AF1293)	3.68	13105	2022-11-29 20:07:06.575	0.007	-0.995	0.815	-3.967	-5.432	-1.038	3.785	-0.511	95.592	0	0	0	0	0	0	0
WT333(F4E4E1AF1293)	3.68	13105	2022-11-29 20:07:06.607	-0.022	-0.508	0.704	-28.32	3.296	-0.854	3.68	-0.533	95.367	0	0	0	0	0	0	0
WT333(F4E4E1AF1293)	3.68	13105	2022-11-29 20:07:06.607	-0.022	-0.508	0.704	-28.32	3.296	-0.854	3.571	-0.555	95.142	0	0	0	0	0	0	0
WT333(F4E4E1AF1293)	3.68	13105	2022-11-29 20:07:06.607	-0.022	-0.508	0.704	-28.32	3.296	-0.854	3.455	-0.571	94.922	0	0	0	0	0	0	0
WT333(F4E4E1AF1293)	3.68	13105	2022-11-29 20:07:06.607	-0.022	-0.508	0.704	-28.32	3.296	-0.854	3.34	-0.582	94.697	0	0	0	0	0	0	0
WT333(F4E4E1AF1293)	3.68	13105	2022-11-29 20:07:06.607	-0.177	0.792	1.144	-57.19	-0.488	3.235	3.087	-0.621	94.488	0	0	0	0	0	0	0
WT333(F4E4E1AF1293)	3.68	13105	2022-11-29 20:07:06.607	-0.177	0.792	1.144	-57.19	-0.488	3.235	2.834	-0.654	94.29	0	0	0	0	0	0	0
WT333(F4E4E1AF1293)	3.68	13105	2022-11-29 20:07:06.607	-0.177	0.792	1.144	-57.19	-0.488	3.235	2.587	-0.692	94.087	0	0	0	0	0	0	0
WT333(F4E4E1AF1293)	3.68	13105	2022-11-29 20:07:06.607	-0.177	0.792	1.144	-57.19	-0.488	3.235	2.34	-0.725	93.889	0	0	0	0	0	0	0
WT333(F4E4E1AF1293)	3.68	13105	2022-11-29 20:07:06.638	0.121	-0.066	1.241	54.016	1.831	-1.16	2.648	-0.753	93.664	0	0	0	0	0	0	0
WT333(F4E4E1AF1293)	3.68	13105	2022-11-29 20:07:06.638	0.121	-0.066	1.241	54.016	1.831	-1.16	2.95	-0.769	93.444	0	0	0	0	0	0	0
WT333(F4E4E1AF1293)	3.68	13105	2022-11-29 20:07:06.638	0.121	-0.066	1.241	54.016	1.831	-1.16	3.252	-0.791	93.219	0	0	0	0	0	0	0
WT333(F4E4E1AF1293)	3.68	13105	2022-11-29 20:07:06.638	0.121	-0.066	1.241	54.016	1.831	-1.16	3.549	-0.807	92.999	0	0	0	0	0	0	0
WT333(F4E4E1AF1293)	3.68	13105	2022-11-29 20:07:06.638	-0.049	0.953	1.09	63.477	1.038	5.859	3.895	-0.829	92.813	0	0	0	0	0	0	0
WT333(F4E4E1AF1293)	3.68	13105	2022-11-29 20:07:06.638	-0.049	0.953	1.09	63.477	1.038	5.859	4.246	-0.857	92.626	0	0	0	0	0	0	0
WT333(F4E4E1AF1293)	3.68	13105	2022-11-29 20:07:06.638	-0.049	0.953	1.09	63.477	1.038	5.859	4.598	-0.884	92.439	0	0	0	0	0	0	0
WT333(F4E4E1AF1293)	3.68	13105	2022-11-29 20:07:06.638	-0.049	0.953	1.09	63.477	1.038	5.859	4.955	-0.912	92.258	0	0	0	0	0	0	0
WT333(F4E4E1AF1293)	3.68	13105	2022-11-29 20:07:06.700	0.075	-0.208	0.982	33.813	-1.16	-2.441	5.153	-0.945	92.032	0	0	0	0	0	0	0
WT333(F4E4E1AF1293)	3.68	13105	2022-11-29 20:07:06.700	0.075	-0.208	0.982	33.813	-1.16	-2.441	5.356	-0.972	91.802	0	0	0	0	0	0	0
WT333(F4E4E1AF1293)	3.68	13105	2022-11-29 20:07:06.700	0.075	-0.208	0.982	33.813	-1.16	-2.441	5.554	-1	91.577	0	0	0	0	0	0	0
WT333(F4E4E1AF1293)	3.68	13105	2022-11-29 20:07:06.700	0.075	-0.208	0.982	33.813	-1.16	-2.441	5.746	-1.027	91.351	0	0	0	0	0	0	0
WT333(F4E4E1AF1293)	3.68	13105	2022-11-29 20:07:06.700	-0.036	0.561	0.786	21.973	1.038	-13	5.883	-1.038	91.071	0	0	0	0	0	0	0
WT333(F4E4E1AF1293)	3.68	13105	2022-11-29 20:07:06.700	-0.036	0.561	0.786	21.973	1.038	-13	6.021	-1.049	90.797	0	0	0	0	0	0	0
WT333(F4E4E1AF1293)	3.68	13105	2022-11-29 20:07:06.700	-0.036	0.561	0.786	21.973	1.038	-13	6.163	-1.06	90.522	0	0	0	0	0	0	0
WT333(F4E4E1AF1293)	3.68	13105	2022-11-29 20:07:06.700	-0.036	0.561	0.786	21.973	1.038	-13	6.301	-1.071	90.247	0	0	0	0	0	0	0
WT333(F4E4E1AF1293)	3.68	13105	2022-11-29 20:07:06.732	0.069	-0.072	1.096	57.434	7.141	20.386	6.614	-1.066	90.143	0	0	0	0	0	0	0
WT333(F4E4E1AF1293)	3.68	13105	2022-11-29 20:07:06.732	0.069	-0.072	1.096	57.434	7.141	20.386	6.927	-1.06	90.038	0	0	0	0	0	0	0
WT333(F4E4E1AF1293)	3.68	13105	2022-11-29 20:07:06.732	0.069	-0.072	1.096	57.434	7.141	20.386	7.229	-1.055	89.94	0	0	0	0	0	0	0
WT333(F4E4E1AF1293)	3.68	13105	2022-11-29 20:07:06.732	0.069	-0.072	1.096	57.434	7.141	20.386	7.537	-1.049	89.835	0	0	0	0	0	0	0
WT333(F4E4E1AF1293)	3.68	13105	2022-11-29 20:07:06.732	-0.101	-0.473	1.127	39.307	-0.549	-0.793	7.745	-1.06	89.621	0	0	0	0	0	0	0
WT333(F4E4E1AF1293)	3.68	13105	2022-11-29 20:07:06.732	-0.101	-0.473	1.127	39.307	-0.549	-0.793	7.949	-1.071	89.407	0	0	0	0	0	0	0
WT333(F4E4E1AF1293)	3.68	13105	2022-11-29 20:07:06.732	-0.101	-0.473	1.127	39.307	-0.549	-0.793	8.152	-1.077	89.198	0	0	0	0	0	0	0
WT333(F4E4E1AF1293)	3.68	13105	2022-11-29 20:07:06.732	-0.101	-0.473	1.127	39.307	-0.549	-0.793	8.35	-1.077	88.984	0	0	0	0	0	0	0
WT333(F4E4E1AF1293)	3.68	13105	2022-11-29 20:07:06.763	-0.143	0.338	0.955	3.113	3.418	4.211	8.372	-1.06	88.802	0	0	0	0	0	0	0
WT333(F4E4E1AF1293)	3.68	13105	2022-11-29 20:07:06.763	-0.143	0.338	0.955	3.113	3.418	4.211	8.394	-1.044	88.621	0	0	0	0	0	0	0
WT333(F4E4E1AF1293)	3.68	13105	2022-11-29 20:07:06.763	-0.143	0.338	0.955	3.113	3.418	4.211	8.416	-1.033	88.44	0	0	0	0	0	0	0
WT333(F4E4E1AF1293)	3.68	13105	2022-11-29 20:07:06.763	-0.143	0.338	0.955	3.113	3.418	4.211	8.438	-1.016	88.259	0	0	0	0	0	0	0
WT333(F4E4E1AF1293)	3.68	13105	2022-11-29 20:07:06.763	-0.006	0.157	1.096	-19.836	-0.61	-9.277	8.344	-1.011	88.006	0	0	0	0	0	0	0
WT333(F4E4E1AF1293)	3.68	13105	2022-11-29 20:07:06.763	-0.006	0.157	1.096	-19.836	-0.61	-9.277	8.256	-1.005	87.759	0	0	0	0	0	0	0
WT333(F4E4E1AF1293)	3.68	13105	2022-11-29 20:07:06.763	-0.006	0.157	1.096	-19.836	-0.61	-9.277	8.168	-1	87.512	0	0	0	0	0	0	0
WT333(F4E4E1AF1293)	3.68	13105	2022-11-29 20:07:06.763	-0.006	0.157	1.096	-19.836	-0.61	-9.277	8.075	-0.994	87.264	0	0	0	0	0	0	0
WT333(F4E4E1AF1293)	3.68	13105	2022-11-29 20:07:06.778	0.033	0.047	1.026	13.977	0.122	1.221	8.152	-0.994	87.067	0	0	0	0	0	0	0
WT333(F4E4E1AF1293)	3.68	13105	2022-11-29 20:07:06.778	0.033	0.047	1.026	13.977	0.122	1.221	8.229	-0.989	86.874	0	0	0	0	0	0	0
WT333(F4E4E1AF1293)	3.68	13105	2022-11-29 20:07:06.778	0.033	0.047	1.026	13.977	0.122	1.221	8.3	-0.989	86.677	0	0	0	0	0	0	0
WT333(F4E4E1AF1293)	3.68	13105	2022-11-29 20:07:06.778	0.033	0.047	1.026	13.977	0.122	1.221	8.377	-0.983	86.484	0	0	0	0	0	0	0
WT333(F4E4E1AF1293)	3.68	13105	2022-11-29 20:07:06.778	0.089	0.122	1.039	4.944	1.099	3.662	8.399	-0.978	86.303	0	0	0	0	0	0	0
WT333(F4E4E1AF1293)	3.68	13105	2022-11-29 20:07:06.778	0.089	0.122	1.039	4.944	1.099	3.662	8.427	-0.972	86.122	0	0	0	0	0	0	0
WT333(F4E4E1AF1293)	3.68	13105	2022-11-29 20:07:06.778	0.089	0.122	1.039	4.944	1.099	3.662	8.454	-0.972	85.946	0	0	0	0	0	0	0
WT333(F4E4E1AF1293)	3.68	13105	2022-11-29 20:07:06.778	0.089	0.122	1.039	4.944	1.099	3.662	8.476	-0.967	85.765	0	0	0	0	0	0	0
WT333(F4E4E1AF1293)	3.68	13105	2022-11-29 20:07:06.841	-0.058	0.22	1.054	26.245	-1.343	1.282	8.608	-0.972	85.573	0	0	0	0	0	0	0
WT333(F4E4E1AF1293)	3.68	13105	2022-11-29 20:07:06.841	-0.058	0.22	1.054	26.245	-1.343	1.282	8.745	-0.978	85.386	0	0	0	0	0	0	0
WT333(F4E4E1AF1293)	3.68	13105	2022-11-29 20:07:06.841	-0.058	0.22	1.054	26.245	-1.343	1.282	8.877	-0.983	85.193	0	0	0	0	0	0	0
WT333(F4E4E1AF1293)	3.68	13105	2022-11-29 20:07:06.841	-0.058	0.22	1.054	26.245	-1.343	1.282	9.009	-0.989	85.001	0	0	0	0	0	0	0
WT333(F4E4E1AF1293)	3.68	13105	2022-11-29 20:07:06.841	0.037	-0.62	0.858	-5.493	0.671	0.244	8.976	-0.978	84.809	0	0	0	0	0	0	0
WT333(F4E4E1AF1293)	3.68	13105	2022-11-29 20:07:06.841	0.037	-0.62	0.858	-5.493	0.671	0.244	8.943	-0.967	84.617	0	0	0	0	0	0	0
WT333(F4E4E1AF1293)	3.68	13105	2022-11-29 20:07:06.841	0.037	-0.62	0.858	-5.493	0.671	0.244	8.904	-0.95	84.424	0	0	0	0	0	0	0
WT333(F4E4E1AF1293)	3.68	13105	2022-11-29 20:07:06.841	0.037	-0.62	0.858	-5.493	0.671	0.244	8.855	-0.934	84.232	0	0	0	0	0	0	0
WT333(F4E4E1AF1293)	3.68	13105	2022-11-29 20:07:06.872	-0.038	1.085	1.01	19.165	1.099	8.85	8.943	-0.923	84.084	0	0	0	0	0	0	0
WT333(F4E4E1AF1293)	3.68	13105	2022-11-29 20:07:06.872	-0.038	1.085	1.01	19.165	1.099	8.85	9.031	-0.923	83.936	0	0	0	0	0	0	0
WT333(F4E4E1AF1293)	3.68	13105	2022-11-29 20:07:06.872	-0.038	1.085	1.01	19.165	1.099	8.85	9.13	-0.917	83.793	0	0	0	0	0	0	0
WT333(F4E4E1AF1293)	3.68	13105	2022-11-29 20:07:06.872	-0.038	1.085	1.01	19.165	1.099	8.85	9.234	-0.923	83.644	0	0	0	0	0	0	0
WT333(F4E4E1AF1293)	3.68	13105	2022-11-29 20:07:06.872	-0.02	-0.427	0.893	19.104	-2.258	-10.864	9.338	-0.923	83.397	0	0	0	0	0	0	0
WT333(F4E4E1AF1293)	3.68	13105	2022-11-29 20:07:06.872	-0.02	-0.427	0.893	19.104	-2.258	-10.864	9.432	-0.923	83.156	0	0	0	0	0	0	0
WT333(F4E4E1AF1293)	3.68	13105	2022-11-29 20:07:06.872	-0.02	-0.427	0.893	19.104	-2.258	-10.864	9.525	-0.917	82.908	0	0	0	0	0	0	0
WT333(F4E4E1AF1293)	3.68	13105	2022-11-29 20:07:06.872	-0.02	-0.427	0.893	19.104	-2.258	-10.864	9.613	-0.912	82.667	0	0	0	0	0	0	0
WT333(F4E4E1AF1293)	3.68	13105	2022-11-29 20:07:06.903	0.06	-0.021	1.009	0.244	0	1.16	9.608	-0.901	82.48	0	0	0	0	0	0	0
WT333(F4E4E1AF1293)	3.68	13105	2022-11-29 20:07:06.903	0.06	-0.021	1.009	0.244	0	1.16	9.597	-0.895	82.299	0	0	0	0	0	0	0
WT333(F4E4E1AF1293)	3.68	13105	2022-11-29 20:07:06.903	0.06	-0.021	1.009	0.244	0	1.16	9.586	-0.884	82.117	0	0	0	0	0	0	0
WT333(F4E4E1AF1293)	3.68	13105	2022-11-29 20:07:06.903	0.06	-0.021	1.009	0.244	0	1.16	9.575	-0.873	81.936	0	0	0	0	0	0	0
WT333(F4E4E1AF1293)	3.68	13105	2022-11-29 20:07:06.903	-0.028	0.146	1.041	-3.113	1.221	4.7	9.547	-0.862	81.777	0	0	0	0	0	0	0
WT333(F4E4E1AF1293)	3.68	13105	2022-11-29 20:07:06.903	-0.028	0.146	1.041	-3.113	1.221	4.7	9.525	-0.851	81.617	0	0	0	0	0	0	0
WT333(F4E4E1AF1293)	3.68	13105	2022-11-29 20:07:06.903	-0.028	0.146	1.041	-3.113	1.221	4.7	9.498	-0.84	81.458	0	0	0	0	0	0	0
WT333(F4E4E1AF1293)	3.68	13105	2022-11-29 20:07:06.903	-0.028	0.146	1.041	-3.113	1.221	4.7	9.47	-0.829	81.293	0	0	0	0	0	0	0
WT333(F4E4E1AF1293)	3.68	13105	2022-11-29 20:07:06.966	-0.057	0.042	1.02	18.616	1.404	2.747	9.553	-0.813	81.129	0	0	0	0	0	0	0
WT333(F4E4E1AF1293)	3.68	13105	2022-11-29 20:07:06.966	-0.057	0.042	1.02	18.616	1.404	2.747	9.635	-0.797	80.958	0	0	0	0	0	0	0
WT333(F4E4E1AF1293)	3.68	13105	2022-11-29 20:07:06.966	-0.057	0.042	1.02	18.616	1.404	2.747	9.717	-0.786	80.793	0	0	0	0	0	0	0
WT333(F4E4E1AF1293)	3.68	13105	2022-11-29 20:07:06.966	-0.057	0.042	1.02	18.616	1.404	2.747	9.8	-0.769	80.623	0	0	0	0	0	0	0
WT333(F4E4E1AF1293)	3.68	13105	2022-11-29 20:07:06.966	-0.037	0.112	0.908	-11.719	-0.977	-2.502	9.734	-0.758	80.431	0	0	0	0	0	0	0
WT333(F4E4E1AF1293)	3.68	13105	2022-11-29 20:07:06.966	-0.037	0.112	0.908	-11.719	-0.977	-2.502	9.662	-0.747	80.239	0	0	0	0	0	0	0
WT333(F4E4E1AF1293)	3.68	13105	2022-11-29 20:07:06.966	-0.037	0.112	0.908	-11.719	-0.977	-2.502	9.597	-0.742	80.041	0	0	0	0	0	0	0
WT333(F4E4E1AF1293)	3.68	13105	2022-11-29 20:07:06.966	-0.037	0.112	0.908	-11.719	-0.977	-2.502	9.525	-0.731	79.849	0	0	0	0	0	0	0
WT333(F4E4E1AF1293)	3.68	13105	2022-11-29 20:07:06.997	0.021	-0.013	0.92	-14.709	0.061	-0.244	9.443	-0.72	79.673	0	0	0	0	0	0	0
WT333(F4E4E1AF1293)	3.68	13105	2022-11-29 20:07:06.997	0.021	-0.013	0.92	-14.709	0.061	-0.244	9.36	-0.709	79.492	0	0	0	0	0	0	0
WT333(F4E4E1AF1293)	3.68	13105	2022-11-29 20:07:06.997	0.021	-0.013	0.92	-14.709	0.061	-0.244	9.278	-0.698	79.31	0	0	0	0	0	0	0
WT333(F4E4E1AF1293)	3.68	13105	2022-11-29 20:07:06.997	0.021	-0.013	0.92	-14.709	0.061	-0.244	9.19	-0.687	79.135	0	0	0	0	0	0	0
WT333(F4E4E1AF1293)	3.68	13105	2022-11-29 20:07:06.997	0.135	-0.061	1.05	-24.597	0.427	0.427	9.053	-0.67	78.959	0	0	0	0	0	0	0
WT333(F4E4E1AF1293)	3.68	13105	2022-11-29 20:07:06.997	0.135	-0.061	1.05	-24.597	0.427	0.427	8.921	-0.659	78.788	0	0	0	0	0	0	0
WT333(F4E4E1AF1293)	3.68	13105	2022-11-29 20:07:06.997	0.135	-0.061	1.05	-24.597	0.427	0.427	8.778	-0.648	78.613	0	0	0	0	0	0	0
WT333(F4E4E1AF1293)	3.68	13105	2022-11-29 20:07:06.997	0.135	-0.061	1.05	-24.597	0.427	0.427	8.641	-0.643	78.442	0	0	0	0	0	0	0
WT333(F4E4E1AF1293)	3.68	13105	2022-11-29 20:07:07.028	0.002	0.333	1.068	3.418	0.732	0.244	8.646	-0.632	78.267	0	0	0	0	0	0	0
WT333(F4E4E1AF1293)	3.68	13105	2022-11-29 20:07:07.028	0.002	0.333	1.068	3.418	0.732	0.244	8.646	-0.621	78.096	0	0	0	0	0	0	0
WT333(F4E4E1AF1293)	3.68	13105	2022-11-29 20:07:07.028	0.002	0.333	1.068	3.418	0.732	0.244	8.657	-0.61	77.926	0	0	0	0	0	0	0
WT333(F4E4E1AF1293)	3.68	13105	2022-11-29 20:07:07.028	0.002	0.333	1.068	3.418	0.732	0.244	8.663	-0.604	77.756	0	0	0	0	0	0	0
WT333(F4E4E1AF1293)	3.68	13105	2022-11-29 20:07:07.028	-0.001	-0.054	0.975	3.723	0	0.122	8.674	-0.599	77.585	0	0	0	0	0	0	0
WT333(F4E4E1AF1293)	3.68	13105	2022-11-29 20:07:07.028	-0.001	-0.054	0.975	3.723	0	0.122	8.679	-0.593	77.415	0	0	0	0	0	0	0
WT333(F4E4E1AF1293)	3.68	13105	2022-11-29 20:07:07.028	-0.001	-0.054	0.975	3.723	0	0.122	8.69	-0.588	77.245	0	0	0	0	0	0	0

## Sheet: 80cm
设备名称	电压	版本	片上时间	加速度X(g)	加速度Y(g)	加速度Z(g)	角速度X(°/s)	角速度Y(°/s)	角速度Z(°/s)	角度X(°)	角度Y(°)	角度Z(°)	磁场X	磁场Y	磁场Z	四元数0	四元数1	四元数2	四元数3	状态
WT333(F4E4E1AF1293)	3.67	13105	2022-11-29 19:58:46.873	-0.092	-0.218	1.048	-21.301	0.916	1.953	8.937	-0.28	7.877	0	0	0	0	0	0	0
WT333(F4E4E1AF1293)	3.67	13105	2022-11-29 19:58:46.983	-0.092	-0.218	1.048	-21.301	0.916	1.953	8.822	-0.28	7.894	0	0	0	0	0	0	0
WT333(F4E4E1AF1293)	3.67	13105	2022-11-29 19:58:46.983	-0.092	-0.218	1.048	-21.301	0.916	1.953	8.707	-0.275	7.916	0	0	0	0	0	0	0
WT333(F4E4E1AF1293)	3.67	13105	2022-11-29 19:58:46.983	0.039	0.41	1.07	18.982	4.15	10.376	8.795	-0.264	7.976	0	0	0	0	0	0	0
WT333(F4E4E1AF1293)	3.67	13105	2022-11-29 19:58:46.983	0.039	0.41	1.07	18.982	4.15	10.376	8.882	-0.253	8.036	0	0	0	0	0	0	0
WT333(F4E4E1AF1293)	3.67	13105	2022-11-29 19:58:46.983	0.039	0.41	1.07	18.982	4.15	10.376	8.976	-0.242	8.102	0	0	0	0	0	0	0
WT333(F4E4E1AF1293)	3.67	13105	2022-11-29 19:58:46.983	0.039	0.41	1.07	18.982	4.15	10.376	9.069	-0.231	8.163	0	0	0	0	0	0	0
WT333(F4E4E1AF1293)	3.67	13105	2022-11-29 19:58:46.983	-0.044	0.239	1.04	16.541	-5.127	-5.066	9.146	-0.253	8.141	0	0	0	0	0	0	0
WT333(F4E4E1AF1293)	3.67	13105	2022-11-29 19:58:46.983	-0.044	0.239	1.04	16.541	-5.127	-5.066	9.229	-0.275	8.119	0	0	0	0	0	0	0
WT333(F4E4E1AF1293)	3.67	13105	2022-11-29 19:58:47.014	-0.044	0.239	1.04	16.541	-5.127	-5.066	9.311	-0.291	8.097	0	0	0	0	0	0	0
WT333(F4E4E1AF1293)	3.67	13105	2022-11-29 19:58:47.014	-0.044	0.239	1.04	16.541	-5.127	-5.066	9.393	-0.313	8.075	0	0	0	0	0	0	0
WT333(F4E4E1AF1293)	3.67	13105	2022-11-29 19:58:47.014	0.027	0.383	1.108	-44.922	-4.028	-14.465	9.174	-0.319	8.004	0	0	0	0	0	0	0
WT333(F4E4E1AF1293)	3.67	13105	2022-11-29 19:58:47.014	0.027	0.383	1.108	-44.922	-4.028	-14.465	8.954	-0.33	7.938	0	0	0	0	0	0	0
WT333(F4E4E1AF1293)	3.67	13105	2022-11-29 19:58:47.014	0.027	0.383	1.108	-44.922	-4.028	-14.465	8.734	-0.335	7.872	0	0	0	0	0	0	0
WT333(F4E4E1AF1293)	3.67	13105	2022-11-29 19:58:47.014	0.027	0.383	1.108	-44.922	-4.028	-14.465	8.52	-0.346	7.8	0	0	0	0	0	0	0
WT333(F4E4E1AF1293)	3.67	13105	2022-11-29 19:58:47.014	-0.002	-0.248	1.057	19.531	-0.732	0.854	8.624	-0.352	7.811	0	0	0	0	0	0	0
WT333(F4E4E1AF1293)	3.67	13105	2022-11-29 19:58:47.014	-0.002	-0.248	1.057	19.531	-0.732	0.854	8.723	-0.352	7.822	0	0	0	0	0	0	0
WT333(F4E4E1AF1293)	3.67	13105	2022-11-29 19:58:47.077	-0.002	-0.248	1.057	19.531	-0.732	0.854	8.817	-0.357	7.833	0	0	0	0	0	0	0
WT333(F4E4E1AF1293)	3.67	13105	2022-11-29 19:58:47.077	-0.002	-0.248	1.057	19.531	-0.732	0.854	8.91	-0.363	7.844	0	0	0	0	0	0	0
WT333(F4E4E1AF1293)	3.67	13105	2022-11-29 19:58:47.077	0.12	0.093	0.885	-20.142	2.319	6.165	8.8	-0.357	7.888	0	0	0	0	0	0	0
WT333(F4E4E1AF1293)	3.67	13105	2022-11-29 19:58:47.077	0.12	0.093	0.885	-20.142	2.319	6.165	8.696	-0.352	7.927	0	0	0	0	0	0	0
WT333(F4E4E1AF1293)	3.67	13105	2022-11-29 19:58:47.077	0.12	0.093	0.885	-20.142	2.319	6.165	8.586	-0.346	7.971	0	0	0	0	0	0	0
WT333(F4E4E1AF1293)	3.67	13105	2022-11-29 19:58:47.077	0.12	0.093	0.885	-20.142	2.319	6.165	8.481	-0.341	8.009	0	0	0	0	0	0	0
WT333(F4E4E1AF1293)	3.67	13105	2022-11-29 19:58:47.077	0.006	0.427	1.047	-24.353	-1.038	-3.174	8.355	-0.352	8.004	0	0	0	0	0	0	0
WT333(F4E4E1AF1293)	3.67	13105	2022-11-29 19:58:47.077	0.006	0.427	1.047	-24.353	-1.038	-3.174	8.234	-0.357	7.993	0	0	0	0	0	0	0
WT333(F4E4E1AF1293)	3.67	13105	2022-11-29 19:58:47.108	0.006	0.427	1.047	-24.353	-1.038	-3.174	8.113	-0.363	7.987	0	0	0	0	0	0	0
WT333(F4E4E1AF1293)	3.67	13105	2022-11-29 19:58:47.108	0.006	0.427	1.047	-24.353	-1.038	-3.174	7.998	-0.368	7.982	0	0	0	0	0	0	0
WT333(F4E4E1AF1293)	3.67	13105	2022-11-29 19:58:47.108	-0.023	0.148	1.061	12.329	0.427	0.671	8.064	-0.368	7.993	0	0	0	0	0	0	0
WT333(F4E4E1AF1293)	3.67	13105	2022-11-29 19:58:47.108	-0.023	0.148	1.061	12.329	0.427	0.671	8.13	-0.368	8.004	0	0	0	0	0	0	0
WT333(F4E4E1AF1293)	3.67	13105	2022-11-29 19:58:47.108	-0.023	0.148	1.061	12.329	0.427	0.671	8.196	-0.368	8.015	0	0	0	0	0	0	0
WT333(F4E4E1AF1293)	3.67	13105	2022-11-29 19:58:47.108	-0.023	0.148	1.061	12.329	0.427	0.671	8.262	-0.368	8.026	0	0	0	0	0	0	0
WT333(F4E4E1AF1293)	3.67	13105	2022-11-29 19:58:47.108	-0.076	0.253	1.038	4.517	1.038	1.953	8.289	-0.363	8.042	0	0	0	0	0	0	0
WT333(F4E4E1AF1293)	3.67	13105	2022-11-29 19:58:47.108	-0.076	0.253	1.038	4.517	1.038	1.953	8.317	-0.357	8.058	0	0	0	0	0	0	0
WT333(F4E4E1AF1293)	3.67	13105	2022-11-29 19:58:47.170	-0.076	0.253	1.038	4.517	1.038	1.953	8.344	-0.352	8.075	0	0	0	0	0	0	0
WT333(F4E4E1AF1293)	3.67	13105	2022-11-29 19:58:47.170	-0.076	0.253	1.038	4.517	1.038	1.953	8.372	-0.346	8.091	0	0	0	0	0	0	0
WT333(F4E4E1AF1293)	3.67	13105	2022-11-29 19:58:47.170	0.104	0.242	1.012	11.108	-1.648	-2.808	8.432	-0.352	8.08	0	0	0	0	0	0	0
WT333(F4E4E1AF1293)	3.67	13105	2022-11-29 19:58:47.170	0.104	0.242	1.012	11.108	-1.648	-2.808	8.498	-0.363	8.075	0	0	0	0	0	0	0
WT333(F4E4E1AF1293)	3.67	13105	2022-11-29 19:58:47.170	0.104	0.242	1.012	11.108	-1.648	-2.808	8.558	-0.368	8.064	0	0	0	0	0	0	0
WT333(F4E4E1AF1293)	3.67	13105	2022-11-29 19:58:47.170	0.104	0.242	1.012	11.108	-1.648	-2.808	8.619	-0.374	8.058	0	0	0	0	0	0	0
WT333(F4E4E1AF1293)	3.67	13105	2022-11-29 19:58:47.170	-0.042	0.209	0.952	-15.015	0.732	-4.639	8.553	-0.368	8.042	0	0	0	0	0	0	0
WT333(F4E4E1AF1293)	3.67	13105	2022-11-29 19:58:47.170	-0.042	0.209	0.952	-15.015	0.732	-4.639	8.487	-0.363	8.026	0	0	0	0	0	0	0
WT333(F4E4E1AF1293)	3.67	13105	2022-11-29 19:58:47.202	-0.042	0.209	0.952	-15.015	0.732	-4.639	8.416	-0.357	8.009	0	0	0	0	0	0	0
WT333(F4E4E1AF1293)	3.67	13105	2022-11-29 19:58:47.202	-0.042	0.209	0.952	-15.015	0.732	-4.639	8.35	-0.346	7.993	0	0	0	0	0	0	0
WT333(F4E4E1AF1293)	3.67	13105	2022-11-29 19:58:47.202	-0.016	-0.011	0.926	6.287	3.357	3.784	8.388	-0.335	8.02	0	0	0	0	0	0	0
WT333(F4E4E1AF1293)	3.67	13105	2022-11-29 19:58:47.202	-0.016	-0.011	0.926	6.287	3.357	3.784	8.427	-0.319	8.047	0	0	0	0	0	0	0
WT333(F4E4E1AF1293)	3.67	13105	2022-11-29 19:58:47.202	-0.016	-0.011	0.926	6.287	3.357	3.784	8.459	-0.308	8.075	0	0	0	0	0	0	0
WT333(F4E4E1AF1293)	3.67	13105	2022-11-29 19:58:47.202	-0.016	-0.011	0.926	6.287	3.357	3.784	8.492	-0.291	8.102	0	0	0	0	0	0	0
WT333(F4E4E1AF1293)	3.67	13105	2022-11-29 19:58:47.202	0.02	0.046	1.07	-8.911	3.723	7.813	8.448	-0.28	8.152	0	0	0	0	0	0	0
WT333(F4E4E1AF1293)	3.67	13105	2022-11-29 19:58:47.202	0.02	0.046	1.07	-8.911	3.723	7.813	8.405	-0.264	8.196	0	0	0	0	0	0	0
WT333(F4E4E1AF1293)	3.67	13105	2022-11-29 19:58:47.264	0.02	0.046	1.07	-8.911	3.723	7.813	8.361	-0.253	8.245	0	0	0	0	0	0	0
WT333(F4E4E1AF1293)	3.67	13105	2022-11-29 19:58:47.264	0.02	0.046	1.07	-8.911	3.723	7.813	8.311	-0.242	8.289	0	0	0	0	0	0	0
WT333(F4E4E1AF1293)	3.67	13105	2022-11-29 19:58:47.264	0.057	0.42	1.012	-9.216	0.244	0.183	8.267	-0.242	8.3	0	0	0	0	0	0	0
WT333(F4E4E1AF1293)	3.67	13105	2022-11-29 19:58:47.264	0.057	0.42	1.012	-9.216	0.244	0.183	8.223	-0.242	8.306	0	0	0	0	0	0	0
WT333(F4E4E1AF1293)	3.67	13105	2022-11-29 19:58:47.264	0.057	0.42	1.012	-9.216	0.244	0.183	8.185	-0.242	8.311	0	0	0	0	0	0	0
WT333(F4E4E1AF1293)	3.67	13105	2022-11-29 19:58:47.264	0.057	0.42	1.012	-9.216	0.244	0.183	8.146	-0.242	8.317	0	0	0	0	0	0	0
WT333(F4E4E1AF1293)	3.67	13105	2022-11-29 19:58:47.264	-0.087	0.06	1.033	-9.521	1.709	-4.089	8.108	-0.231	8.306	0	0	0	0	0	0	0
WT333(F4E4E1AF1293)	3.67	13105	2022-11-29 19:58:47.264	-0.087	0.06	1.033	-9.521	1.709	-4.089	8.064	-0.22	8.289	0	0	0	0	0	0	0
WT333(F4E4E1AF1293)	3.67	13105	2022-11-29 19:58:47.280	-0.087	0.06	1.033	-9.521	1.709	-4.089	8.02	-0.209	8.278	0	0	0	0	0	0	0
WT333(F4E4E1AF1293)	3.67	13105	2022-11-29 19:58:47.280	-0.087	0.06	1.033	-9.521	1.709	-4.089	7.976	-0.192	8.262	0	0	0	0	0	0	0
WT333(F4E4E1AF1293)	3.67	13105	2022-11-29 19:58:47.280	-0.045	0.207	1.026	4.944	1.282	0.366	8.009	-0.187	8.267	0	0	0	0	0	0	0
WT333(F4E4E1AF1293)	3.67	13105	2022-11-29 19:58:47.280	-0.045	0.207	1.026	4.944	1.282	0.366	8.036	-0.176	8.273	0	0	0	0	0	0	0
WT333(F4E4E1AF1293)	3.67	13105	2022-11-29 19:58:47.280	-0.045	0.207	1.026	4.944	1.282	0.366	8.064	-0.17	8.278	0	0	0	0	0	0	0
WT333(F4E4E1AF1293)	3.67	13105	2022-11-29 19:58:47.280	0.189	0.146	0.996	-0.366	0.244	0.244	8.069	-0.17	8.284	0	0	0	0	0	0	0
WT333(F4E4E1AF1293)	3.67	13105	2022-11-29 19:58:47.280	0.189	0.146	0.996	-0.366	0.244	0.244	8.069	-0.17	8.289	0	0	0	0	0	0	0
WT333(F4E4E1AF1293)	3.67	13105	2022-11-29 19:58:47.280	0.189	0.146	0.996	-0.366	0.244	0.244	8.075	-0.17	8.295	0	0	0	0	0	0	0
WT333(F4E4E1AF1293)	3.67	13105	2022-11-29 19:58:47.311	0.189	0.146	0.996	-0.366	0.244	0.244	8.075	-0.17	8.3	0	0	0	0	0	0	0
WT333(F4E4E1AF1293)	3.67	13105	2022-11-29 19:58:47.311	-0.042	0.041	0.985	-1.465	1.648	2.258	8.069	-0.17	8.317	0	0	0	0	0	0	0
WT333(F4E4E1AF1293)	3.67	13105	2022-11-29 19:58:47.311	-0.042	0.041	0.985	-1.465	1.648	2.258	8.064	-0.165	8.333	0	0	0	0	0	0	0
WT333(F4E4E1AF1293)	3.67	13105	2022-11-29 19:58:47.311	-0.042	0.041	0.985	-1.465	1.648	2.258	8.058	-0.159	8.35	0	0	0	0	0	0	0
WT333(F4E4E1AF1293)	3.67	13105	2022-11-29 19:58:47.311	-0.042	0.041	0.985	-1.465	1.648	2.258	8.053	-0.159	8.366	0	0	0	0	0	0	0
WT333(F4E4E1AF1293)	3.67	13105	2022-11-29 19:58:47.311	-0.004	0.27	0.975	4.395	-0.122	-0.122	8.075	-0.159	8.366	0	0	0	0	0	0	0
WT333(F4E4E1AF1293)	3.67	13105	2022-11-29 19:58:47.311	-0.004	0.27	0.975	4.395	-0.122	-0.122	8.097	-0.159	8.372	0	0	0	0	0	0	0
WT333(F4E4E1AF1293)	3.67	13105	2022-11-29 19:58:47.311	-0.004	0.27	0.975	4.395	-0.122	-0.122	8.124	-0.165	8.372	0	0	0	0	0	0	0
WT333(F4E4E1AF1293)	3.67	13105	2022-11-29 19:58:47.342	0.088	0.148	0.94	14.404	0.366	3.357	8.416	-0.154	8.361	0	0	0	0	0	0	0
WT333(F4E4E1AF1293)	3.67	13105	2022-11-29 19:58:47.342	-0.1	0.267	0.935	5.127	-0.244	-1.038	8.443	-0.154	8.35	0	0	0	0	0	0	0
WT333(F4E4E1AF1293)	3.67	13105	2022-11-29 19:58:47.342	-0.1	0.267	0.935	5.127	-0.244	-1.038	8.476	-0.154	8.344	0	0	0	0	0	0	0
WT333(F4E4E1AF1293)	3.67	13105	2022-11-29 19:58:47.342	-0.1	0.267	0.935	5.127	-0.244	-1.038	8.509	-0.148	8.333	0	0	0	0	0	0	0
WT333(F4E4E1AF1293)	3.67	13105	2022-11-29 19:58:47.342	-0.1	0.267	0.935	5.127	-0.244	-1.038	8.542	-0.148	8.328	0	0	0	0	0	0	0
WT333(F4E4E1AF1293)	3.67	13105	2022-11-29 19:58:47.342	0.034	0.146	0.915	6.531	-1.221	-5.798	8.58	-0.148	8.295	0	0	0	0	0	0	0
WT333(F4E4E1AF1293)	3.67	13105	2022-11-29 19:58:47.342	0.034	0.146	0.915	6.531	-1.221	-5.798	8.619	-0.148	8.262	0	0	0	0	0	0	0
WT333(F4E4E1AF1293)	3.67	13105	2022-11-29 19:58:47.342	0.034	0.146	0.915	6.531	-1.221	-5.798	8.657	-0.148	8.223	0	0	0	0	0	0	0
WT333(F4E4E1AF1293)	3.67	13105	2022-11-29 19:58:47.405	0.034	0.146	0.915	6.531	-1.221	-5.798	8.696	-0.148	8.19	0	0	0	0	0	0	0
WT333(F4E4E1AF1293)	3.67	13105	2022-11-29 19:58:47.405	-0.032	0.029	0.992	-4.333	0.366	-0.793	8.679	-0.143	8.185	0	0	0	0	0	0	0
WT333(F4E4E1AF1293)	3.67	13105	2022-11-29 19:58:47.405	-0.032	0.029	0.992	-4.333	0.366	-0.793	8.663	-0.137	8.174	0	0	0	0	0	0	0
WT333(F4E4E1AF1293)	3.67	13105	2022-11-29 19:58:47.405	-0.032	0.029	0.992	-4.333	0.366	-0.793	8.641	-0.132	8.168	0	0	0	0	0	0	0
WT333(F4E4E1AF1293)	3.67	13105	2022-11-29 19:58:47.405	-0.032	0.029	0.992	-4.333	0.366	-0.793	8.619	-0.132	8.157	0	0	0	0	0	0	0
WT333(F4E4E1AF1293)	3.67	13105	2022-11-29 19:58:47.405	-0.016	0.218	1.006	9.216	2.319	2.502	8.668	-0.115	8.168	0	0	0	0	0	0	0
WT333(F4E4E1AF1293)	3.67	13105	2022-11-29 19:58:47.405	-0.016	0.218	1.006	9.216	2.319	2.502	8.718	-0.104	8.179	0	0	0	0	0	0	0
WT333(F4E4E1AF1293)	3.67	13105	2022-11-29 19:58:47.405	-0.016	0.218	1.006	9.216	2.319	2.502	8.762	-0.093	8.185	0	0	0	0	0	0	0
WT333(F4E4E1AF1293)	3.67	13105	2022-11-29 19:58:47.436	-0.016	0.218	1.006	9.216	2.319	2.502	8.811	-0.082	8.196	0	0	0	0	0	0	0
WT333(F4E4E1AF1293)	3.67	13105	2022-11-29 19:58:47.436	0.05	0.051	1.004	-2.93	2.38	3.662	8.8	-0.071	8.212	0	0	0	0	0	0	0
WT333(F4E4E1AF1293)	3.67	13105	2022-11-29 19:58:47.436	0.05	0.051	1.004	-2.93	2.38	3.662	8.784	-0.06	8.223	0	0	0	0	0	0	0
WT333(F4E4E1AF1293)	3.67	13105	2022-11-29 19:58:47.436	0.05	0.051	1.004	-2.93	2.38	3.662	8.767	-0.049	8.24	0	0	0	0	0	0	0
WT333(F4E4E1AF1293)	3.67	13105	2022-11-29 19:58:47.436	0.05	0.051	1.004	-2.93	2.38	3.662	8.751	-0.044	8.251	0	0	0	0	0	0	0
WT333(F4E4E1AF1293)	3.67	13105	2022-11-29 19:58:47.436	0.043	-0.108	1.009	-14.954	5.859	11.78	8.674	-0.022	8.311	0	0	0	0	0	0	0
WT333(F4E4E1AF1293)	3.67	13105	2022-11-29 19:58:47.436	0.043	-0.108	1.009	-14.954	5.859	11.78	8.597	-0.005	8.366	0	0	0	0	0	0	0
WT333(F4E4E1AF1293)	3.67	13105	2022-11-29 19:58:47.436	0.043	-0.108	1.009	-14.954	5.859	11.78	8.514	0.011	8.427	0	0	0	0	0	0	0
WT333(F4E4E1AF1293)	3.67	13105	2022-11-29 19:58:47.467	0.043	-0.108	1.009	-14.954	5.859	11.78	8.427	0.027	8.481	0	0	0	0	0	0	0
WT333(F4E4E1AF1293)	3.67	13105	2022-11-29 19:58:47.467	-0.13	1.105	1.004	28.748	-1.526	-1.831	8.575	0.022	8.465	0	0	0	0	0	0	0
WT333(F4E4E1AF1293)	3.67	13105	2022-11-29 19:58:47.467	-0.26	2.211	2.008	28.748	-1.526	-1.831	8.729	0.016	8.448	0	0	0	0	0	0	0
WT333(F4E4E1AF1293)	3.67	13105	2022-11-29 19:58:47.467	-0.521	4.422	4.017	28.748	-1.526	-1.831	8.91	0.016	8.427	0	0	0	0	0	0	0
WT333(F4E4E1AF1293)	3.67	13105	2022-11-29 19:58:47.467	-1.042	8.844	8.034	28.748	-1.526	-1.831	9.119	0.016	8.405	0	0	0	0	0	0	0
WT333(F4E4E1AF1293)	3.67	13105	2022-11-29 19:58:47.467	0	-0.167	0.902	-2.197	-3.418	-18.921	9.168	0.022	8.295	0	0	0	0	0	0	0
WT333(F4E4E1AF1293)	3.67	13105	2022-11-29 19:58:47.467	0	-0.167	0.902	-2.197	-3.418	-18.921	9.212	0.027	8.185	0	0	0	0	0	0	0
WT333(F4E4E1AF1293)	3.67	13105	2022-11-29 19:58:47.467	0	-0.167	0.902	-2.197	-3.418	-18.921	9.25	0.027	8.08	0	0	0	0	0	0	0
WT333(F4E4E1AF1293)	3.67	13105	2022-11-29 19:58:47.498	0	-0.167	0.902	-2.197	-3.418	-18.921	9.289	0.033	7.971	0	0	0	0	0	0	0
WT333(F4E4E1AF1293)	3.67	13105	2022-11-29 19:58:47.498	0.079	-0.11	0.994	-7.202	2.808	4.761	9.3	0.049	7.982	0	0	0	0	0	0	0
WT333(F4E4E1AF1293)	3.67	13105	2022-11-29 19:58:47.498	0.079	-0.11	0.994	-7.202	2.808	4.761	9.311	0.066	7.998	0	0	0	0	0	0	0
WT333(F4E4E1AF1293)	3.67	13105	2022-11-29 19:58:47.498	0.079	-0.11	0.994	-7.202	2.808	4.761	9.316	0.077	8.009	0	0	0	0	0	0	0
WT333(F4E4E1AF1293)	3.67	13105	2022-11-29 19:58:47.498	0.079	-0.11	0.994	-7.202	2.808	4.761	9.316	0.093	8.026	0	0	0	0	0	0	0
WT333(F4E4E1AF1293)	3.67	13105	2022-11-29 19:58:47.498	-0.075	0.322	1.042	-1.465	-2.441	4.7	9.344	0.082	8.036	0	0	0	0	0	0	0
WT333(F4E4E1AF1293)	3.67	13105	2022-11-29 19:58:47.498	-0.075	0.322	1.042	-1.465	-2.441	4.7	9.377	0.066	8.042	0	0	0	0	0	0	0
WT333(F4E4E1AF1293)	3.67	13105	2022-11-29 19:58:47.498	-0.075	0.322	1.042	-1.465	-2.441	4.7	9.404	0.055	8.053	0	0	0	0	0	0	0
WT333(F4E4E1AF1293)	3.67	13105	2022-11-29 19:58:47.530	-0.075	0.322	1.042	-1.465	-2.441	4.7	9.432	0.044	8.058	0	0	0	0	0	0	0
WT333(F4E4E1AF1293)	3.67	13105	2022-11-29 19:58:47.530	0.036	0.207	0.992	-0.305	-0.671	-3.235	9.465	0.049	8.031	0	0	0	0	0	0	0
WT333(F4E4E1AF1293)	3.67	13105	2022-11-29 19:58:47.530	0.036	0.207	0.992	-0.305	-0.671	-3.235	9.498	0.055	8.004	0	0	0	0	0	0	0
WT333(F4E4E1AF1293)	3.67	13105	2022-11-29 19:58:47.530	0.036	0.207	0.992	-0.305	-0.671	-3.235	9.531	0.055	7.971	0	0	0	0	0	0	0
WT333(F4E4E1AF1293)	3.67	13105	2022-11-29 19:58:47.530	0.036	0.207	0.992	-0.305	-0.671	-3.235	9.558	0.06	7.943	0	0	0	0	0	0	0
WT333(F4E4E1AF1293)	3.67	13105	2022-11-29 19:58:47.530	-0.036	0.111	0.989	5.005	2.197	0.854	9.613	0.071	7.938	0	0	0	0	0	0	0
WT333(F4E4E1AF1293)	3.67	13105	2022-11-29 19:58:47.530	-0.036	0.111	0.989	5.005	2.197	0.854	9.662	0.088	7.932	0	0	0	0	0	0	0
WT333(F4E4E1AF1293)	3.67	13105	2022-11-29 19:58:47.530	-0.036	0.111	0.989	5.005	2.197	0.854	9.717	0.099	7.927	0	0	0	0	0	0	0
WT333(F4E4E1AF1293)	3.67	13105	2022-11-29 19:58:47.530	-0.036	0.111	0.989	5.005	2.197	0.854	9.767	0.115	7.921	0	0	0	0	0	0	0
WT333(F4E4E1AF1293)	3.67	13105	2022-11-29 19:58:47.530	-0.028	0.182	1.012	-2.014	1.892	-0.977	9.778	0.126	7.905	0	0	0	0	0	0	0
WT333(F4E4E1AF1293)	3.67	13105	2022-11-29 19:58:47.530	-0.028	0.182	1.012	-2.014	1.892	-0.977	9.789	0.137	7.894	0	0	0	0	0	0	0
WT333(F4E4E1AF1293)	3.67	13105	2022-11-29 19:58:47.530	-0.028	0.182	1.012	-2.014	1.892	-0.977	9.805	0.154	7.877	0	0	0	0	0	0	0
WT333(F4E4E1AF1293)	3.67	13105	2022-11-29 19:58:47.530	-0.028	0.182	1.012	-2.014	1.892	-0.977	9.811	0.165	7.861	0	0	0	0	0	0	0
WT333(F4E4E1AF1293)	3.67	13105	2022-11-29 19:58:47.530	-0.122	0.172	1.027	3.357	1.282	0.244	9.849	0.176	7.85	0	0	0	0	0	0	0
WT333(F4E4E1AF1293)	3.67	13105	2022-11-29 19:58:47.530	-0.122	0.172	1.027	3.357	1.282	0.244	9.888	0.187	7.844	0	0	0	0	0	0	0
WT333(F4E4E1AF1293)	3.67	13105	2022-11-29 19:58:47.530	-0.122	0.172	1.027	3.357	1.282	0.244	9.921	0.198	7.833	0	0	0	0	0	0	0
WT333(F4E4E1AF1293)	3.67	13105	2022-11-29 19:58:47.561	-0.122	0.172	1.027	3.357	1.282	0.244	9.954	0.214	7.822	0	0	0	0	0	0	0
WT333(F4E4E1AF1293)	3.67	13105	2022-11-29 19:58:47.561	0.074	0.133	1.007	9.094	-0.488	3.052	10.014	0.214	7.822	0	0	0	0	0	0	0
WT333(F4E4E1AF1293)	3.67	13105	2022-11-29 19:58:47.561	0.074	0.133	1.007	9.094	-0.488	3.052	10.074	0.214	7.828	0	0	0	0	0	0	0
WT333(F4E4E1AF1293)	3.67	13105	2022-11-29 19:58:47.561	0.074	0.133	1.007	9.094	-0.488	3.052	10.135	0.209	7.833	0	0	0	0	0	0	0
WT333(F4E4E1AF1293)	3.67	13105	2022-11-29 19:58:47.561	0.074	0.133	1.007	9.094	-0.488	3.052	10.19	0.209	7.833	0	0	0	0	0	0	0
WT333(F4E4E1AF1293)	3.67	13105	2022-11-29 19:58:47.561	0.016	0.289	1.022	-6.836	-0.305	-2.686	10.168	0.214	7.811	0	0	0	0	0	0	0
WT333(F4E4E1AF1293)	3.67	13105	2022-11-29 19:58:47.561	0.016	0.289	1.022	-6.836	-0.305	-2.686	10.146	0.214	7.789	0	0	0	0	0	0	0
WT333(F4E4E1AF1293)	3.67	13105	2022-11-29 19:58:47.561	0.016	0.289	1.022	-6.836	-0.305	-2.686	10.124	0.22	7.767	0	0	0	0	0	0	0
WT333(F4E4E1AF1293)	3.67	13105	2022-11-29 19:58:47.592	0.016	0.289	1.022	-6.836	-0.305	-2.686	10.107	0.22	7.745	0	0	0	0	0	0	0
WT333(F4E4E1AF1293)	3.67	13105	2022-11-29 19:58:47.592	-0.044	0.136	1.007	14.221	0.977	0	10.19	0.225	7.734	0	0	0	0	0	0	0
WT333(F4E4E1AF1293)	3.67	13105	2022-11-29 19:58:47.592	-0.044	0.136	1.007	14.221	0.977	0	10.272	0.236	7.729	0	0	0	0	0	0	0
WT333(F4E4E1AF1293)	3.67	13105	2022-11-29 19:58:47.592	-0.044	0.136	1.007	14.221	0.977	0	10.349	0.242	7.718	0	0	0	0	0	0	0
WT333(F4E4E1AF1293)	3.67	13105	2022-11-29 19:58:47.592	-0.044	0.136	1.007	14.221	0.977	0	10.432	0.247	7.712	0	0	0	0	0	0	0
WT333(F4E4E1AF1293)	3.67	13105	2022-11-29 19:58:47.592	-0.038	0.188	0.963	-5.188	0.244	-1.465	10.415	0.253	7.696	0	0	0	0	0	0	0
WT333(F4E4E1AF1293)	3.67	13105	2022-11-29 19:58:47.592	-0.038	0.188	0.963	-5.188	0.244	-1.465	10.393	0.258	7.679	0	0	0	0	0	0	0
WT333(F4E4E1AF1293)	3.67	13105	2022-11-29 19:58:47.592	-0.038	0.188	0.963	-5.188	0.244	-1.465	10.377	0.264	7.663	0	0	0	0	0	0	0
WT333(F4E4E1AF1293)	3.67	13105	2022-11-29 19:58:47.623	-0.038	0.188	0.963	-5.188	0.244	-1.465	10.36	0.269	7.646	0	0	0	0	0	0	0
WT333(F4E4E1AF1293)	3.67	13105	2022-11-29 19:58:47.623	0.046	0.167	1.021	-5.676	0.549	-0.854	10.338	0.28	7.635	0	0	0	0	0	0	0
WT333(F4E4E1AF1293)	3.67	13105	2022-11-29 19:58:47.623	0.046	0.167	1.021	-5.676	0.549	-0.854	10.316	0.286	7.625	0	0	0	0	0	0	0
WT333(F4E4E1AF1293)	3.67	13105	2022-11-29 19:58:47.623	0.046	0.167	1.021	-5.676	0.549	-0.854	10.294	0.286	7.614	0	0	0	0	0	0	0
WT333(F4E4E1AF1293)	3.67	13105	2022-11-29 19:58:47.623	0.046	0.167	1.021	-5.676	0.549	-0.854	10.272	0.291	7.608	0	0	0	0	0	0	0
WT333(F4E4E1AF1293)	3.67	13105	2022-11-29 19:58:47.623	-0.061	0.203	1.039	2.563	-0.916	1.709	10.289	0.286	7.608	0	0	0	0	0	0	0
WT333(F4E4E1AF1293)	3.67	13105	2022-11-29 19:58:47.623	-0.061	0.203	1.039	2.563	-0.916	1.709	10.311	0.286	7.608	0	0	0	0	0	0	0
WT333(F4E4E1AF1293)	3.67	13105	2022-11-29 19:58:47.623	-0.061	0.203	1.039	2.563	-0.916	1.709	10.327	0.28	7.608	0	0	0	0	0	0	0
WT333(F4E4E1AF1293)	3.67	13105	2022-11-29 19:58:47.639	-0.061	0.203	1.039	2.563	-0.916	1.709	10.344	0.275	7.608	0	0	0	0	0	0	0
WT333(F4E4E1AF1293)	3.67	13105	2022-11-29 19:58:47.639	0.007	0.077	1.007	-3.967	2.38	3.967	10.333	0.286	7.625	0	0	0	0	0	0	0
WT333(F4E4E1AF1293)	3.67	13105	2022-11-29 19:58:47.639	0.007	0.077	1.007	-3.967	2.38	3.967	10.316	0.297	7.641	0	0	0	0	0	0	0
WT333(F4E4E1AF1293)	3.67	13105	2022-11-29 19:58:47.639	0.007	0.077	1.007	-3.967	2.38	3.967	10.294	0.308	7.657	0	0	0	0	0	0	0
WT333(F4E4E1AF1293)	3.67	13105	2022-11-29 19:58:47.639	-0.016	0.207	1.029	0.305	0.61	8.545	10.3	0.302	7.696	0	0	0	0	0	0	0
WT333(F4E4E1AF1293)	3.67	13105	2022-11-29 19:58:47.639	-0.016	0.207	1.029	0.305	0.61	8.545	10.305	0.302	7.734	0	0	0	0	0	0	0
WT333(F4E4E1AF1293)	3.67	13105	2022-11-29 19:58:47.639	-0.016	0.207	1.029	0.305	0.61	8.545	10.305	0.297	7.773	0	0	0	0	0	0	0
WT333(F4E4E1AF1293)	3.67	13105	2022-11-29 19:58:47.639	-0.016	0.207	1.029	0.305	0.61	8.545	10.311	0.297	7.811	0	0	0	0	0	0	0
WT333(F4E4E1AF1293)	3.67	13105	2022-11-29 19:58:47.670	-0.114	0.459	1.003	6.592	-3.54	-9.155	10.349	0.291	7.756	0	0	0	0	0	0	0
WT333(F4E4E1AF1293)	3.67	13105	2022-11-29 19:58:47.670	-0.114	0.459	1.003	6.592	-3.54	-9.155	10.388	0.286	7.707	0	0	0	0	0	0	0
WT333(F4E4E1AF1293)	3.67	13105	2022-11-29 19:58:47.670	-0.114	0.459	1.003	6.592	-3.54	-9.155	10.426	0.28	7.652	0	0	0	0	0	0	0
WT333(F4E4E1AF1293)	3.67	13105	2022-11-29 19:58:47.670	-0.114	0.459	1.003	6.592	-3.54	-9.155	10.47	0.275	7.597	0	0	0	0	0	0	0
WT333(F4E4E1AF1293)	3.67	13105	2022-11-29 19:58:47.670	0.069	0.105	1.017	11.414	-0.793	-7.813	10.536	0.28	7.553	0	0	0	0	0	0	0
WT333(F4E4E1AF1293)	3.67	13105	2022-11-29 19:58:47.670	0.069	0.105	1.017	11.414	-0.793	-7.813	10.602	0.286	7.509	0	0	0	0	0	0	0
WT333(F4E4E1AF1293)	3.67	13105	2022-11-29 19:58:47.670	0.069	0.105	1.017	11.414	-0.793	-7.813	10.662	0.291	7.471	0	0	0	0	0	0	0
WT333(F4E4E1AF1293)	3.67	13105	2022-11-29 19:58:47.670	0.069	0.105	1.017	11.414	-0.793	-7.813	10.723	0.297	7.427	0	0	0	0	0	0	0
WT333(F4E4E1AF1293)	3.67	13105	2022-11-29 19:58:47.702	-0.005	-0.04	0.964	-1.648	2.869	4.639	10.717	0.308	7.449	0	0	0	0	0	0	0
WT333(F4E4E1AF1293)	3.67	13105	2022-11-29 19:58:47.702	-0.005	-0.04	0.964	-1.648	2.869	4.639	10.712	0.324	7.476	0	0	0	0	0	0	0
WT333(F4E4E1AF1293)	3.67	13105	2022-11-29 19:58:47.702	-0.005	-0.04	0.964	-1.648	2.869	4.639	10.701	0.335	7.498	0	0	0	0	0	0	0
WT333(F4E4E1AF1293)	3.67	13105	2022-11-29 19:58:47.702	-0.005	-0.04	0.964	-1.648	2.869	4.639	10.69	0.346	7.526	0	0	0	0	0	0	0
WT333(F4E4E1AF1293)	3.67	13105	2022-11-29 19:58:47.702	0.013	0.177	0.992	-10.742	0.61	5.188	10.635	0.341	7.553	0	0	0	0	0	0	0
WT333(F4E4E1AF1293)	3.67	13105	2022-11-29 19:58:47.702	0.013	0.177	0.992	-10.742	0.61	5.188	10.58	0.341	7.581	0	0	0	0	0	0	0
WT333(F4E4E1AF1293)	3.67	13105	2022-11-29 19:58:47.702	0.013	0.177	0.992	-10.742	0.61	5.188	10.525	0.341	7.603	0	0	0	0	0	0	0
WT333(F4E4E1AF1293)	3.67	13105	2022-11-29 19:58:47.702	0.013	0.177	0.992	-10.742	0.61	5.188	10.47	0.341	7.63	0	0	0	0	0	0	0
WT333(F4E4E1AF1293)	3.67	13105	2022-11-29 19:58:47.733	-0.038	0.307	0.983	-8.057	-1.099	-4.028	10.426	0.341	7.608	0	0	0	0	0	0	0
WT333(F4E4E1AF1293)	3.67	13105	2022-11-29 19:58:47.733	-0.038	0.307	0.983	-8.057	-1.099	-4.028	10.388	0.335	7.592	0	0	0	0	0	0	0
WT333(F4E4E1AF1293)	3.67	13105	2022-11-29 19:58:47.733	-0.038	0.307	0.983	-8.057	-1.099	-4.028	10.349	0.335	7.57	0	0	0	0	0	0	0
WT333(F4E4E1AF1293)	3.67	13105	2022-11-29 19:58:47.733	-0.038	0.307	0.983	-8.057	-1.099	-4.028	10.311	0.335	7.548	0	0	0	0	0	0	0
WT333(F4E4E1AF1293)	3.67	13105	2022-11-29 19:58:47.733	0.028	0.127	1.011	-0.61	-0.061	-1.343	10.311	0.341	7.542	0	0	0	0	0	0	0
WT333(F4E4E1AF1293)	3.67	13105	2022-11-29 19:58:47.733	0.028	0.127	1.011	-0.61	-0.061	-1.343	10.311	0.341	7.537	0	0	0	0	0	0	0
WT333(F4E4E1AF1293)	3.67	13105	2022-11-29 19:58:47.733	0.028	0.127	1.011	-0.61	-0.061	-1.343	10.305	0.341	7.531	0	0	0	0	0	0	0
WT333(F4E4E1AF1293)	3.67	13105	2022-11-29 19:58:47.733	0.028	0.127	1.011	-0.61	-0.061	-1.343	10.305	0.341	7.526	0	0	0	0	0	0	0
WT333(F4E4E1AF1293)	3.67	13105	2022-11-29 19:58:47.827	-0.049	0.166	1.014	2.991	1.038	-0.732	10.316	0.346	7.52	0	0	0	0	0	0	0
WT333(F4E4E1AF1293)	3.67	13105	2022-11-29 19:58:47.827	-0.049	0.166	1.014	2.991	1.038	-0.732	10.333	0.357	7.52	0	0	0	0	0	0	0
WT333(F4E4E1AF1293)	3.67	13105	2022-11-29 19:58:47.827	-0.049	0.166	1.014	2.991	1.038	-0.732	10.349	0.363	7.52	0	0	0	0	0	0	0
WT333(F4E4E1AF1293)	3.67	13105	2022-11-29 19:58:47.827	-0.049	0.166	1.014	2.991	1.038	-0.732	10.366	0.368	7.52	0	0	0	0	0	0	0
WT333(F4E4E1AF1293)	3.67	13105	2022-11-29 19:58:47.827	0.011	0.231	1.026	0.671	0.244	1.404	10.366	0.368	7.526	0	0	0	0	0	0	0
WT333(F4E4E1AF1293)	3.67	13105	2022-11-29 19:58:47.827	0.011	0.231	1.026	0.671	0.244	1.404	10.371	0.368	7.537	0	0	0	0	0	0	0
WT333(F4E4E1AF1293)	3.67	13105	2022-11-29 19:58:47.827	0.011	0.231	1.026	0.671	0.244	1.404	10.377	0.374	7.542	0	0	0	0	0	0	0
WT333(F4E4E1AF1293)	3.67	13105	2022-11-29 19:58:47.827	0.011	0.231	1.026	0.671	0.244	1.404	10.377	0.374	7.553	0	0	0	0	0	0	0
WT333(F4E4E1AF1293)	3.67	13105	2022-11-29 19:58:47.858	-0.015	-0.1	0.978	-14.038	3.967	1.648	10.305	0.39	7.564	0	0	0	0	0	0	0
WT333(F4E4E1AF1293)	3.67	13105	2022-11-29 19:58:47.858	-0.015	-0.1	0.978	-14.038	3.967	1.648	10.234	0.406	7.581	0	0	0	0	0	0	0
WT333(F4E4E1AF1293)	3.67	13105	2022-11-29 19:58:47.858	-0.015	-0.1	0.978	-14.038	3.967	1.648	10.157	0.428	7.592	0	0	0	0	0	0	0
WT333(F4E4E1AF1293)	3.67	13105	2022-11-29 19:58:47.858	-0.015	-0.1	0.978	-14.038	3.967	1.648	10.08	0.445	7.608	0	0	0	0	0	0	0
WT333(F4E4E1AF1293)	3.67	13105	2022-11-29 19:58:47.858	-0.054	0.726	1.078	26.062	-1.953	2.197	10.212	0.434	7.619	0	0	0	0	0	0	0
WT333(F4E4E1AF1293)	3.67	13105	2022-11-29 19:58:47.858	-0.054	0.726	1.078	26.062	-1.953	2.197	10.344	0.423	7.625	0	0	0	0	0	0	0
WT333(F4E4E1AF1293)	3.67	13105	2022-11-29 19:58:47.858	-0.054	0.726	1.078	26.062	-1.953	2.197	10.475	0.412	7.635	0	0	0	0	0	0	0
WT333(F4E4E1AF1293)	3.67	13105	2022-11-29 19:58:47.858	-0.054	0.726	1.078	26.062	-1.953	2.197	10.618	0.406	7.646	0	0	0	0	0	0	0

## Sheet: 100cm
设备名称	电压	版本	片上时间	加速度X(g)	加速度Y(g)	加速度Z(g)	角速度X(°/s)	角速度Y(°/s)	角速度Z(°/s)	角度X(°)	角度Y(°)	角度Z(°)	磁场X	磁场Y	磁场Z	四元数0	四元数1	四元数2	四元数3	状态
WT333(F4E4E1AF1293)	3.74	13105	2022-11-29 16:44:22.191	0.028	-0.129	1.018	0.732	0.61	1.892	-0.753	-0.978	37.227	0	0	0	0	0	0	0
WT333(F4E4E1AF1293)	3.74	13105	2022-11-29 16:44:22.207	0.028	-0.129	1.018	0.732	0.61	1.892	-0.753	-0.978	37.496	0	0	0	0	0	0	0
WT333(F4E4E1AF1293)	3.74	13105	2022-11-29 16:44:22.207	0.028	-0.129	1.018	0.732	0.61	1.892	-0.753	-0.972	37.771	0	0	0	0	0	0	0
WT333(F4E4E1AF1293)	3.74	13105	2022-11-29 16:44:22.207	0.003	0.029	1.042	-9.766	0.549	0.854	-0.802	-0.972	38.04	0	0	0	0	0	0	0
WT333(F4E4E1AF1293)	3.74	13105	2022-11-29 16:44:22.207	0.003	0.029	1.042	-9.766	0.549	0.854	-0.851	-0.967	38.304	0	0	0	0	0	0	0
WT333(F4E4E1AF1293)	3.74	13105	2022-11-29 16:44:22.207	0.003	0.029	1.042	-9.766	0.549	0.854	-0.901	-0.967	38.573	0	0	0	0	0	0	0
WT333(F4E4E1AF1293)	3.74	13105	2022-11-29 16:44:22.207	0.003	0.029	1.042	-9.766	0.549	0.854	-0.95	-0.961	38.837	0	0	0	0	0	0	0
WT333(F4E4E1AF1293)	3.74	13105	2022-11-29 16:44:22.207	0.067	0.005	1.025	-5.859	0.488	0	-0.978	-0.956	39.1	0	0	0	0	0	0	0
WT333(F4E4E1AF1293)	3.74	13105	2022-11-29 16:44:22.207	0.067	0.005	1.025	-5.859	0.488	0	-1.005	-0.956	39.364	0	0	0	0	0	0	0
WT333(F4E4E1AF1293)	3.74	13105	2022-11-29 16:44:22.207	0.067	0.005	1.025	-5.859	0.488	0	-1.033	-0.95	39.628	0	0	0	0	0	0	0
WT333(F4E4E1AF1293)	3.74	13105	2022-11-29 16:44:22.207	0.067	0.005	1.025	-5.859	0.488	0	-1.06	-0.95	39.891	0	0	0	0	0	0	0
WT333(F4E4E1AF1293)	3.74	13105	2022-11-29 16:44:22.207	-0.043	0.243	1.047	4.517	0	-3.967	-1.038	-0.945	40.133	0	0	0	0	0	0	0
WT333(F4E4E1AF1293)	3.74	13105	2022-11-29 16:44:22.207	-0.043	0.243	1.047	4.517	0	-3.967	-1.011	-0.945	40.375	0	0	0	0	0	0	0
WT333(F4E4E1AF1293)	3.74	13105	2022-11-29 16:44:22.207	-0.043	0.243	1.047	4.517	0	-3.967	-0.983	-0.939	40.616	0	0	0	0	0	0	0
WT333(F4E4E1AF1293)	3.74	13105	2022-11-29 16:44:22.207	-0.043	0.243	1.047	4.517	0	-3.967	-0.956	-0.928	40.858	0	0	0	0	0	0	0
WT333(F4E4E1AF1293)	3.74	13105	2022-11-29 16:44:22.207	0.01	-0.218	0.934	1.831	0.977	4.517	-0.939	-0.917	41.144	0	0	0	0	0	0	0
WT333(F4E4E1AF1293)	3.74	13105	2022-11-29 16:44:22.222	0.01	-0.218	0.934	1.831	0.977	4.517	-0.928	-0.906	41.429	0	0	0	0	0	0	0
WT333(F4E4E1AF1293)	3.74	13105	2022-11-29 16:44:22.222	0.01	-0.218	0.934	1.831	0.977	4.517	-0.923	-0.901	41.71	0	0	0	0	0	0	0
WT333(F4E4E1AF1293)	3.74	13105	2022-11-29 16:44:22.222	0.01	-0.218	0.934	1.831	0.977	4.517	-0.912	-0.895	41.995	0	0	0	0	0	0	0
WT333(F4E4E1AF1293)	3.74	13105	2022-11-29 16:44:22.222	0.01	0.083	1.001	-6.165	0	-1.648	-0.939	-0.89	42.242	0	0	0	0	0	0	0
WT333(F4E4E1AF1293)	3.74	13105	2022-11-29 16:44:22.222	0.01	0.083	1.001	-6.165	0	-1.648	-0.972	-0.89	42.495	0	0	0	0	0	0	0
WT333(F4E4E1AF1293)	3.74	13105	2022-11-29 16:44:22.222	0.01	0.083	1.001	-6.165	0	-1.648	-1	-0.884	42.748	0	0	0	0	0	0	0
WT333(F4E4E1AF1293)	3.74	13105	2022-11-29 16:44:22.222	0.042	-0.131	1.037	-11.597	1.343	1.709	-1.06	-0.879	43.017	0	0	0	0	0	0	0
WT333(F4E4E1AF1293)	3.74	13105	2022-11-29 16:44:22.222	0.042	-0.131	1.037	-11.597	1.343	1.709	-1.115	-0.868	43.286	0	0	0	0	0	0	0
WT333(F4E4E1AF1293)	3.74	13105	2022-11-29 16:44:22.253	0.042	-0.131	1.037	-11.597	1.343	1.709	-1.17	-0.862	43.55	0	0	0	0	0	0	0
WT333(F4E4E1AF1293)	3.74	13105	2022-11-29 16:44:22.253	0.042	-0.131	1.037	-11.597	1.343	1.709	-1.23	-0.851	43.819	0	0	0	0	0	0	0
WT333(F4E4E1AF1293)	3.74	13105	2022-11-29 16:44:22.253	-0.053	0.182	1.025	4.272	0.122	-0.793	-1.208	-0.851	44.072	0	0	0	0	0	0	0
WT333(F4E4E1AF1293)	3.74	13105	2022-11-29 16:44:22.253	-0.053	0.182	1.025	4.272	0.122	-0.793	-1.187	-0.846	44.324	0	0	0	0	0	0	0
WT333(F4E4E1AF1293)	3.74	13105	2022-11-29 16:44:22.253	-0.053	0.182	1.025	4.272	0.122	-0.793	-1.165	-0.84	44.577	0	0	0	0	0	0	0
WT333(F4E4E1AF1293)	3.74	13105	2022-11-29 16:44:22.253	-0.053	0.182	1.025	4.272	0.122	-0.793	-1.137	-0.835	44.835	0	0	0	0	0	0	0
WT333(F4E4E1AF1293)	3.74	13105	2022-11-29 16:44:22.253	0.011	-0.046	1.03	-1.221	-0.122	-1.404	-1.143	-0.829	45.082	0	0	0	0	0	0	0
WT333(F4E4E1AF1293)	3.74	13105	2022-11-29 16:44:22.253	0.011	-0.046	1.03	-1.221	-0.122	-1.404	-1.148	-0.829	45.335	0	0	0	0	0	0	0
WT333(F4E4E1AF1293)	3.74	13105	2022-11-29 16:44:22.285	0.011	-0.046	1.03	-1.221	-0.122	-1.404	-1.148	-0.824	45.588	0	0	0	0	0	0	0
WT333(F4E4E1AF1293)	3.74	13105	2022-11-29 16:44:22.285	0.011	-0.046	1.03	-1.221	-0.122	-1.404	-1.154	-0.818	45.835	0	0	0	0	0	0	0
WT333(F4E4E1AF1293)	3.74	13105	2022-11-29 16:44:22.285	0.006	-0.077	0.976	8.301	0.366	3.784	-1.11	-0.813	46.11	0	0	0	0	0	0	0
WT333(F4E4E1AF1293)	3.74	13105	2022-11-29 16:44:22.285	0.006	-0.077	0.976	8.301	0.366	3.784	-1.071	-0.807	46.39	0	0	0	0	0	0	0
WT333(F4E4E1AF1293)	3.74	13105	2022-11-29 16:44:22.285	0.006	-0.077	0.976	8.301	0.366	3.784	-1.027	-0.802	46.664	0	0	0	0	0	0	0
WT333(F4E4E1AF1293)	3.74	13105	2022-11-29 16:44:22.285	0.006	-0.077	0.976	8.301	0.366	3.784	-0.989	-0.802	46.939	0	0	0	0	0	0	0
WT333(F4E4E1AF1293)	3.74	13105	2022-11-29 16:44:22.285	0.002	0.026	1.031	-27.466	0.854	-3.967	-1.126	-0.797	47.175	0	0	0	0	0	0	0
WT333(F4E4E1AF1293)	3.74	13105	2022-11-29 16:44:22.285	0.002	0.026	1.031	-27.466	0.854	-3.967	-1.263	-0.786	47.411	0	0	0	0	0	0	0
WT333(F4E4E1AF1293)	3.74	13105	2022-11-29 16:44:22.285	0.002	0.026	1.031	-27.466	0.854	-3.967	-1.395	-0.78	47.642	0	0	0	0	0	0	0
WT333(F4E4E1AF1293)	3.74	13105	2022-11-29 16:44:22.285	0.002	0.026	1.031	-27.466	0.854	-3.967	-1.533	-0.775	47.878	0	0	0	0	0	0	0
WT333(F4E4E1AF1293)	3.74	13105	2022-11-29 16:44:22.285	0.071	0.076	1.068	7.629	0.305	0.366	-1.494	-0.764	48.137	0	0	0	0	0	0	0
WT333(F4E4E1AF1293)	3.74	13105	2022-11-29 16:44:22.285	0.071	0.076	1.068	7.629	0.305	0.366	-1.45	-0.758	48.389	0	0	0	0	0	0	0
WT333(F4E4E1AF1293)	3.74	13105	2022-11-29 16:44:22.285	0.071	0.076	1.068	7.629	0.305	0.366	-1.412	-0.753	48.647	0	0	0	0	0	0	0
WT333(F4E4E1AF1293)	3.74	13105	2022-11-29 16:44:22.285	0.071	0.076	1.068	7.629	0.305	0.366	-1.368	-0.747	48.9	0	0	0	0	0	0	0
WT333(F4E4E1AF1293)	3.74	13105	2022-11-29 16:44:22.285	0.016	-0.031	1.058	7.751	0	1.404	-1.324	-0.747	49.164	0	0	0	0	0	0	0
WT333(F4E4E1AF1293)	3.74	13105	2022-11-29 16:44:22.285	0.016	-0.031	1.058	7.751	0	1.404	-1.28	-0.742	49.427	0	0	0	0	0	0	0
WT333(F4E4E1AF1293)	3.74	13105	2022-11-29 16:44:22.316	0.016	-0.031	1.058	7.751	0	1.404	-1.241	-0.742	49.686	0	0	0	0	0	0	0
WT333(F4E4E1AF1293)	3.74	13105	2022-11-29 16:44:22.316	0.016	-0.031	1.058	7.751	0	1.404	-1.198	-0.736	49.949	0	0	0	0	0	0	0
WT333(F4E4E1AF1293)	3.74	13105	2022-11-29 16:44:22.316	-0.05	0.056	1.058	0.122	0.671	-2.686	-1.192	-0.731	50.191	0	0	0	0	0	0	0
WT333(F4E4E1AF1293)	3.74	13105	2022-11-29 16:44:22.316	-0.05	0.056	1.058	0.122	0.671	-2.686	-1.192	-0.725	50.427	0	0	0	0	0	0	0
WT333(F4E4E1AF1293)	3.74	13105	2022-11-29 16:44:22.316	-0.05	0.056	1.058	0.122	0.671	-2.686	-1.187	-0.714	50.669	0	0	0	0	0	0	0
WT333(F4E4E1AF1293)	3.74	13105	2022-11-29 16:44:22.316	-0.05	0.056	1.058	0.122	0.671	-2.686	-1.181	-0.709	50.905	0	0	0	0	0	0	0
WT333(F4E4E1AF1293)	3.74	13105	2022-11-29 16:44:22.316	0.037	-0.06	1.016	2.075	0.854	2.136	-1.17	-0.698	51.169	0	0	0	0	0	0	0
WT333(F4E4E1AF1293)	3.74	13105	2022-11-29 16:44:22.316	0.037	-0.06	1.016	2.075	0.854	2.136	-1.159	-0.687	51.432	0	0	0	0	0	0	0
WT333(F4E4E1AF1293)	3.74	13105	2022-11-29 16:44:22.347	0.037	-0.06	1.016	2.075	0.854	2.136	-1.143	-0.681	51.696	0	0	0	0	0	0	0
WT333(F4E4E1AF1293)	3.74	13105	2022-11-29 16:44:22.347	0.037	-0.06	1.016	2.075	0.854	2.136	-1.132	-0.676	51.96	0	0	0	0	0	0	0
WT333(F4E4E1AF1293)	3.74	13105	2022-11-29 16:44:22.347	0.002	0.206	1.111	4.028	0.671	-1.343	-1.11	-0.665	52.202	0	0	0	0	0	0	0
WT333(F4E4E1AF1293)	3.74	13105	2022-11-29 16:44:22.347	0.002	0.206	1.111	4.028	0.671	-1.343	-1.082	-0.659	52.449	0	0	0	0	0	0	0
WT333(F4E4E1AF1293)	3.74	13105	2022-11-29 16:44:22.347	0.002	0.206	1.111	4.028	0.671	-1.343	-1.06	-0.648	52.69	0	0	0	0	0	0	0
WT333(F4E4E1AF1293)	3.74	13105	2022-11-29 16:44:22.347	0.002	0.206	1.111	4.028	0.671	-1.343	-1.033	-0.637	52.932	0	0	0	0	0	0	0
WT333(F4E4E1AF1293)	3.74	13105	2022-11-29 16:44:22.347	0.057	-0.08	1.002	7.385	0.488	2.441	-0.989	-0.632	53.196	0	0	0	0	0	0	0
WT333(F4E4E1AF1293)	3.74	13105	2022-11-29 16:44:22.347	0.057	-0.08	1.002	7.385	0.488	2.441	-0.95	-0.621	53.459	0	0	0	0	0	0	0
WT333(F4E4E1AF1293)	3.74	13105	2022-11-29 16:44:22.378	0.057	-0.08	1.002	7.385	0.488	2.441	-0.906	-0.615	53.718	0	0	0	0	0	0	0
WT333(F4E4E1AF1293)	3.74	13105	2022-11-29 16:44:22.378	0.057	-0.08	1.002	7.385	0.488	2.441	-0.868	-0.61	53.981	0	0	0	0	0	0	0
WT333(F4E4E1AF1293)	3.74	13105	2022-11-29 16:44:22.378	-0.019	0.225	0.992	-4.761	-0.305	-4.211	-0.884	-0.61	54.207	0	0	0	0	0	0	0
WT333(F4E4E1AF1293)	3.74	13105	2022-11-29 16:44:22.378	-0.019	0.225	0.992	-4.761	-0.305	-4.211	-0.901	-0.604	54.437	0	0	0	0	0	0	0
WT333(F4E4E1AF1293)	3.74	13105	2022-11-29 16:44:22.378	-0.019	0.225	0.992	-4.761	-0.305	-4.211	-0.917	-0.599	54.662	0	0	0	0	0	0	0
WT333(F4E4E1AF1293)	3.74	13105	2022-11-29 16:44:22.378	-0.019	0.225	0.992	-4.761	-0.305	-4.211	-0.934	-0.593	54.888	0	0	0	0	0	0	0
WT333(F4E4E1AF1293)	3.74	13105	2022-11-29 16:44:22.378	0.154	-0.081	1.079	-12.329	0.305	-6.042	-0.983	-0.582	55.107	0	0	0	0	0	0	0
WT333(F4E4E1AF1293)	3.74	13105	2022-11-29 16:44:22.378	0.154	-0.081	1.079	-12.329	0.305	-6.042	-1.038	-0.577	55.322	0	0	0	0	0	0	0
WT333(F4E4E1AF1293)	3.74	13105	2022-11-29 16:44:22.410	0.154	-0.081	1.079	-12.329	0.305	-6.042	-1.088	-0.571	55.541	0	0	0	0	0	0	0
WT333(F4E4E1AF1293)	3.74	13105	2022-11-29 16:44:22.410	0.154	-0.081	1.079	-12.329	0.305	-6.042	-1.143	-0.566	55.756	0	0	0	0	0	0	0
WT333(F4E4E1AF1293)	3.74	13105	2022-11-29 16:44:22.410	-0.024	0.143	1.035	34.119	-0.427	1.465	-0.961	-0.566	56.014	0	0	0	0	0	0	0
WT333(F4E4E1AF1293)	3.74	13105	2022-11-29 16:44:22.410	-0.024	0.143	1.035	34.119	-0.427	1.465	-0.786	-0.566	56.266	0	0	0	0	0	0	0
WT333(F4E4E1AF1293)	3.74	13105	2022-11-29 16:44:22.410	-0.024	0.143	1.035	34.119	-0.427	1.465	-0.604	-0.56	56.519	0	0	0	0	0	0	0
WT333(F4E4E1AF1293)	3.74	13105	2022-11-29 16:44:22.410	-0.024	0.143	1.035	34.119	-0.427	1.465	-0.423	-0.56	56.772	0	0	0	0	0	0	0
WT333(F4E4E1AF1293)	3.74	13105	2022-11-29 16:44:22.410	0.096	-0.232	0.973	-12.024	0.488	1.16	-0.478	-0.555	57.025	0	0	0	0	0	0	0
WT333(F4E4E1AF1293)	3.74	13105	2022-11-29 16:44:22.410	0.096	-0.232	0.973	-12.024	0.488	1.16	-0.533	-0.549	57.272	0	0	0	0	0	0	0
WT333(F4E4E1AF1293)	3.74	13105	2022-11-29 16:44:22.472	0.096	-0.232	0.973	-12.024	0.488	1.16	-0.588	-0.549	57.524	0	0	0	0	0	0	0
WT333(F4E4E1AF1293)	3.74	13105	2022-11-29 16:44:22.472	0.096	-0.232	0.973	-12.024	0.488	1.16	-0.643	-0.549	57.772	0	0	0	0	0	0	0
WT333(F4E4E1AF1293)	3.74	13105	2022-11-29 16:44:22.472	-0.045	0.128	0.99	10.559	1.099	8.667	-0.582	-0.544	58.057	0	0	0	0	0	0	0
WT333(F4E4E1AF1293)	3.74	13105	2022-11-29 16:44:22.472	-0.045	0.128	0.99	10.559	1.099	8.667	-0.527	-0.538	58.343	0	0	0	0	0	0	0
WT333(F4E4E1AF1293)	3.74	13105	2022-11-29 16:44:22.472	-0.045	0.128	0.99	10.559	1.099	8.667	-0.472	-0.533	58.629	0	0	0	0	0	0	0
WT333(F4E4E1AF1293)	3.74	13105	2022-11-29 16:44:22.472	-0.045	0.128	0.99	10.559	1.099	8.667	-0.412	-0.522	58.914	0	0	0	0	0	0	0
WT333(F4E4E1AF1293)	3.74	13105	2022-11-29 16:44:22.472	0.077	0.209	1.041	-5.493	-0.122	-4.333	-0.434	-0.522	59.134	0	0	0	0	0	0	0
WT333(F4E4E1AF1293)	3.74	13105	2022-11-29 16:44:22.472	0.077	0.209	1.041	-5.493	-0.122	-4.333	-0.45	-0.516	59.354	0	0	0	0	0	0	0
WT333(F4E4E1AF1293)	3.74	13105	2022-11-29 16:44:22.503	0.077	0.209	1.041	-5.493	-0.122	-4.333	-0.472	-0.516	59.573	0	0	0	0	0	0	0
WT333(F4E4E1AF1293)	3.74	13105	2022-11-29 16:44:22.503	0.077	0.209	1.041	-5.493	-0.122	-4.333	-0.489	-0.511	59.793	0	0	0	0	0	0	0
WT333(F4E4E1AF1293)	3.74	13105	2022-11-29 16:44:22.503	-0.132	0.385	0.976	-16.418	0.122	-9.949	-0.555	-0.505	59.985	0	0	0	0	0	0	0
WT333(F4E4E1AF1293)	3.74	13105	2022-11-29 16:44:22.503	-0.132	0.385	0.976	-16.418	0.122	-9.949	-0.626	-0.494	60.178	0	0	0	0	0	0	0
WT333(F4E4E1AF1293)	3.74	13105	2022-11-29 16:44:22.503	-0.132	0.385	0.976	-16.418	0.122	-9.949	-0.692	-0.478	60.364	0	0	0	0	0	0	0
WT333(F4E4E1AF1293)	3.74	13105	2022-11-29 16:44:22.503	-0.132	0.385	0.976	-16.418	0.122	-9.949	-0.758	-0.461	60.557	0	0	0	0	0	0	0
WT333(F4E4E1AF1293)	3.74	13105	2022-11-29 16:44:22.503	0.14	-0.726	0.939	-27.039	0.122	1.953	-0.884	-0.45	60.804	0	0	0	0	0	0	0
WT333(F4E4E1AF1293)	3.74	13105	2022-11-29 16:44:22.503	0.14	-0.726	0.939	-27.039	0.122	1.953	-1.011	-0.445	61.046	0	0	0	0	0	0	0
WT333(F4E4E1AF1293)	3.74	13105	2022-11-29 16:44:22.519	0.14	-0.726	0.939	-27.039	0.122	1.953	-1.143	-0.445	61.293	0	0	0	0	0	0	0
WT333(F4E4E1AF1293)	3.74	13105	2022-11-29 16:44:22.519	0.14	-0.726	0.939	-27.039	0.122	1.953	-1.274	-0.445	61.534	0	0	0	0	0	0	0
WT333(F4E4E1AF1293)	3.74	13105	2022-11-29 16:44:22.519	-0.134	0.891	1.127	48.218	-0.977	0.61	-1.033	-0.45	61.771	0	0	0	0	0	0	0
WT333(F4E4E1AF1293)	3.74	13105	2022-11-29 16:44:22.519	-0.268	1.782	2.254	48.218	-0.977	0.61	-0.78	-0.445	62.007	0	0	0	0	0	0	0
WT333(F4E4E1AF1293)	3.74	13105	2022-11-29 16:44:22.519	-0.535	3.563	4.508	48.218	-0.977	0.61	-0.511	-0.417	62.249	0	0	0	0	0	0	0
WT333(F4E4E1AF1293)	3.74	13105	2022-11-29 16:44:22.519	-1.07	7.127	9.017	48.218	-0.977	0.61	-0.231	-0.374	62.485	0	0	0	0	0	0	0
WT333(F4E4E1AF1293)	3.74	13105	2022-11-29 16:44:22.519	0.073	-0.6	0.901	-22.156	-0.061	-0.549	-0.308	-0.33	62.721	0	0	0	0	0	0	0
WT333(F4E4E1AF1293)	3.74	13105	2022-11-29 16:44:22.519	0.073	-0.6	0.901	-22.156	-0.061	-0.549	-0.385	-0.286	62.952	0	0	0	0	0	0	0
WT333(F4E4E1AF1293)	3.74	13105	2022-11-29 16:44:22.550	0.073	-0.6	0.901	-22.156	-0.061	-0.549	-0.461	-0.247	63.182	0	0	0	0	0	0	0
WT333(F4E4E1AF1293)	3.74	13105	2022-11-29 16:44:22.550	0.073	-0.6	0.901	-22.156	-0.061	-0.549	-0.544	-0.214	63.413	0	0	0	0	0	0	0
WT333(F4E4E1AF1293)	3.74	13105	2022-11-29 16:44:22.550	-0.089	0.409	1.001	23.01	-1.099	8.85	-0.401	-0.181	63.688	0	0	0	0	0	0	0
WT333(F4E4E1AF1293)	3.74	13105	2022-11-29 16:44:22.550	-0.089	0.409	1.001	23.01	-1.099	8.85	-0.258	-0.148	63.962	0	0	0	0	0	0	0
WT333(F4E4E1AF1293)	3.74	13105	2022-11-29 16:44:22.550	-0.089	0.409	1.001	23.01	-1.099	8.85	-0.11	-0.121	64.243	0	0	0	0	0	0	0
WT333(F4E4E1AF1293)	3.74	13105	2022-11-29 16:44:22.550	-0.089	0.409	1.001	23.01	-1.099	8.85	0.027	-0.088	64.517	0	0	0	0	0	0	0
WT333(F4E4E1AF1293)	3.74	13105	2022-11-29 16:44:22.550	0.056	-0.003	1.044	-11.414	-0.916	-3.54	0	-0.06	64.731	0	0	0	0	0	0	0
WT333(F4E4E1AF1293)	3.74	13105	2022-11-29 16:44:22.550	0.056	-0.003	1.044	-11.414	-0.916	-3.54	-0.022	-0.027	64.946	0	0	0	0	0	0	0
WT333(F4E4E1AF1293)	3.74	13105	2022-11-29 16:44:22.613	0.056	-0.003	1.044	-11.414	-0.916	-3.54	-0.055	0	65.16	0	0	0	0	0	0	0
WT333(F4E4E1AF1293)	3.74	13105	2022-11-29 16:44:22.613	0.056	-0.003	1.044	-11.414	-0.916	-3.54	-0.082	0.016	65.374	0	0	0	0	0	0	0
WT333(F4E4E1AF1293)	3.74	13105	2022-11-29 16:44:22.613	-0.015	0.209	1.046	53.467	-0.916	4.517	0.203	0.044	65.627	0	0	0	0	0	0	0
WT333(F4E4E1AF1293)	3.74	13105	2022-11-29 16:44:22.613	-0.015	0.209	1.046	53.467	-0.916	4.517	0.5	0.066	65.88	0	0	0	0	0	0	0
WT333(F4E4E1AF1293)	3.74	13105	2022-11-29 16:44:22.613	-0.015	0.209	1.046	53.467	-0.916	4.517	0.791	0.093	66.138	0	0	0	0	0	0	0
WT333(F4E4E1AF1293)	3.74	13105	2022-11-29 16:44:22.613	-0.015	0.209	1.046	53.467	-0.916	4.517	1.082	0.115	66.385	0	0	0	0	0	0	0
WT333(F4E4E1AF1293)	3.74	13105	2022-11-29 16:44:22.613	0.09	-0.334	0.955	-24.78	0.183	0.916	0.978	0.137	66.621	0	0	0	0	0	0	0
WT333(F4E4E1AF1293)	3.74	13105	2022-11-29 16:44:22.613	0.09	-0.334	0.955	-24.78	0.183	0.916	0.879	0.159	66.857	0	0	0	0	0	0	0
WT333(F4E4E1AF1293)	3.74	13105	2022-11-29 16:44:22.644	0.09	-0.334	0.955	-24.78	0.183	0.916	0.769	0.181	67.088	0	0	0	0	0	0	0
WT333(F4E4E1AF1293)	3.74	13105	2022-11-29 16:44:22.644	-0.073	0.359	1.112	-2.93	0.732	-0.305	0.775	0.203	67.313	0	0	0	0	0	0	0
WT333(F4E4E1AF1293)	3.74	13105	2022-11-29 16:44:22.644	-0.073	0.359	1.112	-2.93	0.732	-0.305	0.78	0.225	67.538	0	0	0	0	0	0	0
WT333(F4E4E1AF1293)	3.74	13105	2022-11-29 16:44:22.644	-0.073	0.359	1.112	-2.93	0.732	-0.305	0.786	0.253	67.764	0	0	0	0	0	0	0
WT333(F4E4E1AF1293)	3.74	13105	2022-11-29 16:44:22.644	-0.073	0.359	1.112	-2.93	0.732	-0.305	0.797	0.28	67.989	0	0	0	0	0	0	0
WT333(F4E4E1AF1293)	3.74	13105	2022-11-29 16:44:22.644	0.049	0.14	1.051	13.672	-0.427	-4.028	0.884	0.297	68.198	0	0	0	0	0	0	0
WT333(F4E4E1AF1293)	3.74	13105	2022-11-29 16:44:22.644	0.049	0.14	1.051	13.672	-0.427	-4.028	0.972	0.313	68.401	0	0	0	0	0	0	0
WT333(F4E4E1AF1293)	3.74	13105	2022-11-29 16:44:22.644	0.049	0.14	1.051	13.672	-0.427	-4.028	1.066	0.335	68.604	0	0	0	0	0	0	0
WT333(F4E4E1AF1293)	3.74	13105	2022-11-29 16:44:22.675	0.049	0.14	1.051	13.672	-0.427	-4.028	1.154	0.352	68.807	0	0	0	0	0	0	0
WT333(F4E4E1AF1293)	3.74	13105	2022-11-29 16:44:22.675	-0.09	-0.144	0.97	1.343	0.305	3.906	1.176	0.368	69.049	0	0	0	0	0	0	0
WT333(F4E4E1AF1293)	3.74	13105	2022-11-29 16:44:22.675	-0.09	-0.144	0.97	1.343	0.305	3.906	1.203	0.385	69.291	0	0	0	0	0	0	0
WT333(F4E4E1AF1293)	3.74	13105	2022-11-29 16:44:22.675	-0.09	-0.144	0.97	1.343	0.305	3.906	1.225	0.401	69.527	0	0	0	0	0	0	0
WT333(F4E4E1AF1293)	3.74	13105	2022-11-29 16:44:22.675	-0.09	-0.144	0.97	1.343	0.305	3.906	1.241	0.417	69.763	0	0	0	0	0	0	0
WT333(F4E4E1AF1293)	3.74	13105	2022-11-29 16:44:22.675	0.056	0.144	1.007	5.798	-0.488	0.916	1.285	0.428	69.988	0	0	0	0	0	0	0
WT333(F4E4E1AF1293)	3.74	13105	2022-11-29 16:44:22.675	0.056	0.144	1.007	5.798	-0.488	0.916	1.329	0.439	70.214	0	0	0	0	0	0	0
WT333(F4E4E1AF1293)	3.74	13105	2022-11-29 16:44:22.675	0.056	0.144	1.007	5.798	-0.488	0.916	1.373	0.45	70.433	0	0	0	0	0	0	0
WT333(F4E4E1AF1293)	3.74	13105	2022-11-29 16:44:22.738	0.056	0.144	1.007	5.798	-0.488	0.916	1.412	0.456	70.653	0	0	0	0	0	0	0
WT333(F4E4E1AF1293)	3.74	13105	2022-11-29 16:44:22.738	-0.039	-0.015	0.995	-8.972	-0.305	-3.723	1.384	0.467	70.851	0	0	0	0	0	0	0
WT333(F4E4E1AF1293)	3.74	13105	2022-11-29 16:44:22.738	-0.039	-0.015	0.995	-8.972	-0.305	-3.723	1.351	0.478	71.049	0	0	0	0	0	0	0
WT333(F4E4E1AF1293)	3.74	13105	2022-11-29 16:44:22.738	-0.039	-0.015	0.995	-8.972	-0.305	-3.723	1.318	0.489	71.241	0	0	0	0	0	0	0
WT333(F4E4E1AF1293)	3.74	13105	2022-11-29 16:44:22.738	-0.039	-0.015	0.995	-8.972	-0.305	-3.723	1.285	0.494	71.433	0	0	0	0	0	0	0
WT333(F4E4E1AF1293)	3.74	13105	2022-11-29 16:44:22.738	-0.043	0.011	1.027	7.507	0.122	-0.427	1.329	0.505	71.642	0	0	0	0	0	0	0
WT333(F4E4E1AF1293)	3.74	13105	2022-11-29 16:44:22.738	-0.043	0.011	1.027	7.507	0.122	-0.427	1.379	0.516	71.851	0	0	0	0	0	0	0
WT333(F4E4E1AF1293)	3.74	13105	2022-11-29 16:44:22.738	-0.043	0.011	1.027	7.507	0.122	-0.427	1.423	0.527	72.054	0	0	0	0	0	0	0
WT333(F4E4E1AF1293)	3.74	13105	2022-11-29 16:44:22.769	-0.043	0.011	1.027	7.507	0.122	-0.427	1.472	0.533	72.263	0	0	0	0	0	0	0
WT333(F4E4E1AF1293)	3.74	13105	2022-11-29 16:44:22.769	-0.046	0.008	1.031	4.761	1.038	2.075	1.5	0.544	72.477	0	0	0	0	0	0	0
WT333(F4E4E1AF1293)	3.74	13105	2022-11-29 16:44:22.769	-0.046	0.008	1.031	4.761	1.038	2.075	1.533	0.56	72.697	0	0	0	0	0	0	0
WT333(F4E4E1AF1293)	3.74	13105	2022-11-29 16:44:22.769	-0.046	0.008	1.031	4.761	1.038	2.075	1.56	0.571	72.911	0	0	0	0	0	0	0
WT333(F4E4E1AF1293)	3.74	13105	2022-11-29 16:44:22.769	-0.046	0.008	1.031	4.761	1.038	2.075	1.593	0.582	73.12	0	0	0	0	0	0	0
WT333(F4E4E1AF1293)	3.74	13105	2022-11-29 16:44:22.769	0.035	0.052	1.006	-2.38	1.892	1.038	1.582	0.599	73.328	0	0	0	0	0	0	0
WT333(F4E4E1AF1293)	3.74	13105	2022-11-29 16:44:22.769	0.035	0.052	1.006	-2.38	1.892	1.038	1.577	0.615	73.537	0	0	0	0	0	0	0
WT333(F4E4E1AF1293)	3.74	13105	2022-11-29 16:44:22.769	0.035	0.052	1.006	-2.38	1.892	1.038	1.571	0.626	73.74	0	0	0	0	0	0	0
WT333(F4E4E1AF1293)	3.74	13105	2022-11-29 16:44:22.847	0.035	0.052	1.006	-2.38	1.892	1.038	1.566	0.643	73.949	0	0	0	0	0	0	0
WT333(F4E4E1AF1293)	3.74	13105	2022-11-29 16:44:22.863	-0.021	0.063	1.004	8.606	0	-2.014	1.615	0.648	74.136	0	0	0	0	0	0	0
WT333(F4E4E1AF1293)	3.74	13105	2022-11-29 16:44:22.863	-0.021	0.063	1.004	8.606	0	-2.014	1.664	0.654	74.323	0	0	0	0	0	0	0
WT333(F4E4E1AF1293)	3.74	13105	2022-11-29 16:44:22.863	-0.021	0.063	1.004	8.606	0	-2.014	1.714	0.654	74.509	0	0	0	0	0	0	0
WT333(F4E4E1AF1293)	3.74	13105	2022-11-29 16:44:22.863	-0.021	0.063	1.004	8.606	0	-2.014	1.763	0.659	74.696	0	0	0	0	0	0	0
WT333(F4E4E1AF1293)	3.74	13105	2022-11-29 16:44:22.863	0.052	-0.11	0.95	2.502	0.305	2.808	1.78	0.665	74.905	0	0	0	0	0	0	0
WT333(F4E4E1AF1293)	3.74	13105	2022-11-29 16:44:22.863	0.052	-0.11	0.95	2.502	0.305	2.808	1.796	0.67	75.114	0	0	0	0	0	0	0
WT333(F4E4E1AF1293)	3.74	13105	2022-11-29 16:44:22.863	0.052	-0.11	0.95	2.502	0.305	2.808	1.807	0.67	75.322	0	0	0	0	0	0	0
WT333(F4E4E1AF1293)	3.74	13105	2022-11-29 16:44:22.894	0.052	-0.11	0.95	2.502	0.305	2.808	1.824	0.67	75.526	0	0	0	0	0	0	0
WT333(F4E4E1AF1293)	3.74	13105	2022-11-29 16:44:22.894	0.001	-0.053	0.991	-14.343	0.122	0.671	1.752	0.67	75.718	0	0	0	0	0	0	0
WT333(F4E4E1AF1293)	3.74	13105	2022-11-29 16:44:22.894	0.001	-0.053	0.991	-14.343	0.122	0.671	1.681	0.67	75.91	0	0	0	0	0	0	0
WT333(F4E4E1AF1293)	3.74	13105	2022-11-29 16:44:22.894	0.001	-0.053	0.991	-14.343	0.122	0.671	1.609	0.67	76.102	0	0	0	0	0	0	0
WT333(F4E4E1AF1293)	3.74	13105	2022-11-29 16:44:22.894	0.001	-0.053	0.991	-14.343	0.122	0.671	1.538	0.665	76.295	0	0	0	0	0	0	0
WT333(F4E4E1AF1293)	3.74	13105	2022-11-29 16:44:22.894	0.052	0.038	1.047	-9.46	0.366	-1.038	1.494	0.665	76.476	0	0	0	0	0	0	0
WT333(F4E4E1AF1293)	3.74	13105	2022-11-29 16:44:22.894	0.052	0.038	1.047	-9.46	0.366	-1.038	1.445	0.665	76.652	0	0	0	0	0	0	0
WT333(F4E4E1AF1293)	3.74	13105	2022-11-29 16:44:22.894	0.052	0.038	1.047	-9.46	0.366	-1.038	1.401	0.665	76.833	0	0	0	0	0	0	0
WT333(F4E4E1AF1293)	3.74	13105	2022-11-29 16:44:22.910	0.052	0.038	1.047	-9.46	0.366	-1.038	1.357	0.665	77.014	0	0	0	0	0	0	0
WT333(F4E4E1AF1293)	3.74	13105	2022-11-29 16:44:22.910	-0.057	0.061	1.035	-4.272	-0.122	-2.502	1.335	0.665	77.184	0	0	0	0	0	0	0
WT333(F4E4E1AF1293)	3.74	13105	2022-11-29 16:44:22.910	-0.057	0.061	1.035	-4.272	-0.122	-2.502	1.318	0.659	77.349	0	0	0	0	0	0	0
WT333(F4E4E1AF1293)	3.74	13105	2022-11-29 16:44:22.910	-0.057	0.061	1.035	-4.272	-0.122	-2.502	1.296	0.659	77.514	0	0	0	0	0	0	0
WT333(F4E4E1AF1293)	3.74	13105	2022-11-29 16:44:22.910	-0.057	0.061	1.035	-4.272	-0.122	-2.502	1.28	0.659	77.679	0	0	0	0	0	0	0
WT333(F4E4E1AF1293)	3.74	13105	2022-11-29 16:44:22.910	0.083	0.164	1.019	5.737	-1.404	-3.784	1.307	0.654	77.838	0	0	0	0	0	0	0
WT333(F4E4E1AF1293)	3.74	13105	2022-11-29 16:44:22.910	0.083	0.164	1.019	5.737	-1.404	-3.784	1.34	0.643	77.997	0	0	0	0	0	0	0
WT333(F4E4E1AF1293)	3.74	13105	2022-11-29 16:44:22.910	0.083	0.164	1.019	5.737	-1.404	-3.784	1.379	0.637	78.157	0	0	0	0	0	0	0
WT333(F4E4E1AF1293)	3.74	13105	2022-11-29 16:44:22.910	0.083	0.164	1.019	5.737	-1.404	-3.784	1.412	0.632	78.316	0	0	0	0	0	0	0
WT333(F4E4E1AF1293)	3.74	13105	2022-11-29 16:44:22.910	-0.023	-0.226	1.046	-5.798	0.244	1.16	1.384	0.632	78.492	0	0	0	0	0	0	0
WT333(F4E4E1AF1293)	3.74	13105	2022-11-29 16:44:22.910	-0.023	-0.226	1.046	-5.798	0.244	1.16	1.362	0.626	78.673	0	0	0	0	0	0	0
WT333(F4E4E1AF1293)	3.74	13105	2022-11-29 16:44:22.910	-0.023	-0.226	1.046	-5.798	0.244	1.16	1.329	0.626	78.843	0	0	0	0	0	0	0
WT333(F4E4E1AF1293)	3.74	13105	2022-11-29 16:44:22.910	-0.023	-0.226	1.046	-5.798	0.244	1.16	1.302	0.621	79.014	0	0	0	0	0	0	0
WT333(F4E4E1AF1293)	3.74	13105	2022-11-29 16:44:22.910	-0.139	0.304	1.146	33.508	-2.136	0.854	1.467	0.61	79.184	0	0	0	0	0	0	0
WT333(F4E4E1AF1293)	3.74	13105	2022-11-29 16:44:22.910	-0.139	0.304	1.146	33.508	-2.136	0.854	1.637	0.599	79.354	0	0	0	0	0	0	0
WT333(F4E4E1AF1293)	3.74	13105	2022-11-29 16:44:22.910	-0.139	0.304	1.146	33.508	-2.136	0.854	1.807	0.588	79.525	0	0	0	0	0	0	0
WT333(F4E4E1AF1293)	3.74	13105	2022-11-29 16:44:22.972	-0.139	0.304	1.146	33.508	-2.136	0.854	1.978	0.582	79.689	0	0	0	0	0	0	0
WT333(F4E4E1AF1293)	3.74	13105	2022-11-29 16:44:22.972	0.2	-0.34	0.926	-19.836	1.221	-1.099	1.879	0.588	79.849	0	0	0	0	0	0	0
WT333(F4E4E1AF1293)	3.74	13105	2022-11-29 16:44:22.972	0.2	-0.34	0.926	-19.836	1.221	-1.099	1.78	0.593	80.002	0	0	0	0	0	0	0
WT333(F4E4E1AF1293)	3.74	13105	2022-11-29 16:44:22.972	0.2	-0.34	0.926	-19.836	1.221	-1.099	1.675	0.593	80.151	0	0	0	0	0	0	0
WT333(F4E4E1AF1293)	3.74	13105	2022-11-29 16:44:22.972	0.2	-0.34	0.926	-19.836	1.221	-1.099	1.571	0.593	80.299	0	0	0	0	0	0	0
WT333(F4E4E1AF1293)	3.74	13105	2022-11-29 16:44:22.972	-0.064	0.376	1.116	65.796	0	5.554	1.901	0.588	80.486	0	0	0	0	0	0	0
WT333(F4E4E1AF1293)	3.74	13105	2022-11-29 16:44:22.972	-0.064	0.376	1.116	65.796	0	5.554	2.225	0.577	80.673	0	0	0	0	0	0	0
WT333(F4E4E1AF1293)	3.74	13105	2022-11-29 16:44:22.972	-0.064	0.376	1.116	65.796	0	5.554	2.56	0.577	80.859	0	0	0	0	0	0	0
WT333(F4E4E1AF1293)	3.74	13105	2022-11-29 16:44:23.035	-0.064	0.376	1.116	65.796	0	5.554	2.889	0.571	81.041	0	0	0	0	0	0	0
WT333(F4E4E1AF1293)	3.74	13105	2022-11-29 16:44:23.035	-0.125	-0.292	0.863	-46.997	0.427	-6.531	2.653	0.571	81.167	0	0	0	0	0	0	0
WT333(F4E4E1AF1293)	3.74	13105	2022-11-29 16:44:23.035	-0.125	-0.292	0.863	-46.997	0.427	-6.531	2.417	0.577	81.282	0	0	0	0	0	0	0
WT333(F4E4E1AF1293)	3.74	13105	2022-11-29 16:44:23.035	-0.125	-0.292	0.863	-46.997	0.427	-6.531	2.175	0.577	81.392	0	0	0	0	0	0	0
WT333(F4E4E1AF1293)	3.74	13105	2022-11-29 16:44:23.035	-0.125	-0.292	0.863	-46.997	0.427	-6.531	1.934	0.582	81.497	0	0	0	0	0	0	0
WT333(F4E4E1AF1293)	3.74	13105	2022-11-29 16:44:23.035	0.084	-0.021	1.053	-8.362	0.671	4.333	1.884	0.582	81.661	0	0	0	0	0	0	0
WT333(F4E4E1AF1293)	3.74	13105	2022-11-29 16:44:23.035	0.084	-0.021	1.053	-8.362	0.671	4.333	1.835	0.582	81.821	0	0	0	0	0	0	0
WT333(F4E4E1AF1293)	3.74	13105	2022-11-29 16:44:23.035	0.084	-0.021	1.053	-8.362	0.671	4.333	1.785	0.577	81.98	0	0	0	0	0	0	0
WT333(F4E4E1AF1293)	3.74	13105	2022-11-29 16:44:23.066	0.084	-0.021	1.053	-8.362	0.671	4.333	1.741	0.577	82.139	0	0	0	0	0	0	0

## Sheet: 120cm
设备名称	电压	版本	片上时间	加速度X(g)	加速度Y(g)	加速度Z(g)	角速度X(°/s)	角速度Y(°/s)	角速度Z(°/s)	角度X(°)	角度Y(°)	角度Z(°)	磁场X	磁场Y	磁场Z	四元数0	四元数1	四元数2	四元数3	状态
WT333(F4E4E1AF1293)	3.66	13105	2022-11-29 20:23:50.523	0.056	-0.113	0.989	12.695	0.854	15.991	2.867	-1.62	167.009	0	0	0	0	0	0	0
WT333(F4E4E1AF1293)	3.66	13105	2022-11-29 20:23:50.523	0.056	-0.113	0.989	12.695	0.854	15.991	2.922	-1.62	167.097	0	0	0	0	0	0	0
WT333(F4E4E1AF1293)	3.66	13105	2022-11-29 20:23:50.523	0.056	-0.113	0.989	12.695	0.854	15.991	2.977	-1.62	167.184	0	0	0	0	0	0	0
WT333(F4E4E1AF1293)	3.66	13105	2022-11-29 20:23:50.523	-0.051	0.25	1.033	-12.329	-0.61	-13.489	2.917	-1.615	167.124	0	0	0	0	0	0	0
WT333(F4E4E1AF1293)	3.66	13105	2022-11-29 20:23:50.523	-0.051	0.25	1.033	-12.329	-0.61	-13.489	2.856	-1.615	167.064	0	0	0	0	0	0	0
WT333(F4E4E1AF1293)	3.66	13105	2022-11-29 20:23:50.523	-0.051	0.25	1.033	-12.329	-0.61	-13.489	2.796	-1.615	167.009	0	0	0	0	0	0	0
WT333(F4E4E1AF1293)	3.66	13105	2022-11-29 20:23:50.585	-0.051	0.25	1.033	-12.329	-0.61	-13.489	2.736	-1.609	166.948	0	0	0	0	0	0	0
WT333(F4E4E1AF1293)	3.66	13105	2022-11-29 20:23:50.585	0.102	-0.344	1.018	4.883	0	5.127	2.758	-1.609	166.987	0	0	0	0	0	0	0
WT333(F4E4E1AF1293)	3.66	13105	2022-11-29 20:23:50.585	0.102	-0.344	1.018	4.883	0	5.127	2.78	-1.609	167.02	0	0	0	0	0	0	0
WT333(F4E4E1AF1293)	3.66	13105	2022-11-29 20:23:50.585	0.102	-0.344	1.018	4.883	0	5.127	2.796	-1.609	167.053	0	0	0	0	0	0	0
WT333(F4E4E1AF1293)	3.66	13105	2022-11-29 20:23:50.585	0.102	-0.344	1.018	4.883	0	5.127	2.807	-1.609	167.08	0	0	0	0	0	0	0
WT333(F4E4E1AF1293)	3.66	13105	2022-11-29 20:23:50.585	-0.083	0.351	1.061	4.761	-0.244	5.737	2.823	-1.615	167.119	0	0	0	0	0	0	0
WT333(F4E4E1AF1293)	3.66	13105	2022-11-29 20:23:50.585	-0.083	0.351	1.061	4.761	-0.244	5.737	2.84	-1.615	167.151	0	0	0	0	0	0	0
WT333(F4E4E1AF1293)	3.66	13105	2022-11-29 20:23:50.585	-0.083	0.351	1.061	4.761	-0.244	5.737	2.862	-1.615	167.19	0	0	0	0	0	0	0
WT333(F4E4E1AF1293)	3.66	13105	2022-11-29 20:23:50.616	-0.083	0.351	1.061	4.761	-0.244	5.737	2.884	-1.615	167.223	0	0	0	0	0	0	0
WT333(F4E4E1AF1293)	3.66	13105	2022-11-29 20:23:50.616	0.02	0.124	1.016	-7.202	-0.793	-18.311	2.851	-1.609	167.135	0	0	0	0	0	0	0
WT333(F4E4E1AF1293)	3.66	13105	2022-11-29 20:23:50.616	0.02	0.124	1.016	-7.202	-0.793	-18.311	2.818	-1.604	167.053	0	0	0	0	0	0	0
WT333(F4E4E1AF1293)	3.66	13105	2022-11-29 20:23:50.616	0.02	0.124	1.016	-7.202	-0.793	-18.311	2.791	-1.604	166.965	0	0	0	0	0	0	0
WT333(F4E4E1AF1293)	3.66	13105	2022-11-29 20:23:50.616	0.02	0.124	1.016	-7.202	-0.793	-18.311	2.758	-1.599	166.877	0	0	0	0	0	0	0
WT333(F4E4E1AF1293)	3.66	13105	2022-11-29 20:23:50.616	0.04	-0.222	0.965	31.86	2.441	24.902	2.911	-1.588	167.003	0	0	0	0	0	0	0
WT333(F4E4E1AF1293)	3.66	13105	2022-11-29 20:23:50.616	0.04	-0.222	0.965	31.86	2.441	24.902	3.065	-1.582	167.135	0	0	0	0	0	0	0
WT333(F4E4E1AF1293)	3.66	13105	2022-11-29 20:23:50.616	0.04	-0.222	0.965	31.86	2.441	24.902	3.219	-1.571	167.261	0	0	0	0	0	0	0
WT333(F4E4E1AF1293)	3.66	13105	2022-11-29 20:23:50.648	0.04	-0.222	0.965	31.86	2.441	24.902	3.367	-1.566	167.393	0	0	0	0	0	0	0
WT333(F4E4E1AF1293)	3.66	13105	2022-11-29 20:23:50.648	0.084	0.167	1.057	-28.564	-1.16	-12.268	3.219	-1.566	167.333	0	0	0	0	0	0	0
WT333(F4E4E1AF1293)	3.66	13105	2022-11-29 20:23:50.648	0.084	0.167	1.057	-28.564	-1.16	-12.268	3.071	-1.571	167.272	0	0	0	0	0	0	0
WT333(F4E4E1AF1293)	3.66	13105	2022-11-29 20:23:50.648	0.084	0.167	1.057	-28.564	-1.16	-12.268	2.928	-1.571	167.212	0	0	0	0	0	0	0
WT333(F4E4E1AF1293)	3.66	13105	2022-11-29 20:23:50.648	0.084	0.167	1.057	-28.564	-1.16	-12.268	2.785	-1.577	167.146	0	0	0	0	0	0	0
WT333(F4E4E1AF1293)	3.66	13105	2022-11-29 20:23:50.648	0.063	-0.183	1.02	-2.319	-1.099	-1.831	2.769	-1.577	167.13	0	0	0	0	0	0	0
WT333(F4E4E1AF1293)	3.66	13105	2022-11-29 20:23:50.648	0.063	-0.183	1.02	-2.319	-1.099	-1.831	2.758	-1.588	167.113	0	0	0	0	0	0	0
WT333(F4E4E1AF1293)	3.66	13105	2022-11-29 20:23:50.648	0.063	-0.183	1.02	-2.319	-1.099	-1.831	2.736	-1.593	167.102	0	0	0	0	0	0	0
WT333(F4E4E1AF1293)	3.66	13105	2022-11-29 20:23:50.710	0.063	-0.183	1.02	-2.319	-1.099	-1.831	2.719	-1.599	167.086	0	0	0	0	0	0	0
WT333(F4E4E1AF1293)	3.66	13105	2022-11-29 20:23:50.710	-0.091	0.45	1.043	21.606	0.122	6.409	2.818	-1.599	167.113	0	0	0	0	0	0	0
WT333(F4E4E1AF1293)	3.66	13105	2022-11-29 20:23:50.710	-0.091	0.45	1.043	21.606	0.122	6.409	2.928	-1.599	167.141	0	0	0	0	0	0	0
WT333(F4E4E1AF1293)	3.66	13105	2022-11-29 20:23:50.710	-0.091	0.45	1.043	21.606	0.122	6.409	3.032	-1.599	167.168	0	0	0	0	0	0	0
WT333(F4E4E1AF1293)	3.66	13105	2022-11-29 20:23:50.710	-0.091	0.45	1.043	21.606	0.122	6.409	3.148	-1.593	167.195	0	0	0	0	0	0	0
WT333(F4E4E1AF1293)	3.66	13105	2022-11-29 20:23:50.710	0.127	-0.473	0.941	-24.109	-1.709	-11.963	3.027	-1.599	167.13	0	0	0	0	0	0	0
WT333(F4E4E1AF1293)	3.66	13105	2022-11-29 20:23:50.710	0.127	-0.473	0.941	-24.109	-1.709	-11.963	2.906	-1.604	167.064	0	0	0	0	0	0	0
WT333(F4E4E1AF1293)	3.66	13105	2022-11-29 20:23:50.710	0.127	-0.473	0.941	-24.109	-1.709	-11.963	2.78	-1.609	166.998	0	0	0	0	0	0	0
WT333(F4E4E1AF1293)	3.66	13105	2022-11-29 20:23:50.757	0.127	-0.473	0.941	-24.109	-1.709	-11.963	2.648	-1.615	166.932	0	0	0	0	0	0	0
WT333(F4E4E1AF1293)	3.66	13105	2022-11-29 20:23:50.757	-0.053	0.381	1.022	19.348	0.61	9.888	2.736	-1.615	166.981	0	0	0	0	0	0	0
WT333(F4E4E1AF1293)	3.66	13105	2022-11-29 20:23:50.757	-0.053	0.381	1.022	19.348	0.61	9.888	2.823	-1.615	167.025	0	0	0	0	0	0	0
WT333(F4E4E1AF1293)	3.66	13105	2022-11-29 20:23:50.757	-0.053	0.381	1.022	19.348	0.61	9.888	2.917	-1.609	167.069	0	0	0	0	0	0	0
WT333(F4E4E1AF1293)	3.66	13105	2022-11-29 20:23:50.757	-0.053	0.381	1.022	19.348	0.61	9.888	3.016	-1.609	167.108	0	0	0	0	0	0	0
WT333(F4E4E1AF1293)	3.66	13105	2022-11-29 20:23:50.757	0.016	-0.041	0.987	2.686	1.099	-0.916	3.027	-1.599	167.097	0	0	0	0	0	0	0
WT333(F4E4E1AF1293)	3.66	13105	2022-11-29 20:23:50.757	0.016	-0.041	0.987	2.686	1.099	-0.916	3.038	-1.593	167.08	0	0	0	0	0	0	0
WT333(F4E4E1AF1293)	3.66	13105	2022-11-29 20:23:50.757	0.016	-0.041	0.987	2.686	1.099	-0.916	3.049	-1.588	167.069	0	0	0	0	0	0	0
WT333(F4E4E1AF1293)	3.66	13105	2022-11-29 20:23:50.788	0.016	-0.041	0.987	2.686	1.099	-0.916	3.06	-1.577	167.053	0	0	0	0	0	0	0
WT333(F4E4E1AF1293)	3.66	13105	2022-11-29 20:23:50.788	0.171	-0.312	1.035	-21.79	-1.831	-4.028	2.95	-1.588	167.025	0	0	0	0	0	0	0
WT333(F4E4E1AF1293)	3.66	13105	2022-11-29 20:23:50.788	0.171	-0.312	1.035	-21.79	-1.831	-4.028	2.829	-1.593	166.992	0	0	0	0	0	0	0
WT333(F4E4E1AF1293)	3.66	13105	2022-11-29 20:23:50.788	0.171	-0.312	1.035	-21.79	-1.831	-4.028	2.714	-1.604	166.959	0	0	0	0	0	0	0
WT333(F4E4E1AF1293)	3.66	13105	2022-11-29 20:23:50.788	0.171	-0.312	1.035	-21.79	-1.831	-4.028	2.593	-1.615	166.921	0	0	0	0	0	0	0
WT333(F4E4E1AF1293)	3.66	13105	2022-11-29 20:23:50.788	-0.188	0.659	1.051	30.151	1.465	5.005	2.736	-1.609	166.926	0	0	0	0	0	0	0
WT333(F4E4E1AF1293)	3.66	13105	2022-11-29 20:23:50.788	-0.188	0.659	1.051	30.151	1.465	5.005	2.884	-1.599	166.926	0	0	0	0	0	0	0
WT333(F4E4E1AF1293)	3.66	13105	2022-11-29 20:23:50.788	-0.188	0.659	1.051	30.151	1.465	5.005	3.032	-1.593	166.926	0	0	0	0	0	0	0
WT333(F4E4E1AF1293)	3.66	13105	2022-11-29 20:23:50.819	-0.188	0.659	1.051	30.151	1.465	5.005	3.192	-1.582	166.915	0	0	0	0	0	0	0
WT333(F4E4E1AF1293)	3.66	13105	2022-11-29 20:23:50.819	0.148	-0.333	0.985	-12.695	0.977	-4.639	3.131	-1.577	166.855	0	0	0	0	0	0	0
WT333(F4E4E1AF1293)	3.66	13105	2022-11-29 20:23:50.819	0.148	-0.333	0.985	-12.695	0.977	-4.639	3.071	-1.566	166.794	0	0	0	0	0	0	0
WT333(F4E4E1AF1293)	3.66	13105	2022-11-29 20:23:50.819	0.148	-0.333	0.985	-12.695	0.977	-4.639	3.005	-1.56	166.74	0	0	0	0	0	0	0
WT333(F4E4E1AF1293)	3.66	13105	2022-11-29 20:23:50.819	0.148	-0.333	0.985	-12.695	0.977	-4.639	2.939	-1.555	166.679	0	0	0	0	0	0	0
WT333(F4E4E1AF1293)	3.66	13105	2022-11-29 20:23:50.819	0.038	0.004	1.086	-2.625	-1.404	5.493	2.917	-1.56	166.663	0	0	0	0	0	0	0
WT333(F4E4E1AF1293)	3.66	13105	2022-11-29 20:23:50.819	0.038	0.004	1.086	-2.625	-1.404	5.493	2.9	-1.571	166.652	0	0	0	0	0	0	0
WT333(F4E4E1AF1293)	3.66	13105	2022-11-29 20:23:50.819	0.038	0.004	1.086	-2.625	-1.404	5.493	2.878	-1.577	166.63	0	0	0	0	0	0	0
WT333(F4E4E1AF1293)	3.66	13105	2022-11-29 20:23:50.851	0.038	0.004	1.086	-2.625	-1.404	5.493	2.862	-1.582	166.608	0	0	0	0	0	0	0
WT333(F4E4E1AF1293)	3.66	13105	2022-11-29 20:23:50.851	-0.081	0.517	1.077	11.047	1.709	-5.31	2.911	-1.577	166.514	0	0	0	0	0	0	0
WT333(F4E4E1AF1293)	3.66	13105	2022-11-29 20:23:50.851	-0.081	0.517	1.077	11.047	1.709	-5.31	2.972	-1.566	166.404	0	0	0	0	0	0	0
WT333(F4E4E1AF1293)	3.66	13105	2022-11-29 20:23:50.851	-0.081	0.517	1.077	11.047	1.709	-5.31	3.032	-1.555	166.262	0	0	0	0	0	0	0
WT333(F4E4E1AF1293)	3.66	13105	2022-11-29 20:23:50.851	-0.081	0.517	1.077	11.047	1.709	-5.31	3.098	-1.544	166.047	0	0	0	0	0	0	0
WT333(F4E4E1AF1293)	3.66	13105	2022-11-29 20:23:50.851	0.096	-0.479	0.949	0.061	-0.549	8.118	3.104	-1.549	165.938	0	0	0	0	0	0	0
WT333(F4E4E1AF1293)	3.66	13105	2022-11-29 20:23:50.851	0.096	-0.479	0.949	0.061	-0.549	8.118	3.104	-1.555	165.872	0	0	0	0	0	0	0
WT333(F4E4E1AF1293)	3.66	13105	2022-11-29 20:23:50.851	0.096	-0.479	0.949	0.061	-0.549	8.118	3.098	-1.555	165.822	0	0	0	0	0	0	0
WT333(F4E4E1AF1293)	3.66	13105	2022-11-29 20:23:50.882	0.096	-0.479	0.949	0.061	-0.549	8.118	3.087	-1.56	165.784	0	0	0	0	0	0	0
WT333(F4E4E1AF1293)	3.66	13105	2022-11-29 20:23:50.882	-0.036	0.302	1.087	-15.625	-1.282	-3.845	3.005	-1.56	165.679	0	0	0	0	0	0	0
WT333(F4E4E1AF1293)	3.66	13105	2022-11-29 20:23:50.882	-0.036	0.302	1.087	-15.625	-1.282	-3.845	2.922	-1.566	165.547	0	0	0	0	0	0	0
WT333(F4E4E1AF1293)	3.66	13105	2022-11-29 20:23:50.882	-0.036	0.302	1.087	-15.625	-1.282	-3.845	2.845	-1.566	165.399	0	0	0	0	0	0	0
WT333(F4E4E1AF1293)	3.66	13105	2022-11-29 20:23:50.882	-0.036	0.302	1.087	-15.625	-1.282	-3.845	2.769	-1.571	165.218	0	0	0	0	0	0	0
WT333(F4E4E1AF1293)	3.66	13105	2022-11-29 20:23:50.882	-0.089	0.383	0.971	24.841	1.221	-2.686	2.895	-1.566	165.004	0	0	0	0	0	0	0
WT333(F4E4E1AF1293)	3.66	13105	2022-11-29 20:23:50.882	-0.089	0.383	0.971	24.841	1.221	-2.686	3.027	-1.56	164.729	0	0	0	0	0	0	0
WT333(F4E4E1AF1293)	3.66	13105	2022-11-29 20:23:50.882	-0.089	0.383	0.971	24.841	1.221	-2.686	3.159	-1.555	164.427	0	0	0	0	0	0	0
WT333(F4E4E1AF1293)	3.66	13105	2022-11-29 20:23:50.944	0.087	-0.302	1	8.118	1.526	12.695	3.208	-1.555	164.229	0	0	0	0	0	0	0
WT333(F4E4E1AF1293)	3.66	13105	2022-11-29 20:23:50.944	0.087	-0.302	1	8.118	1.526	12.695	3.246	-1.549	164.059	0	0	0	0	0	0	0
WT333(F4E4E1AF1293)	3.66	13105	2022-11-29 20:23:50.944	0.087	-0.302	1	8.118	1.526	12.695	3.285	-1.538	163.905	0	0	0	0	0	0	0
WT333(F4E4E1AF1293)	3.66	13105	2022-11-29 20:23:50.944	0.087	-0.302	1	8.118	1.526	12.695	3.323	-1.533	163.779	0	0	0	0	0	0	0
WT333(F4E4E1AF1293)	3.66	13105	2022-11-29 20:23:50.944	0.091	-0.12	1.06	-31.982	-2.502	-11.902	3.159	-1.538	163.521	0	0	0	0	0	0	0
WT333(F4E4E1AF1293)	3.66	13105	2022-11-29 20:23:50.944	0.091	-0.12	1.06	-31.982	-2.502	-11.902	2.994	-1.544	163.279	0	0	0	0	0	0	0
WT333(F4E4E1AF1293)	3.66	13105	2022-11-29 20:23:50.944	0.091	-0.12	1.06	-31.982	-2.502	-11.902	2.829	-1.549	163.037	0	0	0	0	0	0	0
WT333(F4E4E1AF1293)	3.66	13105	2022-11-29 20:23:50.944	0.091	-0.12	1.06	-31.982	-2.502	-11.902	2.664	-1.555	162.795	0	0	0	0	0	0	0
WT333(F4E4E1AF1293)	3.66	13105	2022-11-29 20:23:51.007	-0.068	0.259	1.03	14.221	1.343	6.348	2.73	-1.544	162.62	0	0	0	0	0	0	0
WT333(F4E4E1AF1293)	3.66	13105	2022-11-29 20:23:51.007	-0.068	0.259	1.03	14.221	1.343	6.348	2.802	-1.533	162.422	0	0	0	0	0	0	0
WT333(F4E4E1AF1293)	3.66	13105	2022-11-29 20:23:51.007	-0.068	0.259	1.03	14.221	1.343	6.348	2.867	-1.527	162.208	0	0	0	0	0	0	0
WT333(F4E4E1AF1293)	3.66	13105	2022-11-29 20:23:51.007	-0.068	0.259	1.03	14.221	1.343	6.348	2.939	-1.516	161.971	0	0	0	0	0	0	0
WT333(F4E4E1AF1293)	3.66	13105	2022-11-29 20:23:51.007	-0.012	0.244	1.064	4.395	1.526	-6.348	2.966	-1.511	161.664	0	0	0	0	0	0	0
WT333(F4E4E1AF1293)	3.66	13105	2022-11-29 20:23:51.007	-0.012	0.244	1.064	4.395	1.526	-6.348	2.994	-1.5	161.356	0	0	0	0	0	0	0
WT333(F4E4E1AF1293)	3.66	13105	2022-11-29 20:23:51.007	-0.012	0.244	1.064	4.395	1.526	-6.348	3.021	-1.489	161.038	0	0	0	0	0	0	0
WT333(F4E4E1AF1293)	3.66	13105	2022-11-29 20:23:51.007	-0.012	0.244	1.064	4.395	1.526	-6.348	3.049	-1.483	160.708	0	0	0	0	0	0	0
WT333(F4E4E1AF1293)	3.66	13105	2022-11-29 20:23:51.038	0.305	-0.873	1	-33.997	-1.648	6.287	2.878	-1.494	160.483	0	0	0	0	0	0	0
WT333(F4E4E1AF1293)	3.66	13105	2022-11-29 20:23:51.038	0.305	-0.873	1	-33.997	-1.648	6.287	2.697	-1.5	160.307	0	0	0	0	0	0	0
WT333(F4E4E1AF1293)	3.66	13105	2022-11-29 20:23:51.038	0.305	-0.873	1	-33.997	-1.648	6.287	2.51	-1.505	160.175	0	0	0	0	0	0	0
WT333(F4E4E1AF1293)	3.66	13105	2022-11-29 20:23:51.038	0.305	-0.873	1	-33.997	-1.648	6.287	2.318	-1.511	160.076	0	0	0	0	0	0	0
WT333(F4E4E1AF1293)	3.66	13105	2022-11-29 20:23:51.038	-0.292	1.197	1.108	12.39	0.854	-6.897	2.368	-1.5	159.851	0	0	0	0	0	0	0
WT333(F4E4E1AF1293)	3.66	13105	2022-11-29 20:23:51.038	-0.583	2.395	2.216	12.39	0.854	-6.897	2.439	-1.5	159.521	0	0	0	0	0	0	0
WT333(F4E4E1AF1293)	3.66	13105	2022-11-29 20:23:51.038	-1.167	4.789	4.433	12.39	0.854	-6.897	2.521	-1.527	159.153	0	0	0	0	0	0	0
WT333(F4E4E1AF1293)	3.66	13105	2022-11-29 20:23:51.038	-2.334	9.578	8.865	12.39	0.854	-6.897	2.615	-1.582	158.791	0	0	0	0	0	0	0
WT333(F4E4E1AF1293)	3.66	13105	2022-11-29 20:23:51.069	0.663	-0.447	0.725	2.625	-2.502	-4.089	2.659	-1.653	158.439	0	0	0	0	0	0	0
WT333(F4E4E1AF1293)	3.66	13105	2022-11-29 20:23:51.069	0.663	-0.447	0.725	2.625	-2.502	-4.089	2.697	-1.725	158.088	0	0	0	0	0	0	0
WT333(F4E4E1AF1293)	3.66	13105	2022-11-29 20:23:51.069	0.663	-0.447	0.725	2.625	-2.502	-4.089	2.736	-1.791	157.736	0	0	0	0	0	0	0
WT333(F4E4E1AF1293)	3.66	13105	2022-11-29 20:23:51.069	0.663	-0.447	0.725	2.625	-2.502	-4.089	2.774	-1.851	157.39	0	0	0	0	0	0	0
WT333(F4E4E1AF1293)	3.66	13105	2022-11-29 20:23:51.069	0.029	-0.127	1.144	-26.001	-1.16	8.24	2.664	-1.906	157.104	0	0	0	0	0	0	0
WT333(F4E4E1AF1293)	3.66	13105	2022-11-29 20:23:51.069	0.029	-0.127	1.144	-26.001	-1.16	8.24	2.554	-1.961	156.819	0	0	0	0	0	0	0
WT333(F4E4E1AF1293)	3.66	13105	2022-11-29 20:23:51.069	0.029	-0.127	1.144	-26.001	-1.16	8.24	2.439	-2.01	156.533	0	0	0	0	0	0	0
WT333(F4E4E1AF1293)	3.66	13105	2022-11-29 20:23:51.069	0.029	-0.127	1.144	-26.001	-1.16	8.24	2.329	-2.054	156.253	0	0	0	0	0	0	0
WT333(F4E4E1AF1293)	3.66	13105	2022-11-29 20:23:51.148	-0.767	0.416	1.014	12.268	-0.671	-4.639	2.417	-2.098	155.901	0	0	0	0	0	0	0
WT333(F4E4E1AF1293)	3.66	13105	2022-11-29 20:23:51.148	-0.767	0.416	1.014	12.268	-0.671	-4.639	2.505	-2.142	155.55	0	0	0	0	0	0	0
WT333(F4E4E1AF1293)	3.66	13105	2022-11-29 20:23:51.148	-0.767	0.416	1.014	12.268	-0.671	-4.639	2.598	-2.181	155.193	0	0	0	0	0	0	0
WT333(F4E4E1AF1293)	3.66	13105	2022-11-29 20:23:51.148	-0.767	0.416	1.014	12.268	-0.671	-4.639	2.692	-2.225	154.836	0	0	0	0	0	0	0
WT333(F4E4E1AF1293)	3.66	13105	2022-11-29 20:23:51.148	-0.121	-0.398	1.019	-9.888	-0.671	-10.376	2.675	-2.258	154.451	0	0	0	0	0	0	0
WT333(F4E4E1AF1293)	3.66	13105	2022-11-29 20:23:51.148	-0.121	-0.398	1.019	-9.888	-0.671	-10.376	2.664	-2.291	154.061	0	0	0	0	0	0	0
WT333(F4E4E1AF1293)	3.66	13105	2022-11-29 20:23:51.148	-0.121	-0.398	1.019	-9.888	-0.671	-10.376	2.648	-2.318	153.677	0	0	0	0	0	0	0
WT333(F4E4E1AF1293)	3.66	13105	2022-11-29 20:23:51.148	-0.121	-0.398	1.019	-9.888	-0.671	-10.376	2.631	-2.34	153.287	0	0	0	0	0	0	0
WT333(F4E4E1AF1293)	3.66	13105	2022-11-29 20:23:51.179	0.455	0.202	1.091	21.973	1.587	12.329	2.763	-2.357	153.018	0	0	0	0	0	0	0
WT333(F4E4E1AF1293)	3.66	13105	2022-11-29 20:23:51.179	0.455	0.202	1.091	21.973	1.587	12.329	2.895	-2.373	152.748	0	0	0	0	0	0	0
WT333(F4E4E1AF1293)	3.66	13105	2022-11-29 20:23:51.179	0.455	0.202	1.091	21.973	1.587	12.329	3.027	-2.39	152.485	0	0	0	0	0	0	0
WT333(F4E4E1AF1293)	3.66	13105	2022-11-29 20:23:51.179	0.455	0.202	1.091	21.973	1.587	12.329	3.153	-2.406	152.227	0	0	0	0	0	0	0
WT333(F4E4E1AF1293)	3.66	13105	2022-11-29 20:23:51.179	-0.197	-0.11	1.015	-7.202	-0.732	-0.305	3.137	-2.428	151.902	0	0	0	0	0	0	0
WT333(F4E4E1AF1293)	3.66	13105	2022-11-29 20:23:51.179	-0.197	-0.11	1.015	-7.202	-0.732	-0.305	3.12	-2.45	151.578	0	0	0	0	0	0	0
WT333(F4E4E1AF1293)	3.66	13105	2022-11-29 20:23:51.179	-0.197	-0.11	1.015	-7.202	-0.732	-0.305	3.109	-2.466	151.249	0	0	0	0	0	0	0
WT333(F4E4E1AF1293)	3.66	13105	2022-11-29 20:23:51.179	-0.197	-0.11	1.015	-7.202	-0.732	-0.305	3.093	-2.483	150.919	0	0	0	0	0	0	0
WT333(F4E4E1AF1293)	3.66	13105	2022-11-29 20:23:51.210	0.008	-0.017	0.993	-17.883	-0.671	-12.39	3.027	-2.494	150.535	0	0	0	0	0	0	0
WT333(F4E4E1AF1293)	3.66	13105	2022-11-29 20:23:51.210	0.008	-0.017	0.993	-17.883	-0.671	-12.39	2.961	-2.505	150.15	0	0	0	0	0	0	0
WT333(F4E4E1AF1293)	3.66	13105	2022-11-29 20:23:51.210	0.008	-0.017	0.993	-17.883	-0.671	-12.39	2.889	-2.51	149.766	0	0	0	0	0	0	0
WT333(F4E4E1AF1293)	3.66	13105	2022-11-29 20:23:51.210	0.008	-0.017	0.993	-17.883	-0.671	-12.39	2.823	-2.521	149.381	0	0	0	0	0	0	0
WT333(F4E4E1AF1293)	3.66	13105	2022-11-29 20:23:51.210	0.177	0.04	0.957	20.325	1.953	18.738	2.939	-2.521	149.156	0	0	0	0	0	0	0
WT333(F4E4E1AF1293)	3.66	13105	2022-11-29 20:23:51.210	0.177	0.04	0.957	20.325	1.953	18.738	3.054	-2.527	148.936	0	0	0	0	0	0	0
WT333(F4E4E1AF1293)	3.66	13105	2022-11-29 20:23:51.210	0.177	0.04	0.957	20.325	1.953	18.738	3.164	-2.527	148.716	0	0	0	0	0	0	0
WT333(F4E4E1AF1293)	3.66	13105	2022-11-29 20:23:51.210	0.177	0.04	0.957	20.325	1.953	18.738	3.274	-2.527	148.502	0	0	0	0	0	0	0
WT333(F4E4E1AF1293)	3.66	13105	2022-11-29 20:23:51.241	-0.048	-0.013	1.015	-21.851	-1.709	-9.521	3.175	-2.538	148.145	0	0	0	0	0	0	0
WT333(F4E4E1AF1293)	3.66	13105	2022-11-29 20:23:51.241	-0.048	-0.013	1.015	-21.851	-1.709	-9.521	3.082	-2.549	147.788	0	0	0	0	0	0	0
WT333(F4E4E1AF1293)	3.66	13105	2022-11-29 20:23:51.241	-0.048	-0.013	1.015	-21.851	-1.709	-9.521	2.988	-2.554	147.431	0	0	0	0	0	0	0
WT333(F4E4E1AF1293)	3.66	13105	2022-11-29 20:23:51.241	-0.048	-0.013	1.015	-21.851	-1.709	-9.521	2.895	-2.565	147.074	0	0	0	0	0	0	0
WT333(F4E4E1AF1293)	3.66	13105	2022-11-29 20:23:51.241	0.057	0.089	1.061	-5.676	-0.916	-4.944	2.878	-2.571	146.739	0	0	0	0	0	0	0
WT333(F4E4E1AF1293)	3.66	13105	2022-11-29 20:23:51.241	0.057	0.089	1.061	-5.676	-0.916	-4.944	2.862	-2.576	146.409	0	0	0	0	0	0	0
WT333(F4E4E1AF1293)	3.66	13105	2022-11-29 20:23:51.241	0.057	0.089	1.061	-5.676	-0.916	-4.944	2.845	-2.582	146.08	0	0	0	0	0	0	0
WT333(F4E4E1AF1293)	3.66	13105	2022-11-29 20:23:51.241	0.057	0.089	1.061	-5.676	-0.916	-4.944	2.829	-2.593	145.75	0	0	0	0	0	0	0
WT333(F4E4E1AF1293)	3.66	13105	2022-11-29 20:23:51.273	0.093	0.174	1.053	17.517	0.854	6.714	2.922	-2.593	145.475	0	0	0	0	0	0	0
WT333(F4E4E1AF1293)	3.66	13105	2022-11-29 20:23:51.273	0.093	0.174	1.053	17.517	0.854	6.714	3.021	-2.593	145.206	0	0	0	0	0	0	0
WT333(F4E4E1AF1293)	3.66	13105	2022-11-29 20:23:51.273	0.093	0.174	1.053	17.517	0.854	6.714	3.115	-2.598	144.937	0	0	0	0	0	0	0
WT333(F4E4E1AF1293)	3.66	13105	2022-11-29 20:23:51.273	0.093	0.174	1.053	17.517	0.854	6.714	3.208	-2.598	144.668	0	0	0	0	0	0	0
WT333(F4E4E1AF1293)	3.66	13105	2022-11-29 20:23:51.273	-0.093	-0.147	0.978	-11.597	0.305	-4.333	3.164	-2.598	144.344	0	0	0	0	0	0	0
WT333(F4E4E1AF1293)	3.66	13105	2022-11-29 20:23:51.273	-0.093	-0.147	0.978	-11.597	0.305	-4.333	3.115	-2.598	144.02	0	0	0	0	0	0	0
WT333(F4E4E1AF1293)	3.66	13105	2022-11-29 20:23:51.273	-0.093	-0.147	0.978	-11.597	0.305	-4.333	3.065	-2.593	143.701	0	0	0	0	0	0	0
WT333(F4E4E1AF1293)	3.66	13105	2022-11-29 20:23:51.273	-0.093	-0.147	0.978	-11.597	0.305	-4.333	3.016	-2.587	143.377	0	0	0	0	0	0	0
WT333(F4E4E1AF1293)	3.66	13105	2022-11-29 20:23:51.304	0.014	0.172	1.067	4.639	0.671	1.16	3.049	-2.582	143.08	0	0	0	0	0	0	0
WT333(F4E4E1AF1293)	3.66	13105	2022-11-29 20:23:51.304	0.014	0.172	1.067	4.639	0.671	1.16	3.076	-2.582	142.784	0	0	0	0	0	0	0
WT333(F4E4E1AF1293)	3.66	13105	2022-11-29 20:23:51.304	0.014	0.172	1.067	4.639	0.671	1.16	3.109	-2.576	142.487	0	0	0	0	0	0	0
WT333(F4E4E1AF1293)	3.66	13105	2022-11-29 20:23:51.304	0.014	0.172	1.067	4.639	0.671	1.16	3.142	-2.571	142.191	0	0	0	0	0	0	0
WT333(F4E4E1AF1293)	3.66	13105	2022-11-29 20:23:51.304	-0.011	0.066	1.027	0.427	0.671	0.977	3.153	-2.571	141.894	0	0	0	0	0	0	0
WT333(F4E4E1AF1293)	3.66	13105	2022-11-29 20:23:51.304	-0.011	0.066	1.027	0.427	0.671	0.977	3.164	-2.565	141.597	0	0	0	0	0	0	0
WT333(F4E4E1AF1293)	3.66	13105	2022-11-29 20:23:51.304	-0.011	0.066	1.027	0.427	0.671	0.977	3.175	-2.565	141.301	0	0	0	0	0	0	0
WT333(F4E4E1AF1293)	3.66	13105	2022-11-29 20:23:51.304	-0.011	0.066	1.027	0.427	0.671	0.977	3.186	-2.56	141.004	0	0	0	0	0	0	0
WT333(F4E4E1AF1293)	3.66	13105	2022-11-29 20:23:51.335	-0.042	0.111	1.047	-6.226	0.122	-5.493	3.164	-2.56	140.674	0	0	0	0	0	0	0
WT333(F4E4E1AF1293)	3.66	13105	2022-11-29 20:23:51.335	-0.042	0.111	1.047	-6.226	0.122	-5.493	3.148	-2.554	140.345	0	0	0	0	0	0	0
WT333(F4E4E1AF1293)	3.66	13105	2022-11-29 20:23:51.335	-0.042	0.111	1.047	-6.226	0.122	-5.493	3.126	-2.554	140.015	0	0	0	0	0	0	0
WT333(F4E4E1AF1293)	3.66	13105	2022-11-29 20:23:51.335	-0.042	0.111	1.047	-6.226	0.122	-5.493	3.104	-2.549	139.691	0	0	0	0	0	0	0
WT333(F4E4E1AF1293)	3.66	13105	2022-11-29 20:23:51.335	0.112	-0.206	1.008	0.122	-0.793	5.066	3.115	-2.554	139.417	0	0	0	0	0	0	0
WT333(F4E4E1AF1293)	3.66	13105	2022-11-29 20:23:51.335	0.112	-0.206	1.008	0.122	-0.793	5.066	3.12	-2.554	139.147	0	0	0	0	0	0	0
WT333(F4E4E1AF1293)	3.66	13105	2022-11-29 20:23:51.335	0.112	-0.206	1.008	0.122	-0.793	5.066	3.126	-2.554	138.878	0	0	0	0	0	0	0
WT333(F4E4E1AF1293)	3.66	13105	2022-11-29 20:23:51.335	0.112	-0.206	1.008	0.122	-0.793	5.066	3.126	-2.554	138.615	0	0	0	0	0	0	0
WT333(F4E4E1AF1293)	3.66	13105	2022-11-29 20:23:51.398	-0.021	0.264	1.023	4.15	0.183	0.183	3.153	-2.549	138.323	0	0	0	0	0	0	0
WT333(F4E4E1AF1293)	3.66	13105	2022-11-29 20:23:51.398	-0.021	0.264	1.023	4.15	0.183	0.183	3.175	-2.543	138.032	0	0	0	0	0	0	0
WT333(F4E4E1AF1293)	3.66	13105	2022-11-29 20:23:51.398	-0.021	0.264	1.023	4.15	0.183	0.183	3.203	-2.543	137.741	0	0	0	0	0	0	0
WT333(F4E4E1AF1293)	3.66	13105	2022-11-29 20:23:51.398	-0.021	0.264	1.023	4.15	0.183	0.183	3.23	-2.538	137.45	0	0	0	0	0	0	0
WT333(F4E4E1AF1293)	3.66	13105	2022-11-29 20:23:51.398	0.051	-0.217	1.005	-15.259	-0.793	-6.165	3.164	-2.538	137.126	0	0	0	0	0	0	0
WT333(F4E4E1AF1293)	3.66	13105	2022-11-29 20:23:51.398	0.051	-0.217	1.005	-15.259	-0.793	-6.165	3.093	-2.538	136.807	0	0	0	0	0	0	0
WT333(F4E4E1AF1293)	3.66	13105	2022-11-29 20:23:51.398	0.051	-0.217	1.005	-15.259	-0.793	-6.165	3.016	-2.532	136.494	0	0	0	0	0	0	0
WT333(F4E4E1AF1293)	3.66	13105	2022-11-29 20:23:51.398	0.051	-0.217	1.005	-15.259	-0.793	-6.165	2.944	-2.527	136.181	0	0	0	0	0	0	0
WT333(F4E4E1AF1293)	3.66	13105	2022-11-29 20:23:51.429	0.004	0.294	1.027	14.587	0.793	8.423	3.016	-2.521	135.939	0	0	0	0	0	0	0
WT333(F4E4E1AF1293)	3.66	13105	2022-11-29 20:23:51.429	0.004	0.294	1.027	14.587	0.793	8.423	3.093	-2.516	135.698	0	0	0	0	0	0	0
WT333(F4E4E1AF1293)	3.66	13105	2022-11-29 20:23:51.429	0.004	0.294	1.027	14.587	0.793	8.423	3.17	-2.51	135.456	0	0	0	0	0	0	0
WT333(F4E4E1AF1293)	3.66	13105	2022-11-29 20:23:51.429	0.004	0.294	1.027	14.587	0.793	8.423	3.246	-2.51	135.214	0	0	0	0	0	0	0
WT333(F4E4E1AF1293)	3.66	13105	2022-11-29 20:23:51.429	0.025	-0.051	0.996	-3.967	0	-4.517	3.23	-2.505	134.907	0	0	0	0	0	0	0
WT333(F4E4E1AF1293)	3.66	13105	2022-11-29 20:23:51.429	0.025	-0.051	0.996	-3.967	0	-4.517	3.219	-2.499	134.599	0	0	0	0	0	0	0
WT333(F4E4E1AF1293)	3.66	13105	2022-11-29 20:23:51.429	0.025	-0.051	0.996	-3.967	0	-4.517	3.203	-2.499	134.291	0	0	0	0	0	0	0
WT333(F4E4E1AF1293)	3.66	13105	2022-11-29 20:23:51.429	0.012	-0.116	0.98	-6.409	0.183	3.723	3.175	-2.494	134.033	0	0	0	0	0	0	0
WT333(F4E4E1AF1293)	3.66	13105	2022-11-29 20:23:51.460	0.012	-0.116	0.98	-6.409	0.183	3.723	3.142	-2.488	133.77	0	0	0	0	0	0	0
WT333(F4E4E1AF1293)	3.66	13105	2022-11-29 20:23:51.460	0.012	-0.116	0.98	-6.409	0.183	3.723	3.109	-2.483	133.511	0	0	0	0	0	0	0
WT333(F4E4E1AF1293)	3.66	13105	2022-11-29 20:23:51.460	0.012	-0.116	0.98	-6.409	0.183	3.723	3.076	-2.472	133.253	0	0	0	0	0	0	0
WT333(F4E4E1AF1293)	3.66	13105	2022-11-29 20:23:51.460	0	0.29	1.063	1.221	-0.305	-1.16	3.087	-2.472	132.973	0	0	0	0	0	0	0
WT333(F4E4E1AF1293)	3.66	13105	2022-11-29 20:23:51.460	0	0.29	1.063	1.221	-0.305	-1.16	3.098	-2.466	132.687	0	0	0	0	0	0	0
WT333(F4E4E1AF1293)	3.66	13105	2022-11-29 20:23:51.460	0	0.29	1.063	1.221	-0.305	-1.16	3.109	-2.466	132.407	0	0	0	0	0	0	0
WT333(F4E4E1AF1293)	3.66	13105	2022-11-29 20:23:51.460	0	0.29	1.063	1.221	-0.305	-1.16	3.12	-2.466	132.122	0	0	0	0	0	0	0
WT333(F4E4E1AF1293)	3.66	13105	2022-11-29 20:23:51.460	0.027	-0.063	1.014	0.549	0.427	-2.38	3.131	-2.461	131.836	0	0	0	0	0	0	0
WT333(F4E4E1AF1293)	3.66	13105	2022-11-29 20:23:51.507	0.027	-0.063	1.014	0.549	0.427	-2.38	3.137	-2.455	131.545	0	0	0	0	0	0	0
WT333(F4E4E1AF1293)	3.66	13105	2022-11-29 20:23:51.507	0.027	-0.063	1.014	0.549	0.427	-2.38	3.142	-2.45	131.259	0	0	0	0	0	0	0
WT333(F4E4E1AF1293)	3.66	13105	2022-11-29 20:23:51.507	0.027	-0.063	1.014	0.549	0.427	-2.38	3.148	-2.444	130.979	0	0	0	0	0	0	0
WT333(F4E4E1AF1293)	3.66	13105	2022-11-29 20:23:51.507	-0.059	0.002	0.998	4.15	0.366	3.418	3.175	-2.439	130.721	0	0	0	0	0	0	0
WT333(F4E4E1AF1293)	3.66	13105	2022-11-29 20:23:51.507	-0.059	0.002	0.998	4.15	0.366	3.418	3.197	-2.428	130.463	0	0	0	0	0	0	0
WT333(F4E4E1AF1293)	3.66	13105	2022-11-29 20:23:51.507	-0.059	0.002	0.998	4.15	0.366	3.418	3.219	-2.422	130.204	0	0	0	0	0	0	0
WT333(F4E4E1AF1293)	3.66	13105	2022-11-29 20:23:51.507	-0.059	0.002	0.998	4.15	0.366	3.418	3.246	-2.417	129.952	0	0	0	0	0	0	0
WT333(F4E4E1AF1293)	3.66	13105	2022-11-29 20:23:51.507	-0.013	0.259	1.016	4.944	0.183	-4.028	3.274	-2.406	129.655	0	0	0	0	0	0	0
WT333(F4E4E1AF1293)	3.66	13105	2022-11-29 20:23:51.538	-0.013	0.259	1.016	4.944	0.183	-4.028	3.307	-2.401	129.359	0	0	0	0	0	0	0
WT333(F4E4E1AF1293)	3.66	13105	2022-11-29 20:23:51.538	-0.013	0.259	1.016	4.944	0.183	-4.028	3.34	-2.395	129.067	0	0	0	0	0	0	0
WT333(F4E4E1AF1293)	3.66	13105	2022-11-29 20:23:51.538	-0.013	0.259	1.016	4.944	0.183	-4.028	3.373	-2.39	128.771	0	0	0	0	0	0	0

## Sheet: 140cm
设备名称	电压	版本	片上时间	加速度X(g)	加速度Y(g)	加速度Z(g)	角速度X(°/s)	角速度Y(°/s)	角速度Z(°/s)	角度X(°)	角度Y(°)	角度Z(°)	磁场X	磁场Y	磁场Z	四元数0	四元数1	四元数2	四元数3	状态
WT333(F4E4E1AF1293)	3.65	13105	2022-11-29 20:33:26.851	-0.035	-0.095	0.967	-6.897	-0.488	-1.526	0.566	0.385	172.288	0	0	0	0	0	0	0
WT333(F4E4E1AF1293)	3.65	13105	2022-11-29 20:33:26.851	-0.035	-0.095	0.967	-6.897	-0.488	-1.526	0.544	0.385	172.288	0	0	0	0	0	0	0
WT333(F4E4E1AF1293)	3.65	13105	2022-11-29 20:33:26.851	-0.035	-0.095	0.967	-6.897	-0.488	-1.526	0.511	0.385	172.282	0	0	0	0	0	0	0
WT333(F4E4E1AF1293)	3.65	13105	2022-11-29 20:33:26.851	-0.035	-0.095	0.967	-6.897	-0.488	-1.526	0.483	0.379	172.282	0	0	0	0	0	0	0
WT333(F4E4E1AF1293)	3.65	13105	2022-11-29 20:33:26.851	0.047	0.13	0.968	1.282	0	0.854	0.5	0.385	172.293	0	0	0	0	0	0	0
WT333(F4E4E1AF1293)	3.65	13105	2022-11-29 20:33:26.851	0.047	0.13	0.968	1.282	0	0.854	0.511	0.385	172.304	0	0	0	0	0	0	0
WT333(F4E4E1AF1293)	3.65	13105	2022-11-29 20:33:26.851	0.047	0.13	0.968	1.282	0	0.854	0.527	0.385	172.315	0	0	0	0	0	0	0
WT333(F4E4E1AF1293)	3.65	13105	2022-11-29 20:33:26.851	0.047	0.13	0.968	1.282	0	0.854	0.538	0.385	172.326	0	0	0	0	0	0	0
WT333(F4E4E1AF1293)	3.65	13105	2022-11-29 20:33:26.851	-0.071	-0.275	0.983	-37.354	0.122	-4.517	0.357	0.385	172.31	0	0	0	0	0	0	0
WT333(F4E4E1AF1293)	3.65	13105	2022-11-29 20:33:26.851	-0.071	-0.275	0.983	-37.354	0.122	-4.517	0.176	0.385	172.293	0	0	0	0	0	0	0
WT333(F4E4E1AF1293)	3.65	13105	2022-11-29 20:33:26.851	-0.071	-0.275	0.983	-37.354	0.122	-4.517	-0.005	0.385	172.277	0	0	0	0	0	0	0
WT333(F4E4E1AF1293)	3.65	13105	2022-11-29 20:33:26.866	-0.071	-0.275	0.983	-37.354	0.122	-4.517	-0.192	0.39	172.26	0	0	0	0	0	0	0
WT333(F4E4E1AF1293)	3.65	13105	2022-11-29 20:33:26.866	-0.089	0.665	1.101	25.452	0.854	6.775	-0.055	0.396	172.304	0	0	0	0	0	0	0
WT333(F4E4E1AF1293)	3.65	13105	2022-11-29 20:33:26.866	-0.089	0.665	1.101	25.452	0.854	6.775	0.077	0.401	172.343	0	0	0	0	0	0	0
WT333(F4E4E1AF1293)	3.65	13105	2022-11-29 20:33:26.866	-0.089	0.665	1.101	25.452	0.854	6.775	0.22	0.412	172.386	0	0	0	0	0	0	0
WT333(F4E4E1AF1293)	3.65	13105	2022-11-29 20:33:26.866	-0.089	0.665	1.101	25.452	0.854	6.775	0.363	0.417	172.425	0	0	0	0	0	0	0
WT333(F4E4E1AF1293)	3.65	13105	2022-11-29 20:33:26.866	0.09	-0.301	0.841	-4.395	-0.183	-3.784	0.357	0.423	172.414	0	0	0	0	0	0	0
WT333(F4E4E1AF1293)	3.65	13105	2022-11-29 20:33:26.866	0.09	-0.301	0.841	-4.395	-0.183	-3.784	0.346	0.423	172.403	0	0	0	0	0	0	0
WT333(F4E4E1AF1293)	3.65	13105	2022-11-29 20:33:26.866	0.09	-0.301	0.841	-4.395	-0.183	-3.784	0.335	0.423	172.392	0	0	0	0	0	0	0
WT333(F4E4E1AF1293)	3.65	13105	2022-11-29 20:33:26.929	0.09	-0.301	0.841	-4.395	-0.183	-3.784	0.319	0.423	172.381	0	0	0	0	0	0	0
WT333(F4E4E1AF1293)	3.65	13105	2022-11-29 20:33:26.929	0.069	-0.64	0.835	-78.003	-0.061	-7.385	-0.066	0.423	172.348	0	0	0	0	0	0	0
WT333(F4E4E1AF1293)	3.65	13105	2022-11-29 20:33:26.929	0.069	-0.64	0.835	-78.003	-0.061	-7.385	-0.456	0.417	172.321	0	0	0	0	0	0	0
WT333(F4E4E1AF1293)	3.65	13105	2022-11-29 20:33:26.929	0.069	-0.64	0.835	-78.003	-0.061	-7.385	-0.857	0.417	172.288	0	0	0	0	0	0	0
WT333(F4E4E1AF1293)	3.65	13105	2022-11-29 20:33:26.929	0.069	-0.64	0.835	-78.003	-0.061	-7.385	-1.258	0.412	172.26	0	0	0	0	0	0	0
WT333(F4E4E1AF1293)	3.65	13105	2022-11-29 20:33:26.929	-0.037	0.583	1.268	10.62	-0.183	4.7	-1.208	0.412	172.288	0	0	0	0	0	0	0
WT333(F4E4E1AF1293)	3.65	13105	2022-11-29 20:33:26.929	-0.037	0.583	1.268	10.62	-0.183	4.7	-1.154	0.406	172.321	0	0	0	0	0	0	0
WT333(F4E4E1AF1293)	3.65	13105	2022-11-29 20:33:26.929	-0.037	0.583	1.268	10.62	-0.183	4.7	-1.099	0.406	172.348	0	0	0	0	0	0	0
WT333(F4E4E1AF1293)	3.65	13105	2022-11-29 20:33:26.991	-0.037	0.583	1.268	10.62	-0.183	4.7	-1.033	0.406	172.381	0	0	0	0	0	0	0
WT333(F4E4E1AF1293)	3.65	13105	2022-11-29 20:33:26.991	-0.127	0.573	1.167	14.282	0.977	4.517	-0.95	0.412	172.408	0	0	0	0	0	0	0
WT333(F4E4E1AF1293)	3.65	13105	2022-11-29 20:33:26.991	-0.127	0.573	1.167	14.282	0.977	4.517	-0.857	0.417	172.441	0	0	0	0	0	0	0
WT333(F4E4E1AF1293)	3.65	13105	2022-11-29 20:33:26.991	-0.127	0.573	1.167	14.282	0.977	4.517	-0.764	0.423	172.474	0	0	0	0	0	0	0
WT333(F4E4E1AF1293)	3.65	13105	2022-11-29 20:33:26.991	-0.127	0.573	1.167	14.282	0.977	4.517	-0.67	0.434	172.502	0	0	0	0	0	0	0
WT333(F4E4E1AF1293)	3.65	13105	2022-11-29 20:33:26.991	0.053	-0.119	0.929	24.292	-0.061	-4.15	-0.527	0.434	172.491	0	0	0	0	0	0	0
WT333(F4E4E1AF1293)	3.65	13105	2022-11-29 20:33:26.991	0.053	-0.119	0.929	24.292	-0.061	-4.15	-0.385	0.434	172.474	0	0	0	0	0	0	0
WT333(F4E4E1AF1293)	3.65	13105	2022-11-29 20:33:26.991	0.053	-0.119	0.929	24.292	-0.061	-4.15	-0.247	0.439	172.463	0	0	0	0	0	0	0
WT333(F4E4E1AF1293)	3.65	13105	2022-11-29 20:33:26.991	0.053	-0.119	0.929	24.292	-0.061	-4.15	-0.11	0.439	172.447	0	0	0	0	0	0	0
WT333(F4E4E1AF1293)	3.65	13105	2022-11-29 20:33:26.991	0.038	0.049	0.964	16.846	0	-0.244	-0.011	0.439	172.452	0	0	0	0	0	0	0
WT333(F4E4E1AF1293)	3.65	13105	2022-11-29 20:33:26.991	0.038	0.049	0.964	16.846	0	-0.244	0.082	0.439	172.458	0	0	0	0	0	0	0
WT333(F4E4E1AF1293)	3.65	13105	2022-11-29 20:33:26.991	0.038	0.049	0.964	16.846	0	-0.244	0.181	0.439	172.463	0	0	0	0	0	0	0
WT333(F4E4E1AF1293)	3.65	13105	2022-11-29 20:33:26.991	0.038	0.049	0.964	16.846	0	-0.244	0.28	0.434	172.469	0	0	0	0	0	0	0
WT333(F4E4E1AF1293)	3.65	13105	2022-11-29 20:33:26.991	0.104	0.321	1.032	9.583	0.549	0.977	0.341	0.439	172.48	0	0	0	0	0	0	0
WT333(F4E4E1AF1293)	3.65	13105	2022-11-29 20:33:26.991	0.104	0.321	1.032	9.583	0.549	0.977	0.406	0.439	172.491	0	0	0	0	0	0	0
WT333(F4E4E1AF1293)	3.65	13105	2022-11-29 20:33:26.991	0.104	0.321	1.032	9.583	0.549	0.977	0.472	0.434	172.502	0	0	0	0	0	0	0
WT333(F4E4E1AF1293)	3.65	13105	2022-11-29 20:33:27.054	0.104	0.321	1.032	9.583	0.549	0.977	0.544	0.434	172.513	0	0	0	0	0	0	0
WT333(F4E4E1AF1293)	3.65	13105	2022-11-29 20:33:27.054	-0.129	-0.537	0.97	-31.555	-2.014	-3.174	0.401	0.423	172.502	0	0	0	0	0	0	0
WT333(F4E4E1AF1293)	3.65	13105	2022-11-29 20:33:27.054	-0.129	-0.537	0.97	-31.555	-2.014	-3.174	0.253	0.412	172.491	0	0	0	0	0	0	0
WT333(F4E4E1AF1293)	3.65	13105	2022-11-29 20:33:27.054	-0.129	-0.537	0.97	-31.555	-2.014	-3.174	0.099	0.401	172.48	0	0	0	0	0	0	0
WT333(F4E4E1AF1293)	3.65	13105	2022-11-29 20:33:27.054	-0.129	-0.537	0.97	-31.555	-2.014	-3.174	-0.055	0.39	172.469	0	0	0	0	0	0	0
WT333(F4E4E1AF1293)	3.65	13105	2022-11-29 20:33:27.054	0.048	0.44	1.139	23.926	-0.061	7.874	0.066	0.39	172.518	0	0	0	0	0	0	0
WT333(F4E4E1AF1293)	3.65	13105	2022-11-29 20:33:27.054	0.048	0.44	1.139	23.926	-0.061	7.874	0.192	0.39	172.562	0	0	0	0	0	0	0
WT333(F4E4E1AF1293)	3.65	13105	2022-11-29 20:33:27.054	0.048	0.44	1.139	23.926	-0.061	7.874	0.324	0.39	172.606	0	0	0	0	0	0	0
WT333(F4E4E1AF1293)	3.65	13105	2022-11-29 20:33:27.147	0.048	0.44	1.139	23.926	-0.061	7.874	0.456	0.385	172.65	0	0	0	0	0	0	0
WT333(F4E4E1AF1293)	3.65	13105	2022-11-29 20:33:27.147	-0.149	0.472	1.059	30.029	1.465	-0.854	0.621	0.396	172.65	0	0	0	0	0	0	0
WT333(F4E4E1AF1293)	3.65	13105	2022-11-29 20:33:27.147	-0.149	0.472	1.059	30.029	1.465	-0.854	0.791	0.401	172.65	0	0	0	0	0	0	0
WT333(F4E4E1AF1293)	3.65	13105	2022-11-29 20:33:27.147	-0.149	0.472	1.059	30.029	1.465	-0.854	0.961	0.412	172.65	0	0	0	0	0	0	0
WT333(F4E4E1AF1293)	3.65	13105	2022-11-29 20:33:27.147	-0.149	0.472	1.059	30.029	1.465	-0.854	1.132	0.423	172.65	0	0	0	0	0	0	0
WT333(F4E4E1AF1293)	3.65	13105	2022-11-29 20:33:27.147	0.068	-0.058	0.867	49.255	1.892	7.202	1.401	0.434	172.694	0	0	0	0	0	0	0
WT333(F4E4E1AF1293)	3.65	13105	2022-11-29 20:33:27.147	0.068	-0.058	0.867	49.255	1.892	7.202	1.664	0.445	172.733	0	0	0	0	0	0	0
WT333(F4E4E1AF1293)	3.65	13105	2022-11-29 20:33:27.147	0.068	-0.058	0.867	49.255	1.892	7.202	1.923	0.45	172.771	0	0	0	0	0	0	0
WT333(F4E4E1AF1293)	3.65	13105	2022-11-29 20:33:27.225	0.039	-0.424	0.844	-21.851	-0.793	0.061	1.829	0.45	172.776	0	0	0	0	0	0	0
WT333(F4E4E1AF1293)	3.65	13105	2022-11-29 20:33:27.225	0.039	-0.424	0.844	-21.851	-0.793	0.061	1.725	0.445	172.782	0	0	0	0	0	0	0
WT333(F4E4E1AF1293)	3.65	13105	2022-11-29 20:33:27.225	0.039	-0.424	0.844	-21.851	-0.793	0.061	1.62	0.439	172.782	0	0	0	0	0	0	0
WT333(F4E4E1AF1293)	3.65	13105	2022-11-29 20:33:27.225	0.039	-0.424	0.844	-21.851	-0.793	0.061	1.511	0.434	172.787	0	0	0	0	0	0	0
WT333(F4E4E1AF1293)	3.65	13105	2022-11-29 20:33:27.225	0.011	0.451	1.074	-11.78	0.427	1.282	1.456	0.439	172.793	0	0	0	0	0	0	0
WT333(F4E4E1AF1293)	3.65	13105	2022-11-29 20:33:27.225	0.011	0.451	1.074	-11.78	0.427	1.282	1.401	0.439	172.804	0	0	0	0	0	0	0
WT333(F4E4E1AF1293)	3.65	13105	2022-11-29 20:33:27.225	0.011	0.451	1.074	-11.78	0.427	1.282	1.357	0.439	172.809	0	0	0	0	0	0	0
WT333(F4E4E1AF1293)	3.65	13105	2022-11-29 20:33:27.225	0.011	0.451	1.074	-11.78	0.427	1.282	1.307	0.439	172.815	0	0	0	0	0	0	0
WT333(F4E4E1AF1293)	3.65	13105	2022-11-29 20:33:27.257	-0.091	0.058	1.1	11.597	0.732	-1.343	1.379	0.445	172.809	0	0	0	0	0	0	0
WT333(F4E4E1AF1293)	3.65	13105	2022-11-29 20:33:27.272	-0.091	0.058	1.1	11.597	0.732	-1.343	1.45	0.45	172.798	0	0	0	0	0	0	0
WT333(F4E4E1AF1293)	3.65	13105	2022-11-29 20:33:27.272	-0.091	0.058	1.1	11.597	0.732	-1.343	1.522	0.45	172.793	0	0	0	0	0	0	0
WT333(F4E4E1AF1293)	3.65	13105	2022-11-29 20:33:27.272	-0.091	0.058	1.1	11.597	0.732	-1.343	1.588	0.456	172.787	0	0	0	0	0	0	0
WT333(F4E4E1AF1293)	3.65	13105	2022-11-29 20:33:27.272	-0.048	0.406	1.121	42.48	0.793	6.409	1.813	0.461	172.82	0	0	0	0	0	0	0
WT333(F4E4E1AF1293)	3.65	13105	2022-11-29 20:33:27.272	-0.048	0.406	1.121	42.48	0.793	6.409	2.043	0.467	172.848	0	0	0	0	0	0	0
WT333(F4E4E1AF1293)	3.65	13105	2022-11-29 20:33:27.272	-0.048	0.406	1.121	42.48	0.793	6.409	2.274	0.472	172.881	0	0	0	0	0	0	0
WT333(F4E4E1AF1293)	3.65	13105	2022-11-29 20:33:27.272	-0.048	0.406	1.121	42.48	0.793	6.409	2.499	0.478	172.908	0	0	0	0	0	0	0
WT333(F4E4E1AF1293)	3.65	13105	2022-11-29 20:33:27.272	-0.01	0.301	0.96	30.334	0.977	0	2.67	0.483	172.903	0	0	0	0	0	0	0
WT333(F4E4E1AF1293)	3.65	13105	2022-11-29 20:33:27.272	-0.01	0.301	0.96	30.334	0.977	0	2.845	0.489	172.903	0	0	0	0	0	0	0
WT333(F4E4E1AF1293)	3.65	13105	2022-11-29 20:33:27.272	-0.01	0.301	0.96	30.334	0.977	0	3.016	0.5	172.892	0	0	0	0	0	0	0
WT333(F4E4E1AF1293)	3.65	13105	2022-11-29 20:33:27.272	-0.01	0.301	0.96	30.334	0.977	0	3.186	0.505	172.886	0	0	0	0	0	0	0
WT333(F4E4E1AF1293)	3.65	13105	2022-11-29 20:33:27.272	0.091	-0.062	0.831	5.798	-1.465	0.366	3.235	0.494	172.881	0	0	0	0	0	0	0
WT333(F4E4E1AF1293)	3.65	13105	2022-11-29 20:33:27.272	0.091	-0.062	0.831	5.798	-1.465	0.366	3.279	0.489	172.87	0	0	0	0	0	0	0
WT333(F4E4E1AF1293)	3.65	13105	2022-11-29 20:33:27.272	0.091	-0.062	0.831	5.798	-1.465	0.366	3.323	0.483	172.864	0	0	0	0	0	0	0
WT333(F4E4E1AF1293)	3.65	13105	2022-11-29 20:33:27.272	0.091	-0.062	0.831	5.798	-1.465	0.366	3.367	0.472	172.853	0	0	0	0	0	0	0
WT333(F4E4E1AF1293)	3.65	13105	2022-11-29 20:33:27.288	-0.096	-0.124	0.979	-18.127	-1.587	2.38	3.285	0.461	172.853	0	0	0	0	0	0	0
WT333(F4E4E1AF1293)	3.65	13105	2022-11-29 20:33:27.288	-0.096	-0.124	0.979	-18.127	-1.587	2.38	3.208	0.456	172.859	0	0	0	0	0	0	0
WT333(F4E4E1AF1293)	3.65	13105	2022-11-29 20:33:27.288	-0.096	-0.124	0.979	-18.127	-1.587	2.38	3.126	0.445	172.859	0	0	0	0	0	0	0
WT333(F4E4E1AF1293)	3.65	13105	2022-11-29 20:33:27.288	-0.096	-0.124	0.979	-18.127	-1.587	2.38	3.038	0.439	172.864	0	0	0	0	0	0	0
WT333(F4E4E1AF1293)	3.65	13105	2022-11-29 20:33:27.288	0.105	0.105	1.042	-11.047	-1.16	3.479	2.988	0.434	172.87	0	0	0	0	0	0	0
WT333(F4E4E1AF1293)	3.65	13105	2022-11-29 20:33:27.288	0.105	0.105	1.042	-11.047	-1.16	3.479	2.939	0.423	172.875	0	0	0	0	0	0	0
WT333(F4E4E1AF1293)	3.65	13105	2022-11-29 20:33:27.288	0.105	0.105	1.042	-11.047	-1.16	3.479	2.895	0.417	172.881	0	0	0	0	0	0	0
WT333(F4E4E1AF1293)	3.65	13105	2022-11-29 20:33:27.288	0.105	0.105	1.042	-11.047	-1.16	3.479	2.845	0.406	172.886	0	0	0	0	0	0	0
WT333(F4E4E1AF1293)	3.65	13105	2022-11-29 20:33:27.350	-0.107	-0.498	1.154	-28.076	-2.38	0.671	2.708	0.396	172.875	0	0	0	0	0	0	0
WT333(F4E4E1AF1293)	3.65	13105	2022-11-29 20:33:27.350	-0.107	-0.498	1.154	-28.076	-2.38	0.671	2.565	0.385	172.864	0	0	0	0	0	0	0
WT333(F4E4E1AF1293)	3.65	13105	2022-11-29 20:33:27.350	-0.107	-0.498	1.154	-28.076	-2.38	0.671	2.417	0.374	172.853	0	0	0	0	0	0	0
WT333(F4E4E1AF1293)	3.65	13105	2022-11-29 20:33:27.350	-0.107	-0.498	1.154	-28.076	-2.38	0.671	2.269	0.363	172.842	0	0	0	0	0	0	0
WT333(F4E4E1AF1293)	3.65	13105	2022-11-29 20:33:27.350	0.16	-0.107	0.948	7.69	-2.075	14.954	2.296	0.352	172.897	0	0	0	0	0	0	0
WT333(F4E4E1AF1293)	3.65	13105	2022-11-29 20:33:27.350	0.16	-0.107	0.948	7.69	-2.075	14.954	2.324	0.335	172.958	0	0	0	0	0	0	0
WT333(F4E4E1AF1293)	3.65	13105	2022-11-29 20:33:27.350	0.16	-0.107	0.948	7.69	-2.075	14.954	2.351	0.319	173.013	0	0	0	0	0	0	0
WT333(F4E4E1AF1293)	3.65	13105	2022-11-29 20:33:27.350	0.16	-0.107	0.948	7.69	-2.075	14.954	2.373	0.302	173.068	0	0	0	0	0	0	0
WT333(F4E4E1AF1293)	3.65	13105	2022-11-29 20:33:27.350	-0.144	0.955	1.216	43.884	2.808	5.615	2.587	0.313	173.073	0	0	0	0	0	0	0
WT333(F4E4E1AF1293)	3.65	13105	2022-11-29 20:33:27.350	-0.288	1.909	2.432	43.884	2.808	5.615	2.818	0.324	173.079	0	0	0	0	0	0	0
WT333(F4E4E1AF1293)	3.65	13105	2022-11-29 20:33:27.350	-0.575	3.819	4.864	43.884	2.808	5.615	3.065	0.341	173.084	0	0	0	0	0	0	0
WT333(F4E4E1AF1293)	3.65	13105	2022-11-29 20:33:27.350	-1.15	7.638	9.728	43.884	2.808	5.615	3.34	0.357	173.079	0	0	0	0	0	0	0
WT333(F4E4E1AF1293)	3.65	13105	2022-11-29 20:33:27.350	-0.121	0.001	0.871	37.354	1.831	4.272	3.576	0.368	173.068	0	0	0	0	0	0	0
WT333(F4E4E1AF1293)	3.65	13105	2022-11-29 20:33:27.350	-0.121	0.001	0.871	37.354	1.831	4.272	3.818	0.379	173.062	0	0	0	0	0	0	0
WT333(F4E4E1AF1293)	3.65	13105	2022-11-29 20:33:27.350	-0.121	0.001	0.871	37.354	1.831	4.272	4.048	0.39	173.051	0	0	0	0	0	0	0
WT333(F4E4E1AF1293)	3.65	13105	2022-11-29 20:33:27.350	-0.121	0.001	0.871	37.354	1.831	4.272	4.285	0.401	173.035	0	0	0	0	0	0	0
WT333(F4E4E1AF1293)	3.65	13105	2022-11-29 20:33:27.382	-0.073	-0.019	0.955	-10.742	1.038	-5.676	4.274	0.412	172.974	0	0	0	0	0	0	0
WT333(F4E4E1AF1293)	3.65	13105	2022-11-29 20:33:27.382	-0.073	-0.019	0.955	-10.742	1.038	-5.676	4.257	0.428	172.919	0	0	0	0	0	0	0
WT333(F4E4E1AF1293)	3.65	13105	2022-11-29 20:33:27.382	-0.073	-0.019	0.955	-10.742	1.038	-5.676	4.246	0.439	172.864	0	0	0	0	0	0	0
WT333(F4E4E1AF1293)	3.65	13105	2022-11-29 20:33:27.382	-0.073	-0.019	0.955	-10.742	1.038	-5.676	4.23	0.45	172.809	0	0	0	0	0	0	0
WT333(F4E4E1AF1293)	3.65	13105	2022-11-29 20:33:27.382	0.01	-0.205	0.962	-2.197	-0.488	2.625	4.257	0.456	172.793	0	0	0	0	0	0	0
WT333(F4E4E1AF1293)	3.65	13105	2022-11-29 20:33:27.382	0.01	-0.205	0.962	-2.197	-0.488	2.625	4.279	0.456	172.776	0	0	0	0	0	0	0
WT333(F4E4E1AF1293)	3.65	13105	2022-11-29 20:33:27.382	0.01	-0.205	0.962	-2.197	-0.488	2.625	4.296	0.461	172.76	0	0	0	0	0	0	0
WT333(F4E4E1AF1293)	3.65	13105	2022-11-29 20:33:27.382	0.01	-0.205	0.962	-2.197	-0.488	2.625	4.312	0.461	172.744	0	0	0	0	0	0	0
WT333(F4E4E1AF1293)	3.65	13105	2022-11-29 20:33:27.413	-0.023	0.228	1.023	0.488	-0.488	2.625	4.34	0.461	172.722	0	0	0	0	0	0	0
WT333(F4E4E1AF1293)	3.65	13105	2022-11-29 20:33:27.413	-0.023	0.228	1.023	0.488	-0.488	2.625	4.373	0.461	172.7	0	0	0	0	0	0	0
WT333(F4E4E1AF1293)	3.65	13105	2022-11-29 20:33:27.413	-0.023	0.228	1.023	0.488	-0.488	2.625	4.4	0.467	172.683	0	0	0	0	0	0	0
WT333(F4E4E1AF1293)	3.65	13105	2022-11-29 20:33:27.413	-0.023	0.228	1.023	0.488	-0.488	2.625	4.427	0.467	172.661	0	0	0	0	0	0	0
WT333(F4E4E1AF1293)	3.65	13105	2022-11-29 20:33:27.413	0.189	-0.007	0.987	-7.935	0	-1.648	4.417	0.467	172.617	0	0	0	0	0	0	0
WT333(F4E4E1AF1293)	3.65	13105	2022-11-29 20:33:27.413	0.189	-0.007	0.987	-7.935	0	-1.648	4.4	0.472	172.573	0	0	0	0	0	0	0
WT333(F4E4E1AF1293)	3.65	13105	2022-11-29 20:33:27.413	0.189	-0.007	0.987	-7.935	0	-1.648	4.384	0.472	172.524	0	0	0	0	0	0	0
WT333(F4E4E1AF1293)	3.65	13105	2022-11-29 20:33:27.413	0.189	-0.007	0.987	-7.935	0	-1.648	4.362	0.472	172.474	0	0	0	0	0	0	0
WT333(F4E4E1AF1293)	3.65	13105	2022-11-29 20:33:27.444	-0.083	-0.203	0.944	-8.911	-0.854	0.488	4.334	0.467	172.43	0	0	0	0	0	0	0
WT333(F4E4E1AF1293)	3.65	13105	2022-11-29 20:33:27.444	-0.083	-0.203	0.944	-8.911	-0.854	0.488	4.307	0.461	172.392	0	0	0	0	0	0	0
WT333(F4E4E1AF1293)	3.65	13105	2022-11-29 20:33:27.444	-0.083	-0.203	0.944	-8.911	-0.854	0.488	4.274	0.456	172.354	0	0	0	0	0	0	0
WT333(F4E4E1AF1293)	3.65	13105	2022-11-29 20:33:27.444	-0.083	-0.203	0.944	-8.911	-0.854	0.488	4.241	0.456	172.315	0	0	0	0	0	0	0
WT333(F4E4E1AF1293)	3.65	13105	2022-11-29 20:33:27.444	0	0.053	0.901	-20.874	-7.08	1.16	4.147	0.417	172.282	0	0	0	0	0	0	0
WT333(F4E4E1AF1293)	3.65	13105	2022-11-29 20:33:27.444	0	0.053	0.901	-20.874	-7.08	1.16	4.054	0.385	172.249	0	0	0	0	0	0	0
WT333(F4E4E1AF1293)	3.65	13105	2022-11-29 20:33:27.444	0	0.053	0.901	-20.874	-7.08	1.16	3.961	0.352	172.216	0	0	0	0	0	0	0
WT333(F4E4E1AF1293)	3.65	13105	2022-11-29 20:33:27.444	0	0.053	0.901	-20.874	-7.08	1.16	3.867	0.319	172.183	0	0	0	0	0	0	0
WT333(F4E4E1AF1293)	3.65	13105	2022-11-29 20:33:27.507	-0.039	0.353	1.122	4.333	-0.61	-0.427	3.9	0.319	172.15	0	0	0	0	0	0	0
WT333(F4E4E1AF1293)	3.65	13105	2022-11-29 20:33:27.507	-0.039	0.353	1.122	4.333	-0.61	-0.427	3.933	0.313	172.112	0	0	0	0	0	0	0
WT333(F4E4E1AF1293)	3.65	13105	2022-11-29 20:33:27.507	-0.039	0.353	1.122	4.333	-0.61	-0.427	3.966	0.313	172.073	0	0	0	0	0	0	0
WT333(F4E4E1AF1293)	3.65	13105	2022-11-29 20:33:27.507	-0.039	0.353	1.122	4.333	-0.61	-0.427	4.005	0.313	172.04	0	0	0	0	0	0	0
WT333(F4E4E1AF1293)	3.65	13105	2022-11-29 20:33:27.507	-0.182	0.019	1.008	-1.16	-1.77	-4.15	4.016	0.308	171.985	0	0	0	0	0	0	0
WT333(F4E4E1AF1293)	3.65	13105	2022-11-29 20:33:27.507	-0.182	0.019	1.008	-1.16	-1.77	-4.15	4.021	0.302	171.936	0	0	0	0	0	0	0
WT333(F4E4E1AF1293)	3.65	13105	2022-11-29 20:33:27.507	-0.182	0.019	1.008	-1.16	-1.77	-4.15	4.026	0.302	171.887	0	0	0	0	0	0	0
WT333(F4E4E1AF1293)	3.65	13105	2022-11-29 20:33:27.507	-0.182	0.019	1.008	-1.16	-1.77	-4.15	4.032	0.302	171.837	0	0	0	0	0	0	0
WT333(F4E4E1AF1293)	3.65	13105	2022-11-29 20:33:27.538	0.006	0.016	1.073	-2.625	-1.038	1.465	4.032	0.302	171.815	0	0	0	0	0	0	0
WT333(F4E4E1AF1293)	3.65	13105	2022-11-29 20:33:27.538	0.006	0.016	1.073	-2.625	-1.038	1.465	4.026	0.302	171.804	0	0	0	0	0	0	0
WT333(F4E4E1AF1293)	3.65	13105	2022-11-29 20:33:27.538	0.006	0.016	1.073	-2.625	-1.038	1.465	4.021	0.302	171.782	0	0	0	0	0	0	0
WT333(F4E4E1AF1293)	3.65	13105	2022-11-29 20:33:27.538	0.006	0.016	1.073	-2.625	-1.038	1.465	4.021	0.302	171.766	0	0	0	0	0	0	0
WT333(F4E4E1AF1293)	3.65	13105	2022-11-29 20:33:27.538	0.071	0.098	1	-3.174	-1.831	-1.709	4.01	0.297	171.733	0	0	0	0	0	0	0
WT333(F4E4E1AF1293)	3.65	13105	2022-11-29 20:33:27.538	0.071	0.098	1	-3.174	-1.831	-1.709	3.999	0.291	171.694	0	0	0	0	0	0	0
WT333(F4E4E1AF1293)	3.65	13105	2022-11-29 20:33:27.538	0.071	0.098	1	-3.174	-1.831	-1.709	3.994	0.286	171.656	0	0	0	0	0	0	0
WT333(F4E4E1AF1293)	3.65	13105	2022-11-29 20:33:27.538	0.071	0.098	1	-3.174	-1.831	-1.709	3.983	0.28	171.612	0	0	0	0	0	0	0
WT333(F4E4E1AF1293)	3.65	13105	2022-11-29 20:33:27.616	-0.042	0.012	1.112	-8.423	0.122	-1.099	3.95	0.286	171.579	0	0	0	0	0	0	0
WT333(F4E4E1AF1293)	3.65	13105	2022-11-29 20:33:27.616	-0.042	0.012	1.112	-8.423	0.122	-1.099	3.911	0.286	171.541	0	0	0	0	0	0	0
WT333(F4E4E1AF1293)	3.65	13105	2022-11-29 20:33:27.616	-0.042	0.012	1.112	-8.423	0.122	-1.099	3.878	0.291	171.508	0	0	0	0	0	0	0
WT333(F4E4E1AF1293)	3.65	13105	2022-11-29 20:33:27.616	-0.042	0.012	1.112	-8.423	0.122	-1.099	3.84	0.297	171.475	0	0	0	0	0	0	0
WT333(F4E4E1AF1293)	3.65	13105	2022-11-29 20:33:27.616	0.03	0.206	1.068	9.705	-1.648	0.183	3.889	0.291	171.442	0	0	0	0	0	0	0
WT333(F4E4E1AF1293)	3.65	13105	2022-11-29 20:33:27.616	0.03	0.206	1.068	9.705	-1.648	0.183	3.944	0.286	171.414	0	0	0	0	0	0	0
WT333(F4E4E1AF1293)	3.65	13105	2022-11-29 20:33:27.616	0.03	0.206	1.068	9.705	-1.648	0.183	3.999	0.275	171.381	0	0	0	0	0	0	0
WT333(F4E4E1AF1293)	3.65	13105	2022-11-29 20:33:27.616	0.03	0.206	1.068	9.705	-1.648	0.183	4.054	0.269	171.348	0	0	0	0	0	0	0
WT333(F4E4E1AF1293)	3.65	13105	2022-11-29 20:33:27.647	-0.03	0.079	0.97	6.714	0.488	1.221	4.098	0.275	171.326	0	0	0	0	0	0	0
WT333(F4E4E1AF1293)	3.65	13105	2022-11-29 20:33:27.663	-0.03	0.079	0.97	6.714	0.488	1.221	4.136	0.275	171.299	0	0	0	0	0	0	0
WT333(F4E4E1AF1293)	3.65	13105	2022-11-29 20:33:27.663	-0.03	0.079	0.97	6.714	0.488	1.221	4.175	0.28	171.271	0	0	0	0	0	0	0
WT333(F4E4E1AF1293)	3.65	13105	2022-11-29 20:33:27.663	-0.045	0.107	1.042	-5.859	-0.488	-1.587	4.153	0.28	171.227	0	0	0	0	0	0	0
WT333(F4E4E1AF1293)	3.65	13105	2022-11-29 20:33:27.663	-0.045	0.107	1.042	-5.859	-0.488	-1.587	4.131	0.28	171.189	0	0	0	0	0	0	0
WT333(F4E4E1AF1293)	3.65	13105	2022-11-29 20:33:27.663	-0.045	0.107	1.042	-5.859	-0.488	-1.587	4.103	0.28	171.151	0	0	0	0	0	0	0
WT333(F4E4E1AF1293)	3.65	13105	2022-11-29 20:33:27.663	-0.045	0.107	1.042	-5.859	-0.488	-1.587	4.081	0.28	171.112	0	0	0	0	0	0	0
WT333(F4E4E1AF1293)	3.65	13105	2022-11-29 20:33:27.663	0.006	-0.162	0.979	4.578	-1.343	3.54	4.109	0.275	171.101	0	0	0	0	0	0	0
WT333(F4E4E1AF1293)	3.65	13105	2022-11-29 20:33:27.663	0.006	-0.162	0.979	4.578	-1.343	3.54	4.136	0.269	171.09	0	0	0	0	0	0	0
WT333(F4E4E1AF1293)	3.65	13105	2022-11-29 20:33:27.663	0.006	-0.162	0.979	4.578	-1.343	3.54	4.158	0.264	171.079	0	0	0	0	0	0	0
WT333(F4E4E1AF1293)	3.65	13105	2022-11-29 20:33:27.663	0.006	-0.162	0.979	4.578	-1.343	3.54	4.18	0.258	171.068	0	0	0	0	0	0	0
WT333(F4E4E1AF1293)	3.65	13105	2022-11-29 20:33:27.663	0.021	-0.134	0.994	-34.668	-0.366	-2.197	3.999	0.258	171.03	0	0	0	0	0	0	0
WT333(F4E4E1AF1293)	3.65	13105	2022-11-29 20:33:27.663	0.021	-0.134	0.994	-34.668	-0.366	-2.197	3.823	0.258	170.986	0	0	0	0	0	0	0
WT333(F4E4E1AF1293)	3.65	13105	2022-11-29 20:33:27.663	0.021	-0.134	0.994	-34.668	-0.366	-2.197	3.647	0.258	170.947	0	0	0	0	0	0	0
WT333(F4E4E1AF1293)	3.65	13105	2022-11-29 20:33:27.663	0.021	-0.134	0.994	-34.668	-0.366	-2.197	3.466	0.258	170.909	0	0	0	0	0	0	0
WT333(F4E4E1AF1293)	3.65	13105	2022-11-29 20:33:27.663	-0.065	0.301	1.125	-3.54	0.122	-0.854	3.444	0.264	170.876	0	0	0	0	0	0	0
WT333(F4E4E1AF1293)	3.65	13105	2022-11-29 20:33:27.710	-0.065	0.301	1.125	-3.54	0.122	-0.854	3.422	0.264	170.843	0	0	0	0	0	0	0
WT333(F4E4E1AF1293)	3.65	13105	2022-11-29 20:33:27.710	-0.065	0.301	1.125	-3.54	0.122	-0.854	3.406	0.269	170.804	0	0	0	0	0	0	0
WT333(F4E4E1AF1293)	3.65	13105	2022-11-29 20:33:27.710	-0.065	0.301	1.125	-3.54	0.122	-0.854	3.395	0.269	170.766	0	0	0	0	0	0	0
WT333(F4E4E1AF1293)	3.65	13105	2022-11-29 20:33:27.710	0.004	0.182	1.063	17.7	0	2.747	3.483	0.275	170.75	0	0	0	0	0	0	0
WT333(F4E4E1AF1293)	3.65	13105	2022-11-29 20:33:27.710	0.004	0.182	1.063	17.7	0	2.747	3.576	0.275	170.728	0	0	0	0	0	0	0
WT333(F4E4E1AF1293)	3.65	13105	2022-11-29 20:33:27.710	0.004	0.182	1.063	17.7	0	2.747	3.669	0.275	170.711	0	0	0	0	0	0	0
WT333(F4E4E1AF1293)	3.65	13105	2022-11-29 20:33:27.710	0.004	0.182	1.063	17.7	0	2.747	3.763	0.275	170.684	0	0	0	0	0	0	0
WT333(F4E4E1AF1293)	3.65	13105	2022-11-29 20:33:27.710	-0.017	-0.074	0.947	2.93	0.244	0.183	3.779	0.275	170.645	0	0	0	0	0	0	0
WT333(F4E4E1AF1293)	3.65	13105	2022-11-29 20:33:27.772	-0.017	-0.074	0.947	2.93	0.244	0.183	3.796	0.28	170.607	0	0	0	0	0	0	0
WT333(F4E4E1AF1293)	3.65	13105	2022-11-29 20:33:27.772	-0.017	-0.074	0.947	2.93	0.244	0.183	3.812	0.28	170.568	0	0	0	0	0	0	0
WT333(F4E4E1AF1293)	3.65	13105	2022-11-29 20:33:27.772	-0.017	-0.074	0.947	2.93	0.244	0.183	3.823	0.286	170.53	0	0	0	0	0	0	0
WT333(F4E4E1AF1293)	3.65	13105	2022-11-29 20:33:27.772	0.068	0.007	1.021	-7.935	-0.977	0.061	3.785	0.28	170.491	0	0	0	0	0	0	0
WT333(F4E4E1AF1293)	3.65	13105	2022-11-29 20:33:27.772	0.068	0.007	1.021	-7.935	-0.977	0.061	3.746	0.28	170.447	0	0	0	0	0	0	0
WT333(F4E4E1AF1293)	3.65	13105	2022-11-29 20:33:27.772	0.068	0.007	1.021	-7.935	-0.977	0.061	3.702	0.275	170.403	0	0	0	0	0	0	0
WT333(F4E4E1AF1293)	3.65	13105	2022-11-29 20:33:27.772	0.068	0.007	1.021	-7.935	-0.977	0.061	3.658	0.269	170.359	0	0	0	0	0	0	0
WT333(F4E4E1AF1293)	3.65	13105	2022-11-29 20:33:27.772	-0.015	-0.044	1.009	-19.104	0.183	-4.15	3.56	0.269	170.299	0	0	0	0	0	0	0
WT333(F4E4E1AF1293)	3.65	13105	2022-11-29 20:33:27.804	-0.015	-0.044	1.009	-19.104	0.183	-4.15	3.466	0.269	170.233	0	0	0	0	0	0	0
WT333(F4E4E1AF1293)	3.65	13105	2022-11-29 20:33:27.804	-0.015	-0.044	1.009	-19.104	0.183	-4.15	3.362	0.275	170.167	0	0	0	0	0	0	0
WT333(F4E4E1AF1293)	3.65	13105	2022-11-29 20:33:27.804	-0.015	-0.044	1.009	-19.104	0.183	-4.15	3.263	0.275	170.101	0	0	0	0	0	0	0
WT333(F4E4E1AF1293)	3.65	13105	2022-11-29 20:33:27.804	0.103	0.156	1.059	-2.075	-0.61	0.244	3.252	0.275	170.052	0	0	0	0	0	0	0
WT333(F4E4E1AF1293)	3.65	13105	2022-11-29 20:33:27.804	0.103	0.156	1.059	-2.075	-0.61	0.244	3.241	0.269	170.008	0	0	0	0	0	0	0
WT333(F4E4E1AF1293)	3.65	13105	2022-11-29 20:33:27.804	0.103	0.156	1.059	-2.075	-0.61	0.244	3.23	0.264	169.958	0	0	0	0	0	0	0
WT333(F4E4E1AF1293)	3.65	13105	2022-11-29 20:33:27.804	0.103	0.156	1.059	-2.075	-0.61	0.244	3.219	0.253	169.909	0	0	0	0	0	0	0
WT333(F4E4E1AF1293)	3.65	13105	2022-11-29 20:33:27.804	-0.1	-0.581	1.413	4.15	-4.517	-5.554	3.23	0.231	169.827	0	0	0	0	0	0	0
WT333(F4E4E1AF1293)	3.65	13105	2022-11-29 20:33:27.835	-0.1	-0.581	1.413	4.15	-4.517	-5.554	3.241	0.209	169.755	0	0	0	0	0	0	0
WT333(F4E4E1AF1293)	3.65	13105	2022-11-29 20:33:27.835	-0.1	-0.581	1.413	4.15	-4.517	-5.554	3.246	0.192	169.684	0	0	0	0	0	0	0
WT333(F4E4E1AF1293)	3.65	13105	2022-11-29 20:33:27.835	-0.1	-0.581	1.413	4.15	-4.517	-5.554	3.246	0.17	169.618	0	0	0	0	0	0	0
WT333(F4E4E1AF1293)	3.65	13105	2022-11-29 20:33:27.835	-0.056	0.687	1.063	69.58	-2.075	5.066	3.582	0.165	169.601	0	0	0	0	0	0	0
WT333(F4E4E1AF1293)	3.65	13105	2022-11-29 20:33:27.835	-0.056	0.687	1.063	69.58	-2.075	5.066	3.922	0.154	169.585	0	0	0	0	0	0	0
WT333(F4E4E1AF1293)	3.65	13105	2022-11-29 20:33:27.835	-0.056	0.687	1.063	69.58	-2.075	5.066	4.263	0.143	169.568	0	0	0	0	0	0	0

## Sheet: 160cm
设备名称	电压	版本	片上时间	加速度X(g)	加速度Y(g)	加速度Z(g)	角速度X(°/s)	角速度Y(°/s)	角速度Z(°/s)	角度X(°)	角度Y(°)	角度Z(°)	磁场X	磁场Y	磁场Z	四元数0	四元数1	四元数2	四元数3	状态
WT333(F4E4E1AF1293)	3.66	13105	2022-11-29 20:46:41.641	0.513	0.006	1.033	4.944	1.16	5.188	5.411	1.714	115.356	0	0	0	0	0	0	0
WT333(F4E4E1AF1293)	3.66	13105	2022-11-29 20:46:41.641	0.513	0.006	1.033	4.944	1.16	5.188	5.438	1.703	115.494	0	0	0	0	0	0	0
WT333(F4E4E1AF1293)	3.66	13105	2022-11-29 20:46:41.641	0.513	0.006	1.033	4.944	1.16	5.188	5.466	1.692	115.637	0	0	0	0	0	0	0
WT333(F4E4E1AF1293)	3.66	13105	2022-11-29 20:46:41.641	-0.198	-0.041	0.93	5.127	-1.709	10.437	5.493	1.664	115.796	0	0	0	0	0	0	0
WT333(F4E4E1AF1293)	3.66	13105	2022-11-29 20:46:41.641	-0.198	-0.041	0.93	5.127	-1.709	10.437	5.521	1.642	115.955	0	0	0	0	0	0	0
WT333(F4E4E1AF1293)	3.66	13105	2022-11-29 20:46:41.641	-0.198	-0.041	0.93	5.127	-1.709	10.437	5.543	1.62	116.109	0	0	0	0	0	0	0
WT333(F4E4E1AF1293)	3.66	13105	2022-11-29 20:46:41.641	-0.198	-0.041	0.93	5.127	-1.709	10.437	5.565	1.599	116.263	0	0	0	0	0	0	0
WT333(F4E4E1AF1293)	3.66	13105	2022-11-29 20:46:41.641	-0.003	0.729	1.053	-31.799	-3.418	-7.813	5.405	1.577	116.329	0	0	0	0	0	0	0
WT333(F4E4E1AF1293)	3.66	13105	2022-11-29 20:46:41.672	-0.003	0.729	1.053	-31.799	-3.418	-7.813	5.257	1.56	116.395	0	0	0	0	0	0	0
WT333(F4E4E1AF1293)	3.66	13105	2022-11-29 20:46:41.672	-0.003	0.729	1.053	-31.799	-3.418	-7.813	5.109	1.544	116.461	0	0	0	0	0	0	0
WT333(F4E4E1AF1293)	3.66	13105	2022-11-29 20:46:41.672	-0.003	0.729	1.053	-31.799	-3.418	-7.813	4.966	1.527	116.532	0	0	0	0	0	0	0
WT333(F4E4E1AF1293)	3.66	13105	2022-11-29 20:46:41.672	0.004	-0.192	0.901	-3.906	0.793	-6.531	4.96	1.533	116.603	0	0	0	0	0	0	0
WT333(F4E4E1AF1293)	3.66	13105	2022-11-29 20:46:41.672	0.004	-0.192	0.901	-3.906	0.793	-6.531	4.949	1.538	116.68	0	0	0	0	0	0	0
WT333(F4E4E1AF1293)	3.66	13105	2022-11-29 20:46:41.672	0.004	-0.192	0.901	-3.906	0.793	-6.531	4.938	1.544	116.752	0	0	0	0	0	0	0
WT333(F4E4E1AF1293)	3.66	13105	2022-11-29 20:46:41.672	0.004	-0.192	0.901	-3.906	0.793	-6.531	4.927	1.544	116.823	0	0	0	0	0	0	0
WT333(F4E4E1AF1293)	3.66	13105	2022-11-29 20:46:41.672	-0.034	0.254	1.151	7.263	1.77	-1.526	4.971	1.549	116.917	0	0	0	0	0	0	0
WT333(F4E4E1AF1293)	3.66	13105	2022-11-29 20:46:41.703	-0.034	0.254	1.151	7.263	1.77	-1.526	5.015	1.56	117.01	0	0	0	0	0	0	0
WT333(F4E4E1AF1293)	3.66	13105	2022-11-29 20:46:41.703	-0.034	0.254	1.151	7.263	1.77	-1.526	5.059	1.566	117.109	0	0	0	0	0	0	0
WT333(F4E4E1AF1293)	3.66	13105	2022-11-29 20:46:41.703	-0.034	0.254	1.151	7.263	1.77	-1.526	5.103	1.571	117.202	0	0	0	0	0	0	0
WT333(F4E4E1AF1293)	3.66	13105	2022-11-29 20:46:41.703	0	-0.031	0.93	15.259	1.587	-0.183	5.186	1.577	117.301	0	0	0	0	0	0	0
WT333(F4E4E1AF1293)	3.66	13105	2022-11-29 20:46:41.703	0	-0.031	0.93	15.259	1.587	-0.183	5.268	1.582	117.4	0	0	0	0	0	0	0
WT333(F4E4E1AF1293)	3.66	13105	2022-11-29 20:46:41.703	0	-0.031	0.93	15.259	1.587	-0.183	5.35	1.588	117.493	0	0	0	0	0	0	0
WT333(F4E4E1AF1293)	3.66	13105	2022-11-29 20:46:41.703	0	-0.031	0.93	15.259	1.587	-0.183	5.433	1.593	117.587	0	0	0	0	0	0	0
WT333(F4E4E1AF1293)	3.66	13105	2022-11-29 20:46:41.703	-0.029	0.075	0.934	-24.963	-0.671	0.183	5.306	1.582	117.68	0	0	0	0	0	0	0
WT333(F4E4E1AF1293)	3.66	13105	2022-11-29 20:46:41.766	-0.029	0.075	0.934	-24.963	-0.671	0.183	5.186	1.577	117.773	0	0	0	0	0	0	0
WT333(F4E4E1AF1293)	3.66	13105	2022-11-29 20:46:41.766	-0.029	0.075	0.934	-24.963	-0.671	0.183	5.065	1.571	117.867	0	0	0	0	0	0	0
WT333(F4E4E1AF1293)	3.66	13105	2022-11-29 20:46:41.766	-0.029	0.075	0.934	-24.963	-0.671	0.183	4.944	1.566	117.96	0	0	0	0	0	0	0
WT333(F4E4E1AF1293)	3.66	13105	2022-11-29 20:46:41.766	-0.074	0.175	1.181	21.057	2.991	1.404	5.054	1.577	118.059	0	0	0	0	0	0	0
WT333(F4E4E1AF1293)	3.66	13105	2022-11-29 20:46:41.766	-0.074	0.175	1.181	21.057	2.991	1.404	5.164	1.588	118.152	0	0	0	0	0	0	0
WT333(F4E4E1AF1293)	3.66	13105	2022-11-29 20:46:41.766	-0.074	0.175	1.181	21.057	2.991	1.404	5.273	1.604	118.246	0	0	0	0	0	0	0
WT333(F4E4E1AF1293)	3.66	13105	2022-11-29 20:46:41.766	-0.074	0.175	1.181	21.057	2.991	1.404	5.383	1.615	118.345	0	0	0	0	0	0	0
WT333(F4E4E1AF1293)	3.66	13105	2022-11-29 20:46:41.766	-0.007	0.021	0.976	20.569	1.526	1.648	5.488	1.62	118.438	0	0	0	0	0	0	0
WT333(F4E4E1AF1293)	3.66	13105	2022-11-29 20:46:41.797	-0.007	0.021	0.976	20.569	1.526	1.648	5.592	1.626	118.531	0	0	0	0	0	0	0
WT333(F4E4E1AF1293)	3.66	13105	2022-11-29 20:46:41.797	-0.007	0.021	0.976	20.569	1.526	1.648	5.696	1.631	118.625	0	0	0	0	0	0	0
WT333(F4E4E1AF1293)	3.66	13105	2022-11-29 20:46:41.797	-0.007	0.021	0.976	20.569	1.526	1.648	5.801	1.637	118.713	0	0	0	0	0	0	0
WT333(F4E4E1AF1293)	3.66	13105	2022-11-29 20:46:41.797	-0.082	-0.115	0.939	-34.058	-2.136	1.587	5.625	1.62	118.801	0	0	0	0	0	0	0
WT333(F4E4E1AF1293)	3.66	13105	2022-11-29 20:46:41.797	-0.082	-0.115	0.939	-34.058	-2.136	1.587	5.455	1.609	118.889	0	0	0	0	0	0	0
WT333(F4E4E1AF1293)	3.66	13105	2022-11-29 20:46:41.797	-0.082	-0.115	0.939	-34.058	-2.136	1.587	5.279	1.599	118.971	0	0	0	0	0	0	0
WT333(F4E4E1AF1293)	3.66	13105	2022-11-29 20:46:41.797	-0.082	-0.115	0.939	-34.058	-2.136	1.587	5.103	1.582	119.048	0	0	0	0	0	0	0
WT333(F4E4E1AF1293)	3.66	13105	2022-11-29 20:46:41.797	0.012	0.375	1.08	25.635	2.075	3.113	5.229	1.593	119.141	0	0	0	0	0	0	0
WT333(F4E4E1AF1293)	3.66	13105	2022-11-29 20:46:41.844	0.012	0.375	1.08	25.635	2.075	3.113	5.356	1.599	119.235	0	0	0	0	0	0	0
WT333(F4E4E1AF1293)	3.66	13105	2022-11-29 20:46:41.844	0.012	0.375	1.08	25.635	2.075	3.113	5.488	1.609	119.328	0	0	0	0	0	0	0
WT333(F4E4E1AF1293)	3.66	13105	2022-11-29 20:46:41.844	0.012	0.375	1.08	25.635	2.075	3.113	5.62	1.615	119.427	0	0	0	0	0	0	0
WT333(F4E4E1AF1293)	3.66	13105	2022-11-29 20:46:41.844	-0.042	-0.111	1.03	-23.254	-1.892	-4.761	5.504	1.609	119.476	0	0	0	0	0	0	0
WT333(F4E4E1AF1293)	3.66	13105	2022-11-29 20:46:41.844	-0.042	-0.111	1.03	-23.254	-1.892	-4.761	5.389	1.599	119.526	0	0	0	0	0	0	0
WT333(F4E4E1AF1293)	3.66	13105	2022-11-29 20:46:41.844	-0.042	-0.111	1.03	-23.254	-1.892	-4.761	5.268	1.593	119.575	0	0	0	0	0	0	0
WT333(F4E4E1AF1293)	3.66	13105	2022-11-29 20:46:41.844	-0.042	-0.111	1.03	-23.254	-1.892	-4.761	5.147	1.582	119.619	0	0	0	0	0	0	0
WT333(F4E4E1AF1293)	3.66	13105	2022-11-29 20:46:41.844	0.075	0.247	0.988	29.541	0	0.244	5.295	1.582	119.696	0	0	0	0	0	0	0
WT333(F4E4E1AF1293)	3.66	13105	2022-11-29 20:46:41.938	0.075	0.247	0.988	29.541	0	0.244	5.444	1.577	119.767	0	0	0	0	0	0	0
WT333(F4E4E1AF1293)	3.66	13105	2022-11-29 20:46:41.938	0.075	0.247	0.988	29.541	0	0.244	5.592	1.577	119.844	0	0	0	0	0	0	0
WT333(F4E4E1AF1293)	3.66	13105	2022-11-29 20:46:41.938	-0.307	-0.004	1.055	-9.033	0.793	-2.38	5.543	1.582	119.905	0	0	0	0	0	0	0
WT333(F4E4E1AF1293)	3.66	13105	2022-11-29 20:46:41.938	-0.307	-0.004	1.055	-9.033	0.793	-2.38	5.499	1.588	119.96	0	0	0	0	0	0	0
WT333(F4E4E1AF1293)	3.66	13105	2022-11-29 20:46:41.938	-0.307	-0.004	1.055	-9.033	0.793	-2.38	5.449	1.599	120.009	0	0	0	0	0	0	0
WT333(F4E4E1AF1293)	3.66	13105	2022-11-29 20:46:41.938	-0.307	-0.004	1.055	-9.033	0.793	-2.38	5.4	1.604	120.059	0	0	0	0	0	0	0
WT333(F4E4E1AF1293)	3.66	13105	2022-11-29 20:46:41.938	-0.077	-0.02	1.075	6.958	2.197	3.174	5.433	1.62	120.135	0	0	0	0	0	0	0
WT333(F4E4E1AF1293)	3.66	13105	2022-11-29 20:46:41.938	-0.077	-0.02	1.075	6.958	2.197	3.174	5.46	1.637	120.212	0	0	0	0	0	0	0
WT333(F4E4E1AF1293)	3.66	13105	2022-11-29 20:46:41.969	-0.077	-0.02	1.075	6.958	2.197	3.174	5.488	1.653	120.284	0	0	0	0	0	0	0
WT333(F4E4E1AF1293)	3.66	13105	2022-11-29 20:46:41.969	-0.077	-0.02	1.075	6.958	2.197	3.174	5.515	1.664	120.355	0	0	0	0	0	0	0
WT333(F4E4E1AF1293)	3.66	13105	2022-11-29 20:46:41.969	0.083	0.34	1.038	18.555	1.343	-0.916	5.603	1.675	120.41	0	0	0	0	0	0	0
WT333(F4E4E1AF1293)	3.66	13105	2022-11-29 20:46:41.969	0.083	0.34	1.038	18.555	1.343	-0.916	5.696	1.686	120.465	0	0	0	0	0	0	0
WT333(F4E4E1AF1293)	3.66	13105	2022-11-29 20:46:41.969	0.083	0.34	1.038	18.555	1.343	-0.916	5.784	1.697	120.52	0	0	0	0	0	0	0
WT333(F4E4E1AF1293)	3.66	13105	2022-11-29 20:46:41.969	0.083	0.34	1.038	18.555	1.343	-0.916	5.878	1.708	120.58	0	0	0	0	0	0	0
WT333(F4E4E1AF1293)	3.66	13105	2022-11-29 20:46:41.969	0.134	-0.25	0.988	-23.865	-1.587	-0.61	5.757	1.697	120.635	0	0	0	0	0	0	0
WT333(F4E4E1AF1293)	3.66	13105	2022-11-29 20:46:41.969	0.134	-0.25	0.988	-23.865	-1.587	-0.61	5.636	1.686	120.69	0	0	0	0	0	0	0
WT333(F4E4E1AF1293)	3.66	13105	2022-11-29 20:46:42.000	0.134	-0.25	0.988	-23.865	-1.587	-0.61	5.51	1.675	120.745	0	0	0	0	0	0	0
WT333(F4E4E1AF1293)	3.66	13105	2022-11-29 20:46:42.000	0.134	-0.25	0.988	-23.865	-1.587	-0.61	5.383	1.664	120.8	0	0	0	0	0	0	0
WT333(F4E4E1AF1293)	3.66	13105	2022-11-29 20:46:42.000	-0.137	0.171	1.114	-6.226	-0.549	-0.671	5.345	1.659	120.855	0	0	0	0	0	0	0
WT333(F4E4E1AF1293)	3.66	13105	2022-11-29 20:46:42.000	-0.137	0.171	1.114	-6.226	-0.549	-0.671	5.306	1.653	120.905	0	0	0	0	0	0	0
WT333(F4E4E1AF1293)	3.66	13105	2022-11-29 20:46:42.000	-0.137	0.171	1.114	-6.226	-0.549	-0.671	5.273	1.648	120.954	0	0	0	0	0	0	0
WT333(F4E4E1AF1293)	3.66	13105	2022-11-29 20:46:42.000	-0.137	0.171	1.114	-6.226	-0.549	-0.671	5.235	1.648	121.003	0	0	0	0	0	0	0
WT333(F4E4E1AF1293)	3.66	13105	2022-11-29 20:46:42.000	-0.031	0.202	1.009	14.648	0.977	1.465	5.306	1.648	121.064	0	0	0	0	0	0	0
WT333(F4E4E1AF1293)	3.66	13105	2022-11-29 20:46:42.000	-0.031	0.202	1.009	14.648	0.977	1.465	5.378	1.653	121.13	0	0	0	0	0	0	0
WT333(F4E4E1AF1293)	3.66	13105	2022-11-29 20:46:42.063	-0.031	0.202	1.009	14.648	0.977	1.465	5.449	1.659	121.19	0	0	0	0	0	0	0
WT333(F4E4E1AF1293)	3.66	13105	2022-11-29 20:46:42.063	-0.031	0.202	1.009	14.648	0.977	1.465	5.521	1.664	121.251	0	0	0	0	0	0	0
WT333(F4E4E1AF1293)	3.66	13105	2022-11-29 20:46:42.063	-0.13	-0.042	1.023	-1.648	0.305	-0.427	5.51	1.664	121.3	0	0	0	0	0	0	0
WT333(F4E4E1AF1293)	3.66	13105	2022-11-29 20:46:42.063	-0.13	-0.042	1.023	-1.648	0.305	-0.427	5.499	1.67	121.344	0	0	0	0	0	0	0
WT333(F4E4E1AF1293)	3.66	13105	2022-11-29 20:46:42.063	-0.13	-0.042	1.023	-1.648	0.305	-0.427	5.488	1.67	121.393	0	0	0	0	0	0	0
WT333(F4E4E1AF1293)	3.66	13105	2022-11-29 20:46:42.063	-0.13	-0.042	1.023	-1.648	0.305	-0.427	5.471	1.675	121.432	0	0	0	0	0	0	0
WT333(F4E4E1AF1293)	3.66	13105	2022-11-29 20:46:42.063	0.04	0.154	1.111	0.916	-2.686	-2.991	5.471	1.664	121.459	0	0	0	0	0	0	0
WT333(F4E4E1AF1293)	3.66	13105	2022-11-29 20:46:42.063	0.04	0.154	1.111	0.916	-2.686	-2.991	5.471	1.653	121.492	0	0	0	0	0	0	0
WT333(F4E4E1AF1293)	3.66	13105	2022-11-29 20:46:42.094	0.04	0.154	1.111	0.916	-2.686	-2.991	5.471	1.642	121.52	0	0	0	0	0	0	0
WT333(F4E4E1AF1293)	3.66	13105	2022-11-29 20:46:42.094	0.04	0.154	1.111	0.916	-2.686	-2.991	5.477	1.631	121.553	0	0	0	0	0	0	0
WT333(F4E4E1AF1293)	3.66	13105	2022-11-29 20:46:42.094	0.046	-0.329	1.001	-39.734	-4.333	-4.456	5.268	1.615	121.569	0	0	0	0	0	0	0
WT333(F4E4E1AF1293)	3.66	13105	2022-11-29 20:46:42.094	0.046	-0.329	1.001	-39.734	-4.333	-4.456	5.065	1.593	121.586	0	0	0	0	0	0	0
WT333(F4E4E1AF1293)	3.66	13105	2022-11-29 20:46:42.094	0.046	-0.329	1.001	-39.734	-4.333	-4.456	4.85	1.571	121.597	0	0	0	0	0	0	0
WT333(F4E4E1AF1293)	3.66	13105	2022-11-29 20:46:42.094	0.046	-0.329	1.001	-39.734	-4.333	-4.456	4.642	1.549	121.608	0	0	0	0	0	0	0
WT333(F4E4E1AF1293)	3.66	13105	2022-11-29 20:46:42.094	-0.121	0.551	1.111	16.174	1.221	2.93	4.713	1.549	121.657	0	0	0	0	0	0	0
WT333(F4E4E1AF1293)	3.66	13105	2022-11-29 20:46:42.094	-0.121	0.551	1.111	16.174	1.221	2.93	4.79	1.555	121.712	0	0	0	0	0	0	0
WT333(F4E4E1AF1293)	3.66	13105	2022-11-29 20:46:42.125	-0.121	0.551	1.111	16.174	1.221	2.93	4.872	1.56	121.767	0	0	0	0	0	0	0
WT333(F4E4E1AF1293)	3.66	13105	2022-11-29 20:46:42.125	-0.121	0.551	1.111	16.174	1.221	2.93	4.955	1.566	121.822	0	0	0	0	0	0	0
WT333(F4E4E1AF1293)	3.66	13105	2022-11-29 20:46:42.125	-0.083	-0.095	0.969	0.183	0.732	-4.639	4.955	1.577	121.844	0	0	0	0	0	0	0
WT333(F4E4E1AF1293)	3.66	13105	2022-11-29 20:46:42.125	-0.083	-0.095	0.969	0.183	0.732	-4.639	4.955	1.582	121.86	0	0	0	0	0	0	0
WT333(F4E4E1AF1293)	3.66	13105	2022-11-29 20:46:42.125	-0.083	-0.095	0.969	0.183	0.732	-4.639	4.955	1.588	121.871	0	0	0	0	0	0	0
WT333(F4E4E1AF1293)	3.66	13105	2022-11-29 20:46:42.125	-0.083	-0.095	0.969	0.183	0.732	-4.639	4.949	1.599	121.882	0	0	0	0	0	0	0
WT333(F4E4E1AF1293)	3.66	13105	2022-11-29 20:46:42.125	0.042	-0.262	1.053	7.202	3.357	10.803	4.982	1.609	121.97	0	0	0	0	0	0	0
WT333(F4E4E1AF1293)	3.66	13105	2022-11-29 20:46:42.125	0.042	-0.262	1.053	7.202	3.357	10.803	5.01	1.626	122.053	0	0	0	0	0	0	0
WT333(F4E4E1AF1293)	3.66	13105	2022-11-29 20:46:42.156	0.042	-0.262	1.053	7.202	3.357	10.803	5.037	1.637	122.135	0	0	0	0	0	0	0
WT333(F4E4E1AF1293)	3.66	13105	2022-11-29 20:46:42.156	0.042	-0.262	1.053	7.202	3.357	10.803	5.065	1.648	122.217	0	0	0	0	0	0	0
WT333(F4E4E1AF1293)	3.66	13105	2022-11-29 20:46:42.156	-0.099	0.86	1.213	39.185	5.249	-1.282	5.251	1.675	122.245	0	0	0	0	0	0	0
WT333(F4E4E1AF1293)	3.66	13105	2022-11-29 20:46:42.156	-0.197	1.72	2.427	39.185	5.249	-1.282	5.449	1.703	122.283	0	0	0	0	0	0	0
WT333(F4E4E1AF1293)	3.66	13105	2022-11-29 20:46:42.156	-0.395	3.44	4.854	39.185	5.249	-1.282	5.669	1.736	122.333	0	0	0	0	0	0	0
WT333(F4E4E1AF1293)	3.66	13105	2022-11-29 20:46:42.156	-0.789	6.88	9.709	39.185	5.249	-1.282	5.905	1.774	122.388	0	0	0	0	0	0	0
WT333(F4E4E1AF1293)	3.66	13105	2022-11-29 20:46:42.156	0.09	-0.449	0.945	-37.292	-3.479	-9.155	5.757	1.769	122.399	0	0	0	0	0	0	0
WT333(F4E4E1AF1293)	3.66	13105	2022-11-29 20:46:42.156	0.09	-0.449	0.945	-37.292	-3.479	-9.155	5.603	1.763	122.41	0	0	0	0	0	0	0
WT333(F4E4E1AF1293)	3.66	13105	2022-11-29 20:46:42.188	0.09	-0.449	0.945	-37.292	-3.479	-9.155	5.444	1.758	122.415	0	0	0	0	0	0	0
WT333(F4E4E1AF1293)	3.66	13105	2022-11-29 20:46:42.188	0.09	-0.449	0.945	-37.292	-3.479	-9.155	5.29	1.752	122.426	0	0	0	0	0	0	0
WT333(F4E4E1AF1293)	3.66	13105	2022-11-29 20:46:42.188	-0.087	0.269	1.025	27.405	1.892	3.723	5.455	1.763	122.498	0	0	0	0	0	0	0
WT333(F4E4E1AF1293)	3.66	13105	2022-11-29 20:46:42.188	-0.087	0.269	1.025	27.405	1.892	3.723	5.62	1.78	122.569	0	0	0	0	0	0	0
WT333(F4E4E1AF1293)	3.66	13105	2022-11-29 20:46:42.188	-0.087	0.269	1.025	27.405	1.892	3.723	5.784	1.791	122.64	0	0	0	0	0	0	0
WT333(F4E4E1AF1293)	3.66	13105	2022-11-29 20:46:42.188	-0.087	0.269	1.025	27.405	1.892	3.723	5.949	1.807	122.706	0	0	0	0	0	0	0
WT333(F4E4E1AF1293)	3.66	13105	2022-11-29 20:46:42.188	-0.008	-0.117	0.949	-42.053	-2.136	-2.38	5.762	1.802	122.745	0	0	0	0	0	0	0
WT333(F4E4E1AF1293)	3.66	13105	2022-11-29 20:46:42.188	-0.008	-0.117	0.949	-42.053	-2.136	-2.38	5.576	1.796	122.778	0	0	0	0	0	0	0
WT333(F4E4E1AF1293)	3.66	13105	2022-11-29 20:46:42.203	-0.008	-0.117	0.949	-42.053	-2.136	-2.38	5.389	1.791	122.811	0	0	0	0	0	0	0
WT333(F4E4E1AF1293)	3.66	13105	2022-11-29 20:46:42.203	-0.008	-0.117	0.949	-42.053	-2.136	-2.38	5.202	1.785	122.844	0	0	0	0	0	0	0
WT333(F4E4E1AF1293)	3.66	13105	2022-11-29 20:46:42.203	-0.117	0.304	1.096	34.79	3.296	3.906	5.394	1.807	122.904	0	0	0	0	0	0	0
WT333(F4E4E1AF1293)	3.66	13105	2022-11-29 20:46:42.203	-0.117	0.304	1.096	34.79	3.296	3.906	5.592	1.824	122.97	0	0	0	0	0	0	0
WT333(F4E4E1AF1293)	3.66	13105	2022-11-29 20:46:42.203	-0.117	0.304	1.096	34.79	3.296	3.906	5.79	1.846	123.03	0	0	0	0	0	0	0
WT333(F4E4E1AF1293)	3.66	13105	2022-11-29 20:46:42.203	-0.117	0.304	1.096	34.79	3.296	3.906	5.982	1.862	123.091	0	0	0	0	0	0	0
WT333(F4E4E1AF1293)	3.66	13105	2022-11-29 20:46:42.203	0.06	-0.192	0.937	-10.193	0.732	3.906	5.949	1.868	123.151	0	0	0	0	0	0	0
WT333(F4E4E1AF1293)	3.66	13105	2022-11-29 20:46:42.203	0.06	-0.192	0.937	-10.193	0.732	3.906	5.916	1.873	123.212	0	0	0	0	0	0	0
WT333(F4E4E1AF1293)	3.66	13105	2022-11-29 20:46:42.266	0.06	-0.192	0.937	-10.193	0.732	3.906	5.878	1.879	123.267	0	0	0	0	0	0	0
WT333(F4E4E1AF1293)	3.66	13105	2022-11-29 20:46:42.266	0.06	-0.192	0.937	-10.193	0.732	3.906	5.839	1.884	123.322	0	0	0	0	0	0	0
WT333(F4E4E1AF1293)	3.66	13105	2022-11-29 20:46:42.266	-0.106	0.464	1.158	0.916	-0.61	-6.409	5.856	1.884	123.327	0	0	0	0	0	0	0
WT333(F4E4E1AF1293)	3.66	13105	2022-11-29 20:46:42.266	-0.106	0.464	1.158	0.916	-0.61	-6.409	5.872	1.89	123.327	0	0	0	0	0	0	0
WT333(F4E4E1AF1293)	3.66	13105	2022-11-29 20:46:42.266	-0.106	0.464	1.158	0.916	-0.61	-6.409	5.894	1.89	123.333	0	0	0	0	0	0	0
WT333(F4E4E1AF1293)	3.66	13105	2022-11-29 20:46:42.266	-0.106	0.464	1.158	0.916	-0.61	-6.409	5.916	1.895	123.338	0	0	0	0	0	0	0
WT333(F4E4E1AF1293)	3.66	13105	2022-11-29 20:46:42.266	0.031	-0.194	0.895	14.465	1.282	2.258	5.999	1.901	123.387	0	0	0	0	0	0	0
WT333(F4E4E1AF1293)	3.66	13105	2022-11-29 20:46:42.266	0.031	-0.194	0.895	14.465	1.282	2.258	6.086	1.912	123.431	0	0	0	0	0	0	0
WT333(F4E4E1AF1293)	3.66	13105	2022-11-29 20:46:42.281	0.031	-0.194	0.895	14.465	1.282	2.258	6.169	1.917	123.475	0	0	0	0	0	0	0
WT333(F4E4E1AF1293)	3.66	13105	2022-11-29 20:46:42.281	0.031	-0.194	0.895	14.465	1.282	2.258	6.246	1.923	123.514	0	0	0	0	0	0	0
WT333(F4E4E1AF1293)	3.66	13105	2022-11-29 20:46:42.281	-0.117	0.192	1.074	-12.939	-0.854	3.479	6.191	1.917	123.563	0	0	0	0	0	0	0
WT333(F4E4E1AF1293)	3.66	13105	2022-11-29 20:46:42.281	-0.117	0.192	1.074	-12.939	-0.854	3.479	6.136	1.912	123.607	0	0	0	0	0	0	0
WT333(F4E4E1AF1293)	3.66	13105	2022-11-29 20:46:42.281	-0.117	0.192	1.074	-12.939	-0.854	3.479	6.075	1.906	123.657	0	0	0	0	0	0	0
WT333(F4E4E1AF1293)	3.66	13105	2022-11-29 20:46:42.281	-0.117	0.192	1.074	-12.939	-0.854	3.479	6.021	1.906	123.701	0	0	0	0	0	0	0
WT333(F4E4E1AF1293)	3.66	13105	2022-11-29 20:46:42.281	0.065	0.166	0.938	7.141	0.183	5.127	6.064	1.906	123.755	0	0	0	0	0	0	0
WT333(F4E4E1AF1293)	3.66	13105	2022-11-29 20:46:42.281	0.065	0.166	0.938	7.141	0.183	5.127	6.108	1.906	123.81	0	0	0	0	0	0	0
WT333(F4E4E1AF1293)	3.66	13105	2022-11-29 20:46:42.297	0.065	0.166	0.938	7.141	0.183	5.127	6.158	1.901	123.865	0	0	0	0	0	0	0
WT333(F4E4E1AF1293)	3.66	13105	2022-11-29 20:46:42.297	0.065	0.166	0.938	7.141	0.183	5.127	6.202	1.901	123.92	0	0	0	0	0	0	0
WT333(F4E4E1AF1293)	3.66	13105	2022-11-29 20:46:42.297	-0.102	0.213	1.005	-5.188	-1.16	-6.104	6.18	1.901	123.92	0	0	0	0	0	0	0
WT333(F4E4E1AF1293)	3.66	13105	2022-11-29 20:46:42.297	-0.102	0.213	1.005	-5.188	-1.16	-6.104	6.163	1.895	123.92	0	0	0	0	0	0	0
WT333(F4E4E1AF1293)	3.66	13105	2022-11-29 20:46:42.297	-0.102	0.213	1.005	-5.188	-1.16	-6.104	6.147	1.895	123.92	0	0	0	0	0	0	0
WT333(F4E4E1AF1293)	3.66	13105	2022-11-29 20:46:42.297	-0.102	0.213	1.005	-5.188	-1.16	-6.104	6.13	1.895	123.915	0	0	0	0	0	0	0
WT333(F4E4E1AF1293)	3.66	13105	2022-11-29 20:46:42.297	0.054	-0.072	0.936	-8.362	-0.732	-2.258	6.097	1.895	123.931	0	0	0	0	0	0	0
WT333(F4E4E1AF1293)	3.66	13105	2022-11-29 20:46:42.297	0.054	-0.072	0.936	-8.362	-0.732	-2.258	6.059	1.895	123.948	0	0	0	0	0	0	0
WT333(F4E4E1AF1293)	3.66	13105	2022-11-29 20:46:42.359	0.054	-0.072	0.936	-8.362	-0.732	-2.258	6.026	1.89	123.964	0	0	0	0	0	0	0
WT333(F4E4E1AF1293)	3.66	13105	2022-11-29 20:46:42.359	0.054	-0.072	0.936	-8.362	-0.732	-2.258	5.988	1.884	123.981	0	0	0	0	0	0	0
WT333(F4E4E1AF1293)	3.66	13105	2022-11-29 20:46:42.359	-0.129	0.215	1.069	-1.953	0.305	-2.197	5.982	1.89	123.997	0	0	0	0	0	0	0
WT333(F4E4E1AF1293)	3.66	13105	2022-11-29 20:46:42.359	-0.129	0.215	1.069	-1.953	0.305	-2.197	5.977	1.89	124.014	0	0	0	0	0	0	0
WT333(F4E4E1AF1293)	3.66	13105	2022-11-29 20:46:42.359	-0.129	0.215	1.069	-1.953	0.305	-2.197	5.971	1.895	124.03	0	0	0	0	0	0	0
WT333(F4E4E1AF1293)	3.66	13105	2022-11-29 20:46:42.359	-0.129	0.215	1.069	-1.953	0.305	-2.197	5.966	1.901	124.041	0	0	0	0	0	0	0
WT333(F4E4E1AF1293)	3.66	13105	2022-11-29 20:46:42.359	0.02	0.011	1.021	-0.183	1.221	-1.282	5.971	1.906	124.063	0	0	0	0	0	0	0
WT333(F4E4E1AF1293)	3.66	13105	2022-11-29 20:46:42.359	0.02	0.011	1.021	-0.183	1.221	-1.282	5.971	1.917	124.08	0	0	0	0	0	0	0
WT333(F4E4E1AF1293)	3.66	13105	2022-11-29 20:46:42.391	0.02	0.011	1.021	-0.183	1.221	-1.282	5.977	1.923	124.102	0	0	0	0	0	0	0
WT333(F4E4E1AF1293)	3.66	13105	2022-11-29 20:46:42.391	-0.064	0.113	1.007	8.606	2.869	1.16	6.021	1.939	124.135	0	0	0	0	0	0	0
WT333(F4E4E1AF1293)	3.66	13105	2022-11-29 20:46:42.391	-0.064	0.113	1.007	8.606	2.869	1.16	6.064	1.95	124.167	0	0	0	0	0	0	0
WT333(F4E4E1AF1293)	3.66	13105	2022-11-29 20:46:42.391	-0.064	0.113	1.007	8.606	2.869	1.16	6.114	1.967	124.2	0	0	0	0	0	0	0
WT333(F4E4E1AF1293)	3.66	13105	2022-11-29 20:46:42.391	-0.064	0.113	1.007	8.606	2.869	1.16	6.158	1.983	124.233	0	0	0	0	0	0	0
WT333(F4E4E1AF1293)	3.66	13105	2022-11-29 20:46:42.391	0.063	0.249	1.161	17.029	-2.014	-0.122	6.246	1.972	124.255	0	0	0	0	0	0	0
WT333(F4E4E1AF1293)	3.66	13105	2022-11-29 20:46:42.391	0.063	0.249	1.161	17.029	-2.014	-0.122	6.334	1.961	124.283	0	0	0	0	0	0	0
WT333(F4E4E1AF1293)	3.66	13105	2022-11-29 20:46:42.391	0.063	0.249	1.161	17.029	-2.014	-0.122	6.422	1.95	124.31	0	0	0	0	0	0	0
WT333(F4E4E1AF1293)	3.66	13105	2022-11-29 20:46:42.422	0.063	0.249	1.161	17.029	-2.014	-0.122	6.515	1.939	124.338	0	0	0	0	0	0	0
WT333(F4E4E1AF1293)	3.66	13105	2022-11-29 20:46:42.422	0.005	0.059	0.917	3.54	-0.61	-2.136	6.537	1.934	124.354	0	0	0	0	0	0	0
WT333(F4E4E1AF1293)	3.66	13105	2022-11-29 20:46:42.422	0.005	0.059	0.917	3.54	-0.61	-2.136	6.553	1.928	124.371	0	0	0	0	0	0	0
WT333(F4E4E1AF1293)	3.66	13105	2022-11-29 20:46:42.422	0.005	0.059	0.917	3.54	-0.61	-2.136	6.575	1.923	124.387	0	0	0	0	0	0	0
WT333(F4E4E1AF1293)	3.66	13105	2022-11-29 20:46:42.422	0.005	0.059	0.917	3.54	-0.61	-2.136	6.592	1.917	124.409	0	0	0	0	0	0	0
WT333(F4E4E1AF1293)	3.66	13105	2022-11-29 20:46:42.422	-0.003	-0.098	0.893	-11.169	2.014	2.258	6.542	1.923	124.448	0	0	0	0	0	0	0
WT333(F4E4E1AF1293)	3.66	13105	2022-11-29 20:46:42.422	-0.003	-0.098	0.893	-11.169	2.014	2.258	6.482	1.928	124.486	0	0	0	0	0	0	0
WT333(F4E4E1AF1293)	3.66	13105	2022-11-29 20:46:42.422	-0.003	-0.098	0.893	-11.169	2.014	2.258	6.427	1.934	124.525	0	0	0	0	0	0	0
WT333(F4E4E1AF1293)	3.66	13105	2022-11-29 20:46:42.484	-0.003	-0.098	0.893	-11.169	2.014	2.258	6.367	1.939	124.563	0	0	0	0	0	0	0
WT333(F4E4E1AF1293)	3.66	13105	2022-11-29 20:46:42.484	-0.084	0.171	1.069	2.991	-2.563	3.967	6.378	1.923	124.607	0	0	0	0	0	0	0
WT333(F4E4E1AF1293)	3.66	13105	2022-11-29 20:46:42.484	-0.084	0.171	1.069	2.991	-2.563	3.967	6.394	1.906	124.651	0	0	0	0	0	0	0
WT333(F4E4E1AF1293)	3.66	13105	2022-11-29 20:46:42.484	-0.084	0.171	1.069	2.991	-2.563	3.967	6.405	1.89	124.695	0	0	0	0	0	0	0
WT333(F4E4E1AF1293)	3.66	13105	2022-11-29 20:46:42.484	-0.084	0.171	1.069	2.991	-2.563	3.967	6.422	1.873	124.739	0	0	0	0	0	0	0
WT333(F4E4E1AF1293)	3.66	13105	2022-11-29 20:46:42.484	0.044	-0.024	1.042	29.663	0.366	2.686	6.564	1.873	124.783	0	0	0	0	0	0	0
WT333(F4E4E1AF1293)	3.66	13105	2022-11-29 20:46:42.484	0.044	-0.024	1.042	29.663	0.366	2.686	6.707	1.868	124.821	0	0	0	0	0	0	0
WT333(F4E4E1AF1293)	3.66	13105	2022-11-29 20:46:42.484	0.044	-0.024	1.042	29.663	0.366	2.686	6.85	1.868	124.86	0	0	0	0	0	0	0
WT333(F4E4E1AF1293)	3.66	13105	2022-11-29 20:46:42.516	0.044	-0.024	1.042	29.663	0.366	2.686	6.993	1.862	124.904	0	0	0	0	0	0	0
WT333(F4E4E1AF1293)	3.66	13105	2022-11-29 20:46:42.516	-0.073	0.245	0.886	-36.987	-4.333	-5.127	6.801	1.84	124.898	0	0	0	0	0	0	0
WT333(F4E4E1AF1293)	3.66	13105	2022-11-29 20:46:42.516	-0.073	0.245	0.886	-36.987	-4.333	-5.127	6.614	1.818	124.898	0	0	0	0	0	0	0
WT333(F4E4E1AF1293)	3.66	13105	2022-11-29 20:46:42.516	-0.073	0.245	0.886	-36.987	-4.333	-5.127	6.427	1.802	124.904	0	0	0	0	0	0	0
WT333(F4E4E1AF1293)	3.66	13105	2022-11-29 20:46:42.516	-0.073	0.245	0.886	-36.987	-4.333	-5.127	6.24	1.78	124.904	0	0	0	0	0	0	0
WT333(F4E4E1AF1293)	3.66	13105	2022-11-29 20:46:42.516	0.052	0.126	1.083	11.047	0.854	-2.502	6.295	1.785	124.926	0	0	0	0	0	0	0
WT333(F4E4E1AF1293)	3.66	13105	2022-11-29 20:46:42.516	0.052	0.126	1.083	11.047	0.854	-2.502	6.35	1.785	124.942	0	0	0	0	0	0	0
WT333(F4E4E1AF1293)	3.66	13105	2022-11-29 20:46:42.516	0.052	0.126	1.083	11.047	0.854	-2.502	6.405	1.791	124.964	0	0	0	0	0	0	0
WT333(F4E4E1AF1293)	3.66	13105	2022-11-29 20:46:42.547	0.052	0.126	1.083	11.047	0.854	-2.502	6.46	1.791	124.986	0	0	0	0	0	0	0
WT333(F4E4E1AF1293)	3.66	13105	2022-11-29 20:46:42.547	-0.063	0.043	0.926	-3.662	-1.282	-1.038	6.443	1.78	125.008	0	0	0	0	0	0	0
WT333(F4E4E1AF1293)	3.66	13105	2022-11-29 20:46:42.547	-0.063	0.043	0.926	-3.662	-1.282	-1.038	6.422	1.774	125.035	0	0	0	0	0	0	0
WT333(F4E4E1AF1293)	3.66	13105	2022-11-29 20:46:42.547	-0.063	0.043	0.926	-3.662	-1.282	-1.038	6.405	1.763	125.063	0	0	0	0	0	0	0
WT333(F4E4E1AF1293)	3.66	13105	2022-11-29 20:46:42.547	-0.063	0.043	0.926	-3.662	-1.282	-1.038	6.383	1.758	125.09	0	0	0	0	0	0	0
WT333(F4E4E1AF1293)	3.66	13105	2022-11-29 20:46:42.547	-0.022	0.064	1.044	-16.174	-0.549	2.197	6.301	1.752	125.129	0	0	0	0	0	0	0
WT333(F4E4E1AF1293)	3.66	13105	2022-11-29 20:46:42.547	-0.022	0.064	1.044	-16.174	-0.549	2.197	6.218	1.747	125.173	0	0	0	0	0	0	0
WT333(F4E4E1AF1293)	3.66	13105	2022-11-29 20:46:42.547	-0.022	0.064	1.044	-16.174	-0.549	2.197	6.136	1.741	125.217	0	0	0	0	0	0	0
WT333(F4E4E1AF1293)	3.66	13105	2022-11-29 20:46:42.594	-0.022	0.064	1.044	-16.174	-0.549	2.197	6.053	1.736	125.261	0	0	0	0	0	0	0
WT333(F4E4E1AF1293)	3.66	13105	2022-11-29 20:46:42.609	-0.028	0.168	1.082	15.503	0.549	0	6.13	1.736	125.294	0	0	0	0	0	0	0
WT333(F4E4E1AF1293)	3.66	13105	2022-11-29 20:46:42.609	-0.028	0.168	1.082	15.503	0.549	0	6.207	1.736	125.327	0	0	0	0	0	0	0
WT333(F4E4E1AF1293)	3.66	13105	2022-11-29 20:46:42.609	-0.028	0.168	1.082	15.503	0.549	0	6.284	1.736	125.365	0	0	0	0	0	0	0
WT333(F4E4E1AF1293)	3.66	13105	2022-11-29 20:46:42.609	-0.028	0.168	1.082	15.503	0.549	0	6.361	1.741	125.398	0	0	0	0	0	0	0
WT333(F4E4E1AF1293)	3.66	13105	2022-11-29 20:46:42.609	0.051	0.033	0.944	-7.019	-1.221	-1.16	6.323	1.73	125.425	0	0	0	0	0	0	0
WT333(F4E4E1AF1293)	3.66	13105	2022-11-29 20:46:42.609	0.051	0.033	0.944	-7.019	-1.221	-1.16	6.284	1.725	125.458	0	0	0	0	0	0	0
WT333(F4E4E1AF1293)	3.66	13105	2022-11-29 20:46:42.609	0.051	0.033	0.944	-7.019	-1.221	-1.16	6.246	1.714	125.486	0	0	0	0	0	0	0
WT333(F4E4E1AF1293)	3.66	13105	2022-11-29 20:46:42.625	0.051	0.033	0.944	-7.019	-1.221	-1.16	6.213	1.703	125.513	0	0	0	0	0	0	0

## Sheet: 180cm
设备名称	电压	版本	片上时间	加速度X(g)	加速度Y(g)	加速度Z(g)	角速度X(°/s)	角速度Y(°/s)	角速度Z(°/s)	角度X(°)	角度Y(°)	角度Z(°)	磁场X	磁场Y	磁场Z	四元数0	四元数1	四元数2	四元数3	状态
WT333(F4E4E1AF1293)	3.65	13105	2022-11-29 20:55:27.967	-0.008	0.335	1.048	5.249	-0.549	-3.906	3.417	-0.148	100.723	0	0	0	0	0	0	0
WT333(F4E4E1AF1293)	3.65	13105	2022-11-29 20:55:27.983	-0.008	0.335	1.048	5.249	-0.549	-3.906	3.45	-0.148	100.706	0	0	0	0	0	0	0
WT333(F4E4E1AF1293)	3.65	13105	2022-11-29 20:55:27.983	-0.008	0.335	1.048	5.249	-0.549	-3.906	3.483	-0.148	100.695	0	0	0	0	0	0	0
WT333(F4E4E1AF1293)	3.65	13105	2022-11-29 20:55:27.983	-0.03	-0.143	1.023	7.568	2.014	4.761	3.521	-0.143	100.728	0	0	0	0	0	0	0
WT333(F4E4E1AF1293)	3.65	13105	2022-11-29 20:55:27.983	-0.03	-0.143	1.023	7.568	2.014	4.761	3.56	-0.132	100.756	0	0	0	0	0	0	0
WT333(F4E4E1AF1293)	3.65	13105	2022-11-29 20:55:27.983	-0.03	-0.143	1.023	7.568	2.014	4.761	3.598	-0.121	100.783	0	0	0	0	0	0	0
WT333(F4E4E1AF1293)	3.65	13105	2022-11-29 20:55:27.983	-0.03	-0.143	1.023	7.568	2.014	4.761	3.636	-0.11	100.811	0	0	0	0	0	0	0
WT333(F4E4E1AF1293)	3.65	13105	2022-11-29 20:55:27.983	0.004	0.114	1.052	-8.728	-1.648	-6.165	3.587	-0.115	100.783	0	0	0	0	0	0	0
WT333(F4E4E1AF1293)	3.65	13105	2022-11-29 20:55:27.983	0.004	0.114	1.052	-8.728	-1.648	-6.165	3.543	-0.121	100.761	0	0	0	0	0	0	0
WT333(F4E4E1AF1293)	3.65	13105	2022-11-29 20:55:28.014	0.004	0.114	1.052	-8.728	-1.648	-6.165	3.499	-0.126	100.739	0	0	0	0	0	0	0
WT333(F4E4E1AF1293)	3.65	13105	2022-11-29 20:55:28.014	0.004	0.114	1.052	-8.728	-1.648	-6.165	3.455	-0.132	100.717	0	0	0	0	0	0	0
WT333(F4E4E1AF1293)	3.65	13105	2022-11-29 20:55:28.014	-0.005	0.085	0.911	-19.287	0.183	-0.977	3.362	-0.132	100.723	0	0	0	0	0	0	0
WT333(F4E4E1AF1293)	3.65	13105	2022-11-29 20:55:28.014	-0.005	0.085	0.911	-19.287	0.183	-0.977	3.268	-0.132	100.728	0	0	0	0	0	0	0
WT333(F4E4E1AF1293)	3.65	13105	2022-11-29 20:55:28.014	-0.005	0.085	0.911	-19.287	0.183	-0.977	3.175	-0.126	100.734	0	0	0	0	0	0	0
WT333(F4E4E1AF1293)	3.65	13105	2022-11-29 20:55:28.014	-0.005	0.085	0.911	-19.287	0.183	-0.977	3.076	-0.126	100.745	0	0	0	0	0	0	0
WT333(F4E4E1AF1293)	3.65	13105	2022-11-29 20:55:28.014	-0.046	0.518	1.19	44.128	3.784	6.104	3.307	-0.104	100.8	0	0	0	0	0	0	0
WT333(F4E4E1AF1293)	3.65	13105	2022-11-29 20:55:28.014	-0.046	0.518	1.19	44.128	3.784	6.104	3.532	-0.088	100.854	0	0	0	0	0	0	0
WT333(F4E4E1AF1293)	3.65	13105	2022-11-29 20:55:28.077	-0.046	0.518	1.19	44.128	3.784	6.104	3.763	-0.066	100.909	0	0	0	0	0	0	0
WT333(F4E4E1AF1293)	3.65	13105	2022-11-29 20:55:28.077	-0.046	0.518	1.19	44.128	3.784	6.104	3.999	-0.049	100.975	0	0	0	0	0	0	0
WT333(F4E4E1AF1293)	3.65	13105	2022-11-29 20:55:28.077	0.106	-0.132	0.932	4.456	-0.793	-3.113	4.032	-0.049	100.986	0	0	0	0	0	0	0
WT333(F4E4E1AF1293)	3.65	13105	2022-11-29 20:55:28.077	0.106	-0.132	0.932	4.456	-0.793	-3.113	4.059	-0.049	101.003	0	0	0	0	0	0	0
WT333(F4E4E1AF1293)	3.65	13105	2022-11-29 20:55:28.077	0.106	-0.132	0.932	4.456	-0.793	-3.113	4.092	-0.055	101.014	0	0	0	0	0	0	0
WT333(F4E4E1AF1293)	3.65	13105	2022-11-29 20:55:28.077	0.106	-0.132	0.932	4.456	-0.793	-3.113	4.114	-0.06	101.025	0	0	0	0	0	0	0
WT333(F4E4E1AF1293)	3.65	13105	2022-11-29 20:55:28.077	0.111	0.107	1.045	-1.221	-1.099	0.244	4.114	-0.066	101.058	0	0	0	0	0	0	0
WT333(F4E4E1AF1293)	3.65	13105	2022-11-29 20:55:28.077	0.111	0.107	1.045	-1.221	-1.099	0.244	4.114	-0.071	101.091	0	0	0	0	0	0	0
WT333(F4E4E1AF1293)	3.65	13105	2022-11-29 20:55:28.108	0.111	0.107	1.045	-1.221	-1.099	0.244	4.114	-0.082	101.124	0	0	0	0	0	0	0
WT333(F4E4E1AF1293)	3.65	13105	2022-11-29 20:55:28.108	0.111	0.107	1.045	-1.221	-1.099	0.244	4.109	-0.093	101.157	0	0	0	0	0	0	0
WT333(F4E4E1AF1293)	3.65	13105	2022-11-29 20:55:28.108	-0.083	0.226	1.014	2.93	-1.282	-0.61	4.131	-0.104	101.184	0	0	0	0	0	0	0
WT333(F4E4E1AF1293)	3.65	13105	2022-11-29 20:55:28.108	-0.083	0.226	1.014	2.93	-1.282	-0.61	4.153	-0.11	101.217	0	0	0	0	0	0	0
WT333(F4E4E1AF1293)	3.65	13105	2022-11-29 20:55:28.108	-0.083	0.226	1.014	2.93	-1.282	-0.61	4.175	-0.115	101.255	0	0	0	0	0	0	0
WT333(F4E4E1AF1293)	3.65	13105	2022-11-29 20:55:28.108	-0.083	0.226	1.014	2.93	-1.282	-0.61	4.197	-0.126	101.288	0	0	0	0	0	0	0
WT333(F4E4E1AF1293)	3.65	13105	2022-11-29 20:55:28.108	-0.445	0.012	1.061	4.7	2.075	3.418	4.23	-0.11	101.343	0	0	0	0	0	0	0
WT333(F4E4E1AF1293)	3.65	13105	2022-11-29 20:55:28.108	-0.445	0.012	1.061	4.7	2.075	3.418	4.257	-0.093	101.398	0	0	0	0	0	0	0
WT333(F4E4E1AF1293)	3.65	13105	2022-11-29 20:55:28.139	-0.445	0.012	1.061	4.7	2.075	3.418	4.285	-0.077	101.453	0	0	0	0	0	0	0
WT333(F4E4E1AF1293)	3.65	13105	2022-11-29 20:55:28.139	-0.445	0.012	1.061	4.7	2.075	3.418	4.312	-0.055	101.503	0	0	0	0	0	0	0
WT333(F4E4E1AF1293)	3.65	13105	2022-11-29 20:55:28.139	0.051	0.085	0.97	7.263	0.916	1.465	4.351	-0.038	101.547	0	0	0	0	0	0	0
WT333(F4E4E1AF1293)	3.65	13105	2022-11-29 20:55:28.139	0.051	0.085	0.97	7.263	0.916	1.465	4.389	-0.022	101.591	0	0	0	0	0	0	0
WT333(F4E4E1AF1293)	3.65	13105	2022-11-29 20:55:28.139	0.051	0.085	0.97	7.263	0.916	1.465	4.427	-0.011	101.64	0	0	0	0	0	0	0
WT333(F4E4E1AF1293)	3.65	13105	2022-11-29 20:55:28.139	0.051	0.085	0.97	7.263	0.916	1.465	4.466	0	101.684	0	0	0	0	0	0	0
WT333(F4E4E1AF1293)	3.65	13105	2022-11-29 20:55:28.139	0.079	-0.051	1.021	-8.728	-1.038	-2.625	4.427	0	101.711	0	0	0	0	0	0	0
WT333(F4E4E1AF1293)	3.65	13105	2022-11-29 20:55:28.139	0.079	-0.051	1.021	-8.728	-1.038	-2.625	4.384	0.005	101.739	0	0	0	0	0	0	0
WT333(F4E4E1AF1293)	3.65	13105	2022-11-29 20:55:28.202	0.079	-0.051	1.021	-8.728	-1.038	-2.625	4.34	0.005	101.766	0	0	0	0	0	0	0
WT333(F4E4E1AF1293)	3.65	13105	2022-11-29 20:55:28.202	0.079	-0.051	1.021	-8.728	-1.038	-2.625	4.29	0.005	101.794	0	0	0	0	0	0	0
WT333(F4E4E1AF1293)	3.65	13105	2022-11-29 20:55:28.202	-0.083	0.324	1.004	10.986	1.221	3.113	4.351	0.016	101.854	0	0	0	0	0	0	0
WT333(F4E4E1AF1293)	3.65	13105	2022-11-29 20:55:28.202	-0.083	0.324	1.004	10.986	1.221	3.113	4.406	0.027	101.915	0	0	0	0	0	0	0
WT333(F4E4E1AF1293)	3.65	13105	2022-11-29 20:55:28.202	-0.083	0.324	1.004	10.986	1.221	3.113	4.466	0.038	101.975	0	0	0	0	0	0	0
WT333(F4E4E1AF1293)	3.65	13105	2022-11-29 20:55:28.202	-0.083	0.324	1.004	10.986	1.221	3.113	4.526	0.049	102.041	0	0	0	0	0	0	0
WT333(F4E4E1AF1293)	3.65	13105	2022-11-29 20:55:28.202	0.106	-0.143	0.941	-13.062	-1.587	-2.808	4.46	0.049	102.074	0	0	0	0	0	0	0
WT333(F4E4E1AF1293)	3.65	13105	2022-11-29 20:55:28.202	0.106	-0.143	0.941	-13.062	-1.587	-2.808	4.4	0.049	102.112	0	0	0	0	0	0	0
WT333(F4E4E1AF1293)	3.65	13105	2022-11-29 20:55:28.233	0.106	-0.143	0.941	-13.062	-1.587	-2.808	4.334	0.044	102.145	0	0	0	0	0	0	0
WT333(F4E4E1AF1293)	3.65	13105	2022-11-29 20:55:28.233	0.106	-0.143	0.941	-13.062	-1.587	-2.808	4.268	0.038	102.184	0	0	0	0	0	0	0
WT333(F4E4E1AF1293)	3.65	13105	2022-11-29 20:55:28.233	-0.019	0.259	1.027	-1.343	0.183	0.977	4.263	0.038	102.239	0	0	0	0	0	0	0
WT333(F4E4E1AF1293)	3.65	13105	2022-11-29 20:55:28.233	-0.019	0.259	1.027	-1.343	0.183	0.977	4.257	0.044	102.299	0	0	0	0	0	0	0
WT333(F4E4E1AF1293)	3.65	13105	2022-11-29 20:55:28.233	-0.019	0.259	1.027	-1.343	0.183	0.977	4.252	0.049	102.36	0	0	0	0	0	0	0
WT333(F4E4E1AF1293)	3.65	13105	2022-11-29 20:55:28.233	-0.019	0.259	1.027	-1.343	0.183	0.977	4.252	0.049	102.426	0	0	0	0	0	0	0
WT333(F4E4E1AF1293)	3.65	13105	2022-11-29 20:55:28.233	0.035	0.045	0.974	-4.7	-0.732	-0.732	4.235	0.049	102.48	0	0	0	0	0	0	0
WT333(F4E4E1AF1293)	3.65	13105	2022-11-29 20:55:28.233	0.035	0.045	0.974	-4.7	-0.732	-0.732	4.213	0.049	102.535	0	0	0	0	0	0	0
WT333(F4E4E1AF1293)	3.65	13105	2022-11-29 20:55:28.264	0.035	0.045	0.974	-4.7	-0.732	-0.732	4.191	0.044	102.59	0	0	0	0	0	0	0
WT333(F4E4E1AF1293)	3.65	13105	2022-11-29 20:55:28.264	0.035	0.045	0.974	-4.7	-0.732	-0.732	4.175	0.044	102.645	0	0	0	0	0	0	0
WT333(F4E4E1AF1293)	3.65	13105	2022-11-29 20:55:28.264	0.015	0.147	1.014	-1.953	-0.305	-0.549	4.169	0.044	102.706	0	0	0	0	0	0	0
WT333(F4E4E1AF1293)	3.65	13105	2022-11-29 20:55:28.264	0.015	0.147	1.014	-1.953	-0.305	-0.549	4.164	0.044	102.766	0	0	0	0	0	0	0
WT333(F4E4E1AF1293)	3.65	13105	2022-11-29 20:55:28.264	0.015	0.147	1.014	-1.953	-0.305	-0.549	4.158	0.044	102.832	0	0	0	0	0	0	0
WT333(F4E4E1AF1293)	3.65	13105	2022-11-29 20:55:28.264	0.015	0.147	1.014	-1.953	-0.305	-0.549	4.153	0.044	102.892	0	0	0	0	0	0	0
WT333(F4E4E1AF1293)	3.65	13105	2022-11-29 20:55:28.264	-0.051	0.073	0.964	0.183	-0.244	-0.122	4.158	0.044	102.958	0	0	0	0	0	0	0
WT333(F4E4E1AF1293)	3.65	13105	2022-11-29 20:55:28.264	-0.051	0.073	0.964	0.183	-0.244	-0.122	4.164	0.044	103.024	0	0	0	0	0	0	0
WT333(F4E4E1AF1293)	3.65	13105	2022-11-29 20:55:28.327	-0.051	0.073	0.964	0.183	-0.244	-0.122	4.169	0.044	103.096	0	0	0	0	0	0	0
WT333(F4E4E1AF1293)	3.65	13105	2022-11-29 20:55:28.327	-0.051	0.073	0.964	0.183	-0.244	-0.122	4.175	0.044	103.162	0	0	0	0	0	0	0
WT333(F4E4E1AF1293)	3.65	13105	2022-11-29 20:55:28.327	-0.08	0.093	1.006	-4.089	-0.549	-0.732	4.158	0.044	103.228	0	0	0	0	0	0	0
WT333(F4E4E1AF1293)	3.65	13105	2022-11-29 20:55:28.327	-0.08	0.093	1.006	-4.089	-0.549	-0.732	4.142	0.044	103.293	0	0	0	0	0	0	0
WT333(F4E4E1AF1293)	3.65	13105	2022-11-29 20:55:28.327	-0.08	0.093	1.006	-4.089	-0.549	-0.732	4.125	0.049	103.359	0	0	0	0	0	0	0
WT333(F4E4E1AF1293)	3.65	13105	2022-11-29 20:55:28.327	-0.08	0.093	1.006	-4.089	-0.549	-0.732	4.109	0.049	103.431	0	0	0	0	0	0	0
WT333(F4E4E1AF1293)	3.65	13105	2022-11-29 20:55:28.327	0.104	0.123	1.011	-4.578	-0.549	-1.404	4.087	0.049	103.497	0	0	0	0	0	0	0
WT333(F4E4E1AF1293)	3.65	13105	2022-11-29 20:55:28.327	0.104	0.123	1.011	-4.578	-0.549	-1.404	4.07	0.049	103.563	0	0	0	0	0	0	0
WT333(F4E4E1AF1293)	3.65	13105	2022-11-29 20:55:28.342	0.104	0.123	1.011	-4.578	-0.549	-1.404	4.054	0.049	103.629	0	0	0	0	0	0	0
WT333(F4E4E1AF1293)	3.65	13105	2022-11-29 20:55:28.342	0.104	0.123	1.011	-4.578	-0.549	-1.404	4.037	0.049	103.7	0	0	0	0	0	0	0
WT333(F4E4E1AF1293)	3.65	13105	2022-11-29 20:55:28.342	-0.061	0.131	0.999	4.944	0.305	1.526	4.065	0.055	103.788	0	0	0	0	0	0	0
WT333(F4E4E1AF1293)	3.65	13105	2022-11-29 20:55:28.342	-0.061	0.131	0.999	4.944	0.305	1.526	4.098	0.055	103.87	0	0	0	0	0	0	0
WT333(F4E4E1AF1293)	3.65	13105	2022-11-29 20:55:28.342	-0.061	0.131	0.999	4.944	0.305	1.526	4.125	0.06	103.958	0	0	0	0	0	0	0
WT333(F4E4E1AF1293)	3.65	13105	2022-11-29 20:55:28.342	-0.061	0.131	0.999	4.944	0.305	1.526	4.153	0.06	104.046	0	0	0	0	0	0	0
WT333(F4E4E1AF1293)	3.65	13105	2022-11-29 20:55:28.342	0.005	0.105	0.993	1.038	0.305	-1.221	4.164	0.066	104.123	0	0	0	0	0	0	0
WT333(F4E4E1AF1293)	3.65	13105	2022-11-29 20:55:28.342	0.005	0.105	0.993	1.038	0.305	-1.221	4.175	0.071	104.2	0	0	0	0	0	0	0
WT333(F4E4E1AF1293)	3.65	13105	2022-11-29 20:55:28.405	0.005	0.105	0.993	1.038	0.305	-1.221	4.186	0.077	104.277	0	0	0	0	0	0	0
WT333(F4E4E1AF1293)	3.65	13105	2022-11-29 20:55:28.405	0.005	0.105	0.993	1.038	0.305	-1.221	4.197	0.082	104.354	0	0	0	0	0	0	0
WT333(F4E4E1AF1293)	3.65	13105	2022-11-29 20:55:28.405	0.023	0.041	1.033	-1.465	0.061	1.16	4.197	0.082	104.442	0	0	0	0	0	0	0
WT333(F4E4E1AF1293)	3.65	13105	2022-11-29 20:55:28.405	0.023	0.041	1.033	-1.465	0.061	1.16	4.191	0.082	104.535	0	0	0	0	0	0	0
WT333(F4E4E1AF1293)	3.65	13105	2022-11-29 20:55:28.405	0.023	0.041	1.033	-1.465	0.061	1.16	4.191	0.088	104.623	0	0	0	0	0	0	0
WT333(F4E4E1AF1293)	3.65	13105	2022-11-29 20:55:28.405	0.023	0.041	1.033	-1.465	0.061	1.16	4.186	0.088	104.716	0	0	0	0	0	0	0
WT333(F4E4E1AF1293)	3.65	13105	2022-11-29 20:55:28.405	0.011	0.172	1.095	-0.61	0.549	-0.549	4.186	0.088	104.804	0	0	0	0	0	0	0
WT333(F4E4E1AF1293)	3.65	13105	2022-11-29 20:55:28.405	0.011	0.172	1.095	-0.61	0.549	-0.549	4.186	0.093	104.886	0	0	0	0	0	0	0
WT333(F4E4E1AF1293)	3.65	13105	2022-11-29 20:55:28.499	0.011	0.172	1.095	-0.61	0.549	-0.549	4.191	0.099	104.974	0	0	0	0	0	0	0
WT333(F4E4E1AF1293)	3.65	13105	2022-11-29 20:55:28.499	0.011	0.172	1.095	-0.61	0.549	-0.549	4.191	0.104	105.062	0	0	0	0	0	0	0
WT333(F4E4E1AF1293)	3.65	13105	2022-11-29 20:55:28.499	1.112	0.021	0.743	-29.297	-7.568	-4.7	4.054	0.06	105.128	0	0	0	0	0	0	0
WT333(F4E4E1AF1293)	3.65	13105	2022-11-29 20:55:28.499	1.112	0.021	0.743	-29.297	-7.568	-4.7	3.917	0.005	105.194	0	0	0	0	0	0	0
WT333(F4E4E1AF1293)	3.65	13105	2022-11-29 20:55:28.499	1.112	0.021	0.743	-29.297	-7.568	-4.7	3.785	-0.049	105.271	0	0	0	0	0	0	0
WT333(F4E4E1AF1293)	3.65	13105	2022-11-29 20:55:28.499	1.112	0.021	0.743	-29.297	-7.568	-4.7	3.653	-0.115	105.348	0	0	0	0	0	0	0
WT333(F4E4E1AF1293)	3.65	13105	2022-11-29 20:55:28.499	-0.121	0.2	1.12	-6.226	-5.005	-2.38	3.636	-0.17	105.436	0	0	0	0	0	0	0
WT333(F4E4E1AF1293)	3.65	13105	2022-11-29 20:55:28.499	-0.121	0.2	1.12	-6.226	-5.005	-2.38	3.625	-0.22	105.524	0	0	0	0	0	0	0
WT333(F4E4E1AF1293)	3.65	13105	2022-11-29 20:55:28.530	-0.121	0.2	1.12	-6.226	-5.005	-2.38	3.609	-0.269	105.612	0	0	0	0	0	0	0
WT333(F4E4E1AF1293)	3.65	13105	2022-11-29 20:55:28.530	-0.696	0.247	1.264	12.573	2.319	-0.488	3.686	-0.275	105.71	0	0	0	0	0	0	0
WT333(F4E4E1AF1293)	3.65	13105	2022-11-29 20:55:28.530	-1.393	0.495	2.528	12.573	2.319	-0.488	3.757	-0.264	105.804	0	0	0	0	0	0	0
WT333(F4E4E1AF1293)	3.65	13105	2022-11-29 20:55:28.530	-2.786	0.989	5.057	12.573	2.319	-0.488	3.829	-0.236	105.897	0	0	0	0	0	0	0
WT333(F4E4E1AF1293)	3.65	13105	2022-11-29 20:55:28.530	-5.572	1.979	10.114	12.573	2.319	-0.488	3.895	-0.181	105.991	0	0	0	0	0	0	0
WT333(F4E4E1AF1293)	3.65	13105	2022-11-29 20:55:28.530	-0.215	0	0.927	16.602	1.709	4.272	3.983	-0.137	106.1	0	0	0	0	0	0	0
WT333(F4E4E1AF1293)	3.65	13105	2022-11-29 20:55:28.530	-0.215	0	0.927	16.602	1.709	4.272	4.065	-0.093	106.216	0	0	0	0	0	0	0
WT333(F4E4E1AF1293)	3.65	13105	2022-11-29 20:55:28.530	-0.215	0	0.927	16.602	1.709	4.272	4.153	-0.044	106.331	0	0	0	0	0	0	0
WT333(F4E4E1AF1293)	3.65	13105	2022-11-29 20:55:28.592	-0.215	0	0.927	16.602	1.709	4.272	4.235	0	106.447	0	0	0	0	0	0	0
WT333(F4E4E1AF1293)	3.65	13105	2022-11-29 20:55:28.592	0.55	0.142	0.974	-8.301	0.671	0.305	4.197	0.033	106.545	0	0	0	0	0	0	0
WT333(F4E4E1AF1293)	3.65	13105	2022-11-29 20:55:28.592	0.55	0.142	0.974	-8.301	0.671	0.305	4.158	0.066	106.644	0	0	0	0	0	0	0
WT333(F4E4E1AF1293)	3.65	13105	2022-11-29 20:55:28.592	0.55	0.142	0.974	-8.301	0.671	0.305	4.12	0.093	106.738	0	0	0	0	0	0	0
WT333(F4E4E1AF1293)	3.65	13105	2022-11-29 20:55:28.592	0.55	0.142	0.974	-8.301	0.671	0.305	4.081	0.121	106.842	0	0	0	0	0	0	0
WT333(F4E4E1AF1293)	3.65	13105	2022-11-29 20:55:28.592	-0.074	0.006	0.978	-6.714	-0.793	-0.671	4.054	0.137	106.935	0	0	0	0	0	0	0
WT333(F4E4E1AF1293)	3.65	13105	2022-11-29 20:55:28.592	-0.074	0.006	0.978	-6.714	-0.793	-0.671	4.021	0.159	107.029	0	0	0	0	0	0	0
WT333(F4E4E1AF1293)	3.65	13105	2022-11-29 20:55:28.592	-0.074	0.006	0.978	-6.714	-0.793	-0.671	3.994	0.176	107.122	0	0	0	0	0	0	0
WT333(F4E4E1AF1293)	3.65	13105	2022-11-29 20:55:28.592	-0.074	0.006	0.978	-6.714	-0.793	-0.671	3.961	0.192	107.216	0	0	0	0	0	0	0
WT333(F4E4E1AF1293)	3.65	13105	2022-11-29 20:55:28.592	0.052	0.109	0.946	-6.104	-0.366	0.854	3.933	0.209	107.32	0	0	0	0	0	0	0
WT333(F4E4E1AF1293)	3.65	13105	2022-11-29 20:55:28.592	0.052	0.109	0.946	-6.104	-0.366	0.854	3.911	0.225	107.424	0	0	0	0	0	0	0
WT333(F4E4E1AF1293)	3.65	13105	2022-11-29 20:55:28.592	0.052	0.109	0.946	-6.104	-0.366	0.854	3.884	0.242	107.529	0	0	0	0	0	0	0
WT333(F4E4E1AF1293)	3.65	13105	2022-11-29 20:55:28.592	0.052	0.109	0.946	-6.104	-0.366	0.854	3.856	0.258	107.633	0	0	0	0	0	0	0
WT333(F4E4E1AF1293)	3.65	13105	2022-11-29 20:55:28.592	-0.081	0.172	1.072	2.93	0.244	-1.343	3.873	0.275	107.726	0	0	0	0	0	0	0
WT333(F4E4E1AF1293)	3.65	13105	2022-11-29 20:55:28.592	-0.081	0.172	1.072	2.93	0.244	-1.343	3.895	0.297	107.825	0	0	0	0	0	0	0
WT333(F4E4E1AF1293)	3.65	13105	2022-11-29 20:55:28.592	-0.081	0.172	1.072	2.93	0.244	-1.343	3.917	0.313	107.919	0	0	0	0	0	0	0
WT333(F4E4E1AF1293)	3.65	13105	2022-11-29 20:55:28.624	-0.081	0.172	1.072	2.93	0.244	-1.343	3.933	0.33	108.012	0	0	0	0	0	0	0
WT333(F4E4E1AF1293)	3.65	13105	2022-11-29 20:55:28.624	-0.056	0.154	1.091	5.249	0.549	1.038	3.966	0.352	108.122	0	0	0	0	0	0	0
WT333(F4E4E1AF1293)	3.65	13105	2022-11-29 20:55:28.624	-0.056	0.154	1.091	5.249	0.549	1.038	3.999	0.368	108.232	0	0	0	0	0	0	0
WT333(F4E4E1AF1293)	3.65	13105	2022-11-29 20:55:28.624	-0.056	0.154	1.091	5.249	0.549	1.038	4.026	0.385	108.342	0	0	0	0	0	0	0
WT333(F4E4E1AF1293)	3.65	13105	2022-11-29 20:55:28.624	-0.056	0.154	1.091	5.249	0.549	1.038	4.059	0.401	108.446	0	0	0	0	0	0	0
WT333(F4E4E1AF1293)	3.65	13105	2022-11-29 20:55:28.624	0.044	0.015	1.003	3.845	0.61	0.488	4.087	0.423	108.556	0	0	0	0	0	0	0
WT333(F4E4E1AF1293)	3.65	13105	2022-11-29 20:55:28.624	0.044	0.015	1.003	3.845	0.61	0.488	4.109	0.439	108.66	0	0	0	0	0	0	0
WT333(F4E4E1AF1293)	3.65	13105	2022-11-29 20:55:28.624	0.044	0.015	1.003	3.845	0.61	0.488	4.131	0.45	108.77	0	0	0	0	0	0	0
WT333(F4E4E1AF1293)	3.65	13105	2022-11-29 20:55:28.655	0.044	0.015	1.003	3.845	0.61	0.488	4.153	0.467	108.875	0	0	0	0	0	0	0
WT333(F4E4E1AF1293)	3.65	13105	2022-11-29 20:55:28.655	-0.123	0.132	1.031	-1.465	0.427	1.953	4.153	0.478	108.99	0	0	0	0	0	0	0
WT333(F4E4E1AF1293)	3.65	13105	2022-11-29 20:55:28.655	-0.123	0.132	1.031	-1.465	0.427	1.953	4.147	0.494	109.105	0	0	0	0	0	0	0
WT333(F4E4E1AF1293)	3.65	13105	2022-11-29 20:55:28.655	-0.123	0.132	1.031	-1.465	0.427	1.953	4.142	0.505	109.221	0	0	0	0	0	0	0
WT333(F4E4E1AF1293)	3.65	13105	2022-11-29 20:55:28.655	-0.123	0.132	1.031	-1.465	0.427	1.953	4.142	0.522	109.33	0	0	0	0	0	0	0
WT333(F4E4E1AF1293)	3.65	13105	2022-11-29 20:55:28.655	0.008	0.168	1.041	-2.197	-0.977	-3.784	4.131	0.527	109.418	0	0	0	0	0	0	0
WT333(F4E4E1AF1293)	3.65	13105	2022-11-29 20:55:28.655	0.008	0.168	1.041	-2.197	-0.977	-3.784	4.125	0.538	109.506	0	0	0	0	0	0	0
WT333(F4E4E1AF1293)	3.65	13105	2022-11-29 20:55:28.655	0.008	0.168	1.041	-2.197	-0.977	-3.784	4.12	0.544	109.594	0	0	0	0	0	0	0
WT333(F4E4E1AF1293)	3.65	13105	2022-11-29 20:55:28.686	0.008	0.168	1.041	-2.197	-0.977	-3.784	4.114	0.549	109.677	0	0	0	0	0	0	0
WT333(F4E4E1AF1293)	3.65	13105	2022-11-29 20:55:28.686	0.008	0.009	0.956	7.202	1.16	1.404	4.153	0.566	109.792	0	0	0	0	0	0	0
WT333(F4E4E1AF1293)	3.65	13105	2022-11-29 20:55:28.686	0.008	0.009	0.956	7.202	1.16	1.404	4.197	0.582	109.907	0	0	0	0	0	0	0
WT333(F4E4E1AF1293)	3.65	13105	2022-11-29 20:55:28.686	0.008	0.009	0.956	7.202	1.16	1.404	4.235	0.593	110.017	0	0	0	0	0	0	0
WT333(F4E4E1AF1293)	3.65	13105	2022-11-29 20:55:28.686	0.008	0.009	0.956	7.202	1.16	1.404	4.274	0.604	110.132	0	0	0	0	0	0	0
WT333(F4E4E1AF1293)	3.65	13105	2022-11-29 20:55:28.686	0.042	0.112	1.046	0.793	-0.549	-0.916	4.279	0.61	110.237	0	0	0	0	0	0	0
WT333(F4E4E1AF1293)	3.65	13105	2022-11-29 20:55:28.686	0.042	0.112	1.046	0.793	-0.549	-0.916	4.29	0.615	110.336	0	0	0	0	0	0	0
WT333(F4E4E1AF1293)	3.65	13105	2022-11-29 20:55:28.686	0.042	0.112	1.046	0.793	-0.549	-0.916	4.296	0.621	110.44	0	0	0	0	0	0	0
WT333(F4E4E1AF1293)	3.65	13105	2022-11-29 20:55:28.717	0.042	0.112	1.046	0.793	-0.549	-0.916	4.301	0.621	110.544	0	0	0	0	0	0	0
WT333(F4E4E1AF1293)	3.65	13105	2022-11-29 20:55:28.717	0	0.086	0.989	-0.61	0.183	1.465	4.301	0.626	110.66	0	0	0	0	0	0	0
WT333(F4E4E1AF1293)	3.65	13105	2022-11-29 20:55:28.717	0	0.086	0.989	-0.61	0.183	1.465	4.301	0.632	110.775	0	0	0	0	0	0	0
WT333(F4E4E1AF1293)	3.65	13105	2022-11-29 20:55:28.717	0	0.086	0.989	-0.61	0.183	1.465	4.307	0.637	110.885	0	0	0	0	0	0	0
WT333(F4E4E1AF1293)	3.65	13105	2022-11-29 20:55:28.717	0	0.086	0.989	-0.61	0.183	1.465	4.307	0.637	111	0	0	0	0	0	0	0
WT333(F4E4E1AF1293)	3.65	13105	2022-11-29 20:55:28.717	0.022	0.074	0.999	0.305	-0.244	0.305	4.312	0.643	111.11	0	0	0	0	0	0	0
WT333(F4E4E1AF1293)	3.65	13105	2022-11-29 20:55:28.717	0.022	0.074	0.999	0.305	-0.244	0.305	4.312	0.643	111.22	0	0	0	0	0	0	0
WT333(F4E4E1AF1293)	3.65	13105	2022-11-29 20:55:28.717	0.022	0.074	0.999	0.305	-0.244	0.305	4.318	0.643	111.33	0	0	0	0	0	0	0
WT333(F4E4E1AF1293)	3.65	13105	2022-11-29 20:55:28.733	0.022	0.074	0.999	0.305	-0.244	0.305	4.323	0.648	111.44	0	0	0	0	0	0	0
WT333(F4E4E1AF1293)	3.65	13105	2022-11-29 20:55:28.733	0.019	0.147	0.994	-1.77	-0.793	-2.319	4.318	0.643	111.539	0	0	0	0	0	0	0
WT333(F4E4E1AF1293)	3.65	13105	2022-11-29 20:55:28.733	0.019	0.147	0.994	-1.77	-0.793	-2.319	4.312	0.643	111.638	0	0	0	0	0	0	0
WT333(F4E4E1AF1293)	3.65	13105	2022-11-29 20:55:28.733	0.019	0.147	0.994	-1.77	-0.793	-2.319	4.307	0.643	111.736	0	0	0	0	0	0	0
WT333(F4E4E1AF1293)	3.65	13105	2022-11-29 20:55:28.733	0.019	0.147	0.994	-1.77	-0.793	-2.319	4.307	0.643	111.83	0	0	0	0	0	0	0
WT333(F4E4E1AF1293)	3.65	13105	2022-11-29 20:55:28.733	0.018	-0.003	1.054	-6.104	-1.221	-1.526	4.279	0.637	111.934	0	0	0	0	0	0	0
WT333(F4E4E1AF1293)	3.65	13105	2022-11-29 20:55:28.733	0.018	-0.003	1.054	-6.104	-1.221	-1.526	4.252	0.632	112.033	0	0	0	0	0	0	0
WT333(F4E4E1AF1293)	3.65	13105	2022-11-29 20:55:28.733	0.018	-0.003	1.054	-6.104	-1.221	-1.526	4.224	0.626	112.132	0	0	0	0	0	0	0
WT333(F4E4E1AF1293)	3.65	13105	2022-11-29 20:55:28.795	0.018	-0.003	1.054	-6.104	-1.221	-1.526	4.197	0.621	112.236	0	0	0	0	0	0	0
WT333(F4E4E1AF1293)	3.65	13105	2022-11-29 20:55:28.795	0.033	0.08	1.001	1.709	0.244	2.075	4.208	0.621	112.357	0	0	0	0	0	0	0
WT333(F4E4E1AF1293)	3.65	13105	2022-11-29 20:55:28.795	0.033	0.08	1.001	1.709	0.244	2.075	4.219	0.621	112.478	0	0	0	0	0	0	0
WT333(F4E4E1AF1293)	3.65	13105	2022-11-29 20:55:28.795	0.033	0.08	1.001	1.709	0.244	2.075	4.23	0.621	112.593	0	0	0	0	0	0	0
WT333(F4E4E1AF1293)	3.65	13105	2022-11-29 20:55:28.795	0.033	0.08	1.001	1.709	0.244	2.075	4.241	0.621	112.714	0	0	0	0	0	0	0
WT333(F4E4E1AF1293)	3.65	13105	2022-11-29 20:55:28.795	-0.036	0.229	1.046	2.686	0	-0.671	4.257	0.621	112.824	0	0	0	0	0	0	0
WT333(F4E4E1AF1293)	3.65	13105	2022-11-29 20:55:28.795	-0.036	0.229	1.046	2.686	0	-0.671	4.274	0.621	112.928	0	0	0	0	0	0	0
WT333(F4E4E1AF1293)	3.65	13105	2022-11-29 20:55:28.795	-0.036	0.229	1.046	2.686	0	-0.671	4.29	0.621	113.033	0	0	0	0	0	0	0
WT333(F4E4E1AF1293)	3.65	13105	2022-11-29 20:55:28.827	-0.036	0.229	1.046	2.686	0	-0.671	4.312	0.621	113.143	0	0	0	0	0	0	0
WT333(F4E4E1AF1293)	3.65	13105	2022-11-29 20:55:28.827	0.085	0.033	0.972	-2.93	-0.671	-1.831	4.301	0.621	113.242	0	0	0	0	0	0	0
WT333(F4E4E1AF1293)	3.65	13105	2022-11-29 20:55:28.827	0.085	0.033	0.972	-2.93	-0.671	-1.831	4.29	0.615	113.346	0	0	0	0	0	0	0
WT333(F4E4E1AF1293)	3.65	13105	2022-11-29 20:55:28.827	0.085	0.033	0.972	-2.93	-0.671	-1.831	4.285	0.61	113.445	0	0	0	0	0	0	0
WT333(F4E4E1AF1293)	3.65	13105	2022-11-29 20:55:28.827	0.085	0.033	0.972	-2.93	-0.671	-1.831	4.274	0.604	113.544	0	0	0	0	0	0	0
WT333(F4E4E1AF1293)	3.65	13105	2022-11-29 20:55:28.827	0.057	0.17	1.032	0.732	-0.061	-1.16	4.279	0.604	113.654	0	0	0	0	0	0	0
WT333(F4E4E1AF1293)	3.65	13105	2022-11-29 20:55:28.827	0.057	0.17	1.032	0.732	-0.061	-1.16	4.29	0.599	113.758	0	0	0	0	0	0	0
WT333(F4E4E1AF1293)	3.65	13105	2022-11-29 20:55:28.827	0.057	0.17	1.032	0.732	-0.061	-1.16	4.301	0.599	113.862	0	0	0	0	0	0	0
WT333(F4E4E1AF1293)	3.65	13105	2022-11-29 20:55:28.858	0.057	0.17	1.032	0.732	-0.061	-1.16	4.312	0.593	113.967	0	0	0	0	0	0	0
WT333(F4E4E1AF1293)	3.65	13105	2022-11-29 20:55:28.858	-0.047	0.041	1.007	-0.061	0.305	1.099	4.318	0.593	114.082	0	0	0	0	0	0	0
WT333(F4E4E1AF1293)	3.65	13105	2022-11-29 20:55:28.858	-0.047	0.041	1.007	-0.061	0.305	1.099	4.323	0.593	114.203	0	0	0	0	0	0	0
WT333(F4E4E1AF1293)	3.65	13105	2022-11-29 20:55:28.858	-0.047	0.041	1.007	-0.061	0.305	1.099	4.329	0.593	114.318	0	0	0	0	0	0	0
WT333(F4E4E1AF1293)	3.65	13105	2022-11-29 20:55:28.858	-0.047	0.041	1.007	-0.061	0.305	1.099	4.334	0.593	114.434	0	0	0	0	0	0	0
WT333(F4E4E1AF1293)	3.65	13105	2022-11-29 20:55:28.858	0.098	0.1	1	-0.977	-0.122	-0.549	4.334	0.588	114.543	0	0	0	0	0	0	0
WT333(F4E4E1AF1293)	3.65	13105	2022-11-29 20:55:28.858	0.098	0.1	1	-0.977	-0.122	-0.549	4.334	0.588	114.648	0	0	0	0	0	0	0
WT333(F4E4E1AF1293)	3.65	13105	2022-11-29 20:55:28.858	0.098	0.1	1	-0.977	-0.122	-0.549	4.334	0.582	114.758	0	0	0	0	0	0	0
WT333(F4E4E1AF1293)	3.65	13105	2022-11-29 20:55:28.920	0.098	0.1	1	-0.977	-0.122	-0.549	4.334	0.577	114.868	0	0	0	0	0	0	0
WT333(F4E4E1AF1293)	3.65	13105	2022-11-29 20:55:28.920	-0.066	0.127	1.026	5.066	0.366	0.732	4.362	0.577	114.983	0	0	0	0	0	0	0
WT333(F4E4E1AF1293)	3.65	13105	2022-11-29 20:55:28.920	-0.066	0.127	1.026	5.066	0.366	0.732	4.395	0.571	115.098	0	0	0	0	0	0	0
WT333(F4E4E1AF1293)	3.65	13105	2022-11-29 20:55:28.920	-0.066	0.127	1.026	5.066	0.366	0.732	4.422	0.571	115.214	0	0	0	0	0	0	0
WT333(F4E4E1AF1293)	3.65	13105	2022-11-29 20:55:28.920	-0.066	0.127	1.026	5.066	0.366	0.732	4.455	0.571	115.329	0	0	0	0	0	0	0
WT333(F4E4E1AF1293)	3.65	13105	2022-11-29 20:55:28.920	0.081	0.153	1.017	-0.61	-0.244	-1.709	4.455	0.571	115.433	0	0	0	0	0	0	0
WT333(F4E4E1AF1293)	3.65	13105	2022-11-29 20:55:28.920	0.081	0.153	1.017	-0.61	-0.244	-1.709	4.46	0.566	115.532	0	0	0	0	0	0	0
WT333(F4E4E1AF1293)	3.65	13105	2022-11-29 20:55:28.920	0.081	0.153	1.017	-0.61	-0.244	-1.709	4.46	0.566	115.637	0	0	0	0	0	0	0
WT333(F4E4E1AF1293)	3.65	13105	2022-11-29 20:55:28.952	0.081	0.153	1.017	-0.61	-0.244	-1.709	4.466	0.56	115.741	0	0	0	0	0	0	0
WT333(F4E4E1AF1293)	3.65	13105	2022-11-29 20:55:28.952	-0.05	0.027	1.021	4.822	0.732	2.136	4.499	0.56	115.862	0	0	0	0	0	0	0
WT333(F4E4E1AF1293)	3.65	13105	2022-11-29 20:55:28.952	-0.05	0.027	1.021	4.822	0.732	2.136	4.526	0.56	115.988	0	0	0	0	0	0	0
WT333(F4E4E1AF1293)	3.65	13105	2022-11-29 20:55:28.952	-0.05	0.027	1.021	4.822	0.732	2.136	4.554	0.56	116.109	0	0	0	0	0	0	0
WT333(F4E4E1AF1293)	3.65	13105	2022-11-29 20:55:28.952	0.054	0.1	0.975	-3.357	-0.427	0	4.543	0.555	116.224	0	0	0	0	0	0	0
WT333(F4E4E1AF1293)	3.65	13105	2022-11-29 20:55:28.952	0.054	0.1	0.975	-3.357	-0.427	0	4.532	0.549	116.334	0	0	0	0	0	0	0
WT333(F4E4E1AF1293)	3.65	13105	2022-11-29 20:55:28.952	0.054	0.1	0.975	-3.357	-0.427	0	4.521	0.549	116.45	0	0	0	0	0	0	0
WT333(F4E4E1AF1293)	3.65	13105	2022-11-29 20:55:28.952	0.054	0.1	0.975	-3.357	-0.427	0	4.504	0.544	116.559	0	0	0	0	0	0	0

## Sheet: 200cm
设备名称	电压	版本	片上时间	加速度X(g)	加速度Y(g)	加速度Z(g)	角速度X(°/s)	角速度Y(°/s)	角速度Z(°/s)	角度X(°)	角度Y(°)	角度Z(°)	磁场X	磁场Y	磁场Z	四元数0	四元数1	四元数2	四元数3	状态
WT333(F4E4E1AF1293)	3.61	13105	2022-11-29 21:25:36.888	-0.004	0.178	0.997	-3.967	-1.16	-1.099	9.673	-1.45	106.622	0	0	0	0	0	0	0
WT333(F4E4E1AF1293)	3.61	13105	2022-11-29 21:25:36.888	-0.004	0.178	0.997	-3.967	-1.16	-1.099	9.651	-1.456	106.65	0	0	0	0	0	0	0
WT333(F4E4E1AF1293)	3.61	13105	2022-11-29 21:25:36.888	-0.004	0.178	0.997	-3.967	-1.16	-1.099	9.635	-1.461	106.677	0	0	0	0	0	0	0
WT333(F4E4E1AF1293)	3.61	13105	2022-11-29 21:25:36.888	0.034	0.205	1.008	1.16	1.343	1.404	9.641	-1.45	106.721	0	0	0	0	0	0	0
WT333(F4E4E1AF1293)	3.61	13105	2022-11-29 21:25:36.888	0.034	0.205	1.008	1.16	1.343	1.404	9.646	-1.445	106.76	0	0	0	0	0	0	0
WT333(F4E4E1AF1293)	3.61	13105	2022-11-29 21:25:36.888	0.034	0.205	1.008	1.16	1.343	1.404	9.651	-1.439	106.804	0	0	0	0	0	0	0
WT333(F4E4E1AF1293)	3.61	13105	2022-11-29 21:25:36.920	0.034	0.205	1.008	1.16	1.343	1.404	9.657	-1.434	106.842	0	0	0	0	0	0	0
WT333(F4E4E1AF1293)	3.61	13105	2022-11-29 21:25:36.920	0.154	0.169	0.978	5.737	-0.183	-0.122	9.69	-1.434	106.875	0	0	0	0	0	0	0
WT333(F4E4E1AF1293)	3.61	13105	2022-11-29 21:25:36.920	0.154	0.169	0.978	5.737	-0.183	-0.122	9.717	-1.439	106.902	0	0	0	0	0	0	0
WT333(F4E4E1AF1293)	3.61	13105	2022-11-29 21:25:36.920	0.154	0.169	0.978	5.737	-0.183	-0.122	9.75	-1.439	106.935	0	0	0	0	0	0	0
WT333(F4E4E1AF1293)	3.61	13105	2022-11-29 21:25:36.920	0.154	0.169	0.978	5.737	-0.183	-0.122	9.778	-1.445	106.963	0	0	0	0	0	0	0
WT333(F4E4E1AF1293)	3.61	13105	2022-11-29 21:25:36.920	-0.127	0.15	1.01	-11.902	-1.831	-0.732	9.723	-1.456	106.985	0	0	0	0	0	0	0
WT333(F4E4E1AF1293)	3.61	13105	2022-11-29 21:25:36.920	-0.127	0.15	1.01	-11.902	-1.831	-0.732	9.662	-1.461	107.007	0	0	0	0	0	0	0
WT333(F4E4E1AF1293)	3.61	13105	2022-11-29 21:25:36.920	-0.127	0.15	1.01	-11.902	-1.831	-0.732	9.602	-1.472	107.023	0	0	0	0	0	0	0
WT333(F4E4E1AF1293)	3.61	13105	2022-11-29 21:25:36.951	-0.127	0.15	1.01	-11.902	-1.831	-0.732	9.547	-1.478	107.04	0	0	0	0	0	0	0
WT333(F4E4E1AF1293)	3.61	13105	2022-11-29 21:25:36.951	0.113	0.194	1.05	2.136	-0.732	-1.709	9.558	-1.478	107.056	0	0	0	0	0	0	0
WT333(F4E4E1AF1293)	3.61	13105	2022-11-29 21:25:36.951	0.113	0.194	1.05	2.136	-0.732	-1.709	9.569	-1.478	107.067	0	0	0	0	0	0	0
WT333(F4E4E1AF1293)	3.61	13105	2022-11-29 21:25:36.951	0.113	0.194	1.05	2.136	-0.732	-1.709	9.58	-1.483	107.078	0	0	0	0	0	0	0
WT333(F4E4E1AF1293)	3.61	13105	2022-11-29 21:25:36.951	0.022	0.235	1	11.23	1.16	0.671	9.641	-1.478	107.106	0	0	0	0	0	0	0
WT333(F4E4E1AF1293)	3.61	13105	2022-11-29 21:25:36.951	0.022	0.235	1	11.23	1.16	0.671	9.695	-1.472	107.128	0	0	0	0	0	0	0
WT333(F4E4E1AF1293)	3.61	13105	2022-11-29 21:25:36.951	0.022	0.235	1	11.23	1.16	0.671	9.756	-1.467	107.155	0	0	0	0	0	0	0
WT333(F4E4E1AF1293)	3.61	13105	2022-11-29 21:25:36.951	0.022	0.235	1	11.23	1.16	0.671	9.811	-1.461	107.177	0	0	0	0	0	0	0
WT333(F4E4E1AF1293)	3.61	13105	2022-11-29 21:25:37.045	0.007	0.106	0.976	-7.263	-1.221	-2.136	9.778	-1.467	107.183	0	0	0	0	0	0	0
WT333(F4E4E1AF1293)	3.61	13105	2022-11-29 21:25:37.045	0.007	0.106	0.976	-7.263	-1.221	-2.136	9.745	-1.472	107.183	0	0	0	0	0	0	0
WT333(F4E4E1AF1293)	3.61	13105	2022-11-29 21:25:37.045	0.007	0.106	0.976	-7.263	-1.221	-2.136	9.706	-1.472	107.188	0	0	0	0	0	0	0
WT333(F4E4E1AF1293)	3.61	13105	2022-11-29 21:25:37.045	0.007	0.106	0.976	-7.263	-1.221	-2.136	9.673	-1.478	107.188	0	0	0	0	0	0	0
WT333(F4E4E1AF1293)	3.61	13105	2022-11-29 21:25:37.045	-0.145	0.261	1.025	3.418	1.343	0.793	9.69	-1.467	107.205	0	0	0	0	0	0	0
WT333(F4E4E1AF1293)	3.61	13105	2022-11-29 21:25:37.045	-0.145	0.261	1.025	3.418	1.343	0.793	9.706	-1.461	107.221	0	0	0	0	0	0	0
WT333(F4E4E1AF1293)	3.61	13105	2022-11-29 21:25:37.045	-0.145	0.261	1.025	3.418	1.343	0.793	9.728	-1.45	107.238	0	0	0	0	0	0	0
WT333(F4E4E1AF1293)	3.61	13105	2022-11-29 21:25:37.045	-0.145	0.261	1.025	3.418	1.343	0.793	9.745	-1.439	107.254	0	0	0	0	0	0	0
WT333(F4E4E1AF1293)	3.61	13105	2022-11-29 21:25:37.045	0.08	0.123	0.993	-3.662	0.549	0.977	9.728	-1.434	107.265	0	0	0	0	0	0	0
WT333(F4E4E1AF1293)	3.61	13105	2022-11-29 21:25:37.045	0.08	0.123	0.993	-3.662	0.549	0.977	9.712	-1.423	107.281	0	0	0	0	0	0	0
WT333(F4E4E1AF1293)	3.61	13105	2022-11-29 21:25:37.045	0.08	0.123	0.993	-3.662	0.549	0.977	9.695	-1.417	107.292	0	0	0	0	0	0	0
WT333(F4E4E1AF1293)	3.61	13105	2022-11-29 21:25:37.045	0.08	0.123	0.993	-3.662	0.549	0.977	9.679	-1.417	107.303	0	0	0	0	0	0	0
WT333(F4E4E1AF1293)	3.61	13105	2022-11-29 21:25:37.045	0.004	0.288	1	6.104	1.526	-0.366	9.712	-1.406	107.309	0	0	0	0	0	0	0
WT333(F4E4E1AF1293)	3.61	13105	2022-11-29 21:25:37.045	0.004	0.288	1	6.104	1.526	-0.366	9.745	-1.395	107.314	0	0	0	0	0	0	0
WT333(F4E4E1AF1293)	3.61	13105	2022-11-29 21:25:37.045	0.004	0.288	1	6.104	1.526	-0.366	9.778	-1.384	107.32	0	0	0	0	0	0	0
WT333(F4E4E1AF1293)	3.61	13105	2022-11-29 21:25:37.045	0.004	0.288	1	6.104	1.526	-0.366	9.811	-1.373	107.325	0	0	0	0	0	0	0
WT333(F4E4E1AF1293)	3.61	13105	2022-11-29 21:25:37.076	-0.032	0.177	0.986	-1.16	-0.061	-0.793	9.811	-1.368	107.331	0	0	0	0	0	0	0
WT333(F4E4E1AF1293)	3.61	13105	2022-11-29 21:25:37.076	-0.032	0.177	0.986	-1.16	-0.061	-0.793	9.805	-1.362	107.331	0	0	0	0	0	0	0
WT333(F4E4E1AF1293)	3.61	13105	2022-11-29 21:25:37.076	-0.032	0.177	0.986	-1.16	-0.061	-0.793	9.805	-1.362	107.331	0	0	0	0	0	0	0
WT333(F4E4E1AF1293)	3.61	13105	2022-11-29 21:25:37.076	-0.032	0.177	0.986	-1.16	-0.061	-0.793	9.8	-1.357	107.331	0	0	0	0	0	0	0
WT333(F4E4E1AF1293)	3.61	13105	2022-11-29 21:25:37.076	0.075	0.036	0.934	-4.517	-1.038	-0.671	9.783	-1.357	107.325	0	0	0	0	0	0	0
WT333(F4E4E1AF1293)	3.61	13105	2022-11-29 21:25:37.076	0.075	0.036	0.934	-4.517	-1.038	-0.671	9.761	-1.357	107.32	0	0	0	0	0	0	0
WT333(F4E4E1AF1293)	3.61	13105	2022-11-29 21:25:37.076	0.075	0.036	0.934	-4.517	-1.038	-0.671	9.739	-1.362	107.314	0	0	0	0	0	0	0
WT333(F4E4E1AF1293)	3.61	13105	2022-11-29 21:25:37.076	0.075	0.036	0.934	-4.517	-1.038	-0.671	9.717	-1.362	107.303	0	0	0	0	0	0	0
WT333(F4E4E1AF1293)	3.61	13105	2022-11-29 21:25:37.123	-0.004	0.21	1.021	-6.592	0	3.662	9.679	-1.368	107.32	0	0	0	0	0	0	0
WT333(F4E4E1AF1293)	3.61	13105	2022-11-29 21:25:37.123	-0.004	0.21	1.021	-6.592	0	3.662	9.646	-1.368	107.336	0	0	0	0	0	0	0
WT333(F4E4E1AF1293)	3.61	13105	2022-11-29 21:25:37.123	-0.004	0.21	1.021	-6.592	0	3.662	9.613	-1.368	107.347	0	0	0	0	0	0	0
WT333(F4E4E1AF1293)	3.61	13105	2022-11-29 21:25:37.123	-0.004	0.21	1.021	-6.592	0	3.662	9.58	-1.368	107.364	0	0	0	0	0	0	0
WT333(F4E4E1AF1293)	3.61	13105	2022-11-29 21:25:37.123	-0.038	0.308	1.063	6.592	-0.244	-3.784	9.619	-1.362	107.342	0	0	0	0	0	0	0
WT333(F4E4E1AF1293)	3.61	13105	2022-11-29 21:25:37.123	-0.038	0.308	1.063	6.592	-0.244	-3.784	9.651	-1.357	107.32	0	0	0	0	0	0	0
WT333(F4E4E1AF1293)	3.61	13105	2022-11-29 21:25:37.123	-0.038	0.308	1.063	6.592	-0.244	-3.784	9.69	-1.351	107.303	0	0	0	0	0	0	0
WT333(F4E4E1AF1293)	3.61	13105	2022-11-29 21:25:37.123	-0.038	0.308	1.063	6.592	-0.244	-3.784	9.728	-1.346	107.281	0	0	0	0	0	0	0
WT333(F4E4E1AF1293)	3.61	13105	2022-11-29 21:25:37.154	0.059	0.208	0.986	9.644	0.732	0	9.778	-1.34	107.281	0	0	0	0	0	0	0
WT333(F4E4E1AF1293)	3.61	13105	2022-11-29 21:25:37.154	0.059	0.208	0.986	9.644	0.732	0	9.833	-1.335	107.281	0	0	0	0	0	0	0
WT333(F4E4E1AF1293)	3.61	13105	2022-11-29 21:25:37.154	0.059	0.208	0.986	9.644	0.732	0	9.882	-1.329	107.281	0	0	0	0	0	0	0
WT333(F4E4E1AF1293)	3.61	13105	2022-11-29 21:25:37.154	0.059	0.208	0.986	9.644	0.732	0	9.937	-1.324	107.287	0	0	0	0	0	0	0
WT333(F4E4E1AF1293)	3.61	13105	2022-11-29 21:25:37.154	0.045	0.072	1.029	-11.658	-0.549	-0.916	9.882	-1.324	107.281	0	0	0	0	0	0	0
WT333(F4E4E1AF1293)	3.61	13105	2022-11-29 21:25:37.154	0.045	0.072	1.029	-11.658	-0.549	-0.916	9.827	-1.324	107.271	0	0	0	0	0	0	0
WT333(F4E4E1AF1293)	3.61	13105	2022-11-29 21:25:37.154	0.045	0.072	1.029	-11.658	-0.549	-0.916	9.767	-1.324	107.265	0	0	0	0	0	0	0
WT333(F4E4E1AF1293)	3.61	13105	2022-11-29 21:25:37.154	0.045	0.072	1.029	-11.658	-0.549	-0.916	9.712	-1.324	107.26	0	0	0	0	0	0	0
WT333(F4E4E1AF1293)	3.61	13105	2022-11-29 21:25:37.248	-0.075	0.284	0.978	28.992	2.625	2.747	9.855	-1.313	107.271	0	0	0	0	0	0	0
WT333(F4E4E1AF1293)	3.61	13105	2022-11-29 21:25:37.248	-0.075	0.284	0.978	28.992	2.625	2.747	10.003	-1.302	107.287	0	0	0	0	0	0	0
WT333(F4E4E1AF1293)	3.61	13105	2022-11-29 21:25:37.248	-0.075	0.284	0.978	28.992	2.625	2.747	10.151	-1.285	107.303	0	0	0	0	0	0	0
WT333(F4E4E1AF1293)	3.61	13105	2022-11-29 21:25:37.248	-0.075	0.284	0.978	28.992	2.625	2.747	10.3	-1.274	107.32	0	0	0	0	0	0	0
WT333(F4E4E1AF1293)	3.61	13105	2022-11-29 21:25:37.248	0.048	0.358	0.939	-14.099	-0.61	-1.038	10.228	-1.269	107.32	0	0	0	0	0	0	0
WT333(F4E4E1AF1293)	3.61	13105	2022-11-29 21:25:37.248	0.048	0.358	0.939	-14.099	-0.61	-1.038	10.168	-1.269	107.32	0	0	0	0	0	0	0
WT333(F4E4E1AF1293)	3.61	13105	2022-11-29 21:25:37.248	0.048	0.358	0.939	-14.099	-0.61	-1.038	10.102	-1.269	107.32	0	0	0	0	0	0	0
WT333(F4E4E1AF1293)	3.61	13105	2022-11-29 21:25:37.248	0.048	0.358	0.939	-14.099	-0.61	-1.038	10.042	-1.269	107.325	0	0	0	0	0	0	0
WT333(F4E4E1AF1293)	3.61	13105	2022-11-29 21:25:37.248	-0.012	0.005	1.077	-30.151	0.305	3.662	9.899	-1.269	107.347	0	0	0	0	0	0	0
WT333(F4E4E1AF1293)	3.61	13105	2022-11-29 21:25:37.248	-0.012	0.005	1.077	-30.151	0.305	3.662	9.75	-1.269	107.369	0	0	0	0	0	0	0
WT333(F4E4E1AF1293)	3.61	13105	2022-11-29 21:25:37.248	-0.012	0.005	1.077	-30.151	0.305	3.662	9.602	-1.269	107.391	0	0	0	0	0	0	0
WT333(F4E4E1AF1293)	3.61	13105	2022-11-29 21:25:37.248	-0.012	0.005	1.077	-30.151	0.305	3.662	9.454	-1.263	107.408	0	0	0	0	0	0	0
WT333(F4E4E1AF1293)	3.61	13105	2022-11-29 21:25:37.248	-0.104	0.66	1.064	13.611	0.061	-2.136	9.531	-1.258	107.402	0	0	0	0	0	0	0
WT333(F4E4E1AF1293)	3.61	13105	2022-11-29 21:25:37.248	-0.104	0.66	1.064	13.611	0.061	-2.136	9.608	-1.252	107.397	0	0	0	0	0	0	0
WT333(F4E4E1AF1293)	3.61	13105	2022-11-29 21:25:37.248	-0.104	0.66	1.064	13.611	0.061	-2.136	9.69	-1.247	107.397	0	0	0	0	0	0	0
WT333(F4E4E1AF1293)	3.61	13105	2022-11-29 21:25:37.248	-0.104	0.66	1.064	13.611	0.061	-2.136	9.772	-1.236	107.397	0	0	0	0	0	0	0
WT333(F4E4E1AF1293)	3.61	13105	2022-11-29 21:25:37.279	0.093	-0.021	0.944	34.973	2.136	2.991	9.959	-1.225	107.419	0	0	0	0	0	0	0
WT333(F4E4E1AF1293)	3.61	13105	2022-11-29 21:25:37.279	0.093	-0.021	0.944	34.973	2.136	2.991	10.146	-1.208	107.446	0	0	0	0	0	0	0
WT333(F4E4E1AF1293)	3.61	13105	2022-11-29 21:25:37.279	0.093	-0.021	0.944	34.973	2.136	2.991	10.327	-1.198	107.468	0	0	0	0	0	0	0
WT333(F4E4E1AF1293)	3.61	13105	2022-11-29 21:25:37.279	0.093	-0.021	0.944	34.973	2.136	2.991	10.508	-1.187	107.485	0	0	0	0	0	0	0
WT333(F4E4E1AF1293)	3.61	13105	2022-11-29 21:25:37.279	-0.051	-0.079	1.064	-10.437	1.099	7.202	10.459	-1.187	107.523	0	0	0	0	0	0	0
WT333(F4E4E1AF1293)	3.61	13105	2022-11-29 21:25:37.279	-0.051	-0.079	1.064	-10.437	1.099	7.202	10.404	-1.187	107.562	0	0	0	0	0	0	0
WT333(F4E4E1AF1293)	3.61	13105	2022-11-29 21:25:37.279	-0.051	-0.079	1.064	-10.437	1.099	7.202	10.349	-1.181	107.595	0	0	0	0	0	0	0
WT333(F4E4E1AF1293)	3.61	13105	2022-11-29 21:25:37.279	-0.051	-0.079	1.064	-10.437	1.099	7.202	10.294	-1.176	107.628	0	0	0	0	0	0	0
WT333(F4E4E1AF1293)	3.61	13105	2022-11-29 21:25:37.310	0.11	-0.022	1.047	-8.24	-3.052	-1.465	10.25	-1.187	107.611	0	0	0	0	0	0	0
WT333(F4E4E1AF1293)	3.61	13105	2022-11-29 21:25:37.310	0.11	-0.022	1.047	-8.24	-3.052	-1.465	10.201	-1.198	107.595	0	0	0	0	0	0	0
WT333(F4E4E1AF1293)	3.61	13105	2022-11-29 21:25:37.310	0.11	-0.022	1.047	-8.24	-3.052	-1.465	10.151	-1.208	107.584	0	0	0	0	0	0	0
WT333(F4E4E1AF1293)	3.61	13105	2022-11-29 21:25:37.310	0.11	-0.022	1.047	-8.24	-3.052	-1.465	10.102	-1.225	107.567	0	0	0	0	0	0	0
WT333(F4E4E1AF1293)	3.61	13105	2022-11-29 21:25:37.310	0.278	0.364	1.055	8.667	2.136	-1.099	10.14	-1.214	107.562	0	0	0	0	0	0	0
WT333(F4E4E1AF1293)	3.61	13105	2022-11-29 21:25:37.310	0.278	0.364	1.055	8.667	2.136	-1.099	10.179	-1.203	107.556	0	0	0	0	0	0	0
WT333(F4E4E1AF1293)	3.61	13105	2022-11-29 21:25:37.310	0.278	0.364	1.055	8.667	2.136	-1.099	10.217	-1.198	107.562	0	0	0	0	0	0	0
WT333(F4E4E1AF1293)	3.61	13105	2022-11-29 21:25:37.310	0.278	0.364	1.055	8.667	2.136	-1.099	10.261	-1.192	107.562	0	0	0	0	0	0	0
WT333(F4E4E1AF1293)	3.61	13105	2022-11-29 21:25:37.373	0.198	-0.417	1.088	-52.124	-8.484	-5.188	9.992	-1.241	107.534	0	0	0	0	0	0	0
WT333(F4E4E1AF1293)	3.61	13105	2022-11-29 21:25:37.373	0.198	-0.417	1.088	-52.124	-8.484	-5.188	9.723	-1.285	107.507	0	0	0	0	0	0	0
WT333(F4E4E1AF1293)	3.61	13105	2022-11-29 21:25:37.373	0.198	-0.417	1.088	-52.124	-8.484	-5.188	9.448	-1.335	107.474	0	0	0	0	0	0	0
WT333(F4E4E1AF1293)	3.61	13105	2022-11-29 21:25:37.373	0.198	-0.417	1.088	-52.124	-8.484	-5.188	9.174	-1.384	107.441	0	0	0	0	0	0	0
WT333(F4E4E1AF1293)	3.61	13105	2022-11-29 21:25:37.373	-0.756	0.649	1.181	76.172	11.292	5.432	9.542	-1.335	107.485	0	0	0	0	0	0	0
WT333(F4E4E1AF1293)	3.61	13105	2022-11-29 21:25:37.373	-1.513	1.298	2.363	76.172	11.292	5.432	9.915	-1.274	107.529	0	0	0	0	0	0	0
WT333(F4E4E1AF1293)	3.61	13105	2022-11-29 21:25:37.373	-3.025	2.597	4.726	76.172	11.292	5.432	10.3	-1.198	107.578	0	0	0	0	0	0	0
WT333(F4E4E1AF1293)	3.61	13105	2022-11-29 21:25:37.373	-6.051	5.193	9.451	76.172	11.292	5.432	10.695	-1.099	107.628	0	0	0	0	0	0	0
WT333(F4E4E1AF1293)	3.61	13105	2022-11-29 21:25:37.404	0.069	-0.063	0.872	-4.272	1.343	-3.967	10.69	-1.038	107.628	0	0	0	0	0	0	0
WT333(F4E4E1AF1293)	3.61	13105	2022-11-29 21:25:37.404	0.069	-0.063	0.872	-4.272	1.343	-3.967	10.679	-0.983	107.628	0	0	0	0	0	0	0
WT333(F4E4E1AF1293)	3.61	13105	2022-11-29 21:25:37.404	0.069	-0.063	0.872	-4.272	1.343	-3.967	10.668	-0.928	107.628	0	0	0	0	0	0	0
WT333(F4E4E1AF1293)	3.61	13105	2022-11-29 21:25:37.404	0.069	-0.063	0.872	-4.272	1.343	-3.967	10.657	-0.873	107.633	0	0	0	0	0	0	0
WT333(F4E4E1AF1293)	3.61	13105	2022-11-29 21:25:37.404	0.14	0.22	1.18	9.216	6.714	9.766	10.712	-0.813	107.704	0	0	0	0	0	0	0
WT333(F4E4E1AF1293)	3.61	13105	2022-11-29 21:25:37.404	0.14	0.22	1.18	9.216	6.714	9.766	10.767	-0.753	107.781	0	0	0	0	0	0	0
WT333(F4E4E1AF1293)	3.61	13105	2022-11-29 21:25:37.404	0.14	0.22	1.18	9.216	6.714	9.766	10.822	-0.692	107.858	0	0	0	0	0	0	0
WT333(F4E4E1AF1293)	3.61	13105	2022-11-29 21:25:37.404	0.14	0.22	1.18	9.216	6.714	9.766	10.876	-0.632	107.941	0	0	0	0	0	0	0
WT333(F4E4E1AF1293)	3.61	13105	2022-11-29 21:25:37.436	-0.003	0.187	0.964	23.621	-2.563	-1.465	11.003	-0.61	107.957	0	0	0	0	0	0	0
WT333(F4E4E1AF1293)	3.61	13105	2022-11-29 21:25:37.436	-0.003	0.187	0.964	23.621	-2.563	-1.465	11.124	-0.593	107.974	0	0	0	0	0	0	0
WT333(F4E4E1AF1293)	3.61	13105	2022-11-29 21:25:37.436	-0.003	0.187	0.964	23.621	-2.563	-1.465	11.25	-0.571	107.996	0	0	0	0	0	0	0
WT333(F4E4E1AF1293)	3.61	13105	2022-11-29 21:25:37.436	-0.003	0.187	0.964	23.621	-2.563	-1.465	11.371	-0.555	108.018	0	0	0	0	0	0	0
WT333(F4E4E1AF1293)	3.61	13105	2022-11-29 21:25:37.436	0.112	0.048	0.831	-16.174	-4.333	-5.127	11.294	-0.544	108.018	0	0	0	0	0	0	0
WT333(F4E4E1AF1293)	3.61	13105	2022-11-29 21:25:37.436	0.112	0.048	0.831	-16.174	-4.333	-5.127	11.217	-0.533	108.023	0	0	0	0	0	0	0
WT333(F4E4E1AF1293)	3.61	13105	2022-11-29 21:25:37.436	0.112	0.048	0.831	-16.174	-4.333	-5.127	11.14	-0.522	108.029	0	0	0	0	0	0	0
WT333(F4E4E1AF1293)	3.61	13105	2022-11-29 21:25:37.436	0.112	0.048	0.831	-16.174	-4.333	-5.127	11.063	-0.516	108.034	0	0	0	0	0	0	0
WT333(F4E4E1AF1293)	3.61	13105	2022-11-29 21:25:37.498	0.044	0.435	1.045	-11.414	1.343	2.625	11.008	-0.489	108.089	0	0	0	0	0	0	0
WT333(F4E4E1AF1293)	3.61	13105	2022-11-29 21:25:37.498	0.044	0.435	1.045	-11.414	1.343	2.625	10.959	-0.467	108.138	0	0	0	0	0	0	0
WT333(F4E4E1AF1293)	3.61	13105	2022-11-29 21:25:37.498	0.044	0.435	1.045	-11.414	1.343	2.625	10.904	-0.439	108.199	0	0	0	0	0	0	0
WT333(F4E4E1AF1293)	3.61	13105	2022-11-29 21:25:37.498	-0.018	0.512	1.16	62.256	3.906	-1.587	11.223	-0.401	108.237	0	0	0	0	0	0	0
WT333(F4E4E1AF1293)	3.61	13105	2022-11-29 21:25:37.498	-0.018	0.512	1.16	62.256	3.906	-1.587	11.541	-0.363	108.276	0	0	0	0	0	0	0
WT333(F4E4E1AF1293)	3.61	13105	2022-11-29 21:25:37.498	-0.018	0.512	1.16	62.256	3.906	-1.587	11.86	-0.324	108.32	0	0	0	0	0	0	0
WT333(F4E4E1AF1293)	3.61	13105	2022-11-29 21:25:37.498	-0.018	0.512	1.16	62.256	3.906	-1.587	12.184	-0.286	108.364	0	0	0	0	0	0	0
WT333(F4E4E1AF1293)	3.61	13105	2022-11-29 21:25:37.498	0.14	-0.302	0.829	-37.231	-3.479	3.174	12.003	-0.286	108.424	0	0	0	0	0	0	0
WT333(F4E4E1AF1293)	3.61	13105	2022-11-29 21:25:37.513	0.14	-0.302	0.829	-37.231	-3.479	3.174	11.816	-0.297	108.484	0	0	0	0	0	0	0
WT333(F4E4E1AF1293)	3.61	13105	2022-11-29 21:25:37.513	0.14	-0.302	0.829	-37.231	-3.479	3.174	11.629	-0.302	108.545	0	0	0	0	0	0	0
WT333(F4E4E1AF1293)	3.61	13105	2022-11-29 21:25:37.513	0.14	-0.302	0.829	-37.231	-3.479	3.174	11.442	-0.313	108.605	0	0	0	0	0	0	0
WT333(F4E4E1AF1293)	3.61	13105	2022-11-29 21:25:37.513	-0.064	0.368	1.218	-20.508	-0.793	-0.488	11.338	-0.308	108.655	0	0	0	0	0	0	0
WT333(F4E4E1AF1293)	3.61	13105	2022-11-29 21:25:37.513	-0.064	0.368	1.218	-20.508	-0.793	-0.488	11.234	-0.297	108.704	0	0	0	0	0	0	0
WT333(F4E4E1AF1293)	3.61	13105	2022-11-29 21:25:37.513	-0.064	0.368	1.218	-20.508	-0.793	-0.488	11.135	-0.291	108.754	0	0	0	0	0	0	0
WT333(F4E4E1AF1293)	3.61	13105	2022-11-29 21:25:37.513	-0.064	0.368	1.218	-20.508	-0.793	-0.488	11.03	-0.286	108.803	0	0	0	0	0	0	0
WT333(F4E4E1AF1293)	3.61	13105	2022-11-29 21:25:37.513	0.06	-0.044	0.952	52.063	1.404	-0.61	11.294	-0.269	108.858	0	0	0	0	0	0	0
WT333(F4E4E1AF1293)	3.61	13105	2022-11-29 21:25:37.576	0.06	-0.044	0.952	52.063	1.404	-0.61	11.552	-0.253	108.913	0	0	0	0	0	0	0
WT333(F4E4E1AF1293)	3.61	13105	2022-11-29 21:25:37.576	0.06	-0.044	0.952	52.063	1.404	-0.61	11.805	-0.236	108.962	0	0	0	0	0	0	0
WT333(F4E4E1AF1293)	3.61	13105	2022-11-29 21:25:37.576	0.06	-0.044	0.952	52.063	1.404	-0.61	12.057	-0.225	109.017	0	0	0	0	0	0	0
WT333(F4E4E1AF1293)	3.61	13105	2022-11-29 21:25:37.576	0.016	0.337	0.902	-41.443	-2.625	0	11.843	-0.231	109.072	0	0	0	0	0	0	0
WT333(F4E4E1AF1293)	3.61	13105	2022-11-29 21:25:37.576	0.016	0.337	0.902	-41.443	-2.625	0	11.635	-0.236	109.127	0	0	0	0	0	0	0
WT333(F4E4E1AF1293)	3.61	13105	2022-11-29 21:25:37.576	0.016	0.337	0.902	-41.443	-2.625	0	11.426	-0.242	109.182	0	0	0	0	0	0	0
WT333(F4E4E1AF1293)	3.61	13105	2022-11-29 21:25:37.576	0.016	0.337	0.902	-41.443	-2.625	0	11.217	-0.253	109.237	0	0	0	0	0	0	0
WT333(F4E4E1AF1293)	3.61	13105	2022-11-29 21:25:37.576	0.083	0.131	1.071	19.104	2.808	2.136	11.31	-0.236	109.314	0	0	0	0	0	0	0
WT333(F4E4E1AF1293)	3.61	13105	2022-11-29 21:25:37.607	0.083	0.131	1.071	19.104	2.808	2.136	11.409	-0.22	109.385	0	0	0	0	0	0	0
WT333(F4E4E1AF1293)	3.61	13105	2022-11-29 21:25:37.607	0.083	0.131	1.071	19.104	2.808	2.136	11.503	-0.203	109.462	0	0	0	0	0	0	0
WT333(F4E4E1AF1293)	3.61	13105	2022-11-29 21:25:37.607	0.083	0.131	1.071	19.104	2.808	2.136	11.591	-0.192	109.534	0	0	0	0	0	0	0
WT333(F4E4E1AF1293)	3.61	13105	2022-11-29 21:25:37.607	0.018	0.04	0.964	-8.179	-0.183	-0.977	11.547	-0.192	109.594	0	0	0	0	0	0	0
WT333(F4E4E1AF1293)	3.61	13105	2022-11-29 21:25:37.607	0.018	0.04	0.964	-8.179	-0.183	-0.977	11.503	-0.192	109.649	0	0	0	0	0	0	0
WT333(F4E4E1AF1293)	3.61	13105	2022-11-29 21:25:37.607	0.018	0.04	0.964	-8.179	-0.183	-0.977	11.459	-0.187	109.709	0	0	0	0	0	0	0
WT333(F4E4E1AF1293)	3.61	13105	2022-11-29 21:25:37.607	0.018	0.04	0.964	-8.179	-0.183	-0.977	11.409	-0.187	109.77	0	0	0	0	0	0	0
WT333(F4E4E1AF1293)	3.61	13105	2022-11-29 21:25:37.607	0.035	0.276	1.073	-1.587	0	0.122	11.398	-0.187	109.836	0	0	0	0	0	0	0
WT333(F4E4E1AF1293)	3.61	13105	2022-11-29 21:25:37.670	0.035	0.276	1.073	-1.587	0	0.122	11.382	-0.187	109.902	0	0	0	0	0	0	0
WT333(F4E4E1AF1293)	3.61	13105	2022-11-29 21:25:37.670	0.035	0.276	1.073	-1.587	0	0.122	11.371	-0.187	109.968	0	0	0	0	0	0	0
WT333(F4E4E1AF1293)	3.61	13105	2022-11-29 21:25:37.670	0.035	0.276	1.073	-1.587	0	0.122	11.36	-0.192	110.034	0	0	0	0	0	0	0
WT333(F4E4E1AF1293)	3.61	13105	2022-11-29 21:25:37.670	-0.029	0.356	1.019	11.047	0.549	-2.563	11.415	-0.187	110.089	0	0	0	0	0	0	0
WT333(F4E4E1AF1293)	3.61	13105	2022-11-29 21:25:37.670	-0.029	0.356	1.019	11.047	0.549	-2.563	11.47	-0.181	110.149	0	0	0	0	0	0	0
WT333(F4E4E1AF1293)	3.61	13105	2022-11-29 21:25:37.670	-0.029	0.356	1.019	11.047	0.549	-2.563	11.525	-0.17	110.204	0	0	0	0	0	0	0
WT333(F4E4E1AF1293)	3.61	13105	2022-11-29 21:25:37.670	-0.029	0.356	1.019	11.047	0.549	-2.563	11.58	-0.165	110.264	0	0	0	0	0	0	0
WT333(F4E4E1AF1293)	3.61	13105	2022-11-29 21:25:37.670	0.001	0.058	0.917	2.747	1.648	2.991	11.596	-0.159	110.352	0	0	0	0	0	0	0
WT333(F4E4E1AF1293)	3.61	13105	2022-11-29 21:25:37.732	0.001	0.058	0.917	2.747	1.648	2.991	11.607	-0.154	110.44	0	0	0	0	0	0	0
WT333(F4E4E1AF1293)	3.61	13105	2022-11-29 21:25:37.732	0.001	0.058	0.917	2.747	1.648	2.991	11.618	-0.148	110.528	0	0	0	0	0	0	0
WT333(F4E4E1AF1293)	3.61	13105	2022-11-29 21:25:37.732	0.001	0.058	0.917	2.747	1.648	2.991	11.629	-0.143	110.616	0	0	0	0	0	0	0
WT333(F4E4E1AF1293)	3.61	13105	2022-11-29 21:25:37.732	0.056	0.192	1.049	-9.705	-0.244	-1.709	11.574	-0.143	110.682	0	0	0	0	0	0	0
WT333(F4E4E1AF1293)	3.61	13105	2022-11-29 21:25:37.732	0.056	0.192	1.049	-9.705	-0.244	-1.709	11.525	-0.143	110.742	0	0	0	0	0	0	0
WT333(F4E4E1AF1293)	3.61	13105	2022-11-29 21:25:37.732	0.056	0.192	1.049	-9.705	-0.244	-1.709	11.475	-0.143	110.808	0	0	0	0	0	0	0
WT333(F4E4E1AF1293)	3.61	13105	2022-11-29 21:25:37.732	0.056	0.192	1.049	-9.705	-0.244	-1.709	11.426	-0.143	110.874	0	0	0	0	0	0	0
WT333(F4E4E1AF1293)	3.61	13105	2022-11-29 21:25:37.732	0.07	0.281	1.004	10.376	-0.61	-1.038	11.475	-0.148	110.945	0	0	0	0	0	0	0
WT333(F4E4E1AF1293)	3.61	13105	2022-11-29 21:25:37.795	0.07	0.281	1.004	10.376	-0.61	-1.038	11.525	-0.154	111.017	0	0	0	0	0	0	0
WT333(F4E4E1AF1293)	3.61	13105	2022-11-29 21:25:37.795	0.07	0.281	1.004	10.376	-0.61	-1.038	11.574	-0.159	111.088	0	0	0	0	0	0	0
WT333(F4E4E1AF1293)	3.61	13105	2022-11-29 21:25:37.795	0.07	0.281	1.004	10.376	-0.61	-1.038	11.629	-0.159	111.16	0	0	0	0	0	0	0
WT333(F4E4E1AF1293)	3.61	13105	2022-11-29 21:25:37.795	-0.014	0.07	0.96	-9.644	-0.366	0.122	11.58	-0.165	111.237	0	0	0	0	0	0	0
WT333(F4E4E1AF1293)	3.61	13105	2022-11-29 21:25:37.795	-0.014	0.07	0.96	-9.644	-0.366	0.122	11.53	-0.17	111.319	0	0	0	0	0	0	0
WT333(F4E4E1AF1293)	3.61	13105	2022-11-29 21:25:37.795	-0.014	0.07	0.96	-9.644	-0.366	0.122	11.481	-0.176	111.396	0	0	0	0	0	0	0
WT333(F4E4E1AF1293)	3.61	13105	2022-11-29 21:25:37.795	-0.014	0.07	0.96	-9.644	-0.366	0.122	11.431	-0.181	111.478	0	0	0	0	0	0	0
WT333(F4E4E1AF1293)	3.61	13105	2022-11-29 21:25:37.795	-0.04	0.277	1.021	-0.793	-0.061	-0.671	11.42	-0.181	111.555	0	0	0	0	0	0	0
WT333(F4E4E1AF1293)	3.61	13105	2022-11-29 21:25:37.795	-0.04	0.277	1.021	-0.793	-0.061	-0.671	11.415	-0.181	111.632	0	0	0	0	0	0	0
WT333(F4E4E1AF1293)	3.61	13105	2022-11-29 21:25:37.795	-0.04	0.277	1.021	-0.793	-0.061	-0.671	11.409	-0.181	111.709	0	0	0	0	0	0	0
WT333(F4E4E1AF1293)	3.61	13105	2022-11-29 21:25:37.795	-0.04	0.277	1.021	-0.793	-0.061	-0.671	11.409	-0.181	111.786	0	0	0	0	0	0	0
WT333(F4E4E1AF1293)	3.61	13105	2022-11-29 21:25:37.795	0.095	0.106	1.021	1.892	0.549	2.197	11.415	-0.181	111.879	0	0	0	0	0	0	0
WT333(F4E4E1AF1293)	3.61	13105	2022-11-29 21:25:37.795	0.095	0.106	1.021	1.892	0.549	2.197	11.42	-0.187	111.973	0	0	0	0	0	0	0
WT333(F4E4E1AF1293)	3.61	13105	2022-11-29 21:25:37.795	0.095	0.106	1.021	1.892	0.549	2.197	11.431	-0.187	112.066	0	0	0	0	0	0	0
WT333(F4E4E1AF1293)	3.61	13105	2022-11-29 21:25:37.795	0.095	0.106	1.021	1.892	0.549	2.197	11.437	-0.192	112.159	0	0	0	0	0	0	0
WT333(F4E4E1AF1293)	3.61	13105	2022-11-29 21:25:37.795	-0.004	0.27	0.97	6.775	0.916	0.183	11.47	-0.187	112.247	0	0	0	0	0	0	0
WT333(F4E4E1AF1293)	3.61	13105	2022-11-29 21:25:37.795	-0.004	0.27	0.97	6.775	0.916	0.183	11.503	-0.187	112.335	0	0	0	0	0	0	0
WT333(F4E4E1AF1293)	3.61	13105	2022-11-29 21:25:37.795	-0.004	0.27	0.97	6.775	0.916	0.183	11.53	-0.187	112.423	0	0	0	0	0	0	0
WT333(F4E4E1AF1293)	3.61	13105	2022-11-29 21:25:37.795	-0.004	0.27	0.97	6.775	0.916	0.183	11.569	-0.181	112.505	0	0	0	0	0	0	0
WT333(F4E4E1AF1293)	3.61	13105	2022-11-29 21:25:37.795	0.075	0.051	1.053	-9.155	-0.427	-0.671	11.519	-0.187	112.588	0	0	0	0	0	0	0
WT333(F4E4E1AF1293)	3.61	13105	2022-11-29 21:25:37.795	0.075	0.051	1.053	-9.155	-0.427	-0.671	11.47	-0.192	112.676	0	0	0	0	0	0	0
WT333(F4E4E1AF1293)	3.61	13105	2022-11-29 21:25:37.795	0.075	0.051	1.053	-9.155	-0.427	-0.671	11.42	-0.198	112.758	0	0	0	0	0	0	0
WT333(F4E4E1AF1293)	3.61	13105	2022-11-29 21:25:37.795	0.075	0.051	1.053	-9.155	-0.427	-0.671	11.371	-0.209	112.841	0	0	0	0	0	0	0
WT333(F4E4E1AF1293)	3.61	13105	2022-11-29 21:25:37.795	-0.048	0.259	0.982	6.531	0.977	1.038	11.398	-0.209	112.934	0	0	0	0	0	0	0
WT333(F4E4E1AF1293)	3.61	13105	2022-11-29 21:25:37.857	-0.048	0.259	0.982	6.531	0.977	1.038	11.431	-0.209	113.027	0	0	0	0	0	0	0
WT333(F4E4E1AF1293)	3.61	13105	2022-11-29 21:25:37.857	-0.048	0.259	0.982	6.531	0.977	1.038	11.459	-0.203	113.121	0	0	0	0	0	0	0
WT333(F4E4E1AF1293)	3.61	13105	2022-11-29 21:25:37.857	-0.048	0.259	0.982	6.531	0.977	1.038	11.492	-0.203	113.214	0	0	0	0	0	0	0
WT333(F4E4E1AF1293)	3.61	13105	2022-11-29 21:25:37.857	0.021	0.199	0.987	-1.282	0.793	2.563	11.481	-0.203	113.318	0	0	0	0	0	0	0
WT333(F4E4E1AF1293)	3.61	13105	2022-11-29 21:25:37.857	0.021	0.199	0.987	-1.282	0.793	2.563	11.475	-0.203	113.423	0	0	0	0	0	0	0
WT333(F4E4E1AF1293)	3.61	13105	2022-11-29 21:25:37.857	0.021	0.199	0.987	-1.282	0.793	2.563	11.464	-0.209	113.527	0	0	0	0	0	0	0
WT333(F4E4E1AF1293)	3.61	13105	2022-11-29 21:25:37.857	0.021	0.199	0.987	-1.282	0.793	2.563	11.459	-0.209	113.626	0	0	0	0	0	0	0
WT333(F4E4E1AF1293)	3.61	13105	2022-11-29 21:25:37.857	0.049	0.174	0.992	-6.897	-1.709	-2.686	11.42	-0.214	113.703	0	0	0	0	0	0	0
WT333(F4E4E1AF1293)	3.61	13105	2022-11-29 21:25:37.873	0.049	0.174	0.992	-6.897	-1.709	-2.686	11.382	-0.225	113.78	0	0	0	0	0	0	0
WT333(F4E4E1AF1293)	3.61	13105	2022-11-29 21:25:37.873	0.049	0.174	0.992	-6.897	-1.709	-2.686	11.349	-0.236	113.857	0	0	0	0	0	0	0
WT333(F4E4E1AF1293)	3.61	13105	2022-11-29 21:25:37.873	0.049	0.174	0.992	-6.897	-1.709	-2.686	11.31	-0.242	113.934	0	0	0	0	0	0	0

## Sheet: 220cm
设备名称	电压	版本	片上时间	加速度X(g)	加速度Y(g)	加速度Z(g)	角速度X(°/s)	角速度Y(°/s)	角速度Z(°/s)	角度X(°)	角度Y(°)	角度Z(°)	磁场X	磁场Y	磁场Z	四元数0	四元数1	四元数2	四元数3	状态
WT333(F4E4E1AF1293)	3.62	13105	2022-11-29 21:56:10.516	-0.028	0.428	1.042	11.353	0.977	5.188	8.893	-1.774	84.556	0	0	0	0	0	0	0
WT333(F4E4E1AF1293)	3.62	13105	2022-11-29 21:56:10.516	-0.028	0.428	1.042	11.353	0.977	5.188	8.954	-1.78	84.38	0	0	0	0	0	0	0
WT333(F4E4E1AF1293)	3.62	13105	2022-11-29 21:56:10.641	-0.028	0.428	1.042	11.353	0.977	5.188	9.02	-1.78	84.21	0	0	0	0	0	0	0
WT333(F4E4E1AF1293)	3.62	13105	2022-11-29 21:56:10.641	0.082	0.21	1.094	16.663	-2.014	-10.132	9.113	-1.785	83.958	0	0	0	0	0	0	0
WT333(F4E4E1AF1293)	3.62	13105	2022-11-29 21:56:10.641	0.082	0.21	1.094	16.663	-2.014	-10.132	9.201	-1.796	83.71	0	0	0	0	0	0	0
WT333(F4E4E1AF1293)	3.62	13105	2022-11-29 21:56:10.641	0.082	0.21	1.094	16.663	-2.014	-10.132	9.294	-1.802	83.458	0	0	0	0	0	0	0
WT333(F4E4E1AF1293)	3.62	13105	2022-11-29 21:56:10.641	0.082	0.21	1.094	16.663	-2.014	-10.132	9.382	-1.807	83.21	0	0	0	0	0	0	0
WT333(F4E4E1AF1293)	3.62	13105	2022-11-29 21:56:10.641	-0.115	0.576	0.709	34.302	-4.517	-7.08	9.564	-1.829	82.98	0	0	0	0	0	0	0
WT333(F4E4E1AF1293)	3.62	13105	2022-11-29 21:56:10.641	-0.115	0.576	0.709	34.302	-4.517	-7.08	9.745	-1.851	82.744	0	0	0	0	0	0	0
WT333(F4E4E1AF1293)	3.62	13105	2022-11-29 21:56:10.641	-0.115	0.576	0.709	34.302	-4.517	-7.08	9.932	-1.873	82.507	0	0	0	0	0	0	0
WT333(F4E4E1AF1293)	3.62	13105	2022-11-29 21:56:10.641	-0.115	0.576	0.709	34.302	-4.517	-7.08	10.124	-1.895	82.277	0	0	0	0	0	0	0
WT333(F4E4E1AF1293)	3.62	13105	2022-11-29 21:56:10.641	0.097	0.151	1.07	13.733	-5.066	-22.766	10.212	-1.906	81.969	0	0	0	0	0	0	0
WT333(F4E4E1AF1293)	3.62	13105	2022-11-29 21:56:10.641	0.097	0.151	1.07	13.733	-5.066	-22.766	10.3	-1.917	81.656	0	0	0	0	0	0	0
WT333(F4E4E1AF1293)	3.62	13105	2022-11-29 21:56:10.641	0.097	0.151	1.07	13.733	-5.066	-22.766	10.382	-1.923	81.348	0	0	0	0	0	0	0
WT333(F4E4E1AF1293)	3.62	13105	2022-11-29 21:56:10.641	0.097	0.151	1.07	13.733	-5.066	-22.766	10.464	-1.934	81.041	0	0	0	0	0	0	0
WT333(F4E4E1AF1293)	3.62	13105	2022-11-29 21:56:10.641	0.114	-0.908	0.691	-7.874	2.014	13.855	10.426	-1.939	80.925	0	0	0	0	0	0	0
WT333(F4E4E1AF1293)	3.62	13105	2022-11-29 21:56:10.641	0.114	-0.908	0.691	-7.874	2.014	13.855	10.382	-1.939	80.804	0	0	0	0	0	0	0
WT333(F4E4E1AF1293)	3.62	13105	2022-11-29 21:56:10.641	0.114	-0.908	0.691	-7.874	2.014	13.855	10.327	-1.934	80.684	0	0	0	0	0	0	0
WT333(F4E4E1AF1293)	3.62	13105	2022-11-29 21:56:10.641	0.114	-0.908	0.691	-7.874	2.014	13.855	10.261	-1.923	80.568	0	0	0	0	0	0	0
WT333(F4E4E1AF1293)	3.62	13105	2022-11-29 21:56:10.641	0.004	0.57	1.169	-32.654	-0.366	-6.042	10.085	-1.912	80.349	0	0	0	0	0	0	0
WT333(F4E4E1AF1293)	3.62	13105	2022-11-29 21:56:10.641	0.004	0.57	1.169	-32.654	-0.366	-6.042	9.91	-1.901	80.134	0	0	0	0	0	0	0
WT333(F4E4E1AF1293)	3.62	13105	2022-11-29 21:56:10.641	0.004	0.57	1.169	-32.654	-0.366	-6.042	9.739	-1.895	79.915	0	0	0	0	0	0	0
WT333(F4E4E1AF1293)	3.62	13105	2022-11-29 21:56:10.641	0.004	0.57	1.169	-32.654	-0.366	-6.042	9.575	-1.89	79.7	0	0	0	0	0	0	0
WT333(F4E4E1AF1293)	3.62	13105	2022-11-29 21:56:10.641	-0.032	0.269	1.083	16.418	0.427	0.366	9.651	-1.884	79.519	0	0	0	0	0	0	0
WT333(F4E4E1AF1293)	3.62	13105	2022-11-29 21:56:10.641	-0.032	0.269	1.083	16.418	0.427	0.366	9.734	-1.879	79.332	0	0	0	0	0	0	0
WT333(F4E4E1AF1293)	3.62	13105	2022-11-29 21:56:10.641	-0.032	0.269	1.083	16.418	0.427	0.366	9.811	-1.879	79.151	0	0	0	0	0	0	0
WT333(F4E4E1AF1293)	3.62	13105	2022-11-29 21:56:10.641	-0.032	0.269	1.083	16.418	0.427	0.366	9.893	-1.873	78.97	0	0	0	0	0	0	0
WT333(F4E4E1AF1293)	3.62	13105	2022-11-29 21:56:10.641	0.021	0.241	0.983	9.766	-1.404	-1.77	9.943	-1.873	78.777	0	0	0	0	0	0	0
WT333(F4E4E1AF1293)	3.62	13105	2022-11-29 21:56:10.641	0.021	0.241	0.983	9.766	-1.404	-1.77	9.992	-1.879	78.585	0	0	0	0	0	0	0
WT333(F4E4E1AF1293)	3.62	13105	2022-11-29 21:56:10.641	0.021	0.241	0.983	9.766	-1.404	-1.77	10.042	-1.884	78.393	0	0	0	0	0	0	0
WT333(F4E4E1AF1293)	3.62	13105	2022-11-29 21:56:10.641	0.021	0.241	0.983	9.766	-1.404	-1.77	10.091	-1.884	78.201	0	0	0	0	0	0	0
WT333(F4E4E1AF1293)	3.62	13105	2022-11-29 21:56:10.641	0.062	-0.126	1.005	-11.169	1.953	0	10.036	-1.873	78.019	0	0	0	0	0	0	0
WT333(F4E4E1AF1293)	3.62	13105	2022-11-29 21:56:10.641	0.062	-0.126	1.005	-11.169	1.953	0	9.976	-1.862	77.838	0	0	0	0	0	0	0
WT333(F4E4E1AF1293)	3.62	13105	2022-11-29 21:56:10.641	0.062	-0.126	1.005	-11.169	1.953	0	9.915	-1.846	77.662	0	0	0	0	0	0	0
WT333(F4E4E1AF1293)	3.62	13105	2022-11-29 21:56:10.735	0.062	-0.126	1.005	-11.169	1.953	0	9.855	-1.829	77.487	0	0	0	0	0	0	0
WT333(F4E4E1AF1293)	3.62	13105	2022-11-29 21:56:10.735	0	0.617	0.975	24.231	-1.404	4.761	9.97	-1.84	77.327	0	0	0	0	0	0	0
WT333(F4E4E1AF1293)	3.62	13105	2022-11-29 21:56:10.735	0	0.617	0.975	24.231	-1.404	4.761	10.091	-1.851	77.173	0	0	0	0	0	0	0
WT333(F4E4E1AF1293)	3.62	13105	2022-11-29 21:56:10.735	0	0.617	0.975	24.231	-1.404	4.761	10.212	-1.862	77.014	0	0	0	0	0	0	0
WT333(F4E4E1AF1293)	3.62	13105	2022-11-29 21:56:10.735	0	0.617	0.975	24.231	-1.404	4.761	10.338	-1.873	76.86	0	0	0	0	0	0	0
WT333(F4E4E1AF1293)	3.62	13105	2022-11-29 21:56:10.735	0.003	0	0.946	-3.296	-0.916	-10.071	10.327	-1.868	76.635	0	0	0	0	0	0	0
WT333(F4E4E1AF1293)	3.62	13105	2022-11-29 21:56:10.735	0.003	0	0.946	-3.296	-0.916	-10.071	10.316	-1.862	76.404	0	0	0	0	0	0	0
WT333(F4E4E1AF1293)	3.62	13105	2022-11-29 21:56:10.735	0.003	0	0.946	-3.296	-0.916	-10.071	10.3	-1.857	76.179	0	0	0	0	0	0	0
WT333(F4E4E1AF1293)	3.62	13105	2022-11-29 21:56:10.735	0.003	0	0.946	-3.296	-0.916	-10.071	10.289	-1.851	75.954	0	0	0	0	0	0	0
WT333(F4E4E1AF1293)	3.62	13105	2022-11-29 21:56:10.735	0.108	0.057	0.92	11.108	-0.244	4.761	10.338	-1.857	75.806	0	0	0	0	0	0	0
WT333(F4E4E1AF1293)	3.62	13105	2022-11-29 21:56:10.735	0.108	0.057	0.92	11.108	-0.244	4.761	10.393	-1.857	75.657	0	0	0	0	0	0	0
WT333(F4E4E1AF1293)	3.62	13105	2022-11-29 21:56:10.735	0.108	0.057	0.92	11.108	-0.244	4.761	10.443	-1.862	75.504	0	0	0	0	0	0	0
WT333(F4E4E1AF1293)	3.62	13105	2022-11-29 21:56:10.735	0.108	0.057	0.92	11.108	-0.244	4.761	10.492	-1.862	75.355	0	0	0	0	0	0	0
WT333(F4E4E1AF1293)	3.62	13105	2022-11-29 21:56:10.735	0.037	-0.095	0.95	-29.175	-2.869	-11.108	10.344	-1.868	75.125	0	0	0	0	0	0	0
WT333(F4E4E1AF1293)	3.62	13105	2022-11-29 21:56:10.735	0.037	-0.095	0.95	-29.175	-2.869	-11.108	10.19	-1.868	74.899	0	0	0	0	0	0	0
WT333(F4E4E1AF1293)	3.62	13105	2022-11-29 21:56:10.735	0.037	-0.095	0.95	-29.175	-2.869	-11.108	10.042	-1.868	74.674	0	0	0	0	0	0	0
WT333(F4E4E1AF1293)	3.62	13105	2022-11-29 21:56:10.782	0.037	-0.095	0.95	-29.175	-2.869	-11.108	9.888	-1.868	74.449	0	0	0	0	0	0	0
WT333(F4E4E1AF1293)	3.62	13105	2022-11-29 21:56:10.782	0.01	0.327	0.956	8.24	1.282	7.751	9.915	-1.862	74.317	0	0	0	0	0	0	0
WT333(F4E4E1AF1293)	3.62	13105	2022-11-29 21:56:10.782	0.01	0.327	0.956	8.24	1.282	7.751	9.948	-1.862	74.185	0	0	0	0	0	0	0
WT333(F4E4E1AF1293)	3.62	13105	2022-11-29 21:56:10.782	0.01	0.327	0.956	8.24	1.282	7.751	9.987	-1.857	74.059	0	0	0	0	0	0	0
WT333(F4E4E1AF1293)	3.62	13105	2022-11-29 21:56:10.782	0.01	0.327	0.956	8.24	1.282	7.751	10.02	-1.857	73.932	0	0	0	0	0	0	0
WT333(F4E4E1AF1293)	3.62	13105	2022-11-29 21:56:10.782	0.044	-0.093	1.004	-20.264	-1.465	-7.202	9.915	-1.857	73.729	0	0	0	0	0	0	0
WT333(F4E4E1AF1293)	3.62	13105	2022-11-29 21:56:10.782	0.044	-0.093	1.004	-20.264	-1.465	-7.202	9.811	-1.851	73.526	0	0	0	0	0	0	0
WT333(F4E4E1AF1293)	3.62	13105	2022-11-29 21:56:10.782	0.044	-0.093	1.004	-20.264	-1.465	-7.202	9.701	-1.851	73.323	0	0	0	0	0	0	0
WT333(F4E4E1AF1293)	3.62	13105	2022-11-29 21:56:10.845	0.044	-0.093	1.004	-20.264	-1.465	-7.202	9.591	-1.846	73.12	0	0	0	0	0	0	0
WT333(F4E4E1AF1293)	3.62	13105	2022-11-29 21:56:10.845	0.075	0.118	1.062	2.38	1.404	10.315	9.591	-1.846	73.01	0	0	0	0	0	0	0
WT333(F4E4E1AF1293)	3.62	13105	2022-11-29 21:56:10.845	0.075	0.118	1.062	2.38	1.404	10.315	9.591	-1.84	72.894	0	0	0	0	0	0	0
WT333(F4E4E1AF1293)	3.62	13105	2022-11-29 21:56:10.845	0.075	0.118	1.062	2.38	1.404	10.315	9.591	-1.84	72.784	0	0	0	0	0	0	0
WT333(F4E4E1AF1293)	3.62	13105	2022-11-29 21:56:10.845	0.075	0.118	1.062	2.38	1.404	10.315	9.591	-1.84	72.675	0	0	0	0	0	0	0
WT333(F4E4E1AF1293)	3.62	13105	2022-11-29 21:56:10.845	-0.015	0.213	0.974	-2.441	1.404	5.737	9.569	-1.835	72.543	0	0	0	0	0	0	0
WT333(F4E4E1AF1293)	3.62	13105	2022-11-29 21:56:10.845	-0.015	0.213	0.974	-2.441	1.404	5.737	9.547	-1.829	72.405	0	0	0	0	0	0	0
WT333(F4E4E1AF1293)	3.62	13105	2022-11-29 21:56:10.845	-0.015	0.213	0.974	-2.441	1.404	5.737	9.531	-1.824	72.274	0	0	0	0	0	0	0
WT333(F4E4E1AF1293)	3.62	13105	2022-11-29 21:56:10.876	-0.015	0.213	0.974	-2.441	1.404	5.737	9.509	-1.818	72.142	0	0	0	0	0	0	0
WT333(F4E4E1AF1293)	3.62	13105	2022-11-29 21:56:10.876	0.067	0.098	0.976	2.625	0.977	5.188	9.514	-1.813	72.01	0	0	0	0	0	0	0
WT333(F4E4E1AF1293)	3.62	13105	2022-11-29 21:56:10.876	0.067	0.098	0.976	2.625	0.977	5.188	9.52	-1.807	71.878	0	0	0	0	0	0	0
WT333(F4E4E1AF1293)	3.62	13105	2022-11-29 21:56:10.876	0.067	0.098	0.976	2.625	0.977	5.188	9.525	-1.807	71.746	0	0	0	0	0	0	0
WT333(F4E4E1AF1293)	3.62	13105	2022-11-29 21:56:10.876	-0.057	0.505	1.013	20.447	-0.732	1.221	9.624	-1.807	71.592	0	0	0	0	0	0	0
WT333(F4E4E1AF1293)	3.62	13105	2022-11-29 21:56:10.876	-0.057	0.505	1.013	20.447	-0.732	1.221	9.723	-1.813	71.439	0	0	0	0	0	0	0
WT333(F4E4E1AF1293)	3.62	13105	2022-11-29 21:56:10.876	-0.057	0.505	1.013	20.447	-0.732	1.221	9.827	-1.813	71.285	0	0	0	0	0	0	0
WT333(F4E4E1AF1293)	3.62	13105	2022-11-29 21:56:10.876	-0.057	0.505	1.013	20.447	-0.732	1.221	9.937	-1.818	71.131	0	0	0	0	0	0	0
WT333(F4E4E1AF1293)	3.62	13105	2022-11-29 21:56:10.876	0.101	-0.192	1.049	-7.629	-1.038	-8.057	9.899	-1.818	70.933	0	0	0	0	0	0	0
WT333(F4E4E1AF1293)	3.62	13105	2022-11-29 21:56:10.876	0.101	-0.192	1.049	-7.629	-1.038	-8.057	9.86	-1.813	70.735	0	0	0	0	0	0	0
WT333(F4E4E1AF1293)	3.62	13105	2022-11-29 21:56:10.876	0.101	-0.192	1.049	-7.629	-1.038	-8.057	9.816	-1.807	70.538	0	0	0	0	0	0	0
WT333(F4E4E1AF1293)	3.62	13105	2022-11-29 21:56:10.876	0.101	-0.192	1.049	-7.629	-1.038	-8.057	9.772	-1.802	70.345	0	0	0	0	0	0	0
WT333(F4E4E1AF1293)	3.62	13105	2022-11-29 21:56:10.876	0.049	0.324	0.999	20.63	2.991	12.451	9.866	-1.796	70.252	0	0	0	0	0	0	0
WT333(F4E4E1AF1293)	3.62	13105	2022-11-29 21:56:10.876	0.049	0.324	0.999	20.63	2.991	12.451	9.965	-1.791	70.164	0	0	0	0	0	0	0
WT333(F4E4E1AF1293)	3.62	13105	2022-11-29 21:56:10.876	0.049	0.324	0.999	20.63	2.991	12.451	10.058	-1.785	70.076	0	0	0	0	0	0	0
WT333(F4E4E1AF1293)	3.62	13105	2022-11-29 21:56:10.876	0.049	0.324	0.999	20.63	2.991	12.451	10.157	-1.78	69.983	0	0	0	0	0	0	0
WT333(F4E4E1AF1293)	3.62	13105	2022-11-29 21:56:10.938	0.037	0.305	0.958	4.272	-3.418	-12.451	10.179	-1.785	69.769	0	0	0	0	0	0	0
WT333(F4E4E1AF1293)	3.62	13105	2022-11-29 21:56:10.938	0.037	0.305	0.958	4.272	-3.418	-12.451	10.201	-1.791	69.549	0	0	0	0	0	0	0
WT333(F4E4E1AF1293)	3.62	13105	2022-11-29 21:56:10.938	0.037	0.305	0.958	4.272	-3.418	-12.451	10.223	-1.796	69.335	0	0	0	0	0	0	0
WT333(F4E4E1AF1293)	3.62	13105	2022-11-29 21:56:10.938	0.037	0.305	0.958	4.272	-3.418	-12.451	10.245	-1.807	69.115	0	0	0	0	0	0	0
WT333(F4E4E1AF1293)	3.62	13105	2022-11-29 21:56:10.938	0.056	0.039	1.087	9.399	0.305	1.526	10.294	-1.807	68.972	0	0	0	0	0	0	0
WT333(F4E4E1AF1293)	3.62	13105	2022-11-29 21:56:10.938	0.056	0.039	1.087	9.399	0.305	1.526	10.338	-1.807	68.829	0	0	0	0	0	0	0
WT333(F4E4E1AF1293)	3.62	13105	2022-11-29 21:56:10.938	0.056	0.039	1.087	9.399	0.305	1.526	10.382	-1.807	68.687	0	0	0	0	0	0	0
WT333(F4E4E1AF1293)	3.62	13105	2022-11-29 21:56:10.938	0.056	0.039	1.087	9.399	0.305	1.526	10.421	-1.807	68.544	0	0	0	0	0	0	0
WT333(F4E4E1AF1293)	3.62	13105	2022-11-29 21:56:11.032	-0.031	0.409	1.122	-62.927	-5.981	-29.846	10.113	-1.807	68.247	0	0	0	0	0	0	0
WT333(F4E4E1AF1293)	3.62	13105	2022-11-29 21:56:11.032	-0.031	0.409	1.122	-62.927	-5.981	-29.846	9.8	-1.813	67.945	0	0	0	0	0	0	0
WT333(F4E4E1AF1293)	3.62	13105	2022-11-29 21:56:11.032	-0.031	0.409	1.122	-62.927	-5.981	-29.846	9.498	-1.818	67.643	0	0	0	0	0	0	0
WT333(F4E4E1AF1293)	3.62	13105	2022-11-29 21:56:11.032	-0.031	0.409	1.122	-62.927	-5.981	-29.846	9.19	-1.824	67.346	0	0	0	0	0	0	0
WT333(F4E4E1AF1293)	3.62	13105	2022-11-29 21:56:11.032	0.067	0.103	0.95	66.101	7.935	38.757	9.52	-1.818	67.396	0	0	0	0	0	0	0
WT333(F4E4E1AF1293)	3.62	13105	2022-11-29 21:56:11.032	0.067	0.103	0.95	66.101	7.935	38.757	9.849	-1.813	67.445	0	0	0	0	0	0	0
WT333(F4E4E1AF1293)	3.62	13105	2022-11-29 21:56:11.032	0.067	0.103	0.95	66.101	7.935	38.757	10.173	-1.807	67.495	0	0	0	0	0	0	0
WT333(F4E4E1AF1293)	3.62	13105	2022-11-29 21:56:11.032	0.067	0.103	0.95	66.101	7.935	38.757	10.497	-1.802	67.549	0	0	0	0	0	0	0
WT333(F4E4E1AF1293)	3.62	13105	2022-11-29 21:56:11.032	-0.164	1.284	0.839	48.767	-0.732	-5.127	10.75	-1.807	67.374	0	0	0	0	0	0	0
WT333(F4E4E1AF1293)	3.62	13105	2022-11-29 21:56:11.032	-0.328	2.568	1.679	48.767	-0.732	-5.127	11.019	-1.807	67.203	0	0	0	0	0	0	0
WT333(F4E4E1AF1293)	3.62	13105	2022-11-29 21:56:11.032	-0.656	5.137	3.358	48.767	-0.732	-5.127	11.31	-1.818	67.028	0	0	0	0	0	0	0
WT333(F4E4E1AF1293)	3.62	13105	2022-11-29 21:56:11.032	-1.312	10.273	6.716	48.767	-0.732	-5.127	11.629	-1.84	66.857	0	0	0	0	0	0	0
WT333(F4E4E1AF1293)	3.62	13105	2022-11-29 21:56:11.032	0.068	-0.194	0.826	-9.094	-6.592	-28.442	11.656	-1.862	66.566	0	0	0	0	0	0	0
WT333(F4E4E1AF1293)	3.62	13105	2022-11-29 21:56:11.032	0.068	-0.194	0.826	-9.094	-6.592	-28.442	11.684	-1.879	66.281	0	0	0	0	0	0	0
WT333(F4E4E1AF1293)	3.62	13105	2022-11-29 21:56:11.032	0.068	-0.194	0.826	-9.094	-6.592	-28.442	11.711	-1.901	65.989	0	0	0	0	0	0	0
WT333(F4E4E1AF1293)	3.62	13105	2022-11-29 21:56:11.032	0.068	-0.194	0.826	-9.094	-6.592	-28.442	11.733	-1.917	65.698	0	0	0	0	0	0	0
WT333(F4E4E1AF1293)	3.62	13105	2022-11-29 21:56:11.095	0.157	-0.539	0.859	32.593	6.836	30.579	11.948	-1.928	65.709	0	0	0	0	0	0	0
WT333(F4E4E1AF1293)	3.62	13105	2022-11-29 21:56:11.095	0.157	-0.539	0.859	32.593	6.836	30.579	12.156	-1.939	65.726	0	0	0	0	0	0	0
WT333(F4E4E1AF1293)	3.62	13105	2022-11-29 21:56:11.095	0.157	-0.539	0.859	32.593	6.836	30.579	12.354	-1.95	65.737	0	0	0	0	0	0	0
WT333(F4E4E1AF1293)	3.62	13105	2022-11-29 21:56:11.095	0.157	-0.539	0.859	32.593	6.836	30.579	12.552	-1.956	65.748	0	0	0	0	0	0	0
WT333(F4E4E1AF1293)	3.62	13105	2022-11-29 21:56:11.095	-0.06	0.871	0.588	12.756	4.578	22.522	12.656	-1.972	65.715	0	0	0	0	0	0	0
WT333(F4E4E1AF1293)	3.62	13105	2022-11-29 21:56:11.095	-0.06	0.871	0.588	12.756	4.578	22.522	12.761	-1.983	65.687	0	0	0	0	0	0	0
WT333(F4E4E1AF1293)	3.62	13105	2022-11-29 21:56:11.095	-0.06	0.871	0.588	12.756	4.578	22.522	12.865	-2	65.66	0	0	0	0	0	0	0
WT333(F4E4E1AF1293)	3.62	13105	2022-11-29 21:56:11.095	-0.06	0.871	0.588	12.756	4.578	22.522	12.975	-2.01	65.627	0	0	0	0	0	0	0
WT333(F4E4E1AF1293)	3.62	13105	2022-11-29 21:56:11.095	0.108	0.035	1.09	-98.938	-11.658	-54.199	12.535	-2.021	65.204	0	0	0	0	0	0	0
WT333(F4E4E1AF1293)	3.62	13105	2022-11-29 21:56:11.095	0.108	0.035	1.09	-98.938	-11.658	-54.199	12.096	-2.032	64.786	0	0	0	0	0	0	0
WT333(F4E4E1AF1293)	3.62	13105	2022-11-29 21:56:11.095	0.108	0.035	1.09	-98.938	-11.658	-54.199	11.656	-2.049	64.363	0	0	0	0	0	0	0
WT333(F4E4E1AF1293)	3.62	13105	2022-11-29 21:56:11.095	0.108	0.035	1.09	-98.938	-11.658	-54.199	11.212	-2.06	63.946	0	0	0	0	0	0	0
WT333(F4E4E1AF1293)	3.62	13105	2022-11-29 21:56:11.095	0.012	0.059	1.164	17.822	0	-3.113	11.343	-2.071	63.792	0	0	0	0	0	0	0
WT333(F4E4E1AF1293)	3.62	13105	2022-11-29 21:56:11.095	0.012	0.059	1.164	17.822	0	-3.113	11.464	-2.076	63.633	0	0	0	0	0	0	0
WT333(F4E4E1AF1293)	3.62	13105	2022-11-29 21:56:11.095	0.012	0.059	1.164	17.822	0	-3.113	11.591	-2.076	63.479	0	0	0	0	0	0	0
WT333(F4E4E1AF1293)	3.62	13105	2022-11-29 21:56:11.095	0.012	0.059	1.164	17.822	0	-3.113	11.706	-2.082	63.32	0	0	0	0	0	0	0
WT333(F4E4E1AF1293)	3.62	13105	2022-11-29 21:56:11.141	-0.116	0.04	0.9	7.813	0.427	6.714	11.772	-2.093	63.215	0	0	0	0	0	0	0
WT333(F4E4E1AF1293)	3.62	13105	2022-11-29 21:56:11.141	-0.116	0.04	0.9	7.813	0.427	6.714	11.838	-2.098	63.105	0	0	0	0	0	0	0
WT333(F4E4E1AF1293)	3.62	13105	2022-11-29 21:56:11.141	-0.116	0.04	0.9	7.813	0.427	6.714	11.898	-2.104	63.001	0	0	0	0	0	0	0
WT333(F4E4E1AF1293)	3.62	13105	2022-11-29 21:56:11.141	-0.116	0.04	0.9	7.813	0.427	6.714	11.959	-2.109	62.891	0	0	0	0	0	0	0
WT333(F4E4E1AF1293)	3.62	13105	2022-11-29 21:56:11.141	0.159	-0.107	0.84	20.142	2.197	22.278	12.074	-2.12	62.864	0	0	0	0	0	0	0
WT333(F4E4E1AF1293)	3.62	13105	2022-11-29 21:56:11.141	0.159	-0.107	0.84	20.142	2.197	22.278	12.184	-2.131	62.831	0	0	0	0	0	0	0
WT333(F4E4E1AF1293)	3.62	13105	2022-11-29 21:56:11.141	0.159	-0.107	0.84	20.142	2.197	22.278	12.294	-2.148	62.803	0	0	0	0	0	0	0
WT333(F4E4E1AF1293)	3.62	13105	2022-11-29 21:56:11.141	0.159	-0.107	0.84	20.142	2.197	22.278	12.404	-2.159	62.776	0	0	0	0	0	0	0
WT333(F4E4E1AF1293)	3.62	13105	2022-11-29 21:56:11.235	-0.028	0.684	0.991	3.54	-0.732	-1.892	12.431	-2.159	62.628	0	0	0	0	0	0	0
WT333(F4E4E1AF1293)	3.62	13105	2022-11-29 21:56:11.235	-0.028	0.684	0.991	3.54	-0.732	-1.892	12.464	-2.159	62.479	0	0	0	0	0	0	0
WT333(F4E4E1AF1293)	3.62	13105	2022-11-29 21:56:11.235	-0.028	0.684	0.991	3.54	-0.732	-1.892	12.502	-2.164	62.325	0	0	0	0	0	0	0
WT333(F4E4E1AF1293)	3.62	13105	2022-11-29 21:56:11.235	-0.028	0.684	0.991	3.54	-0.732	-1.892	12.541	-2.17	62.177	0	0	0	0	0	0	0
WT333(F4E4E1AF1293)	3.62	13105	2022-11-29 21:56:11.235	0.061	-0.158	0.95	-23.926	0.244	-7.019	12.437	-2.164	62.001	0	0	0	0	0	0	0
WT333(F4E4E1AF1293)	3.62	13105	2022-11-29 21:56:11.235	0.061	-0.158	0.95	-23.926	0.244	-7.019	12.332	-2.153	61.831	0	0	0	0	0	0	0
WT333(F4E4E1AF1293)	3.62	13105	2022-11-29 21:56:11.235	0.061	-0.158	0.95	-23.926	0.244	-7.019	12.222	-2.142	61.661	0	0	0	0	0	0	0
WT333(F4E4E1AF1293)	3.62	13105	2022-11-29 21:56:11.235	0.061	-0.158	0.95	-23.926	0.244	-7.019	12.112	-2.137	61.485	0	0	0	0	0	0	0
WT333(F4E4E1AF1293)	3.62	13105	2022-11-29 21:56:11.251	0.023	0.475	1.095	7.629	0.61	3.052	12.162	-2.137	61.364	0	0	0	0	0	0	0
WT333(F4E4E1AF1293)	3.62	13105	2022-11-29 21:56:11.251	0.023	0.475	1.095	7.629	0.61	3.052	12.206	-2.137	61.243	0	0	0	0	0	0	0
WT333(F4E4E1AF1293)	3.62	13105	2022-11-29 21:56:11.251	0.023	0.475	1.095	7.629	0.61	3.052	12.255	-2.137	61.122	0	0	0	0	0	0	0
WT333(F4E4E1AF1293)	3.62	13105	2022-11-29 21:56:11.251	0.023	0.475	1.095	7.629	0.61	3.052	12.305	-2.137	61.002	0	0	0	0	0	0	0
WT333(F4E4E1AF1293)	3.62	13105	2022-11-29 21:56:11.251	0.047	0.203	1.088	0.977	-0.854	-7.385	12.327	-2.137	60.826	0	0	0	0	0	0	0
WT333(F4E4E1AF1293)	3.62	13105	2022-11-29 21:56:11.251	0.047	0.203	1.088	0.977	-0.854	-7.385	12.343	-2.131	60.65	0	0	0	0	0	0	0
WT333(F4E4E1AF1293)	3.62	13105	2022-11-29 21:56:11.251	0.047	0.203	1.088	0.977	-0.854	-7.385	12.354	-2.131	60.48	0	0	0	0	0	0	0
WT333(F4E4E1AF1293)	3.62	13105	2022-11-29 21:56:11.251	0.047	0.203	1.088	0.977	-0.854	-7.385	12.371	-2.126	60.304	0	0	0	0	0	0	0
WT333(F4E4E1AF1293)	3.62	13105	2022-11-29 21:56:11.423	-0.016	0.197	0.97	13.672	0	5.554	12.448	-2.131	60.2	0	0	0	0	0	0	0
WT333(F4E4E1AF1293)	3.62	13105	2022-11-29 21:56:11.423	-0.016	0.197	0.97	13.672	0	5.554	12.524	-2.137	60.09	0	0	0	0	0	0	0
WT333(F4E4E1AF1293)	3.62	13105	2022-11-29 21:56:11.423	-0.016	0.197	0.97	13.672	0	5.554	12.596	-2.142	59.98	0	0	0	0	0	0	0
WT333(F4E4E1AF1293)	3.62	13105	2022-11-29 21:56:11.423	-0.016	0.197	0.97	13.672	0	5.554	12.673	-2.148	59.87	0	0	0	0	0	0	0
WT333(F4E4E1AF1293)	3.62	13105	2022-11-29 21:56:11.423	0.063	0.017	1.031	-14.526	-1.099	-2.441	12.601	-2.148	59.722	0	0	0	0	0	0	0
WT333(F4E4E1AF1293)	3.62	13105	2022-11-29 21:56:11.423	0.063	0.017	1.031	-14.526	-1.099	-2.441	12.535	-2.148	59.573	0	0	0	0	0	0	0
WT333(F4E4E1AF1293)	3.62	13105	2022-11-29 21:56:11.423	0.063	0.017	1.031	-14.526	-1.099	-2.441	12.464	-2.148	59.431	0	0	0	0	0	0	0
WT333(F4E4E1AF1293)	3.62	13105	2022-11-29 21:56:11.423	0.063	0.017	1.031	-14.526	-1.099	-2.441	12.393	-2.148	59.282	0	0	0	0	0	0	0
WT333(F4E4E1AF1293)	3.62	13105	2022-11-29 21:56:11.485	-0.033	0.344	1.074	5.554	1.16	0.305	12.42	-2.142	59.15	0	0	0	0	0	0	0
WT333(F4E4E1AF1293)	3.62	13105	2022-11-29 21:56:11.485	-0.033	0.344	1.074	5.554	1.16	0.305	12.448	-2.131	59.019	0	0	0	0	0	0	0
WT333(F4E4E1AF1293)	3.62	13105	2022-11-29 21:56:11.485	-0.033	0.344	1.074	5.554	1.16	0.305	12.48	-2.126	58.887	0	0	0	0	0	0	0
WT333(F4E4E1AF1293)	3.62	13105	2022-11-29 21:56:11.485	-0.033	0.344	1.074	5.554	1.16	0.305	12.513	-2.115	58.755	0	0	0	0	0	0	0
WT333(F4E4E1AF1293)	3.62	13105	2022-11-29 21:56:11.485	0.054	0.173	0.983	7.629	0.61	-1.404	12.552	-2.109	58.618	0	0	0	0	0	0	0
WT333(F4E4E1AF1293)	3.62	13105	2022-11-29 21:56:11.485	0.054	0.173	0.983	7.629	0.61	-1.404	12.596	-2.104	58.475	0	0	0	0	0	0	0
WT333(F4E4E1AF1293)	3.62	13105	2022-11-29 21:56:11.485	0.054	0.173	0.983	7.629	0.61	-1.404	12.634	-2.093	58.337	0	0	0	0	0	0	0
WT333(F4E4E1AF1293)	3.62	13105	2022-11-29 21:56:11.485	0.054	0.173	0.983	7.629	0.61	-1.404	12.673	-2.087	58.195	0	0	0	0	0	0	0
WT333(F4E4E1AF1293)	3.62	13105	2022-11-29 21:56:11.485	0.083	0.037	0.961	-4.211	0.244	-1.282	12.651	-2.082	58.057	0	0	0	0	0	0	0
WT333(F4E4E1AF1293)	3.62	13105	2022-11-29 21:56:11.485	0.083	0.037	0.961	-4.211	0.244	-1.282	12.629	-2.076	57.92	0	0	0	0	0	0	0
WT333(F4E4E1AF1293)	3.62	13105	2022-11-29 21:56:11.485	0.083	0.037	0.961	-4.211	0.244	-1.282	12.607	-2.071	57.777	0	0	0	0	0	0	0
WT333(F4E4E1AF1293)	3.62	13105	2022-11-29 21:56:11.485	0.083	0.037	0.961	-4.211	0.244	-1.282	12.579	-2.065	57.64	0	0	0	0	0	0	0
WT333(F4E4E1AF1293)	3.62	13105	2022-11-29 21:56:11.485	0.054	0.181	1.054	-11.597	-0.732	-4.822	12.519	-2.06	57.486	0	0	0	0	0	0	0
WT333(F4E4E1AF1293)	3.62	13105	2022-11-29 21:56:11.485	0.054	0.181	1.054	-11.597	-0.732	-4.822	12.453	-2.054	57.332	0	0	0	0	0	0	0
WT333(F4E4E1AF1293)	3.62	13105	2022-11-29 21:56:11.485	0.054	0.181	1.054	-11.597	-0.732	-4.822	12.393	-2.054	57.178	0	0	0	0	0	0	0
WT333(F4E4E1AF1293)	3.62	13105	2022-11-29 21:56:11.485	-0.003	0.529	0.989	29.724	1.038	5.554	12.541	-2.054	57.074	0	0	0	0	0	0	0
WT333(F4E4E1AF1293)	3.62	13105	2022-11-29 21:56:11.485	-0.003	0.529	0.989	29.724	1.038	5.554	12.684	-2.054	56.97	0	0	0	0	0	0	0
WT333(F4E4E1AF1293)	3.62	13105	2022-11-29 21:56:11.485	-0.003	0.529	0.989	29.724	1.038	5.554	12.838	-2.054	56.865	0	0	0	0	0	0	0
WT333(F4E4E1AF1293)	3.62	13105	2022-11-29 21:56:11.485	-0.003	0.529	0.989	29.724	1.038	5.554	12.986	-2.054	56.766	0	0	0	0	0	0	0
WT333(F4E4E1AF1293)	3.62	13105	2022-11-29 21:56:11.485	0.026	-0.144	0.947	-0.061	0.488	-1.099	12.986	-2.049	56.629	0	0	0	0	0	0	0
WT333(F4E4E1AF1293)	3.62	13105	2022-11-29 21:56:11.485	0.026	-0.144	0.947	-0.061	0.488	-1.099	12.986	-2.043	56.492	0	0	0	0	0	0	0
WT333(F4E4E1AF1293)	3.62	13105	2022-11-29 21:56:11.485	0.026	-0.144	0.947	-0.061	0.488	-1.099	12.98	-2.038	56.36	0	0	0	0	0	0	0
WT333(F4E4E1AF1293)	3.62	13105	2022-11-29 21:56:11.485	0.026	-0.144	0.947	-0.061	0.488	-1.099	12.975	-2.027	56.223	0	0	0	0	0	0	0
WT333(F4E4E1AF1293)	3.62	13105	2022-11-29 21:56:11.485	-0.031	0.249	1.013	-8.24	0	-3.784	12.925	-2.021	56.074	0	0	0	0	0	0	0
WT333(F4E4E1AF1293)	3.62	13105	2022-11-29 21:56:11.532	-0.031	0.249	1.013	-8.24	0	-3.784	12.881	-2.01	55.926	0	0	0	0	0	0	0
WT333(F4E4E1AF1293)	3.62	13105	2022-11-29 21:56:11.532	-0.031	0.249	1.013	-8.24	0	-3.784	12.838	-2	55.783	0	0	0	0	0	0	0
WT333(F4E4E1AF1293)	3.62	13105	2022-11-29 21:56:11.532	-0.031	0.249	1.013	-8.24	0	-3.784	12.788	-1.994	55.635	0	0	0	0	0	0	0
WT333(F4E4E1AF1293)	3.62	13105	2022-11-29 21:56:11.532	0.015	0.095	1.002	-0.427	1.587	2.38	12.783	-1.983	55.519	0	0	0	0	0	0	0
WT333(F4E4E1AF1293)	3.62	13105	2022-11-29 21:56:11.532	0.015	0.095	1.002	-0.427	1.587	2.38	12.777	-1.972	55.404	0	0	0	0	0	0	0
WT333(F4E4E1AF1293)	3.62	13105	2022-11-29 21:56:11.532	0.015	0.095	1.002	-0.427	1.587	2.38	12.766	-1.961	55.289	0	0	0	0	0	0	0
WT333(F4E4E1AF1293)	3.62	13105	2022-11-29 21:56:11.532	0.015	0.095	1.002	-0.427	1.587	2.38	12.755	-1.95	55.179	0	0	0	0	0	0	0
WT333(F4E4E1AF1293)	3.62	13105	2022-11-29 21:56:11.532	0.048	0.164	1.041	-4.639	0.366	-0.854	12.728	-1.939	55.047	0	0	0	0	0	0	0
WT333(F4E4E1AF1293)	3.62	13105	2022-11-29 21:56:11.532	0.048	0.164	1.041	-4.639	0.366	-0.854	12.695	-1.934	54.915	0	0	0	0	0	0	0
WT333(F4E4E1AF1293)	3.62	13105	2022-11-29 21:56:11.532	0.048	0.164	1.041	-4.639	0.366	-0.854	12.667	-1.923	54.789	0	0	0	0	0	0	0
WT333(F4E4E1AF1293)	3.62	13105	2022-11-29 21:56:11.532	0.048	0.164	1.041	-4.639	0.366	-0.854	12.634	-1.917	54.657	0	0	0	0	0	0	0
WT333(F4E4E1AF1293)	3.62	13105	2022-11-29 21:56:11.532	-0.012	0.364	1	6.897	0.61	-0.61	12.662	-1.906	54.531	0	0	0	0	0	0	0
WT333(F4E4E1AF1293)	3.62	13105	2022-11-29 21:56:11.532	-0.012	0.364	1	6.897	0.61	-0.61	12.695	-1.901	54.404	0	0	0	0	0	0	0
WT333(F4E4E1AF1293)	3.62	13105	2022-11-29 21:56:11.532	-0.012	0.364	1	6.897	0.61	-0.61	12.728	-1.89	54.278	0	0	0	0	0	0	0
WT333(F4E4E1AF1293)	3.62	13105	2022-11-29 21:56:11.532	-0.012	0.364	1	6.897	0.61	-0.61	12.755	-1.884	54.152	0	0	0	0	0	0	0
WT333(F4E4E1AF1293)	3.62	13105	2022-11-29 21:56:11.532	0.106	-0.127	0.999	-7.996	0.244	0.793	12.711	-1.879	54.031	0	0	0	0	0	0	0
WT333(F4E4E1AF1293)	3.62	13105	2022-11-29 21:56:11.548	0.012	0.17	1.013	-4.456	-0.488	-7.019	12.475	-1.824	52.949	0	0	0	0	0	0	0
WT333(F4E4E1AF1293)	3.62	13105	2022-11-29 21:56:11.548	0.012	0.17	1.013	-4.456	-0.488	-7.019	12.448	-1.813	52.795	0	0	0	0	0	0	0
WT333(F4E4E1AF1293)	3.62	13105	2022-11-29 21:56:11.548	0.012	0.17	1.013	-4.456	-0.488	-7.019	12.42	-1.807	52.646	0	0	0	0	0	0	0
WT333(F4E4E1AF1293)	3.62	13105	2022-11-29 21:56:11.548	0.011	0.161	0.987	8.789	1.526	5.249	12.453	-1.802	52.559	0	0	0	0	0	0	0
WT333(F4E4E1AF1293)	3.62	13105	2022-11-29 21:56:11.548	0.011	0.161	0.987	8.789	1.526	5.249	12.491	-1.796	52.471	0	0	0	0	0	0	0
WT333(F4E4E1AF1293)	3.62	13105	2022-11-29 21:56:11.548	0.011	0.161	0.987	8.789	1.526	5.249	12.524	-1.791	52.383	0	0	0	0	0	0	0
WT333(F4E4E1AF1293)	3.62	13105	2022-11-29 21:56:11.548	0.011	0.161	0.987	8.789	1.526	5.249	12.563	-1.78	52.295	0	0	0	0	0	0	0

[truncated: 1 more sheets: 220cm（煤兜冲击没问题，但是冲击后走一点掉落）]
