# Supplementary material for: Dynamic characteristics of scraper conveyor chain drive system under the impact condition of lump coal
Source: PLoS One. 2024 Mar 1;19(3):e0299044. doi: 10.1371/journal.pone.0299044 (PMC10906879; doi:10.1371/journal.pone.0299044)
Supplement: S3 File — (ZIP) [file pone.0299044.s003.zip › 10Hz 5kg variable height (40cm-220cm 10times)/raw data.xlsx]

## Sheet: 40cm
设备名称	电压	版本	片上时间	加速度X(g)	加速度Y(g)	加速度Z(g)	角速度X(°/s)	角速度Y(°/s)	角速度Z(°/s)	角度X(°)	角度Y(°)	角度Z(°)	磁场X	磁场Y	磁场Z	四元数0	四元数1	四元数2	四元数3	状态
WT111(DD045F3F1DEA)	3.53	13108	2022-11-29 20:14:10.314	0.011	0.407	0.93	0	0	0	23.643	-0.615	-7.498	0	0	0	0	0	0	0
WT111(DD045F3F1DEA)	3.53	13108	2022-11-29 20:14:10.314	0.011	0.407	0.93	0	0	0	23.643	-0.615	-7.498	0	0	0	0	0	0	0
WT111(DD045F3F1DEA)	3.53	13108	2022-11-29 20:14:10.314	0.011	0.407	0.93	0	0	0	23.643	-0.615	-7.498	0	0	0	0	0	0	0
WT111(DD045F3F1DEA)	3.53	13108	2022-11-29 20:14:10.314	0.011	0.407	0.93	0	0	0	23.643	-0.615	-7.498	0	0	0	0	0	0	0
WT111(DD045F3F1DEA)	3.53	13108	2022-11-29 20:14:10.314	0.011	0.407	0.93	0	0	0	23.643	-0.615	-7.498	0	0	0	0	0	0	0
WT111(DD045F3F1DEA)	3.53	13108	2022-11-29 20:14:10.314	0.011	0.407	0.93	0	0	0	23.643	-0.615	-7.498	0	0	0	0	0	0	0
WT111(DD045F3F1DEA)	3.53	13108	2022-11-29 20:14:10.314	0.011	0.407	0.93	0	0	0	23.643	-0.615	-7.498	0	0	0	0	0	0	0
WT111(DD045F3F1DEA)	3.53	13108	2022-11-29 20:14:10.314	0.011	0.407	0.93	0	0	0	23.643	-0.615	-7.498	0	0	0	0	0	0	0
WT222(CAA14FCCF874)	3.62	13105	2022-11-29 20:14:10.314	0.071	-0.025	0.997	0	0	0	-1.395	-4.114	92.455	0	0	0	0	0	0	0
WT222(CAA14FCCF874)	3.62	13105	2022-11-29 20:14:10.314	0.071	-0.025	0.997	0	0	0	-1.395	-4.114	92.455	0	0	0	0	0	0	0
WT222(CAA14FCCF874)	3.62	13105	2022-11-29 20:14:10.314	0.071	-0.025	0.997	0	0	0	-1.395	-4.114	92.455	0	0	0	0	0	0	0
WT222(CAA14FCCF874)	3.62	13105	2022-11-29 20:14:10.314	0.071	-0.025	0.997	0	0	0	-1.395	-4.114	92.455	0	0	0	0	0	0	0
WT222(CAA14FCCF874)	3.62	13105	2022-11-29 20:14:10.314	0.072	-0.024	0.997	0	0	0	-1.395	-4.114	92.455	0	0	0	0	0	0	0
WT222(CAA14FCCF874)	3.62	13105	2022-11-29 20:14:10.314	0.072	-0.024	0.997	0	0	0	-1.395	-4.114	92.455	0	0	0	0	0	0	0
WT222(CAA14FCCF874)	3.62	13105	2022-11-29 20:14:10.314	0.072	-0.024	0.997	0	0	0	-1.395	-4.114	92.455	0	0	0	0	0	0	0
WT222(CAA14FCCF874)	3.62	13105	2022-11-29 20:14:10.314	0.072	-0.024	0.997	0	0	0	-1.395	-4.114	92.455	0	0	0	0	0	0	0
WT222(CAA14FCCF874)	3.62	13105	2022-11-29 20:14:10.314	0.071	-0.024	0.997	0	0	0	-1.395	-4.114	92.455	0	0	0	0	0	0	0
WT222(CAA14FCCF874)	3.62	13105	2022-11-29 20:14:10.314	0.071	-0.024	0.997	0	0	0	-1.395	-4.114	92.455	0	0	0	0	0	0	0
WT222(CAA14FCCF874)	3.62	13105	2022-11-29 20:14:10.314	0.071	-0.024	0.997	0	0	0	-1.395	-4.114	92.455	0	0	0	0	0	0	0
WT222(CAA14FCCF874)	3.62	13105	2022-11-29 20:14:10.314	0.071	-0.024	0.997	0	0	0	-1.395	-4.114	92.455	0	0	0	0	0	0	0
WT222(CAA14FCCF874)	3.62	13105	2022-11-29 20:14:10.314	0.072	-0.024	0.997	0	0	0	-1.395	-4.114	92.455	0	0	0	0	0	0	0
WT222(CAA14FCCF874)	3.62	13105	2022-11-29 20:14:10.314	0.072	-0.024	0.997	0	0	0	-1.395	-4.114	92.455	0	0	0	0	0	0	0
WT222(CAA14FCCF874)	3.62	13105	2022-11-29 20:14:10.314	0.072	-0.024	0.997	0	0	0	-1.395	-4.114	92.455	0	0	0	0	0	0	0
WT222(CAA14FCCF874)	3.62	13105	2022-11-29 20:14:10.314	0.072	-0.024	0.997	0	0	0	-1.395	-4.114	92.455	0	0	0	0	0	0	0
WT333(F4E4E1AF1293)	3.67	13105	2022-11-29 20:14:10.361	0.008	0.083	1.012	0	0	0	4.735	-0.467	-161.84	0	0	0	0	0	0	0
WT333(F4E4E1AF1293)	3.67	13105	2022-11-29 20:14:10.361	0.008	0.083	1.012	0	0	0	4.735	-0.467	-161.84	0	0	0	0	0	0	0
WT333(F4E4E1AF1293)	3.67	13105	2022-11-29 20:14:10.361	0.008	0.083	1.012	0	0	0	4.735	-0.467	-161.84	0	0	0	0	0	0	0
WT333(F4E4E1AF1293)	3.67	13105	2022-11-29 20:14:10.361	0.008	0.083	1.012	0	0	0	4.735	-0.467	-161.84	0	0	0	0	0	0	0
WT333(F4E4E1AF1293)	3.67	13105	2022-11-29 20:14:10.361	0.008	0.084	1.013	0	0	0	4.735	-0.467	-161.84	0	0	0	0	0	0	0
WT333(F4E4E1AF1293)	3.67	13105	2022-11-29 20:14:10.361	0.008	0.084	1.013	0	0	0	4.735	-0.467	-161.84	0	0	0	0	0	0	0
WT333(F4E4E1AF1293)	3.67	13105	2022-11-29 20:14:10.361	0.008	0.084	1.013	0	0	0	4.735	-0.467	-161.84	0	0	0	0	0	0	0
WT333(F4E4E1AF1293)	3.67	13105	2022-11-29 20:14:10.361	0.008	0.084	1.013	0	0	0	4.735	-0.467	-161.84	0	0	0	0	0	0	0
WT111(DD045F3F1DEA)	3.53	13108	2022-11-29 20:14:10.361	0.011	0.407	0.93	0	0	0	23.643	-0.615	-7.498	0	0	0	0	0	0	0
WT111(DD045F3F1DEA)	3.53	13108	2022-11-29 20:14:10.377	0.011	0.407	0.93	0	0	0	23.643	-0.615	-7.498	0	0	0	0	0	0	0
WT111(DD045F3F1DEA)	3.53	13108	2022-11-29 20:14:10.377	0.011	0.407	0.93	0	0	0	23.643	-0.615	-7.498	0	0	0	0	0	0	0
WT111(DD045F3F1DEA)	3.53	13108	2022-11-29 20:14:10.377	0.011	0.407	0.93	0	0	0	23.643	-0.615	-7.498	0	0	0	0	0	0	0
WT111(DD045F3F1DEA)	3.53	13108	2022-11-29 20:14:10.377	0.011	0.407	0.93	0	0	0	23.643	-0.615	-7.498	0	0	0	0	0	0	0
WT111(DD045F3F1DEA)	3.53	13108	2022-11-29 20:14:10.377	0.011	0.407	0.929	0	0	0	23.643	-0.615	-7.498	0	0	0	0	0	0	0
WT111(DD045F3F1DEA)	3.53	13108	2022-11-29 20:14:10.377	0.011	0.407	0.929	0	0	0	23.643	-0.615	-7.498	0	0	0	0	0	0	0
WT111(DD045F3F1DEA)	3.53	13108	2022-11-29 20:14:10.377	0.011	0.407	0.929	0	0	0	23.643	-0.615	-7.498	0	0	0	0	0	0	0
WT222(CAA14FCCF874)	3.62	13105	2022-11-29 20:14:10.377	0.072	-0.025	0.997	0	0	0	-1.395	-4.114	92.455	0	0	0	0	0	0	0
WT222(CAA14FCCF874)	3.62	13105	2022-11-29 20:14:10.377	0.072	-0.025	0.997	0	0	0	-1.395	-4.114	92.455	0	0	0	0	0	0	0
WT222(CAA14FCCF874)	3.62	13105	2022-11-29 20:14:10.377	0.072	-0.025	0.997	0	0	0	-1.395	-4.114	92.455	0	0	0	0	0	0	0
WT222(CAA14FCCF874)	3.62	13105	2022-11-29 20:14:10.377	0.072	-0.025	0.997	0	0	0	-1.395	-4.114	92.455	0	0	0	0	0	0	0
WT222(CAA14FCCF874)	3.62	13105	2022-11-29 20:14:10.377	0.071	-0.024	0.997	0	0	0	-1.395	-4.114	92.455	0	0	0	0	0	0	0
WT222(CAA14FCCF874)	3.62	13105	2022-11-29 20:14:10.377	0.071	-0.024	0.997	0	0	0	-1.395	-4.114	92.455	0	0	0	0	0	0	0
WT222(CAA14FCCF874)	3.62	13105	2022-11-29 20:14:10.377	0.071	-0.024	0.997	0	0	0	-1.395	-4.114	92.455	0	0	0	0	0	0	0
WT222(CAA14FCCF874)	3.62	13105	2022-11-29 20:14:10.377	0.071	-0.024	0.997	0	0	0	-1.395	-4.114	92.455	0	0	0	0	0	0	0
WT333(F4E4E1AF1293)	3.67	13105	2022-11-29 20:14:10.392	0.008	0.084	1.012	0	0	0	4.735	-0.467	-161.84	0	0	0	0	0	0	0
WT333(F4E4E1AF1293)	3.67	13105	2022-11-29 20:14:10.392	0.008	0.084	1.012	0	0	0	4.735	-0.467	-161.84	0	0	0	0	0	0	0
WT333(F4E4E1AF1293)	3.67	13105	2022-11-29 20:14:10.392	0.008	0.084	1.012	0	0	0	4.735	-0.467	-161.84	0	0	0	0	0	0	0
WT333(F4E4E1AF1293)	3.67	13105	2022-11-29 20:14:10.392	0.008	0.084	1.012	0	0	0	4.735	-0.467	-161.84	0	0	0	0	0	0	0
WT333(F4E4E1AF1293)	3.67	13105	2022-11-29 20:14:10.392	0.009	0.084	1.013	0	0	0	4.735	-0.467	-161.84	0	0	0	0	0	0	0
WT333(F4E4E1AF1293)	3.67	13105	2022-11-29 20:14:10.392	0.009	0.084	1.013	0	0	0	4.735	-0.467	-161.84	0	0	0	0	0	0	0
WT333(F4E4E1AF1293)	3.67	13105	2022-11-29 20:14:10.392	0.009	0.084	1.013	0	0	0	4.735	-0.467	-161.84	0	0	0	0	0	0	0
WT333(F4E4E1AF1293)	3.67	13105	2022-11-29 20:14:10.392	0.009	0.084	1.013	0	0	0	4.735	-0.467	-161.84	0	0	0	0	0	0	0
WT111(DD045F3F1DEA)	3.53	13108	2022-11-29 20:14:10.392	0.011	0.407	0.929	0	0	0	23.643	-0.615	-7.498	0	0	0	0	0	0	0
WT111(DD045F3F1DEA)	3.53	13108	2022-11-29 20:14:10.392	0.011	0.407	0.93	0	0	0	23.643	-0.615	-7.498	0	0	0	0	0	0	0
WT111(DD045F3F1DEA)	3.53	13108	2022-11-29 20:14:10.392	0.011	0.407	0.93	0	0	0	23.643	-0.615	-7.498	0	0	0	0	0	0	0
WT111(DD045F3F1DEA)	3.53	13108	2022-11-29 20:14:10.392	0.011	0.407	0.93	0	0	0	23.643	-0.615	-7.498	0	0	0	0	0	0	0
WT111(DD045F3F1DEA)	3.53	13108	2022-11-29 20:14:10.392	0.011	0.407	0.93	0	0	0	23.643	-0.615	-7.498	0	0	0	0	0	0	0
WT111(DD045F3F1DEA)	3.53	13108	2022-11-29 20:14:10.392	0.011	0.407	0.93	0	0	0	23.643	-0.615	-7.498	0	0	0	0	0	0	0
WT111(DD045F3F1DEA)	3.53	13108	2022-11-29 20:14:10.392	0.011	0.407	0.93	0	0	0	23.643	-0.615	-7.498	0	0	0	0	0	0	0
WT111(DD045F3F1DEA)	3.53	13108	2022-11-29 20:14:10.392	0.011	0.407	0.93	0	0	0	23.643	-0.615	-7.498	0	0	0	0	0	0	0
WT111(DD045F3F1DEA)	3.53	13108	2022-11-29 20:14:10.423	0.011	0.407	0.93	0	0	0	23.643	-0.615	-7.498	0	0	0	0	0	0	0
WT111(DD045F3F1DEA)	3.53	13108	2022-11-29 20:14:10.423	0.011	0.407	0.929	0	0	0	23.643	-0.615	-7.498	0	0	0	0	0	0	0
WT111(DD045F3F1DEA)	3.53	13108	2022-11-29 20:14:10.423	0.011	0.407	0.929	0	0	0	23.643	-0.615	-7.498	0	0	0	0	0	0	0
WT111(DD045F3F1DEA)	3.53	13108	2022-11-29 20:14:10.423	0.011	0.407	0.929	0	0	0	23.643	-0.615	-7.498	0	0	0	0	0	0	0
WT111(DD045F3F1DEA)	3.53	13108	2022-11-29 20:14:10.423	0.011	0.407	0.929	0	0	0	23.643	-0.615	-7.498	0	0	0	0	0	0	0
WT111(DD045F3F1DEA)	3.53	13108	2022-11-29 20:14:10.423	0.011	0.407	0.93	0	0	0	23.643	-0.615	-7.498	0	0	0	0	0	0	0
WT111(DD045F3F1DEA)	3.53	13108	2022-11-29 20:14:10.423	0.011	0.407	0.93	0	0	0	23.643	-0.615	-7.498	0	0	0	0	0	0	0
WT111(DD045F3F1DEA)	3.53	13108	2022-11-29 20:14:10.423	0.011	0.407	0.93	0	0	0	23.643	-0.615	-7.498	0	0	0	0	0	0	0
WT333(F4E4E1AF1293)	3.67	13105	2022-11-29 20:14:10.439	0.008	0.083	1.013	0	0	0	4.735	-0.467	-161.84	0	0	0	0	0	0	0
WT333(F4E4E1AF1293)	3.67	13105	2022-11-29 20:14:10.439	0.008	0.083	1.013	0	0	0	4.735	-0.467	-161.84	0	0	0	0	0	0	0
WT333(F4E4E1AF1293)	3.67	13105	2022-11-29 20:14:10.439	0.008	0.083	1.013	0	0	0	4.735	-0.467	-161.84	0	0	0	0	0	0	0
WT333(F4E4E1AF1293)	3.67	13105	2022-11-29 20:14:10.439	0.008	0.083	1.013	0	0	0	4.735	-0.467	-161.84	0	0	0	0	0	0	0
WT333(F4E4E1AF1293)	3.67	13105	2022-11-29 20:14:10.439	0.008	0.084	1.012	0	0	0	4.735	-0.467	-161.84	0	0	0	0	0	0	0
WT333(F4E4E1AF1293)	3.67	13105	2022-11-29 20:14:10.439	0.008	0.084	1.012	0	0	0	4.735	-0.467	-161.84	0	0	0	0	0	0	0
WT333(F4E4E1AF1293)	3.67	13105	2022-11-29 20:14:10.439	0.008	0.084	1.012	0	0	0	4.735	-0.467	-161.84	0	0	0	0	0	0	0
WT333(F4E4E1AF1293)	3.67	13105	2022-11-29 20:14:10.439	0.008	0.084	1.012	0	0	0	4.735	-0.467	-161.84	0	0	0	0	0	0	0
WT222(CAA14FCCF874)	3.62	13105	2022-11-29 20:14:10.470	0.071	-0.024	0.997	0	0	0	-1.395	-4.114	92.455	0	0	0	0	0	0	0
WT222(CAA14FCCF874)	3.62	13105	2022-11-29 20:14:10.470	0.071	-0.024	0.997	0	0	0	-1.395	-4.114	92.455	0	0	0	0	0	0	0
WT222(CAA14FCCF874)	3.62	13105	2022-11-29 20:14:10.470	0.071	-0.024	0.997	0	0	0	-1.395	-4.114	92.455	0	0	0	0	0	0	0
WT222(CAA14FCCF874)	3.62	13105	2022-11-29 20:14:10.470	0.071	-0.024	0.997	0	0	0	-1.395	-4.114	92.455	0	0	0	0	0	0	0
WT222(CAA14FCCF874)	3.62	13105	2022-11-29 20:14:10.470	0.072	-0.024	0.997	0	0	0	-1.395	-4.114	92.455	0	0	0	0	0	0	0
WT222(CAA14FCCF874)	3.62	13105	2022-11-29 20:14:10.470	0.072	-0.024	0.997	0	0	0	-1.395	-4.114	92.455	0	0	0	0	0	0	0
WT222(CAA14FCCF874)	3.62	13105	2022-11-29 20:14:10.470	0.072	-0.024	0.997	0	0	0	-1.395	-4.114	92.455	0	0	0	0	0	0	0
WT222(CAA14FCCF874)	3.62	13105	2022-11-29 20:14:10.470	0.072	-0.024	0.997	0	0	0	-1.395	-4.114	92.455	0	0	0	0	0	0	0
WT333(F4E4E1AF1293)	3.67	13105	2022-11-29 20:14:10.470	0.008	0.083	1.013	0	0	0	4.735	-0.467	-161.84	0	0	0	0	0	0	0
WT333(F4E4E1AF1293)	3.67	13105	2022-11-29 20:14:10.470	0.008	0.083	1.013	0	0	0	4.735	-0.467	-161.84	0	0	0	0	0	0	0
WT333(F4E4E1AF1293)	3.67	13105	2022-11-29 20:14:10.470	0.008	0.083	1.013	0	0	0	4.735	-0.467	-161.84	0	0	0	0	0	0	0
WT333(F4E4E1AF1293)	3.67	13105	2022-11-29 20:14:10.470	0.008	0.084	1.013	0	0	0	4.735	-0.467	-161.84	0	0	0	0	0	0	0
WT333(F4E4E1AF1293)	3.67	13105	2022-11-29 20:14:10.470	0.008	0.084	1.013	0	0	0	4.735	-0.467	-161.84	0	0	0	0	0	0	0
WT333(F4E4E1AF1293)	3.67	13105	2022-11-29 20:14:10.470	0.008	0.084	1.013	0	0	0	4.735	-0.467	-161.84	0	0	0	0	0	0	0
WT333(F4E4E1AF1293)	3.67	13105	2022-11-29 20:14:10.470	0.008	0.084	1.013	0	0	0	4.735	-0.467	-161.84	0	0	0	0	0	0	0
WT333(F4E4E1AF1293)	3.67	13105	2022-11-29 20:14:10.470	0.008	0.084	1.012	0	0	0	4.735	-0.467	-161.84	0	0	0	0	0	0	0
WT111(DD045F3F1DEA)	3.53	13108	2022-11-29 20:14:10.486	0.011	0.407	0.93	0	0	0	23.643	-0.615	-7.498	0	0	0	0	0	0	0
WT111(DD045F3F1DEA)	3.53	13108	2022-11-29 20:14:10.486	0.011	0.407	0.93	0	0	0	23.643	-0.615	-7.498	0	0	0	0	0	0	0
WT111(DD045F3F1DEA)	3.53	13108	2022-11-29 20:14:10.486	0.011	0.407	0.93	0	0	0	23.643	-0.615	-7.498	0	0	0	0	0	0	0
WT111(DD045F3F1DEA)	3.53	13108	2022-11-29 20:14:10.486	0.011	0.407	0.93	0	0	0	23.643	-0.615	-7.498	0	0	0	0	0	0	0
WT111(DD045F3F1DEA)	3.53	13108	2022-11-29 20:14:10.486	0.011	0.407	0.93	0	0	0	23.643	-0.615	-7.498	0	0	0	0	0	0	0
WT111(DD045F3F1DEA)	3.53	13108	2022-11-29 20:14:10.486	0.011	0.408	0.929	0	0	0	23.643	-0.615	-7.498	0	0	0	0	0	0	0
WT111(DD045F3F1DEA)	3.53	13108	2022-11-29 20:14:10.486	0.011	0.408	0.929	0	0	0	23.643	-0.615	-7.498	0	0	0	0	0	0	0
WT111(DD045F3F1DEA)	3.53	13108	2022-11-29 20:14:10.486	0.011	0.408	0.929	0	0	0	23.643	-0.615	-7.498	0	0	0	0	0	0	0
WT333(F4E4E1AF1293)	3.67	13105	2022-11-29 20:14:10.502	0.008	0.084	1.012	0	0	0	4.735	-0.467	-161.84	0	0	0	0	0	0	0
WT333(F4E4E1AF1293)	3.67	13105	2022-11-29 20:14:10.502	0.008	0.084	1.012	0	0	0	4.735	-0.467	-161.84	0	0	0	0	0	0	0
WT333(F4E4E1AF1293)	3.67	13105	2022-11-29 20:14:10.502	0.008	0.084	1.012	0	0	0	4.735	-0.467	-161.84	0	0	0	0	0	0	0
WT333(F4E4E1AF1293)	3.67	13105	2022-11-29 20:14:10.502	0.008	0.084	1.012	0	0	0	4.735	-0.467	-161.84	0	0	0	0	0	0	0
WT333(F4E4E1AF1293)	3.67	13105	2022-11-29 20:14:10.502	0.008	0.084	1.012	0	0	0	4.735	-0.467	-161.84	0	0	0	0	0	0	0
WT333(F4E4E1AF1293)	3.67	13105	2022-11-29 20:14:10.502	0.008	0.084	1.012	0	0	0	4.735	-0.467	-161.84	0	0	0	0	0	0	0
WT333(F4E4E1AF1293)	3.67	13105	2022-11-29 20:14:10.502	0.008	0.084	1.012	0	0	0	4.735	-0.467	-161.84	0	0	0	0	0	0	0
WT333(F4E4E1AF1293)	3.67	13105	2022-11-29 20:14:10.502	0.008	0.083	1.012	0	0	0	4.735	-0.467	-161.84	0	0	0	0	0	0	0
WT111(DD045F3F1DEA)	3.53	13108	2022-11-29 20:14:10.517	0.011	0.408	0.929	0	0	0	23.643	-0.615	-7.498	0	0	0	0	0	0	0
WT111(DD045F3F1DEA)	3.53	13108	2022-11-29 20:14:10.517	0.011	0.407	0.93	0	0	0	23.643	-0.615	-7.498	0	0	0	0	0	0	0
WT111(DD045F3F1DEA)	3.53	13108	2022-11-29 20:14:10.517	0.011	0.407	0.93	0	0	0	23.643	-0.615	-7.498	0	0	0	0	0	0	0
WT111(DD045F3F1DEA)	3.53	13108	2022-11-29 20:14:10.517	0.011	0.407	0.93	0	0	0	23.643	-0.615	-7.498	0	0	0	0	0	0	0
WT111(DD045F3F1DEA)	3.53	13108	2022-11-29 20:14:10.517	0.011	0.407	0.93	0	0	0	23.643	-0.615	-7.498	0	0	0	0	0	0	0
WT111(DD045F3F1DEA)	3.53	13108	2022-11-29 20:14:10.517	0.011	0.407	0.93	0	0	0	23.643	-0.615	-7.498	0	0	0	0	0	0	0
WT111(DD045F3F1DEA)	3.53	13108	2022-11-29 20:14:10.517	0.011	0.407	0.93	0	0	0	23.643	-0.615	-7.498	0	0	0	0	0	0	0
WT111(DD045F3F1DEA)	3.53	13108	2022-11-29 20:14:10.517	0.011	0.407	0.93	0	0	0	23.643	-0.615	-7.498	0	0	0	0	0	0	0
WT333(F4E4E1AF1293)	3.67	13105	2022-11-29 20:14:10.533	0.008	0.084	1.012	0	0	0	4.735	-0.467	-161.84	0	0	0	0	0	0	0
WT333(F4E4E1AF1293)	3.67	13105	2022-11-29 20:14:10.533	0.008	0.084	1.012	0	0	0	4.735	-0.467	-161.84	0	0	0	0	0	0	0
WT333(F4E4E1AF1293)	3.67	13105	2022-11-29 20:14:10.533	0.008	0.084	1.012	0	0	0	4.735	-0.467	-161.84	0	0	0	0	0	0	0
WT333(F4E4E1AF1293)	3.67	13105	2022-11-29 20:14:10.533	0.008	0.084	1.012	0	0	0	4.735	-0.467	-161.84	0	0	0	0	0	0	0
WT333(F4E4E1AF1293)	3.67	13105	2022-11-29 20:14:10.533	0.008	0.084	1.012	0	0	0	4.735	-0.467	-161.84	0	0	0	0	0	0	0
WT333(F4E4E1AF1293)	3.67	13105	2022-11-29 20:14:10.533	0.008	0.084	1.012	0	0	0	4.735	-0.467	-161.84	0	0	0	0	0	0	0
WT333(F4E4E1AF1293)	3.67	13105	2022-11-29 20:14:10.533	0.008	0.084	1.012	0	0	0	4.735	-0.467	-161.84	0	0	0	0	0	0	0
WT333(F4E4E1AF1293)	3.67	13105	2022-11-29 20:14:10.533	0.008	0.084	1.012	0	0	0	4.735	-0.467	-161.84	0	0	0	0	0	0	0
WT111(DD045F3F1DEA)	3.53	13108	2022-11-29 20:14:10.548	0.011	0.407	0.93	0	0	0	23.643	-0.615	-7.498	0	0	0	0	0	0	0
WT111(DD045F3F1DEA)	3.53	13108	2022-11-29 20:14:10.548	0.011	0.407	0.93	0	0	0	23.643	-0.615	-7.498	0	0	0	0	0	0	0
WT111(DD045F3F1DEA)	3.53	13108	2022-11-29 20:14:10.548	0.011	0.407	0.93	0	0	0	23.643	-0.615	-7.498	0	0	0	0	0	0	0
WT111(DD045F3F1DEA)	3.53	13108	2022-11-29 20:14:10.548	0.011	0.407	0.93	0	0	0	23.643	-0.615	-7.498	0	0	0	0	0	0	0
WT111(DD045F3F1DEA)	3.53	13108	2022-11-29 20:14:10.548	0.011	0.407	0.93	0	0	0	23.643	-0.615	-7.498	0	0	0	0	0	0	0
WT111(DD045F3F1DEA)	3.53	13108	2022-11-29 20:14:10.548	0.011	0.407	0.93	0	0	0	23.643	-0.615	-7.498	0	0	0	0	0	0	0
WT111(DD045F3F1DEA)	3.53	13108	2022-11-29 20:14:10.548	0.011	0.407	0.93	0	0	0	23.643	-0.615	-7.498	0	0	0	0	0	0	0
WT111(DD045F3F1DEA)	3.53	13108	2022-11-29 20:14:10.548	0.011	0.407	0.93	0	0	0	23.643	-0.615	-7.498	0	0	0	0	0	0	0
WT222(CAA14FCCF874)	3.62	13105	2022-11-29 20:14:10.564	0.071	-0.025	0.997	0	0	0	-1.395	-4.114	92.455	0	0	0	0	0	0	0
WT222(CAA14FCCF874)	3.62	13105	2022-11-29 20:14:10.564	0.071	-0.025	0.997	0	0	0	-1.395	-4.114	92.455	0	0	0	0	0	0	0
WT222(CAA14FCCF874)	3.62	13105	2022-11-29 20:14:10.564	0.071	-0.025	0.997	0	0	0	-1.395	-4.114	92.455	0	0	0	0	0	0	0
WT222(CAA14FCCF874)	3.62	13105	2022-11-29 20:14:10.564	0.071	-0.025	0.997	0	0	0	-1.401	-4.114	92.455	0	0	0	0	0	0	0
WT222(CAA14FCCF874)	3.62	13105	2022-11-29 20:14:10.564	0.071	-0.024	0.997	0	0	0	-1.401	-4.114	92.455	0	0	0	0	0	0	0
WT222(CAA14FCCF874)	3.62	13105	2022-11-29 20:14:10.564	0.071	-0.024	0.997	0	0	0	-1.401	-4.114	92.455	0	0	0	0	0	0	0
WT222(CAA14FCCF874)	3.62	13105	2022-11-29 20:14:10.564	0.071	-0.024	0.997	0	0	0	-1.401	-4.114	92.455	0	0	0	0	0	0	0
WT222(CAA14FCCF874)	3.62	13105	2022-11-29 20:14:10.564	0.071	-0.024	0.997	0	0	0	-1.401	-4.114	92.455	0	0	0	0	0	0	0
WT222(CAA14FCCF874)	3.62	13105	2022-11-29 20:14:10.564	0.071	-0.024	0.997	0	0	0	-1.401	-4.114	92.455	0	0	0	0	0	0	0
WT222(CAA14FCCF874)	3.62	13105	2022-11-29 20:14:10.564	0.071	-0.024	0.997	0	0	0	-1.401	-4.114	92.455	0	0	0	0	0	0	0
WT222(CAA14FCCF874)	3.62	13105	2022-11-29 20:14:10.564	0.071	-0.024	0.997	0	0	0	-1.401	-4.114	92.455	0	0	0	0	0	0	0
WT222(CAA14FCCF874)	3.62	13105	2022-11-29 20:14:10.564	0.071	-0.024	0.997	0	0	0	-1.401	-4.114	92.455	0	0	0	0	0	0	0
WT222(CAA14FCCF874)	3.62	13105	2022-11-29 20:14:10.564	0.072	-0.023	0.997	0	0	0	-1.401	-4.114	92.455	0	0	0	0	0	0	0
WT222(CAA14FCCF874)	3.62	13105	2022-11-29 20:14:10.564	0.072	-0.023	0.997	0	0	0	-1.401	-4.114	92.455	0	0	0	0	0	0	0
WT222(CAA14FCCF874)	3.62	13105	2022-11-29 20:14:10.564	0.072	-0.023	0.997	0	0	0	-1.401	-4.114	92.455	0	0	0	0	0	0	0
WT222(CAA14FCCF874)	3.62	13105	2022-11-29 20:14:10.564	0.072	-0.023	0.997	0	0	0	-1.401	-4.114	92.455	0	0	0	0	0	0	0
WT222(CAA14FCCF874)	3.62	13105	2022-11-29 20:14:10.564	0.071	-0.024	0.997	0	0	0	-1.401	-4.114	92.455	0	0	0	0	0	0	0
WT222(CAA14FCCF874)	3.62	13105	2022-11-29 20:14:10.564	0.071	-0.024	0.997	0	0	0	-1.401	-4.114	92.455	0	0	0	0	0	0	0
WT222(CAA14FCCF874)	3.62	13105	2022-11-29 20:14:10.564	0.071	-0.024	0.997	0	0	0	-1.401	-4.114	92.455	0	0	0	0	0	0	0
WT222(CAA14FCCF874)	3.62	13105	2022-11-29 20:14:10.564	0.071	-0.024	0.997	0	0	0	-1.401	-4.114	92.455	0	0	0	0	0	0	0
WT222(CAA14FCCF874)	3.62	13105	2022-11-29 20:14:10.564	0.072	-0.024	0.997	0	0	0	-1.401	-4.114	92.455	0	0	0	0	0	0	0
WT222(CAA14FCCF874)	3.62	13105	2022-11-29 20:14:10.564	0.072	-0.024	0.997	0	0	0	-1.401	-4.114	92.455	0	0	0	0	0	0	0
WT222(CAA14FCCF874)	3.62	13105	2022-11-29 20:14:10.564	0.072	-0.024	0.997	0	0	0	-1.401	-4.114	92.455	0	0	0	0	0	0	0
WT222(CAA14FCCF874)	3.62	13105	2022-11-29 20:14:10.564	0.072	-0.024	0.997	0	0	0	-1.401	-4.114	92.455	0	0	0	0	0	0	0
WT333(F4E4E1AF1293)	3.67	13105	2022-11-29 20:14:10.564	0.008	0.084	1.012	0	0	0	4.735	-0.467	-161.84	0	0	0	0	0	0	0
WT333(F4E4E1AF1293)	3.67	13105	2022-11-29 20:14:10.564	0.008	0.084	1.012	0	0	0	4.735	-0.467	-161.84	0	0	0	0	0	0	0
WT333(F4E4E1AF1293)	3.67	13105	2022-11-29 20:14:10.564	0.008	0.084	1.012	0	0	0	4.735	-0.467	-161.84	0	0	0	0	0	0	0
WT333(F4E4E1AF1293)	3.67	13105	2022-11-29 20:14:10.564	0.008	0.084	1.012	0	0	0	4.735	-0.467	-161.84	0	0	0	0	0	0	0
WT333(F4E4E1AF1293)	3.67	13105	2022-11-29 20:14:10.564	0.008	0.084	1.012	0	0	0	4.735	-0.467	-161.84	0	0	0	0	0	0	0
WT333(F4E4E1AF1293)	3.67	13105	2022-11-29 20:14:10.564	0.008	0.084	1.012	0	0	0	4.735	-0.467	-161.84	0	0	0	0	0	0	0
WT333(F4E4E1AF1293)	3.67	13105	2022-11-29 20:14:10.564	0.008	0.084	1.012	0	0	0	4.735	-0.467	-161.84	0	0	0	0	0	0	0
WT333(F4E4E1AF1293)	3.67	13105	2022-11-29 20:14:10.564	0.008	0.084	1.012	0	0	0	4.735	-0.467	-161.84	0	0	0	0	0	0	0
WT222(CAA14FCCF874)	3.62	13105	2022-11-29 20:14:10.595	0.072	-0.024	0.997	0	0	0	-1.401	-4.114	92.455	0	0	0	0	0	0	0
WT222(CAA14FCCF874)	3.62	13105	2022-11-29 20:14:10.595	0.072	-0.024	0.997	0	0	0	-1.401	-4.114	92.455	0	0	0	0	0	0	0
WT222(CAA14FCCF874)	3.62	13105	2022-11-29 20:14:10.595	0.072	-0.024	0.997	0	0	0	-1.401	-4.114	92.455	0	0	0	0	0	0	0
WT222(CAA14FCCF874)	3.62	13105	2022-11-29 20:14:10.595	0.072	-0.024	0.997	0	0	0	-1.401	-4.114	92.455	0	0	0	0	0	0	0
WT222(CAA14FCCF874)	3.62	13105	2022-11-29 20:14:10.595	0.072	-0.024	0.997	0	0	0	-1.401	-4.114	92.455	0	0	0	0	0	0	0
WT222(CAA14FCCF874)	3.62	13105	2022-11-29 20:14:10.595	0.072	-0.024	0.997	0	0	0	-1.401	-4.114	92.455	0	0	0	0	0	0	0
WT222(CAA14FCCF874)	3.62	13105	2022-11-29 20:14:10.595	0.072	-0.024	0.997	0	0	0	-1.401	-4.114	92.455	0	0	0	0	0	0	0
WT222(CAA14FCCF874)	3.62	13105	2022-11-29 20:14:10.595	0.072	-0.024	0.997	0	0	0	-1.401	-4.114	92.455	0	0	0	0	0	0	0
WT333(F4E4E1AF1293)	3.67	13105	2022-11-29 20:14:10.595	0.008	0.084	1.012	0	0	0	4.735	-0.467	-161.84	0	0	0	0	0	0	0
WT333(F4E4E1AF1293)	3.67	13105	2022-11-29 20:14:10.595	0.008	0.084	1.012	0	0	0	4.735	-0.467	-161.84	0	0	0	0	0	0	0
WT333(F4E4E1AF1293)	3.67	13105	2022-11-29 20:14:10.595	0.008	0.084	1.012	0	0	0	4.735	-0.467	-161.84	0	0	0	0	0	0	0
WT333(F4E4E1AF1293)	3.67	13105	2022-11-29 20:14:10.595	0.008	0.084	1.012	0	0	0	4.735	-0.467	-161.84	0	0	0	0	0	0	0
WT333(F4E4E1AF1293)	3.67	13105	2022-11-29 20:14:10.595	0.008	0.084	1.012	0	0	0	4.735	-0.467	-161.84	0	0	0	0	0	0	0
WT333(F4E4E1AF1293)	3.67	13105	2022-11-29 20:14:10.595	0.008	0.084	1.012	0	0	0	4.735	-0.467	-161.84	0	0	0	0	0	0	0
WT333(F4E4E1AF1293)	3.67	13105	2022-11-29 20:14:10.595	0.008	0.084	1.012	0	0	0	4.735	-0.467	-161.84	0	0	0	0	0	0	0
WT333(F4E4E1AF1293)	3.67	13105	2022-11-29 20:14:10.595	0.008	0.083	1.012	0	0	0	4.735	-0.467	-161.84	0	0	0	0	0	0	0
WT111(DD045F3F1DEA)	3.53	13108	2022-11-29 20:14:10.611	0.011	0.407	0.93	0	0	0	23.643	-0.615	-7.498	0	0	0	0	0	0	0
WT111(DD045F3F1DEA)	3.53	13108	2022-11-29 20:14:10.611	0.01	0.407	0.93	0	0	0	23.643	-0.615	-7.498	0	0	0	0	0	0	0
WT111(DD045F3F1DEA)	3.53	13108	2022-11-29 20:14:10.611	0.01	0.407	0.93	0	0	0	23.643	-0.615	-7.498	0	0	0	0	0	0	0
WT111(DD045F3F1DEA)	3.53	13108	2022-11-29 20:14:10.611	0.01	0.407	0.93	0	0	0	23.643	-0.615	-7.498	0	0	0	0	0	0	0
WT111(DD045F3F1DEA)	3.53	13108	2022-11-29 20:14:10.611	0.01	0.407	0.93	0	0	0	23.643	-0.615	-7.498	0	0	0	0	0	0	0
WT111(DD045F3F1DEA)	3.53	13108	2022-11-29 20:14:10.611	0.011	0.406	0.93	0	0	0	23.643	-0.615	-7.498	0	0	0	0	0	0	0
WT111(DD045F3F1DEA)	3.53	13108	2022-11-29 20:14:10.611	0.011	0.406	0.93	0	0	0	23.643	-0.615	-7.498	0	0	0	0	0	0	0
WT111(DD045F3F1DEA)	3.53	13108	2022-11-29 20:14:10.611	0.011	0.406	0.93	0	0	0	23.643	-0.615	-7.498	0	0	0	0	0	0	0
WT222(CAA14FCCF874)	3.62	13105	2022-11-29 20:14:10.611	0.072	-0.024	0.997	0	0	0	-1.401	-4.114	92.455	0	0	0	0	0	0	0
WT222(CAA14FCCF874)	3.62	13105	2022-11-29 20:14:10.611	0.072	-0.024	0.997	0	0	0	-1.401	-4.114	92.455	0	0	0	0	0	0	0
WT222(CAA14FCCF874)	3.62	13105	2022-11-29 20:14:10.611	0.072	-0.024	0.997	0	0	0	-1.401	-4.114	92.455	0	0	0	0	0	0	0
WT222(CAA14FCCF874)	3.62	13105	2022-11-29 20:14:10.611	0.072	-0.024	0.997	0	0	0	-1.401	-4.114	92.455	0	0	0	0	0	0	0
WT222(CAA14FCCF874)	3.62	13105	2022-11-29 20:14:10.611	0.072	-0.024	0.997	0	0	0	-1.401	-4.114	92.455	0	0	0	0	0	0	0
WT222(CAA14FCCF874)	3.62	13105	2022-11-29 20:14:10.611	0.072	-0.024	0.997	0	0	0	-1.401	-4.114	92.455	0	0	0	0	0	0	0
WT222(CAA14FCCF874)	3.62	13105	2022-11-29 20:14:10.611	0.072	-0.024	0.997	0	0	0	-1.401	-4.114	92.455	0	0	0	0	0	0	0
WT222(CAA14FCCF874)	3.62	13105	2022-11-29 20:14:10.611	0.072	-0.024	0.997	0	0	0	-1.401	-4.114	92.455	0	0	0	0	0	0	0
WT222(CAA14FCCF874)	3.62	13105	2022-11-29 20:14:10.627	0.072	-0.024	0.997	0	0	0	-1.401	-4.114	92.455	0	0	0	0	0	0	0
WT222(CAA14FCCF874)	3.62	13105	2022-11-29 20:14:10.627	0.072	-0.024	0.997	0	0	0	-1.401	-4.114	92.455	0	0	0	0	0	0	0
WT222(CAA14FCCF874)	3.62	13105	2022-11-29 20:14:10.627	0.072	-0.024	0.997	0	0	0	-1.401	-4.114	92.455	0	0	0	0	0	0	0
WT222(CAA14FCCF874)	3.62	13105	2022-11-29 20:14:10.627	0.071	-0.024	0.997	0	0	0	-1.401	-4.114	92.455	0	0	0	0	0	0	0
WT222(CAA14FCCF874)	3.62	13105	2022-11-29 20:14:10.627	0.071	-0.024	0.997	0	0	0	-1.401	-4.114	92.455	0	0	0	0	0	0	0
WT222(CAA14FCCF874)	3.62	13105	2022-11-29 20:14:10.627	0.071	-0.024	0.997	0	0	0	-1.401	-4.114	92.455	0	0	0	0	0	0	0
WT222(CAA14FCCF874)	3.62	13105	2022-11-29 20:14:10.627	0.071	-0.024	0.997	0	0	0	-1.401	-4.114	92.455	0	0	0	0	0	0	0
WT222(CAA14FCCF874)	3.62	13105	2022-11-29 20:14:10.627	0.071	-0.024	0.997	0	0	0	-1.401	-4.114	92.455	0	0	0	0	0	0	0
WT333(F4E4E1AF1293)	3.67	13105	2022-11-29 20:14:10.627	0.008	0.083	1.012	0	0	0	4.735	-0.467	-161.84	0	0	0	0	0	0	0
WT333(F4E4E1AF1293)	3.67	13105	2022-11-29 20:14:10.627	0.008	0.083	1.012	0	0	0	4.735	-0.467	-161.84	0	0	0	0	0	0	0
WT333(F4E4E1AF1293)	3.67	13105	2022-11-29 20:14:10.627	0.008	0.083	1.012	0	0	0	4.735	-0.467	-161.84	0	0	0	0	0	0	0
WT333(F4E4E1AF1293)	3.67	13105	2022-11-29 20:14:10.627	0.008	0.083	1.012	0	0	0	4.735	-0.467	-161.84	0	0	0	0	0	0	0
WT333(F4E4E1AF1293)	3.67	13105	2022-11-29 20:14:10.627	0.008	0.083	1.012	0	0	0	4.735	-0.467	-161.84	0	0	0	0	0	0	0
WT333(F4E4E1AF1293)	3.67	13105	2022-11-29 20:14:10.627	0.008	0.083	1.012	0	0	0	4.735	-0.467	-161.84	0	0	0	0	0	0	0
WT333(F4E4E1AF1293)	3.67	13105	2022-11-29 20:14:10.627	0.008	0.083	1.012	0	0	0	4.735	-0.467	-161.84	0	0	0	0	0	0	0
WT333(F4E4E1AF1293)	3.67	13105	2022-11-29 20:14:10.627	0.008	0.084	1.012	0	0	0	4.735	-0.467	-161.84	0	0	0	0	0	0	0
WT111(DD045F3F1DEA)	3.53	13108	2022-11-29 20:14:10.642	0.011	0.407	0.93	0	0	0	23.643	-0.615	-7.498	0	0	0	0	0	0	0
WT111(DD045F3F1DEA)	3.53	13108	2022-11-29 20:14:10.642	0.011	0.407	0.93	0	0	0	23.643	-0.615	-7.498	0	0	0	0	0	0	0
WT111(DD045F3F1DEA)	3.53	13108	2022-11-29 20:14:10.642	0.011	0.407	0.93	0	0	0	23.643	-0.615	-7.498	0	0	0	0	0	0	0
WT111(DD045F3F1DEA)	3.53	13108	2022-11-29 20:14:10.642	0.011	0.407	0.93	0	0	0	23.643	-0.615	-7.498	0	0	0	0	0	0	0
WT111(DD045F3F1DEA)	3.53	13108	2022-11-29 20:14:10.642	0.01	0.406	0.93	0	0	0	23.643	-0.615	-7.498	0	0	0	0	0	0	0
WT111(DD045F3F1DEA)	3.53	13108	2022-11-29 20:14:10.642	0.01	0.406	0.93	0	0	0	23.643	-0.615	-7.498	0	0	0	0	0	0	0
WT111(DD045F3F1DEA)	3.53	13108	2022-11-29 20:14:10.642	0.01	0.406	0.93	0	0	0	23.643	-0.615	-7.498	0	0	0	0	0	0	0
WT111(DD045F3F1DEA)	3.53	13108	2022-11-29 20:14:10.642	0.01	0.406	0.93	0	0	0	23.643	-0.615	-7.498	0	0	0	0	0	0	0
WT222(CAA14FCCF874)	3.62	13105	2022-11-29 20:14:10.642	0.071	-0.024	0.997	0	0	0	-1.401	-4.114	92.455	0	0	0	0	0	0	0
WT222(CAA14FCCF874)	3.62	13105	2022-11-29 20:14:10.642	0.071	-0.024	0.997	0	0	0	-1.401	-4.114	92.455	0	0	0	0	0	0	0
WT222(CAA14FCCF874)	3.62	13105	2022-11-29 20:14:10.642	0.071	-0.024	0.997	0	0	0	-1.401	-4.114	92.455	0	0	0	0	0	0	0
WT222(CAA14FCCF874)	3.62	13105	2022-11-29 20:14:10.642	0.071	-0.023	0.997	0	0	0	-1.401	-4.114	92.455	0	0	0	0	0	0	0
WT222(CAA14FCCF874)	3.62	13105	2022-11-29 20:14:10.642	0.071	-0.023	0.997	0	0	0	-1.401	-4.114	92.455	0	0	0	0	0	0	0
WT222(CAA14FCCF874)	3.62	13105	2022-11-29 20:14:10.642	0.071	-0.023	0.997	0	0	0	-1.401	-4.114	92.455	0	0	0	0	0	0	0
WT222(CAA14FCCF874)	3.62	13105	2022-11-29 20:14:10.642	0.071	-0.023	0.997	0	0	0	-1.401	-4.114	92.455	0	0	0	0	0	0	0
WT222(CAA14FCCF874)	3.62	13105	2022-11-29 20:14:10.642	0.072	-0.024	0.996	0	0	0	-1.401	-4.114	92.455	0	0	0	0	0	0	0
WT333(F4E4E1AF1293)	3.67	13105	2022-11-29 20:14:10.658	0.008	0.084	1.012	0	0	0	4.735	-0.467	-161.84	0	0	0	0	0	0	0
WT333(F4E4E1AF1293)	3.67	13105	2022-11-29 20:14:10.658	0.008	0.084	1.012	0	0	0	4.735	-0.467	-161.84	0	0	0	0	0	0	0
WT333(F4E4E1AF1293)	3.67	13105	2022-11-29 20:14:10.658	0.008	0.084	1.012	0	0	0	4.735	-0.467	-161.84	0	0	0	0	0	0	0
WT333(F4E4E1AF1293)	3.67	13105	2022-11-29 20:14:10.658	0.008	0.084	1.012	0	0	0	4.735	-0.467	-161.84	0	0	0	0	0	0	0
WT333(F4E4E1AF1293)	3.67	13105	2022-11-29 20:14:10.658	0.008	0.084	1.012	0	0	0	4.735	-0.467	-161.84	0	0	0	0	0	0	0
WT333(F4E4E1AF1293)	3.67	13105	2022-11-29 20:14:10.658	0.008	0.084	1.012	0	0	0	4.735	-0.467	-161.84	0	0	0	0	0	0	0
WT333(F4E4E1AF1293)	3.67	13105	2022-11-29 20:14:10.658	0.008	0.084	1.012	0	0	0	4.735	-0.467	-161.84	0	0	0	0	0	0	0
WT333(F4E4E1AF1293)	3.67	13105	2022-11-29 20:14:10.658	0.008	0.083	1.012	0	0	0	4.735	-0.467	-161.84	0	0	0	0	0	0	0
WT111(DD045F3F1DEA)	3.53	13108	2022-11-29 20:14:10.674	0.011	0.407	0.929	0	0	0	23.643	-0.615	-7.498	0	0	0	0	0	0	0
WT111(DD045F3F1DEA)	3.53	13108	2022-11-29 20:14:10.674	0.011	0.407	0.929	0	0	0	23.643	-0.615	-7.498	0	0	0	0	0	0	0
WT111(DD045F3F1DEA)	3.53	13108	2022-11-29 20:14:10.674	0.011	0.407	0.929	0	0	0	23.643	-0.615	-7.498	0	0	0	0	0	0	0
WT111(DD045F3F1DEA)	3.53	13108	2022-11-29 20:14:10.674	0.011	0.407	0.929	0	0	0	23.643	-0.615	-7.498	0	0	0	0	0	0	0
WT111(DD045F3F1DEA)	3.53	13108	2022-11-29 20:14:10.674	0.011	0.407	0.93	0	0	0	23.643	-0.615	-7.498	0	0	0	0	0	0	0
WT111(DD045F3F1DEA)	3.53	13108	2022-11-29 20:14:10.674	0.011	0.407	0.93	0	0	0	23.643	-0.615	-7.498	0	0	0	0	0	0	0
WT111(DD045F3F1DEA)	3.53	13108	2022-11-29 20:14:10.674	0.011	0.407	0.93	0	0	0	23.643	-0.615	-7.498	0	0	0	0	0	0	0
WT111(DD045F3F1DEA)	3.53	13108	2022-11-29 20:14:10.674	0.011	0.407	0.93	0	0	0	23.643	-0.615	-7.498	0	0	0	0	0	0	0
WT222(CAA14FCCF874)	3.62	13105	2022-11-29 20:14:10.674	0.072	-0.024	0.996	0	0	0	-1.401	-4.114	92.455	0	0	0	0	0	0	0
WT222(CAA14FCCF874)	3.62	13105	2022-11-29 20:14:10.689	0.072	-0.024	0.996	0	0	0	-1.401	-4.114	92.455	0	0	0	0	0	0	0
WT222(CAA14FCCF874)	3.62	13105	2022-11-29 20:14:10.689	0.072	-0.024	0.996	0	0	0	-1.401	-4.114	92.455	0	0	0	0	0	0	0
WT222(CAA14FCCF874)	3.62	13105	2022-11-29 20:14:10.689	0.071	-0.024	0.997	0	0	0	-1.401	-4.114	92.455	0	0	0	0	0	0	0
WT222(CAA14FCCF874)	3.62	13105	2022-11-29 20:14:10.689	0.071	-0.024	0.997	0	0	0	-1.401	-4.114	92.455	0	0	0	0	0	0	0
WT222(CAA14FCCF874)	3.62	13105	2022-11-29 20:14:10.689	0.071	-0.024	0.997	0	0	0	-1.401	-4.114	92.455	0	0	0	0	0	0	0
WT222(CAA14FCCF874)	3.62	13105	2022-11-29 20:14:10.689	0.071	-0.024	0.997	0	0	0	-1.401	-4.114	92.455	0	0	0	0	0	0	0
WT222(CAA14FCCF874)	3.62	13105	2022-11-29 20:14:10.689	0.071	-0.024	0.996	0	0	0	-1.401	-4.114	92.455	0	0	0	0	0	0	0
WT111(DD045F3F1DEA)	3.53	13108	2022-11-29 20:14:10.720	0.011	0.407	0.93	0	0	0	23.643	-0.615	-7.498	0	0	0	0	0	0	0
WT111(DD045F3F1DEA)	3.53	13108	2022-11-29 20:14:10.736	0.011	0.407	0.93	0	0	0	23.643	-0.615	-7.498	0	0	0	0	0	0	0
WT111(DD045F3F1DEA)	3.53	13108	2022-11-29 20:14:10.736	0.011	0.407	0.93	0	0	0	23.643	-0.615	-7.498	0	0	0	0	0	0	0
WT111(DD045F3F1DEA)	3.53	13108	2022-11-29 20:14:10.736	0.011	0.407	0.93	0	0	0	23.643	-0.615	-7.498	0	0	0	0	0	0	0
WT111(DD045F3F1DEA)	3.53	13108	2022-11-29 20:14:10.736	0.011	0.407	0.93	0	0	0	23.643	-0.615	-7.498	0	0	0	0	0	0	0
WT111(DD045F3F1DEA)	3.53	13108	2022-11-29 20:14:10.736	0.011	0.407	0.93	0	0	0	23.643	-0.615	-7.498	0	0	0	0	0	0	0
WT111(DD045F3F1DEA)	3.53	13108	2022-11-29 20:14:10.736	0.011	0.407	0.93	0	0	0	23.643	-0.615	-7.498	0	0	0	0	0	0	0
WT111(DD045F3F1DEA)	3.53	13108	2022-11-29 20:14:10.736	0.011	0.407	0.93	0	0	0	23.643	-0.615	-7.498	0	0	0	0	0	0	0
WT222(CAA14FCCF874)	3.62	13105	2022-11-29 20:14:10.736	0.071	-0.024	0.996	0	0	0	-1.401	-4.114	92.455	0	0	0	0	0	0	0
WT222(CAA14FCCF874)	3.62	13105	2022-11-29 20:14:10.736	0.071	-0.024	0.996	0	0	0	-1.401	-4.114	92.455	0	0	0	0	0	0	0
WT222(CAA14FCCF874)	3.62	13105	2022-11-29 20:14:10.736	0.071	-0.024	0.996	0	0	0	-1.401	-4.114	92.455	0	0	0	0	0	0	0
WT222(CAA14FCCF874)	3.62	13105	2022-11-29 20:14:10.736	0.072	-0.024	0.996	0	0	0	-1.401	-4.114	92.455	0	0	0	0	0	0	0
WT222(CAA14FCCF874)	3.62	13105	2022-11-29 20:14:10.736	0.072	-0.024	0.996	0	0	0	-1.401	-4.114	92.455	0	0	0	0	0	0	0
WT222(CAA14FCCF874)	3.62	13105	2022-11-29 20:14:10.736	0.072	-0.024	0.996	0	0	0	-1.401	-4.114	92.455	0	0	0	0	0	0	0
WT222(CAA14FCCF874)	3.62	13105	2022-11-29 20:14:10.736	0.072	-0.024	0.996	0	0	0	-1.401	-4.114	92.455	0	0	0	0	0	0	0
WT222(CAA14FCCF874)	3.62	13105	2022-11-29 20:14:10.736	0.071	-0.024	0.997	0	0	0	-1.401	-4.114	92.455	0	0	0	0	0	0	0
WT333(F4E4E1AF1293)	3.67	13105	2022-11-29 20:14:10.752	0.008	0.083	1.012	0	0	0	4.735	-0.467	-161.84	0	0	0	0	0	0	0
WT333(F4E4E1AF1293)	3.67	13105	2022-11-29 20:14:10.752	0.008	0.083	1.012	0	0	0	4.735	-0.467	-161.84	0	0	0	0	0	0	0
WT333(F4E4E1AF1293)	3.67	13105	2022-11-29 20:14:10.752	0.008	0.083	1.012	0	0	0	4.735	-0.467	-161.84	0	0	0	0	0	0	0
WT333(F4E4E1AF1293)	3.67	13105	2022-11-29 20:14:10.752	0.008	0.084	1.012	0	0	0	4.735	-0.467	-161.84	0	0	0	0	0	0	0
WT333(F4E4E1AF1293)	3.67	13105	2022-11-29 20:14:10.752	0.008	0.084	1.012	0	0	0	4.735	-0.467	-161.84	0	0	0	0	0	0	0
WT333(F4E4E1AF1293)	3.67	13105	2022-11-29 20:14:10.752	0.008	0.084	1.012	0	0	0	4.735	-0.467	-161.84	0	0	0	0	0	0	0
WT333(F4E4E1AF1293)	3.67	13105	2022-11-29 20:14:10.752	0.008	0.084	1.012	0	0	0	4.735	-0.467	-161.84	0	0	0	0	0	0	0
WT333(F4E4E1AF1293)	3.67	13105	2022-11-29 20:14:10.752	0.008	0.084	1.013	0	0	0	4.735	-0.467	-161.84	0	0	0	0	0	0	0
WT222(CAA14FCCF874)	3.62	13105	2022-11-29 20:14:10.767	0.071	-0.024	0.997	0	0	0	-1.401	-4.114	92.455	0	0	0	0	0	0	0
WT222(CAA14FCCF874)	3.62	13105	2022-11-29 20:14:10.767	0.071	-0.024	0.997	0	0	0	-1.401	-4.114	92.455	0	0	0	0	0	0	0
WT222(CAA14FCCF874)	3.62	13105	2022-11-29 20:14:10.767	0.071	-0.024	0.997	0	0	0	-1.401	-4.114	92.455	0	0	0	0	0	0	0
WT222(CAA14FCCF874)	3.62	13105	2022-11-29 20:14:10.767	0.072	-0.024	0.997	0	0	0	-1.401	-4.114	92.455	0	0	0	0	0	0	0
WT222(CAA14FCCF874)	3.62	13105	2022-11-29 20:14:10.767	0.072	-0.024	0.997	0	0	0	-1.401	-4.114	92.455	0	0	0	0	0	0	0
WT222(CAA14FCCF874)	3.62	13105	2022-11-29 20:14:10.767	0.072	-0.024	0.997	0	0	0	-1.401	-4.114	92.455	0	0	0	0	0	0	0
WT222(CAA14FCCF874)	3.62	13105	2022-11-29 20:14:10.767	0.072	-0.024	0.997	0	0	0	-1.401	-4.114	92.455	0	0	0	0	0	0	0
WT222(CAA14FCCF874)	3.62	13105	2022-11-29 20:14:10.767	0.071	-0.025	0.997	0	0	0	-1.401	-4.114	92.455	0	0	0	0	0	0	0
WT111(DD045F3F1DEA)	3.53	13108	2022-11-29 20:14:10.783	0.01	0.407	0.929	0	0	0	23.643	-0.615	-7.498	0	0	0	0	0	0	0
WT111(DD045F3F1DEA)	3.53	13108	2022-11-29 20:14:10.783	0.01	0.407	0.929	0	0	0	23.643	-0.615	-7.498	0	0	0	0	0	0	0
WT111(DD045F3F1DEA)	3.53	13108	2022-11-29 20:14:10.783	0.01	0.407	0.929	0	0	0	23.643	-0.615	-7.498	0	0	0	0	0	0	0
WT111(DD045F3F1DEA)	3.53	13108	2022-11-29 20:14:10.783	0.01	0.407	0.929	0	0	0	23.643	-0.615	-7.498	0	0	0	0	0	0	0
WT111(DD045F3F1DEA)	3.53	13108	2022-11-29 20:14:10.783	0.01	0.407	0.93	0	0	0	23.643	-0.615	-7.498	0	0	0	0	0	0	0
WT111(DD045F3F1DEA)	3.53	13108	2022-11-29 20:14:10.783	0.01	0.407	0.93	0	0	0	23.643	-0.615	-7.498	0	0	0	0	0	0	0
WT111(DD045F3F1DEA)	3.53	13108	2022-11-29 20:14:10.783	0.01	0.407	0.93	0	0	0	23.643	-0.615	-7.498	0	0	0	0	0	0	0
WT111(DD045F3F1DEA)	3.53	13108	2022-11-29 20:14:10.783	0.01	0.407	0.93	0	0	0	23.643	-0.615	-7.498	0	0	0	0	0	0	0
WT111(DD045F3F1DEA)	3.53	13108	2022-11-29 20:14:10.783	0.011	0.407	0.929	0	0	0	23.643	-0.615	-7.498	0	0	0	0	0	0	0
WT111(DD045F3F1DEA)	3.53	13108	2022-11-29 20:14:10.783	0.011	0.407	0.929	0	0	0	23.643	-0.615	-7.498	0	0	0	0	0	0	0
WT111(DD045F3F1DEA)	3.53	13108	2022-11-29 20:14:10.783	0.011	0.407	0.929	0	0	0	23.643	-0.615	-7.498	0	0	0	0	0	0	0
WT111(DD045F3F1DEA)	3.53	13108	2022-11-29 20:14:10.783	0.011	0.407	0.929	0	0	0	23.643	-0.615	-7.498	0	0	0	0	0	0	0
WT111(DD045F3F1DEA)	3.53	13108	2022-11-29 20:14:10.783	0.01	0.407	0.93	0	0	0	23.643	-0.615	-7.498	0	0	0	0	0	0	0
WT111(DD045F3F1DEA)	3.53	13108	2022-11-29 20:14:10.783	0.01	0.407	0.93	0	0	0	23.643	-0.615	-7.498	0	0	0	0	0	0	0
WT111(DD045F3F1DEA)	3.53	13108	2022-11-29 20:14:10.783	0.01	0.407	0.93	0	0	0	23.643	-0.615	-7.498	0	0	0	0	0	0	0
WT111(DD045F3F1DEA)	3.53	13108	2022-11-29 20:14:10.783	0.01	0.407	0.93	0	0	0	23.643	-0.615	-7.498	0	0	0	0	0	0	0
WT222(CAA14FCCF874)	3.62	13105	2022-11-29 20:14:10.798	0.071	-0.025	0.997	0	0	0	-1.401	-4.114	92.455	0	0	0	0	0	0	0
WT222(CAA14FCCF874)	3.62	13105	2022-11-29 20:14:10.798	0.071	-0.025	0.997	0	0	0	-1.401	-4.114	92.455	0	0	0	0	0	0	0
WT222(CAA14FCCF874)	3.62	13105	2022-11-29 20:14:10.798	0.071	-0.025	0.997	0	0	0	-1.401	-4.114	92.455	0	0	0	0	0	0	0
WT222(CAA14FCCF874)	3.62	13105	2022-11-29 20:14:10.798	0.071	-0.024	0.996	0	0	0	-1.401	-4.114	92.455	0	0	0	0	0	0	0
WT222(CAA14FCCF874)	3.62	13105	2022-11-29 20:14:10.798	0.071	-0.024	0.996	0	0	0	-1.401	-4.114	92.455	0	0	0	0	0	0	0
WT222(CAA14FCCF874)	3.62	13105	2022-11-29 20:14:10.798	0.071	-0.024	0.996	0	0	0	-1.401	-4.114	92.455	0	0	0	0	0	0	0
WT222(CAA14FCCF874)	3.62	13105	2022-11-29 20:14:10.798	0.072	-0.024	0.997	0	0	0	-1.401	-4.114	92.455	0	0	0	0	0	0	0
WT222(CAA14FCCF874)	3.62	13105	2022-11-29 20:14:10.798	0.072	-0.024	0.997	0	0	0	-1.401	-4.114	92.455	0	0	0	0	0	0	0
WT222(CAA14FCCF874)	3.62	13105	2022-11-29 20:14:10.830	0.072	-0.024	0.997	0	0	0	-1.401	-4.114	92.455	0	0	0	0	0	0	0
WT222(CAA14FCCF874)	3.62	13105	2022-11-29 20:14:10.830	0.072	-0.024	0.997	0	0	0	-1.401	-4.114	92.455	0	0	0	0	0	0	0
WT222(CAA14FCCF874)	3.62	13105	2022-11-29 20:14:10.830	0.072	-0.024	0.997	0	0	0	-1.401	-4.114	92.455	0	0	0	0	0	0	0
WT222(CAA14FCCF874)	3.62	13105	2022-11-29 20:14:10.830	0.072	-0.024	0.997	0	0	0	-1.401	-4.114	92.455	0	0	0	0	0	0	0
WT222(CAA14FCCF874)	3.62	13105	2022-11-29 20:14:10.830	0.072	-0.024	0.997	0	0	0	-1.401	-4.114	92.455	0	0	0	0	0	0	0
WT222(CAA14FCCF874)	3.62	13105	2022-11-29 20:14:10.830	0.072	-0.024	0.997	0	0	0	-1.401	-4.114	92.455	0	0	0	0	0	0	0
WT222(CAA14FCCF874)	3.62	13105	2022-11-29 20:14:10.830	0.071	-0.025	0.997	0	0	0	-1.401	-4.114	92.455	0	0	0	0	0	0	0
WT222(CAA14FCCF874)	3.62	13105	2022-11-29 20:14:10.830	0.071	-0.025	0.997	0	0	0	-1.401	-4.114	92.455	0	0	0	0	0	0	0
WT333(F4E4E1AF1293)	3.67	13105	2022-11-29 20:14:10.830	0.008	0.084	1.013	0	0	0	4.735	-0.467	-161.84	0	0	0	0	0	0	0
WT333(F4E4E1AF1293)	3.67	13105	2022-11-29 20:14:10.830	0.008	0.084	1.013	0	0	0	4.735	-0.467	-161.84	0	0	0	0	0	0	0
WT333(F4E4E1AF1293)	3.67	13105	2022-11-29 20:14:10.830	0.008	0.084	1.013	0	0	0	4.735	-0.467	-161.84	0	0	0	0	0	0	0
WT333(F4E4E1AF1293)	3.67	13105	2022-11-29 20:14:10.830	0.008	0.084	1.012	0	0	0	4.735	-0.467	-161.84	0	0	0	0	0	0	0
WT333(F4E4E1AF1293)	3.67	13105	2022-11-29 20:14:10.830	0.008	0.084	1.012	0	0	0	4.735	-0.467	-161.84	0	0	0	0	0	0	0
WT333(F4E4E1AF1293)	3.67	13105	2022-11-29 20:14:10.830	0.008	0.084	1.012	0	0	0	4.735	-0.467	-161.84	0	0	0	0	0	0	0
WT333(F4E4E1AF1293)	3.67	13105	2022-11-29 20:14:10.830	0.008	0.084	1.012	0	0	0	4.735	-0.467	-161.84	0	0	0	0	0	0	0
WT333(F4E4E1AF1293)	3.67	13105	2022-11-29 20:14:10.830	0.008	0.084	1.012	0	0	0	4.735	-0.467	-161.84	0	0	0	0	0	0	0
WT111(DD045F3F1DEA)	3.53	13108	2022-11-29 20:14:10.845	0.011	0.407	0.93	0	0	0	23.643	-0.615	-7.498	0	0	0	0	0	0	0
WT111(DD045F3F1DEA)	3.53	13108	2022-11-29 20:14:10.845	0.011	0.407	0.93	0	0	0	23.643	-0.615	-7.498	0	0	0	0	0	0	0
WT111(DD045F3F1DEA)	3.53	13108	2022-11-29 20:14:10.845	0.011	0.407	0.93	0	0	0	23.643	-0.615	-7.498	0	0	0	0	0	0	0
WT111(DD045F3F1DEA)	3.53	13108	2022-11-29 20:14:10.845	0.011	0.407	0.93	0	0	0	23.643	-0.615	-7.498	0	0	0	0	0	0	0
WT111(DD045F3F1DEA)	3.53	13108	2022-11-29 20:14:10.845	0.01	0.408	0.929	0	0	0	23.643	-0.615	-7.498	0	0	0	0	0	0	0
WT111(DD045F3F1DEA)	3.53	13108	2022-11-29 20:14:10.845	0.01	0.408	0.929	0	0	0	23.643	-0.615	-7.498	0	0	0	0	0	0	0
WT111(DD045F3F1DEA)	3.53	13108	2022-11-29 20:14:10.845	0.01	0.408	0.929	0	0	0	23.643	-0.615	-7.498	0	0	0	0	0	0	0
WT111(DD045F3F1DEA)	3.53	13108	2022-11-29 20:14:10.845	0.01	0.408	0.929	0	0	0	23.643	-0.615	-7.498	0	0	0	0	0	0	0
WT333(F4E4E1AF1293)	3.67	13105	2022-11-29 20:14:10.861	0.008	0.084	1.012	0	0	0	4.735	-0.467	-161.84	0	0	0	0	0	0	0
WT333(F4E4E1AF1293)	3.67	13105	2022-11-29 20:14:10.861	0.008	0.084	1.012	0	0	0	4.735	-0.467	-161.84	0	0	0	0	0	0	0
WT333(F4E4E1AF1293)	3.67	13105	2022-11-29 20:14:10.861	0.008	0.084	1.012	0	0	0	4.735	-0.467	-161.84	0	0	0	0	0	0	0
WT333(F4E4E1AF1293)	3.67	13105	2022-11-29 20:14:10.861	0.008	0.084	1.012	0	0	0	4.735	-0.467	-161.84	0	0	0	0	0	0	0
WT333(F4E4E1AF1293)	3.67	13105	2022-11-29 20:14:10.861	0.008	0.084	1.012	0	0	0	4.735	-0.467	-161.84	0	0	0	0	0	0	0
WT333(F4E4E1AF1293)	3.67	13105	2022-11-29 20:14:10.861	0.008	0.084	1.012	0	0	0	4.735	-0.467	-161.84	0	0	0	0	0	0	0
WT333(F4E4E1AF1293)	3.67	13105	2022-11-29 20:14:10.861	0.008	0.084	1.012	0	0	0	4.735	-0.467	-161.84	0	0	0	0	0	0	0
WT333(F4E4E1AF1293)	3.67	13105	2022-11-29 20:14:10.861	0.008	0.084	1.013	0	0	0	4.735	-0.467	-161.84	0	0	0	0	0	0	0
WT111(DD045F3F1DEA)	3.53	13108	2022-11-29 20:14:10.877	0.01	0.407	0.93	0	0	0	23.643	-0.615	-7.498	0	0	0	0	0	0	0
WT111(DD045F3F1DEA)	3.53	13108	2022-11-29 20:14:10.877	0.01	0.407	0.93	0	0	0	23.643	-0.615	-7.498	0	0	0	0	0	0	0
WT111(DD045F3F1DEA)	3.53	13108	2022-11-29 20:14:10.877	0.01	0.407	0.93	0	0	0	23.643	-0.615	-7.498	0	0	0	0	0	0	0
WT111(DD045F3F1DEA)	3.53	13108	2022-11-29 20:14:10.877	0.01	0.407	0.93	0	0	0	23.643	-0.615	-7.498	0	0	0	0	0	0	0
WT111(DD045F3F1DEA)	3.53	13108	2022-11-29 20:14:10.877	0.011	0.407	0.929	0	0	0	23.643	-0.615	-7.498	0	0	0	0	0	0	0
WT111(DD045F3F1DEA)	3.53	13108	2022-11-29 20:14:10.877	0.011	0.407	0.929	0	0	0	23.643	-0.615	-7.498	0	0	0	0	0	0	0
WT111(DD045F3F1DEA)	3.53	13108	2022-11-29 20:14:10.877	0.011	0.407	0.929	0	0	0	23.643	-0.615	-7.498	0	0	0	0	0	0	0
WT111(DD045F3F1DEA)	3.53	13108	2022-11-29 20:14:10.877	0.011	0.407	0.929	0	0	0	23.643	-0.615	-7.498	0	0	0	0	0	0	0
WT222(CAA14FCCF874)	3.62	13105	2022-11-29 20:14:10.892	0.071	-0.025	0.997	0	0	0	-1.401	-4.114	92.455	0	0	0	0	0	0	0
WT222(CAA14FCCF874)	3.62	13105	2022-11-29 20:14:10.892	0.071	-0.025	0.997	0	0	0	-1.401	-4.114	92.455	0	0	0	0	0	0	0
WT222(CAA14FCCF874)	3.62	13105	2022-11-29 20:14:10.892	0.071	-0.024	0.997	0	0	0	-1.401	-4.114	92.455	0	0	0	0	0	0	0
WT222(CAA14FCCF874)	3.62	13105	2022-11-29 20:14:10.892	0.071	-0.024	0.997	0	0	0	-1.401	-4.114	92.455	0	0	0	0	0	0	0
WT222(CAA14FCCF874)	3.62	13105	2022-11-29 20:14:10.892	0.071	-0.024	0.997	0	0	0	-1.401	-4.114	92.455	0	0	0	0	0	0	0
WT222(CAA14FCCF874)	3.62	13105	2022-11-29 20:14:10.892	0.071	-0.024	0.997	0	0	0	-1.401	-4.114	92.455	0	0	0	0	0	0	0
WT222(CAA14FCCF874)	3.62	13105	2022-11-29 20:14:10.892	0.071	-0.024	0.997	0	0	0	-1.401	-4.114	92.455	0	0	0	0	0	0	0
WT222(CAA14FCCF874)	3.62	13105	2022-11-29 20:14:10.892	0.071	-0.024	0.997	0	0	0	-1.401	-4.114	92.455	0	0	0	0	0	0	0
WT111(DD045F3F1DEA)	3.53	13108	2022-11-29 20:14:10.908	0.011	0.407	0.929	0	0	0	23.643	-0.615	-7.498	0	0	0	0	0	0	0
WT111(DD045F3F1DEA)	3.53	13108	2022-11-29 20:14:10.908	0.011	0.407	0.929	0	0	0	23.643	-0.615	-7.498	0	0	0	0	0	0	0
WT111(DD045F3F1DEA)	3.53	13108	2022-11-29 20:14:10.908	0.011	0.407	0.929	0	0	0	23.643	-0.615	-7.498	0	0	0	0	0	0	0
WT111(DD045F3F1DEA)	3.53	13108	2022-11-29 20:14:10.908	0.011	0.407	0.929	0	0	0	23.643	-0.615	-7.498	0	0	0	0	0	0	0
WT111(DD045F3F1DEA)	3.53	13108	2022-11-29 20:14:10.908	0.011	0.407	0.93	0	0	0	23.643	-0.615	-7.498	0	0	0	0	0	0	0
WT111(DD045F3F1DEA)	3.53	13108	2022-11-29 20:14:10.908	0.011	0.407	0.93	0	0	0	23.643	-0.615	-7.498	0	0	0	0	0	0	0
WT111(DD045F3F1DEA)	3.53	13108	2022-11-29 20:14:10.908	0.011	0.407	0.93	0	0	0	23.643	-0.615	-7.498	0	0	0	0	0	0	0
WT111(DD045F3F1DEA)	3.53	13108	2022-11-29 20:14:10.908	0.011	0.407	0.93	0	0	0	23.643	-0.615	-7.498	0	0	0	0	0	0	0
WT222(CAA14FCCF874)	3.62	13105	2022-11-29 20:14:10.955	0.071	-0.024	0.997	0	0	0	-1.401	-4.114	92.455	0	0	0	0	0	0	0
WT222(CAA14FCCF874)	3.62	13105	2022-11-29 20:14:10.955	0.071	-0.024	0.997	0	0	0	-1.401	-4.114	92.455	0	0	0	0	0	0	0
WT222(CAA14FCCF874)	3.62	13105	2022-11-29 20:14:10.955	0.072	-0.024	0.997	0	0	0	-1.401	-4.114	92.455	0	0	0	0	0	0	0
WT222(CAA14FCCF874)	3.62	13105	2022-11-29 20:14:10.955	0.072	-0.024	0.997	0	0	0	-1.401	-4.114	92.455	0	0	0	0	0	0	0
WT222(CAA14FCCF874)	3.62	13105	2022-11-29 20:14:10.955	0.072	-0.024	0.997	0	0	0	-1.401	-4.114	92.455	0	0	0	0	0	0	0
WT222(CAA14FCCF874)	3.62	13105	2022-11-29 20:14:10.955	0.072	-0.024	0.997	0	0	0	-1.401	-4.114	92.455	0	0	0	0	0	0	0
WT222(CAA14FCCF874)	3.62	13105	2022-11-29 20:14:10.955	0.071	-0.024	0.997	0	0	0	-1.401	-4.114	92.455	0	0	0	0	0	0	0
WT222(CAA14FCCF874)	3.62	13105	2022-11-29 20:14:10.955	0.071	-0.024	0.997	0	0	0	-1.401	-4.114	92.455	0	0	0	0	0	0	0
WT333(F4E4E1AF1293)	3.67	13105	2022-11-29 20:14:10.955	0.008	0.084	1.013	0	0	0	4.735	-0.467	-161.84	0	0	0	0	0	0	0
WT333(F4E4E1AF1293)	3.67	13105	2022-11-29 20:14:10.955	0.008	0.084	1.013	0	0	0	4.735	-0.467	-161.84	0	0	0	0	0	0	0
WT333(F4E4E1AF1293)	3.67	13105	2022-11-29 20:14:10.955	0.008	0.084	1.013	0	0	0	4.735	-0.467	-161.84	0	0	0	0	0	0	0
WT333(F4E4E1AF1293)	3.67	13105	2022-11-29 20:14:10.955	0.008	0.084	1.012	0	0	0	4.735	-0.467	-161.84	0	0	0	0	0	0	0
WT333(F4E4E1AF1293)	3.67	13105	2022-11-29 20:14:10.955	0.008	0.084	1.012	0	0	0	4.735	-0.467	-161.84	0	0	0	0	0	0	0
WT333(F4E4E1AF1293)	3.67	13105	2022-11-29 20:14:10.955	0.008	0.084	1.012	0	0	0	4.735	-0.467	-161.84	0	0	0	0	0	0	0
WT333(F4E4E1AF1293)	3.67	13105	2022-11-29 20:14:10.955	0.008	0.084	1.012	0	0	0	4.735	-0.467	-161.84	0	0	0	0	0	0	0
WT333(F4E4E1AF1293)	3.67	13105	2022-11-29 20:14:10.955	0.008	0.084	1.012	0	0	0	4.735	-0.467	-161.84	0	0	0	0	0	0	0
WT111(DD045F3F1DEA)	3.53	13108	2022-11-29 20:14:10.970	0.01	0.407	0.93	0	0	0	23.643	-0.615	-7.498	0	0	0	0	0	0	0
WT111(DD045F3F1DEA)	3.53	13108	2022-11-29 20:14:10.970	0.01	0.407	0.93	0	0	0	23.643	-0.615	-7.498	0	0	0	0	0	0	0
WT111(DD045F3F1DEA)	3.53	13108	2022-11-29 20:14:10.970	0.01	0.407	0.93	0	0	0	23.643	-0.615	-7.498	0	0	0	0	0	0	0
WT111(DD045F3F1DEA)	3.53	13108	2022-11-29 20:14:10.970	0.01	0.407	0.93	0	0	0	23.643	-0.615	-7.498	0	0	0	0	0	0	0
WT111(DD045F3F1DEA)	3.53	13108	2022-11-29 20:14:10.970	0.01	0.407	0.93	0	0	0	23.643	-0.615	-7.498	0	0	0	0	0	0	0
WT111(DD045F3F1DEA)	3.53	13108	2022-11-29 20:14:10.970	0.01	0.407	0.93	0	0	0	23.643	-0.615	-7.498	0	0	0	0	0	0	0
WT111(DD045F3F1DEA)	3.53	13108	2022-11-29 20:14:10.970	0.01	0.407	0.93	0	0	0	23.643	-0.615	-7.498	0	0	0	0	0	0	0
WT111(DD045F3F1DEA)	3.53	13108	2022-11-29 20:14:10.970	0.01	0.407	0.93	0	0	0	23.643	-0.615	-7.498	0	0	0	0	0	0	0
WT222(CAA14FCCF874)	3.62	13105	2022-11-29 20:14:10.986	0.071	-0.024	0.997	0	0	0	-1.401	-4.114	92.455	0	0	0	0	0	0	0
WT222(CAA14FCCF874)	3.62	13105	2022-11-29 20:14:10.986	0.071	-0.024	0.997	0	0	0	-1.401	-4.114	92.455	0	0	0	0	0	0	0
WT222(CAA14FCCF874)	3.62	13105	2022-11-29 20:14:10.986	0.071	-0.024	0.997	0	0	0	-1.401	-4.114	92.455	0	0	0	0	0	0	0
WT222(CAA14FCCF874)	3.62	13105	2022-11-29 20:14:10.986	0.071	-0.024	0.997	0	0	0	-1.401	-4.114	92.455	0	0	0	0	0	0	0
WT222(CAA14FCCF874)	3.62	13105	2022-11-29 20:14:10.986	0.071	-0.024	0.997	0	0	0	-1.401	-4.114	92.455	0	0	0	0	0	0	0
WT222(CAA14FCCF874)	3.62	13105	2022-11-29 20:14:10.986	0.071	-0.024	0.997	0	0	0	-1.401	-4.114	92.455	0	0	0	0	0	0	0
WT222(CAA14FCCF874)	3.62	13105	2022-11-29 20:14:10.986	0.072	-0.024	0.997	0	0	0	-1.401	-4.114	92.455	0	0	0	0	0	0	0
WT222(CAA14FCCF874)	3.62	13105	2022-11-29 20:14:10.986	0.072	-0.024	0.997	0	0	0	-1.401	-4.114	92.455	0	0	0	0	0	0	0
WT333(F4E4E1AF1293)	3.67	13105	2022-11-29 20:14:10.986	0.008	0.084	1.012	0	0	0	4.735	-0.467	-161.84	0	0	0	0	0	0	0
WT333(F4E4E1AF1293)	3.67	13105	2022-11-29 20:14:10.986	0.008	0.084	1.012	0	0	0	4.735	-0.467	-161.84	0	0	0	0	0	0	0
WT333(F4E4E1AF1293)	3.67	13105	2022-11-29 20:14:10.986	0.008	0.083	1.012	0	0	0	4.735	-0.467	-161.84	0	0	0	0	0	0	0
WT333(F4E4E1AF1293)	3.67	13105	2022-11-29 20:14:10.986	0.008	0.083	1.012	0	0	0	4.735	-0.467	-161.84	0	0	0	0	0	0	0
WT333(F4E4E1AF1293)	3.67	13105	2022-11-29 20:14:10.986	0.008	0.083	1.012	0	0	0	4.735	-0.467	-161.84	0	0	0	0	0	0	0
WT333(F4E4E1AF1293)	3.67	13105	2022-11-29 20:14:10.986	0.008	0.083	1.012	0	0	0	4.735	-0.467	-161.84	0	0	0	0	0	0	0
WT333(F4E4E1AF1293)	3.67	13105	2022-11-29 20:14:10.986	0.008	0.084	1.013	0	0	0	4.735	-0.467	-161.84	0	0	0	0	0	0	0
WT333(F4E4E1AF1293)	3.67	13105	2022-11-29 20:14:10.986	0.008	0.084	1.013	0	0	0	4.735	-0.467	-161.84	0	0	0	0	0	0	0
WT222(CAA14FCCF874)	3.62	13105	2022-11-29 20:14:11.002	0.072	-0.024	0.997	0	0	0	-1.401	-4.114	92.455	0	0	0	0	0	0	0
WT222(CAA14FCCF874)	3.62	13105	2022-11-29 20:14:11.002	0.072	-0.024	0.997	0	0	0	-1.401	-4.114	92.455	0	0	0	0	0	0	0
WT222(CAA14FCCF874)	3.62	13105	2022-11-29 20:14:11.002	0.071	-0.024	0.997	0	0	0	-1.401	-4.114	92.455	0	0	0	0	0	0	0
WT222(CAA14FCCF874)	3.62	13105	2022-11-29 20:14:11.002	0.071	-0.024	0.997	0	0	0	-1.401	-4.114	92.455	0	0	0	0	0	0	0
WT222(CAA14FCCF874)	3.62	13105	2022-11-29 20:14:11.002	0.071	-0.024	0.997	0	0	0	-1.401	-4.114	92.455	0	0	0	0	0	0	0
WT222(CAA14FCCF874)	3.62	13105	2022-11-29 20:14:11.002	0.071	-0.024	0.997	0	0	0	-1.401	-4.114	92.455	0	0	0	0	0	0	0
WT222(CAA14FCCF874)	3.62	13105	2022-11-29 20:14:11.002	0.071	-0.024	0.997	0	0	0	-1.401	-4.114	92.455	0	0	0	0	0	0	0
WT222(CAA14FCCF874)	3.62	13105	2022-11-29 20:14:11.002	0.071	-0.024	0.997	0	0	0	-1.401	-4.114	92.455	0	0	0	0	0	0	0
WT333(F4E4E1AF1293)	3.67	13105	2022-11-29 20:14:11.017	0.008	0.084	1.013	0	0	0	4.735	-0.467	-161.84	0	0	0	0	0	0	0
WT333(F4E4E1AF1293)	3.67	13105	2022-11-29 20:14:11.017	0.008	0.084	1.013	0	0	0	4.735	-0.467	-161.84	0	0	0	0	0	0	0
WT333(F4E4E1AF1293)	3.67	13105	2022-11-29 20:14:11.017	0.008	0.085	1.013	0	0	0	4.735	-0.467	-161.84	0	0	0	0	0	0	0
WT333(F4E4E1AF1293)	3.67	13105	2022-11-29 20:14:11.017	0.008	0.085	1.013	0	0	0	4.735	-0.467	-161.84	0	0	0	0	0	0	0
WT333(F4E4E1AF1293)	3.67	13105	2022-11-29 20:14:11.017	0.008	0.085	1.013	0	0	0	4.735	-0.467	-161.84	0	0	0	0	0	0	0
WT333(F4E4E1AF1293)	3.67	13105	2022-11-29 20:14:11.017	0.008	0.085	1.013	0	0	0	4.735	-0.467	-161.84	0	0	0	0	0	0	0
WT333(F4E4E1AF1293)	3.67	13105	2022-11-29 20:14:11.017	0.008	0.084	1.012	0	0	0	4.735	-0.467	-161.84	0	0	0	0	0	0	0
WT333(F4E4E1AF1293)	3.67	13105	2022-11-29 20:14:11.017	0.008	0.084	1.012	0	0	0	4.735	-0.467	-161.84	0	0	0	0	0	0	0
WT111(DD045F3F1DEA)	3.53	13108	2022-11-29 20:14:11.033	0.011	0.408	0.93	0	0	0	23.643	-0.615	-7.498	0	0	0	0	0	0	0
WT111(DD045F3F1DEA)	3.53	13108	2022-11-29 20:14:11.033	0.011	0.408	0.93	0	0	0	23.643	-0.615	-7.498	0	0	0	0	0	0	0
WT111(DD045F3F1DEA)	3.53	13108	2022-11-29 20:14:11.033	0.011	0.408	0.93	0	0	0	23.643	-0.615	-7.498	0	0	0	0	0	0	0
WT111(DD045F3F1DEA)	3.53	13108	2022-11-29 20:14:11.033	0.011	0.408	0.93	0	0	0	23.643	-0.615	-7.498	0	0	0	0	0	0	0
WT111(DD045F3F1DEA)	3.53	13108	2022-11-29 20:14:11.033	0.01	0.407	0.93	0	0	0	23.643	-0.615	-7.498	0	0	0	0	0	0	0
WT111(DD045F3F1DEA)	3.53	13108	2022-11-29 20:14:11.033	0.01	0.407	0.93	0	0	0	23.643	-0.615	-7.498	0	0	0	0	0	0	0
WT111(DD045F3F1DEA)	3.53	13108	2022-11-29 20:14:11.033	0.01	0.407	0.93	0	0	0	23.643	-0.615	-7.498	0	0	0	0	0	0	0
WT111(DD045F3F1DEA)	3.53	13108	2022-11-29 20:14:11.033	0.01	0.407	0.93	0	0	0	23.643	-0.615	-7.498	0	0	0	0	0	0	0
WT111(DD045F3F1DEA)	3.53	13108	2022-11-29 20:14:11.033	0.011	0.407	0.93	0	0	0	23.643	-0.615	-7.498	0	0	0	0	0	0	0
WT111(DD045F3F1DEA)	3.53	13108	2022-11-29 20:14:11.033	0.011	0.407	0.93	0	0	0	23.643	-0.615	-7.498	0	0	0	0	0	0	0
WT111(DD045F3F1DEA)	3.53	13108	2022-11-29 20:14:11.033	0.011	0.407	0.93	0	0	0	23.643	-0.615	-7.498	0	0	0	0	0	0	0
WT111(DD045F3F1DEA)	3.53	13108	2022-11-29 20:14:11.033	0.011	0.407	0.93	0	0	0	23.643	-0.615	-7.498	0	0	0	0	0	0	0
WT111(DD045F3F1DEA)	3.53	13108	2022-11-29 20:14:11.033	0.011	0.407	0.93	0	0	0	23.643	-0.615	-7.498	0	0	0	0	0	0	0
WT111(DD045F3F1DEA)	3.53	13108	2022-11-29 20:14:11.033	0.011	0.407	0.93	0	0	0	23.643	-0.615	-7.498	0	0	0	0	0	0	0
WT111(DD045F3F1DEA)	3.53	13108	2022-11-29 20:14:11.033	0.011	0.407	0.93	0	0	0	23.643	-0.615	-7.498	0	0	0	0	0	0	0
WT111(DD045F3F1DEA)	3.53	13108	2022-11-29 20:14:11.033	0.011	0.407	0.93	0	0	0	23.643	-0.615	-7.498	0	0	0	0	0	0	0
WT333(F4E4E1AF1293)	3.67	13105	2022-11-29 20:14:11.048	0.008	0.083	1.012	0	0	0	4.741	-0.467	-161.84	0	0	0	0	0	0	0
WT333(F4E4E1AF1293)	3.67	13105	2022-11-29 20:14:11.048	0.008	0.083	1.012	0	0	0	4.741	-0.467	-161.84	0	0	0	0	0	0	0
WT333(F4E4E1AF1293)	3.67	13105	2022-11-29 20:14:11.048	0.008	0.084	1.012	0	0	0	4.741	-0.467	-161.84	0	0	0	0	0	0	0
WT333(F4E4E1AF1293)	3.67	13105	2022-11-29 20:14:11.048	0.008	0.084	1.012	0	0	0	4.741	-0.467	-161.84	0	0	0	0	0	0	0
WT333(F4E4E1AF1293)	3.67	13105	2022-11-29 20:14:11.048	0.008	0.084	1.012	0	0	0	4.741	-0.467	-161.84	0	0	0	0	0	0	0
WT333(F4E4E1AF1293)	3.67	13105	2022-11-29 20:14:11.048	0.008	0.084	1.012	0	0	0	4.741	-0.467	-161.84	0	0	0	0	0	0	0
WT333(F4E4E1AF1293)	3.67	13105	2022-11-29 20:14:11.048	0.008	0.084	1.013	0	0	0	4.741	-0.467	-161.84	0	0	0	0	0	0	0
WT333(F4E4E1AF1293)	3.67	13105	2022-11-29 20:14:11.048	0.008	0.084	1.013	0	0	0	4.741	-0.467	-161.84	0	0	0	0	0	0	0
WT222(CAA14FCCF874)	3.62	13105	2022-11-29 20:14:11.064	0.071	-0.024	0.997	0	0	0	-1.401	-4.109	92.455	0	0	0	0	0	0	0
WT222(CAA14FCCF874)	3.62	13105	2022-11-29 20:14:11.064	0.071	-0.024	0.997	0	0	0	-1.401	-4.109	92.455	0	0	0	0	0	0	0
WT222(CAA14FCCF874)	3.62	13105	2022-11-29 20:14:11.064	0.072	-0.024	0.997	0	0	0	-1.401	-4.109	92.455	0	0	0	0	0	0	0
WT222(CAA14FCCF874)	3.62	13105	2022-11-29 20:14:11.064	0.072	-0.024	0.997	0	0	0	-1.401	-4.109	92.455	0	0	0	0	0	0	0
WT222(CAA14FCCF874)	3.62	13105	2022-11-29 20:14:11.064	0.072	-0.024	0.997	0	0	0	-1.401	-4.109	92.455	0	0	0	0	0	0	0
WT222(CAA14FCCF874)	3.62	13105	2022-11-29 20:14:11.064	0.072	-0.024	0.997	0	0	0	-1.401	-4.109	92.455	0	0	0	0	0	0	0
WT222(CAA14FCCF874)	3.62	13105	2022-11-29 20:14:11.064	0.072	-0.024	0.997	0	0	0	-1.401	-4.109	92.455	0	0	0	0	0	0	0
WT222(CAA14FCCF874)	3.62	13105	2022-11-29 20:14:11.064	0.072	-0.024	0.997	0	0	0	-1.401	-4.109	92.455	0	0	0	0	0	0	0
WT333(F4E4E1AF1293)	3.67	13105	2022-11-29 20:14:11.080	0.008	0.084	1.013	0	0	0	4.741	-0.467	-161.84	0	0	0	0	0	0	0
WT333(F4E4E1AF1293)	3.67	13105	2022-11-29 20:14:11.080	0.008	0.084	1.013	0	0	0	4.741	-0.467	-161.84	0	0	0	0	0	0	0
WT333(F4E4E1AF1293)	3.67	13105	2022-11-29 20:14:11.080	0.008	0.083	1.012	0	0	0	4.741	-0.467	-161.84	0	0	0	0	0	0	0
WT333(F4E4E1AF1293)	3.67	13105	2022-11-29 20:14:11.080	0.008	0.083	1.012	0	0	0	4.741	-0.467	-161.84	0	0	0	0	0	0	0
WT333(F4E4E1AF1293)	3.67	13105	2022-11-29 20:14:11.080	0.008	0.083	1.012	0	0	0	4.741	-0.467	-161.84	0	0	0	0	0	0	0
WT333(F4E4E1AF1293)	3.67	13105	2022-11-29 20:14:11.080	0.008	0.083	1.012	0	0	0	4.741	-0.467	-161.84	0	0	0	0	0	0	0
WT333(F4E4E1AF1293)	3.67	13105	2022-11-29 20:14:11.080	0.008	0.084	1.012	0	0	0	4.741	-0.467	-161.84	0	0	0	0	0	0	0
WT333(F4E4E1AF1293)	3.67	13105	2022-11-29 20:14:11.080	0.008	0.084	1.012	0	0	0	4.741	-0.467	-161.84	0	0	0	0	0	0	0
WT111(DD045F3F1DEA)	3.53	13108	2022-11-29 20:14:11.080	0.01	0.407	0.93	0	0	0	23.643	-0.615	-7.498	0	0	0	0	0	0	0
WT111(DD045F3F1DEA)	3.53	13108	2022-11-29 20:14:11.095	0.01	0.407	0.93	0	0	0	23.643	-0.615	-7.498	0	0	0	0	0	0	0
WT111(DD045F3F1DEA)	3.53	13108	2022-11-29 20:14:11.095	0.01	0.407	0.93	0	0	0	23.643	-0.615	-7.498	0	0	0	0	0	0	0
WT111(DD045F3F1DEA)	3.53	13108	2022-11-29 20:14:11.095	0.01	0.407	0.93	0	0	0	23.643	-0.615	-7.498	0	0	0	0	0	0	0
WT111(DD045F3F1DEA)	3.53	13108	2022-11-29 20:14:11.095	0.011	0.407	0.93	0	0	0	23.643	-0.615	-7.498	0	0	0	0	0	0	0
WT111(DD045F3F1DEA)	3.53	13108	2022-11-29 20:14:11.095	0.011	0.407	0.93	0	0	0	23.643	-0.615	-7.498	0	0	0	0	0	0	0
WT111(DD045F3F1DEA)	3.53	13108	2022-11-29 20:14:11.095	0.011	0.407	0.93	0	0	0	23.643	-0.615	-7.498	0	0	0	0	0	0	0
WT111(DD045F3F1DEA)	3.53	13108	2022-11-29 20:14:11.095	0.011	0.407	0.93	0	0	0	23.643	-0.615	-7.498	0	0	0	0	0	0	0
WT222(CAA14FCCF874)	3.62	13105	2022-11-29 20:14:11.095	0.072	-0.024	0.997	0	0	0	-1.401	-4.109	92.455	0	0	0	0	0	0	0
WT222(CAA14FCCF874)	3.62	13105	2022-11-29 20:14:11.095	0.072	-0.024	0.997	0	0	0	-1.401	-4.109	92.455	0	0	0	0	0	0	0
WT222(CAA14FCCF874)	3.62	13105	2022-11-29 20:14:11.095	0.072	-0.024	0.997	0	0	0	-1.401	-4.109	92.455	0	0	0	0	0	0	0
WT222(CAA14FCCF874)	3.62	13105	2022-11-29 20:14:11.095	0.072	-0.024	0.997	0	0	0	-1.401	-4.109	92.455	0	0	0	0	0	0	0
WT222(CAA14FCCF874)	3.62	13105	2022-11-29 20:14:11.095	0.072	-0.024	0.997	0	0	0	-1.401	-4.109	92.455	0	0	0	0	0	0	0
WT222(CAA14FCCF874)	3.62	13105	2022-11-29 20:14:11.095	0.072	-0.024	0.997	0	0	0	-1.401	-4.109	92.455	0	0	0	0	0	0	0
WT222(CAA14FCCF874)	3.62	13105	2022-11-29 20:14:11.095	0.072	-0.024	0.997	0	0	0	-1.401	-4.109	92.455	0	0	0	0	0	0	0
WT222(CAA14FCCF874)	3.62	13105	2022-11-29 20:14:11.095	0.072	-0.024	0.997	0	0	0	-1.401	-4.109	92.455	0	0	0	0	0	0	0
WT111(DD045F3F1DEA)	3.53	13108	2022-11-29 20:14:11.111	0.011	0.407	0.93	0	0	0	23.643	-0.615	-7.498	0	0	0	0	0	0	0
WT111(DD045F3F1DEA)	3.53	13108	2022-11-29 20:14:11.111	0.011	0.407	0.93	0	0	0	23.643	-0.615	-7.498	0	0	0	0	0	0	0
WT111(DD045F3F1DEA)	3.53	13108	2022-11-29 20:14:11.111	0.011	0.407	0.93	0	0	0	23.643	-0.615	-7.498	0	0	0	0	0	0	0
WT111(DD045F3F1DEA)	3.53	13108	2022-11-29 20:14:11.111	0.011	0.407	0.93	0	0	0	23.643	-0.615	-7.498	0	0	0	0	0	0	0
WT111(DD045F3F1DEA)	3.53	13108	2022-11-29 20:14:11.111	0.011	0.407	0.93	0	0	0	23.643	-0.615	-7.498	0	0	0	0	0	0	0
WT111(DD045F3F1DEA)	3.53	13108	2022-11-29 20:14:11.111	0.011	0.407	0.93	0	0	0	23.643	-0.615	-7.498	0	0	0	0	0	0	0
WT111(DD045F3F1DEA)	3.53	13108	2022-11-29 20:14:11.111	0.011	0.407	0.93	0	0	0	23.643	-0.615	-7.498	0	0	0	0	0	0	0
WT111(DD045F3F1DEA)	3.53	13108	2022-11-29 20:14:11.111	0.011	0.407	0.93	0	0	0	23.643	-0.615	-7.498	0	0	0	0	0	0	0
WT333(F4E4E1AF1293)	3.67	13105	2022-11-29 20:14:11.142	0.008	0.084	1.012	0	0	0	4.741	-0.467	-161.84	0	0	0	0	0	0	0
WT333(F4E4E1AF1293)	3.67	13105	2022-11-29 20:14:11.142	0.008	0.084	1.012	0	0	0	4.741	-0.467	-161.84	0	0	0	0	0	0	0
WT333(F4E4E1AF1293)	3.67	13105	2022-11-29 20:14:11.142	0.008	0.084	1.012	0	0	0	4.741	-0.467	-161.84	0	0	0	0	0	0	0
WT333(F4E4E1AF1293)	3.67	13105	2022-11-29 20:14:11.142	0.008	0.084	1.012	0	0	0	4.741	-0.467	-161.84	0	0	0	0	0	0	0
WT333(F4E4E1AF1293)	3.67	13105	2022-11-29 20:14:11.142	0.008	0.084	1.012	0	0	0	4.741	-0.467	-161.84	0	0	0	0	0	0	0
WT333(F4E4E1AF1293)	3.67	13105	2022-11-29 20:14:11.142	0.008	0.084	1.012	0	0	0	4.741	-0.467	-161.84	0	0	0	0	0	0	0
WT333(F4E4E1AF1293)	3.67	13105	2022-11-29 20:14:11.142	0.008	0.084	1.012	0	0	0	4.741	-0.467	-161.84	0	0	0	0	0	0	0
WT333(F4E4E1AF1293)	3.67	13105	2022-11-29 20:14:11.142	0.008	0.084	1.012	0	0	0	4.741	-0.467	-161.84	0	0	0	0	0	0	0
WT111(DD045F3F1DEA)	3.53	13108	2022-11-29 20:14:11.142	0.011	0.407	0.93	0	0	0	23.643	-0.615	-7.498	0	0	0	0	0	0	0
WT111(DD045F3F1DEA)	3.53	13108	2022-11-29 20:14:11.142	0.011	0.407	0.93	0	0	0	23.643	-0.615	-7.498	0	0	0	0	0	0	0
WT111(DD045F3F1DEA)	3.53	13108	2022-11-29 20:14:11.142	0.011	0.407	0.93	0	0	0	23.643	-0.615	-7.498	0	0	0	0	0	0	0
WT111(DD045F3F1DEA)	3.53	13108	2022-11-29 20:14:11.142	0.011	0.407	0.93	0	0	0	23.643	-0.615	-7.498	0	0	0	0	0	0	0
WT111(DD045F3F1DEA)	3.53	13108	2022-11-29 20:14:11.142	0.011	0.407	0.93	0	0	0	23.643	-0.615	-7.498	0	0	0	0	0	0	0
WT111(DD045F3F1DEA)	3.53	13108	2022-11-29 20:14:11.142	0.011	0.407	0.93	0	0	0	23.643	-0.615	-7.498	0	0	0	0	0	0	0
WT111(DD045F3F1DEA)	3.53	13108	2022-11-29 20:14:11.142	0.011	0.407	0.93	0	0	0	23.643	-0.615	-7.498	0	0	0	0	0	0	0
WT111(DD045F3F1DEA)	3.53	13108	2022-11-29 20:14:11.142	0.011	0.406	0.929	0	0	0	23.643	-0.615	-7.498	0	0	0	0	0	0	0
WT333(F4E4E1AF1293)	3.67	13105	2022-11-29 20:14:11.158	0.008	0.084	1.012	0	0	0	4.741	-0.467	-161.84	0	0	0	0	0	0	0
WT333(F4E4E1AF1293)	3.67	13105	2022-11-29 20:14:11.158	0.008	0.084	1.012	0	0	0	4.741	-0.467	-161.84	0	0	0	0	0	0	0
WT333(F4E4E1AF1293)	3.67	13105	2022-11-29 20:14:11.158	0.008	0.084	1.012	0	0	0	4.741	-0.467	-161.84	0	0	0	0	0	0	0
WT333(F4E4E1AF1293)	3.67	13105	2022-11-29 20:14:11.158	0.008	0.084	1.012	0	0	0	4.741	-0.467	-161.84	0	0	0	0	0	0	0
WT333(F4E4E1AF1293)	3.67	13105	2022-11-29 20:14:11.158	0.008	0.084	1.012	0	0	0	4.741	-0.467	-161.84	0	0	0	0	0	0	0
WT333(F4E4E1AF1293)	3.67	13105	2022-11-29 20:14:11.158	0.008	0.084	1.012	0	0	0	4.741	-0.467	-161.84	0	0	0	0	0	0	0
WT333(F4E4E1AF1293)	3.67	13105	2022-11-29 20:14:11.158	0.008	0.083	1.013	0	0	0	4.741	-0.467	-161.84	0	0	0	0	0	0	0
WT333(F4E4E1AF1293)	3.67	13105	2022-11-29 20:14:11.158	0.008	0.083	1.013	0	0	0	4.741	-0.467	-161.84	0	0	0	0	0	0	0
WT222(CAA14FCCF874)	3.62	13105	2022-11-29 20:14:11.189	0.072	-0.024	0.997	0	0	0	-1.401	-4.109	92.455	0	0	0	0	0	0	0
WT222(CAA14FCCF874)	3.62	13105	2022-11-29 20:14:11.189	0.072	-0.024	0.997	0	0	0	-1.401	-4.109	92.455	0	0	0	0	0	0	0
WT222(CAA14FCCF874)	3.62	13105	2022-11-29 20:14:11.189	0.071	-0.025	0.996	0	0	0	-1.401	-4.109	92.455	0	0	0	0	0	0	0
WT222(CAA14FCCF874)	3.62	13105	2022-11-29 20:14:11.189	0.071	-0.025	0.996	0	0	0	-1.401	-4.109	92.455	0	0	0	0	0	0	0
WT222(CAA14FCCF874)	3.62	13105	2022-11-29 20:14:11.189	0.071	-0.025	0.996	0	0	0	-1.401	-4.109	92.455	0	0	0	0	0	0	0
WT222(CAA14FCCF874)	3.62	13105	2022-11-29 20:14:11.189	0.071	-0.025	0.996	0	0	0	-1.401	-4.109	92.455	0	0	0	0	0	0	0
WT222(CAA14FCCF874)	3.62	13105	2022-11-29 20:14:11.189	0.071	-0.025	0.997	0	0	0	-1.401	-4.109	92.455	0	0	0	0	0	0	0
WT222(CAA14FCCF874)	3.62	13105	2022-11-29 20:14:11.189	0.071	-0.025	0.997	0	0	0	-1.401	-4.109	92.455	0	0	0	0	0	0	0
WT111(DD045F3F1DEA)	3.53	13108	2022-11-29 20:14:11.205	0.011	0.406	0.929	0	0	0	23.643	-0.615	-7.498	0	0	0	0	0	0	0
WT111(DD045F3F1DEA)	3.53	13108	2022-11-29 20:14:11.205	0.011	0.406	0.929	0	0	0	23.643	-0.615	-7.498	0	0	0	0	0	0	0
WT111(DD045F3F1DEA)	3.53	13108	2022-11-29 20:14:11.205	0.011	0.406	0.929	0	0	0	23.643	-0.615	-7.498	0	0	0	0	0	0	0
WT111(DD045F3F1DEA)	3.53	13108	2022-11-29 20:14:11.205	0.011	0.407	0.93	0	0	0	23.643	-0.615	-7.498	0	0	0	0	0	0	0
WT111(DD045F3F1DEA)	3.53	13108	2022-11-29 20:14:11.205	0.011	0.407	0.93	0	0	0	23.643	-0.615	-7.498	0	0	0	0	0	0	0
WT111(DD045F3F1DEA)	3.53	13108	2022-11-29 20:14:11.205	0.011	0.407	0.93	0	0	0	23.643	-0.615	-7.498	0	0	0	0	0	0	0
WT111(DD045F3F1DEA)	3.53	13108	2022-11-29 20:14:11.205	0.011	0.407	0.93	0	0	0	23.643	-0.615	-7.498	0	0	0	0	0	0	0
WT111(DD045F3F1DEA)	3.53	13108	2022-11-29 20:14:11.205	0.011	0.407	0.93	0	0	0	23.643	-0.615	-7.498	0	0	0	0	0	0	0
WT333(F4E4E1AF1293)	3.67	13105	2022-11-29 20:14:11.220	0.008	0.083	1.013	0	0	0	4.741	-0.467	-161.84	0	0	0	0	0	0	0
WT333(F4E4E1AF1293)	3.67	13105	2022-11-29 20:14:11.220	0.008	0.083	1.013	0	0	0	4.741	-0.467	-161.84	0	0	0	0	0	0	0
WT333(F4E4E1AF1293)	3.67	13105	2022-11-29 20:14:11.220	0.008	0.084	1.012	0	0	0	4.741	-0.467	-161.84	0	0	0	0	0	0	0
WT333(F4E4E1AF1293)	3.67	13105	2022-11-29 20:14:11.220	0.008	0.084	1.012	0	0	0	4.741	-0.467	-161.84	0	0	0	0	0	0	0
WT333(F4E4E1AF1293)	3.67	13105	2022-11-29 20:14:11.220	0.008	0.084	1.012	0	0	0	4.741	-0.467	-161.84	0	0	0	0	0	0	0
WT333(F4E4E1AF1293)	3.67	13105	2022-11-29 20:14:11.220	0.008	0.084	1.012	0	0	0	4.741	-0.467	-161.84	0	0	0	0	0	0	0
WT333(F4E4E1AF1293)	3.67	13105	2022-11-29 20:14:11.220	0.008	0.084	1.012	0	0	0	4.741	-0.467	-161.84	0	0	0	0	0	0	0
WT333(F4E4E1AF1293)	3.67	13105	2022-11-29 20:14:11.220	0.008	0.084	1.012	0	0	0	4.741	-0.467	-161.84	0	0	0	0	0	0	0
WT111(DD045F3F1DEA)	3.53	13108	2022-11-29 20:14:11.236	0.011	0.407	0.93	0	0	0	23.643	-0.615	-7.498	0	0	0	0	0	0	0
WT111(DD045F3F1DEA)	3.53	13108	2022-11-29 20:14:11.236	0.011	0.407	0.93	0	0	0	23.643	-0.615	-7.498	0	0	0	0	0	0	0
WT111(DD045F3F1DEA)	3.53	13108	2022-11-29 20:14:11.236	0.011	0.407	0.93	0	0	0	23.643	-0.615	-7.498	0	0	0	0	0	0	0
WT111(DD045F3F1DEA)	3.53	13108	2022-11-29 20:14:11.236	0.011	0.407	0.93	0	0	0	23.643	-0.615	-7.498	0	0	0	0	0	0	0
WT111(DD045F3F1DEA)	3.53	13108	2022-11-29 20:14:11.236	0.011	0.407	0.93	0	0	0	23.643	-0.615	-7.498	0	0	0	0	0	0	0
WT111(DD045F3F1DEA)	3.53	13108	2022-11-29 20:14:11.236	0.011	0.407	0.93	0	0	0	23.643	-0.615	-7.498	0	0	0	0	0	0	0
WT111(DD045F3F1DEA)	3.53	13108	2022-11-29 20:14:11.236	0.011	0.407	0.93	0	0	0	23.643	-0.615	-7.498	0	0	0	0	0	0	0
WT111(DD045F3F1DEA)	3.53	13108	2022-11-29 20:14:11.236	0.011	0.407	0.93	0	0	0	23.643	-0.615	-7.498	0	0	0	0	0	0	0
WT222(CAA14FCCF874)	3.62	13105	2022-11-29 20:14:11.252	0.071	-0.025	0.997	0	0	0	-1.401	-4.109	92.455	0	0	0	0	0	0	0
WT222(CAA14FCCF874)	3.62	13105	2022-11-29 20:14:11.252	0.071	-0.025	0.997	0	0	0	-1.401	-4.109	92.455	0	0	0	0	0	0	0
WT222(CAA14FCCF874)	3.62	13105	2022-11-29 20:14:11.252	0.071	-0.024	0.997	0	0	0	-1.401	-4.109	92.455	0	0	0	0	0	0	0
WT222(CAA14FCCF874)	3.62	13105	2022-11-29 20:14:11.252	0.071	-0.024	0.997	0	0	0	-1.401	-4.109	92.455	0	0	0	0	0	0	0
WT222(CAA14FCCF874)	3.62	13105	2022-11-29 20:14:11.252	0.071	-0.024	0.997	0	0	0	-1.401	-4.109	92.455	0	0	0	0	0	0	0
WT222(CAA14FCCF874)	3.62	13105	2022-11-29 20:14:11.252	0.071	-0.024	0.997	0	0	0	-1.401	-4.109	92.455	0	0	0	0	0	0	0
WT222(CAA14FCCF874)	3.62	13105	2022-11-29 20:14:11.252	0.072	-0.024	0.997	0	0	0	-1.401	-4.109	92.455	0	0	0	0	0	0	0
WT222(CAA14FCCF874)	3.62	13105	2022-11-29 20:14:11.252	0.072	-0.024	0.997	0	0	0	-1.401	-4.109	92.455	0	0	0	0	0	0	0
WT222(CAA14FCCF874)	3.62	13105	2022-11-29 20:14:11.252	0.072	-0.024	0.997	0	0	0	-1.401	-4.109	92.455	0	0	0	0	0	0	0
WT222(CAA14FCCF874)	3.62	13105	2022-11-29 20:14:11.252	0.072	-0.024	0.997	0	0	0	-1.401	-4.109	92.455	0	0	0	0	0	0	0
WT222(CAA14FCCF874)	3.62	13105	2022-11-29 20:14:11.252	0.072	-0.024	0.997	0	0	0	-1.401	-4.109	92.455	0	0	0	0	0	0	0
WT222(CAA14FCCF874)	3.62	13105	2022-11-29 20:14:11.252	0.072	-0.024	0.997	0	0	0	-1.401	-4.109	92.455	0	0	0	0	0	0	0
WT222(CAA14FCCF874)	3.62	13105	2022-11-29 20:14:11.252	0.072	-0.024	0.997	0	0	0	-1.401	-4.109	92.455	0	0	0	0	0	0	0
WT222(CAA14FCCF874)	3.62	13105	2022-11-29 20:14:11.252	0.071	-0.025	0.997	0	0	0	-1.401	-4.109	92.455	0	0	0	0	0	0	0
WT222(CAA14FCCF874)	3.62	13105	2022-11-29 20:14:11.252	0.071	-0.025	0.997	0	0	0	-1.401	-4.109	92.455	0	0	0	0	0	0	0
WT222(CAA14FCCF874)	3.62	13105	2022-11-29 20:14:11.252	0.071	-0.025	0.997	0	0	0	-1.401	-4.109	92.455	0	0	0	0	0	0	0
WT222(CAA14FCCF874)	3.62	13105	2022-11-29 20:14:11.252	0.071	-0.025	0.997	0	0	0	-1.401	-4.109	92.455	0	0	0	0	0	0	0
WT222(CAA14FCCF874)	3.62	13105	2022-11-29 20:14:11.252	0.072	-0.024	0.997	0	0	0	-1.401	-4.109	92.455	0	0	0	0	0	0	0
WT222(CAA14FCCF874)	3.62	13105	2022-11-29 20:14:11.252	0.072	-0.024	0.997	0	0	0	-1.401	-4.109	92.455	0	0	0	0	0	0	0
WT222(CAA14FCCF874)	3.62	13105	2022-11-29 20:14:11.252	0.072	-0.024	0.997	0	0	0	-1.401	-4.109	92.455	0	0	0	0	0	0	0
WT222(CAA14FCCF874)	3.62	13105	2022-11-29 20:14:11.252	0.072	-0.024	0.997	0	0	0	-1.401	-4.109	92.455	0	0	0	0	0	0	0
WT222(CAA14FCCF874)	3.62	13105	2022-11-29 20:14:11.252	0.072	-0.024	0.997	0	0	0	-1.401	-4.109	92.455	0	0	0	0	0	0	0
WT222(CAA14FCCF874)	3.62	13105	2022-11-29 20:14:11.252	0.072	-0.024	0.997	0	0	0	-1.401	-4.109	92.455	0	0	0	0	0	0	0
WT222(CAA14FCCF874)	3.62	13105	2022-11-29 20:14:11.252	0.072	-0.024	0.997	0	0	0	-1.401	-4.109	92.455	0	0	0	0	0	0	0
WT333(F4E4E1AF1293)	3.67	13105	2022-11-29 20:14:11.252	0.008	0.084	1.012	0	0	0	4.741	-0.467	-161.84	0	0	0	0	0	0	0
WT333(F4E4E1AF1293)	3.67	13105	2022-11-29 20:14:11.252	0.008	0.084	1.012	0	0	0	4.741	-0.467	-161.84	0	0	0	0	0	0	0
WT333(F4E4E1AF1293)	3.67	13105	2022-11-29 20:14:11.252	0.008	0.083	1.012	0	0	0	4.741	-0.467	-161.84	0	0	0	0	0	0	0
WT333(F4E4E1AF1293)	3.67	13105	2022-11-29 20:14:11.252	0.008	0.083	1.012	0	0	0	4.741	-0.467	-161.84	0	0	0	0	0	0	0
WT333(F4E4E1AF1293)	3.67	13105	2022-11-29 20:14:11.252	0.008	0.083	1.012	0	0	0	4.741	-0.467	-161.84	0	0	0	0	0	0	0
WT333(F4E4E1AF1293)	3.67	13105	2022-11-29 20:14:11.252	0.008	0.083	1.012	0	0	0	4.741	-0.467	-161.84	0	0	0	0	0	0	0
WT333(F4E4E1AF1293)	3.67	13105	2022-11-29 20:14:11.252	0.008	0.084	1.012	0	0	0	4.741	-0.467	-161.84	0	0	0	0	0	0	0
WT333(F4E4E1AF1293)	3.67	13105	2022-11-29 20:14:11.252	0.008	0.084	1.012	0	0	0	4.741	-0.467	-161.84	0	0	0	0	0	0	0
WT111(DD045F3F1DEA)	3.53	13108	2022-11-29 20:14:11.267	0.011	0.407	0.93	0	0	0	23.643	-0.615	-7.498	0	0	0	0	0	0	0
WT111(DD045F3F1DEA)	3.53	13108	2022-11-29 20:14:11.267	0.011	0.407	0.93	0	0	0	23.643	-0.615	-7.498	0	0	0	0	0	0	0
WT111(DD045F3F1DEA)	3.53	13108	2022-11-29 20:14:11.267	0.011	0.407	0.93	0	0	0	23.643	-0.615	-7.498	0	0	0	0	0	0	0
WT111(DD045F3F1DEA)	3.53	13108	2022-11-29 20:14:11.267	0.011	0.407	0.929	0	0	0	23.643	-0.615	-7.498	0	0	0	0	0	0	0
WT111(DD045F3F1DEA)	3.53	13108	2022-11-29 20:14:11.267	0.011	0.407	0.929	0	0	0	23.643	-0.615	-7.498	0	0	0	0	0	0	0
WT111(DD045F3F1DEA)	3.53	13108	2022-11-29 20:14:11.267	0.011	0.407	0.929	0	0	0	23.643	-0.615	-7.498	0	0	0	0	0	0	0
WT111(DD045F3F1DEA)	3.53	13108	2022-11-29 20:14:11.267	0.011	0.407	0.929	0	0	0	23.643	-0.615	-7.498	0	0	0	0	0	0	0
WT111(DD045F3F1DEA)	3.53	13108	2022-11-29 20:14:11.267	0.01	0.407	0.93	0	0	0	23.643	-0.615	-7.498	0	0	0	0	0	0	0
WT222(CAA14FCCF874)	3.62	13105	2022-11-29 20:14:11.283	0.072	-0.024	0.997	0	0	0	-1.401	-4.109	92.455	0	0	0	0	0	0	0
WT222(CAA14FCCF874)	3.62	13105	2022-11-29 20:14:11.283	0.072	-0.024	0.997	0	0	0	-1.401	-4.109	92.455	0	0	0	0	0	0	0
WT222(CAA14FCCF874)	3.62	13105	2022-11-29 20:14:11.283	0.072	-0.024	0.997	0	0	0	-1.401	-4.109	92.455	0	0	0	0	0	0	0
WT222(CAA14FCCF874)	3.62	13105	2022-11-29 20:14:11.283	0.072	-0.024	0.997	0	0	0	-1.401	-4.109	92.455	0	0	0	0	0	0	0
WT222(CAA14FCCF874)	3.62	13105	2022-11-29 20:14:11.283	0.072	-0.024	0.997	0	0	0	-1.401	-4.109	92.455	0	0	0	0	0	0	0
WT222(CAA14FCCF874)	3.62	13105	2022-11-29 20:14:11.283	0.072	-0.024	0.997	0	0	0	-1.401	-4.109	92.455	0	0	0	0	0	0	0
WT222(CAA14FCCF874)	3.62	13105	2022-11-29 20:14:11.283	0.072	-0.024	0.997	0	0	0	-1.401	-4.109	92.455	0	0	0	0	0	0	0
WT222(CAA14FCCF874)	3.62	13105	2022-11-29 20:14:11.283	0.072	-0.024	0.997	0	0	0	-1.401	-4.109	92.455	0	0	0	0	0	0	0
WT333(F4E4E1AF1293)	3.67	13105	2022-11-29 20:14:11.283	0.008	0.084	1.012	0	0	0	4.741	-0.467	-161.84	0	0	0	0	0	0	0
WT333(F4E4E1AF1293)	3.67	13105	2022-11-29 20:14:11.283	0.008	0.084	1.012	0	0	0	4.741	-0.467	-161.84	0	0	0	0	0	0	0
WT333(F4E4E1AF1293)	3.67	13105	2022-11-29 20:14:11.283	0.008	0.084	1.012	0	0	0	4.741	-0.467	-161.84	0	0	0	0	0	0	0
WT333(F4E4E1AF1293)	3.67	13105	2022-11-29 20:14:11.283	0.008	0.084	1.012	0	0	0	4.741	-0.467	-161.84	0	0	0	0	0	0	0
WT333(F4E4E1AF1293)	3.67	13105	2022-11-29 20:14:11.283	0.008	0.084	1.012	0	0	0	4.741	-0.467	-161.84	0	0	0	0	0	0	0
WT333(F4E4E1AF1293)	3.67	13105	2022-11-29 20:14:11.283	0.008	0.084	1.012	0	0	0	4.741	-0.467	-161.84	0	0	0	0	0	0	0
WT333(F4E4E1AF1293)	3.67	13105	2022-11-29 20:14:11.283	0.008	0.084	1.012	0	0	0	4.741	-0.467	-161.84	0	0	0	0	0	0	0
WT333(F4E4E1AF1293)	3.67	13105	2022-11-29 20:14:11.283	0.008	0.084	1.012	0	0	0	4.741	-0.467	-161.84	0	0	0	0	0	0	0
WT111(DD045F3F1DEA)	3.53	13108	2022-11-29 20:14:11.330	0.01	0.407	0.93	0	0	0	23.643	-0.615	-7.498	0	0	0	0	0	0	0
WT111(DD045F3F1DEA)	3.53	13108	2022-11-29 20:14:11.330	0.01	0.407	0.93	0	0	0	23.643	-0.615	-7.498	0	0	0	0	0	0	0
WT111(DD045F3F1DEA)	3.53	13108	2022-11-29 20:14:11.330	0.01	0.407	0.93	0	0	0	23.643	-0.615	-7.498	0	0	0	0	0	0	0
WT111(DD045F3F1DEA)	3.53	13108	2022-11-29 20:14:11.330	0.011	0.407	0.93	0	0	0	23.643	-0.615	-7.498	0	0	0	0	0	0	0
WT111(DD045F3F1DEA)	3.53	13108	2022-11-29 20:14:11.330	0.011	0.407	0.93	0	0	0	23.643	-0.615	-7.498	0	0	0	0	0	0	0
WT111(DD045F3F1DEA)	3.53	13108	2022-11-29 20:14:11.330	0.011	0.407	0.93	0	0	0	23.643	-0.615	-7.498	0	0	0	0	0	0	0
WT111(DD045F3F1DEA)	3.53	13108	2022-11-29 20:14:11.330	0.011	0.407	0.93	0	0	0	23.643	-0.615	-7.498	0	0	0	0	0	0	0
WT111(DD045F3F1DEA)	3.53	13108	2022-11-29 20:14:11.330	0.011	0.407	0.93	0	0	0	23.643	-0.615	-7.498	0	0	0	0	0	0	0
WT222(CAA14FCCF874)	3.62	13105	2022-11-29 20:14:11.330	0.072	-0.024	0.997	0	0	0	-1.401	-4.109	92.455	0	0	0	0	0	0	0
WT222(CAA14FCCF874)	3.62	13105	2022-11-29 20:14:11.330	0.071	-0.024	0.997	0	0	0	-1.401	-4.109	92.455	0	0	0	0	0	0	0
WT222(CAA14FCCF874)	3.62	13105	2022-11-29 20:14:11.330	0.071	-0.024	0.997	0	0	0	-1.401	-4.109	92.455	0	0	0	0	0	0	0
WT222(CAA14FCCF874)	3.62	13105	2022-11-29 20:14:11.330	0.071	-0.024	0.997	0	0	0	-1.401	-4.109	92.455	0	0	0	0	0	0	0
WT222(CAA14FCCF874)	3.62	13105	2022-11-29 20:14:11.330	0.071	-0.024	0.997	0	0	0	-1.401	-4.109	92.455	0	0	0	0	0	0	0
WT222(CAA14FCCF874)	3.62	13105	2022-11-29 20:14:11.330	0.071	-0.024	0.997	0	0	0	-1.401	-4.109	92.455	0	0	0	0	0	0	0
WT222(CAA14FCCF874)	3.62	13105	2022-11-29 20:14:11.330	0.071	-0.024	0.997	0	0	0	-1.401	-4.109	92.455	0	0	0	0	0	0	0
WT222(CAA14FCCF874)	3.62	13105	2022-11-29 20:14:11.330	0.071	-0.024	0.997	0	0	0	-1.401	-4.109	92.455	0	0	0	0	0	0	0
WT333(F4E4E1AF1293)	3.67	13105	2022-11-29 20:14:11.345	0.008	0.084	1.012	0	0	0	4.741	-0.467	-161.84	0	0	0	0	0	0	0
WT333(F4E4E1AF1293)	3.67	13105	2022-11-29 20:14:11.345	0.008	0.084	1.012	0	0	0	4.741	-0.467	-161.84	0	0	0	0	0	0	0
WT333(F4E4E1AF1293)	3.67	13105	2022-11-29 20:14:11.345	0.008	0.084	1.012	0	0	0	4.741	-0.467	-161.84	0	0	0	0	0	0	0
WT333(F4E4E1AF1293)	3.67	13105	2022-11-29 20:14:11.345	0.008	0.084	1.012	0	0	0	4.741	-0.467	-161.84	0	0	0	0	0	0	0
WT333(F4E4E1AF1293)	3.67	13105	2022-11-29 20:14:11.345	0.008	0.084	1.012	0	0	0	4.741	-0.467	-161.84	0	0	0	0	0	0	0
WT333(F4E4E1AF1293)	3.67	13105	2022-11-29 20:14:11.345	0.008	0.084	1.012	0	0	0	4.741	-0.467	-161.84	0	0	0	0	0	0	0
WT333(F4E4E1AF1293)	3.67	13105	2022-11-29 20:14:11.345	0.008	0.084	1.012	0	0	0	4.741	-0.467	-161.84	0	0	0	0	0	0	0
WT333(F4E4E1AF1293)	3.67	13105	2022-11-29 20:14:11.345	0.008	0.084	1.012	0	0	0	4.741	-0.467	-161.84	0	0	0	0	0	0	0
WT111(DD045F3F1DEA)	3.53	13108	2022-11-29 20:14:11.361	0.011	0.407	0.93	0	0	0	23.643	-0.615	-7.498	0	0	0	0	0	0	0
WT111(DD045F3F1DEA)	3.53	13108	2022-11-29 20:14:11.361	0.011	0.407	0.93	0	0	0	23.643	-0.615	-7.498	0	0	0	0	0	0	0
WT111(DD045F3F1DEA)	3.53	13108	2022-11-29 20:14:11.361	0.011	0.407	0.93	0	0	0	23.643	-0.615	-7.498	0	0	0	0	0	0	0
WT111(DD045F3F1DEA)	3.53	13108	2022-11-29 20:14:11.361	0.011	0.407	0.93	0	0	0	23.643	-0.615	-7.498	0	0	0	0	0	0	0
WT111(DD045F3F1DEA)	3.53	13108	2022-11-29 20:14:11.361	0.011	0.407	0.93	0	0	0	23.643	-0.615	-7.498	0	0	0	0	0	0	0
WT111(DD045F3F1DEA)	3.53	13108	2022-11-29 20:14:11.361	0.011	0.407	0.93	0	0	0	23.643	-0.615	-7.498	0	0	0	0	0	0	0
WT111(DD045F3F1DEA)	3.53	13108	2022-11-29 20:14:11.361	0.011	0.407	0.93	0	0	0	23.643	-0.615	-7.498	0	0	0	0	0	0	0
WT111(DD045F3F1DEA)	3.53	13108	2022-11-29 20:14:11.361	0.011	0.408	0.93	0	0	0	23.643	-0.615	-7.498	0	0	0	0	0	0	0
WT222(CAA14FCCF874)	3.62	13105	2022-11-29 20:14:11.361	0.071	-0.024	0.997	0	0	0	-1.401	-4.109	92.455	0	0	0	0	0	0	0
WT222(CAA14FCCF874)	3.62	13105	2022-11-29 20:14:11.361	0.072	-0.024	0.997	0	0	0	-1.401	-4.109	92.455	0	0	0	0	0	0	0
WT222(CAA14FCCF874)	3.62	13105	2022-11-29 20:14:11.361	0.072	-0.024	0.997	0	0	0	-1.401	-4.109	92.455	0	0	0	0	0	0	0
WT222(CAA14FCCF874)	3.62	13105	2022-11-29 20:14:11.361	0.072	-0.024	0.997	0	0	0	-1.401	-4.109	92.455	0	0	0	0	0	0	0
WT222(CAA14FCCF874)	3.62	13105	2022-11-29 20:14:11.361	0.072	-0.024	0.997	0	0	0	-1.401	-4.109	92.455	0	0	0	0	0	0	0
WT222(CAA14FCCF874)	3.62	13105	2022-11-29 20:14:11.361	0.072	-0.024	0.997	0	0	0	-1.401	-4.109	92.455	0	0	0	0	0	0	0
WT222(CAA14FCCF874)	3.62	13105	2022-11-29 20:14:11.361	0.072	-0.024	0.997	0	0	0	-1.401	-4.114	92.455	0	0	0	0	0	0	0
WT222(CAA14FCCF874)	3.62	13105	2022-11-29 20:14:11.361	0.072	-0.024	0.997	0	0	0	-1.401	-4.114	92.455	0	0	0	0	0	0	0
WT333(F4E4E1AF1293)	3.67	13105	2022-11-29 20:14:11.377	0.008	0.084	1.012	0	0	0	4.741	-0.467	-161.84	0	0	0	0	0	0	0
WT333(F4E4E1AF1293)	3.67	13105	2022-11-29 20:14:11.377	0.008	0.084	1.012	0	0	0	4.741	-0.467	-161.84	0	0	0	0	0	0	0
WT333(F4E4E1AF1293)	3.67	13105	2022-11-29 20:14:11.377	0.008	0.084	1.012	0	0	0	4.741	-0.467	-161.84	0	0	0	0	0	0	0
WT333(F4E4E1AF1293)	3.67	13105	2022-11-29 20:14:11.377	0.008	0.084	1.012	0	0	0	4.741	-0.467	-161.84	0	0	0	0	0	0	0
WT333(F4E4E1AF1293)	3.67	13105	2022-11-29 20:14:11.377	0.008	0.084	1.012	0	0	0	4.741	-0.467	-161.84	0	0	0	0	0	0	0
WT333(F4E4E1AF1293)	3.67	13105	2022-11-29 20:14:11.377	0.008	0.084	1.012	0	0	0	4.741	-0.467	-161.84	0	0	0	0	0	0	0
WT333(F4E4E1AF1293)	3.67	13105	2022-11-29 20:14:11.377	0.008	0.083	1.012	0	0	0	4.741	-0.467	-161.84	0	0	0	0	0	0	0
WT333(F4E4E1AF1293)	3.67	13105	2022-11-29 20:14:11.377	0.008	0.083	1.012	0	0	0	4.741	-0.467	-161.84	0	0	0	0	0	0	0
WT111(DD045F3F1DEA)	3.53	13108	2022-11-29 20:14:11.392	0.011	0.408	0.93	0	0	0	23.643	-0.615	-7.498	0	0	0	0	0	0	0
WT111(DD045F3F1DEA)	3.53	13108	2022-11-29 20:14:11.392	0.011	0.408	0.93	0	0	0	23.643	-0.615	-7.498	0	0	0	0	0	0	0
WT111(DD045F3F1DEA)	3.53	13108	2022-11-29 20:14:11.392	0.011	0.408	0.93	0	0	0	23.643	-0.615	-7.498	0	0	0	0	0	0	0
WT111(DD045F3F1DEA)	3.53	13108	2022-11-29 20:14:11.392	0.012	0.407	0.93	0	0	0	23.643	-0.615	-7.498	0	0	0	0	0	0	0
WT111(DD045F3F1DEA)	3.53	13108	2022-11-29 20:14:11.392	0.012	0.407	0.93	0	0	0	23.643	-0.615	-7.498	0	0	0	0	0	0	0
WT111(DD045F3F1DEA)	3.53	13108	2022-11-29 20:14:11.392	0.012	0.407	0.93	0	0	0	23.643	-0.615	-7.498	0	0	0	0	0	0	0
WT111(DD045F3F1DEA)	3.53	13108	2022-11-29 20:14:11.392	0.012	0.407	0.93	0	0	0	23.643	-0.615	-7.498	0	0	0	0	0	0	0
WT111(DD045F3F1DEA)	3.53	13108	2022-11-29 20:14:11.392	0.011	0.406	0.93	0	0	0	23.643	-0.615	-7.498	0	0	0	0	0	0	0
WT222(CAA14FCCF874)	3.62	13105	2022-11-29 20:14:11.424	0.072	-0.024	0.997	0	0	0	-1.401	-4.114	92.455	0	0	0	0	0	0	0
WT222(CAA14FCCF874)	3.62	13105	2022-11-29 20:14:11.439	0.072	-0.024	0.997	0	0	0	-1.401	-4.114	92.455	0	0	0	0	0	0	0
WT222(CAA14FCCF874)	3.62	13105	2022-11-29 20:14:11.439	0.072	-0.024	0.997	0	0	0	-1.401	-4.114	92.455	0	0	0	0	0	0	0
WT222(CAA14FCCF874)	3.62	13105	2022-11-29 20:14:11.439	0.072	-0.024	0.997	0	0	0	-1.401	-4.114	92.455	0	0	0	0	0	0	0
WT222(CAA14FCCF874)	3.62	13105	2022-11-29 20:14:11.439	0.072	-0.024	0.997	0	0	0	-1.401	-4.114	92.455	0	0	0	0	0	0	0
WT222(CAA14FCCF874)	3.62	13105	2022-11-29 20:14:11.439	0.072	-0.025	0.997	0	0	0	-1.401	-4.114	92.455	0	0	0	0	0	0	0
WT222(CAA14FCCF874)	3.62	13105	2022-11-29 20:14:11.439	0.072	-0.025	0.997	0	0	0	-1.401	-4.114	92.455	0	0	0	0	0	0	0
WT222(CAA14FCCF874)	3.62	13105	2022-11-29 20:14:11.439	0.072	-0.025	0.997	0	0	0	-1.401	-4.114	92.455	0	0	0	0	0	0	0
WT222(CAA14FCCF874)	3.62	13105	2022-11-29 20:14:11.439	0.072	-0.025	0.997	0	0	0	-1.401	-4.114	92.455	0	0	0	0	0	0	0
WT222(CAA14FCCF874)	3.62	13105	2022-11-29 20:14:11.439	0.072	-0.023	0.997	0	0	0	-1.401	-4.114	92.455	0	0	0	0	0	0	0
WT222(CAA14FCCF874)	3.62	13105	2022-11-29 20:14:11.439	0.072	-0.023	0.997	0	0	0	-1.401	-4.114	92.455	0	0	0	0	0	0	0
WT222(CAA14FCCF874)	3.62	13105	2022-11-29 20:14:11.439	0.072	-0.023	0.997	0	0	0	-1.401	-4.114	92.455	0	0	0	0	0	0	0
WT222(CAA14FCCF874)	3.62	13105	2022-11-29 20:14:11.439	0.072	-0.023	0.997	0	0	0	-1.401	-4.114	92.455	0	0	0	0	0	0	0
WT222(CAA14FCCF874)	3.62	13105	2022-11-29 20:14:11.439	0.072	-0.024	0.997	0	0	0	-1.401	-4.114	92.455	0	0	0	0	0	0	0
WT222(CAA14FCCF874)	3.62	13105	2022-11-29 20:14:11.439	0.072	-0.024	0.997	0	0	0	-1.401	-4.114	92.455	0	0	0	0	0	0	0
WT222(CAA14FCCF874)	3.62	13105	2022-11-29 20:14:11.439	0.072	-0.024	0.997	0	0	0	-1.401	-4.114	92.455	0	0	0	0	0	0	0
WT111(DD045F3F1DEA)	3.53	13108	2022-11-29 20:14:11.470	0.011	0.406	0.93	0	0	0	23.643	-0.615	-7.498	0	0	0	0	0	0	0
WT111(DD045F3F1DEA)	3.53	13108	2022-11-29 20:14:11.486	0.011	0.406	0.93	0	0	0	23.643	-0.615	-7.498	0	0	0	0	0	0	0
WT111(DD045F3F1DEA)	3.53	13108	2022-11-29 20:14:11.486	0.011	0.406	0.93	0	0	0	23.643	-0.615	-7.498	0	0	0	0	0	0	0
WT111(DD045F3F1DEA)	3.53	13108	2022-11-29 20:14:11.486	0.011	0.407	0.93	0	0	0	23.643	-0.615	-7.498	0	0	0	0	0	0	0
WT111(DD045F3F1DEA)	3.53	13108	2022-11-29 20:14:11.486	0.011	0.407	0.93	0	0	0	23.643	-0.615	-7.498	0	0	0	0	0	0	0
WT111(DD045F3F1DEA)	3.53	13108	2022-11-29 20:14:11.486	0.011	0.407	0.93	0	0	0	23.643	-0.615	-7.498	0	0	0	0	0	0	0
WT111(DD045F3F1DEA)	3.53	13108	2022-11-29 20:14:11.486	0.011	0.407	0.93	0	0	0	23.643	-0.615	-7.498	0	0	0	0	0	0	0
WT111(DD045F3F1DEA)	3.53	13108	2022-11-29 20:14:11.486	0.011	0.407	0.929	0	0	0	23.643	-0.615	-7.498	0	0	0	0	0	0	0
WT111(DD045F3F1DEA)	3.53	13108	2022-11-29 20:14:11.486	0.011	0.407	0.929	0	0	0	23.643	-0.615	-7.498	0	0	0	0	0	0	0
WT111(DD045F3F1DEA)	3.53	13108	2022-11-29 20:14:11.486	0.011	0.407	0.929	0	0	0	23.643	-0.615	-7.498	0	0	0	0	0	0	0
WT111(DD045F3F1DEA)	3.53	13108	2022-11-29 20:14:11.486	0.011	0.407	0.929	0	0	0	23.643	-0.615	-7.498	0	0	0	0	0	0	0
WT111(DD045F3F1DEA)	3.53	13108	2022-11-29 20:14:11.486	0.011	0.408	0.929	0	0	0	23.643	-0.615	-7.498	0	0	0	0	0	0	0
WT111(DD045F3F1DEA)	3.53	13108	2022-11-29 20:14:11.486	0.011	0.408	0.929	0	0	0	23.643	-0.615	-7.498	0	0	0	0	0	0	0
WT111(DD045F3F1DEA)	3.53	13108	2022-11-29 20:14:11.486	0.011	0.408	0.929	0	0	0	23.643	-0.615	-7.498	0	0	0	0	0	0	0
WT111(DD045F3F1DEA)	3.53	13108	2022-11-29 20:14:11.486	0.011	0.408	0.929	0	0	0	23.643	-0.615	-7.498	0	0	0	0	0	0	0
WT111(DD045F3F1DEA)	3.53	13108	2022-11-29 20:14:11.486	0.011	0.407	0.929	0	0	0	23.643	-0.615	-7.498	0	0	0	0	0	0	0
WT111(DD045F3F1DEA)	3.53	13108	2022-11-29 20:14:11.533	0.011	0.407	0.929	0	0	0	23.643	-0.615	-7.498	0	0	0	0	0	0	0
WT111(DD045F3F1DEA)	3.53	13108	2022-11-29 20:14:11.533	0.011	0.407	0.929	0	0	0	23.643	-0.615	-7.498	0	0	0	0	0	0	0
WT111(DD045F3F1DEA)	3.53	13108	2022-11-29 20:14:11.533	0.011	0.407	0.929	0	0	0	23.643	-0.615	-7.498	0	0	0	0	0	0	0
WT111(DD045F3F1DEA)	3.53	13108	2022-11-29 20:14:11.533	0.011	0.407	0.93	0	0	0	23.643	-0.615	-7.498	0	0	0	0	0	0	0
WT111(DD045F3F1DEA)	3.53	13108	2022-11-29 20:14:11.533	0.011	0.407	0.93	0	0	0	23.643	-0.615	-7.498	0	0	0	0	0	0	0
WT111(DD045F3F1DEA)	3.53	13108	2022-11-29 20:14:11.533	0.011	0.407	0.93	0	0	0	23.643	-0.615	-7.498	0	0	0	0	0	0	0
WT111(DD045F3F1DEA)	3.53	13108	2022-11-29 20:14:11.533	0.011	0.407	0.93	0	0	0	23.643	-0.615	-7.498	0	0	0	0	0	0	0
WT111(DD045F3F1DEA)	3.53	13108	2022-11-29 20:14:11.533	0.011	0.406	0.929	0	0	0	23.643	-0.615	-7.498	0	0	0	0	0	0	0
WT222(CAA14FCCF874)	3.62	13105	2022-11-29 20:14:11.549	0.072	-0.024	0.997	0	0	0	-1.401	-4.114	92.455	0	0	0	0	0	0	0
WT222(CAA14FCCF874)	3.62	13105	2022-11-29 20:14:11.549	0.071	-0.025	0.997	0	0	0	-1.401	-4.114	92.455	0	0	0	0	0	0	0
WT222(CAA14FCCF874)	3.62	13105	2022-11-29 20:14:11.549	0.071	-0.025	0.997	0	0	0	-1.401	-4.114	92.455	0	0	0	0	0	0	0
WT222(CAA14FCCF874)	3.62	13105	2022-11-29 20:14:11.549	0.071	-0.025	0.997	0	0	0	-1.401	-4.114	92.455	0	0	0	0	0	0	0
WT222(CAA14FCCF874)	3.62	13105	2022-11-29 20:14:11.549	0.071	-0.025	0.997	0	0	0	-1.401	-4.114	92.455	0	0	0	0	0	0	0
WT222(CAA14FCCF874)	3.62	13105	2022-11-29 20:14:11.549	0.072	-0.024	0.997	0	0	0	-1.401	-4.114	92.455	0	0	0	0	0	0	0
WT222(CAA14FCCF874)	3.62	13105	2022-11-29 20:14:11.549	0.072	-0.024	0.997	0	0	0	-1.401	-4.114	92.455	0	0	0	0	0	0	0
WT222(CAA14FCCF874)	3.62	13105	2022-11-29 20:14:11.549	0.072	-0.024	0.997	0	0	0	-1.401	-4.114	92.455	0	0	0	0	0	0	0
WT111(DD045F3F1DEA)	3.53	13108	2022-11-29 20:14:11.564	0.011	0.406	0.929	0	0	0	23.643	-0.615	-7.498	0	0	0	0	0	0	0
WT111(DD045F3F1DEA)	3.53	13108	2022-11-29 20:14:11.564	0.011	0.406	0.929	0	0	0	23.643	-0.615	-7.498	0	0	0	0	0	0	0
WT111(DD045F3F1DEA)	3.53	13108	2022-11-29 20:14:11.564	0.011	0.406	0.929	0	0	0	23.643	-0.615	-7.498	0	0	0	0	0	0	0
WT111(DD045F3F1DEA)	3.53	13108	2022-11-29 20:14:11.564	0.011	0.407	0.93	0	0	0	23.643	-0.615	-7.498	0	0	0	0	0	0	0
WT111(DD045F3F1DEA)	3.53	13108	2022-11-29 20:14:11.564	0.011	0.407	0.93	0	0	0	23.643	-0.615	-7.498	0	0	0	0	0	0	0
WT111(DD045F3F1DEA)	3.53	13108	2022-11-29 20:14:11.564	0.011	0.407	0.93	0	0	0	23.643	-0.615	-7.498	0	0	0	0	0	0	0
WT111(DD045F3F1DEA)	3.53	13108	2022-11-29 20:14:11.564	0.011	0.407	0.93	0	0	0	23.643	-0.615	-7.498	0	0	0	0	0	0	0
WT111(DD045F3F1DEA)	3.53	13108	2022-11-29 20:14:11.564	0.011	0.408	0.93	0	0	0	23.643	-0.615	-7.498	0	0	0	0	0	0	0
WT222(CAA14FCCF874)	3.62	13105	2022-11-29 20:14:11.580	0.072	-0.024	0.997	0	0	0	-1.401	-4.114	92.455	0	0	0	0	0	0	0
WT222(CAA14FCCF874)	3.62	13105	2022-11-29 20:14:11.580	0.072	-0.024	0.997	0	0	0	-1.401	-4.114	92.455	0	0	0	0	0	0	0
WT222(CAA14FCCF874)	3.62	13105	2022-11-29 20:14:11.580	0.072	-0.024	0.997	0	0	0	-1.401	-4.114	92.455	0	0	0	0	0	0	0
WT222(CAA14FCCF874)	3.62	13105	2022-11-29 20:14:11.580	0.072	-0.024	0.997	0	0	0	-1.401	-4.114	92.455	0	0	0	0	0	0	0
WT222(CAA14FCCF874)	3.62	13105	2022-11-29 20:14:11.580	0.072	-0.024	0.997	0	0	0	-1.401	-4.114	92.455	0	0	0	0	0	0	0
WT222(CAA14FCCF874)	3.62	13105	2022-11-29 20:14:11.580	0.075	-0.024	0.996	0	0	0	-1.401	-4.114	92.455	0	0	0	0	0	0	0
WT222(CAA14FCCF874)	3.62	13105	2022-11-29 20:14:11.580	0.075	-0.024	0.996	0	0	0	-1.401	-4.114	92.455	0	0	0	0	0	0	0
WT222(CAA14FCCF874)	3.62	13105	2022-11-29 20:14:11.580	0.075	-0.024	0.996	0	0	0	-1.401	-4.114	92.455	0	0	0	0	0	0	0
WT222(CAA14FCCF874)	3.62	13105	2022-11-29 20:14:11.580	0.075	-0.024	0.996	0	0	0	-1.401	-4.114	92.455	0	0	0	0	0	0	0
WT222(CAA14FCCF874)	3.62	13105	2022-11-29 20:14:11.580	0.078	-0.024	0.998	0	0	0	-1.401	-4.114	92.455	0	0	0	0	0	0	0
WT222(CAA14FCCF874)	3.62	13105	2022-11-29 20:14:11.580	0.078	-0.024	0.998	0	0	0	-1.401	-4.114	92.455	0	0	0	0	0	0	0
WT222(CAA14FCCF874)	3.62	13105	2022-11-29 20:14:11.580	0.078	-0.024	0.998	0	0	0	-1.401	-4.114	92.455	0	0	0	0	0	0	0
WT222(CAA14FCCF874)	3.62	13105	2022-11-29 20:14:11.580	0.078	-0.024	0.995	0	0	0	-1.401	-4.114	92.455	0	0	0	0	0	0	0
WT222(CAA14FCCF874)	3.62	13105	2022-11-29 20:14:11.580	0.078	-0.024	0.995	0	0	0	-1.401	-4.114	92.455	0	0	0	0	0	0	0
WT222(CAA14FCCF874)	3.62	13105	2022-11-29 20:14:11.580	0.078	-0.024	0.995	0	0	0	-1.401	-4.114	92.455	0	0	0	0	0	0	0
WT222(CAA14FCCF874)	3.62	13105	2022-11-29 20:14:11.580	0.078	-0.024	0.995	0	0	0	-1.401	-4.114	92.455	0	0	0	0	0	0	0
WT333(F4E4E1AF1293)	3.67	13105	2022-11-29 20:14:11.580	0.008	0.083	1.012	0	0	0	4.741	-0.467	-161.84	0	0	0	0	0	0	0
WT333(F4E4E1AF1293)	3.67	13105	2022-11-29 20:14:11.580	0.008	0.084	1.012	0	0	0	4.741	-0.467	-161.84	0	0	0	0	0	0	0
WT333(F4E4E1AF1293)	3.67	13105	2022-11-29 20:14:11.580	0.008	0.084	1.012	0	0	0	4.741	-0.467	-161.84	0	0	0	0	0	0	0
WT333(F4E4E1AF1293)	3.67	13105	2022-11-29 20:14:11.580	0.008	0.084	1.012	0	0	0	4.741	-0.467	-161.84	0	0	0	0	0	0	0
WT333(F4E4E1AF1293)	3.67	13105	2022-11-29 20:14:11.580	0.008	0.084	1.012	0	0	0	4.741	-0.467	-161.84	0	0	0	0	0	0	0
WT333(F4E4E1AF1293)	3.67	13105	2022-11-29 20:14:11.580	0.008	0.083	1.012	0	0	0	4.741	-0.467	-161.84	0	0	0	0	0	0	0
WT333(F4E4E1AF1293)	3.67	13105	2022-11-29 20:14:11.580	0.008	0.083	1.012	0	0	0	4.741	-0.467	-161.84	0	0	0	0	0	0	0
WT333(F4E4E1AF1293)	3.67	13105	2022-11-29 20:14:11.580	0.008	0.083	1.012	0	0	0	4.741	-0.467	-161.84	0	0	0	0	0	0	0
WT111(DD045F3F1DEA)	3.53	13108	2022-11-29 20:14:11.595	0.011	0.408	0.93	0	0	0	23.643	-0.615	-7.498	0	0	0	0	0	0	0
WT111(DD045F3F1DEA)	3.53	13108	2022-11-29 20:14:11.595	0.011	0.408	0.93	0	0	0	23.643	-0.615	-7.498	0	0	0	0	0	0	0
WT111(DD045F3F1DEA)	3.53	13108	2022-11-29 20:14:11.595	0.011	0.408	0.93	0	0	0	23.643	-0.615	-7.498	0	0	0	0	0	0	0
WT111(DD045F3F1DEA)	3.53	13108	2022-11-29 20:14:11.595	0.011	0.408	0.93	0	0	0	23.643	-0.615	-7.498	0	0	0	0	0	0	0
WT111(DD045F3F1DEA)	3.53	13108	2022-11-29 20:14:11.595	0.011	0.408	0.93	0	0	0	23.643	-0.615	-7.498	0	0	0	0	0	0	0
WT111(DD045F3F1DEA)	3.53	13108	2022-11-29 20:14:11.595	0.011	0.408	0.93	0	0	0	23.643	-0.615	-7.498	0	0	0	0	0	0	0
WT111(DD045F3F1DEA)	3.53	13108	2022-11-29 20:14:11.595	0.011	0.408	0.93	0	0	0	23.643	-0.615	-7.498	0	0	0	0	0	0	0
WT111(DD045F3F1DEA)	3.53	13108	2022-11-29 20:14:11.595	0.011	0.406	0.929	0	0	0	23.643	-0.615	-7.498	0	0	0	0	0	0	0
WT222(CAA14FCCF874)	3.62	13105	2022-11-29 20:14:11.611	0.094	-0.024	0.993	0	0	0	-1.401	-4.114	92.455	0	0	0	0	0	0	0
WT222(CAA14FCCF874)	3.62	13105	2022-11-29 20:14:11.611	0.094	-0.024	0.993	0	0	0	-1.401	-4.114	92.455	0	0	0	0	0	0	0
WT222(CAA14FCCF874)	3.62	13105	2022-11-29 20:14:11.611	0.094	-0.024	0.993	0	0	0	-1.401	-4.114	92.455	0	0	0	0	0	0	0
WT222(CAA14FCCF874)	3.62	13105	2022-11-29 20:14:11.611	0.094	-0.024	0.993	0	0	0	-1.401	-4.12	92.455	0	0	0	0	0	0	0
WT222(CAA14FCCF874)	3.62	13105	2022-11-29 20:14:11.611	0.071	-0.024	0.999	0	0	0	-1.401	-4.12	92.455	0	0	0	0	0	0	0
WT222(CAA14FCCF874)	3.62	13105	2022-11-29 20:14:11.611	0.071	-0.024	0.999	0	0	0	-1.401	-4.12	92.455	0	0	0	0	0	0	0
WT222(CAA14FCCF874)	3.62	13105	2022-11-29 20:14:11.611	0.071	-0.024	0.999	0	0	0	-1.401	-4.12	92.455	0	0	0	0	0	0	0
WT222(CAA14FCCF874)	3.62	13105	2022-11-29 20:14:11.611	0.071	-0.024	0.999	0	0	0	-1.401	-4.12	92.455	0	0	0	0	0	0	0
WT222(CAA14FCCF874)	3.62	13105	2022-11-29 20:14:11.643	0.073	-0.027	0.997	-0.183	-0.122	0	-1.401	-4.125	92.455	0	0	0	0	0	0	0
WT222(CAA14FCCF874)	3.62	13105	2022-11-29 20:14:11.643	0.073	-0.027	0.997	-0.183	-0.122	0	-1.401	-4.125	92.455	0	0	0	0	0	0	0
WT222(CAA14FCCF874)	3.62	13105	2022-11-29 20:14:11.643	0.073	-0.027	0.997	-0.183	-0.122	0	-1.401	-4.125	92.455	0	0	0	0	0	0	0
WT222(CAA14FCCF874)	3.62	13105	2022-11-29 20:14:11.643	0.073	-0.027	0.997	-0.183	-0.122	0	-1.406	-4.125	92.455	0	0	0	0	0	0	0
WT222(CAA14FCCF874)	3.62	13105	2022-11-29 20:14:11.643	0.079	-0.023	0.991	0.183	0.122	0	-1.401	-4.125	92.455	0	0	0	0	0	0	0
WT222(CAA14FCCF874)	3.62	13105	2022-11-29 20:14:11.643	0.079	-0.023	0.991	0.183	0.122	0	-1.401	-4.125	92.455	0	0	0	0	0	0	0
WT222(CAA14FCCF874)	3.62	13105	2022-11-29 20:14:11.643	0.079	-0.023	0.991	0.183	0.122	0	-1.401	-4.125	92.455	0	0	0	0	0	0	0
WT222(CAA14FCCF874)	3.62	13105	2022-11-29 20:14:11.643	0.079	-0.023	0.991	0.183	0.122	0	-1.401	-4.125	92.455	0	0	0	0	0	0	0
WT333(F4E4E1AF1293)	3.67	13105	2022-11-29 20:14:11.643	0.008	0.083	1.012	0	0	0	4.741	-0.467	-161.84	0	0	0	0	0	0	0
WT333(F4E4E1AF1293)	3.67	13105	2022-11-29 20:14:11.643	0.008	0.084	1.012	0	0	0	4.741	-0.467	-161.84	0	0	0	0	0	0	0
WT333(F4E4E1AF1293)	3.67	13105	2022-11-29 20:14:11.643	0.008	0.084	1.012	0	0	0	4.741	-0.467	-161.84	0	0	0	0	0	0	0
WT333(F4E4E1AF1293)	3.67	13105	2022-11-29 20:14:11.643	0.008	0.084	1.012	0	0	0	4.741	-0.467	-161.84	0	0	0	0	0	0	0
WT333(F4E4E1AF1293)	3.67	13105	2022-11-29 20:14:11.643	0.008	0.084	1.012	0	0	0	4.741	-0.467	-161.84	0	0	0	0	0	0	0
WT333(F4E4E1AF1293)	3.67	13105	2022-11-29 20:14:11.643	0.008	0.083	1.012	0	0	0	4.741	-0.467	-161.84	0	0	0	0	0	0	0
WT333(F4E4E1AF1293)	3.67	13105	2022-11-29 20:14:11.643	0.008	0.083	1.012	0	0	0	4.741	-0.467	-161.84	0	0	0	0	0	0	0
WT333(F4E4E1AF1293)	3.67	13105	2022-11-29 20:14:11.643	0.008	0.083	1.012	0	0	0	4.741	-0.467	-161.84	0	0	0	0	0	0	0
WT111(DD045F3F1DEA)	3.53	13108	2022-11-29 20:14:11.658	0.011	0.406	0.929	0	0	0	23.643	-0.621	-7.498	0	0	0	0	0	0	0
WT111(DD045F3F1DEA)	3.53	13108	2022-11-29 20:14:11.658	0.011	0.406	0.929	0	0	0	23.643	-0.621	-7.498	0	0	0	0	0	0	0
WT111(DD045F3F1DEA)	3.53	13108	2022-11-29 20:14:11.658	0.011	0.408	0.929	0	0	0	23.643	-0.621	-7.498	0	0	0	0	0	0	0
WT111(DD045F3F1DEA)	3.53	13108	2022-11-29 20:14:11.658	0.011	0.408	0.929	0	0	0	23.643	-0.621	-7.498	0	0	0	0	0	0	0
WT111(DD045F3F1DEA)	3.53	13108	2022-11-29 20:14:11.658	0.011	0.408	0.929	0	0	0	23.643	-0.621	-7.498	0	0	0	0	0	0	0
WT111(DD045F3F1DEA)	3.53	13108	2022-11-29 20:14:11.658	0.011	0.408	0.929	0	0	0	23.643	-0.621	-7.498	0	0	0	0	0	0	0
WT111(DD045F3F1DEA)	3.53	13108	2022-11-29 20:14:11.658	0.011	0.406	0.93	0	0	0	23.643	-0.621	-7.498	0	0	0	0	0	0	0
WT111(DD045F3F1DEA)	3.53	13108	2022-11-29 20:14:11.658	0.011	0.406	0.93	0	0	0	23.643	-0.621	-7.498	0	0	0	0	0	0	0
WT222(CAA14FCCF874)	3.62	13105	2022-11-29 20:14:11.674	0.071	-0.025	0.999	0.244	0.183	0	-1.401	-4.125	92.455	0	0	0	0	0	0	0
WT222(CAA14FCCF874)	3.62	13105	2022-11-29 20:14:11.674	0.071	-0.025	0.999	0.244	0.183	0	-1.395	-4.125	92.455	0	0	0	0	0	0	0
WT222(CAA14FCCF874)	3.62	13105	2022-11-29 20:14:11.674	0.071	-0.025	0.999	0.244	0.183	0	-1.395	-4.125	92.455	0	0	0	0	0	0	0
WT222(CAA14FCCF874)	3.62	13105	2022-11-29 20:14:11.674	0.071	-0.025	0.999	0.244	0.183	0	-1.395	-4.125	92.455	0	0	0	0	0	0	0
WT222(CAA14FCCF874)	3.62	13105	2022-11-29 20:14:11.674	0.075	-0.023	0.994	0.183	0.061	0	-1.395	-4.125	92.455	0	0	0	0	0	0	0
WT222(CAA14FCCF874)	3.62	13105	2022-11-29 20:14:11.674	0.075	-0.023	0.994	0.183	0.061	0	-1.395	-4.125	92.455	0	0	0	0	0	0	0
WT222(CAA14FCCF874)	3.62	13105	2022-11-29 20:14:11.674	0.075	-0.023	0.994	0.183	0.061	0	-1.395	-4.125	92.455	0	0	0	0	0	0	0
WT222(CAA14FCCF874)	3.62	13105	2022-11-29 20:14:11.674	0.075	-0.023	0.994	0.183	0.061	0	-1.39	-4.125	92.455	0	0	0	0	0	0	0
WT111(DD045F3F1DEA)	3.53	13108	2022-11-29 20:14:11.689	0.011	0.406	0.93	0	0	0	23.643	-0.621	-7.498	0	0	0	0	0	0	0
WT111(DD045F3F1DEA)	3.53	13108	2022-11-29 20:14:11.689	0.011	0.406	0.93	0	0	0	23.643	-0.621	-7.498	0	0	0	0	0	0	0
WT111(DD045F3F1DEA)	3.53	13108	2022-11-29 20:14:11.689	0.011	0.408	0.929	0	0	0	23.643	-0.621	-7.498	0	0	0	0	0	0	0
WT111(DD045F3F1DEA)	3.53	13108	2022-11-29 20:14:11.689	0.011	0.408	0.929	0	0	0	23.643	-0.621	-7.498	0	0	0	0	0	0	0
WT111(DD045F3F1DEA)	3.53	13108	2022-11-29 20:14:11.689	0.011	0.408	0.929	0	0	0	23.643	-0.621	-7.498	0	0	0	0	0	0	0
WT111(DD045F3F1DEA)	3.53	13108	2022-11-29 20:14:11.689	0.011	0.408	0.929	0	0	0	23.643	-0.621	-7.498	0	0	0	0	0	0	0
WT111(DD045F3F1DEA)	3.53	13108	2022-11-29 20:14:11.689	0.011	0.406	0.931	0	0	0	23.643	-0.621	-7.498	0	0	0	0	0	0	0
WT111(DD045F3F1DEA)	3.53	13108	2022-11-29 20:14:11.689	0.011	0.406	0.931	0	0	0	23.643	-0.621	-7.498	0	0	0	0	0	0	0
WT111(DD045F3F1DEA)	3.53	13108	2022-11-29 20:14:11.720	0.011	0.406	0.931	0	0	0	23.643	-0.621	-7.498	0	0	0	0	0	0	0
WT111(DD045F3F1DEA)	3.53	13108	2022-11-29 20:14:11.720	0.011	0.406	0.931	0	0	0	23.643	-0.621	-7.498	0	0	0	0	0	0	0
WT111(DD045F3F1DEA)	3.53	13108	2022-11-29 20:14:11.720	0.011	0.408	0.93	0	0	0	23.643	-0.621	-7.498	0	0	0	0	0	0	0
WT111(DD045F3F1DEA)	3.53	13108	2022-11-29 20:14:11.720	0.011	0.408	0.93	0	0	0	23.643	-0.621	-7.498	0	0	0	0	0	0	0
WT111(DD045F3F1DEA)	3.53	13108	2022-11-29 20:14:11.720	0.011	0.408	0.93	0	0	0	23.643	-0.621	-7.498	0	0	0	0	0	0	0
WT111(DD045F3F1DEA)	3.53	13108	2022-11-29 20:14:11.720	0.011	0.408	0.93	0	0	0	23.643	-0.621	-7.498	0	0	0	0	0	0	0
WT111(DD045F3F1DEA)	3.53	13108	2022-11-29 20:14:11.720	0.011	0.407	0.93	0	0	0	23.643	-0.621	-7.498	0	0	0	0	0	0	0
WT111(DD045F3F1DEA)	3.53	13108	2022-11-29 20:14:11.720	0.011	0.407	0.93	0	0	0	23.643	-0.621	-7.498	0	0	0	0	0	0	0
WT222(CAA14FCCF874)	3.62	13105	2022-11-29 20:14:11.736	0.076	-0.028	0.998	0	0	0	-1.39	-4.131	92.455	0	0	0	0	0	0	0
WT222(CAA14FCCF874)	3.62	13105	2022-11-29 20:14:11.736	0.076	-0.028	0.998	0	0	0	-1.39	-4.131	92.455	0	0	0	0	0	0	0
WT222(CAA14FCCF874)	3.62	13105	2022-11-29 20:14:11.736	0.076	-0.028	0.998	0	0	0	-1.395	-4.131	92.455	0	0	0	0	0	0	0
WT222(CAA14FCCF874)	3.62	13105	2022-11-29 20:14:11.736	0.076	-0.028	0.998	0	0	0	-1.395	-4.131	92.455	0	0	0	0	0	0	0
WT222(CAA14FCCF874)	3.62	13105	2022-11-29 20:14:11.736	0.069	-0.025	0.997	0.305	0	0.305	-1.39	-4.131	92.461	0	0	0	0	0	0	0
WT222(CAA14FCCF874)	3.62	13105	2022-11-29 20:14:11.736	0.069	-0.025	0.997	0.305	0	0.305	-1.39	-4.131	92.461	0	0	0	0	0	0	0
WT222(CAA14FCCF874)	3.62	13105	2022-11-29 20:14:11.736	0.069	-0.025	0.997	0.305	0	0.305	-1.39	-4.131	92.461	0	0	0	0	0	0	0
WT222(CAA14FCCF874)	3.62	13105	2022-11-29 20:14:11.736	0.069	-0.025	0.997	0.305	0	0.305	-1.39	-4.131	92.461	0	0	0	0	0	0	0
WT111(DD045F3F1DEA)	3.53	13108	2022-11-29 20:14:11.783	0.011	0.407	0.93	0	0	0	23.643	-0.621	-7.498	0	0	0	0	0	0	0
WT111(DD045F3F1DEA)	3.53	13108	2022-11-29 20:14:11.783	0.011	0.407	0.93	0	0	0	23.643	-0.621	-7.498	0	0	0	0	0	0	0
WT111(DD045F3F1DEA)	3.53	13108	2022-11-29 20:14:11.783	0.011	0.409	0.93	0	0	0	23.643	-0.621	-7.498	0	0	0	0	0	0	0
WT111(DD045F3F1DEA)	3.53	13108	2022-11-29 20:14:11.783	0.011	0.409	0.93	0	0	0	23.643	-0.621	-7.498	0	0	0	0	0	0	0
WT111(DD045F3F1DEA)	3.53	13108	2022-11-29 20:14:11.783	0.011	0.409	0.93	0	0	0	23.643	-0.621	-7.498	0	0	0	0	0	0	0
WT111(DD045F3F1DEA)	3.53	13108	2022-11-29 20:14:11.783	0.011	0.409	0.93	0	0	0	23.643	-0.621	-7.498	0	0	0	0	0	0	0
WT111(DD045F3F1DEA)	3.53	13108	2022-11-29 20:14:11.783	0.011	0.407	0.93	0	0	0	23.643	-0.621	-7.498	0	0	0	0	0	0	0
WT111(DD045F3F1DEA)	3.53	13108	2022-11-29 20:14:11.783	0.011	0.407	0.93	0	0	0	23.643	-0.621	-7.498	0	0	0	0	0	0	0
WT222(CAA14FCCF874)	3.62	13105	2022-11-29 20:14:11.783	0.068	-0.026	0.998	0.122	-0.122	0.488	-1.39	-4.131	92.466	0	0	0	0	0	0	0
WT222(CAA14FCCF874)	3.62	13105	2022-11-29 20:14:11.783	0.068	-0.026	0.998	0.122	-0.122	0.488	-1.39	-4.136	92.466	0	0	0	0	0	0	0
WT222(CAA14FCCF874)	3.62	13105	2022-11-29 20:14:11.783	0.068	-0.026	0.998	0.122	-0.122	0.488	-1.39	-4.136	92.472	0	0	0	0	0	0	0
WT222(CAA14FCCF874)	3.62	13105	2022-11-29 20:14:11.783	0.068	-0.026	0.998	0.122	-0.122	0.488	-1.384	-4.136	92.472	0	0	0	0	0	0	0
WT222(CAA14FCCF874)	3.62	13105	2022-11-29 20:14:11.783	0.086	-0.026	0.998	0.061	-0.061	-0.122	-1.384	-4.136	92.472	0	0	0	0	0	0	0
WT222(CAA14FCCF874)	3.62	13105	2022-11-29 20:14:11.783	0.086	-0.026	0.998	0.061	-0.061	-0.122	-1.384	-4.136	92.472	0	0	0	0	0	0	0
WT222(CAA14FCCF874)	3.62	13105	2022-11-29 20:14:11.783	0.086	-0.026	0.998	0.061	-0.061	-0.122	-1.384	-4.136	92.472	0	0	0	0	0	0	0
WT222(CAA14FCCF874)	3.62	13105	2022-11-29 20:14:11.783	0.086	-0.026	0.998	0.061	-0.061	-0.122	-1.384	-4.136	92.472	0	0	0	0	0	0	0
WT222(CAA14FCCF874)	3.62	13105	2022-11-29 20:14:11.783	0.075	-0.02	0.995	0.977	0.061	-0.305	-1.384	-4.136	92.472	0	0	0	0	0	0	0
WT222(CAA14FCCF874)	3.62	13105	2022-11-29 20:14:11.783	0.075	-0.02	0.995	0.977	0.061	-0.305	-1.379	-4.142	92.466	0	0	0	0	0	0	0
WT222(CAA14FCCF874)	3.62	13105	2022-11-29 20:14:11.783	0.075	-0.02	0.995	0.977	0.061	-0.305	-1.373	-4.142	92.466	0	0	0	0	0	0	0
WT222(CAA14FCCF874)	3.62	13105	2022-11-29 20:14:11.783	0.075	-0.02	0.995	0.977	0.061	-0.305	-1.368	-4.142	92.466	0	0	0	0	0	0	0
WT222(CAA14FCCF874)	3.62	13105	2022-11-29 20:14:11.783	0.07	-0.024	1	-0.061	0.122	0.427	-1.368	-4.142	92.466	0	0	0	0	0	0	0
WT222(CAA14FCCF874)	3.62	13105	2022-11-29 20:14:11.783	0.07	-0.024	1	-0.061	0.122	0.427	-1.368	-4.142	92.472	0	0	0	0	0	0	0
WT222(CAA14FCCF874)	3.62	13105	2022-11-29 20:14:11.783	0.07	-0.024	1	-0.061	0.122	0.427	-1.368	-4.142	92.472	0	0	0	0	0	0	0
WT222(CAA14FCCF874)	3.62	13105	2022-11-29 20:14:11.783	0.07	-0.024	1	-0.061	0.122	0.427	-1.368	-4.136	92.472	0	0	0	0	0	0	0
WT111(DD045F3F1DEA)	3.53	13108	2022-11-29 20:14:11.814	0.011	0.407	0.93	0	0	0	23.643	-0.621	-7.498	0	0	0	0	0	0	0
WT111(DD045F3F1DEA)	3.53	13108	2022-11-29 20:14:11.814	0.011	0.407	0.93	0	0	0	23.643	-0.621	-7.498	0	0	0	0	0	0	0
WT111(DD045F3F1DEA)	3.53	13108	2022-11-29 20:14:11.814	0.011	0.408	0.929	0	0	0	23.643	-0.621	-7.498	0	0	0	0	0	0	0
WT111(DD045F3F1DEA)	3.53	13108	2022-11-29 20:14:11.814	0.011	0.408	0.929	0	0	0	23.643	-0.621	-7.498	0	0	0	0	0	0	0
WT111(DD045F3F1DEA)	3.53	13108	2022-11-29 20:14:11.814	0.011	0.408	0.929	0	0	0	23.643	-0.621	-7.498	0	0	0	0	0	0	0
WT111(DD045F3F1DEA)	3.53	13108	2022-11-29 20:14:11.814	0.011	0.408	0.929	0	0	0	23.643	-0.621	-7.498	0	0	0	0	0	0	0
WT111(DD045F3F1DEA)	3.53	13108	2022-11-29 20:14:11.814	0.011	0.408	0.93	0	0	0	23.643	-0.621	-7.498	0	0	0	0	0	0	0
WT111(DD045F3F1DEA)	3.53	13108	2022-11-29 20:14:11.814	0.011	0.408	0.93	0	0	0	23.643	-0.621	-7.498	0	0	0	0	0	0	0
WT222(CAA14FCCF874)	3.62	13105	2022-11-29 20:14:11.845	0.075	-0.025	0.995	0	0	0.366	-1.368	-4.142	92.477	0	0	0	0	0	0	0
WT222(CAA14FCCF874)	3.62	13105	2022-11-29 20:14:11.845	0.075	-0.025	0.995	0	0	0.366	-1.368	-4.142	92.477	0	0	0	0	0	0	0
WT222(CAA14FCCF874)	3.62	13105	2022-11-29 20:14:11.845	0.075	-0.025	0.995	0	0	0.366	-1.368	-4.142	92.477	0	0	0	0	0	0	0
WT222(CAA14FCCF874)	3.62	13105	2022-11-29 20:14:11.845	0.075	-0.025	0.995	0	0	0.366	-1.368	-4.142	92.483	0	0	0	0	0	0	0
WT222(CAA14FCCF874)	3.62	13105	2022-11-29 20:14:11.845	0.079	-0.021	0.996	0.549	0	-0.183	-1.368	-4.142	92.477	0	0	0	0	0	0	0
WT222(CAA14FCCF874)	3.62	13105	2022-11-29 20:14:11.845	0.079	-0.021	0.996	0.549	0	-0.183	-1.362	-4.142	92.477	0	0	0	0	0	0	0
WT222(CAA14FCCF874)	3.62	13105	2022-11-29 20:14:11.845	0.079	-0.021	0.996	0.549	0	-0.183	-1.362	-4.142	92.477	0	0	0	0	0	0	0
WT222(CAA14FCCF874)	3.62	13105	2022-11-29 20:14:11.845	0.079	-0.021	0.996	0.549	0	-0.183	-1.357	-4.142	92.477	0	0	0	0	0	0	0
WT111(DD045F3F1DEA)	3.53	13108	2022-11-29 20:14:11.861	0.011	0.408	0.93	0	0	0	23.643	-0.621	-7.498	0	0	0	0	0	0	0
WT111(DD045F3F1DEA)	3.53	13108	2022-11-29 20:14:11.861	0.011	0.408	0.93	0	0	0	23.643	-0.621	-7.498	0	0	0	0	0	0	0
WT111(DD045F3F1DEA)	3.53	13108	2022-11-29 20:14:11.861	0.011	0.408	0.93	0	0	0	23.643	-0.621	-7.498	0	0	0	0	0	0	0
WT111(DD045F3F1DEA)	3.53	13108	2022-11-29 20:14:11.861	0.011	0.408	0.93	0	0	0	23.643	-0.621	-7.498	0	0	0	0	0	0	0
WT111(DD045F3F1DEA)	3.53	13108	2022-11-29 20:14:11.861	0.011	0.408	0.93	0	0	0	23.643	-0.621	-7.498	0	0	0	0	0	0	0
WT111(DD045F3F1DEA)	3.53	13108	2022-11-29 20:14:11.861	0.011	0.408	0.93	0	0	0	23.643	-0.621	-7.498	0	0	0	0	0	0	0
WT111(DD045F3F1DEA)	3.53	13108	2022-11-29 20:14:11.861	0.012	0.406	0.929	0	0	0	23.643	-0.621	-7.498	0	0	0	0	0	0	0
WT111(DD045F3F1DEA)	3.53	13108	2022-11-29 20:14:11.861	0.012	0.406	0.929	0	0	0	23.643	-0.621	-7.498	0	0	0	0	0	0	0
WT111(DD045F3F1DEA)	3.53	13108	2022-11-29 20:14:11.892	0.012	0.406	0.929	0	0	0	23.643	-0.621	-7.498	0	0	0	0	0	0	0
WT111(DD045F3F1DEA)	3.53	13108	2022-11-29 20:14:11.892	0.012	0.406	0.929	0	0	0	23.643	-0.621	-7.498	0	0	0	0	0	0	0
WT111(DD045F3F1DEA)	3.53	13108	2022-11-29 20:14:11.892	0.011	0.406	0.929	0	0	0	23.643	-0.621	-7.498	0	0	0	0	0	0	0
WT111(DD045F3F1DEA)	3.53	13108	2022-11-29 20:14:11.892	0.011	0.406	0.929	0	0	0	23.643	-0.621	-7.498	0	0	0	0	0	0	0
WT111(DD045F3F1DEA)	3.53	13108	2022-11-29 20:14:11.892	0.011	0.406	0.929	0	0	0	23.643	-0.621	-7.498	0	0	0	0	0	0	0
WT111(DD045F3F1DEA)	3.53	13108	2022-11-29 20:14:11.892	0.011	0.406	0.929	0	0	0	23.643	-0.621	-7.498	0	0	0	0	0	0	0
WT111(DD045F3F1DEA)	3.53	13108	2022-11-29 20:14:11.892	0.01	0.409	0.929	0	0	0	23.643	-0.621	-7.498	0	0	0	0	0	0	0
WT111(DD045F3F1DEA)	3.53	13108	2022-11-29 20:14:11.892	0.01	0.409	0.929	0	0	0	23.643	-0.621	-7.498	0	0	0	0	0	0	0
WT222(CAA14FCCF874)	3.62	13105	2022-11-29 20:14:11.908	0.074	-0.04	0.999	0.305	0	0.122	-1.357	-4.142	92.477	0	0	0	0	0	0	0
WT222(CAA14FCCF874)	3.62	13105	2022-11-29 20:14:11.908	0.074	-0.04	0.999	0.305	0	0.122	-1.357	-4.142	92.477	0	0	0	0	0	0	0
WT222(CAA14FCCF874)	3.62	13105	2022-11-29 20:14:11.908	0.074	-0.04	0.999	0.305	0	0.122	-1.357	-4.142	92.477	0	0	0	0	0	0	0
WT222(CAA14FCCF874)	3.62	13105	2022-11-29 20:14:11.908	0.074	-0.04	0.999	0.305	0	0.122	-1.357	-4.147	92.477	0	0	0	0	0	0	0
WT222(CAA14FCCF874)	3.62	13105	2022-11-29 20:14:11.908	0.076	-0.003	0.996	-0.244	0	-0.366	-1.357	-4.147	92.477	0	0	0	0	0	0	0
WT222(CAA14FCCF874)	3.62	13105	2022-11-29 20:14:11.908	0.076	-0.003	0.996	-0.244	0	-0.366	-1.357	-4.147	92.477	0	0	0	0	0	0	0
WT222(CAA14FCCF874)	3.62	13105	2022-11-29 20:14:11.908	0.076	-0.003	0.996	-0.244	0	-0.366	-1.357	-4.147	92.472	0	0	0	0	0	0	0
WT222(CAA14FCCF874)	3.62	13105	2022-11-29 20:14:11.908	0.076	-0.003	0.996	-0.244	0	-0.366	-1.362	-4.147	92.472	0	0	0	0	0	0	0
WT111(DD045F3F1DEA)	3.53	13108	2022-11-29 20:14:11.924	0.01	0.409	0.929	0	0	0	23.643	-0.621	-7.498	0	0	0	0	0	0	0
WT111(DD045F3F1DEA)	3.53	13108	2022-11-29 20:14:11.924	0.01	0.409	0.929	0	0	0	23.643	-0.621	-7.498	0	0	0	0	0	0	0
WT111(DD045F3F1DEA)	3.53	13108	2022-11-29 20:14:11.924	0.011	0.406	0.929	0	0	0	23.643	-0.621	-7.498	0	0	0	0	0	0	0
WT111(DD045F3F1DEA)	3.53	13108	2022-11-29 20:14:11.924	0.011	0.406	0.929	0	0	0	23.643	-0.621	-7.498	0	0	0	0	0	0	0
WT111(DD045F3F1DEA)	3.53	13108	2022-11-29 20:14:11.924	0.011	0.406	0.929	0	0	0	23.643	-0.621	-7.498	0	0	0	0	0	0	0
WT111(DD045F3F1DEA)	3.53	13108	2022-11-29 20:14:11.924	0.011	0.406	0.929	0	0	0	23.643	-0.621	-7.498	0	0	0	0	0	0	0
WT111(DD045F3F1DEA)	3.53	13108	2022-11-29 20:14:11.924	0.011	0.409	0.928	0	0	0	23.648	-0.621	-7.498	0	0	0	0	0	0	0
WT111(DD045F3F1DEA)	3.53	13108	2022-11-29 20:14:11.924	0.011	0.409	0.928	0	0	0	23.648	-0.621	-7.498	0	0	0	0	0	0	0
WT222(CAA14FCCF874)	3.62	13105	2022-11-29 20:14:11.939	0.072	-0.023	0.996	0.061	0.061	0.183	-1.357	-4.147	92.472	0	0	0	0	0	0	0
WT222(CAA14FCCF874)	3.62	13105	2022-11-29 20:14:11.939	0.072	-0.023	0.996	0.061	0.061	0.183	-1.357	-4.147	92.472	0	0	0	0	0	0	0
WT222(CAA14FCCF874)	3.62	13105	2022-11-29 20:14:11.939	0.072	-0.023	0.996	0.061	0.061	0.183	-1.357	-4.147	92.477	0	0	0	0	0	0	0
WT222(CAA14FCCF874)	3.62	13105	2022-11-29 20:14:11.939	0.076	-0.019	0.996	-0.427	0.061	0	-1.362	-4.147	92.477	0	0	0	0	0	0	0
WT222(CAA14FCCF874)	3.62	13105	2022-11-29 20:14:11.939	0.076	-0.019	0.996	-0.427	0.061	0	-1.362	-4.147	92.477	0	0	0	0	0	0	0
WT222(CAA14FCCF874)	3.62	13105	2022-11-29 20:14:11.939	0.076	-0.019	0.996	-0.427	0.061	0	-1.362	-4.147	92.477	0	0	0	0	0	0	0
WT222(CAA14FCCF874)	3.62	13105	2022-11-29 20:14:11.939	0.076	-0.019	0.996	-0.427	0.061	0	-1.368	-4.147	92.477	0	0	0	0	0	0	0
WT222(CAA14FCCF874)	3.62	13105	2022-11-29 20:14:11.939	0.075	-0.018	0.999	-0.183	0.061	0.61	-1.368	-4.147	92.477	0	0	0	0	0	0	0
WT111(DD045F3F1DEA)	3.53	13108	2022-11-29 20:14:11.955	0.011	0.409	0.928	0	0	0	23.648	-0.621	-7.498	0	0	0	0	0	0	0
WT111(DD045F3F1DEA)	3.53	13108	2022-11-29 20:14:11.955	0.011	0.409	0.928	0	0	0	23.648	-0.621	-7.498	0	0	0	0	0	0	0
WT111(DD045F3F1DEA)	3.53	13108	2022-11-29 20:14:11.955	0.012	0.406	0.929	0	0	0	23.648	-0.621	-7.498	0	0	0	0	0	0	0
WT111(DD045F3F1DEA)	3.53	13108	2022-11-29 20:14:11.955	0.012	0.406	0.929	0	0	0	23.648	-0.621	-7.498	0	0	0	0	0	0	0
WT111(DD045F3F1DEA)	3.53	13108	2022-11-29 20:14:11.955	0.012	0.406	0.929	0	0	0	23.648	-0.621	-7.498	0	0	0	0	0	0	0
WT111(DD045F3F1DEA)	3.53	13108	2022-11-29 20:14:11.955	0.012	0.406	0.929	0	0	0	23.648	-0.621	-7.498	0	0	0	0	0	0	0
WT111(DD045F3F1DEA)	3.53	13108	2022-11-29 20:14:11.955	0.011	0.411	0.929	0	0	0	23.648	-0.621	-7.498	0	0	0	0	0	0	0
WT111(DD045F3F1DEA)	3.53	13108	2022-11-29 20:14:11.955	0.011	0.411	0.929	0	0	0	23.648	-0.621	-7.498	0	0	0	0	0	0	0
WT222(CAA14FCCF874)	3.62	13105	2022-11-29 20:14:11.970	0.075	-0.018	0.999	-0.183	0.061	0.61	-1.368	-4.147	92.483	0	0	0	0	0	0	0
WT222(CAA14FCCF874)	3.62	13105	2022-11-29 20:14:11.970	0.075	-0.018	0.999	-0.183	0.061	0.61	-1.368	-4.147	92.483	0	0	0	0	0	0	0
WT222(CAA14FCCF874)	3.62	13105	2022-11-29 20:14:11.970	0.075	-0.018	0.999	-0.183	0.061	0.61	-1.368	-4.147	92.488	0	0	0	0	0	0	0
WT222(CAA14FCCF874)	3.62	13105	2022-11-29 20:14:11.970	0.074	-0.027	0.998	-0.488	-0.061	-0.183	-1.373	-4.147	92.488	0	0	0	0	0	0	0
WT222(CAA14FCCF874)	3.62	13105	2022-11-29 20:14:11.970	0.074	-0.027	0.998	-0.488	-0.061	-0.183	-1.373	-4.153	92.483	0	0	0	0	0	0	0
WT222(CAA14FCCF874)	3.62	13105	2022-11-29 20:14:11.970	0.074	-0.027	0.998	-0.488	-0.061	-0.183	-1.373	-4.153	92.483	0	0	0	0	0	0	0
WT222(CAA14FCCF874)	3.62	13105	2022-11-29 20:14:11.970	0.074	-0.027	0.998	-0.488	-0.061	-0.183	-1.379	-4.153	92.483	0	0	0	0	0	0	0
WT222(CAA14FCCF874)	3.62	13105	2022-11-29 20:14:11.970	0.087	-0.019	0.995	-0.183	0	-0.061	-1.379	-4.153	92.483	0	0	0	0	0	0	0
WT222(CAA14FCCF874)	3.62	13105	2022-11-29 20:14:12.002	0.087	-0.019	0.995	-0.183	0	-0.061	-1.379	-4.153	92.483	0	0	0	0	0	0	0
WT222(CAA14FCCF874)	3.62	13105	2022-11-29 20:14:12.002	0.087	-0.019	0.995	-0.183	0	-0.061	-1.379	-4.153	92.483	0	0	0	0	0	0	0
WT222(CAA14FCCF874)	3.62	13105	2022-11-29 20:14:12.002	0.087	-0.019	0.995	-0.183	0	-0.061	-1.379	-4.153	92.483	0	0	0	0	0	0	0
WT222(CAA14FCCF874)	3.62	13105	2022-11-29 20:14:12.002	0.08	-0.024	0.998	-0.061	-0.183	0	-1.379	-4.158	92.483	0	0	0	0	0	0	0
WT222(CAA14FCCF874)	3.62	13105	2022-11-29 20:14:12.002	0.08	-0.024	0.998	-0.061	-0.183	0	-1.379	-4.158	92.483	0	0	0	0	0	0	0
WT222(CAA14FCCF874)	3.62	13105	2022-11-29 20:14:12.002	0.08	-0.024	0.998	-0.061	-0.183	0	-1.379	-4.158	92.483	0	0	0	0	0	0	0
WT222(CAA14FCCF874)	3.62	13105	2022-11-29 20:14:12.002	0.08	-0.024	0.998	-0.061	-0.183	0	-1.379	-4.164	92.483	0	0	0	0	0	0	0
WT222(CAA14FCCF874)	3.62	13105	2022-11-29 20:14:12.002	0.066	-0.024	0.995	-0.488	0.061	0.244	-1.384	-4.164	92.483	0	0	0	0	0	0	0
WT111(DD045F3F1DEA)	3.53	13108	2022-11-29 20:14:12.018	0.011	0.411	0.929	0	0	0	23.648	-0.621	-7.498	0	0	0	0	0	0	0
WT111(DD045F3F1DEA)	3.53	13108	2022-11-29 20:14:12.018	0.011	0.411	0.929	0	0	0	23.648	-0.621	-7.498	0	0	0	0	0	0	0
WT111(DD045F3F1DEA)	3.53	13108	2022-11-29 20:14:12.018	0.011	0.401	0.927	0	0	0	23.648	-0.621	-7.498	0	0	0	0	0	0	0
WT111(DD045F3F1DEA)	3.53	13108	2022-11-29 20:14:12.018	0.011	0.401	0.927	0	0	0	23.648	-0.621	-7.498	0	0	0	0	0	0	0
WT111(DD045F3F1DEA)	3.53	13108	2022-11-29 20:14:12.018	0.011	0.401	0.927	0	0	0	23.648	-0.621	-7.498	0	0	0	0	0	0	0
WT111(DD045F3F1DEA)	3.53	13108	2022-11-29 20:14:12.018	0.011	0.401	0.927	0	0	0	23.648	-0.621	-7.498	0	0	0	0	0	0	0
WT111(DD045F3F1DEA)	3.53	13108	2022-11-29 20:14:12.018	0.012	0.41	0.93	0	0	0	23.648	-0.621	-7.498	0	0	0	0	0	0	0
WT111(DD045F3F1DEA)	3.53	13108	2022-11-29 20:14:12.018	0.012	0.41	0.93	0	0	0	23.648	-0.621	-7.498	0	0	0	0	0	0	0
WT111(DD045F3F1DEA)	3.53	13108	2022-11-29 20:14:12.049	0.012	0.41	0.93	0	0	0	23.648	-0.621	-7.498	0	0	0	0	0	0	0
WT111(DD045F3F1DEA)	3.53	13108	2022-11-29 20:14:12.049	0.012	0.41	0.93	0	0	0	23.648	-0.621	-7.498	0	0	0	0	0	0	0
WT111(DD045F3F1DEA)	3.53	13108	2022-11-29 20:14:12.049	0.011	0.408	0.93	0	0	0	23.648	-0.621	-7.498	0	0	0	0	0	0	0
WT111(DD045F3F1DEA)	3.53	13108	2022-11-29 20:14:12.049	0.011	0.408	0.93	0	0	0	23.648	-0.621	-7.498	0	0	0	0	0	0	0
WT111(DD045F3F1DEA)	3.53	13108	2022-11-29 20:14:12.049	0.011	0.408	0.93	0	0	0	23.648	-0.621	-7.498	0	0	0	0	0	0	0
WT111(DD045F3F1DEA)	3.53	13108	2022-11-29 20:14:12.049	0.011	0.408	0.93	0	0	0	23.648	-0.621	-7.498	0	0	0	0	0	0	0
WT111(DD045F3F1DEA)	3.53	13108	2022-11-29 20:14:12.049	0.012	0.409	0.929	0	0	0	23.648	-0.621	-7.498	0	0	0	0	0	0	0
WT111(DD045F3F1DEA)	3.53	13108	2022-11-29 20:14:12.049	0.012	0.409	0.929	0	0	0	23.648	-0.621	-7.498	0	0	0	0	0	0	0
WT222(CAA14FCCF874)	3.62	13105	2022-11-29 20:14:12.064	0.066	-0.024	0.995	-0.488	0.061	0.244	-1.384	-4.164	92.483	0	0	0	0	0	0	0
WT222(CAA14FCCF874)	3.62	13105	2022-11-29 20:14:12.064	0.066	-0.024	0.995	-0.488	0.061	0.244	-1.384	-4.164	92.488	0	0	0	0	0	0	0
WT222(CAA14FCCF874)	3.62	13105	2022-11-29 20:14:12.064	0.066	-0.024	0.995	-0.488	0.061	0.244	-1.39	-4.164	92.488	0	0	0	0	0	0	0
WT222(CAA14FCCF874)	3.62	13105	2022-11-29 20:14:12.064	0.071	-0.034	0.994	-0.122	0	0.183	-1.39	-4.164	92.488	0	0	0	0	0	0	0
WT222(CAA14FCCF874)	3.62	13105	2022-11-29 20:14:12.064	0.071	-0.034	0.994	-0.122	0	0.183	-1.39	-4.164	92.488	0	0	0	0	0	0	0
WT222(CAA14FCCF874)	3.62	13105	2022-11-29 20:14:12.064	0.071	-0.034	0.994	-0.122	0	0.183	-1.39	-4.164	92.488	0	0	0	0	0	0	0
WT222(CAA14FCCF874)	3.62	13105	2022-11-29 20:14:12.064	0.071	-0.034	0.994	-0.122	0	0.183	-1.39	-4.164	92.488	0	0	0	0	0	0	0
WT222(CAA14FCCF874)	3.62	13105	2022-11-29 20:14:12.064	0.081	-0.015	1	0.061	0	-0.061	-1.39	-4.164	92.488	0	0	0	0	0	0	0
WT111(DD045F3F1DEA)	3.53	13108	2022-11-29 20:14:12.080	0.012	0.409	0.929	0	0	0	23.648	-0.621	-7.498	0	0	0	0	0	0	0
WT111(DD045F3F1DEA)	3.53	13108	2022-11-29 20:14:12.080	0.012	0.409	0.929	0	0	0	23.648	-0.621	-7.498	0	0	0	0	0	0	0
WT111(DD045F3F1DEA)	3.53	13108	2022-11-29 20:14:12.080	0.011	0.403	0.928	0	0	0	23.648	-0.621	-7.498	0	0	0	0	0	0	0
WT111(DD045F3F1DEA)	3.53	13108	2022-11-29 20:14:12.080	0.011	0.403	0.928	0	0	0	23.648	-0.621	-7.498	0	0	0	0	0	0	0
WT111(DD045F3F1DEA)	3.53	13108	2022-11-29 20:14:12.080	0.011	0.403	0.928	0	0	0	23.648	-0.621	-7.498	0	0	0	0	0	0	0
WT111(DD045F3F1DEA)	3.53	13108	2022-11-29 20:14:12.080	0.011	0.403	0.928	0	0	0	23.648	-0.621	-7.498	0	0	0	0	0	0	0
WT111(DD045F3F1DEA)	3.53	13108	2022-11-29 20:14:12.080	0.011	0.408	0.929	0	0	0	23.648	-0.621	-7.498	0	0	0	0	0	0	0
WT111(DD045F3F1DEA)	3.53	13108	2022-11-29 20:14:12.080	0.011	0.408	0.929	0	0	0	23.648	-0.621	-7.498	0	0	0	0	0	0	0
WT111(DD045F3F1DEA)	3.53	13108	2022-11-29 20:14:12.142	0.011	0.408	0.929	0	0	0	23.648	-0.621	-7.498	0	0	0	0	0	0	0
WT111(DD045F3F1DEA)	3.53	13108	2022-11-29 20:14:12.142	0.011	0.408	0.929	0	0	0	23.648	-0.621	-7.498	0	0	0	0	0	0	0
WT111(DD045F3F1DEA)	3.53	13108	2022-11-29 20:14:12.142	0.011	0.407	0.93	0	0	0	23.648	-0.621	-7.498	0	0	0	0	0	0	0
WT111(DD045F3F1DEA)	3.53	13108	2022-11-29 20:14:12.142	0.011	0.407	0.93	0	0	0	23.648	-0.621	-7.498	0	0	0	0	0	0	0
WT111(DD045F3F1DEA)	3.53	13108	2022-11-29 20:14:12.142	0.011	0.407	0.93	0	0	0	23.648	-0.621	-7.498	0	0	0	0	0	0	0
WT111(DD045F3F1DEA)	3.53	13108	2022-11-29 20:14:12.142	0.011	0.407	0.93	0	0	0	23.648	-0.621	-7.498	0	0	0	0	0	0	0
WT111(DD045F3F1DEA)	3.53	13108	2022-11-29 20:14:12.142	0.011	0.411	0.93	0	0	0	23.648	-0.621	-7.498	0	0	0	0	0	0	0
WT111(DD045F3F1DEA)	3.53	13108	2022-11-29 20:14:12.142	0.011	0.411	0.93	0	0	0	23.648	-0.621	-7.498	0	0	0	0	0	0	0
WT222(CAA14FCCF874)	3.62	13105	2022-11-29 20:14:12.142	0.081	-0.015	1	0.061	0	-0.061	-1.39	-4.164	92.488	0	0	0	0	0	0	0
WT222(CAA14FCCF874)	3.62	13105	2022-11-29 20:14:12.142	0.081	-0.015	1	0.061	0	-0.061	-1.39	-4.164	92.488	0	0	0	0	0	0	0
WT222(CAA14FCCF874)	3.62	13105	2022-11-29 20:14:12.142	0.081	-0.015	1	0.061	0	-0.061	-1.39	-4.169	92.488	0	0	0	0	0	0	0
WT222(CAA14FCCF874)	3.62	13105	2022-11-29 20:14:12.142	0.071	-0.035	0.996	-0.061	0.305	0	-1.39	-4.164	92.488	0	0	0	0	0	0	0
WT222(CAA14FCCF874)	3.62	13105	2022-11-29 20:14:12.142	0.071	-0.035	0.996	-0.061	0.305	0	-1.39	-4.164	92.488	0	0	0	0	0	0	0
WT222(CAA14FCCF874)	3.62	13105	2022-11-29 20:14:12.142	0.071	-0.035	0.996	-0.061	0.305	0	-1.39	-4.164	92.488	0	0	0	0	0	0	0
WT222(CAA14FCCF874)	3.62	13105	2022-11-29 20:14:12.142	0.071	-0.035	0.996	-0.061	0.305	0	-1.39	-4.164	92.488	0	0	0	0	0	0	0
WT222(CAA14FCCF874)	3.62	13105	2022-11-29 20:14:12.142	0.087	-0.019	0.997	-0.427	-0.061	0.244	-1.395	-4.164	92.488	0	0	0	0	0	0	0
WT222(CAA14FCCF874)	3.62	13105	2022-11-29 20:14:12.142	0.087	-0.019	0.997	-0.427	-0.061	0.244	-1.395	-4.164	92.494	0	0	0	0	0	0	0
WT222(CAA14FCCF874)	3.62	13105	2022-11-29 20:14:12.142	0.087	-0.019	0.997	-0.427	-0.061	0.244	-1.395	-4.164	92.494	0	0	0	0	0	0	0
WT222(CAA14FCCF874)	3.62	13105	2022-11-29 20:14:12.142	0.087	-0.019	0.997	-0.427	-0.061	0.244	-1.401	-4.169	92.494	0	0	0	0	0	0	0
WT222(CAA14FCCF874)	3.62	13105	2022-11-29 20:14:12.142	0.072	-0.021	0.999	0.305	-0.061	-0.122	-1.401	-4.169	92.494	0	0	0	0	0	0	0
WT222(CAA14FCCF874)	3.62	13105	2022-11-29 20:14:12.142	0.072	-0.021	0.999	0.305	-0.061	-0.122	-1.395	-4.169	92.494	0	0	0	0	0	0	0
WT222(CAA14FCCF874)	3.62	13105	2022-11-29 20:14:12.142	0.072	-0.021	0.999	0.305	-0.061	-0.122	-1.395	-4.169	92.494	0	0	0	0	0	0	0
WT222(CAA14FCCF874)	3.62	13105	2022-11-29 20:14:12.142	0.072	-0.021	0.999	0.305	-0.061	-0.122	-1.395	-4.169	92.494	0	0	0	0	0	0	0
WT222(CAA14FCCF874)	3.62	13105	2022-11-29 20:14:12.142	0.073	0.009	1.001	-0.916	-0.305	0	-1.395	-4.175	92.494	0	0	0	0	0	0	0
WT111(DD045F3F1DEA)	3.53	13108	2022-11-29 20:14:12.174	0.011	0.411	0.93	0	0	0	23.648	-0.621	-7.498	0	0	0	0	0	0	0
WT111(DD045F3F1DEA)	3.53	13108	2022-11-29 20:14:12.174	0.011	0.406	0.929	0	0	0	23.648	-0.621	-7.498	0	0	0	0	0	0	0
WT111(DD045F3F1DEA)	3.53	13108	2022-11-29 20:14:12.174	0.011	0.406	0.929	0	0	0	23.648	-0.621	-7.498	0	0	0	0	0	0	0
WT111(DD045F3F1DEA)	3.53	13108	2022-11-29 20:14:12.174	0.011	0.406	0.929	0	0	0	23.648	-0.621	-7.498	0	0	0	0	0	0	0
WT111(DD045F3F1DEA)	3.53	13108	2022-11-29 20:14:12.174	0.011	0.406	0.929	0	0	0	23.648	-0.621	-7.498	0	0	0	0	0	0	0
WT111(DD045F3F1DEA)	3.53	13108	2022-11-29 20:14:12.174	0.011	0.409	0.93	0	0	0	23.648	-0.621	-7.498	0	0	0	0	0	0	0
WT111(DD045F3F1DEA)	3.53	13108	2022-11-29 20:14:12.174	0.011	0.409	0.93	0	0	0	23.648	-0.621	-7.498	0	0	0	0	0	0	0
WT111(DD045F3F1DEA)	3.53	13108	2022-11-29 20:14:12.174	0.011	0.409	0.93	0	0	0	23.648	-0.621	-7.498	0	0	0	0	0	0	0
WT222(CAA14FCCF874)	3.62	13105	2022-11-29 20:14:12.174	0.073	0.009	1.001	-0.916	-0.305	0	-1.401	-4.175	92.494	0	0	0	0	0	0	0
WT222(CAA14FCCF874)	3.62	13105	2022-11-29 20:14:12.174	0.073	0.009	1.001	-0.916	-0.305	0	-1.406	-4.175	92.494	0	0	0	0	0	0	0
WT222(CAA14FCCF874)	3.62	13105	2022-11-29 20:14:12.174	0.073	0.009	1.001	-0.916	-0.305	0	-1.406	-4.18	92.494	0	0	0	0	0	0	0
WT222(CAA14FCCF874)	3.62	13105	2022-11-29 20:14:12.174	0.056	-0.041	1	0.183	-0.061	-0.122	-1.406	-4.18	92.494	0	0	0	0	0	0	0
WT222(CAA14FCCF874)	3.62	13105	2022-11-29 20:14:12.174	0.056	-0.041	1	0.183	-0.061	-0.122	-1.406	-4.18	92.488	0	0	0	0	0	0	0
WT222(CAA14FCCF874)	3.62	13105	2022-11-29 20:14:12.174	0.056	-0.041	1	0.183	-0.061	-0.122	-1.401	-4.18	92.488	0	0	0	0	0	0	0
WT222(CAA14FCCF874)	3.62	13105	2022-11-29 20:14:12.174	0.056	-0.041	1	0.183	-0.061	-0.122	-1.401	-4.18	92.488	0	0	0	0	0	0	0
WT222(CAA14FCCF874)	3.62	13105	2022-11-29 20:14:12.174	0.102	-0.002	0.995	-1.587	-0.366	-0.305	-1.406	-4.18	92.483	0	0	0	0	0	0	0
WT111(DD045F3F1DEA)	3.53	13108	2022-11-29 20:14:12.205	0.011	0.409	0.93	0	0	0	23.648	-0.621	-7.498	0	0	0	0	0	0	0
WT111(DD045F3F1DEA)	3.53	13108	2022-11-29 20:14:12.205	0.011	0.405	0.929	0	0	0	23.648	-0.621	-7.498	0	0	0	0	0	0	0
WT111(DD045F3F1DEA)	3.53	13108	2022-11-29 20:14:12.205	0.011	0.405	0.929	0	0	0	23.648	-0.621	-7.498	0	0	0	0	0	0	0
WT111(DD045F3F1DEA)	3.53	13108	2022-11-29 20:14:12.205	0.011	0.405	0.929	0	0	0	23.648	-0.621	-7.498	0	0	0	0	0	0	0
WT111(DD045F3F1DEA)	3.53	13108	2022-11-29 20:14:12.205	0.011	0.405	0.929	0	0	0	23.648	-0.621	-7.498	0	0	0	0	0	0	0
WT111(DD045F3F1DEA)	3.53	13108	2022-11-29 20:14:12.205	0.011	0.407	0.929	0	0	0	23.648	-0.621	-7.498	0	0	0	0	0	0	0
WT111(DD045F3F1DEA)	3.53	13108	2022-11-29 20:14:12.205	0.011	0.407	0.929	0	0	0	23.648	-0.621	-7.498	0	0	0	0	0	0	0
WT111(DD045F3F1DEA)	3.53	13108	2022-11-29 20:14:12.205	0.011	0.407	0.929	0	0	0	23.648	-0.621	-7.498	0	0	0	0	0	0	0
WT222(CAA14FCCF874)	3.62	13105	2022-11-29 20:14:12.205	0.102	-0.002	0.995	-1.587	-0.366	-0.305	-1.417	-4.186	92.483	0	0	0	0	0	0	0
WT222(CAA14FCCF874)	3.62	13105	2022-11-29 20:14:12.205	0.102	-0.002	0.995	-1.587	-0.366	-0.305	-1.423	-4.186	92.477	0	0	0	0	0	0	0
WT222(CAA14FCCF874)	3.62	13105	2022-11-29 20:14:12.205	0.102	-0.002	0.995	-1.587	-0.366	-0.305	-1.428	-4.191	92.472	0	0	0	0	0	0	0
WT222(CAA14FCCF874)	3.62	13105	2022-11-29 20:14:12.205	0.067	-0.021	1.008	-0.793	0.122	-0.366	-1.434	-4.191	92.466	0	0	0	0	0	0	0
WT222(CAA14FCCF874)	3.62	13105	2022-11-29 20:14:12.205	0.067	-0.021	1.008	-0.793	0.122	-0.366	-1.434	-4.191	92.461	0	0	0	0	0	0	0
WT222(CAA14FCCF874)	3.62	13105	2022-11-29 20:14:12.205	0.067	-0.021	1.008	-0.793	0.122	-0.366	-1.439	-4.191	92.455	0	0	0	0	0	0	0
WT222(CAA14FCCF874)	3.62	13105	2022-11-29 20:14:12.205	0.067	-0.021	1.008	-0.793	0.122	-0.366	-1.439	-4.191	92.455	0	0	0	0	0	0	0
WT222(CAA14FCCF874)	3.62	13105	2022-11-29 20:14:12.205	0.063	-0.046	0.993	-0.122	0	0.854	-1.439	-4.191	92.455	0	0	0	0	0	0	0
WT111(DD045F3F1DEA)	3.53	13108	2022-11-29 20:14:12.252	0.011	0.407	0.929	0	0	0	23.648	-0.621	-7.498	0	0	0	0	0	0	0
WT111(DD045F3F1DEA)	3.53	13108	2022-11-29 20:14:12.267	0.01	0.406	0.928	0	0	0	23.648	-0.621	-7.498	0	0	0	0	0	0	0
WT111(DD045F3F1DEA)	3.53	13108	2022-11-29 20:14:12.267	0.01	0.406	0.928	0	0	0	23.648	-0.621	-7.498	0	0	0	0	0	0	0
WT111(DD045F3F1DEA)	3.53	13108	2022-11-29 20:14:12.267	0.01	0.406	0.928	0	0	0	23.648	-0.621	-7.498	0	0	0	0	0	0	0
WT111(DD045F3F1DEA)	3.53	13108	2022-11-29 20:14:12.267	0.01	0.406	0.928	0	0	0	23.648	-0.621	-7.498	0	0	0	0	0	0	0
WT111(DD045F3F1DEA)	3.53	13108	2022-11-29 20:14:12.267	0.01	0.41	0.927	0	0	0	23.648	-0.621	-7.498	0	0	0	0	0	0	0
WT111(DD045F3F1DEA)	3.53	13108	2022-11-29 20:14:12.267	0.01	0.41	0.927	0	0	0	23.648	-0.621	-7.498	0	0	0	0	0	0	0
WT111(DD045F3F1DEA)	3.53	13108	2022-11-29 20:14:12.267	0.01	0.41	0.927	0	0	0	23.648	-0.621	-7.498	0	0	0	0	0	0	0
WT333(F4E4E1AF1293)	3.67	13105	2022-11-29 20:14:12.267	0.008	0.083	1.012	0	0	0	4.741	-0.467	-161.84	0	0	0	0	0	0	0
WT333(F4E4E1AF1293)	3.67	13105	2022-11-29 20:14:12.283	0.008	0.085	1.012	0	0	0	4.741	-0.467	-161.84	0	0	0	0	0	0	0
WT333(F4E4E1AF1293)	3.67	13105	2022-11-29 20:14:12.283	0.008	0.085	1.012	0	0	0	4.741	-0.467	-161.84	0	0	0	0	0	0	0
WT333(F4E4E1AF1293)	3.67	13105	2022-11-29 20:14:12.283	0.008	0.085	1.012	0	0	0	4.741	-0.467	-161.84	0	0	0	0	0	0	0
WT333(F4E4E1AF1293)	3.67	13105	2022-11-29 20:14:12.283	0.008	0.085	1.012	0	0	0	4.741	-0.467	-161.84	0	0	0	0	0	0	0
WT333(F4E4E1AF1293)	3.67	13105	2022-11-29 20:14:12.283	0.008	0.083	1.012	0	0	0	4.741	-0.467	-161.84	0	0	0	0	0	0	0
WT333(F4E4E1AF1293)	3.67	13105	2022-11-29 20:14:12.283	0.008	0.083	1.012	0	0	0	4.741	-0.467	-161.84	0	0	0	0	0	0	0
WT333(F4E4E1AF1293)	3.67	13105	2022-11-29 20:14:12.283	0.008	0.083	1.012	0	0	0	4.741	-0.467	-161.84	0	0	0	0	0	0	0
WT111(DD045F3F1DEA)	3.53	13108	2022-11-29 20:14:12.283	0.01	0.41	0.927	0	0	0	23.648	-0.621	-7.498	0	0	0	0	0	0	0
WT111(DD045F3F1DEA)	3.53	13108	2022-11-29 20:14:12.283	0.011	0.405	0.929	0	0	0	23.648	-0.621	-7.498	0	0	0	0	0	0	0
WT111(DD045F3F1DEA)	3.53	13108	2022-11-29 20:14:12.283	0.011	0.405	0.929	0	0	0	23.648	-0.621	-7.498	0	0	0	0	0	0	0
WT111(DD045F3F1DEA)	3.53	13108	2022-11-29 20:14:12.283	0.011	0.405	0.929	0	0	0	23.648	-0.621	-7.498	0	0	0	0	0	0	0
WT111(DD045F3F1DEA)	3.53	13108	2022-11-29 20:14:12.283	0.011	0.405	0.929	0	0	0	23.648	-0.621	-7.498	0	0	0	0	0	0	0
WT111(DD045F3F1DEA)	3.53	13108	2022-11-29 20:14:12.283	0.011	0.411	0.929	0	0	0	23.648	-0.621	-7.498	0	0	0	0	0	0	0
WT111(DD045F3F1DEA)	3.53	13108	2022-11-29 20:14:12.283	0.011	0.411	0.929	0	0	0	23.648	-0.621	-7.498	0	0	0	0	0	0	0
WT111(DD045F3F1DEA)	3.53	13108	2022-11-29 20:14:12.283	0.011	0.411	0.929	0	0	0	23.654	-0.621	-7.498	0	0	0	0	0	0	0
WT222(CAA14FCCF874)	3.62	13105	2022-11-29 20:14:12.299	0.063	-0.046	0.993	-0.122	0	0.854	-1.439	-4.191	92.455	0	0	0	0	0	0	0
WT222(CAA14FCCF874)	3.62	13105	2022-11-29 20:14:12.299	0.063	-0.046	0.993	-0.122	0	0.854	-1.439	-4.191	92.455	0	0	0	0	0	0	0
WT222(CAA14FCCF874)	3.62	13105	2022-11-29 20:14:12.299	0.063	-0.046	0.993	-0.122	0	0.854	-1.439	-4.191	92.461	0	0	0	0	0	0	0
WT222(CAA14FCCF874)	3.62	13105	2022-11-29 20:14:12.299	0.083	-0.025	0.994	-0.061	-0.061	-0.244	-1.439	-4.191	92.455	0	0	0	0	0	0	0
WT222(CAA14FCCF874)	3.62	13105	2022-11-29 20:14:12.299	0.083	-0.025	0.994	-0.061	-0.061	-0.244	-1.439	-4.191	92.45	0	0	0	0	0	0	0
WT222(CAA14FCCF874)	3.62	13105	2022-11-29 20:14:12.299	0.083	-0.025	0.994	-0.061	-0.061	-0.244	-1.439	-4.191	92.45	0	0	0	0	0	0	0
WT222(CAA14FCCF874)	3.62	13105	2022-11-29 20:14:12.299	0.083	-0.025	0.994	-0.061	-0.061	-0.244	-1.439	-4.191	92.444	0	0	0	0	0	0	0
WT222(CAA14FCCF874)	3.62	13105	2022-11-29 20:14:12.299	0.076	-0.023	0.997	0	0.061	-0.183	-1.439	-4.191	92.439	0	0	0	0	0	0	0
WT222(CAA14FCCF874)	3.62	13105	2022-11-29 20:14:12.299	0.076	-0.023	0.997	0	0.061	-0.183	-1.439	-4.191	92.439	0	0	0	0	0	0	0
WT222(CAA14FCCF874)	3.62	13105	2022-11-29 20:14:12.299	0.076	-0.023	0.997	0	0.061	-0.183	-1.439	-4.191	92.433	0	0	0	0	0	0	0
WT222(CAA14FCCF874)	3.62	13105	2022-11-29 20:14:12.299	0.076	-0.023	0.997	0	0.061	-0.183	-1.439	-4.191	92.433	0	0	0	0	0	0	0
WT222(CAA14FCCF874)	3.62	13105	2022-11-29 20:14:12.299	0.064	-0.022	1.006	-0.488	-0.427	-0.549	-1.445	-4.197	92.428	0	0	0	0	0	0	0
WT222(CAA14FCCF874)	3.62	13105	2022-11-29 20:14:12.299	0.064	-0.022	1.006	-0.488	-0.427	-0.549	-1.445	-4.197	92.422	0	0	0	0	0	0	0
WT222(CAA14FCCF874)	3.62	13105	2022-11-29 20:14:12.299	0.064	-0.022	1.006	-0.488	-0.427	-0.549	-1.445	-4.202	92.417	0	0	0	0	0	0	0
WT222(CAA14FCCF874)	3.62	13105	2022-11-29 20:14:12.299	0.067	0.007	1.013	-2.014	-0.366	0.244	-1.456	-4.202	92.411	0	0	0	0	0	0	0
WT222(CAA14FCCF874)	3.62	13105	2022-11-29 20:14:12.299	0.067	0.007	1.013	-2.014	-0.366	0.244	-1.467	-4.202	92.411	0	0	0	0	0	0	0
WT111(DD045F3F1DEA)	3.53	13108	2022-11-29 20:14:12.314	0.011	0.411	0.929	0	0	0	23.654	-0.621	-7.498	0	0	0	0	0	0	0
WT111(DD045F3F1DEA)	3.53	13108	2022-11-29 20:14:12.314	0.011	0.402	0.928	0	0	0	23.654	-0.621	-7.498	0	0	0	0	0	0	0
WT111(DD045F3F1DEA)	3.53	13108	2022-11-29 20:14:12.314	0.011	0.402	0.928	0	0	0	23.654	-0.621	-7.498	0	0	0	0	0	0	0
WT111(DD045F3F1DEA)	3.53	13108	2022-11-29 20:14:12.314	0.011	0.402	0.928	0	0	0	23.654	-0.621	-7.498	0	0	0	0	0	0	0
WT111(DD045F3F1DEA)	3.53	13108	2022-11-29 20:14:12.314	0.011	0.402	0.928	0	0	0	23.654	-0.621	-7.498	0	0	0	0	0	0	0
WT111(DD045F3F1DEA)	3.53	13108	2022-11-29 20:14:12.314	0.01	0.409	0.929	0	0	0	23.654	-0.621	-7.498	0	0	0	0	0	0	0
WT111(DD045F3F1DEA)	3.53	13108	2022-11-29 20:14:12.314	0.01	0.409	0.929	0	0	0	23.654	-0.621	-7.498	0	0	0	0	0	0	0
WT111(DD045F3F1DEA)	3.53	13108	2022-11-29 20:14:12.314	0.01	0.409	0.929	0	0	0	23.654	-0.621	-7.498	0	0	0	0	0	0	0
WT222(CAA14FCCF874)	3.62	13105	2022-11-29 20:14:12.361	0.067	0.007	1.013	-2.014	-0.366	0.244	-1.472	-4.208	92.411	0	0	0	0	0	0	0
WT222(CAA14FCCF874)	3.62	13105	2022-11-29 20:14:12.361	0.067	0.007	1.013	-2.014	-0.366	0.244	-1.483	-4.208	92.406	0	0	0	0	0	0	0
WT222(CAA14FCCF874)	3.62	13105	2022-11-29 20:14:12.361	0.072	-0.071	0.965	-1.099	-0.366	0.549	-1.489	-4.208	92.406	0	0	0	0	0	0	0
WT222(CAA14FCCF874)	3.62	13105	2022-11-29 20:14:12.361	0.072	-0.071	0.965	-1.099	-0.366	0.549	-1.494	-4.213	92.406	0	0	0	0	0	0	0
WT222(CAA14FCCF874)	3.62	13105	2022-11-29 20:14:12.361	0.072	-0.071	0.965	-1.099	-0.366	0.549	-1.5	-4.213	92.406	0	0	0	0	0	0	0
WT222(CAA14FCCF874)	3.62	13105	2022-11-29 20:14:12.361	0.072	-0.071	0.965	-1.099	-0.366	0.549	-1.505	-4.213	92.406	0	0	0	0	0	0	0
WT222(CAA14FCCF874)	3.62	13105	2022-11-29 20:14:12.361	0.082	-0.007	1.005	-2.563	-0.793	0.183	-1.516	-4.219	92.406	0	0	0	0	0	0	0
WT222(CAA14FCCF874)	3.62	13105	2022-11-29 20:14:12.361	0.082	-0.007	1.005	-2.563	-0.793	0.183	-1.533	-4.224	92.406	0	0	0	0	0	0	0
WT111(DD045F3F1DEA)	3.53	13108	2022-11-29 20:14:12.377	0.01	0.409	0.929	0	0	0	23.654	-0.621	-7.498	0	0	0	0	0	0	0
WT111(DD045F3F1DEA)	3.53	13108	2022-11-29 20:14:12.377	0.01	0.407	0.929	0	0	0	23.654	-0.621	-7.498	0	0	0	0	0	0	0
WT111(DD045F3F1DEA)	3.53	13108	2022-11-29 20:14:12.377	0.01	0.407	0.929	0	0	0	23.654	-0.621	-7.498	0	0	0	0	0	0	0
WT111(DD045F3F1DEA)	3.53	13108	2022-11-29 20:14:12.377	0.01	0.407	0.929	0	0	0	23.654	-0.621	-7.498	0	0	0	0	0	0	0
WT111(DD045F3F1DEA)	3.53	13108	2022-11-29 20:14:12.377	0.01	0.407	0.929	0	0	0	23.654	-0.621	-7.498	0	0	0	0	0	0	0
WT111(DD045F3F1DEA)	3.53	13108	2022-11-29 20:14:12.377	0.011	0.405	0.93	0	0	0	23.654	-0.621	-7.498	0	0	0	0	0	0	0
WT111(DD045F3F1DEA)	3.53	13108	2022-11-29 20:14:12.377	0.011	0.405	0.93	0	0	0	23.654	-0.621	-7.498	0	0	0	0	0	0	0
WT111(DD045F3F1DEA)	3.53	13108	2022-11-29 20:14:12.377	0.011	0.405	0.93	0	0	0	23.654	-0.621	-7.498	0	0	0	0	0	0	0
WT222(CAA14FCCF874)	3.62	13105	2022-11-29 20:14:12.393	0.082	-0.007	1.005	-2.563	-0.793	0.183	-1.544	-4.224	92.406	0	0	0	0	0	0	0
WT222(CAA14FCCF874)	3.62	13105	2022-11-29 20:14:12.393	0.082	-0.007	1.005	-2.563	-0.793	0.183	-1.555	-4.23	92.401	0	0	0	0	0	0	0
WT222(CAA14FCCF874)	3.62	13105	2022-11-29 20:14:12.393	0.077	-0.028	0.994	-2.136	-0.061	0.427	-1.566	-4.23	92.401	0	0	0	0	0	0	0
WT222(CAA14FCCF874)	3.62	13105	2022-11-29 20:14:12.393	0.077	-0.028	0.994	-2.136	-0.061	0.427	-1.577	-4.23	92.401	0	0	0	0	0	0	0
WT222(CAA14FCCF874)	3.62	13105	2022-11-29 20:14:12.393	0.077	-0.028	0.994	-2.136	-0.061	0.427	-1.588	-4.23	92.401	0	0	0	0	0	0	0
WT222(CAA14FCCF874)	3.62	13105	2022-11-29 20:14:12.393	0.077	-0.028	0.994	-2.136	-0.061	0.427	-1.599	-4.23	92.401	0	0	0	0	0	0	0
WT222(CAA14FCCF874)	3.62	13105	2022-11-29 20:14:12.393	0.065	-0.04	0.993	-0.854	-0.427	0	-1.599	-4.235	92.395	0	0	0	0	0	0	0
WT222(CAA14FCCF874)	3.62	13105	2022-11-29 20:14:12.393	0.065	-0.04	0.993	-0.854	-0.427	0	-1.604	-4.235	92.395	0	0	0	0	0	0	0
WT111(DD045F3F1DEA)	3.53	13108	2022-11-29 20:14:12.408	0.011	0.405	0.93	0	0	0	23.654	-0.621	-7.498	0	0	0	0	0	0	0
WT111(DD045F3F1DEA)	3.53	13108	2022-11-29 20:14:12.408	0.01	0.41	0.929	0	0	0	23.654	-0.621	-7.498	0	0	0	0	0	0	0
WT111(DD045F3F1DEA)	3.53	13108	2022-11-29 20:14:12.408	0.01	0.41	0.929	0	0	0	23.654	-0.621	-7.498	0	0	0	0	0	0	0
WT111(DD045F3F1DEA)	3.53	13108	2022-11-29 20:14:12.408	0.01	0.41	0.929	0	0	0	23.654	-0.621	-7.498	0	0	0	0	0	0	0
WT111(DD045F3F1DEA)	3.53	13108	2022-11-29 20:14:12.408	0.01	0.41	0.929	0	0	0	23.654	-0.621	-7.498	0	0	0	0	0	0	0
WT111(DD045F3F1DEA)	3.53	13108	2022-11-29 20:14:12.408	0.01	0.404	0.928	0	0	0	23.654	-0.621	-7.498	0	0	0	0	0	0	0
WT111(DD045F3F1DEA)	3.53	13108	2022-11-29 20:14:12.408	0.01	0.404	0.928	0	0	0	23.654	-0.621	-7.498	0	0	0	0	0	0	0
WT111(DD045F3F1DEA)	3.53	13108	2022-11-29 20:14:12.408	0.01	0.404	0.928	0	0	0	23.654	-0.621	-7.498	0	0	0	0	0	0	0
WT222(CAA14FCCF874)	3.62	13105	2022-11-29 20:14:12.424	0.065	-0.04	0.993	-0.854	-0.427	0	-1.609	-4.235	92.39	0	0	0	0	0	0	0
WT222(CAA14FCCF874)	3.62	13105	2022-11-29 20:14:12.424	0.065	-0.04	0.993	-0.854	-0.427	0	-1.615	-4.241	92.39	0	0	0	0	0	0	0
WT222(CAA14FCCF874)	3.62	13105	2022-11-29 20:14:12.424	0.085	-0.034	1.004	-2.563	-1.099	-1.465	-1.626	-4.246	92.379	0	0	0	0	0	0	0
WT222(CAA14FCCF874)	3.62	13105	2022-11-29 20:14:12.424	0.085	-0.034	1.004	-2.563	-1.099	-1.465	-1.637	-4.252	92.368	0	0	0	0	0	0	0
WT222(CAA14FCCF874)	3.62	13105	2022-11-29 20:14:12.424	0.085	-0.034	1.004	-2.563	-1.099	-1.465	-1.648	-4.257	92.362	0	0	0	0	0	0	0
WT222(CAA14FCCF874)	3.62	13105	2022-11-29 20:14:12.424	0.085	-0.034	1.004	-2.563	-1.099	-1.465	-1.659	-4.263	92.351	0	0	0	0	0	0	0
WT222(CAA14FCCF874)	3.62	13105	2022-11-29 20:14:12.424	0.094	-0.048	0.906	-1.953	-0.61	-0.488	-1.67	-4.268	92.346	0	0	0	0	0	0	0
WT222(CAA14FCCF874)	3.62	13105	2022-11-29 20:14:12.424	0.094	-0.048	0.906	-1.953	-0.61	-0.488	-1.681	-4.268	92.34	0	0	0	0	0	0	0
WT111(DD045F3F1DEA)	3.53	13108	2022-11-29 20:14:12.439	0.01	0.404	0.928	0	0	0	23.654	-0.621	-7.498	0	0	0	0	0	0	0
WT111(DD045F3F1DEA)	3.53	13108	2022-11-29 20:14:12.439	0.011	0.408	0.928	0	0	0	23.654	-0.621	-7.498	0	0	0	0	0	0	0
WT111(DD045F3F1DEA)	3.53	13108	2022-11-29 20:14:12.439	0.011	0.408	0.928	0	0	0	23.654	-0.621	-7.498	0	0	0	0	0	0	0
WT111(DD045F3F1DEA)	3.53	13108	2022-11-29 20:14:12.439	0.011	0.408	0.928	0	0	0	23.654	-0.621	-7.498	0	0	0	0	0	0	0
WT111(DD045F3F1DEA)	3.53	13108	2022-11-29 20:14:12.439	0.011	0.408	0.928	0	0	0	23.654	-0.621	-7.498	0	0	0	0	0	0	0
WT111(DD045F3F1DEA)	3.53	13108	2022-11-29 20:14:12.439	0.011	0.408	0.931	0	0	0	23.654	-0.621	-7.498	0	0	0	0	0	0	0
WT111(DD045F3F1DEA)	3.53	13108	2022-11-29 20:14:12.439	0.011	0.408	0.931	0	0	0	23.654	-0.621	-7.498	0	0	0	0	0	0	0
WT111(DD045F3F1DEA)	3.53	13108	2022-11-29 20:14:12.439	0.011	0.408	0.931	0	0	0	23.654	-0.621	-7.498	0	0	0	0	0	0	0
WT111(DD045F3F1DEA)	3.53	13108	2022-11-29 20:14:12.502	0.011	0.408	0.931	0	0	0	23.654	-0.621	-7.498	0	0	0	0	0	0	0
WT111(DD045F3F1DEA)	3.53	13108	2022-11-29 20:14:12.502	0.011	0.409	0.929	0	0	0	23.654	-0.621	-7.498	0	0	0	0	0	0	0
WT111(DD045F3F1DEA)	3.53	13108	2022-11-29 20:14:12.502	0.011	0.409	0.929	0	0	0	23.654	-0.621	-7.498	0	0	0	0	0	0	0
WT111(DD045F3F1DEA)	3.53	13108	2022-11-29 20:14:12.502	0.011	0.409	0.929	0	0	0	23.654	-0.621	-7.498	0	0	0	0	0	0	0
WT111(DD045F3F1DEA)	3.53	13108	2022-11-29 20:14:12.502	0.011	0.409	0.929	0	0	0	23.654	-0.621	-7.498	0	0	0	0	0	0	0
WT111(DD045F3F1DEA)	3.53	13108	2022-11-29 20:14:12.502	0.011	0.403	0.926	0	0	0	23.654	-0.621	-7.498	0	0	0	0	0	0	0
WT111(DD045F3F1DEA)	3.53	13108	2022-11-29 20:14:12.502	0.011	0.403	0.926	0	0	0	23.654	-0.621	-7.498	0	0	0	0	0	0	0
WT111(DD045F3F1DEA)	3.53	13108	2022-11-29 20:14:12.502	0.011	0.403	0.926	0	0	0	23.654	-0.621	-7.498	0	0	0	0	0	0	0
WT222(CAA14FCCF874)	3.62	13105	2022-11-29 20:14:12.502	0.094	-0.048	0.906	-1.953	-0.61	-0.488	-1.692	-4.274	92.335	0	0	0	0	0	0	0
WT222(CAA14FCCF874)	3.62	13105	2022-11-29 20:14:12.517	0.094	-0.048	0.906	-1.953	-0.61	-0.488	-1.703	-4.279	92.329	0	0	0	0	0	0	0
WT222(CAA14FCCF874)	3.62	13105	2022-11-29 20:14:12.517	0.068	-0.001	1.063	2.136	0.549	0.793	-1.692	-4.274	92.335	0	0	0	0	0	0	0
WT222(CAA14FCCF874)	3.62	13105	2022-11-29 20:14:12.517	0.068	-0.001	1.063	2.136	0.549	0.793	-1.681	-4.274	92.335	0	0	0	0	0	0	0
WT222(CAA14FCCF874)	3.62	13105	2022-11-29 20:14:12.517	0.068	-0.001	1.063	2.136	0.549	0.793	-1.67	-4.274	92.335	0	0	0	0	0	0	0
WT222(CAA14FCCF874)	3.62	13105	2022-11-29 20:14:12.517	0.068	-0.001	1.063	2.136	0.549	0.793	-1.659	-4.268	92.335	0	0	0	0	0	0	0
WT222(CAA14FCCF874)	3.62	13105	2022-11-29 20:14:12.517	0.07	-0.05	0.972	-0.183	0.305	1.038	-1.659	-4.268	92.34	0	0	0	0	0	0	0
WT222(CAA14FCCF874)	3.62	13105	2022-11-29 20:14:12.517	0.07	-0.05	0.972	-0.183	0.305	1.038	-1.664	-4.268	92.34	0	0	0	0	0	0	0
WT222(CAA14FCCF874)	3.62	13105	2022-11-29 20:14:12.517	0.07	-0.05	0.972	-0.183	0.305	1.038	-1.664	-4.263	92.346	0	0	0	0	0	0	0
WT222(CAA14FCCF874)	3.62	13105	2022-11-29 20:14:12.517	0.07	-0.05	0.972	-0.183	0.305	1.038	-1.664	-4.263	92.346	0	0	0	0	0	0	0
WT222(CAA14FCCF874)	3.62	13105	2022-11-29 20:14:12.517	0.066	-0.01	0.996	0.488	-0.122	0	-1.664	-4.263	92.346	0	0	0	0	0	0	0
WT222(CAA14FCCF874)	3.62	13105	2022-11-29 20:14:12.517	0.066	-0.01	0.996	0.488	-0.122	0	-1.659	-4.268	92.34	0	0	0	0	0	0	0
WT222(CAA14FCCF874)	3.62	13105	2022-11-29 20:14:12.517	0.066	-0.01	0.996	0.488	-0.122	0	-1.659	-4.268	92.34	0	0	0	0	0	0	0
WT222(CAA14FCCF874)	3.62	13105	2022-11-29 20:14:12.517	0.066	-0.01	0.996	0.488	-0.122	0	-1.653	-4.268	92.335	0	0	0	0	0	0	0
WT222(CAA14FCCF874)	3.62	13105	2022-11-29 20:14:12.517	0.071	-0.043	0.994	0	-0.061	-0.854	-1.653	-4.268	92.329	0	0	0	0	0	0	0
WT222(CAA14FCCF874)	3.62	13105	2022-11-29 20:14:12.517	0.071	-0.043	0.994	0	-0.061	-0.854	-1.653	-4.268	92.324	0	0	0	0	0	0	0
WT111(DD045F3F1DEA)	3.53	13108	2022-11-29 20:14:12.533	0.011	0.403	0.926	0	0	0	23.654	-0.621	-7.498	0	0	0	0	0	0	0
WT111(DD045F3F1DEA)	3.53	13108	2022-11-29 20:14:12.533	0.01	0.408	0.929	0	0	0	23.654	-0.621	-7.498	0	0	0	0	0	0	0
WT111(DD045F3F1DEA)	3.53	13108	2022-11-29 20:14:12.533	0.01	0.408	0.929	0	0	0	23.654	-0.621	-7.498	0	0	0	0	0	0	0
WT111(DD045F3F1DEA)	3.53	13108	2022-11-29 20:14:12.533	0.01	0.408	0.929	0	0	0	23.654	-0.621	-7.498	0	0	0	0	0	0	0
WT111(DD045F3F1DEA)	3.53	13108	2022-11-29 20:14:12.533	0.01	0.408	0.929	0	0	0	23.654	-0.621	-7.498	0	0	0	0	0	0	0
WT111(DD045F3F1DEA)	3.53	13108	2022-11-29 20:14:12.533	0.011	0.409	0.929	0	0	0	23.654	-0.621	-7.498	0	0	0	0	0	0	0
WT111(DD045F3F1DEA)	3.53	13108	2022-11-29 20:14:12.533	0.011	0.409	0.929	0	0	0	23.654	-0.621	-7.498	0	0	0	0	0	0	0
WT111(DD045F3F1DEA)	3.53	13108	2022-11-29 20:14:12.533	0.011	0.409	0.929	0	0	0	23.654	-0.621	-7.498	0	0	0	0	0	0	0
WT222(CAA14FCCF874)	3.62	13105	2022-11-29 20:14:12.533	0.071	-0.043	0.994	0	-0.061	-0.854	-1.653	-4.268	92.313	0	0	0	0	0	0	0
WT222(CAA14FCCF874)	3.62	13105	2022-11-29 20:14:12.533	0.071	-0.043	0.994	0	-0.061	-0.854	-1.653	-4.268	92.307	0	0	0	0	0	0	0
WT222(CAA14FCCF874)	3.62	13105	2022-11-29 20:14:12.533	0.09	-0.017	0.999	-0.061	0.061	-0.122	-1.653	-4.268	92.302	0	0	0	0	0	0	0
WT222(CAA14FCCF874)	3.62	13105	2022-11-29 20:14:12.533	0.09	-0.017	0.999	-0.061	0.061	-0.122	-1.653	-4.268	92.302	0	0	0	0	0	0	0
WT222(CAA14FCCF874)	3.62	13105	2022-11-29 20:14:12.533	0.09	-0.017	0.999	-0.061	0.061	-0.122	-1.653	-4.268	92.296	0	0	0	0	0	0	0
WT222(CAA14FCCF874)	3.62	13105	2022-11-29 20:14:12.533	0.09	-0.017	0.999	-0.061	0.061	-0.122	-1.653	-4.268	92.291	0	0	0	0	0	0	0
WT222(CAA14FCCF874)	3.62	13105	2022-11-29 20:14:12.533	0.059	-0.004	1.015	-1.099	-0.366	-0.488	-1.659	-4.268	92.285	0	0	0	0	0	0	0
WT222(CAA14FCCF874)	3.62	13105	2022-11-29 20:14:12.533	0.059	-0.004	1.015	-1.099	-0.366	-0.488	-1.664	-4.274	92.28	0	0	0	0	0	0	0
WT111(DD045F3F1DEA)	3.53	13108	2022-11-29 20:14:12.564	0.011	0.409	0.929	0	0	0	23.654	-0.621	-7.498	0	0	0	0	0	0	0
WT111(DD045F3F1DEA)	3.53	13108	2022-11-29 20:14:12.564	0.011	0.405	0.926	0	0	0	23.654	-0.621	-7.498	0	0	0	0	0	0	0
WT111(DD045F3F1DEA)	3.53	13108	2022-11-29 20:14:12.564	0.011	0.405	0.926	0	0	0	23.654	-0.621	-7.498	0	0	0	0	0	0	0
WT111(DD045F3F1DEA)	3.53	13108	2022-11-29 20:14:12.564	0.011	0.405	0.926	0	0	0	23.654	-0.621	-7.498	0	0	0	0	0	0	0
WT111(DD045F3F1DEA)	3.53	13108	2022-11-29 20:14:12.564	0.011	0.405	0.926	0	0	0	23.654	-0.621	-7.498	0	0	0	0	0	0	0
WT111(DD045F3F1DEA)	3.53	13108	2022-11-29 20:14:12.564	0.012	0.408	0.929	0	0	0	23.654	-0.621	-7.498	0	0	0	0	0	0	0
WT111(DD045F3F1DEA)	3.53	13108	2022-11-29 20:14:12.564	0.012	0.408	0.929	0	0	0	23.654	-0.621	-7.498	0	0	0	0	0	0	0
WT111(DD045F3F1DEA)	3.53	13108	2022-11-29 20:14:12.564	0.012	0.408	0.929	0	0	0	23.654	-0.621	-7.498	0	0	0	0	0	0	0
WT222(CAA14FCCF874)	3.62	13105	2022-11-29 20:14:12.595	0.059	-0.004	1.015	-1.099	-0.366	-0.488	-1.67	-4.274	92.274	0	0	0	0	0	0	0
WT222(CAA14FCCF874)	3.62	13105	2022-11-29 20:14:12.595	0.059	-0.004	1.015	-1.099	-0.366	-0.488	-1.675	-4.274	92.269	0	0	0	0	0	0	0
WT222(CAA14FCCF874)	3.62	13105	2022-11-29 20:14:12.595	0.084	-0.042	0.99	-0.916	-0.793	-0.244	-1.675	-4.279	92.263	0	0	0	0	0	0	0
WT222(CAA14FCCF874)	3.62	13105	2022-11-29 20:14:12.595	0.084	-0.042	0.99	-0.916	-0.793	-0.244	-1.681	-4.285	92.258	0	0	0	0	0	0	0
WT222(CAA14FCCF874)	3.62	13105	2022-11-29 20:14:12.595	0.084	-0.042	0.99	-0.916	-0.793	-0.244	-1.686	-4.29	92.252	0	0	0	0	0	0	0
WT222(CAA14FCCF874)	3.62	13105	2022-11-29 20:14:12.595	0.084	-0.042	0.99	-0.916	-0.793	-0.244	-1.692	-4.29	92.252	0	0	0	0	0	0	0
WT222(CAA14FCCF874)	3.62	13105	2022-11-29 20:14:12.595	0.103	-0.005	0.994	-1.343	-0.488	0	-1.697	-4.296	92.247	0	0	0	0	0	0	0
WT222(CAA14FCCF874)	3.62	13105	2022-11-29 20:14:12.595	0.103	-0.005	0.994	-1.343	-0.488	0	-1.703	-4.296	92.241	0	0	0	0	0	0	0
WT222(CAA14FCCF874)	3.62	13105	2022-11-29 20:14:12.627	0.103	-0.005	0.994	-1.343	-0.488	0	-1.708	-4.301	92.241	0	0	0	0	0	0	0
WT222(CAA14FCCF874)	3.62	13105	2022-11-29 20:14:12.627	0.103	-0.005	0.994	-1.343	-0.488	0	-1.714	-4.307	92.236	0	0	0	0	0	0	0
WT222(CAA14FCCF874)	3.62	13105	2022-11-29 20:14:12.627	0.081	-0.029	0.988	-0.732	-0.488	0.305	-1.714	-4.307	92.23	0	0	0	0	0	0	0
WT222(CAA14FCCF874)	3.62	13105	2022-11-29 20:14:12.627	0.081	-0.029	0.988	-0.732	-0.488	0.305	-1.719	-4.312	92.23	0	0	0	0	0	0	0
WT222(CAA14FCCF874)	3.62	13105	2022-11-29 20:14:12.627	0.081	-0.029	0.988	-0.732	-0.488	0.305	-1.719	-4.312	92.225	0	0	0	0	0	0	0
WT222(CAA14FCCF874)	3.62	13105	2022-11-29 20:14:12.627	0.081	-0.029	0.988	-0.732	-0.488	0.305	-1.725	-4.318	92.225	0	0	0	0	0	0	0
WT222(CAA14FCCF874)	3.62	13105	2022-11-29 20:14:12.627	0.067	-0.042	1.011	0.916	-0.427	-0.61	-1.719	-4.323	92.219	0	0	0	0	0	0	0
WT222(CAA14FCCF874)	3.62	13105	2022-11-29 20:14:12.627	0.067	-0.042	1.011	0.916	-0.427	-0.61	-1.714	-4.323	92.208	0	0	0	0	0	0	0
WT111(DD045F3F1DEA)	3.53	13108	2022-11-29 20:14:12.642	0.012	0.408	0.929	0	0	0	23.654	-0.621	-7.498	0	0	0	0	0	0	0
WT111(DD045F3F1DEA)	3.53	13108	2022-11-29 20:14:12.642	0.01	0.405	0.929	0	0	0	23.654	-0.621	-7.498	0	0	0	0	0	0	0
WT111(DD045F3F1DEA)	3.53	13108	2022-11-29 20:14:12.642	0.01	0.405	0.929	0	0	0	23.654	-0.621	-7.498	0	0	0	0	0	0	0
WT111(DD045F3F1DEA)	3.53	13108	2022-11-29 20:14:12.642	0.01	0.405	0.929	0	0	0	23.654	-0.621	-7.498	0	0	0	0	0	0	0
WT111(DD045F3F1DEA)	3.53	13108	2022-11-29 20:14:12.642	0.01	0.405	0.929	0	0	0	23.654	-0.621	-7.498	0	0	0	0	0	0	0
WT111(DD045F3F1DEA)	3.53	13108	2022-11-29 20:14:12.642	0.012	0.408	0.928	0	0	0	23.654	-0.621	-7.498	0	0	0	0	0	0	0
WT111(DD045F3F1DEA)	3.53	13108	2022-11-29 20:14:12.642	0.012	0.408	0.928	0	0	0	23.654	-0.621	-7.498	0	0	0	0	0	0	0
WT111(DD045F3F1DEA)	3.53	13108	2022-11-29 20:14:12.642	0.012	0.408	0.928	0	0	0	23.654	-0.621	-7.498	0	0	0	0	0	0	0
WT111(DD045F3F1DEA)	3.53	13108	2022-11-29 20:14:12.658	0.012	0.408	0.928	0	0	0	23.654	-0.621	-7.498	0	0	0	0	0	0	0
WT111(DD045F3F1DEA)	3.53	13108	2022-11-29 20:14:12.658	0.011	0.405	0.929	0	0	0	23.654	-0.621	-7.498	0	0	0	0	0	0	0
WT111(DD045F3F1DEA)	3.53	13108	2022-11-29 20:14:12.658	0.011	0.405	0.929	0	0	0	23.654	-0.621	-7.498	0	0	0	0	0	0	0
WT111(DD045F3F1DEA)	3.53	13108	2022-11-29 20:14:12.658	0.011	0.405	0.929	0	0	0	23.654	-0.621	-7.498	0	0	0	0	0	0	0
WT111(DD045F3F1DEA)	3.53	13108	2022-11-29 20:14:12.658	0.012	0.41	0.931	0	0	0	23.654	-0.621	-7.498	0	0	0	0	0	0	0
WT111(DD045F3F1DEA)	3.53	13108	2022-11-29 20:14:12.658	0.012	0.41	0.931	0	0	0	23.654	-0.621	-7.498	0	0	0	0	0	0	0
WT111(DD045F3F1DEA)	3.53	13108	2022-11-29 20:14:12.658	0.012	0.41	0.931	0	0	0	23.654	-0.621	-7.498	0	0	0	0	0	0	0
WT111(DD045F3F1DEA)	3.53	13108	2022-11-29 20:14:12.658	0.012	0.41	0.931	0	0	0	23.654	-0.621	-7.498	0	0	0	0	0	0	0
WT222(CAA14FCCF874)	3.62	13105	2022-11-29 20:14:12.658	0.067	-0.042	1.011	0.916	-0.427	-0.61	-1.708	-4.329	92.203	0	0	0	0	0	0	0
WT222(CAA14FCCF874)	3.62	13105	2022-11-29 20:14:12.658	0.067	-0.042	1.011	0.916	-0.427	-0.61	-1.703	-4.329	92.197	0	0	0	0	0	0	0
WT222(CAA14FCCF874)	3.62	13105	2022-11-29 20:14:12.658	0.081	-0.004	0.998	-4.639	-0.244	-0.732	-1.725	-4.329	92.186	0	0	0	0	0	0	0
WT222(CAA14FCCF874)	3.62	13105	2022-11-29 20:14:12.658	0.081	-0.004	0.998	-4.639	-0.244	-0.732	-1.747	-4.334	92.181	0	0	0	0	0	0	0
WT222(CAA14FCCF874)	3.62	13105	2022-11-29 20:14:12.658	0.081	-0.004	0.998	-4.639	-0.244	-0.732	-1.769	-4.334	92.17	0	0	0	0	0	0	0
WT222(CAA14FCCF874)	3.62	13105	2022-11-29 20:14:12.658	0.082	-0.017	1.013	-2.441	-0.854	0.549	-1.78	-4.34	92.17	0	0	0	0	0	0	0
WT222(CAA14FCCF874)	3.62	13105	2022-11-29 20:14:12.658	0.082	-0.017	1.013	-2.441	-0.854	0.549	-1.791	-4.345	92.17	0	0	0	0	0	0	0
WT222(CAA14FCCF874)	3.62	13105	2022-11-29 20:14:12.658	0.082	-0.017	1.013	-2.441	-0.854	0.549	-1.802	-4.351	92.164	0	0	0	0	0	0	0
WT333(F4E4E1AF1293)	3.67	13105	2022-11-29 20:14:12.658	0.008	0.083	1.012	0	0	0	4.741	-0.467	-161.84	0	0	0	0	0	0	0
WT333(F4E4E1AF1293)	3.67	13105	2022-11-29 20:14:12.658	0.008	0.084	1.012	0	0	0	4.741	-0.467	-161.84	0	0	0	0	0	0	0
WT333(F4E4E1AF1293)	3.67	13105	2022-11-29 20:14:12.658	0.008	0.084	1.012	0	0	0	4.741	-0.467	-161.84	0	0	0	0	0	0	0
WT333(F4E4E1AF1293)	3.67	13105	2022-11-29 20:14:12.658	0.008	0.084	1.012	0	0	0	4.741	-0.467	-161.84	0	0	0	0	0	0	0
WT333(F4E4E1AF1293)	3.67	13105	2022-11-29 20:14:12.658	0.008	0.084	1.012	0	0	0	4.741	-0.467	-161.84	0	0	0	0	0	0	0
WT333(F4E4E1AF1293)	3.67	13105	2022-11-29 20:14:12.658	0.008	0.084	1.012	0	0	0	4.741	-0.467	-161.84	0	0	0	0	0	0	0
WT333(F4E4E1AF1293)	3.67	13105	2022-11-29 20:14:12.658	0.008	0.084	1.012	0	0	0	4.741	-0.467	-161.84	0	0	0	0	0	0	0
WT333(F4E4E1AF1293)	3.67	13105	2022-11-29 20:14:12.658	0.008	0.084	1.012	0	0	0	4.741	-0.467	-161.84	0	0	0	0	0	0	0
WT222(CAA14FCCF874)	3.62	13105	2022-11-29 20:14:12.689	0.082	-0.017	1.013	-2.441	-0.854	0.549	-1.813	-4.351	92.164	0	0	0	0	0	0	0
WT222(CAA14FCCF874)	3.62	13105	2022-11-29 20:14:12.689	0.078	-0.049	1.024	-3.479	0.732	1.404	-1.829	-4.351	92.164	0	0	0	0	0	0	0
WT222(CAA14FCCF874)	3.62	13105	2022-11-29 20:14:12.689	0.078	-0.049	1.024	-3.479	0.732	1.404	-1.846	-4.345	92.17	0	0	0	0	0	0	0
WT222(CAA14FCCF874)	3.62	13105	2022-11-29 20:14:12.689	0.078	-0.049	1.024	-3.479	0.732	1.404	-1.862	-4.345	92.17	0	0	0	0	0	0	0
WT222(CAA14FCCF874)	3.62	13105	2022-11-29 20:14:12.689	0.078	-0.049	1.024	-3.479	0.732	1.404	-1.879	-4.34	92.17	0	0	0	0	0	0	0
WT222(CAA14FCCF874)	3.62	13105	2022-11-29 20:14:12.689	0.065	-0.052	0.996	-8.85	0.854	0.732	-1.923	-4.334	92.17	0	0	0	0	0	0	0
WT222(CAA14FCCF874)	3.62	13105	2022-11-29 20:14:12.689	0.065	-0.052	0.996	-8.85	0.854	0.732	-1.967	-4.334	92.17	0	0	0	0	0	0	0
WT222(CAA14FCCF874)	3.62	13105	2022-11-29 20:14:12.689	0.065	-0.052	0.996	-8.85	0.854	0.732	-2.01	-4.329	92.17	0	0	0	0	0	0	0
WT111(DD045F3F1DEA)	3.53	13108	2022-11-29 20:14:12.705	0.011	0.408	0.93	0	0	0	23.654	-0.621	-7.498	0	0	0	0	0	0	0
WT111(DD045F3F1DEA)	3.53	13108	2022-11-29 20:14:12.705	0.011	0.408	0.93	0	0	0	23.654	-0.621	-7.498	0	0	0	0	0	0	0
WT111(DD045F3F1DEA)	3.53	13108	2022-11-29 20:14:12.705	0.011	0.408	0.93	0	0	0	23.654	-0.621	-7.498	0	0	0	0	0	0	0
WT111(DD045F3F1DEA)	3.53	13108	2022-11-29 20:14:12.705	0.011	0.408	0.93	0	0	0	23.654	-0.621	-7.498	0	0	0	0	0	0	0
WT111(DD045F3F1DEA)	3.53	13108	2022-11-29 20:14:12.705	0.011	0.403	0.928	0	0	0	23.654	-0.621	-7.498	0	0	0	0	0	0	0
WT111(DD045F3F1DEA)	3.53	13108	2022-11-29 20:14:12.705	0.011	0.403	0.928	0	0	0	23.654	-0.621	-7.498	0	0	0	0	0	0	0
WT111(DD045F3F1DEA)	3.53	13108	2022-11-29 20:14:12.705	0.011	0.403	0.928	0	0	0	23.654	-0.621	-7.498	0	0	0	0	0	0	0
WT111(DD045F3F1DEA)	3.53	13108	2022-11-29 20:14:12.705	0.011	0.403	0.928	0	0	0	23.654	-0.621	-7.498	0	0	0	0	0	0	0
WT222(CAA14FCCF874)	3.62	13105	2022-11-29 20:14:12.720	0.065	-0.052	0.996	-8.85	0.854	0.732	-2.054	-4.323	92.17	0	0	0	0	0	0	0
WT222(CAA14FCCF874)	3.62	13105	2022-11-29 20:14:12.720	0.07	0.02	0.953	-3.174	-0.061	-0.732	-2.071	-4.323	92.159	0	0	0	0	0	0	0
WT222(CAA14FCCF874)	3.62	13105	2022-11-29 20:14:12.720	0.07	0.02	0.953	-3.174	-0.061	-0.732	-2.082	-4.323	92.148	0	0	0	0	0	0	0
WT222(CAA14FCCF874)	3.62	13105	2022-11-29 20:14:12.720	0.07	0.02	0.953	-3.174	-0.061	-0.732	-2.098	-4.323	92.142	0	0	0	0	0	0	0
WT222(CAA14FCCF874)	3.62	13105	2022-11-29 20:14:12.720	0.07	0.02	0.953	-3.174	-0.061	-0.732	-2.109	-4.323	92.131	0	0	0	0	0	0	0
WT222(CAA14FCCF874)	3.62	13105	2022-11-29 20:14:12.720	0.095	-0.025	0.987	0	0	0.977	-2.109	-4.323	92.131	0	0	0	0	0	0	0
WT222(CAA14FCCF874)	3.62	13105	2022-11-29 20:14:12.720	0.095	-0.025	0.987	0	0	0.977	-2.104	-4.323	92.126	0	0	0	0	0	0	0
WT222(CAA14FCCF874)	3.62	13105	2022-11-29 20:14:12.720	0.095	-0.025	0.987	0	0	0.977	-2.104	-4.323	92.126	0	0	0	0	0	0	0
WT111(DD045F3F1DEA)	3.53	13108	2022-11-29 20:14:12.736	0.01	0.409	0.929	0	0	0	23.654	-0.621	-7.498	0	0	0	0	0	0	0
WT111(DD045F3F1DEA)	3.53	13108	2022-11-29 20:14:12.736	0.01	0.409	0.929	0	0	0	23.654	-0.621	-7.498	0	0	0	0	0	0	0
WT111(DD045F3F1DEA)	3.53	13108	2022-11-29 20:14:12.736	0.01	0.409	0.929	0	0	0	23.654	-0.621	-7.498	0	0	0	0	0	0	0
WT111(DD045F3F1DEA)	3.53	13108	2022-11-29 20:14:12.736	0.01	0.409	0.929	0	0	0	23.654	-0.621	-7.498	0	0	0	0	0	0	0
WT111(DD045F3F1DEA)	3.53	13108	2022-11-29 20:14:12.736	0.011	0.406	0.929	0	0	0	23.654	-0.621	-7.498	0	0	0	0	0	0	0
WT111(DD045F3F1DEA)	3.53	13108	2022-11-29 20:14:12.736	0.011	0.406	0.929	0	0	0	23.654	-0.621	-7.498	0	0	0	0	0	0	0
WT111(DD045F3F1DEA)	3.53	13108	2022-11-29 20:14:12.736	0.011	0.406	0.929	0	0	0	23.654	-0.621	-7.498	0	0	0	0	0	0	0
WT111(DD045F3F1DEA)	3.53	13108	2022-11-29 20:14:12.736	0.011	0.406	0.929	0	0	0	23.654	-0.621	-7.498	0	0	0	0	0	0	0
WT111(DD045F3F1DEA)	3.53	13108	2022-11-29 20:14:12.767	0.011	0.408	0.931	0	0	0	23.654	-0.621	-7.498	0	0	0	0	0	0	0
WT111(DD045F3F1DEA)	3.53	13108	2022-11-29 20:14:12.767	0.011	0.408	0.931	0	0	0	23.654	-0.621	-7.498	0	0	0	0	0	0	0
WT111(DD045F3F1DEA)	3.53	13108	2022-11-29 20:14:12.767	0.011	0.408	0.931	0	0	0	23.654	-0.621	-7.498	0	0	0	0	0	0	0
WT111(DD045F3F1DEA)	3.53	13108	2022-11-29 20:14:12.767	0.011	0.408	0.931	0	0	0	23.654	-0.621	-7.498	0	0	0	0	0	0	0
WT111(DD045F3F1DEA)	3.53	13108	2022-11-29 20:14:12.767	0.011	0.409	0.929	0	0	0	23.654	-0.621	-7.498	0	0	0	0	0	0	0
WT111(DD045F3F1DEA)	3.53	13108	2022-11-29 20:14:12.767	0.011	0.409	0.929	0	0	0	23.654	-0.621	-7.498	0	0	0	0	0	0	0
WT111(DD045F3F1DEA)	3.53	13108	2022-11-29 20:14:12.767	0.011	0.409	0.929	0	0	0	23.659	-0.621	-7.498	0	0	0	0	0	0	0
WT111(DD045F3F1DEA)	3.53	13108	2022-11-29 20:14:12.767	0.011	0.409	0.929	0	0	0	23.659	-0.621	-7.498	0	0	0	0	0	0	0
WT111(DD045F3F1DEA)	3.53	13108	2022-11-29 20:14:12.799	0.011	0.405	0.93	0	0	0	23.659	-0.621	-7.498	0	0	0	0	0	0	0
WT111(DD045F3F1DEA)	3.53	13108	2022-11-29 20:14:12.799	0.011	0.405	0.93	0	0	0	23.659	-0.621	-7.498	0	0	0	0	0	0	0
WT111(DD045F3F1DEA)	3.53	13108	2022-11-29 20:14:12.799	0.011	0.405	0.93	0	0	0	23.659	-0.621	-7.498	0	0	0	0	0	0	0
WT111(DD045F3F1DEA)	3.53	13108	2022-11-29 20:14:12.799	0.011	0.405	0.93	0	0	0	23.659	-0.621	-7.498	0	0	0	0	0	0	0
WT111(DD045F3F1DEA)	3.53	13108	2022-11-29 20:14:12.799	0.011	0.405	0.929	0	0	0	23.659	-0.621	-7.498	0	0	0	0	0	0	0
WT111(DD045F3F1DEA)	3.53	13108	2022-11-29 20:14:12.799	0.011	0.405	0.929	0	0	0	23.659	-0.621	-7.498	0	0	0	0	0	0	0
WT111(DD045F3F1DEA)	3.53	13108	2022-11-29 20:14:12.799	0.011	0.405	0.929	0	0	0	23.659	-0.621	-7.498	0	0	0	0	0	0	0
WT111(DD045F3F1DEA)	3.53	13108	2022-11-29 20:14:12.799	0.011	0.405	0.929	0	0	0	23.659	-0.621	-7.498	0	0	0	0	0	0	0
WT222(CAA14FCCF874)	3.62	13105	2022-11-29 20:14:12.814	0.095	-0.025	0.987	0	0	0.977	-2.104	-4.329	92.126	0	0	0	0	0	0	0
WT222(CAA14FCCF874)	3.62	13105	2022-11-29 20:14:12.814	0.081	-0.038	0.994	-2.014	0.061	0.854	-2.109	-4.329	92.12	0	0	0	0	0	0	0
WT222(CAA14FCCF874)	3.62	13105	2022-11-29 20:14:12.814	0.081	-0.038	0.994	-2.014	0.061	0.854	-2.12	-4.329	92.12	0	0	0	0	0	0	0
WT222(CAA14FCCF874)	3.62	13105	2022-11-29 20:14:12.814	0.081	-0.038	0.994	-2.014	0.061	0.854	-2.126	-4.329	92.12	0	0	0	0	0	0	0
WT222(CAA14FCCF874)	3.62	13105	2022-11-29 20:14:12.814	0.081	-0.038	0.994	-2.014	0.061	0.854	-2.137	-4.329	92.12	0	0	0	0	0	0	0
WT222(CAA14FCCF874)	3.62	13105	2022-11-29 20:14:12.814	0.058	-0.079	1.001	-1.465	0	0	-2.142	-4.329	92.109	0	0	0	0	0	0	0
WT222(CAA14FCCF874)	3.62	13105	2022-11-29 20:14:12.814	0.058	-0.079	1.001	-1.465	0	0	-2.148	-4.329	92.104	0	0	0	0	0	0	0
WT222(CAA14FCCF874)	3.62	13105	2022-11-29 20:14:12.814	0.058	-0.079	1.001	-1.465	0	0	-2.153	-4.329	92.104	0	0	0	0	0	0	0
WT222(CAA14FCCF874)	3.62	13105	2022-11-29 20:14:12.845	0.058	-0.079	1.001	-1.465	0	0	-2.159	-4.329	92.098	0	0	0	0	0	0	0
WT222(CAA14FCCF874)	3.62	13105	2022-11-29 20:14:12.845	0.071	0	1	0.122	-0.244	-1.038	-2.159	-4.329	92.087	0	0	0	0	0	0	0
WT222(CAA14FCCF874)	3.62	13105	2022-11-29 20:14:12.845	0.071	0	1	0.122	-0.244	-1.038	-2.159	-4.334	92.076	0	0	0	0	0	0	0
WT222(CAA14FCCF874)	3.62	13105	2022-11-29 20:14:12.845	0.071	0	1	0.122	-0.244	-1.038	-2.153	-4.334	92.065	0	0	0	0	0	0	0
WT222(CAA14FCCF874)	3.62	13105	2022-11-29 20:14:12.845	0.071	0	1	0.122	-0.244	-1.038	-2.153	-4.334	92.054	0	0	0	0	0	0	0
WT222(CAA14FCCF874)	3.62	13105	2022-11-29 20:14:12.845	0.051	-0.029	0.998	-2.563	0.122	-0.244	-2.164	-4.334	92.043	0	0	0	0	0	0	0
WT222(CAA14FCCF874)	3.62	13105	2022-11-29 20:14:12.845	0.051	-0.029	0.998	-2.563	0.122	-0.244	-2.175	-4.334	92.038	0	0	0	0	0	0	0
WT222(CAA14FCCF874)	3.62	13105	2022-11-29 20:14:12.845	0.051	-0.029	0.998	-2.563	0.122	-0.244	-2.186	-4.329	92.032	0	0	0	0	0	0	0
WT222(CAA14FCCF874)	3.62	13105	2022-11-29 20:14:12.845	0.051	-0.029	0.998	-2.563	0.122	-0.244	-2.197	-4.329	92.021	0	0	0	0	0	0	0
WT222(CAA14FCCF874)	3.62	13105	2022-11-29 20:14:12.845	0.113	-0.07	0.982	0.244	-0.366	0.488	-2.197	-4.329	92.021	0	0	0	0	0	0	0
WT222(CAA14FCCF874)	3.62	13105	2022-11-29 20:14:12.845	0.113	-0.07	0.982	0.244	-0.366	0.488	-2.192	-4.334	92.016	0	0	0	0	0	0	0
WT222(CAA14FCCF874)	3.62	13105	2022-11-29 20:14:12.845	0.113	-0.07	0.982	0.244	-0.366	0.488	-2.192	-4.334	92.01	0	0	0	0	0	0	0
WT222(CAA14FCCF874)	3.62	13105	2022-11-29 20:14:12.845	0.113	-0.07	0.982	0.244	-0.366	0.488	-2.192	-4.334	92.01	0	0	0	0	0	0	0
WT222(CAA14FCCF874)	3.62	13105	2022-11-29 20:14:12.845	0.059	-0.053	1.01	-0.061	0	-0.061	-2.192	-4.334	92.005	0	0	0	0	0	0	0
WT222(CAA14FCCF874)	3.62	13105	2022-11-29 20:14:12.845	0.059	-0.053	1.01	-0.061	0	-0.061	-2.192	-4.34	92	0	0	0	0	0	0	0
WT222(CAA14FCCF874)	3.62	13105	2022-11-29 20:14:12.845	0.059	-0.053	1.01	-0.061	0	-0.061	-2.192	-4.34	91.994	0	0	0	0	0	0	0
WT111(DD045F3F1DEA)	3.53	13108	2022-11-29 20:14:12.861	0.011	0.409	0.929	0	0	0	23.659	-0.621	-7.498	0	0	0	0	0	0	0
WT111(DD045F3F1DEA)	3.53	13108	2022-11-29 20:14:12.861	0.011	0.409	0.929	0	0	0	23.659	-0.621	-7.498	0	0	0	0	0	0	0
WT111(DD045F3F1DEA)	3.53	13108	2022-11-29 20:14:12.861	0.011	0.409	0.929	0	0	0	23.659	-0.621	-7.498	0	0	0	0	0	0	0
WT111(DD045F3F1DEA)	3.53	13108	2022-11-29 20:14:12.861	0.011	0.409	0.929	0	0	0	23.659	-0.621	-7.498	0	0	0	0	0	0	0
WT111(DD045F3F1DEA)	3.53	13108	2022-11-29 20:14:12.861	0.01	0.406	0.929	0	0	0	23.659	-0.621	-7.498	0	0	0	0	0	0	0
WT111(DD045F3F1DEA)	3.53	13108	2022-11-29 20:14:12.861	0.01	0.406	0.929	0	0	0	23.659	-0.621	-7.498	0	0	0	0	0	0	0
WT111(DD045F3F1DEA)	3.53	13108	2022-11-29 20:14:12.861	0.01	0.406	0.929	0	0	0	23.659	-0.621	-7.498	0	0	0	0	0	0	0
WT111(DD045F3F1DEA)	3.53	13108	2022-11-29 20:14:12.861	0.01	0.406	0.929	0	0	0	23.659	-0.621	-7.498	0	0	0	0	0	0	0
WT333(F4E4E1AF1293)	3.67	13105	2022-11-29 20:14:12.877	0.008	0.084	1.012	0	0	0	4.741	-0.467	-161.84	0	0	0	0	0	0	0
WT333(F4E4E1AF1293)	3.67	13105	2022-11-29 20:14:12.877	0.008	0.084	1.013	0	0	0	4.741	-0.467	-161.84	0	0	0	0	0	0	0
WT333(F4E4E1AF1293)	3.67	13105	2022-11-29 20:14:12.877	0.008	0.084	1.013	0	0	0	4.741	-0.467	-161.84	0	0	0	0	0	0	0
WT333(F4E4E1AF1293)	3.67	13105	2022-11-29 20:14:12.877	0.008	0.084	1.013	0	0	0	4.741	-0.467	-161.84	0	0	0	0	0	0	0
WT333(F4E4E1AF1293)	3.67	13105	2022-11-29 20:14:12.877	0.008	0.084	1.013	0	0	0	4.741	-0.467	-161.84	0	0	0	0	0	0	0
WT333(F4E4E1AF1293)	3.67	13105	2022-11-29 20:14:12.877	0.008	0.084	1.012	0	0	0	4.741	-0.467	-161.84	0	0	0	0	0	0	0
WT333(F4E4E1AF1293)	3.67	13105	2022-11-29 20:14:12.877	0.008	0.084	1.012	0	0	0	4.741	-0.467	-161.84	0	0	0	0	0	0	0
WT333(F4E4E1AF1293)	3.67	13105	2022-11-29 20:14:12.877	0.008	0.084	1.012	0	0	0	4.741	-0.467	-161.84	0	0	0	0	0	0	0
WT222(CAA14FCCF874)	3.62	13105	2022-11-29 20:14:12.892	0.059	-0.053	1.01	-0.061	0	-0.061	-2.192	-4.334	91.989	0	0	0	0	0	0	0
WT222(CAA14FCCF874)	3.62	13105	2022-11-29 20:14:12.892	0.083	-0.019	0.991	-2.686	0	-0.366	-2.203	-4.334	91.983	0	0	0	0	0	0	0
WT222(CAA14FCCF874)	3.62	13105	2022-11-29 20:14:12.892	0.083	-0.019	0.991	-2.686	0	-0.366	-2.219	-4.34	91.972	0	0	0	0	0	0	0
WT222(CAA14FCCF874)	3.62	13105	2022-11-29 20:14:12.892	0.083	-0.019	0.991	-2.686	0	-0.366	-2.23	-4.34	91.967	0	0	0	0	0	0	0
WT222(CAA14FCCF874)	3.62	13105	2022-11-29 20:14:12.892	0.083	-0.019	0.991	-2.686	0	-0.366	-2.241	-4.34	91.956	0	0	0	0	0	0	0
WT222(CAA14FCCF874)	3.62	13105	2022-11-29 20:14:12.892	0.052	-0.028	0.994	-0.427	-0.183	-0.244	-2.247	-4.34	91.95	0	0	0	0	0	0	0
WT222(CAA14FCCF874)	3.62	13105	2022-11-29 20:14:12.892	0.052	-0.028	0.994	-0.427	-0.183	-0.244	-2.247	-4.34	91.945	0	0	0	0	0	0	0
WT222(CAA14FCCF874)	3.62	13105	2022-11-29 20:14:12.892	0.052	-0.028	0.994	-0.427	-0.183	-0.244	-2.247	-4.34	91.934	0	0	0	0	0	0	0
WT111(DD045F3F1DEA)	3.53	13108	2022-11-29 20:14:12.924	0.011	0.407	0.928	0	0	0	23.654	-0.621	-7.498	0	0	0	0	0	0	0
WT111(DD045F3F1DEA)	3.53	13108	2022-11-29 20:14:12.924	0.011	0.407	0.928	0	0	0	23.654	-0.621	-7.498	0	0	0	0	0	0	0
WT111(DD045F3F1DEA)	3.53	13108	2022-11-29 20:14:12.924	0.011	0.407	0.928	0	0	0	23.659	-0.621	-7.498	0	0	0	0	0	0	0
WT111(DD045F3F1DEA)	3.53	13108	2022-11-29 20:14:12.924	0.011	0.407	0.928	0	0	0	23.659	-0.621	-7.498	0	0	0	0	0	0	0
WT111(DD045F3F1DEA)	3.53	13108	2022-11-29 20:14:12.924	0.012	0.409	0.932	0	0	0	23.659	-0.621	-7.498	0	0	0	0	0	0	0
WT111(DD045F3F1DEA)	3.53	13108	2022-11-29 20:14:12.924	0.012	0.409	0.932	0	0	0	23.659	-0.621	-7.498	0	0	0	0	0	0	0
WT111(DD045F3F1DEA)	3.53	13108	2022-11-29 20:14:12.924	0.012	0.409	0.932	0	0	0	23.659	-0.621	-7.498	0	0	0	0	0	0	0
WT111(DD045F3F1DEA)	3.53	13108	2022-11-29 20:14:12.924	0.012	0.409	0.932	0	0	0	23.659	-0.621	-7.498	0	0	0	0	0	0	0
WT222(CAA14FCCF874)	3.62	13105	2022-11-29 20:14:12.924	0.052	-0.028	0.994	-0.427	-0.183	-0.244	-2.247	-4.34	91.928	0	0	0	0	0	0	0
WT222(CAA14FCCF874)	3.62	13105	2022-11-29 20:14:12.939	0.078	-0.05	0.998	0.061	-0.244	0.549	-2.247	-4.34	91.923	0	0	0	0	0	0	0
WT222(CAA14FCCF874)	3.62	13105	2022-11-29 20:14:12.939	0.078	-0.05	0.998	0.061	-0.244	0.549	-2.247	-4.34	91.923	0	0	0	0	0	0	0
WT222(CAA14FCCF874)	3.62	13105	2022-11-29 20:14:12.939	0.078	-0.05	0.998	0.061	-0.244	0.549	-2.247	-4.34	91.917	0	0	0	0	0	0	0
WT222(CAA14FCCF874)	3.62	13105	2022-11-29 20:14:12.939	0.078	-0.05	0.998	0.061	-0.244	0.549	-2.247	-4.34	91.912	0	0	0	0	0	0	0
WT222(CAA14FCCF874)	3.62	13105	2022-11-29 20:14:12.939	0.09	-0.038	0.99	-0.61	0	0	-2.247	-4.34	91.906	0	0	0	0	0	0	0
WT222(CAA14FCCF874)	3.62	13105	2022-11-29 20:14:12.939	0.09	-0.038	0.99	-0.61	0	0	-2.252	-4.34	91.901	0	0	0	0	0	0	0
WT222(CAA14FCCF874)	3.62	13105	2022-11-29 20:14:12.939	0.09	-0.038	0.99	-0.61	0	0	-2.252	-4.34	91.895	0	0	0	0	0	0	0
WT111(DD045F3F1DEA)	3.53	13108	2022-11-29 20:14:12.955	0.011	0.407	0.93	0	0	0	23.659	-0.621	-7.498	0	0	0	0	0	0	0
WT111(DD045F3F1DEA)	3.53	13108	2022-11-29 20:14:12.955	0.011	0.407	0.93	0	0	0	23.659	-0.621	-7.498	0	0	0	0	0	0	0
WT111(DD045F3F1DEA)	3.53	13108	2022-11-29 20:14:12.955	0.011	0.407	0.93	0	0	0	23.659	-0.621	-7.498	0	0	0	0	0	0	0
WT111(DD045F3F1DEA)	3.53	13108	2022-11-29 20:14:12.955	0.011	0.407	0.93	0	0	0	23.659	-0.621	-7.498	0	0	0	0	0	0	0
WT111(DD045F3F1DEA)	3.53	13108	2022-11-29 20:14:12.955	0.011	0.406	0.927	0	0	0	23.659	-0.621	-7.498	0	0	0	0	0	0	0
WT111(DD045F3F1DEA)	3.53	13108	2022-11-29 20:14:12.955	0.011	0.406	0.927	0	0	0	23.659	-0.621	-7.498	0	0	0	0	0	0	0
WT111(DD045F3F1DEA)	3.53	13108	2022-11-29 20:14:12.955	0.011	0.406	0.927	0	0	0	23.659	-0.621	-7.498	0	0	0	0	0	0	0
WT111(DD045F3F1DEA)	3.53	13108	2022-11-29 20:14:12.955	0.011	0.406	0.927	0	0	0	23.659	-0.621	-7.498	0	0	0	0	0	0	0
WT222(CAA14FCCF874)	3.62	13105	2022-11-29 20:14:12.955	0.09	-0.038	0.99	-0.61	0	0	-2.258	-4.34	91.884	0	0	0	0	0	0	0
WT222(CAA14FCCF874)	3.62	13105	2022-11-29 20:14:12.955	0.059	-0.037	0.998	-4.639	-0.122	1.221	-2.28	-4.34	91.884	0	0	0	0	0	0	0
WT222(CAA14FCCF874)	3.62	13105	2022-11-29 20:14:12.955	0.059	-0.037	0.998	-4.639	-0.122	1.221	-2.302	-4.34	91.884	0	0	0	0	0	0	0
WT222(CAA14FCCF874)	3.62	13105	2022-11-29 20:14:12.955	0.059	-0.037	0.998	-4.639	-0.122	1.221	-2.329	-4.34	91.884	0	0	0	0	0	0	0
WT222(CAA14FCCF874)	3.62	13105	2022-11-29 20:14:12.955	0.059	-0.037	0.998	-4.639	-0.122	1.221	-2.351	-4.34	91.884	0	0	0	0	0	0	0
WT222(CAA14FCCF874)	3.62	13105	2022-11-29 20:14:12.955	0.103	-0.078	0.961	1.831	-0.061	-0.488	-2.34	-4.34	91.873	0	0	0	0	0	0	0
WT222(CAA14FCCF874)	3.62	13105	2022-11-29 20:14:12.955	0.103	-0.078	0.961	1.831	-0.061	-0.488	-2.329	-4.345	91.862	0	0	0	0	0	0	0
WT222(CAA14FCCF874)	3.62	13105	2022-11-29 20:14:12.955	0.103	-0.078	0.961	1.831	-0.061	-0.488	-2.324	-4.345	91.857	0	0	0	0	0	0	0
WT111(DD045F3F1DEA)	3.53	13108	2022-11-29 20:14:12.970	0.012	0.405	0.93	0	0	0	23.659	-0.621	-7.498	0	0	0	0	0	0	0
WT111(DD045F3F1DEA)	3.53	13108	2022-11-29 20:14:12.970	0.012	0.405	0.93	0	0	0	23.659	-0.621	-7.498	0	0	0	0	0	0	0
WT111(DD045F3F1DEA)	3.53	13108	2022-11-29 20:14:12.970	0.012	0.405	0.93	0	0	0	23.659	-0.621	-7.498	0	0	0	0	0	0	0
WT111(DD045F3F1DEA)	3.53	13108	2022-11-29 20:14:12.970	0.012	0.405	0.93	0	0	0	23.659	-0.621	-7.498	0	0	0	0	0	0	0
WT111(DD045F3F1DEA)	3.53	13108	2022-11-29 20:14:12.970	0.01	0.411	0.929	0	0	0	23.659	-0.621	-7.498	0	0	0	0	0	0	0
WT111(DD045F3F1DEA)	3.53	13108	2022-11-29 20:14:12.970	0.01	0.411	0.929	0	0	0	23.659	-0.621	-7.498	0	0	0	0	0	0	0
WT111(DD045F3F1DEA)	3.53	13108	2022-11-29 20:14:12.970	0.01	0.411	0.929	0	0	0	23.659	-0.621	-7.498	0	0	0	0	0	0	0
WT111(DD045F3F1DEA)	3.53	13108	2022-11-29 20:14:12.970	0.01	0.411	0.929	0	0	0	23.659	-0.621	-7.498	0	0	0	0	0	0	0
WT111(DD045F3F1DEA)	3.53	13108	2022-11-29 20:14:13.002	0.011	0.406	0.929	0	0	0	23.659	-0.621	-7.498	0	0	0	0	0	0	0
WT111(DD045F3F1DEA)	3.53	13108	2022-11-29 20:14:13.002	0.011	0.406	0.929	0	0	0	23.659	-0.621	-7.498	0	0	0	0	0	0	0
WT111(DD045F3F1DEA)	3.53	13108	2022-11-29 20:14:13.002	0.011	0.406	0.929	0	0	0	23.659	-0.621	-7.498	0	0	0	0	0	0	0
WT111(DD045F3F1DEA)	3.53	13108	2022-11-29 20:14:13.002	0.011	0.406	0.929	0	0	0	23.659	-0.621	-7.498	0	0	0	0	0	0	0
WT111(DD045F3F1DEA)	3.53	13108	2022-11-29 20:14:13.002	0.012	0.406	0.929	0	0	0	23.659	-0.621	-7.498	0	0	0	0	0	0	0
WT111(DD045F3F1DEA)	3.53	13108	2022-11-29 20:14:13.002	0.012	0.406	0.929	0	0	0	23.659	-0.621	-7.498	0	0	0	0	0	0	0
WT111(DD045F3F1DEA)	3.53	13108	2022-11-29 20:14:13.002	0.012	0.406	0.929	0	0	0	23.659	-0.621	-7.498	0	0	0	0	0	0	0
WT111(DD045F3F1DEA)	3.53	13108	2022-11-29 20:14:13.002	0.012	0.406	0.929	0	0	0	23.659	-0.621	-7.498	0	0	0	0	0	0	0
WT222(CAA14FCCF874)	3.62	13105	2022-11-29 20:14:13.049	0.103	-0.078	0.961	1.831	-0.061	-0.488	-2.313	-4.345	91.846	0	0	0	0	0	0	0
WT222(CAA14FCCF874)	3.62	13105	2022-11-29 20:14:13.049	0.06	-0.004	1.007	0.61	0.061	-0.488	-2.313	-4.345	91.84	0	0	0	0	0	0	0
WT222(CAA14FCCF874)	3.62	13105	2022-11-29 20:14:13.049	0.06	-0.004	1.007	0.61	0.061	-0.488	-2.307	-4.345	91.829	0	0	0	0	0	0	0
WT222(CAA14FCCF874)	3.62	13105	2022-11-29 20:14:13.049	0.06	-0.004	1.007	0.61	0.061	-0.488	-2.307	-4.345	91.818	0	0	0	0	0	0	0
WT222(CAA14FCCF874)	3.62	13105	2022-11-29 20:14:13.049	0.06	-0.004	1.007	0.61	0.061	-0.488	-2.302	-4.345	91.807	0	0	0	0	0	0	0
WT222(CAA14FCCF874)	3.62	13105	2022-11-29 20:14:13.049	0.034	-0.053	0.987	-2.808	0.183	-0.061	-2.313	-4.345	91.802	0	0	0	0	0	0	0
WT222(CAA14FCCF874)	3.62	13105	2022-11-29 20:14:13.049	0.034	-0.053	0.987	-2.808	0.183	-0.061	-2.329	-4.34	91.791	0	0	0	0	0	0	0
WT222(CAA14FCCF874)	3.62	13105	2022-11-29 20:14:13.049	0.034	-0.053	0.987	-2.808	0.183	-0.061	-2.34	-4.34	91.785	0	0	0	0	0	0	0
WT222(CAA14FCCF874)	3.62	13105	2022-11-29 20:14:13.049	0.094	-0.048	0.967	-2.686	-0.183	0.183	-2.357	-4.34	91.78	0	0	0	0	0	0	0
WT222(CAA14FCCF874)	3.62	13105	2022-11-29 20:14:13.049	0.094	-0.048	0.967	-2.686	-0.183	0.183	-2.368	-4.34	91.774	0	0	0	0	0	0	0
WT222(CAA14FCCF874)	3.62	13105	2022-11-29 20:14:13.049	0.094	-0.048	0.967	-2.686	-0.183	0.183	-2.384	-4.34	91.769	0	0	0	0	0	0	0
WT222(CAA14FCCF874)	3.62	13105	2022-11-29 20:14:13.049	0.094	-0.048	0.967	-2.686	-0.183	0.183	-2.395	-4.34	91.758	0	0	0	0	0	0	0
WT222(CAA14FCCF874)	3.62	13105	2022-11-29 20:14:13.049	0.081	0.032	1.044	-4.211	-1.343	-0.366	-2.417	-4.345	91.752	0	0	0	0	0	0	0
WT222(CAA14FCCF874)	3.62	13105	2022-11-29 20:14:13.049	0.081	0.032	1.044	-4.211	-1.343	-0.366	-2.433	-4.356	91.741	0	0	0	0	0	0	0
WT222(CAA14FCCF874)	3.62	13105	2022-11-29 20:14:13.049	0.081	0.032	1.044	-4.211	-1.343	-0.366	-2.455	-4.362	91.73	0	0	0	0	0	0	0
WT222(CAA14FCCF874)	3.62	13105	2022-11-29 20:14:13.049	0.081	0.032	1.044	-4.211	-1.343	-0.366	-2.472	-4.367	91.719	0	0	0	0	0	0	0
WT111(DD045F3F1DEA)	3.53	13108	2022-11-29 20:14:13.064	0.011	0.41	0.93	0	0	0	23.659	-0.621	-7.498	0	0	0	0	0	0	0
WT111(DD045F3F1DEA)	3.53	13108	2022-11-29 20:14:13.064	0.011	0.41	0.93	0	0	0	23.659	-0.621	-7.498	0	0	0	0	0	0	0
WT111(DD045F3F1DEA)	3.53	13108	2022-11-29 20:14:13.064	0.011	0.41	0.93	0	0	0	23.659	-0.621	-7.498	0	0	0	0	0	0	0
WT111(DD045F3F1DEA)	3.53	13108	2022-11-29 20:14:13.064	0.011	0.41	0.93	0	0	0	23.659	-0.621	-7.498	0	0	0	0	0	0	0
WT111(DD045F3F1DEA)	3.53	13108	2022-11-29 20:14:13.064	0.011	0.403	0.929	0	0	0	23.659	-0.621	-7.498	0	0	0	0	0	0	0
WT111(DD045F3F1DEA)	3.53	13108	2022-11-29 20:14:13.064	0.011	0.403	0.929	0	0	0	23.659	-0.621	-7.498	0	0	0	0	0	0	0
WT111(DD045F3F1DEA)	3.53	13108	2022-11-29 20:14:13.064	0.011	0.403	0.929	0	0	0	23.659	-0.621	-7.498	0	0	0	0	0	0	0
WT111(DD045F3F1DEA)	3.53	13108	2022-11-29 20:14:13.064	0.011	0.403	0.929	0	0	0	23.659	-0.621	-7.498	0	0	0	0	0	0	0
WT222(CAA14FCCF874)	3.62	13105	2022-11-29 20:14:13.080	0.08	-0.088	0.977	-8.606	-1.465	-0.977	-2.516	-4.373	91.708	0	0	0	0	0	0	0
WT222(CAA14FCCF874)	3.62	13105	2022-11-29 20:14:13.080	0.08	-0.088	0.977	-8.606	-1.465	-0.977	-2.554	-4.384	91.692	0	0	0	0	0	0	0
WT222(CAA14FCCF874)	3.62	13105	2022-11-29 20:14:13.080	0.08	-0.088	0.977	-8.606	-1.465	-0.977	-2.593	-4.389	91.681	0	0	0	0	0	0	0
WT222(CAA14FCCF874)	3.62	13105	2022-11-29 20:14:13.080	0.08	-0.088	0.977	-8.606	-1.465	-0.977	-2.637	-4.395	91.67	0	0	0	0	0	0	0
WT222(CAA14FCCF874)	3.62	13105	2022-11-29 20:14:13.080	0.071	-0.021	0.992	-7.08	-1.77	1.526	-2.67	-4.406	91.664	0	0	0	0	0	0	0
WT222(CAA14FCCF874)	3.62	13105	2022-11-29 20:14:13.080	0.071	-0.021	0.992	-7.08	-1.77	1.526	-2.708	-4.417	91.664	0	0	0	0	0	0	0
WT222(CAA14FCCF874)	3.62	13105	2022-11-29 20:14:13.080	0.071	-0.021	0.992	-7.08	-1.77	1.526	-2.741	-4.422	91.664	0	0	0	0	0	0	0
WT222(CAA14FCCF874)	3.62	13105	2022-11-29 20:14:13.080	0.071	-0.021	0.992	-7.08	-1.77	1.526	-2.774	-4.427	91.664	0	0	0	0	0	0	0
WT111(DD045F3F1DEA)	3.53	13108	2022-11-29 20:14:13.096	0.012	0.412	0.93	0	0	0	23.659	-0.621	-7.498	0	0	0	0	0	0	0
WT111(DD045F3F1DEA)	3.53	13108	2022-11-29 20:14:13.096	0.012	0.412	0.93	0	0	0	23.659	-0.621	-7.498	0	0	0	0	0	0	0
WT111(DD045F3F1DEA)	3.53	13108	2022-11-29 20:14:13.096	0.012	0.412	0.93	0	0	0	23.659	-0.621	-7.498	0	0	0	0	0	0	0
WT111(DD045F3F1DEA)	3.53	13108	2022-11-29 20:14:13.096	0.012	0.412	0.93	0	0	0	23.659	-0.621	-7.498	0	0	0	0	0	0	0
WT111(DD045F3F1DEA)	3.53	13108	2022-11-29 20:14:13.096	0.01	0.408	0.93	0	0	0	23.659	-0.621	-7.498	0	0	0	0	0	0	0
WT111(DD045F3F1DEA)	3.53	13108	2022-11-29 20:14:13.096	0.01	0.408	0.93	0	0	0	23.659	-0.621	-7.498	0	0	0	0	0	0	0
WT111(DD045F3F1DEA)	3.53	13108	2022-11-29 20:14:13.096	0.01	0.408	0.93	0	0	0	23.659	-0.621	-7.498	0	0	0	0	0	0	0
WT111(DD045F3F1DEA)	3.53	13108	2022-11-29 20:14:13.096	0.01	0.408	0.93	0	0	0	23.659	-0.621	-7.498	0	0	0	0	0	0	0
WT111(DD045F3F1DEA)	3.53	13108	2022-11-29 20:14:13.127	0.011	0.404	0.928	0	0	0	23.659	-0.621	-7.498	0	0	0	0	0	0	0
WT111(DD045F3F1DEA)	3.53	13108	2022-11-29 20:14:13.127	0.011	0.404	0.928	0	0	0	23.659	-0.621	-7.498	0	0	0	0	0	0	0
WT111(DD045F3F1DEA)	3.53	13108	2022-11-29 20:14:13.127	0.011	0.404	0.928	0	0	0	23.659	-0.621	-7.498	0	0	0	0	0	0	0
WT111(DD045F3F1DEA)	3.53	13108	2022-11-29 20:14:13.127	0.011	0.404	0.928	0	0	0	23.659	-0.621	-7.498	0	0	0	0	0	0	0
WT111(DD045F3F1DEA)	3.53	13108	2022-11-29 20:14:13.127	0.011	0.404	0.929	0	0	0	23.659	-0.621	-7.498	0	0	0	0	0	0	0
WT111(DD045F3F1DEA)	3.53	13108	2022-11-29 20:14:13.127	0.011	0.404	0.929	0	0	0	23.659	-0.621	-7.498	0	0	0	0	0	0	0
WT111(DD045F3F1DEA)	3.53	13108	2022-11-29 20:14:13.127	0.011	0.404	0.929	0	0	0	23.659	-0.621	-7.498	0	0	0	0	0	0	0
WT111(DD045F3F1DEA)	3.53	13108	2022-11-29 20:14:13.127	0.011	0.404	0.929	0	0	0	23.659	-0.621	-7.498	0	0	0	0	0	0	0
WT222(CAA14FCCF874)	3.62	13105	2022-11-29 20:14:13.142	0.101	-0.09	0.98	-4.15	-1.526	1.038	-2.791	-4.438	91.664	0	0	0	0	0	0	0
WT222(CAA14FCCF874)	3.62	13105	2022-11-29 20:14:13.142	0.101	-0.09	0.98	-4.15	-1.526	1.038	-2.813	-4.444	91.659	0	0	0	0	0	0	0
WT222(CAA14FCCF874)	3.62	13105	2022-11-29 20:14:13.142	0.101	-0.09	0.98	-4.15	-1.526	1.038	-2.834	-4.455	91.659	0	0	0	0	0	0	0
WT222(CAA14FCCF874)	3.62	13105	2022-11-29 20:14:13.142	0.101	-0.09	0.98	-4.15	-1.526	1.038	-2.851	-4.46	91.653	0	0	0	0	0	0	0
WT222(CAA14FCCF874)	3.62	13105	2022-11-29 20:14:13.142	0.085	-0.07	0.97	0.549	0	0.427	-2.851	-4.46	91.648	0	0	0	0	0	0	0
WT222(CAA14FCCF874)	3.62	13105	2022-11-29 20:14:13.142	0.085	-0.07	0.97	0.549	0	0.427	-2.845	-4.46	91.642	0	0	0	0	0	0	0
WT222(CAA14FCCF874)	3.62	13105	2022-11-29 20:14:13.142	0.085	-0.07	0.97	0.549	0	0.427	-2.845	-4.46	91.637	0	0	0	0	0	0	0
WT222(CAA14FCCF874)	3.62	13105	2022-11-29 20:14:13.142	0.085	-0.07	0.97	0.549	0	0.427	-2.845	-4.46	91.631	0	0	0	0	0	0	0
WT111(DD045F3F1DEA)	3.53	13108	2022-11-29 20:14:13.189	0.012	0.41	0.931	0	0	0	23.659	-0.621	-7.498	0	0	0	0	0	0	0
WT111(DD045F3F1DEA)	3.53	13108	2022-11-29 20:14:13.189	0.012	0.41	0.931	0	0	0	23.659	-0.621	-7.498	0	0	0	0	0	0	0
WT111(DD045F3F1DEA)	3.53	13108	2022-11-29 20:14:13.189	0.012	0.41	0.931	0	0	0	23.659	-0.621	-7.498	0	0	0	0	0	0	0
WT111(DD045F3F1DEA)	3.53	13108	2022-11-29 20:14:13.189	0.011	0.41	0.931	0	0	0	23.659	-0.621	-7.498	0	0	0	0	0	0	0
WT111(DD045F3F1DEA)	3.53	13108	2022-11-29 20:14:13.189	0.011	0.41	0.931	0	0	0	23.659	-0.621	-7.498	0	0	0	0	0	0	0
WT111(DD045F3F1DEA)	3.53	13108	2022-11-29 20:14:13.189	0.011	0.41	0.931	0	0	0	23.659	-0.621	-7.498	0	0	0	0	0	0	0
WT111(DD045F3F1DEA)	3.53	13108	2022-11-29 20:14:13.189	0.011	0.41	0.931	0	0	0	23.659	-0.621	-7.498	0	0	0	0	0	0	0
WT111(DD045F3F1DEA)	3.53	13108	2022-11-29 20:14:13.189	0.011	0.403	0.928	0	0	0	23.659	-0.621	-7.498	0	0	0	0	0	0	0
WT222(CAA14FCCF874)	3.62	13105	2022-11-29 20:14:13.189	0.098	-0.062	0.974	1.953	-0.122	0.732	-2.834	-4.466	91.626	0	0	0	0	0	0	0
WT222(CAA14FCCF874)	3.62	13105	2022-11-29 20:14:13.189	0.098	-0.062	0.974	1.953	-0.122	0.732	-2.823	-4.466	91.626	0	0	0	0	0	0	0
WT222(CAA14FCCF874)	3.62	13105	2022-11-29 20:14:13.189	0.098	-0.062	0.974	1.953	-0.122	0.732	-2.818	-4.466	91.62	0	0	0	0	0	0	0
WT222(CAA14FCCF874)	3.62	13105	2022-11-29 20:14:13.189	0.098	-0.062	0.974	1.953	-0.122	0.732	-2.807	-4.466	91.615	0	0	0	0	0	0	0
WT222(CAA14FCCF874)	3.62	13105	2022-11-29 20:14:13.189	0.074	-0.038	0.996	2.258	0.549	-0.488	-2.796	-4.466	91.604	0	0	0	0	0	0	0
WT222(CAA14FCCF874)	3.62	13105	2022-11-29 20:14:13.189	0.074	-0.038	0.996	2.258	0.549	-0.488	-2.785	-4.466	91.593	0	0	0	0	0	0	0
WT222(CAA14FCCF874)	3.62	13105	2022-11-29 20:14:13.189	0.074	-0.038	0.996	2.258	0.549	-0.488	-2.774	-4.466	91.588	0	0	0	0	0	0	0
WT222(CAA14FCCF874)	3.62	13105	2022-11-29 20:14:13.189	0.074	-0.038	0.996	2.258	0.549	-0.488	-2.763	-4.46	91.577	0	0	0	0	0	0	0
WT222(CAA14FCCF874)	3.62	13105	2022-11-29 20:14:13.205	0.052	-0.034	0.987	1.953	0.793	-0.916	-2.752	-4.46	91.56	0	0	0	0	0	0	0
WT222(CAA14FCCF874)	3.62	13105	2022-11-29 20:14:13.205	0.052	-0.034	0.987	1.953	0.793	-0.916	-2.741	-4.455	91.549	0	0	0	0	0	0	0
WT222(CAA14FCCF874)	3.62	13105	2022-11-29 20:14:13.205	0.052	-0.034	0.987	1.953	0.793	-0.916	-2.736	-4.449	91.533	0	0	0	0	0	0	0
WT222(CAA14FCCF874)	3.62	13105	2022-11-29 20:14:13.205	0.052	-0.034	0.987	1.953	0.793	-0.916	-2.725	-4.449	91.522	0	0	0	0	0	0	0
WT222(CAA14FCCF874)	3.62	13105	2022-11-29 20:14:13.205	0.1	-0.013	1.01	1.465	-0.122	-1.038	-2.714	-4.449	91.505	0	0	0	0	0	0	0
WT222(CAA14FCCF874)	3.62	13105	2022-11-29 20:14:13.205	0.1	-0.013	1.01	1.465	-0.122	-1.038	-2.708	-4.449	91.494	0	0	0	0	0	0	0
WT222(CAA14FCCF874)	3.62	13105	2022-11-29 20:14:13.205	0.1	-0.013	1.01	1.465	-0.122	-1.038	-2.697	-4.449	91.478	0	0	0	0	0	0	0
WT222(CAA14FCCF874)	3.62	13105	2022-11-29 20:14:13.205	0.1	-0.013	1.01	1.465	-0.122	-1.038	-2.692	-4.455	91.461	0	0	0	0	0	0	0
WT111(DD045F3F1DEA)	3.53	13108	2022-11-29 20:14:13.221	0.011	0.403	0.928	0	0	0	23.659	-0.621	-7.498	0	0	0	0	0	0	0
WT111(DD045F3F1DEA)	3.53	13108	2022-11-29 20:14:13.221	0.011	0.403	0.928	0	0	0	23.659	-0.621	-7.498	0	0	0	0	0	0	0
WT111(DD045F3F1DEA)	3.53	13108	2022-11-29 20:14:13.221	0.011	0.403	0.928	0	0	0	23.659	-0.621	-7.498	0	0	0	0	0	0	0
WT111(DD045F3F1DEA)	3.53	13108	2022-11-29 20:14:13.221	0.012	0.413	0.929	0	0	0	23.659	-0.621	-7.498	0	0	0	0	0	0	0
WT111(DD045F3F1DEA)	3.53	13108	2022-11-29 20:14:13.221	0.012	0.413	0.929	0	0	0	23.659	-0.621	-7.498	0	0	0	0	0	0	0
WT111(DD045F3F1DEA)	3.53	13108	2022-11-29 20:14:13.221	0.012	0.413	0.929	0	0	0	23.659	-0.621	-7.498	0	0	0	0	0	0	0
WT111(DD045F3F1DEA)	3.53	13108	2022-11-29 20:14:13.221	0.012	0.413	0.929	0	0	0	23.659	-0.621	-7.498	0	0	0	0	0	0	0
WT111(DD045F3F1DEA)	3.53	13108	2022-11-29 20:14:13.221	0.011	0.399	0.93	0	0	0	23.659	-0.621	-7.498	0	0	0	0	0	0	0
WT111(DD045F3F1DEA)	3.53	13108	2022-11-29 20:14:13.252	0.011	0.399	0.93	0	0	0	23.659	-0.621	-7.498	0	0	0	0	0	0	0
WT111(DD045F3F1DEA)	3.53	13108	2022-11-29 20:14:13.252	0.011	0.399	0.93	0	0	0	23.659	-0.621	-7.498	0	0	0	0	0	0	0
WT111(DD045F3F1DEA)	3.53	13108	2022-11-29 20:14:13.252	0.011	0.399	0.93	0	0	0	23.659	-0.621	-7.498	0	0	0	0	0	0	0
WT111(DD045F3F1DEA)	3.53	13108	2022-11-29 20:14:13.252	0.011	0.412	0.93	0	0	0	23.659	-0.621	-7.498	0	0	0	0	0	0	0
WT111(DD045F3F1DEA)	3.53	13108	2022-11-29 20:14:13.252	0.011	0.412	0.93	0	0	0	23.659	-0.621	-7.498	0	0	0	0	0	0	0
WT111(DD045F3F1DEA)	3.53	13108	2022-11-29 20:14:13.252	0.011	0.412	0.93	0	0	0	23.659	-0.621	-7.498	0	0	0	0	0	0	0
WT111(DD045F3F1DEA)	3.53	13108	2022-11-29 20:14:13.252	0.011	0.412	0.93	0	0	0	23.659	-0.621	-7.498	0	0	0	0	0	0	0
WT111(DD045F3F1DEA)	3.53	13108	2022-11-29 20:14:13.252	0.01	0.405	0.928	0	0	0	23.659	-0.621	-7.498	0	0	0	0	0	0	0
WT222(CAA14FCCF874)	3.62	13105	2022-11-29 20:14:13.252	0.088	-0.069	0.971	-1.709	-0.244	-0.061	-2.697	-4.455	91.45	0	0	0	0	0	0	0
WT222(CAA14FCCF874)	3.62	13105	2022-11-29 20:14:13.267	0.088	-0.069	0.971	-1.709	-0.244	-0.061	-2.703	-4.455	91.445	0	0	0	0	0	0	0
WT222(CAA14FCCF874)	3.62	13105	2022-11-29 20:14:13.267	0.088	-0.069	0.971	-1.709	-0.244	-0.061	-2.714	-4.46	91.434	0	0	0	0	0	0	0
WT222(CAA14FCCF874)	3.62	13105	2022-11-29 20:14:13.267	0.088	-0.069	0.971	-1.709	-0.244	-0.061	-2.719	-4.46	91.423	0	0	0	0	0	0	0
WT222(CAA14FCCF874)	3.62	13105	2022-11-29 20:14:13.267	0.086	-0.003	1.03	-1.221	-0.183	0.916	-2.73	-4.46	91.417	0	0	0	0	0	0	0
WT222(CAA14FCCF874)	3.62	13105	2022-11-29 20:14:13.267	0.086	-0.003	1.03	-1.221	-0.183	0.916	-2.736	-4.466	91.412	0	0	0	0	0	0	0
WT222(CAA14FCCF874)	3.62	13105	2022-11-29 20:14:13.267	0.086	-0.003	1.03	-1.221	-0.183	0.916	-2.736	-4.466	91.406	0	0	0	0	0	0	0
WT222(CAA14FCCF874)	3.62	13105	2022-11-29 20:14:13.267	0.086	-0.003	1.03	-1.221	-0.183	0.916	-2.741	-4.466	91.401	0	0	0	0	0	0	0
WT222(CAA14FCCF874)	3.62	13105	2022-11-29 20:14:13.283	0.061	-0.048	0.999	-5.188	-1.343	0	-2.769	-4.477	91.39	0	0	0	0	0	0	0
WT222(CAA14FCCF874)	3.62	13105	2022-11-29 20:14:13.283	0.061	-0.048	0.999	-5.188	-1.343	0	-2.791	-4.482	91.379	0	0	0	0	0	0	0
WT222(CAA14FCCF874)	3.62	13105	2022-11-29 20:14:13.283	0.061	-0.048	0.999	-5.188	-1.343	0	-2.818	-4.488	91.368	0	0	0	0	0	0	0
WT222(CAA14FCCF874)	3.62	13105	2022-11-29 20:14:13.283	0.061	-0.048	0.999	-5.188	-1.343	0	-2.84	-4.499	91.357	0	0	0	0	0	0	0
WT222(CAA14FCCF874)	3.62	13105	2022-11-29 20:14:13.283	0.085	0.097	1.088	11.047	1.038	-1.465	-2.78	-4.493	91.34	0	0	0	0	0	0	0
WT222(CAA14FCCF874)	3.62	13105	2022-11-29 20:14:13.283	0.085	0.097	1.088	11.047	1.038	-1.465	-2.725	-4.488	91.318	0	0	0	0	0	0	0
WT222(CAA14FCCF874)	3.62	13105	2022-11-29 20:14:13.283	0.085	0.097	1.088	11.047	1.038	-1.465	-2.664	-4.482	91.296	0	0	0	0	0	0	0
WT222(CAA14FCCF874)	3.62	13105	2022-11-29 20:14:13.283	0.085	0.097	1.088	11.047	1.038	-1.465	-2.598	-4.477	91.274	0	0	0	0	0	0	0
WT111(DD045F3F1DEA)	3.53	13108	2022-11-29 20:14:13.314	0.01	0.405	0.928	0	0	0	23.659	-0.621	-7.498	0	0	0	0	0	0	0
WT111(DD045F3F1DEA)	3.53	13108	2022-11-29 20:14:13.314	0.01	0.405	0.928	0	0	0	23.659	-0.621	-7.498	0	0	0	0	0	0	0
WT111(DD045F3F1DEA)	3.53	13108	2022-11-29 20:14:13.314	0.01	0.405	0.928	0	0	0	23.659	-0.621	-7.498	0	0	0	0	0	0	0
WT111(DD045F3F1DEA)	3.53	13108	2022-11-29 20:14:13.314	0.012	0.404	0.932	0	0	0	23.659	-0.621	-7.498	0	0	0	0	0	0	0
WT111(DD045F3F1DEA)	3.53	13108	2022-11-29 20:14:13.314	0.012	0.404	0.932	0	0	0	23.659	-0.621	-7.498	0	0	0	0	0	0	0
WT111(DD045F3F1DEA)	3.53	13108	2022-11-29 20:14:13.314	0.012	0.404	0.932	0	0	0	23.659	-0.621	-7.498	0	0	0	0	0	0	0
WT111(DD045F3F1DEA)	3.53	13108	2022-11-29 20:14:13.314	0.012	0.404	0.932	0	0	0	23.659	-0.621	-7.498	0	0	0	0	0	0	0
WT111(DD045F3F1DEA)	3.53	13108	2022-11-29 20:14:13.314	0.01	0.418	0.933	0	0	0	23.659	-0.621	-7.498	0	0	0	0	0	0	0
WT111(DD045F3F1DEA)	3.53	13108	2022-11-29 20:14:13.346	0.01	0.418	0.933	0	0	0	23.659	-0.621	-7.498	0	0	0	0	0	0	0
WT111(DD045F3F1DEA)	3.53	13108	2022-11-29 20:14:13.346	0.01	0.418	0.933	0	0	0	23.659	-0.621	-7.498	0	0	0	0	0	0	0
WT111(DD045F3F1DEA)	3.53	13108	2022-11-29 20:14:13.346	0.01	0.418	0.933	0	0	0	23.659	-0.621	-7.498	0	0	0	0	0	0	0
WT111(DD045F3F1DEA)	3.53	13108	2022-11-29 20:14:13.346	0.011	0.399	0.926	0	0	0	23.659	-0.621	-7.498	0	0	0	0	0	0	0
WT111(DD045F3F1DEA)	3.53	13108	2022-11-29 20:14:13.346	0.011	0.399	0.926	0	0	0	23.659	-0.621	-7.498	0	0	0	0	0	0	0
WT111(DD045F3F1DEA)	3.53	13108	2022-11-29 20:14:13.346	0.011	0.399	0.926	0	0	0	23.659	-0.621	-7.498	0	0	0	0	0	0	0
WT111(DD045F3F1DEA)	3.53	13108	2022-11-29 20:14:13.346	0.011	0.399	0.926	0	0	0	23.659	-0.621	-7.498	0	0	0	0	0	0	0
WT111(DD045F3F1DEA)	3.53	13108	2022-11-29 20:14:13.346	0.01	0.406	0.926	0	0	0	23.659	-0.621	-7.498	0	0	0	0	0	0	0
WT111(DD045F3F1DEA)	3.53	13108	2022-11-29 20:14:13.361	0.01	0.406	0.926	0	0	0	23.659	-0.621	-7.498	0	0	0	0	0	0	0
WT111(DD045F3F1DEA)	3.53	13108	2022-11-29 20:14:13.361	0.01	0.406	0.926	0	0	0	23.659	-0.621	-7.498	0	0	0	0	0	0	0
WT111(DD045F3F1DEA)	3.53	13108	2022-11-29 20:14:13.361	0.01	0.406	0.926	0	0	0	23.659	-0.621	-7.498	0	0	0	0	0	0	0
WT111(DD045F3F1DEA)	3.53	13108	2022-11-29 20:14:13.361	0.011	0.41	0.932	0	0	0	23.659	-0.621	-7.498	0	0	0	0	0	0	0
WT111(DD045F3F1DEA)	3.53	13108	2022-11-29 20:14:13.361	0.011	0.41	0.932	0	0	0	23.659	-0.621	-7.498	0	0	0	0	0	0	0
WT111(DD045F3F1DEA)	3.53	13108	2022-11-29 20:14:13.361	0.011	0.41	0.932	0	0	0	23.659	-0.621	-7.498	0	0	0	0	0	0	0
WT111(DD045F3F1DEA)	3.53	13108	2022-11-29 20:14:13.361	0.011	0.41	0.932	0	0	0	23.659	-0.621	-7.498	0	0	0	0	0	0	0
WT111(DD045F3F1DEA)	3.53	13108	2022-11-29 20:14:13.361	0.01	0.407	0.926	0	0	0	23.659	-0.621	-7.498	0	0	0	0	0	0	0
WT222(CAA14FCCF874)	3.62	13105	2022-11-29 20:14:13.377	0.086	-0.153	0.926	7.568	-0.183	-0.732	-2.56	-4.477	91.258	0	0	0	0	0	0	0
WT222(CAA14FCCF874)	3.62	13105	2022-11-29 20:14:13.377	0.086	-0.153	0.926	7.568	-0.183	-0.732	-2.516	-4.482	91.241	0	0	0	0	0	0	0
WT222(CAA14FCCF874)	3.62	13105	2022-11-29 20:14:13.377	0.086	-0.153	0.926	7.568	-0.183	-0.732	-2.477	-4.482	91.225	0	0	0	0	0	0	0
WT222(CAA14FCCF874)	3.62	13105	2022-11-29 20:14:13.377	0.086	-0.153	0.926	7.568	-0.183	-0.732	-2.439	-4.482	91.214	0	0	0	0	0	0	0
WT222(CAA14FCCF874)	3.62	13105	2022-11-29 20:14:13.377	0.08	-0.106	0.959	-5.554	0.549	-5.92	-2.466	-4.482	91.17	0	0	0	0	0	0	0
WT222(CAA14FCCF874)	3.62	13105	2022-11-29 20:14:13.377	0.08	-0.106	0.959	-5.554	0.549	-5.92	-2.488	-4.482	91.132	0	0	0	0	0	0	0
WT222(CAA14FCCF874)	3.62	13105	2022-11-29 20:14:13.377	0.08	-0.106	0.959	-5.554	0.549	-5.92	-2.516	-4.482	91.093	0	0	0	0	0	0	0
WT222(CAA14FCCF874)	3.62	13105	2022-11-29 20:14:13.377	0.08	-0.106	0.959	-5.554	0.549	-5.92	-2.543	-4.482	91.055	0	0	0	0	0	0	0
WT222(CAA14FCCF874)	3.62	13105	2022-11-29 20:14:13.408	0.022	-0.088	0.976	2.136	0.977	3.845	-2.538	-4.477	91.066	0	0	0	0	0	0	0
WT222(CAA14FCCF874)	3.62	13105	2022-11-29 20:14:13.408	0.022	-0.088	0.976	2.136	0.977	3.845	-2.532	-4.466	91.077	0	0	0	0	0	0	0
WT222(CAA14FCCF874)	3.62	13105	2022-11-29 20:14:13.408	0.022	-0.088	0.976	2.136	0.977	3.845	-2.521	-4.46	91.082	0	0	0	0	0	0	0
WT222(CAA14FCCF874)	3.62	13105	2022-11-29 20:14:13.408	0.022	-0.088	0.976	2.136	0.977	3.845	-2.516	-4.455	91.093	0	0	0	0	0	0	0
WT222(CAA14FCCF874)	3.62	13105	2022-11-29 20:14:13.408	0.127	0.008	0.978	1.282	0.183	3.235	-2.516	-4.455	91.104	0	0	0	0	0	0	0
WT222(CAA14FCCF874)	3.62	13105	2022-11-29 20:14:13.408	0.127	0.008	0.978	1.282	0.183	3.235	-2.51	-4.449	91.11	0	0	0	0	0	0	0
WT222(CAA14FCCF874)	3.62	13105	2022-11-29 20:14:13.408	0.127	0.008	0.978	1.282	0.183	3.235	-2.505	-4.449	91.115	0	0	0	0	0	0	0
WT222(CAA14FCCF874)	3.62	13105	2022-11-29 20:14:13.408	0.127	0.008	0.978	1.282	0.183	3.235	-2.499	-4.449	91.121	0	0	0	0	0	0	0
WT111(DD045F3F1DEA)	3.53	13108	2022-11-29 20:14:13.424	0.01	0.407	0.926	0	0	0	23.659	-0.621	-7.498	0	0	0	0	0	0	0
WT111(DD045F3F1DEA)	3.53	13108	2022-11-29 20:14:13.424	0.01	0.407	0.926	0	0	0	23.659	-0.621	-7.498	0	0	0	0	0	0	0
WT111(DD045F3F1DEA)	3.53	13108	2022-11-29 20:14:13.424	0.01	0.407	0.926	0	0	0	23.659	-0.621	-7.498	0	0	0	0	0	0	0
WT111(DD045F3F1DEA)	3.53	13108	2022-11-29 20:14:13.424	0.013	0.409	0.933	0	0	0	23.659	-0.621	-7.498	0	0	0	0	0	0	0
WT111(DD045F3F1DEA)	3.53	13108	2022-11-29 20:14:13.424	0.013	0.409	0.933	0	0	0	23.659	-0.621	-7.498	0	0	0	0	0	0	0
WT111(DD045F3F1DEA)	3.53	13108	2022-11-29 20:14:13.424	0.013	0.409	0.933	0	0	0	23.659	-0.621	-7.498	0	0	0	0	0	0	0
WT111(DD045F3F1DEA)	3.53	13108	2022-11-29 20:14:13.424	0.013	0.409	0.933	0	0	0	23.659	-0.621	-7.498	0	0	0	0	0	0	0
WT111(DD045F3F1DEA)	3.53	13108	2022-11-29 20:14:13.424	0.01	0.407	0.928	0	0	0	23.659	-0.621	-7.498	0	0	0	0	0	0	0
WT222(CAA14FCCF874)	3.62	13105	2022-11-29 20:14:13.439	0.119	0.106	1.036	-3.113	-0.793	-0.122	-2.516	-4.455	91.11	0	0	0	0	0	0	0
WT222(CAA14FCCF874)	3.62	13105	2022-11-29 20:14:13.439	0.119	0.106	1.036	-3.113	-0.793	-0.122	-2.527	-4.46	91.099	0	0	0	0	0	0	0
WT222(CAA14FCCF874)	3.62	13105	2022-11-29 20:14:13.439	0.119	0.106	1.036	-3.113	-0.793	-0.122	-2.543	-4.466	91.082	0	0	0	0	0	0	0
WT222(CAA14FCCF874)	3.62	13105	2022-11-29 20:14:13.439	0.08	-0.12	0.969	-0.732	0.244	-7.019	-2.538	-4.466	91.033	0	0	0	0	0	0	0
WT222(CAA14FCCF874)	3.62	13105	2022-11-29 20:14:13.439	0.08	-0.12	0.969	-0.732	0.244	-7.019	-2.538	-4.466	90.983	0	0	0	0	0	0	0
WT222(CAA14FCCF874)	3.62	13105	2022-11-29 20:14:13.439	0.08	-0.12	0.969	-0.732	0.244	-7.019	-2.538	-4.471	90.939	0	0	0	0	0	0	0
WT222(CAA14FCCF874)	3.62	13105	2022-11-29 20:14:13.439	0.08	-0.12	0.969	-0.732	0.244	-7.019	-2.538	-4.471	90.89	0	0	0	0	0	0	0
WT222(CAA14FCCF874)	3.62	13105	2022-11-29 20:14:13.439	0.056	-0.083	1.001	5.127	0.305	2.258	-2.516	-4.471	90.895	0	0	0	0	0	0	0
WT333(F4E4E1AF1293)	3.67	13105	2022-11-29 20:14:13.439	0.013	0.084	1.013	0	0	0	4.741	-0.472	-161.84	0	0	0	0	0	0	0
WT333(F4E4E1AF1293)	3.67	13105	2022-11-29 20:14:13.439	0.032	0.082	1.009	0	0	0	4.741	-0.472	-161.84	0	0	0	0	0	0	0
WT333(F4E4E1AF1293)	3.67	13105	2022-11-29 20:14:13.439	0.032	0.082	1.009	0	0	0	4.741	-0.472	-161.84	0	0	0	0	0	0	0
WT333(F4E4E1AF1293)	3.67	13105	2022-11-29 20:14:13.439	0.032	0.082	1.009	0	0	0	4.741	-0.472	-161.84	0	0	0	0	0	0	0
WT333(F4E4E1AF1293)	3.67	13105	2022-11-29 20:14:13.439	0.032	0.082	1.009	0	0	0	4.741	-0.472	-161.84	0	0	0	0	0	0	0
WT333(F4E4E1AF1293)	3.67	13105	2022-11-29 20:14:13.439	0.005	0.087	1.014	0.244	0.061	0	4.746	-0.472	-161.84	0	0	0	0	0	0	0
WT333(F4E4E1AF1293)	3.67	13105	2022-11-29 20:14:13.439	0.005	0.087	1.014	0.244	0.061	0	4.746	-0.472	-161.84	0	0	0	0	0	0	0
WT333(F4E4E1AF1293)	3.67	13105	2022-11-29 20:14:13.439	0.005	0.087	1.014	0.244	0.061	0	4.746	-0.478	-161.84	0	0	0	0	0	0	0
WT111(DD045F3F1DEA)	3.53	13108	2022-11-29 20:14:13.455	0.01	0.407	0.928	0	0	0	23.659	-0.621	-7.498	0	0	0	0	0	0	0
WT111(DD045F3F1DEA)	3.53	13108	2022-11-29 20:14:13.455	0.01	0.407	0.928	0	0	0	23.659	-0.621	-7.498	0	0	0	0	0	0	0
WT111(DD045F3F1DEA)	3.53	13108	2022-11-29 20:14:13.455	0.01	0.407	0.928	0	0	0	23.659	-0.621	-7.498	0	0	0	0	0	0	0
WT111(DD045F3F1DEA)	3.53	13108	2022-11-29 20:14:13.455	0.012	0.405	0.931	0	0	0	23.659	-0.621	-7.498	0	0	0	0	0	0	0
WT111(DD045F3F1DEA)	3.53	13108	2022-11-29 20:14:13.455	0.012	0.405	0.931	0	0	0	23.659	-0.621	-7.498	0	0	0	0	0	0	0
WT111(DD045F3F1DEA)	3.53	13108	2022-11-29 20:14:13.455	0.012	0.405	0.931	0	0	0	23.659	-0.621	-7.498	0	0	0	0	0	0	0
WT111(DD045F3F1DEA)	3.53	13108	2022-11-29 20:14:13.455	0.012	0.405	0.931	0	0	0	23.659	-0.621	-7.498	0	0	0	0	0	0	0
WT111(DD045F3F1DEA)	3.53	13108	2022-11-29 20:14:13.455	0.01	0.406	0.928	-0.244	0	0	23.659	-0.621	-7.498	0	0	0	0	0	0	0
WT222(CAA14FCCF874)	3.62	13105	2022-11-29 20:14:13.471	0.056	-0.083	1.001	5.127	0.305	2.258	-2.494	-4.471	90.895	0	0	0	0	0	0	0
WT222(CAA14FCCF874)	3.62	13105	2022-11-29 20:14:13.471	0.056	-0.083	1.001	5.127	0.305	2.258	-2.466	-4.466	90.895	0	0	0	0	0	0	0
WT222(CAA14FCCF874)	3.62	13105	2022-11-29 20:14:13.471	0.056	-0.083	1.001	5.127	0.305	2.258	-2.444	-4.466	90.895	0	0	0	0	0	0	0
WT222(CAA14FCCF874)	3.62	13105	2022-11-29 20:14:13.471	0.098	-0.026	1.002	2.747	0.793	0.427	-2.433	-4.46	90.884	0	0	0	0	0	0	0
WT222(CAA14FCCF874)	3.62	13105	2022-11-29 20:14:13.471	0.098	-0.026	1.002	2.747	0.793	0.427	-2.417	-4.46	90.879	0	0	0	0	0	0	0
WT222(CAA14FCCF874)	3.62	13105	2022-11-29 20:14:13.471	0.098	-0.026	1.002	2.747	0.793	0.427	-2.406	-4.455	90.868	0	0	0	0	0	0	0
WT222(CAA14FCCF874)	3.62	13105	2022-11-29 20:14:13.471	0.098	-0.026	1.002	2.747	0.793	0.427	-2.395	-4.455	90.857	0	0	0	0	0	0	0
WT222(CAA14FCCF874)	3.62	13105	2022-11-29 20:14:13.471	0.074	-0.012	1.012	2.747	0.183	-0.61	-2.379	-4.455	90.846	0	0	0	0	0	0	0
WT333(F4E4E1AF1293)	3.67	13105	2022-11-29 20:14:13.471	0.01	0.082	1.009	0.183	0.305	0	4.752	-0.478	-161.84	0	0	0	0	0	0	0
WT333(F4E4E1AF1293)	3.67	13105	2022-11-29 20:14:13.471	0.011	0.087	1.013	-0.183	0.122	0	4.752	-0.478	-161.84	0	0	0	0	0	0	0
WT333(F4E4E1AF1293)	3.67	13105	2022-11-29 20:14:13.471	0.011	0.087	1.013	-0.183	0.122	0	4.746	-0.478	-161.84	0	0	0	0	0	0	0
WT333(F4E4E1AF1293)	3.67	13105	2022-11-29 20:14:13.471	0.011	0.087	1.013	-0.183	0.122	0	4.746	-0.478	-161.84	0	0	0	0	0	0	0
WT333(F4E4E1AF1293)	3.67	13105	2022-11-29 20:14:13.471	0.011	0.087	1.013	-0.183	0.122	0	4.746	-0.478	-161.84	0	0	0	0	0	0	0
WT333(F4E4E1AF1293)	3.67	13105	2022-11-29 20:14:13.471	0.014	0.083	1.011	0.305	0.122	0	4.746	-0.478	-161.84	0	0	0	0	0	0	0
WT333(F4E4E1AF1293)	3.67	13105	2022-11-29 20:14:13.471	0.014	0.083	1.011	0.305	0.122	0	4.752	-0.478	-161.834	0	0	0	0	0	0	0
WT333(F4E4E1AF1293)	3.67	13105	2022-11-29 20:14:13.471	0.014	0.083	1.011	0.305	0.122	0	4.752	-0.478	-161.834	0	0	0	0	0	0	0
WT111(DD045F3F1DEA)	3.53	13108	2022-11-29 20:14:13.486	0.01	0.406	0.928	-0.244	0	0	23.654	-0.621	-7.498	0	0	0	0	0	0	0
WT111(DD045F3F1DEA)	3.53	13108	2022-11-29 20:14:13.486	0.01	0.406	0.928	-0.244	0	0	23.654	-0.621	-7.498	0	0	0	0	0	0	0
WT111(DD045F3F1DEA)	3.53	13108	2022-11-29 20:14:13.486	0.01	0.406	0.928	-0.244	0	0	23.654	-0.621	-7.498	0	0	0	0	0	0	0
WT111(DD045F3F1DEA)	3.53	13108	2022-11-29 20:14:13.486	0.011	0.414	0.93	0.183	0	0	23.654	-0.621	-7.498	0	0	0	0	0	0	0
WT111(DD045F3F1DEA)	3.53	13108	2022-11-29 20:14:13.486	0.011	0.414	0.93	0.183	0	0	23.654	-0.621	-7.498	0	0	0	0	0	0	0
WT111(DD045F3F1DEA)	3.53	13108	2022-11-29 20:14:13.486	0.011	0.414	0.93	0.183	0	0	23.654	-0.621	-7.498	0	0	0	0	0	0	0
WT111(DD045F3F1DEA)	3.53	13108	2022-11-29 20:14:13.486	0.011	0.414	0.93	0.183	0	0	23.659	-0.621	-7.498	0	0	0	0	0	0	0
WT111(DD045F3F1DEA)	3.53	13108	2022-11-29 20:14:13.486	0.011	0.402	0.927	-0.122	0	0	23.659	-0.621	-7.498	0	0	0	0	0	0	0
WT333(F4E4E1AF1293)	3.67	13105	2022-11-29 20:14:13.502	0	0.1	1.023	-2.563	-1.16	0.549	4.73	-0.555	-161.224	0	0	0	0	0	0	0
WT333(F4E4E1AF1293)	3.67	13105	2022-11-29 20:14:13.502	0	0.1	1.023	-2.563	-1.16	0.549	4.719	-0.56	-161.208	0	0	0	0	0	0	0
WT333(F4E4E1AF1293)	3.67	13105	2022-11-29 20:14:13.502	0	0.1	1.023	-2.563	-1.16	0.549	4.708	-0.566	-161.191	0	0	0	0	0	0	0
WT333(F4E4E1AF1293)	3.67	13105	2022-11-29 20:14:13.502	0.013	0.081	1.024	2.991	-0.244	0.061	4.724	-0.566	-161.175	0	0	0	0	0	0	0
WT333(F4E4E1AF1293)	3.67	13105	2022-11-29 20:14:13.502	0.013	0.081	1.024	2.991	-0.244	0.061	4.741	-0.571	-161.158	0	0	0	0	0	0	0
WT333(F4E4E1AF1293)	3.67	13105	2022-11-29 20:14:13.502	0.013	0.081	1.024	2.991	-0.244	0.061	4.757	-0.571	-161.142	0	0	0	0	0	0	0
WT333(F4E4E1AF1293)	3.67	13105	2022-11-29 20:14:13.502	0.013	0.081	1.024	2.991	-0.244	0.061	4.768	-0.571	-161.131	0	0	0	0	0	0	0
WT333(F4E4E1AF1293)	3.67	13105	2022-11-29 20:14:13.502	0.027	0.084	1.003	-3.174	-1.099	0.488	4.757	-0.577	-161.109	0	0	0	0	0	0	0
WT111(DD045F3F1DEA)	3.53	13108	2022-11-29 20:14:13.549	0.011	0.402	0.927	-0.122	0	0	23.654	-0.621	-7.498	0	0	0	0	0	0	0
WT111(DD045F3F1DEA)	3.53	13108	2022-11-29 20:14:13.549	0.011	0.402	0.927	-0.122	0	0	23.654	-0.621	-7.498	0	0	0	0	0	0	0
WT111(DD045F3F1DEA)	3.53	13108	2022-11-29 20:14:13.549	0.011	0.402	0.927	-0.122	0	0	23.654	-0.621	-7.498	0	0	0	0	0	0	0
WT111(DD045F3F1DEA)	3.53	13108	2022-11-29 20:14:13.549	0.01	0.405	0.928	0	0	0	23.654	-0.621	-7.498	0	0	0	0	0	0	0
WT111(DD045F3F1DEA)	3.53	13108	2022-11-29 20:14:13.549	0.01	0.405	0.928	0	0	0	23.654	-0.621	-7.498	0	0	0	0	0	0	0
WT111(DD045F3F1DEA)	3.53	13108	2022-11-29 20:14:13.549	0.01	0.405	0.928	0	0	0	23.654	-0.621	-7.498	0	0	0	0	0	0	0
WT111(DD045F3F1DEA)	3.53	13108	2022-11-29 20:14:13.549	0.01	0.405	0.928	0	0	0	23.654	-0.621	-7.498	0	0	0	0	0	0	0
WT111(DD045F3F1DEA)	3.53	13108	2022-11-29 20:14:13.549	0.01	0.407	0.928	0.061	0.061	0	23.654	-0.621	-7.498	0	0	0	0	0	0	0
WT222(CAA14FCCF874)	3.62	13105	2022-11-29 20:14:13.564	0.074	-0.012	1.012	2.747	0.183	-0.61	-2.368	-4.455	90.829	0	0	0	0	0	0	0
WT222(CAA14FCCF874)	3.62	13105	2022-11-29 20:14:13.564	0.074	-0.012	1.012	2.747	0.183	-0.61	-2.351	-4.455	90.813	0	0	0	0	0	0	0
WT222(CAA14FCCF874)	3.62	13105	2022-11-29 20:14:13.564	0.074	-0.012	1.012	2.747	0.183	-0.61	-2.34	-4.455	90.802	0	0	0	0	0	0	0
WT222(CAA14FCCF874)	3.62	13105	2022-11-29 20:14:13.564	0.031	-0.026	0.999	-0.549	0	1.221	-2.34	-4.455	90.797	0	0	0	0	0	0	0
WT222(CAA14FCCF874)	3.62	13105	2022-11-29 20:14:13.564	0.031	-0.026	0.999	-0.549	0	1.221	-2.346	-4.455	90.786	0	0	0	0	0	0	0
WT222(CAA14FCCF874)	3.62	13105	2022-11-29 20:14:13.564	0.031	-0.026	0.999	-0.549	0	1.221	-2.346	-4.449	90.78	0	0	0	0	0	0	0
WT222(CAA14FCCF874)	3.62	13105	2022-11-29 20:14:13.564	0.031	-0.026	0.999	-0.549	0	1.221	-2.351	-4.449	90.775	0	0	0	0	0	0	0
WT222(CAA14FCCF874)	3.62	13105	2022-11-29 20:14:13.564	0.116	-0.07	0.975	1.099	0.183	-1.648	-2.34	-4.449	90.753	0	0	0	0	0	0	0
WT111(DD045F3F1DEA)	3.53	13108	2022-11-29 20:14:13.580	0.01	0.407	0.928	0.061	0.061	0	23.654	-0.621	-7.498	0	0	0	0	0	0	0
WT111(DD045F3F1DEA)	3.53	13108	2022-11-29 20:14:13.580	0.01	0.407	0.928	0.061	0.061	0	23.654	-0.621	-7.498	0	0	0	0	0	0	0
WT111(DD045F3F1DEA)	3.53	13108	2022-11-29 20:14:13.580	0.01	0.407	0.928	0.061	0.061	0	23.654	-0.621	-7.498	0	0	0	0	0	0	0
WT111(DD045F3F1DEA)	3.53	13108	2022-11-29 20:14:13.580	0.012	0.41	0.932	0	0	0	23.654	-0.621	-7.498	0	0	0	0	0	0	0
WT111(DD045F3F1DEA)	3.53	13108	2022-11-29 20:14:13.580	0.012	0.41	0.932	0	0	0	23.654	-0.621	-7.498	0	0	0	0	0	0	0
WT111(DD045F3F1DEA)	3.53	13108	2022-11-29 20:14:13.580	0.012	0.41	0.932	0	0	0	23.654	-0.621	-7.498	0	0	0	0	0	0	0
WT111(DD045F3F1DEA)	3.53	13108	2022-11-29 20:14:13.580	0.012	0.41	0.932	0	0	0	23.654	-0.621	-7.498	0	0	0	0	0	0	0
WT111(DD045F3F1DEA)	3.53	13108	2022-11-29 20:14:13.580	0.01	0.401	0.926	0	0.061	0	23.654	-0.621	-7.498	0	0	0	0	0	0	0
WT111(DD045F3F1DEA)	3.53	13108	2022-11-29 20:14:13.611	0.01	0.401	0.926	0	0.061	0	23.654	-0.621	-7.498	0	0	0	0	0	0	0
WT111(DD045F3F1DEA)	3.53	13108	2022-11-29 20:14:13.611	0.01	0.401	0.926	0	0.061	0	23.654	-0.621	-7.498	0	0	0	0	0	0	0
WT111(DD045F3F1DEA)	3.53	13108	2022-11-29 20:14:13.611	0.01	0.401	0.926	0	0.061	0	23.654	-0.621	-7.498	0	0	0	0	0	0	0
WT111(DD045F3F1DEA)	3.53	13108	2022-11-29 20:14:13.611	0.011	0.418	0.93	0.061	0	0	23.659	-0.621	-7.498	0	0	0	0	0	0	0
WT111(DD045F3F1DEA)	3.53	13108	2022-11-29 20:14:13.611	0.011	0.418	0.93	0.061	0	0	23.659	-0.621	-7.498	0	0	0	0	0	0	0
WT111(DD045F3F1DEA)	3.53	13108	2022-11-29 20:14:13.611	0.011	0.418	0.93	0.061	0	0	23.659	-0.621	-7.498	0	0	0	0	0	0	0
WT111(DD045F3F1DEA)	3.53	13108	2022-11-29 20:14:13.611	0.011	0.418	0.93	0.061	0	0	23.659	-0.621	-7.498	0	0	0	0	0	0	0
WT111(DD045F3F1DEA)	3.53	13108	2022-11-29 20:14:13.611	0.01	0.398	0.93	-0.122	0	0	23.659	-0.621	-7.498	0	0	0	0	0	0	0
WT222(CAA14FCCF874)	3.62	13105	2022-11-29 20:14:13.643	0.116	-0.07	0.975	1.099	0.183	-1.648	-2.335	-4.449	90.731	0	0	0	0	0	0	0
WT222(CAA14FCCF874)	3.62	13105	2022-11-29 20:14:13.643	0.116	-0.07	0.975	1.099	0.183	-1.648	-2.329	-4.449	90.714	0	0	0	0	0	0	0
WT222(CAA14FCCF874)	3.62	13105	2022-11-29 20:14:13.643	0.116	-0.07	0.975	1.099	0.183	-1.648	-2.324	-4.449	90.692	0	0	0	0	0	0	0
WT222(CAA14FCCF874)	3.62	13105	2022-11-29 20:14:13.643	0.05	-0.039	1.001	0.122	0	0.854	-2.324	-4.449	90.687	0	0	0	0	0	0	0
WT222(CAA14FCCF874)	3.62	13105	2022-11-29 20:14:13.643	0.05	-0.039	1.001	0.122	0	0.854	-2.324	-4.449	90.676	0	0	0	0	0	0	0
WT222(CAA14FCCF874)	3.62	13105	2022-11-29 20:14:13.643	0.05	-0.039	1.001	0.122	0	0.854	-2.324	-4.449	90.67	0	0	0	0	0	0	0
WT222(CAA14FCCF874)	3.62	13105	2022-11-29 20:14:13.643	0.05	-0.039	1.001	0.122	0	0.854	-2.324	-4.449	90.659	0	0	0	0	0	0	0
WT222(CAA14FCCF874)	3.62	13105	2022-11-29 20:14:13.643	0.114	0.017	0.997	2.502	-0.549	0	-2.313	-4.449	90.648	0	0	0	0	0	0	0
WT111(DD045F3F1DEA)	3.53	13108	2022-11-29 20:14:13.674	0.01	0.398	0.93	-0.122	0	0	23.659	-0.621	-7.498	0	0	0	0	0	0	0
WT111(DD045F3F1DEA)	3.53	13108	2022-11-29 20:14:13.674	0.01	0.398	0.93	-0.122	0	0	23.654	-0.621	-7.498	0	0	0	0	0	0	0
WT111(DD045F3F1DEA)	3.53	13108	2022-11-29 20:14:13.674	0.01	0.398	0.93	-0.122	0	0	23.654	-0.621	-7.498	0	0	0	0	0	0	0
WT111(DD045F3F1DEA)	3.53	13108	2022-11-29 20:14:13.674	0.01	0.414	0.929	0	0	0	23.654	-0.621	-7.498	0	0	0	0	0	0	0
WT111(DD045F3F1DEA)	3.53	13108	2022-11-29 20:14:13.674	0.01	0.414	0.929	0	0	0	23.654	-0.621	-7.498	0	0	0	0	0	0	0
WT111(DD045F3F1DEA)	3.53	13108	2022-11-29 20:14:13.674	0.01	0.414	0.929	0	0	0	23.654	-0.621	-7.498	0	0	0	0	0	0	0
WT111(DD045F3F1DEA)	3.53	13108	2022-11-29 20:14:13.674	0.01	0.414	0.929	0	0	0	23.654	-0.621	-7.498	0	0	0	0	0	0	0
WT111(DD045F3F1DEA)	3.53	13108	2022-11-29 20:14:13.674	0.011	0.406	0.931	0.244	0	0	23.659	-0.621	-7.498	0	0	0	0	0	0	0
WT333(F4E4E1AF1293)	3.67	13105	2022-11-29 20:14:13.690	0.051	0.079	0.973	-3.967	-0.549	0.854	4.296	-0.593	-159.879	0	0	0	0	0	0	0
WT333(F4E4E1AF1293)	3.67	13105	2022-11-29 20:14:13.690	0.051	0.079	0.973	-3.967	-0.549	0.854	4.279	-0.593	-159.851	0	0	0	0	0	0	0
WT333(F4E4E1AF1293)	3.67	13105	2022-11-29 20:14:13.690	0.051	0.079	0.973	-3.967	-0.549	0.854	4.257	-0.599	-159.824	0	0	0	0	0	0	0
WT333(F4E4E1AF1293)	3.67	13105	2022-11-29 20:14:13.690	0	0.043	0.989	2.441	0.732	0.61	4.268	-0.593	-159.802	0	0	0	0	0	0	0
WT333(F4E4E1AF1293)	3.67	13105	2022-11-29 20:14:13.690	0	0.043	0.989	2.441	0.732	0.61	4.279	-0.593	-159.78	0	0	0	0	0	0	0
WT333(F4E4E1AF1293)	3.67	13105	2022-11-29 20:14:13.690	0	0.043	0.989	2.441	0.732	0.61	4.29	-0.588	-159.752	0	0	0	0	0	0	0
WT333(F4E4E1AF1293)	3.67	13105	2022-11-29 20:14:13.690	0	0.043	0.989	2.441	0.732	0.61	4.301	-0.588	-159.73	0	0	0	0	0	0	0
WT333(F4E4E1AF1293)	3.67	13105	2022-11-29 20:14:13.690	-0.009	-0.033	0.924	-0.488	0.61	0.427	4.296	-0.582	-159.703	0	0	0	0	0	0	0
WT111(DD045F3F1DEA)	3.53	13108	2022-11-29 20:14:13.721	0.011	0.406	0.931	0.244	0	0	23.659	-0.621	-7.498	0	0	0	0	0	0	0
WT111(DD045F3F1DEA)	3.53	13108	2022-11-29 20:14:13.721	0.011	0.406	0.931	0.244	0	0	23.659	-0.621	-7.498	0	0	0	0	0	0	0
WT111(DD045F3F1DEA)	3.53	13108	2022-11-29 20:14:13.721	0.01	0.403	0.929	-0.122	0	0	23.659	-0.615	-7.498	0	0	0	0	0	0	0
WT111(DD045F3F1DEA)	3.53	13108	2022-11-29 20:14:13.721	0.01	0.403	0.929	-0.122	0	0	23.659	-0.615	-7.498	0	0	0	0	0	0	0
WT111(DD045F3F1DEA)	3.53	13108	2022-11-29 20:14:13.721	0.01	0.403	0.929	-0.122	0	0	23.659	-0.615	-7.498	0	0	0	0	0	0	0
WT111(DD045F3F1DEA)	3.53	13108	2022-11-29 20:14:13.721	0.01	0.403	0.929	-0.122	0	0	23.659	-0.615	-7.498	0	0	0	0	0	0	0
WT111(DD045F3F1DEA)	3.53	13108	2022-11-29 20:14:13.721	0.012	0.415	0.933	0.061	0	0	23.659	-0.615	-7.498	0	0	0	0	0	0	0
WT111(DD045F3F1DEA)	3.53	13108	2022-11-29 20:14:13.721	0.012	0.415	0.933	0.061	0	0	23.659	-0.615	-7.498	0	0	0	0	0	0	0
WT333(F4E4E1AF1293)	3.67	13105	2022-11-29 20:14:13.752	0.012	0.109	1.02	0	-0.244	-0.61	3.84	-0.621	-158.972	0	0	0	0	0	0	0
WT333(F4E4E1AF1293)	3.67	13105	2022-11-29 20:14:13.752	0.012	0.109	1.02	0	-0.244	-0.61	3.84	-0.621	-158.95	0	0	0	0	0	0	0
WT333(F4E4E1AF1293)	3.67	13105	2022-11-29 20:14:13.752	-0.005	0.057	1.005	0.122	0.061	0.244	3.84	-0.621	-158.928	0	0	0	0	0	0	0
WT333(F4E4E1AF1293)	3.67	13105	2022-11-29 20:14:13.752	-0.005	0.057	1.005	0.122	0.061	0.244	3.84	-0.621	-158.901	0	0	0	0	0	0	0
WT333(F4E4E1AF1293)	3.67	13105	2022-11-29 20:14:13.752	-0.005	0.057	1.005	0.122	0.061	0.244	3.84	-0.621	-158.879	0	0	0	0	0	0	0
WT333(F4E4E1AF1293)	3.67	13105	2022-11-29 20:14:13.752	-0.005	0.057	1.005	0.122	0.061	0.244	3.84	-0.621	-158.851	0	0	0	0	0	0	0
WT333(F4E4E1AF1293)	3.67	13105	2022-11-29 20:14:13.752	0.035	0.077	1.002	-0.305	0	-0.122	3.84	-0.621	-158.829	0	0	0	0	0	0	0
WT333(F4E4E1AF1293)	3.67	13105	2022-11-29 20:14:13.752	0.035	0.077	1.002	-0.305	0	-0.122	3.834	-0.621	-158.802	0	0	0	0	0	0	0
WT111(DD045F3F1DEA)	3.53	13108	2022-11-29 20:14:13.752	0.012	0.415	0.933	0.061	0	0	23.659	-0.615	-7.498	0	0	0	0	0	0	0
WT111(DD045F3F1DEA)	3.53	13108	2022-11-29 20:14:13.752	0.012	0.415	0.933	0.061	0	0	23.659	-0.615	-7.498	0	0	0	0	0	0	0
WT111(DD045F3F1DEA)	3.53	13108	2022-11-29 20:14:13.752	0.01	0.396	0.927	0.061	0	0	23.659	-0.615	-7.498	0	0	0	0	0	0	0
WT111(DD045F3F1DEA)	3.53	13108	2022-11-29 20:14:13.752	0.01	0.396	0.927	0.061	0	0	23.659	-0.615	-7.498	0	0	0	0	0	0	0
WT111(DD045F3F1DEA)	3.53	13108	2022-11-29 20:14:13.752	0.01	0.396	0.927	0.061	0	0	23.659	-0.615	-7.498	0	0	0	0	0	0	0
WT111(DD045F3F1DEA)	3.53	13108	2022-11-29 20:14:13.752	0.01	0.396	0.927	0.061	0	0	23.659	-0.615	-7.498	0	0	0	0	0	0	0
WT111(DD045F3F1DEA)	3.53	13108	2022-11-29 20:14:13.752	0.011	0.415	0.929	0	0	0	23.659	-0.615	-7.498	0	0	0	0	0	0	0
WT111(DD045F3F1DEA)	3.53	13108	2022-11-29 20:14:13.752	0.011	0.415	0.929	0	0	0	23.659	-0.615	-7.498	0	0	0	0	0	0	0
WT333(F4E4E1AF1293)	3.67	13105	2022-11-29 20:14:13.767	-0.004	0.1	0.992	10.132	0.549	2.563	4.131	-0.78	-155.303	0	0	0	0	0	0	0
WT333(F4E4E1AF1293)	3.67	13105	2022-11-29 20:14:13.767	0.013	-0.011	1.005	-3.906	-0.061	-1.038	4.109	-0.78	-155.264	0	0	0	0	0	0	0
WT333(F4E4E1AF1293)	3.67	13105	2022-11-29 20:14:13.767	0.013	-0.011	1.005	-3.906	-0.061	-1.038	4.092	-0.78	-155.22	0	0	0	0	0	0	0
WT333(F4E4E1AF1293)	3.67	13105	2022-11-29 20:14:13.767	0.013	-0.011	1.005	-3.906	-0.061	-1.038	4.07	-0.78	-155.182	0	0	0	0	0	0	0
WT333(F4E4E1AF1293)	3.67	13105	2022-11-29 20:14:13.767	0.013	-0.011	1.005	-3.906	-0.061	-1.038	4.048	-0.78	-155.143	0	0	0	0	0	0	0
WT333(F4E4E1AF1293)	3.67	13105	2022-11-29 20:14:13.767	-0.001	0.058	1.006	-2.563	0	-0.732	4.032	-0.78	-155.099	0	0	0	0	0	0	0
WT333(F4E4E1AF1293)	3.67	13105	2022-11-29 20:14:13.767	-0.001	0.058	1.006	-2.563	0	-0.732	4.016	-0.775	-155.056	0	0	0	0	0	0	0
WT333(F4E4E1AF1293)	3.67	13105	2022-11-29 20:14:13.767	-0.001	0.058	1.006	-2.563	0	-0.732	3.999	-0.775	-155.012	0	0	0	0	0	0	0
WT111(DD045F3F1DEA)	3.53	13108	2022-11-29 20:14:13.783	0.011	0.415	0.929	0	0	0	23.659	-0.615	-7.498	0	0	0	0	0	0	0
WT111(DD045F3F1DEA)	3.53	13108	2022-11-29 20:14:13.783	0.011	0.415	0.929	0	0	0	23.659	-0.615	-7.498	0	0	0	0	0	0	0
WT111(DD045F3F1DEA)	3.53	13108	2022-11-29 20:14:13.783	0.009	0.41	0.931	0.122	0.061	0	23.659	-0.615	-7.498	0	0	0	0	0	0	0
WT111(DD045F3F1DEA)	3.53	13108	2022-11-29 20:14:13.783	0.009	0.41	0.931	0.122	0.061	0	23.659	-0.615	-7.498	0	0	0	0	0	0	0
WT111(DD045F3F1DEA)	3.53	13108	2022-11-29 20:14:13.783	0.009	0.41	0.931	0.122	0.061	0	23.659	-0.615	-7.498	0	0	0	0	0	0	0
WT111(DD045F3F1DEA)	3.53	13108	2022-11-29 20:14:13.783	0.009	0.41	0.931	0.122	0.061	0	23.665	-0.615	-7.498	0	0	0	0	0	0	0
WT111(DD045F3F1DEA)	3.53	13108	2022-11-29 20:14:13.783	0.012	0.395	0.926	-0.122	0	0	23.659	-0.615	-7.498	0	0	0	0	0	0	0
WT111(DD045F3F1DEA)	3.53	13108	2022-11-29 20:14:13.783	0.012	0.395	0.926	-0.122	0	0	23.659	-0.615	-7.498	0	0	0	0	0	0	0
WT333(F4E4E1AF1293)	3.67	13105	2022-11-29 20:14:13.799	-0.001	0.058	1.006	-2.563	0	-0.732	3.988	-0.775	-154.973	0	0	0	0	0	0	0
WT333(F4E4E1AF1293)	3.67	13105	2022-11-29 20:14:13.814	0.035	0.096	0.995	0.549	0.488	2.93	3.988	-0.775	-154.913	0	0	0	0	0	0	0
WT333(F4E4E1AF1293)	3.67	13105	2022-11-29 20:14:13.814	0.035	0.096	0.995	0.549	0.488	2.93	3.988	-0.775	-154.847	0	0	0	0	0	0	0
WT333(F4E4E1AF1293)	3.67	13105	2022-11-29 20:14:13.814	0.035	0.096	0.995	0.549	0.488	2.93	3.988	-0.769	-154.786	0	0	0	0	0	0	0
WT333(F4E4E1AF1293)	3.67	13105	2022-11-29 20:14:13.814	0.035	0.096	0.995	0.549	0.488	2.93	3.994	-0.769	-154.72	0	0	0	0	0	0	0
WT333(F4E4E1AF1293)	3.67	13105	2022-11-29 20:14:13.814	0.029	-0.01	0.992	-3.906	-0.427	-2.319	3.972	-0.769	-154.688	0	0	0	0	0	0	0
WT333(F4E4E1AF1293)	3.67	13105	2022-11-29 20:14:13.814	0.029	-0.01	0.992	-3.906	-0.427	-2.319	3.95	-0.775	-154.649	0	0	0	0	0	0	0
WT333(F4E4E1AF1293)	3.67	13105	2022-11-29 20:14:13.814	0.029	-0.01	0.992	-3.906	-0.427	-2.319	3.928	-0.775	-154.611	0	0	0	0	0	0	0
WT111(DD045F3F1DEA)	3.53	13108	2022-11-29 20:14:13.814	0.012	0.395	0.926	-0.122	0	0	23.659	-0.615	-7.498	0	0	0	0	0	0	0
WT111(DD045F3F1DEA)	3.53	13108	2022-11-29 20:14:13.814	0.012	0.395	0.926	-0.122	0	0	23.659	-0.615	-7.498	0	0	0	0	0	0	0
WT111(DD045F3F1DEA)	3.53	13108	2022-11-29 20:14:13.814	0.01	0.419	0.928	0.122	0	0	23.659	-0.615	-7.498	0	0	0	0	0	0	0
WT111(DD045F3F1DEA)	3.53	13108	2022-11-29 20:14:13.814	0.01	0.419	0.928	0.122	0	0	23.659	-0.615	-7.498	0	0	0	0	0	0	0
WT111(DD045F3F1DEA)	3.53	13108	2022-11-29 20:14:13.814	0.01	0.419	0.928	0.122	0	0	23.659	-0.615	-7.498	0	0	0	0	0	0	0
WT111(DD045F3F1DEA)	3.53	13108	2022-11-29 20:14:13.814	0.01	0.419	0.928	0.122	0	0	23.665	-0.615	-7.498	0	0	0	0	0	0	0
WT111(DD045F3F1DEA)	3.53	13108	2022-11-29 20:14:13.814	0.01	0.401	0.929	0	0	0	23.665	-0.615	-7.498	0	0	0	0	0	0	0
WT111(DD045F3F1DEA)	3.53	13108	2022-11-29 20:14:13.814	0.01	0.401	0.929	0	0	0	23.665	-0.615	-7.498	0	0	0	0	0	0	0
WT111(DD045F3F1DEA)	3.53	13108	2022-11-29 20:14:13.846	0.01	0.401	0.929	0	0	0	23.665	-0.615	-7.498	0	0	0	0	0	0	0
WT111(DD045F3F1DEA)	3.53	13108	2022-11-29 20:14:13.846	0.01	0.401	0.929	0	0	0	23.665	-0.615	-7.498	0	0	0	0	0	0	0
WT111(DD045F3F1DEA)	3.53	13108	2022-11-29 20:14:13.846	0.011	0.411	0.932	-0.122	0	0	23.659	-0.615	-7.498	0	0	0	0	0	0	0
WT111(DD045F3F1DEA)	3.53	13108	2022-11-29 20:14:13.846	0.011	0.411	0.932	-0.122	0	0	23.659	-0.615	-7.498	0	0	0	0	0	0	0
WT111(DD045F3F1DEA)	3.53	13108	2022-11-29 20:14:13.846	0.011	0.411	0.932	-0.122	0	0	23.659	-0.615	-7.498	0	0	0	0	0	0	0
WT111(DD045F3F1DEA)	3.53	13108	2022-11-29 20:14:13.846	0.011	0.411	0.932	-0.122	0	0	23.659	-0.615	-7.498	0	0	0	0	0	0	0
WT111(DD045F3F1DEA)	3.53	13108	2022-11-29 20:14:13.846	0.011	0.404	0.928	0.061	0	0	23.659	-0.615	-7.498	0	0	0	0	0	0	0
WT111(DD045F3F1DEA)	3.53	13108	2022-11-29 20:14:13.846	0.011	0.404	0.928	0.061	0	0	23.659	-0.615	-7.498	0	0	0	0	0	0	0
WT333(F4E4E1AF1293)	3.67	13105	2022-11-29 20:14:13.861	0.029	-0.01	0.992	-3.906	-0.427	-2.319	3.906	-0.775	-154.572	0	0	0	0	0	0	0
WT333(F4E4E1AF1293)	3.67	13105	2022-11-29 20:14:13.861	-0.002	0.094	1.033	-4.639	0.183	-0.61	3.878	-0.775	-154.523	0	0	0	0	0	0	0
WT333(F4E4E1AF1293)	3.67	13105	2022-11-29 20:14:13.861	-0.002	0.094	1.033	-4.639	0.183	-0.61	3.856	-0.775	-154.473	0	0	0	0	0	0	0
WT333(F4E4E1AF1293)	3.67	13105	2022-11-29 20:14:13.861	-0.002	0.094	1.033	-4.639	0.183	-0.61	3.829	-0.775	-154.424	0	0	0	0	0	0	0
WT333(F4E4E1AF1293)	3.67	13105	2022-11-29 20:14:13.861	-0.002	0.094	1.033	-4.639	0.183	-0.61	3.807	-0.775	-154.369	0	0	0	0	0	0	0
WT333(F4E4E1AF1293)	3.67	13105	2022-11-29 20:14:13.861	0.004	0.129	1.045	-0.061	0.366	0.793	3.801	-0.775	-154.314	0	0	0	0	0	0	0
WT333(F4E4E1AF1293)	3.67	13105	2022-11-29 20:14:13.861	0.004	0.129	1.045	-0.061	0.366	0.793	3.801	-0.769	-154.254	0	0	0	0	0	0	0
WT333(F4E4E1AF1293)	3.67	13105	2022-11-29 20:14:13.861	0.004	0.129	1.045	-0.061	0.366	0.793	3.801	-0.769	-154.193	0	0	0	0	0	0	0
WT333(F4E4E1AF1293)	3.67	13105	2022-11-29 20:14:13.861	-0.004	0.064	1.006	1.587	0	-1.404	3.961	-0.769	-152.507	0	0	0	0	0	0	0
WT333(F4E4E1AF1293)	3.67	13105	2022-11-29 20:14:13.861	0.058	0.093	0.971	5.554	0.305	2.747	3.988	-0.769	-152.413	0	0	0	0	0	0	0
WT333(F4E4E1AF1293)	3.67	13105	2022-11-29 20:14:13.861	0.058	0.093	0.971	5.554	0.305	2.747	4.016	-0.769	-152.32	0	0	0	0	0	0	0
WT333(F4E4E1AF1293)	3.67	13105	2022-11-29 20:14:13.861	0.058	0.093	0.971	5.554	0.305	2.747	4.048	-0.769	-152.227	0	0	0	0	0	0	0
WT333(F4E4E1AF1293)	3.67	13105	2022-11-29 20:14:13.861	0.058	0.093	0.971	5.554	0.305	2.747	4.076	-0.769	-152.128	0	0	0	0	0	0	0
WT333(F4E4E1AF1293)	3.67	13105	2022-11-29 20:14:13.861	-0.019	0.097	1.031	3.601	0	-0.793	4.098	-0.769	-152.045	0	0	0	0	0	0	0
WT333(F4E4E1AF1293)	3.67	13105	2022-11-29 20:14:13.861	-0.019	0.097	1.031	3.601	0	-0.793	4.12	-0.764	-151.963	0	0	0	0	0	0	0
WT333(F4E4E1AF1293)	3.67	13105	2022-11-29 20:14:13.861	-0.019	0.097	1.031	3.601	0	-0.793	4.142	-0.764	-151.886	0	0	0	0	0	0	0
WT333(F4E4E1AF1293)	3.67	13105	2022-11-29 20:14:13.892	-0.019	0.097	1.031	3.601	0	-0.793	4.158	-0.764	-151.798	0	0	0	0	0	0	0
WT333(F4E4E1AF1293)	3.67	13105	2022-11-29 20:14:13.892	-0.004	0.001	1.029	1.221	-1.343	-3.967	4.169	-0.769	-151.732	0	0	0	0	0	0	0
WT333(F4E4E1AF1293)	3.67	13105	2022-11-29 20:14:13.892	-0.004	0.001	1.029	1.221	-1.343	-3.967	4.175	-0.775	-151.666	0	0	0	0	0	0	0
WT333(F4E4E1AF1293)	3.67	13105	2022-11-29 20:14:13.892	-0.004	0.001	1.029	1.221	-1.343	-3.967	4.18	-0.78	-151.595	0	0	0	0	0	0	0
WT333(F4E4E1AF1293)	3.67	13105	2022-11-29 20:14:13.892	-0.004	0.001	1.029	1.221	-1.343	-3.967	4.186	-0.786	-151.523	0	0	0	0	0	0	0
WT333(F4E4E1AF1293)	3.67	13105	2022-11-29 20:14:13.892	0.05	0.158	0.995	10.803	0.244	5.798	4.241	-0.786	-151.403	0	0	0	0	0	0	0
WT333(F4E4E1AF1293)	3.67	13105	2022-11-29 20:14:13.892	0.05	0.158	0.995	10.803	0.244	5.798	4.296	-0.786	-151.282	0	0	0	0	0	0	0
WT333(F4E4E1AF1293)	3.67	13105	2022-11-29 20:14:13.892	0.05	0.158	0.995	10.803	0.244	5.798	4.351	-0.786	-151.161	0	0	0	0	0	0	0
WT333(F4E4E1AF1293)	3.67	13105	2022-11-29 20:14:13.924	0.05	0.158	0.995	10.803	0.244	5.798	4.406	-0.786	-151.04	0	0	0	0	0	0	0
WT333(F4E4E1AF1293)	3.67	13105	2022-11-29 20:14:13.924	0.072	-0.006	1.017	-5.432	-1.038	-1.892	4.378	-0.791	-150.952	0	0	0	0	0	0	0
WT333(F4E4E1AF1293)	3.67	13105	2022-11-29 20:14:13.924	0.072	-0.006	1.017	-5.432	-1.038	-1.892	4.356	-0.797	-150.864	0	0	0	0	0	0	0
WT333(F4E4E1AF1293)	3.67	13105	2022-11-29 20:14:13.924	0.072	-0.006	1.017	-5.432	-1.038	-1.892	4.329	-0.802	-150.782	0	0	0	0	0	0	0
WT333(F4E4E1AF1293)	3.67	13105	2022-11-29 20:14:13.924	0.072	-0.006	1.017	-5.432	-1.038	-1.892	4.301	-0.813	-150.694	0	0	0	0	0	0	0
WT333(F4E4E1AF1293)	3.67	13105	2022-11-29 20:14:13.924	-0.021	0.1	1.005	-4.395	-0.122	0.916	4.279	-0.813	-150.595	0	0	0	0	0	0	0
WT333(F4E4E1AF1293)	3.67	13105	2022-11-29 20:14:13.924	-0.021	0.1	1.005	-4.395	-0.122	0.916	4.257	-0.818	-150.491	0	0	0	0	0	0	0
WT333(F4E4E1AF1293)	3.67	13105	2022-11-29 20:14:13.924	-0.021	0.1	1.005	-4.395	-0.122	0.916	4.235	-0.818	-150.386	0	0	0	0	0	0	0
WT333(F4E4E1AF1293)	3.67	13105	2022-11-29 20:14:13.955	0.003	0.065	1.02	1.953	0.61	0.061	4.241	-0.818	-150.282	0	0	0	0	0	0	0
WT333(F4E4E1AF1293)	3.67	13105	2022-11-29 20:14:13.955	0.003	0.065	1.02	1.953	0.61	0.061	4.252	-0.813	-150.178	0	0	0	0	0	0	0
WT333(F4E4E1AF1293)	3.67	13105	2022-11-29 20:14:13.955	0.003	0.065	1.02	1.953	0.61	0.061	4.263	-0.813	-150.073	0	0	0	0	0	0	0
WT333(F4E4E1AF1293)	3.67	13105	2022-11-29 20:14:13.955	0.003	0.065	1.02	1.953	0.61	0.061	4.274	-0.807	-149.969	0	0	0	0	0	0	0
WT333(F4E4E1AF1293)	3.67	13105	2022-11-29 20:14:13.955	0.017	0.111	1.02	-0.793	0	0.427	4.268	-0.807	-149.859	0	0	0	0	0	0	0
WT333(F4E4E1AF1293)	3.67	13105	2022-11-29 20:14:13.955	0.017	0.111	1.02	-0.793	0	0.427	4.263	-0.813	-149.749	0	0	0	0	0	0	0
WT333(F4E4E1AF1293)	3.67	13105	2022-11-29 20:14:13.955	0.017	0.111	1.02	-0.793	0	0.427	4.263	-0.813	-149.639	0	0	0	0	0	0	0
WT333(F4E4E1AF1293)	3.67	13105	2022-11-29 20:14:13.955	0.017	0.111	1.02	-0.793	0	0.427	4.257	-0.813	-149.524	0	0	0	0	0	0	0
WT111(DD045F3F1DEA)	3.53	13108	2022-11-29 20:14:13.971	0.011	0.404	0.928	0.061	0	0	23.659	-0.615	-7.498	0	0	0	0	0	0	0
WT111(DD045F3F1DEA)	3.53	13108	2022-11-29 20:14:13.971	0.011	0.404	0.928	0.061	0	0	23.659	-0.615	-7.498	0	0	0	0	0	0	0
WT111(DD045F3F1DEA)	3.53	13108	2022-11-29 20:14:13.971	0.011	0.404	0.926	-0.061	0	0	23.659	-0.615	-7.498	0	0	0	0	0	0	0
WT111(DD045F3F1DEA)	3.53	13108	2022-11-29 20:14:13.971	0.011	0.404	0.926	-0.061	0	0	23.659	-0.615	-7.498	0	0	0	0	0	0	0
WT111(DD045F3F1DEA)	3.53	13108	2022-11-29 20:14:13.971	0.011	0.404	0.926	-0.061	0	0	23.659	-0.615	-7.498	0	0	0	0	0	0	0
WT111(DD045F3F1DEA)	3.53	13108	2022-11-29 20:14:13.971	0.011	0.404	0.926	-0.061	0	0	23.659	-0.615	-7.498	0	0	0	0	0	0	0
WT111(DD045F3F1DEA)	3.53	13108	2022-11-29 20:14:13.971	0.011	0.418	0.932	0.122	0	0	23.659	-0.615	-7.498	0	0	0	0	0	0	0
WT111(DD045F3F1DEA)	3.53	13108	2022-11-29 20:14:13.971	0.011	0.418	0.932	0.122	0	0	23.659	-0.615	-7.498	0	0	0	0	0	0	0
WT111(DD045F3F1DEA)	3.53	13108	2022-11-29 20:14:13.971	0.011	0.418	0.932	0.122	0	0	23.665	-0.615	-7.498	0	0	0	0	0	0	0
WT111(DD045F3F1DEA)	3.53	13108	2022-11-29 20:14:13.971	0.011	0.418	0.932	0.122	0	0	23.665	-0.615	-7.498	0	0	0	0	0	0	0
WT111(DD045F3F1DEA)	3.53	13108	2022-11-29 20:14:13.971	0.01	0.398	0.928	-0.061	0	0	23.665	-0.615	-7.498	0	0	0	0	0	0	0
WT111(DD045F3F1DEA)	3.53	13108	2022-11-29 20:14:13.971	0.01	0.398	0.928	-0.061	0	0	23.665	-0.615	-7.498	0	0	0	0	0	0	0
WT111(DD045F3F1DEA)	3.53	13108	2022-11-29 20:14:13.971	0.01	0.398	0.928	-0.061	0	0	23.665	-0.615	-7.498	0	0	0	0	0	0	0
WT111(DD045F3F1DEA)	3.53	13108	2022-11-29 20:14:13.971	0.01	0.398	0.928	-0.061	0	0	23.665	-0.615	-7.498	0	0	0	0	0	0	0
WT111(DD045F3F1DEA)	3.53	13108	2022-11-29 20:14:13.971	0.011	0.414	0.931	0.122	0	0	23.665	-0.615	-7.498	0	0	0	0	0	0	0
WT111(DD045F3F1DEA)	3.53	13108	2022-11-29 20:14:13.971	0.011	0.414	0.931	0.122	0	0	23.665	-0.615	-7.498	0	0	0	0	0	0	0
WT111(DD045F3F1DEA)	3.53	13108	2022-11-29 20:14:13.971	0.011	0.414	0.931	0.122	0	0	23.665	-0.615	-7.498	0	0	0	0	0	0	0
WT111(DD045F3F1DEA)	3.53	13108	2022-11-29 20:14:13.971	0.011	0.414	0.931	0.122	0	0	23.665	-0.615	-7.498	0	0	0	0	0	0	0
WT111(DD045F3F1DEA)	3.53	13108	2022-11-29 20:14:13.971	0.011	0.402	0.926	0.061	0.061	0	23.665	-0.615	-7.498	0	0	0	0	0	0	0
WT111(DD045F3F1DEA)	3.53	13108	2022-11-29 20:14:13.971	0.011	0.402	0.926	0.061	0.061	0	23.665	-0.615	-7.498	0	0	0	0	0	0	0
WT111(DD045F3F1DEA)	3.53	13108	2022-11-29 20:14:13.971	0.011	0.402	0.926	0.061	0.061	0	23.665	-0.615	-7.498	0	0	0	0	0	0	0
WT111(DD045F3F1DEA)	3.53	13108	2022-11-29 20:14:13.971	0.011	0.402	0.926	0.061	0.061	0	23.665	-0.615	-7.498	0	0	0	0	0	0	0
WT111(DD045F3F1DEA)	3.53	13108	2022-11-29 20:14:13.971	0.011	0.415	0.935	0	0	0	23.665	-0.615	-7.498	0	0	0	0	0	0	0
WT111(DD045F3F1DEA)	3.53	13108	2022-11-29 20:14:13.971	0.011	0.415	0.935	0	0	0	23.665	-0.615	-7.498	0	0	0	0	0	0	0
WT222(CAA14FCCF874)	3.62	13105	2022-11-29 20:14:13.986	0.114	0.017	0.997	2.502	-0.549	0	-2.302	-4.455	90.637	0	0	0	0	0	0	0
WT222(CAA14FCCF874)	3.62	13105	2022-11-29 20:14:13.986	0.114	0.017	0.997	2.502	-0.549	0	-2.285	-4.455	90.621	0	0	0	0	0	0	0
WT222(CAA14FCCF874)	3.62	13105	2022-11-29 20:14:13.986	0.114	0.017	0.997	2.502	-0.549	0	-2.274	-4.46	90.61	0	0	0	0	0	0	0
WT222(CAA14FCCF874)	3.62	13105	2022-11-29 20:14:13.986	0.048	-0.034	1.009	-0.793	0.549	0.305	-2.274	-4.455	90.593	0	0	0	0	0	0	0
WT222(CAA14FCCF874)	3.62	13105	2022-11-29 20:14:13.986	0.048	-0.034	1.009	-0.793	0.549	0.305	-2.28	-4.455	90.582	0	0	0	0	0	0	0
WT222(CAA14FCCF874)	3.62	13105	2022-11-29 20:14:13.986	0.048	-0.034	1.009	-0.793	0.549	0.305	-2.28	-4.449	90.571	0	0	0	0	0	0	0
WT222(CAA14FCCF874)	3.62	13105	2022-11-29 20:14:13.986	0.048	-0.034	1.009	-0.793	0.549	0.305	-2.285	-4.449	90.555	0	0	0	0	0	0	0
WT222(CAA14FCCF874)	3.62	13105	2022-11-29 20:14:13.986	0.09	-0.075	0.991	-2.686	0	-0.183	-2.296	-4.449	90.538	0	0	0	0	0	0	0
WT222(CAA14FCCF874)	3.62	13105	2022-11-29 20:14:14.002	0.09	-0.075	0.991	-2.686	0	-0.183	-2.307	-4.449	90.527	0	0	0	0	0	0	0
WT222(CAA14FCCF874)	3.62	13105	2022-11-29 20:14:14.002	0.09	-0.075	0.991	-2.686	0	-0.183	-2.324	-4.449	90.511	0	0	0	0	0	0	0
WT222(CAA14FCCF874)	3.62	13105	2022-11-29 20:14:14.002	0.09	-0.075	0.991	-2.686	0	-0.183	-2.335	-4.449	90.5	0	0	0	0	0	0	0
WT222(CAA14FCCF874)	3.62	13105	2022-11-29 20:14:14.002	0.087	0.032	1.021	0.488	-0.732	2.441	-2.335	-4.455	90.494	0	0	0	0	0	0	0
WT222(CAA14FCCF874)	3.62	13105	2022-11-29 20:14:14.002	0.087	0.032	1.021	0.488	-0.732	2.441	-2.329	-4.455	90.494	0	0	0	0	0	0	0
WT222(CAA14FCCF874)	3.62	13105	2022-11-29 20:14:14.002	0.087	0.032	1.021	0.488	-0.732	2.441	-2.324	-4.46	90.494	0	0	0	0	0	0	0
WT222(CAA14FCCF874)	3.62	13105	2022-11-29 20:14:14.002	0.087	0.032	1.021	0.488	-0.732	2.441	-2.324	-4.46	90.489	0	0	0	0	0	0	0
WT222(CAA14FCCF874)	3.62	13105	2022-11-29 20:14:14.002	0.059	-0.07	1.024	-0.854	0	-1.282	-2.324	-4.466	90.467	0	0	0	0	0	0	0
WT222(CAA14FCCF874)	3.62	13105	2022-11-29 20:14:14.017	0.059	-0.07	1.024	-0.854	0	-1.282	-2.324	-4.466	90.445	0	0	0	0	0	0	0
WT222(CAA14FCCF874)	3.62	13105	2022-11-29 20:14:14.017	0.059	-0.07	1.024	-0.854	0	-1.282	-2.329	-4.466	90.423	0	0	0	0	0	0	0
WT222(CAA14FCCF874)	3.62	13105	2022-11-29 20:14:14.017	0.059	-0.07	1.024	-0.854	0	-1.282	-2.329	-4.466	90.406	0	0	0	0	0	0	0
WT222(CAA14FCCF874)	3.62	13105	2022-11-29 20:14:14.017	0.117	-0.025	0.987	2.258	-0.61	-0.671	-2.318	-4.466	90.385	0	0	0	0	0	0	0
WT222(CAA14FCCF874)	3.62	13105	2022-11-29 20:14:14.017	0.117	-0.025	0.987	2.258	-0.61	-0.671	-2.307	-4.471	90.368	0	0	0	0	0	0	0
WT222(CAA14FCCF874)	3.62	13105	2022-11-29 20:14:14.017	0.117	-0.025	0.987	2.258	-0.61	-0.671	-2.291	-4.477	90.352	0	0	0	0	0	0	0
WT222(CAA14FCCF874)	3.62	13105	2022-11-29 20:14:14.017	0.117	-0.025	0.987	2.258	-0.61	-0.671	-2.28	-4.477	90.335	0	0	0	0	0	0	0
WT222(CAA14FCCF874)	3.62	13105	2022-11-29 20:14:14.017	0.072	-0.028	1.012	0.671	-0.244	1.648	-2.274	-4.482	90.33	0	0	0	0	0	0	0
WT111(DD045F3F1DEA)	3.53	13108	2022-11-29 20:14:14.033	0.011	0.415	0.935	0	0	0	23.665	-0.615	-7.498	0	0	0	0	0	0	0
WT111(DD045F3F1DEA)	3.53	13108	2022-11-29 20:14:14.033	0.011	0.415	0.935	0	0	0	23.665	-0.615	-7.498	0	0	0	0	0	0	0
WT111(DD045F3F1DEA)	3.53	13108	2022-11-29 20:14:14.033	0.011	0.404	0.93	0.061	0	0	23.665	-0.615	-7.498	0	0	0	0	0	0	0
WT111(DD045F3F1DEA)	3.53	13108	2022-11-29 20:14:14.033	0.011	0.404	0.93	0.061	0	0	23.665	-0.615	-7.498	0	0	0	0	0	0	0
WT111(DD045F3F1DEA)	3.53	13108	2022-11-29 20:14:14.033	0.011	0.404	0.93	0.061	0	0	23.67	-0.615	-7.498	0	0	0	0	0	0	0
WT111(DD045F3F1DEA)	3.53	13108	2022-11-29 20:14:14.033	0.011	0.404	0.93	0.061	0	0	23.67	-0.615	-7.498	0	0	0	0	0	0	0
WT111(DD045F3F1DEA)	3.53	13108	2022-11-29 20:14:14.033	0.01	0.406	0.927	-0.061	0	0	23.67	-0.615	-7.498	0	0	0	0	0	0	0
WT111(DD045F3F1DEA)	3.53	13108	2022-11-29 20:14:14.033	0.01	0.406	0.927	-0.061	0	0	23.67	-0.615	-7.498	0	0	0	0	0	0	0
WT333(F4E4E1AF1293)	3.67	13105	2022-11-29 20:14:14.049	0.014	0.124	1.032	-0.916	-0.244	1.465	4.257	-0.813	-149.409	0	0	0	0	0	0	0
WT333(F4E4E1AF1293)	3.67	13105	2022-11-29 20:14:14.049	0.014	0.124	1.032	-0.916	-0.244	1.465	4.252	-0.813	-149.288	0	0	0	0	0	0	0
WT333(F4E4E1AF1293)	3.67	13105	2022-11-29 20:14:14.049	0.014	0.124	1.032	-0.916	-0.244	1.465	4.246	-0.818	-149.161	0	0	0	0	0	0	0
WT333(F4E4E1AF1293)	3.67	13105	2022-11-29 20:14:14.049	0.014	0.124	1.032	-0.916	-0.244	1.465	4.246	-0.818	-149.041	0	0	0	0	0	0	0
WT333(F4E4E1AF1293)	3.67	13105	2022-11-29 20:14:14.049	0.046	-0.01	1.014	-3.967	-0.183	-3.906	4.23	-0.818	-148.942	0	0	0	0	0	0	0
WT333(F4E4E1AF1293)	3.67	13105	2022-11-29 20:14:14.049	0.046	-0.01	1.014	-3.967	-0.183	-3.906	4.208	-0.818	-148.843	0	0	0	0	0	0	0
WT333(F4E4E1AF1293)	3.67	13105	2022-11-29 20:14:14.049	0.046	-0.01	1.014	-3.967	-0.183	-3.906	4.191	-0.818	-148.738	0	0	0	0	0	0	0
WT333(F4E4E1AF1293)	3.67	13105	2022-11-29 20:14:14.049	0.046	-0.01	1.014	-3.967	-0.183	-3.906	4.169	-0.818	-148.64	0	0	0	0	0	0	0
WT111(DD045F3F1DEA)	3.53	13108	2022-11-29 20:14:14.080	0.01	0.406	0.927	-0.061	0	0	23.665	-0.615	-7.498	0	0	0	0	0	0	0
WT111(DD045F3F1DEA)	3.53	13108	2022-11-29 20:14:14.096	0.01	0.406	0.927	-0.061	0	0	23.665	-0.615	-7.498	0	0	0	0	0	0	0
WT111(DD045F3F1DEA)	3.53	13108	2022-11-29 20:14:14.096	0.01	0.407	0.931	0.061	0	0	23.665	-0.615	-7.498	0	0	0	0	0	0	0
WT111(DD045F3F1DEA)	3.53	13108	2022-11-29 20:14:14.096	0.01	0.407	0.931	0.061	0	0	23.67	-0.615	-7.498	0	0	0	0	0	0	0
WT111(DD045F3F1DEA)	3.53	13108	2022-11-29 20:14:14.096	0.01	0.407	0.931	0.061	0	0	23.67	-0.615	-7.498	0	0	0	0	0	0	0
WT111(DD045F3F1DEA)	3.53	13108	2022-11-29 20:14:14.096	0.01	0.407	0.931	0.061	0	0	23.67	-0.615	-7.498	0	0	0	0	0	0	0
WT111(DD045F3F1DEA)	3.53	13108	2022-11-29 20:14:14.096	0.011	0.406	0.929	0	0	0	23.67	-0.615	-7.498	0	0	0	0	0	0	0
WT111(DD045F3F1DEA)	3.53	13108	2022-11-29 20:14:14.096	0.011	0.406	0.929	0	0	0	23.67	-0.615	-7.498	0	0	0	0	0	0	0
WT111(DD045F3F1DEA)	3.53	13108	2022-11-29 20:14:14.096	0.011	0.406	0.929	0	0	0	23.67	-0.615	-7.498	0	0	0	0	0	0	0
WT111(DD045F3F1DEA)	3.53	13108	2022-11-29 20:14:14.096	0.011	0.406	0.929	0	0	0	23.67	-0.615	-7.498	0	0	0	0	0	0	0
WT111(DD045F3F1DEA)	3.53	13108	2022-11-29 20:14:14.096	0.011	0.411	0.929	0.122	0	0	23.67	-0.615	-7.498	0	0	0	0	0	0	0
WT111(DD045F3F1DEA)	3.53	13108	2022-11-29 20:14:14.096	0.011	0.411	0.929	0.122	0	0	23.67	-0.615	-7.498	0	0	0	0	0	0	0
WT111(DD045F3F1DEA)	3.53	13108	2022-11-29 20:14:14.096	0.011	0.411	0.929	0.122	0	0	23.67	-0.615	-7.498	0	0	0	0	0	0	0
WT111(DD045F3F1DEA)	3.53	13108	2022-11-29 20:14:14.096	0.011	0.411	0.929	0.122	0	0	23.67	-0.615	-7.498	0	0	0	0	0	0	0
WT111(DD045F3F1DEA)	3.53	13108	2022-11-29 20:14:14.096	0.011	0.404	0.929	-0.061	0	0	23.67	-0.615	-7.498	0	0	0	0	0	0	0
WT111(DD045F3F1DEA)	3.53	13108	2022-11-29 20:14:14.096	0.011	0.404	0.929	-0.061	0	0	23.67	-0.615	-7.498	0	0	0	0	0	0	0
WT333(F4E4E1AF1293)	3.67	13105	2022-11-29 20:14:14.142	0.016	0.146	1.024	0.977	0.488	1.831	4.175	-0.818	-148.508	0	0	0	0	0	0	0
WT333(F4E4E1AF1293)	3.67	13105	2022-11-29 20:14:14.142	0.016	0.146	1.024	0.977	0.488	1.831	4.18	-0.818	-148.376	0	0	0	0	0	0	0
WT333(F4E4E1AF1293)	3.67	13105	2022-11-29 20:14:14.142	0.016	0.146	1.024	0.977	0.488	1.831	4.186	-0.818	-148.239	0	0	0	0	0	0	0
WT333(F4E4E1AF1293)	3.67	13105	2022-11-29 20:14:14.142	0.016	0.146	1.024	0.977	0.488	1.831	4.191	-0.813	-148.101	0	0	0	0	0	0	0
WT333(F4E4E1AF1293)	3.67	13105	2022-11-29 20:14:14.142	-0.045	0.054	0.98	2.075	0	0.427	4.208	-0.813	-147.969	0	0	0	0	0	0	0
WT333(F4E4E1AF1293)	3.67	13105	2022-11-29 20:14:14.142	-0.045	0.054	0.98	2.075	0	0.427	4.219	-0.813	-147.838	0	0	0	0	0	0	0
WT333(F4E4E1AF1293)	3.67	13105	2022-11-29 20:14:14.142	-0.045	0.054	0.98	2.075	0	0.427	4.23	-0.813	-147.7	0	0	0	0	0	0	0
WT333(F4E4E1AF1293)	3.67	13105	2022-11-29 20:14:14.142	-0.045	0.054	0.98	2.075	0	0.427	4.241	-0.813	-147.563	0	0	0	0	0	0	0
WT111(DD045F3F1DEA)	3.53	13108	2022-11-29 20:14:14.142	0.011	0.404	0.929	-0.061	0	0	23.67	-0.615	-7.498	0	0	0	0	0	0	0
WT111(DD045F3F1DEA)	3.53	13108	2022-11-29 20:14:14.142	0.011	0.404	0.929	-0.061	0	0	23.67	-0.615	-7.498	0	0	0	0	0	0	0
WT111(DD045F3F1DEA)	3.53	13108	2022-11-29 20:14:14.142	0.012	0.407	0.929	0	0	0	23.67	-0.615	-7.498	0	0	0	0	0	0	0
WT111(DD045F3F1DEA)	3.53	13108	2022-11-29 20:14:14.142	0.012	0.407	0.929	0	0	0	23.67	-0.615	-7.498	0	0	0	0	0	0	0
WT111(DD045F3F1DEA)	3.53	13108	2022-11-29 20:14:14.142	0.012	0.407	0.929	0	0	0	23.67	-0.615	-7.498	0	0	0	0	0	0	0
WT111(DD045F3F1DEA)	3.53	13108	2022-11-29 20:14:14.142	0.012	0.407	0.929	0	0	0	23.67	-0.615	-7.498	0	0	0	0	0	0	0
WT111(DD045F3F1DEA)	3.53	13108	2022-11-29 20:14:14.142	0.011	0.41	0.93	0	0	0	23.67	-0.615	-7.498	0	0	0	0	0	0	0
WT111(DD045F3F1DEA)	3.53	13108	2022-11-29 20:14:14.142	0.011	0.41	0.93	0	0	0	23.67	-0.615	-7.498	0	0	0	0	0	0	0
WT222(CAA14FCCF874)	3.62	13105	2022-11-29 20:14:14.158	0.072	-0.028	1.012	0.671	-0.244	1.648	-2.274	-4.482	90.324	0	0	0	0	0	0	0
WT222(CAA14FCCF874)	3.62	13105	2022-11-29 20:14:14.158	0.072	-0.028	1.012	0.671	-0.244	1.648	-2.269	-4.482	90.313	0	0	0	0	0	0	0
WT222(CAA14FCCF874)	3.62	13105	2022-11-29 20:14:14.158	0.072	-0.028	1.012	0.671	-0.244	1.648	-2.263	-4.482	90.308	0	0	0	0	0	0	0
WT222(CAA14FCCF874)	3.62	13105	2022-11-29 20:14:14.158	0.063	-0.07	1.002	-0.549	-0.183	-1.343	-2.263	-4.488	90.286	0	0	0	0	0	0	0
WT222(CAA14FCCF874)	3.62	13105	2022-11-29 20:14:14.158	0.063	-0.07	1.002	-0.549	-0.183	-1.343	-2.269	-4.488	90.269	0	0	0	0	0	0	0
WT222(CAA14FCCF874)	3.62	13105	2022-11-29 20:14:14.158	0.063	-0.07	1.002	-0.549	-0.183	-1.343	-2.269	-4.488	90.247	0	0	0	0	0	0	0
WT222(CAA14FCCF874)	3.62	13105	2022-11-29 20:14:14.158	0.063	-0.07	1.002	-0.549	-0.183	-1.343	-2.269	-4.488	90.225	0	0	0	0	0	0	0
WT222(CAA14FCCF874)	3.62	13105	2022-11-29 20:14:14.158	0.081	-0.06	0.998	0.183	-0.427	-3.174	-2.269	-4.493	90.198	0	0	0	0	0	0	0
WT333(F4E4E1AF1293)	3.67	13105	2022-11-29 20:14:14.158	0.014	0.008	0.975	0.183	0.061	2.258	4.241	-0.813	-147.42	0	0	0	0	0	0	0
WT333(F4E4E1AF1293)	3.67	13105	2022-11-29 20:14:14.158	0.014	0.008	0.975	0.183	0.061	2.258	4.241	-0.813	-147.272	0	0	0	0	0	0	0
WT333(F4E4E1AF1293)	3.67	13105	2022-11-29 20:14:14.158	0.014	0.008	0.975	0.183	0.061	2.258	4.241	-0.813	-147.129	0	0	0	0	0	0	0
WT333(F4E4E1AF1293)	3.67	13105	2022-11-29 20:14:14.158	0.014	0.008	0.975	0.183	0.061	2.258	4.235	-0.813	-146.981	0	0	0	0	0	0	0
WT333(F4E4E1AF1293)	3.67	13105	2022-11-29 20:14:14.158	0.027	0.082	1.031	2.747	0	-0.183	4.252	-0.813	-146.843	0	0	0	0	0	0	0
WT333(F4E4E1AF1293)	3.67	13105	2022-11-29 20:14:14.158	0.027	0.082	1.031	2.747	0	-0.183	4.263	-0.813	-146.706	0	0	0	0	0	0	0
WT333(F4E4E1AF1293)	3.67	13105	2022-11-29 20:14:14.158	0.027	0.082	1.031	2.747	0	-0.183	4.274	-0.813	-146.563	0	0	0	0	0	0	0
WT333(F4E4E1AF1293)	3.67	13105	2022-11-29 20:14:14.158	0.027	0.082	1.031	2.747	0	-0.183	4.285	-0.813	-146.42	0	0	0	0	0	0	0
WT111(DD045F3F1DEA)	3.53	13108	2022-11-29 20:14:14.174	0.011	0.41	0.93	0	0	0	23.67	-0.615	-7.498	0	0	0	0	0	0	0
WT111(DD045F3F1DEA)	3.53	13108	2022-11-29 20:14:14.174	0.011	0.41	0.93	0	0	0	23.67	-0.615	-7.498	0	0	0	0	0	0	0
WT111(DD045F3F1DEA)	3.53	13108	2022-11-29 20:14:14.174	0.011	0.402	0.928	0	0	0	23.67	-0.615	-7.498	0	0	0	0	0	0	0
WT111(DD045F3F1DEA)	3.53	13108	2022-11-29 20:14:14.174	0.011	0.402	0.928	0	0	0	23.67	-0.615	-7.498	0	0	0	0	0	0	0
WT111(DD045F3F1DEA)	3.53	13108	2022-11-29 20:14:14.174	0.011	0.402	0.928	0	0	0	23.67	-0.615	-7.498	0	0	0	0	0	0	0
WT111(DD045F3F1DEA)	3.53	13108	2022-11-29 20:14:14.174	0.01	0.413	0.93	-0.061	0	0	23.67	-0.615	-7.498	0	0	0	0	0	0	0
WT111(DD045F3F1DEA)	3.53	13108	2022-11-29 20:14:14.174	0.01	0.413	0.93	-0.061	0	0	23.67	-0.615	-7.498	0	0	0	0	0	0	0
WT111(DD045F3F1DEA)	3.53	13108	2022-11-29 20:14:14.174	0.01	0.413	0.93	-0.061	0	0	23.67	-0.615	-7.498	0	0	0	0	0	0	0
WT333(F4E4E1AF1293)	3.67	13105	2022-11-29 20:14:14.189	0.027	0.095	1.058	-9.521	-0.488	-5.249	4.241	-0.813	-146.305	0	0	0	0	0	0	0
WT333(F4E4E1AF1293)	3.67	13105	2022-11-29 20:14:14.189	0.027	0.095	1.058	-9.521	-0.488	-5.249	4.191	-0.813	-146.184	0	0	0	0	0	0	0
WT333(F4E4E1AF1293)	3.67	13105	2022-11-29 20:14:14.189	0.027	0.095	1.058	-9.521	-0.488	-5.249	4.142	-0.813	-146.063	0	0	0	0	0	0	0
WT333(F4E4E1AF1293)	3.67	13105	2022-11-29 20:14:14.189	0.027	0.095	1.058	-9.521	-0.488	-5.249	4.098	-0.818	-145.942	0	0	0	0	0	0	0
WT333(F4E4E1AF1293)	3.67	13105	2022-11-29 20:14:14.189	0.009	0.155	1.039	7.263	0.305	5.127	4.131	-0.818	-145.767	0	0	0	0	0	0	0
WT333(F4E4E1AF1293)	3.67	13105	2022-11-29 20:14:14.189	0.009	0.155	1.039	7.263	0.305	5.127	4.169	-0.818	-145.585	0	0	0	0	0	0	0
WT333(F4E4E1AF1293)	3.67	13105	2022-11-29 20:14:14.189	0.009	0.155	1.039	7.263	0.305	5.127	4.208	-0.818	-145.404	0	0	0	0	0	0	0
WT333(F4E4E1AF1293)	3.67	13105	2022-11-29 20:14:14.189	0.009	0.155	1.039	7.263	0.305	5.127	4.246	-0.813	-145.223	0	0	0	0	0	0	0
WT333(F4E4E1AF1293)	3.67	13105	2022-11-29 20:14:14.221	0.028	0.025	1.031	-4.944	0.122	0.305	4.224	-0.813	-145.063	0	0	0	0	0	0	0
WT333(F4E4E1AF1293)	3.67	13105	2022-11-29 20:14:14.221	0.028	0.025	1.031	-4.944	0.122	0.305	4.197	-0.813	-144.904	0	0	0	0	0	0	0
WT333(F4E4E1AF1293)	3.67	13105	2022-11-29 20:14:14.221	0.028	0.025	1.031	-4.944	0.122	0.305	4.175	-0.813	-144.739	0	0	0	0	0	0	0
WT333(F4E4E1AF1293)	3.67	13105	2022-11-29 20:14:14.221	0.028	0.025	1.031	-4.944	0.122	0.305	4.153	-0.813	-144.575	0	0	0	0	0	0	0
WT333(F4E4E1AF1293)	3.67	13105	2022-11-29 20:14:14.221	0.017	0.089	1.013	-0.427	-0.061	-1.221	4.147	-0.813	-144.421	0	0	0	0	0	0	0
WT333(F4E4E1AF1293)	3.67	13105	2022-11-29 20:14:14.221	0.017	0.089	1.013	-0.427	-0.061	-1.221	4.147	-0.813	-144.261	0	0	0	0	0	0	0
WT333(F4E4E1AF1293)	3.67	13105	2022-11-29 20:14:14.221	0.017	0.089	1.013	-0.427	-0.061	-1.221	4.147	-0.813	-144.102	0	0	0	0	0	0	0
WT333(F4E4E1AF1293)	3.67	13105	2022-11-29 20:14:14.221	0.017	0.089	1.013	-0.427	-0.061	-1.221	4.147	-0.813	-143.937	0	0	0	0	0	0	0
WT222(CAA14FCCF874)	3.62	13105	2022-11-29 20:14:14.252	0.081	-0.06	0.998	0.183	-0.427	-3.174	-2.269	-4.493	90.165	0	0	0	0	0	0	0
WT222(CAA14FCCF874)	3.62	13105	2022-11-29 20:14:14.252	0.081	-0.06	0.998	0.183	-0.427	-3.174	-2.263	-4.499	90.137	0	0	0	0	0	0	0
WT222(CAA14FCCF874)	3.62	13105	2022-11-29 20:14:14.252	0.081	-0.06	0.998	0.183	-0.427	-3.174	-2.263	-4.499	90.11	0	0	0	0	0	0	0
WT222(CAA14FCCF874)	3.62	13105	2022-11-29 20:14:14.252	0.075	0.003	0.995	-0.549	0.671	2.563	-2.269	-4.499	90.104	0	0	0	0	0	0	0
WT222(CAA14FCCF874)	3.62	13105	2022-11-29 20:14:14.252	0.075	0.003	0.995	-0.549	0.671	2.563	-2.269	-4.493	90.104	0	0	0	0	0	0	0
WT222(CAA14FCCF874)	3.62	13105	2022-11-29 20:14:14.252	0.075	0.003	0.995	-0.549	0.671	2.563	-2.274	-4.488	90.104	0	0	0	0	0	0	0
WT222(CAA14FCCF874)	3.62	13105	2022-11-29 20:14:14.252	0.075	0.003	0.995	-0.549	0.671	2.563	-2.28	-4.488	90.104	0	0	0	0	0	0	0
WT222(CAA14FCCF874)	3.62	13105	2022-11-29 20:14:14.252	0.075	-0.119	0.996	-2.075	-0.61	-5.432	-2.285	-4.488	90.06	0	0	0	0	0	0	0
WT222(CAA14FCCF874)	3.62	13105	2022-11-29 20:14:14.252	0.038	0.02	0.989	0.122	-0.183	2.441	-2.318	-4.493	89.368	0	0	0	0	0	0	0
WT222(CAA14FCCF874)	3.62	13105	2022-11-29 20:14:14.252	0.038	0.02	0.989	0.122	-0.183	2.441	-2.318	-4.493	89.363	0	0	0	0	0	0	0
WT222(CAA14FCCF874)	3.62	13105	2022-11-29 20:14:14.252	0.102	-0.124	0.999	0	0.549	-4.761	-2.313	-4.493	89.324	0	0	0	0	0	0	0
WT222(CAA14FCCF874)	3.62	13105	2022-11-29 20:14:14.252	0.102	-0.124	0.999	0	0.549	-4.761	-2.313	-4.488	89.286	0	0	0	0	0	0	0
WT222(CAA14FCCF874)	3.62	13105	2022-11-29 20:14:14.252	0.102	-0.124	0.999	0	0.549	-4.761	-2.307	-4.488	89.247	0	0	0	0	0	0	0
WT222(CAA14FCCF874)	3.62	13105	2022-11-29 20:14:14.252	0.102	-0.124	0.999	0	0.549	-4.761	-2.307	-4.488	89.209	0	0	0	0	0	0	0
WT222(CAA14FCCF874)	3.62	13105	2022-11-29 20:14:14.252	0.084	-0.008	0.987	1.038	-0.183	3.357	-2.307	-4.488	89.214	0	0	0	0	0	0	0
WT222(CAA14FCCF874)	3.62	13105	2022-11-29 20:14:14.252	0.084	-0.008	0.987	1.038	-0.183	3.357	-2.302	-4.488	89.22	0	0	0	0	0	0	0
WT333(F4E4E1AF1293)	3.67	13105	2022-11-29 20:14:14.252	0.014	0.117	1.018	1.648	-0.122	1.282	4.153	-0.813	-143.762	0	0	0	0	0	0	0
WT333(F4E4E1AF1293)	3.67	13105	2022-11-29 20:14:14.252	0.014	0.117	1.018	1.648	-0.122	1.282	4.164	-0.813	-143.586	0	0	0	0	0	0	0
WT333(F4E4E1AF1293)	3.67	13105	2022-11-29 20:14:14.252	0.014	0.117	1.018	1.648	-0.122	1.282	4.175	-0.813	-143.405	0	0	0	0	0	0	0
WT333(F4E4E1AF1293)	3.67	13105	2022-11-29 20:14:14.252	0.014	0.117	1.018	1.648	-0.122	1.282	4.186	-0.813	-143.229	0	0	0	0	0	0	0
WT333(F4E4E1AF1293)	3.67	13105	2022-11-29 20:14:14.252	-0.02	0.144	1.025	12.146	0.671	2.258	4.246	-0.807	-143.042	0	0	0	0	0	0	0
WT333(F4E4E1AF1293)	3.67	13105	2022-11-29 20:14:14.252	-0.02	0.144	1.025	12.146	0.671	2.258	4.307	-0.807	-142.85	0	0	0	0	0	0	0
WT333(F4E4E1AF1293)	3.67	13105	2022-11-29 20:14:14.252	-0.02	0.144	1.025	12.146	0.671	2.258	4.373	-0.802	-142.663	0	0	0	0	0	0	0
WT333(F4E4E1AF1293)	3.67	13105	2022-11-29 20:14:14.252	-0.02	0.144	1.025	12.146	0.671	2.258	4.433	-0.797	-142.465	0	0	0	0	0	0	0
WT111(DD045F3F1DEA)	3.53	13108	2022-11-29 20:14:14.267	0.01	0.413	0.93	-0.061	0	0	23.67	-0.615	-7.498	0	0	0	0	0	0	0
WT111(DD045F3F1DEA)	3.53	13108	2022-11-29 20:14:14.267	0.01	0.399	0.93	0.061	0	0	23.67	-0.615	-7.498	0	0	0	0	0	0	0
WT111(DD045F3F1DEA)	3.53	13108	2022-11-29 20:14:14.267	0.01	0.399	0.93	0.061	0	0	23.67	-0.615	-7.498	0	0	0	0	0	0	0
WT111(DD045F3F1DEA)	3.53	13108	2022-11-29 20:14:14.267	0.01	0.399	0.93	0.061	0	0	23.67	-0.615	-7.498	0	0	0	0	0	0	0
WT111(DD045F3F1DEA)	3.53	13108	2022-11-29 20:14:14.267	0.01	0.399	0.93	0.061	0	0	23.67	-0.615	-7.498	0	0	0	0	0	0	0
WT111(DD045F3F1DEA)	3.53	13108	2022-11-29 20:14:14.267	0.012	0.417	0.931	-0.183	0	0	23.67	-0.615	-7.498	0	0	0	0	0	0	0
WT111(DD045F3F1DEA)	3.53	13108	2022-11-29 20:14:14.267	0.012	0.417	0.931	-0.183	0	0	23.665	-0.615	-7.498	0	0	0	0	0	0	0
WT111(DD045F3F1DEA)	3.53	13108	2022-11-29 20:14:14.267	0.012	0.417	0.931	-0.183	0	0	23.665	-0.615	-7.498	0	0	0	0	0	0	0
WT111(DD045F3F1DEA)	3.53	13108	2022-11-29 20:14:14.267	0.012	0.417	0.931	-0.183	0	0	23.665	-0.615	-7.498	0	0	0	0	0	0	0
WT111(DD045F3F1DEA)	3.53	13108	2022-11-29 20:14:14.267	0.01	0.4	0.926	0.122	0	0	23.665	-0.615	-7.498	0	0	0	0	0	0	0
WT111(DD045F3F1DEA)	3.53	13108	2022-11-29 20:14:14.267	0.01	0.4	0.926	0.122	0	0	23.665	-0.615	-7.498	0	0	0	0	0	0	0
WT111(DD045F3F1DEA)	3.53	13108	2022-11-29 20:14:14.267	0.01	0.4	0.926	0.122	0	0	23.665	-0.615	-7.498	0	0	0	0	0	0	0
WT111(DD045F3F1DEA)	3.53	13108	2022-11-29 20:14:14.267	0.01	0.4	0.926	0.122	0	0	23.665	-0.615	-7.498	0	0	0	0	0	0	0
WT111(DD045F3F1DEA)	3.53	13108	2022-11-29 20:14:14.267	0.011	0.412	0.931	0	0	0	23.665	-0.615	-7.498	0	0	0	0	0	0	0
WT111(DD045F3F1DEA)	3.53	13108	2022-11-29 20:14:14.267	0.011	0.412	0.931	0	0	0	23.665	-0.615	-7.498	0	0	0	0	0	0	0
WT111(DD045F3F1DEA)	3.53	13108	2022-11-29 20:14:14.267	0.011	0.412	0.931	0	0	0	23.67	-0.615	-7.498	0	0	0	0	0	0	0
WT333(F4E4E1AF1293)	3.67	13105	2022-11-29 20:14:14.283	-0.001	0.161	1.064	8.911	0.671	1.16	4.334	-0.818	-140.812	0	0	0	0	0	0	0
WT333(F4E4E1AF1293)	3.67	13105	2022-11-29 20:14:14.283	-0.001	0.161	1.064	8.911	0.671	1.16	4.378	-0.813	-140.609	0	0	0	0	0	0	0
WT333(F4E4E1AF1293)	3.67	13105	2022-11-29 20:14:14.283	-0.001	0.161	1.064	8.911	0.671	1.16	4.427	-0.813	-140.411	0	0	0	0	0	0	0
WT333(F4E4E1AF1293)	3.67	13105	2022-11-29 20:14:14.283	-0.001	0.161	1.064	8.911	0.671	1.16	4.471	-0.807	-140.202	0	0	0	0	0	0	0
WT333(F4E4E1AF1293)	3.67	13105	2022-11-29 20:14:14.283	0	0.069	1.007	-0.427	0.183	0.488	4.471	-0.802	-140.004	0	0	0	0	0	0	0
WT333(F4E4E1AF1293)	3.67	13105	2022-11-29 20:14:14.283	0	0.069	1.007	-0.427	0.183	0.488	4.471	-0.802	-139.801	0	0	0	0	0	0	0
WT333(F4E4E1AF1293)	3.67	13105	2022-11-29 20:14:14.283	0	0.069	1.007	-0.427	0.183	0.488	4.471	-0.797	-139.598	0	0	0	0	0	0	0
WT333(F4E4E1AF1293)	3.67	13105	2022-11-29 20:14:14.283	0	0.069	1.007	-0.427	0.183	0.488	4.471	-0.797	-139.389	0	0	0	0	0	0	0
WT111(DD045F3F1DEA)	3.53	13108	2022-11-29 20:14:14.299	0.011	0.412	0.931	0	0	0	23.67	-0.615	-7.498	0	0	0	0	0	0	0
WT111(DD045F3F1DEA)	3.53	13108	2022-11-29 20:14:14.299	0.011	0.402	0.929	0.061	0	0	23.67	-0.615	-7.498	0	0	0	0	0	0	0
WT111(DD045F3F1DEA)	3.53	13108	2022-11-29 20:14:14.299	0.011	0.402	0.929	0.061	0	0	23.67	-0.615	-7.498	0	0	0	0	0	0	0
WT111(DD045F3F1DEA)	3.53	13108	2022-11-29 20:14:14.299	0.011	0.402	0.929	0.061	0	0	23.67	-0.615	-7.498	0	0	0	0	0	0	0
WT111(DD045F3F1DEA)	3.53	13108	2022-11-29 20:14:14.299	0.011	0.402	0.929	0.061	0	0	23.67	-0.615	-7.498	0	0	0	0	0	0	0
WT111(DD045F3F1DEA)	3.53	13108	2022-11-29 20:14:14.299	0.011	0.412	0.929	0.061	0	0	23.67	-0.615	-7.498	0	0	0	0	0	0	0
WT111(DD045F3F1DEA)	3.53	13108	2022-11-29 20:14:14.299	0.011	0.412	0.929	0.061	0	0	23.67	-0.615	-7.498	0	0	0	0	0	0	0
WT111(DD045F3F1DEA)	3.53	13108	2022-11-29 20:14:14.299	0.011	0.412	0.929	0.061	0	0	23.67	-0.615	-7.498	0	0	0	0	0	0	0
WT222(CAA14FCCF874)	3.62	13105	2022-11-29 20:14:14.314	0.084	-0.008	0.987	1.038	-0.183	3.357	-2.296	-4.488	89.22	0	0	0	0	0	0	0
WT222(CAA14FCCF874)	3.62	13105	2022-11-29 20:14:14.314	0.084	-0.008	0.987	1.038	-0.183	3.357	-2.291	-4.488	89.225	0	0	0	0	0	0	0
WT222(CAA14FCCF874)	3.62	13105	2022-11-29 20:14:14.314	0.083	-0.081	1.003	-1.282	0	2.319	-2.302	-4.488	89.22	0	0	0	0	0	0	0
WT222(CAA14FCCF874)	3.62	13105	2022-11-29 20:14:14.314	0.083	-0.081	1.003	-1.282	0	2.319	-2.307	-4.488	89.22	0	0	0	0	0	0	0
WT222(CAA14FCCF874)	3.62	13105	2022-11-29 20:14:14.314	0.083	-0.081	1.003	-1.282	0	2.319	-2.318	-4.488	89.214	0	0	0	0	0	0	0
WT222(CAA14FCCF874)	3.62	13105	2022-11-29 20:14:14.314	0.083	-0.081	1.003	-1.282	0	2.319	-2.324	-4.488	89.214	0	0	0	0	0	0	0
WT222(CAA14FCCF874)	3.62	13105	2022-11-29 20:14:14.314	0.055	-0.042	1.003	0.916	0.244	-1.221	-2.324	-4.488	89.198	0	0	0	0	0	0	0
WT222(CAA14FCCF874)	3.62	13105	2022-11-29 20:14:14.314	0.055	-0.042	1.003	0.916	0.244	-1.221	-2.318	-4.488	89.176	0	0	0	0	0	0	0
WT222(CAA14FCCF874)	3.62	13105	2022-11-29 20:14:14.314	0.055	-0.042	1.003	0.916	0.244	-1.221	-2.313	-4.488	89.16	0	0	0	0	0	0	0
WT222(CAA14FCCF874)	3.62	13105	2022-11-29 20:14:14.314	0.055	-0.042	1.003	0.916	0.244	-1.221	-2.307	-4.488	89.138	0	0	0	0	0	0	0
WT222(CAA14FCCF874)	3.62	13105	2022-11-29 20:14:14.314	0.082	-0.059	0.967	-1.77	0.671	2.869	-2.318	-4.482	89.138	0	0	0	0	0	0	0
WT222(CAA14FCCF874)	3.62	13105	2022-11-29 20:14:14.314	0.082	-0.059	0.967	-1.77	0.671	2.869	-2.329	-4.477	89.138	0	0	0	0	0	0	0
WT222(CAA14FCCF874)	3.62	13105	2022-11-29 20:14:14.314	0.082	-0.059	0.967	-1.77	0.671	2.869	-2.34	-4.471	89.143	0	0	0	0	0	0	0
WT222(CAA14FCCF874)	3.62	13105	2022-11-29 20:14:14.314	0.082	-0.059	0.967	-1.77	0.671	2.869	-2.351	-4.466	89.143	0	0	0	0	0	0	0
WT222(CAA14FCCF874)	3.62	13105	2022-11-29 20:14:14.314	0.068	-0.007	1.016	0.916	0	-1.953	-2.351	-4.471	89.121	0	0	0	0	0	0	0
WT222(CAA14FCCF874)	3.62	13105	2022-11-29 20:14:14.314	0.068	-0.007	1.016	0.916	0	-1.953	-2.346	-4.471	89.094	0	0	0	0	0	0	0
WT222(CAA14FCCF874)	3.62	13105	2022-11-29 20:14:14.314	0.104	-0.127	0.929	-4.639	-0.549	0.244	-2.411	-4.488	88.956	0	0	0	0	0	0	0
WT222(CAA14FCCF874)	3.62	13105	2022-11-29 20:14:14.314	0.055	-0.025	1.019	0.671	0.61	0.305	-2.411	-4.488	88.945	0	0	0	0	0	0	0
WT222(CAA14FCCF874)	3.62	13105	2022-11-29 20:14:14.314	0.055	-0.025	1.019	0.671	0.61	0.305	-2.406	-4.482	88.934	0	0	0	0	0	0	0
WT222(CAA14FCCF874)	3.62	13105	2022-11-29 20:14:14.314	0.055	-0.025	1.019	0.671	0.61	0.305	-2.406	-4.482	88.923	0	0	0	0	0	0	0
WT222(CAA14FCCF874)	3.62	13105	2022-11-29 20:14:14.314	0.055	-0.025	1.019	0.671	0.61	0.305	-2.406	-4.477	88.912	0	0	0	0	0	0	0
WT222(CAA14FCCF874)	3.62	13105	2022-11-29 20:14:14.314	0.094	-0.038	0.991	1.343	0	0.732	-2.401	-4.477	88.901	0	0	0	0	0	0	0
WT222(CAA14FCCF874)	3.62	13105	2022-11-29 20:14:14.314	0.094	-0.038	0.991	1.343	0	0.732	-2.395	-4.477	88.896	0	0	0	0	0	0	0
WT222(CAA14FCCF874)	3.62	13105	2022-11-29 20:14:14.314	0.094	-0.038	0.991	1.343	0	0.732	-2.384	-4.477	88.885	0	0	0	0	0	0	0
WT111(DD045F3F1DEA)	3.53	13108	2022-11-29 20:14:14.361	0.011	0.412	0.929	0.061	0	0	23.67	-0.615	-7.498	0	0	0	0	0	0	0
WT111(DD045F3F1DEA)	3.53	13108	2022-11-29 20:14:14.361	0.011	0.407	0.93	-0.183	0	0	23.67	-0.615	-7.498	0	0	0	0	0	0	0
WT111(DD045F3F1DEA)	3.53	13108	2022-11-29 20:14:14.361	0.011	0.407	0.93	-0.183	0	0	23.67	-0.615	-7.498	0	0	0	0	0	0	0
WT111(DD045F3F1DEA)	3.53	13108	2022-11-29 20:14:14.361	0.011	0.407	0.93	-0.183	0	0	23.665	-0.615	-7.498	0	0	0	0	0	0	0
WT111(DD045F3F1DEA)	3.53	13108	2022-11-29 20:14:14.361	0.011	0.407	0.93	-0.183	0	0	23.665	-0.615	-7.498	0	0	0	0	0	0	0
WT111(DD045F3F1DEA)	3.53	13108	2022-11-29 20:14:14.361	0.011	0.405	0.929	0.122	0	0	23.665	-0.615	-7.498	0	0	0	0	0	0	0
WT111(DD045F3F1DEA)	3.53	13108	2022-11-29 20:14:14.361	0.011	0.405	0.929	0.122	0	0	23.665	-0.615	-7.498	0	0	0	0	0	0	0
WT111(DD045F3F1DEA)	3.53	13108	2022-11-29 20:14:14.361	0.011	0.405	0.929	0.122	0	0	23.67	-0.615	-7.498	0	0	0	0	0	0	0
WT111(DD045F3F1DEA)	3.53	13108	2022-11-29 20:14:14.392	0.011	0.405	0.929	0.122	0	0	23.67	-0.615	-7.498	0	0	0	0	0	0	0
WT111(DD045F3F1DEA)	3.53	13108	2022-11-29 20:14:14.392	0.011	0.405	0.929	0	0	0	23.67	-0.615	-7.498	0	0	0	0	0	0	0
WT111(DD045F3F1DEA)	3.53	13108	2022-11-29 20:14:14.392	0.011	0.405	0.929	0	0	0	23.67	-0.615	-7.498	0	0	0	0	0	0	0
WT111(DD045F3F1DEA)	3.53	13108	2022-11-29 20:14:14.392	0.011	0.405	0.929	0	0	0	23.67	-0.615	-7.498	0	0	0	0	0	0	0
WT111(DD045F3F1DEA)	3.53	13108	2022-11-29 20:14:14.392	0.011	0.405	0.929	0	0	0	23.67	-0.615	-7.498	0	0	0	0	0	0	0
WT111(DD045F3F1DEA)	3.53	13108	2022-11-29 20:14:14.392	0.012	0.412	0.931	-0.061	0	0	23.67	-0.615	-7.498	0	0	0	0	0	0	0
WT111(DD045F3F1DEA)	3.53	13108	2022-11-29 20:14:14.392	0.012	0.412	0.931	-0.061	0	0	23.665	-0.615	-7.498	0	0	0	0	0	0	0
WT111(DD045F3F1DEA)	3.53	13108	2022-11-29 20:14:14.392	0.012	0.412	0.931	-0.061	0	0	23.665	-0.615	-7.498	0	0	0	0	0	0	0
WT111(DD045F3F1DEA)	3.53	13108	2022-11-29 20:14:14.424	0.012	0.412	0.931	-0.061	0	0	23.665	-0.615	-7.498	0	0	0	0	0	0	0
WT111(DD045F3F1DEA)	3.53	13108	2022-11-29 20:14:14.424	0.011	0.403	0.926	0	0	0	23.665	-0.615	-7.498	0	0	0	0	0	0	0
WT111(DD045F3F1DEA)	3.53	13108	2022-11-29 20:14:14.424	0.011	0.403	0.926	0	0	0	23.665	-0.615	-7.498	0	0	0	0	0	0	0
WT111(DD045F3F1DEA)	3.53	13108	2022-11-29 20:14:14.424	0.011	0.403	0.926	0	0	0	23.665	-0.615	-7.498	0	0	0	0	0	0	0
WT111(DD045F3F1DEA)	3.53	13108	2022-11-29 20:14:14.424	0.011	0.403	0.926	0	0	0	23.665	-0.615	-7.498	0	0	0	0	0	0	0
WT111(DD045F3F1DEA)	3.53	13108	2022-11-29 20:14:14.424	0.012	0.412	0.93	-0.183	0	0	23.665	-0.615	-7.498	0	0	0	0	0	0	0
WT111(DD045F3F1DEA)	3.53	13108	2022-11-29 20:14:14.424	0.012	0.412	0.93	-0.183	0	0	23.665	-0.615	-7.498	0	0	0	0	0	0	0
WT111(DD045F3F1DEA)	3.53	13108	2022-11-29 20:14:14.424	0.012	0.412	0.93	-0.183	0	0	23.665	-0.615	-7.498	0	0	0	0	0	0	0
WT222(CAA14FCCF874)	3.62	13105	2022-11-29 20:14:14.424	0.065	-0.041	1.003	0	-0.122	0	-2.401	-4.504	88.671	0	0	0	0	0	0	0
WT222(CAA14FCCF874)	3.62	13105	2022-11-29 20:14:14.424	0.12	-0.056	0.977	3.967	-0.732	0.488	-2.379	-4.51	88.66	0	0	0	0	0	0	0
WT222(CAA14FCCF874)	3.62	13105	2022-11-29 20:14:14.424	0.12	-0.056	0.977	3.967	-0.732	0.488	-2.357	-4.51	88.649	0	0	0	0	0	0	0
WT222(CAA14FCCF874)	3.62	13105	2022-11-29 20:14:14.424	0.12	-0.056	0.977	3.967	-0.732	0.488	-2.34	-4.515	88.638	0	0	0	0	0	0	0
WT222(CAA14FCCF874)	3.62	13105	2022-11-29 20:14:14.424	0.12	-0.056	0.977	3.967	-0.732	0.488	-2.318	-4.521	88.632	0	0	0	0	0	0	0
WT222(CAA14FCCF874)	3.62	13105	2022-11-29 20:14:14.424	0.101	-0.065	1.011	0.122	-0.427	0.854	-2.318	-4.526	88.621	0	0	0	0	0	0	0
WT222(CAA14FCCF874)	3.62	13105	2022-11-29 20:14:14.424	0.101	-0.065	1.011	0.122	-0.427	0.854	-2.318	-4.526	88.616	0	0	0	0	0	0	0
WT222(CAA14FCCF874)	3.62	13105	2022-11-29 20:14:14.424	0.101	-0.065	1.011	0.122	-0.427	0.854	-2.318	-4.532	88.605	0	0	0	0	0	0	0
WT111(DD045F3F1DEA)	3.53	13108	2022-11-29 20:14:14.471	0.012	0.412	0.93	-0.183	0	0	23.665	-0.615	-7.498	0	0	0	0	0	0	0
WT111(DD045F3F1DEA)	3.53	13108	2022-11-29 20:14:14.486	0.01	0.405	0.93	0.122	0	0	23.665	-0.615	-7.498	0	0	0	0	0	0	0
WT111(DD045F3F1DEA)	3.53	13108	2022-11-29 20:14:14.486	0.01	0.405	0.93	0.122	0	0	23.665	-0.615	-7.498	0	0	0	0	0	0	0
WT111(DD045F3F1DEA)	3.53	13108	2022-11-29 20:14:14.486	0.01	0.405	0.93	0.122	0	0	23.665	-0.615	-7.498	0	0	0	0	0	0	0
WT111(DD045F3F1DEA)	3.53	13108	2022-11-29 20:14:14.486	0.01	0.405	0.93	0.122	0	0	23.665	-0.615	-7.498	0	0	0	0	0	0	0
WT111(DD045F3F1DEA)	3.53	13108	2022-11-29 20:14:14.486	0.01	0.407	0.929	0.061	0	0	23.665	-0.615	-7.498	0	0	0	0	0	0	0
WT111(DD045F3F1DEA)	3.53	13108	2022-11-29 20:14:14.486	0.01	0.407	0.929	0.061	0	0	23.665	-0.615	-7.498	0	0	0	0	0	0	0
WT111(DD045F3F1DEA)	3.53	13108	2022-11-29 20:14:14.486	0.01	0.407	0.929	0.061	0	0	23.665	-0.615	-7.498	0	0	0	0	0	0	0
WT333(F4E4E1AF1293)	3.67	13105	2022-11-29 20:14:14.502	0.046	0.013	1.01	2.502	0.061	1.953	4.482	-0.791	-139.18	0	0	0	0	0	0	0
WT333(F4E4E1AF1293)	3.67	13105	2022-11-29 20:14:14.502	0.046	0.013	1.01	2.502	0.061	1.953	4.493	-0.791	-138.966	0	0	0	0	0	0	0
WT333(F4E4E1AF1293)	3.67	13105	2022-11-29 20:14:14.502	0.046	0.013	1.01	2.502	0.061	1.953	4.51	-0.791	-138.746	0	0	0	0	0	0	0
WT333(F4E4E1AF1293)	3.67	13105	2022-11-29 20:14:14.502	0.046	0.013	1.01	2.502	0.061	1.953	4.521	-0.797	-138.532	0	0	0	0	0	0	0
WT333(F4E4E1AF1293)	3.67	13105	2022-11-29 20:14:14.502	0.022	0.142	1.016	0.854	-0.305	-1.709	4.526	-0.797	-138.334	0	0	0	0	0	0	0
WT333(F4E4E1AF1293)	3.67	13105	2022-11-29 20:14:14.502	0.022	0.142	1.016	0.854	-0.305	-1.709	4.526	-0.797	-138.131	0	0	0	0	0	0	0
WT333(F4E4E1AF1293)	3.67	13105	2022-11-29 20:14:14.502	0.022	0.142	1.016	0.854	-0.305	-1.709	4.532	-0.797	-137.928	0	0	0	0	0	0	0
WT333(F4E4E1AF1293)	3.67	13105	2022-11-29 20:14:14.502	0.022	0.142	1.016	0.854	-0.305	-1.709	4.543	-0.797	-137.725	0	0	0	0	0	0	0
WT111(DD045F3F1DEA)	3.53	13108	2022-11-29 20:14:14.502	0.01	0.407	0.929	0	0	0	23.665	-0.615	-7.498	0	0	0	0	0	0	0
WT111(DD045F3F1DEA)	3.53	13108	2022-11-29 20:14:14.502	0.01	0.413	0.929	0	0	0	23.665	-0.615	-7.498	0	0	0	0	0	0	0
WT111(DD045F3F1DEA)	3.53	13108	2022-11-29 20:14:14.502	0.01	0.413	0.929	0	0	0	23.665	-0.615	-7.498	0	0	0	0	0	0	0
WT111(DD045F3F1DEA)	3.53	13108	2022-11-29 20:14:14.502	0.01	0.413	0.929	0	0	0	23.665	-0.615	-7.498	0	0	0	0	0	0	0
WT111(DD045F3F1DEA)	3.53	13108	2022-11-29 20:14:14.502	0.01	0.413	0.929	0	0	0	23.665	-0.615	-7.498	0	0	0	0	0	0	0
WT111(DD045F3F1DEA)	3.53	13108	2022-11-29 20:14:14.502	0.01	0.404	0.928	0	0	0	23.665	-0.615	-7.498	0	0	0	0	0	0	0
WT111(DD045F3F1DEA)	3.53	13108	2022-11-29 20:14:14.502	0.01	0.404	0.928	0	0	0	23.665	-0.615	-7.498	0	0	0	0	0	0	0
WT111(DD045F3F1DEA)	3.53	13108	2022-11-29 20:14:14.502	0.01	0.404	0.928	0	0	0	23.665	-0.615	-7.498	0	0	0	0	0	0	0
WT222(CAA14FCCF874)	3.62	13105	2022-11-29 20:14:14.517	0.101	-0.065	1.011	0.122	-0.427	0.854	-2.318	-4.532	88.599	0	0	0	0	0	0	0
WT222(CAA14FCCF874)	3.62	13105	2022-11-29 20:14:14.517	0.038	-0.031	0.996	1.099	0	-0.244	-2.313	-4.537	88.583	0	0	0	0	0	0	0
WT222(CAA14FCCF874)	3.62	13105	2022-11-29 20:14:14.517	0.038	-0.031	0.996	1.099	0	-0.244	-2.307	-4.537	88.572	0	0	0	0	0	0	0
WT222(CAA14FCCF874)	3.62	13105	2022-11-29 20:14:14.517	0.038	-0.031	0.996	1.099	0	-0.244	-2.307	-4.537	88.555	0	0	0	0	0	0	0
WT222(CAA14FCCF874)	3.62	13105	2022-11-29 20:14:14.517	0.038	-0.031	0.996	1.099	0	-0.244	-2.302	-4.537	88.544	0	0	0	0	0	0	0
WT222(CAA14FCCF874)	3.62	13105	2022-11-29 20:14:14.517	0.069	-0.053	0.987	-0.671	-0.427	0.671	-2.302	-4.537	88.533	0	0	0	0	0	0	0
WT222(CAA14FCCF874)	3.62	13105	2022-11-29 20:14:14.517	0.069	-0.053	0.987	-0.671	-0.427	0.671	-2.307	-4.543	88.522	0	0	0	0	0	0	0
WT222(CAA14FCCF874)	3.62	13105	2022-11-29 20:14:14.517	0.069	-0.053	0.987	-0.671	-0.427	0.671	-2.313	-4.543	88.517	0	0	0	0	0	0	0
WT222(CAA14FCCF874)	3.62	13105	2022-11-29 20:14:14.517	0.069	-0.053	0.987	-0.671	-0.427	0.671	-2.318	-4.543	88.506	0	0	0	0	0	0	0
WT222(CAA14FCCF874)	3.62	13105	2022-11-29 20:14:14.517	0.081	0.014	1.018	2.38	-0.183	-1.953	-2.302	-4.543	88.484	0	0	0	0	0	0	0
WT222(CAA14FCCF874)	3.62	13105	2022-11-29 20:14:14.517	0.081	0.014	1.018	2.38	-0.183	-1.953	-2.291	-4.548	88.462	0	0	0	0	0	0	0
WT222(CAA14FCCF874)	3.62	13105	2022-11-29 20:14:14.517	0.081	0.014	1.018	2.38	-0.183	-1.953	-2.28	-4.548	88.44	0	0	0	0	0	0	0
WT222(CAA14FCCF874)	3.62	13105	2022-11-29 20:14:14.517	0.081	0.014	1.018	2.38	-0.183	-1.953	-2.263	-4.548	88.418	0	0	0	0	0	0	0
WT222(CAA14FCCF874)	3.62	13105	2022-11-29 20:14:14.517	0.14	0.007	1.105	-5.92	1.526	2.441	-2.291	-4.543	88.412	0	0	0	0	0	0	0
WT222(CAA14FCCF874)	3.62	13105	2022-11-29 20:14:14.517	0.14	0.007	1.105	-5.92	1.526	2.441	-2.324	-4.532	88.412	0	0	0	0	0	0	0
[truncated: 23,617 more rows]

## Sheet: 60cm
设备名称	电压	版本	片上时间	加速度X(g)	加速度Y(g)	加速度Z(g)	角速度X(°/s)	角速度Y(°/s)	角速度Z(°/s)	角度X(°)	角度Y(°)	角度Z(°)	磁场X	磁场Y	磁场Z	四元数0	四元数1	四元数2	四元数3	状态
WT333(F4E4E1AF1293)	3.68	13105	2022-11-29 20:06:46.478	-0.017	0.076	1.013	0	0	0	4.279	0.939	-135.385	0	0	0	0	0	0	0
WT333(F4E4E1AF1293)	3.68	13105	2022-11-29 20:06:46.478	-0.017	0.076	1.013	0	0	0	4.279	0.939	-135.385	0	0	0	0	0	0	0
WT333(F4E4E1AF1293)	3.68	13105	2022-11-29 20:06:46.478	-0.017	0.076	1.013	0	0	0	4.279	0.939	-135.385	0	0	0	0	0	0	0
WT333(F4E4E1AF1293)	3.68	13105	2022-11-29 20:06:46.478	-0.017	0.076	1.013	0	0	0	4.279	0.939	-135.385	0	0	0	0	0	0	0
WT333(F4E4E1AF1293)	3.68	13105	2022-11-29 20:06:46.478	-0.017	0.076	1.014	0	0	0	4.279	0.939	-135.385	0	0	0	0	0	0	0
WT333(F4E4E1AF1293)	3.68	13105	2022-11-29 20:06:46.478	-0.017	0.076	1.014	0	0	0	4.279	0.939	-135.385	0	0	0	0	0	0	0
WT333(F4E4E1AF1293)	3.68	13105	2022-11-29 20:06:46.478	-0.017	0.076	1.014	0	0	0	4.279	0.939	-135.385	0	0	0	0	0	0	0
WT333(F4E4E1AF1293)	3.68	13105	2022-11-29 20:06:46.478	-0.017	0.076	1.014	0	0	0	4.279	0.939	-135.385	0	0	0	0	0	0	0
WT111(DD045F3F1DEA)	3.54	13108	2022-11-29 20:06:46.493	0.01	0.407	0.929	0	0	0	23.637	-0.621	-8.745	0	0	0	0	0	0	0
WT111(DD045F3F1DEA)	3.54	13108	2022-11-29 20:06:46.493	0.01	0.407	0.929	0	0	0	23.637	-0.621	-8.745	0	0	0	0	0	0	0
WT111(DD045F3F1DEA)	3.54	13108	2022-11-29 20:06:46.493	0.01	0.407	0.929	0	0	0	23.637	-0.621	-8.745	0	0	0	0	0	0	0
WT111(DD045F3F1DEA)	3.54	13108	2022-11-29 20:06:46.493	0.01	0.407	0.929	0	0	0	23.637	-0.621	-8.745	0	0	0	0	0	0	0
WT111(DD045F3F1DEA)	3.54	13108	2022-11-29 20:06:46.493	0.011	0.407	0.929	0	0	0	23.637	-0.621	-8.745	0	0	0	0	0	0	0
WT111(DD045F3F1DEA)	3.54	13108	2022-11-29 20:06:46.493	0.011	0.407	0.929	0	0	0	23.637	-0.621	-8.745	0	0	0	0	0	0	0
WT111(DD045F3F1DEA)	3.54	13108	2022-11-29 20:06:46.493	0.011	0.407	0.929	0	0	0	23.637	-0.621	-8.745	0	0	0	0	0	0	0
WT111(DD045F3F1DEA)	3.54	13108	2022-11-29 20:06:46.493	0.011	0.407	0.929	0	0	0	23.637	-0.621	-8.745	0	0	0	0	0	0	0
WT111(DD045F3F1DEA)	3.54	13108	2022-11-29 20:06:46.493	0.01	0.407	0.929	0	0	0	23.637	-0.621	-8.745	0	0	0	0	0	0	0
WT111(DD045F3F1DEA)	3.54	13108	2022-11-29 20:06:46.493	0.01	0.407	0.929	0	0	0	23.637	-0.621	-8.745	0	0	0	0	0	0	0
WT111(DD045F3F1DEA)	3.54	13108	2022-11-29 20:06:46.493	0.01	0.407	0.929	0	0	0	23.637	-0.621	-8.745	0	0	0	0	0	0	0
WT111(DD045F3F1DEA)	3.54	13108	2022-11-29 20:06:46.493	0.01	0.407	0.929	0	0	0	23.637	-0.621	-8.745	0	0	0	0	0	0	0
WT111(DD045F3F1DEA)	3.54	13108	2022-11-29 20:06:46.493	0.011	0.407	0.93	0	0	0	23.637	-0.621	-8.745	0	0	0	0	0	0	0
WT111(DD045F3F1DEA)	3.54	13108	2022-11-29 20:06:46.493	0.011	0.407	0.93	0	0	0	23.637	-0.621	-8.745	0	0	0	0	0	0	0
WT111(DD045F3F1DEA)	3.54	13108	2022-11-29 20:06:46.493	0.011	0.407	0.93	0	0	0	23.637	-0.621	-8.745	0	0	0	0	0	0	0
WT111(DD045F3F1DEA)	3.54	13108	2022-11-29 20:06:46.493	0.01	0.407	0.929	0	0	0	23.637	-0.621	-8.745	0	0	0	0	0	0	0
WT333(F4E4E1AF1293)	3.68	13105	2022-11-29 20:06:46.509	-0.017	0.076	1.013	0	0	0	4.279	0.939	-135.385	0	0	0	0	0	0	0
WT333(F4E4E1AF1293)	3.68	13105	2022-11-29 20:06:46.509	-0.017	0.076	1.013	0	0	0	4.279	0.939	-135.385	0	0	0	0	0	0	0
WT333(F4E4E1AF1293)	3.68	13105	2022-11-29 20:06:46.509	-0.017	0.076	1.013	0	0	0	4.279	0.939	-135.385	0	0	0	0	0	0	0
WT333(F4E4E1AF1293)	3.68	13105	2022-11-29 20:06:46.509	-0.017	0.076	1.013	0	0	0	4.279	0.939	-135.385	0	0	0	0	0	0	0
WT333(F4E4E1AF1293)	3.68	13105	2022-11-29 20:06:46.509	-0.017	0.076	1.013	0	0	0	4.279	0.939	-135.385	0	0	0	0	0	0	0
WT333(F4E4E1AF1293)	3.68	13105	2022-11-29 20:06:46.509	-0.017	0.076	1.013	0	0	0	4.279	0.939	-135.385	0	0	0	0	0	0	0
WT333(F4E4E1AF1293)	3.68	13105	2022-11-29 20:06:46.509	-0.017	0.076	1.013	0	0	0	4.279	0.939	-135.385	0	0	0	0	0	0	0
WT333(F4E4E1AF1293)	3.68	13105	2022-11-29 20:06:46.509	-0.017	0.076	1.013	0	0	0	4.279	0.939	-135.385	0	0	0	0	0	0	0
WT111(DD045F3F1DEA)	3.54	13108	2022-11-29 20:06:46.556	0.01	0.407	0.929	0	0	0	23.637	-0.621	-8.745	0	0	0	0	0	0	0
WT111(DD045F3F1DEA)	3.54	13108	2022-11-29 20:06:46.556	0.01	0.407	0.929	0	0	0	23.637	-0.621	-8.745	0	0	0	0	0	0	0
WT111(DD045F3F1DEA)	3.54	13108	2022-11-29 20:06:46.556	0.01	0.407	0.929	0	0	0	23.637	-0.621	-8.745	0	0	0	0	0	0	0
WT111(DD045F3F1DEA)	3.54	13108	2022-11-29 20:06:46.556	0.011	0.407	0.929	0	0	0	23.637	-0.621	-8.745	0	0	0	0	0	0	0
WT111(DD045F3F1DEA)	3.54	13108	2022-11-29 20:06:46.556	0.011	0.407	0.929	0	0	0	23.637	-0.621	-8.745	0	0	0	0	0	0	0
WT111(DD045F3F1DEA)	3.54	13108	2022-11-29 20:06:46.556	0.011	0.407	0.929	0	0	0	23.637	-0.621	-8.745	0	0	0	0	0	0	0
WT111(DD045F3F1DEA)	3.54	13108	2022-11-29 20:06:46.556	0.011	0.407	0.929	0	0	0	23.637	-0.621	-8.745	0	0	0	0	0	0	0
WT111(DD045F3F1DEA)	3.54	13108	2022-11-29 20:06:46.556	0.011	0.407	0.929	0	0	0	23.637	-0.621	-8.745	0	0	0	0	0	0	0
WT333(F4E4E1AF1293)	3.68	13105	2022-11-29 20:06:46.571	-0.017	0.076	1.013	0	0	0	4.279	0.939	-135.385	0	0	0	0	0	0	0
WT333(F4E4E1AF1293)	3.68	13105	2022-11-29 20:06:46.571	-0.017	0.076	1.013	0	0	0	4.279	0.939	-135.385	0	0	0	0	0	0	0
WT333(F4E4E1AF1293)	3.68	13105	2022-11-29 20:06:46.571	-0.017	0.076	1.013	0	0	0	4.279	0.939	-135.385	0	0	0	0	0	0	0
WT333(F4E4E1AF1293)	3.68	13105	2022-11-29 20:06:46.571	-0.017	0.076	1.013	0	0	0	4.279	0.939	-135.385	0	0	0	0	0	0	0
WT333(F4E4E1AF1293)	3.68	13105	2022-11-29 20:06:46.571	-0.017	0.076	1.013	0	0	0	4.279	0.939	-135.385	0	0	0	0	0	0	0
WT333(F4E4E1AF1293)	3.68	13105	2022-11-29 20:06:46.571	-0.017	0.076	1.013	0	0	0	4.279	0.939	-135.385	0	0	0	0	0	0	0
WT333(F4E4E1AF1293)	3.68	13105	2022-11-29 20:06:46.571	-0.017	0.076	1.013	0	0	0	4.279	0.939	-135.385	0	0	0	0	0	0	0
WT333(F4E4E1AF1293)	3.68	13105	2022-11-29 20:06:46.571	-0.017	0.076	1.013	0	0	0	4.279	0.939	-135.385	0	0	0	0	0	0	0
WT111(DD045F3F1DEA)	3.54	13108	2022-11-29 20:06:46.603	0.011	0.407	0.929	0	0	0	23.637	-0.621	-8.745	0	0	0	0	0	0	0
WT111(DD045F3F1DEA)	3.54	13108	2022-11-29 20:06:46.618	0.011	0.407	0.929	0	0	0	23.637	-0.621	-8.745	0	0	0	0	0	0	0
WT111(DD045F3F1DEA)	3.54	13108	2022-11-29 20:06:46.618	0.011	0.407	0.929	0	0	0	23.637	-0.621	-8.745	0	0	0	0	0	0	0
WT111(DD045F3F1DEA)	3.54	13108	2022-11-29 20:06:46.618	0.011	0.407	0.929	0	0	0	23.637	-0.621	-8.745	0	0	0	0	0	0	0
WT111(DD045F3F1DEA)	3.54	13108	2022-11-29 20:06:46.618	0.011	0.407	0.929	0	0	0	23.637	-0.621	-8.745	0	0	0	0	0	0	0
WT111(DD045F3F1DEA)	3.54	13108	2022-11-29 20:06:46.618	0.011	0.407	0.929	0	0	0	23.637	-0.621	-8.745	0	0	0	0	0	0	0
WT111(DD045F3F1DEA)	3.54	13108	2022-11-29 20:06:46.618	0.011	0.407	0.929	0	0	0	23.637	-0.621	-8.745	0	0	0	0	0	0	0
WT111(DD045F3F1DEA)	3.54	13108	2022-11-29 20:06:46.618	0.01	0.406	0.929	0	0	0	23.637	-0.621	-8.745	0	0	0	0	0	0	0
WT222(CAA14FCCF874)	3.62	13105	2022-11-29 20:06:46.618	0.002	-0.044	1	0	0	0	-2.56	-0.137	86.32	0	0	0	0	0	0	0
WT222(CAA14FCCF874)	3.62	13105	2022-11-29 20:06:46.618	0.002	-0.044	1	0	0	0	-2.56	-0.137	86.32	0	0	0	0	0	0	0
WT222(CAA14FCCF874)	3.62	13105	2022-11-29 20:06:46.618	0.002	-0.044	1	0	0	0	-2.56	-0.137	86.32	0	0	0	0	0	0	0
WT222(CAA14FCCF874)	3.62	13105	2022-11-29 20:06:46.618	0.002	-0.044	1	0	0	0	-2.56	-0.137	86.32	0	0	0	0	0	0	0
WT222(CAA14FCCF874)	3.62	13105	2022-11-29 20:06:46.618	0.002	-0.045	0.999	0	0	0	-2.56	-0.137	86.32	0	0	0	0	0	0	0
WT222(CAA14FCCF874)	3.62	13105	2022-11-29 20:06:46.618	0.002	-0.045	0.999	0	0	0	-2.56	-0.137	86.32	0	0	0	0	0	0	0
WT222(CAA14FCCF874)	3.62	13105	2022-11-29 20:06:46.618	0.002	-0.045	0.999	0	0	0	-2.56	-0.137	86.32	0	0	0	0	0	0	0
WT222(CAA14FCCF874)	3.62	13105	2022-11-29 20:06:46.618	0.002	-0.045	0.999	0	0	0	-2.56	-0.137	86.32	0	0	0	0	0	0	0
WT333(F4E4E1AF1293)	3.68	13105	2022-11-29 20:06:46.618	-0.017	0.076	1.014	0	0	0	4.279	0.939	-135.385	0	0	0	0	0	0	0
WT333(F4E4E1AF1293)	3.68	13105	2022-11-29 20:06:46.618	-0.017	0.076	1.014	0	0	0	4.279	0.939	-135.385	0	0	0	0	0	0	0
WT333(F4E4E1AF1293)	3.68	13105	2022-11-29 20:06:46.618	-0.017	0.076	1.014	0	0	0	4.279	0.939	-135.385	0	0	0	0	0	0	0
WT333(F4E4E1AF1293)	3.68	13105	2022-11-29 20:06:46.618	-0.017	0.076	1.014	0	0	0	4.279	0.939	-135.385	0	0	0	0	0	0	0
WT333(F4E4E1AF1293)	3.68	13105	2022-11-29 20:06:46.618	-0.017	0.076	1.014	0	0	0	4.279	0.939	-135.385	0	0	0	0	0	0	0
WT333(F4E4E1AF1293)	3.68	13105	2022-11-29 20:06:46.618	-0.017	0.076	1.014	0	0	0	4.279	0.939	-135.385	0	0	0	0	0	0	0
WT333(F4E4E1AF1293)	3.68	13105	2022-11-29 20:06:46.618	-0.017	0.076	1.014	0	0	0	4.279	0.939	-135.385	0	0	0	0	0	0	0
WT333(F4E4E1AF1293)	3.68	13105	2022-11-29 20:06:46.618	-0.017	0.077	1.014	0	0	0	4.279	0.939	-135.385	0	0	0	0	0	0	0
WT333(F4E4E1AF1293)	3.68	13105	2022-11-29 20:06:46.681	-0.017	0.077	1.014	0	0	0	4.279	0.939	-135.385	0	0	0	0	0	0	0
WT333(F4E4E1AF1293)	3.68	13105	2022-11-29 20:06:46.681	-0.017	0.077	1.014	0	0	0	4.279	0.939	-135.385	0	0	0	0	0	0	0
WT333(F4E4E1AF1293)	3.68	13105	2022-11-29 20:06:46.681	-0.017	0.077	1.014	0	0	0	4.279	0.939	-135.385	0	0	0	0	0	0	0
WT333(F4E4E1AF1293)	3.68	13105	2022-11-29 20:06:46.681	-0.017	0.077	1.013	0	0	0	4.279	0.939	-135.385	0	0	0	0	0	0	0
WT333(F4E4E1AF1293)	3.68	13105	2022-11-29 20:06:46.681	-0.017	0.077	1.013	0	0	0	4.279	0.939	-135.385	0	0	0	0	0	0	0
WT333(F4E4E1AF1293)	3.68	13105	2022-11-29 20:06:46.681	-0.017	0.077	1.013	0	0	0	4.279	0.939	-135.385	0	0	0	0	0	0	0
WT333(F4E4E1AF1293)	3.68	13105	2022-11-29 20:06:46.681	-0.017	0.077	1.013	0	0	0	4.279	0.939	-135.385	0	0	0	0	0	0	0
WT333(F4E4E1AF1293)	3.68	13105	2022-11-29 20:06:46.681	-0.016	0.075	1.013	0	0	0	4.279	0.939	-135.385	0	0	0	0	0	0	0
WT111(DD045F3F1DEA)	3.54	13108	2022-11-29 20:06:46.696	0.01	0.406	0.929	0	0	0	23.637	-0.621	-8.745	0	0	0	0	0	0	0
WT111(DD045F3F1DEA)	3.54	13108	2022-11-29 20:06:46.696	0.01	0.406	0.929	0	0	0	23.637	-0.621	-8.745	0	0	0	0	0	0	0
WT111(DD045F3F1DEA)	3.54	13108	2022-11-29 20:06:46.696	0.01	0.406	0.929	0	0	0	23.637	-0.621	-8.745	0	0	0	0	0	0	0
WT111(DD045F3F1DEA)	3.54	13108	2022-11-29 20:06:46.696	0.011	0.407	0.929	0	0	0	23.637	-0.621	-8.745	0	0	0	0	0	0	0
WT111(DD045F3F1DEA)	3.54	13108	2022-11-29 20:06:46.696	0.011	0.407	0.929	0	0	0	23.637	-0.621	-8.745	0	0	0	0	0	0	0
WT111(DD045F3F1DEA)	3.54	13108	2022-11-29 20:06:46.696	0.011	0.407	0.929	0	0	0	23.637	-0.621	-8.745	0	0	0	0	0	0	0
WT111(DD045F3F1DEA)	3.54	13108	2022-11-29 20:06:46.696	0.011	0.407	0.929	0	0	0	23.637	-0.621	-8.745	0	0	0	0	0	0	0
WT111(DD045F3F1DEA)	3.54	13108	2022-11-29 20:06:46.696	0.011	0.406	0.929	0	0	0	23.637	-0.621	-8.745	0	0	0	0	0	0	0
WT111(DD045F3F1DEA)	3.54	13108	2022-11-29 20:06:46.696	0.011	0.406	0.929	0	0	0	23.637	-0.621	-8.745	0	0	0	0	0	0	0
WT111(DD045F3F1DEA)	3.54	13108	2022-11-29 20:06:46.696	0.011	0.406	0.929	0	0	0	23.637	-0.621	-8.745	0	0	0	0	0	0	0
WT111(DD045F3F1DEA)	3.54	13108	2022-11-29 20:06:46.696	0.011	0.406	0.929	0	0	0	23.637	-0.621	-8.745	0	0	0	0	0	0	0
WT111(DD045F3F1DEA)	3.54	13108	2022-11-29 20:06:46.696	0.011	0.408	0.929	0	0	0	23.637	-0.621	-8.745	0	0	0	0	0	0	0
WT111(DD045F3F1DEA)	3.54	13108	2022-11-29 20:06:46.696	0.011	0.408	0.929	0	0	0	23.637	-0.621	-8.745	0	0	0	0	0	0	0
WT111(DD045F3F1DEA)	3.54	13108	2022-11-29 20:06:46.696	0.011	0.408	0.929	0	0	0	23.637	-0.621	-8.745	0	0	0	0	0	0	0
WT111(DD045F3F1DEA)	3.54	13108	2022-11-29 20:06:46.696	0.011	0.408	0.929	0	0	0	23.637	-0.621	-8.745	0	0	0	0	0	0	0
WT111(DD045F3F1DEA)	3.54	13108	2022-11-29 20:06:46.696	0.011	0.407	0.929	0	0	0	23.637	-0.621	-8.745	0	0	0	0	0	0	0
WT333(F4E4E1AF1293)	3.68	13105	2022-11-29 20:06:46.712	-0.016	0.075	1.013	0	0	0	4.279	0.939	-135.385	0	0	0	0	0	0	0
WT333(F4E4E1AF1293)	3.68	13105	2022-11-29 20:06:46.712	-0.016	0.075	1.013	0	0	0	4.279	0.939	-135.385	0	0	0	0	0	0	0
WT333(F4E4E1AF1293)	3.68	13105	2022-11-29 20:06:46.712	-0.016	0.075	1.013	0	0	0	4.279	0.939	-135.385	0	0	0	0	0	0	0
WT333(F4E4E1AF1293)	3.68	13105	2022-11-29 20:06:46.712	-0.017	0.076	1.013	0	0	0	4.279	0.939	-135.385	0	0	0	0	0	0	0
WT333(F4E4E1AF1293)	3.68	13105	2022-11-29 20:06:46.712	-0.017	0.076	1.013	0	0	0	4.279	0.939	-135.385	0	0	0	0	0	0	0
WT333(F4E4E1AF1293)	3.68	13105	2022-11-29 20:06:46.712	-0.017	0.076	1.013	0	0	0	4.279	0.939	-135.385	0	0	0	0	0	0	0
WT333(F4E4E1AF1293)	3.68	13105	2022-11-29 20:06:46.712	-0.017	0.076	1.013	0	0	0	4.279	0.939	-135.385	0	0	0	0	0	0	0
WT333(F4E4E1AF1293)	3.68	13105	2022-11-29 20:06:46.712	-0.016	0.075	1.013	0	0	0	4.279	0.939	-135.385	0	0	0	0	0	0	0
WT111(DD045F3F1DEA)	3.54	13108	2022-11-29 20:06:46.728	0.011	0.407	0.929	0	0	0	23.637	-0.621	-8.745	0	0	0	0	0	0	0
WT111(DD045F3F1DEA)	3.54	13108	2022-11-29 20:06:46.728	0.011	0.407	0.929	0	0	0	23.637	-0.621	-8.745	0	0	0	0	0	0	0
WT111(DD045F3F1DEA)	3.54	13108	2022-11-29 20:06:46.728	0.011	0.407	0.929	0	0	0	23.637	-0.621	-8.745	0	0	0	0	0	0	0
WT111(DD045F3F1DEA)	3.54	13108	2022-11-29 20:06:46.728	0.011	0.407	0.93	0	0	0	23.637	-0.621	-8.745	0	0	0	0	0	0	0
WT111(DD045F3F1DEA)	3.54	13108	2022-11-29 20:06:46.728	0.011	0.407	0.93	0	0	0	23.637	-0.621	-8.745	0	0	0	0	0	0	0
WT111(DD045F3F1DEA)	3.54	13108	2022-11-29 20:06:46.728	0.011	0.407	0.93	0	0	0	23.637	-0.621	-8.745	0	0	0	0	0	0	0
WT111(DD045F3F1DEA)	3.54	13108	2022-11-29 20:06:46.728	0.011	0.407	0.93	0	0	0	23.637	-0.621	-8.745	0	0	0	0	0	0	0
WT111(DD045F3F1DEA)	3.54	13108	2022-11-29 20:06:46.728	0.011	0.408	0.93	0	0	0	23.643	-0.621	-8.745	0	0	0	0	0	0	0
WT333(F4E4E1AF1293)	3.68	13105	2022-11-29 20:06:46.743	-0.016	0.075	1.013	0	0	0	4.279	0.939	-135.385	0	0	0	0	0	0	0
WT333(F4E4E1AF1293)	3.68	13105	2022-11-29 20:06:46.743	-0.016	0.075	1.013	0	0	0	4.279	0.939	-135.385	0	0	0	0	0	0	0
WT333(F4E4E1AF1293)	3.68	13105	2022-11-29 20:06:46.743	-0.016	0.075	1.013	0	0	0	4.279	0.939	-135.385	0	0	0	0	0	0	0
WT333(F4E4E1AF1293)	3.68	13105	2022-11-29 20:06:46.743	-0.017	0.076	1.014	0	0	0	4.279	0.939	-135.385	0	0	0	0	0	0	0
WT333(F4E4E1AF1293)	3.68	13105	2022-11-29 20:06:46.743	-0.017	0.076	1.014	0	0	0	4.279	0.939	-135.385	0	0	0	0	0	0	0
WT333(F4E4E1AF1293)	3.68	13105	2022-11-29 20:06:46.743	-0.017	0.076	1.014	0	0	0	4.279	0.939	-135.385	0	0	0	0	0	0	0
WT333(F4E4E1AF1293)	3.68	13105	2022-11-29 20:06:46.743	-0.017	0.076	1.014	0	0	0	4.279	0.939	-135.385	0	0	0	0	0	0	0
WT333(F4E4E1AF1293)	3.68	13105	2022-11-29 20:06:46.743	-0.017	0.076	1.012	0	0	0	4.279	0.939	-135.385	0	0	0	0	0	0	0
WT111(DD045F3F1DEA)	3.54	13108	2022-11-29 20:06:46.759	0.011	0.408	0.93	0	0	0	23.643	-0.621	-8.745	0	0	0	0	0	0	0
WT111(DD045F3F1DEA)	3.54	13108	2022-11-29 20:06:46.759	0.011	0.408	0.93	0	0	0	23.643	-0.621	-8.745	0	0	0	0	0	0	0
WT111(DD045F3F1DEA)	3.54	13108	2022-11-29 20:06:46.759	0.011	0.408	0.93	0	0	0	23.643	-0.621	-8.745	0	0	0	0	0	0	0
WT111(DD045F3F1DEA)	3.54	13108	2022-11-29 20:06:46.759	0.011	0.407	0.929	0	0	0	23.643	-0.621	-8.745	0	0	0	0	0	0	0
WT111(DD045F3F1DEA)	3.54	13108	2022-11-29 20:06:46.759	0.011	0.407	0.929	0	0	0	23.643	-0.621	-8.745	0	0	0	0	0	0	0
WT111(DD045F3F1DEA)	3.54	13108	2022-11-29 20:06:46.759	0.011	0.407	0.929	0	0	0	23.643	-0.621	-8.745	0	0	0	0	0	0	0
WT111(DD045F3F1DEA)	3.54	13108	2022-11-29 20:06:46.759	0.011	0.407	0.929	0	0	0	23.643	-0.621	-8.745	0	0	0	0	0	0	0
WT111(DD045F3F1DEA)	3.54	13108	2022-11-29 20:06:46.759	0.011	0.407	0.929	0	0	0	23.643	-0.621	-8.745	0	0	0	0	0	0	0
WT333(F4E4E1AF1293)	3.68	13105	2022-11-29 20:06:46.774	-0.017	0.076	1.013	0	0	0	4.279	0.939	-135.385	0	0	0	0	0	0	0
WT333(F4E4E1AF1293)	3.68	13105	2022-11-29 20:06:46.774	-0.017	0.076	1.013	0	0	0	4.279	0.939	-135.385	0	0	0	0	0	0	0
WT333(F4E4E1AF1293)	3.68	13105	2022-11-29 20:06:46.774	-0.017	0.076	1.013	0	0	0	4.279	0.939	-135.385	0	0	0	0	0	0	0
WT333(F4E4E1AF1293)	3.68	13105	2022-11-29 20:06:46.774	-0.017	0.076	1.013	0	0	0	4.279	0.939	-135.385	0	0	0	0	0	0	0
WT333(F4E4E1AF1293)	3.68	13105	2022-11-29 20:06:46.774	-0.017	0.076	1.013	0	0	0	4.279	0.939	-135.385	0	0	0	0	0	0	0
WT333(F4E4E1AF1293)	3.68	13105	2022-11-29 20:06:46.774	-0.017	0.076	1.013	0	0	0	4.279	0.939	-135.385	0	0	0	0	0	0	0
WT333(F4E4E1AF1293)	3.68	13105	2022-11-29 20:06:46.774	-0.017	0.076	1.013	0	0	0	4.279	0.939	-135.385	0	0	0	0	0	0	0
WT333(F4E4E1AF1293)	3.68	13105	2022-11-29 20:06:46.774	-0.017	0.076	1.014	0	0	0	4.279	0.939	-135.385	0	0	0	0	0	0	0
WT111(DD045F3F1DEA)	3.54	13108	2022-11-29 20:06:46.790	0.011	0.407	0.929	0	0	0	23.643	-0.621	-8.745	0	0	0	0	0	0	0
WT111(DD045F3F1DEA)	3.54	13108	2022-11-29 20:06:46.790	0.011	0.407	0.929	0	0	0	23.643	-0.621	-8.745	0	0	0	0	0	0	0
WT111(DD045F3F1DEA)	3.54	13108	2022-11-29 20:06:46.790	0.011	0.407	0.929	0	0	0	23.643	-0.621	-8.745	0	0	0	0	0	0	0
WT111(DD045F3F1DEA)	3.54	13108	2022-11-29 20:06:46.790	0.011	0.407	0.929	0	0	0	23.643	-0.621	-8.745	0	0	0	0	0	0	0
WT111(DD045F3F1DEA)	3.54	13108	2022-11-29 20:06:46.790	0.011	0.407	0.929	0	0	0	23.643	-0.621	-8.745	0	0	0	0	0	0	0
WT111(DD045F3F1DEA)	3.54	13108	2022-11-29 20:06:46.790	0.011	0.407	0.929	0	0	0	23.643	-0.621	-8.745	0	0	0	0	0	0	0
WT111(DD045F3F1DEA)	3.54	13108	2022-11-29 20:06:46.790	0.011	0.407	0.929	0	0	0	23.643	-0.621	-8.745	0	0	0	0	0	0	0
WT111(DD045F3F1DEA)	3.54	13108	2022-11-29 20:06:46.790	0.011	0.406	0.929	0	0	0	23.643	-0.621	-8.745	0	0	0	0	0	0	0
WT333(F4E4E1AF1293)	3.68	13105	2022-11-29 20:06:46.806	-0.017	0.076	1.014	0	0	0	4.279	0.939	-135.385	0	0	0	0	0	0	0
WT333(F4E4E1AF1293)	3.68	13105	2022-11-29 20:06:46.806	-0.017	0.076	1.014	0	0	0	4.279	0.939	-135.385	0	0	0	0	0	0	0
WT333(F4E4E1AF1293)	3.68	13105	2022-11-29 20:06:46.806	-0.017	0.076	1.014	0	0	0	4.279	0.939	-135.385	0	0	0	0	0	0	0
WT333(F4E4E1AF1293)	3.68	13105	2022-11-29 20:06:46.806	-0.017	0.076	1.013	0	0	0	4.279	0.939	-135.385	0	0	0	0	0	0	0
WT333(F4E4E1AF1293)	3.68	13105	2022-11-29 20:06:46.806	-0.017	0.076	1.013	0	0	0	4.279	0.939	-135.385	0	0	0	0	0	0	0
WT333(F4E4E1AF1293)	3.68	13105	2022-11-29 20:06:46.806	-0.017	0.076	1.013	0	0	0	4.279	0.939	-135.385	0	0	0	0	0	0	0
WT333(F4E4E1AF1293)	3.68	13105	2022-11-29 20:06:46.806	-0.017	0.076	1.013	0	0	0	4.279	0.939	-135.385	0	0	0	0	0	0	0
WT333(F4E4E1AF1293)	3.68	13105	2022-11-29 20:06:46.806	-0.017	0.076	1.013	0	0	0	4.279	0.939	-135.385	0	0	0	0	0	0	0
WT222(CAA14FCCF874)	3.62	13105	2022-11-29 20:06:46.837	0.002	-0.044	0.999	0	0	0	-2.56	-0.137	86.32	0	0	0	0	0	0	0
WT222(CAA14FCCF874)	3.62	13105	2022-11-29 20:06:46.837	0.002	-0.044	0.999	0	0	0	-2.56	-0.137	86.32	0	0	0	0	0	0	0
WT222(CAA14FCCF874)	3.62	13105	2022-11-29 20:06:46.837	0.002	-0.044	0.999	0	0	0	-2.56	-0.137	86.32	0	0	0	0	0	0	0
WT222(CAA14FCCF874)	3.62	13105	2022-11-29 20:06:46.837	0.002	-0.044	0.999	0	0	0	-2.56	-0.137	86.32	0	0	0	0	0	0	0
WT222(CAA14FCCF874)	3.62	13105	2022-11-29 20:06:46.837	0.002	-0.044	1	0	0	0	-2.56	-0.137	86.32	0	0	0	0	0	0	0
WT222(CAA14FCCF874)	3.62	13105	2022-11-29 20:06:46.837	0.002	-0.044	1	0	0	0	-2.56	-0.137	86.32	0	0	0	0	0	0	0
WT222(CAA14FCCF874)	3.62	13105	2022-11-29 20:06:46.837	0.002	-0.044	1	0	0	0	-2.56	-0.137	86.32	0	0	0	0	0	0	0
WT222(CAA14FCCF874)	3.62	13105	2022-11-29 20:06:46.837	0.002	-0.044	1	0	0	0	-2.56	-0.137	86.32	0	0	0	0	0	0	0
WT333(F4E4E1AF1293)	3.68	13105	2022-11-29 20:06:46.837	-0.017	0.076	1.013	0	0	0	4.279	0.939	-135.385	0	0	0	0	0	0	0
WT333(F4E4E1AF1293)	3.68	13105	2022-11-29 20:06:46.837	-0.017	0.076	1.013	0	0	0	4.279	0.939	-135.385	0	0	0	0	0	0	0
WT333(F4E4E1AF1293)	3.68	13105	2022-11-29 20:06:46.837	-0.017	0.076	1.013	0	0	0	4.279	0.939	-135.385	0	0	0	0	0	0	0
WT333(F4E4E1AF1293)	3.68	13105	2022-11-29 20:06:46.837	-0.016	0.076	1.014	0	0	0	4.279	0.939	-135.385	0	0	0	0	0	0	0
WT333(F4E4E1AF1293)	3.68	13105	2022-11-29 20:06:46.837	-0.016	0.076	1.014	0	0	0	4.279	0.939	-135.385	0	0	0	0	0	0	0
WT333(F4E4E1AF1293)	3.68	13105	2022-11-29 20:06:46.837	-0.016	0.076	1.014	0	0	0	4.279	0.939	-135.385	0	0	0	0	0	0	0
WT333(F4E4E1AF1293)	3.68	13105	2022-11-29 20:06:46.837	-0.016	0.076	1.014	0	0	0	4.279	0.939	-135.385	0	0	0	0	0	0	0
WT333(F4E4E1AF1293)	3.68	13105	2022-11-29 20:06:46.837	-0.016	0.076	1.013	0	0	0	4.279	0.939	-135.385	0	0	0	0	0	0	0
WT111(DD045F3F1DEA)	3.54	13108	2022-11-29 20:06:46.853	0.011	0.406	0.929	0	0	0	23.643	-0.621	-8.745	0	0	0	0	0	0	0
WT111(DD045F3F1DEA)	3.54	13108	2022-11-29 20:06:46.853	0.011	0.406	0.929	0	0	0	23.643	-0.621	-8.745	0	0	0	0	0	0	0
WT111(DD045F3F1DEA)	3.54	13108	2022-11-29 20:06:46.853	0.011	0.406	0.929	0	0	0	23.643	-0.621	-8.745	0	0	0	0	0	0	0
WT111(DD045F3F1DEA)	3.54	13108	2022-11-29 20:06:46.853	0.011	0.407	0.93	0	0	0	23.643	-0.621	-8.745	0	0	0	0	0	0	0
WT111(DD045F3F1DEA)	3.54	13108	2022-11-29 20:06:46.853	0.011	0.407	0.93	0	0	0	23.643	-0.621	-8.745	0	0	0	0	0	0	0
WT111(DD045F3F1DEA)	3.54	13108	2022-11-29 20:06:46.853	0.011	0.407	0.93	0	0	0	23.643	-0.621	-8.745	0	0	0	0	0	0	0
WT111(DD045F3F1DEA)	3.54	13108	2022-11-29 20:06:46.853	0.011	0.407	0.93	0	0	0	23.643	-0.621	-8.745	0	0	0	0	0	0	0
WT111(DD045F3F1DEA)	3.54	13108	2022-11-29 20:06:46.853	0.011	0.408	0.928	0	0	0	23.643	-0.621	-8.745	0	0	0	0	0	0	0
WT333(F4E4E1AF1293)	3.68	13105	2022-11-29 20:06:46.868	-0.016	0.076	1.013	0	0	0	4.279	0.939	-135.385	0	0	0	0	0	0	0
WT333(F4E4E1AF1293)	3.68	13105	2022-11-29 20:06:46.868	-0.016	0.076	1.013	0	0	0	4.279	0.939	-135.385	0	0	0	0	0	0	0
WT333(F4E4E1AF1293)	3.68	13105	2022-11-29 20:06:46.868	-0.016	0.076	1.013	0	0	0	4.279	0.939	-135.385	0	0	0	0	0	0	0
WT333(F4E4E1AF1293)	3.68	13105	2022-11-29 20:06:46.868	-0.016	0.076	1.014	0	0	0	4.279	0.939	-135.385	0	0	0	0	0	0	0
WT333(F4E4E1AF1293)	3.68	13105	2022-11-29 20:06:46.868	-0.016	0.076	1.014	0	0	0	4.279	0.939	-135.385	0	0	0	0	0	0	0
WT333(F4E4E1AF1293)	3.68	13105	2022-11-29 20:06:46.868	-0.016	0.076	1.014	0	0	0	4.279	0.939	-135.385	0	0	0	0	0	0	0
WT333(F4E4E1AF1293)	3.68	13105	2022-11-29 20:06:46.868	-0.016	0.076	1.014	0	0	0	4.279	0.939	-135.385	0	0	0	0	0	0	0
WT333(F4E4E1AF1293)	3.68	13105	2022-11-29 20:06:46.868	-0.017	0.076	1.013	0	0	0	4.279	0.939	-135.385	0	0	0	0	0	0	0
WT222(CAA14FCCF874)	3.62	13105	2022-11-29 20:06:46.884	0.003	-0.044	1	0	0	0	-2.56	-0.137	86.32	0	0	0	0	0	0	0
WT222(CAA14FCCF874)	3.62	13105	2022-11-29 20:06:46.884	0.003	-0.044	1	0	0	0	-2.56	-0.137	86.32	0	0	0	0	0	0	0
WT222(CAA14FCCF874)	3.62	13105	2022-11-29 20:06:46.884	0.003	-0.044	1	0	0	0	-2.56	-0.137	86.32	0	0	0	0	0	0	0
WT222(CAA14FCCF874)	3.62	13105	2022-11-29 20:06:46.884	0.002	-0.044	0.999	0	0	0	-2.56	-0.137	86.32	0	0	0	0	0	0	0
WT222(CAA14FCCF874)	3.62	13105	2022-11-29 20:06:46.884	0.002	-0.044	0.999	0	0	0	-2.56	-0.137	86.32	0	0	0	0	0	0	0
WT222(CAA14FCCF874)	3.62	13105	2022-11-29 20:06:46.884	0.002	-0.044	0.999	0	0	0	-2.56	-0.137	86.32	0	0	0	0	0	0	0
WT222(CAA14FCCF874)	3.62	13105	2022-11-29 20:06:46.884	0.002	-0.044	0.999	0	0	0	-2.56	-0.137	86.32	0	0	0	0	0	0	0
WT222(CAA14FCCF874)	3.62	13105	2022-11-29 20:06:46.884	0.002	-0.045	1	0	0	0	-2.56	-0.137	86.32	0	0	0	0	0	0	0
WT333(F4E4E1AF1293)	3.68	13105	2022-11-29 20:06:46.899	-0.017	0.076	1.013	0	0	0	4.279	0.939	-135.385	0	0	0	0	0	0	0
WT333(F4E4E1AF1293)	3.68	13105	2022-11-29 20:06:46.899	-0.017	0.076	1.013	0	0	0	4.279	0.939	-135.385	0	0	0	0	0	0	0
WT333(F4E4E1AF1293)	3.68	13105	2022-11-29 20:06:46.899	-0.017	0.076	1.013	0	0	0	4.279	0.939	-135.385	0	0	0	0	0	0	0
WT333(F4E4E1AF1293)	3.68	13105	2022-11-29 20:06:46.899	-0.017	0.076	1.013	0	0	0	4.279	0.939	-135.385	0	0	0	0	0	0	0
WT333(F4E4E1AF1293)	3.68	13105	2022-11-29 20:06:46.899	-0.017	0.076	1.013	0	0	0	4.279	0.939	-135.385	0	0	0	0	0	0	0
WT333(F4E4E1AF1293)	3.68	13105	2022-11-29 20:06:46.899	-0.017	0.076	1.013	0	0	0	4.279	0.939	-135.385	0	0	0	0	0	0	0
WT333(F4E4E1AF1293)	3.68	13105	2022-11-29 20:06:46.899	-0.017	0.076	1.013	0	0	0	4.279	0.939	-135.385	0	0	0	0	0	0	0
WT333(F4E4E1AF1293)	3.68	13105	2022-11-29 20:06:46.899	-0.016	0.076	1.014	0	0	0	4.279	0.939	-135.385	0	0	0	0	0	0	0
WT111(DD045F3F1DEA)	3.54	13108	2022-11-29 20:06:46.915	0.011	0.408	0.928	0	0	0	23.643	-0.621	-8.745	0	0	0	0	0	0	0
WT111(DD045F3F1DEA)	3.54	13108	2022-11-29 20:06:46.915	0.011	0.408	0.928	0	0	0	23.643	-0.621	-8.745	0	0	0	0	0	0	0
WT111(DD045F3F1DEA)	3.54	13108	2022-11-29 20:06:46.915	0.011	0.408	0.928	0	0	0	23.643	-0.621	-8.745	0	0	0	0	0	0	0
WT111(DD045F3F1DEA)	3.54	13108	2022-11-29 20:06:46.915	0.011	0.407	0.929	0	0	0	23.643	-0.621	-8.745	0	0	0	0	0	0	0
WT111(DD045F3F1DEA)	3.54	13108	2022-11-29 20:06:46.915	0.011	0.407	0.929	0	0	0	23.643	-0.621	-8.745	0	0	0	0	0	0	0
WT111(DD045F3F1DEA)	3.54	13108	2022-11-29 20:06:46.915	0.011	0.407	0.929	0	0	0	23.643	-0.621	-8.745	0	0	0	0	0	0	0
WT111(DD045F3F1DEA)	3.54	13108	2022-11-29 20:06:46.915	0.011	0.407	0.929	0	0	0	23.643	-0.621	-8.745	0	0	0	0	0	0	0
WT111(DD045F3F1DEA)	3.54	13108	2022-11-29 20:06:46.915	0.011	0.406	0.93	0	0	0	23.643	-0.621	-8.745	0	0	0	0	0	0	0
WT111(DD045F3F1DEA)	3.54	13108	2022-11-29 20:06:46.915	0.011	0.406	0.93	0	0	0	23.643	-0.621	-8.745	0	0	0	0	0	0	0
WT111(DD045F3F1DEA)	3.54	13108	2022-11-29 20:06:46.915	0.011	0.406	0.93	0	0	0	23.643	-0.621	-8.745	0	0	0	0	0	0	0
WT111(DD045F3F1DEA)	3.54	13108	2022-11-29 20:06:46.915	0.011	0.406	0.93	0	0	0	23.643	-0.621	-8.745	0	0	0	0	0	0	0
WT111(DD045F3F1DEA)	3.54	13108	2022-11-29 20:06:46.915	0.011	0.406	0.929	0	0	0	23.643	-0.621	-8.745	0	0	0	0	0	0	0
WT111(DD045F3F1DEA)	3.54	13108	2022-11-29 20:06:46.915	0.011	0.406	0.929	0	0	0	23.643	-0.621	-8.745	0	0	0	0	0	0	0
WT111(DD045F3F1DEA)	3.54	13108	2022-11-29 20:06:46.915	0.011	0.406	0.929	0	0	0	23.643	-0.621	-8.745	0	0	0	0	0	0	0
WT111(DD045F3F1DEA)	3.54	13108	2022-11-29 20:06:46.915	0.011	0.406	0.929	0	0	0	23.643	-0.621	-8.745	0	0	0	0	0	0	0
WT111(DD045F3F1DEA)	3.54	13108	2022-11-29 20:06:46.915	0.011	0.407	0.929	0	0	0	23.643	-0.621	-8.745	0	0	0	0	0	0	0
WT333(F4E4E1AF1293)	3.68	13105	2022-11-29 20:06:46.931	-0.016	0.076	1.014	0	0	0	4.279	0.939	-135.385	0	0	0	0	0	0	0
WT333(F4E4E1AF1293)	3.68	13105	2022-11-29 20:06:46.931	-0.016	0.076	1.014	0	0	0	4.279	0.939	-135.385	0	0	0	0	0	0	0
WT333(F4E4E1AF1293)	3.68	13105	2022-11-29 20:06:46.931	-0.016	0.076	1.014	0	0	0	4.279	0.939	-135.385	0	0	0	0	0	0	0
WT333(F4E4E1AF1293)	3.68	13105	2022-11-29 20:06:46.931	-0.017	0.076	1.013	0	0	0	4.279	0.939	-135.385	0	0	0	0	0	0	0
WT333(F4E4E1AF1293)	3.68	13105	2022-11-29 20:06:46.931	-0.017	0.076	1.013	0	0	0	4.279	0.939	-135.385	0	0	0	0	0	0	0
WT333(F4E4E1AF1293)	3.68	13105	2022-11-29 20:06:46.931	-0.017	0.076	1.013	0	0	0	4.279	0.939	-135.385	0	0	0	0	0	0	0
WT333(F4E4E1AF1293)	3.68	13105	2022-11-29 20:06:46.931	-0.017	0.076	1.013	0	0	0	4.279	0.939	-135.385	0	0	0	0	0	0	0
WT333(F4E4E1AF1293)	3.68	13105	2022-11-29 20:06:46.931	-0.017	0.077	1.014	0	0	0	4.279	0.939	-135.385	0	0	0	0	0	0	0
WT111(DD045F3F1DEA)	3.54	13108	2022-11-29 20:06:46.931	0.011	0.407	0.929	0	0	0	23.643	-0.621	-8.745	0	0	0	0	0	0	0
WT111(DD045F3F1DEA)	3.54	13108	2022-11-29 20:06:46.931	0.011	0.407	0.929	0	0	0	23.643	-0.621	-8.745	0	0	0	0	0	0	0
WT111(DD045F3F1DEA)	3.54	13108	2022-11-29 20:06:46.931	0.011	0.407	0.929	0	0	0	23.643	-0.621	-8.745	0	0	0	0	0	0	0
WT111(DD045F3F1DEA)	3.54	13108	2022-11-29 20:06:46.931	0.011	0.407	0.929	0	0	0	23.643	-0.621	-8.745	0	0	0	0	0	0	0
WT111(DD045F3F1DEA)	3.54	13108	2022-11-29 20:06:46.931	0.011	0.407	0.929	0	0	0	23.643	-0.621	-8.745	0	0	0	0	0	0	0
WT111(DD045F3F1DEA)	3.54	13108	2022-11-29 20:06:46.931	0.011	0.407	0.929	0	0	0	23.643	-0.621	-8.745	0	0	0	0	0	0	0
WT111(DD045F3F1DEA)	3.54	13108	2022-11-29 20:06:46.931	0.011	0.407	0.929	0	0	0	23.643	-0.621	-8.745	0	0	0	0	0	0	0
WT111(DD045F3F1DEA)	3.54	13108	2022-11-29 20:06:46.931	0.01	0.408	0.928	0	0	0	23.643	-0.621	-8.745	0	0	0	0	0	0	0
WT333(F4E4E1AF1293)	3.68	13105	2022-11-29 20:06:46.962	-0.017	0.077	1.014	0	0	0	4.279	0.939	-135.385	0	0	0	0	0	0	0
WT333(F4E4E1AF1293)	3.68	13105	2022-11-29 20:06:46.962	-0.017	0.077	1.014	0	0	0	4.279	0.939	-135.385	0	0	0	0	0	0	0
WT333(F4E4E1AF1293)	3.68	13105	2022-11-29 20:06:46.962	-0.017	0.077	1.014	0	0	0	4.279	0.939	-135.385	0	0	0	0	0	0	0
WT333(F4E4E1AF1293)	3.68	13105	2022-11-29 20:06:46.962	-0.017	0.076	1.014	0	0	0	4.279	0.939	-135.385	0	0	0	0	0	0	0
WT333(F4E4E1AF1293)	3.68	13105	2022-11-29 20:06:46.962	-0.017	0.076	1.014	0	0	0	4.279	0.939	-135.385	0	0	0	0	0	0	0
WT333(F4E4E1AF1293)	3.68	13105	2022-11-29 20:06:46.962	-0.017	0.076	1.014	0	0	0	4.279	0.939	-135.385	0	0	0	0	0	0	0
WT333(F4E4E1AF1293)	3.68	13105	2022-11-29 20:06:46.962	-0.017	0.076	1.014	0	0	0	4.279	0.939	-135.385	0	0	0	0	0	0	0
WT333(F4E4E1AF1293)	3.68	13105	2022-11-29 20:06:46.962	-0.017	0.076	1.013	0	0	0	4.279	0.939	-135.385	0	0	0	0	0	0	0
WT333(F4E4E1AF1293)	3.68	13105	2022-11-29 20:06:46.993	-0.017	0.076	1.013	0	0	0	4.279	0.939	-135.385	0	0	0	0	0	0	0
WT333(F4E4E1AF1293)	3.68	13105	2022-11-29 20:06:46.993	-0.017	0.076	1.013	0	0	0	4.279	0.939	-135.385	0	0	0	0	0	0	0
WT333(F4E4E1AF1293)	3.68	13105	2022-11-29 20:06:46.993	-0.016	0.076	1.013	0	0	0	4.279	0.939	-135.385	0	0	0	0	0	0	0
WT333(F4E4E1AF1293)	3.68	13105	2022-11-29 20:06:46.993	-0.016	0.076	1.013	0	0	0	4.279	0.939	-135.385	0	0	0	0	0	0	0
WT333(F4E4E1AF1293)	3.68	13105	2022-11-29 20:06:46.993	-0.016	0.076	1.013	0	0	0	4.279	0.939	-135.385	0	0	0	0	0	0	0
WT333(F4E4E1AF1293)	3.68	13105	2022-11-29 20:06:46.993	-0.016	0.076	1.013	0	0	0	4.279	0.939	-135.385	0	0	0	0	0	0	0
WT333(F4E4E1AF1293)	3.68	13105	2022-11-29 20:06:46.993	-0.016	0.076	1.013	0	0	0	4.279	0.939	-135.385	0	0	0	0	0	0	0
WT333(F4E4E1AF1293)	3.68	13105	2022-11-29 20:06:46.993	-0.016	0.076	1.013	0	0	0	4.279	0.939	-135.385	0	0	0	0	0	0	0
WT111(DD045F3F1DEA)	3.54	13108	2022-11-29 20:06:46.993	0.01	0.408	0.928	0	0	0	23.643	-0.621	-8.745	0	0	0	0	0	0	0
WT111(DD045F3F1DEA)	3.54	13108	2022-11-29 20:06:46.993	0.01	0.408	0.928	0	0	0	23.643	-0.621	-8.745	0	0	0	0	0	0	0
WT111(DD045F3F1DEA)	3.54	13108	2022-11-29 20:06:46.993	0.01	0.408	0.928	0	0	0	23.643	-0.621	-8.745	0	0	0	0	0	0	0
WT111(DD045F3F1DEA)	3.54	13108	2022-11-29 20:06:46.993	0.01	0.408	0.929	0	0	0	23.643	-0.621	-8.745	0	0	0	0	0	0	0
WT111(DD045F3F1DEA)	3.54	13108	2022-11-29 20:06:46.993	0.01	0.408	0.929	0	0	0	23.643	-0.621	-8.745	0	0	0	0	0	0	0
WT111(DD045F3F1DEA)	3.54	13108	2022-11-29 20:06:46.993	0.01	0.408	0.929	0	0	0	23.643	-0.621	-8.745	0	0	0	0	0	0	0
WT111(DD045F3F1DEA)	3.54	13108	2022-11-29 20:06:46.993	0.01	0.408	0.929	0	0	0	23.643	-0.621	-8.745	0	0	0	0	0	0	0
WT111(DD045F3F1DEA)	3.54	13108	2022-11-29 20:06:46.993	0.011	0.407	0.929	0	0	0	23.643	-0.621	-8.745	0	0	0	0	0	0	0
WT222(CAA14FCCF874)	3.62	13105	2022-11-29 20:06:47.009	0.002	-0.044	0.999	0	0	0	-2.56	-0.137	86.32	0	0	0	0	0	0	0
WT222(CAA14FCCF874)	3.62	13105	2022-11-29 20:06:47.009	0.002	-0.044	0.999	0	0	0	-2.56	-0.137	86.32	0	0	0	0	0	0	0
WT222(CAA14FCCF874)	3.62	13105	2022-11-29 20:06:47.009	0.002	-0.045	1	0	0	0	-2.56	-0.137	86.32	0	0	0	0	0	0	0
WT222(CAA14FCCF874)	3.62	13105	2022-11-29 20:06:47.009	0.002	-0.045	1	0	0	0	-2.56	-0.137	86.32	0	0	0	0	0	0	0
WT222(CAA14FCCF874)	3.62	13105	2022-11-29 20:06:47.009	0.002	-0.045	1	0	0	0	-2.56	-0.137	86.32	0	0	0	0	0	0	0
WT222(CAA14FCCF874)	3.62	13105	2022-11-29 20:06:47.009	0.002	-0.045	1	0	0	0	-2.56	-0.137	86.32	0	0	0	0	0	0	0
WT222(CAA14FCCF874)	3.62	13105	2022-11-29 20:06:47.009	0.002	-0.044	1	0	0	0	-2.56	-0.137	86.32	0	0	0	0	0	0	0
WT222(CAA14FCCF874)	3.62	13105	2022-11-29 20:06:47.009	0.002	-0.044	1	0	0	0	-2.56	-0.137	86.32	0	0	0	0	0	0	0
WT111(DD045F3F1DEA)	3.54	13108	2022-11-29 20:06:47.024	0.011	0.407	0.929	0	0	0	23.643	-0.621	-8.745	0	0	0	0	0	0	0
WT111(DD045F3F1DEA)	3.54	13108	2022-11-29 20:06:47.024	0.011	0.407	0.929	0	0	0	23.643	-0.621	-8.745	0	0	0	0	0	0	0
WT111(DD045F3F1DEA)	3.54	13108	2022-11-29 20:06:47.024	0.01	0.407	0.93	0	0	0	23.643	-0.621	-8.745	0	0	0	0	0	0	0
WT111(DD045F3F1DEA)	3.54	13108	2022-11-29 20:06:47.024	0.01	0.407	0.93	0	0	0	23.643	-0.621	-8.745	0	0	0	0	0	0	0
WT111(DD045F3F1DEA)	3.54	13108	2022-11-29 20:06:47.024	0.01	0.407	0.93	0	0	0	23.643	-0.621	-8.745	0	0	0	0	0	0	0
WT111(DD045F3F1DEA)	3.54	13108	2022-11-29 20:06:47.024	0.01	0.407	0.93	0	0	0	23.643	-0.621	-8.745	0	0	0	0	0	0	0
WT111(DD045F3F1DEA)	3.54	13108	2022-11-29 20:06:47.024	0.011	0.407	0.93	0	0	0	23.643	-0.621	-8.745	0	0	0	0	0	0	0
WT111(DD045F3F1DEA)	3.54	13108	2022-11-29 20:06:47.024	0.011	0.407	0.93	0	0	0	23.643	-0.621	-8.745	0	0	0	0	0	0	0
WT333(F4E4E1AF1293)	3.68	13105	2022-11-29 20:06:47.040	-0.016	0.076	1.013	0	0	0	4.279	0.939	-135.385	0	0	0	0	0	0	0
WT333(F4E4E1AF1293)	3.68	13105	2022-11-29 20:06:47.040	-0.016	0.076	1.013	0	0	0	4.279	0.939	-135.385	0	0	0	0	0	0	0
WT333(F4E4E1AF1293)	3.68	13105	2022-11-29 20:06:47.040	-0.017	0.076	1.013	0	0	0	4.279	0.939	-135.385	0	0	0	0	0	0	0
WT333(F4E4E1AF1293)	3.68	13105	2022-11-29 20:06:47.040	-0.017	0.076	1.013	0	0	0	4.279	0.939	-135.385	0	0	0	0	0	0	0
WT333(F4E4E1AF1293)	3.68	13105	2022-11-29 20:06:47.040	-0.017	0.076	1.013	0	0	0	4.285	0.939	-135.385	0	0	0	0	0	0	0
WT333(F4E4E1AF1293)	3.68	13105	2022-11-29 20:06:47.040	-0.017	0.076	1.013	0	0	0	4.285	0.939	-135.385	0	0	0	0	0	0	0
WT333(F4E4E1AF1293)	3.68	13105	2022-11-29 20:06:47.040	-0.017	0.075	1.013	0	0	0	4.285	0.939	-135.385	0	0	0	0	0	0	0
WT333(F4E4E1AF1293)	3.68	13105	2022-11-29 20:06:47.040	-0.017	0.075	1.013	0	0	0	4.285	0.939	-135.385	0	0	0	0	0	0	0
WT111(DD045F3F1DEA)	3.54	13108	2022-11-29 20:06:47.056	0.011	0.407	0.93	0	0	0	23.643	-0.621	-8.745	0	0	0	0	0	0	0
WT111(DD045F3F1DEA)	3.54	13108	2022-11-29 20:06:47.056	0.011	0.407	0.93	0	0	0	23.643	-0.621	-8.745	0	0	0	0	0	0	0
WT111(DD045F3F1DEA)	3.54	13108	2022-11-29 20:06:47.056	0.011	0.406	0.93	0	0	0	23.643	-0.621	-8.745	0	0	0	0	0	0	0
WT111(DD045F3F1DEA)	3.54	13108	2022-11-29 20:06:47.056	0.011	0.406	0.93	0	0	0	23.643	-0.621	-8.745	0	0	0	0	0	0	0
WT111(DD045F3F1DEA)	3.54	13108	2022-11-29 20:06:47.056	0.011	0.406	0.93	0	0	0	23.643	-0.621	-8.745	0	0	0	0	0	0	0
WT111(DD045F3F1DEA)	3.54	13108	2022-11-29 20:06:47.056	0.011	0.406	0.93	0	0	0	23.643	-0.621	-8.745	0	0	0	0	0	0	0
WT111(DD045F3F1DEA)	3.54	13108	2022-11-29 20:06:47.056	0.011	0.407	0.929	0	0	0	23.643	-0.621	-8.745	0	0	0	0	0	0	0
WT111(DD045F3F1DEA)	3.54	13108	2022-11-29 20:06:47.056	0.011	0.407	0.929	0	0	0	23.643	-0.621	-8.745	0	0	0	0	0	0	0
WT333(F4E4E1AF1293)	3.68	13105	2022-11-29 20:06:47.071	-0.017	0.075	1.013	0	0	0	4.285	0.939	-135.385	0	0	0	0	0	0	0
WT333(F4E4E1AF1293)	3.68	13105	2022-11-29 20:06:47.071	-0.017	0.075	1.013	0	0	0	4.285	0.939	-135.385	0	0	0	0	0	0	0
WT333(F4E4E1AF1293)	3.68	13105	2022-11-29 20:06:47.071	-0.017	0.076	1.013	0	0	0	4.285	0.939	-135.385	0	0	0	0	0	0	0
WT333(F4E4E1AF1293)	3.68	13105	2022-11-29 20:06:47.071	-0.017	0.076	1.013	0	0	0	4.285	0.939	-135.385	0	0	0	0	0	0	0
WT333(F4E4E1AF1293)	3.68	13105	2022-11-29 20:06:47.071	-0.017	0.076	1.013	0	0	0	4.285	0.939	-135.385	0	0	0	0	0	0	0
WT333(F4E4E1AF1293)	3.68	13105	2022-11-29 20:06:47.071	-0.017	0.076	1.013	0	0	0	4.285	0.939	-135.385	0	0	0	0	0	0	0
WT333(F4E4E1AF1293)	3.68	13105	2022-11-29 20:06:47.071	-0.017	0.076	1.014	0	0	0	4.285	0.939	-135.385	0	0	0	0	0	0	0
WT333(F4E4E1AF1293)	3.68	13105	2022-11-29 20:06:47.071	-0.017	0.076	1.014	0	0	0	4.285	0.939	-135.385	0	0	0	0	0	0	0
WT111(DD045F3F1DEA)	3.54	13108	2022-11-29 20:06:47.118	0.011	0.407	0.929	0	0	0	23.643	-0.621	-8.745	0	0	0	0	0	0	0
WT111(DD045F3F1DEA)	3.54	13108	2022-11-29 20:06:47.118	0.011	0.407	0.929	0	0	0	23.643	-0.621	-8.745	0	0	0	0	0	0	0
WT111(DD045F3F1DEA)	3.54	13108	2022-11-29 20:06:47.118	0.011	0.407	0.929	0	0	0	23.643	-0.621	-8.745	0	0	0	0	0	0	0
WT111(DD045F3F1DEA)	3.54	13108	2022-11-29 20:06:47.118	0.011	0.407	0.929	0	0	0	23.643	-0.621	-8.745	0	0	0	0	0	0	0
WT111(DD045F3F1DEA)	3.54	13108	2022-11-29 20:06:47.118	0.011	0.407	0.929	0	0	0	23.643	-0.621	-8.745	0	0	0	0	0	0	0
WT111(DD045F3F1DEA)	3.54	13108	2022-11-29 20:06:47.118	0.011	0.407	0.929	0	0	0	23.643	-0.621	-8.745	0	0	0	0	0	0	0
WT111(DD045F3F1DEA)	3.54	13108	2022-11-29 20:06:47.118	0.011	0.407	0.929	0	0	0	23.643	-0.621	-8.745	0	0	0	0	0	0	0
WT111(DD045F3F1DEA)	3.54	13108	2022-11-29 20:06:47.118	0.011	0.407	0.929	0	0	0	23.643	-0.621	-8.745	0	0	0	0	0	0	0
WT111(DD045F3F1DEA)	3.54	13108	2022-11-29 20:06:47.149	0.011	0.407	0.929	0	0	0	23.643	-0.621	-8.745	0	0	0	0	0	0	0
WT111(DD045F3F1DEA)	3.54	13108	2022-11-29 20:06:47.149	0.011	0.407	0.929	0	0	0	23.643	-0.621	-8.745	0	0	0	0	0	0	0
WT111(DD045F3F1DEA)	3.54	13108	2022-11-29 20:06:47.149	0.011	0.407	0.929	0	0	0	23.643	-0.621	-8.745	0	0	0	0	0	0	0
WT111(DD045F3F1DEA)	3.54	13108	2022-11-29 20:06:47.149	0.011	0.407	0.929	0	0	0	23.643	-0.621	-8.745	0	0	0	0	0	0	0
WT111(DD045F3F1DEA)	3.54	13108	2022-11-29 20:06:47.149	0.011	0.407	0.929	0	0	0	23.643	-0.621	-8.745	0	0	0	0	0	0	0
WT111(DD045F3F1DEA)	3.54	13108	2022-11-29 20:06:47.149	0.011	0.407	0.929	0	0	0	23.643	-0.621	-8.745	0	0	0	0	0	0	0
WT111(DD045F3F1DEA)	3.54	13108	2022-11-29 20:06:47.149	0.011	0.407	0.929	0	0	0	23.643	-0.621	-8.745	0	0	0	0	0	0	0
WT111(DD045F3F1DEA)	3.54	13108	2022-11-29 20:06:47.149	0.011	0.407	0.929	0	0	0	23.643	-0.621	-8.745	0	0	0	0	0	0	0
WT333(F4E4E1AF1293)	3.68	13105	2022-11-29 20:06:47.165	-0.017	0.076	1.014	0	0	0	4.285	0.939	-135.385	0	0	0	0	0	0	0
WT333(F4E4E1AF1293)	3.68	13105	2022-11-29 20:06:47.165	-0.017	0.076	1.014	0	0	0	4.285	0.939	-135.385	0	0	0	0	0	0	0
WT333(F4E4E1AF1293)	3.68	13105	2022-11-29 20:06:47.165	-0.016	0.075	1.013	0	0	0	4.285	0.939	-135.385	0	0	0	0	0	0	0
WT333(F4E4E1AF1293)	3.68	13105	2022-11-29 20:06:47.165	-0.016	0.075	1.013	0	0	0	4.285	0.939	-135.385	0	0	0	0	0	0	0
WT333(F4E4E1AF1293)	3.68	13105	2022-11-29 20:06:47.165	-0.016	0.075	1.013	0	0	0	4.285	0.939	-135.385	0	0	0	0	0	0	0
WT333(F4E4E1AF1293)	3.68	13105	2022-11-29 20:06:47.165	-0.016	0.075	1.013	0	0	0	4.285	0.939	-135.385	0	0	0	0	0	0	0
WT333(F4E4E1AF1293)	3.68	13105	2022-11-29 20:06:47.165	-0.017	0.077	1.013	0	0	0	4.285	0.939	-135.385	0	0	0	0	0	0	0
WT333(F4E4E1AF1293)	3.68	13105	2022-11-29 20:06:47.165	-0.017	0.077	1.013	0	0	0	4.285	0.939	-135.385	0	0	0	0	0	0	0
WT111(DD045F3F1DEA)	3.54	13108	2022-11-29 20:06:47.181	0.011	0.407	0.929	0	0	0	23.643	-0.621	-8.745	0	0	0	0	0	0	0
WT111(DD045F3F1DEA)	3.54	13108	2022-11-29 20:06:47.181	0.011	0.407	0.929	0	0	0	23.643	-0.621	-8.745	0	0	0	0	0	0	0
WT111(DD045F3F1DEA)	3.54	13108	2022-11-29 20:06:47.181	0.011	0.406	0.93	0	0	0	23.643	-0.621	-8.745	0	0	0	0	0	0	0
WT111(DD045F3F1DEA)	3.54	13108	2022-11-29 20:06:47.181	0.011	0.406	0.93	0	0	0	23.643	-0.621	-8.745	0	0	0	0	0	0	0
WT111(DD045F3F1DEA)	3.54	13108	2022-11-29 20:06:47.181	0.011	0.406	0.93	0	0	0	23.643	-0.621	-8.745	0	0	0	0	0	0	0
WT111(DD045F3F1DEA)	3.54	13108	2022-11-29 20:06:47.181	0.011	0.406	0.93	0	0	0	23.643	-0.621	-8.745	0	0	0	0	0	0	0
WT111(DD045F3F1DEA)	3.54	13108	2022-11-29 20:06:47.181	0.01	0.407	0.93	0	0	0	23.643	-0.621	-8.745	0	0	0	0	0	0	0
WT111(DD045F3F1DEA)	3.54	13108	2022-11-29 20:06:47.181	0.01	0.407	0.93	0	0	0	23.643	-0.621	-8.745	0	0	0	0	0	0	0
WT333(F4E4E1AF1293)	3.68	13105	2022-11-29 20:06:47.196	-0.017	0.077	1.013	0	0	0	4.285	0.939	-135.385	0	0	0	0	0	0	0
WT333(F4E4E1AF1293)	3.68	13105	2022-11-29 20:06:47.196	-0.017	0.077	1.013	0	0	0	4.285	0.939	-135.385	0	0	0	0	0	0	0
WT333(F4E4E1AF1293)	3.68	13105	2022-11-29 20:06:47.196	-0.017	0.076	1.013	0	0	0	4.285	0.939	-135.385	0	0	0	0	0	0	0
WT333(F4E4E1AF1293)	3.68	13105	2022-11-29 20:06:47.196	-0.017	0.076	1.013	0	0	0	4.285	0.939	-135.385	0	0	0	0	0	0	0
WT333(F4E4E1AF1293)	3.68	13105	2022-11-29 20:06:47.196	-0.017	0.076	1.013	0	0	0	4.285	0.939	-135.385	0	0	0	0	0	0	0
WT333(F4E4E1AF1293)	3.68	13105	2022-11-29 20:06:47.196	-0.017	0.076	1.013	0	0	0	4.285	0.939	-135.385	0	0	0	0	0	0	0
WT333(F4E4E1AF1293)	3.68	13105	2022-11-29 20:06:47.196	-0.017	0.076	1.013	0	0	0	4.285	0.939	-135.385	0	0	0	0	0	0	0
WT333(F4E4E1AF1293)	3.68	13105	2022-11-29 20:06:47.196	-0.017	0.076	1.013	0	0	0	4.285	0.939	-135.385	0	0	0	0	0	0	0
WT111(DD045F3F1DEA)	3.54	13108	2022-11-29 20:06:47.243	0.01	0.407	0.93	0	0	0	23.643	-0.621	-8.745	0	0	0	0	0	0	0
WT111(DD045F3F1DEA)	3.54	13108	2022-11-29 20:06:47.243	0.01	0.407	0.93	0	0	0	23.643	-0.621	-8.745	0	0	0	0	0	0	0
WT111(DD045F3F1DEA)	3.54	13108	2022-11-29 20:06:47.243	0.011	0.407	0.929	0	0	0	23.643	-0.621	-8.745	0	0	0	0	0	0	0
WT111(DD045F3F1DEA)	3.54	13108	2022-11-29 20:06:47.243	0.011	0.407	0.929	0	0	0	23.643	-0.621	-8.745	0	0	0	0	0	0	0
WT111(DD045F3F1DEA)	3.54	13108	2022-11-29 20:06:47.243	0.011	0.407	0.929	0	0	0	23.643	-0.621	-8.745	0	0	0	0	0	0	0
WT111(DD045F3F1DEA)	3.54	13108	2022-11-29 20:06:47.243	0.011	0.407	0.929	0	0	0	23.643	-0.621	-8.745	0	0	0	0	0	0	0
WT111(DD045F3F1DEA)	3.54	13108	2022-11-29 20:06:47.243	0.011	0.407	0.929	0	0	0	23.643	-0.621	-8.745	0	0	0	0	0	0	0
WT111(DD045F3F1DEA)	3.54	13108	2022-11-29 20:06:47.243	0.011	0.407	0.929	0	0	0	23.643	-0.621	-8.745	0	0	0	0	0	0	0
WT333(F4E4E1AF1293)	3.68	13105	2022-11-29 20:06:47.259	-0.017	0.076	1.013	0	0	0	4.285	0.939	-135.385	0	0	0	0	0	0	0
WT333(F4E4E1AF1293)	3.68	13105	2022-11-29 20:06:47.259	-0.017	0.076	1.013	0	0	0	4.285	0.939	-135.385	0	0	0	0	0	0	0
WT333(F4E4E1AF1293)	3.68	13105	2022-11-29 20:06:47.259	-0.017	0.076	1.013	0	0	0	4.285	0.939	-135.385	0	0	0	0	0	0	0
WT333(F4E4E1AF1293)	3.68	13105	2022-11-29 20:06:47.259	-0.017	0.076	1.013	0	0	0	4.285	0.939	-135.385	0	0	0	0	0	0	0
WT333(F4E4E1AF1293)	3.68	13105	2022-11-29 20:06:47.259	-0.017	0.076	1.013	0	0	0	4.285	0.939	-135.385	0	0	0	0	0	0	0
WT333(F4E4E1AF1293)	3.68	13105	2022-11-29 20:06:47.259	-0.017	0.076	1.013	0	0	0	4.285	0.939	-135.385	0	0	0	0	0	0	0
WT333(F4E4E1AF1293)	3.68	13105	2022-11-29 20:06:47.259	-0.017	0.076	1.013	0	0	0	4.285	0.939	-135.385	0	0	0	0	0	0	0
WT333(F4E4E1AF1293)	3.68	13105	2022-11-29 20:06:47.259	-0.017	0.076	1.013	0	0	0	4.285	0.939	-135.385	0	0	0	0	0	0	0
WT111(DD045F3F1DEA)	3.54	13108	2022-11-29 20:06:47.275	0.011	0.407	0.929	0	0	0	23.643	-0.621	-8.745	0	0	0	0	0	0	0
WT111(DD045F3F1DEA)	3.54	13108	2022-11-29 20:06:47.275	0.011	0.407	0.929	0	0	0	23.643	-0.621	-8.745	0	0	0	0	0	0	0
WT111(DD045F3F1DEA)	3.54	13108	2022-11-29 20:06:47.275	0.011	0.406	0.929	0	0	0	23.643	-0.621	-8.745	0	0	0	0	0	0	0
WT111(DD045F3F1DEA)	3.54	13108	2022-11-29 20:06:47.275	0.011	0.406	0.929	0	0	0	23.643	-0.621	-8.745	0	0	0	0	0	0	0
WT111(DD045F3F1DEA)	3.54	13108	2022-11-29 20:06:47.275	0.011	0.406	0.929	0	0	0	23.643	-0.621	-8.745	0	0	0	0	0	0	0
WT111(DD045F3F1DEA)	3.54	13108	2022-11-29 20:06:47.275	0.011	0.406	0.929	0	0	0	23.643	-0.621	-8.745	0	0	0	0	0	0	0
WT111(DD045F3F1DEA)	3.54	13108	2022-11-29 20:06:47.275	0.011	0.406	0.929	0	0	0	23.643	-0.621	-8.745	0	0	0	0	0	0	0
WT111(DD045F3F1DEA)	3.54	13108	2022-11-29 20:06:47.275	0.011	0.406	0.929	0	0	0	23.643	-0.621	-8.745	0	0	0	0	0	0	0
WT222(CAA14FCCF874)	3.62	13105	2022-11-29 20:06:47.275	0.002	-0.044	0.999	0	0	0	-2.56	-0.137	86.32	0	0	0	0	0	0	0
WT222(CAA14FCCF874)	3.62	13105	2022-11-29 20:06:47.275	0.002	-0.044	0.999	0	0	0	-2.56	-0.137	86.32	0	0	0	0	0	0	0
WT222(CAA14FCCF874)	3.62	13105	2022-11-29 20:06:47.275	0.002	-0.044	0.999	0	0	0	-2.56	-0.137	86.32	0	0	0	0	0	0	0
WT222(CAA14FCCF874)	3.62	13105	2022-11-29 20:06:47.275	0.002	-0.044	0.999	0	0	0	-2.56	-0.137	86.32	0	0	0	0	0	0	0
WT222(CAA14FCCF874)	3.62	13105	2022-11-29 20:06:47.275	0.003	-0.044	0.999	0	0	0	-2.56	-0.137	86.32	0	0	0	0	0	0	0
WT222(CAA14FCCF874)	3.62	13105	2022-11-29 20:06:47.275	0.003	-0.044	0.999	0	0	0	-2.56	-0.137	86.32	0	0	0	0	0	0	0
WT222(CAA14FCCF874)	3.62	13105	2022-11-29 20:06:47.275	0.003	-0.044	0.999	0	0	0	-2.56	-0.137	86.32	0	0	0	0	0	0	0
WT222(CAA14FCCF874)	3.62	13105	2022-11-29 20:06:47.275	0.003	-0.044	0.999	0	0	0	-2.56	-0.137	86.32	0	0	0	0	0	0	0
WT333(F4E4E1AF1293)	3.68	13105	2022-11-29 20:06:47.290	-0.017	0.076	1.013	0	0	0	4.285	0.939	-135.385	0	0	0	0	0	0	0
WT333(F4E4E1AF1293)	3.68	13105	2022-11-29 20:06:47.290	-0.017	0.076	1.013	0	0	0	4.285	0.939	-135.385	0	0	0	0	0	0	0
WT333(F4E4E1AF1293)	3.68	13105	2022-11-29 20:06:47.290	-0.016	0.076	1.014	0	0	0	4.285	0.939	-135.385	0	0	0	0	0	0	0
WT333(F4E4E1AF1293)	3.68	13105	2022-11-29 20:06:47.290	-0.016	0.076	1.014	0	0	0	4.285	0.939	-135.385	0	0	0	0	0	0	0
WT333(F4E4E1AF1293)	3.68	13105	2022-11-29 20:06:47.290	-0.016	0.076	1.014	0	0	0	4.285	0.939	-135.385	0	0	0	0	0	0	0
WT333(F4E4E1AF1293)	3.68	13105	2022-11-29 20:06:47.290	-0.016	0.076	1.014	0	0	0	4.285	0.939	-135.385	0	0	0	0	0	0	0
WT333(F4E4E1AF1293)	3.68	13105	2022-11-29 20:06:47.290	-0.017	0.076	1.013	0	0	0	4.285	0.939	-135.385	0	0	0	0	0	0	0
WT333(F4E4E1AF1293)	3.68	13105	2022-11-29 20:06:47.290	-0.017	0.076	1.013	0	0	0	4.285	0.939	-135.385	0	0	0	0	0	0	0
WT111(DD045F3F1DEA)	3.54	13108	2022-11-29 20:06:47.306	0.011	0.406	0.929	0	0	0	23.643	-0.621	-8.745	0	0	0	0	0	0	0
WT111(DD045F3F1DEA)	3.54	13108	2022-11-29 20:06:47.306	0.011	0.406	0.929	0	0	0	23.643	-0.621	-8.745	0	0	0	0	0	0	0
WT111(DD045F3F1DEA)	3.54	13108	2022-11-29 20:06:47.306	0.011	0.406	0.93	0	0	0	23.643	-0.621	-8.745	0	0	0	0	0	0	0
WT111(DD045F3F1DEA)	3.54	13108	2022-11-29 20:06:47.306	0.011	0.406	0.93	0	0	0	23.643	-0.621	-8.745	0	0	0	0	0	0	0
WT111(DD045F3F1DEA)	3.54	13108	2022-11-29 20:06:47.306	0.011	0.406	0.93	0	0	0	23.643	-0.621	-8.745	0	0	0	0	0	0	0
WT111(DD045F3F1DEA)	3.54	13108	2022-11-29 20:06:47.306	0.011	0.406	0.93	0	0	0	23.643	-0.621	-8.745	0	0	0	0	0	0	0
WT111(DD045F3F1DEA)	3.54	13108	2022-11-29 20:06:47.306	0.011	0.406	0.929	0	0	0	23.643	-0.621	-8.745	0	0	0	0	0	0	0
WT111(DD045F3F1DEA)	3.54	13108	2022-11-29 20:06:47.306	0.011	0.406	0.929	0	0	0	23.643	-0.621	-8.745	0	0	0	0	0	0	0
WT222(CAA14FCCF874)	3.62	13105	2022-11-29 20:06:47.306	0.002	-0.045	0.999	0	0	0	-2.56	-0.137	86.32	0	0	0	0	0	0	0
WT222(CAA14FCCF874)	3.62	13105	2022-11-29 20:06:47.306	0.002	-0.045	0.999	0	0	0	-2.56	-0.137	86.32	0	0	0	0	0	0	0
WT222(CAA14FCCF874)	3.62	13105	2022-11-29 20:06:47.306	0.002	-0.045	0.999	0	0	0	-2.56	-0.137	86.32	0	0	0	0	0	0	0
WT222(CAA14FCCF874)	3.62	13105	2022-11-29 20:06:47.306	0.002	-0.044	0.999	0	0	0	-2.56	-0.137	86.32	0	0	0	0	0	0	0
WT222(CAA14FCCF874)	3.62	13105	2022-11-29 20:06:47.306	0.002	-0.044	0.999	0	0	0	-2.56	-0.137	86.32	0	0	0	0	0	0	0
WT222(CAA14FCCF874)	3.62	13105	2022-11-29 20:06:47.306	0.002	-0.044	0.999	0	0	0	-2.56	-0.137	86.32	0	0	0	0	0	0	0
WT222(CAA14FCCF874)	3.62	13105	2022-11-29 20:06:47.306	0.002	-0.044	0.999	0	0	0	-2.56	-0.137	86.32	0	0	0	0	0	0	0
WT222(CAA14FCCF874)	3.62	13105	2022-11-29 20:06:47.306	0.002	-0.045	0.999	0	0	0	-2.56	-0.137	86.32	0	0	0	0	0	0	0
WT333(F4E4E1AF1293)	3.68	13105	2022-11-29 20:06:47.321	-0.017	0.076	1.013	0	0	0	4.285	0.939	-135.385	0	0	0	0	0	0	0
WT333(F4E4E1AF1293)	3.68	13105	2022-11-29 20:06:47.321	-0.017	0.076	1.013	0	0	0	4.285	0.939	-135.385	0	0	0	0	0	0	0
WT333(F4E4E1AF1293)	3.68	13105	2022-11-29 20:06:47.321	-0.017	0.077	1.013	0	0	0	4.285	0.939	-135.385	0	0	0	0	0	0	0
WT333(F4E4E1AF1293)	3.68	13105	2022-11-29 20:06:47.321	-0.017	0.077	1.013	0	0	0	4.285	0.939	-135.385	0	0	0	0	0	0	0
WT333(F4E4E1AF1293)	3.68	13105	2022-11-29 20:06:47.321	-0.017	0.077	1.013	0	0	0	4.285	0.939	-135.385	0	0	0	0	0	0	0
WT333(F4E4E1AF1293)	3.68	13105	2022-11-29 20:06:47.321	-0.017	0.077	1.013	0	0	0	4.285	0.939	-135.385	0	0	0	0	0	0	0
WT333(F4E4E1AF1293)	3.68	13105	2022-11-29 20:06:47.321	-0.017	0.076	1.014	0	0	0	4.285	0.939	-135.385	0	0	0	0	0	0	0
WT333(F4E4E1AF1293)	3.68	13105	2022-11-29 20:06:47.321	-0.017	0.076	1.014	0	0	0	4.285	0.939	-135.385	0	0	0	0	0	0	0
WT333(F4E4E1AF1293)	3.68	13105	2022-11-29 20:06:47.353	-0.017	0.076	1.014	0	0	0	4.285	0.939	-135.385	0	0	0	0	0	0	0
WT333(F4E4E1AF1293)	3.68	13105	2022-11-29 20:06:47.353	-0.017	0.076	1.014	0	0	0	4.285	0.939	-135.385	0	0	0	0	0	0	0
WT333(F4E4E1AF1293)	3.68	13105	2022-11-29 20:06:47.353	-0.017	0.076	1.014	0	0	0	4.285	0.939	-135.385	0	0	0	0	0	0	0
WT333(F4E4E1AF1293)	3.68	13105	2022-11-29 20:06:47.353	-0.017	0.076	1.014	0	0	0	4.285	0.939	-135.385	0	0	0	0	0	0	0
WT333(F4E4E1AF1293)	3.68	13105	2022-11-29 20:06:47.353	-0.017	0.076	1.014	0	0	0	4.285	0.939	-135.385	0	0	0	0	0	0	0
WT333(F4E4E1AF1293)	3.68	13105	2022-11-29 20:06:47.353	-0.017	0.076	1.014	0	0	0	4.285	0.939	-135.385	0	0	0	0	0	0	0
WT333(F4E4E1AF1293)	3.68	13105	2022-11-29 20:06:47.353	-0.016	0.076	1.013	0	0	0	4.285	0.939	-135.385	0	0	0	0	0	0	0
WT333(F4E4E1AF1293)	3.68	13105	2022-11-29 20:06:47.353	-0.016	0.076	1.013	0	0	0	4.285	0.939	-135.385	0	0	0	0	0	0	0
WT111(DD045F3F1DEA)	3.54	13108	2022-11-29 20:06:47.353	0.011	0.406	0.929	0	0	0	23.643	-0.621	-8.745	0	0	0	0	0	0	0
WT111(DD045F3F1DEA)	3.54	13108	2022-11-29 20:06:47.353	0.011	0.406	0.929	0	0	0	23.643	-0.621	-8.745	0	0	0	0	0	0	0
WT111(DD045F3F1DEA)	3.54	13108	2022-11-29 20:06:47.353	0.011	0.407	0.93	0	0	0	23.643	-0.621	-8.745	0	0	0	0	0	0	0
WT111(DD045F3F1DEA)	3.54	13108	2022-11-29 20:06:47.353	0.011	0.407	0.93	0	0	0	23.643	-0.621	-8.745	0	0	0	0	0	0	0
WT111(DD045F3F1DEA)	3.54	13108	2022-11-29 20:06:47.353	0.011	0.407	0.93	0	0	0	23.643	-0.621	-8.745	0	0	0	0	0	0	0
WT111(DD045F3F1DEA)	3.54	13108	2022-11-29 20:06:47.353	0.011	0.407	0.93	0	0	0	23.643	-0.621	-8.745	0	0	0	0	0	0	0
WT111(DD045F3F1DEA)	3.54	13108	2022-11-29 20:06:47.353	0.011	0.407	0.929	0	0	0	23.643	-0.621	-8.745	0	0	0	0	0	0	0
WT111(DD045F3F1DEA)	3.54	13108	2022-11-29 20:06:47.353	0.011	0.407	0.929	0	0	0	23.643	-0.621	-8.745	0	0	0	0	0	0	0
WT222(CAA14FCCF874)	3.62	13105	2022-11-29 20:06:47.368	0.002	-0.044	0.999	0	0	0	-2.56	-0.137	86.32	0	0	0	0	0	0	0
WT222(CAA14FCCF874)	3.62	13105	2022-11-29 20:06:47.368	0.002	-0.044	0.999	0	0	0	-2.56	-0.137	86.32	0	0	0	0	0	0	0
WT222(CAA14FCCF874)	3.62	13105	2022-11-29 20:06:47.368	0.002	-0.044	0.999	0	0	0	-2.56	-0.137	86.32	0	0	0	0	0	0	0
WT222(CAA14FCCF874)	3.62	13105	2022-11-29 20:06:47.368	0.002	-0.045	0.999	0	0	0	-2.56	-0.137	86.32	0	0	0	0	0	0	0
WT222(CAA14FCCF874)	3.62	13105	2022-11-29 20:06:47.368	0.002	-0.045	0.999	0	0	0	-2.56	-0.137	86.32	0	0	0	0	0	0	0
WT222(CAA14FCCF874)	3.62	13105	2022-11-29 20:06:47.368	0.002	-0.045	0.999	0	0	0	-2.56	-0.137	86.32	0	0	0	0	0	0	0
WT222(CAA14FCCF874)	3.62	13105	2022-11-29 20:06:47.368	0.002	-0.045	0.999	0	0	0	-2.56	-0.137	86.32	0	0	0	0	0	0	0
WT222(CAA14FCCF874)	3.62	13105	2022-11-29 20:06:47.368	0.002	-0.044	0.999	0	0	0	-2.56	-0.137	86.32	0	0	0	0	0	0	0
WT111(DD045F3F1DEA)	3.54	13108	2022-11-29 20:06:47.384	0.011	0.407	0.929	0	0	0	23.643	-0.621	-8.745	0	0	0	0	0	0	0
WT111(DD045F3F1DEA)	3.54	13108	2022-11-29 20:06:47.384	0.011	0.407	0.929	0	0	0	23.643	-0.621	-8.745	0	0	0	0	0	0	0
WT111(DD045F3F1DEA)	3.54	13108	2022-11-29 20:06:47.384	0.011	0.407	0.929	0	0	0	23.643	-0.621	-8.745	0	0	0	0	0	0	0
WT111(DD045F3F1DEA)	3.54	13108	2022-11-29 20:06:47.384	0.011	0.407	0.929	0	0	0	23.643	-0.621	-8.745	0	0	0	0	0	0	0
WT111(DD045F3F1DEA)	3.54	13108	2022-11-29 20:06:47.384	0.011	0.407	0.929	0	0	0	23.643	-0.621	-8.745	0	0	0	0	0	0	0
WT111(DD045F3F1DEA)	3.54	13108	2022-11-29 20:06:47.384	0.011	0.407	0.929	0	0	0	23.643	-0.621	-8.745	0	0	0	0	0	0	0
WT111(DD045F3F1DEA)	3.54	13108	2022-11-29 20:06:47.384	0.01	0.407	0.93	0	0	0	23.643	-0.621	-8.745	0	0	0	0	0	0	0
WT111(DD045F3F1DEA)	3.54	13108	2022-11-29 20:06:47.384	0.01	0.407	0.93	0	0	0	23.643	-0.621	-8.745	0	0	0	0	0	0	0
WT333(F4E4E1AF1293)	3.68	13105	2022-11-29 20:06:47.399	-0.016	0.076	1.013	0	0	0	4.285	0.939	-135.385	0	0	0	0	0	0	0
WT333(F4E4E1AF1293)	3.68	13105	2022-11-29 20:06:47.399	-0.016	0.076	1.013	0	0	0	4.285	0.939	-135.385	0	0	0	0	0	0	0
WT333(F4E4E1AF1293)	3.68	13105	2022-11-29 20:06:47.399	-0.017	0.076	1.013	0	0	0	4.285	0.939	-135.385	0	0	0	0	0	0	0
WT333(F4E4E1AF1293)	3.68	13105	2022-11-29 20:06:47.399	-0.017	0.076	1.013	0	0	0	4.285	0.939	-135.385	0	0	0	0	0	0	0
WT333(F4E4E1AF1293)	3.68	13105	2022-11-29 20:06:47.399	-0.017	0.076	1.013	0	0	0	4.285	0.939	-135.385	0	0	0	0	0	0	0
WT333(F4E4E1AF1293)	3.68	13105	2022-11-29 20:06:47.399	-0.017	0.076	1.013	0	0	0	4.285	0.939	-135.385	0	0	0	0	0	0	0
WT333(F4E4E1AF1293)	3.68	13105	2022-11-29 20:06:47.399	-0.017	0.076	1.013	0	0	0	4.285	0.939	-135.385	0	0	0	0	0	0	0
WT333(F4E4E1AF1293)	3.68	13105	2022-11-29 20:06:47.399	-0.017	0.076	1.013	0	0	0	4.285	0.939	-135.385	0	0	0	0	0	0	0
WT111(DD045F3F1DEA)	3.54	13108	2022-11-29 20:06:47.415	0.01	0.407	0.93	0	0	0	23.643	-0.621	-8.745	0	0	0	0	0	0	0
WT111(DD045F3F1DEA)	3.54	13108	2022-11-29 20:06:47.415	0.01	0.407	0.93	0	0	0	23.643	-0.621	-8.745	0	0	0	0	0	0	0
WT111(DD045F3F1DEA)	3.54	13108	2022-11-29 20:06:47.415	0.011	0.407	0.93	0	0	0	23.643	-0.621	-8.745	0	0	0	0	0	0	0
WT111(DD045F3F1DEA)	3.54	13108	2022-11-29 20:06:47.415	0.011	0.407	0.93	0	0	0	23.643	-0.621	-8.745	0	0	0	0	0	0	0
WT111(DD045F3F1DEA)	3.54	13108	2022-11-29 20:06:47.415	0.011	0.407	0.93	0	0	0	23.643	-0.621	-8.745	0	0	0	0	0	0	0
WT111(DD045F3F1DEA)	3.54	13108	2022-11-29 20:06:47.415	0.011	0.407	0.93	0	0	0	23.643	-0.621	-8.745	0	0	0	0	0	0	0
WT111(DD045F3F1DEA)	3.54	13108	2022-11-29 20:06:47.415	0.011	0.407	0.928	0	0	0	23.643	-0.621	-8.745	0	0	0	0	0	0	0
WT111(DD045F3F1DEA)	3.54	13108	2022-11-29 20:06:47.415	0.011	0.407	0.928	0	0	0	23.643	-0.621	-8.745	0	0	0	0	0	0	0
WT333(F4E4E1AF1293)	3.68	13105	2022-11-29 20:06:47.431	-0.017	0.076	1.013	0	0	0	4.285	0.939	-135.385	0	0	0	0	0	0	0
WT333(F4E4E1AF1293)	3.68	13105	2022-11-29 20:06:47.431	-0.017	0.076	1.013	0	0	0	4.285	0.939	-135.385	0	0	0	0	0	0	0
WT333(F4E4E1AF1293)	3.68	13105	2022-11-29 20:06:47.431	-0.017	0.076	1.013	0	0	0	4.285	0.939	-135.385	0	0	0	0	0	0	0
WT333(F4E4E1AF1293)	3.68	13105	2022-11-29 20:06:47.431	-0.017	0.076	1.013	0	0	0	4.285	0.939	-135.385	0	0	0	0	0	0	0
WT333(F4E4E1AF1293)	3.68	13105	2022-11-29 20:06:47.431	-0.017	0.076	1.013	0	0	0	4.285	0.939	-135.385	0	0	0	0	0	0	0
WT333(F4E4E1AF1293)	3.68	13105	2022-11-29 20:06:47.431	-0.017	0.076	1.013	0	0	0	4.285	0.939	-135.385	0	0	0	0	0	0	0
WT333(F4E4E1AF1293)	3.68	13105	2022-11-29 20:06:47.431	-0.017	0.076	1.013	0	0	0	4.285	0.939	-135.385	0	0	0	0	0	0	0
WT333(F4E4E1AF1293)	3.68	13105	2022-11-29 20:06:47.431	-0.017	0.076	1.013	0	0	0	4.285	0.939	-135.385	0	0	0	0	0	0	0
WT333(F4E4E1AF1293)	3.68	13105	2022-11-29 20:06:47.462	-0.017	0.076	1.013	0	0	0	4.285	0.939	-135.385	0	0	0	0	0	0	0
WT333(F4E4E1AF1293)	3.68	13105	2022-11-29 20:06:47.462	-0.017	0.076	1.013	0	0	0	4.285	0.939	-135.385	0	0	0	0	0	0	0
WT333(F4E4E1AF1293)	3.68	13105	2022-11-29 20:06:47.462	-0.016	0.076	1.013	0	0	0	4.285	0.939	-135.385	0	0	0	0	0	0	0
WT333(F4E4E1AF1293)	3.68	13105	2022-11-29 20:06:47.462	-0.016	0.076	1.013	0	0	0	4.285	0.939	-135.385	0	0	0	0	0	0	0
WT333(F4E4E1AF1293)	3.68	13105	2022-11-29 20:06:47.462	-0.016	0.076	1.013	0	0	0	4.285	0.939	-135.385	0	0	0	0	0	0	0
WT333(F4E4E1AF1293)	3.68	13105	2022-11-29 20:06:47.462	-0.016	0.076	1.013	0	0	0	4.285	0.939	-135.385	0	0	0	0	0	0	0
WT333(F4E4E1AF1293)	3.68	13105	2022-11-29 20:06:47.462	-0.017	0.076	1.012	0	0	0	4.285	0.939	-135.385	0	0	0	0	0	0	0
WT333(F4E4E1AF1293)	3.68	13105	2022-11-29 20:06:47.462	-0.017	0.076	1.012	0	0	0	4.285	0.939	-135.385	0	0	0	0	0	0	0
WT333(F4E4E1AF1293)	3.68	13105	2022-11-29 20:06:47.462	-0.017	0.076	1.012	0	0	0	4.285	0.939	-135.385	0	0	0	0	0	0	0
WT333(F4E4E1AF1293)	3.68	13105	2022-11-29 20:06:47.462	-0.017	0.076	1.012	0	0	0	4.285	0.939	-135.385	0	0	0	0	0	0	0
WT333(F4E4E1AF1293)	3.68	13105	2022-11-29 20:06:47.462	-0.017	0.075	1.013	0	0	0	4.285	0.939	-135.385	0	0	0	0	0	0	0
WT333(F4E4E1AF1293)	3.68	13105	2022-11-29 20:06:47.462	-0.017	0.075	1.013	0	0	0	4.285	0.939	-135.385	0	0	0	0	0	0	0
WT333(F4E4E1AF1293)	3.68	13105	2022-11-29 20:06:47.462	-0.017	0.075	1.013	0	0	0	4.285	0.939	-135.385	0	0	0	0	0	0	0
WT333(F4E4E1AF1293)	3.68	13105	2022-11-29 20:06:47.462	-0.017	0.075	1.013	0	0	0	4.285	0.939	-135.385	0	0	0	0	0	0	0
WT333(F4E4E1AF1293)	3.68	13105	2022-11-29 20:06:47.462	-0.016	0.077	1.014	0	0	0	4.285	0.939	-135.385	0	0	0	0	0	0	0
WT333(F4E4E1AF1293)	3.68	13105	2022-11-29 20:06:47.462	-0.016	0.077	1.014	0	0	0	4.285	0.939	-135.385	0	0	0	0	0	0	0
WT333(F4E4E1AF1293)	3.68	13105	2022-11-29 20:06:47.493	-0.016	0.077	1.014	0	0	0	4.285	0.939	-135.385	0	0	0	0	0	0	0
WT333(F4E4E1AF1293)	3.68	13105	2022-11-29 20:06:47.493	-0.017	0.076	1.013	0	0	0	4.285	0.939	-135.385	0	0	0	0	0	0	0
WT333(F4E4E1AF1293)	3.68	13105	2022-11-29 20:06:47.493	-0.017	0.076	1.013	0	0	0	4.285	0.939	-135.385	0	0	0	0	0	0	0
WT333(F4E4E1AF1293)	3.68	13105	2022-11-29 20:06:47.493	-0.017	0.076	1.013	0	0	0	4.285	0.939	-135.385	0	0	0	0	0	0	0
WT333(F4E4E1AF1293)	3.68	13105	2022-11-29 20:06:47.493	-0.017	0.076	1.013	0	0	0	4.285	0.939	-135.385	0	0	0	0	0	0	0
WT333(F4E4E1AF1293)	3.68	13105	2022-11-29 20:06:47.493	-0.017	0.077	1.013	0	0	0	4.285	0.939	-135.385	0	0	0	0	0	0	0
WT333(F4E4E1AF1293)	3.68	13105	2022-11-29 20:06:47.493	-0.017	0.077	1.013	0	0	0	4.285	0.939	-135.385	0	0	0	0	0	0	0
WT333(F4E4E1AF1293)	3.68	13105	2022-11-29 20:06:47.493	-0.017	0.077	1.013	0	0	0	4.285	0.939	-135.385	0	0	0	0	0	0	0
WT111(DD045F3F1DEA)	3.54	13108	2022-11-29 20:06:47.509	0.011	0.407	0.928	0	0	0	23.643	-0.621	-8.745	0	0	0	0	0	0	0
WT111(DD045F3F1DEA)	3.54	13108	2022-11-29 20:06:47.509	0.011	0.407	0.928	0	0	0	23.643	-0.621	-8.745	0	0	0	0	0	0	0
WT111(DD045F3F1DEA)	3.54	13108	2022-11-29 20:06:47.509	0.011	0.407	0.93	0	0	0	23.643	-0.621	-8.745	0	0	0	0	0	0	0
WT111(DD045F3F1DEA)	3.54	13108	2022-11-29 20:06:47.509	0.011	0.407	0.93	0	0	0	23.643	-0.621	-8.745	0	0	0	0	0	0	0
WT111(DD045F3F1DEA)	3.54	13108	2022-11-29 20:06:47.509	0.011	0.407	0.93	0	0	0	23.643	-0.621	-8.745	0	0	0	0	0	0	0
WT111(DD045F3F1DEA)	3.54	13108	2022-11-29 20:06:47.509	0.011	0.407	0.93	0	0	0	23.643	-0.621	-8.745	0	0	0	0	0	0	0
WT111(DD045F3F1DEA)	3.54	13108	2022-11-29 20:06:47.509	0.011	0.407	0.93	0	0	0	23.643	-0.621	-8.745	0	0	0	0	0	0	0
WT111(DD045F3F1DEA)	3.54	13108	2022-11-29 20:06:47.509	0.011	0.407	0.93	0	0	0	23.643	-0.621	-8.745	0	0	0	0	0	0	0
WT111(DD045F3F1DEA)	3.54	13108	2022-11-29 20:06:47.509	0.011	0.407	0.93	0	0	0	23.643	-0.621	-8.745	0	0	0	0	0	0	0
WT111(DD045F3F1DEA)	3.54	13108	2022-11-29 20:06:47.509	0.011	0.407	0.93	0	0	0	23.643	-0.621	-8.745	0	0	0	0	0	0	0
WT111(DD045F3F1DEA)	3.54	13108	2022-11-29 20:06:47.509	0.012	0.406	0.929	0	0	0	23.643	-0.621	-8.745	0	0	0	0	0	0	0
WT111(DD045F3F1DEA)	3.54	13108	2022-11-29 20:06:47.509	0.012	0.406	0.929	0	0	0	23.643	-0.621	-8.745	0	0	0	0	0	0	0
WT111(DD045F3F1DEA)	3.54	13108	2022-11-29 20:06:47.509	0.012	0.406	0.929	0	0	0	23.643	-0.621	-8.745	0	0	0	0	0	0	0
WT111(DD045F3F1DEA)	3.54	13108	2022-11-29 20:06:47.509	0.012	0.406	0.929	0	0	0	23.643	-0.621	-8.745	0	0	0	0	0	0	0
WT111(DD045F3F1DEA)	3.54	13108	2022-11-29 20:06:47.509	0.011	0.407	0.93	0	0	0	23.643	-0.621	-8.745	0	0	0	0	0	0	0
WT111(DD045F3F1DEA)	3.54	13108	2022-11-29 20:06:47.509	0.011	0.407	0.93	0	0	0	23.643	-0.621	-8.745	0	0	0	0	0	0	0
WT111(DD045F3F1DEA)	3.54	13108	2022-11-29 20:06:47.540	0.011	0.407	0.93	0	0	0	23.643	-0.621	-8.745	0	0	0	0	0	0	0
WT111(DD045F3F1DEA)	3.54	13108	2022-11-29 20:06:47.540	0.011	0.407	0.93	0	0	0	23.643	-0.621	-8.745	0	0	0	0	0	0	0
WT111(DD045F3F1DEA)	3.54	13108	2022-11-29 20:06:47.540	0.011	0.407	0.93	0	0	0	23.643	-0.621	-8.745	0	0	0	0	0	0	0
WT111(DD045F3F1DEA)	3.54	13108	2022-11-29 20:06:47.540	0.011	0.407	0.93	0	0	0	23.643	-0.621	-8.745	0	0	0	0	0	0	0
WT111(DD045F3F1DEA)	3.54	13108	2022-11-29 20:06:47.540	0.011	0.407	0.93	0	0	0	23.643	-0.621	-8.745	0	0	0	0	0	0	0
WT111(DD045F3F1DEA)	3.54	13108	2022-11-29 20:06:47.540	0.011	0.407	0.93	0	0	0	23.643	-0.621	-8.745	0	0	0	0	0	0	0
WT111(DD045F3F1DEA)	3.54	13108	2022-11-29 20:06:47.540	0.011	0.407	0.93	0	0	0	23.643	-0.621	-8.745	0	0	0	0	0	0	0
WT111(DD045F3F1DEA)	3.54	13108	2022-11-29 20:06:47.540	0.011	0.407	0.93	0	0	0	23.643	-0.621	-8.745	0	0	0	0	0	0	0
WT333(F4E4E1AF1293)	3.68	13105	2022-11-29 20:06:47.587	-0.017	0.077	1.013	0	0	0	4.285	0.939	-135.385	0	0	0	0	0	0	0
WT333(F4E4E1AF1293)	3.68	13105	2022-11-29 20:06:47.587	-0.017	0.076	1.013	0	0	0	4.285	0.939	-135.385	0	0	0	0	0	0	0
WT333(F4E4E1AF1293)	3.68	13105	2022-11-29 20:06:47.587	-0.017	0.076	1.013	0	0	0	4.285	0.939	-135.385	0	0	0	0	0	0	0
WT333(F4E4E1AF1293)	3.68	13105	2022-11-29 20:06:47.587	-0.017	0.076	1.013	0	0	0	4.285	0.939	-135.385	0	0	0	0	0	0	0
WT333(F4E4E1AF1293)	3.68	13105	2022-11-29 20:06:47.587	-0.017	0.076	1.013	0	0	0	4.285	0.939	-135.385	0	0	0	0	0	0	0
WT333(F4E4E1AF1293)	3.68	13105	2022-11-29 20:06:47.587	-0.017	0.077	1.013	0	0	0	4.285	0.939	-135.385	0	0	0	0	0	0	0
WT333(F4E4E1AF1293)	3.68	13105	2022-11-29 20:06:47.587	-0.017	0.077	1.013	0	0	0	4.285	0.939	-135.385	0	0	0	0	0	0	0
WT333(F4E4E1AF1293)	3.68	13105	2022-11-29 20:06:47.587	-0.017	0.077	1.013	0	0	0	4.285	0.939	-135.385	0	0	0	0	0	0	0
WT111(DD045F3F1DEA)	3.54	13108	2022-11-29 20:06:47.603	0.011	0.407	0.93	0	0	0	23.643	-0.621	-8.745	0	0	0	0	0	0	0
WT111(DD045F3F1DEA)	3.54	13108	2022-11-29 20:06:47.603	0.01	0.406	0.929	0	0	0	23.643	-0.621	-8.745	0	0	0	0	0	0	0
WT111(DD045F3F1DEA)	3.54	13108	2022-11-29 20:06:47.603	0.01	0.406	0.929	0	0	0	23.643	-0.621	-8.745	0	0	0	0	0	0	0
WT111(DD045F3F1DEA)	3.54	13108	2022-11-29 20:06:47.603	0.01	0.406	0.929	0	0	0	23.643	-0.621	-8.745	0	0	0	0	0	0	0
WT111(DD045F3F1DEA)	3.54	13108	2022-11-29 20:06:47.603	0.01	0.406	0.929	0	0	0	23.643	-0.621	-8.745	0	0	0	0	0	0	0
WT111(DD045F3F1DEA)	3.54	13108	2022-11-29 20:06:47.603	0.011	0.407	0.93	0	0	0	23.643	-0.621	-8.745	0	0	0	0	0	0	0
WT111(DD045F3F1DEA)	3.54	13108	2022-11-29 20:06:47.603	0.011	0.407	0.93	0	0	0	23.643	-0.621	-8.745	0	0	0	0	0	0	0
WT111(DD045F3F1DEA)	3.54	13108	2022-11-29 20:06:47.603	0.011	0.407	0.93	0	0	0	23.643	-0.621	-8.745	0	0	0	0	0	0	0
WT333(F4E4E1AF1293)	3.68	13105	2022-11-29 20:06:47.618	-0.017	0.077	1.013	0	0	0	4.285	0.939	-135.385	0	0	0	0	0	0	0
WT333(F4E4E1AF1293)	3.68	13105	2022-11-29 20:06:47.618	-0.017	0.076	1.013	0	0	0	4.285	0.939	-135.385	0	0	0	0	0	0	0
WT333(F4E4E1AF1293)	3.68	13105	2022-11-29 20:06:47.618	-0.017	0.076	1.013	0	0	0	4.285	0.939	-135.385	0	0	0	0	0	0	0
WT333(F4E4E1AF1293)	3.68	13105	2022-11-29 20:06:47.618	-0.017	0.076	1.013	0	0	0	4.285	0.939	-135.385	0	0	0	0	0	0	0
WT333(F4E4E1AF1293)	3.68	13105	2022-11-29 20:06:47.618	-0.017	0.076	1.013	0	0	0	4.285	0.939	-135.385	0	0	0	0	0	0	0
WT333(F4E4E1AF1293)	3.68	13105	2022-11-29 20:06:47.618	-0.017	0.076	1.013	0	0	0	4.285	0.939	-135.385	0	0	0	0	0	0	0
WT333(F4E4E1AF1293)	3.68	13105	2022-11-29 20:06:47.618	-0.017	0.076	1.013	0	0	0	4.285	0.939	-135.385	0	0	0	0	0	0	0
WT333(F4E4E1AF1293)	3.68	13105	2022-11-29 20:06:47.618	-0.017	0.076	1.013	0	0	0	4.285	0.939	-135.385	0	0	0	0	0	0	0
WT111(DD045F3F1DEA)	3.54	13108	2022-11-29 20:06:47.665	0.011	0.407	0.93	0	0	0	23.643	-0.621	-8.745	0	0	0	0	0	0	0
WT111(DD045F3F1DEA)	3.54	13108	2022-11-29 20:06:47.665	0.011	0.407	0.93	0	0	0	23.643	-0.621	-8.745	0	0	0	0	0	0	0
WT111(DD045F3F1DEA)	3.54	13108	2022-11-29 20:06:47.665	0.011	0.407	0.93	0	0	0	23.643	-0.621	-8.745	0	0	0	0	0	0	0
WT111(DD045F3F1DEA)	3.54	13108	2022-11-29 20:06:47.665	0.011	0.407	0.93	0	0	0	23.643	-0.621	-8.745	0	0	0	0	0	0	0
WT111(DD045F3F1DEA)	3.54	13108	2022-11-29 20:06:47.665	0.011	0.407	0.93	0	0	0	23.643	-0.621	-8.745	0	0	0	0	0	0	0
WT111(DD045F3F1DEA)	3.54	13108	2022-11-29 20:06:47.665	0.01	0.406	0.929	0	0	0	23.643	-0.621	-8.745	0	0	0	0	0	0	0
WT111(DD045F3F1DEA)	3.54	13108	2022-11-29 20:06:47.665	0.01	0.406	0.929	0	0	0	23.643	-0.621	-8.745	0	0	0	0	0	0	0
WT111(DD045F3F1DEA)	3.54	13108	2022-11-29 20:06:47.665	0.01	0.406	0.929	0	0	0	23.643	-0.621	-8.745	0	0	0	0	0	0	0
WT222(CAA14FCCF874)	3.62	13105	2022-11-29 20:06:47.665	0.002	-0.045	1	0	0	0	-2.56	-0.137	86.32	0	0	0	0	0	0	0
WT222(CAA14FCCF874)	3.62	13105	2022-11-29 20:06:47.681	0.002	-0.045	1	0	0	0	-2.56	-0.137	86.32	0	0	0	0	0	0	0
WT222(CAA14FCCF874)	3.62	13105	2022-11-29 20:06:47.681	0.002	-0.045	1	0	0	0	-2.56	-0.137	86.32	0	0	0	0	0	0	0
WT222(CAA14FCCF874)	3.62	13105	2022-11-29 20:06:47.681	0.002	-0.043	1	0	0	0	-2.56	-0.137	86.32	0	0	0	0	0	0	0
WT222(CAA14FCCF874)	3.62	13105	2022-11-29 20:06:47.681	0.002	-0.043	1	0	0	0	-2.56	-0.137	86.32	0	0	0	0	0	0	0
WT222(CAA14FCCF874)	3.62	13105	2022-11-29 20:06:47.681	0.002	-0.043	1	0	0	0	-2.56	-0.137	86.32	0	0	0	0	0	0	0
WT222(CAA14FCCF874)	3.62	13105	2022-11-29 20:06:47.681	0.002	-0.043	1	0	0	0	-2.56	-0.137	86.32	0	0	0	0	0	0	0
WT222(CAA14FCCF874)	3.62	13105	2022-11-29 20:06:47.681	0.002	-0.044	1	0	0	0	-2.56	-0.137	86.32	0	0	0	0	0	0	0
WT222(CAA14FCCF874)	3.62	13105	2022-11-29 20:06:47.681	0.002	-0.044	1	0	0	0	-2.56	-0.137	86.32	0	0	0	0	0	0	0
WT222(CAA14FCCF874)	3.62	13105	2022-11-29 20:06:47.681	0.002	-0.044	1	0	0	0	-2.56	-0.137	86.32	0	0	0	0	0	0	0
WT222(CAA14FCCF874)	3.62	13105	2022-11-29 20:06:47.681	0.002	-0.045	1	0	0	0	-2.56	-0.137	86.32	0	0	0	0	0	0	0
WT222(CAA14FCCF874)	3.62	13105	2022-11-29 20:06:47.681	0.002	-0.045	1	0	0	0	-2.56	-0.137	86.32	0	0	0	0	0	0	0
WT222(CAA14FCCF874)	3.62	13105	2022-11-29 20:06:47.681	0.002	-0.045	1	0	0	0	-2.56	-0.137	86.32	0	0	0	0	0	0	0
WT222(CAA14FCCF874)	3.62	13105	2022-11-29 20:06:47.681	0.002	-0.045	1	0	0	0	-2.56	-0.137	86.32	0	0	0	0	0	0	0
WT222(CAA14FCCF874)	3.62	13105	2022-11-29 20:06:47.681	0.003	-0.045	0.999	0	0	0	-2.56	-0.137	86.32	0	0	0	0	0	0	0
WT222(CAA14FCCF874)	3.62	13105	2022-11-29 20:06:47.681	0.003	-0.045	0.999	0	0	0	-2.56	-0.137	86.32	0	0	0	0	0	0	0
WT333(F4E4E1AF1293)	3.68	13105	2022-11-29 20:06:47.681	-0.017	0.076	1.013	0	0	0	4.285	0.939	-135.385	0	0	0	0	0	0	0
WT333(F4E4E1AF1293)	3.68	13105	2022-11-29 20:06:47.681	-0.017	0.076	1.013	0	0	0	4.285	0.939	-135.385	0	0	0	0	0	0	0
WT333(F4E4E1AF1293)	3.68	13105	2022-11-29 20:06:47.681	-0.017	0.076	1.013	0	0	0	4.285	0.939	-135.385	0	0	0	0	0	0	0
WT333(F4E4E1AF1293)	3.68	13105	2022-11-29 20:06:47.681	-0.017	0.076	1.013	0	0	0	4.285	0.939	-135.385	0	0	0	0	0	0	0
WT333(F4E4E1AF1293)	3.68	13105	2022-11-29 20:06:47.681	-0.017	0.076	1.013	0	0	0	4.285	0.939	-135.385	0	0	0	0	0	0	0
WT333(F4E4E1AF1293)	3.68	13105	2022-11-29 20:06:47.681	-0.017	0.076	1.013	0	0	0	4.285	0.939	-135.385	0	0	0	0	0	0	0
WT333(F4E4E1AF1293)	3.68	13105	2022-11-29 20:06:47.681	-0.017	0.076	1.013	0	0	0	4.285	0.939	-135.385	0	0	0	0	0	0	0
WT333(F4E4E1AF1293)	3.68	13105	2022-11-29 20:06:47.681	-0.017	0.076	1.013	0	0	0	4.285	0.939	-135.385	0	0	0	0	0	0	0
WT111(DD045F3F1DEA)	3.54	13108	2022-11-29 20:06:47.681	0.01	0.406	0.929	0	0	0	23.643	-0.621	-8.745	0	0	0	0	0	0	0
WT111(DD045F3F1DEA)	3.54	13108	2022-11-29 20:06:47.681	0.011	0.408	0.929	0	0	0	23.643	-0.621	-8.745	0	0	0	0	0	0	0
WT111(DD045F3F1DEA)	3.54	13108	2022-11-29 20:06:47.681	0.011	0.408	0.929	0	0	0	23.643	-0.621	-8.745	0	0	0	0	0	0	0
WT111(DD045F3F1DEA)	3.54	13108	2022-11-29 20:06:47.681	0.011	0.408	0.929	0	0	0	23.643	-0.621	-8.745	0	0	0	0	0	0	0
WT111(DD045F3F1DEA)	3.54	13108	2022-11-29 20:06:47.681	0.011	0.408	0.929	0	0	0	23.643	-0.621	-8.745	0	0	0	0	0	0	0
WT111(DD045F3F1DEA)	3.54	13108	2022-11-29 20:06:47.681	0.011	0.406	0.929	0	0	0	23.643	-0.621	-8.745	0	0	0	0	0	0	0
WT111(DD045F3F1DEA)	3.54	13108	2022-11-29 20:06:47.681	0.011	0.406	0.929	0	0	0	23.643	-0.621	-8.745	0	0	0	0	0	0	0
WT111(DD045F3F1DEA)	3.54	13108	2022-11-29 20:06:47.681	0.011	0.406	0.929	0	0	0	23.643	-0.621	-8.745	0	0	0	0	0	0	0
WT333(F4E4E1AF1293)	3.68	13105	2022-11-29 20:06:47.712	-0.017	0.076	1.013	0	0	0	4.285	0.939	-135.385	0	0	0	0	0	0	0
WT333(F4E4E1AF1293)	3.68	13105	2022-11-29 20:06:47.712	-0.016	0.076	1.014	0	0	0	4.285	0.939	-135.385	0	0	0	0	0	0	0
WT333(F4E4E1AF1293)	3.68	13105	2022-11-29 20:06:47.712	-0.016	0.076	1.014	0	0	0	4.285	0.939	-135.385	0	0	0	0	0	0	0
WT333(F4E4E1AF1293)	3.68	13105	2022-11-29 20:06:47.712	-0.016	0.076	1.014	0	0	0	4.285	0.939	-135.385	0	0	0	0	0	0	0
WT333(F4E4E1AF1293)	3.68	13105	2022-11-29 20:06:47.712	-0.016	0.076	1.014	0	0	0	4.285	0.939	-135.385	0	0	0	0	0	0	0
WT333(F4E4E1AF1293)	3.68	13105	2022-11-29 20:06:47.712	-0.014	0.077	1.014	0	0	0	4.285	0.939	-135.385	0	0	0	0	0	0	0
WT333(F4E4E1AF1293)	3.68	13105	2022-11-29 20:06:47.712	-0.014	0.077	1.014	0	0	0	4.285	0.939	-135.385	0	0	0	0	0	0	0
WT333(F4E4E1AF1293)	3.68	13105	2022-11-29 20:06:47.712	-0.014	0.077	1.014	0	0	0	4.285	0.939	-135.385	0	0	0	0	0	0	0
WT111(DD045F3F1DEA)	3.54	13108	2022-11-29 20:06:47.712	0.011	0.406	0.929	0	0	0	23.643	-0.621	-8.745	0	0	0	0	0	0	0
WT111(DD045F3F1DEA)	3.54	13108	2022-11-29 20:06:47.728	0.011	0.407	0.929	0	0	0	23.643	-0.621	-8.745	0	0	0	0	0	0	0
WT111(DD045F3F1DEA)	3.54	13108	2022-11-29 20:06:47.728	0.011	0.407	0.929	0	0	0	23.643	-0.621	-8.745	0	0	0	0	0	0	0
WT111(DD045F3F1DEA)	3.54	13108	2022-11-29 20:06:47.728	0.011	0.407	0.929	0	0	0	23.643	-0.621	-8.745	0	0	0	0	0	0	0
WT111(DD045F3F1DEA)	3.54	13108	2022-11-29 20:06:47.728	0.011	0.407	0.929	0	0	0	23.643	-0.621	-8.745	0	0	0	0	0	0	0
WT111(DD045F3F1DEA)	3.54	13108	2022-11-29 20:06:47.728	0.011	0.406	0.928	0	0	0	23.643	-0.621	-8.745	0	0	0	0	0	0	0
WT111(DD045F3F1DEA)	3.54	13108	2022-11-29 20:06:47.728	0.011	0.406	0.928	0	0	0	23.643	-0.621	-8.745	0	0	0	0	0	0	0
WT111(DD045F3F1DEA)	3.54	13108	2022-11-29 20:06:47.728	0.011	0.406	0.928	0	0	0	23.643	-0.621	-8.745	0	0	0	0	0	0	0
WT222(CAA14FCCF874)	3.62	13105	2022-11-29 20:06:47.728	0.002	-0.044	0.999	0	0	0	-2.56	-0.137	86.32	0	0	0	0	0	0	0
WT222(CAA14FCCF874)	3.62	13105	2022-11-29 20:06:47.728	0.002	-0.044	0.999	0	0	0	-2.56	-0.137	86.32	0	0	0	0	0	0	0
WT222(CAA14FCCF874)	3.62	13105	2022-11-29 20:06:47.728	0.001	-0.044	0.999	0	0	0	-2.56	-0.137	86.32	0	0	0	0	0	0	0
WT222(CAA14FCCF874)	3.62	13105	2022-11-29 20:06:47.728	0.001	-0.044	0.999	0	0	0	-2.56	-0.137	86.32	0	0	0	0	0	0	0
WT222(CAA14FCCF874)	3.62	13105	2022-11-29 20:06:47.728	0.001	-0.044	0.999	0	0	0	-2.56	-0.137	86.32	0	0	0	0	0	0	0
WT222(CAA14FCCF874)	3.62	13105	2022-11-29 20:06:47.728	0.001	-0.044	0.999	0	0	0	-2.56	-0.137	86.32	0	0	0	0	0	0	0
WT222(CAA14FCCF874)	3.62	13105	2022-11-29 20:06:47.728	0.002	-0.044	1	0	0	0	-2.56	-0.137	86.32	0	0	0	0	0	0	0
WT222(CAA14FCCF874)	3.62	13105	2022-11-29 20:06:47.728	0.002	-0.044	1	0	0	0	-2.56	-0.137	86.32	0	0	0	0	0	0	0
WT111(DD045F3F1DEA)	3.54	13108	2022-11-29 20:06:47.743	0.011	0.406	0.928	0	0	0	23.643	-0.621	-8.745	0	0	0	0	0	0	0
WT111(DD045F3F1DEA)	3.54	13108	2022-11-29 20:06:47.743	0.011	0.408	0.929	0	0	0	23.643	-0.621	-8.745	0	0	0	0	0	0	0
WT111(DD045F3F1DEA)	3.54	13108	2022-11-29 20:06:47.743	0.011	0.408	0.929	0	0	0	23.643	-0.621	-8.745	0	0	0	0	0	0	0
WT111(DD045F3F1DEA)	3.54	13108	2022-11-29 20:06:47.743	0.011	0.408	0.929	0	0	0	23.643	-0.621	-8.745	0	0	0	0	0	0	0
WT111(DD045F3F1DEA)	3.54	13108	2022-11-29 20:06:47.743	0.011	0.408	0.929	0	0	0	23.643	-0.621	-8.745	0	0	0	0	0	0	0
WT111(DD045F3F1DEA)	3.54	13108	2022-11-29 20:06:47.743	0.01	0.407	0.929	0	0	0	23.643	-0.621	-8.745	0	0	0	0	0	0	0
WT111(DD045F3F1DEA)	3.54	13108	2022-11-29 20:06:47.743	0.01	0.407	0.929	0	0	0	23.643	-0.621	-8.745	0	0	0	0	0	0	0
WT111(DD045F3F1DEA)	3.54	13108	2022-11-29 20:06:47.743	0.01	0.407	0.929	0	0	0	23.643	-0.621	-8.745	0	0	0	0	0	0	0
WT333(F4E4E1AF1293)	3.68	13105	2022-11-29 20:06:47.759	-0.014	0.077	1.014	0	0	0	4.285	0.939	-135.385	0	0	0	0	0	0	0
WT333(F4E4E1AF1293)	3.68	13105	2022-11-29 20:06:47.759	-0.015	0.077	1.013	0	0	0	4.29	0.939	-135.385	0	0	0	0	0	0	0
WT333(F4E4E1AF1293)	3.68	13105	2022-11-29 20:06:47.759	-0.015	0.077	1.013	0	0	0	4.29	0.939	-135.385	0	0	0	0	0	0	0
WT333(F4E4E1AF1293)	3.68	13105	2022-11-29 20:06:47.759	-0.015	0.077	1.013	0	0	0	4.29	0.939	-135.385	0	0	0	0	0	0	0
WT333(F4E4E1AF1293)	3.68	13105	2022-11-29 20:06:47.759	-0.015	0.077	1.013	0	0	0	4.29	0.939	-135.385	0	0	0	0	0	0	0
WT333(F4E4E1AF1293)	3.68	13105	2022-11-29 20:06:47.759	-0.014	0.074	1.012	0	0	0	4.29	0.939	-135.385	0	0	0	0	0	0	0
WT333(F4E4E1AF1293)	3.68	13105	2022-11-29 20:06:47.759	-0.014	0.074	1.012	0	0	0	4.29	0.939	-135.385	0	0	0	0	0	0	0
WT333(F4E4E1AF1293)	3.68	13105	2022-11-29 20:06:47.759	-0.014	0.074	1.012	0	0	0	4.29	0.939	-135.385	0	0	0	0	0	0	0
WT111(DD045F3F1DEA)	3.54	13108	2022-11-29 20:06:47.806	0.01	0.407	0.929	0	0	0	23.643	-0.621	-8.745	0	0	0	0	0	0	0
WT111(DD045F3F1DEA)	3.54	13108	2022-11-29 20:06:47.806	0.011	0.407	0.929	0	0	0	23.643	-0.621	-8.745	0	0	0	0	0	0	0
WT111(DD045F3F1DEA)	3.54	13108	2022-11-29 20:06:47.806	0.011	0.407	0.929	0	0	0	23.643	-0.621	-8.745	0	0	0	0	0	0	0
WT111(DD045F3F1DEA)	3.54	13108	2022-11-29 20:06:47.806	0.011	0.407	0.929	0	0	0	23.643	-0.621	-8.745	0	0	0	0	0	0	0
WT111(DD045F3F1DEA)	3.54	13108	2022-11-29 20:06:47.806	0.011	0.407	0.929	0	0	0	23.643	-0.621	-8.745	0	0	0	0	0	0	0
WT111(DD045F3F1DEA)	3.54	13108	2022-11-29 20:06:47.806	0.011	0.408	0.93	0	0	0	23.643	-0.621	-8.745	0	0	0	0	0	0	0
WT111(DD045F3F1DEA)	3.54	13108	2022-11-29 20:06:47.806	0.011	0.408	0.93	0	0	0	23.643	-0.621	-8.745	0	0	0	0	0	0	0
WT111(DD045F3F1DEA)	3.54	13108	2022-11-29 20:06:47.806	0.011	0.408	0.93	0	0	0	23.643	-0.621	-8.745	0	0	0	0	0	0	0
WT333(F4E4E1AF1293)	3.68	13105	2022-11-29 20:06:47.821	-0.014	0.074	1.012	0	0	0	4.29	0.939	-135.385	0	0	0	0	0	0	0
WT333(F4E4E1AF1293)	3.68	13105	2022-11-29 20:06:47.821	-0.016	0.079	1.015	0	0	0	4.29	0.939	-135.385	0	0	0	0	0	0	0
WT333(F4E4E1AF1293)	3.68	13105	2022-11-29 20:06:47.821	-0.016	0.079	1.015	0	0	0	4.29	0.939	-135.385	0	0	0	0	0	0	0
WT333(F4E4E1AF1293)	3.68	13105	2022-11-29 20:06:47.821	-0.016	0.079	1.015	0	0	0	4.29	0.939	-135.385	0	0	0	0	0	0	0
WT333(F4E4E1AF1293)	3.68	13105	2022-11-29 20:06:47.821	-0.016	0.079	1.015	0	0	0	4.29	0.939	-135.385	0	0	0	0	0	0	0
WT333(F4E4E1AF1293)	3.68	13105	2022-11-29 20:06:47.821	-0.017	0.073	1.011	-0.183	0.122	0	4.285	0.939	-135.385	0	0	0	0	0	0	0
WT333(F4E4E1AF1293)	3.68	13105	2022-11-29 20:06:47.821	-0.017	0.073	1.011	-0.183	0.122	0	4.285	0.939	-135.385	0	0	0	0	0	0	0
WT333(F4E4E1AF1293)	3.68	13105	2022-11-29 20:06:47.821	-0.017	0.073	1.011	-0.183	0.122	0	4.285	0.939	-135.385	0	0	0	0	0	0	0
WT111(DD045F3F1DEA)	3.54	13108	2022-11-29 20:06:47.837	0.011	0.408	0.93	0	0	0	23.643	-0.621	-8.745	0	0	0	0	0	0	0
WT111(DD045F3F1DEA)	3.54	13108	2022-11-29 20:06:47.837	0.011	0.405	0.929	0	0	0	23.643	-0.621	-8.745	0	0	0	0	0	0	0
WT111(DD045F3F1DEA)	3.54	13108	2022-11-29 20:06:47.837	0.011	0.405	0.929	0	0	0	23.643	-0.621	-8.745	0	0	0	0	0	0	0
WT111(DD045F3F1DEA)	3.54	13108	2022-11-29 20:06:47.837	0.011	0.405	0.929	0	0	0	23.643	-0.621	-8.745	0	0	0	0	0	0	0
WT111(DD045F3F1DEA)	3.54	13108	2022-11-29 20:06:47.837	0.011	0.405	0.929	0	0	0	23.643	-0.621	-8.745	0	0	0	0	0	0	0
WT111(DD045F3F1DEA)	3.54	13108	2022-11-29 20:06:47.837	0.011	0.409	0.93	0	0	0	23.643	-0.621	-8.745	0	0	0	0	0	0	0
WT111(DD045F3F1DEA)	3.54	13108	2022-11-29 20:06:47.837	0.011	0.409	0.93	0	0	0	23.643	-0.621	-8.745	0	0	0	0	0	0	0
WT111(DD045F3F1DEA)	3.54	13108	2022-11-29 20:06:47.837	0.011	0.409	0.93	0	0	0	23.643	-0.621	-8.745	0	0	0	0	0	0	0
WT222(CAA14FCCF874)	3.62	13105	2022-11-29 20:06:47.853	0.002	-0.044	1	0	0	0	-2.56	-0.137	86.32	0	0	0	0	0	0	0
WT222(CAA14FCCF874)	3.62	13105	2022-11-29 20:06:47.853	0.002	-0.044	1	0	0	0	-2.56	-0.137	86.32	0	0	0	0	0	0	0
WT222(CAA14FCCF874)	3.62	13105	2022-11-29 20:06:47.853	0.002	-0.045	1	0	0	0	-2.56	-0.137	86.32	0	0	0	0	0	0	0
WT222(CAA14FCCF874)	3.62	13105	2022-11-29 20:06:47.853	0.002	-0.045	1	0	0	0	-2.56	-0.137	86.32	0	0	0	0	0	0	0
WT222(CAA14FCCF874)	3.62	13105	2022-11-29 20:06:47.853	0.002	-0.045	1	0	0	0	-2.56	-0.137	86.32	0	0	0	0	0	0	0
WT222(CAA14FCCF874)	3.62	13105	2022-11-29 20:06:47.853	0.002	-0.045	1	0	0	0	-2.56	-0.137	86.32	0	0	0	0	0	0	0
WT222(CAA14FCCF874)	3.62	13105	2022-11-29 20:06:47.853	0.002	-0.045	1	0	0	0	-2.56	-0.137	86.32	0	0	0	0	0	0	0
WT222(CAA14FCCF874)	3.62	13105	2022-11-29 20:06:47.853	0.002	-0.045	1	0	0	0	-2.56	-0.137	86.32	0	0	0	0	0	0	0
WT111(DD045F3F1DEA)	3.54	13108	2022-11-29 20:06:47.900	0.011	0.409	0.93	0	0	0	23.643	-0.621	-8.745	0	0	0	0	0	0	0
WT111(DD045F3F1DEA)	3.54	13108	2022-11-29 20:06:47.900	0.011	0.406	0.929	0	0	0	23.643	-0.621	-8.745	0	0	0	0	0	0	0
WT111(DD045F3F1DEA)	3.54	13108	2022-11-29 20:06:47.900	0.011	0.406	0.929	0	0	0	23.643	-0.621	-8.745	0	0	0	0	0	0	0
WT111(DD045F3F1DEA)	3.54	13108	2022-11-29 20:06:47.900	0.011	0.406	0.929	0	0	0	23.643	-0.621	-8.745	0	0	0	0	0	0	0
WT111(DD045F3F1DEA)	3.54	13108	2022-11-29 20:06:47.900	0.011	0.406	0.929	0	0	0	23.643	-0.621	-8.745	0	0	0	0	0	0	0
WT111(DD045F3F1DEA)	3.54	13108	2022-11-29 20:06:47.900	0.011	0.408	0.93	0	0	0	23.643	-0.621	-8.745	0	0	0	0	0	0	0
WT111(DD045F3F1DEA)	3.54	13108	2022-11-29 20:06:47.900	0.011	0.408	0.93	0	0	0	23.643	-0.621	-8.745	0	0	0	0	0	0	0
WT111(DD045F3F1DEA)	3.54	13108	2022-11-29 20:06:47.900	0.011	0.408	0.93	0	0	0	23.643	-0.621	-8.745	0	0	0	0	0	0	0
WT111(DD045F3F1DEA)	3.54	13108	2022-11-29 20:06:47.931	0.011	0.408	0.93	0	0	0	23.643	-0.621	-8.745	0	0	0	0	0	0	0
WT111(DD045F3F1DEA)	3.54	13108	2022-11-29 20:06:47.931	0.011	0.407	0.93	0	0	0	23.643	-0.621	-8.745	0	0	0	0	0	0	0
WT111(DD045F3F1DEA)	3.54	13108	2022-11-29 20:06:47.931	0.011	0.407	0.93	0	0	0	23.643	-0.621	-8.745	0	0	0	0	0	0	0
WT111(DD045F3F1DEA)	3.54	13108	2022-11-29 20:06:47.931	0.011	0.407	0.93	0	0	0	23.643	-0.621	-8.745	0	0	0	0	0	0	0
WT111(DD045F3F1DEA)	3.54	13108	2022-11-29 20:06:47.931	0.011	0.407	0.93	0	0	0	23.643	-0.621	-8.745	0	0	0	0	0	0	0
WT111(DD045F3F1DEA)	3.54	13108	2022-11-29 20:06:47.931	0.011	0.408	0.93	0	0	0	23.643	-0.621	-8.745	0	0	0	0	0	0	0
WT111(DD045F3F1DEA)	3.54	13108	2022-11-29 20:06:47.931	0.011	0.408	0.93	0	0	0	23.643	-0.621	-8.745	0	0	0	0	0	0	0
WT111(DD045F3F1DEA)	3.54	13108	2022-11-29 20:06:47.931	0.011	0.408	0.93	0	0	0	23.643	-0.621	-8.745	0	0	0	0	0	0	0
WT333(F4E4E1AF1293)	3.68	13105	2022-11-29 20:06:47.946	-0.017	0.073	1.011	-0.183	0.122	0	4.285	0.939	-135.385	0	0	0	0	0	0	0
WT333(F4E4E1AF1293)	3.68	13105	2022-11-29 20:06:47.946	-0.014	0.077	1.015	0	0.122	0	4.285	0.939	-135.385	0	0	0	0	0	0	0
WT333(F4E4E1AF1293)	3.68	13105	2022-11-29 20:06:47.946	-0.014	0.077	1.015	0	0.122	0	4.285	0.939	-135.385	0	0	0	0	0	0	0
WT333(F4E4E1AF1293)	3.68	13105	2022-11-29 20:06:47.946	-0.014	0.077	1.015	0	0.122	0	4.285	0.939	-135.385	0	0	0	0	0	0	0
WT333(F4E4E1AF1293)	3.68	13105	2022-11-29 20:06:47.946	-0.014	0.077	1.015	0	0.122	0	4.285	0.939	-135.385	0	0	0	0	0	0	0
WT333(F4E4E1AF1293)	3.68	13105	2022-11-29 20:06:47.946	-0.01	0.075	1.014	0	0.061	0	4.285	0.939	-135.385	0	0	0	0	0	0	0
WT333(F4E4E1AF1293)	3.68	13105	2022-11-29 20:06:47.946	-0.01	0.075	1.014	0	0.061	0	4.285	0.939	-135.385	0	0	0	0	0	0	0
WT333(F4E4E1AF1293)	3.68	13105	2022-11-29 20:06:47.946	-0.01	0.075	1.014	0	0.061	0	4.285	0.939	-135.385	0	0	0	0	0	0	0
WT111(DD045F3F1DEA)	3.54	13108	2022-11-29 20:06:47.993	0.011	0.408	0.93	0	0	0	23.643	-0.621	-8.745	0	0	0	0	0	0	0
WT111(DD045F3F1DEA)	3.54	13108	2022-11-29 20:06:47.993	0.011	0.407	0.928	0	0	0	23.643	-0.621	-8.745	0	0	0	0	0	0	0
WT111(DD045F3F1DEA)	3.54	13108	2022-11-29 20:06:47.993	0.011	0.407	0.928	0	0	0	23.643	-0.621	-8.745	0	0	0	0	0	0	0
WT111(DD045F3F1DEA)	3.54	13108	2022-11-29 20:06:47.993	0.011	0.407	0.928	0	0	0	23.643	-0.621	-8.745	0	0	0	0	0	0	0
WT111(DD045F3F1DEA)	3.54	13108	2022-11-29 20:06:47.993	0.011	0.407	0.928	0	0	0	23.643	-0.621	-8.745	0	0	0	0	0	0	0
WT111(DD045F3F1DEA)	3.54	13108	2022-11-29 20:06:47.993	0.01	0.406	0.93	0	0	0	23.643	-0.621	-8.745	0	0	0	0	0	0	0
WT111(DD045F3F1DEA)	3.54	13108	2022-11-29 20:06:47.993	0.01	0.406	0.93	0	0	0	23.643	-0.621	-8.745	0	0	0	0	0	0	0
WT111(DD045F3F1DEA)	3.54	13108	2022-11-29 20:06:47.993	0.01	0.406	0.93	0	0	0	23.643	-0.621	-8.745	0	0	0	0	0	0	0
WT111(DD045F3F1DEA)	3.54	13108	2022-11-29 20:06:47.993	0.01	0.406	0.93	0	0	0	23.643	-0.621	-8.745	0	0	0	0	0	0	0
WT111(DD045F3F1DEA)	3.54	13108	2022-11-29 20:06:47.993	0.01	0.408	0.929	0	0	0	23.643	-0.621	-8.745	0	0	0	0	0	0	0
WT111(DD045F3F1DEA)	3.54	13108	2022-11-29 20:06:47.993	0.01	0.408	0.929	0	0	0	23.643	-0.621	-8.745	0	0	0	0	0	0	0
WT111(DD045F3F1DEA)	3.54	13108	2022-11-29 20:06:47.993	0.01	0.408	0.929	0	0	0	23.643	-0.621	-8.745	0	0	0	0	0	0	0
WT111(DD045F3F1DEA)	3.54	13108	2022-11-29 20:06:47.993	0.01	0.408	0.929	0	0	0	23.643	-0.621	-8.745	0	0	0	0	0	0	0
WT111(DD045F3F1DEA)	3.54	13108	2022-11-29 20:06:47.993	0.011	0.405	0.93	0	0	0	23.643	-0.621	-8.745	0	0	0	0	0	0	0
WT111(DD045F3F1DEA)	3.54	13108	2022-11-29 20:06:47.993	0.011	0.405	0.93	0	0	0	23.643	-0.621	-8.745	0	0	0	0	0	0	0
WT111(DD045F3F1DEA)	3.54	13108	2022-11-29 20:06:47.993	0.011	0.405	0.93	0	0	0	23.643	-0.621	-8.745	0	0	0	0	0	0	0
WT111(DD045F3F1DEA)	3.54	13108	2022-11-29 20:06:48.056	0.011	0.405	0.93	0	0	0	23.643	-0.621	-8.745	0	0	0	0	0	0	0
WT111(DD045F3F1DEA)	3.54	13108	2022-11-29 20:06:48.056	0.011	0.408	0.929	0	0	0	23.643	-0.621	-8.745	0	0	0	0	0	0	0
WT111(DD045F3F1DEA)	3.54	13108	2022-11-29 20:06:48.056	0.011	0.408	0.929	0	0	0	23.643	-0.621	-8.745	0	0	0	0	0	0	0
WT111(DD045F3F1DEA)	3.54	13108	2022-11-29 20:06:48.056	0.011	0.408	0.929	0	0	0	23.643	-0.621	-8.745	0	0	0	0	0	0	0
WT111(DD045F3F1DEA)	3.54	13108	2022-11-29 20:06:48.056	0.01	0.408	0.929	0	0	0	23.643	-0.621	-8.745	0	0	0	0	0	0	0
WT111(DD045F3F1DEA)	3.54	13108	2022-11-29 20:06:48.056	0.01	0.408	0.929	0	0	0	23.643	-0.621	-8.745	0	0	0	0	0	0	0
WT111(DD045F3F1DEA)	3.54	13108	2022-11-29 20:06:48.056	0.01	0.408	0.929	0	0	0	23.643	-0.621	-8.745	0	0	0	0	0	0	0
WT111(DD045F3F1DEA)	3.54	13108	2022-11-29 20:06:48.056	0.01	0.408	0.929	0	0	0	23.643	-0.621	-8.745	0	0	0	0	0	0	0
WT222(CAA14FCCF874)	3.62	13105	2022-11-29 20:06:48.056	0.002	-0.045	1	0	0	0	-2.56	-0.137	86.32	0	0	0	0	0	0	0
WT222(CAA14FCCF874)	3.62	13105	2022-11-29 20:06:48.056	0.002	-0.045	0.999	0	0	0	-2.56	-0.137	86.32	0	0	0	0	0	0	0
WT222(CAA14FCCF874)	3.62	13105	2022-11-29 20:06:48.056	0.002	-0.045	0.999	0	0	0	-2.56	-0.137	86.32	0	0	0	0	0	0	0
WT222(CAA14FCCF874)	3.62	13105	2022-11-29 20:06:48.056	0.002	-0.045	0.999	0	0	0	-2.56	-0.137	86.32	0	0	0	0	0	0	0
WT222(CAA14FCCF874)	3.62	13105	2022-11-29 20:06:48.056	0.002	-0.045	0.999	0	0	0	-2.56	-0.137	86.32	0	0	0	0	0	0	0
WT222(CAA14FCCF874)	3.62	13105	2022-11-29 20:06:48.056	0.002	-0.044	1	0	0	0	-2.56	-0.137	86.32	0	0	0	0	0	0	0
WT222(CAA14FCCF874)	3.62	13105	2022-11-29 20:06:48.056	0.002	-0.044	1	0	0	0	-2.56	-0.137	86.32	0	0	0	0	0	0	0
WT222(CAA14FCCF874)	3.62	13105	2022-11-29 20:06:48.056	0.002	-0.044	1	0	0	0	-2.56	-0.137	86.32	0	0	0	0	0	0	0
WT222(CAA14FCCF874)	3.62	13105	2022-11-29 20:06:48.056	0.006	-0.048	0.999	0	0	0	-2.56	-0.137	86.32	0	0	0	0	0	0	0
WT222(CAA14FCCF874)	3.62	13105	2022-11-29 20:06:48.056	0.003	-0.042	1	0	0	0	-2.56	-0.137	86.32	0	0	0	0	0	0	0
WT222(CAA14FCCF874)	3.62	13105	2022-11-29 20:06:48.056	0.003	-0.042	1	0	0	0	-2.56	-0.143	86.32	0	0	0	0	0	0	0
WT222(CAA14FCCF874)	3.62	13105	2022-11-29 20:06:48.056	0.003	-0.042	1	0	0	0	-2.56	-0.143	86.32	0	0	0	0	0	0	0
WT222(CAA14FCCF874)	3.62	13105	2022-11-29 20:06:48.056	0.003	-0.042	1	0	0	0	-2.56	-0.143	86.32	0	0	0	0	0	0	0
WT222(CAA14FCCF874)	3.62	13105	2022-11-29 20:06:48.056	0.003	-0.048	0.998	0	0	0	-2.56	-0.143	86.32	0	0	0	0	0	0	0
WT222(CAA14FCCF874)	3.62	13105	2022-11-29 20:06:48.056	0.003	-0.048	0.998	0	0	0	-2.56	-0.143	86.32	0	0	0	0	0	0	0
WT222(CAA14FCCF874)	3.62	13105	2022-11-29 20:06:48.056	0.003	-0.048	0.998	0	0	0	-2.56	-0.143	86.32	0	0	0	0	0	0	0
WT111(DD045F3F1DEA)	3.54	13108	2022-11-29 20:06:48.071	0.011	0.406	0.93	0	0	0	23.643	-0.621	-8.745	0	0	0	0	0	0	0
WT111(DD045F3F1DEA)	3.54	13108	2022-11-29 20:06:48.071	0.011	0.406	0.93	0	0	0	23.643	-0.621	-8.745	0	0	0	0	0	0	0
WT111(DD045F3F1DEA)	3.54	13108	2022-11-29 20:06:48.071	0.011	0.406	0.93	0	0	0	23.643	-0.621	-8.745	0	0	0	0	0	0	0
WT111(DD045F3F1DEA)	3.54	13108	2022-11-29 20:06:48.071	0.011	0.406	0.93	0	0	0	23.643	-0.621	-8.745	0	0	0	0	0	0	0
WT111(DD045F3F1DEA)	3.54	13108	2022-11-29 20:06:48.071	0.011	0.409	0.93	0	0	0	23.643	-0.621	-8.745	0	0	0	0	0	0	0
WT111(DD045F3F1DEA)	3.54	13108	2022-11-29 20:06:48.071	0.011	0.409	0.93	0	0	0	23.643	-0.621	-8.745	0	0	0	0	0	0	0
WT111(DD045F3F1DEA)	3.54	13108	2022-11-29 20:06:48.071	0.011	0.409	0.93	0	0	0	23.643	-0.621	-8.745	0	0	0	0	0	0	0
WT111(DD045F3F1DEA)	3.54	13108	2022-11-29 20:06:48.071	0.011	0.409	0.93	0	0	0	23.643	-0.621	-8.745	0	0	0	0	0	0	0
WT333(F4E4E1AF1293)	3.68	13105	2022-11-29 20:06:48.103	-0.01	0.075	1.014	0	0.061	0	4.285	0.939	-135.385	0	0	0	0	0	0	0
WT333(F4E4E1AF1293)	3.68	13105	2022-11-29 20:06:48.103	-0.014	0.075	1.013	0.549	0.122	0	4.285	0.945	-135.385	0	0	0	0	0	0	0
WT333(F4E4E1AF1293)	3.68	13105	2022-11-29 20:06:48.103	-0.014	0.075	1.013	0.549	0.122	0	4.29	0.945	-135.385	0	0	0	0	0	0	0
WT333(F4E4E1AF1293)	3.68	13105	2022-11-29 20:06:48.103	-0.014	0.075	1.013	0.549	0.122	0	4.29	0.945	-135.385	0	0	0	0	0	0	0
WT333(F4E4E1AF1293)	3.68	13105	2022-11-29 20:06:48.103	-0.014	0.075	1.013	0.549	0.122	0	4.296	0.945	-135.385	0	0	0	0	0	0	0
WT333(F4E4E1AF1293)	3.68	13105	2022-11-29 20:06:48.103	0.018	0.079	1.015	-0.122	0	0	4.296	0.945	-135.385	0	0	0	0	0	0	0
WT333(F4E4E1AF1293)	3.68	13105	2022-11-29 20:06:48.103	0.018	0.079	1.015	-0.122	0	0	4.296	0.939	-135.385	0	0	0	0	0	0	0
WT333(F4E4E1AF1293)	3.68	13105	2022-11-29 20:06:48.103	0.018	0.079	1.015	-0.122	0	0	4.296	0.939	-135.385	0	0	0	0	0	0	0
WT111(DD045F3F1DEA)	3.54	13108	2022-11-29 20:06:48.103	0.011	0.406	0.929	0	0	0	23.643	-0.621	-8.745	0	0	0	0	0	0	0
WT111(DD045F3F1DEA)	3.54	13108	2022-11-29 20:06:48.103	0.011	0.406	0.929	0	0	0	23.643	-0.621	-8.745	0	0	0	0	0	0	0
WT111(DD045F3F1DEA)	3.54	13108	2022-11-29 20:06:48.103	0.011	0.406	0.929	0	0	0	23.643	-0.621	-8.745	0	0	0	0	0	0	0
WT111(DD045F3F1DEA)	3.54	13108	2022-11-29 20:06:48.103	0.011	0.406	0.929	0	0	0	23.643	-0.621	-8.745	0	0	0	0	0	0	0
WT111(DD045F3F1DEA)	3.54	13108	2022-11-29 20:06:48.103	0.011	0.408	0.928	0	0	0	23.643	-0.621	-8.745	0	0	0	0	0	0	0
WT111(DD045F3F1DEA)	3.54	13108	2022-11-29 20:06:48.103	0.011	0.408	0.928	0	0	0	23.643	-0.621	-8.745	0	0	0	0	0	0	0
WT111(DD045F3F1DEA)	3.54	13108	2022-11-29 20:06:48.103	0.011	0.408	0.928	0	0	0	23.643	-0.621	-8.745	0	0	0	0	0	0	0
WT111(DD045F3F1DEA)	3.54	13108	2022-11-29 20:06:48.103	0.011	0.408	0.928	0	0	0	23.643	-0.621	-8.745	0	0	0	0	0	0	0
WT222(CAA14FCCF874)	3.62	13105	2022-11-29 20:06:48.118	0.005	-0.044	1	0	0	0	-2.56	-0.143	86.32	0	0	0	0	0	0	0
WT222(CAA14FCCF874)	3.62	13105	2022-11-29 20:06:48.118	0.005	-0.044	1	0	0	0	-2.56	-0.143	86.32	0	0	0	0	0	0	0
WT222(CAA14FCCF874)	3.62	13105	2022-11-29 20:06:48.118	0.005	-0.044	1	0	0	0	-2.56	-0.143	86.32	0	0	0	0	0	0	0
WT222(CAA14FCCF874)	3.62	13105	2022-11-29 20:06:48.118	0.005	-0.044	1	0	0	0	-2.56	-0.143	86.32	0	0	0	0	0	0	0
WT222(CAA14FCCF874)	3.62	13105	2022-11-29 20:06:48.118	0.009	-0.046	0.999	0	0	0	-2.565	-0.143	86.32	0	0	0	0	0	0	0
WT222(CAA14FCCF874)	3.62	13105	2022-11-29 20:06:48.118	0.009	-0.046	0.999	0	0	0	-2.565	-0.143	86.32	0	0	0	0	0	0	0
WT222(CAA14FCCF874)	3.62	13105	2022-11-29 20:06:48.118	0.009	-0.046	0.999	0	0	0	-2.565	-0.143	86.32	0	0	0	0	0	0	0
WT222(CAA14FCCF874)	3.62	13105	2022-11-29 20:06:48.118	0.009	-0.046	0.999	0	0	0	-2.565	-0.143	86.32	0	0	0	0	0	0	0
WT222(CAA14FCCF874)	3.62	13105	2022-11-29 20:06:48.150	0.004	-0.045	0.999	0.427	0	0	-2.56	-0.143	86.32	0	0	0	0	0	0	0
WT222(CAA14FCCF874)	3.62	13105	2022-11-29 20:06:48.150	0.004	-0.045	0.999	0.427	0	0	-2.56	-0.143	86.32	0	0	0	0	0	0	0
WT222(CAA14FCCF874)	3.62	13105	2022-11-29 20:06:48.150	0.004	-0.045	0.999	0.427	0	0	-2.554	-0.143	86.32	0	0	0	0	0	0	0
WT222(CAA14FCCF874)	3.62	13105	2022-11-29 20:06:48.150	0.004	-0.045	0.999	0.427	0	0	-2.554	-0.143	86.32	0	0	0	0	0	0	0
WT222(CAA14FCCF874)	3.62	13105	2022-11-29 20:06:48.150	0.035	-0.042	1	0	0	0	-2.554	-0.143	86.32	0	0	0	0	0	0	0
WT222(CAA14FCCF874)	3.62	13105	2022-11-29 20:06:48.150	0.035	-0.042	1	0	0	0	-2.554	-0.148	86.32	0	0	0	0	0	0	0
WT222(CAA14FCCF874)	3.62	13105	2022-11-29 20:06:48.150	0.035	-0.042	1	0	0	0	-2.554	-0.148	86.32	0	0	0	0	0	0	0
WT222(CAA14FCCF874)	3.62	13105	2022-11-29 20:06:48.150	0.035	-0.042	1	0	0	0	-2.554	-0.148	86.32	0	0	0	0	0	0	0
WT222(CAA14FCCF874)	3.62	13105	2022-11-29 20:06:48.150	0.003	-0.045	0.999	-0.305	0	0	-2.56	-0.17	86.32	0	0	0	0	0	0	0
WT222(CAA14FCCF874)	3.62	13105	2022-11-29 20:06:48.150	0.003	-0.045	0.999	-0.305	0	0	-2.56	-0.17	86.32	0	0	0	0	0	0	0
WT222(CAA14FCCF874)	3.62	13105	2022-11-29 20:06:48.150	0.003	-0.045	0.999	-0.305	0	0	-2.56	-0.17	86.32	0	0	0	0	0	0	0
WT222(CAA14FCCF874)	3.62	13105	2022-11-29 20:06:48.150	0.003	-0.045	0.999	-0.305	0	0	-2.565	-0.176	86.32	0	0	0	0	0	0	0
WT222(CAA14FCCF874)	3.62	13105	2022-11-29 20:06:48.150	0.006	-0.047	1.001	-1.648	0.183	0	-2.571	-0.176	86.32	0	0	0	0	0	0	0
WT222(CAA14FCCF874)	3.62	13105	2022-11-29 20:06:48.150	0.006	-0.047	1.001	-1.648	0.183	0	-2.582	-0.176	86.32	0	0	0	0	0	0	0
WT222(CAA14FCCF874)	3.62	13105	2022-11-29 20:06:48.150	0.006	-0.047	1.001	-1.648	0.183	0	-2.587	-0.176	86.32	0	0	0	0	0	0	0
WT222(CAA14FCCF874)	3.62	13105	2022-11-29 20:06:48.150	0.006	-0.047	1.001	-1.648	0.183	0	-2.598	-0.176	86.32	0	0	0	0	0	0	0
WT222(CAA14FCCF874)	3.62	13105	2022-11-29 20:06:48.150	-0.008	-0.042	0.999	1.404	0	0	-2.549	-0.187	86.331	0	0	0	0	0	0	0
WT222(CAA14FCCF874)	3.62	13105	2022-11-29 20:06:48.150	-0.008	-0.042	0.999	1.404	0	0	-2.543	-0.187	86.331	0	0	0	0	0	0	0
WT222(CAA14FCCF874)	3.62	13105	2022-11-29 20:06:48.150	-0.008	-0.042	0.999	1.404	0	0	-2.538	-0.192	86.331	0	0	0	0	0	0	0
WT222(CAA14FCCF874)	3.62	13105	2022-11-29 20:06:48.150	0.031	-0.05	0.996	-1.16	0.061	0	-2.543	-0.192	86.331	0	0	0	0	0	0	0
WT222(CAA14FCCF874)	3.62	13105	2022-11-29 20:06:48.150	0.031	-0.05	0.996	-1.16	0.061	0	-2.549	-0.192	86.331	0	0	0	0	0	0	0
WT222(CAA14FCCF874)	3.62	13105	2022-11-29 20:06:48.150	0.031	-0.05	0.996	-1.16	0.061	0	-2.554	-0.192	86.331	0	0	0	0	0	0	0
WT222(CAA14FCCF874)	3.62	13105	2022-11-29 20:06:48.150	0.031	-0.05	0.996	-1.16	0.061	0	-2.56	-0.192	86.331	0	0	0	0	0	0	0
WT222(CAA14FCCF874)	3.62	13105	2022-11-29 20:06:48.150	0.004	-0.031	0.999	-0.549	0.122	0	-2.565	-0.192	86.331	0	0	0	0	0	0	0
WT333(F4E4E1AF1293)	3.68	13105	2022-11-29 20:06:48.150	0.018	0.079	1.015	-0.122	0	0	4.296	0.939	-135.385	0	0	0	0	0	0	0
WT333(F4E4E1AF1293)	3.68	13105	2022-11-29 20:06:48.150	-0.003	0.071	1.013	0.305	0.061	0	4.296	0.939	-135.385	0	0	0	0	0	0	0
WT333(F4E4E1AF1293)	3.68	13105	2022-11-29 20:06:48.150	-0.003	0.071	1.013	0.305	0.061	0	4.296	0.939	-135.385	0	0	0	0	0	0	0
WT333(F4E4E1AF1293)	3.68	13105	2022-11-29 20:06:48.150	-0.003	0.071	1.013	0.305	0.061	0	4.296	0.934	-135.385	0	0	0	0	0	0	0
WT333(F4E4E1AF1293)	3.68	13105	2022-11-29 20:06:48.150	-0.003	0.071	1.013	0.305	0.061	0	4.301	0.934	-135.385	0	0	0	0	0	0	0
WT333(F4E4E1AF1293)	3.68	13105	2022-11-29 20:06:48.150	-0.015	0.083	1.014	-0.244	0	0	4.296	0.934	-135.385	0	0	0	0	0	0	0
WT333(F4E4E1AF1293)	3.68	13105	2022-11-29 20:06:48.150	-0.015	0.083	1.014	-0.244	0	0	4.296	0.934	-135.385	0	0	0	0	0	0	0
WT333(F4E4E1AF1293)	3.68	13105	2022-11-29 20:06:48.150	-0.015	0.083	1.014	-0.244	0	0	4.296	0.928	-135.385	0	0	0	0	0	0	0
WT111(DD045F3F1DEA)	3.54	13108	2022-11-29 20:06:48.165	0.011	0.408	0.93	0	0	0	23.643	-0.621	-8.745	0	0	0	0	0	0	0
WT111(DD045F3F1DEA)	3.54	13108	2022-11-29 20:06:48.165	0.011	0.408	0.93	0	0	0	23.643	-0.621	-8.745	0	0	0	0	0	0	0
WT111(DD045F3F1DEA)	3.54	13108	2022-11-29 20:06:48.165	0.011	0.408	0.93	0	0	0	23.643	-0.621	-8.745	0	0	0	0	0	0	0
WT111(DD045F3F1DEA)	3.54	13108	2022-11-29 20:06:48.165	0.011	0.408	0.93	0	0	0	23.643	-0.621	-8.745	0	0	0	0	0	0	0
WT111(DD045F3F1DEA)	3.54	13108	2022-11-29 20:06:48.165	0.011	0.406	0.93	0	0	0	23.643	-0.621	-8.745	0	0	0	0	0	0	0
WT111(DD045F3F1DEA)	3.54	13108	2022-11-29 20:06:48.165	0.011	0.406	0.93	0	0	0	23.643	-0.621	-8.745	0	0	0	0	0	0	0
WT111(DD045F3F1DEA)	3.54	13108	2022-11-29 20:06:48.165	0.011	0.406	0.93	0	0	0	23.648	-0.621	-8.745	0	0	0	0	0	0	0
WT111(DD045F3F1DEA)	3.54	13108	2022-11-29 20:06:48.165	0.011	0.406	0.93	0	0	0	23.648	-0.621	-8.745	0	0	0	0	0	0	0
WT333(F4E4E1AF1293)	3.68	13105	2022-11-29 20:06:48.181	-0.015	0.083	1.014	-0.244	0	0	4.296	0.928	-135.385	0	0	0	0	0	0	0
WT333(F4E4E1AF1293)	3.68	13105	2022-11-29 20:06:48.181	-0.002	0.076	1.011	0	0	0	4.296	0.928	-135.385	0	0	0	0	0	0	0
WT333(F4E4E1AF1293)	3.68	13105	2022-11-29 20:06:48.181	-0.002	0.076	1.011	0	0	0	4.296	0.928	-135.385	0	0	0	0	0	0	0
WT333(F4E4E1AF1293)	3.68	13105	2022-11-29 20:06:48.181	-0.002	0.076	1.011	0	0	0	4.296	0.923	-135.385	0	0	0	0	0	0	0
WT333(F4E4E1AF1293)	3.68	13105	2022-11-29 20:06:48.181	-0.002	0.076	1.011	0	0	0	4.296	0.923	-135.385	0	0	0	0	0	0	0
WT333(F4E4E1AF1293)	3.68	13105	2022-11-29 20:06:48.181	-0.018	0.074	1.012	0	-0.061	0	4.296	0.923	-135.385	0	0	0	0	0	0	0
WT333(F4E4E1AF1293)	3.68	13105	2022-11-29 20:06:48.181	-0.018	0.074	1.012	0	-0.061	0	4.296	0.923	-135.385	0	0	0	0	0	0	0
WT333(F4E4E1AF1293)	3.68	13105	2022-11-29 20:06:48.181	-0.018	0.074	1.012	0	-0.061	0	4.296	0.917	-135.385	0	0	0	0	0	0	0
WT111(DD045F3F1DEA)	3.54	13108	2022-11-29 20:06:48.196	0.011	0.408	0.929	0	0	0	23.648	-0.621	-8.745	0	0	0	0	0	0	0
WT111(DD045F3F1DEA)	3.54	13108	2022-11-29 20:06:48.196	0.011	0.408	0.929	0	0	0	23.648	-0.621	-8.745	0	0	0	0	0	0	0
WT111(DD045F3F1DEA)	3.54	13108	2022-11-29 20:06:48.196	0.011	0.408	0.929	0	0	0	23.648	-0.621	-8.745	0	0	0	0	0	0	0
WT111(DD045F3F1DEA)	3.54	13108	2022-11-29 20:06:48.196	0.011	0.408	0.929	0	0	0	23.648	-0.621	-8.745	0	0	0	0	0	0	0
WT111(DD045F3F1DEA)	3.54	13108	2022-11-29 20:06:48.196	0.01	0.406	0.929	0	0	0	23.648	-0.621	-8.745	0	0	0	0	0	0	0
WT111(DD045F3F1DEA)	3.54	13108	2022-11-29 20:06:48.196	0.01	0.406	0.929	0	0	0	23.648	-0.621	-8.745	0	0	0	0	0	0	0
WT111(DD045F3F1DEA)	3.54	13108	2022-11-29 20:06:48.196	0.01	0.406	0.929	0	0	0	23.648	-0.621	-8.745	0	0	0	0	0	0	0
WT111(DD045F3F1DEA)	3.54	13108	2022-11-29 20:06:48.196	0.01	0.406	0.929	0	0	0	23.648	-0.621	-8.745	0	0	0	0	0	0	0
WT111(DD045F3F1DEA)	3.54	13108	2022-11-29 20:06:48.228	0.011	0.409	0.93	0	0	0	23.648	-0.621	-8.745	0	0	0	0	0	0	0
WT111(DD045F3F1DEA)	3.54	13108	2022-11-29 20:06:48.228	0.011	0.409	0.93	0	0	0	23.648	-0.621	-8.745	0	0	0	0	0	0	0
WT111(DD045F3F1DEA)	3.54	13108	2022-11-29 20:06:48.228	0.011	0.409	0.93	0	0	0	23.648	-0.621	-8.745	0	0	0	0	0	0	0
WT111(DD045F3F1DEA)	3.54	13108	2022-11-29 20:06:48.228	0.011	0.409	0.93	0	0	0	23.648	-0.621	-8.745	0	0	0	0	0	0	0
WT111(DD045F3F1DEA)	3.54	13108	2022-11-29 20:06:48.228	0.011	0.405	0.929	0	0	0	23.648	-0.621	-8.745	0	0	0	0	0	0	0
WT111(DD045F3F1DEA)	3.54	13108	2022-11-29 20:06:48.228	0.011	0.405	0.929	0	0	0	23.648	-0.621	-8.745	0	0	0	0	0	0	0
WT111(DD045F3F1DEA)	3.54	13108	2022-11-29 20:06:48.228	0.011	0.405	0.929	0	0	0	23.648	-0.621	-8.745	0	0	0	0	0	0	0
WT111(DD045F3F1DEA)	3.54	13108	2022-11-29 20:06:48.228	0.011	0.405	0.929	0	0	0	23.648	-0.621	-8.745	0	0	0	0	0	0	0
WT333(F4E4E1AF1293)	3.68	13105	2022-11-29 20:06:48.243	-0.018	0.074	1.012	0	-0.061	0	4.296	0.917	-135.385	0	0	0	0	0	0	0
WT333(F4E4E1AF1293)	3.68	13105	2022-11-29 20:06:48.243	-0.015	0.074	1.013	-0.427	0	0	4.296	0.917	-135.385	0	0	0	0	0	0	0
WT333(F4E4E1AF1293)	3.68	13105	2022-11-29 20:06:48.243	-0.015	0.074	1.013	-0.427	0	0	4.29	0.917	-135.385	0	0	0	0	0	0	0
WT333(F4E4E1AF1293)	3.68	13105	2022-11-29 20:06:48.243	-0.015	0.074	1.013	-0.427	0	0	4.29	0.912	-135.385	0	0	0	0	0	0	0
WT333(F4E4E1AF1293)	3.68	13105	2022-11-29 20:06:48.243	-0.015	0.074	1.013	-0.427	0	0	4.285	0.912	-135.385	0	0	0	0	0	0	0
WT333(F4E4E1AF1293)	3.68	13105	2022-11-29 20:06:48.243	-0.016	0.078	1.018	-2.747	0	0	4.274	0.912	-135.396	0	0	0	0	0	0	0
WT333(F4E4E1AF1293)	3.68	13105	2022-11-29 20:06:48.243	-0.016	0.078	1.018	-2.747	0	0	4.257	0.912	-135.401	0	0	0	0	0	0	0
WT333(F4E4E1AF1293)	3.68	13105	2022-11-29 20:06:48.243	-0.016	0.078	1.018	-2.747	0	0	4.246	0.912	-135.412	0	0	0	0	0	0	0
WT222(CAA14FCCF874)	3.62	13105	2022-11-29 20:06:48.275	0.004	-0.031	0.999	-0.549	0.122	0	-2.565	-0.192	86.331	0	0	0	0	0	0	0
WT222(CAA14FCCF874)	3.62	13105	2022-11-29 20:06:48.275	0.004	-0.031	0.999	-0.549	0.122	0	-2.571	-0.192	86.331	0	0	0	0	0	0	0
WT222(CAA14FCCF874)	3.62	13105	2022-11-29 20:06:48.275	0.004	-0.031	0.999	-0.549	0.122	0	-2.571	-0.192	86.331	0	0	0	0	0	0	0
WT222(CAA14FCCF874)	3.62	13105	2022-11-29 20:06:48.275	0.006	-0.051	1	2.686	-0.244	0	-2.554	-0.192	86.331	0	0	0	0	0	0	0
WT222(CAA14FCCF874)	3.62	13105	2022-11-29 20:06:48.275	0.006	-0.051	1	2.686	-0.244	0	-2.543	-0.198	86.331	0	0	0	0	0	0	0
WT222(CAA14FCCF874)	3.62	13105	2022-11-29 20:06:48.275	0.006	-0.051	1	2.686	-0.244	0	-2.527	-0.198	86.331	0	0	0	0	0	0	0
WT222(CAA14FCCF874)	3.62	13105	2022-11-29 20:06:48.275	0.006	-0.051	1	2.686	-0.244	0	-2.516	-0.198	86.331	0	0	0	0	0	0	0
WT222(CAA14FCCF874)	3.62	13105	2022-11-29 20:06:48.275	0.008	-0.038	1	-1.343	0.183	0	-2.521	-0.198	86.331	0	0	0	0	0	0	0
WT333(F4E4E1AF1293)	3.68	13105	2022-11-29 20:06:48.275	-0.033	0.08	1.017	0.244	0	0	4.29	0.906	-135.45	0	0	0	0	0	0	0
WT333(F4E4E1AF1293)	3.68	13105	2022-11-29 20:06:48.275	-0.033	0.08	1.017	0.244	0	0	4.29	0.906	-135.45	0	0	0	0	0	0	0
WT333(F4E4E1AF1293)	3.68	13105	2022-11-29 20:06:48.275	-0.033	0.08	1.017	0.244	0	0	4.29	0.906	-135.45	0	0	0	0	0	0	0
WT333(F4E4E1AF1293)	3.68	13105	2022-11-29 20:06:48.275	-0.033	0.08	1.017	0.244	0	0	4.296	0.906	-135.45	0	0	0	0	0	0	0
WT333(F4E4E1AF1293)	3.68	13105	2022-11-29 20:06:48.275	-0.005	0.09	1.02	-0.671	-0.061	0	4.29	0.901	-135.45	0	0	0	0	0	0	0
WT333(F4E4E1AF1293)	3.68	13105	2022-11-29 20:06:48.275	-0.005	0.09	1.02	-0.671	-0.061	0	4.29	0.901	-135.45	0	0	0	0	0	0	0
WT333(F4E4E1AF1293)	3.68	13105	2022-11-29 20:06:48.275	-0.005	0.09	1.02	-0.671	-0.061	0	4.285	0.901	-135.45	0	0	0	0	0	0	0
WT333(F4E4E1AF1293)	3.68	13105	2022-11-29 20:06:48.275	-0.005	0.09	1.02	-0.671	-0.061	0	4.285	0.901	-135.445	0	0	0	0	0	0	0
WT333(F4E4E1AF1293)	3.68	13105	2022-11-29 20:06:48.275	-0.017	0.088	1.021	-0.305	0.061	0	4.296	0.89	-135.302	0	0	0	0	0	0	0
WT333(F4E4E1AF1293)	3.68	13105	2022-11-29 20:06:48.275	-0.017	0.088	1.021	-0.305	0.061	0	4.296	0.89	-135.291	0	0	0	0	0	0	0
WT333(F4E4E1AF1293)	3.68	13105	2022-11-29 20:06:48.275	-0.017	0.088	1.021	-0.305	0.061	0	4.296	0.89	-135.28	0	0	0	0	0	0	0
WT333(F4E4E1AF1293)	3.68	13105	2022-11-29 20:06:48.275	-0.017	0.088	1.021	-0.305	0.061	0	4.29	0.89	-135.264	0	0	0	0	0	0	0
WT333(F4E4E1AF1293)	3.68	13105	2022-11-29 20:06:48.275	-0.022	0.085	1.017	4.7	0.122	0	4.318	0.89	-135.253	0	0	0	0	0	0	0
WT333(F4E4E1AF1293)	3.68	13105	2022-11-29 20:06:48.275	-0.022	0.085	1.017	4.7	0.122	0	4.34	0.89	-135.236	0	0	0	0	0	0	0
WT333(F4E4E1AF1293)	3.68	13105	2022-11-29 20:06:48.275	-0.022	0.085	1.017	4.7	0.122	0	4.367	0.89	-135.225	0	0	0	0	0	0	0
WT333(F4E4E1AF1293)	3.68	13105	2022-11-29 20:06:48.275	-0.022	0.085	1.017	4.7	0.122	0	4.389	0.89	-135.209	0	0	0	0	0	0	0
WT333(F4E4E1AF1293)	3.68	13105	2022-11-29 20:06:48.306	-0.011	0.08	1.017	-1.343	0	0	4.384	0.89	-135.192	0	0	0	0	0	0	0
WT333(F4E4E1AF1293)	3.68	13105	2022-11-29 20:06:48.306	-0.011	0.08	1.017	-1.343	0	0	4.378	0.89	-135.176	0	0	0	0	0	0	0
WT333(F4E4E1AF1293)	3.68	13105	2022-11-29 20:06:48.306	-0.011	0.08	1.017	-1.343	0	0	4.373	0.89	-135.159	0	0	0	0	0	0	0
WT333(F4E4E1AF1293)	3.68	13105	2022-11-29 20:06:48.306	-0.011	0.08	1.017	-1.343	0	0	4.362	0.89	-135.143	0	0	0	0	0	0	0
WT333(F4E4E1AF1293)	3.68	13105	2022-11-29 20:06:48.306	-0.012	0.075	1.011	2.686	0	0	4.378	0.89	-135.126	0	0	0	0	0	0	0
WT333(F4E4E1AF1293)	3.68	13105	2022-11-29 20:06:48.306	-0.012	0.075	1.011	2.686	0	0	4.389	0.89	-135.11	0	0	0	0	0	0	0
WT333(F4E4E1AF1293)	3.68	13105	2022-11-29 20:06:48.306	-0.012	0.075	1.011	2.686	0	0	4.406	0.89	-135.093	0	0	0	0	0	0	0
WT333(F4E4E1AF1293)	3.68	13105	2022-11-29 20:06:48.306	-0.012	0.075	1.011	2.686	0	0	4.417	0.89	-135.071	0	0	0	0	0	0	0
WT111(DD045F3F1DEA)	3.54	13108	2022-11-29 20:06:48.321	0.011	0.407	0.928	0	0	0	23.648	-0.621	-8.745	0	0	0	0	0	0	0
WT111(DD045F3F1DEA)	3.54	13108	2022-11-29 20:06:48.321	0.011	0.407	0.928	0	0	0	23.648	-0.621	-8.745	0	0	0	0	0	0	0
WT111(DD045F3F1DEA)	3.54	13108	2022-11-29 20:06:48.321	0.011	0.407	0.928	0	0	0	23.648	-0.621	-8.745	0	0	0	0	0	0	0
WT111(DD045F3F1DEA)	3.54	13108	2022-11-29 20:06:48.321	0.011	0.407	0.928	0	0	0	23.648	-0.621	-8.745	0	0	0	0	0	0	0
WT111(DD045F3F1DEA)	3.54	13108	2022-11-29 20:06:48.321	0.011	0.407	0.929	0	0	0	23.648	-0.621	-8.745	0	0	0	0	0	0	0
WT111(DD045F3F1DEA)	3.54	13108	2022-11-29 20:06:48.321	0.011	0.407	0.929	0	0	0	23.648	-0.621	-8.745	0	0	0	0	0	0	0
WT111(DD045F3F1DEA)	3.54	13108	2022-11-29 20:06:48.321	0.011	0.407	0.929	0	0	0	23.648	-0.621	-8.745	0	0	0	0	0	0	0
WT111(DD045F3F1DEA)	3.54	13108	2022-11-29 20:06:48.321	0.011	0.407	0.929	0	0	0	23.648	-0.621	-8.745	0	0	0	0	0	0	0
WT111(DD045F3F1DEA)	3.54	13108	2022-11-29 20:06:48.321	0.011	0.406	0.928	0	0	0	23.648	-0.621	-8.745	0	0	0	0	0	0	0
WT111(DD045F3F1DEA)	3.54	13108	2022-11-29 20:06:48.321	0.011	0.406	0.928	0	0	0	23.648	-0.621	-8.745	0	0	0	0	0	0	0
WT111(DD045F3F1DEA)	3.54	13108	2022-11-29 20:06:48.321	0.011	0.406	0.928	0	0	0	23.648	-0.621	-8.745	0	0	0	0	0	0	0
WT111(DD045F3F1DEA)	3.54	13108	2022-11-29 20:06:48.321	0.011	0.406	0.928	0	0	0	23.648	-0.621	-8.745	0	0	0	0	0	0	0
WT111(DD045F3F1DEA)	3.54	13108	2022-11-29 20:06:48.321	0.011	0.408	0.93	0	0	0	23.648	-0.621	-8.745	0	0	0	0	0	0	0
WT111(DD045F3F1DEA)	3.54	13108	2022-11-29 20:06:48.321	0.011	0.408	0.93	0	0	0	23.648	-0.621	-8.745	0	0	0	0	0	0	0
WT111(DD045F3F1DEA)	3.54	13108	2022-11-29 20:06:48.321	0.011	0.408	0.93	0	0	0	23.648	-0.621	-8.745	0	0	0	0	0	0	0
WT111(DD045F3F1DEA)	3.54	13108	2022-11-29 20:06:48.321	0.011	0.408	0.93	0	0	0	23.648	-0.621	-8.745	0	0	0	0	0	0	0
WT333(F4E4E1AF1293)	3.68	13105	2022-11-29 20:06:48.337	-0.022	0.065	1.01	-1.648	0	0	4.411	0.89	-135.055	0	0	0	0	0	0	0
WT333(F4E4E1AF1293)	3.68	13105	2022-11-29 20:06:48.337	-0.022	0.065	1.01	-1.648	0	0	4.4	0.89	-135.038	0	0	0	0	0	0	0
WT333(F4E4E1AF1293)	3.68	13105	2022-11-29 20:06:48.337	-0.022	0.065	1.01	-1.648	0	0	4.395	0.89	-135.016	0	0	0	0	0	0	0
WT333(F4E4E1AF1293)	3.68	13105	2022-11-29 20:06:48.337	-0.022	0.065	1.01	-1.648	0	0	4.384	0.89	-134.995	0	0	0	0	0	0	0
WT333(F4E4E1AF1293)	3.68	13105	2022-11-29 20:06:48.337	0.006	0.08	1.01	1.038	0.122	0	4.389	0.89	-134.973	0	0	0	0	0	0	0
WT333(F4E4E1AF1293)	3.68	13105	2022-11-29 20:06:48.337	0.006	0.08	1.01	1.038	0.122	0	4.395	0.89	-134.951	0	0	0	0	0	0	0
WT333(F4E4E1AF1293)	3.68	13105	2022-11-29 20:06:48.337	0.006	0.08	1.01	1.038	0.122	0	4.4	0.89	-134.929	0	0	0	0	0	0	0
WT333(F4E4E1AF1293)	3.68	13105	2022-11-29 20:06:48.337	0.006	0.08	1.01	1.038	0.122	0	4.406	0.89	-134.901	0	0	0	0	0	0	0
WT333(F4E4E1AF1293)	3.68	13105	2022-11-29 20:06:48.368	-0.025	0.062	1.017	-0.427	0	0.305	4.406	0.89	-134.879	0	0	0	0	0	0	0
WT333(F4E4E1AF1293)	3.68	13105	2022-11-29 20:06:48.368	-0.025	0.062	1.017	-0.427	0	0.305	4.4	0.89	-134.852	0	0	0	0	0	0	0
WT333(F4E4E1AF1293)	3.68	13105	2022-11-29 20:06:48.368	-0.025	0.062	1.017	-0.427	0	0.305	4.4	0.89	-134.824	0	0	0	0	0	0	0
WT333(F4E4E1AF1293)	3.68	13105	2022-11-29 20:06:48.368	-0.025	0.062	1.017	-0.427	0	0.305	4.395	0.884	-134.797	0	0	0	0	0	0	0
WT333(F4E4E1AF1293)	3.68	13105	2022-11-29 20:06:48.368	-0.014	0.093	1.019	0.854	0.122	0.244	4.4	0.884	-134.769	0	0	0	0	0	0	0
WT333(F4E4E1AF1293)	3.68	13105	2022-11-29 20:06:48.368	-0.014	0.093	1.019	0.854	0.122	0.244	4.406	0.89	-134.736	0	0	0	0	0	0	0
WT333(F4E4E1AF1293)	3.68	13105	2022-11-29 20:06:48.368	-0.014	0.093	1.019	0.854	0.122	0.244	4.406	0.89	-134.703	0	0	0	0	0	0	0
WT333(F4E4E1AF1293)	3.68	13105	2022-11-29 20:06:48.368	-0.014	0.093	1.019	0.854	0.122	0.244	4.411	0.89	-134.67	0	0	0	0	0	0	0
WT111(DD045F3F1DEA)	3.54	13108	2022-11-29 20:06:48.384	0.01	0.406	0.929	0	0	0	23.648	-0.621	-8.745	0	0	0	0	0	0	0
WT111(DD045F3F1DEA)	3.54	13108	2022-11-29 20:06:48.384	0.01	0.406	0.929	0	0	0	23.648	-0.621	-8.745	0	0	0	0	0	0	0
WT111(DD045F3F1DEA)	3.54	13108	2022-11-29 20:06:48.384	0.01	0.406	0.929	0	0	0	23.648	-0.621	-8.745	0	0	0	0	0	0	0
WT111(DD045F3F1DEA)	3.54	13108	2022-11-29 20:06:48.384	0.01	0.406	0.929	0	0	0	23.648	-0.621	-8.745	0	0	0	0	0	0	0
WT111(DD045F3F1DEA)	3.54	13108	2022-11-29 20:06:48.384	0.011	0.408	0.929	0	0	0	23.648	-0.621	-8.745	0	0	0	0	0	0	0
WT111(DD045F3F1DEA)	3.54	13108	2022-11-29 20:06:48.384	0.011	0.408	0.929	0	0	0	23.648	-0.621	-8.745	0	0	0	0	0	0	0
WT111(DD045F3F1DEA)	3.54	13108	2022-11-29 20:06:48.384	0.011	0.408	0.929	0	0	0	23.648	-0.621	-8.745	0	0	0	0	0	0	0
WT111(DD045F3F1DEA)	3.54	13108	2022-11-29 20:06:48.384	0.011	0.408	0.929	0	0	0	23.648	-0.621	-8.745	0	0	0	0	0	0	0
WT222(CAA14FCCF874)	3.62	13105	2022-11-29 20:06:48.384	0.008	-0.038	1	-1.343	0.183	0	-2.527	-0.198	86.325	0	0	0	0	0	0	0
WT222(CAA14FCCF874)	3.62	13105	2022-11-29 20:06:48.384	0.008	-0.038	1	-1.343	0.183	0	-2.538	-0.198	86.325	0	0	0	0	0	0	0
WT222(CAA14FCCF874)	3.62	13105	2022-11-29 20:06:48.384	0.008	-0.038	1	-1.343	0.183	0	-2.543	-0.198	86.325	0	0	0	0	0	0	0
WT222(CAA14FCCF874)	3.62	13105	2022-11-29 20:06:48.384	0.001	-0.055	0.997	1.038	0	0.305	-2.538	-0.198	86.331	0	0	0	0	0	0	0
WT222(CAA14FCCF874)	3.62	13105	2022-11-29 20:06:48.384	0.001	-0.055	0.997	1.038	0	0.305	-2.532	-0.203	86.331	0	0	0	0	0	0	0
WT222(CAA14FCCF874)	3.62	13105	2022-11-29 20:06:48.384	0.001	-0.055	0.997	1.038	0	0.305	-2.527	-0.203	86.331	0	0	0	0	0	0	0
WT222(CAA14FCCF874)	3.62	13105	2022-11-29 20:06:48.384	0.001	-0.055	0.997	1.038	0	0.305	-2.521	-0.203	86.331	0	0	0	0	0	0	0
WT222(CAA14FCCF874)	3.62	13105	2022-11-29 20:06:48.384	0	-0.039	1	-0.366	0.244	-0.427	-2.521	-0.203	86.331	0	0	0	0	0	0	0
WT333(F4E4E1AF1293)	3.68	13105	2022-11-29 20:06:48.400	-0.012	0.08	1.009	1.831	0.061	0	4.422	0.89	-134.637	0	0	0	0	0	0	0
WT333(F4E4E1AF1293)	3.68	13105	2022-11-29 20:06:48.400	-0.012	0.08	1.009	1.831	0.061	0	4.433	0.89	-134.604	0	0	0	0	0	0	0
WT333(F4E4E1AF1293)	3.68	13105	2022-11-29 20:06:48.400	-0.012	0.08	1.009	1.831	0.061	0	4.438	0.89	-134.566	0	0	0	0	0	0	0
WT333(F4E4E1AF1293)	3.68	13105	2022-11-29 20:06:48.400	-0.012	0.08	1.009	1.831	0.061	0	4.449	0.89	-134.533	0	0	0	0	0	0	0
WT333(F4E4E1AF1293)	3.68	13105	2022-11-29 20:06:48.400	-0.025	0.069	1.026	-0.061	0.061	0	4.449	0.89	-134.5	0	0	0	0	0	0	0
WT333(F4E4E1AF1293)	3.68	13105	2022-11-29 20:06:48.400	-0.025	0.069	1.026	-0.061	0.061	0	4.449	0.89	-134.462	0	0	0	0	0	0	0
WT333(F4E4E1AF1293)	3.68	13105	2022-11-29 20:06:48.400	-0.025	0.069	1.026	-0.061	0.061	0	4.449	0.89	-134.423	0	0	0	0	0	0	0
WT333(F4E4E1AF1293)	3.68	13105	2022-11-29 20:06:48.400	-0.025	0.069	1.026	-0.061	0.061	0	4.444	0.89	-134.39	0	0	0	0	0	0	0
WT111(DD045F3F1DEA)	3.54	13108	2022-11-29 20:06:48.415	0.011	0.408	0.93	0	0	0	23.648	-0.621	-8.745	0	0	0	0	0	0	0
WT111(DD045F3F1DEA)	3.54	13108	2022-11-29 20:06:48.415	0.011	0.408	0.93	0	0	0	23.648	-0.621	-8.745	0	0	0	0	0	0	0
WT111(DD045F3F1DEA)	3.54	13108	2022-11-29 20:06:48.415	0.011	0.408	0.93	0	0	0	23.648	-0.621	-8.745	0	0	0	0	0	0	0
WT111(DD045F3F1DEA)	3.54	13108	2022-11-29 20:06:48.415	0.011	0.408	0.93	0	0	0	23.648	-0.621	-8.745	0	0	0	0	0	0	0
WT111(DD045F3F1DEA)	3.54	13108	2022-11-29 20:06:48.415	0.011	0.405	0.929	0	0	0	23.648	-0.621	-8.745	0	0	0	0	0	0	0
WT111(DD045F3F1DEA)	3.54	13108	2022-11-29 20:06:48.415	0.011	0.405	0.929	0	0	0	23.648	-0.621	-8.745	0	0	0	0	0	0	0
WT111(DD045F3F1DEA)	3.54	13108	2022-11-29 20:06:48.415	0.011	0.405	0.929	0	0	0	23.648	-0.621	-8.745	0	0	0	0	0	0	0
WT111(DD045F3F1DEA)	3.54	13108	2022-11-29 20:06:48.415	0.011	0.405	0.929	0	0	0	23.648	-0.621	-8.745	0	0	0	0	0	0	0
WT333(F4E4E1AF1293)	3.68	13105	2022-11-29 20:06:48.431	-0.023	0.114	1.001	2.319	0.122	0.305	4.46	0.89	-134.346	0	0	0	0	0	0	0
WT333(F4E4E1AF1293)	3.68	13105	2022-11-29 20:06:48.431	-0.023	0.114	1.001	2.319	0.122	0.305	4.471	0.89	-134.308	0	0	0	0	0	0	0
WT333(F4E4E1AF1293)	3.68	13105	2022-11-29 20:06:48.431	-0.023	0.114	1.001	2.319	0.122	0.305	4.482	0.89	-134.264	0	0	0	0	0	0	0
WT333(F4E4E1AF1293)	3.68	13105	2022-11-29 20:06:48.431	-0.023	0.114	1.001	2.319	0.122	0.305	4.493	0.89	-134.22	0	0	0	0	0	0	0
WT333(F4E4E1AF1293)	3.68	13105	2022-11-29 20:06:48.431	-0.007	0.067	1.011	-0.732	-0.122	0.244	4.493	0.89	-134.176	0	0	0	0	0	0	0
WT333(F4E4E1AF1293)	3.68	13105	2022-11-29 20:06:48.431	-0.007	0.067	1.011	-0.732	-0.122	0.244	4.488	0.89	-134.132	0	0	0	0	0	0	0
WT333(F4E4E1AF1293)	3.68	13105	2022-11-29 20:06:48.431	-0.007	0.067	1.011	-0.732	-0.122	0.244	4.482	0.89	-134.088	0	0	0	0	0	0	0
WT333(F4E4E1AF1293)	3.68	13105	2022-11-29 20:06:48.431	-0.007	0.067	1.011	-0.732	-0.122	0.244	4.482	0.89	-134.039	0	0	0	0	0	0	0
WT111(DD045F3F1DEA)	3.54	13108	2022-11-29 20:06:48.431	0.01	0.408	0.929	0	0	0	23.648	-0.621	-8.745	0	0	0	0	0	0	0
WT111(DD045F3F1DEA)	3.54	13108	2022-11-29 20:06:48.431	0.01	0.408	0.929	0	0	0	23.648	-0.621	-8.745	0	0	0	0	0	0	0
WT111(DD045F3F1DEA)	3.54	13108	2022-11-29 20:06:48.431	0.01	0.408	0.929	0	0	0	23.648	-0.621	-8.745	0	0	0	0	0	0	0
WT111(DD045F3F1DEA)	3.54	13108	2022-11-29 20:06:48.431	0.01	0.408	0.929	0	0	0	23.648	-0.621	-8.745	0	0	0	0	0	0	0
WT111(DD045F3F1DEA)	3.54	13108	2022-11-29 20:06:48.431	0.011	0.403	0.928	0	0	0	23.648	-0.621	-8.745	0	0	0	0	0	0	0
WT111(DD045F3F1DEA)	3.54	13108	2022-11-29 20:06:48.431	0.011	0.403	0.928	0	0	0	23.648	-0.621	-8.745	0	0	0	0	0	0	0
WT111(DD045F3F1DEA)	3.54	13108	2022-11-29 20:06:48.431	0.011	0.403	0.928	0	0	0	23.648	-0.621	-8.745	0	0	0	0	0	0	0
WT111(DD045F3F1DEA)	3.54	13108	2022-11-29 20:06:48.431	0.011	0.403	0.928	0	0	0	23.648	-0.621	-8.745	0	0	0	0	0	0	0
WT333(F4E4E1AF1293)	3.68	13105	2022-11-29 20:06:48.462	0.03	0.09	1.031	-0.427	0.122	0.366	4.477	0.89	-133.995	0	0	0	0	0	0	0
WT333(F4E4E1AF1293)	3.68	13105	2022-11-29 20:06:48.462	0.03	0.09	1.031	-0.427	0.122	0.366	4.477	0.89	-133.945	0	0	0	0	0	0	0
WT333(F4E4E1AF1293)	3.68	13105	2022-11-29 20:06:48.462	0.03	0.09	1.031	-0.427	0.122	0.366	4.477	0.89	-133.901	0	0	0	0	0	0	0
WT333(F4E4E1AF1293)	3.68	13105	2022-11-29 20:06:48.462	0.03	0.09	1.031	-0.427	0.122	0.366	4.477	0.884	-133.852	0	0	0	0	0	0	0
WT333(F4E4E1AF1293)	3.68	13105	2022-11-29 20:06:48.462	-0.032	0.004	1	0.183	-0.244	-1.099	4.477	0.884	-133.808	0	0	0	0	0	0	0
WT333(F4E4E1AF1293)	3.68	13105	2022-11-29 20:06:48.462	-0.032	0.004	1	0.183	-0.244	-1.099	4.477	0.884	-133.77	0	0	0	0	0	0	0
WT333(F4E4E1AF1293)	3.68	13105	2022-11-29 20:06:48.462	-0.032	0.004	1	0.183	-0.244	-1.099	4.477	0.879	-133.731	0	0	0	0	0	0	0
WT333(F4E4E1AF1293)	3.68	13105	2022-11-29 20:06:48.462	-0.032	0.004	1	0.183	-0.244	-1.099	4.477	0.879	-133.687	0	0	0	0	0	0	0
WT111(DD045F3F1DEA)	3.54	13108	2022-11-29 20:06:48.462	0.01	0.409	0.927	0	0	0	23.648	-0.621	-8.745	0	0	0	0	0	0	0
WT111(DD045F3F1DEA)	3.54	13108	2022-11-29 20:06:48.462	0.01	0.409	0.927	0	0	0	23.648	-0.621	-8.745	0	0	0	0	0	0	0
WT111(DD045F3F1DEA)	3.54	13108	2022-11-29 20:06:48.462	0.01	0.409	0.927	0	0	0	23.648	-0.621	-8.745	0	0	0	0	0	0	0
WT111(DD045F3F1DEA)	3.54	13108	2022-11-29 20:06:48.462	0.01	0.409	0.927	0	0	0	23.648	-0.621	-8.745	0	0	0	0	0	0	0
WT111(DD045F3F1DEA)	3.54	13108	2022-11-29 20:06:48.462	0.012	0.405	0.93	0	0	0	23.648	-0.621	-8.745	0	0	0	0	0	0	0
WT111(DD045F3F1DEA)	3.54	13108	2022-11-29 20:06:48.462	0.012	0.405	0.93	0	0	0	23.648	-0.621	-8.745	0	0	0	0	0	0	0
WT111(DD045F3F1DEA)	3.54	13108	2022-11-29 20:06:48.462	0.012	0.405	0.93	0	0	0	23.648	-0.621	-8.745	0	0	0	0	0	0	0
WT111(DD045F3F1DEA)	3.54	13108	2022-11-29 20:06:48.462	0.012	0.405	0.93	0	0	0	23.648	-0.621	-8.745	0	0	0	0	0	0	0
WT333(F4E4E1AF1293)	3.68	13105	2022-11-29 20:06:48.493	0.012	0.079	1.005	-3.052	0	-0.061	4.455	0.879	-133.638	0	0	0	0	0	0	0
WT333(F4E4E1AF1293)	3.68	13105	2022-11-29 20:06:48.493	0.012	0.079	1.005	-3.052	0	-0.061	4.438	0.879	-133.594	0	0	0	0	0	0	0
WT333(F4E4E1AF1293)	3.68	13105	2022-11-29 20:06:48.493	0.012	0.079	1.005	-3.052	0	-0.061	4.422	0.873	-133.544	0	0	0	0	0	0	0
WT333(F4E4E1AF1293)	3.68	13105	2022-11-29 20:06:48.493	0.012	0.079	1.005	-3.052	0	-0.061	4.406	0.873	-133.495	0	0	0	0	0	0	0
WT333(F4E4E1AF1293)	3.68	13105	2022-11-29 20:06:48.493	-0.001	0.087	1.021	0.671	-0.061	0.549	4.411	0.873	-133.44	0	0	0	0	0	0	0
WT333(F4E4E1AF1293)	3.68	13105	2022-11-29 20:06:48.493	-0.001	0.087	1.021	0.671	-0.061	0.549	4.411	0.868	-133.385	0	0	0	0	0	0	0
WT333(F4E4E1AF1293)	3.68	13105	2022-11-29 20:06:48.493	-0.001	0.087	1.021	0.671	-0.061	0.549	4.417	0.868	-133.33	0	0	0	0	0	0	0
WT333(F4E4E1AF1293)	3.68	13105	2022-11-29 20:06:48.493	-0.001	0.087	1.021	0.671	-0.061	0.549	4.417	0.862	-133.27	0	0	0	0	0	0	0
WT333(F4E4E1AF1293)	3.68	13105	2022-11-29 20:06:48.509	-0.069	0.111	0.995	-1.221	0	0.549	4.411	0.862	-133.209	0	0	0	0	0	0	0
WT333(F4E4E1AF1293)	3.68	13105	2022-11-29 20:06:48.509	-0.069	0.111	0.995	-1.221	0	0.549	4.406	0.862	-133.149	0	0	0	0	0	0	0
WT333(F4E4E1AF1293)	3.68	13105	2022-11-29 20:06:48.509	-0.069	0.111	0.995	-1.221	0	0.549	4.4	0.862	-133.083	0	0	0	0	0	0	0
WT333(F4E4E1AF1293)	3.68	13105	2022-11-29 20:06:48.509	-0.069	0.111	0.995	-1.221	0	0.549	4.395	0.862	-133.017	0	0	0	0	0	0	0
WT333(F4E4E1AF1293)	3.68	13105	2022-11-29 20:06:48.509	-0.037	0.048	1.019	1.282	0.183	0.244	4.4	0.862	-132.951	0	0	0	0	0	0	0
WT333(F4E4E1AF1293)	3.68	13105	2022-11-29 20:06:48.509	-0.037	0.048	1.019	1.282	0.183	0.244	4.406	0.868	-132.885	0	0	0	0	0	0	0
WT333(F4E4E1AF1293)	3.68	13105	2022-11-29 20:06:48.509	-0.037	0.048	1.019	1.282	0.183	0.244	4.411	0.868	-132.814	0	0	0	0	0	0	0
WT333(F4E4E1AF1293)	3.68	13105	2022-11-29 20:06:48.509	0.015	0.026	1.007	-2.197	0.244	-1.038	4.4	0.868	-132.753	0	0	0	0	0	0	0
WT111(DD045F3F1DEA)	3.54	13108	2022-11-29 20:06:48.525	0.01	0.411	0.93	0	0	0	23.648	-0.621	-8.745	0	0	0	0	0	0	0
WT111(DD045F3F1DEA)	3.54	13108	2022-11-29 20:06:48.525	0.01	0.411	0.93	0	0	0	23.648	-0.621	-8.745	0	0	0	0	0	0	0
WT111(DD045F3F1DEA)	3.54	13108	2022-11-29 20:06:48.525	0.01	0.411	0.93	0	0	0	23.648	-0.621	-8.745	0	0	0	0	0	0	0
WT111(DD045F3F1DEA)	3.54	13108	2022-11-29 20:06:48.525	0.01	0.411	0.93	0	0	0	23.648	-0.621	-8.745	0	0	0	0	0	0	0
WT111(DD045F3F1DEA)	3.54	13108	2022-11-29 20:06:48.525	0.011	0.409	0.927	0	0	0	23.648	-0.621	-8.745	0	0	0	0	0	0	0
WT111(DD045F3F1DEA)	3.54	13108	2022-11-29 20:06:48.525	0.011	0.409	0.927	0	0	0	23.648	-0.621	-8.745	0	0	0	0	0	0	0
WT111(DD045F3F1DEA)	3.54	13108	2022-11-29 20:06:48.525	0.011	0.409	0.927	0	0	0	23.648	-0.621	-8.745	0	0	0	0	0	0	0
WT111(DD045F3F1DEA)	3.54	13108	2022-11-29 20:06:48.525	0.011	0.409	0.927	0	0	0	23.648	-0.621	-8.745	0	0	0	0	0	0	0
WT222(CAA14FCCF874)	3.62	13105	2022-11-29 20:06:48.540	0	-0.039	1	-0.366	0.244	-0.427	-2.527	-0.203	86.331	0	0	0	0	0	0	0
WT222(CAA14FCCF874)	3.62	13105	2022-11-29 20:06:48.540	0	-0.039	1	-0.366	0.244	-0.427	-2.527	-0.198	86.325	0	0	0	0	0	0	0
WT222(CAA14FCCF874)	3.62	13105	2022-11-29 20:06:48.540	0	-0.039	1	-0.366	0.244	-0.427	-2.527	-0.198	86.325	0	0	0	0	0	0	0
WT222(CAA14FCCF874)	3.62	13105	2022-11-29 20:06:48.540	0.017	-0.058	0.998	0.977	-0.061	0.366	-2.527	-0.198	86.325	0	0	0	0	0	0	0
WT222(CAA14FCCF874)	3.62	13105	2022-11-29 20:06:48.540	0.017	-0.058	0.998	0.977	-0.061	0.366	-2.521	-0.198	86.325	0	0	0	0	0	0	0
WT222(CAA14FCCF874)	3.62	13105	2022-11-29 20:06:48.540	0.017	-0.058	0.998	0.977	-0.061	0.366	-2.516	-0.203	86.331	0	0	0	0	0	0	0
WT222(CAA14FCCF874)	3.62	13105	2022-11-29 20:06:48.540	0.017	-0.058	0.998	0.977	-0.061	0.366	-2.51	-0.203	86.331	0	0	0	0	0	0	0
WT222(CAA14FCCF874)	3.62	13105	2022-11-29 20:06:48.540	0.004	-0.051	0.998	0.244	0	0.183	-2.51	-0.203	86.331	0	0	0	0	0	0	0
WT111(DD045F3F1DEA)	3.54	13108	2022-11-29 20:06:48.556	0.012	0.404	0.928	0	0	0	23.648	-0.621	-8.745	0	0	0	0	0	0	0
WT111(DD045F3F1DEA)	3.54	13108	2022-11-29 20:06:48.556	0.012	0.404	0.928	0	0	0	23.648	-0.621	-8.745	0	0	0	0	0	0	0
WT111(DD045F3F1DEA)	3.54	13108	2022-11-29 20:06:48.556	0.012	0.404	0.928	0	0	0	23.648	-0.621	-8.745	0	0	0	0	0	0	0
WT111(DD045F3F1DEA)	3.54	13108	2022-11-29 20:06:48.556	0.011	0.415	0.932	0	0	0	23.648	-0.621	-8.745	0	0	0	0	0	0	0
WT111(DD045F3F1DEA)	3.54	13108	2022-11-29 20:06:48.556	0.011	0.415	0.932	0	0	0	23.648	-0.621	-8.745	0	0	0	0	0	0	0
WT111(DD045F3F1DEA)	3.54	13108	2022-11-29 20:06:48.556	0.011	0.415	0.932	0	0	0	23.648	-0.621	-8.745	0	0	0	0	0	0	0
WT111(DD045F3F1DEA)	3.54	13108	2022-11-29 20:06:48.556	0.011	0.415	0.932	0	0	0	23.648	-0.621	-8.745	0	0	0	0	0	0	0
WT111(DD045F3F1DEA)	3.54	13108	2022-11-29 20:06:48.556	0.01	0.402	0.926	0	0	0	23.648	-0.621	-8.745	0	0	0	0	0	0	0
WT333(F4E4E1AF1293)	3.68	13105	2022-11-29 20:06:48.571	0.015	0.026	1.007	-2.197	0.244	-1.038	4.389	0.873	-132.687	0	0	0	0	0	0	0
WT333(F4E4E1AF1293)	3.68	13105	2022-11-29 20:06:48.571	0.015	0.026	1.007	-2.197	0.244	-1.038	4.378	0.873	-132.627	0	0	0	0	0	0	0
WT333(F4E4E1AF1293)	3.68	13105	2022-11-29 20:06:48.571	0.015	0.026	1.007	-2.197	0.244	-1.038	4.362	0.873	-132.567	0	0	0	0	0	0	0
WT333(F4E4E1AF1293)	3.68	13105	2022-11-29 20:06:48.571	-0.029	0.116	0.996	-8.057	-0.488	-0.122	4.323	0.868	-132.495	0	0	0	0	0	0	0
WT333(F4E4E1AF1293)	3.68	13105	2022-11-29 20:06:48.571	-0.029	0.116	0.996	-8.057	-0.488	-0.122	4.279	0.868	-132.424	0	0	0	0	0	0	0
WT333(F4E4E1AF1293)	3.68	13105	2022-11-29 20:06:48.571	-0.029	0.116	0.996	-8.057	-0.488	-0.122	4.241	0.868	-132.352	0	0	0	0	0	0	0
WT333(F4E4E1AF1293)	3.68	13105	2022-11-29 20:06:48.571	-0.029	0.116	0.996	-8.057	-0.488	-0.122	4.202	0.862	-132.275	0	0	0	0	0	0	0
WT333(F4E4E1AF1293)	3.68	13105	2022-11-29 20:06:48.571	-0.05	0.047	1.023	3.479	-0.183	0.244	4.219	0.862	-132.198	0	0	0	0	0	0	0
WT333(F4E4E1AF1293)	3.68	13105	2022-11-29 20:06:48.603	-0.05	0.047	1.023	3.479	-0.183	0.244	4.235	0.862	-132.122	0	0	0	0	0	0	0
WT333(F4E4E1AF1293)	3.68	13105	2022-11-29 20:06:48.603	-0.05	0.047	1.023	3.479	-0.183	0.244	4.252	0.862	-132.045	0	0	0	0	0	0	0
WT333(F4E4E1AF1293)	3.68	13105	2022-11-29 20:06:48.603	-0.05	0.047	1.023	3.479	-0.183	0.244	4.268	0.862	-131.962	0	0	0	0	0	0	0
WT333(F4E4E1AF1293)	3.68	13105	2022-11-29 20:06:48.603	0.077	0.123	1.026	-1.282	0.183	0	4.257	0.862	-131.88	0	0	0	0	0	0	0
WT333(F4E4E1AF1293)	3.68	13105	2022-11-29 20:06:48.603	0.077	0.123	1.026	-1.282	0.183	0	4.252	0.862	-131.797	0	0	0	0	0	0	0
WT333(F4E4E1AF1293)	3.68	13105	2022-11-29 20:06:48.603	0.077	0.123	1.026	-1.282	0.183	0	4.246	0.862	-131.715	0	0	0	0	0	0	0
WT333(F4E4E1AF1293)	3.68	13105	2022-11-29 20:06:48.603	0.077	0.123	1.026	-1.282	0.183	0	4.241	0.862	-131.627	0	0	0	0	0	0	0
WT333(F4E4E1AF1293)	3.68	13105	2022-11-29 20:06:48.603	-0.066	0.099	1.016	-0.61	-0.549	0.122	4.241	0.862	-131.539	0	0	0	0	0	0	0
WT111(DD045F3F1DEA)	3.54	13108	2022-11-29 20:06:48.618	0.01	0.402	0.926	0	0	0	23.648	-0.621	-8.745	0	0	0	0	0	0	0
WT111(DD045F3F1DEA)	3.54	13108	2022-11-29 20:06:48.618	0.01	0.402	0.926	0	0	0	23.648	-0.621	-8.745	0	0	0	0	0	0	0
WT111(DD045F3F1DEA)	3.54	13108	2022-11-29 20:06:48.618	0.01	0.402	0.926	0	0	0	23.648	-0.621	-8.745	0	0	0	0	0	0	0
WT111(DD045F3F1DEA)	3.54	13108	2022-11-29 20:06:48.618	0.011	0.407	0.929	0	0	0	23.648	-0.621	-8.745	0	0	0	0	0	0	0
WT111(DD045F3F1DEA)	3.54	13108	2022-11-29 20:06:48.618	0.011	0.407	0.929	0	0	0	23.648	-0.621	-8.745	0	0	0	0	0	0	0
WT111(DD045F3F1DEA)	3.54	13108	2022-11-29 20:06:48.618	0.011	0.407	0.929	0	0	0	23.648	-0.621	-8.745	0	0	0	0	0	0	0
WT111(DD045F3F1DEA)	3.54	13108	2022-11-29 20:06:48.618	0.011	0.407	0.929	0	0	0	23.648	-0.621	-8.745	0	0	0	0	0	0	0
WT111(DD045F3F1DEA)	3.54	13108	2022-11-29 20:06:48.618	0.011	0.411	0.931	0	0	0	23.648	-0.621	-8.745	0	0	0	0	0	0	0
WT333(F4E4E1AF1293)	3.68	13105	2022-11-29 20:06:48.634	-0.066	0.099	1.016	-0.61	-0.549	0.122	4.241	0.857	-131.451	0	0	0	0	0	0	0
WT333(F4E4E1AF1293)	3.68	13105	2022-11-29 20:06:48.634	-0.066	0.099	1.016	-0.61	-0.549	0.122	4.235	0.851	-131.364	0	0	0	0	0	0	0
WT333(F4E4E1AF1293)	3.68	13105	2022-11-29 20:06:48.634	-0.066	0.099	1.016	-0.61	-0.549	0.122	4.235	0.851	-131.27	0	0	0	0	0	0	0
WT333(F4E4E1AF1293)	3.68	13105	2022-11-29 20:06:48.634	-0.054	-0.013	1.027	-0.671	-1.16	-2.258	4.235	0.846	-131.182	0	0	0	0	0	0	0
WT333(F4E4E1AF1293)	3.68	13105	2022-11-29 20:06:48.634	-0.054	-0.013	1.027	-0.671	-1.16	-2.258	4.23	0.846	-131.1	0	0	0	0	0	0	0
WT333(F4E4E1AF1293)	3.68	13105	2022-11-29 20:06:48.634	-0.054	-0.013	1.027	-0.671	-1.16	-2.258	4.224	0.84	-131.017	0	0	0	0	0	0	0
WT333(F4E4E1AF1293)	3.68	13105	2022-11-29 20:06:48.634	-0.054	-0.013	1.027	-0.671	-1.16	-2.258	4.219	0.835	-130.935	0	0	0	0	0	0	0
WT333(F4E4E1AF1293)	3.68	13105	2022-11-29 20:06:48.634	0.12	0.107	1.021	7.202	0.488	-0.122	4.252	0.835	-130.842	0	0	0	0	0	0	0
WT111(DD045F3F1DEA)	3.54	13108	2022-11-29 20:06:48.650	0.011	0.411	0.931	0	0	0	23.648	-0.621	-8.745	0	0	0	0	0	0	0
WT111(DD045F3F1DEA)	3.54	13108	2022-11-29 20:06:48.650	0.011	0.411	0.931	0	0	0	23.648	-0.621	-8.745	0	0	0	0	0	0	0
WT111(DD045F3F1DEA)	3.54	13108	2022-11-29 20:06:48.650	0.011	0.411	0.931	0	0	0	23.648	-0.621	-8.745	0	0	0	0	0	0	0
WT111(DD045F3F1DEA)	3.54	13108	2022-11-29 20:06:48.650	0.011	0.408	0.93	0	0	0	23.648	-0.621	-8.745	0	0	0	0	0	0	0
WT111(DD045F3F1DEA)	3.54	13108	2022-11-29 20:06:48.650	0.011	0.408	0.93	0	0	0	23.648	-0.621	-8.745	0	0	0	0	0	0	0
WT111(DD045F3F1DEA)	3.54	13108	2022-11-29 20:06:48.650	0.011	0.408	0.93	0	0	0	23.654	-0.621	-8.745	0	0	0	0	0	0	0
WT111(DD045F3F1DEA)	3.54	13108	2022-11-29 20:06:48.650	0.011	0.408	0.93	0	0	0	23.654	-0.621	-8.745	0	0	0	0	0	0	0
WT111(DD045F3F1DEA)	3.54	13108	2022-11-29 20:06:48.650	0.011	0.401	0.928	0	0	0	23.654	-0.621	-8.745	0	0	0	0	0	0	0
WT333(F4E4E1AF1293)	3.68	13105	2022-11-29 20:06:48.665	0.12	0.107	1.021	7.202	0.488	-0.122	4.29	0.84	-130.748	0	0	0	0	0	0	0
WT333(F4E4E1AF1293)	3.68	13105	2022-11-29 20:06:48.665	0.12	0.107	1.021	7.202	0.488	-0.122	4.323	0.84	-130.649	0	0	0	0	0	0	0
WT333(F4E4E1AF1293)	3.68	13105	2022-11-29 20:06:48.665	0.12	0.107	1.021	7.202	0.488	-0.122	4.362	0.84	-130.551	0	0	0	0	0	0	0
WT333(F4E4E1AF1293)	3.68	13105	2022-11-29 20:06:48.665	-0.136	0.216	1.048	3.479	-0.61	2.38	4.378	0.835	-130.435	0	0	0	0	0	0	0
WT333(F4E4E1AF1293)	3.68	13105	2022-11-29 20:06:48.665	-0.136	0.216	1.048	3.479	-0.61	2.38	4.4	0.829	-130.314	0	0	0	0	0	0	0
WT333(F4E4E1AF1293)	3.68	13105	2022-11-29 20:06:48.665	-0.136	0.216	1.048	3.479	-0.61	2.38	4.417	0.824	-130.193	0	0	0	0	0	0	0
WT333(F4E4E1AF1293)	3.68	13105	2022-11-29 20:06:48.665	-0.136	0.216	1.048	3.479	-0.61	2.38	4.438	0.824	-130.073	0	0	0	0	0	0	0
WT333(F4E4E1AF1293)	3.68	13105	2022-11-29 20:06:48.665	-0.028	-0.018	0.997	-2.197	-0.244	0.793	4.427	0.824	-129.957	0	0	0	0	0	0	0
WT111(DD045F3F1DEA)	3.54	13108	2022-11-29 20:06:48.743	0.011	0.401	0.928	0	0	0	23.654	-0.621	-8.745	0	0	0	0	0	0	0
WT111(DD045F3F1DEA)	3.54	13108	2022-11-29 20:06:48.743	0.011	0.401	0.928	0	0	0	23.654	-0.621	-8.745	0	0	0	0	0	0	0
WT111(DD045F3F1DEA)	3.54	13108	2022-11-29 20:06:48.743	0.011	0.401	0.928	0	0	0	23.654	-0.621	-8.745	0	0	0	0	0	0	0
WT111(DD045F3F1DEA)	3.54	13108	2022-11-29 20:06:48.743	0.011	0.415	0.931	0	0	0	23.654	-0.621	-8.745	0	0	0	0	0	0	0
WT111(DD045F3F1DEA)	3.54	13108	2022-11-29 20:06:48.743	0.011	0.415	0.931	0	0	0	23.654	-0.621	-8.745	0	0	0	0	0	0	0
WT111(DD045F3F1DEA)	3.54	13108	2022-11-29 20:06:48.743	0.011	0.415	0.931	0	0	0	23.654	-0.621	-8.745	0	0	0	0	0	0	0
WT111(DD045F3F1DEA)	3.54	13108	2022-11-29 20:06:48.743	0.011	0.415	0.931	0	0	0	23.654	-0.621	-8.745	0	0	0	0	0	0	0
WT111(DD045F3F1DEA)	3.54	13108	2022-11-29 20:06:48.743	0.011	0.4	0.928	0	0	0	23.654	-0.621	-8.745	0	0	0	0	0	0	0
WT111(DD045F3F1DEA)	3.54	13108	2022-11-29 20:06:48.775	0.011	0.4	0.928	0	0	0	23.654	-0.621	-8.745	0	0	0	0	0	0	0
WT111(DD045F3F1DEA)	3.54	13108	2022-11-29 20:06:48.775	0.011	0.4	0.928	0	0	0	23.654	-0.621	-8.745	0	0	0	0	0	0	0
WT111(DD045F3F1DEA)	3.54	13108	2022-11-29 20:06:48.775	0.011	0.4	0.928	0	0	0	23.654	-0.621	-8.745	0	0	0	0	0	0	0
WT111(DD045F3F1DEA)	3.54	13108	2022-11-29 20:06:48.775	0.011	0.409	0.93	0	0	0	23.654	-0.621	-8.745	0	0	0	0	0	0	0
WT111(DD045F3F1DEA)	3.54	13108	2022-11-29 20:06:48.775	0.011	0.409	0.93	0	0	0	23.654	-0.621	-8.745	0	0	0	0	0	0	0
WT111(DD045F3F1DEA)	3.54	13108	2022-11-29 20:06:48.775	0.011	0.409	0.93	0	0	0	23.654	-0.621	-8.745	0	0	0	0	0	0	0
WT111(DD045F3F1DEA)	3.54	13108	2022-11-29 20:06:48.775	0.011	0.409	0.93	0	0	0	23.654	-0.621	-8.745	0	0	0	0	0	0	0
WT111(DD045F3F1DEA)	3.54	13108	2022-11-29 20:06:48.775	0.01	0.406	0.93	0	0	0	23.654	-0.621	-8.745	0	0	0	0	0	0	0
WT111(DD045F3F1DEA)	3.54	13108	2022-11-29 20:06:48.775	0.01	0.406	0.93	0	0	0	23.654	-0.621	-8.745	0	0	0	0	0	0	0
WT111(DD045F3F1DEA)	3.54	13108	2022-11-29 20:06:48.775	0.01	0.406	0.93	0	0	0	23.654	-0.621	-8.745	0	0	0	0	0	0	0
WT111(DD045F3F1DEA)	3.54	13108	2022-11-29 20:06:48.775	0.01	0.406	0.93	0	0	0	23.654	-0.621	-8.745	0	0	0	0	0	0	0
WT111(DD045F3F1DEA)	3.54	13108	2022-11-29 20:06:48.775	0.011	0.41	0.929	0	0	0	23.654	-0.621	-8.745	0	0	0	0	0	0	0
WT111(DD045F3F1DEA)	3.54	13108	2022-11-29 20:06:48.775	0.011	0.41	0.929	0	0	0	23.654	-0.621	-8.745	0	0	0	0	0	0	0
WT111(DD045F3F1DEA)	3.54	13108	2022-11-29 20:06:48.775	0.011	0.41	0.929	0	0	0	23.654	-0.621	-8.745	0	0	0	0	0	0	0
WT111(DD045F3F1DEA)	3.54	13108	2022-11-29 20:06:48.775	0.011	0.41	0.929	0	0	0	23.654	-0.621	-8.745	0	0	0	0	0	0	0
WT111(DD045F3F1DEA)	3.54	13108	2022-11-29 20:06:48.775	0.011	0.407	0.929	0	0	0	23.654	-0.621	-8.745	0	0	0	0	0	0	0
WT333(F4E4E1AF1293)	3.68	13105	2022-11-29 20:06:48.790	-0.028	-0.018	0.997	-2.197	-0.244	0.793	4.422	0.824	-129.847	0	0	0	0	0	0	0
WT333(F4E4E1AF1293)	3.68	13105	2022-11-29 20:06:48.790	-0.028	-0.018	0.997	-2.197	-0.244	0.793	4.411	0.824	-129.732	0	0	0	0	0	0	0
WT333(F4E4E1AF1293)	3.68	13105	2022-11-29 20:06:48.790	-0.028	-0.018	0.997	-2.197	-0.244	0.793	4.4	0.824	-129.622	0	0	0	0	0	0	0
WT333(F4E4E1AF1293)	3.68	13105	2022-11-29 20:06:48.790	0.078	0.109	1.045	5.615	0	-0.305	4.427	0.824	-129.512	0	0	0	0	0	0	0
WT333(F4E4E1AF1293)	3.68	13105	2022-11-29 20:06:48.790	0.078	0.109	1.045	5.615	0	-0.305	4.455	0.824	-129.402	0	0	0	0	0	0	0
WT333(F4E4E1AF1293)	3.68	13105	2022-11-29 20:06:48.790	0.078	0.109	1.045	5.615	0	-0.305	4.482	0.824	-129.287	0	0	0	0	0	0	0
WT333(F4E4E1AF1293)	3.68	13105	2022-11-29 20:06:48.790	0.078	0.109	1.045	5.615	0	-0.305	4.51	0.824	-129.177	0	0	0	0	0	0	0
WT333(F4E4E1AF1293)	3.68	13105	2022-11-29 20:06:48.790	-0.077	0.049	0.992	-3.601	0.427	0.122	4.493	0.824	-129.056	0	0	0	0	0	0	0
WT111(DD045F3F1DEA)	3.54	13108	2022-11-29 20:06:48.821	0.011	0.407	0.929	0	0	0	23.654	-0.621	-8.745	0	0	0	0	0	0	0
WT111(DD045F3F1DEA)	3.54	13108	2022-11-29 20:06:48.821	0.011	0.407	0.929	0	0	0	23.654	-0.621	-8.745	0	0	0	0	0	0	0
WT111(DD045F3F1DEA)	3.54	13108	2022-11-29 20:06:48.821	0.011	0.407	0.929	0	0	0	23.654	-0.621	-8.745	0	0	0	0	0	0	0
WT111(DD045F3F1DEA)	3.54	13108	2022-11-29 20:06:48.821	0.011	0.409	0.93	0	0	0	23.654	-0.621	-8.745	0	0	0	0	0	0	0
WT111(DD045F3F1DEA)	3.54	13108	2022-11-29 20:06:48.821	0.011	0.409	0.93	0	0	0	23.654	-0.621	-8.745	0	0	0	0	0	0	0
WT111(DD045F3F1DEA)	3.54	13108	2022-11-29 20:06:48.821	0.011	0.409	0.93	0	0	0	23.654	-0.621	-8.745	0	0	0	0	0	0	0
WT111(DD045F3F1DEA)	3.54	13108	2022-11-29 20:06:48.821	0.011	0.409	0.93	0	0	0	23.654	-0.621	-8.745	0	0	0	0	0	0	0
WT111(DD045F3F1DEA)	3.54	13108	2022-11-29 20:06:48.821	0.011	0.407	0.93	0	0	0	23.654	-0.621	-8.745	0	0	0	0	0	0	0
WT111(DD045F3F1DEA)	3.54	13108	2022-11-29 20:06:48.837	0.011	0.407	0.93	0	0	0	23.654	-0.621	-8.745	0	0	0	0	0	0	0
WT111(DD045F3F1DEA)	3.54	13108	2022-11-29 20:06:48.837	0.011	0.407	0.93	0	0	0	23.654	-0.621	-8.745	0	0	0	0	0	0	0
WT111(DD045F3F1DEA)	3.54	13108	2022-11-29 20:06:48.837	0.011	0.407	0.93	0	0	0	23.654	-0.621	-8.745	0	0	0	0	0	0	0
WT111(DD045F3F1DEA)	3.54	13108	2022-11-29 20:06:48.837	0.01	0.401	0.926	0	0	0	23.654	-0.621	-8.745	0	0	0	0	0	0	0
WT111(DD045F3F1DEA)	3.54	13108	2022-11-29 20:06:48.837	0.01	0.401	0.926	0	0	0	23.654	-0.621	-8.745	0	0	0	0	0	0	0
WT111(DD045F3F1DEA)	3.54	13108	2022-11-29 20:06:48.837	0.01	0.401	0.926	0	0	0	23.654	-0.621	-8.745	0	0	0	0	0	0	0
WT111(DD045F3F1DEA)	3.54	13108	2022-11-29 20:06:48.837	0.01	0.401	0.926	0	0	0	23.654	-0.621	-8.745	0	0	0	0	0	0	0
WT111(DD045F3F1DEA)	3.54	13108	2022-11-29 20:06:48.837	0.012	0.415	0.932	0	0	0	23.654	-0.621	-8.745	0	0	0	0	0	0	0
WT333(F4E4E1AF1293)	3.68	13105	2022-11-29 20:06:48.853	-0.077	0.049	0.992	-3.601	0.427	0.122	4.477	0.824	-128.936	0	0	0	0	0	0	0
WT333(F4E4E1AF1293)	3.68	13105	2022-11-29 20:06:48.853	-0.077	0.049	0.992	-3.601	0.427	0.122	4.46	0.829	-128.815	0	0	0	0	0	0	0
WT333(F4E4E1AF1293)	3.68	13105	2022-11-29 20:06:48.853	-0.077	0.049	0.992	-3.601	0.427	0.122	4.438	0.829	-128.694	0	0	0	0	0	0	0
WT333(F4E4E1AF1293)	3.68	13105	2022-11-29 20:06:48.853	-0.015	0.049	1.012	1.465	0.244	0	4.449	0.829	-128.573	0	0	0	0	0	0	0
WT333(F4E4E1AF1293)	3.68	13105	2022-11-29 20:06:48.853	-0.015	0.049	1.012	1.465	0.244	0	4.455	0.835	-128.447	0	0	0	0	0	0	0
WT333(F4E4E1AF1293)	3.68	13105	2022-11-29 20:06:48.853	-0.015	0.049	1.012	1.465	0.244	0	4.46	0.835	-128.32	0	0	0	0	0	0	0
WT333(F4E4E1AF1293)	3.68	13105	2022-11-29 20:06:48.853	-0.015	0.049	1.012	1.465	0.244	0	4.466	0.835	-128.194	0	0	0	0	0	0	0
WT333(F4E4E1AF1293)	3.68	13105	2022-11-29 20:06:48.853	0.042	0.071	1.01	-1.16	0	-0.244	4.46	0.835	-128.068	0	0	0	0	0	0	0
WT333(F4E4E1AF1293)	3.68	13105	2022-11-29 20:06:48.868	0.042	0.071	1.01	-1.16	0	-0.244	4.449	0.835	-127.941	0	0	0	0	0	0	0
WT333(F4E4E1AF1293)	3.68	13105	2022-11-29 20:06:48.868	0.042	0.071	1.01	-1.16	0	-0.244	4.444	0.835	-127.815	0	0	0	0	0	0	0
WT333(F4E4E1AF1293)	3.68	13105	2022-11-29 20:06:48.868	0.042	0.071	1.01	-1.16	0	-0.244	4.438	0.829	-127.683	0	0	0	0	0	0	0
WT333(F4E4E1AF1293)	3.68	13105	2022-11-29 20:06:48.868	-0.057	0.059	1.011	-1.526	0.183	0	4.433	0.829	-127.551	0	0	0	0	0	0	0
WT333(F4E4E1AF1293)	3.68	13105	2022-11-29 20:06:48.868	-0.057	0.059	1.011	-1.526	0.183	0	4.422	0.829	-127.419	0	0	0	0	0	0	0
WT333(F4E4E1AF1293)	3.68	13105	2022-11-29 20:06:48.868	-0.057	0.059	1.011	-1.526	0.183	0	4.411	0.829	-127.288	0	0	0	0	0	0	0
WT333(F4E4E1AF1293)	3.68	13105	2022-11-29 20:06:48.868	-0.057	0.059	1.011	-1.526	0.183	0	4.406	0.829	-127.156	0	0	0	0	0	0	0
WT333(F4E4E1AF1293)	3.68	13105	2022-11-29 20:06:48.868	-0.018	0.089	1.016	-0.977	0	0.061	4.4	0.829	-127.024	0	0	0	0	0	0	0
WT333(F4E4E1AF1293)	3.68	13105	2022-11-29 20:06:48.900	-0.018	0.089	1.016	-0.977	0	0.061	4.395	0.829	-126.887	0	0	0	0	0	0	0
WT333(F4E4E1AF1293)	3.68	13105	2022-11-29 20:06:48.915	-0.018	0.089	1.016	-0.977	0	0.061	4.389	0.829	-126.755	0	0	0	0	0	0	0
WT333(F4E4E1AF1293)	3.68	13105	2022-11-29 20:06:48.915	-0.018	0.089	1.016	-0.977	0	0.061	4.378	0.829	-126.617	0	0	0	0	0	0	0
WT333(F4E4E1AF1293)	3.68	13105	2022-11-29 20:06:48.915	0.028	0.084	1.01	-0.549	-0.061	-0.488	4.378	0.829	-126.48	0	0	0	0	0	0	0
WT333(F4E4E1AF1293)	3.68	13105	2022-11-29 20:06:48.915	0.028	0.084	1.01	-0.549	-0.061	-0.488	4.373	0.829	-126.343	0	0	0	0	0	0	0
WT333(F4E4E1AF1293)	3.68	13105	2022-11-29 20:06:48.915	0.028	0.084	1.01	-0.549	-0.061	-0.488	4.373	0.829	-126.205	0	0	0	0	0	0	0
WT333(F4E4E1AF1293)	3.68	13105	2022-11-29 20:06:48.915	0.028	0.084	1.01	-0.549	-0.061	-0.488	4.367	0.829	-126.063	0	0	0	0	0	0	0
WT333(F4E4E1AF1293)	3.68	13105	2022-11-29 20:06:48.915	-0.07	0.083	1.021	-0.305	0.122	0.977	4.367	0.829	-125.914	0	0	0	0	0	0	0
WT111(DD045F3F1DEA)	3.54	13108	2022-11-29 20:06:48.915	0.012	0.415	0.932	0	0	0	23.654	-0.621	-8.745	0	0	0	0	0	0	0
WT111(DD045F3F1DEA)	3.54	13108	2022-11-29 20:06:48.915	0.012	0.415	0.932	0	0	0	23.654	-0.621	-8.745	0	0	0	0	0	0	0
WT111(DD045F3F1DEA)	3.54	13108	2022-11-29 20:06:48.915	0.012	0.415	0.932	0	0	0	23.654	-0.621	-8.745	0	0	0	0	0	0	0
WT111(DD045F3F1DEA)	3.54	13108	2022-11-29 20:06:48.915	0.01	0.402	0.925	0	0	0	23.654	-0.621	-8.745	0	0	0	0	0	0	0
WT111(DD045F3F1DEA)	3.54	13108	2022-11-29 20:06:48.915	0.01	0.402	0.925	0	0	0	23.654	-0.621	-8.745	0	0	0	0	0	0	0
WT111(DD045F3F1DEA)	3.54	13108	2022-11-29 20:06:48.915	0.01	0.402	0.925	0	0	0	23.654	-0.621	-8.745	0	0	0	0	0	0	0
WT111(DD045F3F1DEA)	3.54	13108	2022-11-29 20:06:48.915	0.01	0.402	0.925	0	0	0	23.654	-0.621	-8.745	0	0	0	0	0	0	0
WT111(DD045F3F1DEA)	3.54	13108	2022-11-29 20:06:48.915	0.011	0.406	0.929	0	0	0	23.654	-0.621	-8.745	0	0	0	0	0	0	0
WT222(CAA14FCCF874)	3.62	13105	2022-11-29 20:06:48.931	0.004	-0.051	0.998	0.244	0	0.183	-2.51	-0.203	86.331	0	0	0	0	0	0	0
WT222(CAA14FCCF874)	3.62	13105	2022-11-29 20:06:48.931	0.004	-0.051	0.998	0.244	0	0.183	-2.51	-0.203	86.331	0	0	0	0	0	0	0
WT222(CAA14FCCF874)	3.62	13105	2022-11-29 20:06:48.931	0.004	-0.051	0.998	0.244	0	0.183	-2.51	-0.203	86.336	0	0	0	0	0	0	0
WT222(CAA14FCCF874)	3.62	13105	2022-11-29 20:06:48.931	-0.004	-0.031	1	1.221	0	0.366	-2.505	-0.203	86.336	0	0	0	0	0	0	0
WT222(CAA14FCCF874)	3.62	13105	2022-11-29 20:06:48.931	-0.004	-0.031	1	1.221	0	0.366	-2.499	-0.203	86.336	0	0	0	0	0	0	0
WT222(CAA14FCCF874)	3.62	13105	2022-11-29 20:06:48.931	-0.004	-0.031	1	1.221	0	0.366	-2.494	-0.203	86.336	0	0	0	0	0	0	0
WT222(CAA14FCCF874)	3.62	13105	2022-11-29 20:06:48.931	-0.004	-0.031	1	1.221	0	0.366	-2.483	-0.203	86.342	0	0	0	0	0	0	0
WT222(CAA14FCCF874)	3.62	13105	2022-11-29 20:06:48.931	0.001	-0.054	0.995	1.282	0.183	0.305	-2.477	-0.203	86.342	0	0	0	0	0	0	0
WT222(CAA14FCCF874)	3.62	13105	2022-11-29 20:06:48.931	0.001	-0.054	0.995	1.282	0.183	0.305	-2.472	-0.203	86.342	0	0	0	0	0	0	0
WT222(CAA14FCCF874)	3.62	13105	2022-11-29 20:06:48.931	0.001	-0.054	0.995	1.282	0.183	0.305	-2.466	-0.203	86.342	0	0	0	0	0	0	0
WT222(CAA14FCCF874)	3.62	13105	2022-11-29 20:06:48.931	0.001	-0.054	0.995	1.282	0.183	0.305	-2.461	-0.203	86.342	0	0	0	0	0	0	0
WT222(CAA14FCCF874)	3.62	13105	2022-11-29 20:06:48.931	-0.002	-0.026	0.996	0.732	-0.061	-0.305	-2.455	-0.203	86.342	0	0	0	0	0	0	0
WT222(CAA14FCCF874)	3.62	13105	2022-11-29 20:06:48.931	-0.002	-0.026	0.996	0.732	-0.061	-0.305	-2.455	-0.203	86.342	0	0	0	0	0	0	0
WT222(CAA14FCCF874)	3.62	13105	2022-11-29 20:06:48.931	-0.002	-0.026	0.996	0.732	-0.061	-0.305	-2.45	-0.203	86.336	0	0	0	0	0	0	0
WT222(CAA14FCCF874)	3.62	13105	2022-11-29 20:06:48.931	-0.002	-0.026	0.996	0.732	-0.061	-0.305	-2.45	-0.203	86.336	0	0	0	0	0	0	0
WT222(CAA14FCCF874)	3.62	13105	2022-11-29 20:06:48.931	-0.009	-0.036	0.999	-0.61	0.183	0.854	-2.45	-0.203	86.336	0	0	0	0	0	0	0
WT111(DD045F3F1DEA)	3.54	13108	2022-11-29 20:06:48.946	0.011	0.406	0.929	0	0	0	23.654	-0.621	-8.745	0	0	0	0	0	0	0
WT111(DD045F3F1DEA)	3.54	13108	2022-11-29 20:06:48.946	0.011	0.406	0.929	0	0	0	23.654	-0.621	-8.745	0	0	0	0	0	0	0
WT111(DD045F3F1DEA)	3.54	13108	2022-11-29 20:06:48.946	0.011	0.406	0.929	0	0	0	23.654	-0.621	-8.745	0	0	0	0	0	0	0
WT111(DD045F3F1DEA)	3.54	13108	2022-11-29 20:06:48.946	0.01	0.407	0.931	0	0	0	23.654	-0.621	-8.745	0	0	0	0	0	0	0
WT111(DD045F3F1DEA)	3.54	13108	2022-11-29 20:06:48.946	0.01	0.407	0.931	0	0	0	23.654	-0.621	-8.745	0	0	0	0	0	0	0
WT111(DD045F3F1DEA)	3.54	13108	2022-11-29 20:06:48.946	0.01	0.407	0.931	0	0	0	23.654	-0.621	-8.745	0	0	0	0	0	0	0
WT111(DD045F3F1DEA)	3.54	13108	2022-11-29 20:06:48.946	0.01	0.407	0.931	0	0	0	23.654	-0.621	-8.745	0	0	0	0	0	0	0
WT111(DD045F3F1DEA)	3.54	13108	2022-11-29 20:06:48.946	0.011	0.408	0.927	0	0	0	23.654	-0.621	-8.745	0	0	0	0	0	0	0
WT111(DD045F3F1DEA)	3.54	13108	2022-11-29 20:06:48.946	0.011	0.408	0.927	0	0	0	23.654	-0.621	-8.745	0	0	0	0	0	0	0
WT111(DD045F3F1DEA)	3.54	13108	2022-11-29 20:06:48.946	0.011	0.408	0.927	0	0	0	23.654	-0.621	-8.745	0	0	0	0	0	0	0
WT111(DD045F3F1DEA)	3.54	13108	2022-11-29 20:06:48.946	0.011	0.408	0.927	0	0	0	23.654	-0.621	-8.745	0	0	0	0	0	0	0
WT111(DD045F3F1DEA)	3.54	13108	2022-11-29 20:06:48.946	0.011	0.405	0.93	0	0	0	23.654	-0.621	-8.745	0	0	0	0	0	0	0
WT111(DD045F3F1DEA)	3.54	13108	2022-11-29 20:06:48.946	0.011	0.405	0.93	0	0	0	23.654	-0.621	-8.745	0	0	0	0	0	0	0
WT111(DD045F3F1DEA)	3.54	13108	2022-11-29 20:06:48.946	0.011	0.405	0.93	0	0	0	23.654	-0.621	-8.745	0	0	0	0	0	0	0
WT111(DD045F3F1DEA)	3.54	13108	2022-11-29 20:06:48.946	0.011	0.405	0.93	0	0	0	23.654	-0.621	-8.745	0	0	0	0	0	0	0
WT111(DD045F3F1DEA)	3.54	13108	2022-11-29 20:06:48.946	0.011	0.408	0.929	0	0	0	23.654	-0.621	-8.745	0	0	0	0	0	0	0
WT333(F4E4E1AF1293)	3.68	13105	2022-11-29 20:06:48.993	-0.07	0.083	1.021	-0.305	0.122	0.977	4.367	0.829	-125.766	0	0	0	0	0	0	0
WT333(F4E4E1AF1293)	3.68	13105	2022-11-29 20:06:48.993	-0.07	0.083	1.021	-0.305	0.122	0.977	4.362	0.829	-125.612	0	0	0	0	0	0	0
WT333(F4E4E1AF1293)	3.68	13105	2022-11-29 20:06:48.993	-0.07	0.083	1.021	-0.305	0.122	0.977	4.362	0.829	-125.464	0	0	0	0	0	0	0
WT333(F4E4E1AF1293)	3.68	13105	2022-11-29 20:06:48.993	-0.012	0.069	1.007	-2.258	0.122	0.061	4.351	0.829	-125.31	0	0	0	0	0	0	0
WT333(F4E4E1AF1293)	3.68	13105	2022-11-29 20:06:48.993	-0.012	0.069	1.007	-2.258	0.122	0.061	4.34	0.829	-125.162	0	0	0	0	0	0	0
WT333(F4E4E1AF1293)	3.68	13105	2022-11-29 20:06:48.993	-0.012	0.069	1.007	-2.258	0.122	0.061	4.329	0.829	-125.008	0	0	0	0	0	0	0
WT333(F4E4E1AF1293)	3.68	13105	2022-11-29 20:06:48.993	-0.012	0.069	1.007	-2.258	0.122	0.061	4.318	0.835	-124.86	0	0	0	0	0	0	0
WT333(F4E4E1AF1293)	3.68	13105	2022-11-29 20:06:48.993	0.02	0.083	1.015	-1.221	-0.061	-0.122	4.307	0.835	-124.706	0	0	0	0	0	0	0
WT111(DD045F3F1DEA)	3.54	13108	2022-11-29 20:06:49.009	0.011	0.408	0.929	0	0	0	23.654	-0.621	-8.745	0	0	0	0	0	0	0
WT111(DD045F3F1DEA)	3.54	13108	2022-11-29 20:06:49.009	0.011	0.408	0.929	0	0	0	23.654	-0.621	-8.745	0	0	0	0	0	0	0
WT111(DD045F3F1DEA)	3.54	13108	2022-11-29 20:06:49.009	0.011	0.408	0.929	0	0	0	23.654	-0.621	-8.745	0	0	0	0	0	0	0
WT111(DD045F3F1DEA)	3.54	13108	2022-11-29 20:06:49.009	0.011	0.409	0.931	0	0	0	23.654	-0.621	-8.745	0	0	0	0	0	0	0
WT111(DD045F3F1DEA)	3.54	13108	2022-11-29 20:06:49.009	0.011	0.409	0.931	0	0	0	23.654	-0.621	-8.745	0	0	0	0	0	0	0
WT111(DD045F3F1DEA)	3.54	13108	2022-11-29 20:06:49.009	0.011	0.409	0.931	0	0	0	23.654	-0.621	-8.745	0	0	0	0	0	0	0
WT111(DD045F3F1DEA)	3.54	13108	2022-11-29 20:06:49.009	0.011	0.409	0.931	0	0	0	23.654	-0.621	-8.745	0	0	0	0	0	0	0
WT111(DD045F3F1DEA)	3.54	13108	2022-11-29 20:06:49.009	0.011	0.401	0.927	0	0	0	23.654	-0.621	-8.745	0	0	0	0	0	0	0
WT333(F4E4E1AF1293)	3.68	13105	2022-11-29 20:06:49.025	0.02	0.083	1.015	-1.221	-0.061	-0.122	4.301	0.835	-124.552	0	0	0	0	0	0	0
WT333(F4E4E1AF1293)	3.68	13105	2022-11-29 20:06:49.025	0.02	0.083	1.015	-1.221	-0.061	-0.122	4.296	0.829	-124.393	0	0	0	0	0	0	0
WT333(F4E4E1AF1293)	3.68	13105	2022-11-29 20:06:49.025	0.02	0.083	1.015	-1.221	-0.061	-0.122	4.29	0.829	-124.239	0	0	0	0	0	0	0
WT333(F4E4E1AF1293)	3.68	13105	2022-11-29 20:06:49.025	-0.043	0.058	1.021	0.671	0.244	1.099	4.296	0.829	-124.074	0	0	0	0	0	0	0
WT333(F4E4E1AF1293)	3.68	13105	2022-11-29 20:06:49.025	-0.043	0.058	1.021	0.671	0.244	1.099	4.296	0.835	-123.909	0	0	0	0	0	0	0
WT333(F4E4E1AF1293)	3.68	13105	2022-11-29 20:06:49.025	-0.043	0.058	1.021	0.671	0.244	1.099	4.301	0.835	-123.745	0	0	0	0	0	0	0
WT333(F4E4E1AF1293)	3.68	13105	2022-11-29 20:06:49.025	-0.043	0.058	1.021	0.671	0.244	1.099	4.307	0.835	-123.58	0	0	0	0	0	0	0
WT333(F4E4E1AF1293)	3.68	13105	2022-11-29 20:06:49.025	0.04	0.091	1.018	-0.183	0	0.549	4.301	0.835	-123.415	0	0	0	0	0	0	0
WT111(DD045F3F1DEA)	3.54	13108	2022-11-29 20:06:49.040	0.011	0.401	0.927	0	0	0	23.654	-0.621	-8.745	0	0	0	0	0	0	0
WT111(DD045F3F1DEA)	3.54	13108	2022-11-29 20:06:49.040	0.011	0.401	0.927	0	0	0	23.654	-0.621	-8.745	0	0	0	0	0	0	0
WT111(DD045F3F1DEA)	3.54	13108	2022-11-29 20:06:49.040	0.011	0.401	0.927	0	0	0	23.654	-0.621	-8.745	0	0	0	0	0	0	0
WT111(DD045F3F1DEA)	3.54	13108	2022-11-29 20:06:49.040	0.012	0.414	0.931	0	0	0	23.654	-0.621	-8.745	0	0	0	0	0	0	0
WT111(DD045F3F1DEA)	3.54	13108	2022-11-29 20:06:49.040	0.012	0.414	0.931	0	0	0	23.654	-0.621	-8.745	0	0	0	0	0	0	0
WT111(DD045F3F1DEA)	3.54	13108	2022-11-29 20:06:49.040	0.012	0.414	0.931	0	0	0	23.654	-0.621	-8.745	0	0	0	0	0	0	0
WT111(DD045F3F1DEA)	3.54	13108	2022-11-29 20:06:49.040	0.011	0.407	0.926	0	0	0	23.654	-0.621	-8.745	0	0	0	0	0	0	0
WT111(DD045F3F1DEA)	3.54	13108	2022-11-29 20:06:49.040	0.011	0.407	0.926	0	0	0	23.654	-0.621	-8.745	0	0	0	0	0	0	0
WT333(F4E4E1AF1293)	3.68	13105	2022-11-29 20:06:49.056	0.04	0.091	1.018	-0.183	0	0.549	4.301	0.835	-123.245	0	0	0	0	0	0	0
WT333(F4E4E1AF1293)	3.68	13105	2022-11-29 20:06:49.056	0.04	0.091	1.018	-0.183	0	0.549	4.301	0.829	-123.08	0	0	0	0	0	0	0
WT333(F4E4E1AF1293)	3.68	13105	2022-11-29 20:06:49.056	0.04	0.091	1.018	-0.183	0	0.549	4.301	0.829	-122.91	0	0	0	0	0	0	0
WT333(F4E4E1AF1293)	3.68	13105	2022-11-29 20:06:49.056	-0.033	0.104	1.021	1.709	0.183	0.061	4.312	0.829	-122.739	0	0	0	0	0	0	0
WT333(F4E4E1AF1293)	3.68	13105	2022-11-29 20:06:49.056	-0.033	0.104	1.021	1.709	0.183	0.061	4.318	0.829	-122.569	0	0	0	0	0	0	0
WT333(F4E4E1AF1293)	3.68	13105	2022-11-29 20:06:49.056	-0.033	0.104	1.021	1.709	0.183	0.061	4.329	0.829	-122.399	0	0	0	0	0	0	0
WT333(F4E4E1AF1293)	3.68	13105	2022-11-29 20:06:49.056	-0.033	0.104	1.021	1.709	0.183	0.061	4.34	0.829	-122.228	0	0	0	0	0	0	0
WT333(F4E4E1AF1293)	3.68	13105	2022-11-29 20:06:49.056	-0.027	0.06	1.008	-0.183	-0.488	-1.404	4.34	0.829	-122.058	0	0	0	0	0	0	0
WT111(DD045F3F1DEA)	3.54	13108	2022-11-29 20:06:49.071	0.011	0.407	0.926	0	0	0	23.654	-0.621	-8.745	0	0	0	0	0	0	0
WT111(DD045F3F1DEA)	3.54	13108	2022-11-29 20:06:49.071	0.011	0.407	0.926	0	0	0	23.654	-0.621	-8.745	0	0	0	0	0	0	0
WT111(DD045F3F1DEA)	3.54	13108	2022-11-29 20:06:49.071	0.01	0.406	0.929	0	0	0	23.654	-0.621	-8.745	0	0	0	0	0	0	0
WT111(DD045F3F1DEA)	3.54	13108	2022-11-29 20:06:49.071	0.01	0.406	0.929	0	0	0	23.654	-0.621	-8.745	0	0	0	0	0	0	0
WT111(DD045F3F1DEA)	3.54	13108	2022-11-29 20:06:49.071	0.01	0.406	0.929	0	0	0	23.654	-0.621	-8.745	0	0	0	0	0	0	0
WT111(DD045F3F1DEA)	3.54	13108	2022-11-29 20:06:49.071	0.01	0.406	0.929	0	0	0	23.654	-0.621	-8.745	0	0	0	0	0	0	0
WT111(DD045F3F1DEA)	3.54	13108	2022-11-29 20:06:49.071	0.011	0.405	0.929	0	0	0	23.654	-0.621	-8.745	0	0	0	0	0	0	0
WT111(DD045F3F1DEA)	3.54	13108	2022-11-29 20:06:49.071	0.011	0.405	0.929	0	0	0	23.654	-0.621	-8.745	0	0	0	0	0	0	0
WT222(CAA14FCCF874)	3.62	13105	2022-11-29 20:06:49.103	-0.009	-0.036	0.999	-0.61	0.183	0.854	-2.455	-0.203	86.342	0	0	0	0	0	0	0
WT222(CAA14FCCF874)	3.62	13105	2022-11-29 20:06:49.118	-0.009	-0.036	0.999	-0.61	0.183	0.854	-2.455	-0.198	86.347	0	0	0	0	0	0	0
WT222(CAA14FCCF874)	3.62	13105	2022-11-29 20:06:49.118	-0.009	-0.036	0.999	-0.61	0.183	0.854	-2.461	-0.198	86.347	0	0	0	0	0	0	0
WT222(CAA14FCCF874)	3.62	13105	2022-11-29 20:06:49.118	0.017	-0.042	1.004	-0.122	0	0.305	-2.461	-0.198	86.347	0	0	0	0	0	0	0
WT222(CAA14FCCF874)	3.62	13105	2022-11-29 20:06:49.118	0.017	-0.042	1.004	-0.122	0	0.305	-2.461	-0.198	86.347	0	0	0	0	0	0	0
WT222(CAA14FCCF874)	3.62	13105	2022-11-29 20:06:49.118	0.017	-0.042	1.004	-0.122	0	0.305	-2.461	-0.198	86.347	0	0	0	0	0	0	0
WT222(CAA14FCCF874)	3.62	13105	2022-11-29 20:06:49.118	0.017	-0.042	1.004	-0.122	0	0.305	-2.461	-0.198	86.347	0	0	0	0	0	0	0
WT222(CAA14FCCF874)	3.62	13105	2022-11-29 20:06:49.118	0.062	-0.021	1.001	1.343	0	0.488	-2.455	-0.198	86.353	0	0	0	0	0	0	0
WT222(CAA14FCCF874)	3.62	13105	2022-11-29 20:06:49.118	0.012	-0.036	0.996	0	-0.183	-0.183	-2.406	-0.225	86.303	0	0	0	0	0	0	0
WT222(CAA14FCCF874)	3.62	13105	2022-11-29 20:06:49.118	0.012	-0.036	0.996	0	-0.183	-0.183	-2.406	-0.225	86.303	0	0	0	0	0	0	0
WT222(CAA14FCCF874)	3.62	13105	2022-11-29 20:06:49.118	0.012	-0.036	0.996	0	-0.183	-0.183	-2.406	-0.225	86.303	0	0	0	0	0	0	0
WT222(CAA14FCCF874)	3.62	13105	2022-11-29 20:06:49.118	-0.011	-0.041	0.999	0	0.183	1.282	-2.406	-0.225	86.309	0	0	0	0	0	0	0
WT222(CAA14FCCF874)	3.62	13105	2022-11-29 20:06:49.118	-0.011	-0.041	0.999	0	0.183	1.282	-2.406	-0.225	86.314	0	0	0	0	0	0	0
WT222(CAA14FCCF874)	3.62	13105	2022-11-29 20:06:49.118	-0.011	-0.041	0.999	0	0.183	1.282	-2.406	-0.225	86.32	0	0	0	0	0	0	0
WT222(CAA14FCCF874)	3.62	13105	2022-11-29 20:06:49.118	-0.011	-0.041	0.999	0	0.183	1.282	-2.411	-0.225	86.325	0	0	0	0	0	0	0
WT222(CAA14FCCF874)	3.62	13105	2022-11-29 20:06:49.118	0.001	-0.038	1.003	-1.099	0.244	2.258	-2.417	-0.225	86.336	0	0	0	0	0	0	0
WT333(F4E4E1AF1293)	3.68	13105	2022-11-29 20:06:49.118	-0.027	0.06	1.008	-0.183	-0.488	-1.404	4.34	0.829	-121.893	0	0	0	0	0	0	0
WT333(F4E4E1AF1293)	3.68	13105	2022-11-29 20:06:49.118	-0.027	0.06	1.008	-0.183	-0.488	-1.404	4.34	0.824	-121.729	0	0	0	0	0	0	0
WT333(F4E4E1AF1293)	3.68	13105	2022-11-29 20:06:49.118	-0.027	0.06	1.008	-0.183	-0.488	-1.404	4.34	0.824	-121.558	0	0	0	0	0	0	0
WT333(F4E4E1AF1293)	3.68	13105	2022-11-29 20:06:49.118	-0.044	0.141	1.02	1.099	0.061	0.366	4.345	0.824	-121.382	0	0	0	0	0	0	0
WT333(F4E4E1AF1293)	3.68	13105	2022-11-29 20:06:49.118	-0.044	0.141	1.02	1.099	0.061	0.366	4.351	0.824	-121.201	0	0	0	0	0	0	0
WT333(F4E4E1AF1293)	3.68	13105	2022-11-29 20:06:49.118	-0.044	0.141	1.02	1.099	0.061	0.366	4.356	0.829	-121.02	0	0	0	0	0	0	0
WT333(F4E4E1AF1293)	3.68	13105	2022-11-29 20:06:49.118	-0.044	0.141	1.02	1.099	0.061	0.366	4.362	0.829	-120.839	0	0	0	0	0	0	0
WT333(F4E4E1AF1293)	3.68	13105	2022-11-29 20:06:49.118	0	0.05	1.017	-0.61	-0.366	-0.549	4.362	0.829	-120.663	0	0	0	0	0	0	0
WT111(DD045F3F1DEA)	3.54	13108	2022-11-29 20:06:49.134	0.011	0.405	0.929	0	0	0	23.654	-0.621	-8.745	0	0	0	0	0	0	0
WT111(DD045F3F1DEA)	3.54	13108	2022-11-29 20:06:49.134	0.011	0.405	0.929	0	0	0	23.654	-0.621	-8.745	0	0	0	0	0	0	0
WT111(DD045F3F1DEA)	3.54	13108	2022-11-29 20:06:49.134	0.011	0.412	0.929	0	0	0	23.654	-0.621	-8.745	0	0	0	0	0	0	0
WT111(DD045F3F1DEA)	3.54	13108	2022-11-29 20:06:49.134	0.011	0.412	0.929	0	0	0	23.654	-0.621	-8.745	0	0	0	0	0	0	0
WT111(DD045F3F1DEA)	3.54	13108	2022-11-29 20:06:49.134	0.011	0.412	0.929	0	0	0	23.654	-0.621	-8.745	0	0	0	0	0	0	0
WT111(DD045F3F1DEA)	3.54	13108	2022-11-29 20:06:49.134	0.011	0.412	0.929	0	0	0	23.654	-0.621	-8.745	0	0	0	0	0	0	0
WT111(DD045F3F1DEA)	3.54	13108	2022-11-29 20:06:49.134	0.011	0.405	0.929	0	0	0	23.654	-0.621	-8.745	0	0	0	0	0	0	0
WT111(DD045F3F1DEA)	3.54	13108	2022-11-29 20:06:49.134	0.011	0.405	0.929	0	0	0	23.654	-0.621	-8.745	0	0	0	0	0	0	0
WT222(CAA14FCCF874)	3.62	13105	2022-11-29 20:06:49.134	-0.005	-0.04	1.009	1.587	-0.61	0.732	-2.455	-0.264	86.281	0	0	0	0	0	0	0
WT222(CAA14FCCF874)	3.62	13105	2022-11-29 20:06:49.134	-0.005	-0.04	1.009	1.587	-0.61	0.732	-2.45	-0.269	86.281	0	0	0	0	0	0	0
WT222(CAA14FCCF874)	3.62	13105	2022-11-29 20:06:49.134	-0.07	-0.126	1.007	-1.282	-1.099	-3.052	-2.455	-0.275	86.265	0	0	0	0	0	0	0
WT222(CAA14FCCF874)	3.62	13105	2022-11-29 20:06:49.134	-0.07	-0.126	1.007	-1.282	-1.099	-3.052	-2.461	-0.28	86.248	0	0	0	0	0	0	0
WT222(CAA14FCCF874)	3.62	13105	2022-11-29 20:06:49.134	-0.07	-0.126	1.007	-1.282	-1.099	-3.052	-2.472	-0.286	86.232	0	0	0	0	0	0	0
WT222(CAA14FCCF874)	3.62	13105	2022-11-29 20:06:49.134	-0.07	-0.126	1.007	-1.282	-1.099	-3.052	-2.477	-0.291	86.215	0	0	0	0	0	0	0
WT222(CAA14FCCF874)	3.62	13105	2022-11-29 20:06:49.134	0.118	-0.034	0.996	1.404	-0.244	-0.122	-2.472	-0.291	86.215	0	0	0	0	0	0	0
WT222(CAA14FCCF874)	3.62	13105	2022-11-29 20:06:49.134	0.118	-0.034	0.996	1.404	-0.244	-0.122	-2.466	-0.291	86.215	0	0	0	0	0	0	0
WT333(F4E4E1AF1293)	3.68	13105	2022-11-29 20:06:49.150	0	0.05	1.017	-0.61	-0.366	-0.549	4.356	0.829	-120.482	0	0	0	0	0	0	0
WT333(F4E4E1AF1293)	3.68	13105	2022-11-29 20:06:49.150	0	0.05	1.017	-0.61	-0.366	-0.549	4.356	0.829	-120.3	0	0	0	0	0	0	0
WT333(F4E4E1AF1293)	3.68	13105	2022-11-29 20:06:49.150	0	0.05	1.017	-0.61	-0.366	-0.549	4.351	0.829	-120.119	0	0	0	0	0	0	0
WT333(F4E4E1AF1293)	3.68	13105	2022-11-29 20:06:49.150	-0.045	0.134	1.025	2.991	-0.122	0.549	4.367	0.829	-119.927	0	0	0	0	0	0	0
WT333(F4E4E1AF1293)	3.68	13105	2022-11-29 20:06:49.150	-0.045	0.134	1.025	2.991	-0.122	0.549	4.384	0.829	-119.74	0	0	0	0	0	0	0
WT333(F4E4E1AF1293)	3.68	13105	2022-11-29 20:06:49.150	-0.045	0.134	1.025	2.991	-0.122	0.549	4.4	0.829	-119.553	0	0	0	0	0	0	0
WT333(F4E4E1AF1293)	3.68	13105	2022-11-29 20:06:49.150	0.018	0.063	1.015	-1.099	-0.549	0.122	4.395	0.829	-119.361	0	0	0	0	0	0	0
WT333(F4E4E1AF1293)	3.68	13105	2022-11-29 20:06:49.150	0.018	0.063	1.015	-1.099	-0.549	0.122	4.395	0.824	-119.174	0	0	0	0	0	0	0
WT111(DD045F3F1DEA)	3.54	13108	2022-11-29 20:06:49.165	0.011	0.405	0.929	0	0	0	23.654	-0.621	-8.745	0	0	0	0	0	0	0
WT111(DD045F3F1DEA)	3.54	13108	2022-11-29 20:06:49.165	0.011	0.405	0.929	0	0	0	23.654	-0.621	-8.745	0	0	0	0	0	0	0
WT111(DD045F3F1DEA)	3.54	13108	2022-11-29 20:06:49.165	0.011	0.412	0.929	0	0	0	23.654	-0.621	-8.745	0	0	0	0	0	0	0
WT111(DD045F3F1DEA)	3.54	13108	2022-11-29 20:06:49.165	0.011	0.412	0.929	0	0	0	23.654	-0.621	-8.745	0	0	0	0	0	0	0
WT111(DD045F3F1DEA)	3.54	13108	2022-11-29 20:06:49.165	0.011	0.412	0.929	0	0	0	23.654	-0.621	-8.745	0	0	0	0	0	0	0
WT111(DD045F3F1DEA)	3.54	13108	2022-11-29 20:06:49.165	0.011	0.412	0.929	0	0	0	23.654	-0.621	-8.745	0	0	0	0	0	0	0
WT111(DD045F3F1DEA)	3.54	13108	2022-11-29 20:06:49.165	0.011	0.402	0.926	0	0	0	23.654	-0.621	-8.745	0	0	0	0	0	0	0
WT111(DD045F3F1DEA)	3.54	13108	2022-11-29 20:06:49.165	0.011	0.402	0.926	0	0	0	23.654	-0.621	-8.745	0	0	0	0	0	0	0
WT333(F4E4E1AF1293)	3.68	13105	2022-11-29 20:06:49.181	0.018	0.063	1.015	-1.099	-0.549	0.122	4.389	0.824	-118.982	0	0	0	0	0	0	0
WT333(F4E4E1AF1293)	3.68	13105	2022-11-29 20:06:49.181	0.018	0.063	1.015	-1.099	-0.549	0.122	4.384	0.824	-118.79	0	0	0	0	0	0	0
WT333(F4E4E1AF1293)	3.68	13105	2022-11-29 20:06:49.181	0.009	0.063	1.026	-4.028	0	-0.732	4.367	0.824	-118.603	0	0	0	0	0	0	0
WT333(F4E4E1AF1293)	3.68	13105	2022-11-29 20:06:49.181	0.009	0.063	1.026	-4.028	0	-0.732	4.345	0.824	-118.416	0	0	0	0	0	0	0
WT333(F4E4E1AF1293)	3.68	13105	2022-11-29 20:06:49.181	0.009	0.063	1.026	-4.028	0	-0.732	4.329	0.824	-118.224	0	0	0	0	0	0	0
WT333(F4E4E1AF1293)	3.68	13105	2022-11-29 20:06:49.181	0.009	0.063	1.026	-4.028	0	-0.732	4.307	0.824	-118.037	0	0	0	0	0	0	0
WT333(F4E4E1AF1293)	3.68	13105	2022-11-29 20:06:49.181	0.011	0.056	1.021	-1.099	0	-0.732	4.301	0.824	-117.845	0	0	0	0	0	0	0
WT333(F4E4E1AF1293)	3.68	13105	2022-11-29 20:06:49.181	0.011	0.056	1.021	-1.099	0	-0.732	4.296	0.824	-117.647	0	0	0	0	0	0	0
WT333(F4E4E1AF1293)	3.68	13105	2022-11-29 20:06:49.181	0.011	0.056	1.021	-1.099	0	-0.732	4.296	0.818	-117.455	0	0	0	0	0	0	0
WT333(F4E4E1AF1293)	3.68	13105	2022-11-29 20:06:49.181	0.011	0.056	1.021	-1.099	0	-0.732	4.29	0.818	-117.263	0	0	0	0	0	0	0
WT333(F4E4E1AF1293)	3.68	13105	2022-11-29 20:06:49.181	-0.078	0.138	1.022	0	0.244	0.977	4.29	0.818	-117.059	0	0	0	0	0	0	0
WT333(F4E4E1AF1293)	3.68	13105	2022-11-29 20:06:49.181	-0.078	0.138	1.022	0	0.244	0.977	4.29	0.824	-116.851	0	0	0	0	0	0	0
WT333(F4E4E1AF1293)	3.68	13105	2022-11-29 20:06:49.181	-0.078	0.138	1.022	0	0.244	0.977	4.29	0.824	-116.647	0	0	0	0	0	0	0
WT333(F4E4E1AF1293)	3.68	13105	2022-11-29 20:06:49.181	-0.078	0.138	1.022	0	0.244	0.977	4.296	0.824	-116.444	0	0	0	0	0	0	0
WT333(F4E4E1AF1293)	3.68	13105	2022-11-29 20:06:49.181	0.016	0.054	1.005	-0.061	-0.366	0.305	4.296	0.824	-116.241	0	0	0	0	0	0	0
WT333(F4E4E1AF1293)	3.68	13105	2022-11-29 20:06:49.181	0.016	0.054	1.005	-0.061	-0.366	0.305	4.296	0.824	-116.038	0	0	0	0	0	0	0
WT222(CAA14FCCF874)	3.62	13105	2022-11-29 20:06:49.196	-0.026	-0.065	0.991	-0.061	0	-2.136	-2.411	-0.231	86.111	0	0	0	0	0	0	0
WT222(CAA14FCCF874)	3.62	13105	2022-11-29 20:06:49.196	-0.02	-0.012	1.006	-0.183	0.122	1.77	-2.417	-0.231	86.116	0	0	0	0	0	0	0
WT222(CAA14FCCF874)	3.62	13105	2022-11-29 20:06:49.196	-0.02	-0.012	1.006	-0.183	0.122	1.77	-2.417	-0.225	86.127	0	0	0	0	0	0	0
WT222(CAA14FCCF874)	3.62	13105	2022-11-29 20:06:49.196	-0.02	-0.012	1.006	-0.183	0.122	1.77	-2.417	-0.225	86.133	0	0	0	0	0	0	0
WT222(CAA14FCCF874)	3.62	13105	2022-11-29 20:06:49.196	-0.02	-0.012	1.006	-0.183	0.122	1.77	-2.417	-0.225	86.138	0	0	0	0	0	0	0
WT222(CAA14FCCF874)	3.62	13105	2022-11-29 20:06:49.196	0.002	-0.044	0.998	-1.038	-0.061	-1.343	-2.422	-0.225	86.127	0	0	0	0	0	0	0
WT222(CAA14FCCF874)	3.62	13105	2022-11-29 20:06:49.196	0.002	-0.044	0.998	-1.038	-0.061	-1.343	-2.428	-0.22	86.116	0	0	0	0	0	0	0
WT222(CAA14FCCF874)	3.62	13105	2022-11-29 20:06:49.196	0.002	-0.044	0.998	-1.038	-0.061	-1.343	-2.433	-0.22	86.111	0	0	0	0	0	0	0
WT333(F4E4E1AF1293)	3.68	13105	2022-11-29 20:06:49.212	0.016	0.054	1.005	-0.061	-0.366	0.305	4.296	0.824	-115.834	0	0	0	0	0	0	0
WT333(F4E4E1AF1293)	3.68	13105	2022-11-29 20:06:49.212	0.016	0.054	1.005	-0.061	-0.366	0.305	4.296	0.818	-115.631	0	0	0	0	0	0	0
WT333(F4E4E1AF1293)	3.68	13105	2022-11-29 20:06:49.212	-0.027	0.051	1.003	-4.761	0.061	-0.122	4.274	0.818	-115.428	0	0	0	0	0	0	0
WT333(F4E4E1AF1293)	3.68	13105	2022-11-29 20:06:49.212	-0.027	0.051	1.003	-4.761	0.061	-0.122	4.252	0.824	-115.225	0	0	0	0	0	0	0
WT333(F4E4E1AF1293)	3.68	13105	2022-11-29 20:06:49.212	-0.027	0.051	1.003	-4.761	0.061	-0.122	4.224	0.824	-115.021	0	0	0	0	0	0	0
WT333(F4E4E1AF1293)	3.68	13105	2022-11-29 20:06:49.212	-0.027	0.051	1.003	-4.761	0.061	-0.122	4.202	0.824	-114.818	0	0	0	0	0	0	0
WT333(F4E4E1AF1293)	3.68	13105	2022-11-29 20:06:49.212	-0.015	0.076	1.002	-3.845	-0.61	-0.122	4.186	0.818	-114.615	0	0	0	0	0	0	0
WT333(F4E4E1AF1293)	3.68	13105	2022-11-29 20:06:49.212	-0.015	0.076	1.002	-3.845	-0.61	-0.122	4.164	0.818	-114.412	0	0	0	0	0	0	0
WT111(DD045F3F1DEA)	3.54	13108	2022-11-29 20:06:49.212	0.011	0.402	0.926	0	0	0	23.654	-0.621	-8.745	0	0	0	0	0	0	0
WT111(DD045F3F1DEA)	3.54	13108	2022-11-29 20:06:49.212	0.011	0.402	0.926	0	0	0	23.654	-0.621	-8.745	0	0	0	0	0	0	0
WT111(DD045F3F1DEA)	3.54	13108	2022-11-29 20:06:49.212	0.011	0.407	0.929	0	0	0	23.654	-0.621	-8.745	0	0	0	0	0	0	0
WT111(DD045F3F1DEA)	3.54	13108	2022-11-29 20:06:49.212	0.011	0.407	0.929	0	0	0	23.654	-0.621	-8.745	0	0	0	0	0	0	0
WT111(DD045F3F1DEA)	3.54	13108	2022-11-29 20:06:49.212	0.011	0.407	0.929	0	0	0	23.654	-0.621	-8.745	0	0	0	0	0	0	0
WT111(DD045F3F1DEA)	3.54	13108	2022-11-29 20:06:49.212	0.011	0.407	0.929	0	0	0	23.654	-0.621	-8.745	0	0	0	0	0	0	0
WT111(DD045F3F1DEA)	3.54	13108	2022-11-29 20:06:49.212	0.011	0.41	0.93	0	0	0	23.654	-0.621	-8.745	0	0	0	0	0	0	0
WT111(DD045F3F1DEA)	3.54	13108	2022-11-29 20:06:49.212	0.011	0.41	0.93	0	0	0	23.654	-0.621	-8.745	0	0	0	0	0	0	0
WT333(F4E4E1AF1293)	3.68	13105	2022-11-29 20:06:49.243	-0.015	0.076	1.002	-3.845	-0.61	-0.122	4.147	0.813	-114.203	0	0	0	0	0	0	0
WT333(F4E4E1AF1293)	3.68	13105	2022-11-29 20:06:49.243	-0.015	0.076	1.002	-3.845	-0.61	-0.122	4.125	0.813	-114	0	0	0	0	0	0	0
WT333(F4E4E1AF1293)	3.68	13105	2022-11-29 20:06:49.243	0.02	0.08	1.022	2.075	-0.366	0.061	4.136	0.813	-113.791	0	0	0	0	0	0	0
WT333(F4E4E1AF1293)	3.68	13105	2022-11-29 20:06:49.243	0.02	0.08	1.022	2.075	-0.366	0.061	4.147	0.807	-113.582	0	0	0	0	0	0	0
WT333(F4E4E1AF1293)	3.68	13105	2022-11-29 20:06:49.243	0.02	0.08	1.022	2.075	-0.366	0.061	4.158	0.807	-113.373	0	0	0	0	0	0	0
WT333(F4E4E1AF1293)	3.68	13105	2022-11-29 20:06:49.243	0.02	0.08	1.022	2.075	-0.366	0.061	4.169	0.802	-113.165	0	0	0	0	0	0	0
WT333(F4E4E1AF1293)	3.68	13105	2022-11-29 20:06:49.243	-0.003	0.043	1.003	2.686	-0.305	-0.549	4.186	0.802	-112.956	0	0	0	0	0	0	0
WT333(F4E4E1AF1293)	3.68	13105	2022-11-29 20:06:49.243	-0.003	0.043	1.003	2.686	-0.305	-0.549	4.197	0.802	-112.753	0	0	0	0	0	0	0
WT111(DD045F3F1DEA)	3.54	13108	2022-11-29 20:06:49.243	0.011	0.41	0.93	0	0	0	23.654	-0.621	-8.745	0	0	0	0	0	0	0
WT111(DD045F3F1DEA)	3.54	13108	2022-11-29 20:06:49.243	0.011	0.41	0.93	0	0	0	23.654	-0.621	-8.745	0	0	0	0	0	0	0
WT111(DD045F3F1DEA)	3.54	13108	2022-11-29 20:06:49.243	0.01	0.406	0.928	0	0	0	23.654	-0.621	-8.745	0	0	0	0	0	0	0
WT111(DD045F3F1DEA)	3.54	13108	2022-11-29 20:06:49.243	0.01	0.406	0.928	0	0	0	23.654	-0.621	-8.745	0	0	0	0	0	0	0
WT111(DD045F3F1DEA)	3.54	13108	2022-11-29 20:06:49.243	0.01	0.406	0.928	0	0	0	23.654	-0.621	-8.745	0	0	0	0	0	0	0
WT111(DD045F3F1DEA)	3.54	13108	2022-11-29 20:06:49.243	0.01	0.406	0.928	0	0	0	23.654	-0.621	-8.745	0	0	0	0	0	0	0
WT111(DD045F3F1DEA)	3.54	13108	2022-11-29 20:06:49.243	0.011	0.405	0.929	0	0	0	23.654	-0.621	-8.745	0	0	0	0	0	0	0
WT111(DD045F3F1DEA)	3.54	13108	2022-11-29 20:06:49.243	0.011	0.405	0.929	0	0	0	23.654	-0.621	-8.745	0	0	0	0	0	0	0
WT222(CAA14FCCF874)	3.62	13105	2022-11-29 20:06:49.259	0.002	-0.044	0.998	-1.038	-0.061	-1.343	-2.439	-0.22	86.1	0	0	0	0	0	0	0
WT222(CAA14FCCF874)	3.62	13105	2022-11-29 20:06:49.259	-0.009	-0.023	1.009	0.183	0	1.953	-2.433	-0.22	86.105	0	0	0	0	0	0	0
WT222(CAA14FCCF874)	3.62	13105	2022-11-29 20:06:49.259	-0.009	-0.023	1.009	0.183	0	1.953	-2.433	-0.22	86.116	0	0	0	0	0	0	0
WT222(CAA14FCCF874)	3.62	13105	2022-11-29 20:06:49.259	-0.009	-0.023	1.009	0.183	0	1.953	-2.433	-0.22	86.122	0	0	0	0	0	0	0
WT222(CAA14FCCF874)	3.62	13105	2022-11-29 20:06:49.259	-0.009	-0.023	1.009	0.183	0	1.953	-2.433	-0.214	86.127	0	0	0	0	0	0	0
WT222(CAA14FCCF874)	3.62	13105	2022-11-29 20:06:49.259	0.011	-0.025	1.004	-1.099	-0.366	-1.282	-2.433	-0.22	86.116	0	0	0	0	0	0	0
WT222(CAA14FCCF874)	3.62	13105	2022-11-29 20:06:49.259	0.011	-0.025	1.004	-1.099	-0.366	-1.282	-2.439	-0.22	86.111	0	0	0	0	0	0	0
WT222(CAA14FCCF874)	3.62	13105	2022-11-29 20:06:49.259	0.011	-0.025	1.004	-1.099	-0.366	-1.282	-2.444	-0.22	86.1	0	0	0	0	0	0	0
WT111(DD045F3F1DEA)	3.54	13108	2022-11-29 20:06:49.275	0.011	0.405	0.929	0	0	0	23.654	-0.621	-8.745	0	0	0	0	0	0	0
WT111(DD045F3F1DEA)	3.54	13108	2022-11-29 20:06:49.275	0.011	0.405	0.929	0	0	0	23.654	-0.621	-8.745	0	0	0	0	0	0	0
WT111(DD045F3F1DEA)	3.54	13108	2022-11-29 20:06:49.275	0.012	0.412	0.933	0.305	0	0	23.659	-0.621	-8.745	0	0	0	0	0	0	0
WT111(DD045F3F1DEA)	3.54	13108	2022-11-29 20:06:49.275	0.012	0.412	0.933	0.305	0	0	23.659	-0.621	-8.745	0	0	0	0	0	0	0
WT111(DD045F3F1DEA)	3.54	13108	2022-11-29 20:06:49.275	0.012	0.412	0.933	0.305	0	0	23.659	-0.621	-8.745	0	0	0	0	0	0	0
WT111(DD045F3F1DEA)	3.54	13108	2022-11-29 20:06:49.275	0.012	0.412	0.933	0.305	0	0	23.665	-0.621	-8.745	0	0	0	0	0	0	0
WT111(DD045F3F1DEA)	3.54	13108	2022-11-29 20:06:49.275	0.01	0.409	0.928	-0.183	0	0	23.659	-0.621	-8.745	0	0	0	0	0	0	0
WT111(DD045F3F1DEA)	3.54	13108	2022-11-29 20:06:49.275	0.01	0.409	0.928	-0.183	0	0	23.659	-0.621	-8.745	0	0	0	0	0	0	0
WT222(CAA14FCCF874)	3.62	13105	2022-11-29 20:06:49.290	-0.001	-0.046	0.999	-0.305	-0.305	-0.061	-2.455	-0.225	85.984	0	0	0	0	0	0	0
WT222(CAA14FCCF874)	3.62	13105	2022-11-29 20:06:49.290	0.033	-0.038	1.01	-0.183	-1.16	0	-2.455	-0.236	85.984	0	0	0	0	0	0	0
WT222(CAA14FCCF874)	3.62	13105	2022-11-29 20:06:49.290	0.033	-0.038	1.01	-0.183	-1.16	0	-2.455	-0.242	85.979	0	0	0	0	0	0	0
WT222(CAA14FCCF874)	3.62	13105	2022-11-29 20:06:49.290	0.033	-0.038	1.01	-0.183	-1.16	0	-2.455	-0.247	85.979	0	0	0	0	0	0	0
WT222(CAA14FCCF874)	3.62	13105	2022-11-29 20:06:49.290	0.033	-0.038	1.01	-0.183	-1.16	0	-2.455	-0.253	85.979	0	0	0	0	0	0	0
WT222(CAA14FCCF874)	3.62	13105	2022-11-29 20:06:49.290	-0.004	-0.071	0.999	0.366	0.305	-1.953	-2.455	-0.253	85.963	0	0	0	0	0	0	0
WT222(CAA14FCCF874)	3.62	13105	2022-11-29 20:06:49.290	-0.004	-0.071	0.999	0.366	0.305	-1.953	-2.455	-0.253	85.952	0	0	0	0	0	0	0
WT222(CAA14FCCF874)	3.62	13105	2022-11-29 20:06:49.290	-0.004	-0.071	0.999	0.366	0.305	-1.953	-2.455	-0.253	85.941	0	0	0	0	0	0	0
WT222(CAA14FCCF874)	3.62	13105	2022-11-29 20:06:49.321	-0.004	-0.071	0.999	0.366	0.305	-1.953	-2.45	-0.253	85.93	0	0	0	0	0	0	0
WT222(CAA14FCCF874)	3.62	13105	2022-11-29 20:06:49.321	0.011	-0.025	1.005	0.305	-1.343	-1.221	-2.45	-0.258	85.924	0	0	0	0	0	0	0
WT222(CAA14FCCF874)	3.62	13105	2022-11-29 20:06:49.321	0.011	-0.025	1.005	0.305	-1.343	-1.221	-2.45	-0.264	85.913	0	0	0	0	0	0	0
WT222(CAA14FCCF874)	3.62	13105	2022-11-29 20:06:49.321	0.011	-0.025	1.005	0.305	-1.343	-1.221	-2.45	-0.275	85.908	0	0	0	0	0	0	0
WT222(CAA14FCCF874)	3.62	13105	2022-11-29 20:06:49.321	0.011	-0.025	1.005	0.305	-1.343	-1.221	-2.444	-0.28	85.902	0	0	0	0	0	0	0
WT222(CAA14FCCF874)	3.62	13105	2022-11-29 20:06:49.321	0.032	-0.006	1.011	-1.892	-0.122	-0.366	-2.455	-0.28	85.897	0	0	0	0	0	0	0
WT222(CAA14FCCF874)	3.62	13105	2022-11-29 20:06:49.321	0.032	-0.006	1.011	-1.892	-0.122	-0.366	-2.466	-0.286	85.891	0	0	0	0	0	0	0
WT222(CAA14FCCF874)	3.62	13105	2022-11-29 20:06:49.321	0.032	-0.006	1.011	-1.892	-0.122	-0.366	-2.472	-0.286	85.886	0	0	0	0	0	0	0
WT111(DD045F3F1DEA)	3.54	13108	2022-11-29 20:06:49.337	0.01	0.409	0.928	-0.183	0	0	23.659	-0.621	-8.745	0	0	0	0	0	0	0
WT111(DD045F3F1DEA)	3.54	13108	2022-11-29 20:06:49.337	0.01	0.409	0.928	-0.183	0	0	23.659	-0.621	-8.745	0	0	0	0	0	0	0
WT111(DD045F3F1DEA)	3.54	13108	2022-11-29 20:06:49.337	0.009	0.399	0.925	0	0	0	23.659	-0.621	-8.745	0	0	0	0	0	0	0
WT111(DD045F3F1DEA)	3.54	13108	2022-11-29 20:06:49.337	0.009	0.399	0.925	0	0	0	23.659	-0.621	-8.745	0	0	0	0	0	0	0
WT111(DD045F3F1DEA)	3.54	13108	2022-11-29 20:06:49.337	0.009	0.399	0.925	0	0	0	23.659	-0.621	-8.745	0	0	0	0	0	0	0
WT111(DD045F3F1DEA)	3.54	13108	2022-11-29 20:06:49.337	0.009	0.399	0.925	0	0	0	23.659	-0.621	-8.745	0	0	0	0	0	0	0
WT111(DD045F3F1DEA)	3.54	13108	2022-11-29 20:06:49.337	0.012	0.413	0.931	0	0	0	23.659	-0.621	-8.745	0	0	0	0	0	0	0
WT111(DD045F3F1DEA)	3.54	13108	2022-11-29 20:06:49.337	0.012	0.413	0.931	0	0	0	23.659	-0.621	-8.745	0	0	0	0	0	0	0
WT333(F4E4E1AF1293)	3.68	13105	2022-11-29 20:06:49.353	-0.003	0.043	1.003	2.686	-0.305	-0.549	4.213	0.797	-112.544	0	0	0	0	0	0	0
WT333(F4E4E1AF1293)	3.68	13105	2022-11-29 20:06:49.353	-0.003	0.043	1.003	2.686	-0.305	-0.549	4.224	0.797	-112.335	0	0	0	0	0	0	0
WT333(F4E4E1AF1293)	3.68	13105	2022-11-29 20:06:49.353	0.021	0.06	1.031	-1.526	-1.282	-1.282	4.219	0.786	-112.132	0	0	0	0	0	0	0
WT333(F4E4E1AF1293)	3.68	13105	2022-11-29 20:06:49.353	0.021	0.06	1.031	-1.526	-1.282	-1.282	4.213	0.78	-111.929	0	0	0	0	0	0	0
WT333(F4E4E1AF1293)	3.68	13105	2022-11-29 20:06:49.353	0.021	0.06	1.031	-1.526	-1.282	-1.282	4.202	0.769	-111.72	0	0	0	0	0	0	0
WT333(F4E4E1AF1293)	3.68	13105	2022-11-29 20:06:49.353	0.021	0.06	1.031	-1.526	-1.282	-1.282	4.197	0.764	-111.517	0	0	0	0	0	0	0
WT333(F4E4E1AF1293)	3.68	13105	2022-11-29 20:06:49.353	-0.081	0.153	1.058	-2.502	0.183	-0.671	4.186	0.764	-111.302	0	0	0	0	0	0	0
WT333(F4E4E1AF1293)	3.68	13105	2022-11-29 20:06:49.353	-0.081	0.153	1.058	-2.502	0.183	-0.671	4.169	0.764	-111.094	0	0	0	0	0	0	0
WT111(DD045F3F1DEA)	3.54	13108	2022-11-29 20:06:49.368	0.012	0.413	0.931	0	0	0	23.659	-0.621	-8.745	0	0	0	0	0	0	0
WT111(DD045F3F1DEA)	3.54	13108	2022-11-29 20:06:49.368	0.012	0.413	0.931	0	0	0	23.659	-0.621	-8.745	0	0	0	0	0	0	0
WT111(DD045F3F1DEA)	3.54	13108	2022-11-29 20:06:49.368	0.01	0.403	0.928	-0.061	0.061	0	23.659	-0.621	-8.745	0	0	0	0	0	0	0
WT111(DD045F3F1DEA)	3.54	13108	2022-11-29 20:06:49.368	0.01	0.403	0.928	-0.061	0.061	0	23.659	-0.615	-8.745	0	0	0	0	0	0	0
WT111(DD045F3F1DEA)	3.54	13108	2022-11-29 20:06:49.368	0.01	0.403	0.928	-0.061	0.061	0	23.659	-0.615	-8.745	0	0	0	0	0	0	0
WT111(DD045F3F1DEA)	3.54	13108	2022-11-29 20:06:49.368	0.01	0.403	0.928	-0.061	0.061	0	23.659	-0.615	-8.745	0	0	0	0	0	0	0
WT111(DD045F3F1DEA)	3.54	13108	2022-11-29 20:06:49.368	0.013	0.412	0.929	0	0	0	23.659	-0.615	-8.745	0	0	0	0	0	0	0
WT111(DD045F3F1DEA)	3.54	13108	2022-11-29 20:06:49.368	0.013	0.412	0.929	0	0	0	23.659	-0.615	-8.745	0	0	0	0	0	0	0
WT333(F4E4E1AF1293)	3.68	13105	2022-11-29 20:06:49.384	-0.081	0.153	1.058	-2.502	0.183	-0.671	4.158	0.764	-110.885	0	0	0	0	0	0	0
WT333(F4E4E1AF1293)	3.68	13105	2022-11-29 20:06:49.384	-0.081	0.153	1.058	-2.502	0.183	-0.671	4.147	0.769	-110.671	0	0	0	0	0	0	0
WT333(F4E4E1AF1293)	3.68	13105	2022-11-29 20:06:49.384	-0.016	0.102	1.04	12.512	0.671	1.404	4.213	0.775	-110.451	0	0	0	0	0	0	0
WT333(F4E4E1AF1293)	3.68	13105	2022-11-29 20:06:49.384	-0.016	0.102	1.04	12.512	0.671	1.404	4.274	0.775	-110.226	0	0	0	0	0	0	0
WT333(F4E4E1AF1293)	3.68	13105	2022-11-29 20:06:49.384	-0.016	0.102	1.04	12.512	0.671	1.404	4.34	0.78	-110.001	0	0	0	0	0	0	0
WT333(F4E4E1AF1293)	3.68	13105	2022-11-29 20:06:49.384	-0.016	0.102	1.04	12.512	0.671	1.404	4.406	0.786	-109.775	0	0	0	0	0	0	0
WT333(F4E4E1AF1293)	3.68	13105	2022-11-29 20:06:49.384	0.051	0.032	0.996	-0.488	0.122	0.854	4.4	0.786	-109.556	0	0	0	0	0	0	0
WT333(F4E4E1AF1293)	3.68	13105	2022-11-29 20:06:49.384	0.051	0.032	0.996	-0.488	0.122	0.854	4.4	0.786	-109.336	0	0	0	0	0	0	0
WT111(DD045F3F1DEA)	3.54	13108	2022-11-29 20:06:49.400	0.013	0.412	0.929	0	0	0	23.659	-0.615	-8.745	0	0	0	0	0	0	0
WT111(DD045F3F1DEA)	3.54	13108	2022-11-29 20:06:49.400	0.013	0.412	0.929	0	0	0	23.659	-0.615	-8.745	0	0	0	0	0	0	0
WT111(DD045F3F1DEA)	3.54	13108	2022-11-29 20:06:49.400	0.009	0.406	0.928	0.183	0	0	23.659	-0.615	-8.745	0	0	0	0	0	0	0
WT111(DD045F3F1DEA)	3.54	13108	2022-11-29 20:06:49.400	0.009	0.406	0.928	0.183	0	0	23.659	-0.615	-8.745	0	0	0	0	0	0	0
WT111(DD045F3F1DEA)	3.54	13108	2022-11-29 20:06:49.400	0.009	0.406	0.928	0.183	0	0	23.659	-0.615	-8.745	0	0	0	0	0	0	0
WT111(DD045F3F1DEA)	3.54	13108	2022-11-29 20:06:49.400	0.009	0.406	0.928	0.183	0	0	23.665	-0.615	-8.745	0	0	0	0	0	0	0
WT111(DD045F3F1DEA)	3.54	13108	2022-11-29 20:06:49.400	0.011	0.404	0.93	-0.122	0	0	23.659	-0.615	-8.745	0	0	0	0	0	0	0
WT111(DD045F3F1DEA)	3.54	13108	2022-11-29 20:06:49.400	0.011	0.404	0.93	-0.122	0	0	23.659	-0.615	-8.745	0	0	0	0	0	0	0
WT222(CAA14FCCF874)	3.62	13105	2022-11-29 20:06:49.415	0	-0.067	1.013	6.775	0.061	0.061	-2.439	-0.286	85.886	0	0	0	0	0	0	0
[truncated: 23,071 more rows]

## Sheet: 80cm
设备名称	电压	版本	片上时间	加速度X(g)	加速度Y(g)	加速度Z(g)	角速度X(°/s)	角速度Y(°/s)	角速度Z(°/s)	角度X(°)	角度Y(°)	角度Z(°)	磁场X	磁场Y	磁场Z	四元数0	四元数1	四元数2	四元数3	状态
[truncated: 24,096 more rows]

[truncated: 9 more sheets: 100cm, 120cm, 140cm, 160cm, 180cm, 200cm, 200cm（煤兜冲击没问题，但是冲击后走一点掉落）, 220cm, 220cm（煤兜冲击没问题，但是冲击后走一点掉落）]
