# Supplementary material for: Dynamic characteristics of scraper conveyor chain drive system under the impact condition of lump coal
Source: PLoS One. 2024 Mar 1;19(3):e0299044. doi: 10.1371/journal.pone.0299044 (PMC10906879; doi:10.1371/journal.pone.0299044)
Supplement: S3 File — (ZIP) [file pone.0299044.s003.zip › 5kg 1m variable speed (4Hz-22Hz 10times)/No. 1.xlsx]

## Sheet: 4Hz
设备名称	电压	版本	片上时间	加速度X(g)	加速度Y(g)	加速度Z(g)	角速度X(°/s)	角速度Y(°/s)	角速度Z(°/s)	角度X(°)	角度Y(°)	角度Z(°)	磁场X	磁场Y	磁场Z	四元数0	四元数1	四元数2	四元数3	状态
WT111(DD045F3F1DEA)	3.67	13108	2022-11-29 16:02:13.136	0.012	0.398	0.93	-0.061	0	0	23.351	-0.687	-13.832	0	0	0	0	0	0	0
WT111(DD045F3F1DEA)	3.67	13108	2022-11-29 16:02:13.136	0.012	0.398	0.93	-0.061	0	0	23.351	-0.687	-13.832	0	0	0	0	0	0	0
WT111(DD045F3F1DEA)	3.67	13108	2022-11-29 16:02:13.136	0.012	0.408	0.933	0	0	0	23.351	-0.687	-13.832	0	0	0	0	0	0	0
WT111(DD045F3F1DEA)	3.67	13108	2022-11-29 16:02:13.136	0.012	0.408	0.933	0	0	0	23.351	-0.687	-13.832	0	0	0	0	0	0	0
WT111(DD045F3F1DEA)	3.67	13108	2022-11-29 16:02:13.136	0.012	0.408	0.933	0	0	0	23.351	-0.687	-13.832	0	0	0	0	0	0	0
WT111(DD045F3F1DEA)	3.67	13108	2022-11-29 16:02:13.136	0.012	0.408	0.933	0	0	0	23.351	-0.687	-13.832	0	0	0	0	0	0	0
WT111(DD045F3F1DEA)	3.67	13108	2022-11-29 16:02:13.136	0.012	0.399	0.931	0	0	0	23.351	-0.687	-13.832	0	0	0	0	0	0	0
WT111(DD045F3F1DEA)	3.67	13108	2022-11-29 16:02:13.167	0.012	0.399	0.931	0	0	0	23.351	-0.687	-13.832	0	0	0	0	0	0	0
WT111(DD045F3F1DEA)	3.67	13108	2022-11-29 16:02:13.167	0.012	0.399	0.931	0	0	0	23.351	-0.687	-13.832	0	0	0	0	0	0	0
WT111(DD045F3F1DEA)	3.67	13108	2022-11-29 16:02:13.167	0.012	0.399	0.931	0	0	0	23.351	-0.687	-13.832	0	0	0	0	0	0	0
WT111(DD045F3F1DEA)	3.67	13108	2022-11-29 16:02:13.167	0.012	0.401	0.929	0.061	0	0	23.351	-0.687	-13.832	0	0	0	0	0	0	0
WT111(DD045F3F1DEA)	3.67	13108	2022-11-29 16:02:13.167	0.012	0.401	0.929	0.061	0	0	23.351	-0.687	-13.832	0	0	0	0	0	0	0
WT111(DD045F3F1DEA)	3.67	13108	2022-11-29 16:02:13.167	0.012	0.401	0.929	0.061	0	0	23.351	-0.687	-13.832	0	0	0	0	0	0	0
WT111(DD045F3F1DEA)	3.67	13108	2022-11-29 16:02:13.167	0.012	0.401	0.929	0.061	0	0	23.351	-0.687	-13.832	0	0	0	0	0	0	0
WT111(DD045F3F1DEA)	3.67	13108	2022-11-29 16:02:13.167	0.012	0.404	0.932	0.061	0	0	23.351	-0.687	-13.832	0	0	0	0	0	0	0
WT111(DD045F3F1DEA)	3.67	13108	2022-11-29 16:02:13.198	0.012	0.404	0.932	0.061	0	0	23.351	-0.687	-13.832	0	0	0	0	0	0	0
WT111(DD045F3F1DEA)	3.67	13108	2022-11-29 16:02:13.198	0.012	0.404	0.932	0.061	0	0	23.351	-0.687	-13.832	0	0	0	0	0	0	0
WT111(DD045F3F1DEA)	3.67	13108	2022-11-29 16:02:13.198	0.012	0.404	0.932	0.061	0	0	23.357	-0.687	-13.832	0	0	0	0	0	0	0
WT111(DD045F3F1DEA)	3.67	13108	2022-11-29 16:02:13.198	0.013	0.403	0.934	-0.122	0	0	23.351	-0.687	-13.832	0	0	0	0	0	0	0
WT111(DD045F3F1DEA)	3.67	13108	2022-11-29 16:02:13.198	0.013	0.403	0.934	-0.122	0	0	23.351	-0.687	-13.832	0	0	0	0	0	0	0
WT111(DD045F3F1DEA)	3.67	13108	2022-11-29 16:02:13.198	0.013	0.403	0.934	-0.122	0	0	23.351	-0.687	-13.832	0	0	0	0	0	0	0
WT111(DD045F3F1DEA)	3.67	13108	2022-11-29 16:02:13.198	0.013	0.403	0.934	-0.122	0	0	23.351	-0.687	-13.832	0	0	0	0	0	0	0
WT111(DD045F3F1DEA)	3.67	13108	2022-11-29 16:02:13.198	0.012	0.4	0.928	0.244	0	0	23.351	-0.687	-13.832	0	0	0	0	0	0	0
WT111(DD045F3F1DEA)	3.67	13108	2022-11-29 16:02:13.229	0.012	0.4	0.928	0.244	0	0	23.357	-0.687	-13.832	0	0	0	0	0	0	0
WT111(DD045F3F1DEA)	3.67	13108	2022-11-29 16:02:13.229	0.012	0.4	0.928	0.244	0	0	23.357	-0.687	-13.832	0	0	0	0	0	0	0
WT111(DD045F3F1DEA)	3.67	13108	2022-11-29 16:02:13.229	0.012	0.4	0.928	0.244	0	0	23.357	-0.687	-13.832	0	0	0	0	0	0	0
WT111(DD045F3F1DEA)	3.67	13108	2022-11-29 16:02:13.229	0.013	0.404	0.931	-0.061	-0.061	0	23.357	-0.687	-13.832	0	0	0	0	0	0	0
WT111(DD045F3F1DEA)	3.67	13108	2022-11-29 16:02:13.229	0.013	0.404	0.931	-0.061	-0.061	0	23.357	-0.687	-13.832	0	0	0	0	0	0	0
WT111(DD045F3F1DEA)	3.67	13108	2022-11-29 16:02:13.229	0.013	0.404	0.931	-0.061	-0.061	0	23.357	-0.687	-13.832	0	0	0	0	0	0	0
WT111(DD045F3F1DEA)	3.67	13108	2022-11-29 16:02:13.229	0.013	0.404	0.931	-0.061	-0.061	0	23.357	-0.687	-13.832	0	0	0	0	0	0	0
WT111(DD045F3F1DEA)	3.67	13108	2022-11-29 16:02:13.229	0.011	0.4	0.933	0	0	0	23.357	-0.687	-13.832	0	0	0	0	0	0	0
WT111(DD045F3F1DEA)	3.67	13108	2022-11-29 16:02:13.261	0.011	0.4	0.933	0	0	0	23.357	-0.687	-13.832	0	0	0	0	0	0	0
WT111(DD045F3F1DEA)	3.67	13108	2022-11-29 16:02:13.261	0.011	0.4	0.933	0	0	0	23.357	-0.687	-13.832	0	0	0	0	0	0	0
WT111(DD045F3F1DEA)	3.67	13108	2022-11-29 16:02:13.261	0.011	0.4	0.933	0	0	0	23.357	-0.687	-13.832	0	0	0	0	0	0	0
WT111(DD045F3F1DEA)	3.67	13108	2022-11-29 16:02:13.261	0.012	0.404	0.932	0	0	0	23.357	-0.687	-13.832	0	0	0	0	0	0	0
WT111(DD045F3F1DEA)	3.67	13108	2022-11-29 16:02:13.261	0.012	0.404	0.932	0	0	0	23.357	-0.687	-13.832	0	0	0	0	0	0	0
WT111(DD045F3F1DEA)	3.67	13108	2022-11-29 16:02:13.261	0.012	0.404	0.932	0	0	0	23.357	-0.687	-13.832	0	0	0	0	0	0	0
WT111(DD045F3F1DEA)	3.67	13108	2022-11-29 16:02:13.261	0.012	0.404	0.932	0	0	0	23.357	-0.687	-13.832	0	0	0	0	0	0	0
WT111(DD045F3F1DEA)	3.67	13108	2022-11-29 16:02:13.261	0.012	0.399	0.93	0	0	0	23.357	-0.687	-13.832	0	0	0	0	0	0	0
WT111(DD045F3F1DEA)	3.67	13108	2022-11-29 16:02:13.323	0.012	0.399	0.93	0	0	0	23.357	-0.687	-13.832	0	0	0	0	0	0	0
WT111(DD045F3F1DEA)	3.67	13108	2022-11-29 16:02:13.323	0.012	0.399	0.93	0	0	0	23.357	-0.687	-13.832	0	0	0	0	0	0	0
WT111(DD045F3F1DEA)	3.67	13108	2022-11-29 16:02:13.323	0.012	0.399	0.93	0	0	0	23.357	-0.687	-13.832	0	0	0	0	0	0	0
WT111(DD045F3F1DEA)	3.67	13108	2022-11-29 16:02:13.323	0.012	0.406	0.932	0	0	0	23.357	-0.687	-13.832	0	0	0	0	0	0	0
WT111(DD045F3F1DEA)	3.67	13108	2022-11-29 16:02:13.323	0.012	0.406	0.932	0	0	0	23.357	-0.687	-13.832	0	0	0	0	0	0	0
WT111(DD045F3F1DEA)	3.67	13108	2022-11-29 16:02:13.323	0.012	0.406	0.932	0	0	0	23.357	-0.687	-13.832	0	0	0	0	0	0	0
WT111(DD045F3F1DEA)	3.67	13108	2022-11-29 16:02:13.323	0.012	0.406	0.932	0	0	0	23.357	-0.687	-13.832	0	0	0	0	0	0	0
WT111(DD045F3F1DEA)	3.67	13108	2022-11-29 16:02:13.323	0.012	0.402	0.933	-0.305	0	0	23.351	-0.687	-13.832	0	0	0	0	0	0	0
WT111(DD045F3F1DEA)	3.67	13108	2022-11-29 16:02:13.354	0.012	0.402	0.933	-0.305	0	0	23.351	-0.687	-13.832	0	0	0	0	0	0	0
WT111(DD045F3F1DEA)	3.67	13108	2022-11-29 16:02:13.354	0.012	0.402	0.933	-0.305	0	0	23.351	-0.687	-13.832	0	0	0	0	0	0	0
WT111(DD045F3F1DEA)	3.67	13108	2022-11-29 16:02:13.354	0.012	0.402	0.933	-0.305	0	0	23.351	-0.687	-13.832	0	0	0	0	0	0	0
WT111(DD045F3F1DEA)	3.67	13108	2022-11-29 16:02:13.354	0.011	0.396	0.927	0.183	0	0	23.351	-0.687	-13.832	0	0	0	0	0	0	0
WT111(DD045F3F1DEA)	3.67	13108	2022-11-29 16:02:13.354	0.011	0.396	0.927	0.183	0	0	23.351	-0.687	-13.832	0	0	0	0	0	0	0
WT111(DD045F3F1DEA)	3.67	13108	2022-11-29 16:02:13.354	0.011	0.396	0.927	0.183	0	0	23.351	-0.687	-13.832	0	0	0	0	0	0	0
WT111(DD045F3F1DEA)	3.67	13108	2022-11-29 16:02:13.354	0.011	0.396	0.927	0.183	0	0	23.351	-0.687	-13.832	0	0	0	0	0	0	0
WT111(DD045F3F1DEA)	3.67	13108	2022-11-29 16:02:13.354	0.012	0.4	0.932	-0.122	0	0	23.351	-0.687	-13.832	0	0	0	0	0	0	0
WT111(DD045F3F1DEA)	3.67	13108	2022-11-29 16:02:13.386	0.012	0.4	0.932	-0.122	0	0	23.351	-0.687	-13.832	0	0	0	0	0	0	0
WT111(DD045F3F1DEA)	3.67	13108	2022-11-29 16:02:13.386	0.012	0.4	0.932	-0.122	0	0	23.351	-0.687	-13.832	0	0	0	0	0	0	0
WT111(DD045F3F1DEA)	3.67	13108	2022-11-29 16:02:13.386	0.012	0.4	0.932	-0.122	0	0	23.351	-0.687	-13.832	0	0	0	0	0	0	0
WT111(DD045F3F1DEA)	3.67	13108	2022-11-29 16:02:13.386	0.013	0.409	0.934	-0.061	0	0	23.351	-0.687	-13.832	0	0	0	0	0	0	0
WT111(DD045F3F1DEA)	3.67	13108	2022-11-29 16:02:13.386	0.013	0.409	0.934	-0.061	0	0	23.351	-0.687	-13.832	0	0	0	0	0	0	0
WT111(DD045F3F1DEA)	3.67	13108	2022-11-29 16:02:13.386	0.013	0.409	0.934	-0.061	0	0	23.351	-0.687	-13.832	0	0	0	0	0	0	0
WT111(DD045F3F1DEA)	3.67	13108	2022-11-29 16:02:13.386	0.013	0.409	0.934	-0.061	0	0	23.351	-0.687	-13.832	0	0	0	0	0	0	0
WT111(DD045F3F1DEA)	3.67	13108	2022-11-29 16:02:13.386	0.012	0.407	0.933	-0.061	0	0	23.346	-0.687	-13.832	0	0	0	0	0	0	0
WT111(DD045F3F1DEA)	3.67	13108	2022-11-29 16:02:13.448	0.012	0.407	0.933	-0.061	0	0	23.346	-0.687	-13.832	0	0	0	0	0	0	0
WT111(DD045F3F1DEA)	3.67	13108	2022-11-29 16:02:13.448	0.012	0.407	0.933	-0.061	0	0	23.346	-0.687	-13.832	0	0	0	0	0	0	0
WT111(DD045F3F1DEA)	3.67	13108	2022-11-29 16:02:13.448	0.012	0.407	0.933	-0.061	0	0	23.346	-0.687	-13.832	0	0	0	0	0	0	0
WT111(DD045F3F1DEA)	3.67	13108	2022-11-29 16:02:13.448	0.01	0.386	0.924	0.061	0	0	23.346	-0.687	-13.832	0	0	0	0	0	0	0
WT111(DD045F3F1DEA)	3.67	13108	2022-11-29 16:02:13.448	0.01	0.386	0.924	0.061	0	0	23.346	-0.687	-13.832	0	0	0	0	0	0	0
WT111(DD045F3F1DEA)	3.67	13108	2022-11-29 16:02:13.448	0.01	0.386	0.924	0.061	0	0	23.351	-0.687	-13.832	0	0	0	0	0	0	0
WT111(DD045F3F1DEA)	3.67	13108	2022-11-29 16:02:13.448	0.01	0.386	0.924	0.061	0	0	23.351	-0.687	-13.832	0	0	0	0	0	0	0
WT111(DD045F3F1DEA)	3.67	13108	2022-11-29 16:02:13.448	0.013	0.411	0.935	0.183	0	0	23.351	-0.687	-13.832	0	0	0	0	0	0	0
WT111(DD045F3F1DEA)	3.67	13108	2022-11-29 16:02:13.464	0.013	0.411	0.935	0.183	0	0	23.351	-0.687	-13.832	0	0	0	0	0	0	0
WT111(DD045F3F1DEA)	3.67	13108	2022-11-29 16:02:13.464	0.013	0.411	0.935	0.183	0	0	23.351	-0.687	-13.832	0	0	0	0	0	0	0
WT111(DD045F3F1DEA)	3.67	13108	2022-11-29 16:02:13.464	0.013	0.411	0.935	0.183	0	0	23.351	-0.687	-13.832	0	0	0	0	0	0	0
WT111(DD045F3F1DEA)	3.67	13108	2022-11-29 16:02:13.464	0.012	0.401	0.931	-0.305	0	0	23.351	-0.687	-13.832	0	0	0	0	0	0	0
WT111(DD045F3F1DEA)	3.67	13108	2022-11-29 16:02:13.464	0.012	0.401	0.931	-0.305	0	0	23.351	-0.687	-13.832	0	0	0	0	0	0	0
WT111(DD045F3F1DEA)	3.67	13108	2022-11-29 16:02:13.464	0.012	0.401	0.931	-0.305	0	0	23.346	-0.687	-13.832	0	0	0	0	0	0	0
WT111(DD045F3F1DEA)	3.67	13108	2022-11-29 16:02:13.464	0.012	0.401	0.931	-0.305	0	0	23.346	-0.687	-13.832	0	0	0	0	0	0	0
WT111(DD045F3F1DEA)	3.67	13108	2022-11-29 16:02:13.464	0.011	0.409	0.932	0	0	0	23.346	-0.687	-13.832	0	0	0	0	0	0	0
WT111(DD045F3F1DEA)	3.67	13108	2022-11-29 16:02:13.495	0.011	0.409	0.932	0	0	0	23.346	-0.687	-13.832	0	0	0	0	0	0	0
WT111(DD045F3F1DEA)	3.67	13108	2022-11-29 16:02:13.495	0.011	0.409	0.932	0	0	0	23.346	-0.687	-13.832	0	0	0	0	0	0	0
WT111(DD045F3F1DEA)	3.67	13108	2022-11-29 16:02:13.495	0.011	0.409	0.932	0	0	0	23.346	-0.687	-13.832	0	0	0	0	0	0	0
WT111(DD045F3F1DEA)	3.67	13108	2022-11-29 16:02:13.495	0.012	0.386	0.925	-0.122	0	0	23.346	-0.687	-13.832	0	0	0	0	0	0	0
WT111(DD045F3F1DEA)	3.67	13108	2022-11-29 16:02:13.495	0.012	0.386	0.925	-0.122	0	0	23.346	-0.687	-13.832	0	0	0	0	0	0	0
WT111(DD045F3F1DEA)	3.67	13108	2022-11-29 16:02:13.495	0.012	0.386	0.925	-0.122	0	0	23.346	-0.687	-13.832	0	0	0	0	0	0	0
WT111(DD045F3F1DEA)	3.67	13108	2022-11-29 16:02:13.495	0.012	0.386	0.925	-0.122	0	0	23.346	-0.687	-13.832	0	0	0	0	0	0	0
WT111(DD045F3F1DEA)	3.67	13108	2022-11-29 16:02:13.495	0.012	0.418	0.937	0	0	0	23.346	-0.687	-13.832	0	0	0	0	0	0	0
WT111(DD045F3F1DEA)	3.67	13108	2022-11-29 16:02:13.589	0.012	0.418	0.937	0	0	0	23.346	-0.687	-13.832	0	0	0	0	0	0	0
WT111(DD045F3F1DEA)	3.67	13108	2022-11-29 16:02:13.589	0.012	0.418	0.937	0	0	0	23.346	-0.687	-13.832	0	0	0	0	0	0	0
WT111(DD045F3F1DEA)	3.67	13108	2022-11-29 16:02:13.589	0.012	0.418	0.937	0	0	0	23.346	-0.687	-13.832	0	0	0	0	0	0	0
WT111(DD045F3F1DEA)	3.67	13108	2022-11-29 16:02:13.589	0.011	0.394	0.931	0	0	0	23.346	-0.687	-13.832	0	0	0	0	0	0	0
WT111(DD045F3F1DEA)	3.67	13108	2022-11-29 16:02:13.589	0.011	0.394	0.931	0	0	0	23.346	-0.687	-13.832	0	0	0	0	0	0	0
WT111(DD045F3F1DEA)	3.67	13108	2022-11-29 16:02:13.589	0.011	0.394	0.931	0	0	0	23.346	-0.687	-13.832	0	0	0	0	0	0	0
WT111(DD045F3F1DEA)	3.67	13108	2022-11-29 16:02:13.589	0.013	0.411	0.932	0	-0.061	0	23.346	-0.687	-13.832	0	0	0	0	0	0	0
WT111(DD045F3F1DEA)	3.67	13108	2022-11-29 16:02:13.589	0.013	0.411	0.932	0	-0.061	0	23.346	-0.687	-13.832	0	0	0	0	0	0	0
WT111(DD045F3F1DEA)	3.67	13108	2022-11-29 16:02:13.620	0.013	0.411	0.932	0	-0.061	0	23.346	-0.687	-13.832	0	0	0	0	0	0	0
WT111(DD045F3F1DEA)	3.67	13108	2022-11-29 16:02:13.620	0.013	0.411	0.932	0	-0.061	0	23.346	-0.687	-13.832	0	0	0	0	0	0	0
WT111(DD045F3F1DEA)	3.67	13108	2022-11-29 16:02:13.620	0.01	0.383	0.881	-2.319	-0.122	0.366	23.335	-0.687	-13.832	0	0	0	0	0	0	0
WT111(DD045F3F1DEA)	3.67	13108	2022-11-29 16:02:13.620	0.01	0.383	0.881	-2.319	-0.122	0.366	23.324	-0.687	-13.826	0	0	0	0	0	0	0
WT111(DD045F3F1DEA)	3.67	13108	2022-11-29 16:02:13.620	0.01	0.383	0.881	-2.319	-0.122	0.366	23.313	-0.687	-13.826	0	0	0	0	0	0	0
WT111(DD045F3F1DEA)	3.67	13108	2022-11-29 16:02:13.620	0.01	0.383	0.881	-2.319	-0.122	0.366	23.302	-0.692	-13.826	0	0	0	0	0	0	0
WT111(DD045F3F1DEA)	3.67	13108	2022-11-29 16:02:13.620	0.016	0.401	1	3.296	0	-0.244	23.318	-0.692	-13.826	0	0	0	0	0	0	0
WT111(DD045F3F1DEA)	3.67	13108	2022-11-29 16:02:13.620	0.016	0.401	1	3.296	0	-0.244	23.335	-0.687	-13.826	0	0	0	0	0	0	0
WT111(DD045F3F1DEA)	3.67	13108	2022-11-29 16:02:13.651	0.016	0.401	1	3.296	0	-0.244	23.351	-0.687	-13.826	0	0	0	0	0	0	0
WT111(DD045F3F1DEA)	3.67	13108	2022-11-29 16:02:13.651	0.016	0.401	1	3.296	0	-0.244	23.368	-0.687	-13.826	0	0	0	0	0	0	0
WT111(DD045F3F1DEA)	3.67	13108	2022-11-29 16:02:13.651	0.008	0.416	0.913	-0.854	0.061	0.061	23.362	-0.687	-13.826	0	0	0	0	0	0	0
WT111(DD045F3F1DEA)	3.67	13108	2022-11-29 16:02:13.651	0.008	0.416	0.913	-0.854	0.061	0.061	23.357	-0.687	-13.826	0	0	0	0	0	0	0
WT111(DD045F3F1DEA)	3.67	13108	2022-11-29 16:02:13.651	0.008	0.416	0.913	-0.854	0.061	0.061	23.351	-0.687	-13.826	0	0	0	0	0	0	0
WT111(DD045F3F1DEA)	3.67	13108	2022-11-29 16:02:13.651	0.008	0.416	0.913	-0.854	0.061	0.061	23.346	-0.687	-13.826	0	0	0	0	0	0	0
WT111(DD045F3F1DEA)	3.67	13108	2022-11-29 16:02:13.651	0.011	0.398	0.934	-0.549	0	0	23.346	-0.687	-13.826	0	0	0	0	0	0	0
WT111(DD045F3F1DEA)	3.67	13108	2022-11-29 16:02:13.651	0.011	0.398	0.934	-0.549	0	0	23.34	-0.687	-13.832	0	0	0	0	0	0	0
WT111(DD045F3F1DEA)	3.67	13108	2022-11-29 16:02:13.682	0.011	0.398	0.934	-0.549	0	0	23.34	-0.687	-13.832	0	0	0	0	0	0	0
WT111(DD045F3F1DEA)	3.67	13108	2022-11-29 16:02:13.682	0.011	0.398	0.934	-0.549	0	0	23.335	-0.687	-13.832	0	0	0	0	0	0	0
WT111(DD045F3F1DEA)	3.67	13108	2022-11-29 16:02:13.682	0.013	0.412	0.933	0.671	-0.061	0	23.34	-0.687	-13.832	0	0	0	0	0	0	0
WT111(DD045F3F1DEA)	3.67	13108	2022-11-29 16:02:13.682	0.013	0.412	0.933	0.671	-0.061	0	23.346	-0.687	-13.832	0	0	0	0	0	0	0
WT111(DD045F3F1DEA)	3.67	13108	2022-11-29 16:02:13.682	0.013	0.412	0.933	0.671	-0.061	0	23.346	-0.687	-13.832	0	0	0	0	0	0	0
WT111(DD045F3F1DEA)	3.67	13108	2022-11-29 16:02:13.682	0.013	0.412	0.933	0.671	-0.061	0	23.351	-0.687	-13.832	0	0	0	0	0	0	0
WT111(DD045F3F1DEA)	3.67	13108	2022-11-29 16:02:13.682	0.012	0.391	0.927	-0.366	-0.061	0	23.351	-0.687	-13.832	0	0	0	0	0	0	0
WT111(DD045F3F1DEA)	3.67	13108	2022-11-29 16:02:13.682	0.012	0.391	0.927	-0.366	-0.061	0	23.346	-0.687	-13.832	0	0	0	0	0	0	0
WT111(DD045F3F1DEA)	3.67	13108	2022-11-29 16:02:13.714	0.012	0.391	0.927	-0.366	-0.061	0	23.346	-0.687	-13.832	0	0	0	0	0	0	0
WT111(DD045F3F1DEA)	3.67	13108	2022-11-29 16:02:13.714	0.012	0.391	0.927	-0.366	-0.061	0	23.346	-0.687	-13.832	0	0	0	0	0	0	0
WT111(DD045F3F1DEA)	3.67	13108	2022-11-29 16:02:13.714	0.012	0.396	0.932	0.244	0	0	23.346	-0.687	-13.832	0	0	0	0	0	0	0
WT111(DD045F3F1DEA)	3.67	13108	2022-11-29 16:02:13.714	0.012	0.396	0.932	0.244	0	0	23.346	-0.687	-13.832	0	0	0	0	0	0	0
WT111(DD045F3F1DEA)	3.67	13108	2022-11-29 16:02:13.714	0.012	0.396	0.932	0.244	0	0	23.346	-0.687	-13.832	0	0	0	0	0	0	0
WT111(DD045F3F1DEA)	3.67	13108	2022-11-29 16:02:13.714	0.012	0.396	0.932	0.244	0	0	23.346	-0.687	-13.832	0	0	0	0	0	0	0
WT111(DD045F3F1DEA)	3.67	13108	2022-11-29 16:02:13.714	0.013	0.419	0.935	-0.244	0	0	23.346	-0.687	-13.832	0	0	0	0	0	0	0
WT111(DD045F3F1DEA)	3.67	13108	2022-11-29 16:02:13.714	0.013	0.419	0.935	-0.244	0	0	23.346	-0.687	-13.832	0	0	0	0	0	0	0
WT111(DD045F3F1DEA)	3.67	13108	2022-11-29 16:02:13.745	0.013	0.419	0.935	-0.244	0	0	23.346	-0.687	-13.832	0	0	0	0	0	0	0
WT111(DD045F3F1DEA)	3.67	13108	2022-11-29 16:02:13.745	0.013	0.419	0.935	-0.244	0	0	23.346	-0.687	-13.832	0	0	0	0	0	0	0
WT111(DD045F3F1DEA)	3.67	13108	2022-11-29 16:02:13.745	0.012	0.393	0.929	0.183	0	0	23.346	-0.687	-13.832	0	0	0	0	0	0	0
WT111(DD045F3F1DEA)	3.67	13108	2022-11-29 16:02:13.745	0.012	0.393	0.929	0.183	0	0	23.346	-0.687	-13.832	0	0	0	0	0	0	0
WT111(DD045F3F1DEA)	3.67	13108	2022-11-29 16:02:13.745	0.012	0.393	0.929	0.183	0	0	23.346	-0.687	-13.832	0	0	0	0	0	0	0
WT111(DD045F3F1DEA)	3.67	13108	2022-11-29 16:02:13.745	0.012	0.393	0.929	0.183	0	0	23.346	-0.687	-13.832	0	0	0	0	0	0	0
WT111(DD045F3F1DEA)	3.67	13108	2022-11-29 16:02:13.745	0.012	0.408	0.934	-0.305	0	0	23.346	-0.687	-13.832	0	0	0	0	0	0	0
WT111(DD045F3F1DEA)	3.67	13108	2022-11-29 16:02:13.745	0.012	0.408	0.934	-0.305	0	0	23.346	-0.687	-13.832	0	0	0	0	0	0	0
WT111(DD045F3F1DEA)	3.67	13108	2022-11-29 16:02:13.854	0.012	0.408	0.934	-0.305	0	0	23.346	-0.687	-13.832	0	0	0	0	0	0	0
WT111(DD045F3F1DEA)	3.67	13108	2022-11-29 16:02:13.854	0.012	0.408	0.934	-0.305	0	0	23.34	-0.687	-13.832	0	0	0	0	0	0	0
WT111(DD045F3F1DEA)	3.67	13108	2022-11-29 16:02:13.854	0.012	0.395	0.927	-0.061	0	0	23.34	-0.687	-13.832	0	0	0	0	0	0	0
WT111(DD045F3F1DEA)	3.67	13108	2022-11-29 16:02:13.854	0.012	0.395	0.927	-0.061	0	0	23.34	-0.687	-13.832	0	0	0	0	0	0	0
WT111(DD045F3F1DEA)	3.67	13108	2022-11-29 16:02:13.854	0.012	0.395	0.927	-0.061	0	0	23.34	-0.687	-13.826	0	0	0	0	0	0	0
WT111(DD045F3F1DEA)	3.67	13108	2022-11-29 16:02:13.854	0.012	0.395	0.927	-0.061	0	0	23.34	-0.687	-13.826	0	0	0	0	0	0	0
WT111(DD045F3F1DEA)	3.67	13108	2022-11-29 16:02:13.854	0.013	0.413	0.934	0.061	-0.061	0	23.34	-0.687	-13.826	0	0	0	0	0	0	0
WT111(DD045F3F1DEA)	3.67	13108	2022-11-29 16:02:13.854	0.013	0.413	0.934	0.061	-0.061	0	23.34	-0.687	-13.826	0	0	0	0	0	0	0
WT111(DD045F3F1DEA)	3.67	13108	2022-11-29 16:02:13.886	0.013	0.413	0.934	0.061	-0.061	0	23.34	-0.687	-13.826	0	0	0	0	0	0	0
WT111(DD045F3F1DEA)	3.67	13108	2022-11-29 16:02:13.886	0.013	0.413	0.934	0.061	-0.061	0	23.34	-0.687	-13.826	0	0	0	0	0	0	0
WT111(DD045F3F1DEA)	3.67	13108	2022-11-29 16:02:13.886	0.011	0.39	0.928	0	0	0	23.34	-0.687	-13.826	0	0	0	0	0	0	0
WT111(DD045F3F1DEA)	3.67	13108	2022-11-29 16:02:13.886	0.011	0.39	0.928	0	0	0	23.34	-0.687	-13.826	0	0	0	0	0	0	0
WT111(DD045F3F1DEA)	3.67	13108	2022-11-29 16:02:13.886	0.011	0.39	0.928	0	0	0	23.346	-0.687	-13.826	0	0	0	0	0	0	0
WT111(DD045F3F1DEA)	3.67	13108	2022-11-29 16:02:13.886	0.011	0.39	0.928	0	0	0	23.34	-0.687	-13.826	0	0	0	0	0	0	0
WT111(DD045F3F1DEA)	3.67	13108	2022-11-29 16:02:13.886	0.012	0.401	0.93	-0.122	0	0	23.34	-0.687	-13.826	0	0	0	0	0	0	0
WT111(DD045F3F1DEA)	3.67	13108	2022-11-29 16:02:13.886	0.012	0.401	0.93	-0.122	0	0	23.34	-0.687	-13.826	0	0	0	0	0	0	0
WT111(DD045F3F1DEA)	3.67	13108	2022-11-29 16:02:13.917	0.012	0.401	0.93	-0.122	0	0	23.34	-0.687	-13.826	0	0	0	0	0	0	0
WT111(DD045F3F1DEA)	3.67	13108	2022-11-29 16:02:13.917	0.012	0.401	0.93	-0.122	0	0	23.34	-0.687	-13.826	0	0	0	0	0	0	0
WT111(DD045F3F1DEA)	3.67	13108	2022-11-29 16:02:13.917	0.013	0.407	0.933	0	0	0	23.34	-0.687	-13.826	0	0	0	0	0	0	0
WT111(DD045F3F1DEA)	3.67	13108	2022-11-29 16:02:13.917	0.013	0.407	0.933	0	0	0	23.34	-0.687	-13.826	0	0	0	0	0	0	0
WT111(DD045F3F1DEA)	3.67	13108	2022-11-29 16:02:13.917	0.013	0.407	0.933	0	0	0	23.34	-0.687	-13.826	0	0	0	0	0	0	0
WT111(DD045F3F1DEA)	3.67	13108	2022-11-29 16:02:13.917	0.013	0.407	0.933	0	0	0	23.34	-0.687	-13.826	0	0	0	0	0	0	0
WT111(DD045F3F1DEA)	3.67	13108	2022-11-29 16:02:13.917	0.011	0.404	0.934	0	0	0	23.34	-0.687	-13.826	0	0	0	0	0	0	0
WT111(DD045F3F1DEA)	3.67	13108	2022-11-29 16:02:13.917	0.011	0.404	0.934	0	0	0	23.34	-0.687	-13.821	0	0	0	0	0	0	0
WT111(DD045F3F1DEA)	3.67	13108	2022-11-29 16:02:13.948	0.011	0.404	0.934	0	0	0	23.34	-0.687	-13.821	0	0	0	0	0	0	0
WT111(DD045F3F1DEA)	3.67	13108	2022-11-29 16:02:13.948	0.011	0.404	0.934	0	0	0	23.34	-0.687	-13.821	0	0	0	0	0	0	0
WT111(DD045F3F1DEA)	3.67	13108	2022-11-29 16:02:13.948	0.013	0.403	0.931	0	0	0	23.34	-0.687	-13.821	0	0	0	0	0	0	0
WT111(DD045F3F1DEA)	3.67	13108	2022-11-29 16:02:13.948	0.013	0.403	0.931	0	0	0	23.34	-0.687	-13.821	0	0	0	0	0	0	0
WT111(DD045F3F1DEA)	3.67	13108	2022-11-29 16:02:13.948	0.013	0.403	0.931	0	0	0	23.34	-0.687	-13.821	0	0	0	0	0	0	0
WT111(DD045F3F1DEA)	3.67	13108	2022-11-29 16:02:13.948	0.013	0.403	0.931	0	0	0	23.34	-0.687	-13.821	0	0	0	0	0	0	0
WT111(DD045F3F1DEA)	3.67	13108	2022-11-29 16:02:13.948	0.013	0.397	0.928	0	0	0	23.34	-0.687	-13.821	0	0	0	0	0	0	0
WT111(DD045F3F1DEA)	3.67	13108	2022-11-29 16:02:13.948	0.013	0.397	0.928	0	0	0	23.34	-0.687	-13.821	0	0	0	0	0	0	0
WT111(DD045F3F1DEA)	3.67	13108	2022-11-29 16:02:13.979	0.013	0.397	0.928	0	0	0	23.34	-0.687	-13.815	0	0	0	0	0	0	0
WT111(DD045F3F1DEA)	3.67	13108	2022-11-29 16:02:13.979	0.013	0.397	0.928	0	0	0	23.34	-0.687	-13.815	0	0	0	0	0	0	0
WT111(DD045F3F1DEA)	3.67	13108	2022-11-29 16:02:13.979	0.012	0.406	0.937	-0.061	0	0.061	23.34	-0.687	-13.815	0	0	0	0	0	0	0
WT111(DD045F3F1DEA)	3.67	13108	2022-11-29 16:02:13.979	0.012	0.406	0.937	-0.061	0	0.061	23.34	-0.687	-13.815	0	0	0	0	0	0	0
WT111(DD045F3F1DEA)	3.67	13108	2022-11-29 16:02:13.979	0.012	0.406	0.937	-0.061	0	0.061	23.34	-0.687	-13.815	0	0	0	0	0	0	0
WT111(DD045F3F1DEA)	3.67	13108	2022-11-29 16:02:13.979	0.012	0.406	0.937	-0.061	0	0.061	23.34	-0.687	-13.815	0	0	0	0	0	0	0
WT111(DD045F3F1DEA)	3.67	13108	2022-11-29 16:02:13.979	0.012	0.403	0.93	-0.122	0	-0.061	23.34	-0.687	-13.815	0	0	0	0	0	0	0
WT111(DD045F3F1DEA)	3.67	13108	2022-11-29 16:02:13.979	0.012	0.403	0.93	-0.122	0	-0.061	23.34	-0.687	-13.81	0	0	0	0	0	0	0
WT111(DD045F3F1DEA)	3.67	13108	2022-11-29 16:02:14.011	0.012	0.403	0.93	-0.122	0	-0.061	23.34	-0.687	-13.81	0	0	0	0	0	0	0
WT111(DD045F3F1DEA)	3.67	13108	2022-11-29 16:02:14.011	0.012	0.403	0.93	-0.122	0	-0.061	23.34	-0.687	-13.81	0	0	0	0	0	0	0
WT111(DD045F3F1DEA)	3.67	13108	2022-11-29 16:02:14.011	0.011	0.403	0.931	0.122	0	0	23.34	-0.687	-13.81	0	0	0	0	0	0	0
WT111(DD045F3F1DEA)	3.67	13108	2022-11-29 16:02:14.011	0.011	0.403	0.931	0.122	0	0	23.34	-0.687	-13.81	0	0	0	0	0	0	0
WT111(DD045F3F1DEA)	3.67	13108	2022-11-29 16:02:14.011	0.011	0.403	0.931	0.122	0	0	23.34	-0.687	-13.81	0	0	0	0	0	0	0
WT111(DD045F3F1DEA)	3.67	13108	2022-11-29 16:02:14.011	0.011	0.403	0.931	0.122	0	0	23.34	-0.687	-13.81	0	0	0	0	0	0	0
WT111(DD045F3F1DEA)	3.67	13108	2022-11-29 16:02:14.011	0.012	0.4	0.93	-0.305	0	0	23.34	-0.687	-13.81	0	0	0	0	0	0	0
WT111(DD045F3F1DEA)	3.67	13108	2022-11-29 16:02:14.011	0.012	0.4	0.93	-0.305	0	0	23.34	-0.687	-13.81	0	0	0	0	0	0	0
WT111(DD045F3F1DEA)	3.67	13108	2022-11-29 16:02:14.073	0.012	0.4	0.93	-0.305	0	0	23.335	-0.687	-13.81	0	0	0	0	0	0	0
WT111(DD045F3F1DEA)	3.67	13108	2022-11-29 16:02:14.073	0.012	0.4	0.93	-0.305	0	0	23.335	-0.687	-13.81	0	0	0	0	0	0	0
WT111(DD045F3F1DEA)	3.67	13108	2022-11-29 16:02:14.073	0.013	0.398	0.933	0.366	-0.061	0	23.335	-0.687	-13.804	0	0	0	0	0	0	0
WT111(DD045F3F1DEA)	3.67	13108	2022-11-29 16:02:14.073	0.013	0.398	0.933	0.366	-0.061	0	23.34	-0.687	-13.804	0	0	0	0	0	0	0
WT111(DD045F3F1DEA)	3.67	13108	2022-11-29 16:02:14.073	0.013	0.398	0.933	0.366	-0.061	0	23.34	-0.687	-13.804	0	0	0	0	0	0	0
WT111(DD045F3F1DEA)	3.67	13108	2022-11-29 16:02:14.073	0.013	0.398	0.933	0.366	-0.061	0	23.34	-0.692	-13.804	0	0	0	0	0	0	0
WT111(DD045F3F1DEA)	3.67	13108	2022-11-29 16:02:14.073	0.011	0.402	0.929	-0.305	0	0	23.34	-0.692	-13.804	0	0	0	0	0	0	0
WT111(DD045F3F1DEA)	3.67	13108	2022-11-29 16:02:14.073	0.011	0.402	0.929	-0.305	0	0	23.34	-0.692	-13.804	0	0	0	0	0	0	0
WT111(DD045F3F1DEA)	3.67	13108	2022-11-29 16:02:14.104	0.011	0.402	0.929	-0.305	0	0	23.34	-0.687	-13.804	0	0	0	0	0	0	0
WT111(DD045F3F1DEA)	3.67	13108	2022-11-29 16:02:14.104	0.012	0.399	0.931	0	0	0	23.34	-0.687	-13.804	0	0	0	0	0	0	0
WT111(DD045F3F1DEA)	3.67	13108	2022-11-29 16:02:14.104	0.012	0.399	0.931	0	0	0	23.34	-0.687	-13.804	0	0	0	0	0	0	0
WT111(DD045F3F1DEA)	3.67	13108	2022-11-29 16:02:14.104	0.012	0.399	0.931	0	0	0	23.34	-0.687	-13.804	0	0	0	0	0	0	0
WT111(DD045F3F1DEA)	3.67	13108	2022-11-29 16:02:14.104	0.012	0.399	0.931	0	0	0	23.34	-0.687	-13.804	0	0	0	0	0	0	0
WT111(DD045F3F1DEA)	3.67	13108	2022-11-29 16:02:14.104	0.013	0.411	0.935	0.122	0	0	23.34	-0.687	-13.804	0	0	0	0	0	0	0
WT111(DD045F3F1DEA)	3.67	13108	2022-11-29 16:02:14.104	0.013	0.411	0.935	0.122	0	0	23.34	-0.687	-13.804	0	0	0	0	0	0	0
WT111(DD045F3F1DEA)	3.67	13108	2022-11-29 16:02:14.104	0.013	0.411	0.935	0.122	0	0	23.34	-0.687	-13.804	0	0	0	0	0	0	0
WT111(DD045F3F1DEA)	3.67	13108	2022-11-29 16:02:14.183	0.013	0.411	0.935	0.122	0	0	23.34	-0.687	-13.804	0	0	0	0	0	0	0
WT111(DD045F3F1DEA)	3.67	13108	2022-11-29 16:02:14.198	0.012	0.4	0.932	-0.061	0	0	23.34	-0.687	-13.804	0	0	0	0	0	0	0

## Sheet: 6Hz
设备名称	电压	版本	片上时间	加速度X(g)	加速度Y(g)	加速度Z(g)	角速度X(°/s)	角速度Y(°/s)	角速度Z(°/s)	角度X(°)	角度Y(°)	角度Z(°)	磁场X	磁场Y	磁场Z	四元数0	四元数1	四元数2	四元数3	状态
WT111(DD045F3F1DEA)	3.68	13108	2022-11-29 16:10:31.316	0.015	0.405	0.934	0.122	0	0	23.346	-0.687	-13.738	0	0	0	0	0	0	0
WT111(DD045F3F1DEA)	3.68	13108	2022-11-29 16:10:31.316	0.015	0.405	0.934	0.122	0	0	23.346	-0.687	-13.738	0	0	0	0	0	0	0
WT111(DD045F3F1DEA)	3.68	13108	2022-11-29 16:10:31.316	0.01	0.404	0.931	-0.122	0	0	23.346	-0.687	-13.738	0	0	0	0	0	0	0
WT111(DD045F3F1DEA)	3.68	13108	2022-11-29 16:10:31.316	0.01	0.404	0.931	-0.122	0	0	23.346	-0.687	-13.738	0	0	0	0	0	0	0
WT111(DD045F3F1DEA)	3.68	13108	2022-11-29 16:10:31.316	0.01	0.404	0.931	-0.122	0	0	23.346	-0.687	-13.738	0	0	0	0	0	0	0
WT111(DD045F3F1DEA)	3.68	13108	2022-11-29 16:10:31.316	0.01	0.404	0.931	-0.122	0	0	23.34	-0.687	-13.738	0	0	0	0	0	0	0
WT111(DD045F3F1DEA)	3.68	13108	2022-11-29 16:10:31.316	0.012	0.404	0.932	0	0	0	23.34	-0.687	-13.738	0	0	0	0	0	0	0
WT111(DD045F3F1DEA)	3.68	13108	2022-11-29 16:10:31.316	0.012	0.404	0.932	0	0	0	23.346	-0.687	-13.738	0	0	0	0	0	0	0
WT111(DD045F3F1DEA)	3.68	13108	2022-11-29 16:10:31.316	0.012	0.404	0.932	0	0	0	23.346	-0.687	-13.738	0	0	0	0	0	0	0
WT111(DD045F3F1DEA)	3.68	13108	2022-11-29 16:10:31.316	0.012	0.404	0.932	0	0	0	23.346	-0.687	-13.738	0	0	0	0	0	0	0
WT111(DD045F3F1DEA)	3.68	13108	2022-11-29 16:10:31.316	0.012	0.399	0.931	-0.122	0	0	23.346	-0.687	-13.738	0	0	0	0	0	0	0
WT111(DD045F3F1DEA)	3.68	13108	2022-11-29 16:10:31.316	0.012	0.399	0.931	-0.122	0	0	23.34	-0.687	-13.738	0	0	0	0	0	0	0
WT111(DD045F3F1DEA)	3.68	13108	2022-11-29 16:10:31.316	0.012	0.399	0.931	-0.122	0	0	23.34	-0.687	-13.738	0	0	0	0	0	0	0
WT111(DD045F3F1DEA)	3.68	13108	2022-11-29 16:10:31.316	0.012	0.399	0.931	-0.122	0	0	23.34	-0.687	-13.738	0	0	0	0	0	0	0
WT111(DD045F3F1DEA)	3.68	13108	2022-11-29 16:10:31.316	0.012	0.405	0.932	0.122	0	0	23.34	-0.687	-13.738	0	0	0	0	0	0	0
WT111(DD045F3F1DEA)	3.68	13108	2022-11-29 16:10:31.347	0.012	0.405	0.932	0.122	0	0	23.34	-0.687	-13.738	0	0	0	0	0	0	0
WT111(DD045F3F1DEA)	3.68	13108	2022-11-29 16:10:31.347	0.012	0.405	0.932	0.122	0	0	23.346	-0.687	-13.738	0	0	0	0	0	0	0
WT111(DD045F3F1DEA)	3.68	13108	2022-11-29 16:10:31.347	0.012	0.405	0.932	0.122	0	0	23.346	-0.687	-13.738	0	0	0	0	0	0	0
WT111(DD045F3F1DEA)	3.68	13108	2022-11-29 16:10:31.347	0.012	0.406	0.932	-0.122	0	0	23.346	-0.687	-13.738	0	0	0	0	0	0	0
WT111(DD045F3F1DEA)	3.68	13108	2022-11-29 16:10:31.347	0.012	0.406	0.932	-0.122	0	0	23.346	-0.687	-13.738	0	0	0	0	0	0	0
WT111(DD045F3F1DEA)	3.68	13108	2022-11-29 16:10:31.347	0.012	0.406	0.932	-0.122	0	0	23.346	-0.687	-13.738	0	0	0	0	0	0	0
WT111(DD045F3F1DEA)	3.68	13108	2022-11-29 16:10:31.347	0.012	0.406	0.932	-0.122	0	0	23.34	-0.687	-13.738	0	0	0	0	0	0	0
WT111(DD045F3F1DEA)	3.68	13108	2022-11-29 16:10:31.347	0.013	0.391	0.93	0.122	0	0	23.346	-0.687	-13.738	0	0	0	0	0	0	0
WT111(DD045F3F1DEA)	3.68	13108	2022-11-29 16:10:31.378	0.013	0.391	0.93	0.122	0	0	23.346	-0.687	-13.738	0	0	0	0	0	0	0
WT111(DD045F3F1DEA)	3.68	13108	2022-11-29 16:10:31.378	0.013	0.391	0.93	0.122	0	0	23.346	-0.687	-13.738	0	0	0	0	0	0	0
WT111(DD045F3F1DEA)	3.68	13108	2022-11-29 16:10:31.378	0.013	0.391	0.93	0.122	0	0	23.346	-0.687	-13.738	0	0	0	0	0	0	0
WT111(DD045F3F1DEA)	3.68	13108	2022-11-29 16:10:31.378	0.011	0.415	0.928	-0.122	0	0	23.346	-0.687	-13.738	0	0	0	0	0	0	0
WT111(DD045F3F1DEA)	3.68	13108	2022-11-29 16:10:31.378	0.011	0.415	0.928	-0.122	0	0	23.346	-0.687	-13.738	0	0	0	0	0	0	0
WT111(DD045F3F1DEA)	3.68	13108	2022-11-29 16:10:31.378	0.011	0.415	0.928	-0.122	0	0	23.346	-0.687	-13.738	0	0	0	0	0	0	0
WT111(DD045F3F1DEA)	3.68	13108	2022-11-29 16:10:31.378	0.011	0.415	0.928	-0.122	0	0	23.346	-0.687	-13.738	0	0	0	0	0	0	0
WT111(DD045F3F1DEA)	3.68	13108	2022-11-29 16:10:31.378	0.011	0.39	0.931	-0.244	0	0	23.34	-0.687	-13.738	0	0	0	0	0	0	0
WT111(DD045F3F1DEA)	3.68	13108	2022-11-29 16:10:31.410	0.011	0.39	0.931	-0.244	0	0	23.34	-0.687	-13.738	0	0	0	0	0	0	0
WT111(DD045F3F1DEA)	3.68	13108	2022-11-29 16:10:31.410	0.011	0.39	0.931	-0.244	0	0	23.34	-0.687	-13.738	0	0	0	0	0	0	0
WT111(DD045F3F1DEA)	3.68	13108	2022-11-29 16:10:31.410	0.011	0.39	0.931	-0.244	0	0	23.34	-0.687	-13.738	0	0	0	0	0	0	0
WT111(DD045F3F1DEA)	3.68	13108	2022-11-29 16:10:31.410	0.013	0.404	0.931	0.61	0	0	23.34	-0.687	-13.738	0	0	0	0	0	0	0
WT111(DD045F3F1DEA)	3.68	13108	2022-11-29 16:10:31.410	0.013	0.404	0.931	0.61	0	0	23.346	-0.687	-13.738	0	0	0	0	0	0	0
WT111(DD045F3F1DEA)	3.68	13108	2022-11-29 16:10:31.410	0.013	0.404	0.931	0.61	0	0	23.346	-0.687	-13.738	0	0	0	0	0	0	0
WT111(DD045F3F1DEA)	3.68	13108	2022-11-29 16:10:31.410	0.013	0.404	0.931	0.61	0	0	23.351	-0.687	-13.738	0	0	0	0	0	0	0
WT111(DD045F3F1DEA)	3.68	13108	2022-11-29 16:10:31.410	0.012	0.408	0.931	-0.671	0	0	23.346	-0.687	-13.738	0	0	0	0	0	0	0
WT111(DD045F3F1DEA)	3.68	13108	2022-11-29 16:10:31.503	0.012	0.408	0.931	-0.671	0	0	23.346	-0.687	-13.738	0	0	0	0	0	0	0
WT111(DD045F3F1DEA)	3.68	13108	2022-11-29 16:10:31.503	0.012	0.408	0.931	-0.671	0	0	23.34	-0.687	-13.738	0	0	0	0	0	0	0
WT111(DD045F3F1DEA)	3.68	13108	2022-11-29 16:10:31.503	0.012	0.408	0.931	-0.671	0	0	23.34	-0.687	-13.738	0	0	0	0	0	0	0
WT111(DD045F3F1DEA)	3.68	13108	2022-11-29 16:10:31.503	0.011	0.399	0.934	0.549	0	0	23.34	-0.687	-13.738	0	0	0	0	0	0	0
WT111(DD045F3F1DEA)	3.68	13108	2022-11-29 16:10:31.503	0.011	0.399	0.934	0.549	0	0	23.346	-0.687	-13.738	0	0	0	0	0	0	0
WT111(DD045F3F1DEA)	3.68	13108	2022-11-29 16:10:31.503	0.011	0.399	0.934	0.549	0	0	23.346	-0.687	-13.738	0	0	0	0	0	0	0
WT111(DD045F3F1DEA)	3.68	13108	2022-11-29 16:10:31.503	0.011	0.399	0.934	0.549	0	0	23.351	-0.687	-13.738	0	0	0	0	0	0	0
WT111(DD045F3F1DEA)	3.68	13108	2022-11-29 16:10:31.503	0.011	0.408	0.93	-0.244	0	0	23.346	-0.687	-13.738	0	0	0	0	0	0	0
WT111(DD045F3F1DEA)	3.68	13108	2022-11-29 16:10:31.503	0.011	0.408	0.93	-0.244	0	0	23.346	-0.687	-13.738	0	0	0	0	0	0	0
WT111(DD045F3F1DEA)	3.68	13108	2022-11-29 16:10:31.503	0.011	0.408	0.93	-0.244	0	0	23.346	-0.687	-13.738	0	0	0	0	0	0	0
WT111(DD045F3F1DEA)	3.68	13108	2022-11-29 16:10:31.503	0.011	0.408	0.93	-0.244	0	0	23.346	-0.687	-13.738	0	0	0	0	0	0	0
WT111(DD045F3F1DEA)	3.68	13108	2022-11-29 16:10:31.503	0.012	0.403	0.931	0	0	0	23.346	-0.687	-13.738	0	0	0	0	0	0	0
WT111(DD045F3F1DEA)	3.68	13108	2022-11-29 16:10:31.503	0.012	0.403	0.931	0	0	0	23.346	-0.687	-13.738	0	0	0	0	0	0	0
WT111(DD045F3F1DEA)	3.68	13108	2022-11-29 16:10:31.503	0.012	0.403	0.931	0	0	0	23.346	-0.687	-13.738	0	0	0	0	0	0	0
WT111(DD045F3F1DEA)	3.68	13108	2022-11-29 16:10:31.503	0.012	0.403	0.931	0	0	0	23.346	-0.687	-13.738	0	0	0	0	0	0	0
WT111(DD045F3F1DEA)	3.68	13108	2022-11-29 16:10:31.503	0.012	0.397	0.928	-0.183	0	0	23.346	-0.687	-13.738	0	0	0	0	0	0	0
WT111(DD045F3F1DEA)	3.68	13108	2022-11-29 16:10:31.534	0.012	0.397	0.928	-0.183	0	0	23.346	-0.687	-13.738	0	0	0	0	0	0	0
WT111(DD045F3F1DEA)	3.68	13108	2022-11-29 16:10:31.534	0.012	0.397	0.928	-0.183	0	0	23.346	-0.687	-13.738	0	0	0	0	0	0	0
WT111(DD045F3F1DEA)	3.68	13108	2022-11-29 16:10:31.534	0.012	0.397	0.928	-0.183	0	0	23.34	-0.687	-13.738	0	0	0	0	0	0	0
WT111(DD045F3F1DEA)	3.68	13108	2022-11-29 16:10:31.534	0.011	0.408	0.93	0.061	0	0	23.346	-0.687	-13.738	0	0	0	0	0	0	0
WT111(DD045F3F1DEA)	3.68	13108	2022-11-29 16:10:31.534	0.011	0.408	0.93	0.061	0	0	23.346	-0.687	-13.738	0	0	0	0	0	0	0
WT111(DD045F3F1DEA)	3.68	13108	2022-11-29 16:10:31.534	0.011	0.408	0.93	0.061	0	0	23.346	-0.687	-13.738	0	0	0	0	0	0	0
WT111(DD045F3F1DEA)	3.68	13108	2022-11-29 16:10:31.534	0.011	0.408	0.93	0.061	0	0	23.346	-0.687	-13.738	0	0	0	0	0	0	0
WT111(DD045F3F1DEA)	3.68	13108	2022-11-29 16:10:31.534	0.011	0.396	0.931	-0.122	0	0	23.346	-0.687	-13.738	0	0	0	0	0	0	0
WT111(DD045F3F1DEA)	3.68	13108	2022-11-29 16:10:31.581	0.011	0.396	0.931	-0.122	0	0	23.346	-0.687	-13.738	0	0	0	0	0	0	0
WT111(DD045F3F1DEA)	3.68	13108	2022-11-29 16:10:31.581	0.011	0.396	0.931	-0.122	0	0	23.346	-0.687	-13.738	0	0	0	0	0	0	0
WT111(DD045F3F1DEA)	3.68	13108	2022-11-29 16:10:31.581	0.011	0.396	0.931	-0.122	0	0	23.34	-0.687	-13.738	0	0	0	0	0	0	0
WT111(DD045F3F1DEA)	3.68	13108	2022-11-29 16:10:31.581	0.013	0.41	0.932	-0.061	0	0	23.34	-0.687	-13.738	0	0	0	0	0	0	0
WT111(DD045F3F1DEA)	3.68	13108	2022-11-29 16:10:31.581	0.013	0.41	0.932	-0.061	0	0	23.34	-0.687	-13.738	0	0	0	0	0	0	0
WT111(DD045F3F1DEA)	3.68	13108	2022-11-29 16:10:31.581	0.013	0.41	0.932	-0.061	0	0	23.34	-0.687	-13.738	0	0	0	0	0	0	0
WT111(DD045F3F1DEA)	3.68	13108	2022-11-29 16:10:31.581	0.013	0.41	0.932	-0.061	0	0	23.34	-0.687	-13.738	0	0	0	0	0	0	0
WT111(DD045F3F1DEA)	3.68	13108	2022-11-29 16:10:31.581	0.01	0.401	0.93	-0.061	0	0	23.34	-0.687	-13.738	0	0	0	0	0	0	0
WT111(DD045F3F1DEA)	3.68	13108	2022-11-29 16:10:31.644	0.01	0.401	0.93	-0.061	0	0	23.34	-0.687	-13.738	0	0	0	0	0	0	0
WT111(DD045F3F1DEA)	3.68	13108	2022-11-29 16:10:31.644	0.01	0.401	0.93	-0.061	0	0	23.34	-0.687	-13.738	0	0	0	0	0	0	0
WT111(DD045F3F1DEA)	3.68	13108	2022-11-29 16:10:31.644	0.01	0.401	0.93	-0.061	0	0	23.34	-0.687	-13.738	0	0	0	0	0	0	0
WT111(DD045F3F1DEA)	3.68	13108	2022-11-29 16:10:31.644	0.011	0.404	0.929	0.183	0	0	23.346	-0.687	-13.738	0	0	0	0	0	0	0
WT111(DD045F3F1DEA)	3.68	13108	2022-11-29 16:10:31.644	0.011	0.404	0.929	0.183	0	0	23.346	-0.687	-13.738	0	0	0	0	0	0	0
WT111(DD045F3F1DEA)	3.68	13108	2022-11-29 16:10:31.644	0.011	0.404	0.929	0.183	0	0	23.346	-0.687	-13.738	0	0	0	0	0	0	0
WT111(DD045F3F1DEA)	3.68	13108	2022-11-29 16:10:31.644	0.011	0.404	0.929	0.183	0	0	23.346	-0.687	-13.738	0	0	0	0	0	0	0
WT111(DD045F3F1DEA)	3.68	13108	2022-11-29 16:10:31.644	0.012	0.396	0.929	0	0	0	23.346	-0.687	-13.738	0	0	0	0	0	0	0
WT111(DD045F3F1DEA)	3.68	13108	2022-11-29 16:10:31.675	0.012	0.396	0.929	0	0	0	23.346	-0.681	-13.738	0	0	0	0	0	0	0
WT111(DD045F3F1DEA)	3.68	13108	2022-11-29 16:10:31.675	0.012	0.396	0.929	0	0	0	23.346	-0.681	-13.738	0	0	0	0	0	0	0
WT111(DD045F3F1DEA)	3.68	13108	2022-11-29 16:10:31.675	0.012	0.396	0.929	0	0	0	23.346	-0.681	-13.738	0	0	0	0	0	0	0
WT111(DD045F3F1DEA)	3.68	13108	2022-11-29 16:10:31.675	0.012	0.407	0.933	-0.488	0	0	23.346	-0.681	-13.738	0	0	0	0	0	0	0
WT111(DD045F3F1DEA)	3.68	13108	2022-11-29 16:10:31.675	0.012	0.407	0.933	-0.488	0	0	23.34	-0.681	-13.738	0	0	0	0	0	0	0
WT111(DD045F3F1DEA)	3.68	13108	2022-11-29 16:10:31.675	0.012	0.407	0.933	-0.488	0	0	23.34	-0.681	-13.738	0	0	0	0	0	0	0
WT111(DD045F3F1DEA)	3.68	13108	2022-11-29 16:10:31.675	0.012	0.407	0.933	-0.488	0	0	23.34	-0.681	-13.738	0	0	0	0	0	0	0
WT111(DD045F3F1DEA)	3.68	13108	2022-11-29 16:10:31.675	0.012	0.405	0.933	0.366	0	0	23.34	-0.681	-13.738	0	0	0	0	0	0	0
WT111(DD045F3F1DEA)	3.68	13108	2022-11-29 16:10:31.707	0.012	0.405	0.933	0.366	0	0	23.34	-0.681	-13.738	0	0	0	0	0	0	0
WT111(DD045F3F1DEA)	3.68	13108	2022-11-29 16:10:31.707	0.012	0.405	0.933	0.366	0	0	23.346	-0.681	-13.738	0	0	0	0	0	0	0
WT111(DD045F3F1DEA)	3.68	13108	2022-11-29 16:10:31.707	0.014	0.417	0.935	-2.808	-0.061	0	23.329	-0.681	-13.738	0	0	0	0	0	0	0
WT111(DD045F3F1DEA)	3.68	13108	2022-11-29 16:10:31.707	0.014	0.417	0.935	-2.808	-0.061	0	23.318	-0.681	-13.738	0	0	0	0	0	0	0
WT111(DD045F3F1DEA)	3.68	13108	2022-11-29 16:10:31.707	0.014	0.417	0.935	-2.808	-0.061	0	23.302	-0.687	-13.738	0	0	0	0	0	0	0
WT111(DD045F3F1DEA)	3.68	13108	2022-11-29 16:10:31.707	0.014	0.417	0.935	-2.808	-0.061	0	23.291	-0.687	-13.733	0	0	0	0	0	0	0
WT111(DD045F3F1DEA)	3.68	13108	2022-11-29 16:10:31.707	0.012	0.366	0.948	2.441	-0.183	0	23.302	-0.687	-13.733	0	0	0	0	0	0	0
WT111(DD045F3F1DEA)	3.68	13108	2022-11-29 16:10:31.707	0.012	0.366	0.948	2.441	-0.183	0	23.313	-0.687	-13.733	0	0	0	0	0	0	0
WT111(DD045F3F1DEA)	3.68	13108	2022-11-29 16:10:31.738	0.012	0.366	0.948	2.441	-0.183	0	23.329	-0.687	-13.733	0	0	0	0	0	0	0
WT111(DD045F3F1DEA)	3.68	13108	2022-11-29 16:10:31.738	0.012	0.366	0.948	2.441	-0.183	0	23.34	-0.687	-13.733	0	0	0	0	0	0	0
WT111(DD045F3F1DEA)	3.68	13108	2022-11-29 16:10:31.738	0.012	0.437	0.916	0.732	0.183	0	23.34	-0.687	-13.733	0	0	0	0	0	0	0
WT111(DD045F3F1DEA)	3.68	13108	2022-11-29 16:10:31.738	0.012	0.437	0.916	0.732	0.183	0	23.346	-0.687	-13.727	0	0	0	0	0	0	0
WT111(DD045F3F1DEA)	3.68	13108	2022-11-29 16:10:31.738	0.012	0.437	0.916	0.732	0.183	0	23.351	-0.687	-13.727	0	0	0	0	0	0	0
WT111(DD045F3F1DEA)	3.68	13108	2022-11-29 16:10:31.738	0.012	0.437	0.916	0.732	0.183	0	23.351	-0.687	-13.727	0	0	0	0	0	0	0
WT111(DD045F3F1DEA)	3.68	13108	2022-11-29 16:10:31.738	0.01	0.4	0.934	-0.427	0	0	23.351	-0.687	-13.722	0	0	0	0	0	0	0
WT111(DD045F3F1DEA)	3.68	13108	2022-11-29 16:10:31.738	0.01	0.4	0.934	-0.427	0	0	23.351	-0.687	-13.722	0	0	0	0	0	0	0
WT111(DD045F3F1DEA)	3.68	13108	2022-11-29 16:10:31.769	0.01	0.4	0.934	-0.427	0	0	23.346	-0.687	-13.722	0	0	0	0	0	0	0
WT111(DD045F3F1DEA)	3.68	13108	2022-11-29 16:10:31.769	0.01	0.4	0.934	-0.427	0	0	23.346	-0.687	-13.722	0	0	0	0	0	0	0
WT111(DD045F3F1DEA)	3.68	13108	2022-11-29 16:10:31.769	0.011	0.389	0.926	0.427	0	0	23.351	-0.687	-13.716	0	0	0	0	0	0	0
WT111(DD045F3F1DEA)	3.68	13108	2022-11-29 16:10:31.769	0.011	0.389	0.926	0.427	0	0	23.351	-0.687	-13.716	0	0	0	0	0	0	0
WT111(DD045F3F1DEA)	3.68	13108	2022-11-29 16:10:31.769	0.011	0.389	0.926	0.427	0	0	23.351	-0.681	-13.716	0	0	0	0	0	0	0
WT111(DD045F3F1DEA)	3.68	13108	2022-11-29 16:10:31.769	0.011	0.389	0.926	0.427	0	0	23.357	-0.681	-13.716	0	0	0	0	0	0	0
WT111(DD045F3F1DEA)	3.68	13108	2022-11-29 16:10:31.769	0.013	0.407	0.929	-0.549	0	0	23.351	-0.681	-13.716	0	0	0	0	0	0	0
WT111(DD045F3F1DEA)	3.68	13108	2022-11-29 16:10:31.769	0.013	0.407	0.929	-0.549	0	0	23.351	-0.681	-13.711	0	0	0	0	0	0	0
WT111(DD045F3F1DEA)	3.68	13108	2022-11-29 16:10:31.832	0.013	0.407	0.929	-0.549	0	0	23.346	-0.681	-13.711	0	0	0	0	0	0	0
WT111(DD045F3F1DEA)	3.68	13108	2022-11-29 16:10:31.832	0.013	0.407	0.929	-0.549	0	0	23.346	-0.681	-13.711	0	0	0	0	0	0	0
WT111(DD045F3F1DEA)	3.68	13108	2022-11-29 16:10:31.832	0.011	0.396	0.932	0.305	0	0	23.346	-0.681	-13.711	0	0	0	0	0	0	0
WT111(DD045F3F1DEA)	3.68	13108	2022-11-29 16:10:31.832	0.011	0.396	0.932	0.305	0	0	23.346	-0.681	-13.711	0	0	0	0	0	0	0
WT111(DD045F3F1DEA)	3.68	13108	2022-11-29 16:10:31.832	0.011	0.396	0.932	0.305	0	0	23.351	-0.681	-13.705	0	0	0	0	0	0	0
WT111(DD045F3F1DEA)	3.68	13108	2022-11-29 16:10:31.832	0.011	0.396	0.932	0.305	0	0	23.351	-0.681	-13.705	0	0	0	0	0	0	0
WT111(DD045F3F1DEA)	3.68	13108	2022-11-29 16:10:31.832	0.012	0.417	0.933	-0.366	0	0	23.351	-0.681	-13.705	0	0	0	0	0	0	0
WT111(DD045F3F1DEA)	3.68	13108	2022-11-29 16:10:31.832	0.012	0.417	0.933	-0.366	0	0	23.346	-0.681	-13.705	0	0	0	0	0	0	0
WT111(DD045F3F1DEA)	3.68	13108	2022-11-29 16:10:31.894	0.012	0.417	0.933	-0.366	0	0	23.346	-0.681	-13.705	0	0	0	0	0	0	0
WT111(DD045F3F1DEA)	3.68	13108	2022-11-29 16:10:31.894	0.012	0.417	0.933	-0.366	0	0	23.346	-0.681	-13.7	0	0	0	0	0	0	0
WT111(DD045F3F1DEA)	3.68	13108	2022-11-29 16:10:31.894	0.012	0.39	0.931	0.244	-0.061	0	23.346	-0.681	-13.7	0	0	0	0	0	0	0
WT111(DD045F3F1DEA)	3.68	13108	2022-11-29 16:10:31.894	0.012	0.39	0.931	0.244	-0.061	0	23.346	-0.681	-13.7	0	0	0	0	0	0	0
WT111(DD045F3F1DEA)	3.68	13108	2022-11-29 16:10:31.894	0.012	0.39	0.931	0.244	-0.061	0	23.346	-0.681	-13.7	0	0	0	0	0	0	0
WT111(DD045F3F1DEA)	3.68	13108	2022-11-29 16:10:31.894	0.012	0.39	0.931	0.244	-0.061	0	23.351	-0.687	-13.7	0	0	0	0	0	0	0
WT111(DD045F3F1DEA)	3.68	13108	2022-11-29 16:10:31.894	0.013	0.406	0.93	-0.305	0	0	23.346	-0.687	-13.694	0	0	0	0	0	0	0
WT111(DD045F3F1DEA)	3.68	13108	2022-11-29 16:10:31.894	0.013	0.406	0.93	-0.305	0	0	23.346	-0.687	-13.694	0	0	0	0	0	0	0
WT111(DD045F3F1DEA)	3.68	13108	2022-11-29 16:10:31.925	0.013	0.406	0.93	-0.305	0	0	23.346	-0.681	-13.694	0	0	0	0	0	0	0
WT111(DD045F3F1DEA)	3.68	13108	2022-11-29 16:10:31.925	0.013	0.406	0.93	-0.305	0	0	23.346	-0.681	-13.694	0	0	0	0	0	0	0
WT111(DD045F3F1DEA)	3.68	13108	2022-11-29 16:10:31.925	0.011	0.395	0.928	0.183	0	0	23.346	-0.681	-13.694	0	0	0	0	0	0	0
WT111(DD045F3F1DEA)	3.68	13108	2022-11-29 16:10:31.925	0.011	0.395	0.928	0.183	0	0	23.346	-0.681	-13.689	0	0	0	0	0	0	0
WT111(DD045F3F1DEA)	3.68	13108	2022-11-29 16:10:31.925	0.011	0.395	0.928	0.183	0	0	23.346	-0.681	-13.689	0	0	0	0	0	0	0
WT111(DD045F3F1DEA)	3.68	13108	2022-11-29 16:10:31.925	0.011	0.395	0.928	0.183	0	0	23.346	-0.681	-13.689	0	0	0	0	0	0	0
WT111(DD045F3F1DEA)	3.68	13108	2022-11-29 16:10:31.925	0.012	0.404	0.931	-0.061	-0.061	0	23.346	-0.687	-13.689	0	0	0	0	0	0	0
WT111(DD045F3F1DEA)	3.68	13108	2022-11-29 16:10:31.925	0.012	0.404	0.931	-0.061	-0.061	0	23.346	-0.687	-13.689	0	0	0	0	0	0	0
WT111(DD045F3F1DEA)	3.68	13108	2022-11-29 16:10:31.956	0.012	0.404	0.931	-0.061	-0.061	0	23.346	-0.687	-13.683	0	0	0	0	0	0	0
WT111(DD045F3F1DEA)	3.68	13108	2022-11-29 16:10:31.956	0.012	0.404	0.931	-0.061	-0.061	0	23.346	-0.687	-13.683	0	0	0	0	0	0	0
WT111(DD045F3F1DEA)	3.68	13108	2022-11-29 16:10:31.956	0.012	0.406	0.933	0.061	0	0	23.346	-0.687	-13.683	0	0	0	0	0	0	0
WT111(DD045F3F1DEA)	3.68	13108	2022-11-29 16:10:31.956	0.012	0.406	0.933	0.061	0	0	23.346	-0.687	-13.683	0	0	0	0	0	0	0
WT111(DD045F3F1DEA)	3.68	13108	2022-11-29 16:10:31.956	0.012	0.406	0.933	0.061	0	0	23.346	-0.687	-13.678	0	0	0	0	0	0	0
WT111(DD045F3F1DEA)	3.68	13108	2022-11-29 16:10:31.956	0.012	0.406	0.933	0.061	0	0	23.346	-0.687	-13.678	0	0	0	0	0	0	0
WT111(DD045F3F1DEA)	3.68	13108	2022-11-29 16:10:31.956	0.012	0.402	0.932	-0.061	0	0	23.346	-0.687	-13.678	0	0	0	0	0	0	0
WT111(DD045F3F1DEA)	3.68	13108	2022-11-29 16:10:31.956	0.012	0.402	0.932	-0.061	0	0	23.346	-0.687	-13.678	0	0	0	0	0	0	0
WT111(DD045F3F1DEA)	3.68	13108	2022-11-29 16:10:31.972	0.012	0.402	0.932	-0.061	0	0	23.346	-0.687	-13.678	0	0	0	0	0	0	0
WT111(DD045F3F1DEA)	3.68	13108	2022-11-29 16:10:31.972	0.012	0.402	0.932	-0.061	0	0	23.346	-0.687	-13.672	0	0	0	0	0	0	0
WT111(DD045F3F1DEA)	3.68	13108	2022-11-29 16:10:31.972	0.012	0.402	0.931	-0.183	0	0	23.346	-0.687	-13.672	0	0	0	0	0	0	0
WT111(DD045F3F1DEA)	3.68	13108	2022-11-29 16:10:31.972	0.012	0.402	0.931	-0.183	0	0	23.346	-0.687	-13.672	0	0	0	0	0	0	0
WT111(DD045F3F1DEA)	3.68	13108	2022-11-29 16:10:31.972	0.012	0.402	0.931	-0.183	0	0	23.346	-0.687	-13.672	0	0	0	0	0	0	0
WT111(DD045F3F1DEA)	3.68	13108	2022-11-29 16:10:31.972	0.012	0.402	0.931	-0.183	0	0	23.346	-0.687	-13.667	0	0	0	0	0	0	0
WT111(DD045F3F1DEA)	3.68	13108	2022-11-29 16:10:31.972	0.012	0.404	0.934	0.183	0	0	23.346	-0.687	-13.667	0	0	0	0	0	0	0
WT111(DD045F3F1DEA)	3.68	13108	2022-11-29 16:10:31.972	0.012	0.404	0.934	0.183	0	0	23.346	-0.687	-13.667	0	0	0	0	0	0	0
WT111(DD045F3F1DEA)	3.68	13108	2022-11-29 16:10:32.066	0.012	0.404	0.934	0.183	0	0	23.346	-0.687	-13.667	0	0	0	0	0	0	0
WT111(DD045F3F1DEA)	3.68	13108	2022-11-29 16:10:32.066	0.012	0.404	0.934	0.183	0	0	23.346	-0.687	-13.661	0	0	0	0	0	0	0
WT111(DD045F3F1DEA)	3.68	13108	2022-11-29 16:10:32.066	0.012	0.401	0.931	-0.244	0	0	23.346	-0.687	-13.661	0	0	0	0	0	0	0
WT111(DD045F3F1DEA)	3.68	13108	2022-11-29 16:10:32.066	0.012	0.401	0.931	-0.244	0	0	23.346	-0.687	-13.661	0	0	0	0	0	0	0
WT111(DD045F3F1DEA)	3.68	13108	2022-11-29 16:10:32.066	0.012	0.401	0.931	-0.244	0	0	23.346	-0.687	-13.661	0	0	0	0	0	0	0
WT111(DD045F3F1DEA)	3.68	13108	2022-11-29 16:10:32.066	0.012	0.401	0.931	-0.244	0	0	23.34	-0.687	-13.661	0	0	0	0	0	0	0
WT111(DD045F3F1DEA)	3.68	13108	2022-11-29 16:10:32.066	0.011	0.405	0.927	-0.061	0	0	23.34	-0.687	-13.656	0	0	0	0	0	0	0
WT111(DD045F3F1DEA)	3.68	13108	2022-11-29 16:10:32.066	0.011	0.405	0.927	-0.061	0	0	23.34	-0.687	-13.656	0	0	0	0	0	0	0
WT111(DD045F3F1DEA)	3.68	13108	2022-11-29 16:10:32.097	0.011	0.405	0.927	-0.061	0	0	23.34	-0.687	-13.656	0	0	0	0	0	0	0
WT111(DD045F3F1DEA)	3.68	13108	2022-11-29 16:10:32.097	0.011	0.405	0.927	-0.061	0	0	23.34	-0.687	-13.656	0	0	0	0	0	0	0
WT111(DD045F3F1DEA)	3.68	13108	2022-11-29 16:10:32.097	0.011	0.4	0.932	-0.061	0	0	23.34	-0.687	-13.656	0	0	0	0	0	0	0
WT111(DD045F3F1DEA)	3.68	13108	2022-11-29 16:10:32.097	0.011	0.4	0.932	-0.061	0	0	23.34	-0.687	-13.656	0	0	0	0	0	0	0
WT111(DD045F3F1DEA)	3.68	13108	2022-11-29 16:10:32.097	0.011	0.4	0.932	-0.061	0	0	23.34	-0.681	-13.651	0	0	0	0	0	0	0
WT111(DD045F3F1DEA)	3.68	13108	2022-11-29 16:10:32.097	0.011	0.4	0.932	-0.061	0	0	23.34	-0.681	-13.651	0	0	0	0	0	0	0
WT111(DD045F3F1DEA)	3.68	13108	2022-11-29 16:10:32.097	0.015	0.404	0.937	0	0	0	23.34	-0.681	-13.651	0	0	0	0	0	0	0
WT111(DD045F3F1DEA)	3.68	13108	2022-11-29 16:10:32.097	0.015	0.404	0.937	0	0	0	23.34	-0.681	-13.651	0	0	0	0	0	0	0
WT111(DD045F3F1DEA)	3.68	13108	2022-11-29 16:10:32.128	0.015	0.404	0.937	0	0	0	23.34	-0.681	-13.651	0	0	0	0	0	0	0
WT111(DD045F3F1DEA)	3.68	13108	2022-11-29 16:10:32.128	0.015	0.404	0.937	0	0	0	23.34	-0.681	-13.645	0	0	0	0	0	0	0
WT111(DD045F3F1DEA)	3.68	13108	2022-11-29 16:10:32.128	0.008	0.405	0.923	-0.061	0	0	23.34	-0.681	-13.645	0	0	0	0	0	0	0
WT111(DD045F3F1DEA)	3.68	13108	2022-11-29 16:10:32.128	0.008	0.405	0.923	-0.061	0	0	23.34	-0.681	-13.645	0	0	0	0	0	0	0
WT111(DD045F3F1DEA)	3.68	13108	2022-11-29 16:10:32.128	0.008	0.405	0.923	-0.061	0	0	23.34	-0.681	-13.645	0	0	0	0	0	0	0
WT111(DD045F3F1DEA)	3.68	13108	2022-11-29 16:10:32.128	0.008	0.405	0.923	-0.061	0	0	23.34	-0.681	-13.645	0	0	0	0	0	0	0
WT111(DD045F3F1DEA)	3.68	13108	2022-11-29 16:10:32.128	0.012	0.397	0.932	-0.061	0	0	23.34	-0.681	-13.645	0	0	0	0	0	0	0
WT111(DD045F3F1DEA)	3.68	13108	2022-11-29 16:10:32.128	0.012	0.397	0.932	-0.061	0	0	23.34	-0.681	-13.64	0	0	0	0	0	0	0
WT111(DD045F3F1DEA)	3.68	13108	2022-11-29 16:10:32.159	0.012	0.397	0.932	-0.061	0	0	23.34	-0.681	-13.64	0	0	0	0	0	0	0
WT111(DD045F3F1DEA)	3.68	13108	2022-11-29 16:10:32.159	0.012	0.397	0.932	-0.061	0	0	23.34	-0.681	-13.64	0	0	0	0	0	0	0
WT111(DD045F3F1DEA)	3.68	13108	2022-11-29 16:10:32.159	0.011	0.405	0.931	0	-0.061	0	23.34	-0.681	-13.64	0	0	0	0	0	0	0
WT111(DD045F3F1DEA)	3.68	13108	2022-11-29 16:10:32.159	0.011	0.405	0.931	0	-0.061	0	23.34	-0.681	-13.64	0	0	0	0	0	0	0
WT111(DD045F3F1DEA)	3.68	13108	2022-11-29 16:10:32.159	0.011	0.405	0.931	0	-0.061	0	23.34	-0.687	-13.64	0	0	0	0	0	0	0
WT111(DD045F3F1DEA)	3.68	13108	2022-11-29 16:10:32.159	0.011	0.405	0.931	0	-0.061	0	23.34	-0.687	-13.64	0	0	0	0	0	0	0
WT111(DD045F3F1DEA)	3.68	13108	2022-11-29 16:10:32.159	0.01	0.396	0.922	-0.061	0	0	23.34	-0.687	-13.64	0	0	0	0	0	0	0
WT111(DD045F3F1DEA)	3.68	13108	2022-11-29 16:10:32.159	0.01	0.396	0.922	-0.061	0	0	23.34	-0.687	-13.634	0	0	0	0	0	0	0
WT111(DD045F3F1DEA)	3.68	13108	2022-11-29 16:10:32.191	0.01	0.396	0.922	-0.061	0	0	23.34	-0.681	-13.634	0	0	0	0	0	0	0
WT111(DD045F3F1DEA)	3.68	13108	2022-11-29 16:10:32.191	0.01	0.396	0.922	-0.061	0	0	23.34	-0.681	-13.634	0	0	0	0	0	0	0
WT111(DD045F3F1DEA)	3.68	13108	2022-11-29 16:10:32.191	0.012	0.397	0.937	-0.244	-0.061	0	23.34	-0.687	-13.634	0	0	0	0	0	0	0
WT111(DD045F3F1DEA)	3.68	13108	2022-11-29 16:10:32.191	0.012	0.397	0.937	-0.244	-0.061	0	23.34	-0.687	-13.634	0	0	0	0	0	0	0
WT111(DD045F3F1DEA)	3.68	13108	2022-11-29 16:10:32.191	0.012	0.397	0.937	-0.244	-0.061	0	23.335	-0.687	-13.634	0	0	0	0	0	0	0
WT111(DD045F3F1DEA)	3.68	13108	2022-11-29 16:10:32.191	0.012	0.397	0.937	-0.244	-0.061	0	23.335	-0.687	-13.629	0	0	0	0	0	0	0
WT111(DD045F3F1DEA)	3.68	13108	2022-11-29 16:10:32.191	0.015	0.427	0.938	0.366	-0.061	0	23.335	-0.687	-13.629	0	0	0	0	0	0	0
WT111(DD045F3F1DEA)	3.68	13108	2022-11-29 16:10:32.191	0.015	0.427	0.938	0.366	-0.061	0	23.34	-0.687	-13.629	0	0	0	0	0	0	0
WT111(DD045F3F1DEA)	3.68	13108	2022-11-29 16:10:32.222	0.015	0.427	0.938	0.366	-0.061	0	23.34	-0.687	-13.629	0	0	0	0	0	0	0
WT111(DD045F3F1DEA)	3.68	13108	2022-11-29 16:10:32.222	0.011	0.392	0.933	-0.244	0	0	23.34	-0.687	-13.629	0	0	0	0	0	0	0
WT111(DD045F3F1DEA)	3.68	13108	2022-11-29 16:10:32.222	0.011	0.392	0.933	-0.244	0	0	23.34	-0.687	-13.623	0	0	0	0	0	0	0
WT111(DD045F3F1DEA)	3.68	13108	2022-11-29 16:10:32.222	0.011	0.392	0.933	-0.244	0	0	23.34	-0.687	-13.623	0	0	0	0	0	0	0
WT111(DD045F3F1DEA)	3.68	13108	2022-11-29 16:10:32.222	0.011	0.392	0.933	-0.244	0	0	23.335	-0.687	-13.623	0	0	0	0	0	0	0
WT111(DD045F3F1DEA)	3.68	13108	2022-11-29 16:10:32.222	0.011	0.404	0.925	0.61	-0.061	0	23.34	-0.687	-13.623	0	0	0	0	0	0	0
WT111(DD045F3F1DEA)	3.68	13108	2022-11-29 16:10:32.222	0.011	0.404	0.925	0.61	-0.061	0	23.346	-0.687	-13.618	0	0	0	0	0	0	0
WT111(DD045F3F1DEA)	3.68	13108	2022-11-29 16:10:32.222	0.011	0.404	0.925	0.61	-0.061	0	23.346	-0.687	-13.618	0	0	0	0	0	0	0
WT111(DD045F3F1DEA)	3.68	13108	2022-11-29 16:10:32.253	0.011	0.404	0.925	0.61	-0.061	0	23.351	-0.687	-13.618	0	0	0	0	0	0	0
WT111(DD045F3F1DEA)	3.68	13108	2022-11-29 16:10:32.253	0.011	0.391	0.927	-0.549	0	0	23.346	-0.687	-13.618	0	0	0	0	0	0	0

## Sheet: 8Hz
设备名称	电压	版本	片上时间	加速度X(g)	加速度Y(g)	加速度Z(g)	角速度X(°/s)	角速度Y(°/s)	角速度Z(°/s)	角度X(°)	角度Y(°)	角度Z(°)	磁场X	磁场Y	磁场Z	四元数0	四元数1	四元数2	四元数3	状态
WT111(DD045F3F1DEA)	3.67	13108	2022-11-29 16:17:22.257	0.012	0.39	0.928	-0.366	0	0	23.357	-0.659	-13.876	0	0	0	0	0	0	0
WT111(DD045F3F1DEA)	3.67	13108	2022-11-29 16:17:22.257	0.012	0.39	0.928	-0.366	0	0	23.351	-0.659	-13.876	0	0	0	0	0	0	0
WT111(DD045F3F1DEA)	3.67	13108	2022-11-29 16:17:22.257	0.012	0.411	0.934	0.183	0	0	23.351	-0.659	-13.876	0	0	0	0	0	0	0
WT111(DD045F3F1DEA)	3.67	13108	2022-11-29 16:17:22.257	0.012	0.411	0.934	0.183	0	0	23.357	-0.659	-13.876	0	0	0	0	0	0	0
WT111(DD045F3F1DEA)	3.67	13108	2022-11-29 16:17:22.288	0.012	0.411	0.934	0.183	0	0	23.357	-0.659	-13.876	0	0	0	0	0	0	0
WT111(DD045F3F1DEA)	3.67	13108	2022-11-29 16:17:22.288	0.012	0.411	0.934	0.183	0	0	23.357	-0.659	-13.876	0	0	0	0	0	0	0
WT111(DD045F3F1DEA)	3.67	13108	2022-11-29 16:17:22.288	0.011	0.399	0.93	-0.244	0	0	23.357	-0.659	-13.876	0	0	0	0	0	0	0
WT111(DD045F3F1DEA)	3.67	13108	2022-11-29 16:17:22.288	0.011	0.399	0.93	-0.244	0	0	23.357	-0.659	-13.876	0	0	0	0	0	0	0
WT111(DD045F3F1DEA)	3.67	13108	2022-11-29 16:17:22.288	0.011	0.399	0.93	-0.244	0	0	23.351	-0.659	-13.876	0	0	0	0	0	0	0
WT111(DD045F3F1DEA)	3.67	13108	2022-11-29 16:17:22.288	0.011	0.399	0.93	-0.244	0	0	23.351	-0.659	-13.876	0	0	0	0	0	0	0
WT111(DD045F3F1DEA)	3.67	13108	2022-11-29 16:17:22.288	0.013	0.4	0.928	0.183	0.061	0	23.351	-0.659	-13.876	0	0	0	0	0	0	0
WT111(DD045F3F1DEA)	3.67	13108	2022-11-29 16:17:22.288	0.013	0.4	0.928	0.183	0.061	0	23.357	-0.659	-13.876	0	0	0	0	0	0	0
WT111(DD045F3F1DEA)	3.67	13108	2022-11-29 16:17:22.320	0.013	0.4	0.928	0.183	0.061	0	23.357	-0.659	-13.876	0	0	0	0	0	0	0
WT111(DD045F3F1DEA)	3.67	13108	2022-11-29 16:17:22.320	0.013	0.4	0.928	0.183	0.061	0	23.357	-0.654	-13.876	0	0	0	0	0	0	0
WT111(DD045F3F1DEA)	3.67	13108	2022-11-29 16:17:22.320	0.013	0.41	0.933	-0.244	0.061	0	23.357	-0.654	-13.876	0	0	0	0	0	0	0
WT111(DD045F3F1DEA)	3.67	13108	2022-11-29 16:17:22.320	0.013	0.41	0.933	-0.244	0.061	0	23.357	-0.654	-13.876	0	0	0	0	0	0	0
WT111(DD045F3F1DEA)	3.67	13108	2022-11-29 16:17:22.320	0.013	0.41	0.933	-0.244	0.061	0	23.351	-0.654	-13.876	0	0	0	0	0	0	0
WT111(DD045F3F1DEA)	3.67	13108	2022-11-29 16:17:22.320	0.013	0.41	0.933	-0.244	0.061	0	23.351	-0.654	-13.876	0	0	0	0	0	0	0
WT111(DD045F3F1DEA)	3.67	13108	2022-11-29 16:17:22.320	0.012	0.395	0.929	0.122	0	0	23.351	-0.654	-13.876	0	0	0	0	0	0	0
WT111(DD045F3F1DEA)	3.67	13108	2022-11-29 16:17:22.320	0.012	0.395	0.929	0.122	0	0	23.357	-0.654	-13.876	0	0	0	0	0	0	0
WT111(DD045F3F1DEA)	3.67	13108	2022-11-29 16:17:22.351	0.012	0.395	0.929	0.122	0	0	23.357	-0.654	-13.876	0	0	0	0	0	0	0
WT111(DD045F3F1DEA)	3.67	13108	2022-11-29 16:17:22.351	0.012	0.395	0.929	0.122	0	0	23.357	-0.654	-13.876	0	0	0	0	0	0	0
WT111(DD045F3F1DEA)	3.67	13108	2022-11-29 16:17:22.351	0.013	0.416	0.934	-0.061	0.122	0	23.357	-0.654	-13.87	0	0	0	0	0	0	0
WT111(DD045F3F1DEA)	3.67	13108	2022-11-29 16:17:22.351	0.013	0.416	0.934	-0.061	0.122	0	23.357	-0.654	-13.87	0	0	0	0	0	0	0
WT111(DD045F3F1DEA)	3.67	13108	2022-11-29 16:17:22.351	0.013	0.416	0.934	-0.061	0.122	0	23.357	-0.654	-13.87	0	0	0	0	0	0	0
WT111(DD045F3F1DEA)	3.67	13108	2022-11-29 16:17:22.351	0.013	0.416	0.934	-0.061	0.122	0	23.357	-0.654	-13.87	0	0	0	0	0	0	0
WT111(DD045F3F1DEA)	3.67	13108	2022-11-29 16:17:22.351	0.011	0.393	0.928	-0.122	0	0	23.357	-0.654	-13.87	0	0	0	0	0	0	0
WT111(DD045F3F1DEA)	3.67	13108	2022-11-29 16:17:22.351	0.011	0.393	0.928	-0.122	0	0	23.357	-0.654	-13.87	0	0	0	0	0	0	0
WT111(DD045F3F1DEA)	3.67	13108	2022-11-29 16:17:22.429	0.011	0.393	0.928	-0.122	0	0	23.357	-0.654	-13.87	0	0	0	0	0	0	0
WT111(DD045F3F1DEA)	3.67	13108	2022-11-29 16:17:22.429	0.011	0.393	0.928	-0.122	0	0	23.351	-0.654	-13.87	0	0	0	0	0	0	0
WT111(DD045F3F1DEA)	3.67	13108	2022-11-29 16:17:22.429	0.013	0.401	0.93	0	0.061	0	23.357	-0.654	-13.87	0	0	0	0	0	0	0
WT111(DD045F3F1DEA)	3.67	13108	2022-11-29 16:17:22.429	0.013	0.401	0.93	0	0.061	0	23.357	-0.654	-13.87	0	0	0	0	0	0	0
WT111(DD045F3F1DEA)	3.67	13108	2022-11-29 16:17:22.429	0.013	0.401	0.93	0	0.061	0	23.357	-0.654	-13.87	0	0	0	0	0	0	0
WT111(DD045F3F1DEA)	3.67	13108	2022-11-29 16:17:22.429	0.013	0.401	0.93	0	0.061	0	23.357	-0.654	-13.87	0	0	0	0	0	0	0
WT111(DD045F3F1DEA)	3.67	13108	2022-11-29 16:17:22.429	0.01	0.408	0.93	0	0	0	23.357	-0.654	-13.87	0	0	0	0	0	0	0
WT111(DD045F3F1DEA)	3.67	13108	2022-11-29 16:17:22.429	0.01	0.408	0.93	0	0	0	23.357	-0.654	-13.87	0	0	0	0	0	0	0
WT111(DD045F3F1DEA)	3.67	13108	2022-11-29 16:17:22.445	0.01	0.408	0.93	0	0	0	23.357	-0.654	-13.87	0	0	0	0	0	0	0
WT111(DD045F3F1DEA)	3.67	13108	2022-11-29 16:17:22.445	0.01	0.408	0.93	0	0	0	23.357	-0.654	-13.87	0	0	0	0	0	0	0
WT111(DD045F3F1DEA)	3.67	13108	2022-11-29 16:17:22.445	0.012	0.398	0.932	0	0	0	23.357	-0.654	-13.87	0	0	0	0	0	0	0
WT111(DD045F3F1DEA)	3.67	13108	2022-11-29 16:17:22.445	0.012	0.398	0.932	0	0	0	23.357	-0.654	-13.87	0	0	0	0	0	0	0
WT111(DD045F3F1DEA)	3.67	13108	2022-11-29 16:17:22.445	0.012	0.398	0.932	0	0	0	23.357	-0.654	-13.87	0	0	0	0	0	0	0
WT111(DD045F3F1DEA)	3.67	13108	2022-11-29 16:17:22.445	0.012	0.398	0.932	0	0	0	23.357	-0.654	-13.87	0	0	0	0	0	0	0
WT111(DD045F3F1DEA)	3.67	13108	2022-11-29 16:17:22.445	0.011	0.409	0.932	-0.122	0	0	23.357	-0.654	-13.87	0	0	0	0	0	0	0
WT111(DD045F3F1DEA)	3.67	13108	2022-11-29 16:17:22.445	0.011	0.409	0.932	-0.122	0	0	23.357	-0.654	-13.87	0	0	0	0	0	0	0
WT111(DD045F3F1DEA)	3.67	13108	2022-11-29 16:17:22.492	0.011	0.409	0.932	-0.122	0	0	23.357	-0.654	-13.87	0	0	0	0	0	0	0
WT111(DD045F3F1DEA)	3.67	13108	2022-11-29 16:17:22.492	0.011	0.409	0.932	-0.122	0	0	23.351	-0.654	-13.87	0	0	0	0	0	0	0
WT111(DD045F3F1DEA)	3.67	13108	2022-11-29 16:17:22.492	0.011	0.397	0.931	0	0	0	23.351	-0.654	-13.87	0	0	0	0	0	0	0
WT111(DD045F3F1DEA)	3.67	13108	2022-11-29 16:17:22.492	0.011	0.397	0.931	0	0	0	23.357	-0.654	-13.87	0	0	0	0	0	0	0
WT111(DD045F3F1DEA)	3.67	13108	2022-11-29 16:17:22.492	0.011	0.397	0.931	0	0	0	23.357	-0.654	-13.87	0	0	0	0	0	0	0
WT111(DD045F3F1DEA)	3.67	13108	2022-11-29 16:17:22.492	0.011	0.397	0.931	0	0	0	23.357	-0.654	-13.87	0	0	0	0	0	0	0
WT111(DD045F3F1DEA)	3.67	13108	2022-11-29 16:17:22.492	0.011	0.408	0.933	-0.061	0	0	23.357	-0.654	-13.87	0	0	0	0	0	0	0
WT111(DD045F3F1DEA)	3.67	13108	2022-11-29 16:17:22.492	0.011	0.408	0.933	-0.061	0	0	23.351	-0.654	-13.87	0	0	0	0	0	0	0
WT111(DD045F3F1DEA)	3.67	13108	2022-11-29 16:17:22.523	0.011	0.408	0.933	-0.061	0	0	23.351	-0.654	-13.87	0	0	0	0	0	0	0
WT111(DD045F3F1DEA)	3.67	13108	2022-11-29 16:17:22.523	0.011	0.408	0.933	-0.061	0	0	23.351	-0.654	-13.87	0	0	0	0	0	0	0
WT111(DD045F3F1DEA)	3.67	13108	2022-11-29 16:17:22.523	0.012	0.406	0.93	0.061	0	0	23.357	-0.654	-13.87	0	0	0	0	0	0	0
WT111(DD045F3F1DEA)	3.67	13108	2022-11-29 16:17:22.523	0.012	0.406	0.93	0.061	0	0	23.357	-0.654	-13.87	0	0	0	0	0	0	0
WT111(DD045F3F1DEA)	3.67	13108	2022-11-29 16:17:22.523	0.012	0.406	0.93	0.061	0	0	23.357	-0.654	-13.87	0	0	0	0	0	0	0
WT111(DD045F3F1DEA)	3.67	13108	2022-11-29 16:17:22.523	0.012	0.406	0.93	0.061	0	0	23.357	-0.654	-13.87	0	0	0	0	0	0	0
WT111(DD045F3F1DEA)	3.67	13108	2022-11-29 16:17:22.523	0.011	0.391	0.929	-0.305	0	0	23.357	-0.654	-13.87	0	0	0	0	0	0	0
WT111(DD045F3F1DEA)	3.67	13108	2022-11-29 16:17:22.523	0.011	0.391	0.929	-0.305	0	0	23.351	-0.654	-13.87	0	0	0	0	0	0	0
WT111(DD045F3F1DEA)	3.67	13108	2022-11-29 16:17:22.554	0.011	0.391	0.929	-0.305	0	0	23.351	-0.654	-13.87	0	0	0	0	0	0	0
WT111(DD045F3F1DEA)	3.67	13108	2022-11-29 16:17:22.554	0.013	0.418	0.932	0	0	0	23.351	-0.654	-13.87	0	0	0	0	0	0	0
WT111(DD045F3F1DEA)	3.67	13108	2022-11-29 16:17:22.554	0.013	0.418	0.932	0	0	0	23.351	-0.654	-13.87	0	0	0	0	0	0	0
WT111(DD045F3F1DEA)	3.67	13108	2022-11-29 16:17:22.554	0.013	0.418	0.932	0	0	0	23.351	-0.654	-13.87	0	0	0	0	0	0	0
WT111(DD045F3F1DEA)	3.67	13108	2022-11-29 16:17:22.554	0.013	0.418	0.932	0	0	0	23.351	-0.654	-13.87	0	0	0	0	0	0	0
WT111(DD045F3F1DEA)	3.67	13108	2022-11-29 16:17:22.554	0.011	0.385	0.925	0.122	0	0	23.357	-0.654	-13.87	0	0	0	0	0	0	0
WT111(DD045F3F1DEA)	3.67	13108	2022-11-29 16:17:22.554	0.011	0.385	0.925	0.122	0	0	23.357	-0.654	-13.87	0	0	0	0	0	0	0
WT111(DD045F3F1DEA)	3.67	13108	2022-11-29 16:17:22.554	0.011	0.385	0.925	0.122	0	0	23.357	-0.654	-13.87	0	0	0	0	0	0	0
WT111(DD045F3F1DEA)	3.67	13108	2022-11-29 16:17:22.585	0.011	0.385	0.925	0.122	0	0	23.357	-0.654	-13.87	0	0	0	0	0	0	0
WT111(DD045F3F1DEA)	3.67	13108	2022-11-29 16:17:22.585	0.012	0.415	0.934	-0.061	0	0	23.357	-0.654	-13.87	0	0	0	0	0	0	0
WT111(DD045F3F1DEA)	3.67	13108	2022-11-29 16:17:22.585	0.012	0.415	0.934	-0.061	0	0	23.357	-0.654	-13.87	0	0	0	0	0	0	0
WT111(DD045F3F1DEA)	3.67	13108	2022-11-29 16:17:22.585	0.012	0.415	0.934	-0.061	0	0	23.357	-0.654	-13.87	0	0	0	0	0	0	0
WT111(DD045F3F1DEA)	3.67	13108	2022-11-29 16:17:22.585	0.012	0.415	0.934	-0.061	0	0	23.357	-0.654	-13.87	0	0	0	0	0	0	0
WT111(DD045F3F1DEA)	3.67	13108	2022-11-29 16:17:22.585	0.012	0.393	0.93	0	0	0	23.357	-0.654	-13.87	0	0	0	0	0	0	0
WT111(DD045F3F1DEA)	3.67	13108	2022-11-29 16:17:22.585	0.012	0.393	0.93	0	0	0	23.357	-0.654	-13.87	0	0	0	0	0	0	0
WT111(DD045F3F1DEA)	3.67	13108	2022-11-29 16:17:22.585	0.012	0.393	0.93	0	0	0	23.357	-0.654	-13.87	0	0	0	0	0	0	0
WT111(DD045F3F1DEA)	3.67	13108	2022-11-29 16:17:22.648	0.012	0.393	0.93	0	0	0	23.357	-0.654	-13.87	0	0	0	0	0	0	0
WT111(DD045F3F1DEA)	3.67	13108	2022-11-29 16:17:22.648	0.011	0.409	0.931	-0.061	0	0	23.357	-0.654	-13.87	0	0	0	0	0	0	0
WT111(DD045F3F1DEA)	3.67	13108	2022-11-29 16:17:22.648	0.011	0.409	0.931	-0.061	0	0	23.357	-0.654	-13.87	0	0	0	0	0	0	0
WT111(DD045F3F1DEA)	3.67	13108	2022-11-29 16:17:22.648	0.011	0.409	0.931	-0.061	0	0	23.357	-0.654	-13.87	0	0	0	0	0	0	0
WT111(DD045F3F1DEA)	3.67	13108	2022-11-29 16:17:22.648	0.011	0.409	0.931	-0.061	0	0	23.357	-0.654	-13.87	0	0	0	0	0	0	0
WT111(DD045F3F1DEA)	3.67	13108	2022-11-29 16:17:22.648	0.013	0.404	0.926	0.061	0	0	23.357	-0.654	-13.87	0	0	0	0	0	0	0
WT111(DD045F3F1DEA)	3.67	13108	2022-11-29 16:17:22.648	0.013	0.404	0.926	0.061	0	0	23.357	-0.654	-13.87	0	0	0	0	0	0	0
WT111(DD045F3F1DEA)	3.67	13108	2022-11-29 16:17:22.648	0.013	0.404	0.926	0.061	0	0	23.357	-0.654	-13.87	0	0	0	0	0	0	0
WT111(DD045F3F1DEA)	3.67	13108	2022-11-29 16:17:22.679	0.013	0.404	0.926	0.061	0	0	23.357	-0.654	-13.87	0	0	0	0	0	0	0
WT111(DD045F3F1DEA)	3.67	13108	2022-11-29 16:17:22.679	0.011	0.403	0.932	-0.183	0	0	23.357	-0.654	-13.87	0	0	0	0	0	0	0
WT111(DD045F3F1DEA)	3.67	13108	2022-11-29 16:17:22.679	0.011	0.403	0.932	-0.183	0	0	23.357	-0.654	-13.87	0	0	0	0	0	0	0
WT111(DD045F3F1DEA)	3.67	13108	2022-11-29 16:17:22.679	0.011	0.403	0.932	-0.183	0	0	23.357	-0.654	-13.87	0	0	0	0	0	0	0
WT111(DD045F3F1DEA)	3.67	13108	2022-11-29 16:17:22.679	0.011	0.403	0.932	-0.183	0	0	23.357	-0.654	-13.87	0	0	0	0	0	0	0
WT111(DD045F3F1DEA)	3.67	13108	2022-11-29 16:17:22.679	0.013	0.399	0.933	0	0	0	23.357	-0.654	-13.87	0	0	0	0	0	0	0
WT111(DD045F3F1DEA)	3.67	13108	2022-11-29 16:17:22.679	0.013	0.399	0.933	0	0	0	23.357	-0.654	-13.87	0	0	0	0	0	0	0
WT111(DD045F3F1DEA)	3.67	13108	2022-11-29 16:17:22.679	0.013	0.399	0.933	0	0	0	23.357	-0.654	-13.87	0	0	0	0	0	0	0
WT111(DD045F3F1DEA)	3.67	13108	2022-11-29 16:17:22.710	0.013	0.399	0.933	0	0	0	23.357	-0.654	-13.87	0	0	0	0	0	0	0
WT111(DD045F3F1DEA)	3.67	13108	2022-11-29 16:17:22.710	0.011	0.401	0.929	0.061	0	0	23.357	-0.654	-13.87	0	0	0	0	0	0	0
WT111(DD045F3F1DEA)	3.67	13108	2022-11-29 16:17:22.710	0.011	0.401	0.929	0.061	0	0	23.357	-0.654	-13.87	0	0	0	0	0	0	0
WT111(DD045F3F1DEA)	3.67	13108	2022-11-29 16:17:22.710	0.011	0.401	0.929	0.061	0	0	23.357	-0.654	-13.87	0	0	0	0	0	0	0
WT111(DD045F3F1DEA)	3.67	13108	2022-11-29 16:17:22.710	0.011	0.401	0.929	0.061	0	0	23.357	-0.654	-13.87	0	0	0	0	0	0	0
WT111(DD045F3F1DEA)	3.67	13108	2022-11-29 16:17:22.710	0.007	0.405	0.874	-0.854	0.122	0	23.351	-0.654	-13.87	0	0	0	0	0	0	0
WT111(DD045F3F1DEA)	3.67	13108	2022-11-29 16:17:22.710	0.007	0.405	0.874	-0.854	0.122	0	23.351	-0.654	-13.87	0	0	0	0	0	0	0
WT111(DD045F3F1DEA)	3.67	13108	2022-11-29 16:17:22.710	0.007	0.405	0.874	-0.854	0.122	0	23.346	-0.654	-13.87	0	0	0	0	0	0	0
WT111(DD045F3F1DEA)	3.67	13108	2022-11-29 16:17:22.789	0.007	0.405	0.874	-0.854	0.122	0	23.34	-0.654	-13.87	0	0	0	0	0	0	0
WT111(DD045F3F1DEA)	3.67	13108	2022-11-29 16:17:22.804	0.018	0.401	1.006	-2.441	-0.427	0	23.329	-0.654	-13.87	0	0	0	0	0	0	0
WT111(DD045F3F1DEA)	3.67	13108	2022-11-29 16:17:22.804	0.018	0.401	1.006	-2.441	-0.427	0	23.318	-0.659	-13.87	0	0	0	0	0	0	0
WT111(DD045F3F1DEA)	3.67	13108	2022-11-29 16:17:22.804	0.018	0.401	1.006	-2.441	-0.427	0	23.307	-0.659	-13.876	0	0	0	0	0	0	0
WT111(DD045F3F1DEA)	3.67	13108	2022-11-29 16:17:22.804	0.018	0.401	1.006	-2.441	-0.427	0	23.297	-0.659	-13.876	0	0	0	0	0	0	0
WT111(DD045F3F1DEA)	3.67	13108	2022-11-29 16:17:22.804	0.007	0.346	0.917	3.906	0.122	0	23.313	-0.659	-13.876	0	0	0	0	0	0	0
WT111(DD045F3F1DEA)	3.67	13108	2022-11-29 16:17:22.804	0.007	0.346	0.917	3.906	0.122	0	23.335	-0.659	-13.876	0	0	0	0	0	0	0
WT111(DD045F3F1DEA)	3.67	13108	2022-11-29 16:17:22.804	0.007	0.346	0.917	3.906	0.122	0	23.351	-0.659	-13.876	0	0	0	0	0	0	0
WT111(DD045F3F1DEA)	3.67	13108	2022-11-29 16:17:22.820	0.007	0.346	0.917	3.906	0.122	0	23.368	-0.659	-13.876	0	0	0	0	0	0	0
WT111(DD045F3F1DEA)	3.67	13108	2022-11-29 16:17:22.820	0.015	0.473	0.929	-0.488	0.244	0	23.368	-0.659	-13.876	0	0	0	0	0	0	0
WT111(DD045F3F1DEA)	3.67	13108	2022-11-29 16:17:22.820	0.015	0.473	0.929	-0.488	0.244	0	23.362	-0.659	-13.876	0	0	0	0	0	0	0
WT111(DD045F3F1DEA)	3.67	13108	2022-11-29 16:17:22.820	0.015	0.473	0.929	-0.488	0.244	0	23.362	-0.654	-13.876	0	0	0	0	0	0	0
WT111(DD045F3F1DEA)	3.67	13108	2022-11-29 16:17:22.820	0.015	0.473	0.929	-0.488	0.244	0	23.357	-0.654	-13.876	0	0	0	0	0	0	0
WT111(DD045F3F1DEA)	3.67	13108	2022-11-29 16:17:22.820	0.01	0.353	0.929	-0.427	0	0	23.357	-0.654	-13.876	0	0	0	0	0	0	0
WT111(DD045F3F1DEA)	3.67	13108	2022-11-29 16:17:22.820	0.01	0.353	0.929	-0.427	0	0	23.357	-0.654	-13.876	0	0	0	0	0	0	0
WT111(DD045F3F1DEA)	3.67	13108	2022-11-29 16:17:22.820	0.01	0.353	0.929	-0.427	0	0	23.351	-0.654	-13.876	0	0	0	0	0	0	0
WT111(DD045F3F1DEA)	3.67	13108	2022-11-29 16:17:22.851	0.01	0.353	0.929	-0.427	0	0	23.351	-0.654	-13.876	0	0	0	0	0	0	0
WT111(DD045F3F1DEA)	3.67	13108	2022-11-29 16:17:22.851	0.014	0.477	0.942	0.793	0	0	23.351	-0.654	-13.876	0	0	0	0	0	0	0
WT111(DD045F3F1DEA)	3.67	13108	2022-11-29 16:17:22.851	0.014	0.477	0.942	0.793	0	0	23.357	-0.654	-13.876	0	0	0	0	0	0	0
WT111(DD045F3F1DEA)	3.67	13108	2022-11-29 16:17:22.851	0.014	0.477	0.942	0.793	0	0	23.362	-0.654	-13.876	0	0	0	0	0	0	0
WT111(DD045F3F1DEA)	3.67	13108	2022-11-29 16:17:22.851	0.014	0.477	0.942	0.793	0	0	23.368	-0.654	-13.876	0	0	0	0	0	0	0
WT111(DD045F3F1DEA)	3.67	13108	2022-11-29 16:17:22.851	0.011	0.364	0.925	-0.732	0	0	23.362	-0.654	-13.876	0	0	0	0	0	0	0
WT111(DD045F3F1DEA)	3.67	13108	2022-11-29 16:17:22.851	0.011	0.364	0.925	-0.732	0	0	23.362	-0.654	-13.876	0	0	0	0	0	0	0
WT111(DD045F3F1DEA)	3.67	13108	2022-11-29 16:17:22.851	0.011	0.364	0.925	-0.732	0	0	23.357	-0.654	-13.876	0	0	0	0	0	0	0
WT111(DD045F3F1DEA)	3.67	13108	2022-11-29 16:17:22.882	0.011	0.364	0.925	-0.732	0	0	23.357	-0.654	-13.876	0	0	0	0	0	0	0
WT111(DD045F3F1DEA)	3.67	13108	2022-11-29 16:17:22.882	0.012	0.4	0.929	0.793	0	0	23.357	-0.654	-13.876	0	0	0	0	0	0	0
WT111(DD045F3F1DEA)	3.67	13108	2022-11-29 16:17:22.882	0.012	0.4	0.929	0.793	0	0	23.362	-0.654	-13.876	0	0	0	0	0	0	0
WT111(DD045F3F1DEA)	3.67	13108	2022-11-29 16:17:22.882	0.012	0.4	0.929	0.793	0	0	23.368	-0.654	-13.876	0	0	0	0	0	0	0
WT111(DD045F3F1DEA)	3.67	13108	2022-11-29 16:17:22.882	0.012	0.4	0.929	0.793	0	0	23.373	-0.654	-13.876	0	0	0	0	0	0	0
WT111(DD045F3F1DEA)	3.67	13108	2022-11-29 16:17:22.882	0.011	0.408	0.93	-1.099	0	0	23.368	-0.654	-13.876	0	0	0	0	0	0	0
WT111(DD045F3F1DEA)	3.67	13108	2022-11-29 16:17:22.882	0.011	0.408	0.93	-1.099	0	0	23.362	-0.654	-13.876	0	0	0	0	0	0	0
WT111(DD045F3F1DEA)	3.67	13108	2022-11-29 16:17:22.882	0.011	0.408	0.93	-1.099	0	0	23.357	-0.654	-13.876	0	0	0	0	0	0	0
WT111(DD045F3F1DEA)	3.67	13108	2022-11-29 16:17:22.914	0.011	0.408	0.93	-1.099	0	0	23.351	-0.654	-13.876	0	0	0	0	0	0	0
WT111(DD045F3F1DEA)	3.67	13108	2022-11-29 16:17:22.914	0.011	0.402	0.93	0.793	0	0	23.357	-0.654	-13.876	0	0	0	0	0	0	0
WT111(DD045F3F1DEA)	3.67	13108	2022-11-29 16:17:22.914	0.011	0.402	0.93	0.793	0	0	23.357	-0.654	-13.876	0	0	0	0	0	0	0
WT111(DD045F3F1DEA)	3.67	13108	2022-11-29 16:17:22.914	0.011	0.402	0.93	0.793	0	0	23.362	-0.654	-13.876	0	0	0	0	0	0	0
WT111(DD045F3F1DEA)	3.67	13108	2022-11-29 16:17:22.914	0.011	0.402	0.93	0.793	0	0	23.368	-0.654	-13.876	0	0	0	0	0	0	0
WT111(DD045F3F1DEA)	3.67	13108	2022-11-29 16:17:22.914	0.012	0.409	0.931	-0.488	0	0	23.362	-0.654	-13.876	0	0	0	0	0	0	0
WT111(DD045F3F1DEA)	3.67	13108	2022-11-29 16:17:22.914	0.012	0.409	0.931	-0.488	0	0	23.362	-0.654	-13.876	0	0	0	0	0	0	0
WT111(DD045F3F1DEA)	3.67	13108	2022-11-29 16:17:22.914	0.012	0.409	0.931	-0.488	0	0	23.362	-0.659	-13.876	0	0	0	0	0	0	0
WT111(DD045F3F1DEA)	3.67	13108	2022-11-29 16:17:22.976	0.012	0.409	0.931	-0.488	0	0	23.357	-0.659	-13.876	0	0	0	0	0	0	0
WT111(DD045F3F1DEA)	3.67	13108	2022-11-29 16:17:22.976	0.011	0.388	0.929	0.305	0	0	23.362	-0.659	-13.876	0	0	0	0	0	0	0
WT111(DD045F3F1DEA)	3.67	13108	2022-11-29 16:17:22.976	0.011	0.388	0.929	0.305	0	0	23.362	-0.659	-13.876	0	0	0	0	0	0	0
WT111(DD045F3F1DEA)	3.67	13108	2022-11-29 16:17:22.976	0.011	0.388	0.929	0.305	0	0	23.362	-0.659	-13.876	0	0	0	0	0	0	0
WT111(DD045F3F1DEA)	3.67	13108	2022-11-29 16:17:22.976	0.011	0.388	0.929	0.305	0	0	23.362	-0.659	-13.876	0	0	0	0	0	0	0
WT111(DD045F3F1DEA)	3.67	13108	2022-11-29 16:17:22.976	0.012	0.414	0.931	-0.244	0	0	23.362	-0.659	-13.876	0	0	0	0	0	0	0
WT111(DD045F3F1DEA)	3.67	13108	2022-11-29 16:17:22.976	0.012	0.414	0.931	-0.244	0	0	23.362	-0.659	-13.876	0	0	0	0	0	0	0
WT111(DD045F3F1DEA)	3.67	13108	2022-11-29 16:17:22.976	0.012	0.414	0.931	-0.244	0	0	23.362	-0.659	-13.876	0	0	0	0	0	0	0
WT111(DD045F3F1DEA)	3.67	13108	2022-11-29 16:17:23.008	0.012	0.414	0.931	-0.244	0	0	23.362	-0.659	-13.876	0	0	0	0	0	0	0
WT111(DD045F3F1DEA)	3.67	13108	2022-11-29 16:17:23.008	0.011	0.408	0.932	0	0	0	23.362	-0.659	-13.876	0	0	0	0	0	0	0
WT111(DD045F3F1DEA)	3.67	13108	2022-11-29 16:17:23.008	0.011	0.408	0.932	0	0	0	23.362	-0.659	-13.876	0	0	0	0	0	0	0
WT111(DD045F3F1DEA)	3.67	13108	2022-11-29 16:17:23.008	0.011	0.408	0.932	0	0	0	23.362	-0.659	-13.876	0	0	0	0	0	0	0
WT111(DD045F3F1DEA)	3.67	13108	2022-11-29 16:17:23.008	0.011	0.408	0.932	0	0	0	23.362	-0.659	-13.876	0	0	0	0	0	0	0
WT111(DD045F3F1DEA)	3.67	13108	2022-11-29 16:17:23.008	0.012	0.4	0.931	0	0	0	23.362	-0.659	-13.876	0	0	0	0	0	0	0
WT111(DD045F3F1DEA)	3.67	13108	2022-11-29 16:17:23.008	0.012	0.4	0.931	0	0	0	23.362	-0.659	-13.876	0	0	0	0	0	0	0
WT111(DD045F3F1DEA)	3.67	13108	2022-11-29 16:17:23.008	0.012	0.4	0.931	0	0	0	23.362	-0.659	-13.876	0	0	0	0	0	0	0
WT111(DD045F3F1DEA)	3.67	13108	2022-11-29 16:17:23.039	0.012	0.4	0.931	0	0	0	23.362	-0.659	-13.876	0	0	0	0	0	0	0
WT111(DD045F3F1DEA)	3.67	13108	2022-11-29 16:17:23.039	0.012	0.399	0.931	-0.122	0.061	0	23.362	-0.654	-13.881	0	0	0	0	0	0	0
WT111(DD045F3F1DEA)	3.67	13108	2022-11-29 16:17:23.039	0.012	0.399	0.931	-0.122	0.061	0	23.362	-0.654	-13.881	0	0	0	0	0	0	0
WT111(DD045F3F1DEA)	3.67	13108	2022-11-29 16:17:23.039	0.012	0.399	0.931	-0.122	0.061	0	23.362	-0.654	-13.881	0	0	0	0	0	0	0
WT111(DD045F3F1DEA)	3.67	13108	2022-11-29 16:17:23.039	0.012	0.392	0.927	0	0	0	23.362	-0.654	-13.881	0	0	0	0	0	0	0
WT111(DD045F3F1DEA)	3.67	13108	2022-11-29 16:17:23.039	0.012	0.392	0.927	0	0	0	23.362	-0.654	-13.881	0	0	0	0	0	0	0
WT111(DD045F3F1DEA)	3.67	13108	2022-11-29 16:17:23.039	0.012	0.392	0.927	0	0	0	23.362	-0.654	-13.881	0	0	0	0	0	0	0
WT111(DD045F3F1DEA)	3.67	13108	2022-11-29 16:17:23.039	0.012	0.392	0.927	0	0	0	23.362	-0.654	-13.881	0	0	0	0	0	0	0
WT111(DD045F3F1DEA)	3.67	13108	2022-11-29 16:17:23.070	0.012	0.419	0.936	-0.183	0	0	23.362	-0.654	-13.881	0	0	0	0	0	0	0
WT111(DD045F3F1DEA)	3.67	13108	2022-11-29 16:17:23.070	0.012	0.419	0.936	-0.183	0	0	23.362	-0.654	-13.881	0	0	0	0	0	0	0
WT111(DD045F3F1DEA)	3.67	13108	2022-11-29 16:17:23.070	0.012	0.419	0.936	-0.183	0	0	23.357	-0.654	-13.881	0	0	0	0	0	0	0
WT111(DD045F3F1DEA)	3.67	13108	2022-11-29 16:17:23.070	0.012	0.419	0.936	-0.183	0	0	23.357	-0.654	-13.881	0	0	0	0	0	0	0
WT111(DD045F3F1DEA)	3.67	13108	2022-11-29 16:17:23.070	0.012	0.407	0.935	-0.061	0	0	23.357	-0.654	-13.887	0	0	0	0	0	0	0
WT111(DD045F3F1DEA)	3.67	13108	2022-11-29 16:17:23.070	0.012	0.407	0.935	-0.061	0	0	23.357	-0.654	-13.887	0	0	0	0	0	0	0
WT111(DD045F3F1DEA)	3.67	13108	2022-11-29 16:17:23.070	0.012	0.407	0.935	-0.061	0	0	23.357	-0.654	-13.887	0	0	0	0	0	0	0
WT111(DD045F3F1DEA)	3.67	13108	2022-11-29 16:17:23.070	0.012	0.407	0.935	-0.061	0	0	23.357	-0.654	-13.887	0	0	0	0	0	0	0
WT111(DD045F3F1DEA)	3.67	13108	2022-11-29 16:17:23.195	0.012	0.395	0.926	0.122	0	0	23.362	-0.654	-13.887	0	0	0	0	0	0	0
WT111(DD045F3F1DEA)	3.67	13108	2022-11-29 16:17:23.195	0.012	0.395	0.926	0.122	0	0	23.362	-0.654	-13.887	0	0	0	0	0	0	0
WT111(DD045F3F1DEA)	3.67	13108	2022-11-29 16:17:23.195	0.012	0.395	0.926	0.122	0	0	23.362	-0.654	-13.887	0	0	0	0	0	0	0
WT111(DD045F3F1DEA)	3.67	13108	2022-11-29 16:17:23.195	0.012	0.395	0.926	0.122	0	0	23.362	-0.654	-13.887	0	0	0	0	0	0	0
WT111(DD045F3F1DEA)	3.67	13108	2022-11-29 16:17:23.195	0.011	0.405	0.931	-0.244	0	0	23.362	-0.654	-13.887	0	0	0	0	0	0	0
WT111(DD045F3F1DEA)	3.67	13108	2022-11-29 16:17:23.195	0.011	0.405	0.931	-0.244	0	0	23.362	-0.654	-13.887	0	0	0	0	0	0	0
WT111(DD045F3F1DEA)	3.67	13108	2022-11-29 16:17:23.195	0.011	0.405	0.931	-0.244	0	0	23.357	-0.654	-13.887	0	0	0	0	0	0	0
WT111(DD045F3F1DEA)	3.67	13108	2022-11-29 16:17:23.195	0.011	0.405	0.931	-0.244	0	0	23.357	-0.659	-13.892	0	0	0	0	0	0	0
WT111(DD045F3F1DEA)	3.67	13108	2022-11-29 16:17:23.210	0.012	0.405	0.933	-0.183	0	0	23.357	-0.659	-13.892	0	0	0	0	0	0	0
WT111(DD045F3F1DEA)	3.67	13108	2022-11-29 16:17:23.210	0.012	0.405	0.933	-0.183	0	0	23.357	-0.659	-13.892	0	0	0	0	0	0	0
WT111(DD045F3F1DEA)	3.67	13108	2022-11-29 16:17:23.210	0.012	0.405	0.933	-0.183	0	0	23.357	-0.659	-13.892	0	0	0	0	0	0	0
WT111(DD045F3F1DEA)	3.67	13108	2022-11-29 16:17:23.210	0.012	0.405	0.933	-0.183	0	0	23.357	-0.659	-13.892	0	0	0	0	0	0	0
WT111(DD045F3F1DEA)	3.67	13108	2022-11-29 16:17:23.210	0.013	0.4	0.927	0.244	0	0	23.357	-0.659	-13.892	0	0	0	0	0	0	0
WT111(DD045F3F1DEA)	3.67	13108	2022-11-29 16:17:23.210	0.013	0.4	0.927	0.244	0	0	23.357	-0.659	-13.892	0	0	0	0	0	0	0
WT111(DD045F3F1DEA)	3.67	13108	2022-11-29 16:17:23.210	0.013	0.4	0.927	0.244	0	0	23.362	-0.659	-13.892	0	0	0	0	0	0	0
WT111(DD045F3F1DEA)	3.67	13108	2022-11-29 16:17:23.210	0.013	0.4	0.927	0.244	0	0	23.362	-0.659	-13.892	0	0	0	0	0	0	0
WT111(DD045F3F1DEA)	3.67	13108	2022-11-29 16:17:23.273	0.012	0.398	0.927	0.122	0	0	23.362	-0.659	-13.892	0	0	0	0	0	0	0
WT111(DD045F3F1DEA)	3.67	13108	2022-11-29 16:17:23.273	0.012	0.398	0.927	0.122	0	0	23.362	-0.659	-13.892	0	0	0	0	0	0	0
WT111(DD045F3F1DEA)	3.67	13108	2022-11-29 16:17:23.273	0.012	0.398	0.927	0.122	0	0	23.362	-0.659	-13.892	0	0	0	0	0	0	0
WT111(DD045F3F1DEA)	3.67	13108	2022-11-29 16:17:23.273	0.012	0.398	0.927	0.122	0	0	23.362	-0.659	-13.892	0	0	0	0	0	0	0
WT111(DD045F3F1DEA)	3.67	13108	2022-11-29 16:17:23.273	0.011	0.402	0.933	-0.244	0.061	0	23.362	-0.659	-13.892	0	0	0	0	0	0	0
WT111(DD045F3F1DEA)	3.67	13108	2022-11-29 16:17:23.273	0.011	0.402	0.933	-0.244	0.061	0	23.362	-0.659	-13.898	0	0	0	0	0	0	0
WT111(DD045F3F1DEA)	3.67	13108	2022-11-29 16:17:23.273	0.011	0.402	0.933	-0.244	0.061	0	23.362	-0.654	-13.898	0	0	0	0	0	0	0
WT111(DD045F3F1DEA)	3.67	13108	2022-11-29 16:17:23.273	0.011	0.402	0.933	-0.244	0.061	0	23.362	-0.654	-13.898	0	0	0	0	0	0	0
WT111(DD045F3F1DEA)	3.67	13108	2022-11-29 16:17:23.304	0.011	0.415	0.929	0.061	0	0	23.362	-0.654	-13.898	0	0	0	0	0	0	0
WT111(DD045F3F1DEA)	3.67	13108	2022-11-29 16:17:23.304	0.011	0.415	0.929	0.061	0	0	23.362	-0.654	-13.898	0	0	0	0	0	0	0
WT111(DD045F3F1DEA)	3.67	13108	2022-11-29 16:17:23.304	0.011	0.415	0.929	0.061	0	0	23.362	-0.654	-13.898	0	0	0	0	0	0	0
WT111(DD045F3F1DEA)	3.67	13108	2022-11-29 16:17:23.304	0.011	0.415	0.929	0.061	0	0	23.362	-0.654	-13.898	0	0	0	0	0	0	0
WT111(DD045F3F1DEA)	3.67	13108	2022-11-29 16:17:23.304	0.012	0.397	0.933	-0.061	0	0	23.362	-0.654	-13.898	0	0	0	0	0	0	0

## Sheet: 10Hz
设备名称	电压	版本	片上时间	加速度X(g)	加速度Y(g)	加速度Z(g)	角速度X(°/s)	角速度Y(°/s)	角速度Z(°/s)	角度X(°)	角度Y(°)	角度Z(°)	磁场X	磁场Y	磁场Z	四元数0	四元数1	四元数2	四元数3	状态
WT111(DD045F3F1DEA)	3.64	13108	2022-11-29 16:44:22.457	0.01	0.416	0.928	0.305	-0.061	0	23.39	-0.659	-14.255	0	0	0	0	0	0	0
WT111(DD045F3F1DEA)	3.64	13108	2022-11-29 16:44:22.457	0.01	0.416	0.928	0.305	-0.061	0	23.39	-0.665	-14.255	0	0	0	0	0	0	0
WT111(DD045F3F1DEA)	3.64	13108	2022-11-29 16:44:22.457	0.011	0.401	0.942	-0.488	0	0	23.39	-0.659	-14.255	0	0	0	0	0	0	0
WT111(DD045F3F1DEA)	3.64	13108	2022-11-29 16:44:22.457	0.011	0.401	0.942	-0.488	0	0	23.39	-0.659	-14.255	0	0	0	0	0	0	0
WT111(DD045F3F1DEA)	3.64	13108	2022-11-29 16:44:22.457	0.011	0.401	0.942	-0.488	0	0	23.384	-0.659	-14.255	0	0	0	0	0	0	0
WT111(DD045F3F1DEA)	3.64	13108	2022-11-29 16:44:22.457	0.011	0.401	0.942	-0.488	0	0	23.384	-0.659	-14.255	0	0	0	0	0	0	0
WT111(DD045F3F1DEA)	3.64	13108	2022-11-29 16:44:22.519	0.013	0.411	0.93	0.244	0	0	23.384	-0.659	-14.255	0	0	0	0	0	0	0
WT111(DD045F3F1DEA)	3.64	13108	2022-11-29 16:44:22.519	0.013	0.411	0.93	0.244	0	0	23.384	-0.659	-14.255	0	0	0	0	0	0	0
WT111(DD045F3F1DEA)	3.64	13108	2022-11-29 16:44:22.519	0.013	0.411	0.93	0.244	0	0	23.39	-0.659	-14.255	0	0	0	0	0	0	0
WT111(DD045F3F1DEA)	3.64	13108	2022-11-29 16:44:22.519	0.013	0.411	0.93	0.244	0	0	23.39	-0.659	-14.255	0	0	0	0	0	0	0
WT111(DD045F3F1DEA)	3.64	13108	2022-11-29 16:44:22.519	0.01	0.398	0.925	-0.183	0	0	23.39	-0.659	-14.249	0	0	0	0	0	0	0
WT111(DD045F3F1DEA)	3.64	13108	2022-11-29 16:44:22.519	0.01	0.398	0.925	-0.183	0	0	23.39	-0.659	-14.249	0	0	0	0	0	0	0
WT111(DD045F3F1DEA)	3.64	13108	2022-11-29 16:44:22.519	0.01	0.398	0.925	-0.183	0	0	23.384	-0.659	-14.249	0	0	0	0	0	0	0
WT111(DD045F3F1DEA)	3.64	13108	2022-11-29 16:44:22.519	0.01	0.398	0.925	-0.183	0	0	23.384	-0.659	-14.249	0	0	0	0	0	0	0
WT111(DD045F3F1DEA)	3.64	13108	2022-11-29 16:44:22.550	0.013	0.394	0.928	-0.061	0	0	23.384	-0.659	-14.249	0	0	0	0	0	0	0
WT111(DD045F3F1DEA)	3.64	13108	2022-11-29 16:44:22.550	0.013	0.394	0.928	-0.061	0	0	23.384	-0.659	-14.249	0	0	0	0	0	0	0
WT111(DD045F3F1DEA)	3.64	13108	2022-11-29 16:44:22.550	0.013	0.394	0.928	-0.061	0	0	23.384	-0.659	-14.249	0	0	0	0	0	0	0
WT111(DD045F3F1DEA)	3.64	13108	2022-11-29 16:44:22.550	0.011	0.417	0.934	0.061	0	0	23.384	-0.659	-14.249	0	0	0	0	0	0	0
WT111(DD045F3F1DEA)	3.64	13108	2022-11-29 16:44:22.550	0.011	0.417	0.934	0.061	0	0	23.384	-0.659	-14.249	0	0	0	0	0	0	0
WT111(DD045F3F1DEA)	3.64	13108	2022-11-29 16:44:22.550	0.011	0.417	0.934	0.061	0	0	23.384	-0.659	-14.249	0	0	0	0	0	0	0
WT111(DD045F3F1DEA)	3.64	13108	2022-11-29 16:44:22.550	0.011	0.417	0.934	0.061	0	0	23.39	-0.659	-14.249	0	0	0	0	0	0	0
WT111(DD045F3F1DEA)	3.64	13108	2022-11-29 16:44:22.550	0.012	0.394	0.927	0	0	0	23.39	-0.659	-14.249	0	0	0	0	0	0	0
WT111(DD045F3F1DEA)	3.64	13108	2022-11-29 16:44:22.582	0.012	0.394	0.927	0	0	0	23.39	-0.659	-14.249	0	0	0	0	0	0	0
WT111(DD045F3F1DEA)	3.64	13108	2022-11-29 16:44:22.582	0.012	0.394	0.927	0	0	0	23.39	-0.659	-14.249	0	0	0	0	0	0	0
WT111(DD045F3F1DEA)	3.64	13108	2022-11-29 16:44:22.582	0.012	0.394	0.927	0	0	0	23.39	-0.659	-14.249	0	0	0	0	0	0	0
WT111(DD045F3F1DEA)	3.64	13108	2022-11-29 16:44:22.582	0.009	0.401	0.93	0	-0.061	0	23.39	-0.659	-14.249	0	0	0	0	0	0	0
WT111(DD045F3F1DEA)	3.64	13108	2022-11-29 16:44:22.582	0.009	0.401	0.93	0	-0.061	0	23.39	-0.665	-14.249	0	0	0	0	0	0	0
WT111(DD045F3F1DEA)	3.64	13108	2022-11-29 16:44:22.582	0.009	0.401	0.93	0	-0.061	0	23.39	-0.665	-14.249	0	0	0	0	0	0	0
WT111(DD045F3F1DEA)	3.64	13108	2022-11-29 16:44:22.582	0.009	0.401	0.93	0	-0.061	0	23.39	-0.665	-14.249	0	0	0	0	0	0	0
WT111(DD045F3F1DEA)	3.64	13108	2022-11-29 16:44:22.582	0.014	0.409	0.929	0	0	0	23.39	-0.665	-14.249	0	0	0	0	0	0	0
WT111(DD045F3F1DEA)	3.64	13108	2022-11-29 16:44:22.613	0.014	0.409	0.929	0	0	0	23.39	-0.665	-14.249	0	0	0	0	0	0	0
WT111(DD045F3F1DEA)	3.64	13108	2022-11-29 16:44:22.613	0.014	0.409	0.929	0	0	0	23.39	-0.665	-14.249	0	0	0	0	0	0	0
WT111(DD045F3F1DEA)	3.64	13108	2022-11-29 16:44:22.613	0.014	0.409	0.929	0	0	0	23.39	-0.665	-14.249	0	0	0	0	0	0	0
WT111(DD045F3F1DEA)	3.64	13108	2022-11-29 16:44:22.613	0.01	0.392	0.93	0	0	0	23.39	-0.665	-14.249	0	0	0	0	0	0	0
WT111(DD045F3F1DEA)	3.64	13108	2022-11-29 16:44:22.613	0.01	0.392	0.93	0	0	0	23.39	-0.665	-14.249	0	0	0	0	0	0	0
WT111(DD045F3F1DEA)	3.64	13108	2022-11-29 16:44:22.613	0.01	0.392	0.93	0	0	0	23.39	-0.665	-14.249	0	0	0	0	0	0	0
WT111(DD045F3F1DEA)	3.64	13108	2022-11-29 16:44:22.613	0.01	0.392	0.93	0	0	0	23.39	-0.665	-14.249	0	0	0	0	0	0	0
WT111(DD045F3F1DEA)	3.64	13108	2022-11-29 16:44:22.613	0.013	0.419	0.936	-0.244	0	0	23.39	-0.665	-14.249	0	0	0	0	0	0	0
WT111(DD045F3F1DEA)	3.64	13108	2022-11-29 16:44:22.644	0.013	0.419	0.936	-0.244	0	0	23.384	-0.665	-14.249	0	0	0	0	0	0	0
WT111(DD045F3F1DEA)	3.64	13108	2022-11-29 16:44:22.644	0.013	0.419	0.936	-0.244	0	0	23.384	-0.665	-14.249	0	0	0	0	0	0	0
WT111(DD045F3F1DEA)	3.64	13108	2022-11-29 16:44:22.644	0.013	0.419	0.936	-0.244	0	0	23.384	-0.665	-14.249	0	0	0	0	0	0	0
WT111(DD045F3F1DEA)	3.64	13108	2022-11-29 16:44:22.644	0.011	0.403	0.927	0	0	0	23.384	-0.665	-14.249	0	0	0	0	0	0	0
WT111(DD045F3F1DEA)	3.64	13108	2022-11-29 16:44:22.644	0.011	0.403	0.927	0	0	0	23.384	-0.665	-14.244	0	0	0	0	0	0	0
WT111(DD045F3F1DEA)	3.64	13108	2022-11-29 16:44:22.644	0.011	0.403	0.927	0	0	0	23.384	-0.665	-14.244	0	0	0	0	0	0	0
WT111(DD045F3F1DEA)	3.64	13108	2022-11-29 16:44:22.644	0.011	0.403	0.927	0	0	0	23.384	-0.665	-14.244	0	0	0	0	0	0	0
WT111(DD045F3F1DEA)	3.64	13108	2022-11-29 16:44:22.644	0.013	0.392	0.928	0.061	0	0	23.384	-0.665	-14.244	0	0	0	0	0	0	0
WT111(DD045F3F1DEA)	3.64	13108	2022-11-29 16:44:22.707	0.013	0.392	0.928	0.061	0	0	23.384	-0.665	-14.244	0	0	0	0	0	0	0
WT111(DD045F3F1DEA)	3.64	13108	2022-11-29 16:44:22.707	0.013	0.392	0.928	0.061	0	0	23.39	-0.665	-14.244	0	0	0	0	0	0	0
WT111(DD045F3F1DEA)	3.64	13108	2022-11-29 16:44:22.707	0.013	0.392	0.928	0.061	0	0	23.39	-0.665	-14.244	0	0	0	0	0	0	0
WT111(DD045F3F1DEA)	3.64	13108	2022-11-29 16:44:22.707	0.012	0.414	0.929	-0.427	0	0	23.384	-0.665	-14.244	0	0	0	0	0	0	0
WT111(DD045F3F1DEA)	3.64	13108	2022-11-29 16:44:22.707	0.012	0.414	0.929	-0.427	0	0	23.384	-0.665	-14.244	0	0	0	0	0	0	0
WT111(DD045F3F1DEA)	3.64	13108	2022-11-29 16:44:22.707	0.012	0.414	0.929	-0.427	0	0	23.384	-0.665	-14.244	0	0	0	0	0	0	0
WT111(DD045F3F1DEA)	3.64	13108	2022-11-29 16:44:22.707	0.012	0.414	0.929	-0.427	0	0	23.379	-0.665	-14.244	0	0	0	0	0	0	0
WT111(DD045F3F1DEA)	3.64	13108	2022-11-29 16:44:22.707	0.012	0.395	0.932	0.366	0	0	23.384	-0.665	-14.244	0	0	0	0	0	0	0
WT111(DD045F3F1DEA)	3.64	13108	2022-11-29 16:44:22.738	0.012	0.395	0.932	0.366	0	0	23.384	-0.665	-14.244	0	0	0	0	0	0	0
WT111(DD045F3F1DEA)	3.64	13108	2022-11-29 16:44:22.738	0.012	0.395	0.932	0.366	0	0	23.384	-0.665	-14.244	0	0	0	0	0	0	0
WT111(DD045F3F1DEA)	3.64	13108	2022-11-29 16:44:22.738	0.012	0.395	0.932	0.366	0	0	23.39	-0.665	-14.244	0	0	0	0	0	0	0
WT111(DD045F3F1DEA)	3.64	13108	2022-11-29 16:44:22.738	0.011	0.415	0.928	0	0	0	23.39	-0.665	-14.244	0	0	0	0	0	0	0
WT111(DD045F3F1DEA)	3.64	13108	2022-11-29 16:44:22.738	0.011	0.415	0.928	0	0	0	23.39	-0.665	-14.244	0	0	0	0	0	0	0
WT111(DD045F3F1DEA)	3.64	13108	2022-11-29 16:44:22.738	0.011	0.415	0.928	0	0	0	23.39	-0.665	-14.244	0	0	0	0	0	0	0
WT111(DD045F3F1DEA)	3.64	13108	2022-11-29 16:44:22.738	0.011	0.415	0.928	0	0	0	23.39	-0.665	-14.244	0	0	0	0	0	0	0
WT111(DD045F3F1DEA)	3.64	13108	2022-11-29 16:44:22.738	0.011	0.392	0.929	-0.244	0	0	23.39	-0.665	-14.244	0	0	0	0	0	0	0
WT111(DD045F3F1DEA)	3.64	13108	2022-11-29 16:44:22.753	0.011	0.392	0.929	-0.244	0	0	23.39	-0.665	-14.244	0	0	0	0	0	0	0
WT111(DD045F3F1DEA)	3.64	13108	2022-11-29 16:44:22.753	0.011	0.392	0.929	-0.244	0	0	23.384	-0.665	-14.244	0	0	0	0	0	0	0
WT111(DD045F3F1DEA)	3.64	13108	2022-11-29 16:44:22.753	0.011	0.392	0.929	-0.244	0	0	23.384	-0.665	-14.244	0	0	0	0	0	0	0
WT111(DD045F3F1DEA)	3.64	13108	2022-11-29 16:44:22.753	0.013	0.415	0.935	0.244	-0.061	0	23.384	-0.665	-14.244	0	0	0	0	0	0	0
WT111(DD045F3F1DEA)	3.64	13108	2022-11-29 16:44:22.753	0.013	0.415	0.935	0.244	-0.061	0	23.39	-0.665	-14.244	0	0	0	0	0	0	0
WT111(DD045F3F1DEA)	3.64	13108	2022-11-29 16:44:22.753	0.013	0.415	0.935	0.244	-0.061	0	23.39	-0.665	-14.244	0	0	0	0	0	0	0
WT111(DD045F3F1DEA)	3.64	13108	2022-11-29 16:44:22.753	0.013	0.415	0.935	0.244	-0.061	0	23.39	-0.665	-14.244	0	0	0	0	0	0	0
WT111(DD045F3F1DEA)	3.64	13108	2022-11-29 16:44:22.753	0.01	0.397	0.925	-0.366	0	0	23.39	-0.665	-14.244	0	0	0	0	0	0	0
WT111(DD045F3F1DEA)	3.64	13108	2022-11-29 16:44:22.785	0.01	0.397	0.925	-0.366	0	0	23.39	-0.665	-14.244	0	0	0	0	0	0	0
WT111(DD045F3F1DEA)	3.64	13108	2022-11-29 16:44:22.785	0.01	0.397	0.925	-0.366	0	0	23.384	-0.665	-14.244	0	0	0	0	0	0	0
WT111(DD045F3F1DEA)	3.64	13108	2022-11-29 16:44:22.785	0.01	0.397	0.925	-0.366	0	0	23.384	-0.665	-14.244	0	0	0	0	0	0	0
WT111(DD045F3F1DEA)	3.64	13108	2022-11-29 16:44:22.785	0.013	0.408	0.935	0.366	0	0	23.384	-0.665	-14.244	0	0	0	0	0	0	0
WT111(DD045F3F1DEA)	3.64	13108	2022-11-29 16:44:22.785	0.013	0.408	0.935	0.366	0	0	23.39	-0.665	-14.244	0	0	0	0	0	0	0
WT111(DD045F3F1DEA)	3.64	13108	2022-11-29 16:44:22.785	0.013	0.408	0.935	0.366	0	0	23.39	-0.665	-14.244	0	0	0	0	0	0	0
WT111(DD045F3F1DEA)	3.64	13108	2022-11-29 16:44:22.785	0.013	0.408	0.935	0.366	0	0	23.395	-0.665	-14.244	0	0	0	0	0	0	0
WT111(DD045F3F1DEA)	3.64	13108	2022-11-29 16:44:22.785	0.01	0.395	0.93	-0.244	0	0	23.39	-0.665	-14.244	0	0	0	0	0	0	0
WT111(DD045F3F1DEA)	3.64	13108	2022-11-29 16:44:22.879	0.01	0.395	0.93	-0.244	0	0	23.39	-0.665	-14.238	0	0	0	0	0	0	0
WT111(DD045F3F1DEA)	3.64	13108	2022-11-29 16:44:22.879	0.01	0.395	0.93	-0.244	0	0	23.39	-0.665	-14.238	0	0	0	0	0	0	0
WT111(DD045F3F1DEA)	3.64	13108	2022-11-29 16:44:22.879	0.01	0.395	0.93	-0.244	0	0	23.39	-0.665	-14.238	0	0	0	0	0	0	0
WT111(DD045F3F1DEA)	3.64	13108	2022-11-29 16:44:22.879	0.012	0.401	0.929	0.061	0	0	23.39	-0.665	-14.238	0	0	0	0	0	0	0
WT111(DD045F3F1DEA)	3.64	13108	2022-11-29 16:44:22.879	0.012	0.401	0.929	0.061	0	0	23.39	-0.665	-14.238	0	0	0	0	0	0	0
WT111(DD045F3F1DEA)	3.64	13108	2022-11-29 16:44:22.879	0.012	0.401	0.929	0.061	0	0	23.39	-0.665	-14.238	0	0	0	0	0	0	0
WT111(DD045F3F1DEA)	3.64	13108	2022-11-29 16:44:22.879	0.012	0.401	0.929	0.061	0	0	23.39	-0.665	-14.238	0	0	0	0	0	0	0
WT111(DD045F3F1DEA)	3.64	13108	2022-11-29 16:44:22.879	0.013	0.419	0.935	-0.061	-0.061	0	23.39	-0.665	-14.238	0	0	0	0	0	0	0
WT111(DD045F3F1DEA)	3.64	13108	2022-11-29 16:44:22.941	0.013	0.419	0.935	-0.061	-0.061	0	23.39	-0.665	-14.238	0	0	0	0	0	0	0
WT111(DD045F3F1DEA)	3.64	13108	2022-11-29 16:44:22.941	0.013	0.419	0.935	-0.061	-0.061	0	23.39	-0.665	-14.238	0	0	0	0	0	0	0
WT111(DD045F3F1DEA)	3.64	13108	2022-11-29 16:44:22.941	0.013	0.419	0.935	-0.061	-0.061	0	23.39	-0.665	-14.238	0	0	0	0	0	0	0
WT111(DD045F3F1DEA)	3.64	13108	2022-11-29 16:44:22.941	0.01	0.387	0.929	0	0	0	23.39	-0.665	-14.238	0	0	0	0	0	0	0
WT111(DD045F3F1DEA)	3.64	13108	2022-11-29 16:44:22.941	0.01	0.387	0.929	0	0	0	23.39	-0.665	-14.238	0	0	0	0	0	0	0
WT111(DD045F3F1DEA)	3.64	13108	2022-11-29 16:44:22.941	0.01	0.387	0.929	0	0	0	23.39	-0.665	-14.238	0	0	0	0	0	0	0
WT111(DD045F3F1DEA)	3.64	13108	2022-11-29 16:44:22.941	0.01	0.387	0.929	0	0	0	23.39	-0.665	-14.238	0	0	0	0	0	0	0
WT111(DD045F3F1DEA)	3.64	13108	2022-11-29 16:44:22.941	0.013	0.414	0.929	0	0	0	23.39	-0.665	-14.238	0	0	0	0	0	0	0
WT111(DD045F3F1DEA)	3.64	13108	2022-11-29 16:44:22.972	0.013	0.414	0.929	0	0	0	23.39	-0.665	-14.238	0	0	0	0	0	0	0
WT111(DD045F3F1DEA)	3.64	13108	2022-11-29 16:44:22.972	0.013	0.414	0.929	0	0	0	23.39	-0.665	-14.238	0	0	0	0	0	0	0
WT111(DD045F3F1DEA)	3.64	13108	2022-11-29 16:44:22.972	0.013	0.414	0.929	0	0	0	23.39	-0.665	-14.238	0	0	0	0	0	0	0
WT111(DD045F3F1DEA)	3.64	13108	2022-11-29 16:44:22.972	0.012	0.4	0.93	-0.244	0	0	23.39	-0.665	-14.238	0	0	0	0	0	0	0
WT111(DD045F3F1DEA)	3.64	13108	2022-11-29 16:44:22.972	0.012	0.4	0.93	-0.244	0	0	23.39	-0.665	-14.238	0	0	0	0	0	0	0
WT111(DD045F3F1DEA)	3.64	13108	2022-11-29 16:44:22.972	0.012	0.4	0.93	-0.244	0	0	23.39	-0.665	-14.238	0	0	0	0	0	0	0
WT111(DD045F3F1DEA)	3.64	13108	2022-11-29 16:44:22.972	0.012	0.4	0.93	-0.244	0	0	23.384	-0.665	-14.238	0	0	0	0	0	0	0
WT111(DD045F3F1DEA)	3.64	13108	2022-11-29 16:44:22.972	0.011	0.468	1.009	-0.977	-0.732	0.732	23.384	-0.67	-14.238	0	0	0	0	0	0	0
WT111(DD045F3F1DEA)	3.64	13108	2022-11-29 16:44:23.035	0.011	0.468	1.009	-0.977	-0.732	0.732	23.379	-0.676	-14.233	0	0	0	0	0	0	0
WT111(DD045F3F1DEA)	3.64	13108	2022-11-29 16:44:23.035	0.011	0.468	1.009	-0.977	-0.732	0.732	23.373	-0.681	-14.233	0	0	0	0	0	0	0
WT111(DD045F3F1DEA)	3.64	13108	2022-11-29 16:44:23.035	0.011	0.468	1.009	-0.977	-0.732	0.732	23.368	-0.687	-14.227	0	0	0	0	0	0	0
WT111(DD045F3F1DEA)	3.64	13108	2022-11-29 16:44:23.035	0.013	0.306	0.885	-1.16	0.366	-0.793	23.362	-0.681	-14.227	0	0	0	0	0	0	0
WT111(DD045F3F1DEA)	3.64	13108	2022-11-29 16:44:23.035	0.013	0.306	0.885	-1.16	0.366	-0.793	23.357	-0.676	-14.227	0	0	0	0	0	0	0
WT111(DD045F3F1DEA)	3.64	13108	2022-11-29 16:44:23.035	0.013	0.306	0.885	-1.16	0.366	-0.793	23.351	-0.676	-14.227	0	0	0	0	0	0	0
WT111(DD045F3F1DEA)	3.64	13108	2022-11-29 16:44:23.035	0.013	0.306	0.885	-1.16	0.366	-0.793	23.346	-0.67	-14.227	0	0	0	0	0	0	0
WT111(DD045F3F1DEA)	3.64	13108	2022-11-29 16:44:23.035	0.008	0.44	0.943	2.869	0.122	0.122	23.357	-0.67	-14.222	0	0	0	0	0	0	0
WT111(DD045F3F1DEA)	3.64	13108	2022-11-29 16:44:23.066	0.008	0.44	0.943	2.869	0.122	0.122	23.373	-0.67	-14.216	0	0	0	0	0	0	0
WT111(DD045F3F1DEA)	3.64	13108	2022-11-29 16:44:23.066	0.008	0.44	0.943	2.869	0.122	0.122	23.384	-0.67	-14.216	0	0	0	0	0	0	0
WT111(DD045F3F1DEA)	3.64	13108	2022-11-29 16:44:23.066	0.008	0.44	0.943	2.869	0.122	0.122	23.401	-0.67	-14.211	0	0	0	0	0	0	0
WT111(DD045F3F1DEA)	3.64	13108	2022-11-29 16:44:23.066	0.013	0.405	0.914	-1.038	0.061	0	23.395	-0.67	-14.205	0	0	0	0	0	0	0
WT111(DD045F3F1DEA)	3.64	13108	2022-11-29 16:44:23.066	0.013	0.405	0.914	-1.038	0.061	0	23.39	-0.67	-14.2	0	0	0	0	0	0	0
WT111(DD045F3F1DEA)	3.64	13108	2022-11-29 16:44:23.066	0.013	0.405	0.914	-1.038	0.061	0	23.384	-0.67	-14.2	0	0	0	0	0	0	0
WT111(DD045F3F1DEA)	3.64	13108	2022-11-29 16:44:23.066	0.011	0.385	0.927	-0.061	0	0	23.384	-0.67	-14.194	0	0	0	0	0	0	0
WT111(DD045F3F1DEA)	3.64	13108	2022-11-29 16:44:23.066	0.011	0.385	0.927	-0.061	0	0	23.384	-0.67	-14.189	0	0	0	0	0	0	0
WT111(DD045F3F1DEA)	3.64	13108	2022-11-29 16:44:23.144	0.011	0.385	0.927	-0.061	0	0	23.384	-0.67	-14.189	0	0	0	0	0	0	0
WT111(DD045F3F1DEA)	3.64	13108	2022-11-29 16:44:23.144	0.011	0.385	0.927	-0.061	0	0	23.384	-0.67	-14.183	0	0	0	0	0	0	0
WT111(DD045F3F1DEA)	3.64	13108	2022-11-29 16:44:23.144	0.013	0.441	0.938	0.488	0	0	23.384	-0.67	-14.178	0	0	0	0	0	0	0
WT111(DD045F3F1DEA)	3.64	13108	2022-11-29 16:44:23.144	0.013	0.441	0.938	0.488	0	0	23.39	-0.67	-14.178	0	0	0	0	0	0	0
WT111(DD045F3F1DEA)	3.64	13108	2022-11-29 16:44:23.144	0.013	0.441	0.938	0.488	0	0	23.39	-0.67	-14.172	0	0	0	0	0	0	0
WT111(DD045F3F1DEA)	3.64	13108	2022-11-29 16:44:23.144	0.013	0.441	0.938	0.488	0	0	23.395	-0.67	-14.167	0	0	0	0	0	0	0
WT111(DD045F3F1DEA)	3.64	13108	2022-11-29 16:44:23.144	0.01	0.37	0.925	-0.793	0	0	23.39	-0.67	-14.161	0	0	0	0	0	0	0
WT111(DD045F3F1DEA)	3.64	13108	2022-11-29 16:44:23.144	0.01	0.37	0.925	-0.793	0	0	23.384	-0.67	-14.161	0	0	0	0	0	0	0
WT111(DD045F3F1DEA)	3.64	13108	2022-11-29 16:44:23.175	0.01	0.37	0.925	-0.793	0	0	23.384	-0.67	-14.156	0	0	0	0	0	0	0
WT111(DD045F3F1DEA)	3.64	13108	2022-11-29 16:44:23.191	0.01	0.37	0.925	-0.793	0	0	23.379	-0.67	-14.15	0	0	0	0	0	0	0
WT111(DD045F3F1DEA)	3.64	13108	2022-11-29 16:44:23.191	0.012	0.408	0.931	0.977	0	0	23.384	-0.67	-14.145	0	0	0	0	0	0	0
WT111(DD045F3F1DEA)	3.64	13108	2022-11-29 16:44:23.191	0.012	0.408	0.931	0.977	0	0	23.384	-0.67	-14.145	0	0	0	0	0	0	0
WT111(DD045F3F1DEA)	3.64	13108	2022-11-29 16:44:23.191	0.012	0.408	0.931	0.977	0	0	23.39	-0.67	-14.139	0	0	0	0	0	0	0
WT111(DD045F3F1DEA)	3.64	13108	2022-11-29 16:44:23.191	0.012	0.408	0.931	0.977	0	0	23.395	-0.67	-14.134	0	0	0	0	0	0	0
WT111(DD045F3F1DEA)	3.64	13108	2022-11-29 16:44:23.191	0.013	0.412	0.929	-0.916	0	0	23.39	-0.67	-14.128	0	0	0	0	0	0	0
WT111(DD045F3F1DEA)	3.64	13108	2022-11-29 16:44:23.191	0.013	0.412	0.929	-0.916	0	0	23.39	-0.67	-14.128	0	0	0	0	0	0	0
WT111(DD045F3F1DEA)	3.64	13108	2022-11-29 16:44:23.207	0.013	0.412	0.929	-0.916	0	0	23.384	-0.67	-14.123	0	0	0	0	0	0	0
WT111(DD045F3F1DEA)	3.64	13108	2022-11-29 16:44:23.207	0.013	0.412	0.929	-0.916	0	0	23.379	-0.67	-14.117	0	0	0	0	0	0	0
WT111(DD045F3F1DEA)	3.64	13108	2022-11-29 16:44:23.207	0.01	0.387	0.927	0.427	0	0	23.379	-0.67	-14.112	0	0	0	0	0	0	0
WT111(DD045F3F1DEA)	3.64	13108	2022-11-29 16:44:23.207	0.01	0.387	0.927	0.427	0	0	23.384	-0.67	-14.112	0	0	0	0	0	0	0
WT111(DD045F3F1DEA)	3.64	13108	2022-11-29 16:44:23.207	0.01	0.387	0.927	0.427	0	0	23.384	-0.67	-14.106	0	0	0	0	0	0	0
WT111(DD045F3F1DEA)	3.64	13108	2022-11-29 16:44:23.207	0.01	0.387	0.927	0.427	0	0	23.39	-0.67	-14.101	0	0	0	0	0	0	0
WT111(DD045F3F1DEA)	3.64	13108	2022-11-29 16:44:23.207	0.014	0.425	0.935	0.183	0	0	23.39	-0.67	-14.095	0	0	0	0	0	0	0
WT111(DD045F3F1DEA)	3.64	13108	2022-11-29 16:44:23.207	0.014	0.425	0.935	0.183	0	0	23.39	-0.67	-14.095	0	0	0	0	0	0	0
WT111(DD045F3F1DEA)	3.64	13108	2022-11-29 16:44:23.238	0.014	0.425	0.935	0.183	0	0	23.39	-0.67	-14.09	0	0	0	0	0	0	0
WT111(DD045F3F1DEA)	3.64	13108	2022-11-29 16:44:23.238	0.014	0.425	0.935	0.183	0	0	23.39	-0.67	-14.084	0	0	0	0	0	0	0
WT111(DD045F3F1DEA)	3.64	13108	2022-11-29 16:44:23.238	0.011	0.392	0.927	-0.671	0	0	23.39	-0.67	-14.079	0	0	0	0	0	0	0
WT111(DD045F3F1DEA)	3.64	13108	2022-11-29 16:44:23.238	0.011	0.392	0.927	-0.671	0	0	23.384	-0.67	-14.079	0	0	0	0	0	0	0
WT111(DD045F3F1DEA)	3.64	13108	2022-11-29 16:44:23.238	0.011	0.392	0.927	-0.671	0	0	23.384	-0.67	-14.073	0	0	0	0	0	0	0
WT111(DD045F3F1DEA)	3.64	13108	2022-11-29 16:44:23.238	0.011	0.392	0.927	-0.671	0	0	23.379	-0.67	-14.068	0	0	0	0	0	0	0
WT111(DD045F3F1DEA)	3.64	13108	2022-11-29 16:44:23.238	0.014	0.405	0.931	0.671	-0.061	0	23.384	-0.67	-14.068	0	0	0	0	0	0	0
WT111(DD045F3F1DEA)	3.64	13108	2022-11-29 16:44:23.238	0.014	0.405	0.931	0.671	-0.061	0	23.384	-0.67	-14.063	0	0	0	0	0	0	0
WT111(DD045F3F1DEA)	3.64	13108	2022-11-29 16:44:23.269	0.014	0.405	0.931	0.671	-0.061	0	23.39	-0.67	-14.057	0	0	0	0	0	0	0
WT111(DD045F3F1DEA)	3.64	13108	2022-11-29 16:44:23.269	0.014	0.405	0.931	0.671	-0.061	0	23.395	-0.67	-14.052	0	0	0	0	0	0	0
WT111(DD045F3F1DEA)	3.64	13108	2022-11-29 16:44:23.269	0.01	0.4	0.931	-0.61	0	0	23.39	-0.67	-14.052	0	0	0	0	0	0	0
WT111(DD045F3F1DEA)	3.64	13108	2022-11-29 16:44:23.269	0.01	0.4	0.931	-0.61	0	0	23.39	-0.67	-14.046	0	0	0	0	0	0	0
WT111(DD045F3F1DEA)	3.64	13108	2022-11-29 16:44:23.269	0.01	0.4	0.931	-0.61	0	0	23.384	-0.67	-14.041	0	0	0	0	0	0	0
WT111(DD045F3F1DEA)	3.64	13108	2022-11-29 16:44:23.269	0.01	0.4	0.931	-0.61	0	0	23.379	-0.67	-14.041	0	0	0	0	0	0	0
WT111(DD045F3F1DEA)	3.64	13108	2022-11-29 16:44:23.269	0.013	0.405	0.93	0.366	0	0	23.384	-0.67	-14.035	0	0	0	0	0	0	0
WT111(DD045F3F1DEA)	3.64	13108	2022-11-29 16:44:23.269	0.013	0.405	0.93	0.366	0	0	23.384	-0.67	-14.03	0	0	0	0	0	0	0
WT111(DD045F3F1DEA)	3.64	13108	2022-11-29 16:44:23.300	0.013	0.405	0.93	0.366	0	0	23.384	-0.67	-14.03	0	0	0	0	0	0	0
WT111(DD045F3F1DEA)	3.64	13108	2022-11-29 16:44:23.300	0.013	0.405	0.93	0.366	0	0	23.39	-0.67	-14.024	0	0	0	0	0	0	0
WT111(DD045F3F1DEA)	3.64	13108	2022-11-29 16:44:23.300	0.012	0.416	0.931	-0.305	0	0.061	23.39	-0.67	-14.019	0	0	0	0	0	0	0
WT111(DD045F3F1DEA)	3.64	13108	2022-11-29 16:44:23.300	0.012	0.416	0.931	-0.305	0	0.061	23.384	-0.67	-14.013	0	0	0	0	0	0	0
WT111(DD045F3F1DEA)	3.64	13108	2022-11-29 16:44:23.300	0.012	0.416	0.931	-0.305	0	0.061	23.384	-0.67	-14.008	0	0	0	0	0	0	0
WT111(DD045F3F1DEA)	3.64	13108	2022-11-29 16:44:23.300	0.012	0.416	0.931	-0.305	0	0.061	23.384	-0.67	-14.008	0	0	0	0	0	0	0
WT111(DD045F3F1DEA)	3.64	13108	2022-11-29 16:44:23.300	0.01	0.384	0.926	-0.122	0	0	23.384	-0.67	-14.002	0	0	0	0	0	0	0
WT111(DD045F3F1DEA)	3.64	13108	2022-11-29 16:44:23.300	0.01	0.384	0.926	-0.122	0	0	23.384	-0.67	-13.997	0	0	0	0	0	0	0
WT111(DD045F3F1DEA)	3.64	13108	2022-11-29 16:44:23.332	0.01	0.384	0.926	-0.122	0	0	23.384	-0.67	-13.997	0	0	0	0	0	0	0
WT111(DD045F3F1DEA)	3.64	13108	2022-11-29 16:44:23.332	0.01	0.384	0.926	-0.122	0	0	23.384	-0.67	-13.991	0	0	0	0	0	0	0
WT111(DD045F3F1DEA)	3.64	13108	2022-11-29 16:44:23.332	0.014	0.414	0.931	0.122	0	0	23.384	-0.67	-13.986	0	0	0	0	0	0	0
WT111(DD045F3F1DEA)	3.64	13108	2022-11-29 16:44:23.332	0.014	0.414	0.931	0.122	0	0	23.384	-0.67	-13.986	0	0	0	0	0	0	0
WT111(DD045F3F1DEA)	3.64	13108	2022-11-29 16:44:23.332	0.014	0.414	0.931	0.122	0	0	23.384	-0.67	-13.98	0	0	0	0	0	0	0
WT111(DD045F3F1DEA)	3.64	13108	2022-11-29 16:44:23.332	0.014	0.414	0.931	0.122	0	0	23.384	-0.67	-13.975	0	0	0	0	0	0	0
WT111(DD045F3F1DEA)	3.64	13108	2022-11-29 16:44:23.332	0.01	0.397	0.933	-0.183	0	0.061	23.384	-0.67	-13.975	0	0	0	0	0	0	0
WT111(DD045F3F1DEA)	3.64	13108	2022-11-29 16:44:23.332	0.01	0.397	0.933	-0.183	0	0.061	23.384	-0.67	-13.969	0	0	0	0	0	0	0
WT111(DD045F3F1DEA)	3.64	13108	2022-11-29 16:44:23.363	0.01	0.397	0.933	-0.183	0	0.061	23.384	-0.67	-13.964	0	0	0	0	0	0	0
WT111(DD045F3F1DEA)	3.64	13108	2022-11-29 16:44:23.363	0.01	0.397	0.933	-0.183	0	0.061	23.384	-0.67	-13.958	0	0	0	0	0	0	0
WT111(DD045F3F1DEA)	3.64	13108	2022-11-29 16:44:23.363	0.012	0.414	0.932	0.122	0	0	23.384	-0.67	-13.958	0	0	0	0	0	0	0
WT111(DD045F3F1DEA)	3.64	13108	2022-11-29 16:44:23.363	0.012	0.414	0.932	0.122	0	0	23.384	-0.67	-13.953	0	0	0	0	0	0	0
WT111(DD045F3F1DEA)	3.64	13108	2022-11-29 16:44:23.363	0.012	0.414	0.932	0.122	0	0	23.384	-0.67	-13.947	0	0	0	0	0	0	0
WT111(DD045F3F1DEA)	3.64	13108	2022-11-29 16:44:23.363	0.012	0.414	0.932	0.122	0	0	23.384	-0.67	-13.947	0	0	0	0	0	0	0
WT111(DD045F3F1DEA)	3.64	13108	2022-11-29 16:44:23.363	0.011	0.4	0.928	-0.061	0	0	23.384	-0.67	-13.942	0	0	0	0	0	0	0
WT111(DD045F3F1DEA)	3.64	13108	2022-11-29 16:44:23.363	0.011	0.4	0.928	-0.061	0	0	23.384	-0.67	-13.936	0	0	0	0	0	0	0
WT111(DD045F3F1DEA)	3.64	13108	2022-11-29 16:44:23.394	0.011	0.4	0.928	-0.061	0	0	23.384	-0.67	-13.936	0	0	0	0	0	0	0
WT111(DD045F3F1DEA)	3.64	13108	2022-11-29 16:44:23.394	0.011	0.4	0.928	-0.061	0	0	23.384	-0.67	-13.931	0	0	0	0	0	0	0
WT111(DD045F3F1DEA)	3.64	13108	2022-11-29 16:44:23.394	0.011	0.396	0.932	-0.183	0	0	23.384	-0.67	-13.925	0	0	0	0	0	0	0
WT111(DD045F3F1DEA)	3.64	13108	2022-11-29 16:44:23.394	0.011	0.396	0.932	-0.183	0	0	23.384	-0.67	-13.925	0	0	0	0	0	0	0
WT111(DD045F3F1DEA)	3.64	13108	2022-11-29 16:44:23.394	0.011	0.396	0.932	-0.183	0	0	23.384	-0.67	-13.92	0	0	0	0	0	0	0
WT111(DD045F3F1DEA)	3.64	13108	2022-11-29 16:44:23.394	0.011	0.396	0.932	-0.183	0	0	23.384	-0.67	-13.914	0	0	0	0	0	0	0
WT111(DD045F3F1DEA)	3.64	13108	2022-11-29 16:44:23.394	0.012	0.414	0.935	0.366	0	0.061	23.384	-0.67	-13.909	0	0	0	0	0	0	0
WT111(DD045F3F1DEA)	3.64	13108	2022-11-29 16:44:23.394	0.012	0.414	0.935	0.366	0	0.061	23.384	-0.67	-13.909	0	0	0	0	0	0	0
WT111(DD045F3F1DEA)	3.64	13108	2022-11-29 16:44:23.457	0.012	0.414	0.935	0.366	0	0.061	23.39	-0.67	-13.903	0	0	0	0	0	0	0
WT111(DD045F3F1DEA)	3.64	13108	2022-11-29 16:44:23.457	0.012	0.414	0.935	0.366	0	0.061	23.39	-0.67	-13.898	0	0	0	0	0	0	0
WT111(DD045F3F1DEA)	3.64	13108	2022-11-29 16:44:23.457	0.011	0.397	0.927	-0.061	0	0	23.39	-0.67	-13.898	0	0	0	0	0	0	0
WT111(DD045F3F1DEA)	3.64	13108	2022-11-29 16:44:23.457	0.011	0.397	0.927	-0.061	0	0	23.39	-0.67	-13.892	0	0	0	0	0	0	0
WT111(DD045F3F1DEA)	3.64	13108	2022-11-29 16:44:23.457	0.011	0.397	0.927	-0.061	0	0	23.39	-0.67	-13.887	0	0	0	0	0	0	0
WT111(DD045F3F1DEA)	3.64	13108	2022-11-29 16:44:23.457	0.011	0.397	0.927	-0.061	0	0	23.39	-0.67	-13.887	0	0	0	0	0	0	0
WT111(DD045F3F1DEA)	3.64	13108	2022-11-29 16:44:23.457	0.011	0.405	0.928	-0.061	0	0.061	23.39	-0.67	-13.881	0	0	0	0	0	0	0
WT111(DD045F3F1DEA)	3.64	13108	2022-11-29 16:44:23.457	0.011	0.405	0.928	-0.061	0	0.061	23.39	-0.67	-13.881	0	0	0	0	0	0	0
WT111(DD045F3F1DEA)	3.64	13108	2022-11-29 16:44:23.488	0.011	0.405	0.928	-0.061	0	0.061	23.39	-0.67	-13.876	0	0	0	0	0	0	0
WT111(DD045F3F1DEA)	3.64	13108	2022-11-29 16:44:23.488	0.011	0.405	0.928	-0.061	0	0.061	23.39	-0.67	-13.87	0	0	0	0	0	0	0
WT111(DD045F3F1DEA)	3.64	13108	2022-11-29 16:44:23.488	0.012	0.404	0.933	-0.061	0	0	23.39	-0.67	-13.87	0	0	0	0	0	0	0

## Sheet: 12Hz
设备名称	电压	版本	片上时间	加速度X(g)	加速度Y(g)	加速度Z(g)	角速度X(°/s)	角速度Y(°/s)	角速度Z(°/s)	角度X(°)	角度Y(°)	角度Z(°)	磁场X	磁场Y	磁场Z	四元数0	四元数1	四元数2	四元数3	状态
WT111(DD045F3F1DEA)	3.67	13108	2022-11-29 16:51:47.535	0.012	0.405	0.933	0.061	0	0	23.489	-0.67	-12.129	0	0	0	0	0	0	0
WT111(DD045F3F1DEA)	3.67	13108	2022-11-29 16:51:47.535	0.012	0.405	0.933	0.061	0	0	23.489	-0.67	-12.129	0	0	0	0	0	0	0
WT111(DD045F3F1DEA)	3.67	13108	2022-11-29 16:51:47.535	0.011	0.39	0.931	0.061	0	0	23.489	-0.67	-12.129	0	0	0	0	0	0	0
WT111(DD045F3F1DEA)	3.67	13108	2022-11-29 16:51:47.535	0.011	0.39	0.931	0.061	0	0	23.489	-0.67	-12.129	0	0	0	0	0	0	0
WT111(DD045F3F1DEA)	3.67	13108	2022-11-29 16:51:47.535	0.011	0.39	0.931	0.061	0	0	23.489	-0.67	-12.129	0	0	0	0	0	0	0
WT111(DD045F3F1DEA)	3.67	13108	2022-11-29 16:51:47.535	0.011	0.39	0.931	0.061	0	0	23.489	-0.67	-12.129	0	0	0	0	0	0	0
WT111(DD045F3F1DEA)	3.67	13108	2022-11-29 16:51:47.566	0.01	0.417	0.934	0.183	0	0	23.489	-0.67	-12.129	0	0	0	0	0	0	0
WT111(DD045F3F1DEA)	3.67	13108	2022-11-29 16:51:47.566	0.01	0.417	0.934	0.183	0	0	23.489	-0.67	-12.129	0	0	0	0	0	0	0
WT111(DD045F3F1DEA)	3.67	13108	2022-11-29 16:51:47.566	0.01	0.417	0.934	0.183	0	0	23.489	-0.67	-12.129	0	0	0	0	0	0	0
WT111(DD045F3F1DEA)	3.67	13108	2022-11-29 16:51:47.566	0.01	0.417	0.934	0.183	0	0	23.489	-0.67	-12.129	0	0	0	0	0	0	0
WT111(DD045F3F1DEA)	3.67	13108	2022-11-29 16:51:47.566	0.01	0.416	0.932	0.061	0	0	23.489	-0.665	-12.129	0	0	0	0	0	0	0
WT111(DD045F3F1DEA)	3.67	13108	2022-11-29 16:51:47.566	0.01	0.416	0.932	0.061	0	0	23.489	-0.665	-12.129	0	0	0	0	0	0	0
WT111(DD045F3F1DEA)	3.67	13108	2022-11-29 16:51:47.566	0.01	0.416	0.932	0.061	0	0	23.489	-0.665	-12.129	0	0	0	0	0	0	0
WT111(DD045F3F1DEA)	3.67	13108	2022-11-29 16:51:47.566	0.01	0.416	0.932	0.061	0	0	23.494	-0.665	-12.129	0	0	0	0	0	0	0
WT111(DD045F3F1DEA)	3.67	13108	2022-11-29 16:51:47.629	0.012	0.381	0.919	-0.549	0	0	23.489	-0.665	-12.129	0	0	0	0	0	0	0
WT111(DD045F3F1DEA)	3.67	13108	2022-11-29 16:51:47.629	0.012	0.381	0.919	-0.549	0	0	23.489	-0.665	-12.129	0	0	0	0	0	0	0
WT111(DD045F3F1DEA)	3.67	13108	2022-11-29 16:51:47.629	0.012	0.381	0.919	-0.549	0	0	23.483	-0.665	-12.129	0	0	0	0	0	0	0
WT111(DD045F3F1DEA)	3.67	13108	2022-11-29 16:51:47.629	0.012	0.381	0.919	-0.549	0	0	23.483	-0.665	-12.129	0	0	0	0	0	0	0
WT111(DD045F3F1DEA)	3.67	13108	2022-11-29 16:51:47.629	0.013	0.409	0.934	0.488	-0.061	0	23.483	-0.665	-12.129	0	0	0	0	0	0	0
WT111(DD045F3F1DEA)	3.67	13108	2022-11-29 16:51:47.629	0.013	0.409	0.934	0.488	-0.061	0	23.483	-0.665	-12.129	0	0	0	0	0	0	0
WT111(DD045F3F1DEA)	3.67	13108	2022-11-29 16:51:47.629	0.013	0.409	0.934	0.488	-0.061	0	23.489	-0.665	-12.129	0	0	0	0	0	0	0
WT111(DD045F3F1DEA)	3.67	13108	2022-11-29 16:51:47.629	0.013	0.409	0.934	0.488	-0.061	0	23.489	-0.67	-12.129	0	0	0	0	0	0	0
WT111(DD045F3F1DEA)	3.67	13108	2022-11-29 16:51:47.660	0.013	0.411	0.934	-0.061	0	0	23.489	-0.67	-12.129	0	0	0	0	0	0	0
WT111(DD045F3F1DEA)	3.67	13108	2022-11-29 16:51:47.660	0.013	0.411	0.934	-0.061	0	0	23.489	-0.67	-12.129	0	0	0	0	0	0	0
WT111(DD045F3F1DEA)	3.67	13108	2022-11-29 16:51:47.660	0.013	0.411	0.934	-0.061	0	0	23.489	-0.67	-12.129	0	0	0	0	0	0	0
WT111(DD045F3F1DEA)	3.67	13108	2022-11-29 16:51:47.660	0.013	0.411	0.934	-0.061	0	0	23.489	-0.67	-12.129	0	0	0	0	0	0	0
WT111(DD045F3F1DEA)	3.67	13108	2022-11-29 16:51:47.660	0.011	0.394	0.924	0	0	0	23.489	-0.67	-12.129	0	0	0	0	0	0	0
WT111(DD045F3F1DEA)	3.67	13108	2022-11-29 16:51:47.660	0.011	0.394	0.924	0	0	0	23.489	-0.67	-12.129	0	0	0	0	0	0	0
WT111(DD045F3F1DEA)	3.67	13108	2022-11-29 16:51:47.660	0.011	0.394	0.924	0	0	0	23.489	-0.67	-12.129	0	0	0	0	0	0	0
WT111(DD045F3F1DEA)	3.67	13108	2022-11-29 16:51:47.660	0.011	0.394	0.924	0	0	0	23.489	-0.67	-12.129	0	0	0	0	0	0	0
WT111(DD045F3F1DEA)	3.67	13108	2022-11-29 16:51:47.691	0.011	0.417	0.932	0	0	0	23.489	-0.67	-12.129	0	0	0	0	0	0	0
WT111(DD045F3F1DEA)	3.67	13108	2022-11-29 16:51:47.691	0.011	0.417	0.932	0	0	0	23.489	-0.67	-12.129	0	0	0	0	0	0	0
WT111(DD045F3F1DEA)	3.67	13108	2022-11-29 16:51:47.691	0.011	0.417	0.932	0	0	0	23.489	-0.67	-12.129	0	0	0	0	0	0	0
WT111(DD045F3F1DEA)	3.67	13108	2022-11-29 16:51:47.691	0.011	0.391	0.929	-0.183	0	0	23.489	-0.67	-12.129	0	0	0	0	0	0	0
WT111(DD045F3F1DEA)	3.67	13108	2022-11-29 16:51:47.691	0.011	0.391	0.929	-0.183	0	0	23.483	-0.67	-12.129	0	0	0	0	0	0	0
WT111(DD045F3F1DEA)	3.67	13108	2022-11-29 16:51:47.691	0.011	0.391	0.929	-0.183	0	0	23.483	-0.665	-12.129	0	0	0	0	0	0	0
WT111(DD045F3F1DEA)	3.67	13108	2022-11-29 16:51:47.691	0.011	0.391	0.929	-0.183	0	0	23.483	-0.665	-12.129	0	0	0	0	0	0	0
WT111(DD045F3F1DEA)	3.67	13108	2022-11-29 16:51:47.691	0.012	0.396	0.923	0.305	0	0	23.483	-0.665	-12.129	0	0	0	0	0	0	0
WT111(DD045F3F1DEA)	3.67	13108	2022-11-29 16:51:47.723	0.012	0.396	0.923	0.305	0	0	23.483	-0.665	-12.129	0	0	0	0	0	0	0
WT111(DD045F3F1DEA)	3.67	13108	2022-11-29 16:51:47.723	0.012	0.396	0.923	0.305	0	0	23.489	-0.665	-12.129	0	0	0	0	0	0	0
WT111(DD045F3F1DEA)	3.67	13108	2022-11-29 16:51:47.723	0.012	0.396	0.923	0.305	0	0	23.489	-0.665	-12.129	0	0	0	0	0	0	0
WT111(DD045F3F1DEA)	3.67	13108	2022-11-29 16:51:47.723	0.01	0.417	0.938	-0.183	0	0	23.489	-0.665	-12.129	0	0	0	0	0	0	0
WT111(DD045F3F1DEA)	3.67	13108	2022-11-29 16:51:47.723	0.01	0.417	0.938	-0.183	0	0	23.483	-0.665	-12.129	0	0	0	0	0	0	0
WT111(DD045F3F1DEA)	3.67	13108	2022-11-29 16:51:47.723	0.01	0.417	0.938	-0.183	0	0	23.483	-0.665	-12.129	0	0	0	0	0	0	0
WT111(DD045F3F1DEA)	3.67	13108	2022-11-29 16:51:47.723	0.01	0.417	0.938	-0.183	0	0	23.483	-0.665	-12.129	0	0	0	0	0	0	0
WT111(DD045F3F1DEA)	3.67	13108	2022-11-29 16:51:47.723	0.01	0.396	0.928	0.122	0	0	23.483	-0.665	-12.129	0	0	0	0	0	0	0
WT111(DD045F3F1DEA)	3.67	13108	2022-11-29 16:51:47.754	0.01	0.396	0.928	0.122	0	0	23.483	-0.665	-12.129	0	0	0	0	0	0	0
WT111(DD045F3F1DEA)	3.67	13108	2022-11-29 16:51:47.754	0.01	0.396	0.928	0.122	0	0	23.483	-0.665	-12.129	0	0	0	0	0	0	0
WT111(DD045F3F1DEA)	3.67	13108	2022-11-29 16:51:47.754	0.01	0.396	0.928	0.122	0	0	23.483	-0.665	-12.129	0	0	0	0	0	0	0
WT111(DD045F3F1DEA)	3.67	13108	2022-11-29 16:51:47.754	0.014	0.41	0.933	0.061	0	0	23.483	-0.665	-12.129	0	0	0	0	0	0	0
WT111(DD045F3F1DEA)	3.67	13108	2022-11-29 16:51:47.754	0.014	0.41	0.933	0.061	0	0	23.483	-0.665	-12.129	0	0	0	0	0	0	0
WT111(DD045F3F1DEA)	3.67	13108	2022-11-29 16:51:47.754	0.014	0.41	0.933	0.061	0	0	23.483	-0.665	-12.129	0	0	0	0	0	0	0
WT111(DD045F3F1DEA)	3.67	13108	2022-11-29 16:51:47.754	0.014	0.41	0.933	0.061	0	0	23.489	-0.665	-12.129	0	0	0	0	0	0	0
WT111(DD045F3F1DEA)	3.67	13108	2022-11-29 16:51:47.754	0.012	0.399	0.931	0	0	0	23.489	-0.665	-12.129	0	0	0	0	0	0	0
WT111(DD045F3F1DEA)	3.67	13108	2022-11-29 16:51:47.785	0.012	0.399	0.931	0	0	0	23.483	-0.665	-12.129	0	0	0	0	0	0	0
WT111(DD045F3F1DEA)	3.67	13108	2022-11-29 16:51:47.785	0.012	0.399	0.931	0	0	0	23.483	-0.665	-12.129	0	0	0	0	0	0	0
WT111(DD045F3F1DEA)	3.67	13108	2022-11-29 16:51:47.785	0.012	0.399	0.931	0	0	0	23.483	-0.665	-12.129	0	0	0	0	0	0	0
WT111(DD045F3F1DEA)	3.67	13108	2022-11-29 16:51:47.785	0.011	0.409	0.929	0.061	0	0	23.483	-0.665	-12.129	0	0	0	0	0	0	0
WT111(DD045F3F1DEA)	3.67	13108	2022-11-29 16:51:47.785	0.011	0.409	0.929	0.061	0	0	23.483	-0.665	-12.129	0	0	0	0	0	0	0
WT111(DD045F3F1DEA)	3.67	13108	2022-11-29 16:51:47.785	0.011	0.409	0.929	0.061	0	0	23.489	-0.665	-12.129	0	0	0	0	0	0	0
WT111(DD045F3F1DEA)	3.67	13108	2022-11-29 16:51:47.785	0.011	0.409	0.929	0.061	0	0	23.489	-0.665	-12.129	0	0	0	0	0	0	0
WT111(DD045F3F1DEA)	3.67	13108	2022-11-29 16:51:47.785	0.012	0.404	0.934	0	0	0	23.489	-0.665	-12.129	0	0	0	0	0	0	0
WT111(DD045F3F1DEA)	3.67	13108	2022-11-29 16:51:47.817	0.012	0.404	0.934	0	0	0	23.489	-0.665	-12.129	0	0	0	0	0	0	0
WT111(DD045F3F1DEA)	3.67	13108	2022-11-29 16:51:47.817	0.012	0.404	0.934	0	0	0	23.489	-0.665	-12.129	0	0	0	0	0	0	0
WT111(DD045F3F1DEA)	3.67	13108	2022-11-29 16:51:47.817	0.012	0.404	0.934	0	0	0	23.489	-0.665	-12.129	0	0	0	0	0	0	0
WT111(DD045F3F1DEA)	3.67	13108	2022-11-29 16:51:47.817	0.011	0.398	0.928	0.061	0	0	23.489	-0.665	-12.129	0	0	0	0	0	0	0
WT111(DD045F3F1DEA)	3.67	13108	2022-11-29 16:51:47.817	0.011	0.398	0.928	0.061	0	0	23.489	-0.665	-12.129	0	0	0	0	0	0	0
WT111(DD045F3F1DEA)	3.67	13108	2022-11-29 16:51:47.817	0.011	0.398	0.928	0.061	0	0	23.489	-0.665	-12.129	0	0	0	0	0	0	0
WT111(DD045F3F1DEA)	3.67	13108	2022-11-29 16:51:47.817	0.011	0.398	0.928	0.061	0	0	23.489	-0.665	-12.129	0	0	0	0	0	0	0
WT111(DD045F3F1DEA)	3.67	13108	2022-11-29 16:51:47.817	0.011	0.404	0.927	0	0	0	23.489	-0.665	-12.129	0	0	0	0	0	0	0
WT111(DD045F3F1DEA)	3.67	13108	2022-11-29 16:51:47.863	0.011	0.404	0.927	0	0	0	23.489	-0.665	-12.129	0	0	0	0	0	0	0
WT111(DD045F3F1DEA)	3.67	13108	2022-11-29 16:51:47.863	0.011	0.404	0.927	0	0	0	23.489	-0.665	-12.129	0	0	0	0	0	0	0
WT111(DD045F3F1DEA)	3.67	13108	2022-11-29 16:51:47.863	0.011	0.404	0.927	0	0	0	23.489	-0.665	-12.129	0	0	0	0	0	0	0
WT111(DD045F3F1DEA)	3.67	13108	2022-11-29 16:51:47.863	0.011	0.4	0.93	0.183	0	0	23.489	-0.665	-12.129	0	0	0	0	0	0	0
WT111(DD045F3F1DEA)	3.67	13108	2022-11-29 16:51:47.863	0.011	0.4	0.93	0.183	0	0	23.489	-0.665	-12.129	0	0	0	0	0	0	0
WT111(DD045F3F1DEA)	3.67	13108	2022-11-29 16:51:47.863	0.011	0.4	0.93	0.183	0	0	23.489	-0.665	-12.129	0	0	0	0	0	0	0
WT111(DD045F3F1DEA)	3.67	13108	2022-11-29 16:51:47.863	0.011	0.4	0.93	0.183	0	0	23.489	-0.665	-12.129	0	0	0	0	0	0	0
WT111(DD045F3F1DEA)	3.67	13108	2022-11-29 16:51:47.863	0.011	0.4	0.932	0	-0.122	0	23.489	-0.665	-12.129	0	0	0	0	0	0	0
WT111(DD045F3F1DEA)	3.67	13108	2022-11-29 16:51:47.894	0.011	0.4	0.932	0	-0.122	0	23.489	-0.665	-12.129	0	0	0	0	0	0	0
WT111(DD045F3F1DEA)	3.67	13108	2022-11-29 16:51:47.894	0.011	0.4	0.932	0	-0.122	0	23.489	-0.665	-12.129	0	0	0	0	0	0	0
WT111(DD045F3F1DEA)	3.67	13108	2022-11-29 16:51:47.894	0.011	0.4	0.932	0	-0.122	0	23.489	-0.665	-12.129	0	0	0	0	0	0	0
WT111(DD045F3F1DEA)	3.67	13108	2022-11-29 16:51:47.894	0.011	0.415	0.931	0.244	0	0	23.489	-0.665	-12.129	0	0	0	0	0	0	0
WT111(DD045F3F1DEA)	3.67	13108	2022-11-29 16:51:47.894	0.011	0.415	0.931	0.244	0	0	23.489	-0.665	-12.129	0	0	0	0	0	0	0
WT111(DD045F3F1DEA)	3.67	13108	2022-11-29 16:51:47.894	0.011	0.415	0.931	0.244	0	0	23.489	-0.665	-12.129	0	0	0	0	0	0	0
WT111(DD045F3F1DEA)	3.67	13108	2022-11-29 16:51:47.894	0.011	0.415	0.931	0.244	0	0	23.494	-0.665	-12.129	0	0	0	0	0	0	0
WT111(DD045F3F1DEA)	3.67	13108	2022-11-29 16:51:47.894	0.011	0.384	0.926	-0.549	0	0	23.489	-0.665	-12.129	0	0	0	0	0	0	0
WT111(DD045F3F1DEA)	3.67	13108	2022-11-29 16:51:47.926	0.011	0.384	0.926	-0.549	0	0	23.489	-0.665	-12.129	0	0	0	0	0	0	0
WT111(DD045F3F1DEA)	3.67	13108	2022-11-29 16:51:47.926	0.011	0.384	0.926	-0.549	0	0	23.483	-0.665	-12.129	0	0	0	0	0	0	0
WT111(DD045F3F1DEA)	3.67	13108	2022-11-29 16:51:47.926	0.011	0.384	0.926	-0.549	0	0	23.483	-0.665	-12.129	0	0	0	0	0	0	0
WT111(DD045F3F1DEA)	3.67	13108	2022-11-29 16:51:47.926	0.011	0.413	0.934	0.732	-0.061	0	23.483	-0.665	-12.129	0	0	0	0	0	0	0
WT111(DD045F3F1DEA)	3.67	13108	2022-11-29 16:51:47.926	0.011	0.413	0.934	0.732	-0.061	0	23.489	-0.665	-12.129	0	0	0	0	0	0	0
WT111(DD045F3F1DEA)	3.67	13108	2022-11-29 16:51:47.926	0.011	0.413	0.934	0.732	-0.061	0	23.489	-0.665	-12.129	0	0	0	0	0	0	0
WT111(DD045F3F1DEA)	3.67	13108	2022-11-29 16:51:47.926	0.011	0.413	0.934	0.732	-0.061	0	23.494	-0.67	-12.129	0	0	0	0	0	0	0
WT111(DD045F3F1DEA)	3.67	13108	2022-11-29 16:51:47.926	0.012	0.415	0.933	-0.305	0	0	23.494	-0.665	-12.129	0	0	0	0	0	0	0
WT111(DD045F3F1DEA)	3.67	13108	2022-11-29 16:51:47.988	0.012	0.415	0.933	-0.305	0	0	23.489	-0.665	-12.129	0	0	0	0	0	0	0
WT111(DD045F3F1DEA)	3.67	13108	2022-11-29 16:51:47.988	0.012	0.415	0.933	-0.305	0	0	23.489	-0.665	-12.129	0	0	0	0	0	0	0
WT111(DD045F3F1DEA)	3.67	13108	2022-11-29 16:51:47.988	0.012	0.415	0.933	-0.305	0	0	23.489	-0.665	-12.129	0	0	0	0	0	0	0
WT111(DD045F3F1DEA)	3.67	13108	2022-11-29 16:51:47.988	0.008	0.454	0.888	-0.061	0	0	23.489	-0.665	-12.129	0	0	0	0	0	0	0
WT111(DD045F3F1DEA)	3.67	13108	2022-11-29 16:51:47.988	0.008	0.454	0.888	-0.061	0	0	23.489	-0.665	-12.129	0	0	0	0	0	0	0
WT111(DD045F3F1DEA)	3.67	13108	2022-11-29 16:51:47.988	0.008	0.454	0.888	-0.061	0	0	23.489	-0.665	-12.129	0	0	0	0	0	0	0
WT111(DD045F3F1DEA)	3.67	13108	2022-11-29 16:51:47.988	0.008	0.454	0.888	-0.061	0	0	23.494	-0.665	-12.129	0	0	0	0	0	0	0
WT111(DD045F3F1DEA)	3.67	13108	2022-11-29 16:51:47.988	0.016	0.447	1.065	-1.343	-0.977	0	23.489	-0.67	-12.129	0	0	0	0	0	0	0
WT111(DD045F3F1DEA)	3.67	13108	2022-11-29 16:51:48.019	0.016	0.447	1.065	-1.343	-0.977	0	23.483	-0.676	-12.134	0	0	0	0	0	0	0
WT111(DD045F3F1DEA)	3.67	13108	2022-11-29 16:51:48.019	0.016	0.447	1.065	-1.343	-0.977	0	23.478	-0.681	-12.134	0	0	0	0	0	0	0
WT111(DD045F3F1DEA)	3.67	13108	2022-11-29 16:51:48.019	0.016	0.447	1.065	-1.343	-0.977	0	23.472	-0.687	-12.14	0	0	0	0	0	0	0
WT111(DD045F3F1DEA)	3.67	13108	2022-11-29 16:51:48.019	0.006	0.214	0.823	0.488	0.61	-0.916	23.472	-0.681	-12.145	0	0	0	0	0	0	0
WT111(DD045F3F1DEA)	3.67	13108	2022-11-29 16:51:48.019	0.006	0.214	0.823	0.488	0.61	-0.916	23.478	-0.676	-12.151	0	0	0	0	0	0	0
WT111(DD045F3F1DEA)	3.67	13108	2022-11-29 16:51:48.019	0.006	0.214	0.823	0.488	0.61	-0.916	23.478	-0.67	-12.156	0	0	0	0	0	0	0
WT111(DD045F3F1DEA)	3.67	13108	2022-11-29 16:51:48.019	0.006	0.214	0.823	0.488	0.61	-0.916	23.472	-0.665	-12.162	0	0	0	0	0	0	0
WT111(DD045F3F1DEA)	3.67	13108	2022-11-29 16:51:48.019	0.015	0.524	0.961	1.221	0	0.244	23.478	-0.665	-12.167	0	0	0	0	0	0	0
WT111(DD045F3F1DEA)	3.67	13108	2022-11-29 16:51:48.051	0.015	0.524	0.961	1.221	0	0.244	23.483	-0.665	-12.167	0	0	0	0	0	0	0
WT111(DD045F3F1DEA)	3.67	13108	2022-11-29 16:51:48.051	0.015	0.524	0.961	1.221	0	0.244	23.489	-0.665	-12.167	0	0	0	0	0	0	0
WT111(DD045F3F1DEA)	3.67	13108	2022-11-29 16:51:48.051	0.015	0.524	0.961	1.221	0	0.244	23.494	-0.665	-12.167	0	0	0	0	0	0	0
WT111(DD045F3F1DEA)	3.67	13108	2022-11-29 16:51:48.051	0.009	0.355	0.917	-0.427	0	0	23.494	-0.665	-12.173	0	0	0	0	0	0	0
WT111(DD045F3F1DEA)	3.67	13108	2022-11-29 16:51:48.051	0.009	0.355	0.917	-0.427	0	0	23.494	-0.665	-12.173	0	0	0	0	0	0	0
WT111(DD045F3F1DEA)	3.67	13108	2022-11-29 16:51:48.051	0.009	0.355	0.917	-0.427	0	0	23.489	-0.665	-12.178	0	0	0	0	0	0	0
WT111(DD045F3F1DEA)	3.67	13108	2022-11-29 16:51:48.051	0.009	0.355	0.917	-0.427	0	0	23.489	-0.665	-12.178	0	0	0	0	0	0	0
WT111(DD045F3F1DEA)	3.67	13108	2022-11-29 16:51:48.051	0.012	0.414	0.936	0.793	0	-0.061	23.489	-0.665	-12.178	0	0	0	0	0	0	0
WT111(DD045F3F1DEA)	3.67	13108	2022-11-29 16:51:48.113	0.012	0.414	0.936	0.793	0	-0.061	23.494	-0.665	-12.184	0	0	0	0	0	0	0
WT111(DD045F3F1DEA)	3.67	13108	2022-11-29 16:51:48.113	0.012	0.414	0.936	0.793	0	-0.061	23.494	-0.665	-12.184	0	0	0	0	0	0	0
WT111(DD045F3F1DEA)	3.67	13108	2022-11-29 16:51:48.113	0.012	0.414	0.936	0.793	0	-0.061	23.5	-0.665	-12.189	0	0	0	0	0	0	0
WT111(DD045F3F1DEA)	3.67	13108	2022-11-29 16:51:48.113	0.013	0.418	0.938	-0.549	0	0	23.494	-0.665	-12.189	0	0	0	0	0	0	0
WT111(DD045F3F1DEA)	3.67	13108	2022-11-29 16:51:48.113	0.013	0.418	0.938	-0.549	0	0	23.494	-0.665	-12.189	0	0	0	0	0	0	0
WT111(DD045F3F1DEA)	3.67	13108	2022-11-29 16:51:48.113	0.013	0.418	0.938	-0.549	0	0	23.489	-0.665	-12.189	0	0	0	0	0	0	0
WT111(DD045F3F1DEA)	3.67	13108	2022-11-29 16:51:48.113	0.013	0.418	0.938	-0.549	0	0	23.489	-0.665	-12.195	0	0	0	0	0	0	0
WT111(DD045F3F1DEA)	3.67	13108	2022-11-29 16:51:48.113	0.01	0.386	0.927	0.488	0	0	23.489	-0.665	-12.195	0	0	0	0	0	0	0
WT111(DD045F3F1DEA)	3.67	13108	2022-11-29 16:51:48.144	0.01	0.386	0.927	0.488	0	0	23.494	-0.665	-12.195	0	0	0	0	0	0	0
WT111(DD045F3F1DEA)	3.67	13108	2022-11-29 16:51:48.144	0.01	0.386	0.927	0.488	0	0	23.494	-0.665	-12.195	0	0	0	0	0	0	0
WT111(DD045F3F1DEA)	3.67	13108	2022-11-29 16:51:48.144	0.01	0.386	0.927	0.488	0	0	23.494	-0.665	-12.2	0	0	0	0	0	0	0
WT111(DD045F3F1DEA)	3.67	13108	2022-11-29 16:51:48.144	0.014	0.429	0.937	0	0	0	23.494	-0.665	-12.2	0	0	0	0	0	0	0
WT111(DD045F3F1DEA)	3.67	13108	2022-11-29 16:51:48.144	0.014	0.429	0.937	0	0	0	23.494	-0.665	-12.2	0	0	0	0	0	0	0
WT111(DD045F3F1DEA)	3.67	13108	2022-11-29 16:51:48.144	0.014	0.429	0.937	0	0	0	23.494	-0.665	-12.2	0	0	0	0	0	0	0
WT111(DD045F3F1DEA)	3.67	13108	2022-11-29 16:51:48.144	0.011	0.382	0.925	0	0	0	23.494	-0.665	-12.2	0	0	0	0	0	0	0
WT111(DD045F3F1DEA)	3.67	13108	2022-11-29 16:51:48.144	0.011	0.382	0.925	0	0	0	23.494	-0.665	-12.206	0	0	0	0	0	0	0
WT111(DD045F3F1DEA)	3.67	13108	2022-11-29 16:51:48.176	0.011	0.382	0.925	0	0	0	23.494	-0.665	-12.206	0	0	0	0	0	0	0
WT111(DD045F3F1DEA)	3.67	13108	2022-11-29 16:51:48.176	0.011	0.382	0.925	0	0	0	23.494	-0.665	-12.206	0	0	0	0	0	0	0
WT111(DD045F3F1DEA)	3.67	13108	2022-11-29 16:51:48.176	0.013	0.417	0.932	0.183	0	0	23.494	-0.665	-12.206	0	0	0	0	0	0	0
WT111(DD045F3F1DEA)	3.67	13108	2022-11-29 16:51:48.176	0.013	0.417	0.932	0.183	0	0	23.494	-0.665	-12.211	0	0	0	0	0	0	0
WT111(DD045F3F1DEA)	3.67	13108	2022-11-29 16:51:48.176	0.013	0.417	0.932	0.183	0	0	23.494	-0.665	-12.211	0	0	0	0	0	0	0
WT111(DD045F3F1DEA)	3.67	13108	2022-11-29 16:51:48.176	0.013	0.417	0.932	0.183	0	0	23.494	-0.665	-12.211	0	0	0	0	0	0	0
WT111(DD045F3F1DEA)	3.67	13108	2022-11-29 16:51:48.176	0.01	0.401	0.929	-0.244	0	0	23.494	-0.665	-12.211	0	0	0	0	0	0	0
WT111(DD045F3F1DEA)	3.67	13108	2022-11-29 16:51:48.176	0.01	0.401	0.929	-0.244	0	0	23.494	-0.665	-12.217	0	0	0	0	0	0	0
WT111(DD045F3F1DEA)	3.67	13108	2022-11-29 16:51:48.238	0.01	0.401	0.929	-0.244	0	0	23.494	-0.665	-12.217	0	0	0	0	0	0	0
WT111(DD045F3F1DEA)	3.67	13108	2022-11-29 16:51:48.238	0.01	0.401	0.929	-0.244	0	0	23.489	-0.665	-12.217	0	0	0	0	0	0	0
WT111(DD045F3F1DEA)	3.67	13108	2022-11-29 16:51:48.238	0.012	0.405	0.928	0	0	-0.061	23.489	-0.665	-12.217	0	0	0	0	0	0	0
WT111(DD045F3F1DEA)	3.67	13108	2022-11-29 16:51:48.238	0.012	0.405	0.928	0	0	-0.061	23.489	-0.665	-12.222	0	0	0	0	0	0	0
WT111(DD045F3F1DEA)	3.67	13108	2022-11-29 16:51:48.238	0.012	0.405	0.928	0	0	-0.061	23.489	-0.665	-12.222	0	0	0	0	0	0	0
WT111(DD045F3F1DEA)	3.67	13108	2022-11-29 16:51:48.238	0.012	0.405	0.928	0	0	-0.061	23.489	-0.665	-12.222	0	0	0	0	0	0	0
WT111(DD045F3F1DEA)	3.67	13108	2022-11-29 16:51:48.238	0.01	0.397	0.936	-0.122	0	0	23.489	-0.665	-12.222	0	0	0	0	0	0	0
WT111(DD045F3F1DEA)	3.67	13108	2022-11-29 16:51:48.238	0.01	0.397	0.936	-0.122	0	0	23.489	-0.665	-12.228	0	0	0	0	0	0	0
WT111(DD045F3F1DEA)	3.67	13108	2022-11-29 16:51:48.254	0.01	0.397	0.936	-0.122	0	0	23.489	-0.665	-12.228	0	0	0	0	0	0	0
WT111(DD045F3F1DEA)	3.67	13108	2022-11-29 16:51:48.254	0.01	0.397	0.936	-0.122	0	0	23.489	-0.665	-12.228	0	0	0	0	0	0	0
WT111(DD045F3F1DEA)	3.67	13108	2022-11-29 16:51:48.254	0.012	0.398	0.925	0.183	0	-0.061	23.489	-0.665	-12.228	0	0	0	0	0	0	0
WT111(DD045F3F1DEA)	3.67	13108	2022-11-29 16:51:48.254	0.012	0.398	0.925	0.183	0	-0.061	23.489	-0.665	-12.233	0	0	0	0	0	0	0
WT111(DD045F3F1DEA)	3.67	13108	2022-11-29 16:51:48.254	0.012	0.398	0.925	0.183	0	-0.061	23.489	-0.665	-12.233	0	0	0	0	0	0	0
WT111(DD045F3F1DEA)	3.67	13108	2022-11-29 16:51:48.254	0.012	0.398	0.925	0.183	0	-0.061	23.489	-0.665	-12.233	0	0	0	0	0	0	0
WT111(DD045F3F1DEA)	3.67	13108	2022-11-29 16:51:48.254	0.011	0.413	0.936	0.183	0	0	23.489	-0.665	-12.239	0	0	0	0	0	0	0
WT111(DD045F3F1DEA)	3.67	13108	2022-11-29 16:51:48.254	0.011	0.413	0.936	0.183	0	0	23.489	-0.665	-12.239	0	0	0	0	0	0	0
WT111(DD045F3F1DEA)	3.67	13108	2022-11-29 16:51:48.317	0.011	0.413	0.936	0.183	0	0	23.489	-0.665	-12.239	0	0	0	0	0	0	0
WT111(DD045F3F1DEA)	3.67	13108	2022-11-29 16:51:48.317	0.011	0.413	0.936	0.183	0	0	23.494	-0.665	-12.239	0	0	0	0	0	0	0
WT111(DD045F3F1DEA)	3.67	13108	2022-11-29 16:51:48.317	0.012	0.392	0.924	-0.061	0	0	23.489	-0.665	-12.244	0	0	0	0	0	0	0
WT111(DD045F3F1DEA)	3.67	13108	2022-11-29 16:51:48.317	0.012	0.392	0.924	-0.061	0	0	23.489	-0.665	-12.244	0	0	0	0	0	0	0
WT111(DD045F3F1DEA)	3.67	13108	2022-11-29 16:51:48.317	0.012	0.392	0.924	-0.061	0	0	23.489	-0.665	-12.244	0	0	0	0	0	0	0
WT111(DD045F3F1DEA)	3.67	13108	2022-11-29 16:51:48.317	0.012	0.392	0.924	-0.061	0	0	23.489	-0.665	-12.25	0	0	0	0	0	0	0
WT111(DD045F3F1DEA)	3.67	13108	2022-11-29 16:51:48.317	0.012	0.401	0.927	0	0	0	23.489	-0.665	-12.25	0	0	0	0	0	0	0
WT111(DD045F3F1DEA)	3.67	13108	2022-11-29 16:51:48.317	0.012	0.401	0.927	0	0	0	23.489	-0.665	-12.25	0	0	0	0	0	0	0
WT111(DD045F3F1DEA)	3.67	13108	2022-11-29 16:51:48.348	0.012	0.401	0.927	0	0	0	23.489	-0.665	-12.25	0	0	0	0	0	0	0
WT111(DD045F3F1DEA)	3.67	13108	2022-11-29 16:51:48.348	0.012	0.401	0.927	0	0	0	23.489	-0.665	-12.255	0	0	0	0	0	0	0
WT111(DD045F3F1DEA)	3.67	13108	2022-11-29 16:51:48.348	0.011	0.412	0.934	0	0	0	23.489	-0.665	-12.255	0	0	0	0	0	0	0
WT111(DD045F3F1DEA)	3.67	13108	2022-11-29 16:51:48.348	0.011	0.412	0.934	0	0	0	23.489	-0.665	-12.255	0	0	0	0	0	0	0
WT111(DD045F3F1DEA)	3.67	13108	2022-11-29 16:51:48.348	0.011	0.412	0.934	0	0	0	23.489	-0.665	-12.261	0	0	0	0	0	0	0
WT111(DD045F3F1DEA)	3.67	13108	2022-11-29 16:51:48.348	0.011	0.412	0.934	0	0	0	23.489	-0.665	-12.261	0	0	0	0	0	0	0
WT111(DD045F3F1DEA)	3.67	13108	2022-11-29 16:51:48.348	0.008	0.404	0.929	0.122	0	0	23.489	-0.665	-12.261	0	0	0	0	0	0	0
WT111(DD045F3F1DEA)	3.67	13108	2022-11-29 16:51:48.348	0.008	0.404	0.929	0.122	0	0	23.489	-0.665	-12.261	0	0	0	0	0	0	0
WT111(DD045F3F1DEA)	3.67	13108	2022-11-29 16:51:48.379	0.008	0.404	0.929	0.122	0	0	23.489	-0.665	-12.266	0	0	0	0	0	0	0
WT111(DD045F3F1DEA)	3.67	13108	2022-11-29 16:51:48.379	0.008	0.404	0.929	0.122	0	0	23.489	-0.665	-12.266	0	0	0	0	0	0	0
WT111(DD045F3F1DEA)	3.67	13108	2022-11-29 16:51:48.379	0.014	0.413	0.934	-0.244	0	0	23.489	-0.665	-12.266	0	0	0	0	0	0	0
WT111(DD045F3F1DEA)	3.67	13108	2022-11-29 16:51:48.379	0.014	0.413	0.934	-0.244	0	0	23.489	-0.665	-12.272	0	0	0	0	0	0	0
WT111(DD045F3F1DEA)	3.67	13108	2022-11-29 16:51:48.379	0.014	0.413	0.934	-0.244	0	0	23.483	-0.665	-12.272	0	0	0	0	0	0	0
WT111(DD045F3F1DEA)	3.67	13108	2022-11-29 16:51:48.379	0.014	0.413	0.934	-0.244	0	0	23.483	-0.665	-12.272	0	0	0	0	0	0	0
WT111(DD045F3F1DEA)	3.67	13108	2022-11-29 16:51:48.379	0.012	0.385	0.926	0.122	0	0	23.483	-0.665	-12.277	0	0	0	0	0	0	0
WT111(DD045F3F1DEA)	3.67	13108	2022-11-29 16:51:48.379	0.012	0.385	0.926	0.122	0	0	23.483	-0.665	-12.277	0	0	0	0	0	0	0
WT111(DD045F3F1DEA)	3.67	13108	2022-11-29 16:51:48.410	0.012	0.385	0.926	0.122	0	0	23.489	-0.665	-12.277	0	0	0	0	0	0	0
WT111(DD045F3F1DEA)	3.67	13108	2022-11-29 16:51:48.410	0.012	0.385	0.926	0.122	0	0	23.489	-0.665	-12.277	0	0	0	0	0	0	0
WT111(DD045F3F1DEA)	3.67	13108	2022-11-29 16:51:48.410	0.012	0.426	0.936	-0.122	0	0	23.483	-0.665	-12.283	0	0	0	0	0	0	0
WT111(DD045F3F1DEA)	3.67	13108	2022-11-29 16:51:48.410	0.012	0.426	0.936	-0.122	0	0	23.483	-0.665	-12.283	0	0	0	0	0	0	0
WT111(DD045F3F1DEA)	3.67	13108	2022-11-29 16:51:48.410	0.012	0.426	0.936	-0.122	0	0	23.483	-0.665	-12.283	0	0	0	0	0	0	0
WT111(DD045F3F1DEA)	3.67	13108	2022-11-29 16:51:48.410	0.012	0.426	0.936	-0.122	0	0	23.483	-0.665	-12.288	0	0	0	0	0	0	0
WT111(DD045F3F1DEA)	3.67	13108	2022-11-29 16:51:48.410	0.011	0.382	0.927	0.244	0	0	23.483	-0.665	-12.288	0	0	0	0	0	0	0
WT111(DD045F3F1DEA)	3.67	13108	2022-11-29 16:51:48.410	0.011	0.382	0.927	0.244	0	0	23.489	-0.665	-12.288	0	0	0	0	0	0	0
WT111(DD045F3F1DEA)	3.67	13108	2022-11-29 16:51:48.473	0.011	0.382	0.927	0.244	0	0	23.489	-0.665	-12.294	0	0	0	0	0	0	0
WT111(DD045F3F1DEA)	3.67	13108	2022-11-29 16:51:48.473	0.011	0.382	0.927	0.244	0	0	23.489	-0.665	-12.294	0	0	0	0	0	0	0
WT111(DD045F3F1DEA)	3.67	13108	2022-11-29 16:51:48.473	0.011	0.41	0.929	0	0	0	23.489	-0.665	-12.294	0	0	0	0	0	0	0
WT111(DD045F3F1DEA)	3.67	13108	2022-11-29 16:51:48.473	0.011	0.41	0.929	0	0	0	23.489	-0.665	-12.299	0	0	0	0	0	0	0
WT111(DD045F3F1DEA)	3.67	13108	2022-11-29 16:51:48.473	0.011	0.41	0.929	0	0	0	23.489	-0.665	-12.299	0	0	0	0	0	0	0
WT111(DD045F3F1DEA)	3.67	13108	2022-11-29 16:51:48.473	0.011	0.41	0.929	0	0	0	23.489	-0.665	-12.299	0	0	0	0	0	0	0
WT111(DD045F3F1DEA)	3.67	13108	2022-11-29 16:51:48.473	0.012	0.401	0.931	0	0	0	23.489	-0.665	-12.305	0	0	0	0	0	0	0
WT111(DD045F3F1DEA)	3.67	13108	2022-11-29 16:51:48.473	0.012	0.401	0.931	0	0	0	23.489	-0.665	-12.305	0	0	0	0	0	0	0
WT111(DD045F3F1DEA)	3.67	13108	2022-11-29 16:51:48.535	0.012	0.401	0.931	0	0	0	23.489	-0.665	-12.305	0	0	0	0	0	0	0
WT111(DD045F3F1DEA)	3.67	13108	2022-11-29 16:51:48.535	0.012	0.401	0.931	0	0	0	23.489	-0.659	-12.31	0	0	0	0	0	0	0
WT111(DD045F3F1DEA)	3.67	13108	2022-11-29 16:51:48.535	0.012	0.405	0.937	0	0	0	23.489	-0.659	-12.31	0	0	0	0	0	0	0

## Sheet: 14Hz
设备名称	电压	版本	片上时间	加速度X(g)	加速度Y(g)	加速度Z(g)	角速度X(°/s)	角速度Y(°/s)	角速度Z(°/s)	角度X(°)	角度Y(°)	角度Z(°)	磁场X	磁场Y	磁场Z	四元数0	四元数1	四元数2	四元数3	状态
WT111(DD045F3F1DEA)	3.66	13108	2022-11-29 16:57:14.300	0.013	0.405	0.931	0.122	0	0	23.395	-0.615	-13.497	0	0	0	0	0	0	0
WT111(DD045F3F1DEA)	3.66	13108	2022-11-29 16:57:14.300	0.013	0.405	0.931	0.122	0	0	23.395	-0.615	-13.497	0	0	0	0	0	0	0
WT111(DD045F3F1DEA)	3.66	13108	2022-11-29 16:57:14.362	0.011	0.401	0.932	-0.427	0	0	23.39	-0.615	-13.497	0	0	0	0	0	0	0
WT111(DD045F3F1DEA)	3.66	13108	2022-11-29 16:57:14.362	0.011	0.401	0.932	-0.427	0	0	23.39	-0.615	-13.497	0	0	0	0	0	0	0
WT111(DD045F3F1DEA)	3.66	13108	2022-11-29 16:57:14.362	0.011	0.401	0.932	-0.427	0	0	23.39	-0.615	-13.497	0	0	0	0	0	0	0
WT111(DD045F3F1DEA)	3.66	13108	2022-11-29 16:57:14.362	0.011	0.401	0.932	-0.427	0	0	23.384	-0.615	-13.497	0	0	0	0	0	0	0
WT111(DD045F3F1DEA)	3.66	13108	2022-11-29 16:57:14.362	0.012	0.407	0.935	0.122	0.061	0	23.39	-0.615	-13.497	0	0	0	0	0	0	0
WT111(DD045F3F1DEA)	3.66	13108	2022-11-29 16:57:14.362	0.012	0.407	0.935	0.122	0.061	0	23.39	-0.615	-13.502	0	0	0	0	0	0	0
WT111(DD045F3F1DEA)	3.66	13108	2022-11-29 16:57:14.362	0.012	0.407	0.935	0.122	0.061	0	23.39	-0.615	-13.502	0	0	0	0	0	0	0
WT111(DD045F3F1DEA)	3.66	13108	2022-11-29 16:57:14.362	0.012	0.407	0.935	0.122	0.061	0	23.39	-0.615	-13.502	0	0	0	0	0	0	0
WT111(DD045F3F1DEA)	3.66	13108	2022-11-29 16:57:14.394	0.011	0.399	0.921	0.366	0.122	0	23.39	-0.615	-13.502	0	0	0	0	0	0	0
WT111(DD045F3F1DEA)	3.66	13108	2022-11-29 16:57:14.394	0.011	0.399	0.921	0.366	0.122	0	23.395	-0.615	-13.502	0	0	0	0	0	0	0
WT111(DD045F3F1DEA)	3.66	13108	2022-11-29 16:57:14.394	0.011	0.399	0.921	0.366	0.122	0	23.395	-0.61	-13.502	0	0	0	0	0	0	0
WT111(DD045F3F1DEA)	3.66	13108	2022-11-29 16:57:14.394	0.011	0.399	0.921	0.366	0.122	0	23.395	-0.61	-13.502	0	0	0	0	0	0	0
WT111(DD045F3F1DEA)	3.66	13108	2022-11-29 16:57:14.394	0.012	0.397	0.945	-0.366	0.183	0	23.395	-0.61	-13.502	0	0	0	0	0	0	0
WT111(DD045F3F1DEA)	3.66	13108	2022-11-29 16:57:14.394	0.012	0.397	0.945	-0.366	0.183	0	23.395	-0.61	-13.502	0	0	0	0	0	0	0
WT111(DD045F3F1DEA)	3.66	13108	2022-11-29 16:57:14.394	0.012	0.397	0.945	-0.366	0.183	0	23.39	-0.61	-13.508	0	0	0	0	0	0	0
WT111(DD045F3F1DEA)	3.66	13108	2022-11-29 16:57:14.394	0.012	0.397	0.945	-0.366	0.183	0	23.39	-0.61	-13.508	0	0	0	0	0	0	0
WT111(DD045F3F1DEA)	3.66	13108	2022-11-29 16:57:14.425	0.011	0.429	0.93	0.305	0	0	23.39	-0.61	-13.508	0	0	0	0	0	0	0
WT111(DD045F3F1DEA)	3.66	13108	2022-11-29 16:57:14.425	0.011	0.429	0.93	0.305	0	0	23.395	-0.61	-13.508	0	0	0	0	0	0	0
WT111(DD045F3F1DEA)	3.66	13108	2022-11-29 16:57:14.425	0.011	0.429	0.93	0.305	0	0	23.395	-0.61	-13.508	0	0	0	0	0	0	0
WT111(DD045F3F1DEA)	3.66	13108	2022-11-29 16:57:14.425	0.011	0.429	0.93	0.305	0	0	23.395	-0.61	-13.508	0	0	0	0	0	0	0
WT111(DD045F3F1DEA)	3.66	13108	2022-11-29 16:57:14.425	0.011	0.392	0.931	-0.366	0	0	23.395	-0.61	-13.508	0	0	0	0	0	0	0
WT111(DD045F3F1DEA)	3.66	13108	2022-11-29 16:57:14.425	0.011	0.392	0.931	-0.366	0	0	23.395	-0.61	-13.513	0	0	0	0	0	0	0
WT111(DD045F3F1DEA)	3.66	13108	2022-11-29 16:57:14.425	0.011	0.392	0.931	-0.366	0	0	23.395	-0.61	-13.513	0	0	0	0	0	0	0
WT111(DD045F3F1DEA)	3.66	13108	2022-11-29 16:57:14.425	0.011	0.392	0.931	-0.366	0	0	23.39	-0.61	-13.513	0	0	0	0	0	0	0
WT111(DD045F3F1DEA)	3.66	13108	2022-11-29 16:57:14.456	0.012	0.401	0.927	-0.549	-0.061	0	23.39	-0.61	-13.513	0	0	0	0	0	0	0
WT111(DD045F3F1DEA)	3.66	13108	2022-11-29 16:57:14.456	0.012	0.401	0.927	-0.549	-0.061	0	23.384	-0.61	-13.513	0	0	0	0	0	0	0
WT111(DD045F3F1DEA)	3.66	13108	2022-11-29 16:57:14.456	0.012	0.401	0.927	-0.549	-0.061	0	23.384	-0.61	-13.513	0	0	0	0	0	0	0
WT111(DD045F3F1DEA)	3.66	13108	2022-11-29 16:57:14.456	0.012	0.401	0.927	-0.549	-0.061	0	23.379	-0.61	-13.513	0	0	0	0	0	0	0
WT111(DD045F3F1DEA)	3.66	13108	2022-11-29 16:57:14.456	0.01	0.417	0.932	0.366	0	0	23.384	-0.61	-13.519	0	0	0	0	0	0	0
WT111(DD045F3F1DEA)	3.66	13108	2022-11-29 16:57:14.456	0.01	0.417	0.932	0.366	0	0	23.384	-0.61	-13.519	0	0	0	0	0	0	0
WT111(DD045F3F1DEA)	3.66	13108	2022-11-29 16:57:14.456	0.01	0.417	0.932	0.366	0	0	23.39	-0.61	-13.519	0	0	0	0	0	0	0
WT111(DD045F3F1DEA)	3.66	13108	2022-11-29 16:57:14.456	0.01	0.417	0.932	0.366	0	0	23.39	-0.61	-13.519	0	0	0	0	0	0	0
WT111(DD045F3F1DEA)	3.66	13108	2022-11-29 16:57:14.503	0.013	0.398	0.929	0	0	0	23.39	-0.61	-13.519	0	0	0	0	0	0	0
WT111(DD045F3F1DEA)	3.66	13108	2022-11-29 16:57:14.503	0.013	0.398	0.929	0	0	0	23.39	-0.61	-13.519	0	0	0	0	0	0	0
WT111(DD045F3F1DEA)	3.66	13108	2022-11-29 16:57:14.503	0.013	0.398	0.929	0	0	0	23.39	-0.61	-13.519	0	0	0	0	0	0	0
WT111(DD045F3F1DEA)	3.66	13108	2022-11-29 16:57:14.503	0.01	0.39	0.924	-0.488	0	0	23.39	-0.61	-13.524	0	0	0	0	0	0	0
WT111(DD045F3F1DEA)	3.66	13108	2022-11-29 16:57:14.503	0.01	0.39	0.924	-0.488	0	0	23.39	-0.61	-13.524	0	0	0	0	0	0	0
WT111(DD045F3F1DEA)	3.66	13108	2022-11-29 16:57:14.503	0.01	0.39	0.924	-0.488	0	0	23.384	-0.61	-13.524	0	0	0	0	0	0	0
WT111(DD045F3F1DEA)	3.66	13108	2022-11-29 16:57:14.503	0.01	0.39	0.924	-0.488	0	0	23.384	-0.61	-13.524	0	0	0	0	0	0	0
WT111(DD045F3F1DEA)	3.66	13108	2022-11-29 16:57:14.503	0.012	0.405	0.936	-0.183	0	0	23.384	-0.61	-13.524	0	0	0	0	0	0	0
WT111(DD045F3F1DEA)	3.66	13108	2022-11-29 16:57:14.566	0.012	0.405	0.936	-0.183	0	0	23.379	-0.61	-13.524	0	0	0	0	0	0	0
WT111(DD045F3F1DEA)	3.66	13108	2022-11-29 16:57:14.566	0.012	0.405	0.936	-0.183	0	0	23.379	-0.61	-13.524	0	0	0	0	0	0	0
WT111(DD045F3F1DEA)	3.66	13108	2022-11-29 16:57:14.566	0.012	0.405	0.936	-0.183	0	0	23.379	-0.615	-13.53	0	0	0	0	0	0	0
WT111(DD045F3F1DEA)	3.66	13108	2022-11-29 16:57:14.566	0.012	0.406	0.932	0.183	0	0	23.379	-0.615	-13.53	0	0	0	0	0	0	0
WT111(DD045F3F1DEA)	3.66	13108	2022-11-29 16:57:14.566	0.012	0.406	0.932	0.183	0	0	23.379	-0.615	-13.53	0	0	0	0	0	0	0
WT111(DD045F3F1DEA)	3.66	13108	2022-11-29 16:57:14.566	0.012	0.406	0.932	0.183	0	0	23.384	-0.615	-13.53	0	0	0	0	0	0	0
WT111(DD045F3F1DEA)	3.66	13108	2022-11-29 16:57:14.566	0.012	0.406	0.932	0.183	0	0	23.384	-0.615	-13.53	0	0	0	0	0	0	0
WT111(DD045F3F1DEA)	3.66	13108	2022-11-29 16:57:14.566	0.01	0.398	0.917	-0.366	0	0	23.384	-0.615	-13.53	0	0	0	0	0	0	0
WT111(DD045F3F1DEA)	3.66	13108	2022-11-29 16:57:14.597	0.01	0.398	0.917	-0.366	0	0	23.379	-0.615	-13.53	0	0	0	0	0	0	0
WT111(DD045F3F1DEA)	3.66	13108	2022-11-29 16:57:14.597	0.01	0.398	0.917	-0.366	0	0	23.379	-0.615	-13.535	0	0	0	0	0	0	0
WT111(DD045F3F1DEA)	3.66	13108	2022-11-29 16:57:14.597	0.01	0.398	0.917	-0.366	0	0	23.379	-0.615	-13.535	0	0	0	0	0	0	0
WT111(DD045F3F1DEA)	3.66	13108	2022-11-29 16:57:14.597	0.01	0.393	0.931	-0.183	0	0	23.373	-0.615	-13.535	0	0	0	0	0	0	0
WT111(DD045F3F1DEA)	3.66	13108	2022-11-29 16:57:14.597	0.01	0.393	0.931	-0.183	0	0	23.373	-0.615	-13.535	0	0	0	0	0	0	0
WT111(DD045F3F1DEA)	3.66	13108	2022-11-29 16:57:14.597	0.01	0.393	0.931	-0.183	0	0	23.373	-0.615	-13.535	0	0	0	0	0	0	0
WT111(DD045F3F1DEA)	3.66	13108	2022-11-29 16:57:14.597	0.01	0.393	0.931	-0.183	0	0	23.373	-0.615	-13.535	0	0	0	0	0	0	0
WT111(DD045F3F1DEA)	3.66	13108	2022-11-29 16:57:14.597	0.014	0.419	0.942	0.549	0.122	0	23.373	-0.615	-13.535	0	0	0	0	0	0	0
WT111(DD045F3F1DEA)	3.66	13108	2022-11-29 16:57:14.628	0.014	0.419	0.942	0.549	0.122	0	23.379	-0.61	-13.535	0	0	0	0	0	0	0
WT111(DD045F3F1DEA)	3.66	13108	2022-11-29 16:57:14.628	0.014	0.419	0.942	0.549	0.122	0	23.379	-0.61	-13.535	0	0	0	0	0	0	0
WT111(DD045F3F1DEA)	3.66	13108	2022-11-29 16:57:14.628	0.014	0.419	0.942	0.549	0.122	0	23.384	-0.61	-13.541	0	0	0	0	0	0	0
WT111(DD045F3F1DEA)	3.66	13108	2022-11-29 16:57:14.628	0.012	0.405	0.936	-0.854	0.061	0	23.379	-0.61	-13.541	0	0	0	0	0	0	0
WT111(DD045F3F1DEA)	3.66	13108	2022-11-29 16:57:14.628	0.012	0.405	0.936	-0.854	0.061	0	23.379	-0.61	-13.541	0	0	0	0	0	0	0
WT111(DD045F3F1DEA)	3.66	13108	2022-11-29 16:57:14.628	0.012	0.405	0.936	-0.854	0.061	0	23.373	-0.61	-13.541	0	0	0	0	0	0	0
WT111(DD045F3F1DEA)	3.66	13108	2022-11-29 16:57:14.628	0.012	0.405	0.936	-0.854	0.061	0	23.368	-0.61	-13.541	0	0	0	0	0	0	0
WT111(DD045F3F1DEA)	3.66	13108	2022-11-29 16:57:14.628	0.012	0.396	0.924	0.427	0	0	23.373	-0.61	-13.541	0	0	0	0	0	0	0
WT111(DD045F3F1DEA)	3.66	13108	2022-11-29 16:57:14.659	0.012	0.396	0.924	0.427	0	0	23.373	-0.61	-13.541	0	0	0	0	0	0	0
WT111(DD045F3F1DEA)	3.66	13108	2022-11-29 16:57:14.659	0.012	0.396	0.924	0.427	0	0	23.373	-0.61	-13.541	0	0	0	0	0	0	0
WT111(DD045F3F1DEA)	3.66	13108	2022-11-29 16:57:14.659	0.012	0.396	0.924	0.427	0	0	23.379	-0.61	-13.546	0	0	0	0	0	0	0
WT111(DD045F3F1DEA)	3.66	13108	2022-11-29 16:57:14.659	0.012	0.416	0.942	0	0.061	0	23.379	-0.61	-13.546	0	0	0	0	0	0	0
WT111(DD045F3F1DEA)	3.66	13108	2022-11-29 16:57:14.659	0.012	0.416	0.942	0	0.061	0	23.379	-0.61	-13.546	0	0	0	0	0	0	0
WT111(DD045F3F1DEA)	3.66	13108	2022-11-29 16:57:14.659	0.012	0.416	0.942	0	0.061	0	23.379	-0.61	-13.546	0	0	0	0	0	0	0
WT111(DD045F3F1DEA)	3.66	13108	2022-11-29 16:57:14.659	0.012	0.416	0.942	0	0.061	0	23.379	-0.61	-13.546	0	0	0	0	0	0	0
WT111(DD045F3F1DEA)	3.66	13108	2022-11-29 16:57:14.659	0.009	0.379	0.919	-0.061	0	0	23.379	-0.61	-13.546	0	0	0	0	0	0	0
WT111(DD045F3F1DEA)	3.66	13108	2022-11-29 16:57:14.722	0.009	0.379	0.919	-0.061	0	0	23.379	-0.61	-13.546	0	0	0	0	0	0	0
WT111(DD045F3F1DEA)	3.66	13108	2022-11-29 16:57:14.722	0.009	0.379	0.919	-0.061	0	0	23.379	-0.61	-13.546	0	0	0	0	0	0	0
WT111(DD045F3F1DEA)	3.66	13108	2022-11-29 16:57:14.722	0.009	0.379	0.919	-0.061	0	0	23.379	-0.61	-13.546	0	0	0	0	0	0	0
WT111(DD045F3F1DEA)	3.66	13108	2022-11-29 16:57:14.722	0.016	0.438	0.952	-0.366	0.122	0	23.373	-0.61	-13.552	0	0	0	0	0	0	0
WT111(DD045F3F1DEA)	3.66	13108	2022-11-29 16:57:14.722	0.016	0.438	0.952	-0.366	0.122	0	23.373	-0.61	-13.552	0	0	0	0	0	0	0
WT111(DD045F3F1DEA)	3.66	13108	2022-11-29 16:57:14.722	0.016	0.438	0.952	-0.366	0.122	0	23.373	-0.61	-13.552	0	0	0	0	0	0	0
WT111(DD045F3F1DEA)	3.66	13108	2022-11-29 16:57:14.722	0.016	0.438	0.952	-0.366	0.122	0	23.368	-0.61	-13.552	0	0	0	0	0	0	0
WT111(DD045F3F1DEA)	3.66	13108	2022-11-29 16:57:14.722	0.013	0.373	0.922	0	0	0	23.373	-0.61	-13.552	0	0	0	0	0	0	0
WT111(DD045F3F1DEA)	3.66	13108	2022-11-29 16:57:14.784	0.013	0.373	0.922	0	0	0	23.373	-0.61	-13.552	0	0	0	0	0	0	0
WT111(DD045F3F1DEA)	3.66	13108	2022-11-29 16:57:14.784	0.013	0.373	0.922	0	0	0	23.373	-0.61	-13.552	0	0	0	0	0	0	0
WT111(DD045F3F1DEA)	3.66	13108	2022-11-29 16:57:14.784	0.013	0.373	0.922	0	0	0	23.368	-0.61	-13.552	0	0	0	0	0	0	0
WT111(DD045F3F1DEA)	3.66	13108	2022-11-29 16:57:14.784	0.01	0.431	0.921	-0.061	0.305	0	23.368	-0.61	-13.552	0	0	0	0	0	0	0
WT111(DD045F3F1DEA)	3.66	13108	2022-11-29 16:57:14.784	0.01	0.431	0.921	-0.061	0.305	0	23.368	-0.61	-13.552	0	0	0	0	0	0	0
WT111(DD045F3F1DEA)	3.66	13108	2022-11-29 16:57:14.784	0.01	0.431	0.921	-0.061	0.305	0	23.368	-0.61	-13.552	0	0	0	0	0	0	0
WT111(DD045F3F1DEA)	3.66	13108	2022-11-29 16:57:14.784	0.01	0.431	0.921	-0.061	0.305	0	23.368	-0.604	-13.552	0	0	0	0	0	0	0
WT111(DD045F3F1DEA)	3.66	13108	2022-11-29 16:57:14.784	0.012	0.388	0.945	-0.793	0.122	0	23.368	-0.604	-13.552	0	0	0	0	0	0	0
WT111(DD045F3F1DEA)	3.66	13108	2022-11-29 16:57:14.815	0.012	0.388	0.945	-0.793	0.122	0	23.362	-0.604	-13.552	0	0	0	0	0	0	0
WT111(DD045F3F1DEA)	3.66	13108	2022-11-29 16:57:14.815	0.012	0.388	0.945	-0.793	0.122	0	23.362	-0.604	-13.557	0	0	0	0	0	0	0
WT111(DD045F3F1DEA)	3.66	13108	2022-11-29 16:57:14.815	0.012	0.388	0.945	-0.793	0.122	0	23.357	-0.604	-13.557	0	0	0	0	0	0	0
WT111(DD045F3F1DEA)	3.66	13108	2022-11-29 16:57:14.815	0.01	0.425	0.916	2.441	-0.916	0	23.368	-0.61	-13.557	0	0	0	0	0	0	0
WT111(DD045F3F1DEA)	3.66	13108	2022-11-29 16:57:14.815	0.01	0.425	0.916	2.441	-0.916	0	23.379	-0.615	-13.552	0	0	0	0	0	0	0
WT111(DD045F3F1DEA)	3.66	13108	2022-11-29 16:57:14.815	0.01	0.425	0.916	2.441	-0.916	0	23.395	-0.615	-13.552	0	0	0	0	0	0	0
WT111(DD045F3F1DEA)	3.66	13108	2022-11-29 16:57:14.815	0.01	0.425	0.916	2.441	-0.916	0	23.406	-0.621	-13.552	0	0	0	0	0	0	0
WT111(DD045F3F1DEA)	3.66	13108	2022-11-29 16:57:14.815	0.006	0.345	0.896	-1.77	0.427	-0.427	23.401	-0.621	-13.552	0	0	0	0	0	0	0
WT111(DD045F3F1DEA)	3.66	13108	2022-11-29 16:57:14.847	0.006	0.345	0.896	-1.77	0.427	-0.427	23.39	-0.615	-13.552	0	0	0	0	0	0	0
WT111(DD045F3F1DEA)	3.66	13108	2022-11-29 16:57:14.847	0.006	0.345	0.896	-1.77	0.427	-0.427	23.379	-0.615	-13.552	0	0	0	0	0	0	0
WT111(DD045F3F1DEA)	3.66	13108	2022-11-29 16:57:14.847	0.006	0.345	0.896	-1.77	0.427	-0.427	23.373	-0.61	-13.552	0	0	0	0	0	0	0
WT111(DD045F3F1DEA)	3.66	13108	2022-11-29 16:57:14.847	0.018	0.459	0.988	0.122	0.366	0.244	23.373	-0.61	-13.546	0	0	0	0	0	0	0
WT111(DD045F3F1DEA)	3.66	13108	2022-11-29 16:57:14.847	0.018	0.459	0.988	0.122	0.366	0.244	23.373	-0.61	-13.541	0	0	0	0	0	0	0
WT111(DD045F3F1DEA)	3.66	13108	2022-11-29 16:57:14.847	0.018	0.459	0.988	0.122	0.366	0.244	23.373	-0.61	-13.535	0	0	0	0	0	0	0
WT111(DD045F3F1DEA)	3.66	13108	2022-11-29 16:57:14.847	0.018	0.459	0.988	0.122	0.366	0.244	23.373	-0.604	-13.535	0	0	0	0	0	0	0
WT111(DD045F3F1DEA)	3.66	13108	2022-11-29 16:57:14.847	0.007	0.369	0.896	-0.183	0	-0.061	23.373	-0.604	-13.53	0	0	0	0	0	0	0
WT111(DD045F3F1DEA)	3.66	13108	2022-11-29 16:57:14.862	0.007	0.369	0.896	-0.183	0	-0.061	23.373	-0.604	-13.53	0	0	0	0	0	0	0
WT111(DD045F3F1DEA)	3.66	13108	2022-11-29 16:57:14.862	0.007	0.369	0.896	-0.183	0	-0.061	23.373	-0.604	-13.524	0	0	0	0	0	0	0
WT111(DD045F3F1DEA)	3.66	13108	2022-11-29 16:57:14.862	0.007	0.369	0.896	-0.183	0	-0.061	23.373	-0.604	-13.524	0	0	0	0	0	0	0
WT111(DD045F3F1DEA)	3.66	13108	2022-11-29 16:57:14.862	0.012	0.441	0.956	-0.244	0.061	-0.122	23.368	-0.604	-13.524	0	0	0	0	0	0	0
WT111(DD045F3F1DEA)	3.66	13108	2022-11-29 16:57:14.862	0.012	0.441	0.956	-0.244	0.061	-0.122	23.368	-0.604	-13.519	0	0	0	0	0	0	0
WT111(DD045F3F1DEA)	3.66	13108	2022-11-29 16:57:14.862	0.012	0.441	0.956	-0.244	0.061	-0.122	23.368	-0.604	-13.519	0	0	0	0	0	0	0
WT111(DD045F3F1DEA)	3.66	13108	2022-11-29 16:57:14.862	0.012	0.441	0.956	-0.244	0.061	-0.122	23.368	-0.604	-13.513	0	0	0	0	0	0	0
WT111(DD045F3F1DEA)	3.66	13108	2022-11-29 16:57:14.862	0.011	0.36	0.917	0	0.061	0	23.368	-0.604	-13.513	0	0	0	0	0	0	0
WT111(DD045F3F1DEA)	3.66	13108	2022-11-29 16:57:14.894	0.011	0.36	0.917	0	0.061	0	23.368	-0.604	-13.508	0	0	0	0	0	0	0
WT111(DD045F3F1DEA)	3.66	13108	2022-11-29 16:57:14.894	0.011	0.36	0.917	0	0.061	0	23.368	-0.604	-13.508	0	0	0	0	0	0	0
WT111(DD045F3F1DEA)	3.66	13108	2022-11-29 16:57:14.894	0.011	0.36	0.917	0	0.061	0	23.368	-0.604	-13.502	0	0	0	0	0	0	0
WT111(DD045F3F1DEA)	3.66	13108	2022-11-29 16:57:14.894	0.01	0.43	0.93	0.61	0	0.061	23.368	-0.604	-13.502	0	0	0	0	0	0	0
WT111(DD045F3F1DEA)	3.66	13108	2022-11-29 16:57:14.894	0.01	0.43	0.93	0.61	0	0.061	23.373	-0.604	-13.497	0	0	0	0	0	0	0
WT111(DD045F3F1DEA)	3.66	13108	2022-11-29 16:57:14.894	0.01	0.43	0.93	0.61	0	0.061	23.379	-0.604	-13.497	0	0	0	0	0	0	0
WT111(DD045F3F1DEA)	3.66	13108	2022-11-29 16:57:14.894	0.01	0.43	0.93	0.61	0	0.061	23.379	-0.604	-13.491	0	0	0	0	0	0	0
WT111(DD045F3F1DEA)	3.66	13108	2022-11-29 16:57:14.894	0.012	0.41	0.936	-0.793	0	-0.061	23.379	-0.604	-13.486	0	0	0	0	0	0	0
WT111(DD045F3F1DEA)	3.66	13108	2022-11-29 16:57:14.925	0.012	0.41	0.936	-0.793	0	-0.061	23.373	-0.604	-13.486	0	0	0	0	0	0	0
WT111(DD045F3F1DEA)	3.66	13108	2022-11-29 16:57:14.925	0.012	0.41	0.936	-0.793	0	-0.061	23.368	-0.604	-13.48	0	0	0	0	0	0	0
WT111(DD045F3F1DEA)	3.66	13108	2022-11-29 16:57:14.925	0.012	0.41	0.936	-0.793	0	-0.061	23.368	-0.604	-13.475	0	0	0	0	0	0	0
WT111(DD045F3F1DEA)	3.66	13108	2022-11-29 16:57:14.925	0.011	0.385	0.932	0.671	0.061	0	23.368	-0.604	-13.475	0	0	0	0	0	0	0
WT111(DD045F3F1DEA)	3.66	13108	2022-11-29 16:57:14.925	0.011	0.385	0.932	0.671	0.061	0	23.373	-0.604	-13.469	0	0	0	0	0	0	0
WT111(DD045F3F1DEA)	3.66	13108	2022-11-29 16:57:14.925	0.011	0.385	0.932	0.671	0.061	0	23.379	-0.604	-13.464	0	0	0	0	0	0	0
WT111(DD045F3F1DEA)	3.66	13108	2022-11-29 16:57:14.925	0.011	0.385	0.932	0.671	0.061	0	23.379	-0.604	-13.458	0	0	0	0	0	0	0
WT111(DD045F3F1DEA)	3.66	13108	2022-11-29 16:57:14.925	0.011	0.42	0.933	-0.732	0.061	-0.061	23.379	-0.604	-13.453	0	0	0	0	0	0	0
WT111(DD045F3F1DEA)	3.66	13108	2022-11-29 16:57:14.956	0.011	0.42	0.933	-0.732	0.061	-0.061	23.373	-0.604	-13.453	0	0	0	0	0	0	0
WT111(DD045F3F1DEA)	3.66	13108	2022-11-29 16:57:14.956	0.011	0.42	0.933	-0.732	0.061	-0.061	23.368	-0.604	-13.447	0	0	0	0	0	0	0
WT111(DD045F3F1DEA)	3.66	13108	2022-11-29 16:57:14.956	0.011	0.42	0.933	-0.732	0.061	-0.061	23.368	-0.604	-13.442	0	0	0	0	0	0	0
WT111(DD045F3F1DEA)	3.66	13108	2022-11-29 16:57:14.956	0.012	0.384	0.925	0.427	-0.061	0	23.368	-0.604	-13.442	0	0	0	0	0	0	0
WT111(DD045F3F1DEA)	3.66	13108	2022-11-29 16:57:14.956	0.012	0.384	0.925	0.427	-0.061	0	23.373	-0.604	-13.436	0	0	0	0	0	0	0
WT111(DD045F3F1DEA)	3.66	13108	2022-11-29 16:57:14.956	0.012	0.384	0.925	0.427	-0.061	0	23.373	-0.604	-13.431	0	0	0	0	0	0	0
WT111(DD045F3F1DEA)	3.66	13108	2022-11-29 16:57:14.956	0.007	0.459	0.909	0.671	0.061	0	23.379	-0.604	-13.425	0	0	0	0	0	0	0
WT111(DD045F3F1DEA)	3.66	13108	2022-11-29 16:57:14.956	0.007	0.459	0.909	0.671	0.061	0	23.384	-0.604	-13.42	0	0	0	0	0	0	0
WT111(DD045F3F1DEA)	3.66	13108	2022-11-29 16:57:14.987	0.007	0.459	0.909	0.671	0.061	0	23.384	-0.604	-13.42	0	0	0	0	0	0	0
WT111(DD045F3F1DEA)	3.66	13108	2022-11-29 16:57:14.987	0.007	0.459	0.909	0.671	0.061	0	23.39	-0.604	-13.414	0	0	0	0	0	0	0
WT111(DD045F3F1DEA)	3.66	13108	2022-11-29 16:57:14.987	0.011	0.355	0.947	-1.404	0.061	0	23.384	-0.604	-13.409	0	0	0	0	0	0	0
WT111(DD045F3F1DEA)	3.66	13108	2022-11-29 16:57:14.987	0.011	0.355	0.947	-1.404	0.061	0	23.379	-0.604	-13.403	0	0	0	0	0	0	0
WT111(DD045F3F1DEA)	3.66	13108	2022-11-29 16:57:14.987	0.011	0.355	0.947	-1.404	0.061	0	23.373	-0.604	-13.398	0	0	0	0	0	0	0
WT111(DD045F3F1DEA)	3.66	13108	2022-11-29 16:57:14.987	0.011	0.355	0.947	-1.404	0.061	0	23.368	-0.604	-13.398	0	0	0	0	0	0	0
WT111(DD045F3F1DEA)	3.66	13108	2022-11-29 16:57:14.987	0.011	0.413	0.934	0.488	0.061	-0.061	23.368	-0.599	-13.392	0	0	0	0	0	0	0
WT111(DD045F3F1DEA)	3.66	13108	2022-11-29 16:57:14.987	0.011	0.413	0.934	0.488	0.061	-0.061	23.373	-0.599	-13.392	0	0	0	0	0	0	0
WT111(DD045F3F1DEA)	3.66	13108	2022-11-29 16:57:15.081	0.011	0.413	0.934	0.488	0.061	-0.061	23.373	-0.599	-13.387	0	0	0	0	0	0	0
WT111(DD045F3F1DEA)	3.66	13108	2022-11-29 16:57:15.081	0.011	0.413	0.934	0.488	0.061	-0.061	23.379	-0.599	-13.381	0	0	0	0	0	0	0
WT111(DD045F3F1DEA)	3.66	13108	2022-11-29 16:57:15.081	0.012	0.399	0.932	-0.854	0	0.061	23.373	-0.599	-13.381	0	0	0	0	0	0	0
WT111(DD045F3F1DEA)	3.66	13108	2022-11-29 16:57:15.081	0.012	0.399	0.932	-0.854	0	0.061	23.368	-0.599	-13.376	0	0	0	0	0	0	0
WT111(DD045F3F1DEA)	3.66	13108	2022-11-29 16:57:15.081	0.012	0.399	0.932	-0.854	0	0.061	23.368	-0.599	-13.37	0	0	0	0	0	0	0
WT111(DD045F3F1DEA)	3.66	13108	2022-11-29 16:57:15.081	0.012	0.399	0.932	-0.854	0	0.061	23.362	-0.599	-13.37	0	0	0	0	0	0	0
WT111(DD045F3F1DEA)	3.66	13108	2022-11-29 16:57:15.081	0.013	0.411	0.928	0.488	0	0	23.362	-0.599	-13.365	0	0	0	0	0	0	0
WT111(DD045F3F1DEA)	3.66	13108	2022-11-29 16:57:15.081	0.013	0.411	0.928	0.488	0	0	23.368	-0.599	-13.365	0	0	0	0	0	0	0
WT111(DD045F3F1DEA)	3.66	13108	2022-11-29 16:57:15.112	0.013	0.411	0.928	0.488	0	0	23.368	-0.599	-13.359	0	0	0	0	0	0	0
WT111(DD045F3F1DEA)	3.66	13108	2022-11-29 16:57:15.112	0.013	0.411	0.928	0.488	0	0	23.373	-0.604	-13.359	0	0	0	0	0	0	0
WT111(DD045F3F1DEA)	3.66	13108	2022-11-29 16:57:15.112	0.008	0.386	0.926	0.183	0	0	23.373	-0.604	-13.354	0	0	0	0	0	0	0
WT111(DD045F3F1DEA)	3.66	13108	2022-11-29 16:57:15.112	0.008	0.386	0.926	0.183	0	0	23.373	-0.604	-13.354	0	0	0	0	0	0	0
WT111(DD045F3F1DEA)	3.66	13108	2022-11-29 16:57:15.112	0.008	0.386	0.926	0.183	0	0	23.373	-0.604	-13.348	0	0	0	0	0	0	0
WT111(DD045F3F1DEA)	3.66	13108	2022-11-29 16:57:15.112	0.008	0.386	0.926	0.183	0	0	23.379	-0.604	-13.348	0	0	0	0	0	0	0
WT111(DD045F3F1DEA)	3.66	13108	2022-11-29 16:57:15.112	0.011	0.411	0.931	0	0	0	23.379	-0.604	-13.348	0	0	0	0	0	0	0
WT111(DD045F3F1DEA)	3.66	13108	2022-11-29 16:57:15.112	0.011	0.411	0.931	0	0	0	23.379	-0.604	-13.343	0	0	0	0	0	0	0
WT111(DD045F3F1DEA)	3.66	13108	2022-11-29 16:57:15.143	0.011	0.411	0.931	0	0	0	23.379	-0.604	-13.343	0	0	0	0	0	0	0
WT111(DD045F3F1DEA)	3.66	13108	2022-11-29 16:57:15.143	0.011	0.411	0.931	0	0	0	23.379	-0.604	-13.343	0	0	0	0	0	0	0
WT111(DD045F3F1DEA)	3.66	13108	2022-11-29 16:57:15.143	0.014	0.412	0.938	-0.549	0.061	0	23.373	-0.604	-13.337	0	0	0	0	0	0	0
WT111(DD045F3F1DEA)	3.66	13108	2022-11-29 16:57:15.143	0.014	0.412	0.938	-0.549	0.061	0	23.373	-0.604	-13.337	0	0	0	0	0	0	0
WT111(DD045F3F1DEA)	3.66	13108	2022-11-29 16:57:15.143	0.014	0.412	0.938	-0.549	0.061	0	23.368	-0.599	-13.337	0	0	0	0	0	0	0
WT111(DD045F3F1DEA)	3.66	13108	2022-11-29 16:57:15.143	0.014	0.412	0.938	-0.549	0.061	0	23.368	-0.599	-13.337	0	0	0	0	0	0	0
WT111(DD045F3F1DEA)	3.66	13108	2022-11-29 16:57:15.143	0.009	0.391	0.924	0.122	0.061	0	23.368	-0.599	-13.337	0	0	0	0	0	0	0
WT111(DD045F3F1DEA)	3.66	13108	2022-11-29 16:57:15.143	0.009	0.391	0.924	0.122	0.061	0	23.368	-0.599	-13.332	0	0	0	0	0	0	0
WT111(DD045F3F1DEA)	3.66	13108	2022-11-29 16:57:15.175	0.009	0.391	0.924	0.122	0.061	0	23.368	-0.599	-13.332	0	0	0	0	0	0	0
WT111(DD045F3F1DEA)	3.66	13108	2022-11-29 16:57:15.175	0.009	0.391	0.924	0.122	0.061	0	23.368	-0.599	-13.332	0	0	0	0	0	0	0
WT111(DD045F3F1DEA)	3.66	13108	2022-11-29 16:57:15.175	0.011	0.406	0.927	-0.122	0	0	23.368	-0.599	-13.332	0	0	0	0	0	0	0
WT111(DD045F3F1DEA)	3.66	13108	2022-11-29 16:57:15.175	0.011	0.406	0.927	-0.122	0	0	23.368	-0.599	-13.332	0	0	0	0	0	0	0
WT111(DD045F3F1DEA)	3.66	13108	2022-11-29 16:57:15.175	0.011	0.406	0.927	-0.122	0	0	23.368	-0.599	-13.332	0	0	0	0	0	0	0
WT111(DD045F3F1DEA)	3.66	13108	2022-11-29 16:57:15.175	0.011	0.406	0.927	-0.122	0	0	23.368	-0.599	-13.332	0	0	0	0	0	0	0
WT111(DD045F3F1DEA)	3.66	13108	2022-11-29 16:57:15.175	0.012	0.402	0.934	0.061	0	0	23.368	-0.599	-13.332	0	0	0	0	0	0	0
WT111(DD045F3F1DEA)	3.66	13108	2022-11-29 16:57:15.175	0.012	0.402	0.934	0.061	0	0	23.368	-0.599	-13.332	0	0	0	0	0	0	0
WT111(DD045F3F1DEA)	3.66	13108	2022-11-29 16:57:15.206	0.012	0.402	0.934	0.061	0	0	23.368	-0.599	-13.332	0	0	0	0	0	0	0
WT111(DD045F3F1DEA)	3.66	13108	2022-11-29 16:57:15.206	0.012	0.402	0.934	0.061	0	0	23.368	-0.599	-13.332	0	0	0	0	0	0	0
WT111(DD045F3F1DEA)	3.66	13108	2022-11-29 16:57:15.206	0.009	0.406	0.932	0.061	0	0	23.368	-0.599	-13.337	0	0	0	0	0	0	0
WT111(DD045F3F1DEA)	3.66	13108	2022-11-29 16:57:15.206	0.009	0.406	0.932	0.061	0	0	23.368	-0.599	-13.337	0	0	0	0	0	0	0
WT111(DD045F3F1DEA)	3.66	13108	2022-11-29 16:57:15.206	0.009	0.406	0.932	0.061	0	0	23.373	-0.599	-13.337	0	0	0	0	0	0	0
WT111(DD045F3F1DEA)	3.66	13108	2022-11-29 16:57:15.206	0.009	0.406	0.932	0.061	0	0	23.373	-0.599	-13.343	0	0	0	0	0	0	0
WT111(DD045F3F1DEA)	3.66	13108	2022-11-29 16:57:15.206	0.013	0.396	0.928	-0.427	0	0	23.368	-0.604	-13.343	0	0	0	0	0	0	0
WT111(DD045F3F1DEA)	3.66	13108	2022-11-29 16:57:15.206	0.013	0.396	0.928	-0.427	0	0	23.368	-0.604	-13.343	0	0	0	0	0	0	0
WT111(DD045F3F1DEA)	3.66	13108	2022-11-29 16:57:15.253	0.013	0.396	0.928	-0.427	0	0	23.368	-0.604	-13.348	0	0	0	0	0	0	0
WT111(DD045F3F1DEA)	3.66	13108	2022-11-29 16:57:15.253	0.013	0.396	0.928	-0.427	0	0	23.362	-0.604	-13.348	0	0	0	0	0	0	0
WT111(DD045F3F1DEA)	3.66	13108	2022-11-29 16:57:15.253	0.012	0.415	0.931	0.305	0	0	23.362	-0.604	-13.354	0	0	0	0	0	0	0
WT111(DD045F3F1DEA)	3.66	13108	2022-11-29 16:57:15.253	0.012	0.415	0.931	0.305	0	0	23.368	-0.604	-13.354	0	0	0	0	0	0	0
WT111(DD045F3F1DEA)	3.66	13108	2022-11-29 16:57:15.253	0.012	0.415	0.931	0.305	0	0	23.368	-0.604	-13.359	0	0	0	0	0	0	0
WT111(DD045F3F1DEA)	3.66	13108	2022-11-29 16:57:15.253	0.012	0.415	0.931	0.305	0	0	23.368	-0.604	-13.359	0	0	0	0	0	0	0
WT111(DD045F3F1DEA)	3.66	13108	2022-11-29 16:57:15.253	0.012	0.399	0.934	-0.366	0.061	0	23.368	-0.604	-13.365	0	0	0	0	0	0	0
WT111(DD045F3F1DEA)	3.66	13108	2022-11-29 16:57:15.253	0.012	0.399	0.934	-0.366	0.061	0	23.368	-0.604	-13.365	0	0	0	0	0	0	0
WT111(DD045F3F1DEA)	3.66	13108	2022-11-29 16:57:15.284	0.012	0.399	0.934	-0.366	0.061	0	23.368	-0.604	-13.37	0	0	0	0	0	0	0
WT111(DD045F3F1DEA)	3.66	13108	2022-11-29 16:57:15.284	0.012	0.399	0.934	-0.366	0.061	0	23.362	-0.604	-13.376	0	0	0	0	0	0	0
WT111(DD045F3F1DEA)	3.66	13108	2022-11-29 16:57:15.284	0.011	0.398	0.928	0.305	0	-0.061	23.368	-0.604	-13.376	0	0	0	0	0	0	0
WT111(DD045F3F1DEA)	3.66	13108	2022-11-29 16:57:15.284	0.011	0.398	0.928	0.305	0	-0.061	23.368	-0.604	-13.381	0	0	0	0	0	0	0
WT111(DD045F3F1DEA)	3.66	13108	2022-11-29 16:57:15.284	0.011	0.398	0.928	0.305	0	-0.061	23.368	-0.604	-13.387	0	0	0	0	0	0	0
WT111(DD045F3F1DEA)	3.66	13108	2022-11-29 16:57:15.284	0.011	0.398	0.928	0.305	0	-0.061	23.373	-0.604	-13.392	0	0	0	0	0	0	0
WT111(DD045F3F1DEA)	3.66	13108	2022-11-29 16:57:15.284	0.009	0.4	0.929	-0.427	0	0	23.368	-0.604	-13.398	0	0	0	0	0	0	0

## Sheet: 16Hz
设备名称	电压	版本	片上时间	加速度X(g)	加速度Y(g)	加速度Z(g)	角速度X(°/s)	角速度Y(°/s)	角速度Z(°/s)	角度X(°)	角度Y(°)	角度Z(°)	磁场X	磁场Y	磁场Z	四元数0	四元数1	四元数2	四元数3	状态
WT111(DD045F3F1DEA)	3.62	13108	2022-11-29 17:02:55.575	0.011	0.39	0.924	-0.366	0	0	23.395	-0.626	-14.892	0	0	0	0	0	0	0
WT111(DD045F3F1DEA)	3.62	13108	2022-11-29 17:02:55.637	0.011	0.39	0.924	-0.366	0	0	23.395	-0.626	-14.892	0	0	0	0	0	0	0
WT111(DD045F3F1DEA)	3.62	13108	2022-11-29 17:02:55.637	0.011	0.39	0.924	-0.366	0	0	23.39	-0.626	-14.892	0	0	0	0	0	0	0
WT111(DD045F3F1DEA)	3.62	13108	2022-11-29 17:02:55.637	0.011	0.39	0.924	-0.366	0	0	23.39	-0.626	-14.892	0	0	0	0	0	0	0
WT111(DD045F3F1DEA)	3.62	13108	2022-11-29 17:02:55.637	0.011	0.407	0.934	0.183	0.061	0	23.39	-0.626	-14.892	0	0	0	0	0	0	0
WT111(DD045F3F1DEA)	3.62	13108	2022-11-29 17:02:55.637	0.011	0.407	0.934	0.183	0.061	0	23.39	-0.626	-14.892	0	0	0	0	0	0	0
WT111(DD045F3F1DEA)	3.62	13108	2022-11-29 17:02:55.637	0.011	0.407	0.934	0.183	0.061	0	23.39	-0.626	-14.892	0	0	0	0	0	0	0
WT111(DD045F3F1DEA)	3.62	13108	2022-11-29 17:02:55.637	0.011	0.407	0.934	0.183	0.061	0	23.395	-0.626	-14.892	0	0	0	0	0	0	0
WT111(DD045F3F1DEA)	3.62	13108	2022-11-29 17:02:55.637	0.013	0.407	0.934	-0.427	0	0	23.39	-0.626	-14.892	0	0	0	0	0	0	0
WT111(DD045F3F1DEA)	3.62	13108	2022-11-29 17:02:55.669	0.013	0.407	0.934	-0.427	0	0	23.39	-0.626	-14.892	0	0	0	0	0	0	0
WT111(DD045F3F1DEA)	3.62	13108	2022-11-29 17:02:55.669	0.013	0.407	0.934	-0.427	0	0	23.384	-0.626	-14.892	0	0	0	0	0	0	0
WT111(DD045F3F1DEA)	3.62	13108	2022-11-29 17:02:55.669	0.013	0.407	0.934	-0.427	0	0	23.384	-0.626	-14.892	0	0	0	0	0	0	0
WT111(DD045F3F1DEA)	3.62	13108	2022-11-29 17:02:55.669	0.009	0.398	0.925	0.427	0	0	23.39	-0.626	-14.892	0	0	0	0	0	0	0
WT111(DD045F3F1DEA)	3.62	13108	2022-11-29 17:02:55.669	0.009	0.398	0.925	0.427	0	0	23.39	-0.626	-14.892	0	0	0	0	0	0	0
WT111(DD045F3F1DEA)	3.62	13108	2022-11-29 17:02:55.669	0.009	0.398	0.925	0.427	0	0	23.39	-0.626	-14.892	0	0	0	0	0	0	0
WT111(DD045F3F1DEA)	3.62	13108	2022-11-29 17:02:55.669	0.009	0.398	0.925	0.427	0	0	23.395	-0.626	-14.892	0	0	0	0	0	0	0
WT111(DD045F3F1DEA)	3.62	13108	2022-11-29 17:02:55.669	0.013	0.41	0.938	-0.488	0	0	23.39	-0.626	-14.892	0	0	0	0	0	0	0
WT111(DD045F3F1DEA)	3.62	13108	2022-11-29 17:02:55.700	0.013	0.41	0.938	-0.488	0	0	23.39	-0.626	-14.892	0	0	0	0	0	0	0
WT111(DD045F3F1DEA)	3.62	13108	2022-11-29 17:02:55.700	0.013	0.41	0.938	-0.488	0	0	23.384	-0.626	-14.892	0	0	0	0	0	0	0
WT111(DD045F3F1DEA)	3.62	13108	2022-11-29 17:02:55.700	0.013	0.41	0.938	-0.488	0	0	23.384	-0.626	-14.892	0	0	0	0	0	0	0
WT111(DD045F3F1DEA)	3.62	13108	2022-11-29 17:02:55.700	0.012	0.397	0.926	0.427	0	0	23.384	-0.626	-14.892	0	0	0	0	0	0	0
WT111(DD045F3F1DEA)	3.62	13108	2022-11-29 17:02:55.700	0.012	0.397	0.926	0.427	0	0	23.39	-0.626	-14.892	0	0	0	0	0	0	0
WT111(DD045F3F1DEA)	3.62	13108	2022-11-29 17:02:55.700	0.012	0.397	0.926	0.427	0	0	23.39	-0.626	-14.892	0	0	0	0	0	0	0
WT111(DD045F3F1DEA)	3.62	13108	2022-11-29 17:02:55.700	0.012	0.397	0.926	0.427	0	0	23.395	-0.626	-14.892	0	0	0	0	0	0	0
WT111(DD045F3F1DEA)	3.62	13108	2022-11-29 17:02:55.700	0.011	0.416	0.935	-0.488	0.061	0	23.39	-0.626	-14.892	0	0	0	0	0	0	0
WT111(DD045F3F1DEA)	3.62	13108	2022-11-29 17:02:55.762	0.011	0.416	0.935	-0.488	0.061	0	23.39	-0.626	-14.892	0	0	0	0	0	0	0
WT111(DD045F3F1DEA)	3.62	13108	2022-11-29 17:02:55.762	0.011	0.416	0.935	-0.488	0.061	0	23.384	-0.626	-14.892	0	0	0	0	0	0	0
WT111(DD045F3F1DEA)	3.62	13108	2022-11-29 17:02:55.762	0.011	0.416	0.935	-0.488	0.061	0	23.384	-0.626	-14.892	0	0	0	0	0	0	0
WT111(DD045F3F1DEA)	3.62	13108	2022-11-29 17:02:55.762	0.009	0.38	0.922	-0.183	0.061	0	23.384	-0.626	-14.892	0	0	0	0	0	0	0
WT111(DD045F3F1DEA)	3.62	13108	2022-11-29 17:02:55.762	0.009	0.38	0.922	-0.183	0.061	0	23.384	-0.626	-14.892	0	0	0	0	0	0	0
WT111(DD045F3F1DEA)	3.62	13108	2022-11-29 17:02:55.762	0.009	0.38	0.922	-0.183	0.061	0	23.384	-0.626	-14.892	0	0	0	0	0	0	0
WT111(DD045F3F1DEA)	3.62	13108	2022-11-29 17:02:55.762	0.009	0.38	0.922	-0.183	0.061	0	23.379	-0.626	-14.892	0	0	0	0	0	0	0
WT111(DD045F3F1DEA)	3.62	13108	2022-11-29 17:02:55.762	0.011	0.418	0.928	0.244	0	0	23.384	-0.626	-14.892	0	0	0	0	0	0	0
WT111(DD045F3F1DEA)	3.62	13108	2022-11-29 17:02:55.840	0.011	0.418	0.928	0.244	0	0	23.384	-0.626	-14.892	0	0	0	0	0	0	0
WT111(DD045F3F1DEA)	3.62	13108	2022-11-29 17:02:55.840	0.011	0.418	0.928	0.244	0	0	23.384	-0.626	-14.892	0	0	0	0	0	0	0
WT111(DD045F3F1DEA)	3.62	13108	2022-11-29 17:02:55.840	0.011	0.418	0.928	0.244	0	0	23.384	-0.626	-14.892	0	0	0	0	0	0	0
WT111(DD045F3F1DEA)	3.62	13108	2022-11-29 17:02:55.840	0.013	0.408	0.938	-0.305	0	0	23.384	-0.626	-14.892	0	0	0	0	0	0	0
WT111(DD045F3F1DEA)	3.62	13108	2022-11-29 17:02:55.840	0.013	0.408	0.938	-0.305	0	0	23.384	-0.626	-14.892	0	0	0	0	0	0	0
WT111(DD045F3F1DEA)	3.62	13108	2022-11-29 17:02:55.840	0.013	0.408	0.938	-0.305	0	0	23.384	-0.626	-14.892	0	0	0	0	0	0	0
WT111(DD045F3F1DEA)	3.62	13108	2022-11-29 17:02:55.840	0.013	0.408	0.938	-0.305	0	0	23.384	-0.626	-14.892	0	0	0	0	0	0	0
WT111(DD045F3F1DEA)	3.62	13108	2022-11-29 17:02:55.840	0.011	0.396	0.926	0.305	0	0	23.384	-0.626	-14.892	0	0	0	0	0	0	0
WT111(DD045F3F1DEA)	3.62	13108	2022-11-29 17:02:55.872	0.011	0.396	0.926	0.305	0	0	23.384	-0.626	-14.892	0	0	0	0	0	0	0
WT111(DD045F3F1DEA)	3.62	13108	2022-11-29 17:02:55.872	0.011	0.396	0.926	0.305	0	0	23.39	-0.626	-14.892	0	0	0	0	0	0	0
WT111(DD045F3F1DEA)	3.62	13108	2022-11-29 17:02:55.872	0.011	0.396	0.926	0.305	0	0	23.39	-0.626	-14.892	0	0	0	0	0	0	0
WT111(DD045F3F1DEA)	3.62	13108	2022-11-29 17:02:55.872	0.012	0.41	0.931	-0.549	0.061	0	23.384	-0.626	-14.892	0	0	0	0	0	0	0
WT111(DD045F3F1DEA)	3.62	13108	2022-11-29 17:02:55.872	0.012	0.41	0.931	-0.549	0.061	0	23.384	-0.626	-14.892	0	0	0	0	0	0	0
WT111(DD045F3F1DEA)	3.62	13108	2022-11-29 17:02:55.872	0.012	0.41	0.931	-0.549	0.061	0	23.379	-0.626	-14.892	0	0	0	0	0	0	0
WT111(DD045F3F1DEA)	3.62	13108	2022-11-29 17:02:55.872	0.012	0.41	0.931	-0.549	0.061	0	23.379	-0.626	-14.892	0	0	0	0	0	0	0
WT111(DD045F3F1DEA)	3.62	13108	2022-11-29 17:02:55.872	0.011	0.385	0.928	0.793	0	0	23.384	-0.626	-14.892	0	0	0	0	0	0	0
WT111(DD045F3F1DEA)	3.62	13108	2022-11-29 17:02:55.903	0.011	0.385	0.928	0.793	0	0	23.39	-0.626	-14.892	0	0	0	0	0	0	0
WT111(DD045F3F1DEA)	3.62	13108	2022-11-29 17:02:55.903	0.011	0.385	0.928	0.793	0	0	23.39	-0.626	-14.892	0	0	0	0	0	0	0
WT111(DD045F3F1DEA)	3.62	13108	2022-11-29 17:02:55.903	0.011	0.385	0.928	0.793	0	0	23.395	-0.626	-14.892	0	0	0	0	0	0	0
WT111(DD045F3F1DEA)	3.62	13108	2022-11-29 17:02:55.903	0.012	0.425	0.932	-0.671	0	0	23.39	-0.626	-14.892	0	0	0	0	0	0	0
WT111(DD045F3F1DEA)	3.62	13108	2022-11-29 17:02:55.903	0.012	0.425	0.932	-0.671	0	0	23.39	-0.626	-14.892	0	0	0	0	0	0	0
WT111(DD045F3F1DEA)	3.62	13108	2022-11-29 17:02:55.903	0.012	0.425	0.932	-0.671	0	0	23.384	-0.626	-14.892	0	0	0	0	0	0	0
WT111(DD045F3F1DEA)	3.62	13108	2022-11-29 17:02:55.903	0.01	0.389	0.928	0.061	0	0	23.384	-0.626	-14.892	0	0	0	0	0	0	0
WT111(DD045F3F1DEA)	3.62	13108	2022-11-29 17:02:55.903	0.01	0.389	0.928	0.061	0	0	23.384	-0.626	-14.892	0	0	0	0	0	0	0
WT111(DD045F3F1DEA)	3.62	13108	2022-11-29 17:02:55.966	0.01	0.389	0.928	0.061	0	0	23.384	-0.626	-14.892	0	0	0	0	0	0	0
WT111(DD045F3F1DEA)	3.62	13108	2022-11-29 17:02:55.966	0.01	0.389	0.928	0.061	0	0	23.384	-0.626	-14.892	0	0	0	0	0	0	0
WT111(DD045F3F1DEA)	3.62	13108	2022-11-29 17:02:55.966	0.01	0.392	0.922	0.061	0.061	0	23.384	-0.626	-14.892	0	0	0	0	0	0	0
WT111(DD045F3F1DEA)	3.62	13108	2022-11-29 17:02:55.966	0.01	0.392	0.922	0.061	0.061	0	23.384	-0.626	-14.892	0	0	0	0	0	0	0
WT111(DD045F3F1DEA)	3.62	13108	2022-11-29 17:02:55.966	0.01	0.392	0.922	0.061	0.061	0	23.39	-0.626	-14.892	0	0	0	0	0	0	0
WT111(DD045F3F1DEA)	3.62	13108	2022-11-29 17:02:55.966	0.01	0.392	0.922	0.061	0.061	0	23.39	-0.626	-14.892	0	0	0	0	0	0	0
WT111(DD045F3F1DEA)	3.62	13108	2022-11-29 17:02:55.966	0.014	0.43	0.942	-0.244	0	0	23.384	-0.626	-14.892	0	0	0	0	0	0	0
WT111(DD045F3F1DEA)	3.62	13108	2022-11-29 17:02:55.966	0.014	0.43	0.942	-0.244	0	0	23.384	-0.626	-14.892	0	0	0	0	0	0	0
WT111(DD045F3F1DEA)	3.62	13108	2022-11-29 17:02:55.997	0.014	0.43	0.942	-0.244	0	0	23.384	-0.626	-14.892	0	0	0	0	0	0	0
WT111(DD045F3F1DEA)	3.62	13108	2022-11-29 17:02:55.997	0.014	0.43	0.942	-0.244	0	0	23.384	-0.626	-14.892	0	0	0	0	0	0	0
WT111(DD045F3F1DEA)	3.62	13108	2022-11-29 17:02:55.997	0.011	0.388	0.932	0.061	0	0	23.384	-0.626	-14.892	0	0	0	0	0	0	0
WT111(DD045F3F1DEA)	3.62	13108	2022-11-29 17:02:55.997	0.011	0.388	0.932	0.061	0	0	23.384	-0.626	-14.892	0	0	0	0	0	0	0
WT111(DD045F3F1DEA)	3.62	13108	2022-11-29 17:02:55.997	0.011	0.388	0.932	0.061	0	0	23.384	-0.626	-14.892	0	0	0	0	0	0	0
WT111(DD045F3F1DEA)	3.62	13108	2022-11-29 17:02:55.997	0.011	0.388	0.932	0.061	0	0	23.384	-0.626	-14.892	0	0	0	0	0	0	0
WT111(DD045F3F1DEA)	3.62	13108	2022-11-29 17:02:55.997	0.014	0.426	0.933	-0.183	0.061	0	23.384	-0.626	-14.892	0	0	0	0	0	0	0
WT111(DD045F3F1DEA)	3.62	13108	2022-11-29 17:02:55.997	0.014	0.426	0.933	-0.183	0.061	0	23.384	-0.626	-14.892	0	0	0	0	0	0	0
WT111(DD045F3F1DEA)	3.62	13108	2022-11-29 17:02:56.059	0.014	0.426	0.933	-0.183	0.061	0	23.384	-0.626	-14.892	0	0	0	0	0	0	0
WT111(DD045F3F1DEA)	3.62	13108	2022-11-29 17:02:56.059	0.014	0.426	0.933	-0.183	0.061	0	23.384	-0.626	-14.892	0	0	0	0	0	0	0
WT111(DD045F3F1DEA)	3.62	13108	2022-11-29 17:02:56.059	0.011	0.385	0.925	0.183	0	0	23.384	-0.626	-14.892	0	0	0	0	0	0	0
WT111(DD045F3F1DEA)	3.62	13108	2022-11-29 17:02:56.059	0.011	0.385	0.925	0.183	0	0	23.384	-0.626	-14.892	0	0	0	0	0	0	0
WT111(DD045F3F1DEA)	3.62	13108	2022-11-29 17:02:56.059	0.011	0.385	0.925	0.183	0	0	23.384	-0.626	-14.892	0	0	0	0	0	0	0
WT111(DD045F3F1DEA)	3.62	13108	2022-11-29 17:02:56.059	0.011	0.385	0.925	0.183	0	0	23.39	-0.626	-14.892	0	0	0	0	0	0	0
WT111(DD045F3F1DEA)	3.62	13108	2022-11-29 17:02:56.059	0.011	0.409	0.93	0.061	0	0	23.39	-0.626	-14.892	0	0	0	0	0	0	0
WT111(DD045F3F1DEA)	3.62	13108	2022-11-29 17:02:56.059	0.011	0.409	0.93	0.061	0	0	23.39	-0.626	-14.892	0	0	0	0	0	0	0
WT111(DD045F3F1DEA)	3.62	13108	2022-11-29 17:02:56.090	0.011	0.409	0.93	0.061	0	0	23.39	-0.626	-14.892	0	0	0	0	0	0	0
WT111(DD045F3F1DEA)	3.62	13108	2022-11-29 17:02:56.090	0.011	0.409	0.93	0.061	0	0	23.39	-0.626	-14.892	0	0	0	0	0	0	0
WT111(DD045F3F1DEA)	3.62	13108	2022-11-29 17:02:56.090	0.011	0.41	0.934	-0.549	0.061	0	23.384	-0.626	-14.892	0	0	0	0	0	0	0
WT111(DD045F3F1DEA)	3.62	13108	2022-11-29 17:02:56.090	0.011	0.41	0.934	-0.549	0.061	0	23.384	-0.626	-14.892	0	0	0	0	0	0	0
WT111(DD045F3F1DEA)	3.62	13108	2022-11-29 17:02:56.090	0.011	0.41	0.934	-0.549	0.061	0	23.384	-0.626	-14.892	0	0	0	0	0	0	0
WT111(DD045F3F1DEA)	3.62	13108	2022-11-29 17:02:56.090	0.011	0.41	0.934	-0.549	0.061	0	23.379	-0.626	-14.892	0	0	0	0	0	0	0
WT111(DD045F3F1DEA)	3.62	13108	2022-11-29 17:02:56.090	0.011	0.398	0.931	0.793	0	0	23.384	-0.626	-14.892	0	0	0	0	0	0	0
WT111(DD045F3F1DEA)	3.62	13108	2022-11-29 17:02:56.090	0.011	0.398	0.931	0.793	0	0	23.39	-0.626	-14.892	0	0	0	0	0	0	0
WT111(DD045F3F1DEA)	3.62	13108	2022-11-29 17:02:56.122	0.011	0.398	0.931	0.793	0	0	23.39	-0.626	-14.892	0	0	0	0	0	0	0
WT111(DD045F3F1DEA)	3.62	13108	2022-11-29 17:02:56.122	0.011	0.398	0.931	0.793	0	0	23.395	-0.626	-14.892	0	0	0	0	0	0	0
WT111(DD045F3F1DEA)	3.62	13108	2022-11-29 17:02:56.122	0.011	0.412	0.929	-0.732	0.061	0	23.395	-0.626	-14.892	0	0	0	0	0	0	0
WT111(DD045F3F1DEA)	3.62	13108	2022-11-29 17:02:56.122	0.011	0.412	0.929	-0.732	0.061	0	23.39	-0.626	-14.892	0	0	0	0	0	0	0
WT111(DD045F3F1DEA)	3.62	13108	2022-11-29 17:02:56.122	0.011	0.412	0.929	-0.732	0.061	0	23.384	-0.626	-14.892	0	0	0	0	0	0	0
WT111(DD045F3F1DEA)	3.62	13108	2022-11-29 17:02:56.122	0.011	0.412	0.929	-0.732	0.061	0	23.384	-0.626	-14.892	0	0	0	0	0	0	0
WT111(DD045F3F1DEA)	3.62	13108	2022-11-29 17:02:56.122	-0.004	0.384	0.841	0.305	-0.488	0	23.384	-0.626	-14.892	0	0	0	0	0	0	0
WT111(DD045F3F1DEA)	3.62	13108	2022-11-29 17:02:56.122	-0.004	0.384	0.841	0.305	-0.488	0	23.39	-0.626	-14.892	0	0	0	0	0	0	0
WT111(DD045F3F1DEA)	3.62	13108	2022-11-29 17:02:56.153	-0.004	0.384	0.841	0.305	-0.488	0	23.39	-0.632	-14.892	0	0	0	0	0	0	0
WT111(DD045F3F1DEA)	3.62	13108	2022-11-29 17:02:56.153	-0.004	0.384	0.841	0.305	-0.488	0	23.39	-0.632	-14.892	0	0	0	0	0	0	0
WT111(DD045F3F1DEA)	3.62	13108	2022-11-29 17:02:56.153	0.029	0.44	1.055	-2.441	0.122	-0.671	23.379	-0.632	-14.886	0	0	0	0	0	0	0
WT111(DD045F3F1DEA)	3.62	13108	2022-11-29 17:02:56.153	0.029	0.44	1.055	-2.441	0.122	-0.671	23.368	-0.626	-14.881	0	0	0	0	0	0	0
WT111(DD045F3F1DEA)	3.62	13108	2022-11-29 17:02:56.153	0.029	0.44	1.055	-2.441	0.122	-0.671	23.357	-0.626	-14.875	0	0	0	0	0	0	0
WT111(DD045F3F1DEA)	3.62	13108	2022-11-29 17:02:56.153	0.029	0.44	1.055	-2.441	0.122	-0.671	23.346	-0.626	-14.865	0	0	0	0	0	0	0
WT111(DD045F3F1DEA)	3.62	13108	2022-11-29 17:02:56.153	0.009	0.336	0.893	2.625	0.122	-0.061	23.357	-0.626	-14.859	0	0	0	0	0	0	0
WT111(DD045F3F1DEA)	3.62	13108	2022-11-29 17:02:56.153	0.009	0.336	0.893	2.625	0.122	-0.061	23.373	-0.621	-14.848	0	0	0	0	0	0	0
WT111(DD045F3F1DEA)	3.62	13108	2022-11-29 17:02:56.200	0.009	0.336	0.893	2.625	0.122	-0.061	23.384	-0.621	-14.837	0	0	0	0	0	0	0
WT111(DD045F3F1DEA)	3.62	13108	2022-11-29 17:02:56.200	0.009	0.336	0.893	2.625	0.122	-0.061	23.395	-0.621	-14.832	0	0	0	0	0	0	0
WT111(DD045F3F1DEA)	3.62	13108	2022-11-29 17:02:56.200	0.011	0.452	0.928	-0.305	0.122	0	23.395	-0.621	-14.821	0	0	0	0	0	0	0
WT111(DD045F3F1DEA)	3.62	13108	2022-11-29 17:02:56.200	0.011	0.452	0.928	-0.305	0.122	0	23.39	-0.621	-14.81	0	0	0	0	0	0	0
WT111(DD045F3F1DEA)	3.62	13108	2022-11-29 17:02:56.200	0.011	0.452	0.928	-0.305	0.122	0	23.39	-0.621	-14.799	0	0	0	0	0	0	0
WT111(DD045F3F1DEA)	3.62	13108	2022-11-29 17:02:56.200	0.011	0.452	0.928	-0.305	0.122	0	23.39	-0.621	-14.788	0	0	0	0	0	0	0
WT111(DD045F3F1DEA)	3.62	13108	2022-11-29 17:02:56.200	0.013	0.391	0.926	-0.305	0	0.061	23.39	-0.621	-14.777	0	0	0	0	0	0	0
WT111(DD045F3F1DEA)	3.62	13108	2022-11-29 17:02:56.200	0.013	0.391	0.926	-0.305	0	0.061	23.384	-0.621	-14.771	0	0	0	0	0	0	0
WT111(DD045F3F1DEA)	3.62	13108	2022-11-29 17:02:56.215	0.013	0.391	0.926	-0.305	0	0.061	23.384	-0.621	-14.76	0	0	0	0	0	0	0
WT111(DD045F3F1DEA)	3.62	13108	2022-11-29 17:02:56.215	0.013	0.391	0.926	-0.305	0	0.061	23.384	-0.621	-14.749	0	0	0	0	0	0	0
WT111(DD045F3F1DEA)	3.62	13108	2022-11-29 17:02:56.215	0.012	0.418	0.933	0.61	0	-0.061	23.39	-0.621	-14.738	0	0	0	0	0	0	0
WT111(DD045F3F1DEA)	3.62	13108	2022-11-29 17:02:56.215	0.012	0.418	0.933	0.61	0	-0.061	23.39	-0.621	-14.727	0	0	0	0	0	0	0
WT111(DD045F3F1DEA)	3.62	13108	2022-11-29 17:02:56.215	0.012	0.418	0.933	0.61	0	-0.061	23.395	-0.621	-14.722	0	0	0	0	0	0	0
WT111(DD045F3F1DEA)	3.62	13108	2022-11-29 17:02:56.215	0.012	0.418	0.933	0.61	0	-0.061	23.395	-0.621	-14.711	0	0	0	0	0	0	0
WT111(DD045F3F1DEA)	3.62	13108	2022-11-29 17:02:56.215	0.012	0.393	0.932	-0.488	0	0	23.395	-0.621	-14.7	0	0	0	0	0	0	0
WT111(DD045F3F1DEA)	3.62	13108	2022-11-29 17:02:56.215	0.012	0.393	0.932	-0.488	0	0	23.395	-0.621	-14.694	0	0	0	0	0	0	0
WT111(DD045F3F1DEA)	3.62	13108	2022-11-29 17:02:56.231	0.012	0.393	0.932	-0.488	0	0	23.39	-0.621	-14.683	0	0	0	0	0	0	0
WT111(DD045F3F1DEA)	3.62	13108	2022-11-29 17:02:56.231	0.012	0.393	0.932	-0.488	0	0	23.39	-0.621	-14.672	0	0	0	0	0	0	0
WT111(DD045F3F1DEA)	3.62	13108	2022-11-29 17:02:56.231	0.011	0.414	0.933	0.244	0	0	23.39	-0.621	-14.661	0	0	0	0	0	0	0
WT111(DD045F3F1DEA)	3.62	13108	2022-11-29 17:02:56.231	0.011	0.414	0.933	0.244	0	0	23.39	-0.621	-14.656	0	0	0	0	0	0	0
WT111(DD045F3F1DEA)	3.62	13108	2022-11-29 17:02:56.231	0.011	0.414	0.933	0.244	0	0	23.395	-0.621	-14.645	0	0	0	0	0	0	0
WT111(DD045F3F1DEA)	3.62	13108	2022-11-29 17:02:56.231	0.011	0.414	0.933	0.244	0	0	23.395	-0.621	-14.634	0	0	0	0	0	0	0
WT111(DD045F3F1DEA)	3.62	13108	2022-11-29 17:02:56.231	0.011	0.403	0.924	-0.671	0	-0.061	23.39	-0.621	-14.623	0	0	0	0	0	0	0
WT111(DD045F3F1DEA)	3.62	13108	2022-11-29 17:02:56.231	0.011	0.403	0.924	-0.671	0	-0.061	23.39	-0.621	-14.617	0	0	0	0	0	0	0
WT111(DD045F3F1DEA)	3.62	13108	2022-11-29 17:02:56.263	0.011	0.403	0.924	-0.671	0	-0.061	23.384	-0.621	-14.606	0	0	0	0	0	0	0
WT111(DD045F3F1DEA)	3.62	13108	2022-11-29 17:02:56.263	0.011	0.403	0.924	-0.671	0	-0.061	23.384	-0.621	-14.595	0	0	0	0	0	0	0
WT111(DD045F3F1DEA)	3.62	13108	2022-11-29 17:02:56.263	0.008	0.398	0.931	0.366	0.061	0	23.384	-0.621	-14.59	0	0	0	0	0	0	0
WT111(DD045F3F1DEA)	3.62	13108	2022-11-29 17:02:56.263	0.008	0.398	0.931	0.366	0.061	0	23.39	-0.621	-14.579	0	0	0	0	0	0	0
WT111(DD045F3F1DEA)	3.62	13108	2022-11-29 17:02:56.263	0.008	0.398	0.931	0.366	0.061	0	23.39	-0.621	-14.568	0	0	0	0	0	0	0
WT111(DD045F3F1DEA)	3.62	13108	2022-11-29 17:02:56.263	0.008	0.398	0.931	0.366	0.061	0	23.39	-0.621	-14.562	0	0	0	0	0	0	0
WT111(DD045F3F1DEA)	3.62	13108	2022-11-29 17:02:56.263	0.014	0.398	0.931	-0.305	0.061	0	23.39	-0.621	-14.551	0	0	0	0	0	0	0
WT111(DD045F3F1DEA)	3.62	13108	2022-11-29 17:02:56.263	0.014	0.398	0.931	-0.305	0.061	0	23.39	-0.621	-14.54	0	0	0	0	0	0	0
WT111(DD045F3F1DEA)	3.62	13108	2022-11-29 17:02:56.294	0.014	0.398	0.931	-0.305	0.061	0	23.39	-0.621	-14.535	0	0	0	0	0	0	0
WT111(DD045F3F1DEA)	3.62	13108	2022-11-29 17:02:56.294	0.014	0.398	0.931	-0.305	0.061	0	23.384	-0.621	-14.524	0	0	0	0	0	0	0
WT111(DD045F3F1DEA)	3.62	13108	2022-11-29 17:02:56.294	0.011	0.406	0.929	-0.061	0	0	23.384	-0.621	-14.513	0	0	0	0	0	0	0
WT111(DD045F3F1DEA)	3.62	13108	2022-11-29 17:02:56.294	0.011	0.406	0.929	-0.061	0	0	23.384	-0.621	-14.507	0	0	0	0	0	0	0
WT111(DD045F3F1DEA)	3.62	13108	2022-11-29 17:02:56.294	0.011	0.406	0.929	-0.061	0	0	23.384	-0.621	-14.496	0	0	0	0	0	0	0
WT111(DD045F3F1DEA)	3.62	13108	2022-11-29 17:02:56.294	0.011	0.406	0.929	-0.061	0	0	23.384	-0.621	-14.485	0	0	0	0	0	0	0
WT111(DD045F3F1DEA)	3.62	13108	2022-11-29 17:02:56.294	0.012	0.409	0.934	0.305	0	0	23.384	-0.621	-14.48	0	0	0	0	0	0	0
WT111(DD045F3F1DEA)	3.62	13108	2022-11-29 17:02:56.294	0.012	0.409	0.934	0.305	0	0	23.39	-0.621	-14.469	0	0	0	0	0	0	0
WT111(DD045F3F1DEA)	3.62	13108	2022-11-29 17:02:56.356	0.012	0.409	0.934	0.305	0	0	23.39	-0.621	-14.464	0	0	0	0	0	0	0
WT111(DD045F3F1DEA)	3.62	13108	2022-11-29 17:02:56.356	0.012	0.409	0.934	0.305	0	0	23.39	-0.621	-14.453	0	0	0	0	0	0	0
WT111(DD045F3F1DEA)	3.62	13108	2022-11-29 17:02:56.356	0.012	0.402	0.931	-0.183	0	0	23.39	-0.621	-14.442	0	0	0	0	0	0	0
WT111(DD045F3F1DEA)	3.62	13108	2022-11-29 17:02:56.356	0.012	0.402	0.931	-0.183	0	0	23.39	-0.621	-14.436	0	0	0	0	0	0	0
WT111(DD045F3F1DEA)	3.62	13108	2022-11-29 17:02:56.356	0.012	0.402	0.931	-0.183	0	0	23.39	-0.621	-14.425	0	0	0	0	0	0	0
WT111(DD045F3F1DEA)	3.62	13108	2022-11-29 17:02:56.356	0.012	0.402	0.931	-0.183	0	0	23.39	-0.621	-14.42	0	0	0	0	0	0	0
WT111(DD045F3F1DEA)	3.62	13108	2022-11-29 17:02:56.356	0.013	0.406	0.934	0	0.061	0	23.39	-0.621	-14.409	0	0	0	0	0	0	0
WT111(DD045F3F1DEA)	3.62	13108	2022-11-29 17:02:56.356	0.013	0.406	0.934	0	0.061	0	23.39	-0.621	-14.398	0	0	0	0	0	0	0
WT111(DD045F3F1DEA)	3.62	13108	2022-11-29 17:02:56.388	0.013	0.406	0.934	0	0.061	0	23.39	-0.621	-14.392	0	0	0	0	0	0	0
WT111(DD045F3F1DEA)	3.62	13108	2022-11-29 17:02:56.388	0.013	0.406	0.934	0	0.061	0	23.39	-0.621	-14.381	0	0	0	0	0	0	0
WT111(DD045F3F1DEA)	3.62	13108	2022-11-29 17:02:56.388	0.009	0.399	0.927	0.183	0	0	23.39	-0.621	-14.376	0	0	0	0	0	0	0
WT111(DD045F3F1DEA)	3.62	13108	2022-11-29 17:02:56.388	0.009	0.399	0.927	0.183	0	0	23.395	-0.621	-14.365	0	0	0	0	0	0	0
WT111(DD045F3F1DEA)	3.62	13108	2022-11-29 17:02:56.388	0.009	0.399	0.927	0.183	0	0	23.395	-0.621	-14.359	0	0	0	0	0	0	0
WT111(DD045F3F1DEA)	3.62	13108	2022-11-29 17:02:56.388	0.011	0.396	0.93	-0.305	0	0	23.395	-0.621	-14.348	0	0	0	0	0	0	0
WT111(DD045F3F1DEA)	3.62	13108	2022-11-29 17:02:56.388	0.011	0.396	0.93	-0.305	0	0	23.39	-0.621	-14.337	0	0	0	0	0	0	0
WT111(DD045F3F1DEA)	3.62	13108	2022-11-29 17:02:56.388	0.011	0.396	0.93	-0.305	0	0	23.39	-0.621	-14.332	0	0	0	0	0	0	0
WT111(DD045F3F1DEA)	3.62	13108	2022-11-29 17:02:56.419	0.011	0.396	0.93	-0.305	0	0	23.39	-0.621	-14.321	0	0	0	0	0	0	0
WT111(DD045F3F1DEA)	3.62	13108	2022-11-29 17:02:56.419	0.011	0.415	0.929	0.183	0	0	23.39	-0.621	-14.315	0	0	0	0	0	0	0
WT111(DD045F3F1DEA)	3.62	13108	2022-11-29 17:02:56.419	0.011	0.415	0.929	0.183	0	0	23.39	-0.621	-14.304	0	0	0	0	0	0	0
WT111(DD045F3F1DEA)	3.62	13108	2022-11-29 17:02:56.419	0.011	0.415	0.929	0.183	0	0	23.39	-0.621	-14.299	0	0	0	0	0	0	0
WT111(DD045F3F1DEA)	3.62	13108	2022-11-29 17:02:56.419	0.011	0.415	0.929	0.183	0	0	23.395	-0.621	-14.288	0	0	0	0	0	0	0
WT111(DD045F3F1DEA)	3.62	13108	2022-11-29 17:02:56.419	0.014	0.389	0.931	-0.244	0.061	0	23.39	-0.621	-14.282	0	0	0	0	0	0	0
WT111(DD045F3F1DEA)	3.62	13108	2022-11-29 17:02:56.419	0.014	0.389	0.931	-0.244	0.061	0	23.39	-0.621	-14.271	0	0	0	0	0	0	0
WT111(DD045F3F1DEA)	3.62	13108	2022-11-29 17:02:56.419	0.014	0.389	0.931	-0.244	0.061	0	23.39	-0.621	-14.266	0	0	0	0	0	0	0
WT111(DD045F3F1DEA)	3.62	13108	2022-11-29 17:02:56.481	0.014	0.389	0.931	-0.244	0.061	0	23.39	-0.621	-14.255	0	0	0	0	0	0	0
WT111(DD045F3F1DEA)	3.62	13108	2022-11-29 17:02:56.481	0.008	0.414	0.93	-0.183	0	0	23.384	-0.621	-14.249	0	0	0	0	0	0	0
WT111(DD045F3F1DEA)	3.62	13108	2022-11-29 17:02:56.481	0.008	0.414	0.93	-0.183	0	0	23.384	-0.621	-14.238	0	0	0	0	0	0	0
WT111(DD045F3F1DEA)	3.62	13108	2022-11-29 17:02:56.481	0.008	0.414	0.93	-0.183	0	0	23.384	-0.621	-14.233	0	0	0	0	0	0	0
WT111(DD045F3F1DEA)	3.62	13108	2022-11-29 17:02:56.481	0.008	0.414	0.93	-0.183	0	0	23.384	-0.621	-14.222	0	0	0	0	0	0	0
WT111(DD045F3F1DEA)	3.62	13108	2022-11-29 17:02:56.481	0.012	0.414	0.932	0.366	0	0	23.384	-0.621	-14.216	0	0	0	0	0	0	0
WT111(DD045F3F1DEA)	3.62	13108	2022-11-29 17:02:56.481	0.012	0.414	0.932	0.366	0	0	23.39	-0.621	-14.211	0	0	0	0	0	0	0
WT111(DD045F3F1DEA)	3.62	13108	2022-11-29 17:02:56.481	0.012	0.414	0.932	0.366	0	0	23.39	-0.621	-14.2	0	0	0	0	0	0	0
WT111(DD045F3F1DEA)	3.62	13108	2022-11-29 17:02:56.544	0.012	0.414	0.932	0.366	0	0	23.395	-0.621	-14.194	0	0	0	0	0	0	0
WT111(DD045F3F1DEA)	3.62	13108	2022-11-29 17:02:56.544	0.012	0.392	0.931	-0.183	0	0	23.395	-0.621	-14.183	0	0	0	0	0	0	0
WT111(DD045F3F1DEA)	3.62	13108	2022-11-29 17:02:56.544	0.012	0.392	0.931	-0.183	0	0	23.395	-0.621	-14.178	0	0	0	0	0	0	0
WT111(DD045F3F1DEA)	3.62	13108	2022-11-29 17:02:56.544	0.012	0.392	0.931	-0.183	0	0	23.39	-0.621	-14.167	0	0	0	0	0	0	0
WT111(DD045F3F1DEA)	3.62	13108	2022-11-29 17:02:56.544	0.012	0.392	0.931	-0.183	0	0	23.39	-0.621	-14.161	0	0	0	0	0	0	0
WT111(DD045F3F1DEA)	3.62	13108	2022-11-29 17:02:56.544	0.011	0.415	0.93	0	0	0.061	23.39	-0.621	-14.156	0	0	0	0	0	0	0
WT111(DD045F3F1DEA)	3.62	13108	2022-11-29 17:02:56.544	0.011	0.415	0.93	0	0	0.061	23.39	-0.621	-14.145	0	0	0	0	0	0	0
WT111(DD045F3F1DEA)	3.62	13108	2022-11-29 17:02:56.544	0.011	0.415	0.93	0	0	0.061	23.39	-0.621	-14.139	0	0	0	0	0	0	0
WT111(DD045F3F1DEA)	3.62	13108	2022-11-29 17:02:56.575	0.011	0.415	0.93	0	0	0.061	23.39	-0.621	-14.128	0	0	0	0	0	0	0
WT111(DD045F3F1DEA)	3.62	13108	2022-11-29 17:02:56.575	0.011	0.399	0.928	0.244	0	0	23.395	-0.621	-14.123	0	0	0	0	0	0	0
WT111(DD045F3F1DEA)	3.62	13108	2022-11-29 17:02:56.575	0.011	0.399	0.928	0.244	0	0	23.395	-0.621	-14.112	0	0	0	0	0	0	0
WT111(DD045F3F1DEA)	3.62	13108	2022-11-29 17:02:56.575	0.011	0.399	0.928	0.244	0	0	23.395	-0.621	-14.106	0	0	0	0	0	0	0
WT111(DD045F3F1DEA)	3.62	13108	2022-11-29 17:02:56.575	0.011	0.399	0.928	0.244	0	0	23.401	-0.621	-14.095	0	0	0	0	0	0	0
WT111(DD045F3F1DEA)	3.62	13108	2022-11-29 17:02:56.575	0.013	0.407	0.933	-0.366	0	0.061	23.395	-0.626	-14.09	0	0	0	0	0	0	0
WT111(DD045F3F1DEA)	3.62	13108	2022-11-29 17:02:56.575	0.013	0.407	0.933	-0.366	0	0.061	23.395	-0.626	-14.079	0	0	0	0	0	0	0
WT111(DD045F3F1DEA)	3.62	13108	2022-11-29 17:02:56.575	0.013	0.407	0.933	-0.366	0	0.061	23.395	-0.626	-14.073	0	0	0	0	0	0	0
WT111(DD045F3F1DEA)	3.62	13108	2022-11-29 17:02:56.591	0.013	0.407	0.933	-0.366	0	0.061	23.39	-0.626	-14.068	0	0	0	0	0	0	0
WT111(DD045F3F1DEA)	3.62	13108	2022-11-29 17:02:56.591	0.012	0.391	0.928	0.366	0	-0.061	23.395	-0.626	-14.057	0	0	0	0	0	0	0
WT111(DD045F3F1DEA)	3.62	13108	2022-11-29 17:02:56.591	0.012	0.391	0.928	0.366	0	-0.061	23.395	-0.626	-14.052	0	0	0	0	0	0	0
WT111(DD045F3F1DEA)	3.62	13108	2022-11-29 17:02:56.591	0.012	0.391	0.928	0.366	0	-0.061	23.401	-0.626	-14.041	0	0	0	0	0	0	0
WT111(DD045F3F1DEA)	3.62	13108	2022-11-29 17:02:56.591	0.012	0.391	0.928	0.366	0	-0.061	23.401	-0.626	-14.035	0	0	0	0	0	0	0
WT111(DD045F3F1DEA)	3.62	13108	2022-11-29 17:02:56.591	0.012	0.413	0.933	-0.61	0	0	23.395	-0.626	-14.03	0	0	0	0	0	0	0
WT111(DD045F3F1DEA)	3.62	13108	2022-11-29 17:02:56.591	0.012	0.413	0.933	-0.61	0	0	23.395	-0.626	-14.019	0	0	0	0	0	0	0
WT111(DD045F3F1DEA)	3.62	13108	2022-11-29 17:02:56.591	0.012	0.413	0.933	-0.61	0	0	23.39	-0.626	-14.013	0	0	0	0	0	0	0

## Sheet: 18Hz
设备名称	电压	版本	片上时间	加速度X(g)	加速度Y(g)	加速度Z(g)	角速度X(°/s)	角速度Y(°/s)	角速度Z(°/s)	角度X(°)	角度Y(°)	角度Z(°)	磁场X	磁场Y	磁场Z	四元数0	四元数1	四元数2	四元数3	状态
WT111(DD045F3F1DEA)	3.52	13108	2022-11-29 19:30:26.569	0.011	0.431	0.925	-0.488	0	0	23.665	-0.56	-6.191	0	0	0	0	0	0	0
WT111(DD045F3F1DEA)	3.52	13108	2022-11-29 19:30:26.569	0.011	0.431	0.925	-0.488	0	0	23.659	-0.56	-6.191	0	0	0	0	0	0	0
WT111(DD045F3F1DEA)	3.52	13108	2022-11-29 19:30:26.569	0.011	0.409	0.934	-0.244	0	0	23.659	-0.56	-6.191	0	0	0	0	0	0	0
WT111(DD045F3F1DEA)	3.52	13108	2022-11-29 19:30:26.569	0.011	0.409	0.934	-0.244	0	0	23.659	-0.566	-6.191	0	0	0	0	0	0	0
WT111(DD045F3F1DEA)	3.52	13108	2022-11-29 19:30:26.600	0.011	0.409	0.934	-0.244	0	0	23.659	-0.566	-6.191	0	0	0	0	0	0	0
WT111(DD045F3F1DEA)	3.52	13108	2022-11-29 19:30:26.600	0.011	0.409	0.934	-0.244	0	0	23.659	-0.566	-6.191	0	0	0	0	0	0	0
WT111(DD045F3F1DEA)	3.52	13108	2022-11-29 19:30:26.600	0.009	0.387	0.923	0.244	0	0	23.659	-0.566	-6.191	0	0	0	0	0	0	0
WT111(DD045F3F1DEA)	3.52	13108	2022-11-29 19:30:26.600	0.009	0.387	0.923	0.244	0	0	23.659	-0.566	-6.191	0	0	0	0	0	0	0
WT111(DD045F3F1DEA)	3.52	13108	2022-11-29 19:30:26.600	0.009	0.387	0.923	0.244	0	0	23.659	-0.566	-6.191	0	0	0	0	0	0	0
WT111(DD045F3F1DEA)	3.52	13108	2022-11-29 19:30:26.600	0.009	0.387	0.923	0.244	0	0	23.659	-0.566	-6.191	0	0	0	0	0	0	0
WT111(DD045F3F1DEA)	3.52	13108	2022-11-29 19:30:26.600	0.011	0.422	0.924	0	0	0	23.659	-0.566	-6.191	0	0	0	0	0	0	0
WT111(DD045F3F1DEA)	3.52	13108	2022-11-29 19:30:26.600	0.011	0.422	0.924	0	0	0	23.659	-0.566	-6.191	0	0	0	0	0	0	0
WT111(DD045F3F1DEA)	3.52	13108	2022-11-29 19:30:26.663	0.011	0.422	0.924	0	0	0	23.659	-0.566	-6.191	0	0	0	0	0	0	0
WT111(DD045F3F1DEA)	3.52	13108	2022-11-29 19:30:26.663	0.011	0.422	0.924	0	0	0	23.659	-0.566	-6.191	0	0	0	0	0	0	0
WT111(DD045F3F1DEA)	3.52	13108	2022-11-29 19:30:26.663	0.009	0.392	0.93	-0.305	0	0	23.659	-0.566	-6.191	0	0	0	0	0	0	0
WT111(DD045F3F1DEA)	3.52	13108	2022-11-29 19:30:26.663	0.009	0.392	0.93	-0.305	0	0	23.659	-0.566	-6.191	0	0	0	0	0	0	0
WT111(DD045F3F1DEA)	3.52	13108	2022-11-29 19:30:26.663	0.009	0.392	0.93	-0.305	0	0	23.659	-0.566	-6.191	0	0	0	0	0	0	0
WT111(DD045F3F1DEA)	3.52	13108	2022-11-29 19:30:26.663	0.011	0.434	0.935	0.854	0	0	23.659	-0.566	-6.191	0	0	0	0	0	0	0
WT111(DD045F3F1DEA)	3.52	13108	2022-11-29 19:30:26.663	0.011	0.434	0.935	0.854	0	0	23.665	-0.566	-6.191	0	0	0	0	0	0	0
WT111(DD045F3F1DEA)	3.52	13108	2022-11-29 19:30:26.663	0.011	0.434	0.935	0.854	0	0	23.67	-0.566	-6.191	0	0	0	0	0	0	0
WT111(DD045F3F1DEA)	3.52	13108	2022-11-29 19:30:26.694	0.011	0.434	0.935	0.854	0	0	23.676	-0.566	-6.191	0	0	0	0	0	0	0
WT111(DD045F3F1DEA)	3.52	13108	2022-11-29 19:30:26.694	0.011	0.39	0.926	-0.427	0	0	23.676	-0.566	-6.191	0	0	0	0	0	0	0
WT111(DD045F3F1DEA)	3.52	13108	2022-11-29 19:30:26.694	0.011	0.39	0.926	-0.427	0	0	23.67	-0.566	-6.191	0	0	0	0	0	0	0
WT111(DD045F3F1DEA)	3.52	13108	2022-11-29 19:30:26.694	0.011	0.39	0.926	-0.427	0	0	23.67	-0.566	-6.191	0	0	0	0	0	0	0
WT111(DD045F3F1DEA)	3.52	13108	2022-11-29 19:30:26.694	0.011	0.39	0.926	-0.427	0	0	23.67	-0.566	-6.191	0	0	0	0	0	0	0
WT111(DD045F3F1DEA)	3.52	13108	2022-11-29 19:30:26.694	0.01	0.406	0.925	0	0	0	23.67	-0.566	-6.191	0	0	0	0	0	0	0
WT111(DD045F3F1DEA)	3.52	13108	2022-11-29 19:30:26.694	0.01	0.406	0.925	0	0	0	23.67	-0.566	-6.191	0	0	0	0	0	0	0
WT111(DD045F3F1DEA)	3.52	13108	2022-11-29 19:30:26.694	0.01	0.406	0.925	0	0	0	23.67	-0.566	-6.191	0	0	0	0	0	0	0
WT111(DD045F3F1DEA)	3.52	13108	2022-11-29 19:30:26.725	0.01	0.406	0.925	0	0	0	23.67	-0.566	-6.191	0	0	0	0	0	0	0
WT111(DD045F3F1DEA)	3.52	13108	2022-11-29 19:30:26.725	0.01	0.417	0.931	0.427	0	0	23.67	-0.566	-6.191	0	0	0	0	0	0	0
WT111(DD045F3F1DEA)	3.52	13108	2022-11-29 19:30:26.725	0.01	0.417	0.931	0.427	0	0	23.67	-0.566	-6.191	0	0	0	0	0	0	0
WT111(DD045F3F1DEA)	3.52	13108	2022-11-29 19:30:26.725	0.01	0.417	0.931	0.427	0	0	23.676	-0.566	-6.191	0	0	0	0	0	0	0
WT111(DD045F3F1DEA)	3.52	13108	2022-11-29 19:30:26.725	0.01	0.417	0.931	0.427	0	0	23.676	-0.566	-6.191	0	0	0	0	0	0	0
WT111(DD045F3F1DEA)	3.52	13108	2022-11-29 19:30:26.725	0.011	0.388	0.926	-0.427	0.061	0	23.676	-0.566	-6.191	0	0	0	0	0	0	0
WT111(DD045F3F1DEA)	3.52	13108	2022-11-29 19:30:26.725	0.011	0.388	0.926	-0.427	0.061	0	23.676	-0.566	-6.191	0	0	0	0	0	0	0
WT111(DD045F3F1DEA)	3.52	13108	2022-11-29 19:30:26.725	0.011	0.388	0.926	-0.427	0.061	0	23.67	-0.566	-6.191	0	0	0	0	0	0	0
WT111(DD045F3F1DEA)	3.52	13108	2022-11-29 19:30:26.788	0.011	0.388	0.926	-0.427	0.061	0	23.67	-0.566	-6.191	0	0	0	0	0	0	0
WT111(DD045F3F1DEA)	3.52	13108	2022-11-29 19:30:26.788	0.01	0.423	0.937	0.366	0	0	23.67	-0.566	-6.191	0	0	0	0	0	0	0
WT111(DD045F3F1DEA)	3.52	13108	2022-11-29 19:30:26.788	0.01	0.423	0.937	0.366	0	0	23.67	-0.566	-6.191	0	0	0	0	0	0	0
WT111(DD045F3F1DEA)	3.52	13108	2022-11-29 19:30:26.788	0.01	0.423	0.937	0.366	0	0	23.676	-0.566	-6.191	0	0	0	0	0	0	0
WT111(DD045F3F1DEA)	3.52	13108	2022-11-29 19:30:26.788	0.01	0.423	0.937	0.366	0	0	23.676	-0.566	-6.191	0	0	0	0	0	0	0
WT111(DD045F3F1DEA)	3.52	13108	2022-11-29 19:30:26.788	0.01	0.393	0.919	-0.305	0	0	23.676	-0.566	-6.191	0	0	0	0	0	0	0
WT111(DD045F3F1DEA)	3.52	13108	2022-11-29 19:30:26.788	0.01	0.393	0.919	-0.305	0	0	23.67	-0.566	-6.191	0	0	0	0	0	0	0
WT111(DD045F3F1DEA)	3.52	13108	2022-11-29 19:30:26.788	0.01	0.393	0.919	-0.305	0	0	23.67	-0.566	-6.191	0	0	0	0	0	0	0
WT111(DD045F3F1DEA)	3.52	13108	2022-11-29 19:30:26.897	0.01	0.393	0.919	-0.305	0	0	23.67	-0.566	-6.191	0	0	0	0	0	0	0
WT111(DD045F3F1DEA)	3.52	13108	2022-11-29 19:30:26.897	0.011	0.419	0.936	-0.061	0	0	23.67	-0.566	-6.191	0	0	0	0	0	0	0
WT111(DD045F3F1DEA)	3.52	13108	2022-11-29 19:30:26.897	0.011	0.419	0.936	-0.061	0	0	23.67	-0.566	-6.191	0	0	0	0	0	0	0
WT111(DD045F3F1DEA)	3.52	13108	2022-11-29 19:30:26.897	0.011	0.419	0.936	-0.061	0	0	23.67	-0.566	-6.191	0	0	0	0	0	0	0
WT111(DD045F3F1DEA)	3.52	13108	2022-11-29 19:30:26.897	0.011	0.419	0.936	-0.061	0	0	23.67	-0.566	-6.191	0	0	0	0	0	0	0
WT111(DD045F3F1DEA)	3.52	13108	2022-11-29 19:30:26.897	0.009	0.409	0.931	0.244	0	0	23.67	-0.566	-6.191	0	0	0	0	0	0	0
WT111(DD045F3F1DEA)	3.52	13108	2022-11-29 19:30:26.897	0.009	0.409	0.931	0.244	0	0	23.67	-0.566	-6.191	0	0	0	0	0	0	0
WT111(DD045F3F1DEA)	3.52	13108	2022-11-29 19:30:26.897	0.009	0.409	0.931	0.244	0	0	23.67	-0.566	-6.191	0	0	0	0	0	0	0
WT111(DD045F3F1DEA)	3.52	13108	2022-11-29 19:30:26.913	0.009	0.409	0.931	0.244	0	0	23.67	-0.566	-6.191	0	0	0	0	0	0	0
WT111(DD045F3F1DEA)	3.52	13108	2022-11-29 19:30:26.913	0.009	0.389	0.922	0	0	0	23.67	-0.566	-6.191	0	0	0	0	0	0	0
WT111(DD045F3F1DEA)	3.52	13108	2022-11-29 19:30:26.913	0.009	0.389	0.922	0	0	0	23.67	-0.566	-6.191	0	0	0	0	0	0	0
WT111(DD045F3F1DEA)	3.52	13108	2022-11-29 19:30:26.913	0.009	0.389	0.922	0	0	0	23.67	-0.566	-6.191	0	0	0	0	0	0	0
WT111(DD045F3F1DEA)	3.52	13108	2022-11-29 19:30:26.913	0.009	0.389	0.922	0	0	0	23.67	-0.566	-6.191	0	0	0	0	0	0	0
WT111(DD045F3F1DEA)	3.52	13108	2022-11-29 19:30:26.913	0.01	0.429	0.934	-0.366	0	0	23.67	-0.566	-6.191	0	0	0	0	0	0	0
WT111(DD045F3F1DEA)	3.52	13108	2022-11-29 19:30:26.913	0.01	0.429	0.934	-0.366	0	0	23.67	-0.566	-6.191	0	0	0	0	0	0	0
WT111(DD045F3F1DEA)	3.52	13108	2022-11-29 19:30:26.913	0.01	0.429	0.934	-0.366	0	0	23.665	-0.566	-6.191	0	0	0	0	0	0	0
WT111(DD045F3F1DEA)	3.52	13108	2022-11-29 19:30:26.913	0.01	0.429	0.934	-0.366	0	0	23.665	-0.566	-6.191	0	0	0	0	0	0	0
WT111(DD045F3F1DEA)	3.52	13108	2022-11-29 19:30:26.913	0.011	0.38	0.925	0.427	0.061	0	23.665	-0.566	-6.191	0	0	0	0	0	0	0
WT111(DD045F3F1DEA)	3.52	13108	2022-11-29 19:30:26.913	0.011	0.38	0.925	0.427	0.061	0	23.67	-0.566	-6.191	0	0	0	0	0	0	0
WT111(DD045F3F1DEA)	3.52	13108	2022-11-29 19:30:26.913	0.011	0.38	0.925	0.427	0.061	0	23.67	-0.566	-6.191	0	0	0	0	0	0	0
WT111(DD045F3F1DEA)	3.52	13108	2022-11-29 19:30:26.913	0.011	0.38	0.925	0.427	0.061	0	23.67	-0.566	-6.191	0	0	0	0	0	0	0
WT111(DD045F3F1DEA)	3.52	13108	2022-11-29 19:30:26.913	0.011	0.423	0.928	-0.305	0.061	0	23.67	-0.566	-6.191	0	0	0	0	0	0	0
WT111(DD045F3F1DEA)	3.52	13108	2022-11-29 19:30:26.913	0.011	0.423	0.928	-0.305	0.061	0	23.67	-0.566	-6.191	0	0	0	0	0	0	0
WT111(DD045F3F1DEA)	3.52	13108	2022-11-29 19:30:26.913	0.011	0.423	0.928	-0.305	0.061	0	23.665	-0.566	-6.191	0	0	0	0	0	0	0
WT111(DD045F3F1DEA)	3.52	13108	2022-11-29 19:30:26.929	0.011	0.423	0.928	-0.305	0.061	0	23.665	-0.566	-6.191	0	0	0	0	0	0	0
WT111(DD045F3F1DEA)	3.52	13108	2022-11-29 19:30:26.929	0.009	0.398	0.929	0.061	0	0	23.665	-0.566	-6.191	0	0	0	0	0	0	0
WT111(DD045F3F1DEA)	3.52	13108	2022-11-29 19:30:26.929	0.009	0.398	0.929	0.061	0	0	23.665	-0.566	-6.191	0	0	0	0	0	0	0
WT111(DD045F3F1DEA)	3.52	13108	2022-11-29 19:30:26.929	0.009	0.398	0.929	0.061	0	0	23.665	-0.566	-6.191	0	0	0	0	0	0	0
WT111(DD045F3F1DEA)	3.52	13108	2022-11-29 19:30:26.929	0.009	0.398	0.929	0.061	0	0	23.665	-0.566	-6.191	0	0	0	0	0	0	0
WT111(DD045F3F1DEA)	3.52	13108	2022-11-29 19:30:26.929	0.012	0.42	0.931	0.427	0	0	23.67	-0.566	-6.191	0	0	0	0	0	0	0
WT111(DD045F3F1DEA)	3.52	13108	2022-11-29 19:30:26.929	0.012	0.42	0.931	0.427	0	0	23.67	-0.566	-6.191	0	0	0	0	0	0	0
WT111(DD045F3F1DEA)	3.52	13108	2022-11-29 19:30:26.929	0.012	0.42	0.931	0.427	0	0	23.676	-0.566	-6.191	0	0	0	0	0	0	0
WT111(DD045F3F1DEA)	3.52	13108	2022-11-29 19:30:26.960	0.012	0.42	0.931	0.427	0	0	23.676	-0.566	-6.191	0	0	0	0	0	0	0
WT111(DD045F3F1DEA)	3.52	13108	2022-11-29 19:30:26.960	0.014	0.389	0.929	-0.61	0	0	23.67	-0.566	-6.191	0	0	0	0	0	0	0
WT111(DD045F3F1DEA)	3.52	13108	2022-11-29 19:30:26.960	0.014	0.389	0.929	-0.61	0	0	23.67	-0.566	-6.191	0	0	0	0	0	0	0
WT111(DD045F3F1DEA)	3.52	13108	2022-11-29 19:30:26.960	0.014	0.389	0.929	-0.61	0	0	23.665	-0.566	-6.191	0	0	0	0	0	0	0
WT111(DD045F3F1DEA)	3.52	13108	2022-11-29 19:30:26.960	0.014	0.389	0.929	-0.61	0	0	23.665	-0.566	-6.191	0	0	0	0	0	0	0
WT111(DD045F3F1DEA)	3.52	13108	2022-11-29 19:30:26.960	0.007	0.425	0.933	0.244	0	0	23.665	-0.566	-6.191	0	0	0	0	0	0	0
WT111(DD045F3F1DEA)	3.52	13108	2022-11-29 19:30:26.960	0.007	0.425	0.933	0.244	0	0	23.665	-0.566	-6.191	0	0	0	0	0	0	0
WT111(DD045F3F1DEA)	3.52	13108	2022-11-29 19:30:26.960	0.007	0.425	0.933	0.244	0	0	23.665	-0.566	-6.191	0	0	0	0	0	0	0
WT111(DD045F3F1DEA)	3.52	13108	2022-11-29 19:30:27.054	0.007	0.425	0.933	0.244	0	0	23.665	-0.566	-6.191	0	0	0	0	0	0	0
WT111(DD045F3F1DEA)	3.52	13108	2022-11-29 19:30:27.054	0.01	0.406	0.924	-0.183	0	0	23.665	-0.566	-6.191	0	0	0	0	0	0	0
WT111(DD045F3F1DEA)	3.52	13108	2022-11-29 19:30:27.054	0.01	0.406	0.924	-0.183	0	0	23.665	-0.566	-6.191	0	0	0	0	0	0	0
WT111(DD045F3F1DEA)	3.52	13108	2022-11-29 19:30:27.054	0.01	0.406	0.924	-0.183	0	0	23.665	-0.566	-6.191	0	0	0	0	0	0	0
WT111(DD045F3F1DEA)	3.52	13108	2022-11-29 19:30:27.054	0.01	0.406	0.924	-0.183	0	0	23.665	-0.566	-6.191	0	0	0	0	0	0	0
WT111(DD045F3F1DEA)	3.52	13108	2022-11-29 19:30:27.054	0.012	0.386	0.928	0.183	0	0	23.665	-0.566	-6.191	0	0	0	0	0	0	0
WT111(DD045F3F1DEA)	3.52	13108	2022-11-29 19:30:27.054	0.012	0.386	0.928	0.183	0	0	23.665	-0.566	-6.191	0	0	0	0	0	0	0
WT111(DD045F3F1DEA)	3.52	13108	2022-11-29 19:30:27.054	0.012	0.386	0.928	0.183	0	0	23.665	-0.566	-6.191	0	0	0	0	0	0	0
WT111(DD045F3F1DEA)	3.52	13108	2022-11-29 19:30:27.054	0.012	0.386	0.928	0.183	0	0	23.665	-0.566	-6.191	0	0	0	0	0	0	0
WT111(DD045F3F1DEA)	3.52	13108	2022-11-29 19:30:27.054	0.01	0.432	0.935	0	0	0	23.665	-0.566	-6.191	0	0	0	0	0	0	0
WT111(DD045F3F1DEA)	3.52	13108	2022-11-29 19:30:27.054	0.01	0.432	0.935	0	0	0	23.665	-0.566	-6.191	0	0	0	0	0	0	0
WT111(DD045F3F1DEA)	3.52	13108	2022-11-29 19:30:27.054	0.01	0.432	0.935	0	0	0	23.665	-0.566	-6.191	0	0	0	0	0	0	0
WT111(DD045F3F1DEA)	3.52	13108	2022-11-29 19:30:27.054	0.01	0.432	0.935	0	0	0	23.665	-0.566	-6.191	0	0	0	0	0	0	0
WT111(DD045F3F1DEA)	3.52	13108	2022-11-29 19:30:27.054	-0.014	0.256	0.79	-0.977	-0.305	0	23.659	-0.571	-6.191	0	0	0	0	0	0	0
WT111(DD045F3F1DEA)	3.52	13108	2022-11-29 19:30:27.054	-0.014	0.256	0.79	-0.977	-0.305	0	23.654	-0.571	-6.191	0	0	0	0	0	0	0
WT111(DD045F3F1DEA)	3.52	13108	2022-11-29 19:30:27.054	-0.014	0.256	0.79	-0.977	-0.305	0	23.648	-0.571	-6.196	0	0	0	0	0	0	0
WT111(DD045F3F1DEA)	3.52	13108	2022-11-29 19:30:27.085	-0.014	0.256	0.79	-0.977	-0.305	0	23.643	-0.571	-6.196	0	0	0	0	0	0	0
WT111(DD045F3F1DEA)	3.52	13108	2022-11-29 19:30:27.085	0.04	0.702	1.137	0.366	-0.183	-0.305	23.643	-0.571	-6.196	0	0	0	0	0	0	0
WT111(DD045F3F1DEA)	3.52	13108	2022-11-29 19:30:27.085	0.04	0.702	1.137	0.366	-0.183	-0.305	23.648	-0.571	-6.196	0	0	0	0	0	0	0
WT111(DD045F3F1DEA)	3.52	13108	2022-11-29 19:30:27.085	0.04	0.702	1.137	0.366	-0.183	-0.305	23.648	-0.571	-6.202	0	0	0	0	0	0	0
WT111(DD045F3F1DEA)	3.52	13108	2022-11-29 19:30:27.085	0.04	0.702	1.137	0.366	-0.183	-0.305	23.654	-0.571	-6.202	0	0	0	0	0	0	0
WT111(DD045F3F1DEA)	3.52	13108	2022-11-29 19:30:27.085	0.005	0.185	0.849	-0.549	0.183	-0.671	23.654	-0.571	-6.202	0	0	0	0	0	0	0
WT111(DD045F3F1DEA)	3.52	13108	2022-11-29 19:30:27.085	0.005	0.185	0.849	-0.549	0.183	-0.671	23.654	-0.571	-6.207	0	0	0	0	0	0	0
WT111(DD045F3F1DEA)	3.52	13108	2022-11-29 19:30:27.085	0.005	0.185	0.849	-0.549	0.183	-0.671	23.648	-0.566	-6.207	0	0	0	0	0	0	0
WT111(DD045F3F1DEA)	3.52	13108	2022-11-29 19:30:27.147	0.005	0.185	0.849	-0.549	0.183	-0.671	23.643	-0.566	-6.213	0	0	0	0	0	0	0
WT111(DD045F3F1DEA)	3.52	13108	2022-11-29 19:30:27.147	0.011	0.5	0.947	1.038	0.061	0.183	23.648	-0.566	-6.213	0	0	0	0	0	0	0
WT111(DD045F3F1DEA)	3.52	13108	2022-11-29 19:30:27.147	0.011	0.5	0.947	1.038	0.061	0.183	23.654	-0.566	-6.213	0	0	0	0	0	0	0
WT111(DD045F3F1DEA)	3.52	13108	2022-11-29 19:30:27.147	0.011	0.5	0.947	1.038	0.061	0.183	23.659	-0.566	-6.207	0	0	0	0	0	0	0
WT111(DD045F3F1DEA)	3.52	13108	2022-11-29 19:30:27.147	0.011	0.5	0.947	1.038	0.061	0.183	23.665	-0.566	-6.207	0	0	0	0	0	0	0
WT111(DD045F3F1DEA)	3.52	13108	2022-11-29 19:30:27.147	0.007	0.406	0.926	-0.488	0.061	-0.122	23.665	-0.566	-6.207	0	0	0	0	0	0	0
WT111(DD045F3F1DEA)	3.52	13108	2022-11-29 19:30:27.147	0.007	0.406	0.926	-0.488	0.061	-0.122	23.659	-0.566	-6.207	0	0	0	0	0	0	0
WT111(DD045F3F1DEA)	3.52	13108	2022-11-29 19:30:27.147	0.007	0.406	0.926	-0.488	0.061	-0.122	23.659	-0.566	-6.207	0	0	0	0	0	0	0
WT111(DD045F3F1DEA)	3.52	13108	2022-11-29 19:30:27.179	0.007	0.406	0.926	-0.488	0.061	-0.122	23.659	-0.566	-6.207	0	0	0	0	0	0	0
WT111(DD045F3F1DEA)	3.52	13108	2022-11-29 19:30:27.179	0.012	0.352	0.92	0	0	0.122	23.659	-0.566	-6.207	0	0	0	0	0	0	0
WT111(DD045F3F1DEA)	3.52	13108	2022-11-29 19:30:27.179	0.012	0.352	0.92	0	0	0.122	23.659	-0.566	-6.207	0	0	0	0	0	0	0
WT111(DD045F3F1DEA)	3.52	13108	2022-11-29 19:30:27.179	0.012	0.352	0.92	0	0	0.122	23.659	-0.566	-6.207	0	0	0	0	0	0	0
WT111(DD045F3F1DEA)	3.52	13108	2022-11-29 19:30:27.179	0.012	0.486	0.947	0.305	0.061	-0.183	23.659	-0.566	-6.207	0	0	0	0	0	0	0
WT111(DD045F3F1DEA)	3.52	13108	2022-11-29 19:30:27.179	0.012	0.486	0.947	0.305	0.061	-0.183	23.659	-0.566	-6.207	0	0	0	0	0	0	0
WT111(DD045F3F1DEA)	3.52	13108	2022-11-29 19:30:27.179	0.012	0.486	0.947	0.305	0.061	-0.183	23.665	-0.566	-6.213	0	0	0	0	0	0	0
WT111(DD045F3F1DEA)	3.52	13108	2022-11-29 19:30:27.179	0.012	0.486	0.947	0.305	0.061	-0.183	23.665	-0.566	-6.213	0	0	0	0	0	0	0
WT111(DD045F3F1DEA)	3.52	13108	2022-11-29 19:30:27.210	0.004	0.344	0.91	-0.122	-0.061	0.183	23.665	-0.566	-6.213	0	0	0	0	0	0	0
WT111(DD045F3F1DEA)	3.52	13108	2022-11-29 19:30:27.210	0.004	0.344	0.91	-0.122	-0.061	0.183	23.665	-0.566	-6.207	0	0	0	0	0	0	0
WT111(DD045F3F1DEA)	3.52	13108	2022-11-29 19:30:27.210	0.004	0.344	0.91	-0.122	-0.061	0.183	23.665	-0.566	-6.207	0	0	0	0	0	0	0
WT111(DD045F3F1DEA)	3.52	13108	2022-11-29 19:30:27.210	0.004	0.344	0.91	-0.122	-0.061	0.183	23.665	-0.566	-6.207	0	0	0	0	0	0	0
WT111(DD045F3F1DEA)	3.52	13108	2022-11-29 19:30:27.210	0.015	0.417	0.932	0.732	0.122	-0.122	23.67	-0.566	-6.207	0	0	0	0	0	0	0
WT111(DD045F3F1DEA)	3.52	13108	2022-11-29 19:30:27.210	0.015	0.417	0.932	0.732	0.122	-0.122	23.67	-0.566	-6.207	0	0	0	0	0	0	0
WT111(DD045F3F1DEA)	3.52	13108	2022-11-29 19:30:27.210	0.015	0.417	0.932	0.732	0.122	-0.122	23.676	-0.566	-6.207	0	0	0	0	0	0	0
WT111(DD045F3F1DEA)	3.52	13108	2022-11-29 19:30:27.210	0.015	0.417	0.932	0.732	0.122	-0.122	23.676	-0.56	-6.207	0	0	0	0	0	0	0
WT111(DD045F3F1DEA)	3.52	13108	2022-11-29 19:30:27.257	0.01	0.422	0.932	-0.854	0	0.061	23.676	-0.56	-6.207	0	0	0	0	0	0	0
WT111(DD045F3F1DEA)	3.52	13108	2022-11-29 19:30:27.272	0.01	0.422	0.932	-0.854	0	0.061	23.67	-0.566	-6.207	0	0	0	0	0	0	0
WT111(DD045F3F1DEA)	3.52	13108	2022-11-29 19:30:27.272	0.01	0.422	0.932	-0.854	0	0.061	23.665	-0.566	-6.207	0	0	0	0	0	0	0
WT111(DD045F3F1DEA)	3.52	13108	2022-11-29 19:30:27.272	0.01	0.422	0.932	-0.854	0	0.061	23.665	-0.566	-6.207	0	0	0	0	0	0	0
WT111(DD045F3F1DEA)	3.52	13108	2022-11-29 19:30:27.272	0.008	0.381	0.923	0.122	0	0	23.665	-0.566	-6.207	0	0	0	0	0	0	0
WT111(DD045F3F1DEA)	3.52	13108	2022-11-29 19:30:27.272	0.008	0.381	0.923	0.122	0	0	23.665	-0.566	-6.207	0	0	0	0	0	0	0
WT111(DD045F3F1DEA)	3.52	13108	2022-11-29 19:30:27.272	0.008	0.381	0.923	0.122	0	0	23.665	-0.566	-6.207	0	0	0	0	0	0	0
WT111(DD045F3F1DEA)	3.52	13108	2022-11-29 19:30:27.272	0.008	0.381	0.923	0.122	0	0	23.665	-0.566	-6.207	0	0	0	0	0	0	0
WT111(DD045F3F1DEA)	3.52	13108	2022-11-29 19:30:27.288	0.012	0.427	0.935	0.183	0	0	23.665	-0.566	-6.207	0	0	0	0	0	0	0
WT111(DD045F3F1DEA)	3.52	13108	2022-11-29 19:30:27.288	0.012	0.427	0.935	0.183	0	0	23.665	-0.566	-6.207	0	0	0	0	0	0	0
WT111(DD045F3F1DEA)	3.52	13108	2022-11-29 19:30:27.288	0.012	0.427	0.935	0.183	0	0	23.665	-0.566	-6.207	0	0	0	0	0	0	0
WT111(DD045F3F1DEA)	3.52	13108	2022-11-29 19:30:27.288	0.012	0.427	0.935	0.183	0	0	23.67	-0.566	-6.207	0	0	0	0	0	0	0
WT111(DD045F3F1DEA)	3.52	13108	2022-11-29 19:30:27.288	0.009	0.397	0.932	0.061	0	0	23.67	-0.566	-6.207	0	0	0	0	0	0	0
WT111(DD045F3F1DEA)	3.52	13108	2022-11-29 19:30:27.288	0.009	0.397	0.932	0.061	0	0	23.67	-0.566	-6.207	0	0	0	0	0	0	0
WT111(DD045F3F1DEA)	3.52	13108	2022-11-29 19:30:27.288	0.009	0.397	0.932	0.061	0	0	23.67	-0.566	-6.207	0	0	0	0	0	0	0
WT111(DD045F3F1DEA)	3.52	13108	2022-11-29 19:30:27.288	0.009	0.397	0.932	0.061	0	0	23.67	-0.566	-6.207	0	0	0	0	0	0	0
WT111(DD045F3F1DEA)	3.52	13108	2022-11-29 19:30:27.319	0.011	0.427	0.93	0.244	0	0	23.67	-0.566	-6.207	0	0	0	0	0	0	0
WT111(DD045F3F1DEA)	3.52	13108	2022-11-29 19:30:27.319	0.011	0.427	0.93	0.244	0	0	23.67	-0.566	-6.207	0	0	0	0	0	0	0
WT111(DD045F3F1DEA)	3.52	13108	2022-11-29 19:30:27.319	0.011	0.427	0.93	0.244	0	0	23.67	-0.566	-6.207	0	0	0	0	0	0	0
WT111(DD045F3F1DEA)	3.52	13108	2022-11-29 19:30:27.319	0.011	0.427	0.93	0.244	0	0	23.676	-0.566	-6.207	0	0	0	0	0	0	0
WT111(DD045F3F1DEA)	3.52	13108	2022-11-29 19:30:27.319	0.011	0.386	0.927	-0.549	0	0	23.67	-0.566	-6.207	0	0	0	0	0	0	0
WT111(DD045F3F1DEA)	3.52	13108	2022-11-29 19:30:27.319	0.011	0.386	0.927	-0.549	0	0	23.67	-0.566	-6.207	0	0	0	0	0	0	0
WT111(DD045F3F1DEA)	3.52	13108	2022-11-29 19:30:27.319	0.011	0.386	0.927	-0.549	0	0	23.665	-0.566	-6.207	0	0	0	0	0	0	0
WT111(DD045F3F1DEA)	3.52	13108	2022-11-29 19:30:27.319	0.011	0.386	0.927	-0.549	0	0	23.665	-0.566	-6.207	0	0	0	0	0	0	0
WT111(DD045F3F1DEA)	3.52	13108	2022-11-29 19:30:27.382	0.009	0.404	0.923	0.671	0	0	23.665	-0.566	-6.207	0	0	0	0	0	0	0
WT111(DD045F3F1DEA)	3.52	13108	2022-11-29 19:30:27.382	0.009	0.404	0.923	0.671	0	0	23.67	-0.566	-6.207	0	0	0	0	0	0	0
WT111(DD045F3F1DEA)	3.52	13108	2022-11-29 19:30:27.382	0.009	0.404	0.923	0.671	0	0	23.67	-0.566	-6.207	0	0	0	0	0	0	0
WT111(DD045F3F1DEA)	3.52	13108	2022-11-29 19:30:27.382	0.009	0.404	0.923	0.671	0	0	23.676	-0.566	-6.207	0	0	0	0	0	0	0
WT111(DD045F3F1DEA)	3.52	13108	2022-11-29 19:30:27.382	0.011	0.427	0.935	-0.427	0	0	23.676	-0.566	-6.207	0	0	0	0	0	0	0
WT111(DD045F3F1DEA)	3.52	13108	2022-11-29 19:30:27.382	0.011	0.427	0.935	-0.427	0	0	23.67	-0.566	-6.207	0	0	0	0	0	0	0
WT111(DD045F3F1DEA)	3.52	13108	2022-11-29 19:30:27.382	0.011	0.427	0.935	-0.427	0	0	23.67	-0.566	-6.207	0	0	0	0	0	0	0
WT111(DD045F3F1DEA)	3.52	13108	2022-11-29 19:30:27.382	0.011	0.427	0.935	-0.427	0	0	23.67	-0.566	-6.207	0	0	0	0	0	0	0
WT111(DD045F3F1DEA)	3.52	13108	2022-11-29 19:30:27.413	0.009	0.391	0.933	0.549	0	0	23.67	-0.566	-6.207	0	0	0	0	0	0	0
WT111(DD045F3F1DEA)	3.52	13108	2022-11-29 19:30:27.413	0.009	0.391	0.933	0.549	0	0	23.676	-0.566	-6.207	0	0	0	0	0	0	0
WT111(DD045F3F1DEA)	3.52	13108	2022-11-29 19:30:27.413	0.009	0.391	0.933	0.549	0	0	23.676	-0.566	-6.207	0	0	0	0	0	0	0
WT111(DD045F3F1DEA)	3.52	13108	2022-11-29 19:30:27.413	0.009	0.391	0.933	0.549	0	0	23.681	-0.566	-6.207	0	0	0	0	0	0	0
WT111(DD045F3F1DEA)	3.52	13108	2022-11-29 19:30:27.413	0.012	0.419	0.923	-0.244	0	0	23.676	-0.566	-6.207	0	0	0	0	0	0	0
WT111(DD045F3F1DEA)	3.52	13108	2022-11-29 19:30:27.413	0.012	0.419	0.923	-0.244	0	0	23.676	-0.566	-6.207	0	0	0	0	0	0	0
WT111(DD045F3F1DEA)	3.52	13108	2022-11-29 19:30:27.413	0.012	0.419	0.923	-0.244	0	0	23.676	-0.566	-6.207	0	0	0	0	0	0	0
WT111(DD045F3F1DEA)	3.52	13108	2022-11-29 19:30:27.413	0.012	0.419	0.923	-0.244	0	0	23.676	-0.566	-6.207	0	0	0	0	0	0	0
WT111(DD045F3F1DEA)	3.52	13108	2022-11-29 19:30:27.444	0.009	0.39	0.926	-0.549	0	0	23.67	-0.566	-6.207	0	0	0	0	0	0	0
WT111(DD045F3F1DEA)	3.52	13108	2022-11-29 19:30:27.444	0.009	0.39	0.926	-0.549	0	0	23.67	-0.566	-6.207	0	0	0	0	0	0	0
WT111(DD045F3F1DEA)	3.52	13108	2022-11-29 19:30:27.444	0.009	0.39	0.926	-0.549	0	0	23.665	-0.566	-6.207	0	0	0	0	0	0	0
WT111(DD045F3F1DEA)	3.52	13108	2022-11-29 19:30:27.444	0.009	0.39	0.926	-0.549	0	0	23.665	-0.566	-6.207	0	0	0	0	0	0	0
WT111(DD045F3F1DEA)	3.52	13108	2022-11-29 19:30:27.444	0.012	0.433	0.935	0.732	0	0	23.665	-0.566	-6.207	0	0	0	0	0	0	0
WT111(DD045F3F1DEA)	3.52	13108	2022-11-29 19:30:27.444	0.012	0.433	0.935	0.732	0	0	23.67	-0.566	-6.207	0	0	0	0	0	0	0
WT111(DD045F3F1DEA)	3.52	13108	2022-11-29 19:30:27.444	0.012	0.433	0.935	0.732	0	0	23.676	-0.566	-6.207	0	0	0	0	0	0	0
WT111(DD045F3F1DEA)	3.52	13108	2022-11-29 19:30:27.444	0.012	0.433	0.935	0.732	0	0	23.676	-0.566	-6.207	0	0	0	0	0	0	0
WT111(DD045F3F1DEA)	3.52	13108	2022-11-29 19:30:27.538	0.009	0.388	0.926	-0.671	0.061	0	23.676	-0.566	-6.207	0	0	0	0	0	0	0
WT111(DD045F3F1DEA)	3.52	13108	2022-11-29 19:30:27.538	0.009	0.388	0.926	-0.671	0.061	0	23.67	-0.566	-6.207	0	0	0	0	0	0	0
WT111(DD045F3F1DEA)	3.52	13108	2022-11-29 19:30:27.538	0.009	0.388	0.926	-0.671	0.061	0	23.67	-0.566	-6.207	0	0	0	0	0	0	0
WT111(DD045F3F1DEA)	3.52	13108	2022-11-29 19:30:27.538	0.009	0.388	0.926	-0.671	0.061	0	23.665	-0.566	-6.207	0	0	0	0	0	0	0
WT111(DD045F3F1DEA)	3.52	13108	2022-11-29 19:30:27.538	0.01	0.411	0.932	0.061	0.061	0	23.665	-0.566	-6.207	0	0	0	0	0	0	0
WT111(DD045F3F1DEA)	3.52	13108	2022-11-29 19:30:27.538	0.01	0.411	0.932	0.061	0.061	0	23.665	-0.566	-6.207	0	0	0	0	0	0	0
WT111(DD045F3F1DEA)	3.52	13108	2022-11-29 19:30:27.538	0.01	0.411	0.932	0.061	0.061	0	23.665	-0.566	-6.207	0	0	0	0	0	0	0
WT111(DD045F3F1DEA)	3.52	13108	2022-11-29 19:30:27.538	0.01	0.411	0.932	0.061	0.061	0	23.665	-0.566	-6.207	0	0	0	0	0	0	0
WT111(DD045F3F1DEA)	3.52	13108	2022-11-29 19:30:27.538	0.009	0.414	0.928	0.427	0	-0.061	23.67	-0.566	-6.207	0	0	0	0	0	0	0
WT111(DD045F3F1DEA)	3.52	13108	2022-11-29 19:30:27.538	0.009	0.414	0.928	0.427	0	-0.061	23.67	-0.566	-6.207	0	0	0	0	0	0	0
WT111(DD045F3F1DEA)	3.52	13108	2022-11-29 19:30:27.538	0.009	0.414	0.928	0.427	0	-0.061	23.67	-0.566	-6.207	0	0	0	0	0	0	0
WT111(DD045F3F1DEA)	3.52	13108	2022-11-29 19:30:27.538	0.009	0.414	0.928	0.427	0	-0.061	23.676	-0.566	-6.207	0	0	0	0	0	0	0
WT111(DD045F3F1DEA)	3.52	13108	2022-11-29 19:30:27.538	0.01	0.388	0.922	0	0	0	23.676	-0.566	-6.207	0	0	0	0	0	0	0
WT111(DD045F3F1DEA)	3.52	13108	2022-11-29 19:30:27.538	0.01	0.388	0.922	0	0	0	23.676	-0.566	-6.207	0	0	0	0	0	0	0
WT111(DD045F3F1DEA)	3.52	13108	2022-11-29 19:30:27.538	0.01	0.388	0.922	0	0	0	23.676	-0.566	-6.207	0	0	0	0	0	0	0
WT111(DD045F3F1DEA)	3.52	13108	2022-11-29 19:30:27.538	0.01	0.388	0.922	0	0	0	23.676	-0.566	-6.207	0	0	0	0	0	0	0
WT111(DD045F3F1DEA)	3.52	13108	2022-11-29 19:30:27.569	0.012	0.448	0.947	-0.488	0	0	23.67	-0.566	-6.207	0	0	0	0	0	0	0
WT111(DD045F3F1DEA)	3.52	13108	2022-11-29 19:30:27.569	0.012	0.448	0.947	-0.488	0	0	23.67	-0.566	-6.207	0	0	0	0	0	0	0
WT111(DD045F3F1DEA)	3.52	13108	2022-11-29 19:30:27.569	0.012	0.448	0.947	-0.488	0	0	23.665	-0.566	-6.207	0	0	0	0	0	0	0
WT111(DD045F3F1DEA)	3.52	13108	2022-11-29 19:30:27.569	0.012	0.448	0.947	-0.488	0	0	23.665	-0.566	-6.207	0	0	0	0	0	0	0
WT111(DD045F3F1DEA)	3.52	13108	2022-11-29 19:30:27.569	0.009	0.36	0.914	0.793	0	0	23.67	-0.566	-6.207	0	0	0	0	0	0	0

## Sheet: 20Hz
设备名称	电压	版本	片上时间	加速度X(g)	加速度Y(g)	加速度Z(g)	角速度X(°/s)	角速度Y(°/s)	角速度Z(°/s)	角度X(°)	角度Y(°)	角度Z(°)	磁场X	磁场Y	磁场Z	四元数0	四元数1	四元数2	四元数3	状态
WT111(DD045F3F1DEA)	3.57	13108	2022-11-29 19:38:03.360	0.009	0.415	0.931	0.244	0	0	23.659	-0.566	-8.784	0	0	0	0	0	0	0
WT111(DD045F3F1DEA)	3.57	13108	2022-11-29 19:38:03.360	0.012	0.399	0.931	-0.366	0	0	23.659	-0.566	-8.795	0	0	0	0	0	0	0
WT111(DD045F3F1DEA)	3.57	13108	2022-11-29 19:38:03.360	0.012	0.399	0.931	-0.366	0	0	23.654	-0.566	-8.8	0	0	0	0	0	0	0
WT111(DD045F3F1DEA)	3.57	13108	2022-11-29 19:38:03.360	0.012	0.399	0.931	-0.366	0	0	23.654	-0.566	-8.811	0	0	0	0	0	0	0
WT111(DD045F3F1DEA)	3.57	13108	2022-11-29 19:38:03.360	0.012	0.399	0.931	-0.366	0	0	23.654	-0.566	-8.822	0	0	0	0	0	0	0
WT111(DD045F3F1DEA)	3.57	13108	2022-11-29 19:38:03.360	0.009	0.405	0.926	0.427	0.061	0	23.654	-0.566	-8.833	0	0	0	0	0	0	0
WT111(DD045F3F1DEA)	3.57	13108	2022-11-29 19:38:03.360	0.009	0.405	0.926	0.427	0.061	0	23.659	-0.566	-8.839	0	0	0	0	0	0	0
WT111(DD045F3F1DEA)	3.57	13108	2022-11-29 19:38:03.360	0.009	0.405	0.926	0.427	0.061	0	23.659	-0.566	-8.849	0	0	0	0	0	0	0
WT111(DD045F3F1DEA)	3.57	13108	2022-11-29 19:38:03.360	0.009	0.405	0.926	0.427	0.061	0	23.659	-0.566	-8.86	0	0	0	0	0	0	0
WT111(DD045F3F1DEA)	3.57	13108	2022-11-29 19:38:03.360	0.011	0.413	0.928	-0.061	0	0	23.659	-0.566	-8.871	0	0	0	0	0	0	0
WT111(DD045F3F1DEA)	3.57	13108	2022-11-29 19:38:03.360	0.011	0.413	0.928	-0.061	0	0	23.659	-0.566	-8.877	0	0	0	0	0	0	0
WT111(DD045F3F1DEA)	3.57	13108	2022-11-29 19:38:03.375	0.011	0.413	0.928	-0.061	0	0	23.659	-0.566	-8.888	0	0	0	0	0	0	0
WT111(DD045F3F1DEA)	3.57	13108	2022-11-29 19:38:03.375	0.011	0.413	0.928	-0.061	0	0	23.659	-0.566	-8.899	0	0	0	0	0	0	0
WT111(DD045F3F1DEA)	3.57	13108	2022-11-29 19:38:03.375	0.011	0.399	0.932	-0.122	0	0	23.659	-0.566	-8.904	0	0	0	0	0	0	0
WT111(DD045F3F1DEA)	3.57	13108	2022-11-29 19:38:03.375	0.011	0.399	0.932	-0.122	0	0	23.659	-0.566	-8.915	0	0	0	0	0	0	0
WT111(DD045F3F1DEA)	3.57	13108	2022-11-29 19:38:03.375	0.011	0.399	0.932	-0.122	0	0	23.659	-0.566	-8.921	0	0	0	0	0	0	0
WT111(DD045F3F1DEA)	3.57	13108	2022-11-29 19:38:03.375	0.011	0.399	0.932	-0.122	0	0	23.659	-0.566	-8.932	0	0	0	0	0	0	0
WT111(DD045F3F1DEA)	3.57	13108	2022-11-29 19:38:03.375	0.012	0.417	0.934	0.305	0	0	23.659	-0.566	-8.937	0	0	0	0	0	0	0
WT111(DD045F3F1DEA)	3.57	13108	2022-11-29 19:38:03.375	0.012	0.417	0.934	0.305	0	0	23.659	-0.566	-8.948	0	0	0	0	0	0	0
WT111(DD045F3F1DEA)	3.57	13108	2022-11-29 19:38:03.469	0.012	0.417	0.934	0.305	0	0	23.659	-0.566	-8.959	0	0	0	0	0	0	0
WT111(DD045F3F1DEA)	3.57	13108	2022-11-29 19:38:03.469	0.012	0.417	0.934	0.305	0	0	23.665	-0.566	-8.965	0	0	0	0	0	0	0
WT111(DD045F3F1DEA)	3.57	13108	2022-11-29 19:38:03.469	0.009	0.401	0.923	-0.488	0	0	23.659	-0.566	-8.976	0	0	0	0	0	0	0
WT111(DD045F3F1DEA)	3.57	13108	2022-11-29 19:38:03.469	0.009	0.401	0.923	-0.488	0	0	23.659	-0.566	-8.981	0	0	0	0	0	0	0
WT111(DD045F3F1DEA)	3.57	13108	2022-11-29 19:38:03.469	0.009	0.401	0.923	-0.488	0	0	23.654	-0.566	-8.987	0	0	0	0	0	0	0
WT111(DD045F3F1DEA)	3.57	13108	2022-11-29 19:38:03.469	0.009	0.401	0.923	-0.488	0	0	23.654	-0.566	-8.998	0	0	0	0	0	0	0
WT111(DD045F3F1DEA)	3.57	13108	2022-11-29 19:38:03.469	0.011	0.409	0.932	0.732	0	0	23.659	-0.566	-9.003	0	0	0	0	0	0	0
WT111(DD045F3F1DEA)	3.57	13108	2022-11-29 19:38:03.469	0.011	0.409	0.932	0.732	0	0	23.659	-0.566	-9.009	0	0	0	0	0	0	0
WT111(DD045F3F1DEA)	3.57	13108	2022-11-29 19:38:03.469	0.011	0.409	0.932	0.732	0	0	23.665	-0.566	-9.02	0	0	0	0	0	0	0
WT111(DD045F3F1DEA)	3.57	13108	2022-11-29 19:38:03.469	0.011	0.409	0.932	0.732	0	0	23.67	-0.571	-9.025	0	0	0	0	0	0	0
WT111(DD045F3F1DEA)	3.57	13108	2022-11-29 19:38:03.469	0.012	0.41	0.933	-0.427	0	0	23.665	-0.571	-9.031	0	0	0	0	0	0	0
WT111(DD045F3F1DEA)	3.57	13108	2022-11-29 19:38:03.469	0.012	0.41	0.933	-0.427	0	0	23.665	-0.571	-9.036	0	0	0	0	0	0	0
WT111(DD045F3F1DEA)	3.57	13108	2022-11-29 19:38:03.469	0.012	0.41	0.933	-0.427	0	0	23.659	-0.571	-9.042	0	0	0	0	0	0	0
WT111(DD045F3F1DEA)	3.57	13108	2022-11-29 19:38:03.469	0.012	0.41	0.933	-0.427	0	0	23.659	-0.571	-9.047	0	0	0	0	0	0	0
WT111(DD045F3F1DEA)	3.57	13108	2022-11-29 19:38:03.469	0.01	0.413	0.933	-0.122	0	0	23.659	-0.571	-9.053	0	0	0	0	0	0	0
WT111(DD045F3F1DEA)	3.57	13108	2022-11-29 19:38:03.469	0.01	0.413	0.933	-0.122	0	0	23.659	-0.571	-9.058	0	0	0	0	0	0	0
WT111(DD045F3F1DEA)	3.57	13108	2022-11-29 19:38:03.500	0.01	0.413	0.933	-0.122	0	0	23.659	-0.571	-9.064	0	0	0	0	0	0	0
WT111(DD045F3F1DEA)	3.57	13108	2022-11-29 19:38:03.500	0.01	0.413	0.933	-0.122	0	0	23.659	-0.571	-9.069	0	0	0	0	0	0	0
WT111(DD045F3F1DEA)	3.57	13108	2022-11-29 19:38:03.500	0.008	0.389	0.919	0.122	0	0	23.659	-0.571	-9.075	0	0	0	0	0	0	0
WT111(DD045F3F1DEA)	3.57	13108	2022-11-29 19:38:03.500	0.008	0.389	0.919	0.122	0	0	23.659	-0.571	-9.08	0	0	0	0	0	0	0
WT111(DD045F3F1DEA)	3.57	13108	2022-11-29 19:38:03.500	0.008	0.389	0.919	0.122	0	0	23.659	-0.571	-9.086	0	0	0	0	0	0	0
WT111(DD045F3F1DEA)	3.57	13108	2022-11-29 19:38:03.500	0.008	0.389	0.919	0.122	0	0	23.659	-0.571	-9.091	0	0	0	0	0	0	0
WT111(DD045F3F1DEA)	3.57	13108	2022-11-29 19:38:03.500	0.011	0.415	0.93	-0.122	0	0	23.659	-0.571	-9.091	0	0	0	0	0	0	0
WT111(DD045F3F1DEA)	3.57	13108	2022-11-29 19:38:03.500	0.011	0.415	0.93	-0.122	0	0	23.659	-0.571	-9.097	0	0	0	0	0	0	0
WT111(DD045F3F1DEA)	3.57	13108	2022-11-29 19:38:03.563	0.011	0.415	0.93	-0.122	0	0	23.659	-0.571	-9.102	0	0	0	0	0	0	0
WT111(DD045F3F1DEA)	3.57	13108	2022-11-29 19:38:03.563	0.011	0.415	0.93	-0.122	0	0	23.654	-0.571	-9.108	0	0	0	0	0	0	0
WT111(DD045F3F1DEA)	3.57	13108	2022-11-29 19:38:03.563	0.013	0.4	0.934	0.183	0.061	0	23.659	-0.571	-9.113	0	0	0	0	0	0	0
WT111(DD045F3F1DEA)	3.57	13108	2022-11-29 19:38:03.563	0.013	0.4	0.934	0.183	0.061	0	23.659	-0.571	-9.113	0	0	0	0	0	0	0
WT111(DD045F3F1DEA)	3.57	13108	2022-11-29 19:38:03.563	0.013	0.4	0.934	0.183	0.061	0	23.659	-0.571	-9.119	0	0	0	0	0	0	0
WT111(DD045F3F1DEA)	3.57	13108	2022-11-29 19:38:03.563	0.013	0.4	0.934	0.183	0.061	0	23.659	-0.571	-9.124	0	0	0	0	0	0	0
WT111(DD045F3F1DEA)	3.57	13108	2022-11-29 19:38:03.563	0.005	0.415	0.924	-0.061	0.061	0	23.659	-0.571	-9.124	0	0	0	0	0	0	0
WT111(DD045F3F1DEA)	3.57	13108	2022-11-29 19:38:03.563	0.005	0.415	0.924	-0.061	0.061	0	23.659	-0.571	-9.13	0	0	0	0	0	0	0
WT111(DD045F3F1DEA)	3.57	13108	2022-11-29 19:38:03.594	0.005	0.415	0.924	-0.061	0.061	0	23.659	-0.571	-9.13	0	0	0	0	0	0	0
WT111(DD045F3F1DEA)	3.57	13108	2022-11-29 19:38:03.594	0.005	0.415	0.924	-0.061	0.061	0	23.659	-0.566	-9.135	0	0	0	0	0	0	0
WT111(DD045F3F1DEA)	3.57	13108	2022-11-29 19:38:03.594	0.011	0.4	0.924	-0.122	0.061	0	23.659	-0.566	-9.135	0	0	0	0	0	0	0
WT111(DD045F3F1DEA)	3.57	13108	2022-11-29 19:38:03.594	0.011	0.4	0.924	-0.122	0.061	0	23.654	-0.566	-9.141	0	0	0	0	0	0	0
WT111(DD045F3F1DEA)	3.57	13108	2022-11-29 19:38:03.594	0.011	0.4	0.924	-0.122	0.061	0	23.654	-0.566	-9.146	0	0	0	0	0	0	0
WT111(DD045F3F1DEA)	3.57	13108	2022-11-29 19:38:03.594	0.011	0.4	0.924	-0.122	0.061	0	23.654	-0.566	-9.146	0	0	0	0	0	0	0
WT111(DD045F3F1DEA)	3.57	13108	2022-11-29 19:38:03.594	0.01	0.411	0.923	0.427	0	0	23.659	-0.566	-9.146	0	0	0	0	0	0	0
WT111(DD045F3F1DEA)	3.57	13108	2022-11-29 19:38:03.594	0.01	0.411	0.923	0.427	0	0	23.659	-0.566	-9.152	0	0	0	0	0	0	0
WT111(DD045F3F1DEA)	3.57	13108	2022-11-29 19:38:03.625	0.01	0.411	0.923	0.427	0	0	23.659	-0.566	-9.152	0	0	0	0	0	0	0
WT111(DD045F3F1DEA)	3.57	13108	2022-11-29 19:38:03.625	0.01	0.411	0.923	0.427	0	0	23.665	-0.566	-9.157	0	0	0	0	0	0	0
WT111(DD045F3F1DEA)	3.57	13108	2022-11-29 19:38:03.625	0.008	0.406	0.924	-0.732	0.061	0	23.659	-0.566	-9.157	0	0	0	0	0	0	0
WT111(DD045F3F1DEA)	3.57	13108	2022-11-29 19:38:03.625	0.008	0.406	0.924	-0.732	0.061	0	23.659	-0.566	-9.157	0	0	0	0	0	0	0
WT111(DD045F3F1DEA)	3.57	13108	2022-11-29 19:38:03.625	0.008	0.406	0.924	-0.732	0.061	0	23.654	-0.566	-9.163	0	0	0	0	0	0	0
WT111(DD045F3F1DEA)	3.57	13108	2022-11-29 19:38:03.625	0.008	0.406	0.924	-0.732	0.061	0	23.648	-0.566	-9.163	0	0	0	0	0	0	0
WT111(DD045F3F1DEA)	3.57	13108	2022-11-29 19:38:03.625	0.009	0.399	0.94	0.305	0	0	23.654	-0.566	-9.163	0	0	0	0	0	0	0
WT111(DD045F3F1DEA)	3.57	13108	2022-11-29 19:38:03.625	0.009	0.399	0.94	0.305	0	0	23.654	-0.566	-9.168	0	0	0	0	0	0	0
WT111(DD045F3F1DEA)	3.57	13108	2022-11-29 19:38:03.688	0.009	0.399	0.94	0.305	0	0	23.654	-0.566	-9.168	0	0	0	0	0	0	0
WT111(DD045F3F1DEA)	3.57	13108	2022-11-29 19:38:03.688	0.009	0.399	0.94	0.305	0	0	23.654	-0.566	-9.174	0	0	0	0	0	0	0
WT111(DD045F3F1DEA)	3.57	13108	2022-11-29 19:38:03.688	0.013	0.435	0.939	0.183	0	0	23.654	-0.566	-9.174	0	0	0	0	0	0	0
WT111(DD045F3F1DEA)	3.57	13108	2022-11-29 19:38:03.688	0.013	0.435	0.939	0.183	0	0	23.659	-0.566	-9.174	0	0	0	0	0	0	0
WT111(DD045F3F1DEA)	3.57	13108	2022-11-29 19:38:03.688	0.013	0.435	0.939	0.183	0	0	23.659	-0.566	-9.174	0	0	0	0	0	0	0
WT111(DD045F3F1DEA)	3.57	13108	2022-11-29 19:38:03.688	0.013	0.435	0.939	0.183	0	0	23.659	-0.566	-9.179	0	0	0	0	0	0	0
WT111(DD045F3F1DEA)	3.57	13108	2022-11-29 19:38:03.688	0.011	0.398	0.928	-0.366	0	0	23.659	-0.566	-9.179	0	0	0	0	0	0	0
WT111(DD045F3F1DEA)	3.57	13108	2022-11-29 19:38:03.688	0.011	0.398	0.928	-0.366	0	0	23.659	-0.566	-9.179	0	0	0	0	0	0	0
WT111(DD045F3F1DEA)	3.57	13108	2022-11-29 19:38:03.719	0.011	0.398	0.928	-0.366	0	0	23.654	-0.566	-9.179	0	0	0	0	0	0	0
WT111(DD045F3F1DEA)	3.57	13108	2022-11-29 19:38:03.719	0.009	0.384	0.917	0.183	0.061	0	23.654	-0.566	-9.179	0	0	0	0	0	0	0
WT111(DD045F3F1DEA)	3.57	13108	2022-11-29 19:38:03.719	0.009	0.384	0.917	0.183	0.061	0	23.659	-0.566	-9.179	0	0	0	0	0	0	0
WT111(DD045F3F1DEA)	3.57	13108	2022-11-29 19:38:03.719	0.009	0.384	0.917	0.183	0.061	0	23.659	-0.566	-9.179	0	0	0	0	0	0	0
WT111(DD045F3F1DEA)	3.57	13108	2022-11-29 19:38:03.719	0.009	0.384	0.917	0.183	0.061	0	23.659	-0.566	-9.179	0	0	0	0	0	0	0
WT111(DD045F3F1DEA)	3.57	13108	2022-11-29 19:38:03.719	0.012	0.431	0.933	0.366	0	0	23.659	-0.566	-9.185	0	0	0	0	0	0	0
WT111(DD045F3F1DEA)	3.57	13108	2022-11-29 19:38:03.719	0.012	0.431	0.933	0.366	0	0	23.665	-0.566	-9.185	0	0	0	0	0	0	0
WT111(DD045F3F1DEA)	3.57	13108	2022-11-29 19:38:03.719	0.012	0.431	0.933	0.366	0	0	23.665	-0.566	-9.185	0	0	0	0	0	0	0
WT111(DD045F3F1DEA)	3.57	13108	2022-11-29 19:38:03.735	0.012	0.431	0.933	0.366	0	0	23.665	-0.566	-9.185	0	0	0	0	0	0	0
WT111(DD045F3F1DEA)	3.57	13108	2022-11-29 19:38:03.735	0.01	0.403	0.938	-0.305	0	0	23.665	-0.566	-9.185	0	0	0	0	0	0	0
WT111(DD045F3F1DEA)	3.57	13108	2022-11-29 19:38:03.735	0.01	0.403	0.938	-0.305	0	0	23.665	-0.566	-9.185	0	0	0	0	0	0	0
WT111(DD045F3F1DEA)	3.57	13108	2022-11-29 19:38:03.735	0.01	0.403	0.938	-0.305	0	0	23.665	-0.566	-9.185	0	0	0	0	0	0	0
WT111(DD045F3F1DEA)	3.57	13108	2022-11-29 19:38:03.735	0.01	0.403	0.938	-0.305	0	0	23.659	-0.566	-9.185	0	0	0	0	0	0	0
WT111(DD045F3F1DEA)	3.57	13108	2022-11-29 19:38:03.735	0.008	0.392	0.921	0.061	0	0	23.659	-0.566	-9.185	0	0	0	0	0	0	0
WT111(DD045F3F1DEA)	3.57	13108	2022-11-29 19:38:03.735	0.008	0.392	0.921	0.061	0	0	23.659	-0.566	-9.185	0	0	0	0	0	0	0
WT111(DD045F3F1DEA)	3.57	13108	2022-11-29 19:38:03.735	0.008	0.392	0.921	0.061	0	0	23.659	-0.566	-9.185	0	0	0	0	0	0	0
WT111(DD045F3F1DEA)	3.57	13108	2022-11-29 19:38:03.797	0.008	0.392	0.921	0.061	0	0	23.659	-0.566	-9.185	0	0	0	0	0	0	0
WT111(DD045F3F1DEA)	3.57	13108	2022-11-29 19:38:03.797	0.01	0.42	0.927	-0.122	0.061	0	23.659	-0.566	-9.185	0	0	0	0	0	0	0
WT111(DD045F3F1DEA)	3.57	13108	2022-11-29 19:38:03.797	0.01	0.42	0.927	-0.122	0.061	0	23.659	-0.566	-9.185	0	0	0	0	0	0	0
WT111(DD045F3F1DEA)	3.57	13108	2022-11-29 19:38:03.797	0.01	0.42	0.927	-0.122	0.061	0	23.659	-0.566	-9.179	0	0	0	0	0	0	0
WT111(DD045F3F1DEA)	3.57	13108	2022-11-29 19:38:03.797	0.01	0.42	0.927	-0.122	0.061	0	23.659	-0.566	-9.179	0	0	0	0	0	0	0
WT111(DD045F3F1DEA)	3.57	13108	2022-11-29 19:38:03.797	0.002	0.39	0.915	-1.648	-0.488	0.61	23.648	-0.566	-9.179	0	0	0	0	0	0	0
WT111(DD045F3F1DEA)	3.57	13108	2022-11-29 19:38:03.797	0.002	0.39	0.915	-1.648	-0.488	0.61	23.643	-0.571	-9.179	0	0	0	0	0	0	0
WT111(DD045F3F1DEA)	3.57	13108	2022-11-29 19:38:03.797	0.002	0.39	0.915	-1.648	-0.488	0.61	23.632	-0.577	-9.174	0	0	0	0	0	0	0
WT111(DD045F3F1DEA)	3.57	13108	2022-11-29 19:38:03.828	0.002	0.39	0.915	-1.648	-0.488	0.61	23.626	-0.577	-9.174	0	0	0	0	0	0	0
WT111(DD045F3F1DEA)	3.57	13108	2022-11-29 19:38:03.828	0.022	0.477	0.965	0	0	-0.549	23.626	-0.577	-9.174	0	0	0	0	0	0	0
WT111(DD045F3F1DEA)	3.57	13108	2022-11-29 19:38:03.828	0.022	0.477	0.965	0	0	-0.549	23.626	-0.577	-9.179	0	0	0	0	0	0	0
WT111(DD045F3F1DEA)	3.57	13108	2022-11-29 19:38:03.828	0.022	0.477	0.965	0	0	-0.549	23.626	-0.577	-9.179	0	0	0	0	0	0	0
WT111(DD045F3F1DEA)	3.57	13108	2022-11-29 19:38:03.828	0.022	0.477	0.965	0	0	-0.549	23.632	-0.571	-9.179	0	0	0	0	0	0	0
WT111(DD045F3F1DEA)	3.57	13108	2022-11-29 19:38:03.828	0.008	0.351	0.915	1.77	0.061	-0.183	23.637	-0.571	-9.179	0	0	0	0	0	0	0
WT111(DD045F3F1DEA)	3.57	13108	2022-11-29 19:38:03.828	0.008	0.351	0.915	1.77	0.061	-0.183	23.648	-0.571	-9.179	0	0	0	0	0	0	0
WT111(DD045F3F1DEA)	3.57	13108	2022-11-29 19:38:03.828	0.008	0.351	0.915	1.77	0.061	-0.183	23.659	-0.571	-9.179	0	0	0	0	0	0	0
WT111(DD045F3F1DEA)	3.57	13108	2022-11-29 19:38:03.860	0.008	0.351	0.915	1.77	0.061	-0.183	23.665	-0.571	-9.179	0	0	0	0	0	0	0
WT111(DD045F3F1DEA)	3.57	13108	2022-11-29 19:38:03.860	0.008	0.398	0.92	-0.366	0	0	23.665	-0.571	-9.179	0	0	0	0	0	0	0
WT111(DD045F3F1DEA)	3.57	13108	2022-11-29 19:38:03.860	0.008	0.398	0.92	-0.366	0	0	23.665	-0.571	-9.174	0	0	0	0	0	0	0
WT111(DD045F3F1DEA)	3.57	13108	2022-11-29 19:38:03.860	0.008	0.398	0.92	-0.366	0	0	23.659	-0.571	-9.174	0	0	0	0	0	0	0
WT111(DD045F3F1DEA)	3.57	13108	2022-11-29 19:38:03.860	0.008	0.398	0.92	-0.366	0	0	23.659	-0.571	-9.174	0	0	0	0	0	0	0
WT111(DD045F3F1DEA)	3.57	13108	2022-11-29 19:38:03.860	0.011	0.431	0.938	-0.366	0.061	0.061	23.654	-0.571	-9.174	0	0	0	0	0	0	0
WT111(DD045F3F1DEA)	3.57	13108	2022-11-29 19:38:03.860	0.011	0.431	0.938	-0.366	0.061	0.061	23.654	-0.571	-9.168	0	0	0	0	0	0	0
WT111(DD045F3F1DEA)	3.57	13108	2022-11-29 19:38:03.860	0.011	0.431	0.938	-0.366	0.061	0.061	23.654	-0.571	-9.168	0	0	0	0	0	0	0
WT111(DD045F3F1DEA)	3.57	13108	2022-11-29 19:38:03.922	0.011	0.431	0.938	-0.366	0.061	0.061	23.648	-0.571	-9.168	0	0	0	0	0	0	0
WT111(DD045F3F1DEA)	3.57	13108	2022-11-29 19:38:03.922	0.011	0.39	0.929	0.488	0	0	23.654	-0.571	-9.168	0	0	0	0	0	0	0
WT111(DD045F3F1DEA)	3.57	13108	2022-11-29 19:38:03.922	0.011	0.39	0.929	0.488	0	0	23.654	-0.571	-9.163	0	0	0	0	0	0	0
WT111(DD045F3F1DEA)	3.57	13108	2022-11-29 19:38:03.922	0.011	0.39	0.929	0.488	0	0	23.659	-0.571	-9.163	0	0	0	0	0	0	0
WT111(DD045F3F1DEA)	3.57	13108	2022-11-29 19:38:03.922	0.011	0.39	0.929	0.488	0	0	23.659	-0.571	-9.163	0	0	0	0	0	0	0
WT111(DD045F3F1DEA)	3.57	13108	2022-11-29 19:38:03.922	0.012	0.417	0.924	-0.366	0	0.061	23.659	-0.571	-9.163	0	0	0	0	0	0	0
WT111(DD045F3F1DEA)	3.57	13108	2022-11-29 19:38:03.922	0.012	0.417	0.924	-0.366	0	0.061	23.654	-0.571	-9.157	0	0	0	0	0	0	0
WT111(DD045F3F1DEA)	3.57	13108	2022-11-29 19:38:03.922	0.012	0.417	0.924	-0.366	0	0.061	23.654	-0.571	-9.157	0	0	0	0	0	0	0
WT111(DD045F3F1DEA)	3.57	13108	2022-11-29 19:38:03.953	0.012	0.417	0.924	-0.366	0	0.061	23.654	-0.571	-9.157	0	0	0	0	0	0	0
WT111(DD045F3F1DEA)	3.57	13108	2022-11-29 19:38:03.953	0.011	0.395	0.928	0.366	0	0	23.654	-0.571	-9.152	0	0	0	0	0	0	0
WT111(DD045F3F1DEA)	3.57	13108	2022-11-29 19:38:03.953	0.011	0.395	0.928	0.366	0	0	23.654	-0.571	-9.152	0	0	0	0	0	0	0
WT111(DD045F3F1DEA)	3.57	13108	2022-11-29 19:38:03.953	0.011	0.395	0.928	0.366	0	0	23.659	-0.571	-9.152	0	0	0	0	0	0	0
WT111(DD045F3F1DEA)	3.57	13108	2022-11-29 19:38:03.953	0.011	0.395	0.928	0.366	0	0	23.659	-0.571	-9.152	0	0	0	0	0	0	0
WT111(DD045F3F1DEA)	3.57	13108	2022-11-29 19:38:03.953	0.01	0.414	0.931	-0.122	0.061	0	23.659	-0.571	-9.152	0	0	0	0	0	0	0
WT111(DD045F3F1DEA)	3.57	13108	2022-11-29 19:38:03.953	0.01	0.414	0.931	-0.122	0.061	0	23.659	-0.571	-9.146	0	0	0	0	0	0	0
WT111(DD045F3F1DEA)	3.57	13108	2022-11-29 19:38:03.953	0.01	0.414	0.931	-0.122	0.061	0	23.659	-0.571	-9.146	0	0	0	0	0	0	0
WT111(DD045F3F1DEA)	3.57	13108	2022-11-29 19:38:03.985	0.01	0.414	0.931	-0.122	0.061	0	23.654	-0.571	-9.146	0	0	0	0	0	0	0
WT111(DD045F3F1DEA)	3.57	13108	2022-11-29 19:38:03.985	0.01	0.399	0.924	-0.061	0	0	23.654	-0.571	-9.146	0	0	0	0	0	0	0
WT111(DD045F3F1DEA)	3.57	13108	2022-11-29 19:38:03.985	0.01	0.399	0.924	-0.061	0	0	23.654	-0.571	-9.141	0	0	0	0	0	0	0
WT111(DD045F3F1DEA)	3.57	13108	2022-11-29 19:38:03.985	0.01	0.399	0.924	-0.061	0	0	23.654	-0.571	-9.141	0	0	0	0	0	0	0
WT111(DD045F3F1DEA)	3.57	13108	2022-11-29 19:38:03.985	0.01	0.399	0.924	-0.061	0	0	23.654	-0.571	-9.141	0	0	0	0	0	0	0
WT111(DD045F3F1DEA)	3.57	13108	2022-11-29 19:38:03.985	0.008	0.412	0.932	0.183	0.061	0	23.654	-0.571	-9.141	0	0	0	0	0	0	0
WT111(DD045F3F1DEA)	3.57	13108	2022-11-29 19:38:03.985	0.008	0.412	0.932	0.183	0.061	0	23.654	-0.571	-9.135	0	0	0	0	0	0	0
WT111(DD045F3F1DEA)	3.57	13108	2022-11-29 19:38:03.985	0.008	0.412	0.932	0.183	0.061	0	23.659	-0.571	-9.135	0	0	0	0	0	0	0
WT111(DD045F3F1DEA)	3.57	13108	2022-11-29 19:38:04.047	0.008	0.412	0.932	0.183	0.061	0	23.659	-0.571	-9.135	0	0	0	0	0	0	0
WT111(DD045F3F1DEA)	3.57	13108	2022-11-29 19:38:04.047	0.013	0.406	0.928	0.122	0	0	23.659	-0.571	-9.135	0	0	0	0	0	0	0
WT111(DD045F3F1DEA)	3.57	13108	2022-11-29 19:38:04.047	0.013	0.406	0.928	0.122	0	0	23.659	-0.571	-9.135	0	0	0	0	0	0	0
WT111(DD045F3F1DEA)	3.57	13108	2022-11-29 19:38:04.047	0.013	0.406	0.928	0.122	0	0	23.659	-0.571	-9.13	0	0	0	0	0	0	0
WT111(DD045F3F1DEA)	3.57	13108	2022-11-29 19:38:04.047	0.013	0.406	0.928	0.122	0	0	23.659	-0.571	-9.13	0	0	0	0	0	0	0
WT111(DD045F3F1DEA)	3.57	13108	2022-11-29 19:38:04.047	0.008	0.416	0.931	0.305	0.122	0	23.659	-0.571	-9.13	0	0	0	0	0	0	0
WT111(DD045F3F1DEA)	3.57	13108	2022-11-29 19:38:04.047	0.008	0.416	0.931	0.305	0.122	0	23.665	-0.571	-9.13	0	0	0	0	0	0	0
WT111(DD045F3F1DEA)	3.57	13108	2022-11-29 19:38:04.047	0.008	0.416	0.931	0.305	0.122	0	23.665	-0.571	-9.124	0	0	0	0	0	0	0
WT111(DD045F3F1DEA)	3.57	13108	2022-11-29 19:38:04.078	0.008	0.416	0.931	0.305	0.122	0	23.665	-0.571	-9.124	0	0	0	0	0	0	0
WT111(DD045F3F1DEA)	3.57	13108	2022-11-29 19:38:04.078	0.013	0.392	0.923	-0.549	0	0	23.665	-0.571	-9.124	0	0	0	0	0	0	0
WT111(DD045F3F1DEA)	3.57	13108	2022-11-29 19:38:04.078	0.013	0.392	0.923	-0.549	0	0	23.659	-0.571	-9.124	0	0	0	0	0	0	0
WT111(DD045F3F1DEA)	3.57	13108	2022-11-29 19:38:04.078	0.013	0.392	0.923	-0.549	0	0	23.659	-0.571	-9.119	0	0	0	0	0	0	0
WT111(DD045F3F1DEA)	3.57	13108	2022-11-29 19:38:04.078	0.013	0.392	0.923	-0.549	0	0	23.654	-0.571	-9.119	0	0	0	0	0	0	0
WT111(DD045F3F1DEA)	3.57	13108	2022-11-29 19:38:04.078	0.01	0.405	0.927	0.305	0	0	23.659	-0.571	-9.119	0	0	0	0	0	0	0
WT111(DD045F3F1DEA)	3.57	13108	2022-11-29 19:38:04.078	0.01	0.405	0.927	0.305	0	0	23.659	-0.571	-9.119	0	0	0	0	0	0	0
WT111(DD045F3F1DEA)	3.57	13108	2022-11-29 19:38:04.078	0.01	0.405	0.927	0.305	0	0	23.659	-0.571	-9.119	0	0	0	0	0	0	0
WT111(DD045F3F1DEA)	3.57	13108	2022-11-29 19:38:04.110	0.01	0.405	0.927	0.305	0	0	23.659	-0.571	-9.113	0	0	0	0	0	0	0
WT111(DD045F3F1DEA)	3.57	13108	2022-11-29 19:38:04.110	0.01	0.414	0.931	-0.122	0	0	23.659	-0.571	-9.113	0	0	0	0	0	0	0
WT111(DD045F3F1DEA)	3.57	13108	2022-11-29 19:38:04.110	0.01	0.414	0.931	-0.122	0	0	23.659	-0.571	-9.113	0	0	0	0	0	0	0
WT111(DD045F3F1DEA)	3.57	13108	2022-11-29 19:38:04.110	0.01	0.414	0.931	-0.122	0	0	23.659	-0.571	-9.113	0	0	0	0	0	0	0
WT111(DD045F3F1DEA)	3.57	13108	2022-11-29 19:38:04.110	0.01	0.414	0.931	-0.122	0	0	23.659	-0.571	-9.113	0	0	0	0	0	0	0
WT111(DD045F3F1DEA)	3.57	13108	2022-11-29 19:38:04.110	0.012	0.409	0.929	0.122	0	0	23.659	-0.571	-9.113	0	0	0	0	0	0	0
WT111(DD045F3F1DEA)	3.57	13108	2022-11-29 19:38:04.110	0.012	0.409	0.929	0.122	0	0	23.659	-0.571	-9.108	0	0	0	0	0	0	0
WT111(DD045F3F1DEA)	3.57	13108	2022-11-29 19:38:04.110	0.012	0.409	0.929	0.122	0	0	23.659	-0.571	-9.108	0	0	0	0	0	0	0
WT111(DD045F3F1DEA)	3.57	13108	2022-11-29 19:38:04.157	0.012	0.409	0.929	0.122	0	0	23.659	-0.571	-9.108	0	0	0	0	0	0	0
WT111(DD045F3F1DEA)	3.57	13108	2022-11-29 19:38:04.172	0.009	0.41	0.93	-0.305	0.061	0	23.659	-0.571	-9.108	0	0	0	0	0	0	0
WT111(DD045F3F1DEA)	3.57	13108	2022-11-29 19:38:04.172	0.009	0.41	0.93	-0.305	0.061	0	23.659	-0.571	-9.108	0	0	0	0	0	0	0
WT111(DD045F3F1DEA)	3.57	13108	2022-11-29 19:38:04.172	0.009	0.41	0.93	-0.305	0.061	0	23.659	-0.571	-9.108	0	0	0	0	0	0	0
WT111(DD045F3F1DEA)	3.57	13108	2022-11-29 19:38:04.172	0.009	0.41	0.93	-0.305	0.061	0	23.654	-0.571	-9.102	0	0	0	0	0	0	0
WT111(DD045F3F1DEA)	3.57	13108	2022-11-29 19:38:04.172	0.011	0.391	0.922	0.122	0	0	23.654	-0.571	-9.102	0	0	0	0	0	0	0
WT111(DD045F3F1DEA)	3.57	13108	2022-11-29 19:38:04.172	0.011	0.391	0.922	0.122	0	0	23.659	-0.571	-9.102	0	0	0	0	0	0	0
WT111(DD045F3F1DEA)	3.57	13108	2022-11-29 19:38:04.172	0.011	0.391	0.922	0.122	0	0	23.659	-0.571	-9.102	0	0	0	0	0	0	0
WT111(DD045F3F1DEA)	3.57	13108	2022-11-29 19:38:04.188	0.011	0.391	0.922	0.122	0	0	23.659	-0.571	-9.102	0	0	0	0	0	0	0
WT111(DD045F3F1DEA)	3.57	13108	2022-11-29 19:38:04.188	0.01	0.423	0.938	0.122	0	0.061	23.659	-0.571	-9.102	0	0	0	0	0	0	0
WT111(DD045F3F1DEA)	3.57	13108	2022-11-29 19:38:04.188	0.01	0.423	0.938	0.122	0	0.061	23.659	-0.571	-9.102	0	0	0	0	0	0	0
WT111(DD045F3F1DEA)	3.57	13108	2022-11-29 19:38:04.188	0.01	0.423	0.938	0.122	0	0.061	23.659	-0.571	-9.102	0	0	0	0	0	0	0
WT111(DD045F3F1DEA)	3.57	13108	2022-11-29 19:38:04.188	0.01	0.423	0.938	0.122	0	0.061	23.659	-0.571	-9.097	0	0	0	0	0	0	0
WT111(DD045F3F1DEA)	3.57	13108	2022-11-29 19:38:04.188	0.008	0.396	0.924	-0.183	0.122	0	23.659	-0.571	-9.097	0	0	0	0	0	0	0
WT111(DD045F3F1DEA)	3.57	13108	2022-11-29 19:38:04.188	0.008	0.396	0.924	-0.183	0.122	0	23.659	-0.571	-9.097	0	0	0	0	0	0	0
WT111(DD045F3F1DEA)	3.57	13108	2022-11-29 19:38:04.188	0.008	0.396	0.924	-0.183	0.122	0	23.659	-0.571	-9.097	0	0	0	0	0	0	0
WT111(DD045F3F1DEA)	3.57	13108	2022-11-29 19:38:04.219	0.011	0.428	0.934	0.183	0	0	23.659	-0.571	-9.097	0	0	0	0	0	0	0
WT111(DD045F3F1DEA)	3.57	13108	2022-11-29 19:38:04.219	0.011	0.428	0.934	0.183	0	0	23.659	-0.571	-9.097	0	0	0	0	0	0	0
WT111(DD045F3F1DEA)	3.57	13108	2022-11-29 19:38:04.219	0.011	0.428	0.934	0.183	0	0	23.659	-0.571	-9.091	0	0	0	0	0	0	0
WT111(DD045F3F1DEA)	3.57	13108	2022-11-29 19:38:04.219	0.011	0.428	0.934	0.183	0	0	23.659	-0.571	-9.091	0	0	0	0	0	0	0
WT111(DD045F3F1DEA)	3.57	13108	2022-11-29 19:38:04.219	0.01	0.398	0.928	-0.122	0	0	23.659	-0.571	-9.091	0	0	0	0	0	0	0
WT111(DD045F3F1DEA)	3.57	13108	2022-11-29 19:38:04.219	0.01	0.398	0.928	-0.122	0	0	23.659	-0.571	-9.091	0	0	0	0	0	0	0
WT111(DD045F3F1DEA)	3.57	13108	2022-11-29 19:38:04.219	0.01	0.398	0.928	-0.122	0	0	23.659	-0.571	-9.091	0	0	0	0	0	0	0
WT111(DD045F3F1DEA)	3.57	13108	2022-11-29 19:38:04.219	0.01	0.398	0.928	-0.122	0	0	23.659	-0.571	-9.091	0	0	0	0	0	0	0
WT111(DD045F3F1DEA)	3.57	13108	2022-11-29 19:38:04.282	0.011	0.409	0.931	-0.366	0	0	23.659	-0.571	-9.091	0	0	0	0	0	0	0
WT111(DD045F3F1DEA)	3.57	13108	2022-11-29 19:38:04.282	0.011	0.409	0.931	-0.366	0	0	23.659	-0.571	-9.086	0	0	0	0	0	0	0
WT111(DD045F3F1DEA)	3.57	13108	2022-11-29 19:38:04.282	0.011	0.409	0.931	-0.366	0	0	23.654	-0.571	-9.086	0	0	0	0	0	0	0
WT111(DD045F3F1DEA)	3.57	13108	2022-11-29 19:38:04.282	0.011	0.409	0.931	-0.366	0	0	23.654	-0.571	-9.086	0	0	0	0	0	0	0
WT111(DD045F3F1DEA)	3.57	13108	2022-11-29 19:38:04.282	0.011	0.413	0.923	-0.122	0	0	23.654	-0.571	-9.086	0	0	0	0	0	0	0
WT111(DD045F3F1DEA)	3.57	13108	2022-11-29 19:38:04.282	0.011	0.413	0.923	-0.122	0	0	23.654	-0.571	-9.08	0	0	0	0	0	0	0
WT111(DD045F3F1DEA)	3.57	13108	2022-11-29 19:38:04.282	0.011	0.413	0.923	-0.122	0	0	23.654	-0.571	-9.08	0	0	0	0	0	0	0
WT111(DD045F3F1DEA)	3.57	13108	2022-11-29 19:38:04.282	0.011	0.413	0.923	-0.122	0	0	23.654	-0.571	-9.08	0	0	0	0	0	0	0
WT111(DD045F3F1DEA)	3.57	13108	2022-11-29 19:38:04.313	0.011	0.391	0.93	0.732	0	0	23.654	-0.571	-9.08	0	0	0	0	0	0	0
WT111(DD045F3F1DEA)	3.57	13108	2022-11-29 19:38:04.313	0.011	0.391	0.93	0.732	0	0	23.659	-0.571	-9.08	0	0	0	0	0	0	0
WT111(DD045F3F1DEA)	3.57	13108	2022-11-29 19:38:04.313	0.011	0.391	0.93	0.732	0	0	23.665	-0.571	-9.08	0	0	0	0	0	0	0
WT111(DD045F3F1DEA)	3.57	13108	2022-11-29 19:38:04.313	0.011	0.391	0.93	0.732	0	0	23.665	-0.571	-9.08	0	0	0	0	0	0	0
WT111(DD045F3F1DEA)	3.57	13108	2022-11-29 19:38:04.313	0.009	0.423	0.929	-0.61	0.122	0	23.665	-0.571	-9.08	0	0	0	0	0	0	0
WT111(DD045F3F1DEA)	3.57	13108	2022-11-29 19:38:04.313	0.009	0.423	0.929	-0.61	0.122	0	23.659	-0.571	-9.075	0	0	0	0	0	0	0

## Sheet: 22Hz
设备名称	电压	版本	片上时间	加速度X(g)	加速度Y(g)	加速度Z(g)	角速度X(°/s)	角速度Y(°/s)	角速度Z(°/s)	角度X(°)	角度Y(°)	角度Z(°)	磁场X	磁场Y	磁场Z	四元数0	四元数1	四元数2	四元数3	状态
WT111(DD045F3F1DEA)	3.55	13108	2022-11-29 19:47:58.162	0.009	0.405	0.927	-0.183	0	0	23.643	-0.566	-9.146	0	0	0	0	0	0	0
WT111(DD045F3F1DEA)	3.55	13108	2022-11-29 19:47:58.162	0.009	0.405	0.927	-0.183	0	0	23.643	-0.566	-9.146	0	0	0	0	0	0	0
WT111(DD045F3F1DEA)	3.55	13108	2022-11-29 19:47:58.162	0.009	0.405	0.927	-0.183	0	0	23.643	-0.566	-9.146	0	0	0	0	0	0	0
WT111(DD045F3F1DEA)	3.55	13108	2022-11-29 19:47:58.162	0.01	0.407	0.926	0	0	0	23.643	-0.566	-9.146	0	0	0	0	0	0	0
WT111(DD045F3F1DEA)	3.55	13108	2022-11-29 19:47:58.162	0.01	0.407	0.926	0	0	0	23.643	-0.566	-9.141	0	0	0	0	0	0	0
WT111(DD045F3F1DEA)	3.55	13108	2022-11-29 19:47:58.162	0.01	0.407	0.926	0	0	0	23.643	-0.566	-9.141	0	0	0	0	0	0	0
WT111(DD045F3F1DEA)	3.55	13108	2022-11-29 19:47:58.162	0.01	0.407	0.926	0	0	0	23.643	-0.566	-9.141	0	0	0	0	0	0	0
WT111(DD045F3F1DEA)	3.55	13108	2022-11-29 19:47:58.225	0.013	0.4	0.934	0.244	0	0	23.643	-0.566	-9.141	0	0	0	0	0	0	0
WT111(DD045F3F1DEA)	3.55	13108	2022-11-29 19:47:58.225	0.013	0.4	0.934	0.244	0	0	23.643	-0.566	-9.141	0	0	0	0	0	0	0
WT111(DD045F3F1DEA)	3.55	13108	2022-11-29 19:47:58.225	0.013	0.4	0.934	0.244	0	0	23.643	-0.566	-9.141	0	0	0	0	0	0	0
WT111(DD045F3F1DEA)	3.55	13108	2022-11-29 19:47:58.225	0.013	0.4	0.934	0.244	0	0	23.643	-0.566	-9.141	0	0	0	0	0	0	0
WT111(DD045F3F1DEA)	3.55	13108	2022-11-29 19:47:58.225	0.009	0.406	0.927	-0.061	0	0	23.643	-0.566	-9.141	0	0	0	0	0	0	0
WT111(DD045F3F1DEA)	3.55	13108	2022-11-29 19:47:58.225	0.009	0.406	0.927	-0.061	0	0	23.643	-0.571	-9.141	0	0	0	0	0	0	0
WT111(DD045F3F1DEA)	3.55	13108	2022-11-29 19:47:58.225	0.009	0.406	0.927	-0.061	0	0	23.643	-0.571	-9.141	0	0	0	0	0	0	0
WT111(DD045F3F1DEA)	3.55	13108	2022-11-29 19:47:58.225	0.009	0.406	0.927	-0.061	0	0	23.643	-0.571	-9.141	0	0	0	0	0	0	0
WT111(DD045F3F1DEA)	3.55	13108	2022-11-29 19:47:58.256	0.006	0.422	0.93	0	0	0	23.643	-0.571	-9.141	0	0	0	0	0	0	0
WT111(DD045F3F1DEA)	3.55	13108	2022-11-29 19:47:58.256	0.006	0.422	0.93	0	0	0	23.643	-0.571	-9.141	0	0	0	0	0	0	0
WT111(DD045F3F1DEA)	3.55	13108	2022-11-29 19:47:58.256	0.006	0.422	0.93	0	0	0	23.643	-0.571	-9.135	0	0	0	0	0	0	0
WT111(DD045F3F1DEA)	3.55	13108	2022-11-29 19:47:58.256	0.006	0.422	0.93	0	0	0	23.643	-0.566	-9.135	0	0	0	0	0	0	0
WT111(DD045F3F1DEA)	3.55	13108	2022-11-29 19:47:58.256	0.014	0.387	0.927	0.244	0	0	23.643	-0.566	-9.135	0	0	0	0	0	0	0
WT111(DD045F3F1DEA)	3.55	13108	2022-11-29 19:47:58.256	0.014	0.387	0.927	0.244	0	0	23.648	-0.566	-9.135	0	0	0	0	0	0	0
WT111(DD045F3F1DEA)	3.55	13108	2022-11-29 19:47:58.256	0.014	0.387	0.927	0.244	0	0	23.648	-0.566	-9.135	0	0	0	0	0	0	0
WT111(DD045F3F1DEA)	3.55	13108	2022-11-29 19:47:58.256	0.014	0.387	0.927	0.244	0	0	23.648	-0.566	-9.135	0	0	0	0	0	0	0
WT111(DD045F3F1DEA)	3.55	13108	2022-11-29 19:47:58.287	0.013	0.425	0.935	0	0	0	23.648	-0.571	-9.135	0	0	0	0	0	0	0
WT111(DD045F3F1DEA)	3.55	13108	2022-11-29 19:47:58.287	0.013	0.425	0.935	0	0	0	23.648	-0.571	-9.135	0	0	0	0	0	0	0
WT111(DD045F3F1DEA)	3.55	13108	2022-11-29 19:47:58.287	0.013	0.425	0.935	0	0	0	23.648	-0.571	-9.135	0	0	0	0	0	0	0
WT111(DD045F3F1DEA)	3.55	13108	2022-11-29 19:47:58.287	0.013	0.425	0.935	0	0	0	23.648	-0.571	-9.135	0	0	0	0	0	0	0
WT111(DD045F3F1DEA)	3.55	13108	2022-11-29 19:47:58.287	0.008	0.408	0.926	-0.183	0.061	0	23.648	-0.571	-9.135	0	0	0	0	0	0	0
WT111(DD045F3F1DEA)	3.55	13108	2022-11-29 19:47:58.287	0.008	0.408	0.926	-0.183	0.061	0	23.648	-0.571	-9.135	0	0	0	0	0	0	0
WT111(DD045F3F1DEA)	3.55	13108	2022-11-29 19:47:58.287	0.008	0.408	0.926	-0.183	0.061	0	23.643	-0.566	-9.13	0	0	0	0	0	0	0
WT111(DD045F3F1DEA)	3.55	13108	2022-11-29 19:47:58.287	0.008	0.408	0.926	-0.183	0.061	0	23.643	-0.566	-9.13	0	0	0	0	0	0	0
WT111(DD045F3F1DEA)	3.55	13108	2022-11-29 19:47:58.334	0.011	0.395	0.929	0.244	0	0	23.648	-0.566	-9.13	0	0	0	0	0	0	0
WT111(DD045F3F1DEA)	3.55	13108	2022-11-29 19:47:58.350	0.011	0.395	0.929	0.244	0	0	23.648	-0.566	-9.13	0	0	0	0	0	0	0
WT111(DD045F3F1DEA)	3.55	13108	2022-11-29 19:47:58.350	0.011	0.395	0.929	0.244	0	0	23.648	-0.566	-9.13	0	0	0	0	0	0	0
WT111(DD045F3F1DEA)	3.55	13108	2022-11-29 19:47:58.350	0.011	0.395	0.929	0.244	0	0	23.648	-0.566	-9.13	0	0	0	0	0	0	0
WT111(DD045F3F1DEA)	3.55	13108	2022-11-29 19:47:58.350	0.012	0.426	0.937	-0.183	0	0	23.648	-0.571	-9.13	0	0	0	0	0	0	0
WT111(DD045F3F1DEA)	3.55	13108	2022-11-29 19:47:58.350	0.012	0.426	0.937	-0.183	0	0	23.648	-0.571	-9.13	0	0	0	0	0	0	0
WT111(DD045F3F1DEA)	3.55	13108	2022-11-29 19:47:58.350	0.012	0.426	0.937	-0.183	0	0	23.648	-0.571	-9.13	0	0	0	0	0	0	0
WT111(DD045F3F1DEA)	3.55	13108	2022-11-29 19:47:58.350	0.012	0.426	0.937	-0.183	0	0	23.648	-0.571	-9.13	0	0	0	0	0	0	0
WT111(DD045F3F1DEA)	3.55	13108	2022-11-29 19:47:58.365	0.009	0.387	0.918	0.061	0	0	23.648	-0.571	-9.13	0	0	0	0	0	0	0
WT111(DD045F3F1DEA)	3.55	13108	2022-11-29 19:47:58.365	0.009	0.387	0.918	0.061	0	0	23.648	-0.571	-9.13	0	0	0	0	0	0	0
WT111(DD045F3F1DEA)	3.55	13108	2022-11-29 19:47:58.365	0.009	0.387	0.918	0.061	0	0	23.648	-0.571	-9.13	0	0	0	0	0	0	0
WT111(DD045F3F1DEA)	3.55	13108	2022-11-29 19:47:58.365	0.009	0.387	0.918	0.061	0	0	23.648	-0.571	-9.13	0	0	0	0	0	0	0
WT111(DD045F3F1DEA)	3.55	13108	2022-11-29 19:47:58.365	0.011	0.419	0.934	0.183	0	0	23.648	-0.571	-9.124	0	0	0	0	0	0	0
WT111(DD045F3F1DEA)	3.55	13108	2022-11-29 19:47:58.365	0.011	0.419	0.934	0.183	0	0	23.648	-0.571	-9.124	0	0	0	0	0	0	0
WT111(DD045F3F1DEA)	3.55	13108	2022-11-29 19:47:58.365	0.011	0.419	0.934	0.183	0	0	23.648	-0.571	-9.124	0	0	0	0	0	0	0
WT111(DD045F3F1DEA)	3.55	13108	2022-11-29 19:47:58.365	0.011	0.419	0.934	0.183	0	0	23.648	-0.571	-9.124	0	0	0	0	0	0	0
WT111(DD045F3F1DEA)	3.55	13108	2022-11-29 19:47:58.397	0.008	0.397	0.928	-0.122	0	0	23.648	-0.571	-9.124	0	0	0	0	0	0	0
WT111(DD045F3F1DEA)	3.55	13108	2022-11-29 19:47:58.397	0.008	0.397	0.928	-0.122	0	0	23.648	-0.571	-9.124	0	0	0	0	0	0	0
WT111(DD045F3F1DEA)	3.55	13108	2022-11-29 19:47:58.397	0.008	0.397	0.928	-0.122	0	0	23.648	-0.571	-9.124	0	0	0	0	0	0	0
WT111(DD045F3F1DEA)	3.55	13108	2022-11-29 19:47:58.397	0.008	0.397	0.928	-0.122	0	0	23.648	-0.571	-9.124	0	0	0	0	0	0	0
WT111(DD045F3F1DEA)	3.55	13108	2022-11-29 19:47:58.397	0.012	0.425	0.932	0.244	0	0	23.648	-0.571	-9.124	0	0	0	0	0	0	0
WT111(DD045F3F1DEA)	3.55	13108	2022-11-29 19:47:58.397	0.012	0.425	0.932	0.244	0	0	23.648	-0.571	-9.124	0	0	0	0	0	0	0
WT111(DD045F3F1DEA)	3.55	13108	2022-11-29 19:47:58.397	0.012	0.425	0.932	0.244	0	0	23.654	-0.571	-9.124	0	0	0	0	0	0	0
WT111(DD045F3F1DEA)	3.55	13108	2022-11-29 19:47:58.397	0.008	0.394	0.927	-0.366	0	0	23.648	-0.571	-9.124	0	0	0	0	0	0	0
WT111(DD045F3F1DEA)	3.55	13108	2022-11-29 19:47:58.459	0.008	0.394	0.927	-0.366	0	0	23.648	-0.571	-9.124	0	0	0	0	0	0	0
WT111(DD045F3F1DEA)	3.55	13108	2022-11-29 19:47:58.459	0.008	0.394	0.927	-0.366	0	0	23.648	-0.571	-9.124	0	0	0	0	0	0	0
WT111(DD045F3F1DEA)	3.55	13108	2022-11-29 19:47:58.459	0.008	0.394	0.927	-0.366	0	0	23.643	-0.571	-9.119	0	0	0	0	0	0	0
WT111(DD045F3F1DEA)	3.55	13108	2022-11-29 19:47:58.459	0.013	0.416	0.932	0.244	0	0	23.648	-0.571	-9.119	0	0	0	0	0	0	0
WT111(DD045F3F1DEA)	3.55	13108	2022-11-29 19:47:58.459	0.013	0.416	0.932	0.244	0	0	23.648	-0.571	-9.119	0	0	0	0	0	0	0
WT111(DD045F3F1DEA)	3.55	13108	2022-11-29 19:47:58.459	0.013	0.416	0.932	0.244	0	0	23.648	-0.571	-9.119	0	0	0	0	0	0	0
WT111(DD045F3F1DEA)	3.55	13108	2022-11-29 19:47:58.459	0.013	0.416	0.932	0.244	0	0	23.648	-0.571	-9.119	0	0	0	0	0	0	0
WT111(DD045F3F1DEA)	3.55	13108	2022-11-29 19:47:58.459	0.01	0.407	0.928	-0.366	0.061	0	23.648	-0.571	-9.119	0	0	0	0	0	0	0
WT111(DD045F3F1DEA)	3.55	13108	2022-11-29 19:47:58.491	0.01	0.407	0.928	-0.366	0.061	0	23.648	-0.571	-9.119	0	0	0	0	0	0	0
WT111(DD045F3F1DEA)	3.55	13108	2022-11-29 19:47:58.491	0.01	0.407	0.928	-0.366	0.061	0	23.643	-0.571	-9.119	0	0	0	0	0	0	0
WT111(DD045F3F1DEA)	3.55	13108	2022-11-29 19:47:58.491	0.01	0.407	0.928	-0.366	0.061	0	23.643	-0.571	-9.119	0	0	0	0	0	0	0
WT111(DD045F3F1DEA)	3.55	13108	2022-11-29 19:47:58.491	0.009	0.398	0.925	0.366	0	0	23.643	-0.571	-9.119	0	0	0	0	0	0	0
WT111(DD045F3F1DEA)	3.55	13108	2022-11-29 19:47:58.491	0.009	0.398	0.925	0.366	0	0	23.648	-0.571	-9.119	0	0	0	0	0	0	0
WT111(DD045F3F1DEA)	3.55	13108	2022-11-29 19:47:58.491	0.009	0.398	0.925	0.366	0	0	23.648	-0.571	-9.119	0	0	0	0	0	0	0
WT111(DD045F3F1DEA)	3.55	13108	2022-11-29 19:47:58.491	0.009	0.398	0.925	0.366	0	0	23.648	-0.571	-9.119	0	0	0	0	0	0	0
WT111(DD045F3F1DEA)	3.55	13108	2022-11-29 19:47:58.491	0.009	0.419	0.933	-0.427	0	0	23.648	-0.571	-9.113	0	0	0	0	0	0	0
WT111(DD045F3F1DEA)	3.55	13108	2022-11-29 19:47:58.522	0.009	0.419	0.933	-0.427	0	0	23.648	-0.571	-9.113	0	0	0	0	0	0	0
WT111(DD045F3F1DEA)	3.55	13108	2022-11-29 19:47:58.522	0.009	0.419	0.933	-0.427	0	0	23.643	-0.571	-9.113	0	0	0	0	0	0	0
WT111(DD045F3F1DEA)	3.55	13108	2022-11-29 19:47:58.522	0.009	0.419	0.933	-0.427	0	0	23.643	-0.571	-9.113	0	0	0	0	0	0	0
WT111(DD045F3F1DEA)	3.55	13108	2022-11-29 19:47:58.522	0.012	0.394	0.933	0.122	0	0	23.643	-0.571	-9.113	0	0	0	0	0	0	0
WT111(DD045F3F1DEA)	3.55	13108	2022-11-29 19:47:58.522	0.012	0.394	0.933	0.122	0	0	23.643	-0.571	-9.113	0	0	0	0	0	0	0
WT111(DD045F3F1DEA)	3.55	13108	2022-11-29 19:47:58.522	0.012	0.394	0.933	0.122	0	0	23.643	-0.571	-9.113	0	0	0	0	0	0	0
WT111(DD045F3F1DEA)	3.55	13108	2022-11-29 19:47:58.522	0.012	0.394	0.933	0.122	0	0	23.643	-0.571	-9.113	0	0	0	0	0	0	0
WT111(DD045F3F1DEA)	3.55	13108	2022-11-29 19:47:58.522	0.008	0.415	0.92	0.122	0	0	23.643	-0.571	-9.113	0	0	0	0	0	0	0
WT111(DD045F3F1DEA)	3.55	13108	2022-11-29 19:47:58.584	0.008	0.415	0.92	0.122	0	0	23.648	-0.571	-9.113	0	0	0	0	0	0	0
WT111(DD045F3F1DEA)	3.55	13108	2022-11-29 19:47:58.584	0.008	0.415	0.92	0.122	0	0	23.648	-0.571	-9.113	0	0	0	0	0	0	0
WT111(DD045F3F1DEA)	3.55	13108	2022-11-29 19:47:58.584	0.008	0.415	0.92	0.122	0	0	23.648	-0.571	-9.113	0	0	0	0	0	0	0
WT111(DD045F3F1DEA)	3.55	13108	2022-11-29 19:47:58.584	0.009	0.392	0.92	-0.305	0	0	23.648	-0.571	-9.113	0	0	0	0	0	0	0
WT111(DD045F3F1DEA)	3.55	13108	2022-11-29 19:47:58.584	0.009	0.392	0.92	-0.305	0	0	23.643	-0.571	-9.113	0	0	0	0	0	0	0
WT111(DD045F3F1DEA)	3.55	13108	2022-11-29 19:47:58.584	0.009	0.392	0.92	-0.305	0	0	23.643	-0.571	-9.113	0	0	0	0	0	0	0
WT111(DD045F3F1DEA)	3.55	13108	2022-11-29 19:47:58.584	0.009	0.392	0.92	-0.305	0	0	23.643	-0.571	-9.113	0	0	0	0	0	0	0
WT111(DD045F3F1DEA)	3.55	13108	2022-11-29 19:47:58.584	0.012	0.414	0.93	0.305	0.061	0	23.643	-0.571	-9.108	0	0	0	0	0	0	0
WT111(DD045F3F1DEA)	3.55	13108	2022-11-29 19:47:58.616	0.012	0.414	0.93	0.305	0.061	0	23.643	-0.571	-9.108	0	0	0	0	0	0	0
WT111(DD045F3F1DEA)	3.55	13108	2022-11-29 19:47:58.616	0.012	0.414	0.93	0.305	0.061	0	23.643	-0.571	-9.108	0	0	0	0	0	0	0
WT111(DD045F3F1DEA)	3.55	13108	2022-11-29 19:47:58.616	0.012	0.414	0.93	0.305	0.061	0	23.648	-0.571	-9.108	0	0	0	0	0	0	0
WT111(DD045F3F1DEA)	3.55	13108	2022-11-29 19:47:58.616	0.004	0.578	1.032	-0.427	-0.793	0	23.648	-0.571	-9.108	0	0	0	0	0	0	0
WT111(DD045F3F1DEA)	3.55	13108	2022-11-29 19:47:58.616	0.004	0.578	1.032	-0.427	-0.793	0	23.648	-0.577	-9.113	0	0	0	0	0	0	0
WT111(DD045F3F1DEA)	3.55	13108	2022-11-29 19:47:58.616	0.004	0.578	1.032	-0.427	-0.793	0	23.648	-0.577	-9.113	0	0	0	0	0	0	0
WT111(DD045F3F1DEA)	3.55	13108	2022-11-29 19:47:58.616	0.004	0.578	1.032	-0.427	-0.793	0	23.648	-0.582	-9.113	0	0	0	0	0	0	0
WT111(DD045F3F1DEA)	3.55	13108	2022-11-29 19:47:58.616	0.015	0.155	0.819	-2.441	0.671	-1.526	23.637	-0.577	-9.119	0	0	0	0	0	0	0
WT111(DD045F3F1DEA)	3.55	13108	2022-11-29 19:47:58.647	0.015	0.155	0.819	-2.441	0.671	-1.526	23.626	-0.571	-9.13	0	0	0	0	0	0	0
WT111(DD045F3F1DEA)	3.55	13108	2022-11-29 19:47:58.647	0.015	0.155	0.819	-2.441	0.671	-1.526	23.61	-0.566	-9.135	0	0	0	0	0	0	0
WT111(DD045F3F1DEA)	3.55	13108	2022-11-29 19:47:58.647	0.015	0.155	0.819	-2.441	0.671	-1.526	23.599	-0.56	-9.141	0	0	0	0	0	0	0
WT111(DD045F3F1DEA)	3.55	13108	2022-11-29 19:47:58.647	0.011	0.52	0.966	3.052	0	0.488	23.61	-0.56	-9.141	0	0	0	0	0	0	0
WT111(DD045F3F1DEA)	3.55	13108	2022-11-29 19:47:58.647	0.011	0.52	0.966	3.052	0	0.488	23.626	-0.56	-9.141	0	0	0	0	0	0	0
WT111(DD045F3F1DEA)	3.55	13108	2022-11-29 19:47:58.647	0.011	0.52	0.966	3.052	0	0.488	23.637	-0.56	-9.141	0	0	0	0	0	0	0
WT111(DD045F3F1DEA)	3.55	13108	2022-11-29 19:47:58.647	0.011	0.52	0.966	3.052	0	0.488	23.654	-0.56	-9.135	0	0	0	0	0	0	0
WT111(DD045F3F1DEA)	3.55	13108	2022-11-29 19:47:58.647	0.013	0.399	0.924	-0.122	0	0	23.654	-0.56	-9.141	0	0	0	0	0	0	0
WT111(DD045F3F1DEA)	3.55	13108	2022-11-29 19:47:58.709	0.013	0.399	0.924	-0.122	0	0	23.654	-0.56	-9.141	0	0	0	0	0	0	0
WT111(DD045F3F1DEA)	3.55	13108	2022-11-29 19:47:58.709	0.013	0.399	0.924	-0.122	0	0	23.654	-0.56	-9.141	0	0	0	0	0	0	0
WT111(DD045F3F1DEA)	3.55	13108	2022-11-29 19:47:58.709	0.013	0.399	0.924	-0.122	0	0	23.654	-0.56	-9.141	0	0	0	0	0	0	0
WT111(DD045F3F1DEA)	3.55	13108	2022-11-29 19:47:58.709	0.006	0.373	0.919	-0.244	0	0	23.654	-0.56	-9.141	0	0	0	0	0	0	0
WT111(DD045F3F1DEA)	3.55	13108	2022-11-29 19:47:58.709	0.006	0.373	0.919	-0.244	0	0	23.648	-0.56	-9.141	0	0	0	0	0	0	0
WT111(DD045F3F1DEA)	3.55	13108	2022-11-29 19:47:58.709	0.006	0.373	0.919	-0.244	0	0	23.648	-0.566	-9.141	0	0	0	0	0	0	0
WT111(DD045F3F1DEA)	3.55	13108	2022-11-29 19:47:58.709	0.006	0.373	0.919	-0.244	0	0	23.648	-0.566	-9.141	0	0	0	0	0	0	0
WT111(DD045F3F1DEA)	3.55	13108	2022-11-29 19:47:58.709	0.013	0.44	0.934	0.61	0	-0.061	23.648	-0.56	-9.141	0	0	0	0	0	0	0
WT111(DD045F3F1DEA)	3.55	13108	2022-11-29 19:47:58.725	0.013	0.44	0.934	0.61	0	-0.061	23.654	-0.56	-9.141	0	0	0	0	0	0	0
WT111(DD045F3F1DEA)	3.55	13108	2022-11-29 19:47:58.725	0.013	0.44	0.934	0.61	0	-0.061	23.654	-0.56	-9.141	0	0	0	0	0	0	0
WT111(DD045F3F1DEA)	3.55	13108	2022-11-29 19:47:58.725	0.013	0.44	0.934	0.61	0	-0.061	23.659	-0.56	-9.141	0	0	0	0	0	0	0
WT111(DD045F3F1DEA)	3.55	13108	2022-11-29 19:47:58.725	0.011	0.377	0.924	-0.549	0.122	-0.122	23.659	-0.56	-9.141	0	0	0	0	0	0	0
WT111(DD045F3F1DEA)	3.55	13108	2022-11-29 19:47:58.725	0.011	0.377	0.924	-0.549	0.122	-0.122	23.654	-0.56	-9.141	0	0	0	0	0	0	0
WT111(DD045F3F1DEA)	3.55	13108	2022-11-29 19:47:58.725	0.011	0.377	0.924	-0.549	0.122	-0.122	23.648	-0.56	-9.141	0	0	0	0	0	0	0
WT111(DD045F3F1DEA)	3.55	13108	2022-11-29 19:47:58.725	0.011	0.377	0.924	-0.549	0.122	-0.122	23.648	-0.56	-9.141	0	0	0	0	0	0	0
WT111(DD045F3F1DEA)	3.55	13108	2022-11-29 19:47:58.725	0.008	0.426	0.933	0.61	0	0.061	23.648	-0.56	-9.141	0	0	0	0	0	0	0
WT111(DD045F3F1DEA)	3.55	13108	2022-11-29 19:47:58.756	0.008	0.426	0.933	0.61	0	0.061	23.654	-0.56	-9.141	0	0	0	0	0	0	0
WT111(DD045F3F1DEA)	3.55	13108	2022-11-29 19:47:58.756	0.008	0.426	0.933	0.61	0	0.061	23.654	-0.56	-9.141	0	0	0	0	0	0	0
WT111(DD045F3F1DEA)	3.55	13108	2022-11-29 19:47:58.756	0.008	0.426	0.933	0.61	0	0.061	23.659	-0.56	-9.135	0	0	0	0	0	0	0
WT111(DD045F3F1DEA)	3.55	13108	2022-11-29 19:47:58.756	0.01	0.395	0.924	-0.732	0	0.061	23.654	-0.56	-9.135	0	0	0	0	0	0	0
WT111(DD045F3F1DEA)	3.55	13108	2022-11-29 19:47:58.756	0.01	0.395	0.924	-0.732	0	0.061	23.654	-0.56	-9.135	0	0	0	0	0	0	0
WT111(DD045F3F1DEA)	3.55	13108	2022-11-29 19:47:58.756	0.01	0.395	0.924	-0.732	0	0.061	23.648	-0.56	-9.135	0	0	0	0	0	0	0
WT111(DD045F3F1DEA)	3.55	13108	2022-11-29 19:47:58.756	0.01	0.395	0.924	-0.732	0	0.061	23.643	-0.56	-9.135	0	0	0	0	0	0	0
WT111(DD045F3F1DEA)	3.55	13108	2022-11-29 19:47:58.756	0.011	0.407	0.931	0.244	0	0	23.643	-0.56	-9.135	0	0	0	0	0	0	0
WT111(DD045F3F1DEA)	3.55	13108	2022-11-29 19:47:58.850	0.011	0.407	0.931	0.244	0	0	23.648	-0.56	-9.13	0	0	0	0	0	0	0
WT111(DD045F3F1DEA)	3.55	13108	2022-11-29 19:47:58.850	0.011	0.407	0.931	0.244	0	0	23.648	-0.56	-9.13	0	0	0	0	0	0	0
WT111(DD045F3F1DEA)	3.55	13108	2022-11-29 19:47:58.850	0.011	0.407	0.931	0.244	0	0	23.648	-0.56	-9.13	0	0	0	0	0	0	0
WT111(DD045F3F1DEA)	3.55	13108	2022-11-29 19:47:58.850	0.011	0.417	0.934	0.061	0	0.061	23.648	-0.56	-9.13	0	0	0	0	0	0	0
WT111(DD045F3F1DEA)	3.55	13108	2022-11-29 19:47:58.850	0.011	0.417	0.934	0.061	0	0.061	23.648	-0.56	-9.13	0	0	0	0	0	0	0
WT111(DD045F3F1DEA)	3.55	13108	2022-11-29 19:47:58.850	0.011	0.417	0.934	0.061	0	0.061	23.648	-0.56	-9.124	0	0	0	0	0	0	0
WT111(DD045F3F1DEA)	3.55	13108	2022-11-29 19:47:58.850	0.011	0.417	0.934	0.061	0	0.061	23.648	-0.56	-9.124	0	0	0	0	0	0	0
WT111(DD045F3F1DEA)	3.55	13108	2022-11-29 19:47:58.850	0.01	0.397	0.923	-0.061	0	0	23.648	-0.56	-9.124	0	0	0	0	0	0	0
WT111(DD045F3F1DEA)	3.55	13108	2022-11-29 19:47:58.850	0.01	0.397	0.923	-0.061	0	0	23.648	-0.56	-9.119	0	0	0	0	0	0	0
WT111(DD045F3F1DEA)	3.55	13108	2022-11-29 19:47:58.850	0.01	0.397	0.923	-0.061	0	0	23.648	-0.56	-9.119	0	0	0	0	0	0	0
WT111(DD045F3F1DEA)	3.55	13108	2022-11-29 19:47:58.850	0.01	0.397	0.923	-0.061	0	0	23.648	-0.56	-9.119	0	0	0	0	0	0	0
WT111(DD045F3F1DEA)	3.55	13108	2022-11-29 19:47:58.850	0.01	0.424	0.934	0	0	0	23.648	-0.56	-9.119	0	0	0	0	0	0	0
WT111(DD045F3F1DEA)	3.55	13108	2022-11-29 19:47:58.850	0.01	0.424	0.934	0	0	0	23.648	-0.566	-9.119	0	0	0	0	0	0	0
WT111(DD045F3F1DEA)	3.55	13108	2022-11-29 19:47:58.850	0.01	0.424	0.934	0	0	0	23.648	-0.566	-9.113	0	0	0	0	0	0	0
WT111(DD045F3F1DEA)	3.55	13108	2022-11-29 19:47:58.850	0.01	0.424	0.934	0	0	0	23.648	-0.566	-9.113	0	0	0	0	0	0	0
WT111(DD045F3F1DEA)	3.55	13108	2022-11-29 19:47:58.850	0.01	0.394	0.926	0.305	0	0	23.648	-0.566	-9.113	0	0	0	0	0	0	0
WT111(DD045F3F1DEA)	3.55	13108	2022-11-29 19:47:58.881	0.01	0.394	0.926	0.305	0	0	23.654	-0.566	-9.108	0	0	0	0	0	0	0
WT111(DD045F3F1DEA)	3.55	13108	2022-11-29 19:47:58.881	0.01	0.394	0.926	0.305	0	0	23.654	-0.566	-9.108	0	0	0	0	0	0	0
WT111(DD045F3F1DEA)	3.55	13108	2022-11-29 19:47:58.881	0.01	0.394	0.926	0.305	0	0	23.654	-0.566	-9.108	0	0	0	0	0	0	0
WT111(DD045F3F1DEA)	3.55	13108	2022-11-29 19:47:58.881	0.01	0.416	0.93	-0.183	0	0.061	23.654	-0.566	-9.102	0	0	0	0	0	0	0
WT111(DD045F3F1DEA)	3.55	13108	2022-11-29 19:47:58.881	0.01	0.416	0.93	-0.183	0	0.061	23.654	-0.566	-9.102	0	0	0	0	0	0	0
WT111(DD045F3F1DEA)	3.55	13108	2022-11-29 19:47:58.881	0.01	0.416	0.93	-0.183	0	0.061	23.654	-0.566	-9.102	0	0	0	0	0	0	0
WT111(DD045F3F1DEA)	3.55	13108	2022-11-29 19:47:58.881	0.01	0.416	0.93	-0.183	0	0.061	23.648	-0.566	-9.097	0	0	0	0	0	0	0
WT111(DD045F3F1DEA)	3.55	13108	2022-11-29 19:47:58.881	0.012	0.405	0.931	0	0	0	23.654	-0.566	-9.097	0	0	0	0	0	0	0
WT111(DD045F3F1DEA)	3.55	13108	2022-11-29 19:47:58.944	0.012	0.405	0.931	0	0	0	23.654	-0.566	-9.097	0	0	0	0	0	0	0
WT111(DD045F3F1DEA)	3.55	13108	2022-11-29 19:47:58.944	0.012	0.405	0.931	0	0	0	23.654	-0.566	-9.091	0	0	0	0	0	0	0
WT111(DD045F3F1DEA)	3.55	13108	2022-11-29 19:47:58.944	0.01	0.401	0.925	0.122	0	0	23.654	-0.566	-9.091	0	0	0	0	0	0	0
WT111(DD045F3F1DEA)	3.55	13108	2022-11-29 19:47:58.944	0.01	0.401	0.925	0.122	0	0	23.654	-0.566	-9.091	0	0	0	0	0	0	0
WT111(DD045F3F1DEA)	3.55	13108	2022-11-29 19:47:58.944	0.01	0.401	0.925	0.122	0	0	23.654	-0.566	-9.086	0	0	0	0	0	0	0
WT111(DD045F3F1DEA)	3.55	13108	2022-11-29 19:47:58.944	0.01	0.401	0.925	0.122	0	0	23.654	-0.566	-9.086	0	0	0	0	0	0	0
WT111(DD045F3F1DEA)	3.55	13108	2022-11-29 19:47:58.944	0.01	0.405	0.926	-0.366	0	0	23.654	-0.566	-9.086	0	0	0	0	0	0	0
WT111(DD045F3F1DEA)	3.55	13108	2022-11-29 19:47:58.944	0.01	0.405	0.926	-0.366	0	0	23.648	-0.566	-9.086	0	0	0	0	0	0	0
WT111(DD045F3F1DEA)	3.55	13108	2022-11-29 19:47:58.975	0.01	0.405	0.926	-0.366	0	0	23.648	-0.566	-9.08	0	0	0	0	0	0	0
WT111(DD045F3F1DEA)	3.55	13108	2022-11-29 19:47:58.975	0.01	0.405	0.926	-0.366	0	0	23.648	-0.566	-9.08	0	0	0	0	0	0	0
WT111(DD045F3F1DEA)	3.55	13108	2022-11-29 19:47:58.975	0.01	0.419	0.93	0.122	0	0	23.648	-0.566	-9.08	0	0	0	0	0	0	0
WT111(DD045F3F1DEA)	3.55	13108	2022-11-29 19:47:58.975	0.01	0.419	0.93	0.122	0	0	23.648	-0.566	-9.075	0	0	0	0	0	0	0
WT111(DD045F3F1DEA)	3.55	13108	2022-11-29 19:47:58.975	0.01	0.419	0.93	0.122	0	0	23.648	-0.566	-9.075	0	0	0	0	0	0	0
WT111(DD045F3F1DEA)	3.55	13108	2022-11-29 19:47:58.975	0.01	0.419	0.93	0.122	0	0	23.648	-0.566	-9.075	0	0	0	0	0	0	0
WT111(DD045F3F1DEA)	3.55	13108	2022-11-29 19:47:58.975	0.012	0.409	0.929	0	0	0	23.648	-0.566	-9.075	0	0	0	0	0	0	0
WT111(DD045F3F1DEA)	3.55	13108	2022-11-29 19:47:58.975	0.012	0.409	0.929	0	0	0	23.648	-0.566	-9.069	0	0	0	0	0	0	0
WT111(DD045F3F1DEA)	3.55	13108	2022-11-29 19:47:59.006	0.012	0.409	0.929	0	0	0	23.648	-0.566	-9.069	0	0	0	0	0	0	0
WT111(DD045F3F1DEA)	3.55	13108	2022-11-29 19:47:59.006	0.012	0.409	0.929	0	0	0	23.648	-0.566	-9.069	0	0	0	0	0	0	0
WT111(DD045F3F1DEA)	3.55	13108	2022-11-29 19:47:59.006	0.011	0.39	0.926	0	0	0	23.648	-0.566	-9.064	0	0	0	0	0	0	0
WT111(DD045F3F1DEA)	3.55	13108	2022-11-29 19:47:59.006	0.011	0.39	0.926	0	0	0	23.648	-0.566	-9.064	0	0	0	0	0	0	0
WT111(DD045F3F1DEA)	3.55	13108	2022-11-29 19:47:59.006	0.011	0.39	0.926	0	0	0	23.648	-0.566	-9.064	0	0	0	0	0	0	0
WT111(DD045F3F1DEA)	3.55	13108	2022-11-29 19:47:59.006	0.011	0.39	0.926	0	0	0	23.648	-0.566	-9.058	0	0	0	0	0	0	0
WT111(DD045F3F1DEA)	3.55	13108	2022-11-29 19:47:59.006	0.008	0.422	0.931	0	0.061	0	23.648	-0.566	-9.058	0	0	0	0	0	0	0
WT111(DD045F3F1DEA)	3.55	13108	2022-11-29 19:47:59.006	0.008	0.422	0.931	0	0.061	0	23.648	-0.566	-9.058	0	0	0	0	0	0	0
WT111(DD045F3F1DEA)	3.55	13108	2022-11-29 19:47:59.053	0.008	0.422	0.931	0	0.061	0	23.648	-0.566	-9.053	0	0	0	0	0	0	0
WT111(DD045F3F1DEA)	3.55	13108	2022-11-29 19:47:59.069	0.008	0.422	0.931	0	0.061	0	23.648	-0.566	-9.053	0	0	0	0	0	0	0
WT111(DD045F3F1DEA)	3.55	13108	2022-11-29 19:47:59.069	0.008	0.393	0.931	-0.183	0	-0.061	23.648	-0.566	-9.053	0	0	0	0	0	0	0
WT111(DD045F3F1DEA)	3.55	13108	2022-11-29 19:47:59.069	0.008	0.393	0.931	-0.183	0	-0.061	23.648	-0.566	-9.047	0	0	0	0	0	0	0
WT111(DD045F3F1DEA)	3.55	13108	2022-11-29 19:47:59.069	0.008	0.393	0.931	-0.183	0	-0.061	23.648	-0.566	-9.047	0	0	0	0	0	0	0
WT111(DD045F3F1DEA)	3.55	13108	2022-11-29 19:47:59.069	0.008	0.393	0.931	-0.183	0	-0.061	23.648	-0.566	-9.047	0	0	0	0	0	0	0
WT111(DD045F3F1DEA)	3.55	13108	2022-11-29 19:47:59.069	0.013	0.407	0.926	0.732	0	0.061	23.648	-0.566	-9.042	0	0	0	0	0	0	0
WT111(DD045F3F1DEA)	3.55	13108	2022-11-29 19:47:59.069	0.013	0.407	0.926	0.732	0	0.061	23.654	-0.566	-9.042	0	0	0	0	0	0	0
WT111(DD045F3F1DEA)	3.55	13108	2022-11-29 19:47:59.084	0.013	0.407	0.926	0.732	0	0.061	23.659	-0.566	-9.042	0	0	0	0	0	0	0
WT111(DD045F3F1DEA)	3.55	13108	2022-11-29 19:47:59.084	0.013	0.407	0.926	0.732	0	0.061	23.659	-0.566	-9.036	0	0	0	0	0	0	0
WT111(DD045F3F1DEA)	3.55	13108	2022-11-29 19:47:59.084	0.009	0.409	0.93	-0.854	0.061	0	23.654	-0.566	-9.036	0	0	0	0	0	0	0
WT111(DD045F3F1DEA)	3.55	13108	2022-11-29 19:47:59.084	0.009	0.409	0.93	-0.854	0.061	0	23.654	-0.566	-9.036	0	0	0	0	0	0	0
WT111(DD045F3F1DEA)	3.55	13108	2022-11-29 19:47:59.084	0.009	0.409	0.93	-0.854	0.061	0	23.648	-0.566	-9.031	0	0	0	0	0	0	0
WT111(DD045F3F1DEA)	3.55	13108	2022-11-29 19:47:59.084	0.009	0.409	0.93	-0.854	0.061	0	23.643	-0.566	-9.031	0	0	0	0	0	0	0
WT111(DD045F3F1DEA)	3.55	13108	2022-11-29 19:47:59.084	0.013	0.423	0.931	0.61	0	-0.061	23.648	-0.566	-9.031	0	0	0	0	0	0	0
WT111(DD045F3F1DEA)	3.55	13108	2022-11-29 19:47:59.084	0.013	0.423	0.931	0.61	0	-0.061	23.648	-0.566	-9.025	0	0	0	0	0	0	0
WT111(DD045F3F1DEA)	3.55	13108	2022-11-29 19:47:59.178	0.013	0.423	0.931	0.61	0	-0.061	23.654	-0.566	-9.025	0	0	0	0	0	0	0
WT111(DD045F3F1DEA)	3.55	13108	2022-11-29 19:47:59.178	0.013	0.423	0.931	0.61	0	-0.061	23.654	-0.566	-9.025	0	0	0	0	0	0	0
WT111(DD045F3F1DEA)	3.55	13108	2022-11-29 19:47:59.178	0.01	0.391	0.932	-0.427	0.061	0.061	23.654	-0.566	-9.025	0	0	0	0	0	0	0
WT111(DD045F3F1DEA)	3.55	13108	2022-11-29 19:47:59.178	0.01	0.391	0.932	-0.427	0.061	0.061	23.654	-0.566	-9.02	0	0	0	0	0	0	0
WT111(DD045F3F1DEA)	3.55	13108	2022-11-29 19:47:59.178	0.01	0.391	0.932	-0.427	0.061	0.061	23.648	-0.566	-9.02	0	0	0	0	0	0	0
WT111(DD045F3F1DEA)	3.55	13108	2022-11-29 19:47:59.178	0.01	0.391	0.932	-0.427	0.061	0.061	23.648	-0.566	-9.014	0	0	0	0	0	0	0
WT111(DD045F3F1DEA)	3.55	13108	2022-11-29 19:47:59.178	0.009	0.41	0.927	0	0.122	0	23.648	-0.566	-9.014	0	0	0	0	0	0	0
WT111(DD045F3F1DEA)	3.55	13108	2022-11-29 19:47:59.178	0.009	0.41	0.927	0	0.122	0	23.648	-0.566	-9.014	0	0	0	0	0	0	0
WT111(DD045F3F1DEA)	3.55	13108	2022-11-29 19:47:59.178	0.009	0.41	0.927	0	0.122	0	23.648	-0.566	-9.009	0	0	0	0	0	0	0
WT111(DD045F3F1DEA)	3.55	13108	2022-11-29 19:47:59.178	0.009	0.41	0.927	0	0.122	0	23.648	-0.566	-9.009	0	0	0	0	0	0	0
