# Supplementary material for: Dynamic characteristics of scraper conveyor chain drive system under the impact condition of lump coal
Source: PLoS One. 2024 Mar 1;19(3):e0299044. doi: 10.1371/journal.pone.0299044 (PMC10906879; doi:10.1371/journal.pone.0299044)
Supplement: S3 File — (ZIP) [file pone.0299044.s003.zip › 5kg 1m variable speed (4Hz-22Hz 10times)/No. 2.xlsx]

## Sheet: 4Hz
设备名称	电压	版本	片上时间	加速度X(g)	加速度Y(g)	加速度Z(g)	角速度X(°/s)	角速度Y(°/s)	角速度Z(°/s)	角度X(°)	角度Y(°)	角度Z(°)	磁场X	磁场Y	磁场Z	四元数0	四元数1	四元数2	四元数3	状态
WT222(CAA14FCCF874)	3.72	13105	2022-11-29 16:02:03.041	0.025	-0.013	1.028	-0.549	0.244	-2.686	-3.494	-0.148	79.503	0	0	0	0	0	0	0
WT222(CAA14FCCF874)	3.72	13105	2022-11-29 16:02:03.041	0.025	-0.013	1.028	-0.549	0.244	-2.686	-3.499	-0.148	79.503	0	0	0	0	0	0	0
WT222(CAA14FCCF874)	3.72	13105	2022-11-29 16:02:03.041	0.025	-0.013	1.028	-0.549	0.244	-2.686	-3.499	-0.148	79.497	0	0	0	0	0	0	0
WT222(CAA14FCCF874)	3.72	13105	2022-11-29 16:02:03.041	-0.066	-0.119	0.99	-2.197	0.854	1.953	-3.51	-0.143	79.519	0	0	0	0	0	0	0
WT222(CAA14FCCF874)	3.72	13105	2022-11-29 16:02:03.072	-0.066	-0.119	0.99	-2.197	0.854	1.953	-3.527	-0.137	79.536	0	0	0	0	0	0	0
WT222(CAA14FCCF874)	3.72	13105	2022-11-29 16:02:03.072	-0.066	-0.119	0.99	-2.197	0.854	1.953	-3.538	-0.132	79.557	0	0	0	0	0	0	0
WT222(CAA14FCCF874)	3.72	13105	2022-11-29 16:02:03.072	0.118	0.024	1.046	5.737	-0.427	-8.728	-3.51	-0.132	79.525	0	0	0	0	0	0	0
WT222(CAA14FCCF874)	3.72	13105	2022-11-29 16:02:03.072	0.118	0.024	1.046	5.737	-0.427	-8.728	-3.483	-0.137	79.492	0	0	0	0	0	0	0
WT222(CAA14FCCF874)	3.72	13105	2022-11-29 16:02:03.072	0.118	0.024	1.046	5.737	-0.427	-8.728	-3.455	-0.148	79.459	0	0	0	0	0	0	0
WT222(CAA14FCCF874)	3.72	13105	2022-11-29 16:02:03.072	0.118	0.024	1.046	5.737	-0.427	-8.728	-3.422	-0.154	79.42	0	0	0	0	0	0	0
WT222(CAA14FCCF874)	3.72	13105	2022-11-29 16:02:03.072	0.008	-0.048	0.992	-0.854	2.319	-6.47	-3.428	-0.148	79.398	0	0	0	0	0	0	0
WT222(CAA14FCCF874)	3.72	13105	2022-11-29 16:02:03.072	0.008	-0.048	0.992	-0.854	2.319	-6.47	-3.428	-0.137	79.376	0	0	0	0	0	0	0
WT222(CAA14FCCF874)	3.72	13105	2022-11-29 16:02:03.104	0.008	-0.048	0.992	-0.854	2.319	-6.47	-3.433	-0.132	79.349	0	0	0	0	0	0	0
WT222(CAA14FCCF874)	3.72	13105	2022-11-29 16:02:03.104	0.008	-0.048	0.992	-0.854	2.319	-6.47	-3.433	-0.126	79.327	0	0	0	0	0	0	0
WT222(CAA14FCCF874)	3.72	13105	2022-11-29 16:02:03.104	-0.018	-0.094	0.977	-0.244	0.732	-6.775	-3.433	-0.126	79.305	0	0	0	0	0	0	0
WT222(CAA14FCCF874)	3.72	13105	2022-11-29 16:02:03.104	-0.018	-0.094	0.977	-0.244	0.732	-6.775	-3.439	-0.126	79.277	0	0	0	0	0	0	0
WT222(CAA14FCCF874)	3.72	13105	2022-11-29 16:02:03.104	-0.018	-0.094	0.977	-0.244	0.732	-6.775	-3.439	-0.126	79.255	0	0	0	0	0	0	0
WT222(CAA14FCCF874)	3.72	13105	2022-11-29 16:02:03.104	-0.018	-0.094	0.977	-0.244	0.732	-6.775	-3.439	-0.121	79.233	0	0	0	0	0	0	0
WT222(CAA14FCCF874)	3.72	13105	2022-11-29 16:02:03.104	-0.038	-0.082	0.992	0.671	-0.305	-0.854	-3.439	-0.126	79.239	0	0	0	0	0	0	0
WT222(CAA14FCCF874)	3.72	13105	2022-11-29 16:02:03.104	-0.038	-0.082	0.992	0.671	-0.305	-0.854	-3.433	-0.126	79.25	0	0	0	0	0	0	0
WT222(CAA14FCCF874)	3.72	13105	2022-11-29 16:02:03.150	-0.038	-0.082	0.992	0.671	-0.305	-0.854	-3.433	-0.132	79.255	0	0	0	0	0	0	0
WT222(CAA14FCCF874)	3.72	13105	2022-11-29 16:02:03.150	-0.038	-0.082	0.992	0.671	-0.305	-0.854	-3.428	-0.132	79.261	0	0	0	0	0	0	0
WT222(CAA14FCCF874)	3.72	13105	2022-11-29 16:02:03.150	0.007	-0.008	1.025	3.723	-0.183	-2.93	-3.411	-0.132	79.255	0	0	0	0	0	0	0
WT222(CAA14FCCF874)	3.72	13105	2022-11-29 16:02:03.150	0.007	-0.008	1.025	3.723	-0.183	-2.93	-3.389	-0.132	79.255	0	0	0	0	0	0	0
WT222(CAA14FCCF874)	3.72	13105	2022-11-29 16:02:03.150	0.007	-0.008	1.025	3.723	-0.183	-2.93	-3.373	-0.137	79.25	0	0	0	0	0	0	0
WT222(CAA14FCCF874)	3.72	13105	2022-11-29 16:02:03.150	0.007	-0.008	1.025	3.723	-0.183	-2.93	-3.351	-0.137	79.244	0	0	0	0	0	0	0
WT222(CAA14FCCF874)	3.72	13105	2022-11-29 16:02:03.150	0.051	-0.313	0.806	-4.517	-2.075	20.569	-3.378	-0.143	79.36	0	0	0	0	0	0	0
WT222(CAA14FCCF874)	3.72	13105	2022-11-29 16:02:03.150	0.051	-0.313	0.806	-4.517	-2.075	20.569	-3.406	-0.148	79.481	0	0	0	0	0	0	0
WT222(CAA14FCCF874)	3.72	13105	2022-11-29 16:02:03.182	0.051	-0.313	0.806	-4.517	-2.075	20.569	-3.433	-0.154	79.596	0	0	0	0	0	0	0
WT222(CAA14FCCF874)	3.72	13105	2022-11-29 16:02:03.182	0.051	-0.313	0.806	-4.517	-2.075	20.569	-3.461	-0.159	79.717	0	0	0	0	0	0	0
WT222(CAA14FCCF874)	3.72	13105	2022-11-29 16:02:03.182	0.002	0.128	1.068	6.042	-2.075	0.732	-3.439	-0.17	79.733	0	0	0	0	0	0	0
WT222(CAA14FCCF874)	3.72	13105	2022-11-29 16:02:03.182	0.002	0.128	1.068	6.042	-2.075	0.732	-3.411	-0.181	79.75	0	0	0	0	0	0	0
WT222(CAA14FCCF874)	3.72	13105	2022-11-29 16:02:03.182	0.002	0.128	1.068	6.042	-2.075	0.732	-3.384	-0.192	79.766	0	0	0	0	0	0	0
WT222(CAA14FCCF874)	3.72	13105	2022-11-29 16:02:03.182	0.002	0.128	1.068	6.042	-2.075	0.732	-3.356	-0.203	79.783	0	0	0	0	0	0	0
WT222(CAA14FCCF874)	3.72	13105	2022-11-29 16:02:03.182	0.028	-0.046	1.023	0.793	0.61	-7.385	-3.351	-0.203	79.755	0	0	0	0	0	0	0
WT222(CAA14FCCF874)	3.72	13105	2022-11-29 16:02:03.182	0.028	-0.046	1.023	0.793	0.61	-7.385	-3.345	-0.203	79.728	0	0	0	0	0	0	0
WT222(CAA14FCCF874)	3.72	13105	2022-11-29 16:02:03.213	0.028	-0.046	1.023	0.793	0.61	-7.385	-3.34	-0.203	79.7	0	0	0	0	0	0	0
WT222(CAA14FCCF874)	3.72	13105	2022-11-29 16:02:03.213	0.028	-0.046	1.023	0.793	0.61	-7.385	-3.34	-0.209	79.673	0	0	0	0	0	0	0
WT222(CAA14FCCF874)	3.72	13105	2022-11-29 16:02:03.213	-0.022	-0.077	1.015	0.061	0.488	-1.16	-3.34	-0.203	79.678	0	0	0	0	0	0	0
WT222(CAA14FCCF874)	3.72	13105	2022-11-29 16:02:03.213	-0.022	-0.077	1.015	0.061	0.488	-1.16	-3.34	-0.203	79.684	0	0	0	0	0	0	0
WT222(CAA14FCCF874)	3.72	13105	2022-11-29 16:02:03.213	-0.022	-0.077	1.015	0.061	0.488	-1.16	-3.34	-0.203	79.689	0	0	0	0	0	0	0
WT222(CAA14FCCF874)	3.72	13105	2022-11-29 16:02:03.213	-0.022	-0.077	1.015	0.061	0.488	-1.16	-3.34	-0.203	79.695	0	0	0	0	0	0	0
WT222(CAA14FCCF874)	3.72	13105	2022-11-29 16:02:03.213	0.015	-0.059	0.965	-2.502	-0.244	5.31	-3.351	-0.203	79.733	0	0	0	0	0	0	0
WT222(CAA14FCCF874)	3.72	13105	2022-11-29 16:02:03.213	0.015	-0.059	0.965	-2.502	-0.244	5.31	-3.362	-0.203	79.766	0	0	0	0	0	0	0
WT222(CAA14FCCF874)	3.72	13105	2022-11-29 16:02:03.244	0.015	-0.059	0.965	-2.502	-0.244	5.31	-3.378	-0.203	79.805	0	0	0	0	0	0	0
WT222(CAA14FCCF874)	3.72	13105	2022-11-29 16:02:03.244	0.015	-0.059	0.965	-2.502	-0.244	5.31	-3.389	-0.203	79.843	0	0	0	0	0	0	0
WT222(CAA14FCCF874)	3.72	13105	2022-11-29 16:02:03.244	0.002	-0.126	0.987	-3.357	-0.183	7.629	-3.406	-0.203	79.893	0	0	0	0	0	0	0
WT222(CAA14FCCF874)	3.72	13105	2022-11-29 16:02:03.244	0.002	-0.126	0.987	-3.357	-0.183	7.629	-3.428	-0.203	79.942	0	0	0	0	0	0	0
WT222(CAA14FCCF874)	3.72	13105	2022-11-29 16:02:03.244	0.002	-0.126	0.987	-3.357	-0.183	7.629	-3.444	-0.203	79.991	0	0	0	0	0	0	0
WT222(CAA14FCCF874)	3.72	13105	2022-11-29 16:02:03.244	0.002	-0.126	0.987	-3.357	-0.183	7.629	-3.461	-0.198	80.041	0	0	0	0	0	0	0
WT222(CAA14FCCF874)	3.72	13105	2022-11-29 16:02:03.244	0.053	0.059	1.036	-0.854	1.648	-3.235	-3.466	-0.192	80.035	0	0	0	0	0	0	0
WT222(CAA14FCCF874)	3.72	13105	2022-11-29 16:02:03.244	0.053	0.059	1.036	-0.854	1.648	-3.235	-3.472	-0.187	80.03	0	0	0	0	0	0	0
WT222(CAA14FCCF874)	3.72	13105	2022-11-29 16:02:03.276	0.053	0.059	1.036	-0.854	1.648	-3.235	-3.477	-0.181	80.024	0	0	0	0	0	0	0
WT222(CAA14FCCF874)	3.72	13105	2022-11-29 16:02:03.276	0.053	0.059	1.036	-0.854	1.648	-3.235	-3.477	-0.176	80.013	0	0	0	0	0	0	0
WT222(CAA14FCCF874)	3.72	13105	2022-11-29 16:02:03.276	-0.048	-0.102	0.971	-3.418	2.136	-1.953	-3.494	-0.17	80.013	0	0	0	0	0	0	0
WT222(CAA14FCCF874)	3.72	13105	2022-11-29 16:02:03.276	-0.048	-0.102	0.971	-3.418	2.136	-1.953	-3.51	-0.159	80.013	0	0	0	0	0	0	0
WT222(CAA14FCCF874)	3.72	13105	2022-11-29 16:02:03.276	-0.048	-0.102	0.971	-3.418	2.136	-1.953	-3.527	-0.148	80.013	0	0	0	0	0	0	0
WT222(CAA14FCCF874)	3.72	13105	2022-11-29 16:02:03.276	-0.048	-0.102	0.971	-3.418	2.136	-1.953	-3.543	-0.143	80.013	0	0	0	0	0	0	0
WT222(CAA14FCCF874)	3.72	13105	2022-11-29 16:02:03.276	0.03	-0.061	1.025	5.615	0	-5.92	-3.51	-0.143	79.991	0	0	0	0	0	0	0
WT222(CAA14FCCF874)	3.72	13105	2022-11-29 16:02:03.276	0.03	-0.061	1.025	5.615	0	-5.92	-3.483	-0.143	79.975	0	0	0	0	0	0	0
WT222(CAA14FCCF874)	3.72	13105	2022-11-29 16:02:03.338	0.03	-0.061	1.025	5.615	0	-5.92	-3.455	-0.148	79.953	0	0	0	0	0	0	0
WT222(CAA14FCCF874)	3.72	13105	2022-11-29 16:02:03.338	0.03	-0.061	1.025	5.615	0	-5.92	-3.428	-0.148	79.937	0	0	0	0	0	0	0
WT222(CAA14FCCF874)	3.72	13105	2022-11-29 16:02:03.338	-0.035	-0.025	1.01	-0.61	-1.892	0.732	-3.428	-0.159	79.953	0	0	0	0	0	0	0
WT222(CAA14FCCF874)	3.72	13105	2022-11-29 16:02:03.338	-0.035	-0.025	1.01	-0.61	-1.892	0.732	-3.433	-0.17	79.964	0	0	0	0	0	0	0
WT222(CAA14FCCF874)	3.72	13105	2022-11-29 16:02:03.338	-0.035	-0.025	1.01	-0.61	-1.892	0.732	-3.433	-0.181	79.98	0	0	0	0	0	0	0
WT222(CAA14FCCF874)	3.72	13105	2022-11-29 16:02:03.338	-0.035	-0.025	1.01	-0.61	-1.892	0.732	-3.433	-0.187	79.991	0	0	0	0	0	0	0
WT222(CAA14FCCF874)	3.72	13105	2022-11-29 16:02:03.338	0.136	0.056	1.061	-1.404	7.813	-9.644	-3.439	-0.154	79.953	0	0	0	0	0	0	0
WT222(CAA14FCCF874)	3.72	13105	2022-11-29 16:02:03.338	0.136	0.056	1.061	-1.404	7.813	-9.644	-3.444	-0.115	79.909	0	0	0	0	0	0	0
WT222(CAA14FCCF874)	3.72	13105	2022-11-29 16:02:03.369	0.136	0.056	1.061	-1.404	7.813	-9.644	-3.444	-0.082	79.865	0	0	0	0	0	0	0
WT222(CAA14FCCF874)	3.72	13105	2022-11-29 16:02:03.369	0.136	0.056	1.061	-1.404	7.813	-9.644	-3.45	-0.055	79.827	0	0	0	0	0	0	0
WT222(CAA14FCCF874)	3.72	13105	2022-11-29 16:02:03.369	0.076	-0.557	0.64	-1.953	-11.963	23.254	-3.455	-0.11	79.953	0	0	0	0	0	0	0
WT222(CAA14FCCF874)	3.72	13105	2022-11-29 16:02:03.369	0.076	-0.557	0.64	-1.953	-11.963	23.254	-3.472	-0.17	80.09	0	0	0	0	0	0	0
WT222(CAA14FCCF874)	3.72	13105	2022-11-29 16:02:03.369	0.076	-0.557	0.64	-1.953	-11.963	23.254	-3.488	-0.225	80.228	0	0	0	0	0	0	0
WT222(CAA14FCCF874)	3.72	13105	2022-11-29 16:02:03.369	0.076	-0.557	0.64	-1.953	-11.963	23.254	-3.516	-0.286	80.365	0	0	0	0	0	0	0
WT222(CAA14FCCF874)	3.72	13105	2022-11-29 16:02:03.369	-0.045	-0.025	0.995	12.756	-14.465	19.043	-3.461	-0.357	80.48	0	0	0	0	0	0	0
WT222(CAA14FCCF874)	3.72	13105	2022-11-29 16:02:03.369	-0.045	-0.025	0.995	12.756	-14.465	19.043	-3.411	-0.428	80.601	0	0	0	0	0	0	0
WT222(CAA14FCCF874)	3.72	13105	2022-11-29 16:02:03.401	-0.045	-0.025	0.995	12.756	-14.465	19.043	-3.356	-0.494	80.717	0	0	0	0	0	0	0
WT222(CAA14FCCF874)	3.72	13105	2022-11-29 16:02:03.401	-0.03	0.053	1.059	6.348	-7.019	12.878	-3.334	-0.533	80.799	0	0	0	0	0	0	0
WT222(CAA14FCCF874)	3.72	13105	2022-11-29 16:02:03.401	-0.03	0.053	1.059	6.348	-7.019	12.878	-3.312	-0.566	80.881	0	0	0	0	0	0	0
WT222(CAA14FCCF874)	3.72	13105	2022-11-29 16:02:03.401	-0.03	0.053	1.059	6.348	-7.019	12.878	-3.285	-0.599	80.958	0	0	0	0	0	0	0
WT222(CAA14FCCF874)	3.72	13105	2022-11-29 16:02:03.401	-0.03	0.053	1.059	6.348	-7.019	12.878	-3.263	-0.626	81.035	0	0	0	0	0	0	0
WT222(CAA14FCCF874)	3.72	13105	2022-11-29 16:02:03.401	-0.01	-0.021	1.007	0.366	-8.667	16.968	-3.263	-0.67	81.134	0	0	0	0	0	0	0
WT222(CAA14FCCF874)	3.72	13105	2022-11-29 16:02:03.401	-0.01	-0.021	1.007	0.366	-8.667	16.968	-3.268	-0.709	81.233	0	0	0	0	0	0	0
WT222(CAA14FCCF874)	3.72	13105	2022-11-29 16:02:03.401	-0.01	-0.021	1.007	0.366	-8.667	16.968	-3.268	-0.742	81.332	0	0	0	0	0	0	0
WT222(CAA14FCCF874)	3.72	13105	2022-11-29 16:02:03.463	-0.01	-0.021	1.007	0.366	-8.667	16.968	-3.274	-0.78	81.425	0	0	0	0	0	0	0
WT222(CAA14FCCF874)	3.72	13105	2022-11-29 16:02:03.463	0.053	-0.061	0.993	2.747	-9.827	15.93	-3.263	-0.824	81.519	0	0	0	0	0	0	0
WT222(CAA14FCCF874)	3.72	13105	2022-11-29 16:02:03.463	0.053	-0.061	0.993	2.747	-9.827	15.93	-3.252	-0.868	81.612	0	0	0	0	0	0	0
WT222(CAA14FCCF874)	3.72	13105	2022-11-29 16:02:03.463	0.053	-0.061	0.993	2.747	-9.827	15.93	-3.241	-0.917	81.7	0	0	0	0	0	0	0
WT222(CAA14FCCF874)	3.72	13105	2022-11-29 16:02:03.463	0.053	-0.061	0.993	2.747	-9.827	15.93	-3.235	-0.961	81.793	0	0	0	0	0	0	0
WT222(CAA14FCCF874)	3.72	13105	2022-11-29 16:02:03.463	0.04	-0.074	1.009	2.319	-7.568	29.175	-3.224	-0.989	81.947	0	0	0	0	0	0	0
WT222(CAA14FCCF874)	3.72	13105	2022-11-29 16:02:03.463	0.04	-0.074	1.009	2.319	-7.568	29.175	-3.219	-1.022	82.106	0	0	0	0	0	0	0
WT222(CAA14FCCF874)	3.72	13105	2022-11-29 16:02:03.463	0.04	-0.074	1.009	2.319	-7.568	29.175	-3.214	-1.049	82.26	0	0	0	0	0	0	0
WT222(CAA14FCCF874)	3.72	13105	2022-11-29 16:02:03.479	0.04	-0.074	1.009	2.319	-7.568	29.175	-3.208	-1.082	82.414	0	0	0	0	0	0	0
WT222(CAA14FCCF874)	3.72	13105	2022-11-29 16:02:03.479	-0.031	-0.032	1	0.366	-6.47	25.696	-3.208	-1.104	82.551	0	0	0	0	0	0	0
WT222(CAA14FCCF874)	3.72	13105	2022-11-29 16:02:03.479	-0.031	-0.032	1	0.366	-6.47	25.696	-3.214	-1.132	82.689	0	0	0	0	0	0	0
WT222(CAA14FCCF874)	3.72	13105	2022-11-29 16:02:03.479	-0.031	-0.032	1	0.366	-6.47	25.696	-3.214	-1.154	82.82	0	0	0	0	0	0	0
WT222(CAA14FCCF874)	3.72	13105	2022-11-29 16:02:03.479	-0.031	-0.032	1	0.366	-6.47	25.696	-3.219	-1.176	82.958	0	0	0	0	0	0	0
WT222(CAA14FCCF874)	3.72	13105	2022-11-29 16:02:03.479	0.004	-0.033	1.004	0	-4.578	20.325	-3.219	-1.192	83.062	0	0	0	0	0	0	0
WT222(CAA14FCCF874)	3.72	13105	2022-11-29 16:02:03.479	0.004	-0.033	1.004	0	-4.578	20.325	-3.224	-1.208	83.172	0	0	0	0	0	0	0
WT222(CAA14FCCF874)	3.72	13105	2022-11-29 16:02:03.479	0.004	-0.033	1.004	0	-4.578	20.325	-3.224	-1.225	83.276	0	0	0	0	0	0	0
WT222(CAA14FCCF874)	3.72	13105	2022-11-29 16:02:03.541	0.004	-0.033	1.004	0	-4.578	20.325	-3.23	-1.236	83.381	0	0	0	0	0	0	0
WT222(CAA14FCCF874)	3.72	13105	2022-11-29 16:02:03.541	0.312	0.528	1.139	10.742	16.907	-37.72	-3.17	-1.165	83.188	0	0	0	0	0	0	0
WT222(CAA14FCCF874)	3.72	13105	2022-11-29 16:02:03.541	0.312	0.528	1.139	10.742	16.907	-37.72	-3.098	-1.093	82.996	0	0	0	0	0	0	0
WT222(CAA14FCCF874)	3.72	13105	2022-11-29 16:02:03.541	0.312	0.528	1.139	10.742	16.907	-37.72	-3.032	-1.027	82.798	0	0	0	0	0	0	0
WT222(CAA14FCCF874)	3.72	13105	2022-11-29 16:02:03.541	0.312	0.528	1.139	10.742	16.907	-37.72	-2.955	-0.961	82.595	0	0	0	0	0	0	0
WT222(CAA14FCCF874)	3.72	13105	2022-11-29 16:02:03.541	-0.002	-0.491	0.993	-6.836	2.625	-23.071	-2.977	-0.961	82.48	0	0	0	0	0	0	0
WT222(CAA14FCCF874)	3.72	13105	2022-11-29 16:02:03.541	-0.002	-0.491	0.993	-6.836	2.625	-23.071	-2.999	-0.961	82.365	0	0	0	0	0	0	0
WT222(CAA14FCCF874)	3.72	13105	2022-11-29 16:02:03.541	-0.002	-0.491	0.993	-6.836	2.625	-23.071	-3.027	-0.961	82.249	0	0	0	0	0	0	0
WT222(CAA14FCCF874)	3.72	13105	2022-11-29 16:02:03.573	-0.002	-0.491	0.993	-6.836	2.625	-23.071	-3.06	-0.961	82.139	0	0	0	0	0	0	0
WT222(CAA14FCCF874)	3.72	13105	2022-11-29 16:02:03.573	-0.043	0.061	1.089	1.221	0.122	4.211	-3.049	-0.961	82.167	0	0	0	0	0	0	0
WT222(CAA14FCCF874)	3.72	13105	2022-11-29 16:02:03.573	-0.043	0.061	1.089	1.221	0.122	4.211	-3.043	-0.967	82.194	0	0	0	0	0	0	0
WT222(CAA14FCCF874)	3.72	13105	2022-11-29 16:02:03.573	-0.043	0.061	1.089	1.221	0.122	4.211	-3.032	-0.967	82.216	0	0	0	0	0	0	0
WT222(CAA14FCCF874)	3.72	13105	2022-11-29 16:02:03.573	-0.043	0.061	1.089	1.221	0.122	4.211	-3.021	-0.972	82.244	0	0	0	0	0	0	0
WT222(CAA14FCCF874)	3.72	13105	2022-11-29 16:02:03.573	0.07	0.013	1.019	-1.465	2.686	-11.353	-3.027	-0.961	82.189	0	0	0	0	0	0	0
WT222(CAA14FCCF874)	3.72	13105	2022-11-29 16:02:03.573	0.07	0.013	1.019	-1.465	2.686	-11.353	-3.027	-0.956	82.134	0	0	0	0	0	0	0
WT222(CAA14FCCF874)	3.72	13105	2022-11-29 16:02:03.573	0.07	0.013	1.019	-1.465	2.686	-11.353	-3.027	-0.95	82.084	0	0	0	0	0	0	0
WT222(CAA14FCCF874)	3.72	13105	2022-11-29 16:02:03.604	0.07	0.013	1.019	-1.465	2.686	-11.353	-3.027	-0.945	82.029	0	0	0	0	0	0	0
WT222(CAA14FCCF874)	3.72	13105	2022-11-29 16:02:03.604	0.008	-0.067	1.001	-1.038	4.272	-19.165	-3.027	-0.928	81.936	0	0	0	0	0	0	0
WT222(CAA14FCCF874)	3.72	13105	2022-11-29 16:02:03.604	0.008	-0.067	1.001	-1.038	4.272	-19.165	-3.027	-0.917	81.843	0	0	0	0	0	0	0
WT222(CAA14FCCF874)	3.72	13105	2022-11-29 16:02:03.604	0.008	-0.067	1.001	-1.038	4.272	-19.165	-3.021	-0.906	81.749	0	0	0	0	0	0	0
WT222(CAA14FCCF874)	3.72	13105	2022-11-29 16:02:03.604	0.008	-0.067	1.001	-1.038	4.272	-19.165	-3.021	-0.89	81.661	0	0	0	0	0	0	0
WT222(CAA14FCCF874)	3.72	13105	2022-11-29 16:02:03.604	0.038	0.009	0.989	0.488	1.404	-19.348	-3.016	-0.895	81.568	0	0	0	0	0	0	0
WT222(CAA14FCCF874)	3.72	13105	2022-11-29 16:02:03.604	0.038	0.009	0.989	0.488	1.404	-19.348	-3.005	-0.895	81.48	0	0	0	0	0	0	0
WT222(CAA14FCCF874)	3.72	13105	2022-11-29 16:02:03.604	0.038	0.009	0.989	0.488	1.404	-19.348	-2.999	-0.895	81.387	0	0	0	0	0	0	0
WT222(CAA14FCCF874)	3.72	13105	2022-11-29 16:02:03.635	0.038	0.009	0.989	0.488	1.404	-19.348	-2.988	-0.895	81.299	0	0	0	0	0	0	0
WT222(CAA14FCCF874)	3.72	13105	2022-11-29 16:02:03.635	0.061	-0.065	1.043	1.587	2.686	-22.522	-2.972	-0.895	81.189	0	0	0	0	0	0	0
WT222(CAA14FCCF874)	3.72	13105	2022-11-29 16:02:03.635	0.061	-0.065	1.043	1.587	2.686	-22.522	-2.961	-0.89	81.085	0	0	0	0	0	0	0
WT222(CAA14FCCF874)	3.72	13105	2022-11-29 16:02:03.635	0.061	-0.065	1.043	1.587	2.686	-22.522	-2.944	-0.884	80.98	0	0	0	0	0	0	0
WT222(CAA14FCCF874)	3.72	13105	2022-11-29 16:02:03.635	0.061	-0.065	1.043	1.587	2.686	-22.522	-2.933	-0.884	80.876	0	0	0	0	0	0	0
WT222(CAA14FCCF874)	3.72	13105	2022-11-29 16:02:03.635	0.033	-0.306	0.939	-0.916	-2.258	8.179	-2.933	-0.895	80.925	0	0	0	0	0	0	0
WT222(CAA14FCCF874)	3.72	13105	2022-11-29 16:02:03.635	0.033	-0.306	0.939	-0.916	-2.258	8.179	-2.944	-0.912	80.98	0	0	0	0	0	0	0
WT222(CAA14FCCF874)	3.72	13105	2022-11-29 16:02:03.635	0.033	-0.306	0.939	-0.916	-2.258	8.179	-2.95	-0.923	81.035	0	0	0	0	0	0	0
WT222(CAA14FCCF874)	3.72	13105	2022-11-29 16:02:03.697	0.033	-0.306	0.939	-0.916	-2.258	8.179	-2.961	-0.934	81.09	0	0	0	0	0	0	0
WT222(CAA14FCCF874)	3.72	13105	2022-11-29 16:02:03.697	0.02	-0.014	0.949	6.226	-0.732	5.493	-2.933	-0.939	81.134	0	0	0	0	0	0	0
WT222(CAA14FCCF874)	3.72	13105	2022-11-29 16:02:03.697	0.02	-0.014	0.949	6.226	-0.732	5.493	-2.906	-0.95	81.172	0	0	0	0	0	0	0
WT222(CAA14FCCF874)	3.72	13105	2022-11-29 16:02:03.697	0.02	-0.014	0.949	6.226	-0.732	5.493	-2.878	-0.956	81.216	0	0	0	0	0	0	0
WT222(CAA14FCCF874)	3.72	13105	2022-11-29 16:02:03.697	0.02	-0.014	0.949	6.226	-0.732	5.493	-2.851	-0.961	81.255	0	0	0	0	0	0	0
WT222(CAA14FCCF874)	3.72	13105	2022-11-29 16:02:03.697	-0.064	0.067	0.941	-0.549	1.221	-3.845	-2.856	-0.956	81.249	0	0	0	0	0	0	0
WT222(CAA14FCCF874)	3.72	13105	2022-11-29 16:02:03.697	-0.064	0.067	0.941	-0.549	1.221	-3.845	-2.862	-0.956	81.238	0	0	0	0	0	0	0
WT222(CAA14FCCF874)	3.72	13105	2022-11-29 16:02:03.697	-0.064	0.067	0.941	-0.549	1.221	-3.845	-2.862	-0.95	81.233	0	0	0	0	0	0	0
WT222(CAA14FCCF874)	3.72	13105	2022-11-29 16:02:03.729	-0.064	0.067	0.941	-0.549	1.221	-3.845	-2.862	-0.945	81.222	0	0	0	0	0	0	0
WT222(CAA14FCCF874)	3.72	13105	2022-11-29 16:02:03.729	0.107	-0.22	1.026	0.549	0.183	2.075	-2.862	-0.945	81.244	0	0	0	0	0	0	0
WT222(CAA14FCCF874)	3.72	13105	2022-11-29 16:02:03.729	0.107	-0.22	1.026	0.549	0.183	2.075	-2.862	-0.945	81.266	0	0	0	0	0	0	0
WT222(CAA14FCCF874)	3.72	13105	2022-11-29 16:02:03.729	0.107	-0.22	1.026	0.549	0.183	2.075	-2.862	-0.945	81.293	0	0	0	0	0	0	0
WT222(CAA14FCCF874)	3.72	13105	2022-11-29 16:02:03.729	0.107	-0.22	1.026	0.549	0.183	2.075	-2.862	-0.945	81.315	0	0	0	0	0	0	0
WT222(CAA14FCCF874)	3.72	13105	2022-11-29 16:02:03.729	0.02	0.074	0.958	4.395	-1.16	2.075	-2.845	-0.956	81.343	0	0	0	0	0	0	0
WT222(CAA14FCCF874)	3.72	13105	2022-11-29 16:02:03.729	0.02	0.074	0.958	4.395	-1.16	2.075	-2.823	-0.961	81.365	0	0	0	0	0	0	0
WT222(CAA14FCCF874)	3.72	13105	2022-11-29 16:02:03.729	0.02	0.074	0.958	4.395	-1.16	2.075	-2.807	-0.972	81.387	0	0	0	0	0	0	0
WT222(CAA14FCCF874)	3.72	13105	2022-11-29 16:02:03.760	0.02	0.074	0.958	4.395	-1.16	2.075	-2.785	-0.978	81.409	0	0	0	0	0	0	0
WT222(CAA14FCCF874)	3.72	13105	2022-11-29 16:02:03.760	-0.016	-0.274	1.016	-5.371	2.869	3.113	-2.813	-0.967	81.436	0	0	0	0	0	0	0
WT222(CAA14FCCF874)	3.72	13105	2022-11-29 16:02:03.760	-0.016	-0.274	1.016	-5.371	2.869	3.113	-2.845	-0.95	81.469	0	0	0	0	0	0	0
WT222(CAA14FCCF874)	3.72	13105	2022-11-29 16:02:03.760	-0.016	-0.274	1.016	-5.371	2.869	3.113	-2.878	-0.939	81.497	0	0	0	0	0	0	0
WT222(CAA14FCCF874)	3.72	13105	2022-11-29 16:02:03.760	0.043	-0.051	1	1.465	0.549	10.071	-2.873	-0.934	81.563	0	0	0	0	0	0	0
WT222(CAA14FCCF874)	3.72	13105	2022-11-29 16:02:03.760	0.043	-0.051	1	1.465	0.549	10.071	-2.873	-0.934	81.628	0	0	0	0	0	0	0
WT222(CAA14FCCF874)	3.72	13105	2022-11-29 16:02:03.760	0.043	-0.051	1	1.465	0.549	10.071	-2.873	-0.928	81.694	0	0	0	0	0	0	0
WT222(CAA14FCCF874)	3.72	13105	2022-11-29 16:02:03.760	0.043	-0.051	1	1.465	0.549	10.071	-2.867	-0.928	81.755	0	0	0	0	0	0	0
WT222(CAA14FCCF874)	3.72	13105	2022-11-29 16:02:03.822	0.04	0.085	1.105	0.793	-0.305	-5.859	-2.867	-0.934	81.738	0	0	0	0	0	0	0
WT222(CAA14FCCF874)	3.72	13105	2022-11-29 16:02:03.822	0.04	0.085	1.105	0.793	-0.305	-5.859	-2.862	-0.939	81.722	0	0	0	0	0	0	0
WT222(CAA14FCCF874)	3.72	13105	2022-11-29 16:02:03.822	0.04	0.085	1.105	0.793	-0.305	-5.859	-2.862	-0.945	81.705	0	0	0	0	0	0	0
WT222(CAA14FCCF874)	3.72	13105	2022-11-29 16:02:03.822	0.04	0.085	1.105	0.793	-0.305	-5.859	-2.856	-0.945	81.689	0	0	0	0	0	0	0
WT222(CAA14FCCF874)	3.72	13105	2022-11-29 16:02:03.822	0.05	-0.089	1.022	-2.38	0.305	-5.981	-2.867	-0.95	81.667	0	0	0	0	0	0	0
WT222(CAA14FCCF874)	3.72	13105	2022-11-29 16:02:03.822	0.05	-0.089	1.022	-2.38	0.305	-5.981	-2.878	-0.95	81.65	0	0	0	0	0	0	0
WT222(CAA14FCCF874)	3.72	13105	2022-11-29 16:02:03.822	0.05	-0.089	1.022	-2.38	0.305	-5.981	-2.889	-0.956	81.634	0	0	0	0	0	0	0
WT222(CAA14FCCF874)	3.72	13105	2022-11-29 16:02:03.822	0.05	-0.089	1.022	-2.38	0.305	-5.981	-2.9	-0.956	81.617	0	0	0	0	0	0	0
WT222(CAA14FCCF874)	3.72	13105	2022-11-29 16:02:03.854	0.04	-0.068	0.996	3.418	-1.16	2.075	-2.884	-0.967	81.639	0	0	0	0	0	0	0
WT222(CAA14FCCF874)	3.72	13105	2022-11-29 16:02:03.854	0.04	-0.068	0.996	3.418	-1.16	2.075	-2.867	-0.972	81.661	0	0	0	0	0	0	0
WT222(CAA14FCCF874)	3.72	13105	2022-11-29 16:02:03.854	0.04	-0.068	0.996	3.418	-1.16	2.075	-2.851	-0.983	81.689	0	0	0	0	0	0	0
WT222(CAA14FCCF874)	3.72	13105	2022-11-29 16:02:03.854	0.04	-0.068	0.996	3.418	-1.16	2.075	-2.834	-0.989	81.711	0	0	0	0	0	0	0
WT222(CAA14FCCF874)	3.72	13105	2022-11-29 16:02:03.854	0.014	-0.059	0.992	3.723	-2.075	-0.427	-2.818	-1.005	81.722	0	0	0	0	0	0	0
WT222(CAA14FCCF874)	3.72	13105	2022-11-29 16:02:03.854	0.014	-0.059	0.992	3.723	-2.075	-0.427	-2.802	-1.016	81.733	0	0	0	0	0	0	0
WT222(CAA14FCCF874)	3.72	13105	2022-11-29 16:02:03.854	0.014	-0.059	0.992	3.723	-2.075	-0.427	-2.78	-1.033	81.744	0	0	0	0	0	0	0
WT222(CAA14FCCF874)	3.72	13105	2022-11-29 16:02:03.854	0.014	-0.059	0.992	3.723	-2.075	-0.427	-2.763	-1.044	81.755	0	0	0	0	0	0	0
WT222(CAA14FCCF874)	3.72	13105	2022-11-29 16:02:03.869	-0.012	-0.02	0.991	1.77	0.916	-1.892	-2.758	-1.038	81.76	0	0	0	0	0	0	0
WT222(CAA14FCCF874)	3.72	13105	2022-11-29 16:02:03.869	-0.012	-0.02	0.991	1.77	0.916	-1.892	-2.747	-1.038	81.766	0	0	0	0	0	0	0
WT222(CAA14FCCF874)	3.72	13105	2022-11-29 16:02:03.869	-0.012	-0.02	0.991	1.77	0.916	-1.892	-2.741	-1.033	81.766	0	0	0	0	0	0	0
WT222(CAA14FCCF874)	3.72	13105	2022-11-29 16:02:03.869	-0.012	-0.02	0.991	1.77	0.916	-1.892	-2.73	-1.033	81.771	0	0	0	0	0	0	0
WT222(CAA14FCCF874)	3.72	13105	2022-11-29 16:02:03.869	0.02	-0.025	0.997	0.61	0.244	-1.404	-2.73	-1.033	81.777	0	0	0	0	0	0	0
WT222(CAA14FCCF874)	3.72	13105	2022-11-29 16:02:03.869	0.02	-0.025	0.997	0.61	0.244	-1.404	-2.725	-1.033	81.782	0	0	0	0	0	0	0
WT222(CAA14FCCF874)	3.72	13105	2022-11-29 16:02:03.869	0.02	-0.025	0.997	0.61	0.244	-1.404	-2.719	-1.033	81.788	0	0	0	0	0	0	0
WT222(CAA14FCCF874)	3.72	13105	2022-11-29 16:02:03.869	0.02	-0.025	0.997	0.61	0.244	-1.404	-2.719	-1.033	81.793	0	0	0	0	0	0	0
WT222(CAA14FCCF874)	3.72	13105	2022-11-29 16:02:03.932	-0.033	-0.014	0.992	0.122	0.366	-5.615	-2.714	-1.033	81.777	0	0	0	0	0	0	0
WT222(CAA14FCCF874)	3.72	13105	2022-11-29 16:02:03.932	-0.033	-0.014	0.992	0.122	0.366	-5.615	-2.714	-1.033	81.76	0	0	0	0	0	0	0
WT222(CAA14FCCF874)	3.72	13105	2022-11-29 16:02:03.932	-0.033	-0.014	0.992	0.122	0.366	-5.615	-2.714	-1.027	81.744	0	0	0	0	0	0	0
WT222(CAA14FCCF874)	3.72	13105	2022-11-29 16:02:03.932	-0.033	-0.014	0.992	0.122	0.366	-5.615	-2.708	-1.027	81.733	0	0	0	0	0	0	0
WT222(CAA14FCCF874)	3.72	13105	2022-11-29 16:02:03.932	0.064	-0.001	1.015	-0.061	0.488	-3.662	-2.708	-1.027	81.722	0	0	0	0	0	0	0
WT222(CAA14FCCF874)	3.72	13105	2022-11-29 16:02:03.932	0.064	-0.001	1.015	-0.061	0.488	-3.662	-2.708	-1.022	81.716	0	0	0	0	0	0	0
WT222(CAA14FCCF874)	3.72	13105	2022-11-29 16:02:03.932	0.064	-0.001	1.015	-0.061	0.488	-3.662	-2.703	-1.022	81.711	0	0	0	0	0	0	0
WT222(CAA14FCCF874)	3.72	13105	2022-11-29 16:02:03.932	0.064	-0.001	1.015	-0.061	0.488	-3.662	-2.703	-1.022	81.705	0	0	0	0	0	0	0
WT222(CAA14FCCF874)	3.72	13105	2022-11-29 16:02:03.963	0.009	-0.12	0.993	1.77	-1.526	11.963	-2.692	-1.027	81.777	0	0	0	0	0	0	0
WT222(CAA14FCCF874)	3.72	13105	2022-11-29 16:02:03.963	0.009	-0.12	0.993	1.77	-1.526	11.963	-2.681	-1.033	81.848	0	0	0	0	0	0	0
WT222(CAA14FCCF874)	3.72	13105	2022-11-29 16:02:03.963	0.009	-0.12	0.993	1.77	-1.526	11.963	-2.675	-1.038	81.925	0	0	0	0	0	0	0
WT222(CAA14FCCF874)	3.72	13105	2022-11-29 16:02:03.963	0.009	-0.12	0.993	1.77	-1.526	11.963	-2.664	-1.044	81.996	0	0	0	0	0	0	0
WT222(CAA14FCCF874)	3.72	13105	2022-11-29 16:02:03.963	0.043	-0.071	0.982	-1.465	1.77	-2.93	-2.675	-1.033	81.996	0	0	0	0	0	0	0
WT222(CAA14FCCF874)	3.72	13105	2022-11-29 16:02:03.963	0.043	-0.071	0.982	-1.465	1.77	-2.93	-2.681	-1.027	81.996	0	0	0	0	0	0	0
WT222(CAA14FCCF874)	3.72	13105	2022-11-29 16:02:03.963	0.043	-0.071	0.982	-1.465	1.77	-2.93	-2.692	-1.022	81.991	0	0	0	0	0	0	0
WT222(CAA14FCCF874)	3.72	13105	2022-11-29 16:02:03.963	0.043	-0.071	0.982	-1.465	1.77	-2.93	-2.697	-1.011	81.991	0	0	0	0	0	0	0
WT222(CAA14FCCF874)	3.72	13105	2022-11-29 16:02:03.994	0.013	-0.042	0.998	0.244	-0.977	-0.488	-2.697	-1.022	82.002	0	0	0	0	0	0	0
WT222(CAA14FCCF874)	3.72	13105	2022-11-29 16:02:03.994	0.013	-0.042	0.998	0.244	-0.977	-0.488	-2.697	-1.027	82.013	0	0	0	0	0	0	0
WT222(CAA14FCCF874)	3.72	13105	2022-11-29 16:02:03.994	0.013	-0.042	0.998	0.244	-0.977	-0.488	-2.697	-1.033	82.029	0	0	0	0	0	0	0
WT222(CAA14FCCF874)	3.72	13105	2022-11-29 16:02:03.994	0.013	-0.042	0.998	0.244	-0.977	-0.488	-2.697	-1.038	82.04	0	0	0	0	0	0	0
WT222(CAA14FCCF874)	3.72	13105	2022-11-29 16:02:03.994	0.001	-0.136	0.996	-0.61	1.343	3.418	-2.703	-1.027	82.068	0	0	0	0	0	0	0

## Sheet: 6Hz
设备名称	电压	版本	片上时间	加速度X(g)	加速度Y(g)	加速度Z(g)	角速度X(°/s)	角速度Y(°/s)	角速度Z(°/s)	角度X(°)	角度Y(°)	角度Z(°)	磁场X	磁场Y	磁场Z	四元数0	四元数1	四元数2	四元数3	状态
WT222(CAA14FCCF874)	3.7	13105	2022-11-29 16:10:24.065	-0.053	-0.03	0.994	-0.549	0.671	0.916	-1.472	0.637	79.173	0	0	0	0	0	0	0
WT222(CAA14FCCF874)	3.7	13105	2022-11-29 16:10:24.065	-0.053	-0.03	0.994	-0.549	0.671	0.916	-1.478	0.643	79.173	0	0	0	0	0	0	0
WT222(CAA14FCCF874)	3.7	13105	2022-11-29 16:10:24.096	-0.053	-0.03	0.994	-0.549	0.671	0.916	-1.483	0.643	79.173	0	0	0	0	0	0	0
WT222(CAA14FCCF874)	3.7	13105	2022-11-29 16:10:24.096	0.006	0	0.998	-1.221	0.854	-0.671	-1.489	0.648	79.167	0	0	0	0	0	0	0
WT222(CAA14FCCF874)	3.7	13105	2022-11-29 16:10:24.096	0.006	0	0.998	-1.221	0.854	-0.671	-1.494	0.654	79.156	0	0	0	0	0	0	0
WT222(CAA14FCCF874)	3.7	13105	2022-11-29 16:10:24.096	0.006	0	0.998	-1.221	0.854	-0.671	-1.5	0.659	79.151	0	0	0	0	0	0	0
WT222(CAA14FCCF874)	3.7	13105	2022-11-29 16:10:24.096	0.006	0	0.998	-1.221	0.854	-0.671	-1.505	0.659	79.14	0	0	0	0	0	0	0
WT222(CAA14FCCF874)	3.7	13105	2022-11-29 16:10:24.096	-0.031	-0.019	1.012	-0.549	0.916	-1.038	-1.511	0.665	79.135	0	0	0	0	0	0	0
WT222(CAA14FCCF874)	3.7	13105	2022-11-29 16:10:24.096	-0.031	-0.019	1.012	-0.549	0.916	-1.038	-1.511	0.67	79.124	0	0	0	0	0	0	0
WT222(CAA14FCCF874)	3.7	13105	2022-11-29 16:10:24.096	-0.031	-0.019	1.012	-0.549	0.916	-1.038	-1.516	0.676	79.113	0	0	0	0	0	0	0
WT222(CAA14FCCF874)	3.7	13105	2022-11-29 16:10:24.159	-0.031	-0.019	1.012	-0.549	0.916	-1.038	-1.516	0.676	79.102	0	0	0	0	0	0	0
WT222(CAA14FCCF874)	3.7	13105	2022-11-29 16:10:24.159	0.019	0.001	1.01	0	-0.061	-2.869	-1.516	0.676	79.085	0	0	0	0	0	0	0
WT222(CAA14FCCF874)	3.7	13105	2022-11-29 16:10:24.159	0.019	0.001	1.01	0	-0.061	-2.869	-1.516	0.676	79.063	0	0	0	0	0	0	0
WT222(CAA14FCCF874)	3.7	13105	2022-11-29 16:10:24.159	0.019	0.001	1.01	0	-0.061	-2.869	-1.516	0.676	79.047	0	0	0	0	0	0	0
WT222(CAA14FCCF874)	3.7	13105	2022-11-29 16:10:24.159	0.019	0.001	1.01	0	-0.061	-2.869	-1.516	0.676	79.03	0	0	0	0	0	0	0
WT222(CAA14FCCF874)	3.7	13105	2022-11-29 16:10:24.159	-0.003	-0.064	0.985	-1.526	0	2.441	-1.522	0.676	79.036	0	0	0	0	0	0	0
WT222(CAA14FCCF874)	3.7	13105	2022-11-29 16:10:24.159	-0.003	-0.064	0.985	-1.526	0	2.441	-1.527	0.67	79.047	0	0	0	0	0	0	0
WT222(CAA14FCCF874)	3.7	13105	2022-11-29 16:10:24.159	-0.003	-0.064	0.985	-1.526	0	2.441	-1.533	0.67	79.052	0	0	0	0	0	0	0
WT222(CAA14FCCF874)	3.7	13105	2022-11-29 16:10:24.222	-0.003	-0.064	0.985	-1.526	0	2.441	-1.544	0.67	79.063	0	0	0	0	0	0	0
WT222(CAA14FCCF874)	3.7	13105	2022-11-29 16:10:24.222	-0.015	0.052	1.035	-4.333	1.648	1.953	-1.566	0.681	79.069	0	0	0	0	0	0	0
WT222(CAA14FCCF874)	3.7	13105	2022-11-29 16:10:24.222	-0.015	0.052	1.035	-4.333	1.648	1.953	-1.582	0.687	79.074	0	0	0	0	0	0	0
WT222(CAA14FCCF874)	3.7	13105	2022-11-29 16:10:24.222	-0.015	0.052	1.035	-4.333	1.648	1.953	-1.604	0.692	79.08	0	0	0	0	0	0	0
WT222(CAA14FCCF874)	3.7	13105	2022-11-29 16:10:24.222	-0.054	-0.188	0.896	2.014	1.221	1.465	-1.593	0.698	79.085	0	0	0	0	0	0	0
WT222(CAA14FCCF874)	3.7	13105	2022-11-29 16:10:24.222	-0.054	-0.188	0.896	2.014	1.221	1.465	-1.582	0.709	79.091	0	0	0	0	0	0	0
WT222(CAA14FCCF874)	3.7	13105	2022-11-29 16:10:24.222	-0.054	-0.188	0.896	2.014	1.221	1.465	-1.577	0.714	79.096	0	0	0	0	0	0	0
WT222(CAA14FCCF874)	3.7	13105	2022-11-29 16:10:24.222	-0.054	-0.188	0.896	2.014	1.221	1.465	-1.571	0.72	79.102	0	0	0	0	0	0	0
WT222(CAA14FCCF874)	3.7	13105	2022-11-29 16:10:24.269	0	0.04	1.036	1.16	-1.526	-0.732	-1.566	0.714	79.102	0	0	0	0	0	0	0
WT222(CAA14FCCF874)	3.7	13105	2022-11-29 16:10:24.269	0	0.04	1.036	1.16	-1.526	-0.732	-1.56	0.703	79.096	0	0	0	0	0	0	0
WT222(CAA14FCCF874)	3.7	13105	2022-11-29 16:10:24.269	0	0.04	1.036	1.16	-1.526	-0.732	-1.56	0.698	79.091	0	0	0	0	0	0	0
WT222(CAA14FCCF874)	3.7	13105	2022-11-29 16:10:24.284	0	0.04	1.036	1.16	-1.526	-0.732	-1.555	0.692	79.085	0	0	0	0	0	0	0
WT222(CAA14FCCF874)	3.7	13105	2022-11-29 16:10:24.284	0.007	-0.005	0.999	-0.122	0.793	-1.587	-1.555	0.692	79.08	0	0	0	0	0	0	0
WT222(CAA14FCCF874)	3.7	13105	2022-11-29 16:10:24.284	0.007	-0.005	0.999	-0.122	0.793	-1.587	-1.555	0.698	79.069	0	0	0	0	0	0	0
WT222(CAA14FCCF874)	3.7	13105	2022-11-29 16:10:24.284	0.007	-0.005	0.999	-0.122	0.793	-1.587	-1.555	0.703	79.058	0	0	0	0	0	0	0
WT222(CAA14FCCF874)	3.7	13105	2022-11-29 16:10:24.284	0.007	-0.005	0.999	-0.122	0.793	-1.587	-1.555	0.703	79.052	0	0	0	0	0	0	0
WT222(CAA14FCCF874)	3.7	13105	2022-11-29 16:10:24.300	-0.003	-0.032	1.017	0.061	-1.465	-1.16	-1.555	0.698	79.041	0	0	0	0	0	0	0
WT222(CAA14FCCF874)	3.7	13105	2022-11-29 16:10:24.300	-0.003	-0.032	1.017	0.061	-1.465	-1.16	-1.555	0.687	79.036	0	0	0	0	0	0	0
WT222(CAA14FCCF874)	3.7	13105	2022-11-29 16:10:24.300	-0.003	-0.032	1.017	0.061	-1.465	-1.16	-1.555	0.681	79.03	0	0	0	0	0	0	0
WT222(CAA14FCCF874)	3.7	13105	2022-11-29 16:10:24.300	-0.003	-0.032	1.017	0.061	-1.465	-1.16	-1.555	0.676	79.025	0	0	0	0	0	0	0
WT222(CAA14FCCF874)	3.7	13105	2022-11-29 16:10:24.300	-0.034	-0.041	1	-0.549	1.648	3.357	-1.56	0.681	79.041	0	0	0	0	0	0	0
WT222(CAA14FCCF874)	3.7	13105	2022-11-29 16:10:24.300	-0.034	-0.041	1	-0.549	1.648	3.357	-1.56	0.692	79.052	0	0	0	0	0	0	0
WT222(CAA14FCCF874)	3.7	13105	2022-11-29 16:10:24.300	-0.034	-0.041	1	-0.549	1.648	3.357	-1.566	0.698	79.069	0	0	0	0	0	0	0
WT222(CAA14FCCF874)	3.7	13105	2022-11-29 16:10:24.300	-0.034	-0.041	1	-0.549	1.648	3.357	-1.566	0.709	79.085	0	0	0	0	0	0	0
WT222(CAA14FCCF874)	3.7	13105	2022-11-29 16:10:24.331	0.006	-0.049	1.004	0.305	-1.16	-2.563	-1.566	0.703	79.074	0	0	0	0	0	0	0
WT222(CAA14FCCF874)	3.7	13105	2022-11-29 16:10:24.331	0.006	-0.049	1.004	0.305	-1.16	-2.563	-1.566	0.692	79.063	0	0	0	0	0	0	0
WT222(CAA14FCCF874)	3.7	13105	2022-11-29 16:10:24.331	0.006	-0.049	1.004	0.305	-1.16	-2.563	-1.566	0.687	79.047	0	0	0	0	0	0	0
WT222(CAA14FCCF874)	3.7	13105	2022-11-29 16:10:24.331	0.006	-0.049	1.004	0.305	-1.16	-2.563	-1.566	0.681	79.036	0	0	0	0	0	0	0
WT222(CAA14FCCF874)	3.7	13105	2022-11-29 16:10:24.331	0.013	-0.017	1.004	0.793	0.427	1.343	-1.56	0.681	79.047	0	0	0	0	0	0	0
WT222(CAA14FCCF874)	3.7	13105	2022-11-29 16:10:24.331	0.013	-0.017	1.004	0.793	0.427	1.343	-1.56	0.687	79.052	0	0	0	0	0	0	0
WT222(CAA14FCCF874)	3.7	13105	2022-11-29 16:10:24.331	0.013	-0.017	1.004	0.793	0.427	1.343	-1.555	0.687	79.058	0	0	0	0	0	0	0
WT222(CAA14FCCF874)	3.7	13105	2022-11-29 16:10:24.331	0.013	-0.017	1.004	0.793	0.427	1.343	-1.555	0.687	79.063	0	0	0	0	0	0	0
WT222(CAA14FCCF874)	3.7	13105	2022-11-29 16:10:24.362	-0.018	-0.006	0.993	-0.793	-0.366	-1.16	-1.555	0.687	79.058	0	0	0	0	0	0	0
WT222(CAA14FCCF874)	3.7	13105	2022-11-29 16:10:24.362	-0.018	-0.006	0.993	-0.793	-0.366	-1.16	-1.56	0.681	79.052	0	0	0	0	0	0	0
WT222(CAA14FCCF874)	3.7	13105	2022-11-29 16:10:24.362	-0.018	-0.006	0.993	-0.793	-0.366	-1.16	-1.566	0.681	79.047	0	0	0	0	0	0	0
WT222(CAA14FCCF874)	3.7	13105	2022-11-29 16:10:24.362	-0.018	-0.006	0.993	-0.793	-0.366	-1.16	-1.571	0.676	79.041	0	0	0	0	0	0	0
WT222(CAA14FCCF874)	3.7	13105	2022-11-29 16:10:24.362	0.031	-0.072	1.002	1.099	0	1.648	-1.566	0.676	79.052	0	0	0	0	0	0	0
WT222(CAA14FCCF874)	3.7	13105	2022-11-29 16:10:24.362	0.031	-0.072	1.002	1.099	0	1.648	-1.56	0.676	79.063	0	0	0	0	0	0	0
WT222(CAA14FCCF874)	3.7	13105	2022-11-29 16:10:24.362	0.031	-0.072	1.002	1.099	0	1.648	-1.555	0.67	79.074	0	0	0	0	0	0	0
WT222(CAA14FCCF874)	3.7	13105	2022-11-29 16:10:24.362	0.031	-0.072	1.002	1.099	0	1.648	-1.549	0.67	79.08	0	0	0	0	0	0	0
WT222(CAA14FCCF874)	3.7	13105	2022-11-29 16:10:24.393	-0.1	-0.086	0.955	0	-1.099	1.831	-1.549	0.665	79.091	0	0	0	0	0	0	0
WT222(CAA14FCCF874)	3.7	13105	2022-11-29 16:10:24.393	-0.1	-0.086	0.955	0	-1.099	1.831	-1.555	0.659	79.107	0	0	0	0	0	0	0
WT222(CAA14FCCF874)	3.7	13105	2022-11-29 16:10:24.393	-0.1	-0.086	0.955	0	-1.099	1.831	-1.555	0.654	79.118	0	0	0	0	0	0	0
WT222(CAA14FCCF874)	3.7	13105	2022-11-29 16:10:24.393	-0.1	-0.086	0.955	0	-1.099	1.831	-1.56	0.648	79.129	0	0	0	0	0	0	0
WT222(CAA14FCCF874)	3.7	13105	2022-11-29 16:10:24.393	0.221	-0.047	1.005	-5.676	2.747	-0.061	-1.588	0.665	79.129	0	0	0	0	0	0	0
WT222(CAA14FCCF874)	3.7	13105	2022-11-29 16:10:24.393	0.221	-0.047	1.005	-5.676	2.747	-0.061	-1.62	0.676	79.135	0	0	0	0	0	0	0
WT222(CAA14FCCF874)	3.7	13105	2022-11-29 16:10:24.393	0.221	-0.047	1.005	-5.676	2.747	-0.061	-1.653	0.681	79.135	0	0	0	0	0	0	0
WT222(CAA14FCCF874)	3.7	13105	2022-11-29 16:10:24.393	0.221	-0.047	1.005	-5.676	2.747	-0.061	-1.681	0.692	79.14	0	0	0	0	0	0	0
WT222(CAA14FCCF874)	3.7	13105	2022-11-29 16:10:24.393	-0.008	0.003	0.968	0.549	-0.854	-0.793	-1.681	0.681	79.14	0	0	0	0	0	0	0
WT222(CAA14FCCF874)	3.7	13105	2022-11-29 16:10:24.393	-0.008	0.003	0.968	0.549	-0.854	-0.793	-1.681	0.67	79.14	0	0	0	0	0	0	0
WT222(CAA14FCCF874)	3.7	13105	2022-11-29 16:10:24.393	-0.008	0.003	0.968	0.549	-0.854	-0.793	-1.681	0.659	79.14	0	0	0	0	0	0	0
WT222(CAA14FCCF874)	3.7	13105	2022-11-29 16:10:24.393	-0.008	0.003	0.968	0.549	-0.854	-0.793	-1.681	0.648	79.14	0	0	0	0	0	0	0
WT222(CAA14FCCF874)	3.7	13105	2022-11-29 16:10:24.393	0.008	-0.004	1.039	1.648	-0.122	0.793	-1.67	0.643	79.146	0	0	0	0	0	0	0
WT222(CAA14FCCF874)	3.7	13105	2022-11-29 16:10:24.393	0.008	-0.004	1.039	1.648	-0.122	0.793	-1.664	0.637	79.151	0	0	0	0	0	0	0
WT222(CAA14FCCF874)	3.7	13105	2022-11-29 16:10:24.393	0.008	-0.004	1.039	1.648	-0.122	0.793	-1.659	0.632	79.162	0	0	0	0	0	0	0
WT222(CAA14FCCF874)	3.7	13105	2022-11-29 16:10:24.393	0.008	-0.004	1.039	1.648	-0.122	0.793	-1.648	0.626	79.167	0	0	0	0	0	0	0
WT222(CAA14FCCF874)	3.7	13105	2022-11-29 16:10:24.456	-0.074	0.002	1.006	0.244	0	0.244	-1.648	0.621	79.173	0	0	0	0	0	0	0
WT222(CAA14FCCF874)	3.7	13105	2022-11-29 16:10:24.456	-0.074	0.002	1.006	0.244	0	0.244	-1.648	0.621	79.173	0	0	0	0	0	0	0
WT222(CAA14FCCF874)	3.7	13105	2022-11-29 16:10:24.456	-0.074	0.002	1.006	0.244	0	0.244	-1.642	0.615	79.178	0	0	0	0	0	0	0
WT222(CAA14FCCF874)	3.7	13105	2022-11-29 16:10:24.456	-0.074	0.002	1.006	0.244	0	0.244	-1.642	0.615	79.178	0	0	0	0	0	0	0
WT222(CAA14FCCF874)	3.7	13105	2022-11-29 16:10:24.456	-0.081	-0.031	1.019	-4.639	0.427	-2.136	-1.664	0.615	79.173	0	0	0	0	0	0	0
WT222(CAA14FCCF874)	3.7	13105	2022-11-29 16:10:24.456	-0.081	-0.031	1.019	-4.639	0.427	-2.136	-1.686	0.615	79.162	0	0	0	0	0	0	0
WT222(CAA14FCCF874)	3.7	13105	2022-11-29 16:10:24.456	-0.081	-0.031	1.019	-4.639	0.427	-2.136	-1.708	0.621	79.156	0	0	0	0	0	0	0
WT222(CAA14FCCF874)	3.7	13105	2022-11-29 16:10:24.456	-0.081	-0.031	1.019	-4.639	0.427	-2.136	-1.73	0.621	79.146	0	0	0	0	0	0	0
WT222(CAA14FCCF874)	3.7	13105	2022-11-29 16:10:24.487	0.06	-0.055	0.975	-4.272	1.221	3.113	-1.752	0.626	79.162	0	0	0	0	0	0	0
WT222(CAA14FCCF874)	3.7	13105	2022-11-29 16:10:24.487	0.06	-0.055	0.975	-4.272	1.221	3.113	-1.774	0.632	79.178	0	0	0	0	0	0	0
WT222(CAA14FCCF874)	3.7	13105	2022-11-29 16:10:24.487	0.06	-0.055	0.975	-4.272	1.221	3.113	-1.791	0.637	79.2	0	0	0	0	0	0	0
WT222(CAA14FCCF874)	3.7	13105	2022-11-29 16:10:24.487	0.06	-0.055	0.975	-4.272	1.221	3.113	-1.813	0.643	79.217	0	0	0	0	0	0	0
WT222(CAA14FCCF874)	3.7	13105	2022-11-29 16:10:24.487	-0.005	0.282	1.055	-0.061	-0.183	-1.404	-1.813	0.643	79.211	0	0	0	0	0	0	0
WT222(CAA14FCCF874)	3.7	13105	2022-11-29 16:10:24.487	-0.005	0.282	1.055	-0.061	-0.183	-1.404	-1.807	0.637	79.2	0	0	0	0	0	0	0
WT222(CAA14FCCF874)	3.7	13105	2022-11-29 16:10:24.487	-0.005	0.282	1.055	-0.061	-0.183	-1.404	-1.802	0.637	79.195	0	0	0	0	0	0	0
WT222(CAA14FCCF874)	3.7	13105	2022-11-29 16:10:24.487	-0.005	0.282	1.055	-0.061	-0.183	-1.404	-1.791	0.632	79.184	0	0	0	0	0	0	0
WT222(CAA14FCCF874)	3.7	13105	2022-11-29 16:10:24.518	-0.061	-0.063	0.953	-1.099	-2.38	-3.906	-1.785	0.621	79.156	0	0	0	0	0	0	0
WT222(CAA14FCCF874)	3.7	13105	2022-11-29 16:10:24.518	-0.061	-0.063	0.953	-1.099	-2.38	-3.906	-1.785	0.604	79.135	0	0	0	0	0	0	0
WT222(CAA14FCCF874)	3.7	13105	2022-11-29 16:10:24.518	-0.061	-0.063	0.953	-1.099	-2.38	-3.906	-1.78	0.593	79.113	0	0	0	0	0	0	0
WT222(CAA14FCCF874)	3.7	13105	2022-11-29 16:10:24.518	-0.061	-0.063	0.953	-1.099	-2.38	-3.906	-1.78	0.582	79.091	0	0	0	0	0	0	0
WT222(CAA14FCCF874)	3.7	13105	2022-11-29 16:10:24.518	0.004	-0.021	1.003	-3.174	-1.038	-6.348	-1.791	0.577	79.058	0	0	0	0	0	0	0
WT222(CAA14FCCF874)	3.7	13105	2022-11-29 16:10:24.518	0.004	-0.021	1.003	-3.174	-1.038	-6.348	-1.796	0.571	79.025	0	0	0	0	0	0	0
WT222(CAA14FCCF874)	3.7	13105	2022-11-29 16:10:24.518	0.004	-0.021	1.003	-3.174	-1.038	-6.348	-1.807	0.566	78.992	0	0	0	0	0	0	0
WT222(CAA14FCCF874)	3.7	13105	2022-11-29 16:10:24.518	-0.002	-0.243	0.919	-4.211	3.54	7.935	-1.824	0.582	79.03	0	0	0	0	0	0	0
WT222(CAA14FCCF874)	3.7	13105	2022-11-29 16:10:24.550	-0.002	-0.243	0.919	-4.211	3.54	7.935	-1.846	0.599	79.069	0	0	0	0	0	0	0
WT222(CAA14FCCF874)	3.7	13105	2022-11-29 16:10:24.550	-0.002	-0.243	0.919	-4.211	3.54	7.935	-1.862	0.621	79.113	0	0	0	0	0	0	0
WT222(CAA14FCCF874)	3.7	13105	2022-11-29 16:10:24.550	-0.002	-0.243	0.919	-4.211	3.54	7.935	-1.884	0.637	79.156	0	0	0	0	0	0	0
WT222(CAA14FCCF874)	3.7	13105	2022-11-29 16:10:24.550	0.004	0.171	1.201	6.47	-1.953	10.864	-1.851	0.632	79.211	0	0	0	0	0	0	0
WT222(CAA14FCCF874)	3.7	13105	2022-11-29 16:10:24.550	0.004	0.171	1.201	6.47	-1.953	10.864	-1.818	0.621	79.272	0	0	0	0	0	0	0
WT222(CAA14FCCF874)	3.7	13105	2022-11-29 16:10:24.550	0.004	0.171	1.201	6.47	-1.953	10.864	-1.78	0.615	79.321	0	0	0	0	0	0	0
WT222(CAA14FCCF874)	3.7	13105	2022-11-29 16:10:24.550	0.004	0.171	1.201	6.47	-1.953	10.864	-1.741	0.604	79.376	0	0	0	0	0	0	0
WT222(CAA14FCCF874)	3.7	13105	2022-11-29 16:10:24.550	-0.011	0.13	0.979	-4.578	1.77	-16.785	-1.758	0.61	79.294	0	0	0	0	0	0	0
WT222(CAA14FCCF874)	3.7	13105	2022-11-29 16:10:24.581	-0.011	0.13	0.979	-4.578	1.77	-16.785	-1.774	0.615	79.206	0	0	0	0	0	0	0
WT222(CAA14FCCF874)	3.7	13105	2022-11-29 16:10:24.581	-0.011	0.13	0.979	-4.578	1.77	-16.785	-1.791	0.621	79.118	0	0	0	0	0	0	0
WT222(CAA14FCCF874)	3.7	13105	2022-11-29 16:10:24.581	-0.011	0.13	0.979	-4.578	1.77	-16.785	-1.807	0.626	79.03	0	0	0	0	0	0	0
WT222(CAA14FCCF874)	3.7	13105	2022-11-29 16:10:24.581	0.045	0.012	1.089	-6.226	2.625	6.836	-1.829	0.637	79.063	0	0	0	0	0	0	0
WT222(CAA14FCCF874)	3.7	13105	2022-11-29 16:10:24.581	0.045	0.012	1.089	-6.226	2.625	6.836	-1.851	0.654	79.096	0	0	0	0	0	0	0
WT222(CAA14FCCF874)	3.7	13105	2022-11-29 16:10:24.581	0.045	0.012	1.089	-6.226	2.625	6.836	-1.868	0.665	79.124	0	0	0	0	0	0	0
WT222(CAA14FCCF874)	3.7	13105	2022-11-29 16:10:24.581	0.045	0.012	1.089	-6.226	2.625	6.836	-1.89	0.676	79.156	0	0	0	0	0	0	0
WT222(CAA14FCCF874)	3.7	13105	2022-11-29 16:10:24.581	-0.091	-0.143	0.945	-0.854	1.282	7.813	-1.89	0.681	79.195	0	0	0	0	0	0	0
WT222(CAA14FCCF874)	3.7	13105	2022-11-29 16:10:24.596	-0.091	-0.143	0.945	-0.854	1.282	7.813	-1.884	0.687	79.233	0	0	0	0	0	0	0
WT222(CAA14FCCF874)	3.7	13105	2022-11-29 16:10:24.596	-0.091	-0.143	0.945	-0.854	1.282	7.813	-1.884	0.698	79.272	0	0	0	0	0	0	0
WT222(CAA14FCCF874)	3.7	13105	2022-11-29 16:10:24.596	-0.091	-0.143	0.945	-0.854	1.282	7.813	-1.884	0.703	79.31	0	0	0	0	0	0	0
WT222(CAA14FCCF874)	3.7	13105	2022-11-29 16:10:24.596	-0.03	0.184	1.013	-0.549	-0.732	-11.963	-1.879	0.698	79.25	0	0	0	0	0	0	0
WT222(CAA14FCCF874)	3.7	13105	2022-11-29 16:10:24.596	-0.03	0.184	1.013	-0.549	-0.732	-11.963	-1.879	0.692	79.189	0	0	0	0	0	0	0
WT222(CAA14FCCF874)	3.7	13105	2022-11-29 16:10:24.596	-0.03	0.184	1.013	-0.549	-0.732	-11.963	-1.873	0.687	79.129	0	0	0	0	0	0	0
WT222(CAA14FCCF874)	3.7	13105	2022-11-29 16:10:24.596	-0.03	0.184	1.013	-0.549	-0.732	-11.963	-1.862	0.681	79.063	0	0	0	0	0	0	0
WT222(CAA14FCCF874)	3.7	13105	2022-11-29 16:10:24.596	0.028	-0.161	0.989	-1.099	1.16	3.54	-1.862	0.692	79.08	0	0	0	0	0	0	0
WT222(CAA14FCCF874)	3.7	13105	2022-11-29 16:10:24.659	0.028	-0.161	0.989	-1.099	1.16	3.54	-1.862	0.698	79.096	0	0	0	0	0	0	0
WT222(CAA14FCCF874)	3.7	13105	2022-11-29 16:10:24.659	0.028	-0.161	0.989	-1.099	1.16	3.54	-1.857	0.703	79.118	0	0	0	0	0	0	0
WT222(CAA14FCCF874)	3.7	13105	2022-11-29 16:10:24.659	0.028	-0.161	0.989	-1.099	1.16	3.54	-1.862	0.709	79.135	0	0	0	0	0	0	0
WT222(CAA14FCCF874)	3.7	13105	2022-11-29 16:10:24.659	-0.076	-0.11	0.951	2.075	0.244	10.62	-1.846	0.714	79.189	0	0	0	0	0	0	0
WT222(CAA14FCCF874)	3.7	13105	2022-11-29 16:10:24.659	-0.076	-0.11	0.951	2.075	0.244	10.62	-1.835	0.714	79.244	0	0	0	0	0	0	0
WT222(CAA14FCCF874)	3.7	13105	2022-11-29 16:10:24.659	-0.076	-0.11	0.951	2.075	0.244	10.62	-1.818	0.72	79.305	0	0	0	0	0	0	0
WT222(CAA14FCCF874)	3.7	13105	2022-11-29 16:10:24.659	-0.076	-0.11	0.951	2.075	0.244	10.62	-1.807	0.725	79.36	0	0	0	0	0	0	0
WT222(CAA14FCCF874)	3.7	13105	2022-11-29 16:10:24.659	-0.023	-0.106	0.962	-0.183	-1.587	-11.597	-1.807	0.714	79.305	0	0	0	0	0	0	0
WT222(CAA14FCCF874)	3.7	13105	2022-11-29 16:10:24.690	-0.023	-0.106	0.962	-0.183	-1.587	-11.597	-1.813	0.709	79.255	0	0	0	0	0	0	0
WT222(CAA14FCCF874)	3.7	13105	2022-11-29 16:10:24.690	-0.023	-0.106	0.962	-0.183	-1.587	-11.597	-1.813	0.698	79.2	0	0	0	0	0	0	0
WT222(CAA14FCCF874)	3.7	13105	2022-11-29 16:10:24.690	-0.023	-0.106	0.962	-0.183	-1.587	-11.597	-1.818	0.692	79.151	0	0	0	0	0	0	0
WT222(CAA14FCCF874)	3.7	13105	2022-11-29 16:10:24.690	0.024	0.097	1.034	2.93	-0.732	1.465	-1.802	0.692	79.162	0	0	0	0	0	0	0
WT222(CAA14FCCF874)	3.7	13105	2022-11-29 16:10:24.690	0.024	0.097	1.034	2.93	-0.732	1.465	-1.791	0.687	79.173	0	0	0	0	0	0	0
WT222(CAA14FCCF874)	3.7	13105	2022-11-29 16:10:24.690	0.024	0.097	1.034	2.93	-0.732	1.465	-1.774	0.687	79.184	0	0	0	0	0	0	0
WT222(CAA14FCCF874)	3.7	13105	2022-11-29 16:10:24.690	0.024	0.097	1.034	2.93	-0.732	1.465	-1.758	0.681	79.195	0	0	0	0	0	0	0
WT222(CAA14FCCF874)	3.7	13105	2022-11-29 16:10:24.690	-0.058	-0.041	1.002	-3.723	-0.488	-6.958	-1.774	0.676	79.167	0	0	0	0	0	0	0
WT222(CAA14FCCF874)	3.7	13105	2022-11-29 16:10:24.721	-0.058	-0.041	1.002	-3.723	-0.488	-6.958	-1.791	0.676	79.135	0	0	0	0	0	0	0
WT222(CAA14FCCF874)	3.7	13105	2022-11-29 16:10:24.721	-0.058	-0.041	1.002	-3.723	-0.488	-6.958	-1.807	0.676	79.102	0	0	0	0	0	0	0
WT222(CAA14FCCF874)	3.7	13105	2022-11-29 16:10:24.721	-0.058	-0.041	1.002	-3.723	-0.488	-6.958	-1.824	0.67	79.074	0	0	0	0	0	0	0
WT222(CAA14FCCF874)	3.7	13105	2022-11-29 16:10:24.721	-0.035	-0.042	1.006	-2.441	-1.831	-6.042	-1.835	0.665	79.047	0	0	0	0	0	0	0
WT222(CAA14FCCF874)	3.7	13105	2022-11-29 16:10:24.721	-0.035	-0.042	1.006	-2.441	-1.831	-6.042	-1.846	0.654	79.019	0	0	0	0	0	0	0
WT222(CAA14FCCF874)	3.7	13105	2022-11-29 16:10:24.721	-0.035	-0.042	1.006	-2.441	-1.831	-6.042	-1.857	0.648	78.997	0	0	0	0	0	0	0
WT222(CAA14FCCF874)	3.7	13105	2022-11-29 16:10:24.721	-0.035	-0.042	1.006	-2.441	-1.831	-6.042	-1.868	0.637	78.97	0	0	0	0	0	0	0
WT222(CAA14FCCF874)	3.7	13105	2022-11-29 16:10:24.721	0.099	-0.3	1	-2.991	2.136	15.32	-1.884	0.654	79.052	0	0	0	0	0	0	0
WT222(CAA14FCCF874)	3.7	13105	2022-11-29 16:10:24.753	0.099	-0.3	1	-2.991	2.136	15.32	-1.901	0.665	79.14	0	0	0	0	0	0	0
WT222(CAA14FCCF874)	3.7	13105	2022-11-29 16:10:24.753	0.099	-0.3	1	-2.991	2.136	15.32	-1.917	0.681	79.222	0	0	0	0	0	0	0
WT222(CAA14FCCF874)	3.7	13105	2022-11-29 16:10:24.753	0.099	-0.3	1	-2.991	2.136	15.32	-1.939	0.692	79.31	0	0	0	0	0	0	0
WT222(CAA14FCCF874)	3.7	13105	2022-11-29 16:10:24.753	-0.049	0.396	1.088	1.648	-3.845	8.545	-1.934	0.67	79.365	0	0	0	0	0	0	0
WT222(CAA14FCCF874)	3.7	13105	2022-11-29 16:10:24.753	-0.049	0.396	1.088	1.648	-3.845	8.545	-1.923	0.654	79.409	0	0	0	0	0	0	0
WT222(CAA14FCCF874)	3.7	13105	2022-11-29 16:10:24.753	-0.049	0.396	1.088	1.648	-3.845	8.545	-1.912	0.632	79.459	0	0	0	0	0	0	0
WT222(CAA14FCCF874)	3.7	13105	2022-11-29 16:10:24.753	-0.049	0.396	1.088	1.648	-3.845	8.545	-1.895	0.615	79.497	0	0	0	0	0	0	0
WT222(CAA14FCCF874)	3.7	13105	2022-11-29 16:10:24.753	-0.008	-0.187	0.981	-6.104	4.517	-13.428	-1.917	0.637	79.431	0	0	0	0	0	0	0
WT222(CAA14FCCF874)	3.7	13105	2022-11-29 16:10:24.784	-0.008	-0.187	0.981	-6.104	4.517	-13.428	-1.945	0.659	79.365	0	0	0	0	0	0	0
WT222(CAA14FCCF874)	3.7	13105	2022-11-29 16:10:24.784	-0.008	-0.187	0.981	-6.104	4.517	-13.428	-1.972	0.676	79.305	0	0	0	0	0	0	0
WT222(CAA14FCCF874)	3.7	13105	2022-11-29 16:10:24.784	-0.008	-0.187	0.981	-6.104	4.517	-13.428	-2.005	0.698	79.239	0	0	0	0	0	0	0
WT222(CAA14FCCF874)	3.7	13105	2022-11-29 16:10:24.784	0.006	0.019	1.007	-1.465	-0.61	-2.747	-2.01	0.692	79.228	0	0	0	0	0	0	0
WT222(CAA14FCCF874)	3.7	13105	2022-11-29 16:10:24.784	0.006	0.019	1.007	-1.465	-0.61	-2.747	-2.016	0.687	79.222	0	0	0	0	0	0	0
WT222(CAA14FCCF874)	3.7	13105	2022-11-29 16:10:24.784	0.006	0.019	1.007	-1.465	-0.61	-2.747	-2.021	0.681	79.211	0	0	0	0	0	0	0
WT222(CAA14FCCF874)	3.7	13105	2022-11-29 16:10:24.784	0.006	0.019	1.007	-1.465	-0.61	-2.747	-2.021	0.681	79.2	0	0	0	0	0	0	0
WT222(CAA14FCCF874)	3.7	13105	2022-11-29 16:10:24.784	-0.049	0.016	0.959	6.409	-1.099	12.146	-1.989	0.676	79.266	0	0	0	0	0	0	0
WT222(CAA14FCCF874)	3.7	13105	2022-11-29 16:10:24.815	-0.049	0.016	0.959	6.409	-1.099	12.146	-1.95	0.67	79.332	0	0	0	0	0	0	0
WT222(CAA14FCCF874)	3.7	13105	2022-11-29 16:10:24.815	-0.049	0.016	0.959	6.409	-1.099	12.146	-1.912	0.67	79.393	0	0	0	0	0	0	0
WT222(CAA14FCCF874)	3.7	13105	2022-11-29 16:10:24.815	-0.049	0.016	0.959	6.409	-1.099	12.146	-1.879	0.665	79.459	0	0	0	0	0	0	0
WT222(CAA14FCCF874)	3.7	13105	2022-11-29 16:10:24.815	-0.05	0.176	1.007	-1.16	-1.282	1.099	-1.879	0.659	79.464	0	0	0	0	0	0	0
WT222(CAA14FCCF874)	3.7	13105	2022-11-29 16:10:24.815	-0.05	0.176	1.007	-1.16	-1.282	1.099	-1.879	0.654	79.47	0	0	0	0	0	0	0
WT222(CAA14FCCF874)	3.7	13105	2022-11-29 16:10:24.815	-0.05	0.176	1.007	-1.16	-1.282	1.099	-1.873	0.648	79.475	0	0	0	0	0	0	0
WT222(CAA14FCCF874)	3.7	13105	2022-11-29 16:10:24.815	-0.054	0.249	1.021	-1.953	-0.366	-3.784	-1.873	0.648	79.453	0	0	0	0	0	0	0
WT222(CAA14FCCF874)	3.7	13105	2022-11-29 16:10:24.815	-0.054	0.249	1.021	-1.953	-0.366	-3.784	-1.873	0.648	79.431	0	0	0	0	0	0	0
WT222(CAA14FCCF874)	3.7	13105	2022-11-29 16:10:24.846	-0.054	0.249	1.021	-1.953	-0.366	-3.784	-1.868	0.648	79.409	0	0	0	0	0	0	0
WT222(CAA14FCCF874)	3.7	13105	2022-11-29 16:10:24.846	-0.054	0.249	1.021	-1.953	-0.366	-3.784	-1.862	0.648	79.382	0	0	0	0	0	0	0
WT222(CAA14FCCF874)	3.7	13105	2022-11-29 16:10:24.846	0.023	-0.105	1.03	-2.991	-0.122	-12.634	-1.862	0.648	79.316	0	0	0	0	0	0	0
WT222(CAA14FCCF874)	3.7	13105	2022-11-29 16:10:24.846	0.023	-0.105	1.03	-2.991	-0.122	-12.634	-1.868	0.648	79.25	0	0	0	0	0	0	0
WT222(CAA14FCCF874)	3.7	13105	2022-11-29 16:10:24.846	0.023	-0.105	1.03	-2.991	-0.122	-12.634	-1.868	0.648	79.184	0	0	0	0	0	0	0
WT222(CAA14FCCF874)	3.7	13105	2022-11-29 16:10:24.846	0.023	-0.105	1.03	-2.991	-0.122	-12.634	-1.873	0.643	79.118	0	0	0	0	0	0	0
WT222(CAA14FCCF874)	3.7	13105	2022-11-29 16:10:24.846	0.013	0.059	1.019	7.996	-0.427	8.362	-1.824	0.643	79.162	0	0	0	0	0	0	0
WT222(CAA14FCCF874)	3.7	13105	2022-11-29 16:10:24.846	0.013	0.059	1.019	7.996	-0.427	8.362	-1.774	0.643	79.2	0	0	0	0	0	0	0
WT222(CAA14FCCF874)	3.7	13105	2022-11-29 16:10:24.878	0.013	0.059	1.019	7.996	-0.427	8.362	-1.719	0.643	79.244	0	0	0	0	0	0	0
WT222(CAA14FCCF874)	3.7	13105	2022-11-29 16:10:24.878	0.013	0.059	1.019	7.996	-0.427	8.362	-1.67	0.643	79.283	0	0	0	0	0	0	0
WT222(CAA14FCCF874)	3.7	13105	2022-11-29 16:10:24.878	-0.049	0.133	1.05	-0.061	-1.465	-0.854	-1.659	0.632	79.277	0	0	0	0	0	0	0
WT222(CAA14FCCF874)	3.7	13105	2022-11-29 16:10:24.878	-0.049	0.133	1.05	-0.061	-1.465	-0.854	-1.648	0.626	79.272	0	0	0	0	0	0	0
WT222(CAA14FCCF874)	3.7	13105	2022-11-29 16:10:24.878	-0.049	0.133	1.05	-0.061	-1.465	-0.854	-1.631	0.621	79.261	0	0	0	0	0	0	0
WT222(CAA14FCCF874)	3.7	13105	2022-11-29 16:10:24.878	-0.049	0.133	1.05	-0.061	-1.465	-0.854	-1.62	0.615	79.255	0	0	0	0	0	0	0
WT222(CAA14FCCF874)	3.7	13105	2022-11-29 16:10:24.878	0.04	-0.067	0.995	-3.479	-0.732	-7.751	-1.626	0.61	79.211	0	0	0	0	0	0	0
WT222(CAA14FCCF874)	3.7	13105	2022-11-29 16:10:24.878	0.04	-0.067	0.995	-3.479	-0.732	-7.751	-1.631	0.604	79.173	0	0	0	0	0	0	0
WT222(CAA14FCCF874)	3.7	13105	2022-11-29 16:10:24.940	0.04	-0.067	0.995	-3.479	-0.732	-7.751	-1.637	0.599	79.135	0	0	0	0	0	0	0
WT222(CAA14FCCF874)	3.7	13105	2022-11-29 16:10:24.940	0.04	-0.067	0.995	-3.479	-0.732	-7.751	-1.642	0.593	79.096	0	0	0	0	0	0	0
WT222(CAA14FCCF874)	3.7	13105	2022-11-29 16:10:24.940	0.013	-0.092	0.999	-2.319	0.305	1.892	-1.648	0.599	79.107	0	0	0	0	0	0	0
WT222(CAA14FCCF874)	3.7	13105	2022-11-29 16:10:24.940	0.013	-0.092	0.999	-2.319	0.305	1.892	-1.653	0.599	79.118	0	0	0	0	0	0	0
WT222(CAA14FCCF874)	3.7	13105	2022-11-29 16:10:24.940	0.013	-0.092	0.999	-2.319	0.305	1.892	-1.653	0.599	79.129	0	0	0	0	0	0	0
WT222(CAA14FCCF874)	3.7	13105	2022-11-29 16:10:24.940	0.013	-0.092	0.999	-2.319	0.305	1.892	-1.659	0.599	79.14	0	0	0	0	0	0	0
WT222(CAA14FCCF874)	3.7	13105	2022-11-29 16:10:24.940	0.008	-0.276	0.876	3.845	0.427	11.23	-1.637	0.604	79.2	0	0	0	0	0	0	0
WT222(CAA14FCCF874)	3.7	13105	2022-11-29 16:10:24.940	0.008	-0.276	0.876	3.845	0.427	11.23	-1.615	0.604	79.266	0	0	0	0	0	0	0
WT222(CAA14FCCF874)	3.7	13105	2022-11-29 16:10:24.971	0.008	-0.276	0.876	3.845	0.427	11.23	-1.599	0.604	79.332	0	0	0	0	0	0	0
WT222(CAA14FCCF874)	3.7	13105	2022-11-29 16:10:24.971	0.008	-0.276	0.876	3.845	0.427	11.23	-1.582	0.61	79.398	0	0	0	0	0	0	0
WT222(CAA14FCCF874)	3.7	13105	2022-11-29 16:10:24.971	-0.032	0.134	1.064	-3.906	-2.075	-3.54	-1.599	0.599	79.387	0	0	0	0	0	0	0
WT222(CAA14FCCF874)	3.7	13105	2022-11-29 16:10:24.971	-0.032	0.134	1.064	-3.906	-2.075	-3.54	-1.62	0.582	79.382	0	0	0	0	0	0	0
WT222(CAA14FCCF874)	3.7	13105	2022-11-29 16:10:24.971	-0.032	0.134	1.064	-3.906	-2.075	-3.54	-1.637	0.571	79.371	0	0	0	0	0	0	0
WT222(CAA14FCCF874)	3.7	13105	2022-11-29 16:10:24.971	-0.032	0.134	1.064	-3.906	-2.075	-3.54	-1.653	0.56	79.36	0	0	0	0	0	0	0
WT222(CAA14FCCF874)	3.7	13105	2022-11-29 16:10:24.971	0.021	-0.05	0.98	0	-0.549	-4.883	-1.653	0.555	79.338	0	0	0	0	0	0	0

## Sheet: 8Hz
设备名称	电压	版本	片上时间	加速度X(g)	加速度Y(g)	加速度Z(g)	角速度X(°/s)	角速度Y(°/s)	角速度Z(°/s)	角度X(°)	角度Y(°)	角度Z(°)	磁场X	磁场Y	磁场Z	四元数0	四元数1	四元数2	四元数3	状态
WT222(CAA14FCCF874)	3.7	13105	2022-11-29 16:17:05.051	0.017	-0.074	0.968	-3.113	4.211	0.671	0.412	-0.198	88.171	0	0	0	0	0	0	0
WT222(CAA14FCCF874)	3.7	13105	2022-11-29 16:17:05.051	0.017	-0.074	0.968	-3.113	4.211	0.671	0.39	-0.176	88.198	0	0	0	0	0	0	0
WT222(CAA14FCCF874)	3.7	13105	2022-11-29 16:17:05.051	0.017	-0.074	0.968	-3.113	4.211	0.671	0.374	-0.159	88.226	0	0	0	0	0	0	0
WT222(CAA14FCCF874)	3.7	13105	2022-11-29 16:17:05.051	0	-0.017	1.006	2.441	-3.357	9.033	0.385	-0.176	88.297	0	0	0	0	0	0	0
WT222(CAA14FCCF874)	3.7	13105	2022-11-29 16:17:05.067	0	-0.017	1.006	2.441	-3.357	9.033	0.39	-0.192	88.363	0	0	0	0	0	0	0
WT222(CAA14FCCF874)	3.7	13105	2022-11-29 16:17:05.067	0	-0.017	1.006	2.441	-3.357	9.033	0.401	-0.209	88.434	0	0	0	0	0	0	0
WT222(CAA14FCCF874)	3.7	13105	2022-11-29 16:17:05.067	0	-0.017	1.006	2.441	-3.357	9.033	0.412	-0.225	88.5	0	0	0	0	0	0	0
WT222(CAA14FCCF874)	3.7	13105	2022-11-29 16:17:05.067	0.028	0.049	1.001	0.122	-1.16	-3.723	0.406	-0.231	88.506	0	0	0	0	0	0	0
WT222(CAA14FCCF874)	3.7	13105	2022-11-29 16:17:05.067	0.028	0.049	1.001	0.122	-1.16	-3.723	0.406	-0.236	88.511	0	0	0	0	0	0	0
WT222(CAA14FCCF874)	3.7	13105	2022-11-29 16:17:05.067	0.028	0.049	1.001	0.122	-1.16	-3.723	0.406	-0.242	88.517	0	0	0	0	0	0	0
WT222(CAA14FCCF874)	3.7	13105	2022-11-29 16:17:05.067	0.028	0.049	1.001	0.122	-1.16	-3.723	0.406	-0.247	88.517	0	0	0	0	0	0	0
WT222(CAA14FCCF874)	3.7	13105	2022-11-29 16:17:05.067	-0.019	-0.06	0.998	-1.77	5.066	-5.554	0.396	-0.225	88.511	0	0	0	0	0	0	0
WT222(CAA14FCCF874)	3.7	13105	2022-11-29 16:17:05.161	-0.043	0.145	0.991	-0.732	4.578	-12.573	0.396	-0.242	88.726	0	0	0	0	0	0	0
WT222(CAA14FCCF874)	3.7	13105	2022-11-29 16:17:05.161	-0.043	0.145	0.991	-0.732	4.578	-12.573	0.396	-0.22	88.682	0	0	0	0	0	0	0
WT222(CAA14FCCF874)	3.7	13105	2022-11-29 16:17:05.161	-0.023	-0.089	1	1.465	-1.892	-1.77	0.401	-0.231	88.693	0	0	0	0	0	0	0
WT222(CAA14FCCF874)	3.7	13105	2022-11-29 16:17:05.161	-0.023	-0.089	1	1.465	-1.892	-1.77	0.406	-0.242	88.709	0	0	0	0	0	0	0
WT222(CAA14FCCF874)	3.7	13105	2022-11-29 16:17:05.161	-0.023	-0.089	1	1.465	-1.892	-1.77	0.412	-0.253	88.72	0	0	0	0	0	0	0
WT222(CAA14FCCF874)	3.7	13105	2022-11-29 16:17:05.161	-0.023	-0.089	1	1.465	-1.892	-1.77	0.423	-0.264	88.737	0	0	0	0	0	0	0
WT222(CAA14FCCF874)	3.7	13105	2022-11-29 16:17:05.161	0.101	0.01	0.982	-0.732	-1.038	7.813	0.417	-0.269	88.797	0	0	0	0	0	0	0
WT222(CAA14FCCF874)	3.7	13105	2022-11-29 16:17:05.161	0.101	0.01	0.982	-0.732	-1.038	7.813	0.412	-0.275	88.863	0	0	0	0	0	0	0
WT222(CAA14FCCF874)	3.7	13105	2022-11-29 16:17:05.161	0.101	0.01	0.982	-0.732	-1.038	7.813	0.406	-0.28	88.923	0	0	0	0	0	0	0
WT222(CAA14FCCF874)	3.7	13105	2022-11-29 16:17:05.161	0.101	0.01	0.982	-0.732	-1.038	7.813	0.401	-0.291	88.984	0	0	0	0	0	0	0
WT222(CAA14FCCF874)	3.7	13105	2022-11-29 16:17:05.161	-0.072	0.08	0.973	-3.296	2.502	-5.249	0.385	-0.28	88.978	0	0	0	0	0	0	0
WT222(CAA14FCCF874)	3.7	13105	2022-11-29 16:17:05.161	-0.072	0.08	0.973	-3.296	2.502	-5.249	0.368	-0.269	88.978	0	0	0	0	0	0	0
WT222(CAA14FCCF874)	3.7	13105	2022-11-29 16:17:05.161	-0.072	0.08	0.973	-3.296	2.502	-5.249	0.352	-0.258	88.973	0	0	0	0	0	0	0
WT222(CAA14FCCF874)	3.7	13105	2022-11-29 16:17:05.161	-0.072	0.08	0.973	-3.296	2.502	-5.249	0.335	-0.247	88.967	0	0	0	0	0	0	0
WT222(CAA14FCCF874)	3.7	13105	2022-11-29 16:17:05.161	0	-0.032	1.029	1.709	-0.61	-1.526	0.346	-0.247	88.978	0	0	0	0	0	0	0
WT222(CAA14FCCF874)	3.7	13105	2022-11-29 16:17:05.161	0	-0.032	1.029	1.709	-0.61	-1.526	0.357	-0.253	88.995	0	0	0	0	0	0	0
WT222(CAA14FCCF874)	3.7	13105	2022-11-29 16:17:05.192	0	-0.032	1.029	1.709	-0.61	-1.526	0.363	-0.253	89.006	0	0	0	0	0	0	0
WT222(CAA14FCCF874)	3.7	13105	2022-11-29 16:17:05.192	0	-0.032	1.029	1.709	-0.61	-1.526	0.374	-0.258	89.022	0	0	0	0	0	0	0
WT222(CAA14FCCF874)	3.7	13105	2022-11-29 16:17:05.192	0.057	0.08	0.997	-0.671	-1.099	4.028	0.368	-0.264	89.066	0	0	0	0	0	0	0
WT222(CAA14FCCF874)	3.7	13105	2022-11-29 16:17:05.192	0.057	0.08	0.997	-0.671	-1.099	4.028	0.368	-0.269	89.105	0	0	0	0	0	0	0
WT222(CAA14FCCF874)	3.7	13105	2022-11-29 16:17:05.192	0.057	0.08	0.997	-0.671	-1.099	4.028	0.368	-0.275	89.149	0	0	0	0	0	0	0
WT222(CAA14FCCF874)	3.7	13105	2022-11-29 16:17:05.192	0.057	0.08	0.997	-0.671	-1.099	4.028	0.363	-0.286	89.187	0	0	0	0	0	0	0
WT222(CAA14FCCF874)	3.7	13105	2022-11-29 16:17:05.192	-0.003	0	0.979	-0.793	0.732	-1.282	0.363	-0.28	89.203	0	0	0	0	0	0	0
WT222(CAA14FCCF874)	3.7	13105	2022-11-29 16:17:05.192	-0.003	0	0.979	-0.793	0.732	-1.282	0.363	-0.28	89.214	0	0	0	0	0	0	0
WT222(CAA14FCCF874)	3.7	13105	2022-11-29 16:17:05.223	-0.003	0	0.979	-0.793	0.732	-1.282	0.357	-0.275	89.231	0	0	0	0	0	0	0
WT222(CAA14FCCF874)	3.7	13105	2022-11-29 16:17:05.223	-0.003	0	0.979	-0.793	0.732	-1.282	0.357	-0.275	89.242	0	0	0	0	0	0	0
WT222(CAA14FCCF874)	3.7	13105	2022-11-29 16:17:05.223	-0.01	-0.095	0.956	-2.441	2.441	-1.099	0.346	-0.264	89.258	0	0	0	0	0	0	0
WT222(CAA14FCCF874)	3.7	13105	2022-11-29 16:17:05.223	-0.01	-0.095	0.956	-2.441	2.441	-1.099	0.335	-0.253	89.275	0	0	0	0	0	0	0
WT222(CAA14FCCF874)	3.7	13105	2022-11-29 16:17:05.223	-0.01	-0.095	0.956	-2.441	2.441	-1.099	0.319	-0.242	89.297	0	0	0	0	0	0	0
WT222(CAA14FCCF874)	3.7	13105	2022-11-29 16:17:05.223	-0.01	-0.095	0.956	-2.441	2.441	-1.099	0.308	-0.225	89.313	0	0	0	0	0	0	0
WT222(CAA14FCCF874)	3.7	13105	2022-11-29 16:17:05.223	0.042	0.14	1.051	6.47	-1.038	5.493	0.335	-0.236	89.363	0	0	0	0	0	0	0
WT222(CAA14FCCF874)	3.7	13105	2022-11-29 16:17:05.223	0.042	0.14	1.051	6.47	-1.038	5.493	0.368	-0.242	89.412	0	0	0	0	0	0	0
WT222(CAA14FCCF874)	3.7	13105	2022-11-29 16:17:05.254	0.042	0.14	1.051	6.47	-1.038	5.493	0.406	-0.247	89.462	0	0	0	0	0	0	0
WT222(CAA14FCCF874)	3.7	13105	2022-11-29 16:17:05.254	0.042	0.14	1.051	6.47	-1.038	5.493	0.439	-0.253	89.506	0	0	0	0	0	0	0
WT222(CAA14FCCF874)	3.7	13105	2022-11-29 16:17:05.254	0.012	0.084	1.042	-2.563	0.244	-6.653	0.428	-0.253	89.489	0	0	0	0	0	0	0
WT222(CAA14FCCF874)	3.7	13105	2022-11-29 16:17:05.254	0.012	0.084	1.042	-2.563	0.244	-6.653	0.423	-0.253	89.478	0	0	0	0	0	0	0
WT222(CAA14FCCF874)	3.7	13105	2022-11-29 16:17:05.254	0.012	0.084	1.042	-2.563	0.244	-6.653	0.412	-0.253	89.462	0	0	0	0	0	0	0
WT222(CAA14FCCF874)	3.7	13105	2022-11-29 16:17:05.254	0.012	0.084	1.042	-2.563	0.244	-6.653	0.406	-0.253	89.445	0	0	0	0	0	0	0
WT222(CAA14FCCF874)	3.7	13105	2022-11-29 16:17:05.254	0.032	-0.013	1.008	-0.61	-1.587	-2.808	0.406	-0.264	89.451	0	0	0	0	0	0	0
WT222(CAA14FCCF874)	3.7	13105	2022-11-29 16:17:05.254	0.032	-0.013	1.008	-0.61	-1.587	-2.808	0.406	-0.269	89.456	0	0	0	0	0	0	0
WT222(CAA14FCCF874)	3.7	13105	2022-11-29 16:17:05.317	0.042	0.002	1.015	1.404	-0.732	4.517	0.434	-0.291	89.78	0	0	0	0	0	0	0
WT222(CAA14FCCF874)	3.7	13105	2022-11-29 16:17:05.317	0.042	0.002	1.015	1.404	-0.732	4.517	0.445	-0.297	89.819	0	0	0	0	0	0	0
WT222(CAA14FCCF874)	3.7	13105	2022-11-29 16:17:05.317	-0.016	-0.037	0.996	-0.549	2.319	-6.104	0.445	-0.286	89.808	0	0	0	0	0	0	0
WT222(CAA14FCCF874)	3.7	13105	2022-11-29 16:17:05.317	-0.016	-0.037	0.996	-0.549	2.319	-6.104	0.445	-0.275	89.802	0	0	0	0	0	0	0
WT222(CAA14FCCF874)	3.7	13105	2022-11-29 16:17:05.317	-0.016	-0.037	0.996	-0.549	2.319	-6.104	0.439	-0.264	89.791	0	0	0	0	0	0	0
WT222(CAA14FCCF874)	3.7	13105	2022-11-29 16:17:05.317	-0.016	-0.037	0.996	-0.549	2.319	-6.104	0.439	-0.253	89.78	0	0	0	0	0	0	0
WT222(CAA14FCCF874)	3.7	13105	2022-11-29 16:17:05.317	0.005	0.073	1.026	3.357	-1.709	0.122	0.456	-0.258	89.802	0	0	0	0	0	0	0
WT222(CAA14FCCF874)	3.7	13105	2022-11-29 16:17:05.317	0.005	0.073	1.026	3.357	-1.709	0.122	0.472	-0.269	89.824	0	0	0	0	0	0	0
WT222(CAA14FCCF874)	3.7	13105	2022-11-29 16:17:05.410	0.005	0.073	1.026	3.357	-1.709	0.122	0.494	-0.28	89.846	0	0	0	0	0	0	0
WT222(CAA14FCCF874)	3.7	13105	2022-11-29 16:17:05.410	0.005	0.073	1.026	3.357	-1.709	0.122	0.511	-0.286	89.863	0	0	0	0	0	0	0
WT222(CAA14FCCF874)	3.7	13105	2022-11-29 16:17:05.410	0.049	-0.053	1.037	1.282	-2.197	2.93	0.522	-0.302	89.901	0	0	0	0	0	0	0
WT222(CAA14FCCF874)	3.7	13105	2022-11-29 16:17:05.410	0.049	-0.053	1.037	1.282	-2.197	2.93	0.527	-0.313	89.934	0	0	0	0	0	0	0
WT222(CAA14FCCF874)	3.7	13105	2022-11-29 16:17:05.410	0.049	-0.053	1.037	1.282	-2.197	2.93	0.533	-0.324	89.967	0	0	0	0	0	0	0
WT222(CAA14FCCF874)	3.7	13105	2022-11-29 16:17:05.410	0.049	-0.053	1.037	1.282	-2.197	2.93	0.538	-0.335	90.005	0	0	0	0	0	0	0
WT222(CAA14FCCF874)	3.7	13105	2022-11-29 16:17:05.410	-0.027	0.1	1.045	-2.38	3.052	-3.784	0.527	-0.324	90.005	0	0	0	0	0	0	0
WT222(CAA14FCCF874)	3.7	13105	2022-11-29 16:17:05.410	-0.027	0.1	1.045	-2.38	3.052	-3.784	0.516	-0.308	90.011	0	0	0	0	0	0	0
WT222(CAA14FCCF874)	3.7	13105	2022-11-29 16:17:05.426	-0.027	0.1	1.045	-2.38	3.052	-3.784	0.511	-0.291	90.011	0	0	0	0	0	0	0
WT222(CAA14FCCF874)	3.7	13105	2022-11-29 16:17:05.426	-0.027	0.1	1.045	-2.38	3.052	-3.784	0.5	-0.28	90.011	0	0	0	0	0	0	0
WT222(CAA14FCCF874)	3.7	13105	2022-11-29 16:17:05.426	-0.01	0.005	0.986	-0.122	-0.732	-3.723	0.5	-0.28	90.011	0	0	0	0	0	0	0
WT222(CAA14FCCF874)	3.7	13105	2022-11-29 16:17:05.426	-0.01	0.005	0.986	-0.122	-0.732	-3.723	0.505	-0.286	90.011	0	0	0	0	0	0	0
WT222(CAA14FCCF874)	3.7	13105	2022-11-29 16:17:05.426	-0.01	0.005	0.986	-0.122	-0.732	-3.723	0.505	-0.291	90.011	0	0	0	0	0	0	0
WT222(CAA14FCCF874)	3.7	13105	2022-11-29 16:17:05.426	-0.01	0.005	0.986	-0.122	-0.732	-3.723	0.505	-0.291	90.011	0	0	0	0	0	0	0
WT222(CAA14FCCF874)	3.7	13105	2022-11-29 16:17:05.426	-0.033	0.055	1.027	-2.563	4.15	0.977	0.5	-0.269	90.038	0	0	0	0	0	0	0
WT222(CAA14FCCF874)	3.7	13105	2022-11-29 16:17:05.426	-0.033	0.055	1.027	-2.563	4.15	0.977	0.489	-0.247	90.06	0	0	0	0	0	0	0
WT222(CAA14FCCF874)	3.7	13105	2022-11-29 16:17:05.551	-0.033	0.055	1.027	-2.563	4.15	0.977	0.478	-0.225	90.082	0	0	0	0	0	0	0
WT222(CAA14FCCF874)	3.7	13105	2022-11-29 16:17:05.551	-0.033	0.055	1.027	-2.563	4.15	0.977	0.467	-0.203	90.11	0	0	0	0	0	0	0
WT222(CAA14FCCF874)	3.7	13105	2022-11-29 16:17:05.551	0.03	0.016	0.968	-0.61	-2.869	-1.221	0.467	-0.22	90.121	0	0	0	0	0	0	0
WT222(CAA14FCCF874)	3.7	13105	2022-11-29 16:17:05.551	0.03	0.016	0.968	-0.61	-2.869	-1.221	0.467	-0.231	90.132	0	0	0	0	0	0	0
WT222(CAA14FCCF874)	3.7	13105	2022-11-29 16:17:05.551	0.03	0.016	0.968	-0.61	-2.869	-1.221	0.467	-0.247	90.148	0	0	0	0	0	0	0
WT222(CAA14FCCF874)	3.7	13105	2022-11-29 16:17:05.551	0.013	0.013	1.003	-0.488	4.028	-3.418	0.467	-0.225	90.148	0	0	0	0	0	0	0
WT222(CAA14FCCF874)	3.7	13105	2022-11-29 16:17:05.551	0.013	0.013	1.003	-0.488	4.028	-3.418	0.467	-0.203	90.148	0	0	0	0	0	0	0
WT222(CAA14FCCF874)	3.7	13105	2022-11-29 16:17:05.551	0.013	0.013	1.003	-0.488	4.028	-3.418	0.467	-0.187	90.154	0	0	0	0	0	0	0
WT222(CAA14FCCF874)	3.7	13105	2022-11-29 16:17:05.614	0.013	0.013	1.003	-0.488	4.028	-3.418	0.467	-0.165	90.154	0	0	0	0	0	0	0
WT222(CAA14FCCF874)	3.7	13105	2022-11-29 16:17:05.614	-0.031	0.072	1	2.502	-2.625	0.061	0.483	-0.176	90.176	0	0	0	0	0	0	0
WT222(CAA14FCCF874)	3.7	13105	2022-11-29 16:17:05.614	-0.031	0.072	1	2.502	-2.625	0.061	0.5	-0.187	90.192	0	0	0	0	0	0	0
WT222(CAA14FCCF874)	3.7	13105	2022-11-29 16:17:05.614	-0.031	0.072	1	2.502	-2.625	0.061	0.516	-0.203	90.214	0	0	0	0	0	0	0
WT222(CAA14FCCF874)	3.7	13105	2022-11-29 16:17:05.614	-0.031	0.072	1	2.502	-2.625	0.061	0.533	-0.214	90.231	0	0	0	0	0	0	0
WT222(CAA14FCCF874)	3.7	13105	2022-11-29 16:17:05.614	0.039	0	0.988	-2.319	-0.183	-1.465	0.527	-0.214	90.242	0	0	0	0	0	0	0
WT222(CAA14FCCF874)	3.7	13105	2022-11-29 16:17:05.614	0.039	0	0.988	-2.319	-0.183	-1.465	0.516	-0.214	90.253	0	0	0	0	0	0	0
WT222(CAA14FCCF874)	3.7	13105	2022-11-29 16:17:05.614	0.039	0	0.988	-2.319	-0.183	-1.465	0.511	-0.214	90.264	0	0	0	0	0	0	0
WT222(CAA14FCCF874)	3.7	13105	2022-11-29 16:17:05.614	0.039	0	0.988	-2.319	-0.183	-1.465	0.5	-0.214	90.275	0	0	0	0	0	0	0
WT222(CAA14FCCF874)	3.7	13105	2022-11-29 16:17:05.614	0.073	0.229	1.083	-3.662	6.287	-17.456	0.489	-0.181	90.203	0	0	0	0	0	0	0
WT222(CAA14FCCF874)	3.7	13105	2022-11-29 16:17:05.614	0.073	0.229	1.083	-3.662	6.287	-17.456	0.478	-0.154	90.132	0	0	0	0	0	0	0
WT222(CAA14FCCF874)	3.7	13105	2022-11-29 16:17:05.614	0.073	0.229	1.083	-3.662	6.287	-17.456	0.467	-0.121	90.055	0	0	0	0	0	0	0
WT222(CAA14FCCF874)	3.7	13105	2022-11-29 16:17:05.614	0.073	0.229	1.083	-3.662	6.287	-17.456	0.456	-0.093	89.984	0	0	0	0	0	0	0
WT222(CAA14FCCF874)	3.7	13105	2022-11-29 16:17:05.614	0.08	-0.313	0.947	12.39	-10.864	27.1	0.527	-0.148	90.132	0	0	0	0	0	0	0
WT222(CAA14FCCF874)	3.7	13105	2022-11-29 16:17:05.614	0.08	-0.313	0.947	12.39	-10.864	27.1	0.588	-0.209	90.286	0	0	0	0	0	0	0
WT222(CAA14FCCF874)	3.7	13105	2022-11-29 16:17:05.614	0.08	-0.313	0.947	12.39	-10.864	27.1	0.654	-0.269	90.439	0	0	0	0	0	0	0
WT222(CAA14FCCF874)	3.7	13105	2022-11-29 16:17:05.645	0.08	-0.313	0.947	12.39	-10.864	27.1	0.709	-0.33	90.599	0	0	0	0	0	0	0
WT222(CAA14FCCF874)	3.7	13105	2022-11-29 16:17:05.645	0.006	0.321	1.16	7.263	-1.038	13.611	0.747	-0.341	90.687	0	0	0	0	0	0	0
WT222(CAA14FCCF874)	3.7	13105	2022-11-29 16:17:05.645	0.006	0.321	1.16	7.263	-1.038	13.611	0.786	-0.352	90.769	0	0	0	0	0	0	0
WT222(CAA14FCCF874)	3.7	13105	2022-11-29 16:17:05.645	0.006	0.321	1.16	7.263	-1.038	13.611	0.824	-0.357	90.851	0	0	0	0	0	0	0
WT222(CAA14FCCF874)	3.7	13105	2022-11-29 16:17:05.645	0.006	0.321	1.16	7.263	-1.038	13.611	0.868	-0.368	90.934	0	0	0	0	0	0	0
WT222(CAA14FCCF874)	3.7	13105	2022-11-29 16:17:05.645	-0.039	-0.051	0.907	0.244	0.244	-4.761	0.873	-0.368	90.917	0	0	0	0	0	0	0
WT222(CAA14FCCF874)	3.7	13105	2022-11-29 16:17:05.645	-0.039	-0.051	0.907	0.244	0.244	-4.761	0.879	-0.368	90.912	0	0	0	0	0	0	0
WT222(CAA14FCCF874)	3.7	13105	2022-11-29 16:17:05.645	-0.039	-0.051	0.907	0.244	0.244	-4.761	0.884	-0.368	90.901	0	0	0	0	0	0	0
WT222(CAA14FCCF874)	3.7	13105	2022-11-29 16:17:05.676	-0.039	-0.051	0.907	0.244	0.244	-4.761	0.89	-0.368	90.89	0	0	0	0	0	0	0
WT222(CAA14FCCF874)	3.7	13105	2022-11-29 16:17:05.676	0.031	0.144	1.22	0.488	-0.61	-6.653	0.895	-0.374	90.873	0	0	0	0	0	0	0
WT222(CAA14FCCF874)	3.7	13105	2022-11-29 16:17:05.676	0.031	0.144	1.22	0.488	-0.61	-6.653	0.906	-0.374	90.851	0	0	0	0	0	0	0
WT222(CAA14FCCF874)	3.7	13105	2022-11-29 16:17:05.676	0.031	0.144	1.22	0.488	-0.61	-6.653	0.912	-0.379	90.835	0	0	0	0	0	0	0
WT222(CAA14FCCF874)	3.7	13105	2022-11-29 16:17:05.676	0.031	0.144	1.22	0.488	-0.61	-6.653	0.923	-0.385	90.813	0	0	0	0	0	0	0
WT222(CAA14FCCF874)	3.7	13105	2022-11-29 16:17:05.676	0.023	-0.082	0.93	1.892	5.127	6.714	0.939	-0.357	90.857	0	0	0	0	0	0	0
WT222(CAA14FCCF874)	3.7	13105	2022-11-29 16:17:05.676	0.023	-0.082	0.93	1.892	5.127	6.714	0.95	-0.335	90.906	0	0	0	0	0	0	0
WT222(CAA14FCCF874)	3.7	13105	2022-11-29 16:17:05.676	0.023	-0.082	0.93	1.892	5.127	6.714	0.961	-0.313	90.956	0	0	0	0	0	0	0
WT222(CAA14FCCF874)	3.7	13105	2022-11-29 16:17:05.738	0.002	0.059	0.959	-1.892	-0.122	13.977	0.807	-0.396	91.346	0	0	0	0	0	0	0
WT222(CAA14FCCF874)	3.7	13105	2022-11-29 16:17:05.738	-0.012	0.106	1.042	-0.549	-1.77	-7.813	0.802	-0.401	91.329	0	0	0	0	0	0	0
WT222(CAA14FCCF874)	3.7	13105	2022-11-29 16:17:05.738	-0.012	0.106	1.042	-0.549	-1.77	-7.813	0.802	-0.412	91.307	0	0	0	0	0	0	0
WT222(CAA14FCCF874)	3.7	13105	2022-11-29 16:17:05.738	-0.012	0.106	1.042	-0.549	-1.77	-7.813	0.797	-0.417	91.285	0	0	0	0	0	0	0
WT222(CAA14FCCF874)	3.7	13105	2022-11-29 16:17:05.738	-0.012	0.106	1.042	-0.549	-1.77	-7.813	0.797	-0.428	91.269	0	0	0	0	0	0	0
WT222(CAA14FCCF874)	3.7	13105	2022-11-29 16:17:05.738	0.016	0.014	1.036	-1.038	1.16	-4.456	0.797	-0.423	91.263	0	0	0	0	0	0	0
WT222(CAA14FCCF874)	3.7	13105	2022-11-29 16:17:05.738	0.016	0.014	1.036	-1.038	1.16	-4.456	0.791	-0.417	91.258	0	0	0	0	0	0	0
WT222(CAA14FCCF874)	3.7	13105	2022-11-29 16:17:05.738	0.016	0.014	1.036	-1.038	1.16	-4.456	0.786	-0.412	91.258	0	0	0	0	0	0	0
WT222(CAA14FCCF874)	3.7	13105	2022-11-29 16:17:05.817	-0.017	0.03	1.017	1.648	2.808	0.488	0.835	-0.385	91.631	0	0	0	0	0	0	0
WT222(CAA14FCCF874)	3.7	13105	2022-11-29 16:17:05.817	-0.014	0.018	0.956	2.319	-2.502	-2.197	0.846	-0.401	91.642	0	0	0	0	0	0	0
WT222(CAA14FCCF874)	3.7	13105	2022-11-29 16:17:05.817	-0.014	0.018	0.956	2.319	-2.502	-2.197	0.857	-0.412	91.653	0	0	0	0	0	0	0
WT222(CAA14FCCF874)	3.7	13105	2022-11-29 16:17:05.817	-0.014	0.018	0.956	2.319	-2.502	-2.197	0.868	-0.423	91.659	0	0	0	0	0	0	0
WT222(CAA14FCCF874)	3.7	13105	2022-11-29 16:17:05.817	-0.038	0.015	1.023	-0.916	0.854	-1.709	0.862	-0.423	91.67	0	0	0	0	0	0	0
WT222(CAA14FCCF874)	3.7	13105	2022-11-29 16:17:05.817	-0.038	0.015	1.023	-0.916	0.854	-1.709	0.857	-0.417	91.681	0	0	0	0	0	0	0
WT222(CAA14FCCF874)	3.7	13105	2022-11-29 16:17:05.817	-0.038	0.015	1.023	-0.916	0.854	-1.709	0.851	-0.412	91.692	0	0	0	0	0	0	0
WT222(CAA14FCCF874)	3.7	13105	2022-11-29 16:17:05.817	-0.038	0.015	1.023	-0.916	0.854	-1.709	0.851	-0.406	91.703	0	0	0	0	0	0	0
WT222(CAA14FCCF874)	3.7	13105	2022-11-29 16:17:05.848	0.068	-0.057	0.993	1.038	-1.099	4.761	0.851	-0.412	91.747	0	0	0	0	0	0	0
WT222(CAA14FCCF874)	3.7	13105	2022-11-29 16:17:05.848	0.068	-0.057	0.993	1.038	-1.099	4.761	0.857	-0.417	91.791	0	0	0	0	0	0	0
WT222(CAA14FCCF874)	3.7	13105	2022-11-29 16:17:05.848	0.068	-0.057	0.993	1.038	-1.099	4.761	0.857	-0.423	91.835	0	0	0	0	0	0	0
WT222(CAA14FCCF874)	3.7	13105	2022-11-29 16:17:05.848	0.068	-0.057	0.993	1.038	-1.099	4.761	0.862	-0.434	91.879	0	0	0	0	0	0	0
WT222(CAA14FCCF874)	3.7	13105	2022-11-29 16:17:05.848	-0.022	-0.136	0.983	-0.305	0	8.545	0.857	-0.434	91.945	0	0	0	0	0	0	0
WT222(CAA14FCCF874)	3.7	13105	2022-11-29 16:17:05.848	-0.022	-0.136	0.983	-0.305	0	8.545	0.851	-0.434	92.01	0	0	0	0	0	0	0
WT222(CAA14FCCF874)	3.7	13105	2022-11-29 16:17:05.848	-0.022	-0.136	0.983	-0.305	0	8.545	0.84	-0.434	92.076	0	0	0	0	0	0	0
WT222(CAA14FCCF874)	3.7	13105	2022-11-29 16:17:05.848	-0.022	-0.136	0.983	-0.305	0	8.545	0.835	-0.439	92.142	0	0	0	0	0	0	0
WT222(CAA14FCCF874)	3.7	13105	2022-11-29 16:17:05.879	-0.018	0.178	0.984	1.465	-0.061	-5.31	0.835	-0.439	92.142	0	0	0	0	0	0	0
WT222(CAA14FCCF874)	3.7	13105	2022-11-29 16:17:05.879	-0.018	0.178	0.984	1.465	-0.061	-5.31	0.84	-0.439	92.137	0	0	0	0	0	0	0
WT222(CAA14FCCF874)	3.7	13105	2022-11-29 16:17:05.879	-0.018	0.178	0.984	1.465	-0.061	-5.31	0.846	-0.434	92.131	0	0	0	0	0	0	0
WT222(CAA14FCCF874)	3.7	13105	2022-11-29 16:17:05.879	-0.018	0.178	0.984	1.465	-0.061	-5.31	0.851	-0.434	92.12	0	0	0	0	0	0	0
WT222(CAA14FCCF874)	3.7	13105	2022-11-29 16:17:05.879	0.022	-0.026	1.021	0.366	2.136	-7.69	0.851	-0.423	92.104	0	0	0	0	0	0	0
WT222(CAA14FCCF874)	3.7	13105	2022-11-29 16:17:05.879	0.022	-0.026	1.021	0.366	2.136	-7.69	0.851	-0.412	92.082	0	0	0	0	0	0	0
WT222(CAA14FCCF874)	3.7	13105	2022-11-29 16:17:05.879	0.022	-0.026	1.021	0.366	2.136	-7.69	0.857	-0.401	92.065	0	0	0	0	0	0	0
WT222(CAA14FCCF874)	3.7	13105	2022-11-29 16:17:05.879	0.022	-0.026	1.021	0.366	2.136	-7.69	0.857	-0.39	92.049	0	0	0	0	0	0	0
WT222(CAA14FCCF874)	3.7	13105	2022-11-29 16:17:05.942	-0.077	-0.075	1.008	2.747	1.282	9.949	0.868	-0.385	92.115	0	0	0	0	0	0	0
WT222(CAA14FCCF874)	3.7	13105	2022-11-29 16:17:05.942	-0.077	-0.075	1.008	2.747	1.282	9.949	0.873	-0.374	92.186	0	0	0	0	0	0	0
WT222(CAA14FCCF874)	3.7	13105	2022-11-29 16:17:05.942	-0.077	-0.075	1.008	2.747	1.282	9.949	0.884	-0.368	92.258	0	0	0	0	0	0	0
WT222(CAA14FCCF874)	3.7	13105	2022-11-29 16:17:05.942	-0.077	-0.075	1.008	2.747	1.282	9.949	0.895	-0.363	92.329	0	0	0	0	0	0	0
WT222(CAA14FCCF874)	3.7	13105	2022-11-29 16:17:05.942	0.011	0.135	1.041	-1.343	-1.465	-0.977	0.884	-0.363	92.346	0	0	0	0	0	0	0
WT222(CAA14FCCF874)	3.7	13105	2022-11-29 16:17:05.942	0.011	0.135	1.041	-1.343	-1.465	-0.977	0.873	-0.368	92.362	0	0	0	0	0	0	0
WT222(CAA14FCCF874)	3.7	13105	2022-11-29 16:17:05.942	0.011	0.135	1.041	-1.343	-1.465	-0.977	0.868	-0.374	92.373	0	0	0	0	0	0	0
WT222(CAA14FCCF874)	3.7	13105	2022-11-29 16:17:05.942	0.011	0.135	1.041	-1.343	-1.465	-0.977	0.862	-0.379	92.384	0	0	0	0	0	0	0
WT222(CAA14FCCF874)	3.7	13105	2022-11-29 16:17:05.973	0.008	-0.001	0.979	-2.441	1.709	-2.93	0.851	-0.368	92.39	0	0	0	0	0	0	0
WT222(CAA14FCCF874)	3.7	13105	2022-11-29 16:17:05.973	0.008	-0.001	0.979	-2.441	1.709	-2.93	0.835	-0.357	92.39	0	0	0	0	0	0	0
WT222(CAA14FCCF874)	3.7	13105	2022-11-29 16:17:05.973	0.008	-0.001	0.979	-2.441	1.709	-2.93	0.824	-0.352	92.395	0	0	0	0	0	0	0
WT222(CAA14FCCF874)	3.7	13105	2022-11-29 16:17:05.973	0.008	-0.001	0.979	-2.441	1.709	-2.93	0.813	-0.341	92.401	0	0	0	0	0	0	0
WT222(CAA14FCCF874)	3.7	13105	2022-11-29 16:17:05.973	-0.01	-0.023	1.013	4.883	1.404	2.441	0.835	-0.33	92.428	0	0	0	0	0	0	0
WT222(CAA14FCCF874)	3.7	13105	2022-11-29 16:17:05.973	-0.01	-0.023	1.013	4.883	1.404	2.441	0.862	-0.324	92.461	0	0	0	0	0	0	0
WT222(CAA14FCCF874)	3.7	13105	2022-11-29 16:17:05.973	-0.01	-0.023	1.013	4.883	1.404	2.441	0.884	-0.313	92.488	0	0	0	0	0	0	0
WT222(CAA14FCCF874)	3.7	13105	2022-11-29 16:17:05.973	-0.01	-0.023	1.013	4.883	1.404	2.441	0.906	-0.308	92.521	0	0	0	0	0	0	0
WT222(CAA14FCCF874)	3.7	13105	2022-11-29 16:17:06.004	0.014	0.037	0.993	1.221	0.122	2.136	0.912	-0.302	92.549	0	0	0	0	0	0	0
WT222(CAA14FCCF874)	3.7	13105	2022-11-29 16:17:06.004	0.014	0.037	0.993	1.221	0.122	2.136	0.917	-0.302	92.576	0	0	0	0	0	0	0
WT222(CAA14FCCF874)	3.7	13105	2022-11-29 16:17:06.004	0.014	0.037	0.993	1.221	0.122	2.136	0.917	-0.302	92.604	0	0	0	0	0	0	0
WT222(CAA14FCCF874)	3.7	13105	2022-11-29 16:17:06.004	0.014	0.037	0.993	1.221	0.122	2.136	0.923	-0.297	92.631	0	0	0	0	0	0	0
WT222(CAA14FCCF874)	3.7	13105	2022-11-29 16:17:06.004	-0.017	0.061	1.001	0.427	0.122	-3.296	0.928	-0.297	92.631	0	0	0	0	0	0	0
WT222(CAA14FCCF874)	3.7	13105	2022-11-29 16:17:06.004	-0.017	0.061	1.001	0.427	0.122	-3.296	0.928	-0.297	92.631	0	0	0	0	0	0	0
WT222(CAA14FCCF874)	3.7	13105	2022-11-29 16:17:06.004	-0.017	0.061	1.001	0.427	0.122	-3.296	0.934	-0.291	92.631	0	0	0	0	0	0	0
WT222(CAA14FCCF874)	3.7	13105	2022-11-29 16:17:06.004	-0.017	0.061	1.001	0.427	0.122	-3.296	0.934	-0.291	92.631	0	0	0	0	0	0	0
WT222(CAA14FCCF874)	3.7	13105	2022-11-29 16:17:06.035	0.03	-0.057	1.012	-1.587	0.305	1.465	0.928	-0.286	92.653	0	0	0	0	0	0	0
WT222(CAA14FCCF874)	3.7	13105	2022-11-29 16:17:06.035	0.03	-0.057	1.012	-1.587	0.305	1.465	0.917	-0.286	92.675	0	0	0	0	0	0	0
WT222(CAA14FCCF874)	3.7	13105	2022-11-29 16:17:06.035	0.03	-0.057	1.012	-1.587	0.305	1.465	0.912	-0.28	92.703	0	0	0	0	0	0	0
WT222(CAA14FCCF874)	3.7	13105	2022-11-29 16:17:06.035	0.03	-0.057	1.012	-1.587	0.305	1.465	0.901	-0.28	92.725	0	0	0	0	0	0	0
WT222(CAA14FCCF874)	3.7	13105	2022-11-29 16:17:06.035	-0.002	0.101	0.99	5.432	-0.305	-1.221	0.928	-0.28	92.736	0	0	0	0	0	0	0
WT222(CAA14FCCF874)	3.7	13105	2022-11-29 16:17:06.035	-0.002	0.101	0.99	5.432	-0.305	-1.221	0.956	-0.28	92.747	0	0	0	0	0	0	0
WT222(CAA14FCCF874)	3.7	13105	2022-11-29 16:17:06.035	-0.002	0.101	0.99	5.432	-0.305	-1.221	0.983	-0.286	92.752	0	0	0	0	0	0	0
WT222(CAA14FCCF874)	3.7	13105	2022-11-29 16:17:06.035	-0.002	0.101	0.99	5.432	-0.305	-1.221	1.011	-0.286	92.763	0	0	0	0	0	0	0
WT222(CAA14FCCF874)	3.7	13105	2022-11-29 16:17:06.067	-0.039	0.02	0.967	0.183	1.038	0	1.011	-0.28	92.774	0	0	0	0	0	0	0
WT222(CAA14FCCF874)	3.7	13105	2022-11-29 16:17:06.067	-0.039	0.02	0.967	0.183	1.038	0	1.011	-0.269	92.791	0	0	0	0	0	0	0
WT222(CAA14FCCF874)	3.7	13105	2022-11-29 16:17:06.067	-0.039	0.02	0.967	0.183	1.038	0	1.016	-0.264	92.802	0	0	0	0	0	0	0
WT222(CAA14FCCF874)	3.7	13105	2022-11-29 16:17:06.067	-0.039	0.02	0.967	0.183	1.038	0	1.016	-0.258	92.818	0	0	0	0	0	0	0
WT222(CAA14FCCF874)	3.7	13105	2022-11-29 16:17:06.067	0.068	-0.042	1.012	-2.625	1.526	1.282	1.005	-0.247	92.84	0	0	0	0	0	0	0
WT222(CAA14FCCF874)	3.7	13105	2022-11-29 16:17:06.067	0.068	-0.042	1.012	-2.625	1.526	1.282	0.989	-0.242	92.862	0	0	0	0	0	0	0
WT222(CAA14FCCF874)	3.7	13105	2022-11-29 16:17:06.067	0.068	-0.042	1.012	-2.625	1.526	1.282	0.978	-0.236	92.884	0	0	0	0	0	0	0
WT222(CAA14FCCF874)	3.7	13105	2022-11-29 16:17:06.067	0.068	-0.042	1.012	-2.625	1.526	1.282	0.961	-0.225	92.9	0	0	0	0	0	0	0
WT222(CAA14FCCF874)	3.7	13105	2022-11-29 16:17:06.129	-0.051	0.074	0.983	1.038	0.732	-0.854	0.967	-0.225	92.911	0	0	0	0	0	0	0
WT222(CAA14FCCF874)	3.7	13105	2022-11-29 16:17:06.129	-0.051	0.074	0.983	1.038	0.732	-0.854	0.972	-0.22	92.922	0	0	0	0	0	0	0
WT222(CAA14FCCF874)	3.7	13105	2022-11-29 16:17:06.129	-0.051	0.074	0.983	1.038	0.732	-0.854	0.978	-0.214	92.933	0	0	0	0	0	0	0
WT222(CAA14FCCF874)	3.7	13105	2022-11-29 16:17:06.129	-0.051	0.074	0.983	1.038	0.732	-0.854	0.983	-0.209	92.944	0	0	0	0	0	0	0
WT222(CAA14FCCF874)	3.7	13105	2022-11-29 16:17:06.129	0.026	0	1.035	-1.831	0.61	-0.183	0.978	-0.209	92.955	0	0	0	0	0	0	0
WT222(CAA14FCCF874)	3.7	13105	2022-11-29 16:17:06.129	0.026	0	1.035	-1.831	0.61	-0.183	0.967	-0.203	92.966	0	0	0	0	0	0	0
WT222(CAA14FCCF874)	3.7	13105	2022-11-29 16:17:06.129	0.026	0	1.035	-1.831	0.61	-0.183	0.961	-0.198	92.983	0	0	0	0	0	0	0
WT222(CAA14FCCF874)	3.7	13105	2022-11-29 16:17:06.129	0.026	0	1.035	-1.831	0.61	-0.183	0.95	-0.198	92.994	0	0	0	0	0	0	0
WT222(CAA14FCCF874)	3.7	13105	2022-11-29 16:17:06.145	-0.021	0.078	1.009	2.441	-1.526	1.16	0.961	-0.203	93.01	0	0	0	0	0	0	0
WT222(CAA14FCCF874)	3.7	13105	2022-11-29 16:17:06.145	-0.021	0.078	1.009	2.441	-1.526	1.16	0.978	-0.209	93.032	0	0	0	0	0	0	0
WT222(CAA14FCCF874)	3.7	13105	2022-11-29 16:17:06.145	-0.021	0.078	1.009	2.441	-1.526	1.16	0.989	-0.214	93.049	0	0	0	0	0	0	0
WT222(CAA14FCCF874)	3.7	13105	2022-11-29 16:17:06.145	-0.021	0.078	1.009	2.441	-1.526	1.16	1.005	-0.225	93.065	0	0	0	0	0	0	0
WT222(CAA14FCCF874)	3.7	13105	2022-11-29 16:17:06.145	-0.032	-0.024	1.01	-2.38	0.793	0.061	0.994	-0.22	93.076	0	0	0	0	0	0	0

## Sheet: 10Hz
设备名称	电压	版本	片上时间	加速度X(g)	加速度Y(g)	加速度Z(g)	角速度X(°/s)	角速度Y(°/s)	角速度Z(°/s)	角度X(°)	角度Y(°)	角度Z(°)	磁场X	磁场Y	磁场Z	四元数0	四元数1	四元数2	四元数3	状态
WT222(CAA14FCCF874)	3.69	13105	2022-11-29 16:44:34.582	-0.042	0.097	1.011	3.784	-0.244	1.282	-0.154	0.291	77.948	0	0	0	0	0	0	0
WT222(CAA14FCCF874)	3.69	13105	2022-11-29 16:44:34.582	-0.042	0.097	1.011	3.784	-0.244	1.282	-0.132	0.291	77.926	0	0	0	0	0	0	0
WT222(CAA14FCCF874)	3.69	13105	2022-11-29 16:44:34.614	-0.042	0.097	1.011	3.784	-0.244	1.282	-0.11	0.291	77.904	0	0	0	0	0	0	0
WT222(CAA14FCCF874)	3.69	13105	2022-11-29 16:44:34.614	0.004	0.001	1.018	0.427	0	-0.122	-0.104	0.297	77.877	0	0	0	0	0	0	0
WT222(CAA14FCCF874)	3.69	13105	2022-11-29 16:44:34.614	0.004	0.001	1.018	0.427	0	-0.122	-0.099	0.302	77.849	0	0	0	0	0	0	0
WT222(CAA14FCCF874)	3.69	13105	2022-11-29 16:44:34.614	0.004	0.001	1.018	0.427	0	-0.122	-0.099	0.302	77.822	0	0	0	0	0	0	0
WT222(CAA14FCCF874)	3.69	13105	2022-11-29 16:44:34.614	0.004	0.001	1.018	0.427	0	-0.122	-0.093	0.302	77.789	0	0	0	0	0	0	0
WT222(CAA14FCCF874)	3.69	13105	2022-11-29 16:44:34.614	0.011	0.037	1.006	1.465	0	0	-0.082	0.308	77.761	0	0	0	0	0	0	0
WT222(CAA14FCCF874)	3.69	13105	2022-11-29 16:44:34.614	0.011	0.037	1.006	1.465	0	0	-0.077	0.308	77.734	0	0	0	0	0	0	0
WT222(CAA14FCCF874)	3.69	13105	2022-11-29 16:44:34.614	0.011	0.037	1.006	1.465	0	0	-0.066	0.308	77.706	0	0	0	0	0	0	0
WT222(CAA14FCCF874)	3.69	13105	2022-11-29 16:44:34.645	0.011	0.037	1.006	1.465	0	0	-0.055	0.313	77.673	0	0	0	0	0	0	0
WT222(CAA14FCCF874)	3.69	13105	2022-11-29 16:44:34.645	0.015	-0.013	0.998	-1.77	0	1.587	-0.06	0.313	77.657	0	0	0	0	0	0	0
WT222(CAA14FCCF874)	3.69	13105	2022-11-29 16:44:34.645	0.015	-0.013	0.998	-1.77	0	1.587	-0.066	0.313	77.635	0	0	0	0	0	0	0
WT222(CAA14FCCF874)	3.69	13105	2022-11-29 16:44:34.645	0.015	-0.013	0.998	-1.77	0	1.587	-0.077	0.313	77.613	0	0	0	0	0	0	0
WT222(CAA14FCCF874)	3.69	13105	2022-11-29 16:44:34.645	0.015	-0.013	0.998	-1.77	0	1.587	-0.082	0.313	77.591	0	0	0	0	0	0	0
WT222(CAA14FCCF874)	3.69	13105	2022-11-29 16:44:34.645	-0.031	0.053	0.994	2.991	-0.122	-1.282	-0.066	0.313	77.558	0	0	0	0	0	0	0
WT222(CAA14FCCF874)	3.69	13105	2022-11-29 16:44:34.645	-0.031	0.053	0.994	2.991	-0.122	-1.282	-0.049	0.313	77.525	0	0	0	0	0	0	0
WT222(CAA14FCCF874)	3.69	13105	2022-11-29 16:44:34.645	-0.031	0.053	0.994	2.991	-0.122	-1.282	-0.033	0.313	77.487	0	0	0	0	0	0	0
WT222(CAA14FCCF874)	3.69	13105	2022-11-29 16:44:34.739	-0.031	0.053	0.994	2.991	-0.122	-1.282	-0.011	0.313	77.454	0	0	0	0	0	0	0
WT222(CAA14FCCF874)	3.69	13105	2022-11-29 16:44:34.739	-0.013	0.052	1.024	1.831	-0.549	0.977	0	0.313	77.426	0	0	0	0	0	0	0
WT222(CAA14FCCF874)	3.69	13105	2022-11-29 16:44:34.739	-0.013	0.052	1.024	1.831	-0.549	0.977	0.005	0.308	77.399	0	0	0	0	0	0	0
WT222(CAA14FCCF874)	3.69	13105	2022-11-29 16:44:34.739	-0.013	0.052	1.024	1.831	-0.549	0.977	0.022	0.308	77.377	0	0	0	0	0	0	0
WT222(CAA14FCCF874)	3.69	13105	2022-11-29 16:44:34.739	-0.013	0.052	1.024	1.831	-0.549	0.977	0.033	0.308	77.349	0	0	0	0	0	0	0
WT222(CAA14FCCF874)	3.69	13105	2022-11-29 16:44:34.739	-0.03	-0.082	0.97	-0.244	0.916	-2.136	0.033	0.313	77.311	0	0	0	0	0	0	0
WT222(CAA14FCCF874)	3.69	13105	2022-11-29 16:44:34.739	-0.03	-0.082	0.97	-0.244	0.916	-2.136	0.038	0.319	77.267	0	0	0	0	0	0	0
WT222(CAA14FCCF874)	3.69	13105	2022-11-29 16:44:34.739	-0.03	-0.082	0.97	-0.244	0.916	-2.136	0.038	0.324	77.228	0	0	0	0	0	0	0
WT222(CAA14FCCF874)	3.69	13105	2022-11-29 16:44:34.770	-0.03	-0.082	0.97	-0.244	0.916	-2.136	0.038	0.33	77.19	0	0	0	0	0	0	0
WT222(CAA14FCCF874)	3.69	13105	2022-11-29 16:44:34.770	-0.001	0.13	1.011	4.395	-0.061	2.625	0.06	0.33	77.173	0	0	0	0	0	0	0
WT222(CAA14FCCF874)	3.69	13105	2022-11-29 16:44:34.770	-0.001	0.13	1.011	4.395	-0.061	2.625	0.082	0.33	77.157	0	0	0	0	0	0	0
WT222(CAA14FCCF874)	3.69	13105	2022-11-29 16:44:34.770	-0.001	0.13	1.011	4.395	-0.061	2.625	0.11	0.335	77.141	0	0	0	0	0	0	0
WT222(CAA14FCCF874)	3.69	13105	2022-11-29 16:44:34.770	-0.001	0.13	1.011	4.395	-0.061	2.625	0.137	0.335	77.119	0	0	0	0	0	0	0
WT222(CAA14FCCF874)	3.69	13105	2022-11-29 16:44:34.770	-0.015	-0.013	0.999	0.61	-0.305	-1.465	0.143	0.335	77.08	0	0	0	0	0	0	0
WT222(CAA14FCCF874)	3.69	13105	2022-11-29 16:44:34.770	-0.015	-0.013	0.999	0.61	-0.305	-1.465	0.148	0.335	77.047	0	0	0	0	0	0	0
WT222(CAA14FCCF874)	3.69	13105	2022-11-29 16:44:34.770	-0.015	-0.013	0.999	0.61	-0.305	-1.465	0.154	0.33	77.009	0	0	0	0	0	0	0
WT222(CAA14FCCF874)	3.69	13105	2022-11-29 16:44:34.801	-0.015	-0.013	0.999	0.61	-0.305	-1.465	0.165	0.33	76.97	0	0	0	0	0	0	0
WT222(CAA14FCCF874)	3.69	13105	2022-11-29 16:44:34.801	0.002	0.002	0.989	0.183	-0.366	2.441	0.165	0.33	76.948	0	0	0	0	0	0	0
WT222(CAA14FCCF874)	3.69	13105	2022-11-29 16:44:34.801	0.002	0.002	0.989	0.183	-0.366	2.441	0.17	0.33	76.932	0	0	0	0	0	0	0
WT222(CAA14FCCF874)	3.69	13105	2022-11-29 16:44:34.801	0.002	0.002	0.989	0.183	-0.366	2.441	0.176	0.33	76.915	0	0	0	0	0	0	0
WT222(CAA14FCCF874)	3.69	13105	2022-11-29 16:44:34.801	0.002	0.002	0.989	0.183	-0.366	2.441	0.176	0.33	76.899	0	0	0	0	0	0	0
WT222(CAA14FCCF874)	3.69	13105	2022-11-29 16:44:34.801	-0.03	-0.036	0.989	1.404	-0.549	0	0.187	0.324	76.866	0	0	0	0	0	0	0
WT222(CAA14FCCF874)	3.69	13105	2022-11-29 16:44:34.801	-0.03	-0.036	0.989	1.404	-0.549	0	0.192	0.324	76.838	0	0	0	0	0	0	0
WT222(CAA14FCCF874)	3.69	13105	2022-11-29 16:44:34.801	-0.03	-0.036	0.989	1.404	-0.549	0	0.203	0.324	76.805	0	0	0	0	0	0	0
WT222(CAA14FCCF874)	3.69	13105	2022-11-29 16:44:34.832	-0.03	-0.036	0.989	1.404	-0.549	0	0.209	0.319	76.778	0	0	0	0	0	0	0
WT222(CAA14FCCF874)	3.69	13105	2022-11-29 16:44:34.832	0.011	0.018	1.001	0.305	-0.061	-0.488	0.214	0.324	76.745	0	0	0	0	0	0	0
WT222(CAA14FCCF874)	3.69	13105	2022-11-29 16:44:34.832	0.011	0.018	1.001	0.305	-0.061	-0.488	0.214	0.324	76.712	0	0	0	0	0	0	0
WT222(CAA14FCCF874)	3.69	13105	2022-11-29 16:44:34.832	0.011	0.018	1.001	0.305	-0.061	-0.488	0.214	0.324	76.685	0	0	0	0	0	0	0
WT222(CAA14FCCF874)	3.69	13105	2022-11-29 16:44:34.832	0.011	0.018	1.001	0.305	-0.061	-0.488	0.22	0.324	76.652	0	0	0	0	0	0	0
WT222(CAA14FCCF874)	3.69	13105	2022-11-29 16:44:34.832	0.002	-0.022	1.009	-0.183	0.305	0.671	0.22	0.324	76.624	0	0	0	0	0	0	0
WT222(CAA14FCCF874)	3.69	13105	2022-11-29 16:44:34.832	0.002	-0.022	1.009	-0.183	0.305	0.671	0.22	0.33	76.602	0	0	0	0	0	0	0
WT222(CAA14FCCF874)	3.69	13105	2022-11-29 16:44:34.832	0.002	-0.022	1.009	-0.183	0.305	0.671	0.22	0.33	76.575	0	0	0	0	0	0	0
WT222(CAA14FCCF874)	3.69	13105	2022-11-29 16:44:34.911	-0.037	0.072	1.008	4.15	-0.244	-0.366	0.242	0.33	76.542	0	0	0	0	0	0	0
WT222(CAA14FCCF874)	3.69	13105	2022-11-29 16:44:34.911	-0.037	0.072	1.008	4.15	-0.244	-0.366	0.264	0.33	76.514	0	0	0	0	0	0	0
WT222(CAA14FCCF874)	3.69	13105	2022-11-29 16:44:34.911	-0.037	0.072	1.008	4.15	-0.244	-0.366	0.286	0.33	76.481	0	0	0	0	0	0	0
WT222(CAA14FCCF874)	3.69	13105	2022-11-29 16:44:34.911	-0.037	0.072	1.008	4.15	-0.244	-0.366	0.308	0.33	76.448	0	0	0	0	0	0	0
WT222(CAA14FCCF874)	3.69	13105	2022-11-29 16:44:34.911	-0.015	-0.021	0.997	0.61	0.732	-0.305	0.313	0.33	76.415	0	0	0	0	0	0	0
WT222(CAA14FCCF874)	3.69	13105	2022-11-29 16:44:34.911	-0.015	-0.021	0.997	0.61	0.732	-0.305	0.313	0.335	76.388	0	0	0	0	0	0	0
WT222(CAA14FCCF874)	3.69	13105	2022-11-29 16:44:34.911	-0.015	-0.021	0.997	0.61	0.732	-0.305	0.319	0.341	76.355	0	0	0	0	0	0	0
WT222(CAA14FCCF874)	3.69	13105	2022-11-29 16:44:34.911	-0.015	-0.021	0.997	0.61	0.732	-0.305	0.324	0.346	76.322	0	0	0	0	0	0	0
WT222(CAA14FCCF874)	3.69	13105	2022-11-29 16:44:34.942	-0.016	0.036	0.996	-1.221	1.038	2.563	0.319	0.352	76.306	0	0	0	0	0	0	0
WT222(CAA14FCCF874)	3.69	13105	2022-11-29 16:44:34.942	-0.016	0.036	0.996	-1.221	1.038	2.563	0.313	0.357	76.289	0	0	0	0	0	0	0
WT222(CAA14FCCF874)	3.69	13105	2022-11-29 16:44:34.942	-0.016	0.036	0.996	-1.221	1.038	2.563	0.308	0.368	76.273	0	0	0	0	0	0	0
WT222(CAA14FCCF874)	3.69	13105	2022-11-29 16:44:34.942	-0.016	0.036	0.996	-1.221	1.038	2.563	0.308	0.374	76.256	0	0	0	0	0	0	0
WT222(CAA14FCCF874)	3.69	13105	2022-11-29 16:44:34.942	0.025	0.045	0.994	0.305	-0.671	-2.686	0.308	0.368	76.212	0	0	0	0	0	0	0
WT222(CAA14FCCF874)	3.69	13105	2022-11-29 16:44:34.942	0.025	0.045	0.994	0.305	-0.671	-2.686	0.313	0.368	76.168	0	0	0	0	0	0	0
WT222(CAA14FCCF874)	3.69	13105	2022-11-29 16:44:34.942	0.025	0.045	0.994	0.305	-0.671	-2.686	0.319	0.363	76.124	0	0	0	0	0	0	0
WT222(CAA14FCCF874)	3.69	13105	2022-11-29 16:44:34.942	0.025	0.045	0.994	0.305	-0.671	-2.686	0.319	0.363	76.086	0	0	0	0	0	0	0
WT222(CAA14FCCF874)	3.69	13105	2022-11-29 16:44:35.004	0.03	-0.067	0.99	0.549	0.122	1.709	0.324	0.363	76.064	0	0	0	0	0	0	0
WT222(CAA14FCCF874)	3.69	13105	2022-11-29 16:44:35.004	0.03	-0.067	0.99	0.549	0.122	1.709	0.33	0.363	76.042	0	0	0	0	0	0	0
WT222(CAA14FCCF874)	3.69	13105	2022-11-29 16:44:35.004	0.03	-0.067	0.99	0.549	0.122	1.709	0.33	0.357	76.02	0	0	0	0	0	0	0
WT222(CAA14FCCF874)	3.69	13105	2022-11-29 16:44:35.004	0.03	-0.067	0.99	0.549	0.122	1.709	0.335	0.357	76.003	0	0	0	0	0	0	0
WT222(CAA14FCCF874)	3.69	13105	2022-11-29 16:44:35.004	-0.071	0.029	0.99	-0.488	0.305	-1.221	0.33	0.363	75.97	0	0	0	0	0	0	0
WT222(CAA14FCCF874)	3.69	13105	2022-11-29 16:44:35.004	-0.071	0.029	0.99	-0.488	0.305	-1.221	0.33	0.363	75.938	0	0	0	0	0	0	0
WT222(CAA14FCCF874)	3.69	13105	2022-11-29 16:44:35.004	-0.071	0.029	0.99	-0.488	0.305	-1.221	0.33	0.363	75.899	0	0	0	0	0	0	0
WT222(CAA14FCCF874)	3.69	13105	2022-11-29 16:44:35.004	-0.071	0.029	0.99	-0.488	0.305	-1.221	0.324	0.368	75.866	0	0	0	0	0	0	0
WT222(CAA14FCCF874)	3.69	13105	2022-11-29 16:44:35.004	0.001	0.014	1.003	-1.038	-0.244	1.709	0.319	0.368	75.844	0	0	0	0	0	0	0
WT222(CAA14FCCF874)	3.69	13105	2022-11-29 16:44:35.004	0.001	0.014	1.003	-1.038	-0.244	1.709	0.319	0.368	75.828	0	0	0	0	0	0	0
WT222(CAA14FCCF874)	3.69	13105	2022-11-29 16:44:35.004	0.001	0.014	1.003	-1.038	-0.244	1.709	0.313	0.368	75.806	0	0	0	0	0	0	0
WT222(CAA14FCCF874)	3.69	13105	2022-11-29 16:44:35.004	0.001	0.014	1.003	-1.038	-0.244	1.709	0.308	0.363	75.784	0	0	0	0	0	0	0
WT222(CAA14FCCF874)	3.69	13105	2022-11-29 16:44:35.004	0.017	0.005	1	-1.892	0.305	-1.099	0.297	0.368	75.751	0	0	0	0	0	0	0
WT222(CAA14FCCF874)	3.69	13105	2022-11-29 16:44:35.004	0.017	0.005	1	-1.892	0.305	-1.099	0.291	0.368	75.718	0	0	0	0	0	0	0
WT222(CAA14FCCF874)	3.69	13105	2022-11-29 16:44:35.004	0.017	0.005	1	-1.892	0.305	-1.099	0.28	0.368	75.685	0	0	0	0	0	0	0
WT222(CAA14FCCF874)	3.69	13105	2022-11-29 16:44:35.004	0.017	0.005	1	-1.892	0.305	-1.099	0.275	0.374	75.652	0	0	0	0	0	0	0
WT222(CAA14FCCF874)	3.69	13105	2022-11-29 16:44:35.035	0.03	0.027	1.027	2.075	1.038	1.77	0.286	0.374	75.63	0	0	0	0	0	0	0
WT222(CAA14FCCF874)	3.69	13105	2022-11-29 16:44:35.035	0.03	0.027	1.027	2.075	1.038	1.77	0.297	0.379	75.613	0	0	0	0	0	0	0
WT222(CAA14FCCF874)	3.69	13105	2022-11-29 16:44:35.035	0.03	0.027	1.027	2.075	1.038	1.77	0.308	0.385	75.597	0	0	0	0	0	0	0
WT222(CAA14FCCF874)	3.69	13105	2022-11-29 16:44:35.035	0.03	0.027	1.027	2.075	1.038	1.77	0.319	0.39	75.575	0	0	0	0	0	0	0
WT222(CAA14FCCF874)	3.69	13105	2022-11-29 16:44:35.035	-0.63	-0.128	0.886	-27.893	-4.578	-0.488	0.181	0.368	75.547	0	0	0	0	0	0	0
WT222(CAA14FCCF874)	3.69	13105	2022-11-29 16:44:35.035	-0.63	-0.128	0.886	-27.893	-4.578	-0.488	0.038	0.357	75.515	0	0	0	0	0	0	0
WT222(CAA14FCCF874)	3.69	13105	2022-11-29 16:44:35.035	-0.63	-0.128	0.886	-27.893	-4.578	-0.488	-0.093	0.346	75.482	0	0	0	0	0	0	0
WT222(CAA14FCCF874)	3.69	13105	2022-11-29 16:44:35.035	-0.63	-0.128	0.886	-27.893	-4.578	-0.488	-0.231	0.341	75.449	0	0	0	0	0	0	0
WT222(CAA14FCCF874)	3.69	13105	2022-11-29 16:44:35.067	-0.824	0.095	0.97	-12.756	19.714	6.958	-0.297	0.467	75.449	0	0	0	0	0	0	0
WT222(CAA14FCCF874)	3.69	13105	2022-11-29 16:44:35.067	-0.824	0.095	0.97	-12.756	19.714	6.958	-0.357	0.593	75.449	0	0	0	0	0	0	0
WT222(CAA14FCCF874)	3.69	13105	2022-11-29 16:44:35.067	-0.824	0.095	0.97	-12.756	19.714	6.958	-0.412	0.731	75.438	0	0	0	0	0	0	0
WT222(CAA14FCCF874)	3.69	13105	2022-11-29 16:44:35.067	-0.824	0.095	0.97	-12.756	19.714	6.958	-0.467	0.868	75.432	0	0	0	0	0	0	0
WT222(CAA14FCCF874)	3.69	13105	2022-11-29 16:44:35.067	0.205	0.13	1.01	-2.38	2.014	0.916	-0.472	0.912	75.394	0	0	0	0	0	0	0
WT222(CAA14FCCF874)	3.69	13105	2022-11-29 16:44:35.067	0.205	0.13	1.01	-2.38	2.014	0.916	-0.478	0.956	75.355	0	0	0	0	0	0	0
WT222(CAA14FCCF874)	3.69	13105	2022-11-29 16:44:35.067	0.205	0.13	1.01	-2.38	2.014	0.916	-0.478	0.994	75.317	0	0	0	0	0	0	0
WT222(CAA14FCCF874)	3.69	13105	2022-11-29 16:44:35.067	0.205	0.13	1.01	-2.38	2.014	0.916	-0.478	1.027	75.284	0	0	0	0	0	0	0
WT222(CAA14FCCF874)	3.69	13105	2022-11-29 16:44:35.161	0.923	-0.018	1.195	17.212	-0.427	1.221	-0.385	1.038	75.256	0	0	0	0	0	0	0
WT222(CAA14FCCF874)	3.69	13105	2022-11-29 16:44:35.161	1.848	-0.023	2.419	17.212	-0.427	1.221	-0.297	1.038	75.234	0	0	0	0	0	0	0
WT222(CAA14FCCF874)	3.69	13105	2022-11-29 16:44:35.161	3.699	-0.033	4.867	17.212	-0.427	1.221	-0.209	1.005	75.218	0	0	0	0	0	0	0
WT222(CAA14FCCF874)	3.69	13105	2022-11-29 16:44:35.161	7.401	-0.054	9.763	17.212	-0.427	1.221	-0.121	0.95	75.212	0	0	0	0	0	0	0
WT222(CAA14FCCF874)	3.69	13105	2022-11-29 16:44:35.161	-0.126	0.095	1.072	-9.521	7.08	0.793	-0.17	0.928	75.201	0	0	0	0	0	0	0
WT222(CAA14FCCF874)	3.69	13105	2022-11-29 16:44:35.161	-0.126	0.095	1.072	-9.521	7.08	0.793	-0.214	0.912	75.185	0	0	0	0	0	0	0
WT222(CAA14FCCF874)	3.69	13105	2022-11-29 16:44:35.161	-0.126	0.095	1.072	-9.521	7.08	0.793	-0.264	0.901	75.174	0	0	0	0	0	0	0
WT222(CAA14FCCF874)	3.69	13105	2022-11-29 16:44:35.161	-0.126	0.095	1.072	-9.521	7.08	0.793	-0.308	0.89	75.163	0	0	0	0	0	0	0
WT222(CAA14FCCF874)	3.69	13105	2022-11-29 16:44:35.192	0.039	-0.004	0.95	10.315	-0.305	-5.92	-0.253	0.84	75.114	0	0	0	0	0	0	0
WT222(CAA14FCCF874)	3.69	13105	2022-11-29 16:44:35.192	0.039	-0.004	0.95	10.315	-0.305	-5.92	-0.203	0.797	75.064	0	0	0	0	0	0	0
WT222(CAA14FCCF874)	3.69	13105	2022-11-29 16:44:35.192	0.039	-0.004	0.95	10.315	-0.305	-5.92	-0.148	0.753	75.015	0	0	0	0	0	0	0
WT222(CAA14FCCF874)	3.69	13105	2022-11-29 16:44:35.192	0.039	-0.004	0.95	10.315	-0.305	-5.92	-0.099	0.709	74.971	0	0	0	0	0	0	0
WT222(CAA14FCCF874)	3.69	13105	2022-11-29 16:44:35.192	0.342	0.137	1.023	4.639	-2.319	1.587	-0.071	0.654	74.96	0	0	0	0	0	0	0
WT222(CAA14FCCF874)	3.69	13105	2022-11-29 16:44:35.192	0.342	0.137	1.023	4.639	-2.319	1.587	-0.049	0.599	74.943	0	0	0	0	0	0	0
WT222(CAA14FCCF874)	3.69	13105	2022-11-29 16:44:35.192	0.342	0.137	1.023	4.639	-2.319	1.587	-0.022	0.544	74.932	0	0	0	0	0	0	0
WT222(CAA14FCCF874)	3.69	13105	2022-11-29 16:44:35.192	0.342	0.137	1.023	4.639	-2.319	1.587	0	0.489	74.921	0	0	0	0	0	0	0
WT222(CAA14FCCF874)	3.69	13105	2022-11-29 16:44:35.254	-0.063	0.019	0.971	6.226	4.883	0.366	0.033	0.472	74.899	0	0	0	0	0	0	0
WT222(CAA14FCCF874)	3.69	13105	2022-11-29 16:44:35.254	-0.063	0.019	0.971	6.226	4.883	0.366	0.066	0.456	74.883	0	0	0	0	0	0	0
WT222(CAA14FCCF874)	3.69	13105	2022-11-29 16:44:35.254	-0.063	0.019	0.971	6.226	4.883	0.366	0.099	0.439	74.861	0	0	0	0	0	0	0
WT222(CAA14FCCF874)	3.69	13105	2022-11-29 16:44:35.254	-0.063	0.019	0.971	6.226	4.883	0.366	0.132	0.428	74.844	0	0	0	0	0	0	0
WT222(CAA14FCCF874)	3.69	13105	2022-11-29 16:44:35.254	-0.067	0.083	1.058	7.324	-2.441	-2.441	0.176	0.379	74.806	0	0	0	0	0	0	0
WT222(CAA14FCCF874)	3.69	13105	2022-11-29 16:44:35.254	-0.067	0.083	1.058	7.324	-2.441	-2.441	0.214	0.335	74.773	0	0	0	0	0	0	0
WT222(CAA14FCCF874)	3.69	13105	2022-11-29 16:44:35.254	-0.067	0.083	1.058	7.324	-2.441	-2.441	0.253	0.291	74.734	0	0	0	0	0	0	0
WT222(CAA14FCCF874)	3.69	13105	2022-11-29 16:44:35.254	-0.067	0.083	1.058	7.324	-2.441	-2.441	0.291	0.253	74.702	0	0	0	0	0	0	0
WT222(CAA14FCCF874)	3.69	13105	2022-11-29 16:44:35.270	0.042	0.083	1.027	4.639	-1.16	1.587	0.319	0.22	74.68	0	0	0	0	0	0	0
WT222(CAA14FCCF874)	3.69	13105	2022-11-29 16:44:35.270	0.042	0.083	1.027	4.639	-1.16	1.587	0.346	0.187	74.663	0	0	0	0	0	0	0
WT222(CAA14FCCF874)	3.69	13105	2022-11-29 16:44:35.270	0.042	0.083	1.027	4.639	-1.16	1.587	0.374	0.154	74.647	0	0	0	0	0	0	0
WT222(CAA14FCCF874)	3.69	13105	2022-11-29 16:44:35.270	-0.031	0.031	0.97	-2.075	1.343	-2.258	0.368	0.137	74.608	0	0	0	0	0	0	0
WT222(CAA14FCCF874)	3.69	13105	2022-11-29 16:44:35.270	-0.031	0.031	0.97	-2.075	1.343	-2.258	0.363	0.115	74.575	0	0	0	0	0	0	0
WT222(CAA14FCCF874)	3.69	13105	2022-11-29 16:44:35.270	-0.031	0.031	0.97	-2.075	1.343	-2.258	0.357	0.104	74.537	0	0	0	0	0	0	0
WT222(CAA14FCCF874)	3.69	13105	2022-11-29 16:44:35.270	-0.031	0.031	0.97	-2.075	1.343	-2.258	0.352	0.088	74.498	0	0	0	0	0	0	0
WT222(CAA14FCCF874)	3.69	13105	2022-11-29 16:44:35.270	-0.081	-0.025	1.003	-7.263	3.113	3.601	0.319	0.082	74.493	0	0	0	0	0	0	0
WT222(CAA14FCCF874)	3.69	13105	2022-11-29 16:44:35.317	-0.081	-0.025	1.003	-7.263	3.113	3.601	0.286	0.077	74.482	0	0	0	0	0	0	0
WT222(CAA14FCCF874)	3.69	13105	2022-11-29 16:44:35.317	-0.081	-0.025	1.003	-7.263	3.113	3.601	0.253	0.077	74.476	0	0	0	0	0	0	0
WT222(CAA14FCCF874)	3.69	13105	2022-11-29 16:44:35.317	-0.081	-0.025	1.003	-7.263	3.113	3.601	0.225	0.077	74.465	0	0	0	0	0	0	0
WT222(CAA14FCCF874)	3.69	13105	2022-11-29 16:44:35.317	0.097	0.049	1.041	3.723	-0.854	-1.953	0.247	0.055	74.432	0	0	0	0	0	0	0
WT222(CAA14FCCF874)	3.69	13105	2022-11-29 16:44:35.317	0.097	0.049	1.041	3.723	-0.854	-1.953	0.269	0.038	74.394	0	0	0	0	0	0	0
WT222(CAA14FCCF874)	3.69	13105	2022-11-29 16:44:35.317	0.097	0.049	1.041	3.723	-0.854	-1.953	0.291	0.016	74.361	0	0	0	0	0	0	0
WT222(CAA14FCCF874)	3.69	13105	2022-11-29 16:44:35.317	0.097	0.049	1.041	3.723	-0.854	-1.953	0.313	0	74.323	0	0	0	0	0	0	0
WT222(CAA14FCCF874)	3.69	13105	2022-11-29 16:44:35.317	-0.044	0.005	0.98	0.305	1.282	1.526	0.319	-0.005	74.306	0	0	0	0	0	0	0
WT222(CAA14FCCF874)	3.69	13105	2022-11-29 16:44:35.332	-0.044	0.005	0.98	0.305	1.282	1.526	0.324	-0.011	74.284	0	0	0	0	0	0	0
WT222(CAA14FCCF874)	3.69	13105	2022-11-29 16:44:35.332	-0.044	0.005	0.98	0.305	1.282	1.526	0.324	-0.016	74.268	0	0	0	0	0	0	0
WT222(CAA14FCCF874)	3.69	13105	2022-11-29 16:44:35.332	-0.044	0.005	0.98	0.305	1.282	1.526	0.33	-0.022	74.251	0	0	0	0	0	0	0
WT222(CAA14FCCF874)	3.69	13105	2022-11-29 16:44:35.332	-0.031	0.038	1.018	3.296	-1.038	0.244	0.352	-0.038	74.224	0	0	0	0	0	0	0
WT222(CAA14FCCF874)	3.69	13105	2022-11-29 16:44:35.332	-0.031	0.038	1.018	3.296	-1.038	0.244	0.368	-0.055	74.202	0	0	0	0	0	0	0
WT222(CAA14FCCF874)	3.69	13105	2022-11-29 16:44:35.332	-0.031	0.038	1.018	3.296	-1.038	0.244	0.39	-0.071	74.174	0	0	0	0	0	0	0
WT222(CAA14FCCF874)	3.69	13105	2022-11-29 16:44:35.332	-0.031	0.038	1.018	3.296	-1.038	0.244	0.412	-0.082	74.147	0	0	0	0	0	0	0
WT222(CAA14FCCF874)	3.69	13105	2022-11-29 16:44:35.332	0.011	0.04	1.018	0.61	-0.183	-1.587	0.417	-0.093	74.114	0	0	0	0	0	0	0
WT222(CAA14FCCF874)	3.69	13105	2022-11-29 16:44:35.364	0.011	0.04	1.018	0.61	-0.183	-1.587	0.423	-0.104	74.081	0	0	0	0	0	0	0
WT222(CAA14FCCF874)	3.69	13105	2022-11-29 16:44:35.364	0.011	0.04	1.018	0.61	-0.183	-1.587	0.428	-0.11	74.042	0	0	0	0	0	0	0
WT222(CAA14FCCF874)	3.69	13105	2022-11-29 16:44:35.364	0.011	0.04	1.018	0.61	-0.183	-1.587	0.434	-0.121	74.009	0	0	0	0	0	0	0
WT222(CAA14FCCF874)	3.69	13105	2022-11-29 16:44:35.364	-0.075	-0.01	0.985	-0.793	0.488	0.671	0.434	-0.121	73.987	0	0	0	0	0	0	0
WT222(CAA14FCCF874)	3.69	13105	2022-11-29 16:44:35.364	-0.075	-0.01	0.985	-0.793	0.488	0.671	0.434	-0.126	73.965	0	0	0	0	0	0	0
WT222(CAA14FCCF874)	3.69	13105	2022-11-29 16:44:35.364	-0.075	-0.01	0.985	-0.793	0.488	0.671	0.434	-0.126	73.938	0	0	0	0	0	0	0
WT222(CAA14FCCF874)	3.69	13105	2022-11-29 16:44:35.364	-0.075	-0.01	0.985	-0.793	0.488	0.671	0.434	-0.132	73.916	0	0	0	0	0	0	0
WT222(CAA14FCCF874)	3.69	13105	2022-11-29 16:44:35.364	-0.063	0	0.956	-3.784	0.427	0.549	0.417	-0.132	73.894	0	0	0	0	0	0	0
WT222(CAA14FCCF874)	3.69	13105	2022-11-29 16:44:35.489	-0.063	0	0.956	-3.784	0.427	0.549	0.401	-0.132	73.872	0	0	0	0	0	0	0
WT222(CAA14FCCF874)	3.69	13105	2022-11-29 16:44:35.489	-0.063	0	0.956	-3.784	0.427	0.549	0.385	-0.132	73.85	0	0	0	0	0	0	0
WT222(CAA14FCCF874)	3.69	13105	2022-11-29 16:44:35.489	-0.063	0	0.956	-3.784	0.427	0.549	0.368	-0.126	73.823	0	0	0	0	0	0	0
WT222(CAA14FCCF874)	3.69	13105	2022-11-29 16:44:35.489	-0.009	0.063	1.001	-3.418	-0.061	1.343	0.352	-0.132	73.806	0	0	0	0	0	0	0
WT222(CAA14FCCF874)	3.69	13105	2022-11-29 16:44:35.489	-0.009	0.063	1.001	-3.418	-0.061	1.343	0.341	-0.132	73.784	0	0	0	0	0	0	0
WT222(CAA14FCCF874)	3.69	13105	2022-11-29 16:44:35.489	-0.009	0.063	1.001	-3.418	-0.061	1.343	0.324	-0.132	73.762	0	0	0	0	0	0	0
WT222(CAA14FCCF874)	3.69	13105	2022-11-29 16:44:35.489	-0.009	0.063	1.001	-3.418	-0.061	1.343	0.313	-0.132	73.746	0	0	0	0	0	0	0
WT222(CAA14FCCF874)	3.69	13105	2022-11-29 16:44:35.489	-0.038	0	1.006	-2.075	-0.366	-1.16	0.308	-0.137	73.713	0	0	0	0	0	0	0
WT222(CAA14FCCF874)	3.69	13105	2022-11-29 16:44:35.520	-0.038	0	1.006	-2.075	-0.366	-1.16	0.297	-0.137	73.68	0	0	0	0	0	0	0
WT222(CAA14FCCF874)	3.69	13105	2022-11-29 16:44:35.520	-0.038	0	1.006	-2.075	-0.366	-1.16	0.291	-0.137	73.647	0	0	0	0	0	0	0
WT222(CAA14FCCF874)	3.69	13105	2022-11-29 16:44:35.520	-0.038	0	1.006	-2.075	-0.366	-1.16	0.286	-0.137	73.614	0	0	0	0	0	0	0
WT222(CAA14FCCF874)	3.69	13105	2022-11-29 16:44:35.520	0.01	-0.019	0.962	-2.075	-1.526	0	0.275	-0.148	73.592	0	0	0	0	0	0	0
WT222(CAA14FCCF874)	3.69	13105	2022-11-29 16:44:35.520	0.01	-0.019	0.962	-2.075	-1.526	0	0.269	-0.154	73.564	0	0	0	0	0	0	0
WT222(CAA14FCCF874)	3.69	13105	2022-11-29 16:44:35.520	0.01	-0.019	0.962	-2.075	-1.526	0	0.258	-0.159	73.537	0	0	0	0	0	0	0
WT222(CAA14FCCF874)	3.69	13105	2022-11-29 16:44:35.520	0.01	-0.019	0.962	-2.075	-1.526	0	0.253	-0.165	73.515	0	0	0	0	0	0	0
WT222(CAA14FCCF874)	3.69	13105	2022-11-29 16:44:35.520	-0.026	0.002	0.955	-1.831	0.305	1.404	0.247	-0.165	73.499	0	0	0	0	0	0	0
WT222(CAA14FCCF874)	3.69	13105	2022-11-29 16:44:35.551	-0.026	0.002	0.955	-1.831	0.305	1.404	0.236	-0.165	73.477	0	0	0	0	0	0	0
WT222(CAA14FCCF874)	3.69	13105	2022-11-29 16:44:35.551	-0.026	0.002	0.955	-1.831	0.305	1.404	0.231	-0.159	73.46	0	0	0	0	0	0	0
WT222(CAA14FCCF874)	3.69	13105	2022-11-29 16:44:35.551	-0.026	0.002	0.955	-1.831	0.305	1.404	0.225	-0.159	73.444	0	0	0	0	0	0	0
WT222(CAA14FCCF874)	3.69	13105	2022-11-29 16:44:35.551	0.001	0.015	1.013	5.371	-1.587	0.977	0.253	-0.165	73.427	0	0	0	0	0	0	0
WT222(CAA14FCCF874)	3.69	13105	2022-11-29 16:44:35.551	0.001	0.015	1.013	5.371	-1.587	0.977	0.28	-0.17	73.405	0	0	0	0	0	0	0
WT222(CAA14FCCF874)	3.69	13105	2022-11-29 16:44:35.551	0.001	0.015	1.013	5.371	-1.587	0.977	0.308	-0.176	73.389	0	0	0	0	0	0	0
WT222(CAA14FCCF874)	3.69	13105	2022-11-29 16:44:35.551	0.001	0.015	1.013	5.371	-1.587	0.977	0.335	-0.187	73.372	0	0	0	0	0	0	0
WT222(CAA14FCCF874)	3.69	13105	2022-11-29 16:44:35.551	0.007	0.026	0.97	-0.305	1.16	-0.549	0.335	-0.176	73.345	0	0	0	0	0	0	0
WT222(CAA14FCCF874)	3.69	13105	2022-11-29 16:44:35.582	0.007	0.026	0.97	-0.305	1.16	-0.549	0.335	-0.17	73.317	0	0	0	0	0	0	0
WT222(CAA14FCCF874)	3.69	13105	2022-11-29 16:44:35.582	0.007	0.026	0.97	-0.305	1.16	-0.549	0.335	-0.165	73.295	0	0	0	0	0	0	0
WT222(CAA14FCCF874)	3.69	13105	2022-11-29 16:44:35.582	0.007	0.026	0.97	-0.305	1.16	-0.549	0.335	-0.159	73.268	0	0	0	0	0	0	0
WT222(CAA14FCCF874)	3.69	13105	2022-11-29 16:44:35.582	-0.028	0.009	1.017	-4.944	0.122	1.16	0.313	-0.154	73.251	0	0	0	0	0	0	0
WT222(CAA14FCCF874)	3.69	13105	2022-11-29 16:44:35.582	-0.028	0.009	1.017	-4.944	0.122	1.16	0.291	-0.154	73.235	0	0	0	0	0	0	0
WT222(CAA14FCCF874)	3.69	13105	2022-11-29 16:44:35.582	-0.028	0.009	1.017	-4.944	0.122	1.16	0.269	-0.154	73.218	0	0	0	0	0	0	0
WT222(CAA14FCCF874)	3.69	13105	2022-11-29 16:44:35.582	-0.028	0.009	1.017	-4.944	0.122	1.16	0.247	-0.148	73.202	0	0	0	0	0	0	0
WT222(CAA14FCCF874)	3.69	13105	2022-11-29 16:44:35.582	-0.04	0.037	0.989	2.502	0.183	-0.549	0.258	-0.148	73.174	0	0	0	0	0	0	0
WT222(CAA14FCCF874)	3.69	13105	2022-11-29 16:44:35.582	-0.04	0.037	0.989	2.502	0.183	-0.549	0.275	-0.143	73.152	0	0	0	0	0	0	0
WT222(CAA14FCCF874)	3.69	13105	2022-11-29 16:44:35.582	-0.04	0.037	0.989	2.502	0.183	-0.549	0.291	-0.143	73.125	0	0	0	0	0	0	0
WT222(CAA14FCCF874)	3.69	13105	2022-11-29 16:44:35.582	-0.04	0.037	0.989	2.502	0.183	-0.549	0.302	-0.137	73.103	0	0	0	0	0	0	0
WT222(CAA14FCCF874)	3.69	13105	2022-11-29 16:44:35.582	-0.008	0.019	1.001	0.549	0.183	0.549	0.308	-0.132	73.081	0	0	0	0	0	0	0
WT222(CAA14FCCF874)	3.69	13105	2022-11-29 16:44:35.582	-0.008	0.019	1.001	0.549	0.183	0.549	0.313	-0.132	73.065	0	0	0	0	0	0	0
WT222(CAA14FCCF874)	3.69	13105	2022-11-29 16:44:35.582	-0.008	0.019	1.001	0.549	0.183	0.549	0.319	-0.126	73.043	0	0	0	0	0	0	0
WT222(CAA14FCCF874)	3.69	13105	2022-11-29 16:44:35.582	-0.008	0.019	1.001	0.549	0.183	0.549	0.324	-0.126	73.026	0	0	0	0	0	0	0
WT222(CAA14FCCF874)	3.69	13105	2022-11-29 16:44:35.582	-0.016	0.044	0.993	0.122	0.427	-1.099	0.33	-0.121	72.999	0	0	0	0	0	0	0
WT222(CAA14FCCF874)	3.69	13105	2022-11-29 16:44:35.661	-0.016	0.044	0.993	0.122	0.427	-1.099	0.33	-0.115	72.971	0	0	0	0	0	0	0
WT222(CAA14FCCF874)	3.69	13105	2022-11-29 16:44:35.661	-0.016	0.044	0.993	0.122	0.427	-1.099	0.335	-0.11	72.944	0	0	0	0	0	0	0
WT222(CAA14FCCF874)	3.69	13105	2022-11-29 16:44:35.661	-0.016	0.044	0.993	0.122	0.427	-1.099	0.341	-0.104	72.916	0	0	0	0	0	0	0
WT222(CAA14FCCF874)	3.69	13105	2022-11-29 16:44:35.661	-0.066	-0.082	1.032	4.211	-1.221	1.099	0.363	-0.11	72.9	0	0	0	0	0	0	0
WT222(CAA14FCCF874)	3.69	13105	2022-11-29 16:44:35.661	-0.066	-0.082	1.032	4.211	-1.221	1.099	0.385	-0.11	72.889	0	0	0	0	0	0	0
WT222(CAA14FCCF874)	3.69	13105	2022-11-29 16:44:35.661	-0.066	-0.082	1.032	4.211	-1.221	1.099	0.406	-0.115	72.872	0	0	0	0	0	0	0
WT222(CAA14FCCF874)	3.69	13105	2022-11-29 16:44:35.661	-0.041	-0.007	1.011	-6.042	1.587	0.732	0.374	-0.104	72.856	0	0	0	0	0	0	0

## Sheet: 12Hz
设备名称	电压	版本	片上时间	加速度X(g)	加速度Y(g)	加速度Z(g)	角速度X(°/s)	角速度Y(°/s)	角速度Z(°/s)	角度X(°)	角度Y(°)	角度Z(°)	磁场X	磁场Y	磁场Z	四元数0	四元数1	四元数2	四元数3	状态
WT222(CAA14FCCF874)	3.7	13105	2022-11-29 16:51:36.831	0.022	0.068	1.047	1.343	-1.099	-9.827	-1.5	0.742	82.485	0	0	0	0	0	0	0
WT222(CAA14FCCF874)	3.7	13105	2022-11-29 16:51:36.831	0.022	0.068	1.047	1.343	-1.099	-9.827	-1.494	0.742	82.474	0	0	0	0	0	0	0
WT222(CAA14FCCF874)	3.7	13105	2022-11-29 16:51:36.831	0.022	0.068	1.047	1.343	-1.099	-9.827	-1.494	0.736	82.469	0	0	0	0	0	0	0
WT222(CAA14FCCF874)	3.7	13105	2022-11-29 16:51:36.831	-0.024	0.078	1.008	-1.648	-0.732	10.315	-1.5	0.736	82.557	0	0	0	0	0	0	0
WT222(CAA14FCCF874)	3.7	13105	2022-11-29 16:51:36.831	-0.024	0.078	1.008	-1.648	-0.732	10.315	-1.505	0.736	82.645	0	0	0	0	0	0	0
WT222(CAA14FCCF874)	3.7	13105	2022-11-29 16:51:36.831	-0.024	0.078	1.008	-1.648	-0.732	10.315	-1.516	0.736	82.733	0	0	0	0	0	0	0
WT222(CAA14FCCF874)	3.7	13105	2022-11-29 16:51:36.863	-0.024	0.078	1.008	-1.648	-0.732	10.315	-1.522	0.736	82.82	0	0	0	0	0	0	0
WT222(CAA14FCCF874)	3.7	13105	2022-11-29 16:51:36.863	0.001	-0.227	1.013	-1.77	-0.305	4.822	-1.527	0.736	82.881	0	0	0	0	0	0	0
WT222(CAA14FCCF874)	3.7	13105	2022-11-29 16:51:36.863	0.001	-0.227	1.013	-1.77	-0.305	4.822	-1.538	0.742	82.947	0	0	0	0	0	0	0
WT222(CAA14FCCF874)	3.7	13105	2022-11-29 16:51:36.863	0.001	-0.227	1.013	-1.77	-0.305	4.822	-1.549	0.742	83.007	0	0	0	0	0	0	0
WT222(CAA14FCCF874)	3.7	13105	2022-11-29 16:51:36.863	0.001	-0.227	1.013	-1.77	-0.305	4.822	-1.566	0.742	83.073	0	0	0	0	0	0	0
WT222(CAA14FCCF874)	3.7	13105	2022-11-29 16:51:36.863	0.018	0.091	0.935	6.592	0.793	-8.179	-1.533	0.742	83.073	0	0	0	0	0	0	0
WT222(CAA14FCCF874)	3.7	13105	2022-11-29 16:51:36.863	0.018	0.091	0.935	6.592	0.793	-8.179	-1.505	0.747	83.068	0	0	0	0	0	0	0
WT222(CAA14FCCF874)	3.7	13105	2022-11-29 16:51:36.863	0.018	0.091	0.935	6.592	0.793	-8.179	-1.472	0.753	83.068	0	0	0	0	0	0	0
WT222(CAA14FCCF874)	3.7	13105	2022-11-29 16:51:36.894	0.018	0.091	0.935	6.592	0.793	-8.179	-1.445	0.753	83.062	0	0	0	0	0	0	0
WT222(CAA14FCCF874)	3.7	13105	2022-11-29 16:51:36.894	0.005	-0.027	0.95	4.028	3.296	9.033	-1.423	0.775	83.139	0	0	0	0	0	0	0
WT222(CAA14FCCF874)	3.7	13105	2022-11-29 16:51:36.894	0.005	-0.027	0.95	4.028	3.296	9.033	-1.401	0.791	83.221	0	0	0	0	0	0	0
WT222(CAA14FCCF874)	3.7	13105	2022-11-29 16:51:36.894	0.005	-0.027	0.95	4.028	3.296	9.033	-1.379	0.807	83.298	0	0	0	0	0	0	0
WT222(CAA14FCCF874)	3.7	13105	2022-11-29 16:51:36.894	0.005	-0.027	0.95	4.028	3.296	9.033	-1.362	0.824	83.381	0	0	0	0	0	0	0
WT222(CAA14FCCF874)	3.7	13105	2022-11-29 16:51:36.894	-0.068	0.243	0.98	-1.16	-2.197	-15.32	-1.368	0.813	83.337	0	0	0	0	0	0	0
WT222(CAA14FCCF874)	3.7	13105	2022-11-29 16:51:36.894	-0.068	0.243	0.98	-1.16	-2.197	-15.32	-1.368	0.797	83.293	0	0	0	0	0	0	0
WT222(CAA14FCCF874)	3.7	13105	2022-11-29 16:51:36.894	-0.068	0.243	0.98	-1.16	-2.197	-15.32	-1.368	0.786	83.243	0	0	0	0	0	0	0
WT222(CAA14FCCF874)	3.7	13105	2022-11-29 16:51:36.925	-0.068	0.243	0.98	-1.16	-2.197	-15.32	-1.368	0.775	83.194	0	0	0	0	0	0	0
WT222(CAA14FCCF874)	3.7	13105	2022-11-29 16:51:36.925	-0.112	-0.163	0.899	6.47	0.549	2.869	-1.329	0.786	83.232	0	0	0	0	0	0	0
WT222(CAA14FCCF874)	3.7	13105	2022-11-29 16:51:36.925	-0.112	-0.163	0.899	6.47	0.549	2.869	-1.291	0.791	83.276	0	0	0	0	0	0	0
WT222(CAA14FCCF874)	3.7	13105	2022-11-29 16:51:36.925	-0.112	-0.163	0.899	6.47	0.549	2.869	-1.258	0.797	83.32	0	0	0	0	0	0	0
WT222(CAA14FCCF874)	3.7	13105	2022-11-29 16:51:36.925	-0.112	-0.163	0.899	6.47	0.549	2.869	-1.225	0.802	83.37	0	0	0	0	0	0	0
WT222(CAA14FCCF874)	3.7	13105	2022-11-29 16:51:36.925	0.07	-0.301	1.063	5.005	1.343	8.85	-1.198	0.813	83.447	0	0	0	0	0	0	0
WT222(CAA14FCCF874)	3.7	13105	2022-11-29 16:51:36.925	0.07	-0.301	1.063	5.005	1.343	8.85	-1.176	0.824	83.529	0	0	0	0	0	0	0
WT222(CAA14FCCF874)	3.7	13105	2022-11-29 16:51:36.925	0.07	-0.301	1.063	5.005	1.343	8.85	-1.159	0.835	83.611	0	0	0	0	0	0	0
WT222(CAA14FCCF874)	3.7	13105	2022-11-29 16:51:36.956	0.07	-0.301	1.063	5.005	1.343	8.85	-1.143	0.84	83.694	0	0	0	0	0	0	0
WT222(CAA14FCCF874)	3.7	13105	2022-11-29 16:51:36.956	-0.025	0.025	0.954	-5.31	-2.014	0.916	-1.176	0.829	83.738	0	0	0	0	0	0	0
WT222(CAA14FCCF874)	3.7	13105	2022-11-29 16:51:36.956	-0.025	0.025	0.954	-5.31	-2.014	0.916	-1.208	0.824	83.782	0	0	0	0	0	0	0
WT222(CAA14FCCF874)	3.7	13105	2022-11-29 16:51:36.956	-0.025	0.025	0.954	-5.31	-2.014	0.916	-1.236	0.813	83.82	0	0	0	0	0	0	0
WT222(CAA14FCCF874)	3.7	13105	2022-11-29 16:51:36.956	-0.025	0.025	0.954	-5.31	-2.014	0.916	-1.269	0.802	83.864	0	0	0	0	0	0	0
WT222(CAA14FCCF874)	3.7	13105	2022-11-29 16:51:36.956	0.033	0.159	1.051	9.155	-0.793	-2.136	-1.225	0.797	83.886	0	0	0	0	0	0	0
WT222(CAA14FCCF874)	3.7	13105	2022-11-29 16:51:36.956	0.033	0.159	1.051	9.155	-0.793	-2.136	-1.181	0.797	83.908	0	0	0	0	0	0	0
WT222(CAA14FCCF874)	3.7	13105	2022-11-29 16:51:36.956	0.033	0.159	1.051	9.155	-0.793	-2.136	-1.137	0.791	83.925	0	0	0	0	0	0	0
WT222(CAA14FCCF874)	3.7	13105	2022-11-29 16:51:37.019	0.033	0.159	1.051	9.155	-0.793	-2.136	-1.088	0.786	83.947	0	0	0	0	0	0	0
WT222(CAA14FCCF874)	3.7	13105	2022-11-29 16:51:37.019	-0.034	0.078	1.003	-0.244	-0.549	-1.709	-1.088	0.78	83.963	0	0	0	0	0	0	0
WT222(CAA14FCCF874)	3.7	13105	2022-11-29 16:51:37.019	-0.034	0.078	1.003	-0.244	-0.549	-1.709	-1.088	0.78	83.979	0	0	0	0	0	0	0
WT222(CAA14FCCF874)	3.7	13105	2022-11-29 16:51:37.019	-0.034	0.078	1.003	-0.244	-0.549	-1.709	-1.082	0.775	83.996	0	0	0	0	0	0	0
WT222(CAA14FCCF874)	3.7	13105	2022-11-29 16:51:37.019	-0.034	0.078	1.003	-0.244	-0.549	-1.709	-1.082	0.775	84.012	0	0	0	0	0	0	0
WT222(CAA14FCCF874)	3.7	13105	2022-11-29 16:51:37.019	-0.043	0.129	1.063	3.357	1.038	-11.841	-1.06	0.78	83.979	0	0	0	0	0	0	0
WT222(CAA14FCCF874)	3.7	13105	2022-11-29 16:51:37.019	-0.043	0.129	1.063	3.357	1.038	-11.841	-1.038	0.786	83.941	0	0	0	0	0	0	0
WT222(CAA14FCCF874)	3.7	13105	2022-11-29 16:51:37.019	-0.043	0.129	1.063	3.357	1.038	-11.841	-1.016	0.791	83.903	0	0	0	0	0	0	0
WT222(CAA14FCCF874)	3.7	13105	2022-11-29 16:51:37.050	-0.043	0.129	1.063	3.357	1.038	-11.841	-0.989	0.797	83.864	0	0	0	0	0	0	0
WT222(CAA14FCCF874)	3.7	13105	2022-11-29 16:51:37.050	-0.033	0.007	0.902	-1.953	1.282	6.531	-0.994	0.802	83.919	0	0	0	0	0	0	0
WT222(CAA14FCCF874)	3.7	13105	2022-11-29 16:51:37.050	-0.033	0.007	0.902	-1.953	1.282	6.531	-0.994	0.813	83.974	0	0	0	0	0	0	0
WT222(CAA14FCCF874)	3.7	13105	2022-11-29 16:51:37.050	-0.033	0.007	0.902	-1.953	1.282	6.531	-0.994	0.818	84.023	0	0	0	0	0	0	0
WT222(CAA14FCCF874)	3.7	13105	2022-11-29 16:51:37.050	-0.033	0.007	0.902	-1.953	1.282	6.531	-1	0.829	84.078	0	0	0	0	0	0	0
WT222(CAA14FCCF874)	3.7	13105	2022-11-29 16:51:37.050	0.072	-0.035	1.047	-5.798	-3.357	-4.822	-1.022	0.813	84.078	0	0	0	0	0	0	0
WT222(CAA14FCCF874)	3.7	13105	2022-11-29 16:51:37.050	0.072	-0.035	1.047	-5.798	-3.357	-4.822	-1.044	0.797	84.073	0	0	0	0	0	0	0
WT222(CAA14FCCF874)	3.7	13105	2022-11-29 16:51:37.050	0.072	-0.035	1.047	-5.798	-3.357	-4.822	-1.066	0.78	84.073	0	0	0	0	0	0	0
WT222(CAA14FCCF874)	3.7	13105	2022-11-29 16:51:37.081	0.072	-0.035	1.047	-5.798	-3.357	-4.822	-1.088	0.764	84.067	0	0	0	0	0	0	0
WT222(CAA14FCCF874)	3.7	13105	2022-11-29 16:51:37.081	-0.014	0.109	1.054	0.305	0	-19.104	-1.082	0.758	83.996	0	0	0	0	0	0	0
WT222(CAA14FCCF874)	3.7	13105	2022-11-29 16:51:37.081	-0.014	0.109	1.054	0.305	0	-19.104	-1.077	0.758	83.919	0	0	0	0	0	0	0
WT222(CAA14FCCF874)	3.7	13105	2022-11-29 16:51:37.081	-0.014	0.109	1.054	0.305	0	-19.104	-1.066	0.753	83.848	0	0	0	0	0	0	0
WT222(CAA14FCCF874)	3.7	13105	2022-11-29 16:51:37.081	-0.014	0.109	1.054	0.305	0	-19.104	-1.06	0.753	83.771	0	0	0	0	0	0	0
WT222(CAA14FCCF874)	3.7	13105	2022-11-29 16:51:37.081	-0.117	-0.547	0.753	-5.371	5.554	49.683	-1.077	0.78	84.04	0	0	0	0	0	0	0
WT222(CAA14FCCF874)	3.7	13105	2022-11-29 16:51:37.081	-0.117	-0.547	0.753	-5.371	5.554	49.683	-1.104	0.813	84.32	0	0	0	0	0	0	0
WT222(CAA14FCCF874)	3.7	13105	2022-11-29 16:51:37.081	-0.117	-0.547	0.753	-5.371	5.554	49.683	-1.132	0.851	84.595	0	0	0	0	0	0	0
WT222(CAA14FCCF874)	3.7	13105	2022-11-29 16:51:37.160	0.039	0.12	1.058	15.076	-2.563	-8.667	-1.06	0.835	84.584	0	0	0	0	0	0	0
WT222(CAA14FCCF874)	3.7	13105	2022-11-29 16:51:37.175	0.039	0.12	1.058	15.076	-2.563	-8.667	-0.989	0.824	84.567	0	0	0	0	0	0	0
WT222(CAA14FCCF874)	3.7	13105	2022-11-29 16:51:37.175	0.039	0.12	1.058	15.076	-2.563	-8.667	-0.917	0.807	84.556	0	0	0	0	0	0	0
WT222(CAA14FCCF874)	3.7	13105	2022-11-29 16:51:37.175	0.039	0.12	1.058	15.076	-2.563	-8.667	-0.84	0.797	84.534	0	0	0	0	0	0	0
WT222(CAA14FCCF874)	3.7	13105	2022-11-29 16:51:37.175	0.025	0.145	1.017	2.197	-2.014	-13.123	-0.829	0.786	84.496	0	0	0	0	0	0	0
WT222(CAA14FCCF874)	3.7	13105	2022-11-29 16:51:37.175	0.025	0.145	1.017	2.197	-2.014	-13.123	-0.818	0.769	84.452	0	0	0	0	0	0	0
WT222(CAA14FCCF874)	3.7	13105	2022-11-29 16:51:37.175	0.025	0.145	1.017	2.197	-2.014	-13.123	-0.807	0.758	84.408	0	0	0	0	0	0	0
WT222(CAA14FCCF874)	3.7	13105	2022-11-29 16:51:37.175	0.025	0.145	1.017	2.197	-2.014	-13.123	-0.791	0.747	84.364	0	0	0	0	0	0	0
WT222(CAA14FCCF874)	3.7	13105	2022-11-29 16:51:37.191	-0.126	0.045	1.022	-16.602	7.141	13	-0.868	0.786	84.446	0	0	0	0	0	0	0
WT222(CAA14FCCF874)	3.7	13105	2022-11-29 16:51:37.191	-0.126	0.045	1.022	-16.602	7.141	13	-0.945	0.818	84.529	0	0	0	0	0	0	0
WT222(CAA14FCCF874)	3.7	13105	2022-11-29 16:51:37.191	-0.126	0.045	1.022	-16.602	7.141	13	-1.022	0.857	84.611	0	0	0	0	0	0	0
WT222(CAA14FCCF874)	3.7	13105	2022-11-29 16:51:37.191	-0.126	0.045	1.022	-16.602	7.141	13	-1.099	0.895	84.694	0	0	0	0	0	0	0
WT222(CAA14FCCF874)	3.7	13105	2022-11-29 16:51:37.191	0.004	-0.444	0.91	6.531	-0.549	0.305	-1.06	0.895	84.716	0	0	0	0	0	0	0
WT222(CAA14FCCF874)	3.7	13105	2022-11-29 16:51:37.191	0.004	-0.444	0.91	6.531	-0.549	0.305	-1.033	0.895	84.743	0	0	0	0	0	0	0
WT222(CAA14FCCF874)	3.7	13105	2022-11-29 16:51:37.191	0.004	-0.444	0.91	6.531	-0.549	0.305	-1.005	0.895	84.771	0	0	0	0	0	0	0
WT222(CAA14FCCF874)	3.7	13105	2022-11-29 16:51:37.191	0.004	-0.444	0.91	6.531	-0.549	0.305	-0.983	0.89	84.803	0	0	0	0	0	0	0
WT222(CAA14FCCF874)	3.7	13105	2022-11-29 16:51:37.285	0.062	-0.166	0.978	10.681	-3.54	15.991	-0.934	0.873	84.919	0	0	0	0	0	0	0
WT222(CAA14FCCF874)	3.7	13105	2022-11-29 16:51:37.285	0.062	-0.166	0.978	10.681	-3.54	15.991	-0.89	0.857	85.029	0	0	0	0	0	0	0
WT222(CAA14FCCF874)	3.7	13105	2022-11-29 16:51:37.285	0.062	-0.166	0.978	10.681	-3.54	15.991	-0.851	0.835	85.144	0	0	0	0	0	0	0
WT222(CAA14FCCF874)	3.7	13105	2022-11-29 16:51:37.285	0.062	-0.166	0.978	10.681	-3.54	15.991	-0.807	0.818	85.259	0	0	0	0	0	0	0
WT222(CAA14FCCF874)	3.7	13105	2022-11-29 16:51:37.285	0.055	0.023	0.989	-19.226	0	-4.15	-0.912	0.813	85.265	0	0	0	0	0	0	0
WT222(CAA14FCCF874)	3.7	13105	2022-11-29 16:51:37.285	0.055	0.023	0.989	-19.226	0	-4.15	-1.022	0.813	85.276	0	0	0	0	0	0	0
WT222(CAA14FCCF874)	3.7	13105	2022-11-29 16:51:37.285	0.055	0.023	0.989	-19.226	0	-4.15	-1.126	0.807	85.287	0	0	0	0	0	0	0
WT222(CAA14FCCF874)	3.7	13105	2022-11-29 16:51:37.285	0.055	0.023	0.989	-19.226	0	-4.15	-1.23	0.802	85.292	0	0	0	0	0	0	0
WT222(CAA14FCCF874)	3.7	13105	2022-11-29 16:51:37.378	0.043	-0.259	0.969	-2.747	0.122	5.249	-1.252	0.797	85.347	0	0	0	0	0	0	0
WT222(CAA14FCCF874)	3.7	13105	2022-11-29 16:51:37.378	0.043	-0.259	0.969	-2.747	0.122	5.249	-1.274	0.797	85.408	0	0	0	0	0	0	0
WT222(CAA14FCCF874)	3.7	13105	2022-11-29 16:51:37.378	0.043	-0.259	0.969	-2.747	0.122	5.249	-1.302	0.791	85.468	0	0	0	0	0	0	0
WT222(CAA14FCCF874)	3.7	13105	2022-11-29 16:51:37.378	0.043	-0.259	0.969	-2.747	0.122	5.249	-1.329	0.786	85.523	0	0	0	0	0	0	0
WT222(CAA14FCCF874)	3.7	13105	2022-11-29 16:51:37.378	-0.09	0.411	1.097	6.531	-0.305	-5.005	-1.307	0.78	85.529	0	0	0	0	0	0	0
WT222(CAA14FCCF874)	3.7	13105	2022-11-29 16:51:37.378	-0.09	0.411	1.097	6.531	-0.305	-5.005	-1.28	0.775	85.529	0	0	0	0	0	0	0
WT222(CAA14FCCF874)	3.7	13105	2022-11-29 16:51:37.378	-0.09	0.411	1.097	6.531	-0.305	-5.005	-1.247	0.769	85.523	0	0	0	0	0	0	0
WT222(CAA14FCCF874)	3.7	13105	2022-11-29 16:51:37.378	-0.09	0.411	1.097	6.531	-0.305	-5.005	-1.214	0.769	85.518	0	0	0	0	0	0	0
WT222(CAA14FCCF874)	3.7	13105	2022-11-29 16:51:37.378	-0.054	-0.348	0.903	-4.761	-1.709	5.981	-1.236	0.758	85.567	0	0	0	0	0	0	0
WT222(CAA14FCCF874)	3.7	13105	2022-11-29 16:51:37.378	-0.054	-0.348	0.903	-4.761	-1.709	5.981	-1.263	0.747	85.616	0	0	0	0	0	0	0
WT222(CAA14FCCF874)	3.7	13105	2022-11-29 16:51:37.378	-0.054	-0.348	0.903	-4.761	-1.709	5.981	-1.291	0.742	85.671	0	0	0	0	0	0	0
WT222(CAA14FCCF874)	3.7	13105	2022-11-29 16:51:37.378	-0.054	-0.348	0.903	-4.761	-1.709	5.981	-1.324	0.731	85.732	0	0	0	0	0	0	0
WT222(CAA14FCCF874)	3.7	13105	2022-11-29 16:51:37.378	0.076	0.756	1.191	16.846	-2.808	-4.333	-1.241	0.72	85.726	0	0	0	0	0	0	0
WT222(CAA14FCCF874)	3.7	13105	2022-11-29 16:51:37.378	0.154	1.525	2.411	16.846	-2.808	-4.333	-1.143	0.703	85.715	0	0	0	0	0	0	0
WT222(CAA14FCCF874)	3.7	13105	2022-11-29 16:51:37.378	0.31	3.063	4.85	16.846	-2.808	-4.333	-1.033	0.681	85.677	0	0	0	0	0	0	0
WT222(CAA14FCCF874)	3.7	13105	2022-11-29 16:51:37.378	0.623	6.139	9.729	16.846	-2.808	-4.333	-0.895	0.659	85.627	0	0	0	0	0	0	0
WT222(CAA14FCCF874)	3.7	13105	2022-11-29 16:51:37.534	0.202	-0.288	1.004	-8.057	-0.061	-8.484	-0.89	0.643	85.556	0	0	0	0	0	0	0
WT222(CAA14FCCF874)	3.7	13105	2022-11-29 16:51:37.534	0.202	-0.288	1.004	-8.057	-0.061	-8.484	-0.884	0.632	85.485	0	0	0	0	0	0	0
WT222(CAA14FCCF874)	3.7	13105	2022-11-29 16:51:37.534	0.202	-0.288	1.004	-8.057	-0.061	-8.484	-0.879	0.621	85.419	0	0	0	0	0	0	0
WT222(CAA14FCCF874)	3.7	13105	2022-11-29 16:51:37.534	0.202	-0.288	1.004	-8.057	-0.061	-8.484	-0.879	0.604	85.358	0	0	0	0	0	0	0
WT222(CAA14FCCF874)	3.7	13105	2022-11-29 16:51:37.534	0.037	0.322	1.076	8.179	-0.977	28.87	-0.797	0.593	85.479	0	0	0	0	0	0	0
WT222(CAA14FCCF874)	3.7	13105	2022-11-29 16:51:37.534	0.037	0.322	1.076	8.179	-0.977	28.87	-0.714	0.577	85.6	0	0	0	0	0	0	0
WT222(CAA14FCCF874)	3.7	13105	2022-11-29 16:51:37.534	0.037	0.322	1.076	8.179	-0.977	28.87	-0.632	0.56	85.726	0	0	0	0	0	0	0
WT222(CAA14FCCF874)	3.7	13105	2022-11-29 16:51:37.534	0.037	0.322	1.076	8.179	-0.977	28.87	-0.549	0.544	85.842	0	0	0	0	0	0	0
WT222(CAA14FCCF874)	3.7	13105	2022-11-29 16:51:37.613	-0.062	-0.329	0.865	-10.742	0	-21.362	-0.566	0.533	85.715	0	0	0	0	0	0	0
WT222(CAA14FCCF874)	3.7	13105	2022-11-29 16:51:37.613	-0.062	-0.329	0.865	-10.742	0	-21.362	-0.588	0.522	85.594	0	0	0	0	0	0	0
WT222(CAA14FCCF874)	3.7	13105	2022-11-29 16:51:37.613	-0.062	-0.329	0.865	-10.742	0	-21.362	-0.61	0.511	85.468	0	0	0	0	0	0	0
WT222(CAA14FCCF874)	3.7	13105	2022-11-29 16:51:37.613	-0.062	-0.329	0.865	-10.742	0	-21.362	-0.632	0.505	85.353	0	0	0	0	0	0	0
WT222(CAA14FCCF874)	3.7	13105	2022-11-29 16:51:37.613	-0.041	0.162	1.043	3.235	-0.977	14.282	-0.588	0.489	85.413	0	0	0	0	0	0	0
WT222(CAA14FCCF874)	3.7	13105	2022-11-29 16:51:37.613	-0.041	0.162	1.043	3.235	-0.977	14.282	-0.544	0.478	85.468	0	0	0	0	0	0	0
WT222(CAA14FCCF874)	3.7	13105	2022-11-29 16:51:37.613	-0.041	0.162	1.043	3.235	-0.977	14.282	-0.494	0.472	85.529	0	0	0	0	0	0	0
WT222(CAA14FCCF874)	3.7	13105	2022-11-29 16:51:37.613	-0.041	0.162	1.043	3.235	-0.977	14.282	-0.45	0.461	85.589	0	0	0	0	0	0	0
WT222(CAA14FCCF874)	3.7	13105	2022-11-29 16:51:37.675	0.102	-0.371	0.956	2.869	-0.854	1.404	-0.242	0.456	85.369	0	0	0	0	0	0	0
WT222(CAA14FCCF874)	3.7	13105	2022-11-29 16:51:37.675	0.102	-0.371	0.956	2.869	-0.854	1.404	-0.214	0.45	85.38	0	0	0	0	0	0	0
WT222(CAA14FCCF874)	3.7	13105	2022-11-29 16:51:37.675	0.102	-0.371	0.956	2.869	-0.854	1.404	-0.187	0.445	85.386	0	0	0	0	0	0	0
WT222(CAA14FCCF874)	3.7	13105	2022-11-29 16:51:37.675	0.102	-0.371	0.956	2.869	-0.854	1.404	-0.165	0.434	85.402	0	0	0	0	0	0	0
WT222(CAA14FCCF874)	3.7	13105	2022-11-29 16:51:37.675	-0.171	0.131	1	-2.625	1.526	-5.432	-0.17	0.439	85.38	0	0	0	0	0	0	0
WT222(CAA14FCCF874)	3.7	13105	2022-11-29 16:51:37.675	-0.171	0.131	1	-2.625	1.526	-5.432	-0.17	0.445	85.358	0	0	0	0	0	0	0
WT222(CAA14FCCF874)	3.7	13105	2022-11-29 16:51:37.675	-0.171	0.131	1	-2.625	1.526	-5.432	-0.176	0.456	85.331	0	0	0	0	0	0	0
WT222(CAA14FCCF874)	3.7	13105	2022-11-29 16:51:37.675	-0.074	0.079	1	-6.897	3.479	-33.936	-0.198	0.472	85.166	0	0	0	0	0	0	0
WT222(CAA14FCCF874)	3.7	13105	2022-11-29 16:51:37.706	0.163	-0.157	1.01	-8.606	-0.305	-44.556	-0.132	0.555	84.49	0	0	0	0	0	0	0
WT222(CAA14FCCF874)	3.7	13105	2022-11-29 16:51:37.706	0.163	-0.157	1.01	-8.606	-0.305	-44.556	-0.181	0.544	84.287	0	0	0	0	0	0	0
WT222(CAA14FCCF874)	3.7	13105	2022-11-29 16:51:37.706	0.163	-0.157	1.01	-8.606	-0.305	-44.556	-0.225	0.533	84.084	0	0	0	0	0	0	0
WT222(CAA14FCCF874)	3.7	13105	2022-11-29 16:51:37.706	-0.322	0.311	0.994	-6.226	7.385	-1.038	-0.253	0.566	84.095	0	0	0	0	0	0	0
WT222(CAA14FCCF874)	3.7	13105	2022-11-29 16:51:37.706	-0.322	0.311	0.994	-6.226	7.385	-1.038	-0.286	0.599	84.106	0	0	0	0	0	0	0
WT222(CAA14FCCF874)	3.7	13105	2022-11-29 16:51:37.706	-0.322	0.311	0.994	-6.226	7.385	-1.038	-0.308	0.632	84.111	0	0	0	0	0	0	0
WT222(CAA14FCCF874)	3.7	13105	2022-11-29 16:51:37.706	-0.322	0.311	0.994	-6.226	7.385	-1.038	-0.33	0.676	84.117	0	0	0	0	0	0	0
WT222(CAA14FCCF874)	3.7	13105	2022-11-29 16:51:37.706	0.06	-0.226	1.014	15.991	-6.653	33.63	-0.242	0.643	84.298	0	0	0	0	0	0	0
WT222(CAA14FCCF874)	3.7	13105	2022-11-29 16:51:37.769	0.06	-0.226	1.014	15.991	-6.653	33.63	-0.159	0.61	84.479	0	0	0	0	0	0	0
WT222(CAA14FCCF874)	3.7	13105	2022-11-29 16:51:37.769	0.06	-0.226	1.014	15.991	-6.653	33.63	-0.077	0.577	84.661	0	0	0	0	0	0	0
WT222(CAA14FCCF874)	3.7	13105	2022-11-29 16:51:37.769	0.06	-0.226	1.014	15.991	-6.653	33.63	0	0.544	84.847	0	0	0	0	0	0	0
WT222(CAA14FCCF874)	3.7	13105	2022-11-29 16:51:37.769	0.074	0.224	1.138	2.075	2.136	15.625	0.011	0.555	84.935	0	0	0	0	0	0	0
WT222(CAA14FCCF874)	3.7	13105	2022-11-29 16:51:37.769	0.074	0.224	1.138	2.075	2.136	15.625	0.027	0.56	85.029	0	0	0	0	0	0	0
WT222(CAA14FCCF874)	3.7	13105	2022-11-29 16:51:37.769	0.074	0.224	1.138	2.075	2.136	15.625	0.038	0.571	85.117	0	0	0	0	0	0	0
WT222(CAA14FCCF874)	3.7	13105	2022-11-29 16:51:37.769	0.074	0.224	1.138	2.075	2.136	15.625	0.06	0.577	85.204	0	0	0	0	0	0	0
WT222(CAA14FCCF874)	3.7	13105	2022-11-29 16:51:37.769	-0.083	0.144	1.031	-2.808	1.099	8.606	0.049	0.582	85.254	0	0	0	0	0	0	0
WT222(CAA14FCCF874)	3.7	13105	2022-11-29 16:51:37.800	-0.001	0.178	1.01	9.216	0.427	-8.118	0.396	0.588	84.941	0	0	0	0	0	0	0
WT222(CAA14FCCF874)	3.7	13105	2022-11-29 16:51:37.800	-0.001	0.178	1.01	9.216	0.427	-8.118	0.45	0.588	84.902	0	0	0	0	0	0	0
WT222(CAA14FCCF874)	3.7	13105	2022-11-29 16:51:37.800	-0.001	0.178	1.01	9.216	0.427	-8.118	0.511	0.593	84.858	0	0	0	0	0	0	0
WT222(CAA14FCCF874)	3.7	13105	2022-11-29 16:51:37.800	-0.064	-0.014	0.929	-6.287	-3.906	-50.354	0.483	0.577	84.611	0	0	0	0	0	0	0
WT222(CAA14FCCF874)	3.7	13105	2022-11-29 16:51:37.800	-0.064	-0.014	0.929	-6.287	-3.906	-50.354	0.461	0.56	84.364	0	0	0	0	0	0	0
WT222(CAA14FCCF874)	3.7	13105	2022-11-29 16:51:37.800	-0.064	-0.014	0.929	-6.287	-3.906	-50.354	0.439	0.549	84.117	0	0	0	0	0	0	0
WT222(CAA14FCCF874)	3.7	13105	2022-11-29 16:51:37.800	-0.064	-0.014	0.929	-6.287	-3.906	-50.354	0.412	0.533	83.87	0	0	0	0	0	0	0
WT222(CAA14FCCF874)	3.7	13105	2022-11-29 16:51:37.800	-0.016	-0.048	1.007	2.014	-4.272	46.143	0.434	0.511	84.106	0	0	0	0	0	0	0
WT222(CAA14FCCF874)	3.7	13105	2022-11-29 16:51:37.831	-0.117	0.288	1.038	-3.906	3.174	-11.414	0.396	0.472	84.161	0	0	0	0	0	0	0
WT222(CAA14FCCF874)	3.7	13105	2022-11-29 16:51:37.831	-0.117	0.288	1.038	-3.906	3.174	-11.414	0.385	0.494	84.111	0	0	0	0	0	0	0
WT222(CAA14FCCF874)	3.7	13105	2022-11-29 16:51:37.831	-0.117	0.288	1.038	-3.906	3.174	-11.414	0.374	0.516	84.056	0	0	0	0	0	0	0
WT222(CAA14FCCF874)	3.7	13105	2022-11-29 16:51:37.831	-0.081	-0.267	0.96	9.094	-2.991	8.667	0.428	0.505	84.106	0	0	0	0	0	0	0
WT222(CAA14FCCF874)	3.7	13105	2022-11-29 16:51:37.831	-0.081	-0.267	0.96	9.094	-2.991	8.667	0.483	0.494	84.161	0	0	0	0	0	0	0
WT222(CAA14FCCF874)	3.7	13105	2022-11-29 16:51:37.831	-0.081	-0.267	0.96	9.094	-2.991	8.667	0.533	0.483	84.216	0	0	0	0	0	0	0
WT222(CAA14FCCF874)	3.7	13105	2022-11-29 16:51:37.831	-0.081	-0.267	0.96	9.094	-2.991	8.667	0.577	0.472	84.271	0	0	0	0	0	0	0
WT222(CAA14FCCF874)	3.7	13105	2022-11-29 16:51:37.831	-0.015	0.144	1.053	5.981	-2.319	34.424	0.61	0.467	84.457	0	0	0	0	0	0	0
WT222(CAA14FCCF874)	3.7	13105	2022-11-29 16:51:37.941	-0.015	0.144	1.053	5.981	-2.319	34.424	0.643	0.456	84.639	0	0	0	0	0	0	0
WT222(CAA14FCCF874)	3.7	13105	2022-11-29 16:51:37.941	-0.015	0.144	1.053	5.981	-2.319	34.424	0.676	0.45	84.82	0	0	0	0	0	0	0
WT222(CAA14FCCF874)	3.7	13105	2022-11-29 16:51:37.941	-0.015	0.144	1.053	5.981	-2.319	34.424	0.714	0.439	85.001	0	0	0	0	0	0	0
WT222(CAA14FCCF874)	3.7	13105	2022-11-29 16:51:37.941	0.124	0.011	1.048	5.493	0.183	16.785	0.747	0.445	85.089	0	0	0	0	0	0	0
WT222(CAA14FCCF874)	3.7	13105	2022-11-29 16:51:37.941	0.124	0.011	1.048	5.493	0.183	16.785	0.775	0.445	85.182	0	0	0	0	0	0	0
WT222(CAA14FCCF874)	3.7	13105	2022-11-29 16:51:37.941	0.124	0.011	1.048	5.493	0.183	16.785	0.807	0.445	85.276	0	0	0	0	0	0	0
WT222(CAA14FCCF874)	3.7	13105	2022-11-29 16:51:37.941	0.124	0.011	1.048	5.493	0.183	16.785	0.84	0.445	85.364	0	0	0	0	0	0	0
WT222(CAA14FCCF874)	3.7	13105	2022-11-29 16:51:37.941	0.082	0.388	1.093	-1.16	-0.793	-3.052	0.84	0.439	85.358	0	0	0	0	0	0	0
WT222(CAA14FCCF874)	3.7	13105	2022-11-29 16:51:37.956	0.082	0.388	1.093	-1.16	-0.793	-3.052	0.84	0.434	85.342	0	0	0	0	0	0	0
WT222(CAA14FCCF874)	3.7	13105	2022-11-29 16:51:37.956	0.082	0.388	1.093	-1.16	-0.793	-3.052	0.846	0.428	85.325	0	0	0	0	0	0	0
WT222(CAA14FCCF874)	3.7	13105	2022-11-29 16:51:37.956	-0.132	-0.107	0.984	-0.061	1.221	-1.221	0.857	0.434	85.32	0	0	0	0	0	0	0
WT222(CAA14FCCF874)	3.7	13105	2022-11-29 16:51:37.956	-0.132	-0.107	0.984	-0.061	1.221	-1.221	0.862	0.439	85.32	0	0	0	0	0	0	0
WT222(CAA14FCCF874)	3.7	13105	2022-11-29 16:51:37.956	-0.132	-0.107	0.984	-0.061	1.221	-1.221	0.868	0.45	85.314	0	0	0	0	0	0	0
WT222(CAA14FCCF874)	3.7	13105	2022-11-29 16:51:37.956	-0.132	-0.107	0.984	-0.061	1.221	-1.221	0.873	0.456	85.314	0	0	0	0	0	0	0
WT222(CAA14FCCF874)	3.7	13105	2022-11-29 16:51:37.956	0.036	-0.009	1.008	-0.732	0.061	2.625	0.879	0.456	85.331	0	0	0	0	0	0	0
WT222(CAA14FCCF874)	3.7	13105	2022-11-29 16:51:37.956	0.036	-0.009	1.008	-0.732	0.061	2.625	0.879	0.461	85.353	0	0	0	0	0	0	0
WT222(CAA14FCCF874)	3.7	13105	2022-11-29 16:51:37.972	0.194	-0.123	1.002	2.075	-2.258	-10.62	0.983	0.417	85.084	0	0	0	0	0	0	0
WT222(CAA14FCCF874)	3.7	13105	2022-11-29 16:51:37.972	0.194	-0.123	1.002	2.075	-2.258	-10.62	0.994	0.401	85.045	0	0	0	0	0	0	0
WT222(CAA14FCCF874)	3.7	13105	2022-11-29 16:51:37.972	-0.122	-0.039	0.99	-1.831	2.38	24.902	0.989	0.406	85.177	0	0	0	0	0	0	0
WT222(CAA14FCCF874)	3.7	13105	2022-11-29 16:51:37.972	-0.122	-0.039	0.99	-1.831	2.38	24.902	0.978	0.417	85.314	0	0	0	0	0	0	0
WT222(CAA14FCCF874)	3.7	13105	2022-11-29 16:51:37.972	-0.122	-0.039	0.99	-1.831	2.38	24.902	0.967	0.423	85.446	0	0	0	0	0	0	0
WT222(CAA14FCCF874)	3.7	13105	2022-11-29 16:51:37.972	-0.122	-0.039	0.99	-1.831	2.38	24.902	0.961	0.434	85.583	0	0	0	0	0	0	0
WT222(CAA14FCCF874)	3.7	13105	2022-11-29 16:51:37.972	-0.162	0.079	0.999	2.441	-1.831	13.916	0.972	0.423	85.66	0	0	0	0	0	0	0
WT222(CAA14FCCF874)	3.7	13105	2022-11-29 16:51:37.972	-0.162	0.079	0.999	2.441	-1.831	13.916	0.983	0.417	85.743	0	0	0	0	0	0	0
WT222(CAA14FCCF874)	3.7	13105	2022-11-29 16:51:38.066	-0.162	0.079	0.999	2.441	-1.831	13.916	1	0.412	85.82	0	0	0	0	0	0	0
WT222(CAA14FCCF874)	3.7	13105	2022-11-29 16:51:38.066	-0.162	0.079	0.999	2.441	-1.831	13.916	1.011	0.406	85.897	0	0	0	0	0	0	0
WT222(CAA14FCCF874)	3.7	13105	2022-11-29 16:51:38.066	0.072	-0.066	0.992	-5.31	1.465	-26.123	0.983	0.417	85.77	0	0	0	0	0	0	0
WT222(CAA14FCCF874)	3.7	13105	2022-11-29 16:51:38.066	0.072	-0.066	0.992	-5.31	1.465	-26.123	0.956	0.434	85.649	0	0	0	0	0	0	0
WT222(CAA14FCCF874)	3.7	13105	2022-11-29 16:51:38.066	0.072	-0.066	0.992	-5.31	1.465	-26.123	0.928	0.445	85.534	0	0	0	0	0	0	0
WT222(CAA14FCCF874)	3.7	13105	2022-11-29 16:51:38.066	0.072	-0.066	0.992	-5.31	1.465	-26.123	0.901	0.456	85.413	0	0	0	0	0	0	0
WT222(CAA14FCCF874)	3.7	13105	2022-11-29 16:51:38.066	0.074	-0.099	0.998	1.343	1.587	13.428	0.901	0.461	85.49	0	0	0	0	0	0	0
WT222(CAA14FCCF874)	3.7	13105	2022-11-29 16:51:38.066	0.074	-0.099	0.998	1.343	1.587	13.428	0.906	0.467	85.573	0	0	0	0	0	0	0
WT222(CAA14FCCF874)	3.7	13105	2022-11-29 16:51:38.097	0.074	-0.099	0.998	1.343	1.587	13.428	0.912	0.472	85.655	0	0	0	0	0	0	0
WT222(CAA14FCCF874)	3.7	13105	2022-11-29 16:51:38.097	0.074	-0.099	0.998	1.343	1.587	13.428	0.912	0.478	85.737	0	0	0	0	0	0	0
WT222(CAA14FCCF874)	3.7	13105	2022-11-29 16:51:38.097	-0.082	0.037	0.999	3.174	-0.488	16.235	0.923	0.478	85.831	0	0	0	0	0	0	0
WT222(CAA14FCCF874)	3.7	13105	2022-11-29 16:51:38.097	-0.082	0.037	0.999	3.174	-0.488	16.235	0.934	0.472	85.924	0	0	0	0	0	0	0
WT222(CAA14FCCF874)	3.7	13105	2022-11-29 16:51:38.097	-0.082	0.037	0.999	3.174	-0.488	16.235	0.95	0.467	86.017	0	0	0	0	0	0	0
WT222(CAA14FCCF874)	3.7	13105	2022-11-29 16:51:38.097	-0.082	0.037	0.999	3.174	-0.488	16.235	0.961	0.467	86.111	0	0	0	0	0	0	0
WT222(CAA14FCCF874)	3.7	13105	2022-11-29 16:51:38.097	-0.355	0.339	1.094	-3.601	4.272	-15.32	0.945	0.494	86.039	0	0	0	0	0	0	0
WT222(CAA14FCCF874)	3.7	13105	2022-11-29 16:51:38.097	-0.355	0.339	1.094	-3.601	4.272	-15.32	0.928	0.522	85.974	0	0	0	0	0	0	0
WT222(CAA14FCCF874)	3.7	13105	2022-11-29 16:51:38.128	0.11	-0.287	0.92	7.141	-0.427	24.231	1.055	0.637	85.441	0	0	0	0	0	0	0
WT222(CAA14FCCF874)	3.7	13105	2022-11-29 16:51:38.128	0.11	-0.287	0.92	7.141	-0.427	24.231	1.082	0.632	85.583	0	0	0	0	0	0	0
WT222(CAA14FCCF874)	3.7	13105	2022-11-29 16:51:38.128	0.006	0.192	1.047	3.601	0.183	33.264	1.093	0.632	85.765	0	0	0	0	0	0	0

## Sheet: 14Hz
设备名称	电压	版本	片上时间	加速度X(g)	加速度Y(g)	加速度Z(g)	角速度X(°/s)	角速度Y(°/s)	角速度Z(°/s)	角度X(°)	角度Y(°)	角度Z(°)	磁场X	磁场Y	磁场Z	四元数0	四元数1	四元数2	四元数3	状态
WT222(CAA14FCCF874)	3.72	13105	2022-11-29 16:57:23.520	0.043	0.019	0.985	1.831	0.793	1.099	2.159	-3.999	89.863	0	0	0	0	0	0	0
WT222(CAA14FCCF874)	3.72	13105	2022-11-29 16:57:23.520	0.043	0.019	0.985	1.831	0.793	1.099	2.17	-3.994	89.835	0	0	0	0	0	0	0
WT222(CAA14FCCF874)	3.72	13105	2022-11-29 16:57:23.520	0.043	0.019	0.985	1.831	0.793	1.099	2.175	-3.988	89.808	0	0	0	0	0	0	0
WT222(CAA14FCCF874)	3.72	13105	2022-11-29 16:57:23.520	0.083	0.062	0.986	2.136	0.305	-2.441	2.186	-3.983	89.758	0	0	0	0	0	0	0
WT222(CAA14FCCF874)	3.72	13105	2022-11-29 16:57:23.520	0.083	0.062	0.986	2.136	0.305	-2.441	2.197	-3.977	89.714	0	0	0	0	0	0	0
WT222(CAA14FCCF874)	3.72	13105	2022-11-29 16:57:23.520	0.083	0.062	0.986	2.136	0.305	-2.441	2.208	-3.977	89.665	0	0	0	0	0	0	0
WT222(CAA14FCCF874)	3.72	13105	2022-11-29 16:57:23.583	0.083	0.062	0.986	2.136	0.305	-2.441	2.219	-3.972	89.615	0	0	0	0	0	0	0
WT222(CAA14FCCF874)	3.72	13105	2022-11-29 16:57:23.583	0.123	-0.014	0.979	0.61	-0.671	-0.671	2.225	-3.972	89.583	0	0	0	0	0	0	0
WT222(CAA14FCCF874)	3.72	13105	2022-11-29 16:57:23.583	0.123	-0.014	0.979	0.61	-0.671	-0.671	2.225	-3.977	89.544	0	0	0	0	0	0	0
WT222(CAA14FCCF874)	3.72	13105	2022-11-29 16:57:23.583	0.123	-0.014	0.979	0.61	-0.671	-0.671	2.225	-3.977	89.506	0	0	0	0	0	0	0
WT222(CAA14FCCF874)	3.72	13105	2022-11-29 16:57:23.583	0.123	-0.014	0.979	0.61	-0.671	-0.671	2.23	-3.983	89.467	0	0	0	0	0	0	0
WT222(CAA14FCCF874)	3.72	13105	2022-11-29 16:57:23.583	0.008	0.053	1.002	-4.7	2.747	5.127	2.203	-3.972	89.462	0	0	0	0	0	0	0
WT222(CAA14FCCF874)	3.72	13105	2022-11-29 16:57:23.583	0.008	0.053	1.002	-4.7	2.747	5.127	2.175	-3.955	89.456	0	0	0	0	0	0	0
WT222(CAA14FCCF874)	3.72	13105	2022-11-29 16:57:23.583	0.008	0.053	1.002	-4.7	2.747	5.127	2.148	-3.944	89.445	0	0	0	0	0	0	0
WT222(CAA14FCCF874)	3.72	13105	2022-11-29 16:57:23.598	0.008	0.053	1.002	-4.7	2.747	5.127	2.12	-3.928	89.44	0	0	0	0	0	0	0
WT222(CAA14FCCF874)	3.72	13105	2022-11-29 16:57:23.598	0.146	0.056	0.979	1.038	-1.465	0.671	2.126	-3.933	89.407	0	0	0	0	0	0	0
WT222(CAA14FCCF874)	3.72	13105	2022-11-29 16:57:23.598	0.146	0.056	0.979	1.038	-1.465	0.671	2.131	-3.944	89.379	0	0	0	0	0	0	0
WT222(CAA14FCCF874)	3.72	13105	2022-11-29 16:57:23.598	0.146	0.056	0.979	1.038	-1.465	0.671	2.137	-3.95	89.346	0	0	0	0	0	0	0
WT222(CAA14FCCF874)	3.72	13105	2022-11-29 16:57:23.598	0.146	0.056	0.979	1.038	-1.465	0.671	2.142	-3.961	89.313	0	0	0	0	0	0	0
WT222(CAA14FCCF874)	3.72	13105	2022-11-29 16:57:23.598	0.056	-0.225	1.109	5.554	0.427	-1.16	2.164	-3.961	89.275	0	0	0	0	0	0	0
WT222(CAA14FCCF874)	3.72	13105	2022-11-29 16:57:23.598	0.056	-0.225	1.109	5.554	0.427	-1.16	2.186	-3.955	89.242	0	0	0	0	0	0	0
WT222(CAA14FCCF874)	3.72	13105	2022-11-29 16:57:23.598	0.056	-0.225	1.109	5.554	0.427	-1.16	2.208	-3.955	89.203	0	0	0	0	0	0	0
WT222(CAA14FCCF874)	3.72	13105	2022-11-29 16:57:23.645	0.056	-0.225	1.109	5.554	0.427	-1.16	2.23	-3.95	89.171	0	0	0	0	0	0	0
WT222(CAA14FCCF874)	3.72	13105	2022-11-29 16:57:23.645	0.084	0.281	0.789	0.854	2.563	-0.671	2.225	-3.939	89.138	0	0	0	0	0	0	0
WT222(CAA14FCCF874)	3.72	13105	2022-11-29 16:57:23.645	0.084	0.281	0.789	0.854	2.563	-0.671	2.23	-3.928	89.105	0	0	0	0	0	0	0
WT222(CAA14FCCF874)	3.72	13105	2022-11-29 16:57:23.645	0.084	0.281	0.789	0.854	2.563	-0.671	2.23	-3.911	89.066	0	0	0	0	0	0	0
WT222(CAA14FCCF874)	3.72	13105	2022-11-29 16:57:23.645	0.084	0.281	0.789	0.854	2.563	-0.671	2.236	-3.9	89.033	0	0	0	0	0	0	0
WT222(CAA14FCCF874)	3.72	13105	2022-11-29 16:57:23.645	0.064	0.053	1.132	-2.075	-1.953	0	2.225	-3.911	88.995	0	0	0	0	0	0	0
WT222(CAA14FCCF874)	3.72	13105	2022-11-29 16:57:23.645	0.064	0.053	1.132	-2.075	-1.953	0	2.219	-3.922	88.962	0	0	0	0	0	0	0
WT222(CAA14FCCF874)	3.72	13105	2022-11-29 16:57:23.645	0.064	0.053	1.132	-2.075	-1.953	0	2.208	-3.933	88.929	0	0	0	0	0	0	0
WT222(CAA14FCCF874)	3.72	13105	2022-11-29 16:57:23.661	0.064	0.053	1.132	-2.075	-1.953	0	2.197	-3.944	88.896	0	0	0	0	0	0	0
WT222(CAA14FCCF874)	3.72	13105	2022-11-29 16:57:23.661	-0.015	-0.064	1.029	2.563	0	5.615	2.208	-3.944	88.89	0	0	0	0	0	0	0
WT222(CAA14FCCF874)	3.72	13105	2022-11-29 16:57:23.661	-0.015	-0.064	1.029	2.563	0	5.615	2.219	-3.944	88.885	0	0	0	0	0	0	0
WT222(CAA14FCCF874)	3.72	13105	2022-11-29 16:57:23.661	-0.015	-0.064	1.029	2.563	0	5.615	2.23	-3.944	88.879	0	0	0	0	0	0	0
WT222(CAA14FCCF874)	3.72	13105	2022-11-29 16:57:23.661	-0.015	-0.064	1.029	2.563	0	5.615	2.236	-3.944	88.874	0	0	0	0	0	0	0
WT222(CAA14FCCF874)	3.72	13105	2022-11-29 16:57:23.661	0.099	0.059	0.937	-5.31	-0.366	-6.531	2.208	-3.944	88.813	0	0	0	0	0	0	0
WT222(CAA14FCCF874)	3.72	13105	2022-11-29 16:57:23.661	0.099	0.059	0.937	-5.31	-0.366	-6.531	2.186	-3.944	88.748	0	0	0	0	0	0	0
WT222(CAA14FCCF874)	3.72	13105	2022-11-29 16:57:23.661	0.099	0.059	0.937	-5.31	-0.366	-6.531	2.159	-3.939	88.682	0	0	0	0	0	0	0
WT222(CAA14FCCF874)	3.72	13105	2022-11-29 16:57:23.723	0.099	0.059	0.937	-5.31	-0.366	-6.531	2.131	-3.939	88.616	0	0	0	0	0	0	0
WT222(CAA14FCCF874)	3.72	13105	2022-11-29 16:57:23.723	0.093	-0.028	1.032	1.648	0.061	1.465	2.137	-3.939	88.594	0	0	0	0	0	0	0
WT222(CAA14FCCF874)	3.72	13105	2022-11-29 16:57:23.723	0.093	-0.028	1.032	1.648	0.061	1.465	2.142	-3.939	88.566	0	0	0	0	0	0	0
WT222(CAA14FCCF874)	3.72	13105	2022-11-29 16:57:23.723	0.093	-0.028	1.032	1.648	0.061	1.465	2.148	-3.939	88.544	0	0	0	0	0	0	0
WT222(CAA14FCCF874)	3.72	13105	2022-11-29 16:57:23.723	0.093	-0.028	1.032	1.648	0.061	1.465	2.153	-3.939	88.522	0	0	0	0	0	0	0
WT222(CAA14FCCF874)	3.72	13105	2022-11-29 16:57:23.723	0.069	0.083	1.063	7.629	0.122	3.174	2.186	-3.939	88.506	0	0	0	0	0	0	0
WT222(CAA14FCCF874)	3.72	13105	2022-11-29 16:57:23.723	0.069	0.083	1.063	7.629	0.122	3.174	2.225	-3.939	88.495	0	0	0	0	0	0	0
WT222(CAA14FCCF874)	3.72	13105	2022-11-29 16:57:23.723	0.069	0.083	1.063	7.629	0.122	3.174	2.258	-3.939	88.478	0	0	0	0	0	0	0
WT222(CAA14FCCF874)	3.72	13105	2022-11-29 16:57:23.755	0.069	0.083	1.063	7.629	0.122	3.174	2.296	-3.939	88.462	0	0	0	0	0	0	0
WT222(CAA14FCCF874)	3.72	13105	2022-11-29 16:57:23.755	0.007	0.131	0.963	-3.906	-1.343	-3.845	2.274	-3.944	88.412	0	0	0	0	0	0	0
WT222(CAA14FCCF874)	3.72	13105	2022-11-29 16:57:23.755	0.007	0.131	0.963	-3.906	-1.343	-3.845	2.258	-3.95	88.358	0	0	0	0	0	0	0
WT222(CAA14FCCF874)	3.72	13105	2022-11-29 16:57:23.755	0.007	0.131	0.963	-3.906	-1.343	-3.845	2.241	-3.955	88.308	0	0	0	0	0	0	0
WT222(CAA14FCCF874)	3.72	13105	2022-11-29 16:57:23.755	0.062	-0.064	0.989	-9.583	-0.488	1.892	2.192	-3.955	88.281	0	0	0	0	0	0	0
WT222(CAA14FCCF874)	3.72	13105	2022-11-29 16:57:23.755	0.062	-0.064	0.989	-9.583	-0.488	1.892	2.142	-3.955	88.259	0	0	0	0	0	0	0
WT222(CAA14FCCF874)	3.72	13105	2022-11-29 16:57:23.755	0.062	-0.064	0.989	-9.583	-0.488	1.892	2.093	-3.955	88.237	0	0	0	0	0	0	0
WT222(CAA14FCCF874)	3.72	13105	2022-11-29 16:57:23.755	0.062	-0.064	0.989	-9.583	-0.488	1.892	2.043	-3.961	88.22	0	0	0	0	0	0	0
WT222(CAA14FCCF874)	3.72	13105	2022-11-29 16:57:23.786	0.008	-0.026	0.822	12.329	2.075	-1.343	2.104	-3.944	88.182	0	0	0	0	0	0	0
WT222(CAA14FCCF874)	3.72	13105	2022-11-29 16:57:23.786	0.008	-0.026	0.822	12.329	2.075	-1.343	2.164	-3.933	88.143	0	0	0	0	0	0	0
WT222(CAA14FCCF874)	3.72	13105	2022-11-29 16:57:23.786	0.008	-0.026	0.822	12.329	2.075	-1.343	2.219	-3.917	88.11	0	0	0	0	0	0	0
WT222(CAA14FCCF874)	3.72	13105	2022-11-29 16:57:23.786	0.008	-0.026	0.822	12.329	2.075	-1.343	2.28	-3.906	88.072	0	0	0	0	0	0	0
WT222(CAA14FCCF874)	3.72	13105	2022-11-29 16:57:23.786	0.079	0.057	1.094	4.639	-0.61	0.366	2.302	-3.906	88.044	0	0	0	0	0	0	0
WT222(CAA14FCCF874)	3.72	13105	2022-11-29 16:57:23.786	0.079	0.057	1.094	4.639	-0.61	0.366	2.318	-3.906	88.017	0	0	0	0	0	0	0
WT222(CAA14FCCF874)	3.72	13105	2022-11-29 16:57:23.786	0.079	0.057	1.094	4.639	-0.61	0.366	2.34	-3.906	87.99	0	0	0	0	0	0	0
WT222(CAA14FCCF874)	3.72	13105	2022-11-29 16:57:23.786	0.079	0.057	1.094	4.639	-0.61	0.366	2.357	-3.906	87.962	0	0	0	0	0	0	0
WT222(CAA14FCCF874)	3.72	13105	2022-11-29 16:57:23.848	0.087	0.054	1.166	-2.441	1.648	1.892	2.346	-3.9	87.94	0	0	0	0	0	0	0
WT222(CAA14FCCF874)	3.72	13105	2022-11-29 16:57:23.848	0.087	0.054	1.166	-2.441	1.648	1.892	2.329	-3.889	87.918	0	0	0	0	0	0	0
WT222(CAA14FCCF874)	3.72	13105	2022-11-29 16:57:23.848	0.087	0.054	1.166	-2.441	1.648	1.892	2.313	-3.878	87.902	0	0	0	0	0	0	0
WT222(CAA14FCCF874)	3.72	13105	2022-11-29 16:57:23.848	0.087	0.054	1.166	-2.441	1.648	1.892	2.296	-3.867	87.88	0	0	0	0	0	0	0
WT222(CAA14FCCF874)	3.72	13105	2022-11-29 16:57:23.848	-0.079	-0.076	0.889	-8.545	3.235	7.69	2.252	-3.851	87.891	0	0	0	0	0	0	0
WT222(CAA14FCCF874)	3.72	13105	2022-11-29 16:57:23.848	-0.079	-0.076	0.889	-8.545	3.235	7.69	2.203	-3.834	87.896	0	0	0	0	0	0	0
WT222(CAA14FCCF874)	3.72	13105	2022-11-29 16:57:23.848	-0.079	-0.076	0.889	-8.545	3.235	7.69	2.153	-3.812	87.907	0	0	0	0	0	0	0
WT222(CAA14FCCF874)	3.72	13105	2022-11-29 16:57:23.848	-0.079	-0.076	0.889	-8.545	3.235	7.69	2.104	-3.796	87.918	0	0	0	0	0	0	0
WT222(CAA14FCCF874)	3.72	13105	2022-11-29 16:57:23.879	0.092	0.033	0.906	7.996	0.427	-0.427	2.137	-3.785	87.885	0	0	0	0	0	0	0
WT222(CAA14FCCF874)	3.72	13105	2022-11-29 16:57:23.879	0.092	0.033	0.906	7.996	0.427	-0.427	2.175	-3.779	87.858	0	0	0	0	0	0	0
WT222(CAA14FCCF874)	3.72	13105	2022-11-29 16:57:23.879	0.092	0.033	0.906	7.996	0.427	-0.427	2.214	-3.774	87.825	0	0	0	0	0	0	0
WT222(CAA14FCCF874)	3.72	13105	2022-11-29 16:57:23.879	0.092	0.033	0.906	7.996	0.427	-0.427	2.247	-3.768	87.792	0	0	0	0	0	0	0
WT222(CAA14FCCF874)	3.72	13105	2022-11-29 16:57:23.879	0.038	0.133	0.988	3.967	5.554	-6.226	2.269	-3.735	87.731	0	0	0	0	0	0	0
WT222(CAA14FCCF874)	3.72	13105	2022-11-29 16:57:23.879	0.038	0.133	0.988	3.967	5.554	-6.226	2.285	-3.702	87.671	0	0	0	0	0	0	0
WT222(CAA14FCCF874)	3.72	13105	2022-11-29 16:57:23.879	0.038	0.133	0.988	3.967	5.554	-6.226	2.307	-3.669	87.61	0	0	0	0	0	0	0
WT222(CAA14FCCF874)	3.72	13105	2022-11-29 16:57:23.879	0.038	0.133	0.988	3.967	5.554	-6.226	2.329	-3.636	87.55	0	0	0	0	0	0	0
WT222(CAA14FCCF874)	3.72	13105	2022-11-29 16:57:23.911	-0.035	-0.352	0.862	-17.456	-2.441	8.545	2.236	-3.647	87.561	0	0	0	0	0	0	0
WT222(CAA14FCCF874)	3.72	13105	2022-11-29 16:57:23.911	-0.035	-0.352	0.862	-17.456	-2.441	8.545	2.137	-3.658	87.578	0	0	0	0	0	0	0
WT222(CAA14FCCF874)	3.72	13105	2022-11-29 16:57:23.911	-0.035	-0.352	0.862	-17.456	-2.441	8.545	2.038	-3.664	87.594	0	0	0	0	0	0	0
WT222(CAA14FCCF874)	3.72	13105	2022-11-29 16:57:23.911	-0.035	-0.352	0.862	-17.456	-2.441	8.545	1.939	-3.675	87.61	0	0	0	0	0	0	0
WT222(CAA14FCCF874)	3.72	13105	2022-11-29 16:57:23.911	0.177	0.415	1.209	9.827	9.766	-26.611	1.989	-3.615	87.451	0	0	0	0	0	0	0
WT222(CAA14FCCF874)	3.72	13105	2022-11-29 16:57:23.911	0.177	0.415	1.209	9.827	9.766	-26.611	2.038	-3.56	87.292	0	0	0	0	0	0	0
WT222(CAA14FCCF874)	3.72	13105	2022-11-29 16:57:23.911	0.177	0.415	1.209	9.827	9.766	-26.611	2.098	-3.505	87.133	0	0	0	0	0	0	0
WT222(CAA14FCCF874)	3.72	13105	2022-11-29 16:57:23.911	0.177	0.415	1.209	9.827	9.766	-26.611	2.153	-3.45	86.968	0	0	0	0	0	0	0
WT222(CAA14FCCF874)	3.72	13105	2022-11-29 16:57:23.973	0.034	-0.077	0.927	3.906	-5.371	6.836	2.175	-3.477	86.973	0	0	0	0	0	0	0
WT222(CAA14FCCF874)	3.72	13105	2022-11-29 16:57:23.973	0.034	-0.077	0.927	3.906	-5.371	6.836	2.192	-3.505	86.973	0	0	0	0	0	0	0
WT222(CAA14FCCF874)	3.72	13105	2022-11-29 16:57:23.973	0.034	-0.077	0.927	3.906	-5.371	6.836	2.208	-3.527	86.979	0	0	0	0	0	0	0
WT222(CAA14FCCF874)	3.72	13105	2022-11-29 16:57:23.973	0.034	-0.077	0.927	3.906	-5.371	6.836	2.219	-3.554	86.979	0	0	0	0	0	0	0
WT222(CAA14FCCF874)	3.72	13105	2022-11-29 16:57:23.973	0.09	0.159	1.016	2.38	0.061	-14.221	2.236	-3.554	86.88	0	0	0	0	0	0	0
WT222(CAA14FCCF874)	3.72	13105	2022-11-29 16:57:23.973	0.09	0.159	1.016	2.38	0.061	-14.221	2.252	-3.549	86.776	0	0	0	0	0	0	0
WT222(CAA14FCCF874)	3.72	13105	2022-11-29 16:57:23.973	0.09	0.159	1.016	2.38	0.061	-14.221	2.269	-3.543	86.671	0	0	0	0	0	0	0
WT222(CAA14FCCF874)	3.72	13105	2022-11-29 16:57:23.973	0.09	0.159	1.016	2.38	0.061	-14.221	2.285	-3.543	86.572	0	0	0	0	0	0	0
WT222(CAA14FCCF874)	3.72	13105	2022-11-29 16:57:23.989	0.067	0.32	1.032	-6.47	-4.517	-33.569	2.269	-3.554	86.369	0	0	0	0	0	0	0
WT222(CAA14FCCF874)	3.72	13105	2022-11-29 16:57:23.989	0.067	0.32	1.032	-6.47	-4.517	-33.569	2.252	-3.571	86.166	0	0	0	0	0	0	0
WT222(CAA14FCCF874)	3.72	13105	2022-11-29 16:57:23.989	0.067	0.32	1.032	-6.47	-4.517	-33.569	2.241	-3.587	85.963	0	0	0	0	0	0	0
WT222(CAA14FCCF874)	3.72	13105	2022-11-29 16:57:23.989	0.067	0.32	1.032	-6.47	-4.517	-33.569	2.23	-3.604	85.754	0	0	0	0	0	0	0
WT222(CAA14FCCF874)	3.72	13105	2022-11-29 16:57:23.989	0.456	-1.46	0.793	-29.785	-0.305	26.306	2.071	-3.615	85.858	0	0	0	0	0	0	0
WT222(CAA14FCCF874)	3.72	13105	2022-11-29 16:57:23.989	0.915	-2.908	1.615	-29.785	-0.305	26.306	1.884	-3.631	85.979	0	0	0	0	0	0	0
WT222(CAA14FCCF874)	3.72	13105	2022-11-29 16:57:23.989	1.832	-5.802	3.259	-29.785	-0.305	26.306	1.664	-3.658	86.127	0	0	0	0	0	0	0
WT222(CAA14FCCF874)	3.72	13105	2022-11-29 16:57:23.989	3.666	-11.592	6.546	-29.785	-0.305	26.306	1.406	-3.702	86.292	0	0	0	0	0	0	0
WT222(CAA14FCCF874)	3.72	13105	2022-11-29 16:57:24.020	0.025	0.235	1.115	19.897	8.85	30.151	1.401	-3.697	86.479	0	0	0	0	0	0	0
WT222(CAA14FCCF874)	3.72	13105	2022-11-29 16:57:24.020	0.025	0.235	1.115	19.897	8.85	30.151	1.395	-3.691	86.666	0	0	0	0	0	0	0
WT222(CAA14FCCF874)	3.72	13105	2022-11-29 16:57:24.020	0.025	0.235	1.115	19.897	8.85	30.151	1.395	-3.686	86.847	0	0	0	0	0	0	0
WT222(CAA14FCCF874)	3.72	13105	2022-11-29 16:57:24.020	0.025	0.235	1.115	19.897	8.85	30.151	1.395	-3.68	87.023	0	0	0	0	0	0	0
WT222(CAA14FCCF874)	3.72	13105	2022-11-29 16:57:24.020	0.14	0.002	0.987	10.681	2.93	-10.681	1.368	-3.691	86.995	0	0	0	0	0	0	0
WT222(CAA14FCCF874)	3.72	13105	2022-11-29 16:57:24.020	0.14	0.002	0.987	10.681	2.93	-10.681	1.346	-3.708	86.962	0	0	0	0	0	0	0
WT222(CAA14FCCF874)	3.72	13105	2022-11-29 16:57:24.020	0.14	0.002	0.987	10.681	2.93	-10.681	1.324	-3.719	86.935	0	0	0	0	0	0	0
WT222(CAA14FCCF874)	3.72	13105	2022-11-29 16:57:24.020	0.14	0.002	0.987	10.681	2.93	-10.681	1.302	-3.73	86.896	0	0	0	0	0	0	0
WT222(CAA14FCCF874)	3.72	13105	2022-11-29 16:57:24.114	0.106	0.087	0.912	14.526	13.55	23.499	1.291	-3.691	87.034	0	0	0	0	0	0	0
WT222(CAA14FCCF874)	3.72	13105	2022-11-29 16:57:24.114	0.106	0.087	0.912	14.526	13.55	23.499	1.285	-3.653	87.171	0	0	0	0	0	0	0
WT222(CAA14FCCF874)	3.72	13105	2022-11-29 16:57:24.114	0.106	0.087	0.912	14.526	13.55	23.499	1.285	-3.615	87.303	0	0	0	0	0	0	0
WT222(CAA14FCCF874)	3.72	13105	2022-11-29 16:57:24.114	0.106	0.087	0.912	14.526	13.55	23.499	1.28	-3.571	87.429	0	0	0	0	0	0	0
WT222(CAA14FCCF874)	3.72	13105	2022-11-29 16:57:24.114	-0.01	0.353	0.963	1.16	-7.324	-5.127	1.225	-3.631	87.413	0	0	0	0	0	0	0
WT222(CAA14FCCF874)	3.72	13105	2022-11-29 16:57:24.114	-0.01	0.353	0.963	1.16	-7.324	-5.127	1.176	-3.686	87.391	0	0	0	0	0	0	0
WT222(CAA14FCCF874)	3.72	13105	2022-11-29 16:57:24.114	-0.01	0.353	0.963	1.16	-7.324	-5.127	1.132	-3.741	87.363	0	0	0	0	0	0	0
WT222(CAA14FCCF874)	3.72	13105	2022-11-29 16:57:24.114	-0.01	0.353	0.963	1.16	-7.324	-5.127	1.088	-3.796	87.336	0	0	0	0	0	0	0
WT222(CAA14FCCF874)	3.72	13105	2022-11-29 16:57:24.176	-0.025	0.295	0.97	-3.296	9.277	-25.94	1.033	-3.763	87.204	0	0	0	0	0	0	0
WT222(CAA14FCCF874)	3.72	13105	2022-11-29 16:57:24.176	-0.025	0.295	0.97	-3.296	9.277	-25.94	0.983	-3.73	87.067	0	0	0	0	0	0	0
WT222(CAA14FCCF874)	3.72	13105	2022-11-29 16:57:24.176	-0.025	0.295	0.97	-3.296	9.277	-25.94	0.939	-3.691	86.929	0	0	0	0	0	0	0
WT222(CAA14FCCF874)	3.72	13105	2022-11-29 16:57:24.176	-0.025	0.295	0.97	-3.296	9.277	-25.94	0.895	-3.653	86.792	0	0	0	0	0	0	0
WT222(CAA14FCCF874)	3.72	13105	2022-11-29 16:57:24.176	0.103	-0.288	1.019	1.77	-3.418	-13.062	0.873	-3.68	86.715	0	0	0	0	0	0	0
WT222(CAA14FCCF874)	3.72	13105	2022-11-29 16:57:24.176	0.103	-0.288	1.019	1.77	-3.418	-13.062	0.851	-3.708	86.638	0	0	0	0	0	0	0
WT222(CAA14FCCF874)	3.72	13105	2022-11-29 16:57:24.176	0.103	-0.288	1.019	1.77	-3.418	-13.062	0.829	-3.735	86.561	0	0	0	0	0	0	0
WT222(CAA14FCCF874)	3.72	13105	2022-11-29 16:57:24.176	0.139	0.257	0.931	4.15	-0.305	25.94	0.807	-3.752	86.682	0	0	0	0	0	0	0
WT222(CAA14FCCF874)	3.72	13105	2022-11-29 16:57:24.208	0.139	0.257	0.931	4.15	-0.305	25.94	0.791	-3.763	86.792	0	0	0	0	0	0	0
WT222(CAA14FCCF874)	3.72	13105	2022-11-29 16:57:24.208	0.139	0.257	0.931	4.15	-0.305	25.94	0.775	-3.779	86.907	0	0	0	0	0	0	0
WT222(CAA14FCCF874)	3.72	13105	2022-11-29 16:57:24.208	0.139	0.257	0.931	4.15	-0.305	25.94	0.764	-3.79	87.017	0	0	0	0	0	0	0
WT222(CAA14FCCF874)	3.72	13105	2022-11-29 16:57:24.208	0.059	0.034	0.961	2.197	-3.967	7.629	0.753	-3.823	87.034	0	0	0	0	0	0	0
WT222(CAA14FCCF874)	3.72	13105	2022-11-29 16:57:24.208	0.059	0.034	0.961	2.197	-3.967	7.629	0.736	-3.851	87.045	0	0	0	0	0	0	0
WT222(CAA14FCCF874)	3.72	13105	2022-11-29 16:57:24.208	0.059	0.034	0.961	2.197	-3.967	7.629	0.725	-3.878	87.061	0	0	0	0	0	0	0
WT222(CAA14FCCF874)	3.72	13105	2022-11-29 16:57:24.208	0.059	0.034	0.961	2.197	-3.967	7.629	0.714	-3.911	87.072	0	0	0	0	0	0	0
WT222(CAA14FCCF874)	3.72	13105	2022-11-29 16:57:24.208	0.052	0.005	0.981	-3.906	-0.305	-21.851	0.687	-3.917	86.94	0	0	0	0	0	0	0
WT222(CAA14FCCF874)	3.72	13105	2022-11-29 16:57:24.239	0.052	0.005	0.981	-3.906	-0.305	-21.851	0.654	-3.922	86.803	0	0	0	0	0	0	0
WT222(CAA14FCCF874)	3.72	13105	2022-11-29 16:57:24.239	0.052	0.005	0.981	-3.906	-0.305	-21.851	0.626	-3.933	86.671	0	0	0	0	0	0	0
WT222(CAA14FCCF874)	3.72	13105	2022-11-29 16:57:24.239	0.052	0.005	0.981	-3.906	-0.305	-21.851	0.599	-3.939	86.534	0	0	0	0	0	0	0
WT222(CAA14FCCF874)	3.72	13105	2022-11-29 16:57:24.239	0.09	0.029	1.026	-0.977	-0.732	9.277	0.577	-3.95	86.556	0	0	0	0	0	0	0
WT222(CAA14FCCF874)	3.72	13105	2022-11-29 16:57:24.239	0.09	0.029	1.026	-0.977	-0.732	9.277	0.555	-3.961	86.572	0	0	0	0	0	0	0
WT222(CAA14FCCF874)	3.72	13105	2022-11-29 16:57:24.239	0.09	0.029	1.026	-0.977	-0.732	9.277	0.533	-3.966	86.589	0	0	0	0	0	0	0
WT222(CAA14FCCF874)	3.72	13105	2022-11-29 16:57:24.239	0.09	0.029	1.026	-0.977	-0.732	9.277	0.516	-3.977	86.605	0	0	0	0	0	0	0
WT222(CAA14FCCF874)	3.72	13105	2022-11-29 16:57:24.239	0.049	0.099	1.052	8.301	-3.723	14.221	0.538	-4.005	86.649	0	0	0	0	0	0	0
WT222(CAA14FCCF874)	3.72	13105	2022-11-29 16:57:24.301	0.049	0.099	1.052	8.301	-3.723	14.221	0.566	-4.026	86.688	0	0	0	0	0	0	0
WT222(CAA14FCCF874)	3.72	13105	2022-11-29 16:57:24.301	0.049	0.099	1.052	8.301	-3.723	14.221	0.593	-4.048	86.726	0	0	0	0	0	0	0
WT222(CAA14FCCF874)	3.72	13105	2022-11-29 16:57:24.301	0.049	0.099	1.052	8.301	-3.723	14.221	0.621	-4.07	86.765	0	0	0	0	0	0	0
WT222(CAA14FCCF874)	3.72	13105	2022-11-29 16:57:24.301	0.039	0.063	1.013	0	-0.916	-13.062	0.621	-4.081	86.666	0	0	0	0	0	0	0
WT222(CAA14FCCF874)	3.72	13105	2022-11-29 16:57:24.301	0.039	0.063	1.013	0	-0.916	-13.062	0.621	-4.087	86.567	0	0	0	0	0	0	0
WT222(CAA14FCCF874)	3.72	13105	2022-11-29 16:57:24.301	0.039	0.063	1.013	0	-0.916	-13.062	0.621	-4.092	86.468	0	0	0	0	0	0	0
WT222(CAA14FCCF874)	3.72	13105	2022-11-29 16:57:24.301	0.039	0.063	1.013	0	-0.916	-13.062	0.621	-4.098	86.364	0	0	0	0	0	0	0
WT222(CAA14FCCF874)	3.72	13105	2022-11-29 16:57:24.301	0.074	-0.03	1.014	6.348	-5.31	-0.549	0.648	-4.125	86.325	0	0	0	0	0	0	0
WT222(CAA14FCCF874)	3.72	13105	2022-11-29 16:57:24.333	0.074	-0.03	1.014	6.348	-5.31	-0.549	0.676	-4.153	86.292	0	0	0	0	0	0	0
WT222(CAA14FCCF874)	3.72	13105	2022-11-29 16:57:24.333	0.074	-0.03	1.014	6.348	-5.31	-0.549	0.703	-4.18	86.254	0	0	0	0	0	0	0
WT222(CAA14FCCF874)	3.72	13105	2022-11-29 16:57:24.333	0.074	-0.03	1.014	6.348	-5.31	-0.549	0.731	-4.208	86.215	0	0	0	0	0	0	0
WT222(CAA14FCCF874)	3.72	13105	2022-11-29 16:57:24.333	0.194	-0.051	0.997	3.967	0.366	13.55	0.736	-4.213	86.248	0	0	0	0	0	0	0
WT222(CAA14FCCF874)	3.72	13105	2022-11-29 16:57:24.333	0.194	-0.051	0.997	3.967	0.366	13.55	0.747	-4.213	86.281	0	0	0	0	0	0	0
WT222(CAA14FCCF874)	3.72	13105	2022-11-29 16:57:24.333	0.194	-0.051	0.997	3.967	0.366	13.55	0.758	-4.213	86.314	0	0	0	0	0	0	0
WT222(CAA14FCCF874)	3.72	13105	2022-11-29 16:57:24.333	0.194	-0.051	0.997	3.967	0.366	13.55	0.764	-4.219	86.353	0	0	0	0	0	0	0
WT222(CAA14FCCF874)	3.72	13105	2022-11-29 16:57:24.333	-0.004	0.087	0.977	-0.732	1.831	-1.282	0.753	-4.213	86.309	0	0	0	0	0	0	0
WT222(CAA14FCCF874)	3.72	13105	2022-11-29 16:57:24.348	-0.004	0.087	0.977	-0.732	1.831	-1.282	0.747	-4.208	86.27	0	0	0	0	0	0	0
WT222(CAA14FCCF874)	3.72	13105	2022-11-29 16:57:24.348	-0.004	0.087	0.977	-0.732	1.831	-1.282	0.742	-4.202	86.226	0	0	0	0	0	0	0
WT222(CAA14FCCF874)	3.72	13105	2022-11-29 16:57:24.348	-0.004	0.087	0.977	-0.732	1.831	-1.282	0.736	-4.191	86.182	0	0	0	0	0	0	0
WT222(CAA14FCCF874)	3.72	13105	2022-11-29 16:57:24.348	0.116	0.085	1.022	1.038	3.235	-9.46	0.742	-4.18	86.1	0	0	0	0	0	0	0
WT222(CAA14FCCF874)	3.72	13105	2022-11-29 16:57:24.348	0.116	0.085	1.022	1.038	3.235	-9.46	0.747	-4.164	86.012	0	0	0	0	0	0	0
WT222(CAA14FCCF874)	3.72	13105	2022-11-29 16:57:24.348	0.116	0.085	1.022	1.038	3.235	-9.46	0.753	-4.147	85.93	0	0	0	0	0	0	0
WT222(CAA14FCCF874)	3.72	13105	2022-11-29 16:57:24.348	0.116	0.085	1.022	1.038	3.235	-9.46	0.764	-4.136	85.842	0	0	0	0	0	0	0
WT222(CAA14FCCF874)	3.72	13105	2022-11-29 16:57:24.348	0.023	0.059	1.018	1.038	1.221	1.404	0.769	-4.131	85.814	0	0	0	0	0	0	0
WT222(CAA14FCCF874)	3.72	13105	2022-11-29 16:57:24.380	0.023	0.059	1.018	1.038	1.221	1.404	0.775	-4.131	85.781	0	0	0	0	0	0	0
WT222(CAA14FCCF874)	3.72	13105	2022-11-29 16:57:24.380	0.023	0.059	1.018	1.038	1.221	1.404	0.78	-4.125	85.748	0	0	0	0	0	0	0
WT222(CAA14FCCF874)	3.72	13105	2022-11-29 16:57:24.380	0.023	0.059	1.018	1.038	1.221	1.404	0.786	-4.12	85.721	0	0	0	0	0	0	0
WT222(CAA14FCCF874)	3.72	13105	2022-11-29 16:57:24.380	0.027	0.118	0.999	0.427	-0.793	3.174	0.786	-4.125	85.693	0	0	0	0	0	0	0
WT222(CAA14FCCF874)	3.72	13105	2022-11-29 16:57:24.380	0.027	0.118	0.999	0.427	-0.793	3.174	0.791	-4.131	85.671	0	0	0	0	0	0	0
WT222(CAA14FCCF874)	3.72	13105	2022-11-29 16:57:24.380	0.027	0.118	0.999	0.427	-0.793	3.174	0.797	-4.131	85.644	0	0	0	0	0	0	0
WT222(CAA14FCCF874)	3.72	13105	2022-11-29 16:57:24.380	0.027	0.118	0.999	0.427	-0.793	3.174	0.802	-4.136	85.616	0	0	0	0	0	0	0
WT222(CAA14FCCF874)	3.72	13105	2022-11-29 16:57:24.380	0.019	-0.054	0.972	0.183	1.648	-4.272	0.807	-4.125	85.556	0	0	0	0	0	0	0
WT222(CAA14FCCF874)	3.72	13105	2022-11-29 16:57:24.442	0.019	-0.054	0.972	0.183	1.648	-4.272	0.813	-4.12	85.496	0	0	0	0	0	0	0
WT222(CAA14FCCF874)	3.72	13105	2022-11-29 16:57:24.442	0.019	-0.054	0.972	0.183	1.648	-4.272	0.818	-4.109	85.435	0	0	0	0	0	0	0
WT222(CAA14FCCF874)	3.72	13105	2022-11-29 16:57:24.442	0.019	-0.054	0.972	0.183	1.648	-4.272	0.824	-4.098	85.375	0	0	0	0	0	0	0
WT222(CAA14FCCF874)	3.72	13105	2022-11-29 16:57:24.442	0.032	0.041	1.025	-3.418	3.357	2.563	0.807	-4.076	85.347	0	0	0	0	0	0	0
WT222(CAA14FCCF874)	3.72	13105	2022-11-29 16:57:24.442	0.032	0.041	1.025	-3.418	3.357	2.563	0.791	-4.059	85.32	0	0	0	0	0	0	0
WT222(CAA14FCCF874)	3.72	13105	2022-11-29 16:57:24.442	0.032	0.041	1.025	-3.418	3.357	2.563	0.775	-4.043	85.292	0	0	0	0	0	0	0
WT222(CAA14FCCF874)	3.72	13105	2022-11-29 16:57:24.442	0.032	0.041	1.025	-3.418	3.357	2.563	0.758	-4.021	85.265	0	0	0	0	0	0	0
WT222(CAA14FCCF874)	3.72	13105	2022-11-29 16:57:24.442	0.073	0.104	0.933	4.028	-2.625	1.404	0.78	-4.032	85.226	0	0	0	0	0	0	0
WT222(CAA14FCCF874)	3.72	13105	2022-11-29 16:57:24.505	0.073	0.104	0.933	4.028	-2.625	1.404	0.802	-4.043	85.193	0	0	0	0	0	0	0
WT222(CAA14FCCF874)	3.72	13105	2022-11-29 16:57:24.505	0.073	0.104	0.933	4.028	-2.625	1.404	0.829	-4.054	85.155	0	0	0	0	0	0	0
WT222(CAA14FCCF874)	3.72	13105	2022-11-29 16:57:24.505	0.073	0.104	0.933	4.028	-2.625	1.404	0.851	-4.065	85.122	0	0	0	0	0	0	0
WT222(CAA14FCCF874)	3.72	13105	2022-11-29 16:57:24.505	0.018	0.019	0.995	-0.671	2.014	-1.343	0.851	-4.054	85.073	0	0	0	0	0	0	0
WT222(CAA14FCCF874)	3.72	13105	2022-11-29 16:57:24.505	0.018	0.019	0.995	-0.671	2.014	-1.343	0.857	-4.043	85.023	0	0	0	0	0	0	0
WT222(CAA14FCCF874)	3.72	13105	2022-11-29 16:57:24.505	0.018	0.019	0.995	-0.671	2.014	-1.343	0.857	-4.026	84.974	0	0	0	0	0	0	0
WT222(CAA14FCCF874)	3.72	13105	2022-11-29 16:57:24.505	0.018	0.019	0.995	-0.671	2.014	-1.343	0.857	-4.016	84.924	0	0	0	0	0	0	0
WT222(CAA14FCCF874)	3.72	13105	2022-11-29 16:57:24.505	0.051	0.109	1.028	1.038	-0.671	-2.014	0.868	-4.016	84.869	0	0	0	0	0	0	0
WT222(CAA14FCCF874)	3.72	13105	2022-11-29 16:57:24.536	0.051	0.109	1.028	1.038	-0.671	-2.014	0.879	-4.016	84.82	0	0	0	0	0	0	0
WT222(CAA14FCCF874)	3.72	13105	2022-11-29 16:57:24.536	0.051	0.109	1.028	1.038	-0.671	-2.014	0.89	-4.016	84.765	0	0	0	0	0	0	0
WT222(CAA14FCCF874)	3.72	13105	2022-11-29 16:57:24.536	0.051	0.109	1.028	1.038	-0.671	-2.014	0.901	-4.016	84.71	0	0	0	0	0	0	0
WT222(CAA14FCCF874)	3.72	13105	2022-11-29 16:57:24.536	0.074	-0.012	0.912	-2.197	-0.671	2.319	0.895	-4.021	84.677	0	0	0	0	0	0	0
WT222(CAA14FCCF874)	3.72	13105	2022-11-29 16:57:24.536	0.074	-0.012	0.912	-2.197	-0.671	2.319	0.89	-4.021	84.644	0	0	0	0	0	0	0
WT222(CAA14FCCF874)	3.72	13105	2022-11-29 16:57:24.536	0.074	-0.012	0.912	-2.197	-0.671	2.319	0.884	-4.021	84.611	0	0	0	0	0	0	0
WT222(CAA14FCCF874)	3.72	13105	2022-11-29 16:57:24.536	0.074	-0.012	0.912	-2.197	-0.671	2.319	0.879	-4.021	84.578	0	0	0	0	0	0	0
WT222(CAA14FCCF874)	3.72	13105	2022-11-29 16:57:24.536	0.032	0.081	0.963	1.221	0.671	1.221	0.884	-4.016	84.545	0	0	0	0	0	0	0
WT222(CAA14FCCF874)	3.72	13105	2022-11-29 16:57:24.567	0.032	0.081	0.963	1.221	0.671	1.221	0.895	-4.01	84.507	0	0	0	0	0	0	0
WT222(CAA14FCCF874)	3.72	13105	2022-11-29 16:57:24.567	0.032	0.081	0.963	1.221	0.671	1.221	0.906	-4.005	84.468	0	0	0	0	0	0	0
WT222(CAA14FCCF874)	3.72	13105	2022-11-29 16:57:24.567	0.012	0.15	1.057	1.16	1.892	-6.47	0.923	-3.994	84.391	0	0	0	0	0	0	0

## Sheet: 16Hz
设备名称	电压	版本	片上时间	加速度X(g)	加速度Y(g)	加速度Z(g)	角速度X(°/s)	角速度Y(°/s)	角速度Z(°/s)	角度X(°)	角度Y(°)	角度Z(°)	磁场X	磁场Y	磁场Z	四元数0	四元数1	四元数2	四元数3	状态
WT222(CAA14FCCF874)	3.68	13105	2022-11-29 17:02:57.946	-0.088	-0.049	0.995	0.305	0.061	2.502	-0.143	3.779	104.579	0	0	0	0	0	0	0
WT222(CAA14FCCF874)	3.68	13105	2022-11-29 17:02:57.946	-0.088	-0.049	0.995	0.305	0.061	2.502	-0.137	3.779	104.634	0	0	0	0	0	0	0
WT222(CAA14FCCF874)	3.68	13105	2022-11-29 17:02:57.946	-0.088	-0.049	0.995	0.305	0.061	2.502	-0.137	3.785	104.683	0	0	0	0	0	0	0
WT222(CAA14FCCF874)	3.68	13105	2022-11-29 17:02:57.946	-0.102	0.036	0.973	-0.854	0	-3.845	-0.143	3.785	104.705	0	0	0	0	0	0	0
WT222(CAA14FCCF874)	3.68	13105	2022-11-29 17:02:57.946	-0.102	0.036	0.973	-0.854	0	-3.845	-0.154	3.785	104.722	0	0	0	0	0	0	0
WT222(CAA14FCCF874)	3.68	13105	2022-11-29 17:02:57.961	-0.102	0.036	0.973	-0.854	0	-3.845	-0.159	3.79	104.744	0	0	0	0	0	0	0
WT222(CAA14FCCF874)	3.68	13105	2022-11-29 17:02:57.961	-0.102	0.036	0.973	-0.854	0	-3.845	-0.165	3.79	104.76	0	0	0	0	0	0	0
WT222(CAA14FCCF874)	3.68	13105	2022-11-29 17:02:57.961	-0.09	-0.187	1.002	-1.648	0.732	6.592	-0.17	3.796	104.832	0	0	0	0	0	0	0
WT222(CAA14FCCF874)	3.68	13105	2022-11-29 17:02:57.961	-0.09	-0.187	1.002	-1.648	0.732	6.592	-0.181	3.801	104.903	0	0	0	0	0	0	0
WT222(CAA14FCCF874)	3.68	13105	2022-11-29 17:02:57.961	-0.09	-0.187	1.002	-1.648	0.732	6.592	-0.192	3.807	104.974	0	0	0	0	0	0	0
WT222(CAA14FCCF874)	3.68	13105	2022-11-29 17:02:57.961	-0.09	-0.187	1.002	-1.648	0.732	6.592	-0.203	3.812	105.046	0	0	0	0	0	0	0
WT222(CAA14FCCF874)	3.68	13105	2022-11-29 17:02:57.961	-0.022	-0.047	1.012	0	0.122	3.174	-0.209	3.818	105.101	0	0	0	0	0	0	0
WT222(CAA14FCCF874)	3.68	13105	2022-11-29 17:02:57.961	-0.022	-0.047	1.012	0	0.122	3.174	-0.214	3.818	105.156	0	0	0	0	0	0	0
WT222(CAA14FCCF874)	3.68	13105	2022-11-29 17:02:57.961	-0.022	-0.047	1.012	0	0.122	3.174	-0.22	3.818	105.211	0	0	0	0	0	0	0
WT222(CAA14FCCF874)	3.68	13105	2022-11-29 17:02:57.961	-0.022	-0.047	1.012	0	0.122	3.174	-0.225	3.818	105.26	0	0	0	0	0	0	0
WT222(CAA14FCCF874)	3.68	13105	2022-11-29 17:02:57.961	-0.029	0.285	1.017	0	-0.793	-15.808	-0.231	3.812	105.216	0	0	0	0	0	0	0
WT222(CAA14FCCF874)	3.68	13105	2022-11-29 17:02:58.008	-0.029	0.285	1.017	0	-0.793	-15.808	-0.236	3.812	105.172	0	0	0	0	0	0	0
WT222(CAA14FCCF874)	3.68	13105	2022-11-29 17:02:58.008	-0.029	0.285	1.017	0	-0.793	-15.808	-0.242	3.807	105.123	0	0	0	0	0	0	0
WT222(CAA14FCCF874)	3.68	13105	2022-11-29 17:02:58.008	-0.029	0.285	1.017	0	-0.793	-15.808	-0.242	3.801	105.073	0	0	0	0	0	0	0
WT222(CAA14FCCF874)	3.68	13105	2022-11-29 17:02:58.008	-0.067	-0.111	1.015	1.343	0.488	6.836	-0.231	3.801	105.139	0	0	0	0	0	0	0
WT222(CAA14FCCF874)	3.68	13105	2022-11-29 17:02:58.008	-0.067	-0.111	1.015	1.343	0.488	6.836	-0.22	3.807	105.205	0	0	0	0	0	0	0
WT222(CAA14FCCF874)	3.68	13105	2022-11-29 17:02:58.008	-0.067	-0.111	1.015	1.343	0.488	6.836	-0.209	3.807	105.266	0	0	0	0	0	0	0
WT222(CAA14FCCF874)	3.68	13105	2022-11-29 17:02:58.008	-0.067	-0.111	1.015	1.343	0.488	6.836	-0.198	3.812	105.331	0	0	0	0	0	0	0
WT222(CAA14FCCF874)	3.68	13105	2022-11-29 17:02:58.008	-0.064	-0.068	0.985	-2.136	-0.427	4.333	-0.209	3.807	105.381	0	0	0	0	0	0	0
WT222(CAA14FCCF874)	3.68	13105	2022-11-29 17:02:58.102	-0.064	-0.068	0.985	-2.136	-0.427	4.333	-0.22	3.807	105.436	0	0	0	0	0	0	0
WT222(CAA14FCCF874)	3.68	13105	2022-11-29 17:02:58.102	-0.064	-0.068	0.985	-2.136	-0.427	4.333	-0.231	3.801	105.485	0	0	0	0	0	0	0
WT222(CAA14FCCF874)	3.68	13105	2022-11-29 17:02:58.102	-0.064	-0.068	0.985	-2.136	-0.427	4.333	-0.242	3.801	105.535	0	0	0	0	0	0	0
WT222(CAA14FCCF874)	3.68	13105	2022-11-29 17:02:58.102	0.18	-0.235	1.024	0.305	-0.061	7.08	-0.242	3.796	105.601	0	0	0	0	0	0	0
WT222(CAA14FCCF874)	3.68	13105	2022-11-29 17:02:58.102	0.18	-0.235	1.024	0.305	-0.061	7.08	-0.242	3.79	105.667	0	0	0	0	0	0	0
WT222(CAA14FCCF874)	3.68	13105	2022-11-29 17:02:58.102	0.18	-0.235	1.024	0.305	-0.061	7.08	-0.242	3.785	105.732	0	0	0	0	0	0	0
WT222(CAA14FCCF874)	3.68	13105	2022-11-29 17:02:58.102	0.18	-0.235	1.024	0.305	-0.061	7.08	-0.247	3.774	105.793	0	0	0	0	0	0	0
WT222(CAA14FCCF874)	3.68	13105	2022-11-29 17:02:58.102	-0.202	0.054	0.938	-5.798	0.122	-6.897	-0.286	3.768	105.787	0	0	0	0	0	0	0
WT222(CAA14FCCF874)	3.68	13105	2022-11-29 17:02:58.133	-0.202	0.054	0.938	-5.798	0.122	-6.897	-0.324	3.763	105.782	0	0	0	0	0	0	0
WT222(CAA14FCCF874)	3.68	13105	2022-11-29 17:02:58.133	-0.202	0.054	0.938	-5.798	0.122	-6.897	-0.363	3.757	105.776	0	0	0	0	0	0	0
WT222(CAA14FCCF874)	3.68	13105	2022-11-29 17:02:58.133	-0.202	0.054	0.938	-5.798	0.122	-6.897	-0.396	3.757	105.765	0	0	0	0	0	0	0
WT222(CAA14FCCF874)	3.68	13105	2022-11-29 17:02:58.133	-0.063	0.071	1.031	0.671	-0.549	-2.319	-0.401	3.752	105.782	0	0	0	0	0	0	0
WT222(CAA14FCCF874)	3.68	13105	2022-11-29 17:02:58.133	-0.063	0.071	1.031	0.671	-0.549	-2.319	-0.401	3.746	105.798	0	0	0	0	0	0	0
WT222(CAA14FCCF874)	3.68	13105	2022-11-29 17:02:58.133	-0.063	0.071	1.031	0.671	-0.549	-2.319	-0.401	3.741	105.809	0	0	0	0	0	0	0
WT222(CAA14FCCF874)	3.68	13105	2022-11-29 17:02:58.133	-0.063	0.071	1.031	0.671	-0.549	-2.319	-0.396	3.735	105.82	0	0	0	0	0	0	0
WT222(CAA14FCCF874)	3.68	13105	2022-11-29 17:02:58.133	-0.057	0.055	1.013	1.16	-0.366	0.122	-0.39	3.735	105.842	0	0	0	0	0	0	0
WT222(CAA14FCCF874)	3.68	13105	2022-11-29 17:02:58.164	-0.057	0.055	1.013	1.16	-0.366	0.122	-0.385	3.73	105.864	0	0	0	0	0	0	0
WT222(CAA14FCCF874)	3.68	13105	2022-11-29 17:02:58.164	-0.057	0.055	1.013	1.16	-0.366	0.122	-0.379	3.724	105.886	0	0	0	0	0	0	0
WT222(CAA14FCCF874)	3.68	13105	2022-11-29 17:02:58.164	-0.057	0.055	1.013	1.16	-0.366	0.122	-0.374	3.724	105.908	0	0	0	0	0	0	0
WT222(CAA14FCCF874)	3.68	13105	2022-11-29 17:02:58.164	-0.144	-0.03	1.006	-0.549	0.183	0.122	-0.379	3.724	105.93	0	0	0	0	0	0	0
WT222(CAA14FCCF874)	3.68	13105	2022-11-29 17:02:58.164	-0.144	-0.03	1.006	-0.549	0.183	0.122	-0.379	3.724	105.952	0	0	0	0	0	0	0
WT222(CAA14FCCF874)	3.68	13105	2022-11-29 17:02:58.164	-0.144	-0.03	1.006	-0.549	0.183	0.122	-0.379	3.724	105.969	0	0	0	0	0	0	0
WT222(CAA14FCCF874)	3.68	13105	2022-11-29 17:02:58.164	-0.144	-0.03	1.006	-0.549	0.183	0.122	-0.385	3.724	105.991	0	0	0	0	0	0	0
WT222(CAA14FCCF874)	3.68	13105	2022-11-29 17:02:58.164	-0.076	0.039	1.007	-1.709	0.793	-0.977	-0.396	3.73	106.007	0	0	0	0	0	0	0
WT222(CAA14FCCF874)	3.68	13105	2022-11-29 17:02:58.196	-0.076	0.039	1.007	-1.709	0.793	-0.977	-0.401	3.735	106.018	0	0	0	0	0	0	0
WT222(CAA14FCCF874)	3.68	13105	2022-11-29 17:02:58.196	-0.076	0.039	1.007	-1.709	0.793	-0.977	-0.412	3.741	106.029	0	0	0	0	0	0	0
WT222(CAA14FCCF874)	3.68	13105	2022-11-29 17:02:58.196	-0.076	0.039	1.007	-1.709	0.793	-0.977	-0.417	3.746	106.046	0	0	0	0	0	0	0
WT222(CAA14FCCF874)	3.68	13105	2022-11-29 17:02:58.196	-0.027	-0.021	1.036	0.732	-0.427	-0.488	-0.412	3.746	106.057	0	0	0	0	0	0	0
WT222(CAA14FCCF874)	3.68	13105	2022-11-29 17:02:58.196	-0.027	-0.021	1.036	0.732	-0.427	-0.488	-0.406	3.741	106.073	0	0	0	0	0	0	0
WT222(CAA14FCCF874)	3.68	13105	2022-11-29 17:02:58.196	-0.027	-0.021	1.036	0.732	-0.427	-0.488	-0.401	3.741	106.084	0	0	0	0	0	0	0
WT222(CAA14FCCF874)	3.68	13105	2022-11-29 17:02:58.196	-0.027	-0.021	1.036	0.732	-0.427	-0.488	-0.401	3.741	106.095	0	0	0	0	0	0	0
WT222(CAA14FCCF874)	3.68	13105	2022-11-29 17:02:58.196	-0.027	-0.038	0.976	0	-0.183	0.244	-0.401	3.735	106.111	0	0	0	0	0	0	0
WT222(CAA14FCCF874)	3.68	13105	2022-11-29 17:02:58.227	-0.027	-0.038	0.976	0	-0.183	0.244	-0.401	3.735	106.128	0	0	0	0	0	0	0
WT222(CAA14FCCF874)	3.68	13105	2022-11-29 17:02:58.227	-0.027	-0.038	0.976	0	-0.183	0.244	-0.401	3.735	106.144	0	0	0	0	0	0	0
WT222(CAA14FCCF874)	3.68	13105	2022-11-29 17:02:58.227	-0.027	-0.038	0.976	0	-0.183	0.244	-0.401	3.73	106.161	0	0	0	0	0	0	0
WT222(CAA14FCCF874)	3.68	13105	2022-11-29 17:02:58.227	-0.024	-0.056	1	-0.488	0.061	-0.61	-0.401	3.73	106.172	0	0	0	0	0	0	0
WT222(CAA14FCCF874)	3.68	13105	2022-11-29 17:02:58.227	-0.024	-0.056	1	-0.488	0.061	-0.61	-0.406	3.73	106.177	0	0	0	0	0	0	0
WT222(CAA14FCCF874)	3.68	13105	2022-11-29 17:02:58.227	-0.024	-0.056	1	-0.488	0.061	-0.61	-0.412	3.724	106.188	0	0	0	0	0	0	0
WT222(CAA14FCCF874)	3.68	13105	2022-11-29 17:02:58.227	-0.024	-0.056	1	-0.488	0.061	-0.61	-0.412	3.724	106.199	0	0	0	0	0	0	0
WT222(CAA14FCCF874)	3.68	13105	2022-11-29 17:02:58.227	-0.097	0.009	1.006	0.977	-0.61	-0.671	-0.412	3.719	106.21	0	0	0	0	0	0	0
WT222(CAA14FCCF874)	3.68	13105	2022-11-29 17:02:58.258	-0.097	0.009	1.006	0.977	-0.61	-0.671	-0.406	3.713	106.216	0	0	0	0	0	0	0
WT222(CAA14FCCF874)	3.68	13105	2022-11-29 17:02:58.258	-0.097	0.009	1.006	0.977	-0.61	-0.671	-0.406	3.708	106.227	0	0	0	0	0	0	0
WT222(CAA14FCCF874)	3.68	13105	2022-11-29 17:02:58.258	-0.095	0.009	0.984	-1.404	0.305	-1.282	-0.412	3.708	106.227	0	0	0	0	0	0	0
WT222(CAA14FCCF874)	3.68	13105	2022-11-29 17:02:58.258	-0.095	0.009	0.984	-1.404	0.305	-1.282	-0.423	3.708	106.232	0	0	0	0	0	0	0
WT222(CAA14FCCF874)	3.68	13105	2022-11-29 17:02:58.258	-0.095	0.009	0.984	-1.404	0.305	-1.282	-0.428	3.713	106.238	0	0	0	0	0	0	0
WT222(CAA14FCCF874)	3.68	13105	2022-11-29 17:02:58.258	-0.095	0.009	0.984	-1.404	0.305	-1.282	-0.439	3.713	106.238	0	0	0	0	0	0	0
WT222(CAA14FCCF874)	3.68	13105	2022-11-29 17:02:58.258	-0.06	0.024	0.993	0.244	-0.244	-2.319	-0.434	3.713	106.238	0	0	0	0	0	0	0
WT222(CAA14FCCF874)	3.68	13105	2022-11-29 17:02:58.258	-0.06	0.024	0.993	0.244	-0.244	-2.319	-0.434	3.708	106.232	0	0	0	0	0	0	0
WT222(CAA14FCCF874)	3.68	13105	2022-11-29 17:02:58.289	-0.06	0.024	0.993	0.244	-0.244	-2.319	-0.434	3.708	106.227	0	0	0	0	0	0	0
WT222(CAA14FCCF874)	3.68	13105	2022-11-29 17:02:58.289	-0.06	0.024	0.993	0.244	-0.244	-2.319	-0.434	3.708	106.227	0	0	0	0	0	0	0
WT222(CAA14FCCF874)	3.68	13105	2022-11-29 17:02:58.289	-0.13	0.036	0.98	-9.521	0.671	-1.953	-0.483	3.713	106.221	0	0	0	0	0	0	0
WT222(CAA14FCCF874)	3.68	13105	2022-11-29 17:02:58.289	-0.13	0.036	0.98	-9.521	0.671	-1.953	-0.527	3.713	106.216	0	0	0	0	0	0	0
WT222(CAA14FCCF874)	3.68	13105	2022-11-29 17:02:58.289	-0.13	0.036	0.98	-9.521	0.671	-1.953	-0.571	3.719	106.21	0	0	0	0	0	0	0
WT222(CAA14FCCF874)	3.68	13105	2022-11-29 17:02:58.289	-0.13	0.036	0.98	-9.521	0.671	-1.953	-0.621	3.724	106.21	0	0	0	0	0	0	0
WT222(CAA14FCCF874)	3.68	13105	2022-11-29 17:02:58.289	-0.079	-0.138	0.938	-1.038	0	-0.244	-0.621	3.73	106.21	0	0	0	0	0	0	0
WT222(CAA14FCCF874)	3.68	13105	2022-11-29 17:02:58.289	-0.079	-0.138	0.938	-1.038	0	-0.244	-0.626	3.73	106.216	0	0	0	0	0	0	0
WT222(CAA14FCCF874)	3.68	13105	2022-11-29 17:02:58.289	-0.079	-0.138	0.938	-1.038	0	-0.244	-0.637	3.73	106.221	0	0	0	0	0	0	0
WT222(CAA14FCCF874)	3.68	13105	2022-11-29 17:02:58.289	-0.079	-0.138	0.938	-1.038	0	-0.244	-0.643	3.735	106.227	0	0	0	0	0	0	0
WT222(CAA14FCCF874)	3.68	13105	2022-11-29 17:02:58.289	0.002	-0.065	0.909	1.343	-2.014	3.479	-0.637	3.724	106.249	0	0	0	0	0	0	0
WT222(CAA14FCCF874)	3.68	13105	2022-11-29 17:02:58.289	0.002	-0.065	0.909	1.343	-2.014	3.479	-0.632	3.719	106.276	0	0	0	0	0	0	0
WT222(CAA14FCCF874)	3.68	13105	2022-11-29 17:02:58.289	0.002	-0.065	0.909	1.343	-2.014	3.479	-0.626	3.708	106.298	0	0	0	0	0	0	0
WT222(CAA14FCCF874)	3.68	13105	2022-11-29 17:02:58.289	0.002	-0.065	0.909	1.343	-2.014	3.479	-0.621	3.697	106.32	0	0	0	0	0	0	0
WT222(CAA14FCCF874)	3.68	13105	2022-11-29 17:02:58.289	-0.11	-0.027	1.025	0.366	0.549	-2.136	-0.626	3.697	106.315	0	0	0	0	0	0	0
WT222(CAA14FCCF874)	3.68	13105	2022-11-29 17:02:58.289	-0.11	-0.027	1.025	0.366	0.549	-2.136	-0.626	3.702	106.304	0	0	0	0	0	0	0
WT222(CAA14FCCF874)	3.68	13105	2022-11-29 17:02:58.430	-0.11	-0.027	1.025	0.366	0.549	-2.136	-0.632	3.708	106.298	0	0	0	0	0	0	0
WT222(CAA14FCCF874)	3.68	13105	2022-11-29 17:02:58.430	-0.11	-0.027	1.025	0.366	0.549	-2.136	-0.632	3.708	106.293	0	0	0	0	0	0	0
WT222(CAA14FCCF874)	3.68	13105	2022-11-29 17:02:58.430	-0.116	-0.047	0.935	-14.282	2.747	-0.244	-0.709	3.724	106.293	0	0	0	0	0	0	0
WT222(CAA14FCCF874)	3.68	13105	2022-11-29 17:02:58.430	-0.116	-0.047	0.935	-14.282	2.747	-0.244	-0.78	3.741	106.298	0	0	0	0	0	0	0
WT222(CAA14FCCF874)	3.68	13105	2022-11-29 17:02:58.430	-0.116	-0.047	0.935	-14.282	2.747	-0.244	-0.857	3.757	106.298	0	0	0	0	0	0	0
WT222(CAA14FCCF874)	3.68	13105	2022-11-29 17:02:58.430	-0.116	-0.047	0.935	-14.282	2.747	-0.244	-0.928	3.774	106.298	0	0	0	0	0	0	0
WT222(CAA14FCCF874)	3.68	13105	2022-11-29 17:02:58.430	-0.106	-0.165	0.708	0	-1.648	0.427	-0.934	3.768	106.304	0	0	0	0	0	0	0
WT222(CAA14FCCF874)	3.68	13105	2022-11-29 17:02:58.430	-0.106	-0.165	0.708	0	-1.648	0.427	-0.939	3.763	106.309	0	0	0	0	0	0	0
WT222(CAA14FCCF874)	3.68	13105	2022-11-29 17:02:58.461	-0.106	-0.165	0.708	0	-1.648	0.427	-0.945	3.757	106.32	0	0	0	0	0	0	0
WT222(CAA14FCCF874)	3.68	13105	2022-11-29 17:02:58.461	-0.106	-0.165	0.708	0	-1.648	0.427	-0.956	3.757	106.326	0	0	0	0	0	0	0
WT222(CAA14FCCF874)	3.68	13105	2022-11-29 17:02:58.461	-0.055	0.324	1.406	-13.062	3.967	-4.7	-1.027	3.779	106.304	0	0	0	0	0	0	0
WT222(CAA14FCCF874)	3.68	13105	2022-11-29 17:02:58.461	-0.107	0.662	2.84	-13.062	3.967	-4.7	-1.088	3.801	106.276	0	0	0	0	0	0	0
WT222(CAA14FCCF874)	3.68	13105	2022-11-29 17:02:58.461	-0.212	1.337	5.708	-13.062	3.967	-4.7	-1.143	3.818	106.238	0	0	0	0	0	0	0
WT222(CAA14FCCF874)	3.68	13105	2022-11-29 17:02:58.461	-0.422	2.687	11.446	-13.062	3.967	-4.7	-1.187	3.834	106.194	0	0	0	0	0	0	0
WT222(CAA14FCCF874)	3.68	13105	2022-11-29 17:02:58.461	-0.042	-0.221	0.839	-6.714	-2.747	-1.038	-1.203	3.823	106.172	0	0	0	0	0	0	0
WT222(CAA14FCCF874)	3.68	13105	2022-11-29 17:02:58.461	-0.042	-0.221	0.839	-6.714	-2.747	-1.038	-1.214	3.807	106.15	0	0	0	0	0	0	0
WT222(CAA14FCCF874)	3.68	13105	2022-11-29 17:02:58.493	-0.042	-0.221	0.839	-6.714	-2.747	-1.038	-1.23	3.79	106.128	0	0	0	0	0	0	0
WT222(CAA14FCCF874)	3.68	13105	2022-11-29 17:02:58.493	-0.042	-0.221	0.839	-6.714	-2.747	-1.038	-1.252	3.774	106.106	0	0	0	0	0	0	0
WT222(CAA14FCCF874)	3.68	13105	2022-11-29 17:02:58.493	-0.088	-0.042	0.946	-2.197	2.563	1.587	-1.247	3.785	106.095	0	0	0	0	0	0	0
WT222(CAA14FCCF874)	3.68	13105	2022-11-29 17:02:58.493	-0.088	-0.042	0.946	-2.197	2.563	1.587	-1.241	3.796	106.084	0	0	0	0	0	0	0
WT222(CAA14FCCF874)	3.68	13105	2022-11-29 17:02:58.493	-0.088	-0.042	0.946	-2.197	2.563	1.587	-1.236	3.807	106.078	0	0	0	0	0	0	0
WT222(CAA14FCCF874)	3.68	13105	2022-11-29 17:02:58.493	-0.088	-0.042	0.946	-2.197	2.563	1.587	-1.23	3.818	106.068	0	0	0	0	0	0	0
WT222(CAA14FCCF874)	3.68	13105	2022-11-29 17:02:58.493	-0.058	-0.051	1.028	3.723	-0.732	2.502	-1.203	3.812	106.062	0	0	0	0	0	0	0
WT222(CAA14FCCF874)	3.68	13105	2022-11-29 17:02:58.493	-0.058	-0.051	1.028	3.723	-0.732	2.502	-1.17	3.807	106.062	0	0	0	0	0	0	0
WT222(CAA14FCCF874)	3.68	13105	2022-11-29 17:02:58.555	-0.058	-0.051	1.028	3.723	-0.732	2.502	-1.137	3.807	106.057	0	0	0	0	0	0	0
WT222(CAA14FCCF874)	3.68	13105	2022-11-29 17:02:58.555	-0.058	-0.051	1.028	3.723	-0.732	2.502	-1.11	3.801	106.051	0	0	0	0	0	0	0
WT222(CAA14FCCF874)	3.68	13105	2022-11-29 17:02:58.555	-0.107	-0.001	0.961	11.169	-1.221	0.732	-1.038	3.79	106.04	0	0	0	0	0	0	0
WT222(CAA14FCCF874)	3.68	13105	2022-11-29 17:02:58.555	-0.107	-0.001	0.961	11.169	-1.221	0.732	-0.972	3.785	106.029	0	0	0	0	0	0	0
WT222(CAA14FCCF874)	3.68	13105	2022-11-29 17:02:58.555	-0.107	-0.001	0.961	11.169	-1.221	0.732	-0.906	3.779	106.018	0	0	0	0	0	0	0
WT222(CAA14FCCF874)	3.68	13105	2022-11-29 17:02:58.555	-0.107	-0.001	0.961	11.169	-1.221	0.732	-0.846	3.774	106.002	0	0	0	0	0	0	0
WT222(CAA14FCCF874)	3.68	13105	2022-11-29 17:02:58.555	-0.052	0.095	1.049	9.094	-2.014	2.136	-0.786	3.763	105.996	0	0	0	0	0	0	0
WT222(CAA14FCCF874)	3.68	13105	2022-11-29 17:02:58.555	-0.052	0.095	1.049	9.094	-2.014	2.136	-0.731	3.752	105.991	0	0	0	0	0	0	0
WT222(CAA14FCCF874)	3.68	13105	2022-11-29 17:02:58.586	-0.052	0.095	1.049	9.094	-2.014	2.136	-0.676	3.741	105.98	0	0	0	0	0	0	0
WT222(CAA14FCCF874)	3.68	13105	2022-11-29 17:02:58.586	-0.052	0.095	1.049	9.094	-2.014	2.136	-0.621	3.73	105.974	0	0	0	0	0	0	0
WT222(CAA14FCCF874)	3.68	13105	2022-11-29 17:02:58.586	-0.009	-0.078	1.005	-1.709	1.587	-4.333	-0.621	3.741	105.93	0	0	0	0	0	0	0
WT222(CAA14FCCF874)	3.68	13105	2022-11-29 17:02:58.586	-0.009	-0.078	1.005	-1.709	1.587	-4.333	-0.621	3.746	105.892	0	0	0	0	0	0	0
WT222(CAA14FCCF874)	3.68	13105	2022-11-29 17:02:58.586	-0.009	-0.078	1.005	-1.709	1.587	-4.333	-0.626	3.752	105.853	0	0	0	0	0	0	0
WT222(CAA14FCCF874)	3.68	13105	2022-11-29 17:02:58.586	-0.009	-0.078	1.005	-1.709	1.587	-4.333	-0.632	3.757	105.809	0	0	0	0	0	0	0
WT222(CAA14FCCF874)	3.68	13105	2022-11-29 17:02:58.586	-0.059	0.123	1.02	6.775	-1.038	2.563	-0.588	3.752	105.804	0	0	0	0	0	0	0
WT222(CAA14FCCF874)	3.68	13105	2022-11-29 17:02:58.586	-0.059	0.123	1.02	6.775	-1.038	2.563	-0.544	3.746	105.798	0	0	0	0	0	0	0
WT222(CAA14FCCF874)	3.68	13105	2022-11-29 17:02:58.617	-0.059	0.123	1.02	6.775	-1.038	2.563	-0.5	3.735	105.793	0	0	0	0	0	0	0
WT222(CAA14FCCF874)	3.68	13105	2022-11-29 17:02:58.617	-0.059	0.123	1.02	6.775	-1.038	2.563	-0.461	3.73	105.782	0	0	0	0	0	0	0
WT222(CAA14FCCF874)	3.68	13105	2022-11-29 17:02:58.617	-0.079	-0.111	1.003	2.136	1.953	0.366	-0.439	3.741	105.765	0	0	0	0	0	0	0
WT222(CAA14FCCF874)	3.68	13105	2022-11-29 17:02:58.617	-0.079	-0.111	1.003	2.136	1.953	0.366	-0.423	3.746	105.743	0	0	0	0	0	0	0
WT222(CAA14FCCF874)	3.68	13105	2022-11-29 17:02:58.617	-0.079	-0.111	1.003	2.136	1.953	0.366	-0.406	3.757	105.727	0	0	0	0	0	0	0
WT222(CAA14FCCF874)	3.68	13105	2022-11-29 17:02:58.617	-0.079	-0.111	1.003	2.136	1.953	0.366	-0.396	3.763	105.71	0	0	0	0	0	0	0
WT222(CAA14FCCF874)	3.68	13105	2022-11-29 17:02:58.617	-0.133	-0.056	1.023	2.869	0	1.709	-0.374	3.763	105.699	0	0	0	0	0	0	0
WT222(CAA14FCCF874)	3.68	13105	2022-11-29 17:02:58.617	-0.133	-0.056	1.023	2.869	0	1.709	-0.357	3.763	105.688	0	0	0	0	0	0	0
WT222(CAA14FCCF874)	3.68	13105	2022-11-29 17:02:58.649	-0.133	-0.056	1.023	2.869	0	1.709	-0.341	3.763	105.677	0	0	0	0	0	0	0
WT222(CAA14FCCF874)	3.68	13105	2022-11-29 17:02:58.649	0.034	0.041	1.012	0.854	-0.671	-5.493	-0.335	3.757	105.628	0	0	0	0	0	0	0
WT222(CAA14FCCF874)	3.68	13105	2022-11-29 17:02:58.649	0.034	0.041	1.012	0.854	-0.671	-5.493	-0.33	3.757	105.579	0	0	0	0	0	0	0
WT222(CAA14FCCF874)	3.68	13105	2022-11-29 17:02:58.649	0.034	0.041	1.012	0.854	-0.671	-5.493	-0.324	3.752	105.535	0	0	0	0	0	0	0
WT222(CAA14FCCF874)	3.68	13105	2022-11-29 17:02:58.649	0.034	0.041	1.012	0.854	-0.671	-5.493	-0.319	3.746	105.485	0	0	0	0	0	0	0
WT222(CAA14FCCF874)	3.68	13105	2022-11-29 17:02:58.649	-0.108	0.058	0.965	2.197	0.244	4.272	-0.302	3.741	105.485	0	0	0	0	0	0	0
WT222(CAA14FCCF874)	3.68	13105	2022-11-29 17:02:58.649	-0.108	0.058	0.965	2.197	0.244	4.272	-0.286	3.741	105.485	0	0	0	0	0	0	0
WT222(CAA14FCCF874)	3.68	13105	2022-11-29 17:02:58.649	-0.108	0.058	0.965	2.197	0.244	4.272	-0.269	3.741	105.48	0	0	0	0	0	0	0
WT222(CAA14FCCF874)	3.68	13105	2022-11-29 17:02:58.680	-0.108	0.058	0.965	2.197	0.244	4.272	-0.253	3.746	105.48	0	0	0	0	0	0	0
WT222(CAA14FCCF874)	3.68	13105	2022-11-29 17:02:58.680	-0.161	-0.003	0.982	-18.188	2.625	-4.761	-0.341	3.757	105.43	0	0	0	0	0	0	0
WT222(CAA14FCCF874)	3.68	13105	2022-11-29 17:02:58.680	-0.161	-0.003	0.982	-18.188	2.625	-4.761	-0.428	3.768	105.386	0	0	0	0	0	0	0
WT222(CAA14FCCF874)	3.68	13105	2022-11-29 17:02:58.680	-0.161	-0.003	0.982	-18.188	2.625	-4.761	-0.516	3.785	105.337	0	0	0	0	0	0	0
WT222(CAA14FCCF874)	3.68	13105	2022-11-29 17:02:58.680	-0.161	-0.003	0.982	-18.188	2.625	-4.761	-0.604	3.801	105.287	0	0	0	0	0	0	0
WT222(CAA14FCCF874)	3.68	13105	2022-11-29 17:02:58.680	0.013	-0.173	0.797	-4.578	-4.333	5.249	-0.621	3.779	105.293	0	0	0	0	0	0	0
WT222(CAA14FCCF874)	3.68	13105	2022-11-29 17:02:58.680	0.013	-0.173	0.797	-4.578	-4.333	5.249	-0.643	3.757	105.298	0	0	0	0	0	0	0
WT222(CAA14FCCF874)	3.68	13105	2022-11-29 17:02:58.680	0.013	-0.173	0.797	-4.578	-4.333	5.249	-0.659	3.735	105.304	0	0	0	0	0	0	0
WT222(CAA14FCCF874)	3.68	13105	2022-11-29 17:02:58.711	0.013	-0.173	0.797	-4.578	-4.333	5.249	-0.681	3.719	105.304	0	0	0	0	0	0	0
WT222(CAA14FCCF874)	3.68	13105	2022-11-29 17:02:58.711	0.002	-0.037	1.022	10.559	0.793	2.197	-0.632	3.719	105.298	0	0	0	0	0	0	0
WT222(CAA14FCCF874)	3.68	13105	2022-11-29 17:02:58.711	0.002	-0.037	1.022	10.559	0.793	2.197	-0.577	3.724	105.287	0	0	0	0	0	0	0
WT222(CAA14FCCF874)	3.68	13105	2022-11-29 17:02:58.711	0.002	-0.037	1.022	10.559	0.793	2.197	-0.527	3.724	105.271	0	0	0	0	0	0	0
WT222(CAA14FCCF874)	3.68	13105	2022-11-29 17:02:58.711	0.002	-0.037	1.022	10.559	0.793	2.197	-0.478	3.73	105.26	0	0	0	0	0	0	0
WT222(CAA14FCCF874)	3.68	13105	2022-11-29 17:02:58.711	-0.033	-0.067	1.022	0.366	-1.099	-3.235	-0.478	3.719	105.222	0	0	0	0	0	0	0
WT222(CAA14FCCF874)	3.68	13105	2022-11-29 17:02:58.711	-0.033	-0.067	1.022	0.366	-1.099	-3.235	-0.478	3.713	105.183	0	0	0	0	0	0	0
WT222(CAA14FCCF874)	3.68	13105	2022-11-29 17:02:58.711	-0.033	-0.067	1.022	0.366	-1.099	-3.235	-0.483	3.702	105.145	0	0	0	0	0	0	0
WT222(CAA14FCCF874)	3.68	13105	2022-11-29 17:02:58.728	-0.033	-0.067	1.022	0.366	-1.099	-3.235	-0.483	3.697	105.106	0	0	0	0	0	0	0
WT222(CAA14FCCF874)	3.68	13105	2022-11-29 17:02:58.728	-0.078	0.129	1.067	-9.216	0.549	-2.686	-0.533	3.697	105.073	0	0	0	0	0	0	0
WT222(CAA14FCCF874)	3.68	13105	2022-11-29 17:02:58.728	-0.078	0.129	1.067	-9.216	0.549	-2.686	-0.582	3.697	105.035	0	0	0	0	0	0	0
WT222(CAA14FCCF874)	3.68	13105	2022-11-29 17:02:58.728	-0.078	0.129	1.067	-9.216	0.549	-2.686	-0.626	3.697	104.991	0	0	0	0	0	0	0
WT222(CAA14FCCF874)	3.68	13105	2022-11-29 17:02:58.728	-0.078	0.129	1.067	-9.216	0.549	-2.686	-0.676	3.697	104.952	0	0	0	0	0	0	0
WT222(CAA14FCCF874)	3.68	13105	2022-11-29 17:02:58.728	-0.15	-0.118	0.911	-0.122	-1.587	3.723	-0.67	3.691	104.947	0	0	0	0	0	0	0
WT222(CAA14FCCF874)	3.68	13105	2022-11-29 17:02:58.728	-0.15	-0.118	0.911	-0.122	-1.587	3.723	-0.67	3.68	104.936	0	0	0	0	0	0	0
WT222(CAA14FCCF874)	3.68	13105	2022-11-29 17:02:58.728	-0.15	-0.118	0.911	-0.122	-1.587	3.723	-0.67	3.675	104.93	0	0	0	0	0	0	0
WT222(CAA14FCCF874)	3.68	13105	2022-11-29 17:02:58.790	-0.15	-0.118	0.911	-0.122	-1.587	3.723	-0.67	3.669	104.925	0	0	0	0	0	0	0
WT222(CAA14FCCF874)	3.68	13105	2022-11-29 17:02:58.790	0.028	-0.171	0.941	-4.211	-1.16	-3.723	-0.698	3.664	104.881	0	0	0	0	0	0	0
WT222(CAA14FCCF874)	3.68	13105	2022-11-29 17:02:58.790	0.028	-0.171	0.941	-4.211	-1.16	-3.723	-0.725	3.658	104.837	0	0	0	0	0	0	0
WT222(CAA14FCCF874)	3.68	13105	2022-11-29 17:02:58.790	0.028	-0.171	0.941	-4.211	-1.16	-3.723	-0.753	3.653	104.799	0	0	0	0	0	0	0
WT222(CAA14FCCF874)	3.68	13105	2022-11-29 17:02:58.790	0.028	-0.171	0.941	-4.211	-1.16	-3.723	-0.78	3.642	104.755	0	0	0	0	0	0	0
WT222(CAA14FCCF874)	3.68	13105	2022-11-29 17:02:58.790	-0.04	0.012	0.982	-4.395	2.441	0.305	-0.807	3.653	104.733	0	0	0	0	0	0	0
WT222(CAA14FCCF874)	3.68	13105	2022-11-29 17:02:58.790	-0.04	0.012	0.982	-4.395	2.441	0.305	-0.835	3.664	104.711	0	0	0	0	0	0	0
WT222(CAA14FCCF874)	3.68	13105	2022-11-29 17:02:58.790	-0.04	0.012	0.982	-4.395	2.441	0.305	-0.862	3.675	104.689	0	0	0	0	0	0	0
WT222(CAA14FCCF874)	3.68	13105	2022-11-29 17:02:58.821	-0.04	0.012	0.982	-4.395	2.441	0.305	-0.89	3.686	104.661	0	0	0	0	0	0	0
WT222(CAA14FCCF874)	3.68	13105	2022-11-29 17:02:58.821	-0.259	-0.039	0.967	3.784	-2.441	6.226	-0.873	3.675	104.667	0	0	0	0	0	0	0
WT222(CAA14FCCF874)	3.68	13105	2022-11-29 17:02:58.821	-0.259	-0.039	0.967	3.784	-2.441	6.226	-0.851	3.664	104.672	0	0	0	0	0	0	0
WT222(CAA14FCCF874)	3.68	13105	2022-11-29 17:02:58.821	-0.259	-0.039	0.967	3.784	-2.441	6.226	-0.835	3.653	104.678	0	0	0	0	0	0	0
WT222(CAA14FCCF874)	3.68	13105	2022-11-29 17:02:58.821	-0.259	-0.039	0.967	3.784	-2.441	6.226	-0.818	3.647	104.683	0	0	0	0	0	0	0
WT222(CAA14FCCF874)	3.68	13105	2022-11-29 17:02:58.821	-0.031	-0.021	1.014	2.686	-0.488	-0.977	-0.813	3.653	104.656	0	0	0	0	0	0	0
WT222(CAA14FCCF874)	3.68	13105	2022-11-29 17:02:58.821	-0.031	-0.021	1.014	2.686	-0.488	-0.977	-0.802	3.653	104.623	0	0	0	0	0	0	0
WT222(CAA14FCCF874)	3.68	13105	2022-11-29 17:02:58.821	-0.031	-0.021	1.014	2.686	-0.488	-0.977	-0.791	3.653	104.59	0	0	0	0	0	0	0
WT222(CAA14FCCF874)	3.68	13105	2022-11-29 17:02:58.852	-0.031	-0.021	1.014	2.686	-0.488	-0.977	-0.78	3.653	104.562	0	0	0	0	0	0	0
WT222(CAA14FCCF874)	3.68	13105	2022-11-29 17:02:58.852	0.026	0.115	1.014	0.488	-0.549	-4.15	-0.786	3.653	104.513	0	0	0	0	0	0	0
WT222(CAA14FCCF874)	3.68	13105	2022-11-29 17:02:58.852	0.026	0.115	1.014	0.488	-0.549	-4.15	-0.786	3.647	104.464	0	0	0	0	0	0	0
WT222(CAA14FCCF874)	3.68	13105	2022-11-29 17:02:58.852	0.026	0.115	1.014	0.488	-0.549	-4.15	-0.78	3.647	104.409	0	0	0	0	0	0	0
WT222(CAA14FCCF874)	3.68	13105	2022-11-29 17:02:58.852	0.026	0.115	1.014	0.488	-0.549	-4.15	-0.78	3.642	104.359	0	0	0	0	0	0	0
WT222(CAA14FCCF874)	3.68	13105	2022-11-29 17:02:58.852	-0.111	0.056	1.007	-1.16	2.075	6.714	-0.78	3.653	104.359	0	0	0	0	0	0	0
WT222(CAA14FCCF874)	3.68	13105	2022-11-29 17:02:58.852	-0.111	0.056	1.007	-1.16	2.075	6.714	-0.786	3.664	104.359	0	0	0	0	0	0	0
WT222(CAA14FCCF874)	3.68	13105	2022-11-29 17:02:58.852	-0.111	0.056	1.007	-1.16	2.075	6.714	-0.786	3.675	104.365	0	0	0	0	0	0	0
WT222(CAA14FCCF874)	3.68	13105	2022-11-29 17:02:58.852	-0.111	0.056	1.007	-1.16	2.075	6.714	-0.786	3.686	104.359	0	0	0	0	0	0	0
WT222(CAA14FCCF874)	3.68	13105	2022-11-29 17:02:58.852	-0.099	-0.028	1.012	0.916	-0.305	-3.54	-0.78	3.686	104.31	0	0	0	0	0	0	0
WT222(CAA14FCCF874)	3.68	13105	2022-11-29 17:02:58.852	-0.099	-0.028	1.012	0.916	-0.305	-3.54	-0.775	3.686	104.26	0	0	0	0	0	0	0
WT222(CAA14FCCF874)	3.68	13105	2022-11-29 17:02:58.852	-0.099	-0.028	1.012	0.916	-0.305	-3.54	-0.769	3.686	104.211	0	0	0	0	0	0	0
WT222(CAA14FCCF874)	3.68	13105	2022-11-29 17:02:58.852	-0.099	-0.028	1.012	0.916	-0.305	-3.54	-0.764	3.686	104.156	0	0	0	0	0	0	0
WT222(CAA14FCCF874)	3.68	13105	2022-11-29 17:02:58.852	-0.074	-0.066	0.97	-4.456	0.488	2.93	-0.78	3.686	104.139	0	0	0	0	0	0	0
WT222(CAA14FCCF874)	3.68	13105	2022-11-29 17:02:58.852	-0.074	-0.066	0.97	-4.456	0.488	2.93	-0.802	3.691	104.123	0	0	0	0	0	0	0
WT222(CAA14FCCF874)	3.68	13105	2022-11-29 17:02:58.852	-0.074	-0.066	0.97	-4.456	0.488	2.93	-0.824	3.697	104.106	0	0	0	0	0	0	0
WT222(CAA14FCCF874)	3.68	13105	2022-11-29 17:02:58.883	-0.074	-0.066	0.97	-4.456	0.488	2.93	-0.84	3.702	104.084	0	0	0	0	0	0	0

## Sheet: 18Hz
设备名称	电压	版本	片上时间	加速度X(g)	加速度Y(g)	加速度Z(g)	角速度X(°/s)	角速度Y(°/s)	角速度Z(°/s)	角度X(°)	角度Y(°)	角度Z(°)	磁场X	磁场Y	磁场Z	四元数0	四元数1	四元数2	四元数3	状态
WT222(CAA14FCCF874)	3.64	13105	2022-11-29 19:30:32.741	0.003	0.034	0.956	-2.075	-1.404	-2.075	1.362	0.126	92.796	0	0	0	0	0	0	0
WT222(CAA14FCCF874)	3.64	13105	2022-11-29 19:30:32.804	0.003	0.034	0.956	-2.075	-1.404	-2.075	1.351	0.121	92.747	0	0	0	0	0	0	0
WT222(CAA14FCCF874)	3.64	13105	2022-11-29 19:30:32.804	0.003	0.034	0.956	-2.075	-1.404	-2.075	1.34	0.115	92.697	0	0	0	0	0	0	0
WT222(CAA14FCCF874)	3.64	13105	2022-11-29 19:30:32.804	0.026	0.108	1.047	-4.089	-0.732	-8.179	1.324	0.115	92.615	0	0	0	0	0	0	0
WT222(CAA14FCCF874)	3.64	13105	2022-11-29 19:30:32.804	0.026	0.108	1.047	-4.089	-0.732	-8.179	1.307	0.115	92.532	0	0	0	0	0	0	0
WT222(CAA14FCCF874)	3.64	13105	2022-11-29 19:30:32.804	0.026	0.108	1.047	-4.089	-0.732	-8.179	1.291	0.115	92.45	0	0	0	0	0	0	0
WT222(CAA14FCCF874)	3.64	13105	2022-11-29 19:30:32.804	0.026	0.108	1.047	-4.089	-0.732	-8.179	1.274	0.115	92.368	0	0	0	0	0	0	0
WT222(CAA14FCCF874)	3.64	13105	2022-11-29 19:30:32.804	-0.059	-0.081	0.937	2.38	-0.061	6.348	1.285	0.115	92.362	0	0	0	0	0	0	0
WT222(CAA14FCCF874)	3.64	13105	2022-11-29 19:30:32.804	-0.059	-0.081	0.937	2.38	-0.061	6.348	1.302	0.115	92.351	0	0	0	0	0	0	0
WT222(CAA14FCCF874)	3.64	13105	2022-11-29 19:30:32.835	-0.059	-0.081	0.937	2.38	-0.061	6.348	1.313	0.115	92.346	0	0	0	0	0	0	0
WT222(CAA14FCCF874)	3.64	13105	2022-11-29 19:30:32.835	-0.059	-0.081	0.937	2.38	-0.061	6.348	1.329	0.121	92.335	0	0	0	0	0	0	0
WT222(CAA14FCCF874)	3.64	13105	2022-11-29 19:30:32.835	-0.005	-0.033	0.919	-1.77	0.183	1.16	1.318	0.126	92.302	0	0	0	0	0	0	0
WT222(CAA14FCCF874)	3.64	13105	2022-11-29 19:30:32.835	-0.005	-0.033	0.919	-1.77	0.183	1.16	1.307	0.126	92.269	0	0	0	0	0	0	0
WT222(CAA14FCCF874)	3.64	13105	2022-11-29 19:30:32.835	-0.005	-0.033	0.919	-1.77	0.183	1.16	1.296	0.132	92.236	0	0	0	0	0	0	0
WT222(CAA14FCCF874)	3.64	13105	2022-11-29 19:30:32.835	-0.005	-0.033	0.919	-1.77	0.183	1.16	1.285	0.137	92.203	0	0	0	0	0	0	0
WT222(CAA14FCCF874)	3.64	13105	2022-11-29 19:30:32.835	-0.084	0.139	1.059	-4.028	-0.977	-1.282	1.269	0.132	92.159	0	0	0	0	0	0	0
WT222(CAA14FCCF874)	3.64	13105	2022-11-29 19:30:32.835	-0.084	0.139	1.059	-4.028	-0.977	-1.282	1.247	0.132	92.115	0	0	0	0	0	0	0
WT222(CAA14FCCF874)	3.64	13105	2022-11-29 19:30:32.898	-0.084	0.139	1.059	-4.028	-0.977	-1.282	1.23	0.132	92.065	0	0	0	0	0	0	0
WT222(CAA14FCCF874)	3.64	13105	2022-11-29 19:30:32.898	-0.084	0.139	1.059	-4.028	-0.977	-1.282	1.214	0.132	92.021	0	0	0	0	0	0	0
WT222(CAA14FCCF874)	3.64	13105	2022-11-29 19:30:32.898	0.118	0.156	0.949	2.625	-2.991	-7.507	1.23	0.121	91.939	0	0	0	0	0	0	0
WT222(CAA14FCCF874)	3.64	13105	2022-11-29 19:30:32.898	0.118	0.156	0.949	2.625	-2.991	-7.507	1.247	0.11	91.862	0	0	0	0	0	0	0
WT222(CAA14FCCF874)	3.64	13105	2022-11-29 19:30:32.898	0.118	0.156	0.949	2.625	-2.991	-7.507	1.263	0.093	91.78	0	0	0	0	0	0	0
WT222(CAA14FCCF874)	3.64	13105	2022-11-29 19:30:32.898	0.118	0.156	0.949	2.625	-2.991	-7.507	1.285	0.082	91.703	0	0	0	0	0	0	0
WT222(CAA14FCCF874)	3.64	13105	2022-11-29 19:30:32.898	-0.038	0.179	1.089	-4.517	-1.709	-26.978	1.269	0.077	91.522	0	0	0	0	0	0	0
WT222(CAA14FCCF874)	3.64	13105	2022-11-29 19:30:32.898	-0.038	0.179	1.089	-4.517	-1.709	-26.978	1.252	0.071	91.346	0	0	0	0	0	0	0
WT222(CAA14FCCF874)	3.64	13105	2022-11-29 19:30:32.929	-0.038	0.179	1.089	-4.517	-1.709	-26.978	1.241	0.066	91.165	0	0	0	0	0	0	0
WT222(CAA14FCCF874)	3.64	13105	2022-11-29 19:30:32.929	-0.038	0.179	1.089	-4.517	-1.709	-26.978	1.23	0.06	90.989	0	0	0	0	0	0	0
WT222(CAA14FCCF874)	3.64	13105	2022-11-29 19:30:32.929	0.264	-0.679	0.979	-2.38	2.747	4.639	1.219	0.071	90.972	0	0	0	0	0	0	0
WT222(CAA14FCCF874)	3.64	13105	2022-11-29 19:30:32.929	0.264	-0.679	0.979	-2.38	2.747	4.639	1.203	0.082	90.961	0	0	0	0	0	0	0
WT222(CAA14FCCF874)	3.64	13105	2022-11-29 19:30:32.929	0.264	-0.679	0.979	-2.38	2.747	4.639	1.187	0.088	90.956	0	0	0	0	0	0	0
WT222(CAA14FCCF874)	3.64	13105	2022-11-29 19:30:32.929	0.264	-0.679	0.979	-2.38	2.747	4.639	1.159	0.093	90.95	0	0	0	0	0	0	0
WT222(CAA14FCCF874)	3.64	13105	2022-11-29 19:30:32.929	-0.118	0.039	0.835	10.559	-3.723	35.767	1.198	0.066	91.099	0	0	0	0	0	0	0
WT222(CAA14FCCF874)	3.64	13105	2022-11-29 19:30:32.929	-0.118	0.039	0.835	10.559	-3.723	35.767	1.236	0.044	91.247	0	0	0	0	0	0	0
WT222(CAA14FCCF874)	3.64	13105	2022-11-29 19:30:32.976	-0.118	0.039	0.835	10.559	-3.723	35.767	1.28	0.016	91.395	0	0	0	0	0	0	0
WT222(CAA14FCCF874)	3.64	13105	2022-11-29 19:30:32.976	-0.118	0.039	0.835	10.559	-3.723	35.767	1.318	0	91.544	0	0	0	0	0	0	0
WT222(CAA14FCCF874)	3.64	13105	2022-11-29 19:30:32.976	-0.146	0.428	1.063	0.61	0.732	-17.029	1.313	0	91.428	0	0	0	0	0	0	0
WT222(CAA14FCCF874)	3.64	13105	2022-11-29 19:30:32.976	-0.146	0.428	1.063	0.61	0.732	-17.029	1.313	0.005	91.302	0	0	0	0	0	0	0
WT222(CAA14FCCF874)	3.64	13105	2022-11-29 19:30:32.976	-0.146	0.428	1.063	0.61	0.732	-17.029	1.318	0.011	91.181	0	0	0	0	0	0	0
WT222(CAA14FCCF874)	3.64	13105	2022-11-29 19:30:32.976	-0.146	0.428	1.063	0.61	0.732	-17.029	1.324	0.022	91.055	0	0	0	0	0	0	0
WT222(CAA14FCCF874)	3.64	13105	2022-11-29 19:30:32.976	0.02	-0.14	0.971	-0.549	1.404	-5.615	1.324	0.033	90.989	0	0	0	0	0	0	0
WT222(CAA14FCCF874)	3.64	13105	2022-11-29 19:30:32.976	0.02	-0.14	0.971	-0.549	1.404	-5.615	1.324	0.044	90.923	0	0	0	0	0	0	0
WT222(CAA14FCCF874)	3.64	13105	2022-11-29 19:30:33.007	0.02	-0.14	0.971	-0.549	1.404	-5.615	1.318	0.049	90.857	0	0	0	0	0	0	0
WT222(CAA14FCCF874)	3.64	13105	2022-11-29 19:30:33.007	0.02	-0.14	0.971	-0.549	1.404	-5.615	1.318	0.06	90.791	0	0	0	0	0	0	0
WT222(CAA14FCCF874)	3.64	13105	2022-11-29 19:30:33.007	0.142	-0.051	1.013	-2.93	3.479	9.094	1.296	0.077	90.802	0	0	0	0	0	0	0
WT222(CAA14FCCF874)	3.64	13105	2022-11-29 19:30:33.023	0.142	-0.051	1.013	-2.93	3.479	9.094	1.28	0.093	90.813	0	0	0	0	0	0	0
WT222(CAA14FCCF874)	3.64	13105	2022-11-29 19:30:33.023	0.142	-0.051	1.013	-2.93	3.479	9.094	1.263	0.11	90.824	0	0	0	0	0	0	0
WT222(CAA14FCCF874)	3.64	13105	2022-11-29 19:30:33.023	-0.173	0.189	0.946	0.671	0.427	-2.38	1.263	0.11	90.775	0	0	0	0	0	0	0
WT222(CAA14FCCF874)	3.64	13105	2022-11-29 19:30:33.023	-0.173	0.189	0.946	0.671	0.427	-2.38	1.269	0.115	90.725	0	0	0	0	0	0	0
WT222(CAA14FCCF874)	3.64	13105	2022-11-29 19:30:33.023	-0.173	0.189	0.946	0.671	0.427	-2.38	1.274	0.115	90.676	0	0	0	0	0	0	0
WT222(CAA14FCCF874)	3.64	13105	2022-11-29 19:30:33.070	-0.173	0.189	0.946	0.671	0.427	-2.38	1.28	0.121	90.621	0	0	0	0	0	0	0
WT222(CAA14FCCF874)	3.64	13105	2022-11-29 19:30:33.070	0.059	-0.035	1.019	3.052	0.671	0.793	1.296	0.126	90.588	0	0	0	0	0	0	0
WT222(CAA14FCCF874)	3.64	13105	2022-11-29 19:30:33.070	0.059	-0.035	1.019	3.052	0.671	0.793	1.313	0.132	90.555	0	0	0	0	0	0	0
WT222(CAA14FCCF874)	3.64	13105	2022-11-29 19:30:33.070	0.059	-0.035	1.019	3.052	0.671	0.793	1.329	0.137	90.516	0	0	0	0	0	0	0
WT222(CAA14FCCF874)	3.64	13105	2022-11-29 19:30:33.070	0.059	-0.035	1.019	3.052	0.671	0.793	1.346	0.143	90.483	0	0	0	0	0	0	0
WT222(CAA14FCCF874)	3.64	13105	2022-11-29 19:30:33.070	-0.02	0.081	1.02	-0.732	2.075	-8.789	1.34	0.154	90.406	0	0	0	0	0	0	0
WT222(CAA14FCCF874)	3.64	13105	2022-11-29 19:30:33.070	-0.02	0.081	1.02	-0.732	2.075	-8.789	1.34	0.17	90.324	0	0	0	0	0	0	0
WT222(CAA14FCCF874)	3.64	13105	2022-11-29 19:30:33.070	-0.02	0.081	1.02	-0.732	2.075	-8.789	1.335	0.181	90.242	0	0	0	0	0	0	0
WT222(CAA14FCCF874)	3.64	13105	2022-11-29 19:30:33.070	-0.02	0.081	1.02	-0.732	2.075	-8.789	1.335	0.192	90.159	0	0	0	0	0	0	0
WT222(CAA14FCCF874)	3.64	13105	2022-11-29 19:30:33.070	0.012	-0.015	1.007	0.549	2.686	16.968	1.34	0.203	90.209	0	0	0	0	0	0	0
WT222(CAA14FCCF874)	3.64	13105	2022-11-29 19:30:33.070	0.012	-0.015	1.007	0.549	2.686	16.968	1.346	0.214	90.253	0	0	0	0	0	0	0
WT222(CAA14FCCF874)	3.64	13105	2022-11-29 19:30:33.070	0.012	-0.015	1.007	0.549	2.686	16.968	1.346	0.231	90.302	0	0	0	0	0	0	0
WT222(CAA14FCCF874)	3.64	13105	2022-11-29 19:30:33.070	0.012	-0.015	1.007	0.549	2.686	16.968	1.351	0.242	90.352	0	0	0	0	0	0	0
WT222(CAA14FCCF874)	3.64	13105	2022-11-29 19:30:33.070	0.071	0.02	0.962	-14.709	5.432	-4.395	1.274	0.269	90.291	0	0	0	0	0	0	0
WT222(CAA14FCCF874)	3.64	13105	2022-11-29 19:30:33.070	0.071	0.02	0.962	-14.709	5.432	-4.395	1.203	0.291	90.231	0	0	0	0	0	0	0
WT222(CAA14FCCF874)	3.64	13105	2022-11-29 19:30:33.070	0.071	0.02	0.962	-14.709	5.432	-4.395	1.132	0.319	90.176	0	0	0	0	0	0	0
WT222(CAA14FCCF874)	3.64	13105	2022-11-29 19:30:33.132	0.071	0.02	0.962	-14.709	5.432	-4.395	1.06	0.346	90.115	0	0	0	0	0	0	0
WT222(CAA14FCCF874)	3.64	13105	2022-11-29 19:30:33.132	-0.007	-0.034	1.027	20.691	-6.531	-13.611	1.159	0.313	90.011	0	0	0	0	0	0	0
WT222(CAA14FCCF874)	3.64	13105	2022-11-29 19:30:33.132	-0.007	-0.034	1.027	20.691	-6.531	-13.611	1.263	0.28	89.907	0	0	0	0	0	0	0
WT222(CAA14FCCF874)	3.64	13105	2022-11-29 19:30:33.132	-0.007	-0.034	1.027	20.691	-6.531	-13.611	1.362	0.247	89.802	0	0	0	0	0	0	0
WT222(CAA14FCCF874)	3.64	13105	2022-11-29 19:30:33.132	-0.007	-0.034	1.027	20.691	-6.531	-13.611	1.467	0.214	89.703	0	0	0	0	0	0	0
WT222(CAA14FCCF874)	3.64	13105	2022-11-29 19:30:33.132	0.027	-0.048	1.012	-3.479	2.991	8.911	1.445	0.225	89.714	0	0	0	0	0	0	0
WT222(CAA14FCCF874)	3.64	13105	2022-11-29 19:30:33.132	0.027	-0.048	1.012	-3.479	2.991	8.911	1.428	0.236	89.725	0	0	0	0	0	0	0
WT222(CAA14FCCF874)	3.64	13105	2022-11-29 19:30:33.132	0.027	-0.048	1.012	-3.479	2.991	8.911	1.406	0.247	89.736	0	0	0	0	0	0	0
WT222(CAA14FCCF874)	3.64	13105	2022-11-29 19:30:33.163	0.027	-0.048	1.012	-3.479	2.991	8.911	1.384	0.258	89.747	0	0	0	0	0	0	0
WT222(CAA14FCCF874)	3.64	13105	2022-11-29 19:30:33.163	-0.042	0.189	0.999	0.488	0.305	-1.587	1.384	0.258	89.709	0	0	0	0	0	0	0
WT222(CAA14FCCF874)	3.64	13105	2022-11-29 19:30:33.163	-0.042	0.189	0.999	0.488	0.305	-1.587	1.384	0.258	89.665	0	0	0	0	0	0	0
WT222(CAA14FCCF874)	3.64	13105	2022-11-29 19:30:33.163	-0.042	0.189	0.999	0.488	0.305	-1.587	1.39	0.264	89.621	0	0	0	0	0	0	0
WT222(CAA14FCCF874)	3.64	13105	2022-11-29 19:30:33.163	-0.042	0.189	0.999	0.488	0.305	-1.587	1.39	0.264	89.577	0	0	0	0	0	0	0
WT222(CAA14FCCF874)	3.64	13105	2022-11-29 19:30:33.163	-0.101	-0.007	1.012	3.113	0.122	-8.362	1.412	0.264	89.495	0	0	0	0	0	0	0
WT222(CAA14FCCF874)	3.64	13105	2022-11-29 19:30:33.163	-0.101	-0.007	1.012	3.113	0.122	-8.362	1.428	0.264	89.418	0	0	0	0	0	0	0
WT222(CAA14FCCF874)	3.64	13105	2022-11-29 19:30:33.163	-0.101	-0.007	1.012	3.113	0.122	-8.362	1.445	0.269	89.341	0	0	0	0	0	0	0
WT222(CAA14FCCF874)	3.64	13105	2022-11-29 19:30:33.226	-0.101	-0.007	1.012	3.113	0.122	-8.362	1.461	0.275	89.264	0	0	0	0	0	0	0
WT222(CAA14FCCF874)	3.64	13105	2022-11-29 19:30:33.226	0.078	-0.09	1.015	-1.831	1.282	3.296	1.45	0.28	89.247	0	0	0	0	0	0	0
WT222(CAA14FCCF874)	3.64	13105	2022-11-29 19:30:33.226	0.078	-0.09	1.015	-1.831	1.282	3.296	1.439	0.286	89.231	0	0	0	0	0	0	0
WT222(CAA14FCCF874)	3.64	13105	2022-11-29 19:30:33.226	0.078	-0.09	1.015	-1.831	1.282	3.296	1.428	0.291	89.214	0	0	0	0	0	0	0
WT222(CAA14FCCF874)	3.64	13105	2022-11-29 19:30:33.226	0.078	-0.09	1.015	-1.831	1.282	3.296	1.417	0.297	89.198	0	0	0	0	0	0	0
WT222(CAA14FCCF874)	3.64	13105	2022-11-29 19:30:33.226	-0.087	0.22	1.096	6.165	-3.296	5.249	1.445	0.28	89.187	0	0	0	0	0	0	0
WT222(CAA14FCCF874)	3.64	13105	2022-11-29 19:30:33.226	-0.087	0.22	1.096	6.165	-3.296	5.249	1.478	0.264	89.182	0	0	0	0	0	0	0
WT222(CAA14FCCF874)	3.64	13105	2022-11-29 19:30:33.226	-0.087	0.22	1.096	6.165	-3.296	5.249	1.511	0.253	89.171	0	0	0	0	0	0	0
WT222(CAA14FCCF874)	3.64	13105	2022-11-29 19:30:33.257	-0.087	0.22	1.096	6.165	-3.296	5.249	1.544	0.236	89.154	0	0	0	0	0	0	0
WT222(CAA14FCCF874)	3.64	13105	2022-11-29 19:30:33.257	0.063	-0.118	1.008	-3.54	-3.235	-9.033	1.527	0.22	89.077	0	0	0	0	0	0	0
WT222(CAA14FCCF874)	3.64	13105	2022-11-29 19:30:33.257	0.063	-0.118	1.008	-3.54	-3.235	-9.033	1.511	0.209	88.995	0	0	0	0	0	0	0
WT222(CAA14FCCF874)	3.64	13105	2022-11-29 19:30:33.257	0.063	-0.118	1.008	-3.54	-3.235	-9.033	1.494	0.192	88.912	0	0	0	0	0	0	0
WT222(CAA14FCCF874)	3.64	13105	2022-11-29 19:30:33.257	0.063	-0.118	1.008	-3.54	-3.235	-9.033	1.472	0.176	88.835	0	0	0	0	0	0	0
WT222(CAA14FCCF874)	3.64	13105	2022-11-29 19:30:33.257	0.046	0.014	1.052	-8.85	2.136	4.822	1.428	0.187	88.83	0	0	0	0	0	0	0
WT222(CAA14FCCF874)	3.64	13105	2022-11-29 19:30:33.257	0.046	0.014	1.052	-8.85	2.136	4.822	1.379	0.198	88.819	0	0	0	0	0	0	0
WT222(CAA14FCCF874)	3.64	13105	2022-11-29 19:30:33.257	0.046	0.014	1.052	-8.85	2.136	4.822	1.335	0.203	88.813	0	0	0	0	0	0	0
WT222(CAA14FCCF874)	3.64	13105	2022-11-29 19:30:33.320	0.046	0.014	1.052	-8.85	2.136	4.822	1.291	0.214	88.802	0	0	0	0	0	0	0
WT222(CAA14FCCF874)	3.64	13105	2022-11-29 19:30:33.320	-0.316	0.534	1.473	-11.108	-2.625	-12.573	1.236	0.203	88.704	0	0	0	0	0	0	0
WT222(CAA14FCCF874)	3.64	13105	2022-11-29 19:30:33.320	-0.63	1.08	2.975	-11.108	-2.625	-12.573	1.192	0.192	88.599	0	0	0	0	0	0	0
WT222(CAA14FCCF874)	3.64	13105	2022-11-29 19:30:33.320	-1.258	2.174	5.978	-11.108	-2.625	-12.573	1.159	0.192	88.484	0	0	0	0	0	0	0
WT222(CAA14FCCF874)	3.64	13105	2022-11-29 19:30:33.320	-2.515	4.361	11.984	-11.108	-2.625	-12.573	1.137	0.192	88.358	0	0	0	0	0	0	0
WT222(CAA14FCCF874)	3.64	13105	2022-11-29 19:30:33.320	0.032	0.009	0.752	-26.978	0.305	-3.967	1.038	0.209	88.281	0	0	0	0	0	0	0
WT222(CAA14FCCF874)	3.64	13105	2022-11-29 19:30:33.320	0.032	0.009	0.752	-26.978	0.305	-3.967	0.939	0.22	88.198	0	0	0	0	0	0	0
WT222(CAA14FCCF874)	3.64	13105	2022-11-29 19:30:33.320	0.032	0.009	0.752	-26.978	0.305	-3.967	0.835	0.231	88.116	0	0	0	0	0	0	0
WT222(CAA14FCCF874)	3.64	13105	2022-11-29 19:30:33.335	0.032	0.009	0.752	-26.978	0.305	-3.967	0.736	0.247	88.039	0	0	0	0	0	0	0
WT222(CAA14FCCF874)	3.64	13105	2022-11-29 19:30:33.335	0.191	-0.503	0.773	18.799	-2.502	20.935	0.857	0.242	88.083	0	0	0	0	0	0	0
WT222(CAA14FCCF874)	3.64	13105	2022-11-29 19:30:33.335	0.191	-0.503	0.773	18.799	-2.502	20.935	0.978	0.236	88.132	0	0	0	0	0	0	0
WT222(CAA14FCCF874)	3.64	13105	2022-11-29 19:30:33.335	0.191	-0.503	0.773	18.799	-2.502	20.935	1.093	0.236	88.187	0	0	0	0	0	0	0
WT222(CAA14FCCF874)	3.64	13105	2022-11-29 19:30:33.335	0.191	-0.503	0.773	18.799	-2.502	20.935	1.208	0.225	88.237	0	0	0	0	0	0	0
WT222(CAA14FCCF874)	3.64	13105	2022-11-29 19:30:33.335	-0.151	0.326	0.928	32.166	-2.991	6.714	1.384	0.22	88.22	0	0	0	0	0	0	0
WT222(CAA14FCCF874)	3.64	13105	2022-11-29 19:30:33.335	-0.151	0.326	0.928	32.166	-2.991	6.714	1.566	0.214	88.204	0	0	0	0	0	0	0
WT222(CAA14FCCF874)	3.64	13105	2022-11-29 19:30:33.335	-0.151	0.326	0.928	32.166	-2.991	6.714	1.747	0.209	88.182	0	0	0	0	0	0	0
WT222(CAA14FCCF874)	3.64	13105	2022-11-29 19:30:33.398	-0.151	0.326	0.928	32.166	-2.991	6.714	1.928	0.203	88.16	0	0	0	0	0	0	0
WT222(CAA14FCCF874)	3.64	13105	2022-11-29 19:30:33.398	-0.117	-0.188	0.757	-5.188	3.967	-5.859	1.923	0.236	88.077	0	0	0	0	0	0	0
WT222(CAA14FCCF874)	3.64	13105	2022-11-29 19:30:33.398	-0.117	-0.188	0.757	-5.188	3.967	-5.859	1.912	0.264	88	0	0	0	0	0	0	0
WT222(CAA14FCCF874)	3.64	13105	2022-11-29 19:30:33.398	-0.117	-0.188	0.757	-5.188	3.967	-5.859	1.901	0.297	87.918	0	0	0	0	0	0	0
WT222(CAA14FCCF874)	3.64	13105	2022-11-29 19:30:33.398	0.022	0.206	1.073	1.892	1.465	-3.967	1.928	0.319	87.847	0	0	0	0	0	0	0
WT222(CAA14FCCF874)	3.64	13105	2022-11-29 19:30:33.398	0.022	0.206	1.073	1.892	1.465	-3.967	1.95	0.335	87.781	0	0	0	0	0	0	0
WT222(CAA14FCCF874)	3.64	13105	2022-11-29 19:30:33.398	0.022	0.206	1.073	1.892	1.465	-3.967	1.978	0.352	87.709	0	0	0	0	0	0	0
WT222(CAA14FCCF874)	3.64	13105	2022-11-29 19:30:33.398	0.022	0.206	1.073	1.892	1.465	-3.967	2.005	0.368	87.638	0	0	0	0	0	0	0
WT222(CAA14FCCF874)	3.64	13105	2022-11-29 19:30:33.429	-0.079	0.004	0.972	-8.179	0.183	10.559	1.978	0.379	87.638	0	0	0	0	0	0	0
WT222(CAA14FCCF874)	3.64	13105	2022-11-29 19:30:33.429	-0.079	0.004	0.972	-8.179	0.183	10.559	1.956	0.385	87.643	0	0	0	0	0	0	0
WT222(CAA14FCCF874)	3.64	13105	2022-11-29 19:30:33.429	-0.079	0.004	0.972	-8.179	0.183	10.559	1.928	0.396	87.649	0	0	0	0	0	0	0
WT222(CAA14FCCF874)	3.64	13105	2022-11-29 19:30:33.429	-0.079	0.004	0.972	-8.179	0.183	10.559	1.901	0.401	87.649	0	0	0	0	0	0	0
WT222(CAA14FCCF874)	3.64	13105	2022-11-29 19:30:33.429	-0.009	0.027	0.978	4.272	-0.61	-5.432	1.939	0.406	87.572	0	0	0	0	0	0	0
WT222(CAA14FCCF874)	3.64	13105	2022-11-29 19:30:33.429	-0.009	0.027	0.978	4.272	-0.61	-5.432	1.972	0.417	87.501	0	0	0	0	0	0	0
WT222(CAA14FCCF874)	3.64	13105	2022-11-29 19:30:33.429	-0.009	0.027	0.978	4.272	-0.61	-5.432	2.005	0.423	87.424	0	0	0	0	0	0	0
WT222(CAA14FCCF874)	3.64	13105	2022-11-29 19:30:33.429	-0.009	0.027	0.978	4.272	-0.61	-5.432	2.038	0.428	87.352	0	0	0	0	0	0	0
WT222(CAA14FCCF874)	3.64	13105	2022-11-29 19:30:33.460	0.097	-0.067	1.056	-1.526	-0.305	0.183	2.038	0.434	87.308	0	0	0	0	0	0	0
WT222(CAA14FCCF874)	3.64	13105	2022-11-29 19:30:33.460	0.097	-0.067	1.056	-1.526	-0.305	0.183	2.038	0.439	87.264	0	0	0	0	0	0	0
WT222(CAA14FCCF874)	3.64	13105	2022-11-29 19:30:33.460	0.097	-0.067	1.056	-1.526	-0.305	0.183	2.038	0.439	87.22	0	0	0	0	0	0	0
WT222(CAA14FCCF874)	3.64	13105	2022-11-29 19:30:33.460	0.097	-0.067	1.056	-1.526	-0.305	0.183	2.038	0.445	87.177	0	0	0	0	0	0	0
WT222(CAA14FCCF874)	3.64	13105	2022-11-29 19:30:33.460	0.274	-0.276	1.565	-3.296	16.785	40.771	2.027	0.522	87.347	0	0	0	0	0	0	0
WT222(CAA14FCCF874)	3.64	13105	2022-11-29 19:30:33.460	0.274	-0.276	1.565	-3.296	16.785	40.771	2.01	0.599	87.512	0	0	0	0	0	0	0
WT222(CAA14FCCF874)	3.64	13105	2022-11-29 19:30:33.460	0.274	-0.276	1.565	-3.296	16.785	40.771	1.994	0.67	87.682	0	0	0	0	0	0	0
WT222(CAA14FCCF874)	3.64	13105	2022-11-29 19:30:33.460	0.274	-0.276	1.565	-3.296	16.785	40.771	1.978	0.747	87.852	0	0	0	0	0	0	0
WT222(CAA14FCCF874)	3.64	13105	2022-11-29 19:30:33.554	-0.202	0.403	0.178	-16.541	7.629	13.123	1.895	0.78	87.88	0	0	0	0	0	0	0
WT222(CAA14FCCF874)	3.64	13105	2022-11-29 19:30:33.554	-0.202	0.403	0.178	-16.541	7.629	13.123	1.813	0.813	87.902	0	0	0	0	0	0	0
WT222(CAA14FCCF874)	3.64	13105	2022-11-29 19:30:33.554	-0.202	0.403	0.178	-16.541	7.629	13.123	1.736	0.846	87.924	0	0	0	0	0	0	0
WT222(CAA14FCCF874)	3.64	13105	2022-11-29 19:30:33.554	-0.202	0.403	0.178	-16.541	7.629	13.123	1.664	0.884	87.946	0	0	0	0	0	0	0
WT222(CAA14FCCF874)	3.64	13105	2022-11-29 19:30:33.554	0.316	0.235	1.899	-4.578	-13.123	-36.133	1.648	0.818	87.715	0	0	0	0	0	0	0
WT222(CAA14FCCF874)	3.64	13105	2022-11-29 19:30:33.554	0.316	0.235	1.899	-4.578	-13.123	-36.133	1.631	0.753	87.484	0	0	0	0	0	0	0
WT222(CAA14FCCF874)	3.64	13105	2022-11-29 19:30:33.554	0.316	0.235	1.899	-4.578	-13.123	-36.133	1.62	0.687	87.259	0	0	0	0	0	0	0
WT222(CAA14FCCF874)	3.64	13105	2022-11-29 19:30:33.554	0.316	0.235	1.899	-4.578	-13.123	-36.133	1.604	0.615	87.028	0	0	0	0	0	0	0
WT222(CAA14FCCF874)	3.64	13105	2022-11-29 19:30:33.585	-0.004	-0.091	0.643	22.522	-8.118	21.118	1.725	0.566	87.089	0	0	0	0	0	0	0
WT222(CAA14FCCF874)	3.64	13105	2022-11-29 19:30:33.585	-0.004	-0.091	0.643	22.522	-8.118	21.118	1.846	0.516	87.149	0	0	0	0	0	0	0
WT222(CAA14FCCF874)	3.64	13105	2022-11-29 19:30:33.585	-0.004	-0.091	0.643	22.522	-8.118	21.118	1.967	0.461	87.209	0	0	0	0	0	0	0
WT222(CAA14FCCF874)	3.64	13105	2022-11-29 19:30:33.585	-0.004	-0.091	0.643	22.522	-8.118	21.118	2.082	0.412	87.27	0	0	0	0	0	0	0
WT222(CAA14FCCF874)	3.64	13105	2022-11-29 19:30:33.585	-0.097	0.064	1.14	0.488	-0.244	-8.301	2.093	0.406	87.182	0	0	0	0	0	0	0
WT222(CAA14FCCF874)	3.64	13105	2022-11-29 19:30:33.585	-0.097	0.064	1.14	0.488	-0.244	-8.301	2.098	0.401	87.1	0	0	0	0	0	0	0
WT222(CAA14FCCF874)	3.64	13105	2022-11-29 19:30:33.585	-0.097	0.064	1.14	0.488	-0.244	-8.301	2.104	0.396	87.012	0	0	0	0	0	0	0
WT222(CAA14FCCF874)	3.64	13105	2022-11-29 19:30:33.585	-0.097	0.064	1.14	0.488	-0.244	-8.301	2.109	0.396	86.929	0	0	0	0	0	0	0
WT222(CAA14FCCF874)	3.64	13105	2022-11-29 19:30:33.585	-0.016	-0.152	1.001	-2.747	0.122	3.174	2.104	0.39	86.902	0	0	0	0	0	0	0
WT222(CAA14FCCF874)	3.64	13105	2022-11-29 19:30:33.585	-0.016	-0.152	1.001	-2.747	0.122	3.174	2.087	0.39	86.874	0	0	0	0	0	0	0
WT222(CAA14FCCF874)	3.64	13105	2022-11-29 19:30:33.585	-0.016	-0.152	1.001	-2.747	0.122	3.174	2.076	0.39	86.847	0	0	0	0	0	0	0
WT222(CAA14FCCF874)	3.64	13105	2022-11-29 19:30:33.585	-0.016	-0.152	1.001	-2.747	0.122	3.174	2.06	0.385	86.825	0	0	0	0	0	0	0
WT222(CAA14FCCF874)	3.64	13105	2022-11-29 19:30:33.585	-0.005	0.098	1.027	0.671	0.61	-1.404	2.065	0.39	86.776	0	0	0	0	0	0	0
WT222(CAA14FCCF874)	3.64	13105	2022-11-29 19:30:33.585	-0.005	0.098	1.027	0.671	0.61	-1.404	2.065	0.39	86.732	0	0	0	0	0	0	0
WT222(CAA14FCCF874)	3.64	13105	2022-11-29 19:30:33.585	-0.005	0.098	1.027	0.671	0.61	-1.404	2.071	0.39	86.682	0	0	0	0	0	0	0
WT222(CAA14FCCF874)	3.64	13105	2022-11-29 19:30:33.585	-0.005	0.098	1.027	0.671	0.61	-1.404	2.071	0.396	86.633	0	0	0	0	0	0	0
WT222(CAA14FCCF874)	3.64	13105	2022-11-29 19:30:33.648	-0.104	-0.031	0.955	-0.977	0.061	1.77	2.071	0.396	86.6	0	0	0	0	0	0	0
WT222(CAA14FCCF874)	3.64	13105	2022-11-29 19:30:33.648	-0.104	-0.031	0.955	-0.977	0.061	1.77	2.065	0.396	86.567	0	0	0	0	0	0	0
WT222(CAA14FCCF874)	3.64	13105	2022-11-29 19:30:33.648	-0.104	-0.031	0.955	-0.977	0.061	1.77	2.06	0.396	86.534	0	0	0	0	0	0	0
WT222(CAA14FCCF874)	3.64	13105	2022-11-29 19:30:33.648	-0.104	-0.031	0.955	-0.977	0.061	1.77	2.054	0.396	86.501	0	0	0	0	0	0	0
WT222(CAA14FCCF874)	3.64	13105	2022-11-29 19:30:33.648	-0.09	0.027	1.032	-2.136	0.671	-0.366	2.038	0.401	86.462	0	0	0	0	0	0	0
WT222(CAA14FCCF874)	3.64	13105	2022-11-29 19:30:33.648	-0.09	0.027	1.032	-2.136	0.671	-0.366	2.027	0.406	86.418	0	0	0	0	0	0	0
WT222(CAA14FCCF874)	3.64	13105	2022-11-29 19:30:33.648	-0.09	0.027	1.032	-2.136	0.671	-0.366	2.016	0.417	86.375	0	0	0	0	0	0	0
WT222(CAA14FCCF874)	3.64	13105	2022-11-29 19:30:33.648	-0.09	0.027	1.032	-2.136	0.671	-0.366	2.005	0.423	86.331	0	0	0	0	0	0	0
WT222(CAA14FCCF874)	3.64	13105	2022-11-29 19:30:33.679	0.109	0.072	1.116	2.93	-1.343	-2.441	2.021	0.417	86.276	0	0	0	0	0	0	0
WT222(CAA14FCCF874)	3.64	13105	2022-11-29 19:30:33.679	0.109	0.072	1.116	2.93	-1.343	-2.441	2.032	0.412	86.221	0	0	0	0	0	0	0
WT222(CAA14FCCF874)	3.64	13105	2022-11-29 19:30:33.679	0.109	0.072	1.116	2.93	-1.343	-2.441	2.049	0.406	86.166	0	0	0	0	0	0	0
WT222(CAA14FCCF874)	3.64	13105	2022-11-29 19:30:33.679	0.109	0.072	1.116	2.93	-1.343	-2.441	2.06	0.401	86.111	0	0	0	0	0	0	0
WT222(CAA14FCCF874)	3.64	13105	2022-11-29 19:30:33.679	-0.051	-0.081	0.9	-4.028	2.075	1.282	2.043	0.412	86.078	0	0	0	0	0	0	0
WT222(CAA14FCCF874)	3.64	13105	2022-11-29 19:30:33.679	-0.051	-0.081	0.9	-4.028	2.075	1.282	2.021	0.423	86.045	0	0	0	0	0	0	0
WT222(CAA14FCCF874)	3.64	13105	2022-11-29 19:30:33.679	-0.051	-0.081	0.9	-4.028	2.075	1.282	1.994	0.434	86.012	0	0	0	0	0	0	0
WT222(CAA14FCCF874)	3.64	13105	2022-11-29 19:30:33.679	-0.051	-0.081	0.9	-4.028	2.075	1.282	1.972	0.445	85.974	0	0	0	0	0	0	0
WT222(CAA14FCCF874)	3.64	13105	2022-11-29 19:30:33.679	-0.047	0.078	0.964	0.977	3.601	-0.793	1.978	0.467	85.93	0	0	0	0	0	0	0
WT222(CAA14FCCF874)	3.64	13105	2022-11-29 19:30:33.679	-0.047	0.078	0.964	0.977	3.601	-0.793	1.978	0.483	85.886	0	0	0	0	0	0	0
WT222(CAA14FCCF874)	3.64	13105	2022-11-29 19:30:33.679	-0.047	0.078	0.964	0.977	3.601	-0.793	1.983	0.505	85.842	0	0	0	0	0	0	0
WT222(CAA14FCCF874)	3.64	13105	2022-11-29 19:30:33.679	-0.047	0.078	0.964	0.977	3.601	-0.793	1.983	0.527	85.798	0	0	0	0	0	0	0
WT222(CAA14FCCF874)	3.64	13105	2022-11-29 19:30:33.679	0.089	-0.005	0.978	-4.211	0.854	-1.038	1.961	0.533	85.748	0	0	0	0	0	0	0
WT222(CAA14FCCF874)	3.64	13105	2022-11-29 19:30:33.679	0.089	-0.005	0.978	-4.211	0.854	-1.038	1.939	0.533	85.699	0	0	0	0	0	0	0
WT222(CAA14FCCF874)	3.64	13105	2022-11-29 19:30:33.679	0.089	-0.005	0.978	-4.211	0.854	-1.038	1.917	0.538	85.655	0	0	0	0	0	0	0
WT222(CAA14FCCF874)	3.64	13105	2022-11-29 19:30:33.679	0.089	-0.005	0.978	-4.211	0.854	-1.038	1.895	0.544	85.605	0	0	0	0	0	0	0
WT222(CAA14FCCF874)	3.64	13105	2022-11-29 19:30:33.726	-0.047	0.021	0.954	0.854	1.709	0.366	1.895	0.549	85.567	0	0	0	0	0	0	0
WT222(CAA14FCCF874)	3.64	13105	2022-11-29 19:30:33.726	-0.047	0.021	0.954	0.854	1.709	0.366	1.895	0.555	85.529	0	0	0	0	0	0	0
WT222(CAA14FCCF874)	3.64	13105	2022-11-29 19:30:33.726	-0.047	0.021	0.954	0.854	1.709	0.366	1.901	0.566	85.485	0	0	0	0	0	0	0
WT222(CAA14FCCF874)	3.64	13105	2022-11-29 19:30:33.726	-0.047	0.021	0.954	0.854	1.709	0.366	1.901	0.577	85.446	0	0	0	0	0	0	0
WT222(CAA14FCCF874)	3.64	13105	2022-11-29 19:30:33.726	-0.086	-0.018	1.024	-2.38	0.427	0.488	1.884	0.577	85.408	0	0	0	0	0	0	0
WT222(CAA14FCCF874)	3.64	13105	2022-11-29 19:30:33.726	-0.086	-0.018	1.024	-2.38	0.427	0.488	1.873	0.582	85.364	0	0	0	0	0	0	0
WT222(CAA14FCCF874)	3.64	13105	2022-11-29 19:30:33.726	-0.086	-0.018	1.024	-2.38	0.427	0.488	1.857	0.582	85.325	0	0	0	0	0	0	0
WT222(CAA14FCCF874)	3.64	13105	2022-11-29 19:30:33.726	0.071	-0.004	1.028	-2.075	0.61	1.16	1.846	0.588	85.287	0	0	0	0	0	0	0
WT222(CAA14FCCF874)	3.64	13105	2022-11-29 19:30:33.757	0.071	-0.004	1.028	-2.075	0.61	1.16	1.829	0.593	85.254	0	0	0	0	0	0	0
WT222(CAA14FCCF874)	3.64	13105	2022-11-29 19:30:33.757	0.071	-0.004	1.028	-2.075	0.61	1.16	1.818	0.593	85.215	0	0	0	0	0	0	0
WT222(CAA14FCCF874)	3.64	13105	2022-11-29 19:30:33.757	0.071	-0.004	1.028	-2.075	0.61	1.16	1.802	0.599	85.177	0	0	0	0	0	0	0
WT222(CAA14FCCF874)	3.64	13105	2022-11-29 19:30:33.757	0.063	0.053	1	7.69	0	1.343	1.84	0.593	85.144	0	0	0	0	0	0	0
WT222(CAA14FCCF874)	3.64	13105	2022-11-29 19:30:33.757	0.063	0.053	1	7.69	0	1.343	1.873	0.593	85.106	0	0	0	0	0	0	0
WT222(CAA14FCCF874)	3.64	13105	2022-11-29 19:30:33.757	0.063	0.053	1	7.69	0	1.343	1.912	0.588	85.067	0	0	0	0	0	0	0
WT222(CAA14FCCF874)	3.64	13105	2022-11-29 19:30:33.757	0.063	0.053	1	7.69	0	1.343	1.945	0.588	85.029	0	0	0	0	0	0	0
WT222(CAA14FCCF874)	3.64	13105	2022-11-29 19:30:33.757	-0.098	0.023	0.966	-2.93	2.747	-5.737	1.928	0.599	84.957	0	0	0	0	0	0	0

## Sheet: 20Hz
设备名称	电压	版本	片上时间	加速度X(g)	加速度Y(g)	加速度Z(g)	角速度X(°/s)	角速度Y(°/s)	角速度Z(°/s)	角度X(°)	角度Y(°)	角度Z(°)	磁场X	磁场Y	磁场Z	四元数0	四元数1	四元数2	四元数3	状态
WT222(CAA14FCCF874)	3.63	13105	2022-11-29 19:38:03.953	-0.036	-0.014	1.011	4.028	-2.319	12.024	-0.401	2.175	88.874	0	0	0	0	0	0	0
WT222(CAA14FCCF874)	3.63	13105	2022-11-29 19:38:03.953	-0.036	-0.014	1.011	4.028	-2.319	12.024	-0.374	2.164	88.962	0	0	0	0	0	0	0
WT222(CAA14FCCF874)	3.63	13105	2022-11-29 19:38:03.985	-0.036	-0.014	1.011	4.028	-2.319	12.024	-0.352	2.159	89.044	0	0	0	0	0	0	0
WT222(CAA14FCCF874)	3.63	13105	2022-11-29 19:38:03.985	-0.036	-0.014	1.011	4.028	-2.319	12.024	-0.33	2.153	89.127	0	0	0	0	0	0	0
WT222(CAA14FCCF874)	3.63	13105	2022-11-29 19:38:03.985	0.019	0.019	1.002	-0.366	-0.427	-1.16	-0.33	2.153	89.149	0	0	0	0	0	0	0
WT222(CAA14FCCF874)	3.63	13105	2022-11-29 19:38:03.985	0.019	0.019	1.002	-0.366	-0.427	-1.16	-0.33	2.153	89.165	0	0	0	0	0	0	0
WT222(CAA14FCCF874)	3.63	13105	2022-11-29 19:38:03.985	0.019	0.019	1.002	-0.366	-0.427	-1.16	-0.335	2.148	89.182	0	0	0	0	0	0	0
WT222(CAA14FCCF874)	3.63	13105	2022-11-29 19:38:03.985	0.019	0.019	1.002	-0.366	-0.427	-1.16	-0.335	2.148	89.203	0	0	0	0	0	0	0
WT222(CAA14FCCF874)	3.63	13105	2022-11-29 19:38:03.985	0.039	0.061	1.042	2.869	-0.793	-7.996	-0.319	2.142	89.187	0	0	0	0	0	0	0
WT222(CAA14FCCF874)	3.63	13105	2022-11-29 19:38:03.985	0.039	0.061	1.042	2.869	-0.793	-7.996	-0.302	2.142	89.171	0	0	0	0	0	0	0
WT222(CAA14FCCF874)	3.63	13105	2022-11-29 19:38:04.016	0.039	0.061	1.042	2.869	-0.793	-7.996	-0.286	2.137	89.154	0	0	0	0	0	0	0
WT222(CAA14FCCF874)	3.63	13105	2022-11-29 19:38:04.016	0.039	0.061	1.042	2.869	-0.793	-7.996	-0.269	2.131	89.138	0	0	0	0	0	0	0
WT222(CAA14FCCF874)	3.63	13105	2022-11-29 19:38:04.016	-0.095	-0.132	0.968	-2.441	0.549	10.376	-0.28	2.131	89.209	0	0	0	0	0	0	0
WT222(CAA14FCCF874)	3.63	13105	2022-11-29 19:38:04.016	-0.095	-0.132	0.968	-2.441	0.549	10.376	-0.291	2.131	89.291	0	0	0	0	0	0	0
WT222(CAA14FCCF874)	3.63	13105	2022-11-29 19:38:04.016	-0.095	-0.132	0.968	-2.441	0.549	10.376	-0.302	2.137	89.368	0	0	0	0	0	0	0
WT222(CAA14FCCF874)	3.63	13105	2022-11-29 19:38:04.016	-0.095	-0.132	0.968	-2.441	0.549	10.376	-0.313	2.142	89.445	0	0	0	0	0	0	0
WT222(CAA14FCCF874)	3.63	13105	2022-11-29 19:38:04.016	-0.108	0.16	1.003	2.563	0.916	-9.155	-0.302	2.148	89.429	0	0	0	0	0	0	0
WT222(CAA14FCCF874)	3.63	13105	2022-11-29 19:38:04.016	-0.108	0.16	1.003	2.563	0.916	-9.155	-0.291	2.153	89.407	0	0	0	0	0	0	0
WT222(CAA14FCCF874)	3.63	13105	2022-11-29 19:38:04.063	-0.108	0.16	1.003	2.563	0.916	-9.155	-0.275	2.159	89.385	0	0	0	0	0	0	0
WT222(CAA14FCCF874)	3.63	13105	2022-11-29 19:38:04.063	-0.005	-0.153	1.03	1.16	0.427	0.549	-0.269	2.159	89.418	0	0	0	0	0	0	0
WT222(CAA14FCCF874)	3.63	13105	2022-11-29 19:38:04.063	-0.005	-0.153	1.03	1.16	0.427	0.549	-0.264	2.164	89.445	0	0	0	0	0	0	0
WT222(CAA14FCCF874)	3.63	13105	2022-11-29 19:38:04.063	-0.005	-0.153	1.03	1.16	0.427	0.549	-0.258	2.17	89.478	0	0	0	0	0	0	0
WT222(CAA14FCCF874)	3.63	13105	2022-11-29 19:38:04.063	-0.005	-0.153	1.03	1.16	0.427	0.549	-0.253	2.17	89.511	0	0	0	0	0	0	0
WT222(CAA14FCCF874)	3.63	13105	2022-11-29 19:38:04.063	-0.011	0.057	0.931	6.775	0.366	0.427	-0.22	2.17	89.539	0	0	0	0	0	0	0
WT222(CAA14FCCF874)	3.63	13105	2022-11-29 19:38:04.063	-0.011	0.057	0.931	6.775	0.366	0.427	-0.192	2.175	89.572	0	0	0	0	0	0	0
WT222(CAA14FCCF874)	3.63	13105	2022-11-29 19:38:04.063	-0.011	0.057	0.931	6.775	0.366	0.427	-0.159	2.175	89.604	0	0	0	0	0	0	0
WT222(CAA14FCCF874)	3.63	13105	2022-11-29 19:38:04.078	-0.011	0.057	0.931	6.775	0.366	0.427	-0.121	2.175	89.637	0	0	0	0	0	0	0
WT222(CAA14FCCF874)	3.63	13105	2022-11-29 19:38:04.078	-0.056	0.026	1.013	-3.052	0.427	-8.057	-0.143	2.181	89.626	0	0	0	0	0	0	0
WT222(CAA14FCCF874)	3.63	13105	2022-11-29 19:38:04.078	-0.056	0.026	1.013	-3.052	0.427	-8.057	-0.159	2.181	89.615	0	0	0	0	0	0	0
WT222(CAA14FCCF874)	3.63	13105	2022-11-29 19:38:04.078	-0.056	0.026	1.013	-3.052	0.427	-8.057	-0.176	2.181	89.604	0	0	0	0	0	0	0
WT222(CAA14FCCF874)	3.63	13105	2022-11-29 19:38:04.078	-0.056	0.026	1.013	-3.052	0.427	-8.057	-0.192	2.186	89.594	0	0	0	0	0	0	0
WT222(CAA14FCCF874)	3.63	13105	2022-11-29 19:38:04.078	-0.101	-0.201	0.979	5.066	1.343	12.756	-0.165	2.192	89.687	0	0	0	0	0	0	0
WT222(CAA14FCCF874)	3.63	13105	2022-11-29 19:38:04.078	-0.101	-0.201	0.979	5.066	1.343	12.756	-0.137	2.203	89.786	0	0	0	0	0	0	0
WT222(CAA14FCCF874)	3.63	13105	2022-11-29 19:38:04.078	-0.101	-0.201	0.979	5.066	1.343	12.756	-0.115	2.208	89.879	0	0	0	0	0	0	0
WT222(CAA14FCCF874)	3.63	13105	2022-11-29 19:38:04.094	-0.101	-0.201	0.979	5.066	1.343	12.756	-0.093	2.219	89.978	0	0	0	0	0	0	0
WT222(CAA14FCCF874)	3.63	13105	2022-11-29 19:38:04.094	0.024	0.176	0.99	-0.183	-0.732	-5.249	-0.099	2.214	89.989	0	0	0	0	0	0	0
WT222(CAA14FCCF874)	3.63	13105	2022-11-29 19:38:04.094	0.024	0.176	0.99	-0.183	-0.732	-5.249	-0.104	2.214	89.995	0	0	0	0	0	0	0
WT222(CAA14FCCF874)	3.63	13105	2022-11-29 19:38:04.094	0.024	0.176	0.99	-0.183	-0.732	-5.249	-0.11	2.208	90	0	0	0	0	0	0	0
WT222(CAA14FCCF874)	3.63	13105	2022-11-29 19:38:04.094	0.024	0.176	0.99	-0.183	-0.732	-5.249	-0.11	2.203	90.005	0	0	0	0	0	0	0
WT222(CAA14FCCF874)	3.63	13105	2022-11-29 19:38:04.094	-0.11	-0.111	0.99	-1.221	1.648	1.526	-0.115	2.214	90.044	0	0	0	0	0	0	0
WT222(CAA14FCCF874)	3.63	13105	2022-11-29 19:38:04.094	-0.11	-0.111	0.99	-1.221	1.648	1.526	-0.121	2.219	90.088	0	0	0	0	0	0	0
WT222(CAA14FCCF874)	3.63	13105	2022-11-29 19:38:04.094	-0.11	-0.111	0.99	-1.221	1.648	1.526	-0.132	2.23	90.126	0	0	0	0	0	0	0
WT222(CAA14FCCF874)	3.63	13105	2022-11-29 19:38:04.157	-0.11	-0.111	0.99	-1.221	1.648	1.526	-0.137	2.241	90.17	0	0	0	0	0	0	0
WT222(CAA14FCCF874)	3.63	13105	2022-11-29 19:38:04.157	-0.078	0.096	1.008	-0.488	3.174	-2.38	-0.143	2.258	90.198	0	0	0	0	0	0	0
WT222(CAA14FCCF874)	3.63	13105	2022-11-29 19:38:04.157	-0.078	0.096	1.008	-0.488	3.174	-2.38	-0.148	2.28	90.22	0	0	0	0	0	0	0
WT222(CAA14FCCF874)	3.63	13105	2022-11-29 19:38:04.157	-0.078	0.096	1.008	-0.488	3.174	-2.38	-0.148	2.296	90.242	0	0	0	0	0	0	0
WT222(CAA14FCCF874)	3.63	13105	2022-11-29 19:38:04.157	-0.078	0.096	1.008	-0.488	3.174	-2.38	-0.154	2.313	90.264	0	0	0	0	0	0	0
WT222(CAA14FCCF874)	3.63	13105	2022-11-29 19:38:04.157	-0.062	-0.021	0.955	-0.183	0.549	0.305	-0.154	2.318	90.297	0	0	0	0	0	0	0
WT222(CAA14FCCF874)	3.63	13105	2022-11-29 19:38:04.157	-0.062	-0.021	0.955	-0.183	0.549	0.305	-0.154	2.324	90.335	0	0	0	0	0	0	0
WT222(CAA14FCCF874)	3.63	13105	2022-11-29 19:38:04.157	-0.062	-0.021	0.955	-0.183	0.549	0.305	-0.154	2.329	90.374	0	0	0	0	0	0	0
WT222(CAA14FCCF874)	3.63	13105	2022-11-29 19:38:04.188	-0.062	-0.021	0.955	-0.183	0.549	0.305	-0.154	2.335	90.412	0	0	0	0	0	0	0
WT222(CAA14FCCF874)	3.63	13105	2022-11-29 19:38:04.188	0.056	-0.01	1.066	2.747	-0.488	-0.183	-0.143	2.335	90.445	0	0	0	0	0	0	0
WT222(CAA14FCCF874)	3.63	13105	2022-11-29 19:38:04.188	0.056	-0.01	1.066	2.747	-0.488	-0.183	-0.126	2.335	90.478	0	0	0	0	0	0	0
WT222(CAA14FCCF874)	3.63	13105	2022-11-29 19:38:04.188	0.056	-0.01	1.066	2.747	-0.488	-0.183	-0.115	2.335	90.516	0	0	0	0	0	0	0
WT222(CAA14FCCF874)	3.63	13105	2022-11-29 19:38:04.188	0.056	-0.01	1.066	2.747	-0.488	-0.183	-0.099	2.329	90.549	0	0	0	0	0	0	0
WT222(CAA14FCCF874)	3.63	13105	2022-11-29 19:38:04.188	-0.182	-0.032	0.955	6.287	1.709	3.784	-0.071	2.34	90.61	0	0	0	0	0	0	0
WT222(CAA14FCCF874)	3.63	13105	2022-11-29 19:38:04.188	-0.182	-0.032	0.955	6.287	1.709	3.784	-0.038	2.346	90.665	0	0	0	0	0	0	0
WT222(CAA14FCCF874)	3.63	13105	2022-11-29 19:38:04.188	-0.182	-0.032	0.955	6.287	1.709	3.784	-0.005	2.357	90.72	0	0	0	0	0	0	0
WT222(CAA14FCCF874)	3.63	13105	2022-11-29 19:38:04.219	-0.182	-0.032	0.955	6.287	1.709	3.784	0.016	2.373	90.78	0	0	0	0	0	0	0
WT222(CAA14FCCF874)	3.63	13105	2022-11-29 19:38:04.219	0.11	0.021	1.006	10.498	0.427	-9.521	0.066	2.373	90.769	0	0	0	0	0	0	0
WT222(CAA14FCCF874)	3.63	13105	2022-11-29 19:38:04.219	0.11	0.021	1.006	10.498	0.427	-9.521	0.115	2.379	90.764	0	0	0	0	0	0	0
WT222(CAA14FCCF874)	3.63	13105	2022-11-29 19:38:04.219	0.11	0.021	1.006	10.498	0.427	-9.521	0.165	2.379	90.753	0	0	0	0	0	0	0
WT222(CAA14FCCF874)	3.63	13105	2022-11-29 19:38:04.219	0.11	0.021	1.006	10.498	0.427	-9.521	0.214	2.379	90.742	0	0	0	0	0	0	0
WT222(CAA14FCCF874)	3.63	13105	2022-11-29 19:38:04.219	-0.135	-0.003	0.91	4.395	-2.991	-4.089	0.236	2.362	90.764	0	0	0	0	0	0	0
WT222(CAA14FCCF874)	3.63	13105	2022-11-29 19:38:04.219	-0.135	-0.003	0.91	4.395	-2.991	-4.089	0.253	2.351	90.78	0	0	0	0	0	0	0
WT222(CAA14FCCF874)	3.63	13105	2022-11-29 19:38:04.219	-0.135	-0.003	0.91	4.395	-2.991	-4.089	0.275	2.335	90.802	0	0	0	0	0	0	0
WT222(CAA14FCCF874)	3.63	13105	2022-11-29 19:38:04.282	-0.135	-0.003	0.91	4.395	-2.991	-4.089	0.291	2.324	90.818	0	0	0	0	0	0	0
WT222(CAA14FCCF874)	3.63	13105	2022-11-29 19:38:04.282	0.237	0.233	1.036	-3.723	-7.141	-41.443	0.269	2.285	90.654	0	0	0	0	0	0	0
WT222(CAA14FCCF874)	3.63	13105	2022-11-29 19:38:04.282	0.237	0.233	1.036	-3.723	-7.141	-41.443	0.242	2.247	90.483	0	0	0	0	0	0	0
WT222(CAA14FCCF874)	3.63	13105	2022-11-29 19:38:04.282	0.237	0.233	1.036	-3.723	-7.141	-41.443	0.22	2.208	90.313	0	0	0	0	0	0	0
WT222(CAA14FCCF874)	3.63	13105	2022-11-29 19:38:04.282	0.237	0.233	1.036	-3.723	-7.141	-41.443	0.203	2.17	90.143	0	0	0	0	0	0	0
WT222(CAA14FCCF874)	3.63	13105	2022-11-29 19:38:04.282	-0.165	0.014	0.843	9.827	-2.197	-85.876	0.242	2.153	89.753	0	0	0	0	0	0	0
WT222(CAA14FCCF874)	3.63	13105	2022-11-29 19:38:04.282	-0.165	0.014	0.843	9.827	-2.197	-85.876	0.28	2.142	89.363	0	0	0	0	0	0	0
WT222(CAA14FCCF874)	3.63	13105	2022-11-29 19:38:04.282	-0.165	0.014	0.843	9.827	-2.197	-85.876	0.319	2.131	88.973	0	0	0	0	0	0	0
WT222(CAA14FCCF874)	3.63	13105	2022-11-29 19:38:04.313	-0.165	0.014	0.843	9.827	-2.197	-85.876	0.357	2.12	88.588	0	0	0	0	0	0	0
WT222(CAA14FCCF874)	3.63	13105	2022-11-29 19:38:04.313	0.096	0.205	1.078	-3.235	-11.108	-96.558	0.33	2.071	88.149	0	0	0	0	0	0	0
WT222(CAA14FCCF874)	3.63	13105	2022-11-29 19:38:04.313	0.096	0.205	1.078	-3.235	-11.108	-96.558	0.308	2.016	87.709	0	0	0	0	0	0	0
WT222(CAA14FCCF874)	3.63	13105	2022-11-29 19:38:04.313	0.096	0.205	1.078	-3.235	-11.108	-96.558	0.286	1.956	87.27	0	0	0	0	0	0	0
WT222(CAA14FCCF874)	3.63	13105	2022-11-29 19:38:04.313	0.096	0.205	1.078	-3.235	-11.108	-96.558	0.264	1.901	86.83	0	0	0	0	0	0	0
WT222(CAA14FCCF874)	3.63	13105	2022-11-29 19:38:04.313	-0.059	0.04	0.941	-10.254	2.136	-97.961	0.209	1.912	86.391	0	0	0	0	0	0	0
WT222(CAA14FCCF874)	3.63	13105	2022-11-29 19:38:04.313	-0.059	0.04	0.941	-10.254	2.136	-97.961	0.148	1.923	85.952	0	0	0	0	0	0	0
WT222(CAA14FCCF874)	3.63	13105	2022-11-29 19:38:04.313	-0.059	0.04	0.941	-10.254	2.136	-97.961	0.093	1.928	85.512	0	0	0	0	0	0	0
WT222(CAA14FCCF874)	3.63	13105	2022-11-29 19:38:04.344	-0.059	0.04	0.941	-10.254	2.136	-97.961	0.038	1.939	85.073	0	0	0	0	0	0	0
WT222(CAA14FCCF874)	3.63	13105	2022-11-29 19:38:04.344	0.154	-0.455	0.974	-14.954	-3.906	-30.884	-0.027	1.917	84.979	0	0	0	0	0	0	0
WT222(CAA14FCCF874)	3.63	13105	2022-11-29 19:38:04.344	0.154	-0.455	0.974	-14.954	-3.906	-30.884	-0.104	1.89	84.88	0	0	0	0	0	0	0
WT222(CAA14FCCF874)	3.63	13105	2022-11-29 19:38:04.344	0.154	-0.455	0.974	-14.954	-3.906	-30.884	-0.187	1.862	84.792	0	0	0	0	0	0	0
WT222(CAA14FCCF874)	3.63	13105	2022-11-29 19:38:04.344	0.154	-0.455	0.974	-14.954	-3.906	-30.884	-0.269	1.835	84.705	0	0	0	0	0	0	0
WT222(CAA14FCCF874)	3.63	13105	2022-11-29 19:38:04.344	0.038	-0.228	1.095	18.372	-3.662	75.378	-0.17	1.807	85.144	0	0	0	0	0	0	0
WT222(CAA14FCCF874)	3.63	13105	2022-11-29 19:38:04.344	0.038	-0.228	1.095	18.372	-3.662	75.378	-0.077	1.78	85.589	0	0	0	0	0	0	0
WT222(CAA14FCCF874)	3.63	13105	2022-11-29 19:38:04.344	0.038	-0.228	1.095	18.372	-3.662	75.378	0.016	1.752	86.034	0	0	0	0	0	0	0
WT222(CAA14FCCF874)	3.63	13105	2022-11-29 19:38:04.407	-0.141	0.277	0.962	-8.118	-2.136	-24.475	-0.027	1.736	85.979	0	0	0	0	0	0	0
WT222(CAA14FCCF874)	3.63	13105	2022-11-29 19:38:04.407	-0.141	0.277	0.962	-8.118	-2.136	-24.475	-0.077	1.714	85.919	0	0	0	0	0	0	0
WT222(CAA14FCCF874)	3.63	13105	2022-11-29 19:38:04.407	-0.141	0.277	0.962	-8.118	-2.136	-24.475	-0.121	1.697	85.864	0	0	0	0	0	0	0
WT222(CAA14FCCF874)	3.63	13105	2022-11-29 19:38:04.407	-0.141	0.277	0.962	-8.118	-2.136	-24.475	-0.165	1.686	85.803	0	0	0	0	0	0	0
WT222(CAA14FCCF874)	3.63	13105	2022-11-29 19:38:04.407	0.154	-0.62	1.064	3.479	5.432	35.278	-0.148	1.708	86.045	0	0	0	0	0	0	0
WT222(CAA14FCCF874)	3.63	13105	2022-11-29 19:38:04.407	0.154	-0.62	1.064	3.479	5.432	35.278	-0.132	1.725	86.292	0	0	0	0	0	0	0
WT222(CAA14FCCF874)	3.63	13105	2022-11-29 19:38:04.407	0.154	-0.62	1.064	3.479	5.432	35.278	-0.121	1.747	86.539	0	0	0	0	0	0	0
WT222(CAA14FCCF874)	3.63	13105	2022-11-29 19:38:04.407	0.154	-0.62	1.064	3.479	5.432	35.278	-0.115	1.758	86.792	0	0	0	0	0	0	0
WT222(CAA14FCCF874)	3.63	13105	2022-11-29 19:38:04.422	-0.145	0.948	1.115	-4.7	18.921	-55.542	-0.159	1.846	86.583	0	0	0	0	0	0	0
WT222(CAA14FCCF874)	3.63	13105	2022-11-29 19:38:04.422	-0.287	1.909	2.259	-4.7	18.921	-55.542	-0.181	1.934	86.364	0	0	0	0	0	0	0
WT222(CAA14FCCF874)	3.63	13105	2022-11-29 19:38:04.422	-0.572	3.832	4.546	-4.7	18.921	-55.542	-0.187	2.032	86.133	0	0	0	0	0	0	0
WT222(CAA14FCCF874)	3.63	13105	2022-11-29 19:38:04.422	-1.142	7.677	9.122	-4.7	18.921	-55.542	-0.159	2.131	85.88	0	0	0	0	0	0	0
WT222(CAA14FCCF874)	3.63	13105	2022-11-29 19:38:04.422	-0.172	-0.549	0.841	-5.676	-2.075	-26.978	-0.137	2.126	85.776	0	0	0	0	0	0	0
WT222(CAA14FCCF874)	3.63	13105	2022-11-29 19:38:04.422	-0.172	-0.549	0.841	-5.676	-2.075	-26.978	-0.115	2.126	85.677	0	0	0	0	0	0	0
WT222(CAA14FCCF874)	3.63	13105	2022-11-29 19:38:04.422	-0.172	-0.549	0.841	-5.676	-2.075	-26.978	-0.104	2.126	85.583	0	0	0	0	0	0	0
WT222(CAA14FCCF874)	3.63	13105	2022-11-29 19:38:04.422	-0.172	-0.549	0.841	-5.676	-2.075	-26.978	-0.093	2.126	85.49	0	0	0	0	0	0	0
WT222(CAA14FCCF874)	3.63	13105	2022-11-29 19:38:04.453	-0.093	-0.335	0.969	1.465	0.488	120.544	-0.022	2.137	86.138	0	0	0	0	0	0	0
WT222(CAA14FCCF874)	3.63	13105	2022-11-29 19:38:04.453	-0.093	-0.335	0.969	1.465	0.488	120.544	0.038	2.153	86.786	0	0	0	0	0	0	0
WT222(CAA14FCCF874)	3.63	13105	2022-11-29 19:38:04.453	-0.093	-0.335	0.969	1.465	0.488	120.544	0.099	2.164	87.44	0	0	0	0	0	0	0
WT222(CAA14FCCF874)	3.63	13105	2022-11-29 19:38:04.453	-0.093	-0.335	0.969	1.465	0.488	120.544	0.159	2.175	88.094	0	0	0	0	0	0	0
WT222(CAA14FCCF874)	3.63	13105	2022-11-29 19:38:04.453	-0.234	0.211	1.038	3.052	3.906	-1.892	0.203	2.208	88.132	0	0	0	0	0	0	0
WT222(CAA14FCCF874)	3.63	13105	2022-11-29 19:38:04.453	-0.234	0.211	1.038	3.052	3.906	-1.892	0.247	2.236	88.171	0	0	0	0	0	0	0
WT222(CAA14FCCF874)	3.63	13105	2022-11-29 19:38:04.453	-0.234	0.211	1.038	3.052	3.906	-1.892	0.291	2.269	88.215	0	0	0	0	0	0	0
WT222(CAA14FCCF874)	3.63	13105	2022-11-29 19:38:04.453	-0.234	0.211	1.038	3.052	3.906	-1.892	0.335	2.302	88.253	0	0	0	0	0	0	0
WT222(CAA14FCCF874)	3.63	13105	2022-11-29 19:38:04.547	-0.07	0.299	0.999	6.47	0	-4.761	0.396	2.318	88.281	0	0	0	0	0	0	0
WT222(CAA14FCCF874)	3.63	13105	2022-11-29 19:38:04.547	-0.07	0.299	0.999	6.47	0	-4.761	0.456	2.329	88.308	0	0	0	0	0	0	0
WT222(CAA14FCCF874)	3.63	13105	2022-11-29 19:38:04.547	-0.07	0.299	0.999	6.47	0	-4.761	0.516	2.346	88.336	0	0	0	0	0	0	0
WT222(CAA14FCCF874)	3.63	13105	2022-11-29 19:38:04.547	-0.07	0.299	0.999	6.47	0	-4.761	0.577	2.357	88.363	0	0	0	0	0	0	0
WT222(CAA14FCCF874)	3.63	13105	2022-11-29 19:38:04.547	-0.015	-0.045	1.017	-9.155	0	9.827	0.566	2.368	88.462	0	0	0	0	0	0	0
WT222(CAA14FCCF874)	3.63	13105	2022-11-29 19:38:04.547	-0.015	-0.045	1.017	-9.155	0	9.827	0.549	2.379	88.566	0	0	0	0	0	0	0
WT222(CAA14FCCF874)	3.63	13105	2022-11-29 19:38:04.547	-0.015	-0.045	1.017	-9.155	0	9.827	0.533	2.39	88.671	0	0	0	0	0	0	0
WT222(CAA14FCCF874)	3.63	13105	2022-11-29 19:38:04.547	-0.015	-0.045	1.017	-9.155	0	9.827	0.511	2.401	88.775	0	0	0	0	0	0	0
WT222(CAA14FCCF874)	3.63	13105	2022-11-29 19:38:04.578	-0.138	-0.203	0.987	-1.099	0.183	-6.409	0.527	2.411	88.802	0	0	0	0	0	0	0
WT222(CAA14FCCF874)	3.63	13105	2022-11-29 19:38:04.578	-0.138	-0.203	0.987	-1.099	0.183	-6.409	0.538	2.422	88.835	0	0	0	0	0	0	0
WT222(CAA14FCCF874)	3.63	13105	2022-11-29 19:38:04.578	-0.138	-0.203	0.987	-1.099	0.183	-6.409	0.549	2.433	88.863	0	0	0	0	0	0	0
WT222(CAA14FCCF874)	3.63	13105	2022-11-29 19:38:04.578	-0.138	-0.203	0.987	-1.099	0.183	-6.409	0.56	2.45	88.896	0	0	0	0	0	0	0
WT222(CAA14FCCF874)	3.63	13105	2022-11-29 19:38:04.578	0.074	0.219	1.019	1.221	-0.122	5.493	0.582	2.455	88.989	0	0	0	0	0	0	0
WT222(CAA14FCCF874)	3.63	13105	2022-11-29 19:38:04.578	0.074	0.219	1.019	1.221	-0.122	5.493	0.604	2.466	89.083	0	0	0	0	0	0	0
WT222(CAA14FCCF874)	3.63	13105	2022-11-29 19:38:04.578	0.074	0.219	1.019	1.221	-0.122	5.493	0.632	2.472	89.171	0	0	0	0	0	0	0
WT222(CAA14FCCF874)	3.63	13105	2022-11-29 19:38:04.578	0.074	0.219	1.019	1.221	-0.122	5.493	0.659	2.477	89.264	0	0	0	0	0	0	0
WT222(CAA14FCCF874)	3.63	13105	2022-11-29 19:38:04.672	-0.422	-0.079	0.792	7.751	-0.854	-3.418	0.709	2.483	89.308	0	0	0	0	0	0	0
WT222(CAA14FCCF874)	3.63	13105	2022-11-29 19:38:04.672	-0.422	-0.079	0.792	7.751	-0.854	-3.418	0.764	2.488	89.357	0	0	0	0	0	0	0
WT222(CAA14FCCF874)	3.63	13105	2022-11-29 19:38:04.672	-0.422	-0.079	0.792	7.751	-0.854	-3.418	0.813	2.499	89.407	0	0	0	0	0	0	0
WT222(CAA14FCCF874)	3.63	13105	2022-11-29 19:38:04.672	-0.422	-0.079	0.792	7.751	-0.854	-3.418	0.862	2.51	89.462	0	0	0	0	0	0	0
WT222(CAA14FCCF874)	3.63	13105	2022-11-29 19:38:04.672	-0.433	-0.17	1.105	8.179	1.953	5.615	0.912	2.538	89.561	0	0	0	0	0	0	0
WT222(CAA14FCCF874)	3.63	13105	2022-11-29 19:38:04.672	-0.433	-0.17	1.105	8.179	1.953	5.615	0.956	2.571	89.665	0	0	0	0	0	0	0
WT222(CAA14FCCF874)	3.63	13105	2022-11-29 19:38:04.672	-0.433	-0.17	1.105	8.179	1.953	5.615	1.005	2.598	89.769	0	0	0	0	0	0	0
WT222(CAA14FCCF874)	3.63	13105	2022-11-29 19:38:04.672	-0.433	-0.17	1.105	8.179	1.953	5.615	1.044	2.631	89.879	0	0	0	0	0	0	0
WT222(CAA14FCCF874)	3.63	13105	2022-11-29 19:38:04.672	-0.28	0.018	0.942	5.493	-0.977	4.272	1.071	2.648	89.978	0	0	0	0	0	0	0
WT222(CAA14FCCF874)	3.63	13105	2022-11-29 19:38:04.672	-0.28	0.018	0.942	5.493	-0.977	4.272	1.099	2.67	90.082	0	0	0	0	0	0	0
WT222(CAA14FCCF874)	3.63	13105	2022-11-29 19:38:04.672	-0.28	0.018	0.942	5.493	-0.977	4.272	1.126	2.686	90.181	0	0	0	0	0	0	0
WT222(CAA14FCCF874)	3.63	13105	2022-11-29 19:38:04.672	-0.28	0.018	0.942	5.493	-0.977	4.272	1.154	2.708	90.286	0	0	0	0	0	0	0
WT222(CAA14FCCF874)	3.63	13105	2022-11-29 19:38:04.672	0.378	0.213	1.101	-7.202	0.61	-3.723	1.115	2.73	90.341	0	0	0	0	0	0	0
WT222(CAA14FCCF874)	3.63	13105	2022-11-29 19:38:04.672	0.378	0.213	1.101	-7.202	0.61	-3.723	1.082	2.752	90.401	0	0	0	0	0	0	0
WT222(CAA14FCCF874)	3.63	13105	2022-11-29 19:38:04.672	0.378	0.213	1.101	-7.202	0.61	-3.723	1.049	2.769	90.456	0	0	0	0	0	0	0
WT222(CAA14FCCF874)	3.63	13105	2022-11-29 19:38:04.672	0.378	0.213	1.101	-7.202	0.61	-3.723	1.022	2.78	90.505	0	0	0	0	0	0	0
WT222(CAA14FCCF874)	3.63	13105	2022-11-29 19:38:04.704	0.102	-0.193	0.853	-13.428	0.916	6.714	0.961	2.791	90.615	0	0	0	0	0	0	0
WT222(CAA14FCCF874)	3.63	13105	2022-11-29 19:38:04.704	0.102	-0.193	0.853	-13.428	0.916	6.714	0.901	2.802	90.72	0	0	0	0	0	0	0
WT222(CAA14FCCF874)	3.63	13105	2022-11-29 19:38:04.704	0.102	-0.193	0.853	-13.428	0.916	6.714	0.835	2.813	90.829	0	0	0	0	0	0	0
WT222(CAA14FCCF874)	3.63	13105	2022-11-29 19:38:04.704	0.102	-0.193	0.853	-13.428	0.916	6.714	0.775	2.818	90.934	0	0	0	0	0	0	0
WT222(CAA14FCCF874)	3.63	13105	2022-11-29 19:38:04.704	-0.123	-0.221	0.95	10.254	1.648	4.15	0.824	2.829	91.033	0	0	0	0	0	0	0
WT222(CAA14FCCF874)	3.63	13105	2022-11-29 19:38:04.704	-0.123	-0.221	0.95	10.254	1.648	4.15	0.873	2.834	91.132	0	0	0	0	0	0	0
WT222(CAA14FCCF874)	3.63	13105	2022-11-29 19:38:04.704	-0.123	-0.221	0.95	10.254	1.648	4.15	0.923	2.845	91.23	0	0	0	0	0	0	0
WT222(CAA14FCCF874)	3.63	13105	2022-11-29 19:38:04.704	-0.123	-0.221	0.95	10.254	1.648	4.15	0.967	2.856	91.329	0	0	0	0	0	0	0
WT222(CAA14FCCF874)	3.63	13105	2022-11-29 19:38:04.735	-0.073	0.146	1.009	0.916	0.61	-6.592	0.967	2.862	91.379	0	0	0	0	0	0	0
WT222(CAA14FCCF874)	3.63	13105	2022-11-29 19:38:04.735	-0.073	0.146	1.009	0.916	0.61	-6.592	0.961	2.873	91.423	0	0	0	0	0	0	0
WT222(CAA14FCCF874)	3.63	13105	2022-11-29 19:38:04.735	-0.073	0.146	1.009	0.916	0.61	-6.592	0.961	2.878	91.467	0	0	0	0	0	0	0
WT222(CAA14FCCF874)	3.63	13105	2022-11-29 19:38:04.735	-0.073	0.146	1.009	0.916	0.61	-6.592	0.961	2.884	91.511	0	0	0	0	0	0	0
WT222(CAA14FCCF874)	3.63	13105	2022-11-29 19:38:04.735	-0.009	0.073	1.047	-1.16	0.305	2.502	0.956	2.889	91.599	0	0	0	0	0	0	0
WT222(CAA14FCCF874)	3.63	13105	2022-11-29 19:38:04.735	-0.009	0.073	1.047	-1.16	0.305	2.502	0.95	2.895	91.686	0	0	0	0	0	0	0
WT222(CAA14FCCF874)	3.63	13105	2022-11-29 19:38:04.735	-0.009	0.073	1.047	-1.16	0.305	2.502	0.945	2.895	91.774	0	0	0	0	0	0	0
WT222(CAA14FCCF874)	3.63	13105	2022-11-29 19:38:04.735	-0.009	0.073	1.047	-1.16	0.305	2.502	0.945	2.9	91.862	0	0	0	0	0	0	0
WT222(CAA14FCCF874)	3.63	13105	2022-11-29 19:38:04.766	-0.025	0.057	1.075	0.793	-0.671	2.258	0.95	2.895	91.945	0	0	0	0	0	0	0
WT222(CAA14FCCF874)	3.63	13105	2022-11-29 19:38:04.766	-0.025	0.057	1.075	0.793	-0.671	2.258	0.956	2.895	92.032	0	0	0	0	0	0	0
WT222(CAA14FCCF874)	3.63	13105	2022-11-29 19:38:04.766	-0.025	0.057	1.075	0.793	-0.671	2.258	0.961	2.889	92.115	0	0	0	0	0	0	0
WT222(CAA14FCCF874)	3.63	13105	2022-11-29 19:38:04.766	-0.115	-0.025	0.991	-15.625	-1.16	-1.587	0.884	2.889	92.181	0	0	0	0	0	0	0
WT222(CAA14FCCF874)	3.63	13105	2022-11-29 19:38:04.766	-0.115	-0.025	0.991	-15.625	-1.16	-1.587	0.802	2.884	92.247	0	0	0	0	0	0	0
WT222(CAA14FCCF874)	3.63	13105	2022-11-29 19:38:04.766	-0.115	-0.025	0.991	-15.625	-1.16	-1.587	0.725	2.878	92.313	0	0	0	0	0	0	0
WT222(CAA14FCCF874)	3.63	13105	2022-11-29 19:38:04.766	-0.115	-0.025	0.991	-15.625	-1.16	-1.587	0.648	2.878	92.379	0	0	0	0	0	0	0
WT222(CAA14FCCF874)	3.63	13105	2022-11-29 19:38:04.766	0.008	-0.12	0.985	2.869	-0.549	3.54	0.665	2.878	92.472	0	0	0	0	0	0	0
WT222(CAA14FCCF874)	3.63	13105	2022-11-29 19:38:04.782	0.008	-0.12	0.985	2.869	-0.549	3.54	0.676	2.873	92.565	0	0	0	0	0	0	0
WT222(CAA14FCCF874)	3.63	13105	2022-11-29 19:38:04.782	0.008	-0.12	0.985	2.869	-0.549	3.54	0.692	2.873	92.659	0	0	0	0	0	0	0
WT222(CAA14FCCF874)	3.63	13105	2022-11-29 19:38:04.782	0.008	-0.12	0.985	2.869	-0.549	3.54	0.703	2.867	92.752	0	0	0	0	0	0	0
WT222(CAA14FCCF874)	3.63	13105	2022-11-29 19:38:04.782	-0.114	0.071	0.933	7.385	-0.183	-3.845	0.736	2.867	92.807	0	0	0	0	0	0	0
WT222(CAA14FCCF874)	3.63	13105	2022-11-29 19:38:04.782	-0.114	0.071	0.933	7.385	-0.183	-3.845	0.769	2.867	92.862	0	0	0	0	0	0	0
WT222(CAA14FCCF874)	3.63	13105	2022-11-29 19:38:04.782	-0.114	0.071	0.933	7.385	-0.183	-3.845	0.802	2.867	92.917	0	0	0	0	0	0	0
WT222(CAA14FCCF874)	3.63	13105	2022-11-29 19:38:04.782	-0.114	0.071	0.933	7.385	-0.183	-3.845	0.835	2.873	92.972	0	0	0	0	0	0	0
WT222(CAA14FCCF874)	3.63	13105	2022-11-29 19:38:04.782	0.026	-0.079	1.032	4.7	-1.221	0.305	0.857	2.867	93.049	0	0	0	0	0	0	0
WT222(CAA14FCCF874)	3.63	13105	2022-11-29 19:38:04.844	0.026	-0.079	1.032	4.7	-1.221	0.305	0.879	2.862	93.126	0	0	0	0	0	0	0
WT222(CAA14FCCF874)	3.63	13105	2022-11-29 19:38:04.844	0.026	-0.079	1.032	4.7	-1.221	0.305	0.895	2.851	93.203	0	0	0	0	0	0	0
WT222(CAA14FCCF874)	3.63	13105	2022-11-29 19:38:04.844	0.026	-0.079	1.032	4.7	-1.221	0.305	0.917	2.845	93.274	0	0	0	0	0	0	0
WT222(CAA14FCCF874)	3.63	13105	2022-11-29 19:38:04.844	-0.307	-0.056	0.986	-1.038	1.831	1.77	0.906	2.856	93.362	0	0	0	0	0	0	0
WT222(CAA14FCCF874)	3.63	13105	2022-11-29 19:38:04.844	-0.307	-0.056	0.986	-1.038	1.831	1.77	0.895	2.867	93.444	0	0	0	0	0	0	0
WT222(CAA14FCCF874)	3.63	13105	2022-11-29 19:38:04.844	-0.307	-0.056	0.986	-1.038	1.831	1.77	0.884	2.878	93.532	0	0	0	0	0	0	0
WT222(CAA14FCCF874)	3.63	13105	2022-11-29 19:38:04.844	-0.307	-0.056	0.986	-1.038	1.831	1.77	0.873	2.895	93.62	0	0	0	0	0	0	0
WT222(CAA14FCCF874)	3.63	13105	2022-11-29 19:38:04.844	-0.015	0.054	0.991	0.244	1.16	3.784	0.868	2.906	93.713	0	0	0	0	0	0	0
WT222(CAA14FCCF874)	3.63	13105	2022-11-29 19:38:04.875	-0.015	0.054	0.991	0.244	1.16	3.784	0.862	2.917	93.807	0	0	0	0	0	0	0
WT222(CAA14FCCF874)	3.63	13105	2022-11-29 19:38:04.875	-0.015	0.054	0.991	0.244	1.16	3.784	0.862	2.928	93.9	0	0	0	0	0	0	0
WT222(CAA14FCCF874)	3.63	13105	2022-11-29 19:38:04.875	-0.015	0.054	0.991	0.244	1.16	3.784	0.862	2.939	93.994	0	0	0	0	0	0	0
WT222(CAA14FCCF874)	3.63	13105	2022-11-29 19:38:04.875	0.133	0.047	1.006	-0.916	-0.671	-4.822	0.851	2.939	94.043	0	0	0	0	0	0	0
WT222(CAA14FCCF874)	3.63	13105	2022-11-29 19:38:04.875	0.133	0.047	1.006	-0.916	-0.671	-4.822	0.84	2.933	94.092	0	0	0	0	0	0	0
WT222(CAA14FCCF874)	3.63	13105	2022-11-29 19:38:04.875	0.133	0.047	1.006	-0.916	-0.671	-4.822	0.835	2.933	94.136	0	0	0	0	0	0	0
WT222(CAA14FCCF874)	3.63	13105	2022-11-29 19:38:04.875	0.133	0.047	1.006	-0.916	-0.671	-4.822	0.829	2.928	94.186	0	0	0	0	0	0	0
WT222(CAA14FCCF874)	3.63	13105	2022-11-29 19:38:04.875	-0.127	-0.083	1.049	2.747	-1.099	-1.465	0.84	2.922	94.246	0	0	0	0	0	0	0
WT222(CAA14FCCF874)	3.63	13105	2022-11-29 19:38:04.938	-0.127	-0.083	1.049	2.747	-1.099	-1.465	0.846	2.911	94.307	0	0	0	0	0	0	0
WT222(CAA14FCCF874)	3.63	13105	2022-11-29 19:38:04.938	-0.127	-0.083	1.049	2.747	-1.099	-1.465	0.857	2.906	94.373	0	0	0	0	0	0	0
WT222(CAA14FCCF874)	3.63	13105	2022-11-29 19:38:04.938	-0.127	-0.083	1.049	2.747	-1.099	-1.465	0.868	2.9	94.438	0	0	0	0	0	0	0
WT222(CAA14FCCF874)	3.63	13105	2022-11-29 19:38:04.938	-0.074	0	0.931	5.005	-0.61	0.61	0.89	2.9	94.51	0	0	0	0	0	0	0
WT222(CAA14FCCF874)	3.63	13105	2022-11-29 19:38:04.938	-0.074	0	0.931	5.005	-0.61	0.61	0.906	2.895	94.587	0	0	0	0	0	0	0
WT222(CAA14FCCF874)	3.63	13105	2022-11-29 19:38:04.938	-0.074	0	0.931	5.005	-0.61	0.61	0.928	2.895	94.658	0	0	0	0	0	0	0
WT222(CAA14FCCF874)	3.63	13105	2022-11-29 19:38:04.938	-0.074	0	0.931	5.005	-0.61	0.61	0.95	2.889	94.73	0	0	0	0	0	0	0

## Sheet: 22Hz
设备名称	电压	版本	片上时间	加速度X(g)	加速度Y(g)	加速度Z(g)	角速度X(°/s)	角速度Y(°/s)	角速度Z(°/s)	角度X(°)	角度Y(°)	角度Z(°)	磁场X	磁场Y	磁场Z	四元数0	四元数1	四元数2	四元数3	状态
WT222(CAA14FCCF874)	3.6	13105	2022-11-29 19:48:01.131	0.201	0.01	1.011	1.831	-0.488	-4.272	0.807	-4.016	99.245	0	0	0	0	0	0	0
WT222(CAA14FCCF874)	3.6	13105	2022-11-29 19:48:01.131	0.201	0.01	1.011	1.831	-0.488	-4.272	0.813	-4.016	99.196	0	0	0	0	0	0	0
WT222(CAA14FCCF874)	3.6	13105	2022-11-29 19:48:01.131	0.201	0.01	1.011	1.831	-0.488	-4.272	0.824	-4.016	99.152	0	0	0	0	0	0	0
WT222(CAA14FCCF874)	3.6	13105	2022-11-29 19:48:01.131	0.022	0.217	1.061	2.197	-1.404	1.709	0.829	-4.026	99.135	0	0	0	0	0	0	0
WT222(CAA14FCCF874)	3.6	13105	2022-11-29 19:48:01.131	0.022	0.217	1.061	2.197	-1.404	1.709	0.84	-4.032	99.113	0	0	0	0	0	0	0
WT222(CAA14FCCF874)	3.6	13105	2022-11-29 19:48:01.163	0.022	0.217	1.061	2.197	-1.404	1.709	0.851	-4.037	99.097	0	0	0	0	0	0	0
WT222(CAA14FCCF874)	3.6	13105	2022-11-29 19:48:01.163	0.022	0.217	1.061	2.197	-1.404	1.709	0.862	-4.043	99.075	0	0	0	0	0	0	0
WT222(CAA14FCCF874)	3.6	13105	2022-11-29 19:48:01.163	0.261	-0.264	0.959	-11.597	5.981	0.305	0.802	-4.01	99.047	0	0	0	0	0	0	0
WT222(CAA14FCCF874)	3.6	13105	2022-11-29 19:48:01.163	0.261	-0.264	0.959	-11.597	5.981	0.305	0.742	-3.983	99.025	0	0	0	0	0	0	0
WT222(CAA14FCCF874)	3.6	13105	2022-11-29 19:48:01.163	0.261	-0.264	0.959	-11.597	5.981	0.305	0.681	-3.955	99.003	0	0	0	0	0	0	0
WT222(CAA14FCCF874)	3.6	13105	2022-11-29 19:48:01.163	0.261	-0.264	0.959	-11.597	5.981	0.305	0.615	-3.933	98.981	0	0	0	0	0	0	0
WT222(CAA14FCCF874)	3.6	13105	2022-11-29 19:48:01.163	0.161	0.07	1.065	1.404	-0.244	-0.183	0.615	-3.939	98.959	0	0	0	0	0	0	0
WT222(CAA14FCCF874)	3.6	13105	2022-11-29 19:48:01.163	0.161	0.07	1.065	1.404	-0.244	-0.183	0.621	-3.944	98.932	0	0	0	0	0	0	0
WT222(CAA14FCCF874)	3.6	13105	2022-11-29 19:48:01.194	0.161	0.07	1.065	1.404	-0.244	-0.183	0.621	-3.955	98.91	0	0	0	0	0	0	0
WT222(CAA14FCCF874)	3.6	13105	2022-11-29 19:48:01.194	0.161	0.07	1.065	1.404	-0.244	-0.183	0.626	-3.961	98.882	0	0	0	0	0	0	0
WT222(CAA14FCCF874)	3.6	13105	2022-11-29 19:48:01.194	0.047	-0.067	1.021	3.601	0.305	3.723	0.637	-3.966	98.882	0	0	0	0	0	0	0
WT222(CAA14FCCF874)	3.6	13105	2022-11-29 19:48:01.194	0.047	-0.067	1.021	3.601	0.305	3.723	0.648	-3.972	98.877	0	0	0	0	0	0	0
WT222(CAA14FCCF874)	3.6	13105	2022-11-29 19:48:01.194	0.047	-0.067	1.021	3.601	0.305	3.723	0.665	-3.972	98.877	0	0	0	0	0	0	0
WT222(CAA14FCCF874)	3.6	13105	2022-11-29 19:48:01.194	0.047	-0.067	1.021	3.601	0.305	3.723	0.676	-3.977	98.871	0	0	0	0	0	0	0
WT222(CAA14FCCF874)	3.6	13105	2022-11-29 19:48:01.194	0.055	0.04	0.975	-2.38	3.784	-0.793	0.659	-3.961	98.849	0	0	0	0	0	0	0
WT222(CAA14FCCF874)	3.6	13105	2022-11-29 19:48:01.194	0.055	0.04	0.975	-2.38	3.784	-0.793	0.643	-3.944	98.822	0	0	0	0	0	0	0
WT222(CAA14FCCF874)	3.6	13105	2022-11-29 19:48:01.241	0.055	0.04	0.975	-2.38	3.784	-0.793	0.626	-3.933	98.8	0	0	0	0	0	0	0
WT222(CAA14FCCF874)	3.6	13105	2022-11-29 19:48:01.256	0.055	0.04	0.975	-2.38	3.784	-0.793	0.61	-3.917	98.773	0	0	0	0	0	0	0
WT222(CAA14FCCF874)	3.6	13105	2022-11-29 19:48:01.256	-0.009	0.084	0.976	0.061	-0.244	-6.104	0.61	-3.917	98.723	0	0	0	0	0	0	0
WT222(CAA14FCCF874)	3.6	13105	2022-11-29 19:48:01.256	-0.009	0.084	0.976	0.061	-0.244	-6.104	0.61	-3.922	98.674	0	0	0	0	0	0	0
WT222(CAA14FCCF874)	3.6	13105	2022-11-29 19:48:01.256	-0.009	0.084	0.976	0.061	-0.244	-6.104	0.61	-3.922	98.619	0	0	0	0	0	0	0
WT222(CAA14FCCF874)	3.6	13105	2022-11-29 19:48:01.256	-0.009	0.084	0.976	0.061	-0.244	-6.104	0.615	-3.928	98.569	0	0	0	0	0	0	0
WT222(CAA14FCCF874)	3.6	13105	2022-11-29 19:48:01.256	0.019	-0.073	0.952	-2.563	1.587	3.601	0.599	-3.917	98.564	0	0	0	0	0	0	0
WT222(CAA14FCCF874)	3.6	13105	2022-11-29 19:48:01.256	0.019	-0.073	0.952	-2.563	1.587	3.601	0.582	-3.911	98.564	0	0	0	0	0	0	0
WT222(CAA14FCCF874)	3.6	13105	2022-11-29 19:48:01.303	0.019	-0.073	0.952	-2.563	1.587	3.601	0.566	-3.9	98.564	0	0	0	0	0	0	0
WT222(CAA14FCCF874)	3.6	13105	2022-11-29 19:48:01.303	0.019	-0.073	0.952	-2.563	1.587	3.601	0.549	-3.895	98.564	0	0	0	0	0	0	0
WT222(CAA14FCCF874)	3.6	13105	2022-11-29 19:48:01.303	0.021	0.01	1.008	6.226	-4.333	0.061	0.577	-3.911	98.547	0	0	0	0	0	0	0
WT222(CAA14FCCF874)	3.6	13105	2022-11-29 19:48:01.303	0.021	0.01	1.008	6.226	-4.333	0.061	0.61	-3.933	98.531	0	0	0	0	0	0	0
WT222(CAA14FCCF874)	3.6	13105	2022-11-29 19:48:01.303	0.021	0.01	1.008	6.226	-4.333	0.061	0.637	-3.95	98.514	0	0	0	0	0	0	0
WT222(CAA14FCCF874)	3.6	13105	2022-11-29 19:48:01.303	0.021	0.01	1.008	6.226	-4.333	0.061	0.665	-3.972	98.498	0	0	0	0	0	0	0
WT222(CAA14FCCF874)	3.6	13105	2022-11-29 19:48:01.303	0.098	-0.017	0.955	4.211	-5.859	-10.132	0.687	-3.999	98.432	0	0	0	0	0	0	0
WT222(CAA14FCCF874)	3.6	13105	2022-11-29 19:48:01.303	0.098	-0.017	0.955	4.211	-5.859	-10.132	0.709	-4.026	98.366	0	0	0	0	0	0	0
WT222(CAA14FCCF874)	3.6	13105	2022-11-29 19:48:01.303	0.098	-0.017	0.955	4.211	-5.859	-10.132	0.731	-4.048	98.3	0	0	0	0	0	0	0
WT222(CAA14FCCF874)	3.6	13105	2022-11-29 19:48:01.303	0.098	-0.017	0.955	4.211	-5.859	-10.132	0.753	-4.076	98.234	0	0	0	0	0	0	0
WT222(CAA14FCCF874)	3.6	13105	2022-11-29 19:48:01.303	0.168	-0.08	0.986	2.075	-2.258	2.747	0.758	-4.087	98.234	0	0	0	0	0	0	0
WT222(CAA14FCCF874)	3.6	13105	2022-11-29 19:48:01.303	0.168	-0.08	0.986	2.075	-2.258	2.747	0.764	-4.098	98.24	0	0	0	0	0	0	0
WT222(CAA14FCCF874)	3.6	13105	2022-11-29 19:48:01.303	0.168	-0.08	0.986	2.075	-2.258	2.747	0.769	-4.114	98.24	0	0	0	0	0	0	0
WT222(CAA14FCCF874)	3.6	13105	2022-11-29 19:48:01.303	0.168	-0.08	0.986	2.075	-2.258	2.747	0.769	-4.125	98.245	0	0	0	0	0	0	0
WT222(CAA14FCCF874)	3.6	13105	2022-11-29 19:48:01.303	0.206	0.393	1.167	7.324	-5.127	-10.559	0.807	-4.153	98.179	0	0	0	0	0	0	0
WT222(CAA14FCCF874)	3.6	13105	2022-11-29 19:48:01.303	0.206	0.393	1.167	7.324	-5.127	-10.559	0.851	-4.18	98.113	0	0	0	0	0	0	0
WT222(CAA14FCCF874)	3.6	13105	2022-11-29 19:48:01.366	0.206	0.393	1.167	7.324	-5.127	-10.559	0.895	-4.213	98.042	0	0	0	0	0	0	0
WT222(CAA14FCCF874)	3.6	13105	2022-11-29 19:48:01.366	0.206	0.393	1.167	7.324	-5.127	-10.559	0.939	-4.241	97.971	0	0	0	0	0	0	0
WT222(CAA14FCCF874)	3.6	13105	2022-11-29 19:48:01.366	0.265	-0.498	1.086	10.742	-11.902	9.033	0.994	-4.307	98.004	0	0	0	0	0	0	0
WT222(CAA14FCCF874)	3.6	13105	2022-11-29 19:48:01.366	0.265	-0.498	1.086	10.742	-11.902	9.033	1.044	-4.373	98.036	0	0	0	0	0	0	0
WT222(CAA14FCCF874)	3.6	13105	2022-11-29 19:48:01.366	0.265	-0.498	1.086	10.742	-11.902	9.033	1.082	-4.444	98.075	0	0	0	0	0	0	0
WT222(CAA14FCCF874)	3.6	13105	2022-11-29 19:48:01.366	0.265	-0.498	1.086	10.742	-11.902	9.033	1.126	-4.51	98.113	0	0	0	0	0	0	0
WT222(CAA14FCCF874)	3.6	13105	2022-11-29 19:48:01.366	0.154	0.271	1.143	26.428	-7.996	20.813	1.241	-4.565	98.212	0	0	0	0	0	0	0
WT222(CAA14FCCF874)	3.6	13105	2022-11-29 19:48:01.366	0.154	0.271	1.143	26.428	-7.996	20.813	1.357	-4.614	98.306	0	0	0	0	0	0	0
WT222(CAA14FCCF874)	3.6	13105	2022-11-29 19:48:01.428	0.154	0.271	1.143	26.428	-7.996	20.813	1.478	-4.664	98.405	0	0	0	0	0	0	0
WT222(CAA14FCCF874)	3.6	13105	2022-11-29 19:48:01.428	0.154	0.271	1.143	26.428	-7.996	20.813	1.599	-4.713	98.498	0	0	0	0	0	0	0
WT222(CAA14FCCF874)	3.6	13105	2022-11-29 19:48:01.428	0.106	0.228	1.003	4.333	4.211	-6.165	1.62	-4.702	98.454	0	0	0	0	0	0	0
WT222(CAA14FCCF874)	3.6	13105	2022-11-29 19:48:01.428	0.106	0.228	1.003	4.333	4.211	-6.165	1.642	-4.686	98.416	0	0	0	0	0	0	0
WT222(CAA14FCCF874)	3.6	13105	2022-11-29 19:48:01.428	0.106	0.228	1.003	4.333	4.211	-6.165	1.67	-4.675	98.372	0	0	0	0	0	0	0
WT222(CAA14FCCF874)	3.6	13105	2022-11-29 19:48:01.428	0.106	0.228	1.003	4.333	4.211	-6.165	1.697	-4.658	98.328	0	0	0	0	0	0	0
WT222(CAA14FCCF874)	3.6	13105	2022-11-29 19:48:01.428	0.025	0.163	0.966	-8.667	0.305	-7.935	1.659	-4.664	98.278	0	0	0	0	0	0	0
WT222(CAA14FCCF874)	3.6	13105	2022-11-29 19:48:01.428	0.025	0.163	0.966	-8.667	0.305	-7.935	1.626	-4.669	98.223	0	0	0	0	0	0	0
WT222(CAA14FCCF874)	3.6	13105	2022-11-29 19:48:01.459	0.025	0.163	0.966	-8.667	0.305	-7.935	1.593	-4.669	98.174	0	0	0	0	0	0	0
WT222(CAA14FCCF874)	3.6	13105	2022-11-29 19:48:01.459	0.025	0.163	0.966	-8.667	0.305	-7.935	1.56	-4.675	98.124	0	0	0	0	0	0	0
WT222(CAA14FCCF874)	3.6	13105	2022-11-29 19:48:01.459	-0.109	0.026	0.898	-4.333	6.47	0.244	1.544	-4.642	98.113	0	0	0	0	0	0	0
WT222(CAA14FCCF874)	3.6	13105	2022-11-29 19:48:01.459	-0.109	0.026	0.898	-4.333	6.47	0.244	1.533	-4.614	98.102	0	0	0	0	0	0	0
WT222(CAA14FCCF874)	3.6	13105	2022-11-29 19:48:01.459	-0.109	0.026	0.898	-4.333	6.47	0.244	1.516	-4.581	98.097	0	0	0	0	0	0	0
WT222(CAA14FCCF874)	3.6	13105	2022-11-29 19:48:01.459	-0.035	-0.108	1.069	4.761	-5.127	7.507	1.544	-4.609	98.124	0	0	0	0	0	0	0
WT222(CAA14FCCF874)	3.6	13105	2022-11-29 19:48:01.459	-0.035	-0.108	1.069	4.761	-5.127	7.507	1.566	-4.631	98.157	0	0	0	0	0	0	0
WT222(CAA14FCCF874)	3.6	13105	2022-11-29 19:48:01.459	-0.035	-0.108	1.069	4.761	-5.127	7.507	1.588	-4.653	98.19	0	0	0	0	0	0	0
WT222(CAA14FCCF874)	3.6	13105	2022-11-29 19:48:01.491	-0.035	-0.108	1.069	4.761	-5.127	7.507	1.609	-4.68	98.223	0	0	0	0	0	0	0
WT222(CAA14FCCF874)	3.6	13105	2022-11-29 19:48:01.491	-0.235	-0.012	0.877	-6.348	1.892	-7.69	1.582	-4.658	98.179	0	0	0	0	0	0	0
WT222(CAA14FCCF874)	3.6	13105	2022-11-29 19:48:01.491	-0.235	-0.012	0.877	-6.348	1.892	-7.69	1.555	-4.642	98.141	0	0	0	0	0	0	0
WT222(CAA14FCCF874)	3.6	13105	2022-11-29 19:48:01.491	-0.235	-0.012	0.877	-6.348	1.892	-7.69	1.527	-4.62	98.102	0	0	0	0	0	0	0
WT222(CAA14FCCF874)	3.6	13105	2022-11-29 19:48:01.491	-0.235	-0.012	0.877	-6.348	1.892	-7.69	1.5	-4.598	98.064	0	0	0	0	0	0	0
WT222(CAA14FCCF874)	3.6	13105	2022-11-29 19:48:01.491	0.105	-0.103	0.959	3.174	-4.7	4.211	1.511	-4.609	98.086	0	0	0	0	0	0	0
WT222(CAA14FCCF874)	3.6	13105	2022-11-29 19:48:01.491	0.105	-0.103	0.959	3.174	-4.7	4.211	1.522	-4.62	98.108	0	0	0	0	0	0	0
WT222(CAA14FCCF874)	3.6	13105	2022-11-29 19:48:01.491	0.105	-0.103	0.959	3.174	-4.7	4.211	1.533	-4.636	98.135	0	0	0	0	0	0	0
WT222(CAA14FCCF874)	3.6	13105	2022-11-29 19:48:01.522	0.105	-0.103	0.959	3.174	-4.7	4.211	1.544	-4.647	98.157	0	0	0	0	0	0	0
WT222(CAA14FCCF874)	3.6	13105	2022-11-29 19:48:01.522	0.394	0.061	1.216	2.625	-11.902	-11.658	1.56	-4.702	98.102	0	0	0	0	0	0	0
WT222(CAA14FCCF874)	3.6	13105	2022-11-29 19:48:01.522	0.394	0.061	1.216	2.625	-11.902	-11.658	1.571	-4.752	98.047	0	0	0	0	0	0	0
WT222(CAA14FCCF874)	3.6	13105	2022-11-29 19:48:01.522	0.394	0.061	1.216	2.625	-11.902	-11.658	1.588	-4.812	97.987	0	0	0	0	0	0	0
WT222(CAA14FCCF874)	3.6	13105	2022-11-29 19:48:01.522	0.394	0.061	1.216	2.625	-11.902	-11.658	1.604	-4.867	97.932	0	0	0	0	0	0	0
WT222(CAA14FCCF874)	3.6	13105	2022-11-29 19:48:01.522	0.025	-0.193	0.891	-2.93	9.644	17.029	1.577	-4.823	98.026	0	0	0	0	0	0	0
WT222(CAA14FCCF874)	3.6	13105	2022-11-29 19:48:01.522	0.025	-0.193	0.891	-2.93	9.644	17.029	1.549	-4.779	98.119	0	0	0	0	0	0	0
WT222(CAA14FCCF874)	3.6	13105	2022-11-29 19:48:01.522	0.025	-0.193	0.891	-2.93	9.644	17.029	1.522	-4.73	98.212	0	0	0	0	0	0	0
WT222(CAA14FCCF874)	3.6	13105	2022-11-29 19:48:01.553	0.025	-0.193	0.891	-2.93	9.644	17.029	1.489	-4.686	98.306	0	0	0	0	0	0	0
WT222(CAA14FCCF874)	3.6	13105	2022-11-29 19:48:01.553	0.165	0.376	1.153	5.188	-5.066	-8.728	1.511	-4.708	98.267	0	0	0	0	0	0	0
WT222(CAA14FCCF874)	3.6	13105	2022-11-29 19:48:01.553	0.165	0.376	1.153	5.188	-5.066	-8.728	1.538	-4.735	98.229	0	0	0	0	0	0	0
WT222(CAA14FCCF874)	3.6	13105	2022-11-29 19:48:01.553	0.165	0.376	1.153	5.188	-5.066	-8.728	1.571	-4.757	98.185	0	0	0	0	0	0	0
WT222(CAA14FCCF874)	3.6	13105	2022-11-29 19:48:01.553	0.165	0.376	1.153	5.188	-5.066	-8.728	1.604	-4.785	98.146	0	0	0	0	0	0	0
WT222(CAA14FCCF874)	3.6	13105	2022-11-29 19:48:01.553	0.133	-0.164	0.965	2.502	-5.554	1.526	1.615	-4.812	98.152	0	0	0	0	0	0	0
WT222(CAA14FCCF874)	3.6	13105	2022-11-29 19:48:01.553	0.133	-0.164	0.965	2.502	-5.554	1.526	1.631	-4.845	98.163	0	0	0	0	0	0	0
WT222(CAA14FCCF874)	3.6	13105	2022-11-29 19:48:01.553	0.133	-0.164	0.965	2.502	-5.554	1.526	1.637	-4.872	98.174	0	0	0	0	0	0	0
WT222(CAA14FCCF874)	3.6	13105	2022-11-29 19:48:01.631	0.133	-0.164	0.965	2.502	-5.554	1.526	1.648	-4.905	98.19	0	0	0	0	0	0	0
WT222(CAA14FCCF874)	3.6	13105	2022-11-29 19:48:01.631	0.292	-0.082	1.293	9.155	-5.371	0.366	1.692	-4.938	98.196	0	0	0	0	0	0	0
WT222(CAA14FCCF874)	3.6	13105	2022-11-29 19:48:01.631	0.292	-0.082	1.293	9.155	-5.371	0.366	1.73	-4.966	98.207	0	0	0	0	0	0	0
WT222(CAA14FCCF874)	3.6	13105	2022-11-29 19:48:01.631	0.292	-0.082	1.293	9.155	-5.371	0.366	1.769	-4.999	98.212	0	0	0	0	0	0	0
WT222(CAA14FCCF874)	3.6	13105	2022-11-29 19:48:01.631	0.292	-0.082	1.293	9.155	-5.371	0.366	1.807	-5.037	98.223	0	0	0	0	0	0	0
WT222(CAA14FCCF874)	3.6	13105	2022-11-29 19:48:01.631	-0.036	-0.528	1.316	-5.859	6.47	31.006	1.758	-5.015	98.388	0	0	0	0	0	0	0
WT222(CAA14FCCF874)	3.6	13105	2022-11-29 19:48:01.631	-0.07	-1.044	2.661	-5.859	6.47	31.006	1.697	-4.988	98.558	0	0	0	0	0	0	0
WT222(CAA14FCCF874)	3.6	13105	2022-11-29 19:48:01.631	-0.137	-2.076	5.351	-5.859	6.47	31.006	1.626	-4.96	98.74	0	0	0	0	0	0	0
WT222(CAA14FCCF874)	3.6	13105	2022-11-29 19:48:01.663	-0.272	-4.139	10.731	-5.859	6.47	31.006	1.544	-4.927	98.926	0	0	0	0	0	0	0
WT222(CAA14FCCF874)	3.6	13105	2022-11-29 19:48:01.663	0.131	0.666	0.976	25.818	-10.803	1.343	1.631	-4.982	98.959	0	0	0	0	0	0	0
WT222(CAA14FCCF874)	3.6	13105	2022-11-29 19:48:01.663	0.131	0.666	0.976	25.818	-10.803	1.343	1.73	-5.032	98.992	0	0	0	0	0	0	0
WT222(CAA14FCCF874)	3.6	13105	2022-11-29 19:48:01.663	0.131	0.666	0.976	25.818	-10.803	1.343	1.829	-5.081	99.025	0	0	0	0	0	0	0
WT222(CAA14FCCF874)	3.6	13105	2022-11-29 19:48:01.663	0.131	0.666	0.976	25.818	-10.803	1.343	1.934	-5.131	99.047	0	0	0	0	0	0	0
WT222(CAA14FCCF874)	3.6	13105	2022-11-29 19:48:01.663	0.239	0.257	0.982	2.991	-6.104	-21.118	1.934	-5.153	98.965	0	0	0	0	0	0	0
WT222(CAA14FCCF874)	3.6	13105	2022-11-29 19:48:01.663	0.239	0.257	0.982	2.991	-6.104	-21.118	1.939	-5.18	98.877	0	0	0	0	0	0	0
WT222(CAA14FCCF874)	3.6	13105	2022-11-29 19:48:01.663	0.239	0.257	0.982	2.991	-6.104	-21.118	1.945	-5.202	98.784	0	0	0	0	0	0	0
WT222(CAA14FCCF874)	3.6	13105	2022-11-29 19:48:01.694	0.239	0.257	0.982	2.991	-6.104	-21.118	1.95	-5.229	98.696	0	0	0	0	0	0	0
WT222(CAA14FCCF874)	3.6	13105	2022-11-29 19:48:01.694	0.088	0.348	0.959	-6.897	9.888	-6.531	1.901	-5.18	98.679	0	0	0	0	0	0	0
WT222(CAA14FCCF874)	3.6	13105	2022-11-29 19:48:01.694	0.088	0.348	0.959	-6.897	9.888	-6.531	1.857	-5.125	98.663	0	0	0	0	0	0	0
WT222(CAA14FCCF874)	3.6	13105	2022-11-29 19:48:01.694	0.088	0.348	0.959	-6.897	9.888	-6.531	1.818	-5.076	98.641	0	0	0	0	0	0	0
WT222(CAA14FCCF874)	3.6	13105	2022-11-29 19:48:01.694	0.088	0.348	0.959	-6.897	9.888	-6.531	1.774	-5.021	98.624	0	0	0	0	0	0	0
WT222(CAA14FCCF874)	3.6	13105	2022-11-29 19:48:01.694	0.044	0.153	0.909	-6.348	6.775	3.906	1.736	-4.988	98.652	0	0	0	0	0	0	0
WT222(CAA14FCCF874)	3.6	13105	2022-11-29 19:48:01.694	0.044	0.153	0.909	-6.348	6.775	3.906	1.697	-4.955	98.679	0	0	0	0	0	0	0
WT222(CAA14FCCF874)	3.6	13105	2022-11-29 19:48:01.694	0.044	0.153	0.909	-6.348	6.775	3.906	1.659	-4.916	98.707	0	0	0	0	0	0	0
WT222(CAA14FCCF874)	3.6	13105	2022-11-29 19:48:01.725	0.044	0.153	0.909	-6.348	6.775	3.906	1.62	-4.883	98.734	0	0	0	0	0	0	0
WT222(CAA14FCCF874)	3.6	13105	2022-11-29 19:48:01.725	0.023	-0.543	1.003	-0.488	3.967	4.456	1.609	-4.861	98.767	0	0	0	0	0	0	0
WT222(CAA14FCCF874)	3.6	13105	2022-11-29 19:48:01.725	0.023	-0.543	1.003	-0.488	3.967	4.456	1.599	-4.839	98.8	0	0	0	0	0	0	0
WT222(CAA14FCCF874)	3.6	13105	2022-11-29 19:48:01.725	0.023	-0.543	1.003	-0.488	3.967	4.456	1.577	-4.823	98.839	0	0	0	0	0	0	0
WT222(CAA14FCCF874)	3.6	13105	2022-11-29 19:48:01.725	0.023	-0.543	1.003	-0.488	3.967	4.456	1.555	-4.801	98.877	0	0	0	0	0	0	0
WT222(CAA14FCCF874)	3.6	13105	2022-11-29 19:48:01.725	0.118	0.456	1.041	0.977	-1.77	-8.362	1.549	-4.807	98.844	0	0	0	0	0	0	0
WT222(CAA14FCCF874)	3.6	13105	2022-11-29 19:48:01.725	0.118	0.456	1.041	0.977	-1.77	-8.362	1.549	-4.812	98.817	0	0	0	0	0	0	0
WT222(CAA14FCCF874)	3.6	13105	2022-11-29 19:48:01.725	0.118	0.456	1.041	0.977	-1.77	-8.362	1.549	-4.818	98.778	0	0	0	0	0	0	0
WT222(CAA14FCCF874)	3.6	13105	2022-11-29 19:48:01.788	0.118	0.456	1.041	0.977	-1.77	-8.362	1.555	-4.823	98.745	0	0	0	0	0	0	0
WT222(CAA14FCCF874)	3.6	13105	2022-11-29 19:48:01.788	0.136	-0.082	0.961	3.418	1.221	2.075	1.571	-4.818	98.762	0	0	0	0	0	0	0
WT222(CAA14FCCF874)	3.6	13105	2022-11-29 19:48:01.788	0.136	-0.082	0.961	3.418	1.221	2.075	1.582	-4.812	98.778	0	0	0	0	0	0	0
WT222(CAA14FCCF874)	3.6	13105	2022-11-29 19:48:01.788	0.136	-0.082	0.961	3.418	1.221	2.075	1.593	-4.807	98.795	0	0	0	0	0	0	0
WT222(CAA14FCCF874)	3.6	13105	2022-11-29 19:48:01.788	0.136	-0.082	0.961	3.418	1.221	2.075	1.604	-4.801	98.811	0	0	0	0	0	0	0
WT222(CAA14FCCF874)	3.6	13105	2022-11-29 19:48:01.788	0.038	0.06	0.947	-5.127	-4.517	-1.465	1.571	-4.823	98.806	0	0	0	0	0	0	0
WT222(CAA14FCCF874)	3.6	13105	2022-11-29 19:48:01.788	0.038	0.06	0.947	-5.127	-4.517	-1.465	1.544	-4.845	98.806	0	0	0	0	0	0	0
WT222(CAA14FCCF874)	3.6	13105	2022-11-29 19:48:01.788	0.038	0.06	0.947	-5.127	-4.517	-1.465	1.511	-4.867	98.8	0	0	0	0	0	0	0
WT222(CAA14FCCF874)	3.6	13105	2022-11-29 19:48:01.850	0.038	0.06	0.947	-5.127	-4.517	-1.465	1.483	-4.889	98.795	0	0	0	0	0	0	0
WT222(CAA14FCCF874)	3.6	13105	2022-11-29 19:48:01.850	-0.05	-0.235	0.979	-5.554	4.028	-1.099	1.45	-4.867	98.795	0	0	0	0	0	0	0
WT222(CAA14FCCF874)	3.6	13105	2022-11-29 19:48:01.850	-0.05	-0.235	0.979	-5.554	4.028	-1.099	1.417	-4.839	98.795	0	0	0	0	0	0	0
WT222(CAA14FCCF874)	3.6	13105	2022-11-29 19:48:01.850	-0.05	-0.235	0.979	-5.554	4.028	-1.099	1.379	-4.818	98.8	0	0	0	0	0	0	0
WT222(CAA14FCCF874)	3.6	13105	2022-11-29 19:48:01.850	-0.053	0.068	1.086	-15.259	7.751	6.897	1.296	-4.774	98.844	0	0	0	0	0	0	0
WT222(CAA14FCCF874)	3.6	13105	2022-11-29 19:48:01.850	-0.053	0.068	1.086	-15.259	7.751	6.897	1.208	-4.73	98.882	0	0	0	0	0	0	0
WT222(CAA14FCCF874)	3.6	13105	2022-11-29 19:48:01.850	-0.053	0.068	1.086	-15.259	7.751	6.897	1.126	-4.686	98.926	0	0	0	0	0	0	0
WT222(CAA14FCCF874)	3.6	13105	2022-11-29 19:48:01.850	-0.053	0.068	1.086	-15.259	7.751	6.897	1.038	-4.642	98.965	0	0	0	0	0	0	0
WT222(CAA14FCCF874)	3.6	13105	2022-11-29 19:48:01.881	-0.101	-0.022	0.99	-3.052	-1.099	-1.77	1.022	-4.642	98.959	0	0	0	0	0	0	0
WT222(CAA14FCCF874)	3.6	13105	2022-11-29 19:48:01.881	-0.101	-0.022	0.99	-3.052	-1.099	-1.77	1	-4.636	98.954	0	0	0	0	0	0	0
WT222(CAA14FCCF874)	3.6	13105	2022-11-29 19:48:01.881	-0.101	-0.022	0.99	-3.052	-1.099	-1.77	0.983	-4.631	98.948	0	0	0	0	0	0	0
WT222(CAA14FCCF874)	3.6	13105	2022-11-29 19:48:01.881	-0.101	-0.022	0.99	-3.052	-1.099	-1.77	0.961	-4.625	98.948	0	0	0	0	0	0	0
WT222(CAA14FCCF874)	3.6	13105	2022-11-29 19:48:01.881	0.133	-0.031	1.102	-1.587	0.122	2.075	0.945	-4.62	98.959	0	0	0	0	0	0	0
WT222(CAA14FCCF874)	3.6	13105	2022-11-29 19:48:01.881	0.133	-0.031	1.102	-1.587	0.122	2.075	0.934	-4.609	98.976	0	0	0	0	0	0	0
WT222(CAA14FCCF874)	3.6	13105	2022-11-29 19:48:01.881	0.133	-0.031	1.102	-1.587	0.122	2.075	0.917	-4.598	98.987	0	0	0	0	0	0	0
WT222(CAA14FCCF874)	3.6	13105	2022-11-29 19:48:01.881	0.133	-0.031	1.102	-1.587	0.122	2.075	0.906	-4.592	99.003	0	0	0	0	0	0	0
WT222(CAA14FCCF874)	3.6	13105	2022-11-29 19:48:01.913	0.029	-0.095	0.694	-5.554	3.784	1.343	0.873	-4.565	99.014	0	0	0	0	0	0	0
WT222(CAA14FCCF874)	3.6	13105	2022-11-29 19:48:01.913	0.029	-0.095	0.694	-5.554	3.784	1.343	0.835	-4.537	99.025	0	0	0	0	0	0	0
WT222(CAA14FCCF874)	3.6	13105	2022-11-29 19:48:01.913	0.029	-0.095	0.694	-5.554	3.784	1.343	0.802	-4.515	99.036	0	0	0	0	0	0	0
WT222(CAA14FCCF874)	3.6	13105	2022-11-29 19:48:01.913	0.029	-0.095	0.694	-5.554	3.784	1.343	0.764	-4.488	99.047	0	0	0	0	0	0	0
WT222(CAA14FCCF874)	3.6	13105	2022-11-29 19:48:01.913	0.031	-0.017	1.171	-2.991	4.944	2.136	0.742	-4.455	99.058	0	0	0	0	0	0	0
WT222(CAA14FCCF874)	3.6	13105	2022-11-29 19:48:01.913	0.031	-0.017	1.171	-2.991	4.944	2.136	0.72	-4.422	99.075	0	0	0	0	0	0	0
WT222(CAA14FCCF874)	3.6	13105	2022-11-29 19:48:01.913	0.031	-0.017	1.171	-2.991	4.944	2.136	0.698	-4.395	99.091	0	0	0	0	0	0	0
WT222(CAA14FCCF874)	3.6	13105	2022-11-29 19:48:01.913	0.031	-0.017	1.171	-2.991	4.944	2.136	0.676	-4.362	99.102	0	0	0	0	0	0	0
WT222(CAA14FCCF874)	3.6	13105	2022-11-29 19:48:01.944	0.053	0.055	1.083	2.502	-4.517	-1.648	0.681	-4.378	99.097	0	0	0	0	0	0	0
WT222(CAA14FCCF874)	3.6	13105	2022-11-29 19:48:01.944	0.053	0.055	1.083	2.502	-4.517	-1.648	0.687	-4.395	99.091	0	0	0	0	0	0	0
WT222(CAA14FCCF874)	3.6	13105	2022-11-29 19:48:01.944	0.053	0.055	1.083	2.502	-4.517	-1.648	0.698	-4.411	99.08	0	0	0	0	0	0	0
WT222(CAA14FCCF874)	3.6	13105	2022-11-29 19:48:01.944	0.053	0.055	1.083	2.502	-4.517	-1.648	0.703	-4.422	99.075	0	0	0	0	0	0	0
WT222(CAA14FCCF874)	3.6	13105	2022-11-29 19:48:01.944	0.002	0.31	0.736	0.671	1.953	5.493	0.703	-4.406	99.102	0	0	0	0	0	0	0
WT222(CAA14FCCF874)	3.6	13105	2022-11-29 19:48:01.944	0.002	0.31	0.736	0.671	1.953	5.493	0.709	-4.389	99.124	0	0	0	0	0	0	0
WT222(CAA14FCCF874)	3.6	13105	2022-11-29 19:48:01.944	0.002	0.31	0.736	0.671	1.953	5.493	0.714	-4.373	99.146	0	0	0	0	0	0	0
WT222(CAA14FCCF874)	3.6	13105	2022-11-29 19:48:01.944	0.002	0.31	0.736	0.671	1.953	5.493	0.72	-4.356	99.168	0	0	0	0	0	0	0
WT222(CAA14FCCF874)	3.6	13105	2022-11-29 19:48:01.975	0.161	0.002	1.231	11.047	-15.747	-13.428	0.786	-4.427	99.091	0	0	0	0	0	0	0
WT222(CAA14FCCF874)	3.6	13105	2022-11-29 19:48:01.975	0.161	0.002	1.231	11.047	-15.747	-13.428	0.851	-4.499	99.014	0	0	0	0	0	0	0
WT222(CAA14FCCF874)	3.6	13105	2022-11-29 19:48:01.975	0.161	0.002	1.231	11.047	-15.747	-13.428	0.917	-4.576	98.943	0	0	0	0	0	0	0
WT222(CAA14FCCF874)	3.6	13105	2022-11-29 19:48:01.975	0.161	0.002	1.231	11.047	-15.747	-13.428	0.978	-4.647	98.866	0	0	0	0	0	0	0
WT222(CAA14FCCF874)	3.6	13105	2022-11-29 19:48:01.975	0.201	-0.203	1.008	25.391	-2.075	9.827	1.104	-4.653	98.91	0	0	0	0	0	0	0
WT222(CAA14FCCF874)	3.6	13105	2022-11-29 19:48:01.975	0.201	-0.203	1.008	25.391	-2.075	9.827	1.225	-4.664	98.954	0	0	0	0	0	0	0
WT222(CAA14FCCF874)	3.6	13105	2022-11-29 19:48:01.975	0.201	-0.203	1.008	25.391	-2.075	9.827	1.346	-4.675	99.003	0	0	0	0	0	0	0
WT222(CAA14FCCF874)	3.6	13105	2022-11-29 19:48:01.975	0.201	-0.203	1.008	25.391	-2.075	9.827	1.461	-4.686	99.047	0	0	0	0	0	0	0
WT222(CAA14FCCF874)	3.6	13105	2022-11-29 19:48:02.022	-0.048	0.087	0.835	1.038	-9.644	-5.981	1.467	-4.73	99.014	0	0	0	0	0	0	0
WT222(CAA14FCCF874)	3.6	13105	2022-11-29 19:48:02.022	-0.048	0.087	0.835	1.038	-9.644	-5.981	1.472	-4.779	98.976	0	0	0	0	0	0	0
WT222(CAA14FCCF874)	3.6	13105	2022-11-29 19:48:02.022	-0.048	0.087	0.835	1.038	-9.644	-5.981	1.472	-4.823	98.943	0	0	0	0	0	0	0
WT222(CAA14FCCF874)	3.6	13105	2022-11-29 19:48:02.022	-0.048	0.087	0.835	1.038	-9.644	-5.981	1.478	-4.861	98.904	0	0	0	0	0	0	0
WT222(CAA14FCCF874)	3.6	13105	2022-11-29 19:48:02.022	0.192	0.159	1.018	9.338	-3.052	-3.967	1.527	-4.872	98.882	0	0	0	0	0	0	0
WT222(CAA14FCCF874)	3.6	13105	2022-11-29 19:48:02.022	0.192	0.159	1.018	9.338	-3.052	-3.967	1.577	-4.889	98.855	0	0	0	0	0	0	0
WT222(CAA14FCCF874)	3.6	13105	2022-11-29 19:48:02.022	0.192	0.159	1.018	9.338	-3.052	-3.967	1.626	-4.9	98.828	0	0	0	0	0	0	0
WT222(CAA14FCCF874)	3.6	13105	2022-11-29 19:48:02.022	0.192	0.159	1.018	9.338	-3.052	-3.967	1.675	-4.916	98.8	0	0	0	0	0	0	0
WT222(CAA14FCCF874)	3.6	13105	2022-11-29 19:48:02.022	0.091	-0.069	1.028	2.686	-2.319	1.404	1.686	-4.927	98.795	0	0	0	0	0	0	0
WT222(CAA14FCCF874)	3.6	13105	2022-11-29 19:48:02.022	0.091	-0.069	1.028	2.686	-2.319	1.404	1.703	-4.938	98.795	0	0	0	0	0	0	0
WT222(CAA14FCCF874)	3.6	13105	2022-11-29 19:48:02.022	0.091	-0.069	1.028	2.686	-2.319	1.404	1.714	-4.949	98.795	0	0	0	0	0	0	0
WT222(CAA14FCCF874)	3.6	13105	2022-11-29 19:48:02.022	0.091	-0.069	1.028	2.686	-2.319	1.404	1.725	-4.96	98.795	0	0	0	0	0	0	0
WT222(CAA14FCCF874)	3.6	13105	2022-11-29 19:48:02.022	-0.085	0.061	1.023	-4.272	3.906	5.981	1.697	-4.938	98.822	0	0	0	0	0	0	0
WT222(CAA14FCCF874)	3.6	13105	2022-11-29 19:48:02.022	-0.085	0.061	1.023	-4.272	3.906	5.981	1.67	-4.916	98.844	0	0	0	0	0	0	0
WT222(CAA14FCCF874)	3.6	13105	2022-11-29 19:48:02.022	-0.085	0.061	1.023	-4.272	3.906	5.981	1.648	-4.894	98.866	0	0	0	0	0	0	0
WT222(CAA14FCCF874)	3.6	13105	2022-11-29 19:48:02.022	-0.085	0.061	1.023	-4.272	3.906	5.981	1.626	-4.872	98.888	0	0	0	0	0	0	0
WT222(CAA14FCCF874)	3.6	13105	2022-11-29 19:48:02.085	0.084	-0.078	1.079	-5.371	2.991	-5.005	1.599	-4.85	98.855	0	0	0	0	0	0	0
WT222(CAA14FCCF874)	3.6	13105	2022-11-29 19:48:02.085	0.084	-0.078	1.079	-5.371	2.991	-5.005	1.571	-4.828	98.822	0	0	0	0	0	0	0
WT222(CAA14FCCF874)	3.6	13105	2022-11-29 19:48:02.085	0.084	-0.078	1.079	-5.371	2.991	-5.005	1.544	-4.812	98.789	0	0	0	0	0	0	0
WT222(CAA14FCCF874)	3.6	13105	2022-11-29 19:48:02.085	0.084	-0.078	1.079	-5.371	2.991	-5.005	1.516	-4.79	98.762	0	0	0	0	0	0	0
WT222(CAA14FCCF874)	3.6	13105	2022-11-29 19:48:02.085	0.095	-0.028	0.966	-0.305	2.197	9.094	1.505	-4.774	98.8	0	0	0	0	0	0	0
WT222(CAA14FCCF874)	3.6	13105	2022-11-29 19:48:02.085	0.095	-0.028	0.966	-0.305	2.197	9.094	1.5	-4.763	98.839	0	0	0	0	0	0	0
WT222(CAA14FCCF874)	3.6	13105	2022-11-29 19:48:02.085	0.095	-0.028	0.966	-0.305	2.197	9.094	1.489	-4.752	98.877	0	0	0	0	0	0	0
WT222(CAA14FCCF874)	3.6	13105	2022-11-29 19:48:02.085	0.095	-0.028	0.966	-0.305	2.197	9.094	1.478	-4.735	98.915	0	0	0	0	0	0	0
WT222(CAA14FCCF874)	3.6	13105	2022-11-29 19:48:02.116	-0.42	-0.004	1.01	1.831	3.845	0.122	1.483	-4.708	98.91	0	0	0	0	0	0	0
WT222(CAA14FCCF874)	3.6	13105	2022-11-29 19:48:02.116	-0.42	-0.004	1.01	1.831	3.845	0.122	1.489	-4.68	98.904	0	0	0	0	0	0	0
WT222(CAA14FCCF874)	3.6	13105	2022-11-29 19:48:02.116	-0.42	-0.004	1.01	1.831	3.845	0.122	1.494	-4.647	98.899	0	0	0	0	0	0	0
WT222(CAA14FCCF874)	3.6	13105	2022-11-29 19:48:02.116	-0.42	-0.004	1.01	1.831	3.845	0.122	1.5	-4.609	98.893	0	0	0	0	0	0	0
