# Supplementary material for: Dynamic characteristics of scraper conveyor chain drive system under the impact condition of lump coal
Source: PLoS One. 2024 Mar 1;19(3):e0299044. doi: 10.1371/journal.pone.0299044 (PMC10906879; doi:10.1371/journal.pone.0299044)
Supplement: S3 File — (ZIP) [file pone.0299044.s003.zip › 5kg 1m variable speed (4Hz-22Hz 10times)/No. 3.xlsx]

## Sheet: 4Hz
设备名称	电压	版本	片上时间	加速度X(g)	加速度Y(g)	加速度Z(g)	角速度X(°/s)	角速度Y(°/s)	角速度Z(°/s)	角度X(°)	角度Y(°)	角度Z(°)	磁场X	磁场Y	磁场Z	四元数0	四元数1	四元数2	四元数3	状态
WT333(F4E4E1AF1293)	3.76	13105	2022-11-29 16:01:50.158	0.021	-0.358	0.915	-5.31	1.099	-4.211	-4.021	-0.055	-136.862	0	0	0	0	0	0	0
WT333(F4E4E1AF1293)	3.76	13105	2022-11-29 16:01:50.158	0.021	-0.358	0.915	-5.31	1.099	-4.211	-4.048	-0.049	-136.978	0	0	0	0	0	0	0
WT333(F4E4E1AF1293)	3.76	13105	2022-11-29 16:01:50.158	0.021	-0.358	0.915	-5.31	1.099	-4.211	-4.081	-0.044	-137.087	0	0	0	0	0	0	0
WT333(F4E4E1AF1293)	3.76	13105	2022-11-29 16:01:50.158	-0.018	0.079	1.056	11.841	-0.183	4.944	-4.026	-0.044	-137.159	0	0	0	0	0	0	0
WT333(F4E4E1AF1293)	3.76	13105	2022-11-29 16:01:50.158	-0.018	0.079	1.056	11.841	-0.183	4.944	-3.972	-0.044	-137.23	0	0	0	0	0	0	0
WT333(F4E4E1AF1293)	3.76	13105	2022-11-29 16:01:50.158	-0.018	0.079	1.056	11.841	-0.183	4.944	-3.911	-0.038	-137.302	0	0	0	0	0	0	0
WT333(F4E4E1AF1293)	3.76	13105	2022-11-29 16:01:50.158	-0.023	-0.173	0.939	-7.935	-0.122	1.892	-3.955	-0.038	-137.39	0	0	0	0	0	0	0
WT333(F4E4E1AF1293)	3.76	13105	2022-11-29 16:01:50.158	-0.023	-0.173	0.939	-7.935	-0.122	1.892	-3.994	-0.038	-137.483	0	0	0	0	0	0	0
WT333(F4E4E1AF1293)	3.76	13105	2022-11-29 16:01:50.158	-0.023	-0.173	0.939	-7.935	-0.122	1.892	-4.037	-0.038	-137.576	0	0	0	0	0	0	0
WT333(F4E4E1AF1293)	3.76	13105	2022-11-29 16:01:50.221	-0.023	-0.173	0.939	-7.935	-0.122	1.892	-4.081	-0.033	-137.67	0	0	0	0	0	0	0
WT333(F4E4E1AF1293)	3.76	13105	2022-11-29 16:01:50.221	0.009	-0.15	0.961	-3.784	-1.038	2.563	-4.103	-0.038	-137.763	0	0	0	0	0	0	0
WT333(F4E4E1AF1293)	3.76	13105	2022-11-29 16:01:50.221	0.009	-0.15	0.961	-3.784	-1.038	2.563	-4.125	-0.038	-137.856	0	0	0	0	0	0	0
WT333(F4E4E1AF1293)	3.76	13105	2022-11-29 16:01:50.221	0.009	-0.15	0.961	-3.784	-1.038	2.563	-4.153	-0.044	-137.95	0	0	0	0	0	0	0
WT333(F4E4E1AF1293)	3.76	13105	2022-11-29 16:01:50.221	0.009	-0.15	0.961	-3.784	-1.038	2.563	-4.175	-0.044	-138.049	0	0	0	0	0	0	0
WT333(F4E4E1AF1293)	3.76	13105	2022-11-29 16:01:50.221	0.019	-0.076	1.017	-11.78	0.671	-3.906	-4.241	-0.038	-138.181	0	0	0	0	0	0	0
WT333(F4E4E1AF1293)	3.76	13105	2022-11-29 16:01:50.221	0.019	-0.076	1.017	-11.78	0.671	-3.906	-4.301	-0.038	-138.312	0	0	0	0	0	0	0
WT333(F4E4E1AF1293)	3.76	13105	2022-11-29 16:01:50.221	0.019	-0.076	1.017	-11.78	0.671	-3.906	-4.367	-0.033	-138.444	0	0	0	0	0	0	0
WT333(F4E4E1AF1293)	3.76	13105	2022-11-29 16:01:50.252	0.019	-0.076	1.017	-11.78	0.671	-3.906	-4.427	-0.033	-138.576	0	0	0	0	0	0	0
WT333(F4E4E1AF1293)	3.76	13105	2022-11-29 16:01:50.252	-0.046	-0.218	0.917	2.808	-0.854	2.502	-4.417	-0.033	-138.68	0	0	0	0	0	0	0
WT333(F4E4E1AF1293)	3.76	13105	2022-11-29 16:01:50.252	-0.046	-0.218	0.917	2.808	-0.854	2.502	-4.411	-0.033	-138.785	0	0	0	0	0	0	0
WT333(F4E4E1AF1293)	3.76	13105	2022-11-29 16:01:50.252	-0.046	-0.218	0.917	2.808	-0.854	2.502	-4.4	-0.033	-138.889	0	0	0	0	0	0	0
WT333(F4E4E1AF1293)	3.76	13105	2022-11-29 16:01:50.252	-0.046	-0.218	0.917	2.808	-0.854	2.502	-4.395	-0.033	-139.005	0	0	0	0	0	0	0
WT333(F4E4E1AF1293)	3.76	13105	2022-11-29 16:01:50.252	0.041	0.123	1.055	-7.69	1.16	-6.287	-4.438	-0.027	-139.158	0	0	0	0	0	0	0
WT333(F4E4E1AF1293)	3.76	13105	2022-11-29 16:01:50.252	0.041	0.123	1.055	-7.69	1.16	-6.287	-4.482	-0.022	-139.312	0	0	0	0	0	0	0
WT333(F4E4E1AF1293)	3.76	13105	2022-11-29 16:01:50.252	0.041	0.123	1.055	-7.69	1.16	-6.287	-4.521	-0.016	-139.466	0	0	0	0	0	0	0
WT333(F4E4E1AF1293)	3.76	13105	2022-11-29 16:01:50.314	0.041	0.123	1.055	-7.69	1.16	-6.287	-4.559	-0.016	-139.614	0	0	0	0	0	0	0
WT333(F4E4E1AF1293)	3.76	13105	2022-11-29 16:01:50.314	-0.005	-0.201	0.98	13.367	-1.282	5.066	-4.493	-0.016	-139.713	0	0	0	0	0	0	0
WT333(F4E4E1AF1293)	3.76	13105	2022-11-29 16:01:50.314	-0.005	-0.201	0.98	13.367	-1.282	5.066	-4.427	-0.022	-139.812	0	0	0	0	0	0	0
WT333(F4E4E1AF1293)	3.76	13105	2022-11-29 16:01:50.314	-0.005	-0.201	0.98	13.367	-1.282	5.066	-4.362	-0.027	-139.916	0	0	0	0	0	0	0
WT333(F4E4E1AF1293)	3.76	13105	2022-11-29 16:01:50.314	-0.005	-0.201	0.98	13.367	-1.282	5.066	-4.301	-0.027	-140.015	0	0	0	0	0	0	0
WT333(F4E4E1AF1293)	3.76	13105	2022-11-29 16:01:50.314	-0.001	-0.077	1.012	-11.047	-0.732	2.014	-4.362	-0.033	-140.136	0	0	0	0	0	0	0
WT333(F4E4E1AF1293)	3.76	13105	2022-11-29 16:01:50.314	-0.001	-0.077	1.012	-11.047	-0.732	2.014	-4.417	-0.033	-140.262	0	0	0	0	0	0	0
WT333(F4E4E1AF1293)	3.76	13105	2022-11-29 16:01:50.314	-0.001	-0.077	1.012	-11.047	-0.732	2.014	-4.477	-0.033	-140.383	0	0	0	0	0	0	0
WT333(F4E4E1AF1293)	3.76	13105	2022-11-29 16:01:50.377	-0.001	-0.077	1.012	-11.047	-0.732	2.014	-4.532	-0.033	-140.51	0	0	0	0	0	0	0
WT333(F4E4E1AF1293)	3.76	13105	2022-11-29 16:01:50.377	-0.07	0.204	1.051	17.395	0.183	3.174	-4.449	-0.033	-140.63	0	0	0	0	0	0	0
WT333(F4E4E1AF1293)	3.76	13105	2022-11-29 16:01:50.377	-0.07	0.204	1.051	17.395	0.183	3.174	-4.356	-0.027	-140.757	0	0	0	0	0	0	0
WT333(F4E4E1AF1293)	3.76	13105	2022-11-29 16:01:50.377	-0.07	0.204	1.051	17.395	0.183	3.174	-4.268	-0.027	-140.883	0	0	0	0	0	0	0
WT333(F4E4E1AF1293)	3.76	13105	2022-11-29 16:01:50.377	-0.07	0.204	1.051	17.395	0.183	3.174	-4.175	-0.027	-141.01	0	0	0	0	0	0	0
WT333(F4E4E1AF1293)	3.76	13105	2022-11-29 16:01:50.377	0.033	-0.138	0.987	2.014	0.916	-6.409	-4.158	-0.022	-141.185	0	0	0	0	0	0	0
WT333(F4E4E1AF1293)	3.76	13105	2022-11-29 16:01:50.377	0.033	-0.138	0.987	2.014	0.916	-6.409	-4.142	-0.022	-141.361	0	0	0	0	0	0	0
WT333(F4E4E1AF1293)	3.76	13105	2022-11-29 16:01:50.377	0.033	-0.138	0.987	2.014	0.916	-6.409	-4.131	-0.022	-141.537	0	0	0	0	0	0	0
WT333(F4E4E1AF1293)	3.76	13105	2022-11-29 16:01:50.408	0.033	-0.138	0.987	2.014	0.916	-6.409	-4.12	-0.016	-141.713	0	0	0	0	0	0	0
WT333(F4E4E1AF1293)	3.76	13105	2022-11-29 16:01:50.408	0.038	-0.271	1.008	-18.494	0.549	-6.714	-4.208	-0.016	-141.894	0	0	0	0	0	0	0
WT333(F4E4E1AF1293)	3.76	13105	2022-11-29 16:01:50.408	0.038	-0.271	1.008	-18.494	0.549	-6.714	-4.301	-0.016	-142.07	0	0	0	0	0	0	0
WT333(F4E4E1AF1293)	3.76	13105	2022-11-29 16:01:50.408	0.038	-0.271	1.008	-18.494	0.549	-6.714	-4.395	-0.016	-142.251	0	0	0	0	0	0	0
WT333(F4E4E1AF1293)	3.76	13105	2022-11-29 16:01:50.408	0.038	-0.271	1.008	-18.494	0.549	-6.714	-4.493	-0.016	-142.432	0	0	0	0	0	0	0
WT333(F4E4E1AF1293)	3.76	13105	2022-11-29 16:01:50.408	-0.004	0.169	1.074	2.686	0.244	-1.526	-4.482	-0.016	-142.592	0	0	0	0	0	0	0
WT333(F4E4E1AF1293)	3.76	13105	2022-11-29 16:01:50.408	-0.004	0.169	1.074	2.686	0.244	-1.526	-4.466	-0.016	-142.745	0	0	0	0	0	0	0
WT333(F4E4E1AF1293)	3.76	13105	2022-11-29 16:01:50.408	-0.004	0.169	1.074	2.686	0.244	-1.526	-4.449	-0.016	-142.899	0	0	0	0	0	0	0
WT333(F4E4E1AF1293)	3.76	13105	2022-11-29 16:01:50.439	-0.004	0.169	1.074	2.686	0.244	-1.526	-4.433	-0.016	-143.053	0	0	0	0	0	0	0
WT333(F4E4E1AF1293)	3.76	13105	2022-11-29 16:01:50.439	0.045	-0.02	1.012	0.793	1.648	-5.371	-4.422	-0.016	-143.229	0	0	0	0	0	0	0
WT333(F4E4E1AF1293)	3.76	13105	2022-11-29 16:01:50.439	0.045	-0.02	1.012	0.793	1.648	-5.371	-4.417	-0.011	-143.405	0	0	0	0	0	0	0
WT333(F4E4E1AF1293)	3.76	13105	2022-11-29 16:01:50.439	0.045	-0.02	1.012	0.793	1.648	-5.371	-4.406	-0.011	-143.58	0	0	0	0	0	0	0
WT333(F4E4E1AF1293)	3.76	13105	2022-11-29 16:01:50.439	0.045	-0.02	1.012	0.793	1.648	-5.371	-4.395	-0.005	-143.751	0	0	0	0	0	0	0
WT333(F4E4E1AF1293)	3.76	13105	2022-11-29 16:01:50.439	-0.012	0.032	0.984	10.803	1.831	-5.859	-4.34	-0.005	-143.932	0	0	0	0	0	0	0
WT333(F4E4E1AF1293)	3.76	13105	2022-11-29 16:01:50.439	-0.012	0.032	0.984	10.803	1.831	-5.859	-4.279	0	-144.108	0	0	0	0	0	0	0
WT333(F4E4E1AF1293)	3.76	13105	2022-11-29 16:01:50.439	-0.012	0.032	0.984	10.803	1.831	-5.859	-4.219	0	-144.283	0	0	0	0	0	0	0
WT333(F4E4E1AF1293)	3.76	13105	2022-11-29 16:01:50.486	-0.012	0.032	0.984	10.803	1.831	-5.859	-4.158	0	-144.465	0	0	0	0	0	0	0
WT333(F4E4E1AF1293)	3.76	13105	2022-11-29 16:01:50.486	-0.014	-0.308	0.954	6.592	-0.671	-1.099	-4.12	-0.005	-144.619	0	0	0	0	0	0	0
WT333(F4E4E1AF1293)	3.76	13105	2022-11-29 16:01:50.486	-0.014	-0.308	0.954	6.592	-0.671	-1.099	-4.087	-0.011	-144.778	0	0	0	0	0	0	0
WT333(F4E4E1AF1293)	3.76	13105	2022-11-29 16:01:50.486	-0.014	-0.308	0.954	6.592	-0.671	-1.099	-4.054	-0.011	-144.943	0	0	0	0	0	0	0
WT333(F4E4E1AF1293)	3.76	13105	2022-11-29 16:01:50.486	-0.014	-0.308	0.954	6.592	-0.671	-1.099	-4.021	-0.016	-145.113	0	0	0	0	0	0	0
WT333(F4E4E1AF1293)	3.76	13105	2022-11-29 16:01:50.486	-0.056	0.067	1.055	5.371	-0.671	6.958	-3.994	-0.016	-145.245	0	0	0	0	0	0	0
WT333(F4E4E1AF1293)	3.76	13105	2022-11-29 16:01:50.486	-0.056	0.067	1.055	5.371	-0.671	6.958	-3.966	-0.016	-145.371	0	0	0	0	0	0	0
WT333(F4E4E1AF1293)	3.76	13105	2022-11-29 16:01:50.486	-0.056	0.067	1.055	5.371	-0.671	6.958	-3.939	-0.016	-145.503	0	0	0	0	0	0	0
WT333(F4E4E1AF1293)	3.76	13105	2022-11-29 16:01:50.518	-0.056	0.067	1.055	5.371	-0.671	6.958	-3.911	-0.022	-145.635	0	0	0	0	0	0	0
WT333(F4E4E1AF1293)	3.76	13105	2022-11-29 16:01:50.533	0.028	-0.193	0.943	-4.883	-0.916	5.127	-3.933	-0.022	-145.778	0	0	0	0	0	0	0
WT333(F4E4E1AF1293)	3.76	13105	2022-11-29 16:01:50.533	0.028	-0.193	0.943	-4.883	-0.916	5.127	-3.955	-0.022	-145.92	0	0	0	0	0	0	0
WT333(F4E4E1AF1293)	3.76	13105	2022-11-29 16:01:50.533	0.028	-0.193	0.943	-4.883	-0.916	5.127	-3.977	-0.027	-146.063	0	0	0	0	0	0	0
WT333(F4E4E1AF1293)	3.76	13105	2022-11-29 16:01:50.533	0.028	-0.193	0.943	-4.883	-0.916	5.127	-4.005	-0.027	-146.212	0	0	0	0	0	0	0
WT333(F4E4E1AF1293)	3.76	13105	2022-11-29 16:01:50.533	-0.019	-0.244	0.942	-31.311	-0.732	-2.686	-4.164	-0.033	-146.404	0	0	0	0	0	0	0
WT333(F4E4E1AF1293)	3.76	13105	2022-11-29 16:01:50.533	-0.019	-0.244	0.942	-31.311	-0.732	-2.686	-4.323	-0.033	-146.596	0	0	0	0	0	0	0
WT333(F4E4E1AF1293)	3.76	13105	2022-11-29 16:01:50.533	-0.019	-0.244	0.942	-31.311	-0.732	-2.686	-4.482	-0.033	-146.788	0	0	0	0	0	0	0
WT333(F4E4E1AF1293)	3.76	13105	2022-11-29 16:01:50.549	-0.019	-0.244	0.942	-31.311	-0.732	-2.686	-4.642	-0.033	-146.986	0	0	0	0	0	0	0
WT333(F4E4E1AF1293)	3.76	13105	2022-11-29 16:01:50.549	0.032	-0.061	1.035	-18.066	-0.122	-1.282	-4.735	-0.033	-147.178	0	0	0	0	0	0	0
WT333(F4E4E1AF1293)	3.76	13105	2022-11-29 16:01:50.549	0.032	-0.061	1.035	-18.066	-0.122	-1.282	-4.828	-0.033	-147.371	0	0	0	0	0	0	0
WT333(F4E4E1AF1293)	3.76	13105	2022-11-29 16:01:50.549	0.032	-0.061	1.035	-18.066	-0.122	-1.282	-4.922	-0.033	-147.557	0	0	0	0	0	0	0
WT333(F4E4E1AF1293)	3.76	13105	2022-11-29 16:01:50.549	0.032	-0.061	1.035	-18.066	-0.122	-1.282	-5.015	-0.033	-147.744	0	0	0	0	0	0	0
WT333(F4E4E1AF1293)	3.76	13105	2022-11-29 16:01:50.549	0.006	-0.229	0.947	-3.662	-0.549	6.775	-5.037	-0.033	-147.892	0	0	0	0	0	0	0
WT333(F4E4E1AF1293)	3.76	13105	2022-11-29 16:01:50.549	0.006	-0.229	0.947	-3.662	-0.549	6.775	-5.059	-0.027	-148.046	0	0	0	0	0	0	0
WT333(F4E4E1AF1293)	3.76	13105	2022-11-29 16:01:50.549	0.006	-0.229	0.947	-3.662	-0.549	6.775	-5.081	-0.027	-148.2	0	0	0	0	0	0	0
WT333(F4E4E1AF1293)	3.76	13105	2022-11-29 16:01:50.549	0.006	-0.229	0.947	-3.662	-0.549	6.775	-5.103	-0.022	-148.354	0	0	0	0	0	0	0
WT333(F4E4E1AF1293)	3.76	13105	2022-11-29 16:01:50.549	0.004	0.295	1.097	-1.038	1.282	-5.493	-5.114	-0.016	-148.563	0	0	0	0	0	0	0
WT333(F4E4E1AF1293)	3.76	13105	2022-11-29 16:01:50.549	0.004	0.295	1.097	-1.038	1.282	-5.493	-5.12	-0.016	-148.771	0	0	0	0	0	0	0
WT333(F4E4E1AF1293)	3.76	13105	2022-11-29 16:01:50.549	0.004	0.295	1.097	-1.038	1.282	-5.493	-5.12	-0.011	-148.975	0	0	0	0	0	0	0
WT333(F4E4E1AF1293)	3.76	13105	2022-11-29 16:01:50.549	0.004	0.295	1.097	-1.038	1.282	-5.493	-5.12	-0.011	-149.178	0	0	0	0	0	0	0
WT333(F4E4E1AF1293)	3.76	13105	2022-11-29 16:01:50.549	-0.026	-0.362	0.908	20.752	0.244	4.822	-5.01	-0.011	-149.326	0	0	0	0	0	0	0
WT333(F4E4E1AF1293)	3.76	13105	2022-11-29 16:01:50.549	-0.026	-0.362	0.908	20.752	0.244	4.822	-4.905	-0.011	-149.485	0	0	0	0	0	0	0
WT333(F4E4E1AF1293)	3.76	13105	2022-11-29 16:01:50.549	-0.026	-0.362	0.908	20.752	0.244	4.822	-4.801	-0.005	-149.65	0	0	0	0	0	0	0
WT333(F4E4E1AF1293)	3.76	13105	2022-11-29 16:01:50.642	-0.026	-0.362	0.908	20.752	0.244	4.822	-4.702	0	-149.815	0	0	0	0	0	0	0
WT333(F4E4E1AF1293)	3.76	13105	2022-11-29 16:01:50.642	-0.029	-0.02	0.927	11.963	-1.282	4.395	-4.647	0	-149.98	0	0	0	0	0	0	0
WT333(F4E4E1AF1293)	3.76	13105	2022-11-29 16:01:50.642	-0.029	-0.02	0.927	11.963	-1.282	4.395	-4.587	-0.005	-150.15	0	0	0	0	0	0	0
WT333(F4E4E1AF1293)	3.76	13105	2022-11-29 16:01:50.642	-0.029	-0.02	0.927	11.963	-1.282	4.395	-4.532	-0.005	-150.315	0	0	0	0	0	0	0
WT333(F4E4E1AF1293)	3.76	13105	2022-11-29 16:01:50.642	-0.029	-0.02	0.927	11.963	-1.282	4.395	-4.471	-0.005	-150.485	0	0	0	0	0	0	0
WT333(F4E4E1AF1293)	3.76	13105	2022-11-29 16:01:50.642	0.131	-0.526	0.945	-31.616	-1.648	0	-4.631	-0.011	-150.677	0	0	0	0	0	0	0
WT333(F4E4E1AF1293)	3.76	13105	2022-11-29 16:01:50.642	0.131	-0.526	0.945	-31.616	-1.648	0	-4.801	-0.016	-150.87	0	0	0	0	0	0	0
WT333(F4E4E1AF1293)	3.76	13105	2022-11-29 16:01:50.642	0.131	-0.526	0.945	-31.616	-1.648	0	-4.966	-0.022	-151.073	0	0	0	0	0	0	0
WT333(F4E4E1AF1293)	3.76	13105	2022-11-29 16:01:50.642	0.131	-0.526	0.945	-31.616	-1.648	0	-5.142	-0.022	-151.276	0	0	0	0	0	0	0
WT333(F4E4E1AF1293)	3.76	13105	2022-11-29 16:01:50.642	0.015	0.607	1.28	4.639	1.587	-6.592	-5.125	-0.016	-151.501	0	0	0	0	0	0	0
WT333(F4E4E1AF1293)	3.76	13105	2022-11-29 16:01:50.642	0.03	1.215	2.561	4.578	1.587	-6.592	-5.098	-0.016	-151.71	0	0	0	0	0	0	0
WT333(F4E4E1AF1293)	3.76	13105	2022-11-29 16:01:50.642	0.06	2.431	5.122	4.578	1.587	-6.592	-5.054	-0.022	-151.908	0	0	0	0	0	0	0
WT333(F4E4E1AF1293)	3.76	13105	2022-11-29 16:01:50.642	0.119	4.861	10.243	4.578	1.587	-6.592	-4.993	-0.038	-152.084	0	0	0	0	0	0	0
WT333(F4E4E1AF1293)	3.76	13105	2022-11-29 16:01:50.642	0.003	-0.232	0.941	10.681	1.648	-13.794	-4.905	-0.06	-152.303	0	0	0	0	0	0	0
WT333(F4E4E1AF1293)	3.76	13105	2022-11-29 16:01:50.642	0.003	-0.232	0.941	10.681	1.648	-13.794	-4.812	-0.077	-152.518	0	0	0	0	0	0	0
WT333(F4E4E1AF1293)	3.76	13105	2022-11-29 16:01:50.642	0.003	-0.232	0.941	10.681	1.648	-13.794	-4.73	-0.093	-152.737	0	0	0	0	0	0	0
WT333(F4E4E1AF1293)	3.76	13105	2022-11-29 16:01:50.705	0.003	-0.232	0.941	10.681	1.648	-13.794	-4.642	-0.104	-152.957	0	0	0	0	0	0	0
WT333(F4E4E1AF1293)	3.76	13105	2022-11-29 16:01:50.705	-0.052	-0.411	0.849	18.311	-3.784	4.7	-4.521	-0.143	-153.089	0	0	0	0	0	0	0
WT333(F4E4E1AF1293)	3.76	13105	2022-11-29 16:01:50.705	-0.052	-0.411	0.849	18.311	-3.784	4.7	-4.406	-0.17	-153.221	0	0	0	0	0	0	0
WT333(F4E4E1AF1293)	3.76	13105	2022-11-29 16:01:50.705	-0.052	-0.411	0.849	18.311	-3.784	4.7	-4.29	-0.203	-153.358	0	0	0	0	0	0	0
WT333(F4E4E1AF1293)	3.76	13105	2022-11-29 16:01:50.705	0.079	-0.188	1.032	-30.64	-2.197	5.798	-4.422	-0.225	-153.49	0	0	0	0	0	0	0
WT333(F4E4E1AF1293)	3.76	13105	2022-11-29 16:01:50.705	0.079	-0.188	1.032	-30.64	-2.197	5.798	-4.554	-0.242	-153.622	0	0	0	0	0	0	0
WT333(F4E4E1AF1293)	3.76	13105	2022-11-29 16:01:50.705	0.079	-0.188	1.032	-30.64	-2.197	5.798	-4.691	-0.264	-153.754	0	0	0	0	0	0	0
WT333(F4E4E1AF1293)	3.76	13105	2022-11-29 16:01:50.705	0.079	-0.188	1.032	-30.64	-2.197	5.798	-4.823	-0.286	-153.885	0	0	0	0	0	0	0
WT333(F4E4E1AF1293)	3.76	13105	2022-11-29 16:01:50.736	-0.085	0.298	1.101	5.127	-0.061	8.118	-4.779	-0.297	-154.006	0	0	0	0	0	0	0
WT333(F4E4E1AF1293)	3.76	13105	2022-11-29 16:01:50.736	-0.085	0.298	1.101	5.127	-0.061	8.118	-4.735	-0.302	-154.133	0	0	0	0	0	0	0
WT333(F4E4E1AF1293)	3.76	13105	2022-11-29 16:01:50.736	-0.085	0.298	1.101	5.127	-0.061	8.118	-4.686	-0.313	-154.254	0	0	0	0	0	0	0
WT333(F4E4E1AF1293)	3.76	13105	2022-11-29 16:01:50.736	-0.085	0.298	1.101	5.127	-0.061	8.118	-4.636	-0.324	-154.374	0	0	0	0	0	0	0
WT333(F4E4E1AF1293)	3.76	13105	2022-11-29 16:01:50.736	0.019	-0.012	1.064	-14.404	1.16	-14.038	-4.686	-0.335	-154.611	0	0	0	0	0	0	0
WT333(F4E4E1AF1293)	3.76	13105	2022-11-29 16:01:50.736	0.019	-0.012	1.064	-14.404	1.16	-14.038	-4.73	-0.346	-154.847	0	0	0	0	0	0	0
WT333(F4E4E1AF1293)	3.76	13105	2022-11-29 16:01:50.736	0.019	-0.012	1.064	-14.404	1.16	-14.038	-4.779	-0.363	-155.083	0	0	0	0	0	0	0
WT333(F4E4E1AF1293)	3.76	13105	2022-11-29 16:01:50.736	0.019	-0.012	1.064	-14.404	1.16	-14.038	-4.828	-0.374	-155.314	0	0	0	0	0	0	0
WT333(F4E4E1AF1293)	3.76	13105	2022-11-29 16:01:50.767	-0.013	-0.151	0.959	36.438	-1.709	12.329	-4.625	-0.385	-155.418	0	0	0	0	0	0	0
WT333(F4E4E1AF1293)	3.76	13105	2022-11-29 16:01:50.767	-0.013	-0.151	0.959	36.438	-1.709	12.329	-4.427	-0.401	-155.528	0	0	0	0	0	0	0
WT333(F4E4E1AF1293)	3.76	13105	2022-11-29 16:01:50.767	-0.013	-0.151	0.959	36.438	-1.709	12.329	-4.23	-0.412	-155.632	0	0	0	0	0	0	0
WT333(F4E4E1AF1293)	3.76	13105	2022-11-29 16:01:50.767	-0.013	-0.151	0.959	36.438	-1.709	12.329	-4.032	-0.423	-155.742	0	0	0	0	0	0	0
WT333(F4E4E1AF1293)	3.76	13105	2022-11-29 16:01:50.767	0.118	0.273	1.087	-0.427	1.892	-10.01	-4.016	-0.428	-155.962	0	0	0	0	0	0	0
WT333(F4E4E1AF1293)	3.76	13105	2022-11-29 16:01:50.767	0.118	0.273	1.087	-0.427	1.892	-10.01	-3.999	-0.434	-156.176	0	0	0	0	0	0	0
WT333(F4E4E1AF1293)	3.76	13105	2022-11-29 16:01:50.767	0.118	0.273	1.087	-0.427	1.892	-10.01	-3.983	-0.439	-156.39	0	0	0	0	0	0	0
WT333(F4E4E1AF1293)	3.76	13105	2022-11-29 16:01:50.767	0.118	0.273	1.087	-0.427	1.892	-10.01	-3.966	-0.445	-156.599	0	0	0	0	0	0	0
WT333(F4E4E1AF1293)	3.76	13105	2022-11-29 16:01:50.830	-0.129	-0.234	0.878	-11.047	2.319	-11.78	-3.999	-0.45	-156.824	0	0	0	0	0	0	0
WT333(F4E4E1AF1293)	3.76	13105	2022-11-29 16:01:50.830	-0.129	-0.234	0.878	-11.047	2.319	-11.78	-4.037	-0.45	-157.05	0	0	0	0	0	0	0
WT333(F4E4E1AF1293)	3.76	13105	2022-11-29 16:01:50.830	-0.129	-0.234	0.878	-11.047	2.319	-11.78	-4.076	-0.45	-157.28	0	0	0	0	0	0	0
WT333(F4E4E1AF1293)	3.76	13105	2022-11-29 16:01:50.830	-0.129	-0.234	0.878	-11.047	2.319	-11.78	-4.114	-0.45	-157.511	0	0	0	0	0	0	0
WT333(F4E4E1AF1293)	3.76	13105	2022-11-29 16:01:50.830	0.091	-0.529	1.056	5.127	-3.845	3.906	-4.081	-0.472	-157.67	0	0	0	0	0	0	0
WT333(F4E4E1AF1293)	3.76	13105	2022-11-29 16:01:50.830	0.091	-0.529	1.056	5.127	-3.845	3.906	-4.048	-0.494	-157.83	0	0	0	0	0	0	0
WT333(F4E4E1AF1293)	3.76	13105	2022-11-29 16:01:50.830	0.091	-0.529	1.056	5.127	-3.845	3.906	-4.021	-0.516	-157.989	0	0	0	0	0	0	0
WT333(F4E4E1AF1293)	3.76	13105	2022-11-29 16:01:50.830	0.091	-0.529	1.056	5.127	-3.845	3.906	-3.994	-0.533	-158.159	0	0	0	0	0	0	0
WT333(F4E4E1AF1293)	3.76	13105	2022-11-29 16:01:50.908	0.006	0.36	1.048	2.991	2.747	1.221	-3.977	-0.522	-158.335	0	0	0	0	0	0	0
WT333(F4E4E1AF1293)	3.76	13105	2022-11-29 16:01:50.908	0.006	0.36	1.048	2.991	2.747	1.221	-3.955	-0.511	-158.511	0	0	0	0	0	0	0
WT333(F4E4E1AF1293)	3.76	13105	2022-11-29 16:01:50.908	0.006	0.36	1.048	2.991	2.747	1.221	-3.933	-0.5	-158.681	0	0	0	0	0	0	0
WT333(F4E4E1AF1293)	3.76	13105	2022-11-29 16:01:50.908	0.006	0.36	1.048	2.991	2.747	1.221	-3.911	-0.494	-158.851	0	0	0	0	0	0	0
WT333(F4E4E1AF1293)	3.76	13105	2022-11-29 16:01:50.908	0.009	-0.326	1.026	-2.808	-0.671	-7.935	-3.917	-0.505	-159.066	0	0	0	0	0	0	0
WT333(F4E4E1AF1293)	3.76	13105	2022-11-29 16:01:50.908	0.009	-0.326	1.026	-2.808	-0.671	-7.935	-3.922	-0.516	-159.285	0	0	0	0	0	0	0
WT333(F4E4E1AF1293)	3.76	13105	2022-11-29 16:01:50.908	0.009	-0.326	1.026	-2.808	-0.671	-7.935	-3.933	-0.522	-159.505	0	0	0	0	0	0	0
WT333(F4E4E1AF1293)	3.76	13105	2022-11-29 16:01:50.908	0.009	-0.326	1.026	-2.808	-0.671	-7.935	-3.944	-0.533	-159.725	0	0	0	0	0	0	0
WT333(F4E4E1AF1293)	3.76	13105	2022-11-29 16:01:50.939	0.027	-0.081	1.001	20.386	-2.93	9.827	-3.84	-0.544	-159.862	0	0	0	0	0	0	0
WT333(F4E4E1AF1293)	3.76	13105	2022-11-29 16:01:50.939	0.027	-0.081	1.001	20.386	-2.93	9.827	-3.735	-0.555	-159.994	0	0	0	0	0	0	0
WT333(F4E4E1AF1293)	3.76	13105	2022-11-29 16:01:50.939	0.027	-0.081	1.001	20.386	-2.93	9.827	-3.636	-0.566	-160.126	0	0	0	0	0	0	0
WT333(F4E4E1AF1293)	3.76	13105	2022-11-29 16:01:50.939	0.027	-0.081	1.001	20.386	-2.93	9.827	-3.532	-0.582	-160.263	0	0	0	0	0	0	0
WT333(F4E4E1AF1293)	3.76	13105	2022-11-29 16:01:50.939	-0.011	0.255	1.149	-11.536	3.296	-5.127	-3.587	-0.566	-160.466	0	0	0	0	0	0	0
WT333(F4E4E1AF1293)	3.76	13105	2022-11-29 16:01:50.939	-0.011	0.255	1.149	-11.536	3.296	-5.127	-3.642	-0.555	-160.675	0	0	0	0	0	0	0
WT333(F4E4E1AF1293)	3.76	13105	2022-11-29 16:01:50.939	-0.011	0.255	1.149	-11.536	3.296	-5.127	-3.691	-0.544	-160.873	0	0	0	0	0	0	0
WT333(F4E4E1AF1293)	3.76	13105	2022-11-29 16:01:50.939	-0.011	0.255	1.149	-11.536	3.296	-5.127	-3.741	-0.538	-161.076	0	0	0	0	0	0	0
WT333(F4E4E1AF1293)	3.76	13105	2022-11-29 16:01:50.939	0.042	-0.142	1.094	9.521	0.549	-7.324	-3.686	-0.538	-161.285	0	0	0	0	0	0	0
WT333(F4E4E1AF1293)	3.76	13105	2022-11-29 16:01:50.939	0.042	-0.142	1.094	9.521	0.549	-7.324	-3.631	-0.544	-161.499	0	0	0	0	0	0	0
WT333(F4E4E1AF1293)	3.76	13105	2022-11-29 16:01:50.939	0.042	-0.142	1.094	9.521	0.549	-7.324	-3.576	-0.549	-161.713	0	0	0	0	0	0	0
WT333(F4E4E1AF1293)	3.76	13105	2022-11-29 16:01:50.939	0.042	-0.142	1.094	9.521	0.549	-7.324	-3.521	-0.549	-161.922	0	0	0	0	0	0	0
WT333(F4E4E1AF1293)	3.76	13105	2022-11-29 16:01:50.939	-0.036	-0.08	0.937	6.165	-0.916	-2.93	-3.488	-0.56	-162.114	0	0	0	0	0	0	0
WT333(F4E4E1AF1293)	3.76	13105	2022-11-29 16:01:50.939	-0.036	-0.08	0.937	6.165	-0.916	-2.93	-3.45	-0.566	-162.307	0	0	0	0	0	0	0
WT333(F4E4E1AF1293)	3.76	13105	2022-11-29 16:01:50.939	-0.036	-0.08	0.937	6.165	-0.916	-2.93	-3.417	-0.577	-162.504	0	0	0	0	0	0	0
WT333(F4E4E1AF1293)	3.76	13105	2022-11-29 16:01:50.939	-0.036	-0.08	0.937	6.165	-0.916	-2.93	-3.384	-0.582	-162.697	0	0	0	0	0	0	0
WT333(F4E4E1AF1293)	3.76	13105	2022-11-29 16:01:50.971	0.028	-0.111	0.997	1.16	-0.366	0	-3.373	-0.588	-162.878	0	0	0	0	0	0	0
WT333(F4E4E1AF1293)	3.76	13105	2022-11-29 16:01:50.971	0.028	-0.111	0.997	1.16	-0.366	0	-3.367	-0.588	-163.059	0	0	0	0	0	0	0
WT333(F4E4E1AF1293)	3.76	13105	2022-11-29 16:01:50.971	0.028	-0.111	0.997	1.16	-0.366	0	-3.356	-0.593	-163.24	0	0	0	0	0	0	0
WT333(F4E4E1AF1293)	3.76	13105	2022-11-29 16:01:50.971	0.028	-0.111	0.997	1.16	-0.366	0	-3.351	-0.593	-163.422	0	0	0	0	0	0	0
WT333(F4E4E1AF1293)	3.76	13105	2022-11-29 16:01:50.971	0.24	0.09	1.027	5.798	2.075	0.549	-3.318	-0.588	-163.597	0	0	0	0	0	0	0
WT333(F4E4E1AF1293)	3.76	13105	2022-11-29 16:01:50.971	0.24	0.09	1.027	5.798	2.075	0.549	-3.29	-0.582	-163.768	0	0	0	0	0	0	0
WT333(F4E4E1AF1293)	3.76	13105	2022-11-29 16:01:50.971	0.24	0.09	1.027	5.798	2.075	0.549	-3.257	-0.577	-163.938	0	0	0	0	0	0	0
WT333(F4E4E1AF1293)	3.76	13105	2022-11-29 16:01:50.971	0.24	0.09	1.027	5.798	2.075	0.549	-3.23	-0.577	-164.108	0	0	0	0	0	0	0
WT333(F4E4E1AF1293)	3.76	13105	2022-11-29 16:01:51.096	-0.134	-0.218	0.957	3.113	-2.686	2.38	-3.214	-0.593	-164.273	0	0	0	0	0	0	0
WT333(F4E4E1AF1293)	3.76	13105	2022-11-29 16:01:51.096	-0.134	-0.218	0.957	3.113	-2.686	2.38	-3.197	-0.61	-164.438	0	0	0	0	0	0	0
WT333(F4E4E1AF1293)	3.76	13105	2022-11-29 16:01:51.096	-0.134	-0.218	0.957	3.113	-2.686	2.38	-3.181	-0.626	-164.603	0	0	0	0	0	0	0
WT333(F4E4E1AF1293)	3.76	13105	2022-11-29 16:01:51.096	-0.134	-0.218	0.957	3.113	-2.686	2.38	-3.17	-0.637	-164.773	0	0	0	0	0	0	0
WT333(F4E4E1AF1293)	3.76	13105	2022-11-29 16:01:51.096	0.145	-0.496	0.774	-1.648	4.089	13.062	-3.181	-0.615	-164.894	0	0	0	0	0	0	0
WT333(F4E4E1AF1293)	3.76	13105	2022-11-29 16:01:51.096	0.145	-0.496	0.774	-1.648	4.089	13.062	-3.203	-0.588	-165.02	0	0	0	0	0	0	0
WT333(F4E4E1AF1293)	3.76	13105	2022-11-29 16:01:51.096	0.145	-0.496	0.774	-1.648	4.089	13.062	-3.219	-0.56	-165.146	0	0	0	0	0	0	0
WT333(F4E4E1AF1293)	3.76	13105	2022-11-29 16:01:51.096	0.145	-0.496	0.774	-1.648	4.089	13.062	-3.246	-0.533	-165.273	0	0	0	0	0	0	0
WT333(F4E4E1AF1293)	3.76	13105	2022-11-29 16:01:51.127	-0.246	0.3	1.128	-4.333	-4.089	13.306	-3.279	-0.549	-165.399	0	0	0	0	0	0	0
WT333(F4E4E1AF1293)	3.76	13105	2022-11-29 16:01:51.127	-0.246	0.3	1.128	-4.333	-4.089	13.306	-3.307	-0.56	-165.52	0	0	0	0	0	0	0
WT333(F4E4E1AF1293)	3.76	13105	2022-11-29 16:01:51.127	-0.246	0.3	1.128	-4.333	-4.089	13.306	-3.334	-0.577	-165.635	0	0	0	0	0	0	0
WT333(F4E4E1AF1293)	3.76	13105	2022-11-29 16:01:51.127	-0.246	0.3	1.128	-4.333	-4.089	13.306	-3.351	-0.588	-165.751	0	0	0	0	0	0	0
WT333(F4E4E1AF1293)	3.76	13105	2022-11-29 16:01:51.127	-0.073	-0.006	1.158	0.854	1.221	-9.766	-3.345	-0.582	-165.987	0	0	0	0	0	0	0
WT333(F4E4E1AF1293)	3.76	13105	2022-11-29 16:01:51.127	-0.073	-0.006	1.158	0.854	1.221	-9.766	-3.334	-0.577	-166.218	0	0	0	0	0	0	0
WT333(F4E4E1AF1293)	3.76	13105	2022-11-29 16:01:51.127	-0.073	-0.006	1.158	0.854	1.221	-9.766	-3.329	-0.566	-166.448	0	0	0	0	0	0	0
WT333(F4E4E1AF1293)	3.76	13105	2022-11-29 16:01:51.127	-0.073	-0.006	1.158	0.854	1.221	-9.766	-3.318	-0.56	-166.679	0	0	0	0	0	0	0
WT333(F4E4E1AF1293)	3.76	13105	2022-11-29 16:01:51.158	0.056	-0.158	0.945	5.676	1.16	2.014	-3.29	-0.549	-166.849	0	0	0	0	0	0	0
WT333(F4E4E1AF1293)	3.76	13105	2022-11-29 16:01:51.158	0.056	-0.158	0.945	5.676	1.16	2.014	-3.257	-0.538	-167.02	0	0	0	0	0	0	0
WT333(F4E4E1AF1293)	3.76	13105	2022-11-29 16:01:51.158	0.056	-0.158	0.945	5.676	1.16	2.014	-3.23	-0.533	-167.19	0	0	0	0	0	0	0
WT333(F4E4E1AF1293)	3.76	13105	2022-11-29 16:01:51.158	0.056	-0.158	0.945	5.676	1.16	2.014	-3.203	-0.522	-167.366	0	0	0	0	0	0	0
WT333(F4E4E1AF1293)	3.76	13105	2022-11-29 16:01:51.158	0.009	0.06	1.108	-16.541	2.502	-10.986	-3.279	-0.505	-167.602	0	0	0	0	0	0	0
WT333(F4E4E1AF1293)	3.76	13105	2022-11-29 16:01:51.158	0.009	0.06	1.108	-16.541	2.502	-10.986	-3.362	-0.494	-167.833	0	0	0	0	0	0	0
WT333(F4E4E1AF1293)	3.76	13105	2022-11-29 16:01:51.158	0.009	0.06	1.108	-16.541	2.502	-10.986	-3.444	-0.483	-168.069	0	0	0	0	0	0	0
WT333(F4E4E1AF1293)	3.76	13105	2022-11-29 16:01:51.158	0.009	0.06	1.108	-16.541	2.502	-10.986	-3.521	-0.478	-168.3	0	0	0	0	0	0	0
WT333(F4E4E1AF1293)	3.76	13105	2022-11-29 16:01:51.189	0.196	-0.293	0.746	7.08	-1.16	8.606	-3.483	-0.478	-168.431	0	0	0	0	0	0	0
WT333(F4E4E1AF1293)	3.76	13105	2022-11-29 16:01:51.189	0.196	-0.293	0.746	7.08	-1.16	8.606	-3.45	-0.483	-168.563	0	0	0	0	0	0	0
WT333(F4E4E1AF1293)	3.76	13105	2022-11-29 16:01:51.189	0.196	-0.293	0.746	7.08	-1.16	8.606	-3.422	-0.489	-168.695	0	0	0	0	0	0	0
WT333(F4E4E1AF1293)	3.76	13105	2022-11-29 16:01:51.189	0.196	-0.293	0.746	7.08	-1.16	8.606	-3.395	-0.489	-168.832	0	0	0	0	0	0	0
WT333(F4E4E1AF1293)	3.76	13105	2022-11-29 16:01:51.189	-0.134	0.569	1.313	5.066	2.319	-8.545	-3.367	-0.483	-169.047	0	0	0	0	0	0	0
WT333(F4E4E1AF1293)	3.76	13105	2022-11-29 16:01:51.189	-0.134	0.569	1.313	5.066	2.319	-8.545	-3.34	-0.478	-169.255	0	0	0	0	0	0	0
WT333(F4E4E1AF1293)	3.76	13105	2022-11-29 16:01:51.189	-0.134	0.569	1.313	5.066	2.319	-8.545	-3.301	-0.472	-169.464	0	0	0	0	0	0	0
WT333(F4E4E1AF1293)	3.76	13105	2022-11-29 16:01:51.189	-0.134	0.569	1.313	5.066	2.319	-8.545	-3.263	-0.472	-169.667	0	0	0	0	0	0	0

## Sheet: 6Hz
设备名称	电压	版本	片上时间	加速度X(g)	加速度Y(g)	加速度Z(g)	角速度X(°/s)	角速度Y(°/s)	角速度Z(°/s)	角度X(°)	角度Y(°)	角度Z(°)	磁场X	磁场Y	磁场Z	四元数0	四元数1	四元数2	四元数3	状态
WT333(F4E4E1AF1293)	3.78	13105	2022-11-29 16:10:32.769	-0.044	0.021	0.981	-7.141	0.183	2.258	5.614	1.384	135.011	0	0	0	0	0	0	0
WT333(F4E4E1AF1293)	3.78	13105	2022-11-29 16:10:32.769	-0.044	0.021	0.981	-7.141	0.183	2.258	5.576	1.384	135.022	0	0	0	0	0	0	0
WT333(F4E4E1AF1293)	3.78	13105	2022-11-29 16:10:32.769	-0.044	0.021	0.981	-7.141	0.183	2.258	5.537	1.384	135.033	0	0	0	0	0	0	0
WT333(F4E4E1AF1293)	3.78	13105	2022-11-29 16:10:32.769	-0.053	0.26	1.055	0.244	0	-1.953	5.537	1.384	135.022	0	0	0	0	0	0	0
WT333(F4E4E1AF1293)	3.78	13105	2022-11-29 16:10:32.769	-0.053	0.26	1.055	0.244	0	-1.953	5.537	1.39	135.016	0	0	0	0	0	0	0
WT333(F4E4E1AF1293)	3.78	13105	2022-11-29 16:10:32.769	-0.053	0.26	1.055	0.244	0	-1.953	5.543	1.39	135.005	0	0	0	0	0	0	0
WT333(F4E4E1AF1293)	3.78	13105	2022-11-29 16:10:32.769	-0.053	0.26	1.055	0.244	0	-1.953	5.543	1.39	135	0	0	0	0	0	0	0
WT333(F4E4E1AF1293)	3.78	13105	2022-11-29 16:10:32.816	-0.085	0.104	0.988	15.076	1.099	0	5.625	1.401	135	0	0	0	0	0	0	0
WT333(F4E4E1AF1293)	3.78	13105	2022-11-29 16:10:32.831	-0.085	0.104	0.988	15.076	1.099	0	5.702	1.406	135	0	0	0	0	0	0	0
WT333(F4E4E1AF1293)	3.78	13105	2022-11-29 16:10:32.831	-0.085	0.104	0.988	15.076	1.099	0	5.779	1.417	135.005	0	0	0	0	0	0	0
WT333(F4E4E1AF1293)	3.78	13105	2022-11-29 16:10:32.831	-0.085	0.104	0.988	15.076	1.099	0	5.856	1.423	135	0	0	0	0	0	0	0
WT333(F4E4E1AF1293)	3.78	13105	2022-11-29 16:10:32.831	0.055	0.058	1.011	0.305	-0.244	-0.061	5.856	1.423	135	0	0	0	0	0	0	0
WT333(F4E4E1AF1293)	3.78	13105	2022-11-29 16:10:32.831	0.055	0.058	1.011	0.305	-0.244	-0.061	5.856	1.423	135	0	0	0	0	0	0	0
WT333(F4E4E1AF1293)	3.78	13105	2022-11-29 16:10:32.831	0.055	0.058	1.011	0.305	-0.244	-0.061	5.861	1.423	135	0	0	0	0	0	0	0
WT333(F4E4E1AF1293)	3.78	13105	2022-11-29 16:10:32.831	0.055	0.058	1.011	0.305	-0.244	-0.061	5.861	1.423	135	0	0	0	0	0	0	0
WT333(F4E4E1AF1293)	3.78	13105	2022-11-29 16:10:32.878	-0.038	0.216	1.02	-2.93	-0.488	-2.014	5.845	1.423	134.995	0	0	0	0	0	0	0
WT333(F4E4E1AF1293)	3.78	13105	2022-11-29 16:10:32.878	-0.038	0.216	1.02	-2.93	-0.488	-2.014	5.834	1.417	134.984	0	0	0	0	0	0	0
WT333(F4E4E1AF1293)	3.78	13105	2022-11-29 16:10:32.878	-0.038	0.216	1.02	-2.93	-0.488	-2.014	5.823	1.417	134.978	0	0	0	0	0	0	0
WT333(F4E4E1AF1293)	3.78	13105	2022-11-29 16:10:32.878	-0.038	0.216	1.02	-2.93	-0.488	-2.014	5.812	1.417	134.973	0	0	0	0	0	0	0
WT333(F4E4E1AF1293)	3.78	13105	2022-11-29 16:10:32.878	-0.066	0.037	1.002	1.831	0.916	0.854	5.823	1.423	134.978	0	0	0	0	0	0	0
WT333(F4E4E1AF1293)	3.78	13105	2022-11-29 16:10:32.878	-0.066	0.037	1.002	1.831	0.916	0.854	5.834	1.428	134.984	0	0	0	0	0	0	0
WT333(F4E4E1AF1293)	3.78	13105	2022-11-29 16:10:32.878	-0.066	0.037	1.002	1.831	0.916	0.854	5.845	1.434	134.984	0	0	0	0	0	0	0
WT333(F4E4E1AF1293)	3.78	13105	2022-11-29 16:10:32.878	-0.066	0.037	1.002	1.831	0.916	0.854	5.856	1.439	134.989	0	0	0	0	0	0	0
WT333(F4E4E1AF1293)	3.78	13105	2022-11-29 16:10:32.878	0.048	0.026	1.015	-11.597	-0.488	-0.61	5.795	1.434	134.984	0	0	0	0	0	0	0
WT333(F4E4E1AF1293)	3.78	13105	2022-11-29 16:10:32.878	0.048	0.026	1.015	-11.597	-0.488	-0.61	5.735	1.434	134.978	0	0	0	0	0	0	0
WT333(F4E4E1AF1293)	3.78	13105	2022-11-29 16:10:32.878	0.048	0.026	1.015	-11.597	-0.488	-0.61	5.68	1.428	134.967	0	0	0	0	0	0	0
WT333(F4E4E1AF1293)	3.78	13105	2022-11-29 16:10:32.878	0.048	0.026	1.015	-11.597	-0.488	-0.61	5.62	1.428	134.962	0	0	0	0	0	0	0
WT333(F4E4E1AF1293)	3.78	13105	2022-11-29 16:10:32.878	-0.011	0.074	1.044	-0.305	0.916	3.723	5.614	1.428	134.978	0	0	0	0	0	0	0
WT333(F4E4E1AF1293)	3.78	13105	2022-11-29 16:10:32.878	-0.011	0.074	1.044	-0.305	0.916	3.723	5.614	1.428	134.995	0	0	0	0	0	0	0
WT333(F4E4E1AF1293)	3.78	13105	2022-11-29 16:10:32.878	-0.011	0.074	1.044	-0.305	0.916	3.723	5.609	1.434	135.005	0	0	0	0	0	0	0
WT333(F4E4E1AF1293)	3.78	13105	2022-11-29 16:10:32.878	-0.011	0.074	1.044	-0.305	0.916	3.723	5.609	1.434	135.022	0	0	0	0	0	0	0
WT333(F4E4E1AF1293)	3.78	13105	2022-11-29 16:10:32.941	-0.121	0.271	1.026	3.845	-0.305	-0.977	5.625	1.434	135.011	0	0	0	0	0	0	0
WT333(F4E4E1AF1293)	3.78	13105	2022-11-29 16:10:32.941	-0.121	0.271	1.026	3.845	-0.305	-0.977	5.647	1.434	135	0	0	0	0	0	0	0
WT333(F4E4E1AF1293)	3.78	13105	2022-11-29 16:10:32.941	-0.121	0.271	1.026	3.845	-0.305	-0.977	5.669	1.434	134.995	0	0	0	0	0	0	0
WT333(F4E4E1AF1293)	3.78	13105	2022-11-29 16:10:32.941	-0.121	0.271	1.026	3.845	-0.305	-0.977	5.691	1.434	134.984	0	0	0	0	0	0	0
WT333(F4E4E1AF1293)	3.78	13105	2022-11-29 16:10:32.941	0.093	0.021	1.035	-0.244	1.77	-2.563	5.691	1.445	134.967	0	0	0	0	0	0	0
WT333(F4E4E1AF1293)	3.78	13105	2022-11-29 16:10:32.941	0.093	0.021	1.035	-0.244	1.77	-2.563	5.691	1.45	134.956	0	0	0	0	0	0	0
WT333(F4E4E1AF1293)	3.78	13105	2022-11-29 16:10:32.941	0.093	0.021	1.035	-0.244	1.77	-2.563	5.691	1.461	134.94	0	0	0	0	0	0	0
WT333(F4E4E1AF1293)	3.78	13105	2022-11-29 16:10:32.941	0.093	0.021	1.035	-0.244	1.77	-2.563	5.691	1.467	134.923	0	0	0	0	0	0	0
WT333(F4E4E1AF1293)	3.78	13105	2022-11-29 16:10:32.972	-0.077	0.165	0.981	-0.366	-0.732	-1.465	5.691	1.467	134.907	0	0	0	0	0	0	0
WT333(F4E4E1AF1293)	3.78	13105	2022-11-29 16:10:32.972	-0.077	0.165	0.981	-0.366	-0.732	-1.465	5.691	1.461	134.896	0	0	0	0	0	0	0
WT333(F4E4E1AF1293)	3.78	13105	2022-11-29 16:10:32.972	-0.077	0.165	0.981	-0.366	-0.732	-1.465	5.691	1.456	134.885	0	0	0	0	0	0	0
WT333(F4E4E1AF1293)	3.78	13105	2022-11-29 16:10:32.972	-0.077	0.165	0.981	-0.366	-0.732	-1.465	5.691	1.456	134.868	0	0	0	0	0	0	0
WT333(F4E4E1AF1293)	3.78	13105	2022-11-29 16:10:32.972	-0.085	0.015	0.982	-1.953	-0.061	0.488	5.68	1.45	134.863	0	0	0	0	0	0	0
WT333(F4E4E1AF1293)	3.78	13105	2022-11-29 16:10:32.972	-0.085	0.015	0.982	-1.953	-0.061	0.488	5.674	1.45	134.857	0	0	0	0	0	0	0
WT333(F4E4E1AF1293)	3.78	13105	2022-11-29 16:10:32.972	-0.085	0.015	0.982	-1.953	-0.061	0.488	5.663	1.456	134.852	0	0	0	0	0	0	0
WT333(F4E4E1AF1293)	3.78	13105	2022-11-29 16:10:32.972	-0.085	0.015	0.982	-1.953	-0.061	0.488	5.652	1.456	134.841	0	0	0	0	0	0	0
WT333(F4E4E1AF1293)	3.78	13105	2022-11-29 16:10:33.035	0.02	0.138	1.031	-5.554	-0.671	0.244	5.625	1.45	134.835	0	0	0	0	0	0	0
WT333(F4E4E1AF1293)	3.78	13105	2022-11-29 16:10:33.035	0.02	0.138	1.031	-5.554	-0.671	0.244	5.598	1.45	134.824	0	0	0	0	0	0	0
WT333(F4E4E1AF1293)	3.78	13105	2022-11-29 16:10:33.035	0.02	0.138	1.031	-5.554	-0.671	0.244	5.57	1.445	134.813	0	0	0	0	0	0	0
WT333(F4E4E1AF1293)	3.78	13105	2022-11-29 16:10:33.035	0.02	0.138	1.031	-5.554	-0.671	0.244	5.543	1.445	134.808	0	0	0	0	0	0	0
WT333(F4E4E1AF1293)	3.78	13105	2022-11-29 16:10:33.035	-0.07	0.19	1.028	5.127	0.244	-1.221	5.57	1.445	134.791	0	0	0	0	0	0	0
WT333(F4E4E1AF1293)	3.78	13105	2022-11-29 16:10:33.035	-0.07	0.19	1.028	5.127	0.244	-1.221	5.598	1.45	134.775	0	0	0	0	0	0	0
WT333(F4E4E1AF1293)	3.78	13105	2022-11-29 16:10:33.035	-0.07	0.19	1.028	5.127	0.244	-1.221	5.625	1.45	134.764	0	0	0	0	0	0	0
WT333(F4E4E1AF1293)	3.78	13105	2022-11-29 16:10:33.035	-0.07	0.19	1.028	5.127	0.244	-1.221	5.652	1.456	134.747	0	0	0	0	0	0	0
WT333(F4E4E1AF1293)	3.78	13105	2022-11-29 16:10:33.097	-0.06	0.116	0.98	17.395	1.099	1.77	5.746	1.461	134.747	0	0	0	0	0	0	0
WT333(F4E4E1AF1293)	3.78	13105	2022-11-29 16:10:33.097	-0.06	0.116	0.98	17.395	1.099	1.77	5.834	1.467	134.747	0	0	0	0	0	0	0
WT333(F4E4E1AF1293)	3.78	13105	2022-11-29 16:10:33.097	-0.06	0.116	0.98	17.395	1.099	1.77	5.927	1.472	134.747	0	0	0	0	0	0	0
WT333(F4E4E1AF1293)	3.78	13105	2022-11-29 16:10:33.097	-0.06	0.116	0.98	17.395	1.099	1.77	6.015	1.478	134.747	0	0	0	0	0	0	0
WT333(F4E4E1AF1293)	3.78	13105	2022-11-29 16:10:33.097	0.015	0.017	1.013	-14.038	0.305	-1.77	5.944	1.483	134.731	0	0	0	0	0	0	0
WT333(F4E4E1AF1293)	3.78	13105	2022-11-29 16:10:33.097	0.015	0.017	1.013	-14.038	0.305	-1.77	5.878	1.489	134.709	0	0	0	0	0	0	0
WT333(F4E4E1AF1293)	3.78	13105	2022-11-29 16:10:33.097	0.015	0.017	1.013	-14.038	0.305	-1.77	5.806	1.489	134.687	0	0	0	0	0	0	0
WT333(F4E4E1AF1293)	3.78	13105	2022-11-29 16:10:33.097	-0.06	0.254	1.048	-2.625	1.526	-3.113	5.795	1.5	134.659	0	0	0	0	0	0	0
WT333(F4E4E1AF1293)	3.78	13105	2022-11-29 16:10:33.128	-0.06	0.254	1.048	-2.625	1.526	-3.113	5.784	1.511	134.637	0	0	0	0	0	0	0
WT333(F4E4E1AF1293)	3.78	13105	2022-11-29 16:10:33.128	-0.06	0.254	1.048	-2.625	1.526	-3.113	5.773	1.522	134.61	0	0	0	0	0	0	0
WT333(F4E4E1AF1293)	3.78	13105	2022-11-29 16:10:33.128	-0.06	0.254	1.048	-2.625	1.526	-3.113	5.768	1.533	134.588	0	0	0	0	0	0	0
WT333(F4E4E1AF1293)	3.78	13105	2022-11-29 16:10:33.128	-0.072	0.026	0.959	13.916	-0.183	1.648	5.839	1.533	134.588	0	0	0	0	0	0	0
WT333(F4E4E1AF1293)	3.78	13105	2022-11-29 16:10:33.128	-0.072	0.026	0.959	13.916	-0.183	1.648	5.911	1.533	134.583	0	0	0	0	0	0	0
WT333(F4E4E1AF1293)	3.78	13105	2022-11-29 16:10:33.128	-0.072	0.026	0.959	13.916	-0.183	1.648	5.982	1.533	134.577	0	0	0	0	0	0	0
WT333(F4E4E1AF1293)	3.78	13105	2022-11-29 16:10:33.128	-0.072	0.026	0.959	13.916	-0.183	1.648	6.053	1.533	134.572	0	0	0	0	0	0	0
WT333(F4E4E1AF1293)	3.78	13105	2022-11-29 16:10:33.128	0.083	0.102	0.991	1.038	-0.488	2.625	6.064	1.527	134.572	0	0	0	0	0	0	0
WT333(F4E4E1AF1293)	3.78	13105	2022-11-29 16:10:33.128	0.083	0.102	0.991	1.038	-0.488	2.625	6.07	1.527	134.577	0	0	0	0	0	0	0
WT333(F4E4E1AF1293)	3.78	13105	2022-11-29 16:10:33.128	0.083	0.102	0.991	1.038	-0.488	2.625	6.075	1.522	134.577	0	0	0	0	0	0	0
WT333(F4E4E1AF1293)	3.78	13105	2022-11-29 16:10:33.128	0.083	0.102	0.991	1.038	-0.488	2.625	6.081	1.516	134.577	0	0	0	0	0	0	0
WT333(F4E4E1AF1293)	3.78	13105	2022-11-29 16:10:33.128	-0.044	-0.021	0.99	-8.85	0.061	1.587	6.037	1.516	134.577	0	0	0	0	0	0	0
WT333(F4E4E1AF1293)	3.78	13105	2022-11-29 16:10:33.128	-0.044	-0.021	0.99	-8.85	0.061	1.587	5.993	1.516	134.572	0	0	0	0	0	0	0
WT333(F4E4E1AF1293)	3.78	13105	2022-11-29 16:10:33.128	-0.044	-0.021	0.99	-8.85	0.061	1.587	5.944	1.511	134.566	0	0	0	0	0	0	0
WT333(F4E4E1AF1293)	3.78	13105	2022-11-29 16:10:33.128	-0.044	-0.021	0.99	-8.85	0.061	1.587	5.9	1.511	134.555	0	0	0	0	0	0	0
WT333(F4E4E1AF1293)	3.78	13105	2022-11-29 16:10:33.128	-0.014	0.202	1.032	-9.46	-0.732	-1.038	5.85	1.511	134.539	0	0	0	0	0	0	0
WT333(F4E4E1AF1293)	3.78	13105	2022-11-29 16:10:33.175	-0.014	0.202	1.032	-9.46	-0.732	-1.038	5.801	1.505	134.517	0	0	0	0	0	0	0
WT333(F4E4E1AF1293)	3.78	13105	2022-11-29 16:10:33.175	-0.014	0.202	1.032	-9.46	-0.732	-1.038	5.751	1.5	134.5	0	0	0	0	0	0	0
WT333(F4E4E1AF1293)	3.78	13105	2022-11-29 16:10:33.175	-0.014	0.202	1.032	-9.46	-0.732	-1.038	5.707	1.5	134.484	0	0	0	0	0	0	0
WT333(F4E4E1AF1293)	3.78	13105	2022-11-29 16:10:33.175	-0.135	0.197	1.043	-11.719	0.244	-4.578	5.652	1.5	134.451	0	0	0	0	0	0	0
WT333(F4E4E1AF1293)	3.78	13105	2022-11-29 16:10:33.175	-0.135	0.197	1.043	-11.719	0.244	-4.578	5.592	1.505	134.412	0	0	0	0	0	0	0
WT333(F4E4E1AF1293)	3.78	13105	2022-11-29 16:10:33.175	-0.135	0.197	1.043	-11.719	0.244	-4.578	5.537	1.511	134.379	0	0	0	0	0	0	0
WT333(F4E4E1AF1293)	3.78	13105	2022-11-29 16:10:33.175	-0.135	0.197	1.043	-11.719	0.244	-4.578	5.482	1.516	134.341	0	0	0	0	0	0	0
WT333(F4E4E1AF1293)	3.78	13105	2022-11-29 16:10:33.175	0.036	0.248	1.023	20.813	0.854	-0.793	5.592	1.522	134.33	0	0	0	0	0	0	0
WT333(F4E4E1AF1293)	3.78	13105	2022-11-29 16:10:33.238	0.036	0.248	1.023	20.813	0.854	-0.793	5.702	1.527	134.313	0	0	0	0	0	0	0
WT333(F4E4E1AF1293)	3.78	13105	2022-11-29 16:10:33.238	0.036	0.248	1.023	20.813	0.854	-0.793	5.812	1.533	134.302	0	0	0	0	0	0	0
WT333(F4E4E1AF1293)	3.78	13105	2022-11-29 16:10:33.238	0.036	0.248	1.023	20.813	0.854	-0.793	5.922	1.538	134.291	0	0	0	0	0	0	0
WT333(F4E4E1AF1293)	3.78	13105	2022-11-29 16:10:33.238	0.006	0.022	0.968	-18.799	0.366	-2.319	5.834	1.544	134.269	0	0	0	0	0	0	0
WT333(F4E4E1AF1293)	3.78	13105	2022-11-29 16:10:33.238	0.006	0.022	0.968	-18.799	0.366	-2.319	5.746	1.544	134.247	0	0	0	0	0	0	0
WT333(F4E4E1AF1293)	3.78	13105	2022-11-29 16:10:33.238	0.006	0.022	0.968	-18.799	0.366	-2.319	5.658	1.544	134.225	0	0	0	0	0	0	0
WT333(F4E4E1AF1293)	3.78	13105	2022-11-29 16:10:33.238	0.006	0.022	0.968	-18.799	0.366	-2.319	5.57	1.549	134.203	0	0	0	0	0	0	0
WT333(F4E4E1AF1293)	3.78	13105	2022-11-29 16:10:33.238	0.018	-0.448	0.965	-38.025	0	-0.671	5.378	1.549	134.182	0	0	0	0	0	0	0
WT333(F4E4E1AF1293)	3.78	13105	2022-11-29 16:10:33.269	0.018	-0.448	0.965	-38.025	0	-0.671	5.186	1.544	134.16	0	0	0	0	0	0	0
WT333(F4E4E1AF1293)	3.78	13105	2022-11-29 16:10:33.269	0.018	-0.448	0.965	-38.025	0	-0.671	4.988	1.544	134.127	0	0	0	0	0	0	0
WT333(F4E4E1AF1293)	3.78	13105	2022-11-29 16:10:33.269	0.018	-0.448	0.965	-38.025	0	-0.671	4.785	1.544	134.094	0	0	0	0	0	0	0
WT333(F4E4E1AF1293)	3.78	13105	2022-11-29 16:10:33.269	-0.161	0.941	1.156	62.927	2.258	7.69	5.098	1.549	134.11	0	0	0	0	0	0	0
WT333(F4E4E1AF1293)	3.78	13105	2022-11-29 16:10:33.269	-0.321	1.882	2.313	62.927	2.258	7.69	5.422	1.56	134.143	0	0	0	0	0	0	0
WT333(F4E4E1AF1293)	3.78	13105	2022-11-29 16:10:33.269	-0.643	3.765	4.626	62.927	2.258	7.69	5.762	1.571	134.182	0	0	0	0	0	0	0
WT333(F4E4E1AF1293)	3.78	13105	2022-11-29 16:10:33.269	-1.286	7.529	9.253	62.927	2.258	7.69	6.13	1.588	134.236	0	0	0	0	0	0	0
WT333(F4E4E1AF1293)	3.78	13105	2022-11-29 16:10:33.269	0.033	-0.279	0.896	-30.701	-3.906	-6.226	6.021	1.582	134.22	0	0	0	0	0	0	0
WT333(F4E4E1AF1293)	3.78	13105	2022-11-29 16:10:33.331	0.033	-0.279	0.896	-30.701	-3.906	-6.226	5.911	1.577	134.198	0	0	0	0	0	0	0
WT333(F4E4E1AF1293)	3.78	13105	2022-11-29 16:10:33.331	0.033	-0.279	0.896	-30.701	-3.906	-6.226	5.801	1.566	134.176	0	0	0	0	0	0	0
WT333(F4E4E1AF1293)	3.78	13105	2022-11-29 16:10:33.331	0.033	-0.279	0.896	-30.701	-3.906	-6.226	5.685	1.555	134.149	0	0	0	0	0	0	0
WT333(F4E4E1AF1293)	3.78	13105	2022-11-29 16:10:33.331	-0.044	0.143	1.045	-12.817	-1.282	-4.089	5.658	1.56	134.138	0	0	0	0	0	0	0
WT333(F4E4E1AF1293)	3.78	13105	2022-11-29 16:10:33.331	-0.044	0.143	1.045	-12.817	-1.282	-4.089	5.63	1.56	134.121	0	0	0	0	0	0	0
WT333(F4E4E1AF1293)	3.78	13105	2022-11-29 16:10:33.331	-0.044	0.143	1.045	-12.817	-1.282	-4.089	5.603	1.56	134.11	0	0	0	0	0	0	0
WT333(F4E4E1AF1293)	3.78	13105	2022-11-29 16:10:33.331	-0.044	0.143	1.045	-12.817	-1.282	-4.089	5.57	1.566	134.094	0	0	0	0	0	0	0
WT333(F4E4E1AF1293)	3.78	13105	2022-11-29 16:10:33.331	-0.021	-0.014	1.004	-5.127	1.16	1.221	5.581	1.577	134.105	0	0	0	0	0	0	0
WT333(F4E4E1AF1293)	3.78	13105	2022-11-29 16:10:33.331	-0.021	-0.014	1.004	-5.127	1.16	1.221	5.587	1.588	134.11	0	0	0	0	0	0	0
WT333(F4E4E1AF1293)	3.78	13105	2022-11-29 16:10:33.331	-0.021	-0.014	1.004	-5.127	1.16	1.221	5.592	1.593	134.121	0	0	0	0	0	0	0
WT333(F4E4E1AF1293)	3.78	13105	2022-11-29 16:10:33.331	-0.021	-0.014	1.004	-5.127	1.16	1.221	5.592	1.604	134.127	0	0	0	0	0	0	0
WT333(F4E4E1AF1293)	3.78	13105	2022-11-29 16:10:33.331	-0.015	0.159	1.031	7.324	1.282	2.502	5.658	1.615	134.143	0	0	0	0	0	0	0
WT333(F4E4E1AF1293)	3.78	13105	2022-11-29 16:10:33.331	-0.015	0.159	1.031	7.324	1.282	2.502	5.724	1.626	134.154	0	0	0	0	0	0	0
WT333(F4E4E1AF1293)	3.78	13105	2022-11-29 16:10:33.331	-0.015	0.159	1.031	7.324	1.282	2.502	5.784	1.631	134.165	0	0	0	0	0	0	0
WT333(F4E4E1AF1293)	3.78	13105	2022-11-29 16:10:33.331	-0.015	0.159	1.031	7.324	1.282	2.502	5.845	1.642	134.176	0	0	0	0	0	0	0
WT333(F4E4E1AF1293)	3.78	13105	2022-11-29 16:10:33.331	-0.092	0.074	0.91	7.813	2.197	3.296	5.911	1.653	134.193	0	0	0	0	0	0	0
WT333(F4E4E1AF1293)	3.78	13105	2022-11-29 16:10:33.394	-0.092	0.074	0.91	7.813	2.197	3.296	5.971	1.664	134.209	0	0	0	0	0	0	0
WT333(F4E4E1AF1293)	3.78	13105	2022-11-29 16:10:33.394	-0.092	0.074	0.91	7.813	2.197	3.296	6.031	1.681	134.22	0	0	0	0	0	0	0
WT333(F4E4E1AF1293)	3.78	13105	2022-11-29 16:10:33.394	-0.092	0.074	0.91	7.813	2.197	3.296	6.092	1.692	134.231	0	0	0	0	0	0	0
WT333(F4E4E1AF1293)	3.78	13105	2022-11-29 16:10:33.394	-0.086	0.032	1.011	-24.902	-0.732	0.305	5.988	1.692	134.231	0	0	0	0	0	0	0
WT333(F4E4E1AF1293)	3.78	13105	2022-11-29 16:10:33.394	-0.086	0.032	1.011	-24.902	-0.732	0.305	5.878	1.697	134.22	0	0	0	0	0	0	0
WT333(F4E4E1AF1293)	3.78	13105	2022-11-29 16:10:33.394	-0.086	0.032	1.011	-24.902	-0.732	0.305	5.773	1.697	134.214	0	0	0	0	0	0	0
WT333(F4E4E1AF1293)	3.78	13105	2022-11-29 16:10:33.394	-0.086	0.032	1.011	-24.902	-0.732	0.305	5.663	1.697	134.209	0	0	0	0	0	0	0
WT333(F4E4E1AF1293)	3.78	13105	2022-11-29 16:10:33.394	0.092	0.3	1.027	5.249	-1.465	-2.625	5.707	1.692	134.187	0	0	0	0	0	0	0
WT333(F4E4E1AF1293)	3.78	13105	2022-11-29 16:10:33.425	0.092	0.3	1.027	5.249	-1.465	-2.625	5.751	1.692	134.165	0	0	0	0	0	0	0
WT333(F4E4E1AF1293)	3.78	13105	2022-11-29 16:10:33.425	0.092	0.3	1.027	5.249	-1.465	-2.625	5.795	1.686	134.149	0	0	0	0	0	0	0
WT333(F4E4E1AF1293)	3.78	13105	2022-11-29 16:10:33.425	0.092	0.3	1.027	5.249	-1.465	-2.625	5.839	1.681	134.132	0	0	0	0	0	0	0
WT333(F4E4E1AF1293)	3.78	13105	2022-11-29 16:10:33.425	-0.064	-0.125	0.947	9.277	2.747	3.174	5.9	1.697	134.143	0	0	0	0	0	0	0
WT333(F4E4E1AF1293)	3.78	13105	2022-11-29 16:10:33.425	-0.064	-0.125	0.947	9.277	2.747	3.174	5.96	1.708	134.154	0	0	0	0	0	0	0
WT333(F4E4E1AF1293)	3.78	13105	2022-11-29 16:10:33.425	-0.064	-0.125	0.947	9.277	2.747	3.174	6.021	1.719	134.16	0	0	0	0	0	0	0
WT333(F4E4E1AF1293)	3.78	13105	2022-11-29 16:10:33.425	-0.064	-0.125	0.947	9.277	2.747	3.174	6.075	1.736	134.165	0	0	0	0	0	0	0
WT333(F4E4E1AF1293)	3.78	13105	2022-11-29 16:10:33.425	-0.051	0.34	1.052	-4.639	-0.671	0.549	6.064	1.736	134.16	0	0	0	0	0	0	0
WT333(F4E4E1AF1293)	3.78	13105	2022-11-29 16:10:33.488	-0.051	0.34	1.052	-4.639	-0.671	0.549	6.053	1.73	134.154	0	0	0	0	0	0	0
WT333(F4E4E1AF1293)	3.78	13105	2022-11-29 16:10:33.488	-0.051	0.34	1.052	-4.639	-0.671	0.549	6.042	1.73	134.149	0	0	0	0	0	0	0
WT333(F4E4E1AF1293)	3.78	13105	2022-11-29 16:10:33.488	-0.051	0.34	1.052	-4.639	-0.671	0.549	6.031	1.725	134.143	0	0	0	0	0	0	0
WT333(F4E4E1AF1293)	3.78	13105	2022-11-29 16:10:33.488	-0.047	-0.047	1.016	-14.771	-1.038	-5.432	5.971	1.725	134.11	0	0	0	0	0	0	0
WT333(F4E4E1AF1293)	3.78	13105	2022-11-29 16:10:33.488	-0.047	-0.047	1.016	-14.771	-1.038	-5.432	5.905	1.725	134.072	0	0	0	0	0	0	0
WT333(F4E4E1AF1293)	3.78	13105	2022-11-29 16:10:33.488	-0.047	-0.047	1.016	-14.771	-1.038	-5.432	5.839	1.725	134.033	0	0	0	0	0	0	0
WT333(F4E4E1AF1293)	3.78	13105	2022-11-29 16:10:33.488	-0.047	-0.047	1.016	-14.771	-1.038	-5.432	5.773	1.725	134	0	0	0	0	0	0	0
WT333(F4E4E1AF1293)	3.78	13105	2022-11-29 16:10:33.488	-0.058	-0.125	0.961	41.87	3.723	11.414	5.988	1.741	134.044	0	0	0	0	0	0	0
WT333(F4E4E1AF1293)	3.78	13105	2022-11-29 16:10:33.519	-0.058	-0.125	0.961	41.87	3.723	11.414	6.202	1.752	134.094	0	0	0	0	0	0	0
WT333(F4E4E1AF1293)	3.78	13105	2022-11-29 16:10:33.519	-0.058	-0.125	0.961	41.87	3.723	11.414	6.416	1.769	134.138	0	0	0	0	0	0	0
WT333(F4E4E1AF1293)	3.78	13105	2022-11-29 16:10:33.519	-0.058	-0.125	0.961	41.87	3.723	11.414	6.619	1.785	134.182	0	0	0	0	0	0	0
WT333(F4E4E1AF1293)	3.78	13105	2022-11-29 16:10:33.519	-0.035	0.223	1.057	-13.855	-2.747	0	6.553	1.774	134.165	0	0	0	0	0	0	0
WT333(F4E4E1AF1293)	3.78	13105	2022-11-29 16:10:33.519	-0.035	0.223	1.057	-13.855	-2.747	0	6.482	1.763	134.149	0	0	0	0	0	0	0
WT333(F4E4E1AF1293)	3.78	13105	2022-11-29 16:10:33.519	-0.035	0.223	1.057	-13.855	-2.747	0	6.411	1.752	134.138	0	0	0	0	0	0	0
WT333(F4E4E1AF1293)	3.78	13105	2022-11-29 16:10:33.519	-0.035	0.223	1.057	-13.855	-2.747	0	6.345	1.741	134.121	0	0	0	0	0	0	0
WT333(F4E4E1AF1293)	3.78	13105	2022-11-29 16:10:33.519	-0.042	0.397	1.051	26.123	-0.549	0.244	6.476	1.736	134.116	0	0	0	0	0	0	0
WT333(F4E4E1AF1293)	3.78	13105	2022-11-29 16:10:33.535	-0.042	0.397	1.051	26.123	-0.549	0.244	6.614	1.736	134.11	0	0	0	0	0	0	0
WT333(F4E4E1AF1293)	3.78	13105	2022-11-29 16:10:33.535	-0.042	0.397	1.051	26.123	-0.549	0.244	6.751	1.736	134.105	0	0	0	0	0	0	0
WT333(F4E4E1AF1293)	3.78	13105	2022-11-29 16:10:33.535	-0.042	0.397	1.051	26.123	-0.549	0.244	6.888	1.736	134.099	0	0	0	0	0	0	0
WT333(F4E4E1AF1293)	3.78	13105	2022-11-29 16:10:33.535	0.021	-0.283	0.956	-41.809	-2.136	-2.991	6.685	1.73	134.077	0	0	0	0	0	0	0
WT333(F4E4E1AF1293)	3.78	13105	2022-11-29 16:10:33.535	0.021	-0.283	0.956	-41.809	-2.136	-2.991	6.476	1.719	134.055	0	0	0	0	0	0	0
WT333(F4E4E1AF1293)	3.78	13105	2022-11-29 16:10:33.535	0.021	-0.283	0.956	-41.809	-2.136	-2.991	6.268	1.714	134.033	0	0	0	0	0	0	0
WT333(F4E4E1AF1293)	3.78	13105	2022-11-29 16:10:33.535	0.021	-0.283	0.956	-41.809	-2.136	-2.991	6.059	1.703	134.006	0	0	0	0	0	0	0
WT333(F4E4E1AF1293)	3.78	13105	2022-11-29 16:10:33.535	-0.029	0.307	1.083	32.41	2.502	5.005	6.218	1.714	134.022	0	0	0	0	0	0	0
WT333(F4E4E1AF1293)	3.78	13105	2022-11-29 16:10:33.566	-0.029	0.307	1.083	32.41	2.502	5.005	6.378	1.725	134.039	0	0	0	0	0	0	0
WT333(F4E4E1AF1293)	3.78	13105	2022-11-29 16:10:33.566	-0.029	0.307	1.083	32.41	2.502	5.005	6.542	1.736	134.061	0	0	0	0	0	0	0
WT333(F4E4E1AF1293)	3.78	13105	2022-11-29 16:10:33.566	-0.029	0.307	1.083	32.41	2.502	5.005	6.707	1.741	134.083	0	0	0	0	0	0	0
WT333(F4E4E1AF1293)	3.78	13105	2022-11-29 16:10:33.566	-0.135	0.073	0.963	-15.442	-0.671	-2.502	6.63	1.741	134.066	0	0	0	0	0	0	0
WT333(F4E4E1AF1293)	3.78	13105	2022-11-29 16:10:33.566	-0.135	0.073	0.963	-15.442	-0.671	-2.502	6.553	1.741	134.05	0	0	0	0	0	0	0
WT333(F4E4E1AF1293)	3.78	13105	2022-11-29 16:10:33.566	-0.135	0.073	0.963	-15.442	-0.671	-2.502	6.476	1.741	134.033	0	0	0	0	0	0	0
WT333(F4E4E1AF1293)	3.78	13105	2022-11-29 16:10:33.566	0.049	0.181	1.006	6.836	0.732	-1.099	6.515	1.747	134.022	0	0	0	0	0	0	0
WT333(F4E4E1AF1293)	3.78	13105	2022-11-29 16:10:33.566	0.049	0.181	1.006	6.836	0.732	-1.099	6.548	1.752	134.017	0	0	0	0	0	0	0
WT333(F4E4E1AF1293)	3.78	13105	2022-11-29 16:10:33.660	0.049	0.181	1.006	6.836	0.732	-1.099	6.586	1.758	134.006	0	0	0	0	0	0	0
WT333(F4E4E1AF1293)	3.78	13105	2022-11-29 16:10:33.660	0.049	0.181	1.006	6.836	0.732	-1.099	6.625	1.763	134	0	0	0	0	0	0	0
WT333(F4E4E1AF1293)	3.78	13105	2022-11-29 16:10:33.660	-0.041	0.169	1.011	17.517	0.427	1.77	6.713	1.763	134.011	0	0	0	0	0	0	0
WT333(F4E4E1AF1293)	3.78	13105	2022-11-29 16:10:33.660	-0.041	0.169	1.011	17.517	0.427	1.77	6.801	1.763	134.022	0	0	0	0	0	0	0
WT333(F4E4E1AF1293)	3.78	13105	2022-11-29 16:10:33.660	-0.041	0.169	1.011	17.517	0.427	1.77	6.894	1.763	134.033	0	0	0	0	0	0	0
WT333(F4E4E1AF1293)	3.78	13105	2022-11-29 16:10:33.660	-0.041	0.169	1.011	17.517	0.427	1.77	6.982	1.763	134.044	0	0	0	0	0	0	0
WT333(F4E4E1AF1293)	3.78	13105	2022-11-29 16:10:33.660	-0.078	-0.118	0.995	-27.588	-2.747	-3.357	6.844	1.752	134.028	0	0	0	0	0	0	0
WT333(F4E4E1AF1293)	3.78	13105	2022-11-29 16:10:33.660	-0.078	-0.118	0.995	-27.588	-2.747	-3.357	6.707	1.741	134.006	0	0	0	0	0	0	0
WT333(F4E4E1AF1293)	3.78	13105	2022-11-29 16:10:33.660	-0.078	-0.118	0.995	-27.588	-2.747	-3.357	6.564	1.73	133.989	0	0	0	0	0	0	0
WT333(F4E4E1AF1293)	3.78	13105	2022-11-29 16:10:33.660	-0.078	-0.118	0.995	-27.588	-2.747	-3.357	6.422	1.725	133.967	0	0	0	0	0	0	0
WT333(F4E4E1AF1293)	3.78	13105	2022-11-29 16:10:33.660	0.001	-0.302	0.958	-26.978	-1.404	1.953	6.284	1.714	133.973	0	0	0	0	0	0	0
WT333(F4E4E1AF1293)	3.78	13105	2022-11-29 16:10:33.660	0.001	-0.302	0.958	-26.978	-1.404	1.953	6.136	1.708	133.973	0	0	0	0	0	0	0
WT333(F4E4E1AF1293)	3.78	13105	2022-11-29 16:10:33.660	0.001	-0.302	0.958	-26.978	-1.404	1.953	5.993	1.703	133.973	0	0	0	0	0	0	0
WT333(F4E4E1AF1293)	3.78	13105	2022-11-29 16:10:33.660	0.001	-0.302	0.958	-26.978	-1.404	1.953	5.845	1.697	133.978	0	0	0	0	0	0	0
WT333(F4E4E1AF1293)	3.78	13105	2022-11-29 16:10:33.660	-0.098	0.945	1.135	57.495	2.38	6.531	6.125	1.703	134.006	0	0	0	0	0	0	0
WT333(F4E4E1AF1293)	3.78	13105	2022-11-29 16:10:33.660	-0.098	0.945	1.135	57.495	2.38	6.531	6.411	1.714	134.044	0	0	0	0	0	0	0
WT333(F4E4E1AF1293)	3.78	13105	2022-11-29 16:10:33.691	-0.098	0.945	1.135	57.495	2.38	6.531	6.707	1.725	134.083	0	0	0	0	0	0	0
WT333(F4E4E1AF1293)	3.78	13105	2022-11-29 16:10:33.691	-0.098	0.945	1.135	57.495	2.38	6.531	7.004	1.736	134.127	0	0	0	0	0	0	0
WT333(F4E4E1AF1293)	3.78	13105	2022-11-29 16:10:33.691	-0.018	-0.351	0.894	-33.997	-3.601	-8.179	6.839	1.725	134.094	0	0	0	0	0	0	0
WT333(F4E4E1AF1293)	3.78	13105	2022-11-29 16:10:33.691	-0.018	-0.351	0.894	-33.997	-3.601	-8.179	6.674	1.714	134.055	0	0	0	0	0	0	0
WT333(F4E4E1AF1293)	3.78	13105	2022-11-29 16:10:33.691	-0.018	-0.351	0.894	-33.997	-3.601	-8.179	6.498	1.703	134.017	0	0	0	0	0	0	0
WT333(F4E4E1AF1293)	3.78	13105	2022-11-29 16:10:33.691	-0.018	-0.351	0.894	-33.997	-3.601	-8.179	6.328	1.686	133.978	0	0	0	0	0	0	0
WT333(F4E4E1AF1293)	3.78	13105	2022-11-29 16:10:33.691	-0.058	0.064	1.01	0.916	1.709	2.136	6.328	1.697	133.989	0	0	0	0	0	0	0
WT333(F4E4E1AF1293)	3.78	13105	2022-11-29 16:10:33.691	-0.058	0.064	1.01	0.916	1.709	2.136	6.328	1.708	134.006	0	0	0	0	0	0	0
WT333(F4E4E1AF1293)	3.78	13105	2022-11-29 16:10:33.754	-0.058	0.064	1.01	0.916	1.709	2.136	6.328	1.719	134.022	0	0	0	0	0	0	0
WT333(F4E4E1AF1293)	3.78	13105	2022-11-29 16:10:33.754	-0.058	0.064	1.01	0.916	1.709	2.136	6.328	1.725	134.033	0	0	0	0	0	0	0
WT333(F4E4E1AF1293)	3.78	13105	2022-11-29 16:10:33.754	-0.012	0.013	0.955	3.784	1.404	6.104	6.345	1.73	134.072	0	0	0	0	0	0	0
WT333(F4E4E1AF1293)	3.78	13105	2022-11-29 16:10:33.754	-0.012	0.013	0.955	3.784	1.404	6.104	6.356	1.736	134.105	0	0	0	0	0	0	0
WT333(F4E4E1AF1293)	3.78	13105	2022-11-29 16:10:33.754	-0.012	0.013	0.955	3.784	1.404	6.104	6.372	1.741	134.143	0	0	0	0	0	0	0
WT333(F4E4E1AF1293)	3.78	13105	2022-11-29 16:10:33.754	-0.012	0.013	0.955	3.784	1.404	6.104	6.383	1.747	134.176	0	0	0	0	0	0	0
WT333(F4E4E1AF1293)	3.78	13105	2022-11-29 16:10:33.754	-0.051	0.391	1.096	-10.62	-1.404	-4.211	6.328	1.741	134.16	0	0	0	0	0	0	0
WT333(F4E4E1AF1293)	3.78	13105	2022-11-29 16:10:33.754	-0.051	0.391	1.096	-10.62	-1.404	-4.211	6.273	1.741	134.143	0	0	0	0	0	0	0
WT333(F4E4E1AF1293)	3.78	13105	2022-11-29 16:10:33.785	-0.051	0.391	1.096	-10.62	-1.404	-4.211	6.218	1.736	134.132	0	0	0	0	0	0	0
WT333(F4E4E1AF1293)	3.78	13105	2022-11-29 16:10:33.785	-0.051	0.391	1.096	-10.62	-1.404	-4.211	6.169	1.73	134.121	0	0	0	0	0	0	0

## Sheet: 8Hz
设备名称	电压	版本	片上时间	加速度X(g)	加速度Y(g)	加速度Z(g)	角速度X(°/s)	角速度Y(°/s)	角速度Z(°/s)	角度X(°)	角度Y(°)	角度Z(°)	磁场X	磁场Y	磁场Z	四元数0	四元数1	四元数2	四元数3	状态
WT333(F4E4E1AF1293)	3.72	13105	2022-11-29 16:17:23.757	0.023	-0.167	0.921	-2.747	-1.038	-2.808	5.773	-0.308	97.361	0	0	0	0	0	0	0
WT333(F4E4E1AF1293)	3.72	13105	2022-11-29 16:17:23.757	0.023	-0.167	0.921	-2.747	-1.038	-2.808	5.751	-0.308	97.284	0	0	0	0	0	0	0
WT333(F4E4E1AF1293)	3.72	13105	2022-11-29 16:17:23.757	0.023	-0.167	0.921	-2.747	-1.038	-2.808	5.729	-0.308	97.202	0	0	0	0	0	0	0
WT333(F4E4E1AF1293)	3.72	13105	2022-11-29 16:17:23.757	0.022	0.048	0.965	-11.658	0.305	0.977	5.663	-0.302	97.141	0	0	0	0	0	0	0
WT333(F4E4E1AF1293)	3.72	13105	2022-11-29 16:17:23.757	0.022	0.048	0.965	-11.658	0.305	0.977	5.598	-0.302	97.086	0	0	0	0	0	0	0
WT333(F4E4E1AF1293)	3.72	13105	2022-11-29 16:17:23.820	0.022	0.048	0.965	-11.658	0.305	0.977	5.532	-0.297	97.031	0	0	0	0	0	0	0
WT333(F4E4E1AF1293)	3.72	13105	2022-11-29 16:17:23.820	0.022	0.048	0.965	-11.658	0.305	0.977	5.466	-0.297	96.976	0	0	0	0	0	0	0
WT333(F4E4E1AF1293)	3.72	13105	2022-11-29 16:17:23.820	-0.064	0.159	1.105	-3.235	0.61	-0.366	5.444	-0.291	96.916	0	0	0	0	0	0	0
WT333(F4E4E1AF1293)	3.72	13105	2022-11-29 16:17:23.820	-0.064	0.159	1.105	-3.235	0.61	-0.366	5.422	-0.286	96.861	0	0	0	0	0	0	0
WT333(F4E4E1AF1293)	3.72	13105	2022-11-29 16:17:23.820	-0.064	0.159	1.105	-3.235	0.61	-0.366	5.4	-0.275	96.806	0	0	0	0	0	0	0
WT333(F4E4E1AF1293)	3.72	13105	2022-11-29 16:17:23.820	-0.064	0.159	1.105	-3.235	0.61	-0.366	5.383	-0.269	96.757	0	0	0	0	0	0	0
WT333(F4E4E1AF1293)	3.72	13105	2022-11-29 16:17:23.820	0.031	0.042	0.992	3.601	0.916	-0.916	5.394	-0.264	96.707	0	0	0	0	0	0	0
WT333(F4E4E1AF1293)	3.72	13105	2022-11-29 16:17:23.820	0.031	0.042	0.992	3.601	0.916	-0.916	5.411	-0.258	96.658	0	0	0	0	0	0	0
WT333(F4E4E1AF1293)	3.72	13105	2022-11-29 16:17:23.851	0.031	0.042	0.992	3.601	0.916	-0.916	5.422	-0.247	96.603	0	0	0	0	0	0	0
WT333(F4E4E1AF1293)	3.72	13105	2022-11-29 16:17:23.851	0.031	0.042	0.992	3.601	0.916	-0.916	5.433	-0.242	96.559	0	0	0	0	0	0	0
WT333(F4E4E1AF1293)	3.72	13105	2022-11-29 16:17:23.851	-0.042	0.014	1.152	9.399	2.136	3.479	5.477	-0.231	96.531	0	0	0	0	0	0	0
WT333(F4E4E1AF1293)	3.72	13105	2022-11-29 16:17:23.851	-0.042	0.014	1.152	9.399	2.136	3.479	5.515	-0.22	96.504	0	0	0	0	0	0	0
WT333(F4E4E1AF1293)	3.72	13105	2022-11-29 16:17:23.851	-0.042	0.014	1.152	9.399	2.136	3.479	5.559	-0.209	96.476	0	0	0	0	0	0	0
WT333(F4E4E1AF1293)	3.72	13105	2022-11-29 16:17:23.851	-0.042	0.014	1.152	9.399	2.136	3.479	5.598	-0.192	96.454	0	0	0	0	0	0	0
WT333(F4E4E1AF1293)	3.72	13105	2022-11-29 16:17:23.851	-0.01	0.186	0.789	20.081	-0.977	4.089	5.691	-0.198	96.438	0	0	0	0	0	0	0
WT333(F4E4E1AF1293)	3.72	13105	2022-11-29 16:17:23.851	-0.01	0.186	0.789	20.081	-0.977	4.089	5.784	-0.203	96.427	0	0	0	0	0	0	0
WT333(F4E4E1AF1293)	3.72	13105	2022-11-29 16:17:23.882	-0.01	0.186	0.789	20.081	-0.977	4.089	5.883	-0.209	96.416	0	0	0	0	0	0	0
WT333(F4E4E1AF1293)	3.72	13105	2022-11-29 16:17:23.882	-0.01	0.186	0.789	20.081	-0.977	4.089	5.977	-0.209	96.411	0	0	0	0	0	0	0
WT333(F4E4E1AF1293)	3.72	13105	2022-11-29 16:17:23.882	0.145	-0.311	0.986	-18.066	4.517	5.066	5.878	-0.187	96.411	0	0	0	0	0	0	0
WT333(F4E4E1AF1293)	3.72	13105	2022-11-29 16:17:23.882	0.145	-0.311	0.986	-18.066	4.517	5.066	5.779	-0.17	96.405	0	0	0	0	0	0	0
WT333(F4E4E1AF1293)	3.72	13105	2022-11-29 16:17:23.882	0.145	-0.311	0.986	-18.066	4.517	5.066	5.674	-0.148	96.394	0	0	0	0	0	0	0
WT333(F4E4E1AF1293)	3.72	13105	2022-11-29 16:17:23.882	0.145	-0.311	0.986	-18.066	4.517	5.066	5.57	-0.132	96.378	0	0	0	0	0	0	0
WT333(F4E4E1AF1293)	3.72	13105	2022-11-29 16:17:23.882	-0.142	0.632	0.896	47.18	-4.456	4.944	5.795	-0.154	96.367	0	0	0	0	0	0	0
WT333(F4E4E1AF1293)	3.72	13105	2022-11-29 16:17:23.882	-0.142	0.632	0.896	47.18	-4.456	4.944	6.026	-0.181	96.372	0	0	0	0	0	0	0
WT333(F4E4E1AF1293)	3.72	13105	2022-11-29 16:17:23.945	-0.142	0.632	0.896	47.18	-4.456	4.944	6.257	-0.203	96.389	0	0	0	0	0	0	0
WT333(F4E4E1AF1293)	3.72	13105	2022-11-29 16:17:23.945	-0.142	0.632	0.896	47.18	-4.456	4.944	6.498	-0.225	96.411	0	0	0	0	0	0	0
WT333(F4E4E1AF1293)	3.72	13105	2022-11-29 16:17:23.945	0.078	-0.228	0.913	-27.405	1.099	-6.958	6.361	-0.214	96.372	0	0	0	0	0	0	0
WT333(F4E4E1AF1293)	3.72	13105	2022-11-29 16:17:23.945	0.078	-0.228	0.913	-27.405	1.099	-6.958	6.218	-0.203	96.334	0	0	0	0	0	0	0
WT333(F4E4E1AF1293)	3.72	13105	2022-11-29 16:17:23.945	0.078	-0.228	0.913	-27.405	1.099	-6.958	6.075	-0.192	96.284	0	0	0	0	0	0	0
WT333(F4E4E1AF1293)	3.72	13105	2022-11-29 16:17:23.945	0.078	-0.228	0.913	-27.405	1.099	-6.958	5.933	-0.187	96.235	0	0	0	0	0	0	0
WT333(F4E4E1AF1293)	3.72	13105	2022-11-29 16:17:23.945	-0.045	0	1.041	-38.025	-7.385	-19.165	5.735	-0.209	96.119	0	0	0	0	0	0	0
WT333(F4E4E1AF1293)	3.72	13105	2022-11-29 16:17:23.945	-0.045	0	1.041	-38.025	-7.385	-19.165	5.537	-0.236	95.999	0	0	0	0	0	0	0
WT333(F4E4E1AF1293)	3.72	13105	2022-11-29 16:17:24.007	-0.045	0	1.041	-38.025	-7.385	-19.165	5.339	-0.264	95.883	0	0	0	0	0	0	0
WT333(F4E4E1AF1293)	3.72	13105	2022-11-29 16:17:24.007	-0.045	0	1.041	-38.025	-7.385	-19.165	5.147	-0.291	95.768	0	0	0	0	0	0	0
WT333(F4E4E1AF1293)	3.72	13105	2022-11-29 16:17:24.007	0.069	0.018	1.031	12.695	0.61	2.869	5.202	-0.286	95.762	0	0	0	0	0	0	0
WT333(F4E4E1AF1293)	3.72	13105	2022-11-29 16:17:24.007	0.069	0.018	1.031	12.695	0.61	2.869	5.257	-0.286	95.757	0	0	0	0	0	0	0
WT333(F4E4E1AF1293)	3.72	13105	2022-11-29 16:17:24.007	0.069	0.018	1.031	12.695	0.61	2.869	5.312	-0.28	95.751	0	0	0	0	0	0	0
WT333(F4E4E1AF1293)	3.72	13105	2022-11-29 16:17:24.007	0.069	0.018	1.031	12.695	0.61	2.869	5.367	-0.28	95.751	0	0	0	0	0	0	0
WT333(F4E4E1AF1293)	3.72	13105	2022-11-29 16:17:24.007	-0.029	0.041	0.882	-4.456	0.366	5.493	5.334	-0.28	95.762	0	0	0	0	0	0	0
WT333(F4E4E1AF1293)	3.72	13105	2022-11-29 16:17:24.007	-0.029	0.041	0.882	-4.456	0.366	5.493	5.301	-0.28	95.773	0	0	0	0	0	0	0
WT333(F4E4E1AF1293)	3.72	13105	2022-11-29 16:17:24.039	-0.029	0.041	0.882	-4.456	0.366	5.493	5.273	-0.28	95.784	0	0	0	0	0	0	0
WT333(F4E4E1AF1293)	3.72	13105	2022-11-29 16:17:24.039	-0.029	0.041	0.882	-4.456	0.366	5.493	5.24	-0.28	95.795	0	0	0	0	0	0	0
WT333(F4E4E1AF1293)	3.72	13105	2022-11-29 16:17:24.039	-0.06	0.147	1.032	-6.836	0.427	0.977	5.202	-0.28	95.79	0	0	0	0	0	0	0
WT333(F4E4E1AF1293)	3.72	13105	2022-11-29 16:17:24.039	-0.06	0.147	1.032	-6.836	0.427	0.977	5.158	-0.275	95.784	0	0	0	0	0	0	0
WT333(F4E4E1AF1293)	3.72	13105	2022-11-29 16:17:24.039	-0.06	0.147	1.032	-6.836	0.427	0.977	5.12	-0.275	95.784	0	0	0	0	0	0	0
WT333(F4E4E1AF1293)	3.72	13105	2022-11-29 16:17:24.039	-0.06	0.147	1.032	-6.836	0.427	0.977	5.081	-0.269	95.784	0	0	0	0	0	0	0
WT333(F4E4E1AF1293)	3.72	13105	2022-11-29 16:17:24.039	0.01	0.028	1.006	-3.601	0.183	-0.916	5.059	-0.264	95.779	0	0	0	0	0	0	0
WT333(F4E4E1AF1293)	3.72	13105	2022-11-29 16:17:24.039	0.01	0.028	1.006	-3.601	0.183	-0.916	5.037	-0.264	95.768	0	0	0	0	0	0	0
WT333(F4E4E1AF1293)	3.72	13105	2022-11-29 16:17:24.054	0.01	0.028	1.006	-3.601	0.183	-0.916	5.01	-0.258	95.762	0	0	0	0	0	0	0
WT333(F4E4E1AF1293)	3.72	13105	2022-11-29 16:17:24.054	0.01	0.028	1.006	-3.601	0.183	-0.916	4.988	-0.253	95.757	0	0	0	0	0	0	0
WT333(F4E4E1AF1293)	3.72	13105	2022-11-29 16:17:24.054	0.012	0.144	1.033	-7.385	0.61	0	4.949	-0.253	95.757	0	0	0	0	0	0	0
WT333(F4E4E1AF1293)	3.72	13105	2022-11-29 16:17:24.054	0.012	0.144	1.033	-7.385	0.61	0	4.905	-0.247	95.762	0	0	0	0	0	0	0
WT333(F4E4E1AF1293)	3.72	13105	2022-11-29 16:17:24.054	0.012	0.144	1.033	-7.385	0.61	0	4.867	-0.242	95.768	0	0	0	0	0	0	0
WT333(F4E4E1AF1293)	3.72	13105	2022-11-29 16:17:24.054	0.012	0.144	1.033	-7.385	0.61	0	4.828	-0.236	95.773	0	0	0	0	0	0	0
WT333(F4E4E1AF1293)	3.72	13105	2022-11-29 16:17:24.054	-0.001	0.045	1.047	0.61	0.793	-0.671	4.828	-0.231	95.779	0	0	0	0	0	0	0
WT333(F4E4E1AF1293)	3.72	13105	2022-11-29 16:17:24.054	-0.001	0.045	1.047	0.61	0.793	-0.671	4.828	-0.225	95.784	0	0	0	0	0	0	0
WT333(F4E4E1AF1293)	3.72	13105	2022-11-29 16:17:24.117	-0.001	0.045	1.047	0.61	0.793	-0.671	4.828	-0.22	95.79	0	0	0	0	0	0	0
WT333(F4E4E1AF1293)	3.72	13105	2022-11-29 16:17:24.117	-0.001	0.045	1.047	0.61	0.793	-0.671	4.828	-0.22	95.801	0	0	0	0	0	0	0
WT333(F4E4E1AF1293)	3.72	13105	2022-11-29 16:17:24.117	-0.075	0.013	1.008	4.822	0.488	-0.549	4.85	-0.214	95.806	0	0	0	0	0	0	0
WT333(F4E4E1AF1293)	3.72	13105	2022-11-29 16:17:24.117	-0.075	0.013	1.008	4.822	0.488	-0.549	4.872	-0.209	95.817	0	0	0	0	0	0	0
WT333(F4E4E1AF1293)	3.72	13105	2022-11-29 16:17:24.117	-0.075	0.013	1.008	4.822	0.488	-0.549	4.889	-0.203	95.828	0	0	0	0	0	0	0
WT333(F4E4E1AF1293)	3.72	13105	2022-11-29 16:17:24.117	-0.075	0.013	1.008	4.822	0.488	-0.549	4.911	-0.198	95.839	0	0	0	0	0	0	0
WT333(F4E4E1AF1293)	3.72	13105	2022-11-29 16:17:24.117	-0.005	0.399	1.071	3.357	-1.587	-6.47	4.922	-0.198	95.823	0	0	0	0	0	0	0
WT333(F4E4E1AF1293)	3.72	13105	2022-11-29 16:17:24.117	-0.005	0.399	1.071	3.357	-1.587	-6.47	4.938	-0.203	95.812	0	0	0	0	0	0	0
WT333(F4E4E1AF1293)	3.72	13105	2022-11-29 16:17:24.148	-0.005	0.399	1.071	3.357	-1.587	-6.47	4.96	-0.203	95.806	0	0	0	0	0	0	0
WT333(F4E4E1AF1293)	3.72	13105	2022-11-29 16:17:24.148	-0.005	0.399	1.071	3.357	-1.587	-6.47	4.982	-0.203	95.806	0	0	0	0	0	0	0
WT333(F4E4E1AF1293)	3.72	13105	2022-11-29 16:17:24.148	0.046	-0.106	1.07	2.441	0.183	-0.793	4.999	-0.203	95.828	0	0	0	0	0	0	0
WT333(F4E4E1AF1293)	3.72	13105	2022-11-29 16:17:24.148	0.046	-0.106	1.07	2.441	0.183	-0.793	5.01	-0.198	95.85	0	0	0	0	0	0	0
WT333(F4E4E1AF1293)	3.72	13105	2022-11-29 16:17:24.148	0.046	-0.106	1.07	2.441	0.183	-0.793	5.021	-0.198	95.878	0	0	0	0	0	0	0
WT333(F4E4E1AF1293)	3.72	13105	2022-11-29 16:17:24.148	0.046	-0.106	1.07	2.441	0.183	-0.793	5.032	-0.192	95.894	0	0	0	0	0	0	0
WT333(F4E4E1AF1293)	3.72	13105	2022-11-29 16:17:24.148	-0.007	0.232	0.944	20.142	0	-1.099	5.131	-0.192	95.922	0	0	0	0	0	0	0
WT333(F4E4E1AF1293)	3.72	13105	2022-11-29 16:17:24.148	-0.007	0.232	0.944	20.142	0	-1.099	5.235	-0.192	95.944	0	0	0	0	0	0	0
WT333(F4E4E1AF1293)	3.72	13105	2022-11-29 16:17:24.211	-0.007	0.232	0.944	20.142	0	-1.099	5.334	-0.187	95.971	0	0	0	0	0	0	0
WT333(F4E4E1AF1293)	3.72	13105	2022-11-29 16:17:24.211	-0.007	0.232	0.944	20.142	0	-1.099	5.438	-0.187	95.999	0	0	0	0	0	0	0
WT333(F4E4E1AF1293)	3.72	13105	2022-11-29 16:17:24.211	0.066	-0.019	1.026	-18.188	0.977	-5.493	5.345	-0.176	96.004	0	0	0	0	0	0	0
WT333(F4E4E1AF1293)	3.72	13105	2022-11-29 16:17:24.211	0.066	-0.019	1.026	-18.188	0.977	-5.493	5.257	-0.17	96.01	0	0	0	0	0	0	0
WT333(F4E4E1AF1293)	3.72	13105	2022-11-29 16:17:24.211	0.066	-0.019	1.026	-18.188	0.977	-5.493	5.164	-0.165	96.015	0	0	0	0	0	0	0
WT333(F4E4E1AF1293)	3.72	13105	2022-11-29 16:17:24.211	0.066	-0.019	1.026	-18.188	0.977	-5.493	5.07	-0.159	96.021	0	0	0	0	0	0	0
WT333(F4E4E1AF1293)	3.72	13105	2022-11-29 16:17:24.211	0.006	0.03	1.034	9.521	1.953	5.249	5.12	-0.154	96.081	0	0	0	0	0	0	0
WT333(F4E4E1AF1293)	3.72	13105	2022-11-29 16:17:24.211	0.006	0.03	1.034	9.521	1.953	5.249	5.164	-0.148	96.141	0	0	0	0	0	0	0
WT333(F4E4E1AF1293)	3.72	13105	2022-11-29 16:17:24.242	0.006	0.03	1.034	9.521	1.953	5.249	5.208	-0.143	96.202	0	0	0	0	0	0	0
WT333(F4E4E1AF1293)	3.72	13105	2022-11-29 16:17:24.242	0.006	0.03	1.034	9.521	1.953	5.249	5.251	-0.132	96.268	0	0	0	0	0	0	0
WT333(F4E4E1AF1293)	3.72	13105	2022-11-29 16:17:24.242	-0.022	0.005	1.054	-13.794	-2.258	-0.366	5.18	-0.148	96.301	0	0	0	0	0	0	0
WT333(F4E4E1AF1293)	3.72	13105	2022-11-29 16:17:24.242	-0.022	0.005	1.054	-13.794	-2.258	-0.366	5.109	-0.159	96.334	0	0	0	0	0	0	0
WT333(F4E4E1AF1293)	3.72	13105	2022-11-29 16:17:24.242	-0.022	0.005	1.054	-13.794	-2.258	-0.366	5.037	-0.17	96.367	0	0	0	0	0	0	0
WT333(F4E4E1AF1293)	3.72	13105	2022-11-29 16:17:24.242	-0.022	0.005	1.054	-13.794	-2.258	-0.366	4.96	-0.181	96.4	0	0	0	0	0	0	0
WT333(F4E4E1AF1293)	3.72	13105	2022-11-29 16:17:24.242	0.03	0.164	0.835	2.258	1.099	5.249	4.966	-0.181	96.465	0	0	0	0	0	0	0
WT333(F4E4E1AF1293)	3.72	13105	2022-11-29 16:17:24.242	0.03	0.164	0.835	2.258	1.099	5.249	4.977	-0.176	96.537	0	0	0	0	0	0	0
WT333(F4E4E1AF1293)	3.72	13105	2022-11-29 16:17:24.273	0.03	0.164	0.835	2.258	1.099	5.249	4.988	-0.176	96.608	0	0	0	0	0	0	0
WT333(F4E4E1AF1293)	3.72	13105	2022-11-29 16:17:24.273	0.067	-0.478	1.017	-16.968	2.38	11.169	4.894	-0.17	96.707	0	0	0	0	0	0	0
WT333(F4E4E1AF1293)	3.72	13105	2022-11-29 16:17:24.273	0.067	-0.478	1.017	-16.968	2.38	11.169	4.801	-0.165	96.801	0	0	0	0	0	0	0
WT333(F4E4E1AF1293)	3.72	13105	2022-11-29 16:17:24.273	0.067	-0.478	1.017	-16.968	2.38	11.169	4.702	-0.165	96.899	0	0	0	0	0	0	0
WT333(F4E4E1AF1293)	3.72	13105	2022-11-29 16:17:24.273	0.067	-0.478	1.017	-16.968	2.38	11.169	4.598	-0.159	96.993	0	0	0	0	0	0	0
WT333(F4E4E1AF1293)	3.72	13105	2022-11-29 16:17:24.273	-0.001	0.776	1.321	41.687	1.099	11.963	4.796	-0.165	97.097	0	0	0	0	0	0	0
WT333(F4E4E1AF1293)	3.72	13105	2022-11-29 16:17:24.273	-0.003	1.552	2.642	41.687	1.099	11.963	4.999	-0.165	97.218	0	0	0	0	0	0	0
WT333(F4E4E1AF1293)	3.72	13105	2022-11-29 16:17:24.273	-0.006	3.104	5.284	41.687	1.099	11.963	5.224	-0.165	97.35	0	0	0	0	0	0	0
WT333(F4E4E1AF1293)	3.72	13105	2022-11-29 16:17:24.335	-0.012	6.209	10.568	41.687	1.099	11.963	5.466	-0.154	97.498	0	0	0	0	0	0	0
WT333(F4E4E1AF1293)	3.72	13105	2022-11-29 16:17:24.335	0.02	-0.363	0.648	-35.461	-4.089	-7.813	5.323	-0.165	97.548	0	0	0	0	0	0	0
WT333(F4E4E1AF1293)	3.72	13105	2022-11-29 16:17:24.335	0.02	-0.363	0.648	-35.461	-4.089	-7.813	5.175	-0.176	97.592	0	0	0	0	0	0	0
WT333(F4E4E1AF1293)	3.72	13105	2022-11-29 16:17:24.335	0.02	-0.363	0.648	-35.461	-4.089	-7.813	5.026	-0.187	97.635	0	0	0	0	0	0	0
WT333(F4E4E1AF1293)	3.72	13105	2022-11-29 16:17:24.335	0.02	-0.363	0.648	-35.461	-4.089	-7.813	4.872	-0.198	97.685	0	0	0	0	0	0	0
WT333(F4E4E1AF1293)	3.72	13105	2022-11-29 16:17:24.335	0.042	0.2	1.235	-8.667	1.221	-0.244	4.85	-0.187	97.767	0	0	0	0	0	0	0
WT333(F4E4E1AF1293)	3.72	13105	2022-11-29 16:17:24.335	0.042	0.2	1.235	-8.667	1.221	-0.244	4.834	-0.176	97.855	0	0	0	0	0	0	0
WT333(F4E4E1AF1293)	3.72	13105	2022-11-29 16:17:24.335	0.042	0.2	1.235	-8.667	1.221	-0.244	4.812	-0.165	97.943	0	0	0	0	0	0	0
WT333(F4E4E1AF1293)	3.72	13105	2022-11-29 16:17:24.367	0.042	0.2	1.235	-8.667	1.221	-0.244	4.796	-0.154	98.031	0	0	0	0	0	0	0
WT333(F4E4E1AF1293)	3.72	13105	2022-11-29 16:17:24.367	0.023	0	0.938	15.686	-0.244	2.563	4.894	-0.148	98.13	0	0	0	0	0	0	0
WT333(F4E4E1AF1293)	3.72	13105	2022-11-29 16:17:24.367	0.023	0	0.938	15.686	-0.244	2.563	4.993	-0.148	98.234	0	0	0	0	0	0	0
WT333(F4E4E1AF1293)	3.72	13105	2022-11-29 16:17:24.367	0.023	0	0.938	15.686	-0.244	2.563	5.092	-0.148	98.333	0	0	0	0	0	0	0
WT333(F4E4E1AF1293)	3.72	13105	2022-11-29 16:17:24.367	0.023	0	0.938	15.686	-0.244	2.563	5.191	-0.148	98.432	0	0	0	0	0	0	0
WT333(F4E4E1AF1293)	3.72	13105	2022-11-29 16:17:24.367	-0.017	0.202	1.037	-4.822	1.465	-1.526	5.18	-0.137	98.514	0	0	0	0	0	0	0
WT333(F4E4E1AF1293)	3.72	13105	2022-11-29 16:17:24.367	-0.017	0.202	1.037	-4.822	1.465	-1.526	5.175	-0.126	98.597	0	0	0	0	0	0	0
WT333(F4E4E1AF1293)	3.72	13105	2022-11-29 16:17:24.367	-0.017	0.202	1.037	-4.822	1.465	-1.526	5.169	-0.115	98.679	0	0	0	0	0	0	0
WT333(F4E4E1AF1293)	3.72	13105	2022-11-29 16:17:24.367	-0.017	0.202	1.037	-4.822	1.465	-1.526	5.164	-0.104	98.762	0	0	0	0	0	0	0
WT333(F4E4E1AF1293)	3.72	13105	2022-11-29 16:17:24.367	0.027	-0.157	0.897	-16.541	-1.831	-2.869	5.098	-0.11	98.839	0	0	0	0	0	0	0
WT333(F4E4E1AF1293)	3.72	13105	2022-11-29 16:17:24.367	0.027	-0.157	0.897	-16.541	-1.831	-2.869	5.026	-0.115	98.91	0	0	0	0	0	0	0
WT333(F4E4E1AF1293)	3.72	13105	2022-11-29 16:17:24.367	0.027	-0.157	0.897	-16.541	-1.831	-2.869	4.96	-0.121	98.987	0	0	0	0	0	0	0
WT333(F4E4E1AF1293)	3.72	13105	2022-11-29 16:17:24.367	0.027	-0.157	0.897	-16.541	-1.831	-2.869	4.889	-0.126	99.058	0	0	0	0	0	0	0
WT333(F4E4E1AF1293)	3.72	13105	2022-11-29 16:17:24.367	0.016	0.08	1.081	-4.456	0.549	2.319	4.872	-0.126	99.157	0	0	0	0	0	0	0
WT333(F4E4E1AF1293)	3.72	13105	2022-11-29 16:17:24.367	0.016	0.08	1.081	-4.456	0.549	2.319	4.861	-0.121	99.261	0	0	0	0	0	0	0
WT333(F4E4E1AF1293)	3.72	13105	2022-11-29 16:17:24.367	0.016	0.08	1.081	-4.456	0.549	2.319	4.85	-0.121	99.366	0	0	0	0	0	0	0
WT333(F4E4E1AF1293)	3.72	13105	2022-11-29 16:17:24.429	0.016	0.08	1.081	-4.456	0.549	2.319	4.834	-0.121	99.465	0	0	0	0	0	0	0
WT333(F4E4E1AF1293)	3.72	13105	2022-11-29 16:17:24.429	-0.084	0.121	1.063	13.977	0.305	-1.709	4.916	-0.115	99.547	0	0	0	0	0	0	0
WT333(F4E4E1AF1293)	3.72	13105	2022-11-29 16:17:24.429	-0.084	0.121	1.063	13.977	0.305	-1.709	4.993	-0.11	99.63	0	0	0	0	0	0	0
WT333(F4E4E1AF1293)	3.72	13105	2022-11-29 16:17:24.429	-0.084	0.121	1.063	13.977	0.305	-1.709	5.07	-0.104	99.717	0	0	0	0	0	0	0
WT333(F4E4E1AF1293)	3.72	13105	2022-11-29 16:17:24.429	-0.084	0.121	1.063	13.977	0.305	-1.709	5.147	-0.104	99.8	0	0	0	0	0	0	0
WT333(F4E4E1AF1293)	3.72	13105	2022-11-29 16:17:24.429	0.055	-0.083	0.984	-4.639	-0.122	0.122	5.125	-0.099	99.893	0	0	0	0	0	0	0
WT333(F4E4E1AF1293)	3.72	13105	2022-11-29 16:17:24.429	0.055	-0.083	0.984	-4.639	-0.122	0.122	5.109	-0.099	99.987	0	0	0	0	0	0	0
WT333(F4E4E1AF1293)	3.72	13105	2022-11-29 16:17:24.429	0.055	-0.083	0.984	-4.639	-0.122	0.122	5.087	-0.099	100.08	0	0	0	0	0	0	0
WT333(F4E4E1AF1293)	3.72	13105	2022-11-29 16:17:24.445	0.055	-0.083	0.984	-4.639	-0.122	0.122	5.065	-0.104	100.179	0	0	0	0	0	0	0
WT333(F4E4E1AF1293)	3.72	13105	2022-11-29 16:17:24.445	-0.029	0.211	1.068	0.732	0.671	-2.014	5.076	-0.099	100.261	0	0	0	0	0	0	0
WT333(F4E4E1AF1293)	3.72	13105	2022-11-29 16:17:24.445	-0.029	0.211	1.068	0.732	0.671	-2.014	5.081	-0.093	100.349	0	0	0	0	0	0	0
WT333(F4E4E1AF1293)	3.72	13105	2022-11-29 16:17:24.445	-0.029	0.211	1.068	0.732	0.671	-2.014	5.087	-0.088	100.437	0	0	0	0	0	0	0
WT333(F4E4E1AF1293)	3.72	13105	2022-11-29 16:17:24.445	-0.029	0.211	1.068	0.732	0.671	-2.014	5.098	-0.082	100.525	0	0	0	0	0	0	0
WT333(F4E4E1AF1293)	3.72	13105	2022-11-29 16:17:24.445	0.012	-0.034	0.973	5.066	0	2.075	5.125	-0.082	100.629	0	0	0	0	0	0	0
WT333(F4E4E1AF1293)	3.72	13105	2022-11-29 16:17:24.445	0.012	-0.034	0.973	5.066	0	2.075	5.153	-0.082	100.739	0	0	0	0	0	0	0
WT333(F4E4E1AF1293)	3.72	13105	2022-11-29 16:17:24.445	0.012	-0.034	0.973	5.066	0	2.075	5.175	-0.082	100.849	0	0	0	0	0	0	0
WT333(F4E4E1AF1293)	3.72	13105	2022-11-29 16:17:24.476	0.012	-0.034	0.973	5.066	0	2.075	5.202	-0.082	100.959	0	0	0	0	0	0	0
WT333(F4E4E1AF1293)	3.72	13105	2022-11-29 16:17:24.476	-0.037	0.005	0.989	-0.671	0	1.648	5.197	-0.088	101.063	0	0	0	0	0	0	0
WT333(F4E4E1AF1293)	3.72	13105	2022-11-29 16:17:24.476	-0.037	0.005	0.989	-0.671	0	1.648	5.191	-0.088	101.173	0	0	0	0	0	0	0
WT333(F4E4E1AF1293)	3.72	13105	2022-11-29 16:17:24.476	-0.037	0.005	0.989	-0.671	0	1.648	5.191	-0.088	101.283	0	0	0	0	0	0	0
WT333(F4E4E1AF1293)	3.72	13105	2022-11-29 16:17:24.476	-0.037	0.005	0.989	-0.671	0	1.648	5.18	-0.088	101.387	0	0	0	0	0	0	0
WT333(F4E4E1AF1293)	3.72	13105	2022-11-29 16:17:24.476	-0.014	0.29	1.001	-9.46	-0.122	-4.822	5.136	-0.088	101.464	0	0	0	0	0	0	0
WT333(F4E4E1AF1293)	3.72	13105	2022-11-29 16:17:24.476	-0.014	0.29	1.001	-9.46	-0.122	-4.822	5.087	-0.082	101.547	0	0	0	0	0	0	0
WT333(F4E4E1AF1293)	3.72	13105	2022-11-29 16:17:24.476	-0.014	0.29	1.001	-9.46	-0.122	-4.822	5.043	-0.077	101.624	0	0	0	0	0	0	0
WT333(F4E4E1AF1293)	3.72	13105	2022-11-29 16:17:24.570	-0.014	0.29	1.001	-9.46	-0.122	-4.822	4.999	-0.077	101.706	0	0	0	0	0	0	0
WT333(F4E4E1AF1293)	3.72	13105	2022-11-29 16:17:24.570	0.049	0.015	1.052	7.324	2.075	1.892	5.037	-0.066	101.821	0	0	0	0	0	0	0
WT333(F4E4E1AF1293)	3.72	13105	2022-11-29 16:17:24.570	0.049	0.015	1.052	7.324	2.075	1.892	5.076	-0.055	101.937	0	0	0	0	0	0	0
WT333(F4E4E1AF1293)	3.72	13105	2022-11-29 16:17:24.570	0.049	0.015	1.052	7.324	2.075	1.892	5.114	-0.044	102.052	0	0	0	0	0	0	0
WT333(F4E4E1AF1293)	3.72	13105	2022-11-29 16:17:24.570	0.049	0.015	1.052	7.324	2.075	1.892	5.153	-0.033	102.167	0	0	0	0	0	0	0
WT333(F4E4E1AF1293)	3.72	13105	2022-11-29 16:17:24.570	-0.032	0.062	1.021	12.756	0.793	2.319	5.219	-0.033	102.288	0	0	0	0	0	0	0
WT333(F4E4E1AF1293)	3.72	13105	2022-11-29 16:17:24.570	-0.032	0.062	1.021	12.756	0.793	2.319	5.284	-0.027	102.409	0	0	0	0	0	0	0
WT333(F4E4E1AF1293)	3.72	13105	2022-11-29 16:17:24.570	-0.032	0.062	1.021	12.756	0.793	2.319	5.345	-0.027	102.524	0	0	0	0	0	0	0
WT333(F4E4E1AF1293)	3.72	13105	2022-11-29 16:17:24.632	-0.032	0.062	1.021	12.756	0.793	2.319	5.405	-0.022	102.645	0	0	0	0	0	0	0
WT333(F4E4E1AF1293)	3.72	13105	2022-11-29 16:17:24.632	-0.024	-0.014	0.979	-11.78	0	-1.77	5.345	-0.022	102.744	0	0	0	0	0	0	0
WT333(F4E4E1AF1293)	3.72	13105	2022-11-29 16:17:24.632	-0.024	-0.014	0.979	-11.78	0	-1.77	5.284	-0.022	102.843	0	0	0	0	0	0	0
WT333(F4E4E1AF1293)	3.72	13105	2022-11-29 16:17:24.632	-0.024	-0.014	0.979	-11.78	0	-1.77	5.224	-0.022	102.942	0	0	0	0	0	0	0
WT333(F4E4E1AF1293)	3.72	13105	2022-11-29 16:17:24.632	-0.024	-0.014	0.979	-11.78	0	-1.77	5.164	-0.022	103.041	0	0	0	0	0	0	0
WT333(F4E4E1AF1293)	3.72	13105	2022-11-29 16:17:24.632	0.059	0.147	1.108	4.211	0.549	-0.916	5.18	-0.016	103.145	0	0	0	0	0	0	0
WT333(F4E4E1AF1293)	3.72	13105	2022-11-29 16:17:24.632	0.059	0.147	1.108	4.211	0.549	-0.916	5.197	-0.016	103.255	0	0	0	0	0	0	0
WT333(F4E4E1AF1293)	3.72	13105	2022-11-29 16:17:24.632	0.059	0.147	1.108	4.211	0.549	-0.916	5.219	-0.011	103.359	0	0	0	0	0	0	0
WT333(F4E4E1AF1293)	3.72	13105	2022-11-29 16:17:24.664	0.059	0.147	1.108	4.211	0.549	-0.916	5.24	-0.011	103.464	0	0	0	0	0	0	0
WT333(F4E4E1AF1293)	3.72	13105	2022-11-29 16:17:24.664	0.021	-0.098	1.029	6.775	-0.305	2.38	5.268	-0.016	103.59	0	0	0	0	0	0	0
WT333(F4E4E1AF1293)	3.72	13105	2022-11-29 16:17:24.664	0.021	-0.098	1.029	6.775	-0.305	2.38	5.301	-0.022	103.711	0	0	0	0	0	0	0
WT333(F4E4E1AF1293)	3.72	13105	2022-11-29 16:17:24.664	0.021	-0.098	1.029	6.775	-0.305	2.38	5.328	-0.027	103.832	0	0	0	0	0	0	0
WT333(F4E4E1AF1293)	3.72	13105	2022-11-29 16:17:24.664	0.021	-0.098	1.029	6.775	-0.305	2.38	5.356	-0.033	103.958	0	0	0	0	0	0	0
WT333(F4E4E1AF1293)	3.72	13105	2022-11-29 16:17:24.664	-0.032	0.141	0.938	-2.625	-0.366	-1.038	5.334	-0.038	104.063	0	0	0	0	0	0	0
WT333(F4E4E1AF1293)	3.72	13105	2022-11-29 16:17:24.664	-0.032	0.141	0.938	-2.625	-0.366	-1.038	5.317	-0.038	104.172	0	0	0	0	0	0	0
WT333(F4E4E1AF1293)	3.72	13105	2022-11-29 16:17:24.664	-0.032	0.141	0.938	-2.625	-0.366	-1.038	5.301	-0.044	104.277	0	0	0	0	0	0	0
WT333(F4E4E1AF1293)	3.72	13105	2022-11-29 16:17:24.695	-0.032	0.141	0.938	-2.625	-0.366	-1.038	5.284	-0.044	104.387	0	0	0	0	0	0	0
WT333(F4E4E1AF1293)	3.72	13105	2022-11-29 16:17:24.695	-0.02	0.047	1.17	13.733	0	-0.427	5.345	-0.049	104.496	0	0	0	0	0	0	0
WT333(F4E4E1AF1293)	3.72	13105	2022-11-29 16:17:24.695	-0.02	0.047	1.17	13.733	0	-0.427	5.411	-0.049	104.612	0	0	0	0	0	0	0
WT333(F4E4E1AF1293)	3.72	13105	2022-11-29 16:17:24.695	-0.02	0.047	1.17	13.733	0	-0.427	5.471	-0.049	104.722	0	0	0	0	0	0	0
WT333(F4E4E1AF1293)	3.72	13105	2022-11-29 16:17:24.695	-0.02	0.047	1.17	13.733	0	-0.427	5.537	-0.049	104.837	0	0	0	0	0	0	0
WT333(F4E4E1AF1293)	3.72	13105	2022-11-29 16:17:24.695	0.021	0.086	0.651	-18.127	-0.61	-0.916	5.438	-0.055	104.947	0	0	0	0	0	0	0
WT333(F4E4E1AF1293)	3.72	13105	2022-11-29 16:17:24.695	0.021	0.086	0.651	-18.127	-0.61	-0.916	5.345	-0.06	105.057	0	0	0	0	0	0	0
WT333(F4E4E1AF1293)	3.72	13105	2022-11-29 16:17:24.695	0.021	0.086	0.651	-18.127	-0.61	-0.916	5.251	-0.06	105.172	0	0	0	0	0	0	0
WT333(F4E4E1AF1293)	3.72	13105	2022-11-29 16:17:24.695	0.021	0.086	0.651	-18.127	-0.61	-0.916	5.158	-0.066	105.282	0	0	0	0	0	0	0
WT333(F4E4E1AF1293)	3.72	13105	2022-11-29 16:17:24.695	-0.026	0.236	1.3	-8.118	0.305	1.526	5.114	-0.066	105.408	0	0	0	0	0	0	0
WT333(F4E4E1AF1293)	3.72	13105	2022-11-29 16:17:24.695	-0.026	0.236	1.3	-8.118	0.305	1.526	5.076	-0.066	105.535	0	0	0	0	0	0	0
WT333(F4E4E1AF1293)	3.72	13105	2022-11-29 16:17:24.695	-0.026	0.236	1.3	-8.118	0.305	1.526	5.032	-0.066	105.656	0	0	0	0	0	0	0
WT333(F4E4E1AF1293)	3.72	13105	2022-11-29 16:17:24.695	-0.026	0.236	1.3	-8.118	0.305	1.526	4.993	-0.06	105.782	0	0	0	0	0	0	0
WT333(F4E4E1AF1293)	3.72	13105	2022-11-29 16:17:24.695	0.017	0.076	0.973	7.935	-0.183	-1.77	5.032	-0.06	105.892	0	0	0	0	0	0	0
WT333(F4E4E1AF1293)	3.72	13105	2022-11-29 16:17:24.695	0.017	0.076	0.973	7.935	-0.183	-1.77	5.076	-0.06	106.002	0	0	0	0	0	0	0
WT333(F4E4E1AF1293)	3.72	13105	2022-11-29 16:17:24.695	0.017	0.076	0.973	7.935	-0.183	-1.77	5.114	-0.06	106.111	0	0	0	0	0	0	0
WT333(F4E4E1AF1293)	3.72	13105	2022-11-29 16:17:24.757	0.017	0.076	0.973	7.935	-0.183	-1.77	5.153	-0.06	106.221	0	0	0	0	0	0	0
WT333(F4E4E1AF1293)	3.72	13105	2022-11-29 16:17:24.757	-0.008	-0.076	0.942	-11.23	-0.366	-1.038	5.098	-0.06	106.337	0	0	0	0	0	0	0
WT333(F4E4E1AF1293)	3.72	13105	2022-11-29 16:17:24.757	-0.008	-0.076	0.942	-11.23	-0.366	-1.038	5.037	-0.06	106.452	0	0	0	0	0	0	0
WT333(F4E4E1AF1293)	3.72	13105	2022-11-29 16:17:24.757	-0.008	-0.076	0.942	-11.23	-0.366	-1.038	4.982	-0.066	106.567	0	0	0	0	0	0	0
WT333(F4E4E1AF1293)	3.72	13105	2022-11-29 16:17:24.757	0.003	0.061	1.004	-12.939	-0.488	2.258	4.911	-0.066	106.699	0	0	0	0	0	0	0
WT333(F4E4E1AF1293)	3.72	13105	2022-11-29 16:17:24.757	0.003	0.061	1.004	-12.939	-0.488	2.258	4.845	-0.071	106.826	0	0	0	0	0	0	0
WT333(F4E4E1AF1293)	3.72	13105	2022-11-29 16:17:24.757	0.003	0.061	1.004	-12.939	-0.488	2.258	4.779	-0.077	106.957	0	0	0	0	0	0	0
WT333(F4E4E1AF1293)	3.72	13105	2022-11-29 16:17:24.757	0.003	0.061	1.004	-12.939	-0.488	2.258	4.713	-0.082	107.089	0	0	0	0	0	0	0
WT333(F4E4E1AF1293)	3.72	13105	2022-11-29 16:17:24.773	-0.015	0.288	1.083	3.296	0.671	-0.671	4.73	-0.077	107.21	0	0	0	0	0	0	0
WT333(F4E4E1AF1293)	3.72	13105	2022-11-29 16:17:24.773	-0.015	0.288	1.083	3.296	0.671	-0.671	4.746	-0.071	107.325	0	0	0	0	0	0	0
WT333(F4E4E1AF1293)	3.72	13105	2022-11-29 16:17:24.773	-0.015	0.288	1.083	3.296	0.671	-0.671	4.763	-0.066	107.446	0	0	0	0	0	0	0
WT333(F4E4E1AF1293)	3.72	13105	2022-11-29 16:17:24.773	-0.015	0.288	1.083	3.296	0.671	-0.671	4.785	-0.06	107.562	0	0	0	0	0	0	0

## Sheet: 10Hz
设备名称	电压	版本	片上时间	加速度X(g)	加速度Y(g)	加速度Z(g)	角速度X(°/s)	角速度Y(°/s)	角速度Z(°/s)	角度X(°)	角度Y(°)	角度Z(°)	磁场X	磁场Y	磁场Z	四元数0	四元数1	四元数2	四元数3	状态
WT333(F4E4E1AF1293)	3.74	13105	2022-11-29 16:44:22.191	0.028	-0.129	1.018	0.732	0.61	1.892	-0.753	-0.978	37.227	0	0	0	0	0	0	0
WT333(F4E4E1AF1293)	3.74	13105	2022-11-29 16:44:22.207	0.028	-0.129	1.018	0.732	0.61	1.892	-0.753	-0.978	37.496	0	0	0	0	0	0	0
WT333(F4E4E1AF1293)	3.74	13105	2022-11-29 16:44:22.207	0.028	-0.129	1.018	0.732	0.61	1.892	-0.753	-0.972	37.771	0	0	0	0	0	0	0
WT333(F4E4E1AF1293)	3.74	13105	2022-11-29 16:44:22.207	0.003	0.029	1.042	-9.766	0.549	0.854	-0.802	-0.972	38.04	0	0	0	0	0	0	0
WT333(F4E4E1AF1293)	3.74	13105	2022-11-29 16:44:22.207	0.003	0.029	1.042	-9.766	0.549	0.854	-0.851	-0.967	38.304	0	0	0	0	0	0	0
WT333(F4E4E1AF1293)	3.74	13105	2022-11-29 16:44:22.207	0.003	0.029	1.042	-9.766	0.549	0.854	-0.901	-0.967	38.573	0	0	0	0	0	0	0
WT333(F4E4E1AF1293)	3.74	13105	2022-11-29 16:44:22.207	0.003	0.029	1.042	-9.766	0.549	0.854	-0.95	-0.961	38.837	0	0	0	0	0	0	0
WT333(F4E4E1AF1293)	3.74	13105	2022-11-29 16:44:22.207	0.067	0.005	1.025	-5.859	0.488	0	-0.978	-0.956	39.1	0	0	0	0	0	0	0
WT333(F4E4E1AF1293)	3.74	13105	2022-11-29 16:44:22.207	0.067	0.005	1.025	-5.859	0.488	0	-1.005	-0.956	39.364	0	0	0	0	0	0	0
WT333(F4E4E1AF1293)	3.74	13105	2022-11-29 16:44:22.207	0.067	0.005	1.025	-5.859	0.488	0	-1.033	-0.95	39.628	0	0	0	0	0	0	0
WT333(F4E4E1AF1293)	3.74	13105	2022-11-29 16:44:22.207	0.067	0.005	1.025	-5.859	0.488	0	-1.06	-0.95	39.891	0	0	0	0	0	0	0
WT333(F4E4E1AF1293)	3.74	13105	2022-11-29 16:44:22.207	-0.043	0.243	1.047	4.517	0	-3.967	-1.038	-0.945	40.133	0	0	0	0	0	0	0
WT333(F4E4E1AF1293)	3.74	13105	2022-11-29 16:44:22.207	-0.043	0.243	1.047	4.517	0	-3.967	-1.011	-0.945	40.375	0	0	0	0	0	0	0
WT333(F4E4E1AF1293)	3.74	13105	2022-11-29 16:44:22.207	-0.043	0.243	1.047	4.517	0	-3.967	-0.983	-0.939	40.616	0	0	0	0	0	0	0
WT333(F4E4E1AF1293)	3.74	13105	2022-11-29 16:44:22.207	-0.043	0.243	1.047	4.517	0	-3.967	-0.956	-0.928	40.858	0	0	0	0	0	0	0
WT333(F4E4E1AF1293)	3.74	13105	2022-11-29 16:44:22.207	0.01	-0.218	0.934	1.831	0.977	4.517	-0.939	-0.917	41.144	0	0	0	0	0	0	0
WT333(F4E4E1AF1293)	3.74	13105	2022-11-29 16:44:22.222	0.01	-0.218	0.934	1.831	0.977	4.517	-0.928	-0.906	41.429	0	0	0	0	0	0	0
WT333(F4E4E1AF1293)	3.74	13105	2022-11-29 16:44:22.222	0.01	-0.218	0.934	1.831	0.977	4.517	-0.923	-0.901	41.71	0	0	0	0	0	0	0
WT333(F4E4E1AF1293)	3.74	13105	2022-11-29 16:44:22.222	0.01	-0.218	0.934	1.831	0.977	4.517	-0.912	-0.895	41.995	0	0	0	0	0	0	0
WT333(F4E4E1AF1293)	3.74	13105	2022-11-29 16:44:22.222	0.01	0.083	1.001	-6.165	0	-1.648	-0.939	-0.89	42.242	0	0	0	0	0	0	0
WT333(F4E4E1AF1293)	3.74	13105	2022-11-29 16:44:22.222	0.01	0.083	1.001	-6.165	0	-1.648	-0.972	-0.89	42.495	0	0	0	0	0	0	0
WT333(F4E4E1AF1293)	3.74	13105	2022-11-29 16:44:22.222	0.01	0.083	1.001	-6.165	0	-1.648	-1	-0.884	42.748	0	0	0	0	0	0	0
WT333(F4E4E1AF1293)	3.74	13105	2022-11-29 16:44:22.222	0.042	-0.131	1.037	-11.597	1.343	1.709	-1.06	-0.879	43.017	0	0	0	0	0	0	0
WT333(F4E4E1AF1293)	3.74	13105	2022-11-29 16:44:22.222	0.042	-0.131	1.037	-11.597	1.343	1.709	-1.115	-0.868	43.286	0	0	0	0	0	0	0
WT333(F4E4E1AF1293)	3.74	13105	2022-11-29 16:44:22.253	0.042	-0.131	1.037	-11.597	1.343	1.709	-1.17	-0.862	43.55	0	0	0	0	0	0	0
WT333(F4E4E1AF1293)	3.74	13105	2022-11-29 16:44:22.253	0.042	-0.131	1.037	-11.597	1.343	1.709	-1.23	-0.851	43.819	0	0	0	0	0	0	0
WT333(F4E4E1AF1293)	3.74	13105	2022-11-29 16:44:22.253	-0.053	0.182	1.025	4.272	0.122	-0.793	-1.208	-0.851	44.072	0	0	0	0	0	0	0
WT333(F4E4E1AF1293)	3.74	13105	2022-11-29 16:44:22.253	-0.053	0.182	1.025	4.272	0.122	-0.793	-1.187	-0.846	44.324	0	0	0	0	0	0	0
WT333(F4E4E1AF1293)	3.74	13105	2022-11-29 16:44:22.253	-0.053	0.182	1.025	4.272	0.122	-0.793	-1.165	-0.84	44.577	0	0	0	0	0	0	0
WT333(F4E4E1AF1293)	3.74	13105	2022-11-29 16:44:22.253	-0.053	0.182	1.025	4.272	0.122	-0.793	-1.137	-0.835	44.835	0	0	0	0	0	0	0
WT333(F4E4E1AF1293)	3.74	13105	2022-11-29 16:44:22.253	0.011	-0.046	1.03	-1.221	-0.122	-1.404	-1.143	-0.829	45.082	0	0	0	0	0	0	0
WT333(F4E4E1AF1293)	3.74	13105	2022-11-29 16:44:22.253	0.011	-0.046	1.03	-1.221	-0.122	-1.404	-1.148	-0.829	45.335	0	0	0	0	0	0	0
WT333(F4E4E1AF1293)	3.74	13105	2022-11-29 16:44:22.285	0.011	-0.046	1.03	-1.221	-0.122	-1.404	-1.148	-0.824	45.588	0	0	0	0	0	0	0
WT333(F4E4E1AF1293)	3.74	13105	2022-11-29 16:44:22.285	0.011	-0.046	1.03	-1.221	-0.122	-1.404	-1.154	-0.818	45.835	0	0	0	0	0	0	0
WT333(F4E4E1AF1293)	3.74	13105	2022-11-29 16:44:22.285	0.006	-0.077	0.976	8.301	0.366	3.784	-1.11	-0.813	46.11	0	0	0	0	0	0	0
WT333(F4E4E1AF1293)	3.74	13105	2022-11-29 16:44:22.285	0.006	-0.077	0.976	8.301	0.366	3.784	-1.071	-0.807	46.39	0	0	0	0	0	0	0
WT333(F4E4E1AF1293)	3.74	13105	2022-11-29 16:44:22.285	0.006	-0.077	0.976	8.301	0.366	3.784	-1.027	-0.802	46.664	0	0	0	0	0	0	0
WT333(F4E4E1AF1293)	3.74	13105	2022-11-29 16:44:22.285	0.006	-0.077	0.976	8.301	0.366	3.784	-0.989	-0.802	46.939	0	0	0	0	0	0	0
WT333(F4E4E1AF1293)	3.74	13105	2022-11-29 16:44:22.285	0.002	0.026	1.031	-27.466	0.854	-3.967	-1.126	-0.797	47.175	0	0	0	0	0	0	0
WT333(F4E4E1AF1293)	3.74	13105	2022-11-29 16:44:22.285	0.002	0.026	1.031	-27.466	0.854	-3.967	-1.263	-0.786	47.411	0	0	0	0	0	0	0
WT333(F4E4E1AF1293)	3.74	13105	2022-11-29 16:44:22.285	0.002	0.026	1.031	-27.466	0.854	-3.967	-1.395	-0.78	47.642	0	0	0	0	0	0	0
WT333(F4E4E1AF1293)	3.74	13105	2022-11-29 16:44:22.285	0.002	0.026	1.031	-27.466	0.854	-3.967	-1.533	-0.775	47.878	0	0	0	0	0	0	0
WT333(F4E4E1AF1293)	3.74	13105	2022-11-29 16:44:22.285	0.071	0.076	1.068	7.629	0.305	0.366	-1.494	-0.764	48.137	0	0	0	0	0	0	0
WT333(F4E4E1AF1293)	3.74	13105	2022-11-29 16:44:22.285	0.071	0.076	1.068	7.629	0.305	0.366	-1.45	-0.758	48.389	0	0	0	0	0	0	0
WT333(F4E4E1AF1293)	3.74	13105	2022-11-29 16:44:22.285	0.071	0.076	1.068	7.629	0.305	0.366	-1.412	-0.753	48.647	0	0	0	0	0	0	0
WT333(F4E4E1AF1293)	3.74	13105	2022-11-29 16:44:22.285	0.071	0.076	1.068	7.629	0.305	0.366	-1.368	-0.747	48.9	0	0	0	0	0	0	0
WT333(F4E4E1AF1293)	3.74	13105	2022-11-29 16:44:22.285	0.016	-0.031	1.058	7.751	0	1.404	-1.324	-0.747	49.164	0	0	0	0	0	0	0
WT333(F4E4E1AF1293)	3.74	13105	2022-11-29 16:44:22.285	0.016	-0.031	1.058	7.751	0	1.404	-1.28	-0.742	49.427	0	0	0	0	0	0	0
WT333(F4E4E1AF1293)	3.74	13105	2022-11-29 16:44:22.316	0.016	-0.031	1.058	7.751	0	1.404	-1.241	-0.742	49.686	0	0	0	0	0	0	0
WT333(F4E4E1AF1293)	3.74	13105	2022-11-29 16:44:22.316	0.016	-0.031	1.058	7.751	0	1.404	-1.198	-0.736	49.949	0	0	0	0	0	0	0
WT333(F4E4E1AF1293)	3.74	13105	2022-11-29 16:44:22.316	-0.05	0.056	1.058	0.122	0.671	-2.686	-1.192	-0.731	50.191	0	0	0	0	0	0	0
WT333(F4E4E1AF1293)	3.74	13105	2022-11-29 16:44:22.316	-0.05	0.056	1.058	0.122	0.671	-2.686	-1.192	-0.725	50.427	0	0	0	0	0	0	0
WT333(F4E4E1AF1293)	3.74	13105	2022-11-29 16:44:22.316	-0.05	0.056	1.058	0.122	0.671	-2.686	-1.187	-0.714	50.669	0	0	0	0	0	0	0
WT333(F4E4E1AF1293)	3.74	13105	2022-11-29 16:44:22.316	-0.05	0.056	1.058	0.122	0.671	-2.686	-1.181	-0.709	50.905	0	0	0	0	0	0	0
WT333(F4E4E1AF1293)	3.74	13105	2022-11-29 16:44:22.316	0.037	-0.06	1.016	2.075	0.854	2.136	-1.17	-0.698	51.169	0	0	0	0	0	0	0
WT333(F4E4E1AF1293)	3.74	13105	2022-11-29 16:44:22.316	0.037	-0.06	1.016	2.075	0.854	2.136	-1.159	-0.687	51.432	0	0	0	0	0	0	0
WT333(F4E4E1AF1293)	3.74	13105	2022-11-29 16:44:22.347	0.037	-0.06	1.016	2.075	0.854	2.136	-1.143	-0.681	51.696	0	0	0	0	0	0	0
WT333(F4E4E1AF1293)	3.74	13105	2022-11-29 16:44:22.347	0.037	-0.06	1.016	2.075	0.854	2.136	-1.132	-0.676	51.96	0	0	0	0	0	0	0
WT333(F4E4E1AF1293)	3.74	13105	2022-11-29 16:44:22.347	0.002	0.206	1.111	4.028	0.671	-1.343	-1.11	-0.665	52.202	0	0	0	0	0	0	0
WT333(F4E4E1AF1293)	3.74	13105	2022-11-29 16:44:22.347	0.002	0.206	1.111	4.028	0.671	-1.343	-1.082	-0.659	52.449	0	0	0	0	0	0	0
WT333(F4E4E1AF1293)	3.74	13105	2022-11-29 16:44:22.347	0.002	0.206	1.111	4.028	0.671	-1.343	-1.06	-0.648	52.69	0	0	0	0	0	0	0
WT333(F4E4E1AF1293)	3.74	13105	2022-11-29 16:44:22.347	0.002	0.206	1.111	4.028	0.671	-1.343	-1.033	-0.637	52.932	0	0	0	0	0	0	0
WT333(F4E4E1AF1293)	3.74	13105	2022-11-29 16:44:22.347	0.057	-0.08	1.002	7.385	0.488	2.441	-0.989	-0.632	53.196	0	0	0	0	0	0	0
WT333(F4E4E1AF1293)	3.74	13105	2022-11-29 16:44:22.347	0.057	-0.08	1.002	7.385	0.488	2.441	-0.95	-0.621	53.459	0	0	0	0	0	0	0
WT333(F4E4E1AF1293)	3.74	13105	2022-11-29 16:44:22.378	0.057	-0.08	1.002	7.385	0.488	2.441	-0.906	-0.615	53.718	0	0	0	0	0	0	0
WT333(F4E4E1AF1293)	3.74	13105	2022-11-29 16:44:22.378	0.057	-0.08	1.002	7.385	0.488	2.441	-0.868	-0.61	53.981	0	0	0	0	0	0	0
WT333(F4E4E1AF1293)	3.74	13105	2022-11-29 16:44:22.378	-0.019	0.225	0.992	-4.761	-0.305	-4.211	-0.884	-0.61	54.207	0	0	0	0	0	0	0
WT333(F4E4E1AF1293)	3.74	13105	2022-11-29 16:44:22.378	-0.019	0.225	0.992	-4.761	-0.305	-4.211	-0.901	-0.604	54.437	0	0	0	0	0	0	0
WT333(F4E4E1AF1293)	3.74	13105	2022-11-29 16:44:22.378	-0.019	0.225	0.992	-4.761	-0.305	-4.211	-0.917	-0.599	54.662	0	0	0	0	0	0	0
WT333(F4E4E1AF1293)	3.74	13105	2022-11-29 16:44:22.378	-0.019	0.225	0.992	-4.761	-0.305	-4.211	-0.934	-0.593	54.888	0	0	0	0	0	0	0
WT333(F4E4E1AF1293)	3.74	13105	2022-11-29 16:44:22.378	0.154	-0.081	1.079	-12.329	0.305	-6.042	-0.983	-0.582	55.107	0	0	0	0	0	0	0
WT333(F4E4E1AF1293)	3.74	13105	2022-11-29 16:44:22.378	0.154	-0.081	1.079	-12.329	0.305	-6.042	-1.038	-0.577	55.322	0	0	0	0	0	0	0
WT333(F4E4E1AF1293)	3.74	13105	2022-11-29 16:44:22.410	0.154	-0.081	1.079	-12.329	0.305	-6.042	-1.088	-0.571	55.541	0	0	0	0	0	0	0
WT333(F4E4E1AF1293)	3.74	13105	2022-11-29 16:44:22.410	0.154	-0.081	1.079	-12.329	0.305	-6.042	-1.143	-0.566	55.756	0	0	0	0	0	0	0
WT333(F4E4E1AF1293)	3.74	13105	2022-11-29 16:44:22.410	-0.024	0.143	1.035	34.119	-0.427	1.465	-0.961	-0.566	56.014	0	0	0	0	0	0	0
WT333(F4E4E1AF1293)	3.74	13105	2022-11-29 16:44:22.410	-0.024	0.143	1.035	34.119	-0.427	1.465	-0.786	-0.566	56.266	0	0	0	0	0	0	0
WT333(F4E4E1AF1293)	3.74	13105	2022-11-29 16:44:22.410	-0.024	0.143	1.035	34.119	-0.427	1.465	-0.604	-0.56	56.519	0	0	0	0	0	0	0
WT333(F4E4E1AF1293)	3.74	13105	2022-11-29 16:44:22.410	-0.024	0.143	1.035	34.119	-0.427	1.465	-0.423	-0.56	56.772	0	0	0	0	0	0	0
WT333(F4E4E1AF1293)	3.74	13105	2022-11-29 16:44:22.410	0.096	-0.232	0.973	-12.024	0.488	1.16	-0.478	-0.555	57.025	0	0	0	0	0	0	0
WT333(F4E4E1AF1293)	3.74	13105	2022-11-29 16:44:22.410	0.096	-0.232	0.973	-12.024	0.488	1.16	-0.533	-0.549	57.272	0	0	0	0	0	0	0
WT333(F4E4E1AF1293)	3.74	13105	2022-11-29 16:44:22.472	0.096	-0.232	0.973	-12.024	0.488	1.16	-0.588	-0.549	57.524	0	0	0	0	0	0	0
WT333(F4E4E1AF1293)	3.74	13105	2022-11-29 16:44:22.472	0.096	-0.232	0.973	-12.024	0.488	1.16	-0.643	-0.549	57.772	0	0	0	0	0	0	0
WT333(F4E4E1AF1293)	3.74	13105	2022-11-29 16:44:22.472	-0.045	0.128	0.99	10.559	1.099	8.667	-0.582	-0.544	58.057	0	0	0	0	0	0	0
WT333(F4E4E1AF1293)	3.74	13105	2022-11-29 16:44:22.472	-0.045	0.128	0.99	10.559	1.099	8.667	-0.527	-0.538	58.343	0	0	0	0	0	0	0
WT333(F4E4E1AF1293)	3.74	13105	2022-11-29 16:44:22.472	-0.045	0.128	0.99	10.559	1.099	8.667	-0.472	-0.533	58.629	0	0	0	0	0	0	0
WT333(F4E4E1AF1293)	3.74	13105	2022-11-29 16:44:22.472	-0.045	0.128	0.99	10.559	1.099	8.667	-0.412	-0.522	58.914	0	0	0	0	0	0	0
WT333(F4E4E1AF1293)	3.74	13105	2022-11-29 16:44:22.472	0.077	0.209	1.041	-5.493	-0.122	-4.333	-0.434	-0.522	59.134	0	0	0	0	0	0	0
WT333(F4E4E1AF1293)	3.74	13105	2022-11-29 16:44:22.472	0.077	0.209	1.041	-5.493	-0.122	-4.333	-0.45	-0.516	59.354	0	0	0	0	0	0	0
WT333(F4E4E1AF1293)	3.74	13105	2022-11-29 16:44:22.503	0.077	0.209	1.041	-5.493	-0.122	-4.333	-0.472	-0.516	59.573	0	0	0	0	0	0	0
WT333(F4E4E1AF1293)	3.74	13105	2022-11-29 16:44:22.503	0.077	0.209	1.041	-5.493	-0.122	-4.333	-0.489	-0.511	59.793	0	0	0	0	0	0	0
WT333(F4E4E1AF1293)	3.74	13105	2022-11-29 16:44:22.503	-0.132	0.385	0.976	-16.418	0.122	-9.949	-0.555	-0.505	59.985	0	0	0	0	0	0	0
WT333(F4E4E1AF1293)	3.74	13105	2022-11-29 16:44:22.503	-0.132	0.385	0.976	-16.418	0.122	-9.949	-0.626	-0.494	60.178	0	0	0	0	0	0	0
WT333(F4E4E1AF1293)	3.74	13105	2022-11-29 16:44:22.503	-0.132	0.385	0.976	-16.418	0.122	-9.949	-0.692	-0.478	60.364	0	0	0	0	0	0	0
WT333(F4E4E1AF1293)	3.74	13105	2022-11-29 16:44:22.503	-0.132	0.385	0.976	-16.418	0.122	-9.949	-0.758	-0.461	60.557	0	0	0	0	0	0	0
WT333(F4E4E1AF1293)	3.74	13105	2022-11-29 16:44:22.503	0.14	-0.726	0.939	-27.039	0.122	1.953	-0.884	-0.45	60.804	0	0	0	0	0	0	0
WT333(F4E4E1AF1293)	3.74	13105	2022-11-29 16:44:22.503	0.14	-0.726	0.939	-27.039	0.122	1.953	-1.011	-0.445	61.046	0	0	0	0	0	0	0
WT333(F4E4E1AF1293)	3.74	13105	2022-11-29 16:44:22.519	0.14	-0.726	0.939	-27.039	0.122	1.953	-1.143	-0.445	61.293	0	0	0	0	0	0	0
WT333(F4E4E1AF1293)	3.74	13105	2022-11-29 16:44:22.519	0.14	-0.726	0.939	-27.039	0.122	1.953	-1.274	-0.445	61.534	0	0	0	0	0	0	0
WT333(F4E4E1AF1293)	3.74	13105	2022-11-29 16:44:22.519	-0.134	0.891	1.127	48.218	-0.977	0.61	-1.033	-0.45	61.771	0	0	0	0	0	0	0
WT333(F4E4E1AF1293)	3.74	13105	2022-11-29 16:44:22.519	-0.268	1.782	2.254	48.218	-0.977	0.61	-0.78	-0.445	62.007	0	0	0	0	0	0	0
WT333(F4E4E1AF1293)	3.74	13105	2022-11-29 16:44:22.519	-0.535	3.563	4.508	48.218	-0.977	0.61	-0.511	-0.417	62.249	0	0	0	0	0	0	0
WT333(F4E4E1AF1293)	3.74	13105	2022-11-29 16:44:22.519	-1.07	7.127	9.017	48.218	-0.977	0.61	-0.231	-0.374	62.485	0	0	0	0	0	0	0
WT333(F4E4E1AF1293)	3.74	13105	2022-11-29 16:44:22.519	0.073	-0.6	0.901	-22.156	-0.061	-0.549	-0.308	-0.33	62.721	0	0	0	0	0	0	0
WT333(F4E4E1AF1293)	3.74	13105	2022-11-29 16:44:22.519	0.073	-0.6	0.901	-22.156	-0.061	-0.549	-0.385	-0.286	62.952	0	0	0	0	0	0	0
WT333(F4E4E1AF1293)	3.74	13105	2022-11-29 16:44:22.550	0.073	-0.6	0.901	-22.156	-0.061	-0.549	-0.461	-0.247	63.182	0	0	0	0	0	0	0
WT333(F4E4E1AF1293)	3.74	13105	2022-11-29 16:44:22.550	0.073	-0.6	0.901	-22.156	-0.061	-0.549	-0.544	-0.214	63.413	0	0	0	0	0	0	0
WT333(F4E4E1AF1293)	3.74	13105	2022-11-29 16:44:22.550	-0.089	0.409	1.001	23.01	-1.099	8.85	-0.401	-0.181	63.688	0	0	0	0	0	0	0
WT333(F4E4E1AF1293)	3.74	13105	2022-11-29 16:44:22.550	-0.089	0.409	1.001	23.01	-1.099	8.85	-0.258	-0.148	63.962	0	0	0	0	0	0	0
WT333(F4E4E1AF1293)	3.74	13105	2022-11-29 16:44:22.550	-0.089	0.409	1.001	23.01	-1.099	8.85	-0.11	-0.121	64.243	0	0	0	0	0	0	0
WT333(F4E4E1AF1293)	3.74	13105	2022-11-29 16:44:22.550	-0.089	0.409	1.001	23.01	-1.099	8.85	0.027	-0.088	64.517	0	0	0	0	0	0	0
WT333(F4E4E1AF1293)	3.74	13105	2022-11-29 16:44:22.550	0.056	-0.003	1.044	-11.414	-0.916	-3.54	0	-0.06	64.731	0	0	0	0	0	0	0
WT333(F4E4E1AF1293)	3.74	13105	2022-11-29 16:44:22.550	0.056	-0.003	1.044	-11.414	-0.916	-3.54	-0.022	-0.027	64.946	0	0	0	0	0	0	0
WT333(F4E4E1AF1293)	3.74	13105	2022-11-29 16:44:22.613	0.056	-0.003	1.044	-11.414	-0.916	-3.54	-0.055	0	65.16	0	0	0	0	0	0	0
WT333(F4E4E1AF1293)	3.74	13105	2022-11-29 16:44:22.613	0.056	-0.003	1.044	-11.414	-0.916	-3.54	-0.082	0.016	65.374	0	0	0	0	0	0	0
WT333(F4E4E1AF1293)	3.74	13105	2022-11-29 16:44:22.613	-0.015	0.209	1.046	53.467	-0.916	4.517	0.203	0.044	65.627	0	0	0	0	0	0	0
WT333(F4E4E1AF1293)	3.74	13105	2022-11-29 16:44:22.613	-0.015	0.209	1.046	53.467	-0.916	4.517	0.5	0.066	65.88	0	0	0	0	0	0	0
WT333(F4E4E1AF1293)	3.74	13105	2022-11-29 16:44:22.613	-0.015	0.209	1.046	53.467	-0.916	4.517	0.791	0.093	66.138	0	0	0	0	0	0	0
WT333(F4E4E1AF1293)	3.74	13105	2022-11-29 16:44:22.613	-0.015	0.209	1.046	53.467	-0.916	4.517	1.082	0.115	66.385	0	0	0	0	0	0	0
WT333(F4E4E1AF1293)	3.74	13105	2022-11-29 16:44:22.613	0.09	-0.334	0.955	-24.78	0.183	0.916	0.978	0.137	66.621	0	0	0	0	0	0	0
WT333(F4E4E1AF1293)	3.74	13105	2022-11-29 16:44:22.613	0.09	-0.334	0.955	-24.78	0.183	0.916	0.879	0.159	66.857	0	0	0	0	0	0	0
WT333(F4E4E1AF1293)	3.74	13105	2022-11-29 16:44:22.644	0.09	-0.334	0.955	-24.78	0.183	0.916	0.769	0.181	67.088	0	0	0	0	0	0	0
WT333(F4E4E1AF1293)	3.74	13105	2022-11-29 16:44:22.644	-0.073	0.359	1.112	-2.93	0.732	-0.305	0.775	0.203	67.313	0	0	0	0	0	0	0
WT333(F4E4E1AF1293)	3.74	13105	2022-11-29 16:44:22.644	-0.073	0.359	1.112	-2.93	0.732	-0.305	0.78	0.225	67.538	0	0	0	0	0	0	0
WT333(F4E4E1AF1293)	3.74	13105	2022-11-29 16:44:22.644	-0.073	0.359	1.112	-2.93	0.732	-0.305	0.786	0.253	67.764	0	0	0	0	0	0	0
WT333(F4E4E1AF1293)	3.74	13105	2022-11-29 16:44:22.644	-0.073	0.359	1.112	-2.93	0.732	-0.305	0.797	0.28	67.989	0	0	0	0	0	0	0
WT333(F4E4E1AF1293)	3.74	13105	2022-11-29 16:44:22.644	0.049	0.14	1.051	13.672	-0.427	-4.028	0.884	0.297	68.198	0	0	0	0	0	0	0
WT333(F4E4E1AF1293)	3.74	13105	2022-11-29 16:44:22.644	0.049	0.14	1.051	13.672	-0.427	-4.028	0.972	0.313	68.401	0	0	0	0	0	0	0
WT333(F4E4E1AF1293)	3.74	13105	2022-11-29 16:44:22.644	0.049	0.14	1.051	13.672	-0.427	-4.028	1.066	0.335	68.604	0	0	0	0	0	0	0
WT333(F4E4E1AF1293)	3.74	13105	2022-11-29 16:44:22.675	0.049	0.14	1.051	13.672	-0.427	-4.028	1.154	0.352	68.807	0	0	0	0	0	0	0
WT333(F4E4E1AF1293)	3.74	13105	2022-11-29 16:44:22.675	-0.09	-0.144	0.97	1.343	0.305	3.906	1.176	0.368	69.049	0	0	0	0	0	0	0
WT333(F4E4E1AF1293)	3.74	13105	2022-11-29 16:44:22.675	-0.09	-0.144	0.97	1.343	0.305	3.906	1.203	0.385	69.291	0	0	0	0	0	0	0
WT333(F4E4E1AF1293)	3.74	13105	2022-11-29 16:44:22.675	-0.09	-0.144	0.97	1.343	0.305	3.906	1.225	0.401	69.527	0	0	0	0	0	0	0
WT333(F4E4E1AF1293)	3.74	13105	2022-11-29 16:44:22.675	-0.09	-0.144	0.97	1.343	0.305	3.906	1.241	0.417	69.763	0	0	0	0	0	0	0
WT333(F4E4E1AF1293)	3.74	13105	2022-11-29 16:44:22.675	0.056	0.144	1.007	5.798	-0.488	0.916	1.285	0.428	69.988	0	0	0	0	0	0	0
WT333(F4E4E1AF1293)	3.74	13105	2022-11-29 16:44:22.675	0.056	0.144	1.007	5.798	-0.488	0.916	1.329	0.439	70.214	0	0	0	0	0	0	0
WT333(F4E4E1AF1293)	3.74	13105	2022-11-29 16:44:22.675	0.056	0.144	1.007	5.798	-0.488	0.916	1.373	0.45	70.433	0	0	0	0	0	0	0
WT333(F4E4E1AF1293)	3.74	13105	2022-11-29 16:44:22.738	0.056	0.144	1.007	5.798	-0.488	0.916	1.412	0.456	70.653	0	0	0	0	0	0	0
WT333(F4E4E1AF1293)	3.74	13105	2022-11-29 16:44:22.738	-0.039	-0.015	0.995	-8.972	-0.305	-3.723	1.384	0.467	70.851	0	0	0	0	0	0	0
WT333(F4E4E1AF1293)	3.74	13105	2022-11-29 16:44:22.738	-0.039	-0.015	0.995	-8.972	-0.305	-3.723	1.351	0.478	71.049	0	0	0	0	0	0	0
WT333(F4E4E1AF1293)	3.74	13105	2022-11-29 16:44:22.738	-0.039	-0.015	0.995	-8.972	-0.305	-3.723	1.318	0.489	71.241	0	0	0	0	0	0	0
WT333(F4E4E1AF1293)	3.74	13105	2022-11-29 16:44:22.738	-0.039	-0.015	0.995	-8.972	-0.305	-3.723	1.285	0.494	71.433	0	0	0	0	0	0	0
WT333(F4E4E1AF1293)	3.74	13105	2022-11-29 16:44:22.738	-0.043	0.011	1.027	7.507	0.122	-0.427	1.329	0.505	71.642	0	0	0	0	0	0	0
WT333(F4E4E1AF1293)	3.74	13105	2022-11-29 16:44:22.738	-0.043	0.011	1.027	7.507	0.122	-0.427	1.379	0.516	71.851	0	0	0	0	0	0	0
WT333(F4E4E1AF1293)	3.74	13105	2022-11-29 16:44:22.738	-0.043	0.011	1.027	7.507	0.122	-0.427	1.423	0.527	72.054	0	0	0	0	0	0	0
WT333(F4E4E1AF1293)	3.74	13105	2022-11-29 16:44:22.769	-0.043	0.011	1.027	7.507	0.122	-0.427	1.472	0.533	72.263	0	0	0	0	0	0	0
WT333(F4E4E1AF1293)	3.74	13105	2022-11-29 16:44:22.769	-0.046	0.008	1.031	4.761	1.038	2.075	1.5	0.544	72.477	0	0	0	0	0	0	0
WT333(F4E4E1AF1293)	3.74	13105	2022-11-29 16:44:22.769	-0.046	0.008	1.031	4.761	1.038	2.075	1.533	0.56	72.697	0	0	0	0	0	0	0
WT333(F4E4E1AF1293)	3.74	13105	2022-11-29 16:44:22.769	-0.046	0.008	1.031	4.761	1.038	2.075	1.56	0.571	72.911	0	0	0	0	0	0	0
WT333(F4E4E1AF1293)	3.74	13105	2022-11-29 16:44:22.769	-0.046	0.008	1.031	4.761	1.038	2.075	1.593	0.582	73.12	0	0	0	0	0	0	0
WT333(F4E4E1AF1293)	3.74	13105	2022-11-29 16:44:22.769	0.035	0.052	1.006	-2.38	1.892	1.038	1.582	0.599	73.328	0	0	0	0	0	0	0
WT333(F4E4E1AF1293)	3.74	13105	2022-11-29 16:44:22.769	0.035	0.052	1.006	-2.38	1.892	1.038	1.577	0.615	73.537	0	0	0	0	0	0	0
WT333(F4E4E1AF1293)	3.74	13105	2022-11-29 16:44:22.769	0.035	0.052	1.006	-2.38	1.892	1.038	1.571	0.626	73.74	0	0	0	0	0	0	0
WT333(F4E4E1AF1293)	3.74	13105	2022-11-29 16:44:22.847	0.035	0.052	1.006	-2.38	1.892	1.038	1.566	0.643	73.949	0	0	0	0	0	0	0
WT333(F4E4E1AF1293)	3.74	13105	2022-11-29 16:44:22.863	-0.021	0.063	1.004	8.606	0	-2.014	1.615	0.648	74.136	0	0	0	0	0	0	0
WT333(F4E4E1AF1293)	3.74	13105	2022-11-29 16:44:22.863	-0.021	0.063	1.004	8.606	0	-2.014	1.664	0.654	74.323	0	0	0	0	0	0	0
WT333(F4E4E1AF1293)	3.74	13105	2022-11-29 16:44:22.863	-0.021	0.063	1.004	8.606	0	-2.014	1.714	0.654	74.509	0	0	0	0	0	0	0
WT333(F4E4E1AF1293)	3.74	13105	2022-11-29 16:44:22.863	-0.021	0.063	1.004	8.606	0	-2.014	1.763	0.659	74.696	0	0	0	0	0	0	0
WT333(F4E4E1AF1293)	3.74	13105	2022-11-29 16:44:22.863	0.052	-0.11	0.95	2.502	0.305	2.808	1.78	0.665	74.905	0	0	0	0	0	0	0
WT333(F4E4E1AF1293)	3.74	13105	2022-11-29 16:44:22.863	0.052	-0.11	0.95	2.502	0.305	2.808	1.796	0.67	75.114	0	0	0	0	0	0	0
WT333(F4E4E1AF1293)	3.74	13105	2022-11-29 16:44:22.863	0.052	-0.11	0.95	2.502	0.305	2.808	1.807	0.67	75.322	0	0	0	0	0	0	0
WT333(F4E4E1AF1293)	3.74	13105	2022-11-29 16:44:22.894	0.052	-0.11	0.95	2.502	0.305	2.808	1.824	0.67	75.526	0	0	0	0	0	0	0
WT333(F4E4E1AF1293)	3.74	13105	2022-11-29 16:44:22.894	0.001	-0.053	0.991	-14.343	0.122	0.671	1.752	0.67	75.718	0	0	0	0	0	0	0
WT333(F4E4E1AF1293)	3.74	13105	2022-11-29 16:44:22.894	0.001	-0.053	0.991	-14.343	0.122	0.671	1.681	0.67	75.91	0	0	0	0	0	0	0
WT333(F4E4E1AF1293)	3.74	13105	2022-11-29 16:44:22.894	0.001	-0.053	0.991	-14.343	0.122	0.671	1.609	0.67	76.102	0	0	0	0	0	0	0
WT333(F4E4E1AF1293)	3.74	13105	2022-11-29 16:44:22.894	0.001	-0.053	0.991	-14.343	0.122	0.671	1.538	0.665	76.295	0	0	0	0	0	0	0
WT333(F4E4E1AF1293)	3.74	13105	2022-11-29 16:44:22.894	0.052	0.038	1.047	-9.46	0.366	-1.038	1.494	0.665	76.476	0	0	0	0	0	0	0
WT333(F4E4E1AF1293)	3.74	13105	2022-11-29 16:44:22.894	0.052	0.038	1.047	-9.46	0.366	-1.038	1.445	0.665	76.652	0	0	0	0	0	0	0
WT333(F4E4E1AF1293)	3.74	13105	2022-11-29 16:44:22.894	0.052	0.038	1.047	-9.46	0.366	-1.038	1.401	0.665	76.833	0	0	0	0	0	0	0
WT333(F4E4E1AF1293)	3.74	13105	2022-11-29 16:44:22.910	0.052	0.038	1.047	-9.46	0.366	-1.038	1.357	0.665	77.014	0	0	0	0	0	0	0
WT333(F4E4E1AF1293)	3.74	13105	2022-11-29 16:44:22.910	-0.057	0.061	1.035	-4.272	-0.122	-2.502	1.335	0.665	77.184	0	0	0	0	0	0	0
WT333(F4E4E1AF1293)	3.74	13105	2022-11-29 16:44:22.910	-0.057	0.061	1.035	-4.272	-0.122	-2.502	1.318	0.659	77.349	0	0	0	0	0	0	0
WT333(F4E4E1AF1293)	3.74	13105	2022-11-29 16:44:22.910	-0.057	0.061	1.035	-4.272	-0.122	-2.502	1.296	0.659	77.514	0	0	0	0	0	0	0
WT333(F4E4E1AF1293)	3.74	13105	2022-11-29 16:44:22.910	-0.057	0.061	1.035	-4.272	-0.122	-2.502	1.28	0.659	77.679	0	0	0	0	0	0	0
WT333(F4E4E1AF1293)	3.74	13105	2022-11-29 16:44:22.910	0.083	0.164	1.019	5.737	-1.404	-3.784	1.307	0.654	77.838	0	0	0	0	0	0	0
WT333(F4E4E1AF1293)	3.74	13105	2022-11-29 16:44:22.910	0.083	0.164	1.019	5.737	-1.404	-3.784	1.34	0.643	77.997	0	0	0	0	0	0	0
WT333(F4E4E1AF1293)	3.74	13105	2022-11-29 16:44:22.910	0.083	0.164	1.019	5.737	-1.404	-3.784	1.379	0.637	78.157	0	0	0	0	0	0	0
WT333(F4E4E1AF1293)	3.74	13105	2022-11-29 16:44:22.910	0.083	0.164	1.019	5.737	-1.404	-3.784	1.412	0.632	78.316	0	0	0	0	0	0	0
WT333(F4E4E1AF1293)	3.74	13105	2022-11-29 16:44:22.910	-0.023	-0.226	1.046	-5.798	0.244	1.16	1.384	0.632	78.492	0	0	0	0	0	0	0
WT333(F4E4E1AF1293)	3.74	13105	2022-11-29 16:44:22.910	-0.023	-0.226	1.046	-5.798	0.244	1.16	1.362	0.626	78.673	0	0	0	0	0	0	0
WT333(F4E4E1AF1293)	3.74	13105	2022-11-29 16:44:22.910	-0.023	-0.226	1.046	-5.798	0.244	1.16	1.329	0.626	78.843	0	0	0	0	0	0	0
WT333(F4E4E1AF1293)	3.74	13105	2022-11-29 16:44:22.910	-0.023	-0.226	1.046	-5.798	0.244	1.16	1.302	0.621	79.014	0	0	0	0	0	0	0
WT333(F4E4E1AF1293)	3.74	13105	2022-11-29 16:44:22.910	-0.139	0.304	1.146	33.508	-2.136	0.854	1.467	0.61	79.184	0	0	0	0	0	0	0
WT333(F4E4E1AF1293)	3.74	13105	2022-11-29 16:44:22.910	-0.139	0.304	1.146	33.508	-2.136	0.854	1.637	0.599	79.354	0	0	0	0	0	0	0
WT333(F4E4E1AF1293)	3.74	13105	2022-11-29 16:44:22.910	-0.139	0.304	1.146	33.508	-2.136	0.854	1.807	0.588	79.525	0	0	0	0	0	0	0
WT333(F4E4E1AF1293)	3.74	13105	2022-11-29 16:44:22.972	-0.139	0.304	1.146	33.508	-2.136	0.854	1.978	0.582	79.689	0	0	0	0	0	0	0
WT333(F4E4E1AF1293)	3.74	13105	2022-11-29 16:44:22.972	0.2	-0.34	0.926	-19.836	1.221	-1.099	1.879	0.588	79.849	0	0	0	0	0	0	0
WT333(F4E4E1AF1293)	3.74	13105	2022-11-29 16:44:22.972	0.2	-0.34	0.926	-19.836	1.221	-1.099	1.78	0.593	80.002	0	0	0	0	0	0	0
WT333(F4E4E1AF1293)	3.74	13105	2022-11-29 16:44:22.972	0.2	-0.34	0.926	-19.836	1.221	-1.099	1.675	0.593	80.151	0	0	0	0	0	0	0
WT333(F4E4E1AF1293)	3.74	13105	2022-11-29 16:44:22.972	0.2	-0.34	0.926	-19.836	1.221	-1.099	1.571	0.593	80.299	0	0	0	0	0	0	0
WT333(F4E4E1AF1293)	3.74	13105	2022-11-29 16:44:22.972	-0.064	0.376	1.116	65.796	0	5.554	1.901	0.588	80.486	0	0	0	0	0	0	0
WT333(F4E4E1AF1293)	3.74	13105	2022-11-29 16:44:22.972	-0.064	0.376	1.116	65.796	0	5.554	2.225	0.577	80.673	0	0	0	0	0	0	0
WT333(F4E4E1AF1293)	3.74	13105	2022-11-29 16:44:22.972	-0.064	0.376	1.116	65.796	0	5.554	2.56	0.577	80.859	0	0	0	0	0	0	0
WT333(F4E4E1AF1293)	3.74	13105	2022-11-29 16:44:23.035	-0.064	0.376	1.116	65.796	0	5.554	2.889	0.571	81.041	0	0	0	0	0	0	0
WT333(F4E4E1AF1293)	3.74	13105	2022-11-29 16:44:23.035	-0.125	-0.292	0.863	-46.997	0.427	-6.531	2.653	0.571	81.167	0	0	0	0	0	0	0
WT333(F4E4E1AF1293)	3.74	13105	2022-11-29 16:44:23.035	-0.125	-0.292	0.863	-46.997	0.427	-6.531	2.417	0.577	81.282	0	0	0	0	0	0	0
WT333(F4E4E1AF1293)	3.74	13105	2022-11-29 16:44:23.035	-0.125	-0.292	0.863	-46.997	0.427	-6.531	2.175	0.577	81.392	0	0	0	0	0	0	0
WT333(F4E4E1AF1293)	3.74	13105	2022-11-29 16:44:23.035	-0.125	-0.292	0.863	-46.997	0.427	-6.531	1.934	0.582	81.497	0	0	0	0	0	0	0
WT333(F4E4E1AF1293)	3.74	13105	2022-11-29 16:44:23.035	0.084	-0.021	1.053	-8.362	0.671	4.333	1.884	0.582	81.661	0	0	0	0	0	0	0
WT333(F4E4E1AF1293)	3.74	13105	2022-11-29 16:44:23.035	0.084	-0.021	1.053	-8.362	0.671	4.333	1.835	0.582	81.821	0	0	0	0	0	0	0
WT333(F4E4E1AF1293)	3.74	13105	2022-11-29 16:44:23.035	0.084	-0.021	1.053	-8.362	0.671	4.333	1.785	0.577	81.98	0	0	0	0	0	0	0
WT333(F4E4E1AF1293)	3.74	13105	2022-11-29 16:44:23.066	0.084	-0.021	1.053	-8.362	0.671	4.333	1.741	0.577	82.139	0	0	0	0	0	0	0

## Sheet: 12Hz
设备名称	电压	版本	片上时间	加速度X(g)	加速度Y(g)	加速度Z(g)	角速度X(°/s)	角速度Y(°/s)	角速度Z(°/s)	角度X(°)	角度Y(°)	角度Z(°)	磁场X	磁场Y	磁场Z	四元数0	四元数1	四元数2	四元数3	状态
WT333(F4E4E1AF1293)	3.74	13105	2022-11-29 16:51:56.630	0.096	0.201	1.042	-27.71	-3.54	-5.31	7.086	-1.923	-121.794	0	0	0	0	0	0	0
WT333(F4E4E1AF1293)	3.74	13105	2022-11-29 16:51:56.630	0.096	0.201	1.042	-27.71	-3.54	-5.31	6.954	-1.939	-121.498	0	0	0	0	0	0	0
WT333(F4E4E1AF1293)	3.74	13105	2022-11-29 16:51:56.630	0.096	0.201	1.042	-27.71	-3.54	-5.31	6.817	-1.95	-121.207	0	0	0	0	0	0	0
WT333(F4E4E1AF1293)	3.74	13105	2022-11-29 16:51:56.630	0.096	0.201	1.042	-27.71	-3.54	-5.31	6.685	-1.961	-120.91	0	0	0	0	0	0	0
WT333(F4E4E1AF1293)	3.74	13105	2022-11-29 16:51:56.662	0.014	0.051	0.971	16.541	3.601	1.587	6.773	-1.939	-120.58	0	0	0	0	0	0	0
WT333(F4E4E1AF1293)	3.74	13105	2022-11-29 16:51:56.662	0.014	0.051	0.971	16.541	3.601	1.587	6.855	-1.923	-120.251	0	0	0	0	0	0	0
WT333(F4E4E1AF1293)	3.74	13105	2022-11-29 16:51:56.662	0.014	0.051	0.971	16.541	3.601	1.587	6.938	-1.906	-119.921	0	0	0	0	0	0	0
WT333(F4E4E1AF1293)	3.74	13105	2022-11-29 16:51:56.662	0.014	0.051	0.971	16.541	3.601	1.587	7.026	-1.89	-119.592	0	0	0	0	0	0	0
WT333(F4E4E1AF1293)	3.74	13105	2022-11-29 16:51:56.662	0.137	0.167	1.006	-12.756	-1.16	-0.977	6.965	-1.895	-119.273	0	0	0	0	0	0	0
WT333(F4E4E1AF1293)	3.74	13105	2022-11-29 16:51:56.662	0.137	0.167	1.006	-12.756	-1.16	-0.977	6.905	-1.901	-118.96	0	0	0	0	0	0	0
WT333(F4E4E1AF1293)	3.74	13105	2022-11-29 16:51:56.662	0.137	0.167	1.006	-12.756	-1.16	-0.977	6.844	-1.901	-118.647	0	0	0	0	0	0	0
WT333(F4E4E1AF1293)	3.74	13105	2022-11-29 16:51:56.662	0.137	0.167	1.006	-12.756	-1.16	-0.977	6.784	-1.906	-118.334	0	0	0	0	0	0	0
WT333(F4E4E1AF1293)	3.74	13105	2022-11-29 16:51:56.693	-0.039	0.201	1.009	5.981	1.099	0.488	6.823	-1.901	-118.01	0	0	0	0	0	0	0
WT333(F4E4E1AF1293)	3.74	13105	2022-11-29 16:51:56.693	-0.039	0.201	1.009	5.981	1.099	0.488	6.855	-1.895	-117.691	0	0	0	0	0	0	0
WT333(F4E4E1AF1293)	3.74	13105	2022-11-29 16:51:56.693	-0.039	0.201	1.009	5.981	1.099	0.488	6.888	-1.884	-117.367	0	0	0	0	0	0	0
WT333(F4E4E1AF1293)	3.74	13105	2022-11-29 16:51:56.693	-0.039	0.201	1.009	5.981	1.099	0.488	6.921	-1.879	-117.048	0	0	0	0	0	0	0
WT333(F4E4E1AF1293)	3.74	13105	2022-11-29 16:51:56.693	-0.005	0.136	1.033	9.399	1.892	-1.892	6.971	-1.862	-116.741	0	0	0	0	0	0	0
WT333(F4E4E1AF1293)	3.74	13105	2022-11-29 16:51:56.693	-0.005	0.136	1.033	9.399	1.892	-1.892	7.02	-1.851	-116.428	0	0	0	0	0	0	0
WT333(F4E4E1AF1293)	3.74	13105	2022-11-29 16:51:56.693	-0.005	0.136	1.033	9.399	1.892	-1.892	7.07	-1.835	-116.12	0	0	0	0	0	0	0
WT333(F4E4E1AF1293)	3.74	13105	2022-11-29 16:51:56.693	-0.005	0.136	1.033	9.399	1.892	-1.892	7.119	-1.824	-115.812	0	0	0	0	0	0	0
WT333(F4E4E1AF1293)	3.74	13105	2022-11-29 16:51:56.755	0.223	0.042	1.003	-2.747	-0.61	2.319	7.103	-1.824	-115.483	0	0	0	0	0	0	0
WT333(F4E4E1AF1293)	3.74	13105	2022-11-29 16:51:56.755	0.223	0.042	1.003	-2.747	-0.61	2.319	7.097	-1.829	-115.153	0	0	0	0	0	0	0
WT333(F4E4E1AF1293)	3.74	13105	2022-11-29 16:51:56.755	0.223	0.042	1.003	-2.747	-0.61	2.319	7.086	-1.835	-114.829	0	0	0	0	0	0	0
WT333(F4E4E1AF1293)	3.74	13105	2022-11-29 16:51:56.755	0.223	0.042	1.003	-2.747	-0.61	2.319	7.075	-1.84	-114.5	0	0	0	0	0	0	0
WT333(F4E4E1AF1293)	3.74	13105	2022-11-29 16:51:56.755	0.007	0.258	1.014	-2.686	-0.366	-1.587	7.07	-1.846	-114.192	0	0	0	0	0	0	0
WT333(F4E4E1AF1293)	3.74	13105	2022-11-29 16:51:56.755	0.007	0.258	1.014	-2.686	-0.366	-1.587	7.059	-1.846	-113.884	0	0	0	0	0	0	0
WT333(F4E4E1AF1293)	3.74	13105	2022-11-29 16:51:56.755	0.007	0.258	1.014	-2.686	-0.366	-1.587	7.053	-1.846	-113.577	0	0	0	0	0	0	0
WT333(F4E4E1AF1293)	3.74	13105	2022-11-29 16:51:56.755	0.007	0.258	1.014	-2.686	-0.366	-1.587	7.048	-1.84	-113.269	0	0	0	0	0	0	0
WT333(F4E4E1AF1293)	3.74	13105	2022-11-29 16:51:56.787	0.079	-0.083	0.805	-37.842	-1.648	6.409	6.861	-1.851	-112.923	0	0	0	0	0	0	0
WT333(F4E4E1AF1293)	3.74	13105	2022-11-29 16:51:56.787	0.079	-0.083	0.805	-37.842	-1.648	6.409	6.674	-1.868	-112.577	0	0	0	0	0	0	0
WT333(F4E4E1AF1293)	3.74	13105	2022-11-29 16:51:56.787	0.079	-0.083	0.805	-37.842	-1.648	6.409	6.493	-1.879	-112.236	0	0	0	0	0	0	0
WT333(F4E4E1AF1293)	3.74	13105	2022-11-29 16:51:56.787	0.079	-0.083	0.805	-37.842	-1.648	6.409	6.306	-1.895	-111.89	0	0	0	0	0	0	0
WT333(F4E4E1AF1293)	3.74	13105	2022-11-29 16:51:56.787	-0.093	0.542	1.063	16.418	-2.563	-2.197	6.394	-1.901	-111.588	0	0	0	0	0	0	0
WT333(F4E4E1AF1293)	3.74	13105	2022-11-29 16:51:56.787	-0.093	0.542	1.063	16.418	-2.563	-2.197	6.476	-1.912	-111.286	0	0	0	0	0	0	0
WT333(F4E4E1AF1293)	3.74	13105	2022-11-29 16:51:56.787	-0.093	0.542	1.063	16.418	-2.563	-2.197	6.564	-1.912	-110.984	0	0	0	0	0	0	0
WT333(F4E4E1AF1293)	3.74	13105	2022-11-29 16:51:56.787	-0.093	0.542	1.063	16.418	-2.563	-2.197	6.652	-1.912	-110.682	0	0	0	0	0	0	0
WT333(F4E4E1AF1293)	3.74	13105	2022-11-29 16:51:56.849	0.055	0.053	0.932	-10.498	-1.587	-3.54	6.608	-1.906	-110.391	0	0	0	0	0	0	0
WT333(F4E4E1AF1293)	3.74	13105	2022-11-29 16:51:56.849	0.055	0.053	0.932	-10.498	-1.587	-3.54	6.559	-1.906	-110.094	0	0	0	0	0	0	0
WT333(F4E4E1AF1293)	3.74	13105	2022-11-29 16:51:56.849	0.055	0.053	0.932	-10.498	-1.587	-3.54	6.515	-1.901	-109.797	0	0	0	0	0	0	0
WT333(F4E4E1AF1293)	3.74	13105	2022-11-29 16:51:56.849	0.055	0.053	0.932	-10.498	-1.587	-3.54	6.465	-1.901	-109.506	0	0	0	0	0	0	0
WT333(F4E4E1AF1293)	3.74	13105	2022-11-29 16:51:56.849	0.066	0.17	1.067	-0.305	0	0.305	6.465	-1.89	-109.193	0	0	0	0	0	0	0
WT333(F4E4E1AF1293)	3.74	13105	2022-11-29 16:51:56.849	0.066	0.17	1.067	-0.305	0	0.305	6.471	-1.884	-108.88	0	0	0	0	0	0	0
WT333(F4E4E1AF1293)	3.74	13105	2022-11-29 16:51:56.849	0.066	0.17	1.067	-0.305	0	0.305	6.476	-1.879	-108.561	0	0	0	0	0	0	0
WT333(F4E4E1AF1293)	3.74	13105	2022-11-29 16:51:56.849	0.066	0.17	1.067	-0.305	0	0.305	6.476	-1.868	-108.248	0	0	0	0	0	0	0
WT333(F4E4E1AF1293)	3.74	13105	2022-11-29 16:51:56.896	0.048	-0.125	0.881	-1.709	-0.916	9.338	6.471	-1.873	-107.891	0	0	0	0	0	0	0
WT333(F4E4E1AF1293)	3.74	13105	2022-11-29 16:51:56.896	0.048	-0.125	0.881	-1.709	-0.916	9.338	6.465	-1.884	-107.534	0	0	0	0	0	0	0
WT333(F4E4E1AF1293)	3.74	13105	2022-11-29 16:51:56.896	0.048	-0.125	0.881	-1.709	-0.916	9.338	6.46	-1.89	-107.177	0	0	0	0	0	0	0
WT333(F4E4E1AF1293)	3.74	13105	2022-11-29 16:51:56.896	0.048	-0.125	0.881	-1.709	-0.916	9.338	6.449	-1.901	-106.82	0	0	0	0	0	0	0
WT333(F4E4E1AF1293)	3.74	13105	2022-11-29 16:51:56.896	-0.074	0.656	0.998	2.625	-3.174	-6.409	6.465	-1.912	-106.54	0	0	0	0	0	0	0
WT333(F4E4E1AF1293)	3.74	13105	2022-11-29 16:51:56.896	-0.074	0.656	0.998	2.625	-3.174	-6.409	6.482	-1.912	-106.265	0	0	0	0	0	0	0
WT333(F4E4E1AF1293)	3.74	13105	2022-11-29 16:51:56.896	-0.074	0.656	0.998	2.625	-3.174	-6.409	6.504	-1.912	-105.991	0	0	0	0	0	0	0
WT333(F4E4E1AF1293)	3.74	13105	2022-11-29 16:51:56.896	-0.074	0.656	0.998	2.625	-3.174	-6.409	6.52	-1.906	-105.71	0	0	0	0	0	0	0
WT333(F4E4E1AF1293)	3.74	13105	2022-11-29 16:51:56.927	0.047	-0.152	1.007	2.014	-1.953	-4.578	6.537	-1.901	-105.425	0	0	0	0	0	0	0
WT333(F4E4E1AF1293)	3.74	13105	2022-11-29 16:51:56.927	0.047	-0.152	1.007	2.014	-1.953	-4.578	6.553	-1.901	-105.139	0	0	0	0	0	0	0
WT333(F4E4E1AF1293)	3.74	13105	2022-11-29 16:51:56.927	0.047	-0.152	1.007	2.014	-1.953	-4.578	6.564	-1.901	-104.854	0	0	0	0	0	0	0
WT333(F4E4E1AF1293)	3.74	13105	2022-11-29 16:51:56.927	0.047	-0.152	1.007	2.014	-1.953	-4.578	6.575	-1.901	-104.568	0	0	0	0	0	0	0
WT333(F4E4E1AF1293)	3.74	13105	2022-11-29 16:51:56.927	0.045	0.178	1.017	-7.69	-2.014	0	6.542	-1.906	-104.26	0	0	0	0	0	0	0
WT333(F4E4E1AF1293)	3.74	13105	2022-11-29 16:51:56.927	0.045	0.178	1.017	-7.69	-2.014	0	6.504	-1.906	-103.953	0	0	0	0	0	0	0
WT333(F4E4E1AF1293)	3.74	13105	2022-11-29 16:51:56.927	0.045	0.178	1.017	-7.69	-2.014	0	6.465	-1.912	-103.645	0	0	0	0	0	0	0
WT333(F4E4E1AF1293)	3.74	13105	2022-11-29 16:51:56.927	0.045	0.178	1.017	-7.69	-2.014	0	6.432	-1.917	-103.337	0	0	0	0	0	0	0
WT333(F4E4E1AF1293)	3.74	13105	2022-11-29 16:51:56.943	0.058	0.146	0.969	28.381	3.845	3.54	6.575	-1.895	-103.008	0	0	0	0	0	0	0
WT333(F4E4E1AF1293)	3.74	13105	2022-11-29 16:51:56.943	0.058	0.146	0.969	28.381	3.845	3.54	6.718	-1.873	-102.678	0	0	0	0	0	0	0
WT333(F4E4E1AF1293)	3.74	13105	2022-11-29 16:51:56.943	0.058	0.146	0.969	28.381	3.845	3.54	6.861	-1.851	-102.354	0	0	0	0	0	0	0
WT333(F4E4E1AF1293)	3.74	13105	2022-11-29 16:51:56.943	0.058	0.146	0.969	28.381	3.845	3.54	7.009	-1.829	-102.025	0	0	0	0	0	0	0
WT333(F4E4E1AF1293)	3.74	13105	2022-11-29 16:51:56.943	0.141	-0.002	1.039	-39.49	-4.211	1.77	6.812	-1.846	-101.711	0	0	0	0	0	0	0
WT333(F4E4E1AF1293)	3.74	13105	2022-11-29 16:51:56.943	0.141	-0.002	1.039	-39.49	-4.211	1.77	6.619	-1.868	-101.398	0	0	0	0	0	0	0
WT333(F4E4E1AF1293)	3.74	13105	2022-11-29 16:51:56.943	0.141	-0.002	1.039	-39.49	-4.211	1.77	6.427	-1.89	-101.085	0	0	0	0	0	0	0
WT333(F4E4E1AF1293)	3.74	13105	2022-11-29 16:51:56.943	0.141	-0.002	1.039	-39.49	-4.211	1.77	6.229	-1.912	-100.778	0	0	0	0	0	0	0
WT333(F4E4E1AF1293)	3.74	13105	2022-11-29 16:51:56.990	0.071	0.327	1.072	-18.86	-3.418	-0.488	6.141	-1.923	-100.475	0	0	0	0	0	0	0
WT333(F4E4E1AF1293)	3.74	13105	2022-11-29 16:51:56.990	0.071	0.327	1.072	-18.86	-3.418	-0.488	6.053	-1.939	-100.173	0	0	0	0	0	0	0
WT333(F4E4E1AF1293)	3.74	13105	2022-11-29 16:51:56.990	0.071	0.327	1.072	-18.86	-3.418	-0.488	5.966	-1.95	-99.871	0	0	0	0	0	0	0
WT333(F4E4E1AF1293)	3.74	13105	2022-11-29 16:51:56.990	0.071	0.327	1.072	-18.86	-3.418	-0.488	5.883	-1.961	-99.575	0	0	0	0	0	0	0
WT333(F4E4E1AF1293)	3.74	13105	2022-11-29 16:51:56.990	0.027	-0.023	0.948	34.973	3.601	8.362	6.059	-1.945	-99.223	0	0	0	0	0	0	0
WT333(F4E4E1AF1293)	3.74	13105	2022-11-29 16:51:56.990	0.027	-0.023	0.948	34.973	3.601	8.362	6.24	-1.928	-98.877	0	0	0	0	0	0	0
WT333(F4E4E1AF1293)	3.74	13105	2022-11-29 16:51:56.990	0.027	-0.023	0.948	34.973	3.601	8.362	6.416	-1.912	-98.531	0	0	0	0	0	0	0
WT333(F4E4E1AF1293)	3.74	13105	2022-11-29 16:51:56.990	0.027	-0.023	0.948	34.973	3.601	8.362	6.597	-1.895	-98.185	0	0	0	0	0	0	0
WT333(F4E4E1AF1293)	3.74	13105	2022-11-29 16:51:57.053	-0.001	0.317	0.97	-13.733	-0.671	-1.038	6.531	-1.901	-97.888	0	0	0	0	0	0	0
WT333(F4E4E1AF1293)	3.74	13105	2022-11-29 16:51:57.053	-0.001	0.317	0.97	-13.733	-0.671	-1.038	6.465	-1.901	-97.592	0	0	0	0	0	0	0
WT333(F4E4E1AF1293)	3.74	13105	2022-11-29 16:51:57.053	-0.001	0.317	0.97	-13.733	-0.671	-1.038	6.405	-1.895	-97.295	0	0	0	0	0	0	0
WT333(F4E4E1AF1293)	3.74	13105	2022-11-29 16:51:57.053	-0.001	0.317	0.97	-13.733	-0.671	-1.038	6.339	-1.89	-96.998	0	0	0	0	0	0	0
WT333(F4E4E1AF1293)	3.74	13105	2022-11-29 16:51:57.053	0.094	-0.029	1.057	-8.911	0.366	-3.967	6.301	-1.884	-96.718	0	0	0	0	0	0	0
WT333(F4E4E1AF1293)	3.74	13105	2022-11-29 16:51:57.053	0.094	-0.029	1.057	-8.911	0.366	-3.967	6.262	-1.873	-96.438	0	0	0	0	0	0	0
WT333(F4E4E1AF1293)	3.74	13105	2022-11-29 16:51:57.053	0.094	-0.029	1.057	-8.911	0.366	-3.967	6.224	-1.868	-96.158	0	0	0	0	0	0	0
WT333(F4E4E1AF1293)	3.74	13105	2022-11-29 16:51:57.053	0.094	-0.029	1.057	-8.911	0.366	-3.967	6.185	-1.862	-95.878	0	0	0	0	0	0	0
WT333(F4E4E1AF1293)	3.74	13105	2022-11-29 16:51:57.084	0.024	0.141	1.03	11.658	1.587	3.052	6.246	-1.857	-95.559	0	0	0	0	0	0	0
WT333(F4E4E1AF1293)	3.74	13105	2022-11-29 16:51:57.084	0.024	0.141	1.03	11.658	1.587	3.052	6.306	-1.851	-95.246	0	0	0	0	0	0	0
WT333(F4E4E1AF1293)	3.74	13105	2022-11-29 16:51:57.084	0.024	0.141	1.03	11.658	1.587	3.052	6.367	-1.84	-94.927	0	0	0	0	0	0	0
WT333(F4E4E1AF1293)	3.74	13105	2022-11-29 16:51:57.084	0.021	0.308	1.007	7.019	1.404	1.343	6.405	-1.835	-94.625	0	0	0	0	0	0	0
WT333(F4E4E1AF1293)	3.74	13105	2022-11-29 16:51:57.084	0.021	0.308	1.007	7.019	1.404	1.343	6.443	-1.824	-94.318	0	0	0	0	0	0	0
WT333(F4E4E1AF1293)	3.74	13105	2022-11-29 16:51:57.084	0.021	0.308	1.007	7.019	1.404	1.343	6.487	-1.813	-94.016	0	0	0	0	0	0	0
WT333(F4E4E1AF1293)	3.74	13105	2022-11-29 16:51:57.084	0.021	0.308	1.007	7.019	1.404	1.343	6.526	-1.802	-93.708	0	0	0	0	0	0	0
WT333(F4E4E1AF1293)	3.74	13105	2022-11-29 16:51:57.084	0.114	-0.195	0.882	-2.563	-0.305	4.456	6.515	-1.802	-93.389	0	0	0	0	0	0	0
WT333(F4E4E1AF1293)	3.74	13105	2022-11-29 16:51:57.115	0.114	-0.195	0.882	-2.563	-0.305	4.456	6.509	-1.807	-93.071	0	0	0	0	0	0	0
WT333(F4E4E1AF1293)	3.74	13105	2022-11-29 16:51:57.115	0.114	-0.195	0.882	-2.563	-0.305	4.456	6.498	-1.813	-92.758	0	0	0	0	0	0	0
WT333(F4E4E1AF1293)	3.74	13105	2022-11-29 16:51:57.115	0.114	-0.195	0.882	-2.563	-0.305	4.456	6.487	-1.818	-92.439	0	0	0	0	0	0	0
WT333(F4E4E1AF1293)	3.74	13105	2022-11-29 16:51:57.115	0.077	0.009	1.18	-34.79	-10.803	-1.831	6.312	-1.879	-92.159	0	0	0	0	0	0	0
WT333(F4E4E1AF1293)	3.74	13105	2022-11-29 16:51:57.115	0.077	0.009	1.18	-34.79	-10.803	-1.831	6.141	-1.934	-91.879	0	0	0	0	0	0	0
WT333(F4E4E1AF1293)	3.74	13105	2022-11-29 16:51:57.115	0.077	0.009	1.18	-34.79	-10.803	-1.831	5.971	-1.994	-91.599	0	0	0	0	0	0	0
WT333(F4E4E1AF1293)	3.74	13105	2022-11-29 16:51:57.115	0.077	0.009	1.18	-34.79	-10.803	-1.831	5.795	-2.054	-91.318	0	0	0	0	0	0	0
WT333(F4E4E1AF1293)	3.74	13105	2022-11-29 16:51:57.115	0.018	0.352	1.371	70.068	1.77	5.066	6.147	-2.049	-91	0	0	0	0	0	0	0
WT333(F4E4E1AF1293)	3.74	13105	2022-11-29 16:51:57.146	0.036	0.704	2.741	70.068	1.77	5.066	6.498	-2.049	-90.681	0	0	0	0	0	0	0
WT333(F4E4E1AF1293)	3.74	13105	2022-11-29 16:51:57.146	0.071	1.408	5.482	70.068	1.77	5.066	6.85	-2.038	-90.363	0	0	0	0	0	0	0
WT333(F4E4E1AF1293)	3.74	13105	2022-11-29 16:51:57.146	0.143	2.815	10.965	70.068	1.77	5.066	7.207	-2.027	-90.049	0	0	0	0	0	0	0
WT333(F4E4E1AF1293)	3.74	13105	2022-11-29 16:51:57.146	0.164	-0.285	0.513	-86.426	-14.343	-0.549	6.779	-2.093	-89.769	0	0	0	0	0	0	0
WT333(F4E4E1AF1293)	3.74	13105	2022-11-29 16:51:57.146	0.164	-0.285	0.513	-86.426	-14.343	-0.549	6.35	-2.153	-89.489	0	0	0	0	0	0	0
WT333(F4E4E1AF1293)	3.74	13105	2022-11-29 16:51:57.146	0.164	-0.285	0.513	-86.426	-14.343	-0.549	5.922	-2.219	-89.209	0	0	0	0	0	0	0
WT333(F4E4E1AF1293)	3.74	13105	2022-11-29 16:51:57.146	0.164	-0.285	0.513	-86.426	-14.343	-0.549	5.499	-2.291	-88.929	0	0	0	0	0	0	0
WT333(F4E4E1AF1293)	3.74	13105	2022-11-29 16:51:57.146	-0.136	1.17	1.254	82.764	2.625	-15.747	5.922	-2.258	-88.72	0	0	0	0	0	0	0
WT333(F4E4E1AF1293)	3.74	13105	2022-11-29 16:51:57.177	-0.136	1.17	1.254	82.764	2.625	-15.747	6.345	-2.225	-88.506	0	0	0	0	0	0	0
WT333(F4E4E1AF1293)	3.74	13105	2022-11-29 16:51:57.177	-0.136	1.17	1.254	82.764	2.625	-15.747	6.768	-2.192	-88.297	0	0	0	0	0	0	0
WT333(F4E4E1AF1293)	3.74	13105	2022-11-29 16:51:57.177	-0.136	1.17	1.254	82.764	2.625	-15.747	7.196	-2.148	-88.088	0	0	0	0	0	0	0
WT333(F4E4E1AF1293)	3.74	13105	2022-11-29 16:51:57.177	0.169	-0.891	0.875	-46.326	-0.793	1.404	6.971	-2.137	-87.797	0	0	0	0	0	0	0
WT333(F4E4E1AF1293)	3.74	13105	2022-11-29 16:51:57.177	0.169	-0.891	0.875	-46.326	-0.793	1.404	6.746	-2.137	-87.501	0	0	0	0	0	0	0
WT333(F4E4E1AF1293)	3.74	13105	2022-11-29 16:51:57.177	0.169	-0.891	0.875	-46.326	-0.793	1.404	6.515	-2.137	-87.209	0	0	0	0	0	0	0
WT333(F4E4E1AF1293)	3.74	13105	2022-11-29 16:51:57.177	0.169	-0.891	0.875	-46.326	-0.793	1.404	6.284	-2.142	-86.918	0	0	0	0	0	0	0
WT333(F4E4E1AF1293)	3.74	13105	2022-11-29 16:51:57.177	-0.06	0.615	1.025	72.998	6.592	9.521	6.652	-2.115	-86.583	0	0	0	0	0	0	0
WT333(F4E4E1AF1293)	3.74	13105	2022-11-29 16:51:57.256	-0.06	0.615	1.025	72.998	6.592	9.521	7.015	-2.087	-86.243	0	0	0	0	0	0	0
WT333(F4E4E1AF1293)	3.74	13105	2022-11-29 16:51:57.271	-0.06	0.615	1.025	72.998	6.592	9.521	7.383	-2.054	-85.908	0	0	0	0	0	0	0
WT333(F4E4E1AF1293)	3.74	13105	2022-11-29 16:51:57.271	-0.06	0.615	1.025	72.998	6.592	9.521	7.745	-2.021	-85.573	0	0	0	0	0	0	0
WT333(F4E4E1AF1293)	3.74	13105	2022-11-29 16:51:57.271	0.061	0.488	0.86	18.616	2.075	-3.052	7.844	-2	-85.309	0	0	0	0	0	0	0
WT333(F4E4E1AF1293)	3.74	13105	2022-11-29 16:51:57.271	0.061	0.488	0.86	18.616	2.075	-3.052	7.943	-1.978	-85.04	0	0	0	0	0	0	0
WT333(F4E4E1AF1293)	3.74	13105	2022-11-29 16:51:57.271	0.061	0.488	0.86	18.616	2.075	-3.052	8.047	-1.956	-84.771	0	0	0	0	0	0	0
WT333(F4E4E1AF1293)	3.74	13105	2022-11-29 16:51:57.271	0.061	0.488	0.86	18.616	2.075	-3.052	8.146	-1.934	-84.507	0	0	0	0	0	0	0
WT333(F4E4E1AF1293)	3.74	13105	2022-11-29 16:51:57.271	0.027	-0.017	1.128	11.292	-0.244	-10.01	8.212	-1.917	-84.276	0	0	0	0	0	0	0
WT333(F4E4E1AF1293)	3.74	13105	2022-11-29 16:51:57.302	0.027	-0.017	1.128	11.292	-0.244	-10.01	8.278	-1.906	-84.045	0	0	0	0	0	0	0
WT333(F4E4E1AF1293)	3.74	13105	2022-11-29 16:51:57.302	0.027	-0.017	1.128	11.292	-0.244	-10.01	8.339	-1.89	-83.815	0	0	0	0	0	0	0
WT333(F4E4E1AF1293)	3.74	13105	2022-11-29 16:51:57.302	0.027	-0.017	1.128	11.292	-0.244	-10.01	8.405	-1.879	-83.584	0	0	0	0	0	0	0
WT333(F4E4E1AF1293)	3.74	13105	2022-11-29 16:51:57.302	0.116	-0.059	1.071	10.254	4.211	4.272	8.454	-1.862	-83.282	0	0	0	0	0	0	0
WT333(F4E4E1AF1293)	3.74	13105	2022-11-29 16:51:57.302	0.116	-0.059	1.071	10.254	4.211	4.272	8.509	-1.84	-82.98	0	0	0	0	0	0	0
WT333(F4E4E1AF1293)	3.74	13105	2022-11-29 16:51:57.302	0.116	-0.059	1.071	10.254	4.211	4.272	8.564	-1.824	-82.678	0	0	0	0	0	0	0
WT333(F4E4E1AF1293)	3.74	13105	2022-11-29 16:51:57.302	0.116	-0.059	1.071	10.254	4.211	4.272	8.613	-1.807	-82.375	0	0	0	0	0	0	0
WT333(F4E4E1AF1293)	3.74	13105	2022-11-29 16:51:57.302	0.079	0.44	0.988	2.625	-1.831	-1.953	8.63	-1.818	-82.106	0	0	0	0	0	0	0
WT333(F4E4E1AF1293)	3.74	13105	2022-11-29 16:51:57.302	0.079	0.44	0.988	2.625	-1.831	-1.953	8.646	-1.824	-81.843	0	0	0	0	0	0	0
WT333(F4E4E1AF1293)	3.74	13105	2022-11-29 16:51:57.302	0.079	0.44	0.988	2.625	-1.831	-1.953	8.668	-1.829	-81.579	0	0	0	0	0	0	0
WT333(F4E4E1AF1293)	3.74	13105	2022-11-29 16:51:57.302	0.079	0.44	0.988	2.625	-1.831	-1.953	8.685	-1.835	-81.315	0	0	0	0	0	0	0
WT333(F4E4E1AF1293)	3.74	13105	2022-11-29 16:51:57.302	-0.087	-0.164	0.943	-18.555	0.061	-0.122	8.597	-1.829	-81.041	0	0	0	0	0	0	0
WT333(F4E4E1AF1293)	3.74	13105	2022-11-29 16:51:57.302	-0.087	-0.164	0.943	-18.555	0.061	-0.122	8.509	-1.829	-80.766	0	0	0	0	0	0	0
WT333(F4E4E1AF1293)	3.74	13105	2022-11-29 16:51:57.302	-0.087	-0.164	0.943	-18.555	0.061	-0.122	8.416	-1.829	-80.491	0	0	0	0	0	0	0
WT333(F4E4E1AF1293)	3.74	13105	2022-11-29 16:51:57.302	-0.087	-0.164	0.943	-18.555	0.061	-0.122	8.322	-1.829	-80.217	0	0	0	0	0	0	0
WT333(F4E4E1AF1293)	3.74	13105	2022-11-29 16:51:57.302	0.049	0.385	1.066	3.906	-0.427	-0.305	8.339	-1.829	-79.948	0	0	0	0	0	0	0
WT333(F4E4E1AF1293)	3.74	13105	2022-11-29 16:51:57.381	0.049	0.385	1.066	3.906	-0.427	-0.305	8.361	-1.829	-79.678	0	0	0	0	0	0	0
WT333(F4E4E1AF1293)	3.74	13105	2022-11-29 16:51:57.381	0.049	0.385	1.066	3.906	-0.427	-0.305	8.383	-1.829	-79.409	0	0	0	0	0	0	0
WT333(F4E4E1AF1293)	3.74	13105	2022-11-29 16:51:57.381	0.049	0.385	1.066	3.906	-0.427	-0.305	8.405	-1.829	-79.14	0	0	0	0	0	0	0
WT333(F4E4E1AF1293)	3.74	13105	2022-11-29 16:51:57.381	0.001	0.306	0.829	-10.986	3.784	-0.488	8.355	-1.807	-78.865	0	0	0	0	0	0	0
WT333(F4E4E1AF1293)	3.74	13105	2022-11-29 16:51:57.381	0.001	0.306	0.829	-10.986	3.784	-0.488	8.3	-1.78	-78.596	0	0	0	0	0	0	0
WT333(F4E4E1AF1293)	3.74	13105	2022-11-29 16:51:57.381	0.001	0.306	0.829	-10.986	3.784	-0.488	8.251	-1.752	-78.327	0	0	0	0	0	0	0
WT333(F4E4E1AF1293)	3.74	13105	2022-11-29 16:51:57.381	0.001	0.306	0.829	-10.986	3.784	-0.488	8.201	-1.725	-78.058	0	0	0	0	0	0	0
WT333(F4E4E1AF1293)	3.74	13105	2022-11-29 16:51:57.381	0.039	0.017	0.627	-3.845	2.991	2.869	8.19	-1.708	-77.772	0	0	0	0	0	0	0
WT333(F4E4E1AF1293)	3.74	13105	2022-11-29 16:51:57.474	0.039	0.017	0.627	-3.845	2.991	2.869	8.174	-1.686	-77.492	0	0	0	0	0	0	0
WT333(F4E4E1AF1293)	3.74	13105	2022-11-29 16:51:57.474	0.039	0.017	0.627	-3.845	2.991	2.869	8.157	-1.67	-77.206	0	0	0	0	0	0	0
WT333(F4E4E1AF1293)	3.74	13105	2022-11-29 16:51:57.474	0.039	0.017	0.627	-3.845	2.991	2.869	8.146	-1.653	-76.921	0	0	0	0	0	0	0
WT333(F4E4E1AF1293)	3.74	13105	2022-11-29 16:51:57.474	0.073	0.457	1.069	-22.583	-4.028	-3.052	8.036	-1.664	-76.674	0	0	0	0	0	0	0
WT333(F4E4E1AF1293)	3.74	13105	2022-11-29 16:51:57.474	0.073	0.457	1.069	-22.583	-4.028	-3.052	7.932	-1.67	-76.426	0	0	0	0	0	0	0
WT333(F4E4E1AF1293)	3.74	13105	2022-11-29 16:51:57.474	0.073	0.457	1.069	-22.583	-4.028	-3.052	7.833	-1.681	-76.179	0	0	0	0	0	0	0
WT333(F4E4E1AF1293)	3.74	13105	2022-11-29 16:51:57.474	0.073	0.457	1.069	-22.583	-4.028	-3.052	7.729	-1.686	-75.938	0	0	0	0	0	0	0
WT333(F4E4E1AF1293)	3.74	13105	2022-11-29 16:51:57.474	0	-0.104	0.9	35.706	3.784	3.784	7.916	-1.659	-75.652	0	0	0	0	0	0	0
WT333(F4E4E1AF1293)	3.74	13105	2022-11-29 16:51:57.511	0	-0.104	0.9	35.706	3.784	3.784	8.102	-1.637	-75.366	0	0	0	0	0	0	0
WT333(F4E4E1AF1293)	3.74	13105	2022-11-29 16:51:57.511	0	-0.104	0.9	35.706	3.784	3.784	8.284	-1.615	-75.081	0	0	0	0	0	0	0
WT333(F4E4E1AF1293)	3.74	13105	2022-11-29 16:51:57.511	0	-0.104	0.9	35.706	3.784	3.784	8.465	-1.599	-74.8	0	0	0	0	0	0	0
WT333(F4E4E1AF1293)	3.74	13105	2022-11-29 16:51:57.511	0.089	0.413	1.05	-28.687	-3.845	-7.69	8.328	-1.609	-74.575	0	0	0	0	0	0	0
WT333(F4E4E1AF1293)	3.74	13105	2022-11-29 16:51:57.511	0.089	0.413	1.05	-28.687	-3.845	-7.69	8.196	-1.615	-74.355	0	0	0	0	0	0	0
WT333(F4E4E1AF1293)	3.74	13105	2022-11-29 16:51:57.511	0.089	0.413	1.05	-28.687	-3.845	-7.69	8.058	-1.62	-74.136	0	0	0	0	0	0	0
WT333(F4E4E1AF1293)	3.74	13105	2022-11-29 16:51:57.511	0.089	0.413	1.05	-28.687	-3.845	-7.69	7.927	-1.626	-73.916	0	0	0	0	0	0	0
WT333(F4E4E1AF1293)	3.74	13105	2022-11-29 16:51:57.511	0.041	0.137	1.007	66.895	7.324	0	8.273	-1.588	-73.652	0	0	0	0	0	0	0
WT333(F4E4E1AF1293)	3.74	13105	2022-11-29 16:51:57.513	0.041	0.137	1.007	66.895	7.324	0	8.613	-1.544	-73.389	0	0	0	0	0	0	0
WT333(F4E4E1AF1293)	3.74	13105	2022-11-29 16:51:57.513	0.041	0.137	1.007	66.895	7.324	0	8.954	-1.505	-73.125	0	0	0	0	0	0	0
WT333(F4E4E1AF1293)	3.74	13105	2022-11-29 16:51:57.513	0.041	0.137	1.007	66.895	7.324	0	9.294	-1.467	-72.861	0	0	0	0	0	0	0
WT333(F4E4E1AF1293)	3.74	13105	2022-11-29 16:51:57.513	0.056	-0.252	1.006	-28.931	-1.709	3.052	9.152	-1.478	-72.592	0	0	0	0	0	0	0
WT333(F4E4E1AF1293)	3.74	13105	2022-11-29 16:51:57.513	0.056	-0.252	1.006	-28.931	-1.709	3.052	9.009	-1.489	-72.318	0	0	0	0	0	0	0
WT333(F4E4E1AF1293)	3.74	13105	2022-11-29 16:51:57.513	0.056	-0.252	1.006	-28.931	-1.709	3.052	8.866	-1.505	-72.048	0	0	0	0	0	0	0
WT333(F4E4E1AF1293)	3.74	13105	2022-11-29 16:51:57.513	0.056	-0.252	1.006	-28.931	-1.709	3.052	8.718	-1.522	-71.779	0	0	0	0	0	0	0
WT333(F4E4E1AF1293)	3.74	13105	2022-11-29 16:51:57.513	0.002	0.415	1.099	-21.484	-0.61	-1.465	8.613	-1.527	-71.526	0	0	0	0	0	0	0
WT333(F4E4E1AF1293)	3.74	13105	2022-11-29 16:51:57.531	0.002	0.415	1.099	-21.484	-0.61	-1.465	8.503	-1.533	-71.279	0	0	0	0	0	0	0
WT333(F4E4E1AF1293)	3.74	13105	2022-11-29 16:51:57.531	0.002	0.415	1.099	-21.484	-0.61	-1.465	8.399	-1.533	-71.032	0	0	0	0	0	0	0
WT333(F4E4E1AF1293)	3.74	13105	2022-11-29 16:51:57.531	0.002	0.415	1.099	-21.484	-0.61	-1.465	8.295	-1.533	-70.785	0	0	0	0	0	0	0
WT333(F4E4E1AF1293)	3.74	13105	2022-11-29 16:51:57.531	0.067	0.033	0.948	14.771	2.808	0.854	8.372	-1.522	-70.527	0	0	0	0	0	0	0
WT333(F4E4E1AF1293)	3.74	13105	2022-11-29 16:51:57.531	0.067	0.033	0.948	14.771	2.808	0.854	8.448	-1.505	-70.269	0	0	0	0	0	0	0
WT333(F4E4E1AF1293)	3.74	13105	2022-11-29 16:51:57.531	0.067	0.033	0.948	14.771	2.808	0.854	8.525	-1.494	-70.01	0	0	0	0	0	0	0
WT333(F4E4E1AF1293)	3.74	13105	2022-11-29 16:51:57.531	0.067	0.033	0.948	14.771	2.808	0.854	8.602	-1.483	-69.752	0	0	0	0	0	0	0
WT333(F4E4E1AF1293)	3.74	13105	2022-11-29 16:51:57.531	0.059	0.225	0.99	-0.122	1.038	-1.099	8.602	-1.483	-69.505	0	0	0	0	0	0	0
WT333(F4E4E1AF1293)	3.74	13105	2022-11-29 16:51:57.594	0.059	0.225	0.99	-0.122	1.038	-1.099	8.602	-1.478	-69.263	0	0	0	0	0	0	0
WT333(F4E4E1AF1293)	3.74	13105	2022-11-29 16:51:57.594	0.059	0.225	0.99	-0.122	1.038	-1.099	8.608	-1.472	-69.016	0	0	0	0	0	0	0
WT333(F4E4E1AF1293)	3.74	13105	2022-11-29 16:51:57.594	0.059	0.225	0.99	-0.122	1.038	-1.099	8.608	-1.467	-68.774	0	0	0	0	0	0	0
WT333(F4E4E1AF1293)	3.74	13105	2022-11-29 16:51:57.594	-0.023	0.051	0.987	-2.93	0	-1.038	8.597	-1.467	-68.533	0	0	0	0	0	0	0
WT333(F4E4E1AF1293)	3.74	13105	2022-11-29 16:51:57.594	-0.023	0.051	0.987	-2.93	0	-1.038	8.586	-1.472	-68.291	0	0	0	0	0	0	0
WT333(F4E4E1AF1293)	3.74	13105	2022-11-29 16:51:57.594	-0.023	0.051	0.987	-2.93	0	-1.038	8.569	-1.472	-68.049	0	0	0	0	0	0	0
WT333(F4E4E1AF1293)	3.74	13105	2022-11-29 16:51:57.594	0.021	0.22	0.97	7.813	2.991	-2.38	8.608	-1.456	-67.813	0	0	0	0	0	0	0
WT333(F4E4E1AF1293)	3.74	13105	2022-11-29 16:51:57.594	0.021	0.22	0.97	7.813	2.991	-2.38	8.652	-1.439	-67.577	0	0	0	0	0	0	0
WT333(F4E4E1AF1293)	3.74	13105	2022-11-29 16:51:57.594	0.021	0.22	0.97	7.813	2.991	-2.38	8.69	-1.423	-67.346	0	0	0	0	0	0	0
WT333(F4E4E1AF1293)	3.74	13105	2022-11-29 16:51:57.594	0.021	0.22	0.97	7.813	2.991	-2.38	8.734	-1.406	-67.11	0	0	0	0	0	0	0
WT333(F4E4E1AF1293)	3.74	13105	2022-11-29 16:51:57.594	0.024	0.08	1.028	4.395	0.488	-0.977	8.756	-1.406	-66.874	0	0	0	0	0	0	0
WT333(F4E4E1AF1293)	3.74	13105	2022-11-29 16:51:57.594	0.024	0.08	1.028	4.395	0.488	-0.977	8.778	-1.406	-66.638	0	0	0	0	0	0	0
WT333(F4E4E1AF1293)	3.74	13105	2022-11-29 16:51:57.594	0.024	0.08	1.028	4.395	0.488	-0.977	8.8	-1.401	-66.401	0	0	0	0	0	0	0
WT333(F4E4E1AF1293)	3.74	13105	2022-11-29 16:51:57.594	0.024	0.08	1.028	4.395	0.488	-0.977	8.822	-1.401	-66.165	0	0	0	0	0	0	0
WT333(F4E4E1AF1293)	3.74	13105	2022-11-29 16:51:57.594	0.102	0.18	0.971	6.775	1.465	1.221	8.855	-1.395	-65.918	0	0	0	0	0	0	0
WT333(F4E4E1AF1293)	3.74	13105	2022-11-29 16:51:57.594	0.102	0.18	0.971	6.775	1.465	1.221	8.888	-1.395	-65.676	0	0	0	0	0	0	0
WT333(F4E4E1AF1293)	3.74	13105	2022-11-29 16:51:57.625	0.102	0.18	0.971	6.775	1.465	1.221	8.926	-1.39	-65.429	0	0	0	0	0	0	0
WT333(F4E4E1AF1293)	3.74	13105	2022-11-29 16:51:57.625	0.102	0.18	0.971	6.775	1.465	1.221	8.959	-1.39	-65.187	0	0	0	0	0	0	0
WT333(F4E4E1AF1293)	3.74	13105	2022-11-29 16:51:57.625	0.061	0.165	1.016	-5.981	0	-0.305	8.932	-1.39	-64.951	0	0	0	0	0	0	0
WT333(F4E4E1AF1293)	3.74	13105	2022-11-29 16:51:57.625	0.061	0.165	1.016	-5.981	0	-0.305	8.904	-1.395	-64.72	0	0	0	0	0	0	0
WT333(F4E4E1AF1293)	3.74	13105	2022-11-29 16:51:57.625	0.061	0.165	1.016	-5.981	0	-0.305	8.877	-1.395	-64.484	0	0	0	0	0	0	0

## Sheet: 14Hz
设备名称	电压	版本	片上时间	加速度X(g)	加速度Y(g)	加速度Z(g)	角速度X(°/s)	角速度Y(°/s)	角速度Z(°/s)	角度X(°)	角度Y(°)	角度Z(°)	磁场X	磁场Y	磁场Z	四元数0	四元数1	四元数2	四元数3	状态
WT333(F4E4E1AF1293)	3.74	13105	2022-11-29 16:57:23.458	0.006	0.145	1.057	-0.122	0.122	1.404	3.9	-0.406	-138.73	0	0	0	0	0	0	0
WT333(F4E4E1AF1293)	3.74	13105	2022-11-29 16:57:23.458	0.006	0.145	1.057	-0.122	0.122	1.404	3.9	-0.406	-138.395	0	0	0	0	0	0	0
WT333(F4E4E1AF1293)	3.74	13105	2022-11-29 16:57:23.458	0.006	0.145	1.057	-0.122	0.122	1.404	3.9	-0.406	-138.065	0	0	0	0	0	0	0
WT333(F4E4E1AF1293)	3.74	13105	2022-11-29 16:57:23.458	0.028	0.073	1.035	4.456	0.488	0.549	3.922	-0.406	-137.736	0	0	0	0	0	0	0
WT333(F4E4E1AF1293)	3.74	13105	2022-11-29 16:57:23.458	0.028	0.073	1.035	4.456	0.488	0.549	3.944	-0.406	-137.406	0	0	0	0	0	0	0
WT333(F4E4E1AF1293)	3.74	13105	2022-11-29 16:57:23.458	0.028	0.073	1.035	4.456	0.488	0.549	3.966	-0.406	-137.076	0	0	0	0	0	0	0
WT333(F4E4E1AF1293)	3.74	13105	2022-11-29 16:57:23.458	0.028	0.073	1.035	4.456	0.488	0.549	3.988	-0.401	-136.747	0	0	0	0	0	0	0
WT333(F4E4E1AF1293)	3.74	13105	2022-11-29 16:57:23.536	0.031	0.014	1.021	-1.648	0.183	-1.221	3.977	-0.401	-136.428	0	0	0	0	0	0	0
WT333(F4E4E1AF1293)	3.74	13105	2022-11-29 16:57:23.536	0.031	0.014	1.021	-1.648	0.183	-1.221	3.972	-0.406	-136.11	0	0	0	0	0	0	0
WT333(F4E4E1AF1293)	3.74	13105	2022-11-29 16:57:23.536	0.031	0.014	1.021	-1.648	0.183	-1.221	3.966	-0.406	-135.791	0	0	0	0	0	0	0
WT333(F4E4E1AF1293)	3.74	13105	2022-11-29 16:57:23.536	0.031	0.014	1.021	-1.648	0.183	-1.221	3.955	-0.406	-135.472	0	0	0	0	0	0	0
WT333(F4E4E1AF1293)	3.74	13105	2022-11-29 16:57:23.536	-0.006	0.107	1.004	4.944	0.122	0.122	3.983	-0.406	-135.148	0	0	0	0	0	0	0
WT333(F4E4E1AF1293)	3.74	13105	2022-11-29 16:57:23.536	-0.006	0.107	1.004	4.944	0.122	0.122	4.005	-0.412	-134.824	0	0	0	0	0	0	0
WT333(F4E4E1AF1293)	3.74	13105	2022-11-29 16:57:23.536	-0.006	0.107	1.004	4.944	0.122	0.122	4.032	-0.412	-134.5	0	0	0	0	0	0	0
WT333(F4E4E1AF1293)	3.74	13105	2022-11-29 16:57:23.536	0.016	0.086	0.977	1.77	0.305	-1.526	4.043	-0.412	-134.182	0	0	0	0	0	0	0
WT333(F4E4E1AF1293)	3.74	13105	2022-11-29 16:57:23.536	0.016	0.086	0.977	1.77	0.305	-1.526	4.048	-0.412	-133.868	0	0	0	0	0	0	0
WT333(F4E4E1AF1293)	3.74	13105	2022-11-29 16:57:23.536	0.016	0.086	0.977	1.77	0.305	-1.526	4.059	-0.412	-133.55	0	0	0	0	0	0	0
WT333(F4E4E1AF1293)	3.74	13105	2022-11-29 16:57:23.536	0.016	0.086	0.977	1.77	0.305	-1.526	4.07	-0.406	-133.237	0	0	0	0	0	0	0
WT333(F4E4E1AF1293)	3.74	13105	2022-11-29 16:57:23.536	0.112	-0.014	0.973	-0.122	0.549	1.648	4.07	-0.406	-132.907	0	0	0	0	0	0	0
WT333(F4E4E1AF1293)	3.74	13105	2022-11-29 16:57:23.536	0.056	-0.007	0.486	-0.122	0.549	1.648	4.07	-0.406	-132.578	0	0	0	0	0	0	0
WT333(F4E4E1AF1293)	3.74	13105	2022-11-29 16:57:23.536	0.056	-0.007	0.486	-0.122	0.549	1.648	4.07	-0.412	-132.242	0	0	0	0	0	0	0
WT333(F4E4E1AF1293)	3.74	13105	2022-11-29 16:57:23.536	0.056	-0.007	0.486	-0.122	0.549	1.648	4.07	-0.412	-131.913	0	0	0	0	0	0	0
WT333(F4E4E1AF1293)	3.74	13105	2022-11-29 16:57:23.536	-0.061	-0.059	0.958	-17.151	-1.282	2.014	3.988	-0.423	-131.583	0	0	0	0	0	0	0
WT333(F4E4E1AF1293)	3.74	13105	2022-11-29 16:57:23.598	-0.061	-0.059	0.958	-17.151	-1.282	2.014	3.9	-0.434	-131.254	0	0	0	0	0	0	0
WT333(F4E4E1AF1293)	3.74	13105	2022-11-29 16:57:23.598	-0.061	-0.059	0.958	-17.151	-1.282	2.014	3.812	-0.445	-130.924	0	0	0	0	0	0	0
WT333(F4E4E1AF1293)	3.74	13105	2022-11-29 16:57:23.598	-0.061	-0.059	0.958	-17.151	-1.282	2.014	3.724	-0.456	-130.594	0	0	0	0	0	0	0
WT333(F4E4E1AF1293)	3.74	13105	2022-11-29 16:57:23.598	-0.027	0.368	1.062	4.456	1.038	-1.465	3.746	-0.45	-130.281	0	0	0	0	0	0	0
WT333(F4E4E1AF1293)	3.74	13105	2022-11-29 16:57:23.598	-0.027	0.368	1.062	4.456	1.038	-1.465	3.768	-0.445	-129.968	0	0	0	0	0	0	0
WT333(F4E4E1AF1293)	3.74	13105	2022-11-29 16:57:23.598	-0.027	0.368	1.062	4.456	1.038	-1.465	3.79	-0.439	-129.655	0	0	0	0	0	0	0
WT333(F4E4E1AF1293)	3.74	13105	2022-11-29 16:57:23.598	-0.027	0.368	1.062	4.456	1.038	-1.465	3.818	-0.428	-129.342	0	0	0	0	0	0	0
WT333(F4E4E1AF1293)	3.74	13105	2022-11-29 16:57:23.598	0.098	-0.158	1.069	28.931	0.732	0.854	3.961	-0.423	-129.018	0	0	0	0	0	0	0
WT333(F4E4E1AF1293)	3.74	13105	2022-11-29 16:57:23.629	0.098	-0.158	1.069	28.931	0.732	0.854	4.109	-0.417	-128.694	0	0	0	0	0	0	0
WT333(F4E4E1AF1293)	3.74	13105	2022-11-29 16:57:23.629	0.098	-0.158	1.069	28.931	0.732	0.854	4.252	-0.417	-128.37	0	0	0	0	0	0	0
WT333(F4E4E1AF1293)	3.74	13105	2022-11-29 16:57:23.629	0.098	-0.158	1.069	28.931	0.732	0.854	4.395	-0.417	-128.046	0	0	0	0	0	0	0
WT333(F4E4E1AF1293)	3.74	13105	2022-11-29 16:57:23.629	-0.002	0.115	0.826	-22.339	-2.075	-1.831	4.285	-0.434	-127.738	0	0	0	0	0	0	0
WT333(F4E4E1AF1293)	3.74	13105	2022-11-29 16:57:23.629	-0.002	0.115	0.826	-22.339	-2.075	-1.831	4.175	-0.445	-127.43	0	0	0	0	0	0	0
WT333(F4E4E1AF1293)	3.74	13105	2022-11-29 16:57:23.629	-0.002	0.115	0.826	-22.339	-2.075	-1.831	4.065	-0.456	-127.123	0	0	0	0	0	0	0
WT333(F4E4E1AF1293)	3.74	13105	2022-11-29 16:57:23.629	-0.002	0.115	0.826	-22.339	-2.075	-1.831	3.95	-0.467	-126.815	0	0	0	0	0	0	0
WT333(F4E4E1AF1293)	3.74	13105	2022-11-29 16:57:23.629	-0.037	0.249	1.135	-5.493	0.854	0.122	3.928	-0.467	-126.497	0	0	0	0	0	0	0
WT333(F4E4E1AF1293)	3.74	13105	2022-11-29 16:57:23.661	-0.037	0.249	1.135	-5.493	0.854	0.122	3.9	-0.456	-126.178	0	0	0	0	0	0	0
WT333(F4E4E1AF1293)	3.74	13105	2022-11-29 16:57:23.661	-0.037	0.249	1.135	-5.493	0.854	0.122	3.873	-0.45	-125.859	0	0	0	0	0	0	0
WT333(F4E4E1AF1293)	3.74	13105	2022-11-29 16:57:23.661	-0.037	0.249	1.135	-5.493	0.854	0.122	3.845	-0.439	-125.541	0	0	0	0	0	0	0
WT333(F4E4E1AF1293)	3.74	13105	2022-11-29 16:57:23.661	-0.081	0.21	1.085	34.424	1.343	3.235	4.021	-0.428	-125.206	0	0	0	0	0	0	0
WT333(F4E4E1AF1293)	3.74	13105	2022-11-29 16:57:23.661	-0.081	0.21	1.085	34.424	1.343	3.235	4.191	-0.417	-124.871	0	0	0	0	0	0	0
WT333(F4E4E1AF1293)	3.74	13105	2022-11-29 16:57:23.661	-0.081	0.21	1.085	34.424	1.343	3.235	4.367	-0.406	-124.536	0	0	0	0	0	0	0
WT333(F4E4E1AF1293)	3.74	13105	2022-11-29 16:57:23.661	-0.081	0.21	1.085	34.424	1.343	3.235	4.537	-0.396	-124.206	0	0	0	0	0	0	0
WT333(F4E4E1AF1293)	3.74	13105	2022-11-29 16:57:23.661	0.119	-0.188	0.893	-10.742	-2.502	-4.089	4.482	-0.401	-123.909	0	0	0	0	0	0	0
WT333(F4E4E1AF1293)	3.74	13105	2022-11-29 16:57:23.723	0.119	-0.188	0.893	-10.742	-2.502	-4.089	4.427	-0.412	-123.613	0	0	0	0	0	0	0
WT333(F4E4E1AF1293)	3.74	13105	2022-11-29 16:57:23.723	0.119	-0.188	0.893	-10.742	-2.502	-4.089	4.378	-0.423	-123.322	0	0	0	0	0	0	0
WT333(F4E4E1AF1293)	3.74	13105	2022-11-29 16:57:23.723	0.119	-0.188	0.893	-10.742	-2.502	-4.089	4.323	-0.434	-123.025	0	0	0	0	0	0	0
WT333(F4E4E1AF1293)	3.74	13105	2022-11-29 16:57:23.723	0.068	0.021	0.931	-9.888	0.427	3.052	4.274	-0.439	-122.695	0	0	0	0	0	0	0
WT333(F4E4E1AF1293)	3.74	13105	2022-11-29 16:57:23.723	0.068	0.021	0.931	-9.888	0.427	3.052	4.224	-0.439	-122.36	0	0	0	0	0	0	0
WT333(F4E4E1AF1293)	3.74	13105	2022-11-29 16:57:23.723	0.068	0.021	0.931	-9.888	0.427	3.052	4.175	-0.445	-122.031	0	0	0	0	0	0	0
WT333(F4E4E1AF1293)	3.74	13105	2022-11-29 16:57:23.723	0.068	0.021	0.931	-9.888	0.427	3.052	4.125	-0.445	-121.701	0	0	0	0	0	0	0
WT333(F4E4E1AF1293)	3.74	13105	2022-11-29 16:57:23.723	-0.049	0.216	1.091	0.61	-0.305	1.221	4.131	-0.45	-121.382	0	0	0	0	0	0	0
WT333(F4E4E1AF1293)	3.74	13105	2022-11-29 16:57:23.755	-0.049	0.216	1.091	0.61	-0.305	1.221	4.136	-0.45	-121.058	0	0	0	0	0	0	0
WT333(F4E4E1AF1293)	3.74	13105	2022-11-29 16:57:23.755	-0.049	0.216	1.091	0.61	-0.305	1.221	4.142	-0.456	-120.74	0	0	0	0	0	0	0
WT333(F4E4E1AF1293)	3.74	13105	2022-11-29 16:57:23.755	-0.049	0.216	1.091	0.61	-0.305	1.221	4.142	-0.456	-120.416	0	0	0	0	0	0	0
WT333(F4E4E1AF1293)	3.74	13105	2022-11-29 16:57:23.755	-0.031	0.258	1.081	1.648	-1.221	-7.141	4.153	-0.456	-120.141	0	0	0	0	0	0	0
WT333(F4E4E1AF1293)	3.74	13105	2022-11-29 16:57:23.755	-0.031	0.258	1.081	1.648	-1.221	-7.141	4.164	-0.456	-119.861	0	0	0	0	0	0	0
WT333(F4E4E1AF1293)	3.74	13105	2022-11-29 16:57:23.755	-0.031	0.258	1.081	1.648	-1.221	-7.141	4.175	-0.45	-119.581	0	0	0	0	0	0	0
WT333(F4E4E1AF1293)	3.74	13105	2022-11-29 16:57:23.755	-0.031	0.258	1.081	1.648	-1.221	-7.141	4.186	-0.45	-119.306	0	0	0	0	0	0	0
WT333(F4E4E1AF1293)	3.74	13105	2022-11-29 16:57:23.755	-0.017	-0.126	1.192	17.822	-0.732	1.038	4.274	-0.45	-118.987	0	0	0	0	0	0	0
WT333(F4E4E1AF1293)	3.74	13105	2022-11-29 16:57:23.786	-0.017	-0.126	1.192	17.822	-0.732	1.038	4.362	-0.45	-118.669	0	0	0	0	0	0	0
WT333(F4E4E1AF1293)	3.74	13105	2022-11-29 16:57:23.786	-0.017	-0.126	1.192	17.822	-0.732	1.038	4.449	-0.456	-118.35	0	0	0	0	0	0	0
WT333(F4E4E1AF1293)	3.74	13105	2022-11-29 16:57:23.786	-0.017	-0.126	1.192	17.822	-0.732	1.038	4.537	-0.461	-118.032	0	0	0	0	0	0	0
WT333(F4E4E1AF1293)	3.74	13105	2022-11-29 16:57:23.786	-0.046	-0.105	0.787	9.46	0	1.526	4.581	-0.461	-117.708	0	0	0	0	0	0	0
WT333(F4E4E1AF1293)	3.74	13105	2022-11-29 16:57:23.786	-0.046	-0.105	0.787	9.46	0	1.526	4.625	-0.467	-117.389	0	0	0	0	0	0	0
WT333(F4E4E1AF1293)	3.74	13105	2022-11-29 16:57:23.786	-0.046	-0.105	0.787	9.46	0	1.526	4.669	-0.472	-117.07	0	0	0	0	0	0	0
WT333(F4E4E1AF1293)	3.74	13105	2022-11-29 16:57:23.786	-0.046	-0.105	0.787	9.46	0	1.526	4.708	-0.478	-116.746	0	0	0	0	0	0	0
WT333(F4E4E1AF1293)	3.74	13105	2022-11-29 16:57:23.786	-0.043	0.204	1.031	-8.362	0.916	-0.366	4.658	-0.478	-116.439	0	0	0	0	0	0	0
WT333(F4E4E1AF1293)	3.74	13105	2022-11-29 16:57:23.848	-0.043	0.204	1.031	-8.362	0.916	-0.366	4.614	-0.472	-116.125	0	0	0	0	0	0	0
WT333(F4E4E1AF1293)	3.74	13105	2022-11-29 16:57:23.848	-0.043	0.204	1.031	-8.362	0.916	-0.366	4.565	-0.472	-115.818	0	0	0	0	0	0	0
WT333(F4E4E1AF1293)	3.74	13105	2022-11-29 16:57:23.848	-0.043	0.204	1.031	-8.362	0.916	-0.366	4.521	-0.467	-115.505	0	0	0	0	0	0	0
WT333(F4E4E1AF1293)	3.74	13105	2022-11-29 16:57:23.848	0.099	0.156	1.058	-8.911	1.648	-0.977	4.471	-0.456	-115.197	0	0	0	0	0	0	0
WT333(F4E4E1AF1293)	3.74	13105	2022-11-29 16:57:23.848	0.099	0.156	1.058	-8.911	1.648	-0.977	4.427	-0.45	-114.895	0	0	0	0	0	0	0
WT333(F4E4E1AF1293)	3.74	13105	2022-11-29 16:57:23.848	0.099	0.156	1.058	-8.911	1.648	-0.977	4.384	-0.439	-114.587	0	0	0	0	0	0	0
WT333(F4E4E1AF1293)	3.74	13105	2022-11-29 16:57:23.848	0.099	0.156	1.058	-8.911	1.648	-0.977	4.334	-0.428	-114.28	0	0	0	0	0	0	0
WT333(F4E4E1AF1293)	3.74	13105	2022-11-29 16:57:23.848	0.11	-0.089	1.142	31.006	-1.77	3.479	4.493	-0.439	-113.956	0	0	0	0	0	0	0
WT333(F4E4E1AF1293)	3.74	13105	2022-11-29 16:57:23.879	0.11	-0.089	1.142	31.006	-1.77	3.479	4.647	-0.45	-113.626	0	0	0	0	0	0	0
WT333(F4E4E1AF1293)	3.74	13105	2022-11-29 16:57:23.879	0.11	-0.089	1.142	31.006	-1.77	3.479	4.801	-0.467	-113.302	0	0	0	0	0	0	0
WT333(F4E4E1AF1293)	3.74	13105	2022-11-29 16:57:23.879	0.11	-0.089	1.142	31.006	-1.77	3.479	4.955	-0.483	-112.978	0	0	0	0	0	0	0
WT333(F4E4E1AF1293)	3.74	13105	2022-11-29 16:57:23.879	0.136	-0.122	0.924	0	-1.221	-0.977	4.955	-0.5	-112.67	0	0	0	0	0	0	0
WT333(F4E4E1AF1293)	3.74	13105	2022-11-29 16:57:23.879	0.136	-0.122	0.924	0	-1.221	-0.977	4.955	-0.516	-112.368	0	0	0	0	0	0	0
WT333(F4E4E1AF1293)	3.74	13105	2022-11-29 16:57:23.879	0.136	-0.122	0.924	0	-1.221	-0.977	4.955	-0.533	-112.066	0	0	0	0	0	0	0
WT333(F4E4E1AF1293)	3.74	13105	2022-11-29 16:57:23.879	0.136	-0.122	0.924	0	-1.221	-0.977	4.955	-0.549	-111.764	0	0	0	0	0	0	0
WT333(F4E4E1AF1293)	3.74	13105	2022-11-29 16:57:23.879	-0.062	0.138	0.906	-28.32	1.282	-3.54	4.818	-0.555	-111.473	0	0	0	0	0	0	0
WT333(F4E4E1AF1293)	3.74	13105	2022-11-29 16:57:23.926	-0.062	0.138	0.906	-28.32	1.282	-3.54	4.675	-0.555	-111.187	0	0	0	0	0	0	0
WT333(F4E4E1AF1293)	3.74	13105	2022-11-29 16:57:23.926	-0.062	0.138	0.906	-28.32	1.282	-3.54	4.532	-0.555	-110.896	0	0	0	0	0	0	0
WT333(F4E4E1AF1293)	3.74	13105	2022-11-29 16:57:23.926	-0.062	0.138	0.906	-28.32	1.282	-3.54	4.389	-0.555	-110.605	0	0	0	0	0	0	0
WT333(F4E4E1AF1293)	3.74	13105	2022-11-29 16:57:23.926	-0.149	0.107	1.176	49.194	0	5.249	4.636	-0.56	-110.275	0	0	0	0	0	0	0
WT333(F4E4E1AF1293)	3.74	13105	2022-11-29 16:57:23.926	-0.149	0.107	1.176	49.194	0	5.249	4.878	-0.571	-109.94	0	0	0	0	0	0	0
WT333(F4E4E1AF1293)	3.74	13105	2022-11-29 16:57:23.926	-0.149	0.107	1.176	49.194	0	5.249	5.12	-0.577	-109.611	0	0	0	0	0	0	0
WT333(F4E4E1AF1293)	3.74	13105	2022-11-29 16:57:23.926	-0.149	0.107	1.176	49.194	0	5.249	5.356	-0.582	-109.276	0	0	0	0	0	0	0
WT333(F4E4E1AF1293)	3.74	13105	2022-11-29 16:57:23.926	0.125	-0.274	0.698	-107.361	0.916	-11.536	4.818	-0.582	-109.028	0	0	0	0	0	0	0
WT333(F4E4E1AF1293)	3.74	13105	2022-11-29 16:57:23.958	0.125	-0.274	0.698	-107.361	0.916	-11.536	4.274	-0.582	-108.781	0	0	0	0	0	0	0
WT333(F4E4E1AF1293)	3.74	13105	2022-11-29 16:57:23.958	0.125	-0.274	0.698	-107.361	0.916	-11.536	3.735	-0.582	-108.534	0	0	0	0	0	0	0
WT333(F4E4E1AF1293)	3.74	13105	2022-11-29 16:57:23.958	0.125	-0.274	0.698	-107.361	0.916	-11.536	3.197	-0.582	-108.287	0	0	0	0	0	0	0
WT333(F4E4E1AF1293)	3.74	13105	2022-11-29 16:57:23.958	-0.08	1.103	1.363	79.651	-4.761	-1.465	3.593	-0.61	-107.996	0	0	0	0	0	0	0
WT333(F4E4E1AF1293)	3.74	13105	2022-11-29 16:57:23.958	-0.16	2.207	2.726	79.651	-4.761	-1.465	3.994	-0.621	-107.699	0	0	0	0	0	0	0
WT333(F4E4E1AF1293)	3.74	13105	2022-11-29 16:57:23.958	-0.319	4.414	5.452	79.651	-4.761	-1.465	4.406	-0.61	-107.408	0	0	0	0	0	0	0
WT333(F4E4E1AF1293)	3.74	13105	2022-11-29 16:57:23.958	-0.639	8.827	10.903	79.651	-4.761	-1.465	4.828	-0.582	-107.117	0	0	0	0	0	0	0
WT333(F4E4E1AF1293)	3.74	13105	2022-11-29 16:57:23.958	-0.007	0.111	0.778	29.419	-3.723	-0.549	4.999	-0.549	-106.82	0	0	0	0	0	0	0
WT333(F4E4E1AF1293)	3.74	13105	2022-11-29 16:57:23.989	-0.007	0.111	0.778	29.419	-3.723	-0.549	5.164	-0.516	-106.529	0	0	0	0	0	0	0
WT333(F4E4E1AF1293)	3.74	13105	2022-11-29 16:57:23.989	-0.007	0.111	0.778	29.419	-3.723	-0.549	5.334	-0.483	-106.232	0	0	0	0	0	0	0
WT333(F4E4E1AF1293)	3.74	13105	2022-11-29 16:57:23.989	-0.007	0.111	0.778	29.419	-3.723	-0.549	5.504	-0.456	-105.941	0	0	0	0	0	0	0
WT333(F4E4E1AF1293)	3.74	13105	2022-11-29 16:57:23.989	-0.036	-0.17	1.021	-59.265	-2.075	-3.906	5.224	-0.417	-105.661	0	0	0	0	0	0	0
WT333(F4E4E1AF1293)	3.74	13105	2022-11-29 16:57:23.989	-0.036	-0.17	1.021	-59.265	-2.075	-3.906	4.949	-0.379	-105.386	0	0	0	0	0	0	0
WT333(F4E4E1AF1293)	3.74	13105	2022-11-29 16:57:23.989	-0.036	-0.17	1.021	-59.265	-2.075	-3.906	4.669	-0.346	-105.106	0	0	0	0	0	0	0
WT333(F4E4E1AF1293)	3.74	13105	2022-11-29 16:57:23.989	-0.036	-0.17	1.021	-59.265	-2.075	-3.906	4.389	-0.319	-104.832	0	0	0	0	0	0	0
WT333(F4E4E1AF1293)	3.74	13105	2022-11-29 16:57:23.989	0.168	-1.199	0.738	85.754	3.113	35.706	4.834	-0.28	-104.354	0	0	0	0	0	0	0
WT333(F4E4E1AF1293)	3.74	13105	2022-11-29 16:57:24.020	0.168	-1.199	0.738	85.754	3.113	35.706	5.268	-0.258	-103.876	0	0	0	0	0	0	0
WT333(F4E4E1AF1293)	3.74	13105	2022-11-29 16:57:24.020	0.168	-1.199	0.738	85.754	3.113	35.706	5.707	-0.247	-103.403	0	0	0	0	0	0	0
WT333(F4E4E1AF1293)	3.74	13105	2022-11-29 16:57:24.020	0.168	-1.199	0.738	85.754	3.113	35.706	6.136	-0.242	-102.925	0	0	0	0	0	0	0
WT333(F4E4E1AF1293)	3.74	13105	2022-11-29 16:57:24.020	-0.154	0.525	1.043	-57.983	0.977	3.235	5.85	-0.231	-102.612	0	0	0	0	0	0	0
WT333(F4E4E1AF1293)	3.74	13105	2022-11-29 16:57:24.020	-0.154	0.525	1.043	-57.983	0.977	3.235	5.565	-0.214	-102.299	0	0	0	0	0	0	0
WT333(F4E4E1AF1293)	3.74	13105	2022-11-29 16:57:24.020	-0.154	0.525	1.043	-57.983	0.977	3.235	5.279	-0.198	-101.992	0	0	0	0	0	0	0
WT333(F4E4E1AF1293)	3.74	13105	2022-11-29 16:57:24.020	0.11	-0.028	1.163	5.859	0	-15.259	5.312	-0.176	-101.772	0	0	0	0	0	0	0
WT333(F4E4E1AF1293)	3.74	13105	2022-11-29 16:57:24.020	0.11	-0.028	1.163	5.859	0	-15.259	5.35	-0.159	-101.552	0	0	0	0	0	0	0
WT333(F4E4E1AF1293)	3.74	13105	2022-11-29 16:57:24.114	0.11	-0.028	1.163	5.859	0	-15.259	5.383	-0.143	-101.332	0	0	0	0	0	0	0
WT333(F4E4E1AF1293)	3.74	13105	2022-11-29 16:57:24.114	0.11	-0.028	1.163	5.859	0	-15.259	5.416	-0.126	-101.118	0	0	0	0	0	0	0
WT333(F4E4E1AF1293)	3.74	13105	2022-11-29 16:57:24.114	-0.005	0.597	0.904	75.256	-3.174	6.714	5.801	-0.137	-100.794	0	0	0	0	0	0	0
WT333(F4E4E1AF1293)	3.74	13105	2022-11-29 16:57:24.114	-0.005	0.597	0.904	75.256	-3.174	6.714	6.18	-0.143	-100.47	0	0	0	0	0	0	0
WT333(F4E4E1AF1293)	3.74	13105	2022-11-29 16:57:24.114	-0.005	0.597	0.904	75.256	-3.174	6.714	6.564	-0.154	-100.146	0	0	0	0	0	0	0
WT333(F4E4E1AF1293)	3.74	13105	2022-11-29 16:57:24.114	-0.005	0.597	0.904	75.256	-3.174	6.714	6.949	-0.159	-99.822	0	0	0	0	0	0	0
WT333(F4E4E1AF1293)	3.74	13105	2022-11-29 16:57:24.114	-0.154	0.049	1.205	-3.723	3.601	-6.287	6.938	-0.121	-99.564	0	0	0	0	0	0	0
WT333(F4E4E1AF1293)	3.74	13105	2022-11-29 16:57:24.114	-0.154	0.049	1.205	-3.723	3.601	-6.287	6.927	-0.088	-99.3	0	0	0	0	0	0	0
WT333(F4E4E1AF1293)	3.74	13105	2022-11-29 16:57:24.145	-0.154	0.049	1.205	-3.723	3.601	-6.287	6.91	-0.055	-99.042	0	0	0	0	0	0	0
WT333(F4E4E1AF1293)	3.74	13105	2022-11-29 16:57:24.145	-0.154	0.049	1.205	-3.723	3.601	-6.287	6.894	-0.022	-98.778	0	0	0	0	0	0	0
WT333(F4E4E1AF1293)	3.74	13105	2022-11-29 16:57:24.145	-0.106	0.414	0.933	-29.175	-2.502	-28.137	6.757	-0.005	-98.635	0	0	0	0	0	0	0
WT333(F4E4E1AF1293)	3.74	13105	2022-11-29 16:57:24.145	-0.106	0.414	0.933	-29.175	-2.502	-28.137	6.614	0.011	-98.487	0	0	0	0	0	0	0
WT333(F4E4E1AF1293)	3.74	13105	2022-11-29 16:57:24.145	-0.106	0.414	0.933	-29.175	-2.502	-28.137	6.471	0.033	-98.344	0	0	0	0	0	0	0
WT333(F4E4E1AF1293)	3.74	13105	2022-11-29 16:57:24.145	-0.106	0.414	0.933	-29.175	-2.502	-28.137	6.334	0.055	-98.196	0	0	0	0	0	0	0
WT333(F4E4E1AF1293)	3.74	13105	2022-11-29 16:57:24.145	0.058	-0.465	0.995	48.218	0.549	10.559	6.575	0.066	-97.861	0	0	0	0	0	0	0
WT333(F4E4E1AF1293)	3.74	13105	2022-11-29 16:57:24.145	0.058	-0.465	0.995	48.218	0.549	10.559	6.817	0.071	-97.52	0	0	0	0	0	0	0
WT333(F4E4E1AF1293)	3.74	13105	2022-11-29 16:57:24.145	0.058	-0.465	0.995	48.218	0.549	10.559	7.059	0.071	-97.185	0	0	0	0	0	0	0
WT333(F4E4E1AF1293)	3.74	13105	2022-11-29 16:57:24.145	0.058	-0.465	0.995	48.218	0.549	10.559	7.295	0.066	-96.844	0	0	0	0	0	0	0
WT333(F4E4E1AF1293)	3.74	13105	2022-11-29 16:57:24.145	0.08	0.179	0.954	-11.292	-4.272	17.761	7.234	0.033	-96.476	0	0	0	0	0	0	0
WT333(F4E4E1AF1293)	3.74	13105	2022-11-29 16:57:24.145	0.08	0.179	0.954	-11.292	-4.272	17.761	7.174	0	-96.108	0	0	0	0	0	0	0
WT333(F4E4E1AF1293)	3.74	13105	2022-11-29 16:57:24.145	0.08	0.179	0.954	-11.292	-4.272	17.761	7.119	-0.022	-95.74	0	0	0	0	0	0	0
WT333(F4E4E1AF1293)	3.74	13105	2022-11-29 16:57:24.145	0.08	0.179	0.954	-11.292	-4.272	17.761	7.059	-0.055	-95.372	0	0	0	0	0	0	0
WT333(F4E4E1AF1293)	3.74	13105	2022-11-29 16:57:24.145	-0.044	0.644	1.219	22.827	-0.305	-10.925	7.174	-0.049	-95.147	0	0	0	0	0	0	0
WT333(F4E4E1AF1293)	3.74	13105	2022-11-29 16:57:24.145	-0.044	0.644	1.219	22.827	-0.305	-10.925	7.295	-0.033	-94.922	0	0	0	0	0	0	0
WT333(F4E4E1AF1293)	3.74	13105	2022-11-29 16:57:24.208	-0.044	0.644	1.219	22.827	-0.305	-10.925	7.41	-0.022	-94.697	0	0	0	0	0	0	0
WT333(F4E4E1AF1293)	3.74	13105	2022-11-29 16:57:24.208	-0.044	0.644	1.219	22.827	-0.305	-10.925	7.531	-0.005	-94.471	0	0	0	0	0	0	0
WT333(F4E4E1AF1293)	3.74	13105	2022-11-29 16:57:24.208	0.05	-0.377	0.842	-13.245	-0.671	-7.141	7.471	0	-94.224	0	0	0	0	0	0	0
WT333(F4E4E1AF1293)	3.74	13105	2022-11-29 16:57:24.208	0.05	-0.377	0.842	-13.245	-0.671	-7.141	7.405	0.005	-93.983	0	0	0	0	0	0	0
WT333(F4E4E1AF1293)	3.74	13105	2022-11-29 16:57:24.208	0.05	-0.377	0.842	-13.245	-0.671	-7.141	7.339	0.005	-93.741	0	0	0	0	0	0	0
WT333(F4E4E1AF1293)	3.74	13105	2022-11-29 16:57:24.208	0.05	-0.377	0.842	-13.245	-0.671	-7.141	7.267	0.005	-93.499	0	0	0	0	0	0	0
WT333(F4E4E1AF1293)	3.74	13105	2022-11-29 16:57:24.208	-0.015	-0.034	0.845	-16.968	-0.061	10.132	7.185	0	-93.17	0	0	0	0	0	0	0
WT333(F4E4E1AF1293)	3.74	13105	2022-11-29 16:57:24.208	-0.015	-0.034	0.845	-16.968	-0.061	10.132	7.097	-0.011	-92.845	0	0	0	0	0	0	0
WT333(F4E4E1AF1293)	3.74	13105	2022-11-29 16:57:24.239	-0.015	-0.034	0.845	-16.968	-0.061	10.132	7.009	-0.016	-92.516	0	0	0	0	0	0	0
WT333(F4E4E1AF1293)	3.74	13105	2022-11-29 16:57:24.239	-0.015	-0.034	0.845	-16.968	-0.061	10.132	6.916	-0.027	-92.192	0	0	0	0	0	0	0
WT333(F4E4E1AF1293)	3.74	13105	2022-11-29 16:57:24.239	-0.009	0.617	1.178	21.973	1.831	2.136	7.026	-0.022	-91.906	0	0	0	0	0	0	0
WT333(F4E4E1AF1293)	3.74	13105	2022-11-29 16:57:24.239	-0.009	0.617	1.178	21.973	1.831	2.136	7.136	-0.016	-91.62	0	0	0	0	0	0	0
WT333(F4E4E1AF1293)	3.74	13105	2022-11-29 16:57:24.239	-0.009	0.617	1.178	21.973	1.831	2.136	7.251	0	-91.335	0	0	0	0	0	0	0
WT333(F4E4E1AF1293)	3.74	13105	2022-11-29 16:57:24.239	-0.009	0.617	1.178	21.973	1.831	2.136	7.361	0.005	-91.049	0	0	0	0	0	0	0
WT333(F4E4E1AF1293)	3.74	13105	2022-11-29 16:57:24.239	-0.029	-0.097	0.882	-7.935	0.122	-10.193	7.328	0.022	-90.824	0	0	0	0	0	0	0
WT333(F4E4E1AF1293)	3.74	13105	2022-11-29 16:57:24.239	-0.029	-0.097	0.882	-7.935	0.122	-10.193	7.289	0.033	-90.604	0	0	0	0	0	0	0
WT333(F4E4E1AF1293)	3.74	13105	2022-11-29 16:57:24.270	-0.029	-0.097	0.882	-7.935	0.122	-10.193	7.251	0.038	-90.379	0	0	0	0	0	0	0
WT333(F4E4E1AF1293)	3.74	13105	2022-11-29 16:57:24.270	-0.029	-0.097	0.882	-7.935	0.122	-10.193	7.213	0.049	-90.159	0	0	0	0	0	0	0
WT333(F4E4E1AF1293)	3.74	13105	2022-11-29 16:57:24.270	-0.01	0.135	1.23	24.109	0.671	4.211	7.328	0.049	-89.868	0	0	0	0	0	0	0
WT333(F4E4E1AF1293)	3.74	13105	2022-11-29 16:57:24.270	-0.01	0.135	1.23	24.109	0.671	4.211	7.449	0.055	-89.572	0	0	0	0	0	0	0
WT333(F4E4E1AF1293)	3.74	13105	2022-11-29 16:57:24.270	-0.01	0.135	1.23	24.109	0.671	4.211	7.57	0.055	-89.28	0	0	0	0	0	0	0
WT333(F4E4E1AF1293)	3.74	13105	2022-11-29 16:57:24.270	-0.01	0.135	1.23	24.109	0.671	4.211	7.685	0.055	-88.989	0	0	0	0	0	0	0
WT333(F4E4E1AF1293)	3.74	13105	2022-11-29 16:57:24.270	-0.02	0.223	1.03	29.541	3.601	5.31	7.833	0.066	-88.687	0	0	0	0	0	0	0
WT333(F4E4E1AF1293)	3.74	13105	2022-11-29 16:57:24.270	-0.02	0.223	1.03	29.541	3.601	5.31	7.982	0.082	-88.391	0	0	0	0	0	0	0
WT333(F4E4E1AF1293)	3.74	13105	2022-11-29 16:57:24.317	-0.02	0.223	1.03	29.541	3.601	5.31	8.124	0.099	-88.094	0	0	0	0	0	0	0
WT333(F4E4E1AF1293)	3.74	13105	2022-11-29 16:57:24.317	-0.02	0.223	1.03	29.541	3.601	5.31	8.273	0.11	-87.797	0	0	0	0	0	0	0
WT333(F4E4E1AF1293)	3.74	13105	2022-11-29 16:57:24.317	0.08	-0.106	0.983	0.61	-0.061	-2.686	8.273	0.11	-87.539	0	0	0	0	0	0	0
WT333(F4E4E1AF1293)	3.74	13105	2022-11-29 16:57:24.317	0.08	-0.106	0.983	0.61	-0.061	-2.686	8.273	0.11	-87.286	0	0	0	0	0	0	0
WT333(F4E4E1AF1293)	3.74	13105	2022-11-29 16:57:24.317	0.08	-0.106	0.983	0.61	-0.061	-2.686	8.273	0.104	-87.034	0	0	0	0	0	0	0
WT333(F4E4E1AF1293)	3.74	13105	2022-11-29 16:57:24.317	0.08	-0.106	0.983	0.61	-0.061	-2.686	8.273	0.099	-86.781	0	0	0	0	0	0	0
WT333(F4E4E1AF1293)	3.74	13105	2022-11-29 16:57:24.317	-0.097	-0.048	0.922	-21.24	2.136	-4.395	8.163	0.11	-86.534	0	0	0	0	0	0	0
WT333(F4E4E1AF1293)	3.74	13105	2022-11-29 16:57:24.317	-0.097	-0.048	0.922	-21.24	2.136	-4.395	8.047	0.115	-86.287	0	0	0	0	0	0	0
WT333(F4E4E1AF1293)	3.74	13105	2022-11-29 16:57:24.348	-0.097	-0.048	0.922	-21.24	2.136	-4.395	7.932	0.121	-86.045	0	0	0	0	0	0	0
WT333(F4E4E1AF1293)	3.74	13105	2022-11-29 16:57:24.348	-0.097	-0.048	0.922	-21.24	2.136	-4.395	7.822	0.126	-85.798	0	0	0	0	0	0	0
WT333(F4E4E1AF1293)	3.74	13105	2022-11-29 16:57:24.348	0.042	0.102	0.955	0	-0.061	4.944	7.811	0.115	-85.512	0	0	0	0	0	0	0
WT333(F4E4E1AF1293)	3.74	13105	2022-11-29 16:57:24.348	0.042	0.102	0.955	0	-0.061	4.944	7.806	0.104	-85.226	0	0	0	0	0	0	0
WT333(F4E4E1AF1293)	3.74	13105	2022-11-29 16:57:24.348	0.042	0.102	0.955	0	-0.061	4.944	7.8	0.093	-84.935	0	0	0	0	0	0	0
WT333(F4E4E1AF1293)	3.74	13105	2022-11-29 16:57:24.348	0.042	0.102	0.955	0	-0.061	4.944	7.789	0.082	-84.65	0	0	0	0	0	0	0
WT333(F4E4E1AF1293)	3.74	13105	2022-11-29 16:57:24.348	-0.013	0.233	1.09	1.892	0.61	-3.357	7.795	0.082	-84.408	0	0	0	0	0	0	0
WT333(F4E4E1AF1293)	3.74	13105	2022-11-29 16:57:24.348	-0.013	0.233	1.09	1.892	0.61	-3.357	7.8	0.082	-84.166	0	0	0	0	0	0	0
WT333(F4E4E1AF1293)	3.74	13105	2022-11-29 16:57:24.380	-0.013	0.233	1.09	1.892	0.61	-3.357	7.806	0.082	-83.919	0	0	0	0	0	0	0
WT333(F4E4E1AF1293)	3.74	13105	2022-11-29 16:57:24.380	-0.013	0.233	1.09	1.892	0.61	-3.357	7.811	0.088	-83.677	0	0	0	0	0	0	0
WT333(F4E4E1AF1293)	3.74	13105	2022-11-29 16:57:24.380	0.055	-0.066	1.048	15.869	-0.305	-1.648	7.883	0.082	-83.43	0	0	0	0	0	0	0
WT333(F4E4E1AF1293)	3.74	13105	2022-11-29 16:57:24.380	0.055	-0.066	1.048	15.869	-0.305	-1.648	7.96	0.071	-83.183	0	0	0	0	0	0	0
WT333(F4E4E1AF1293)	3.74	13105	2022-11-29 16:57:24.380	0.055	-0.066	1.048	15.869	-0.305	-1.648	8.031	0.066	-82.93	0	0	0	0	0	0	0
WT333(F4E4E1AF1293)	3.74	13105	2022-11-29 16:57:24.380	0.055	-0.066	1.048	15.869	-0.305	-1.648	8.102	0.055	-82.683	0	0	0	0	0	0	0
WT333(F4E4E1AF1293)	3.74	13105	2022-11-29 16:57:24.380	0.002	-0.123	0.785	-26.917	0.122	4.333	7.96	0.044	-82.408	0	0	0	0	0	0	0
WT333(F4E4E1AF1293)	3.74	13105	2022-11-29 16:57:24.380	0.002	-0.123	0.785	-26.917	0.122	4.333	7.817	0.027	-82.134	0	0	0	0	0	0	0
WT333(F4E4E1AF1293)	3.74	13105	2022-11-29 16:57:24.474	0.002	-0.123	0.785	-26.917	0.122	4.333	7.674	0.016	-81.859	0	0	0	0	0	0	0
WT333(F4E4E1AF1293)	3.74	13105	2022-11-29 16:57:24.474	0.002	-0.123	0.785	-26.917	0.122	4.333	7.531	0	-81.584	0	0	0	0	0	0	0
WT333(F4E4E1AF1293)	3.74	13105	2022-11-29 16:57:24.474	0.042	0.321	1.24	0.122	0.427	-3.174	7.52	0	-81.348	0	0	0	0	0	0	0
WT333(F4E4E1AF1293)	3.74	13105	2022-11-29 16:57:24.474	0.042	0.321	1.24	0.122	0.427	-3.174	7.515	-0.005	-81.112	0	0	0	0	0	0	0
WT333(F4E4E1AF1293)	3.74	13105	2022-11-29 16:57:24.474	0.042	0.321	1.24	0.122	0.427	-3.174	7.515	-0.011	-80.881	0	0	0	0	0	0	0
WT333(F4E4E1AF1293)	3.74	13105	2022-11-29 16:57:24.474	0.042	0.321	1.24	0.122	0.427	-3.174	7.509	-0.011	-80.645	0	0	0	0	0	0	0
WT333(F4E4E1AF1293)	3.74	13105	2022-11-29 16:57:24.474	0.001	0.031	0.988	14.038	-0.183	0.061	7.575	-0.022	-80.398	0	0	0	0	0	0	0
WT333(F4E4E1AF1293)	3.74	13105	2022-11-29 16:57:24.474	0.001	0.031	0.988	14.038	-0.183	0.061	7.641	-0.027	-80.151	0	0	0	0	0	0	0
WT333(F4E4E1AF1293)	3.74	13105	2022-11-29 16:57:24.474	0.001	0.031	0.988	14.038	-0.183	0.061	7.707	-0.038	-79.904	0	0	0	0	0	0	0
WT333(F4E4E1AF1293)	3.74	13105	2022-11-29 16:57:24.474	0.001	0.031	0.988	14.038	-0.183	0.061	7.767	-0.044	-79.662	0	0	0	0	0	0	0

## Sheet: 16Hz
设备名称	电压	版本	片上时间	加速度X(g)	加速度Y(g)	加速度Z(g)	角速度X(°/s)	角速度Y(°/s)	角速度Z(°/s)	角度X(°)	角度Y(°)	角度Z(°)	磁场X	磁场Y	磁场Z	四元数0	四元数1	四元数2	四元数3	状态
WT333(F4E4E1AF1293)	3.75	13105	2022-11-29 17:02:53.387	0.01	0.106	0.974	9.216	3.601	-1.16	4.861	-1.093	-10.706	0	0	0	0	0	0	0
WT333(F4E4E1AF1293)	3.75	13105	2022-11-29 17:02:53.418	0.01	0.106	0.974	9.216	3.601	-1.16	4.911	-1.071	-10.668	0	0	0	0	0	0	0
WT333(F4E4E1AF1293)	3.75	13105	2022-11-29 17:02:53.418	0.01	0.106	0.974	9.216	3.601	-1.16	4.96	-1.055	-10.629	0	0	0	0	0	0	0
WT333(F4E4E1AF1293)	3.75	13105	2022-11-29 17:02:53.418	0.098	-0.183	1.007	-0.61	-1.282	6.226	4.955	-1.066	-10.558	0	0	0	0	0	0	0
WT333(F4E4E1AF1293)	3.75	13105	2022-11-29 17:02:53.418	0.098	-0.183	1.007	-0.61	-1.282	6.226	4.949	-1.071	-10.481	0	0	0	0	0	0	0
WT333(F4E4E1AF1293)	3.75	13105	2022-11-29 17:02:53.418	0.098	-0.183	1.007	-0.61	-1.282	6.226	4.938	-1.082	-10.41	0	0	0	0	0	0	0
WT333(F4E4E1AF1293)	3.75	13105	2022-11-29 17:02:53.418	0.098	-0.183	1.007	-0.61	-1.282	6.226	4.927	-1.093	-10.338	0	0	0	0	0	0	0
WT333(F4E4E1AF1293)	3.75	13105	2022-11-29 17:02:53.418	-0.171	0.5	0.958	12.695	2.38	-6.958	4.988	-1.082	-10.327	0	0	0	0	0	0	0
WT333(F4E4E1AF1293)	3.75	13105	2022-11-29 17:02:53.418	-0.171	0.5	0.958	12.695	2.38	-6.958	5.054	-1.066	-10.322	0	0	0	0	0	0	0
WT333(F4E4E1AF1293)	3.75	13105	2022-11-29 17:02:53.450	-0.171	0.5	0.958	12.695	2.38	-6.958	5.12	-1.044	-10.311	0	0	0	0	0	0	0
WT333(F4E4E1AF1293)	3.75	13105	2022-11-29 17:02:53.450	-0.171	0.5	0.958	12.695	2.38	-6.958	5.191	-1.027	-10.305	0	0	0	0	0	0	0
WT333(F4E4E1AF1293)	3.75	13105	2022-11-29 17:02:53.450	0.125	-0.252	1.154	-23.987	-3.54	-11.597	5.076	-1.033	-10.322	0	0	0	0	0	0	0
WT333(F4E4E1AF1293)	3.75	13105	2022-11-29 17:02:53.450	0.125	-0.252	1.154	-23.987	-3.54	-11.597	4.96	-1.044	-10.344	0	0	0	0	0	0	0
WT333(F4E4E1AF1293)	3.75	13105	2022-11-29 17:02:53.450	0.125	-0.252	1.154	-23.987	-3.54	-11.597	4.839	-1.055	-10.36	0	0	0	0	0	0	0
WT333(F4E4E1AF1293)	3.75	13105	2022-11-29 17:02:53.450	0.125	-0.252	1.154	-23.987	-3.54	-11.597	4.713	-1.071	-10.377	0	0	0	0	0	0	0
WT333(F4E4E1AF1293)	3.75	13105	2022-11-29 17:02:53.450	0.107	0.2	1.063	53.772	7.69	28.076	4.977	-1.044	-10.19	0	0	0	0	0	0	0
WT333(F4E4E1AF1293)	3.75	13105	2022-11-29 17:02:53.450	0.107	0.2	1.063	53.772	7.69	28.076	5.24	-1.022	-10.003	0	0	0	0	0	0	0
WT333(F4E4E1AF1293)	3.75	13105	2022-11-29 17:02:53.481	0.107	0.2	1.063	53.772	7.69	28.076	5.504	-0.994	-9.816	0	0	0	0	0	0	0
WT333(F4E4E1AF1293)	3.75	13105	2022-11-29 17:02:53.481	0.107	0.2	1.063	53.772	7.69	28.076	5.768	-0.972	-9.63	0	0	0	0	0	0	0
WT333(F4E4E1AF1293)	3.75	13105	2022-11-29 17:02:53.481	-0.234	0.443	0.962	14.587	0.427	4.456	5.839	-0.978	-9.564	0	0	0	0	0	0	0
WT333(F4E4E1AF1293)	3.75	13105	2022-11-29 17:02:53.481	-0.234	0.443	0.962	14.587	0.427	4.456	5.916	-0.972	-9.503	0	0	0	0	0	0	0
WT333(F4E4E1AF1293)	3.75	13105	2022-11-29 17:02:53.481	-0.234	0.443	0.962	14.587	0.427	4.456	5.993	-0.967	-9.443	0	0	0	0	0	0	0
WT333(F4E4E1AF1293)	3.75	13105	2022-11-29 17:02:53.481	-0.234	0.443	0.962	14.587	0.427	4.456	6.07	-0.961	-9.377	0	0	0	0	0	0	0
WT333(F4E4E1AF1293)	3.75	13105	2022-11-29 17:02:53.481	0.101	-0.186	0.819	-4.822	-0.916	-12.512	6.048	-0.956	-9.404	0	0	0	0	0	0	0
WT333(F4E4E1AF1293)	3.75	13105	2022-11-29 17:02:53.481	0.101	-0.186	0.819	-4.822	-0.916	-12.512	6.031	-0.95	-9.426	0	0	0	0	0	0	0
WT333(F4E4E1AF1293)	3.75	13105	2022-11-29 17:02:53.512	0.101	-0.186	0.819	-4.822	-0.916	-12.512	6.004	-0.945	-9.448	0	0	0	0	0	0	0
WT333(F4E4E1AF1293)	3.75	13105	2022-11-29 17:02:53.512	0.101	-0.186	0.819	-4.822	-0.916	-12.512	5.982	-0.939	-9.47	0	0	0	0	0	0	0
WT333(F4E4E1AF1293)	3.75	13105	2022-11-29 17:02:53.512	0.064	0.583	0.903	7.324	-0.916	-9.094	6.021	-0.939	-9.47	0	0	0	0	0	0	0
WT333(F4E4E1AF1293)	3.75	13105	2022-11-29 17:02:53.512	0.064	0.583	0.903	7.324	-0.916	-9.094	6.064	-0.939	-9.476	0	0	0	0	0	0	0
WT333(F4E4E1AF1293)	3.75	13105	2022-11-29 17:02:53.512	0.064	0.583	0.903	7.324	-0.916	-9.094	6.108	-0.939	-9.481	0	0	0	0	0	0	0
WT333(F4E4E1AF1293)	3.75	13105	2022-11-29 17:02:53.512	0.064	0.583	0.903	7.324	-0.916	-9.094	6.158	-0.934	-9.487	0	0	0	0	0	0	0
WT333(F4E4E1AF1293)	3.75	13105	2022-11-29 17:02:53.512	-0.033	-0.21	0.934	-19.836	-0.305	-0.244	6.07	-0.934	-9.443	0	0	0	0	0	0	0
WT333(F4E4E1AF1293)	3.75	13105	2022-11-29 17:02:53.512	-0.033	-0.21	0.934	-19.836	-0.305	-0.244	5.977	-0.934	-9.404	0	0	0	0	0	0	0
WT333(F4E4E1AF1293)	3.75	13105	2022-11-29 17:02:53.544	-0.033	-0.21	0.934	-19.836	-0.305	-0.244	5.883	-0.934	-9.366	0	0	0	0	0	0	0
WT333(F4E4E1AF1293)	3.75	13105	2022-11-29 17:02:53.544	-0.033	-0.21	0.934	-19.836	-0.305	-0.244	5.784	-0.934	-9.322	0	0	0	0	0	0	0
WT333(F4E4E1AF1293)	3.75	13105	2022-11-29 17:02:53.544	0.066	0.149	1.116	5.432	-1.221	-3.357	5.817	-0.939	-9.3	0	0	0	0	0	0	0
WT333(F4E4E1AF1293)	3.75	13105	2022-11-29 17:02:53.544	0.066	0.149	1.116	5.432	-1.221	-3.357	5.845	-0.939	-9.272	0	0	0	0	0	0	0
WT333(F4E4E1AF1293)	3.75	13105	2022-11-29 17:02:53.544	0.066	0.149	1.116	5.432	-1.221	-3.357	5.878	-0.945	-9.25	0	0	0	0	0	0	0
WT333(F4E4E1AF1293)	3.75	13105	2022-11-29 17:02:53.544	0.066	0.149	1.116	5.432	-1.221	-3.357	5.905	-0.95	-9.223	0	0	0	0	0	0	0
WT333(F4E4E1AF1293)	3.75	13105	2022-11-29 17:02:53.544	0.017	-0.032	1.005	11.78	3.662	6.958	5.966	-0.934	-9.146	0	0	0	0	0	0	0
WT333(F4E4E1AF1293)	3.75	13105	2022-11-29 17:02:53.544	0.017	-0.032	1.005	11.78	3.662	6.958	6.021	-0.917	-9.064	0	0	0	0	0	0	0
WT333(F4E4E1AF1293)	3.75	13105	2022-11-29 17:02:53.575	0.017	-0.032	1.005	11.78	3.662	6.958	6.081	-0.906	-8.987	0	0	0	0	0	0	0
WT333(F4E4E1AF1293)	3.75	13105	2022-11-29 17:02:53.575	0.017	-0.032	1.005	11.78	3.662	6.958	6.136	-0.89	-8.904	0	0	0	0	0	0	0
WT333(F4E4E1AF1293)	3.75	13105	2022-11-29 17:02:53.575	-0.053	0.322	1.019	2.808	-0.427	1.465	6.147	-0.895	-8.855	0	0	0	0	0	0	0
WT333(F4E4E1AF1293)	3.75	13105	2022-11-29 17:02:53.575	-0.053	0.322	1.019	2.808	-0.427	1.465	6.163	-0.895	-8.806	0	0	0	0	0	0	0
WT333(F4E4E1AF1293)	3.75	13105	2022-11-29 17:02:53.575	-0.053	0.322	1.019	2.808	-0.427	1.465	6.174	-0.901	-8.756	0	0	0	0	0	0	0
WT333(F4E4E1AF1293)	3.75	13105	2022-11-29 17:02:53.575	-0.053	0.322	1.019	2.808	-0.427	1.465	6.196	-0.901	-8.707	0	0	0	0	0	0	0
WT333(F4E4E1AF1293)	3.75	13105	2022-11-29 17:02:53.575	-0.008	0.091	0.999	3.723	-2.014	-2.686	6.218	-0.906	-8.679	0	0	0	0	0	0	0
WT333(F4E4E1AF1293)	3.75	13105	2022-11-29 17:02:53.575	-0.008	0.091	0.999	3.723	-2.014	-2.686	6.24	-0.912	-8.657	0	0	0	0	0	0	0
WT333(F4E4E1AF1293)	3.75	13105	2022-11-29 17:02:53.668	-0.008	0.091	0.999	3.723	-2.014	-2.686	6.262	-0.917	-8.63	0	0	0	0	0	0	0
WT333(F4E4E1AF1293)	3.75	13105	2022-11-29 17:02:53.668	-0.077	0.177	0.944	12.695	1.404	-5.249	6.328	-0.906	-8.613	0	0	0	0	0	0	0
WT333(F4E4E1AF1293)	3.75	13105	2022-11-29 17:02:53.668	-0.077	0.177	0.944	12.695	1.404	-5.249	6.394	-0.89	-8.597	0	0	0	0	0	0	0
WT333(F4E4E1AF1293)	3.75	13105	2022-11-29 17:02:53.668	-0.077	0.177	0.944	12.695	1.404	-5.249	6.46	-0.873	-8.58	0	0	0	0	0	0	0
WT333(F4E4E1AF1293)	3.75	13105	2022-11-29 17:02:53.668	-0.077	0.177	0.944	12.695	1.404	-5.249	6.526	-0.862	-8.564	0	0	0	0	0	0	0
WT333(F4E4E1AF1293)	3.75	13105	2022-11-29 17:02:53.668	0.148	0.018	1.049	-12.756	0.366	-1.465	6.465	-0.857	-8.531	0	0	0	0	0	0	0
WT333(F4E4E1AF1293)	3.75	13105	2022-11-29 17:02:53.668	0.148	0.018	1.049	-12.756	0.366	-1.465	6.405	-0.851	-8.492	0	0	0	0	0	0	0
WT333(F4E4E1AF1293)	3.75	13105	2022-11-29 17:02:53.668	0.148	0.018	1.049	-12.756	0.366	-1.465	6.339	-0.846	-8.459	0	0	0	0	0	0	0
WT333(F4E4E1AF1293)	3.75	13105	2022-11-29 17:02:53.684	0.148	0.018	1.049	-12.756	0.366	-1.465	6.279	-0.846	-8.421	0	0	0	0	0	0	0
WT333(F4E4E1AF1293)	3.75	13105	2022-11-29 17:02:53.700	0.021	0.082	0.975	18.616	3.662	7.751	6.372	-0.829	-8.339	0	0	0	0	0	0	0
WT333(F4E4E1AF1293)	3.75	13105	2022-11-29 17:02:53.700	0.021	0.082	0.975	18.616	3.662	7.751	6.465	-0.818	-8.256	0	0	0	0	0	0	0
WT333(F4E4E1AF1293)	3.75	13105	2022-11-29 17:02:53.700	0.021	0.082	0.975	18.616	3.662	7.751	6.553	-0.802	-8.168	0	0	0	0	0	0	0
WT333(F4E4E1AF1293)	3.75	13105	2022-11-29 17:02:53.700	0.021	0.082	0.975	18.616	3.662	7.751	6.647	-0.791	-8.086	0	0	0	0	0	0	0
WT333(F4E4E1AF1293)	3.75	13105	2022-11-29 17:02:53.700	-0.069	0.307	1.049	4.211	-0.854	-4.028	6.669	-0.791	-8.064	0	0	0	0	0	0	0
WT333(F4E4E1AF1293)	3.75	13105	2022-11-29 17:02:53.700	-0.069	0.307	1.049	4.211	-0.854	-4.028	6.691	-0.797	-8.042	0	0	0	0	0	0	0
WT333(F4E4E1AF1293)	3.75	13105	2022-11-29 17:02:53.700	-0.069	0.307	1.049	4.211	-0.854	-4.028	6.713	-0.797	-8.02	0	0	0	0	0	0	0
WT333(F4E4E1AF1293)	3.75	13105	2022-11-29 17:02:53.700	-0.069	0.307	1.049	4.211	-0.854	-4.028	6.74	-0.797	-7.998	0	0	0	0	0	0	0
WT333(F4E4E1AF1293)	3.75	13105	2022-11-29 17:02:53.700	0.07	0.012	1.009	0.366	1.648	-2.563	6.746	-0.78	-7.965	0	0	0	0	0	0	0
WT333(F4E4E1AF1293)	3.75	13105	2022-11-29 17:02:53.700	0.07	0.012	1.009	0.366	1.648	-2.563	6.751	-0.769	-7.938	0	0	0	0	0	0	0
WT333(F4E4E1AF1293)	3.75	13105	2022-11-29 17:02:53.700	0.07	0.012	1.009	0.366	1.648	-2.563	6.751	-0.764	-7.905	0	0	0	0	0	0	0
WT333(F4E4E1AF1293)	3.75	13105	2022-11-29 17:02:53.700	0.07	0.012	1.009	0.366	1.648	-2.563	6.757	-0.753	-7.872	0	0	0	0	0	0	0
WT333(F4E4E1AF1293)	3.75	13105	2022-11-29 17:02:53.700	0.031	-0.062	1.086	-5.981	1.404	7.324	6.724	-0.753	-7.795	0	0	0	0	0	0	0
WT333(F4E4E1AF1293)	3.75	13105	2022-11-29 17:02:53.700	0.031	-0.062	1.086	-5.981	1.404	7.324	6.691	-0.747	-7.712	0	0	0	0	0	0	0
WT333(F4E4E1AF1293)	3.75	13105	2022-11-29 17:02:53.700	0.031	-0.062	1.086	-5.981	1.404	7.324	6.658	-0.747	-7.635	0	0	0	0	0	0	0
WT333(F4E4E1AF1293)	3.75	13105	2022-11-29 17:02:53.715	0.031	-0.062	1.086	-5.981	1.404	7.324	6.619	-0.747	-7.553	0	0	0	0	0	0	0
WT333(F4E4E1AF1293)	3.75	13105	2022-11-29 17:02:53.715	0.016	0.328	1.09	5.188	-0.366	0.488	6.641	-0.747	-7.509	0	0	0	0	0	0	0
WT333(F4E4E1AF1293)	3.75	13105	2022-11-29 17:02:53.715	0.016	0.328	1.09	5.188	-0.366	0.488	6.669	-0.753	-7.465	0	0	0	0	0	0	0
WT333(F4E4E1AF1293)	3.75	13105	2022-11-29 17:02:53.715	0.016	0.328	1.09	5.188	-0.366	0.488	6.691	-0.753	-7.421	0	0	0	0	0	0	0
WT333(F4E4E1AF1293)	3.75	13105	2022-11-29 17:02:53.715	0.016	0.328	1.09	5.188	-0.366	0.488	6.718	-0.758	-7.377	0	0	0	0	0	0	0
WT333(F4E4E1AF1293)	3.75	13105	2022-11-29 17:02:53.715	0.078	-0.029	1.018	10.62	3.357	4.944	6.773	-0.742	-7.306	0	0	0	0	0	0	0
WT333(F4E4E1AF1293)	3.75	13105	2022-11-29 17:02:53.715	0.078	-0.029	1.018	10.62	3.357	4.944	6.823	-0.731	-7.24	0	0	0	0	0	0	0
WT333(F4E4E1AF1293)	3.75	13105	2022-11-29 17:02:53.715	0.078	-0.029	1.018	10.62	3.357	4.944	6.877	-0.72	-7.174	0	0	0	0	0	0	0
WT333(F4E4E1AF1293)	3.75	13105	2022-11-29 17:02:53.778	0.078	-0.029	1.018	10.62	3.357	4.944	6.927	-0.709	-7.103	0	0	0	0	0	0	0
WT333(F4E4E1AF1293)	3.75	13105	2022-11-29 17:02:53.778	0.039	-0.493	1.08	-58.228	-7.141	-5.371	6.625	-0.747	-7.092	0	0	0	0	0	0	0
WT333(F4E4E1AF1293)	3.75	13105	2022-11-29 17:02:53.778	0.039	-0.493	1.08	-58.228	-7.141	-5.371	6.323	-0.78	-7.081	0	0	0	0	0	0	0
WT333(F4E4E1AF1293)	3.75	13105	2022-11-29 17:02:53.778	0.039	-0.493	1.08	-58.228	-7.141	-5.371	6.021	-0.818	-7.07	0	0	0	0	0	0	0
WT333(F4E4E1AF1293)	3.75	13105	2022-11-29 17:02:53.778	0.039	-0.493	1.08	-58.228	-7.141	-5.371	5.707	-0.857	-7.053	0	0	0	0	0	0	0
WT333(F4E4E1AF1293)	3.75	13105	2022-11-29 17:02:53.778	0.135	0.269	1.152	48.645	1.892	26.855	5.933	-0.868	-6.877	0	0	0	0	0	0	0
WT333(F4E4E1AF1293)	3.75	13105	2022-11-29 17:02:53.778	0.135	0.269	1.152	48.645	1.892	26.855	6.163	-0.879	-6.702	0	0	0	0	0	0	0
WT333(F4E4E1AF1293)	3.75	13105	2022-11-29 17:02:53.778	0.135	0.269	1.152	48.645	1.892	26.855	6.389	-0.89	-6.526	0	0	0	0	0	0	0
WT333(F4E4E1AF1293)	3.75	13105	2022-11-29 17:02:53.809	0.135	0.269	1.152	48.645	1.892	26.855	6.619	-0.901	-6.35	0	0	0	0	0	0	0
WT333(F4E4E1AF1293)	3.75	13105	2022-11-29 17:02:53.809	-0.003	0.226	1.029	11.414	0	-1.526	6.663	-0.906	-6.317	0	0	0	0	0	0	0
WT333(F4E4E1AF1293)	3.75	13105	2022-11-29 17:02:53.809	-0.003	0.226	1.029	11.414	0	-1.526	6.713	-0.912	-6.284	0	0	0	0	0	0	0
WT333(F4E4E1AF1293)	3.75	13105	2022-11-29 17:02:53.809	-0.003	0.226	1.029	11.414	0	-1.526	6.762	-0.917	-6.251	0	0	0	0	0	0	0
WT333(F4E4E1AF1293)	3.75	13105	2022-11-29 17:02:53.809	-0.003	0.226	1.029	11.414	0	-1.526	6.812	-0.917	-6.218	0	0	0	0	0	0	0
WT333(F4E4E1AF1293)	3.75	13105	2022-11-29 17:02:53.809	-0.043	-0.269	0.838	20.813	-2.136	-2.686	6.905	-0.934	-6.196	0	0	0	0	0	0	0
WT333(F4E4E1AF1293)	3.75	13105	2022-11-29 17:02:53.809	-0.043	-0.269	0.838	20.813	-2.136	-2.686	6.993	-0.945	-6.174	0	0	0	0	0	0	0
WT333(F4E4E1AF1293)	3.75	13105	2022-11-29 17:02:53.809	-0.043	-0.269	0.838	20.813	-2.136	-2.686	7.081	-0.961	-6.147	0	0	0	0	0	0	0
WT333(F4E4E1AF1293)	3.75	13105	2022-11-29 17:02:53.872	-0.043	-0.269	0.838	20.813	-2.136	-2.686	7.169	-0.972	-6.125	0	0	0	0	0	0	0
WT333(F4E4E1AF1293)	3.75	13105	2022-11-29 17:02:53.872	-0.081	1.298	1.156	33.081	-1.953	-1.709	7.322	-0.983	-6.097	0	0	0	0	0	0	0
WT333(F4E4E1AF1293)	3.75	13105	2022-11-29 17:02:53.872	-0.163	2.596	2.312	33.081	-1.953	-1.709	7.498	-0.989	-6.075	0	0	0	0	0	0	0
WT333(F4E4E1AF1293)	3.75	13105	2022-11-29 17:02:53.872	-0.325	5.192	4.624	33.081	-1.953	-1.709	7.701	-0.989	-6.053	0	0	0	0	0	0	0
WT333(F4E4E1AF1293)	3.75	13105	2022-11-29 17:02:53.872	-0.65	10.384	9.247	33.081	-1.953	-1.709	7.927	-0.983	-6.031	0	0	0	0	0	0	0
WT333(F4E4E1AF1293)	3.75	13105	2022-11-29 17:02:53.872	0.17	-1.111	0.907	-53.406	-2.38	-14.221	7.723	-0.978	-6.075	0	0	0	0	0	0	0
WT333(F4E4E1AF1293)	3.75	13105	2022-11-29 17:02:53.872	0.17	-1.111	0.907	-53.406	-2.38	-14.221	7.509	-0.972	-6.119	0	0	0	0	0	0	0
WT333(F4E4E1AF1293)	3.75	13105	2022-11-29 17:02:53.872	0.17	-1.111	0.907	-53.406	-2.38	-14.221	7.289	-0.967	-6.163	0	0	0	0	0	0	0
WT333(F4E4E1AF1293)	3.75	13105	2022-11-29 17:02:53.965	0.17	-1.111	0.907	-53.406	-2.38	-14.221	7.064	-0.961	-6.202	0	0	0	0	0	0	0
WT333(F4E4E1AF1293)	3.75	13105	2022-11-29 17:02:53.965	0.105	0.185	0.914	-6.165	3.906	25.452	7.07	-0.95	-6.042	0	0	0	0	0	0	0
WT333(F4E4E1AF1293)	3.75	13105	2022-11-29 17:02:53.965	0.105	0.185	0.914	-6.165	3.906	25.452	7.075	-0.945	-5.889	0	0	0	0	0	0	0
WT333(F4E4E1AF1293)	3.75	13105	2022-11-29 17:02:53.965	0.105	0.185	0.914	-6.165	3.906	25.452	7.081	-0.934	-5.729	0	0	0	0	0	0	0
WT333(F4E4E1AF1293)	3.75	13105	2022-11-29 17:02:53.965	0.105	0.185	0.914	-6.165	3.906	25.452	7.081	-0.928	-5.57	0	0	0	0	0	0	0
WT333(F4E4E1AF1293)	3.75	13105	2022-11-29 17:02:53.965	-0.086	1.001	0.903	32.837	-3.174	-11.414	7.289	-0.934	-5.603	0	0	0	0	0	0	0
WT333(F4E4E1AF1293)	3.75	13105	2022-11-29 17:02:53.965	-0.086	1.001	0.903	32.837	-3.174	-11.414	7.493	-0.934	-5.63	0	0	0	0	0	0	0
WT333(F4E4E1AF1293)	3.75	13105	2022-11-29 17:02:53.965	-0.086	1.001	0.903	32.837	-3.174	-11.414	7.707	-0.934	-5.663	0	0	0	0	0	0	0
WT333(F4E4E1AF1293)	3.75	13105	2022-11-29 17:02:53.965	-0.086	1.001	0.903	32.837	-3.174	-11.414	7.921	-0.939	-5.696	0	0	0	0	0	0	0
WT333(F4E4E1AF1293)	3.75	13105	2022-11-29 17:02:53.965	0.079	0.214	1.061	-69.885	-10.864	-35.339	7.619	-0.961	-5.85	0	0	0	0	0	0	0
WT333(F4E4E1AF1293)	3.75	13105	2022-11-29 17:02:53.965	0.079	0.214	1.061	-69.885	-10.864	-35.339	7.322	-0.989	-6.01	0	0	0	0	0	0	0
WT333(F4E4E1AF1293)	3.75	13105	2022-11-29 17:02:53.965	0.079	0.214	1.061	-69.885	-10.864	-35.339	7.02	-1.011	-6.163	0	0	0	0	0	0	0
WT333(F4E4E1AF1293)	3.75	13105	2022-11-29 17:02:53.965	0.079	0.214	1.061	-69.885	-10.864	-35.339	6.724	-1.044	-6.317	0	0	0	0	0	0	0
WT333(F4E4E1AF1293)	3.75	13105	2022-11-29 17:02:53.965	-0.021	-0.373	1.065	-9.521	1.343	-7.385	6.718	-1.027	-6.328	0	0	0	0	0	0	0
WT333(F4E4E1AF1293)	3.75	13105	2022-11-29 17:02:53.965	-0.021	-0.373	1.065	-9.521	1.343	-7.385	6.707	-1.011	-6.339	0	0	0	0	0	0	0
WT333(F4E4E1AF1293)	3.75	13105	2022-11-29 17:02:53.965	-0.021	-0.373	1.065	-9.521	1.343	-7.385	6.691	-0.994	-6.345	0	0	0	0	0	0	0
WT333(F4E4E1AF1293)	3.75	13105	2022-11-29 17:02:53.965	-0.021	-0.373	1.065	-9.521	1.343	-7.385	6.674	-0.978	-6.356	0	0	0	0	0	0	0
WT333(F4E4E1AF1293)	3.75	13105	2022-11-29 17:02:53.965	0.096	-0.15	0.962	9.033	5.92	18.982	6.74	-0.956	-6.235	0	0	0	0	0	0	0
WT333(F4E4E1AF1293)	3.75	13105	2022-11-29 17:02:53.965	0.096	-0.15	0.962	9.033	5.92	18.982	6.806	-0.939	-6.108	0	0	0	0	0	0	0
WT333(F4E4E1AF1293)	3.75	13105	2022-11-29 17:02:53.965	0.096	-0.15	0.962	9.033	5.92	18.982	6.872	-0.917	-5.988	0	0	0	0	0	0	0
WT333(F4E4E1AF1293)	3.75	13105	2022-11-29 17:02:53.965	0.096	-0.15	0.962	9.033	5.92	18.982	6.932	-0.901	-5.861	0	0	0	0	0	0	0
WT333(F4E4E1AF1293)	3.75	13105	2022-11-29 17:02:53.965	-0.016	0.334	0.913	17.761	2.136	14.282	7.037	-0.895	-5.768	0	0	0	0	0	0	0
WT333(F4E4E1AF1293)	3.75	13105	2022-11-29 17:02:53.965	-0.016	0.334	0.913	17.761	2.136	14.282	7.141	-0.895	-5.669	0	0	0	0	0	0	0
WT333(F4E4E1AF1293)	3.75	13105	2022-11-29 17:02:53.965	-0.016	0.334	0.913	17.761	2.136	14.282	7.245	-0.89	-5.576	0	0	0	0	0	0	0
WT333(F4E4E1AF1293)	3.75	13105	2022-11-29 17:02:54.106	-0.016	0.334	0.913	17.761	2.136	14.282	7.355	-0.89	-5.477	0	0	0	0	0	0	0
WT333(F4E4E1AF1293)	3.75	13105	2022-11-29 17:02:54.106	-0.039	0.293	0.975	-14.038	-2.93	-21.301	7.306	-0.89	-5.565	0	0	0	0	0	0	0
WT333(F4E4E1AF1293)	3.75	13105	2022-11-29 17:02:54.106	-0.039	0.293	0.975	-14.038	-2.93	-21.301	7.256	-0.884	-5.647	0	0	0	0	0	0	0
WT333(F4E4E1AF1293)	3.75	13105	2022-11-29 17:02:54.106	-0.039	0.293	0.975	-14.038	-2.93	-21.301	7.207	-0.884	-5.735	0	0	0	0	0	0	0
WT333(F4E4E1AF1293)	3.75	13105	2022-11-29 17:02:54.106	-0.039	0.293	0.975	-14.038	-2.93	-21.301	7.163	-0.884	-5.817	0	0	0	0	0	0	0
WT333(F4E4E1AF1293)	3.75	13105	2022-11-29 17:02:54.106	0.158	-0.205	1.017	-15.747	-0.671	-5.737	7.097	-0.879	-5.823	0	0	0	0	0	0	0
WT333(F4E4E1AF1293)	3.75	13105	2022-11-29 17:02:54.122	0.158	-0.205	1.017	-15.747	-0.671	-5.737	7.037	-0.879	-5.828	0	0	0	0	0	0	0
WT333(F4E4E1AF1293)	3.75	13105	2022-11-29 17:02:54.122	0.158	-0.205	1.017	-15.747	-0.671	-5.737	6.971	-0.879	-5.834	0	0	0	0	0	0	0
WT333(F4E4E1AF1293)	3.75	13105	2022-11-29 17:02:54.137	0.158	-0.205	1.017	-15.747	-0.671	-5.737	6.899	-0.884	-5.839	0	0	0	0	0	0	0
WT333(F4E4E1AF1293)	3.75	13105	2022-11-29 17:02:54.137	-0.045	0.002	1.019	0.916	2.563	12.573	6.91	-0.879	-5.751	0	0	0	0	0	0	0
WT333(F4E4E1AF1293)	3.75	13105	2022-11-29 17:02:54.137	-0.045	0.002	1.019	0.916	2.563	12.573	6.921	-0.873	-5.663	0	0	0	0	0	0	0
WT333(F4E4E1AF1293)	3.75	13105	2022-11-29 17:02:54.137	-0.045	0.002	1.019	0.916	2.563	12.573	6.932	-0.873	-5.576	0	0	0	0	0	0	0
WT333(F4E4E1AF1293)	3.75	13105	2022-11-29 17:02:54.137	-0.045	0.002	1.019	0.916	2.563	12.573	6.938	-0.868	-5.488	0	0	0	0	0	0	0
WT333(F4E4E1AF1293)	3.75	13105	2022-11-29 17:02:54.137	-0.026	0.218	1.056	1.465	0	2.319	6.949	-0.868	-5.455	0	0	0	0	0	0	0
WT333(F4E4E1AF1293)	3.75	13105	2022-11-29 17:02:54.137	-0.026	0.218	1.056	1.465	0	2.319	6.96	-0.868	-5.422	0	0	0	0	0	0	0
WT333(F4E4E1AF1293)	3.75	13105	2022-11-29 17:02:54.137	-0.026	0.218	1.056	1.465	0	2.319	6.971	-0.868	-5.383	0	0	0	0	0	0	0
WT333(F4E4E1AF1293)	3.75	13105	2022-11-29 17:02:54.137	-0.026	0.218	1.056	1.465	0	2.319	6.987	-0.868	-5.35	0	0	0	0	0	0	0
WT333(F4E4E1AF1293)	3.75	13105	2022-11-29 17:02:54.137	-0.05	0.199	1.046	3.296	-0.427	-2.93	7.009	-0.868	-5.345	0	0	0	0	0	0	0
WT333(F4E4E1AF1293)	3.75	13105	2022-11-29 17:02:54.137	-0.05	0.199	1.046	3.296	-0.427	-2.93	7.031	-0.868	-5.334	0	0	0	0	0	0	0
WT333(F4E4E1AF1293)	3.75	13105	2022-11-29 17:02:54.137	-0.05	0.199	1.046	3.296	-0.427	-2.93	7.053	-0.862	-5.328	0	0	0	0	0	0	0
WT333(F4E4E1AF1293)	3.75	13105	2022-11-29 17:02:54.137	-0.05	0.199	1.046	3.296	-0.427	-2.93	7.075	-0.862	-5.323	0	0	0	0	0	0	0
WT333(F4E4E1AF1293)	3.75	13105	2022-11-29 17:02:54.137	-0.01	0.054	0.99	7.08	-0.916	-4.333	7.114	-0.862	-5.323	0	0	0	0	0	0	0
WT333(F4E4E1AF1293)	3.75	13105	2022-11-29 17:02:54.137	-0.01	0.054	0.99	7.08	-0.916	-4.333	7.158	-0.857	-5.323	0	0	0	0	0	0	0
WT333(F4E4E1AF1293)	3.75	13105	2022-11-29 17:02:54.137	-0.01	0.054	0.99	7.08	-0.916	-4.333	7.196	-0.857	-5.323	0	0	0	0	0	0	0
WT333(F4E4E1AF1293)	3.75	13105	2022-11-29 17:02:54.168	0.114	0.026	1.024	-12.512	0.61	3.113	7.136	-0.857	-5.284	0	0	0	0	0	0	0
WT333(F4E4E1AF1293)	3.75	13105	2022-11-29 17:02:54.168	0.114	0.026	1.024	-12.512	0.61	3.113	7.075	-0.851	-5.24	0	0	0	0	0	0	0
WT333(F4E4E1AF1293)	3.75	13105	2022-11-29 17:02:54.168	0.114	0.026	1.024	-12.512	0.61	3.113	7.015	-0.851	-5.202	0	0	0	0	0	0	0
WT333(F4E4E1AF1293)	3.75	13105	2022-11-29 17:02:54.168	0.114	0.026	1.024	-12.512	0.61	3.113	6.949	-0.851	-5.158	0	0	0	0	0	0	0
WT333(F4E4E1AF1293)	3.75	13105	2022-11-29 17:02:54.168	0.045	0.523	0.996	28.259	3.418	14.221	7.092	-0.84	-5.059	0	0	0	0	0	0	0
WT333(F4E4E1AF1293)	3.75	13105	2022-11-29 17:02:54.168	0.045	0.523	0.996	28.259	3.418	14.221	7.24	-0.835	-4.966	0	0	0	0	0	0	0
WT333(F4E4E1AF1293)	3.75	13105	2022-11-29 17:02:54.168	0.045	0.523	0.996	28.259	3.418	14.221	7.388	-0.829	-4.867	0	0	0	0	0	0	0
WT333(F4E4E1AF1293)	3.75	13105	2022-11-29 17:02:54.168	0.045	0.523	0.996	28.259	3.418	14.221	7.542	-0.824	-4.768	0	0	0	0	0	0	0
WT333(F4E4E1AF1293)	3.75	13105	2022-11-29 17:02:54.200	-0.084	0.035	0.953	-28.015	0	-4.761	7.41	-0.818	-4.768	0	0	0	0	0	0	0
WT333(F4E4E1AF1293)	3.75	13105	2022-11-29 17:02:54.200	-0.084	0.035	0.953	-28.015	0	-4.761	7.278	-0.813	-4.763	0	0	0	0	0	0	0
WT333(F4E4E1AF1293)	3.75	13105	2022-11-29 17:02:54.200	-0.084	0.035	0.953	-28.015	0	-4.761	7.147	-0.807	-4.763	0	0	0	0	0	0	0
WT333(F4E4E1AF1293)	3.75	13105	2022-11-29 17:02:54.200	-0.084	0.035	0.953	-28.015	0	-4.761	7.015	-0.802	-4.763	0	0	0	0	0	0	0
WT333(F4E4E1AF1293)	3.75	13105	2022-11-29 17:02:54.200	0.061	-0.009	1.012	-5.981	5.859	2.93	6.993	-0.775	-4.719	0	0	0	0	0	0	0
WT333(F4E4E1AF1293)	3.75	13105	2022-11-29 17:02:54.200	0.061	-0.009	1.012	-5.981	5.859	2.93	6.965	-0.747	-4.675	0	0	0	0	0	0	0
WT333(F4E4E1AF1293)	3.75	13105	2022-11-29 17:02:54.200	0.061	-0.009	1.012	-5.981	5.859	2.93	6.938	-0.72	-4.631	0	0	0	0	0	0	0
WT333(F4E4E1AF1293)	3.75	13105	2022-11-29 17:02:54.200	0.061	-0.009	1.012	-5.981	5.859	2.93	6.91	-0.692	-4.587	0	0	0	0	0	0	0
WT333(F4E4E1AF1293)	3.75	13105	2022-11-29 17:02:54.231	0.264	-0.815	1.091	-56.213	-1.77	13.733	6.625	-0.714	-4.493	0	0	0	0	0	0	0
WT333(F4E4E1AF1293)	3.75	13105	2022-11-29 17:02:54.231	0.264	-0.815	1.091	-56.213	-1.77	13.733	6.334	-0.736	-4.395	0	0	0	0	0	0	0
WT333(F4E4E1AF1293)	3.75	13105	2022-11-29 17:02:54.231	0.264	-0.815	1.091	-56.213	-1.77	13.733	6.031	-0.758	-4.29	0	0	0	0	0	0	0
WT333(F4E4E1AF1293)	3.75	13105	2022-11-29 17:02:54.231	0.264	-0.815	1.091	-56.213	-1.77	13.733	5.729	-0.786	-4.191	0	0	0	0	0	0	0
WT333(F4E4E1AF1293)	3.75	13105	2022-11-29 17:02:54.231	-0.112	0.863	1.136	72.937	5.615	36.072	6.075	-0.786	-3.972	0	0	0	0	0	0	0
WT333(F4E4E1AF1293)	3.75	13105	2022-11-29 17:02:54.231	-0.112	0.863	1.136	72.937	5.615	36.072	6.427	-0.78	-3.757	0	0	0	0	0	0	0
WT333(F4E4E1AF1293)	3.75	13105	2022-11-29 17:02:54.231	-0.112	0.863	1.136	72.937	5.615	36.072	6.784	-0.78	-3.549	0	0	0	0	0	0	0
WT333(F4E4E1AF1293)	3.75	13105	2022-11-29 17:02:54.231	-0.112	0.863	1.136	72.937	5.615	36.072	7.147	-0.775	-3.34	0	0	0	0	0	0	0
WT333(F4E4E1AF1293)	3.75	13105	2022-11-29 17:02:54.262	-0.005	0.14	0.86	-12.939	-3.235	-18.677	7.081	-0.78	-3.406	0	0	0	0	0	0	0
WT333(F4E4E1AF1293)	3.75	13105	2022-11-29 17:02:54.262	-0.005	0.14	0.86	-12.939	-3.235	-18.677	7.02	-0.786	-3.472	0	0	0	0	0	0	0
WT333(F4E4E1AF1293)	3.75	13105	2022-11-29 17:02:54.262	-0.005	0.14	0.86	-12.939	-3.235	-18.677	6.954	-0.791	-3.543	0	0	0	0	0	0	0
WT333(F4E4E1AF1293)	3.75	13105	2022-11-29 17:02:54.262	-0.005	0.14	0.86	-12.939	-3.235	-18.677	6.894	-0.802	-3.609	0	0	0	0	0	0	0
WT333(F4E4E1AF1293)	3.75	13105	2022-11-29 17:02:54.262	0.089	0.204	1.096	-37.354	-3.845	-17.639	6.713	-0.807	-3.669	0	0	0	0	0	0	0
WT333(F4E4E1AF1293)	3.75	13105	2022-11-29 17:02:54.262	0.089	0.204	1.096	-37.354	-3.845	-17.639	6.531	-0.818	-3.735	0	0	0	0	0	0	0
WT333(F4E4E1AF1293)	3.75	13105	2022-11-29 17:02:54.262	0.089	0.204	1.096	-37.354	-3.845	-17.639	6.35	-0.835	-3.796	0	0	0	0	0	0	0
WT333(F4E4E1AF1293)	3.75	13105	2022-11-29 17:02:54.262	0.089	0.204	1.096	-37.354	-3.845	-17.639	6.169	-0.846	-3.856	0	0	0	0	0	0	0
WT333(F4E4E1AF1293)	3.75	13105	2022-11-29 17:02:54.293	0.001	-0.251	0.92	42.358	5.066	22.827	6.383	-0.835	-3.713	0	0	0	0	0	0	0
WT333(F4E4E1AF1293)	3.75	13105	2022-11-29 17:02:54.293	0.001	-0.251	0.92	42.358	5.066	22.827	6.592	-0.824	-3.565	0	0	0	0	0	0	0
WT333(F4E4E1AF1293)	3.75	13105	2022-11-29 17:02:54.293	0.001	-0.251	0.92	42.358	5.066	22.827	6.795	-0.818	-3.422	0	0	0	0	0	0	0
WT333(F4E4E1AF1293)	3.75	13105	2022-11-29 17:02:54.293	0.001	-0.251	0.92	42.358	5.066	22.827	6.998	-0.807	-3.279	0	0	0	0	0	0	0
WT333(F4E4E1AF1293)	3.75	13105	2022-11-29 17:02:54.293	-0.097	0.434	0.961	-2.747	0.122	-2.075	6.976	-0.807	-3.263	0	0	0	0	0	0	0
WT333(F4E4E1AF1293)	3.75	13105	2022-11-29 17:02:54.293	-0.097	0.434	0.961	-2.747	0.122	-2.075	6.96	-0.807	-3.252	0	0	0	0	0	0	0
WT333(F4E4E1AF1293)	3.75	13105	2022-11-29 17:02:54.293	-0.097	0.434	0.961	-2.747	0.122	-2.075	6.949	-0.802	-3.235	0	0	0	0	0	0	0
WT333(F4E4E1AF1293)	3.75	13105	2022-11-29 17:02:54.293	-0.097	0.434	0.961	-2.747	0.122	-2.075	6.938	-0.802	-3.224	0	0	0	0	0	0	0
WT333(F4E4E1AF1293)	3.75	13105	2022-11-29 17:02:54.356	0.067	0.066	1.038	-30.884	-1.16	-9.521	6.784	-0.802	-3.252	0	0	0	0	0	0	0
WT333(F4E4E1AF1293)	3.75	13105	2022-11-29 17:02:54.356	0.067	0.066	1.038	-30.884	-1.16	-9.521	6.636	-0.802	-3.279	0	0	0	0	0	0	0
WT333(F4E4E1AF1293)	3.75	13105	2022-11-29 17:02:54.356	0.067	0.066	1.038	-30.884	-1.16	-9.521	6.482	-0.802	-3.301	0	0	0	0	0	0	0
WT333(F4E4E1AF1293)	3.75	13105	2022-11-29 17:02:54.356	0.067	0.066	1.038	-30.884	-1.16	-9.521	6.328	-0.802	-3.329	0	0	0	0	0	0	0
WT333(F4E4E1AF1293)	3.75	13105	2022-11-29 17:02:54.356	0.068	-0.091	1.04	0.122	0.977	3.357	6.334	-0.797	-3.29	0	0	0	0	0	0	0
WT333(F4E4E1AF1293)	3.75	13105	2022-11-29 17:02:54.356	0.068	-0.091	1.04	0.122	0.977	3.357	6.328	-0.797	-3.246	0	0	0	0	0	0	0
WT333(F4E4E1AF1293)	3.75	13105	2022-11-29 17:02:54.356	0.068	-0.091	1.04	0.122	0.977	3.357	6.328	-0.797	-3.208	0	0	0	0	0	0	0
WT333(F4E4E1AF1293)	3.75	13105	2022-11-29 17:02:54.356	0.068	-0.091	1.04	0.122	0.977	3.357	6.323	-0.797	-3.17	0	0	0	0	0	0	0

## Sheet: 18Hz
设备名称	电压	版本	片上时间	加速度X(g)	加速度Y(g)	加速度Z(g)	角速度X(°/s)	角速度Y(°/s)	角速度Z(°/s)	角度X(°)	角度Y(°)	角度Z(°)	磁场X	磁场Y	磁场Z	四元数0	四元数1	四元数2	四元数3	状态
WT333(F4E4E1AF1293)	3.64	13105	2022-11-29 19:30:25.632	-0.082	-0.058	0.73	-4.578	-0.244	-4.639	3.323	0.643	44.357	0	0	0	0	0	0	0
WT333(F4E4E1AF1293)	3.64	13105	2022-11-29 19:30:25.632	0.111	-0.037	0.95	-19.531	0.916	-6.348	3.219	0.654	44.231	0	0	0	0	0	0	0
WT333(F4E4E1AF1293)	3.64	13105	2022-11-29 19:30:25.632	0.111	-0.037	0.95	-19.531	0.916	-6.348	3.115	0.659	44.105	0	0	0	0	0	0	0
WT333(F4E4E1AF1293)	3.64	13105	2022-11-29 19:30:25.632	0.111	-0.037	0.95	-19.531	0.916	-6.348	3.01	0.67	43.978	0	0	0	0	0	0	0
WT333(F4E4E1AF1293)	3.64	13105	2022-11-29 19:30:25.632	0.111	-0.037	0.95	-19.531	0.916	-6.348	2.9	0.676	43.852	0	0	0	0	0	0	0
WT333(F4E4E1AF1293)	3.64	13105	2022-11-29 19:30:25.866	0	0.587	1.035	30.334	-0.366	2.808	2.291	0.637	43.143	0	0	0	0	0	0	0
WT333(F4E4E1AF1293)	3.64	13105	2022-11-29 19:30:25.866	0	0.587	1.035	30.334	-0.366	2.808	2.444	0.632	43.066	0	0	0	0	0	0	0
WT333(F4E4E1AF1293)	3.64	13105	2022-11-29 19:30:25.866	0	0.587	1.035	30.334	-0.366	2.808	2.604	0.626	42.99	0	0	0	0	0	0	0
WT333(F4E4E1AF1293)	3.64	13105	2022-11-29 19:30:25.866	0	0.587	1.035	30.334	-0.366	2.808	2.763	0.621	42.913	0	0	0	0	0	0	0
WT333(F4E4E1AF1293)	3.64	13105	2022-11-29 19:30:25.866	0.118	-0.174	0.938	-11.292	0.366	-7.751	2.714	0.621	42.781	0	0	0	0	0	0	0
WT333(F4E4E1AF1293)	3.64	13105	2022-11-29 19:30:25.866	0.118	-0.174	0.938	-11.292	0.366	-7.751	2.664	0.615	42.654	0	0	0	0	0	0	0
WT333(F4E4E1AF1293)	3.64	13105	2022-11-29 19:30:25.866	0.118	-0.174	0.938	-11.292	0.366	-7.751	2.609	0.615	42.528	0	0	0	0	0	0	0
WT333(F4E4E1AF1293)	3.64	13105	2022-11-29 19:30:25.866	0.118	-0.174	0.938	-11.292	0.366	-7.751	2.554	0.615	42.407	0	0	0	0	0	0	0
WT333(F4E4E1AF1293)	3.64	13105	2022-11-29 19:30:25.960	0.011	-0.415	0.866	-28.32	-1.953	-18.982	3.483	0.621	41.215	0	0	0	0	0	0	0
WT333(F4E4E1AF1293)	3.64	13105	2022-11-29 19:30:25.960	0.011	-0.415	0.866	-28.32	-1.953	-18.982	3.334	0.615	41.039	0	0	0	0	0	0	0
WT333(F4E4E1AF1293)	3.64	13105	2022-11-29 19:30:25.960	0.011	-0.415	0.866	-28.32	-1.953	-18.982	3.186	0.61	40.864	0	0	0	0	0	0	0
WT333(F4E4E1AF1293)	3.64	13105	2022-11-29 19:30:25.960	0.011	-0.415	0.866	-28.32	-1.953	-18.982	3.032	0.61	40.682	0	0	0	0	0	0	0
WT333(F4E4E1AF1293)	3.64	13105	2022-11-29 19:30:25.960	0.13	-0.032	1.276	-23.987	5.371	6.104	2.9	0.632	40.633	0	0	0	0	0	0	0
WT333(F4E4E1AF1293)	3.64	13105	2022-11-29 19:30:25.960	0.13	-0.032	1.276	-23.987	5.371	6.104	2.774	0.659	40.589	0	0	0	0	0	0	0
WT333(F4E4E1AF1293)	3.64	13105	2022-11-29 19:30:25.960	0.13	-0.032	1.276	-23.987	5.371	6.104	2.642	0.681	40.54	0	0	0	0	0	0	0
WT333(F4E4E1AF1293)	3.64	13105	2022-11-29 19:30:25.960	0.13	-0.032	1.276	-23.987	5.371	6.104	2.51	0.703	40.49	0	0	0	0	0	0	0
WT333(F4E4E1AF1293)	3.64	13105	2022-11-29 19:30:26.147	-0.072	0.457	1.188	-1.038	0.183	-1.404	1.972	0.654	39.721	0	0	0	0	0	0	0
WT333(F4E4E1AF1293)	3.64	13105	2022-11-29 19:30:26.147	-0.072	0.457	1.188	-1.038	0.183	-1.404	1.972	0.654	39.628	0	0	0	0	0	0	0
WT333(F4E4E1AF1293)	3.64	13105	2022-11-29 19:30:26.147	-0.072	0.457	1.188	-1.038	0.183	-1.404	1.972	0.654	39.534	0	0	0	0	0	0	0
WT333(F4E4E1AF1293)	3.64	13105	2022-11-29 19:30:26.147	-0.072	0.457	1.188	-1.038	0.183	-1.404	1.978	0.648	39.446	0	0	0	0	0	0	0
WT333(F4E4E1AF1293)	3.64	13105	2022-11-29 19:30:26.147	0.104	-0.057	0.996	1.343	-1.526	-1.587	1.994	0.643	39.348	0	0	0	0	0	0	0
WT333(F4E4E1AF1293)	3.64	13105	2022-11-29 19:30:26.147	0.104	-0.057	0.996	1.343	-1.526	-1.587	2.01	0.632	39.26	0	0	0	0	0	0	0
WT333(F4E4E1AF1293)	3.64	13105	2022-11-29 19:30:26.147	0.104	-0.057	0.996	1.343	-1.526	-1.587	2.021	0.621	39.166	0	0	0	0	0	0	0
WT333(F4E4E1AF1293)	3.64	13105	2022-11-29 19:30:26.147	0.104	-0.057	0.996	1.343	-1.526	-1.587	2.032	0.61	39.073	0	0	0	0	0	0	0
WT333(F4E4E1AF1293)	3.64	13105	2022-11-29 19:30:26.350	0.217	0.018	1.015	-42.969	0.122	-15.747	2.076	0.621	34.969	0	0	0	0	0	0	0
WT333(F4E4E1AF1293)	3.64	13105	2022-11-29 19:30:26.350	0.217	0.018	1.015	-42.969	0.122	-15.747	1.868	0.615	34.81	0	0	0	0	0	0	0
WT333(F4E4E1AF1293)	3.64	13105	2022-11-29 19:30:26.350	0.217	0.018	1.015	-42.969	0.122	-15.747	1.659	0.61	34.656	0	0	0	0	0	0	0
WT333(F4E4E1AF1293)	3.64	13105	2022-11-29 19:30:26.350	0.031	-0.193	1.054	-6.958	0.549	4.456	1.626	0.599	34.601	0	0	0	0	0	0	0
WT333(F4E4E1AF1293)	3.64	13105	2022-11-29 19:30:26.350	0.031	-0.193	1.054	-6.958	0.549	4.456	1.599	0.593	34.552	0	0	0	0	0	0	0
WT333(F4E4E1AF1293)	3.64	13105	2022-11-29 19:30:26.350	0.031	-0.193	1.054	-6.958	0.549	4.456	1.566	0.588	34.497	0	0	0	0	0	0	0
WT333(F4E4E1AF1293)	3.64	13105	2022-11-29 19:30:26.350	0.031	-0.193	1.054	-6.958	0.549	4.456	1.527	0.582	34.448	0	0	0	0	0	0	0
WT333(F4E4E1AF1293)	3.64	13105	2022-11-29 19:30:26.350	-0.091	0.18	1.056	0.366	2.747	5.737	1.533	0.588	34.404	0	0	0	0	0	0	0
WT333(F4E4E1AF1293)	3.64	13105	2022-11-29 19:30:26.350	0.114	0.041	1.039	-3.113	0.366	-3.296	1.571	0.621	33.701	0	0	0	0	0	0	0
WT333(F4E4E1AF1293)	3.64	13105	2022-11-29 19:30:26.350	0.114	0.041	1.039	-3.113	0.366	-3.296	1.566	0.621	33.613	0	0	0	0	0	0	0
WT333(F4E4E1AF1293)	3.64	13105	2022-11-29 19:30:26.350	0.114	0.041	1.039	-3.113	0.366	-3.296	1.555	0.615	33.519	0	0	0	0	0	0	0
WT333(F4E4E1AF1293)	3.64	13105	2022-11-29 19:30:26.350	0.082	-0.094	1.001	1.892	0.793	-1.709	1.571	0.615	33.437	0	0	0	0	0	0	0
WT333(F4E4E1AF1293)	3.64	13105	2022-11-29 19:30:26.350	0.082	-0.094	1.001	1.892	0.793	-1.709	1.582	0.615	33.354	0	0	0	0	0	0	0
WT333(F4E4E1AF1293)	3.64	13105	2022-11-29 19:30:26.350	0.082	-0.094	1.001	1.892	0.793	-1.709	1.593	0.615	33.272	0	0	0	0	0	0	0
WT333(F4E4E1AF1293)	3.64	13105	2022-11-29 19:30:26.350	0.082	-0.094	1.001	1.892	0.793	-1.709	1.604	0.615	33.195	0	0	0	0	0	0	0
WT333(F4E4E1AF1293)	3.64	13105	2022-11-29 19:30:26.350	-0.022	0.211	1	-2.075	0.488	0.61	1.599	0.61	33.124	0	0	0	0	0	0	0
WT333(F4E4E1AF1293)	3.64	13105	2022-11-29 19:30:26.444	-0.082	-0.101	1.01	-11.963	1.343	0.916	1.796	0.456	29.756	0	0	0	0	0	0	0
WT333(F4E4E1AF1293)	3.64	13105	2022-11-29 19:30:26.444	-0.082	-0.101	1.01	-11.963	1.343	0.916	1.741	0.461	29.669	0	0	0	0	0	0	0
WT333(F4E4E1AF1293)	3.64	13105	2022-11-29 19:30:26.444	-0.021	0.139	0.979	-0.916	2.136	5.615	1.747	0.467	29.608	0	0	0	0	0	0	0
WT333(F4E4E1AF1293)	3.64	13105	2022-11-29 19:30:26.444	-0.021	0.139	0.979	-0.916	2.136	5.615	1.747	0.478	29.542	0	0	0	0	0	0	0
WT333(F4E4E1AF1293)	3.64	13105	2022-11-29 19:30:26.444	-0.021	0.139	0.979	-0.916	2.136	5.615	1.752	0.483	29.476	0	0	0	0	0	0	0
WT333(F4E4E1AF1293)	3.64	13105	2022-11-29 19:30:26.444	-0.021	0.139	0.979	-0.916	2.136	5.615	1.758	0.494	29.416	0	0	0	0	0	0	0
WT333(F4E4E1AF1293)	3.64	13105	2022-11-29 19:30:26.444	0.27	0.246	1.066	-6.348	-1.709	-10.254	1.736	0.483	29.268	0	0	0	0	0	0	0
WT333(F4E4E1AF1293)	3.64	13105	2022-11-29 19:30:26.444	0.27	0.246	1.066	-6.348	-1.709	-10.254	1.714	0.467	29.13	0	0	0	0	0	0	0
WT333(F4E4E1AF1293)	3.64	13105	2022-11-29 19:30:26.710	0.174	-0.005	1.065	-5.127	0.732	1.892	2.368	0.352	27.488	0	0	0	0	0	0	0
WT333(F4E4E1AF1293)	3.64	13105	2022-11-29 19:30:26.710	0.174	-0.005	1.065	-5.127	0.732	1.892	2.346	0.346	27.405	0	0	0	0	0	0	0
WT333(F4E4E1AF1293)	3.64	13105	2022-11-29 19:30:26.710	-0.079	0.253	1.033	5.859	0.793	0.122	2.384	0.341	27.318	0	0	0	0	0	0	0
WT333(F4E4E1AF1293)	3.64	13105	2022-11-29 19:30:26.710	-0.079	0.253	1.033	5.859	0.793	0.122	2.422	0.341	27.23	0	0	0	0	0	0	0
WT333(F4E4E1AF1293)	3.64	13105	2022-11-29 19:30:26.710	-0.079	0.253	1.033	5.859	0.793	0.122	2.461	0.335	27.136	0	0	0	0	0	0	0
WT333(F4E4E1AF1293)	3.64	13105	2022-11-29 19:30:26.710	-0.079	0.253	1.033	5.859	0.793	0.122	2.499	0.33	27.048	0	0	0	0	0	0	0
WT333(F4E4E1AF1293)	3.64	13105	2022-11-29 19:30:26.710	-0.032	-0.025	0.995	-1.282	-0.427	-2.014	2.505	0.324	26.944	0	0	0	0	0	0	0
WT333(F4E4E1AF1293)	3.64	13105	2022-11-29 19:30:26.710	-0.032	-0.025	0.995	-1.282	-0.427	-2.014	2.505	0.319	26.845	0	0	0	0	0	0	0
WT333(F4E4E1AF1293)	3.64	13105	2022-11-29 19:30:26.804	-0.073	0.056	0.988	8.545	0.061	1.221	2.966	0.22	24.857	0	0	0	0	0	0	0
WT333(F4E4E1AF1293)	3.64	13105	2022-11-29 19:30:26.804	-0.073	0.056	0.988	8.545	0.061	1.221	3.021	0.225	24.791	0	0	0	0	0	0	0
WT333(F4E4E1AF1293)	3.64	13105	2022-11-29 19:30:26.804	-0.099	0.114	1.019	-13.55	-0.732	-6.714	2.961	0.225	24.692	0	0	0	0	0	0	0
WT333(F4E4E1AF1293)	3.64	13105	2022-11-29 19:30:26.804	-0.099	0.114	1.019	-13.55	-0.732	-6.714	2.9	0.225	24.587	0	0	0	0	0	0	0
WT333(F4E4E1AF1293)	3.64	13105	2022-11-29 19:30:26.804	-0.099	0.114	1.019	-13.55	-0.732	-6.714	2.84	0.225	24.489	0	0	0	0	0	0	0
WT333(F4E4E1AF1293)	3.64	13105	2022-11-29 19:30:26.804	-0.099	0.114	1.019	-13.55	-0.732	-6.714	2.78	0.231	24.39	0	0	0	0	0	0	0
WT333(F4E4E1AF1293)	3.64	13105	2022-11-29 19:30:26.804	0.081	-0.048	1.036	-8.667	0.793	0.61	2.747	0.236	24.335	0	0	0	0	0	0	0
WT333(F4E4E1AF1293)	3.64	13105	2022-11-29 19:30:26.804	0.081	-0.048	1.036	-8.667	0.793	0.61	2.708	0.242	24.274	0	0	0	0	0	0	0
WT333(F4E4E1AF1293)	3.64	13105	2022-11-29 19:30:27.069	-0.135	0.164	0.996	11.475	0.305	7.69	2.06	0.368	23.527	0	0	0	0	0	0	0
WT333(F4E4E1AF1293)	3.64	13105	2022-11-29 19:30:27.069	-0.135	0.164	0.996	11.475	0.305	7.69	2.115	0.374	23.577	0	0	0	0	0	0	0
WT333(F4E4E1AF1293)	3.64	13105	2022-11-29 19:30:27.069	-0.021	0.037	0.911	-13.367	-0.488	-7.202	2.049	0.374	23.555	0	0	0	0	0	0	0
WT333(F4E4E1AF1293)	3.64	13105	2022-11-29 19:30:27.069	-0.021	0.037	0.911	-13.367	-0.488	-7.202	1.989	0.379	23.538	0	0	0	0	0	0	0
WT333(F4E4E1AF1293)	3.64	13105	2022-11-29 19:30:27.069	-0.021	0.037	0.911	-13.367	-0.488	-7.202	1.923	0.379	23.522	0	0	0	0	0	0	0
WT333(F4E4E1AF1293)	3.64	13105	2022-11-29 19:30:27.069	-0.021	0.037	0.911	-13.367	-0.488	-7.202	1.857	0.385	23.511	0	0	0	0	0	0	0
WT333(F4E4E1AF1293)	3.64	13105	2022-11-29 19:30:27.069	0.093	-0.203	1.041	-9.277	-0.916	-1.587	1.813	0.385	23.527	0	0	0	0	0	0	0
WT333(F4E4E1AF1293)	3.64	13105	2022-11-29 19:30:27.069	0.093	-0.203	1.041	-9.277	-0.916	-1.587	1.763	0.379	23.549	0	0	0	0	0	0	0
WT333(F4E4E1AF1293)	3.64	13105	2022-11-29 19:30:27.163	0.093	-0.203	1.041	-9.277	-0.916	-1.587	1.714	0.379	23.577	0	0	0	0	0	0	0
WT333(F4E4E1AF1293)	3.64	13105	2022-11-29 19:30:27.163	0.043	0.224	0.994	11.841	0.244	5.676	1.769	0.379	23.643	0	0	0	0	0	0	0
WT333(F4E4E1AF1293)	3.64	13105	2022-11-29 19:30:27.163	0.043	0.224	0.994	11.841	0.244	5.676	1.829	0.379	23.708	0	0	0	0	0	0	0
WT333(F4E4E1AF1293)	3.64	13105	2022-11-29 19:30:27.163	0.043	0.224	0.994	11.841	0.244	5.676	1.89	0.379	23.78	0	0	0	0	0	0	0
WT333(F4E4E1AF1293)	3.64	13105	2022-11-29 19:30:27.163	0.043	0.224	0.994	11.841	0.244	5.676	1.956	0.379	23.846	0	0	0	0	0	0	0
WT333(F4E4E1AF1293)	3.64	13105	2022-11-29 19:30:27.163	-0.253	0.196	0.989	-0.549	0.366	-3.235	1.956	0.385	23.873	0	0	0	0	0	0	0
WT333(F4E4E1AF1293)	3.64	13105	2022-11-29 19:30:27.163	-0.253	0.196	0.989	-0.549	0.366	-3.235	1.956	0.39	23.895	0	0	0	0	0	0	0
WT333(F4E4E1AF1293)	3.64	13105	2022-11-29 19:30:27.163	-0.253	0.196	0.989	-0.549	0.366	-3.235	1.961	0.396	23.923	0	0	0	0	0	0	0
WT333(F4E4E1AF1293)	3.64	13105	2022-11-29 19:30:27.288	-0.059	-0.121	0.984	-11.292	0.122	0.671	1.978	0.434	24.417	0	0	0	0	0	0	0
WT333(F4E4E1AF1293)	3.64	13105	2022-11-29 19:30:27.288	-0.114	0.149	1.008	3.113	1.526	5.188	1.994	0.445	24.51	0	0	0	0	0	0	0
WT333(F4E4E1AF1293)	3.64	13105	2022-11-29 19:30:27.288	-0.114	0.149	1.008	3.113	1.526	5.188	2.01	0.456	24.609	0	0	0	0	0	0	0
WT333(F4E4E1AF1293)	3.64	13105	2022-11-29 19:30:27.288	-0.114	0.149	1.008	3.113	1.526	5.188	2.021	0.472	24.703	0	0	0	0	0	0	0
WT333(F4E4E1AF1293)	3.64	13105	2022-11-29 19:30:27.288	-0.114	0.149	1.008	3.113	1.526	5.188	2.038	0.483	24.802	0	0	0	0	0	0	0
WT333(F4E4E1AF1293)	3.64	13105	2022-11-29 19:30:27.288	0.003	0.062	1.042	1.77	0.183	-3.174	2.049	0.489	24.862	0	0	0	0	0	0	0
WT333(F4E4E1AF1293)	3.64	13105	2022-11-29 19:30:27.288	0.003	0.062	1.042	1.77	0.183	-3.174	2.06	0.5	24.922	0	0	0	0	0	0	0
WT333(F4E4E1AF1293)	3.64	13105	2022-11-29 19:30:27.288	0.003	0.062	1.042	1.77	0.183	-3.174	2.071	0.505	24.988	0	0	0	0	0	0	0
WT333(F4E4E1AF1293)	3.64	13105	2022-11-29 19:30:27.366	-0.104	0.794	0.743	-10.01	-0.061	-3.113	2.873	0.456	31.52	0	0	0	0	0	0	0
WT333(F4E4E1AF1293)	3.64	13105	2022-11-29 19:30:27.366	-0.052	-0.183	1.274	13.916	0.916	-1.221	2.95	0.472	31.729	0	0	0	0	0	0	0
WT333(F4E4E1AF1293)	3.64	13105	2022-11-29 19:30:27.366	-0.052	-0.183	1.274	13.916	0.916	-1.221	3.027	0.483	31.943	0	0	0	0	0	0	0
WT333(F4E4E1AF1293)	3.64	13105	2022-11-29 19:30:27.366	-0.052	-0.183	1.274	13.916	0.916	-1.221	3.104	0.5	32.157	0	0	0	0	0	0	0
WT333(F4E4E1AF1293)	3.64	13105	2022-11-29 19:30:27.366	-0.052	-0.183	1.274	13.916	0.916	-1.221	3.175	0.511	32.377	0	0	0	0	0	0	0
WT333(F4E4E1AF1293)	3.64	13105	2022-11-29 19:30:27.366	0.062	0.186	0.954	12.024	-1.038	4.089	3.235	0.511	32.624	0	0	0	0	0	0	0
WT333(F4E4E1AF1293)	3.64	13105	2022-11-29 19:30:27.366	0.062	0.186	0.954	12.024	-1.038	4.089	3.301	0.511	32.871	0	0	0	0	0	0	0
WT333(F4E4E1AF1293)	3.64	13105	2022-11-29 19:30:27.366	0.062	0.186	0.954	12.024	-1.038	4.089	3.367	0.511	33.118	0	0	0	0	0	0	0
WT333(F4E4E1AF1293)	3.64	13105	2022-11-29 19:30:27.460	0.203	3.324	11.281	71.838	1.099	12.451	4.812	0.56	37.37	0	0	0	0	0	0	0
WT333(F4E4E1AF1293)	3.64	13105	2022-11-29 19:30:27.460	0.037	0.345	1.012	-13.123	-0.671	-15.625	4.763	0.571	37.535	0	0	0	0	0	0	0
WT333(F4E4E1AF1293)	3.64	13105	2022-11-29 19:30:27.460	0.037	0.345	1.012	-13.123	-0.671	-15.625	4.708	0.588	37.694	0	0	0	0	0	0	0
WT333(F4E4E1AF1293)	3.64	13105	2022-11-29 19:30:27.460	0.037	0.345	1.012	-13.123	-0.671	-15.625	4.658	0.599	37.859	0	0	0	0	0	0	0
WT333(F4E4E1AF1293)	3.64	13105	2022-11-29 19:30:27.460	0.037	0.345	1.012	-13.123	-0.671	-15.625	4.609	0.61	38.024	0	0	0	0	0	0	0
WT333(F4E4E1AF1293)	3.64	13105	2022-11-29 19:30:27.460	0	-0.287	1.087	39.734	2.38	13.367	4.823	0.626	38.331	0	0	0	0	0	0	0
WT333(F4E4E1AF1293)	3.64	13105	2022-11-29 19:30:27.460	0	-0.287	1.087	39.734	2.38	13.367	5.037	0.637	38.644	0	0	0	0	0	0	0
WT333(F4E4E1AF1293)	3.64	13105	2022-11-29 19:30:27.460	0	-0.287	1.087	39.734	2.38	13.367	5.246	0.648	38.958	0	0	0	0	0	0	0
WT333(F4E4E1AF1293)	3.64	13105	2022-11-29 19:30:27.460	0.395	-0.433	1.018	2.747	0.122	23.743	6.378	0.78	48.933	0	0	0	0	0	0	0
WT333(F4E4E1AF1293)	3.64	13105	2022-11-29 19:30:27.460	0.395	-0.433	1.018	2.747	0.122	23.743	6.389	0.758	49.29	0	0	0	0	0	0	0
WT333(F4E4E1AF1293)	3.64	13105	2022-11-29 19:30:27.460	0.395	-0.433	1.018	2.747	0.122	23.743	6.4	0.731	49.642	0	0	0	0	0	0	0
WT333(F4E4E1AF1293)	3.64	13105	2022-11-29 19:30:27.460	0.395	-0.433	1.018	2.747	0.122	23.743	6.411	0.698	49.999	0	0	0	0	0	0	0
WT333(F4E4E1AF1293)	3.64	13105	2022-11-29 19:30:27.460	-0.33	0.451	0.634	-4.517	1.953	-2.93	6.383	0.692	50.224	0	0	0	0	0	0	0
WT333(F4E4E1AF1293)	3.64	13105	2022-11-29 19:30:27.460	-0.33	0.451	0.634	-4.517	1.953	-2.93	6.356	0.692	50.449	0	0	0	0	0	0	0
WT333(F4E4E1AF1293)	3.64	13105	2022-11-29 19:30:27.460	-0.33	0.451	0.634	-4.517	1.953	-2.93	6.334	0.698	50.674	0	0	0	0	0	0	0
WT333(F4E4E1AF1293)	3.64	13105	2022-11-29 19:30:27.460	-0.33	0.451	0.634	-4.517	1.953	-2.93	6.306	0.709	50.9	0	0	0	0	0	0	0
WT333(F4E4E1AF1293)	3.64	13105	2022-11-29 19:30:27.616	-0.167	0.115	0.893	-20.386	1.404	5.615	5.411	0.665	52.938	0	0	0	0	0	0	0
WT333(F4E4E1AF1293)	3.64	13105	2022-11-29 19:30:27.616	-0.167	0.115	0.893	-20.386	1.404	5.615	5.301	0.665	53.196	0	0	0	0	0	0	0
WT333(F4E4E1AF1293)	3.64	13105	2022-11-29 19:30:27.616	-0.167	0.115	0.893	-20.386	1.404	5.615	5.191	0.659	53.454	0	0	0	0	0	0	0
WT333(F4E4E1AF1293)	3.64	13105	2022-11-29 19:30:27.616	-0.167	0.115	0.893	-20.386	1.404	5.615	5.076	0.665	53.707	0	0	0	0	0	0	0
WT333(F4E4E1AF1293)	3.64	13105	2022-11-29 19:30:27.616	0.149	0.325	1.106	-40.527	-1.221	-10.62	4.867	0.659	53.882	0	0	0	0	0	0	0
WT333(F4E4E1AF1293)	3.64	13105	2022-11-29 19:30:27.616	0.149	0.325	1.106	-40.527	-1.221	-10.62	4.664	0.654	54.058	0	0	0	0	0	0	0
WT333(F4E4E1AF1293)	3.64	13105	2022-11-29 19:30:27.616	0.149	0.325	1.106	-40.527	-1.221	-10.62	4.46	0.654	54.234	0	0	0	0	0	0	0
WT333(F4E4E1AF1293)	3.64	13105	2022-11-29 19:30:27.616	0.149	0.325	1.106	-40.527	-1.221	-10.62	4.263	0.648	54.41	0	0	0	0	0	0	0
WT333(F4E4E1AF1293)	3.64	13105	2022-11-29 19:30:27.695	0	0	1.058	1.526	0.244	-1.343	4.219	0.654	58.057	0	0	0	0	0	0	0
WT333(F4E4E1AF1293)	3.64	13105	2022-11-29 19:30:27.695	0	0	1.058	1.526	0.244	-1.343	4.224	0.659	58.255	0	0	0	0	0	0	0
WT333(F4E4E1AF1293)	3.64	13105	2022-11-29 19:30:27.695	0	0	1.058	1.526	0.244	-1.343	4.23	0.659	58.447	0	0	0	0	0	0	0
WT333(F4E4E1AF1293)	3.64	13105	2022-11-29 19:30:27.695	0	0	1.058	1.526	0.244	-1.343	4.235	0.665	58.64	0	0	0	0	0	0	0
WT333(F4E4E1AF1293)	3.64	13105	2022-11-29 19:30:27.695	0.152	-0.054	0.925	5.798	0	5.981	4.263	0.665	58.87	0	0	0	0	0	0	0
WT333(F4E4E1AF1293)	3.64	13105	2022-11-29 19:30:27.695	0.152	-0.054	0.925	5.798	0	5.981	4.29	0.659	59.095	0	0	0	0	0	0	0
WT333(F4E4E1AF1293)	3.64	13105	2022-11-29 19:30:27.695	0.152	-0.054	0.925	5.798	0	5.981	4.318	0.659	59.321	0	0	0	0	0	0	0
WT333(F4E4E1AF1293)	3.64	13105	2022-11-29 19:30:27.695	0.152	-0.054	0.925	5.798	0	5.981	4.345	0.648	59.546	0	0	0	0	0	0	0
WT333(F4E4E1AF1293)	3.64	13105	2022-11-29 19:30:27.788	0.018	0.228	1.056	-41.016	-1.404	-7.935	4.318	0.604	62.523	0	0	0	0	0	0	0
WT333(F4E4E1AF1293)	3.64	13105	2022-11-29 19:30:27.788	0.018	0.228	1.056	-41.016	-1.404	-7.935	4.109	0.599	62.644	0	0	0	0	0	0	0
WT333(F4E4E1AF1293)	3.64	13105	2022-11-29 19:30:27.788	0.018	0.228	1.056	-41.016	-1.404	-7.935	3.9	0.593	62.765	0	0	0	0	0	0	0
WT333(F4E4E1AF1293)	3.64	13105	2022-11-29 19:30:27.788	-0.011	0.352	1.104	13.245	-1.221	-4.883	3.966	0.582	62.902	0	0	0	0	0	0	0
WT333(F4E4E1AF1293)	3.64	13105	2022-11-29 19:30:27.788	-0.011	0.352	1.104	13.245	-1.221	-4.883	4.032	0.577	63.034	0	0	0	0	0	0	0
WT333(F4E4E1AF1293)	3.64	13105	2022-11-29 19:30:27.788	-0.011	0.352	1.104	13.245	-1.221	-4.883	4.103	0.577	63.171	0	0	0	0	0	0	0
WT333(F4E4E1AF1293)	3.64	13105	2022-11-29 19:30:27.788	-0.011	0.352	1.104	13.245	-1.221	-4.883	4.175	0.571	63.309	0	0	0	0	0	0	0
WT333(F4E4E1AF1293)	3.64	13105	2022-11-29 19:30:27.788	0.065	0.03	0.934	44.678	-0.427	9.888	4.4	0.566	63.512	0	0	0	0	0	0	0
WT333(F4E4E1AF1293)	3.64	13105	2022-11-29 19:30:27.882	0.038	-0.218	1.019	-34.18	0.732	-0.366	4.449	0.511	64.913	0	0	0	0	0	0	0
WT333(F4E4E1AF1293)	3.64	13105	2022-11-29 19:30:27.882	0.038	-0.218	1.019	-34.18	0.732	-0.366	4.268	0.511	65.039	0	0	0	0	0	0	0
WT333(F4E4E1AF1293)	3.64	13105	2022-11-29 19:30:27.882	0.038	-0.218	1.019	-34.18	0.732	-0.366	4.087	0.511	65.154	0	0	0	0	0	0	0
WT333(F4E4E1AF1293)	3.64	13105	2022-11-29 19:30:27.882	-0.011	0.23	1.17	1.099	-0.183	0.244	4.087	0.5	65.275	0	0	0	0	0	0	0
WT333(F4E4E1AF1293)	3.64	13105	2022-11-29 19:30:27.882	-0.011	0.23	1.17	1.099	-0.183	0.244	4.087	0.5	65.402	0	0	0	0	0	0	0
WT333(F4E4E1AF1293)	3.64	13105	2022-11-29 19:30:27.882	-0.011	0.23	1.17	1.099	-0.183	0.244	4.087	0.494	65.522	0	0	0	0	0	0	0
WT333(F4E4E1AF1293)	3.64	13105	2022-11-29 19:30:27.882	-0.011	0.23	1.17	1.099	-0.183	0.244	4.087	0.489	65.649	0	0	0	0	0	0	0
WT333(F4E4E1AF1293)	3.64	13105	2022-11-29 19:30:27.882	0.087	0.221	1.184	-4.7	-2.686	-11.902	4.059	0.478	65.709	0	0	0	0	0	0	0
WT333(F4E4E1AF1293)	3.64	13105	2022-11-29 19:30:28.007	0.087	0.221	1.184	-4.7	-2.686	-11.902	4.037	0.461	65.77	0	0	0	0	0	0	0
WT333(F4E4E1AF1293)	3.64	13105	2022-11-29 19:30:28.007	0.087	0.221	1.184	-4.7	-2.686	-11.902	4.016	0.45	65.83	0	0	0	0	0	0	0
WT333(F4E4E1AF1293)	3.64	13105	2022-11-29 19:30:28.007	0.087	0.221	1.184	-4.7	-2.686	-11.902	3.994	0.439	65.891	0	0	0	0	0	0	0
WT333(F4E4E1AF1293)	3.64	13105	2022-11-29 19:30:28.007	-0.034	0.145	0.989	31.433	0	4.578	4.153	0.434	66.033	0	0	0	0	0	0	0
WT333(F4E4E1AF1293)	3.64	13105	2022-11-29 19:30:28.007	-0.034	0.145	0.989	31.433	0	4.578	4.312	0.428	66.176	0	0	0	0	0	0	0
WT333(F4E4E1AF1293)	3.64	13105	2022-11-29 19:30:28.007	-0.034	0.145	0.989	31.433	0	4.578	4.471	0.428	66.313	0	0	0	0	0	0	0
WT333(F4E4E1AF1293)	3.64	13105	2022-11-29 19:30:28.007	-0.034	0.145	0.989	31.433	0	4.578	4.631	0.423	66.451	0	0	0	0	0	0	0
WT333(F4E4E1AF1293)	3.64	13105	2022-11-29 19:30:28.007	0.079	-0.25	1.193	-30.823	0.366	-4.333	4.477	0.423	66.539	0	0	0	0	0	0	0
WT333(F4E4E1AF1293)	3.64	13105	2022-11-29 19:30:28.085	0.223	-0.309	0.803	-13.123	-0.61	0.977	6.432	0.335	68.225	0	0	0	0	0	0	0
WT333(F4E4E1AF1293)	3.64	13105	2022-11-29 19:30:28.085	0.223	-0.309	0.803	-13.123	-0.61	0.977	6.361	0.335	68.307	0	0	0	0	0	0	0
WT333(F4E4E1AF1293)	3.64	13105	2022-11-29 19:30:28.085	0.223	-0.309	0.803	-13.123	-0.61	0.977	6.29	0.33	68.379	0	0	0	0	0	0	0
WT333(F4E4E1AF1293)	3.64	13105	2022-11-29 19:30:28.085	-0.081	0.016	1.05	-38.757	0.793	-3.906	6.086	0.335	68.423	0	0	0	0	0	0	0
WT333(F4E4E1AF1293)	3.64	13105	2022-11-29 19:30:28.085	-0.081	0.016	1.05	-38.757	0.793	-3.906	5.889	0.346	68.461	0	0	0	0	0	0	0
WT333(F4E4E1AF1293)	3.64	13105	2022-11-29 19:30:28.085	-0.081	0.016	1.05	-38.757	0.793	-3.906	5.685	0.352	68.505	0	0	0	0	0	0	0
WT333(F4E4E1AF1293)	3.64	13105	2022-11-29 19:30:28.085	-0.081	0.016	1.05	-38.757	0.793	-3.906	5.488	0.363	68.538	0	0	0	0	0	0	0
WT333(F4E4E1AF1293)	3.64	13105	2022-11-29 19:30:28.085	-0.074	0.659	0.973	80.75	-0.854	10.01	5.889	0.357	68.654	0	0	0	0	0	0	0
WT333(F4E4E1AF1293)	3.64	13105	2022-11-29 19:30:28.179	-0.04	-0.394	0.86	26.611	0	15.991	6.394	0.363	69.131	0	0	0	0	0	0	0
WT333(F4E4E1AF1293)	3.64	13105	2022-11-29 19:30:28.179	-0.04	-0.394	0.86	26.611	0	15.991	6.509	0.357	69.236	0	0	0	0	0	0	0
WT333(F4E4E1AF1293)	3.64	13105	2022-11-29 19:30:28.179	-0.04	-0.394	0.86	26.611	0	15.991	6.625	0.352	69.335	0	0	0	0	0	0	0
WT333(F4E4E1AF1293)	3.64	13105	2022-11-29 19:30:28.179	0.071	0.451	1.023	-15.076	-1.038	-9.216	6.531	0.352	69.313	0	0	0	0	0	0	0
WT333(F4E4E1AF1293)	3.64	13105	2022-11-29 19:30:28.179	0.071	0.451	1.023	-15.076	-1.038	-9.216	6.443	0.352	69.291	0	0	0	0	0	0	0
WT333(F4E4E1AF1293)	3.64	13105	2022-11-29 19:30:28.179	0.071	0.451	1.023	-15.076	-1.038	-9.216	6.356	0.357	69.274	0	0	0	0	0	0	0
WT333(F4E4E1AF1293)	3.64	13105	2022-11-29 19:30:28.179	0.071	0.451	1.023	-15.076	-1.038	-9.216	6.279	0.357	69.263	0	0	0	0	0	0	0
WT333(F4E4E1AF1293)	3.64	13105	2022-11-29 19:30:28.179	-0.146	-0.344	0.693	82.336	-2.014	20.508	6.68	0.335	69.39	0	0	0	0	0	0	0
WT333(F4E4E1AF1293)	3.64	13105	2022-11-29 19:30:28.272	-0.302	0.965	1.055	-7.629	-0.732	-7.935	5.927	0.264	69.648	0	0	0	0	0	0	0
WT333(F4E4E1AF1293)	3.64	13105	2022-11-29 19:30:28.272	-0.302	0.965	1.055	-7.629	-0.732	-7.935	5.867	0.264	69.62	0	0	0	0	0	0	0
WT333(F4E4E1AF1293)	3.64	13105	2022-11-29 19:30:28.272	-0.302	0.965	1.055	-7.629	-0.732	-7.935	5.823	0.269	69.609	0	0	0	0	0	0	0
WT333(F4E4E1AF1293)	3.64	13105	2022-11-29 19:30:28.272	0.007	-0.339	0.985	-4.517	1.526	-4.15	5.79	0.28	69.609	0	0	0	0	0	0	0
WT333(F4E4E1AF1293)	3.64	13105	2022-11-29 19:30:28.272	0.007	-0.339	0.985	-4.517	1.526	-4.15	5.751	0.291	69.609	0	0	0	0	0	0	0
WT333(F4E4E1AF1293)	3.64	13105	2022-11-29 19:30:28.272	0.007	-0.339	0.985	-4.517	1.526	-4.15	5.707	0.302	69.604	0	0	0	0	0	0	0
WT333(F4E4E1AF1293)	3.64	13105	2022-11-29 19:30:28.272	0.007	-0.339	0.985	-4.517	1.526	-4.15	5.663	0.313	69.598	0	0	0	0	0	0	0
WT333(F4E4E1AF1293)	3.64	13105	2022-11-29 19:30:28.272	0.02	0.184	1.077	-6.714	-1.892	0.732	5.614	0.308	69.615	0	0	0	0	0	0	0
WT333(F4E4E1AF1293)	3.64	13105	2022-11-29 19:30:28.397	-0.074	0.244	1.117	-18.372	1.099	-1.465	4.839	0.275	70.148	0	0	0	0	0	0	0
WT333(F4E4E1AF1293)	3.64	13105	2022-11-29 19:30:28.397	-0.074	0.244	1.117	-18.372	1.099	-1.465	4.73	0.28	70.164	0	0	0	0	0	0	0
WT333(F4E4E1AF1293)	3.64	13105	2022-11-29 19:30:28.397	-0.074	0.244	1.117	-18.372	1.099	-1.465	4.62	0.286	70.186	0	0	0	0	0	0	0
WT333(F4E4E1AF1293)	3.64	13105	2022-11-29 19:30:28.397	0.051	-0.004	1.075	-24.414	-1.343	-8.24	4.482	0.28	70.175	0	0	0	0	0	0	0
WT333(F4E4E1AF1293)	3.64	13105	2022-11-29 19:30:28.397	0.051	-0.004	1.075	-24.414	-1.343	-8.24	4.345	0.275	70.17	0	0	0	0	0	0	0
WT333(F4E4E1AF1293)	3.64	13105	2022-11-29 19:30:28.397	0.051	-0.004	1.075	-24.414	-1.343	-8.24	4.208	0.269	70.159	0	0	0	0	0	0	0
WT333(F4E4E1AF1293)	3.64	13105	2022-11-29 19:30:28.397	0.051	-0.004	1.075	-24.414	-1.343	-8.24	4.076	0.258	70.159	0	0	0	0	0	0	0
WT333(F4E4E1AF1293)	3.64	13105	2022-11-29 19:30:28.397	-0.151	0.277	1.113	31.128	0.793	2.625	4.219	0.258	70.214	0	0	0	0	0	0	0
WT333(F4E4E1AF1293)	3.64	13105	2022-11-29 19:30:28.507	0.167	0.399	1.201	3.784	-0.244	-6.958	3.669	0.176	71.34	0	0	0	0	0	0	0
WT333(F4E4E1AF1293)	3.64	13105	2022-11-29 19:30:28.507	0.167	0.399	1.201	3.784	-0.244	-6.958	3.691	0.165	71.406	0	0	0	0	0	0	0
WT333(F4E4E1AF1293)	3.64	13105	2022-11-29 19:30:28.507	-0.004	-0.234	0.971	42.114	0	7.629	3.906	0.154	71.548	0	0	0	0	0	0	0
WT333(F4E4E1AF1293)	3.64	13105	2022-11-29 19:30:28.507	-0.004	-0.234	0.971	42.114	0	7.629	4.114	0.137	71.691	0	0	0	0	0	0	0
WT333(F4E4E1AF1293)	3.64	13105	2022-11-29 19:30:28.507	-0.004	-0.234	0.971	42.114	0	7.629	4.318	0.126	71.834	0	0	0	0	0	0	0
WT333(F4E4E1AF1293)	3.64	13105	2022-11-29 19:30:28.507	-0.004	-0.234	0.971	42.114	0	7.629	4.521	0.11	71.982	0	0	0	0	0	0	0
WT333(F4E4E1AF1293)	3.64	13105	2022-11-29 19:30:28.507	-0.075	0.423	1.125	-14.771	-0.549	-9.766	4.444	0.104	72.043	0	0	0	0	0	0	0
WT333(F4E4E1AF1293)	3.64	13105	2022-11-29 19:30:28.507	-0.075	0.423	1.125	-14.771	-0.549	-9.766	4.373	0.099	72.109	0	0	0	0	0	0	0
WT333(F4E4E1AF1293)	3.64	13105	2022-11-29 19:30:28.601	0.002	0.31	1.033	-14.832	0	-5.066	3.571	0.088	74.443	0	0	0	0	0	0	0
WT333(F4E4E1AF1293)	3.64	13105	2022-11-29 19:30:28.601	0.002	0.31	1.033	-14.832	0	-5.066	3.51	0.093	74.581	0	0	0	0	0	0	0
WT333(F4E4E1AF1293)	3.64	13105	2022-11-29 19:30:28.601	-0.002	-0.03	0.989	16.846	1.709	4.272	3.604	0.104	74.762	0	0	0	0	0	0	0
WT333(F4E4E1AF1293)	3.64	13105	2022-11-29 19:30:28.601	-0.002	-0.03	0.989	16.846	1.709	4.272	3.697	0.11	74.943	0	0	0	0	0	0	0

## Sheet: 20Hz
设备名称	电压	版本	片上时间	加速度X(g)	加速度Y(g)	加速度Z(g)	角速度X(°/s)	角速度Y(°/s)	角速度Z(°/s)	角度X(°)	角度Y(°)	角度Z(°)	磁场X	磁场Y	磁场Z	四元数0	四元数1	四元数2	四元数3	状态
WT333(F4E4E1AF1293)	3.64	13105	2022-11-29 19:38:03.860	0.125	0.52	1.031	-27.832	-2.686	-18.616	5.493	-1.165	47.225	0	0	0	0	0	0	0
WT333(F4E4E1AF1293)	3.64	13105	2022-11-29 19:38:03.860	0.125	0.52	1.031	-27.832	-2.686	-18.616	5.367	-1.17	47.411	0	0	0	0	0	0	0
WT333(F4E4E1AF1293)	3.64	13105	2022-11-29 19:38:03.875	0.125	0.52	1.031	-27.832	-2.686	-18.616	5.246	-1.165	47.598	0	0	0	0	0	0	0
WT333(F4E4E1AF1293)	3.64	13105	2022-11-29 19:38:03.875	-0.051	-0.107	1.083	12.756	-1.16	-2.258	5.323	-1.17	47.867	0	0	0	0	0	0	0
WT333(F4E4E1AF1293)	3.64	13105	2022-11-29 19:38:03.875	-0.051	-0.107	1.083	12.756	-1.16	-2.258	5.4	-1.17	48.137	0	0	0	0	0	0	0
WT333(F4E4E1AF1293)	3.64	13105	2022-11-29 19:38:03.875	-0.051	-0.107	1.083	12.756	-1.16	-2.258	5.471	-1.176	48.4	0	0	0	0	0	0	0
WT333(F4E4E1AF1293)	3.64	13105	2022-11-29 19:38:03.875	-0.051	-0.107	1.083	12.756	-1.16	-2.258	5.543	-1.181	48.664	0	0	0	0	0	0	0
WT333(F4E4E1AF1293)	3.64	13105	2022-11-29 19:38:03.875	0.104	-0.169	1.001	-23.987	-0.122	2.869	5.427	-1.181	48.95	0	0	0	0	0	0	0
WT333(F4E4E1AF1293)	3.64	13105	2022-11-29 19:38:03.875	0.104	-0.169	1.001	-23.987	-0.122	2.869	5.312	-1.192	49.235	0	0	0	0	0	0	0
WT333(F4E4E1AF1293)	3.64	13105	2022-11-29 19:38:03.875	0.104	-0.169	1.001	-23.987	-0.122	2.869	5.197	-1.198	49.521	0	0	0	0	0	0	0
WT333(F4E4E1AF1293)	3.64	13105	2022-11-29 19:38:03.938	0.104	-0.169	1.001	-23.987	-0.122	2.869	5.081	-1.208	49.801	0	0	0	0	0	0	0
WT333(F4E4E1AF1293)	3.64	13105	2022-11-29 19:38:03.938	0.18	0.385	1.101	16.968	-1.526	4.639	5.169	-1.225	50.092	0	0	0	0	0	0	0
WT333(F4E4E1AF1293)	3.64	13105	2022-11-29 19:38:03.938	0.18	0.385	1.101	16.968	-1.526	4.639	5.262	-1.236	50.383	0	0	0	0	0	0	0
WT333(F4E4E1AF1293)	3.64	13105	2022-11-29 19:38:03.938	0.18	0.385	1.101	16.968	-1.526	4.639	5.356	-1.252	50.674	0	0	0	0	0	0	0
WT333(F4E4E1AF1293)	3.64	13105	2022-11-29 19:38:03.938	0.18	0.385	1.101	16.968	-1.526	4.639	5.449	-1.263	50.966	0	0	0	0	0	0	0
WT333(F4E4E1AF1293)	3.64	13105	2022-11-29 19:38:03.938	0.104	0.041	1.002	-1.953	-1.404	-3.723	5.455	-1.274	51.213	0	0	0	0	0	0	0
WT333(F4E4E1AF1293)	3.64	13105	2022-11-29 19:38:03.938	0.104	0.041	1.002	-1.953	-1.404	-3.723	5.455	-1.28	51.465	0	0	0	0	0	0	0
WT333(F4E4E1AF1293)	3.64	13105	2022-11-29 19:38:03.938	0.104	0.041	1.002	-1.953	-1.404	-3.723	5.455	-1.291	51.713	0	0	0	0	0	0	0
WT333(F4E4E1AF1293)	3.64	13105	2022-11-29 19:38:03.969	0.104	0.041	1.002	-1.953	-1.404	-3.723	5.455	-1.302	51.954	0	0	0	0	0	0	0
WT333(F4E4E1AF1293)	3.64	13105	2022-11-29 19:38:03.969	0.162	0.168	1.056	-3.723	-1.343	-5.676	5.449	-1.313	52.191	0	0	0	0	0	0	0
WT333(F4E4E1AF1293)	3.64	13105	2022-11-29 19:38:03.969	0.162	0.168	1.056	-3.723	-1.343	-5.676	5.438	-1.324	52.427	0	0	0	0	0	0	0
WT333(F4E4E1AF1293)	3.64	13105	2022-11-29 19:38:03.969	0.162	0.168	1.056	-3.723	-1.343	-5.676	5.433	-1.329	52.663	0	0	0	0	0	0	0
WT333(F4E4E1AF1293)	3.64	13105	2022-11-29 19:38:03.969	0.162	0.168	1.056	-3.723	-1.343	-5.676	5.427	-1.34	52.894	0	0	0	0	0	0	0
WT333(F4E4E1AF1293)	3.64	13105	2022-11-29 19:38:03.969	-0.017	0.055	0.928	13.55	0.305	8.545	5.504	-1.346	53.196	0	0	0	0	0	0	0
WT333(F4E4E1AF1293)	3.64	13105	2022-11-29 19:38:03.969	-0.017	0.055	0.928	13.55	0.305	8.545	5.581	-1.357	53.498	0	0	0	0	0	0	0
WT333(F4E4E1AF1293)	3.64	13105	2022-11-29 19:38:03.969	-0.017	0.055	0.928	13.55	0.305	8.545	5.658	-1.362	53.8	0	0	0	0	0	0	0
WT333(F4E4E1AF1293)	3.64	13105	2022-11-29 19:38:04.000	-0.017	0.055	0.928	13.55	0.305	8.545	5.735	-1.373	54.097	0	0	0	0	0	0	0
WT333(F4E4E1AF1293)	3.64	13105	2022-11-29 19:38:04.000	0.029	0.146	1.027	-21.606	-2.441	-11.169	5.636	-1.384	54.289	0	0	0	0	0	0	0
WT333(F4E4E1AF1293)	3.64	13105	2022-11-29 19:38:04.000	0.029	0.146	1.027	-21.606	-2.441	-11.169	5.537	-1.395	54.487	0	0	0	0	0	0	0
WT333(F4E4E1AF1293)	3.64	13105	2022-11-29 19:38:04.000	0.029	0.146	1.027	-21.606	-2.441	-11.169	5.438	-1.406	54.679	0	0	0	0	0	0	0
WT333(F4E4E1AF1293)	3.64	13105	2022-11-29 19:38:04.000	0.029	0.146	1.027	-21.606	-2.441	-11.169	5.339	-1.417	54.871	0	0	0	0	0	0	0
WT333(F4E4E1AF1293)	3.64	13105	2022-11-29 19:38:04.000	0.2	-0.047	0.996	1.953	0.061	3.967	5.356	-1.423	55.14	0	0	0	0	0	0	0
WT333(F4E4E1AF1293)	3.64	13105	2022-11-29 19:38:04.000	0.2	-0.047	0.996	1.953	0.061	3.967	5.372	-1.428	55.404	0	0	0	0	0	0	0
WT333(F4E4E1AF1293)	3.64	13105	2022-11-29 19:38:04.000	0.2	-0.047	0.996	1.953	0.061	3.967	5.389	-1.439	55.673	0	0	0	0	0	0	0
WT333(F4E4E1AF1293)	3.64	13105	2022-11-29 19:38:04.063	0.2	-0.047	0.996	1.953	0.061	3.967	5.405	-1.45	55.937	0	0	0	0	0	0	0
WT333(F4E4E1AF1293)	3.64	13105	2022-11-29 19:38:04.063	-0.017	0.472	0.939	10.254	-0.916	-3.601	5.466	-1.461	56.162	0	0	0	0	0	0	0
WT333(F4E4E1AF1293)	3.64	13105	2022-11-29 19:38:04.063	-0.017	0.472	0.939	10.254	-0.916	-3.601	5.526	-1.467	56.387	0	0	0	0	0	0	0
WT333(F4E4E1AF1293)	3.64	13105	2022-11-29 19:38:04.063	-0.017	0.472	0.939	10.254	-0.916	-3.601	5.592	-1.467	56.613	0	0	0	0	0	0	0
WT333(F4E4E1AF1293)	3.64	13105	2022-11-29 19:38:04.063	-0.017	0.472	0.939	10.254	-0.916	-3.601	5.658	-1.472	56.832	0	0	0	0	0	0	0
WT333(F4E4E1AF1293)	3.64	13105	2022-11-29 19:38:04.063	0.067	-0.171	0.96	-18.372	-1.465	-3.601	5.576	-1.478	57.057	0	0	0	0	0	0	0
WT333(F4E4E1AF1293)	3.64	13105	2022-11-29 19:38:04.063	0.067	-0.171	0.96	-18.372	-1.465	-3.601	5.493	-1.483	57.272	0	0	0	0	0	0	0
WT333(F4E4E1AF1293)	3.64	13105	2022-11-29 19:38:04.063	0.067	-0.171	0.96	-18.372	-1.465	-3.601	5.411	-1.494	57.486	0	0	0	0	0	0	0
WT333(F4E4E1AF1293)	3.64	13105	2022-11-29 19:38:04.157	0.067	-0.171	0.96	-18.372	-1.465	-3.601	5.323	-1.505	57.7	0	0	0	0	0	0	0
WT333(F4E4E1AF1293)	3.64	13105	2022-11-29 19:38:04.157	-0.055	0.208	0.89	18.372	0	7.874	5.422	-1.516	57.969	0	0	0	0	0	0	0
WT333(F4E4E1AF1293)	3.64	13105	2022-11-29 19:38:04.157	-0.055	0.208	0.89	18.372	0	7.874	5.515	-1.522	58.233	0	0	0	0	0	0	0
WT333(F4E4E1AF1293)	3.64	13105	2022-11-29 19:38:04.157	-0.055	0.208	0.89	18.372	0	7.874	5.614	-1.527	58.497	0	0	0	0	0	0	0
WT333(F4E4E1AF1293)	3.64	13105	2022-11-29 19:38:04.157	-0.055	0.208	0.89	18.372	0	7.874	5.707	-1.533	58.755	0	0	0	0	0	0	0
WT333(F4E4E1AF1293)	3.64	13105	2022-11-29 19:38:04.157	0.165	0.154	1.028	-16.418	-2.319	-6.348	5.636	-1.544	58.947	0	0	0	0	0	0	0
WT333(F4E4E1AF1293)	3.64	13105	2022-11-29 19:38:04.157	0.165	0.154	1.028	-16.418	-2.319	-6.348	5.559	-1.549	59.134	0	0	0	0	0	0	0
WT333(F4E4E1AF1293)	3.64	13105	2022-11-29 19:38:04.157	0.165	0.154	1.028	-16.418	-2.319	-6.348	5.488	-1.56	59.321	0	0	0	0	0	0	0
WT333(F4E4E1AF1293)	3.64	13105	2022-11-29 19:38:04.172	0.165	0.154	1.028	-16.418	-2.319	-6.348	5.416	-1.571	59.507	0	0	0	0	0	0	0
WT333(F4E4E1AF1293)	3.64	13105	2022-11-29 19:38:04.172	0.123	0.014	0.946	-0.427	-2.563	-0.488	5.422	-1.588	59.722	0	0	0	0	0	0	0
WT333(F4E4E1AF1293)	3.64	13105	2022-11-29 19:38:04.172	0.123	0.014	0.946	-0.427	-2.563	-0.488	5.427	-1.604	59.936	0	0	0	0	0	0	0
WT333(F4E4E1AF1293)	3.64	13105	2022-11-29 19:38:04.172	0.123	0.014	0.946	-0.427	-2.563	-0.488	5.433	-1.62	60.145	0	0	0	0	0	0	0
WT333(F4E4E1AF1293)	3.64	13105	2022-11-29 19:38:04.172	0.123	0.014	0.946	-0.427	-2.563	-0.488	5.438	-1.642	60.353	0	0	0	0	0	0	0
WT333(F4E4E1AF1293)	3.64	13105	2022-11-29 19:38:04.172	-0.319	0.079	1.025	-25.024	-1.404	-2.136	5.317	-1.653	60.546	0	0	0	0	0	0	0
WT333(F4E4E1AF1293)	3.64	13105	2022-11-29 19:38:04.172	-0.319	0.079	1.025	-25.024	-1.404	-2.136	5.197	-1.659	60.732	0	0	0	0	0	0	0
WT333(F4E4E1AF1293)	3.64	13105	2022-11-29 19:38:04.172	-0.319	0.079	1.025	-25.024	-1.404	-2.136	5.07	-1.659	60.914	0	0	0	0	0	0	0
WT333(F4E4E1AF1293)	3.64	13105	2022-11-29 19:38:04.203	-0.319	0.079	1.025	-25.024	-1.404	-2.136	4.949	-1.664	61.089	0	0	0	0	0	0	0
WT333(F4E4E1AF1293)	3.64	13105	2022-11-29 19:38:04.203	0.083	0.234	1.004	4.639	-1.709	-1.465	4.971	-1.664	61.271	0	0	0	0	0	0	0
WT333(F4E4E1AF1293)	3.64	13105	2022-11-29 19:38:04.203	0.083	0.234	1.004	4.639	-1.709	-1.465	4.999	-1.67	61.452	0	0	0	0	0	0	0
WT333(F4E4E1AF1293)	3.64	13105	2022-11-29 19:38:04.203	0.083	0.234	1.004	4.639	-1.709	-1.465	5.026	-1.67	61.628	0	0	0	0	0	0	0
WT333(F4E4E1AF1293)	3.64	13105	2022-11-29 19:38:04.203	0.083	0.234	1.004	4.639	-1.709	-1.465	5.054	-1.675	61.809	0	0	0	0	0	0	0
WT333(F4E4E1AF1293)	3.64	13105	2022-11-29 19:38:04.203	0.025	0.089	1.03	0.61	-0.061	1.343	5.059	-1.67	62.001	0	0	0	0	0	0	0
WT333(F4E4E1AF1293)	3.64	13105	2022-11-29 19:38:04.203	0.025	0.089	1.03	0.61	-0.061	1.343	5.065	-1.67	62.194	0	0	0	0	0	0	0
WT333(F4E4E1AF1293)	3.64	13105	2022-11-29 19:38:04.203	0.025	0.089	1.03	0.61	-0.061	1.343	5.076	-1.664	62.38	0	0	0	0	0	0	0
WT333(F4E4E1AF1293)	3.64	13105	2022-11-29 19:38:04.235	0.025	0.089	1.03	0.61	-0.061	1.343	5.081	-1.664	62.567	0	0	0	0	0	0	0
WT333(F4E4E1AF1293)	3.64	13105	2022-11-29 19:38:04.235	0.093	0.151	0.915	-0.671	-1.343	0.488	5.081	-1.664	62.743	0	0	0	0	0	0	0
WT333(F4E4E1AF1293)	3.64	13105	2022-11-29 19:38:04.235	0.093	0.151	0.915	-0.671	-1.343	0.488	5.081	-1.67	62.924	0	0	0	0	0	0	0
WT333(F4E4E1AF1293)	3.64	13105	2022-11-29 19:38:04.235	0.093	0.151	0.915	-0.671	-1.343	0.488	5.081	-1.675	63.1	0	0	0	0	0	0	0
WT333(F4E4E1AF1293)	3.64	13105	2022-11-29 19:38:04.235	0.192	0.219	1.008	2.625	-2.991	-8.423	5.103	-1.686	63.232	0	0	0	0	0	0	0
WT333(F4E4E1AF1293)	3.64	13105	2022-11-29 19:38:04.235	0.192	0.219	1.008	2.625	-2.991	-8.423	5.125	-1.692	63.369	0	0	0	0	0	0	0
WT333(F4E4E1AF1293)	3.64	13105	2022-11-29 19:38:04.235	0.192	0.219	1.008	2.625	-2.991	-8.423	5.153	-1.703	63.501	0	0	0	0	0	0	0
WT333(F4E4E1AF1293)	3.64	13105	2022-11-29 19:38:04.235	0.192	0.219	1.008	2.625	-2.991	-8.423	5.175	-1.714	63.633	0	0	0	0	0	0	0
WT333(F4E4E1AF1293)	3.64	13105	2022-11-29 19:38:04.266	0.12	0.253	0.922	14.465	-3.235	-2.625	5.257	-1.73	63.798	0	0	0	0	0	0	0
WT333(F4E4E1AF1293)	3.64	13105	2022-11-29 19:38:04.266	0.12	0.253	0.922	14.465	-3.235	-2.625	5.345	-1.747	63.957	0	0	0	0	0	0	0
WT333(F4E4E1AF1293)	3.64	13105	2022-11-29 19:38:04.266	0.12	0.253	0.922	14.465	-3.235	-2.625	5.427	-1.763	64.122	0	0	0	0	0	0	0
WT333(F4E4E1AF1293)	3.64	13105	2022-11-29 19:38:04.266	0.12	0.253	0.922	14.465	-3.235	-2.625	5.515	-1.774	64.281	0	0	0	0	0	0	0
WT333(F4E4E1AF1293)	3.64	13105	2022-11-29 19:38:04.266	-0.122	0.057	1.216	-15.747	-1.953	-0.244	5.449	-1.785	64.446	0	0	0	0	0	0	0
WT333(F4E4E1AF1293)	3.64	13105	2022-11-29 19:38:04.266	-0.122	0.057	1.216	-15.747	-1.953	-0.244	5.383	-1.796	64.605	0	0	0	0	0	0	0
WT333(F4E4E1AF1293)	3.64	13105	2022-11-29 19:38:04.266	-0.122	0.057	1.216	-15.747	-1.953	-0.244	5.312	-1.802	64.759	0	0	0	0	0	0	0
WT333(F4E4E1AF1293)	3.64	13105	2022-11-29 19:38:04.266	-0.122	0.057	1.216	-15.747	-1.953	-0.244	5.24	-1.807	64.913	0	0	0	0	0	0	0
WT333(F4E4E1AF1293)	3.64	13105	2022-11-29 19:38:04.329	0.167	-0.106	0.733	-2.075	-6.897	-7.629	5.235	-1.835	65.017	0	0	0	0	0	0	0
WT333(F4E4E1AF1293)	3.64	13105	2022-11-29 19:38:04.329	0.167	-0.106	0.733	-2.075	-6.897	-7.629	5.235	-1.868	65.121	0	0	0	0	0	0	0
WT333(F4E4E1AF1293)	3.64	13105	2022-11-29 19:38:04.329	0.167	-0.106	0.733	-2.075	-6.897	-7.629	5.229	-1.901	65.215	0	0	0	0	0	0	0
WT333(F4E4E1AF1293)	3.64	13105	2022-11-29 19:38:04.329	0.167	-0.106	0.733	-2.075	-6.897	-7.629	5.224	-1.939	65.308	0	0	0	0	0	0	0
WT333(F4E4E1AF1293)	3.64	13105	2022-11-29 19:38:04.329	0.114	0.423	1.182	0.977	5.737	14.282	5.229	-1.917	65.522	0	0	0	0	0	0	0
WT333(F4E4E1AF1293)	3.64	13105	2022-11-29 19:38:04.329	0.114	0.423	1.182	0.977	5.737	14.282	5.24	-1.901	65.731	0	0	0	0	0	0	0
WT333(F4E4E1AF1293)	3.64	13105	2022-11-29 19:38:04.329	0.114	0.423	1.182	0.977	5.737	14.282	5.257	-1.879	65.945	0	0	0	0	0	0	0
WT333(F4E4E1AF1293)	3.64	13105	2022-11-29 19:38:04.329	0.114	0.423	1.182	0.977	5.737	14.282	5.268	-1.857	66.16	0	0	0	0	0	0	0
WT333(F4E4E1AF1293)	3.64	13105	2022-11-29 19:38:04.360	0.043	-0.049	0.979	-23.438	-0.061	0.916	5.164	-1.862	66.302	0	0	0	0	0	0	0
WT333(F4E4E1AF1293)	3.64	13105	2022-11-29 19:38:04.360	0.043	-0.049	0.979	-23.438	-0.061	0.916	5.054	-1.862	66.434	0	0	0	0	0	0	0
WT333(F4E4E1AF1293)	3.64	13105	2022-11-29 19:38:04.360	0.043	-0.049	0.979	-23.438	-0.061	0.916	4.944	-1.868	66.566	0	0	0	0	0	0	0
WT333(F4E4E1AF1293)	3.64	13105	2022-11-29 19:38:04.360	0.043	-0.049	0.979	-23.438	-0.061	0.916	4.834	-1.873	66.693	0	0	0	0	0	0	0
WT333(F4E4E1AF1293)	3.64	13105	2022-11-29 19:38:04.360	0.258	-1.025	0.843	-55.481	5.127	38.147	4.554	-1.868	66.989	0	0	0	0	0	0	0
WT333(F4E4E1AF1293)	3.64	13105	2022-11-29 19:38:04.360	0.258	-1.025	0.843	-55.481	5.127	38.147	4.257	-1.868	67.275	0	0	0	0	0	0	0
WT333(F4E4E1AF1293)	3.64	13105	2022-11-29 19:38:04.360	0.258	-1.025	0.843	-55.481	5.127	38.147	3.961	-1.873	67.544	0	0	0	0	0	0	0
WT333(F4E4E1AF1293)	3.64	13105	2022-11-29 19:38:04.360	0.258	-1.025	0.843	-55.481	5.127	38.147	3.653	-1.879	67.802	0	0	0	0	0	0	0
WT333(F4E4E1AF1293)	3.64	13105	2022-11-29 19:38:04.422	-0.189	1.464	1.085	76.05	1.404	14.343	4.016	-1.89	67.967	0	0	0	0	0	0	0
WT333(F4E4E1AF1293)	3.64	13105	2022-11-29 19:38:04.422	-0.379	2.928	2.171	76.05	1.404	14.343	4.406	-1.89	68.159	0	0	0	0	0	0	0
WT333(F4E4E1AF1293)	3.64	13105	2022-11-29 19:38:04.422	-0.759	5.855	4.342	76.05	1.404	14.343	4.818	-1.862	68.384	0	0	0	0	0	0	0
WT333(F4E4E1AF1293)	3.64	13105	2022-11-29 19:38:04.422	-1.518	11.711	8.684	76.05	1.404	14.343	5.262	-1.813	68.626	0	0	0	0	0	0	0
WT333(F4E4E1AF1293)	3.64	13105	2022-11-29 19:38:04.422	0.229	-0.838	1.115	-73.303	-3.296	-18.005	4.955	-1.78	68.703	0	0	0	0	0	0	0
WT333(F4E4E1AF1293)	3.64	13105	2022-11-29 19:38:04.422	0.229	-0.838	1.115	-73.303	-3.296	-18.005	4.647	-1.747	68.78	0	0	0	0	0	0	0
WT333(F4E4E1AF1293)	3.64	13105	2022-11-29 19:38:04.422	0.229	-0.838	1.115	-73.303	-3.296	-18.005	4.34	-1.719	68.851	0	0	0	0	0	0	0
WT333(F4E4E1AF1293)	3.64	13105	2022-11-29 19:38:04.422	0.229	-0.838	1.115	-73.303	-3.296	-18.005	4.021	-1.697	68.923	0	0	0	0	0	0	0
WT333(F4E4E1AF1293)	3.64	13105	2022-11-29 19:38:04.485	0.066	0.525	1.044	73.792	1.282	6.348	4.438	-1.659	69.115	0	0	0	0	0	0	0
WT333(F4E4E1AF1293)	3.64	13105	2022-11-29 19:38:04.485	0.066	0.525	1.044	73.792	1.282	6.348	4.85	-1.626	69.307	0	0	0	0	0	0	0
WT333(F4E4E1AF1293)	3.64	13105	2022-11-29 19:38:04.485	0.066	0.525	1.044	73.792	1.282	6.348	5.268	-1.593	69.505	0	0	0	0	0	0	0
WT333(F4E4E1AF1293)	3.64	13105	2022-11-29 19:38:04.485	0.066	0.525	1.044	73.792	1.282	6.348	5.68	-1.56	69.697	0	0	0	0	0	0	0
WT333(F4E4E1AF1293)	3.64	13105	2022-11-29 19:38:04.485	0.417	0.463	1.077	-121.521	-8.728	-49.316	5.131	-1.555	69.609	0	0	0	0	0	0	0
WT333(F4E4E1AF1293)	3.64	13105	2022-11-29 19:38:04.485	0.417	0.463	1.077	-121.521	-8.728	-49.316	4.581	-1.549	69.527	0	0	0	0	0	0	0
WT333(F4E4E1AF1293)	3.64	13105	2022-11-29 19:38:04.485	0.417	0.463	1.077	-121.521	-8.728	-49.316	4.032	-1.549	69.439	0	0	0	0	0	0	0
WT333(F4E4E1AF1293)	3.64	13105	2022-11-29 19:38:04.485	0.417	0.463	1.077	-121.521	-8.728	-49.316	3.488	-1.549	69.362	0	0	0	0	0	0	0
WT333(F4E4E1AF1293)	3.64	13105	2022-11-29 19:38:04.563	0.24	-1.759	0.761	36.255	4.211	68.42	3.702	-1.533	69.868	0	0	0	0	0	0	0
WT333(F4E4E1AF1293)	3.64	13105	2022-11-29 19:38:04.563	0.24	-1.759	0.761	36.255	4.211	68.42	3.911	-1.527	70.367	0	0	0	0	0	0	0
WT333(F4E4E1AF1293)	3.64	13105	2022-11-29 19:38:04.563	0.24	-1.759	0.761	36.255	4.211	68.42	4.109	-1.527	70.856	0	0	0	0	0	0	0
WT333(F4E4E1AF1293)	3.64	13105	2022-11-29 19:38:04.563	0.24	-1.759	0.761	36.255	4.211	68.42	4.296	-1.538	71.345	0	0	0	0	0	0	0
WT333(F4E4E1AF1293)	3.64	13105	2022-11-29 19:38:04.563	0.11	1.033	0.979	-20.447	-4.15	-4.211	4.208	-1.56	71.472	0	0	0	0	0	0	0
WT333(F4E4E1AF1293)	3.64	13105	2022-11-29 19:38:04.563	0.11	1.033	0.979	-20.447	-4.15	-4.211	4.131	-1.582	71.603	0	0	0	0	0	0	0
WT333(F4E4E1AF1293)	3.64	13105	2022-11-29 19:38:04.563	0.11	1.033	0.979	-20.447	-4.15	-4.211	4.059	-1.599	71.741	0	0	0	0	0	0	0
WT333(F4E4E1AF1293)	3.64	13105	2022-11-29 19:38:04.563	0.11	1.033	0.979	-20.447	-4.15	-4.211	3.994	-1.609	71.884	0	0	0	0	0	0	0
WT333(F4E4E1AF1293)	3.64	13105	2022-11-29 19:38:04.594	0.01	0.283	0.929	-15.686	-3.906	-21.606	3.95	-1.615	71.938	0	0	0	0	0	0	0
WT333(F4E4E1AF1293)	3.64	13105	2022-11-29 19:38:04.594	0.01	0.283	0.929	-15.686	-3.906	-21.606	3.911	-1.62	71.993	0	0	0	0	0	0	0
WT333(F4E4E1AF1293)	3.64	13105	2022-11-29 19:38:04.594	0.01	0.283	0.929	-15.686	-3.906	-21.606	3.873	-1.626	72.048	0	0	0	0	0	0	0
WT333(F4E4E1AF1293)	3.64	13105	2022-11-29 19:38:04.594	0.01	0.283	0.929	-15.686	-3.906	-21.606	3.829	-1.626	72.109	0	0	0	0	0	0	0
WT333(F4E4E1AF1293)	3.64	13105	2022-11-29 19:38:04.594	0.138	0.292	1.093	14.893	0.854	10.437	3.939	-1.615	72.328	0	0	0	0	0	0	0
WT333(F4E4E1AF1293)	3.64	13105	2022-11-29 19:38:04.594	0.138	0.292	1.093	14.893	0.854	10.437	4.043	-1.609	72.548	0	0	0	0	0	0	0
WT333(F4E4E1AF1293)	3.64	13105	2022-11-29 19:38:04.594	0.138	0.292	1.093	14.893	0.854	10.437	4.153	-1.599	72.768	0	0	0	0	0	0	0
WT333(F4E4E1AF1293)	3.64	13105	2022-11-29 19:38:04.594	0.138	0.292	1.093	14.893	0.854	10.437	4.257	-1.593	72.993	0	0	0	0	0	0	0
WT333(F4E4E1AF1293)	3.64	13105	2022-11-29 19:38:04.594	0.076	0.039	1.05	-22.461	-0.916	-2.014	4.175	-1.588	73.152	0	0	0	0	0	0	0
WT333(F4E4E1AF1293)	3.64	13105	2022-11-29 19:38:04.594	0.076	0.039	1.05	-22.461	-0.916	-2.014	4.098	-1.588	73.312	0	0	0	0	0	0	0
WT333(F4E4E1AF1293)	3.64	13105	2022-11-29 19:38:04.594	0.076	0.039	1.05	-22.461	-0.916	-2.014	4.016	-1.588	73.471	0	0	0	0	0	0	0
WT333(F4E4E1AF1293)	3.64	13105	2022-11-29 19:38:04.594	0.076	0.039	1.05	-22.461	-0.916	-2.014	3.933	-1.582	73.63	0	0	0	0	0	0	0
WT333(F4E4E1AF1293)	3.64	13105	2022-11-29 19:38:04.594	0.179	-0.1	1.049	6.226	-1.526	-3.723	3.988	-1.588	73.784	0	0	0	0	0	0	0
WT333(F4E4E1AF1293)	3.64	13105	2022-11-29 19:38:04.594	0.179	-0.1	1.049	6.226	-1.526	-3.723	4.043	-1.593	73.932	0	0	0	0	0	0	0
WT333(F4E4E1AF1293)	3.64	13105	2022-11-29 19:38:04.594	0.179	-0.1	1.049	6.226	-1.526	-3.723	4.098	-1.599	74.086	0	0	0	0	0	0	0
WT333(F4E4E1AF1293)	3.64	13105	2022-11-29 19:38:04.594	0.179	-0.1	1.049	6.226	-1.526	-3.723	4.153	-1.609	74.24	0	0	0	0	0	0	0
WT333(F4E4E1AF1293)	3.64	13105	2022-11-29 19:38:04.625	1.179	0.397	0.871	1.343	-4.15	3.601	4.186	-1.637	74.432	0	0	0	0	0	0	0
WT333(F4E4E1AF1293)	3.64	13105	2022-11-29 19:38:04.625	1.179	0.397	0.871	1.343	-4.15	3.601	4.224	-1.675	74.63	0	0	0	0	0	0	0
WT333(F4E4E1AF1293)	3.64	13105	2022-11-29 19:38:04.625	1.179	0.397	0.871	1.343	-4.15	3.601	4.268	-1.714	74.833	0	0	0	0	0	0	0
WT333(F4E4E1AF1293)	3.64	13105	2022-11-29 19:38:04.625	1.179	0.397	0.871	1.343	-4.15	3.601	4.318	-1.758	75.037	0	0	0	0	0	0	0
WT333(F4E4E1AF1293)	3.64	13105	2022-11-29 19:38:04.625	-0.265	0.305	0.983	0	2.014	-8.362	4.362	-1.763	75.179	0	0	0	0	0	0	0
WT333(F4E4E1AF1293)	3.64	13105	2022-11-29 19:38:04.625	-0.265	0.305	0.983	0	2.014	-8.362	4.4	-1.769	75.328	0	0	0	0	0	0	0
WT333(F4E4E1AF1293)	3.64	13105	2022-11-29 19:38:04.625	-0.265	0.305	0.983	0	2.014	-8.362	4.438	-1.763	75.471	0	0	0	0	0	0	0
WT333(F4E4E1AF1293)	3.64	13105	2022-11-29 19:38:04.625	-0.265	0.305	0.983	0	2.014	-8.362	4.477	-1.763	75.613	0	0	0	0	0	0	0
WT333(F4E4E1AF1293)	3.64	13105	2022-11-29 19:38:04.657	-0.073	-0.057	1.134	25.391	1.038	5.249	4.636	-1.769	75.828	0	0	0	0	0	0	0
WT333(F4E4E1AF1293)	3.64	13105	2022-11-29 19:38:04.657	-0.073	-0.057	1.134	25.391	1.038	5.249	4.79	-1.774	76.042	0	0	0	0	0	0	0
WT333(F4E4E1AF1293)	3.64	13105	2022-11-29 19:38:04.657	-0.073	-0.057	1.134	25.391	1.038	5.249	4.944	-1.774	76.251	0	0	0	0	0	0	0
WT333(F4E4E1AF1293)	3.64	13105	2022-11-29 19:38:04.657	-0.073	-0.057	1.134	25.391	1.038	5.249	5.092	-1.78	76.465	0	0	0	0	0	0	0
WT333(F4E4E1AF1293)	3.64	13105	2022-11-29 19:38:04.657	-0.201	0.248	1.067	-2.258	-1.587	-7.202	5.103	-1.791	76.613	0	0	0	0	0	0	0
WT333(F4E4E1AF1293)	3.64	13105	2022-11-29 19:38:04.657	-0.201	0.248	1.067	-2.258	-1.587	-7.202	5.114	-1.796	76.767	0	0	0	0	0	0	0
WT333(F4E4E1AF1293)	3.64	13105	2022-11-29 19:38:04.657	-0.201	0.248	1.067	-2.258	-1.587	-7.202	5.125	-1.802	76.915	0	0	0	0	0	0	0
WT333(F4E4E1AF1293)	3.64	13105	2022-11-29 19:38:04.657	-0.201	0.248	1.067	-2.258	-1.587	-7.202	5.131	-1.807	77.064	0	0	0	0	0	0	0
WT333(F4E4E1AF1293)	3.64	13105	2022-11-29 19:38:04.719	0.366	0.36	1.143	2.563	-1.709	-2.991	5.164	-1.813	77.239	0	0	0	0	0	0	0
WT333(F4E4E1AF1293)	3.64	13105	2022-11-29 19:38:04.719	0.366	0.36	1.143	2.563	-1.709	-2.991	5.202	-1.818	77.41	0	0	0	0	0	0	0
WT333(F4E4E1AF1293)	3.64	13105	2022-11-29 19:38:04.719	0.366	0.36	1.143	2.563	-1.709	-2.991	5.24	-1.829	77.585	0	0	0	0	0	0	0
WT333(F4E4E1AF1293)	3.64	13105	2022-11-29 19:38:04.719	0.366	0.36	1.143	2.563	-1.709	-2.991	5.279	-1.84	77.761	0	0	0	0	0	0	0
WT333(F4E4E1AF1293)	3.64	13105	2022-11-29 19:38:04.719	-0.019	-0.318	0.753	8.545	0.916	7.69	5.339	-1.84	77.986	0	0	0	0	0	0	0
WT333(F4E4E1AF1293)	3.64	13105	2022-11-29 19:38:04.719	-0.019	-0.318	0.753	8.545	0.916	7.69	5.4	-1.846	78.217	0	0	0	0	0	0	0
WT333(F4E4E1AF1293)	3.64	13105	2022-11-29 19:38:04.719	-0.019	-0.318	0.753	8.545	0.916	7.69	5.455	-1.851	78.448	0	0	0	0	0	0	0
WT333(F4E4E1AF1293)	3.64	13105	2022-11-29 19:38:04.719	-0.019	-0.318	0.753	8.545	0.916	7.69	5.51	-1.857	78.679	0	0	0	0	0	0	0
WT333(F4E4E1AF1293)	3.64	13105	2022-11-29 19:38:04.750	-0.082	0.206	1.074	10.071	0.671	-5.371	5.57	-1.857	78.843	0	0	0	0	0	0	0
WT333(F4E4E1AF1293)	3.64	13105	2022-11-29 19:38:04.750	-0.082	0.206	1.074	10.071	0.671	-5.371	5.63	-1.857	79.014	0	0	0	0	0	0	0
WT333(F4E4E1AF1293)	3.64	13105	2022-11-29 19:38:04.750	-0.082	0.206	1.074	10.071	0.671	-5.371	5.691	-1.851	79.178	0	0	0	0	0	0	0
WT333(F4E4E1AF1293)	3.64	13105	2022-11-29 19:38:04.750	-0.082	0.206	1.074	10.071	0.671	-5.371	5.751	-1.851	79.343	0	0	0	0	0	0	0
WT333(F4E4E1AF1293)	3.64	13105	2022-11-29 19:38:04.750	0.141	0.296	0.999	0.61	-1.221	-6.592	5.768	-1.857	79.503	0	0	0	0	0	0	0
WT333(F4E4E1AF1293)	3.64	13105	2022-11-29 19:38:04.750	0.141	0.296	0.999	0.61	-1.221	-6.592	5.784	-1.857	79.662	0	0	0	0	0	0	0
WT333(F4E4E1AF1293)	3.64	13105	2022-11-29 19:38:04.750	0.141	0.296	0.999	0.61	-1.221	-6.592	5.801	-1.862	79.827	0	0	0	0	0	0	0
WT333(F4E4E1AF1293)	3.64	13105	2022-11-29 19:38:04.750	0.141	0.296	0.999	0.61	-1.221	-6.592	5.817	-1.868	79.986	0	0	0	0	0	0	0
WT333(F4E4E1AF1293)	3.64	13105	2022-11-29 19:38:04.782	0.207	0.034	0.999	3.357	1.221	4.395	5.85	-1.862	80.206	0	0	0	0	0	0	0
WT333(F4E4E1AF1293)	3.64	13105	2022-11-29 19:38:04.782	0.207	0.034	0.999	3.357	1.221	4.395	5.878	-1.862	80.42	0	0	0	0	0	0	0
WT333(F4E4E1AF1293)	3.64	13105	2022-11-29 19:38:04.782	0.207	0.034	0.999	3.357	1.221	4.395	5.905	-1.868	80.64	0	0	0	0	0	0	0
WT333(F4E4E1AF1293)	3.64	13105	2022-11-29 19:38:04.782	0.111	0.156	1.021	-11.047	-1.526	0.549	5.867	-1.879	80.837	0	0	0	0	0	0	0
WT333(F4E4E1AF1293)	3.64	13105	2022-11-29 19:38:04.782	0.111	0.156	1.021	-11.047	-1.526	0.549	5.823	-1.89	81.035	0	0	0	0	0	0	0
WT333(F4E4E1AF1293)	3.64	13105	2022-11-29 19:38:04.782	0.111	0.156	1.021	-11.047	-1.526	0.549	5.779	-1.906	81.233	0	0	0	0	0	0	0
WT333(F4E4E1AF1293)	3.64	13105	2022-11-29 19:38:04.782	0.111	0.156	1.021	-11.047	-1.526	0.549	5.74	-1.917	81.431	0	0	0	0	0	0	0
WT333(F4E4E1AF1293)	3.64	13105	2022-11-29 19:38:04.782	0.079	0.053	0.951	-16.052	-2.441	-1.282	5.669	-1.934	81.623	0	0	0	0	0	0	0
WT333(F4E4E1AF1293)	3.64	13105	2022-11-29 19:38:04.813	0.079	0.053	0.951	-16.052	-2.441	-1.282	5.603	-1.95	81.81	0	0	0	0	0	0	0
WT333(F4E4E1AF1293)	3.64	13105	2022-11-29 19:38:04.813	0.079	0.053	0.951	-16.052	-2.441	-1.282	5.537	-1.967	81.996	0	0	0	0	0	0	0
WT333(F4E4E1AF1293)	3.64	13105	2022-11-29 19:38:04.813	0.079	0.053	0.951	-16.052	-2.441	-1.282	5.466	-1.983	82.189	0	0	0	0	0	0	0
WT333(F4E4E1AF1293)	3.64	13105	2022-11-29 19:38:04.813	0.049	0.01	0.994	1.648	-0.183	-0.488	5.488	-1.994	82.381	0	0	0	0	0	0	0
WT333(F4E4E1AF1293)	3.64	13105	2022-11-29 19:38:04.813	0.049	0.01	0.994	1.648	-0.183	-0.488	5.504	-2	82.573	0	0	0	0	0	0	0
WT333(F4E4E1AF1293)	3.64	13105	2022-11-29 19:38:04.813	0.049	0.01	0.994	1.648	-0.183	-0.488	5.521	-2.005	82.771	0	0	0	0	0	0	0
WT333(F4E4E1AF1293)	3.64	13105	2022-11-29 19:38:04.813	0.049	0.01	0.994	1.648	-0.183	-0.488	5.537	-2.01	82.963	0	0	0	0	0	0	0
WT333(F4E4E1AF1293)	3.64	13105	2022-11-29 19:38:04.813	0.043	0.22	1.077	15.076	-1.282	-2.38	5.62	-2.021	83.15	0	0	0	0	0	0	0
WT333(F4E4E1AF1293)	3.64	13105	2022-11-29 19:38:04.844	0.043	0.22	1.077	15.076	-1.282	-2.38	5.702	-2.032	83.331	0	0	0	0	0	0	0
WT333(F4E4E1AF1293)	3.64	13105	2022-11-29 19:38:04.844	0.043	0.22	1.077	15.076	-1.282	-2.38	5.784	-2.043	83.518	0	0	0	0	0	0	0
WT333(F4E4E1AF1293)	3.64	13105	2022-11-29 19:38:04.844	0.043	0.22	1.077	15.076	-1.282	-2.38	5.867	-2.049	83.699	0	0	0	0	0	0	0
WT333(F4E4E1AF1293)	3.64	13105	2022-11-29 19:38:04.844	0.127	0.077	0.982	11.841	-0.122	0.183	5.938	-2.054	83.897	0	0	0	0	0	0	0
WT333(F4E4E1AF1293)	3.64	13105	2022-11-29 19:38:04.844	0.127	0.077	0.982	11.841	-0.122	0.183	6.004	-2.06	84.095	0	0	0	0	0	0	0
WT333(F4E4E1AF1293)	3.64	13105	2022-11-29 19:38:04.844	0.127	0.077	0.982	11.841	-0.122	0.183	6.07	-2.065	84.293	0	0	0	0	0	0	0
WT333(F4E4E1AF1293)	3.64	13105	2022-11-29 19:38:04.844	0.127	0.077	0.982	11.841	-0.122	0.183	6.136	-2.076	84.49	0	0	0	0	0	0	0
WT333(F4E4E1AF1293)	3.64	13105	2022-11-29 19:38:04.844	0.208	0.115	0.976	5.005	-2.625	-2.869	6.169	-2.093	84.672	0	0	0	0	0	0	0
WT333(F4E4E1AF1293)	3.64	13105	2022-11-29 19:38:04.875	0.208	0.115	0.976	5.005	-2.625	-2.869	6.202	-2.115	84.853	0	0	0	0	0	0	0
WT333(F4E4E1AF1293)	3.64	13105	2022-11-29 19:38:04.875	0.208	0.115	0.976	5.005	-2.625	-2.869	6.235	-2.131	85.034	0	0	0	0	0	0	0
WT333(F4E4E1AF1293)	3.64	13105	2022-11-29 19:38:04.875	0.208	0.115	0.976	5.005	-2.625	-2.869	6.268	-2.153	85.215	0	0	0	0	0	0	0
WT333(F4E4E1AF1293)	3.64	13105	2022-11-29 19:38:04.875	0.077	0.174	0.945	1.099	-0.183	-0.061	6.284	-2.164	85.413	0	0	0	0	0	0	0
WT333(F4E4E1AF1293)	3.64	13105	2022-11-29 19:38:04.875	0.077	0.174	0.945	1.099	-0.183	-0.061	6.295	-2.175	85.611	0	0	0	0	0	0	0
WT333(F4E4E1AF1293)	3.64	13105	2022-11-29 19:38:04.875	0.077	0.174	0.945	1.099	-0.183	-0.061	6.312	-2.181	85.809	0	0	0	0	0	0	0
WT333(F4E4E1AF1293)	3.64	13105	2022-11-29 19:38:04.875	0.077	0.174	0.945	1.099	-0.183	-0.061	6.328	-2.192	86.006	0	0	0	0	0	0	0

## Sheet: 22Hz
设备名称	电压	版本	片上时间	加速度X(g)	加速度Y(g)	加速度Z(g)	角速度X(°/s)	角速度Y(°/s)	角速度Z(°/s)	角度X(°)	角度Y(°)	角度Z(°)	磁场X	磁场Y	磁场Z	四元数0	四元数1	四元数2	四元数3	状态
WT333(F4E4E1AF1293)	3.64	13105	2022-11-29 19:47:58.803	0.042	0.091	1	5.249	-0.244	-0.366	8.696	0.72	57.233	0	0	0	0	0	0	0
WT333(F4E4E1AF1293)	3.64	13105	2022-11-29 19:47:58.803	0.042	0.091	1	5.249	-0.244	-0.366	8.718	0.714	57.486	0	0	0	0	0	0	0
WT333(F4E4E1AF1293)	3.64	13105	2022-11-29 19:47:58.834	0.042	0.091	1	5.249	-0.244	-0.366	8.74	0.714	57.733	0	0	0	0	0	0	0
WT333(F4E4E1AF1293)	3.64	13105	2022-11-29 19:47:58.834	-0.005	0.048	1.016	-1.221	0.793	1.831	8.734	0.709	57.991	0	0	0	0	0	0	0
WT333(F4E4E1AF1293)	3.64	13105	2022-11-29 19:47:58.834	-0.005	0.048	1.016	-1.221	0.793	1.831	8.723	0.709	58.25	0	0	0	0	0	0	0
WT333(F4E4E1AF1293)	3.64	13105	2022-11-29 19:47:58.834	-0.005	0.048	1.016	-1.221	0.793	1.831	8.712	0.709	58.508	0	0	0	0	0	0	0
WT333(F4E4E1AF1293)	3.64	13105	2022-11-29 19:47:58.834	-0.005	0.048	1.016	-1.221	0.793	1.831	8.701	0.709	58.766	0	0	0	0	0	0	0
WT333(F4E4E1AF1293)	3.64	13105	2022-11-29 19:47:58.834	-0.011	0.283	1.027	6.042	0.061	-1.099	8.729	0.703	59.002	0	0	0	0	0	0	0
WT333(F4E4E1AF1293)	3.64	13105	2022-11-29 19:47:58.834	-0.011	0.283	1.027	6.042	0.061	-1.099	8.756	0.703	59.244	0	0	0	0	0	0	0
WT333(F4E4E1AF1293)	3.64	13105	2022-11-29 19:47:58.834	-0.011	0.283	1.027	6.042	0.061	-1.099	8.784	0.703	59.48	0	0	0	0	0	0	0
WT333(F4E4E1AF1293)	3.64	13105	2022-11-29 19:47:58.897	-0.011	0.283	1.027	6.042	0.061	-1.099	8.811	0.703	59.722	0	0	0	0	0	0	0
WT333(F4E4E1AF1293)	3.64	13105	2022-11-29 19:47:58.897	-0.104	0.026	0.972	4.395	0.427	1.038	8.833	0.703	59.969	0	0	0	0	0	0	0
WT333(F4E4E1AF1293)	3.64	13105	2022-11-29 19:47:58.897	-0.104	0.026	0.972	4.395	0.427	1.038	8.849	0.703	60.211	0	0	0	0	0	0	0
WT333(F4E4E1AF1293)	3.64	13105	2022-11-29 19:47:58.897	-0.104	0.026	0.972	4.395	0.427	1.038	8.866	0.703	60.458	0	0	0	0	0	0	0
WT333(F4E4E1AF1293)	3.64	13105	2022-11-29 19:47:58.897	-0.104	0.026	0.972	4.395	0.427	1.038	8.882	0.698	60.694	0	0	0	0	0	0	0
WT333(F4E4E1AF1293)	3.64	13105	2022-11-29 19:47:58.897	0.024	0.097	1.013	-4.15	-0.549	2.563	8.855	0.692	60.941	0	0	0	0	0	0	0
WT333(F4E4E1AF1293)	3.64	13105	2022-11-29 19:47:58.897	0.024	0.097	1.013	-4.15	-0.549	2.563	8.828	0.687	61.188	0	0	0	0	0	0	0
WT333(F4E4E1AF1293)	3.64	13105	2022-11-29 19:47:58.897	0.024	0.097	1.013	-4.15	-0.549	2.563	8.806	0.681	61.436	0	0	0	0	0	0	0
WT333(F4E4E1AF1293)	3.64	13105	2022-11-29 19:47:58.928	0.024	0.097	1.013	-4.15	-0.549	2.563	8.778	0.67	61.677	0	0	0	0	0	0	0
WT333(F4E4E1AF1293)	3.64	13105	2022-11-29 19:47:58.928	-0.006	0.179	1.042	-2.686	-1.16	0.244	8.756	0.665	61.908	0	0	0	0	0	0	0
WT333(F4E4E1AF1293)	3.64	13105	2022-11-29 19:47:58.928	-0.006	0.179	1.042	-2.686	-1.16	0.244	8.74	0.654	62.139	0	0	0	0	0	0	0
WT333(F4E4E1AF1293)	3.64	13105	2022-11-29 19:47:58.928	-0.006	0.179	1.042	-2.686	-1.16	0.244	8.723	0.648	62.369	0	0	0	0	0	0	0
WT333(F4E4E1AF1293)	3.64	13105	2022-11-29 19:47:58.928	-0.006	0.179	1.042	-2.686	-1.16	0.244	8.707	0.637	62.595	0	0	0	0	0	0	0
WT333(F4E4E1AF1293)	3.64	13105	2022-11-29 19:47:58.928	0.062	0.195	1.029	12.329	-1.648	-0.183	8.762	0.626	62.82	0	0	0	0	0	0	0
WT333(F4E4E1AF1293)	3.64	13105	2022-11-29 19:47:58.928	0.062	0.195	1.029	12.329	-1.648	-0.183	8.822	0.615	63.045	0	0	0	0	0	0	0
WT333(F4E4E1AF1293)	3.64	13105	2022-11-29 19:47:58.928	0.062	0.195	1.029	12.329	-1.648	-0.183	8.882	0.604	63.27	0	0	0	0	0	0	0
WT333(F4E4E1AF1293)	3.64	13105	2022-11-29 19:47:59.022	0.062	0.195	1.029	12.329	-1.648	-0.183	8.943	0.593	63.495	0	0	0	0	0	0	0
WT333(F4E4E1AF1293)	3.64	13105	2022-11-29 19:47:59.022	-0.176	0.345	0.819	21.729	1.221	-3.54	9.053	0.604	63.704	0	0	0	0	0	0	0
WT333(F4E4E1AF1293)	3.64	13105	2022-11-29 19:47:59.022	-0.176	0.345	0.819	21.729	1.221	-3.54	9.157	0.615	63.913	0	0	0	0	0	0	0
WT333(F4E4E1AF1293)	3.64	13105	2022-11-29 19:47:59.022	-0.176	0.345	0.819	21.729	1.221	-3.54	9.267	0.626	64.116	0	0	0	0	0	0	0
WT333(F4E4E1AF1293)	3.64	13105	2022-11-29 19:47:59.022	-0.176	0.345	0.819	21.729	1.221	-3.54	9.377	0.637	64.325	0	0	0	0	0	0	0
WT333(F4E4E1AF1293)	3.64	13105	2022-11-29 19:47:59.022	0.033	-0.109	0.971	-21.729	-1.221	0.366	9.261	0.637	64.545	0	0	0	0	0	0	0
WT333(F4E4E1AF1293)	3.64	13105	2022-11-29 19:47:59.022	0.033	-0.109	0.971	-21.729	-1.221	0.366	9.152	0.632	64.759	0	0	0	0	0	0	0
WT333(F4E4E1AF1293)	3.64	13105	2022-11-29 19:47:59.022	0.033	-0.109	0.971	-21.729	-1.221	0.366	9.042	0.626	64.973	0	0	0	0	0	0	0
WT333(F4E4E1AF1293)	3.64	13105	2022-11-29 19:47:59.053	0.033	-0.109	0.971	-21.729	-1.221	0.366	8.926	0.615	65.187	0	0	0	0	0	0	0
WT333(F4E4E1AF1293)	3.64	13105	2022-11-29 19:47:59.053	0.094	0.137	1.071	-2.93	0.061	2.93	8.91	0.615	65.413	0	0	0	0	0	0	0
WT333(F4E4E1AF1293)	3.64	13105	2022-11-29 19:47:59.053	0.094	0.137	1.071	-2.93	0.061	2.93	8.888	0.61	65.638	0	0	0	0	0	0	0
WT333(F4E4E1AF1293)	3.64	13105	2022-11-29 19:47:59.053	0.094	0.137	1.071	-2.93	0.061	2.93	8.871	0.604	65.863	0	0	0	0	0	0	0
WT333(F4E4E1AF1293)	3.64	13105	2022-11-29 19:47:59.053	0.094	0.137	1.071	-2.93	0.061	2.93	8.855	0.599	66.088	0	0	0	0	0	0	0
WT333(F4E4E1AF1293)	3.64	13105	2022-11-29 19:47:59.053	0.058	0.308	0.959	3.54	0.122	-4.639	8.871	0.599	66.281	0	0	0	0	0	0	0
WT333(F4E4E1AF1293)	3.64	13105	2022-11-29 19:47:59.053	0.058	0.308	0.959	3.54	0.122	-4.639	8.888	0.599	66.467	0	0	0	0	0	0	0
WT333(F4E4E1AF1293)	3.64	13105	2022-11-29 19:47:59.053	0.058	0.308	0.959	3.54	0.122	-4.639	8.91	0.599	66.66	0	0	0	0	0	0	0
WT333(F4E4E1AF1293)	3.64	13105	2022-11-29 19:47:59.084	0.058	0.308	0.959	3.54	0.122	-4.639	8.926	0.604	66.846	0	0	0	0	0	0	0
WT333(F4E4E1AF1293)	3.64	13105	2022-11-29 19:47:59.084	0.066	0.001	1.161	-25.452	-2.991	-4.028	8.806	0.588	67.039	0	0	0	0	0	0	0
WT333(F4E4E1AF1293)	3.64	13105	2022-11-29 19:47:59.084	0.066	0.001	1.161	-25.452	-2.991	-4.028	8.679	0.571	67.225	0	0	0	0	0	0	0
WT333(F4E4E1AF1293)	3.64	13105	2022-11-29 19:47:59.084	0.066	0.001	1.161	-25.452	-2.991	-4.028	8.553	0.555	67.407	0	0	0	0	0	0	0
WT333(F4E4E1AF1293)	3.64	13105	2022-11-29 19:47:59.084	0.069	0	1.08	7.69	0.305	3.296	8.591	0.549	67.626	0	0	0	0	0	0	0
WT333(F4E4E1AF1293)	3.64	13105	2022-11-29 19:47:59.084	0.069	0	1.08	7.69	0.305	3.296	8.63	0.538	67.846	0	0	0	0	0	0	0
WT333(F4E4E1AF1293)	3.64	13105	2022-11-29 19:47:59.084	0.069	0	1.08	7.69	0.305	3.296	8.663	0.527	68.06	0	0	0	0	0	0	0
WT333(F4E4E1AF1293)	3.64	13105	2022-11-29 19:47:59.084	0.069	0	1.08	7.69	0.305	3.296	8.701	0.522	68.275	0	0	0	0	0	0	0
WT333(F4E4E1AF1293)	3.64	13105	2022-11-29 19:47:59.131	-0.031	0.213	0.912	-1.282	1.526	2.258	8.69	0.516	68.478	0	0	0	0	0	0	0
WT333(F4E4E1AF1293)	3.64	13105	2022-11-29 19:47:59.147	-0.031	0.213	0.912	-1.282	1.526	2.258	8.685	0.516	68.687	0	0	0	0	0	0	0
WT333(F4E4E1AF1293)	3.64	13105	2022-11-29 19:47:59.147	-0.031	0.213	0.912	-1.282	1.526	2.258	8.679	0.516	68.89	0	0	0	0	0	0	0
WT333(F4E4E1AF1293)	3.64	13105	2022-11-29 19:47:59.147	-0.031	0.213	0.912	-1.282	1.526	2.258	8.668	0.516	69.093	0	0	0	0	0	0	0
WT333(F4E4E1AF1293)	3.64	13105	2022-11-29 19:47:59.147	0.127	0.091	0.972	-42.236	-1.648	-4.822	8.459	0.505	69.258	0	0	0	0	0	0	0
WT333(F4E4E1AF1293)	3.64	13105	2022-11-29 19:47:59.147	0.127	0.091	0.972	-42.236	-1.648	-4.822	8.251	0.494	69.423	0	0	0	0	0	0	0
WT333(F4E4E1AF1293)	3.64	13105	2022-11-29 19:47:59.147	0.127	0.091	0.972	-42.236	-1.648	-4.822	8.042	0.483	69.582	0	0	0	0	0	0	0
WT333(F4E4E1AF1293)	3.64	13105	2022-11-29 19:47:59.147	0.127	0.091	0.972	-42.236	-1.648	-4.822	7.828	0.467	69.741	0	0	0	0	0	0	0
WT333(F4E4E1AF1293)	3.64	13105	2022-11-29 19:47:59.162	0.087	0.135	1.185	23.987	0.61	6.653	7.954	0.456	69.961	0	0	0	0	0	0	0
WT333(F4E4E1AF1293)	3.64	13105	2022-11-29 19:47:59.162	0.087	0.135	1.185	23.987	0.61	6.653	8.075	0.45	70.175	0	0	0	0	0	0	0
WT333(F4E4E1AF1293)	3.64	13105	2022-11-29 19:47:59.162	0.087	0.135	1.185	23.987	0.61	6.653	8.196	0.439	70.395	0	0	0	0	0	0	0
WT333(F4E4E1AF1293)	3.64	13105	2022-11-29 19:47:59.162	0.087	0.135	1.185	23.987	0.61	6.653	8.317	0.423	70.604	0	0	0	0	0	0	0
WT333(F4E4E1AF1293)	3.64	13105	2022-11-29 19:47:59.162	-0.06	0.051	0.956	-27.649	-3.601	-6.958	8.179	0.401	70.741	0	0	0	0	0	0	0
WT333(F4E4E1AF1293)	3.64	13105	2022-11-29 19:47:59.162	-0.06	0.051	0.956	-27.649	-3.601	-6.958	8.042	0.385	70.878	0	0	0	0	0	0	0
WT333(F4E4E1AF1293)	3.64	13105	2022-11-29 19:47:59.162	-0.06	0.051	0.956	-27.649	-3.601	-6.958	7.899	0.363	71.005	0	0	0	0	0	0	0
WT333(F4E4E1AF1293)	3.64	13105	2022-11-29 19:47:59.162	-0.06	0.051	0.956	-27.649	-3.601	-6.958	7.762	0.341	71.136	0	0	0	0	0	0	0
WT333(F4E4E1AF1293)	3.64	13105	2022-11-29 19:47:59.194	-0.092	0.094	1.028	2.258	-0.61	1.099	7.773	0.33	71.301	0	0	0	0	0	0	0
WT333(F4E4E1AF1293)	3.64	13105	2022-11-29 19:47:59.194	-0.092	0.094	1.028	2.258	-0.61	1.099	7.778	0.324	71.461	0	0	0	0	0	0	0
WT333(F4E4E1AF1293)	3.64	13105	2022-11-29 19:47:59.194	-0.092	0.094	1.028	2.258	-0.61	1.099	7.789	0.313	71.62	0	0	0	0	0	0	0
WT333(F4E4E1AF1293)	3.64	13105	2022-11-29 19:47:59.194	-0.092	0.094	1.028	2.258	-0.61	1.099	7.795	0.308	71.779	0	0	0	0	0	0	0
WT333(F4E4E1AF1293)	3.64	13105	2022-11-29 19:47:59.194	-0.036	0.17	0.948	7.874	-1.404	-4.761	7.833	0.297	71.9	0	0	0	0	0	0	0
WT333(F4E4E1AF1293)	3.64	13105	2022-11-29 19:47:59.194	-0.036	0.17	0.948	7.874	-1.404	-4.761	7.866	0.291	72.026	0	0	0	0	0	0	0
WT333(F4E4E1AF1293)	3.64	13105	2022-11-29 19:47:59.194	-0.036	0.17	0.948	7.874	-1.404	-4.761	7.905	0.286	72.147	0	0	0	0	0	0	0
WT333(F4E4E1AF1293)	3.64	13105	2022-11-29 19:47:59.194	-0.036	0.17	0.948	7.874	-1.404	-4.761	7.938	0.28	72.268	0	0	0	0	0	0	0
WT333(F4E4E1AF1293)	3.64	13105	2022-11-29 19:47:59.225	0.062	0.117	1.012	-6.348	-0.305	1.526	7.905	0.275	72.416	0	0	0	0	0	0	0
WT333(F4E4E1AF1293)	3.64	13105	2022-11-29 19:47:59.225	0.062	0.117	1.012	-6.348	-0.305	1.526	7.872	0.269	72.565	0	0	0	0	0	0	0
WT333(F4E4E1AF1293)	3.64	13105	2022-11-29 19:47:59.225	0.062	0.117	1.012	-6.348	-0.305	1.526	7.839	0.264	72.713	0	0	0	0	0	0	0
WT333(F4E4E1AF1293)	3.64	13105	2022-11-29 19:47:59.225	0.062	0.117	1.012	-6.348	-0.305	1.526	7.8	0.258	72.861	0	0	0	0	0	0	0
WT333(F4E4E1AF1293)	3.64	13105	2022-11-29 19:47:59.225	0.283	-0.145	1.083	-10.254	0.366	3.601	7.751	0.253	73.01	0	0	0	0	0	0	0
WT333(F4E4E1AF1293)	3.64	13105	2022-11-29 19:47:59.225	0.283	-0.145	1.083	-10.254	0.366	3.601	7.696	0.242	73.158	0	0	0	0	0	0	0
WT333(F4E4E1AF1293)	3.64	13105	2022-11-29 19:47:59.225	0.283	-0.145	1.083	-10.254	0.366	3.601	7.635	0.231	73.306	0	0	0	0	0	0	0
WT333(F4E4E1AF1293)	3.64	13105	2022-11-29 19:47:59.225	0.283	-0.145	1.083	-10.254	0.366	3.601	7.581	0.214	73.449	0	0	0	0	0	0	0
WT333(F4E4E1AF1293)	3.64	13105	2022-11-29 19:47:59.256	-0.069	0.55	1.005	7.751	0.427	-8.179	7.614	0.214	73.531	0	0	0	0	0	0	0
WT333(F4E4E1AF1293)	3.64	13105	2022-11-29 19:47:59.256	-0.069	0.55	1.005	7.751	0.427	-8.179	7.652	0.209	73.625	0	0	0	0	0	0	0
WT333(F4E4E1AF1293)	3.64	13105	2022-11-29 19:47:59.256	-0.069	0.55	1.005	7.751	0.427	-8.179	7.696	0.209	73.718	0	0	0	0	0	0	0
WT333(F4E4E1AF1293)	3.64	13105	2022-11-29 19:47:59.256	-0.069	0.55	1.005	7.751	0.427	-8.179	7.74	0.214	73.817	0	0	0	0	0	0	0
WT333(F4E4E1AF1293)	3.64	13105	2022-11-29 19:47:59.256	-0.138	-0.374	0.875	-15.503	0.183	4.395	7.663	0.209	73.965	0	0	0	0	0	0	0
WT333(F4E4E1AF1293)	3.64	13105	2022-11-29 19:47:59.256	-0.138	-0.374	0.875	-15.503	0.183	4.395	7.586	0.198	74.103	0	0	0	0	0	0	0
WT333(F4E4E1AF1293)	3.64	13105	2022-11-29 19:47:59.256	-0.138	-0.374	0.875	-15.503	0.183	4.395	7.498	0.192	74.24	0	0	0	0	0	0	0
WT333(F4E4E1AF1293)	3.64	13105	2022-11-29 19:47:59.256	-0.138	-0.374	0.875	-15.503	0.183	4.395	7.41	0.187	74.366	0	0	0	0	0	0	0
WT333(F4E4E1AF1293)	3.64	13105	2022-11-29 19:47:59.287	0.061	-0.111	1.032	10.864	5.249	14.099	7.454	0.198	74.537	0	0	0	0	0	0	0
WT333(F4E4E1AF1293)	3.64	13105	2022-11-29 19:47:59.287	0.061	-0.111	1.032	10.864	5.249	14.099	7.493	0.209	74.713	0	0	0	0	0	0	0
WT333(F4E4E1AF1293)	3.64	13105	2022-11-29 19:47:59.287	0.061	-0.111	1.032	10.864	5.249	14.099	7.537	0.22	74.888	0	0	0	0	0	0	0
WT333(F4E4E1AF1293)	3.64	13105	2022-11-29 19:47:59.287	0.061	-0.111	1.032	10.864	5.249	14.099	7.575	0.225	75.059	0	0	0	0	0	0	0
WT333(F4E4E1AF1293)	3.64	13105	2022-11-29 19:47:59.287	-0.01	0.49	0.862	26.611	3.845	17.7	7.696	0.225	75.256	0	0	0	0	0	0	0
WT333(F4E4E1AF1293)	3.64	13105	2022-11-29 19:47:59.287	-0.01	0.49	0.862	26.611	3.845	17.7	7.817	0.225	75.46	0	0	0	0	0	0	0
WT333(F4E4E1AF1293)	3.64	13105	2022-11-29 19:47:59.287	-0.01	0.49	0.862	26.611	3.845	17.7	7.943	0.231	75.668	0	0	0	0	0	0	0
WT333(F4E4E1AF1293)	3.64	13105	2022-11-29 19:47:59.287	-0.01	0.49	0.862	26.611	3.845	17.7	8.075	0.231	75.877	0	0	0	0	0	0	0
WT333(F4E4E1AF1293)	3.64	13105	2022-11-29 19:47:59.350	0.019	0.331	1.482	-56.519	-9.46	-32.166	7.789	0.203	75.839	0	0	0	0	0	0	0
WT333(F4E4E1AF1293)	3.64	13105	2022-11-29 19:47:59.350	0.039	0.662	2.964	-56.519	-9.46	-32.166	7.509	0.176	75.795	0	0	0	0	0	0	0
WT333(F4E4E1AF1293)	3.64	13105	2022-11-29 19:47:59.350	0.077	1.325	5.929	-56.519	-9.46	-32.166	7.234	0.148	75.762	0	0	0	0	0	0	0
WT333(F4E4E1AF1293)	3.64	13105	2022-11-29 19:47:59.350	0.154	2.649	11.858	-56.519	-9.46	-32.166	6.96	0.126	75.729	0	0	0	0	0	0	0
WT333(F4E4E1AF1293)	3.64	13105	2022-11-29 19:47:59.350	-0.269	0.572	0.701	157.898	10.01	15.076	7.756	0.165	75.943	0	0	0	0	0	0	0
WT333(F4E4E1AF1293)	3.64	13105	2022-11-29 19:47:59.350	-0.269	0.572	0.701	157.898	10.01	15.076	8.558	0.209	76.163	0	0	0	0	0	0	0
WT333(F4E4E1AF1293)	3.64	13105	2022-11-29 19:47:59.350	-0.269	0.572	0.701	157.898	10.01	15.076	9.355	0.253	76.377	0	0	0	0	0	0	0
WT333(F4E4E1AF1293)	3.64	13105	2022-11-29 19:47:59.350	-0.269	0.572	0.701	157.898	10.01	15.076	10.151	0.291	76.597	0	0	0	0	0	0	0
WT333(F4E4E1AF1293)	3.64	13105	2022-11-29 19:47:59.381	0.2	-0.407	0.622	-113.037	-7.813	-6.592	9.591	0.264	76.69	0	0	0	0	0	0	0
WT333(F4E4E1AF1293)	3.64	13105	2022-11-29 19:47:59.381	0.2	-0.407	0.622	-113.037	-7.813	-6.592	9.031	0.236	76.783	0	0	0	0	0	0	0
WT333(F4E4E1AF1293)	3.64	13105	2022-11-29 19:47:59.381	0.2	-0.407	0.622	-113.037	-7.813	-6.592	8.47	0.203	76.877	0	0	0	0	0	0	0
WT333(F4E4E1AF1293)	3.64	13105	2022-11-29 19:47:59.381	0.2	-0.407	0.622	-113.037	-7.813	-6.592	7.91	0.165	76.965	0	0	0	0	0	0	0
WT333(F4E4E1AF1293)	3.64	13105	2022-11-29 19:47:59.381	0.01	0.425	1.283	-39.734	-4.883	0.305	7.712	0.143	77.097	0	0	0	0	0	0	0
WT333(F4E4E1AF1293)	3.64	13105	2022-11-29 19:47:59.381	0.01	0.425	1.283	-39.734	-4.883	0.305	7.52	0.121	77.223	0	0	0	0	0	0	0
WT333(F4E4E1AF1293)	3.64	13105	2022-11-29 19:47:59.381	0.01	0.425	1.283	-39.734	-4.883	0.305	7.333	0.099	77.355	0	0	0	0	0	0	0
WT333(F4E4E1AF1293)	3.64	13105	2022-11-29 19:47:59.381	0.01	0.425	1.283	-39.734	-4.883	0.305	7.147	0.077	77.487	0	0	0	0	0	0	0
WT333(F4E4E1AF1293)	3.64	13105	2022-11-29 19:47:59.444	-0.13	0.447	0.958	108.398	7.935	6.653	7.696	0.115	77.657	0	0	0	0	0	0	0
WT333(F4E4E1AF1293)	3.64	13105	2022-11-29 19:47:59.444	-0.13	0.447	0.958	108.398	7.935	6.653	8.245	0.154	77.827	0	0	0	0	0	0	0
WT333(F4E4E1AF1293)	3.64	13105	2022-11-29 19:47:59.444	-0.13	0.447	0.958	108.398	7.935	6.653	8.8	0.192	78.003	0	0	0	0	0	0	0
WT333(F4E4E1AF1293)	3.64	13105	2022-11-29 19:47:59.444	-0.13	0.447	0.958	108.398	7.935	6.653	9.349	0.231	78.179	0	0	0	0	0	0	0
WT333(F4E4E1AF1293)	3.64	13105	2022-11-29 19:47:59.444	-0.146	-0.217	0.975	-48.584	-4.028	-9.705	9.113	0.225	78.267	0	0	0	0	0	0	0
WT333(F4E4E1AF1293)	3.64	13105	2022-11-29 19:47:59.444	-0.146	-0.217	0.975	-48.584	-4.028	-9.705	8.877	0.214	78.349	0	0	0	0	0	0	0
WT333(F4E4E1AF1293)	3.64	13105	2022-11-29 19:47:59.444	-0.146	-0.217	0.975	-48.584	-4.028	-9.705	8.635	0.209	78.431	0	0	0	0	0	0	0
WT333(F4E4E1AF1293)	3.64	13105	2022-11-29 19:47:59.444	-0.146	-0.217	0.975	-48.584	-4.028	-9.705	8.394	0.203	78.514	0	0	0	0	0	0	0
WT333(F4E4E1AF1293)	3.64	13105	2022-11-29 19:47:59.475	0.126	-0.005	0.725	-44.373	0.427	1.16	8.168	0.209	78.651	0	0	0	0	0	0	0
WT333(F4E4E1AF1293)	3.64	13105	2022-11-29 19:47:59.475	0.126	-0.005	0.725	-44.373	0.427	1.16	7.949	0.209	78.794	0	0	0	0	0	0	0
WT333(F4E4E1AF1293)	3.64	13105	2022-11-29 19:47:59.475	0.126	-0.005	0.725	-44.373	0.427	1.16	7.729	0.214	78.937	0	0	0	0	0	0	0
WT333(F4E4E1AF1293)	3.64	13105	2022-11-29 19:47:59.475	0.126	-0.005	0.725	-44.373	0.427	1.16	7.509	0.214	79.08	0	0	0	0	0	0	0
WT333(F4E4E1AF1293)	3.64	13105	2022-11-29 19:47:59.475	0.047	0.498	1.325	0.793	-1.221	-1.831	7.515	0.214	79.206	0	0	0	0	0	0	0
WT333(F4E4E1AF1293)	3.64	13105	2022-11-29 19:47:59.475	0.047	0.498	1.325	0.793	-1.221	-1.831	7.526	0.209	79.338	0	0	0	0	0	0	0
WT333(F4E4E1AF1293)	3.64	13105	2022-11-29 19:47:59.475	0.047	0.498	1.325	0.793	-1.221	-1.831	7.537	0.209	79.475	0	0	0	0	0	0	0
WT333(F4E4E1AF1293)	3.64	13105	2022-11-29 19:47:59.475	0.047	0.498	1.325	0.793	-1.221	-1.831	7.548	0.209	79.612	0	0	0	0	0	0	0
WT333(F4E4E1AF1293)	3.64	13105	2022-11-29 19:47:59.506	-0.121	0.032	0.956	51.208	2.319	3.235	7.811	0.22	79.772	0	0	0	0	0	0	0
WT333(F4E4E1AF1293)	3.64	13105	2022-11-29 19:47:59.506	-0.121	0.032	0.956	51.208	2.319	3.235	8.075	0.231	79.937	0	0	0	0	0	0	0
WT333(F4E4E1AF1293)	3.64	13105	2022-11-29 19:47:59.506	-0.121	0.032	0.956	51.208	2.319	3.235	8.333	0.247	80.107	0	0	0	0	0	0	0
WT333(F4E4E1AF1293)	3.64	13105	2022-11-29 19:47:59.506	-0.121	0.032	0.956	51.208	2.319	3.235	8.591	0.258	80.272	0	0	0	0	0	0	0
WT333(F4E4E1AF1293)	3.64	13105	2022-11-29 19:47:59.506	-0.019	-0.081	0.857	-24.17	-1.526	-0.305	8.47	0.253	80.414	0	0	0	0	0	0	0
WT333(F4E4E1AF1293)	3.64	13105	2022-11-29 19:47:59.506	-0.019	-0.081	0.857	-24.17	-1.526	-0.305	8.344	0.247	80.563	0	0	0	0	0	0	0
WT333(F4E4E1AF1293)	3.64	13105	2022-11-29 19:47:59.506	-0.019	-0.081	0.857	-24.17	-1.526	-0.305	8.223	0.242	80.711	0	0	0	0	0	0	0
WT333(F4E4E1AF1293)	3.64	13105	2022-11-29 19:47:59.506	-0.019	-0.081	0.857	-24.17	-1.526	-0.305	8.097	0.236	80.865	0	0	0	0	0	0	0
WT333(F4E4E1AF1293)	3.64	13105	2022-11-29 19:47:59.522	-0.141	0.222	0.972	-25.757	-0.671	0.183	7.965	0.236	81.019	0	0	0	0	0	0	0
WT333(F4E4E1AF1293)	3.64	13105	2022-11-29 19:47:59.522	-0.141	0.222	0.972	-25.757	-0.671	0.183	7.839	0.236	81.172	0	0	0	0	0	0	0
WT333(F4E4E1AF1293)	3.64	13105	2022-11-29 19:47:59.522	-0.141	0.222	0.972	-25.757	-0.671	0.183	7.707	0.236	81.326	0	0	0	0	0	0	0
WT333(F4E4E1AF1293)	3.64	13105	2022-11-29 19:47:59.522	-0.141	0.222	0.972	-25.757	-0.671	0.183	7.575	0.242	81.486	0	0	0	0	0	0	0
WT333(F4E4E1AF1293)	3.64	13105	2022-11-29 19:47:59.522	0.056	0.246	1.057	7.69	-1.709	-3.357	7.614	0.242	81.628	0	0	0	0	0	0	0
WT333(F4E4E1AF1293)	3.64	13105	2022-11-29 19:47:59.522	0.056	0.246	1.057	7.69	-1.709	-3.357	7.652	0.236	81.766	0	0	0	0	0	0	0
WT333(F4E4E1AF1293)	3.64	13105	2022-11-29 19:47:59.522	0.056	0.246	1.057	7.69	-1.709	-3.357	7.696	0.236	81.914	0	0	0	0	0	0	0
WT333(F4E4E1AF1293)	3.64	13105	2022-11-29 19:47:59.522	0.056	0.246	1.057	7.69	-1.709	-3.357	7.734	0.236	82.057	0	0	0	0	0	0	0
WT333(F4E4E1AF1293)	3.64	13105	2022-11-29 19:47:59.584	-0.336	0.121	1.056	16.296	2.075	0.366	7.817	0.253	82.222	0	0	0	0	0	0	0
WT333(F4E4E1AF1293)	3.64	13105	2022-11-29 19:47:59.584	-0.336	0.121	1.056	16.296	2.075	0.366	7.899	0.269	82.392	0	0	0	0	0	0	0
WT333(F4E4E1AF1293)	3.64	13105	2022-11-29 19:47:59.584	-0.336	0.121	1.056	16.296	2.075	0.366	7.976	0.291	82.557	0	0	0	0	0	0	0
WT333(F4E4E1AF1293)	3.64	13105	2022-11-29 19:47:59.584	0.034	0.093	0.985	15.625	0.061	2.93	8.053	0.297	82.738	0	0	0	0	0	0	0
WT333(F4E4E1AF1293)	3.64	13105	2022-11-29 19:47:59.584	0.034	0.093	0.985	15.625	0.061	2.93	8.124	0.302	82.919	0	0	0	0	0	0	0
WT333(F4E4E1AF1293)	3.64	13105	2022-11-29 19:47:59.584	0.034	0.093	0.985	15.625	0.061	2.93	8.201	0.308	83.101	0	0	0	0	0	0	0
WT333(F4E4E1AF1293)	3.64	13105	2022-11-29 19:47:59.584	0.034	0.093	0.985	15.625	0.061	2.93	8.273	0.313	83.282	0	0	0	0	0	0	0
WT333(F4E4E1AF1293)	3.64	13105	2022-11-29 19:47:59.584	0.244	0.498	0.889	-1.953	-0.366	-11.108	8.267	0.324	83.397	0	0	0	0	0	0	0
WT333(F4E4E1AF1293)	3.64	13105	2022-11-29 19:47:59.616	0.244	0.498	0.889	-1.953	-0.366	-11.108	8.256	0.335	83.513	0	0	0	0	0	0	0
WT333(F4E4E1AF1293)	3.64	13105	2022-11-29 19:47:59.616	0.244	0.498	0.889	-1.953	-0.366	-11.108	8.256	0.346	83.633	0	0	0	0	0	0	0
WT333(F4E4E1AF1293)	3.64	13105	2022-11-29 19:47:59.616	0.244	0.498	0.889	-1.953	-0.366	-11.108	8.256	0.357	83.749	0	0	0	0	0	0	0
WT333(F4E4E1AF1293)	3.64	13105	2022-11-29 19:47:59.616	-0.052	-0.333	0.981	-21.118	-1.587	2.747	8.157	0.352	83.936	0	0	0	0	0	0	0
WT333(F4E4E1AF1293)	3.64	13105	2022-11-29 19:47:59.616	-0.052	-0.333	0.981	-21.118	-1.587	2.747	8.053	0.341	84.122	0	0	0	0	0	0	0
WT333(F4E4E1AF1293)	3.64	13105	2022-11-29 19:47:59.616	-0.052	-0.333	0.981	-21.118	-1.587	2.747	7.949	0.33	84.315	0	0	0	0	0	0	0
WT333(F4E4E1AF1293)	3.64	13105	2022-11-29 19:47:59.616	-0.052	-0.333	0.981	-21.118	-1.587	2.747	7.839	0.319	84.501	0	0	0	0	0	0	0
WT333(F4E4E1AF1293)	3.64	13105	2022-11-29 19:47:59.616	-0.021	0.322	1.033	23.804	0.854	3.296	7.954	0.319	84.694	0	0	0	0	0	0	0
WT333(F4E4E1AF1293)	3.64	13105	2022-11-29 19:47:59.647	-0.021	0.322	1.033	23.804	0.854	3.296	8.075	0.319	84.886	0	0	0	0	0	0	0
WT333(F4E4E1AF1293)	3.64	13105	2022-11-29 19:47:59.647	-0.021	0.322	1.033	23.804	0.854	3.296	8.19	0.324	85.078	0	0	0	0	0	0	0
WT333(F4E4E1AF1293)	3.64	13105	2022-11-29 19:47:59.647	-0.021	0.322	1.033	23.804	0.854	3.296	8.311	0.324	85.27	0	0	0	0	0	0	0
WT333(F4E4E1AF1293)	3.64	13105	2022-11-29 19:47:59.647	0.137	0.063	0.976	-17.029	-0.854	-0.549	8.229	0.319	85.446	0	0	0	0	0	0	0
WT333(F4E4E1AF1293)	3.64	13105	2022-11-29 19:47:59.647	0.137	0.063	0.976	-17.029	-0.854	-0.549	8.141	0.313	85.622	0	0	0	0	0	0	0
WT333(F4E4E1AF1293)	3.64	13105	2022-11-29 19:47:59.647	0.137	0.063	0.976	-17.029	-0.854	-0.549	8.058	0.308	85.798	0	0	0	0	0	0	0
WT333(F4E4E1AF1293)	3.64	13105	2022-11-29 19:47:59.647	0.137	0.063	0.976	-17.029	-0.854	-0.549	7.976	0.302	85.974	0	0	0	0	0	0	0
WT333(F4E4E1AF1293)	3.64	13105	2022-11-29 19:47:59.647	-0.124	0.236	1.058	14.587	1.526	0.854	8.047	0.308	86.16	0	0	0	0	0	0	0
WT333(F4E4E1AF1293)	3.64	13105	2022-11-29 19:47:59.709	-0.124	0.236	1.058	14.587	1.526	0.854	8.124	0.313	86.347	0	0	0	0	0	0	0
WT333(F4E4E1AF1293)	3.64	13105	2022-11-29 19:47:59.709	-0.124	0.236	1.058	14.587	1.526	0.854	8.196	0.319	86.528	0	0	0	0	0	0	0
WT333(F4E4E1AF1293)	3.64	13105	2022-11-29 19:47:59.709	-0.124	0.236	1.058	14.587	1.526	0.854	8.267	0.324	86.715	0	0	0	0	0	0	0
WT333(F4E4E1AF1293)	3.64	13105	2022-11-29 19:47:59.709	-0.151	-0.03	0.979	-5.249	0.061	0.183	8.24	0.33	86.896	0	0	0	0	0	0	0
WT333(F4E4E1AF1293)	3.64	13105	2022-11-29 19:47:59.709	-0.151	-0.03	0.979	-5.249	0.061	0.183	8.212	0.33	87.078	0	0	0	0	0	0	0
WT333(F4E4E1AF1293)	3.64	13105	2022-11-29 19:47:59.709	-0.151	-0.03	0.979	-5.249	0.061	0.183	8.185	0.33	87.259	0	0	0	0	0	0	0
WT333(F4E4E1AF1293)	3.64	13105	2022-11-29 19:47:59.709	-0.151	-0.03	0.979	-5.249	0.061	0.183	8.152	0.335	87.44	0	0	0	0	0	0	0
WT333(F4E4E1AF1293)	3.64	13105	2022-11-29 19:47:59.709	0.005	0.116	1.148	-16.968	-1.831	-4.639	8.058	0.33	87.599	0	0	0	0	0	0	0
WT333(F4E4E1AF1293)	3.64	13105	2022-11-29 19:47:59.741	0.005	0.116	1.148	-16.968	-1.831	-4.639	7.971	0.324	87.753	0	0	0	0	0	0	0
WT333(F4E4E1AF1293)	3.64	13105	2022-11-29 19:47:59.741	0.005	0.116	1.148	-16.968	-1.831	-4.639	7.877	0.319	87.913	0	0	0	0	0	0	0
WT333(F4E4E1AF1293)	3.64	13105	2022-11-29 19:47:59.741	0.005	0.116	1.148	-16.968	-1.831	-4.639	7.789	0.313	88.072	0	0	0	0	0	0	0
WT333(F4E4E1AF1293)	3.64	13105	2022-11-29 19:47:59.741	-0.35	0.298	0.963	28.32	2.686	3.784	7.927	0.33	88.27	0	0	0	0	0	0	0
WT333(F4E4E1AF1293)	3.64	13105	2022-11-29 19:47:59.741	-0.35	0.298	0.963	28.32	2.686	3.784	8.058	0.346	88.473	0	0	0	0	0	0	0
WT333(F4E4E1AF1293)	3.64	13105	2022-11-29 19:47:59.741	-0.35	0.298	0.963	28.32	2.686	3.784	8.196	0.368	88.676	0	0	0	0	0	0	0
WT333(F4E4E1AF1293)	3.64	13105	2022-11-29 19:47:59.741	-0.35	0.298	0.963	28.32	2.686	3.784	8.333	0.39	88.879	0	0	0	0	0	0	0
WT333(F4E4E1AF1293)	3.64	13105	2022-11-29 19:47:59.741	0.01	-0.076	0.965	-16.357	-0.916	0.366	8.24	0.396	89.061	0	0	0	0	0	0	0
WT333(F4E4E1AF1293)	3.64	13105	2022-11-29 19:47:59.772	0.01	-0.076	0.965	-16.357	-0.916	0.366	8.152	0.396	89.242	0	0	0	0	0	0	0
WT333(F4E4E1AF1293)	3.64	13105	2022-11-29 19:47:59.772	0.01	-0.076	0.965	-16.357	-0.916	0.366	8.058	0.401	89.429	0	0	0	0	0	0	0
WT333(F4E4E1AF1293)	3.64	13105	2022-11-29 19:47:59.772	0.01	-0.076	0.965	-16.357	-0.916	0.366	7.971	0.401	89.61	0	0	0	0	0	0	0
WT333(F4E4E1AF1293)	3.64	13105	2022-11-29 19:47:59.772	0.066	0.506	0.969	9.094	0.244	-0.916	8.009	0.412	89.791	0	0	0	0	0	0	0
WT333(F4E4E1AF1293)	3.64	13105	2022-11-29 19:47:59.772	0.066	0.506	0.969	9.094	0.244	-0.916	8.047	0.417	89.967	0	0	0	0	0	0	0
WT333(F4E4E1AF1293)	3.64	13105	2022-11-29 19:47:59.772	0.066	0.506	0.969	9.094	0.244	-0.916	8.097	0.428	90.148	0	0	0	0	0	0	0
WT333(F4E4E1AF1293)	3.64	13105	2022-11-29 19:47:59.772	0.066	0.506	0.969	9.094	0.244	-0.916	8.141	0.439	90.324	0	0	0	0	0	0	0
WT333(F4E4E1AF1293)	3.64	13105	2022-11-29 19:47:59.772	0.067	-0.35	0.947	-37.17	-3.296	-2.075	7.954	0.428	90.5	0	0	0	0	0	0	0
WT333(F4E4E1AF1293)	3.64	13105	2022-11-29 19:47:59.866	0.067	-0.35	0.947	-37.17	-3.296	-2.075	7.767	0.417	90.67	0	0	0	0	0	0	0
WT333(F4E4E1AF1293)	3.64	13105	2022-11-29 19:47:59.866	0.067	-0.35	0.947	-37.17	-3.296	-2.075	7.575	0.406	90.84	0	0	0	0	0	0	0
WT333(F4E4E1AF1293)	3.64	13105	2022-11-29 19:47:59.866	0.067	-0.35	0.947	-37.17	-3.296	-2.075	7.383	0.39	91.016	0	0	0	0	0	0	0
WT333(F4E4E1AF1293)	3.64	13105	2022-11-29 19:47:59.866	0.011	0.462	1.032	13.611	-0.305	0.122	7.443	0.385	91.203	0	0	0	0	0	0	0
WT333(F4E4E1AF1293)	3.64	13105	2022-11-29 19:47:59.866	0.011	0.462	1.032	13.611	-0.305	0.122	7.509	0.385	91.384	0	0	0	0	0	0	0
WT333(F4E4E1AF1293)	3.64	13105	2022-11-29 19:47:59.866	0.011	0.462	1.032	13.611	-0.305	0.122	7.575	0.385	91.571	0	0	0	0	0	0	0
WT333(F4E4E1AF1293)	3.64	13105	2022-11-29 19:47:59.866	0.011	0.462	1.032	13.611	-0.305	0.122	7.646	0.39	91.758	0	0	0	0	0	0	0
