# Supplementary material for: Dynamic characteristics of scraper conveyor chain drive system under the impact condition of lump coal
Source: PLoS One. 2024 Mar 1;19(3):e0299044. doi: 10.1371/journal.pone.0299044 (PMC10906879; doi:10.1371/journal.pone.0299044)
Supplement: S3 File — (ZIP) [file pone.0299044.s003.zip › 5kg 1m variable speed (4Hz-22Hz 10times)/raw data.xlsx]

## Sheet: 4Hz
设备名称	电压	版本	片上时间	加速度X(g)	加速度Y(g)	加速度Z(g)	角速度X(°/s)	角速度Y(°/s)	角速度Z(°/s)	角度X(°)	角度Y(°)	角度Z(°)	磁场X	磁场Y	磁场Z	四元数0	四元数1	四元数2	四元数3	状态
WT222(CAA14FCCF874)	3.72	13105	2022-11-29 16:01:17.812	-0.001	-0.034	1	0	0	0	-1.945	0.082	84.567	0	0	0	0	0	0	0
WT222(CAA14FCCF874)	3.72	13105	2022-11-29 16:01:17.812	-0.001	-0.034	1	0	0	0	-1.945	0.082	84.567	0	0	0	0	0	0	0
WT222(CAA14FCCF874)	3.72	13105	2022-11-29 16:01:17.812	-0.001	-0.034	1	0	0	0	-1.945	0.082	84.567	0	0	0	0	0	0	0
WT222(CAA14FCCF874)	3.72	13105	2022-11-29 16:01:17.812	-0.001	-0.034	1	0	0	0	-1.945	0.082	84.567	0	0	0	0	0	0	0
WT222(CAA14FCCF874)	3.72	13105	2022-11-29 16:01:17.812	-0.001	-0.034	1	0	0	0	-1.945	0.082	84.567	0	0	0	0	0	0	0
WT222(CAA14FCCF874)	3.72	13105	2022-11-29 16:01:17.812	-0.001	-0.034	1	0	0	0	-1.945	0.082	84.567	0	0	0	0	0	0	0
WT222(CAA14FCCF874)	3.72	13105	2022-11-29 16:01:17.812	-0.001	-0.034	1	0	0	0	-1.945	0.082	84.567	0	0	0	0	0	0	0
WT222(CAA14FCCF874)	3.72	13105	2022-11-29 16:01:17.812	-0.001	-0.034	1	0	0	0	-1.945	0.082	84.567	0	0	0	0	0	0	0
WT111(DD045F3F1DEA)	3.68	13108	2022-11-29 16:01:17.828	0.012	0.402	0.932	0	0	0	23.351	-0.687	-13.574	0	0	0	0	0	0	0
WT111(DD045F3F1DEA)	3.68	13108	2022-11-29 16:01:17.828	0.012	0.402	0.932	0	0	0	23.351	-0.687	-13.574	0	0	0	0	0	0	0
WT111(DD045F3F1DEA)	3.68	13108	2022-11-29 16:01:17.828	0.012	0.402	0.932	0	0	0	23.351	-0.687	-13.574	0	0	0	0	0	0	0
WT111(DD045F3F1DEA)	3.68	13108	2022-11-29 16:01:17.828	0.012	0.402	0.932	0	0	0	23.351	-0.687	-13.574	0	0	0	0	0	0	0
WT111(DD045F3F1DEA)	3.68	13108	2022-11-29 16:01:17.828	0.012	0.402	0.932	0	0	0	23.351	-0.687	-13.574	0	0	0	0	0	0	0
WT111(DD045F3F1DEA)	3.68	13108	2022-11-29 16:01:17.828	0.012	0.402	0.932	0	0	0	23.351	-0.687	-13.574	0	0	0	0	0	0	0
WT111(DD045F3F1DEA)	3.68	13108	2022-11-29 16:01:17.828	0.012	0.402	0.932	0	0	0	23.351	-0.687	-13.574	0	0	0	0	0	0	0
WT111(DD045F3F1DEA)	3.68	13108	2022-11-29 16:01:17.828	0.012	0.402	0.932	0	0	0	23.351	-0.687	-13.574	0	0	0	0	0	0	0
WT333(F4E4E1AF1293)	3.76	13105	2022-11-29 16:01:17.828	-0.015	-0.028	1.016	0	0	0	-1.626	0.829	22.088	0	0	0	0	0	0	0
WT333(F4E4E1AF1293)	3.76	13105	2022-11-29 16:01:17.828	-0.015	-0.028	1.016	0	0	0	-1.626	0.829	22.088	0	0	0	0	0	0	0
WT333(F4E4E1AF1293)	3.76	13105	2022-11-29 16:01:17.828	-0.015	-0.028	1.016	0	0	0	-1.626	0.829	22.088	0	0	0	0	0	0	0
WT333(F4E4E1AF1293)	3.76	13105	2022-11-29 16:01:17.828	-0.015	-0.028	1.016	0	0	0	-1.626	0.829	22.088	0	0	0	0	0	0	0
WT333(F4E4E1AF1293)	3.76	13105	2022-11-29 16:01:17.828	-0.015	-0.028	1.016	0	0	0	-1.626	0.829	22.088	0	0	0	0	0	0	0
WT333(F4E4E1AF1293)	3.76	13105	2022-11-29 16:01:17.828	-0.015	-0.028	1.016	0	0	0	-1.626	0.829	22.088	0	0	0	0	0	0	0
WT333(F4E4E1AF1293)	3.76	13105	2022-11-29 16:01:17.828	-0.015	-0.028	1.016	0	0	0	-1.626	0.829	22.088	0	0	0	0	0	0	0
WT333(F4E4E1AF1293)	3.76	13105	2022-11-29 16:01:17.828	-0.015	-0.028	1.016	0	0	0	-1.626	0.829	22.088	0	0	0	0	0	0	0
WT222(CAA14FCCF874)	3.72	13105	2022-11-29 16:01:17.828	-0.001	-0.034	1	0	0	0	-1.945	0.082	84.567	0	0	0	0	0	0	0
WT222(CAA14FCCF874)	3.72	13105	2022-11-29 16:01:17.828	-0.001	-0.034	1	0	0	0	-1.945	0.082	84.567	0	0	0	0	0	0	0
WT222(CAA14FCCF874)	3.72	13105	2022-11-29 16:01:17.828	-0.001	-0.034	1	0	0	0	-1.945	0.082	84.567	0	0	0	0	0	0	0
WT222(CAA14FCCF874)	3.72	13105	2022-11-29 16:01:17.828	-0.001	-0.034	1	0	0	0	-1.945	0.082	84.567	0	0	0	0	0	0	0
WT222(CAA14FCCF874)	3.72	13105	2022-11-29 16:01:17.828	-0.001	-0.034	1	0	0	0	-1.945	0.082	84.567	0	0	0	0	0	0	0
WT222(CAA14FCCF874)	3.72	13105	2022-11-29 16:01:17.828	-0.001	-0.034	1	0	0	0	-1.945	0.082	84.567	0	0	0	0	0	0	0
WT222(CAA14FCCF874)	3.72	13105	2022-11-29 16:01:17.828	-0.001	-0.034	1	0	0	0	-1.945	0.082	84.567	0	0	0	0	0	0	0
WT222(CAA14FCCF874)	3.72	13105	2022-11-29 16:01:17.828	-0.001	-0.034	1	0	0	0	-1.945	0.082	84.567	0	0	0	0	0	0	0
WT111(DD045F3F1DEA)	3.68	13108	2022-11-29 16:01:17.875	0.013	0.402	0.932	0	0	0	23.351	-0.687	-13.574	0	0	0	0	0	0	0
WT111(DD045F3F1DEA)	3.68	13108	2022-11-29 16:01:17.875	0.013	0.402	0.932	0	0	0	23.351	-0.687	-13.574	0	0	0	0	0	0	0
WT111(DD045F3F1DEA)	3.68	13108	2022-11-29 16:01:17.875	0.013	0.402	0.932	0	0	0	23.351	-0.687	-13.574	0	0	0	0	0	0	0
WT111(DD045F3F1DEA)	3.68	13108	2022-11-29 16:01:17.875	0.013	0.402	0.932	0	0	0	23.351	-0.687	-13.574	0	0	0	0	0	0	0
WT111(DD045F3F1DEA)	3.68	13108	2022-11-29 16:01:17.875	0.012	0.402	0.932	0	0	0	23.351	-0.687	-13.574	0	0	0	0	0	0	0
WT111(DD045F3F1DEA)	3.68	13108	2022-11-29 16:01:17.875	0.012	0.402	0.932	0	0	0	23.351	-0.687	-13.574	0	0	0	0	0	0	0
WT111(DD045F3F1DEA)	3.68	13108	2022-11-29 16:01:17.875	0.012	0.402	0.932	0	0	0	23.351	-0.687	-13.574	0	0	0	0	0	0	0
WT111(DD045F3F1DEA)	3.68	13108	2022-11-29 16:01:17.875	0.012	0.402	0.932	0	0	0	23.351	-0.687	-13.574	0	0	0	0	0	0	0
WT333(F4E4E1AF1293)	3.76	13105	2022-11-29 16:01:17.890	-0.015	-0.028	1.016	0	0	0	-1.626	0.829	22.088	0	0	0	0	0	0	0
WT333(F4E4E1AF1293)	3.76	13105	2022-11-29 16:01:17.890	-0.015	-0.028	1.015	0	0	0	-1.626	0.829	22.088	0	0	0	0	0	0	0
WT333(F4E4E1AF1293)	3.76	13105	2022-11-29 16:01:17.890	-0.015	-0.028	1.015	0	0	0	-1.626	0.829	22.088	0	0	0	0	0	0	0
WT333(F4E4E1AF1293)	3.76	13105	2022-11-29 16:01:17.890	-0.015	-0.028	1.015	0	0	0	-1.626	0.829	22.088	0	0	0	0	0	0	0
WT333(F4E4E1AF1293)	3.76	13105	2022-11-29 16:01:17.890	-0.015	-0.028	1.015	0	0	0	-1.626	0.829	22.088	0	0	0	0	0	0	0
WT333(F4E4E1AF1293)	3.76	13105	2022-11-29 16:01:17.890	-0.015	-0.028	1.016	0	0	0	-1.626	0.829	22.088	0	0	0	0	0	0	0
WT333(F4E4E1AF1293)	3.76	13105	2022-11-29 16:01:17.890	-0.015	-0.028	1.016	0	0	0	-1.626	0.829	22.088	0	0	0	0	0	0	0
WT333(F4E4E1AF1293)	3.76	13105	2022-11-29 16:01:17.890	-0.015	-0.028	1.016	0	0	0	-1.626	0.829	22.088	0	0	0	0	0	0	0
WT333(F4E4E1AF1293)	3.76	13105	2022-11-29 16:01:17.890	-0.015	-0.028	1.016	0	0	0	-1.626	0.829	22.088	0	0	0	0	0	0	0
WT333(F4E4E1AF1293)	3.76	13105	2022-11-29 16:01:17.890	-0.015	-0.028	1.016	0	0	0	-1.626	0.829	22.088	0	0	0	0	0	0	0
WT333(F4E4E1AF1293)	3.76	13105	2022-11-29 16:01:17.890	-0.015	-0.028	1.016	0	0	0	-1.626	0.829	22.088	0	0	0	0	0	0	0
WT333(F4E4E1AF1293)	3.76	13105	2022-11-29 16:01:17.890	-0.015	-0.028	1.016	0	0	0	-1.626	0.829	22.088	0	0	0	0	0	0	0
WT333(F4E4E1AF1293)	3.76	13105	2022-11-29 16:01:17.890	-0.015	-0.028	1.016	0	0	0	-1.626	0.829	22.088	0	0	0	0	0	0	0
WT333(F4E4E1AF1293)	3.76	13105	2022-11-29 16:01:17.890	-0.014	-0.028	1.016	0	0	0	-1.626	0.829	22.088	0	0	0	0	0	0	0
WT333(F4E4E1AF1293)	3.76	13105	2022-11-29 16:01:17.890	-0.014	-0.028	1.016	0	0	0	-1.626	0.829	22.088	0	0	0	0	0	0	0
WT333(F4E4E1AF1293)	3.76	13105	2022-11-29 16:01:17.890	-0.014	-0.028	1.016	0	0	0	-1.626	0.829	22.088	0	0	0	0	0	0	0
WT333(F4E4E1AF1293)	3.76	13105	2022-11-29 16:01:17.890	-0.014	-0.028	1.016	0	0	0	-1.626	0.829	22.088	0	0	0	0	0	0	0
WT333(F4E4E1AF1293)	3.76	13105	2022-11-29 16:01:17.890	-0.015	-0.028	1.015	0	0	0	-1.626	0.829	22.088	0	0	0	0	0	0	0
WT333(F4E4E1AF1293)	3.76	13105	2022-11-29 16:01:17.890	-0.015	-0.028	1.015	0	0	0	-1.626	0.829	22.088	0	0	0	0	0	0	0
WT333(F4E4E1AF1293)	3.76	13105	2022-11-29 16:01:17.890	-0.015	-0.028	1.015	0	0	0	-1.626	0.829	22.088	0	0	0	0	0	0	0
WT333(F4E4E1AF1293)	3.76	13105	2022-11-29 16:01:17.890	-0.015	-0.028	1.015	0	0	0	-1.626	0.829	22.088	0	0	0	0	0	0	0
WT333(F4E4E1AF1293)	3.76	13105	2022-11-29 16:01:17.890	-0.014	-0.029	1.016	0	0	0	-1.626	0.829	22.088	0	0	0	0	0	0	0
WT333(F4E4E1AF1293)	3.76	13105	2022-11-29 16:01:17.890	-0.014	-0.029	1.016	0	0	0	-1.626	0.829	22.088	0	0	0	0	0	0	0
WT333(F4E4E1AF1293)	3.76	13105	2022-11-29 16:01:17.890	-0.014	-0.029	1.016	0	0	0	-1.626	0.829	22.088	0	0	0	0	0	0	0
WT111(DD045F3F1DEA)	3.68	13108	2022-11-29 16:01:17.906	0.012	0.402	0.931	0	0	0	23.351	-0.687	-13.574	0	0	0	0	0	0	0
WT111(DD045F3F1DEA)	3.68	13108	2022-11-29 16:01:17.906	0.012	0.402	0.931	0	0	0	23.351	-0.687	-13.574	0	0	0	0	0	0	0
WT111(DD045F3F1DEA)	3.68	13108	2022-11-29 16:01:17.906	0.012	0.402	0.931	0	0	0	23.351	-0.687	-13.574	0	0	0	0	0	0	0
WT111(DD045F3F1DEA)	3.68	13108	2022-11-29 16:01:17.906	0.012	0.402	0.931	0	0	0	23.351	-0.687	-13.574	0	0	0	0	0	0	0
WT111(DD045F3F1DEA)	3.68	13108	2022-11-29 16:01:17.906	0.012	0.402	0.932	0	0	0	23.351	-0.687	-13.574	0	0	0	0	0	0	0
WT111(DD045F3F1DEA)	3.68	13108	2022-11-29 16:01:17.906	0.012	0.402	0.932	0	0	0	23.351	-0.687	-13.574	0	0	0	0	0	0	0
WT111(DD045F3F1DEA)	3.68	13108	2022-11-29 16:01:17.906	0.012	0.402	0.932	0	0	0	23.351	-0.687	-13.574	0	0	0	0	0	0	0
WT111(DD045F3F1DEA)	3.68	13108	2022-11-29 16:01:17.906	0.012	0.402	0.932	0	0	0	23.351	-0.687	-13.574	0	0	0	0	0	0	0
WT333(F4E4E1AF1293)	3.76	13105	2022-11-29 16:01:17.921	-0.014	-0.029	1.016	0	0	0	-1.626	0.829	22.088	0	0	0	0	0	0	0
WT333(F4E4E1AF1293)	3.76	13105	2022-11-29 16:01:17.921	-0.015	-0.028	1.016	0	0	0	-1.626	0.829	22.088	0	0	0	0	0	0	0
WT333(F4E4E1AF1293)	3.76	13105	2022-11-29 16:01:17.921	-0.015	-0.028	1.016	0	0	0	-1.626	0.829	22.088	0	0	0	0	0	0	0
WT333(F4E4E1AF1293)	3.76	13105	2022-11-29 16:01:17.921	-0.015	-0.028	1.016	0	0	0	-1.626	0.829	22.088	0	0	0	0	0	0	0
WT333(F4E4E1AF1293)	3.76	13105	2022-11-29 16:01:17.921	-0.015	-0.028	1.016	0	0	0	-1.626	0.829	22.088	0	0	0	0	0	0	0
WT333(F4E4E1AF1293)	3.76	13105	2022-11-29 16:01:17.921	-0.015	-0.029	1.016	0	0	0	-1.626	0.829	22.088	0	0	0	0	0	0	0
WT333(F4E4E1AF1293)	3.76	13105	2022-11-29 16:01:17.921	-0.015	-0.029	1.016	0	0	0	-1.626	0.829	22.088	0	0	0	0	0	0	0
WT333(F4E4E1AF1293)	3.76	13105	2022-11-29 16:01:17.921	-0.015	-0.029	1.016	0	0	0	-1.626	0.829	22.088	0	0	0	0	0	0	0
WT222(CAA14FCCF874)	3.72	13105	2022-11-29 16:01:17.921	-0.001	-0.034	1	0	0	0	-1.945	0.082	84.567	0	0	0	0	0	0	0
WT222(CAA14FCCF874)	3.72	13105	2022-11-29 16:01:17.921	-0.001	-0.034	1	0	0	0	-1.945	0.082	84.567	0	0	0	0	0	0	0
WT222(CAA14FCCF874)	3.72	13105	2022-11-29 16:01:17.921	-0.001	-0.034	1	0	0	0	-1.945	0.082	84.567	0	0	0	0	0	0	0
WT222(CAA14FCCF874)	3.72	13105	2022-11-29 16:01:17.921	-0.001	-0.034	1	0	0	0	-1.945	0.082	84.567	0	0	0	0	0	0	0
WT222(CAA14FCCF874)	3.72	13105	2022-11-29 16:01:17.921	-0.001	-0.034	1	0	0	0	-1.945	0.082	84.567	0	0	0	0	0	0	0
WT222(CAA14FCCF874)	3.72	13105	2022-11-29 16:01:17.921	-0.001	-0.034	1	0	0	0	-1.945	0.082	84.567	0	0	0	0	0	0	0
WT222(CAA14FCCF874)	3.72	13105	2022-11-29 16:01:17.921	-0.001	-0.034	1	0	0	0	-1.945	0.082	84.567	0	0	0	0	0	0	0
WT222(CAA14FCCF874)	3.72	13105	2022-11-29 16:01:17.921	-0.001	-0.034	1	0	0	0	-1.945	0.082	84.567	0	0	0	0	0	0	0
WT111(DD045F3F1DEA)	3.68	13108	2022-11-29 16:01:17.937	0.012	0.402	0.931	0	0	0	23.351	-0.687	-13.574	0	0	0	0	0	0	0
WT111(DD045F3F1DEA)	3.68	13108	2022-11-29 16:01:17.937	0.012	0.402	0.931	0	0	0	23.351	-0.687	-13.574	0	0	0	0	0	0	0
WT111(DD045F3F1DEA)	3.68	13108	2022-11-29 16:01:17.937	0.012	0.402	0.931	0	0	0	23.351	-0.687	-13.574	0	0	0	0	0	0	0
WT111(DD045F3F1DEA)	3.68	13108	2022-11-29 16:01:17.937	0.012	0.402	0.931	0	0	0	23.351	-0.687	-13.574	0	0	0	0	0	0	0
WT111(DD045F3F1DEA)	3.68	13108	2022-11-29 16:01:17.937	0.012	0.402	0.932	0	0	0	23.351	-0.687	-13.574	0	0	0	0	0	0	0
WT111(DD045F3F1DEA)	3.68	13108	2022-11-29 16:01:17.937	0.012	0.402	0.932	0	0	0	23.351	-0.687	-13.574	0	0	0	0	0	0	0
WT111(DD045F3F1DEA)	3.68	13108	2022-11-29 16:01:17.937	0.012	0.402	0.932	0	0	0	23.351	-0.687	-13.574	0	0	0	0	0	0	0
WT111(DD045F3F1DEA)	3.68	13108	2022-11-29 16:01:17.937	0.012	0.402	0.932	0	0	0	23.351	-0.687	-13.574	0	0	0	0	0	0	0
WT222(CAA14FCCF874)	3.72	13105	2022-11-29 16:01:17.953	-0.001	-0.034	1	0	0	0	-1.945	0.082	84.567	0	0	0	0	0	0	0
WT222(CAA14FCCF874)	3.72	13105	2022-11-29 16:01:17.953	-0.001	-0.034	1	0	0	0	-1.945	0.082	84.567	0	0	0	0	0	0	0
WT222(CAA14FCCF874)	3.72	13105	2022-11-29 16:01:17.953	-0.001	-0.034	1	0	0	0	-1.945	0.082	84.567	0	0	0	0	0	0	0
WT222(CAA14FCCF874)	3.72	13105	2022-11-29 16:01:17.953	-0.001	-0.034	1	0	0	0	-1.945	0.082	84.567	0	0	0	0	0	0	0
WT222(CAA14FCCF874)	3.72	13105	2022-11-29 16:01:17.953	-0.001	-0.034	1	0	0	0	-1.945	0.082	84.567	0	0	0	0	0	0	0
WT222(CAA14FCCF874)	3.72	13105	2022-11-29 16:01:17.953	-0.001	-0.034	0.999	0	0	0	-1.945	0.082	84.567	0	0	0	0	0	0	0
WT222(CAA14FCCF874)	3.72	13105	2022-11-29 16:01:17.953	-0.001	-0.034	0.999	0	0	0	-1.945	0.082	84.567	0	0	0	0	0	0	0
WT222(CAA14FCCF874)	3.72	13105	2022-11-29 16:01:17.953	-0.001	-0.034	0.999	0	0	0	-1.945	0.082	84.567	0	0	0	0	0	0	0
WT111(DD045F3F1DEA)	3.68	13108	2022-11-29 16:01:17.969	0.012	0.402	0.931	0	0	0	23.351	-0.687	-13.574	0	0	0	0	0	0	0
WT111(DD045F3F1DEA)	3.68	13108	2022-11-29 16:01:17.969	0.012	0.402	0.931	0	0	0	23.351	-0.687	-13.574	0	0	0	0	0	0	0
WT111(DD045F3F1DEA)	3.68	13108	2022-11-29 16:01:17.969	0.012	0.402	0.931	0	0	0	23.351	-0.687	-13.574	0	0	0	0	0	0	0
WT111(DD045F3F1DEA)	3.68	13108	2022-11-29 16:01:17.969	0.012	0.402	0.931	0	0	0	23.351	-0.687	-13.574	0	0	0	0	0	0	0
WT111(DD045F3F1DEA)	3.68	13108	2022-11-29 16:01:17.969	0.012	0.402	0.932	0	0	0	23.351	-0.687	-13.574	0	0	0	0	0	0	0
WT111(DD045F3F1DEA)	3.68	13108	2022-11-29 16:01:17.969	0.012	0.402	0.932	0	0	0	23.351	-0.687	-13.574	0	0	0	0	0	0	0
WT111(DD045F3F1DEA)	3.68	13108	2022-11-29 16:01:17.969	0.012	0.402	0.932	0	0	0	23.351	-0.687	-13.574	0	0	0	0	0	0	0
WT111(DD045F3F1DEA)	3.68	13108	2022-11-29 16:01:17.969	0.012	0.402	0.932	0	0	0	23.351	-0.687	-13.574	0	0	0	0	0	0	0
WT333(F4E4E1AF1293)	3.76	13105	2022-11-29 16:01:17.969	-0.015	-0.029	1.016	0	0	0	-1.626	0.829	22.088	0	0	0	0	0	0	0
WT333(F4E4E1AF1293)	3.76	13105	2022-11-29 16:01:17.969	-0.015	-0.029	1.016	0	0	0	-1.626	0.829	22.088	0	0	0	0	0	0	0
WT333(F4E4E1AF1293)	3.76	13105	2022-11-29 16:01:17.969	-0.015	-0.029	1.016	0	0	0	-1.626	0.829	22.088	0	0	0	0	0	0	0
WT333(F4E4E1AF1293)	3.76	13105	2022-11-29 16:01:17.969	-0.015	-0.029	1.016	0	0	0	-1.626	0.829	22.088	0	0	0	0	0	0	0
WT333(F4E4E1AF1293)	3.76	13105	2022-11-29 16:01:17.969	-0.015	-0.028	1.016	0	0	0	-1.626	0.829	22.088	0	0	0	0	0	0	0
WT333(F4E4E1AF1293)	3.76	13105	2022-11-29 16:01:17.969	-0.015	-0.028	1.016	0	0	0	-1.626	0.829	22.088	0	0	0	0	0	0	0
WT333(F4E4E1AF1293)	3.76	13105	2022-11-29 16:01:17.969	-0.015	-0.028	1.016	0	0	0	-1.626	0.829	22.088	0	0	0	0	0	0	0
WT333(F4E4E1AF1293)	3.76	13105	2022-11-29 16:01:17.969	-0.015	-0.028	1.016	0	0	0	-1.626	0.829	22.088	0	0	0	0	0	0	0
WT111(DD045F3F1DEA)	3.68	13108	2022-11-29 16:01:18.000	0.012	0.403	0.931	0	0	0	23.351	-0.687	-13.574	0	0	0	0	0	0	0
WT111(DD045F3F1DEA)	3.68	13108	2022-11-29 16:01:18.000	0.012	0.403	0.931	0	0	0	23.351	-0.687	-13.574	0	0	0	0	0	0	0
WT111(DD045F3F1DEA)	3.68	13108	2022-11-29 16:01:18.000	0.012	0.403	0.931	0	0	0	23.351	-0.687	-13.574	0	0	0	0	0	0	0
WT111(DD045F3F1DEA)	3.68	13108	2022-11-29 16:01:18.000	0.012	0.403	0.931	0	0	0	23.351	-0.687	-13.574	0	0	0	0	0	0	0
WT111(DD045F3F1DEA)	3.68	13108	2022-11-29 16:01:18.000	0.012	0.402	0.931	0	0	0	23.351	-0.687	-13.574	0	0	0	0	0	0	0
WT111(DD045F3F1DEA)	3.68	13108	2022-11-29 16:01:18.000	0.012	0.402	0.931	0	0	0	23.351	-0.687	-13.574	0	0	0	0	0	0	0
WT111(DD045F3F1DEA)	3.68	13108	2022-11-29 16:01:18.000	0.012	0.402	0.931	0	0	0	23.351	-0.687	-13.574	0	0	0	0	0	0	0
WT111(DD045F3F1DEA)	3.68	13108	2022-11-29 16:01:18.000	0.012	0.402	0.931	0	0	0	23.351	-0.687	-13.574	0	0	0	0	0	0	0
WT222(CAA14FCCF874)	3.72	13105	2022-11-29 16:01:18.000	-0.001	-0.034	1	0	0	0	-1.945	0.082	84.567	0	0	0	0	0	0	0
WT222(CAA14FCCF874)	3.72	13105	2022-11-29 16:01:18.000	-0.001	-0.034	0.999	0	0	0	-1.945	0.082	84.567	0	0	0	0	0	0	0
WT222(CAA14FCCF874)	3.72	13105	2022-11-29 16:01:18.000	-0.001	-0.034	0.999	0	0	0	-1.945	0.082	84.567	0	0	0	0	0	0	0
WT222(CAA14FCCF874)	3.72	13105	2022-11-29 16:01:18.000	-0.001	-0.034	0.999	0	0	0	-1.945	0.082	84.567	0	0	0	0	0	0	0
WT222(CAA14FCCF874)	3.72	13105	2022-11-29 16:01:18.000	-0.001	-0.034	0.999	0	0	0	-1.945	0.082	84.567	0	0	0	0	0	0	0
WT222(CAA14FCCF874)	3.72	13105	2022-11-29 16:01:18.000	-0.001	-0.034	0.999	0	0	0	-1.945	0.082	84.567	0	0	0	0	0	0	0
WT222(CAA14FCCF874)	3.72	13105	2022-11-29 16:01:18.000	-0.001	-0.034	0.999	0	0	0	-1.945	0.082	84.567	0	0	0	0	0	0	0
WT222(CAA14FCCF874)	3.72	13105	2022-11-29 16:01:18.000	-0.001	-0.034	0.999	0	0	0	-1.945	0.082	84.567	0	0	0	0	0	0	0
WT111(DD045F3F1DEA)	3.68	13108	2022-11-29 16:01:18.031	0.012	0.402	0.932	0	0	0	23.351	-0.687	-13.574	0	0	0	0	0	0	0
WT111(DD045F3F1DEA)	3.68	13108	2022-11-29 16:01:18.031	0.012	0.402	0.932	0	0	0	23.351	-0.687	-13.574	0	0	0	0	0	0	0
WT111(DD045F3F1DEA)	3.68	13108	2022-11-29 16:01:18.031	0.012	0.402	0.932	0	0	0	23.351	-0.687	-13.574	0	0	0	0	0	0	0
WT111(DD045F3F1DEA)	3.68	13108	2022-11-29 16:01:18.031	0.012	0.402	0.932	0	0	0	23.351	-0.687	-13.574	0	0	0	0	0	0	0
WT111(DD045F3F1DEA)	3.68	13108	2022-11-29 16:01:18.031	0.012	0.402	0.932	0	0	0	23.351	-0.687	-13.574	0	0	0	0	0	0	0
WT111(DD045F3F1DEA)	3.68	13108	2022-11-29 16:01:18.031	0.012	0.402	0.932	0	0	0	23.351	-0.687	-13.574	0	0	0	0	0	0	0
WT111(DD045F3F1DEA)	3.68	13108	2022-11-29 16:01:18.031	0.012	0.402	0.932	0	0	0	23.351	-0.687	-13.574	0	0	0	0	0	0	0
WT111(DD045F3F1DEA)	3.68	13108	2022-11-29 16:01:18.031	0.012	0.402	0.932	0	0	0	23.351	-0.687	-13.574	0	0	0	0	0	0	0
WT333(F4E4E1AF1293)	3.76	13105	2022-11-29 16:01:18.031	-0.015	-0.028	1.016	0	0	0	-1.62	0.829	22.088	0	0	0	0	0	0	0
WT333(F4E4E1AF1293)	3.76	13105	2022-11-29 16:01:18.031	-0.015	-0.028	1.016	0	0	0	-1.62	0.829	22.088	0	0	0	0	0	0	0
WT333(F4E4E1AF1293)	3.76	13105	2022-11-29 16:01:18.031	-0.015	-0.028	1.016	0	0	0	-1.62	0.829	22.088	0	0	0	0	0	0	0
WT333(F4E4E1AF1293)	3.76	13105	2022-11-29 16:01:18.031	-0.015	-0.028	1.016	0	0	0	-1.62	0.829	22.088	0	0	0	0	0	0	0
WT333(F4E4E1AF1293)	3.76	13105	2022-11-29 16:01:18.031	-0.015	-0.028	1.016	0	0	0	-1.62	0.829	22.088	0	0	0	0	0	0	0
WT333(F4E4E1AF1293)	3.76	13105	2022-11-29 16:01:18.031	-0.015	-0.028	1.016	0	0	0	-1.62	0.829	22.088	0	0	0	0	0	0	0
WT333(F4E4E1AF1293)	3.76	13105	2022-11-29 16:01:18.031	-0.015	-0.028	1.016	0	0	0	-1.62	0.829	22.088	0	0	0	0	0	0	0
WT333(F4E4E1AF1293)	3.76	13105	2022-11-29 16:01:18.031	-0.015	-0.028	1.016	0	0	0	-1.62	0.829	22.088	0	0	0	0	0	0	0
WT333(F4E4E1AF1293)	3.76	13105	2022-11-29 16:01:18.062	-0.014	-0.028	1.016	0	0	0	-1.62	0.829	22.088	0	0	0	0	0	0	0
WT333(F4E4E1AF1293)	3.76	13105	2022-11-29 16:01:18.062	-0.014	-0.028	1.016	0	0	0	-1.62	0.829	22.088	0	0	0	0	0	0	0
WT333(F4E4E1AF1293)	3.76	13105	2022-11-29 16:01:18.062	-0.014	-0.028	1.016	0	0	0	-1.62	0.829	22.088	0	0	0	0	0	0	0
WT333(F4E4E1AF1293)	3.76	13105	2022-11-29 16:01:18.062	-0.014	-0.028	1.016	0	0	0	-1.62	0.829	22.088	0	0	0	0	0	0	0
WT333(F4E4E1AF1293)	3.76	13105	2022-11-29 16:01:18.062	-0.014	-0.028	1.016	0	0	0	-1.62	0.829	22.088	0	0	0	0	0	0	0
WT333(F4E4E1AF1293)	3.76	13105	2022-11-29 16:01:18.062	-0.014	-0.028	1.016	0	0	0	-1.62	0.829	22.088	0	0	0	0	0	0	0
WT333(F4E4E1AF1293)	3.76	13105	2022-11-29 16:01:18.062	-0.014	-0.028	1.016	0	0	0	-1.62	0.829	22.088	0	0	0	0	0	0	0
WT333(F4E4E1AF1293)	3.76	13105	2022-11-29 16:01:18.062	-0.014	-0.028	1.016	0	0	0	-1.62	0.829	22.088	0	0	0	0	0	0	0
WT333(F4E4E1AF1293)	3.76	13105	2022-11-29 16:01:18.093	-0.015	-0.028	1.016	0	0	0	-1.62	0.829	22.088	0	0	0	0	0	0	0
WT333(F4E4E1AF1293)	3.76	13105	2022-11-29 16:01:18.093	-0.015	-0.028	1.016	0	0	0	-1.62	0.829	22.088	0	0	0	0	0	0	0
WT333(F4E4E1AF1293)	3.76	13105	2022-11-29 16:01:18.093	-0.015	-0.028	1.016	0	0	0	-1.62	0.829	22.088	0	0	0	0	0	0	0
WT333(F4E4E1AF1293)	3.76	13105	2022-11-29 16:01:18.093	-0.015	-0.028	1.016	0	0	0	-1.62	0.829	22.088	0	0	0	0	0	0	0
WT333(F4E4E1AF1293)	3.76	13105	2022-11-29 16:01:18.093	-0.015	-0.029	1.016	0	0	0	-1.62	0.829	22.088	0	0	0	0	0	0	0
WT333(F4E4E1AF1293)	3.76	13105	2022-11-29 16:01:18.093	-0.015	-0.029	1.016	0	0	0	-1.62	0.829	22.088	0	0	0	0	0	0	0
WT333(F4E4E1AF1293)	3.76	13105	2022-11-29 16:01:18.093	-0.015	-0.029	1.016	0	0	0	-1.62	0.829	22.088	0	0	0	0	0	0	0
WT333(F4E4E1AF1293)	3.76	13105	2022-11-29 16:01:18.093	-0.015	-0.029	1.016	0	0	0	-1.62	0.829	22.088	0	0	0	0	0	0	0
WT222(CAA14FCCF874)	3.72	13105	2022-11-29 16:01:18.093	-0.001	-0.034	0.999	0	0	0	-1.945	0.082	84.567	0	0	0	0	0	0	0
WT222(CAA14FCCF874)	3.72	13105	2022-11-29 16:01:18.093	-0.001	-0.034	1	0	0	0	-1.945	0.082	84.567	0	0	0	0	0	0	0
WT222(CAA14FCCF874)	3.72	13105	2022-11-29 16:01:18.093	-0.001	-0.034	1	0	0	0	-1.945	0.082	84.567	0	0	0	0	0	0	0
WT222(CAA14FCCF874)	3.72	13105	2022-11-29 16:01:18.093	-0.001	-0.034	1	0	0	0	-1.945	0.082	84.567	0	0	0	0	0	0	0
WT222(CAA14FCCF874)	3.72	13105	2022-11-29 16:01:18.093	-0.001	-0.034	1	0	0	0	-1.945	0.082	84.567	0	0	0	0	0	0	0
WT222(CAA14FCCF874)	3.72	13105	2022-11-29 16:01:18.093	-0.001	-0.034	1	0	0	0	-1.945	0.082	84.567	0	0	0	0	0	0	0
WT222(CAA14FCCF874)	3.72	13105	2022-11-29 16:01:18.093	-0.001	-0.034	1	0	0	0	-1.945	0.082	84.567	0	0	0	0	0	0	0
WT222(CAA14FCCF874)	3.72	13105	2022-11-29 16:01:18.093	-0.001	-0.034	1	0	0	0	-1.945	0.082	84.567	0	0	0	0	0	0	0
WT333(F4E4E1AF1293)	3.76	13105	2022-11-29 16:01:18.125	-0.014	-0.028	1.016	0	0	0	-1.62	0.829	22.088	0	0	0	0	0	0	0
WT333(F4E4E1AF1293)	3.76	13105	2022-11-29 16:01:18.125	-0.014	-0.028	1.016	0	0	0	-1.62	0.829	22.088	0	0	0	0	0	0	0
WT333(F4E4E1AF1293)	3.76	13105	2022-11-29 16:01:18.125	-0.014	-0.028	1.016	0	0	0	-1.62	0.829	22.088	0	0	0	0	0	0	0
WT333(F4E4E1AF1293)	3.76	13105	2022-11-29 16:01:18.125	-0.014	-0.028	1.016	0	0	0	-1.62	0.829	22.088	0	0	0	0	0	0	0
WT333(F4E4E1AF1293)	3.76	13105	2022-11-29 16:01:18.125	-0.014	-0.028	1.016	0	0	0	-1.62	0.829	22.088	0	0	0	0	0	0	0
WT333(F4E4E1AF1293)	3.76	13105	2022-11-29 16:01:18.125	-0.014	-0.028	1.016	0	0	0	-1.62	0.829	22.088	0	0	0	0	0	0	0
WT333(F4E4E1AF1293)	3.76	13105	2022-11-29 16:01:18.125	-0.014	-0.028	1.016	0	0	0	-1.62	0.829	22.088	0	0	0	0	0	0	0
WT333(F4E4E1AF1293)	3.76	13105	2022-11-29 16:01:18.125	-0.014	-0.028	1.016	0	0	0	-1.62	0.829	22.088	0	0	0	0	0	0	0
WT333(F4E4E1AF1293)	3.76	13105	2022-11-29 16:01:18.125	-0.014	-0.029	1.016	0	0	0	-1.62	0.829	22.088	0	0	0	0	0	0	0
WT333(F4E4E1AF1293)	3.76	13105	2022-11-29 16:01:18.125	-0.014	-0.029	1.016	0	0	0	-1.62	0.829	22.088	0	0	0	0	0	0	0
WT333(F4E4E1AF1293)	3.76	13105	2022-11-29 16:01:18.125	-0.014	-0.029	1.016	0	0	0	-1.62	0.829	22.088	0	0	0	0	0	0	0
WT333(F4E4E1AF1293)	3.76	13105	2022-11-29 16:01:18.125	-0.014	-0.029	1.016	0	0	0	-1.62	0.829	22.088	0	0	0	0	0	0	0
WT333(F4E4E1AF1293)	3.76	13105	2022-11-29 16:01:18.125	-0.015	-0.028	1.016	0	0	0	-1.62	0.829	22.088	0	0	0	0	0	0	0
WT333(F4E4E1AF1293)	3.76	13105	2022-11-29 16:01:18.125	-0.015	-0.028	1.016	0	0	0	-1.62	0.829	22.088	0	0	0	0	0	0	0
WT333(F4E4E1AF1293)	3.76	13105	2022-11-29 16:01:18.125	-0.015	-0.028	1.016	0	0	0	-1.62	0.829	22.088	0	0	0	0	0	0	0
WT333(F4E4E1AF1293)	3.76	13105	2022-11-29 16:01:18.125	-0.015	-0.028	1.016	0	0	0	-1.62	0.829	22.088	0	0	0	0	0	0	0
WT333(F4E4E1AF1293)	3.76	13105	2022-11-29 16:01:18.125	-0.015	-0.028	1.016	0	0	0	-1.62	0.829	22.088	0	0	0	0	0	0	0
WT333(F4E4E1AF1293)	3.76	13105	2022-11-29 16:01:18.125	-0.015	-0.028	1.016	0	0	0	-1.62	0.829	22.088	0	0	0	0	0	0	0
WT333(F4E4E1AF1293)	3.76	13105	2022-11-29 16:01:18.125	-0.015	-0.028	1.016	0	0	0	-1.62	0.829	22.088	0	0	0	0	0	0	0
WT333(F4E4E1AF1293)	3.76	13105	2022-11-29 16:01:18.125	-0.015	-0.028	1.016	0	0	0	-1.62	0.829	22.088	0	0	0	0	0	0	0
WT333(F4E4E1AF1293)	3.76	13105	2022-11-29 16:01:18.125	-0.014	-0.028	1.016	0	0	0	-1.62	0.829	22.088	0	0	0	0	0	0	0
WT333(F4E4E1AF1293)	3.76	13105	2022-11-29 16:01:18.125	-0.014	-0.028	1.016	0	0	0	-1.62	0.829	22.088	0	0	0	0	0	0	0
WT333(F4E4E1AF1293)	3.76	13105	2022-11-29 16:01:18.125	-0.014	-0.028	1.016	0	0	0	-1.62	0.829	22.088	0	0	0	0	0	0	0
WT333(F4E4E1AF1293)	3.76	13105	2022-11-29 16:01:18.125	-0.014	-0.028	1.016	0	0	0	-1.62	0.829	22.088	0	0	0	0	0	0	0
WT111(DD045F3F1DEA)	3.68	13108	2022-11-29 16:01:18.156	0.012	0.402	0.932	0	0	0	23.351	-0.687	-13.574	0	0	0	0	0	0	0
WT111(DD045F3F1DEA)	3.68	13108	2022-11-29 16:01:18.156	0.012	0.402	0.932	0	0	0	23.351	-0.687	-13.574	0	0	0	0	0	0	0
WT111(DD045F3F1DEA)	3.68	13108	2022-11-29 16:01:18.156	0.012	0.402	0.932	0	0	0	23.351	-0.687	-13.574	0	0	0	0	0	0	0
WT111(DD045F3F1DEA)	3.68	13108	2022-11-29 16:01:18.156	0.013	0.401	0.932	0	0	0	23.351	-0.687	-13.574	0	0	0	0	0	0	0
WT111(DD045F3F1DEA)	3.68	13108	2022-11-29 16:01:18.156	0.013	0.401	0.932	0	0	0	23.351	-0.687	-13.574	0	0	0	0	0	0	0
WT111(DD045F3F1DEA)	3.68	13108	2022-11-29 16:01:18.156	0.013	0.401	0.932	0	0	0	23.351	-0.687	-13.574	0	0	0	0	0	0	0
WT111(DD045F3F1DEA)	3.68	13108	2022-11-29 16:01:18.156	0.013	0.401	0.932	0	0	0	23.351	-0.687	-13.574	0	0	0	0	0	0	0
WT111(DD045F3F1DEA)	3.68	13108	2022-11-29 16:01:18.156	0.012	0.403	0.933	0	0	0	23.351	-0.687	-13.574	0	0	0	0	0	0	0
WT222(CAA14FCCF874)	3.72	13105	2022-11-29 16:01:18.156	-0.001	-0.034	1	0	0	0	-1.945	0.082	84.567	0	0	0	0	0	0	0
WT222(CAA14FCCF874)	3.72	13105	2022-11-29 16:01:18.156	-0.001	-0.034	1	0	0	0	-1.945	0.082	84.567	0	0	0	0	0	0	0
WT222(CAA14FCCF874)	3.72	13105	2022-11-29 16:01:18.156	-0.001	-0.034	1	0	0	0	-1.945	0.082	84.567	0	0	0	0	0	0	0
WT222(CAA14FCCF874)	3.72	13105	2022-11-29 16:01:18.156	-0.001	-0.034	1	0	0	0	-1.945	0.082	84.567	0	0	0	0	0	0	0
WT222(CAA14FCCF874)	3.72	13105	2022-11-29 16:01:18.156	-0.001	-0.034	0.999	0	0	0	-1.945	0.082	84.567	0	0	0	0	0	0	0
WT222(CAA14FCCF874)	3.72	13105	2022-11-29 16:01:18.156	-0.001	-0.034	0.999	0	0	0	-1.945	0.082	84.567	0	0	0	0	0	0	0
WT222(CAA14FCCF874)	3.72	13105	2022-11-29 16:01:18.156	-0.001	-0.034	0.999	0	0	0	-1.945	0.082	84.567	0	0	0	0	0	0	0
WT222(CAA14FCCF874)	3.72	13105	2022-11-29 16:01:18.156	-0.001	-0.034	0.999	0	0	0	-1.945	0.082	84.567	0	0	0	0	0	0	0
WT111(DD045F3F1DEA)	3.68	13108	2022-11-29 16:01:18.187	0.012	0.403	0.933	0	0	0	23.351	-0.687	-13.574	0	0	0	0	0	0	0
WT111(DD045F3F1DEA)	3.68	13108	2022-11-29 16:01:18.187	0.012	0.403	0.933	0	0	0	23.351	-0.687	-13.574	0	0	0	0	0	0	0
WT111(DD045F3F1DEA)	3.68	13108	2022-11-29 16:01:18.187	0.012	0.403	0.933	0	0	0	23.351	-0.687	-13.574	0	0	0	0	0	0	0
WT111(DD045F3F1DEA)	3.68	13108	2022-11-29 16:01:18.187	0.012	0.402	0.932	0	0	0	23.351	-0.687	-13.574	0	0	0	0	0	0	0
WT111(DD045F3F1DEA)	3.68	13108	2022-11-29 16:01:18.187	0.012	0.402	0.932	0	0	0	23.351	-0.687	-13.574	0	0	0	0	0	0	0
WT111(DD045F3F1DEA)	3.68	13108	2022-11-29 16:01:18.187	0.012	0.402	0.932	0	0	0	23.351	-0.687	-13.574	0	0	0	0	0	0	0
WT111(DD045F3F1DEA)	3.68	13108	2022-11-29 16:01:18.187	0.012	0.402	0.932	0	0	0	23.351	-0.687	-13.574	0	0	0	0	0	0	0
WT111(DD045F3F1DEA)	3.68	13108	2022-11-29 16:01:18.187	0.012	0.402	0.932	0	0	0	23.351	-0.687	-13.574	0	0	0	0	0	0	0
WT333(F4E4E1AF1293)	3.76	13105	2022-11-29 16:01:18.218	-0.015	-0.029	1.016	0	0	0	-1.62	0.829	22.088	0	0	0	0	0	0	0
WT333(F4E4E1AF1293)	3.76	13105	2022-11-29 16:01:18.218	-0.015	-0.029	1.016	0	0	0	-1.62	0.829	22.088	0	0	0	0	0	0	0
WT333(F4E4E1AF1293)	3.76	13105	2022-11-29 16:01:18.218	-0.015	-0.029	1.016	0	0	0	-1.62	0.829	22.088	0	0	0	0	0	0	0
WT333(F4E4E1AF1293)	3.76	13105	2022-11-29 16:01:18.218	-0.015	-0.029	1.016	0	0	0	-1.62	0.829	22.088	0	0	0	0	0	0	0
WT333(F4E4E1AF1293)	3.76	13105	2022-11-29 16:01:18.218	-0.015	-0.028	1.016	0	0	0	-1.62	0.829	22.088	0	0	0	0	0	0	0
WT333(F4E4E1AF1293)	3.76	13105	2022-11-29 16:01:18.218	-0.015	-0.028	1.016	0	0	0	-1.62	0.829	22.088	0	0	0	0	0	0	0
WT333(F4E4E1AF1293)	3.76	13105	2022-11-29 16:01:18.218	-0.015	-0.028	1.016	0	0	0	-1.62	0.829	22.088	0	0	0	0	0	0	0
WT333(F4E4E1AF1293)	3.76	13105	2022-11-29 16:01:18.218	-0.015	-0.028	1.016	0	0	0	-1.62	0.829	22.088	0	0	0	0	0	0	0
WT333(F4E4E1AF1293)	3.76	13105	2022-11-29 16:01:18.218	-0.015	-0.029	1.016	0	0	0	-1.62	0.829	22.088	0	0	0	0	0	0	0
WT333(F4E4E1AF1293)	3.76	13105	2022-11-29 16:01:18.218	-0.015	-0.029	1.016	0	0	0	-1.62	0.829	22.088	0	0	0	0	0	0	0
WT333(F4E4E1AF1293)	3.76	13105	2022-11-29 16:01:18.218	-0.015	-0.029	1.016	0	0	0	-1.62	0.829	22.088	0	0	0	0	0	0	0
WT333(F4E4E1AF1293)	3.76	13105	2022-11-29 16:01:18.218	-0.015	-0.029	1.016	0	0	0	-1.62	0.829	22.088	0	0	0	0	0	0	0
WT333(F4E4E1AF1293)	3.76	13105	2022-11-29 16:01:18.218	-0.014	-0.028	1.016	0	0	0	-1.62	0.829	22.088	0	0	0	0	0	0	0
WT333(F4E4E1AF1293)	3.76	13105	2022-11-29 16:01:18.218	-0.014	-0.028	1.016	0	0	0	-1.62	0.829	22.088	0	0	0	0	0	0	0
WT333(F4E4E1AF1293)	3.76	13105	2022-11-29 16:01:18.218	-0.014	-0.028	1.016	0	0	0	-1.62	0.829	22.088	0	0	0	0	0	0	0
WT333(F4E4E1AF1293)	3.76	13105	2022-11-29 16:01:18.218	-0.014	-0.028	1.016	0	0	0	-1.62	0.829	22.088	0	0	0	0	0	0	0
WT111(DD045F3F1DEA)	3.68	13108	2022-11-29 16:01:18.234	0.012	0.402	0.932	0	0	0	23.351	-0.687	-13.574	0	0	0	0	0	0	0
WT111(DD045F3F1DEA)	3.68	13108	2022-11-29 16:01:18.234	0.012	0.402	0.932	0	0	0	23.351	-0.687	-13.574	0	0	0	0	0	0	0
WT111(DD045F3F1DEA)	3.68	13108	2022-11-29 16:01:18.234	0.012	0.402	0.932	0	0	0	23.351	-0.687	-13.574	0	0	0	0	0	0	0
WT111(DD045F3F1DEA)	3.68	13108	2022-11-29 16:01:18.234	0.011	0.402	0.931	0	0	0	23.351	-0.687	-13.574	0	0	0	0	0	0	0
WT111(DD045F3F1DEA)	3.68	13108	2022-11-29 16:01:18.234	0.011	0.402	0.931	0	0	0	23.351	-0.687	-13.574	0	0	0	0	0	0	0
WT111(DD045F3F1DEA)	3.68	13108	2022-11-29 16:01:18.234	0.011	0.402	0.931	0	0	0	23.351	-0.687	-13.574	0	0	0	0	0	0	0
WT111(DD045F3F1DEA)	3.68	13108	2022-11-29 16:01:18.234	0.011	0.402	0.931	0	0	0	23.351	-0.687	-13.574	0	0	0	0	0	0	0
WT111(DD045F3F1DEA)	3.68	13108	2022-11-29 16:01:18.234	0.012	0.403	0.932	0	0	0	23.351	-0.687	-13.574	0	0	0	0	0	0	0
WT111(DD045F3F1DEA)	3.68	13108	2022-11-29 16:01:18.265	0.012	0.403	0.932	0	0	0	23.351	-0.687	-13.574	0	0	0	0	0	0	0
WT111(DD045F3F1DEA)	3.68	13108	2022-11-29 16:01:18.265	0.012	0.403	0.932	0	0	0	23.351	-0.687	-13.574	0	0	0	0	0	0	0
WT111(DD045F3F1DEA)	3.68	13108	2022-11-29 16:01:18.265	0.012	0.403	0.932	0	0	0	23.351	-0.687	-13.574	0	0	0	0	0	0	0
WT111(DD045F3F1DEA)	3.68	13108	2022-11-29 16:01:18.265	0.012	0.402	0.931	0	0	0	23.351	-0.687	-13.574	0	0	0	0	0	0	0
WT111(DD045F3F1DEA)	3.68	13108	2022-11-29 16:01:18.265	0.012	0.402	0.931	0	0	0	23.351	-0.687	-13.574	0	0	0	0	0	0	0
WT111(DD045F3F1DEA)	3.68	13108	2022-11-29 16:01:18.265	0.012	0.402	0.931	0	0	0	23.351	-0.687	-13.574	0	0	0	0	0	0	0
WT111(DD045F3F1DEA)	3.68	13108	2022-11-29 16:01:18.265	0.012	0.402	0.931	0	0	0	23.351	-0.687	-13.574	0	0	0	0	0	0	0
WT111(DD045F3F1DEA)	3.68	13108	2022-11-29 16:01:18.265	0.012	0.402	0.932	0	0	0	23.351	-0.687	-13.574	0	0	0	0	0	0	0
WT111(DD045F3F1DEA)	3.68	13108	2022-11-29 16:01:18.297	0.012	0.402	0.932	0	0	0	23.351	-0.687	-13.574	0	0	0	0	0	0	0
WT111(DD045F3F1DEA)	3.68	13108	2022-11-29 16:01:18.297	0.012	0.402	0.932	0	0	0	23.351	-0.687	-13.574	0	0	0	0	0	0	0
WT111(DD045F3F1DEA)	3.68	13108	2022-11-29 16:01:18.297	0.012	0.402	0.932	0	0	0	23.351	-0.687	-13.574	0	0	0	0	0	0	0
WT111(DD045F3F1DEA)	3.68	13108	2022-11-29 16:01:18.297	0.012	0.402	0.931	0	0	0	23.351	-0.687	-13.574	0	0	0	0	0	0	0
WT111(DD045F3F1DEA)	3.68	13108	2022-11-29 16:01:18.297	0.012	0.402	0.931	0	0	0	23.351	-0.687	-13.574	0	0	0	0	0	0	0
WT111(DD045F3F1DEA)	3.68	13108	2022-11-29 16:01:18.297	0.012	0.402	0.931	0	0	0	23.351	-0.687	-13.574	0	0	0	0	0	0	0
WT111(DD045F3F1DEA)	3.68	13108	2022-11-29 16:01:18.297	0.012	0.402	0.931	0	0	0	23.351	-0.687	-13.574	0	0	0	0	0	0	0
WT111(DD045F3F1DEA)	3.68	13108	2022-11-29 16:01:18.297	0.012	0.401	0.931	0	0	0	23.351	-0.687	-13.574	0	0	0	0	0	0	0
WT222(CAA14FCCF874)	3.72	13105	2022-11-29 16:01:18.312	-0.001	-0.034	1	0	0	0	-1.945	0.082	84.567	0	0	0	0	0	0	0
WT222(CAA14FCCF874)	3.72	13105	2022-11-29 16:01:18.312	-0.001	-0.034	1	0	0	0	-1.945	0.082	84.567	0	0	0	0	0	0	0
WT222(CAA14FCCF874)	3.72	13105	2022-11-29 16:01:18.312	-0.001	-0.034	1	0	0	0	-1.945	0.082	84.567	0	0	0	0	0	0	0
WT222(CAA14FCCF874)	3.72	13105	2022-11-29 16:01:18.312	-0.001	-0.034	1	0	0	0	-1.945	0.082	84.567	0	0	0	0	0	0	0
WT222(CAA14FCCF874)	3.72	13105	2022-11-29 16:01:18.312	-0.001	-0.034	1	0	0	0	-1.945	0.082	84.567	0	0	0	0	0	0	0
WT222(CAA14FCCF874)	3.72	13105	2022-11-29 16:01:18.312	-0.001	-0.034	1	0	0	0	-1.945	0.082	84.567	0	0	0	0	0	0	0
WT222(CAA14FCCF874)	3.72	13105	2022-11-29 16:01:18.312	-0.001	-0.034	1	0	0	0	-1.945	0.082	84.567	0	0	0	0	0	0	0
WT222(CAA14FCCF874)	3.72	13105	2022-11-29 16:01:18.312	-0.001	-0.034	1	0	0	0	-1.945	0.082	84.567	0	0	0	0	0	0	0
WT111(DD045F3F1DEA)	3.68	13108	2022-11-29 16:01:18.359	0.013	0.402	0.932	0	0	0	23.351	-0.687	-13.574	0	0	0	0	0	0	0
WT111(DD045F3F1DEA)	3.68	13108	2022-11-29 16:01:18.359	0.013	0.402	0.932	0	0	0	23.351	-0.687	-13.574	0	0	0	0	0	0	0
WT111(DD045F3F1DEA)	3.68	13108	2022-11-29 16:01:18.359	0.013	0.402	0.932	0	0	0	23.351	-0.687	-13.574	0	0	0	0	0	0	0
WT111(DD045F3F1DEA)	3.68	13108	2022-11-29 16:01:18.359	0.013	0.402	0.931	0	0	0	23.351	-0.687	-13.574	0	0	0	0	0	0	0
WT111(DD045F3F1DEA)	3.68	13108	2022-11-29 16:01:18.359	0.013	0.402	0.931	0	0	0	23.351	-0.687	-13.574	0	0	0	0	0	0	0
WT111(DD045F3F1DEA)	3.68	13108	2022-11-29 16:01:18.359	0.013	0.402	0.931	0	0	0	23.351	-0.687	-13.574	0	0	0	0	0	0	0
WT111(DD045F3F1DEA)	3.68	13108	2022-11-29 16:01:18.359	0.013	0.402	0.931	0	0	0	23.351	-0.687	-13.574	0	0	0	0	0	0	0
WT111(DD045F3F1DEA)	3.68	13108	2022-11-29 16:01:18.359	0.012	0.402	0.932	0	0	0	23.351	-0.687	-13.574	0	0	0	0	0	0	0
WT222(CAA14FCCF874)	3.72	13105	2022-11-29 16:01:18.359	-0.001	-0.034	1	0	0	0	-1.945	0.082	84.567	0	0	0	0	0	0	0
WT222(CAA14FCCF874)	3.72	13105	2022-11-29 16:01:18.359	-0.001	-0.034	1	0	0	0	-1.945	0.082	84.567	0	0	0	0	0	0	0
WT222(CAA14FCCF874)	3.72	13105	2022-11-29 16:01:18.359	-0.001	-0.034	1	0	0	0	-1.945	0.082	84.567	0	0	0	0	0	0	0
WT222(CAA14FCCF874)	3.72	13105	2022-11-29 16:01:18.359	-0.001	-0.034	1	0	0	0	-1.945	0.082	84.567	0	0	0	0	0	0	0
WT222(CAA14FCCF874)	3.72	13105	2022-11-29 16:01:18.359	-0.001	-0.034	1	0	0	0	-1.945	0.082	84.567	0	0	0	0	0	0	0
WT222(CAA14FCCF874)	3.72	13105	2022-11-29 16:01:18.359	-0.001	-0.034	1	0	0	0	-1.945	0.082	84.567	0	0	0	0	0	0	0
WT222(CAA14FCCF874)	3.72	13105	2022-11-29 16:01:18.359	-0.001	-0.034	1	0	0	0	-1.945	0.082	84.567	0	0	0	0	0	0	0
WT222(CAA14FCCF874)	3.72	13105	2022-11-29 16:01:18.359	-0.001	-0.034	1	0	0	0	-1.945	0.082	84.567	0	0	0	0	0	0	0
WT333(F4E4E1AF1293)	3.76	13105	2022-11-29 16:01:18.390	-0.015	-0.028	1.016	0	0	0	-1.62	0.829	22.088	0	0	0	0	0	0	0
WT333(F4E4E1AF1293)	3.76	13105	2022-11-29 16:01:18.390	-0.015	-0.028	1.016	0	0	0	-1.62	0.829	22.088	0	0	0	0	0	0	0
WT333(F4E4E1AF1293)	3.76	13105	2022-11-29 16:01:18.390	-0.015	-0.028	1.016	0	0	0	-1.62	0.829	22.088	0	0	0	0	0	0	0
WT333(F4E4E1AF1293)	3.76	13105	2022-11-29 16:01:18.390	-0.015	-0.028	1.016	0	0	0	-1.62	0.829	22.088	0	0	0	0	0	0	0
WT333(F4E4E1AF1293)	3.76	13105	2022-11-29 16:01:18.390	-0.015	-0.029	1.016	0	0	0	-1.62	0.829	22.088	0	0	0	0	0	0	0
WT333(F4E4E1AF1293)	3.76	13105	2022-11-29 16:01:18.390	-0.015	-0.029	1.016	0	0	0	-1.62	0.829	22.088	0	0	0	0	0	0	0
WT333(F4E4E1AF1293)	3.76	13105	2022-11-29 16:01:18.390	-0.015	-0.029	1.016	0	0	0	-1.62	0.829	22.088	0	0	0	0	0	0	0
WT333(F4E4E1AF1293)	3.76	13105	2022-11-29 16:01:18.390	-0.015	-0.029	1.016	0	0	0	-1.62	0.829	22.088	0	0	0	0	0	0	0
WT333(F4E4E1AF1293)	3.76	13105	2022-11-29 16:01:18.390	-0.015	-0.028	1.016	0	0	0	-1.62	0.829	22.088	0	0	0	0	0	0	0
WT333(F4E4E1AF1293)	3.76	13105	2022-11-29 16:01:18.390	-0.015	-0.028	1.016	0	0	0	-1.62	0.829	22.088	0	0	0	0	0	0	0
WT333(F4E4E1AF1293)	3.76	13105	2022-11-29 16:01:18.390	-0.015	-0.028	1.016	0	0	0	-1.62	0.829	22.088	0	0	0	0	0	0	0
WT333(F4E4E1AF1293)	3.76	13105	2022-11-29 16:01:18.390	-0.015	-0.028	1.016	0	0	0	-1.62	0.829	22.088	0	0	0	0	0	0	0
WT333(F4E4E1AF1293)	3.76	13105	2022-11-29 16:01:18.390	-0.015	-0.028	1.016	0	0	0	-1.62	0.829	22.088	0	0	0	0	0	0	0
WT333(F4E4E1AF1293)	3.76	13105	2022-11-29 16:01:18.390	-0.015	-0.028	1.016	0	0	0	-1.62	0.829	22.088	0	0	0	0	0	0	0
WT333(F4E4E1AF1293)	3.76	13105	2022-11-29 16:01:18.390	-0.015	-0.028	1.016	0	0	0	-1.62	0.829	22.088	0	0	0	0	0	0	0
WT333(F4E4E1AF1293)	3.76	13105	2022-11-29 16:01:18.390	-0.014	-0.028	1.016	0	0	0	-1.62	0.829	22.088	0	0	0	0	0	0	0
WT111(DD045F3F1DEA)	3.68	13108	2022-11-29 16:01:18.421	0.012	0.402	0.932	0	0	0	23.351	-0.687	-13.574	0	0	0	0	0	0	0
WT111(DD045F3F1DEA)	3.68	13108	2022-11-29 16:01:18.421	0.012	0.402	0.932	0	0	0	23.351	-0.687	-13.574	0	0	0	0	0	0	0
WT111(DD045F3F1DEA)	3.68	13108	2022-11-29 16:01:18.421	0.012	0.402	0.932	0	0	0	23.351	-0.687	-13.574	0	0	0	0	0	0	0
WT111(DD045F3F1DEA)	3.68	13108	2022-11-29 16:01:18.421	0.012	0.403	0.931	0	0	0	23.351	-0.687	-13.574	0	0	0	0	0	0	0
WT111(DD045F3F1DEA)	3.68	13108	2022-11-29 16:01:18.421	0.012	0.403	0.931	0	0	0	23.351	-0.687	-13.574	0	0	0	0	0	0	0
WT111(DD045F3F1DEA)	3.68	13108	2022-11-29 16:01:18.421	0.012	0.403	0.931	0	0	0	23.351	-0.687	-13.574	0	0	0	0	0	0	0
WT111(DD045F3F1DEA)	3.68	13108	2022-11-29 16:01:18.421	0.012	0.403	0.931	0	0	0	23.351	-0.687	-13.574	0	0	0	0	0	0	0
WT111(DD045F3F1DEA)	3.68	13108	2022-11-29 16:01:18.421	0.012	0.402	0.932	0	0	0	23.351	-0.687	-13.574	0	0	0	0	0	0	0
WT222(CAA14FCCF874)	3.72	13105	2022-11-29 16:01:18.421	-0.001	-0.034	1	0	0	0	-1.945	0.082	84.567	0	0	0	0	0	0	0
WT222(CAA14FCCF874)	3.72	13105	2022-11-29 16:01:18.421	-0.001	-0.034	1	0	0	0	-1.945	0.082	84.567	0	0	0	0	0	0	0
WT222(CAA14FCCF874)	3.72	13105	2022-11-29 16:01:18.421	-0.001	-0.034	1	0	0	0	-1.945	0.082	84.567	0	0	0	0	0	0	0
WT222(CAA14FCCF874)	3.72	13105	2022-11-29 16:01:18.421	-0.001	-0.034	1	0	0	0	-1.945	0.082	84.567	0	0	0	0	0	0	0
WT222(CAA14FCCF874)	3.72	13105	2022-11-29 16:01:18.421	-0.001	-0.034	1	0	0	0	-1.945	0.082	84.567	0	0	0	0	0	0	0
WT222(CAA14FCCF874)	3.72	13105	2022-11-29 16:01:18.421	-0.001	-0.034	1	0	0	0	-1.945	0.082	84.567	0	0	0	0	0	0	0
WT222(CAA14FCCF874)	3.72	13105	2022-11-29 16:01:18.421	-0.001	-0.034	1	0	0	0	-1.945	0.082	84.567	0	0	0	0	0	0	0
WT222(CAA14FCCF874)	3.72	13105	2022-11-29 16:01:18.421	-0.001	-0.034	1	0	0	0	-1.945	0.082	84.567	0	0	0	0	0	0	0
WT333(F4E4E1AF1293)	3.76	13105	2022-11-29 16:01:18.453	-0.014	-0.028	1.016	0	0	0	-1.62	0.829	22.088	0	0	0	0	0	0	0
WT333(F4E4E1AF1293)	3.76	13105	2022-11-29 16:01:18.453	-0.014	-0.028	1.016	0	0	0	-1.62	0.829	22.088	0	0	0	0	0	0	0
WT333(F4E4E1AF1293)	3.76	13105	2022-11-29 16:01:18.453	-0.014	-0.028	1.016	0	0	0	-1.62	0.829	22.088	0	0	0	0	0	0	0
WT333(F4E4E1AF1293)	3.76	13105	2022-11-29 16:01:18.453	-0.015	-0.028	1.016	0	0	0	-1.62	0.829	22.088	0	0	0	0	0	0	0
WT333(F4E4E1AF1293)	3.76	13105	2022-11-29 16:01:18.453	-0.015	-0.028	1.016	0	0	0	-1.62	0.829	22.088	0	0	0	0	0	0	0
WT333(F4E4E1AF1293)	3.76	13105	2022-11-29 16:01:18.453	-0.015	-0.028	1.016	0	0	0	-1.62	0.829	22.088	0	0	0	0	0	0	0
WT333(F4E4E1AF1293)	3.76	13105	2022-11-29 16:01:18.453	-0.015	-0.028	1.016	0	0	0	-1.62	0.829	22.088	0	0	0	0	0	0	0
WT333(F4E4E1AF1293)	3.76	13105	2022-11-29 16:01:18.453	-0.015	-0.028	1.015	0	0	0	-1.62	0.829	22.088	0	0	0	0	0	0	0
WT222(CAA14FCCF874)	3.72	13105	2022-11-29 16:01:18.453	-0.001	-0.034	1	0	0	0	-1.945	0.082	84.567	0	0	0	0	0	0	0
WT222(CAA14FCCF874)	3.72	13105	2022-11-29 16:01:18.453	-0.001	-0.034	1	0	0	0	-1.945	0.082	84.567	0	0	0	0	0	0	0
WT222(CAA14FCCF874)	3.72	13105	2022-11-29 16:01:18.453	-0.001	-0.034	1	0	0	0	-1.945	0.082	84.567	0	0	0	0	0	0	0
WT222(CAA14FCCF874)	3.72	13105	2022-11-29 16:01:18.453	-0.001	-0.034	1	0	0	0	-1.945	0.082	84.567	0	0	0	0	0	0	0
WT222(CAA14FCCF874)	3.72	13105	2022-11-29 16:01:18.453	-0.001	-0.034	0.999	0	0	0	-1.945	0.082	84.567	0	0	0	0	0	0	0
WT222(CAA14FCCF874)	3.72	13105	2022-11-29 16:01:18.453	-0.001	-0.034	0.999	0	0	0	-1.945	0.082	84.567	0	0	0	0	0	0	0
WT222(CAA14FCCF874)	3.72	13105	2022-11-29 16:01:18.453	-0.001	-0.034	0.999	0	0	0	-1.945	0.082	84.567	0	0	0	0	0	0	0
WT222(CAA14FCCF874)	3.72	13105	2022-11-29 16:01:18.453	-0.001	-0.034	0.999	0	0	0	-1.945	0.082	84.567	0	0	0	0	0	0	0
WT111(DD045F3F1DEA)	3.68	13108	2022-11-29 16:01:18.484	0.012	0.402	0.932	0	0	0	23.351	-0.687	-13.574	0	0	0	0	0	0	0
WT111(DD045F3F1DEA)	3.68	13108	2022-11-29 16:01:18.484	0.012	0.402	0.932	0	0	0	23.351	-0.687	-13.574	0	0	0	0	0	0	0
WT111(DD045F3F1DEA)	3.68	13108	2022-11-29 16:01:18.484	0.012	0.402	0.932	0	0	0	23.351	-0.687	-13.574	0	0	0	0	0	0	0
WT111(DD045F3F1DEA)	3.68	13108	2022-11-29 16:01:18.484	0.013	0.402	0.932	0	0	0	23.351	-0.687	-13.574	0	0	0	0	0	0	0
WT111(DD045F3F1DEA)	3.68	13108	2022-11-29 16:01:18.484	0.013	0.402	0.932	0	0	0	23.351	-0.687	-13.574	0	0	0	0	0	0	0
WT111(DD045F3F1DEA)	3.68	13108	2022-11-29 16:01:18.484	0.013	0.402	0.932	0	0	0	23.351	-0.687	-13.574	0	0	0	0	0	0	0
WT111(DD045F3F1DEA)	3.68	13108	2022-11-29 16:01:18.484	0.013	0.402	0.932	0	0	0	23.351	-0.687	-13.574	0	0	0	0	0	0	0
WT111(DD045F3F1DEA)	3.68	13108	2022-11-29 16:01:18.484	0.012	0.402	0.931	0	0	0	23.351	-0.687	-13.574	0	0	0	0	0	0	0
WT333(F4E4E1AF1293)	3.76	13105	2022-11-29 16:01:18.484	-0.015	-0.028	1.015	0	0	0	-1.62	0.829	22.088	0	0	0	0	0	0	0
WT333(F4E4E1AF1293)	3.76	13105	2022-11-29 16:01:18.484	-0.015	-0.028	1.015	0	0	0	-1.62	0.829	22.088	0	0	0	0	0	0	0
WT333(F4E4E1AF1293)	3.76	13105	2022-11-29 16:01:18.484	-0.015	-0.028	1.015	0	0	0	-1.62	0.829	22.088	0	0	0	0	0	0	0
WT333(F4E4E1AF1293)	3.76	13105	2022-11-29 16:01:18.484	-0.015	-0.028	1.016	0	0	0	-1.62	0.829	22.088	0	0	0	0	0	0	0
WT333(F4E4E1AF1293)	3.76	13105	2022-11-29 16:01:18.484	-0.015	-0.028	1.016	0	0	0	-1.62	0.829	22.088	0	0	0	0	0	0	0
WT333(F4E4E1AF1293)	3.76	13105	2022-11-29 16:01:18.484	-0.015	-0.028	1.016	0	0	0	-1.62	0.829	22.088	0	0	0	0	0	0	0
WT333(F4E4E1AF1293)	3.76	13105	2022-11-29 16:01:18.484	-0.015	-0.028	1.016	0	0	0	-1.62	0.829	22.088	0	0	0	0	0	0	0
WT333(F4E4E1AF1293)	3.76	13105	2022-11-29 16:01:18.484	-0.015	-0.027	1.016	0	0	0	-1.62	0.829	22.088	0	0	0	0	0	0	0
WT333(F4E4E1AF1293)	3.76	13105	2022-11-29 16:01:18.484	-0.015	-0.027	1.016	0	0	0	-1.62	0.829	22.088	0	0	0	0	0	0	0
WT333(F4E4E1AF1293)	3.76	13105	2022-11-29 16:01:18.484	-0.015	-0.027	1.016	0	0	0	-1.62	0.829	22.088	0	0	0	0	0	0	0
WT333(F4E4E1AF1293)	3.76	13105	2022-11-29 16:01:18.484	-0.015	-0.027	1.016	0	0	0	-1.62	0.829	22.088	0	0	0	0	0	0	0
WT333(F4E4E1AF1293)	3.76	13105	2022-11-29 16:01:18.484	-0.014	-0.028	1.016	0	0	0	-1.62	0.829	22.088	0	0	0	0	0	0	0
WT333(F4E4E1AF1293)	3.76	13105	2022-11-29 16:01:18.484	-0.014	-0.028	1.016	0	0	0	-1.62	0.829	22.088	0	0	0	0	0	0	0
WT333(F4E4E1AF1293)	3.76	13105	2022-11-29 16:01:18.484	-0.014	-0.028	1.016	0	0	0	-1.62	0.829	22.088	0	0	0	0	0	0	0
WT333(F4E4E1AF1293)	3.76	13105	2022-11-29 16:01:18.484	-0.014	-0.028	1.016	0	0	0	-1.62	0.829	22.088	0	0	0	0	0	0	0
WT333(F4E4E1AF1293)	3.76	13105	2022-11-29 16:01:18.484	-0.015	-0.028	1.015	0	0	0	-1.62	0.829	22.088	0	0	0	0	0	0	0
WT111(DD045F3F1DEA)	3.68	13108	2022-11-29 16:01:18.515	0.012	0.402	0.931	0	0	0	23.351	-0.687	-13.574	0	0	0	0	0	0	0
WT111(DD045F3F1DEA)	3.68	13108	2022-11-29 16:01:18.515	0.012	0.402	0.931	0	0	0	23.351	-0.687	-13.574	0	0	0	0	0	0	0
WT111(DD045F3F1DEA)	3.68	13108	2022-11-29 16:01:18.515	0.012	0.402	0.931	0	0	0	23.351	-0.687	-13.574	0	0	0	0	0	0	0
WT111(DD045F3F1DEA)	3.68	13108	2022-11-29 16:01:18.515	0.011	0.401	0.932	0	0	0	23.351	-0.687	-13.574	0	0	0	0	0	0	0
WT111(DD045F3F1DEA)	3.68	13108	2022-11-29 16:01:18.515	0.011	0.401	0.932	0	0	0	23.351	-0.687	-13.574	0	0	0	0	0	0	0
WT111(DD045F3F1DEA)	3.68	13108	2022-11-29 16:01:18.515	0.011	0.401	0.932	0	0	0	23.351	-0.687	-13.574	0	0	0	0	0	0	0
WT111(DD045F3F1DEA)	3.68	13108	2022-11-29 16:01:18.515	0.011	0.401	0.932	0	0	0	23.351	-0.687	-13.574	0	0	0	0	0	0	0
WT111(DD045F3F1DEA)	3.68	13108	2022-11-29 16:01:18.515	0.012	0.402	0.932	0	0	0	23.351	-0.687	-13.574	0	0	0	0	0	0	0
WT222(CAA14FCCF874)	3.72	13105	2022-11-29 16:01:18.515	-0.001	-0.034	1	0	0	0	-1.945	0.082	84.567	0	0	0	0	0	0	0
WT222(CAA14FCCF874)	3.72	13105	2022-11-29 16:01:18.515	-0.001	-0.034	1	0	0	0	-1.945	0.082	84.567	0	0	0	0	0	0	0
WT222(CAA14FCCF874)	3.72	13105	2022-11-29 16:01:18.515	-0.001	-0.034	1	0	0	0	-1.945	0.082	84.567	0	0	0	0	0	0	0
WT222(CAA14FCCF874)	3.72	13105	2022-11-29 16:01:18.515	-0.001	-0.034	1	0	0	0	-1.945	0.082	84.567	0	0	0	0	0	0	0
WT222(CAA14FCCF874)	3.72	13105	2022-11-29 16:01:18.515	-0.001	-0.033	1	0	0	0	-1.945	0.082	84.567	0	0	0	0	0	0	0
WT222(CAA14FCCF874)	3.72	13105	2022-11-29 16:01:18.515	-0.001	-0.033	1	0	0	0	-1.945	0.082	84.567	0	0	0	0	0	0	0
WT222(CAA14FCCF874)	3.72	13105	2022-11-29 16:01:18.515	-0.001	-0.033	1	0	0	0	-1.945	0.082	84.567	0	0	0	0	0	0	0
WT222(CAA14FCCF874)	3.72	13105	2022-11-29 16:01:18.515	-0.001	-0.033	1	0	0	0	-1.945	0.082	84.567	0	0	0	0	0	0	0
WT111(DD045F3F1DEA)	3.68	13108	2022-11-29 16:01:18.547	0.012	0.402	0.932	0	0	0	23.351	-0.687	-13.574	0	0	0	0	0	0	0
WT111(DD045F3F1DEA)	3.68	13108	2022-11-29 16:01:18.547	0.012	0.402	0.932	0	0	0	23.351	-0.687	-13.574	0	0	0	0	0	0	0
WT111(DD045F3F1DEA)	3.68	13108	2022-11-29 16:01:18.547	0.012	0.402	0.932	0	0	0	23.351	-0.687	-13.574	0	0	0	0	0	0	0
WT111(DD045F3F1DEA)	3.68	13108	2022-11-29 16:01:18.547	0.013	0.403	0.932	0	0	0	23.351	-0.687	-13.574	0	0	0	0	0	0	0
WT111(DD045F3F1DEA)	3.68	13108	2022-11-29 16:01:18.547	0.013	0.403	0.932	0	0	0	23.351	-0.687	-13.574	0	0	0	0	0	0	0
WT111(DD045F3F1DEA)	3.68	13108	2022-11-29 16:01:18.547	0.013	0.403	0.932	0	0	0	23.351	-0.687	-13.574	0	0	0	0	0	0	0
WT111(DD045F3F1DEA)	3.68	13108	2022-11-29 16:01:18.547	0.013	0.403	0.932	0	0	0	23.351	-0.687	-13.574	0	0	0	0	0	0	0
WT111(DD045F3F1DEA)	3.68	13108	2022-11-29 16:01:18.547	0.013	0.402	0.932	0	0	0	23.351	-0.687	-13.574	0	0	0	0	0	0	0
WT333(F4E4E1AF1293)	3.76	13105	2022-11-29 16:01:18.547	-0.015	-0.028	1.015	0	0	0	-1.62	0.829	22.088	0	0	0	0	0	0	0
WT333(F4E4E1AF1293)	3.76	13105	2022-11-29 16:01:18.547	-0.015	-0.028	1.015	0	0	0	-1.62	0.829	22.088	0	0	0	0	0	0	0
WT333(F4E4E1AF1293)	3.76	13105	2022-11-29 16:01:18.547	-0.015	-0.028	1.015	0	0	0	-1.62	0.829	22.088	0	0	0	0	0	0	0
WT333(F4E4E1AF1293)	3.76	13105	2022-11-29 16:01:18.547	-0.014	-0.028	1.016	0	0	0	-1.62	0.829	22.088	0	0	0	0	0	0	0
WT333(F4E4E1AF1293)	3.76	13105	2022-11-29 16:01:18.547	-0.014	-0.028	1.016	0	0	0	-1.62	0.829	22.088	0	0	0	0	0	0	0
WT333(F4E4E1AF1293)	3.76	13105	2022-11-29 16:01:18.547	-0.014	-0.028	1.016	0	0	0	-1.62	0.829	22.088	0	0	0	0	0	0	0
WT333(F4E4E1AF1293)	3.76	13105	2022-11-29 16:01:18.547	-0.014	-0.028	1.016	0	0	0	-1.62	0.829	22.088	0	0	0	0	0	0	0
WT333(F4E4E1AF1293)	3.76	13105	2022-11-29 16:01:18.547	-0.015	-0.028	1.016	0	0	0	-1.62	0.829	22.088	0	0	0	0	0	0	0
WT222(CAA14FCCF874)	3.72	13105	2022-11-29 16:01:18.547	-0.001	-0.033	1	0	0	0	-1.945	0.082	84.567	0	0	0	0	0	0	0
WT222(CAA14FCCF874)	3.72	13105	2022-11-29 16:01:18.547	-0.001	-0.033	1	0	0	0	-1.945	0.082	84.567	0	0	0	0	0	0	0
WT222(CAA14FCCF874)	3.72	13105	2022-11-29 16:01:18.547	-0.001	-0.033	1	0	0	0	-1.945	0.082	84.567	0	0	0	0	0	0	0
WT222(CAA14FCCF874)	3.72	13105	2022-11-29 16:01:18.547	-0.001	-0.034	0.999	0	0	0	-1.945	0.082	84.567	0	0	0	0	0	0	0
WT222(CAA14FCCF874)	3.72	13105	2022-11-29 16:01:18.547	-0.001	-0.034	0.999	0	0	0	-1.945	0.082	84.567	0	0	0	0	0	0	0
WT222(CAA14FCCF874)	3.72	13105	2022-11-29 16:01:18.547	-0.001	-0.034	0.999	0	0	0	-1.945	0.082	84.567	0	0	0	0	0	0	0
WT222(CAA14FCCF874)	3.72	13105	2022-11-29 16:01:18.547	-0.001	-0.034	0.999	0	0	0	-1.945	0.082	84.567	0	0	0	0	0	0	0
WT222(CAA14FCCF874)	3.72	13105	2022-11-29 16:01:18.547	-0.001	-0.034	1	0	0	0	-1.945	0.082	84.567	0	0	0	0	0	0	0
WT111(DD045F3F1DEA)	3.68	13108	2022-11-29 16:01:18.578	0.013	0.402	0.932	0	0	0	23.351	-0.687	-13.574	0	0	0	0	0	0	0
WT111(DD045F3F1DEA)	3.68	13108	2022-11-29 16:01:18.578	0.013	0.402	0.932	0	0	0	23.351	-0.687	-13.574	0	0	0	0	0	0	0
WT111(DD045F3F1DEA)	3.68	13108	2022-11-29 16:01:18.578	0.013	0.402	0.932	0	0	0	23.351	-0.687	-13.574	0	0	0	0	0	0	0
WT111(DD045F3F1DEA)	3.68	13108	2022-11-29 16:01:18.578	0.012	0.401	0.931	0	0	0	23.351	-0.687	-13.574	0	0	0	0	0	0	0
WT111(DD045F3F1DEA)	3.68	13108	2022-11-29 16:01:18.578	0.012	0.401	0.931	0	0	0	23.351	-0.687	-13.574	0	0	0	0	0	0	0
WT111(DD045F3F1DEA)	3.68	13108	2022-11-29 16:01:18.578	0.012	0.401	0.931	0	0	0	23.351	-0.687	-13.574	0	0	0	0	0	0	0
WT111(DD045F3F1DEA)	3.68	13108	2022-11-29 16:01:18.578	0.012	0.401	0.931	0	0	0	23.351	-0.687	-13.574	0	0	0	0	0	0	0
WT111(DD045F3F1DEA)	3.68	13108	2022-11-29 16:01:18.578	0.012	0.402	0.931	0	0	0	23.351	-0.687	-13.574	0	0	0	0	0	0	0
WT222(CAA14FCCF874)	3.72	13105	2022-11-29 16:01:18.578	-0.001	-0.034	1	0	0	0	-1.945	0.082	84.567	0	0	0	0	0	0	0
WT222(CAA14FCCF874)	3.72	13105	2022-11-29 16:01:18.578	-0.001	-0.034	1	0	0	0	-1.945	0.082	84.567	0	0	0	0	0	0	0
WT222(CAA14FCCF874)	3.72	13105	2022-11-29 16:01:18.578	-0.001	-0.034	1	0	0	0	-1.945	0.082	84.567	0	0	0	0	0	0	0
WT222(CAA14FCCF874)	3.72	13105	2022-11-29 16:01:18.578	-0.001	-0.034	1	0	0	0	-1.945	0.082	84.567	0	0	0	0	0	0	0
WT222(CAA14FCCF874)	3.72	13105	2022-11-29 16:01:18.578	-0.001	-0.034	1	0	0	0	-1.945	0.082	84.567	0	0	0	0	0	0	0
WT222(CAA14FCCF874)	3.72	13105	2022-11-29 16:01:18.578	-0.001	-0.034	1	0	0	0	-1.945	0.082	84.567	0	0	0	0	0	0	0
WT222(CAA14FCCF874)	3.72	13105	2022-11-29 16:01:18.578	-0.001	-0.034	1	0	0	0	-1.945	0.082	84.567	0	0	0	0	0	0	0
WT222(CAA14FCCF874)	3.72	13105	2022-11-29 16:01:18.578	-0.001	-0.033	0.999	0	0	0	-1.945	0.082	84.567	0	0	0	0	0	0	0
WT333(F4E4E1AF1293)	3.76	13105	2022-11-29 16:01:18.609	-0.015	-0.028	1.016	0	0	0	-1.62	0.829	22.088	0	0	0	0	0	0	0
WT333(F4E4E1AF1293)	3.76	13105	2022-11-29 16:01:18.609	-0.015	-0.028	1.016	0	0	0	-1.615	0.829	22.088	0	0	0	0	0	0	0
WT333(F4E4E1AF1293)	3.76	13105	2022-11-29 16:01:18.609	-0.015	-0.028	1.016	0	0	0	-1.615	0.829	22.088	0	0	0	0	0	0	0
WT333(F4E4E1AF1293)	3.76	13105	2022-11-29 16:01:18.609	-0.015	-0.028	1.016	0	0	0	-1.615	0.829	22.088	0	0	0	0	0	0	0
WT333(F4E4E1AF1293)	3.76	13105	2022-11-29 16:01:18.609	-0.015	-0.028	1.016	0	0	0	-1.615	0.829	22.088	0	0	0	0	0	0	0
WT333(F4E4E1AF1293)	3.76	13105	2022-11-29 16:01:18.609	-0.015	-0.028	1.016	0	0	0	-1.615	0.829	22.088	0	0	0	0	0	0	0
WT333(F4E4E1AF1293)	3.76	13105	2022-11-29 16:01:18.609	-0.015	-0.028	1.016	0	0	0	-1.615	0.829	22.088	0	0	0	0	0	0	0
WT333(F4E4E1AF1293)	3.76	13105	2022-11-29 16:01:18.609	-0.015	-0.028	1.016	0	0	0	-1.615	0.829	22.088	0	0	0	0	0	0	0
WT222(CAA14FCCF874)	3.72	13105	2022-11-29 16:01:18.609	-0.001	-0.033	0.999	0	0	0	-1.945	0.082	84.567	0	0	0	0	0	0	0
WT222(CAA14FCCF874)	3.72	13105	2022-11-29 16:01:18.609	-0.001	-0.033	0.999	0	0	0	-1.945	0.082	84.567	0	0	0	0	0	0	0
WT222(CAA14FCCF874)	3.72	13105	2022-11-29 16:01:18.609	-0.001	-0.033	0.999	0	0	0	-1.945	0.082	84.567	0	0	0	0	0	0	0
WT222(CAA14FCCF874)	3.72	13105	2022-11-29 16:01:18.609	-0.001	-0.033	1	0	0	0	-1.945	0.082	84.567	0	0	0	0	0	0	0
WT222(CAA14FCCF874)	3.72	13105	2022-11-29 16:01:18.609	-0.001	-0.033	1	0	0	0	-1.945	0.082	84.567	0	0	0	0	0	0	0
WT222(CAA14FCCF874)	3.72	13105	2022-11-29 16:01:18.609	-0.001	-0.033	1	0	0	0	-1.945	0.082	84.567	0	0	0	0	0	0	0
WT222(CAA14FCCF874)	3.72	13105	2022-11-29 16:01:18.609	-0.001	-0.033	1	0	0	0	-1.945	0.082	84.567	0	0	0	0	0	0	0
WT222(CAA14FCCF874)	3.72	13105	2022-11-29 16:01:18.609	-0.001	-0.034	1	0	0	0	-1.945	0.082	84.567	0	0	0	0	0	0	0
WT111(DD045F3F1DEA)	3.68	13108	2022-11-29 16:01:18.625	0.012	0.402	0.931	0	0	0	23.351	-0.687	-13.574	0	0	0	0	0	0	0
WT111(DD045F3F1DEA)	3.68	13108	2022-11-29 16:01:18.625	0.012	0.402	0.931	0	0	0	23.351	-0.687	-13.574	0	0	0	0	0	0	0
WT111(DD045F3F1DEA)	3.68	13108	2022-11-29 16:01:18.625	0.012	0.402	0.932	0	0	0	23.351	-0.687	-13.574	0	0	0	0	0	0	0
WT111(DD045F3F1DEA)	3.68	13108	2022-11-29 16:01:18.625	0.012	0.402	0.932	0	0	0	23.351	-0.687	-13.574	0	0	0	0	0	0	0
WT111(DD045F3F1DEA)	3.68	13108	2022-11-29 16:01:18.625	0.012	0.402	0.932	0	0	0	23.351	-0.687	-13.574	0	0	0	0	0	0	0
WT111(DD045F3F1DEA)	3.68	13108	2022-11-29 16:01:18.625	0.012	0.402	0.932	0	0	0	23.351	-0.687	-13.574	0	0	0	0	0	0	0
WT111(DD045F3F1DEA)	3.68	13108	2022-11-29 16:01:18.625	0.013	0.402	0.931	0	0	0	23.351	-0.687	-13.574	0	0	0	0	0	0	0
WT111(DD045F3F1DEA)	3.68	13108	2022-11-29 16:01:18.625	0.013	0.402	0.931	0	0	0	23.351	-0.687	-13.574	0	0	0	0	0	0	0
WT333(F4E4E1AF1293)	3.76	13105	2022-11-29 16:01:18.640	-0.015	-0.028	1.016	0	0	0	-1.615	0.829	22.088	0	0	0	0	0	0	0
WT333(F4E4E1AF1293)	3.76	13105	2022-11-29 16:01:18.640	-0.015	-0.028	1.016	0	0	0	-1.615	0.829	22.088	0	0	0	0	0	0	0
WT333(F4E4E1AF1293)	3.76	13105	2022-11-29 16:01:18.640	-0.015	-0.028	1.016	0	0	0	-1.615	0.829	22.088	0	0	0	0	0	0	0
WT333(F4E4E1AF1293)	3.76	13105	2022-11-29 16:01:18.640	-0.015	-0.028	1.016	0	0	0	-1.615	0.829	22.088	0	0	0	0	0	0	0
WT333(F4E4E1AF1293)	3.76	13105	2022-11-29 16:01:18.640	-0.015	-0.028	1.016	0	0	0	-1.615	0.829	22.088	0	0	0	0	0	0	0
WT333(F4E4E1AF1293)	3.76	13105	2022-11-29 16:01:18.640	-0.015	-0.028	1.016	0	0	0	-1.615	0.829	22.088	0	0	0	0	0	0	0
WT333(F4E4E1AF1293)	3.76	13105	2022-11-29 16:01:18.640	-0.015	-0.028	1.016	0	0	0	-1.615	0.829	22.088	0	0	0	0	0	0	0
WT333(F4E4E1AF1293)	3.76	13105	2022-11-29 16:01:18.640	-0.015	-0.028	1.016	0	0	0	-1.615	0.829	22.088	0	0	0	0	0	0	0
WT333(F4E4E1AF1293)	3.76	13105	2022-11-29 16:01:18.687	-0.015	-0.028	1.016	0	0	0	-1.615	0.829	22.088	0	0	0	0	0	0	0
WT333(F4E4E1AF1293)	3.76	13105	2022-11-29 16:01:18.687	-0.015	-0.028	1.016	0	0	0	-1.615	0.829	22.088	0	0	0	0	0	0	0
WT333(F4E4E1AF1293)	3.76	13105	2022-11-29 16:01:18.687	-0.015	-0.028	1.016	0	0	0	-1.615	0.829	22.088	0	0	0	0	0	0	0
WT333(F4E4E1AF1293)	3.76	13105	2022-11-29 16:01:18.687	-0.014	-0.028	1.016	0	0	0	-1.615	0.829	22.088	0	0	0	0	0	0	0
WT333(F4E4E1AF1293)	3.76	13105	2022-11-29 16:01:18.687	-0.014	-0.028	1.016	0	0	0	-1.615	0.829	22.088	0	0	0	0	0	0	0
WT333(F4E4E1AF1293)	3.76	13105	2022-11-29 16:01:18.687	-0.014	-0.028	1.016	0	0	0	-1.615	0.829	22.088	0	0	0	0	0	0	0
WT333(F4E4E1AF1293)	3.76	13105	2022-11-29 16:01:18.687	-0.014	-0.028	1.016	0	0	0	-1.615	0.829	22.088	0	0	0	0	0	0	0
WT333(F4E4E1AF1293)	3.76	13105	2022-11-29 16:01:18.687	-0.015	-0.028	1.016	0	0	0	-1.615	0.829	22.088	0	0	0	0	0	0	0
WT111(DD045F3F1DEA)	3.68	13108	2022-11-29 16:01:18.719	0.012	0.402	0.931	0	0	0	23.351	-0.687	-13.574	0	0	0	0	0	0	0
WT111(DD045F3F1DEA)	3.68	13108	2022-11-29 16:01:18.719	0.012	0.402	0.931	0	0	0	23.351	-0.687	-13.574	0	0	0	0	0	0	0
WT111(DD045F3F1DEA)	3.68	13108	2022-11-29 16:01:18.719	0.012	0.402	0.932	0	0	0	23.351	-0.687	-13.574	0	0	0	0	0	0	0
WT111(DD045F3F1DEA)	3.68	13108	2022-11-29 16:01:18.719	0.012	0.402	0.932	0	0	0	23.351	-0.687	-13.574	0	0	0	0	0	0	0
WT111(DD045F3F1DEA)	3.68	13108	2022-11-29 16:01:18.719	0.012	0.402	0.932	0	0	0	23.351	-0.687	-13.574	0	0	0	0	0	0	0
WT111(DD045F3F1DEA)	3.68	13108	2022-11-29 16:01:18.719	0.012	0.402	0.932	0	0	0	23.351	-0.687	-13.574	0	0	0	0	0	0	0
WT111(DD045F3F1DEA)	3.68	13108	2022-11-29 16:01:18.719	0.012	0.402	0.931	0	0	0	23.351	-0.687	-13.574	0	0	0	0	0	0	0
WT111(DD045F3F1DEA)	3.68	13108	2022-11-29 16:01:18.719	0.012	0.402	0.931	0	0	0	23.351	-0.687	-13.574	0	0	0	0	0	0	0
WT111(DD045F3F1DEA)	3.68	13108	2022-11-29 16:01:18.719	0.012	0.402	0.931	0	0	0	23.351	-0.687	-13.574	0	0	0	0	0	0	0
WT111(DD045F3F1DEA)	3.68	13108	2022-11-29 16:01:18.719	0.012	0.402	0.931	0	0	0	23.351	-0.687	-13.574	0	0	0	0	0	0	0
WT111(DD045F3F1DEA)	3.68	13108	2022-11-29 16:01:18.719	0.012	0.402	0.932	0	0	0	23.351	-0.687	-13.574	0	0	0	0	0	0	0
WT111(DD045F3F1DEA)	3.68	13108	2022-11-29 16:01:18.719	0.012	0.402	0.932	0	0	0	23.351	-0.687	-13.574	0	0	0	0	0	0	0
WT111(DD045F3F1DEA)	3.68	13108	2022-11-29 16:01:18.719	0.012	0.402	0.932	0	0	0	23.351	-0.687	-13.574	0	0	0	0	0	0	0
WT111(DD045F3F1DEA)	3.68	13108	2022-11-29 16:01:18.719	0.012	0.402	0.932	0	0	0	23.351	-0.687	-13.574	0	0	0	0	0	0	0
WT111(DD045F3F1DEA)	3.68	13108	2022-11-29 16:01:18.719	0.011	0.403	0.932	0	0	0	23.351	-0.687	-13.574	0	0	0	0	0	0	0
WT111(DD045F3F1DEA)	3.68	13108	2022-11-29 16:01:18.719	0.011	0.403	0.932	0	0	0	23.351	-0.687	-13.574	0	0	0	0	0	0	0
WT111(DD045F3F1DEA)	3.68	13108	2022-11-29 16:01:18.750	0.011	0.403	0.932	0	0	0	23.351	-0.687	-13.574	0	0	0	0	0	0	0
WT111(DD045F3F1DEA)	3.68	13108	2022-11-29 16:01:18.750	0.011	0.403	0.932	0	0	0	23.351	-0.687	-13.574	0	0	0	0	0	0	0
WT111(DD045F3F1DEA)	3.68	13108	2022-11-29 16:01:18.750	0.012	0.402	0.932	0	0	0	23.351	-0.687	-13.574	0	0	0	0	0	0	0
WT111(DD045F3F1DEA)	3.68	13108	2022-11-29 16:01:18.750	0.012	0.402	0.932	0	0	0	23.351	-0.687	-13.574	0	0	0	0	0	0	0
WT111(DD045F3F1DEA)	3.68	13108	2022-11-29 16:01:18.750	0.012	0.402	0.932	0	0	0	23.351	-0.687	-13.574	0	0	0	0	0	0	0
WT111(DD045F3F1DEA)	3.68	13108	2022-11-29 16:01:18.750	0.012	0.402	0.932	0	0	0	23.351	-0.687	-13.574	0	0	0	0	0	0	0
WT111(DD045F3F1DEA)	3.68	13108	2022-11-29 16:01:18.750	0.012	0.402	0.932	0	0	0	23.351	-0.687	-13.574	0	0	0	0	0	0	0
WT111(DD045F3F1DEA)	3.68	13108	2022-11-29 16:01:18.750	0.012	0.402	0.932	0	0	0	23.351	-0.687	-13.574	0	0	0	0	0	0	0
WT222(CAA14FCCF874)	3.72	13105	2022-11-29 16:01:18.750	-0.001	-0.034	1	0	0	0	-1.945	0.082	84.567	0	0	0	0	0	0	0
WT222(CAA14FCCF874)	3.72	13105	2022-11-29 16:01:18.765	-0.001	-0.034	1	0	0	0	-1.945	0.082	84.567	0	0	0	0	0	0	0
WT222(CAA14FCCF874)	3.72	13105	2022-11-29 16:01:18.765	-0.001	-0.034	1	0	0	0	-1.945	0.082	84.567	0	0	0	0	0	0	0
WT222(CAA14FCCF874)	3.72	13105	2022-11-29 16:01:18.765	-0.001	-0.034	1	0	0	0	-1.945	0.082	84.567	0	0	0	0	0	0	0
WT222(CAA14FCCF874)	3.72	13105	2022-11-29 16:01:18.765	-0.001	-0.034	1	0	0	0	-1.945	0.082	84.567	0	0	0	0	0	0	0
WT222(CAA14FCCF874)	3.72	13105	2022-11-29 16:01:18.765	-0.001	-0.034	1	0	0	0	-1.945	0.082	84.567	0	0	0	0	0	0	0
WT222(CAA14FCCF874)	3.72	13105	2022-11-29 16:01:18.765	-0.001	-0.034	1	0	0	0	-1.945	0.082	84.567	0	0	0	0	0	0	0
WT222(CAA14FCCF874)	3.72	13105	2022-11-29 16:01:18.765	-0.001	-0.034	0.999	0	0	0	-1.945	0.082	84.567	0	0	0	0	0	0	0
WT111(DD045F3F1DEA)	3.68	13108	2022-11-29 16:01:18.781	0.012	0.402	0.932	0	0	0	23.351	-0.687	-13.574	0	0	0	0	0	0	0
WT111(DD045F3F1DEA)	3.68	13108	2022-11-29 16:01:18.781	0.012	0.402	0.932	0	0	0	23.351	-0.687	-13.574	0	0	0	0	0	0	0
WT111(DD045F3F1DEA)	3.68	13108	2022-11-29 16:01:18.781	0.012	0.403	0.932	0	0	0	23.351	-0.687	-13.574	0	0	0	0	0	0	0
WT111(DD045F3F1DEA)	3.68	13108	2022-11-29 16:01:18.781	0.012	0.403	0.932	0	0	0	23.351	-0.687	-13.574	0	0	0	0	0	0	0
WT111(DD045F3F1DEA)	3.68	13108	2022-11-29 16:01:18.781	0.012	0.403	0.932	0	0	0	23.351	-0.687	-13.574	0	0	0	0	0	0	0
WT111(DD045F3F1DEA)	3.68	13108	2022-11-29 16:01:18.781	0.012	0.403	0.932	0	0	0	23.351	-0.687	-13.574	0	0	0	0	0	0	0
WT111(DD045F3F1DEA)	3.68	13108	2022-11-29 16:01:18.781	0.012	0.402	0.932	0	0	0	23.351	-0.687	-13.574	0	0	0	0	0	0	0
WT111(DD045F3F1DEA)	3.68	13108	2022-11-29 16:01:18.781	0.012	0.402	0.932	0	0	0	23.351	-0.687	-13.574	0	0	0	0	0	0	0
WT333(F4E4E1AF1293)	3.76	13105	2022-11-29 16:01:18.781	-0.015	-0.028	1.016	0	0	0	-1.615	0.829	22.088	0	0	0	0	0	0	0
WT333(F4E4E1AF1293)	3.76	13105	2022-11-29 16:01:18.781	-0.015	-0.028	1.016	0	0	0	-1.615	0.829	22.088	0	0	0	0	0	0	0
WT333(F4E4E1AF1293)	3.76	13105	2022-11-29 16:01:18.781	-0.015	-0.028	1.016	0	0	0	-1.615	0.829	22.088	0	0	0	0	0	0	0
WT333(F4E4E1AF1293)	3.76	13105	2022-11-29 16:01:18.781	-0.014	-0.028	1.017	0	0	0	-1.615	0.829	22.088	0	0	0	0	0	0	0
WT333(F4E4E1AF1293)	3.76	13105	2022-11-29 16:01:18.781	-0.014	-0.028	1.017	0	0	0	-1.615	0.829	22.088	0	0	0	0	0	0	0
WT333(F4E4E1AF1293)	3.76	13105	2022-11-29 16:01:18.781	-0.014	-0.028	1.017	0	0	0	-1.615	0.829	22.088	0	0	0	0	0	0	0
WT333(F4E4E1AF1293)	3.76	13105	2022-11-29 16:01:18.781	-0.014	-0.028	1.017	0	0	0	-1.615	0.829	22.088	0	0	0	0	0	0	0
WT333(F4E4E1AF1293)	3.76	13105	2022-11-29 16:01:18.781	-0.015	-0.028	1.016	0	0	0	-1.615	0.829	22.088	0	0	0	0	0	0	0
WT222(CAA14FCCF874)	3.72	13105	2022-11-29 16:01:18.781	-0.001	-0.035	1	0	0	0	-1.945	0.082	84.567	0	0	0	0	0	0	0
WT222(CAA14FCCF874)	3.72	13105	2022-11-29 16:01:18.781	-0.001	-0.035	1	0	0	0	-1.945	0.082	84.567	0	0	0	0	0	0	0
WT222(CAA14FCCF874)	3.72	13105	2022-11-29 16:01:18.781	-0.001	-0.035	1	0	0	0	-1.945	0.082	84.567	0	0	0	0	0	0	0
WT222(CAA14FCCF874)	3.72	13105	2022-11-29 16:01:18.781	-0.001	-0.034	1	0	0	0	-1.945	0.082	84.567	0	0	0	0	0	0	0
WT222(CAA14FCCF874)	3.72	13105	2022-11-29 16:01:18.781	-0.001	-0.034	1	0	0	0	-1.945	0.082	84.567	0	0	0	0	0	0	0
WT222(CAA14FCCF874)	3.72	13105	2022-11-29 16:01:18.781	-0.001	-0.034	1	0	0	0	-1.945	0.082	84.567	0	0	0	0	0	0	0
WT222(CAA14FCCF874)	3.72	13105	2022-11-29 16:01:18.781	-0.001	-0.034	1	0	0	0	-1.945	0.082	84.567	0	0	0	0	0	0	0
WT222(CAA14FCCF874)	3.72	13105	2022-11-29 16:01:18.781	-0.001	-0.034	1	0	0	0	-1.945	0.082	84.567	0	0	0	0	0	0	0
WT222(CAA14FCCF874)	3.72	13105	2022-11-29 16:01:18.781	-0.001	-0.034	1	0	0	0	-1.945	0.082	84.567	0	0	0	0	0	0	0
WT222(CAA14FCCF874)	3.72	13105	2022-11-29 16:01:18.781	-0.001	-0.034	1	0	0	0	-1.945	0.082	84.567	0	0	0	0	0	0	0
WT222(CAA14FCCF874)	3.72	13105	2022-11-29 16:01:18.781	-0.001	-0.034	1	0	0	0	-1.945	0.082	84.567	0	0	0	0	0	0	0
WT222(CAA14FCCF874)	3.72	13105	2022-11-29 16:01:18.781	-0.001	-0.034	1	0	0	0	-1.945	0.082	84.567	0	0	0	0	0	0	0
WT222(CAA14FCCF874)	3.72	13105	2022-11-29 16:01:18.781	-0.001	-0.034	1	0	0	0	-1.945	0.082	84.567	0	0	0	0	0	0	0
WT222(CAA14FCCF874)	3.72	13105	2022-11-29 16:01:18.781	-0.001	-0.034	1	0	0	0	-1.945	0.082	84.567	0	0	0	0	0	0	0
WT222(CAA14FCCF874)	3.72	13105	2022-11-29 16:01:18.781	-0.002	-0.034	1	0	0	0	-1.945	0.082	84.567	0	0	0	0	0	0	0
WT222(CAA14FCCF874)	3.72	13105	2022-11-29 16:01:18.781	-0.002	-0.034	1	0	0	0	-1.945	0.082	84.567	0	0	0	0	0	0	0
WT111(DD045F3F1DEA)	3.68	13108	2022-11-29 16:01:18.812	0.012	0.402	0.932	0	0	0	23.351	-0.687	-13.574	0	0	0	0	0	0	0
WT111(DD045F3F1DEA)	3.68	13108	2022-11-29 16:01:18.812	0.012	0.402	0.932	0	0	0	23.351	-0.687	-13.574	0	0	0	0	0	0	0
WT111(DD045F3F1DEA)	3.68	13108	2022-11-29 16:01:18.812	0.012	0.402	0.932	0	0	0	23.351	-0.687	-13.574	0	0	0	0	0	0	0
WT111(DD045F3F1DEA)	3.68	13108	2022-11-29 16:01:18.812	0.012	0.402	0.932	0	0	0	23.351	-0.687	-13.574	0	0	0	0	0	0	0
WT111(DD045F3F1DEA)	3.68	13108	2022-11-29 16:01:18.812	0.012	0.402	0.932	0	0	0	23.351	-0.687	-13.574	0	0	0	0	0	0	0
WT111(DD045F3F1DEA)	3.68	13108	2022-11-29 16:01:18.812	0.012	0.402	0.932	0	0	0	23.351	-0.687	-13.574	0	0	0	0	0	0	0
WT111(DD045F3F1DEA)	3.68	13108	2022-11-29 16:01:18.812	0.012	0.402	0.932	0	0	0	23.351	-0.687	-13.574	0	0	0	0	0	0	0
WT111(DD045F3F1DEA)	3.68	13108	2022-11-29 16:01:18.812	0.012	0.402	0.932	0	0	0	23.351	-0.687	-13.574	0	0	0	0	0	0	0
WT111(DD045F3F1DEA)	3.68	13108	2022-11-29 16:01:18.843	0.013	0.401	0.932	0	0	0	23.351	-0.687	-13.574	0	0	0	0	0	0	0
WT111(DD045F3F1DEA)	3.68	13108	2022-11-29 16:01:18.843	0.013	0.401	0.932	0	0	0	23.351	-0.687	-13.574	0	0	0	0	0	0	0
WT111(DD045F3F1DEA)	3.68	13108	2022-11-29 16:01:18.843	0.013	0.402	0.932	0	0	0	23.351	-0.687	-13.574	0	0	0	0	0	0	0
WT111(DD045F3F1DEA)	3.68	13108	2022-11-29 16:01:18.843	0.013	0.402	0.932	0	0	0	23.351	-0.687	-13.574	0	0	0	0	0	0	0
WT111(DD045F3F1DEA)	3.68	13108	2022-11-29 16:01:18.843	0.013	0.402	0.932	0	0	0	23.351	-0.687	-13.574	0	0	0	0	0	0	0
WT111(DD045F3F1DEA)	3.68	13108	2022-11-29 16:01:18.843	0.013	0.402	0.932	0	0	0	23.351	-0.687	-13.574	0	0	0	0	0	0	0
WT111(DD045F3F1DEA)	3.68	13108	2022-11-29 16:01:18.843	0.012	0.402	0.932	0	0	0	23.351	-0.687	-13.574	0	0	0	0	0	0	0
WT111(DD045F3F1DEA)	3.68	13108	2022-11-29 16:01:18.843	0.012	0.402	0.932	0	0	0	23.351	-0.687	-13.574	0	0	0	0	0	0	0
WT222(CAA14FCCF874)	3.72	13105	2022-11-29 16:01:18.843	-0.002	-0.034	1	0	0	0	-1.945	0.082	84.567	0	0	0	0	0	0	0
WT222(CAA14FCCF874)	3.72	13105	2022-11-29 16:01:18.843	-0.002	-0.034	1	0	0	0	-1.945	0.082	84.567	0	0	0	0	0	0	0
WT222(CAA14FCCF874)	3.72	13105	2022-11-29 16:01:18.843	-0.001	-0.034	1	0	0	0	-1.945	0.082	84.567	0	0	0	0	0	0	0
WT222(CAA14FCCF874)	3.72	13105	2022-11-29 16:01:18.843	-0.001	-0.034	1	0	0	0	-1.945	0.082	84.567	0	0	0	0	0	0	0
WT222(CAA14FCCF874)	3.72	13105	2022-11-29 16:01:18.843	-0.001	-0.034	1	0	0	0	-1.945	0.082	84.567	0	0	0	0	0	0	0
WT222(CAA14FCCF874)	3.72	13105	2022-11-29 16:01:18.843	-0.001	-0.034	1	0	0	0	-1.945	0.082	84.567	0	0	0	0	0	0	0
WT222(CAA14FCCF874)	3.72	13105	2022-11-29 16:01:18.843	-0.001	-0.034	1	0	0	0	-1.945	0.082	84.567	0	0	0	0	0	0	0
WT222(CAA14FCCF874)	3.72	13105	2022-11-29 16:01:18.843	-0.001	-0.034	1	0	0	0	-1.945	0.082	84.567	0	0	0	0	0	0	0
WT111(DD045F3F1DEA)	3.68	13108	2022-11-29 16:01:18.875	0.012	0.402	0.932	0	0	0	23.351	-0.687	-13.574	0	0	0	0	0	0	0
WT111(DD045F3F1DEA)	3.68	13108	2022-11-29 16:01:18.875	0.012	0.402	0.932	0	0	0	23.351	-0.687	-13.574	0	0	0	0	0	0	0
WT111(DD045F3F1DEA)	3.68	13108	2022-11-29 16:01:18.875	0.012	0.402	0.931	0	0	0	23.351	-0.687	-13.574	0	0	0	0	0	0	0
WT111(DD045F3F1DEA)	3.68	13108	2022-11-29 16:01:18.875	0.012	0.402	0.931	0	0	0	23.351	-0.687	-13.574	0	0	0	0	0	0	0
WT111(DD045F3F1DEA)	3.68	13108	2022-11-29 16:01:18.875	0.012	0.402	0.931	0	0	0	23.351	-0.687	-13.574	0	0	0	0	0	0	0
WT111(DD045F3F1DEA)	3.68	13108	2022-11-29 16:01:18.875	0.012	0.402	0.931	0	0	0	23.351	-0.687	-13.574	0	0	0	0	0	0	0
WT111(DD045F3F1DEA)	3.68	13108	2022-11-29 16:01:18.875	0.012	0.402	0.931	0	0	0	23.351	-0.687	-13.574	0	0	0	0	0	0	0
WT111(DD045F3F1DEA)	3.68	13108	2022-11-29 16:01:18.875	0.012	0.402	0.931	0	0	0	23.351	-0.687	-13.574	0	0	0	0	0	0	0
WT333(F4E4E1AF1293)	3.76	13105	2022-11-29 16:01:18.875	-0.015	-0.028	1.016	0	0	0	-1.615	0.829	22.088	0	0	0	0	0	0	0
WT333(F4E4E1AF1293)	3.76	13105	2022-11-29 16:01:18.875	-0.015	-0.028	1.016	0	0	0	-1.615	0.829	22.088	0	0	0	0	0	0	0
WT333(F4E4E1AF1293)	3.76	13105	2022-11-29 16:01:18.875	-0.015	-0.028	1.016	0	0	0	-1.615	0.829	22.088	0	0	0	0	0	0	0
WT333(F4E4E1AF1293)	3.76	13105	2022-11-29 16:01:18.875	-0.015	-0.028	1.015	0	0	0	-1.615	0.829	22.088	0	0	0	0	0	0	0
WT333(F4E4E1AF1293)	3.76	13105	2022-11-29 16:01:18.875	-0.015	-0.028	1.015	0	0	0	-1.615	0.829	22.088	0	0	0	0	0	0	0
WT333(F4E4E1AF1293)	3.76	13105	2022-11-29 16:01:18.875	-0.015	-0.028	1.015	0	0	0	-1.615	0.829	22.088	0	0	0	0	0	0	0
WT333(F4E4E1AF1293)	3.76	13105	2022-11-29 16:01:18.875	-0.015	-0.028	1.015	0	0	0	-1.615	0.829	22.088	0	0	0	0	0	0	0
WT333(F4E4E1AF1293)	3.76	13105	2022-11-29 16:01:18.875	-0.014	-0.028	1.016	0	0	0	-1.615	0.829	22.088	0	0	0	0	0	0	0
WT333(F4E4E1AF1293)	3.76	13105	2022-11-29 16:01:18.875	-0.014	-0.028	1.016	0	0	0	-1.615	0.829	22.088	0	0	0	0	0	0	0
WT333(F4E4E1AF1293)	3.76	13105	2022-11-29 16:01:18.875	-0.014	-0.028	1.016	0	0	0	-1.615	0.829	22.088	0	0	0	0	0	0	0
WT333(F4E4E1AF1293)	3.76	13105	2022-11-29 16:01:18.875	-0.014	-0.028	1.016	0	0	0	-1.615	0.829	22.088	0	0	0	0	0	0	0
WT333(F4E4E1AF1293)	3.76	13105	2022-11-29 16:01:18.875	-0.015	-0.028	1.016	0	0	0	-1.615	0.829	22.088	0	0	0	0	0	0	0
WT333(F4E4E1AF1293)	3.76	13105	2022-11-29 16:01:18.875	-0.015	-0.028	1.016	0	0	0	-1.615	0.829	22.088	0	0	0	0	0	0	0
WT333(F4E4E1AF1293)	3.76	13105	2022-11-29 16:01:18.875	-0.015	-0.028	1.016	0	0	0	-1.615	0.829	22.088	0	0	0	0	0	0	0
WT333(F4E4E1AF1293)	3.76	13105	2022-11-29 16:01:18.875	-0.015	-0.028	1.016	0	0	0	-1.615	0.829	22.088	0	0	0	0	0	0	0
WT333(F4E4E1AF1293)	3.76	13105	2022-11-29 16:01:18.875	-0.015	-0.029	1.016	0	0	0	-1.615	0.829	22.088	0	0	0	0	0	0	0
WT333(F4E4E1AF1293)	3.76	13105	2022-11-29 16:01:18.875	-0.015	-0.029	1.016	0	0	0	-1.615	0.829	22.088	0	0	0	0	0	0	0
WT333(F4E4E1AF1293)	3.76	13105	2022-11-29 16:01:18.875	-0.015	-0.029	1.016	0	0	0	-1.615	0.829	22.088	0	0	0	0	0	0	0
WT333(F4E4E1AF1293)	3.76	13105	2022-11-29 16:01:18.875	-0.015	-0.029	1.016	0	0	0	-1.615	0.829	22.088	0	0	0	0	0	0	0
WT333(F4E4E1AF1293)	3.76	13105	2022-11-29 16:01:18.875	-0.014	-0.028	1.016	0	0	0	-1.615	0.829	22.088	0	0	0	0	0	0	0
WT333(F4E4E1AF1293)	3.76	13105	2022-11-29 16:01:18.875	-0.014	-0.028	1.016	0	0	0	-1.615	0.829	22.088	0	0	0	0	0	0	0
WT333(F4E4E1AF1293)	3.76	13105	2022-11-29 16:01:18.875	-0.014	-0.028	1.016	0	0	0	-1.615	0.829	22.088	0	0	0	0	0	0	0
WT333(F4E4E1AF1293)	3.76	13105	2022-11-29 16:01:18.875	-0.014	-0.028	1.016	0	0	0	-1.615	0.829	22.088	0	0	0	0	0	0	0
WT333(F4E4E1AF1293)	3.76	13105	2022-11-29 16:01:18.875	-0.014	-0.028	1.016	0	0	0	-1.615	0.829	22.088	0	0	0	0	0	0	0
WT111(DD045F3F1DEA)	3.68	13108	2022-11-29 16:01:18.906	0.012	0.402	0.931	0	0	0	23.351	-0.687	-13.574	0	0	0	0	0	0	0
WT111(DD045F3F1DEA)	3.68	13108	2022-11-29 16:01:18.906	0.012	0.402	0.931	0	0	0	23.351	-0.687	-13.574	0	0	0	0	0	0	0
WT111(DD045F3F1DEA)	3.68	13108	2022-11-29 16:01:18.906	0.012	0.402	0.931	0	0	0	23.351	-0.687	-13.574	0	0	0	0	0	0	0
WT111(DD045F3F1DEA)	3.68	13108	2022-11-29 16:01:18.906	0.012	0.402	0.931	0	0	0	23.351	-0.687	-13.574	0	0	0	0	0	0	0
WT111(DD045F3F1DEA)	3.68	13108	2022-11-29 16:01:18.906	0.012	0.402	0.931	0	0	0	23.351	-0.687	-13.574	0	0	0	0	0	0	0
WT111(DD045F3F1DEA)	3.68	13108	2022-11-29 16:01:18.906	0.012	0.402	0.931	0	0	0	23.351	-0.687	-13.574	0	0	0	0	0	0	0
WT111(DD045F3F1DEA)	3.68	13108	2022-11-29 16:01:18.906	0.012	0.401	0.931	0	0	0	23.351	-0.687	-13.574	0	0	0	0	0	0	0
WT111(DD045F3F1DEA)	3.68	13108	2022-11-29 16:01:18.906	0.012	0.401	0.931	0	0	0	23.351	-0.687	-13.574	0	0	0	0	0	0	0
WT111(DD045F3F1DEA)	3.68	13108	2022-11-29 16:01:18.937	0.012	0.401	0.931	0	0	0	23.351	-0.687	-13.574	0	0	0	0	0	0	0
WT111(DD045F3F1DEA)	3.68	13108	2022-11-29 16:01:18.937	0.012	0.401	0.931	0	0	0	23.351	-0.687	-13.574	0	0	0	0	0	0	0
WT111(DD045F3F1DEA)	3.68	13108	2022-11-29 16:01:18.937	0.012	0.402	0.932	0	0	0	23.351	-0.687	-13.574	0	0	0	0	0	0	0
WT111(DD045F3F1DEA)	3.68	13108	2022-11-29 16:01:18.937	0.012	0.402	0.932	0	0	0	23.351	-0.687	-13.574	0	0	0	0	0	0	0
WT111(DD045F3F1DEA)	3.68	13108	2022-11-29 16:01:18.937	0.012	0.402	0.932	0	0	0	23.351	-0.687	-13.574	0	0	0	0	0	0	0
WT111(DD045F3F1DEA)	3.68	13108	2022-11-29 16:01:18.937	0.012	0.402	0.932	0	0	0	23.351	-0.687	-13.574	0	0	0	0	0	0	0
WT111(DD045F3F1DEA)	3.68	13108	2022-11-29 16:01:18.937	0.012	0.402	0.932	0	0	0	23.351	-0.687	-13.574	0	0	0	0	0	0	0
WT111(DD045F3F1DEA)	3.68	13108	2022-11-29 16:01:18.937	0.012	0.402	0.932	0	0	0	23.351	-0.687	-13.574	0	0	0	0	0	0	0
WT333(F4E4E1AF1293)	3.76	13105	2022-11-29 16:01:18.937	-0.014	-0.028	1.016	0	0	0	-1.615	0.829	22.088	0	0	0	0	0	0	0
WT333(F4E4E1AF1293)	3.76	13105	2022-11-29 16:01:18.937	-0.014	-0.028	1.016	0	0	0	-1.615	0.829	22.088	0	0	0	0	0	0	0
WT333(F4E4E1AF1293)	3.76	13105	2022-11-29 16:01:18.937	-0.014	-0.028	1.016	0	0	0	-1.615	0.829	22.088	0	0	0	0	0	0	0
WT333(F4E4E1AF1293)	3.76	13105	2022-11-29 16:01:18.937	-0.015	-0.028	1.016	0	0	0	-1.615	0.829	22.088	0	0	0	0	0	0	0
WT333(F4E4E1AF1293)	3.76	13105	2022-11-29 16:01:18.937	-0.015	-0.028	1.016	0	0	0	-1.615	0.829	22.088	0	0	0	0	0	0	0
WT333(F4E4E1AF1293)	3.76	13105	2022-11-29 16:01:18.937	-0.015	-0.028	1.016	0	0	0	-1.615	0.829	22.088	0	0	0	0	0	0	0
WT333(F4E4E1AF1293)	3.76	13105	2022-11-29 16:01:18.937	-0.015	-0.028	1.016	0	0	0	-1.615	0.829	22.088	0	0	0	0	0	0	0
WT333(F4E4E1AF1293)	3.76	13105	2022-11-29 16:01:18.937	-0.014	-0.028	1.016	0	0	0	-1.615	0.829	22.088	0	0	0	0	0	0	0
WT111(DD045F3F1DEA)	3.68	13108	2022-11-29 16:01:18.953	0.012	0.402	0.932	0	0	0	23.351	-0.687	-13.574	0	0	0	0	0	0	0
WT111(DD045F3F1DEA)	3.68	13108	2022-11-29 16:01:18.953	0.012	0.402	0.932	0	0	0	23.351	-0.687	-13.574	0	0	0	0	0	0	0
WT111(DD045F3F1DEA)	3.68	13108	2022-11-29 16:01:18.953	0.012	0.402	0.931	0	0	0	23.351	-0.687	-13.574	0	0	0	0	0	0	0
WT111(DD045F3F1DEA)	3.68	13108	2022-11-29 16:01:18.953	0.012	0.402	0.931	0	0	0	23.351	-0.687	-13.574	0	0	0	0	0	0	0
WT111(DD045F3F1DEA)	3.68	13108	2022-11-29 16:01:18.953	0.012	0.402	0.931	0	0	0	23.351	-0.687	-13.574	0	0	0	0	0	0	0
WT111(DD045F3F1DEA)	3.68	13108	2022-11-29 16:01:18.953	0.012	0.402	0.931	0	0	0	23.351	-0.687	-13.574	0	0	0	0	0	0	0
WT111(DD045F3F1DEA)	3.68	13108	2022-11-29 16:01:18.953	0.012	0.402	0.931	0	0	0	23.351	-0.687	-13.574	0	0	0	0	0	0	0
WT111(DD045F3F1DEA)	3.68	13108	2022-11-29 16:01:18.953	0.012	0.402	0.931	0	0	0	23.351	-0.687	-13.574	0	0	0	0	0	0	0
WT333(F4E4E1AF1293)	3.76	13105	2022-11-29 16:01:18.968	-0.014	-0.028	1.016	0	0	0	-1.615	0.829	22.088	0	0	0	0	0	0	0
WT333(F4E4E1AF1293)	3.76	13105	2022-11-29 16:01:18.968	-0.014	-0.028	1.016	0	0	0	-1.615	0.829	22.088	0	0	0	0	0	0	0
WT333(F4E4E1AF1293)	3.76	13105	2022-11-29 16:01:18.968	-0.014	-0.028	1.016	0	0	0	-1.615	0.829	22.088	0	0	0	0	0	0	0
WT333(F4E4E1AF1293)	3.76	13105	2022-11-29 16:01:18.968	-0.015	-0.028	1.016	0	0	0	-1.615	0.829	22.088	0	0	0	0	0	0	0
WT333(F4E4E1AF1293)	3.76	13105	2022-11-29 16:01:18.968	-0.015	-0.028	1.016	0	0	0	-1.615	0.829	22.088	0	0	0	0	0	0	0
WT333(F4E4E1AF1293)	3.76	13105	2022-11-29 16:01:18.968	-0.015	-0.028	1.016	0	0	0	-1.615	0.829	22.088	0	0	0	0	0	0	0
WT333(F4E4E1AF1293)	3.76	13105	2022-11-29 16:01:18.968	-0.015	-0.028	1.016	0	0	0	-1.615	0.829	22.088	0	0	0	0	0	0	0
WT333(F4E4E1AF1293)	3.76	13105	2022-11-29 16:01:18.968	-0.015	-0.028	1.016	0	0	0	-1.615	0.829	22.088	0	0	0	0	0	0	0
WT111(DD045F3F1DEA)	3.68	13108	2022-11-29 16:01:18.984	0.012	0.402	0.931	0	0	0	23.351	-0.687	-13.574	0	0	0	0	0	0	0
WT111(DD045F3F1DEA)	3.68	13108	2022-11-29 16:01:18.984	0.013	0.402	0.932	0	0	0	23.351	-0.687	-13.574	0	0	0	0	0	0	0
WT111(DD045F3F1DEA)	3.68	13108	2022-11-29 16:01:18.984	0.013	0.402	0.932	0	0	0	23.351	-0.687	-13.574	0	0	0	0	0	0	0
WT111(DD045F3F1DEA)	3.68	13108	2022-11-29 16:01:18.984	0.013	0.402	0.932	0	0	0	23.351	-0.687	-13.574	0	0	0	0	0	0	0
WT111(DD045F3F1DEA)	3.68	13108	2022-11-29 16:01:18.984	0.013	0.402	0.932	0	0	0	23.351	-0.687	-13.574	0	0	0	0	0	0	0
WT111(DD045F3F1DEA)	3.68	13108	2022-11-29 16:01:18.984	0.013	0.402	0.932	0	0	0	23.351	-0.687	-13.574	0	0	0	0	0	0	0
WT111(DD045F3F1DEA)	3.68	13108	2022-11-29 16:01:18.984	0.013	0.402	0.932	0	0	0	23.351	-0.687	-13.574	0	0	0	0	0	0	0
WT111(DD045F3F1DEA)	3.68	13108	2022-11-29 16:01:18.984	0.013	0.402	0.932	0	0	0	23.351	-0.687	-13.574	0	0	0	0	0	0	0
WT111(DD045F3F1DEA)	3.68	13108	2022-11-29 16:01:19.015	0.013	0.402	0.932	0	0	0	23.351	-0.687	-13.574	0	0	0	0	0	0	0
WT111(DD045F3F1DEA)	3.68	13108	2022-11-29 16:01:19.015	0.012	0.401	0.931	0	0	0	23.351	-0.687	-13.574	0	0	0	0	0	0	0
WT111(DD045F3F1DEA)	3.68	13108	2022-11-29 16:01:19.015	0.012	0.401	0.931	0	0	0	23.351	-0.687	-13.574	0	0	0	0	0	0	0
WT111(DD045F3F1DEA)	3.68	13108	2022-11-29 16:01:19.015	0.012	0.401	0.931	0	0	0	23.351	-0.687	-13.574	0	0	0	0	0	0	0
WT111(DD045F3F1DEA)	3.68	13108	2022-11-29 16:01:19.015	0.012	0.401	0.931	0	0	0	23.351	-0.687	-13.574	0	0	0	0	0	0	0
WT111(DD045F3F1DEA)	3.68	13108	2022-11-29 16:01:19.015	0.012	0.403	0.932	0	0	0	23.351	-0.687	-13.574	0	0	0	0	0	0	0
WT111(DD045F3F1DEA)	3.68	13108	2022-11-29 16:01:19.015	0.012	0.403	0.932	0	0	0	23.351	-0.687	-13.574	0	0	0	0	0	0	0
WT111(DD045F3F1DEA)	3.68	13108	2022-11-29 16:01:19.015	0.012	0.403	0.932	0	0	0	23.351	-0.687	-13.574	0	0	0	0	0	0	0
WT333(F4E4E1AF1293)	3.76	13105	2022-11-29 16:01:19.031	-0.015	-0.028	1.016	0	0	0	-1.615	0.829	22.088	0	0	0	0	0	0	0
WT333(F4E4E1AF1293)	3.76	13105	2022-11-29 16:01:19.031	-0.015	-0.028	1.016	0	0	0	-1.615	0.829	22.088	0	0	0	0	0	0	0
WT333(F4E4E1AF1293)	3.76	13105	2022-11-29 16:01:19.031	-0.015	-0.029	1.016	0	0	0	-1.615	0.829	22.088	0	0	0	0	0	0	0
WT333(F4E4E1AF1293)	3.76	13105	2022-11-29 16:01:19.031	-0.015	-0.029	1.016	0	0	0	-1.615	0.829	22.088	0	0	0	0	0	0	0
WT333(F4E4E1AF1293)	3.76	13105	2022-11-29 16:01:19.031	-0.015	-0.029	1.016	0	0	0	-1.615	0.829	22.088	0	0	0	0	0	0	0
WT333(F4E4E1AF1293)	3.76	13105	2022-11-29 16:01:19.031	-0.015	-0.029	1.016	0	0	0	-1.615	0.829	22.088	0	0	0	0	0	0	0
WT333(F4E4E1AF1293)	3.76	13105	2022-11-29 16:01:19.031	-0.015	-0.028	1.016	0	0	0	-1.615	0.829	22.088	0	0	0	0	0	0	0
WT333(F4E4E1AF1293)	3.76	13105	2022-11-29 16:01:19.031	-0.015	-0.028	1.016	0	0	0	-1.615	0.829	22.088	0	0	0	0	0	0	0
WT222(CAA14FCCF874)	3.72	13105	2022-11-29 16:01:19.062	-0.001	-0.034	1	0	0	0	-1.945	0.082	84.567	0	0	0	0	0	0	0
WT222(CAA14FCCF874)	3.72	13105	2022-11-29 16:01:19.062	-0.001	-0.034	1	0	0	0	-1.945	0.082	84.567	0	0	0	0	0	0	0
WT222(CAA14FCCF874)	3.72	13105	2022-11-29 16:01:19.062	-0.001	-0.034	1	0	0	0	-1.945	0.082	84.567	0	0	0	0	0	0	0
WT222(CAA14FCCF874)	3.72	13105	2022-11-29 16:01:19.062	-0.001	-0.034	1	0	0	0	-1.945	0.082	84.567	0	0	0	0	0	0	0
WT222(CAA14FCCF874)	3.72	13105	2022-11-29 16:01:19.062	-0.001	-0.034	1	0	0	0	-1.945	0.082	84.567	0	0	0	0	0	0	0
WT222(CAA14FCCF874)	3.72	13105	2022-11-29 16:01:19.062	-0.001	-0.034	1	0	0	0	-1.945	0.082	84.567	0	0	0	0	0	0	0
WT222(CAA14FCCF874)	3.72	13105	2022-11-29 16:01:19.062	-0.001	-0.034	1	0	0	0	-1.945	0.082	84.567	0	0	0	0	0	0	0
WT222(CAA14FCCF874)	3.72	13105	2022-11-29 16:01:19.062	-0.001	-0.034	1	0	0	0	-1.945	0.082	84.567	0	0	0	0	0	0	0
WT111(DD045F3F1DEA)	3.68	13108	2022-11-29 16:01:19.078	0.012	0.403	0.932	0	0	0	23.351	-0.687	-13.574	0	0	0	0	0	0	0
WT111(DD045F3F1DEA)	3.68	13108	2022-11-29 16:01:19.078	0.012	0.402	0.932	0	0	0	23.351	-0.687	-13.574	0	0	0	0	0	0	0
WT111(DD045F3F1DEA)	3.68	13108	2022-11-29 16:01:19.078	0.012	0.402	0.932	0	0	0	23.351	-0.687	-13.574	0	0	0	0	0	0	0
WT111(DD045F3F1DEA)	3.68	13108	2022-11-29 16:01:19.078	0.012	0.402	0.932	0	0	0	23.351	-0.687	-13.574	0	0	0	0	0	0	0
WT111(DD045F3F1DEA)	3.68	13108	2022-11-29 16:01:19.078	0.012	0.402	0.932	0	0	0	23.351	-0.687	-13.574	0	0	0	0	0	0	0
WT111(DD045F3F1DEA)	3.68	13108	2022-11-29 16:01:19.078	0.012	0.402	0.931	0	0	0	23.351	-0.687	-13.574	0	0	0	0	0	0	0
WT111(DD045F3F1DEA)	3.68	13108	2022-11-29 16:01:19.078	0.012	0.402	0.931	0	0	0	23.351	-0.687	-13.574	0	0	0	0	0	0	0
WT111(DD045F3F1DEA)	3.68	13108	2022-11-29 16:01:19.078	0.012	0.402	0.931	0	0	0	23.351	-0.687	-13.574	0	0	0	0	0	0	0
WT222(CAA14FCCF874)	3.72	13105	2022-11-29 16:01:19.093	-0.001	-0.034	1	0	0	0	-1.945	0.082	84.567	0	0	0	0	0	0	0
WT222(CAA14FCCF874)	3.72	13105	2022-11-29 16:01:19.093	-0.001	-0.034	1	0	0	0	-1.945	0.082	84.567	0	0	0	0	0	0	0
WT222(CAA14FCCF874)	3.72	13105	2022-11-29 16:01:19.093	-0.001	-0.034	1	0	0	0	-1.945	0.082	84.567	0	0	0	0	0	0	0
WT222(CAA14FCCF874)	3.72	13105	2022-11-29 16:01:19.093	-0.001	-0.034	1	0	0	0	-1.945	0.082	84.567	0	0	0	0	0	0	0
WT222(CAA14FCCF874)	3.72	13105	2022-11-29 16:01:19.093	-0.001	-0.034	1	0	0	0	-1.945	0.082	84.567	0	0	0	0	0	0	0
WT222(CAA14FCCF874)	3.72	13105	2022-11-29 16:01:19.093	-0.001	-0.034	1	0	0	0	-1.945	0.082	84.567	0	0	0	0	0	0	0
WT222(CAA14FCCF874)	3.72	13105	2022-11-29 16:01:19.093	-0.001	-0.034	1	0	0	0	-1.945	0.082	84.567	0	0	0	0	0	0	0
WT222(CAA14FCCF874)	3.72	13105	2022-11-29 16:01:19.093	-0.001	-0.034	1	0	0	0	-1.945	0.082	84.567	0	0	0	0	0	0	0
WT111(DD045F3F1DEA)	3.68	13108	2022-11-29 16:01:19.109	0.012	0.402	0.931	0	0	0	23.351	-0.687	-13.574	0	0	0	0	0	0	0
WT111(DD045F3F1DEA)	3.68	13108	2022-11-29 16:01:19.109	0.012	0.402	0.932	0	0	0	23.351	-0.687	-13.574	0	0	0	0	0	0	0
WT111(DD045F3F1DEA)	3.68	13108	2022-11-29 16:01:19.109	0.012	0.402	0.932	0	0	0	23.351	-0.687	-13.574	0	0	0	0	0	0	0
WT111(DD045F3F1DEA)	3.68	13108	2022-11-29 16:01:19.109	0.012	0.402	0.932	0	0	0	23.351	-0.687	-13.574	0	0	0	0	0	0	0
WT111(DD045F3F1DEA)	3.68	13108	2022-11-29 16:01:19.109	0.012	0.402	0.932	0	0	0	23.351	-0.687	-13.574	0	0	0	0	0	0	0
WT111(DD045F3F1DEA)	3.68	13108	2022-11-29 16:01:19.109	0.012	0.402	0.932	0	0	0	23.351	-0.687	-13.574	0	0	0	0	0	0	0
WT111(DD045F3F1DEA)	3.68	13108	2022-11-29 16:01:19.109	0.012	0.402	0.932	0	0	0	23.351	-0.687	-13.574	0	0	0	0	0	0	0
WT111(DD045F3F1DEA)	3.68	13108	2022-11-29 16:01:19.109	0.012	0.402	0.932	0	0	0	23.351	-0.687	-13.574	0	0	0	0	0	0	0
WT222(CAA14FCCF874)	3.72	13105	2022-11-29 16:01:19.109	-0.001	-0.034	1	0	0	0	-1.945	0.082	84.567	0	0	0	0	0	0	0
WT222(CAA14FCCF874)	3.72	13105	2022-11-29 16:01:19.109	-0.001	-0.034	1	0	0	0	-1.945	0.082	84.567	0	0	0	0	0	0	0
WT222(CAA14FCCF874)	3.72	13105	2022-11-29 16:01:19.109	-0.001	-0.034	1	0	0	0	-1.945	0.082	84.567	0	0	0	0	0	0	0
WT222(CAA14FCCF874)	3.72	13105	2022-11-29 16:01:19.109	-0.001	-0.034	1	0	0	0	-1.945	0.082	84.567	0	0	0	0	0	0	0
WT222(CAA14FCCF874)	3.72	13105	2022-11-29 16:01:19.109	-0.001	-0.034	1	0	0	0	-1.945	0.082	84.567	0	0	0	0	0	0	0
WT222(CAA14FCCF874)	3.72	13105	2022-11-29 16:01:19.109	-0.001	-0.034	1	0	0	0	-1.945	0.082	84.567	0	0	0	0	0	0	0
WT222(CAA14FCCF874)	3.72	13105	2022-11-29 16:01:19.109	-0.001	-0.034	1	0	0	0	-1.945	0.082	84.567	0	0	0	0	0	0	0
WT222(CAA14FCCF874)	3.72	13105	2022-11-29 16:01:19.109	-0.001	-0.034	1	0	0	0	-1.945	0.082	84.567	0	0	0	0	0	0	0
WT222(CAA14FCCF874)	3.72	13105	2022-11-29 16:01:19.140	-0.001	-0.034	1	0	0	0	-1.945	0.082	84.567	0	0	0	0	0	0	0
WT222(CAA14FCCF874)	3.72	13105	2022-11-29 16:01:19.140	-0.001	-0.034	1	0	0	0	-1.945	0.082	84.567	0	0	0	0	0	0	0
WT222(CAA14FCCF874)	3.72	13105	2022-11-29 16:01:19.140	-0.001	-0.034	1	0	0	0	-1.945	0.082	84.567	0	0	0	0	0	0	0
WT222(CAA14FCCF874)	3.72	13105	2022-11-29 16:01:19.140	-0.001	-0.034	1	0	0	0	-1.945	0.082	84.567	0	0	0	0	0	0	0
WT222(CAA14FCCF874)	3.72	13105	2022-11-29 16:01:19.140	-0.001	-0.034	1	0	0	0	-1.945	0.082	84.567	0	0	0	0	0	0	0
WT222(CAA14FCCF874)	3.72	13105	2022-11-29 16:01:19.140	-0.001	-0.034	1	0	0	0	-1.945	0.082	84.567	0	0	0	0	0	0	0
WT222(CAA14FCCF874)	3.72	13105	2022-11-29 16:01:19.140	-0.001	-0.034	0.999	0	0	0	-1.945	0.082	84.567	0	0	0	0	0	0	0
WT222(CAA14FCCF874)	3.72	13105	2022-11-29 16:01:19.140	-0.001	-0.034	0.999	0	0	0	-1.945	0.082	84.567	0	0	0	0	0	0	0
WT111(DD045F3F1DEA)	3.68	13108	2022-11-29 16:01:19.172	0.012	0.402	0.932	0	0	0	23.351	-0.687	-13.574	0	0	0	0	0	0	0
WT111(DD045F3F1DEA)	3.68	13108	2022-11-29 16:01:19.172	0.012	0.402	0.931	0	0	0	23.351	-0.687	-13.574	0	0	0	0	0	0	0
WT111(DD045F3F1DEA)	3.68	13108	2022-11-29 16:01:19.172	0.012	0.402	0.931	0	0	0	23.351	-0.687	-13.574	0	0	0	0	0	0	0
WT111(DD045F3F1DEA)	3.68	13108	2022-11-29 16:01:19.172	0.012	0.402	0.931	0	0	0	23.351	-0.687	-13.574	0	0	0	0	0	0	0
WT111(DD045F3F1DEA)	3.68	13108	2022-11-29 16:01:19.172	0.012	0.402	0.931	0	0	0	23.351	-0.687	-13.574	0	0	0	0	0	0	0
WT111(DD045F3F1DEA)	3.68	13108	2022-11-29 16:01:19.172	0.012	0.403	0.932	0	0	0	23.351	-0.687	-13.574	0	0	0	0	0	0	0
WT111(DD045F3F1DEA)	3.68	13108	2022-11-29 16:01:19.172	0.012	0.403	0.932	0	0	0	23.351	-0.687	-13.574	0	0	0	0	0	0	0
WT111(DD045F3F1DEA)	3.68	13108	2022-11-29 16:01:19.172	0.012	0.403	0.932	0	0	0	23.351	-0.687	-13.574	0	0	0	0	0	0	0
WT333(F4E4E1AF1293)	3.76	13105	2022-11-29 16:01:19.172	-0.015	-0.028	1.016	0	0	0	-1.615	0.829	22.088	0	0	0	0	0	0	0
WT333(F4E4E1AF1293)	3.76	13105	2022-11-29 16:01:19.172	-0.015	-0.028	1.016	0	0	0	-1.615	0.829	22.088	0	0	0	0	0	0	0
WT333(F4E4E1AF1293)	3.76	13105	2022-11-29 16:01:19.172	-0.015	-0.028	1.016	0	0	0	-1.615	0.829	22.088	0	0	0	0	0	0	0
WT333(F4E4E1AF1293)	3.76	13105	2022-11-29 16:01:19.172	-0.015	-0.028	1.016	0	0	0	-1.615	0.829	22.088	0	0	0	0	0	0	0
WT333(F4E4E1AF1293)	3.76	13105	2022-11-29 16:01:19.172	-0.015	-0.028	1.016	0	0	0	-1.615	0.829	22.088	0	0	0	0	0	0	0
WT333(F4E4E1AF1293)	3.76	13105	2022-11-29 16:01:19.172	-0.015	-0.028	1.016	0	0	0	-1.615	0.829	22.088	0	0	0	0	0	0	0
WT333(F4E4E1AF1293)	3.76	13105	2022-11-29 16:01:19.172	-0.015	-0.027	1.016	0	0	0	-1.615	0.829	22.088	0	0	0	0	0	0	0
WT333(F4E4E1AF1293)	3.76	13105	2022-11-29 16:01:19.172	-0.015	-0.027	1.016	0	0	0	-1.615	0.829	22.088	0	0	0	0	0	0	0
WT333(F4E4E1AF1293)	3.76	13105	2022-11-29 16:01:19.172	-0.015	-0.027	1.016	0	0	0	-1.615	0.829	22.088	0	0	0	0	0	0	0
WT333(F4E4E1AF1293)	3.76	13105	2022-11-29 16:01:19.172	-0.015	-0.027	1.016	0	0	0	-1.615	0.829	22.088	0	0	0	0	0	0	0
WT333(F4E4E1AF1293)	3.76	13105	2022-11-29 16:01:19.172	-0.015	-0.028	1.016	0	0	0	-1.615	0.829	22.088	0	0	0	0	0	0	0
WT333(F4E4E1AF1293)	3.76	13105	2022-11-29 16:01:19.172	-0.015	-0.028	1.016	0	0	0	-1.615	0.829	22.088	0	0	0	0	0	0	0
WT333(F4E4E1AF1293)	3.76	13105	2022-11-29 16:01:19.172	-0.015	-0.028	1.016	0	0	0	-1.615	0.829	22.088	0	0	0	0	0	0	0
WT333(F4E4E1AF1293)	3.76	13105	2022-11-29 16:01:19.172	-0.015	-0.028	1.016	0	0	0	-1.615	0.829	22.088	0	0	0	0	0	0	0
WT333(F4E4E1AF1293)	3.76	13105	2022-11-29 16:01:19.172	-0.015	-0.028	1.016	0	0	0	-1.615	0.829	22.088	0	0	0	0	0	0	0
WT333(F4E4E1AF1293)	3.76	13105	2022-11-29 16:01:19.172	-0.015	-0.028	1.016	0	0	0	-1.615	0.829	22.088	0	0	0	0	0	0	0
WT333(F4E4E1AF1293)	3.76	13105	2022-11-29 16:01:19.172	-0.015	-0.028	1.016	0	0	0	-1.615	0.829	22.088	0	0	0	0	0	0	0
WT333(F4E4E1AF1293)	3.76	13105	2022-11-29 16:01:19.172	-0.015	-0.028	1.016	0	0	0	-1.615	0.829	22.088	0	0	0	0	0	0	0
WT333(F4E4E1AF1293)	3.76	13105	2022-11-29 16:01:19.172	-0.015	-0.028	1.016	0	0	0	-1.615	0.829	22.088	0	0	0	0	0	0	0
WT333(F4E4E1AF1293)	3.76	13105	2022-11-29 16:01:19.172	-0.015	-0.028	1.016	0	0	0	-1.615	0.829	22.088	0	0	0	0	0	0	0
WT333(F4E4E1AF1293)	3.76	13105	2022-11-29 16:01:19.172	-0.015	-0.028	1.016	0	0	0	-1.615	0.829	22.088	0	0	0	0	0	0	0
WT333(F4E4E1AF1293)	3.76	13105	2022-11-29 16:01:19.172	-0.015	-0.028	1.016	0	0	0	-1.615	0.829	22.088	0	0	0	0	0	0	0
WT333(F4E4E1AF1293)	3.76	13105	2022-11-29 16:01:19.172	-0.014	-0.028	1.016	0	0	0	-1.615	0.829	22.088	0	0	0	0	0	0	0
WT333(F4E4E1AF1293)	3.76	13105	2022-11-29 16:01:19.172	-0.014	-0.028	1.016	0	0	0	-1.615	0.829	22.088	0	0	0	0	0	0	0
WT111(DD045F3F1DEA)	3.68	13108	2022-11-29 16:01:19.203	0.012	0.403	0.932	0	0	0	23.351	-0.687	-13.574	0	0	0	0	0	0	0
WT111(DD045F3F1DEA)	3.68	13108	2022-11-29 16:01:19.203	0.012	0.402	0.932	0	0	0	23.351	-0.687	-13.574	0	0	0	0	0	0	0
WT111(DD045F3F1DEA)	3.68	13108	2022-11-29 16:01:19.203	0.012	0.402	0.932	0	0	0	23.351	-0.687	-13.574	0	0	0	0	0	0	0
WT111(DD045F3F1DEA)	3.68	13108	2022-11-29 16:01:19.203	0.012	0.402	0.932	0	0	0	23.351	-0.687	-13.574	0	0	0	0	0	0	0
WT111(DD045F3F1DEA)	3.68	13108	2022-11-29 16:01:19.203	0.012	0.402	0.932	0	0	0	23.351	-0.687	-13.574	0	0	0	0	0	0	0
WT111(DD045F3F1DEA)	3.68	13108	2022-11-29 16:01:19.203	0.012	0.402	0.931	0	0	0	23.351	-0.687	-13.574	0	0	0	0	0	0	0
WT111(DD045F3F1DEA)	3.68	13108	2022-11-29 16:01:19.203	0.012	0.402	0.931	0	0	0	23.351	-0.687	-13.574	0	0	0	0	0	0	0
WT111(DD045F3F1DEA)	3.68	13108	2022-11-29 16:01:19.203	0.012	0.402	0.931	0	0	0	23.351	-0.687	-13.574	0	0	0	0	0	0	0
WT333(F4E4E1AF1293)	3.76	13105	2022-11-29 16:01:19.203	-0.014	-0.028	1.016	0	0	0	-1.609	0.829	22.088	0	0	0	0	0	0	0
WT333(F4E4E1AF1293)	3.76	13105	2022-11-29 16:01:19.203	-0.014	-0.028	1.016	0	0	0	-1.609	0.829	22.088	0	0	0	0	0	0	0
WT333(F4E4E1AF1293)	3.76	13105	2022-11-29 16:01:19.203	-0.015	-0.028	1.016	0	0	0	-1.609	0.829	22.088	0	0	0	0	0	0	0
WT333(F4E4E1AF1293)	3.76	13105	2022-11-29 16:01:19.203	-0.015	-0.028	1.016	0	0	0	-1.609	0.829	22.088	0	0	0	0	0	0	0
WT333(F4E4E1AF1293)	3.76	13105	2022-11-29 16:01:19.203	-0.015	-0.028	1.016	0	0	0	-1.609	0.829	22.088	0	0	0	0	0	0	0
WT333(F4E4E1AF1293)	3.76	13105	2022-11-29 16:01:19.203	-0.015	-0.028	1.016	0	0	0	-1.609	0.829	22.088	0	0	0	0	0	0	0
WT333(F4E4E1AF1293)	3.76	13105	2022-11-29 16:01:19.203	-0.015	-0.028	1.017	0	0	0	-1.609	0.829	22.088	0	0	0	0	0	0	0
WT333(F4E4E1AF1293)	3.76	13105	2022-11-29 16:01:19.203	-0.015	-0.028	1.017	0	0	0	-1.609	0.829	22.088	0	0	0	0	0	0	0
WT222(CAA14FCCF874)	3.72	13105	2022-11-29 16:01:19.203	-0.001	-0.034	0.999	0	0	0	-1.945	0.082	84.567	0	0	0	0	0	0	0
WT222(CAA14FCCF874)	3.72	13105	2022-11-29 16:01:19.203	-0.001	-0.034	0.999	0	0	0	-1.945	0.082	84.567	0	0	0	0	0	0	0
WT222(CAA14FCCF874)	3.72	13105	2022-11-29 16:01:19.203	-0.001	-0.034	1	0	0	0	-1.945	0.082	84.567	0	0	0	0	0	0	0
WT222(CAA14FCCF874)	3.72	13105	2022-11-29 16:01:19.203	-0.001	-0.034	1	0	0	0	-1.945	0.082	84.567	0	0	0	0	0	0	0
WT222(CAA14FCCF874)	3.72	13105	2022-11-29 16:01:19.203	-0.001	-0.034	1	0	0	0	-1.945	0.082	84.567	0	0	0	0	0	0	0
WT222(CAA14FCCF874)	3.72	13105	2022-11-29 16:01:19.203	-0.001	-0.034	1	0	0	0	-1.945	0.082	84.567	0	0	0	0	0	0	0
WT222(CAA14FCCF874)	3.72	13105	2022-11-29 16:01:19.203	-0.001	-0.034	1	0	0	0	-1.945	0.082	84.567	0	0	0	0	0	0	0
WT222(CAA14FCCF874)	3.72	13105	2022-11-29 16:01:19.203	-0.001	-0.034	1	0	0	0	-1.945	0.082	84.567	0	0	0	0	0	0	0
WT111(DD045F3F1DEA)	3.68	13108	2022-11-29 16:01:19.234	0.012	0.402	0.931	0	0	0	23.351	-0.687	-13.574	0	0	0	0	0	0	0
WT111(DD045F3F1DEA)	3.68	13108	2022-11-29 16:01:19.234	0.012	0.401	0.931	0	0	0	23.351	-0.687	-13.574	0	0	0	0	0	0	0
WT111(DD045F3F1DEA)	3.68	13108	2022-11-29 16:01:19.234	0.012	0.401	0.931	0	0	0	23.351	-0.687	-13.574	0	0	0	0	0	0	0
WT111(DD045F3F1DEA)	3.68	13108	2022-11-29 16:01:19.234	0.012	0.401	0.931	0	0	0	23.351	-0.687	-13.574	0	0	0	0	0	0	0
WT111(DD045F3F1DEA)	3.68	13108	2022-11-29 16:01:19.234	0.012	0.401	0.931	0	0	0	23.351	-0.687	-13.574	0	0	0	0	0	0	0
WT111(DD045F3F1DEA)	3.68	13108	2022-11-29 16:01:19.234	0.012	0.402	0.932	0	0	0	23.351	-0.687	-13.574	0	0	0	0	0	0	0
WT111(DD045F3F1DEA)	3.68	13108	2022-11-29 16:01:19.234	0.012	0.402	0.932	0	0	0	23.351	-0.687	-13.574	0	0	0	0	0	0	0
WT111(DD045F3F1DEA)	3.68	13108	2022-11-29 16:01:19.234	0.012	0.402	0.932	0	0	0	23.351	-0.687	-13.574	0	0	0	0	0	0	0
WT222(CAA14FCCF874)	3.72	13105	2022-11-29 16:01:19.234	-0.001	-0.034	1	0	0	0	-1.945	0.082	84.567	0	0	0	0	0	0	0
WT222(CAA14FCCF874)	3.72	13105	2022-11-29 16:01:19.234	-0.001	-0.034	0.999	0	0	0	-1.945	0.082	84.567	0	0	0	0	0	0	0
WT222(CAA14FCCF874)	3.72	13105	2022-11-29 16:01:19.234	-0.001	-0.034	0.999	0	0	0	-1.945	0.082	84.567	0	0	0	0	0	0	0
WT222(CAA14FCCF874)	3.72	13105	2022-11-29 16:01:19.234	-0.001	-0.034	0.999	0	0	0	-1.945	0.082	84.567	0	0	0	0	0	0	0
WT222(CAA14FCCF874)	3.72	13105	2022-11-29 16:01:19.234	-0.001	-0.034	0.999	0	0	0	-1.945	0.082	84.567	0	0	0	0	0	0	0
WT222(CAA14FCCF874)	3.72	13105	2022-11-29 16:01:19.234	-0.001	-0.034	1	0	0	0	-1.945	0.082	84.567	0	0	0	0	0	0	0
WT222(CAA14FCCF874)	3.72	13105	2022-11-29 16:01:19.234	-0.001	-0.034	1	0	0	0	-1.945	0.082	84.567	0	0	0	0	0	0	0
WT222(CAA14FCCF874)	3.72	13105	2022-11-29 16:01:19.234	-0.001	-0.034	1	0	0	0	-1.945	0.082	84.567	0	0	0	0	0	0	0
WT111(DD045F3F1DEA)	3.68	13108	2022-11-29 16:01:19.266	0.012	0.402	0.932	0	0	0	23.351	-0.687	-13.574	0	0	0	0	0	0	0
WT111(DD045F3F1DEA)	3.68	13108	2022-11-29 16:01:19.266	0.012	0.403	0.932	0	0	0	23.351	-0.687	-13.574	0	0	0	0	0	0	0
WT111(DD045F3F1DEA)	3.68	13108	2022-11-29 16:01:19.266	0.012	0.403	0.932	0	0	0	23.351	-0.687	-13.574	0	0	0	0	0	0	0
WT111(DD045F3F1DEA)	3.68	13108	2022-11-29 16:01:19.266	0.012	0.403	0.932	0	0	0	23.351	-0.687	-13.574	0	0	0	0	0	0	0
WT111(DD045F3F1DEA)	3.68	13108	2022-11-29 16:01:19.266	0.012	0.403	0.932	0	0	0	23.351	-0.687	-13.574	0	0	0	0	0	0	0
WT111(DD045F3F1DEA)	3.68	13108	2022-11-29 16:01:19.266	0.012	0.402	0.932	0	0	0	23.351	-0.687	-13.574	0	0	0	0	0	0	0
WT111(DD045F3F1DEA)	3.68	13108	2022-11-29 16:01:19.266	0.012	0.402	0.932	0	0	0	23.351	-0.687	-13.574	0	0	0	0	0	0	0
WT111(DD045F3F1DEA)	3.68	13108	2022-11-29 16:01:19.266	0.012	0.402	0.932	0	0	0	23.351	-0.687	-13.574	0	0	0	0	0	0	0
WT222(CAA14FCCF874)	3.72	13105	2022-11-29 16:01:19.266	-0.001	-0.034	1	0	0	0	-1.945	0.082	84.567	0	0	0	0	0	0	0
WT222(CAA14FCCF874)	3.72	13105	2022-11-29 16:01:19.266	-0.001	-0.034	1	0	0	0	-1.945	0.082	84.567	0	0	0	0	0	0	0
WT222(CAA14FCCF874)	3.72	13105	2022-11-29 16:01:19.266	-0.001	-0.034	1	0	0	0	-1.945	0.082	84.567	0	0	0	0	0	0	0
WT222(CAA14FCCF874)	3.72	13105	2022-11-29 16:01:19.266	-0.001	-0.034	1	0	0	0	-1.945	0.082	84.567	0	0	0	0	0	0	0
WT222(CAA14FCCF874)	3.72	13105	2022-11-29 16:01:19.266	-0.001	-0.034	1	0	0	0	-1.945	0.082	84.567	0	0	0	0	0	0	0
WT222(CAA14FCCF874)	3.72	13105	2022-11-29 16:01:19.266	-0.001	-0.034	1	0	0	0	-1.945	0.082	84.567	0	0	0	0	0	0	0
WT222(CAA14FCCF874)	3.72	13105	2022-11-29 16:01:19.266	-0.001	-0.034	1	0	0	0	-1.945	0.082	84.567	0	0	0	0	0	0	0
WT222(CAA14FCCF874)	3.72	13105	2022-11-29 16:01:19.266	-0.001	-0.034	1	0	0	0	-1.945	0.082	84.567	0	0	0	0	0	0	0
WT222(CAA14FCCF874)	3.72	13105	2022-11-29 16:01:19.297	-0.001	-0.034	1	0	0	0	-1.945	0.082	84.567	0	0	0	0	0	0	0
WT222(CAA14FCCF874)	3.72	13105	2022-11-29 16:01:19.297	-0.001	-0.034	1	0	0	0	-1.945	0.082	84.567	0	0	0	0	0	0	0
WT222(CAA14FCCF874)	3.72	13105	2022-11-29 16:01:19.297	-0.001	-0.034	1	0	0	0	-1.945	0.082	84.567	0	0	0	0	0	0	0
WT222(CAA14FCCF874)	3.72	13105	2022-11-29 16:01:19.297	-0.001	-0.034	1	0	0	0	-1.945	0.082	84.567	0	0	0	0	0	0	0
WT222(CAA14FCCF874)	3.72	13105	2022-11-29 16:01:19.297	-0.001	-0.034	1	0	0	0	-1.945	0.082	84.567	0	0	0	0	0	0	0
WT222(CAA14FCCF874)	3.72	13105	2022-11-29 16:01:19.297	-0.001	-0.034	0.999	0	0	0	-1.945	0.082	84.567	0	0	0	0	0	0	0
WT222(CAA14FCCF874)	3.72	13105	2022-11-29 16:01:19.297	-0.001	-0.034	0.999	0	0	0	-1.945	0.082	84.567	0	0	0	0	0	0	0
WT222(CAA14FCCF874)	3.72	13105	2022-11-29 16:01:19.297	-0.001	-0.034	0.999	0	0	0	-1.945	0.082	84.567	0	0	0	0	0	0	0
WT111(DD045F3F1DEA)	3.68	13108	2022-11-29 16:01:19.312	0.012	0.402	0.932	0	0	0	23.351	-0.687	-13.574	0	0	0	0	0	0	0
WT111(DD045F3F1DEA)	3.68	13108	2022-11-29 16:01:19.328	0.012	0.402	0.932	0	0	0	23.351	-0.687	-13.574	0	0	0	0	0	0	0
WT111(DD045F3F1DEA)	3.68	13108	2022-11-29 16:01:19.328	0.012	0.402	0.932	0	0	0	23.351	-0.687	-13.574	0	0	0	0	0	0	0
WT111(DD045F3F1DEA)	3.68	13108	2022-11-29 16:01:19.328	0.012	0.402	0.932	0	0	0	23.351	-0.687	-13.574	0	0	0	0	0	0	0
WT111(DD045F3F1DEA)	3.68	13108	2022-11-29 16:01:19.328	0.012	0.402	0.932	0	0	0	23.351	-0.687	-13.574	0	0	0	0	0	0	0
WT111(DD045F3F1DEA)	3.68	13108	2022-11-29 16:01:19.328	0.012	0.401	0.933	0	0	0	23.351	-0.687	-13.574	0	0	0	0	0	0	0
WT111(DD045F3F1DEA)	3.68	13108	2022-11-29 16:01:19.328	0.012	0.401	0.933	0	0	0	23.351	-0.687	-13.574	0	0	0	0	0	0	0
WT111(DD045F3F1DEA)	3.68	13108	2022-11-29 16:01:19.328	0.012	0.401	0.933	0	0	0	23.351	-0.687	-13.574	0	0	0	0	0	0	0
WT333(F4E4E1AF1293)	3.76	13105	2022-11-29 16:01:19.328	-0.015	-0.028	1.017	0	0	0	-1.609	0.829	22.088	0	0	0	0	0	0	0
WT333(F4E4E1AF1293)	3.76	13105	2022-11-29 16:01:19.328	-0.015	-0.028	1.017	0	0	0	-1.609	0.829	22.088	0	0	0	0	0	0	0
WT333(F4E4E1AF1293)	3.76	13105	2022-11-29 16:01:19.328	-0.015	-0.028	1.016	0	0	0	-1.609	0.829	22.088	0	0	0	0	0	0	0
WT333(F4E4E1AF1293)	3.76	13105	2022-11-29 16:01:19.328	-0.015	-0.028	1.016	0	0	0	-1.609	0.829	22.088	0	0	0	0	0	0	0
WT333(F4E4E1AF1293)	3.76	13105	2022-11-29 16:01:19.328	-0.015	-0.028	1.016	0	0	0	-1.609	0.829	22.088	0	0	0	0	0	0	0
WT333(F4E4E1AF1293)	3.76	13105	2022-11-29 16:01:19.328	-0.015	-0.028	1.016	0	0	0	-1.609	0.829	22.088	0	0	0	0	0	0	0
WT333(F4E4E1AF1293)	3.76	13105	2022-11-29 16:01:19.328	-0.014	-0.028	1.015	0	0	0	-1.609	0.829	22.088	0	0	0	0	0	0	0
WT333(F4E4E1AF1293)	3.76	13105	2022-11-29 16:01:19.328	-0.014	-0.028	1.015	0	0	0	-1.609	0.829	22.088	0	0	0	0	0	0	0
WT333(F4E4E1AF1293)	3.76	13105	2022-11-29 16:01:19.328	-0.015	-0.028	1.016	0	0	0	-1.609	0.829	22.088	0	0	0	0	0	0	0
WT333(F4E4E1AF1293)	3.76	13105	2022-11-29 16:01:19.328	-0.015	-0.028	1.016	0	0	0	-1.609	0.829	22.088	0	0	0	0	0	0	0
WT333(F4E4E1AF1293)	3.76	13105	2022-11-29 16:01:19.328	-0.015	-0.028	1.016	0	0	0	-1.609	0.829	22.088	0	0	0	0	0	0	0
WT333(F4E4E1AF1293)	3.76	13105	2022-11-29 16:01:19.328	-0.015	-0.028	1.016	0	0	0	-1.609	0.829	22.088	0	0	0	0	0	0	0
WT333(F4E4E1AF1293)	3.76	13105	2022-11-29 16:01:19.328	-0.015	-0.028	1.016	0	0	0	-1.609	0.829	22.088	0	0	0	0	0	0	0
WT333(F4E4E1AF1293)	3.76	13105	2022-11-29 16:01:19.328	-0.015	-0.028	1.016	0	0	0	-1.609	0.829	22.088	0	0	0	0	0	0	0
WT333(F4E4E1AF1293)	3.76	13105	2022-11-29 16:01:19.328	-0.014	-0.028	1.016	0	0	0	-1.609	0.829	22.088	0	0	0	0	0	0	0
WT333(F4E4E1AF1293)	3.76	13105	2022-11-29 16:01:19.328	-0.014	-0.028	1.016	0	0	0	-1.609	0.829	22.088	0	0	0	0	0	0	0
WT333(F4E4E1AF1293)	3.76	13105	2022-11-29 16:01:19.359	-0.014	-0.028	1.016	0	0	0	-1.609	0.829	22.088	0	0	0	0	0	0	0
WT333(F4E4E1AF1293)	3.76	13105	2022-11-29 16:01:19.359	-0.014	-0.028	1.016	0	0	0	-1.609	0.829	22.088	0	0	0	0	0	0	0
WT333(F4E4E1AF1293)	3.76	13105	2022-11-29 16:01:19.359	-0.015	-0.028	1.016	0	0	0	-1.609	0.829	22.088	0	0	0	0	0	0	0
WT333(F4E4E1AF1293)	3.76	13105	2022-11-29 16:01:19.359	-0.015	-0.028	1.016	0	0	0	-1.609	0.829	22.088	0	0	0	0	0	0	0
WT333(F4E4E1AF1293)	3.76	13105	2022-11-29 16:01:19.359	-0.015	-0.028	1.016	0	0	0	-1.609	0.829	22.088	0	0	0	0	0	0	0
WT333(F4E4E1AF1293)	3.76	13105	2022-11-29 16:01:19.359	-0.015	-0.028	1.016	0	0	0	-1.609	0.829	22.088	0	0	0	0	0	0	0
WT333(F4E4E1AF1293)	3.76	13105	2022-11-29 16:01:19.359	-0.014	-0.028	1.016	0	0	0	-1.609	0.829	22.088	0	0	0	0	0	0	0
WT333(F4E4E1AF1293)	3.76	13105	2022-11-29 16:01:19.359	-0.014	-0.028	1.016	0	0	0	-1.609	0.829	22.088	0	0	0	0	0	0	0
WT222(CAA14FCCF874)	3.72	13105	2022-11-29 16:01:19.359	-0.001	-0.034	0.999	0	0	0	-1.945	0.082	84.567	0	0	0	0	0	0	0
WT222(CAA14FCCF874)	3.72	13105	2022-11-29 16:01:19.359	-0.001	-0.034	1	0	0	0	-1.945	0.082	84.567	0	0	0	0	0	0	0
WT222(CAA14FCCF874)	3.72	13105	2022-11-29 16:01:19.359	-0.001	-0.034	1	0	0	0	-1.945	0.082	84.567	0	0	0	0	0	0	0
WT222(CAA14FCCF874)	3.72	13105	2022-11-29 16:01:19.359	-0.001	-0.034	1	0	0	0	-1.945	0.082	84.567	0	0	0	0	0	0	0
WT222(CAA14FCCF874)	3.72	13105	2022-11-29 16:01:19.359	-0.001	-0.034	1	0	0	0	-1.945	0.082	84.567	0	0	0	0	0	0	0
WT222(CAA14FCCF874)	3.72	13105	2022-11-29 16:01:19.359	-0.001	-0.033	1	0	0	0	-1.945	0.082	84.567	0	0	0	0	0	0	0
WT222(CAA14FCCF874)	3.72	13105	2022-11-29 16:01:19.359	-0.001	-0.033	1	0	0	0	-1.945	0.082	84.567	0	0	0	0	0	0	0
WT222(CAA14FCCF874)	3.72	13105	2022-11-29 16:01:19.359	-0.001	-0.033	1	0	0	0	-1.945	0.082	84.567	0	0	0	0	0	0	0
WT111(DD045F3F1DEA)	3.68	13108	2022-11-29 16:01:19.375	0.012	0.401	0.933	0	0	0	23.351	-0.687	-13.574	0	0	0	0	0	0	0
WT111(DD045F3F1DEA)	3.68	13108	2022-11-29 16:01:19.375	0.012	0.402	0.932	0	0	0	23.351	-0.687	-13.574	0	0	0	0	0	0	0
WT111(DD045F3F1DEA)	3.68	13108	2022-11-29 16:01:19.375	0.012	0.402	0.932	0	0	0	23.351	-0.687	-13.574	0	0	0	0	0	0	0
WT111(DD045F3F1DEA)	3.68	13108	2022-11-29 16:01:19.375	0.012	0.402	0.932	0	0	0	23.351	-0.687	-13.574	0	0	0	0	0	0	0
WT111(DD045F3F1DEA)	3.68	13108	2022-11-29 16:01:19.375	0.012	0.402	0.932	0	0	0	23.351	-0.687	-13.574	0	0	0	0	0	0	0
WT111(DD045F3F1DEA)	3.68	13108	2022-11-29 16:01:19.375	0.013	0.402	0.932	0	0	0	23.351	-0.687	-13.574	0	0	0	0	0	0	0
WT111(DD045F3F1DEA)	3.68	13108	2022-11-29 16:01:19.375	0.013	0.402	0.932	0	0	0	23.351	-0.687	-13.574	0	0	0	0	0	0	0
WT111(DD045F3F1DEA)	3.68	13108	2022-11-29 16:01:19.375	0.013	0.402	0.932	0	0	0	23.351	-0.687	-13.574	0	0	0	0	0	0	0
WT222(CAA14FCCF874)	3.72	13105	2022-11-29 16:01:19.391	-0.001	-0.033	1	0	0	0	-1.945	0.082	84.567	0	0	0	0	0	0	0
WT222(CAA14FCCF874)	3.72	13105	2022-11-29 16:01:19.391	-0.001	-0.034	1	0	0	0	-1.945	0.082	84.567	0	0	0	0	0	0	0
WT222(CAA14FCCF874)	3.72	13105	2022-11-29 16:01:19.391	-0.001	-0.034	1	0	0	0	-1.945	0.082	84.567	0	0	0	0	0	0	0
WT222(CAA14FCCF874)	3.72	13105	2022-11-29 16:01:19.391	-0.001	-0.034	1	0	0	0	-1.945	0.082	84.567	0	0	0	0	0	0	0
WT222(CAA14FCCF874)	3.72	13105	2022-11-29 16:01:19.391	-0.001	-0.034	1	0	0	0	-1.945	0.082	84.567	0	0	0	0	0	0	0
WT222(CAA14FCCF874)	3.72	13105	2022-11-29 16:01:19.391	-0.001	-0.034	1	0	0	0	-1.945	0.082	84.567	0	0	0	0	0	0	0
WT222(CAA14FCCF874)	3.72	13105	2022-11-29 16:01:19.391	-0.001	-0.034	1	0	0	0	-1.945	0.082	84.567	0	0	0	0	0	0	0
WT222(CAA14FCCF874)	3.72	13105	2022-11-29 16:01:19.391	-0.001	-0.034	1	0	0	0	-1.945	0.082	84.567	0	0	0	0	0	0	0
WT111(DD045F3F1DEA)	3.68	13108	2022-11-29 16:01:19.406	0.013	0.402	0.932	0	0	0	23.351	-0.687	-13.574	0	0	0	0	0	0	0
WT111(DD045F3F1DEA)	3.68	13108	2022-11-29 16:01:19.406	0.012	0.403	0.932	0	0	0	23.351	-0.687	-13.574	0	0	0	0	0	0	0
WT111(DD045F3F1DEA)	3.68	13108	2022-11-29 16:01:19.406	0.012	0.403	0.932	0	0	0	23.351	-0.687	-13.574	0	0	0	0	0	0	0
WT111(DD045F3F1DEA)	3.68	13108	2022-11-29 16:01:19.406	0.012	0.403	0.932	0	0	0	23.351	-0.687	-13.574	0	0	0	0	0	0	0
WT111(DD045F3F1DEA)	3.68	13108	2022-11-29 16:01:19.406	0.012	0.403	0.932	0	0	0	23.351	-0.687	-13.574	0	0	0	0	0	0	0
WT111(DD045F3F1DEA)	3.68	13108	2022-11-29 16:01:19.406	0.012	0.402	0.931	0	0	0	23.351	-0.687	-13.574	0	0	0	0	0	0	0
WT111(DD045F3F1DEA)	3.68	13108	2022-11-29 16:01:19.406	0.012	0.402	0.931	0	0	0	23.351	-0.687	-13.574	0	0	0	0	0	0	0
WT111(DD045F3F1DEA)	3.68	13108	2022-11-29 16:01:19.406	0.012	0.402	0.931	0	0	0	23.351	-0.687	-13.574	0	0	0	0	0	0	0
WT111(DD045F3F1DEA)	3.68	13108	2022-11-29 16:01:19.437	0.012	0.402	0.931	0	0	0	23.351	-0.687	-13.574	0	0	0	0	0	0	0
WT111(DD045F3F1DEA)	3.68	13108	2022-11-29 16:01:19.437	0.012	0.403	0.932	0	0	0	23.351	-0.687	-13.574	0	0	0	0	0	0	0
WT111(DD045F3F1DEA)	3.68	13108	2022-11-29 16:01:19.437	0.012	0.403	0.932	0	0	0	23.351	-0.687	-13.574	0	0	0	0	0	0	0
WT111(DD045F3F1DEA)	3.68	13108	2022-11-29 16:01:19.437	0.012	0.403	0.932	0	0	0	23.351	-0.687	-13.574	0	0	0	0	0	0	0
WT111(DD045F3F1DEA)	3.68	13108	2022-11-29 16:01:19.437	0.012	0.403	0.932	0	0	0	23.351	-0.687	-13.574	0	0	0	0	0	0	0
WT111(DD045F3F1DEA)	3.68	13108	2022-11-29 16:01:19.437	0.012	0.402	0.931	0	0	0	23.351	-0.687	-13.574	0	0	0	0	0	0	0
WT111(DD045F3F1DEA)	3.68	13108	2022-11-29 16:01:19.437	0.012	0.402	0.931	0	0	0	23.351	-0.687	-13.574	0	0	0	0	0	0	0
WT111(DD045F3F1DEA)	3.68	13108	2022-11-29 16:01:19.437	0.012	0.402	0.931	0	0	0	23.351	-0.687	-13.574	0	0	0	0	0	0	0
WT333(F4E4E1AF1293)	3.76	13105	2022-11-29 16:01:19.437	-0.014	-0.028	1.016	0	0	0	-1.609	0.829	22.088	0	0	0	0	0	0	0
WT333(F4E4E1AF1293)	3.76	13105	2022-11-29 16:01:19.437	-0.014	-0.028	1.016	0	0	0	-1.609	0.829	22.088	0	0	0	0	0	0	0
WT333(F4E4E1AF1293)	3.76	13105	2022-11-29 16:01:19.437	-0.015	-0.029	1.015	0	0	0	-1.609	0.829	22.088	0	0	0	0	0	0	0
WT333(F4E4E1AF1293)	3.76	13105	2022-11-29 16:01:19.437	-0.015	-0.029	1.015	0	0	0	-1.609	0.829	22.088	0	0	0	0	0	0	0
WT333(F4E4E1AF1293)	3.76	13105	2022-11-29 16:01:19.437	-0.015	-0.029	1.015	0	0	0	-1.609	0.829	22.088	0	0	0	0	0	0	0
WT333(F4E4E1AF1293)	3.76	13105	2022-11-29 16:01:19.437	-0.015	-0.029	1.015	0	0	0	-1.609	0.829	22.088	0	0	0	0	0	0	0
WT333(F4E4E1AF1293)	3.76	13105	2022-11-29 16:01:19.437	-0.015	-0.028	1.016	0	0	0	-1.609	0.829	22.088	0	0	0	0	0	0	0
WT333(F4E4E1AF1293)	3.76	13105	2022-11-29 16:01:19.437	-0.015	-0.028	1.016	0	0	0	-1.609	0.829	22.088	0	0	0	0	0	0	0
WT111(DD045F3F1DEA)	3.68	13108	2022-11-29 16:01:19.468	0.012	0.402	0.931	0	0	0	23.351	-0.687	-13.574	0	0	0	0	0	0	0
WT111(DD045F3F1DEA)	3.68	13108	2022-11-29 16:01:19.468	0.012	0.403	0.932	0	0	0	23.351	-0.687	-13.574	0	0	0	0	0	0	0
WT111(DD045F3F1DEA)	3.68	13108	2022-11-29 16:01:19.468	0.012	0.403	0.932	0	0	0	23.351	-0.687	-13.574	0	0	0	0	0	0	0
WT111(DD045F3F1DEA)	3.68	13108	2022-11-29 16:01:19.468	0.012	0.403	0.932	0	0	0	23.351	-0.687	-13.574	0	0	0	0	0	0	0
WT111(DD045F3F1DEA)	3.68	13108	2022-11-29 16:01:19.468	0.012	0.402	0.932	0	0	0	23.351	-0.687	-13.574	0	0	0	0	0	0	0
WT111(DD045F3F1DEA)	3.68	13108	2022-11-29 16:01:19.468	0.012	0.402	0.932	0	0	0	23.351	-0.687	-13.574	0	0	0	0	0	0	0
WT111(DD045F3F1DEA)	3.68	13108	2022-11-29 16:01:19.468	0.012	0.402	0.932	0	0	0	23.351	-0.687	-13.574	0	0	0	0	0	0	0
WT111(DD045F3F1DEA)	3.68	13108	2022-11-29 16:01:19.468	0.012	0.402	0.932	0	0	0	23.351	-0.687	-13.574	0	0	0	0	0	0	0
WT333(F4E4E1AF1293)	3.76	13105	2022-11-29 16:01:19.468	-0.015	-0.028	1.016	0	0	0	-1.609	0.829	22.088	0	0	0	0	0	0	0
WT333(F4E4E1AF1293)	3.76	13105	2022-11-29 16:01:19.468	-0.014	-0.028	1.016	0	0	0	-1.609	0.829	22.088	0	0	0	0	0	0	0
WT333(F4E4E1AF1293)	3.76	13105	2022-11-29 16:01:19.468	-0.014	-0.028	1.016	0	0	0	-1.609	0.829	22.088	0	0	0	0	0	0	0
WT333(F4E4E1AF1293)	3.76	13105	2022-11-29 16:01:19.468	-0.014	-0.028	1.016	0	0	0	-1.609	0.829	22.088	0	0	0	0	0	0	0
WT333(F4E4E1AF1293)	3.76	13105	2022-11-29 16:01:19.468	-0.014	-0.028	1.016	0	0	0	-1.609	0.829	22.088	0	0	0	0	0	0	0
WT333(F4E4E1AF1293)	3.76	13105	2022-11-29 16:01:19.468	-0.015	-0.028	1.017	0	0	0	-1.609	0.829	22.088	0	0	0	0	0	0	0
WT333(F4E4E1AF1293)	3.76	13105	2022-11-29 16:01:19.468	-0.015	-0.028	1.017	0	0	0	-1.609	0.829	22.088	0	0	0	0	0	0	0
WT333(F4E4E1AF1293)	3.76	13105	2022-11-29 16:01:19.468	-0.015	-0.028	1.017	0	0	0	-1.609	0.829	22.088	0	0	0	0	0	0	0
WT222(CAA14FCCF874)	3.72	13105	2022-11-29 16:01:19.468	-0.001	-0.034	1	0	0	0	-1.945	0.082	84.567	0	0	0	0	0	0	0
WT222(CAA14FCCF874)	3.72	13105	2022-11-29 16:01:19.468	-0.001	-0.034	1	0	0	0	-1.945	0.082	84.567	0	0	0	0	0	0	0
WT222(CAA14FCCF874)	3.72	13105	2022-11-29 16:01:19.468	-0.001	-0.034	1	0	0	0	-1.945	0.082	84.567	0	0	0	0	0	0	0
WT222(CAA14FCCF874)	3.72	13105	2022-11-29 16:01:19.468	-0.001	-0.034	1	0	0	0	-1.945	0.082	84.567	0	0	0	0	0	0	0
WT222(CAA14FCCF874)	3.72	13105	2022-11-29 16:01:19.468	-0.001	-0.034	1	0	0	0	-1.945	0.082	84.567	0	0	0	0	0	0	0
WT222(CAA14FCCF874)	3.72	13105	2022-11-29 16:01:19.468	-0.002	-0.034	1	0	0	0	-1.945	0.082	84.567	0	0	0	0	0	0	0
WT222(CAA14FCCF874)	3.72	13105	2022-11-29 16:01:19.468	-0.002	-0.034	1	0	0	0	-1.945	0.082	84.567	0	0	0	0	0	0	0
WT222(CAA14FCCF874)	3.72	13105	2022-11-29 16:01:19.468	-0.002	-0.034	1	0	0	0	-1.945	0.082	84.567	0	0	0	0	0	0	0
WT111(DD045F3F1DEA)	3.68	13108	2022-11-29 16:01:19.500	0.012	0.402	0.932	0	0	0	23.351	-0.687	-13.574	0	0	0	0	0	0	0
WT111(DD045F3F1DEA)	3.68	13108	2022-11-29 16:01:19.500	0.012	0.402	0.932	0	0	0	23.351	-0.687	-13.574	0	0	0	0	0	0	0
WT111(DD045F3F1DEA)	3.68	13108	2022-11-29 16:01:19.500	0.012	0.402	0.932	0	0	0	23.351	-0.687	-13.574	0	0	0	0	0	0	0
WT111(DD045F3F1DEA)	3.68	13108	2022-11-29 16:01:19.500	0.012	0.402	0.932	0	0	0	23.351	-0.687	-13.574	0	0	0	0	0	0	0
WT111(DD045F3F1DEA)	3.68	13108	2022-11-29 16:01:19.500	0.012	0.402	0.932	0	0	0	23.351	-0.687	-13.574	0	0	0	0	0	0	0
WT111(DD045F3F1DEA)	3.68	13108	2022-11-29 16:01:19.500	0.012	0.402	0.932	0	0	0	23.351	-0.687	-13.574	0	0	0	0	0	0	0
WT111(DD045F3F1DEA)	3.68	13108	2022-11-29 16:01:19.500	0.012	0.402	0.932	0	0	0	23.351	-0.687	-13.574	0	0	0	0	0	0	0
WT111(DD045F3F1DEA)	3.68	13108	2022-11-29 16:01:19.500	0.012	0.402	0.932	0	0	0	23.351	-0.687	-13.574	0	0	0	0	0	0	0
WT222(CAA14FCCF874)	3.72	13105	2022-11-29 16:01:19.500	-0.002	-0.034	1	0	0	0	-1.945	0.082	84.567	0	0	0	0	0	0	0
WT222(CAA14FCCF874)	3.72	13105	2022-11-29 16:01:19.500	-0.001	-0.034	1	0	0	0	-1.945	0.082	84.567	0	0	0	0	0	0	0
WT222(CAA14FCCF874)	3.72	13105	2022-11-29 16:01:19.500	-0.001	-0.034	1	0	0	0	-1.945	0.082	84.567	0	0	0	0	0	0	0
WT222(CAA14FCCF874)	3.72	13105	2022-11-29 16:01:19.500	-0.001	-0.034	1	0	0	0	-1.945	0.082	84.567	0	0	0	0	0	0	0
WT222(CAA14FCCF874)	3.72	13105	2022-11-29 16:01:19.500	-0.001	-0.034	1	0	0	0	-1.945	0.082	84.567	0	0	0	0	0	0	0
WT222(CAA14FCCF874)	3.72	13105	2022-11-29 16:01:19.500	-0.001	-0.034	1	0	0	0	-1.945	0.082	84.567	0	0	0	0	0	0	0
WT222(CAA14FCCF874)	3.72	13105	2022-11-29 16:01:19.500	-0.001	-0.034	1	0	0	0	-1.945	0.082	84.567	0	0	0	0	0	0	0
WT222(CAA14FCCF874)	3.72	13105	2022-11-29 16:01:19.500	-0.001	-0.034	1	0	0	0	-1.945	0.082	84.567	0	0	0	0	0	0	0
WT222(CAA14FCCF874)	3.72	13105	2022-11-29 16:01:19.515	-0.001	-0.034	1	0	0	0	-1.945	0.082	84.567	0	0	0	0	0	0	0
WT222(CAA14FCCF874)	3.72	13105	2022-11-29 16:01:19.515	-0.001	-0.034	1	0	0	0	-1.945	0.082	84.567	0	0	0	0	0	0	0
WT222(CAA14FCCF874)	3.72	13105	2022-11-29 16:01:19.515	-0.001	-0.034	1	0	0	0	-1.945	0.082	84.567	0	0	0	0	0	0	0
WT222(CAA14FCCF874)	3.72	13105	2022-11-29 16:01:19.515	-0.001	-0.034	1	0	0	0	-1.945	0.082	84.567	0	0	0	0	0	0	0
WT222(CAA14FCCF874)	3.72	13105	2022-11-29 16:01:19.515	-0.001	-0.034	1	0	0	0	-1.945	0.082	84.567	0	0	0	0	0	0	0
WT222(CAA14FCCF874)	3.72	13105	2022-11-29 16:01:19.515	-0.001	-0.034	1	0	0	0	-1.945	0.082	84.567	0	0	0	0	0	0	0
WT222(CAA14FCCF874)	3.72	13105	2022-11-29 16:01:19.515	-0.001	-0.034	1	0	0	0	-1.945	0.082	84.567	0	0	0	0	0	0	0
WT222(CAA14FCCF874)	3.72	13105	2022-11-29 16:01:19.515	-0.001	-0.034	1	0	0	0	-1.945	0.082	84.567	0	0	0	0	0	0	0
WT111(DD045F3F1DEA)	3.68	13108	2022-11-29 16:01:19.531	0.013	0.401	0.932	0	0	0	23.351	-0.687	-13.574	0	0	0	0	0	0	0
WT111(DD045F3F1DEA)	3.68	13108	2022-11-29 16:01:19.531	0.013	0.401	0.932	0	0	0	23.351	-0.687	-13.574	0	0	0	0	0	0	0
WT111(DD045F3F1DEA)	3.68	13108	2022-11-29 16:01:19.531	0.013	0.401	0.932	0	0	0	23.351	-0.687	-13.574	0	0	0	0	0	0	0
WT111(DD045F3F1DEA)	3.68	13108	2022-11-29 16:01:19.531	0.013	0.401	0.932	0	0	0	23.351	-0.687	-13.574	0	0	0	0	0	0	0
WT111(DD045F3F1DEA)	3.68	13108	2022-11-29 16:01:19.531	0.012	0.402	0.932	0	0	0	23.351	-0.687	-13.574	0	0	0	0	0	0	0
WT111(DD045F3F1DEA)	3.68	13108	2022-11-29 16:01:19.531	0.012	0.402	0.932	0	0	0	23.351	-0.687	-13.574	0	0	0	0	0	0	0
WT111(DD045F3F1DEA)	3.68	13108	2022-11-29 16:01:19.531	0.012	0.402	0.932	0	0	0	23.351	-0.687	-13.574	0	0	0	0	0	0	0
WT111(DD045F3F1DEA)	3.68	13108	2022-11-29 16:01:19.531	0.012	0.402	0.932	0	0	0	23.351	-0.687	-13.574	0	0	0	0	0	0	0
WT222(CAA14FCCF874)	3.72	13105	2022-11-29 16:01:19.531	-0.002	-0.034	1	0	0	0	-1.945	0.082	84.567	0	0	0	0	0	0	0
WT222(CAA14FCCF874)	3.72	13105	2022-11-29 16:01:19.531	-0.002	-0.034	1	0	0	0	-1.945	0.082	84.567	0	0	0	0	0	0	0
WT222(CAA14FCCF874)	3.72	13105	2022-11-29 16:01:19.531	-0.002	-0.034	1	0	0	0	-1.945	0.082	84.567	0	0	0	0	0	0	0
WT222(CAA14FCCF874)	3.72	13105	2022-11-29 16:01:19.531	-0.002	-0.034	1	0	0	0	-1.945	0.082	84.567	0	0	0	0	0	0	0
WT222(CAA14FCCF874)	3.72	13105	2022-11-29 16:01:19.531	-0.001	-0.034	1	0	0	0	-1.945	0.082	84.567	0	0	0	0	0	0	0
WT222(CAA14FCCF874)	3.72	13105	2022-11-29 16:01:19.531	-0.001	-0.034	1	0	0	0	-1.945	0.082	84.567	0	0	0	0	0	0	0
WT222(CAA14FCCF874)	3.72	13105	2022-11-29 16:01:19.531	-0.001	-0.034	1	0	0	0	-1.945	0.082	84.567	0	0	0	0	0	0	0
WT222(CAA14FCCF874)	3.72	13105	2022-11-29 16:01:19.531	-0.001	-0.034	1	0	0	0	-1.945	0.082	84.567	0	0	0	0	0	0	0
WT111(DD045F3F1DEA)	3.68	13108	2022-11-29 16:01:19.562	0.012	0.402	0.931	0	0	0	23.351	-0.687	-13.574	0	0	0	0	0	0	0
WT111(DD045F3F1DEA)	3.68	13108	2022-11-29 16:01:19.562	0.012	0.402	0.931	0	0	0	23.351	-0.687	-13.574	0	0	0	0	0	0	0
WT111(DD045F3F1DEA)	3.68	13108	2022-11-29 16:01:19.562	0.012	0.402	0.931	0	0	0	23.351	-0.687	-13.574	0	0	0	0	0	0	0
WT111(DD045F3F1DEA)	3.68	13108	2022-11-29 16:01:19.562	0.012	0.402	0.931	0	0	0	23.351	-0.687	-13.574	0	0	0	0	0	0	0
WT111(DD045F3F1DEA)	3.68	13108	2022-11-29 16:01:19.562	0.012	0.402	0.931	0	0	0	23.351	-0.687	-13.574	0	0	0	0	0	0	0
WT111(DD045F3F1DEA)	3.68	13108	2022-11-29 16:01:19.562	0.012	0.402	0.931	0	0	0	23.351	-0.687	-13.574	0	0	0	0	0	0	0
WT111(DD045F3F1DEA)	3.68	13108	2022-11-29 16:01:19.562	0.012	0.402	0.931	0	0	0	23.351	-0.687	-13.574	0	0	0	0	0	0	0
WT111(DD045F3F1DEA)	3.68	13108	2022-11-29 16:01:19.562	0.012	0.402	0.931	0	0	0	23.351	-0.687	-13.574	0	0	0	0	0	0	0
WT333(F4E4E1AF1293)	3.76	13105	2022-11-29 16:01:19.562	-0.015	-0.028	1.017	0	0	0	-1.609	0.829	22.088	0	0	0	0	0	0	0
WT333(F4E4E1AF1293)	3.76	13105	2022-11-29 16:01:19.562	-0.014	-0.028	1.016	0	0	0	-1.609	0.829	22.088	0	0	0	0	0	0	0
WT333(F4E4E1AF1293)	3.76	13105	2022-11-29 16:01:19.562	-0.014	-0.028	1.016	0	0	0	-1.609	0.829	22.088	0	0	0	0	0	0	0
WT333(F4E4E1AF1293)	3.76	13105	2022-11-29 16:01:19.562	-0.014	-0.028	1.016	0	0	0	-1.609	0.829	22.088	0	0	0	0	0	0	0
WT333(F4E4E1AF1293)	3.76	13105	2022-11-29 16:01:19.562	-0.014	-0.028	1.016	0	0	0	-1.609	0.829	22.088	0	0	0	0	0	0	0
WT333(F4E4E1AF1293)	3.76	13105	2022-11-29 16:01:19.562	-0.014	-0.028	1.016	0	0	0	-1.609	0.829	22.088	0	0	0	0	0	0	0
WT333(F4E4E1AF1293)	3.76	13105	2022-11-29 16:01:19.562	-0.014	-0.028	1.016	0	0	0	-1.609	0.829	22.088	0	0	0	0	0	0	0
WT333(F4E4E1AF1293)	3.76	13105	2022-11-29 16:01:19.562	-0.014	-0.028	1.016	0	0	0	-1.609	0.829	22.088	0	0	0	0	0	0	0
WT333(F4E4E1AF1293)	3.76	13105	2022-11-29 16:01:19.594	-0.014	-0.028	1.016	0	0	0	-1.609	0.829	22.088	0	0	0	0	0	0	0
WT333(F4E4E1AF1293)	3.76	13105	2022-11-29 16:01:19.594	-0.015	-0.028	1.016	0	0	0	-1.609	0.829	22.088	0	0	0	0	0	0	0
WT333(F4E4E1AF1293)	3.76	13105	2022-11-29 16:01:19.594	-0.015	-0.028	1.016	0	0	0	-1.609	0.829	22.088	0	0	0	0	0	0	0
WT333(F4E4E1AF1293)	3.76	13105	2022-11-29 16:01:19.594	-0.015	-0.028	1.016	0	0	0	-1.609	0.829	22.088	0	0	0	0	0	0	0
WT333(F4E4E1AF1293)	3.76	13105	2022-11-29 16:01:19.594	-0.015	-0.028	1.016	0	0	0	-1.609	0.829	22.088	0	0	0	0	0	0	0
WT333(F4E4E1AF1293)	3.76	13105	2022-11-29 16:01:19.594	-0.015	-0.028	1.016	0	0	0	-1.609	0.829	22.088	0	0	0	0	0	0	0
WT333(F4E4E1AF1293)	3.76	13105	2022-11-29 16:01:19.594	-0.015	-0.028	1.016	0	0	0	-1.609	0.829	22.088	0	0	0	0	0	0	0
WT333(F4E4E1AF1293)	3.76	13105	2022-11-29 16:01:19.594	-0.015	-0.028	1.016	0	0	0	-1.609	0.829	22.088	0	0	0	0	0	0	0
WT111(DD045F3F1DEA)	3.68	13108	2022-11-29 16:01:19.625	0.013	0.402	0.931	0	0	0	23.351	-0.687	-13.574	0	0	0	0	0	0	0
WT111(DD045F3F1DEA)	3.68	13108	2022-11-29 16:01:19.625	0.013	0.402	0.931	0	0	0	23.351	-0.687	-13.574	0	0	0	0	0	0	0
WT111(DD045F3F1DEA)	3.68	13108	2022-11-29 16:01:19.625	0.013	0.402	0.931	0	0	0	23.351	-0.687	-13.574	0	0	0	0	0	0	0
WT111(DD045F3F1DEA)	3.68	13108	2022-11-29 16:01:19.625	0.013	0.402	0.931	0	0	0	23.351	-0.687	-13.574	0	0	0	0	0	0	0
WT111(DD045F3F1DEA)	3.68	13108	2022-11-29 16:01:19.625	0.013	0.402	0.931	0	0	0	23.351	-0.687	-13.574	0	0	0	0	0	0	0
WT111(DD045F3F1DEA)	3.68	13108	2022-11-29 16:01:19.625	0.013	0.402	0.931	0	0	0	23.351	-0.687	-13.574	0	0	0	0	0	0	0
WT111(DD045F3F1DEA)	3.68	13108	2022-11-29 16:01:19.625	0.013	0.402	0.931	0	0	0	23.351	-0.687	-13.574	0	0	0	0	0	0	0
WT111(DD045F3F1DEA)	3.68	13108	2022-11-29 16:01:19.625	0.013	0.402	0.931	0	0	0	23.351	-0.687	-13.574	0	0	0	0	0	0	0
WT333(F4E4E1AF1293)	3.76	13105	2022-11-29 16:01:19.625	-0.015	-0.028	1.016	0	0	0	-1.609	0.829	22.088	0	0	0	0	0	0	0
WT333(F4E4E1AF1293)	3.76	13105	2022-11-29 16:01:19.625	-0.015	-0.028	1.016	0	0	0	-1.609	0.829	22.088	0	0	0	0	0	0	0
WT333(F4E4E1AF1293)	3.76	13105	2022-11-29 16:01:19.625	-0.015	-0.028	1.016	0	0	0	-1.609	0.829	22.088	0	0	0	0	0	0	0
WT333(F4E4E1AF1293)	3.76	13105	2022-11-29 16:01:19.625	-0.015	-0.028	1.016	0	0	0	-1.609	0.829	22.088	0	0	0	0	0	0	0
WT333(F4E4E1AF1293)	3.76	13105	2022-11-29 16:01:19.625	-0.015	-0.028	1.016	0	0	0	-1.609	0.829	22.088	0	0	0	0	0	0	0
WT333(F4E4E1AF1293)	3.76	13105	2022-11-29 16:01:19.625	-0.015	-0.028	1.016	0	0	0	-1.609	0.829	22.088	0	0	0	0	0	0	0
WT333(F4E4E1AF1293)	3.76	13105	2022-11-29 16:01:19.625	-0.015	-0.028	1.016	0	0	0	-1.609	0.829	22.088	0	0	0	0	0	0	0
WT333(F4E4E1AF1293)	3.76	13105	2022-11-29 16:01:19.625	-0.015	-0.028	1.016	0	0	0	-1.609	0.829	22.088	0	0	0	0	0	0	0
WT222(CAA14FCCF874)	3.72	13105	2022-11-29 16:01:19.625	-0.001	-0.034	0.999	0	0	0	-1.945	0.082	84.567	0	0	0	0	0	0	0
WT222(CAA14FCCF874)	3.72	13105	2022-11-29 16:01:19.625	-0.001	-0.034	0.999	0	0	0	-1.945	0.082	84.567	0	0	0	0	0	0	0
WT222(CAA14FCCF874)	3.72	13105	2022-11-29 16:01:19.625	-0.001	-0.034	0.999	0	0	0	-1.945	0.082	84.567	0	0	0	0	0	0	0
WT222(CAA14FCCF874)	3.72	13105	2022-11-29 16:01:19.625	-0.001	-0.034	0.999	0	0	0	-1.945	0.082	84.567	0	0	0	0	0	0	0
WT222(CAA14FCCF874)	3.72	13105	2022-11-29 16:01:19.625	-0.001	-0.034	0.999	0	0	0	-1.945	0.082	84.567	0	0	0	0	0	0	0
WT222(CAA14FCCF874)	3.72	13105	2022-11-29 16:01:19.625	-0.001	-0.034	0.999	0	0	0	-1.945	0.082	84.567	0	0	0	0	0	0	0
WT222(CAA14FCCF874)	3.72	13105	2022-11-29 16:01:19.625	-0.001	-0.034	0.999	0	0	0	-1.945	0.082	84.567	0	0	0	0	0	0	0
WT222(CAA14FCCF874)	3.72	13105	2022-11-29 16:01:19.625	-0.001	-0.034	0.999	0	0	0	-1.945	0.082	84.567	0	0	0	0	0	0	0
WT111(DD045F3F1DEA)	3.68	13108	2022-11-29 16:01:19.656	0.012	0.402	0.932	0	0	0	23.351	-0.687	-13.574	0	0	0	0	0	0	0
WT111(DD045F3F1DEA)	3.68	13108	2022-11-29 16:01:19.656	0.012	0.402	0.932	0	0	0	23.351	-0.687	-13.574	0	0	0	0	0	0	0
WT111(DD045F3F1DEA)	3.68	13108	2022-11-29 16:01:19.656	0.012	0.402	0.932	0	0	0	23.351	-0.687	-13.574	0	0	0	0	0	0	0
WT111(DD045F3F1DEA)	3.68	13108	2022-11-29 16:01:19.656	0.012	0.402	0.932	0	0	0	23.351	-0.687	-13.574	0	0	0	0	0	0	0
WT111(DD045F3F1DEA)	3.68	13108	2022-11-29 16:01:19.656	0.013	0.402	0.931	0	0	0	23.351	-0.687	-13.574	0	0	0	0	0	0	0
WT111(DD045F3F1DEA)	3.68	13108	2022-11-29 16:01:19.656	0.013	0.402	0.931	0	0	0	23.351	-0.687	-13.574	0	0	0	0	0	0	0
WT111(DD045F3F1DEA)	3.68	13108	2022-11-29 16:01:19.656	0.013	0.402	0.931	0	0	0	23.351	-0.687	-13.574	0	0	0	0	0	0	0
WT111(DD045F3F1DEA)	3.68	13108	2022-11-29 16:01:19.656	0.013	0.402	0.931	0	0	0	23.351	-0.687	-13.574	0	0	0	0	0	0	0
WT222(CAA14FCCF874)	3.72	13105	2022-11-29 16:01:19.656	-0.001	-0.034	0.999	0	0	0	-1.945	0.082	84.567	0	0	0	0	0	0	0
WT222(CAA14FCCF874)	3.72	13105	2022-11-29 16:01:19.656	-0.001	-0.034	0.999	0	0	0	-1.945	0.082	84.567	0	0	0	0	0	0	0
WT222(CAA14FCCF874)	3.72	13105	2022-11-29 16:01:19.656	-0.001	-0.034	0.999	0	0	0	-1.945	0.082	84.567	0	0	0	0	0	0	0
WT222(CAA14FCCF874)	3.72	13105	2022-11-29 16:01:19.656	-0.001	-0.034	0.999	0	0	0	-1.945	0.082	84.567	0	0	0	0	0	0	0
WT222(CAA14FCCF874)	3.72	13105	2022-11-29 16:01:19.656	-0.002	-0.034	1	0	0	0	-1.945	0.082	84.567	0	0	0	0	0	0	0
WT222(CAA14FCCF874)	3.72	13105	2022-11-29 16:01:19.656	-0.002	-0.034	1	0	0	0	-1.945	0.082	84.567	0	0	0	0	0	0	0
WT222(CAA14FCCF874)	3.72	13105	2022-11-29 16:01:19.656	-0.002	-0.034	1	0	0	0	-1.945	0.082	84.567	0	0	0	0	0	0	0
WT222(CAA14FCCF874)	3.72	13105	2022-11-29 16:01:19.656	-0.002	-0.034	1	0	0	0	-1.945	0.082	84.567	0	0	0	0	0	0	0
WT111(DD045F3F1DEA)	3.68	13108	2022-11-29 16:01:19.687	0.012	0.402	0.932	0	0	0	23.351	-0.687	-13.574	0	0	0	0	0	0	0
WT111(DD045F3F1DEA)	3.68	13108	2022-11-29 16:01:19.687	0.012	0.402	0.932	0	0	0	23.351	-0.687	-13.574	0	0	0	0	0	0	0
WT111(DD045F3F1DEA)	3.68	13108	2022-11-29 16:01:19.687	0.012	0.402	0.932	0	0	0	23.351	-0.687	-13.574	0	0	0	0	0	0	0
WT111(DD045F3F1DEA)	3.68	13108	2022-11-29 16:01:19.687	0.012	0.402	0.932	0	0	0	23.351	-0.687	-13.574	0	0	0	0	0	0	0
WT111(DD045F3F1DEA)	3.68	13108	2022-11-29 16:01:19.687	0.012	0.402	0.931	0	0	0	23.351	-0.687	-13.574	0	0	0	0	0	0	0
WT111(DD045F3F1DEA)	3.68	13108	2022-11-29 16:01:19.687	0.012	0.402	0.931	0	0	0	23.351	-0.687	-13.574	0	0	0	0	0	0	0
WT111(DD045F3F1DEA)	3.68	13108	2022-11-29 16:01:19.687	0.012	0.402	0.931	0	0	0	23.351	-0.687	-13.574	0	0	0	0	0	0	0
WT111(DD045F3F1DEA)	3.68	13108	2022-11-29 16:01:19.687	0.012	0.402	0.931	0	0	0	23.351	-0.687	-13.574	0	0	0	0	0	0	0
WT333(F4E4E1AF1293)	3.76	13105	2022-11-29 16:01:19.687	-0.015	-0.028	1.016	0	0	0	-1.609	0.829	22.088	0	0	0	0	0	0	0
WT333(F4E4E1AF1293)	3.76	13105	2022-11-29 16:01:19.687	-0.014	-0.027	1.016	0	0	0	-1.609	0.829	22.088	0	0	0	0	0	0	0
WT333(F4E4E1AF1293)	3.76	13105	2022-11-29 16:01:19.687	-0.014	-0.027	1.016	0	0	0	-1.609	0.829	22.088	0	0	0	0	0	0	0
WT333(F4E4E1AF1293)	3.76	13105	2022-11-29 16:01:19.687	-0.014	-0.027	1.016	0	0	0	-1.609	0.829	22.088	0	0	0	0	0	0	0
WT333(F4E4E1AF1293)	3.76	13105	2022-11-29 16:01:19.687	-0.014	-0.027	1.016	0	0	0	-1.609	0.829	22.088	0	0	0	0	0	0	0
WT333(F4E4E1AF1293)	3.76	13105	2022-11-29 16:01:19.687	-0.014	-0.028	1.016	0	0	0	-1.609	0.829	22.088	0	0	0	0	0	0	0
WT333(F4E4E1AF1293)	3.76	13105	2022-11-29 16:01:19.687	-0.014	-0.028	1.016	0	0	0	-1.609	0.829	22.088	0	0	0	0	0	0	0
WT333(F4E4E1AF1293)	3.76	13105	2022-11-29 16:01:19.687	-0.014	-0.028	1.016	0	0	0	-1.609	0.829	22.088	0	0	0	0	0	0	0
WT333(F4E4E1AF1293)	3.76	13105	2022-11-29 16:01:19.687	-0.014	-0.028	1.016	0	0	0	-1.609	0.829	22.088	0	0	0	0	0	0	0
WT333(F4E4E1AF1293)	3.76	13105	2022-11-29 16:01:19.687	-0.014	-0.028	1.016	0	0	0	-1.609	0.829	22.088	0	0	0	0	0	0	0
WT333(F4E4E1AF1293)	3.76	13105	2022-11-29 16:01:19.687	-0.014	-0.028	1.016	0	0	0	-1.609	0.829	22.088	0	0	0	0	0	0	0
WT333(F4E4E1AF1293)	3.76	13105	2022-11-29 16:01:19.687	-0.014	-0.028	1.016	0	0	0	-1.609	0.829	22.088	0	0	0	0	0	0	0
WT333(F4E4E1AF1293)	3.76	13105	2022-11-29 16:01:19.687	-0.014	-0.028	1.016	0	0	0	-1.609	0.829	22.088	0	0	0	0	0	0	0
WT333(F4E4E1AF1293)	3.76	13105	2022-11-29 16:01:19.687	-0.015	-0.028	1.017	0	0	0	-1.609	0.829	22.088	0	0	0	0	0	0	0
WT333(F4E4E1AF1293)	3.76	13105	2022-11-29 16:01:19.687	-0.015	-0.028	1.017	0	0	0	-1.609	0.829	22.088	0	0	0	0	0	0	0
WT333(F4E4E1AF1293)	3.76	13105	2022-11-29 16:01:19.687	-0.015	-0.028	1.017	0	0	0	-1.609	0.829	22.088	0	0	0	0	0	0	0
WT333(F4E4E1AF1293)	3.76	13105	2022-11-29 16:01:19.718	-0.015	-0.028	1.017	0	0	0	-1.609	0.829	22.088	0	0	0	0	0	0	0
WT333(F4E4E1AF1293)	3.76	13105	2022-11-29 16:01:19.718	-0.015	-0.028	1.016	0	0	0	-1.609	0.829	22.088	0	0	0	0	0	0	0
WT333(F4E4E1AF1293)	3.76	13105	2022-11-29 16:01:19.718	-0.015	-0.028	1.016	0	0	0	-1.609	0.829	22.088	0	0	0	0	0	0	0
WT333(F4E4E1AF1293)	3.76	13105	2022-11-29 16:01:19.718	-0.015	-0.028	1.016	0	0	0	-1.609	0.829	22.088	0	0	0	0	0	0	0
WT333(F4E4E1AF1293)	3.76	13105	2022-11-29 16:01:19.718	-0.015	-0.028	1.016	0	0	0	-1.609	0.829	22.088	0	0	0	0	0	0	0
WT333(F4E4E1AF1293)	3.76	13105	2022-11-29 16:01:19.718	-0.015	-0.028	1.016	0	0	0	-1.609	0.829	22.088	0	0	0	0	0	0	0
WT333(F4E4E1AF1293)	3.76	13105	2022-11-29 16:01:19.718	-0.015	-0.028	1.016	0	0	0	-1.609	0.829	22.088	0	0	0	0	0	0	0
WT333(F4E4E1AF1293)	3.76	13105	2022-11-29 16:01:19.718	-0.015	-0.028	1.016	0	0	0	-1.609	0.829	22.088	0	0	0	0	0	0	0
WT111(DD045F3F1DEA)	3.68	13108	2022-11-29 16:01:19.734	0.011	0.402	0.931	0	0	0	23.351	-0.687	-13.574	0	0	0	0	0	0	0
WT111(DD045F3F1DEA)	3.68	13108	2022-11-29 16:01:19.750	0.011	0.402	0.931	0	0	0	23.351	-0.687	-13.574	0	0	0	0	0	0	0
WT111(DD045F3F1DEA)	3.68	13108	2022-11-29 16:01:19.750	0.011	0.402	0.931	0	0	0	23.351	-0.687	-13.574	0	0	0	0	0	0	0
WT111(DD045F3F1DEA)	3.68	13108	2022-11-29 16:01:19.750	0.011	0.402	0.931	0	0	0	23.351	-0.687	-13.574	0	0	0	0	0	0	0
WT111(DD045F3F1DEA)	3.68	13108	2022-11-29 16:01:19.750	0.012	0.402	0.931	0	0	0	23.351	-0.687	-13.574	0	0	0	0	0	0	0
WT111(DD045F3F1DEA)	3.68	13108	2022-11-29 16:01:19.750	0.012	0.402	0.931	0	0	0	23.351	-0.687	-13.574	0	0	0	0	0	0	0
WT111(DD045F3F1DEA)	3.68	13108	2022-11-29 16:01:19.750	0.012	0.402	0.931	0	0	0	23.351	-0.687	-13.574	0	0	0	0	0	0	0
WT111(DD045F3F1DEA)	3.68	13108	2022-11-29 16:01:19.750	0.012	0.402	0.931	0	0	0	23.351	-0.687	-13.574	0	0	0	0	0	0	0
WT222(CAA14FCCF874)	3.72	13105	2022-11-29 16:01:19.750	-0.001	-0.034	1	0	0	0	-1.945	0.082	84.567	0	0	0	0	0	0	0
WT222(CAA14FCCF874)	3.72	13105	2022-11-29 16:01:19.750	-0.001	-0.034	1	0	0	0	-1.945	0.082	84.567	0	0	0	0	0	0	0
WT222(CAA14FCCF874)	3.72	13105	2022-11-29 16:01:19.750	-0.001	-0.034	1	0	0	0	-1.945	0.082	84.567	0	0	0	0	0	0	0
WT222(CAA14FCCF874)	3.72	13105	2022-11-29 16:01:19.750	-0.001	-0.034	1	0	0	0	-1.945	0.082	84.567	0	0	0	0	0	0	0
WT222(CAA14FCCF874)	3.72	13105	2022-11-29 16:01:19.750	-0.001	-0.034	1	0	0	0	-1.945	0.082	84.567	0	0	0	0	0	0	0
WT222(CAA14FCCF874)	3.72	13105	2022-11-29 16:01:19.750	-0.001	-0.034	1	0	0	0	-1.945	0.082	84.567	0	0	0	0	0	0	0
WT222(CAA14FCCF874)	3.72	13105	2022-11-29 16:01:19.750	-0.001	-0.034	1	0	0	0	-1.945	0.082	84.567	0	0	0	0	0	0	0
WT222(CAA14FCCF874)	3.72	13105	2022-11-29 16:01:19.750	-0.001	-0.034	1	0	0	0	-1.945	0.082	84.567	0	0	0	0	0	0	0
WT111(DD045F3F1DEA)	3.68	13108	2022-11-29 16:01:19.766	0.012	0.402	0.931	0	0	0	23.351	-0.687	-13.574	0	0	0	0	0	0	0
WT111(DD045F3F1DEA)	3.68	13108	2022-11-29 16:01:19.766	0.012	0.402	0.931	0	0	0	23.351	-0.687	-13.574	0	0	0	0	0	0	0
WT111(DD045F3F1DEA)	3.68	13108	2022-11-29 16:01:19.766	0.012	0.402	0.931	0	0	0	23.351	-0.687	-13.574	0	0	0	0	0	0	0
WT111(DD045F3F1DEA)	3.68	13108	2022-11-29 16:01:19.766	0.012	0.402	0.931	0	0	0	23.351	-0.687	-13.574	0	0	0	0	0	0	0
WT111(DD045F3F1DEA)	3.68	13108	2022-11-29 16:01:19.766	0.012	0.402	0.932	0	0	0	23.351	-0.687	-13.574	0	0	0	0	0	0	0
WT111(DD045F3F1DEA)	3.68	13108	2022-11-29 16:01:19.766	0.012	0.402	0.932	0	0	0	23.351	-0.687	-13.574	0	0	0	0	0	0	0
WT111(DD045F3F1DEA)	3.68	13108	2022-11-29 16:01:19.766	0.012	0.402	0.932	0	0	0	23.351	-0.687	-13.574	0	0	0	0	0	0	0
WT111(DD045F3F1DEA)	3.68	13108	2022-11-29 16:01:19.766	0.012	0.402	0.932	0	0	0	23.351	-0.687	-13.574	0	0	0	0	0	0	0
WT333(F4E4E1AF1293)	3.76	13105	2022-11-29 16:01:19.781	-0.015	-0.028	1.016	0	0	0	-1.604	0.829	22.088	0	0	0	0	0	0	0
WT333(F4E4E1AF1293)	3.76	13105	2022-11-29 16:01:19.781	-0.015	-0.028	1.016	0	0	0	-1.604	0.829	22.088	0	0	0	0	0	0	0
WT333(F4E4E1AF1293)	3.76	13105	2022-11-29 16:01:19.781	-0.015	-0.028	1.016	0	0	0	-1.604	0.829	22.088	0	0	0	0	0	0	0
WT333(F4E4E1AF1293)	3.76	13105	2022-11-29 16:01:19.781	-0.015	-0.028	1.016	0	0	0	-1.604	0.829	22.088	0	0	0	0	0	0	0
WT333(F4E4E1AF1293)	3.76	13105	2022-11-29 16:01:19.781	-0.015	-0.028	1.016	0	0	0	-1.604	0.829	22.088	0	0	0	0	0	0	0
WT333(F4E4E1AF1293)	3.76	13105	2022-11-29 16:01:19.781	-0.015	-0.028	1.016	0	0	0	-1.604	0.829	22.088	0	0	0	0	0	0	0
WT333(F4E4E1AF1293)	3.76	13105	2022-11-29 16:01:19.781	-0.015	-0.028	1.016	0	0	0	-1.604	0.829	22.088	0	0	0	0	0	0	0
WT333(F4E4E1AF1293)	3.76	13105	2022-11-29 16:01:19.781	-0.015	-0.028	1.016	0	0	0	-1.604	0.829	22.088	0	0	0	0	0	0	0
WT333(F4E4E1AF1293)	3.76	13105	2022-11-29 16:01:19.797	-0.015	-0.028	1.016	0	0	0	-1.604	0.829	22.088	0	0	0	0	0	0	0
WT333(F4E4E1AF1293)	3.76	13105	2022-11-29 16:01:19.797	-0.015	-0.028	1.016	0	0	0	-1.604	0.829	22.088	0	0	0	0	0	0	0
WT333(F4E4E1AF1293)	3.76	13105	2022-11-29 16:01:19.797	-0.015	-0.028	1.016	0	0	0	-1.604	0.829	22.088	0	0	0	0	0	0	0
WT333(F4E4E1AF1293)	3.76	13105	2022-11-29 16:01:19.797	-0.015	-0.028	1.016	0	0	0	-1.604	0.829	22.088	0	0	0	0	0	0	0
WT333(F4E4E1AF1293)	3.76	13105	2022-11-29 16:01:19.797	-0.015	-0.028	1.016	0	0	0	-1.604	0.829	22.088	0	0	0	0	0	0	0
WT333(F4E4E1AF1293)	3.76	13105	2022-11-29 16:01:19.797	-0.015	-0.028	1.016	0	0	0	-1.604	0.829	22.088	0	0	0	0	0	0	0
WT333(F4E4E1AF1293)	3.76	13105	2022-11-29 16:01:19.797	-0.015	-0.028	1.016	0	0	0	-1.604	0.829	22.088	0	0	0	0	0	0	0
WT333(F4E4E1AF1293)	3.76	13105	2022-11-29 16:01:19.797	-0.015	-0.028	1.016	0	0	0	-1.604	0.829	22.088	0	0	0	0	0	0	0
WT111(DD045F3F1DEA)	3.68	13108	2022-11-29 16:01:19.828	0.012	0.403	0.932	0	0	0	23.351	-0.687	-13.574	0	0	0	0	0	0	0
WT111(DD045F3F1DEA)	3.68	13108	2022-11-29 16:01:19.828	0.012	0.403	0.932	0	0	0	23.351	-0.687	-13.574	0	0	0	0	0	0	0
WT111(DD045F3F1DEA)	3.68	13108	2022-11-29 16:01:19.828	0.012	0.403	0.932	0	0	0	23.351	-0.687	-13.574	0	0	0	0	0	0	0
WT111(DD045F3F1DEA)	3.68	13108	2022-11-29 16:01:19.828	0.012	0.403	0.932	0	0	0	23.351	-0.687	-13.574	0	0	0	0	0	0	0
WT111(DD045F3F1DEA)	3.68	13108	2022-11-29 16:01:19.828	0.012	0.403	0.931	0	0	0	23.351	-0.687	-13.574	0	0	0	0	0	0	0
WT111(DD045F3F1DEA)	3.68	13108	2022-11-29 16:01:19.828	0.012	0.403	0.931	0	0	0	23.351	-0.687	-13.574	0	0	0	0	0	0	0
WT111(DD045F3F1DEA)	3.68	13108	2022-11-29 16:01:19.828	0.012	0.403	0.931	0	0	0	23.351	-0.687	-13.574	0	0	0	0	0	0	0
WT111(DD045F3F1DEA)	3.68	13108	2022-11-29 16:01:19.828	0.012	0.403	0.931	0	0	0	23.351	-0.687	-13.574	0	0	0	0	0	0	0
WT222(CAA14FCCF874)	3.72	13105	2022-11-29 16:01:19.843	-0.001	-0.034	1	0	0	0	-1.945	0.082	84.567	0	0	0	0	0	0	0
WT222(CAA14FCCF874)	3.72	13105	2022-11-29 16:01:19.843	-0.001	-0.034	1	0	0	0	-1.945	0.082	84.567	0	0	0	0	0	0	0
WT222(CAA14FCCF874)	3.72	13105	2022-11-29 16:01:19.843	-0.001	-0.034	1	0	0	0	-1.945	0.082	84.567	0	0	0	0	0	0	0
WT222(CAA14FCCF874)	3.72	13105	2022-11-29 16:01:19.843	-0.001	-0.034	1	0	0	0	-1.945	0.082	84.567	0	0	0	0	0	0	0
WT222(CAA14FCCF874)	3.72	13105	2022-11-29 16:01:19.843	-0.001	-0.033	1	0	0	0	-1.945	0.082	84.567	0	0	0	0	0	0	0
WT222(CAA14FCCF874)	3.72	13105	2022-11-29 16:01:19.843	-0.001	-0.033	1	0	0	0	-1.945	0.082	84.567	0	0	0	0	0	0	0
WT222(CAA14FCCF874)	3.72	13105	2022-11-29 16:01:19.843	-0.001	-0.033	1	0	0	0	-1.945	0.082	84.567	0	0	0	0	0	0	0
WT222(CAA14FCCF874)	3.72	13105	2022-11-29 16:01:19.843	-0.001	-0.033	1	0	0	0	-1.945	0.082	84.567	0	0	0	0	0	0	0
WT111(DD045F3F1DEA)	3.68	13108	2022-11-29 16:01:19.859	0.012	0.403	0.931	0	0	0	23.351	-0.687	-13.574	0	0	0	0	0	0	0
WT111(DD045F3F1DEA)	3.68	13108	2022-11-29 16:01:19.859	0.012	0.403	0.931	0	0	0	23.351	-0.687	-13.574	0	0	0	0	0	0	0
WT111(DD045F3F1DEA)	3.68	13108	2022-11-29 16:01:19.859	0.012	0.403	0.931	0	0	0	23.351	-0.687	-13.574	0	0	0	0	0	0	0
WT111(DD045F3F1DEA)	3.68	13108	2022-11-29 16:01:19.859	0.012	0.403	0.931	0	0	0	23.351	-0.687	-13.574	0	0	0	0	0	0	0
WT111(DD045F3F1DEA)	3.68	13108	2022-11-29 16:01:19.859	0.012	0.402	0.931	0	0	0	23.351	-0.687	-13.574	0	0	0	0	0	0	0
WT111(DD045F3F1DEA)	3.68	13108	2022-11-29 16:01:19.859	0.012	0.402	0.931	0	0	0	23.351	-0.687	-13.574	0	0	0	0	0	0	0
WT111(DD045F3F1DEA)	3.68	13108	2022-11-29 16:01:19.859	0.012	0.402	0.931	0	0	0	23.351	-0.687	-13.574	0	0	0	0	0	0	0
WT111(DD045F3F1DEA)	3.68	13108	2022-11-29 16:01:19.859	0.012	0.402	0.931	0	0	0	23.351	-0.687	-13.574	0	0	0	0	0	0	0
WT333(F4E4E1AF1293)	3.76	13105	2022-11-29 16:01:19.859	-0.015	-0.028	1.016	0	0	0	-1.604	0.829	22.088	0	0	0	0	0	0	0
WT333(F4E4E1AF1293)	3.76	13105	2022-11-29 16:01:19.859	-0.015	-0.028	1.016	0	0	0	-1.604	0.829	22.088	0	0	0	0	0	0	0
WT333(F4E4E1AF1293)	3.76	13105	2022-11-29 16:01:19.859	-0.015	-0.028	1.016	0	0	0	-1.604	0.829	22.088	0	0	0	0	0	0	0
WT333(F4E4E1AF1293)	3.76	13105	2022-11-29 16:01:19.859	-0.015	-0.028	1.016	0	0	0	-1.604	0.829	22.088	0	0	0	0	0	0	0
WT333(F4E4E1AF1293)	3.76	13105	2022-11-29 16:01:19.859	-0.015	-0.028	1.016	0	0	0	-1.604	0.829	22.088	0	0	0	0	0	0	0
WT333(F4E4E1AF1293)	3.76	13105	2022-11-29 16:01:19.859	-0.015	-0.028	1.015	0	0	0	-1.604	0.829	22.088	0	0	0	0	0	0	0
WT333(F4E4E1AF1293)	3.76	13105	2022-11-29 16:01:19.859	-0.015	-0.028	1.015	0	0	0	-1.604	0.829	22.088	0	0	0	0	0	0	0
WT333(F4E4E1AF1293)	3.76	13105	2022-11-29 16:01:19.859	-0.015	-0.028	1.015	0	0	0	-1.604	0.829	22.088	0	0	0	0	0	0	0
WT333(F4E4E1AF1293)	3.76	13105	2022-11-29 16:01:19.859	-0.015	-0.028	1.015	0	0	0	-1.604	0.829	22.088	0	0	0	0	0	0	0
WT333(F4E4E1AF1293)	3.76	13105	2022-11-29 16:01:19.859	-0.015	-0.028	1.016	0	0	0	-1.604	0.829	22.088	0	0	0	0	0	0	0
WT333(F4E4E1AF1293)	3.76	13105	2022-11-29 16:01:19.859	-0.015	-0.028	1.016	0	0	0	-1.604	0.829	22.088	0	0	0	0	0	0	0
WT333(F4E4E1AF1293)	3.76	13105	2022-11-29 16:01:19.859	-0.015	-0.028	1.016	0	0	0	-1.604	0.829	22.088	0	0	0	0	0	0	0
WT333(F4E4E1AF1293)	3.76	13105	2022-11-29 16:01:19.859	-0.015	-0.028	1.016	0	0	0	-1.604	0.829	22.088	0	0	0	0	0	0	0
WT333(F4E4E1AF1293)	3.76	13105	2022-11-29 16:01:19.859	-0.015	-0.028	1.016	0	0	0	-1.604	0.829	22.088	0	0	0	0	0	0	0
WT333(F4E4E1AF1293)	3.76	13105	2022-11-29 16:01:19.859	-0.015	-0.028	1.016	0	0	0	-1.604	0.829	22.088	0	0	0	0	0	0	0
WT333(F4E4E1AF1293)	3.76	13105	2022-11-29 16:01:19.859	-0.015	-0.028	1.016	0	0	0	-1.604	0.829	22.088	0	0	0	0	0	0	0
WT333(F4E4E1AF1293)	3.76	13105	2022-11-29 16:01:19.875	-0.015	-0.028	1.016	0	0	0	-1.604	0.829	22.088	0	0	0	0	0	0	0
WT333(F4E4E1AF1293)	3.76	13105	2022-11-29 16:01:19.875	-0.014	-0.028	1.016	0	0	0	-1.604	0.829	22.088	0	0	0	0	0	0	0
WT333(F4E4E1AF1293)	3.76	13105	2022-11-29 16:01:19.875	-0.014	-0.028	1.016	0	0	0	-1.604	0.829	22.088	0	0	0	0	0	0	0
WT333(F4E4E1AF1293)	3.76	13105	2022-11-29 16:01:19.875	-0.014	-0.028	1.016	0	0	0	-1.604	0.829	22.088	0	0	0	0	0	0	0
WT333(F4E4E1AF1293)	3.76	13105	2022-11-29 16:01:19.875	-0.014	-0.028	1.016	0	0	0	-1.604	0.829	22.088	0	0	0	0	0	0	0
WT333(F4E4E1AF1293)	3.76	13105	2022-11-29 16:01:19.875	-0.014	-0.029	1.016	0	0	0	-1.604	0.829	22.088	0	0	0	0	0	0	0
WT333(F4E4E1AF1293)	3.76	13105	2022-11-29 16:01:19.875	-0.014	-0.029	1.016	0	0	0	-1.604	0.829	22.088	0	0	0	0	0	0	0
WT333(F4E4E1AF1293)	3.76	13105	2022-11-29 16:01:19.875	-0.014	-0.029	1.016	0	0	0	-1.604	0.829	22.088	0	0	0	0	0	0	0
WT333(F4E4E1AF1293)	3.76	13105	2022-11-29 16:01:19.890	-0.014	-0.029	1.016	0	0	0	-1.604	0.829	22.088	0	0	0	0	0	0	0
WT333(F4E4E1AF1293)	3.76	13105	2022-11-29 16:01:19.890	-0.014	-0.028	1.016	0	0	0	-1.604	0.829	22.088	0	0	0	0	0	0	0
WT333(F4E4E1AF1293)	3.76	13105	2022-11-29 16:01:19.890	-0.014	-0.028	1.016	0	0	0	-1.604	0.829	22.088	0	0	0	0	0	0	0
WT333(F4E4E1AF1293)	3.76	13105	2022-11-29 16:01:19.890	-0.014	-0.028	1.016	0	0	0	-1.604	0.829	22.088	0	0	0	0	0	0	0
WT333(F4E4E1AF1293)	3.76	13105	2022-11-29 16:01:19.890	-0.014	-0.028	1.016	0	0	0	-1.604	0.829	22.088	0	0	0	0	0	0	0
WT333(F4E4E1AF1293)	3.76	13105	2022-11-29 16:01:19.890	-0.015	-0.028	1.016	0	0	0	-1.604	0.829	22.088	0	0	0	0	0	0	0
WT333(F4E4E1AF1293)	3.76	13105	2022-11-29 16:01:19.890	-0.015	-0.028	1.016	0	0	0	-1.604	0.829	22.088	0	0	0	0	0	0	0
WT333(F4E4E1AF1293)	3.76	13105	2022-11-29 16:01:19.890	-0.015	-0.028	1.016	0	0	0	-1.604	0.829	22.088	0	0	0	0	0	0	0
WT222(CAA14FCCF874)	3.72	13105	2022-11-29 16:01:19.890	-0.001	-0.034	0.999	0	0	0	-1.945	0.082	84.567	0	0	0	0	0	0	0
WT222(CAA14FCCF874)	3.72	13105	2022-11-29 16:01:19.890	-0.001	-0.034	0.999	0	0	0	-1.945	0.082	84.567	0	0	0	0	0	0	0
WT222(CAA14FCCF874)	3.72	13105	2022-11-29 16:01:19.890	-0.001	-0.034	0.999	0	0	0	-1.945	0.082	84.567	0	0	0	0	0	0	0
WT222(CAA14FCCF874)	3.72	13105	2022-11-29 16:01:19.890	-0.001	-0.034	0.999	0	0	0	-1.945	0.082	84.567	0	0	0	0	0	0	0
WT222(CAA14FCCF874)	3.72	13105	2022-11-29 16:01:19.890	-0.002	-0.034	1	0	0	0	-1.945	0.082	84.567	0	0	0	0	0	0	0
WT222(CAA14FCCF874)	3.72	13105	2022-11-29 16:01:19.890	-0.002	-0.034	1	0	0	0	-1.945	0.082	84.567	0	0	0	0	0	0	0
WT222(CAA14FCCF874)	3.72	13105	2022-11-29 16:01:19.890	-0.002	-0.034	1	0	0	0	-1.945	0.082	84.567	0	0	0	0	0	0	0
WT222(CAA14FCCF874)	3.72	13105	2022-11-29 16:01:19.890	-0.002	-0.034	1	0	0	0	-1.945	0.082	84.567	0	0	0	0	0	0	0
WT111(DD045F3F1DEA)	3.68	13108	2022-11-29 16:01:19.922	0.013	0.402	0.931	0	0	0	23.351	-0.687	-13.574	0	0	0	0	0	0	0
WT111(DD045F3F1DEA)	3.68	13108	2022-11-29 16:01:19.922	0.013	0.402	0.931	0	0	0	23.351	-0.687	-13.574	0	0	0	0	0	0	0
WT111(DD045F3F1DEA)	3.68	13108	2022-11-29 16:01:19.922	0.013	0.402	0.931	0	0	0	23.351	-0.687	-13.574	0	0	0	0	0	0	0
WT111(DD045F3F1DEA)	3.68	13108	2022-11-29 16:01:19.922	0.013	0.402	0.931	0	0	0	23.351	-0.687	-13.574	0	0	0	0	0	0	0
WT111(DD045F3F1DEA)	3.68	13108	2022-11-29 16:01:19.922	0.012	0.402	0.931	0	0	0	23.351	-0.687	-13.574	0	0	0	0	0	0	0
WT111(DD045F3F1DEA)	3.68	13108	2022-11-29 16:01:19.922	0.012	0.402	0.931	0	0	0	23.351	-0.687	-13.574	0	0	0	0	0	0	0
WT111(DD045F3F1DEA)	3.68	13108	2022-11-29 16:01:19.922	0.012	0.402	0.931	0	0	0	23.351	-0.687	-13.574	0	0	0	0	0	0	0
WT111(DD045F3F1DEA)	3.68	13108	2022-11-29 16:01:19.922	0.012	0.402	0.931	0	0	0	23.351	-0.687	-13.574	0	0	0	0	0	0	0
WT222(CAA14FCCF874)	3.72	13105	2022-11-29 16:01:19.922	-0.001	-0.034	1	0	0	0	-1.945	0.082	84.567	0	0	0	0	0	0	0
WT222(CAA14FCCF874)	3.72	13105	2022-11-29 16:01:19.922	-0.001	-0.034	1	0	0	0	-1.945	0.082	84.567	0	0	0	0	0	0	0
WT222(CAA14FCCF874)	3.72	13105	2022-11-29 16:01:19.922	-0.001	-0.034	1	0	0	0	-1.945	0.082	84.567	0	0	0	0	0	0	0
WT222(CAA14FCCF874)	3.72	13105	2022-11-29 16:01:19.922	-0.001	-0.034	1	0	0	0	-1.945	0.082	84.567	0	0	0	0	0	0	0
WT222(CAA14FCCF874)	3.72	13105	2022-11-29 16:01:19.922	-0.001	-0.034	1	0	0	0	-1.945	0.082	84.567	0	0	0	0	0	0	0
WT222(CAA14FCCF874)	3.72	13105	2022-11-29 16:01:19.922	-0.001	-0.034	1	0	0	0	-1.945	0.082	84.567	0	0	0	0	0	0	0
WT222(CAA14FCCF874)	3.72	13105	2022-11-29 16:01:19.922	-0.001	-0.034	1	0	0	0	-1.945	0.082	84.567	0	0	0	0	0	0	0
WT222(CAA14FCCF874)	3.72	13105	2022-11-29 16:01:19.922	-0.001	-0.034	1	0	0	0	-1.945	0.082	84.567	0	0	0	0	0	0	0
WT111(DD045F3F1DEA)	3.68	13108	2022-11-29 16:01:19.953	0.013	0.402	0.931	0	0	0	23.351	-0.687	-13.574	0	0	0	0	0	0	0
WT111(DD045F3F1DEA)	3.68	13108	2022-11-29 16:01:19.953	0.013	0.402	0.931	0	0	0	23.351	-0.687	-13.574	0	0	0	0	0	0	0
WT111(DD045F3F1DEA)	3.68	13108	2022-11-29 16:01:19.953	0.013	0.402	0.931	0	0	0	23.351	-0.687	-13.574	0	0	0	0	0	0	0
WT111(DD045F3F1DEA)	3.68	13108	2022-11-29 16:01:19.953	0.013	0.402	0.931	0	0	0	23.351	-0.687	-13.574	0	0	0	0	0	0	0
WT111(DD045F3F1DEA)	3.68	13108	2022-11-29 16:01:19.953	0.012	0.402	0.932	0	0	0	23.351	-0.687	-13.574	0	0	0	0	0	0	0
WT111(DD045F3F1DEA)	3.68	13108	2022-11-29 16:01:19.953	0.012	0.402	0.932	0	0	0	23.351	-0.687	-13.574	0	0	0	0	0	0	0
WT111(DD045F3F1DEA)	3.68	13108	2022-11-29 16:01:19.953	0.012	0.402	0.932	0	0	0	23.351	-0.687	-13.574	0	0	0	0	0	0	0
WT111(DD045F3F1DEA)	3.68	13108	2022-11-29 16:01:19.953	0.012	0.401	0.931	0	0	0	23.351	-0.687	-13.574	0	0	0	0	0	0	0
WT333(F4E4E1AF1293)	3.76	13105	2022-11-29 16:01:19.953	-0.015	-0.028	1.016	0	0	0	-1.604	0.829	22.088	0	0	0	0	0	0	0
WT333(F4E4E1AF1293)	3.76	13105	2022-11-29 16:01:19.953	-0.015	-0.028	1.016	0	0	0	-1.604	0.829	22.088	0	0	0	0	0	0	0
WT333(F4E4E1AF1293)	3.76	13105	2022-11-29 16:01:19.953	-0.015	-0.028	1.016	0	0	0	-1.604	0.829	22.088	0	0	0	0	0	0	0
WT333(F4E4E1AF1293)	3.76	13105	2022-11-29 16:01:19.953	-0.015	-0.028	1.016	0	0	0	-1.604	0.829	22.088	0	0	0	0	0	0	0
WT333(F4E4E1AF1293)	3.76	13105	2022-11-29 16:01:19.953	-0.014	-0.028	1.016	0	0	0	-1.604	0.829	22.088	0	0	0	0	0	0	0
WT333(F4E4E1AF1293)	3.76	13105	2022-11-29 16:01:19.953	-0.014	-0.028	1.016	0	0	0	-1.604	0.829	22.088	0	0	0	0	0	0	0
WT333(F4E4E1AF1293)	3.76	13105	2022-11-29 16:01:19.953	-0.014	-0.028	1.016	0	0	0	-1.604	0.829	22.088	0	0	0	0	0	0	0
WT333(F4E4E1AF1293)	3.76	13105	2022-11-29 16:01:19.953	-0.014	-0.028	1.016	0	0	0	-1.604	0.829	22.088	0	0	0	0	0	0	0
WT333(F4E4E1AF1293)	3.76	13105	2022-11-29 16:01:19.953	-0.015	-0.028	1.016	0	0	0	-1.604	0.829	22.088	0	0	0	0	0	0	0
WT333(F4E4E1AF1293)	3.76	13105	2022-11-29 16:01:19.953	-0.015	-0.028	1.016	0	0	0	-1.604	0.829	22.088	0	0	0	0	0	0	0
WT333(F4E4E1AF1293)	3.76	13105	2022-11-29 16:01:19.953	-0.015	-0.028	1.016	0	0	0	-1.604	0.829	22.088	0	0	0	0	0	0	0
WT333(F4E4E1AF1293)	3.76	13105	2022-11-29 16:01:19.953	-0.015	-0.028	1.016	0	0	0	-1.604	0.829	22.088	0	0	0	0	0	0	0
WT333(F4E4E1AF1293)	3.76	13105	2022-11-29 16:01:19.953	-0.014	-0.028	1.016	0	0	0	-1.604	0.829	22.088	0	0	0	0	0	0	0
WT333(F4E4E1AF1293)	3.76	13105	2022-11-29 16:01:19.953	-0.014	-0.028	1.016	0	0	0	-1.604	0.829	22.088	0	0	0	0	0	0	0
WT333(F4E4E1AF1293)	3.76	13105	2022-11-29 16:01:19.953	-0.014	-0.028	1.016	0	0	0	-1.604	0.829	22.088	0	0	0	0	0	0	0
WT333(F4E4E1AF1293)	3.76	13105	2022-11-29 16:01:19.953	-0.014	-0.028	1.016	0	0	0	-1.604	0.829	22.088	0	0	0	0	0	0	0
WT333(F4E4E1AF1293)	3.76	13105	2022-11-29 16:01:19.953	-0.015	-0.028	1.016	0	0	0	-1.604	0.829	22.088	0	0	0	0	0	0	0
WT333(F4E4E1AF1293)	3.76	13105	2022-11-29 16:01:19.953	-0.015	-0.028	1.016	0	0	0	-1.604	0.829	22.088	0	0	0	0	0	0	0
WT333(F4E4E1AF1293)	3.76	13105	2022-11-29 16:01:19.953	-0.015	-0.028	1.016	0	0	0	-1.604	0.829	22.088	0	0	0	0	0	0	0
WT333(F4E4E1AF1293)	3.76	13105	2022-11-29 16:01:19.953	-0.015	-0.028	1.016	0	0	0	-1.604	0.829	22.088	0	0	0	0	0	0	0
WT333(F4E4E1AF1293)	3.76	13105	2022-11-29 16:01:19.953	-0.015	-0.028	1.016	0	0	0	-1.604	0.829	22.088	0	0	0	0	0	0	0
WT333(F4E4E1AF1293)	3.76	13105	2022-11-29 16:01:19.953	-0.015	-0.028	1.016	0	0	0	-1.604	0.829	22.088	0	0	0	0	0	0	0
WT333(F4E4E1AF1293)	3.76	13105	2022-11-29 16:01:19.953	-0.015	-0.028	1.016	0	0	0	-1.604	0.829	22.088	0	0	0	0	0	0	0
WT333(F4E4E1AF1293)	3.76	13105	2022-11-29 16:01:19.953	-0.015	-0.028	1.016	0	0	0	-1.604	0.829	22.088	0	0	0	0	0	0	0
WT111(DD045F3F1DEA)	3.68	13108	2022-11-29 16:01:20.015	0.012	0.401	0.931	0	0	0	23.351	-0.687	-13.574	0	0	0	0	0	0	0
WT111(DD045F3F1DEA)	3.68	13108	2022-11-29 16:01:20.015	0.012	0.401	0.931	0	0	0	23.351	-0.687	-13.574	0	0	0	0	0	0	0
WT111(DD045F3F1DEA)	3.68	13108	2022-11-29 16:01:20.015	0.012	0.401	0.931	0	0	0	23.351	-0.687	-13.574	0	0	0	0	0	0	0
WT111(DD045F3F1DEA)	3.68	13108	2022-11-29 16:01:20.015	0.012	0.402	0.932	0	0	0	23.351	-0.687	-13.574	0	0	0	0	0	0	0
WT111(DD045F3F1DEA)	3.68	13108	2022-11-29 16:01:20.015	0.012	0.402	0.932	0	0	0	23.351	-0.687	-13.574	0	0	0	0	0	0	0
WT111(DD045F3F1DEA)	3.68	13108	2022-11-29 16:01:20.015	0.012	0.402	0.932	0	0	0	23.351	-0.687	-13.574	0	0	0	0	0	0	0
WT111(DD045F3F1DEA)	3.68	13108	2022-11-29 16:01:20.015	0.012	0.402	0.932	0	0	0	23.351	-0.687	-13.574	0	0	0	0	0	0	0
WT111(DD045F3F1DEA)	3.68	13108	2022-11-29 16:01:20.015	0.012	0.402	0.931	0	0	0	23.351	-0.687	-13.574	0	0	0	0	0	0	0
WT222(CAA14FCCF874)	3.72	13105	2022-11-29 16:01:20.015	-0.001	-0.034	1	0	0	0	-1.945	0.082	84.567	0	0	0	0	0	0	0
WT222(CAA14FCCF874)	3.72	13105	2022-11-29 16:01:20.015	-0.001	-0.034	1	0	0	0	-1.945	0.082	84.567	0	0	0	0	0	0	0
WT222(CAA14FCCF874)	3.72	13105	2022-11-29 16:01:20.015	-0.001	-0.034	1	0	0	0	-1.945	0.082	84.567	0	0	0	0	0	0	0
WT222(CAA14FCCF874)	3.72	13105	2022-11-29 16:01:20.015	-0.001	-0.034	1	0	0	0	-1.945	0.082	84.567	0	0	0	0	0	0	0
WT222(CAA14FCCF874)	3.72	13105	2022-11-29 16:01:20.015	-0.001	-0.034	1	0	0	0	-1.945	0.082	84.567	0	0	0	0	0	0	0
WT222(CAA14FCCF874)	3.72	13105	2022-11-29 16:01:20.015	-0.001	-0.034	1	0	0	0	-1.945	0.082	84.567	0	0	0	0	0	0	0
WT222(CAA14FCCF874)	3.72	13105	2022-11-29 16:01:20.015	-0.001	-0.034	1	0	0	0	-1.945	0.082	84.567	0	0	0	0	0	0	0
WT222(CAA14FCCF874)	3.72	13105	2022-11-29 16:01:20.015	-0.002	-0.034	0.999	0	0	0	-1.945	0.082	84.567	0	0	0	0	0	0	0
WT222(CAA14FCCF874)	3.72	13105	2022-11-29 16:01:20.015	-0.001	-0.033	1	0	0	0	-1.945	0.082	84.567	0	0	0	0	0	0	0
WT222(CAA14FCCF874)	3.72	13105	2022-11-29 16:01:20.015	-0.001	-0.033	1	0	0	0	-1.945	0.082	84.567	0	0	0	0	0	0	0
WT222(CAA14FCCF874)	3.72	13105	2022-11-29 16:01:20.015	-0.001	-0.033	1	0	0	0	-1.945	0.082	84.567	0	0	0	0	0	0	0
WT222(CAA14FCCF874)	3.72	13105	2022-11-29 16:01:20.015	-0.001	-0.033	1	0	0	0	-1.945	0.082	84.567	0	0	0	0	0	0	0
WT222(CAA14FCCF874)	3.72	13105	2022-11-29 16:01:20.015	-0.001	-0.033	1	0	0	0	-1.945	0.082	84.567	0	0	0	0	0	0	0
WT222(CAA14FCCF874)	3.72	13105	2022-11-29 16:01:20.015	-0.001	-0.033	1	0	0	0	-1.945	0.082	84.567	0	0	0	0	0	0	0
WT222(CAA14FCCF874)	3.72	13105	2022-11-29 16:01:20.015	-0.001	-0.033	1	0	0	0	-1.945	0.082	84.567	0	0	0	0	0	0	0
WT222(CAA14FCCF874)	3.72	13105	2022-11-29 16:01:20.015	-0.001	-0.034	1	0	0	0	-1.945	0.082	84.567	0	0	0	0	0	0	0
WT111(DD045F3F1DEA)	3.68	13108	2022-11-29 16:01:20.047	0.012	0.402	0.931	0	0	0	23.351	-0.687	-13.574	0	0	0	0	0	0	0
WT111(DD045F3F1DEA)	3.68	13108	2022-11-29 16:01:20.047	0.012	0.402	0.931	0	0	0	23.351	-0.687	-13.574	0	0	0	0	0	0	0
WT111(DD045F3F1DEA)	3.68	13108	2022-11-29 16:01:20.047	0.012	0.402	0.931	0	0	0	23.351	-0.687	-13.574	0	0	0	0	0	0	0
WT111(DD045F3F1DEA)	3.68	13108	2022-11-29 16:01:20.047	0.012	0.402	0.931	0	0	0	23.351	-0.687	-13.574	0	0	0	0	0	0	0
WT111(DD045F3F1DEA)	3.68	13108	2022-11-29 16:01:20.047	0.012	0.402	0.931	0	0	0	23.351	-0.687	-13.574	0	0	0	0	0	0	0
WT111(DD045F3F1DEA)	3.68	13108	2022-11-29 16:01:20.047	0.012	0.402	0.931	0	0	0	23.351	-0.687	-13.574	0	0	0	0	0	0	0
WT111(DD045F3F1DEA)	3.68	13108	2022-11-29 16:01:20.047	0.012	0.402	0.931	0	0	0	23.351	-0.687	-13.574	0	0	0	0	0	0	0
WT111(DD045F3F1DEA)	3.68	13108	2022-11-29 16:01:20.047	0.013	0.402	0.932	0	0	0	23.351	-0.687	-13.574	0	0	0	0	0	0	0
WT222(CAA14FCCF874)	3.72	13105	2022-11-29 16:01:20.047	-0.001	-0.034	1	0	0	0	-1.945	0.082	84.567	0	0	0	0	0	0	0
WT222(CAA14FCCF874)	3.72	13105	2022-11-29 16:01:20.047	-0.001	-0.034	1	0	0	0	-1.945	0.082	84.567	0	0	0	0	0	0	0
WT222(CAA14FCCF874)	3.72	13105	2022-11-29 16:01:20.047	-0.001	-0.034	1	0	0	0	-1.945	0.082	84.567	0	0	0	0	0	0	0
WT222(CAA14FCCF874)	3.72	13105	2022-11-29 16:01:20.047	-0.001	-0.033	1	0	0	0	-1.945	0.082	84.567	0	0	0	0	0	0	0
WT222(CAA14FCCF874)	3.72	13105	2022-11-29 16:01:20.047	-0.001	-0.033	1	0	0	0	-1.945	0.082	84.567	0	0	0	0	0	0	0
WT222(CAA14FCCF874)	3.72	13105	2022-11-29 16:01:20.047	-0.001	-0.033	1	0	0	0	-1.945	0.082	84.567	0	0	0	0	0	0	0
WT222(CAA14FCCF874)	3.72	13105	2022-11-29 16:01:20.047	-0.001	-0.033	1	0	0	0	-1.945	0.082	84.567	0	0	0	0	0	0	0
WT222(CAA14FCCF874)	3.72	13105	2022-11-29 16:01:20.047	-0.001	-0.034	1	0	0	0	-1.945	0.082	84.567	0	0	0	0	0	0	0
WT333(F4E4E1AF1293)	3.76	13105	2022-11-29 16:01:20.078	-0.015	-0.028	1.016	0	0	0	-1.604	0.829	22.088	0	0	0	0	0	0	0
WT333(F4E4E1AF1293)	3.76	13105	2022-11-29 16:01:20.078	-0.015	-0.028	1.016	0	0	0	-1.604	0.829	22.088	0	0	0	0	0	0	0
WT333(F4E4E1AF1293)	3.76	13105	2022-11-29 16:01:20.078	-0.015	-0.028	1.016	0	0	0	-1.604	0.829	22.088	0	0	0	0	0	0	0
WT333(F4E4E1AF1293)	3.76	13105	2022-11-29 16:01:20.078	-0.015	-0.028	1.016	0	0	0	-1.604	0.829	22.088	0	0	0	0	0	0	0
WT333(F4E4E1AF1293)	3.76	13105	2022-11-29 16:01:20.078	-0.015	-0.028	1.016	0	0	0	-1.604	0.829	22.088	0	0	0	0	0	0	0
WT333(F4E4E1AF1293)	3.76	13105	2022-11-29 16:01:20.078	-0.015	-0.028	1.016	0	0	0	-1.604	0.829	22.088	0	0	0	0	0	0	0
WT333(F4E4E1AF1293)	3.76	13105	2022-11-29 16:01:20.078	-0.015	-0.028	1.016	0	0	0	-1.604	0.829	22.088	0	0	0	0	0	0	0
WT333(F4E4E1AF1293)	3.76	13105	2022-11-29 16:01:20.078	-0.015	-0.028	1.016	0	0	0	-1.604	0.829	22.088	0	0	0	0	0	0	0
WT222(CAA14FCCF874)	3.72	13105	2022-11-29 16:01:20.078	-0.001	-0.034	1	0	0	0	-1.945	0.082	84.567	0	0	0	0	0	0	0
WT222(CAA14FCCF874)	3.72	13105	2022-11-29 16:01:20.078	-0.001	-0.034	1	0	0	0	-1.945	0.082	84.567	0	0	0	0	0	0	0
WT222(CAA14FCCF874)	3.72	13105	2022-11-29 16:01:20.078	-0.001	-0.034	1	0	0	0	-1.945	0.082	84.567	0	0	0	0	0	0	0
WT222(CAA14FCCF874)	3.72	13105	2022-11-29 16:01:20.078	-0.001	-0.034	1	0	0	0	-1.945	0.082	84.567	0	0	0	0	0	0	0
WT222(CAA14FCCF874)	3.72	13105	2022-11-29 16:01:20.078	-0.001	-0.034	1	0	0	0	-1.945	0.082	84.567	0	0	0	0	0	0	0
WT222(CAA14FCCF874)	3.72	13105	2022-11-29 16:01:20.078	-0.001	-0.034	1	0	0	0	-1.945	0.082	84.567	0	0	0	0	0	0	0
WT222(CAA14FCCF874)	3.72	13105	2022-11-29 16:01:20.078	-0.001	-0.034	1	0	0	0	-1.945	0.082	84.567	0	0	0	0	0	0	0
WT222(CAA14FCCF874)	3.72	13105	2022-11-29 16:01:20.078	-0.001	-0.034	1	0	0	0	-1.945	0.082	84.567	0	0	0	0	0	0	0
WT111(DD045F3F1DEA)	3.68	13108	2022-11-29 16:01:20.093	0.013	0.402	0.932	0	0	0	23.351	-0.687	-13.574	0	0	0	0	0	0	0
WT111(DD045F3F1DEA)	3.68	13108	2022-11-29 16:01:20.093	0.013	0.402	0.932	0	0	0	23.351	-0.687	-13.574	0	0	0	0	0	0	0
WT111(DD045F3F1DEA)	3.68	13108	2022-11-29 16:01:20.093	0.013	0.402	0.932	0	0	0	23.351	-0.687	-13.574	0	0	0	0	0	0	0
WT111(DD045F3F1DEA)	3.68	13108	2022-11-29 16:01:20.093	0.012	0.402	0.932	0	0	0	23.351	-0.687	-13.574	0	0	0	0	0	0	0
WT111(DD045F3F1DEA)	3.68	13108	2022-11-29 16:01:20.093	0.012	0.402	0.932	0	0	0	23.351	-0.687	-13.574	0	0	0	0	0	0	0
WT111(DD045F3F1DEA)	3.68	13108	2022-11-29 16:01:20.093	0.012	0.402	0.932	0	0	0	23.351	-0.687	-13.574	0	0	0	0	0	0	0
WT111(DD045F3F1DEA)	3.68	13108	2022-11-29 16:01:20.093	0.012	0.402	0.932	0	0	0	23.351	-0.687	-13.574	0	0	0	0	0	0	0
WT111(DD045F3F1DEA)	3.68	13108	2022-11-29 16:01:20.093	0.012	0.402	0.931	0	0	0	23.351	-0.687	-13.574	0	0	0	0	0	0	0
WT111(DD045F3F1DEA)	3.68	13108	2022-11-29 16:01:20.093	0.012	0.402	0.931	0	0	0	23.351	-0.687	-13.574	0	0	0	0	0	0	0
WT111(DD045F3F1DEA)	3.68	13108	2022-11-29 16:01:20.093	0.012	0.402	0.931	0	0	0	23.351	-0.687	-13.574	0	0	0	0	0	0	0
WT111(DD045F3F1DEA)	3.68	13108	2022-11-29 16:01:20.093	0.012	0.402	0.931	0	0	0	23.351	-0.687	-13.574	0	0	0	0	0	0	0
WT111(DD045F3F1DEA)	3.68	13108	2022-11-29 16:01:20.093	0.012	0.402	0.931	0	0	0	23.351	-0.687	-13.574	0	0	0	0	0	0	0
WT111(DD045F3F1DEA)	3.68	13108	2022-11-29 16:01:20.093	0.012	0.402	0.931	0	0	0	23.351	-0.687	-13.574	0	0	0	0	0	0	0
WT111(DD045F3F1DEA)	3.68	13108	2022-11-29 16:01:20.093	0.012	0.402	0.931	0	0	0	23.351	-0.687	-13.574	0	0	0	0	0	0	0
WT111(DD045F3F1DEA)	3.68	13108	2022-11-29 16:01:20.093	0.012	0.402	0.931	0	0	0	23.357	-0.687	-13.574	0	0	0	0	0	0	0
WT111(DD045F3F1DEA)	3.68	13108	2022-11-29 16:01:20.093	0.013	0.402	0.932	0	0	0	23.357	-0.687	-13.574	0	0	0	0	0	0	0
WT222(CAA14FCCF874)	3.72	13105	2022-11-29 16:01:20.109	-0.001	-0.034	1	0	0	0	-1.945	0.082	84.567	0	0	0	0	0	0	0
WT222(CAA14FCCF874)	3.72	13105	2022-11-29 16:01:20.109	-0.001	-0.034	1	0	0	0	-1.945	0.082	84.567	0	0	0	0	0	0	0
WT222(CAA14FCCF874)	3.72	13105	2022-11-29 16:01:20.109	-0.001	-0.034	1	0	0	0	-1.945	0.082	84.567	0	0	0	0	0	0	0
WT222(CAA14FCCF874)	3.72	13105	2022-11-29 16:01:20.109	-0.001	-0.034	0.999	0	0	0	-1.945	0.082	84.567	0	0	0	0	0	0	0
WT222(CAA14FCCF874)	3.72	13105	2022-11-29 16:01:20.109	-0.001	-0.034	0.999	0	0	0	-1.945	0.082	84.567	0	0	0	0	0	0	0
WT222(CAA14FCCF874)	3.72	13105	2022-11-29 16:01:20.109	-0.001	-0.034	0.999	0	0	0	-1.945	0.082	84.567	0	0	0	0	0	0	0
WT222(CAA14FCCF874)	3.72	13105	2022-11-29 16:01:20.109	-0.001	-0.034	0.999	0	0	0	-1.945	0.082	84.567	0	0	0	0	0	0	0
WT222(CAA14FCCF874)	3.72	13105	2022-11-29 16:01:20.109	-0.001	-0.034	1	0	0	0	-1.945	0.082	84.567	0	0	0	0	0	0	0
WT333(F4E4E1AF1293)	3.76	13105	2022-11-29 16:01:20.140	-0.014	-0.028	1.015	0	0	0	-1.604	0.829	22.088	0	0	0	0	0	0	0
WT333(F4E4E1AF1293)	3.76	13105	2022-11-29 16:01:20.140	-0.014	-0.028	1.015	0	0	0	-1.604	0.829	22.088	0	0	0	0	0	0	0
WT333(F4E4E1AF1293)	3.76	13105	2022-11-29 16:01:20.140	-0.014	-0.028	1.015	0	0	0	-1.604	0.829	22.088	0	0	0	0	0	0	0
WT333(F4E4E1AF1293)	3.76	13105	2022-11-29 16:01:20.140	-0.014	-0.028	1.015	0	0	0	-1.604	0.829	22.088	0	0	0	0	0	0	0
WT333(F4E4E1AF1293)	3.76	13105	2022-11-29 16:01:20.140	-0.014	-0.028	1.016	0	0	0	-1.604	0.829	22.088	0	0	0	0	0	0	0
WT333(F4E4E1AF1293)	3.76	13105	2022-11-29 16:01:20.140	-0.014	-0.028	1.016	0	0	0	-1.604	0.829	22.088	0	0	0	0	0	0	0
WT333(F4E4E1AF1293)	3.76	13105	2022-11-29 16:01:20.140	-0.014	-0.028	1.016	0	0	0	-1.604	0.829	22.088	0	0	0	0	0	0	0
WT333(F4E4E1AF1293)	3.76	13105	2022-11-29 16:01:20.140	-0.014	-0.028	1.016	0	0	0	-1.604	0.829	22.088	0	0	0	0	0	0	0
WT111(DD045F3F1DEA)	3.68	13108	2022-11-29 16:01:20.156	0.013	0.402	0.932	0	0	0	23.357	-0.687	-13.574	0	0	0	0	0	0	0
WT111(DD045F3F1DEA)	3.68	13108	2022-11-29 16:01:20.156	0.013	0.402	0.932	0	0	0	23.357	-0.692	-13.574	0	0	0	0	0	0	0
WT111(DD045F3F1DEA)	3.68	13108	2022-11-29 16:01:20.156	0.013	0.402	0.932	0	0	0	23.357	-0.692	-13.574	0	0	0	0	0	0	0
WT111(DD045F3F1DEA)	3.68	13108	2022-11-29 16:01:20.156	0.012	0.402	0.931	0	0	0	23.357	-0.692	-13.574	0	0	0	0	0	0	0
WT111(DD045F3F1DEA)	3.68	13108	2022-11-29 16:01:20.156	0.012	0.402	0.931	0	0	0	23.357	-0.692	-13.574	0	0	0	0	0	0	0
WT111(DD045F3F1DEA)	3.68	13108	2022-11-29 16:01:20.156	0.012	0.402	0.931	0	0	0	23.357	-0.692	-13.574	0	0	0	0	0	0	0
WT111(DD045F3F1DEA)	3.68	13108	2022-11-29 16:01:20.156	0.012	0.402	0.931	0	0	0	23.357	-0.692	-13.574	0	0	0	0	0	0	0
WT111(DD045F3F1DEA)	3.68	13108	2022-11-29 16:01:20.156	0.013	0.402	0.931	0	0	0	23.357	-0.692	-13.574	0	0	0	0	0	0	0
WT333(F4E4E1AF1293)	3.76	13105	2022-11-29 16:01:20.172	-0.014	-0.028	1.016	0	0	0	-1.604	0.829	22.088	0	0	0	0	0	0	0
WT333(F4E4E1AF1293)	3.76	13105	2022-11-29 16:01:20.172	-0.014	-0.028	1.016	0	0	0	-1.604	0.829	22.088	0	0	0	0	0	0	0
WT333(F4E4E1AF1293)	3.76	13105	2022-11-29 16:01:20.172	-0.014	-0.028	1.016	0	0	0	-1.604	0.829	22.088	0	0	0	0	0	0	0
WT333(F4E4E1AF1293)	3.76	13105	2022-11-29 16:01:20.172	-0.014	-0.028	1.016	0	0	0	-1.604	0.829	22.088	0	0	0	0	0	0	0
WT333(F4E4E1AF1293)	3.76	13105	2022-11-29 16:01:20.172	-0.014	-0.028	1.016	0	0	0	-1.604	0.829	22.088	0	0	0	0	0	0	0
WT333(F4E4E1AF1293)	3.76	13105	2022-11-29 16:01:20.172	-0.014	-0.028	1.016	0	0	0	-1.604	0.829	22.088	0	0	0	0	0	0	0
WT333(F4E4E1AF1293)	3.76	13105	2022-11-29 16:01:20.172	-0.014	-0.028	1.016	0	0	0	-1.604	0.829	22.088	0	0	0	0	0	0	0
WT333(F4E4E1AF1293)	3.76	13105	2022-11-29 16:01:20.172	-0.014	-0.028	1.016	0	0	0	-1.604	0.829	22.088	0	0	0	0	0	0	0
WT333(F4E4E1AF1293)	3.76	13105	2022-11-29 16:01:20.172	-0.015	-0.028	1.016	0	0	0	-1.604	0.829	22.088	0	0	0	0	0	0	0
WT333(F4E4E1AF1293)	3.76	13105	2022-11-29 16:01:20.172	-0.015	-0.028	1.016	0	0	0	-1.604	0.829	22.088	0	0	0	0	0	0	0
WT333(F4E4E1AF1293)	3.76	13105	2022-11-29 16:01:20.172	-0.015	-0.028	1.016	0	0	0	-1.604	0.829	22.088	0	0	0	0	0	0	0
WT333(F4E4E1AF1293)	3.76	13105	2022-11-29 16:01:20.172	-0.015	-0.028	1.016	0	0	0	-1.604	0.829	22.088	0	0	0	0	0	0	0
WT333(F4E4E1AF1293)	3.76	13105	2022-11-29 16:01:20.172	-0.014	-0.028	1.016	0	0	0	-1.604	0.829	22.088	0	0	0	0	0	0	0
WT333(F4E4E1AF1293)	3.76	13105	2022-11-29 16:01:20.172	-0.014	-0.028	1.016	0	0	0	-1.604	0.824	22.088	0	0	0	0	0	0	0
WT333(F4E4E1AF1293)	3.76	13105	2022-11-29 16:01:20.172	-0.014	-0.028	1.016	0	0	0	-1.604	0.824	22.088	0	0	0	0	0	0	0
WT333(F4E4E1AF1293)	3.76	13105	2022-11-29 16:01:20.172	-0.014	-0.028	1.016	0	0	0	-1.604	0.824	22.088	0	0	0	0	0	0	0
WT333(F4E4E1AF1293)	3.76	13105	2022-11-29 16:01:20.172	-0.014	-0.028	1.015	0	0	0	-1.604	0.824	22.088	0	0	0	0	0	0	0
WT333(F4E4E1AF1293)	3.76	13105	2022-11-29 16:01:20.172	-0.014	-0.028	1.015	0	0	0	-1.604	0.824	22.088	0	0	0	0	0	0	0
WT333(F4E4E1AF1293)	3.76	13105	2022-11-29 16:01:20.172	-0.014	-0.028	1.015	0	0	0	-1.604	0.824	22.088	0	0	0	0	0	0	0
WT333(F4E4E1AF1293)	3.76	13105	2022-11-29 16:01:20.172	-0.014	-0.028	1.015	0	0	0	-1.604	0.824	22.088	0	0	0	0	0	0	0
WT333(F4E4E1AF1293)	3.76	13105	2022-11-29 16:01:20.172	-0.015	-0.028	1.016	0	0	0	-1.604	0.824	22.088	0	0	0	0	0	0	0
WT333(F4E4E1AF1293)	3.76	13105	2022-11-29 16:01:20.172	-0.015	-0.028	1.016	0	0	0	-1.604	0.824	22.088	0	0	0	0	0	0	0
WT333(F4E4E1AF1293)	3.76	13105	2022-11-29 16:01:20.172	-0.015	-0.028	1.016	0	0	0	-1.604	0.824	22.088	0	0	0	0	0	0	0
WT333(F4E4E1AF1293)	3.76	13105	2022-11-29 16:01:20.172	-0.015	-0.028	1.016	0	0	0	-1.604	0.824	22.088	0	0	0	0	0	0	0
WT111(DD045F3F1DEA)	3.68	13108	2022-11-29 16:01:20.187	0.013	0.402	0.931	0	0	0	23.357	-0.692	-13.574	0	0	0	0	0	0	0
WT111(DD045F3F1DEA)	3.68	13108	2022-11-29 16:01:20.187	0.013	0.402	0.931	0	0	0	23.357	-0.692	-13.574	0	0	0	0	0	0	0
WT111(DD045F3F1DEA)	3.68	13108	2022-11-29 16:01:20.187	0.013	0.402	0.931	0	0	0	23.357	-0.692	-13.574	0	0	0	0	0	0	0
WT111(DD045F3F1DEA)	3.68	13108	2022-11-29 16:01:20.187	0.012	0.402	0.931	0	0	0	23.357	-0.692	-13.574	0	0	0	0	0	0	0
WT111(DD045F3F1DEA)	3.68	13108	2022-11-29 16:01:20.187	0.012	0.402	0.931	0	0	0	23.357	-0.692	-13.574	0	0	0	0	0	0	0
WT111(DD045F3F1DEA)	3.68	13108	2022-11-29 16:01:20.187	0.012	0.402	0.931	0	0	0	23.357	-0.692	-13.574	0	0	0	0	0	0	0
WT111(DD045F3F1DEA)	3.68	13108	2022-11-29 16:01:20.187	0.012	0.402	0.931	0	0	0	23.357	-0.692	-13.574	0	0	0	0	0	0	0
WT111(DD045F3F1DEA)	3.68	13108	2022-11-29 16:01:20.187	0.012	0.402	0.932	0	0	0	23.357	-0.692	-13.574	0	0	0	0	0	0	0
WT333(F4E4E1AF1293)	3.76	13105	2022-11-29 16:01:20.187	-0.014	-0.028	1.016	0	0	0	-1.604	0.824	22.088	0	0	0	0	0	0	0
WT333(F4E4E1AF1293)	3.76	13105	2022-11-29 16:01:20.187	-0.014	-0.028	1.016	0	0	0	-1.604	0.824	22.088	0	0	0	0	0	0	0
WT333(F4E4E1AF1293)	3.76	13105	2022-11-29 16:01:20.187	-0.014	-0.028	1.016	0	0	0	-1.604	0.824	22.088	0	0	0	0	0	0	0
WT333(F4E4E1AF1293)	3.76	13105	2022-11-29 16:01:20.187	-0.014	-0.028	1.016	0	0	0	-1.604	0.824	22.088	0	0	0	0	0	0	0
WT333(F4E4E1AF1293)	3.76	13105	2022-11-29 16:01:20.187	-0.015	-0.028	1.016	0	0	0	-1.604	0.824	22.088	0	0	0	0	0	0	0
WT333(F4E4E1AF1293)	3.76	13105	2022-11-29 16:01:20.187	-0.015	-0.028	1.016	0	0	0	-1.604	0.824	22.088	0	0	0	0	0	0	0
WT333(F4E4E1AF1293)	3.76	13105	2022-11-29 16:01:20.187	-0.015	-0.028	1.016	0	0	0	-1.604	0.824	22.088	0	0	0	0	0	0	0
WT333(F4E4E1AF1293)	3.76	13105	2022-11-29 16:01:20.187	-0.015	-0.028	1.016	0	0	0	-1.604	0.824	22.088	0	0	0	0	0	0	0
WT222(CAA14FCCF874)	3.72	13105	2022-11-29 16:01:20.187	-0.001	-0.034	1	0	0	0	-1.945	0.082	84.567	0	0	0	0	0	0	0
WT222(CAA14FCCF874)	3.72	13105	2022-11-29 16:01:20.187	-0.001	-0.034	1	0	0	0	-1.945	0.082	84.567	0	0	0	0	0	0	0
WT222(CAA14FCCF874)	3.72	13105	2022-11-29 16:01:20.203	-0.001	-0.034	1	0	0	0	-1.945	0.082	84.567	0	0	0	0	0	0	0
WT222(CAA14FCCF874)	3.72	13105	2022-11-29 16:01:20.203	-0.001	-0.034	1	0	0	0	-1.945	0.082	84.567	0	0	0	0	0	0	0
WT222(CAA14FCCF874)	3.72	13105	2022-11-29 16:01:20.203	-0.001	-0.034	1	0	0	0	-1.945	0.082	84.567	0	0	0	0	0	0	0
WT222(CAA14FCCF874)	3.72	13105	2022-11-29 16:01:20.203	-0.001	-0.034	1	0	0	0	-1.945	0.082	84.567	0	0	0	0	0	0	0
WT222(CAA14FCCF874)	3.72	13105	2022-11-29 16:01:20.203	-0.001	-0.034	1	0	0	0	-1.945	0.082	84.567	0	0	0	0	0	0	0
WT222(CAA14FCCF874)	3.72	13105	2022-11-29 16:01:20.203	-0.001	-0.034	1	0	0	0	-1.945	0.082	84.567	0	0	0	0	0	0	0
WT222(CAA14FCCF874)	3.72	13105	2022-11-29 16:01:20.218	-0.001	-0.034	1	0	0	0	-1.945	0.082	84.567	0	0	0	0	0	0	0
WT222(CAA14FCCF874)	3.72	13105	2022-11-29 16:01:20.218	-0.001	-0.034	1	0	0	0	-1.945	0.082	84.567	0	0	0	0	0	0	0
WT222(CAA14FCCF874)	3.72	13105	2022-11-29 16:01:20.218	-0.001	-0.033	1	0	0	0	-1.945	0.082	84.567	0	0	0	0	0	0	0
WT222(CAA14FCCF874)	3.72	13105	2022-11-29 16:01:20.218	-0.001	-0.033	1	0	0	0	-1.945	0.082	84.567	0	0	0	0	0	0	0
WT222(CAA14FCCF874)	3.72	13105	2022-11-29 16:01:20.218	-0.001	-0.033	1	0	0	0	-1.945	0.082	84.567	0	0	0	0	0	0	0
WT222(CAA14FCCF874)	3.72	13105	2022-11-29 16:01:20.218	-0.001	-0.033	1	0	0	0	-1.945	0.082	84.567	0	0	0	0	0	0	0
WT222(CAA14FCCF874)	3.72	13105	2022-11-29 16:01:20.218	-0.001	-0.034	1	0	0	0	-1.945	0.082	84.567	0	0	0	0	0	0	0
WT222(CAA14FCCF874)	3.72	13105	2022-11-29 16:01:20.218	-0.001	-0.034	1	0	0	0	-1.945	0.082	84.567	0	0	0	0	0	0	0
WT111(DD045F3F1DEA)	3.68	13108	2022-11-29 16:01:20.250	0.012	0.402	0.932	0	0	0	23.357	-0.692	-13.574	0	0	0	0	0	0	0
WT111(DD045F3F1DEA)	3.68	13108	2022-11-29 16:01:20.250	0.012	0.402	0.932	0	0	0	23.357	-0.692	-13.574	0	0	0	0	0	0	0
WT111(DD045F3F1DEA)	3.68	13108	2022-11-29 16:01:20.250	0.012	0.402	0.932	0	0	0	23.357	-0.692	-13.574	0	0	0	0	0	0	0
WT111(DD045F3F1DEA)	3.68	13108	2022-11-29 16:01:20.250	0.012	0.402	0.931	0	0	0	23.357	-0.692	-13.574	0	0	0	0	0	0	0
WT111(DD045F3F1DEA)	3.68	13108	2022-11-29 16:01:20.250	0.012	0.402	0.931	0	0	0	23.357	-0.692	-13.574	0	0	0	0	0	0	0
WT111(DD045F3F1DEA)	3.68	13108	2022-11-29 16:01:20.250	0.012	0.402	0.931	0	0	0	23.357	-0.692	-13.574	0	0	0	0	0	0	0
WT111(DD045F3F1DEA)	3.68	13108	2022-11-29 16:01:20.250	0.012	0.402	0.931	0	0	0	23.357	-0.692	-13.574	0	0	0	0	0	0	0
WT111(DD045F3F1DEA)	3.68	13108	2022-11-29 16:01:20.250	0.012	0.402	0.932	0	0	0	23.357	-0.692	-13.574	0	0	0	0	0	0	0
WT333(F4E4E1AF1293)	3.76	13105	2022-11-29 16:01:20.250	-0.014	-0.028	1.016	0	0	0	-1.604	0.824	22.088	0	0	0	0	0	0	0
WT333(F4E4E1AF1293)	3.76	13105	2022-11-29 16:01:20.250	-0.014	-0.028	1.016	0	0	0	-1.604	0.824	22.088	0	0	0	0	0	0	0
WT333(F4E4E1AF1293)	3.76	13105	2022-11-29 16:01:20.250	-0.014	-0.028	1.016	0	0	0	-1.604	0.824	22.088	0	0	0	0	0	0	0
WT333(F4E4E1AF1293)	3.76	13105	2022-11-29 16:01:20.250	-0.014	-0.028	1.016	0	0	0	-1.604	0.824	22.088	0	0	0	0	0	0	0
WT333(F4E4E1AF1293)	3.76	13105	2022-11-29 16:01:20.250	-0.015	-0.028	1.016	0	0	0	-1.604	0.824	22.088	0	0	0	0	0	0	0
WT333(F4E4E1AF1293)	3.76	13105	2022-11-29 16:01:20.250	-0.015	-0.028	1.016	0	0	0	-1.604	0.824	22.088	0	0	0	0	0	0	0
WT333(F4E4E1AF1293)	3.76	13105	2022-11-29 16:01:20.250	-0.015	-0.028	1.016	0	0	0	-1.604	0.824	22.088	0	0	0	0	0	0	0
WT333(F4E4E1AF1293)	3.76	13105	2022-11-29 16:01:20.250	-0.015	-0.028	1.016	0	0	0	-1.604	0.824	22.088	0	0	0	0	0	0	0
WT222(CAA14FCCF874)	3.72	13105	2022-11-29 16:01:20.250	-0.001	-0.034	1	0	0	0	-1.945	0.082	84.567	0	0	0	0	0	0	0
WT222(CAA14FCCF874)	3.72	13105	2022-11-29 16:01:20.250	-0.001	-0.034	1	0	0	0	-1.945	0.082	84.567	0	0	0	0	0	0	0
WT222(CAA14FCCF874)	3.72	13105	2022-11-29 16:01:20.250	-0.001	-0.033	1	0	0	0	-1.945	0.082	84.567	0	0	0	0	0	0	0
WT222(CAA14FCCF874)	3.72	13105	2022-11-29 16:01:20.250	-0.001	-0.033	1	0	0	0	-1.945	0.082	84.567	0	0	0	0	0	0	0
WT222(CAA14FCCF874)	3.72	13105	2022-11-29 16:01:20.250	-0.001	-0.033	1	0	0	0	-1.945	0.082	84.567	0	0	0	0	0	0	0
WT222(CAA14FCCF874)	3.72	13105	2022-11-29 16:01:20.250	-0.001	-0.033	1	0	0	0	-1.945	0.082	84.567	0	0	0	0	0	0	0
WT222(CAA14FCCF874)	3.72	13105	2022-11-29 16:01:20.250	-0.001	-0.034	1	0	0	0	-1.945	0.082	84.567	0	0	0	0	0	0	0
WT222(CAA14FCCF874)	3.72	13105	2022-11-29 16:01:20.250	-0.001	-0.034	1	0	0	0	-1.945	0.082	84.567	0	0	0	0	0	0	0
WT111(DD045F3F1DEA)	3.68	13108	2022-11-29 16:01:20.281	0.012	0.402	0.932	0	0	0	23.357	-0.692	-13.574	0	0	0	0	0	0	0
WT111(DD045F3F1DEA)	3.68	13108	2022-11-29 16:01:20.281	0.012	0.402	0.932	0	0	0	23.357	-0.692	-13.574	0	0	0	0	0	0	0
WT111(DD045F3F1DEA)	3.68	13108	2022-11-29 16:01:20.281	0.012	0.402	0.932	0	0	0	23.357	-0.692	-13.574	0	0	0	0	0	0	0
WT111(DD045F3F1DEA)	3.68	13108	2022-11-29 16:01:20.281	0.013	0.402	0.932	0	0	0	23.351	-0.692	-13.574	0	0	0	0	0	0	0
WT111(DD045F3F1DEA)	3.68	13108	2022-11-29 16:01:20.281	0.013	0.402	0.932	0	0	0	23.351	-0.692	-13.574	0	0	0	0	0	0	0
WT111(DD045F3F1DEA)	3.68	13108	2022-11-29 16:01:20.281	0.013	0.402	0.932	0	0	0	23.351	-0.692	-13.574	0	0	0	0	0	0	0
WT111(DD045F3F1DEA)	3.68	13108	2022-11-29 16:01:20.281	0.013	0.402	0.932	0	0	0	23.351	-0.692	-13.574	0	0	0	0	0	0	0
WT111(DD045F3F1DEA)	3.68	13108	2022-11-29 16:01:20.281	0.012	0.402	0.931	0	0	0	23.351	-0.692	-13.574	0	0	0	0	0	0	0
WT111(DD045F3F1DEA)	3.68	13108	2022-11-29 16:01:20.312	0.012	0.402	0.931	0	0	0	23.351	-0.692	-13.574	0	0	0	0	0	0	0
WT111(DD045F3F1DEA)	3.68	13108	2022-11-29 16:01:20.312	0.012	0.402	0.931	0	0	0	23.351	-0.692	-13.574	0	0	0	0	0	0	0
WT111(DD045F3F1DEA)	3.68	13108	2022-11-29 16:01:20.312	0.012	0.402	0.931	0	0	0	23.357	-0.692	-13.574	0	0	0	0	0	0	0
WT111(DD045F3F1DEA)	3.68	13108	2022-11-29 16:01:20.312	0.012	0.403	0.932	0	0	0	23.357	-0.692	-13.574	0	0	0	0	0	0	0
WT111(DD045F3F1DEA)	3.68	13108	2022-11-29 16:01:20.312	0.012	0.403	0.932	0	0	0	23.357	-0.692	-13.574	0	0	0	0	0	0	0
WT111(DD045F3F1DEA)	3.68	13108	2022-11-29 16:01:20.312	0.012	0.403	0.932	0	0	0	23.357	-0.692	-13.574	0	0	0	0	0	0	0
WT111(DD045F3F1DEA)	3.68	13108	2022-11-29 16:01:20.312	0.012	0.403	0.932	0	0	0	23.357	-0.692	-13.574	0	0	0	0	0	0	0
WT111(DD045F3F1DEA)	3.68	13108	2022-11-29 16:01:20.312	0.012	0.402	0.931	0	0	0	23.357	-0.692	-13.574	0	0	0	0	0	0	0
WT333(F4E4E1AF1293)	3.76	13105	2022-11-29 16:01:20.312	-0.015	-0.028	1.016	0	0	0	-1.604	0.824	22.088	0	0	0	0	0	0	0
WT333(F4E4E1AF1293)	3.76	13105	2022-11-29 16:01:20.312	-0.015	-0.028	1.016	0	0	0	-1.604	0.824	22.088	0	0	0	0	0	0	0
WT333(F4E4E1AF1293)	3.76	13105	2022-11-29 16:01:20.312	-0.015	-0.028	1.016	0	0	0	-1.604	0.824	22.088	0	0	0	0	0	0	0
WT333(F4E4E1AF1293)	3.76	13105	2022-11-29 16:01:20.312	-0.015	-0.028	1.016	0	0	0	-1.604	0.824	22.088	0	0	0	0	0	0	0
WT333(F4E4E1AF1293)	3.76	13105	2022-11-29 16:01:20.312	-0.014	-0.028	1.016	0	0	0	-1.604	0.824	22.088	0	0	0	0	0	0	0
WT333(F4E4E1AF1293)	3.76	13105	2022-11-29 16:01:20.312	-0.014	-0.028	1.016	0	0	0	-1.604	0.824	22.088	0	0	0	0	0	0	0
WT333(F4E4E1AF1293)	3.76	13105	2022-11-29 16:01:20.312	-0.014	-0.028	1.016	0	0	0	-1.604	0.824	22.088	0	0	0	0	0	0	0
WT333(F4E4E1AF1293)	3.76	13105	2022-11-29 16:01:20.312	-0.014	-0.028	1.016	0	0	0	-1.604	0.824	22.088	0	0	0	0	0	0	0
WT222(CAA14FCCF874)	3.72	13105	2022-11-29 16:01:20.312	-0.001	-0.034	1	0	0	0	-1.945	0.082	84.567	0	0	0	0	0	0	0
WT222(CAA14FCCF874)	3.72	13105	2022-11-29 16:01:20.312	-0.001	-0.034	1	0	0	0	-1.945	0.082	84.567	0	0	0	0	0	0	0
WT222(CAA14FCCF874)	3.72	13105	2022-11-29 16:01:20.312	-0.001	-0.034	1	0	0	0	-1.945	0.082	84.567	0	0	0	0	0	0	0
WT222(CAA14FCCF874)	3.72	13105	2022-11-29 16:01:20.312	-0.001	-0.034	1	0	0	0	-1.945	0.082	84.567	0	0	0	0	0	0	0
WT222(CAA14FCCF874)	3.72	13105	2022-11-29 16:01:20.312	-0.001	-0.034	1	0	0	0	-1.945	0.082	84.567	0	0	0	0	0	0	0
WT222(CAA14FCCF874)	3.72	13105	2022-11-29 16:01:20.312	-0.001	-0.034	1	0	0	0	-1.945	0.082	84.567	0	0	0	0	0	0	0
WT222(CAA14FCCF874)	3.72	13105	2022-11-29 16:01:20.328	-0.001	-0.033	1	0	0	0	-1.945	0.082	84.567	0	0	0	0	0	0	0
WT222(CAA14FCCF874)	3.72	13105	2022-11-29 16:01:20.328	-0.001	-0.033	1	0	0	0	-1.945	0.082	84.567	0	0	0	0	0	0	0
WT111(DD045F3F1DEA)	3.68	13108	2022-11-29 16:01:20.343	0.012	0.402	0.931	0	0	0	23.357	-0.692	-13.574	0	0	0	0	0	0	0
WT111(DD045F3F1DEA)	3.68	13108	2022-11-29 16:01:20.343	0.012	0.402	0.931	0	0	0	23.357	-0.692	-13.574	0	0	0	0	0	0	0
WT111(DD045F3F1DEA)	3.68	13108	2022-11-29 16:01:20.343	0.012	0.402	0.931	0	0	0	23.357	-0.692	-13.574	0	0	0	0	0	0	0
WT111(DD045F3F1DEA)	3.68	13108	2022-11-29 16:01:20.343	0.012	0.402	0.932	0	0	0	23.357	-0.692	-13.574	0	0	0	0	0	0	0
WT111(DD045F3F1DEA)	3.68	13108	2022-11-29 16:01:20.343	0.012	0.402	0.932	0	0	0	23.357	-0.692	-13.574	0	0	0	0	0	0	0
WT111(DD045F3F1DEA)	3.68	13108	2022-11-29 16:01:20.343	0.012	0.402	0.932	0	0	0	23.357	-0.692	-13.574	0	0	0	0	0	0	0
WT111(DD045F3F1DEA)	3.68	13108	2022-11-29 16:01:20.343	0.012	0.402	0.932	0	0	0	23.357	-0.692	-13.574	0	0	0	0	0	0	0
WT111(DD045F3F1DEA)	3.68	13108	2022-11-29 16:01:20.343	0.012	0.403	0.931	0	0	0	23.357	-0.692	-13.574	0	0	0	0	0	0	0
WT222(CAA14FCCF874)	3.72	13105	2022-11-29 16:01:20.343	-0.001	-0.033	1	0	0	0	-1.945	0.082	84.567	0	0	0	0	0	0	0
WT222(CAA14FCCF874)	3.72	13105	2022-11-29 16:01:20.343	-0.001	-0.033	1	0	0	0	-1.945	0.082	84.567	0	0	0	0	0	0	0
WT222(CAA14FCCF874)	3.72	13105	2022-11-29 16:01:20.343	-0.001	-0.034	1	0	0	0	-1.945	0.082	84.567	0	0	0	0	0	0	0
WT222(CAA14FCCF874)	3.72	13105	2022-11-29 16:01:20.343	-0.001	-0.034	1	0	0	0	-1.945	0.082	84.567	0	0	0	0	0	0	0
WT222(CAA14FCCF874)	3.72	13105	2022-11-29 16:01:20.343	-0.001	-0.034	1	0	0	0	-1.945	0.082	84.567	0	0	0	0	0	0	0
WT222(CAA14FCCF874)	3.72	13105	2022-11-29 16:01:20.343	-0.001	-0.034	1	0	0	0	-1.945	0.082	84.567	0	0	0	0	0	0	0
WT222(CAA14FCCF874)	3.72	13105	2022-11-29 16:01:20.343	-0.001	-0.034	1	0	0	0	-1.945	0.082	84.567	0	0	0	0	0	0	0
WT222(CAA14FCCF874)	3.72	13105	2022-11-29 16:01:20.343	-0.001	-0.034	1	0	0	0	-1.945	0.082	84.567	0	0	0	0	0	0	0
WT111(DD045F3F1DEA)	3.68	13108	2022-11-29 16:01:20.375	0.012	0.403	0.931	0	0	0	23.357	-0.692	-13.574	0	0	0	0	0	0	0
WT111(DD045F3F1DEA)	3.68	13108	2022-11-29 16:01:20.375	0.012	0.403	0.931	0	0	0	23.357	-0.692	-13.574	0	0	0	0	0	0	0
WT111(DD045F3F1DEA)	3.68	13108	2022-11-29 16:01:20.375	0.012	0.403	0.931	0	0	0	23.357	-0.692	-13.574	0	0	0	0	0	0	0
WT111(DD045F3F1DEA)	3.68	13108	2022-11-29 16:01:20.375	0.011	0.403	0.931	0	0	0	23.357	-0.692	-13.574	0	0	0	0	0	0	0
WT111(DD045F3F1DEA)	3.68	13108	2022-11-29 16:01:20.375	0.011	0.403	0.931	0	0	0	23.357	-0.692	-13.574	0	0	0	0	0	0	0
WT111(DD045F3F1DEA)	3.68	13108	2022-11-29 16:01:20.375	0.011	0.403	0.931	0	0	0	23.357	-0.692	-13.574	0	0	0	0	0	0	0
WT111(DD045F3F1DEA)	3.68	13108	2022-11-29 16:01:20.375	0.011	0.403	0.931	0	0	0	23.357	-0.692	-13.574	0	0	0	0	0	0	0
WT111(DD045F3F1DEA)	3.68	13108	2022-11-29 16:01:20.375	0.012	0.402	0.931	0	0	0	23.357	-0.692	-13.574	0	0	0	0	0	0	0
WT333(F4E4E1AF1293)	3.76	13105	2022-11-29 16:01:20.375	-0.015	-0.028	1.015	0	0	0	-1.599	0.824	22.088	0	0	0	0	0	0	0
WT333(F4E4E1AF1293)	3.76	13105	2022-11-29 16:01:20.375	-0.015	-0.028	1.015	0	0	0	-1.599	0.824	22.088	0	0	0	0	0	0	0
WT333(F4E4E1AF1293)	3.76	13105	2022-11-29 16:01:20.375	-0.015	-0.028	1.015	0	0	0	-1.599	0.824	22.088	0	0	0	0	0	0	0
WT333(F4E4E1AF1293)	3.76	13105	2022-11-29 16:01:20.375	-0.015	-0.028	1.015	0	0	0	-1.599	0.824	22.088	0	0	0	0	0	0	0
WT333(F4E4E1AF1293)	3.76	13105	2022-11-29 16:01:20.375	-0.015	-0.028	1.016	0	0	0	-1.599	0.824	22.088	0	0	0	0	0	0	0
WT333(F4E4E1AF1293)	3.76	13105	2022-11-29 16:01:20.375	-0.015	-0.028	1.016	0	0	0	-1.599	0.824	22.088	0	0	0	0	0	0	0
WT333(F4E4E1AF1293)	3.76	13105	2022-11-29 16:01:20.375	-0.015	-0.028	1.016	0	0	0	-1.599	0.824	22.088	0	0	0	0	0	0	0
WT333(F4E4E1AF1293)	3.76	13105	2022-11-29 16:01:20.375	-0.015	-0.028	1.016	0	0	0	-1.599	0.824	22.088	0	0	0	0	0	0	0
WT333(F4E4E1AF1293)	3.76	13105	2022-11-29 16:01:20.375	-0.015	-0.028	1.016	0	0	0	-1.599	0.824	22.088	0	0	0	0	0	0	0
WT333(F4E4E1AF1293)	3.76	13105	2022-11-29 16:01:20.375	-0.015	-0.028	1.016	0	0	0	-1.599	0.824	22.088	0	0	0	0	0	0	0
WT333(F4E4E1AF1293)	3.76	13105	2022-11-29 16:01:20.375	-0.015	-0.028	1.016	0	0	0	-1.599	0.824	22.088	0	0	0	0	0	0	0
WT333(F4E4E1AF1293)	3.76	13105	2022-11-29 16:01:20.375	-0.015	-0.028	1.016	0	0	0	-1.599	0.824	22.088	0	0	0	0	0	0	0
WT333(F4E4E1AF1293)	3.76	13105	2022-11-29 16:01:20.375	-0.015	-0.028	1.016	0	0	0	-1.599	0.824	22.088	0	0	0	0	0	0	0
WT333(F4E4E1AF1293)	3.76	13105	2022-11-29 16:01:20.375	-0.015	-0.028	1.016	0	0	0	-1.599	0.824	22.088	0	0	0	0	0	0	0
WT333(F4E4E1AF1293)	3.76	13105	2022-11-29 16:01:20.375	-0.015	-0.028	1.016	0	0	0	-1.599	0.824	22.088	0	0	0	0	0	0	0
WT333(F4E4E1AF1293)	3.76	13105	2022-11-29 16:01:20.375	-0.015	-0.028	1.016	0	0	0	-1.599	0.824	22.088	0	0	0	0	0	0	0
WT222(CAA14FCCF874)	3.72	13105	2022-11-29 16:01:20.438	-0.001	-0.034	1	0	0	0	-1.945	0.082	84.567	0	0	0	0	0	0	0
WT222(CAA14FCCF874)	3.72	13105	2022-11-29 16:01:20.438	-0.001	-0.034	1	0	0	0	-1.945	0.082	84.567	0	0	0	0	0	0	0
WT222(CAA14FCCF874)	3.72	13105	2022-11-29 16:01:20.438	-0.001	-0.034	1	0	0	0	-1.945	0.082	84.567	0	0	0	0	0	0	0
WT222(CAA14FCCF874)	3.72	13105	2022-11-29 16:01:20.438	-0.001	-0.034	1	0	0	0	-1.945	0.082	84.567	0	0	0	0	0	0	0
WT222(CAA14FCCF874)	3.72	13105	2022-11-29 16:01:20.438	-0.001	-0.034	1	0	0	0	-1.945	0.082	84.567	0	0	0	0	0	0	0
WT222(CAA14FCCF874)	3.72	13105	2022-11-29 16:01:20.438	-0.001	-0.034	1	0	0	0	-1.945	0.082	84.567	0	0	0	0	0	0	0
WT222(CAA14FCCF874)	3.72	13105	2022-11-29 16:01:20.438	-0.001	-0.034	1	0	0	0	-1.945	0.082	84.567	0	0	0	0	0	0	0
WT222(CAA14FCCF874)	3.72	13105	2022-11-29 16:01:20.438	-0.001	-0.034	1	0	0	0	-1.945	0.082	84.567	0	0	0	0	0	0	0
WT333(F4E4E1AF1293)	3.76	13105	2022-11-29 16:01:20.469	-0.015	-0.028	1.016	0	0	0	-1.599	0.824	22.088	0	0	0	0	0	0	0
WT333(F4E4E1AF1293)	3.76	13105	2022-11-29 16:01:20.469	-0.015	-0.028	1.016	0	0	0	-1.599	0.824	22.088	0	0	0	0	0	0	0
WT333(F4E4E1AF1293)	3.76	13105	2022-11-29 16:01:20.469	-0.015	-0.028	1.016	0	0	0	-1.599	0.824	22.088	0	0	0	0	0	0	0
WT333(F4E4E1AF1293)	3.76	13105	2022-11-29 16:01:20.469	-0.015	-0.028	1.016	0	0	0	-1.599	0.824	22.088	0	0	0	0	0	0	0
WT333(F4E4E1AF1293)	3.76	13105	2022-11-29 16:01:20.469	-0.015	-0.028	1.016	0	0	0	-1.599	0.824	22.088	0	0	0	0	0	0	0
WT333(F4E4E1AF1293)	3.76	13105	2022-11-29 16:01:20.469	-0.015	-0.028	1.016	0	0	0	-1.599	0.824	22.088	0	0	0	0	0	0	0
WT333(F4E4E1AF1293)	3.76	13105	2022-11-29 16:01:20.469	-0.015	-0.028	1.016	0	0	0	-1.599	0.824	22.088	0	0	0	0	0	0	0
WT333(F4E4E1AF1293)	3.76	13105	2022-11-29 16:01:20.469	-0.014	-0.028	1.017	0	0	0	-1.599	0.824	22.088	0	0	0	0	0	0	0
WT111(DD045F3F1DEA)	3.68	13108	2022-11-29 16:01:20.484	0.012	0.402	0.931	0	0	0	23.357	-0.692	-13.574	0	0	0	0	0	0	0
WT111(DD045F3F1DEA)	3.68	13108	2022-11-29 16:01:20.484	0.012	0.402	0.931	0	0	0	23.357	-0.692	-13.574	0	0	0	0	0	0	0
WT111(DD045F3F1DEA)	3.68	13108	2022-11-29 16:01:20.484	0.012	0.402	0.931	0	0	0	23.357	-0.692	-13.574	0	0	0	0	0	0	0
WT111(DD045F3F1DEA)	3.68	13108	2022-11-29 16:01:20.484	0.012	0.401	0.931	0	0	0	23.357	-0.692	-13.574	0	0	0	0	0	0	0
WT111(DD045F3F1DEA)	3.68	13108	2022-11-29 16:01:20.484	0.012	0.401	0.931	0	0	0	23.357	-0.692	-13.574	0	0	0	0	0	0	0
WT111(DD045F3F1DEA)	3.68	13108	2022-11-29 16:01:20.484	0.012	0.401	0.931	0	0	0	23.357	-0.692	-13.574	0	0	0	0	0	0	0
WT111(DD045F3F1DEA)	3.68	13108	2022-11-29 16:01:20.484	0.012	0.401	0.931	0	0	0	23.357	-0.692	-13.574	0	0	0	0	0	0	0
WT111(DD045F3F1DEA)	3.68	13108	2022-11-29 16:01:20.484	0.013	0.402	0.932	0	0	0	23.357	-0.692	-13.574	0	0	0	0	0	0	0
WT111(DD045F3F1DEA)	3.68	13108	2022-11-29 16:01:20.515	0.013	0.402	0.932	0	0	0	23.357	-0.692	-13.574	0	0	0	0	0	0	0
WT111(DD045F3F1DEA)	3.68	13108	2022-11-29 16:01:20.515	0.013	0.402	0.932	0	0	0	23.357	-0.692	-13.574	0	0	0	0	0	0	0
WT111(DD045F3F1DEA)	3.68	13108	2022-11-29 16:01:20.515	0.013	0.402	0.932	0	0	0	23.357	-0.692	-13.574	0	0	0	0	0	0	0
WT111(DD045F3F1DEA)	3.68	13108	2022-11-29 16:01:20.515	0.012	0.402	0.932	0	0	0	23.357	-0.692	-13.574	0	0	0	0	0	0	0
WT111(DD045F3F1DEA)	3.68	13108	2022-11-29 16:01:20.515	0.012	0.402	0.932	0	0	0	23.357	-0.692	-13.574	0	0	0	0	0	0	0
WT111(DD045F3F1DEA)	3.68	13108	2022-11-29 16:01:20.515	0.012	0.402	0.932	0	0	0	23.357	-0.692	-13.574	0	0	0	0	0	0	0
WT111(DD045F3F1DEA)	3.68	13108	2022-11-29 16:01:20.515	0.011	0.402	0.931	0	0	0	23.357	-0.692	-13.574	0	0	0	0	0	0	0
WT111(DD045F3F1DEA)	3.68	13108	2022-11-29 16:01:20.515	0.011	0.402	0.931	0	0	0	23.357	-0.692	-13.574	0	0	0	0	0	0	0
WT222(CAA14FCCF874)	3.72	13105	2022-11-29 16:01:20.531	-0.001	-0.034	1	0	0	0	-1.945	0.082	84.567	0	0	0	0	0	0	0
WT222(CAA14FCCF874)	3.72	13105	2022-11-29 16:01:20.531	-0.001	-0.034	1	0	0	0	-1.945	0.082	84.567	0	0	0	0	0	0	0
WT222(CAA14FCCF874)	3.72	13105	2022-11-29 16:01:20.531	-0.001	-0.034	1	0	0	0	-1.945	0.082	84.567	0	0	0	0	0	0	0
WT222(CAA14FCCF874)	3.72	13105	2022-11-29 16:01:20.531	-0.001	-0.034	1	0	0	0	-1.945	0.082	84.567	0	0	0	0	0	0	0
WT222(CAA14FCCF874)	3.72	13105	2022-11-29 16:01:20.531	-0.001	-0.034	1	0	0	0	-1.945	0.082	84.567	0	0	0	0	0	0	0
WT222(CAA14FCCF874)	3.72	13105	2022-11-29 16:01:20.531	-0.001	-0.034	1	0	0	0	-1.945	0.082	84.567	0	0	0	0	0	0	0
WT222(CAA14FCCF874)	3.72	13105	2022-11-29 16:01:20.531	-0.001	-0.034	1	0	0	0	-1.945	0.082	84.567	0	0	0	0	0	0	0
WT222(CAA14FCCF874)	3.72	13105	2022-11-29 16:01:20.531	-0.001	-0.034	1	0	0	0	-1.945	0.082	84.567	0	0	0	0	0	0	0
WT111(DD045F3F1DEA)	3.68	13108	2022-11-29 16:01:20.547	0.011	0.402	0.931	0	0	0	23.357	-0.692	-13.574	0	0	0	0	0	0	0
WT111(DD045F3F1DEA)	3.68	13108	2022-11-29 16:01:20.547	0.011	0.402	0.931	0	0	0	23.357	-0.692	-13.574	0	0	0	0	0	0	0
WT111(DD045F3F1DEA)	3.68	13108	2022-11-29 16:01:20.547	0.012	0.402	0.932	0	0	0	23.357	-0.692	-13.574	0	0	0	0	0	0	0
WT111(DD045F3F1DEA)	3.68	13108	2022-11-29 16:01:20.547	0.012	0.402	0.932	0	0	0	23.357	-0.692	-13.574	0	0	0	0	0	0	0
WT111(DD045F3F1DEA)	3.68	13108	2022-11-29 16:01:20.547	0.012	0.402	0.932	0	0	0	23.357	-0.692	-13.574	0	0	0	0	0	0	0
WT111(DD045F3F1DEA)	3.68	13108	2022-11-29 16:01:20.547	0.012	0.402	0.932	0	0	0	23.357	-0.692	-13.574	0	0	0	0	0	0	0
WT111(DD045F3F1DEA)	3.68	13108	2022-11-29 16:01:20.547	0.013	0.402	0.932	0	0	0	23.357	-0.692	-13.574	0	0	0	0	0	0	0
WT111(DD045F3F1DEA)	3.68	13108	2022-11-29 16:01:20.547	0.013	0.402	0.932	0	0	0	23.357	-0.692	-13.574	0	0	0	0	0	0	0
WT222(CAA14FCCF874)	3.72	13105	2022-11-29 16:01:20.562	-0.001	-0.034	1	0	0	0	-1.945	0.082	84.567	0	0	0	0	0	0	0
WT222(CAA14FCCF874)	3.72	13105	2022-11-29 16:01:20.562	-0.001	-0.034	1	0	0	0	-1.945	0.082	84.567	0	0	0	0	0	0	0
WT222(CAA14FCCF874)	3.72	13105	2022-11-29 16:01:20.562	-0.001	-0.034	1	0	0	0	-1.945	0.082	84.567	0	0	0	0	0	0	0
WT222(CAA14FCCF874)	3.72	13105	2022-11-29 16:01:20.562	-0.001	-0.034	1	0	0	0	-1.945	0.082	84.567	0	0	0	0	0	0	0
WT222(CAA14FCCF874)	3.72	13105	2022-11-29 16:01:20.562	-0.001	-0.034	1	0	0	0	-1.945	0.082	84.567	0	0	0	0	0	0	0
WT222(CAA14FCCF874)	3.72	13105	2022-11-29 16:01:20.562	-0.001	-0.034	1	0	0	0	-1.945	0.082	84.567	0	0	0	0	0	0	0
WT222(CAA14FCCF874)	3.72	13105	2022-11-29 16:01:20.562	-0.001	-0.034	1	0	0	0	-1.945	0.082	84.567	0	0	0	0	0	0	0
WT222(CAA14FCCF874)	3.72	13105	2022-11-29 16:01:20.562	-0.001	-0.034	1	0	0	0	-1.945	0.082	84.567	0	0	0	0	0	0	0
WT111(DD045F3F1DEA)	3.68	13108	2022-11-29 16:01:20.578	0.013	0.402	0.932	0	0	0	23.357	-0.692	-13.574	0	0	0	0	0	0	0
WT111(DD045F3F1DEA)	3.68	13108	2022-11-29 16:01:20.578	0.013	0.402	0.932	0	0	0	23.357	-0.692	-13.574	0	0	0	0	0	0	0
WT111(DD045F3F1DEA)	3.68	13108	2022-11-29 16:01:20.578	0.012	0.402	0.932	0	0	0	23.357	-0.692	-13.574	0	0	0	0	0	0	0
WT111(DD045F3F1DEA)	3.68	13108	2022-11-29 16:01:20.578	0.012	0.402	0.932	0	0	0	23.357	-0.692	-13.574	0	0	0	0	0	0	0
WT111(DD045F3F1DEA)	3.68	13108	2022-11-29 16:01:20.578	0.012	0.402	0.932	0	0	0	23.357	-0.692	-13.574	0	0	0	0	0	0	0
WT111(DD045F3F1DEA)	3.68	13108	2022-11-29 16:01:20.578	0.012	0.402	0.932	0	0	0	23.357	-0.692	-13.574	0	0	0	0	0	0	0
WT111(DD045F3F1DEA)	3.68	13108	2022-11-29 16:01:20.578	0.012	0.402	0.933	0	0	0	23.357	-0.692	-13.574	0	0	0	0	0	0	0
WT111(DD045F3F1DEA)	3.68	13108	2022-11-29 16:01:20.578	0.012	0.402	0.933	0	0	0	23.357	-0.692	-13.574	0	0	0	0	0	0	0
WT333(F4E4E1AF1293)	3.76	13105	2022-11-29 16:01:20.578	-0.014	-0.028	1.017	0	0	0	-1.599	0.824	22.088	0	0	0	0	0	0	0
WT333(F4E4E1AF1293)	3.76	13105	2022-11-29 16:01:20.594	-0.014	-0.028	1.017	0	0	0	-1.599	0.824	22.088	0	0	0	0	0	0	0
WT333(F4E4E1AF1293)	3.76	13105	2022-11-29 16:01:20.594	-0.014	-0.028	1.017	0	0	0	-1.599	0.824	22.088	0	0	0	0	0	0	0
WT333(F4E4E1AF1293)	3.76	13105	2022-11-29 16:01:20.594	-0.015	-0.028	1.016	0	0	0	-1.599	0.824	22.088	0	0	0	0	0	0	0
WT333(F4E4E1AF1293)	3.76	13105	2022-11-29 16:01:20.594	-0.015	-0.028	1.016	0	0	0	-1.599	0.824	22.088	0	0	0	0	0	0	0
WT333(F4E4E1AF1293)	3.76	13105	2022-11-29 16:01:20.594	-0.015	-0.028	1.016	0	0	0	-1.599	0.824	22.088	0	0	0	0	0	0	0
WT333(F4E4E1AF1293)	3.76	13105	2022-11-29 16:01:20.594	-0.015	-0.028	1.016	0	0	0	-1.599	0.824	22.088	0	0	0	0	0	0	0
WT333(F4E4E1AF1293)	3.76	13105	2022-11-29 16:01:20.594	-0.015	-0.028	1.016	0	0	0	-1.599	0.824	22.088	0	0	0	0	0	0	0
WT333(F4E4E1AF1293)	3.76	13105	2022-11-29 16:01:20.594	-0.015	-0.028	1.016	0	0	0	-1.599	0.824	22.088	0	0	0	0	0	0	0
WT333(F4E4E1AF1293)	3.76	13105	2022-11-29 16:01:20.594	-0.015	-0.028	1.016	0	0	0	-1.599	0.824	22.088	0	0	0	0	0	0	0
WT333(F4E4E1AF1293)	3.76	13105	2022-11-29 16:01:20.594	-0.015	-0.028	1.016	0	0	0	-1.599	0.824	22.088	0	0	0	0	0	0	0
WT333(F4E4E1AF1293)	3.76	13105	2022-11-29 16:01:20.594	-0.014	-0.028	1.016	0	0	0	-1.599	0.824	22.088	0	0	0	0	0	0	0
WT333(F4E4E1AF1293)	3.76	13105	2022-11-29 16:01:20.594	-0.014	-0.028	1.016	0	0	0	-1.599	0.824	22.088	0	0	0	0	0	0	0
WT333(F4E4E1AF1293)	3.76	13105	2022-11-29 16:01:20.594	-0.014	-0.028	1.016	0	0	0	-1.599	0.824	22.088	0	0	0	0	0	0	0
WT333(F4E4E1AF1293)	3.76	13105	2022-11-29 16:01:20.594	-0.014	-0.028	1.016	0	0	0	-1.599	0.824	22.088	0	0	0	0	0	0	0
WT333(F4E4E1AF1293)	3.76	13105	2022-11-29 16:01:20.594	-0.015	-0.028	1.016	0	0	0	-1.599	0.824	22.088	0	0	0	0	0	0	0
WT333(F4E4E1AF1293)	3.76	13105	2022-11-29 16:01:20.594	-0.015	-0.028	1.016	0	0	0	-1.599	0.824	22.088	0	0	0	0	0	0	0
WT333(F4E4E1AF1293)	3.76	13105	2022-11-29 16:01:20.594	-0.015	-0.028	1.016	0	0	0	-1.599	0.824	22.088	0	0	0	0	0	0	0
WT333(F4E4E1AF1293)	3.76	13105	2022-11-29 16:01:20.594	-0.015	-0.028	1.016	0	0	0	-1.599	0.824	22.088	0	0	0	0	0	0	0
WT333(F4E4E1AF1293)	3.76	13105	2022-11-29 16:01:20.594	-0.014	-0.028	1.016	0	0	0	-1.599	0.824	22.088	0	0	0	0	0	0	0
WT333(F4E4E1AF1293)	3.76	13105	2022-11-29 16:01:20.594	-0.014	-0.028	1.016	0	0	0	-1.599	0.824	22.088	0	0	0	0	0	0	0
WT333(F4E4E1AF1293)	3.76	13105	2022-11-29 16:01:20.594	-0.014	-0.028	1.016	0	0	0	-1.599	0.824	22.088	0	0	0	0	0	0	0
WT333(F4E4E1AF1293)	3.76	13105	2022-11-29 16:01:20.594	-0.014	-0.028	1.016	0	0	0	-1.599	0.824	22.088	0	0	0	0	0	0	0
WT333(F4E4E1AF1293)	3.76	13105	2022-11-29 16:01:20.594	-0.015	-0.027	1.016	0	0	0	-1.599	0.824	22.088	0	0	0	0	0	0	0
WT111(DD045F3F1DEA)	3.68	13108	2022-11-29 16:01:20.609	0.012	0.402	0.933	0	0	0	23.357	-0.692	-13.574	0	0	0	0	0	0	0
WT111(DD045F3F1DEA)	3.68	13108	2022-11-29 16:01:20.609	0.012	0.402	0.933	0	0	0	23.357	-0.692	-13.574	0	0	0	0	0	0	0
WT111(DD045F3F1DEA)	3.68	13108	2022-11-29 16:01:20.609	0.013	0.402	0.932	0	0	0	23.357	-0.692	-13.574	0	0	0	0	0	0	0
WT111(DD045F3F1DEA)	3.68	13108	2022-11-29 16:01:20.609	0.013	0.402	0.932	0	0	0	23.357	-0.692	-13.574	0	0	0	0	0	0	0
WT111(DD045F3F1DEA)	3.68	13108	2022-11-29 16:01:20.609	0.013	0.402	0.932	0	0	0	23.357	-0.692	-13.574	0	0	0	0	0	0	0
WT111(DD045F3F1DEA)	3.68	13108	2022-11-29 16:01:20.609	0.013	0.402	0.932	0	0	0	23.357	-0.692	-13.574	0	0	0	0	0	0	0
WT111(DD045F3F1DEA)	3.68	13108	2022-11-29 16:01:20.609	0.012	0.402	0.932	0	0	0	23.357	-0.692	-13.574	0	0	0	0	0	0	0
WT111(DD045F3F1DEA)	3.68	13108	2022-11-29 16:01:20.609	0.012	0.402	0.932	0	0	0	23.357	-0.692	-13.574	0	0	0	0	0	0	0
WT333(F4E4E1AF1293)	3.76	13105	2022-11-29 16:01:20.609	-0.015	-0.027	1.016	0	0	0	-1.599	0.824	22.088	0	0	0	0	0	0	0
WT333(F4E4E1AF1293)	3.76	13105	2022-11-29 16:01:20.609	-0.015	-0.027	1.016	0	0	0	-1.599	0.824	22.088	0	0	0	0	0	0	0
WT333(F4E4E1AF1293)	3.76	13105	2022-11-29 16:01:20.609	-0.015	-0.027	1.016	0	0	0	-1.599	0.824	22.088	0	0	0	0	0	0	0
WT333(F4E4E1AF1293)	3.76	13105	2022-11-29 16:01:20.609	-0.015	-0.028	1.016	0	0	0	-1.599	0.824	22.088	0	0	0	0	0	0	0
WT333(F4E4E1AF1293)	3.76	13105	2022-11-29 16:01:20.609	-0.015	-0.028	1.016	0	0	0	-1.599	0.824	22.088	0	0	0	0	0	0	0
WT333(F4E4E1AF1293)	3.76	13105	2022-11-29 16:01:20.609	-0.015	-0.028	1.016	0	0	0	-1.599	0.824	22.088	0	0	0	0	0	0	0
WT333(F4E4E1AF1293)	3.76	13105	2022-11-29 16:01:20.609	-0.015	-0.028	1.016	0	0	0	-1.599	0.824	22.088	0	0	0	0	0	0	0
WT333(F4E4E1AF1293)	3.76	13105	2022-11-29 16:01:20.609	-0.015	-0.028	1.016	0	0	0	-1.599	0.824	22.088	0	0	0	0	0	0	0
WT111(DD045F3F1DEA)	3.68	13108	2022-11-29 16:01:20.640	0.012	0.402	0.932	0	0	0	23.357	-0.692	-13.574	0	0	0	0	0	0	0
WT111(DD045F3F1DEA)	3.68	13108	2022-11-29 16:01:20.640	0.012	0.402	0.932	0	0	0	23.357	-0.692	-13.574	0	0	0	0	0	0	0
WT111(DD045F3F1DEA)	3.68	13108	2022-11-29 16:01:20.640	0.013	0.402	0.932	0	0	0	23.357	-0.692	-13.574	0	0	0	0	0	0	0
WT111(DD045F3F1DEA)	3.68	13108	2022-11-29 16:01:20.640	0.013	0.402	0.932	0	0	0	23.357	-0.692	-13.574	0	0	0	0	0	0	0
WT111(DD045F3F1DEA)	3.68	13108	2022-11-29 16:01:20.640	0.013	0.402	0.932	0	0	0	23.357	-0.692	-13.574	0	0	0	0	0	0	0
WT111(DD045F3F1DEA)	3.68	13108	2022-11-29 16:01:20.640	0.013	0.402	0.932	0	0	0	23.357	-0.692	-13.574	0	0	0	0	0	0	0
WT111(DD045F3F1DEA)	3.68	13108	2022-11-29 16:01:20.640	0.012	0.402	0.932	0	0	0	23.357	-0.692	-13.574	0	0	0	0	0	0	0
WT111(DD045F3F1DEA)	3.68	13108	2022-11-29 16:01:20.640	0.012	0.402	0.932	0	0	0	23.357	-0.692	-13.574	0	0	0	0	0	0	0
WT222(CAA14FCCF874)	3.72	13105	2022-11-29 16:01:20.640	-0.001	-0.034	1	0	0	0	-1.945	0.082	84.567	0	0	0	0	0	0	0
WT222(CAA14FCCF874)	3.72	13105	2022-11-29 16:01:20.640	-0.001	-0.034	1	0	0	0	-1.945	0.082	84.567	0	0	0	0	0	0	0
WT222(CAA14FCCF874)	3.72	13105	2022-11-29 16:01:20.640	-0.001	-0.034	1	0	0	0	-1.945	0.082	84.567	0	0	0	0	0	0	0
WT222(CAA14FCCF874)	3.72	13105	2022-11-29 16:01:20.640	-0.001	-0.034	1	0	0	0	-1.945	0.082	84.567	0	0	0	0	0	0	0
WT222(CAA14FCCF874)	3.72	13105	2022-11-29 16:01:20.640	-0.001	-0.034	1	0	0	0	-1.945	0.082	84.567	0	0	0	0	0	0	0
WT222(CAA14FCCF874)	3.72	13105	2022-11-29 16:01:20.640	-0.001	-0.034	1	0	0	0	-1.945	0.082	84.567	0	0	0	0	0	0	0
WT222(CAA14FCCF874)	3.72	13105	2022-11-29 16:01:20.640	-0.001	-0.034	1	0	0	0	-1.945	0.082	84.567	0	0	0	0	0	0	0
WT222(CAA14FCCF874)	3.72	13105	2022-11-29 16:01:20.640	-0.001	-0.034	1	0	0	0	-1.945	0.082	84.567	0	0	0	0	0	0	0
WT111(DD045F3F1DEA)	3.68	13108	2022-11-29 16:01:20.672	0.012	0.402	0.932	0	0	0	23.357	-0.692	-13.574	0	0	0	0	0	0	0
WT111(DD045F3F1DEA)	3.68	13108	2022-11-29 16:01:20.672	0.012	0.402	0.932	0	0	0	23.357	-0.692	-13.574	0	0	0	0	0	0	0
WT111(DD045F3F1DEA)	3.68	13108	2022-11-29 16:01:20.672	0.012	0.402	0.931	0	0	0	23.357	-0.692	-13.574	0	0	0	0	0	0	0
WT111(DD045F3F1DEA)	3.68	13108	2022-11-29 16:01:20.672	0.012	0.402	0.931	0	0	0	23.357	-0.692	-13.574	0	0	0	0	0	0	0
WT111(DD045F3F1DEA)	3.68	13108	2022-11-29 16:01:20.672	0.012	0.402	0.931	0	0	0	23.357	-0.692	-13.574	0	0	0	0	0	0	0
WT111(DD045F3F1DEA)	3.68	13108	2022-11-29 16:01:20.672	0.012	0.402	0.931	0	0	0	23.357	-0.692	-13.574	0	0	0	0	0	0	0
WT111(DD045F3F1DEA)	3.68	13108	2022-11-29 16:01:20.672	0.012	0.402	0.93	0	0	0	23.357	-0.692	-13.574	0	0	0	0	0	0	0
WT111(DD045F3F1DEA)	3.68	13108	2022-11-29 16:01:20.672	0.012	0.402	0.93	0	0	0	23.357	-0.692	-13.574	0	0	0	0	0	0	0
WT333(F4E4E1AF1293)	3.76	13105	2022-11-29 16:01:20.672	-0.015	-0.028	1.016	0	0	0	-1.599	0.824	22.088	0	0	0	0	0	0	0
WT333(F4E4E1AF1293)	3.76	13105	2022-11-29 16:01:20.672	-0.015	-0.028	1.016	0	0	0	-1.599	0.824	22.088	0	0	0	0	0	0	0
WT333(F4E4E1AF1293)	3.76	13105	2022-11-29 16:01:20.672	-0.015	-0.028	1.016	0	0	0	-1.599	0.824	22.088	0	0	0	0	0	0	0
WT333(F4E4E1AF1293)	3.76	13105	2022-11-29 16:01:20.672	-0.015	-0.028	1.015	0	0	0	-1.599	0.824	22.088	0	0	0	0	0	0	0
WT333(F4E4E1AF1293)	3.76	13105	2022-11-29 16:01:20.672	-0.015	-0.028	1.015	0	0	0	-1.599	0.824	22.088	0	0	0	0	0	0	0
WT333(F4E4E1AF1293)	3.76	13105	2022-11-29 16:01:20.672	-0.015	-0.028	1.015	0	0	0	-1.599	0.824	22.088	0	0	0	0	0	0	0
WT333(F4E4E1AF1293)	3.76	13105	2022-11-29 16:01:20.672	-0.015	-0.028	1.015	0	0	0	-1.599	0.824	22.088	0	0	0	0	0	0	0
WT333(F4E4E1AF1293)	3.76	13105	2022-11-29 16:01:20.672	-0.015	-0.028	1.016	0	0	0	-1.599	0.824	22.088	0	0	0	0	0	0	0
WT111(DD045F3F1DEA)	3.68	13108	2022-11-29 16:01:20.703	0.012	0.402	0.93	0	0	0	23.357	-0.692	-13.574	0	0	0	0	0	0	0
WT111(DD045F3F1DEA)	3.68	13108	2022-11-29 16:01:20.703	0.012	0.402	0.93	0	0	0	23.357	-0.692	-13.574	0	0	0	0	0	0	0
WT111(DD045F3F1DEA)	3.68	13108	2022-11-29 16:01:20.703	0.012	0.402	0.931	0	0	0	23.357	-0.692	-13.574	0	0	0	0	0	0	0
WT111(DD045F3F1DEA)	3.68	13108	2022-11-29 16:01:20.703	0.012	0.402	0.931	0	0	0	23.357	-0.692	-13.574	0	0	0	0	0	0	0
WT111(DD045F3F1DEA)	3.68	13108	2022-11-29 16:01:20.703	0.012	0.402	0.931	0	0	0	23.357	-0.692	-13.574	0	0	0	0	0	0	0
WT111(DD045F3F1DEA)	3.68	13108	2022-11-29 16:01:20.703	0.012	0.402	0.931	0	0	0	23.357	-0.692	-13.574	0	0	0	0	0	0	0
WT111(DD045F3F1DEA)	3.68	13108	2022-11-29 16:01:20.703	0.012	0.402	0.932	0	0	0	23.357	-0.692	-13.574	0	0	0	0	0	0	0
WT111(DD045F3F1DEA)	3.68	13108	2022-11-29 16:01:20.703	0.012	0.402	0.932	0	0	0	23.357	-0.692	-13.574	0	0	0	0	0	0	0
WT333(F4E4E1AF1293)	3.76	13105	2022-11-29 16:01:20.703	-0.015	-0.028	1.016	0	0	0	-1.599	0.824	22.088	0	0	0	0	0	0	0
WT333(F4E4E1AF1293)	3.76	13105	2022-11-29 16:01:20.703	-0.015	-0.028	1.016	0	0	0	-1.599	0.824	22.088	0	0	0	0	0	0	0
WT333(F4E4E1AF1293)	3.76	13105	2022-11-29 16:01:20.703	-0.015	-0.028	1.016	0	0	0	-1.599	0.824	22.088	0	0	0	0	0	0	0
WT333(F4E4E1AF1293)	3.76	13105	2022-11-29 16:01:20.703	-0.015	-0.028	1.016	0	0	0	-1.599	0.824	22.088	0	0	0	0	0	0	0
WT333(F4E4E1AF1293)	3.76	13105	2022-11-29 16:01:20.703	-0.015	-0.028	1.016	0	0	0	-1.599	0.824	22.088	0	0	0	0	0	0	0
WT333(F4E4E1AF1293)	3.76	13105	2022-11-29 16:01:20.703	-0.015	-0.028	1.016	0	0	0	-1.599	0.824	22.088	0	0	0	0	0	0	0
WT333(F4E4E1AF1293)	3.76	13105	2022-11-29 16:01:20.703	-0.015	-0.028	1.016	0	0	0	-1.599	0.829	22.088	0	0	0	0	0	0	0
WT333(F4E4E1AF1293)	3.76	13105	2022-11-29 16:01:20.703	-0.015	-0.028	1.016	0	0	0	-1.599	0.829	22.088	0	0	0	0	0	0	0
WT111(DD045F3F1DEA)	3.68	13108	2022-11-29 16:01:20.734	0.012	0.402	0.932	0	0	0	23.357	-0.692	-13.574	0	0	0	0	0	0	0
WT111(DD045F3F1DEA)	3.68	13108	2022-11-29 16:01:20.734	0.012	0.402	0.932	0	0	0	23.357	-0.692	-13.574	0	0	0	0	0	0	0
WT111(DD045F3F1DEA)	3.68	13108	2022-11-29 16:01:20.734	0.013	0.402	0.931	0	0	0	23.357	-0.692	-13.574	0	0	0	0	0	0	0
WT111(DD045F3F1DEA)	3.68	13108	2022-11-29 16:01:20.734	0.013	0.402	0.931	0	0	0	23.357	-0.692	-13.574	0	0	0	0	0	0	0
WT111(DD045F3F1DEA)	3.68	13108	2022-11-29 16:01:20.734	0.013	0.402	0.931	0	0	0	23.357	-0.692	-13.574	0	0	0	0	0	0	0
WT111(DD045F3F1DEA)	3.68	13108	2022-11-29 16:01:20.734	0.013	0.402	0.931	0	0	0	23.357	-0.692	-13.574	0	0	0	0	0	0	0
WT111(DD045F3F1DEA)	3.68	13108	2022-11-29 16:01:20.734	0.013	0.403	0.931	0	0	0	23.357	-0.692	-13.574	0	0	0	0	0	0	0
WT111(DD045F3F1DEA)	3.68	13108	2022-11-29 16:01:20.734	0.013	0.403	0.931	0	0	0	23.357	-0.692	-13.574	0	0	0	0	0	0	0
WT333(F4E4E1AF1293)	3.76	13105	2022-11-29 16:01:20.734	-0.015	-0.028	1.016	0	0	0	-1.599	0.829	22.088	0	0	0	0	0	0	0
WT333(F4E4E1AF1293)	3.76	13105	2022-11-29 16:01:20.734	-0.015	-0.028	1.016	0	0	0	-1.599	0.829	22.088	0	0	0	0	0	0	0
WT333(F4E4E1AF1293)	3.76	13105	2022-11-29 16:01:20.734	-0.015	-0.028	1.016	0	0	0	-1.599	0.829	22.088	0	0	0	0	0	0	0
WT333(F4E4E1AF1293)	3.76	13105	2022-11-29 16:01:20.734	-0.014	-0.028	1.015	0	0	0	-1.599	0.829	22.088	0	0	0	0	0	0	0
WT333(F4E4E1AF1293)	3.76	13105	2022-11-29 16:01:20.734	-0.014	-0.028	1.015	0	0	0	-1.599	0.829	22.088	0	0	0	0	0	0	0
WT333(F4E4E1AF1293)	3.76	13105	2022-11-29 16:01:20.734	-0.014	-0.028	1.015	0	0	0	-1.599	0.829	22.088	0	0	0	0	0	0	0
WT333(F4E4E1AF1293)	3.76	13105	2022-11-29 16:01:20.734	-0.014	-0.028	1.015	0	0	0	-1.599	0.829	22.088	0	0	0	0	0	0	0
WT333(F4E4E1AF1293)	3.76	13105	2022-11-29 16:01:20.734	-0.015	-0.028	1.016	0	0	0	-1.599	0.829	22.088	0	0	0	0	0	0	0
WT333(F4E4E1AF1293)	3.76	13105	2022-11-29 16:01:20.734	-0.015	-0.028	1.016	0	0	0	-1.599	0.829	22.088	0	0	0	0	0	0	0
WT333(F4E4E1AF1293)	3.76	13105	2022-11-29 16:01:20.734	-0.015	-0.028	1.016	0	0	0	-1.599	0.829	22.088	0	0	0	0	0	0	0
WT333(F4E4E1AF1293)	3.76	13105	2022-11-29 16:01:20.734	-0.015	-0.028	1.016	0	0	0	-1.599	0.829	22.088	0	0	0	0	0	0	0
WT333(F4E4E1AF1293)	3.76	13105	2022-11-29 16:01:20.734	-0.015	-0.028	1.016	0	0	0	-1.599	0.829	22.088	0	0	0	0	0	0	0
WT333(F4E4E1AF1293)	3.76	13105	2022-11-29 16:01:20.734	-0.015	-0.028	1.016	0	0	0	-1.599	0.829	22.088	0	0	0	0	0	0	0
WT333(F4E4E1AF1293)	3.76	13105	2022-11-29 16:01:20.734	-0.015	-0.028	1.016	0	0	0	-1.599	0.829	22.088	0	0	0	0	0	0	0
WT333(F4E4E1AF1293)	3.76	13105	2022-11-29 16:01:20.734	-0.015	-0.028	1.016	0	0	0	-1.599	0.829	22.088	0	0	0	0	0	0	0
WT333(F4E4E1AF1293)	3.76	13105	2022-11-29 16:01:20.734	-0.015	-0.028	1.016	0	0	0	-1.599	0.829	22.088	0	0	0	0	0	0	0
WT333(F4E4E1AF1293)	3.76	13105	2022-11-29 16:01:20.765	-0.015	-0.028	1.016	0	0	0	-1.599	0.829	22.088	0	0	0	0	0	0	0
WT333(F4E4E1AF1293)	3.76	13105	2022-11-29 16:01:20.765	-0.015	-0.028	1.016	0	0	0	-1.599	0.829	22.088	0	0	0	0	0	0	0
WT333(F4E4E1AF1293)	3.76	13105	2022-11-29 16:01:20.765	-0.015	-0.028	1.016	0	0	0	-1.599	0.829	22.088	0	0	0	0	0	0	0
WT333(F4E4E1AF1293)	3.76	13105	2022-11-29 16:01:20.765	-0.014	-0.028	1.016	0	0	0	-1.599	0.829	22.088	0	0	0	0	0	0	0
WT333(F4E4E1AF1293)	3.76	13105	2022-11-29 16:01:20.765	-0.014	-0.028	1.016	0	0	0	-1.599	0.829	22.088	0	0	0	0	0	0	0
WT333(F4E4E1AF1293)	3.76	13105	2022-11-29 16:01:20.765	-0.014	-0.028	1.016	0	0	0	-1.599	0.829	22.088	0	0	0	0	0	0	0
WT333(F4E4E1AF1293)	3.76	13105	2022-11-29 16:01:20.765	-0.014	-0.028	1.016	0	0	0	-1.599	0.829	22.088	0	0	0	0	0	0	0
WT333(F4E4E1AF1293)	3.76	13105	2022-11-29 16:01:20.765	-0.014	-0.027	1.015	0	0	0	-1.599	0.829	22.088	0	0	0	0	0	0	0
WT222(CAA14FCCF874)	3.72	13105	2022-11-29 16:01:20.765	-0.001	-0.034	1	0	0	0	-1.945	0.082	84.567	0	0	0	0	0	0	0
WT222(CAA14FCCF874)	3.72	13105	2022-11-29 16:01:20.765	-0.001	-0.034	1	0	0	0	-1.945	0.082	84.567	0	0	0	0	0	0	0
WT222(CAA14FCCF874)	3.72	13105	2022-11-29 16:01:20.765	-0.001	-0.034	1	0	0	0	-1.945	0.082	84.567	0	0	0	0	0	0	0
WT222(CAA14FCCF874)	3.72	13105	2022-11-29 16:01:20.765	-0.001	-0.034	1	0	0	0	-1.945	0.082	84.567	0	0	0	0	0	0	0
WT222(CAA14FCCF874)	3.72	13105	2022-11-29 16:01:20.765	-0.001	-0.034	1	0	0	0	-1.945	0.082	84.567	0	0	0	0	0	0	0
WT222(CAA14FCCF874)	3.72	13105	2022-11-29 16:01:20.765	-0.001	-0.034	1	0	0	0	-1.945	0.082	84.567	0	0	0	0	0	0	0
WT222(CAA14FCCF874)	3.72	13105	2022-11-29 16:01:20.765	-0.001	-0.034	1	0	0	0	-1.945	0.082	84.567	0	0	0	0	0	0	0
WT222(CAA14FCCF874)	3.72	13105	2022-11-29 16:01:20.765	-0.001	-0.034	1	0	0	0	-1.945	0.088	84.567	0	0	0	0	0	0	0
WT111(DD045F3F1DEA)	3.68	13108	2022-11-29 16:01:20.797	0.013	0.403	0.931	0	0	0	23.357	-0.692	-13.574	0	0	0	0	0	0	0
WT111(DD045F3F1DEA)	3.68	13108	2022-11-29 16:01:20.797	0.013	0.403	0.931	0	0	0	23.357	-0.692	-13.574	0	0	0	0	0	0	0
WT111(DD045F3F1DEA)	3.68	13108	2022-11-29 16:01:20.797	0.012	0.402	0.932	0	0	0	23.357	-0.692	-13.574	0	0	0	0	0	0	0
WT111(DD045F3F1DEA)	3.68	13108	2022-11-29 16:01:20.797	0.012	0.402	0.932	0	0	0	23.357	-0.692	-13.574	0	0	0	0	0	0	0
WT111(DD045F3F1DEA)	3.68	13108	2022-11-29 16:01:20.797	0.012	0.402	0.932	0	0	0	23.357	-0.692	-13.574	0	0	0	0	0	0	0
WT111(DD045F3F1DEA)	3.68	13108	2022-11-29 16:01:20.797	0.012	0.402	0.932	0	0	0	23.357	-0.692	-13.574	0	0	0	0	0	0	0
WT111(DD045F3F1DEA)	3.68	13108	2022-11-29 16:01:20.797	0.011	0.401	0.931	0	0	0	23.357	-0.692	-13.574	0	0	0	0	0	0	0
WT111(DD045F3F1DEA)	3.68	13108	2022-11-29 16:01:20.797	0.011	0.401	0.931	0	0	0	23.357	-0.692	-13.574	0	0	0	0	0	0	0
WT222(CAA14FCCF874)	3.72	13105	2022-11-29 16:01:20.797	-0.001	-0.034	1	0	0	0	-1.945	0.088	84.567	0	0	0	0	0	0	0
WT222(CAA14FCCF874)	3.72	13105	2022-11-29 16:01:20.797	-0.001	-0.034	1	0	0	0	-1.945	0.088	84.567	0	0	0	0	0	0	0
WT222(CAA14FCCF874)	3.72	13105	2022-11-29 16:01:20.797	-0.001	-0.034	1	0	0	0	-1.945	0.088	84.567	0	0	0	0	0	0	0
WT222(CAA14FCCF874)	3.72	13105	2022-11-29 16:01:20.797	-0.001	-0.034	1	0	0	0	-1.945	0.088	84.567	0	0	0	0	0	0	0
WT222(CAA14FCCF874)	3.72	13105	2022-11-29 16:01:20.797	-0.001	-0.034	1	0	0	0	-1.945	0.088	84.567	0	0	0	0	0	0	0
WT222(CAA14FCCF874)	3.72	13105	2022-11-29 16:01:20.797	-0.001	-0.034	0.999	0	0	0	-1.945	0.088	84.567	0	0	0	0	0	0	0
WT222(CAA14FCCF874)	3.72	13105	2022-11-29 16:01:20.797	-0.001	-0.034	0.999	0	0	0	-1.945	0.088	84.567	0	0	0	0	0	0	0
WT222(CAA14FCCF874)	3.72	13105	2022-11-29 16:01:20.797	-0.001	-0.034	0.999	0	0	0	-1.945	0.088	84.567	0	0	0	0	0	0	0
WT333(F4E4E1AF1293)	3.76	13105	2022-11-29 16:01:20.828	-0.014	-0.027	1.015	0	0	0	-1.599	0.829	22.088	0	0	0	0	0	0	0
WT333(F4E4E1AF1293)	3.76	13105	2022-11-29 16:01:20.828	-0.014	-0.027	1.015	0	0	0	-1.599	0.829	22.088	0	0	0	0	0	0	0
WT333(F4E4E1AF1293)	3.76	13105	2022-11-29 16:01:20.828	-0.014	-0.027	1.015	0	0	0	-1.599	0.829	22.088	0	0	0	0	0	0	0
WT333(F4E4E1AF1293)	3.76	13105	2022-11-29 16:01:20.828	-0.015	-0.028	1.016	0	0	0	-1.599	0.829	22.088	0	0	0	0	0	0	0
WT333(F4E4E1AF1293)	3.76	13105	2022-11-29 16:01:20.828	-0.015	-0.028	1.016	0	0	0	-1.599	0.829	22.088	0	0	0	0	0	0	0
WT333(F4E4E1AF1293)	3.76	13105	2022-11-29 16:01:20.828	-0.015	-0.028	1.016	0	0	0	-1.599	0.829	22.088	0	0	0	0	0	0	0
WT333(F4E4E1AF1293)	3.76	13105	2022-11-29 16:01:20.828	-0.015	-0.028	1.016	0	0	0	-1.599	0.829	22.088	0	0	0	0	0	0	0
WT333(F4E4E1AF1293)	3.76	13105	2022-11-29 16:01:20.828	-0.015	-0.028	1.016	0	0	0	-1.599	0.829	22.088	0	0	0	0	0	0	0
WT333(F4E4E1AF1293)	3.76	13105	2022-11-29 16:01:20.828	-0.015	-0.028	1.016	0	0	0	-1.599	0.829	22.088	0	0	0	0	0	0	0
WT333(F4E4E1AF1293)	3.76	13105	2022-11-29 16:01:20.828	-0.015	-0.028	1.016	0	0	0	-1.599	0.829	22.088	0	0	0	0	0	0	0
WT333(F4E4E1AF1293)	3.76	13105	2022-11-29 16:01:20.828	-0.015	-0.028	1.016	0	0	0	-1.599	0.829	22.088	0	0	0	0	0	0	0
WT333(F4E4E1AF1293)	3.76	13105	2022-11-29 16:01:20.828	-0.015	-0.027	1.016	0	0	0	-1.599	0.829	22.088	0	0	0	0	0	0	0
WT333(F4E4E1AF1293)	3.76	13105	2022-11-29 16:01:20.828	-0.015	-0.027	1.016	0	0	0	-1.599	0.829	22.088	0	0	0	0	0	0	0
WT333(F4E4E1AF1293)	3.76	13105	2022-11-29 16:01:20.828	-0.015	-0.027	1.016	0	0	0	-1.599	0.829	22.088	0	0	0	0	0	0	0
WT333(F4E4E1AF1293)	3.76	13105	2022-11-29 16:01:20.828	-0.015	-0.027	1.016	0	0	0	-1.599	0.829	22.088	0	0	0	0	0	0	0
WT333(F4E4E1AF1293)	3.76	13105	2022-11-29 16:01:20.828	-0.015	-0.028	1.016	0	0	0	-1.599	0.829	22.088	0	0	0	0	0	0	0
WT111(DD045F3F1DEA)	3.68	13108	2022-11-29 16:01:20.844	0.011	0.401	0.931	0	0	0	23.357	-0.692	-13.574	0	0	0	0	0	0	0
WT111(DD045F3F1DEA)	3.68	13108	2022-11-29 16:01:20.844	0.011	0.401	0.931	0	0	0	23.357	-0.692	-13.574	0	0	0	0	0	0	0
WT111(DD045F3F1DEA)	3.68	13108	2022-11-29 16:01:20.844	0.012	0.401	0.932	0	0	0	23.357	-0.692	-13.574	0	0	0	0	0	0	0
WT111(DD045F3F1DEA)	3.68	13108	2022-11-29 16:01:20.844	0.012	0.401	0.932	0	0	0	23.357	-0.692	-13.574	0	0	0	0	0	0	0
WT111(DD045F3F1DEA)	3.68	13108	2022-11-29 16:01:20.844	0.012	0.401	0.932	0	0	0	23.357	-0.692	-13.574	0	0	0	0	0	0	0
WT111(DD045F3F1DEA)	3.68	13108	2022-11-29 16:01:20.844	0.012	0.401	0.932	0	0	0	23.357	-0.692	-13.574	0	0	0	0	0	0	0
WT111(DD045F3F1DEA)	3.68	13108	2022-11-29 16:01:20.844	0.012	0.402	0.931	0	0	0	23.357	-0.692	-13.574	0	0	0	0	0	0	0
WT111(DD045F3F1DEA)	3.68	13108	2022-11-29 16:01:20.844	0.012	0.402	0.931	0	0	0	23.357	-0.692	-13.574	0	0	0	0	0	0	0
WT333(F4E4E1AF1293)	3.76	13105	2022-11-29 16:01:20.891	-0.015	-0.028	1.016	0	0	0	-1.599	0.829	22.088	0	0	0	0	0	0	0
WT333(F4E4E1AF1293)	3.76	13105	2022-11-29 16:01:20.891	-0.015	-0.028	1.016	0	0	0	-1.593	0.829	22.088	0	0	0	0	0	0	0
WT333(F4E4E1AF1293)	3.76	13105	2022-11-29 16:01:20.891	-0.015	-0.028	1.016	0	0	0	-1.593	0.829	22.088	0	0	0	0	0	0	0
WT333(F4E4E1AF1293)	3.76	13105	2022-11-29 16:01:20.891	-0.015	-0.028	1.016	0	0	0	-1.593	0.829	22.088	0	0	0	0	0	0	0
WT333(F4E4E1AF1293)	3.76	13105	2022-11-29 16:01:20.891	-0.015	-0.028	1.016	0	0	0	-1.593	0.829	22.088	0	0	0	0	0	0	0
WT333(F4E4E1AF1293)	3.76	13105	2022-11-29 16:01:20.891	-0.015	-0.028	1.016	0	0	0	-1.593	0.829	22.088	0	0	0	0	0	0	0
WT333(F4E4E1AF1293)	3.76	13105	2022-11-29 16:01:20.891	-0.014	-0.028	1.015	0	0	0	-1.593	0.829	22.088	0	0	0	0	0	0	0
WT333(F4E4E1AF1293)	3.76	13105	2022-11-29 16:01:20.891	-0.014	-0.028	1.015	0	0	0	-1.593	0.829	22.088	0	0	0	0	0	0	0
WT111(DD045F3F1DEA)	3.68	13108	2022-11-29 16:01:20.906	0.012	0.402	0.931	0	0	0	23.357	-0.692	-13.574	0	0	0	0	0	0	0
WT111(DD045F3F1DEA)	3.68	13108	2022-11-29 16:01:20.906	0.012	0.402	0.931	0	0	0	23.357	-0.692	-13.574	0	0	0	0	0	0	0
WT111(DD045F3F1DEA)	3.68	13108	2022-11-29 16:01:20.906	0.012	0.402	0.931	0	0	0	23.357	-0.692	-13.574	0	0	0	0	0	0	0
WT111(DD045F3F1DEA)	3.68	13108	2022-11-29 16:01:20.906	0.012	0.402	0.931	0	0	0	23.357	-0.692	-13.574	0	0	0	0	0	0	0
WT111(DD045F3F1DEA)	3.68	13108	2022-11-29 16:01:20.906	0.012	0.402	0.931	0	0	0	23.357	-0.692	-13.574	0	0	0	0	0	0	0
WT111(DD045F3F1DEA)	3.68	13108	2022-11-29 16:01:20.906	0.012	0.402	0.931	0	0	0	23.357	-0.692	-13.574	0	0	0	0	0	0	0
WT111(DD045F3F1DEA)	3.68	13108	2022-11-29 16:01:20.906	0.012	0.402	0.931	0	0	0	23.357	-0.692	-13.574	0	0	0	0	0	0	0
WT111(DD045F3F1DEA)	3.68	13108	2022-11-29 16:01:20.906	0.012	0.402	0.931	0	0	0	23.357	-0.692	-13.574	0	0	0	0	0	0	0
WT333(F4E4E1AF1293)	3.76	13105	2022-11-29 16:01:20.922	-0.014	-0.028	1.015	0	0	0	-1.593	0.829	22.088	0	0	0	0	0	0	0
WT333(F4E4E1AF1293)	3.76	13105	2022-11-29 16:01:20.922	-0.014	-0.028	1.015	0	0	0	-1.593	0.829	22.088	0	0	0	0	0	0	0
WT333(F4E4E1AF1293)	3.76	13105	2022-11-29 16:01:20.922	-0.015	-0.028	1.016	0	0	0	-1.593	0.829	22.088	0	0	0	0	0	0	0
WT333(F4E4E1AF1293)	3.76	13105	2022-11-29 16:01:20.922	-0.015	-0.028	1.016	0	0	0	-1.593	0.829	22.088	0	0	0	0	0	0	0
WT333(F4E4E1AF1293)	3.76	13105	2022-11-29 16:01:20.922	-0.015	-0.028	1.016	0	0	0	-1.593	0.829	22.088	0	0	0	0	0	0	0
WT333(F4E4E1AF1293)	3.76	13105	2022-11-29 16:01:20.922	-0.015	-0.028	1.016	0	0	0	-1.593	0.829	22.088	0	0	0	0	0	0	0
WT333(F4E4E1AF1293)	3.76	13105	2022-11-29 16:01:20.922	-0.014	-0.028	1.015	0	0	0	-1.593	0.829	22.088	0	0	0	0	0	0	0
WT333(F4E4E1AF1293)	3.76	13105	2022-11-29 16:01:20.922	-0.014	-0.028	1.015	0	0	0	-1.593	0.829	22.088	0	0	0	0	0	0	0
WT222(CAA14FCCF874)	3.72	13105	2022-11-29 16:01:20.922	-0.001	-0.034	1	0	0	0	-1.945	0.082	84.567	0	0	0	0	0	0	0
WT222(CAA14FCCF874)	3.72	13105	2022-11-29 16:01:20.922	-0.001	-0.034	0.999	0	0	0	-1.945	0.082	84.567	0	0	0	0	0	0	0
WT222(CAA14FCCF874)	3.72	13105	2022-11-29 16:01:20.922	-0.001	-0.034	0.999	0	0	0	-1.945	0.082	84.567	0	0	0	0	0	0	0
WT222(CAA14FCCF874)	3.72	13105	2022-11-29 16:01:20.922	-0.001	-0.034	0.999	0	0	0	-1.945	0.082	84.567	0	0	0	0	0	0	0
WT222(CAA14FCCF874)	3.72	13105	2022-11-29 16:01:20.922	-0.001	-0.034	0.999	0	0	0	-1.945	0.082	84.567	0	0	0	0	0	0	0
WT222(CAA14FCCF874)	3.72	13105	2022-11-29 16:01:20.922	-0.001	-0.034	1	0	0	0	-1.945	0.082	84.567	0	0	0	0	0	0	0
WT222(CAA14FCCF874)	3.72	13105	2022-11-29 16:01:20.922	-0.001	-0.034	1	0	0	0	-1.945	0.082	84.567	0	0	0	0	0	0	0
WT222(CAA14FCCF874)	3.72	13105	2022-11-29 16:01:20.922	-0.001	-0.034	1	0	0	0	-1.945	0.082	84.567	0	0	0	0	0	0	0
WT111(DD045F3F1DEA)	3.68	13108	2022-11-29 16:01:20.938	0.012	0.402	0.931	0	0	0	23.357	-0.692	-13.574	0	0	0	0	0	0	0
WT111(DD045F3F1DEA)	3.68	13108	2022-11-29 16:01:20.938	0.012	0.402	0.931	0	0	0	23.357	-0.692	-13.574	0	0	0	0	0	0	0
WT111(DD045F3F1DEA)	3.68	13108	2022-11-29 16:01:20.938	0.012	0.402	0.931	0	0	0	23.357	-0.692	-13.574	0	0	0	0	0	0	0
WT111(DD045F3F1DEA)	3.68	13108	2022-11-29 16:01:20.938	0.012	0.402	0.931	0	0	0	23.357	-0.692	-13.574	0	0	0	0	0	0	0
WT111(DD045F3F1DEA)	3.68	13108	2022-11-29 16:01:20.938	0.012	0.402	0.931	0	0	0	23.357	-0.692	-13.574	0	0	0	0	0	0	0
WT111(DD045F3F1DEA)	3.68	13108	2022-11-29 16:01:20.938	0.012	0.402	0.931	0	0	0	23.357	-0.692	-13.574	0	0	0	0	0	0	0
WT111(DD045F3F1DEA)	3.68	13108	2022-11-29 16:01:20.938	0.012	0.402	0.932	0	0	0	23.357	-0.692	-13.574	0	0	0	0	0	0	0
WT111(DD045F3F1DEA)	3.68	13108	2022-11-29 16:01:20.938	0.012	0.402	0.932	0	0	0	23.357	-0.692	-13.574	0	0	0	0	0	0	0
WT111(DD045F3F1DEA)	3.68	13108	2022-11-29 16:01:20.969	0.012	0.402	0.932	0	0	0	23.357	-0.692	-13.574	0	0	0	0	0	0	0
WT111(DD045F3F1DEA)	3.68	13108	2022-11-29 16:01:20.969	0.012	0.402	0.932	0	0	0	23.357	-0.692	-13.574	0	0	0	0	0	0	0
WT111(DD045F3F1DEA)	3.68	13108	2022-11-29 16:01:20.969	0.012	0.402	0.932	0	0	0	23.357	-0.692	-13.574	0	0	0	0	0	0	0
WT111(DD045F3F1DEA)	3.68	13108	2022-11-29 16:01:20.969	0.012	0.402	0.932	0	0	0	23.357	-0.692	-13.574	0	0	0	0	0	0	0
WT111(DD045F3F1DEA)	3.68	13108	2022-11-29 16:01:20.969	0.012	0.402	0.932	0	0	0	23.357	-0.692	-13.574	0	0	0	0	0	0	0
WT111(DD045F3F1DEA)	3.68	13108	2022-11-29 16:01:20.969	0.012	0.402	0.932	0	0	0	23.357	-0.692	-13.574	0	0	0	0	0	0	0
WT111(DD045F3F1DEA)	3.68	13108	2022-11-29 16:01:20.969	0.013	0.402	0.932	0	0	0	23.357	-0.692	-13.574	0	0	0	0	0	0	0
WT111(DD045F3F1DEA)	3.68	13108	2022-11-29 16:01:20.969	0.013	0.402	0.932	0	0	0	23.357	-0.692	-13.574	0	0	0	0	0	0	0
WT111(DD045F3F1DEA)	3.68	13108	2022-11-29 16:01:21.000	0.013	0.402	0.932	0	0	0	23.357	-0.692	-13.574	0	0	0	0	0	0	0
WT111(DD045F3F1DEA)	3.68	13108	2022-11-29 16:01:21.000	0.013	0.402	0.932	0	0	0	23.357	-0.692	-13.574	0	0	0	0	0	0	0
WT111(DD045F3F1DEA)	3.68	13108	2022-11-29 16:01:21.000	0.012	0.402	0.931	0	0	0	23.357	-0.692	-13.574	0	0	0	0	0	0	0
WT111(DD045F3F1DEA)	3.68	13108	2022-11-29 16:01:21.000	0.012	0.402	0.931	0	0	0	23.357	-0.692	-13.574	0	0	0	0	0	0	0
WT111(DD045F3F1DEA)	3.68	13108	2022-11-29 16:01:21.000	0.012	0.402	0.931	0	0	0	23.357	-0.692	-13.574	0	0	0	0	0	0	0
WT111(DD045F3F1DEA)	3.68	13108	2022-11-29 16:01:21.000	0.013	0.402	0.931	0	0	0	23.357	-0.692	-13.574	0	0	0	0	0	0	0
WT111(DD045F3F1DEA)	3.68	13108	2022-11-29 16:01:21.000	0.013	0.402	0.931	0	0	0	23.357	-0.692	-13.574	0	0	0	0	0	0	0
WT111(DD045F3F1DEA)	3.68	13108	2022-11-29 16:01:21.000	0.013	0.402	0.931	0	0	0	23.357	-0.692	-13.574	0	0	0	0	0	0	0
WT333(F4E4E1AF1293)	3.76	13105	2022-11-29 16:01:21.000	-0.014	-0.028	1.015	0	0	0	-1.593	0.824	22.088	0	0	0	0	0	0	0
WT333(F4E4E1AF1293)	3.76	13105	2022-11-29 16:01:21.000	-0.014	-0.028	1.015	0	0	0	-1.593	0.824	22.088	0	0	0	0	0	0	0
WT333(F4E4E1AF1293)	3.76	13105	2022-11-29 16:01:21.000	-0.014	-0.028	1.015	0	0	0	-1.593	0.824	22.088	0	0	0	0	0	0	0
WT333(F4E4E1AF1293)	3.76	13105	2022-11-29 16:01:21.000	-0.014	-0.028	1.015	0	0	0	-1.593	0.824	22.088	0	0	0	0	0	0	0
WT333(F4E4E1AF1293)	3.76	13105	2022-11-29 16:01:21.000	-0.014	-0.028	1.015	0	0	0	-1.593	0.824	22.088	0	0	0	0	0	0	0
WT333(F4E4E1AF1293)	3.76	13105	2022-11-29 16:01:21.000	-0.014	-0.028	1.015	0	0	0	-1.593	0.824	22.088	0	0	0	0	0	0	0
WT333(F4E4E1AF1293)	3.76	13105	2022-11-29 16:01:21.000	-0.015	-0.028	1.016	0	0	0	-1.593	0.824	22.088	0	0	0	0	0	0	0
WT333(F4E4E1AF1293)	3.76	13105	2022-11-29 16:01:21.000	-0.015	-0.028	1.016	0	0	0	-1.593	0.824	22.088	0	0	0	0	0	0	0
WT111(DD045F3F1DEA)	3.68	13108	2022-11-29 16:01:21.031	0.013	0.402	0.931	0	0	0	23.357	-0.692	-13.574	0	0	0	0	0	0	0
WT111(DD045F3F1DEA)	3.68	13108	2022-11-29 16:01:21.031	0.012	0.402	0.932	0	0	0	23.357	-0.692	-13.574	0	0	0	0	0	0	0
WT111(DD045F3F1DEA)	3.68	13108	2022-11-29 16:01:21.031	0.012	0.402	0.932	0	0	0	23.357	-0.692	-13.574	0	0	0	0	0	0	0
WT111(DD045F3F1DEA)	3.68	13108	2022-11-29 16:01:21.031	0.012	0.402	0.932	0	0	0	23.357	-0.692	-13.574	0	0	0	0	0	0	0
WT111(DD045F3F1DEA)	3.68	13108	2022-11-29 16:01:21.031	0.012	0.402	0.932	0	0	0	23.357	-0.692	-13.574	0	0	0	0	0	0	0
WT111(DD045F3F1DEA)	3.68	13108	2022-11-29 16:01:21.031	0.012	0.402	0.932	0	0	0	23.357	-0.692	-13.574	0	0	0	0	0	0	0
WT111(DD045F3F1DEA)	3.68	13108	2022-11-29 16:01:21.031	0.012	0.402	0.932	0	0	0	23.357	-0.692	-13.574	0	0	0	0	0	0	0
WT111(DD045F3F1DEA)	3.68	13108	2022-11-29 16:01:21.031	0.012	0.402	0.932	0	0	0	23.357	-0.692	-13.574	0	0	0	0	0	0	0
WT333(F4E4E1AF1293)	3.76	13105	2022-11-29 16:01:21.031	-0.015	-0.028	1.016	0	0	0	-1.593	0.824	22.088	0	0	0	0	0	0	0
WT333(F4E4E1AF1293)	3.76	13105	2022-11-29 16:01:21.031	-0.015	-0.028	1.016	0	0	0	-1.593	0.824	22.088	0	0	0	0	0	0	0
WT333(F4E4E1AF1293)	3.76	13105	2022-11-29 16:01:21.031	-0.015	-0.028	1.016	0	0	0	-1.593	0.824	22.088	0	0	0	0	0	0	0
WT333(F4E4E1AF1293)	3.76	13105	2022-11-29 16:01:21.031	-0.015	-0.028	1.016	0	0	0	-1.593	0.824	22.088	0	0	0	0	0	0	0
WT333(F4E4E1AF1293)	3.76	13105	2022-11-29 16:01:21.031	-0.015	-0.028	1.016	0	0	0	-1.593	0.824	22.088	0	0	0	0	0	0	0
WT333(F4E4E1AF1293)	3.76	13105	2022-11-29 16:01:21.031	-0.015	-0.028	1.016	0	0	0	-1.593	0.824	22.088	0	0	0	0	0	0	0
WT333(F4E4E1AF1293)	3.76	13105	2022-11-29 16:01:21.031	-0.015	-0.028	1.016	0	0	0	-1.593	0.824	22.088	0	0	0	0	0	0	0
WT333(F4E4E1AF1293)	3.76	13105	2022-11-29 16:01:21.031	-0.015	-0.028	1.016	0	0	0	-1.593	0.824	22.088	0	0	0	0	0	0	0
WT111(DD045F3F1DEA)	3.68	13108	2022-11-29 16:01:21.063	0.012	0.402	0.932	0	0	0	23.357	-0.692	-13.574	0	0	0	0	0	0	0
WT111(DD045F3F1DEA)	3.68	13108	2022-11-29 16:01:21.063	0.013	0.402	0.932	0	0	0	23.357	-0.692	-13.574	0	0	0	0	0	0	0
WT111(DD045F3F1DEA)	3.68	13108	2022-11-29 16:01:21.063	0.013	0.402	0.932	0	0	0	23.357	-0.692	-13.574	0	0	0	0	0	0	0
WT111(DD045F3F1DEA)	3.68	13108	2022-11-29 16:01:21.063	0.013	0.402	0.932	0	0	0	23.357	-0.692	-13.574	0	0	0	0	0	0	0
WT111(DD045F3F1DEA)	3.68	13108	2022-11-29 16:01:21.063	0.013	0.402	0.932	0	0	0	23.357	-0.692	-13.574	0	0	0	0	0	0	0
WT111(DD045F3F1DEA)	3.68	13108	2022-11-29 16:01:21.063	0.013	0.402	0.932	0	0	0	23.351	-0.692	-13.574	0	0	0	0	0	0	0
WT111(DD045F3F1DEA)	3.68	13108	2022-11-29 16:01:21.063	0.013	0.402	0.932	0	0	0	23.351	-0.692	-13.574	0	0	0	0	0	0	0
WT111(DD045F3F1DEA)	3.68	13108	2022-11-29 16:01:21.063	0.013	0.402	0.932	0	0	0	23.351	-0.692	-13.574	0	0	0	0	0	0	0
WT333(F4E4E1AF1293)	3.76	13105	2022-11-29 16:01:21.063	-0.015	-0.028	1.016	0	0	0	-1.593	0.824	22.088	0	0	0	0	0	0	0
WT333(F4E4E1AF1293)	3.76	13105	2022-11-29 16:01:21.063	-0.015	-0.028	1.016	0	0	0	-1.593	0.824	22.088	0	0	0	0	0	0	0
WT333(F4E4E1AF1293)	3.76	13105	2022-11-29 16:01:21.063	-0.015	-0.028	1.016	0	0	0	-1.593	0.824	22.088	0	0	0	0	0	0	0
WT333(F4E4E1AF1293)	3.76	13105	2022-11-29 16:01:21.063	-0.015	-0.028	1.016	0	0	0	-1.593	0.824	22.088	0	0	0	0	0	0	0
WT333(F4E4E1AF1293)	3.76	13105	2022-11-29 16:01:21.063	-0.015	-0.028	1.016	0	0	0	-1.593	0.824	22.088	0	0	0	0	0	0	0
WT333(F4E4E1AF1293)	3.76	13105	2022-11-29 16:01:21.063	-0.015	-0.028	1.016	0	0	0	-1.593	0.824	22.088	0	0	0	0	0	0	0
WT333(F4E4E1AF1293)	3.76	13105	2022-11-29 16:01:21.063	-0.015	-0.028	1.016	0	0	0	-1.593	0.824	22.088	0	0	0	0	0	0	0
WT333(F4E4E1AF1293)	3.76	13105	2022-11-29 16:01:21.063	-0.015	-0.028	1.016	0	0	0	-1.593	0.824	22.088	0	0	0	0	0	0	0
WT333(F4E4E1AF1293)	3.76	13105	2022-11-29 16:01:21.063	-0.015	-0.028	1.016	0	0	0	-1.593	0.824	22.088	0	0	0	0	0	0	0
WT333(F4E4E1AF1293)	3.76	13105	2022-11-29 16:01:21.063	-0.015	-0.028	1.016	0	0	0	-1.593	0.824	22.088	0	0	0	0	0	0	0
WT333(F4E4E1AF1293)	3.76	13105	2022-11-29 16:01:21.063	-0.015	-0.028	1.016	0	0	0	-1.593	0.824	22.088	0	0	0	0	0	0	0
WT333(F4E4E1AF1293)	3.76	13105	2022-11-29 16:01:21.063	-0.015	-0.028	1.016	0	0	0	-1.593	0.824	22.088	0	0	0	0	0	0	0
WT333(F4E4E1AF1293)	3.76	13105	2022-11-29 16:01:21.063	-0.015	-0.028	1.016	0	0	0	-1.593	0.829	22.088	0	0	0	0	0	0	0
WT333(F4E4E1AF1293)	3.76	13105	2022-11-29 16:01:21.063	-0.015	-0.028	1.016	0	0	0	-1.593	0.829	22.088	0	0	0	0	0	0	0
WT333(F4E4E1AF1293)	3.76	13105	2022-11-29 16:01:21.063	-0.011	-0.029	1.016	0	0	0	-1.593	0.824	22.088	0	0	0	0	0	0	0
WT333(F4E4E1AF1293)	3.76	13105	2022-11-29 16:01:21.063	-0.011	-0.029	1.016	0	0	0	-1.593	0.824	22.088	0	0	0	0	0	0	0
WT111(DD045F3F1DEA)	3.68	13108	2022-11-29 16:01:21.094	0.013	0.402	0.932	0	0	0	23.351	-0.692	-13.574	0	0	0	0	0	0	0
WT111(DD045F3F1DEA)	3.68	13108	2022-11-29 16:01:21.094	0.012	0.401	0.932	0	0	0	23.351	-0.692	-13.574	0	0	0	0	0	0	0
WT111(DD045F3F1DEA)	3.68	13108	2022-11-29 16:01:21.094	0.012	0.401	0.932	0	0	0	23.351	-0.692	-13.574	0	0	0	0	0	0	0
WT111(DD045F3F1DEA)	3.68	13108	2022-11-29 16:01:21.094	0.012	0.401	0.932	0	0	0	23.351	-0.692	-13.574	0	0	0	0	0	0	0
WT111(DD045F3F1DEA)	3.68	13108	2022-11-29 16:01:21.094	0.012	0.401	0.932	0	0	0	23.351	-0.692	-13.574	0	0	0	0	0	0	0
WT111(DD045F3F1DEA)	3.68	13108	2022-11-29 16:01:21.094	0.012	0.402	0.931	0	0	0	23.351	-0.692	-13.574	0	0	0	0	0	0	0
WT111(DD045F3F1DEA)	3.68	13108	2022-11-29 16:01:21.094	0.012	0.402	0.931	0	0	0	23.351	-0.692	-13.574	0	0	0	0	0	0	0
WT111(DD045F3F1DEA)	3.68	13108	2022-11-29 16:01:21.094	0.012	0.402	0.931	0	0	0	23.351	-0.692	-13.574	0	0	0	0	0	0	0
WT222(CAA14FCCF874)	3.72	13105	2022-11-29 16:01:21.094	-0.001	-0.034	1	0	0	0	-1.945	0.082	84.567	0	0	0	0	0	0	0
WT222(CAA14FCCF874)	3.72	13105	2022-11-29 16:01:21.094	-0.001	-0.034	1	0	0	0	-1.945	0.082	84.567	0	0	0	0	0	0	0
WT222(CAA14FCCF874)	3.72	13105	2022-11-29 16:01:21.094	-0.001	-0.034	1	0	0	0	-1.945	0.082	84.567	0	0	0	0	0	0	0
WT222(CAA14FCCF874)	3.72	13105	2022-11-29 16:01:21.094	-0.001	-0.034	1	0	0	0	-1.945	0.082	84.567	0	0	0	0	0	0	0
WT222(CAA14FCCF874)	3.72	13105	2022-11-29 16:01:21.094	-0.001	-0.034	1	0	0	0	-1.945	0.082	84.567	0	0	0	0	0	0	0
WT222(CAA14FCCF874)	3.72	13105	2022-11-29 16:01:21.094	-0.001	-0.034	1	0	0	0	-1.945	0.082	84.567	0	0	0	0	0	0	0
WT222(CAA14FCCF874)	3.72	13105	2022-11-29 16:01:21.094	-0.001	-0.034	1	0	0	0	-1.945	0.082	84.567	0	0	0	0	0	0	0
WT222(CAA14FCCF874)	3.72	13105	2022-11-29 16:01:21.094	-0.001	-0.034	1	0	0	0	-1.945	0.082	84.567	0	0	0	0	0	0	0
WT222(CAA14FCCF874)	3.72	13105	2022-11-29 16:01:21.125	-0.001	-0.034	1	0	0	0	-1.945	0.082	84.567	0	0	0	0	0	0	0
WT222(CAA14FCCF874)	3.72	13105	2022-11-29 16:01:21.125	-0.001	-0.034	1	0	0	0	-1.945	0.082	84.567	0	0	0	0	0	0	0
WT222(CAA14FCCF874)	3.72	13105	2022-11-29 16:01:21.125	-0.001	-0.034	1	0	0	0	-1.945	0.082	84.567	0	0	0	0	0	0	0
WT222(CAA14FCCF874)	3.72	13105	2022-11-29 16:01:21.125	-0.001	-0.034	1	0	0	0	-1.945	0.082	84.567	0	0	0	0	0	0	0
WT222(CAA14FCCF874)	3.72	13105	2022-11-29 16:01:21.125	-0.001	-0.034	1	0	0	0	-1.945	0.082	84.567	0	0	0	0	0	0	0
WT222(CAA14FCCF874)	3.72	13105	2022-11-29 16:01:21.125	-0.001	-0.034	1	0	0	0	-1.945	0.082	84.567	0	0	0	0	0	0	0
WT222(CAA14FCCF874)	3.72	13105	2022-11-29 16:01:21.125	-0.001	-0.034	1	0	0	0	-1.945	0.082	84.567	0	0	0	0	0	0	0
WT222(CAA14FCCF874)	3.72	13105	2022-11-29 16:01:21.125	-0.001	-0.034	1	0	0	0	-1.945	0.082	84.567	0	0	0	0	0	0	0
WT111(DD045F3F1DEA)	3.68	13108	2022-11-29 16:01:21.156	0.012	0.402	0.931	0	0	0	23.351	-0.692	-13.574	0	0	0	0	0	0	0
WT111(DD045F3F1DEA)	3.68	13108	2022-11-29 16:01:21.156	0.012	0.402	0.931	0	0	0	23.351	-0.692	-13.574	0	0	0	0	0	0	0
WT111(DD045F3F1DEA)	3.68	13108	2022-11-29 16:01:21.156	0.012	0.402	0.931	0	0	0	23.351	-0.692	-13.574	0	0	0	0	0	0	0
WT111(DD045F3F1DEA)	3.68	13108	2022-11-29 16:01:21.156	0.012	0.402	0.931	0	0	0	23.351	-0.692	-13.574	0	0	0	0	0	0	0
WT111(DD045F3F1DEA)	3.68	13108	2022-11-29 16:01:21.156	0.012	0.402	0.931	0	0	0	23.351	-0.692	-13.574	0	0	0	0	0	0	0
WT111(DD045F3F1DEA)	3.68	13108	2022-11-29 16:01:21.156	0.012	0.402	0.932	0	0	0	23.351	-0.692	-13.574	0	0	0	0	0	0	0
WT111(DD045F3F1DEA)	3.68	13108	2022-11-29 16:01:21.156	0.012	0.402	0.932	0	0	0	23.351	-0.692	-13.574	0	0	0	0	0	0	0
WT111(DD045F3F1DEA)	3.68	13108	2022-11-29 16:01:21.156	0.012	0.402	0.932	0	0	0	23.351	-0.692	-13.574	0	0	0	0	0	0	0
WT333(F4E4E1AF1293)	3.76	13105	2022-11-29 16:01:21.156	-0.011	-0.029	1.016	0	0	0	-1.593	0.824	22.088	0	0	0	0	0	0	0
WT333(F4E4E1AF1293)	3.76	13105	2022-11-29 16:01:21.156	-0.011	-0.029	1.016	0	0	0	-1.593	0.824	22.088	0	0	0	0	0	0	0
WT333(F4E4E1AF1293)	3.76	13105	2022-11-29 16:01:21.156	-0.002	-0.028	1.016	-0.427	-0.061	0	-1.599	0.824	22.088	0	0	0	0	0	0	0
WT333(F4E4E1AF1293)	3.76	13105	2022-11-29 16:01:21.156	-0.002	-0.028	1.016	-0.427	-0.061	0	-1.599	0.824	22.088	0	0	0	0	0	0	0
WT333(F4E4E1AF1293)	3.76	13105	2022-11-29 16:01:21.156	-0.002	-0.028	1.016	-0.427	-0.061	0	-1.599	0.824	22.088	0	0	0	0	0	0	0
WT333(F4E4E1AF1293)	3.76	13105	2022-11-29 16:01:21.156	-0.002	-0.028	1.016	-0.427	-0.061	0	-1.604	0.824	22.088	0	0	0	0	0	0	0
WT333(F4E4E1AF1293)	3.76	13105	2022-11-29 16:01:21.156	-0.01	-0.028	1.016	-0.122	-0.061	0	-1.604	0.824	22.088	0	0	0	0	0	0	0
WT333(F4E4E1AF1293)	3.76	13105	2022-11-29 16:01:21.156	-0.01	-0.028	1.016	-0.122	-0.061	0	-1.604	0.824	22.088	0	0	0	0	0	0	0
WT222(CAA14FCCF874)	3.72	13105	2022-11-29 16:01:21.187	-0.001	-0.034	0.999	0	0	0	-1.945	0.082	84.567	0	0	0	0	0	0	0
WT222(CAA14FCCF874)	3.72	13105	2022-11-29 16:01:21.187	-0.001	-0.033	1	0	0	0	-1.945	0.082	84.567	0	0	0	0	0	0	0
WT222(CAA14FCCF874)	3.72	13105	2022-11-29 16:01:21.187	-0.001	-0.033	1	0	0	0	-1.945	0.082	84.567	0	0	0	0	0	0	0
WT222(CAA14FCCF874)	3.72	13105	2022-11-29 16:01:21.187	-0.001	-0.033	1	0	0	0	-1.945	0.082	84.567	0	0	0	0	0	0	0
WT222(CAA14FCCF874)	3.72	13105	2022-11-29 16:01:21.187	-0.001	-0.033	1	0	0	0	-1.945	0.082	84.567	0	0	0	0	0	0	0
WT222(CAA14FCCF874)	3.72	13105	2022-11-29 16:01:21.187	-0.001	-0.034	1	0	0	0	-1.945	0.082	84.567	0	0	0	0	0	0	0
WT222(CAA14FCCF874)	3.72	13105	2022-11-29 16:01:21.187	-0.001	-0.034	1	0	0	0	-1.945	0.082	84.567	0	0	0	0	0	0	0
WT222(CAA14FCCF874)	3.72	13105	2022-11-29 16:01:21.187	-0.001	-0.034	1	0	0	0	-1.945	0.082	84.567	0	0	0	0	0	0	0
WT111(DD045F3F1DEA)	3.68	13108	2022-11-29 16:01:21.203	0.012	0.402	0.932	0	0	0	23.351	-0.692	-13.574	0	0	0	0	0	0	0
WT111(DD045F3F1DEA)	3.68	13108	2022-11-29 16:01:21.219	0.012	0.402	0.931	0	0	0	23.351	-0.692	-13.574	0	0	0	0	0	0	0
WT111(DD045F3F1DEA)	3.68	13108	2022-11-29 16:01:21.219	0.012	0.402	0.931	0	0	0	23.351	-0.692	-13.574	0	0	0	0	0	0	0
WT111(DD045F3F1DEA)	3.68	13108	2022-11-29 16:01:21.219	0.012	0.402	0.931	0	0	0	23.351	-0.692	-13.574	0	0	0	0	0	0	0
WT111(DD045F3F1DEA)	3.68	13108	2022-11-29 16:01:21.219	0.012	0.402	0.931	0	0	0	23.351	-0.692	-13.574	0	0	0	0	0	0	0
WT111(DD045F3F1DEA)	3.68	13108	2022-11-29 16:01:21.219	0.012	0.401	0.932	0	0	0	23.351	-0.692	-13.574	0	0	0	0	0	0	0
WT111(DD045F3F1DEA)	3.68	13108	2022-11-29 16:01:21.219	0.012	0.401	0.932	0	0	0	23.351	-0.692	-13.574	0	0	0	0	0	0	0
WT111(DD045F3F1DEA)	3.68	13108	2022-11-29 16:01:21.219	0.012	0.401	0.932	0	0	0	23.351	-0.692	-13.574	0	0	0	0	0	0	0
WT333(F4E4E1AF1293)	3.76	13105	2022-11-29 16:01:21.219	-0.01	-0.028	1.016	-0.122	-0.061	0	-1.604	0.824	22.088	0	0	0	0	0	0	0
WT333(F4E4E1AF1293)	3.76	13105	2022-11-29 16:01:21.219	-0.01	-0.028	1.016	-0.122	-0.061	0	-1.604	0.818	22.088	0	0	0	0	0	0	0
WT333(F4E4E1AF1293)	3.76	13105	2022-11-29 16:01:21.219	-0.002	-0.029	1.016	-0.366	-0.122	0	-1.609	0.818	22.088	0	0	0	0	0	0	0
WT333(F4E4E1AF1293)	3.76	13105	2022-11-29 16:01:21.219	-0.002	-0.029	1.016	-0.366	-0.122	0	-1.609	0.818	22.088	0	0	0	0	0	0	0
WT333(F4E4E1AF1293)	3.76	13105	2022-11-29 16:01:21.219	-0.002	-0.029	1.016	-0.366	-0.122	0	-1.609	0.818	22.088	0	0	0	0	0	0	0
WT333(F4E4E1AF1293)	3.76	13105	2022-11-29 16:01:21.219	-0.002	-0.029	1.016	-0.366	-0.122	0	-1.615	0.818	22.088	0	0	0	0	0	0	0
WT333(F4E4E1AF1293)	3.76	13105	2022-11-29 16:01:21.219	-0.002	-0.025	1.017	-0.244	0	0	-1.615	0.813	22.088	0	0	0	0	0	0	0
WT333(F4E4E1AF1293)	3.76	13105	2022-11-29 16:01:21.219	-0.002	-0.025	1.017	-0.244	0	0	-1.615	0.813	22.088	0	0	0	0	0	0	0
WT222(CAA14FCCF874)	3.72	13105	2022-11-29 16:01:21.219	-0.001	-0.034	1	0	0	0	-1.945	0.082	84.567	0	0	0	0	0	0	0
WT222(CAA14FCCF874)	3.72	13105	2022-11-29 16:01:21.219	-0.001	-0.034	1	0	0	0	-1.945	0.082	84.567	0	0	0	0	0	0	0
WT222(CAA14FCCF874)	3.72	13105	2022-11-29 16:01:21.219	-0.001	-0.034	1	0	0	0	-1.945	0.082	84.567	0	0	0	0	0	0	0
WT222(CAA14FCCF874)	3.72	13105	2022-11-29 16:01:21.219	-0.001	-0.034	1	0	0	0	-1.945	0.082	84.567	0	0	0	0	0	0	0
WT222(CAA14FCCF874)	3.72	13105	2022-11-29 16:01:21.219	-0.001	-0.034	1	0	0	0	-1.945	0.082	84.567	0	0	0	0	0	0	0
WT222(CAA14FCCF874)	3.72	13105	2022-11-29 16:01:21.219	-0.001	-0.034	1	0	0	0	-1.945	0.082	84.567	0	0	0	0	0	0	0
WT222(CAA14FCCF874)	3.72	13105	2022-11-29 16:01:21.219	-0.001	-0.034	1	0	0	0	-1.945	0.082	84.567	0	0	0	0	0	0	0
WT222(CAA14FCCF874)	3.72	13105	2022-11-29 16:01:21.219	-0.001	-0.034	1	0	0	0	-1.945	0.082	84.567	0	0	0	0	0	0	0
WT111(DD045F3F1DEA)	3.68	13108	2022-11-29 16:01:21.234	0.012	0.401	0.932	0	0	0	23.351	-0.692	-13.574	0	0	0	0	0	0	0
WT111(DD045F3F1DEA)	3.68	13108	2022-11-29 16:01:21.234	0.013	0.402	0.932	0	0	0	23.351	-0.692	-13.574	0	0	0	0	0	0	0
WT111(DD045F3F1DEA)	3.68	13108	2022-11-29 16:01:21.234	0.013	0.402	0.932	0	0	0	23.351	-0.692	-13.574	0	0	0	0	0	0	0
WT111(DD045F3F1DEA)	3.68	13108	2022-11-29 16:01:21.234	0.013	0.402	0.932	0	0	0	23.351	-0.692	-13.574	0	0	0	0	0	0	0
WT111(DD045F3F1DEA)	3.68	13108	2022-11-29 16:01:21.234	0.013	0.402	0.932	0	0	0	23.351	-0.692	-13.574	0	0	0	0	0	0	0
WT111(DD045F3F1DEA)	3.68	13108	2022-11-29 16:01:21.234	0.012	0.402	0.932	0	0	0	23.351	-0.692	-13.574	0	0	0	0	0	0	0
WT111(DD045F3F1DEA)	3.68	13108	2022-11-29 16:01:21.234	0.012	0.402	0.932	0	0	0	23.351	-0.692	-13.574	0	0	0	0	0	0	0
WT111(DD045F3F1DEA)	3.68	13108	2022-11-29 16:01:21.234	0.012	0.402	0.932	0	0	0	23.351	-0.692	-13.574	0	0	0	0	0	0	0
WT111(DD045F3F1DEA)	3.68	13108	2022-11-29 16:01:21.266	0.012	0.402	0.932	0	0	0	23.351	-0.692	-13.574	0	0	0	0	0	0	0
WT111(DD045F3F1DEA)	3.68	13108	2022-11-29 16:01:21.266	0.012	0.401	0.931	0	0	0	23.351	-0.692	-13.574	0	0	0	0	0	0	0
WT111(DD045F3F1DEA)	3.68	13108	2022-11-29 16:01:21.266	0.012	0.401	0.931	0	0	0	23.351	-0.692	-13.574	0	0	0	0	0	0	0
WT111(DD045F3F1DEA)	3.68	13108	2022-11-29 16:01:21.266	0.012	0.401	0.931	0	0	0	23.351	-0.692	-13.574	0	0	0	0	0	0	0
WT111(DD045F3F1DEA)	3.68	13108	2022-11-29 16:01:21.266	0.012	0.401	0.931	0	0	0	23.351	-0.692	-13.574	0	0	0	0	0	0	0
WT111(DD045F3F1DEA)	3.68	13108	2022-11-29 16:01:21.266	0.011	0.402	0.931	0	0	0	23.351	-0.692	-13.574	0	0	0	0	0	0	0
WT111(DD045F3F1DEA)	3.68	13108	2022-11-29 16:01:21.266	0.011	0.402	0.931	0	0	0	23.351	-0.692	-13.574	0	0	0	0	0	0	0
WT111(DD045F3F1DEA)	3.68	13108	2022-11-29 16:01:21.266	0.011	0.402	0.931	0	0	0	23.351	-0.692	-13.574	0	0	0	0	0	0	0
WT333(F4E4E1AF1293)	3.76	13105	2022-11-29 16:01:21.281	-0.002	-0.025	1.017	-0.244	0	0	-1.615	0.813	22.088	0	0	0	0	0	0	0
WT333(F4E4E1AF1293)	3.76	13105	2022-11-29 16:01:21.281	-0.002	-0.025	1.017	-0.244	0	0	-1.615	0.813	22.088	0	0	0	0	0	0	0
WT333(F4E4E1AF1293)	3.76	13105	2022-11-29 16:01:21.281	-0.014	-0.027	1.016	-0.061	0.061	0	-1.615	0.813	22.088	0	0	0	0	0	0	0
WT333(F4E4E1AF1293)	3.76	13105	2022-11-29 16:01:21.281	-0.014	-0.027	1.016	-0.061	0.061	0	-1.615	0.813	22.088	0	0	0	0	0	0	0
WT333(F4E4E1AF1293)	3.76	13105	2022-11-29 16:01:21.281	-0.014	-0.027	1.016	-0.061	0.061	0	-1.615	0.813	22.088	0	0	0	0	0	0	0
WT333(F4E4E1AF1293)	3.76	13105	2022-11-29 16:01:21.281	-0.014	-0.027	1.016	-0.061	0.061	0	-1.615	0.807	22.088	0	0	0	0	0	0	0
WT333(F4E4E1AF1293)	3.76	13105	2022-11-29 16:01:21.281	-0.019	-0.029	1.016	-0.183	0	0	-1.62	0.807	22.088	0	0	0	0	0	0	0
WT333(F4E4E1AF1293)	3.76	13105	2022-11-29 16:01:21.281	-0.019	-0.029	1.016	-0.183	0	0	-1.62	0.807	22.088	0	0	0	0	0	0	0
WT333(F4E4E1AF1293)	3.76	13105	2022-11-29 16:01:21.281	-0.019	-0.029	1.016	-0.183	0	0	-1.62	0.807	22.088	0	0	0	0	0	0	0
WT333(F4E4E1AF1293)	3.76	13105	2022-11-29 16:01:21.281	-0.019	-0.029	1.016	-0.183	0	0	-1.62	0.807	22.088	0	0	0	0	0	0	0
WT333(F4E4E1AF1293)	3.76	13105	2022-11-29 16:01:21.281	-0.021	-0.029	1.015	-0.061	0	0	-1.62	0.807	22.088	0	0	0	0	0	0	0
WT333(F4E4E1AF1293)	3.76	13105	2022-11-29 16:01:21.281	-0.021	-0.029	1.015	-0.061	0	0	-1.62	0.807	22.088	0	0	0	0	0	0	0
WT333(F4E4E1AF1293)	3.76	13105	2022-11-29 16:01:21.281	-0.021	-0.029	1.015	-0.061	0	0	-1.62	0.807	22.088	0	0	0	0	0	0	0
WT333(F4E4E1AF1293)	3.76	13105	2022-11-29 16:01:21.281	-0.021	-0.029	1.015	-0.061	0	0	-1.62	0.807	22.088	0	0	0	0	0	0	0
WT333(F4E4E1AF1293)	3.76	13105	2022-11-29 16:01:21.281	-0.003	-0.029	1.016	-0.061	0	0	-1.62	0.807	22.088	0	0	0	0	0	0	0
WT333(F4E4E1AF1293)	3.76	13105	2022-11-29 16:01:21.281	-0.003	-0.029	1.016	-0.061	0	0	-1.62	0.807	22.088	0	0	0	0	0	0	0
WT333(F4E4E1AF1293)	3.76	13105	2022-11-29 16:01:21.281	-0.003	-0.029	1.016	-0.061	0	0	-1.62	0.807	22.088	0	0	0	0	0	0	0
WT333(F4E4E1AF1293)	3.76	13105	2022-11-29 16:01:21.281	-0.003	-0.029	1.016	-0.061	0	0	-1.62	0.807	22.088	0	0	0	0	0	0	0
WT333(F4E4E1AF1293)	3.76	13105	2022-11-29 16:01:21.281	-0.016	-0.028	1.018	0.366	0	0	-1.62	0.802	22.088	0	0	0	0	0	0	0
WT333(F4E4E1AF1293)	3.76	13105	2022-11-29 16:01:21.281	-0.016	-0.028	1.018	0.366	0	0	-1.62	0.802	22.088	0	0	0	0	0	0	0
WT333(F4E4E1AF1293)	3.76	13105	2022-11-29 16:01:21.281	-0.016	-0.028	1.018	0.366	0	0	-1.615	0.802	22.088	0	0	0	0	0	0	0
WT333(F4E4E1AF1293)	3.76	13105	2022-11-29 16:01:21.281	-0.016	-0.028	1.018	0.366	0	0	-1.615	0.802	22.088	0	0	0	0	0	0	0
WT333(F4E4E1AF1293)	3.76	13105	2022-11-29 16:01:21.281	-0.012	-0.039	1.011	0.122	0.122	0	-1.615	0.802	22.088	0	0	0	0	0	0	0
WT333(F4E4E1AF1293)	3.76	13105	2022-11-29 16:01:21.281	-0.012	-0.039	1.011	0.122	0.122	0	-1.615	0.802	22.088	0	0	0	0	0	0	0
WT111(DD045F3F1DEA)	3.68	13108	2022-11-29 16:01:21.297	0.011	0.402	0.931	0	0	0	23.351	-0.692	-13.574	0	0	0	0	0	0	0
WT111(DD045F3F1DEA)	3.68	13108	2022-11-29 16:01:21.297	0.012	0.4	0.932	0	0	0	23.351	-0.692	-13.574	0	0	0	0	0	0	0
WT111(DD045F3F1DEA)	3.68	13108	2022-11-29 16:01:21.297	0.012	0.4	0.932	0	0	0	23.351	-0.692	-13.574	0	0	0	0	0	0	0
WT111(DD045F3F1DEA)	3.68	13108	2022-11-29 16:01:21.297	0.012	0.4	0.932	0	0	0	23.351	-0.692	-13.574	0	0	0	0	0	0	0
WT111(DD045F3F1DEA)	3.68	13108	2022-11-29 16:01:21.297	0.012	0.4	0.932	0	0	0	23.351	-0.692	-13.574	0	0	0	0	0	0	0
WT111(DD045F3F1DEA)	3.68	13108	2022-11-29 16:01:21.297	0.013	0.404	0.932	0	0	0	23.351	-0.692	-13.574	0	0	0	0	0	0	0
WT111(DD045F3F1DEA)	3.68	13108	2022-11-29 16:01:21.297	0.013	0.404	0.932	0	0	0	23.351	-0.692	-13.574	0	0	0	0	0	0	0
WT111(DD045F3F1DEA)	3.68	13108	2022-11-29 16:01:21.297	0.013	0.404	0.932	0	0	0	23.351	-0.692	-13.574	0	0	0	0	0	0	0
WT333(F4E4E1AF1293)	3.76	13105	2022-11-29 16:01:21.312	-0.012	-0.039	1.011	0.122	0.122	0	-1.615	0.802	22.088	0	0	0	0	0	0	0
WT333(F4E4E1AF1293)	3.76	13105	2022-11-29 16:01:21.312	-0.012	-0.039	1.011	0.122	0.122	0	-1.615	0.802	22.088	0	0	0	0	0	0	0
WT333(F4E4E1AF1293)	3.76	13105	2022-11-29 16:01:21.312	-0.009	-0.027	1.011	-0.854	-0.061	0	-1.615	0.802	22.088	0	0	0	0	0	0	0
WT333(F4E4E1AF1293)	3.76	13105	2022-11-29 16:01:21.312	-0.009	-0.027	1.011	-0.854	-0.061	0	-1.62	0.802	22.088	0	0	0	0	0	0	0
WT333(F4E4E1AF1293)	3.76	13105	2022-11-29 16:01:21.312	-0.009	-0.027	1.011	-0.854	-0.061	0	-1.626	0.802	22.088	0	0	0	0	0	0	0
WT333(F4E4E1AF1293)	3.76	13105	2022-11-29 16:01:21.312	-0.009	-0.027	1.011	-0.854	-0.061	0	-1.631	0.802	22.088	0	0	0	0	0	0	0
WT333(F4E4E1AF1293)	3.76	13105	2022-11-29 16:01:21.312	-0.007	-0.029	1.017	-0.305	0	0	-1.631	0.802	22.088	0	0	0	0	0	0	0
WT333(F4E4E1AF1293)	3.76	13105	2022-11-29 16:01:21.312	-0.007	-0.029	1.017	-0.305	0	0	-1.631	0.802	22.088	0	0	0	0	0	0	0
WT222(CAA14FCCF874)	3.72	13105	2022-11-29 16:01:21.312	-0.001	-0.033	0.999	0	0	0	-1.945	0.082	84.567	0	0	0	0	0	0	0
WT222(CAA14FCCF874)	3.72	13105	2022-11-29 16:01:21.312	-0.001	-0.033	0.999	0	0	0	-1.945	0.082	84.567	0	0	0	0	0	0	0
WT222(CAA14FCCF874)	3.72	13105	2022-11-29 16:01:21.312	-0.001	-0.033	0.999	0	0	0	-1.945	0.082	84.567	0	0	0	0	0	0	0
WT222(CAA14FCCF874)	3.72	13105	2022-11-29 16:01:21.312	-0.001	-0.033	0.999	0	0	0	-1.945	0.082	84.567	0	0	0	0	0	0	0
WT222(CAA14FCCF874)	3.72	13105	2022-11-29 16:01:21.312	-0.001	-0.034	1	0	0	0	-1.945	0.082	84.567	0	0	0	0	0	0	0
WT222(CAA14FCCF874)	3.72	13105	2022-11-29 16:01:21.312	-0.001	-0.034	1	0	0	0	-1.945	0.082	84.567	0	0	0	0	0	0	0
WT222(CAA14FCCF874)	3.72	13105	2022-11-29 16:01:21.312	-0.001	-0.034	1	0	0	0	-1.945	0.082	84.567	0	0	0	0	0	0	0
WT222(CAA14FCCF874)	3.72	13105	2022-11-29 16:01:21.312	-0.001	-0.034	1	0	0	0	-1.945	0.082	84.567	0	0	0	0	0	0	0
WT111(DD045F3F1DEA)	3.68	13108	2022-11-29 16:01:21.359	0.013	0.404	0.932	0	0	0	23.351	-0.692	-13.574	0	0	0	0	0	0	0
WT111(DD045F3F1DEA)	3.68	13108	2022-11-29 16:01:21.359	0.013	0.401	0.932	0	0	0	23.351	-0.692	-13.574	0	0	0	0	0	0	0
WT111(DD045F3F1DEA)	3.68	13108	2022-11-29 16:01:21.359	0.013	0.401	0.932	0	0	0	23.351	-0.692	-13.574	0	0	0	0	0	0	0
WT111(DD045F3F1DEA)	3.68	13108	2022-11-29 16:01:21.359	0.013	0.401	0.932	0	0	0	23.351	-0.692	-13.574	0	0	0	0	0	0	0
WT111(DD045F3F1DEA)	3.68	13108	2022-11-29 16:01:21.359	0.013	0.401	0.932	0	0	0	23.351	-0.692	-13.574	0	0	0	0	0	0	0
WT111(DD045F3F1DEA)	3.68	13108	2022-11-29 16:01:21.359	0.012	0.403	0.931	0	0	0	23.351	-0.692	-13.574	0	0	0	0	0	0	0
WT111(DD045F3F1DEA)	3.68	13108	2022-11-29 16:01:21.359	0.012	0.403	0.931	0	0	0	23.351	-0.692	-13.574	0	0	0	0	0	0	0
WT111(DD045F3F1DEA)	3.68	13108	2022-11-29 16:01:21.359	0.012	0.403	0.931	0	0	0	23.351	-0.692	-13.574	0	0	0	0	0	0	0
WT111(DD045F3F1DEA)	3.68	13108	2022-11-29 16:01:21.390	0.012	0.403	0.931	0	0	0	23.351	-0.692	-13.574	0	0	0	0	0	0	0
WT111(DD045F3F1DEA)	3.68	13108	2022-11-29 16:01:21.390	0.012	0.402	0.931	0	0	0	23.351	-0.692	-13.574	0	0	0	0	0	0	0
WT111(DD045F3F1DEA)	3.68	13108	2022-11-29 16:01:21.390	0.012	0.402	0.931	0	0	0	23.351	-0.692	-13.574	0	0	0	0	0	0	0
WT111(DD045F3F1DEA)	3.68	13108	2022-11-29 16:01:21.390	0.012	0.402	0.931	0	0	0	23.351	-0.692	-13.574	0	0	0	0	0	0	0
WT111(DD045F3F1DEA)	3.68	13108	2022-11-29 16:01:21.390	0.012	0.402	0.931	0	0	0	23.351	-0.692	-13.574	0	0	0	0	0	0	0
WT111(DD045F3F1DEA)	3.68	13108	2022-11-29 16:01:21.390	0.012	0.402	0.931	0	0	0	23.351	-0.692	-13.574	0	0	0	0	0	0	0
WT111(DD045F3F1DEA)	3.68	13108	2022-11-29 16:01:21.390	0.012	0.402	0.931	0	0	0	23.351	-0.692	-13.574	0	0	0	0	0	0	0
WT111(DD045F3F1DEA)	3.68	13108	2022-11-29 16:01:21.390	0.012	0.402	0.931	0	0	0	23.351	-0.692	-13.574	0	0	0	0	0	0	0
WT333(F4E4E1AF1293)	3.76	13105	2022-11-29 16:01:21.390	-0.007	-0.029	1.017	-0.305	0	0	-1.637	0.802	22.088	0	0	0	0	0	0	0
WT333(F4E4E1AF1293)	3.76	13105	2022-11-29 16:01:21.390	-0.007	-0.029	1.017	-0.305	0	0	-1.637	0.802	22.088	0	0	0	0	0	0	0
WT333(F4E4E1AF1293)	3.76	13105	2022-11-29 16:01:21.390	-0.019	-0.025	1.019	0.061	0.061	0	-1.637	0.802	22.088	0	0	0	0	0	0	0
WT333(F4E4E1AF1293)	3.76	13105	2022-11-29 16:01:21.390	-0.019	-0.025	1.019	0.061	0.061	0	-1.637	0.797	22.088	0	0	0	0	0	0	0
WT333(F4E4E1AF1293)	3.76	13105	2022-11-29 16:01:21.390	-0.019	-0.025	1.019	0.061	0.061	0	-1.637	0.797	22.088	0	0	0	0	0	0	0
WT333(F4E4E1AF1293)	3.76	13105	2022-11-29 16:01:21.390	-0.019	-0.025	1.019	0.061	0.061	0	-1.637	0.797	22.088	0	0	0	0	0	0	0
WT333(F4E4E1AF1293)	3.76	13105	2022-11-29 16:01:21.390	-0.006	-0.027	1.013	-0.366	0	0	-1.637	0.797	22.088	0	0	0	0	0	0	0
WT333(F4E4E1AF1293)	3.76	13105	2022-11-29 16:01:21.390	-0.006	-0.027	1.013	-0.366	0	0	-1.642	0.797	22.088	0	0	0	0	0	0	0
WT222(CAA14FCCF874)	3.72	13105	2022-11-29 16:01:21.390	0.004	-0.033	1	0	0	0	-1.945	0.082	84.567	0	0	0	0	0	0	0
WT222(CAA14FCCF874)	3.72	13105	2022-11-29 16:01:21.390	0.004	-0.033	1	0	0	0	-1.945	0.082	84.567	0	0	0	0	0	0	0
WT222(CAA14FCCF874)	3.72	13105	2022-11-29 16:01:21.390	0.004	-0.033	1	0	0	0	-1.945	0.082	84.567	0	0	0	0	0	0	0
WT222(CAA14FCCF874)	3.72	13105	2022-11-29 16:01:21.390	0.004	-0.033	1	0	0	0	-1.945	0.082	84.567	0	0	0	0	0	0	0
WT222(CAA14FCCF874)	3.72	13105	2022-11-29 16:01:21.390	0.011	-0.036	0.998	0	0	0	-1.945	0.077	84.567	0	0	0	0	0	0	0
WT222(CAA14FCCF874)	3.72	13105	2022-11-29 16:01:21.390	0.011	-0.036	0.998	0	0	0	-1.945	0.077	84.567	0	0	0	0	0	0	0
WT222(CAA14FCCF874)	3.72	13105	2022-11-29 16:01:21.390	0.011	-0.036	0.998	0	0	0	-1.945	0.077	84.567	0	0	0	0	0	0	0
WT222(CAA14FCCF874)	3.72	13105	2022-11-29 16:01:21.390	0.011	-0.036	0.998	0	0	0	-1.945	0.077	84.567	0	0	0	0	0	0	0
WT111(DD045F3F1DEA)	3.68	13108	2022-11-29 16:01:21.422	0.012	0.402	0.931	0	0	0	23.351	-0.692	-13.574	0	0	0	0	0	0	0
WT111(DD045F3F1DEA)	3.68	13108	2022-11-29 16:01:21.422	0.012	0.402	0.931	0	0	0	23.351	-0.692	-13.574	0	0	0	0	0	0	0
WT111(DD045F3F1DEA)	3.68	13108	2022-11-29 16:01:21.422	0.012	0.402	0.931	0	0	0	23.351	-0.692	-13.574	0	0	0	0	0	0	0
WT111(DD045F3F1DEA)	3.68	13108	2022-11-29 16:01:21.422	0.012	0.402	0.931	0	0	0	23.351	-0.692	-13.574	0	0	0	0	0	0	0
WT111(DD045F3F1DEA)	3.68	13108	2022-11-29 16:01:21.422	0.012	0.402	0.931	0	0	0	23.351	-0.692	-13.574	0	0	0	0	0	0	0
WT111(DD045F3F1DEA)	3.68	13108	2022-11-29 16:01:21.422	0.012	0.401	0.932	0	0	0	23.351	-0.692	-13.574	0	0	0	0	0	0	0
WT111(DD045F3F1DEA)	3.68	13108	2022-11-29 16:01:21.422	0.012	0.401	0.932	0	0	0	23.351	-0.692	-13.574	0	0	0	0	0	0	0
WT111(DD045F3F1DEA)	3.68	13108	2022-11-29 16:01:21.422	0.012	0.401	0.932	0	0	0	23.351	-0.692	-13.574	0	0	0	0	0	0	0
WT222(CAA14FCCF874)	3.72	13105	2022-11-29 16:01:21.422	0.01	-0.035	0.997	0	0	0	-1.945	0.077	84.567	0	0	0	0	0	0	0
WT222(CAA14FCCF874)	3.72	13105	2022-11-29 16:01:21.422	0.01	-0.035	0.997	0	0	0	-1.945	0.077	84.567	0	0	0	0	0	0	0
WT222(CAA14FCCF874)	3.72	13105	2022-11-29 16:01:21.422	0.01	-0.035	0.997	0	0	0	-1.945	0.071	84.567	0	0	0	0	0	0	0
WT222(CAA14FCCF874)	3.72	13105	2022-11-29 16:01:21.422	0.01	-0.035	0.997	0	0	0	-1.945	0.071	84.567	0	0	0	0	0	0	0
WT222(CAA14FCCF874)	3.72	13105	2022-11-29 16:01:21.422	-0.007	-0.034	0.999	0	0	0	-1.945	0.071	84.567	0	0	0	0	0	0	0
WT222(CAA14FCCF874)	3.72	13105	2022-11-29 16:01:21.422	-0.007	-0.034	0.999	0	0	0	-1.945	0.071	84.567	0	0	0	0	0	0	0
WT222(CAA14FCCF874)	3.72	13105	2022-11-29 16:01:21.422	-0.007	-0.034	0.999	0	0	0	-1.945	0.071	84.567	0	0	0	0	0	0	0
WT222(CAA14FCCF874)	3.72	13105	2022-11-29 16:01:21.422	-0.003	-0.034	0.999	0	0	0	-1.945	0.071	84.567	0	0	0	0	0	0	0
WT222(CAA14FCCF874)	3.72	13105	2022-11-29 16:01:21.422	-0.003	-0.034	0.999	0	0	0	-1.945	0.071	84.567	0	0	0	0	0	0	0
WT222(CAA14FCCF874)	3.72	13105	2022-11-29 16:01:21.422	-0.003	-0.034	0.999	0	0	0	-1.945	0.066	84.567	0	0	0	0	0	0	0
WT222(CAA14FCCF874)	3.72	13105	2022-11-29 16:01:21.422	-0.003	-0.034	0.999	0	0	0	-1.945	0.066	84.567	0	0	0	0	0	0	0
WT222(CAA14FCCF874)	3.72	13105	2022-11-29 16:01:21.422	-0.01	-0.035	0.999	0	0	0	-1.945	0.066	84.567	0	0	0	0	0	0	0
WT222(CAA14FCCF874)	3.72	13105	2022-11-29 16:01:21.422	-0.01	-0.035	0.999	0	0	0	-1.945	0.066	84.567	0	0	0	0	0	0	0
WT222(CAA14FCCF874)	3.72	13105	2022-11-29 16:01:21.422	-0.01	-0.035	0.999	0	0	0	-1.945	0.066	84.567	0	0	0	0	0	0	0
WT222(CAA14FCCF874)	3.72	13105	2022-11-29 16:01:21.422	-0.01	-0.035	0.999	0	0	0	-1.945	0.066	84.567	0	0	0	0	0	0	0
WT222(CAA14FCCF874)	3.72	13105	2022-11-29 16:01:21.422	0.012	-0.035	1	0	0	0	-1.945	0.066	84.567	0	0	0	0	0	0	0
WT333(F4E4E1AF1293)	3.76	13105	2022-11-29 16:01:21.453	-0.006	-0.027	1.013	-0.366	0	0	-1.642	0.797	22.088	0	0	0	0	0	0	0
WT333(F4E4E1AF1293)	3.76	13105	2022-11-29 16:01:21.453	-0.012	-0.022	1.021	0.732	0.305	0	-1.637	0.797	22.088	0	0	0	0	0	0	0
WT333(F4E4E1AF1293)	3.76	13105	2022-11-29 16:01:21.453	-0.012	-0.022	1.021	0.732	0.305	0	-1.631	0.802	22.088	0	0	0	0	0	0	0
WT333(F4E4E1AF1293)	3.76	13105	2022-11-29 16:01:21.453	-0.012	-0.022	1.021	0.732	0.305	0	-1.631	0.802	22.088	0	0	0	0	0	0	0
WT333(F4E4E1AF1293)	3.76	13105	2022-11-29 16:01:21.453	-0.012	-0.022	1.021	0.732	0.305	0	-1.626	0.802	22.088	0	0	0	0	0	0	0
WT333(F4E4E1AF1293)	3.76	13105	2022-11-29 16:01:21.453	-0.01	-0.042	1.013	-0.488	0	0	-1.626	0.802	22.088	0	0	0	0	0	0	0
WT333(F4E4E1AF1293)	3.76	13105	2022-11-29 16:01:21.453	-0.01	-0.042	1.013	-0.488	0	0	-1.631	0.802	22.088	0	0	0	0	0	0	0
WT333(F4E4E1AF1293)	3.76	13105	2022-11-29 16:01:21.453	-0.01	-0.042	1.013	-0.488	0	0	-1.631	0.802	22.088	0	0	0	0	0	0	0
WT111(DD045F3F1DEA)	3.68	13108	2022-11-29 16:01:21.484	0.012	0.401	0.932	0	0	0	23.351	-0.692	-13.574	0	0	0	0	0	0	0
WT111(DD045F3F1DEA)	3.68	13108	2022-11-29 16:01:21.484	0.012	0.402	0.932	0	0	0	23.351	-0.692	-13.574	0	0	0	0	0	0	0
WT111(DD045F3F1DEA)	3.68	13108	2022-11-29 16:01:21.484	0.012	0.402	0.932	0	0	0	23.351	-0.692	-13.574	0	0	0	0	0	0	0
WT111(DD045F3F1DEA)	3.68	13108	2022-11-29 16:01:21.484	0.012	0.402	0.932	0	0	0	23.351	-0.692	-13.574	0	0	0	0	0	0	0
WT111(DD045F3F1DEA)	3.68	13108	2022-11-29 16:01:21.484	0.012	0.402	0.932	0	0	0	23.351	-0.692	-13.574	0	0	0	0	0	0	0
WT111(DD045F3F1DEA)	3.68	13108	2022-11-29 16:01:21.484	0.012	0.402	0.933	0	0	0	23.351	-0.692	-13.574	0	0	0	0	0	0	0
WT111(DD045F3F1DEA)	3.68	13108	2022-11-29 16:01:21.484	0.012	0.402	0.933	0	0	0	23.351	-0.692	-13.574	0	0	0	0	0	0	0
WT111(DD045F3F1DEA)	3.68	13108	2022-11-29 16:01:21.484	0.012	0.402	0.933	0	0	0	23.351	-0.692	-13.574	0	0	0	0	0	0	0
WT333(F4E4E1AF1293)	3.76	13105	2022-11-29 16:01:21.484	-0.01	-0.042	1.013	-0.488	0	0	-1.637	0.802	22.088	0	0	0	0	0	0	0
WT333(F4E4E1AF1293)	3.76	13105	2022-11-29 16:01:21.484	-0.017	-0.035	1.015	0.793	0.122	0	-1.631	0.802	22.088	0	0	0	0	0	0	0
WT333(F4E4E1AF1293)	3.76	13105	2022-11-29 16:01:21.484	-0.017	-0.035	1.015	0.793	0.122	0	-1.626	0.802	22.088	0	0	0	0	0	0	0
WT333(F4E4E1AF1293)	3.76	13105	2022-11-29 16:01:21.484	-0.017	-0.035	1.015	0.793	0.122	0	-1.626	0.802	22.088	0	0	0	0	0	0	0
WT333(F4E4E1AF1293)	3.76	13105	2022-11-29 16:01:21.484	-0.017	-0.035	1.015	0.793	0.122	0	-1.62	0.802	22.088	0	0	0	0	0	0	0
WT333(F4E4E1AF1293)	3.76	13105	2022-11-29 16:01:21.484	-0.012	-0.024	1.019	0.427	0	0	-1.62	0.802	22.088	0	0	0	0	0	0	0
WT333(F4E4E1AF1293)	3.76	13105	2022-11-29 16:01:21.484	-0.012	-0.024	1.019	0.427	0	0	-1.62	0.802	22.088	0	0	0	0	0	0	0
WT333(F4E4E1AF1293)	3.76	13105	2022-11-29 16:01:21.484	-0.012	-0.024	1.019	0.427	0	0	-1.615	0.802	22.088	0	0	0	0	0	0	0
WT222(CAA14FCCF874)	3.72	13105	2022-11-29 16:01:21.484	0.012	-0.035	1	0	0	0	-1.945	0.066	84.567	0	0	0	0	0	0	0
WT222(CAA14FCCF874)	3.72	13105	2022-11-29 16:01:21.484	0.012	-0.035	1	0	0	0	-1.945	0.066	84.567	0	0	0	0	0	0	0
WT222(CAA14FCCF874)	3.72	13105	2022-11-29 16:01:21.484	0.012	-0.035	1	0	0	0	-1.945	0.066	84.567	0	0	0	0	0	0	0
WT222(CAA14FCCF874)	3.72	13105	2022-11-29 16:01:21.484	-0.002	-0.033	1.002	0	0	0	-1.945	0.066	84.567	0	0	0	0	0	0	0
WT222(CAA14FCCF874)	3.72	13105	2022-11-29 16:01:21.484	-0.002	-0.033	1.002	0	0	0	-1.945	0.066	84.567	0	0	0	0	0	0	0
WT222(CAA14FCCF874)	3.72	13105	2022-11-29 16:01:21.484	-0.002	-0.033	1.002	0	0	0	-1.945	0.066	84.567	0	0	0	0	0	0	0
WT222(CAA14FCCF874)	3.72	13105	2022-11-29 16:01:21.484	-0.002	-0.033	1.002	0	0	0	-1.945	0.066	84.567	0	0	0	0	0	0	0
WT222(CAA14FCCF874)	3.72	13105	2022-11-29 16:01:21.484	0	-0.036	1	0.183	-0.244	0.305	-1.945	0.06	84.567	0	0	0	0	0	0	0
WT111(DD045F3F1DEA)	3.68	13108	2022-11-29 16:01:21.515	0.012	0.404	0.933	0	0	0	23.351	-0.692	-13.574	0	0	0	0	0	0	0
WT111(DD045F3F1DEA)	3.68	13108	2022-11-29 16:01:21.515	0.012	0.404	0.933	0	0	0	23.351	-0.692	-13.574	0	0	0	0	0	0	0
WT111(DD045F3F1DEA)	3.68	13108	2022-11-29 16:01:21.515	0.012	0.404	0.933	0	0	0	23.351	-0.692	-13.574	0	0	0	0	0	0	0
WT111(DD045F3F1DEA)	3.68	13108	2022-11-29 16:01:21.515	0.012	0.404	0.933	0	0	0	23.351	-0.692	-13.574	0	0	0	0	0	0	0
WT111(DD045F3F1DEA)	3.68	13108	2022-11-29 16:01:21.515	0.012	0.398	0.931	0	0	0	23.351	-0.692	-13.574	0	0	0	0	0	0	0
WT111(DD045F3F1DEA)	3.68	13108	2022-11-29 16:01:21.515	0.012	0.398	0.931	0	0	0	23.351	-0.692	-13.574	0	0	0	0	0	0	0
WT111(DD045F3F1DEA)	3.68	13108	2022-11-29 16:01:21.515	0.012	0.398	0.931	0	0	0	23.351	-0.692	-13.574	0	0	0	0	0	0	0
WT111(DD045F3F1DEA)	3.68	13108	2022-11-29 16:01:21.515	0.012	0.398	0.931	0	0	0	23.351	-0.692	-13.574	0	0	0	0	0	0	0
WT333(F4E4E1AF1293)	3.76	13105	2022-11-29 16:01:21.515	-0.012	-0.024	1.019	0.427	0	0	-1.615	0.802	22.088	0	0	0	0	0	0	0
WT333(F4E4E1AF1293)	3.76	13105	2022-11-29 16:01:21.515	-0.007	-0.026	1.016	-0.61	0	0	-1.615	0.802	22.088	0	0	0	0	0	0	0
WT333(F4E4E1AF1293)	3.76	13105	2022-11-29 16:01:21.515	-0.007	-0.026	1.016	-0.61	0	0	-1.62	0.797	22.088	0	0	0	0	0	0	0
WT333(F4E4E1AF1293)	3.76	13105	2022-11-29 16:01:21.515	-0.007	-0.026	1.016	-0.61	0	0	-1.626	0.797	22.088	0	0	0	0	0	0	0
WT333(F4E4E1AF1293)	3.76	13105	2022-11-29 16:01:21.515	-0.007	-0.026	1.016	-0.61	0	0	-1.626	0.797	22.088	0	0	0	0	0	0	0
WT333(F4E4E1AF1293)	3.76	13105	2022-11-29 16:01:21.515	-0.008	-0.03	1.018	0.488	-0.122	0	-1.626	0.797	22.088	0	0	0	0	0	0	0
WT333(F4E4E1AF1293)	3.76	13105	2022-11-29 16:01:21.515	-0.008	-0.03	1.018	0.488	-0.122	0	-1.62	0.797	22.088	0	0	0	0	0	0	0
[truncated: 47,961 more rows]

## Sheet: 6Hz
设备名称	电压	版本	片上时间	加速度X(g)	加速度Y(g)	加速度Z(g)	角速度X(°/s)	角速度Y(°/s)	角速度Z(°/s)	角度X(°)	角度Y(°)	角度Z(°)	磁场X	磁场Y	磁场Z	四元数0	四元数1	四元数2	四元数3	状态
WT111(DD045F3F1DEA)	3.68	13108	2022-11-29 16:09:54.444	0.012	0.403	0.932	0	0	0	23.362	-0.681	-13.661	0	0	0	0	0	0	0
WT111(DD045F3F1DEA)	3.68	13108	2022-11-29 16:09:54.444	0.012	0.403	0.932	0	0	0	23.362	-0.681	-13.661	0	0	0	0	0	0	0
WT111(DD045F3F1DEA)	3.68	13108	2022-11-29 16:09:54.444	0.012	0.403	0.932	0	0	0	23.362	-0.681	-13.661	0	0	0	0	0	0	0
WT111(DD045F3F1DEA)	3.68	13108	2022-11-29 16:09:54.444	0.012	0.403	0.932	0	0	0	23.362	-0.681	-13.661	0	0	0	0	0	0	0
WT111(DD045F3F1DEA)	3.68	13108	2022-11-29 16:09:54.444	0.012	0.402	0.932	0	0	0	23.362	-0.681	-13.661	0	0	0	0	0	0	0
WT111(DD045F3F1DEA)	3.68	13108	2022-11-29 16:09:54.444	0.012	0.402	0.932	0	0	0	23.362	-0.681	-13.661	0	0	0	0	0	0	0
WT111(DD045F3F1DEA)	3.68	13108	2022-11-29 16:09:54.444	0.012	0.402	0.932	0	0	0	23.362	-0.681	-13.661	0	0	0	0	0	0	0
WT111(DD045F3F1DEA)	3.68	13108	2022-11-29 16:09:54.444	0.012	0.402	0.932	0	0	0	23.362	-0.681	-13.661	0	0	0	0	0	0	0
WT333(F4E4E1AF1293)	3.78	13105	2022-11-29 16:09:54.444	-0.042	0.091	1.011	0	0	0	5.136	2.324	35.458	0	0	0	0	0	0	0
WT333(F4E4E1AF1293)	3.78	13105	2022-11-29 16:09:54.444	-0.042	0.091	1.011	0	0	0	5.136	2.324	35.458	0	0	0	0	0	0	0
WT333(F4E4E1AF1293)	3.78	13105	2022-11-29 16:09:54.444	-0.042	0.091	1.011	0	0	0	5.136	2.324	35.458	0	0	0	0	0	0	0
WT333(F4E4E1AF1293)	3.78	13105	2022-11-29 16:09:54.444	-0.041	0.092	1.012	0	0	0	5.136	2.324	35.458	0	0	0	0	0	0	0
WT333(F4E4E1AF1293)	3.78	13105	2022-11-29 16:09:54.444	-0.041	0.092	1.012	0	0	0	5.136	2.324	35.458	0	0	0	0	0	0	0
WT333(F4E4E1AF1293)	3.78	13105	2022-11-29 16:09:54.444	-0.041	0.092	1.012	0	0	0	5.136	2.324	35.458	0	0	0	0	0	0	0
WT333(F4E4E1AF1293)	3.78	13105	2022-11-29 16:09:54.444	-0.041	0.092	1.012	0	0	0	5.136	2.324	35.458	0	0	0	0	0	0	0
WT333(F4E4E1AF1293)	3.78	13105	2022-11-29 16:09:54.444	-0.042	0.091	1.011	0	0	0	5.136	2.324	35.458	0	0	0	0	0	0	0
WT333(F4E4E1AF1293)	3.78	13105	2022-11-29 16:09:54.444	-0.042	0.091	1.011	0	0	0	5.136	2.324	35.458	0	0	0	0	0	0	0
WT333(F4E4E1AF1293)	3.78	13105	2022-11-29 16:09:54.444	-0.042	0.091	1.011	0	0	0	5.136	2.324	35.458	0	0	0	0	0	0	0
WT333(F4E4E1AF1293)	3.78	13105	2022-11-29 16:09:54.444	-0.042	0.091	1.011	0	0	0	5.136	2.324	35.458	0	0	0	0	0	0	0
WT333(F4E4E1AF1293)	3.78	13105	2022-11-29 16:09:54.444	-0.041	0.091	1.011	0	0	0	5.136	2.324	35.458	0	0	0	0	0	0	0
WT333(F4E4E1AF1293)	3.78	13105	2022-11-29 16:09:54.444	-0.041	0.091	1.011	0	0	0	5.136	2.324	35.458	0	0	0	0	0	0	0
WT333(F4E4E1AF1293)	3.78	13105	2022-11-29 16:09:54.444	-0.041	0.091	1.011	0	0	0	5.136	2.324	35.458	0	0	0	0	0	0	0
WT333(F4E4E1AF1293)	3.78	13105	2022-11-29 16:09:54.444	-0.041	0.091	1.011	0	0	0	5.136	2.324	35.458	0	0	0	0	0	0	0
WT333(F4E4E1AF1293)	3.78	13105	2022-11-29 16:09:54.444	-0.041	0.091	1.011	0	0	0	5.136	2.324	35.458	0	0	0	0	0	0	0
WT111(DD045F3F1DEA)	3.68	13108	2022-11-29 16:09:54.444	0.012	0.402	0.932	0	0	0	23.362	-0.681	-13.661	0	0	0	0	0	0	0
WT111(DD045F3F1DEA)	3.68	13108	2022-11-29 16:09:54.444	0.012	0.402	0.932	0	0	0	23.362	-0.681	-13.661	0	0	0	0	0	0	0
WT111(DD045F3F1DEA)	3.68	13108	2022-11-29 16:09:54.444	0.012	0.402	0.932	0	0	0	23.362	-0.681	-13.661	0	0	0	0	0	0	0
WT111(DD045F3F1DEA)	3.68	13108	2022-11-29 16:09:54.444	0.012	0.402	0.932	0	0	0	23.362	-0.681	-13.661	0	0	0	0	0	0	0
WT111(DD045F3F1DEA)	3.68	13108	2022-11-29 16:09:54.444	0.012	0.402	0.932	0	0	0	23.362	-0.681	-13.661	0	0	0	0	0	0	0
WT111(DD045F3F1DEA)	3.68	13108	2022-11-29 16:09:54.444	0.012	0.402	0.932	0	0	0	23.362	-0.681	-13.661	0	0	0	0	0	0	0
WT111(DD045F3F1DEA)	3.68	13108	2022-11-29 16:09:54.444	0.012	0.402	0.932	0	0	0	23.362	-0.681	-13.661	0	0	0	0	0	0	0
WT111(DD045F3F1DEA)	3.68	13108	2022-11-29 16:09:54.444	0.012	0.402	0.932	0	0	0	23.362	-0.681	-13.661	0	0	0	0	0	0	0
WT222(CAA14FCCF874)	3.7	13105	2022-11-29 16:09:54.460	-0.013	0	1	0	0	0	0.022	0.775	84.611	0	0	0	0	0	0	0
WT222(CAA14FCCF874)	3.7	13105	2022-11-29 16:09:54.460	-0.013	0	0.999	0	0	0	0.022	0.775	84.611	0	0	0	0	0	0	0
WT222(CAA14FCCF874)	3.7	13105	2022-11-29 16:09:54.460	-0.013	0	0.999	0	0	0	0.022	0.775	84.611	0	0	0	0	0	0	0
WT222(CAA14FCCF874)	3.7	13105	2022-11-29 16:09:54.460	-0.013	0	0.999	0	0	0	0.022	0.775	84.611	0	0	0	0	0	0	0
WT222(CAA14FCCF874)	3.7	13105	2022-11-29 16:09:54.460	-0.013	0	0.999	0	0	0	0.022	0.775	84.611	0	0	0	0	0	0	0
WT222(CAA14FCCF874)	3.7	13105	2022-11-29 16:09:54.460	-0.013	0	1	0	0	0	0.022	0.775	84.611	0	0	0	0	0	0	0
WT222(CAA14FCCF874)	3.7	13105	2022-11-29 16:09:54.460	-0.013	0	1	0	0	0	0.022	0.775	84.611	0	0	0	0	0	0	0
WT222(CAA14FCCF874)	3.7	13105	2022-11-29 16:09:54.460	-0.013	0	1	0	0	0	0.022	0.775	84.611	0	0	0	0	0	0	0
WT111(DD045F3F1DEA)	3.68	13108	2022-11-29 16:09:54.475	0.012	0.402	0.932	0	0	0	23.362	-0.681	-13.661	0	0	0	0	0	0	0
WT111(DD045F3F1DEA)	3.68	13108	2022-11-29 16:09:54.475	0.012	0.402	0.932	0	0	0	23.362	-0.681	-13.661	0	0	0	0	0	0	0
WT111(DD045F3F1DEA)	3.68	13108	2022-11-29 16:09:54.475	0.012	0.402	0.932	0	0	0	23.362	-0.681	-13.661	0	0	0	0	0	0	0
WT111(DD045F3F1DEA)	3.68	13108	2022-11-29 16:09:54.475	0.012	0.402	0.932	0	0	0	23.362	-0.681	-13.661	0	0	0	0	0	0	0
WT111(DD045F3F1DEA)	3.68	13108	2022-11-29 16:09:54.475	0.012	0.402	0.931	0	0	0	23.362	-0.681	-13.661	0	0	0	0	0	0	0
WT111(DD045F3F1DEA)	3.68	13108	2022-11-29 16:09:54.475	0.012	0.402	0.931	0	0	0	23.362	-0.681	-13.661	0	0	0	0	0	0	0
WT111(DD045F3F1DEA)	3.68	13108	2022-11-29 16:09:54.475	0.012	0.402	0.931	0	0	0	23.362	-0.681	-13.661	0	0	0	0	0	0	0
WT111(DD045F3F1DEA)	3.68	13108	2022-11-29 16:09:54.475	0.012	0.402	0.931	0	0	0	23.362	-0.681	-13.661	0	0	0	0	0	0	0
WT333(F4E4E1AF1293)	3.78	13105	2022-11-29 16:09:54.475	-0.041	0.091	1.011	0	0	0	5.136	2.324	35.458	0	0	0	0	0	0	0
WT333(F4E4E1AF1293)	3.78	13105	2022-11-29 16:09:54.491	-0.041	0.091	1.011	0	0	0	5.136	2.324	35.458	0	0	0	0	0	0	0
WT333(F4E4E1AF1293)	3.78	13105	2022-11-29 16:09:54.491	-0.041	0.091	1.011	0	0	0	5.136	2.324	35.458	0	0	0	0	0	0	0
WT333(F4E4E1AF1293)	3.78	13105	2022-11-29 16:09:54.491	-0.041	0.091	1.011	0	0	0	5.136	2.324	35.458	0	0	0	0	0	0	0
WT333(F4E4E1AF1293)	3.78	13105	2022-11-29 16:09:54.491	-0.041	0.091	1.011	0	0	0	5.136	2.324	35.458	0	0	0	0	0	0	0
WT333(F4E4E1AF1293)	3.78	13105	2022-11-29 16:09:54.491	-0.041	0.091	1.011	0	0	0	5.136	2.324	35.458	0	0	0	0	0	0	0
WT333(F4E4E1AF1293)	3.78	13105	2022-11-29 16:09:54.491	-0.041	0.091	1.011	0	0	0	5.136	2.324	35.458	0	0	0	0	0	0	0
WT333(F4E4E1AF1293)	3.78	13105	2022-11-29 16:09:54.491	-0.041	0.091	1.012	0	0	0	5.136	2.324	35.458	0	0	0	0	0	0	0
WT222(CAA14FCCF874)	3.7	13105	2022-11-29 16:09:54.491	-0.013	0	1	0	0	0	0.022	0.775	84.611	0	0	0	0	0	0	0
WT222(CAA14FCCF874)	3.7	13105	2022-11-29 16:09:54.491	-0.013	0	1	0	0	0	0.022	0.775	84.611	0	0	0	0	0	0	0
WT222(CAA14FCCF874)	3.7	13105	2022-11-29 16:09:54.491	-0.013	0	1	0	0	0	0.022	0.775	84.611	0	0	0	0	0	0	0
WT222(CAA14FCCF874)	3.7	13105	2022-11-29 16:09:54.491	-0.013	0	1	0	0	0	0.022	0.775	84.611	0	0	0	0	0	0	0
WT222(CAA14FCCF874)	3.7	13105	2022-11-29 16:09:54.491	-0.013	0	1	0	0	0	0.022	0.775	84.611	0	0	0	0	0	0	0
WT222(CAA14FCCF874)	3.7	13105	2022-11-29 16:09:54.491	-0.014	0	1	0	0	0	0.022	0.775	84.611	0	0	0	0	0	0	0
WT222(CAA14FCCF874)	3.7	13105	2022-11-29 16:09:54.491	-0.014	0	1	0	0	0	0.022	0.775	84.611	0	0	0	0	0	0	0
WT222(CAA14FCCF874)	3.7	13105	2022-11-29 16:09:54.491	-0.014	0	1	0	0	0	0.022	0.775	84.611	0	0	0	0	0	0	0
WT111(DD045F3F1DEA)	3.68	13108	2022-11-29 16:09:54.507	0.012	0.402	0.932	0	0	0	23.362	-0.681	-13.661	0	0	0	0	0	0	0
WT111(DD045F3F1DEA)	3.68	13108	2022-11-29 16:09:54.507	0.012	0.402	0.932	0	0	0	23.362	-0.681	-13.661	0	0	0	0	0	0	0
WT111(DD045F3F1DEA)	3.68	13108	2022-11-29 16:09:54.507	0.012	0.402	0.932	0	0	0	23.362	-0.681	-13.661	0	0	0	0	0	0	0
WT111(DD045F3F1DEA)	3.68	13108	2022-11-29 16:09:54.507	0.012	0.402	0.932	0	0	0	23.362	-0.681	-13.661	0	0	0	0	0	0	0
WT111(DD045F3F1DEA)	3.68	13108	2022-11-29 16:09:54.507	0.012	0.402	0.932	0	0	0	23.362	-0.681	-13.661	0	0	0	0	0	0	0
WT111(DD045F3F1DEA)	3.68	13108	2022-11-29 16:09:54.507	0.012	0.402	0.932	0	0	0	23.362	-0.681	-13.661	0	0	0	0	0	0	0
WT111(DD045F3F1DEA)	3.68	13108	2022-11-29 16:09:54.507	0.012	0.402	0.932	0	0	0	23.362	-0.681	-13.661	0	0	0	0	0	0	0
WT111(DD045F3F1DEA)	3.68	13108	2022-11-29 16:09:54.507	0.012	0.403	0.932	0	0	0	23.362	-0.681	-13.661	0	0	0	0	0	0	0
WT333(F4E4E1AF1293)	3.78	13105	2022-11-29 16:09:54.507	-0.041	0.091	1.012	0	0	0	5.136	2.324	35.458	0	0	0	0	0	0	0
WT333(F4E4E1AF1293)	3.78	13105	2022-11-29 16:09:54.507	-0.041	0.091	1.012	0	0	0	5.136	2.324	35.458	0	0	0	0	0	0	0
WT333(F4E4E1AF1293)	3.78	13105	2022-11-29 16:09:54.507	-0.041	0.091	1.012	0	0	0	5.136	2.324	35.458	0	0	0	0	0	0	0
WT333(F4E4E1AF1293)	3.78	13105	2022-11-29 16:09:54.507	-0.041	0.091	1.012	0	0	0	5.136	2.324	35.458	0	0	0	0	0	0	0
WT333(F4E4E1AF1293)	3.78	13105	2022-11-29 16:09:54.507	-0.041	0.091	1.012	0	0	0	5.136	2.324	35.458	0	0	0	0	0	0	0
WT333(F4E4E1AF1293)	3.78	13105	2022-11-29 16:09:54.507	-0.041	0.091	1.012	0	0	0	5.136	2.324	35.458	0	0	0	0	0	0	0
WT333(F4E4E1AF1293)	3.78	13105	2022-11-29 16:09:54.507	-0.041	0.091	1.012	0	0	0	5.136	2.324	35.458	0	0	0	0	0	0	0
WT333(F4E4E1AF1293)	3.78	13105	2022-11-29 16:09:54.507	-0.041	0.091	1.011	0	0	0	5.136	2.324	35.458	0	0	0	0	0	0	0
WT222(CAA14FCCF874)	3.7	13105	2022-11-29 16:09:54.507	-0.014	0	1	0	0	0	0.022	0.775	84.611	0	0	0	0	0	0	0
WT222(CAA14FCCF874)	3.7	13105	2022-11-29 16:09:54.507	-0.013	0	1	0	0	0	0.022	0.775	84.611	0	0	0	0	0	0	0
WT222(CAA14FCCF874)	3.7	13105	2022-11-29 16:09:54.507	-0.013	0	1	0	0	0	0.022	0.775	84.611	0	0	0	0	0	0	0
WT222(CAA14FCCF874)	3.7	13105	2022-11-29 16:09:54.507	-0.013	0	1	0	0	0	0.022	0.775	84.611	0	0	0	0	0	0	0
WT222(CAA14FCCF874)	3.7	13105	2022-11-29 16:09:54.507	-0.013	0	1	0	0	0	0.022	0.775	84.611	0	0	0	0	0	0	0
WT222(CAA14FCCF874)	3.7	13105	2022-11-29 16:09:54.507	-0.013	0	1	0	0	0	0.022	0.775	84.611	0	0	0	0	0	0	0
WT222(CAA14FCCF874)	3.7	13105	2022-11-29 16:09:54.507	-0.013	0	1	0	0	0	0.022	0.775	84.611	0	0	0	0	0	0	0
WT222(CAA14FCCF874)	3.7	13105	2022-11-29 16:09:54.507	-0.013	0	1	0	0	0	0.022	0.775	84.611	0	0	0	0	0	0	0
WT111(DD045F3F1DEA)	3.68	13108	2022-11-29 16:09:54.538	0.012	0.403	0.932	0	0	0	23.362	-0.681	-13.661	0	0	0	0	0	0	0
WT111(DD045F3F1DEA)	3.68	13108	2022-11-29 16:09:54.538	0.012	0.403	0.932	0	0	0	23.362	-0.681	-13.661	0	0	0	0	0	0	0
WT111(DD045F3F1DEA)	3.68	13108	2022-11-29 16:09:54.538	0.012	0.403	0.932	0	0	0	23.362	-0.681	-13.661	0	0	0	0	0	0	0
WT111(DD045F3F1DEA)	3.68	13108	2022-11-29 16:09:54.538	0.012	0.402	0.932	0	0	0	23.362	-0.681	-13.661	0	0	0	0	0	0	0
WT111(DD045F3F1DEA)	3.68	13108	2022-11-29 16:09:54.538	0.012	0.402	0.932	0	0	0	23.362	-0.681	-13.661	0	0	0	0	0	0	0
WT111(DD045F3F1DEA)	3.68	13108	2022-11-29 16:09:54.538	0.012	0.402	0.932	0	0	0	23.362	-0.681	-13.661	0	0	0	0	0	0	0
WT111(DD045F3F1DEA)	3.68	13108	2022-11-29 16:09:54.538	0.012	0.402	0.932	0	0	0	23.362	-0.681	-13.661	0	0	0	0	0	0	0
WT111(DD045F3F1DEA)	3.68	13108	2022-11-29 16:09:54.538	0.013	0.402	0.932	0	0	0	23.362	-0.681	-13.661	0	0	0	0	0	0	0
WT222(CAA14FCCF874)	3.7	13105	2022-11-29 16:09:54.538	-0.013	0	1	0	0	0	0.022	0.775	84.611	0	0	0	0	0	0	0
WT222(CAA14FCCF874)	3.7	13105	2022-11-29 16:09:54.538	-0.013	0	1	0	0	0	0.022	0.775	84.611	0	0	0	0	0	0	0
WT222(CAA14FCCF874)	3.7	13105	2022-11-29 16:09:54.538	-0.013	0	1	0	0	0	0.022	0.775	84.611	0	0	0	0	0	0	0
WT222(CAA14FCCF874)	3.7	13105	2022-11-29 16:09:54.538	-0.013	0	1	0	0	0	0.022	0.775	84.611	0	0	0	0	0	0	0
WT222(CAA14FCCF874)	3.7	13105	2022-11-29 16:09:54.538	-0.013	0	1	0	0	0	0.022	0.775	84.611	0	0	0	0	0	0	0
WT222(CAA14FCCF874)	3.7	13105	2022-11-29 16:09:54.538	-0.013	0	1	0	0	0	0.022	0.775	84.611	0	0	0	0	0	0	0
WT222(CAA14FCCF874)	3.7	13105	2022-11-29 16:09:54.538	-0.013	0	1	0	0	0	0.022	0.775	84.611	0	0	0	0	0	0	0
WT222(CAA14FCCF874)	3.7	13105	2022-11-29 16:09:54.538	-0.013	0	1	0	0	0	0.022	0.775	84.611	0	0	0	0	0	0	0
WT111(DD045F3F1DEA)	3.68	13108	2022-11-29 16:09:54.569	0.013	0.402	0.932	0	0	0	23.362	-0.681	-13.661	0	0	0	0	0	0	0
WT111(DD045F3F1DEA)	3.68	13108	2022-11-29 16:09:54.569	0.013	0.402	0.932	0	0	0	23.362	-0.681	-13.661	0	0	0	0	0	0	0
WT111(DD045F3F1DEA)	3.68	13108	2022-11-29 16:09:54.569	0.013	0.402	0.932	0	0	0	23.362	-0.681	-13.661	0	0	0	0	0	0	0
WT111(DD045F3F1DEA)	3.68	13108	2022-11-29 16:09:54.569	0.012	0.402	0.932	0	0	0	23.362	-0.681	-13.661	0	0	0	0	0	0	0
WT111(DD045F3F1DEA)	3.68	13108	2022-11-29 16:09:54.569	0.012	0.402	0.932	0	0	0	23.362	-0.681	-13.661	0	0	0	0	0	0	0
WT111(DD045F3F1DEA)	3.68	13108	2022-11-29 16:09:54.569	0.012	0.402	0.932	0	0	0	23.362	-0.681	-13.661	0	0	0	0	0	0	0
WT111(DD045F3F1DEA)	3.68	13108	2022-11-29 16:09:54.569	0.012	0.402	0.932	0	0	0	23.362	-0.681	-13.661	0	0	0	0	0	0	0
WT111(DD045F3F1DEA)	3.68	13108	2022-11-29 16:09:54.569	0.012	0.402	0.931	0	0	0	23.362	-0.681	-13.661	0	0	0	0	0	0	0
WT333(F4E4E1AF1293)	3.78	13105	2022-11-29 16:09:54.569	-0.041	0.091	1.011	0	0	0	5.136	2.324	35.458	0	0	0	0	0	0	0
WT333(F4E4E1AF1293)	3.78	13105	2022-11-29 16:09:54.569	-0.041	0.091	1.011	0	0	0	5.136	2.324	35.458	0	0	0	0	0	0	0
WT333(F4E4E1AF1293)	3.78	13105	2022-11-29 16:09:54.569	-0.041	0.091	1.011	0	0	0	5.136	2.324	35.458	0	0	0	0	0	0	0
WT333(F4E4E1AF1293)	3.78	13105	2022-11-29 16:09:54.569	-0.042	0.092	1.011	0	0	0	5.136	2.324	35.458	0	0	0	0	0	0	0
WT333(F4E4E1AF1293)	3.78	13105	2022-11-29 16:09:54.569	-0.042	0.092	1.011	0	0	0	5.136	2.324	35.458	0	0	0	0	0	0	0
WT333(F4E4E1AF1293)	3.78	13105	2022-11-29 16:09:54.569	-0.042	0.092	1.011	0	0	0	5.136	2.324	35.458	0	0	0	0	0	0	0
WT333(F4E4E1AF1293)	3.78	13105	2022-11-29 16:09:54.569	-0.042	0.092	1.011	0	0	0	5.136	2.324	35.458	0	0	0	0	0	0	0
WT333(F4E4E1AF1293)	3.78	13105	2022-11-29 16:09:54.569	-0.041	0.091	1.011	0	0	0	5.136	2.324	35.458	0	0	0	0	0	0	0
WT333(F4E4E1AF1293)	3.78	13105	2022-11-29 16:09:54.600	-0.041	0.091	1.011	0	0	0	5.136	2.324	35.458	0	0	0	0	0	0	0
WT333(F4E4E1AF1293)	3.78	13105	2022-11-29 16:09:54.600	-0.041	0.091	1.011	0	0	0	5.136	2.324	35.458	0	0	0	0	0	0	0
WT333(F4E4E1AF1293)	3.78	13105	2022-11-29 16:09:54.600	-0.041	0.091	1.011	0	0	0	5.136	2.324	35.458	0	0	0	0	0	0	0
WT333(F4E4E1AF1293)	3.78	13105	2022-11-29 16:09:54.600	-0.041	0.091	1.012	0	0	0	5.136	2.324	35.458	0	0	0	0	0	0	0
WT333(F4E4E1AF1293)	3.78	13105	2022-11-29 16:09:54.600	-0.041	0.091	1.012	0	0	0	5.136	2.324	35.458	0	0	0	0	0	0	0
WT333(F4E4E1AF1293)	3.78	13105	2022-11-29 16:09:54.600	-0.041	0.091	1.012	0	0	0	5.136	2.324	35.458	0	0	0	0	0	0	0
WT333(F4E4E1AF1293)	3.78	13105	2022-11-29 16:09:54.600	-0.042	0.091	1.011	0	0	0	5.136	2.324	35.458	0	0	0	0	0	0	0
WT333(F4E4E1AF1293)	3.78	13105	2022-11-29 16:09:54.600	-0.042	0.091	1.011	0	0	0	5.136	2.324	35.458	0	0	0	0	0	0	0
WT111(DD045F3F1DEA)	3.68	13108	2022-11-29 16:09:54.632	0.012	0.402	0.931	0	0	0	23.362	-0.681	-13.661	0	0	0	0	0	0	0
WT111(DD045F3F1DEA)	3.68	13108	2022-11-29 16:09:54.632	0.012	0.402	0.931	0	0	0	23.362	-0.681	-13.661	0	0	0	0	0	0	0
WT111(DD045F3F1DEA)	3.68	13108	2022-11-29 16:09:54.632	0.012	0.402	0.931	0	0	0	23.362	-0.681	-13.661	0	0	0	0	0	0	0
WT111(DD045F3F1DEA)	3.68	13108	2022-11-29 16:09:54.632	0.012	0.403	0.932	0	0	0	23.362	-0.681	-13.661	0	0	0	0	0	0	0
WT111(DD045F3F1DEA)	3.68	13108	2022-11-29 16:09:54.632	0.012	0.403	0.932	0	0	0	23.362	-0.681	-13.661	0	0	0	0	0	0	0
WT111(DD045F3F1DEA)	3.68	13108	2022-11-29 16:09:54.632	0.012	0.403	0.932	0	0	0	23.362	-0.681	-13.661	0	0	0	0	0	0	0
WT111(DD045F3F1DEA)	3.68	13108	2022-11-29 16:09:54.632	0.012	0.403	0.932	0	0	0	23.362	-0.681	-13.661	0	0	0	0	0	0	0
WT111(DD045F3F1DEA)	3.68	13108	2022-11-29 16:09:54.632	0.012	0.402	0.931	0	0	0	23.362	-0.681	-13.661	0	0	0	0	0	0	0
WT333(F4E4E1AF1293)	3.78	13105	2022-11-29 16:09:54.632	-0.042	0.091	1.011	0	0	0	5.136	2.324	35.458	0	0	0	0	0	0	0
WT333(F4E4E1AF1293)	3.78	13105	2022-11-29 16:09:54.632	-0.042	0.091	1.011	0	0	0	5.136	2.324	35.458	0	0	0	0	0	0	0
WT333(F4E4E1AF1293)	3.78	13105	2022-11-29 16:09:54.632	-0.041	0.091	1.011	0	0	0	5.136	2.324	35.458	0	0	0	0	0	0	0
WT333(F4E4E1AF1293)	3.78	13105	2022-11-29 16:09:54.632	-0.041	0.091	1.011	0	0	0	5.136	2.324	35.458	0	0	0	0	0	0	0
WT333(F4E4E1AF1293)	3.78	13105	2022-11-29 16:09:54.632	-0.041	0.091	1.011	0	0	0	5.136	2.324	35.458	0	0	0	0	0	0	0
WT333(F4E4E1AF1293)	3.78	13105	2022-11-29 16:09:54.632	-0.041	0.091	1.011	0	0	0	5.136	2.324	35.458	0	0	0	0	0	0	0
WT333(F4E4E1AF1293)	3.78	13105	2022-11-29 16:09:54.632	-0.042	0.091	1.012	0	0	0	5.136	2.324	35.458	0	0	0	0	0	0	0
WT333(F4E4E1AF1293)	3.78	13105	2022-11-29 16:09:54.632	-0.042	0.091	1.012	0	0	0	5.136	2.324	35.458	0	0	0	0	0	0	0
WT333(F4E4E1AF1293)	3.78	13105	2022-11-29 16:09:54.663	-0.042	0.091	1.012	0	0	0	5.136	2.324	35.458	0	0	0	0	0	0	0
WT333(F4E4E1AF1293)	3.78	13105	2022-11-29 16:09:54.663	-0.042	0.091	1.012	0	0	0	5.136	2.324	35.458	0	0	0	0	0	0	0
WT333(F4E4E1AF1293)	3.78	13105	2022-11-29 16:09:54.663	-0.042	0.091	1.011	0	0	0	5.136	2.324	35.458	0	0	0	0	0	0	0
WT333(F4E4E1AF1293)	3.78	13105	2022-11-29 16:09:54.663	-0.042	0.091	1.011	0	0	0	5.136	2.324	35.458	0	0	0	0	0	0	0
WT333(F4E4E1AF1293)	3.78	13105	2022-11-29 16:09:54.663	-0.042	0.091	1.011	0	0	0	5.136	2.324	35.458	0	0	0	0	0	0	0
WT333(F4E4E1AF1293)	3.78	13105	2022-11-29 16:09:54.663	-0.042	0.091	1.011	0	0	0	5.136	2.324	35.458	0	0	0	0	0	0	0
WT333(F4E4E1AF1293)	3.78	13105	2022-11-29 16:09:54.663	-0.041	0.091	1.011	0	0	0	5.136	2.324	35.458	0	0	0	0	0	0	0
WT333(F4E4E1AF1293)	3.78	13105	2022-11-29 16:09:54.663	-0.041	0.091	1.011	0	0	0	5.142	2.324	35.458	0	0	0	0	0	0	0
WT222(CAA14FCCF874)	3.7	13105	2022-11-29 16:09:54.663	-0.013	0	1	0	0	0	0.022	0.775	84.611	0	0	0	0	0	0	0
WT222(CAA14FCCF874)	3.7	13105	2022-11-29 16:09:54.663	-0.014	0	1	0	0	0	0.022	0.775	84.611	0	0	0	0	0	0	0
WT222(CAA14FCCF874)	3.7	13105	2022-11-29 16:09:54.663	-0.014	0	1	0	0	0	0.022	0.775	84.611	0	0	0	0	0	0	0
WT222(CAA14FCCF874)	3.7	13105	2022-11-29 16:09:54.663	-0.014	0	1	0	0	0	0.022	0.775	84.611	0	0	0	0	0	0	0
WT222(CAA14FCCF874)	3.7	13105	2022-11-29 16:09:54.663	-0.014	0	1	0	0	0	0.022	0.775	84.611	0	0	0	0	0	0	0
WT222(CAA14FCCF874)	3.7	13105	2022-11-29 16:09:54.663	-0.013	0	1	0	0	0	0.022	0.775	84.611	0	0	0	0	0	0	0
WT222(CAA14FCCF874)	3.7	13105	2022-11-29 16:09:54.663	-0.013	0	1	0	0	0	0.022	0.775	84.611	0	0	0	0	0	0	0
WT222(CAA14FCCF874)	3.7	13105	2022-11-29 16:09:54.663	-0.013	0	1	0	0	0	0.022	0.775	84.611	0	0	0	0	0	0	0
WT222(CAA14FCCF874)	3.7	13105	2022-11-29 16:09:54.694	-0.014	0	1	0	0	0	0.022	0.775	84.611	0	0	0	0	0	0	0
WT222(CAA14FCCF874)	3.7	13105	2022-11-29 16:09:54.694	-0.014	0	1	0	0	0	0.022	0.775	84.611	0	0	0	0	0	0	0
WT222(CAA14FCCF874)	3.7	13105	2022-11-29 16:09:54.694	-0.014	0	1	0	0	0	0.022	0.775	84.611	0	0	0	0	0	0	0
WT222(CAA14FCCF874)	3.7	13105	2022-11-29 16:09:54.694	-0.014	0	1	0	0	0	0.022	0.775	84.611	0	0	0	0	0	0	0
WT222(CAA14FCCF874)	3.7	13105	2022-11-29 16:09:54.694	-0.013	0	1	0	0	0	0.022	0.775	84.611	0	0	0	0	0	0	0
WT222(CAA14FCCF874)	3.7	13105	2022-11-29 16:09:54.694	-0.013	0	1	0	0	0	0.022	0.775	84.611	0	0	0	0	0	0	0
WT222(CAA14FCCF874)	3.7	13105	2022-11-29 16:09:54.694	-0.013	0	1	0	0	0	0.022	0.775	84.611	0	0	0	0	0	0	0
WT222(CAA14FCCF874)	3.7	13105	2022-11-29 16:09:54.694	-0.013	0	1	0	0	0	0.022	0.775	84.611	0	0	0	0	0	0	0
WT111(DD045F3F1DEA)	3.68	13108	2022-11-29 16:09:54.741	0.012	0.402	0.931	0	0	0	23.362	-0.681	-13.661	0	0	0	0	0	0	0
WT111(DD045F3F1DEA)	3.68	13108	2022-11-29 16:09:54.741	0.012	0.402	0.931	0	0	0	23.362	-0.681	-13.661	0	0	0	0	0	0	0
WT111(DD045F3F1DEA)	3.68	13108	2022-11-29 16:09:54.741	0.012	0.402	0.931	0	0	0	23.362	-0.681	-13.661	0	0	0	0	0	0	0
WT111(DD045F3F1DEA)	3.68	13108	2022-11-29 16:09:54.741	0.011	0.402	0.931	0	0	0	23.362	-0.681	-13.661	0	0	0	0	0	0	0
WT111(DD045F3F1DEA)	3.68	13108	2022-11-29 16:09:54.741	0.011	0.402	0.931	0	0	0	23.362	-0.681	-13.661	0	0	0	0	0	0	0
WT111(DD045F3F1DEA)	3.68	13108	2022-11-29 16:09:54.741	0.011	0.402	0.931	0	0	0	23.362	-0.681	-13.661	0	0	0	0	0	0	0
WT111(DD045F3F1DEA)	3.68	13108	2022-11-29 16:09:54.741	0.011	0.402	0.931	0	0	0	23.362	-0.681	-13.661	0	0	0	0	0	0	0
WT111(DD045F3F1DEA)	3.68	13108	2022-11-29 16:09:54.741	0.011	0.402	0.931	0	0	0	23.362	-0.681	-13.661	0	0	0	0	0	0	0
WT333(F4E4E1AF1293)	3.78	13105	2022-11-29 16:09:54.757	-0.041	0.091	1.011	0	0	0	5.142	2.324	35.458	0	0	0	0	0	0	0
WT333(F4E4E1AF1293)	3.78	13105	2022-11-29 16:09:54.757	-0.041	0.091	1.011	0	0	0	5.142	2.324	35.458	0	0	0	0	0	0	0
WT333(F4E4E1AF1293)	3.78	13105	2022-11-29 16:09:54.757	-0.042	0.091	1.011	0	0	0	5.142	2.324	35.458	0	0	0	0	0	0	0
WT333(F4E4E1AF1293)	3.78	13105	2022-11-29 16:09:54.757	-0.042	0.091	1.011	0	0	0	5.142	2.324	35.458	0	0	0	0	0	0	0
WT333(F4E4E1AF1293)	3.78	13105	2022-11-29 16:09:54.757	-0.042	0.091	1.011	0	0	0	5.142	2.324	35.458	0	0	0	0	0	0	0
WT333(F4E4E1AF1293)	3.78	13105	2022-11-29 16:09:54.757	-0.042	0.091	1.011	0	0	0	5.142	2.324	35.458	0	0	0	0	0	0	0
WT333(F4E4E1AF1293)	3.78	13105	2022-11-29 16:09:54.757	-0.041	0.091	1.011	0	0	0	5.142	2.324	35.458	0	0	0	0	0	0	0
WT333(F4E4E1AF1293)	3.78	13105	2022-11-29 16:09:54.757	-0.041	0.091	1.011	0	0	0	5.142	2.324	35.458	0	0	0	0	0	0	0
WT111(DD045F3F1DEA)	3.68	13108	2022-11-29 16:09:54.772	0.011	0.402	0.931	0	0	0	23.362	-0.681	-13.661	0	0	0	0	0	0	0
WT111(DD045F3F1DEA)	3.68	13108	2022-11-29 16:09:54.772	0.011	0.402	0.931	0	0	0	23.362	-0.681	-13.661	0	0	0	0	0	0	0
WT111(DD045F3F1DEA)	3.68	13108	2022-11-29 16:09:54.772	0.011	0.402	0.931	0	0	0	23.362	-0.681	-13.661	0	0	0	0	0	0	0
WT111(DD045F3F1DEA)	3.68	13108	2022-11-29 16:09:54.772	0.012	0.402	0.931	0	0	0	23.362	-0.681	-13.661	0	0	0	0	0	0	0
WT111(DD045F3F1DEA)	3.68	13108	2022-11-29 16:09:54.772	0.012	0.402	0.931	0	0	0	23.362	-0.681	-13.661	0	0	0	0	0	0	0
WT111(DD045F3F1DEA)	3.68	13108	2022-11-29 16:09:54.772	0.012	0.402	0.931	0	0	0	23.362	-0.681	-13.661	0	0	0	0	0	0	0
WT111(DD045F3F1DEA)	3.68	13108	2022-11-29 16:09:54.772	0.012	0.402	0.931	0	0	0	23.362	-0.681	-13.661	0	0	0	0	0	0	0
WT111(DD045F3F1DEA)	3.68	13108	2022-11-29 16:09:54.772	0.012	0.403	0.931	0	0	0	23.362	-0.681	-13.661	0	0	0	0	0	0	0
WT333(F4E4E1AF1293)	3.78	13105	2022-11-29 16:09:54.788	-0.041	0.091	1.011	0	0	0	5.142	2.324	35.458	0	0	0	0	0	0	0
WT333(F4E4E1AF1293)	3.78	13105	2022-11-29 16:09:54.788	-0.041	0.091	1.011	0	0	0	5.142	2.324	35.458	0	0	0	0	0	0	0
WT333(F4E4E1AF1293)	3.78	13105	2022-11-29 16:09:54.788	-0.041	0.092	1.011	0	0	0	5.142	2.324	35.458	0	0	0	0	0	0	0
WT333(F4E4E1AF1293)	3.78	13105	2022-11-29 16:09:54.788	-0.041	0.092	1.011	0	0	0	5.142	2.324	35.458	0	0	0	0	0	0	0
WT333(F4E4E1AF1293)	3.78	13105	2022-11-29 16:09:54.788	-0.041	0.092	1.011	0	0	0	5.142	2.324	35.458	0	0	0	0	0	0	0
WT333(F4E4E1AF1293)	3.78	13105	2022-11-29 16:09:54.788	-0.041	0.092	1.011	0	0	0	5.142	2.324	35.458	0	0	0	0	0	0	0
WT333(F4E4E1AF1293)	3.78	13105	2022-11-29 16:09:54.788	-0.042	0.091	1.012	0	0	0	5.142	2.324	35.458	0	0	0	0	0	0	0
WT333(F4E4E1AF1293)	3.78	13105	2022-11-29 16:09:54.788	-0.042	0.091	1.012	0	0	0	5.142	2.324	35.458	0	0	0	0	0	0	0
WT333(F4E4E1AF1293)	3.78	13105	2022-11-29 16:09:54.788	-0.042	0.091	1.012	0	0	0	5.142	2.324	35.458	0	0	0	0	0	0	0
WT333(F4E4E1AF1293)	3.78	13105	2022-11-29 16:09:54.788	-0.042	0.091	1.012	0	0	0	5.142	2.324	35.458	0	0	0	0	0	0	0
WT333(F4E4E1AF1293)	3.78	13105	2022-11-29 16:09:54.788	-0.042	0.091	1.011	0	0	0	5.142	2.324	35.458	0	0	0	0	0	0	0
WT333(F4E4E1AF1293)	3.78	13105	2022-11-29 16:09:54.788	-0.042	0.091	1.011	0	0	0	5.142	2.324	35.458	0	0	0	0	0	0	0
WT333(F4E4E1AF1293)	3.78	13105	2022-11-29 16:09:54.788	-0.042	0.091	1.011	0	0	0	5.142	2.324	35.458	0	0	0	0	0	0	0
WT333(F4E4E1AF1293)	3.78	13105	2022-11-29 16:09:54.788	-0.042	0.091	1.011	0	0	0	5.142	2.324	35.458	0	0	0	0	0	0	0
WT333(F4E4E1AF1293)	3.78	13105	2022-11-29 16:09:54.788	-0.041	0.091	1.012	0	0	0	5.142	2.324	35.458	0	0	0	0	0	0	0
WT333(F4E4E1AF1293)	3.78	13105	2022-11-29 16:09:54.788	-0.041	0.091	1.012	0	0	0	5.142	2.324	35.458	0	0	0	0	0	0	0
WT111(DD045F3F1DEA)	3.68	13108	2022-11-29 16:09:54.803	0.012	0.403	0.931	0	0	0	23.362	-0.681	-13.661	0	0	0	0	0	0	0
WT111(DD045F3F1DEA)	3.68	13108	2022-11-29 16:09:54.803	0.012	0.403	0.931	0	0	0	23.362	-0.681	-13.661	0	0	0	0	0	0	0
WT111(DD045F3F1DEA)	3.68	13108	2022-11-29 16:09:54.803	0.012	0.403	0.931	0	0	0	23.362	-0.681	-13.661	0	0	0	0	0	0	0
WT111(DD045F3F1DEA)	3.68	13108	2022-11-29 16:09:54.803	0.012	0.402	0.931	0	0	0	23.362	-0.681	-13.661	0	0	0	0	0	0	0
WT111(DD045F3F1DEA)	3.68	13108	2022-11-29 16:09:54.803	0.012	0.402	0.931	0	0	0	23.362	-0.681	-13.661	0	0	0	0	0	0	0
WT111(DD045F3F1DEA)	3.68	13108	2022-11-29 16:09:54.803	0.012	0.402	0.931	0	0	0	23.362	-0.681	-13.661	0	0	0	0	0	0	0
WT111(DD045F3F1DEA)	3.68	13108	2022-11-29 16:09:54.803	0.012	0.402	0.931	0	0	0	23.362	-0.681	-13.661	0	0	0	0	0	0	0
WT111(DD045F3F1DEA)	3.68	13108	2022-11-29 16:09:54.803	0.012	0.402	0.931	0	0	0	23.362	-0.681	-13.661	0	0	0	0	0	0	0
WT222(CAA14FCCF874)	3.7	13105	2022-11-29 16:09:54.819	-0.014	0.001	1	0	0	0	0.022	0.775	84.611	0	0	0	0	0	0	0
WT222(CAA14FCCF874)	3.7	13105	2022-11-29 16:09:54.819	-0.014	0.001	1	0	0	0	0.022	0.775	84.611	0	0	0	0	0	0	0
WT222(CAA14FCCF874)	3.7	13105	2022-11-29 16:09:54.819	-0.014	0.001	1	0	0	0	0.022	0.775	84.611	0	0	0	0	0	0	0
WT222(CAA14FCCF874)	3.7	13105	2022-11-29 16:09:54.819	-0.014	0.001	1	0	0	0	0.022	0.775	84.611	0	0	0	0	0	0	0
WT222(CAA14FCCF874)	3.7	13105	2022-11-29 16:09:54.819	-0.013	0	1	0	0	0	0.022	0.775	84.611	0	0	0	0	0	0	0
WT222(CAA14FCCF874)	3.7	13105	2022-11-29 16:09:54.819	-0.013	0	1	0	0	0	0.022	0.775	84.611	0	0	0	0	0	0	0
WT222(CAA14FCCF874)	3.7	13105	2022-11-29 16:09:54.819	-0.013	0	1	0	0	0	0.022	0.775	84.611	0	0	0	0	0	0	0
WT222(CAA14FCCF874)	3.7	13105	2022-11-29 16:09:54.819	-0.013	0	1	0	0	0	0.022	0.775	84.611	0	0	0	0	0	0	0
WT111(DD045F3F1DEA)	3.68	13108	2022-11-29 16:09:54.835	0.012	0.402	0.931	0	0	0	23.362	-0.681	-13.661	0	0	0	0	0	0	0
WT111(DD045F3F1DEA)	3.68	13108	2022-11-29 16:09:54.835	0.012	0.402	0.931	0	0	0	23.362	-0.681	-13.661	0	0	0	0	0	0	0
WT111(DD045F3F1DEA)	3.68	13108	2022-11-29 16:09:54.835	0.012	0.402	0.931	0	0	0	23.362	-0.681	-13.661	0	0	0	0	0	0	0
WT111(DD045F3F1DEA)	3.68	13108	2022-11-29 16:09:54.835	0.012	0.402	0.931	0	0	0	23.362	-0.681	-13.661	0	0	0	0	0	0	0
WT111(DD045F3F1DEA)	3.68	13108	2022-11-29 16:09:54.835	0.012	0.402	0.931	0	0	0	23.362	-0.681	-13.661	0	0	0	0	0	0	0
WT111(DD045F3F1DEA)	3.68	13108	2022-11-29 16:09:54.835	0.012	0.402	0.931	0	0	0	23.362	-0.681	-13.661	0	0	0	0	0	0	0
WT111(DD045F3F1DEA)	3.68	13108	2022-11-29 16:09:54.835	0.012	0.402	0.931	0	0	0	23.362	-0.681	-13.661	0	0	0	0	0	0	0
WT111(DD045F3F1DEA)	3.68	13108	2022-11-29 16:09:54.835	0.011	0.402	0.931	0	0	0	23.362	-0.681	-13.661	0	0	0	0	0	0	0
WT333(F4E4E1AF1293)	3.78	13105	2022-11-29 16:09:54.850	-0.041	0.091	1.012	0	0	0	5.142	2.324	35.458	0	0	0	0	0	0	0
WT333(F4E4E1AF1293)	3.78	13105	2022-11-29 16:09:54.850	-0.041	0.091	1.012	0	0	0	5.142	2.324	35.458	0	0	0	0	0	0	0
WT333(F4E4E1AF1293)	3.78	13105	2022-11-29 16:09:54.850	-0.041	0.091	1.012	0	0	0	5.142	2.324	35.458	0	0	0	0	0	0	0
WT333(F4E4E1AF1293)	3.78	13105	2022-11-29 16:09:54.850	-0.041	0.091	1.012	0	0	0	5.142	2.324	35.458	0	0	0	0	0	0	0
WT333(F4E4E1AF1293)	3.78	13105	2022-11-29 16:09:54.850	-0.041	0.091	1.012	0	0	0	5.142	2.324	35.458	0	0	0	0	0	0	0
WT333(F4E4E1AF1293)	3.78	13105	2022-11-29 16:09:54.850	-0.041	0.091	1.012	0	0	0	5.142	2.324	35.458	0	0	0	0	0	0	0
WT333(F4E4E1AF1293)	3.78	13105	2022-11-29 16:09:54.850	-0.041	0.091	1.011	0	0	0	5.142	2.324	35.458	0	0	0	0	0	0	0
WT333(F4E4E1AF1293)	3.78	13105	2022-11-29 16:09:54.850	-0.041	0.091	1.011	0	0	0	5.142	2.324	35.458	0	0	0	0	0	0	0
WT222(CAA14FCCF874)	3.7	13105	2022-11-29 16:09:54.850	-0.013	0	1	0	0	0	0.022	0.775	84.611	0	0	0	0	0	0	0
WT222(CAA14FCCF874)	3.7	13105	2022-11-29 16:09:54.850	-0.013	0	1	0	0	0	0.022	0.775	84.611	0	0	0	0	0	0	0
WT222(CAA14FCCF874)	3.7	13105	2022-11-29 16:09:54.850	-0.013	0	1	0	0	0	0.022	0.775	84.611	0	0	0	0	0	0	0
WT222(CAA14FCCF874)	3.7	13105	2022-11-29 16:09:54.850	-0.013	0	1	0	0	0	0.022	0.775	84.611	0	0	0	0	0	0	0
WT222(CAA14FCCF874)	3.7	13105	2022-11-29 16:09:54.850	-0.014	0	1	0	0	0	0.022	0.775	84.611	0	0	0	0	0	0	0
WT222(CAA14FCCF874)	3.7	13105	2022-11-29 16:09:54.850	-0.014	0	1	0	0	0	0.022	0.775	84.611	0	0	0	0	0	0	0
WT222(CAA14FCCF874)	3.7	13105	2022-11-29 16:09:54.850	-0.014	0	1	0	0	0	0.022	0.775	84.611	0	0	0	0	0	0	0
WT222(CAA14FCCF874)	3.7	13105	2022-11-29 16:09:54.850	-0.014	0	1	0	0	0	0.022	0.775	84.611	0	0	0	0	0	0	0
WT111(DD045F3F1DEA)	3.68	13108	2022-11-29 16:09:54.866	0.011	0.402	0.931	0	0	0	23.362	-0.681	-13.661	0	0	0	0	0	0	0
WT111(DD045F3F1DEA)	3.68	13108	2022-11-29 16:09:54.866	0.011	0.402	0.931	0	0	0	23.362	-0.681	-13.661	0	0	0	0	0	0	0
WT111(DD045F3F1DEA)	3.68	13108	2022-11-29 16:09:54.866	0.011	0.402	0.931	0	0	0	23.362	-0.681	-13.661	0	0	0	0	0	0	0
WT111(DD045F3F1DEA)	3.68	13108	2022-11-29 16:09:54.866	0.012	0.402	0.931	0	0	0	23.362	-0.681	-13.661	0	0	0	0	0	0	0
WT111(DD045F3F1DEA)	3.68	13108	2022-11-29 16:09:54.866	0.012	0.402	0.931	0	0	0	23.362	-0.681	-13.661	0	0	0	0	0	0	0
WT111(DD045F3F1DEA)	3.68	13108	2022-11-29 16:09:54.866	0.012	0.402	0.931	0	0	0	23.362	-0.681	-13.661	0	0	0	0	0	0	0
WT111(DD045F3F1DEA)	3.68	13108	2022-11-29 16:09:54.866	0.012	0.402	0.931	0	0	0	23.362	-0.681	-13.661	0	0	0	0	0	0	0
WT111(DD045F3F1DEA)	3.68	13108	2022-11-29 16:09:54.866	0.012	0.402	0.932	0	0	0	23.362	-0.681	-13.661	0	0	0	0	0	0	0
WT222(CAA14FCCF874)	3.7	13105	2022-11-29 16:09:54.882	-0.013	0	1	0	0	0	0.022	0.775	84.611	0	0	0	0	0	0	0
WT222(CAA14FCCF874)	3.7	13105	2022-11-29 16:09:54.882	-0.013	0	1	0	0	0	0.022	0.775	84.611	0	0	0	0	0	0	0
WT222(CAA14FCCF874)	3.7	13105	2022-11-29 16:09:54.882	-0.013	0	1	0	0	0	0.022	0.775	84.611	0	0	0	0	0	0	0
WT222(CAA14FCCF874)	3.7	13105	2022-11-29 16:09:54.882	-0.013	0	1	0	0	0	0.022	0.775	84.611	0	0	0	0	0	0	0
WT222(CAA14FCCF874)	3.7	13105	2022-11-29 16:09:54.882	-0.014	0	1	0	0	0	0.022	0.775	84.611	0	0	0	0	0	0	0
WT222(CAA14FCCF874)	3.7	13105	2022-11-29 16:09:54.882	-0.014	0	1	0	0	0	0.022	0.775	84.611	0	0	0	0	0	0	0
WT222(CAA14FCCF874)	3.7	13105	2022-11-29 16:09:54.882	-0.014	0	1	0	0	0	0.022	0.775	84.611	0	0	0	0	0	0	0
WT222(CAA14FCCF874)	3.7	13105	2022-11-29 16:09:54.882	-0.014	0	1	0	0	0	0.022	0.775	84.611	0	0	0	0	0	0	0
WT111(DD045F3F1DEA)	3.68	13108	2022-11-29 16:09:54.929	0.012	0.402	0.932	0	0	0	23.362	-0.681	-13.661	0	0	0	0	0	0	0
WT111(DD045F3F1DEA)	3.68	13108	2022-11-29 16:09:54.929	0.012	0.402	0.932	0	0	0	23.362	-0.681	-13.661	0	0	0	0	0	0	0
WT111(DD045F3F1DEA)	3.68	13108	2022-11-29 16:09:54.929	0.012	0.402	0.932	0	0	0	23.362	-0.681	-13.661	0	0	0	0	0	0	0
WT111(DD045F3F1DEA)	3.68	13108	2022-11-29 16:09:54.929	0.012	0.402	0.931	0	0	0	23.362	-0.681	-13.661	0	0	0	0	0	0	0
WT111(DD045F3F1DEA)	3.68	13108	2022-11-29 16:09:54.929	0.012	0.402	0.931	0	0	0	23.362	-0.681	-13.661	0	0	0	0	0	0	0
WT111(DD045F3F1DEA)	3.68	13108	2022-11-29 16:09:54.929	0.012	0.402	0.931	0	0	0	23.362	-0.681	-13.661	0	0	0	0	0	0	0
WT111(DD045F3F1DEA)	3.68	13108	2022-11-29 16:09:54.929	0.012	0.402	0.931	0	0	0	23.362	-0.681	-13.661	0	0	0	0	0	0	0
WT111(DD045F3F1DEA)	3.68	13108	2022-11-29 16:09:54.929	0.012	0.402	0.931	0	0	0	23.362	-0.681	-13.661	0	0	0	0	0	0	0
WT333(F4E4E1AF1293)	3.78	13105	2022-11-29 16:09:54.929	-0.041	0.091	1.011	0	0	0	5.142	2.324	35.458	0	0	0	0	0	0	0
WT333(F4E4E1AF1293)	3.78	13105	2022-11-29 16:09:54.929	-0.041	0.091	1.011	0	0	0	5.142	2.324	35.458	0	0	0	0	0	0	0
WT333(F4E4E1AF1293)	3.78	13105	2022-11-29 16:09:54.929	-0.041	0.091	1.011	0	0	0	5.142	2.324	35.458	0	0	0	0	0	0	0
WT333(F4E4E1AF1293)	3.78	13105	2022-11-29 16:09:54.929	-0.041	0.091	1.011	0	0	0	5.142	2.324	35.458	0	0	0	0	0	0	0
WT333(F4E4E1AF1293)	3.78	13105	2022-11-29 16:09:54.929	-0.041	0.091	1.011	0	0	0	5.142	2.324	35.458	0	0	0	0	0	0	0
WT333(F4E4E1AF1293)	3.78	13105	2022-11-29 16:09:54.929	-0.041	0.091	1.011	0	0	0	5.142	2.324	35.458	0	0	0	0	0	0	0
WT333(F4E4E1AF1293)	3.78	13105	2022-11-29 16:09:54.929	-0.041	0.09	1.011	0	0	0	5.142	2.324	35.458	0	0	0	0	0	0	0
WT333(F4E4E1AF1293)	3.78	13105	2022-11-29 16:09:54.929	-0.041	0.09	1.011	0	0	0	5.142	2.324	35.458	0	0	0	0	0	0	0
WT222(CAA14FCCF874)	3.7	13105	2022-11-29 16:09:54.929	-0.013	0	1	0	0	0	0.022	0.775	84.611	0	0	0	0	0	0	0
WT222(CAA14FCCF874)	3.7	13105	2022-11-29 16:09:54.929	-0.013	0	1	0	0	0	0.022	0.775	84.611	0	0	0	0	0	0	0
WT222(CAA14FCCF874)	3.7	13105	2022-11-29 16:09:54.929	-0.013	0	1	0	0	0	0.022	0.775	84.611	0	0	0	0	0	0	0
WT222(CAA14FCCF874)	3.7	13105	2022-11-29 16:09:54.929	-0.013	0	1	0	0	0	0.022	0.775	84.611	0	0	0	0	0	0	0
WT222(CAA14FCCF874)	3.7	13105	2022-11-29 16:09:54.929	-0.013	0	1	0	0	0	0.022	0.775	84.611	0	0	0	0	0	0	0
WT222(CAA14FCCF874)	3.7	13105	2022-11-29 16:09:54.929	-0.013	0	1	0	0	0	0.022	0.775	84.611	0	0	0	0	0	0	0
WT222(CAA14FCCF874)	3.7	13105	2022-11-29 16:09:54.929	-0.013	0	1	0	0	0	0.022	0.775	84.611	0	0	0	0	0	0	0
WT222(CAA14FCCF874)	3.7	13105	2022-11-29 16:09:54.929	-0.013	0	1	0	0	0	0.022	0.775	84.611	0	0	0	0	0	0	0
WT111(DD045F3F1DEA)	3.68	13108	2022-11-29 16:09:54.960	0.012	0.402	0.931	0	0	0	23.362	-0.681	-13.661	0	0	0	0	0	0	0
WT111(DD045F3F1DEA)	3.68	13108	2022-11-29 16:09:54.960	0.012	0.402	0.931	0	0	0	23.362	-0.681	-13.661	0	0	0	0	0	0	0
WT111(DD045F3F1DEA)	3.68	13108	2022-11-29 16:09:54.960	0.012	0.402	0.931	0	0	0	23.362	-0.681	-13.661	0	0	0	0	0	0	0
WT111(DD045F3F1DEA)	3.68	13108	2022-11-29 16:09:54.960	0.012	0.403	0.931	0	0	0	23.362	-0.681	-13.661	0	0	0	0	0	0	0
WT111(DD045F3F1DEA)	3.68	13108	2022-11-29 16:09:54.960	0.012	0.403	0.931	0	0	0	23.362	-0.681	-13.661	0	0	0	0	0	0	0
WT111(DD045F3F1DEA)	3.68	13108	2022-11-29 16:09:54.960	0.012	0.403	0.931	0	0	0	23.362	-0.681	-13.661	0	0	0	0	0	0	0
WT111(DD045F3F1DEA)	3.68	13108	2022-11-29 16:09:54.960	0.012	0.403	0.931	0	0	0	23.362	-0.681	-13.661	0	0	0	0	0	0	0
WT111(DD045F3F1DEA)	3.68	13108	2022-11-29 16:09:54.960	0.012	0.402	0.931	0	0	0	23.362	-0.681	-13.661	0	0	0	0	0	0	0
WT333(F4E4E1AF1293)	3.78	13105	2022-11-29 16:09:54.960	-0.041	0.09	1.011	0	0	0	5.142	2.324	35.458	0	0	0	0	0	0	0
WT333(F4E4E1AF1293)	3.78	13105	2022-11-29 16:09:54.960	-0.041	0.09	1.011	0	0	0	5.142	2.324	35.458	0	0	0	0	0	0	0
WT333(F4E4E1AF1293)	3.78	13105	2022-11-29 16:09:54.960	-0.041	0.091	1.011	0	0	0	5.142	2.324	35.458	0	0	0	0	0	0	0
WT333(F4E4E1AF1293)	3.78	13105	2022-11-29 16:09:54.960	-0.041	0.091	1.011	0	0	0	5.142	2.324	35.458	0	0	0	0	0	0	0
WT333(F4E4E1AF1293)	3.78	13105	2022-11-29 16:09:54.960	-0.041	0.091	1.011	0	0	0	5.142	2.324	35.458	0	0	0	0	0	0	0
WT333(F4E4E1AF1293)	3.78	13105	2022-11-29 16:09:54.960	-0.041	0.091	1.011	0	0	0	5.142	2.324	35.458	0	0	0	0	0	0	0
WT333(F4E4E1AF1293)	3.78	13105	2022-11-29 16:09:54.960	-0.041	0.091	1.011	0	0	0	5.142	2.324	35.458	0	0	0	0	0	0	0
WT333(F4E4E1AF1293)	3.78	13105	2022-11-29 16:09:54.960	-0.041	0.091	1.011	0	0	0	5.142	2.324	35.458	0	0	0	0	0	0	0
WT333(F4E4E1AF1293)	3.78	13105	2022-11-29 16:09:54.960	-0.041	0.091	1.011	0	0	0	5.142	2.324	35.458	0	0	0	0	0	0	0
WT333(F4E4E1AF1293)	3.78	13105	2022-11-29 16:09:54.960	-0.041	0.091	1.011	0	0	0	5.142	2.324	35.458	0	0	0	0	0	0	0
WT333(F4E4E1AF1293)	3.78	13105	2022-11-29 16:09:54.960	-0.042	0.091	1.011	0	0	0	5.142	2.324	35.458	0	0	0	0	0	0	0
WT333(F4E4E1AF1293)	3.78	13105	2022-11-29 16:09:54.960	-0.042	0.091	1.011	0	0	0	5.142	2.324	35.458	0	0	0	0	0	0	0
WT333(F4E4E1AF1293)	3.78	13105	2022-11-29 16:09:54.960	-0.042	0.091	1.011	0	0	0	5.142	2.324	35.458	0	0	0	0	0	0	0
WT333(F4E4E1AF1293)	3.78	13105	2022-11-29 16:09:54.960	-0.042	0.091	1.011	0	0	0	5.142	2.324	35.458	0	0	0	0	0	0	0
WT333(F4E4E1AF1293)	3.78	13105	2022-11-29 16:09:54.960	-0.042	0.091	1.011	0	0	0	5.142	2.324	35.458	0	0	0	0	0	0	0
WT333(F4E4E1AF1293)	3.78	13105	2022-11-29 16:09:54.960	-0.042	0.091	1.011	0	0	0	5.142	2.324	35.458	0	0	0	0	0	0	0
WT111(DD045F3F1DEA)	3.68	13108	2022-11-29 16:09:54.991	0.012	0.402	0.931	0	0	0	23.362	-0.681	-13.661	0	0	0	0	0	0	0
WT111(DD045F3F1DEA)	3.68	13108	2022-11-29 16:09:54.991	0.012	0.402	0.931	0	0	0	23.362	-0.681	-13.661	0	0	0	0	0	0	0
WT111(DD045F3F1DEA)	3.68	13108	2022-11-29 16:09:54.991	0.012	0.402	0.931	0	0	0	23.362	-0.681	-13.661	0	0	0	0	0	0	0
WT111(DD045F3F1DEA)	3.68	13108	2022-11-29 16:09:54.991	0.012	0.402	0.931	0	0	0	23.362	-0.681	-13.661	0	0	0	0	0	0	0
WT111(DD045F3F1DEA)	3.68	13108	2022-11-29 16:09:54.991	0.012	0.402	0.931	0	0	0	23.362	-0.681	-13.661	0	0	0	0	0	0	0
WT111(DD045F3F1DEA)	3.68	13108	2022-11-29 16:09:54.991	0.012	0.402	0.931	0	0	0	23.362	-0.681	-13.661	0	0	0	0	0	0	0
WT111(DD045F3F1DEA)	3.68	13108	2022-11-29 16:09:54.991	0.012	0.402	0.931	0	0	0	23.362	-0.681	-13.661	0	0	0	0	0	0	0
WT111(DD045F3F1DEA)	3.68	13108	2022-11-29 16:09:54.991	0.012	0.402	0.931	0	0	0	23.362	-0.681	-13.661	0	0	0	0	0	0	0
WT111(DD045F3F1DEA)	3.68	13108	2022-11-29 16:09:55.022	0.012	0.402	0.931	0	0	0	23.362	-0.681	-13.661	0	0	0	0	0	0	0
WT111(DD045F3F1DEA)	3.68	13108	2022-11-29 16:09:55.022	0.012	0.402	0.931	0	0	0	23.362	-0.681	-13.661	0	0	0	0	0	0	0
WT111(DD045F3F1DEA)	3.68	13108	2022-11-29 16:09:55.022	0.012	0.402	0.931	0	0	0	23.362	-0.681	-13.661	0	0	0	0	0	0	0
WT111(DD045F3F1DEA)	3.68	13108	2022-11-29 16:09:55.022	0.011	0.403	0.931	0	0	0	23.362	-0.681	-13.661	0	0	0	0	0	0	0
WT111(DD045F3F1DEA)	3.68	13108	2022-11-29 16:09:55.022	0.011	0.403	0.931	0	0	0	23.362	-0.681	-13.661	0	0	0	0	0	0	0
WT111(DD045F3F1DEA)	3.68	13108	2022-11-29 16:09:55.022	0.011	0.403	0.931	0	0	0	23.362	-0.681	-13.661	0	0	0	0	0	0	0
WT111(DD045F3F1DEA)	3.68	13108	2022-11-29 16:09:55.022	0.011	0.403	0.931	0	0	0	23.362	-0.681	-13.661	0	0	0	0	0	0	0
WT111(DD045F3F1DEA)	3.68	13108	2022-11-29 16:09:55.022	0.012	0.403	0.931	0	0	0	23.362	-0.681	-13.661	0	0	0	0	0	0	0
WT333(F4E4E1AF1293)	3.78	13105	2022-11-29 16:09:55.022	-0.042	0.091	1.011	0	0	0	5.142	2.324	35.458	0	0	0	0	0	0	0
WT333(F4E4E1AF1293)	3.78	13105	2022-11-29 16:09:55.022	-0.042	0.091	1.011	0	0	0	5.142	2.324	35.458	0	0	0	0	0	0	0
WT333(F4E4E1AF1293)	3.78	13105	2022-11-29 16:09:55.022	-0.041	0.091	1.011	0	0	0	5.142	2.324	35.458	0	0	0	0	0	0	0
WT333(F4E4E1AF1293)	3.78	13105	2022-11-29 16:09:55.022	-0.041	0.091	1.011	0	0	0	5.142	2.324	35.458	0	0	0	0	0	0	0
WT333(F4E4E1AF1293)	3.78	13105	2022-11-29 16:09:55.022	-0.041	0.091	1.011	0	0	0	5.142	2.324	35.458	0	0	0	0	0	0	0
WT333(F4E4E1AF1293)	3.78	13105	2022-11-29 16:09:55.022	-0.041	0.091	1.011	0	0	0	5.142	2.324	35.458	0	0	0	0	0	0	0
WT333(F4E4E1AF1293)	3.78	13105	2022-11-29 16:09:55.022	-0.041	0.091	1.011	0	0	0	5.142	2.324	35.458	0	0	0	0	0	0	0
WT333(F4E4E1AF1293)	3.78	13105	2022-11-29 16:09:55.022	-0.041	0.091	1.011	0	0	0	5.142	2.324	35.458	0	0	0	0	0	0	0
WT333(F4E4E1AF1293)	3.78	13105	2022-11-29 16:09:55.022	-0.041	0.091	1.011	0	0	0	5.142	2.324	35.458	0	0	0	0	0	0	0
WT333(F4E4E1AF1293)	3.78	13105	2022-11-29 16:09:55.022	-0.041	0.091	1.011	0	0	0	5.142	2.324	35.458	0	0	0	0	0	0	0
WT333(F4E4E1AF1293)	3.78	13105	2022-11-29 16:09:55.022	-0.041	0.091	1.011	0	0	0	5.142	2.324	35.458	0	0	0	0	0	0	0
WT333(F4E4E1AF1293)	3.78	13105	2022-11-29 16:09:55.022	-0.041	0.091	1.011	0	0	0	5.142	2.324	35.458	0	0	0	0	0	0	0
WT333(F4E4E1AF1293)	3.78	13105	2022-11-29 16:09:55.022	-0.041	0.091	1.011	0	0	0	5.142	2.324	35.458	0	0	0	0	0	0	0
WT333(F4E4E1AF1293)	3.78	13105	2022-11-29 16:09:55.022	-0.041	0.091	1.011	0	0	0	5.142	2.324	35.458	0	0	0	0	0	0	0
WT333(F4E4E1AF1293)	3.78	13105	2022-11-29 16:09:55.022	-0.041	0.092	1.011	0	0	0	5.142	2.324	35.458	0	0	0	0	0	0	0
WT333(F4E4E1AF1293)	3.78	13105	2022-11-29 16:09:55.022	-0.041	0.092	1.011	0	0	0	5.142	2.324	35.458	0	0	0	0	0	0	0
WT111(DD045F3F1DEA)	3.68	13108	2022-11-29 16:09:55.069	0.012	0.403	0.931	0	0	0	23.362	-0.681	-13.661	0	0	0	0	0	0	0
WT111(DD045F3F1DEA)	3.68	13108	2022-11-29 16:09:55.069	0.012	0.403	0.931	0	0	0	23.362	-0.681	-13.661	0	0	0	0	0	0	0
WT111(DD045F3F1DEA)	3.68	13108	2022-11-29 16:09:55.069	0.012	0.403	0.932	0	0	0	23.362	-0.681	-13.661	0	0	0	0	0	0	0
WT111(DD045F3F1DEA)	3.68	13108	2022-11-29 16:09:55.069	0.012	0.403	0.932	0	0	0	23.362	-0.681	-13.661	0	0	0	0	0	0	0
WT111(DD045F3F1DEA)	3.68	13108	2022-11-29 16:09:55.069	0.012	0.403	0.932	0	0	0	23.362	-0.681	-13.661	0	0	0	0	0	0	0
WT111(DD045F3F1DEA)	3.68	13108	2022-11-29 16:09:55.069	0.012	0.403	0.932	0	0	0	23.362	-0.681	-13.661	0	0	0	0	0	0	0
WT111(DD045F3F1DEA)	3.68	13108	2022-11-29 16:09:55.069	0.012	0.402	0.932	0	0	0	23.362	-0.681	-13.661	0	0	0	0	0	0	0
WT111(DD045F3F1DEA)	3.68	13108	2022-11-29 16:09:55.069	0.012	0.402	0.932	0	0	0	23.362	-0.681	-13.661	0	0	0	0	0	0	0
WT111(DD045F3F1DEA)	3.68	13108	2022-11-29 16:09:55.085	0.012	0.402	0.932	0	0	0	23.362	-0.681	-13.661	0	0	0	0	0	0	0
WT111(DD045F3F1DEA)	3.68	13108	2022-11-29 16:09:55.085	0.012	0.402	0.932	0	0	0	23.362	-0.681	-13.661	0	0	0	0	0	0	0
WT111(DD045F3F1DEA)	3.68	13108	2022-11-29 16:09:55.085	0.011	0.402	0.931	0	0	0	23.362	-0.681	-13.661	0	0	0	0	0	0	0
WT111(DD045F3F1DEA)	3.68	13108	2022-11-29 16:09:55.085	0.011	0.402	0.931	0	0	0	23.362	-0.681	-13.661	0	0	0	0	0	0	0
WT111(DD045F3F1DEA)	3.68	13108	2022-11-29 16:09:55.085	0.011	0.402	0.931	0	0	0	23.362	-0.681	-13.661	0	0	0	0	0	0	0
WT111(DD045F3F1DEA)	3.68	13108	2022-11-29 16:09:55.085	0.011	0.402	0.931	0	0	0	23.362	-0.681	-13.661	0	0	0	0	0	0	0
WT111(DD045F3F1DEA)	3.68	13108	2022-11-29 16:09:55.085	0.011	0.402	0.931	0	0	0	23.362	-0.681	-13.661	0	0	0	0	0	0	0
WT111(DD045F3F1DEA)	3.68	13108	2022-11-29 16:09:55.085	0.011	0.402	0.931	0	0	0	23.362	-0.681	-13.661	0	0	0	0	0	0	0
WT333(F4E4E1AF1293)	3.78	13105	2022-11-29 16:09:55.085	-0.041	0.092	1.011	0	0	0	5.142	2.324	35.458	0	0	0	0	0	0	0
WT333(F4E4E1AF1293)	3.78	13105	2022-11-29 16:09:55.085	-0.041	0.092	1.011	0	0	0	5.142	2.324	35.458	0	0	0	0	0	0	0
WT333(F4E4E1AF1293)	3.78	13105	2022-11-29 16:09:55.085	-0.041	0.091	1.011	0	0	0	5.142	2.324	35.458	0	0	0	0	0	0	0
WT333(F4E4E1AF1293)	3.78	13105	2022-11-29 16:09:55.085	-0.041	0.091	1.011	0	0	0	5.142	2.324	35.458	0	0	0	0	0	0	0
WT333(F4E4E1AF1293)	3.78	13105	2022-11-29 16:09:55.085	-0.041	0.091	1.011	0	0	0	5.142	2.324	35.458	0	0	0	0	0	0	0
WT333(F4E4E1AF1293)	3.78	13105	2022-11-29 16:09:55.085	-0.041	0.091	1.011	0	0	0	5.142	2.324	35.458	0	0	0	0	0	0	0
WT333(F4E4E1AF1293)	3.78	13105	2022-11-29 16:09:55.085	-0.041	0.091	1.012	0	0	0	5.142	2.324	35.458	0	0	0	0	0	0	0
WT333(F4E4E1AF1293)	3.78	13105	2022-11-29 16:09:55.085	-0.041	0.091	1.012	0	0	0	5.142	2.324	35.458	0	0	0	0	0	0	0
WT111(DD045F3F1DEA)	3.68	13108	2022-11-29 16:09:55.116	0.011	0.402	0.931	0	0	0	23.362	-0.681	-13.661	0	0	0	0	0	0	0
WT111(DD045F3F1DEA)	3.68	13108	2022-11-29 16:09:55.116	0.011	0.402	0.931	0	0	0	23.362	-0.681	-13.661	0	0	0	0	0	0	0
WT111(DD045F3F1DEA)	3.68	13108	2022-11-29 16:09:55.116	0.012	0.403	0.931	0	0	0	23.362	-0.681	-13.661	0	0	0	0	0	0	0
WT111(DD045F3F1DEA)	3.68	13108	2022-11-29 16:09:55.116	0.012	0.403	0.931	0	0	0	23.362	-0.681	-13.661	0	0	0	0	0	0	0
WT111(DD045F3F1DEA)	3.68	13108	2022-11-29 16:09:55.116	0.012	0.403	0.931	0	0	0	23.362	-0.681	-13.661	0	0	0	0	0	0	0
WT111(DD045F3F1DEA)	3.68	13108	2022-11-29 16:09:55.116	0.012	0.403	0.931	0	0	0	23.362	-0.681	-13.661	0	0	0	0	0	0	0
WT111(DD045F3F1DEA)	3.68	13108	2022-11-29 16:09:55.116	0.012	0.402	0.931	0	0	0	23.362	-0.681	-13.661	0	0	0	0	0	0	0
WT111(DD045F3F1DEA)	3.68	13108	2022-11-29 16:09:55.116	0.012	0.402	0.931	0	0	0	23.362	-0.681	-13.661	0	0	0	0	0	0	0
WT111(DD045F3F1DEA)	3.68	13108	2022-11-29 16:09:55.132	0.012	0.402	0.931	0	0	0	23.362	-0.681	-13.661	0	0	0	0	0	0	0
WT111(DD045F3F1DEA)	3.68	13108	2022-11-29 16:09:55.132	0.012	0.402	0.931	0	0	0	23.362	-0.681	-13.661	0	0	0	0	0	0	0
WT111(DD045F3F1DEA)	3.68	13108	2022-11-29 16:09:55.132	0.012	0.402	0.931	0	0	0	23.362	-0.681	-13.661	0	0	0	0	0	0	0
WT111(DD045F3F1DEA)	3.68	13108	2022-11-29 16:09:55.132	0.012	0.402	0.931	0	0	0	23.362	-0.681	-13.661	0	0	0	0	0	0	0
WT111(DD045F3F1DEA)	3.68	13108	2022-11-29 16:09:55.132	0.012	0.402	0.931	0	0	0	23.362	-0.681	-13.661	0	0	0	0	0	0	0
WT111(DD045F3F1DEA)	3.68	13108	2022-11-29 16:09:55.132	0.012	0.402	0.931	0	0	0	23.362	-0.681	-13.661	0	0	0	0	0	0	0
WT111(DD045F3F1DEA)	3.68	13108	2022-11-29 16:09:55.132	0.012	0.403	0.932	0	0	0	23.362	-0.681	-13.661	0	0	0	0	0	0	0
WT111(DD045F3F1DEA)	3.68	13108	2022-11-29 16:09:55.132	0.012	0.403	0.932	0	0	0	23.362	-0.681	-13.661	0	0	0	0	0	0	0
WT111(DD045F3F1DEA)	3.68	13108	2022-11-29 16:09:55.163	0.012	0.403	0.932	0	0	0	23.362	-0.681	-13.661	0	0	0	0	0	0	0
WT111(DD045F3F1DEA)	3.68	13108	2022-11-29 16:09:55.163	0.012	0.403	0.932	0	0	0	23.362	-0.681	-13.661	0	0	0	0	0	0	0
WT111(DD045F3F1DEA)	3.68	13108	2022-11-29 16:09:55.163	0.012	0.403	0.931	0	0	0	23.362	-0.681	-13.661	0	0	0	0	0	0	0
WT111(DD045F3F1DEA)	3.68	13108	2022-11-29 16:09:55.163	0.012	0.403	0.931	0	0	0	23.362	-0.681	-13.661	0	0	0	0	0	0	0
WT111(DD045F3F1DEA)	3.68	13108	2022-11-29 16:09:55.163	0.012	0.403	0.931	0	0	0	23.362	-0.681	-13.661	0	0	0	0	0	0	0
WT111(DD045F3F1DEA)	3.68	13108	2022-11-29 16:09:55.163	0.012	0.403	0.931	0	0	0	23.362	-0.681	-13.661	0	0	0	0	0	0	0
WT111(DD045F3F1DEA)	3.68	13108	2022-11-29 16:09:55.163	0.013	0.402	0.931	0	0	0	23.362	-0.681	-13.661	0	0	0	0	0	0	0
WT111(DD045F3F1DEA)	3.68	13108	2022-11-29 16:09:55.163	0.013	0.402	0.931	0	0	0	23.362	-0.681	-13.661	0	0	0	0	0	0	0
WT222(CAA14FCCF874)	3.7	13105	2022-11-29 16:09:55.179	-0.013	0	1	0	0	0	0.022	0.775	84.611	0	0	0	0	0	0	0
WT222(CAA14FCCF874)	3.7	13105	2022-11-29 16:09:55.179	-0.013	0	1	0	0	0	0.022	0.775	84.611	0	0	0	0	0	0	0
WT222(CAA14FCCF874)	3.7	13105	2022-11-29 16:09:55.179	-0.013	0	1	0	0	0	0.022	0.775	84.611	0	0	0	0	0	0	0
WT222(CAA14FCCF874)	3.7	13105	2022-11-29 16:09:55.179	-0.013	0	1	0	0	0	0.022	0.775	84.611	0	0	0	0	0	0	0
WT222(CAA14FCCF874)	3.7	13105	2022-11-29 16:09:55.179	-0.013	0	1	0	0	0	0.022	0.775	84.611	0	0	0	0	0	0	0
WT222(CAA14FCCF874)	3.7	13105	2022-11-29 16:09:55.179	-0.013	0	1	0	0	0	0.022	0.775	84.611	0	0	0	0	0	0	0
WT222(CAA14FCCF874)	3.7	13105	2022-11-29 16:09:55.179	-0.013	0	1	0	0	0	0.022	0.775	84.611	0	0	0	0	0	0	0
WT222(CAA14FCCF874)	3.7	13105	2022-11-29 16:09:55.179	-0.013	0	1	0	0	0	0.022	0.775	84.611	0	0	0	0	0	0	0
WT222(CAA14FCCF874)	3.7	13105	2022-11-29 16:09:55.179	-0.013	0	1	0	0	0	0.022	0.775	84.611	0	0	0	0	0	0	0
WT222(CAA14FCCF874)	3.7	13105	2022-11-29 16:09:55.179	-0.013	0	1	0	0	0	0.022	0.775	84.611	0	0	0	0	0	0	0
WT222(CAA14FCCF874)	3.7	13105	2022-11-29 16:09:55.179	-0.013	0	1	0	0	0	0.027	0.775	84.611	0	0	0	0	0	0	0
WT222(CAA14FCCF874)	3.7	13105	2022-11-29 16:09:55.179	-0.013	0	1	0	0	0	0.027	0.775	84.611	0	0	0	0	0	0	0
WT222(CAA14FCCF874)	3.7	13105	2022-11-29 16:09:55.179	-0.013	0	1	0	0	0	0.027	0.775	84.611	0	0	0	0	0	0	0
WT222(CAA14FCCF874)	3.7	13105	2022-11-29 16:09:55.179	-0.013	0	1	0	0	0	0.027	0.775	84.611	0	0	0	0	0	0	0
WT222(CAA14FCCF874)	3.7	13105	2022-11-29 16:09:55.179	-0.013	0	1	0	0	0	0.027	0.775	84.611	0	0	0	0	0	0	0
WT222(CAA14FCCF874)	3.7	13105	2022-11-29 16:09:55.179	-0.014	0	1	0	0	0	0.027	0.775	84.611	0	0	0	0	0	0	0
WT111(DD045F3F1DEA)	3.68	13108	2022-11-29 16:09:55.194	0.013	0.402	0.931	0	0	0	23.362	-0.681	-13.661	0	0	0	0	0	0	0
WT111(DD045F3F1DEA)	3.68	13108	2022-11-29 16:09:55.194	0.013	0.402	0.931	0	0	0	23.362	-0.681	-13.661	0	0	0	0	0	0	0
WT111(DD045F3F1DEA)	3.68	13108	2022-11-29 16:09:55.194	0.012	0.402	0.931	0	0	0	23.362	-0.681	-13.661	0	0	0	0	0	0	0
WT111(DD045F3F1DEA)	3.68	13108	2022-11-29 16:09:55.194	0.012	0.402	0.931	0	0	0	23.362	-0.681	-13.661	0	0	0	0	0	0	0
WT111(DD045F3F1DEA)	3.68	13108	2022-11-29 16:09:55.194	0.012	0.402	0.931	0	0	0	23.362	-0.681	-13.661	0	0	0	0	0	0	0
WT111(DD045F3F1DEA)	3.68	13108	2022-11-29 16:09:55.194	0.012	0.402	0.931	0	0	0	23.362	-0.681	-13.661	0	0	0	0	0	0	0
WT111(DD045F3F1DEA)	3.68	13108	2022-11-29 16:09:55.194	0.012	0.403	0.933	0	0	0	23.362	-0.681	-13.661	0	0	0	0	0	0	0
WT111(DD045F3F1DEA)	3.68	13108	2022-11-29 16:09:55.194	0.012	0.403	0.933	0	0	0	23.362	-0.681	-13.661	0	0	0	0	0	0	0
WT333(F4E4E1AF1293)	3.78	13105	2022-11-29 16:09:55.210	-0.041	0.091	1.012	0	0	0	5.142	2.324	35.458	0	0	0	0	0	0	0
WT333(F4E4E1AF1293)	3.78	13105	2022-11-29 16:09:55.210	-0.041	0.091	1.012	0	0	0	5.142	2.324	35.458	0	0	0	0	0	0	0
WT333(F4E4E1AF1293)	3.78	13105	2022-11-29 16:09:55.210	-0.041	0.091	1.011	0	0	0	5.142	2.324	35.458	0	0	0	0	0	0	0
WT333(F4E4E1AF1293)	3.78	13105	2022-11-29 16:09:55.210	-0.041	0.091	1.011	0	0	0	5.142	2.324	35.458	0	0	0	0	0	0	0
WT333(F4E4E1AF1293)	3.78	13105	2022-11-29 16:09:55.210	-0.041	0.091	1.011	0	0	0	5.142	2.324	35.458	0	0	0	0	0	0	0
WT333(F4E4E1AF1293)	3.78	13105	2022-11-29 16:09:55.210	-0.041	0.091	1.012	0	0	0	5.142	2.324	35.458	0	0	0	0	0	0	0
WT333(F4E4E1AF1293)	3.78	13105	2022-11-29 16:09:55.210	-0.041	0.091	1.012	0	0	0	5.142	2.324	35.458	0	0	0	0	0	0	0
WT333(F4E4E1AF1293)	3.78	13105	2022-11-29 16:09:55.210	-0.041	0.091	1.012	0	0	0	5.142	2.324	35.458	0	0	0	0	0	0	0
WT111(DD045F3F1DEA)	3.68	13108	2022-11-29 16:09:55.225	0.012	0.403	0.933	0	0	0	23.362	-0.681	-13.661	0	0	0	0	0	0	0
WT111(DD045F3F1DEA)	3.68	13108	2022-11-29 16:09:55.225	0.012	0.403	0.933	0	0	0	23.362	-0.681	-13.661	0	0	0	0	0	0	0
WT111(DD045F3F1DEA)	3.68	13108	2022-11-29 16:09:55.225	0.011	0.402	0.932	0	0	0	23.362	-0.681	-13.661	0	0	0	0	0	0	0
WT111(DD045F3F1DEA)	3.68	13108	2022-11-29 16:09:55.225	0.011	0.402	0.932	0	0	0	23.362	-0.681	-13.661	0	0	0	0	0	0	0
WT111(DD045F3F1DEA)	3.68	13108	2022-11-29 16:09:55.225	0.011	0.402	0.932	0	0	0	23.362	-0.681	-13.661	0	0	0	0	0	0	0
WT111(DD045F3F1DEA)	3.68	13108	2022-11-29 16:09:55.225	0.011	0.402	0.932	0	0	0	23.362	-0.681	-13.661	0	0	0	0	0	0	0
WT111(DD045F3F1DEA)	3.68	13108	2022-11-29 16:09:55.225	0.011	0.403	0.932	0	0	0	23.362	-0.681	-13.661	0	0	0	0	0	0	0
WT111(DD045F3F1DEA)	3.68	13108	2022-11-29 16:09:55.225	0.011	0.403	0.932	0	0	0	23.362	-0.681	-13.661	0	0	0	0	0	0	0
WT333(F4E4E1AF1293)	3.78	13105	2022-11-29 16:09:55.241	-0.041	0.091	1.012	0	0	0	5.142	2.324	35.458	0	0	0	0	0	0	0
WT333(F4E4E1AF1293)	3.78	13105	2022-11-29 16:09:55.241	-0.041	0.091	1.011	0	0	0	5.142	2.324	35.458	0	0	0	0	0	0	0
WT333(F4E4E1AF1293)	3.78	13105	2022-11-29 16:09:55.241	-0.041	0.091	1.011	0	0	0	5.142	2.324	35.458	0	0	0	0	0	0	0
WT333(F4E4E1AF1293)	3.78	13105	2022-11-29 16:09:55.241	-0.041	0.091	1.011	0	0	0	5.142	2.324	35.458	0	0	0	0	0	0	0
WT333(F4E4E1AF1293)	3.78	13105	2022-11-29 16:09:55.241	-0.041	0.091	1.011	0	0	0	5.142	2.324	35.458	0	0	0	0	0	0	0
WT333(F4E4E1AF1293)	3.78	13105	2022-11-29 16:09:55.241	-0.042	0.09	1.011	0	0	0	5.142	2.324	35.458	0	0	0	0	0	0	0
WT333(F4E4E1AF1293)	3.78	13105	2022-11-29 16:09:55.241	-0.042	0.09	1.011	0	0	0	5.142	2.324	35.458	0	0	0	0	0	0	0
WT333(F4E4E1AF1293)	3.78	13105	2022-11-29 16:09:55.241	-0.042	0.09	1.011	0	0	0	5.142	2.324	35.458	0	0	0	0	0	0	0
WT333(F4E4E1AF1293)	3.78	13105	2022-11-29 16:09:55.241	-0.042	0.09	1.011	0	0	0	5.142	2.324	35.458	0	0	0	0	0	0	0
WT333(F4E4E1AF1293)	3.78	13105	2022-11-29 16:09:55.241	-0.042	0.091	1.012	0	0	0	5.142	2.324	35.458	0	0	0	0	0	0	0
WT333(F4E4E1AF1293)	3.78	13105	2022-11-29 16:09:55.241	-0.042	0.091	1.012	0	0	0	5.142	2.324	35.458	0	0	0	0	0	0	0
WT333(F4E4E1AF1293)	3.78	13105	2022-11-29 16:09:55.241	-0.042	0.091	1.012	0	0	0	5.142	2.324	35.458	0	0	0	0	0	0	0
WT333(F4E4E1AF1293)	3.78	13105	2022-11-29 16:09:55.241	-0.042	0.091	1.012	0	0	0	5.142	2.324	35.458	0	0	0	0	0	0	0
WT333(F4E4E1AF1293)	3.78	13105	2022-11-29 16:09:55.241	-0.042	0.091	1.011	0	0	0	5.142	2.324	35.458	0	0	0	0	0	0	0
WT333(F4E4E1AF1293)	3.78	13105	2022-11-29 16:09:55.241	-0.042	0.091	1.011	0	0	0	5.142	2.324	35.458	0	0	0	0	0	0	0
WT333(F4E4E1AF1293)	3.78	13105	2022-11-29 16:09:55.241	-0.042	0.091	1.011	0	0	0	5.142	2.324	35.458	0	0	0	0	0	0	0
WT333(F4E4E1AF1293)	3.78	13105	2022-11-29 16:09:55.257	-0.042	0.091	1.011	0	0	0	5.142	2.324	35.458	0	0	0	0	0	0	0
WT333(F4E4E1AF1293)	3.78	13105	2022-11-29 16:09:55.257	-0.042	0.091	1.012	0	0	0	5.142	2.324	35.458	0	0	0	0	0	0	0
WT333(F4E4E1AF1293)	3.78	13105	2022-11-29 16:09:55.257	-0.042	0.091	1.012	0	0	0	5.142	2.324	35.458	0	0	0	0	0	0	0
WT333(F4E4E1AF1293)	3.78	13105	2022-11-29 16:09:55.257	-0.042	0.091	1.012	0	0	0	5.142	2.324	35.458	0	0	0	0	0	0	0
WT333(F4E4E1AF1293)	3.78	13105	2022-11-29 16:09:55.257	-0.042	0.091	1.012	0	0	0	5.142	2.324	35.458	0	0	0	0	0	0	0
WT333(F4E4E1AF1293)	3.78	13105	2022-11-29 16:09:55.257	-0.042	0.091	1.011	0	0	0	5.142	2.324	35.458	0	0	0	0	0	0	0
WT333(F4E4E1AF1293)	3.78	13105	2022-11-29 16:09:55.257	-0.042	0.091	1.011	0	0	0	5.142	2.324	35.458	0	0	0	0	0	0	0
WT333(F4E4E1AF1293)	3.78	13105	2022-11-29 16:09:55.257	-0.042	0.091	1.011	0	0	0	5.142	2.324	35.458	0	0	0	0	0	0	0
WT333(F4E4E1AF1293)	3.78	13105	2022-11-29 16:09:55.288	-0.042	0.091	1.011	0	0	0	5.142	2.324	35.458	0	0	0	0	0	0	0
WT333(F4E4E1AF1293)	3.78	13105	2022-11-29 16:09:55.288	-0.041	0.091	1.012	0	0	0	5.142	2.324	35.458	0	0	0	0	0	0	0
WT333(F4E4E1AF1293)	3.78	13105	2022-11-29 16:09:55.288	-0.041	0.091	1.012	0	0	0	5.142	2.324	35.458	0	0	0	0	0	0	0
WT333(F4E4E1AF1293)	3.78	13105	2022-11-29 16:09:55.288	-0.041	0.091	1.012	0	0	0	5.142	2.324	35.458	0	0	0	0	0	0	0
WT333(F4E4E1AF1293)	3.78	13105	2022-11-29 16:09:55.288	-0.041	0.091	1.012	0	0	0	5.142	2.324	35.458	0	0	0	0	0	0	0
WT333(F4E4E1AF1293)	3.78	13105	2022-11-29 16:09:55.288	-0.041	0.092	1.012	0	0	0	5.142	2.324	35.458	0	0	0	0	0	0	0
WT333(F4E4E1AF1293)	3.78	13105	2022-11-29 16:09:55.288	-0.041	0.092	1.012	0	0	0	5.142	2.324	35.458	0	0	0	0	0	0	0
WT333(F4E4E1AF1293)	3.78	13105	2022-11-29 16:09:55.288	-0.041	0.092	1.012	0	0	0	5.142	2.324	35.458	0	0	0	0	0	0	0
WT222(CAA14FCCF874)	3.7	13105	2022-11-29 16:09:55.288	-0.014	0	1	0	0	0	0.027	0.775	84.611	0	0	0	0	0	0	0
WT222(CAA14FCCF874)	3.7	13105	2022-11-29 16:09:55.304	-0.014	0	1	0	0	0	0.027	0.775	84.611	0	0	0	0	0	0	0
WT222(CAA14FCCF874)	3.7	13105	2022-11-29 16:09:55.304	-0.014	0	1	0	0	0	0.027	0.775	84.611	0	0	0	0	0	0	0
WT222(CAA14FCCF874)	3.7	13105	2022-11-29 16:09:55.304	-0.014	0	1	0	0	0	0.027	0.775	84.611	0	0	0	0	0	0	0
WT222(CAA14FCCF874)	3.7	13105	2022-11-29 16:09:55.304	-0.014	0	1	0	0	0	0.027	0.775	84.611	0	0	0	0	0	0	0
WT222(CAA14FCCF874)	3.7	13105	2022-11-29 16:09:55.304	-0.014	0	1	0	0	0	0.027	0.775	84.611	0	0	0	0	0	0	0
WT222(CAA14FCCF874)	3.7	13105	2022-11-29 16:09:55.304	-0.014	0	1	0	0	0	0.027	0.775	84.611	0	0	0	0	0	0	0
WT222(CAA14FCCF874)	3.7	13105	2022-11-29 16:09:55.304	-0.014	0	1	0	0	0	0.027	0.775	84.611	0	0	0	0	0	0	0
WT111(DD045F3F1DEA)	3.68	13108	2022-11-29 16:09:55.319	0.011	0.403	0.932	0	0	0	23.362	-0.681	-13.661	0	0	0	0	0	0	0
WT111(DD045F3F1DEA)	3.68	13108	2022-11-29 16:09:55.319	0.011	0.403	0.932	0	0	0	23.362	-0.681	-13.661	0	0	0	0	0	0	0
WT111(DD045F3F1DEA)	3.68	13108	2022-11-29 16:09:55.319	0.012	0.402	0.931	0	0	0	23.362	-0.681	-13.661	0	0	0	0	0	0	0
WT111(DD045F3F1DEA)	3.68	13108	2022-11-29 16:09:55.319	0.012	0.402	0.931	0	0	0	23.362	-0.681	-13.661	0	0	0	0	0	0	0
WT111(DD045F3F1DEA)	3.68	13108	2022-11-29 16:09:55.319	0.012	0.402	0.931	0	0	0	23.362	-0.681	-13.661	0	0	0	0	0	0	0
WT111(DD045F3F1DEA)	3.68	13108	2022-11-29 16:09:55.319	0.012	0.402	0.931	0	0	0	23.362	-0.681	-13.661	0	0	0	0	0	0	0
WT111(DD045F3F1DEA)	3.68	13108	2022-11-29 16:09:55.319	0.013	0.403	0.931	0	0	0	23.368	-0.681	-13.661	0	0	0	0	0	0	0
WT111(DD045F3F1DEA)	3.68	13108	2022-11-29 16:09:55.319	0.013	0.403	0.931	0	0	0	23.368	-0.681	-13.661	0	0	0	0	0	0	0
WT222(CAA14FCCF874)	3.7	13105	2022-11-29 16:09:55.319	-0.014	0	1	0	0	0	0.027	0.775	84.611	0	0	0	0	0	0	0
WT222(CAA14FCCF874)	3.7	13105	2022-11-29 16:09:55.319	-0.014	0	1	0	0	0	0.027	0.775	84.611	0	0	0	0	0	0	0
WT222(CAA14FCCF874)	3.7	13105	2022-11-29 16:09:55.319	-0.014	0	1	0	0	0	0.027	0.775	84.611	0	0	0	0	0	0	0
WT222(CAA14FCCF874)	3.7	13105	2022-11-29 16:09:55.319	-0.014	0	1	0	0	0	0.027	0.775	84.611	0	0	0	0	0	0	0
WT222(CAA14FCCF874)	3.7	13105	2022-11-29 16:09:55.319	-0.014	0	1	0	0	0	0.027	0.775	84.611	0	0	0	0	0	0	0
WT222(CAA14FCCF874)	3.7	13105	2022-11-29 16:09:55.319	-0.014	0	1	0	0	0	0.027	0.775	84.611	0	0	0	0	0	0	0
WT222(CAA14FCCF874)	3.7	13105	2022-11-29 16:09:55.319	-0.014	0	1	0	0	0	0.027	0.775	84.611	0	0	0	0	0	0	0
WT222(CAA14FCCF874)	3.7	13105	2022-11-29 16:09:55.319	-0.014	0	1	0	0	0	0.027	0.775	84.611	0	0	0	0	0	0	0
WT111(DD045F3F1DEA)	3.68	13108	2022-11-29 16:09:55.351	0.013	0.403	0.931	0	0	0	23.368	-0.681	-13.661	0	0	0	0	0	0	0
WT111(DD045F3F1DEA)	3.68	13108	2022-11-29 16:09:55.351	0.013	0.403	0.931	0	0	0	23.368	-0.681	-13.661	0	0	0	0	0	0	0
WT111(DD045F3F1DEA)	3.68	13108	2022-11-29 16:09:55.351	0.012	0.403	0.931	0	0	0	23.368	-0.681	-13.661	0	0	0	0	0	0	0
WT111(DD045F3F1DEA)	3.68	13108	2022-11-29 16:09:55.351	0.012	0.403	0.931	0	0	0	23.368	-0.681	-13.661	0	0	0	0	0	0	0
WT111(DD045F3F1DEA)	3.68	13108	2022-11-29 16:09:55.351	0.012	0.403	0.931	0	0	0	23.368	-0.681	-13.661	0	0	0	0	0	0	0
WT111(DD045F3F1DEA)	3.68	13108	2022-11-29 16:09:55.351	0.012	0.403	0.931	0	0	0	23.368	-0.681	-13.661	0	0	0	0	0	0	0
WT111(DD045F3F1DEA)	3.68	13108	2022-11-29 16:09:55.351	0.012	0.401	0.931	0	0	0	23.368	-0.681	-13.661	0	0	0	0	0	0	0
WT111(DD045F3F1DEA)	3.68	13108	2022-11-29 16:09:55.351	0.012	0.401	0.931	0	0	0	23.368	-0.681	-13.661	0	0	0	0	0	0	0
WT333(F4E4E1AF1293)	3.78	13105	2022-11-29 16:09:55.351	-0.041	0.092	1.012	0	0	0	5.142	2.324	35.458	0	0	0	0	0	0	0
WT333(F4E4E1AF1293)	3.78	13105	2022-11-29 16:09:55.351	-0.041	0.091	1.011	0	0	0	5.142	2.324	35.458	0	0	0	0	0	0	0
WT333(F4E4E1AF1293)	3.78	13105	2022-11-29 16:09:55.351	-0.041	0.091	1.011	0	0	0	5.147	2.324	35.458	0	0	0	0	0	0	0
WT333(F4E4E1AF1293)	3.78	13105	2022-11-29 16:09:55.351	-0.041	0.091	1.011	0	0	0	5.147	2.324	35.458	0	0	0	0	0	0	0
WT333(F4E4E1AF1293)	3.78	13105	2022-11-29 16:09:55.351	-0.041	0.091	1.011	0	0	0	5.147	2.324	35.458	0	0	0	0	0	0	0
WT333(F4E4E1AF1293)	3.78	13105	2022-11-29 16:09:55.351	-0.041	0.091	1.012	0	0	0	5.147	2.324	35.458	0	0	0	0	0	0	0
WT333(F4E4E1AF1293)	3.78	13105	2022-11-29 16:09:55.351	-0.041	0.091	1.012	0	0	0	5.147	2.324	35.458	0	0	0	0	0	0	0
WT333(F4E4E1AF1293)	3.78	13105	2022-11-29 16:09:55.351	-0.041	0.091	1.012	0	0	0	5.147	2.324	35.458	0	0	0	0	0	0	0
WT333(F4E4E1AF1293)	3.78	13105	2022-11-29 16:09:55.351	-0.041	0.091	1.012	0	0	0	5.147	2.324	35.458	0	0	0	0	0	0	0
WT333(F4E4E1AF1293)	3.78	13105	2022-11-29 16:09:55.351	-0.042	0.091	1.011	0	0	0	5.147	2.324	35.458	0	0	0	0	0	0	0
WT333(F4E4E1AF1293)	3.78	13105	2022-11-29 16:09:55.351	-0.042	0.091	1.011	0	0	0	5.147	2.324	35.458	0	0	0	0	0	0	0
WT333(F4E4E1AF1293)	3.78	13105	2022-11-29 16:09:55.351	-0.042	0.091	1.011	0	0	0	5.147	2.324	35.458	0	0	0	0	0	0	0
WT333(F4E4E1AF1293)	3.78	13105	2022-11-29 16:09:55.351	-0.042	0.091	1.011	0	0	0	5.147	2.324	35.458	0	0	0	0	0	0	0
WT333(F4E4E1AF1293)	3.78	13105	2022-11-29 16:09:55.351	-0.042	0.092	1.011	0	0	0	5.147	2.324	35.458	0	0	0	0	0	0	0
WT333(F4E4E1AF1293)	3.78	13105	2022-11-29 16:09:55.351	-0.042	0.092	1.011	0	0	0	5.147	2.324	35.458	0	0	0	0	0	0	0
WT333(F4E4E1AF1293)	3.78	13105	2022-11-29 16:09:55.351	-0.042	0.092	1.011	0	0	0	5.147	2.324	35.458	0	0	0	0	0	0	0
WT111(DD045F3F1DEA)	3.68	13108	2022-11-29 16:09:55.382	0.012	0.401	0.931	0	0	0	23.368	-0.681	-13.661	0	0	0	0	0	0	0
WT111(DD045F3F1DEA)	3.68	13108	2022-11-29 16:09:55.382	0.012	0.401	0.931	0	0	0	23.368	-0.681	-13.661	0	0	0	0	0	0	0
WT111(DD045F3F1DEA)	3.68	13108	2022-11-29 16:09:55.382	0.012	0.402	0.931	0	0	0	23.368	-0.681	-13.661	0	0	0	0	0	0	0
WT111(DD045F3F1DEA)	3.68	13108	2022-11-29 16:09:55.382	0.012	0.402	0.931	0	0	0	23.368	-0.681	-13.661	0	0	0	0	0	0	0
WT111(DD045F3F1DEA)	3.68	13108	2022-11-29 16:09:55.382	0.012	0.402	0.931	0	0	0	23.368	-0.681	-13.661	0	0	0	0	0	0	0
WT111(DD045F3F1DEA)	3.68	13108	2022-11-29 16:09:55.382	0.012	0.402	0.931	0	0	0	23.368	-0.681	-13.661	0	0	0	0	0	0	0
WT111(DD045F3F1DEA)	3.68	13108	2022-11-29 16:09:55.382	0.012	0.402	0.931	0	0	0	23.368	-0.681	-13.661	0	0	0	0	0	0	0
WT111(DD045F3F1DEA)	3.68	13108	2022-11-29 16:09:55.382	0.012	0.402	0.931	0	0	0	23.368	-0.681	-13.661	0	0	0	0	0	0	0
WT222(CAA14FCCF874)	3.7	13105	2022-11-29 16:09:55.382	-0.014	0	1	0	0	0	0.027	0.775	84.611	0	0	0	0	0	0	0
WT222(CAA14FCCF874)	3.7	13105	2022-11-29 16:09:55.382	-0.014	0	1	0	0	0	0.027	0.775	84.611	0	0	0	0	0	0	0
WT222(CAA14FCCF874)	3.7	13105	2022-11-29 16:09:55.382	-0.014	0	1	0	0	0	0.027	0.775	84.611	0	0	0	0	0	0	0
WT222(CAA14FCCF874)	3.7	13105	2022-11-29 16:09:55.382	-0.013	0	1	0	0	0	0.027	0.775	84.611	0	0	0	0	0	0	0
WT222(CAA14FCCF874)	3.7	13105	2022-11-29 16:09:55.382	-0.013	0	1	0	0	0	0.027	0.775	84.611	0	0	0	0	0	0	0
WT222(CAA14FCCF874)	3.7	13105	2022-11-29 16:09:55.382	-0.013	0	1	0	0	0	0.027	0.775	84.611	0	0	0	0	0	0	0
WT222(CAA14FCCF874)	3.7	13105	2022-11-29 16:09:55.382	-0.013	0	1	0	0	0	0.027	0.775	84.611	0	0	0	0	0	0	0
WT222(CAA14FCCF874)	3.7	13105	2022-11-29 16:09:55.382	-0.014	0	1	0	0	0	0.027	0.775	84.611	0	0	0	0	0	0	0
WT111(DD045F3F1DEA)	3.68	13108	2022-11-29 16:09:55.413	0.012	0.402	0.931	0	0	0	23.368	-0.681	-13.661	0	0	0	0	0	0	0
WT111(DD045F3F1DEA)	3.68	13108	2022-11-29 16:09:55.413	0.012	0.402	0.931	0	0	0	23.368	-0.681	-13.661	0	0	0	0	0	0	0
WT111(DD045F3F1DEA)	3.68	13108	2022-11-29 16:09:55.413	0.012	0.402	0.931	0	0	0	23.368	-0.681	-13.661	0	0	0	0	0	0	0
WT111(DD045F3F1DEA)	3.68	13108	2022-11-29 16:09:55.413	0.012	0.402	0.931	0	0	0	23.368	-0.681	-13.661	0	0	0	0	0	0	0
WT111(DD045F3F1DEA)	3.68	13108	2022-11-29 16:09:55.413	0.012	0.402	0.931	0	0	0	23.368	-0.681	-13.661	0	0	0	0	0	0	0
WT111(DD045F3F1DEA)	3.68	13108	2022-11-29 16:09:55.413	0.012	0.402	0.931	0	0	0	23.368	-0.681	-13.661	0	0	0	0	0	0	0
WT111(DD045F3F1DEA)	3.68	13108	2022-11-29 16:09:55.413	0.012	0.402	0.931	0	0	0	23.368	-0.681	-13.661	0	0	0	0	0	0	0
WT111(DD045F3F1DEA)	3.68	13108	2022-11-29 16:09:55.413	0.012	0.402	0.931	0	0	0	23.368	-0.681	-13.661	0	0	0	0	0	0	0
WT333(F4E4E1AF1293)	3.78	13105	2022-11-29 16:09:55.413	-0.042	0.092	1.011	0	0	0	5.147	2.324	35.458	0	0	0	0	0	0	0
WT333(F4E4E1AF1293)	3.78	13105	2022-11-29 16:09:55.413	-0.041	0.092	1.011	0	0	0	5.147	2.324	35.458	0	0	0	0	0	0	0
WT333(F4E4E1AF1293)	3.78	13105	2022-11-29 16:09:55.413	-0.041	0.092	1.011	0	0	0	5.147	2.324	35.458	0	0	0	0	0	0	0
WT333(F4E4E1AF1293)	3.78	13105	2022-11-29 16:09:55.413	-0.041	0.092	1.011	0	0	0	5.147	2.324	35.458	0	0	0	0	0	0	0
WT333(F4E4E1AF1293)	3.78	13105	2022-11-29 16:09:55.413	-0.041	0.092	1.011	0	0	0	5.147	2.324	35.458	0	0	0	0	0	0	0
WT333(F4E4E1AF1293)	3.78	13105	2022-11-29 16:09:55.413	-0.041	0.091	1.012	0	0	0	5.147	2.324	35.458	0	0	0	0	0	0	0
WT333(F4E4E1AF1293)	3.78	13105	2022-11-29 16:09:55.413	-0.041	0.091	1.012	0	0	0	5.147	2.324	35.458	0	0	0	0	0	0	0
WT333(F4E4E1AF1293)	3.78	13105	2022-11-29 16:09:55.413	-0.041	0.091	1.012	0	0	0	5.147	2.324	35.458	0	0	0	0	0	0	0
WT111(DD045F3F1DEA)	3.68	13108	2022-11-29 16:09:55.444	0.012	0.402	0.931	0	0	0	23.368	-0.681	-13.661	0	0	0	0	0	0	0
WT111(DD045F3F1DEA)	3.68	13108	2022-11-29 16:09:55.444	0.012	0.402	0.931	0	0	0	23.368	-0.681	-13.661	0	0	0	0	0	0	0
WT111(DD045F3F1DEA)	3.68	13108	2022-11-29 16:09:55.444	0.012	0.403	0.931	0	0	0	23.368	-0.681	-13.661	0	0	0	0	0	0	0
WT111(DD045F3F1DEA)	3.68	13108	2022-11-29 16:09:55.444	0.012	0.403	0.931	0	0	0	23.368	-0.681	-13.661	0	0	0	0	0	0	0
WT111(DD045F3F1DEA)	3.68	13108	2022-11-29 16:09:55.444	0.012	0.403	0.931	0	0	0	23.368	-0.681	-13.661	0	0	0	0	0	0	0
WT111(DD045F3F1DEA)	3.68	13108	2022-11-29 16:09:55.444	0.012	0.403	0.931	0	0	0	23.368	-0.681	-13.661	0	0	0	0	0	0	0
WT111(DD045F3F1DEA)	3.68	13108	2022-11-29 16:09:55.444	0.012	0.402	0.931	0	0	0	23.368	-0.681	-13.661	0	0	0	0	0	0	0
WT111(DD045F3F1DEA)	3.68	13108	2022-11-29 16:09:55.444	0.012	0.402	0.931	0	0	0	23.368	-0.681	-13.661	0	0	0	0	0	0	0
WT222(CAA14FCCF874)	3.7	13105	2022-11-29 16:09:55.444	-0.013	0	1	0	0	0	0.022	0.775	84.611	0	0	0	0	0	0	0
WT222(CAA14FCCF874)	3.7	13105	2022-11-29 16:09:55.444	-0.013	0	1	0	0	0	0.022	0.775	84.611	0	0	0	0	0	0	0
WT222(CAA14FCCF874)	3.7	13105	2022-11-29 16:09:55.444	-0.013	0.001	1	0	0	0	0.022	0.775	84.611	0	0	0	0	0	0	0
WT222(CAA14FCCF874)	3.7	13105	2022-11-29 16:09:55.444	-0.013	0.001	1	0	0	0	0.022	0.775	84.611	0	0	0	0	0	0	0
WT222(CAA14FCCF874)	3.7	13105	2022-11-29 16:09:55.444	-0.013	0.001	1	0	0	0	0.022	0.775	84.611	0	0	0	0	0	0	0
WT222(CAA14FCCF874)	3.7	13105	2022-11-29 16:09:55.444	-0.013	0.001	1	0	0	0	0.022	0.775	84.611	0	0	0	0	0	0	0
WT222(CAA14FCCF874)	3.7	13105	2022-11-29 16:09:55.444	-0.013	0	1	0	0	0	0.022	0.775	84.611	0	0	0	0	0	0	0
WT222(CAA14FCCF874)	3.7	13105	2022-11-29 16:09:55.444	-0.013	0	1	0	0	0	0.022	0.775	84.611	0	0	0	0	0	0	0
WT111(DD045F3F1DEA)	3.68	13108	2022-11-29 16:09:55.475	0.012	0.402	0.931	0	0	0	23.368	-0.681	-13.661	0	0	0	0	0	0	0
WT111(DD045F3F1DEA)	3.68	13108	2022-11-29 16:09:55.475	0.012	0.402	0.931	0	0	0	23.368	-0.681	-13.661	0	0	0	0	0	0	0
WT111(DD045F3F1DEA)	3.68	13108	2022-11-29 16:09:55.475	0.012	0.402	0.931	0	0	0	23.368	-0.681	-13.661	0	0	0	0	0	0	0
WT111(DD045F3F1DEA)	3.68	13108	2022-11-29 16:09:55.475	0.012	0.402	0.931	0	0	0	23.368	-0.681	-13.661	0	0	0	0	0	0	0
WT111(DD045F3F1DEA)	3.68	13108	2022-11-29 16:09:55.475	0.012	0.402	0.931	0	0	0	23.368	-0.681	-13.661	0	0	0	0	0	0	0
WT111(DD045F3F1DEA)	3.68	13108	2022-11-29 16:09:55.475	0.012	0.402	0.931	0	0	0	23.368	-0.681	-13.661	0	0	0	0	0	0	0
WT111(DD045F3F1DEA)	3.68	13108	2022-11-29 16:09:55.475	0.012	0.402	0.931	0	0	0	23.368	-0.681	-13.661	0	0	0	0	0	0	0
WT111(DD045F3F1DEA)	3.68	13108	2022-11-29 16:09:55.475	0.012	0.402	0.931	0	0	0	23.368	-0.681	-13.661	0	0	0	0	0	0	0
WT222(CAA14FCCF874)	3.7	13105	2022-11-29 16:09:55.475	-0.013	0	1	0	0	0	0.022	0.775	84.611	0	0	0	0	0	0	0
WT222(CAA14FCCF874)	3.7	13105	2022-11-29 16:09:55.475	-0.013	0	1	0	0	0	0.022	0.775	84.611	0	0	0	0	0	0	0
WT222(CAA14FCCF874)	3.7	13105	2022-11-29 16:09:55.475	-0.013	0	1	0	0	0	0.022	0.775	84.611	0	0	0	0	0	0	0
WT222(CAA14FCCF874)	3.7	13105	2022-11-29 16:09:55.475	-0.013	0	1	0	0	0	0.022	0.775	84.611	0	0	0	0	0	0	0
WT222(CAA14FCCF874)	3.7	13105	2022-11-29 16:09:55.475	-0.013	0	1	0	0	0	0.022	0.775	84.611	0	0	0	0	0	0	0
WT222(CAA14FCCF874)	3.7	13105	2022-11-29 16:09:55.475	-0.013	0	1	0	0	0	0.022	0.775	84.611	0	0	0	0	0	0	0
WT222(CAA14FCCF874)	3.7	13105	2022-11-29 16:09:55.475	-0.013	0	1	0	0	0	0.022	0.775	84.611	0	0	0	0	0	0	0
WT222(CAA14FCCF874)	3.7	13105	2022-11-29 16:09:55.475	-0.013	0	1	0	0	0	0.022	0.775	84.611	0	0	0	0	0	0	0
WT111(DD045F3F1DEA)	3.68	13108	2022-11-29 16:09:55.522	0.012	0.402	0.931	0	0	0	23.368	-0.681	-13.661	0	0	0	0	0	0	0
WT111(DD045F3F1DEA)	3.68	13108	2022-11-29 16:09:55.538	0.012	0.402	0.931	0	0	0	23.368	-0.681	-13.661	0	0	0	0	0	0	0
WT111(DD045F3F1DEA)	3.68	13108	2022-11-29 16:09:55.538	0.012	0.402	0.931	0	0	0	23.368	-0.681	-13.661	0	0	0	0	0	0	0
WT111(DD045F3F1DEA)	3.68	13108	2022-11-29 16:09:55.538	0.012	0.402	0.931	0	0	0	23.368	-0.681	-13.661	0	0	0	0	0	0	0
WT111(DD045F3F1DEA)	3.68	13108	2022-11-29 16:09:55.538	0.012	0.402	0.931	0	0	0	23.368	-0.681	-13.661	0	0	0	0	0	0	0
WT111(DD045F3F1DEA)	3.68	13108	2022-11-29 16:09:55.538	0.012	0.403	0.932	0	0	0	23.368	-0.681	-13.661	0	0	0	0	0	0	0
WT111(DD045F3F1DEA)	3.68	13108	2022-11-29 16:09:55.538	0.012	0.403	0.932	0	0	0	23.368	-0.681	-13.661	0	0	0	0	0	0	0
WT111(DD045F3F1DEA)	3.68	13108	2022-11-29 16:09:55.538	0.012	0.403	0.932	0	0	0	23.368	-0.681	-13.661	0	0	0	0	0	0	0
WT111(DD045F3F1DEA)	3.68	13108	2022-11-29 16:09:55.554	0.012	0.403	0.932	0	0	0	23.368	-0.681	-13.661	0	0	0	0	0	0	0
WT111(DD045F3F1DEA)	3.68	13108	2022-11-29 16:09:55.554	0.012	0.402	0.932	0	0	0	23.368	-0.681	-13.661	0	0	0	0	0	0	0
WT111(DD045F3F1DEA)	3.68	13108	2022-11-29 16:09:55.554	0.012	0.402	0.932	0	0	0	23.368	-0.681	-13.661	0	0	0	0	0	0	0
WT111(DD045F3F1DEA)	3.68	13108	2022-11-29 16:09:55.554	0.012	0.402	0.932	0	0	0	23.368	-0.681	-13.661	0	0	0	0	0	0	0
WT111(DD045F3F1DEA)	3.68	13108	2022-11-29 16:09:55.554	0.012	0.402	0.932	0	0	0	23.368	-0.681	-13.661	0	0	0	0	0	0	0
WT111(DD045F3F1DEA)	3.68	13108	2022-11-29 16:09:55.554	0.012	0.402	0.931	0	0	0	23.368	-0.681	-13.661	0	0	0	0	0	0	0
WT111(DD045F3F1DEA)	3.68	13108	2022-11-29 16:09:55.554	0.012	0.402	0.931	0	0	0	23.368	-0.681	-13.661	0	0	0	0	0	0	0
WT111(DD045F3F1DEA)	3.68	13108	2022-11-29 16:09:55.554	0.012	0.402	0.931	0	0	0	23.368	-0.681	-13.661	0	0	0	0	0	0	0
WT222(CAA14FCCF874)	3.7	13105	2022-11-29 16:09:55.569	-0.013	0	1	0	0	0	0.022	0.775	84.611	0	0	0	0	0	0	0
WT222(CAA14FCCF874)	3.7	13105	2022-11-29 16:09:55.569	-0.013	0	1	0	0	0	0.022	0.775	84.611	0	0	0	0	0	0	0
WT222(CAA14FCCF874)	3.7	13105	2022-11-29 16:09:55.569	-0.013	0	1	0	0	0	0.022	0.775	84.611	0	0	0	0	0	0	0
WT222(CAA14FCCF874)	3.7	13105	2022-11-29 16:09:55.569	-0.013	0	1	0	0	0	0.022	0.775	84.611	0	0	0	0	0	0	0
WT222(CAA14FCCF874)	3.7	13105	2022-11-29 16:09:55.569	-0.013	0	1	0	0	0	0.022	0.775	84.611	0	0	0	0	0	0	0
WT222(CAA14FCCF874)	3.7	13105	2022-11-29 16:09:55.569	-0.013	0	1	0	0	0	0.022	0.775	84.611	0	0	0	0	0	0	0
WT222(CAA14FCCF874)	3.7	13105	2022-11-29 16:09:55.569	-0.013	0	1	0	0	0	0.022	0.775	84.611	0	0	0	0	0	0	0
WT222(CAA14FCCF874)	3.7	13105	2022-11-29 16:09:55.569	-0.013	0	1	0	0	0	0.022	0.775	84.611	0	0	0	0	0	0	0
WT111(DD045F3F1DEA)	3.68	13108	2022-11-29 16:09:55.585	0.012	0.402	0.931	0	0	0	23.368	-0.681	-13.661	0	0	0	0	0	0	0
WT111(DD045F3F1DEA)	3.68	13108	2022-11-29 16:09:55.585	0.012	0.403	0.931	0	0	0	23.368	-0.681	-13.661	0	0	0	0	0	0	0
WT111(DD045F3F1DEA)	3.68	13108	2022-11-29 16:09:55.585	0.012	0.403	0.931	0	0	0	23.368	-0.681	-13.661	0	0	0	0	0	0	0
WT111(DD045F3F1DEA)	3.68	13108	2022-11-29 16:09:55.585	0.012	0.403	0.931	0	0	0	23.368	-0.681	-13.661	0	0	0	0	0	0	0
WT111(DD045F3F1DEA)	3.68	13108	2022-11-29 16:09:55.585	0.012	0.403	0.931	0	0	0	23.368	-0.681	-13.661	0	0	0	0	0	0	0
WT111(DD045F3F1DEA)	3.68	13108	2022-11-29 16:09:55.585	0.011	0.402	0.931	0	0	0	23.368	-0.681	-13.661	0	0	0	0	0	0	0
WT111(DD045F3F1DEA)	3.68	13108	2022-11-29 16:09:55.585	0.011	0.402	0.931	0	0	0	23.368	-0.681	-13.661	0	0	0	0	0	0	0
WT111(DD045F3F1DEA)	3.68	13108	2022-11-29 16:09:55.585	0.011	0.402	0.931	0	0	0	23.368	-0.681	-13.661	0	0	0	0	0	0	0
WT333(F4E4E1AF1293)	3.78	13105	2022-11-29 16:09:55.585	-0.041	0.091	1.012	0	0	0	5.147	2.324	35.458	0	0	0	0	0	0	0
WT333(F4E4E1AF1293)	3.78	13105	2022-11-29 16:09:55.600	-0.041	0.091	1.011	0	0	0	5.147	2.324	35.458	0	0	0	0	0	0	0
WT333(F4E4E1AF1293)	3.78	13105	2022-11-29 16:09:55.600	-0.041	0.091	1.011	0	0	0	5.147	2.324	35.458	0	0	0	0	0	0	0
WT333(F4E4E1AF1293)	3.78	13105	2022-11-29 16:09:55.600	-0.041	0.091	1.011	0	0	0	5.147	2.324	35.458	0	0	0	0	0	0	0
WT333(F4E4E1AF1293)	3.78	13105	2022-11-29 16:09:55.600	-0.041	0.091	1.011	0	0	0	5.147	2.324	35.458	0	0	0	0	0	0	0
WT333(F4E4E1AF1293)	3.78	13105	2022-11-29 16:09:55.600	-0.042	0.091	1.011	0	0	0	5.147	2.324	35.458	0	0	0	0	0	0	0
WT333(F4E4E1AF1293)	3.78	13105	2022-11-29 16:09:55.600	-0.042	0.091	1.011	0	0	0	5.147	2.324	35.458	0	0	0	0	0	0	0
WT333(F4E4E1AF1293)	3.78	13105	2022-11-29 16:09:55.600	-0.042	0.091	1.011	0	0	0	5.147	2.324	35.458	0	0	0	0	0	0	0
WT333(F4E4E1AF1293)	3.78	13105	2022-11-29 16:09:55.600	-0.042	0.091	1.011	0	0	0	5.147	2.324	35.458	0	0	0	0	0	0	0
WT333(F4E4E1AF1293)	3.78	13105	2022-11-29 16:09:55.600	-0.041	0.091	1.011	0	0	0	5.147	2.324	35.458	0	0	0	0	0	0	0
WT333(F4E4E1AF1293)	3.78	13105	2022-11-29 16:09:55.600	-0.041	0.091	1.011	0	0	0	5.147	2.324	35.458	0	0	0	0	0	0	0
WT333(F4E4E1AF1293)	3.78	13105	2022-11-29 16:09:55.600	-0.041	0.091	1.011	0	0	0	5.147	2.324	35.458	0	0	0	0	0	0	0
WT333(F4E4E1AF1293)	3.78	13105	2022-11-29 16:09:55.600	-0.041	0.091	1.011	0	0	0	5.147	2.324	35.458	0	0	0	0	0	0	0
WT333(F4E4E1AF1293)	3.78	13105	2022-11-29 16:09:55.600	-0.041	0.091	1.011	0	0	0	5.147	2.324	35.458	0	0	0	0	0	0	0
WT333(F4E4E1AF1293)	3.78	13105	2022-11-29 16:09:55.600	-0.041	0.091	1.011	0	0	0	5.147	2.324	35.458	0	0	0	0	0	0	0
WT333(F4E4E1AF1293)	3.78	13105	2022-11-29 16:09:55.600	-0.041	0.091	1.011	0	0	0	5.147	2.324	35.458	0	0	0	0	0	0	0
WT111(DD045F3F1DEA)	3.68	13108	2022-11-29 16:09:55.616	0.011	0.402	0.931	0	0	0	23.368	-0.681	-13.661	0	0	0	0	0	0	0
WT111(DD045F3F1DEA)	3.68	13108	2022-11-29 16:09:55.616	0.012	0.402	0.931	0	0	0	23.368	-0.681	-13.661	0	0	0	0	0	0	0
WT111(DD045F3F1DEA)	3.68	13108	2022-11-29 16:09:55.616	0.012	0.402	0.931	0	0	0	23.368	-0.681	-13.661	0	0	0	0	0	0	0
WT111(DD045F3F1DEA)	3.68	13108	2022-11-29 16:09:55.616	0.012	0.402	0.931	0	0	0	23.368	-0.681	-13.661	0	0	0	0	0	0	0
WT111(DD045F3F1DEA)	3.68	13108	2022-11-29 16:09:55.616	0.012	0.402	0.931	0	0	0	23.368	-0.681	-13.661	0	0	0	0	0	0	0
WT111(DD045F3F1DEA)	3.68	13108	2022-11-29 16:09:55.616	0.012	0.402	0.931	0	0	0	23.368	-0.681	-13.661	0	0	0	0	0	0	0
WT111(DD045F3F1DEA)	3.68	13108	2022-11-29 16:09:55.616	0.012	0.402	0.931	0	0	0	23.368	-0.681	-13.661	0	0	0	0	0	0	0
WT111(DD045F3F1DEA)	3.68	13108	2022-11-29 16:09:55.616	0.012	0.402	0.931	0	0	0	23.368	-0.681	-13.661	0	0	0	0	0	0	0
WT111(DD045F3F1DEA)	3.68	13108	2022-11-29 16:09:55.648	0.012	0.402	0.931	0	0	0	23.368	-0.681	-13.661	0	0	0	0	0	0	0
WT111(DD045F3F1DEA)	3.68	13108	2022-11-29 16:09:55.648	0.012	0.402	0.931	0	0	0	23.368	-0.681	-13.661	0	0	0	0	0	0	0
WT111(DD045F3F1DEA)	3.68	13108	2022-11-29 16:09:55.648	0.012	0.402	0.931	0	0	0	23.368	-0.681	-13.661	0	0	0	0	0	0	0
WT111(DD045F3F1DEA)	3.68	13108	2022-11-29 16:09:55.648	0.012	0.402	0.931	0	0	0	23.368	-0.681	-13.661	0	0	0	0	0	0	0
WT111(DD045F3F1DEA)	3.68	13108	2022-11-29 16:09:55.648	0.012	0.402	0.931	0	0	0	23.368	-0.681	-13.661	0	0	0	0	0	0	0
WT111(DD045F3F1DEA)	3.68	13108	2022-11-29 16:09:55.648	0.012	0.402	0.931	0	0	0	23.368	-0.681	-13.661	0	0	0	0	0	0	0
WT111(DD045F3F1DEA)	3.68	13108	2022-11-29 16:09:55.648	0.012	0.402	0.931	0	0	0	23.368	-0.681	-13.661	0	0	0	0	0	0	0
WT111(DD045F3F1DEA)	3.68	13108	2022-11-29 16:09:55.648	0.012	0.402	0.931	0	0	0	23.368	-0.681	-13.661	0	0	0	0	0	0	0
WT333(F4E4E1AF1293)	3.78	13105	2022-11-29 16:09:55.648	-0.041	0.091	1.011	0	0	0	5.147	2.324	35.458	0	0	0	0	0	0	0
WT333(F4E4E1AF1293)	3.78	13105	2022-11-29 16:09:55.648	-0.041	0.091	1.012	0	0	0	5.147	2.324	35.458	0	0	0	0	0	0	0
WT333(F4E4E1AF1293)	3.78	13105	2022-11-29 16:09:55.648	-0.041	0.091	1.012	0	0	0	5.147	2.324	35.458	0	0	0	0	0	0	0
WT333(F4E4E1AF1293)	3.78	13105	2022-11-29 16:09:55.648	-0.041	0.091	1.012	0	0	0	5.147	2.324	35.458	0	0	0	0	0	0	0
WT333(F4E4E1AF1293)	3.78	13105	2022-11-29 16:09:55.648	-0.041	0.091	1.012	0	0	0	5.147	2.324	35.458	0	0	0	0	0	0	0
WT333(F4E4E1AF1293)	3.78	13105	2022-11-29 16:09:55.648	-0.041	0.092	1.012	0	0	0	5.147	2.324	35.458	0	0	0	0	0	0	0
WT333(F4E4E1AF1293)	3.78	13105	2022-11-29 16:09:55.648	-0.041	0.092	1.012	0	0	0	5.147	2.324	35.458	0	0	0	0	0	0	0
WT333(F4E4E1AF1293)	3.78	13105	2022-11-29 16:09:55.648	-0.041	0.092	1.012	0	0	0	5.147	2.324	35.458	0	0	0	0	0	0	0
WT333(F4E4E1AF1293)	3.78	13105	2022-11-29 16:09:55.648	-0.041	0.092	1.012	0	0	0	5.147	2.324	35.458	0	0	0	0	0	0	0
WT333(F4E4E1AF1293)	3.78	13105	2022-11-29 16:09:55.648	-0.041	0.091	1.012	0	0	0	5.147	2.324	35.458	0	0	0	0	0	0	0
WT333(F4E4E1AF1293)	3.78	13105	2022-11-29 16:09:55.648	-0.041	0.091	1.012	0	0	0	5.147	2.324	35.458	0	0	0	0	0	0	0
WT333(F4E4E1AF1293)	3.78	13105	2022-11-29 16:09:55.648	-0.041	0.091	1.012	0	0	0	5.147	2.324	35.458	0	0	0	0	0	0	0
WT333(F4E4E1AF1293)	3.78	13105	2022-11-29 16:09:55.648	-0.041	0.091	1.012	0	0	0	5.147	2.324	35.458	0	0	0	0	0	0	0
WT333(F4E4E1AF1293)	3.78	13105	2022-11-29 16:09:55.648	-0.042	0.092	1.012	0	0	0	5.147	2.324	35.458	0	0	0	0	0	0	0
WT333(F4E4E1AF1293)	3.78	13105	2022-11-29 16:09:55.648	-0.042	0.092	1.012	0	0	0	5.147	2.324	35.458	0	0	0	0	0	0	0
WT333(F4E4E1AF1293)	3.78	13105	2022-11-29 16:09:55.648	-0.042	0.092	1.012	0	0	0	5.147	2.324	35.458	0	0	0	0	0	0	0
WT111(DD045F3F1DEA)	3.68	13108	2022-11-29 16:09:55.679	0.012	0.402	0.931	0	0	0	23.368	-0.681	-13.661	0	0	0	0	0	0	0
WT111(DD045F3F1DEA)	3.68	13108	2022-11-29 16:09:55.679	0.012	0.402	0.931	0	0	0	23.368	-0.681	-13.661	0	0	0	0	0	0	0
WT111(DD045F3F1DEA)	3.68	13108	2022-11-29 16:09:55.679	0.012	0.402	0.931	0	0	0	23.368	-0.681	-13.661	0	0	0	0	0	0	0
WT111(DD045F3F1DEA)	3.68	13108	2022-11-29 16:09:55.679	0.012	0.402	0.931	0	0	0	23.368	-0.681	-13.661	0	0	0	0	0	0	0
WT111(DD045F3F1DEA)	3.68	13108	2022-11-29 16:09:55.679	0.012	0.402	0.931	0	0	0	23.368	-0.681	-13.661	0	0	0	0	0	0	0
WT111(DD045F3F1DEA)	3.68	13108	2022-11-29 16:09:55.679	0.012	0.402	0.931	0	0	0	23.368	-0.681	-13.661	0	0	0	0	0	0	0
WT111(DD045F3F1DEA)	3.68	13108	2022-11-29 16:09:55.679	0.012	0.402	0.931	0	0	0	23.368	-0.681	-13.661	0	0	0	0	0	0	0
WT111(DD045F3F1DEA)	3.68	13108	2022-11-29 16:09:55.679	0.012	0.402	0.931	0	0	0	23.368	-0.681	-13.661	0	0	0	0	0	0	0
WT333(F4E4E1AF1293)	3.78	13105	2022-11-29 16:09:55.679	-0.042	0.092	1.012	0	0	0	5.147	2.324	35.458	0	0	0	0	0	0	0
WT333(F4E4E1AF1293)	3.78	13105	2022-11-29 16:09:55.679	-0.041	0.091	1.011	0	0	0	5.147	2.324	35.458	0	0	0	0	0	0	0
WT333(F4E4E1AF1293)	3.78	13105	2022-11-29 16:09:55.679	-0.041	0.091	1.011	0	0	0	5.147	2.324	35.458	0	0	0	0	0	0	0
WT333(F4E4E1AF1293)	3.78	13105	2022-11-29 16:09:55.679	-0.041	0.091	1.011	0	0	0	5.147	2.324	35.458	0	0	0	0	0	0	0
WT333(F4E4E1AF1293)	3.78	13105	2022-11-29 16:09:55.679	-0.041	0.091	1.011	0	0	0	5.147	2.324	35.458	0	0	0	0	0	0	0
WT333(F4E4E1AF1293)	3.78	13105	2022-11-29 16:09:55.679	-0.042	0.091	1.012	0	0	0	5.147	2.324	35.458	0	0	0	0	0	0	0
WT333(F4E4E1AF1293)	3.78	13105	2022-11-29 16:09:55.679	-0.042	0.091	1.012	0	0	0	5.147	2.324	35.458	0	0	0	0	0	0	0
WT333(F4E4E1AF1293)	3.78	13105	2022-11-29 16:09:55.679	-0.042	0.091	1.012	0	0	0	5.147	2.324	35.458	0	0	0	0	0	0	0
WT222(CAA14FCCF874)	3.7	13105	2022-11-29 16:09:55.679	-0.013	0	1	0	0	0	0.022	0.775	84.611	0	0	0	0	0	0	0
WT222(CAA14FCCF874)	3.7	13105	2022-11-29 16:09:55.679	-0.013	0	1	0	0	0	0.022	0.775	84.611	0	0	0	0	0	0	0
WT222(CAA14FCCF874)	3.7	13105	2022-11-29 16:09:55.679	-0.013	0	1	0	0	0	0.022	0.775	84.611	0	0	0	0	0	0	0
WT222(CAA14FCCF874)	3.7	13105	2022-11-29 16:09:55.679	-0.013	0	1	0	0	0	0.022	0.775	84.611	0	0	0	0	0	0	0
WT222(CAA14FCCF874)	3.7	13105	2022-11-29 16:09:55.679	-0.013	0	1	0	0	0	0.022	0.775	84.611	0	0	0	0	0	0	0
WT222(CAA14FCCF874)	3.7	13105	2022-11-29 16:09:55.679	-0.013	0	1	0	0	0	0.022	0.775	84.611	0	0	0	0	0	0	0
WT222(CAA14FCCF874)	3.7	13105	2022-11-29 16:09:55.679	-0.013	0	1	0	0	0	0.022	0.775	84.611	0	0	0	0	0	0	0
WT222(CAA14FCCF874)	3.7	13105	2022-11-29 16:09:55.679	-0.013	0	1	0	0	0	0.022	0.775	84.611	0	0	0	0	0	0	0
WT222(CAA14FCCF874)	3.7	13105	2022-11-29 16:09:55.741	-0.013	0	1	0	0	0	0.022	0.775	84.611	0	0	0	0	0	0	0
WT222(CAA14FCCF874)	3.7	13105	2022-11-29 16:09:55.741	-0.013	0	1	0	0	0	0.022	0.775	84.611	0	0	0	0	0	0	0
WT222(CAA14FCCF874)	3.7	13105	2022-11-29 16:09:55.741	-0.013	0	1	0	0	0	0.022	0.775	84.611	0	0	0	0	0	0	0
WT222(CAA14FCCF874)	3.7	13105	2022-11-29 16:09:55.741	-0.013	0	1	0	0	0	0.022	0.775	84.611	0	0	0	0	0	0	0
WT222(CAA14FCCF874)	3.7	13105	2022-11-29 16:09:55.741	-0.013	0	1	0	0	0	0.022	0.775	84.611	0	0	0	0	0	0	0
WT222(CAA14FCCF874)	3.7	13105	2022-11-29 16:09:55.741	-0.013	0	1	0	0	0	0.022	0.775	84.611	0	0	0	0	0	0	0
WT222(CAA14FCCF874)	3.7	13105	2022-11-29 16:09:55.741	-0.013	0	1	0	0	0	0.022	0.775	84.611	0	0	0	0	0	0	0
WT222(CAA14FCCF874)	3.7	13105	2022-11-29 16:09:55.741	-0.013	0	1	0	0	0	0.022	0.775	84.611	0	0	0	0	0	0	0
WT111(DD045F3F1DEA)	3.68	13108	2022-11-29 16:09:55.772	0.012	0.402	0.931	0	0	0	23.368	-0.681	-13.661	0	0	0	0	0	0	0
WT111(DD045F3F1DEA)	3.68	13108	2022-11-29 16:09:55.772	0.012	0.403	0.932	0	0	0	23.368	-0.681	-13.661	0	0	0	0	0	0	0
WT111(DD045F3F1DEA)	3.68	13108	2022-11-29 16:09:55.772	0.012	0.403	0.932	0	0	0	23.368	-0.681	-13.661	0	0	0	0	0	0	0
WT111(DD045F3F1DEA)	3.68	13108	2022-11-29 16:09:55.772	0.012	0.403	0.932	0	0	0	23.368	-0.681	-13.661	0	0	0	0	0	0	0
WT111(DD045F3F1DEA)	3.68	13108	2022-11-29 16:09:55.772	0.012	0.403	0.932	0	0	0	23.368	-0.681	-13.661	0	0	0	0	0	0	0
WT111(DD045F3F1DEA)	3.68	13108	2022-11-29 16:09:55.772	0.012	0.402	0.931	0	0	0	23.368	-0.681	-13.661	0	0	0	0	0	0	0
WT111(DD045F3F1DEA)	3.68	13108	2022-11-29 16:09:55.772	0.012	0.402	0.931	0	0	0	23.368	-0.681	-13.661	0	0	0	0	0	0	0
WT111(DD045F3F1DEA)	3.68	13108	2022-11-29 16:09:55.772	0.012	0.402	0.931	0	0	0	23.368	-0.681	-13.661	0	0	0	0	0	0	0
WT333(F4E4E1AF1293)	3.78	13105	2022-11-29 16:09:55.772	-0.041	0.092	1.011	0	0	0	5.147	2.324	35.458	0	0	0	0	0	0	0
WT333(F4E4E1AF1293)	3.78	13105	2022-11-29 16:09:55.772	-0.041	0.092	1.011	0	0	0	5.147	2.324	35.458	0	0	0	0	0	0	0
WT333(F4E4E1AF1293)	3.78	13105	2022-11-29 16:09:55.772	-0.041	0.092	1.011	0	0	0	5.147	2.324	35.458	0	0	0	0	0	0	0
WT333(F4E4E1AF1293)	3.78	13105	2022-11-29 16:09:55.772	-0.041	0.092	1.011	0	0	0	5.147	2.324	35.458	0	0	0	0	0	0	0
WT333(F4E4E1AF1293)	3.78	13105	2022-11-29 16:09:55.772	-0.042	0.091	1.012	0	0	0	5.147	2.324	35.458	0	0	0	0	0	0	0
WT333(F4E4E1AF1293)	3.78	13105	2022-11-29 16:09:55.772	-0.042	0.091	1.012	0	0	0	5.147	2.324	35.458	0	0	0	0	0	0	0
WT333(F4E4E1AF1293)	3.78	13105	2022-11-29 16:09:55.772	-0.042	0.091	1.012	0	0	0	5.147	2.324	35.458	0	0	0	0	0	0	0
WT333(F4E4E1AF1293)	3.78	13105	2022-11-29 16:09:55.772	-0.042	0.091	1.012	0	0	0	5.147	2.324	35.458	0	0	0	0	0	0	0
WT333(F4E4E1AF1293)	3.78	13105	2022-11-29 16:09:55.772	-0.041	0.092	1.012	0	0	0	5.147	2.324	35.458	0	0	0	0	0	0	0
WT333(F4E4E1AF1293)	3.78	13105	2022-11-29 16:09:55.772	-0.041	0.092	1.012	0	0	0	5.147	2.324	35.458	0	0	0	0	0	0	0
WT333(F4E4E1AF1293)	3.78	13105	2022-11-29 16:09:55.772	-0.041	0.092	1.012	0	0	0	5.147	2.324	35.458	0	0	0	0	0	0	0
WT333(F4E4E1AF1293)	3.78	13105	2022-11-29 16:09:55.772	-0.041	0.092	1.012	0	0	0	5.147	2.324	35.458	0	0	0	0	0	0	0
WT333(F4E4E1AF1293)	3.78	13105	2022-11-29 16:09:55.772	-0.041	0.091	1.012	0	0	0	5.147	2.324	35.458	0	0	0	0	0	0	0
WT333(F4E4E1AF1293)	3.78	13105	2022-11-29 16:09:55.772	-0.041	0.091	1.012	0	0	0	5.147	2.324	35.458	0	0	0	0	0	0	0
WT333(F4E4E1AF1293)	3.78	13105	2022-11-29 16:09:55.772	-0.041	0.091	1.012	0	0	0	5.147	2.324	35.458	0	0	0	0	0	0	0
WT333(F4E4E1AF1293)	3.78	13105	2022-11-29 16:09:55.772	-0.041	0.091	1.012	0	0	0	5.147	2.324	35.458	0	0	0	0	0	0	0
WT333(F4E4E1AF1293)	3.78	13105	2022-11-29 16:09:55.772	-0.041	0.091	1.011	0	0	0	5.147	2.324	35.458	0	0	0	0	0	0	0
WT333(F4E4E1AF1293)	3.78	13105	2022-11-29 16:09:55.772	-0.041	0.091	1.011	0	0	0	5.147	2.324	35.458	0	0	0	0	0	0	0
WT333(F4E4E1AF1293)	3.78	13105	2022-11-29 16:09:55.772	-0.041	0.091	1.011	0	0	0	5.147	2.324	35.458	0	0	0	0	0	0	0
WT333(F4E4E1AF1293)	3.78	13105	2022-11-29 16:09:55.772	-0.041	0.091	1.011	0	0	0	5.147	2.324	35.458	0	0	0	0	0	0	0
WT333(F4E4E1AF1293)	3.78	13105	2022-11-29 16:09:55.772	-0.041	0.091	1.012	0	0	0	5.147	2.324	35.458	0	0	0	0	0	0	0
WT333(F4E4E1AF1293)	3.78	13105	2022-11-29 16:09:55.772	-0.041	0.091	1.012	0	0	0	5.147	2.324	35.458	0	0	0	0	0	0	0
WT333(F4E4E1AF1293)	3.78	13105	2022-11-29 16:09:55.772	-0.041	0.091	1.012	0	0	0	5.153	2.324	35.458	0	0	0	0	0	0	0
WT333(F4E4E1AF1293)	3.78	13105	2022-11-29 16:09:55.772	-0.041	0.091	1.012	0	0	0	5.153	2.324	35.458	0	0	0	0	0	0	0
WT111(DD045F3F1DEA)	3.68	13108	2022-11-29 16:09:55.804	0.012	0.402	0.931	0	0	0	23.368	-0.681	-13.661	0	0	0	0	0	0	0
WT111(DD045F3F1DEA)	3.68	13108	2022-11-29 16:09:55.804	0.013	0.402	0.931	0	0	0	23.368	-0.681	-13.661	0	0	0	0	0	0	0
WT111(DD045F3F1DEA)	3.68	13108	2022-11-29 16:09:55.804	0.013	0.402	0.931	0	0	0	23.368	-0.681	-13.661	0	0	0	0	0	0	0
WT111(DD045F3F1DEA)	3.68	13108	2022-11-29 16:09:55.804	0.013	0.402	0.931	0	0	0	23.368	-0.681	-13.661	0	0	0	0	0	0	0
WT111(DD045F3F1DEA)	3.68	13108	2022-11-29 16:09:55.804	0.013	0.402	0.931	0	0	0	23.368	-0.681	-13.661	0	0	0	0	0	0	0
WT111(DD045F3F1DEA)	3.68	13108	2022-11-29 16:09:55.804	0.012	0.402	0.931	0	0	0	23.368	-0.681	-13.661	0	0	0	0	0	0	0
WT111(DD045F3F1DEA)	3.68	13108	2022-11-29 16:09:55.804	0.012	0.402	0.931	0	0	0	23.368	-0.681	-13.661	0	0	0	0	0	0	0
WT111(DD045F3F1DEA)	3.68	13108	2022-11-29 16:09:55.804	0.012	0.402	0.931	0	0	0	23.368	-0.681	-13.661	0	0	0	0	0	0	0
WT333(F4E4E1AF1293)	3.78	13105	2022-11-29 16:09:55.804	-0.041	0.091	1.011	0	0	0	5.153	2.324	35.458	0	0	0	0	0	0	0
WT333(F4E4E1AF1293)	3.78	13105	2022-11-29 16:09:55.804	-0.041	0.091	1.011	0	0	0	5.153	2.324	35.458	0	0	0	0	0	0	0
WT333(F4E4E1AF1293)	3.78	13105	2022-11-29 16:09:55.804	-0.041	0.091	1.011	0	0	0	5.153	2.324	35.458	0	0	0	0	0	0	0
WT333(F4E4E1AF1293)	3.78	13105	2022-11-29 16:09:55.804	-0.041	0.091	1.011	0	0	0	5.153	2.324	35.458	0	0	0	0	0	0	0
WT333(F4E4E1AF1293)	3.78	13105	2022-11-29 16:09:55.804	-0.041	0.091	1.011	0	0	0	5.153	2.324	35.458	0	0	0	0	0	0	0
WT333(F4E4E1AF1293)	3.78	13105	2022-11-29 16:09:55.804	-0.041	0.091	1.011	0	0	0	5.153	2.324	35.458	0	0	0	0	0	0	0
WT333(F4E4E1AF1293)	3.78	13105	2022-11-29 16:09:55.804	-0.041	0.091	1.011	0	0	0	5.153	2.324	35.458	0	0	0	0	0	0	0
WT333(F4E4E1AF1293)	3.78	13105	2022-11-29 16:09:55.804	-0.041	0.091	1.011	0	0	0	5.153	2.324	35.458	0	0	0	0	0	0	0
WT111(DD045F3F1DEA)	3.68	13108	2022-11-29 16:09:55.835	0.012	0.402	0.931	0	0	0	23.368	-0.681	-13.661	0	0	0	0	0	0	0
WT111(DD045F3F1DEA)	3.68	13108	2022-11-29 16:09:55.835	0.013	0.402	0.93	0	0	0	23.368	-0.681	-13.661	0	0	0	0	0	0	0
WT111(DD045F3F1DEA)	3.68	13108	2022-11-29 16:09:55.835	0.013	0.402	0.93	0	0	0	23.368	-0.681	-13.661	0	0	0	0	0	0	0
WT111(DD045F3F1DEA)	3.68	13108	2022-11-29 16:09:55.835	0.013	0.402	0.93	0	0	0	23.368	-0.681	-13.661	0	0	0	0	0	0	0
WT111(DD045F3F1DEA)	3.68	13108	2022-11-29 16:09:55.835	0.013	0.402	0.93	0	0	0	23.368	-0.681	-13.661	0	0	0	0	0	0	0
WT111(DD045F3F1DEA)	3.68	13108	2022-11-29 16:09:55.835	0.012	0.401	0.931	0	0	0	23.368	-0.681	-13.661	0	0	0	0	0	0	0
WT111(DD045F3F1DEA)	3.68	13108	2022-11-29 16:09:55.835	0.012	0.401	0.931	0	0	0	23.368	-0.681	-13.661	0	0	0	0	0	0	0
WT111(DD045F3F1DEA)	3.68	13108	2022-11-29 16:09:55.835	0.012	0.401	0.931	0	0	0	23.368	-0.681	-13.661	0	0	0	0	0	0	0
WT333(F4E4E1AF1293)	3.78	13105	2022-11-29 16:09:55.835	-0.041	0.091	1.012	0	0	0	5.153	2.324	35.458	0	0	0	0	0	0	0
WT333(F4E4E1AF1293)	3.78	13105	2022-11-29 16:09:55.835	-0.041	0.091	1.012	0	0	0	5.153	2.324	35.458	0	0	0	0	0	0	0
WT333(F4E4E1AF1293)	3.78	13105	2022-11-29 16:09:55.835	-0.041	0.091	1.012	0	0	0	5.153	2.324	35.458	0	0	0	0	0	0	0
WT333(F4E4E1AF1293)	3.78	13105	2022-11-29 16:09:55.835	-0.041	0.091	1.012	0	0	0	5.153	2.324	35.458	0	0	0	0	0	0	0
WT333(F4E4E1AF1293)	3.78	13105	2022-11-29 16:09:55.835	-0.042	0.091	1.011	0	0	0	5.153	2.324	35.458	0	0	0	0	0	0	0
WT333(F4E4E1AF1293)	3.78	13105	2022-11-29 16:09:55.835	-0.042	0.091	1.011	0	0	0	5.153	2.324	35.458	0	0	0	0	0	0	0
WT333(F4E4E1AF1293)	3.78	13105	2022-11-29 16:09:55.835	-0.042	0.091	1.011	0	0	0	5.153	2.324	35.458	0	0	0	0	0	0	0
WT333(F4E4E1AF1293)	3.78	13105	2022-11-29 16:09:55.835	-0.042	0.091	1.011	0	0	0	5.153	2.324	35.458	0	0	0	0	0	0	0
WT333(F4E4E1AF1293)	3.78	13105	2022-11-29 16:09:55.835	-0.041	0.091	1.011	0	0	0	5.153	2.324	35.458	0	0	0	0	0	0	0
WT333(F4E4E1AF1293)	3.78	13105	2022-11-29 16:09:55.835	-0.041	0.091	1.011	0	0	0	5.153	2.324	35.458	0	0	0	0	0	0	0
WT333(F4E4E1AF1293)	3.78	13105	2022-11-29 16:09:55.835	-0.041	0.091	1.011	0	0	0	5.153	2.324	35.458	0	0	0	0	0	0	0
WT333(F4E4E1AF1293)	3.78	13105	2022-11-29 16:09:55.835	-0.041	0.091	1.011	0	0	0	5.153	2.324	35.458	0	0	0	0	0	0	0
WT333(F4E4E1AF1293)	3.78	13105	2022-11-29 16:09:55.835	-0.041	0.091	1.011	0	0	0	5.153	2.324	35.458	0	0	0	0	0	0	0
WT333(F4E4E1AF1293)	3.78	13105	2022-11-29 16:09:55.835	-0.041	0.091	1.011	0	0	0	5.153	2.324	35.458	0	0	0	0	0	0	0
WT333(F4E4E1AF1293)	3.78	13105	2022-11-29 16:09:55.835	-0.041	0.091	1.011	0	0	0	5.153	2.324	35.458	0	0	0	0	0	0	0
WT333(F4E4E1AF1293)	3.78	13105	2022-11-29 16:09:55.835	-0.041	0.091	1.011	0	0	0	5.153	2.324	35.458	0	0	0	0	0	0	0
WT111(DD045F3F1DEA)	3.68	13108	2022-11-29 16:09:55.850	0.012	0.401	0.931	0	0	0	23.368	-0.681	-13.661	0	0	0	0	0	0	0
WT111(DD045F3F1DEA)	3.68	13108	2022-11-29 16:09:55.850	0.012	0.403	0.931	0	0	0	23.368	-0.681	-13.661	0	0	0	0	0	0	0
WT111(DD045F3F1DEA)	3.68	13108	2022-11-29 16:09:55.850	0.012	0.403	0.931	0	0	0	23.368	-0.681	-13.661	0	0	0	0	0	0	0
WT111(DD045F3F1DEA)	3.68	13108	2022-11-29 16:09:55.850	0.012	0.403	0.931	0	0	0	23.368	-0.681	-13.661	0	0	0	0	0	0	0
WT111(DD045F3F1DEA)	3.68	13108	2022-11-29 16:09:55.850	0.012	0.403	0.931	0	0	0	23.368	-0.681	-13.661	0	0	0	0	0	0	0
WT111(DD045F3F1DEA)	3.68	13108	2022-11-29 16:09:55.850	0.012	0.402	0.931	0	0	0	23.368	-0.681	-13.661	0	0	0	0	0	0	0
WT111(DD045F3F1DEA)	3.68	13108	2022-11-29 16:09:55.850	0.012	0.402	0.931	0	0	0	23.368	-0.681	-13.661	0	0	0	0	0	0	0
WT111(DD045F3F1DEA)	3.68	13108	2022-11-29 16:09:55.850	0.012	0.402	0.931	0	0	0	23.368	-0.681	-13.661	0	0	0	0	0	0	0
WT222(CAA14FCCF874)	3.7	13105	2022-11-29 16:09:55.866	-0.013	0	1	0	0	0	0.022	0.775	84.611	0	0	0	0	0	0	0
WT222(CAA14FCCF874)	3.7	13105	2022-11-29 16:09:55.866	-0.013	0	1	0	0	0	0.022	0.775	84.611	0	0	0	0	0	0	0
WT222(CAA14FCCF874)	3.7	13105	2022-11-29 16:09:55.866	-0.013	0	1	0	0	0	0.022	0.775	84.611	0	0	0	0	0	0	0
WT222(CAA14FCCF874)	3.7	13105	2022-11-29 16:09:55.866	-0.013	0	1	0	0	0	0.022	0.775	84.611	0	0	0	0	0	0	0
WT222(CAA14FCCF874)	3.7	13105	2022-11-29 16:09:55.866	-0.013	0	1	0	0	0	0.022	0.775	84.611	0	0	0	0	0	0	0
WT222(CAA14FCCF874)	3.7	13105	2022-11-29 16:09:55.866	-0.013	0	1	0	0	0	0.022	0.775	84.611	0	0	0	0	0	0	0
WT222(CAA14FCCF874)	3.7	13105	2022-11-29 16:09:55.866	-0.014	0	1	0	0	0	0.022	0.775	84.611	0	0	0	0	0	0	0
WT222(CAA14FCCF874)	3.7	13105	2022-11-29 16:09:55.866	-0.014	0	1	0	0	0	0.022	0.775	84.611	0	0	0	0	0	0	0
WT111(DD045F3F1DEA)	3.68	13108	2022-11-29 16:09:55.913	0.012	0.402	0.931	0	0	0	23.368	-0.681	-13.661	0	0	0	0	0	0	0
WT111(DD045F3F1DEA)	3.68	13108	2022-11-29 16:09:55.913	0.013	0.403	0.931	0	0	0	23.368	-0.681	-13.661	0	0	0	0	0	0	0
WT111(DD045F3F1DEA)	3.68	13108	2022-11-29 16:09:55.913	0.013	0.403	0.931	0	0	0	23.368	-0.681	-13.661	0	0	0	0	0	0	0
WT111(DD045F3F1DEA)	3.68	13108	2022-11-29 16:09:55.913	0.013	0.403	0.931	0	0	0	23.368	-0.681	-13.661	0	0	0	0	0	0	0
WT111(DD045F3F1DEA)	3.68	13108	2022-11-29 16:09:55.913	0.013	0.403	0.931	0	0	0	23.368	-0.681	-13.661	0	0	0	0	0	0	0
WT111(DD045F3F1DEA)	3.68	13108	2022-11-29 16:09:55.913	0.013	0.402	0.931	0	0	0	23.368	-0.681	-13.661	0	0	0	0	0	0	0
WT111(DD045F3F1DEA)	3.68	13108	2022-11-29 16:09:55.913	0.013	0.402	0.931	0	0	0	23.368	-0.681	-13.661	0	0	0	0	0	0	0
WT111(DD045F3F1DEA)	3.68	13108	2022-11-29 16:09:55.913	0.013	0.402	0.931	0	0	0	23.368	-0.681	-13.661	0	0	0	0	0	0	0
WT111(DD045F3F1DEA)	3.68	13108	2022-11-29 16:09:55.929	0.013	0.402	0.931	0	0	0	23.368	-0.681	-13.661	0	0	0	0	0	0	0
WT111(DD045F3F1DEA)	3.68	13108	2022-11-29 16:09:55.929	0.012	0.401	0.931	0	0	0	23.368	-0.681	-13.661	0	0	0	0	0	0	0
WT111(DD045F3F1DEA)	3.68	13108	2022-11-29 16:09:55.929	0.012	0.401	0.931	0	0	0	23.368	-0.681	-13.661	0	0	0	0	0	0	0
WT111(DD045F3F1DEA)	3.68	13108	2022-11-29 16:09:55.929	0.012	0.401	0.931	0	0	0	23.368	-0.681	-13.661	0	0	0	0	0	0	0
WT111(DD045F3F1DEA)	3.68	13108	2022-11-29 16:09:55.929	0.012	0.401	0.931	0	0	0	23.368	-0.681	-13.661	0	0	0	0	0	0	0
WT111(DD045F3F1DEA)	3.68	13108	2022-11-29 16:09:55.929	0.012	0.402	0.931	0	0	0	23.368	-0.681	-13.661	0	0	0	0	0	0	0
WT111(DD045F3F1DEA)	3.68	13108	2022-11-29 16:09:55.929	0.012	0.402	0.931	0	0	0	23.368	-0.681	-13.661	0	0	0	0	0	0	0
WT111(DD045F3F1DEA)	3.68	13108	2022-11-29 16:09:55.929	0.012	0.402	0.931	0	0	0	23.368	-0.681	-13.661	0	0	0	0	0	0	0
WT222(CAA14FCCF874)	3.7	13105	2022-11-29 16:09:55.929	-0.014	0	1	0	0	0	0.022	0.775	84.611	0	0	0	0	0	0	0
WT222(CAA14FCCF874)	3.7	13105	2022-11-29 16:09:55.929	-0.014	0	1	0	0	0	0.022	0.775	84.611	0	0	0	0	0	0	0
WT222(CAA14FCCF874)	3.7	13105	2022-11-29 16:09:55.929	-0.013	0	1	0	0	0	0.022	0.775	84.611	0	0	0	0	0	0	0
WT222(CAA14FCCF874)	3.7	13105	2022-11-29 16:09:55.929	-0.013	0	1	0	0	0	0.022	0.775	84.611	0	0	0	0	0	0	0
WT222(CAA14FCCF874)	3.7	13105	2022-11-29 16:09:55.929	-0.013	0	1	0	0	0	0.022	0.775	84.611	0	0	0	0	0	0	0
WT222(CAA14FCCF874)	3.7	13105	2022-11-29 16:09:55.929	-0.013	0	1	0	0	0	0.022	0.775	84.611	0	0	0	0	0	0	0
WT222(CAA14FCCF874)	3.7	13105	2022-11-29 16:09:55.929	-0.013	0	1	0	0	0	0.022	0.775	84.611	0	0	0	0	0	0	0
WT222(CAA14FCCF874)	3.7	13105	2022-11-29 16:09:55.929	-0.013	0	1	0	0	0	0.022	0.775	84.611	0	0	0	0	0	0	0
WT111(DD045F3F1DEA)	3.68	13108	2022-11-29 16:09:55.975	0.012	0.402	0.931	0	0	0	23.368	-0.681	-13.661	0	0	0	0	0	0	0
WT111(DD045F3F1DEA)	3.68	13108	2022-11-29 16:09:55.975	0.012	0.402	0.931	0	0	0	23.368	-0.681	-13.661	0	0	0	0	0	0	0
WT111(DD045F3F1DEA)	3.68	13108	2022-11-29 16:09:55.975	0.012	0.402	0.931	0	0	0	23.368	-0.681	-13.661	0	0	0	0	0	0	0
WT111(DD045F3F1DEA)	3.68	13108	2022-11-29 16:09:55.975	0.012	0.402	0.931	0	0	0	23.368	-0.681	-13.661	0	0	0	0	0	0	0
WT111(DD045F3F1DEA)	3.68	13108	2022-11-29 16:09:55.975	0.012	0.402	0.931	0	0	0	23.368	-0.681	-13.661	0	0	0	0	0	0	0
WT111(DD045F3F1DEA)	3.68	13108	2022-11-29 16:09:55.975	0.012	0.402	0.931	0	0	0	23.368	-0.681	-13.661	0	0	0	0	0	0	0
WT111(DD045F3F1DEA)	3.68	13108	2022-11-29 16:09:55.975	0.012	0.402	0.931	0	0	0	23.368	-0.681	-13.661	0	0	0	0	0	0	0
WT111(DD045F3F1DEA)	3.68	13108	2022-11-29 16:09:55.975	0.012	0.402	0.931	0	0	0	23.368	-0.681	-13.661	0	0	0	0	0	0	0
WT333(F4E4E1AF1293)	3.78	13105	2022-11-29 16:09:55.975	-0.041	0.092	1.011	0	0	0	5.153	2.324	35.458	0	0	0	0	0	0	0
WT333(F4E4E1AF1293)	3.78	13105	2022-11-29 16:09:55.975	-0.041	0.092	1.011	0	0	0	5.153	2.324	35.458	0	0	0	0	0	0	0
WT333(F4E4E1AF1293)	3.78	13105	2022-11-29 16:09:55.975	-0.041	0.092	1.011	0	0	0	5.153	2.324	35.458	0	0	0	0	0	0	0
WT333(F4E4E1AF1293)	3.78	13105	2022-11-29 16:09:55.975	-0.041	0.092	1.011	0	0	0	5.153	2.324	35.458	0	0	0	0	0	0	0
WT333(F4E4E1AF1293)	3.78	13105	2022-11-29 16:09:55.975	-0.041	0.091	1.011	0	0	0	5.153	2.324	35.458	0	0	0	0	0	0	0
WT333(F4E4E1AF1293)	3.78	13105	2022-11-29 16:09:55.975	-0.041	0.091	1.011	0	0	0	5.153	2.324	35.458	0	0	0	0	0	0	0
WT333(F4E4E1AF1293)	3.78	13105	2022-11-29 16:09:55.975	-0.041	0.091	1.011	0	0	0	5.153	2.324	35.458	0	0	0	0	0	0	0
WT333(F4E4E1AF1293)	3.78	13105	2022-11-29 16:09:55.975	-0.041	0.091	1.011	0	0	0	5.153	2.324	35.458	0	0	0	0	0	0	0
WT222(CAA14FCCF874)	3.7	13105	2022-11-29 16:09:55.991	-0.013	0	1	0	0	0	0.022	0.775	84.611	0	0	0	0	0	0	0
WT222(CAA14FCCF874)	3.7	13105	2022-11-29 16:09:55.991	-0.013	0	1	0	0	0	0.022	0.775	84.611	0	0	0	0	0	0	0
WT222(CAA14FCCF874)	3.7	13105	2022-11-29 16:09:55.991	-0.013	0	1	0	0	0	0.022	0.775	84.611	0	0	0	0	0	0	0
WT222(CAA14FCCF874)	3.7	13105	2022-11-29 16:09:55.991	-0.013	0	1	0	0	0	0.022	0.775	84.611	0	0	0	0	0	0	0
WT222(CAA14FCCF874)	3.7	13105	2022-11-29 16:09:55.991	-0.013	0	1	0	0	0	0.022	0.775	84.611	0	0	0	0	0	0	0
WT222(CAA14FCCF874)	3.7	13105	2022-11-29 16:09:55.991	-0.013	0	1	0	0	0	0.022	0.775	84.611	0	0	0	0	0	0	0
WT222(CAA14FCCF874)	3.7	13105	2022-11-29 16:09:55.991	-0.013	0	1	0	0	0	0.022	0.775	84.611	0	0	0	0	0	0	0
WT222(CAA14FCCF874)	3.7	13105	2022-11-29 16:09:55.991	-0.013	0	1	0	0	0	0.022	0.775	84.611	0	0	0	0	0	0	0
WT111(DD045F3F1DEA)	3.68	13108	2022-11-29 16:09:56.007	0.012	0.402	0.931	0	0	0	23.368	-0.681	-13.661	0	0	0	0	0	0	0
WT111(DD045F3F1DEA)	3.68	13108	2022-11-29 16:09:56.007	0.012	0.402	0.931	0	0	0	23.368	-0.681	-13.661	0	0	0	0	0	0	0
WT111(DD045F3F1DEA)	3.68	13108	2022-11-29 16:09:56.007	0.012	0.402	0.931	0	0	0	23.368	-0.681	-13.661	0	0	0	0	0	0	0
WT111(DD045F3F1DEA)	3.68	13108	2022-11-29 16:09:56.007	0.012	0.402	0.931	0	0	0	23.368	-0.681	-13.661	0	0	0	0	0	0	0
WT111(DD045F3F1DEA)	3.68	13108	2022-11-29 16:09:56.007	0.012	0.403	0.932	0	0	0	23.368	-0.681	-13.661	0	0	0	0	0	0	0
WT111(DD045F3F1DEA)	3.68	13108	2022-11-29 16:09:56.007	0.012	0.403	0.932	0	0	0	23.368	-0.681	-13.661	0	0	0	0	0	0	0
WT111(DD045F3F1DEA)	3.68	13108	2022-11-29 16:09:56.007	0.012	0.403	0.932	0	0	0	23.368	-0.681	-13.661	0	0	0	0	0	0	0
WT111(DD045F3F1DEA)	3.68	13108	2022-11-29 16:09:56.007	0.012	0.403	0.932	0	0	0	23.368	-0.681	-13.661	0	0	0	0	0	0	0
WT111(DD045F3F1DEA)	3.68	13108	2022-11-29 16:09:56.038	0.012	0.402	0.931	0	0	0	23.368	-0.681	-13.661	0	0	0	0	0	0	0
WT111(DD045F3F1DEA)	3.68	13108	2022-11-29 16:09:56.038	0.012	0.402	0.931	0	0	0	23.368	-0.681	-13.661	0	0	0	0	0	0	0
WT111(DD045F3F1DEA)	3.68	13108	2022-11-29 16:09:56.038	0.012	0.402	0.931	0	0	0	23.368	-0.681	-13.661	0	0	0	0	0	0	0
WT111(DD045F3F1DEA)	3.68	13108	2022-11-29 16:09:56.038	0.012	0.402	0.931	0	0	0	23.368	-0.681	-13.661	0	0	0	0	0	0	0
WT111(DD045F3F1DEA)	3.68	13108	2022-11-29 16:09:56.038	0.012	0.402	0.931	0	0	0	23.368	-0.681	-13.661	0	0	0	0	0	0	0
WT111(DD045F3F1DEA)	3.68	13108	2022-11-29 16:09:56.038	0.012	0.402	0.931	0	0	0	23.368	-0.681	-13.661	0	0	0	0	0	0	0
WT111(DD045F3F1DEA)	3.68	13108	2022-11-29 16:09:56.038	0.012	0.402	0.931	0	0	0	23.368	-0.681	-13.661	0	0	0	0	0	0	0
WT111(DD045F3F1DEA)	3.68	13108	2022-11-29 16:09:56.038	0.012	0.402	0.931	0	0	0	23.368	-0.681	-13.661	0	0	0	0	0	0	0
WT333(F4E4E1AF1293)	3.78	13105	2022-11-29 16:09:56.038	-0.041	0.091	1.011	0	0	0	5.153	2.324	35.458	0	0	0	0	0	0	0
WT333(F4E4E1AF1293)	3.78	13105	2022-11-29 16:09:56.038	-0.041	0.091	1.011	0	0	0	5.153	2.324	35.458	0	0	0	0	0	0	0
WT333(F4E4E1AF1293)	3.78	13105	2022-11-29 16:09:56.038	-0.041	0.091	1.011	0	0	0	5.153	2.324	35.458	0	0	0	0	0	0	0
WT333(F4E4E1AF1293)	3.78	13105	2022-11-29 16:09:56.038	-0.041	0.091	1.011	0	0	0	5.153	2.324	35.458	0	0	0	0	0	0	0
WT333(F4E4E1AF1293)	3.78	13105	2022-11-29 16:09:56.038	-0.041	0.091	1.011	0	0	0	5.153	2.324	35.458	0	0	0	0	0	0	0
WT333(F4E4E1AF1293)	3.78	13105	2022-11-29 16:09:56.038	-0.041	0.091	1.011	0	0	0	5.153	2.324	35.458	0	0	0	0	0	0	0
WT333(F4E4E1AF1293)	3.78	13105	2022-11-29 16:09:56.038	-0.041	0.091	1.011	0	0	0	5.153	2.324	35.458	0	0	0	0	0	0	0
WT333(F4E4E1AF1293)	3.78	13105	2022-11-29 16:09:56.038	-0.041	0.091	1.011	0	0	0	5.153	2.324	35.458	0	0	0	0	0	0	0
WT222(CAA14FCCF874)	3.7	13105	2022-11-29 16:09:56.038	-0.013	0	1	0	0	0	0.022	0.775	84.611	0	0	0	0	0	0	0
WT222(CAA14FCCF874)	3.7	13105	2022-11-29 16:09:56.038	-0.014	0	1	0	0	0	0.022	0.775	84.611	0	0	0	0	0	0	0
WT222(CAA14FCCF874)	3.7	13105	2022-11-29 16:09:56.038	-0.014	0	1	0	0	0	0.022	0.775	84.611	0	0	0	0	0	0	0
WT222(CAA14FCCF874)	3.7	13105	2022-11-29 16:09:56.038	-0.014	0	1	0	0	0	0.022	0.775	84.611	0	0	0	0	0	0	0
WT222(CAA14FCCF874)	3.7	13105	2022-11-29 16:09:56.038	-0.014	0	1	0	0	0	0.022	0.775	84.611	0	0	0	0	0	0	0
WT222(CAA14FCCF874)	3.7	13105	2022-11-29 16:09:56.038	-0.013	0	1	0	0	0	0.022	0.775	84.611	0	0	0	0	0	0	0
WT222(CAA14FCCF874)	3.7	13105	2022-11-29 16:09:56.038	-0.013	0	1	0	0	0	0.022	0.775	84.611	0	0	0	0	0	0	0
WT222(CAA14FCCF874)	3.7	13105	2022-11-29 16:09:56.038	-0.013	0	1	0	0	0	0.022	0.775	84.611	0	0	0	0	0	0	0
WT333(F4E4E1AF1293)	3.78	13105	2022-11-29 16:09:56.069	-0.041	0.092	1.011	0	0	0	5.153	2.324	35.458	0	0	0	0	0	0	0
WT333(F4E4E1AF1293)	3.78	13105	2022-11-29 16:09:56.069	-0.041	0.092	1.011	0	0	0	5.153	2.324	35.458	0	0	0	0	0	0	0
WT333(F4E4E1AF1293)	3.78	13105	2022-11-29 16:09:56.069	-0.041	0.092	1.011	0	0	0	5.153	2.324	35.458	0	0	0	0	0	0	0
WT333(F4E4E1AF1293)	3.78	13105	2022-11-29 16:09:56.069	-0.041	0.092	1.011	0	0	0	5.153	2.324	35.458	0	0	0	0	0	0	0
WT333(F4E4E1AF1293)	3.78	13105	2022-11-29 16:09:56.069	-0.041	0.091	1.011	0	0	0	5.153	2.324	35.458	0	0	0	0	0	0	0
WT333(F4E4E1AF1293)	3.78	13105	2022-11-29 16:09:56.069	-0.041	0.091	1.011	0	0	0	5.153	2.324	35.458	0	0	0	0	0	0	0
WT333(F4E4E1AF1293)	3.78	13105	2022-11-29 16:09:56.069	-0.041	0.091	1.011	0	0	0	5.153	2.324	35.458	0	0	0	0	0	0	0
WT333(F4E4E1AF1293)	3.78	13105	2022-11-29 16:09:56.069	-0.041	0.091	1.011	0	0	0	5.153	2.324	35.458	0	0	0	0	0	0	0
WT333(F4E4E1AF1293)	3.78	13105	2022-11-29 16:09:56.069	-0.042	0.091	1.012	0	0	0	5.153	2.324	35.458	0	0	0	0	0	0	0
WT333(F4E4E1AF1293)	3.78	13105	2022-11-29 16:09:56.069	-0.042	0.091	1.012	0	0	0	5.153	2.324	35.458	0	0	0	0	0	0	0
WT333(F4E4E1AF1293)	3.78	13105	2022-11-29 16:09:56.069	-0.042	0.091	1.012	0	0	0	5.153	2.324	35.458	0	0	0	0	0	0	0
WT333(F4E4E1AF1293)	3.78	13105	2022-11-29 16:09:56.069	-0.042	0.091	1.012	0	0	0	5.153	2.324	35.458	0	0	0	0	0	0	0
WT333(F4E4E1AF1293)	3.78	13105	2022-11-29 16:09:56.069	-0.041	0.091	1.011	0	0	0	5.153	2.324	35.458	0	0	0	0	0	0	0
WT333(F4E4E1AF1293)	3.78	13105	2022-11-29 16:09:56.069	-0.041	0.091	1.011	0	0	0	5.153	2.324	35.458	0	0	0	0	0	0	0
WT333(F4E4E1AF1293)	3.78	13105	2022-11-29 16:09:56.069	-0.041	0.091	1.011	0	0	0	5.153	2.324	35.458	0	0	0	0	0	0	0
WT333(F4E4E1AF1293)	3.78	13105	2022-11-29 16:09:56.069	-0.041	0.091	1.011	0	0	0	5.153	2.324	35.458	0	0	0	0	0	0	0
WT111(DD045F3F1DEA)	3.68	13108	2022-11-29 16:09:56.101	0.012	0.402	0.932	0	0	0	23.368	-0.681	-13.661	0	0	0	0	0	0	0
WT111(DD045F3F1DEA)	3.68	13108	2022-11-29 16:09:56.101	0.012	0.402	0.932	0	0	0	23.368	-0.681	-13.661	0	0	0	0	0	0	0
WT111(DD045F3F1DEA)	3.68	13108	2022-11-29 16:09:56.101	0.012	0.402	0.932	0	0	0	23.368	-0.681	-13.661	0	0	0	0	0	0	0
WT111(DD045F3F1DEA)	3.68	13108	2022-11-29 16:09:56.101	0.012	0.402	0.932	0	0	0	23.368	-0.681	-13.661	0	0	0	0	0	0	0
WT111(DD045F3F1DEA)	3.68	13108	2022-11-29 16:09:56.101	0.012	0.403	0.931	0	0	0	23.368	-0.681	-13.661	0	0	0	0	0	0	0
WT111(DD045F3F1DEA)	3.68	13108	2022-11-29 16:09:56.101	0.012	0.403	0.931	0	0	0	23.368	-0.681	-13.661	0	0	0	0	0	0	0
WT111(DD045F3F1DEA)	3.68	13108	2022-11-29 16:09:56.101	0.012	0.403	0.931	0	0	0	23.368	-0.681	-13.661	0	0	0	0	0	0	0
WT111(DD045F3F1DEA)	3.68	13108	2022-11-29 16:09:56.101	0.012	0.403	0.931	0	0	0	23.368	-0.681	-13.661	0	0	0	0	0	0	0
WT333(F4E4E1AF1293)	3.78	13105	2022-11-29 16:09:56.101	-0.041	0.092	1.011	0	0	0	5.153	2.324	35.458	0	0	0	0	0	0	0
WT333(F4E4E1AF1293)	3.78	13105	2022-11-29 16:09:56.101	-0.041	0.092	1.011	0	0	0	5.153	2.324	35.458	0	0	0	0	0	0	0
WT333(F4E4E1AF1293)	3.78	13105	2022-11-29 16:09:56.101	-0.041	0.092	1.011	0	0	0	5.153	2.324	35.458	0	0	0	0	0	0	0
WT333(F4E4E1AF1293)	3.78	13105	2022-11-29 16:09:56.101	-0.041	0.092	1.011	0	0	0	5.153	2.324	35.458	0	0	0	0	0	0	0
WT333(F4E4E1AF1293)	3.78	13105	2022-11-29 16:09:56.101	-0.042	0.091	1.011	0	0	0	5.153	2.324	35.458	0	0	0	0	0	0	0
WT333(F4E4E1AF1293)	3.78	13105	2022-11-29 16:09:56.101	-0.042	0.091	1.011	0	0	0	5.153	2.324	35.458	0	0	0	0	0	0	0
WT333(F4E4E1AF1293)	3.78	13105	2022-11-29 16:09:56.101	-0.042	0.091	1.011	0	0	0	5.153	2.324	35.458	0	0	0	0	0	0	0
WT333(F4E4E1AF1293)	3.78	13105	2022-11-29 16:09:56.101	-0.042	0.091	1.011	0	0	0	5.153	2.324	35.458	0	0	0	0	0	0	0
WT222(CAA14FCCF874)	3.7	13105	2022-11-29 16:09:56.101	-0.013	0	1	0	0	0	0.022	0.775	84.611	0	0	0	0	0	0	0
WT222(CAA14FCCF874)	3.7	13105	2022-11-29 16:09:56.101	-0.014	0	1	0	0	0	0.022	0.775	84.611	0	0	0	0	0	0	0
WT222(CAA14FCCF874)	3.7	13105	2022-11-29 16:09:56.101	-0.014	0	1	0	0	0	0.022	0.775	84.611	0	0	0	0	0	0	0
WT222(CAA14FCCF874)	3.7	13105	2022-11-29 16:09:56.101	-0.014	0	1	0	0	0	0.022	0.775	84.611	0	0	0	0	0	0	0
WT222(CAA14FCCF874)	3.7	13105	2022-11-29 16:09:56.101	-0.014	0	1	0	0	0	0.022	0.775	84.611	0	0	0	0	0	0	0
WT222(CAA14FCCF874)	3.7	13105	2022-11-29 16:09:56.101	-0.014	0	1	0	0	0	0.022	0.775	84.611	0	0	0	0	0	0	0
WT222(CAA14FCCF874)	3.7	13105	2022-11-29 16:09:56.101	-0.014	0	1	0	0	0	0.022	0.775	84.611	0	0	0	0	0	0	0
WT222(CAA14FCCF874)	3.7	13105	2022-11-29 16:09:56.101	-0.014	0	1	0	0	0	0.022	0.775	84.611	0	0	0	0	0	0	0
WT111(DD045F3F1DEA)	3.68	13108	2022-11-29 16:09:56.132	0.012	0.402	0.931	0	0	0	23.368	-0.681	-13.661	0	0	0	0	0	0	0
WT111(DD045F3F1DEA)	3.68	13108	2022-11-29 16:09:56.132	0.012	0.402	0.931	0	0	0	23.368	-0.681	-13.661	0	0	0	0	0	0	0
WT111(DD045F3F1DEA)	3.68	13108	2022-11-29 16:09:56.132	0.012	0.402	0.931	0	0	0	23.368	-0.681	-13.661	0	0	0	0	0	0	0
WT111(DD045F3F1DEA)	3.68	13108	2022-11-29 16:09:56.132	0.012	0.402	0.931	0	0	0	23.368	-0.681	-13.661	0	0	0	0	0	0	0
WT111(DD045F3F1DEA)	3.68	13108	2022-11-29 16:09:56.132	0.012	0.402	0.931	0	0	0	23.368	-0.681	-13.661	0	0	0	0	0	0	0
WT111(DD045F3F1DEA)	3.68	13108	2022-11-29 16:09:56.132	0.012	0.402	0.931	0	0	0	23.368	-0.681	-13.661	0	0	0	0	0	0	0
WT111(DD045F3F1DEA)	3.68	13108	2022-11-29 16:09:56.132	0.012	0.402	0.931	0	0	0	23.368	-0.681	-13.661	0	0	0	0	0	0	0
WT111(DD045F3F1DEA)	3.68	13108	2022-11-29 16:09:56.132	0.012	0.402	0.931	0	0	0	23.368	-0.681	-13.661	0	0	0	0	0	0	0
WT333(F4E4E1AF1293)	3.78	13105	2022-11-29 16:09:56.132	-0.041	0.092	1.011	0	0	0	5.153	2.324	35.458	0	0	0	0	0	0	0
WT333(F4E4E1AF1293)	3.78	13105	2022-11-29 16:09:56.132	-0.041	0.092	1.011	0	0	0	5.153	2.324	35.458	0	0	0	0	0	0	0
WT333(F4E4E1AF1293)	3.78	13105	2022-11-29 16:09:56.132	-0.041	0.092	1.011	0	0	0	5.153	2.324	35.458	0	0	0	0	0	0	0
WT333(F4E4E1AF1293)	3.78	13105	2022-11-29 16:09:56.132	-0.041	0.092	1.011	0	0	0	5.153	2.324	35.458	0	0	0	0	0	0	0
WT333(F4E4E1AF1293)	3.78	13105	2022-11-29 16:09:56.132	-0.042	0.092	1.011	0	0	0	5.153	2.324	35.458	0	0	0	0	0	0	0
WT333(F4E4E1AF1293)	3.78	13105	2022-11-29 16:09:56.132	-0.042	0.092	1.011	0	0	0	5.153	2.324	35.458	0	0	0	0	0	0	0
WT333(F4E4E1AF1293)	3.78	13105	2022-11-29 16:09:56.132	-0.042	0.092	1.011	0	0	0	5.153	2.324	35.458	0	0	0	0	0	0	0
WT333(F4E4E1AF1293)	3.78	13105	2022-11-29 16:09:56.132	-0.042	0.092	1.011	0	0	0	5.153	2.324	35.458	0	0	0	0	0	0	0
WT333(F4E4E1AF1293)	3.78	13105	2022-11-29 16:09:56.132	-0.041	0.092	1.011	0	0	0	5.153	2.324	35.458	0	0	0	0	0	0	0
WT333(F4E4E1AF1293)	3.78	13105	2022-11-29 16:09:56.132	-0.041	0.092	1.011	0	0	0	5.153	2.324	35.458	0	0	0	0	0	0	0
WT333(F4E4E1AF1293)	3.78	13105	2022-11-29 16:09:56.132	-0.041	0.092	1.011	0	0	0	5.153	2.324	35.458	0	0	0	0	0	0	0
WT333(F4E4E1AF1293)	3.78	13105	2022-11-29 16:09:56.132	-0.041	0.092	1.011	0	0	0	5.153	2.324	35.458	0	0	0	0	0	0	0
WT333(F4E4E1AF1293)	3.78	13105	2022-11-29 16:09:56.132	-0.042	0.092	1.011	0	0	0	5.153	2.324	35.458	0	0	0	0	0	0	0
WT333(F4E4E1AF1293)	3.78	13105	2022-11-29 16:09:56.132	-0.042	0.092	1.011	0	0	0	5.153	2.324	35.458	0	0	0	0	0	0	0
WT333(F4E4E1AF1293)	3.78	13105	2022-11-29 16:09:56.132	-0.042	0.092	1.011	0	0	0	5.153	2.324	35.458	0	0	0	0	0	0	0
WT333(F4E4E1AF1293)	3.78	13105	2022-11-29 16:09:56.132	-0.041	0.091	1.012	0	0	0	5.153	2.324	35.458	0	0	0	0	0	0	0
WT111(DD045F3F1DEA)	3.68	13108	2022-11-29 16:09:56.163	0.011	0.403	0.931	0	0	0	23.368	-0.681	-13.661	0	0	0	0	0	0	0
WT111(DD045F3F1DEA)	3.68	13108	2022-11-29 16:09:56.163	0.011	0.403	0.931	0	0	0	23.368	-0.681	-13.661	0	0	0	0	0	0	0
WT111(DD045F3F1DEA)	3.68	13108	2022-11-29 16:09:56.163	0.011	0.403	0.931	0	0	0	23.368	-0.681	-13.661	0	0	0	0	0	0	0
WT111(DD045F3F1DEA)	3.68	13108	2022-11-29 16:09:56.163	0.011	0.403	0.931	0	0	0	23.368	-0.681	-13.661	0	0	0	0	0	0	0
WT111(DD045F3F1DEA)	3.68	13108	2022-11-29 16:09:56.163	0.011	0.403	0.931	0	0	0	23.368	-0.681	-13.661	0	0	0	0	0	0	0
WT111(DD045F3F1DEA)	3.68	13108	2022-11-29 16:09:56.163	0.011	0.403	0.931	0	0	0	23.368	-0.681	-13.661	0	0	0	0	0	0	0
WT111(DD045F3F1DEA)	3.68	13108	2022-11-29 16:09:56.163	0.011	0.403	0.931	0	0	0	23.368	-0.681	-13.661	0	0	0	0	0	0	0
WT111(DD045F3F1DEA)	3.68	13108	2022-11-29 16:09:56.163	0.011	0.403	0.931	0	0	0	23.368	-0.681	-13.661	0	0	0	0	0	0	0
WT222(CAA14FCCF874)	3.7	13105	2022-11-29 16:09:56.163	-0.013	0	1	0	0	0	0.022	0.775	84.611	0	0	0	0	0	0	0
WT222(CAA14FCCF874)	3.7	13105	2022-11-29 16:09:56.163	-0.013	0	1	0	0	0	0.022	0.775	84.611	0	0	0	0	0	0	0
WT222(CAA14FCCF874)	3.7	13105	2022-11-29 16:09:56.163	-0.013	0	1	0	0	0	0.022	0.775	84.611	0	0	0	0	0	0	0
WT222(CAA14FCCF874)	3.7	13105	2022-11-29 16:09:56.163	-0.013	0	1	0	0	0	0.022	0.775	84.611	0	0	0	0	0	0	0
WT222(CAA14FCCF874)	3.7	13105	2022-11-29 16:09:56.163	-0.013	0	1	0	0	0	0.022	0.775	84.611	0	0	0	0	0	0	0
WT222(CAA14FCCF874)	3.7	13105	2022-11-29 16:09:56.163	-0.014	0	1	0	0	0	0.022	0.775	84.611	0	0	0	0	0	0	0
WT222(CAA14FCCF874)	3.7	13105	2022-11-29 16:09:56.163	-0.014	0	1	0	0	0	0.022	0.775	84.611	0	0	0	0	0	0	0
WT222(CAA14FCCF874)	3.7	13105	2022-11-29 16:09:56.163	-0.014	0	1	0	0	0	0.022	0.775	84.611	0	0	0	0	0	0	0
WT333(F4E4E1AF1293)	3.78	13105	2022-11-29 16:09:56.194	-0.041	0.091	1.012	0	0	0	5.153	2.324	35.458	0	0	0	0	0	0	0
WT333(F4E4E1AF1293)	3.78	13105	2022-11-29 16:09:56.194	-0.041	0.091	1.012	0	0	0	5.153	2.324	35.458	0	0	0	0	0	0	0
WT333(F4E4E1AF1293)	3.78	13105	2022-11-29 16:09:56.194	-0.041	0.091	1.012	0	0	0	5.153	2.324	35.458	0	0	0	0	0	0	0
WT333(F4E4E1AF1293)	3.78	13105	2022-11-29 16:09:56.194	-0.041	0.091	1.011	0	0	0	5.153	2.324	35.458	0	0	0	0	0	0	0
WT333(F4E4E1AF1293)	3.78	13105	2022-11-29 16:09:56.194	-0.041	0.091	1.011	0	0	0	5.153	2.324	35.458	0	0	0	0	0	0	0
WT333(F4E4E1AF1293)	3.78	13105	2022-11-29 16:09:56.194	-0.041	0.091	1.011	0	0	0	5.153	2.324	35.458	0	0	0	0	0	0	0
WT333(F4E4E1AF1293)	3.78	13105	2022-11-29 16:09:56.194	-0.041	0.091	1.011	0	0	0	5.153	2.324	35.458	0	0	0	0	0	0	0
WT333(F4E4E1AF1293)	3.78	13105	2022-11-29 16:09:56.194	-0.041	0.091	1.011	0	0	0	5.158	2.324	35.458	0	0	0	0	0	0	0
WT333(F4E4E1AF1293)	3.78	13105	2022-11-29 16:09:56.194	-0.041	0.091	1.011	0	0	0	5.158	2.324	35.458	0	0	0	0	0	0	0
WT333(F4E4E1AF1293)	3.78	13105	2022-11-29 16:09:56.194	-0.041	0.091	1.011	0	0	0	5.158	2.324	35.458	0	0	0	0	0	0	0
WT333(F4E4E1AF1293)	3.78	13105	2022-11-29 16:09:56.194	-0.041	0.091	1.011	0	0	0	5.158	2.324	35.458	0	0	0	0	0	0	0
WT333(F4E4E1AF1293)	3.78	13105	2022-11-29 16:09:56.194	-0.041	0.092	1.012	0	0	0	5.158	2.324	35.458	0	0	0	0	0	0	0
WT333(F4E4E1AF1293)	3.78	13105	2022-11-29 16:09:56.194	-0.041	0.092	1.012	0	0	0	5.158	2.324	35.458	0	0	0	0	0	0	0
WT333(F4E4E1AF1293)	3.78	13105	2022-11-29 16:09:56.194	-0.041	0.092	1.012	0	0	0	5.158	2.324	35.458	0	0	0	0	0	0	0
WT333(F4E4E1AF1293)	3.78	13105	2022-11-29 16:09:56.194	-0.041	0.092	1.012	0	0	0	5.158	2.324	35.458	0	0	0	0	0	0	0
WT333(F4E4E1AF1293)	3.78	13105	2022-11-29 16:09:56.194	-0.041	0.092	1.011	0	0	0	5.158	2.324	35.458	0	0	0	0	0	0	0
WT222(CAA14FCCF874)	3.7	13105	2022-11-29 16:09:56.226	-0.014	0	1	0	0	0	0.022	0.775	84.611	0	0	0	0	0	0	0
WT222(CAA14FCCF874)	3.7	13105	2022-11-29 16:09:56.226	-0.013	0	1	0	0	0	0.022	0.775	84.611	0	0	0	0	0	0	0
WT222(CAA14FCCF874)	3.7	13105	2022-11-29 16:09:56.226	-0.013	0	1	0	0	0	0.022	0.775	84.611	0	0	0	0	0	0	0
WT222(CAA14FCCF874)	3.7	13105	2022-11-29 16:09:56.226	-0.013	0	1	0	0	0	0.022	0.775	84.611	0	0	0	0	0	0	0
WT222(CAA14FCCF874)	3.7	13105	2022-11-29 16:09:56.226	-0.013	0	1	0	0	0	0.022	0.775	84.611	0	0	0	0	0	0	0
WT222(CAA14FCCF874)	3.7	13105	2022-11-29 16:09:56.226	-0.014	0	1	0	0	0	0.022	0.775	84.611	0	0	0	0	0	0	0
WT222(CAA14FCCF874)	3.7	13105	2022-11-29 16:09:56.226	-0.014	0	1	0	0	0	0.022	0.775	84.611	0	0	0	0	0	0	0
WT222(CAA14FCCF874)	3.7	13105	2022-11-29 16:09:56.226	-0.014	0	1	0	0	0	0.022	0.775	84.611	0	0	0	0	0	0	0
WT111(DD045F3F1DEA)	3.68	13108	2022-11-29 16:09:56.241	0.013	0.403	0.931	0	0	0	23.368	-0.681	-13.661	0	0	0	0	0	0	0
WT111(DD045F3F1DEA)	3.68	13108	2022-11-29 16:09:56.257	0.013	0.403	0.931	0	0	0	23.368	-0.681	-13.661	0	0	0	0	0	0	0
WT111(DD045F3F1DEA)	3.68	13108	2022-11-29 16:09:56.257	0.013	0.403	0.931	0	0	0	23.368	-0.681	-13.661	0	0	0	0	0	0	0
WT111(DD045F3F1DEA)	3.68	13108	2022-11-29 16:09:56.257	0.013	0.403	0.931	0	0	0	23.368	-0.681	-13.661	0	0	0	0	0	0	0
WT111(DD045F3F1DEA)	3.68	13108	2022-11-29 16:09:56.257	0.013	0.402	0.931	0	0	0	23.368	-0.681	-13.661	0	0	0	0	0	0	0
WT111(DD045F3F1DEA)	3.68	13108	2022-11-29 16:09:56.257	0.013	0.402	0.931	0	0	0	23.368	-0.681	-13.661	0	0	0	0	0	0	0
WT111(DD045F3F1DEA)	3.68	13108	2022-11-29 16:09:56.257	0.013	0.402	0.931	0	0	0	23.368	-0.681	-13.661	0	0	0	0	0	0	0
WT111(DD045F3F1DEA)	3.68	13108	2022-11-29 16:09:56.257	0.013	0.402	0.931	0	0	0	23.368	-0.681	-13.661	0	0	0	0	0	0	0
WT222(CAA14FCCF874)	3.7	13105	2022-11-29 16:09:56.257	-0.014	0	1	0	0	0	0.027	0.775	84.611	0	0	0	0	0	0	0
WT222(CAA14FCCF874)	3.7	13105	2022-11-29 16:09:56.257	-0.014	0	1	0	0	0	0.027	0.775	84.611	0	0	0	0	0	0	0
WT222(CAA14FCCF874)	3.7	13105	2022-11-29 16:09:56.257	-0.014	0	1	0	0	0	0.027	0.775	84.611	0	0	0	0	0	0	0
WT222(CAA14FCCF874)	3.7	13105	2022-11-29 16:09:56.257	-0.014	0	1	0	0	0	0.027	0.775	84.611	0	0	0	0	0	0	0
WT222(CAA14FCCF874)	3.7	13105	2022-11-29 16:09:56.257	-0.013	0	1	0	0	0	0.027	0.775	84.611	0	0	0	0	0	0	0
WT222(CAA14FCCF874)	3.7	13105	2022-11-29 16:09:56.257	-0.013	0	1	0	0	0	0.027	0.775	84.611	0	0	0	0	0	0	0
WT222(CAA14FCCF874)	3.7	13105	2022-11-29 16:09:56.257	-0.013	0	1	0	0	0	0.027	0.775	84.611	0	0	0	0	0	0	0
WT222(CAA14FCCF874)	3.7	13105	2022-11-29 16:09:56.257	-0.013	0	1	0	0	0	0.027	0.775	84.611	0	0	0	0	0	0	0
WT111(DD045F3F1DEA)	3.68	13108	2022-11-29 16:09:56.273	0.012	0.402	0.932	0	0	0	23.368	-0.681	-13.661	0	0	0	0	0	0	0
WT111(DD045F3F1DEA)	3.68	13108	2022-11-29 16:09:56.273	0.012	0.402	0.932	0	0	0	23.368	-0.681	-13.661	0	0	0	0	0	0	0
WT111(DD045F3F1DEA)	3.68	13108	2022-11-29 16:09:56.273	0.012	0.402	0.932	0	0	0	23.368	-0.681	-13.661	0	0	0	0	0	0	0
WT111(DD045F3F1DEA)	3.68	13108	2022-11-29 16:09:56.273	0.012	0.402	0.932	0	0	0	23.368	-0.681	-13.661	0	0	0	0	0	0	0
WT111(DD045F3F1DEA)	3.68	13108	2022-11-29 16:09:56.273	0.012	0.402	0.931	0	0	0	23.368	-0.681	-13.661	0	0	0	0	0	0	0
WT111(DD045F3F1DEA)	3.68	13108	2022-11-29 16:09:56.273	0.012	0.402	0.931	0	0	0	23.368	-0.681	-13.661	0	0	0	0	0	0	0
WT111(DD045F3F1DEA)	3.68	13108	2022-11-29 16:09:56.273	0.012	0.402	0.931	0	0	0	23.368	-0.681	-13.661	0	0	0	0	0	0	0
WT111(DD045F3F1DEA)	3.68	13108	2022-11-29 16:09:56.273	0.012	0.402	0.931	0	0	0	23.368	-0.681	-13.661	0	0	0	0	0	0	0
WT222(CAA14FCCF874)	3.7	13105	2022-11-29 16:09:56.288	-0.013	0	0.999	0	0	0	0.027	0.775	84.611	0	0	0	0	0	0	0
WT222(CAA14FCCF874)	3.7	13105	2022-11-29 16:09:56.288	-0.013	0	0.999	0	0	0	0.027	0.775	84.611	0	0	0	0	0	0	0
WT222(CAA14FCCF874)	3.7	13105	2022-11-29 16:09:56.288	-0.013	0	0.999	0	0	0	0.027	0.775	84.611	0	0	0	0	0	0	0
WT222(CAA14FCCF874)	3.7	13105	2022-11-29 16:09:56.288	-0.013	0	0.999	0	0	0	0.027	0.775	84.611	0	0	0	0	0	0	0
WT222(CAA14FCCF874)	3.7	13105	2022-11-29 16:09:56.288	-0.013	0	1	0	0	0	0.027	0.775	84.611	0	0	0	0	0	0	0
WT222(CAA14FCCF874)	3.7	13105	2022-11-29 16:09:56.288	-0.013	0	1	0	0	0	0.027	0.775	84.611	0	0	0	0	0	0	0
WT222(CAA14FCCF874)	3.7	13105	2022-11-29 16:09:56.288	-0.013	0	1	0	0	0	0.027	0.775	84.611	0	0	0	0	0	0	0
WT222(CAA14FCCF874)	3.7	13105	2022-11-29 16:09:56.288	-0.013	0	1	0	0	0	0.027	0.775	84.611	0	0	0	0	0	0	0
WT111(DD045F3F1DEA)	3.68	13108	2022-11-29 16:09:56.304	0.012	0.402	0.932	0	0	0	23.368	-0.681	-13.661	0	0	0	0	0	0	0
WT111(DD045F3F1DEA)	3.68	13108	2022-11-29 16:09:56.304	0.012	0.402	0.932	0	0	0	23.368	-0.681	-13.661	0	0	0	0	0	0	0
WT111(DD045F3F1DEA)	3.68	13108	2022-11-29 16:09:56.304	0.012	0.402	0.932	0	0	0	23.368	-0.681	-13.661	0	0	0	0	0	0	0
WT111(DD045F3F1DEA)	3.68	13108	2022-11-29 16:09:56.304	0.012	0.402	0.932	0	0	0	23.368	-0.681	-13.661	0	0	0	0	0	0	0
WT111(DD045F3F1DEA)	3.68	13108	2022-11-29 16:09:56.304	0.012	0.402	0.931	0	0	0	23.368	-0.681	-13.661	0	0	0	0	0	0	0
WT111(DD045F3F1DEA)	3.68	13108	2022-11-29 16:09:56.304	0.012	0.402	0.931	0	0	0	23.368	-0.681	-13.661	0	0	0	0	0	0	0
WT111(DD045F3F1DEA)	3.68	13108	2022-11-29 16:09:56.304	0.012	0.402	0.931	0	0	0	23.368	-0.681	-13.661	0	0	0	0	0	0	0
WT111(DD045F3F1DEA)	3.68	13108	2022-11-29 16:09:56.304	0.012	0.402	0.931	0	0	0	23.368	-0.681	-13.661	0	0	0	0	0	0	0
WT333(F4E4E1AF1293)	3.78	13105	2022-11-29 16:09:56.304	-0.041	0.092	1.011	0	0	0	5.158	2.324	35.458	0	0	0	0	0	0	0
WT333(F4E4E1AF1293)	3.78	13105	2022-11-29 16:09:56.319	-0.041	0.092	1.011	0	0	0	5.158	2.324	35.458	0	0	0	0	0	0	0
WT333(F4E4E1AF1293)	3.78	13105	2022-11-29 16:09:56.319	-0.041	0.092	1.011	0	0	0	5.158	2.324	35.458	0	0	0	0	0	0	0
WT333(F4E4E1AF1293)	3.78	13105	2022-11-29 16:09:56.319	-0.041	0.091	1.011	0	0	0	5.158	2.324	35.458	0	0	0	0	0	0	0
WT333(F4E4E1AF1293)	3.78	13105	2022-11-29 16:09:56.319	-0.041	0.091	1.011	0	0	0	5.158	2.324	35.458	0	0	0	0	0	0	0
WT333(F4E4E1AF1293)	3.78	13105	2022-11-29 16:09:56.319	-0.041	0.091	1.011	0	0	0	5.158	2.324	35.458	0	0	0	0	0	0	0
WT333(F4E4E1AF1293)	3.78	13105	2022-11-29 16:09:56.319	-0.041	0.091	1.011	0	0	0	5.158	2.324	35.458	0	0	0	0	0	0	0
WT333(F4E4E1AF1293)	3.78	13105	2022-11-29 16:09:56.319	-0.041	0.092	1.011	0	0	0	5.158	2.324	35.458	0	0	0	0	0	0	0
WT333(F4E4E1AF1293)	3.78	13105	2022-11-29 16:09:56.319	-0.041	0.092	1.011	0	0	0	5.158	2.324	35.458	0	0	0	0	0	0	0
WT333(F4E4E1AF1293)	3.78	13105	2022-11-29 16:09:56.319	-0.041	0.092	1.011	0	0	0	5.158	2.324	35.458	0	0	0	0	0	0	0
WT333(F4E4E1AF1293)	3.78	13105	2022-11-29 16:09:56.319	-0.041	0.092	1.011	0	0	0	5.158	2.324	35.458	0	0	0	0	0	0	0
WT333(F4E4E1AF1293)	3.78	13105	2022-11-29 16:09:56.319	-0.041	0.091	1.011	0	0	0	5.158	2.324	35.458	0	0	0	0	0	0	0
WT333(F4E4E1AF1293)	3.78	13105	2022-11-29 16:09:56.319	-0.041	0.091	1.011	0	0	0	5.158	2.324	35.458	0	0	0	0	0	0	0
WT333(F4E4E1AF1293)	3.78	13105	2022-11-29 16:09:56.319	-0.041	0.091	1.011	0	0	0	5.158	2.324	35.458	0	0	0	0	0	0	0
WT333(F4E4E1AF1293)	3.78	13105	2022-11-29 16:09:56.319	-0.041	0.091	1.011	0	0	0	5.158	2.324	35.458	0	0	0	0	0	0	0
WT333(F4E4E1AF1293)	3.78	13105	2022-11-29 16:09:56.319	-0.041	0.091	1.012	0	0	0	5.158	2.324	35.458	0	0	0	0	0	0	0
WT333(F4E4E1AF1293)	3.78	13105	2022-11-29 16:09:56.319	-0.041	0.091	1.012	0	0	0	5.158	2.324	35.458	0	0	0	0	0	0	0
WT333(F4E4E1AF1293)	3.78	13105	2022-11-29 16:09:56.319	-0.041	0.091	1.012	0	0	0	5.158	2.324	35.458	0	0	0	0	0	0	0
WT333(F4E4E1AF1293)	3.78	13105	2022-11-29 16:09:56.319	-0.041	0.091	1.012	0	0	0	5.158	2.324	35.458	0	0	0	0	0	0	0
WT333(F4E4E1AF1293)	3.78	13105	2022-11-29 16:09:56.319	-0.041	0.092	1.012	0	0	0	5.158	2.324	35.458	0	0	0	0	0	0	0
WT333(F4E4E1AF1293)	3.78	13105	2022-11-29 16:09:56.319	-0.041	0.092	1.012	0	0	0	5.158	2.324	35.458	0	0	0	0	0	0	0
WT333(F4E4E1AF1293)	3.78	13105	2022-11-29 16:09:56.319	-0.041	0.092	1.012	0	0	0	5.158	2.324	35.458	0	0	0	0	0	0	0
WT333(F4E4E1AF1293)	3.78	13105	2022-11-29 16:09:56.319	-0.041	0.092	1.012	0	0	0	5.158	2.324	35.458	0	0	0	0	0	0	0
WT333(F4E4E1AF1293)	3.78	13105	2022-11-29 16:09:56.319	-0.042	0.091	1.011	0	0	0	5.158	2.324	35.458	0	0	0	0	0	0	0
WT111(DD045F3F1DEA)	3.68	13108	2022-11-29 16:09:56.335	0.012	0.402	0.931	0	0	0	23.368	-0.681	-13.661	0	0	0	0	0	0	0
WT111(DD045F3F1DEA)	3.68	13108	2022-11-29 16:09:56.335	0.012	0.402	0.931	0	0	0	23.368	-0.681	-13.661	0	0	0	0	0	0	0
WT111(DD045F3F1DEA)	3.68	13108	2022-11-29 16:09:56.335	0.012	0.402	0.931	0	0	0	23.368	-0.681	-13.661	0	0	0	0	0	0	0
WT111(DD045F3F1DEA)	3.68	13108	2022-11-29 16:09:56.335	0.012	0.402	0.931	0	0	0	23.368	-0.681	-13.661	0	0	0	0	0	0	0
WT111(DD045F3F1DEA)	3.68	13108	2022-11-29 16:09:56.335	0.012	0.402	0.931	0	0	0	23.368	-0.681	-13.661	0	0	0	0	0	0	0
WT111(DD045F3F1DEA)	3.68	13108	2022-11-29 16:09:56.335	0.012	0.402	0.931	0	0	0	23.368	-0.681	-13.661	0	0	0	0	0	0	0
WT111(DD045F3F1DEA)	3.68	13108	2022-11-29 16:09:56.335	0.012	0.402	0.931	0	0	0	23.368	-0.681	-13.661	0	0	0	0	0	0	0
WT111(DD045F3F1DEA)	3.68	13108	2022-11-29 16:09:56.335	0.012	0.402	0.931	0	0	0	23.368	-0.681	-13.661	0	0	0	0	0	0	0
WT222(CAA14FCCF874)	3.7	13105	2022-11-29 16:09:56.350	-0.013	0	1	0	0	0	0.027	0.775	84.611	0	0	0	0	0	0	0
WT222(CAA14FCCF874)	3.7	13105	2022-11-29 16:09:56.350	-0.013	0	1	0	0	0	0.027	0.775	84.611	0	0	0	0	0	0	0
WT222(CAA14FCCF874)	3.7	13105	2022-11-29 16:09:56.350	-0.013	0	1	0	0	0	0.027	0.775	84.611	0	0	0	0	0	0	0
WT222(CAA14FCCF874)	3.7	13105	2022-11-29 16:09:56.350	-0.013	0	1	0	0	0	0.027	0.775	84.611	0	0	0	0	0	0	0
WT222(CAA14FCCF874)	3.7	13105	2022-11-29 16:09:56.350	-0.013	0	1	0	0	0	0.027	0.775	84.611	0	0	0	0	0	0	0
WT222(CAA14FCCF874)	3.7	13105	2022-11-29 16:09:56.350	-0.013	0	1	0	0	0	0.027	0.775	84.611	0	0	0	0	0	0	0
WT222(CAA14FCCF874)	3.7	13105	2022-11-29 16:09:56.350	-0.013	0	1	0	0	0	0.027	0.775	84.611	0	0	0	0	0	0	0
WT222(CAA14FCCF874)	3.7	13105	2022-11-29 16:09:56.350	-0.013	0	1	0	0	0	0.027	0.775	84.611	0	0	0	0	0	0	0
WT111(DD045F3F1DEA)	3.68	13108	2022-11-29 16:09:56.366	0.012	0.402	0.932	0	0	0	23.368	-0.681	-13.661	0	0	0	0	0	0	0
WT111(DD045F3F1DEA)	3.68	13108	2022-11-29 16:09:56.366	0.012	0.402	0.932	0	0	0	23.368	-0.681	-13.661	0	0	0	0	0	0	0
WT111(DD045F3F1DEA)	3.68	13108	2022-11-29 16:09:56.366	0.012	0.402	0.932	0	0	0	23.368	-0.681	-13.661	0	0	0	0	0	0	0
WT111(DD045F3F1DEA)	3.68	13108	2022-11-29 16:09:56.366	0.012	0.402	0.932	0	0	0	23.368	-0.681	-13.661	0	0	0	0	0	0	0
WT111(DD045F3F1DEA)	3.68	13108	2022-11-29 16:09:56.366	0.012	0.402	0.932	0	0	0	23.368	-0.681	-13.661	0	0	0	0	0	0	0
WT111(DD045F3F1DEA)	3.68	13108	2022-11-29 16:09:56.366	0.012	0.402	0.932	0	0	0	23.368	-0.681	-13.661	0	0	0	0	0	0	0
WT111(DD045F3F1DEA)	3.68	13108	2022-11-29 16:09:56.366	0.012	0.402	0.932	0	0	0	23.368	-0.681	-13.661	0	0	0	0	0	0	0
WT111(DD045F3F1DEA)	3.68	13108	2022-11-29 16:09:56.366	0.012	0.402	0.932	0	0	0	23.368	-0.681	-13.661	0	0	0	0	0	0	0
WT222(CAA14FCCF874)	3.7	13105	2022-11-29 16:09:56.382	-0.013	0.001	1	0	0	0	0.027	0.775	84.611	0	0	0	0	0	0	0
WT222(CAA14FCCF874)	3.7	13105	2022-11-29 16:09:56.382	-0.013	0.001	1	0	0	0	0.027	0.775	84.611	0	0	0	0	0	0	0
WT222(CAA14FCCF874)	3.7	13105	2022-11-29 16:09:56.382	-0.013	0.001	1	0	0	0	0.027	0.775	84.611	0	0	0	0	0	0	0
WT222(CAA14FCCF874)	3.7	13105	2022-11-29 16:09:56.382	-0.013	0.001	1	0	0	0	0.027	0.775	84.611	0	0	0	0	0	0	0
WT222(CAA14FCCF874)	3.7	13105	2022-11-29 16:09:56.382	-0.014	0	1	0	0	0	0.027	0.775	84.611	0	0	0	0	0	0	0
WT222(CAA14FCCF874)	3.7	13105	2022-11-29 16:09:56.382	-0.014	0	1	0	0	0	0.027	0.775	84.611	0	0	0	0	0	0	0
WT222(CAA14FCCF874)	3.7	13105	2022-11-29 16:09:56.382	-0.014	0	1	0	0	0	0.027	0.775	84.611	0	0	0	0	0	0	0
WT222(CAA14FCCF874)	3.7	13105	2022-11-29 16:09:56.382	-0.014	0	1	0	0	0	0.027	0.775	84.611	0	0	0	0	0	0	0
WT111(DD045F3F1DEA)	3.68	13108	2022-11-29 16:09:56.397	0.012	0.402	0.931	0	0	0	23.368	-0.681	-13.661	0	0	0	0	0	0	0
WT111(DD045F3F1DEA)	3.68	13108	2022-11-29 16:09:56.397	0.012	0.402	0.931	0	0	0	23.368	-0.681	-13.661	0	0	0	0	0	0	0
WT111(DD045F3F1DEA)	3.68	13108	2022-11-29 16:09:56.397	0.012	0.402	0.931	0	0	0	23.368	-0.681	-13.661	0	0	0	0	0	0	0
WT111(DD045F3F1DEA)	3.68	13108	2022-11-29 16:09:56.397	0.012	0.402	0.931	0	0	0	23.368	-0.681	-13.661	0	0	0	0	0	0	0
WT111(DD045F3F1DEA)	3.68	13108	2022-11-29 16:09:56.397	0.012	0.402	0.932	0	0	0	23.368	-0.681	-13.661	0	0	0	0	0	0	0
WT111(DD045F3F1DEA)	3.68	13108	2022-11-29 16:09:56.397	0.012	0.402	0.932	0	0	0	23.368	-0.681	-13.661	0	0	0	0	0	0	0
WT111(DD045F3F1DEA)	3.68	13108	2022-11-29 16:09:56.397	0.012	0.402	0.932	0	0	0	23.368	-0.681	-13.661	0	0	0	0	0	0	0
WT111(DD045F3F1DEA)	3.68	13108	2022-11-29 16:09:56.397	0.012	0.402	0.932	0	0	0	23.368	-0.681	-13.661	0	0	0	0	0	0	0
WT333(F4E4E1AF1293)	3.78	13105	2022-11-29 16:09:56.397	-0.042	0.091	1.011	0	0	0	5.158	2.324	35.458	0	0	0	0	0	0	0
WT333(F4E4E1AF1293)	3.78	13105	2022-11-29 16:09:56.397	-0.042	0.091	1.011	0	0	0	5.158	2.324	35.458	0	0	0	0	0	0	0
WT333(F4E4E1AF1293)	3.78	13105	2022-11-29 16:09:56.397	-0.042	0.091	1.011	0	0	0	5.158	2.324	35.458	0	0	0	0	0	0	0
WT333(F4E4E1AF1293)	3.78	13105	2022-11-29 16:09:56.397	-0.041	0.092	1.011	0	0	0	5.158	2.324	35.458	0	0	0	0	0	0	0
WT333(F4E4E1AF1293)	3.78	13105	2022-11-29 16:09:56.397	-0.041	0.092	1.011	0	0	0	5.158	2.324	35.458	0	0	0	0	0	0	0
WT333(F4E4E1AF1293)	3.78	13105	2022-11-29 16:09:56.397	-0.041	0.092	1.011	0	0	0	5.158	2.324	35.458	0	0	0	0	0	0	0
WT333(F4E4E1AF1293)	3.78	13105	2022-11-29 16:09:56.397	-0.041	0.092	1.011	0	0	0	5.158	2.324	35.458	0	0	0	0	0	0	0
WT333(F4E4E1AF1293)	3.78	13105	2022-11-29 16:09:56.397	-0.041	0.092	1.011	0	0	0	5.158	2.324	35.458	0	0	0	0	0	0	0
WT333(F4E4E1AF1293)	3.78	13105	2022-11-29 16:09:56.397	-0.041	0.092	1.011	0	0	0	5.158	2.324	35.458	0	0	0	0	0	0	0
WT333(F4E4E1AF1293)	3.78	13105	2022-11-29 16:09:56.397	-0.041	0.092	1.011	0	0	0	5.158	2.324	35.458	0	0	0	0	0	0	0
WT333(F4E4E1AF1293)	3.78	13105	2022-11-29 16:09:56.397	-0.041	0.092	1.011	0	0	0	5.158	2.324	35.458	0	0	0	0	0	0	0
WT333(F4E4E1AF1293)	3.78	13105	2022-11-29 16:09:56.397	-0.041	0.092	1.011	0	0	0	5.158	2.324	35.458	0	0	0	0	0	0	0
WT333(F4E4E1AF1293)	3.78	13105	2022-11-29 16:09:56.397	-0.041	0.092	1.011	0	0	0	5.158	2.324	35.458	0	0	0	0	0	0	0
WT333(F4E4E1AF1293)	3.78	13105	2022-11-29 16:09:56.397	-0.041	0.092	1.011	0	0	0	5.158	2.324	35.458	0	0	0	0	0	0	0
WT333(F4E4E1AF1293)	3.78	13105	2022-11-29 16:09:56.397	-0.041	0.092	1.011	0	0	0	5.158	2.324	35.458	0	0	0	0	0	0	0
WT333(F4E4E1AF1293)	3.78	13105	2022-11-29 16:09:56.397	-0.042	0.091	1.012	0	0	0	5.158	2.324	35.458	0	0	0	0	0	0	0
WT222(CAA14FCCF874)	3.7	13105	2022-11-29 16:09:56.429	-0.013	0	1	0	0	0	0.027	0.775	84.611	0	0	0	0	0	0	0
WT222(CAA14FCCF874)	3.7	13105	2022-11-29 16:09:56.429	-0.013	0	1	0	0	0	0.027	0.775	84.611	0	0	0	0	0	0	0
WT222(CAA14FCCF874)	3.7	13105	2022-11-29 16:09:56.429	-0.013	0	1	0	0	0	0.027	0.775	84.611	0	0	0	0	0	0	0
WT222(CAA14FCCF874)	3.7	13105	2022-11-29 16:09:56.429	-0.013	0	1	0	0	0	0.027	0.775	84.611	0	0	0	0	0	0	0
WT222(CAA14FCCF874)	3.7	13105	2022-11-29 16:09:56.429	-0.014	0	1	0	0	0	0.027	0.775	84.611	0	0	0	0	0	0	0
WT222(CAA14FCCF874)	3.7	13105	2022-11-29 16:09:56.429	-0.014	0	1	0	0	0	0.027	0.775	84.611	0	0	0	0	0	0	0
WT222(CAA14FCCF874)	3.7	13105	2022-11-29 16:09:56.429	-0.014	0	1	0	0	0	0.027	0.775	84.611	0	0	0	0	0	0	0
WT222(CAA14FCCF874)	3.7	13105	2022-11-29 16:09:56.429	-0.014	0	1	0	0	0	0.027	0.775	84.611	0	0	0	0	0	0	0
WT333(F4E4E1AF1293)	3.78	13105	2022-11-29 16:09:56.460	-0.042	0.091	1.012	0	0	0	5.158	2.324	35.458	0	0	0	0	0	0	0
WT333(F4E4E1AF1293)	3.78	13105	2022-11-29 16:09:56.460	-0.042	0.091	1.012	0	0	0	5.158	2.324	35.458	0	0	0	0	0	0	0
WT333(F4E4E1AF1293)	3.78	13105	2022-11-29 16:09:56.460	-0.042	0.091	1.012	0	0	0	5.158	2.324	35.458	0	0	0	0	0	0	0
WT333(F4E4E1AF1293)	3.78	13105	2022-11-29 16:09:56.460	-0.041	0.091	1.011	0	0	0	5.158	2.324	35.458	0	0	0	0	0	0	0
WT333(F4E4E1AF1293)	3.78	13105	2022-11-29 16:09:56.460	-0.041	0.091	1.011	0	0	0	5.158	2.324	35.458	0	0	0	0	0	0	0
WT333(F4E4E1AF1293)	3.78	13105	2022-11-29 16:09:56.460	-0.041	0.091	1.011	0	0	0	5.158	2.324	35.458	0	0	0	0	0	0	0
WT333(F4E4E1AF1293)	3.78	13105	2022-11-29 16:09:56.460	-0.041	0.091	1.011	0	0	0	5.158	2.324	35.458	0	0	0	0	0	0	0
WT333(F4E4E1AF1293)	3.78	13105	2022-11-29 16:09:56.460	-0.041	0.091	1.012	0	0	0	5.158	2.324	35.458	0	0	0	0	0	0	0
WT222(CAA14FCCF874)	3.7	13105	2022-11-29 16:09:56.460	-0.013	0	1	0	0	0	0.027	0.775	84.611	0	0	0	0	0	0	0
WT222(CAA14FCCF874)	3.7	13105	2022-11-29 16:09:56.460	-0.013	0	1	0	0	0	0.027	0.775	84.611	0	0	0	0	0	0	0
WT222(CAA14FCCF874)	3.7	13105	2022-11-29 16:09:56.460	-0.013	0	1	0	0	0	0.027	0.775	84.611	0	0	0	0	0	0	0
WT222(CAA14FCCF874)	3.7	13105	2022-11-29 16:09:56.460	-0.013	0	1	0	0	0	0.027	0.775	84.611	0	0	0	0	0	0	0
WT222(CAA14FCCF874)	3.7	13105	2022-11-29 16:09:56.460	-0.014	0	1	0	0	0	0.027	0.775	84.611	0	0	0	0	0	0	0
WT222(CAA14FCCF874)	3.7	13105	2022-11-29 16:09:56.460	-0.014	0	1	0	0	0	0.027	0.775	84.611	0	0	0	0	0	0	0
WT222(CAA14FCCF874)	3.7	13105	2022-11-29 16:09:56.460	-0.014	0	1	0	0	0	0.027	0.775	84.611	0	0	0	0	0	0	0
WT222(CAA14FCCF874)	3.7	13105	2022-11-29 16:09:56.460	-0.014	0	1	0	0	0	0.027	0.775	84.611	0	0	0	0	0	0	0
WT111(DD045F3F1DEA)	3.68	13108	2022-11-29 16:09:56.491	0.012	0.402	0.932	0	0	0	23.368	-0.681	-13.661	0	0	0	0	0	0	0
WT111(DD045F3F1DEA)	3.68	13108	2022-11-29 16:09:56.491	0.012	0.402	0.932	0	0	0	23.368	-0.681	-13.661	0	0	0	0	0	0	0
WT111(DD045F3F1DEA)	3.68	13108	2022-11-29 16:09:56.491	0.012	0.402	0.932	0	0	0	23.368	-0.681	-13.661	0	0	0	0	0	0	0
WT111(DD045F3F1DEA)	3.68	13108	2022-11-29 16:09:56.491	0.012	0.402	0.932	0	0	0	23.368	-0.681	-13.661	0	0	0	0	0	0	0
WT111(DD045F3F1DEA)	3.68	13108	2022-11-29 16:09:56.491	0.012	0.402	0.931	0	0	0	23.368	-0.681	-13.661	0	0	0	0	0	0	0
WT111(DD045F3F1DEA)	3.68	13108	2022-11-29 16:09:56.491	0.012	0.402	0.931	0	0	0	23.368	-0.681	-13.661	0	0	0	0	0	0	0
WT111(DD045F3F1DEA)	3.68	13108	2022-11-29 16:09:56.491	0.012	0.402	0.931	0	0	0	23.368	-0.681	-13.661	0	0	0	0	0	0	0
WT111(DD045F3F1DEA)	3.68	13108	2022-11-29 16:09:56.491	0.012	0.402	0.931	0	0	0	23.368	-0.681	-13.661	0	0	0	0	0	0	0
WT111(DD045F3F1DEA)	3.68	13108	2022-11-29 16:09:56.491	0.012	0.402	0.931	0	0	0	23.368	-0.681	-13.661	0	0	0	0	0	0	0
WT111(DD045F3F1DEA)	3.68	13108	2022-11-29 16:09:56.491	0.012	0.402	0.931	0	0	0	23.368	-0.681	-13.661	0	0	0	0	0	0	0
WT111(DD045F3F1DEA)	3.68	13108	2022-11-29 16:09:56.491	0.012	0.402	0.931	0	0	0	23.368	-0.681	-13.661	0	0	0	0	0	0	0
WT111(DD045F3F1DEA)	3.68	13108	2022-11-29 16:09:56.491	0.012	0.402	0.932	0	0	0	23.368	-0.681	-13.661	0	0	0	0	0	0	0
WT111(DD045F3F1DEA)	3.68	13108	2022-11-29 16:09:56.491	0.012	0.402	0.932	0	0	0	23.368	-0.681	-13.661	0	0	0	0	0	0	0
WT111(DD045F3F1DEA)	3.68	13108	2022-11-29 16:09:56.491	0.012	0.402	0.932	0	0	0	23.368	-0.681	-13.661	0	0	0	0	0	0	0
WT111(DD045F3F1DEA)	3.68	13108	2022-11-29 16:09:56.491	0.012	0.402	0.932	0	0	0	23.368	-0.681	-13.661	0	0	0	0	0	0	0
WT111(DD045F3F1DEA)	3.68	13108	2022-11-29 16:09:56.491	0.012	0.402	0.931	0	0	0	23.368	-0.681	-13.661	0	0	0	0	0	0	0
WT333(F4E4E1AF1293)	3.78	13105	2022-11-29 16:09:56.491	-0.041	0.091	1.012	0	0	0	5.158	2.324	35.458	0	0	0	0	0	0	0
WT333(F4E4E1AF1293)	3.78	13105	2022-11-29 16:09:56.491	-0.041	0.091	1.012	0	0	0	5.158	2.324	35.458	0	0	0	0	0	0	0
WT333(F4E4E1AF1293)	3.78	13105	2022-11-29 16:09:56.491	-0.041	0.091	1.012	0	0	0	5.158	2.324	35.458	0	0	0	0	0	0	0
WT333(F4E4E1AF1293)	3.78	13105	2022-11-29 16:09:56.491	-0.041	0.092	1.011	0	0	0	5.158	2.324	35.458	0	0	0	0	0	0	0
WT333(F4E4E1AF1293)	3.78	13105	2022-11-29 16:09:56.491	-0.041	0.092	1.011	0	0	0	5.158	2.324	35.458	0	0	0	0	0	0	0
WT333(F4E4E1AF1293)	3.78	13105	2022-11-29 16:09:56.491	-0.041	0.092	1.011	0	0	0	5.158	2.324	35.458	0	0	0	0	0	0	0
WT333(F4E4E1AF1293)	3.78	13105	2022-11-29 16:09:56.491	-0.041	0.092	1.011	0	0	0	5.158	2.324	35.458	0	0	0	0	0	0	0
WT333(F4E4E1AF1293)	3.78	13105	2022-11-29 16:09:56.491	-0.041	0.091	1.011	0	0	0	5.158	2.324	35.458	0	0	0	0	0	0	0
WT111(DD045F3F1DEA)	3.68	13108	2022-11-29 16:09:56.522	0.012	0.402	0.931	0	0	0	23.368	-0.681	-13.661	0	0	0	0	0	0	0
WT111(DD045F3F1DEA)	3.68	13108	2022-11-29 16:09:56.522	0.012	0.402	0.931	0	0	0	23.368	-0.681	-13.661	0	0	0	0	0	0	0
WT111(DD045F3F1DEA)	3.68	13108	2022-11-29 16:09:56.522	0.012	0.402	0.931	0	0	0	23.368	-0.681	-13.661	0	0	0	0	0	0	0
WT111(DD045F3F1DEA)	3.68	13108	2022-11-29 16:09:56.522	0.012	0.403	0.932	0	0	0	23.368	-0.681	-13.661	0	0	0	0	0	0	0
WT111(DD045F3F1DEA)	3.68	13108	2022-11-29 16:09:56.522	0.012	0.403	0.932	0	0	0	23.368	-0.681	-13.661	0	0	0	0	0	0	0
WT111(DD045F3F1DEA)	3.68	13108	2022-11-29 16:09:56.522	0.012	0.403	0.932	0	0	0	23.368	-0.681	-13.661	0	0	0	0	0	0	0
WT111(DD045F3F1DEA)	3.68	13108	2022-11-29 16:09:56.522	0.012	0.403	0.932	0	0	0	23.368	-0.681	-13.661	0	0	0	0	0	0	0
WT111(DD045F3F1DEA)	3.68	13108	2022-11-29 16:09:56.522	0.012	0.402	0.931	0	0	0	23.368	-0.681	-13.661	0	0	0	0	0	0	0
WT333(F4E4E1AF1293)	3.78	13105	2022-11-29 16:09:56.522	-0.041	0.091	1.011	0	0	0	5.158	2.324	35.458	0	0	0	0	0	0	0
WT333(F4E4E1AF1293)	3.78	13105	2022-11-29 16:09:56.522	-0.041	0.091	1.011	0	0	0	5.158	2.324	35.458	0	0	0	0	0	0	0
WT333(F4E4E1AF1293)	3.78	13105	2022-11-29 16:09:56.522	-0.041	0.091	1.011	0	0	0	5.158	2.324	35.458	0	0	0	0	0	0	0
WT333(F4E4E1AF1293)	3.78	13105	2022-11-29 16:09:56.522	-0.041	0.092	1.011	0	0	0	5.158	2.324	35.458	0	0	0	0	0	0	0
WT333(F4E4E1AF1293)	3.78	13105	2022-11-29 16:09:56.522	-0.041	0.092	1.011	0	0	0	5.158	2.324	35.458	0	0	0	0	0	0	0
WT333(F4E4E1AF1293)	3.78	13105	2022-11-29 16:09:56.522	-0.041	0.092	1.011	0	0	0	5.158	2.324	35.458	0	0	0	0	0	0	0
WT333(F4E4E1AF1293)	3.78	13105	2022-11-29 16:09:56.522	-0.041	0.092	1.011	0	0	0	5.158	2.324	35.458	0	0	0	0	0	0	0
WT333(F4E4E1AF1293)	3.78	13105	2022-11-29 16:09:56.522	-0.041	0.091	1.01	0	0	0	5.158	2.324	35.458	0	0	0	0	0	0	0
WT222(CAA14FCCF874)	3.7	13105	2022-11-29 16:09:56.522	-0.014	0	1	0	0	0	0.027	0.775	84.611	0	0	0	0	0	0	0
WT222(CAA14FCCF874)	3.7	13105	2022-11-29 16:09:56.522	-0.014	0	1	0	0	0	0.027	0.775	84.611	0	0	0	0	0	0	0
WT222(CAA14FCCF874)	3.7	13105	2022-11-29 16:09:56.522	-0.014	0	1	0	0	0	0.027	0.775	84.611	0	0	0	0	0	0	0
WT222(CAA14FCCF874)	3.7	13105	2022-11-29 16:09:56.522	-0.014	0	1	0	0	0	0.027	0.775	84.611	0	0	0	0	0	0	0
WT222(CAA14FCCF874)	3.7	13105	2022-11-29 16:09:56.522	-0.014	0	1	0	0	0	0.027	0.775	84.611	0	0	0	0	0	0	0
WT222(CAA14FCCF874)	3.7	13105	2022-11-29 16:09:56.522	-0.014	0	1	0	0	0	0.027	0.775	84.611	0	0	0	0	0	0	0
WT222(CAA14FCCF874)	3.7	13105	2022-11-29 16:09:56.522	-0.014	0	1	0	0	0	0.027	0.775	84.611	0	0	0	0	0	0	0
WT222(CAA14FCCF874)	3.7	13105	2022-11-29 16:09:56.522	-0.013	0	1	0	0	0	0.027	0.775	84.611	0	0	0	0	0	0	0
WT222(CAA14FCCF874)	3.7	13105	2022-11-29 16:09:56.522	-0.013	0	1	0	0	0	0.027	0.775	84.611	0	0	0	0	0	0	0
WT222(CAA14FCCF874)	3.7	13105	2022-11-29 16:09:56.522	-0.013	0	1	0	0	0	0.027	0.775	84.611	0	0	0	0	0	0	0
WT222(CAA14FCCF874)	3.7	13105	2022-11-29 16:09:56.522	-0.013	0	1	0	0	0	0.027	0.775	84.611	0	0	0	0	0	0	0
WT222(CAA14FCCF874)	3.7	13105	2022-11-29 16:09:56.522	-0.013	0	1	0	0	0	0.027	0.775	84.611	0	0	0	0	0	0	0
WT222(CAA14FCCF874)	3.7	13105	2022-11-29 16:09:56.522	-0.013	0	1	0	0	0	0.027	0.775	84.611	0	0	0	0	0	0	0
WT222(CAA14FCCF874)	3.7	13105	2022-11-29 16:09:56.522	-0.013	0	1	0	0	0	0.027	0.775	84.611	0	0	0	0	0	0	0
WT222(CAA14FCCF874)	3.7	13105	2022-11-29 16:09:56.522	-0.013	0	1	0	0	0	0.027	0.775	84.611	0	0	0	0	0	0	0
WT222(CAA14FCCF874)	3.7	13105	2022-11-29 16:09:56.522	-0.013	0	1	0	0	0	0.027	0.775	84.611	0	0	0	0	0	0	0
WT333(F4E4E1AF1293)	3.78	13105	2022-11-29 16:09:56.554	-0.041	0.091	1.01	0	0	0	5.158	2.324	35.458	0	0	0	0	0	0	0
WT333(F4E4E1AF1293)	3.78	13105	2022-11-29 16:09:56.554	-0.041	0.091	1.01	0	0	0	5.158	2.324	35.458	0	0	0	0	0	0	0
WT333(F4E4E1AF1293)	3.78	13105	2022-11-29 16:09:56.554	-0.041	0.091	1.01	0	0	0	5.158	2.324	35.458	0	0	0	0	0	0	0
WT333(F4E4E1AF1293)	3.78	13105	2022-11-29 16:09:56.554	-0.041	0.092	1.011	0	0	0	5.158	2.324	35.458	0	0	0	0	0	0	0
WT333(F4E4E1AF1293)	3.78	13105	2022-11-29 16:09:56.554	-0.041	0.092	1.011	0	0	0	5.158	2.324	35.458	0	0	0	0	0	0	0
WT333(F4E4E1AF1293)	3.78	13105	2022-11-29 16:09:56.554	-0.041	0.092	1.011	0	0	0	5.158	2.324	35.458	0	0	0	0	0	0	0
WT333(F4E4E1AF1293)	3.78	13105	2022-11-29 16:09:56.554	-0.041	0.092	1.011	0	0	0	5.158	2.324	35.458	0	0	0	0	0	0	0
WT333(F4E4E1AF1293)	3.78	13105	2022-11-29 16:09:56.554	-0.028	0.094	1.012	0	0	0	5.158	2.324	35.458	0	0	0	0	0	0	0
WT111(DD045F3F1DEA)	3.68	13108	2022-11-29 16:09:56.585	0.012	0.402	0.931	0	0	0	23.368	-0.681	-13.661	0	0	0	0	0	0	0
WT111(DD045F3F1DEA)	3.68	13108	2022-11-29 16:09:56.585	0.012	0.402	0.931	0	0	0	23.368	-0.681	-13.661	0	0	0	0	0	0	0
WT111(DD045F3F1DEA)	3.68	13108	2022-11-29 16:09:56.585	0.012	0.402	0.931	0	0	0	23.368	-0.681	-13.661	0	0	0	0	0	0	0
WT111(DD045F3F1DEA)	3.68	13108	2022-11-29 16:09:56.585	0.012	0.402	0.932	0	0	0	23.368	-0.681	-13.661	0	0	0	0	0	0	0
WT111(DD045F3F1DEA)	3.68	13108	2022-11-29 16:09:56.585	0.012	0.402	0.932	0	0	0	23.368	-0.681	-13.661	0	0	0	0	0	0	0
WT111(DD045F3F1DEA)	3.68	13108	2022-11-29 16:09:56.585	0.012	0.402	0.932	0	0	0	23.368	-0.681	-13.661	0	0	0	0	0	0	0
WT111(DD045F3F1DEA)	3.68	13108	2022-11-29 16:09:56.585	0.012	0.402	0.932	0	0	0	23.368	-0.681	-13.661	0	0	0	0	0	0	0
WT111(DD045F3F1DEA)	3.68	13108	2022-11-29 16:09:56.585	0.012	0.402	0.932	0	0	0	23.368	-0.681	-13.661	0	0	0	0	0	0	0
WT222(CAA14FCCF874)	3.7	13105	2022-11-29 16:09:56.585	-0.013	0	1	0	0	0	0.027	0.775	84.611	0	0	0	0	0	0	0
WT222(CAA14FCCF874)	3.7	13105	2022-11-29 16:09:56.585	-0.013	0	1	0	0	0	0.027	0.775	84.611	0	0	0	0	0	0	0
WT222(CAA14FCCF874)	3.7	13105	2022-11-29 16:09:56.585	-0.013	0	1	0	0	0	0.027	0.775	84.611	0	0	0	0	0	0	0
WT222(CAA14FCCF874)	3.7	13105	2022-11-29 16:09:56.585	-0.014	0	1	0	0	0	0.027	0.775	84.611	0	0	0	0	0	0	0
WT222(CAA14FCCF874)	3.7	13105	2022-11-29 16:09:56.585	-0.014	0	1	0	0	0	0.027	0.775	84.611	0	0	0	0	0	0	0
WT222(CAA14FCCF874)	3.7	13105	2022-11-29 16:09:56.585	-0.014	0	1	0	0	0	0.027	0.775	84.611	0	0	0	0	0	0	0
WT222(CAA14FCCF874)	3.7	13105	2022-11-29 16:09:56.585	-0.014	0	1	0	0	0	0.027	0.775	84.611	0	0	0	0	0	0	0
WT222(CAA14FCCF874)	3.7	13105	2022-11-29 16:09:56.585	-0.014	0	1	0	0	0	0.027	0.775	84.611	0	0	0	0	0	0	0
WT111(DD045F3F1DEA)	3.68	13108	2022-11-29 16:09:56.616	0.012	0.402	0.932	0	0	0	23.368	-0.681	-13.661	0	0	0	0	0	0	0
WT111(DD045F3F1DEA)	3.68	13108	2022-11-29 16:09:56.616	0.012	0.402	0.932	0	0	0	23.368	-0.681	-13.661	0	0	0	0	0	0	0
WT111(DD045F3F1DEA)	3.68	13108	2022-11-29 16:09:56.616	0.012	0.402	0.932	0	0	0	23.368	-0.681	-13.661	0	0	0	0	0	0	0
WT111(DD045F3F1DEA)	3.68	13108	2022-11-29 16:09:56.616	0.012	0.402	0.932	0	0	0	23.368	-0.681	-13.661	0	0	0	0	0	0	0
WT111(DD045F3F1DEA)	3.68	13108	2022-11-29 16:09:56.616	0.012	0.402	0.932	0	0	0	23.368	-0.681	-13.661	0	0	0	0	0	0	0
WT111(DD045F3F1DEA)	3.68	13108	2022-11-29 16:09:56.616	0.012	0.402	0.932	0	0	0	23.368	-0.681	-13.661	0	0	0	0	0	0	0
WT111(DD045F3F1DEA)	3.68	13108	2022-11-29 16:09:56.616	0.012	0.402	0.932	0	0	0	23.368	-0.681	-13.661	0	0	0	0	0	0	0
WT111(DD045F3F1DEA)	3.68	13108	2022-11-29 16:09:56.616	0.012	0.402	0.931	0	0	0	23.368	-0.681	-13.661	0	0	0	0	0	0	0
WT333(F4E4E1AF1293)	3.78	13105	2022-11-29 16:09:56.616	-0.028	0.094	1.012	0	0	0	5.158	2.324	35.458	0	0	0	0	0	0	0
WT333(F4E4E1AF1293)	3.78	13105	2022-11-29 16:09:56.616	-0.028	0.094	1.012	0	0	0	5.164	2.324	35.458	0	0	0	0	0	0	0
WT333(F4E4E1AF1293)	3.78	13105	2022-11-29 16:09:56.616	-0.028	0.094	1.012	0	0	0	5.164	2.324	35.458	0	0	0	0	0	0	0
WT333(F4E4E1AF1293)	3.78	13105	2022-11-29 16:09:56.616	-0.03	0.092	1.011	-0.488	-0.061	0	5.158	2.324	35.458	0	0	0	0	0	0	0
WT333(F4E4E1AF1293)	3.78	13105	2022-11-29 16:09:56.616	-0.03	0.092	1.011	-0.488	-0.061	0	5.158	2.324	35.458	0	0	0	0	0	0	0
WT333(F4E4E1AF1293)	3.78	13105	2022-11-29 16:09:56.616	-0.03	0.092	1.011	-0.488	-0.061	0	5.153	2.324	35.458	0	0	0	0	0	0	0
WT333(F4E4E1AF1293)	3.78	13105	2022-11-29 16:09:56.616	-0.03	0.092	1.011	-0.488	-0.061	0	5.153	2.318	35.458	0	0	0	0	0	0	0
WT333(F4E4E1AF1293)	3.78	13105	2022-11-29 16:09:56.616	-0.027	0.092	1.013	-0.305	-0.061	0	5.153	2.318	35.458	0	0	0	0	0	0	0
WT222(CAA14FCCF874)	3.7	13105	2022-11-29 16:09:56.616	-0.014	0	1	0	0	0	0.027	0.775	84.611	0	0	0	0	0	0	0
WT222(CAA14FCCF874)	3.7	13105	2022-11-29 16:09:56.616	-0.014	0	1	0	0	0	0.027	0.775	84.611	0	0	0	0	0	0	0
WT222(CAA14FCCF874)	3.7	13105	2022-11-29 16:09:56.616	-0.014	0	1	0	0	0	0.022	0.775	84.611	0	0	0	0	0	0	0
WT222(CAA14FCCF874)	3.7	13105	2022-11-29 16:09:56.616	-0.013	0	1	0	0	0	0.022	0.775	84.611	0	0	0	0	0	0	0
WT222(CAA14FCCF874)	3.7	13105	2022-11-29 16:09:56.616	-0.013	0	1	0	0	0	0.022	0.775	84.611	0	0	0	0	0	0	0
WT222(CAA14FCCF874)	3.7	13105	2022-11-29 16:09:56.616	-0.013	0	1	0	0	0	0.022	0.775	84.611	0	0	0	0	0	0	0
WT222(CAA14FCCF874)	3.7	13105	2022-11-29 16:09:56.616	-0.013	0	1	0	0	0	0.022	0.775	84.611	0	0	0	0	0	0	0
WT222(CAA14FCCF874)	3.7	13105	2022-11-29 16:09:56.616	-0.014	0	1	0	0	0	0.022	0.775	84.611	0	0	0	0	0	0	0
WT333(F4E4E1AF1293)	3.78	13105	2022-11-29 16:09:56.647	-0.027	0.092	1.013	-0.305	-0.061	0	5.147	2.318	35.458	0	0	0	0	0	0	0
WT333(F4E4E1AF1293)	3.78	13105	2022-11-29 16:09:56.647	-0.027	0.092	1.013	-0.305	-0.061	0	5.147	2.318	35.458	0	0	0	0	0	0	0
WT333(F4E4E1AF1293)	3.78	13105	2022-11-29 16:09:56.647	-0.027	0.092	1.013	-0.305	-0.061	0	5.147	2.313	35.458	0	0	0	0	0	0	0
WT333(F4E4E1AF1293)	3.78	13105	2022-11-29 16:09:56.647	-0.021	0.092	1.01	-0.61	0	0	5.142	2.313	35.458	0	0	0	0	0	0	0
WT333(F4E4E1AF1293)	3.78	13105	2022-11-29 16:09:56.647	-0.021	0.092	1.01	-0.61	0	0	5.142	2.313	35.458	0	0	0	0	0	0	0
WT333(F4E4E1AF1293)	3.78	13105	2022-11-29 16:09:56.647	-0.021	0.092	1.01	-0.61	0	0	5.136	2.313	35.458	0	0	0	0	0	0	0
WT333(F4E4E1AF1293)	3.78	13105	2022-11-29 16:09:56.647	-0.044	0.092	1.011	-0.366	0	0	5.136	2.313	35.458	0	0	0	0	0	0	0
WT333(F4E4E1AF1293)	3.78	13105	2022-11-29 16:09:56.647	-0.044	0.092	1.011	-0.366	0	0	5.136	2.307	35.458	0	0	0	0	0	0	0
WT333(F4E4E1AF1293)	3.78	13105	2022-11-29 16:09:56.679	-0.044	0.092	1.011	-0.366	0	0	5.131	2.307	35.458	0	0	0	0	0	0	0
WT333(F4E4E1AF1293)	3.78	13105	2022-11-29 16:09:56.679	-0.044	0.092	1.011	-0.366	0	0	5.131	2.307	35.458	0	0	0	0	0	0	0
WT333(F4E4E1AF1293)	3.78	13105	2022-11-29 16:09:56.679	-0.049	0.086	1.01	-0.122	0	0	5.131	2.307	35.458	0	0	0	0	0	0	0
WT333(F4E4E1AF1293)	3.78	13105	2022-11-29 16:09:56.679	-0.049	0.086	1.01	-0.122	0	0	5.131	2.307	35.458	0	0	0	0	0	0	0
WT333(F4E4E1AF1293)	3.78	13105	2022-11-29 16:09:56.679	-0.049	0.086	1.01	-0.122	0	0	5.131	2.307	35.458	0	0	0	0	0	0	0
WT333(F4E4E1AF1293)	3.78	13105	2022-11-29 16:09:56.679	-0.049	0.086	1.01	-0.122	0	0	5.131	2.307	35.458	0	0	0	0	0	0	0
WT333(F4E4E1AF1293)	3.78	13105	2022-11-29 16:09:56.679	-0.045	0.091	1.011	-0.122	0	0	5.131	2.302	35.458	0	0	0	0	0	0	0
WT333(F4E4E1AF1293)	3.78	13105	2022-11-29 16:09:56.679	-0.045	0.091	1.011	-0.122	0	0	5.131	2.302	35.458	0	0	0	0	0	0	0
WT222(CAA14FCCF874)	3.7	13105	2022-11-29 16:09:56.679	-0.014	0	1	0	0	0	0.022	0.775	84.611	0	0	0	0	0	0	0
WT222(CAA14FCCF874)	3.7	13105	2022-11-29 16:09:56.679	-0.014	0	1	0	0	0	0.022	0.775	84.611	0	0	0	0	0	0	0
WT222(CAA14FCCF874)	3.7	13105	2022-11-29 16:09:56.679	-0.014	0	1	0	0	0	0.022	0.775	84.611	0	0	0	0	0	0	0
WT222(CAA14FCCF874)	3.7	13105	2022-11-29 16:09:56.679	-0.013	0	1	0	0	0	0.022	0.775	84.611	0	0	0	0	0	0	0
WT222(CAA14FCCF874)	3.7	13105	2022-11-29 16:09:56.679	-0.013	0	1	0	0	0	0.022	0.775	84.611	0	0	0	0	0	0	0
WT222(CAA14FCCF874)	3.7	13105	2022-11-29 16:09:56.679	-0.013	0	1	0	0	0	0.022	0.775	84.611	0	0	0	0	0	0	0
WT222(CAA14FCCF874)	3.7	13105	2022-11-29 16:09:56.679	-0.013	0	1	0	0	0	0.022	0.775	84.611	0	0	0	0	0	0	0
WT222(CAA14FCCF874)	3.7	13105	2022-11-29 16:09:56.679	-0.014	0	1	0	0	0	0.022	0.775	84.611	0	0	0	0	0	0	0
WT111(DD045F3F1DEA)	3.68	13108	2022-11-29 16:09:56.694	0.012	0.402	0.931	0	0	0	23.368	-0.681	-13.661	0	0	0	0	0	0	0
WT111(DD045F3F1DEA)	3.68	13108	2022-11-29 16:09:56.694	0.012	0.402	0.931	0	0	0	23.368	-0.681	-13.661	0	0	0	0	0	0	0
WT111(DD045F3F1DEA)	3.68	13108	2022-11-29 16:09:56.694	0.012	0.402	0.931	0	0	0	23.368	-0.681	-13.661	0	0	0	0	0	0	0
WT111(DD045F3F1DEA)	3.68	13108	2022-11-29 16:09:56.694	0.012	0.402	0.932	0	0	0	23.368	-0.681	-13.661	0	0	0	0	0	0	0
WT111(DD045F3F1DEA)	3.68	13108	2022-11-29 16:09:56.694	0.012	0.402	0.932	0	0	0	23.368	-0.681	-13.661	0	0	0	0	0	0	0
WT111(DD045F3F1DEA)	3.68	13108	2022-11-29 16:09:56.694	0.012	0.402	0.932	0	0	0	23.368	-0.681	-13.661	0	0	0	0	0	0	0
WT111(DD045F3F1DEA)	3.68	13108	2022-11-29 16:09:56.694	0.012	0.402	0.932	0	0	0	23.368	-0.681	-13.661	0	0	0	0	0	0	0
WT111(DD045F3F1DEA)	3.68	13108	2022-11-29 16:09:56.694	0.012	0.403	0.931	0	0	0	23.368	-0.681	-13.661	0	0	0	0	0	0	0
WT222(CAA14FCCF874)	3.7	13105	2022-11-29 16:09:56.710	-0.014	0	1	0	0	0	0.022	0.775	84.611	0	0	0	0	0	0	0
WT222(CAA14FCCF874)	3.7	13105	2022-11-29 16:09:56.710	-0.014	0	1	0	0	0	0.022	0.775	84.611	0	0	0	0	0	0	0
WT222(CAA14FCCF874)	3.7	13105	2022-11-29 16:09:56.710	-0.014	0	1	0	0	0	0.022	0.775	84.611	0	0	0	0	0	0	0
WT222(CAA14FCCF874)	3.7	13105	2022-11-29 16:09:56.710	-0.013	0	1	0	0	0	0.022	0.775	84.611	0	0	0	0	0	0	0
WT222(CAA14FCCF874)	3.7	13105	2022-11-29 16:09:56.710	-0.013	0	1	0	0	0	0.022	0.775	84.611	0	0	0	0	0	0	0
WT222(CAA14FCCF874)	3.7	13105	2022-11-29 16:09:56.710	-0.013	0	1	0	0	0	0.022	0.775	84.611	0	0	0	0	0	0	0
WT222(CAA14FCCF874)	3.7	13105	2022-11-29 16:09:56.710	-0.013	0	1	0	0	0	0.022	0.775	84.611	0	0	0	0	0	0	0
WT222(CAA14FCCF874)	3.7	13105	2022-11-29 16:09:56.710	-0.012	0.001	1	0	0	0	0.022	0.775	84.611	0	0	0	0	0	0	0
WT333(F4E4E1AF1293)	3.78	13105	2022-11-29 16:09:56.726	-0.045	0.091	1.011	-0.122	0	0	5.131	2.302	35.458	0	0	0	0	0	0	0
WT333(F4E4E1AF1293)	3.78	13105	2022-11-29 16:09:56.741	-0.045	0.091	1.011	-0.122	0	0	5.125	2.302	35.458	0	0	0	0	0	0	0
WT333(F4E4E1AF1293)	3.78	13105	2022-11-29 16:09:56.741	-0.034	0.096	1.012	0	-0.061	0	5.125	2.302	35.458	0	0	0	0	0	0	0
WT333(F4E4E1AF1293)	3.78	13105	2022-11-29 16:09:56.741	-0.034	0.096	1.012	0	-0.061	0	5.131	2.302	35.458	0	0	0	0	0	0	0
WT333(F4E4E1AF1293)	3.78	13105	2022-11-29 16:09:56.741	-0.034	0.096	1.012	0	-0.061	0	5.131	2.302	35.458	0	0	0	0	0	0	0
WT333(F4E4E1AF1293)	3.78	13105	2022-11-29 16:09:56.741	-0.034	0.096	1.012	0	-0.061	0	5.131	2.302	35.458	0	0	0	0	0	0	0
WT333(F4E4E1AF1293)	3.78	13105	2022-11-29 16:09:56.741	-0.036	0.084	1.012	-0.549	0	0	5.125	2.302	35.458	0	0	0	0	0	0	0
WT333(F4E4E1AF1293)	3.78	13105	2022-11-29 16:09:56.741	-0.036	0.084	1.012	-0.549	0	0	5.125	2.302	35.458	0	0	0	0	0	0	0
WT111(DD045F3F1DEA)	3.68	13108	2022-11-29 16:09:56.757	0.012	0.403	0.931	0	0	0	23.368	-0.681	-13.661	0	0	0	0	0	0	0
WT111(DD045F3F1DEA)	3.68	13108	2022-11-29 16:09:56.757	0.012	0.403	0.931	0	0	0	23.368	-0.681	-13.661	0	0	0	0	0	0	0
WT111(DD045F3F1DEA)	3.68	13108	2022-11-29 16:09:56.757	0.012	0.403	0.931	0	0	0	23.368	-0.681	-13.661	0	0	0	0	0	0	0
WT111(DD045F3F1DEA)	3.68	13108	2022-11-29 16:09:56.757	0.012	0.402	0.931	0	0	0	23.368	-0.681	-13.661	0	0	0	0	0	0	0
WT111(DD045F3F1DEA)	3.68	13108	2022-11-29 16:09:56.757	0.012	0.402	0.931	0	0	0	23.368	-0.681	-13.661	0	0	0	0	0	0	0
WT111(DD045F3F1DEA)	3.68	13108	2022-11-29 16:09:56.757	0.012	0.402	0.931	0	0	0	23.368	-0.681	-13.661	0	0	0	0	0	0	0
WT111(DD045F3F1DEA)	3.68	13108	2022-11-29 16:09:56.757	0.012	0.402	0.931	0	0	0	23.368	-0.681	-13.661	0	0	0	0	0	0	0
WT111(DD045F3F1DEA)	3.68	13108	2022-11-29 16:09:56.757	0.012	0.403	0.931	0	0	0	23.368	-0.681	-13.661	0	0	0	0	0	0	0
WT222(CAA14FCCF874)	3.7	13105	2022-11-29 16:09:56.757	-0.012	0.001	1	0	0	0	0.022	0.775	84.611	0	0	0	0	0	0	0
WT222(CAA14FCCF874)	3.7	13105	2022-11-29 16:09:56.757	-0.012	0.001	1	0	0	0	0.022	0.775	84.611	0	0	0	0	0	0	0
WT222(CAA14FCCF874)	3.7	13105	2022-11-29 16:09:56.757	-0.012	0.001	1	0	0	0	0.022	0.775	84.611	0	0	0	0	0	0	0
WT222(CAA14FCCF874)	3.7	13105	2022-11-29 16:09:56.757	-0.005	0.003	1.001	-0.305	-0.305	0	0.022	0.769	84.611	0	0	0	0	0	0	0
WT222(CAA14FCCF874)	3.7	13105	2022-11-29 16:09:56.757	-0.005	0.003	1.001	-0.305	-0.305	0	0.022	0.769	84.611	0	0	0	0	0	0	0
WT222(CAA14FCCF874)	3.7	13105	2022-11-29 16:09:56.757	-0.005	0.003	1.001	-0.305	-0.305	0	0.022	0.769	84.611	0	0	0	0	0	0	0
WT222(CAA14FCCF874)	3.7	13105	2022-11-29 16:09:56.757	-0.005	0.003	1.001	-0.305	-0.305	0	0.016	0.764	84.611	0	0	0	0	0	0	0
WT222(CAA14FCCF874)	3.7	13105	2022-11-29 16:09:56.757	-0.003	0	0.998	-0.488	-0.427	0	0.016	0.764	84.611	0	0	0	0	0	0	0
WT111(DD045F3F1DEA)	3.68	13108	2022-11-29 16:09:56.788	0.012	0.403	0.931	0	0	0	23.368	-0.681	-13.661	0	0	0	0	0	0	0
WT111(DD045F3F1DEA)	3.68	13108	2022-11-29 16:09:56.788	0.012	0.403	0.931	0	0	0	23.368	-0.681	-13.661	0	0	0	0	0	0	0
WT111(DD045F3F1DEA)	3.68	13108	2022-11-29 16:09:56.788	0.012	0.403	0.931	0	0	0	23.368	-0.681	-13.661	0	0	0	0	0	0	0
WT111(DD045F3F1DEA)	3.68	13108	2022-11-29 16:09:56.788	0.011	0.402	0.932	0	0	0	23.368	-0.681	-13.661	0	0	0	0	0	0	0
WT111(DD045F3F1DEA)	3.68	13108	2022-11-29 16:09:56.788	0.011	0.402	0.932	0	0	0	23.368	-0.681	-13.661	0	0	0	0	0	0	0
WT111(DD045F3F1DEA)	3.68	13108	2022-11-29 16:09:56.788	0.011	0.402	0.932	0	0	0	23.368	-0.681	-13.661	0	0	0	0	0	0	0
WT111(DD045F3F1DEA)	3.68	13108	2022-11-29 16:09:56.788	0.011	0.402	0.932	0	0	0	23.368	-0.681	-13.661	0	0	0	0	0	0	0
WT111(DD045F3F1DEA)	3.68	13108	2022-11-29 16:09:56.788	0.012	0.402	0.931	0	0	0	23.368	-0.681	-13.661	0	0	0	0	0	0	0
WT222(CAA14FCCF874)	3.7	13105	2022-11-29 16:09:56.788	-0.003	0	0.998	-0.488	-0.427	0	0.016	0.764	84.611	0	0	0	0	0	0	0
WT222(CAA14FCCF874)	3.7	13105	2022-11-29 16:09:56.788	-0.003	0	0.998	-0.488	-0.427	0	0.011	0.758	84.611	0	0	0	0	0	0	0
WT222(CAA14FCCF874)	3.7	13105	2022-11-29 16:09:56.788	-0.003	0	0.998	-0.488	-0.427	0	0.011	0.758	84.611	0	0	0	0	0	0	0
WT222(CAA14FCCF874)	3.7	13105	2022-11-29 16:09:56.788	0.019	0.002	1	-0.549	-0.366	0	0.005	0.753	84.611	0	0	0	0	0	0	0
WT222(CAA14FCCF874)	3.7	13105	2022-11-29 16:09:56.788	0.019	0.002	1	-0.549	-0.366	0	0.005	0.753	84.611	0	0	0	0	0	0	0
WT222(CAA14FCCF874)	3.7	13105	2022-11-29 16:09:56.788	0.019	0.002	1	-0.549	-0.366	0	0	0.747	84.611	0	0	0	0	0	0	0
WT222(CAA14FCCF874)	3.7	13105	2022-11-29 16:09:56.788	0.019	0.002	1	-0.549	-0.366	0	0	0.742	84.611	0	0	0	0	0	0	0
WT222(CAA14FCCF874)	3.7	13105	2022-11-29 16:09:56.788	-0.003	0.001	1	-0.244	-0.061	0	0	0.742	84.611	0	0	0	0	0	0	0
WT111(DD045F3F1DEA)	3.68	13108	2022-11-29 16:09:56.819	0.012	0.402	0.931	0	0	0	23.368	-0.681	-13.661	0	0	0	0	0	0	0
WT111(DD045F3F1DEA)	3.68	13108	2022-11-29 16:09:56.819	0.012	0.402	0.931	0	0	0	23.368	-0.681	-13.661	0	0	0	0	0	0	0
WT111(DD045F3F1DEA)	3.68	13108	2022-11-29 16:09:56.819	0.012	0.402	0.931	0	0	0	23.368	-0.681	-13.661	0	0	0	0	0	0	0
WT111(DD045F3F1DEA)	3.68	13108	2022-11-29 16:09:56.819	0.012	0.402	0.931	0	0	0	23.368	-0.681	-13.661	0	0	0	0	0	0	0
WT111(DD045F3F1DEA)	3.68	13108	2022-11-29 16:09:56.819	0.012	0.402	0.931	0	0	0	23.368	-0.681	-13.661	0	0	0	0	0	0	0
WT111(DD045F3F1DEA)	3.68	13108	2022-11-29 16:09:56.819	0.012	0.402	0.931	0	0	0	23.368	-0.681	-13.661	0	0	0	0	0	0	0
WT111(DD045F3F1DEA)	3.68	13108	2022-11-29 16:09:56.819	0.012	0.402	0.931	0	0	0	23.368	-0.681	-13.661	0	0	0	0	0	0	0
WT111(DD045F3F1DEA)	3.68	13108	2022-11-29 16:09:56.819	0.012	0.403	0.931	0	0	0	23.368	-0.681	-13.661	0	0	0	0	0	0	0
WT222(CAA14FCCF874)	3.7	13105	2022-11-29 16:09:56.819	-0.003	0.001	1	-0.244	-0.061	0	0	0.742	84.611	0	0	0	0	0	0	0
WT222(CAA14FCCF874)	3.7	13105	2022-11-29 16:09:56.819	-0.003	0.001	1	-0.244	-0.061	0	0	0.742	84.611	0	0	0	0	0	0	0
WT222(CAA14FCCF874)	3.7	13105	2022-11-29 16:09:56.819	-0.003	0.001	1	-0.244	-0.061	0	0	0.736	84.611	0	0	0	0	0	0	0
WT222(CAA14FCCF874)	3.7	13105	2022-11-29 16:09:56.819	-0.019	-0.003	1	-0.183	-0.061	0	0	0.736	84.611	0	0	0	0	0	0	0
WT222(CAA14FCCF874)	3.7	13105	2022-11-29 16:09:56.819	-0.019	-0.003	1	-0.183	-0.061	0	0	0.736	84.611	0	0	0	0	0	0	0
WT222(CAA14FCCF874)	3.7	13105	2022-11-29 16:09:56.819	-0.019	-0.003	1	-0.183	-0.061	0	0	0.731	84.611	0	0	0	0	0	0	0
WT222(CAA14FCCF874)	3.7	13105	2022-11-29 16:09:56.819	-0.019	-0.003	1	-0.183	-0.061	0	0	0.731	84.611	0	0	0	0	0	0	0
WT222(CAA14FCCF874)	3.7	13105	2022-11-29 16:09:56.819	-0.021	-0.002	1	-0.122	0	0	0	0.731	84.611	0	0	0	0	0	0	0
WT111(DD045F3F1DEA)	3.68	13108	2022-11-29 16:09:56.882	0.012	0.403	0.931	0	0	0	23.368	-0.681	-13.661	0	0	0	0	0	0	0
WT111(DD045F3F1DEA)	3.68	13108	2022-11-29 16:09:56.882	0.012	0.403	0.931	0	0	0	23.368	-0.681	-13.661	0	0	0	0	0	0	0
WT111(DD045F3F1DEA)	3.68	13108	2022-11-29 16:09:56.882	0.012	0.403	0.931	0	0	0	23.368	-0.681	-13.661	0	0	0	0	0	0	0
WT111(DD045F3F1DEA)	3.68	13108	2022-11-29 16:09:56.882	0.012	0.403	0.931	0	0	0	23.368	-0.681	-13.661	0	0	0	0	0	0	0
WT111(DD045F3F1DEA)	3.68	13108	2022-11-29 16:09:56.882	0.012	0.403	0.931	0	0	0	23.368	-0.681	-13.661	0	0	0	0	0	0	0
WT111(DD045F3F1DEA)	3.68	13108	2022-11-29 16:09:56.882	0.012	0.403	0.931	0	0	0	23.368	-0.681	-13.661	0	0	0	0	0	0	0
WT111(DD045F3F1DEA)	3.68	13108	2022-11-29 16:09:56.882	0.012	0.403	0.931	0	0	0	23.368	-0.681	-13.661	0	0	0	0	0	0	0
WT111(DD045F3F1DEA)	3.68	13108	2022-11-29 16:09:56.882	0.012	0.401	0.931	0	0	0	23.368	-0.681	-13.661	0	0	0	0	0	0	0
WT111(DD045F3F1DEA)	3.68	13108	2022-11-29 16:09:56.882	0.012	0.401	0.931	0	0	0	23.368	-0.681	-13.661	0	0	0	0	0	0	0
WT111(DD045F3F1DEA)	3.68	13108	2022-11-29 16:09:56.882	0.012	0.401	0.931	0	0	0	23.368	-0.681	-13.661	0	0	0	0	0	0	0
WT111(DD045F3F1DEA)	3.68	13108	2022-11-29 16:09:56.882	0.012	0.401	0.931	0	0	0	23.368	-0.681	-13.661	0	0	0	0	0	0	0
WT111(DD045F3F1DEA)	3.68	13108	2022-11-29 16:09:56.882	0.012	0.403	0.932	0	0	0	23.368	-0.681	-13.661	0	0	0	0	0	0	0
WT111(DD045F3F1DEA)	3.68	13108	2022-11-29 16:09:56.882	0.012	0.403	0.932	0	0	0	23.368	-0.681	-13.661	0	0	0	0	0	0	0
WT111(DD045F3F1DEA)	3.68	13108	2022-11-29 16:09:56.882	0.012	0.403	0.932	0	0	0	23.368	-0.681	-13.661	0	0	0	0	0	0	0
WT111(DD045F3F1DEA)	3.68	13108	2022-11-29 16:09:56.882	0.012	0.403	0.932	0	0	0	23.368	-0.681	-13.661	0	0	0	0	0	0	0
WT111(DD045F3F1DEA)	3.68	13108	2022-11-29 16:09:56.882	0.012	0.402	0.932	0	0	0	23.368	-0.681	-13.661	0	0	0	0	0	0	0
WT333(F4E4E1AF1293)	3.78	13105	2022-11-29 16:09:56.882	-0.036	0.084	1.012	-0.549	0	0	5.12	2.296	35.458	0	0	0	0	0	0	0
WT333(F4E4E1AF1293)	3.78	13105	2022-11-29 16:09:56.882	-0.036	0.084	1.012	-0.549	0	0	5.12	2.296	35.458	0	0	0	0	0	0	0
WT333(F4E4E1AF1293)	3.78	13105	2022-11-29 16:09:56.882	-0.036	0.094	1.012	-0.061	0	0	5.12	2.296	35.458	0	0	0	0	0	0	0
WT333(F4E4E1AF1293)	3.78	13105	2022-11-29 16:09:56.882	-0.036	0.094	1.012	-0.061	0	0	5.12	2.296	35.458	0	0	0	0	0	0	0
WT333(F4E4E1AF1293)	3.78	13105	2022-11-29 16:09:56.882	-0.036	0.094	1.012	-0.061	0	0	5.12	2.296	35.458	0	0	0	0	0	0	0
WT333(F4E4E1AF1293)	3.78	13105	2022-11-29 16:09:56.882	-0.036	0.094	1.012	-0.061	0	0	5.114	2.296	35.458	0	0	0	0	0	0	0
WT333(F4E4E1AF1293)	3.78	13105	2022-11-29 16:09:56.882	-0.042	0.088	1.013	-0.427	0	0	5.114	2.296	35.458	0	0	0	0	0	0	0
WT333(F4E4E1AF1293)	3.78	13105	2022-11-29 16:09:56.882	-0.042	0.088	1.013	-0.427	0	0	5.114	2.296	35.458	0	0	0	0	0	0	0
WT222(CAA14FCCF874)	3.7	13105	2022-11-29 16:09:56.882	-0.021	-0.002	1	-0.122	0	0	-0.005	0.731	84.611	0	0	0	0	0	0	0
WT222(CAA14FCCF874)	3.7	13105	2022-11-29 16:09:56.882	-0.021	-0.002	1	-0.122	0	0	-0.005	0.731	84.611	0	0	0	0	0	0	0
WT222(CAA14FCCF874)	3.7	13105	2022-11-29 16:09:56.882	-0.015	0.001	1.001	-0.122	-0.122	0	-0.005	0.731	84.611	0	0	0	0	0	0	0
WT222(CAA14FCCF874)	3.7	13105	2022-11-29 16:09:56.882	-0.015	0.001	1.001	-0.122	-0.122	0	-0.005	0.725	84.611	0	0	0	0	0	0	0
WT222(CAA14FCCF874)	3.7	13105	2022-11-29 16:09:56.882	-0.015	0.001	1.001	-0.122	-0.122	0	-0.005	0.725	84.611	0	0	0	0	0	0	0
WT222(CAA14FCCF874)	3.7	13105	2022-11-29 16:09:56.882	-0.015	0.001	1.001	-0.122	-0.122	0	-0.005	0.725	84.611	0	0	0	0	0	0	0
WT222(CAA14FCCF874)	3.7	13105	2022-11-29 16:09:56.882	-0.005	0	1	-0.427	-0.061	0	-0.005	0.725	84.611	0	0	0	0	0	0	0
WT222(CAA14FCCF874)	3.7	13105	2022-11-29 16:09:56.882	-0.005	0	1	-0.427	-0.061	0	-0.011	0.725	84.611	0	0	0	0	0	0	0
WT222(CAA14FCCF874)	3.7	13105	2022-11-29 16:09:56.882	-0.005	0	1	-0.427	-0.061	0	-0.011	0.725	84.611	0	0	0	0	0	0	0
WT222(CAA14FCCF874)	3.7	13105	2022-11-29 16:09:56.882	-0.005	0	1	-0.427	-0.061	0	-0.016	0.72	84.611	0	0	0	0	0	0	0
WT222(CAA14FCCF874)	3.7	13105	2022-11-29 16:09:56.882	-0.009	-0.001	1	0	0	0	-0.016	0.72	84.611	0	0	0	0	0	0	0
WT222(CAA14FCCF874)	3.7	13105	2022-11-29 16:09:56.882	-0.009	-0.001	1	0	0	0	-0.011	0.72	84.611	0	0	0	0	0	0	0
WT222(CAA14FCCF874)	3.7	13105	2022-11-29 16:09:56.882	-0.009	-0.001	1	0	0	0	-0.011	0.72	84.611	0	0	0	0	0	0	0
WT222(CAA14FCCF874)	3.7	13105	2022-11-29 16:09:56.882	-0.009	-0.001	1	0	0	0	-0.011	0.72	84.611	0	0	0	0	0	0	0
WT222(CAA14FCCF874)	3.7	13105	2022-11-29 16:09:56.882	-0.013	0.003	0.999	-0.244	0	0	-0.016	0.72	84.611	0	0	0	0	0	0	0
WT222(CAA14FCCF874)	3.7	13105	2022-11-29 16:09:56.882	-0.013	0.003	0.999	-0.244	0	0	-0.016	0.72	84.611	0	0	0	0	0	0	0
WT111(DD045F3F1DEA)	3.68	13108	2022-11-29 16:09:56.913	0.012	0.402	0.932	0	0	0	23.368	-0.681	-13.661	0	0	0	0	0	0	0
WT111(DD045F3F1DEA)	3.68	13108	2022-11-29 16:09:56.913	0.012	0.402	0.932	0	0	0	23.368	-0.681	-13.661	0	0	0	0	0	0	0
WT111(DD045F3F1DEA)	3.68	13108	2022-11-29 16:09:56.913	0.012	0.402	0.932	0	0	0	23.368	-0.681	-13.661	0	0	0	0	0	0	0
WT111(DD045F3F1DEA)	3.68	13108	2022-11-29 16:09:56.913	0.012	0.402	0.93	0	0	0	23.368	-0.681	-13.661	0	0	0	0	0	0	0
WT111(DD045F3F1DEA)	3.68	13108	2022-11-29 16:09:56.913	0.012	0.402	0.93	0	0	0	23.368	-0.681	-13.661	0	0	0	0	0	0	0
WT111(DD045F3F1DEA)	3.68	13108	2022-11-29 16:09:56.913	0.012	0.402	0.93	0	0	0	23.368	-0.681	-13.661	0	0	0	0	0	0	0
WT111(DD045F3F1DEA)	3.68	13108	2022-11-29 16:09:56.913	0.012	0.402	0.93	0	0	0	23.368	-0.681	-13.661	0	0	0	0	0	0	0
WT111(DD045F3F1DEA)	3.68	13108	2022-11-29 16:09:56.913	0.012	0.402	0.931	0	0	0	23.368	-0.681	-13.661	0	0	0	0	0	0	0
WT111(DD045F3F1DEA)	3.68	13108	2022-11-29 16:09:56.945	0.012	0.402	0.931	0	0	0	23.368	-0.681	-13.661	0	0	0	0	0	0	0
WT111(DD045F3F1DEA)	3.68	13108	2022-11-29 16:09:56.945	0.012	0.402	0.931	0	0	0	23.368	-0.681	-13.661	0	0	0	0	0	0	0
WT111(DD045F3F1DEA)	3.68	13108	2022-11-29 16:09:56.945	0.012	0.402	0.931	0	0	0	23.368	-0.681	-13.661	0	0	0	0	0	0	0
WT111(DD045F3F1DEA)	3.68	13108	2022-11-29 16:09:56.945	0.012	0.403	0.931	0	0	0	23.368	-0.681	-13.661	0	0	0	0	0	0	0
WT111(DD045F3F1DEA)	3.68	13108	2022-11-29 16:09:56.945	0.012	0.403	0.931	0	0	0	23.368	-0.681	-13.661	0	0	0	0	0	0	0
WT111(DD045F3F1DEA)	3.68	13108	2022-11-29 16:09:56.945	0.012	0.403	0.931	0	0	0	23.368	-0.681	-13.661	0	0	0	0	0	0	0
WT111(DD045F3F1DEA)	3.68	13108	2022-11-29 16:09:56.945	0.012	0.403	0.931	0	0	0	23.368	-0.681	-13.661	0	0	0	0	0	0	0
WT111(DD045F3F1DEA)	3.68	13108	2022-11-29 16:09:56.945	0.012	0.402	0.93	0	0	0	23.368	-0.681	-13.661	0	0	0	0	0	0	0
WT222(CAA14FCCF874)	3.7	13105	2022-11-29 16:09:56.945	-0.013	0.003	0.999	-0.244	0	0	-0.016	0.72	84.611	0	0	0	0	0	0	0
WT222(CAA14FCCF874)	3.7	13105	2022-11-29 16:09:56.945	-0.013	0.003	0.999	-0.244	0	0	-0.016	0.72	84.611	0	0	0	0	0	0	0
WT222(CAA14FCCF874)	3.7	13105	2022-11-29 16:09:56.945	-0.017	0.001	1.001	-0.183	-0.183	0	-0.016	0.72	84.611	0	0	0	0	0	0	0
WT222(CAA14FCCF874)	3.7	13105	2022-11-29 16:09:56.945	-0.017	0.001	1.001	-0.183	-0.183	0	-0.022	0.714	84.611	0	0	0	0	0	0	0
WT222(CAA14FCCF874)	3.7	13105	2022-11-29 16:09:56.945	-0.017	0.001	1.001	-0.183	-0.183	0	-0.022	0.714	84.611	0	0	0	0	0	0	0
WT222(CAA14FCCF874)	3.7	13105	2022-11-29 16:09:56.945	-0.017	0.001	1.001	-0.183	-0.183	0	-0.022	0.714	84.611	0	0	0	0	0	0	0
WT222(CAA14FCCF874)	3.7	13105	2022-11-29 16:09:56.945	-0.005	-0.005	0.999	-0.427	0	0	-0.022	0.714	84.611	0	0	0	0	0	0	0
WT222(CAA14FCCF874)	3.7	13105	2022-11-29 16:09:56.945	-0.005	-0.005	0.999	-0.427	0	0	-0.022	0.714	84.611	0	0	0	0	0	0	0
WT111(DD045F3F1DEA)	3.68	13108	2022-11-29 16:09:56.976	0.012	0.402	0.93	0	0	0	23.368	-0.681	-13.661	0	0	0	0	0	0	0
WT111(DD045F3F1DEA)	3.68	13108	2022-11-29 16:09:56.976	0.012	0.402	0.93	0	0	0	23.368	-0.681	-13.661	0	0	0	0	0	0	0
WT111(DD045F3F1DEA)	3.68	13108	2022-11-29 16:09:56.976	0.012	0.402	0.93	0	0	0	23.368	-0.681	-13.661	0	0	0	0	0	0	0
WT111(DD045F3F1DEA)	3.68	13108	2022-11-29 16:09:56.976	0.012	0.401	0.931	0	0	0	23.368	-0.681	-13.661	0	0	0	0	0	0	0
WT111(DD045F3F1DEA)	3.68	13108	2022-11-29 16:09:56.976	0.012	0.401	0.931	0	0	0	23.368	-0.681	-13.661	0	0	0	0	0	0	0
WT111(DD045F3F1DEA)	3.68	13108	2022-11-29 16:09:56.976	0.012	0.401	0.931	0	0	0	23.368	-0.681	-13.661	0	0	0	0	0	0	0
WT111(DD045F3F1DEA)	3.68	13108	2022-11-29 16:09:56.976	0.011	0.405	0.932	0	0	0	23.368	-0.681	-13.661	0	0	0	0	0	0	0
WT111(DD045F3F1DEA)	3.68	13108	2022-11-29 16:09:56.976	0.011	0.405	0.932	0	0	0	23.368	-0.681	-13.661	0	0	0	0	0	0	0
WT333(F4E4E1AF1293)	3.78	13105	2022-11-29 16:09:56.976	-0.042	0.088	1.013	-0.427	0	0	5.109	2.296	35.458	0	0	0	0	0	0	0
WT333(F4E4E1AF1293)	3.78	13105	2022-11-29 16:09:56.976	-0.042	0.088	1.013	-0.427	0	0	5.109	2.296	35.458	0	0	0	0	0	0	0
WT333(F4E4E1AF1293)	3.78	13105	2022-11-29 16:09:56.976	-0.035	0.099	1.013	0.244	0	0	5.109	2.296	35.458	0	0	0	0	0	0	0
WT333(F4E4E1AF1293)	3.78	13105	2022-11-29 16:09:56.976	-0.035	0.099	1.013	0.244	0	0	5.109	2.296	35.458	0	0	0	0	0	0	0
WT333(F4E4E1AF1293)	3.78	13105	2022-11-29 16:09:56.976	-0.035	0.099	1.013	0.244	0	0	5.114	2.291	35.458	0	0	0	0	0	0	0
WT333(F4E4E1AF1293)	3.78	13105	2022-11-29 16:09:56.976	-0.035	0.099	1.013	0.244	0	0	5.114	2.291	35.458	0	0	0	0	0	0	0
WT333(F4E4E1AF1293)	3.78	13105	2022-11-29 16:09:56.976	-0.039	0.079	1.007	-0.305	0	0	5.114	2.291	35.458	0	0	0	0	0	0	0
WT333(F4E4E1AF1293)	3.78	13105	2022-11-29 16:09:56.976	-0.039	0.079	1.007	-0.305	0	0	5.109	2.291	35.458	0	0	0	0	0	0	0
WT333(F4E4E1AF1293)	3.78	13105	2022-11-29 16:09:56.976	-0.039	0.079	1.007	-0.305	0	0	5.109	2.291	35.458	0	0	0	0	0	0	0
WT333(F4E4E1AF1293)	3.78	13105	2022-11-29 16:09:56.976	-0.039	0.079	1.007	-0.305	0	0	5.109	2.291	35.458	0	0	0	0	0	0	0
WT333(F4E4E1AF1293)	3.78	13105	2022-11-29 16:09:56.976	-0.032	0.093	1.012	-0.122	0.061	0	5.109	2.291	35.458	0	0	0	0	0	0	0
WT333(F4E4E1AF1293)	3.78	13105	2022-11-29 16:09:56.976	-0.032	0.093	1.012	-0.122	0.061	0	5.109	2.291	35.458	0	0	0	0	0	0	0
WT333(F4E4E1AF1293)	3.78	13105	2022-11-29 16:09:56.976	-0.032	0.093	1.012	-0.122	0.061	0	5.109	2.291	35.458	0	0	0	0	0	0	0
WT333(F4E4E1AF1293)	3.78	13105	2022-11-29 16:09:56.976	-0.032	0.093	1.012	-0.122	0.061	0	5.103	2.291	35.458	0	0	0	0	0	0	0
WT333(F4E4E1AF1293)	3.78	13105	2022-11-29 16:09:56.976	-0.045	0.094	1.012	-0.122	0	0	5.103	2.291	35.458	0	0	0	0	0	0	0
WT333(F4E4E1AF1293)	3.78	13105	2022-11-29 16:09:56.976	-0.045	0.094	1.012	-0.122	0	0	5.103	2.291	35.458	0	0	0	0	0	0	0
WT111(DD045F3F1DEA)	3.68	13108	2022-11-29 16:09:57.085	0.011	0.405	0.932	0	0	0	23.368	-0.681	-13.661	0	0	0	0	0	0	0
WT111(DD045F3F1DEA)	3.68	13108	2022-11-29 16:09:57.085	0.011	0.405	0.932	0	0	0	23.368	-0.681	-13.661	0	0	0	0	0	0	0
WT111(DD045F3F1DEA)	3.68	13108	2022-11-29 16:09:57.085	0.012	0.4	0.932	0	0	0	23.368	-0.681	-13.661	0	0	0	0	0	0	0
WT111(DD045F3F1DEA)	3.68	13108	2022-11-29 16:09:57.085	0.012	0.4	0.932	0	0	0	23.368	-0.681	-13.661	0	0	0	0	0	0	0
WT111(DD045F3F1DEA)	3.68	13108	2022-11-29 16:09:57.085	0.012	0.4	0.932	0	0	0	23.368	-0.681	-13.661	0	0	0	0	0	0	0
WT111(DD045F3F1DEA)	3.68	13108	2022-11-29 16:09:57.085	0.012	0.4	0.932	0	0	0	23.368	-0.681	-13.661	0	0	0	0	0	0	0
WT111(DD045F3F1DEA)	3.68	13108	2022-11-29 16:09:57.085	0.012	0.403	0.932	0	0	0	23.368	-0.681	-13.661	0	0	0	0	0	0	0
WT111(DD045F3F1DEA)	3.68	13108	2022-11-29 16:09:57.085	0.012	0.403	0.932	0	0	0	23.368	-0.681	-13.661	0	0	0	0	0	0	0
WT111(DD045F3F1DEA)	3.68	13108	2022-11-29 16:09:57.116	0.012	0.403	0.932	0	0	0	23.368	-0.681	-13.661	0	0	0	0	0	0	0
WT111(DD045F3F1DEA)	3.68	13108	2022-11-29 16:09:57.116	0.012	0.403	0.932	0	0	0	23.368	-0.681	-13.661	0	0	0	0	0	0	0
WT111(DD045F3F1DEA)	3.68	13108	2022-11-29 16:09:57.116	0.011	0.403	0.931	0	0	0	23.368	-0.681	-13.661	0	0	0	0	0	0	0
WT111(DD045F3F1DEA)	3.68	13108	2022-11-29 16:09:57.116	0.011	0.403	0.931	0	0	0	23.368	-0.681	-13.661	0	0	0	0	0	0	0
WT111(DD045F3F1DEA)	3.68	13108	2022-11-29 16:09:57.116	0.011	0.403	0.931	0	0	0	23.368	-0.681	-13.661	0	0	0	0	0	0	0
WT111(DD045F3F1DEA)	3.68	13108	2022-11-29 16:09:57.116	0.011	0.403	0.931	0	0	0	23.368	-0.681	-13.661	0	0	0	0	0	0	0
WT111(DD045F3F1DEA)	3.68	13108	2022-11-29 16:09:57.116	0.012	0.403	0.932	0	0	0	23.368	-0.681	-13.661	0	0	0	0	0	0	0
WT111(DD045F3F1DEA)	3.68	13108	2022-11-29 16:09:57.116	0.012	0.403	0.932	0	0	0	23.368	-0.681	-13.661	0	0	0	0	0	0	0
WT333(F4E4E1AF1293)	3.78	13105	2022-11-29 16:09:57.116	-0.045	0.094	1.012	-0.122	0	0	5.103	2.291	35.458	0	0	0	0	0	0	0
WT333(F4E4E1AF1293)	3.78	13105	2022-11-29 16:09:57.116	-0.045	0.094	1.012	-0.122	0	0	5.103	2.285	35.458	0	0	0	0	0	0	0
WT333(F4E4E1AF1293)	3.78	13105	2022-11-29 16:09:57.116	-0.037	0.086	1.01	-0.671	-0.061	0	5.103	2.285	35.458	0	0	0	0	0	0	0
WT333(F4E4E1AF1293)	3.78	13105	2022-11-29 16:09:57.116	-0.037	0.086	1.01	-0.671	-0.061	0	5.098	2.285	35.458	0	0	0	0	0	0	0
WT333(F4E4E1AF1293)	3.78	13105	2022-11-29 16:09:57.116	-0.037	0.086	1.01	-0.671	-0.061	0	5.092	2.285	35.458	0	0	0	0	0	0	0
WT333(F4E4E1AF1293)	3.78	13105	2022-11-29 16:09:57.116	-0.037	0.086	1.01	-0.671	-0.061	0	5.092	2.285	35.458	0	0	0	0	0	0	0
WT333(F4E4E1AF1293)	3.78	13105	2022-11-29 16:09:57.116	-0.027	0.095	1.015	-0.671	0	0	5.087	2.285	35.458	0	0	0	0	0	0	0
WT333(F4E4E1AF1293)	3.78	13105	2022-11-29 16:09:57.116	-0.027	0.095	1.015	-0.671	0	0	5.087	2.285	35.458	0	0	0	0	0	0	0
WT111(DD045F3F1DEA)	3.68	13108	2022-11-29 16:09:57.147	0.012	0.403	0.932	0	0	0	23.368	-0.681	-13.661	0	0	0	0	0	0	0
WT111(DD045F3F1DEA)	3.68	13108	2022-11-29 16:09:57.147	0.012	0.403	0.932	0	0	0	23.368	-0.681	-13.661	0	0	0	0	0	0	0
WT111(DD045F3F1DEA)	3.68	13108	2022-11-29 16:09:57.147	0.012	0.4	0.931	0	0	0	23.368	-0.681	-13.661	0	0	0	0	0	0	0
WT111(DD045F3F1DEA)	3.68	13108	2022-11-29 16:09:57.147	0.012	0.4	0.931	0	0	0	23.368	-0.681	-13.661	0	0	0	0	0	0	0
WT111(DD045F3F1DEA)	3.68	13108	2022-11-29 16:09:57.147	0.012	0.4	0.931	0	0	0	23.368	-0.681	-13.661	0	0	0	0	0	0	0
WT111(DD045F3F1DEA)	3.68	13108	2022-11-29 16:09:57.147	0.012	0.4	0.931	0	0	0	23.368	-0.681	-13.661	0	0	0	0	0	0	0
WT111(DD045F3F1DEA)	3.68	13108	2022-11-29 16:09:57.147	0.013	0.403	0.93	0	0	0	23.368	-0.681	-13.661	0	0	0	0	0	0	0
WT111(DD045F3F1DEA)	3.68	13108	2022-11-29 16:09:57.147	0.013	0.403	0.93	0	0	0	23.368	-0.681	-13.661	0	0	0	0	0	0	0
WT333(F4E4E1AF1293)	3.78	13105	2022-11-29 16:09:57.147	-0.027	0.095	1.015	-0.671	0	0	5.081	2.285	35.458	0	0	0	0	0	0	0
WT333(F4E4E1AF1293)	3.78	13105	2022-11-29 16:09:57.147	-0.027	0.095	1.015	-0.671	0	0	5.076	2.285	35.458	0	0	0	0	0	0	0
WT333(F4E4E1AF1293)	3.78	13105	2022-11-29 16:09:57.147	-0.025	0.094	1.014	-2.319	0	0	5.065	2.28	35.464	0	0	0	0	0	0	0
WT333(F4E4E1AF1293)	3.78	13105	2022-11-29 16:09:57.147	-0.025	0.094	1.014	-2.319	0	0	5.054	2.28	35.469	0	0	0	0	0	0	0
WT333(F4E4E1AF1293)	3.78	13105	2022-11-29 16:09:57.147	-0.025	0.094	1.014	-2.319	0	0	5.043	2.28	35.48	0	0	0	0	0	0	0
WT333(F4E4E1AF1293)	3.78	13105	2022-11-29 16:09:57.147	-0.025	0.094	1.014	-2.319	0	0	5.032	2.28	35.486	0	0	0	0	0	0	0
WT333(F4E4E1AF1293)	3.78	13105	2022-11-29 16:09:57.147	-0.068	0.089	1.013	-3.662	-0.122	0	5.015	2.28	35.497	0	0	0	0	0	0	0
WT333(F4E4E1AF1293)	3.78	13105	2022-11-29 16:09:57.147	-0.068	0.089	1.013	-3.662	-0.122	0	4.999	2.274	35.502	0	0	0	0	0	0	0
WT222(CAA14FCCF874)	3.7	13105	2022-11-29 16:09:57.147	-0.005	-0.005	0.999	-0.427	0	0	-0.027	0.714	84.611	0	0	0	0	0	0	0
WT222(CAA14FCCF874)	3.7	13105	2022-11-29 16:09:57.163	-0.005	-0.005	0.999	-0.427	0	0	-0.027	0.714	84.611	0	0	0	0	0	0	0
WT222(CAA14FCCF874)	3.7	13105	2022-11-29 16:09:57.163	0	0	1	0	-0.061	0	-0.027	0.714	84.611	0	0	0	0	0	0	0
WT222(CAA14FCCF874)	3.7	13105	2022-11-29 16:09:57.163	0	0	1	0	-0.061	0	-0.027	0.709	84.611	0	0	0	0	0	0	0
WT222(CAA14FCCF874)	3.7	13105	2022-11-29 16:09:57.163	0	0	1	0	-0.061	0	-0.027	0.709	84.611	0	0	0	0	0	0	0
WT222(CAA14FCCF874)	3.7	13105	2022-11-29 16:09:57.163	0	0	1	0	-0.061	0	-0.027	0.709	84.611	0	0	0	0	0	0	0
WT222(CAA14FCCF874)	3.7	13105	2022-11-29 16:09:57.163	-0.011	0.002	0.999	-0.183	0.061	0	-0.027	0.709	84.611	0	0	0	0	0	0	0
WT222(CAA14FCCF874)	3.7	13105	2022-11-29 16:09:57.163	-0.011	0.002	0.999	-0.183	0.061	0	-0.027	0.709	84.611	0	0	0	0	0	0	0
WT111(DD045F3F1DEA)	3.68	13108	2022-11-29 16:09:57.179	0.013	0.403	0.93	0	0	0	23.368	-0.681	-13.661	0	0	0	0	0	0	0
WT111(DD045F3F1DEA)	3.68	13108	2022-11-29 16:09:57.179	0.013	0.403	0.93	0	0	0	23.368	-0.681	-13.661	0	0	0	0	0	0	0
WT111(DD045F3F1DEA)	3.68	13108	2022-11-29 16:09:57.179	0.012	0.401	0.932	0	0	0	23.368	-0.681	-13.661	0	0	0	0	0	0	0
WT111(DD045F3F1DEA)	3.68	13108	2022-11-29 16:09:57.179	0.012	0.401	0.932	0	0	0	23.368	-0.681	-13.661	0	0	0	0	0	0	0
WT111(DD045F3F1DEA)	3.68	13108	2022-11-29 16:09:57.179	0.012	0.401	0.932	0	0	0	23.368	-0.681	-13.661	0	0	0	0	0	0	0
WT111(DD045F3F1DEA)	3.68	13108	2022-11-29 16:09:57.179	0.012	0.401	0.932	0	0	0	23.368	-0.681	-13.661	0	0	0	0	0	0	0
WT111(DD045F3F1DEA)	3.68	13108	2022-11-29 16:09:57.179	0.012	0.404	0.932	0	0	0	23.368	-0.681	-13.661	0	0	0	0	0	0	0
WT111(DD045F3F1DEA)	3.68	13108	2022-11-29 16:09:57.179	0.012	0.404	0.932	0	0	0	23.368	-0.681	-13.661	0	0	0	0	0	0	0
WT333(F4E4E1AF1293)	3.78	13105	2022-11-29 16:09:57.179	-0.068	0.089	1.013	-3.662	-0.122	0	4.977	2.274	35.513	0	0	0	0	0	0	0
WT333(F4E4E1AF1293)	3.78	13105	2022-11-29 16:09:57.179	-0.068	0.089	1.013	-3.662	-0.122	0	4.96	2.274	35.519	0	0	0	0	0	0	0
WT333(F4E4E1AF1293)	3.78	13105	2022-11-29 16:09:57.179	-0.033	0.08	1.011	1.892	0.061	0	4.971	2.274	35.524	0	0	0	0	0	0	0
WT333(F4E4E1AF1293)	3.78	13105	2022-11-29 16:09:57.179	-0.033	0.08	1.011	1.892	0.061	0	4.982	2.274	35.53	0	0	0	0	0	0	0
WT333(F4E4E1AF1293)	3.78	13105	2022-11-29 16:09:57.179	-0.033	0.08	1.011	1.892	0.061	0	4.993	2.274	35.541	0	0	0	0	0	0	0
WT333(F4E4E1AF1293)	3.78	13105	2022-11-29 16:09:57.179	-0.033	0.08	1.011	1.892	0.061	0	4.999	2.274	35.546	0	0	0	0	0	0	0
WT333(F4E4E1AF1293)	3.78	13105	2022-11-29 16:09:57.179	-0.03	0.094	1.017	1.709	0	0.305	5.01	2.274	35.557	0	0	0	0	0	0	0
WT333(F4E4E1AF1293)	3.78	13105	2022-11-29 16:09:57.179	-0.03	0.094	1.017	1.709	0	0.305	5.021	2.274	35.568	0	0	0	0	0	0	0
WT222(CAA14FCCF874)	3.7	13105	2022-11-29 16:09:57.179	-0.011	0.002	0.999	-0.183	0.061	0	-0.033	0.709	84.611	0	0	0	0	0	0	0
WT222(CAA14FCCF874)	3.7	13105	2022-11-29 16:09:57.179	-0.011	0.002	0.999	-0.183	0.061	0	-0.033	0.709	84.611	0	0	0	0	0	0	0
WT222(CAA14FCCF874)	3.7	13105	2022-11-29 16:09:57.179	-0.015	-0.002	1	-0.61	-0.427	0	-0.033	0.703	84.611	0	0	0	0	0	0	0
WT222(CAA14FCCF874)	3.7	13105	2022-11-29 16:09:57.179	-0.015	-0.002	1	-0.61	-0.427	0	-0.038	0.703	84.611	0	0	0	0	0	0	0
WT222(CAA14FCCF874)	3.7	13105	2022-11-29 16:09:57.179	-0.015	-0.002	1	-0.61	-0.427	0	-0.038	0.698	84.611	0	0	0	0	0	0	0
WT222(CAA14FCCF874)	3.7	13105	2022-11-29 16:09:57.179	-0.015	-0.002	1	-0.61	-0.427	0	-0.044	0.698	84.611	0	0	0	0	0	0	0
WT222(CAA14FCCF874)	3.7	13105	2022-11-29 16:09:57.179	-0.007	0	0.999	-0.427	-0.244	0	-0.044	0.698	84.611	0	0	0	0	0	0	0
WT222(CAA14FCCF874)	3.7	13105	2022-11-29 16:09:57.179	-0.007	0	0.999	-0.427	-0.244	0	-0.049	0.692	84.611	0	0	0	0	0	0	0
WT111(DD045F3F1DEA)	3.68	13108	2022-11-29 16:09:57.210	0.012	0.404	0.932	0	0	0	23.368	-0.681	-13.661	0	0	0	0	0	0	0
WT111(DD045F3F1DEA)	3.68	13108	2022-11-29 16:09:57.210	0.012	0.404	0.932	0	0	0	23.368	-0.681	-13.661	0	0	0	0	0	0	0
WT111(DD045F3F1DEA)	3.68	13108	2022-11-29 16:09:57.210	0.012	0.402	0.932	0	0	0	23.368	-0.681	-13.661	0	0	0	0	0	0	0
WT111(DD045F3F1DEA)	3.68	13108	2022-11-29 16:09:57.210	0.012	0.402	0.932	0	0	0	23.368	-0.681	-13.661	0	0	0	0	0	0	0
WT111(DD045F3F1DEA)	3.68	13108	2022-11-29 16:09:57.210	0.012	0.402	0.932	0	0	0	23.368	-0.681	-13.661	0	0	0	0	0	0	0
WT111(DD045F3F1DEA)	3.68	13108	2022-11-29 16:09:57.210	0.012	0.402	0.932	0	0	0	23.368	-0.681	-13.661	0	0	0	0	0	0	0
WT111(DD045F3F1DEA)	3.68	13108	2022-11-29 16:09:57.210	0.012	0.403	0.931	0	0	0	23.368	-0.681	-13.661	0	0	0	0	0	0	0
WT111(DD045F3F1DEA)	3.68	13108	2022-11-29 16:09:57.210	0.012	0.403	0.931	0	0	0	23.368	-0.681	-13.661	0	0	0	0	0	0	0
WT222(CAA14FCCF874)	3.7	13105	2022-11-29 16:09:57.210	-0.007	0	0.999	-0.427	-0.244	0	-0.049	0.692	84.611	0	0	0	0	0	0	0
WT222(CAA14FCCF874)	3.7	13105	2022-11-29 16:09:57.210	-0.007	0	0.999	-0.427	-0.244	0	-0.049	0.692	84.611	0	0	0	0	0	0	0
WT222(CAA14FCCF874)	3.7	13105	2022-11-29 16:09:57.210	-0.006	0.01	1.005	-1.648	0.305	0	-0.06	0.692	84.611	0	0	0	0	0	0	0
WT222(CAA14FCCF874)	3.7	13105	2022-11-29 16:09:57.210	-0.006	0.01	1.005	-1.648	0.305	0	-0.066	0.692	84.611	0	0	0	0	0	0	0
WT222(CAA14FCCF874)	3.7	13105	2022-11-29 16:09:57.210	-0.006	0.01	1.005	-1.648	0.305	0	-0.077	0.692	84.611	0	0	0	0	0	0	0
WT222(CAA14FCCF874)	3.7	13105	2022-11-29 16:09:57.210	-0.006	0.01	1.005	-1.648	0.305	0	-0.082	0.692	84.611	0	0	0	0	0	0	0
WT222(CAA14FCCF874)	3.7	13105	2022-11-29 16:09:57.210	-0.018	0.01	1.005	-2.319	-0.183	0.427	-0.093	0.692	84.611	0	0	0	0	0	0	0
WT222(CAA14FCCF874)	3.7	13105	2022-11-29 16:09:57.210	-0.018	0.01	1.005	-2.319	-0.183	0.427	-0.104	0.692	84.611	0	0	0	0	0	0	0
WT111(DD045F3F1DEA)	3.68	13108	2022-11-29 16:09:57.241	0.012	0.403	0.931	0	0	0	23.368	-0.681	-13.661	0	0	0	0	0	0	0
WT111(DD045F3F1DEA)	3.68	13108	2022-11-29 16:09:57.241	0.012	0.403	0.931	0	0	0	23.368	-0.681	-13.661	0	0	0	0	0	0	0
WT111(DD045F3F1DEA)	3.68	13108	2022-11-29 16:09:57.241	0.011	0.402	0.931	0	0	0	23.368	-0.681	-13.661	0	0	0	0	0	0	0
WT111(DD045F3F1DEA)	3.68	13108	2022-11-29 16:09:57.241	0.011	0.402	0.931	0	0	0	23.368	-0.681	-13.661	0	0	0	0	0	0	0
WT111(DD045F3F1DEA)	3.68	13108	2022-11-29 16:09:57.241	0.011	0.402	0.931	0	0	0	23.368	-0.681	-13.661	0	0	0	0	0	0	0
WT111(DD045F3F1DEA)	3.68	13108	2022-11-29 16:09:57.241	0.011	0.402	0.931	0	0	0	23.368	-0.681	-13.661	0	0	0	0	0	0	0
[truncated: 31,594 more rows]

## Sheet: 8Hz
设备名称	电压	版本	片上时间	加速度X(g)	加速度Y(g)	加速度Z(g)	角速度X(°/s)	角速度Y(°/s)	角速度Z(°/s)	角度X(°)	角度Y(°)	角度Z(°)	磁场X	磁场Y	磁场Z	四元数0	四元数1	四元数2	四元数3	状态
[truncated: 32,024 more rows]

[truncated: 7 more sheets: 10Hz, 12Hz, 14Hz, 16Hz, 18Hz, 20Hz, 22Hz]
