# Supplementary material for: Dynamic characteristics of scraper conveyor chain drive system under the impact condition of lump coal
Source: PLoS One. 2024 Mar 1;19(3):e0299044. doi: 10.1371/journal.pone.0299044 (PMC10906879; doi:10.1371/journal.pone.0299044)
Supplement: S4 File — (ZIP) [file pone.0299044.s004.zip]

Archive with 3 entries (3 files):
- Amplitude of loaded chain ring.xlsx
- Amplitude of loaded coal pile.xlsx
- Amplitude of no load.xlsx
