# Supplementary material for: Dynamic characteristics of scraper conveyor chain drive system under the impact condition of lump coal
Source: PLoS One. 2024 Mar 1;19(3):e0299044. doi: 10.1371/journal.pone.0299044 (PMC10906879; doi:10.1371/journal.pone.0299044)
Supplement: S4 File — (ZIP) [file pone.0299044.s004.zip › Amplitude of loaded chain ring.xlsx]

## Sheet: 变高度
	X			Y			Z
	链环	刮板	中部槽	链环	刮板	中部槽	链环	刮板	中部槽
40cm	1.079	0.971	0.369	2.002	0.365	0.533	3.175	1.048	0.97
60cm	1.124	0.408	0.124	2.323	2.204	1.534	3.818	1.944	1.04
80cm	0.651	0.911	0.332	4.76	0.274	1.425	4.993	3.715	1.052
100cm	1.307	1.702	0.426	5.593	4.87	1.447	5.838	3.976	1.281
120cm	1.464	1.534	0.605	7.439	4.577	0.589	7.047	1.09	1.64
140cm	0.871	2.059	0.06	6.771	6.415	1.503	9.82	5.955	1.549
160cm	1.595	1.994	0.905	7.435	0.325	1.756	10.501	7.772	2.09
180cm	2.374	2.058	1.061	7.848	7.498	2.37	8.874	1.213	2.076
200cm	2.614	2.349	1.641	8.897	8.021	2.548	11.54	9.622	2.333
220cm	3.349	2.889	2.037	9.252	10.015	2.832	11.545	11.223	2.819

## Sheet: 变速度
	X			Y			Z
	链环	刮板	中部槽	链环	刮板	中部槽	链环	刮板	中部槽
4Hz	2.103	1.353	0.745	3.535	0.814	0.366	4.575	3.354	1.034
6Hz	2.261	1.454	0.835	4.056	0.845	0.417	4.86	3.91	0.972
8Hz	2.525	1.954	1.035	4.728	0.488	0.479	6.071	5.093	1.096
10Hz	3.133	1.849	0.939	5.729	0.682	0.578	6.679	5.104	1.303
12Hz	3.875	2.175	0.535	6.315	1.903	0.907	7.202	7.194	1.486
14Hz	4.447	2.245	1.537	7.495	1.916	0.417	8.426	8.778	1.162
16Hz	4.69	3.104	1.944	8.92	3.962	0.542	8.323	8.029	1.183
18Hz	4.896	4.894	0.933	9.064	7.173	0.557	9.74	9.253	1.515
20Hz	5.469	4.775	2.236	9.473	8.25	0.454	10.94	10.063	1.588
22Hz	6.481	6.387	2.354	9.696	9.06	0.616	12.269	11.598	2.445

## Sheet: 变质量
	X			Y			Z
	链环	刮板	中部槽	链环	刮板	中部槽	链环	刮板	中部槽
1.0kg	0.42	1.236	0.051	1.139	1.028	0.417	5.087	1.324	0.936
1.5kg	0.457	0.086	0.071	2.154	1.495	0.423	6.148	2.229	1.076
2.0kg	0.581	1.763	0.097	2.66	2.036	0.447	6.279	3.234	0.996
2.5kg	0.603	2.096	0.122	3.081	2.468	0.494	7.068	4.052	0.954
3.0kg	0.644	2.141	0.105	3.588	3.082	0.437	7.806	4.348	0.988
3.5kg	0.842	2.574	0.135	4.165	3.723	0.595	7.293	5.748	1.028
4.0kg	1.084	3.351	0.151	4.034	2.775	0.573	8.016	6.898	1.045
4.5kg	1.145	4.073	0.179	5.565	4.033	0.62	9.12	7.071	1.137
5.0kg	1.436	5.704	0.225	5.299	4.358	0.71	9.902	7.731	1.063
