# Supplementary material for: Dynamic characteristics of scraper conveyor chain drive system under the impact condition of lump coal
Source: PLoS One. 2024 Mar 1;19(3):e0299044. doi: 10.1371/journal.pone.0299044 (PMC10906879; doi:10.1371/journal.pone.0299044)
Supplement: S4 File — (ZIP) [file pone.0299044.s004.zip › Amplitude of loaded coal pile.xlsx]

## Sheet: 变高度
	X			Y			Z
	链环	刮板	中部槽	链环	刮板	中部槽	链环	刮板	中部槽
40cm	1.15	0.18	0.112	1.979	1.754	0.471	2.432	3.261	0.954
60cm	1.05	0.139	0.115	3.819	2.178	0.486	3.358	3.276	1.002
80cm	1.189	0.142	0.138	5.193	2.625	0.503	4.017	4.289	1.129
100cm	1.342	0.324	0.112	6.88	2.901	0.568	4.833	1.312	1.009
120cm	1.57	0.856	0.159	7.127	3.344	0.574	5.008	5.976	1.009
140cm	1.812	1.013	0.171	7.91	4.221	0.627	5.451	6.569	1.129
160cm	2.428	1.49	0.181	8.273	3.625	0.706	6.709	6.763	1.146
180cm	2.334	1.806	0.202	8.578	4.901	0.642	7.114	7.134	1.143
200cm	3.051	2.144	0.242	8.704	5.663	0.768	8.943	8.708	1.153
220cm	3.572	2.699	0.248	8.844	6.637	0.817	9.807	9.434	1.193

## Sheet: 变速度
	X			Y			Z
	链环	刮板	中部槽	链环	刮板	中部槽	链环	刮板	中部槽
4Hz	1.119	1.604	0.215	2.815	0.13	0.451	5.082	1.139	1.155
6Hz	1.286	1.906	0.301	1.649	2.171	0.489	6.684	1.16	0.948
8Hz	2.612	1.872	0.318	3.324	2.687	0.501	5.017	3.205	1.206
10Hz	2.07	2.004	0.411	4.861	3.528	0.568	6.247	5.546	1.209
12Hz	2.843	2.422	0.516	6.209	3.832	0.647	6.253	7.122	1.275
14Hz	3.639	2.202	0.618	7.127	4.139	0.759	7.243	6.729	1.288
16Hz	3.65	1.142	0.729	7.529	4.361	0.74	8.568	7.763	1.355
18Hz	4.037	2.515	0.804	8.827	6.139	0.802	9.903	8.731	1.337
20Hz	4.229	3.666	0.822	8.384	7.677	0.877	10.281	8.446	1.365
22Hz	5.154	5.401	0.913	9.711	8.592	0.92	11.858	9.984	1.496

## Sheet: 变质量
	X			Y			Z
	链环	刮板	中部槽	链环	刮板	中部槽	链环	刮板	中部槽
1.5kg	0.117	2.062	0.112	1.792	1.454	0.41	2.314	3.074	1.022
2kg	0.165	2.082	0.142	2.559	2.186	0.406	3.767	3.152	1.058
2.5kg	0.415	1.095	0.151	3.179	2.045	0.471	4.222	4.279	1.015
3kg	0.543	3.529	0.181	3.563	2.334	0.514	6.017	1.353	1.135
3.5kg	0.897	4.564	0.163	4.171	3.19	0.494	8.316	4.867	1.148
4kg	1.07	4.401	0.182	4.399	3.688	0.547	7.974	4.66	1.159
4.5kg	1.422	5.19	0.208	4.703	3.55	0.587	8.471	5.548	1.191
5kg	1.422	5.516	0.211	4.712	3.877	0.668	9.256	6.586	1.147
